# Supplementary material for: Differential responses of the acidobacterial community in the topsoil and subsoil to fire disturbance in Pinus tabulaeformis stands
Source: PeerJ. 2019 Dec 11;7:e8047. doi: 10.7717/peerj.8047 (PMC6911345; doi:10.7717/peerj.8047)
Supplement: Supplemental Information 2 [file peerj-07-8047-s002.gz › peerj-07-8047-s002]

@M03506:14:000000000-AKVR1:1:1101:21607:1237 1:N:0:28
GTACTCCTACGGGAGGCAGCAGTGGGGAATATTGGACAATGGGCGAAAGCCTGATCCAGCCATGCCGCGTGAGTGAAGAAGGCCTTAGGGTTGTAAAGCTCTTTCAGCGGGGAAGATAATGACGGTACCCGCAGAAGAAGTCCCGGCTAACTTCGTGCCAGCAGCCGCGGTAATACGAAGGGGACTAGCGTTGTTCGGATTTACTGGGCGTAAAGCGCGTGTAGGCGGATCGCTAGGTCAGGGGTGAAAGCCCAGGGATCAACCCTGGAACGTCCTTTGATACTGACGATCTGGCGATCGG
+
CCCCCGFGGGGGEGGGGGGGGGGGGGGFGGGCGGFGFGGGGGCFEGGGGFGGGGFGGGGGGGGGFFEDG:FGGFGGGGGGGG8FGGGGGGFFFGGGGGGCGGGGGGCGEGGG7C@EGFFE@FCGDGFCFGGGGGGGGGGGGEFCFEGGCFGCGFD,*<:FC:75FGDCCFFCC;,<<FFE7:FFGGDFEG<FF:*<87*;C9C+<EFG8CEGGCFGG=E*2;*A99852:8CCFG*:+*8>C=::C5*:+*21/55E3*/2<9E**:3*0+)*1*2**02:@FGG4773C4.**))))077
@M03506:14:000000000-AKVR1:1:1101:13407:1247 1:N:0:28
GTACTCCTACGGGAGGCAGCAGTGGGGAATTGTTCGCAATGGGCGCAAGCCTGACGACGCAACGCCGCGTGGAGGATGAAGACCTTCGGGTCGTAAACTCCTTTCGATCGAGACGAATGGTTTCCGGGTAAACAATCCGGGAAAATGACGGTACCGAGAGAAGAAGCCCCGGCTAACTCCGTGCCAGCAGCCGCGGTAATACGGGGGGGGCAAGCGTTGTTCGGAATTACTGGGCGTAAAGGGCTCGTAGGTGGCCAACTAAGTCAGACGTGAAATCCCTCAGCTTAACTGGGGAACTGCG
+
CCCCCGGGGGGGGGGGGGGGGGGGGGGGGGGGGGGGGDGGGGGGGGGGGGGGGGGGGGGGGGGGGGGGGGGGEGGGGGGGFGGGGGGGGGGGGGGGGGGGGGGGGGGCGFGGGGGGGGGGDGGGGGGGGCDGGGGGCGGGGGGGGGGGGGDGFFGGGGGFGGGGFGG3CFCGGGGGGFGCCFFDFGGGGGG@85EECGGGFGCEGGGGGEGG>FCG;C8:FFE>5*;8EEC?FF*:*:/8FG5E6*5957EGGGFF8@CFG67++0AF7)1;F3C<C)77*807</:@<*=3)0)75)11<
@M03506:14:000000000-AKVR1:1:1101:11220:1251 1:N:0:28
GTACTCCTACGGGAGGCAGCAGTGGGGAATCTTGCGCAATGGGCGAAAGCCTGACGCAGCAACGCCGCGTGCGGGATGACGGCCTTTGGGTTGTAAACCGCTTTCAGTAGGGACGAAATTGACGGTACCTGCAGAAGAAGCCCCGGCCAACTACGTGCCAGCAGCCGCGGTAATACGTAGGGGGCAAGCGTTGTCCGGATTCATTGGGCGTAAAGAGCTCGTAGGCGGCGTGGCAAGTCGGGTGTGAAAATTTCAGGCTCAACCTGGAGCGGCCACTCGATACTGACATGGATAGAGTCCG
+
CCCCCGGGGGGGGGGGGGGGGGGGGGGGGGGGGGGGGGGGGGGGGGGGGGGGGGGGGGGGGGGGGGGGCFGGEGGGCFGGGGGEEC,FFGGGGGDEGGEGECFGGGGGGGGDGGGGGGGDF9DEGGFCFFGFECFEGGGGFDGDGGGGCEFGGGD@EFDFGGGGGGGGGGDGDGCG7<FFDDFEEGGFGEG8>EGGEGG>EEC+CCCFCEGE88?<CCG?EEEGEFGGG*:8EECFGGGCEG*:EGFGGDA6CCCCF)**<9CFCFCC65C>)9)*07D*97;7+*2=AF4)/9)0*/*9<
@M03506:14:000000000-AKVR1:1:1101:19854:1301 1:N:0:28
GTACTCCTACGGGAGGCAGCAGTGGGGAATATTGGACAATGGGCGCAGGCCTGATCCAGCAATGCCGCGTGAGTGATGAAGGCCTTCGGGTTGTAAAGCTCTTTCGCCCGCGACGATGATGACGGTAGCGGGAGAAGAAGCCCCGGCTAACTTCGTGCCAGCAGCCGCGGTAATACGAAGGGGGCGAGCGTTGTTCGGATTCATTGGGCGTAAAGGGTGCGTAGGTGGCGCCGTAAGGGGGGTGGGAAATCCCGGGGCTTAACCCCGGGACTGCATTACATACTGAGGTGCTGGAGGACTG
+
CCCCCGGGGGGGGGGGGGGGGGGFGGGGGGGGGGGGGGGGGGGCFGCFEGFGGGGFGEGGFFGFGGEFG+=BFFDFGFGGGGGFGGFCFFFGGGGGGCGFGGGG<FCECCGCCFGC@EFBFFGGGGGD@EGGBFDGGGGG8FF:F>EFCGGGGGFFFGGGFC7BFFGDGGGGCCFGF7CFE7CFFG>EGGGDECFCECEG5<9F7CEFFCE?>5EFGC**C:5*8<CC**/*::**:0*:CE5***10*0+395CCEBD5+:C+:**9=5*)15:00****999:*2)(*03*9<)<7)9:
@M03506:14:000000000-AKVR1:1:1101:18603:1304 1:N:0:28
GTACTCCTACGGGAGGCAGCAGTCGAGAATTTTTGACAATGGGGGAAACCCTGATCGAGCGACGCCGCGTGGAGGATGAAGGTCTTCGGATTGTAAACTCCTGTCATTGGGGAACAAGGTGCATACGTTAACTGCGTGTGCATTGATAGTACCCGAAGAGGAAGAGACGGCTAACTCTGTGCCAGCAGCCGCGGTAATACAGAGGTCTCAAGCGTTGCTCGGATGCATCGGGCGTAAAGGGTGCGTAGGCGGCGCGGGAGGTCGGGTGTGAAATCTCGGAGCTTAACTCCGAAACTGCATT
+
CCCCCGGGGGGGGGGGGGGGGGGGGFFFGGGGGGGGGGGGFGGGGGGGGGGGGGGGGGGGGGGGGGEGGBFEF8FEGGGFGGFAGGGGGDGGFGGGGGGGGGGFGGGGGGGGGGDCFFGFFCCFDGDDFFGGGGGGGGGGGGFFFFFGGGFFGGGGEGGD@FGGGGGGDCDFGG@F@;FF9FGFFGGGDEG7F@CGGGCGGFFFFF=@FGGG9CE8CC?<EC5E*2+C+*2:CGCEEGFFCCECEACCEFEC):=7C)))2*9EEDCD7C+9?77<:@3<7>4++=7=4*.375:B7@6F8
@M03506:14:000000000-AKVR1:1:1101:20122:1308 1:N:0:28
GTACTCCTACGGGAGGCAGCAGTCGAGAATTTTTCTCAATGGGGGAAACCCTGAAGGAGCGACGCCGCGTGGAGGATGAAGGTCTTCGGATTGTAAACTCCTGTCATTGGGGAACAATGCGTAAATATTAACTGTATTTGCGTTGATAGCACCCGAAGAGGAAGAGACGGCTAACTCTGTGCCAGCAGCCGCGGTAATACAGAGGTCTCAAGCGTTGTTCGGATTCATTGGGCGTAAAGGGTGCGTAGTTGGCGTGTTAAGTCGTGTTTGAAATTTCGGAGCTTAACTCTGTAACTGCTTT
+
CCCC@FGGGGGGGGFGGGGEGGGGGFCDFGFFGGGGGGGCFFGGEEEGGGGFFGFGGGGGGGGGGGGGGFGGG8:EGFGGFCBFFFF<F:FG8F95CEF<EFCE,C<FEEGGG7=EFBF<C::+FC?FGFC,F?FDFCFFC7FC:+CFCA=,@FCCG@@FC,<F,@:<*@*C@CEGGGFG?;CFFCGD,,4*=CE@ECCCE?CFGD9;;<;FGCEGG/=E5:C8C++<EF+/;EGC=FC+*C*5=E=C*<C+05:7*7*:C<*:****0*+/;CG?>)1*/.)+39*04*9-1***1***/
@M03506:14:000000000-AKVR1:1:1101:11313:1310 1:N:0:28
GTACTCCTACGGGAGGCAGCAGTGGGGAATTGTTCGCAATGGGCGCAAGCCTGACGACGCAACGCCGCGTGGAGGATGAAGGTCTTCGGATTGTAAACTCCTGTTGCCCGGGACGAAAAGCCTCGACCTAACACGTTGAGGTCTGACGGTACCGGGTGAGGAAGCCCCGGCTAACTCTGTGCCAGCAGCCGCGGTAATACAGAGGGGGCAAGCGTTGTTTGGAATTACAGGGCGTAAAGGGCGCGTAGGCGGCCTTCTAAGGCGAACGGGAAATCCCCGGGCTCTACCCGGGAACTGCGTC
+
CCCCCGGGGFGFEGGGGGGGGGGFGGGGGGGGGGGGGCFGGGGGGGGGGGGGGGGGGGDF@FGGGGGGGGGGFFGFFGGCFFFGGGGGGGGGGGGGGGGGGGGGGGGGGGGGGDGDFGDFGGGG>CCGFGGFGGGGGFGGGGGGGGGGGGFBEFGGGGDFCFGGFGGGGGGGGF?CCFEGDFGGGGGGGFFEGGEE8F7<CCFGCDEGGC>FFEG5CC5ECCF+<CCG?ED>=E=EE=FG5575C5/5EC7=3/A*C6*2C*9:5D*)**:5/*:A67)177)*+*268<51;)7??=>55
@M03506:14:000000000-AKVR1:1:1101:14380:1340 1:N:0:28
GTACTCCTACGGGAGGCAGCAGTGGGGAATCTTGCGCAATGGGCGAAAGCCTGACGCAGCAACGCCGCGTGGGGGATGAAGGCCTTCGGGTTGTAAACCCCTTTCAGCAGGGACGAAGTTGACGGTACCTGCAGAAGAAGCCCCGGCCAACTACGTGCCAGCAGCCGCGGTAATACGTAGGGGGCAAGCGTTGTCCGGATTTATTGGGCGTAAAGAGCTCGTAGGCGGCTTACCAAGTCGGGTGTGAAACCTCCAGGCTCAACCTGGAGCTGCCACCCGACACTGGTATGGCTTGAGTCCG
+
CCCCCGGGGGGGGGGGGGGG@FGGGGGGGGGGGGGGGGGGGGGGGGGGGGGGGGGGGGGGGGGGGGGGGGGGGGGEGGGGEGGGGGGGGGGGGGGGGGGGGGGGGGGGGGGGGGGEGGGGGFGGGGFEGGFGGGGFGGGGFFGCEGGGGGGGGFGGGGGGGGGGGGGEFG7<:BCCF9<C@FDEC5EFFEE?81<<EG*/;EGGCCEGGGGEGC@FGGFC;?88CFG8CGGCACCFFFFG5EGE7CFC?CCCCC66*.9DGCF:6CCCGGGFCGGG*.9<)<5FC:F6<<)(5;589*1/.
@M03506:14:000000000-AKVR1:1:1101:13991:1390 1:N:0:28
GTACTCCTACGGGAGGCAGCAGTGGGGAATTTTGCGCAATGGGCTAACGCCTGACGCAGCAACGCCGCGTGGAGGATGAAGGTCTTTGGATTGTAAACTCCTGTCAGCGGGGAAAAAGCAACCATACCTCATACGTATGGAAGTTGATTGTACCCGCAGAGGAAGCCCCGGCTAACTCTGTGCCAGCAGCCGCGGTAATACAGAGGGGGCAAGCGTTATTCGGAATTATTGGGCGTAAAGGGCGCGTAGGCGGCCTGTTAAGTCGGCTGTGAAAGCCCGGGGCTCGACCCCGGAGGGTCAG
+
CCCCCGGGGGGGDGGGGGGGGGGGGGGGGGGGGGFGGGGGGGGGFFGGGGGGGGGGGDGGGGGGGGGGGFGGGGGGFFCFGGACEEGGFGGFGGGFEGGGFGD,EFGGGGGGGGGGGGGGGGCEGGGG<FGFGGFCFFFFFFGGGGGGGGGGGFGEGEGGGGGDDFCGDGGGGGGCGGGFGGGGGGGGGG7<@FE<>GGGCBGGGFGDEEEDFFC:;C:CFGGDEFF7AEGFDFEE5EGGEC5CCE:>E=FEGGD*;B7:CFGGCDC55CG?:C76>FD5C)):75979GFFF@:>>>F47
@M03506:14:000000000-AKVR1:1:1101:10500:1392 1:N:0:28
GTACTCCTACGGGAGGCAGCAGTGGGGAATCTTGCGCAATGGCCGAAAGGCTGACGCAGCGACGCCGCGTGTGGGAGGACGCCTTTCGGGGTGTAAACCACTGTTGCCCGGGACGAACACGGCTATTCGTAGCCGCTGACGGTACCGGGTGAGGAAGCACCGGCTAACTCCGTGCCAGCAGCCGCGGTAATACGGAGGGTGCGAGCGTTGTCCGGAATCATTGGGCGTAAAGGGCGCGTAGGGGGCCTGTGCAAGCGTGGGGTGAAAGCTCGGGGCTCAACCCCGAGCCGGCCGGGGGAAC
+
CCCCCGGGGGGGGGGGGGGGGGGGGGGGGGGGGGGGGGGGGGGGGGGGGGGGGGGGGGGGGGGGGGGGGFGFGGGDGGGGGDFGGGFGGGGFFGFGGGGGGFGGGGGGGGGGGGGGGDGCFGGECEE;FFGGGG@EGGEFGGCEFFED:1C=FGGDGC@FC@<@@<CGFGGD8EG5?FGGGE*CCCEG5C79+AE*?CECGDGEG*/1/*;:<CEC5CECCEC@C8E8>C8@EG5:*/1*:**::7EDFCG+7++*;)*):C)*29<FF2+0>75:/7C6C)01:5D),).1.8)))0)7)
@M03506:14:000000000-AKVR1:1:1101:20898:1414 1:N:0:28
GTACTCCTACGGGAGGCAGCAGTAGGGAATCTTCCGCAATGGACGAAAGTCTGACGGAGCAACGCCGCGTGAGTGATGAAGGCTTTCGGGTCGTAAAACTCTGTTGTTAGGGAAGAACAAGTGCTAGTTGAATAAGCTGGCACCTTGACGGTACCTAACCAGAAAGCCACGGCTAACTACGTGCCAGCAGCCGCGGTAATACGTAGGTGGCAAGCGTTATCCGGAATGATTTGGCGTAACGCGCGCGCAGGTTGTTACGTAAGTCTGAGGTGAAAGCCCACGGCTCAACCGAGGCGGTGCA
+
BBCC-CFGFFGGGDGGGGGDFGGGGGGGGA<FGCFGGGGGGGGGGGGGFGFFGEGGCGGGGGGGEFGCC8FB=C?<,EFGFCF,CE9FGGGGGGGGGGGDFGCAA9FFFGGGBFDFGGGGGEF,?<?8BFFGGFGAFCDFDDFGGGGGGGCFGGGGGGGCGB,@FCCCACF7C@@,@>FC>FEGG?<:D:FFDFEEEGGGGG85<FCFFFGFFGGC8:8*>E=1*2;+0@0+29+:C89**:55=E7DC5***:/7+**26*>A7*::+/387FFF*8*>C5.*2<C?(274.).)0.)))
@M03506:14:000000000-AKVR1:1:1101:19278:1421 1:N:0:28
GTACTCCTACGGGAGGCAGCAGTCGAGAATTTTTGACAATGGGGGAAACCCTGATCGAGCGACGCCGCGTGGAGGATGAAGGTCTTCGGATTGTAAACTCCTGTCATTGGGGAACAAGGTGCATACGTTAACTGCGTGTGCATTGATAGTACCCGAAGAGGAAGAGACGGCTAACTCTGTGCCAGCAGCCGCGGTAATACAGAGGTCTCAAGCGTTGTTCGGATTCATTGGGCGTAAAGGGTGCGTAGGCGGCGCGGTAGGTCGGGTGGGAAATCTCGGAGCTTAACTCGGAAACCGCATT
+
CCCCCGGGGGGGGGGGGEGGGGGGGGEFGGGFEGGGGGFGGGGGGGGGGGGGGGDEFDGGGDGGGGGGGFGGBFEFGFFCGGGGGFGFEFGGGGFGGG,5BFEFGGFCGFGFFGFFGGFGGGCFGGGFFGGGFGGDFF@FGDGAFGFFGGGCGFGC@FGFFCEFGG:EEGEEF7<2:CDFGGGGB7<CGCFEGGGDCGFGC<9<FE@9CCFGEEC>5EF+;C?EG++<+9CC*C85:@7EE**:>57CEGE55CC5E>D9C0::E3:75<5@4F7+:855C>F6C4C*6*8,)77))))))
@M03506:14:000000000-AKVR1:1:1101:22925:1435 1:N:0:28
GTACTCCTACGGGAGGCAGCAGTCGAGAGGCTTTGGCAATGGGGGAAACCCTGACCAAGCGACGCCGCGTGGAGGATGAAGACCTTCGGGTCGTAAACTCCTTTCGATCGAGACGAATGGCCTCCGGGTGAACAATCCGGAGGAGTGACGGGACCGAGAGAAGAAGCCCCGGCTAACTCCGTGCCAGCAGCCGCGGTAATACGGGGGGGGCAAGCGTTGTTCGGAATTACAGGGCGTAAAGGGCGCGTAGGCGGAGATCTAAGCTGGGGGGGAAAACCCGGGGCGCAACCGAGGAAGTGCC
+
CCCC9EF9-E@@F;FEGGGEGGGCEEGFGGDEFGAFGCFAFGGGGGGG,;BCF,CEFFE,CFD7FC@CEFGGFCE7CA@FAFE@<B=FEGF7>FDFG9,85C<FGEFGFF@<=F::=,==AADBDFGG@C7DFFC<FGGD+CC:@BC,3@<*>>CF7<<**CFCFF7:F:<7B=*<,7<,41F@FFC**28*:?8C/2;7<+;>EE>EDG5*/;CCE85;8+1?8*AC7++2;55:**9=++2:=5E9*2:<CE55*)02+3**096*>5*8)*/**)*1)8)*/)9)4<)(.)75)/1**
@M03506:14:000000000-AKVR1:1:1101:14641:1567 1:N:0:28
GTACTCCTACGGGAGGCAGCAGTGGGGAATTGTTCGCAATGGGCGCAAGCCTGACGACGCAACGCCGCGTGGAGGATGAAGGTCTTCGGATTGTAAACTCCTGTTGCTCGGGACGAAAAGCTTCGACCTAACACGTCGAAGTCTGACGGTACCGGGTGAGGAAGCCCCGGCTAACTCTGTGCCAGCAGCCGCGGTAATACAGAGGGGGCAAGCGTTGTTCGGAATTACTGGGCGTAAAGGGCGCGTAGGCGGCCCGCTAAGTCGAACGTGAAATCCCCGGGCTCAACCCGGGAACTGCGTC
+
CCCCCGGGGGGGGGGGGGGGGGGGGGGGGGGGGGGGGGGGGGGGGGGGGGGGGGGGGGGGGGGGGGGGGFGGGGGEGGGGGGGGGGGGGGGGGGGGGGGGGGGGGGGGGGGGGGGGGGGGGGGGGGGGGGGGGGGGGGGGGGGGGGGGGGGGGGGGFGGGGGGGGGGGGEGGGGGFGGGGGGGGGGGGGGGGGGGE5EGGGGGGGGGGDGCG5EGGGGGGGGGDFGGGGGGGFEEGGGGGGGGGGGDGGGGEDGGGG37CFGGDC<=D/9*7:DG+6<CCD@07C=DF?7B>B:56?FE5)
@M03506:14:000000000-AKVR1:1:1101:15015:1610 1:N:0:28
GTACTCCTACGGGAGGCAGCAGTGGGGAATATTGGACAATGGGCGCAAGCCTGATCCAGCCATGCCGCGTGTGTGAAGAAGGCCTTCGGGTTGTAAAGCACTTTTGTTGGGGAAGAAAAGCACTCAATTAATACCTGGGTGTTCTGACGGTACCCAAAGAATAAGCACCGGCTAACTTCGTGCCAGCAGCCGCGGTAATACGAAGGGTGCAAGCGTTACTCGGAATTACTGGGCGTAAAGCGTGCGTAGGTGGTGAGTTAAGTCTGTCGTGAAAGCCCCGGGCTCGACCTGGGAATGGCGG
+
CCCCCGGGGGGGGGGGGGGGGGGGGGGGGGGGGGGGGGGGGGGGGGGGGGGGGGGGGGGGGGGGGGGGGGGGGGGGGGGGGGGGGGGGGGGGGGGGGGGGGGCGGGFFGGGGGEGGGGGGGGGFEGGGGGGGGFGGGGGGGGGGGGGFEGGGGGGGFGGFGGGGGCCFGGFGGGGGFFGGGGGDFFGFGGFFGGG7CEFGGFCFGGGGDEFGFGEGEGDFGGDG:FEF@FGFCCECEEFFGC5CDE=CCEGGGAFFFF7C9FGFD::*11C?C>D628*19:>C5335(/7:FFF5FFFF)
@M03506:14:000000000-AKVR1:1:1101:9555:1612 1:N:0:28
GTACTCCTACGGGAGGCAGCAGTGGGGAATCTTGCACAATGGGGGAAACCCTGATGCAGCGACGCCGCGTGAGCGATGAAGCCCTTCGGGGTGTAAAGCTCTTTCGGCAGGGAAGATTATGACGGTACCTGCAGAAGCAGCTGCGGCTAACTACGTGCCAGCAGCCGCGGTAATACGTAGGCAGCAAGCGTTGTTCGGAGTTACTGGGCGTAAAGGGTGTGTAGGCGGTTGTTTAAGTTTGGTGTGAAATCTCCCGGCTCAACTGGGAGGGTGCGCCGAATACTGAATGACTTCGAGTGCG
+
CCCCCGGGGGGGGGGGGGGGGGGGGGGGGGGGGGGGGGGGGGGGGGGGGGGGGGGGGGGGGGGGGGGGGGGDGGGGGGGGGGGGGGGGGGGGGGGGGGGGGGGGGGGGGGGGGGGGGGGGGGGGGGGGGGGGGGGGGGGGGGGGGGGGGGGGGGGGGGGGGGGGGGGGGGGGGGGGGGGGGGGGGGGGGGGGGGGGEG>EGGGGGGGGGGGGECCFGGGEEF?FFFEG:EGGGGGGDCF7CEEFCEFGCCCFGGGCEEC5CEFGGGF4CGGFD*9:9@<9DFFGGFC49CF>FFFF4*.6>
@M03506:14:000000000-AKVR1:1:1101:17805:1631 1:N:0:28
GTACTCCTACGGGAGGCAGCAGTGGGGAATATCGCGCAATGGGCGAAAGCCTGACGCAGCGACGCCGCGTGGGTGATGAAGGCCTTCGGGTCGTAAAGCCCTGTCAAGAGGGACGAAACCTCGCCGACCTAACACGTCGGCGACCTGACGGTACCTCTGAAGGAAGCACCGGCTAACTCCGTGCCAGCAGCCGCGGTAATACGGAGGGTGCAAGCGTTGCTCGGAATCACTGGGCCTAAAGCGTGCGGAGGCGGACAGGAAAGTCAGGAGTGAAAGTCCCGGGCTTAACCCGGGAATCGCT
+
CCCCCGGGGGGGGGGGGGGGGGGGGGECFGGGGGGFGGGEGGEGGGCGFDFGGGGGGFGGGGGCEGGGGGDGGFFFGGGGGGGGGGGGGGGGGGGGGGGGGGGGGGCFDGGGGGGGGGCFFGDGGEGEC7CEFC:CFGGGDEE:FFFGGGGGGGGFFFFFFFDFFGDCFFCGG*;CFGGFGGFEGCG*:8CE8CEEGG*<7:CG?CC:?EDFCCFGGGGGGGCECCFEGG+20***/;*2+<7/:55)*2>=)5>C*0>CC6C++::77/:<:C*+0/02)772*)99<27()70))95<.
@M03506:14:000000000-AKVR1:1:1101:20081:1636 1:N:0:28
GTACTCCTACGGGAGGCAGCAGTAAGGAATATTGGACAATGGGGGCAACCCTGATCCAGCCATGCCGCGTGAAGGATGAAGGCCCTATGGGTCGTAAACTTCTTTTACAGGGGACAAATATCTTGCTCGTGAGCAGGATTGATGGTACTCTGAGAATAAGGGTCGGCTACCTTCGTGCCAGCAGCCGCGGTAATACGAAGGACCCGAGCGTTATCCGGATTTATTGGGGTTAAAGGGTGCGTAGGCGGACACGCAAGTCAGTGGTGACATTCCTCAGCTTAACTGAGGAACTGTCCTTTAA
+
CCCCCCFGGGGGGGGG7FGGGFGGCFDFDFGGGGGGGGGGGFGGGGFGGGGGEGCGGGGGDFFGGGGGGGG7FGG8<ECGCDFGEGGFGGGGGDGGGGGGGGFFGGG9<EFGGGGGFFFFGCGF9E?FFG@F:FCDFGGGFGGGGGGCDGGGFGFFAFCFFGD=CFE?<,>FFFGGGGGC@FGGGCFGGDGDFEFGFFGGGGFCFCGGGGEC=BE+=CE5C?7EB+C*1:**3A7CEGDE5/7*7+*)/7CCD5=DEF7*3<:*0*3*02+0;0:+96C2219?+79.)07)*/0)1*9**
@M03506:14:000000000-AKVR1:1:1101:9236:1647 1:N:0:28
GTACTCCTACGGGAGGCAGCAGTAAGGAATATTGGTCAATGGACGCAAGTCTGAACCAGCCATGCCGCGTGGAGGATTAAGGCCCTCTGGGTTGTAAACTCCTTTTATCTGGGAAGAAATCCATGTATTCTTATTTGGTTGACGGTACCAGAGGAATAAGCACCGGCTAACTCCGTGCCAGCAGCCGCGGTAATACGGAGGGTGCAAGCGTTATCCGGATTCACTGGGTTTAAAGGGTGCGTAGGCGGGCAGGTAAGTCCGTGGTGAAATCTCTGAGCTTAACTCAGAAACTGCCATGGAT
+
CCCCCGGGGGGGGGGGGGGGGGGGGGGGGGGGGGGGGGGGGGGGGGGGGGGGGGGGGGGGGGGGGGGGGGGGFGGFGGGGGGGGGGGGGGGGGGGGGGGGGGGGGGGGGGGGGGGGGGGGGGGGGGGGGGGGGGGGGGGGGGGGGGGGGGGGGGGGGGGFGGGGGGGGGGGGGGGGFGGGGGGGGGGGGGGGGGGGGGGGGGGGDFGGGGGGGGGGGGGCEGGGGGGGFGGGGGGGGGGGGEGGGGGGGGEEGEGGGFGGECGGFGGGGGG?GFGGCFGGG==<9/29>DFAF4))0?5<*
@M03506:14:000000000-AKVR1:1:1101:21750:1679 1:N:0:28
GTACTCCTACGGGAGGCAGCAGTGGGGAATATTGGACAATGGGCGAAAGCCTGATCCAGCAATGCCGCGTGAGTGATGAAGGCCTTAGGGTTGTAAAGCTCTTTTACCCGGGAAGATAATGACTGTACCGGGAGAATAAGCCCCGGCTAACTCCGTGCCAGCAGCCGCGGTAATACGGAGGGGGCTAGCGCTGTTCGGAATTACTGGGCGTAAAGCGCACGTTGGCGGCTTTGTCAGTTAGAGGAGAAAGCCCGGAGCTCAACTCCGGAATTGCCTTTAAGACTGTATCGCTAGATGTGTG
+
CCCCCFGFFGGGDGGGGGCC<FCFGGGGGFFGGGGGGGGGFGCFGGGGGFGCEEGCFGGGGGGGGG>EFFFG>EE?FCG9FFGGGFFGGGGGGEGGGGGFGGDEC,9FEGGECGCEGGGGGGGCFGGG9:FGCEEGGGC<DGGEBFEGGGGGGCFFCGG,,@773@7@FGCB<9CFGEG7FCGECGA@@:4:CB:,3B*:8E7++++CFEC8C;CCC5**:A*;C?CC58C+<0+<E+2:F+<**/:CCE6E*:55*)*29E7EGFE<CCG)**>70/207==FC*C8:*)(08***1**0
@M03506:14:000000000-AKVR1:1:1101:8269:1701 1:N:0:28
GTACTCCTACGGGAGGCAGCAGTGGGGAATATTGGACAATGGGCGAAAGCCTGATCCAGCAATGCCGCGTGAGTGATGAAGGCCTTAGGGTTGTAAAGCTCTTTTACCCGGGAAGATAATGACTGTACCGGGAGAATAAGCCCCGGCTAACTCCGTGCCAGCAGCCGCGGTAATACGGAGGGGGCTAGCGTTGTTCGGAATTACTGGGCGTAAAGCGCACGTAGGCGGCTTTGTAAGTTAGAGGTGAAAGCCCGGGGCTCAACCCCGGAATTGCCTTTAAGACTGCATCGCTAGAATTGTG
+
CCCCCGGGGGGGGGGGGGGGGGGGGGGGGGGGGGGGGGGGGGGGGGGGGGGGGGGGGGGGGGGGGGGGGGGGGFGGGGGGGGGGGGGGGGGGGGGGGGGGGGGGGGGGGGGGGGGGGGGGGGGGGGGGGGGGGGGGGGGGGGGGGGGDGGGGGGGGGGGGGGGGGGGGGGGGGGGGGGGGGGGGGGFGGGGEEGGGGGGEGGGGGGGGGGGGGGGGGGDGGFFCGGGGEEE6F97AF<CFFCFFGC<CFFE:<5EGGEDFGFGFEDGGCD5?FCD7:F7>FF=AF?F4AD3:5BFFF4=@6
@M03506:14:000000000-AKVR1:1:1101:14114:1722 1:N:0:28
GTACTCCTACGGGAGGCAGCAGTCGGGAATTTTGGGCAATGGGCGAAAGCCTGACCCAGCAACGCCGCGTGAAGGATGAAATCCCTCGGGATGTAAACTTCGCAAGAACGGGAAGAATAAGTAGGGGACAATACCCCCTATGATGACGGTACCGTTTGTAAGCTCCGGCTAACTCCGTGCCAGCAGCCGCGGTAATACGGGGGGAGCAAGCGTTGTTCGGATTTACTGGGCGTAAAGGGCGCGTAGGCGGTCAGCACAAGTCAGTTGTGAAATCTCCGAGCTTAACTCGGAAAGGTCAACT
+
CCCCCGGGGGGFGGGGGGGGGGGGGGGGGGGGGGGGGGGGGGGGGGGGGGGGGGGGGGGGGGGDDGGCFGDGFGGFGGFGGGGGGGGGGGGGGGGGGGGGGGGGGGGFDGGGGGGGGGAFGGGGGGGGGGGGGGGGFGGGGFCFEGGGGGGGC:<BFC:FFFFGGDFC>FEFGGFFDF*<FFGGGGGGGCCF@EG?9;BCGGGG5*:C*;5CC8EEC:E5C=59CGCGGGFE/:AC?FC8CEE:55CFGGEE*:+:*)09C:7AC*+::C+/:7CFF)19>))+08*91C33)8>6=:?F8
@M03506:14:000000000-AKVR1:1:1101:17764:1727 1:N:0:28
GTACTCCTACGGGAGGCAGCAGTGGGGAATTGTTCGCAATGGGCGAAAACCTGACGCAGCAACGCCGCGTGCGGGACGAAGGCCTTCGGGTTGTAAACCGCTTTCAGCAGGGACGAACATGACGGTACCTGCAGAAGAAGCCCCGGCCAACTACGTGCCAGCAGCCGCGGTAATACGTAGGGGGCGAGCGTTGTCCGGATTTATTGGGCGTAAAGAGCTCGTAGGCGGTTTGGCAAGTCGGGTGTGAAAACTCCGGGCTCAACTCGGAGACGCCACCCGATACTGCCATGACTCGAGTCCG
+
CCCCCFGGGGGGFGDDEEFGGDFGGGEGGGGGFGDCEECFGGGGEGEGGFGGFGGGGGGGGGGGGGEGGGFGCEFGGEGGGEGGGGGGGGGGGGAFGDB>CFGCEGGGGGFGGGGGG+:DCGGGGGB::;AFG@FF8>DBC@F:CC:CEFF@FGGGFGFG<7:FFF@FGCECGGFFC2:*1AEEGCE58>EG*AFGGDEGEFGF?9CCFD8C5CEF68+2;EEG59?GGGGGG69@=<C8E5EG5CFF+<7+*<CDDE<<F623<5C)*):<D)>E4<)C))8++/*720*,*9@F:?>/7
@M03506:14:000000000-AKVR1:1:1101:16840:1734 1:N:0:28
GTACTCCTACGGGAGGCAGCAGTGGGGAATATTGGACAATGGGGGCAACCCTGATCCAGCAATGCCGCGTGAGTGATGAAGGCCTTCGGGTTGTAAAGCTCTTTTGCCAGGGACGATGATGACGGTACCTGGAGAATAAGCCCCGGCTAACTTCGTGCCAGCAGCCGCGGTAATACGAAGGGGGCAAGCGTTGTTCGGAATTACTGGGCGTAAAGGGCGCGTAGGCGGCTTATCAAGTCAGGCGTGAAATTCCCGGGCTCAACCTGGGGGCTGCGCTTGATACTGATGAGCTTGAATGCGG
+
CCCCCGGGGGGGGGGGGGGGGGGGGGGGGGGGGGGGEGGGGGGGGGGGGGGGGGGGGGGGGGGGGGGGGCFDGGGGGFGGGGGGGGGGGGGGGGGGGGGGGGGGGGGGGGGGGGGGGGGGGGGGGGGGGGGGGGGGGGGGGGGDGGGGGGGGGGDGFGGGGGGGGGGGGGGGECFFGG>FGGGDGGGGCGEFFGGGGGGGGGGGCGCCFGEGGGGGGGGGG8CEC6?EEG5ECFCGFFGGCEF=AEEGFGGC:<>CGF3*+A7C6CCFGDEBGDD=D)970=FGC?>F9*956?<FB?B:@
@M03506:14:000000000-AKVR1:1:1101:8796:1734 1:N:0:28
GTACTCCTACGGGAGGCAGCAGTGGGGAATTTTGGACAATGGGGGCAACCCTGATCCAGCCATTCCGCGAGCGTGAAGAAGGCCTTCGGGTTGTAAAGCTCTTTTGTCCGGAGCGAAAAGGTTACGGTGAATATCCGTGACTACTGACGGTCCCGGAAGAATAAGCACCGGCGAACTACGTGCCAGCAGCCGCGGTAATACGAAGGGTGCGAGCGGTAATCGGAATTACTTGGCGTAAAGCGTGCGCAGGAGGGTTTTTAAGTCATGTGGTAAAACCCCGGGCTTAACCTGGGAATGGGAG
+
<CCC@CCAFDFDG7F+8;C78FFG86@CG8F<F<@,CFG@9E8@F7B<D@6@C<@@FEGDFE,6<CEGG+>+86=FFCFGGC,9,,,:8:<C++C?F?F?,CFEFFGG,B@FC:+4:=:=CDF<,=>:BFEBFF,<F<B<<F9><>,D+3C+<@+C:FFGFGFDGG:D7::E*<CGEC7*2+11?,4+++*4=*BCCE+0+/*1*/*22*2*2C8CC:ECF8EE>F899+++++*2//7CFC*17:7D=C=75*:**)**<+0++*+2<*2**0*+9B*))).:C:**)0)()0)069)))
@M03506:14:000000000-AKVR1:1:1101:10940:1742 1:N:0:28
GTACTCCTACGGGAGGCAGCAGTGGGGAATATTGGACAATGGGGGCAACCCTGATCCAGCAATGCCGCGTGAGTGATGAAGGCCTTCGGGTTGTAAAGCTCTTTTGCCAGGGACGATGATGACGGTACCTGGAGAATAAGCCCCGGCTAACTTCGTGCCAGCAGCCGCGGTAATACGCAGGGGGCAAGCGTTGTTCGGAATTACTGGGCGGAAAGGGCGCGTAGGCGGCTTATCAAGTCAGGCGTGAAATTCCCGGGCTCAACCTGGGGGCTGCGCTTGGTACTGATGAGCTGGAAGGCGG
+
CCCCCGGGGGGGGDEGGGGGGFGGCFGGGFFFGCFFGAFGGFFDFFGGGGGFGGCGGGGGGGGGGGGGG@C:?9ECFFGGGGFGEFGGGGGGEGGGFFE,BFECFEFGGGGGGGGCEFFGCFGGGGGGGGCFFGDGGGGGCFGGGGG7FCGFGGGGGC<FGFGGDEFGGGGGGGGGG*>C*77FEFFGG@1=CFGGGGGC8C@FGGCFFE*8*:8CEC8CEGGGGGGCCCE<:C?7?ECC<FGGG=CC79<97CGGG:D9?<2>F4*97)/09<D5))**007A:@*92<B2)7)/).)5@
@M03506:14:000000000-AKVR1:1:1101:14318:1783 1:N:0:28
GTACTCCTACGGGAGGCAGCAGTGGGGAATTGTTCGCAATGGGCGCAAGCCTGACGACGCAACGCCGCGTGGAGGATGAAGACCTTCGGGTCGTAAACTCCTTTCGATCGAGACGAACAGCCTCCGGGTGAACAATCCGGAGGTTTGACGGTACCGAGAGAAGAAGCCCCGGCGAACTCCGTGCCAGCAGCCGCGGTAATACGGGGGGGGCAAGCGCTGTTCGGAATTACTGGGCGTGAAGGGCTCGTAGGCGGCCAACCAAGGGAGACGTTAAAGCCCTCGGCTTAACCGGGGCGCTGCG
+
CCCCCEECCDEGGEB:;;@;;ECEGGGGGGGFEFFGCCGGEFGGGEECF7FGGFF@7CBFEFFCCCGGGGGG:EE@FGGGGGF8EFCFDDEFEEF,<?B<EFG@EFGBFFEGF>BFFE=DFFGFGGGGGG@C9DC,BCFGG<B>CF<AFCCFGGCCC7<F1<@E<FDGCFBEG*1CECF@*;FEG?@E*2AECEEG8*8+2<FEGGEE8888:8CE5=81+<:?5//0+3@F6**:2*1;<+:7*:*/8CE+>EC)*5***/1***/*/9*.*/*+*)17<)5CC>294:)(0))).07))
@M03506:14:000000000-AKVR1:1:1101:16420:1798 1:N:0:28
GTACTCCTACGGGAGGCAGCAGTGGGGAATCTTGCGCAATGGCCTAACGGCTGACGCAGCGACGCCGCGTGTGGGATGAAGCTCTTCGGAGTGTAAACCACTGTTGCCCGGGACGAATAGCTCGATTAATCGAGCCTGACGGTACCGGGTGAGGAAGCACCGGCTAACTCCGTGCCAGCAGCCGCGGTAATACGGGGGGTGCGAGCGTTGTCCGGAATCACTGGGCGTAAAGGGCGCGTAGGTGGTTTGAGAAGGGTGTGGTGAAAGTCCGGGGCTCAACCCCGGATCTGCCGTGCCGACC
+
CCCCCGGGGGGGGGGGGGGGGGGGGGGGGGGGGGGGGGGGGGGGGGGGGGGGGGGGGGGGGGGGGGGGGGGECFGGGGGGGGGGGGGGGEEFGGGGGGGGGGGGGGGGGGGGDGGGGGGGGFGGGGGGGGGGGGGGGGGGGGGGDGFGG@EFGGFDCGFGGGGGGGGGFGGGGDGGFGGGGGGGGGG>EEGGGGGGGGGC?5ECG5E8?C8<FEG>?EGGGGGGGCEE8CCCGGCECE5EEG9EF555?<*:CGGGFDDGGFF9?7F:7:*8<DDC5@=FC:BEG@75)0/<5))).757)
@M03506:14:000000000-AKVR1:1:1101:16895:1832 1:N:0:28
GTACTCCTACGGGAGGCAGCAGTTGGGAATCTTGGACAATGGAGGAAACTCTGATCCAGCCATGCCGCGTGAGTGATGAAGGCCTTCGGGTTGTAAAACTCTTTCGACGGGGACGATAATGACGGTACCCGAGGAAGAAGCACCGGCTAACTCCGTGCCAGCAGCCGCGGTAAGACGGAGGGTGCTAGCGTTGTTCGGAATTACTGGGCGTAAAGGGCGCGGAGGCGGCCGGATCAGTCGGGTGTGAAAGCCCGGGGCTCAACCCCGGAATGGCACCCGAGCCGGTTTGGCTGGAGACCGG
+
CCCCCGGGGGGGGGGGGGGGGGGGGGGGGGGGGGGGGGGGGGGGGGGGGGGGGGGGGGGGGGGGGGGGGGGGGGGGGGGGGGGGGGGGGGCFGGGGGGGGGGGGGGGGGGGGGGGGGGGCFGGGGGGGGGGGGGGGGGGGGGGGGGGGGGGGCGGGGGGGGGGGGGGGGGG7FGCFGG7@FGGGGGGGGG<CF=CF8EE8=BFGGGGGGGEDEGFFEGGDG*?ECGGG8EGGGDEFF77C55AE*:+?<F7C555DG:5C937CGGEGGD=6CFF99<D1))7CE)/7,*63;:.7?>)77
@M03506:14:000000000-AKVR1:1:1101:22438:1839 1:N:0:28
GTACTCCTACGGGAGGCAGCAGTGGGGAATATTGGACAATGGGCGAAAGCCTGATCCAGCAATGCCGCGTGAGTGATGAAGGCCTTAGGGTTGTAAAGCTCTTTTACCCGGGATGATAATGACAGTACCGGGAGAATAAGCTCCGGCTAACTCCGTGCCAGCAGCCGCGGTAATACGGAGGGAGCTAGCGTTGTTCGGAAATACTGGGCGTAAAGCGCACGTAGGCGGCGCAGCAAGTCAGGGGTGAAATCCCGGGGCTCAACCCCGGAACTGCCTCTGAAACTGCAGTGCTAGAATCCTG
+
CCCCCGGGGGGGGGGGGGGGGGGGGGGGGGGGGGGGGGGGGGGGGGGGGGGGGGGGGGGGGFGCFGEGF@C:CFGGGGGGGGGGFGGGFGGDGGGGGG9FEFGGGG9?FGGDC@FGGGGGFGGGEFFFFEGD7FGGCFDEDD=FFDDFGGGFFGEF7C<=CGGGGFGGGGGGGGGFFGGGGGGGEFGDFEFCFC8CEEGEC9?CF97FFG8CGFC+:ECCEG?/;68C5CC8EEDGFFC+:*7E::57E+AFGG*>53)/<AF05>C7EDG4C*9<D)2C796?CF*/67?<F=@6==/=*
@M03506:14:000000000-AKVR1:1:1101:19136:1853 1:N:0:28
GTACTCCTACGGGAGGCAGCAGTGGGGAATATTGGACAATGGGCGAAAGCCTGATCCAGCAATGCCGCGTGAGTGATGAAGGCCTTAGGGTTGTAAAGCTCTTTTACCCGGGATGATAATGACAGTACCGGGAGAATAAGCCCCGGCTAACTCCGTGCCAGCAGCCGCGGTAATACGGAGGGGGCTAGCGTTGTTCGGAATTACTGGGCGTAAAGCGCACGTAGGCGGCTTTGTAAGTTAGAGGTGAAAGCCCAGGTCTTAACCGTGGAATTGCCTTTAAGACTGCATGGCCAGAACTGTG
+
@CCC<FGGFC;BF7@FEC@CE@FGGGG@FFGGF@@ECFGA<8FD+@CFGFEGGCF@FGGGGGGGGGGCF@6,=F6FDE<FG8E6,6EAFCC=FFGFFEFC<?FE?FG9<>:=F>:<?5B<?,5?FBB,A?+>FG7=FAD,FFFBF++>FFG<=@C>F:FCC@CEF@CEEE@*>,,7>:7***C@CEE*?F1CFGC9B8*3;BF:C?85*?1?8CFGEDE*:;FC>+///?*3A3AF7+*+++<6E*77+<C6*7EC39*:<<79**215*+97D>CGF=FFB*<A?C*)2)()07@)*9@=
@M03506:14:000000000-AKVR1:1:1101:12847:1855 1:N:0:28
GTACTCCTACGGGAGGCAGCAGTAGGGAATATTGGTCAATGGACGCAAGTCTGAACCAGCCACGCCGCGTGAAGGATGAAGGCCCTATGGGTTGTAAACTTCTTTTGTTTGGGAAAAAACCCCTGTACGTGTACAGGGCTGATTGTACCAAGAGAATAAGGATCGGCTAACTCCGTGCCAGCAGCCGCGGTAATACGGAGGATCCAAGCGTTGTCCGGATTTATTGGGTTTAAAGGGTGCGTAGGCGGATGATTAAGTCAGTGGTGAAAGCCGGCAGCTCAACTGTCGAACTGCCATTGAA
+
CCCCCGGGGGGGGGGGGGGGGGGGGGGGGGGGGFGGGGGGGGGGGGGGGGGGGGGGGGGGGGGGGGGGGGGGFGGGGGGGGGGGGGGGGGGGGGGGGGGGGGGGGGGGGGGGGGGGGGGCBFGGGGGGGGGGGGGGGGGGGGGGGGGGFFGGGGGGGCDCGGCGDCEDEGGGGGGGGGGGGGGGGGGGGGGGDFGGGGDCC52?FGGC7EGEGGGGGGEGGGECEFGGGG8F?<CGGGGEG***:+:C85EEGGFFC9*:++:6<7C6:C67DD<E<50*2=??FFGF0C@BFFFFFFFF=
@M03506:14:000000000-AKVR1:1:1101:8612:1890 1:N:0:28
GTACTCCTACGGGAGGCAGCAGTGGGGAATTGTTCGCAATGGGCGCAAGCCTGACGACGCAACGCCGCGTGGAGGATGAAGGTCTTCGGATTGTAAACTCCTGTTGCCCGGGACGAAAAGCTTCGACCTAACACGTCGAGGTCTGACGGTACCGGGTGAGGAAGCCCCGGCTAACTCTGTGCCAGCAGCCGCGGTAATACAGAGGGGGCAAGCGTTGTTCGGAATTACTGGGCGTAAAGGGCGCGTAGGCGGCGTTCTAAGTCGAACGTGAAATCCCCGGGCTCAACCCGGGAACTGCGTC
+
CCCCCGGGGGGGGGGGGGGGDGGGGGGGGGGGGGGGGGGGGGGGGGGGGGGGGGGGGGGGGGFEFGGGG@FGFFGGEFEGGGGGGGCFFCFGGFGGGGFFGGGGFGGGGGGGGGGGGGGGCFGGGGGG@FGGFGGGFGGEGGFGGGFGGGGEGDFGGEFGGGGGGF7FGGGCFCGFF,2CFFGGF@:FGC85:E?CGGFF7C768EGGG5EG58?:CEGFGCD>FD+A:CGGFCE=C5C7EC5=EEE<G0CEG*7)/8:7:+:7**77=CFF*>:69735C>):</972D@B)))0**88)
@M03506:14:000000000-AKVR1:1:1101:8000:1903 1:N:0:28
GTACTCCTACGGGAGGCAGCAGTGGGGAATCTTGCGCAATGGGCGAAAGCCTGACGCAGCGACGCCGCGTGAGGGAAGAAGGCTTTCGGGTTGTAAACCTCTTTCAGGAGGGACGAAGCTACTCGGGTTAATAGCCCAGAGGGTGACGGTACCTCCAGAAGAAGCCCCGGCTAACTACGTGCCAGCAGCCGCGGTAATACGTAGGGGGCAGGCGTTGTCCGGACTTATTGGGCGGAAAGAGCGGGTAGGCGGCCATGCAGGTCCGTCGTGACAACTCGAGCCGCAAACTCGAGACGCCGAG
+
CCCCC<FGGGGGGGGGGGGGGFFGFGGGGFGDFGGCFEGGGGGGG@F:FDGGGGCCCFEFGGGEG7CFGEGGDGGEFGACFGG@FFFGGGDEGBCDGGGGGGFFGGGF,BF7=BF>::@B<B>DFGGFEGGGGGG,@D@ACCGEEFFGG@@CF;F7C7FBECGCC,<<:<CFGGGCEEE+<<CFGGGGGE7:CE**:<F7FC0;>EEGEE*25C:C*2+<=8**/+0<+3<**//258<CFGD***:CFFCC9*:*+)2:**2+59*9776)::<0:;*9*5>CE3).)2)()).7;37)0
@M03506:14:000000000-AKVR1:1:1101:21168:1916 1:N:0:28
GTACTCCTACTGGAGGCAGCAGTGGGGAATATTGCACAATGGGCGAAAGCCTGATGCAGCGACGCCGCGTGAGGGATGACGGCCTTCGGGTTGTAAACCTCTTTCAGCAGGGAAGAAGCGCAAGTGACGGTACCTGCAGAAGAAGCACCGGCTAACTACGTGCCAGCAGCCGCGGTAATACGTAGGGTGCGAGCGTTGTCCGGAATTATTGGGCGTAAAGAGCTCGTAGGCGGTCTGTCGCGTCGGATGTGAAAGCCTGGGGCTTAACCTGGGAACTGCATTTGTGACTGGCGGACTCGAG
+
CCCCCGGGGGGGGGGGGGGGGGGGGGGGGGGGGGGGGGGGGGGGGGGGGGGFGGGGGG9FGGGGGGGGG>CGDGGEGGGGGGGGFGGGGGGDGGGGGE@FGGGC?FAEGGFFCGEFFGGGEFFFFAFDFDECFFGGCFGGFGGGA@FFGGGE7CBFGGGDGGFGGFFGF7>FD@F:FCGGGGFG7FE<8CCFGGG<E8BE7C**11++<EGCFEEE8=C:98;:CECCGEGEC*:?FC0;*CEGGE*9:7EC>FG**)27*5****0:<7*7D97C<F=>:760<)20:>>:@B5087.85
@M03506:14:000000000-AKVR1:1:1101:13420:1927 1:N:0:28
GTACTCCTACGGGAGGCAGCAGTGGGGAATATTGGACAATGGGCGAAAGCCTGATCCAGCAATGCCGCGTGAGTGATGAAGGCCTTAGGGTTGTAAAGCTCTTTTACCCGGGATGATAATGACAGTACCGGGAGAATAAGCCCCGGCTAACTCCGTGCCAGCAGCCGCGGTAATACGGAGGGGGCTAGCGTTGTTCGGAATTACTGGGCGTAAAGCGCACGTAGGCGGCTTTGTAAGTTAGAGGTGAAAGCCCGGGGCTCAACTCCGGAATTGCCTTTAAGACTGCATCGCTAGAATTGTG
+
CCCCCGGGGGGGGGGGGGGGGGGGGGGGGGGGGGGGGGGGGGGGGGGGGGGGGGGGGGGGGGGGGGGGGGGEGGGGGGGGGGGGGGGGGGGGGGGGGGGFGGGGGGGGGGGGGGGGGGGGGGGGGGGCFGGGGGGGGGGGFFGGGGGEGGGFGGGGGGGGGGGGGGGGGFGGGGGGGGDGGGGGGGGGGGEGGGGFGGGGGGGFGFGCGGGGGGGGGGECECCGGGGGC*?8CFGGGGDGGGGGGF?F99?69CEDGFDCFFF7CGGGGD=FG7FGCF7>D4?CGFF4>DE?BE*9@49=7
@M03506:14:000000000-AKVR1:1:1101:9213:1927 1:N:0:28
GTACTCCTACGGGAAGCAGCAGTGGGGAATTTTCCGCAATGGGCGAAAGCCTGACGGAGTGACGCCGCGTGGGGGACGAAGGCCTTCGGGTCGTAAACCCCTGTCGAGGGGAACGAAACGGTCTCGACCTAACACGTCGAGTCCCTGACGGTACCCCTAAAGGAAGCACCGGCTAACTCCGTGCCAGCAGCCGCGGTAATACGGAGGGTGCGAGCGTTGTTCGGAATAACTGGGCGTAAAGGGCGTGTAGGCGGTCCGCTAAGTCTGATGTGAAAGCCTGGGGCTCAGCCCCGGGAGGGCG
+
CCCCCGGGGGGGGGGGGGGGGFGGGGGGGFGGGGGGGDGGGGGCGGGGGGGGGGGGGGGEGGGGGGEGGCFFGGGGEGGGGGFGAFGGGGFGG@FGGFCGGGGF8FDFGGGEFFGGEGCFGGE:CGE7FCCFGGGGGFGFGG7:C9FGFGGF:<F,=*1?<CFFGCFF7=@C=:FGGGGGFGGGEGCGCCEFCEED**A9@@8CC58CC8**1:*::/:*CFGG>C8+2+++<5*:**9@:CECG*C5*:<CGGG3?>C*:76+<*0*3*+9*::9*520*75*2)9).2)45:))85<:)
@M03506:14:000000000-AKVR1:1:1101:10750:1932 1:N:0:28
GTACTCCTACGGGAGGCAGCAGTGGGGAATATTGGACAATGGGCGAAAGCCTGATCCAGCAATGCCGCGTGAGCGATGAAGGCCCTAGGGTTGTAAAGCTCTTTTGCCAGGGATGATAATGACAGTACCTGGAGAATAAGCTCCGGCTAACTCCGTGCCAGCAGCCGCGGTAATACGGAGGGAGCTAGCGTTGTTCGGAATTACTGGGCGTAAAGCGCGCGTAGGCGGCTTTGTAAGTTAGAGGTGAAAGCCCGGGGCGCAACACCGGAACTGCCTTTAAGACTGCATCGCTTGAATACGG
+
CCCCCGGFEGGGGGGGGGGG?EGGGGGEGGGFFCGGGGGGGGFGGGGGGGGGFGC,CFGGFGFGFAFGGGEDEGGFDGGDGFGGFF@AEGCFGGGAFGGFGAEFFGGGGGFGFGGGGFCGGAEFFGFGGGCG88,?AFGAFGFFGDCFFGGGGFGGGCFEGGGGGGGDGGG7FCEGGGGGDDGGGFGGGE<=CFGFEGGGGG9BFGFF88EEEGGGGCGGCGCEDGEE5EEFFFGDFC:9<CFFFDCDE7*29ECDGF)95CD*:9C3:957C95C7?7CFFFCEFC463;<FFF6B**77
@M03506:14:000000000-AKVR1:1:1101:23208:1979 1:N:0:28
GTACTCCTACGGGAGGCAGCAGTGGTGAATCTTGCGCAATGGCCTAACGGCCGACGCAGCGACGCCGCGTGTGGGATGAAGCTCCTCGGAGGGTAAACAACTGCTGCCCGGGACGAATAGCTCGATTAATCGAGCCTGACGGTACCGGGTGAGGAAGCACCGGCTAACTCCGTGCCAGCAGCCGCGGTAAAACGGGGGGTGCGAGCGGTTTCCGGACTCACTTGGGGTAAAGTGCGCGTAGGTGGATTGCTGAGGGTGAGGTGAGAGTGATGGGCTCACCCTCGGATCTGCCGTGCCGACT
+
-A@CCEFG9FB;+,CFC@CFGGFAF6C<,6C<F,,6@@F7C<,,,C@;,+@FB7@@@+@6:@F6>FGG744++B:,BFGGG8E,?E?:7>C7CBE,55,:,,:,C=93<+6=+@CEG7F3C<,@FFG:>,DF,**@DF>C87CF1,>*<=**<7FC<<F<F**44CFC:C<<1*=*<,<2+C*/*8*2**3+<5E*:C>*/2:CE>*/***0<85**/*00:+2+*:C*:<++<+:EGG5*13AF*+*;+3+0*2C*.*9:C1+**303*+1955**1*1957*:)*))2/8B)75>)07)
@M03506:14:000000000-AKVR1:1:1101:22164:1996 1:N:0:28
GTACTCCTACGGGAGGCAGCAGTGGGGAATTTTGGACAATGGGCGCAAGCCTGATCCAGCAATGCCGCGTGAGTGAAGAAGGCCTCCGGGTAGTAAATCTCTTTTGTCAGGGAAGAAACGGCCTGGGTTAATACATTCGGTTAATGACGGTACCTGCAGAATAAGAACCGGCTAACTACGTGCCAGCAGCCTCGGTAATACGTAGGGTGCAAGCGTTAATCGGTATTACTGGGCGAACACCGTTCGCAGGCGGCTGTGTTAGTCTGGCGTTAATGCCCGGGGCTGAACCTGGGAATTGCGG
+
@CCC@EFGF<C7@C@C;@BCCEC,;<@B@CFDEG7D<,6EF,,6@7FF@F,FF@EC6@<FGGF<,C@@FGE7F<DE6C<<C8FF<4,@7F=+8ED<F,,5A@,EFFGGGGG8DF7,9BA<+@BFF7=4B7F<F<,CD,CB+8C<FF,,++6@:9,>,6@9<EC;3,@@F@+>*CC,FBF7,,**,,*>C@C,@***6=;<>*?,,172*6,,2*=B*=@>;*C*3;CEC<+5//**2*)***11*:ED*:C*)2:/;90*++2<30*0*1*.***2*0*))8)12)*047),))/.)*/0)
@M03506:14:000000000-AKVR1:1:1101:18729:1996 1:N:0:28
GTACTCCTACGGGAGGCAGCAGTCGAGAATTTTTGACAATGGGGGAAACCCTGATCGAGCGACGCCGCGTGGAGGATGAAGGTCTTCGGATTGTAAACTCCTGTCATTGGGGAACAAGGTGCATACGTTAACTGCGTGTGTATTGATAGTACCCGAAGAGGAAGAGACGGCTAACTCTGTGCCAGCAGCCGCGGTAATACAGAGGTCTCAAGCGTTGTTCGGATCAATTGGGCGTAAAGGGTGCGTAGGCGGCGCGGTAAGTCGGGGGTGAAATCTAGTAGCTTATCTCCGCGACTGCATG
+
<CCC@EFGGGGECDGGGGGGFFGGEFEGFGFFFAFFFCFFGFFGC@FEFGGDFGFGGDGG>FG7FGDFGBEEGGGGFGGFGFEAE9FCG7?:?FGAEFGEAA,,9,BE,AFF7B=,B<FD,BAFFGGGGGGGADDFGEFFBFGGAFGFGFA<,<FFFFCC@7FC@CEF@FC<:E:FBC@GD;<;F:FF,<F:<<1<CF+BE?FGGG7;+?C3+****3/988*;**++2<C**2/:5C>FECGE5C*7A6C=<E=D8<)/<+2:EC*)/)19*20+*****/*2+***.*)())8>80*9*
@M03506:14:000000000-AKVR1:1:1101:21513:1999 1:N:0:28
GTACTCCTACGGGAGGCAGCAGTGGGGAATCTTGCGCAATGGCCTAACGGCTGACGCAGCGACGCCGCGTGTGGGATGAAGCTCTTCGGAGTGTAAACCACTGTTGCCCGGGACGAACAGCTCGATTAGTCGAGCCTGACTGTACCGGGTGAGGAAGCACCGGCTAACTCCGTGCCAGCAGCCGCGGTAATACGGGGGGTGCGAGCGTTGTCCGGAATCACTGGGCGTAAAGGGCGCGTAGGGTGTTGGATAGGGGGTGTGGGGAAGTCCTGGGCTCATCCCCGGAGCTGCCGTGCCGACT
+
8BCC<FFFC6FC@FGEGGGDFFGGCFGDEFFGFGFFF@+BFEFF9FFE7FEFEFGGE++CGGFGGG@ECFFCEDG8<CFAFG8FFAFFGDCFEF<C9,,:DG,BEAFGF7CECG+@:FFF,::8@8EFDFGCCF:FGGGF,@@=FFGGC1>7F,BE:@<CF71<4<F@>,,=**1CFCFF<CEFFGD/*;+<@F8*?8C8*;C****:C5?CEEEE>;F7??C*/*:C>8*++:*8*8/1::507:*5*+0+*22)/.1):***2***3*+1********007*25)7(2/().)07)7..
@M03506:14:000000000-AKVR1:1:1101:9378:2000 1:N:0:28
GTACTCCTACGGGAGGCAGCAGTGGGGAATATTGCGCAATGGGCGAAAGCCTGACGCAGCAACGCCGCGTGAGTGATGAAGGCCTTCGGGTCGTAAAGCTCTGTCGGAGGGAACGAATTCTCCTGAGGTTAACAGCCTCAGGAAGTGACGGTACCCTCAAAGGAAGCACCGGCTAACTCTGTGCCAGCAGCCGCGGTAATACAGAGGGTGCTAGCGTTGTTCGGAATCATTGGGCGTAACGGTCGTGTAGGCGGTTTGTTAAGTCATGTGTGAAATCCCTCGGCTCAACCGGGGAACGACG
+
CCCCCGGGGGGGGCFDFGGGDGGFGGGGGGGGGGGGGF:FFFGFGGEEFGGGGFFEB@ECEGGECCGEEGGGCGEFGCFGGGGGGGGGGGGGDGGGFFGEFG9FGGGGG7CCGGGGGFFFGGGGGGGGGGGBFFGGFCGGGGCEGGFGGGEGGGGG9FFFFGFFGGGGGGDG@FE7F;FGGGGGGG,BECFF:BC7=8CGEGGG9FFD8>;C@<CGCE5EF7*8//*<<<<+358C:*9*/:*/:7C7C?79)>7DGEGGGGG90:CCF0<4::DC*<6*007=*7*68>>0>:53;7@5)
@M03506:14:000000000-AKVR1:1:1101:8126:2013 1:N:0:28
GTACTCCTACGGGAGGCAGCAGTGGGGAATTTTGGACAATGGGCGCAAGCCTGATCCAGCCATGCCGCGTGAGTGAAGAAGGCCTTCGGGTTGTAAAGCTCTTTCGGCGGGGACGAAACGGTTCGCGCTAACACCGCGGACTAATGACGGTACTCGCAGAAGAAGCACCGGCTAACTACGTGCCAGCAGCCGCGGTAATACGTAGGGTGCAGGCGTTAATCGGAATTACTGGGCGTAAAGCGTGCGCAGGCGGCTCCTTAAGTCAGGTGTGAAAGCCCCGGGCTTAATCTGGGAACTGCGG
+
CCCCCGGGGGGGGGGGGGGGGGGGGGGGGGGGGFGGGGGGGGGGGGGGGGGGGGGGGGGGGGGGGGGGGGGGGGGGGGGGGGGGGGFGGGEEGGGGGGGGGGGGGGGGGGGGGGGGGGGGGGGGGGEGGGGGGGGGGGGCGGGGGGGGGGGFGFGGGGGGGGGGGGGGGGGGGEGGGGGGG>CGGGGEFGGGCEE?EGGGDFGGFGG?>EGGGGG*CCFCEGGDDCGGC+0<FGGGDECFGGE5AEC<ED5>CG>CE4CCEFGG+>*:CCEB>FG6FF*975>CC6F*:7@AF)95)175)
@M03506:14:000000000-AKVR1:1:1101:14252:2022 1:N:0:28
GTACTCCTACGGGAGGCAGCAGTCGAGGATCTTCGGCAATGGGCGCAAGCCTGACCGAGCGACGCCGCGTGTGCGATGAAGGCCTTCGGGTTGTAAAGCACTGTCGAGGGGGAGAAAAGCCGCAAGGCTTGATCGACCCCTGGAGGAAGCACGGGCTAAGTTCGTGCGAGCAGCCGCGGTAAGACGAACCGTGCGAACGTTGTTCGGAATCACTGGGCTTAAAGGGCGCGTAGGCGGGCCAGCAAGGCAGGGGCGAAAACCCACGGCTCAAGCGTGGAAGCGCCGTTGATACTGCGGGTCG
+
CCCC99FGDGG@:FFGD@FFDECFEEEDCA@EFGDCF:@,C@FFGG7C:@@CFCEECCGGGGGD:FDEFC78BA=+BFGGGDFEF8ACF>4B@F,?9<AFCFC?8<FCEC@F@=:FC<<,,@:@FC77>>><CCD::7C@*15>A**3C@F<CE*=:2<<FC9F<C7**<:FEGCEGCEEGCF7CCC88?C;>CE8*:CA*/;:A:55*2::6C:>85*/++:<CECEGGGD=E+2:ECCCC5*7**7*/2CD*:):))0*:>*><E<*2A**1957)*0*7)5*)/)(*9:*167)7@))
@M03506:14:000000000-AKVR1:1:1101:10386:2022 1:N:0:28
GTACTCCTACGGGAGGCAGCAGTCGAGAATTTTTCTCAATGGGGGAAACCCTGAAGGAGCGACGCCGCGTGGAGGATGAAGGCTTTCGGGTTGTAAACTCCTGTCATTTGGGAACAAGGTGCACCGGTTAACTGCCGGAGTATTGATAGTACCAGAAGAGGAAGAGACGGCTAACTCTGTGCCAGCAGCCGCGGTAATACAGAGGTCTCAAGCGTTGTTCGGATTCATTGGGCGTAAAGGGTGCGTAGGTGGCGCCGTAAGTCGGGTGTGAAATTTCGGAGCTTAACTCCGAAACTGCATT
+
CCCCCGGGGGGGEGGGGGGGGGGGGFFGCGGGGGGGGGGGGGGGGGGGGGGGGGGGGGGGGGGGGGGGGFGGGGGGGGFGFGGGGGGGGGGGGGGGGGGGGGGDFFCGGGGGGGGGGGGGGGGGGGGGGDGGGGGGGGGGGGGGGGGFGGGGGF7FFFGGGGGFGGGGDGGGGGG9FGGGGGGFFFEEFFGGGGGGGGGGGGGGGGGGGCFGFGEGGGGGGGGGGGFCFGG>C5::EFFG*::*:E=DGGGGFGG<E.7<FG7:ECF3//+1:7:<>@:5DB@67**0-*515)<6FF?FF
@M03506:14:000000000-AKVR1:1:1101:14569:2037 1:N:0:28
GTACTCCTACGGGAGGCAGCAGTGGGGAATTGTTCGCAATGGGCGCAAGCCTGACGACGCAACGCCGCGTGGAGGACGAAGACCTTCGGGTCGTAAACTCCTTTCGATCGAGACGAATGGCCTTCGGGTGAACAATCCGGAGGAATGACGGTACCGAGAGAAGAAGCCCCGGCTAACTCCGTGCCAGCAGCCGCGGTAATACGGGGGGGGCAAGCGTTGTTCGGAATTACTGGGCGTAAAGGGCTCGTAGGTGGCCAACTAAGTCAGACGCGAAATCCCGCGGCTTAACCGGGGAACTGCG
+
CCCCCGGGGGGGGGGGGGGGGGGGGGGGGGGGGGGGGGGGGGGGGGDGGGGGGGGGEG@GFGGGGGGGGFGGGGGFGGGGGDGGGGCFGGGGGGFGGGGGGGGGGGGFGGFGGGGDEDFCGGGGGGGGGEGGFGGGGGGGGGGGCEDFGGGGGGGGCFGGGGGGGGGCFGGGGGGGG9:FGCBFGGCFGFGGGC*CC>EGFGFGCEGEGGEGDGGE;5*28CEG>EFCEGGGF5CE:=D*00:**/:CCFE9*C=<?4*7CC0::CGFGD*5)5):FFG1)875530@A7>>>:)07)0*0
@M03506:14:000000000-AKVR1:1:1101:9724:2088 1:N:0:28
GTACTCCTACGGGAGGCAGCAGTCGGGAATTTTTCTCAATGGGGGAAACCCTGAAGGAGCGACGCCGCGTGGAGGATGAAGGTCTTCGGATTGTAAACTCCTGTCATTGGGGAACAAGGTGCATACGTTAACTGCGTGTGCATTGATAGTACCCGAAGAGGAAGAGACGGCTAACTCTGTGCCAGCAGCCGCGGTAATACAGAGGTCTCAAGCGTTGTTCGGATTCATTGGGCGTAAAGGGTGCGTAGGCGGCGCGGTAAGTCGGGTGTGAAATCTCGGAGCTTAACTCCGAAACTGCATT
+
CCCCCGGGGGGGGGGGGGGGGGGGGGGGGGGGGGGGGGGGGGGGGGGGGGGGGGGGGGGGGGGGGGGGGEGGFGGGGGGGGGGGGGGGGGGGGGGFGGGGGGGGGGGGCGGGGGGGGGGGGGGGGGGGGGGGGGGGGGGGGGGGGGGGGGGGGGGGGGGGGGGGGGGGGDGGGGGGGGGGGGGGGGGGGGGGGGGGGGCCFGGGFFGGGGGGGGGCEGGGGGEGGGGGGGGFGGEEGGGGGGGGGGGGGGGGGDGGGFDDGGCEGGGGGGGFGFGC?@F3DFFCFFCB9DD97>EFFFFF@
@M03506:14:000000000-AKVR1:1:1101:23766:2102 1:N:0:28
GTACTCCTACGGGAGGCAGCAGTCGAGAATCTTCTGCAATGGGCGCAAGCCTGACAGAGCGACGCCGCGTGGAGGATGAAGGCCCTCGGGTTGTAAACTCCTGTCACACGTTATGAAATGTACGGGTCCACCCGTGCACTGACAAAGGCGTGGGAGGAAGTCACGGCTAACTTCGTGCCAGCAGCCGCGGTAAGACGAAGGTGGCTAGCGTTATTCGGATTCACTGGGCATAAAGCGCGCGTAGGCGGCTCTTCAAGTCGGAGGTGAAAGCCTGCAGCTCAACTGCGGAACGGCCTTCGAT
+
CCCCCGGGFGGE>FGGGGGGGGGFGG@CFGGGGGGFGAFGGGDFGGDEEGGGGFGFFGGGGGGGGGGGDEGGCGGEGGGGGGGGFGGGGGGGGGGFGGFGFFGGGGGEGCGCFFGGGGFEGGDCEGGGC@>8+@FFF7FG8FGGGFG7FEEGEEGGGCGDF9FFEEG>CGGG9@FFGCGGGGGGGGGGEGGGGF+?C@*=E?C**2AECGEGG8<FGGDG5C<@7CFFGFCGGE9+*:)8E*>5CF538*160+<>7=*1:7CE:C9CCF6><4*22<*9CFF+<6C@>DEFF).)/*).*
@M03506:14:000000000-AKVR1:1:1101:22364:2129 1:N:0:28
GTACTCCTACGGGAGGCAGCAGTGGGGAATATTGGACAATGGGGGCAACCCTGATCCAGCAATGCCGCGTGAGTGAGGAAGGCCTTCGGGTTGTAAAGCTCTTTCGCACGCGACGATGATGACGGTAGCGTGAGAAGAAGCCCCGGCTAACTTCGTGCCAGCAGCCGCGGTAATACGAAGGGGGCGAGCGTTGTTCGGATTTACTGGGCGTAAAGGGCGCGCAGGCGGCGATCTTTGTCAGGCGTGAAAGCCCCGGGCTTAACCTGGGAACTGCGCCTGTGACGTGATTGCGGGAGACCGG
+
CCCCCGGCFGGGGEFGGGDGGGGGGGGGGGGGGGGGFGGGGGFDGGGGGGGGG8FGGFGGGGGCFFGGGGGGE?EEFGGGDGGGGGCFGDFFC=EFFGEFGGGGGGGGCGDGGGGGCDGGGAGCEFCGGEF@7FF9DCCFCDFFCEGG7FGFDGC7@FFGGGGGFGGGCGCFCFFF<C<<CGGG>C>GGG:>EGF?;EE*;A?999:8*8:CEGFFD88CG=ECCC8=C885;5+<CE*0<CFCCCC9@CC*3::3C@D9+0:?<DGG6DGF6**1*09261*:*0>F2C7()0))))0.7
@M03506:14:000000000-AKVR1:1:1101:14077:2139 1:N:0:28
GTACTCCTACGGGAGGCAGCAGTGGGGAATCTTGCGCAATGGGCGAAAGCCTGACGCAGCAACGCCGCGTGCGGGATGACGGCCTTCGGGTTGTAAACCGCTTTCAGCAGGGACGAAATTGACGGTACCTGCAGAAGAAGCCCCGGCCAACTACGTGCCAGCAGCCGCGGTAATACGTAGGGGGCGAGCGTTGTCCGGATTCATTGGGCGTAAAGCGCTTTAAGGCGGTTCGGTAAGTCGCGTGTGAAACCTCCAGGCCCAACCTGGAGACGCCACGCGATACTGCCGTGACTTGAGTTCG
+
CCCCCGGGGGGGGGGGGGGGGGGGGGGGGGGGGGGGGGGGGGGGGGGGGGGGGGGGGGGGGGGGGGGGGGDGGGGFGGGGGGGGGGGGGGGGGGGGGGGGGGGGGDDDGGGGFGG+@FGGGGGGGGGGFGGGGGGGGGGGGBFGGDDGEGGGGGGFGGGGGGGGGGGGGGCFCDFGGCFFGGGGGGEGGGGGGGDGGGD8CFGGGGGFGGG>EFGGGDCEGGGGGFGD*:8:CE*CFACGDEGGEF7F??:CDGGGGF5C5555ECFGG*:><GDE))15)))++9C>63),==4*)*995
@M03506:14:000000000-AKVR1:1:1101:8536:2152 1:N:0:28
GTACTCCTACGGGAGGCAGCAGTGGGGAATATTGGACAATGGGCGCAAGCCTGATCCAGCCACGCCGCGTGAGTGATGAAGGCCCTAGGGTTGTAAAGCTCTTTTGTGCGGGAAGATAATGACGGTACCGCAAGAATAAGCACCGGCTAACTTCGTGCCAGCAGCCGCGGTAATACGAAGGGGGCTAGCGTTGCTCGGAATCACTGGGCGTAAAGCGCACGTAGGCGGACTCTTAAGTCGGGGGTGAAATCCTGGAGCTCAACTCCAGAACTGCCTTCACTACTGGGAGTCTTGAGTGCGG
+
CCCCCGGGGGGGGGGGGGGGGGGGGGGGGGGGGFGGGGGGGGGGGGGGGGGGGGGGGGGGFGFGGGGGGFEFGGGGGGGGGGFFGGGGGEFGGGGGGGCGGGGGGGGGGGGGGGGGCFGGFGGGGGGGGGGGGGGGFGGGG,@FGDFDGGGGFGGGGGGGGGGFFGGGGGGGGGGGGG<<FFGGGGGGGGGGGE@F5CEGGGGGGG6@FGGGGGGGC5CGGGGGGGG=E88;:7CDGFFGG57*/:EFFFE?*+<CFF*<CCF3<<FFCG*9CG497****9FCF)/56C6A***/1**07
@M03506:14:000000000-AKVR1:1:1101:11800:2154 1:N:0:28
GTACTCCTACGGGAGGCTGCAGTGGGGAATATTGCACAATGGGCGGAAGCCTGATGCAGCGACGCCGCGTGAGGGATGACGGCCTTCGGGCTGTAAGCCTCTTTCAGCAGGGACGAAGCGGCTGGGTTTTCCTGGTCGTGACGGTACCTGCAGAAGAAGCGCCGGCCAACTACGTGCCAGCAGCCGCGGTAAGACGTAGGGCGCGAGCGTTTTCCGGATTTATTGGGCGTAAAGAGCTCGTAGGCGGCTTGTCGCGTCGTCCGTGACACCTTGGGGCTCAACTCCAAGCTTGCGGTGGATA
+
CCCCCGGGGGGGGGGGGGGGFGGGFGGG;EFGGGGGGGGGGGFGGGGGGGGGGGGGGGGGGGGGGGGGGGGGGGGGGGGGGGGGGGFFEGGDGGFGGFFGGGGGGGGGGGGGGFF7=CFGGDCCGCFDCGGGGGGGGDGGFGGEEGG<@FFCFFCFGGGGGGGGDGGGECEGFGGGGG?CGGGGGGGE5E5AF?@CG5CCGCECE*?8>E***2<C:**8+2<FFG*;*?CE8FG*:C6;27CC9*:DEC=F7/55*0)1A7>:*9*2+*2):4<*7)***0@F69*03C=()07.)))*1
@M03506:14:000000000-AKVR1:1:1101:11112:2155 1:N:0:28
GTACTCCTACGGGAGGCAGCAGTCGGGAATTTTGCGCAATGGGCGAAAGCCTGACGCAGCAACGCCGCGTGAGGGATGACGGCCTTCGGGTTGTAAACCTCTTTTGTCAGGGAAGATAATGACGGTACCTGGCGAATAAGCCACGGCTAACTACGTGCCAGCAGCCGCGGTAATACGTAGGTGGCAAGCGTTGTCCGGATTTACTGGGCGTAAAGAGCGCGCAGGCGGTCGTTCAAGTCGCGTGTGAAAGCCCCCGGCTCAACTGGGGCGGGTCACGCGATACTGATCGACTCGAAGGCAG
+
CCCCCGGGGGGGGGGGGGGGGGGGGGGGGGGGGGGGGGGGGGGGGGGGGGGGGGGGGGGGGGGGGGGGGGGGGGGCFGGGGGGGGGGGGGGGGGGGGGGGGGGGGGGGGGGGFGGGGGGGGGGGGGGGGGGGGGDGFGGGGDFGGGGGGGGGGGGGFGGGGGGGGGGGGGFGGGGGGGGF@CFGFGGGGGFGGDGGEGEGEDGGGGGGGGDGGGGGGGGGGGCEGGGE?5C?E:CCGCCEGG5==FF7EGG=FGGDG55CFCF+2CCD*1*7D)5+*)1)1))+<*:933>?>))8;DF@>
@M03506:14:000000000-AKVR1:1:1101:12026:2208 1:N:0:28
GTACTCCTACGGGAGGCAGCAGTGGGGAATTGTTCGCAATGGGCGCAAGCCTGACGACGCAACGCCGCGTGGAGGACGAAGATTTTCGGATCGTAAACTCCTTTCGATCGGGAAGAACAGCTCCTAGGTTAATAGCCTGAGAGTCTGACGGTACCGAGAGAAGAAGCCCCGGCTAACTCTGTGCCAGCAGCCGCGGTAATACGGAGGGGGCTAGCGTTGTTCGGAATTACTGGGCGTAAAGCGCACGTAGGCGGCTTTGTAAGTTAGAGGTGAAAGCCCGGGGCGCAACCCCGGAATAGCC
+
CCCCCGGGGGGGGGGGGGGGGGGGGGGGGGGGGGGGGGGGGGGGGGGGGGGGGGGGGGGGGGGGGGGGGGGGGGGGGGGGGGGGGGGGGGGGGGGGGGGGGGGGGGGGGGGGGGGGGGGGGGGGGGGGGGGGGGGGGGGGGGGGGGGGGGGGGGGGGGGGGGGGGGGFEGGDDGGFGGGGGGGGGGGGGGGGGGGGEGGGDGECCEGGGGGGGGGG8=EEGGEGCGGGCCAFGG*:EGGGGGGGEGGGGGDGGGG3*?FG+:C9CFEF7DCFCCFGC4><C3>C1<554754>EBB>FF?9
@M03506:14:000000000-AKVR1:1:1101:13876:2236 1:N:0:28
GTACTCCTACGGGAGGCAGCAGTGGGGAATATTGGACAATGGGCGCAAGCCTGATCCAGCAATGCCGCGTGGGTGATGAAGGCCTTAGGGTTGTAAAGCTCTTTTACCCGGGATGATAATGACAGTACCGGGAGAATAAGCCCCGGCTAACTCCGTGCCAGCAGCCGCGGTAATACGGAGGGGGCTAGCGTTGTTCGGAATTACTGGGCGTAAAGCGCACGTAGGCGGCTTTGCAAGTTAGAGGTGAAAGCCCGGGGCTCAACTCCGGAATTGCCTTTAAAACTGGATCGCTAGAATTTGG
+
CCCCCGGGFCFGGDGEGGGGFFFGCGGFGGGGGEFGFGGGGFGGGGG7FDFFGFGGGGGGGGGGGGEFGFCGDFGGCFGGFCECGFCFGGFGGGGGGGGCFGGGGDBDFGGGGDCFEGGGGGGGGAAEFEEF@:7BFFGGG<BEEGGGGGGGGGGFFCGGF:FGFGGGGGFEEF<FFGE<:FFEF<CBFFFGEEGCBG5EFGFFGGGGC?CEE8CFG5CEE1:*;6:C5C5EFG?@F+:7C?CGC*<CCC6CFG5C5599FD<C:CEDG)*977CFF?7:*99C?)**,C@:5747F**19
@M03506:14:000000000-AKVR1:1:1101:10235:2239 1:N:0:28
GTACTCCTACGGGAGGCAGCAGTGGGGAATTTTCCGCAATGGGCGAAAGCCTGACGGAGTGACGCCGCGTGTGGGATGAAGGCCTTCGGGTCGTAAACCACTGTCAGTGGGAAAGAAGGGCATCGGCGCGATAACCGCCGGTGTTTGACGGTACCTGCAGAGGAAGCCCCGGCCAACTCTGTGCCAGCAGCCGCGGTAAGACAGAGGGGGCAAGCGTTGCTCGGAATTACTGGGCGTAAAGGGCGCGTAGGCGGGATGGCAAGTCGGTCGTGAAATCCTTCGGCCCAACCGAAGAACGTCG
+
CCCCCGGGGGGGGGGGGGGGGGGGGGGGGGGGGGGGGEGGFGGGGDFGGGGGGGGGGGGGGGGGGGGGGFEGGGGGGGGGEGGGGGGGGGGGGGGGGGGGGGGGGGGGGGGFFGGGGGGGGGGGGGGGDCFGGGGGGDGGCCEGGFGGFEGDFGGGCGGGGFGGGGGFF@FDEFG@<CFCFGCFGCCFEFGGEGGGEEEGFFGG6CFEGGGEGGGGGGGG7+CEGGDGGGGFGFGCGG<C7:55:5=DCEEFDGDD8337?<7<<7=D=C507>*0:/*2*77EEEC>1D>2B3>F@E>F5
@M03506:14:000000000-AKVR1:1:1101:23407:2245 1:N:0:28
GTACTCCTACGGGAGGCAGCAGTGGGGAATCTTGGACAATGGGCGCAAGCCTGATCCAGCCATGCCGCGTGGATGATGAAGGCCTTAGGGTTGTAAAATCCTTTCGTTGGGGACGATAATGACGGTACCCAAAGAAGAAGCCCCGGCTAACTTCGTGCCAGCAGCCGCGGTAATACGTAGGGTGCAAGCGTTAATCGGAATTACTGGGCGTAAAGCGTGCGCAGGCGGTTCGCTAAGACCGATGTGAAATCCCCGGGCTTAACCTGGGAACTGCATTGGTGACCGGCGGGCTAGAGTATGG
+
CCCCCGGFCGEGGEGGGGGGGGFFGGGGGCGGG,CEFGGFGGGGGGGGCFGGGFEGGGFGGGGFFF7CGF:EECFFFGGGFFGFGFEEGGF,FFGFGG,BFFGGGGGED8FEGGC@FGEC,EF@=FGCFG9D<D8FGFC8DF+B8CEFGGFGGGGGGGGFCGGGFFGCFG:>FFGGG9DFEFF7FF@9CE<=F@9FGD8CFCC<<9C8CG>BC5CC8/AC?EECECEG85?85:8C67C*>E5CEC?7<3+<7*:)8BG5C7D7?C5<EGG?*9>C>*7CC4/+275)4))(.7@F74798
@M03506:14:000000000-AKVR1:1:1101:14528:2250 1:N:0:28
GTACTCCTACGGGAGGCAGCAGTTGGGAATCTTGGACAATGGGGGAAACCCTGATCCAGCCATGCCGCGTGAGTGATGAAGGCCTTCGGGTTGTAAAACTCTTTCGACGGGGACGATAATGACGGTACCCGTAGAAGAAGCTCCGGCTAACTTCGTGCCAGCAGCCGCGGTAATACGAAGGGGGCTAGCGTTGTTCGGAATTACTGGGCGTAAAGCGCGCGCAGGCGGTCTTCCAAGTCAGTGGTGAAAGCCCGGAGCTCAACTCCGGAACTGCCATTGAAACTGTAAGGCTTGAGGATGA
+
CCCCCGGGGGGGGGGGGGGGFGGGGGGGGGGGGGGGGGGGGGGGGGGGGGGGGGGGGGGGGGGGGGGGGGGGGFDFGGGGGGGGGGGGGGGGGGGGGGGGGGGGGGGGEGGGGGGGGGGGGGGGGGGGGGGGGGGGGGGGGGGGGGGGGGFFGGGGDGGGGGGGGGGGGGGGGGGGGFFCGGGGGGCDDGGDGGFGEGCGGFGGGGGFGGGGGGCFGGGGDCC8EEGGGGEGCFFCFFCGGGFGC*9*9E6EFDE3EFCG6<CCGGGGGGGFGGGFF*:CCFFFFFFFAGF0?589?694)
@M03506:14:000000000-AKVR1:1:1101:23073:2262 1:N:0:28
GTACTCCTACGGGAGGCAGCAGTCGAGAATTTTTGACAATGGGCGAAAGCCTGACCCAGCAACGCCGCGTGAAGGATGAAATCCCTCGGGATGTAAACTTCGCAAGAACAGGAAGAATAAGTAGGGGACAATACCCCCTATGATGACGGTACTGTTTGTAAGCTCCGGCTAACTCCGTGCCAGCAGCCGCGGTAATACGAAGGGGGCTAGCGTTGCTCGGAGTCACTGGGCGTAAAGGGTGCGTAGGCGGGTCGTGAAGTCAGGGGTGAGATCCTGGAGCGCAACTCGAGAGCTGCCGTTG
+
CCCC@FGFEGGGDGCE@CFGGGGGGGGGGGGGGGEGGEFEGGGGGDBB@FEFDF<@FGEGGGGGGGDGDGGGGGG8FFGFGGGGG<CC>E7FEEABGGFF?CFGGGGG@DBC8,BAFAFGCFF<<CEGGGGGG,,AFEGG=>9@@=<CGC7>FF@FGCFG<FGFG>CEGFC7FF9<CFFCE;<FFC:D@CBFCF8,+5;>C*=EEEGE*;CE>EGG++;CC*1C7CEG*;:EE*//<9**21:EGEEFECC:/*2*3)0:<7**:</9:*<F4*2<4>**)005*9*)(1)4)*/0.)005
@M03506:14:000000000-AKVR1:1:1101:17863:2264 1:N:0:28
GTACTCCTACGGGAGGCAGCAGTGGGGAATTGTTCGCAATGGGCGCAAGCCTGACGACGCAACGCCGCGTGGAGGATGAGGACCTTCGGGTCGTAAACTCCTTTCGTTCGAGACGAATGGCTTCCGGGTGAACAATCCGGGAGAATGACGGTACCGAGAGAAGGAGCCCCGGCTAACCCCGTGCCCGCAGCCGCGGTAATATGGAGGGTTCGAGCGTGGTCCGGAATCATTTGGCGTAAAACGCGAGTAGGCGGTCCGGTATGACCGCGGTGAAAGTGGTGGCCGCAACCCTCGAACTCCG
+
CCC6-,;E<F;;@,CFCFFFGGEFFGG7@;@6C<F;FCF,6,@,C@:F@CFGDF<FFGEGE7FE:CFGFB7=FEFBFG<8EG<+9C,:FC968@,=<,,CF9E,FC<=3F,B<=CB>DFDF,D@FC@:>B7,,@<,F837F*>C<,<B9FDGB7,***1*6<<<F,<*4CC:***24****F@***/*:**/888/:C5C@++0+*:82**:***1/**230/*8*;9++++++3C7:*2+3>EE*:7*2<+9*/12)/9***+07*/:9:5**2:>*0*/))*18339*73)))0))*).
@M03506:14:000000000-AKVR1:1:1101:21612:2280 1:N:0:28
GTACTCCTACGGGAGGCAGCAGTAGGGAATTTTCCACAATGGGCGAAAGCCTGATGGAGCAACGCCGCGTGCAGGATGAAGGCCTTAGGGTTGTAAACTGCTTTTGTTAGTGACGATTATGACGGTAGCTAACGAATAAGGGTCTGCTAACTACGTGCCAGCAGCCGCGGTCATACGTAGGACCCAAGCGTTATCCGGAATTACTGGGCGTAAAGAGTTGCGTAGGTGGCAGAGTAAGCAAATAGTGAAATCATGTGGCTCAACCATACAAACATTATTTGAACTGCTCAGCCAGCTTATA
+
CCCCCGGGGGGGGGGGGGGGGGGGGGGGGGGGGGGGGGGGGGGGGGGGGGGGGGGGGGGGGGGGGGGGGEGDGGGGGGGGGGGGGGGFGGFGGGGGGGGGGGGGGGGGGGFGGGGGEGEGGGGGGGGGGGGGGGGGGGGGGGGGCFGGGFGGGGGFCF@FGGGGGGGGDGGCECFGGFCCC@CFFBEFGGGCGG9FCEGGGGGF;;CECEEEE5B9B<EFCEGGEGGGGF6>*:FFFFGGEFCCCFEGGGF?C+0:C?C*<?=6ED+0:DC475:?D@F:7=F++*016C))))0))1***
@M03506:14:000000000-AKVR1:1:1101:22108:2296 1:N:0:28
GTACTCCTACGGGAGGCAGCAGTGGGGAATCTTGCGCAATGGCCTAACGGCTGACGCAGCGACGCCGCGTGTGGGATGAAGCTCCTCGGAGTGTAAACCACTGTTGCTCGGGACGAATAGCTCGATTACTCGAGCCTGCCGGTACCGGGTGAGGGAGCACCGGCTAACTCCGTGCCCGCAGCCGCGGTAATACGGGGGGAGCAAGCGGTGTTCGGATTTACTGGGCGTAAAGGGCGCGTAGGCGGTCATCTCAAGTCAGTGGCTGAATCTCCGGGGTGAAATCGGAAAGGCCAACTGATAT
+
6CCCBFFCFGCGCC@B7FF@,ECFFC7;6,CC;,<FC@FG<8C6F<6,8@:+FA<@66+@C:@@F:C7@@FFG4+:B@FE9<,E,<BFD+@8FE9?,,,4B:BFFF<5,?7CECFD@8+,3,DFFF9F,@F7,@F7FG,@7@C*FFF:>1:@7,*4*1*,3CC*7CF:,?F7C<:*+4=*<*:EEGC>58CG7:*:**:C***2;C8*2/A*<CG*/;9+<9@6CCG*5*8+3*;8**1:*/6>E=EC++++*++*39*:+2****+*+2<9D)1*/)/**/9**)*)(*)()).0)1/**
@M03506:14:000000000-AKVR1:1:1101:7023:2307 1:N:0:28
GTCTCCTACGGGAGGCAGCAGTGGGGAATCTTGCGCAATGGCCGAAAGGCTGACGCAGCGACGCCGCGTGTGGGAGGACGCCTTTCGGGGTGTAAACCACTGTTGCCCGGGACGAACACACCGTTTCGACGGTGCTGACGGTACCGGGTGAGGAAGCACCGGCTAACTACGTGCCAGCAGCCGCGGTACTACGTAGGGTGCGAGCGTTAATCGGAATTACTGGGCGTAAAGCGTGCGCAGGCGGGTTTGTAAGACAGGCGTGCAATCCCCGAGCTTAACTTGGGACTGGCGCTTGTGACTG
+
CCCCCGGCGGGGGGGGGGGFGGFGGGGGGGGGFFGFECFGGGGGGGGGGGGDGGGGEEGGCFGGGGGGGGGGGGGGGGGGGGGGGGGGGGGEFFDFGGGGGGFGGGGGGG>FG>F:FGGGGGGGEGGGFFE7FFEGGGGCGGFGGG>EFFFGFF@FFBEGGEEG7FGFGGGGCFGG?5**AFGGGGGC*<FF5CFGGGCGGCC85C8CCFFFFGE5@@7CGFGFC:E8*;9FGGGGCC):=EGE**:C5CFGFGFGF>*9/**2+:65?3*)1C/+*8:?F6)**)25<DB?5BF7)19/*
@M03506:14:000000000-AKVR1:1:1101:10627:2314 1:N:0:28
GTACTCCTACGGGAGGCAGCAGTGGGGAATATTGGACAATGGGCGCAAGCCTGATCCAGCAATGCCGCGTGTGTGAAGAAGGTCTTCGGATTGTAAAGCACTTTCGGCGGGGACGATGATGACGGTACCCGCAGAGGAAGCCCCGGCTAACTTCGTGCCAGCAGCCGCGGTAATACGAAGGGGGCTAGCGTTGCTCGGAATGACTGGGCGTAAAGGGCGCGTAGGCGGATCATACAGTCAGATGTGAAATTCCTGGGCTTAACCTGGGGGCTGCATTTGATACGTGTGGTCTAGAGTGTTG
+
CCCCCGGGGGGGGGGGGGGGGGGGGGGGGGGGGGGGGGGGGGGGGGGGGGGGGGGGGGGGGGGGGGGGGGGGGGGGGGFGGGGGGGGGGCGGGGGGGGGGGGGGGGGGGGGGGGGGGFGGGFGGGGFGGGGGGGGGGGGGGGGGGGGGEGGGGGGGGGGGGGGFFFEDEFFFEGGGGGCGCEEDGGFGDEGGDD?EGEE5C8CC@EGGFEGGEFGGGGGGGEEGGGGG5>CCG?F?FCF7C+<F?0<CGGGGFGGCG>CDF?FGF*:FEGGDG36+?87>DBFE+)0>?9*:874***/*0
@M03506:14:000000000-AKVR1:1:1101:18108:2318 1:N:0:28
GTACTCCTACGGGAGGCAGCAGTGGGGAATTTTCCGCAATGGGCGAAAGCCTGACGGAGTGACGCCGCGTGGGGGACGAAGGCCTTCGGGTTGTAAACCCCTGTCAGAGGGAAAGAAGGGTCGCCTGGCTAATATCCAGGTGATCTGACGGTACCGGGTGAGGAAGCACCGGCTAACTCCGTGCCAGCAGCCGCGGTAATACGGGGGGTGCGAGCGTTGTCCGGAATCACTGGGCGTAAAGGGCGAGTAGGTGGTTTGATAAGGGTGTGGTGAAAGTCCGGGGCTCAACCCCGGATCTGCC
+
CCCCCGGGGGGGGGGCGGGGGGGGGGDGGFGDGGGGGGGGGGGGGDECFGFGGGGGGGGGGGGEGGGGGG:FGGGGGGGGGGGGGGGDGG,CFGGGGGGGGGGGGGG9FGGG8DDFDFFDG<=FFGFGGGGGGGGGGGGFGCFGGGGGGGGGGDGG>F5=CFFDGFGG<<FGEG7FGFCFC<<F7CCCFGF7CE>EGGEFGGGGDGGGGC888:CE?E8A?9ACGEGCFDGFFFFGEE38CGCEE*79EGG9CFG>C>FGEF7?6>*7=DGFGCF7:=C3<)7**)9622<(8;)..*/=7
@M03506:14:000000000-AKVR1:1:1101:20969:2321 1:N:0:28
GTACTCCTACGGGAGGCAGCAGTGGGGAATATTGCACAATGGCCGGAAGCCTGATGCAGCGACGCCGCGTGAGGGATGAAGGCCTTCGGGTTGCAAACCTCTTTCGACAGGGACGAAGCGTGAGTGACGGTACCGGGAGAAGAAGCGCCGGCCAACTACGTGGCAGCAGCCGCGGTAAGACGTAGGGCGCGAGCGTTGATCGGATTTCTTGGTCGTAAAGAGCTCGTAGGCGGCTTGTTTCGTCAGCTGTGAAAACCCGCCGCTCAACGGTGGGCTTGGTGCTGAAACGGGCGGGCTCGCG
+
CCCCCGC<FGC;+6@FC@FGGGGA@F7,866CC<FFE9;E@D,CFB++@,C@,9C,9,C,7@@F7@+6+@:,?FC,C7,55<,4BFG7BEBC=FEFF84E?A<EEC++B>@=74@3@C++3++8BF9FGG7<+>+3@F7F,3,,@F<FDGGDGC:F,:FFFC*<BFGC=+F:*=F**4,,?;/@8**;885/1:>EG8*++;C***<+C+<@0<EG5A*@G@GDFCE=8>C:8*/**2>*32:E55<*<96+0++*/7)5/*57C5+227EF3)*:*)**1**<9***,9@9)7<@)).)0
@M03506:14:000000000-AKVR1:1:1101:18895:2326 1:N:0:28
GTACTCCTACGGGAGGCAGCAGTGGGGAATTTTGGACAATGGGGGCAACCCTGATCCAGCCATGCCGCGTGAGTGAAGAAGGCCTGCGGGTTGTAAAGCACTTTTGTTGGGGAAGAAAAGCCGTTGGCGAATAACCGACGGTCTTGACGGTACCCAAAGAATAAGCACCGGCTAACTCCGTTCCAGCAGCCGTGGTAATACGGAGGGTGCGAGCGTTAATCGGCATTACTGGGCGCAACGCGTGCGTAGTCGGTTTGATACGTCGGTTGTGAACGCCCCGCGCCTGACCGTGGACTGGCAT
+
CCCCCGFGGGGGG,@CFDEGGGGGGGG@;FFGGGG?FE<EGGGEGGGGGFGGGGGGG<FGGGGGGGGGG+@7FFG<FGDGCGGGGGGGGFGG7CE?DFDFF8FGGEAFFCFGCC+BFFGFGGGGGGG@B+CFFCCCBFGE7FGGGA9DEEGGFFG9:<<FGGGGGGDGCE@FEG7@<CFFFCGG:F78+FGD***<++?CG58*48?GDE5;:E*1C=*<@8E**:CE7:CDF=5*/2)1:>5CG*:C**0*/*:D**C*+*>**)*/:*****1/>07/)7:*1)9645.()0)*0)05*
@M03506:14:000000000-AKVR1:1:1101:17861:2345 1:N:0:28
GTACTCCTACGGGAGGCAGCAGTGGGGAATATTGGACAATGGGCGCAAGCCTGATCCAGCAATGCCGCGTGAGTGATGAAGGCCTTAGGGTTGTAAAGCTCTTTTACCCGGGAAGATAATGACTGTACCGGGAGAATAAGCCCCGGCTAACTCCGTGCCAGCAGCCGCGGTAATACGGAGGGGGCTAGCGTTGTTCGGAATCACTGGGCATAAAGCGCACGTAGGCGGTGACATAAGTCGGATGTGAAATCCCTCGGCCTAACCGAGGAACTGCGTCCGATACTGTGTTGCTTGAGGACCA
+
CCCCCGGGGGGGGGGGGGGGGGGGGGGGGGGGGFGGGGGGGGGGGGGGGGGGGGGGGGGGGGGGGGGGGGGGGGGGGGGGGGGGGGGGGGGGGGGGGGGGGGGGGGGGGGGGGGGGGGGGGGGGFGGGGEFGGGFGFGCFGGGGGGGGGGGGGGGFFGFGGGGGGGGGGGGGGGGGGGEGGGGGGFGGGGCGE@FGGGGGGGGG??FFGGCGCFGGGG88CF6FGGGGGD5<+<CCFGGEDGDE<FGF77CGC?EGC3<C6FCGC)*)/>C@FGD=D37CC>DGC4>@?F?<FF::?F:))
@M03506:14:000000000-AKVR1:1:1101:12445:2385 1:N:0:28
GTACTCCTACGGGAGGCAGCAGTGGGGAATTTTGGACAATGGGGGCAACCCTGATCCAGCAATGCCGCGTGTGTGAAGAAGGCCTTCGGGTTGTAAAGCACTTTTGTCCGGAAAGAAATCCTGCCTGTTAATACCGGGCGGGGATGACGGTACCGGAAGAATAAGCACCGGCTAACTACGTGCCAGCAGCCGCGGTAATACGTAGGGTGCGAGCGTTAATCGGAATTACTGGGCGTAATGCGTGCGCAGGCGGTTCGCTAAGAACGATGTGAAATCTCCGGGCTTAAACTGGGAACGGCAT
+
CCCCCFFEGGGGGE@FF7CCGGG<GEGGGGGGGFDEFFGGFFG@CCGGGGGFGGGGFGAFFGGGFDE@C=FFFGFGCFGGFGGG<EFCGGFGCFAEEEEGDFFGFFGGFEG:FFFGGGGGFGECEFFGGGGGCDFG:B:FGGG7C7:F7*=CCFGCGGGFGGGGGGGGCE:7<B7CFFGGCAFFGG5C8@5C>ED8:EGGF5@<5CCFD5CCGEE85=FGFFGGEGG?9CFGGGEEGEGCFEGG*:53*/>CCGD<C5<C5FC+:7*C:*<*::*<06:))>BC*):*5762))))).).8
@M03506:14:000000000-AKVR1:1:1101:8042:2398 1:N:0:28
GTACTCCTACGGGAGGCAGCAGTGGGGAATCTTGCGCAATGGGGGAAACCCTGACGCAGCGACGCCGCGTGGGCGATGAAGGCCTTCGGGTCGTAAAGCCCTGTCGAGTGGGACGAAACGTGCGAGCTCTAACATGGCTCGTGCTTGACGGTACCGCTAGAGGAAGCCCCGGCTAACTCCGTGCCAGCAGCCGCGGTAATACGGAGGGGGCCAGCGTTATTCGGAATTACTGGGCGTAAAGGGGGTGTAGGCGGCTTTGTGGGTCCCATGGGAAAGCCCTCGGCCCAACCGGGGAACTGCC
+
CCCCCGGGGGGGGGGGGGGGCGGGGGGGGGGGGGGGGDGGGGFGGEFFGGGGGGGGGGGGGGGGGGGGGGGGGGGGGGGGGGGGGGFGGGGGGEGGFFGFGGGGGGGEFFFFFFGGGGGGFCFCCEFCFGGGGGGGFG8>F<FGFGGGGGGGGGGGG<EFCFGFGGGGEFEGGGGCG<CFCECEF<CGCEGGGG5EEEE9+CFG5:EGEGG*:8*:/88C?F8E:**37+<FGGFEGEG=FFD*/25)<<CFC:C3*):CG*9**9:7:*0.**1745C4CD37:7C33<39B))0./940
@M03506:14:000000000-AKVR1:1:1101:16799:2404 1:N:0:28
GTACTCCTACGGGAGGCAGCAGTGGGGAATCTTGGACAATGGGCGAAAGCCTGATCCAGCCATGCCGCGTGAGTGAAGAAGGCCTTAGGGTTGTAAAGCTCTTTTGGCAGGGACGATAATGACGGTACCTGCAGAATAAGCCCCGGCAAACTTCGTGCCAGCAGCCGCGGTAATACAGAGGGTGCGAGCGTTAATCGGAATTACTGGGCGTAAAGCGCACGTAGGTGGCGACGTAAGTCGGGTGTGAAAGCCCCGGGCTCAACCTGGGAATTGCATTCGAGACTGCATTGCTGGAGTACGG
+
CCCCCGGGGGGGGGGGGGGGGGGGGGGGGGGGGGGGGGGGGGGGGGGGGGGGGGGGGGGGGGGGGGGGGGGGGGGGGGGGGGGGGGGGGGGGGGGGGGGGGGGGGGGGGGGGGGGGGGGGGGGGGGGGGGGGFGGGGGGGGGFGGGGDGGGGGFGGGGGGCGGGGGGGGGGGGGGGGGGGGG7BBFEGGG<FGGGGGGGGGGFGGCFCGGDGGCFFDDGGG8E:EGGG61:8EEGGGGCGGGFG:EGG7C?F<EEGG3C3<9CFFGGGGGFFDC7CF9:72>:?FFC*47*<B:@5)9*08
@M03506:14:000000000-AKVR1:1:1101:11675:2407 1:N:0:28
GTACTCCTACGGGAGGCAGCAGTGGGGAATTTTGGACAATGGGGGCAACCCTGATCCAGCCATGCCGCGTGCGGGAAGAAGGCCTTCGGGTTGTAAACCGCTTTTGTCCGGGAAGAAAAGGCATTCCCTAATACGGGGTGCTCTTGACGGTACTGGAAGAATAAGCACCGGCTAACTACGTGCCAGCAGCCGCGGTAATACGTGGGGTGCGAGCGTTAATCGGAATTACTGGGCGTAAAGCGTGCGCAGGCGGTTCGTGATGTCTGATGTGAAAGCTCCGGGCTCAACCTGGGAACTGCAT
+
CCCCCGGGGGGGGGGGGGGGFGGGGGGGFGGGGGGGGGGGGGGGGGGGGGGGGGGGGGGGGGGGGGGGFGCGGGGGGGGGGGGGGGGGGGGGGGGGGGGGGCFGGGGFGEFGEGGGGGGFGGFFGGFFCAFGGGGGGGGCGGGGGGFFEEFGGGGFGGGGGGGGGGGGGEGGGGGGGFFGGEGGFGGGGGGGGGGGDGGFGGGGDEDEGGGEEGGGGGCFC@C>?5A:EGGF5:?EGG3@FGGGGCEDDEEGG5CGG)/9FCF9?7C:77+9C*26*/9>DF>7**2)2<><@>F:)?4*1
@M03506:14:000000000-AKVR1:1:1101:18030:2418 1:N:0:28
GTACTCCTACGGGAGGCAGCAGTGGGGAATATTGCGCAATGGGCGAAAGCCTGACGCAGCAACGCCGCGTGAGTGATGAAGGCCTTCGGGTCGTAAAGCTCTGTCGGAGGGAACGAATGTTTCTGAGGTTAACAGCCTCAGGAAGTGACGGTACCGCAAGAATAAGCCCCGGCTAACTTCGTGCCAGCAGCCGCGGTAATACGGAGGGTGCGAGCGTTGTCCGGAATCACTGGGCGTAAAGGGCGCGTAGGCGGCCCGGTAAGTAGGAGGTGAAATCCTGAGGCTCAACCTCAGGGCTGCC
+
CCCCCGGGGGGGGGGGGGGGGGGGGGGGGGGGGGGGGGGGGGGGGGGGGGGGGGGGGGGGGGGGGGGGGGGGGDGGGGGGGGGGGGGGGGEFGGGGFGGFGGGGGGGFGGGGGGGGGGGGGGGGGGGGGGFFADGGGGGFGGGGGGGGGGGGGGGGDEGGGGGGGGGGGGGGGGGFGCFGGGGGFCGGGGGGGDGGGGDCFFGE*:EG8EEG>E*?:EE8FCEECGFFGGDFFFGG5:D=FGGGGGGGGGGFGGCD8<DD5CF9?FFCGGCF>FG?CFCG7?:7/8098>:?FF54@45.5
@M03506:14:000000000-AKVR1:1:1101:18624:2438 1:N:0:28
GTACTCCTACGGGAGGCAGCAGTCGAGAATTTTTCTCAATGGGGGCAACCCTGAAGGAGCGACGCCGCGTGGAGGATGAAGGCTTTCGGGTTGTAAACTCCTGTCATTTGGGAACAATGCCTATTAGTTAACTGCTAGCAGGTTGATAGTACCAGAAGAGGAGGAGACGGCTAACTCTGTGCCAGCAGCCGCGGTAATACAGAGGTCTCAAGCGTTGTTCGGATTCATCGGGCGTAAAGGGTGCGTAGGTGGCGCGCGAAGTCAGGTGTGAAATTTCGGAGCTTAACGCCGAAACGGCTTT
+
@CCCCEFGGGGEGGGGGGEGGDGGGGED7FGGGGFDFEEDFEFGGGDGCCFGC@FFGFGGGDCFEE:FG>FFCFG,CEG99<FE?AFEDECFEGGDFGGEFEEGFAFCC<FGG<FGFCFGFFGF9FFGGGDGGGGGGAFBFFGFF@FGGGGGCFA7CCGG?FG>EEECCEECCCG9DCFFGFEGGFF8DC7EF7B*:CFFF;E8CGFG9+?GCEE3BEEECE5BC?+A+<5?5CE8*;7C50A/:A5CE+<=5EDGC)//**2<C4<C?GC*0**<7F)*9@.<07:),/<(8)7)0.)74
@M03506:14:000000000-AKVR1:1:1101:18026:2477 1:N:0:28
GTACTCCTACGGGAGGCAGCAGTCGGGAATTTTGGGCAATGGGCGAAAGCCTGACCCAGCAACGCCGCGTGAAGGATGAAATCCCTCGGGATGTAAACTTCGCAAGAACGGGAAGAATAAGTGAGGGTTAATATCTCTCGCGATGACGGTACCGTTTGTAAGCTCCGGCTAACTCCGTGCCAGCAGCCGCGGTAATACGGGGGGAGCAAGCGTTGTTCGGATTTACTGGGCGTAAAGGGCGCGTAGGCGGCCACCGCGAGTCGATTGTGAAATCTCCGGGCTTAACCCGGAAAGGTCAACC
+
CCCCCGGGGGGGGGGGGGGGGGGGGGGGGGGGGGGGGGGGGGEGGGGGGGGGGGGGGGGGGGGGGGGGGGGGGGGGGGFGGGGGGDEGGGGGGGGGGGGGGGGGGGGGGGGGGGGGGGGGGFFGGGGGFGFGGGGGGEFGGECGGGGGGGGGGGFGGGFGGGGGGFGGGGDGGFGGGGGGGGGGGGGFGGGGGGEGGGGGGGGGGECECGGCEEGCCCEGGGEFGGGGFGGG:::FFGGGGGGGGGGGGGG*>7CC8>CG=*75:7=7CCC=FFG?7>)CDB@??*:>95<2)8474)977
@M03506:14:000000000-AKVR1:1:1101:23476:2497 1:N:0:28
GTACTCCTACGGGAGGCAGCAGTGGGGAATCTTGCGCAATGGCCTAACGGCTGACGCAGCGACGCCGCGTGTGGGATGAAGCTCTTCGGAATGTAAACCACTGTTGCCCGGGACGAATAGCTCGATTAATCGAGCCTGACGGTACCGGGTGAGGAAGCACCGGCTAACTCCGTGCCAGCAGCCGCGGTAATACGGGGGGTGCGAGCGTTGTCCGGAATCACTGGGCGTAAAGGGCGGGTAGGTGGTTTGATAAGGGTGGGGTGGAAGTCCGGGGCTCAACCCCGGATCTGCCGTGCCGACG
+
CCCCCGGGGGGGGGGGGGGGGGGGGGGGGGGGGGGGGGGGGGGGGEFCFGGGGGGGGGGGCFGEGGGGGEGGFGGEGGGGGGGDFFGGGGGGGGGGGGGGGGGGGGGGGGGGDGDGGGGGG<BFCDFEEGGGGGDEGGGGGGGGCGGGGCF7FGGGGGGGFGGD<FC:<CFE@@FGGGG?BFFGGGGCC>EGFGDCGGG888>CEEG85CE7@EE*:*<<CCEGG8E=8/;F?E?E**)2:FCFG*298C+<:E<5*8)9C*/*2*:7+*C>DC7**1>*95@E5317<GF28<>B::3))
@M03506:14:000000000-AKVR1:1:1101:10913:2502 1:N:0:28
GTACTCCTACGGGAGGCAGCAGTGGGGAATCTTGCACAATGGGGGAAACCCTGATGCAGCGACGCCGCGTGAGTGATGAAGCCCTTCGGGGTGTAAAGCTCTTTCGACGGGAACGATAATGACGGTACCCGGAGAAGAAGCTGCGGCTAACTACGTGCCAGCAGCCGCGGTAATACGTAGGGGGCTAGCGTTGTCCGGATTTATTGGGCGTAAAGAGCGTGTAGGCGGCCAGGTAGGTCTGCTGTGAAAACTCGAGGCTCAACCTCGAGACGTCGGCGGAAACCACCTGGCTAGAGGCCGG
+
CCCCCGGGGGGGGGGGGGGGGGGGGGGGGGGGGDGGGGGGGGGGGGGGGGGGGGGGGGGGGGGGGGGGGGGEGGGFGGGGFGGGGGGGGGGGGGGGGGGGGFGGGECGGGGDGGGGGGGGGGGGGGGGGGGGDGGGGGGFGGGGGEGDGGGGGGGGGGGGGGFGGGFFGGGGGGGGGGGGEEGGGGFGGGGGGGGGGGCGCCF7C9CFF8:CEGFGCGG8CGGGGGGGEG5EGGGCFGF?69CF<6?D:ECFGE**:)1><FGGG4**:7E@FCC5<:<<)74CE0*7(9>14>@4)05<B
@M03506:14:000000000-AKVR1:1:1101:18283:2512 1:N:0:28
GTACTCCTACGGGAGGCAGCAGTCGAGAATTTTTCTCAATGGGGGAAACCCTGAAGGAGCGACGCCGCGTGGAGGATGAAGGTCTTCGGGTTGTAAACTCCTGTCATTTGGGAACAAGTGTCGGTACGTAACTGCTACCGGCTTGATAGTACCAGAAGAGGAAGAGACGGCTAACTCTGTGCCAGCAGCCGCGGTAATACAGAGGTCTCAAGCGTTGTTCGGATTCATTGGGCGGAAAGGGTGTGTAGGTGGGGCCGTAAGTCGGGTGTGAAATGTCGGAGCTTAACGTCGACACTGCATT
+
CCCCCGGGGGGGGGEGGDCEFEGGCFC,BFGEFGCFFEGGGGGGGDEDGEFGGGGF<,FGFC@FEEDGFFEGCFF:CFECECFFFBFF+CEFEF,5AA?<BFFEFFGGFG<FC<FFDGF<E?F@CEBFFGFGF9=FC9<FCEGGGFGFAF9=F3@,<D,DCC:>:FC:CCC*>E7,2DF@,,27>72B7F7F<F8CC+B+;9?<FC7C@@+++==183;:?=*;5+A9++38*/****9F5*/:=:FCGC6=)7/9*<*1:9*:*9/9CC79*:*<*05)9))<9*0)(1<05)))*/*09
@M03506:14:000000000-AKVR1:1:1101:8155:2521 1:N:0:28
GTACTCCTACGGGAGGCAGCAGTGGGGAATTGTTCGCAATGGGCGCAAGCCTGACGACGCAACGCCGCGTGGAGGATGGAGACCTTCGGGTCGTAAACTCCTTTCGATCGAGACGAATGGTTTCCGGGTGAACAATCCGGAAAAGTGACGGTACCGAGAGAAGAAGCCCCGGCTAACTCCGTGCCAGCAGCCGCGGTAATACGGGGGGGGCAAGCGTGGTTCGGAATTACTGGGCGTAAAGGGCTCGTAGGTGGCCAACTAAGGCCGACGTGAAATCCCTCAGCTTAACCGGGGAACTGCG
+
CCCCCGGGGGGGGGGGGGGGGGGGGGGEFGGGGGGGGGGGGGGGGGGGGGGGGGGGGGGGGGGGGGGGGGGGEGGEGGGGGGGGGGGGGGGGGGGGGGFGGGGGGGFGGGGGGGGFEGGGGFGGFGGGGGGGGGGGGGGGGCFFGGGGGGGGGGGGGEGGFGGGGGGF:=FGGDCCFGGGGGGDGGGGGGGGGGDG8?>C7<CEC?EGDCCCEFFG8*:/C+/*ACE<C9FGGGGGG*/;CG:**/:9**:?CCC<87<5C6*0***)1)*)197+:)9*7)0<3*:@<*86D@))00**)
@M03506:14:000000000-AKVR1:1:1101:18880:2522 1:N:0:28
GTACTCCTACGGGAGGCAGCAGTGGGGAATATTGGACAATGGGCGCAAGCCTGATCCAGCAATGCCGCGTGAGTGATGAAGGCCTTAGGGTTGTAAAGCTCTTTTACCCGGGAAGATAATGACTGTACCGGGAGAATAAGCCCCGGTTAACTCCGTGCCAGCAGCCGCGGTAATACGGAGGGGGCTAGCGTTGTTCGGAATTACTGGGCGTAAAGCGCACGTAGGCGGCTTTGTAAGTTAGAGGTGAAAGCCCGGGGCTCAACCCCGGAATTGCCTTTAAGACTGCCTCGCTAGAATTGTG
+
CCCCCGGGGGGGG7C7C@FFEGGCGFGGGGGGG9FGGCFFFEDGGGGDGGGGGDGGFEFGEFG<ECFEFGG:,<CCFDFEEFFFGG@FF8FGEFFCC<FGGGFFFGGGGEGG7CFGGFAFFFCFGGGCGGF7CGECFDFAFGGGFGGGEDGGGGGFFG<FC:CDFFGGGGE7FF;F7FFE7E>FDCFGGEFGD<8<CC8EC<;E<@CEGGG5CCGGGG*CEC8CCFEG5CE:9F<+<C7C+C+CG596+<:C35C)/5CF6<CACDE3C)5?4C>F>/7**9@+?5*9417:D3*9B9=7/
@M03506:14:000000000-AKVR1:1:1101:7340:2534 1:N:0:28
GTACTCCTACGGGAGGCAGCAGTGGGGAATCTTGGACAATGGGCGAAAGCCTGATCCAGCCATGCCTCGTGGGTGATGAAGGCCTTAGGGTTGTAAAGCCCTTTGGCGGGGACGATGATGACGGTACCCGCAGAAGAAGCTCCGGCTAACTTCGTGCCAGCAGCCGCGGCAATACGAAGGGGGCTAGCGTTGTTCGGAATTACTGGGCGCAAAGGGCGCGTAGGCGGCTTATCAAGTCAGGCGTGAAATTCCCGGGCCCAACCTGGGGGCTGCGCTTGATACTGATGAGCTTGAATGCGGG
+
CCCCCGGGGGGGGGGGGGGGGGGGGGGDGFGGGGGGGGGGGGGGGGGGGGGGGGGGGGGGGGGGGGFGGGGEGFCFGGGFFGGGGGGGGGGGGGGGGGGGGGGGGGGEGGGGGGGGGFFFFGGEGGGGGGGEGGCCGFFFFGGGGGGEGGGGGGGGGC<CFFGGGGG:FF:CFFG:<=FGDDEGG>EF>;CEGGGGEEGGGFF9FFFCG*:>8EF*8:CC:8CEGEDEEG?CFFFGFGGGGGE**A*;CFG?FCGD:)1/**1+:55<*9:@GGCE7FFG*9FD<*:60C=(.)0=FFEDD
@M03506:14:000000000-AKVR1:1:1101:12157:2551 1:N:0:28
GTACTCCTACGGGAGGCAGCAGTGGGGAATATTGCGCAATGGGCGAAAGCCTGACGCAGCGACGCCGCGTGGGGGATGACGGCCTTCGGGTTGTAAACCTCTTTCAGCTTCGACGAAGCCGCGAGGTGACGGTAGGAGCAGAAGAAGCACCGGCCAACTACGTGCCCGCAGCCGCGGTAATACGTAGGGTGCAAGCGTTGTCCGGAATTATTGGGCGTAAAGAGCTCGTAGGCGGTTAGTCGCGTCGGCCGTGAAATCCCGAGGCTCAACCTCGGGTCTGCAGTCGAAACGGGCGGGGTGG
+
CCCCCFGGFGGEGFCCG;FEGGGFFGGGGGGGGGGGGGFGGFGGGGGDGGGFFFGBGGGGEGEGGDDGG:FGGGGEGGGGDGGGGFDBFGGGGGC9FFGGGGGGBFAC<=EEGGGDFFEFEGGDFGEBCFCCGGGFFFEGCF:B7FGD:FGCCEG7AF@ACCGCFG+4C?**1/?:>EGC?F7C<CG5EGCCAGEDC?ECCEDGE2?8C?F@7CFGCEE=E+<CC7<**2;C+:C***9395EG:/:CC*2/5*:D?/0*:5>EC5C6+7:)**9CF3*7?=6+27*)(9;6B>B3))0<;
@M03506:14:000000000-AKVR1:1:1101:16513:2563 1:N:0:28
GTACTCCTACGGGAGGCAGCAGTGGGGAATCTTGCGCAATGCGCGAAAGCGTGACGCAGCAACGCCGCGTGGGGGAAGACGGCCTTCGGGTTGTAAACCCCTTTCAGGAGGGACGAAGGTTCACCGGTGAATAGCCGCGTGGATTGACGGTACCTCCACAAGAAGCTCCGGCTAACTCTGTGCCAGCAGCCGCGGTAATACAGAGGTCTCAAGCGTTGGTCGGATTCATTGGGCGTAACGGGTGTGTAGGTGGCGCGCTAAGTCGGGTGTGAAATTTCGGAGCTTAACTCCGCAACTGCTT
+
CCCCCGGGGGGGGGGGGGGGGGGGGGGGGGGGGGGGGGGGGGGGGGGGGGGGGGGGGGGGGGGGGGGGGGGGGGGFGGGGGGGGGGGGGG<FGGGGGGGCFGGGGGGFDGGGGGGCCFGGGGGGGGGGGGGGGGGFGGGGGEGGCGGG>FFGGGCFGGGD7FGGGGGGGGGDFEGGCCGGG7ACCEFCCFGGGEDEGGFGFFC0@EFGGGGDGGEC>5/ACEE8;AFF7<9@F5=*:C*;CE5C:=::F70CF6CDEDCD5?D7*9**:/CBFC>FCBGG*8>6?*2*-29()0)0)9**1
@M03506:14:000000000-AKVR1:1:1101:8056:2604 1:N:0:28
GTACTCCTACGGGAGGCAGCAGTGGGGAATTTTGGACAATGGGCACAAGCCTGATCCAGCAATGCCGCGTGTGGGAAGAAGGCCTTCGGGTTGTAAAGCACTTTTGTCCGGAAAGAAAACCTTTGCCCTAATACGGTGGGGGGATGACGGTACCGGAAGAATAAGCACCGGCTAACTACGTGCCAGCAGCCGCGGTAATACGTAGGGTGCAAGCGTTAATCGGAATTACTGGGCGTAAAGCGTGCGCAGGCGGTTCGTTAAGACAGATGTGAAATCCCCGGGCTTAACCTGGGAACTGCAT
+
CCCCCGGGGGGGGGGGGCFG@FGFGGGGEGGGGGGGGGGGGGGGGGEFGGGGGGGGG9FGGDGGGGGGGGGGGGGFGGGGGGGFFGGGGGGGGGGGGGGGGFGGGGGGGGGFFFCGGGFGGGGGGGGGGDFGGGGGFGGEGGGGGGGGGGGGGGGGCGGGFGGGGGFGGGGGG8FGGGGGGGGGGGGGFGGGGGEC5ECCGG<CGGGGGC6@CEEGECF9?FC*;>FGGGCFFGGGEEFGFGCG5*:)87E=C5CC=BG**2*9<F**+*<*700:*<CDDB:EF4CF):<?F>?56*=99
@M03506:14:000000000-AKVR1:1:1101:9226:2621 1:N:0:28
GTACTCCTACGGGAGGCAGCAGTGGGGAATATTGGACAATGGGGGCAACCCTGATCCAGCGACGCCGCGTGTGTGAAGAAGGCCTGCGGGTTGTAAAGCACTTTTAGTGGGGATGAAAAGCACATCGCTAATACCGGTGTGTCTTGACCTAACCCAAAGAAAAAGCACCGGCTAACTCTGTGCCAGCAGCCGCGGTAATACAGAGGGTGCGAGCGTTAATCGGAATTACTGGGCGTAAAGCGTGCGTAGACGGTTATTTAAGTCGGGTGTGAAAGCCCCGGGCTCAACCTGGGAATTGCAT
+
CCCCCGGGGGGGGGGGGGGGGGGGGGGGGGGGGGGGGGGGGGGGGGGGGGGGGGGGGGGGGGGGGGGGGGGGGGGGGGGGGGGGGGGGGGGGGGGGGGGGGGFGGGF9FFGGDFGGGGGGGGGGDGGDGGGGGGCFFFGGGGGFGGGGGGGGGGGGGGGGGGGGGGGGGGGCFGGGGFGGGGGGGGGGGGGGDCEGDGGGGG9CFDEEE5CEEGG:5C5CFCECCG?@FG+<CFECEGCEGGGEGECGGDGGG5>D7=FDECFFEGC5C):@D>FFC@DD:DB>F4=?:CF?>>4>:@F4=
@M03506:14:000000000-AKVR1:1:1101:21151:2623 1:N:0:28
GTACTCCTACGGGAGGCAGCAGTGGGGAATTTTGGGCAATGGGCGCAAGCCTGACCCAGCAACGCCGCGTGAGGGAGGAAATCCTTCGGGATGTAAACCTCACAAGCAAGGGAAGCGCGCTCAGGGGTGAACACCCCCTGAGTCCGACGGTACCTTGAGTAAGCCACGGCTAACTACGTGCCAGCAGCCGCGGTAATACGTAGGTGGCAAGCGTTGTTCGGAATTAGTGGGCGTAATGGGCGCGGGGGCGGTTGTGTAAGTCAGCTGTGCAAGCCCGGGGCTCAACCCCGGCGGTGCGGGG
+
<CC@CFCF@FGGGDGEDGGGGGGFFGFGD@CFFFEGGGGGGGGGEDCCFGFGGFAE<FCFGGD7+7@CEC@FECFFEECFGGD8A<9?FCG>EGGA?C8FEGEGG@F<,AF7,=B,@F:::FFFF@C>CGF9FCC@FB@@,D@FAEGGGGEGGC9,<,3FCFCECC<EGGEFF7FFBBF@F<<F7<<+=*<<C/*/+<:C<<8C++C>8+;55;**2;+8C5A>C7+<+;*;?75/*+0*::CE***/:*5*9*:*2*:7<+*2+2+2+*+9**17))1))079<)*<?CD(>)))0).))
@M03506:14:000000000-AKVR1:1:1101:11717:2632 1:N:0:28
GTACTCCTACGGGAGGCAGCAGTGGGGAATTGTTCGCAATGGGCGCAAGCCTGACGACGCAACGCCGCGTGGAGGATGAAGATCTTCGGGTCGTAAACTCCTTTCGATCGAGACGAATGGCCTTCGGGTTAACAGCTCGGAGGAATGACGGTACCGAGAGAAGAAGCCCCGGCTAACTCCGTGCCAGCAGCCGCGGTAATACGGGGGGGGCAAGCGTTGTTCGGAATTACTGGGCGTAAAGGGCTCGTAGGTGGCCAACTAAGTCAGACGTGAAATCCCTCGGCTTAACCGGGGAACTGCG
+
CCCCCGGGGGGGGGGGGGGGGGGGGGGGGGGGGGGGGGGGGGGGGGGGGGGGGGGGGGGGGGGGGGGGGGGGEGGGGGGGGGGGGGGGGGGGGGGGGGGGGGGGGGGGGGGGFGGGGGGGGGGGGGGGAFFFGGGGEFGGGGGGGGGFGGGGGFGGGG7FFGGGGGGFGGFEGDGGGGGGGFGGGFGGGGGGGGGE8>EFGGGGGGGGDE:>FGGEAEE*;EECE:EFFE?CFF*::CGGGGDE65=DE5EC45:<6;CGCCCFGGG>+)*)1>C?C<9*77>G*7784C@>F>)<>F?4)
@M03506:14:000000000-AKVR1:1:1101:9395:2645 1:N:0:28
GTACTCCTACGGGAGGCAGCAGTGGGGAATATTGGACAATGGGCGCAAGCCTGATCCAGCCATGCCGCGTGAGTGATGAAGGCCCTAGGGTTGTAAAGCTCTTTTGTGCGGGAAGATAATGACGGTACCGCAAGAACAAGCCCCGGCTAACTTCGTGCCAGCAGCCGCGGTAATACGGGGGGAGCAAGCGTTGTTCGGATTTACTGGGCGTAAAGGGCGCGTAGGCGGCCACCGCAAGTCGACTGTGAAATCTCCGGGCTTAACCCGGAAAGGTCAGCCGATACTGCGGGGCTAGGGTGCA
+
CCCCCGGGGGGGGGGGGGGGGGGGGGGGGGGGGGGGGGGGGGGGGGGGGGGGGGGGGGGGGGGGGGGGGFGGGFFFFGGGGGGGGGGGGGGGGGGGGGGGGGGGGGGGGGGGGDGGGGGGGGGGGGGFGGGGDDGFGGGFGFGGGGGGGGGGGGGGFEGGGGGGGFGDGGGGGGGGGGDEGGEGGGGGGGG5EEFCCGEEGGGGGFGGGD8EGGGFEGGCEGCEGGGGGGGDE5:C582<:5=EEEGFGF?C>FCDGEGGGGFGGCCCCDEFGG7+09CD>))2<@779GE955<)0.0>)
@M03506:14:000000000-AKVR1:1:1101:8439:2650 1:N:0:28
GTACTCCTACGGGAGGCAGCAGTGGGGAATTTTGCGCAATGGGGGAAACCCTGACGCAGCAACGCCGCGTGGAGGATGAAGTCCCTTGGGACGTAAACTCCTTTCGACCCGGACGATAATGACGGTACGGGTGGAAGAAGCCCCGGCTAACTTCGTGCCAGCAGCCGCGGTAATACGAGGGGGGCAAGCGTTGTTCGGAATTATTGGGCGTAAAGGGCGCGTAGGCGGTGCGGTAAGTCACCTGTGAAATCTCCGGGCTTAACTCGGAGCCTGCAGGCGAAACTGCCGTGCGTGAGTGTGG
+
CCCCCGGGGGGGGGGGGGGGFGGGGGGGGGGGGGGGGEEGGGGGGGDGGGGGGFGGGCGGGGFGGGGGGGGGEGGGGGGGGGGGGGGGGGGGGGGGGGGGFGGGGGGGGGGGGGGGGGGGGGGGFGGGGGGFFFGGGGGGGGGGGGGGGDFGGGG7BFG;<F7FFGGGGGGFEGBFGFFFGGGGGEFCFGEGGEFGGGCECFGGG7?FGGD?C:CCGD8?EEEGCCEGE>CEGEEGGGGFGGF0<6ECCC9FFCEDGFGGCFFDFG=CED575/*<95D)5>5+96*)25)4>)75*909:
@M03506:14:000000000-AKVR1:1:1101:7720:2688 1:N:0:28
GTACTCCTACGGGAGGCAGCAGTGGGGAATCTTGGGCAATGGGGGAAACCCTGACCCAGCGACGCCGCGTGGGGGATGAAGGCTTTCGGGTCGTAAACCCCTGTTAGGTGGGACGAATGTCCCCCTGCAAATAGCTGGGGGATTTGACGGTACCACCAGAGAAAGCCCCGGCTAACTCCGTGCCAGCAGCCGCGGTAATACGGAGGGGGCGAGTGTTGTTCGGAATTACTGGGCGTAAAGGGCGCGCAGGCGGCCTGGCACGTCGAGTGTGAAATCCCTTGGCTTAACTGAGGAATGGCGC
+
CCCCCGGGGGGGGGGGGGGGEGGGGGGGGGGGGGGGGGGGGGGGGGGGGGGGGGGGGGGGGGGGGGGGGFEGGGGEFGGGGGGGGGGGGGFEEGFGGGGGG@FGGGGGGGGGFGGGGCFGFGGGGGGGGGGGGGGGFGGGGGEAFFFCGDEGCFGGGGGGGGGGGGGGGGGGDEFGDFFGGGGGGGGGGGEGEGGGCEFGFFEC5EGGG5EEE:CA+;*@7CEEE5F@FGGGGCEC=EFFGG5EEGCDGE5CD55*;3C4+21AECE>FCF**0:794<CGF?C*/;=4D7476)96)05)
@M03506:14:000000000-AKVR1:1:1101:9643:2697 1:N:0:28
GTACTCCTACGGGAGGCAGCAGTGGGGAATATTGCGCAATGGGCGAAAGCCTGACGCAGCGACGCCGCGTGGGTGATGAAGGCCTTCGGGTCGTAAAGCCCTGTCGGGAGGGAAGAAACGCTGCCGACCTAATACGTCGGTGGAATTGACGGTACCTCCTAAGGAAGCACCGGCTAACTCCGTGCCAGCAGCCGCGGTAATACGGAGGGTGCAAGCGTTGTTCGGAATCACTGGGCGTAAAGGGCGTGTAGGCGGTCTATCAAGTCTGGTGTGAAATCCCCTCGCTCAACGAGGGAACTGG
+
CCCCCGGGGGGGGGGGGGGGGGGGGGGGGGGGGGGGGGGGGGGGGGGGGGGGGGGGGGGGGGGGGGGGGGGGGGGGGGGGGGGGGGGGGGGGGGGGFGGCFGGFGGGGEGGGEGGGGGGGGGGGGGGCGGGGGGGGGGGGGGGFGGGGFFGGGGGGGGGGGGGGGGGGGGGGGGGEFGGGGGGGGGGGGGGGGGCGG>CEGGGGGGGGG>CEGGGGEGGGC5FEG5EFGGCC?CE=C*)C5CDEDGCD8FGGC=EDEEDCG?CGCGGGGFG:CCF::=6CC;5:70957FB1@EFE>F:@)
@M03506:14:000000000-AKVR1:1:1101:15393:2713 1:N:0:28
GTACTCCTACGGGAGGCAGCAGTGGGGAATCTTGCGCAATGGCCGAAAGGCTGACGCAGCGACGCCGCGTGGGGGAGGAAGGGCTTCGGCTCGTAAACCCCTGTTGCCCGGGGCGAACCTCTGGTTTCGACCAGACTGACGGTACCGGGTGAGGAAGCACCGGCTAACTCCGTGCCAGCAGCCGCGGTAATACGGAGGGTGCGAGCGTTGTCCGGAATCACTGGGCGTAAAGGGCGCGTAGGTGGCCGAGCACGGTTGCGGTGAAAGCCCGGGGCGCAACCCCGGGTCGGCCGTGGCAACG
+
CCCCCGGGGGGGGGGGGGGGFGGGGGGGGGGGGGGGGGGGGGGGGGGGGGGGGGGGGGGGGGGGGGGGGGGGGGGCGGCFFGGGGGGGGGGGGGGFGGGGGGGGGGGFGGDDGGGGGGGGGFGGGGGGGGGGGGGGGGGGGGGGGGGGGFGGGGGGGGGGGGGGGCFGFGGEGFGGFGGFGGGGGGG8::?FGGGCEGG8CGC5CGG5:EEGGEGDC8CCE9+;EEGGCECGGGGGDGGDGGG?F::DEC*/*2:9;B45C:5:9CG4*1:@GG3*))19DDF=EF3),986750<5)1..
@M03506:14:000000000-AKVR1:1:1101:19036:2716 1:N:0:28
GTACTCCTACGGGAGGCAGCAGTGGGGAATTGTTCGCAATGGGCGCAAGCCTGACGACGCAACGCCGCGTGGAGGACGAAGATCTTCGGGTCGTAAACTCCTGTCGAGTGGGAAGAATGCTTCGGGGGCGAATATCCTCCGAAATTGACGGTACCACTAAAGGAAGCCCCGGCTAACTCGGGGCAAGCAGCGGCGGTAATACGGGGGGGGCAAGCGTTGTTCGGAATTACTGGGCGCAAAGGGCTCGCAGGCGGCCACCGAAGTAGAACGGGAAACCACCAGGTTAAACCTGGGAAAGCAG
+
CCCCCGGGGGGGCGGGGGDGFGGGGFGGGGGGGFFGGGEFGGGGGGGEGGGGGGGEEFGGGGGGGGGGGCFGEGGDDFGDGEGGGFFFGGFFGGEFGAFFFGCFGGDECGGGFGEFGGGGGGGGCCEGGGGGGFGGFFGGG7FCCFFGFGGGGGGGFGGGFF9FA<:FG7B*/:CC6:E***/8***:*0:***:C*::7@FGCE>*?EC*:8*@C:*:CC+2:E5C+3++<8*2**/9*2*//*/:)/**/9>*)2)*)**1/+*+*0)*)1C9*9)9518)3+*2*55)4>)0)07))0
@M03506:14:000000000-AKVR1:1:1101:10740:2724 1:N:0:28
GTACTCCTACGGGAGGCAGCAGTGGGGAATATTGGACAATGGGGGCAACCCTGATCCAGCAATGCCGCGTGAGTGATGAAGGCCTTCGGGTTGTAAAGCTCTTTTGCCAGGGACGATGATGACGGTACCTGGAGAATAAGCCCCGGCTAACTTCGTGCCAGCAGCCGCGGTAATACGAAGGGGGCTAGCGTTGTTCGGAATTACTGGGCGTAAAGCGCGCGCAGGCGGTCTTCCAAGTCAGTGGTGAAAGCCCGGAGCTCAAACCCGGAACTGCCATTGACACTGTAAGACTTGAGGGTGA
+
CCCCCGFGGGGGGFEGGGDGGGGGGGGFGGGGGGFFCFGGGGGGGGGGGGGGFGGGGGGGGGGGGGGGGEGGGGFGGFGGGGCGGGGGGGGDGGGGGFGGGGGGGGGGGFGDGGGGEGGFGGGGGGGGF9FFFGGGGGGGGGFGGCGDGGGGGGEFDCEGGF@FFFGGGGGGGGGGGG7:@FGGGGCFCG<FFG8CE@CEGG99:CFFGGGGGG7:?EGGG5=?C**8?E;:C++@FG70<?FGGGF4CECC<=CC83>D6?*+*1/>>CE:6C0+07::**9<?877)29)17445).5)
@M03506:14:000000000-AKVR1:1:1101:21186:2739 1:N:0:28
GTACTCCTACGGGAGGCAGCAGTAAGGAATATTGCGCAATGGGCGAAAGCCTGACGCAGCGACGCCGCGTGGGGGATGAAGGTCTTCGGATTGTAAACCCCTTTCGGGAGGGAAGATGGGATGGGGTAACCCATTCGGACGGTACCTCCAGAAGCAGCTACGGCTAACTTCGCGCCAGCAGCCGCGGTAATACGCAGGTGGCATGCGCTGTTCGGATTTACTGGGCGTACCGGGAGCGAAGGCGGGTGGATGAGTCCTCGGTGAAATCTCCAGGCTTAACGTGGCAAGTGCAGAGTGGACG
+
CCCCCCECFFGGCFEDCGG7F6E9EE?@FCEEG,@,:@FEFGG@FC@ECFFGDFC,,8FGE:F7+6@=F4@F>CBCCF,,,AFC,FFGE:FCEAFE<F,48F,=DEGGE=CF==F8ADA,,8>><:B+:9=AC@CEFC:F>FGG:37DFC:>:CC<C,47CE7=7*?<F<C****=C**4++=<CE>*8;099;*;C82@5:C+A?*/:?1+3*/*8EC:@<+<8CGE5/;C5:**:8)*7EGE=*:C**3+9C+23*:**2*/3:?:+*+9C4*:*/::*)75*7*8-**)107/976))
@M03506:14:000000000-AKVR1:1:1101:16397:2741 1:N:0:28
GTACTCCTACGGGAGGCAGCAGTGGGGAATCTTGCACAATGGGGGAAACCCTGATGCAGCGACGCCGCGTGAGCGATGAAGCCCTTCGGGGTGTAAAGCTCTTTCGGCAGGAACGATAATGACGGTACCTGCAGAAGAAGCTGCGGCTAACTACGTGCCAGCAGCCGCGGTAATACGTAGGCAGCAAGCGTTGTTCGGAGTTACTGGGCGTAACGAGTGTGTAGGCGGTTCTCTACGTCTGGTGTGAAATCTCCCGGCGCAACTGGGAGGGTGCATCGGGAACGGGCGGGCTCGAGTGTGG
+
CCCCCGGGFGGGEFCBFGGGGGGGGGGGGGGFGGGGGFAFGGEECCECFGGFGGGFGCFGGE@FFGGGE=B?FGG:CFF9FFGGGCGGC:FCC@9<5ED55FFGGCFGGEGGCFFF<FEFDFGG=FFFGGGCCDGCGEGFGF,FFGDF@FDG9FFFFF@>CFG@FE<:CC<<7,2CF><:FFFE@:FCFCF*<*2?8:;C*;:2:CFF58*:8*;*8?C2<E+0C:88*:597C9+*2*;:C+**1<0<?E?C?*7*8)9/23C+C5*/>E)97*<*)>D5)0**./04C7(0>7>1)9=>
@M03506:14:000000000-AKVR1:1:1101:8248:2766 1:N:0:28
GTACTCCTACGGGAGGCAGCAGTGGGGAATATTGGACAATGGGCGCAAGCCTGATCCAGCAATGCCGCGTGAGTGATGAAGGCCTTAGGGTTGTAAAGCTCTTTCACACGCGACGATGATGACGGTAGCGTGAGAAGAAGCCCCGGCTAACTCCGTGCCAGCAGCCGCGGTAATACGGAGGGGGCAAGCGTTGTTCGGAATTACTGGGCGTAAAGGGCGCGCAGGCGGCTGCTCAAGTCAGGCGTGAAAGGCCTGGGCTCAACCCGGGAATTGCGCTTGAGACTGGGCTGGCTTGGGTGCG
+
CCCCCGGGGGGGGGGGGGGGGGGGGGGGGGGGGGGGGGGGGGGGGGGGGGGGGGGGGGGGGGGGGGGGGGGGGFFGGGGGGGGGFGGGGGFGGGGGGGGGGGGGGGGGGGGGGGGGGGGGGGGGGGGGGGGGGGGGGGGGGGGGGGGDDFGGGGGGGGGGFGAEGFGGGGGDGFCFFGDGGGGGGG>FGGEGGEFGGGGGGGGGGGGGGGEGGGGGGEGGGGGGGGGGGGG>?CCC?FFGGGGGGD5CCEFG*AE3CF*/+ACCEDGG=DGFF***/0***.196>FFFC),84>)<7B>E
@M03506:14:000000000-AKVR1:1:1101:19692:2813 1:N:0:28
GTACTCCTACGGGAGGCAGCAGTTGGGAATCTTGGACAATGGGGGAAACCCTGATCCAGCCATGCCGCGTGAGTGATGAAGGCCTTCGGGTTGTAAAACTCTTTCGACGGGGACGATAATGACGGTACCCGTAGAAGAAGCTCCGGCTAACTTCGTGCCAGCAGCCGCGGTAATACGAAGGGGGCTAGCGTTGTTCGGAATTACTGGGCGTAAAGCGCGCGCAGGCGGCTATCCAAGTCAGTGGTGAAAGCCCGGAGCTCAACTCCGGAACTGCCATTGAAACTGTTTAGCTTGAGGACGG
+
CCCCCGGGGGGGGGGGGGGGGGGGGGGGGGGGGGGGGGGGGGGGGGGGGGGGGGGGGGGGGGGGGGGGGGGGGGGGGGGGGGGGGGGGGGGGGGGGGGGGGGGGGGGGGGGGGDFGGGGGGGGDEGGCFGGGGGGGGFGFGFFGGGGGDGGGGGGGGGGGGGGGGGGGGGGEEGGG>7<FGGGGGGGGGGGDGG>FEGGGGFFGGGGGGGGDEGGGGGGGGGDGGGGGGEEGGGGCF9*9CFFD<CCCFDFG<EGGEFFF+<FGF4EDEDG)6=5E7*:CCB?FGBGF>FB<F@4:)9:>)
@M03506:14:000000000-AKVR1:1:1101:8040:2823 1:N:0:28
GTACTCCTACGGGAGGCAGCAGTTAGGAATCTTGGGCAATGGGCGCAAGCCTGACCCAGCCATGCCGCGTGTGTGAAGAAGGCCTTCGGGTTGTAAAGCACTTTCAGCGGTGAAGAAAAGCTCAGGGACAATACCCCTCGAGTCTTGACGTTAGCCACAGAAGAAGCACCGGCTAACTCCGTGCCAGCAGCCGCGGTAATACGGAGGGTGCGAACGTTAATCGGAATCACTGGGCGTAAAGCGCGCGTAGGCGGTTTGTTAAGTGGGAGGTGAAATCCCCGGGCTGAACCGGGGAATTGCA
+
CCCCCGGGGGGGGGGGGGGGGGGGGGGGGGGGGGGGGFGGGGGGGGGGGGGGGGGGGGGGGGGGGGGGGEGGGGGGGGGGGGGGGGGGGGGGGGGGGGGGGGGGGGEGGGGGGGGGGGGGFEFGEGGGGGGGGGFGGGFGGGGGGFGGGGFGGGGGGGGGGGGGFGGGGGGGGGGGGCGGFGGGGGGGGGFGGGGGCDGGGGGCEGGGE@EGGCGG;C8CFGFD5C*CFGFGGGC=CGDFGDC755=5/>EGGGGG5>CDFC>9+9:C7577*9:C77FFDEBEE)7?8*),77).76*9*
@M03506:14:000000000-AKVR1:1:1101:8838:2896 1:N:0:28
GTACTCCTACGGGAGGCAGCAGTGGGGAATATTGGACAATGGGCGCAAGCCTGATCCAGCCATGCCGCGTGAGTGATGAAGGCCCTAGGGTTGTAAAGCTCTTTTGTGCGGGAAGATAATGACGGTACCGCAAGAATAAGCCCCGGCTAACTTCGTGCCAGCAGCCGCGGTAATACGAAGGGGGCTAGCGTTGCTCGGAATCACTGGGCGTAAAGGGTGCGTAGGCGGGTCTTTAAGTCAGGGGTGAAATCCTGGAGCTCAACTCCAGAACTGCCTTTGATACTGAGGAACTTGAGTTCGG
+
CCCCCGGGGGGGGGGGGGGGGGGGGGGGGGGGGGGGGGGGGGGGGGGGGGGGGGGGGGGGGGGGGGGGGFGDGGGGFGGGGGGGGGCFGGFGGGGGGGFGGFFGGGFEGGGGGGGGGGGGGGGGGGGGCGGGGGGGFGGGG?@FGEGEGF@FGFGGGGFGGGGGGGGGGG<FG9FDCEGGGGGGD7FF7F:<@FBCEGDEECCC+AFGGGEEDGFCG:ECE8CGCFGGE?=8CFFFFDFGFGGGEGGFFC9E7EGFD55CEFG<?FGF+969C4<9*9::76*CGBGF:*)2987/**1)<
@M03506:14:000000000-AKVR1:1:1101:20575:2932 1:N:0:28
GTACTCCTACGGGAGGCAGCAGTGGGGAATATTGCGCAATGGGGGAAACCCTGACGCAGCGACGCCGCGTGGGTGATGAAGGCCTTCGGGTCGTAAAGCCCTGTCGGGAGGGAAGAAACAATCCGGGCCTAATATGCCCGGATATTGACGGTACCTCCTAAGCAAGCACCGGCTAACTCTGTGCCAGCAGCCGCGGTAAGACAGAGGGTGCAAACGTTGTTCGGAATTACTGGGCGTAAGGCGCGTGTAGGCTGCTCTGCGAGTCAGGTGTGAAAGCGCTGGGCTCCACCTAGGAAGTGCA
+
ACCCCGGFFGCF7@BFEC@F@@FD,CC7C<EFGGG@C+@FFG8E:CFCF8@F8FC,6@CGGGGGGBCFG+CC+>?E,,?FF,,A<F9AEG<>7=B,AF,EEFGFFD:7BCFCB=><DDFCF,>@>@C@F7:C;=;;=9DE7F7:FFCFFE7<FEDCFG::7<F:F,*<:::@*<*C>,22<F9FF9<FFCFF>88***;<7:+;*0*;2/*<F9@G>*2;E@/:8;E6+0@FFC58:=<*067*:E778+?F*5=C+/0**//:*:<<:6C>C>*2*))775>**0*)4*)4?)9479@F/
@M03506:14:000000000-AKVR1:1:1101:14358:2935 1:N:0:28
GTACTCCTACGGGAGGCAGCAGTGGGGAATTGTTCGCAATGGGCGCAAGCCTGACGACGCAACGCCGCGTGGAGGACGAAGATTTTCGGATCGTAAACTCCTTTCGATCGGGAAGAACAGCTCATAGGTTAACAGCCTGAGAGTCTGACGGTACCGAGAGAAGAAGCCCCGGCTAACTCCGTGCCAGCAGCCGCGGTAATACGGAGGGGGCTAGCGTTTTTCGGAATTACTGGGAGGAAAACGCACGTCGGCGGATATTTAAGTCAGGGGTGAAATCTCGGGGCTCCACCCCGGAACTGCC
+
CCCCCFGEGGGGD;@GGGDGAFF8FDGGGGFEFFFGGCBF@AFGGGGGGGGGGCG:,CEG:FCEFFGGGGGGBDCE7FG:@BFGGFGGGGEGG<FFFGGGGGGG<FAFFDEGG>C<,,BFGF,>DDEF@FFFGEGFGAFGC9FFEACFGCCEGGF1><:FC,6,@FFFFECCF7<FC:F,:CCFFF<@CCCE:::CC>8C9+**/::8?E>EC8@8C;**;C?****+++<9<C08***+6C71*11/*2:C>=C<E?CC?F>9C>CC=<7>3D:C0*0*9)8:*)*084<4>>)<3)/9F
@M03506:14:000000000-AKVR1:1:1101:13754:2938 1:N:0:28
GTACTCCTACGGGAGGCAGCAGTGGGGAATCTTGCGCAATGGCCTAACGGCTGACGCAGCGACGCCGCGTGTGGGATGAAGCTCCTCGGAGTGTAAACCACTGTTGCCCGGGACGAATAGCTCGATTAGTCGAGCCTGACGGTACCGGGTGAGGAAGCACCGGCTAACTTCGTGCCAGCAGCCGCGGTAATACGAAGGGGGCTAGCGTTGCTCGGAATTACTGGGCGTAAAGGGAGCGTAGGCGGACAGTTAAGTCAGTGGTGAAAGCCCAGAGCTCAACTCTGGCATTGCACTTGATACT
+
CCCCCGGGGGGGEFGDGGGGGGGGGGGGGGGFFGGGGGGGGGGFFCCFGGGC:FCFFCFCFCF>EFCEE@FFDDCDFEGGG<<<F84FFDFGGGGFGCEFEFFFFGG<FGEDF:+CC8D9FGFGGGGEFFGEB@F<FGCD7CFCC:FEGFG7FFCEFFFCFGEECGFGGGGGCF><?FC::F7CGDGCGGG7+;E8AEGEGEE>8@CEE5?CGDECEGCC?C:FGGGE**;9@EG**?7=EE6EE*:CFF?+:9AFF=FFCGGC6:E<6D*)190+2?DC7==9A)*046@.*16=9=?**
@M03506:14:000000000-AKVR1:1:1101:9978:2953 1:N:0:28
GTACTCCTACGGGAGGCAGCAGTGGGGAATATTGGACAATGGGCGCAAGCCTGATCCAGCCATGCCGCGTGAGTGATGAAGGCCTTAGGGTTGTAAAGCTCTTTTACCCGGGATGATAATGACAGTACCGGGAGAATAAGCTCCGGCTAACTCCGTGCCAGCAGCCGCGGTAATACGGAGGGAGCTAGCGTTATTCGGAATTACTGGGCGTAAAGCGTGCGCAGGCGGTCCGTTAAGACAGATGTGAAATCCCCGGGCTTAACCTGGGAACTGCATTGGTGACGGGCGGACTCGAGTATGG
+
CCCCCGGGGGGGGGGGGGGGGGGGGGGGGGGGGFGGGGGGGGGGGGGGGGGGGGGGGGGGGGGGGGGGGGGGGGGGGFGGGGGGGGGGGGGGGGGGGGGGGGGGGGGGGGGGGGGFGGGGGGGGGGGGGGGGGGGGGGGGGCGFGGGGGGGGGGGGGGGGGGGGGGGGGGGGGGGGGGCEGGGDCFFGGGGGGFGGGGGEGGGGGGGGFEGEGGGGGEGDEGGEGGGDE??EGGGCGC4<FFCG?9?7CFCGFF=CEDGFFGGF755CFF=FGG79F**29FF*/>DFB<>B:54:@F4*7
@M03506:14:000000000-AKVR1:1:1101:24078:2954 1:N:0:28
GTACTCCTACGGGAGGCAGCAGTGGGGAATATTGGACAATGGGCGAAAGCCTGATCCAGCAATGCCGCGTGAGTGATGAAGGCCTTAGGGTTGTAAAGCTCTTTTACCCGGGTTGATAATGACAGTACCGGGAGAATAAGCTCCGGCTAACTCCGTGCTAGCAGCCGCGGTAATACGGAGGGAGCTAGCGTTGTTCGGAATTACTGGGCGTAAAGCGCACGTAGGCGGCCGTGTATGTTAGAGGTGTAAGCCAGGGGCTCAACTCCGGACTTGCCTTTAAGAATGCCTCCGTTGAACTGAG
+
CCCCCDFFF-FCEGG>FEGDFGGG?GGGGGGGGGGGGFFFFGFFGGGGGGGFGGFECFFDCFFDFC@FDCGFGCF,EFGGGGC8FGGGGGEF7FECGGEE8FFAFGF9FDGG+?7,B?EGGCFGGGGGF7FEECF8FCGG9,=<CC7=FGF,,@FF+++8@FC:F77FC@CEE,@;@>**1C@FDFFF?F:FC=BC8BC5:6;9C<EGCCE>88BF58:*:*2:*@5EG**/8*;92A*+<:?C6E+:2<+0***1/.)*+<*+02:359**:799CFG0*/19C?**2*)-00>?)***)
@M03506:14:000000000-AKVR1:1:1101:8130:2955 1:N:0:28
GTACTCCTACGGGAGGCAGCAGTCGGGAAATTTGGGCAATGGGCGAAAGCCTGACCCAGCAACGCCGCGTGAAGGATGAAGTATTTCGGTATGTAAACTTCGAAAGAATGGGAAGAATAAATGACGGTACCATTTATAAGCTCCGGCTAACTACGTGCCAGCAGCCGCGGTAATACGTAGGGAGCAAGCGTTGTTCGGATTTACTGGGCGTAAAGGGCGCGTAGGCGGCAATTCAAGTCAGCTGTGAAATCTCCGGGCTTAACTCGGAACGGTCAGCTGATACTGCTTTGCTAGAGTGCGG
+
CCCCCGGGGGGGGGGGGGGGGGGGGGGDGGGGGGGGGGGGGGGGGGGGGGGGGGGGGGGFGGGGGGGGG>FFGGGFGGGGGGFGGGGGGEGFGGGGGGGGGGGGGGCGCEGF8FEGGGGGGGGGGGGGGGGFGGGGGGGGGGGGGGG7FFGGGGGGGGGFGGGGGGGGGGCGCGGGGFGCCFGEGFGGGGF@F:CGEDG:CEGGBEEFFGEGGFGCDGGGGGCEEGGGGDEGGGGGGGGGGGGG<FCFE?EDGGDGGFGC?FG+0>EG=5EBDG<EFFG=FFFFCFC6>GFFFF496*9>F
@M03506:14:000000000-AKVR1:1:1101:8183:2959 1:N:0:28
GTACTCCTTCGGGAGGCAGCAGTGGGGAATATTGGACAATGGGCGCAAGCCTGATCCAGCAATGCCGCGTGAGTGATGAAGGCCTTAGGGTTGTAAAGCTCTTTTACCCGGGAAGATAATGACTGTACCGGGAGAATAAGCCCCGGCTAACTCCGTGCCAGCAGCCGCGGTAATACGAAGGGGCCAAGCGTTGTCCGGATTTATTGGGCGTAACGAGCTCGTAGGCCGTTCCGCAAGTCTGGTGTGAAAACTCTGGGCTCAACCCAGAGACGCCACCCCATCACGCTGTCACTCGCGTCCG
+
CCCCCGGGGGGGGCC7FEGGC8CFGGDGGGGFGFFGGGGGGGGGGGE7@FGGGGEGGGGGGGGGFEGGGGGC7FGFFA6EFFGGG@FFGFCE:FFGCFGGFGG9FFG<FF@FEECFG9FFFGECBFFGFEC:FCFEGG,,D>FGGEFB:<FFFFEFDFGGFG,@@FF@:<<::,@F:*,6C*<<CC,;C7CF:<CFCC=8EG99CC@C8*=C5**;8?*<EE8*8<+:ECC*;A:85+:0<6:***3*<EC<7<9CCF*9C6*:**115*20577ED)/**0*+*0*.,*1)*1)))..<)
@M03506:14:000000000-AKVR1:1:1101:22595:2963 1:N:0:28
GTACTCCTACGGGAGGCAGCAGTGGGGAATTGTTCACAATGGGCGCAAGCCTGATGACGCAACGCCGCGTGGAGGATGAAGACCTTCGGGTCGTAAACTCCTTTCGACCGAGATGAATTTCTGCCGGCCTAATATGCCGGCAGGGTGACAGTATCGAGGGAAGCAGCCCCGGCTAACTCCTGGCCAGCAGCCGCGGTAATACGGGGGGGGGCAAGCGTTGTTCGGAATTACGGGGCGTAAAGGGTTCGTAGGTGGCTAGCTAAGTCAGACGTGAAAGCCCTCAGCGTGACTGGGGAACTGG
+
CCCCCGGGGGGGGGGGGGGGGGGGGGGGGFGGGGGGGGGGGGGGGGGEGGGGC8FFGGGGGGGGGGGGGGGGEGGGGFGGGFDGFGGGGGFGGGGGGGF,FGGGGGGGGGGGCCFGA<<BDDGGGGGGGGGGGDGFFCFGGCDDCGGG@EFCG,@CCGDDCE:F7<3CFGEGGGGDG9FF,,,CC,478FCFFG88888CFGG>5EGGGGG5?CF***/2/20AE>?F8E78*7C=5*18C?EG*:C<*:E5:EGGG4C*<<76+2+2<455>*1<*.*10.8E6)/)-192;5).)0)*)
@M03506:14:000000000-AKVR1:1:1101:7998:2964 1:N:0:28
GTACTCCTACGGGAGGCAGCAGTGGGGAATCTTGCGCAATGGCCTAACGGCTGACGCAGCGACGCCGCGTGTGGGATGAAGCTCTTCGGAGTGTAAACCACTGTTGCCCGGGACGAACAGCTCGATTAGTCGAGCCTGACGGTACCGGGTGAGGAAGCACCGGCTAACTCCGTGCCAGCAGCCGCGGTAATACGGGGGGTGCGAGCGTTGTCCGGAATCACTGGGCGTAAAGGGCGCGTAGGTGGTTTGATAAGGGTGTGGTGAAAGTCCGGGGCTCGACCCCGGATCTGCCGTGCCGACT
+
CCCCCGGGGGGGGGGGGEGDCGGGGGGGGGGGGGGGGGGGCGGGFGGFGGGDGGGGGEGGGGGGGGGGGCEGGGGG8FDFGGFFGGGCFFGGGGGDEEFGGGGGGGGFGGGGGGGGDGGGG@FGGGGDGGGGGGGEFFGGGGGGGGGGGGGGGG?FGGGGGGGGGDEG,2C::CEGCFGGCFFCCEGCEGGGGGGGGDG8:CG5C5EGGGGFGGD>5CCEGGGGGCCG58@FF=?ECEC?C59<**:08:AF*AGF671>E6D7+?FG7:E@DG<CFD3)17)7=75))*947@FF)50))
@M03506:14:000000000-AKVR1:1:1101:15776:2974 1:N:0:28
GTACTCCTACGTGAGGCAGCAGTGGGGAATTGTTCGCAATGGGCGCAAGCCTGACGACGCAACGCCGCGTGGAGGATGAAGACCTTCGGGTCGTAAACTCCTTTCGATCGAGACGAACGGCCTCCGGGTGAACAATCCGGAGGAGTGACGGTACCGAGAGAAGAAGCCCCGGCTAACTCCGTGCCAGCAGCCGCGGTAATACGGGGGGGGCAAGCGTTGTTCGGAATTACGGGGCGTAAAGGGCTTGTAGGCGGCCAACTAAGTCAGAAGTGAAATCCCGCGGCTTAACCGGGGAACTGCG
+
CCCCCGGGGGGGGGGGGGGGAFGGGGGGGGGGGGGGGGGGGGGGGGGGGGGGGGGGGGGGCFGGGGGGGGGGGGGGGGGGGGGGGGGGGGGGGGGGGGGGGGGGGGGGGGGGGGGDGEGGGGDGGGGGGDGGGFGGGGDFDGGDGGGCGGGGGGGGED7FCA@C?FGGGGGGGGCCGGFGGGC7FEGGGGFGDGCECECFGGGECEEEGGGD8::/*18*/<EGCGFG7E***>=C7EG89CE57*2*3<??CEDD8>D5E+7+3::*+*+*0::+*96*7)0:57<*40)6)7087)/98
@M03506:14:000000000-AKVR1:1:1101:14483:2976 1:N:0:28
GTACTCCTACGGGAGGCAGCAGTGGGGAATCTTGCGCAATGGGCGAAAGCCTGACGCAGCAACGCCGCGTGGGGGATGAAGGCCTTCGGGTTGTAAACCCCTTTCAGCAGGGACGAAATTGACGGTACCTGCAGAAGAAGCCCCGGCCAACTACGTGCCAGCAGCCGCGGTAATACGTAGGGGGCAAGCGTTGTCCGGATTTATTGGGCGTAAAGAGCTCGTAGGCGGCTTAGCAAGTCGGGTGTGAAACCTCCAGGCTCAACCTGGAGCTGCCACGCGATACTGCCAGGGCTTGAGTCCG
+
CCCCCGGGGGGGGGGGGGGGGGGGGGGGGGGGGGGGGGGGGGGGGGGGGGGGGGGGGGGGGGGGGGGGGFGGGGGGGGGGGGGGGGGGGGGGGGGGGGGGGGGGGGGGGGGGGGGGGGGGGGCFECEFGGGGGGGGGGGGGCFEGGGGGFGGGGGGGGGGGGGGGGGGGGGGGFGFFEGGGEDGGCEGGGGDGEGGGG5:5@7C00CFFGGGGGGGGG7@?CC:EFGGG>E6C?CEFAFGGEEE7EGCEFGFFFGCG>4CC690CDFCF::?797F)553)7)<?**0,17?45@59**95
@M03506:14:000000000-AKVR1:1:1101:13836:2980 1:N:0:28
GTACTCCTACGGGAGGCAGCAGTGGGGAATTGTTCACAATGGGCGCAAGCCTGATGACGCAACGCCGCGCGGAGGATGAAGGTCTTCGGATTGTAAACTCCTGTTGCTCGGGACGAAAAGCTTTGACCTAACACGTCAAAGTCTGACGGTACCCGCAGAAGAAGCTCCGGCTAACTTCGTGCCAGCAGCCGCGGTAATACGAAGGGGGCTAGCGTTGTTCGGAATTACTGGGCGTAAAGCGCGCGCAGGCGGTCCTTCAAGTCAGGGGTGAAAGCCCAGGGCTCAACCCTGGAATGGCCTG
+
CCCCCGGGGGGGGGGGGGGGGGFGGGGGGGGGGGGGGGGGGGGGGGGGGGGGGGGGGGGGEGGGGGGGGGGGDGGFFGGGGGGGGGGGGEGGGGGGGGGGGGGGGGGGGGGGGGGGGGGGGGGCGGGGGGGGGGG3>>FFFCCFGGGGGGGGGGGGGGGGGGGGCCFGDEGEGGGGFFFGDGGGGFFGGGGGGGECCCCFGGCGGGGGE5CFFGCEEGGGCEC?E<CGDFGF=E8EE5F?=CCCCC=5EGGEDEEF74C7C<:CFDFGEGF*:DFC57C*<B:5E=C)-*868)76)00*)
@M03506:14:000000000-AKVR1:1:1101:10474:3009 1:N:0:28
GTACTCCTACGGGAGGCAGCAGTGGGGAATTTTGGACAATGGGCGCAAGCCTGATCCAGCAATGCCGCGTGAGTGAAGAAGGCCTTCGGGTTGTAAAGCTCTTTTGTCAGGGAAGAAACGGGTGGGGCTAATATCCCCATCTAATGACGGTACCTGAAGAATAAGCACCGGCTAACTACGTGCCAGCAGCCGCGGTAATACGTAGGGTGCAAGCGTTAATCGGAATTACTGGGCGTAAAGCGTGCGCAGGCGGTTTTGTAAGTCTGTCGTGAAATCCCCGGGCTCAACCTGGGAATGGCGG
+
CCCCCGGGGGGGGGGGGGGGGGG<FGGGGGGGGGGGGGGGGGGGGGGGGGGGGGGGGGGGGGGGGGGGGGGGGGGGGGGGGGGGGGGGGGGGGGGGGGGGGGGGGGGGGGGGGGGGGGGGGGGGGGGGGGGGGCGGGGGFGGGGGFFGGGGGGGFGC<FGGGFGGGGGGGGGGGGGGGGGFGFGGGGGGGFGEBEBECCFGFFGGGGGG8<CFGGGDGFGGECECECCFGFFFGGGDG3@FGCGECED55:CD*>CCFF>790+3*+27CC)/7:2CFCCGE@C5?=FFGFFF)6))<F@3
@M03506:14:000000000-AKVR1:1:1101:7943:3010 1:N:0:28
GTACTCCTACGGGAGGCAGCAGTTGGGAATATTGGACAATGGGGGAGATCCCTGATCCAGCAATCCCGCGTGAGTGATGAAGGCCTTCGGGTCGTAAAGCTCTTTTAGGAGGGACGAAGGGAAACTTGACGGTACCTCCAGAAAAAGCACCGGCTAACTCTGTGCCAGCAGCCGCGGTAATACAGAGGGTGCAAGCGTTGTTCGGAATCATTGGGCGTAAAGCGCGAGTAGGCGGCTTCTTAAGTCTGATGTGAAAGCCCGGGGCTTAACCCCGGAAGTGCATTGGATACTGGGAAGATAG
+
CCCCCGGGGGGGGGGGGGGGGGGGGGGGGGGGGGGGGGGGGGGGGGGGGGGGGGGGGGGGGGGGGGGGGGGGGGGGGGGGGGGGGGGGGGGGGGGGGGGGGGGGGGGGGGGGGGGGGGGGGGGGGFFGGGGGGGGFGGGGGFFGGGGGFGG7CGFGGGGGGGGGGGGGGGGFFGGGGGGGGGGGGGGGEGGGGGGGGEBEGGFGGGGCGGF9BGFFCGGGDGGE88EGEGGGGGGGGGCGGGFF<?CFE7CGGGGGF45*:EGCGGGGFC7@DGD*5<C=FFF7?:4BDG@<@FFF:8969
@M03506:14:000000000-AKVR1:1:1101:9947:3042 1:N:0:28
GTACTCCTACGGGAGGCAGCAGTCGAGAATCTTCCGCAATGGACGCAAGTCTGACGGAGCGACGCCGCGTGCGGGATGAAGGTCTTTGGATTGTAAACCGCTGTCACGCGCTATGAATGCGCAGCAGCAAATACCTGTTGCGTTGACAAAGGCGCGAGAGGAAGTCACGGCTAACTCTGTGCCAGCAGCCGCGGTAATACAGAGGTGGCAAGCGTTGCTCGGTATCACTGGGCTTAAAGGGCGCGTAGGCGATGCGGTACGGTCTCGGTGAAATCCATCGGCCCAACCGAGGGACAGCCGG
+
CCCCCGGGGGGGGGGGGGGGGGGGGGGGGGGGGGGGGGGGGGGGGGGGGGGGGGDGGDGGGGGGGGGGGGGGEGGGGGGGGGFGFGGGGGGGGGGGGGGGGGDEFGGGGGGEEGGGGGGGGGGGGGGGGGGGGGGGGGGGGGGGGGGGGGCECC7:7FECEGGGFFFGGGGGEGGFGGGGGEGGGGGC@FGGEGGGGFFG7CDFGGFGGGGGGGGE*;F7CGGGDGDGCCC>C*;CCEFFGGGGGCEC8+>EGGGGG5DCC5DCC7?FC*/9>7CC*97D<>5EE><.()8().)).0.58
@M03506:14:000000000-AKVR1:1:1101:10642:3047 1:N:0:28
GTACTCCTACGGGAGGCAGCAGTGGGGAATATTGGACAATGGGCGCAAGCCTGATCCAGCCATGCCGCGTGAGTGATGAAGGCCCTAGGGTTGTAAAGCTCTTTTGTGCGGGAAGATAATGACGGTACCGCAAGAATAAGCCCCGGCTAACTTCGTGCCAGCAGCCGCGGTAATACGAAGGGGGCTAGCGTTGCTCGGAATCACTGGGCGTAAAGGGTGCGTAGGCGGGTCTTTAAGTCAGGGGTGAAATCCTGGAGCTCAACTCCAGAACTGCCTTTGATACTGAAGATCTTGAGTTCGG
+
CCCCCGGGGGGGGGGGGGGGGGGGGGGGGGGGGGGGGGGGGGGGGGGGGGGGGGGGGGGGGGGFGGGGGEGGGCFFFFGGGGGGGGGGGGGGGGGGGGGGGGGGGGGGGGGGGGGFGGGGGGGGGGGGGGGGGGGGGGGGGGGGGGGGGGGGGGGGGGGGGGGGGGGGGGG7FGGGGGCFGGGGGGGGGGGGGGGFEGGGGGCCGGFGGGGEGGFGGGGGGCCEGGGGDEEG?FFGGGGG7FGG==FGGGG?GGG4CF:69EFFF6?FEGG4=FGCCBFFGFFCFF>F>G4<FFBFFF*<>
@M03506:14:000000000-AKVR1:1:1101:17787:3048 1:N:0:28
GTACTCCTACGGGAGGCAGCAGTGGGGATATTGGACAATGGGCGAAAGCCTGATCCAGCCATGCCGCGAGGGTGAAGAAGGCCTTCGGGTTGTAAAGCCCTGTCGGGAGGGAAGAAAAAAATGACGGTACCTCGCAAGAAAGCACCGGCTAACTCCGTGCCAGCAGCCGAGGTAATACGGAGGGTGCAAGCGTTGCTCGGAATCACTGGGCGTAAAGCGACCGCAGGCGGCCTGACAAGTCGGATGTGAAAGACCTGGGCTCAACTCAGGAACTGCACTCGAACCTGGTCGGGTCGGCTAC
+
CCCCCE<FFCFGDGEGGGGGGGEFGGDCCFFFFGGGFFF<AGGGEEG>FGFGFGCEGGGGDFCDFGFC+6@FCFC,,5CFCGG<FC<CGFGEFEGG9A:F<AFDF@+4CFC?FEEF=,>3@=DEFDCFFDAFGB7:@:>AF<FC7:7FEFFFFFCAFFGD7FCGGGF,<*4C<FGFGFGDF@EE**4<9:@C:CE*+3;*:EF@CGC7EC58/CEE79CEGGGG**8CCCE8EF*@<C4<+2C5*5<7<:CE2*:**859250C6*0*+*+)2**+:):*94<**)252*)())).)))))
@M03506:14:000000000-AKVR1:1:1101:24736:3052 1:N:0:28
GTACTCCTACGGGAGGCAGCAGTGGGGAATATTGGACAATGGGCGAAAGCCTGATCCAGCAATGCCGCGTGAGTGATGGAGGCCTTAGGGTTGTAAAGCTCTTTTACCCGGGATGATAATGACAGGACCGGGAGAATAAGCTCCGGCTAACTCCGTGCCAGCAGCCGCGGTAATACGTAGGGTGCAAGCGCTAATCGGAATTACTGGGCGTAAAGCGTGCGCAGGCGGTTCGCTAAGACCGATGTGAAATCCCAGGGCTTCACCTGGGAATTGCATTGGTGACTGGCGGGCTATAGTATGG
+
CCCCCGGGGGGDGGGGGGGGGGGGGGGGEGGFGGGGGGFGGGFGEGGGDGGGGGGGGDDGGGG9FGGGGGEEG<FFGF,E@FGGEGFGGGG8FFA<EFGGFAFEDFGFGCGGGGGGFGFCFGGGD7E=FGGD:FFGGGGAFGFGDCGGGGCFFFGGGGEE@FCF,>F:3>F7*DC@ECFFGGCEGGGGGCFFDG9,*=CE7:BFGGGFGGEGGFG?5*28CEEEDGDC?**/*/CCC7FCCEEECFC7CFECC0<3E>***29:?6FGEF*)9CFG7**?*9F9?)*.4)<(7*9==7*/7
@M03506:14:000000000-AKVR1:1:1101:14689:3054 1:N:0:28
GTACTCCTACGGGAGGCAGCAGTGGGGAATTGTTCGCAATGGGCGCAAGCCTGACGACGCAACGCCGCGTGGAGGATGAAGATTTTCGGATCGTAAACTCCTGTAGAATGGGACGAAAAGATTGCGGGTTAACAGCCCGTGGTCCTGACGGTACCGTTAAAGGCAACCCCGGCTAACTCCGTGCCAGCAGCCGCGGTAATACGGGGGGGGTAAGCGTTGTTCGGAATTACTGGGCGTAAAGGGCGTGTTGGCGGCCAACTAAGTCAGACGTGAAATCCCCCGGCTTAACCGGGGAACTTGG
+
CCCC<FGGGE7EEEGDFDEGEECFFEFCCEFFGGGGGGGGGGGFGGFGCFFFC<EFGC@FCCGEEEGCC+@BEFGGFAEGG,CFEE<CCE@FGFGGFG9ECFC,,5,CEEFDF,3@EE7F>,>=BFCC>B<,,<@CFC@F*>F:FFAF7@CFC::F1*=*@F9,=<:,16=1F:7FF2C<B<C<F<,4?<<:CCEE8**+398AE*:>C>:>6@<:C*2*;@E858/<<C9F8*/2*/**<CEG5*:7*A*<<E5)/)**3+*300+*3)*./7:<>9**))75554B4C;(57>:>F**9
@M03506:14:000000000-AKVR1:1:1101:13832:3065 1:N:0:28
GTACTCCTACGGGAGGCAGCAGTAAGGAGTATTGGTCAATGGGCGAAAGCCTGAACCAGCCATGCCGCGTGAGGGATGAAGGTCCTCTGGATTGTAAACCTCTTTTATCTGTGAATAAACGTCCTTTTTCTAAGGGATTTGAAGGTAATAGATGAATAAGCACCGGCTAACTCCGTGCCAGCAGCCGCGGTAATACGGAGGGTGCAAGCGTTATCCGGATTTACTGGGTTTAAAGGGTGCGTAGGTGGGGTGGGAAGTCAGTGGTGGAATACTTTCGCTTAACGAAGGAACTGCCATTGAT
+
CCCCCFGGGGGGGGGGGEFGGGGGGGGGGEAFGAFGGGGGGGGGGGGGGGGFGGGDGGGGGGGCGGGGGGGCGGG=<FFGGG<EFCGGGGGGGGGGGGGCFEGGGGFGGDGGGGGGGGGGGFDFGGGGGGGGFFGGDFFFFFGDG,FE9FGGGGGGGGGGGGFGGGGGEDGFGGGECF+FFCE<FFGGGGEGEFF?>E7CCGGGGECGGGECEGEGGG8=E6>F9+:8CE5?F9FD=FG57/:==<97C*:ECE5CEF70??FG0>*/9:<*:C*<7)**/1=**7<>?GF?=?49*06/*
@M03506:14:000000000-AKVR1:1:1101:6100:3118 1:N:0:28
GTACTCCTACGGGAGGCAGCAGTGGGGAATATTGCACAATGGGCGGAAGCCTGATGCAGCGACGCCGCGTGAGGGATGAAGGCCTTCGGGTTGTAAACCTCTTTCGACAGGGACGAAGCGCAAGTGACGGTACCTGGAGAAGAAGCGCCGGCCAACTACGTGCCAGCAGCCGCGGTAAGACGTAGGGCGCGAGCGTTGTCCGGATTTATTGGGCGTCAAGAGCTCGTAGGCGGCTTGTTGCGTCGGCTGTGACAACCCGCAGCCCAACTGCGGGCTTGCAGCTGATACGGGCAGGCCTGAG
+
CCCC@<FGFFGGGCFEE@FGEFGFGGGEEFGGG9FFCFEFGGGGDG>6CF@FG8FGGGFGCEGGGGGGGFC7?EEFEGGGGGGGGG9DGGGGGGGG9CFE?FEGGG7FFFFEGGE@B:FEGE@FFFGGGDC7<FGGCF:CAFF:FGEGGCCGG7<FGECFFGFFFB7FC7<CCCGG**3+3C:85*;CEGD51:/22/8<FC8>EGC7AC79FG?8**/<9@F7C5/*;?E>=55CCFGDG**:>GD<=02A*+01:73/22557**>CF+5)))CCBF**/0<+*20(9567>B@)<57?
@M03506:14:000000000-AKVR1:1:1101:23034:3127 1:N:0:28
GTACTCCTACGGGAGGCAGCAGTCGAGAATTTTTCTCAATGGGGGAAACCCTGAAGGAGCGACGCCGCGTGGAGGATGAAGGCTTTCGGGTTGTAAACTCCTGTCATTTGGGAACAAGTCGTACGTATTAACTGTACGTGCGTTGATAGTACCAGAAGAGGAAGGGACGGCTAACTCTGTGCCAGCAGCCGCGGTAATACGGAGGTCCCAAGCGTTGGCCGGATTCATTGGGCGTAAAGGGTGCGGAGGTGGCGCGGTAAGTCGGGTGTGAAATTTCGGAGCTGCACTCCGAAACTGCATT
+
CCCCCGFGFGGECEGGFGGGGGGGGGGGGFGGGGG9FCGGGGCECEG8FGGGGGG9FEFGGGGGGGGGGCCF7FEBCFGAEFGGGGFGGGGGGEGGGGGGGGGFGGGGDGGCFFCEGGG<FGGGGFC,BFFGFGGGGGFCGGECEGFGGGGFCFGFGFCFG,@>:@DE@CF@C,?2<FFCDCFG@CEGGGG><<CFDFFGCCEGG8C:EF*:8C//:*+08CC8*<@C9C?>*:E82*:CE0ACE**9*2C77E7):>31<97*:CF<*9+*2*2<D@C*17)++07*5*03).7@B6/69
@M03506:14:000000000-AKVR1:1:1101:13450:3134 1:N:0:28
GTACTCCTACGGGAGGCAGCAGTGGGGAATCTTGCGCAATGGGGGAAACCCTGACGCAGCGACGCCGCGTGCGGGATGAAGGCCTTCGGGTGTAAACCGCTTTCAGCAGGGACGAAATTGACGGTACCTGCAGAAGAAGGCCCGGCCAACTACGTGCCAGCAGCCGCGGTAATACGTAGGGGCCTAGCGTTGTCCGGATTTATTGGGCGTAAAGGGCTCGTAGGCGGTTCGTCGCGTCGGGAGTGAAAACTCGGAGCTCAACTCCGAGCCTGCTTCCGATACGGGCGGACTAGAGGTAGGC
+
CCCCCGGGGGGGGGGGGGGGGGGGGGGGGGGGGGGGGEGGGGGGGGGGGGGGGGGGGGGGGGGGGGGGGGGGGGGDGGGGGGGGGGGGGGGGGGGGFGGGGGGGGGGGGGGGGGDGGGGGGGGGGGGGGGGGGGCFGGGGGGGGGGGGGGGGGGE@FGGGGGGGGGGGGFGGGGGGGG5EGGDGGGGGGEE*AFCGG?8CEGGGGGGGGDGDGGDGGGGGG5EEDEGEEEECEG=::=DGGG55ACFF<CFGGGEC=)9FGFCGEDE<=C*7DGGGF>D*>>FGGFDE;DD7F?=@@**)*
@M03506:14:000000000-AKVR1:1:1101:20604:3141 1:N:0:28
GTACTCCTACGGGAGGCAGCAGTGGGGAATATTGGACAATGGGGGAAACCCTGATCCAGCCATGCCGCGTGAGTGAAGAAGGCCTTCGGGTTGTAAACCTCTTTTGTCAGGGAAGATAATGACGGTACCTGGCGAATAAGCCACGGCTAACTCTGTGCCAGCAGCCGCGGTAATACAGAGGTCCCAAGCGGTGTTCGGATTCATTGGGCGTAAAGGGTGCGTAGGCGGCGCGGTAAGTCGGGTGTGAAATCTCGGAGCTTAACCCCGAAACTGCATTCGATACTGCCGTTCTTGAGGACTG
+
CCCCCGGGGGGGGGGGGGGGGGGGGGGGGGGGGGGGGGGGGGGGGGGGGGGGGGGGGGGGGGGGGGGGGFGGGGGCGFGFFGCFGGGGGGGGGGGGGGGGGGGGGGGGFGGGFGGGGGGGGGGGGGGGGGGGGGGGGGGFGFFGGGGDEFGCGFFGGGGGGGGGGGGGGGGGD@GGGB>FGG7D>FFCFG*FE<CC:C8*;EGGGGGGCEB5**?;CCCCCA5CEFGGGGEGGECCFFGGGG5:**<>C7<<7CGCC<F<F7*<5<EDG):BG=DF7@7*08)0C673,*047F46?))<F
@M03506:14:000000000-AKVR1:1:1101:12198:3155 1:N:0:28
GTACTCCTACGGGAGGCAGCAGTGGGGAATTTTGCGCAATGGGGGAAACCCTGACGCAGCAACGCCGCGTGGAGGATGAAGCCCCTTGGGGCGTAAACTCCTTTCGATCGGGACGATTATGACGGTACCGGATGAAGAAGCACCGGCTAACTCTGTGCCAGCAGCCGCGGTAATACAGAGGGTGCGAGCGTTGTTCGGAATTATTGGGCGTAAAGGGCGCGTAGGCGGTGCGGCAAGTCACCTGTGAAACCTCTGGGCTTAACGCAGAGCCTGCAGGCGAAACTGACGTGCTGGAGTGTGG
+
CCCCCGGFFGGGGGGGGGGGFGGGFGGGGGGGGGGGGGGGGGGGGGGGGGGGGGGGGGGGGGGGGGGGGGGGGGGGGGGGGGGGGGGGGGGGGGGGGGCGGGGGGGGGGGGGCEDECFGGFGGGGGGGGGGGGGGGGGGGGGGGGGGGGGGGGGGGGGGGGGGGGGGGGGGGGGGGGFFCFGGGGDGEGGGGECEFEE*AECFG?9CGFEGGGGGGGCE=ECEGGDGG1**::58C=<:7FFGG<62:<9*2>6<CCFG4<+:*2)><F*:?<*CFC)1)/7@++*274*08F@FF9@FFE
@M03506:14:000000000-AKVR1:1:1101:17668:3159 1:N:0:28
GTACTCCTACGGGAGGCAGCAGTGGGGAATCTTGCGCAATGGGCGAAAGCCTGACGCAGCAACGCCGCGTGGGGGACGAAGGCCTTCGGGTTGTAAACCCCTTTCAGCAGGGACGAAAATGACGGTACCTGCAGAAGAAGCCCCGGCCAACTACGTGCCAGCAGCCGCGGTAATACGTAGGGGGCGAGCGTTGTCCGGATTTATTGGGCGTAAAGAGCCCGTAGGCGGTTTGGCAAGTCGGGTGTGAAAACTCCGGGCTCAATTGGGAGACGCCACCCGATCCTGCCGTGCTTGGGGCCTG
+
CCCCCGGGGGGGGGGGGGGGGGGGGGGGGGGGGGGGGGGGGGGGGGGGGGGGGGGGGGGGGGGGGGGGGGGGGGGDGGGGGGGGGGGGGGGGGGGGGGGGFGGGGFGGGGGGFGGGGGGGGG9FC@CGGGFGG:C:<B>FGGGGGCGDC7*4,,=<FFF9@7<7AFCFGGFGGGG9C<?CEGGGCDDC>G8*:*<<AE*;>FFGFGGD5C2?E/<98CE5C8*11<C=:CEGEG??F<:A57:C:59>9F?+96EDE:)9C+*++2:****)19)/*.)))08+367;-CEB4*)7:)..7
@M03506:14:000000000-AKVR1:1:1101:21206:3159 1:N:0:28
GTACTCCTACGGGAGGCAGCAGTGGGGAATCTTGGACAATGGGCGCAAGCCTGATCCAGCCATGCCGCGTGGGTGATGAAGGCCCTAGGGTTGTAAAGCCCTTTCGGCGGGGAAGATAATGACGGTACCCGCAGAAGAAGCCCCGGCTAACTTCGTGCCAGCAGCCGCGGTAATACGAAGGGGGCTAGCGTTGCTCGGAATCACTGGGCGTAAAGCGCACGTAGGCGGATTGTTAAGTCAGGGGTGAAATCCTGGAGCTCAACTCCAGAACTGCCTTTGATACTGGCGAACTTGAGTTCGG
+
CCCCCGGGF@FGGDGDGGGGFFGGGGGGGGGGGGGGGGGGGGGGGGGGGGDFGFGGGGGGGGGGGCFEGCFGGFEGFFGGAFGDECFGGGGFGGGGGFAEFFGFAFGGGEEEFFGF<FGFGGEFGGGEGGGGGGGFEGGG8DDEGGGGEFGFGFEFFEGGEFGGGGGGGGCFEGBED8ECCEEGGC@FGEGCC>GGGGGG*A+<<CGGGG5CEGGGG5EGG88EGGEG>CCFFF9<C+:+97555C57CFG?C+<C8556<?*<?C+*+**17*5?C6*:>6@F+9CB0)0(00*9@?@BF
@M03506:14:000000000-AKVR1:1:1101:20391:3164 1:N:0:28
GTACTCCTACGGGAGGCAGCAGTCGGGAATTTTGGGCAATGGGCGAAAGCCTAACCCAGCAACGCCGCGTGAAGGATGAAATCCCTCGGGATGTAAACTTCGCAAGAACGGGAAGAATAAGTAAGGGTTAATATCTCTTACGATGACGGTACTGTTTGTAAGCTCCGGCTAACTCCGTGCCAGCAGCCGCGGTAATACGAAGGGGGCTAGCGTTGTTCGGAATTACTGGGCGTAAAGCGCGCGTAGGCGGTAATCCATGTCAGAGGTGAAAGCCTGGGGCTCAACTCCAGAATTGCCTTTG
+
CCCCCGGGGGGGGGGGGGGGGGGGGGGGGGGGGGGGGGGGGGGGGGGGGGGGGGGGGGGGGGGGGGGGGGGGGGGGGGGGGGGGGGGGGGGGGGGGGGGGGGGGGGGFGGGGGGGGGFGGGGGGGGGFGFGGGGGGGGGGGGGGGGGGGGGGGGGGGGGGGGGGGFCFGGGGGGGGGGGGGGGGGGGGGGGGGGGGFGEF*CEGGGGG>FGGGCEEGGGGG=FDCFC7ECFG*:C=FGGCE5E5EDEFGGGDDC9>?4>CFFC+<DADF67@G*>CG)><9@69C@FF3C12B=?F*6*79
@M03506:14:000000000-AKVR1:1:1101:6433:3175 1:N:0:28
GTACTCCTACGGAAGGCAGCAGTCGAGAATTTTTCTCAATGGGGGAAACCCTGAAGGAGCGACGCCGCGTGGAGGATGAAGGTCTTCGGGTTGTAAACTCCTGTCATTTGGGAACAAGTGTCGGTACCTAACTGCTACCGGCTTGATAGTACCAGAAGAGGAAGGGACGGCTAACTCTGTGCCAGCAGCCGCGGTAATACAGAGGTCTCAAGCGTTGTTCGGATTCATTGGGCGTAAAGGGTGTGTAGGTGGCGCCGTCAGTCGGGTGTGAAATTTCGGGGCTTAACTCCGAAACCGCATT
+
CCCCCGGGGGGGGGGGGGGGFGGGGGGGCGGGGGGGGGFGFFGGGGGGGGGGGGGGGFGGGGGGGGGGGGGGGGGEGFC?FGGGGGGGGGGGGGGGFGGGFFGGGGGGGGGGGGGGGGGGGGGGGGGGGGDGFGGGGGGDGGGDGFFGGFFFFGGGCGGDGFGGGGDFGGEEDGGGGGGGGGFGGGGGGG>EGGDCE?@EFGGGGFGGGFGGGGCGGGGGEG=EDG+9@9EG*5**/;7EGGG7EGCGG96=FGGCGF)9E:*:*)*1:D+02:C+*0))/)8:692*.7:0)7<))0.7B
@M03506:14:000000000-AKVR1:1:1101:8030:3175 1:N:0:28
GTACTCCTACGGGAGGCAGCAGTGGGGAATATTGGACAATGGGCGCAAGCCTGATCCAGCAATGCCGCGTGAGTGATGAAGGCCTTAGGGTTGTAAAGCTCTTTTACCCGGGAAGATAATGACGGTACCCGCAGAAGAAGCCCCGGCTAACTTCGTGCCAGCAGCCGCGGTAATACGAAGGGGGCTAGCGTTGCTCGGAATTACGGGGCGTAAAGCGCACGTAGGCGGCTTGTTAAGTCGGAGGTGAAATCCTGGAGCTCAACCCCAGACCTGCCTTCGGTACTGGCGAGCTCGGGTTCGG
+
CCCCCEGFGGGGGGGDGGGGFGGFGGGGGGGGGGGGGFFGGGFGECEFCGGGGFFGGGGGGGGGFGGEGFGGFEF9EFGFDFFGFFGGGGGGGGGGGGGGGGGGGGFGGGGDDGGFFGGGGGGGGC7FGGFEFGGGGFGGGGFGGGGGGGGGFFE,FFGGCGFFFGGGGE7<FGFGGCCE7CEGGCFGFGGEGGEGGGGGDGGG*ACD8:EGG8CCGG5*?EF8*<CEE*:C8EDFG::CE5=EGGGF+<CECEG907*9C9D**1C9F*/9C*2+*9D*95)+<;7>;9;0)5)7).)7<
@M03506:14:000000000-AKVR1:1:1101:19880:3180 1:N:0:28
GTACTCCTACGGGAGGCAGCAGTGGGGAATATTGGACAATGGGCGAAAGCCTGATCCAGCAATGCCGCGTGTGTGAAGAAGGCCTTCGGGTTGTAAAGCACTCTAGGCCGGGAAGAAAAAGCTTCACCTAATACGTGGAGCCTTGACGGTACCGGCGAAATAAGCACCGGCTAACTCTGTGCCAGCAGCCGCGGTAATACAGAGGGTGCTAGCGTTAATCGGATTTACTGGGCGTAAAGCGTGTGTAGGCGGGTTGTTAAGTCGGGTGTGAAATCTCTGGGCTCAACCTGGGAATTGCATT
+
CCCCCGGGGGGGGGGGGGGGGGGGGGGGGGGGGGGGGGGGGGGGGGGGGGGGGGGGGGGGGGGGGGGGGGGGGGGGGGGGGGGGGGGGGGFGGGGGGGGGGGGGGGGGGGGGGGGGGGGGGGGGGFGGGGFCGGGGGGGGGGGGGGGGGGGFGGGGGGGGGGGGGGGGGGGGGCGGGGCFCFFFGD:EGGGGGEEGGGGGGGGGGGCGEGGGFEEGGGFGGGEGGGGGGGGGGGGD5FG?EEEEGGGFGGGD):5CA.::C?FDDGCC/1+02>F+?FGGGF:=E=D475@<5459FFFFB
@M03506:14:000000000-AKVR1:1:1101:23443:3187 1:N:0:28
GTACTCCTACGGGAGGCAGCAGTGAGGAATTTTCCACAATGGACGAAAGTCTGTTGGAGCAACGCCGCGTGCAGGAAGACGGCCTTAGGGTTGTAAACTGCTTTTATTCGGGAAGATTATGACGGTACCGAATGAATAAGGATCGGCTAACTACGTGCCAGCAGCCGCGGTAATACGTAGGATCCAAGCGTTATCCGGAATTACTGGGCGTAAAGCGTACGTAGGTGGAGAGTTAAGTGAGATGCGAAATCTGGCGGCTCAACTGGCTAGACTGTGTCTCATATTGGGGTTCTTGAGGGTG
+
CCCCCGGGGGGGGGGGGGGGGGGGGGGGGGGGGGGGGGGGGGFGGGGDEGGGGGGGGFGGGGGGGGGGGGGGGGGGFGGGGGGGGGGGGGFFGGGGGGGGGGGGGGGGGGGGGGGGGFGGGGGGGGGEDGEDGGGGGFGGGFGGDGDFDGGGFGGGGGGGGDGGGGG7<F:CF9CFG@FGDFG?EG7CFGGGECFCEGDD7FFG9BFGCGGEEGF9CCEE8:CFD<EECC+*30CFF+::EC7?FE5//:<EG?CC=;3/9EF+32CC+1<@CCD7C@0?>4@++9*7(151B*89?5>>>
@M03506:14:000000000-AKVR1:1:1101:15969:3203 1:N:0:28
GTACTCCTACGGGAGGCAGCAGTGGGGAATATTGGACAATGGGCGAAAGCCTGATCCAGCAATGCCGCGTGAGTGATGAAGGCCTTAGAGTTGTAAAGCTCTTTTACCCGGGATGATAATGACAGTACCGGGAGAATAAGCTCCGGCTAACTCCGTGCCAGCAGCCGCGGTAATACGGAGGGAGCTAGCGTTGTTCGGAATTACTGGGCGTAAAGCGCGCGTAGGCGGCTTTGTAAGTTAGAGGTGAAAGCCCGGAGCTCAACTCCGGAACTGCCTTTAAAACTGCATCGCTTGAATCCAG
+
CCCCCGGGGGGGGGGGGGGGFGGGGGGGGGGGGGGGGGGGGGGGGGGGGGGGGGGGGGGGGGGGGGGGGFGGGGGGGGGGGGGGGGGGGGGGGGGGGGGGGGGGGGGGGGGGGGGGGGGGGGGGGGGGFGGGGGGGGGGGGGGGDGGGGGGGGGGGGGGGGGGGGGGGGGGGGGGGGGGGGGDGGGDFGGGGGGGGEGGGGGGGGGGGGGGGGGGGGGGGGGGGGGGGGGCEFGGGGFGGGGGG?GC6<FG6>EGDEFG<CGGCFGECECEFG=>+:*2:FFFCEFGFFG>?FFF:B7??F
@M03506:14:000000000-AKVR1:1:1101:20291:3227 1:N:0:28
GTACTCCTACGGGAGGCAGCAGTGAGGAATATTGGACAATGGGGGCAACCCTGATCCAGCCATGCCGCGTGAGTGATGAAGGCCTTCGGGTTGTAAAACTCTTTTAGATGTGACGATGATGACGGTAACATCAGAAAAAGCTCCGGCTAACTTCGTGCCAGCAGCCGCGGTAATACGAAGGGAGCGAGCGTTGTTCGGAATCACTGGGCTTAAAGCGTGCGTAGGTGGATTGGTAAGTAAGGAGTGAAATCCCAGGGCTTAACCCTGGAACTGCTCTTTAGACTGCCTGTCTGGAATTCGG
+
CCCCCGGGGGGGGGGGGGGGGGGGGGGFGGGGGGGGGGGGGFGGGGGGGGGGGGGGGGGGGGGGGGGGGGGGGGGGGGGGGGGGGGGGGGGGGGGGGGGGGGGGFGGGGGGGGGGGGGGGGGGGGGGGGGGGGGGGGGGGFAFFGGGGGGFGGGGGGGGGGGFEFGGGGGGGGFGGFGGGGGGGGGGGEGFGGGGGDGCEGFFGF@FFGFF6BCFCEEGGG*/CDGEG>6@FCGFFFG7CCFCC66C7C:C<0<C3CDG:F?FGGGGCEFGF=9>FFFFGD@FCGFGFF:<>64?F?@FFF
@M03506:14:000000000-AKVR1:1:1101:15076:3237 1:N:0:28
GTACTCCTACGGGAGGCAGCAGTCGAGAATTTTTCTCAATGGGGGAAACCCTGAAGGAGCGACGCCGCGTGGAGGATGAAGGTCTTCGGATTGTAAACTCCTGTCATTGGGGAACAATGCGTAAATATTAACTGTATTTGCGTTGATAGTACCCGAAGAGGAAGAGACGGCTAACTCTGTGCCAGCAGCCGCGGTAATACAGAGGTCTCAAGCGTTGTTCGGATTCATTGGGCGGAAAGGGTGCGTAGGCGGCGCGGTAAGTCGGGTGTGAAATCTCGGGGCTTAACTCCGAAGATGCATT
+
CCCCCGGGGGGGGGGGGGGGGGGGGGGGEGGGGGGGGGFGGGGGGGGGGGGGGGGGGFGGGGDGGGGGGGGGBFF:FFGGGFGGGGGGGDGGGGGDGGGFFGGGGGGGGGGGGGGG8FGGGGGGGG9FGGGGGGGGGGGGGGGGGFGGFGGGGGGGGGGFC:FCCFCFE7<FGECFGGFG?FBFDGGGGGGCFGCC:CEGGCGGFGB+49BFGC:;EECG85;5899@FGGGFE*2**9*=F57CAE3=F5CCEGGG>C3EFFCCCFG7<C?77*<:>3C)85:0*09)25,0))/9/*/9
@M03506:14:000000000-AKVR1:1:1101:14256:3266 1:N:0:28
GTACTCCTACGGGAGGCAGCAGTGGGGAATCTTGCACAATGGGCGAAAGCCTGATGCAGCAACGCCGCGTGCGGGAAGAAGGCCCTCGGGTTGTAAACCGCTTTCAGAAGGAACGAAACTGACGGTACTTTCAGAAGAAGGTGCGGCCAACTACGTGCCAGCAGCCGCGGTGACACGTAGGCACCAAGCGTTGTCCGGACTTATTGGGCGTAAAGAGCTCGTAGGCGGTTCAGTAAGTCGGGTGTGAAAACTTTGGGCTTAACCCAAAGCGTTCCTCCGATACTGCTGTGACTTGAGTACG
+
CCCCCGGGGGGGGGGGGGGGGGGGGGGGGGGGGGGGGGGGGGGGGGGGGGGFGGGGGGGGGGGEGGGGGGGGGGGFGGGGGGGFFFGGGGGGGGGGGGGGGGEGGGGGGGGGGGGGGGCFGGGGGGGGGGGGGGGGGGGGGFDGGGGGDGGGGGGGGGGGFFGGCFGGGGGGFGGGGGGGEGGGGGGGGD<:FFGGGG5*2+99<FCGGGGGGGGGGGGG=*;8CFE8:E=GCFE79<:CEGFG5*0:7:6FGGGG5.2*<E>C=*/56C=7***+0795<D)++/:))*0<FFF=:887>
@M03506:14:000000000-AKVR1:1:1101:24070:3279 1:N:0:28
GTACTCCTACGGGAGGCAGCAGTCGAGAATTTTTCTCAATGGGGGAAACCCTGAAGGAGCGACGCCGCGGGGAGGATGAAGGTCTTCGGATTGTAAACTCCTGTCATTGGAACAAGGTGCATACGTTAACTGCGTGTGTATTGATAGTACCAGAAGTGGAAGAGACGGCTAACTCTGTGCCAGCAGCCGCGGTAATACAGAGGTCTCAAGCGTTGTTCGGATTCATTGGGCGTAAAGGGAGCGTAGGTGGCGCCGTAAGTCGGGGGTGAAATTGCGGAGCTTAACTCCGAAACTGCATTCG
+
CCCCCFGGCFGDEGEGGEGGGGGGGGEFEFFGGF@FGGGFGGCGGGGGGGGGGFFGF8FFGGGG>FGGC+=FBEGCGGGGGGGGGG<DEF@FGGGGGGC9BFED@<FGGGGFDCFGGGGFF,F<>=FCGC9FFGCFGGFFEGF;FGGGFFF9F@FG,DCFFFFGGGGG7FEGGGGGG@F9FGFFGGGEEEGG*=@AE9CB+:=<+?+<C:FCEAECFGCCCGG6@CG?FD5>C=58CEC*:*::::E:9A:C5/7>87>09:<E*9EG5006C*77C37379=92=7/4))2)1*1*96??
@M03506:14:000000000-AKVR1:1:1101:9333:3281 1:N:0:28
GTACTCCTACGGGAGGCAGCAGTGGGGAATATTTCGCAATGGCCGAAAGGCTGACGCAGCGACGCCGCGTGTGGGATGACGGCCCTCCGGCTGTAAACCACTGTCGGTAGGGACGAATACAGGGCCTCGAATAGGGGACGGTGGGTGCCGGTACCTCCAAAGGAAGCACCGGCTAACTCCGTGCCAGCCGCCCCGGGAATACGGAGGGTGGGAGCGATGTCCGGGATCACGGGGCGGTAAGGGCGCGTAGGCGGTTCTGTAATTTGCTGGGGAAATTCCGGGGCTCCAGCCCGGGGCGGCC
+
<AC@AEFC@C;@@B@FCFGD,;CEGFCCC@<EF,@,B;C@<EC<FBEEG8F<88EC@FFG+@:+@C+6++@8C?CA@F<,+@:>CDF+@B+8@,5<B<AFDE@DF=C+3B7@D+++@>CA,@<7<C+@F:C,FC@C7*>***6F:>C*3<<FGBGC<FF@97+<7:7FFFE*<<772FEGGFC8;+:;***:**/***:*+3***2*/;C*/28:>*2;0+<C8*2*/*;1*/:CE*//AC66=C**)*/:+)22);***3<*2+29*:4*)1*1<*9FF33>C5)*/(*8()7.)))))0
@M03506:14:000000000-AKVR1:1:1101:6289:3285 1:N:0:28
GTACTCCTACGGGAGGCAGCAGTGGGGAATATTGGACAATGGGCGAAAGCCTGATCCAGCAATGCCGCGTGAGTGATGAAGGCCTTAGGGTTGTAAAGCTCTTTTACCCGGGAAGATAATGACTGTACCGGGAGAATAGGCCCCGGCTAACTCCGTGCCAGCAGCCGCGGTAATACGGAGGGGGCTAGCGTTGTTCGGAATTACTGGGCGTAAAGCGCACGTAGGCGGCTTTGTAAGTTAGAGGTGAAAGCCCGGGGCTCAACTCCGGAATTGCCTTTAAGACTGCATCGCTAGAATTGCG
+
CCCCCGGGGGGGGCCFGCFG,EGGGGGCFFCFFFGFGFGEEGCFGGGG>FGFED<FG,FGFGGFGGGGGCF:@FFFGGFGGGGGFGFFGGFGGG9FGFGFGGGGG9FFGGEGEDC8BFGDAFFGGGFFFEGC7BGGGF9DEFGGGDCF@EGGGFGG+CD3<FFFGGGGGDGGGGCGFE**:FGFED*;CEFD7FFGGG7EFGG?FGGGCEGC::CFCGEGE:CCG6CC5*:<<+3+0ACC?99CFGEF++265:5C:)/*+<7CG<*1*1*)2*;:>=>CCF4<E4*16CE65)*9*9@*)
@M03506:14:000000000-AKVR1:1:1101:9180:3288 1:N:0:28
GTACTCCTACGGGAGGCAGCAGTCGGGAATTTTGGGCAATGGGCGAAAGCCTGACCCAGCAACGCCGCGTGAAGGATGAAATCCCTCGGGATGTAAACTTCGCAAGAACAGGAAGAATAAGTAGGGGACAATACCCCCTATGATGACGGTACTGTTTGTAAGCTCCGGCTAACTCCGTGCCAGCAGCCGCGGTAATACGGGGGGAGCAAGCGTTGTTCGGATTTACTGGGCGTAAAGGGCGCGTAGGCGGCGCCGCAAGTCGGTTGTGAAATCTCCGGGCTTAACCCGGAAAGGTCAACCG
+
CCCCCGGGGGGGGGGGGGGGGGGGGGGGGGGGGGGGGGGGGGGGGGGGGGGGGGGGGGGGGGGGGGGGGGGGGGGGGGGGGGGGGGGGGGDGGGGGGGGGGGGGGGGGGGGGGGGGGGGGGGGGGGGGGGGGGGGGGGGGGGGGGGGGGGGGGGGGGGGGGGGGFGGGGGGGGGGGGGGGGGGGGGGGGGGGGGGGGGGGGGGGGGGGGGGGGGGGGGGGDCGGGGGGGGGG8EGGGGDEGGGEEGGGGG555CECE:<*<EDECCCDFGD?7C>FDBDCDFFGE=CBBC59FFF?4?6>5
@M03506:14:000000000-AKVR1:1:1101:19911:3295 1:N:0:28
GTACTCCTACGGGAGGCAGCAGTGGGGAATCTTGGACAATGGGCGCAAGCCTGATCCAGCCATGCCGCGTGAGTGATGAAGGCCCTAGGGTTGTAAAGCTCTTTCGGCGGGGAAGATAATGACGGTACCCGCAGAAGAAGCCCCGGCTAACTTCGTGCCAGCAGCCGCGGTAATACGAAGGGGGCTAGCGTTGCTCGGAATCACTGGGCGTAAAGCGCACGTAGGCGGGTTCTTAAGTCAGGGGTGAAATCCCGGAGCTCAACTCCGGAACTGCCTTTGATACTGGGAGACTGGAGTTCGG
+
CCCCCGGGGGGGGGGGGGGGGCGFGGGGGGGGGGGGGGGGGGFGEGCGGGGGGGGGGFGGGGGDFGGGGGGGG?FEFGGDCFFGGGGGFGGGGGFGGGGGFGAFGGGGGGGGDGGFGGGGFFDFEGGGGFGGDFEFGCEGGGGDGGGGGGG9CFFFFCGCFG7CFEGD<FCEFGGCC7CBFGGC5:CGGGCCEC+2;E8;FGGGFGFG8EGDDGGC:E=EC*288CE5*::CC?:<9A*+27>E*5=FFC??6CC)2)*9C9<CF<59*5C?G4*<?***29*+<FFFB*8>))7<:)1<B
@M03506:14:000000000-AKVR1:1:1101:20130:3313 1:N:0:28
GTACTCCTACGGGAGGCAGCAGTGGGGAATATTGCACAATGGGCGCAAGCCTGATGCAGCGACGCCGCGTGAGGGATGACGGCCTTCGGGTTGTAAACCTCTTTCAGTATCGACGAAGCGCAAGTGACGGTAGGTACAGAAGAAGCACCGGCCAACTACGTGCCAGCAGCCGCGGTAATACGTAGGGTGCGAGCGTTGTTCGGAATTACTGGGCGGAAAGAGCTCGTAGGTGGTTTGTCGCGTTGTTCGTGAAAACTCACAGCTCAACTGTGGGCGTGCGGGCGATAGTGGCAGATTGGAG
+
CCCCCFGGGGGGGGGGGGEGGDGGGFC;FGDEGGFCEE<CAEEFG+@FCGGGGGGGG9FG@@FGGGGGGEGGGGGDGGGGGGGG@FGG@GFGECFGFCFFFFCFFFFGFFGGGGGFCFFGD7+@FF,CFEFCFG9FCFGGFGGGGGGFFEEGGGFFGGGGGFEFEGG7FGGEECCCBCF,<<FFF7C?ECGGGGGEEEE*<CG>EFGGGFCGEFD*:*5*2@8FG8:E>5<+;*/CC8:E=:7CEGGGG5C6C+<DG?D6+95<E*09+*395*/2)093CEFC*)/))0)().)*19F47
@M03506:14:000000000-AKVR1:1:1101:17465:3319 1:N:0:28
GTACTCCTACGGGAGGCAGCAGTAGGGAATTTTGGACAATGGGCGAAAGCCTGATCCAGCAACACTGCGTGGAGGATGAAGGCCTTCGGGTCGTAAACTCCTTTTGTCTCTGACGAATAGCCCGCAAGGGTCTGACGGTAAGAGATGAATAAGCCACGGCTAACTTCGTGCCAGCAGCCACGGTAAGACGAAGGTGGCGAGCGTTACTCGGAATCACTAGGCGTAAAGCGCGTGTAGGCGGGTGCTTAAGTCCGTCGTGAAATTTCCCGGCTCAACCGGGAAGGGTCGACGGATACTGGGC
+
CCCCCGGGGGGGGGGGGGGGGGGGGGGGGGGGGGGGGGGGGGGGGGGGGGGGGGGGGGGGGGGGGGGGGGGGGGGGGGGGGGGGGGGGGGFGGGFGGGGGGGGGGGGGGGGGGGGGGGGGGGGGGGGGGGGGGGGGGGGGGGGGGGGGGGGGGGGGGGGGGGGGGGGGGGGGGGGFFGGGGGGGGGGGGGGGGGCGGGGCGGGGGEGGGGGGGGGGGG?@CCG8E*8AFGCC:EC89CGGGG=55C:FGG<CFEACEBD4=9C9+0+*5>=35*7:C>GG35BGE5C>(7<6)7;)/9?:)
@M03506:14:000000000-AKVR1:1:1101:19320:3322 1:N:0:28
GTACTCCTACGGGAGGCAGCAGTCGAGAATTTTTCTCAATGGGGGAAACCCTGAAGGAGCGACGCCGCGTGGAGGATGAAGGTTTTCGGATTGTAAACTCCTGTCATTGGTGAACAAAGCCCGCGAGTAACTATCGTTGGGTTTGCTAGTAGCCGAAGAGGAAGGGACGGCTAACTCTGTGCCAGCAGCCGCGGTAATACCGAGGTCCCGAGCGTTGTTCGGATTCATTGGGCTTAAAGGGTGCGGAGGCGGCGGGGCACGTCTGATGTGAAATCCCTGGGCTCAACCCCGGAACTGCATT
+
CCCCCGFGGFGDE7CCFEGGDFGGGGGGGGGGGGGGGGGGGGFGGGGFEFGGGGGGG?FGGGGGGGGGEGGGGGG@EFDFDFFFFGGGGFGGGGGBDGGGGGGGGFGGGFGFFGGGFFCFGGGGGGGGGDFCF=9FBFGGGGGGGCFGFGFCGGEGCFCFC:FA7FCFC**4<F?FFGGGGGCCFG7CGEED7:C=8C9++;8CGEC?FC*:58/1*//<=C*22C:CCEF>50:E++*+/*1/7**)85**)7=<=>CD=2>=E*<>0:C72C>+9/*1*07C9*2)317()))7660*/
@M03506:14:000000000-AKVR1:1:1101:17500:3325 1:N:0:28
GTACTCCTACGGGAGGCAGCAGTGGGGAATTTTCCGCAATGGGCGAAAGCCTGACGGAGTGACGCCGCGTGTGGGACGAAGGCCTTCGGGTCGTAAACCACTGTCAGTGGGAAAGATGGGTGTCGGCGTGATAACCGCCGGCATTTGACGGTACCTGCAGAGGAAGCCCCGGCTAACTCTGTGCCAGCAGCCGCGGTAAGACAGAGGGGGCAAGCGTTGCTCGGAATTACTGGGCGTAAAGGGCGCGGAGGCGGGATGGCAAGTCGGTCGTGAAATCCCTCGGCTCAACGGAGGATCGTCG
+
CCCCCGGGGGGGGGGGGGGGGGGGGGGGGGGGGGGGGGGGGGGGGGGGGGGGGGGGGEGGGGGGGGGGGGGGGGGGGGGGGGGGGGGGGGGGGGG@FGGGGGGGGGGFGGGGGGGGGGGGGGGGGGGGCFGGFGGGGGGGGGGGGFGGGGGGGEGGGGGCDGGGGG>FGGGGGGGGGFGGGGGGGGGGGGGGGGGGGEEFGFCF?EGGGG5E5ECEEGG=<?=ECEDGCGCCFFCGEG38CCGCECG):>C=DGG7*8DG6<D9CDDC5<:><*2+2)*29D:5*7C6(*81>D>F)>))0
@M03506:14:000000000-AKVR1:1:1101:13674:3339 1:N:0:28
GTACTCCTACGGGAGGCAGCAGTGGGGAATTGTTCGCAATGGGCGCAAGCCTGACGACGCAACGCCGCGTGGAGGACGAAGATCTTCGGGTCGTAAACTCCTGTCGAGTGGGAAGAATGGATCGGGGATGAATAATCTCCGGTATTGACGGTACCACTAAAGGAAGCCCCGGCTAACTCCGTGCCAGCAGCCGCGGTACTACGGGGGGGGCAAGCGTTGTTCGGATTACTGGGCGTAAAGGGCTCGTAGGCGGCCAACTAAGTCGGACGCGAAATCCCCCGGCTCAACCGGGGAACTGCGT
+
CCCCCGGGGGGGGGGEGGGGDGGGFGGGGGGGGGGGGGGGGGGGGGGGGGGGGGGGEGGGGGGGGGGGGCEG7EECDFGG=?<EC@DGGGFGGGG@FFGGGGGGGC<CFD@DFGFGGFGGGGGGGDG+@FGFDCFGGGGGGGGGCFCGFFDGG:FGF7BFC@FGGFF<@7<@@CFGGGGECFGECF<EFFC7:CEGGGGCEGGGGGGGGG5CF8*:;*C=CECCE5?9@@++CCG*:8>FCCEC5:25;:2*9>5<=>C*77:0:C:)*)2))9*+*07)1).*/**7<))(00)8)**0)
@M03506:14:000000000-AKVR1:1:1101:6502:3343 1:N:0:28
GTACTCCTAGAAGCAGCAGTAGGGAATCTTCCGCAATGGACGAAAGTCTGACGGAGCAACGCCGCGTGAGTGATGAAGGCTTTCGGGTCGTAAAACTCTGTTGGTAGGGAAGAACAAGTGCTAGTTGAATAAGCTGGCACCTTGACGGTACCTAACCAGAAAGCCACGGCTAACTACGTGCCAGCAGCCGCGGTAATACGTAGGTGGCAAGCGTTACCCGGAATTATTGGGCGTAAAGCGCGCGCAGGTGGTTTCTTAAGTCTGATGTGAAAGCCCACGGCCCAACCGTGGAGGGTCATTG
+
CCC@CFGGFGCEDFGGGFGEDEDGGFEE<EC<CGBEE<@C<@:CGDFFDDFFGGFGCFGGEGGGDE6@6BCFFGGGG,C,=EFFGGDF7@FDGGGCE<EFGGG,C?AFGDEFFFEGFGGA,BFGGGFAFEGCFFCFGDCFFFFGFFCCFGGGGFGGGFF:=FGG<FGG7<CE<F9A:F3>CFFFGGC>>>CCE<EEGGDC<F8EFGF7B98BCG=83>0:=/:8?2??CFCCEEG5:A*8=/2:**2>;?FGG6<F9?F=+37?+:?0:7C?G:C:C:D<C)8:=>*54*.(0<3507B**
@M03506:14:000000000-AKVR1:1:1101:10040:3372 1:N:0:28
GTACTCCTACGGGAGGCAGCAGTCGAGAATTTTGGACAATGGGGGCAACCCTGATCCAGCCATGCCGCGTGCGGGAAGAAGGCCTTCGGGTTGTAAACCGCTTTTAGCCGGGAAGAAAAGGCGCCACCTAACACGGGGCGTTCTTGACGGTACCGGCGGAATAAGCACCGGCTAACTACGTGCCAGCAGCCGCGGTAATACGTAGGGTGCGAGCGTTAATCGGAATTACTGGGCGTAAAGCGTGCGCAGGCGGTTCGTTAAGTCCGATGTGAAAGCCCCGGGCTCAACCTGGGAACTGCAT
+
CCCCCGGGGGGGGEGGGGGGFGGGGGGGGGGGGFGGGDGGGGGGGGGGGGGGGGGGGGGGGFGGGGGGGGGGGGGGGGGGGGGGGFGGGGGGGGGGGGGGGFEGGGGGGGGGGGGGGGGGGGDGGGGGGGGF@FGGGGGGDFGGGGGGGGGGDGGGGGGGGGFGGGGGGGGGGGGF?FFCFFGD7FGFFGGEGCCEGGFGGGGGGEDF>CGDGGGGEGGGFGGGEAAEGF+8=FG85*7:CECEEGGD/CED7CEDG)CFDGC++**1:27*:CCC5)*19>B:/66FB4)3))056=4=*
@M03506:14:000000000-AKVR1:1:1101:13636:3375 1:N:0:28
GTACTCCTACGGGAGGCAGCAGTGGGGAATCTTGCGCAATGGGCGAAAGCCTGACGCAGCAACGCCGCGTGCGGGATGACGGCCTTCGGGTTGTAAACCGCTTTCAGCAGGGACGAAATTGACGGTACCTGCAGAAGAAGCCCCGGCCAACTACGTGCCAGCAGCCGCGGTAATACGTAGGGGGCGAGCGTTGTCCGGATTCATTGGGCGTAAAGCGCTTTAAGGCGGTTCGCTAAGTCGGGTGTGAAACCTCCAGGCTCAACCTGGAGACGCCACCCGATACTGGCGTGTCTCGAGTTCG
+
CCCCCGGGGGGGGGGGGGGGFGGGGGGGGGGGGGGGGGGGGGGGGGGGGGGGGGGGGEGGFGGGGGGGGGGGGGGDGGGGGGGGDGGGGGGGGGGGGGGGGGGGGFGGGGGGFGG7FEGGGGGGGGGGGGFGGGGGGGGGFFGGGGGGEFGGGDFGGGGGFGGGGGEDEFEFGF@FG<FGGGGGGG>8EG8;CCE:EGCGGGCC70<FFEEEC5FGCEEEFCEGGGGGCECEDD8CGEGCCECE1*+:+::*77*CG374<09=6FG<ECF@DGDE*7)))08?7)/7(9)(*/9)7*0*.
@M03506:14:000000000-AKVR1:1:1101:7677:3431 1:N:0:28
GTACTCCTACGGGAGGCAGCAGTCGGGAATTTTGGGCAATGGGCGAAAGCCTGACCCAGCAACGCCGCGTGAAGGATGAAATCCCCCGGGATGTAACCTTCGCAAGAACAGGAAGAATAAGTCTGTGCTAACACCACTGGCGATGACGGTACCGTTTGTAAGCTCGGGCTAACCCCGTGCCAGCAGCCGCGGTAATACGGGGGGGGCAAGCGTTGCTCGGATTTACTGGGCGTAAAGGGCGCGGAGGGGGCGCCGCACGACGGTTGTGAAATCTCCGTGCCTACCCCGGAACGCACACACG
+
CCCCCFGG9EGGE;CFEEGDEA<CBCECEFFAF,6F8FFG<<EDF@FF+CCFFGGF@F,FFEGGFEGGGFECFGGGCCDFCFGCE+8C++8+BEFG,:E,,B7BC@8FF,BEFAFCDFC,CF?5CDFCFDFG8BFDF>,,B>>CG,3@+C<FDF:3@FFDCFFC@***>FF:A,34<:@@CCB:<FGGGG7C<18<B@85C>CEGD5:F88:88:*02*1:8*+2<<3C*8*2*859@<5/*:***118CG*)**9*)9/*2)**9:DF*3*000<5)*1**/2A)>737)-5.)0..).5
@M03506:14:000000000-AKVR1:1:1101:14322:3439 1:N:0:28
GTACTCCTACGGGAGGCAGCAGTGGGGAATTGTTCGCAATGGGCGCAGGCCTGACGACGCAACGCCGCGTGGAGGATGAAGATCTTCGGGTCGTAAACTCCTTTCGATCGAGACGAACAGCCTCTGGGTGAACAATCCGGAGGTCTGACGGTACCGAGAGAAGAAGCCCCGGCTAACTCCGTGCCAGCAGCCGCGGTAATACGGGGGGGGCAAGCGTTGTTCGGAATTACTGGGCGTAAAGGGCCCGTAGGCGGCCAACTAAGTCAGACGTGAAATCCCTCGGCTTAACCGGGGAACTGCG
+
CCCCCGGGGGGEGGGGGGGGFGGGFGGGGGGGGGGGGGGGGGCFGGGEGGDFGGGGG:CE@FFGGGGGGGGGGGG:CGFGEA<FGGGGGGFGGGFFGGGGGGGGGGFGCCFGFGGGGGGCFGGDFGGFF:FFCFGFCFDD@FGGGFGDFGGGGECFGEFC:FGCGFGGFEGGGGEGGFAFGGGGG:CFGGGCGG>CGCC+@FGGGGGEG>/:8F582?E*;9;ECCFCFFF?C==?:*98?CE=**:/?75C9:57C:7*<76<+0A7+/:>45*<:@CC*<@DG)7*6:@>@E>BF??*7
@M03506:14:000000000-AKVR1:1:1101:8003:3477 1:N:0:28
GTACTCCTACGGGAGGCAGCAGTGGGGAATTGTTCGCAATGGGCGCAAGCCTGACGACGCAACGCCGCGTGGAGGATGAAGACCTTCGGGTCGTAAACTCCTTTCGATCGAGACGAACGGCCTCCGGGTGAATAGTTCGGAGGAATGACGGTACCGAGAGAAGAAGCCCCGGCTAACTCCGTGCCAGCAGCCGCGGTAATACGGGGGGGGCAAGCGTTGTTCGGAATTACTGGGCGTAAAGGGCTCGTAGGTGGCCAAATAAGTCAGACGTGAAATCCCCCGGCTTAACCGGGGAACTGCG
+
CCCCCGGGGGGGGGGGGGGGGGGGGGGGGGGGGGGGGGGGGGGGGGGGGGGGGGGGGGGGGGGGGGGGGGGGDGGGGGGGGGGGGGGGGGGGGGGGGFGGGGGGGGGGGGGGGGGGGGGGGGGGGGGGCC@FGGGCFGGGGGGCFFDGGGDEGECGGGGGGD:CFGC@EFGGGGGFGGGGGGGGGGGGFGGFGGGG8E5CGGGEEGDGGGGECFGGCEGEGEEGDECGGGCGCFGGG57=7?EC6CCDCFEGGGF0+0*0<<>+3*:>CGF>F3DC096*9@;=*)764>>6>@7)))1/7
@M03506:14:000000000-AKVR1:1:1101:15444:3494 1:N:0:28
GTACTCCTACGGGAGGCAGCAGTGGGGAATCTTGCGCAATGGCCTAACGGCTGACGCAGCGACGCCGCGTGAGGGATGACGCTCTTCGGAGTGTAAACCTCTTTTGACCGGAACGAATTGCCACCTTCAGGTGGCTTGACGGTACCGGTTGAATAAGCACCGGCTAACTCCGTGCCAGCAGCCGCGGTAATACGGGGGGTGCGAGCGTTGTCCGGAATCACTGGGCGTAAAGGGCGCGTAGGTGGCGTGATAAGGGTGTGGTGAAAGCCCGGGGCGCAACACCGGGTCTGCCATGCCGACG
+
CCCCCGGGGGGGGGGGGGGGFGGGGGGGGGGGGGGGGGGGGGGGGGGGGGGGGGGGGGGGFGGGGGGGGFGGGGGFFGGGGGCGGGGGGGGGGGGFGGGGGGGGGGDGGGGGGEGGGGGGEFGGGGDGGGGGGGGGGGGGEGGGGGCFCFGFGGDGGFGGGCEGGEGG9:FFFCGCFBGGDCGGGGGG@7:FGGGGGGGGGCGEGGGE5EGFGGG5CGDEF?CFGFGE5*;FFECECED=EG?EFCG<EE6+0<FG*89DG777+*<*0/>DDDD5)5>D*8>EGB)50C4<4*7?:B).)
@M03506:14:000000000-AKVR1:1:1101:10669:3512 1:N:0:28
GTACTCCTACGGGAGGCAGCAGTGGGGAATATTGGACAATGGGCGAAAGCCTGATCCAGCAATGCCGCGTTAGTGATGAAGGCCTTAGGGTTGTAAAGCTCTTTTACCCGGGATGATAATGACAGTACCGGGAGAATAAGCCCCGGCTAACTCCGTGCCAGCAGCCGCGGTCATACGGAGGATCCAAGCGTTATCCGGAATTACTTGGCGTAAAGAGTTGCGTAGGTGGCATTGTAAGTTGATAGTGAAAGCGTCCGGCTCAACCGGATATACATTATCAAAACTGCAAAGCTAGAGGACA
+
CCCCCFFECE@FF@@:BFDD,EFEGGEGCCG<E<<EFFGGGD8E@C:@FFGGGCGCDFGF8FG9ECF@@G+86<C<ACEC,EC=FGDGC<FGEFGGGGGGEGCFGFFA,@+7>@CEFGFFGGGCGGGGGGGGEGEEFGGCGBFEGGGGCFGAD<>FCFGGGGFE@FGGGGGG@<CFGGGCEDGGGCCCCFGECFFFEGECFFCC,2>:FGEEE8F9B+2+9::CEEEF5C8FG6FGGGF++<C?FFF7@0+:C/:CEDC5=CF2:DEDG3C?77:C7=CC*990+1C?AC6(17=@9)7@)
@M03506:14:000000000-AKVR1:1:1101:9332:3523 1:N:0:28
GTACTCCTACGGGAGGCAGCAGTGGGGAATATTGCGCAATGGGCGAAAGCCTGACGCAGCGACGCCGCGTGGGGGATGAAGGCCTTCGGGTTGTAAACCTCTTTCACCACCGACGAAGCTAACGTGACGGTAGGTGGGGAAGAAGCGCCGGCTAACTACGTGCCAGCAGCCGCGGTAATACGTAGGGCGCAAGCGTTGTCCGGAATTATTGGGCGTAAAGAGCTCGTAGGTGGTCTGTCACGTCTGCCGTGAAAACCCGAGGCTTAACCTCGTGGCTTGCGGTGGATACGGGCAGACTAGA
+
CCCCCGGGGGGGGEGGGGGGGGGGGGGGGGGGGFGGGGGGCFGGGGGGGGGGGGGCFFG7CGGFGGGGGCFGGGGGGGGGGGGF?FGGGGFEGEGGGGGFCCFGFGGGGGGGGGGG>CCCGGGG<FGGGEGGGG@FGGGGGGGGGGGEGGDDCFGGGGGGGGGGGGGGGGGCEGGGGGGGGFFEGGEFGDGDGDGEGCEFFGG5CF+AFGFGGGGG*;CGGGG?@CEGGGGGGGFFFGGGGGGG=57CGGGGGGGDC:DDCEGG*9EF?CFBFGGGF475C@:CC39=:3>93.<.<)*/*
@M03506:14:000000000-AKVR1:1:1101:18217:3530 1:N:0:28
GTACTCCTACGGGAGGCAGCAGTGGGGAATTGTTCGCAATGGGCGCAAGCCTGACGACGCAACGCCGCGTGGAGGACGAAGATCTTCGGGTCGTAAACTCCTGTCGAGCGGGAAGAAGGCTCCGCGGTTGAATAGACCGCGGAATTGACGGTACCGCTAAAGGAAGCCCCGGCTAACTCCGTGCCAGCAGCCGCGGTAATACGGGGGGGGCAAGCGTTGTTCGGAATTACTGGGCGTAAAGGGCTCGGAGGCGGCCAACTAAGTCGGATGTGAAATCCCCAGGCTTAACCTGGGAACTGCA
+
CCCCCGGGGGGGGGGGGGGGGGGGGGGGGGGGGGGGGGGGGGGGGGGGGGGGGGGGGGGGGGGGGGGGGGGGGGGGGGGGGGGGGGGFGGGGGGGGGGGGFGGGGG7CGGGGGDGGGGGGFGGGGGGGEGGGGGGGGGGGGGGGFGGGGGGGGGGGGGGGGGGGGGGGGGGGGGCGDFGGGFFGGGGGFCFGGGGG:CDF7EEGGGGGGGGDG>;E;EECFGGGDGFFEE7AEGGG5CDGGGGG=FG3?EGGGGGGE497+AF7<DEDCD?FDFC?*?**9>@56<DFBGFFFF>?)6=*1
@M03506:14:000000000-AKVR1:1:1101:16841:3534 1:N:0:28
GTACTCCTACGGGAGGCAGCAGTGGGGAATCTTGCGCAATGGCCTAACGGCTGACGCAGCGACGCCGCGTGTGGGATGAAGCTCCTCGGAGTGTAAACCACTGTTGCCCGGGGCGAATAGCTCGATTAATCGAGCCTGACGGTACCGGGTGAGGAAGCACCGGCTAACTCCGTGCCAGCAGCCGCGGTAATACGGGGGGTGCGAGCGTTGCCCGGTATCACTGGGCGTAAAGGGCGCGTCGGTGGTTTGATAAGGGTGGGGTGAAAGTCCGGGGCTCAACCCCGGATCTGCCGTGCCGACT
+
CCCCCGGGGGGGGGGGGGGGGGGGGGGGGGGGGCGGGGGGGGGGGGGGGGGGGFGGGFGGGGGGGGGGGFGGGGGGGGGGGGFGGGGGGCFGGFFFGGG?FGGGGFAEFDGG:FGGGGGGGFFDGGGDGGGGGGGGGDGFGGGCGGGGG<F:FGGGGDGGGGG7EECGFGGGFDCFGGGGGFFCE>>EEGG?FGGGGDG1:?EEGDE*AECFFGGECEGG?E9FF5EE*AFGGGGEGGG*>EEEG:*78+<CC7?F6.))>*95C:<*3:7><CC**9D<5>5C=B3><FF<>575)<)5)
@M03506:14:000000000-AKVR1:1:1101:9504:3540 1:N:0:28
GTACTCCTACGGGAGGCAGCAGTGGGGAATATTGGACAATGGGCGAAAGCCTGATCCAGCAATGCCGCGTGAGTGATGAAGGCCTTAGGGTTGTAAAGCTCTTTTACCCGGGAAGATAATGACTGTACCGGGAGAATAAGCCCCGGCTAACTCCGTGCCAGCAGCCGCGGTAATACGGAGGGGGCTAGCGTTGTTCGGAATTACTGGGCGTAAAGCGCGCGTAGGCGGCTTTGTAAGTTAGAGGTGAAAGCCCGGAGCTCAACTCCGGAACTGCCTTTAAGACTGCATCGCTAGAATTGTG
+
CCCCCGGGGGGGGGGGGGGGGGGGGGGGGGGGGGGGGGGGGGGGGGGGGGGGGGGGGGGGGGGGGGGGGGGGGFGGGGGGGGGGGGGGGGGGGGGGGGGGGGGGGGGGGGGGGGGGGGGGGGGGGGGGGGGGFGGGGGGGGGFGGGGGGGGGGCGGGGGGGGGGGGGGGGGGGGGGGGFGGGGGGGGGGGGGGGGGGGGGGGGGGGGGGGGGGGGGGGGGGGGGGGGEECCFGG?CEF=EGGGGGGF7<E*:7CEDGFFFGGGGGFEGEDEFG=FCGFGGF?FEGFGFAGF?DF*879?@6
@M03506:14:000000000-AKVR1:1:1101:14302:3563 1:N:0:28
GTACTCCTACGGGAGGCAGCAGTGGGGAATATTGGACAATGGGCGCAAGCCTGGTCCAGCCATGCCGCGTGAGTGATGAAGGCCCTAGGGTTGTAAAGCTCTTTTGTGCGGGAAGATAATGACGGTACCGCAAGAATAAGCCCCGGCTAACTTCGTGCCAGCAGCCGCGGTAATACGAAGGGGGCTAGCGTTGCTCGGAATCACTGGGCGTAAAGGGTGCGTAGGCGGCTTTCTAAGTCAGGGGTGAAATCCTGGAGCTCAACTCCAGAACTGCCTTTGATACGGGAGAGCTTGAGTCCGG
+
CCCCCGGGGFGGGGGGGGGG<FFGFGGFEGGGGGGGGGGGGGGGGGGGGGGGGGGGGGGGGGGGGGGGGGGGG6ECFGGGGGDGGFGGGGFGGGGFGGFGGGGGGGGGGGGGCFFEDGG9EBFGGGGGGGGGGGGGGGGDAF7FFGGDEGGGGGGGGGGGGGGGGGGCFDFEEDGGFFGGCGGGGG7FCFF@@*?FEEECG9E?@FGGEGC>8CGGGGCEG*;CECGGG>EG+<9<FEC?EG*7:EEF+:9CFGCDFF<GCCG+:67CF<CFGF7C74>CGFF7*0*86D5<6?FF*7=<>
@M03506:14:000000000-AKVR1:1:1101:25482:3572 1:N:0:28
GTACTCCTACGGGAGGCAGCAGTCGGGAATTTTGGGCAATGGGCGAAAGCCTGACCCAGCAACGCCGCGTGAAGGATGAAATCCCTCGGGATGTAAACTTCGCAAGAATGGGAAGAATTAGTAGGGGCTAATACCCTCTATGATGACGGTACCATTTGTAAGCTCCGGCTGACTCCGTGCCAGCAGCCGCGGTCATACGGGGGGAGCAAGAGTTGTTCGGATTTACTGGGCGTAAAGGGCGCGTAGGTGGTTAGCACAAGTTAGTTGTGAAATCTACGGTCTTAACTCGGAAAGGGCAACT
+
CCCCCGGG?GGGG;CGGGGGGGGFGGGGGGGGGGGGGGGGGGGG7FGGGGGGGFDF<FFGGFGGGFFGGGGCDGGGGGGGGGFGGCCFDG@FFFEGGFG,AC+FB@F<<CEDE@:BBBFBFGFFGGGGG?CGB?DFAFFGGGGFGGGCFGFGF9@8=@CFGGAEG7F7*B7CFA9>B6DCGEF:F7F,BFEGG*8<?+:BCGD>CC5CC8*;++20;CEGE=E@CE+<?8@8*/;*+9**2:5*1/7*3:7*:6<*+)27A+:++:+*::+0*:7<0037*760<6C??*)-0745))8)/
@M03506:14:000000000-AKVR1:1:1101:7688:3581 1:N:0:28
GTACTCCTACGGGAGGCAGCAGTGGGGAATATTGGACAATGGGCGAAAGCCTGATCCAGCAATGCCGCGTGAGTGATGAAGGCCTTAGGGTTGTAAAGCTCTTTTACCCGGGAAGATAATGACTGTACCGGGAGAATAAGCCCCGGCTAACTCCGTGCCAGCAGCCGCGGTAATACGGAGGGGGCTAGCGTTGTTCGGAATTACTGGGCGTAAAGCGCACGTAGGCGGCTTTGTAAGTTAGAGGTGAAAGCCCGGAGCTCAACTCCGGAATTGCCTTTAAGACTGCATCGCTAGAATTGTG
+
CCCCCGGGGGGFGGGGGGGGGGGGGGGGGGGGGGGGGGGGGGGGGGGGGGGGGGGGGGGGGGGGGGGGGGGGGFGGGGGGGGGGGGGGGGGGGGGGGGGEFGGGGGGGGGGGGGGGGGGGGGGGGGGFFGGGGGGGGGGGFGGGGGGGGGGGGGGGGGGGGFGGGGGGGGGGGGGGGGDGGGGGGGGGGGGGGFFGGGGGGGGGGGGGGGGGG>FGGG5=E=FGGGGGGGGFF?A@E::FGEGGGGFFEE7AFEGGG:CFGGG779C5CCC@GGGGGF7?F7F?6@GFAGE05@?F=B@FF
@M03506:14:000000000-AKVR1:1:1101:9923:3585 1:N:0:28
GTACTCCTACGGGAGGCAGCAGTGGGGAATCTTGCGCAATGGCCGAAAGGCTGACGCAGCGACGCCGCGTGTGGGAGGACGCCTTTCGGGGTGTAAACCACTGTTGCCCGGGACGAACACACCGTTTCGACGGTGCTGACGGTACCGGGTGAGGAAGCACCGGCTAACTCCGTGCCAGCAGCCGCGGTAATACGGAGGGTGCGAGCGTTGTCCGGAATCATTGGGCGTAAAGGGCGCGTAGGTGGCCTGTTAAGCGTGCGGTGAAAGCTCGGGGCTCAACCCCGAGTCGGCCGTGCGAACG
+
CCCCCGGGGGGGGGGGGGGGGGGGGGGGGGGGGGGGGGGGGGGGGGGGGGGGGGGGGGGGGGGGGFGGGFGGGGGGGGGGGGGFGGGGGGGGGGGGGGGGGGGGGGGGGGGGGGGGGGGGGGGGGGGGGGGGGGGGGGGGGGGGGGGGGCGFGGFFGFGGGEGGGDGGGGGGGGGGGGCGGGGGGGGGGDGGGGGGGGECEGGGGEGC>8ACFGGGE52CCF9:CGG5??EGGGEEEGC=EGEEGGGFGFGGDGD)/8DDG:C=?:?C7DC@G3)*9?=9C>DG=5/<77:8DDF3308<0
@M03506:14:000000000-AKVR1:1:1101:16312:3606 1:N:0:28
GTACTCCTACGGGAGGCAGCAGTGGGGAATATTGGACAATGGGCGCAAGCCTGATCCAGCAATGCCGCGTGAGTGATGAAGGCCTTAGGGTTGTAAAGCTCTTTTACCCGGGAAGATAATGACTGTACCGGGAGAATAAGCCCCGGCTAACTCCGTGCCAGCAGCCGCGGTAATACGGAGGGGGCTAGCGTTGTTCGGAATTACTGGGCGTAAAGCGCACGTAGGCGGCTTTGTAAGTTAGAGGTGAAAGCCCGGGGCTCAACCCCGGAATTGCCTTTAAGACTGCATCGCTAGAATTGTG
+
CCCCCGGGGGGGGGGGGGGGCFGGGGGGGGGGGGGGGGGGGGGGGGGGGGGGGGGGGGGGGGGGGGGGGGGGGGGGGGGGGGGGGGGGGGGGGGGGGGGGGGGGGGGGGGGGDGGGGGGGGGGGGGGFGGGGGGGGGGFFGCFGGGGGGGGGGGGGGGGGGGGGGGGGGGGGEGDGGGGGG@FGGGGFFC:FGGGGGDGGGGGGGGGGGGGGG5CGGGGGGGGGGGGGGC=CCGCEFF>FE7<EFDFFCFFFGGGDGE)9<FGF=CEGCDGF4::ECFF:*96:?FGF<DDF3BF?FB@6=
@M03506:14:000000000-AKVR1:1:1101:22113:3625 1:N:0:28
GTACTCCTACGGGAGGCAGCAGTGGGGAATATTGGACAATGGGGGAAACCCTGATCCAGCGACGCCGCGTGGGTGAAGAAGGCCTGCGGGTTGTAAAGCCCTTTCGGTAGGGACGAAAGCTTCCGACCTAACACGTCGGAGGGTTGACTTAACCTACAAAAGAAGCACCGGCTAACTCTGTGCCAGCAGCCGCGGTAATACAGAGGGTGCGAGCGTTAATCGGAATTACTGGGCGTAAAGCGCACGTAGGCGGCTTGGTATGTCGGGTGTGTAATCCCCGGGCTCAACCTGGGCACTGCCT
+
CCCCCGGGFFFEEGGGDGGGGGFGGGGGGGFGGFGGFEGGGGEDCGGGFGGGGG<<CEGGGGGGGGGGG:>FF@F@FGFGFGFDGGFGGGGGGGCEFGAB<F8FDE:CFGGCCFGGGGGGCGFFEDFGFCFFGFC:F>FGGGDEFGGGF,DEFF9<C7CEGFFFGCGCFCCEECFG,CFFFFF,<CFFGF*=C8CCEGFGCCFD?FG?EGECGCECGE=7CFG>*1<7+0+<@FGGC*9F+:E5=EFGGGFE<5*>ED7C96CF*9=5C):)*2*2:6*)/7<****).70050.7569./
@M03506:14:000000000-AKVR1:1:1101:22820:3644 1:N:0:28
GTACTCCTACGGGAGGCAGCAGTGGGGAATATTGGACAATGGGCGAAAGCCTGATCCAGCAATGCCGCGTGAGTGATGAAGGCCTTAGGGTTGTAAAGCTCTTTTACCCGGGATGATAATGACAGTACCGGGAGAATAAGCCACGGCTAACTCCGTGCCAGCAGCCGCGGGAATACGGAGGGGGCTAGCGTTGTTCGGAATTACTGGGCGTAAAGCGCGCGTAGGCGGCTGTGTAAGTTAGAGGTGAAAGACCGGGGCTCAACCCCGGAACTGCCTTTAAGACGGCATCGCTCGAATCCAG
+
<CCC9;@FF<FBF@FGEEGD@FC@FGD;FF,CC,FF@@C6EGGGDGCE:,EF,E6CCFF8CAFFEFGGG@F?F6C,CE<9?FFC,6=CFCAFC?FCFGGGGGGG<F??AFE:44=FAFFGGGGGGGG?EFCDGFDF,<EG9=<FC+3::DA,<,@FFDFFC@,:<<F@@F*5><F:F<<FFEECE:BCCF*<CF@BEEC5CCCD?FGFGGEGGCFE:CEGE8CCGG5E:C*0<+++03:<<ECG+2973<*:*:CCE:)*+<<*:1:CCG*07*59:=7*296**)97:952).)0)))96
@M03506:14:000000000-AKVR1:1:1101:20794:3644 1:N:0:28
GTACTCCTACGGGAGGCAGCAGTGGGGAATCTTGCACGATGGGCGAAAGCCTGATGCAGCAACGCCGCGTGGGGGATGAAGGCTCTCGGGTTGTAAACCCCTTTCAGCAGGGACGATTATGACGGTACCTGCAGAAGAAGCCCCGGCCAACTACGTGCCAGCAGCCGCGGTAACACGTAGGGGGCAAGCGTTGTCCGGATTTATTGGGCGTAAAGAGCTCGTAGGCGGTTCCGTAAGGCAGGAGTGAAACCTCCAGGCTCAACCTGGAGACGCCACCTGATACTGCCGCGACTGGAGTCCG
+
CCCCCGGGGGGGGGGGGGGGGGGGGGGGGGGGGGGGGGGGGGGGGGGGGGGGGGGGGGGGGGGGGEGGGCFGGGGGGGGGGGGGGGGGFEFFGGGGGGGGGGGGGGGGGGGGFFFGCFDGGGGGGGGDGGGG?GGGGGGGGGFGGGGGGFGGFFGGGFGFGGGGGGGGGGBFGGGGG:FFGGGDC7:8EGGG889EEEC*;<++0CGFCE>EGFC78;++/:*8CCEC*:*AE6C8/29=ED7C66:*09C60***0.09?F<C+0/*27:)179EC4**0*1<0/*.().,0)))))/1.
@M03506:14:000000000-AKVR1:1:1101:13648:3659 1:N:0:28
GTACTCCTACGGGAGGCAGCAGTGGGGAATATTGGACAATGGGGGCAACCCTGATCCAGCCATGCCGCGTGAGTGATGAAGGCCCTAGGGTTGTAAAGCTCTTTTGTGCGGGAAGATAATGACGGTACCGCAAGAATAAGCCCCGGCTAACTTCGTGCCAGCAGCCGCGGTAATACGAAGGGGGCTAGCGTTGCTCGGAATCACTGGGCGTAAAGGGTGCGTAGGCGGGTCTTTAAGTCAGGGGTGAAATCCTGGAGCTCAACTCCAGAACTGCCTTTGATACTGAGGATCTTGAGTCCGG
+
CCCCCGGGGGGGGGGGGGGGFFFGGGGGGGGGGGGGGGGGGGGGGGGGGGGGGGGGGGGGGGGGGGGGGGGGGFGCFGGGGGGGGFFFEGFGGGGGGGGGGGGGGGGGGGGGDGGGGGGGGGGGGGGGGGGGGGGGFAFGGFFFGGGEFGGGFGDGGGGGGGGGGGGGFGEE7FGGG>CCGGGGGGGGGGGGGGGGGGG5FGGGFGFGF?EDCFCGGGGGGC*CGGGGD88@+<9FGGGG97C=EC=DGFEFCGGFGFGFFEDFGCFGGGGFGGDFGFG7C?BFEFGFBDFFFFFF6@*7@
@M03506:14:000000000-AKVR1:1:1101:11783:3665 1:N:0:28
GTACTCCTACGGGAGGCAGCAGTGGGGAATTTTGGACAATGGGCGCAAGCCTGATCCAGCAATGCCGCGTGTGTGAAGAAGGCCTTCGGGTTGTAAAGCACTTTTGTCCGGAAAGAAAACCTTTGCCCTAGTACGGTGGGGGGATGACGGTACCGGAAGAATAAGCACCGGCTAACTACGTGCCAGCAGCCGCGGTAATACGTAGGGTGCAAGCGTTAATCGGAATTACTGGGCGTAAAGCGTGCGCAGGCGGTTCGTTAAGACAGATGTGAAATCCCCGGGCTTAACCTGGGAACTGCAT
+
CCCCCGGGGGGGGEGGGGGGFGGGGGGGGGGGGGGGGGGGGGGGGGGGGGGGGGGGGGGGGGGGGGGGGGGGGGGGGGGGGGGGGGGGGGGGGGGGGGGGGGGGGGGGGGGGGGGGGGGFGGGGGGDGGGGGGGGGGGGGGGGGGGGGGGGGGGEGGGGFGFGGFGGGGGGGGDGGGGGGGGGGGGGGGGFEGGGGCEFGGGF?CGGGGGG?FDG?;*;CFGGD5CFGGGGGCEEGGEFGGGGGGGGGGG=CDEEDGDFC=C>CFD?>FGGFGGCCFFCDGFF5CFF?2>)43))7?FF69
@M03506:14:000000000-AKVR1:1:1101:7113:3713 1:N:0:28
GTACTCCTACGGGAGGCAGCAGTGGGGAATCTTGCGCAATGGGCGAAAGCCTGACGCAGCGACGCCGCGTGCGGGAAGAAGGCCTTCGGGTTGTAAACCGCTTTCAGGAGGGACGAAGCCACTCGGGTTAATAGCCCAGAGGGTGACGGTACCTCCAGAAGAAGCCCCGGCTAACTACGTGCCAGCAGCCGCGGTAATACGTAGGGGGCAAGCGTTGTCCGGATTTATTGGGCGTAAAGAGCGTGTAGGCGGGTATACAGGTCCGCTGTGAAAACTGGAGGCTTAACCTCCAGACGTCGGG
+
CCCCCGGGGGGGGGGGGGGGGGGGGGGGGGGGGGGGGGGGGGGGGGGGGGGGGGGGGGGGGGGGGGGGGGGGGGGFGGGGGGGGGGGGGGGGGGGGGGGGGGGGGCGG?FGGGGGGGGGGGGFGGGGG:EFGGGGGGGGGGFDGGGGGGGGGGGGGGGGGGGGGGGGGFGGGEGGGGGGGGGG9FGGGGGEGGDGEGGGGGC<EGGGEGGGGCGEEGGGGGGD>8<FGGGGGFEE8=;DCFGGEGEGF?FGG3EEC<B>:FFC+75A72>C*209CF4<<D)5*+*26)2<<F?35.5@3)
@M03506:14:000000000-AKVR1:1:1101:9286:3732 1:N:0:28
GTACTCCTACGGGAGGCAGCAGTGGGGAATTTTGGACAATGGGGGCAACCCTGATCCAGCCATGCCGCGTGCGGGAAGAAGGCCTTCGGGTTGTAAACCGCTTTTAGTCGGGAAGAAAAGGTTGTTCCTAATAGGGGCGACTCTTGACGGTACCGGCGGAATAAGCACCGGCTAACTACGTGCCAGCAGCCGCGGTAATACGTAGGGTGCGAGCGTTAATCGGAATTACTGGGCGTAAAGCGTGCGTAGGCGGTTCGTTAAGTTCGTTGTGAAAGCCCCGGGCTCAACCTGGGAATGGCAA
+
CCCCCGGGGGGGGGGGGGGGGGGGGGGGGGGGGGGGGGGGGGGGGGGGGGGGGGGGGGGGGGGGGGGGGGCFGGGGGGGGGGGGGGGGGGFGGGGGGGGGGGGGGGGGFGGGFGGGGGGGGFGGGGGGGGGGGGGGGGGGGDGGGCFGGGGGGGGGGGGCGGGGGGGGGGGGGGGGGGGGGGGGGGGGGGGGGGGEGGGGGGGGGGC2***;C>EEGE*<FGGG*@CCGGGFFGGEGGGGGGEDGGEC8ECEG=EGG3F<CC:A?<CFC***207CFF5<3>DEG?4)(9:?F4)7490)*
@M03506:14:000000000-AKVR1:1:1101:20926:3750 1:N:0:28
GTACTCCTACGGGAGGCAGCAGTCGGGGATTTTGGGCAATGGGCGAAAGCCTGACCCAGCAACGCCGCGTGAAGGATGAAATCCCTCGGGATGTAAACTTCGCAAGAACAGGAAGAATAAGTAGGGGACAATACCCCCTATGATGACGGTACTGTTTGTAAGCTCCGGCTAACTCCGTGCCAGCAGCCGCGGTAATACGGGCGGAGCAAGCGTTGTTCGGAATCACTGGGCTTAAAGCGGGTGCAGGCGGTTAGGTAAGTGGACCGTGAAAGTCCTCTGCTCACACGAGGACCCTCATTCC
+
CCCCCFFCFFGG@EEGEB;7F8FGCFCCGCEFG@CCFCFCEFCE::@@@<FG8EFCGGGGDFFCECC:FGF7,C4,CC<9?E?=F8<:CE@F:B,FCFAFF7CFGG?<,,:,=<=F<C?5DFFCGEEEGF8FC=>,B7CDGGDF9FF>EGCFEC,3@35@B,7@33C::>7,>FFFC<B*<,?:,228*FFEG>CCE@@8**4:8C5***288EC*2C5=8*;+<CE+2****2<+3+1/*25*+<C12:E***2*3/62+<9+*1**2/:**20+:*20:@*3+/))-)5()7)0.0*/*
@M03506:14:000000000-AKVR1:1:1101:10770:3751 1:N:0:28
GTACTCCTACGGGAGGCAGCAGTGGGGAATTGTTCGCAATGGGCGCAAGCCTGACGACGCAACGCCGCGTGGAGGATGAAGATCTTCGGGTCGTAAACTCCTGTCGAGCGGGAAGAACGTTTCGCGGATGAATAAGCCGCGGAAGTGACGGTACCGCTAAAGGAAGCCCCGGCTAACTCCGCGCCAGCAGCCGCGGTAATACGGGGGGGGCAAGCGTTGTTCGGAATTACTGGGCGTAAAGGGCCCGTAGGTGGCCAACTAAGTCAGACGTGAAATCCCCAGGCGTAACCTGGGAACTGCG
+
CCCCCGGGGGGGGGGGGGGDFGFGGFGFGGGFGGGGGDGEFGFGFGGGEGEFFFFEEF@CEFFGDDEGD@FDB@FFEDDGGGGAF<5B=FFEGEFEFGGGGGGFCFGGCFGGGGGGGGGGF<<FDEGG7C8FFCFFG8FEGGEECFFFFCFGFGFEG@*=FF@FGCF<FFEGDC>EGD9<C>>EC?CFFGGFGGGG5?C+<CFGD5E>8EGGGG5ECC:/*0;CE8FCC++++**/*/1;+AEC*:EDGCC+9C6*0)99C+2++*<70)2359>+202><)7:*.1.(**34).936*9:
@M03506:14:000000000-AKVR1:1:1101:7628:3752 1:N:0:28
GTACTCCTACGGGAGGCAGCAGTGGGGAATATTGGACAATGGGGGCAACCCTGATCCAGCCATGCCGCGTGAGTGATGAAGGCCTTCGGGTTGTAAAGCTCTTTTGGCGGGGACGATGATGACGGTACCCGCAGAATAAGCCCCGGCTAACTTCGTGCCAGCAGCCGCGGTAAGACGAAGGGGGCTAGCGTTGTTCGGAATTACTGGGCGTAAAGCGCGTGTAGGCGGTTGTCCAAGTTGGATGTGAAAGCCTTGAGCTCAACTCAAGAAATGCATTCAGGACTGGATGACTAGAGGACCG
+
CCCCCGGGGGGGGGGGGGGGGGGGGGGGGGGGGGGGGGGGGGGGGGGGGGGGGGGGGGGGGGGGGGGGGGGGGGGGGGGGGGGGGGGGGGGGGGGGGGGGGGGGFFGGGGGGGGGEFGGGGGGGGGGFGGGGGDGGGGGGGFGGGGGGCGGGGGGGGGGGGGGGGGGGGGGGGGGGGGEGEDGGGGGGGGGGGEFGGGGGGGGGGGGGGEGGEGGGGGGEEGGFGGGGGGGGCCDFGGFFG?7EFGGG@7C6FFGFGFGGFGGFGGGG?FFFGGGFFFGGG?)0CFCFFFB>46=FFF:;:
@M03506:14:000000000-AKVR1:1:1101:12884:3769 1:N:0:28
GTACTCCTACGGGAGGCAGCAGTGGGGAATCTTGCACAATGGGGGAAACCCTGATGCAGCGACGCCGCGTGAGCGATGAAGCCCTTCGGGGTGTAAAGCTCTTTCAGCAGGGACGATTATGACGGTACCTGCAGAAGAAGGACCGGCCAACTACGTGCCAGCAGCCGCGGTAATACGTAGGGTCCGAGCGTTGTCCGGATTTATTGGGCGTAAAGAGCTCGTAGGCGGCTCAGTAAGTCGGATGTGAAAACTCGGGGCTCAACCCCGAGACGCCATCCGATACTGCTGGGGCTTGAATCTG
+
CCCCCGGGGGGGGGGGGGGGGGGGGGGGGGGGGGGGGGGGGGGGGGGGGGGGGGGGGGGGGGGGGGGGGGGGGGGGGGGGGGGGGGGGGGGGGGGGGGGGGGGGGGGGGGGGGGGFFGGGGGGGGGGGGGGGGGGGFGGGGGGGGGGGGGGGGGGGGGGGGGGGGGGGGGGGGGGGGGGGGGGGGC7CEGGGGGGFGG5ECCCGGFGGGGGGGGGCFGGGGCCFGGGGGEG6;9C9ECFEGEEECFFDFGG6=CGDD3)1+3CCEGG35)10)1)A6;CCC53?<?*)(*0485>>FFF*/
@M03506:14:000000000-AKVR1:1:1101:7574:3771 1:N:0:28
GTACTCCTACGGGAGGCAGCAGTCGGGAATTTTGGGCAATGGGCGAAAGCCTGACCCAGCAACGCCGCGTGAAGGATGAAATCCCTCGGGATGTAAACTTCGCAAGAACAGGAAGAATAAGTAGGGGACAATACCCCCTATGATGACGGTACTGTTTGTAAGCTCCGGCTAACTCCGTGCCAGCAGCCGCGGTAATACGGGGGGAGCAAGCGTTGTTCGGATTTACTGGGCGTAAAGGGCGCGTAGGCGGCGCCGCAAGTCGGTTGTGAAATCTCCGGGCTTAACCCGGAAAGGTCAACCG
+
CCCCCGGGGGGGGGGGGGGGGGGGGGGGGGGGGGGGGGGGGGGGGGGGGGGGGGGGGGGGGGGGGGGGGGGGGGGGGGGGGGGGGGGGGG@FGGGGGGGGGGGGGGGGGGGGGGGGGGFGGGGGGGGGGGGGGGGGGGGGGGGGGGGGGGGGGGEGGGGGGGGGGGGGGGGGGGGGGGGGGGGGGGGGGGGGGGDGGGGGGGGGGGGFFGGGE>C?FGGGDGDFGGGGGGGGGDGGGGGG==E=GDGGGGGGDGGGEFD:FEGE5CEGGGGFF7:F55CD3>4?E?FFFC307>?46=?75
@M03506:14:000000000-AKVR1:1:1101:12160:3780 1:N:0:28
GTACTCCTACGGGAGGCAGCAGTGGGGAATTGTTCGCAATGGGCGCAAGCCTGACGACGCAACGCCGCGTGGAGGACGAAGATCTTCGGGTCGTAAACTCCTGTCGAGTGGGAAGAATGGTTCGGGGGTGAATACCCTTCGGAATTGACGGTACCACTAAAGGAAGCCCCGGCTAACTCCGTGCCAGCAGCCGCGGTAATACGGGGGGGGCAAGCGTTGTTCGGAATTACTGGGCGTAAAGGGCTCGTAGGCGGCCAACTAAGTCGGATGTGAAATCCCCAGGCTTAACCTGGGAACTGCA
+
CCCCCGGGGGGGGGGGGGGGGFGGGGGGGGGGGGGGGGGGGGGGGGGGGGGGGGGGGGGGGGGGGGGGGGGGGGGGGGGGGDGGGGGGGGGGGGGGGGGGGGGGGGFGGGGGGGGGGGGGGGGGGGGGGGGGGGGGGGGGGGGGGGGGGGGGGGGGGGGGGGGGGGGGGGGGGGGGGGCGGGGGGGGGGGGGGGGG:EGGGFGGGDGGGEG5CGFGGGGDFFGGCCDFFGCFGGGGC8DGFGGG7EG7=FGGDEC5CFG*<C7907C9:C01:70<*?7>4@FDC4CF429:FF@?>4?6*
@M03506:14:000000000-AKVR1:1:1101:19673:3811 1:N:0:28
GTACTCCTACGGGAGGCAGCAGTAGGGAATCTTCGGCAATGGACGAAAGTCTGACCGAGCAACGCCGCGTGAGTGAAGAAGGTTTTCGGATCGTAAAACTCTGTTGGTAGAGAAGAACGTTGGTGAGAGTGGAAAGCTCATCAAGTGACGGTAACTACCCAGAAAGGGACGGCTAACTACGTGCCAGCAGCCGCGGTAATACGTAGGTCCCGAGCGGTGTCCGGATTTCTTGGGCGTAAAGCGAGCGCAGGTGGTGTATTAAGTCTGGTGTCAAAGGCAGTGGCTCAACCAGTGTATGCAT
+
CCCC@EECFFGDGGGFEEGGEFGAEGFDGGGGGGGGGGGGFGGFFCFGGGGGGGGGGCFGGGGGGG@FEGECEC?FEGDGFF,9CDFGG7:FGGD@DE=<F?BFGFGGFFGFAEE<FGDGCEFF@EE9FGGG@,<<<8BDBDFGGFGGGGGGCF<=B<,>@FC:ADCC7*5<FFFDFF;:FAFFGD7872BFGE:<118FGFGGGCG;CCGGC5:E5C*;F9EC852<+<++2:FGE8**+3C5C55//::/2:A/;/:*:+2<+*<99>777C*+25*/098*::*93*7(19*=*1/*0
@M03506:14:000000000-AKVR1:1:1101:17156:3825 1:N:0:28
GTACTCCTACGGGAGGCAGCAGTGGGGAATCTTGCGCAATGGCCGAAAGGCTGACGCAGCGACGCCGCGTGCGGGAGGAAGCTCTTCGGGGTGTAAACCGCTGTTGCCCGGAACGAAACTCATCTTTCGAGGTGATTGACGGTACCGGGTGAGGAAGCGCCGGCTAACTCTGTGCCAGCAGCCGCGGTAATACAGAGGGCGCGAGCGTTGTCCGGAATCACTGGGCGTAAAGGGCGCGTAGGTGCCGGCATAAGGCCGCGGTGAAAGTCTGGGGCCCAAGCCCCGGTCGGCCCTGGCGACT
+
CCCCCGGGGGGGGGGGGGGGGGGGGGGGGGGGGEFGG7BFGGGGGGGGDGGGGEGGGGDEGGGGGGGGGGGGGGG7CGGGFGAF9FGGGGGGGGGGDGGGGGGGGGGGGGGGGGGGGGGGGGGGGGFGGGFGGGDGGFDDEDFCEGGGGGGDDF7CFGGGGDGGGCCEG@GGGFCFFGGGGGGGGGGEGGGGGGGGCFCGGGG**:EG8*2<EEGCCFG9CFFCGCE*/*;:CGGGGG3?EGFDEGD3C5CEGFC4C3)1=23:F*<03*<?CD**/7**1)7**)/),951)).5;>35)
@M03506:14:000000000-AKVR1:1:1101:10325:3826 1:N:0:28
GTACTCCTACGGGAGGCAGCAGTGGGGAATATTGCGCAATGGGCGAAAGCCTGACGCAGCGACGCCGCGTGGGGGATGAATGCCTTCGGGTTGTAAACCCCTTTCGGCAGGGACGAAGCGAACGTGACGGTACCTGCAGAAGAAGTCCCGGCTAACTACGTGCCAGCAGCCGCGGTAAGACGTAGGGGACGAGCGTTGTCCGGATTCATTGGGCGTAAAGCGCGCGTAGGCGGTTACGCAAGTCGGTTGTGAAAATCCGGGGCTCAACCCCGGACCTGCATCCGATACTGCGTGACTAGAG
+
CCCCCGGGGGGGGGGGGGGGGGGGGGGGGGGGGGGGGGGGGGGGGGGGGGGGGGGGGGGGGGGGGGGGG@FGGGGFGGGGGGGGGGGGGGGGGGGGGGGGGGGGGGGGGGGGGGGDGGGGGGGGFGGGGGGGGGGGGGGGGGGGGGGGGGGGGGGGGDGGGGGGGGGGGCGEGGGGGEGGGGGGGGGGGEGGGGGGGGGFEGG5CEDGFGGGGGGGCEFFGGGGGGECCEGGGDEGGDD5CE<EEGGGGEEFC<AFFFGGGGGCFFACCC=5DDGGGFGC74<EEEGEAC46B;:5487=4
@M03506:14:000000000-AKVR1:1:1101:11352:3842 1:N:0:28
GTACTCCTACGGGAGGCAGCAGTGGGGAATTTTGCGCAATGGGGGAAACCCTGACGCAGCAACGCCGCGTGGAGGATGAAGTCCCTTGGGACGTAAACTCCTTTCGACCGGGAAGATTATGACGGTACCGGTGGAAGAAGCCCCGGCTAACTTCGCGCCAGCAGCCGCGGTAACACGGGGGGAGCAAGCGTTGTTCGGAATCACTGGGCGTAAAGGGCGTGTAGGCGGTCAAGTAAGTGGGGTGTGAAATCCCTCGGCTCACCCGAGGATCTGCAGCCCAAACTGCTTGGCTTGAGTATGG
+
CCCCCGGGGGGGGGGGGGGGGGGGGGGGGGGGGGGGGGGGGGGGGGGGGGGGGGGGGGGGGGGGGGGGGGGGGGGGGGGGGGGGGGGGGGFGGGFGGGGGGGGGGGGGGGGGGGGGGGGGGGGGGGGGGGGGGGGGG>FGFGEEGGGGGGGGGGGGGGGGGGGGGGGGGGGGGGGGGGGGGGGGGGGGGG?E>8EGGGGGGGFGGGGGGGG5?FGGGGD:=8@CGGEGEGDGCA?FGGFFGGGGGGCF+<<6CFGGG>CCCF4CE):D5CC?GGF+9>DGFFFCC@CF?CF:55)7*/**8
@M03506:14:000000000-AKVR1:1:1101:20920:3859 1:N:0:28
GTACTCCTACGGGAGGCAGCAGTGGGGAATCTTGCGCAATGGGCGAAAGCCTGACGCAGCGACGCCGCGTGAGGGAAGAAGGCCTTCGGGTTGTAAACCTCTTTCAGGAGGGACGAAGCCACTCGGGTTAATAGCCCAGAGGGTGACGGTACCTCCAGAAGAAGCCCCGGCTAACTACGTGCCAGCAGCCGCGGTAATACGTAGGGGGCAAGCGTTGTCCGGATTTATTGGGCGTAAAGAGCGTGTAGGCGGCCAGGTAGGTCTGCTGTGAAAACTCGAGGCTTAACCTCGAGCTGTCGGG
+
CCCCCGGGGGGGGFGEGGGGCGFDFGCDEGFGCEGGGD@EGGGGEGFGGGGGFGGGG:FGDGGDGFFG:@>7CFG7AFFGGGGGFGGG@CEFGGGGGCFGGGGEGFGG@FCB:FG7=7FFDE<FFCE,CFGFGGGCGGGCB7FFFFGGDGGFFFFFGGGGGGG<CF:FFGGE@<FGFGGGG>FG7CBEFC:=CE??EFFFGCCFGGDC:88>C*128A+<8=8E>GGG7+0;*1*2:8F76CEEG***<<:E3CCGGFC*/3*<C7CC:4+*2*0<7@C*>:5E+0:7993(5>BF6*0<)
@M03506:14:000000000-AKVR1:1:1101:16858:3867 1:N:0:28
GTACTCCTACGGGAGGCAGCAGTGGGGAATATTGGACAATGGGCGAAAGCCTGATCCAGCAATGCCGCGTGAGTGATGAAGGCCTTAGGGTTGTAAAGCTCTTTTACCCGGGATGATAATGACAGTACCGGGAGAATAAGCCCCGGCTAACTCCGTGCCAGCAGCCGCGGTAATACGGAGGGGGCTAGCGTTGTTCGGAATTACTGGGCGTAAAGCGCACGTAGGCGGCTTTGTAAGTTAGAGGTGAAAGCCCGGGGCTCAACTCCGGAATTGCCTTTCAGACTGCATCGCTAGAATTGTG
+
CCCCCGGGGGGGGGGGGGGGGGGGGGGGGGGGGGGGGGGGGGGGGGGGGGGGGGGGGGGGGGGGGGGGGGGGGGGGGGGGGGGGGGGGGGGGGGGGGGGGGGGGGGGGGGGGGGGGGGGGGGGGGGGFGGGGGGGGGGGGGGGGGGGGGGGGGGGGGGGGGGGGGGGGGGGGGGCEFF7<FGGGGGGGGG@FEGGGGGGGGGGGGGGGGGGGGEGGGDGGGF@::FGD>E5:FGFGFCDGFGGGGGGGGGG=CCGGGF:*+<5997EDCCG@GGG7F**27763CFGF)>@:5BF?@F?F@
@M03506:14:000000000-AKVR1:1:1101:8165:3879 1:N:0:28
GTACTCCTACGGGAGGCAGCAGTCGAGAATTTTTCTCAATGGGGGAAACCCTGAAGGAGCGACGCCGCGTGGAGGATGAAGGTCTTCGGATTGTAAACTCCTGTCATTGGGGAACAATGCGTAAATATTAACTGTATTTGCGTTGATAGTACCCGAAGAGGAAGAGACGGCTAACTCTGTGCCAGCAGCCGCGGTAATACAGAGGGCTCAAGCGTTGTTCGGATTCATTGGGCGTAAAAGGTGCGGAGGCGGCGCGGTAAGTCGGGTGTGAAATTTGGGAGCTTAACTCCGAAACTGCAGT
+
CCCCCGGGGGGGGGDEGE;FEGGGGGGGGGGGGGGFGFGGGGGGGGGGGGGGGGGGGGGFGFGGGGGDF+@F7FFECFGGGG?FEGGGGGGGGGGGGFGGDFEF@ECGAFGGGGGGGGGGEGGF@<?BFFGFGGGGGGAFGGFEEGACFGGGCFE7@FFF<FEGGGGCECE7CFC9:7<,@FFCFGFCF7C7FEEGGFFGGGGGG*=BBCFFFGE:BC=+:E=8;EF+<98EFE*:C**3:AFFC*:C57CECECGDD39CCDEC<*/:C9/:C77**>C5>)2<9C6<7>075>=?=F)1
@M03506:14:000000000-AKVR1:1:1101:9212:3889 1:N:0:28
GTACTCCTAGGGAGGCAGCAGTGGGGAATTGTTCGCAATGGGCGCAAGCCTGACGACGCAACGCCGCGTGGAGGATGAAGACCTTCGGGTCGTAAACTCCTTTCGATCGAGACGAATGGCCTCCGGGTGAATAGCCTGGAGGAATGACGGTACCGGGAGAATAAGCCCCGGCTAACTCCGTGCCAGCAGCCGCGGTAAGACGGAGGGGGCTAGCGTTGTTCGGAATTACTGGGCGTCAAGCGCACGTAGGCGGCTTTGTAGGTTATAGGTGCAAGACCGGGGCTCAACTCCGGAATGGCCT
+
@CCCCGGFGGGGGGGG;CGFGFFGFGGGGGGFFFGGE7F@E6CFGDBGGGGGGGGDFCFEFGGGGEFGGGGGCCFGGF9E?EFDGGDGGAFGFFF<C,BFGGCEFGFGEG7<>F@FF8ECF9AFGDEGGGFECAF<FGGGG><::F9FCEGFDGGG>F@7CCCFGFFFGEGG7@BFG:CCF@BFG,=<ECFGGGG5>8+<C8>;8:>EGGG:8?8;*2/;@CC*;5CCD:C?5CEE*/*+0**>=C/78*3:CC*10=D*+<C+<*+*0:+)2***27)7)35*:66;5F4?3))))).)*
@M03506:14:000000000-AKVR1:1:1101:23915:3906 1:N:0:28
GTACTCCTACGGGAGGCAGCAGTGGGGAATCTTGCGCAATGGCCGAAAGGCTGACGCAGCGACGCCGCGTGTGGGAGGACGCCTTTCGGGGTGTAAACCACTGTTGCCCGGGACGAACTTCTGGTTTCGACCAGATTGACGGTACCGGGTGAGGAAGCCCCGGCTAACTTCGTGCCAGCAGCCGCGGTAATACGCAGGGTGCAAGCGTTCCTCGGAATTACTGGGCGTAAAGCGTGCGTAGGCGGTTCGTTCAGTCTGATGTGGAAGCCCTGGGCTCAACCTGGGAATGGCATTGGATACT
+
CCCCCGGGFGGGGCFGGGGGGFGGGGGGGCGGGFGGG7:FGFGGGG:+@CFGGFGGGEEGGDGDGGGGGGGGGGDFGC@FCEGGGGGDGGDGGGGFDFFFGFCEG9AEGGGGGGG7FGGGGGGAFEFGG>7<7FGFCCCFCEGGGGGGGGGCGG?ACC+FF*<CG*2?EGFCGGGFC?C8:8*/:CEG58C975*1C8CF8ECECGGGG*02<CE5*;C9FFEFGGGG*;8CE=:CC5*:*:+**2:D=57**:<FG?*29E7C+90**/A)7CGGG6*>F4>**)*))0<(99*)/09)*
@M03506:14:000000000-AKVR1:1:1101:13576:3910 1:N:0:28
GTACTCCTACGGGAGGCAGCAGTGGGGAATCTTGCGCAATGGGCGAAAGCCTGACGCAGCGACGCCGCGTGAGGGAAGAAGGCCTTCGGGTTGTAAACCTCTTTCAGGTGGGACGAAGCCACTCGGGTTAATAGCCCAGAGGGTGACGGTACCGCCAGAAGAAGCCCCGGCTAACTACGTGCCAGCAGCCGCGGTAAAACGTAGGTGGCGAGCGTTATCCGGATTTACTGGGCGTACAGGGTGTGCAGGCGGGCTGTTAAGTGGGGTATGAAATCGCCGGGCTCAACCGGGCGAGGTTACG
+
CCCCCFGGGGGGEGEGGGGGGAFFGGGGGGGGGGGCECFEGGFGGEDCFFGGF8AFGGEGGGGGCGGG7FEDEGC>FCGGGFGGCFFFGDGFGFGGGFFDFGCFFGF<FFFGFGGCB7FFFF<FFDCFCFGFCCGGGGF,D:FFGG@FGGGGGGGGGC7AFCF<A7<CFEGEGFFGFGEGF7F<:FF@FGGD>EEEE79E>0:@*3+28?C5::E8CCCCEGEGGGGGF988E58:/A>85::C*7<>GD*555ED600*+<C6*)27C*+1C0:*9>GC)75F+?F7,759B0<3)78?7
@M03506:14:000000000-AKVR1:1:1101:17658:3928 1:N:0:28
GTACTCCTACGGGAGGCAGCAGTCGAGAATTTTTCTCAATGGGGGAAACCCTGAAGGAGCGACGCCGCGTGGAGGATGAAGGTCTTCGGGTTGTAAACTCCTGTCATTTGGGAACAAGTGTCGGTACCTAACTGCTACCGGCTTGATAGTACCAGAAGAGGAAGGGACGGCTAACCCTTTGCCAGCAGCCGCGGTAATACAGAGGTCTCAAGCGTTGTTCGGATTCATTGGGCGTAAAGGGTGTGGAGGTGGCGCCGTAAGTCGGGTGTGAAATTTCGGAGCTTAACTCCGAAACTGCATT
+
CCCCCGGGGGGGGGGGGGGGGGGGGGFGGGGGGGGGGGGGGGGGGGGGGGGGGGGGGGGGGGGGGGGGGBFGBFGFGGGGGGGGGGGGGGGGGGGFGGGGGGGGGGGGGGGGGGGGGGGGGGGGGGGGGAGGGGGGGGGGGGGGGGGGGGGGGGGGGGGGGGGGGDCCGGDDGGGGGGGGGFGGGGGGGGGCFG@F5FGF@<CCFGGG9FGGGGC58/AFDG=EEFGGG7CGG5*:CGGGGCGE=::9E:FG9EEGGFDDFFFGEDFDEGFB:*?EC:DCD3>EGFG?<F:4:>B4@@667
@M03506:14:000000000-AKVR1:1:1101:13403:3948 1:N:0:28
GTACTCCTACGGGAGGCAGCAGTTAGGAATCTTGGACAATGGGCGCAAGCCTGATCCAGCCATGCCGCGTGAGTGATGAAGGCCTTAGGGTTGTAAAGCTCTTTCAGCGGGGAAGATAATGACGGTACCCGCAGAAGAAGCCCCGGCTAACTTCGTGCCAGCAGCCGCGGTAATACGAAGGGGGCTAGCGTTGCTCGGAATCACTGGGCGTAAAGCGCACGTAGGCGGCTTTCTAAGTCAGGGGTGAAATCCTGGAGCTCAACTCCAGAACTGCCTTTGATACTGGGAAGCTTGAGTCCGG
+
CCCCCGGGGGGGGGGGGGGGGGGGGGGGGGGGGGGGGGGGGGGGGGGGGGGGGGGGGGGGGGGFGGGGGGGGGGGGGGGGGGGGGGGGGGGGGGGFGGGGGGGGGGGGGGGGEGGCFGGGGGGGGGGGGGGGEGFGGGGGGGGGGGGGGGGGGGDCCFFGGGGGGGGGGGGGGGGGG7FEGGGGGGGGGGGGGGGGGGEGCFECFGGGGGG>8CFGGG5EG:FG>FGG588FFDFGFFFFG?FEE5CFCACFGCF*;;*9++90076C+7C6CGGFG?D7DBFGG:DF?G@5BFFFF4737
@M03506:14:000000000-AKVR1:1:1101:10317:3979 1:N:0:28
GTACTCCTACGGGAGGCAGCAGTGAGGAATATTCCACAATGGGCGAAAGCCTGATGGAGCGACGCCGCGTGAAGGAGGAAGGCCTTCGGGTTGTAAACTTCTTTTTTTGAGGATGACACGCCCCCTAATACGGGGATAGGACAGTACTAAAAGAATAAGCCTCGGCTAACTACGTGCCAGCAGCCGCGGTAATACGTAGGAGGCAAGCGTTGTCCGGATTTATTGGGCGTAAAGAGCGCGCCGGCGGCACCCCAAGTACGAAGTGCAATCCCCCTGCTCAACGGGGGGGGGGCTTTGTAAA
+
CCCCCGGGGGGGGGGGGGGGGGGG,FGGGGGGGFEGGGGGGGGGGEGGGGGGGGGFGGGGEGGGGGGGGGGGGGGGGGGGGGGGAFFGEGGGGGGGGGGFGGGGGEGC=4DGG<FGGE8C=BF+=FF<DEGGGGGGGFAF,@><@BCA,@:=F7BB@FC:,5>FBFFGGGGGDE@F:C9:C7<2BFCECFEF92><:B:CECCE:/AC8*;*;<<?8***9<E+9?C*C:*;;C?C*/>E7**:=CC3CE5:<*/109:*:CD:+*3*0**/1>):<0*2*.7EE>)099),)756**0=6
@M03506:14:000000000-AKVR1:1:1101:25677:3996 1:N:0:28
GTACTCCTACGGGAGGCAGCAGTCGGGAATTTTGGGCAATGGGCGAAAGCCTGACCCAGCAACGCCGCGTGAAGGATGAAATCCCTCGGGATGTAAACTTCGCAAGAATAGGAAGAATAAGACGGGGTCAATACCCCCGTTGATGACGGTACTATTTGTAAGCTCCGGCTAACTCCGTGCCAGCAGCCGCGGTAATACGGGGGGAGCAAGCGTTGTTCGGAATTACTGGGAGTAAAGCGCGGGTAGGCGGCTTATTACGTAGGACGTGAAATCCCTTGGCTGAACCAAGGAAGTGCGTCAG
+
CCCCCGGGGGE>CFGGGGGD@FDFGEEDGGFGGGGGFGDCGFGGGGGGGGGGGGG?FFFFGGGGGGGDGGGGGGGEFGGGGGGCEGFEDGGCGGGGGGF,FEGGGGGG9FGGGGF<FGGGCCFFBCG+B=FCCCBA>:C=FGGCFEC>:3@FFF9=DF,=@DD>@<FEF77FF9F7C>F@7,FFGG<BEFECF78:++C5EEED*:8****;A8EE8AEDD=C+<<7::F*/*0<+C<<5:5=**:CCEC=5)00*3*1*0:<965:CGC<***0<*)*20)59+77).37<)06*.)7).
@M03506:14:000000000-AKVR1:1:1101:14254:4001 1:N:0:28
GTACTCCTACGGGAGGCAGCAGTCGGGAATTTTGGGCAATGGGCGAAAGCCTGACCCAGCAACGCCGCGCGAAGGATGAAATCCCTCGGGATGTAAACTTCGCAAGAACGGGAAGAATAAGCGAGAGTTAATATCTTTCGCGATGACGGTACCGTTTGTAAGCTCCGGCTAACTCCGTGCCAGCAGCCGCGGTAATACGGGGGGAGCAAGCGTTGTTCGGATTTACTGGGCGTAAAGGGCGCGTAGGCGGCCACCGCAAGTCGATGGTGAAATCTCCGGGCTTAACCCGGAAAGGTCAACC
+
CCCCCGGGGGGGGGGGGGGGGGGGGGGGGGGGGGGEGGDGGGGGGGGGGGGGGGGGGGGGGGGGGGGGGGGGGGGGGGGGGGGGGGGGGGGGGGGGGGGGFEGGGGGGGG+B:FGGGGGGGGGGGDFEGGGGGGGGGGGGDGGGDGGGGGGGGGFFFCFGGGFFFGGGGGGGGGFFGGGGGGGGGFC7EGGGCFGGGGGGGGGGCEEG?CDGEGDEGGGCDDGFGGGGGGGC/5*;EGGGGDGGGGEGGG=:<FGGC)97?EG5:*:D+><67:C<C@GGD)0+A=*77DBF>@F7*)9FF
@M03506:14:000000000-AKVR1:1:1101:19462:4012 1:N:0:28
GTACTCCTACGGGAGGCAGCAGTGGGGAATATTGGGCAATGGGCGAAAGCCTGACCCAGCCACGCCGCGTGAGTGATGAAGGCCTTCGGGTCGTAAAGCTCTGTGGGGAGGGACGAATAAGCCTGGGGCTAATCACCCGGGCCCTGACGGTACCTCCTTAGCAAGCACCGGCTAACCCTGTGCCAGCAGCCGCGGTAATACAGGGGGTGCAAACGTTGCTCGGAATTATTGGGCGTAAAGCGCACGTAGGCGGTCTGTTATGTCGGATGTGAAAGCCCTTGGCTCAACTGAGGAAGTGCAT
+
CCCCCGGGGGGGGGGGGGGGGGGGGGGGGGGGGFGGGGGGGGFFGGGGGGGGGGGGGGGGGGGGGGGGGEGGGGFFGEGGFGGGGGGGGGGGGGGGGGGGDGGGGGGGGGGGFGGGGGGGGAFG87FGGGGGGGGGFFGDGCFGFGGGGGGGGG?FGFGGGFG?FGGGGGGECGG@ACDGGGGGGGDCGFGGG7CC8CC?C7:;CG>8CC6EG5C:8@E+<?*/*;C7+<?9FFGG=E7@9>5::E*C5C+:C::<6/**AF:97C*>GF9/2?:CC5F**9??F=*.:F63@;:FFFF*1
@M03506:14:000000000-AKVR1:1:1101:13681:4017 1:N:0:28
GTACTCCTACGGGAGGCAGCAGTGGGGAATATTGGACAATGGGGGCAACCCTGATCCAGCCATGCCGCGTGAGTGATGAAGGCCTTCGGGTTGTAAAGCTCTTTTGGCGGGGACGATGATGACGGTACCCGCAGAATAAGCCCCGGCTAACTTCGTGCCAGCAGCCGCGGTAAGACGAAGGGGGCTAGCGTTGTTCGGAATTACTGGGCGTAAAGCGCGTGTAGGCGGTTGTCCAAGTTGGATGTGAAAGCCTTGAGCTCAACTCAAGAAATGCATTCAGGACTGGATGACTAGAGGACCG
+
CCCCCGGGGGGGGGGGGGGGGGGGGGGGGGFGGGGGFEFGGGGGEGGGGGGGGFCFGFGGGGGGGGGGGGGGGGGFGGFGGGGGGGGGGGCGGGGGFGGGGGGGGGGGGGGGGGF7CFCGGGGGGGGGGGEEEGCFGGGGGGGGGGGGGFGGGGGGGGGGGGGGGGGGGGFGDGGGGGCFEG>EGGGGGGGGGGFFGG*/CGFGCFGGGGGGGGGFGEGGGGGGGGGGGGGECF?@CFFFGFFFEGG>:77FGCFCGF7DGGGGGFCC7DC=DGFGGF:FD?FGG)*13D?A4;*9F>3)7
@M03506:14:000000000-AKVR1:1:1101:12754:4088 1:N:0:28
GTACTCCTACGGGAGGCAGCAGTGGGGAATCTTGCGCAATGGGCGAAAGCCTGACGCAGCGACGCCGCGTGAGGGAAGAAGGCCTTCGGGTTGTAAACCTCTTTCAGGAGGGACGAAGCCACTCGGGTTAATAGCCCAGAGGGTGACGGTACCTCCAGAAGAAGCCCCGGCTAACTACGTGCCAGCAGCCGCGGTAATACGTAGGGGGCAAGCGTTATCCGGAATTATTGGGCGTAAAGAGCTCGTAGGCGGTTTGTCGCGTCTGCTGTGAAAACCCGAGGCTCAACCTCGGGCCTGCCGT
+
CCCCCGGGGGGGGGGGGGGGGGGFGGGGGGGGGGGGGFGGGGFGGGGGGGGGGGGGGEGGGGGGGGGGGGGGGGGCFCFGGGGGGGGGGGGGGGGGGGGGGGGGGGGGGGGGGGGGGGGGGGGGGGGCGGGGGGGCFGF7<FGGGGGGGGGGDFGGGGGGGGGFGFGGDGGGGFGGCDGF7FGFGGGGGGGGGG*8A@::;CGCEGGGGDCC@>C8CFGFEG558+<E7+<EFEEE*@:AFGCGD5C<EACE5=CCCBGGGGGCCCGD<7CFC77>3)37D@F6E@G>>GF?))8>>)08)
@M03506:14:000000000-AKVR1:1:1101:13051:4093 1:N:0:28
GTACTCCTACGGGAGGCAGCAGTGGGGAATATTGGACAATGGGCGAAAGCCTGATCCAGCAATGCCGCGTGAGTGATGAAGGCCTTAGGGTTGTAAAGCTCTTTTACCCGGGATGATAATGACAGTACCGGGAGAATAAGCCCCGGCTAACTCCGTGCCAGCAGCCGCGGTAATACGGAGGGGGCTAGCGTTGTTCGGCATTACTGGGCGTAAAGCGCACGTAGGCGGCTTTGTAAGTTAGAGGTGAAAGCCCGGGGCTCAACTCCGGAATTGCCTTTAAGACTGCATCGCTAGACTTGTG
+
CCCCCGGGGGGGGEFGGGGGGGGGGGGEGGGGGGGGGGGGGGGGGGGGGGGGGGCGGGGGCGGGGGGGGGGGGFG<FGGFGGGGGGGGGGGGGGGGGGGGGGGGGGGGGGGGDGGGGGGGGGGGGGGGGGGGGGGGGGGGFFFGGDGGGFGGGGGGGGGGGGGGGGGG:CGEGGGGGGCCFC7<FCFGGGFF*CCFGG78EG7ECFGCEGGGEGEGGGEEE=FGGGGGG:EGG9@CAFFDGGGF<C:CEEFGGDDGC>3D?FCEFGGG*/:9CFGG7?C>:BF?CF>@ACE?)<=*/19=6
@M03506:14:000000000-AKVR1:1:1101:19789:4115 1:N:0:28
GTACTCCTACGGGAGGCAGCAGTGGGGAATATTGGACAATGGGCGCAAGCCTGATCCAGCAATGCCGCGTGAGTGATGAAGGCCTTAGGGTTGTAAAGCTCTTTTACCCGGGAAGATAATGACTGTACCGGGAGAATAAGCCCCGGCTAACTCCGTGCCAGCAGCCGCGGTAATACGGAGGGGGCTAGCGTTGTTCGGAATTACTGGGCGTAAAGCGCACGTAGGCGGCTTTGTAAGTTAGAGGGGAAAGCCCGGAGCTCAACTCCGGAATTGCCTTTAAGACTGCATCGCTAGAATTGTG
+
CCCCCGGGGGGGGGGGGGGGFGGGGGGGGGFGGGGGGGGGGGGGGGGGGGGGGGGGGGGGGGGGGGGGGFGFCFFGGGGGGGGGGGGGGGGGGGGGGGGGGGGGGGGGGGGGGGGGGGGGGGGGGGGGGGGGGCCEFCFGC,AFGGGFFCDCFFGGGGGGGFGGGGGGGGGGGGGGGG7FGG@FDGGGGGCGGGGGGGEEFDFG@:8CFEGE8A@F5=5EEFGFGCEGEE:++:99<CC<E+9***:>EFCC<EE3CDCFFF:?9CEGCDC4>F*+:?D7D4?FFFC9<DEB))6/@=**/
@M03506:14:000000000-AKVR1:1:1101:16989:4135 1:N:0:28
GTACTCCTACGGGAGGCAGCAGTGGGGAATTTTGGACAATGGGCGCAAGCCTGATCCAGCCATTCCGCGTGCAGGATGAAGGCCCTCGGGTTGTAAACTGCTTTTGGACGGAACGAAAAGCGCTGAGCTAATACCTCGGCGTCATGACGGTACCGTCAGAATAAGCACCGGCTAACTACGTGCCAGCAGCCGCGGTAATACGTAGGGTGCAAGCGTTAATCGGAATTACTGGGCGTAAAGCGTGCGCAGGCGGTGATGTAAGACAGGTGTGAAATCCCCGGGCTTAACCTGGGAACTGCAT
+
CCCCCGGGGGGGGGGGGGGGGGGGGGGGDGGGGGGGGGGGGGGGGGGGGGGGGGGGGGGGGGGGGGGGGGGGGGGFGGGGGGGGGGGGGGGGGGGGGGGGGGGGGGGGGGGGGGGGGGGGGGGGGGGGGGGGGGGGGGGGGGGGGGGGGGGGGGGGGGGGGGGGGGGGGGCCFGGGFGGGGGGGGFFGGGGGGCEC8CGGGGFGGGGGGGFFFGGEGGGFGGGGGGGGGFCFEFECCGGGGGGCGGGGGGGEG>57EF>FCGCG+2>>FCC@7DDFG4DCD35::?77)2>1)0;:6=@=*
@M03506:14:000000000-AKVR1:1:1101:13508:4149 1:N:0:28
GTACTCCTACGGGAGGCAGCAGTGGGGAATATTGGACAATGGGCGCAAGCCTGATCCAGCCATGCCGCGTGAGTGATGAAGGCCCTAGGGTTGTAAAGCTCTTTTGTGCGGGAAGATAATGACGGTACCGCAAGAATAAGCCCCGGCTAACTTCGTGCCAGCAGCCGCGGTAATACGAAGGGGGCTAGCGTTGCGCGGAATCACTGGGCGTAAAGGGTGCGTCGGCGGGTCTTTGAGGTAGGGGTGAAATCCCGGACCTCCACTCCAGAACCGCCGTCGATACTGCAGCTCCTGAGTCCGG
+
CCCCBDFGGGGGGGEDGEGGGGCEGGGGGGGFEGGGGGGGFACDEECEGFGGGGGGG,C8C@FFFCGGE@:FFFFECFGGAEEFEDEGDF=ECFF<FCF?EE9CE<FDCE@F7F@DFGGGGGCCG:4B,BCEEGEGCDEGGGFGECFF+@F,@FEGCFGC:@,6>FC*>1**>@,DF:21F<CEFB<CC:*=:B41*:C*;::?CF6C>/:*A*+:*;;C*;*:5*/*/*20<?+:***+012/27**++2+*2:3*)*7**99*2+2+**)1)9/95/)*0)++*::24?())*08//))
@M03506:14:000000000-AKVR1:1:1101:26023:4152 1:N:0:28
GTACTCCTACGGGAGGCAGCAGTGGGGAATCTTGCACAATGGAGGAAACTCTGATGCAGCGACGCCGCGTGAGCGACGAAGCCCCTCGGGGTGTAAAGCTCTTTCGACGGGAACGATAATGACGGTACCCGAAGAAGAAGCTGCGGCTAACTACGTGCCAGCAGCCGCGGTAATACGTATGCAGCGAGCGTTGTTACGAATTACTTGGCGTAAAGAGAGTGTAGGTGCTGCTCCACGTCTGTTGTGAACTCTCCCGGCTTAATCGAGAGGGTGCGGCGGACAATGCAGTACGTGCCGTTGG
+
CCBC<6EF9-BC:CC:7;7FC@FG8C+6CFGCFFGG<<E<EFEECCEGGFFGE,E,CFCGE7FC:FECCF:CF8C7++=>CEGC++478BCFC+?FF,5,,CA?,7FEGG7B@F@+B:===EGG::>7C,@+FGGG:@F8,,D:>F::F<BCFFG7,@C,7:<<F,4<B7<*4?FGGGC,+,?FFF>5:8CGGC5++221;/A9CCCCCC;C58<EF*AF@<@9@+++++<0+++*2*92*2+<C*<>+A+9*:FGDE37+9*<C*15*5*71*)*10))17)+0/094*9(..))8))05
@M03506:14:000000000-AKVR1:1:1101:10172:4158 1:N:0:28
GTACTCCTACGGGAGGCAGCAGTCGGGAATTTTGCTCAATGGGCGCAAGCCTGAAGCAGCAACGCCGCGTGAGGGATGAAGGCCTTCGGGTTGTAAACCTCTTTTATCAGGGACGATTATGACGGTACCTGATGAATAAGCCACGGCTAACTACGTGCCAGCAGCCGCGGTAATACGTAGGTGGCAAGCGTTGTCCGGATTTACTGGGCGTAAAGAGCGCGCAGGCGGTCGAATAAGTCGAATGTGAAAGCCCCCGGCTTAACTGGGGAGGGTCAGTCGATACTGTTTGACTTGAAGGCAG
+
CCCCCGFGGGGGCEGGGGGGGGGGGGGGGGGGGGGGGGGGGGGGGGGGGGGGGGGGGGGGGGGGGCGGG:FBFGGEGGGFGFGGGGGGGGGEFGGGFGGGGGGGGGGGGGGGCEFGCGGGGGGGGGGGDFGGGGGFFGGGGGGGGGGGGGGGGGGGG7FFEGGGGGGGGGDGGGGFGGGGEGGFFFFFCF:CCCFCEGC5*?BFGGF>EG:EGGGGGG5EGE5CCEEG8:EECFGGGGF:*:<F9+0*0<F:C72)::C3?+:9EGCDGGDDDFG6:BCC*83+</:*.779F?496F47>
@M03506:14:000000000-AKVR1:1:1101:5372:4160 1:N:0:28
GTACTCCTACGGGAGGCAGCAGTGGGGAATATTGGACAATGGGCGAAAGCCTGATCCAGCAATGCCGCGTGAGTGATGAAGGCCTTAGGGTTGTAAAGCTCTTTTACCCGGGATGATAATGACAGTACCGGGAGAATAAGCCCCGGCTAACTCCGTGCCAGCAGCCGCGGTAATACGGAGGGGGCTAGCGTTGTTCGGAATTACTGGGCGTAAAGCGTACGTAGGCGGCTTTGTAAGTTAGAGGTGAAAGCCCGGGGCCCAACTCCGGAACTGCCTTTAAGACTGCATCGCTAGAACGTCG
+
CCCCCGGGGGGGGGGGGGGGGGGGGGGGGGFGGGGGGGGGGGGGGGGGGGGGGGGGGGGGGGGGGGGGGGGGGGGFGGGGGGGGGGGGGGGGGGGGGGGGGGGGGGGGGGGGCGEGGGGGGGGGGGGFFFGGGGGGGGGGGGGEGGEEGGGGGGGGGGFGGGGGGGGGGGFGGGGGGGGGGGGGGGGFGGEGGGFGGGGCFFFGGGGDFGGEC8@FGGGGG;EFCGDGGGGGGGGFGGFFG7FGGGFFCFFGGGGGGF)1=FGGFFGGCDGFGGFFGF7:CFF+75FFAD@?BB@@FE:>>
@M03506:14:000000000-AKVR1:1:1101:19981:4172 1:N:0:28
GTACTCCTACGGGAGGCAGCAGTGGGGAATTTTGCGCAATGGGGGAAATCCTGACGCAGCAACGCCGCGTGGAGGATGAAGTCCCTTGGGACGTAAACTCCTTTCGACCAAGACGATAATGACGGTACTGGTGGAAGAAGCACCGGCTAACTCTGTGCCAGCAGCCGCGGTAATACAGAGGGTGCGAGCGTTGTTCGGAATTATTGGGCGTAAAGGGCGCGTAGGCGGCGCCACAAGTCACTTGTGAAAACTCTGGGCTCAACTCAGAGCCTGCAAGCGCAACTGTGGTGCTGGAGGGTGG
+
CCCCCGGGGGGGGGGGGGGGGGGGGGGGGGGGGGFGGFBFGGFGGGGGGGGGFFCEGFFEDGGGGGGGG:FGGFGGGGGGFGGGFGFBF<FGGGDFGGGFGGGFEG<FGGGGFGGGGGGA9?<FF:FFFGGGFGFFGGGGFGGGGGGCEGGGGGGGGGGGGCGGCFGGGGGGGGGFGF9:FECFGGEGGG=FGEF:5CC>C+9A+CFFDDCE889C5**:?EECCFGG5:8E**0:/2C?F+?F0CC7+<CEDGE<8;CF<6*<:*?79**)><F?DFG3)5>+3*::15*4=)).))008
@M03506:14:000000000-AKVR1:1:1101:22157:4181 1:N:0:28
GTACTCCTACGGGAGGCAGCAGTGGGGAATATTGGACAATGGGCGAAAGCCTGATCCAGCAATGCCGCGTGAGTGATGAAGGCCTTGGGGTTGTAAAGCTCTTTTACCCGGGATGATAATGACAGTACCGGGAGAATAAGCCCCGGCTAACTCCGTGCCAGCAGCCGCGGTAATACGGAGGGGGCTAGCGTTGTTCGGAATTACTGGGCGTAAAGCGCACGTAGGCGGCTTCGTAAGTTAGAGGTGAAAGCCCGGGGCTCAACTACGGAATTGCCTGTAAGACTGCATCGCTTGACTTGTG
+
CCCCCGGCE@F-:,FE>CFFGGFGDGGDEG9@EFGGGAFFFGGC:FG@FFCEEA9@<CFFGGG,EFGGGCGGE?FAFFGEF8<,C9ECGGGDCGGCFFGGGGCA9EF<FEGGGEGGGGFFCFCEGGF95B>@=FFDEGGGFGGGG7FDF<FGG,CCCD+@FBFGG>FG:FFGCCCFFG*:B7:CE*4BC<1*41;:E7*2*<E+0<C5CGG58EGF?EC::C**/<:5E5?*::*;*+0<:?FDACE*+<6:/7*/8))*+<*++0:*5*/;D7:E*=*::@9+0<:84CB6)75)9@*09
@M03506:14:000000000-AKVR1:1:1101:8506:4199 1:N:0:28
GTACTCCTACGGGAGGCAGCAGTGGGGAATATTGGACAATGGGCGAAACCCTGATCCAGCAATGCCGCGCGAGTGATGAAGGCCTTAGGGTTGTAAAGCTCTTTTACCCGGGATGATAATGACAGTACCGGGAGAATAAGCCCCGGCTAACTCCGTGCCAGCAGCCGCGGTAATACGGAGGGGGCTAGCGTTGTTCGGAATTACTGGGCGTAAAGCGCGCGTAGGCGGTTTTGCAAGCCAGAGGTGAAATGCCTGAGCTCAACTCAGGGATGGCCTTTGGGACTGCGAGGCTTTGAGGCCT
+
CCCCCGGGGGGGGGGGGGGGGGGGGGGGGGGGGGGGGGGGGGGDGGGGGGGGGGGGGGGGGGGGGGGGGGGGGFGCGGFGGGGGGGGGGGGGGGGGGGGGGGGGGGGGGGGGGGGGGGGGGGGFFGGGGGGGGGGGGGFGGGGGGGGGDGGGGGGGGGGGGGGGGGGGGGGGDGGGGGEGGGGGGDGGGGGGGGGGGGDDGGGGGFGGGGGGG>CFGGGGGGDGGGGGECCCGGF+:=98C==FCC94:<CC7?FGGF7<C97+0:CFF705CD*076?FGFF6*<C7;DF,7)7@>F)7)
@M03506:14:000000000-AKVR1:1:1101:7655:4200 1:N:0:28
GTACTCCTACGGGAGGCAGCAGTCGAGAATTTTTCTCAATGGGGGAAACCCTGAAGGAGCGACGCCGCGTGGAGGATGAAGGTCTTCGGGTTGTAAACTCCTGTCATTGGGGAACAAGGTGCATACGTTAACTGCGTGTGTATTGATAGTACCCGAAGAGGAAGAGACGGCTAACTCTGTGCCAGCAGCCGCGGTAATACAGAGGTCTCAAGCGTTGTTCGGATTCATTGGGCGTAAAGGGTGCGTAGGCGGCGCGGTAAGTCGGGTGTGAAATCTCGGAGCTTAACTCCGAAACTGCATT
+
CCCCCGGGGGGGGGGGGGGGGGGGGGGGGGGGGGGGGGGGGGGGGGGGGGGGGGGGGGGGGGGGGGGGGGGGGGGGGGGGGGGGGGGGGGGGGGGGGGGGGGGGGGGGGGGGGGFGGGGGGGGGGGGGGGGGGGGGGGGGGGGGFGGGFGGFGGGGEDGGFGGGGGGGGGGGGFDGGGGF,DFGGGGCCFCGGGEGEGGGGGGCFGFGGFGGGGGGGGGGGGCEGGGGG?8FFG=E58C9EGGGEGGDEDGD9C=<EF3CFFGGGGGC*><*:C79C>G<D>F7C4:4<C>9)07@FFFFF
@M03506:14:000000000-AKVR1:1:1101:12175:4224 1:N:0:28
GTACTCCTACGGGAGGCAGCAGTGGGGAATATTGGGCAATGGGCGCAAGCCTGACCCAGCGACGCCGCGTGGGTGATGAAGGCCTTCGGGTCGTAAAGCCCTGTCGGGTGGAAAGAACGGTATTTGGGCGAATAGCCGAGATACGTGACGGTACCACCGAAGGAAGCACCGGCCAATTCCGTGCCAGCAGCCGCGGTAAGACGGAAGGTGCAAGCGTTGCTCGGAATCATGGGGCGGAAAGGGTGCGTAGGCGGCTTGGTAAGTCGGGTGGGAAAGCCCTGGGCCCAGGCCGGGAATTGCG
+
CCCCCGGGGEE;@,@FE6FC<ECFFFGCEGEFFGGCEECFEFGEBFGFGGFFGGGEFCEFFGGGGEFGG:>FG=F9@EDFFGFFF<EBFGFEGGF?7FFECFFEEE@F==F@FDGGG@CG>D+CFAFC8CCGGGGGFGGGCCFGGGGFGEDGFC:FFGGEEG7CGCCGGCGDEGGFF9,<<FGGGCFGGGGGDCEEG*/A+@EGCEGGGGFEFF58CEGG7:CG8;*<:++0;C8**/)/:EE*:CC*:EEFGGC3*8C>9+>C7DGGGG535**:75/9C3)**0*)(1.-73.<))*/)
@M03506:14:000000000-AKVR1:1:1101:25720:4224 1:N:0:28
GTACTCCTACGGGAGGCAGCAGTTGGGAATCTTGGACAATGGGGGAAACCCTGATCCAGCCATGCCGCGTGAGTGATGAAGGCCTTCGGGGTGGAAAACTCTTTCGACGGGGACGATAATGACGGTACCCGTAGAAGAAGCTCCGGCTAACTTCGTGCCAGCAGCCGCGGTAATACGAAGGGGGCGAGCGTTGCTCGGAATTACTGGGCGTAAAGCGCGCGCAGGCGGGTTTTCAAGTCAGTGGTGAAAGCCCGGAGCCCAACGCCGGAAGTGCCATTGAAACGGTGAAACCTGAGGTTGA
+
CB@CCECFAFGGGGEGEDCGFGEA6EF8FEFGGGCFF8CEFGFGGGEGGGEGGGDEFGGGGGGGGG@FEF@FGGCGGGGGGGGGCEEFEG+CC+?FFBA=FFF<FCF@@FED@FF+:BFGCC<FCGGEGFCF738D>FFF?FCC7FGD3@FFFFC,3@>B>:FDGC<>@*=<FAC,C*6**4<7F**:EE58C*+<E8C>8FG<CC6;;18:E>F+8C8*2?CC5CEE:EEGC<C9C@>CF:CFC*2*0<***/*9:)****1**/*)*1*092:CF@7C7/9**01)<7*(8)05;)).)
@M03506:14:000000000-AKVR1:1:1101:6818:4246 1:N:0:28
GTACTCCTACGGGAGGCAGCAGTGGGGAATATTGGTCAATGGGCGCAAGCCTGAACCAGCAATGCCGCGTGGGTGATGAAGGCCTTCGGGTTGTAAAGCCCTGTCGGAGGGAACGAAAAAAGGGGAGTAACTTCCTCTCTTGACGGTACCCTCAAAGGAAGCACCGGCTAACTCTGTGCCAGCAGCCGCGGTAATACAGAGGGTGCAAGCGTTGTTCGGAATTACTGGGCGTAAAGCGCGGGTAGGCGGATTGGTAAGTCAGATGTGAAATCCCCTGGTTCAACCACGGAGCTGAATTTCA
+
CCCCCGGFCGGGG>EGG;@E,CEEEFGGG@EFF9<FC<FGCFGGC@CFGGFEGCEFG<<F@FCFFGC:F@:=C@C,CEEGFF8FFF,CCGF7FB9?EEG,9B<5ED+CEGE7?FE7CC+F::>:7+F:FFFGFFC<FEFF<DDF7F<3:FF,3D7,,<<FFGGGC::1113?;3,,@FCEGGFGGGGGD<C@C:CAFGGG8C8ECC@EGF5C?8E5AECC*;CF+++3/;/C2**3+:32*:*:CC6C**/10*+2<9:0<<*++0+00:E*7**277**2**<:5*77C31)0*9*67*/
@M03506:14:000000000-AKVR1:1:1101:5612:4250 1:N:0:28
GTACTCCTACGGGAGGCAGCAGTGGGGAATTTTGCGCAATGGGGGAAACCCTGACGCAGCAACGCCGCGTGGAGGATGAAGTCCCTTGGGACGTAAACTCCTTTCGACCCGGACGATAATGACGGTACGGGTGGAAGAAGCCCCGGCTAACTTCGTGCCAGCAGCCGCGGTAATACGAGGGGGGCAAGCGTTGTTCGGAATTATTGGGCGTAAAGGGCGCGTAGGCGGTGCGGTAAGTCACCTGTGAAATCTCCGGGCTTAACTCGGAGCCTGCAGGCGAAACTGCCGTGCTTGAGTGTGG
+
CCCCCGGGGGGGGGGGGGGGGGGGGGGGGGGGGFGGGGGGGGGGGGGGFGGGGGGDGGGGGGGGGGGGGGGGCFGCFGGGGGGFGGGGGGGFGGGGGGGGGGGGGGGGGGGGGCFGGGG9FDGGGGGGDDGGGDGFGGGGBGFGGGGEDGGGGGGEGGGGGGGGGGGGGEC@<FFGG@FEEEGGGEFCFGEGGGGGD85?FGGGGDG>FEEGGFFGG=ECEE*?EGE5:CGGGEEEF@FGG6FFGGGGFG7?GGGGGFD4FCDGFDC5:DG)*9C?D>G)1<>FGF5>?<31=?)<669BE
@M03506:14:000000000-AKVR1:1:1101:15219:4278 1:N:0:28
GTACTCCTACGGGAGGCAGCAGTGGGGAATTGTTCGCAATGGGCGCAAGCCTGACGACGCAACGCCGCGTGGAGGATGAAGATTTTCGGATCGTGAACTCCTGTCGAATGGGACGAAAAGATTGCGGGTTAACAGTCCGTAGTCCTGACGGTACCGTTAAAGGAAACCCCGGCTAACTCCGTGCCAGCAGCCGCGGTAATACGGGGGGGGTAAGCGTTGTTCGGAATTACTGGGCGTAAAGGGCTCGTAGGCGGCCAGCTAAGGCGGACGTGAAATCCCTCAGCGTACCTGGGGAACTGCG
+
CCCCCGGGGGFDFGGGGGGGGGGGGGGGGGGGGGGGGGGGGGGGGGGGGFGFGGGDGGGGGGGGGGGGGCFGFGG=DFGGGGGFGGGEGEGGGGGGGGGGGGGGGGGGGGGGDFGGG7FGGGFGFGGGFGGG9DFFGGFDFEFGGFGGGGGGGGGFFGGGGGGGGFDGEFEEFEE7F<:FFGFGGGGGGFFGG>EE5?E9AEG>CEGGGD:8FE<>/?C**C:C:5C879+<C5*:1:>:CEC**2>78CEFDE*9:)**2+6*:7E):5:>DCDG7)06<)762)7)479(585B>)947
@M03506:14:000000000-AKVR1:1:1101:10227:4279 1:N:0:28
GTACTCCTACGGGAGGCAGCAGTCGAGAATTTTTGACAATGGGGGAAACCCTGATCGAGCGACGCCGCGTGGAGGATGAAGGTCTTCGGATTGTAAACTCCTGTCATTGGGGAACAAGGTGCATACGTTAACTGCGTGTGTATTGATAGTACCCGAAGAGGAAGGGACGGCTAACTCTGTGCCAGCAGCCGCGGTAATACAGAGGTCCCAAGCGTTGTTCGGATTCATTGGGCGTAAAGGGTGCGTAGGCGGCGCGGTACGTCGGGTGTGAAATCTCGGAGCTTAAGTCCGAAACTGCATT
+
CCCCCGGGGGGDEDGGGGGGGGGGGGGGGGGGGGGGFGGGGGGGGGGGGGGGGGDCGGGGGGGDEGGGGGCG7AFFEFFGGGFGGGDGGEEGGFFGGGGGGGFFCFFGGCGDEGFGFGGFGFCFFGFGG?FGGGGGGDFGGFCFFGGGGGGFGEFGCECGF@FGGGGGEGGGG7FFDFGGGG@FCFGFGGGGECE@8CBECFCEFG7+CCFG5B;?E?@7AEED*<7CE?6CFE:=:;:9CFED=E55?<EDCE5<EEC5CFF=E3FGGG?FD>79>>C3774+010160;6))079?F==
@M03506:14:000000000-AKVR1:1:1101:13609:4285 1:N:0:28
GTACTCCTACGGGAGGCAGCAGTGGGGAATCTTGGACAATGGGCGAAAGCCTGATCCAGCCATGCCGCGTGAGTGAAGAAGGCCTTAGGGTTGTAAAGCTCTTTTGGCAGGGACGATAATGACGGTACCTGCAGAATAAGCCCCGGCAAACTTCGTGCCAGCAGCCGCGGTAATACGAAGGGGGCTAGCGTTGTTCGGAATTACTGGGCGTAAAGCGCACGTAGGCGGGTTGTTAAGTCAGGGGTGAAATCCTGGAGCTCAACTCCAGAACTGCCTTTGATACTGGCAATCTAGAGACTGG
+
CCCCCGGGGGGGGGGGGGGGGGGGGGGGGGGGGGGGGGGGGGGGGGGGGGGGGGGGGGGGGGGGGGGGGGGGGGGGGGGGGGGGGGGGGGGGGGGGGGGGGGGGGGGGGGGGGGGGGGGGGGGGGGGGGGGGGGGGGGGGFDCFGGGGGGGGGGGGGGGGGGGGGGGGGGDEECFGGFFGGGGGGGGGGGG7F<CEGGGGG6FGDCGGFGGGDGGFGGGGGGFGG?CEG:8E8C9?FCCFGGGG***99706CCF9F597CGGFGG+695>=FFGGGF7>C7?<+<D4<6;<?=*6?@47F
@M03506:14:000000000-AKVR1:1:1101:12036:4325 1:N:0:28
GTACTCCTACGGGAGGCAGCAGTGGGGAATATTGGACAATGGGCGCAAGCCTGATCCAGCAATGCCGCGTGAGTGAGGAAGGCCTTAGGGTTGTAAAGCTCTTTTACCCGGGATGATAATGACAGTACCGGGAGAATAAGCTCCGGCTAACTCCGTGCCAGCAGCCGCGGTAATACGGGGGGAGCAAGCGTTGTTCGGATTTACTGGGCGTAAAGGGCGCGTAGGCGGCCACAACAAGTGACTTGTGAAATCTCCGGGCTTAACCCGGTAGCGGCCACGTGATACTGATGGGCTAGAGTGC
+
CCCCCGGGGGGGGEGGGGGGFGFFGGGFFFDEGDGGGFFGGGFGGGGDGFGGGGGGFCGGGGGGGGGFG@@:FCEDFGFFGGGGGGGGGGFGGGGFGGGFGGGGGCFGGGEGEGGGAEGGGGGGGGGGGGGG7FGFFFFGF98FGD7E:FGFD?CFC>DFFGGGGFEGGGF<C9CCGDDGGGDD>CCC>EC*?EFGCEEG5CGGFE?CFEG5;CFDE=E=E**2;CEGCCCF*/;C=**+3<39CFFG+<?9CCE<C>DCC6*A+9EDC9*9D:<*17C9F@)++*2*.21,))07?F7**
@M03506:14:000000000-AKVR1:1:1101:10796:4342 1:N:0:28
GTACTCCTACGGGAGGCAGCAGTGGGGAATCTTGCGCAATGGCCTAACGGCTGACGCAGCGACGCCGCGTGTGGGATGAAGCTCTTCGGAGTGTAAACCACTGTTGCCCGGGACGAACAGCTCGATTAGTCGAGCCTGACGGTACCGGGTGAGGAAGCACCGGCTAACTCCGTGCCAGCAGCCGCGGTAATACGGGGGGTGCGAGCGTTGTCCGGAATCACTGGGCGTAAAGGGCGCGTAGGTGGTTTGATAAGGGGGTGGTGGAAGTCCGGGGCTCAACCCCGGATGTGCCGTGGCGACT
+
CCCCCGGGGGGGGGGGGGGGGGGGGGGGGGGGGGGGGGGGGGGGGGGGGGGGGGGGGGGGGGGGGGGGGGGGGGGGGGGGGGGGGGGGGCFGGGFGGFGGGFGCGFGGGGGGGGGDGGGGGGGGCFGGGFFFGGGGGF8FGGGGGGGGGGGGGGFFGGGGGGGGDGFGGGGGGGGG?,:<FGGGGDC88ECGGGC>EEECEEG5::EGE*CFGGGEGFGC8<<FGGGCE5CFGC5:5C3*CC++A/**;++0*<<**597>***296C7>=>CD)*17674>D5C75)(*96@.))00)0)
@M03506:14:000000000-AKVR1:1:1101:11857:4367 1:N:0:28
GTACTCCTACGGGAGGCAGCAGTGGGGAATATTGGACAATGGGCGCAAGCCTGATCCAGCTATGCCGCGTGGGTGATGAAGGCCCTAGGGTTGTAAAGCCCTTTCGGCGGGGAAGATAATGACGGTACCCGCAGAAGAAGCCCCGGCTAACTTCGTGCCAGCAGCCGCGGTAATACGAAGGGGGCTAGCGTTGCTCGGAATCACTGGGCGTAAAGCGCACGTAGGCGGATCATTAAGTCGGGGGTGAAATCCTGGAGCTCAACTCCAGAACTGCCTTCGATACTGAAGATCCCGAGTCCGG
+
CCCCCGGGGGGGGGGGGGGGGGGGGGGGGGGGGGGGGGGGGGGGGGGGGGGGGGFGGGGGGGGGGGGGGGGGGCFGGGGGGGGGGGGGGGGGGGGFGGFGGGGGGGGGGGGG7FGGGGGGGGGGGGGGGGGGGGCGGGGGGGGGGGEEGGGGDGGGGGGGGGGGGGGGGGGDGGFFGF5>EDCEGGGFFGEGGGGFGGGGGGGGC<@FCEG5CFDFEDECEFGGGGGG8*?@FGGGGFGGGGGGCEFD+<C<FEFFG>DFCGGGFG6CFGFBFGGGG?9C>>>FGFFFFC@).7>>FFFBB
@M03506:14:000000000-AKVR1:1:1101:17221:4375 1:N:0:28
GTACTCCTACGGGAGGCAGCAGTGGGGAATATTGGACAATGGGCGCAAGCCTGATCCAGCCATGCCGCGTGAGTGATGAAGGCCCTAGGGTTGTAAAGCTCTTTTGTGCGGGAAGATAATGACGGTACCGCAAGAATAAGCCCCGGCTAACTTCGTGCCAGCAGCCGCGGTAATACGAAGGGGGCTAGCGTTGCTCGGAATCACTGGGCGTAAAGGGTGCGTAGGCGGGTCTTTAAGTCAGGGGTGAAATCCTGGAGCTCAACTCCAGAACTGCCTTTGCTACTGAAGATCTTGATTTCGG
+
CCCCCGGGGGGGGGGGGGGGGGGGGGGGGGGGGGGGGGGGGGDGDGGGFGGGGGGGGFGGGGGFFGGGGGGDFEFFGGGFGGGGGGGGGDFGGEGGGGGFFFGGGGGDFGGGGGGGGGGGGFGEGGCFGGGGGGFGGGGGGGEFEGGGGGGGFGGEEGGGGFGGGDGGGDFGGCFGGFG7FC@@FEFFF:FFGG9FEGEGFGGGGGFGGG>*:;:F>F5588CGDGGDG8E6@<9C+07+<CE51>CGFGGGFFF4C.**+39+<D67+0:86*79DFD*:@4++*2=):7:4=**//45>
@M03506:14:000000000-AKVR1:1:1101:14427:4381 1:N:0:28
GTACTCCTACGGGAGGCAGCAGTGGGGAATATTGGACAATGGGCGAAAGCCTGATCCAGCAGTGCCGCGTGAGTGATGAAGGCCTTAGGGTTGTAAAGCTCTTTTGCCAGGGATGATAATGACAGTACCTGGAGAATAAGCTCCGGCTAACTCCGTGCCAGCAGCCGCGGTAATACGGAGGGAGCTAGCGTTGTTCGGAATTACTGGGCGTAAAGCGCGCGTAGGCGGCTTTGTAAGTTAGAGGTGAAAGCCCGGGGCTCAACCCCGGAACTGCCTTTAAGACTGCATCGCTTGAATCCGG
+
CCCCCGFGGFECF@FGECCEDFFGGGGFGGEEGFGGG@FFGCFGGGGEGGGGFFDEFFGCFGGFGGGGG@C=FCF<?EGFEFGGGGCFGGGGGGGGGGCFCFGGGFGGGGGGGEGGFDGGGFGGGGGGDGFGCEGGGGFGGFCEFGGGCGGGFGCFEGGGGGGGGGGGGCC:FGGGGGDCCE*>:F9CCFFGG7CCEGG5FGGGGGGFFGGCC*BCEGGGGG5CGCCECE=FFCC7FEDCG:EF?CFGDGD*7CEGGF39+<C=*9EDE35?G49+?=:7:*=?F4*=4D><5;))9=6>D
@M03506:14:000000000-AKVR1:1:1101:12778:4387 1:N:0:28
GTACTCCTACGGGAGGCAGCAGTCGGGAATTTTGGGCAATGGGCGAAAGCCTGACCCAGCAACGCCGCGTGAAGGATGAAGTATTTCGGTATGTAAACTTCGAAAGAATAGGAAGAATAAATGACGGCACTATTTATAAGGTCCGGCTAACTACGTGCCAGCAGCCGCGGTAATACGTAGGGACCAAGCGTTGTTCGGATTTACTGGGCGTAAAGGGCGCGTAGGCGGCAATTCAAGTCATCTGTGAAATCTCCGGGCTTAACTCGGAGCGGTCAGATGATACTGCTTTGCTAGAGTGCGG
+
CCCCCGGGGGGGGGGGGGGGEFGFGGGGGGGGGFGGGGGGGGGGGGGGGGGGGGGGGGGGGGGGGGGGGEGGGGGGGGGGGGGGGGGGGGGGGGGGGGGGGGGGGGGGGGGGGGGGGGGGGGGGGGGGGGGGGGGGGGGGGGGGDGGGGGGGGGGGGGGGGGGGGGGGGGGGGGGGGFGGEGGGGGEFGGFGGGGGGGGGGGGGGGGGGGGD>FGGGGGGGEGGGGGGGGGGGCEEFGGGGGGFGGFCFDCC:<CCEBDFGGFGEDG3C3E>9CGGC?77:@BGGFGF<CFA47*9?4@ED
@M03506:14:000000000-AKVR1:1:1101:13741:4397 1:N:0:28
GTACTCCTACGGGAGGCAGCAGTGGGGAATATTGGACAATGGGCGAAAGCCTGATCCAGCAATGCCGCGTGAGTGATGAAGGCCTTAGGGTTGTAAAGCTCTTTTACCCGGGAAGATAATGACTGTACCGGGAGAATAAGCCCCGGCTAACTCCGTGCCAGCAGCCGCGGTAATACGGAGGGGGCTAGCGTTGTTCGGAATTACTGGGCGTAAAGCGCACGTAGGCGGCTTTGTAAGTTAGAGGTGAAAGCCCGGGGCTCAACTCCGGAATTGCCTTTAAGACTGCATCGCTAGAATGGTG
+
CCCCCGGGGGGGGGGGGGGGGGGGGGGCFFGGGGGGFGGGGGGGGGCGGGGGGGGGGGGFGGGGGGGGGGGGGGGGGGGGGGGGGGGFGGGGGGGGGGG9FGGGGGGGGGGGGGGGGGGCGGFFFGGGGGGGGGGGGGGGGGGGGGGGGGGGCFGGGGGGGGGGGGGGGGGGGGGGGGFGGGGGDEGGGGGDGGGGGGGGGGGGGGGGGGGC8>FGGGGCG:8FDGGGE>EFFGG7CAFGGFGGGGGG?9FFGGGDEDDCF9C+<CEDC):@FFFE*?FGF=F+<?FFDD@?EF49@*)19
@M03506:14:000000000-AKVR1:1:1101:25507:4419 1:N:0:28
GTACTCCTACGGGAGGCAGCAGTGGGGAATCTTGCGCAATGGGCGAAAGCCTGACGCAGTGACGCCGCGTGAGTGATGAAGGCCTTCGGGTTGTAAAGCTCTGTGGGGAGAGAAGAATTAGGGTAGCCTAATACGTTGCAAGATGACGGTATCTCCTTAGCAAGCACCGGCTCACCCTGTGCCAGCAGCCGCGGTAAGACAGAGGGGGCAAACGTGGGTCGGACTTACGGAGCGTAAATCGAGTGTAGGCGGTCTCATACGTCGGGGGTGACAGCGCTGGGCGCGACTCACTAAGGGCTGT
+
6B@-8;EFAFE7+,C@;@FGCFFFGA:,CDEFEA9CF+C7CE,ECF+:@FGF<66:C+@8<EE:8+FG7@+,=,CC,,,CF<CB=<,++@E77FF,,5AF<FCCFF++?C7++,,,,5A,,,:,BCE,,B>,,<3:BD:<<7DFDF9CC+3+73=9>,,,7==>*DF7><@F*7D,,*@7>FFB::@7,=C**44CEF+?88:77******28C8***:@EE=**03C***/*1/****+1**023+*<<5=7***+/0*0</:C3*)*1/)*0**10993))**.10,9))*/0)))).0
@M03506:14:000000000-AKVR1:1:1101:11724:4424 1:N:0:28
GTACTCCTACGGGAGGCAGCAGTGGGGAATCTTGCGCAATGGGCGAAAGCCTGACGCAGCCATGCCGCGTGAATGATGAAGGTCTTAGGATTGTAAAATTCTTTCACCGGGGACGATAATGACGGTACTCGGAGAAGAAGCTCCGGCTAACTTCGTGCCAGCAGCCGCGGTAATACGAAGGGGGCTAGCGTTGCTCGGAATTACTGGGCGTAAAGGGAGCGTAGGCGGACAGTTTAGTCAGAGGTGAAATCCCTCGGCTTAACCGGGGAACTGCGTCTGATACTGGATGGCTTGAGTTCGG
+
CCCCCGGGGGGGFGGGGGGGGGGGGGGGGGGGGGGGGGGGGGGFGGGGGGGGGGGGGGGGGGGGGGGGGGGGGGGEFGGGGGGGGGGGGGGGGGGGGGGGGGGGGGGGGGGGGGGDEGGGFGGGGGGGGGGGGGGGGGGGFGGGGGGGGGGGGGEGG>:EGCGGGGGGGGGGGGGGGGGGGGGGGGGGGGGGGGDGGGGGGGGFFFDGGGGGEGGGGC=EG8EGEGGGEGGGFGGGGGGGGGGGFGGDFEFFGGG<C>376C*<C3CDEDGFFFDGDBGFGFFEF4C*3C@?FB46/==@D
@M03506:14:000000000-AKVR1:1:1101:17914:4452 1:N:0:28
GTACTCCTACGGGAGGCAGCAGTCGAGGATCTTTAGCAATGCCCGAAAGGGTGACTATGCGACGCCGCGTGCAGGATGAAGGCCTTCGGGTCGTAAACTGCTGTCAGGGGGGAAGAAACCTTACATATAAATAGTACGTAAGCTGACATCACCCCCAAAGGAAGCCACGGCTAACTCTGTGCCAGCAGCCGCGGTAAGACAGAGGTGGCAAGCGTTGTTCGGATTCATTGGGTGTAAAGGGCAGGTAGGTGGTCGGGTAAGTCTGACGTGAAATCCCATGGCTCAACCGTGGAACTGCGTT
+
CCCCCGGGGGGGGGGGGGGGGGGGGGGGGGGGGGCFGGGGGGGGGGDGGGGGGGGGGGGGGGGGEGGGGGGGGGGGGGGGGGGGGGGGGGGDGGGGGGGGGGGGGGGGGGGGGGGFGGGGGGGCFGGGGGGGGGGGGGFGGGGGGGGGGGGCCFEGGGGEGFGGGG6CEGG8ECFFCFFG?CFGGGGGG5CGGGEEEG7?FEFFFC;8:8FFGDE;CEG7EC=CCGGDE?FC=ECEEG7?CG=5EAFGGCFF*<CGGFG6ECDGGGGGGC=):CF69):59>:<0=CF9DFF)96)96@>)
@M03506:14:000000000-AKVR1:1:1101:21575:4453 1:N:0:28
GTACTCTACGGGAGGCAGCAGTGGGGAATTTTGGACAATGGGCGCAAGCCTGATCCAGCCATTCCGCGTGCAGGATGAAGGCCCTCGGGTTGTAAACTGCTTTTGTACGGAACGAAGAGGCCTTTCCTAATACGAAGGGCTGATGACGGTACCGTAAGAATAAGCACCGGCTAACTACGTGCCAGCAGCCGCGGTAATACGTAGGGTGCAAGCGTTAATCGGAATTACTGGGCGTAAAGCGTGCGCAGGCGGTTAGGTAAGACAGGGTTGAAATCCCAGGGCTTAACCTTGGAACTGCATT
+
CCCCCGGGGGGGGGGGGGGGGFGGGGGGGGGGGGGGGGGGFGGGGGGGGGGGFGGGGGGGCGGGGGGGGFGGGGEFGGGGGGGFGGGGGGGGGGGGGGGGGFGGGGGGGGGGGGGGGCFGGGGGGFFGFGGGGGGGE:CFGGCEDFGGGGGGCFF<:F99,7@:3:FFEGEFGGGAFC@FFGGGGGGGGGGGGD8F5CCE724=@@9CEG9;>EEEG5EFGGGCC8F?FGGCF=CCC8CCE5CECGG9==7*955*;@FGG7DEGFC0:CE6>CCF46CG355=6**1):639@?;4*1//
@M03506:14:000000000-AKVR1:1:1101:6912:4457 1:N:0:28
GTACTCCTACGGGAGGCAGCAGTGGGGAATATTGCACAATGGGCGAAAGCCTGATGCAGCGACGCCGCGTGAGGGATGACGGCCTTCGGGTTGTAAACCTCTTTCAGCAGGGAAGAAGCGAAAGTGACGGTACCTGCAGAAGAAGCGCCGGCTGACTACGTGCCAGCAGCCGCGGTAATACGTAGGGCGCAAGCGTGGTCCGGCATTATTGGGCGTAAAGAGCTCGTAGGCGGCGTGTCGCGTCGGTTGTGAAGGCCCGGGGCTTAACCCCGGGGCTGCAGTCGATACGGGCAGGCCAGGG
+
CCCCCGGGFC@@:,@@@FFE<CCF@CF;F<,EEFAFE@@FCFGG@FGCG8FEGF@FCEFCEGGGG:FGD+@,BFF:C:<<FC:=F8?@FGGGCFGACCEEAGCD,E@F9,B:B<CFFFDGGG7+CDE9F:CF+3FGEEGGGG<FGG7*FF7FD*CFFFCCFGGE@:FGGF7FGEDFE*FFF>?,<C:9C:*/:@E>888+<EE*:89CGD+9CDE8:*8<EC*30;E5CEFGDE*?EE4*/2*5:****12<:+3*/0>D5ED57*+:+1:)17)*/)***/97*7<33*70;537)).)0
@M03506:14:000000000-AKVR1:1:1101:25682:4469 1:N:0:28
GTACTCCTACGGGAGGCAGCAGTGGGGAATATTGGACAATGGGGGCAACCCTGATCCAGCAATGCCGCGTGAGTGATGAAGGCCCTAGGGTTGTAAAGCTCTTTCGTACGCGACGATGATGACGGTAGCGTGAGAAGAAGCCCCGGCTAACTTCGTGCCAGCAGCCGCGGTAATACGAAGGGGGCTAGCGTTGTTCGGAATTACTGGGCGTAAAGGTCGCGCAGGCGGTCTTCCAAGTCAGATGTGAAAGCCCCGGGCTCAACCTGGGAACCGCATTTGAGACTGGAGGACTTGAGTTGGG
+
CCCCCGGGGGGFEGGGGEGGFGGGGGGGGGGGGGGGGGGGGGCCEGGFGGGGGGGGGGGGGGGGGGGGG@BEFEF<FFFGGGGDGCFGGGFDG:FDGFFF<FGGGGGGGGGGGGGCBGGFGGGGGGGGGGGGGGGFGGGGDF7FGC7FGGGGGGGCCFGFGFFFFGDGEGEGGFGFGGGEGGD7F@ACCEFCF*=FEGCCG@?A9@ECA>::ECCE+3?EE858:CCEC5:03<<CGC*+<79ECGCG7EF*9*:CC)7C0<5:?<*C*2*)/)1**97C3)6++)*729>(16*994*9>
@M03506:14:000000000-AKVR1:1:1101:7482:4483 1:N:0:28
GTACTCCTACGGGAGGCAGCAGTGGGGAATATTGGACAATGGGCGAAAGCCTGATCCAGCAATGCCGCGTGAGTGATGAAGGCCTTAGGGTTGTAAAGCTCTTTTACCCGGGATGATAATGACAGTACCGGGAGAATAAGCCCCGGCTAACTCCGTGCCAGCAGACGCGGTAATACGGAGGGGGCTAGCGTTGTTCGGAATTACTGGGCGTAAAGCGCACGTAGGCGGCTTTGTAAGTTAGAGGTGAAAGCCCGGGGCTCAACTCCGGAATTGCCTTTAAGACTGCATCGCTAGAATTGTG
+
CCCCCFGGGGGGGGGGGGGGGGGGGGGGGGGGGGGGGGGGGGGGGGGGGGGGGGGGGGGGGGGGGGGGGGGGGGGGGGGGGGGGGGGFGGGGGGGGGGGGGGGGGGGGGGGGGGGGGGGGGGGGGGGGGGGGGGGGGGGGGGGGGGGGGGFGGGGGGGGGGGGGGGGGGGGGGGGGGGEGGGGGGDGGGGGGEGGGGGGGGGGGGGGGGGGGGGGGGGGDGCFFGFGDEGDGFGGCFFGF?FFFFGGGDEG65EGGGBDFFCGGG7AD:55?C7CGGF7CGFFGFFC?9DF:>3/9=FF6*
@M03506:14:000000000-AKVR1:1:1101:7255:4502 1:N:0:28
GTACTCCTACGGGAGGCAGCAGTGGGGAATTGTTCGCAATGGGCGCAAGCCTGACGACGCAACGCCGCGTGGAGGATGAAGACCTTCGGGTCGTAAACTCCTTTCGATCGAGACGAACAGCTTCCGGGTAAACAATCCGGAGGTTTGCCGGTACCGAGAGAAGAAGCCCCGGCTAACTCCGTGCCAGCAGCCGCGGTAATACGGGGGGGGCAACCGTTGTTCGGAATTACTGGGCGGTACGGGCTCGTAGGTGGCCACATAAGTCAGACGTGACACTCCTCGGCTTAACCGGGGAACTGCG
+
CCCCCGGFGGGGG;FEGGGGCFGGGEEGEGC@FFEFEG+F@CCFGDEFGGEAFGGGFGGGGGGDGGGDF>7F+<FCEGGFGGGGGCGGGCFGGGDFFGGGGGGGFFD,FEFG@C+@=F@<FGGGFEGGFGG9FB7>:FECFF@FFFF;FC7F*4?F7:1CF,<FF@FG@FCF7*=CF@FGC<<FGC8A***;CEC*:88@+0AECDC5?*CGG*2**28;;CC8*;C++<:++::***)/:**12*:7:*2<=FG:F@*23A0<9*2:CGC)*1:+*8C*75)**)292C>>33<.57977
@M03506:14:000000000-AKVR1:1:1101:7189:4503 1:N:0:28
GTACTCCTACGGGAGGCAGCAGTCGAGAGGCTTCGGCAATGGGGGAAACCCTGACCGAGCGACGCCGCGTGGAGGATGAAGGCCCTTGGGTTGTAAACTCCTGTCATGTGGGAAGAACCCTCACGGCGTGAATAATGCCGTGAGCTGACGGTACCACAAGAGGAAGCTCCGGCTAACTCCGTGCCAGCAGCCGCGGTAATACGGGGGGAGCAAACGGTGTTCGGAATCACTGGGCGTAAAGGGCGTGTAGGCGGCTGAATGAGTGGGGTGGTAAATCCCCCGGGTCAACCGGTGAACTGCA
+
CCCCCGGGGGGGGGGGGGGGGGGGGGGGGGGGGGGGGGGGGGGGGGGGGGGGGGGGGGGGGGGGGGGGGCGGEGGGGGGGGGGGGGGFGGGGGGFGGGGGGGGGGGGFGGGGGGGGGGGGFFGGGGGGGGGGGGGGGGGGGEGGFGGGFGGGFGGGGGGGGGGGGGGGGGGGGD:CFFFCGGGDFGGGGGGFGDEE5CCFECFGGGED*8?F?FGG*:@:8CEGECGF9CCCEFFD5CDFCFE5EEG58FGFGGD):)CCFCC<?DF):D*0*0:C>?CDC37**019A<56)0.194?F*
@M03506:14:000000000-AKVR1:1:1101:22045:4505 1:N:0:28
GTACTCCTACGGGAGGCAGTAGTGGGGAATATTGCGCAATGGACGAAAGTCTGACGCAGCAACGCCGCGTGAGGGATGAAGGCCTTCGGGTTGTAAACCTCTTTTCTCAGGGACGATGATGACGGTACCTGAGGAATAAGCCACGGCTAACTACGTGCCAGCAGCCGCGGTAATACGTAGGTGGCAAGCGTTGTCCGGATTTACTGGGCGCAAAGAGCGCGCAGGCGGTCGTTCAAGTCGCGTGTGAAAGCCCCCGGCTCAACTGGGGAGGGTCACCCGCGAACGATCTACTCGAAGGCAG
+
CCCCCFGGFGGGEFGGGEGFGGGGGGGEGGGGGCGEGGEGFGGGCEC@7FGDGFGGGEGGGGGGGFEGGGGDCEGGGGGG,CFGGGGDFGGGGGGGGGGGGGGDFEFGGFGG@FGGGGFGA9FFGG<CFFFCFDDFGGGAEFFC:@C7FGDGGF@FFCBFG:FGFGGCCFFECFGGGGCFGFFFFDFFFF=:<<B<EEEC8B@9FG?GF8*:**8:8@:C*:=GC>C8C*8:*:A9+00AEGEGEFFCFFG6D5C355)9++<?FGFG*17)1>FC*05)/5)**)*0(*/695)0.5)08
@M03506:14:000000000-AKVR1:1:1101:19854:4526 1:N:0:28
GTACTCCTACGGGAGGCAGCAGTGGGGAATTGTTCGCAATGGGCGCAAGCCTGACGTCGCAACGCCGCGTGGAGGATGAAGACCTTCGGGTCGTAAACTCCTTTCGATCGAGACGAACGGCTTCCGGGTGAACAATCCGGAAGAGTGACGGTACCGAGAGAAGAAGCCCCGGCTAACTCCGTGCCAGCAGCCGCGGTAATACGGGGGGGGCAAGCGTTGTTCGGACTTACTGGGCGTAAAGCGTGCGCAGTCGGTTCGTTGTGTCTGTTGTGAAAGCCCCGGGCTGAACGTGGGAATGGCG
+
CCCCCGGGGGGGGGGGGGGGGGGGGGGGGGGGGGGGGGGGGGGGGGGGGGGGGGGGGGGGGGGGGDEGGGGGGGGGGGGGGGGGGGGGGGGGGDFGGGGGGGGGGGCEGGGGFGGGGGGGGGGGGGDDFGFGEF8AFGGGGGGGGGGGGGGGG7FGDEFGEC:FFD?@C*=CFGGGC@,?FF>FC:BC8FCCCEGD:C>?FGCC5C*:E55*1;;8*;8A5+;85*:@EFC7<=FGGE*;7CE>C*>C8C*+7C*/*5*2:>D:0*3:+:7)*:*<20**5;5**)103*)-)85)0<?7<
@M03506:14:000000000-AKVR1:1:1101:21948:4530 1:N:0:28
GTACTCCTACGGGAGGCAGCAGTGGGGAATCTTGCGCAATGGGCGAAAGCCTGACGCAGCGACGCCGCGTGAGTGATGAAGGCCTTCGGGTTGTAAAGCTCTGTGGGGGGAGAAGAATAAGTGCAGGCTAATACCCTGCATGATGACGGTATCCCCTTAGCAAGCACCGGCTAACTCTGTGCCAGCAGCCGCGGTAAGACAGAGGGTGCAAACGTTGTTCGGAATTACTGGGCGTAAAGAGTGCGTAGGCGGTGCTCCCAGGCTGTTGTTAACTCTCACGCCTTAACTGGGAGGGTGCAGC
+
CCCCCGGGGGGGGFFGEGGGGGGGGGGCEGGGGCGGG7CCCFFGGGGGGGGGFGGCFFFGGGGGGGEGGBF:FFFFGFCGGGF@EFFGGGGEGGFFGGGGGGFFGGGGGGFFFFGCFGGGF:FCFFFGG8FGFCFGGGGGGGGGGGGGGCFGGFCFCFGGFCEFFGFDGCGGEGDGFFGFGGGGFDGFG8E8C8ECEFGGGG8EGGEGGGFFCE28C;8CCGCCE+0:C9@5FC/*/8CF0<ACC5598C57>C**0)*2<*9E:*<C**<*0:C3***9*)7:CFC*)*;,>:38>@?F4
@M03506:14:000000000-AKVR1:1:1101:16432:4534 1:N:0:28
GTACTCCTACGGGAGGCAGCAGTCGAGAATTTTTCTCAATGGGGGAAACCCTGAAGGAGCGACGCCGCGTGGAGGATGAAGGTCTTCGGGTTGTAAACTCCTGTCATTTGGGAACAAGGTGTGCGCGTTAACTGCGCGCGCATTGATAGTACCAGAAGAGGAAGAGACGGCTAACTCTGTGCCAGCAGCCGCGGTAATACAGAGGTCTCAAGCGTTGTTCGGATTCATTGGGCGTAAAGGGTGCGTAGGCGGCGCGGTAAGTCGGGTGTGAAATTTCGAGGCGTAACTTCGAGACTGCATT
+
CCCCCGGGGGGGGGEGGCFGGGGGGGGGGGGGGGGGGGGGGGGGGGGGGGGGGCFGGEFFFFFGGGGGG=FGBEGFFGG9FCGGGGGGGGGGGGGFGGGDFGGGGGGGGFGDCFGGGGGGGGGGGGGGDEGFGGGGGGEGGGCGCFGCCGGFGGGGGGGGGGGGFGGGGGGGGGGGGGG9FFFGGGGGCFEEGGC:>FGGGGGCEF@+0<@+CGG>EGFE5C*883<C++<>FGEE5@CCEGGEECEDGGGCCEDGGFGDC+*177:C57:7*0*<2)*>D))/*.77AD>0).)*9?FF9
@M03506:14:000000000-AKVR1:1:1101:24640:4536 1:N:0:28
GTACTCCTACGGGAGGCAGCAGTCGGGAATTTTGGGCAATGGGCGCAAGCCTGATCCAGCCACGCCGCGTGAGTGATGAAGGCCTTCGGGTCGTAAAGCTCTGTGGGGAGGGACGAACCGCCGGCGGTTAATAGTCGTCGGCATGACGGTACCTCCTTAGCAAGCACCGGCTAACTTCGTGCCAGCAGCCGCGGTAATACGAAGGGTGCAAACGTTGCTCGGAATTATTGGGCGTAAAGCGGACGTAGGCGGCTTAGCAAGGTGGATGGTAAATCCCTCGGCACAACCAAGGTAGTGCATC
+
CCCCCGGGC<CEGGGGGGGGFFDEEEGGGCFGF<FFGGGG?DFCEFEEGGGGGGGCCGFFGGGGGFEEC@FEGA9EFEEFGFFGDFGGFEFGG7E==FEC@FDFF==@FGEE7<=>F7FCGGD:FCGB*<:;;BFDFFFCEGCF,CFDD<CCCBF7+CFFGFGFGG7<FG<*=<F?C?EFGG5A6CCGFEG5>C:CEF+<;EC>*;***0<CCC*8**33*8*88CF?+<9;CE*?EG*0***:775FDGG5)*:7<**:6*2<CCA<**21**;C*093C))*:>/.8FF0*9976**99
@M03506:14:000000000-AKVR1:1:1101:23878:4538 1:N:0:28
GTACTCCTACGGGAGGCAGCAGTGGGGAATATTGGACAATGGGCGCAAGCCTGATCCAGCAATGCCGCGTGAGTGATGAAGGCCTTAGGGTTGTAAAGCTCTTTTACCCGGGAAGATAATGACTGTACCGGGAGAATAAGCCCCGGCTAACTCCGTGCCAGCAGCCGCGGTAATACGGAGGGGGCTAGCGTTGTTCGGAATTACTGGGCGTAAAGCGCACGTAGGCGGCTGTGTATGTTAGAGGTGAAAGCCCGGGGCCCAACCCCGGAATTGTCTTTAAGACTGCATCGCTAGAATTGTG
+
CCCC9FDGCGGGDGEGG>EEGGGGGGGFGGGFGGFFGGGDFGCFCFGEGGGGGGDFGCDFFGFGGGGGECCCFFGEAFGFF8FCFFGGGGGGGGGFGGGGFGGGGFEFGGGDDFGFGGCEGGGFEGGDGGGGCEFGGGGG,ADFGGGGDFGGCEGGGGFGGG,DFCC>@@51*@BFCGEFGCGGGGGF7FFGG<B<CE8:CFFCFG8FEEEG55@78C8*2;*;C088*:*;@C9+30:EFE?G?FCFF7*25>57E:)75*12**:75)>0>2:9***:7=79<5:@27>?>D?4*19@=
@M03506:14:000000000-AKVR1:1:1101:14610:4543 1:N:0:28
GTACTCCTACGGGAGGCAGCAGTGGGGAATATTGGACAATGGGCGAAAGCCTGATCCAGCCATGCCGCGTGAGTGATGAAGGCCCTAGGGTTGTAAAGCTCTTTCAACGGTGAAGATAATGACGGTAACCGTAGAAGAAGCCCCGGCTAACTTCGTGCCAGCAGCCGCGGTAATACGAAGGGGGCTAGCGTTGTTCGGAATTACTGGGCGTAAAGCGCACGTAGGCGGATACTTAAGTCAGGGGTGAAATCCCGGGGCGCAACCCCGGAACTGCCTTTGAAACTGGGTATCTTGAGGCAGG
+
CCCCCGGGGGGGGGGGGGGGGGGGFGGCFFGFGGGGGGGGGFGFGGGGGGGGGGFCGGGGFGGGFFGCECG@FEEFFFGGGGGGDFGFGGGFGGGGGGGDFAFFGGGGGGGGGGGGCFG,FGGDGGFCCCEFCF7?FGGGGGGGGGGGGGGGFGGGGGFGF7FFCFGEFGCFGFGCEFFFC*CFF7CFFGE7FGCBCEEC8?F?CCF8*:*3/;CEGGG*51A8E+:8*:C++<:@90:@FCF5155*2<CC4AEDG393C//*/9><C<C/7=49:=C7*1/0+0*0)4*)16?))))0)
@M03506:14:000000000-AKVR1:1:1101:23762:4554 1:N:0:28
GTACTCCTACGGGAGGCAGCAGTGGGGAATCTTGCGCAATGGGAGCAATCCTGACGCAGCGACGCCGCGTGGGGGAGGAAGGGCTTCGGCTCGTAAACCCCTGTTGCCCGGGGCGAACCTCGGCTTTCGAGCCGACTTACGGTACCGGGCGAGGAAGCACCGGCTAACTCCGTGCCAGCCGCCGCGGTAATACGGAGGGTGCGAGCGTTGTCCGGAATCACCGGGCGTAAAGGGCTCGTAGGTGGTTTGATAAGGGTGTTGTGAAAGTCCGGGGCTCAACCCCGGATCTGCCGTGCCGACC
+
9CCCCGFGFGGGCGEGGGDEGGG8@FCFGGG<F,C:BFFFGDF<FFFGGGGG9CABF7CGEEGGGGEFE@+=FEG@EGEC8=:CEFF7FGFCGGG@FFDGGGFFGD9FGECC7FCCECCDF@@CFEGFGFF7CGDCE*?<C:FBG9CFG*=5CGDD**<*;8C5:*@@::0;;*8;9+**1:?E5888*:CFGC/*2::CEC?5:E58**;C@*:E>F?+<**28:*/:EF7+7E***18>5?FCEGCCCF7>CCC=:)*2299+:7>+:C35C<**6=59>5:C)*.8*/37>>5>3@B)
@M03506:14:000000000-AKVR1:1:1101:11444:4559 1:N:0:28
GTACTCCTACGGGAGGCAGCAGTGGGGAATTGTTCGCAATGGGCGCAAGCCTGACGACGCAACGCCGCGTGGAGGACGAAGACCTTCGGGTCGTAAACTCCTTTCGATCGAGACGAACGGTCTCCGGGTGAACAATCCGGAGGAGTGACGGTACCGAGAGAAGAAGCCCCGGCTAACTCCGTGCCAGCAGCCGCGGTAATACGGGGGGGGCAAGCGTTGTTCGGAATTACTGGGCGTAAAGGGCTCGTAGGTGGCCAACTAAGCCAGACGTGAAATCCCTCAGCTCAACTGGGGAACTGCG
+
CCCCCGGGGGGGGGGGGGGGGGGGGGGGGGGGGGGGGGGGGGGGGGGGGGGGGGGGGGGGGGGGGGGGGGGGGGGGGGGGGDGGGGGGGGGGGGGGFGGGGGGGGGGGGGGGGGECGGGGGGGGGGGGGGGGGGGGGGGGGGGGGGGGGGGGGGGGGGEEGDFG?CFGFFFGGDGGGGGGGGGGGGGGGGGFGGGGGDGDGGGGGGGGGGGGDGGGGCEGGGGGE;>CFGGGFGGGG*>;EGGGFEEDCGCEFDC*@FGGGFC*<5=FGG=>4*?+:6CFF;FG7:FFF*9(8)))7@4=7
@M03506:14:000000000-AKVR1:1:1101:15231:4562 1:N:0:28
GTACTCCTACGGGAGGCAGCAGTGGGGAATATTGCACAATGGGCGCAAGCCTGATGCAGCGACGCCGCGTGAGGGATGACGGCCTTCGGGTTGTAAACCTCGTTCAATAGGGACGAAGCGTGAGTGACGGTACCTATAGAAGAAGCACCGGCCAACTACGTGCCAGCAGCCGCGGTAATACGTAGGGTGCGAGCGTTGTCCGGAATTACTGGGCGTAAAGAGCTCGTAGGTGGTTTGTCGCGTTGTTCGTGAAAACTCACAACTCAATTGTGGGCGTGCGGGCGATACGGGCCGACTGGAG
+
CCCCCGGGGGGGGGGGGGGGGGGGGGGGGGGGGGGGGGGGGGFGFGGGGGGGGGGGGGGGGGGGGGGGGCFGGGGFGGGGGGGGGGGGGGFGGGGGGGGFFEFGGGGGGGGGGGGGDFGGGGGGFCFGGGGGGGGCFFGGFFGGFGGGGEGGGGGGGGGGGGGGGGGGGGGGGGGGGGGGGGG9CFGE@7FGGGGEC*;CGGGCEGGGGGGDGGGE>C=CFF6?FG5;@E?FGGE8EGGD=E75CE*>EGGE5?EGGFCFEFGC<F?*229@CCFC<)7DC>)::5*81D>6)777)5>@F
@M03506:14:000000000-AKVR1:1:1101:16409:4573 1:N:0:28
GTACTCCTACGGGAGGCAGCAGTGGGGAATCTTGCGCAATGGGCGAAAGCCTGACGCAGCGACGCCGCGTGGGGGATGACGGGTTTCGGCTTGTAAACCCCTGTTGCCCGGGACGAACTTCTCCTTTCGAGGAGATTGACGGTACCGGGTGAGGAAGCACCGGCTAACTCTGTGCCAGCAGCCGCGGTAATACAGAGGGTGCGAGCGTTGTCCGGAATCACTGGGCGTAAAGGGCGCGTAGGTGGCGCTGCAAGTCGATGGTGAAAGCTCGCCGCTTAACGGCGAGGCGGCCATCGAAACG
+
CCCCCGGGGGGGGGGGGGGGGGGGGGGGGGGGGGGGGGGGGGGGGGGGGGGGGGGGGGGGGGGGGGGGGFGGGGGGGGGGGGGGGGGGGGGGGGGFGGGGGGFFGGGGGGGGGGGGGGGGGCFFGGGGGGGGGGFGGGGGGGGGGGGGGFGGGGFGFGGFGGGGEGGGDGGGFGFFFGGGGGGGGGGCE>FGGFGCCGEEGEGGEGG5EGGFFGG;EFGGG77ECFGG5EFGGGGGGGGEEGGGGGGDEE56CF9DE)*0A<C7CCF*<CG3579C5.>FDF@E5>)04754)9)8)5:))
@M03506:14:000000000-AKVR1:1:1101:6260:4586 1:N:0:28
GTACTCCTACGGGAGCCAGCAGTGGGGAATATTGGACAATGGGCGCAAGCCTGATCCAGCCATGCCGCGTGGGTGAAGAAGGCCCTAGGGTTGTAAACCCCTTTCAGCGGGGAAGATAATGACGGTACCCGCAGAAGAAGCCCCGGCTAACTCCGTGCCAGCAGCCGCGGTAACACGTAGGAGGCGAGCGTTGTCCGGAATCATTGGGCGTAAAGAGCGCGCAGGCGGCTTGGCAAGTCGGGTGTGAAATCCCGGGGCTCAACCCCGTGACTGCATTCGATACTGTCAGGCTCGAGGTAGG
+
CCCCCGGFFGGFGGGGGGGGFGGGGGGGGGGGGGGGGDGGGGGGGGGDGGGGGFGGGFGGGGGGGGGGGFGGGGGGGGGGGGGGGGGGGGE@FGGGGGGGGGGGGGFGGGGGGGGGGGGGGCFGGGGGGGGGGGGGGGGGGGFGGGG>FCGGFGEGDEFGGGFGGGGGGGGGGGGGGCFGGGGGGGDEGGGGDGGGGGDEFGCFFGGGGGECECF7FEGGEGGGECGEEECEDCA<=FCEEGFGCC+:7C?FGGECC>5CECFFGDDGC5C?C479D@C7C;>9E6CB<DF0)77:B)99@
@M03506:14:000000000-AKVR1:1:1101:18075:4614 1:N:0:28
GTACTCCTACGGGAGGCAGCAGTGGGGAATCTTGCGCAATGCGCGAAAGCGTGACGCAGCAACGCCGCGTGGGGGAAGAAGGCCTTCGGGTTGTAAACCCCTTTCAGTTGGGACGAAGCTCCGCCGGTGAATTGCCGGTCGGAGTGACGGTTCCTTCACAAGAAGCCCCGGCTCACTACGTGCCAGCAGCCGCGGTAATACGTAGGGGGCAAGCGTTGTCCGGAATCAATGGGCGTAAAGAGCGTGTAGGCGGTTCAGTAAGTTCGCTCTGAAAGCCCGGGGCTTAACCCCGGGATGCGGG
+
CCCC-FAAA@FG7;:7B;@;FEEFC@@@FC@A<C9C:EGGGGD@+FF>FGFGG:,BFC@@,CCFC7F+7FE+:CCFFCFCCECBF@A=FCFCC:@@FAE+BDCGDFFGGGDFE>F7CFG,<BF7CFGGGCC9F<@,FCC:EGEEC@CCC7F*=ACFCF@CAFGE:2=FB<CGF89EF7EG8EGD7+/@6EC5CEE8?*2<<*<+*:5:E5>C>*/1**;+@EE58*+++3CE**::5?CEDD*::=*7@+25>ECD@=*03+;+<>CDDD:*2*?*00/9))5:*):65*)()0)))7))7
@M03506:14:000000000-AKVR1:1:1101:20355:4619 1:N:0:28
GTACTCCTACGGGAGGCAGCAGTCGAGAATTTTTGACAATGGGGGAAACCCTGATCGAGCGACGCCGCGTGGAGGATGAAGGTCTTCGGATTGTAAACTCCTGTCATTGGGGAACAAGGTGCATACGTTAACTGCGTGTGCATTGATAGTACCCGAAGAGGAAGCCCCGGCCAACTCTGTGCCAGCAGCCGCGGTAAGACAGAGGGGGCAAGCGTTGCTCGGAATTACTGGGCGTAAAGGGCGCGTAGGCGGGATGGCAAGTCGGTCGTGAAATCCTTCGGCTCAACCGCAGAACGTCGAA
+
CCCCCGGGGGGGGGGGGGGGGGGGGGGGGGGGGGGGGGGGGGGGGGGGGGGGGGFGGCFGGGGGGGEGG@FCBFCBFFGGGGGGGGGDGGGGGGGGGGFGGGGGGGGGGGGGGGGGGGGGGGGGGGGGGGGGGGGGEGGGGGF9DFFGGGGGFGGGEGGGFFDGFCCF>FGGGGGFFGGGGGGGGGFGGGGGGGGGGGGGFFEGFGGGG>FEGGGD*;EDGGG>F?CFG9@FFGE=E5>C=EDGGECDEFG=C=ECFFFGGGFGGG=DCD67*>><>6CFDB:*3=D)4)),7))88@E:)
@M03506:14:000000000-AKVR1:1:1101:11136:4622 1:N:0:28
GTACTCCTACGGGAAGCAGCAGTCGAGAATTTTTCACAATGGGCGAAAGCCTGATGGAGCGACGCCGCGTGGGGGATGAATGGCTTCGGCCCGTAAACCCCTGTCATTTGCGATCAACCGTTATTATTTAAAAGATGATGACCTGATAGTAGCGAAAGAGGAAGGGACGGCTAACTCTGTGCCAGCAGCCGCGGTAATACAGAGGTCCCGAGCGTTGTTCGGAATCATTGGGCGTAAAGGGCGTGTAGGCGGGCTGTTAAGTCAAGTGTGCAAACCCTCGGCTCAACCGGGGAACGGCGCA
+
CCCCCFGGGGGGGGGGGGGFFFFGGFFFGDFGGGGGGGGGGGGGGGGGDGGGGGGGEGGGGGDGCCGEECGGGDGGEGGFGGGGGCDFFGGGCEFGFGGEEGF?FGFGFDDGG@FFGGFFFCCDCFF<DFF9FFGGGFFA9FFGGF<FGFFGFEGCEGFGC,,B7FFFGGGCGGGGGGDG?9:,?@CCFGGGGG8BEFFC+:CEG<6+;:8:CECCGE87CGDG5++3@<F5@C8EEFCGGG5**/**<+2:55**2***++*++*+2+*0/2*/1*09>D5)5C@*)-9<9>B)>)))))
@M03506:14:000000000-AKVR1:1:1101:7751:4639 1:N:0:28
GTACTCCTACGGGAGGCAGCAGTGGGGAATATTGGACAATGGGCGCAAGCCTGATCCAGCAATGCCGCGTGAGTGAGGAAGGCCTTCGGGTTGTAAAGCTCTTTCGCACGCGACGATGATGACGGTAGCGTGAGAAGAAGCCCCGGCTAACTTCGTGCCAGCAGCCGCGGTAATACGAAGGGGGCGAGCGTTGTTCGGATTTACTGGGCGTAAAGGGCGCGCAGGCGGCGAGTTTTGTCAGGCGTGAAAGCCCCGGGCTCAACCTGGGAGCTGCGCTTGAAACGGGCTTGCTGGAGACCGG
+
CCCCCGGGGGGGGGGGGGGGGGGGGGGDGGGGGCGGGGGGGGGGGGGGGGGGGGGGGGGGGGGGGGGGGEGGGFGFGGGGGGGGGGGGGGGGGGGGGGGGGGGGGGGGGGGGGGGGGGGGGGGDFGGGGGGGGGGGGGGFGFGGGGGGDGGGGGGGGGGGGGGGGGGGGGGGGGGGGFGGGDGGGGGGGG>*:CDGEGDGEFFGGGGGGGGDEFECEGDGGGGGGGGGGG8C8EFDFEFFGG6CEEEG7AE6*:EGG35>9?FF<75<0CDFF6C=3>F42=FGEFD317:>*985/07>D
@M03506:14:000000000-AKVR1:1:1101:8001:4652 1:N:0:28
GTACTCCTACGGGAGGCAGCAGTTGGGAATCTTGGACAATGGGGGAAACCCTGATCCAGCCATGCCGCGTGAGTGATGAAGGCCTTCGGGTTGTAAAACTCTTTCGACGGGGACGATAATGACGGTACCCGTAGAAGAAGCCCCGGCTAACTTCGTGCCAGCAGCCGCGGTAATACGAAGGGGGCTAGCGTTGCTCGGAATCACTGGGCGTAAAGCGCACGTAGGCGGACTCTTAAGTCGGTGGTGAAATCCTGGAGCTCAACTCCAGAACTGCCTTCGATACTGAGAGTCTCGAGTCCGG
+
CCCCCGGGGGGGGGGGGGGGGGGGGGGGGGGGGGGGGGGGGGGGGGGGGGGGGGGGGGGGGGGGGGGGG:FFGGGFGGGGGGGGGGGGGGGGGGGGGGGGGGGGGGGGGGGGCCFEFGGGGGGGGGGGGGGGGGGGEGGGGGGGGGDCFGFCCFDFFGGGGGGGGGGGGGFGCGGGGGGGGGGGFGGGFGEEGG@FEG5:FFGGGGGFC?E>EGGGGGGGGGGGGGGG5CEC+:CFFGFEGEEG=C?CCCC<7EG*:F**9EC+2<<C7F6@G6FFCFGCGFF7:=<??D46@)))/7BDD
@M03506:14:000000000-AKVR1:1:1101:8807:4654 1:N:0:28
GTACTCCTACGGGAGGCAGCAGTGGGGAATCTTGCGCACTGGCCGAAAGGCTGACGCAGCGACGCCGCGTGTGGGAGGACGCCCTTCGGGGTGTAAACCACTGTTGCCCGGGACGAATATCCTTCTTTAGGAGGATTGACGGTACCGGGTGAGGAAGCACCGGCTAACTCCGTGCCAGCAGCCGCGGTAATACGGAGGGTGCGAGCGTTGTCTGGAATCACTGGGCGTAAAGGGCGCGTAGGCGGCGCGAGCAGTCGATCGTGAAAGTCCGGAGCTCAACTCCGGATCGGCGGTCGATACC
+
CCCCCGGGGGGGGGGGGGGGGGGGGGGGGGGGGDGGGGGGGGGGGGGGGGGGGGGGGGGGGGGGGGGGGGGGGGGGGGGGGGGGGGGGGGGGGGGGGCFFGFFFGFGGGGGGGGGGGGGFGGGGGFGFFGGFGDCGGGGGGGGGGGGGGGGGGGFGGGGGF@EGFGGGAFFGGGGGGGGGGGGGGGGCEGGGDFDEGGGGGGGGGGGGDGEGGG?CE9CFGGCFFFEGEGGCGGEEGGDEEGGEGCC5C=EG):<DE5*9C:FGCGGG+:EFC5<:<F69:6:=EBD5:D51>>7@D5FD)
@M03506:14:000000000-AKVR1:1:1101:4988:4661 1:N:0:28
GTACTCCTACGGGAGGCGGCAGTGGGGAATATTGGACAATGGGCGCAAGCCTGATCCAGCAATGCCGCGTGAGAGATGAAGGCCTTAGGGTTGTAAAGCTATTTTACCCGGGTAGATAATGACTGTACCGGGAGAATAAGCTCCGGCTAACTCAGTGCCAGCATACGCTGTCATACGGAGGGGGCTAGCGTTGTTCGGATTTCCTGGGCGTAAAGGGCGCGACGGCGGCCAGCACAAGTCAGTTGTGAAATCTCCGAGCTTAACCCGGAAAGGTCCACTGATACTGTTCGGCCAGAGTGCG
+
9CBCCF9@EFFGE7+@F7+@FGFA<6+B@C,<C<,C8CFGG@DFCE@E:,,,C<FFGFGGCD<9F,CC+8>C@,5,55C9ECFGCF<,,9:F:B@FCF,E,C@FGGGG8>FC+8+5<EC?F,,,:C,,8>+@:=CCAC9A,3@<@EC7B<D<F,B@=,@,,5@B,,6**66,3,<FC:*1<**1<F7CC<=BFF8938**43++,0<5@*1**1<+A;?8E**//*?**::**02*2**3<CGE702*++00:EFC*)1)2+:<+9E)//:49*:9****24*+<4:*65),))..)**18
@M03506:14:000000000-AKVR1:1:1101:14082:4663 1:N:0:28
GTACTCCTACGGGAGGCAGCAGTGGGGAATATTGGACAATGGGCGAAAGCCTGATCCAGCCATGCCGCGTGTGTGAAGAAGGTCTTCGGATTGTAAAGCACTTTAAGTTGGGAGGAAGGGCAGTTACCTAATACGTGATTGTTTTGGCGTTACCGACAGAGTAAGCACCGGCTAACTCTGTGCCAGCAGCCGCGGTAATACAGAGGGTGCAAGCGTTAATCGGAATTACTGGGCGTAAAGCGCGCGTAGGTGGTTCGTTAAGTTGGATGTGAAATTCCTGGGCTTAACCTGGGGACGGCGG
+
CCCCCGGGGGGGGGGGGGGGFGGGGGGGGGGGGFGGGGGGGGGGGGGGGGGGGGGGGGGGGGGGGGGGGGGGGGGGGGGGGGGGGGGGGGGGGGGGGGGGGGGGGGGGGGGGGGGGGGGGGGGGGGGGGGGGGGGGGGGGGGGGGGGGGGGGGGGGGGGGGGGGGGGGGGEGGGGGGGGGGGGGGGGGGGGGGGGGGGGGGGGGGCEEEEEGGGGGGGGGGFGGGGGFGFCGGGGGGGFGFEEGGGEDEGGGG=FGG@GF*<:A?FFGGGGF7:CC>FG7CFFG*):83CFB:>:;))57)
@M03506:14:000000000-AKVR1:1:1101:14542:4663 1:N:0:28
GTACTCCTACGGGAGGCAGCAGTTGGGAATCTTGGACAATGGGGGAAACCCTGATCCAGCCATGCCGCGTGAGTGATGAAGGCCTTCGGGTTGTAAAACTCTTTCGACGGGGACGATAATGACGGTACCCGTAGAAGAAGCTCCGGCTAACTTCGTGCCAGCAGCCGCGGTAATACGAAGGGGGCTAGCGTTGTTCGGAATTACTGGGCGTAAAGCGCGCGCAGGCGGCTATCCAAGTCAGGGGTGAAAGCCCGGAGCTCAACTCCGGAACTGCCATTGAAACTGTTTAGCTTGAGGACGG
+
CCCCCGGGGGGGGGGGGGGGFGGGGGGGGGGGGGGGGGGGGGGGGGGGGGGGGGGGGGGGGGGGGG+:C@ECCCFEFGDGGGGGGGGGGGGGGGGGGGGGGGGGGGGGGGGGGGGGGGGGGGGGCGGGGGGGGGGGGGDFG?FFGEGGEFGFGGGGGGGGGG:FFGGGGGGEFGGGFFDG7FEGEGCFGGCGGGFFEEECGGG?FFGGGGGGG5EFEDEGGGEGGGEGGGDGFGE+6<:9?FC==E54AC:*CEEDGF4C6?F?E4EDCC=69*9<C4:C*6?:?9>FAGF)95:649.7)
@M03506:14:000000000-AKVR1:1:1101:6387:4665 1:N:0:28
GTACTCCTACGGGAGGCAGCAGTGGGGAATCTTGCACAATGGAGGAAACTCTGATGCAGCGACGCCGCGTGAGTGATGAAGCCCTTCGGGGTGTGAAGCTCTTTCGGCAGGAACGATAATGACGGTACCTGAAGAAGAAGCTGCGGCTAACTACGTGCCAGCAGCCGCGGTAATACGTAGGCAGCAAGCGCTGGTCGGAATTACTGGGCGTCAAGAGTGTGTAGGCGGTTCGCTAAGTGCCGTGGGAAATCTCGCGGCCCAACTGGGAGGTGGCGCGGGAAACTGGAGGGCTCGGGCCTGG
+
CCCCCGGGGFCGGEBECCEE,FFAFACFCAFECE,CDDGGD@@FCEFGFC,FFCGFFCEFGGEGFDGEG:@=6EF<FFGFFGFFGEFEGGDFCFC<F9F@ECFFFE7FFGC@DDFE>:+<FFGGDCCG9<FFCDDFFG<DB<@CGGG@F?FF9FFCFGFFEG7FGGG7FFGEEC<FFF:@F,<<4=+<FF**4*2?BE8CC6<:+0CG>8/*/*@98CG0A;<CC+?C8:;*//1*+3*30:2**1*7*<C9>**9?))9*//*30**29*)**/*)0))1))+269><D@()8).)).7F
@M03506:14:000000000-AKVR1:1:1101:25352:4666 1:N:0:28
GTACTCCTACGGGAGGCAGCAGTGGGGAATTTTGCGCAATGGGGGAAACCCTGACGCAGCAACGCCGCGTGGAGGATGAAGTCCCTTGGGACGTAAACTCCTTTCGACCGGGAAGATTATGACGGTACCGGTGGAAGAAGCCCCGGCTAACTTCGTGCCAGCAGCCGCGGTAATACGAGGGGGGCGAGCGTTGTTCGGAATTATGGGGCGTAAAGGGCGCGTAGGCGGGGCGGTAAGTCACCTGTGAAACCTCTGGGCTCAACTCAGAGCCTGCAGGCGAAAATGCCGTGCTAGAGTGGGG
+
CCCCCFFF<CCCGDGEGGDEEFGGDGG7C<,CF,E@FDGGGGGGDGCFDGGGGGGGGC@FCCCCFFEGEEGGDECC8=BEFGBFFGGGDCFGGCFFGCAEGGFC9+4++>@=CFGG9,>FF98BC>>:CCC3<++:D:FGB7:BFDE*CC:F<;<>>7=;C:,@7CFGGG*<<9FEG*1BFGDGGG5/*8*1:**0A>**/++<2+AG5E::*A:9C5?58***ACCE**18CC**<<D7CGFAFGGG+<*29+26=)27CC*+3:0*+*6)***+28DC3))+0*20,5)(6*96**0<B
@M03506:14:000000000-AKVR1:1:1101:9867:4673 1:N:0:28
GTACTCCTACGGGAGGCAGCAGTGGGGAATCTTGGACAATGGGGGAAACCCTGATCCAGCCATGCCGCGTGAGTGAAGAAGGCCTTAGGGTTGTAAAGCTCTTTTGCCAGGGACGATAATGACGGTACCTGGAGAATAAGCCCCGGCAAACTTCGTGCCAGCAGCCGCGGTAATACGAAGGGGGCTAGCGTTGTTCGGAATTACTGGGCGTAAAGCGCACGTAGGCGGGTTGTTAAGTCAGGGGGGAAATCCCGGAGCTCAACTCCAGAACTGCCTTTGATACTGAAGATCTTGAGTTCGG
+
CCCCCGGGGGGEGFGGGGGGGGGGGGGGGGGGGGGGGGGGGGGGGGGGGGGGGGGGGGGGGGGGGGGGGGGGGGGGGGGGGGGGGGGGGGGGGGGGGGGFGGGGGGGGGGGGDGGGGGGGCECGGGGGGFFGDGGGGGGGGGGGGGGGGGGGGGGGGGGGGGGGGGGGGGGGGGGFEFCEGGGGGGFEDGCCGF7FEGEGGGGGAEGFFGGGGDGFGGGGGGDFGCCGGEDECEFFF+:+:CFC*:C3;:CGGEGCED4FGGGFG46CE*:9**2<C?C7D?B7AFC?2:@A?=*79687B
@M03506:14:000000000-AKVR1:1:1101:12353:4687 1:N:0:28
GTACTCCTACGGGAGGCAGCAGTGGGGAATATTGGACAATGGGCGCAAGCCTGATCCAGCCATGCCGCGTGAGTGATGAAGGCCCTAGGGTTGTAAAGCTCTTTTGTGCGGGAAGATAATGACGGTACCGCAAGAATAAGCCCCGGCTAACTTCGTGCCAGCAGCCGCGGTAATACGAAGGGGGCTAGCGTTGCTCGGAATCACTGGGCGTAAAGGGTGCGTAGGCGGGTCTTTAAGTCAGGGGTGAAATCCTGGAGCTCAACTCCAGAACTGCCTTTGATACTGAAGATCTTGAGTTCGG
+
CCCCCGGGGGGGGGGGGGGGGGGGGGGGGGGGGGGGGGFGGGGGGGGGGGGGGGGGGGGGGGGGGGGGGGGGGCFGGGGGGGGGGGGGGGGGGFGGGFFGGFGGGGGGGGGGCGGGGGGGGGGGGDGGGGDGGGFGGGGGFGGGGGGGGGGGGGGGGGGGGGGGGGEGGGGGEFFGGGBCEGGGGGGFGGEGGCCFEGGEGDFGGGGGFGGGGGGFGGG*:1:EGGGGGCCGCFG?G7>EFGGG5757<99CFGGCF@7<C?50C4+9CC*/CC5<*977*8=9:6764C6<6?4</9=:@
@M03506:14:000000000-AKVR1:1:1101:12935:4688 1:N:0:28
GTACTCCTACGGGAGGCAGCAGTGGGGAATATTGGACAATGGGCGCAAGCCTGATCCAGCCATGCCGCGTGAGTGATGAAGGCCCTAGGGTTGTAAAGCTCTTTTGTGCGGGAAGATAATGACGGTACCGCAAGAATAAGCCCCGGCTAACTTCGTGCCAGCAGCCGCGGTAATACGAAGGGGGCTAGCGTTGCTCGGAATCACTGGGCGTAAAGGGTGCGGAGGCGGGTCTTTAAGTCAGGGGTGAAATCCTGGAGCTCAACTCCAGAACTGCCTTTGATACGGAAGATCCTGAGTTCGG
+
CCCCCGGGGGGEEGGGGGGGGGFGGGGCGGFGGGGGGGGGGGGGGGDGGGGGGGGGGGGGGGGEGGGGGFGEFEFGGGGGGGGGGGGGGGFGGGGGGGGGGGGGGGGGGGGGCFFGGGGGFFGGGGGGGGDFEGFGGGGCFCCFGDCFF?CFGGGGG:C;C:FFCGCC@FC<FFGGGF7CCEGGC@FFCFBGGDCC8B*;BCCGGGFGCC:EGGFDGG=8E5?EEEECG:*;77?9EC79CF5CC:=FGC+7FGC08.90<69:+06679>?C4FGG****6@/*07)37?)*9@?==B5>
@M03506:14:000000000-AKVR1:1:1101:21997:4696 1:N:0:28
GTACTCCTACGGGAGGTAGCAGTGGGGAATTTTGGACAATGGGCGCAAGCCTGATCCAGCCATGCCGCGTGAGAGATGAAGGCCCTAGGGGTGTAAAGCTCTTTTGTGCGGGAAGATAATGACGGTACCGCAAGAATAAGCTCCGGCTAACTTCGTGCCAGCAGCCGCGGTAATACGAAGGGGGCTAGCGTTGCTCGGAATCACTTGGCGTAAAGGGTGCGTAGGCGGGTCGTTAAGTCAGGGGTGAAATCCTGGAGCTCAACTCCAGAACTGCCTTTGATACTGAAGATCTTGAGTTCGG
+
BCCCCDFGFGGEGGFD@EEGFFFCFGG7;C,<EFCFFC8FEA<E@@:@CEFGC8F9FCF,DDG8EFG7C+@FB,:,,?CFGFG<?F<FGG+B:FGFE?DFGFFGF9FFGGDDCGGGGAEF,C<BCF@+CC7>@CFGGGGCC,>=>:FEGCGGG,<@F+@FFF<F,@<C:FGCED<,@*,1<CCEGGGFGGGGGGGFGG7CEEFF9+2A?8ECECFC**2?=1AC*+8EG8**22;/A<*++2:5EGGCGC+<F769C7DGEGGGGGE*?C7=CGFGFFC7>849+*0/:FFF4**09@=>3
@M03506:14:000000000-AKVR1:1:1101:20955:4697 1:N:0:28
GTACTCCTACGGGAGGCAGCAGTGGGGAATATTGGACAATGGGCGAAAGCCTGATCCAGCAATGCCGCGTGAGTGATGAAGGCCTTAGGGTTGTAAAGCTCTTTTACCCGGGATGATAATGACAGTACCGGGAGAATAAGCCCCGGCTAACTCCGTGCCAGCAGCCGCGGTAATACGGAGGGGGCTAGCGTTGTTCGGAATTACTGGGCGTAAAGCGCACGTAGGCGGCTTTCTAAGTCAGGGGTGAAATCCTGGAGCTCAACTCCAGAACTGCCTTTGATACTGGGAAGCTCGAGTCCGG
+
CCCCCGGGGGGGGGGGGGGGGGGGGGGGGGGGGGGGGGGGGGGGGGGGGGGGGGGGGGGGGGGFGGGGG@FGGEFGGGGGGGGGGGGGGGGGGGGGGGGGGGGGGGFGGGGGGGGGGGGFFFGGGGGFFGGGGGGGGGGGGFGGGGGGGGGGGGEGGGGGGGGGGGGGGGGDGGCGG@GGGGGGD@FDDFCFGCGGEGGGFGCF:+<CFGGEEGGCEGEGGGGGGGGGDGCGGGGFGFGGGCFGGGFFGGFGGGGGGFGGGGF9CCEGFGE?=CFGC=>:**79?FG4(9<,?7)8*767<
@M03506:14:000000000-AKVR1:1:1101:18013:4717 1:N:0:28
GTACTCCTACGGGAGGCAGCAGTGGGGAATTGTTCGCAATGGGCGCAAGCCTGACGACGCAACGCCGCGTGGAGGATGAAGATCTTCGGGTCGTAAACTCCTTTCGATCGAGACGAACGGCCTCCGGGTGAACAATCCGGAGGAGTGACGGTACCGAGAGAAGAAGCCCCGGCTAACTCCGTGCCAGCAGCCGCGGTAATACGGAGGGGGCGAGTGTTGTTCGGAATTACTGGGCGTAAAGGGCGGGCAGGCGGCCTGGCAAGGCGGGTGTGAAATCCCTTGGCGTAACGGAGGAATGGCG
+
CCCCCGGGGGGGGGGGGGGGGGGGGGGGGGGGGGGGGGGGGGGGGGGGGGGGGGGGFGGGGGGGGGGGGGGGCGGFGGGGGGGGGGGGGGGGGGGGGGGGGGGGGGGGGGGGCFGGGGGGCEGGGGGGGEG?GGGGGGGGEGGGGGGFGGGGGGGGEGGGGGGGGGFFGGGGGGEGGCFFEFFGGGGGCEEGGCGEEEG?FGGC*?EGGG5C8C?FCGGFGCEGG55@CEFGGC*:1C3FFGE5**27CEEEDGGGGFF9=?F*7C/7/920*>:C>6**2<F6*)1)-*0,0<))7?F)0
@M03506:14:000000000-AKVR1:1:1101:21132:4720 1:N:0:28
GTACTCCTACGGGAGGCAGCAGTGGGGAATTTTGGACAATGGGCGCAAGCCTGATCCAGCCATGCCGCGTGCAGGATGAAGGCCTTCGGGTTGTAAACTGCTTTTGTACGGAACGAAACGGCTCTTTCTAATAAAGAGGGCTAATGACGGTACCGTAAGAATAAGCACCGGCTAACTACGTGCCAGCCGCCGCGGTAATACGTAGGGTGCAAGCGGTAATCGGAATTACTGGGCGGAAAGCGTGCGCAGGCGGGTATGTAAGACAGTTGGGCAATCCCAGGGCGCAACCTGGGAACGGCAC
+
@-C9-C@CGGGGGGEGGGGGGGFDFGGGGCGGGGGGEEFGFGFFEGDGGGGGFGCFGGGGFGGGFFEGGGDGFG=B=DDDFGGEFGGGGGFGGGGGGG9FFAFGGGGGGGD+:CFGGB@@?+@F<9F@FCEA<DEFGCGGGCGGFAAFGGF7FCEFGGDFFFGG=EC7,*@C:3FGBC,*2D1D;B@*>=F:@::F58+<+*2?:@C?E*29+*=*;=E9<5=**/<CCE+<CCC**/)::EEE5:55=**:<**5+/0:?7*<+70?F**)0*9+00267)<:5<D@:*5:@4<F)))7)
@M03506:14:000000000-AKVR1:1:1101:13187:4720 1:N:0:28
GTACTCCTACGGGAGGCAGCAGTGGGGAATTGTTCGCAATGGGCGCAAGCCTGACGACGCAACGCCGCGTGGAGGATGAAGATCTTCGGGTCGTAAACTCCTTTCGATCGAGACGAACGGCCTCCGGGTTAATACTCCGGAGGAGTGACGGTACCGAGAGAAGAAGCCCCGGCTAACTCCGTGCCAGCAGCCGCGGTAATACGGGGGGGGCAAGCGTTGTTCGGAATTACTGGGCGTAAAGGGCTCGTAGGCGGCCAACTAAGGCAGACGGGAAATCCCTCGGCTTAACCGGGGACCTGGG
+
CCCCCGGGGGGGGGGGGGGGFFGEFDFGGGGGGGGGGGGGGGFGGGGGGFGFGGFGGGGGGGGGGGGGGGGGGFGCFGGGGGGGGGFFGGGGGGGGF9FGGGGGGGFCFFGG?GGGCEFGGC<<FGEGCFGGFGGGFGGGGGD7>FGGGGGGFFCE7CFGGGFFGGFGGCCFEGGCGFEGEC77;<CFGGGCEEGDEGG:@CGDGGGGGGGEC8@E;581CFED585CF999<E8*/*98??**:*:911/+7:*7*)9*<+0***/*0)2)*)13*0969555:)014:>1;@>).))).
@M03506:14:000000000-AKVR1:1:1101:12792:4734 1:N:0:28
GTACTCCTACGGGAAGCAGCAGTGGGGAATTTTCCGCAATGGGCGAAAGCCTGACGGAGTGACGCCGCGTGGGGGACGAAGGCCTTCGGGTTGTAAACCCCTGTCAGAGGGAAAGAAGGGTGTCGGTGTGAATAGCGCCGGCATATGACGGTACCTGCAGAGGAAGCCCCGGCTAACTCTGTGCCAGCAGCCGCGGTAAGACAGAGGGGGCAAGCGTTGCTCGGAATTACTGGGCGTAAAGGGCGCGTAGGCGGGATGGCAAGTCGGTCGTGAAATCCCTCGGCTCAACTGAGGATCGTCG
+
CCCCCGGGGGGGGGGGGGGGGGGGGGGGGGGGGGGGGGGGGGGGGGGGGGGGGGGGGGGGGGGGGGGGGGGGGGGEGGGGGGGGGGGGGGGGGGGGGGGGGGGGGGGGGGGGGGGGGGGGFGEGGGGGGGGGFGGGGGGGGGGG?FGGGGGGGGCFGGGGGGGGGGGGGGGGGGGGGGFGGGGGGGGGGGGGGGGGGDGGGGGG6CGGGGDGGGGECEGG9FGGG58CCFFGGG8?::D8CFGGGGGDCEGGGGGC5@CFF+70ADDD*9:>C3C0*99CC>@=57**(:F2?F))/8?50
@M03506:14:000000000-AKVR1:1:1101:17127:4739 1:N:0:28
GTACTCCTACGGGAGGCAGCAGTGGGGAATATTGGACAATGGGCGCAAGCCTGATCCAGCCATGCCGCGTGAGTGATGAAGGCCCTAGGGTTGTAAAGCTCTTTTGTGCGGGAAGATAATGACGGTACCGCAAGAATAAGCCCCGGCTAACTTCGTGCCAGCAGCCGCGGTAATACGAAGGGGGCTAGCGTTGCTCGGAATCACTGGGCGTAAAGGGTGCGTAGGCGGGTCTTTAAGTCAGGGGTGAAATCCTGGAGCTCAACTCCAAAACTGCCTTTGGTACTGAAGATCTTGGGTTCGG
+
CCCCCGGGGGGGGGGGGGGGGGGGGGGGGGGGGGGGGGGGGGGGGGGGGGGGGGGGGGGGGGGGGGGGGGGGGGGEGGGGGGGGGGGGGGGGGGGGGGGGGGGGGGGGGGGGEGGGGGGGFGGGGGGGGGGGGGGGGGGGGDGGGGGGGGGGGGCGDFFGGGGGGGGDGGGGCFGGGFGGGGGGGEGGGGGG77BFGG>CGGGGGGGGFGGEGFGGGGGCGGDGGGGGGGGDCFF?G+0<CEGGEE5CFFGCC??*::49?+*+29<79F6@79>CFFGF5?F7?*>F<C?A46*)0).5>
@M03506:14:000000000-AKVR1:1:1101:12595:4741 1:N:0:28
GTACTCCTACGGGAGGCAGCAGTGGGGAATATTGGACAATGGGCGCAAGCCTGATCCAGCAATGCCGCGTGAGTGAGGAAGGCCTTAGGGTTGTAAAGCTCTTTCACCCACGACGATGATGACGGTAGTGGGAGAAGAAGCCCCGGCTAACTTCGTGCCAGCAGCCGCGGTAATACGAAGGGGGCGAGCGTTGTTCGGATTTACTGGGCGTAACGGGCGCGCAGGCGGCCCCCCACGTCAGGCGGGAAAGCCCCGGGCTTAACCTGGGAACTGCGTCTGGGCCTGAAGGGCTTGAGTGCGG
+
CCCC@DFGGGGGGGGGGGGGCFGDCGGDEGGGGDGGGGGGGGGGGFGCCFGGGGGGGGGGGGGGGGGGGEEFEFGGGFGGGGGGGGGGFGGGGGCGGEGFGGGGGGFFFGGGGGF:4D5<EADC:FFGCDGGGECEF<>FFGGGGGGFEFG9FDGFGGGGGGDFFGDGGGCD*@3?<>:FB7FGGECCGG8;*;CE:C:CEC+30@CE8>>ED*8CEG5/***:8:CG:8*8*/**/*98:C6**2:>5*?73**)279<F9:020:<C45)2*91>31CF))*:)06:*7.00770/=BB
@M03506:14:000000000-AKVR1:1:1101:8408:4766 1:N:0:28
GTACTCCTACGGGAGGCAGCAGTGGGGAATATTGGACAATGGGCGAAAGCCTGATCCAGCCATGCCGCGTGAGTGATGAAGGCCCTAGGGTTGTAAAGCTCTTTCGGCGGGGACGATAATGACGGTACCCGCAGAAGAAGCCCCGGCTAACTTCGTGCCAGCAGCCGCGGTAATACGAAGGGGGCTAGCGTTGCTCGGAATCACTGGGCGTAAAGGGCGCGTAGGCGGACTCTTAAGCCAGGGGGGAAAGCCTGAGGCTCCACCTCCGAATTGCCTTTGATACTGAGAGTCTCGAGACCGG
+
CCCCCGGGGGGGGGGGGGGGCGGGGGGGGGGGGGFGGCFGGGGGGGGGGGGGGGGGGGGGGGGGGGGGGGGGGGGGGGGGGGGGGGFGGGFFGGGGGGGGGGGGGGGGGGGGGGGGGDGGGGGGGGGGGGGGGGGGGGGGGFGGEGGGGFFGGGGGGGGGGG:CGGDGEGGGGGGFGGGCGGGGGGGGGGGGGD0<EGDGGGCGGGGGCEGGGDFGGGGGGGGDGF>EC>=ECFFGFFFGF=EG5**9CF?C<6*9F3*2*29C*977*17>F::EF***0**3946*276)0<?>4>F@E
@M03506:14:000000000-AKVR1:1:1101:18976:4776 1:N:0:28
GTACTCCTACGGGAGGCAGCAGTGGGGAATTGTTCGCAATGGGCGCAAGCCTGACGACGCAACGCCGCGTGGAGGACGAAGATCTTCGGGTCGTAAACTCCTTTCGATCGGGACGAACGGCCGGTGACCTAACACGTCATCGGAGTGACGGTACCGAGAGAAGAAGCCCCGGCTAACTCCGTGCCAGCAGCCGCGGTAATACGGGGGGGGCAAGCGTTGTTCGGAATTACTGGGCGTAAAGGGCGCGTAGGCGGCCTACTAAGTCGGACGTGAAATCCCTCGGCGCAACCGAGGACCCGCG
+
CCCCCGGGGGGGGEGGGGGGGGGGGGGGGGGGGGGGGGGGGGGGGGEGGGGGGGGGGGGGGGGGGGGGGGGGEGGGGGGGGGGGGGGGGGGGGGGGCGGGGGGGGGGGGGGGGGG7FGGGGGGEGGGGGGGGGGGGGGGFGG@CFGGGGGGGGGGGGGCFFGGGDFGGGFCDGGGCECFGGGCEGGGGGGGGGGGGGGGGGGGGGGGGGGGGGGGGEEGGGFGGGGFFGGFDGGGGGGGCFGDEGDGGGGGGGEGCG)06C?F9CDGC=/ABGGGGGF4*0<3E*5)79<B0@:3)))).)
@M03506:14:000000000-AKVR1:1:1101:13008:4783 1:N:0:28
GTACTCCTACGGGAGGCAGCAGTGGGGAATCTTGCGCAATGGGCGAAAGCCTGACGCAGCGACGCCGCGTGTGGGATGAAGGCCTTCGGGTTGTAAACCACTGTCGGGAGGGACGAAGCTCTGACGGTACCTCCAAAGGAAGCACCGGCTAACTCCGTGCCAGCAGCCGCGGTAATACGGAGGGTGCGAGCGTTGTCCGGAATCACTGGGCGTAAAGGGCGCGTAGGCGGCCCGGTAAGTAGGGGGGGAAATTCTGAGGCTTAACCTCAGGGCTGCCTGCTAGACCGGCCGGCTTGGGGGC
+
CCCCCGGGGGGCCCGGG>FFFFGG?EGE@FFGGGFFG@CFFGG8CEEEDGGGGFGGGEFGGGGGGGGGGCEGGGF,,BFGGCFGFCGGBFFGEF9CEFAGGGDFFGGEE>@EFGFG7F<,@FFGGEGGFDGFE@FGFCC<BFFGGFFG>:*CFF9FFBFGF9CFGGGFGDGDCFCCEFGCFGGGGC:?EGGG*;:8FGDGGGFDDFGF*;1?/*;EGGGGGGEC?8CFCD::*:=*2890+2?=CD*7**:0:C:C:@CCC6*0+2<C7*6@****97:94@*3<)1)-)0().05))).)
@M03506:14:000000000-AKVR1:1:1101:15594:4785 1:N:0:28
GTACTCCTACGGGAGGCAGCAGTGGGGAATATTGGACAATGGGGGCAACCCTGATCCAGCAATGCCGCGTGAGTGATGAAGGCCTTCGGGTTGTAAAGCTCTTTTGCCAGGGACGATGATGACGGTACCTGGAGAATAAGCCCCGGCTAACTTCGTGCCAGCAGCCGCGGTAATACGAAGGGGGCAAGCGTTGTTCGGAATTACTGGGCGTAAAGGGCGCGTAGGCGGCTTATCAAGTCAGGCGTGAAATTCCCGGGCTCAACCTGGGGGCTGCGCTTGATACTGCTGAGCTTGAATGCGG
+
CCCCCGGGGGGEGGGGGGGGGGGGGGGGGGFGGGGGGGGGGGGGGGGGGGGGGGEGGGGGGGGGGGGGGGGGE?EEFGGGGGGGGGGGGGEFGGCFGGGGGGGGGGGGGGGGGGGGGGGGGGGGGGGGGGGFGGGGCFGGFGGEDCEGCFGGGGGGGGGGGFGGGGGGGGDGGGGGGGFGGGEGGGGGGGG>FGGGGGGEGGGGGGGGFGGDGGFGEGGGG:EGGFEGGEEFCCFEGGFGGGGGGGG3@FFGGGGGGFGGEDFGDFGGGG=:DDCCDBGFC=?+<**/5CF29F>4=@6BF
@M03506:14:000000000-AKVR1:1:1101:14110:4793 1:N:0:28
GTACTCCTACGGGAGGCAGCAGTGGGGAATATTGGACAATGGGCGAAAGCCTGATCCAGCAATGCCGCGTGAGTGATGAAGGCCTTAGGGTTGTAAAGCTCTTTTACCCGGGATGATAATGACAGTACCGGGAGAATAAGCCCCGGCTAACTCCGTGCCAGCAGCCGCGGTAATACGGAGGGGGCTAGCGTTGTTCGGAATTACTGGGCGTAAAGCGCACGTAGGCGGCTTTGTAAGTTAGAGGTGAAAGCCCGGGGGTCAACTCCGGAATTGCCTTTAAGACTGCATGGCTAGGACTGTG
+
CCCCCGGGGFEEECFGGGGGAFGGGGGBEGGGGGGGGCFGGG@FCGGGGGGGGG@EDFGGGGGGGGGGGFGGCEF9C?FFGGGGGGGFGGGGGGGFGGGFFGGGGGGFGGGGF+8FGGGGDGGGDFGGGEGD@CCFGGGCGF@CFEDFGCGGGGDGGGCFCFGCBF<BCEGGEACD:F>FFCFGGCFGGGGCF:CFD7**=E997@F>CCEGCC7:EEGDGGGGGGGC5?C8<9++<<D@<+<=<=772C7**:CDG37<CF79C6:755>67:79797:7999+8C?)*7</)))))096
@M03506:14:000000000-AKVR1:1:1101:5747:4799 1:N:0:28
GTACTCCTACGGGAGGCAGCTGTGGGGAATTTTGGACAATGGGGGCAACCCTGATCCAGCCATTCCGCGTGAGTGAGGAAGGCCTTCGGGTTGTAAAGCTCTTTTGTCCGGAACGAAACGGGCGACGTGAATATCGTCGTCTACTGACGGTACCGGAAGAATAAGCACCGGCTAACTACGTGCCAGCAGCCGCGGTAATACGTAGGGTGCGAGCGTTAATCGGAATTACTTGGCGTAACGCGTGCGCAGGCGGTTTTGCAAGCCGGATGTGAAATCCCCGGGCTTAAACTGGGCATGGCAG
+
CCCCCGGGGGGGGGGGGGGGGGGGGGGGGGGGGGGGGDEGFGGGGGGGGGGGGGGGGGGGGGGGGGGGG@FCFGGCFAFGGGGGGGGGGGGGGGGGGGGGGGGGGGGGGGGCCEEFGEFGGGEGGGGGGFGGGCFEGGGGGGGGGGGGGGGGGGEGFFGGGFCGGGFGFEEG::FGFCGGGGFFFGGGGGCGGGGFGEFFGGFGCGGGGGG5CGEEGEEFGGG5*A8CCF+<8CEG5C38=C=E:EC5EEDEC/7*/5C*++*2:3**:*0**2*06)9CGED*50*/.*9(7)85>FF@)
@M03506:14:000000000-AKVR1:1:1101:10695:4801 1:N:0:28
GTACTCCTACGGGAGGCAGCAGTGGGGAATATTGGACAATGGGCGAAAGCCTGATCCAGCAATGCCGCGTGAGTGATGAAGGCCTTAGGGTTGTAAAGCTCTTTTACCCGGGATGATAATGACAGTACCGGGAGAATAAGCACCGGCTAACTACGTGCCAGCAGCCGCGGTAATACGTAGGGTGCAAGCGTTAATCGGAATTACTGGGCGTAAAGCGTGCGCAGGCGGTTTTGTAAGTCTGTCGTGAAATCCCCGGGCTCAACCTGGGAATGGCGATGGAGACTGCAAGGCTAGAGGTTGG
+
CCCCCGGGGGGGGGGGGGGGGGGGGGGGGGGGGGGGGGGGGGGGGGGGGGGGGGGGGGGGGGGGGGGGGGGGGGGGGGGGGGGGGGGGGGGGGGGGGGGGGGGGGGGGGGGGGGGGGGGGGGGGGGGGGGGGCFGGGGGGGGGGGGGGGGGGGGGGGGGGGGGGGGGGGGGGGGGGGGGGGGGGGGGGGGGGGGGGGGGGGFGGGGGCGGEDGGGGGGGGCEGEDCEGEECGFFGGGG7F?CCFGGGFC9?FGFGGDB9*9CFG?<CF:07<<CD*>@GDC@FDG)*7-9).0>=@)0)>7
@M03506:14:000000000-AKVR1:1:1101:6355:4819 1:N:0:28
GTACTCCTACGGGAGGCAGCAGTGGGGGATATTGCGCAATGGGCGAAAGCCTGACGCAGCGACGCCGCGTGGGTGATGAAGGCCTTCGGGTCGTAAAGCCCTGTCGAGGGGAAAGAAACGGTTCCGACCCAATACGTCGGGACCCTGACGGTACCCCTAAAGGAAGCACCGGCTAACTCCGTGCCAGCAGCCGCGGTAATACGGAGGGTGCGAGCGTTGTTCGGAATCACTGGGCGTACAGGGCGTGTAGGCGGTCCGCTAAGGCTGATGTGAAAGTCCGGGGCCCACCCCCGGAAGTGCC
+
CCCCCGGGGGGGGGGGGGGG<FGGGGGGGGGGGGGGGGGGGGGGGGGGGGGGGGGGGGGGGGGGGGGGGGGGGGGGGGGGGGGGGGGGGGGGGGGGGGGGGGGGGGFGGGGGGGGGGGGGDGGGGGGGGGGGF8FGGG:CFGGGGCGCGFDGGGGFGGGGGGGDFFDGGGGGGE@FGGCCGGGGGGGDFGGGGEGGGGEGFFFGEGGGGGGE*:CEGGEE*<8C*;8CCF7C:CCC:*)*3:ECEEGCEF9ECE55EDGD*:6*:*:*+;+9:7*+*1?DG>ED*.*02CB9;D)08)=F*
@M03506:14:000000000-AKVR1:1:1101:17077:4844 1:N:0:28
GTACTCCTACGGGAGGCAGCAGTGGGGAATATTGGACAATGGGGGCAACCCTGATCCAGCAATGCCGCGTGTGTGAAGAAGGCCTGCGGGTTGTAAAGCACTTTCAGTAGGGAAGAAAAGCCCGGGACTAATATTCCCGGGTCTTGACGTTACCTAAAGAAGAAGCACCGGCTAACTCCGTGCCAGCAGCCGCGGTAATACGGAGGGTGCGAGCGTTAATCGGAATTACCGGGCGTAAAGCGCACGTAGGTGGTGGGGTAAGTCGGATGGGAAAGCCCGGGGCTTAACCTGGGAACTGCAG
+
CCCCCGGGGGGGGGGGGGGGGGGGGGGGGGGGGGGGGGGGGGGGGGGGGGGGGGFGGGGGGGGGGGGGGFGCFFFDGGGGGGGGGGGGGGGGGGGGGGGGGGFGGGGGGGGG<EEG8FFCG8FGGGEFGGGGGGGGGGGGGEGGGGGGGGFACEGGGGGGGEGGGFEGGGGDCGCF;FCCCCFFFFFGFG7F:CEFGGCEGGGGGGGCEGG5?*:2*/*<?FCC5EC9C+**8*::CE*9<:*57**9*70<C1*1C>)*<C*+7CE*:*:5>*7*9)))17)159C?DG)())/)/9**)
@M03506:14:000000000-AKVR1:1:1101:15114:4846 1:N:0:28
GTACTCCTACGGGAGGCAGCAGTGGGGAATATTGGACAATGGGCGCAAGCCTGATCCAGCCATGCCGCGTGGGTGATGAAGGCCCTAGGGTTGTAAAGCCCTTTCGGCGGGGAAGATAATGACGGTACCCGCAGAAGAAGCCCCGGCTAACTTCGTGCCAGCAGCCGCGGTAATACGAAGGGGGCTAGCGTTGCTCGGAATCACTGGGCGTAAAGCGCACGTAGGCGGCTGGTTAAGTCAGGGGTGAAATCCTGGAGCTCAACTCCAGAACTGCCTTTGTTACTTGCGAGCTTGAGGCCGG
+
CCCCCGGGG@FFCGEFEFGGFGGF@FEGCEGEFGGGGFGFGG8EBCE@FGGCGGGGGFGGGGGFGGGGGFGCF7C7<FGGFDFGGFGGFG=8BFGGGGCEFFG8EFFEGGDE8B>,@FGGGC>:3@<FFGGGGCFG88FGGDCCE@C7FFFGGA<,*=<AFC:B:C@CEFFEG@F9FFGDEECCDC8CFC2AC8+2;??EF+9EFGGF>*2*;AFGGDGEE*01*0:8C8*;AAFCCF*<CCFEG5A6<:2<*0<*AFFGGGD+<6EF9<*609C?GFC*98B9+**),>@66;76)5)88
@M03506:14:000000000-AKVR1:1:1101:13951:4860 1:N:0:28
GTACTCCTACGGGAGGCAGCAGTGAGGAATATTGCTCAATGGACGAAAGTCTGAAGCAGCAACGCCGCGTGAGGGATGAAGGTGCTCTGCATTGTAAACCTCTGTAGACGGGGACAAATGTCCGGTTACTACCGGATTGATGGTACCCGTAAAGTAAGGATCGGCTAACTACGTGCCAGCAGCCGCGGTAATACGTAGGATCCAAGCGTTGTCCGGATTTACTGGGTGTAAAGGGTGCGCAGGCGGGCTGGTAAGTCAGTAGTGAAATCTCGGCGCTCAACGCCGCAACGTCGTTTGATCC
+
CCCCCGGGGGGGGGGGGGGGGGGGGGGGGGGGGGGGGGGGGGGGGGGGGGGGGGGGGGGGGGGGGGGGGGGDGGGGGGGGGGGGGCFGGGGGGGGGGGGGGGGGGGGFGGGGGGGGGGGGGGGGGFGGGGGGGGG7FGGGGGGGGGFGGGGGGGGGGGGGGGGGGFGGGGGGGGGGGGDFGGGGGGGGGGGGCGGDGGGGGGGGGFGEGEEGGGGGGGCFFD9EGGFE8?FEFGD8=8CEEGGGGGGGCEGGG7E:<@F7<:>E?7CD9::5<DGGG:5CCEF*:)55;GF?)77>>8***
@M03506:14:000000000-AKVR1:1:1101:4645:4868 1:N:0:28
GTACTCCTACGGGAGGCAGCAGTGGGGAATTTTGCGCAATGGGGGAAACCCTGACGCAGCAACGCCGCGTGGAGGATGAAGCTCCTTGGAGTGTAAACTCCTTTCGACCGGGACGATAATGACGGTACCGGTGGAAGAAGCACCGGCTAACTCTGTGCCAGCAGCCGCGGTAATACAGAGGGTGCGAGCGTGGTTCGGAATTATTGGGCGGAAAGGGCGCGTAGGCGGTGCGGTAAGTCACCTGTGAAAACGCTGGGCTTAACTCAGAGCCTGCAGGCGCAACTGCCGTGCTGGAGGGTGG
+
CCCCCGGGGGGGGGGGGDFGFFFFGGGGGGGGGGGGGGGGGGGGGGGGGFGGGGGGGGGGGGGGGGGGGGGGGGGGGGGGGGFGGGGGGDGEGGGFGGFGGGGGGGGGGGGGGGGGGGGGGFFGGGG>FFGEFGGGGGFFGGGGGDG:FGGGGGGGGGFFGGGGGGEGGG<CEDC9F,?CCFFGEGC@EE8*88CFGG>E88+<C0CE*8*1888FGGGG5*85?+8C:C8CG5?*<:*0<99E+<7>CF**1*:C5>CC6ED<E:00CFFFCCFGGD7)177+<=553)747?4@DB).8
@M03506:14:000000000-AKVR1:1:1101:8314:4902 1:N:0:28
GTACTCCTACGGGAGGCAGCAGTGGGGAATTGTTCGCAATGGGCGCAAGCCTGACGACGCAACGCCGCGTGGAGGATGAAGATCTTCGGATCGTAAACTCCTGTCACCCCAGAACAAAATCATTCATGTTAATAGCTTGAATGGTCGATGGTATGGGGAGCGGAAGGGACGGCTAACTCTGTGCCAGCAGCCGCGGTAATACAGAGGTCCCAAGCGTTGGTCGGATTCACTGGGCGTAAAGGGTGTGTGGGAGGTGTCGTTAGGCGGGTGTGAAAGCGCACCGCTGAAGGGTGGCTTGGCA
+
@ACCC<C@CEC;@CC7,6B;,C@FCFGCGFGDF@C@@BBGFGGFB:FFFFFDGG86BFC@:F@>=CGGG=+C+:C=?,:AEA,?FEADFDGGCGFED9F,AB,85,8CF:B>>DBFFF<,3DCEGF,33,C338,<F<<<B<F=F9:+@FGGF<<,D7FE7<FGGG:F:7<FF:FAC<FGG<F@FAF87<F7FEBF*=82++<9<<C<;+1+08@81//*2+/:*?EF9C+:6/:8C**13AE:C>=5*:ECD52/29C**/9*+1:C*/*8:**<*)195.<5*)19)25.)0.)775)/
@M03506:14:000000000-AKVR1:1:1101:15882:4903 1:N:0:28
GTACTCCTACGGGAGGCAGCAGTGGGGAATTTTCCGCAATGGGCGAAAGCCTGACGGAGTGACGCCGCGTGTGGGACGAAGGCCTTCGGGTCGTAAACCACTGTCAGTGGGAAAGAAGGATGTCGATGCTAATACCATCGGCATTTGACGGTACCTGCAGAGGAAGCCCCGGCCAACTCTGTGCCAGCAGCCGCGGTAAGACAGAGGGGGCAAGCGTTGCTCGGAATTACTGGGCGTAAAGCGCACGTAGGCGGCTTTGTAAGTTAGAGGGGAAAGCCCGGGGCGCAACCCCGGAATGGCC
+
CCCCCGGGGGGGGGGGGGGG8FGGGGGGGGGGGGFGGGGGGGGGGGGGGGGGGGGGGGGGGGGGGGGGGEGGGGGGEGDFGGGGGGGGGGDGGEFGGGGFGGGGGEFFGGGEGFGFGGFFAFGGGGGGGGFGGGGGG9<FGGDGDGFFGEGGFFGFGG3FFGGDFGFFGEGGGGGGGGGGGGFGGCFGFGGFCGECGGGGEFEFGGE58EEEGGCEGEE=7FGGEGGGCCC?FGGGEEDCEF5/>EE7CGGGGGGD=6F:?CF9::+000*))*1A*8CGGFD:*.9BF4.(8:73>))4)
@M03506:14:000000000-AKVR1:1:1101:14986:4932 1:N:0:28
GTACTCCTACGGGAGGCAGCAGTGGGGAATCTTGCGCAATGCGCGAAAGCGTGACGCAGCAACGCCGCGTGGGGGAAGAAGGCCTTCGGGTTGTAAACCTCTTTCAGTTGGGACGAAGGTCGCGCGGTTAATAGCCGTTGCGGCTGACGGTACCTTCAGAAGAAGCCCCGGCTAACTCCGTGCCAGCAGCCGCGGTAATACGGGGGGTGCGAGCGGTGTCCGGAATCACTGGGCGTAAAGGGCGCGGAGGTGGTTTGATAAGGGGGTGGTGAAAGTCCGGGGCTCAACCCCGGATCTGCCG
+
CCCCCGGGGGGGGGGGGGGG@FGGGGGGGGGGGGGGGGGGGGGGGGGEGGGGGGGGGGGGCFGGGGGGGGGGDGGGGGGGGGGGFGEGGGEEGGGGGGGGGGGGGFGGCFGGGGGCDEF@>@<FEGGGGGGGGGGGGGGDE@CFGGFECGCFGGCFF<CB:7<CCFFGDDFGGGGC+<CEGFEF?@C*8EFGGCEEGGGGG/8C>C>E*8CGGDG/ACEGGDGE8*:CCF78FE88C*9<?CA55=*9CG57D1*7**2:++0:*)*9C//*2?C?FB3CD).*:9C@<C<6B)7)94*1)
@M03506:14:000000000-AKVR1:1:1101:9921:4937 1:N:0:28
GTACTCCTACGGGAGGCAGCAGTGGGGAATTGTTCGCAATGGGCGCAAGCCTGACGACGCAACGCCGCGTGGAGGATGAAGGTCTTCGGATTGTAAACTCCTGTTGCTCGGGACGAAACGCTTCGACCTAACACGTCGAAGTTTGACGGTACCGGGTGAGGAAGCCCCGGCTAACTCTGTGCCAGCAGCCGCGGTAATACAGAGGGGGCAAGCGTTGTTCGGAATTACTGGGCGTAAAGGGCGCGTAGGCGGCCTTCTAAGTCGAACGTGAAATCCCCGGGCTCAACCCGGTCACTGCGTC
+
CCCCCGGGGGGGDGGGGGGGGGGGGGGGGGGGGGGGGGGGGGFGGGGGGGGGGGGGCFCGGGGGGGGGGFFGGGGFCFGGGGGGGGGGGGGGFGFGGGGGGGGGGGGGGGGGGGGGGGG@FGCGCCGGGGGGGGGGGGGGGGGGGGGGGGGGGDGG:FFGGGGGFCFFGGGEDGGGGGGGGGFCFGACCCGGGGGE8F+++0+38CGGGGCFGG;EEEECE=ECFFC?FFGGFGGDC=7+CEEGC*:DGGG5<=C<C*?*0+02:**9:DF5::CCC8DDD>)1C*27170().)***0)0
@M03506:14:000000000-AKVR1:1:1101:5530:4943 1:N:0:28
GTACTCCTACGGGAGGCAGCAGTCGAGAATTTTTGACAATGGGGGAAACCCTGATCGAGCGACGCCGCGTGGAGGATGAAGGTCTTCGGATTGTAAACTCCTGTCATTTGGGAACAAGCTGTGCGCGTTAACTGCGCGCGCATTGATAGTACCAGAAGAGGAAGAGACGGCTAACTCTGTGCCAGCAGCCGCGGTAATACAGAGGTCTCAAGCGTTGTTCGGATTCATTGGGCGTAAAGGGTGCGTAGGCGGCGCGGTAAGTCGGGTGTGAACTTTCGCGGCTTAACTTCGAAACTGCATT
+
CCCCCGGGGGGGGGGGGGGGGGGGGGGGEGGGGGGGGGGGGGGGGEGFFFGGGGGGG@FGGGGGGGGGGEGG7FFFGGGGGGGGGGGGGEGGGGDEGGGGGGGGGGGGGGGGGGGGGGGGGGGGGGGGGGFGGAEGGGGGGGGGGGGFGFC;BFGGFGGGCFGCFFFGGGDGGGGFGGGGGGGGGGGGGGEGGGEGEFGGGCCGGGGFFFGGGG8EEE=<EGCCEFFC9+<A5=8:EGDGCFEG5==DC9CDDG5DG31*AF*/:DCD/*0**0:<;>*)9035C?CF<C>1>))9@?F*9
@M03506:14:000000000-AKVR1:1:1101:5388:5001 1:N:0:28
GTACTCCTACGGGAGGCAGCAGTGGGGAATATTGCGCAATGGGCGAAAGCCTGACGCAGCGACGCCGCGTGTGGGTTGACGGCCTTCGGGTTGTAAATCACTGTCGGGAGGGACGAATGCGCCGCAAGGCGAGTGACGGTACCTCCAAAGGAAGCACCGGCTAACCCCGTGCCAGCAGCCGCGGGAATACGGAGGTTGCGAGCGTCGGCCCGAATTACTGCGCGTAAAGGGCGCGTAGGCGTCCTGGTAAGGAGGGGGCGGAATTCTGCTGTTGAATCGTAGGGCCGCCGTCTAAATTCGT
+
CCCCCEGAAEGG7FDCCEFEFFGGFGG;FDDCFF9@66@BEGF8F+667CAF<C@7FFEGE:C:FC@7F8@B++4CFEDG:F7>FE<F7F:F:4,8,,<BFDF@5+@:@B+@>F7+><,,8@B3**@>77**15@,81FBCCC,34=<C<:+5+*,+2*=**=72*2*:*/8C:+*86@8C5?>*:180+;E**/*;85:****/*2*2///****+2AF+;CG:***+9*****12*9<5*/**++*3+++*25<C@37**1*0??*+03/9**<:9*12.)2*)103)8())***1*)0
@M03506:14:000000000-AKVR1:1:1101:5486:5004 1:N:0:28
GTACTCCTACGGGAGGCAGCAGTGGGGAATTTTGGACAATGGGCGCAAGCCTGATCCAGCCATGCCGCGTGCGGGAAGAAGGCCTTCGGGTTGTAAACCCCTTTCAGCAGGGACGATTATGACGGTACCTGCAGAAGAAGGACCGGCCAACTACGTGCCAGCAGCCGCGGTAATACGTAGGGTCCGAGCGTTGTCCGGATTTATTGGGCGTAAAGAGCTCGTAGGCGGTTTCGTAAGTCGGATGTGAAAACTCAGGGCTCAACCCGGAGACGCCATCTGATACTGCGATGACTGGAGTCTG
+
CCCCCGGGGGGGGGGGGGGGFFFGGGGGGGGGGGGGGGGGGGGGGGGEGGGGGGGGGGGGGGGGGGGGGGGGGGGGGGGGGGGGGGGGGGGGGGGGGGGGGGGGGGGGGGGGGGGGGGGGGGGGGGGGGGGGGGGGGGGGGGGFCGGGGGGGGGGGGGGGGGGGGGGGGEFGGGG?F,CFGGDFGGGGGG@EFGGGGGDECFCFFGGGFGE>EGGGGGGGG=EG56CGE88@EECGG+:EGEEE<E9FGFCE47C7C)*>EGD:E<C759:7<5<59@D>*@BG7475:D=<47@FF)9*@
@M03506:14:000000000-AKVR1:1:1101:10350:5012 1:N:0:28
GTACTCCTACGGGAGGCAGCAGTGAGGAATATTGGACAATGGGGGAAACCCTGATCCAGCCATGCCGCGTGAGTGATGTAGGCCTTCGGGTTGTAAAACTCTTTTAGATGTGACGATGATGACGGTAACATCAGAAAAAGCTCCGGCTAACTTCGTGCCAGCAGCCGCGGTAATACGAAGGGAGCGAGCGTTGTTCGGAATCACTGGGCTTAAAGCGTGCGTAGGCGGATTGGTAAGTAAGAAGTGAAATCCCAGGGCTTAACCCTGGAACTGCTTTTTAGACTGCCTGTCTGGAATTCGG
+
CCCCCGGGGGGGGGGGGGGGGGGGGGGGGGGGGGGGGGGGGGGGGGGGGGGGGFGGGGGGGGGGGGGGGGGFGFGGFGGGGGGGGGFGGGGGGGGFGGGGGGGGGGGEGGGFGGGGGGGGGGFGEGGGGGGGGGGGGGGEFCFGEEGCFFGGGAFFFGFGGGGDFFGGGGGDGFGFGGGGGGFGGGEG7CFG7=CF5CEEFGGFGGFGCFFB?GGFGG=8=?5CEGGE:?EFGCFEE@F?FEEG?9CDCFF6DGGGG:C<+:CF=FFGCCFFDFG?79FC*)9+64F43>F<47*)09=:>
@M03506:14:000000000-AKVR1:1:1101:11430:5030 1:N:0:28
GTACTCCTACGGGAGGCAGCAGTGGGGAATATTGGACAATGGGGGCAACCCTGATCCAGCAATGCCGCGTGTGTGAAGAAGGCCTGCGGGTTGTAAAGCACTTTCAGTAGGGAAGAAAAGCTCGGGACTAACATTCCCGGGTCTTGACGTTACCTACAGAAGAAGCACCGGCTAACTCCGTGCCAGCAGCCGCGGTAATACGGAGGGTGCGAGCGTTAATCGGAATTACTGGGCGTAAAGCGCACGTAGGTGGTCGGATAAGTCGGATGTGAAAGCCCTGGGCTTAACCTGGGAACTGCAT
+
CCCCCGGGGGGGGGGGGGGGGGGGGGGGGGFGGGGGGFGGGGGGGGGGGGGGGGGGGGGGGGGGGGGGGGGGGGGFGGGGGFGGGGGGGGGGGGGGGGGGGGGGGGGGGGGGFGGGGGGGGCGFGGCCFEFGGGGGFGGGGGGGGGFGGEGEGFFGGGGGGGGGGFFDGGGGGGGGGGGGGGGFFGGGGG7EGEE:=EGGGGGDGEGEGGGDEEGGCEGFFGGGGGGGFCDG=GGG=CFFFGGGCEE<FGC?FCCDG:DD7?CCED*7EGGF7CFCC@GGG35E56*9>FF03)6<FF@FB
@M03506:14:000000000-AKVR1:1:1101:25890:5030 1:N:0:28
TTACTCCTACGGGAGGCAGCAGTAGGGATTATTGGACCATTCTCCACAGCCTGCTGCCGCAACTCCTCGTCTTCGACGAAGCCCCTCCGGTTGTACTCCCCTTTCACCCTGGCCTCCTCTTCCGGTACCGCCCGCCTCCTCCCCGGCTAACTTCCTTCCATCAGCCTCTGTCCTCCCCCGTTGGCTTCCCTTTCTCCTCCTCCCTTCTCTTACTTCTTTCTTAGGCGGCTTTTTCATTCCGGTCTCCCTTCATGGATCTCCACTCCCGCACTCCCTTTTCCACTCACTCTCTTCCCTCCAG
+
@CCCCFGGCFGCECFEGGGEGGC<<A@,,;;FC,C,C,66,,;;,,;C;CDFC,;,CC+@@FG,C,,C8C,:,,,,8@+6?+9,B<F,@+4@>:,,,:,:?<E<EF,,,+:+,:?,4A4B,B,==@+B,48+++++3+,,33@F+@=<+:53,@,73@<,,@,,@>,<,,,,73,6****1,1,6,,6<,>27,4;,,,4::,;,6:+?+5B?++++1+5++53??E5*/2++<+++37+3:**2++**00+*3<D+0::+32+*2*)2)2)*0*2*)***/1+*)2/6098***)*).)/
@M03506:14:000000000-AKVR1:1:1101:12417:5041 1:N:0:28
GTACTCCTACGGGAGGCAGCAGTGGGGAATTGTTCGCAATGGGCGCAAGCCTGACGACGCAACGCCGCGTGGAGGATGAAGACCTTCGGGTCGTAAACTCCTTTCGATCGAGACGAATGGCCTCCGGGTGAACAATCCGGAGGAGTGACGGTACCGAGAGAAGAAGCCCCGGCTAACTCCGTGCCAGCAGCCGCGGTAATACGGGGGGGGCAAGCGTTGTTCGGAATTACTGGGCGTAAAGGGCTCGTAGGTGGCCAATTAAGTCAGACGTGAAATCCCTCAGCTTAACTGGGGAACTGCG
+
CCCCCGGGGGGGGGGGGGGGEGGGGGGGGGGGGGGGGGGGGGGGGGGGGGGGGGGGGGGGGGGGGGGGGGGGGGGGGGGGGGGGGGGGGGGGGGGGGGGGGGGFGGGGGGGGGGGGGGGGGGGGGGGGGGGGGGGGGGGGDGGDGGGFGGGGGGGGDGGGGGGFGGDGGGGGGGGGGGGGGGGGGGGGGGGGGGEE8EGGGGGGGCEGDGGC5CFG8EECFGGGEGG?9EGGF5*8*:<FFCGCFGGDEGGGGGGD87<CFGGGG7:C6)C>C3FD7:*2C@FGFFCB>CF>:@7>3?F*)
@M03506:14:000000000-AKVR1:1:1101:24582:5041 1:N:0:28
GTATTCCTACGGGAGGCAGCAGTGGGGAATTTTGGGCAATGGGCGTAAGCCTGACCCAGCAACGCCGCGTGAAGGATGAAATCCCTCGGGATGTAAACTTCGCAAGAACGGGAAGAATAAGTAGGGGACAATACCCCCTATGACGACGGTACTGTTTGTAAGCTCCGGCTAACTCCTTGCCAGCAGCCGCGGTAATACGGGGGGAGCAGGCGTAGTTCGGATTGACAGGGCGTAAAGGGCGCGGTGGCGGCCACCGCAAGTCGACTGTGAAATCCCCGGGCTTAACCCGGAAAGGTCAGCC
+
CCCC<FEFAEFGGE:7FEGGFGGGGGGGGGGGGDDEFG<FEFFFFFFGGGGGG8FGF86E@<EGGDEGGEFG@CFF,CDFGGCEFEFCFE@>CGFGEFA<@FG7CCDFGDEC@:FA<AFGGFGFGD77FDFD<A=DFCEFFFC,8@+:++5<3;@FF@@FA9C,,>C@FEE<,>>>,,,2?FFDF,F:8F:<<7*,B@C:*=88:EC>**12/**1+01:/***3+++*/282***9<CD5***1**7E=E5>*29*)/7+0/1>***0*<7*C6CD)/)5))+3=7)2))(8))/10)/8
@M03506:14:000000000-AKVR1:1:1101:12962:5041 1:N:0:28
GTACTCCTACGGGAGGCAGCAGTGGGGAATTTTGCGCAATGGGGGAAACCCTGACGCAGCAACGCCGCGTGGGGGATGAAGTCCCTTGGGACGTAAACTCCTTTCGACCCGGACGATAATGACGGTACGGGTGGAAGAAGCCCCGGCTAACTTCGTGCCAGCAGCCGCGGTAATACGAGGGGGGCAAGCGTTGTTCGGAATTATTGGGCGTAAAGCGTGCGTAGGTGGTTTGTTAATTCTGCTGTGACATCCCCGGGCTCACCCTGGGAATGGGAGTGGATACTGGCAAGCTAGAGTGCGG
+
CCCCCFGGGGGGGGGGGDGG@FGGFGGGGGGFGGGGGGGGGGGGGGEGGACGGGGGGGGGGGGEGGGGGGGG7FFEGDGFCFFGGGGFGGGFGGGGGGEFGGGGGG@FGGGGGDFEGDGGGGGGGGFFFDGFEGGGGG8FF@FDGCE:CEGCFGGG:*<:FGGGGGGGEDF7>CCEF5E>C8>CEC5@EE:AEG>FEG5CC+<9CEGGFGEG*;@FG?EDE18:C9?FE**;C6@++<:+09A796F*9+2*/*:>E)9/A+***9FGF**9D**2/7*9F?@+<)7.)1526?=F6=4<5
@M03506:14:000000000-AKVR1:1:1101:4950:5042 1:N:0:28
GTACTCCTACGGGAGGCAGCAGTGGGGAATATTGCGCACTGGGCGAAAGCCTGACGCAGCGACGCCGCGTGGGTGATGAAGGCCTTCGGGTCGTAAAGCCCTGTCGGGAGGGACGAAATCTTGCCGACCCAATACGTCGGTGACTTGACGGTACCTCCTAAGGAAGCACCGGCTAACTCCGTGCCAGCAGCCGCGGTCATACGGAGGGTGCGAGCGTTGTTCGGAATCACTTGGCGTACAGCGCGTGTAGGCGGCCTCTTAAGTCCGACGTGAAAGCCCGGGTCCCACCCCCGGAAGTGCC
+
CCCCCGGGGGGGGCFCFC@FCG<F<EG7@EFCEFGBC:+@FG8,@:@F@@FGC89BF@FDGEF7=FGGGFFGE:?+CFA9?FG<FFGDFD?@FG88DFE,D<FFGFGC+=+>++>+5@7FGEGGCG7B*5>DFEFGGGGC51*?,@B:FE7<*<FFB,<F:><@FGG7FE@*:F:<:,?2<1;5CGC***8:5?C*2*;9<@CC**:>;?*:5:EG:*:2*+/:*21@+<3+378C=5)AF?E5E****39CDE55*)9*3+2++2:3/127/7:<*)1><>.*/)*0455(8;3))09@*
@M03506:14:000000000-AKVR1:1:1101:16110:5097 1:N:0:28
GTACTCCTACGGGAGGCAGCAGTGGGGAATTTTGGACAATGGGGGAAACCCTGATCCAGCAATGCCGCGTGTGTGAAGAAGGCCTTCGGGTTGTAAAGCTCTTTCGGTGGGAACGAAACGGTGCGTGCTAACACCACGAACTAATGGCGGTACTTACAGAAGAAGCACCGGCTAACTACGTGCCAGCAGCCGCGGTAATACGTAGGGTGCGAGCGTTAATCGGAATTACTGGGCGTAAAGCGTGCGCAGGCGGTCACTTAAGTCAGGTGTGAAAGCCCTGGGCTTAACCTAGGAATTGCGC
+
CCCCCGGGGGGGDGG@EGEFFCGECFGDFGGGGGCGGFFGCFCCGEGGGGGGCE@EFGGGFCGGFGGGGEGGGGGGGGF<FDEGGGGGGGFGGGE<FEAEFGG9FFGGGGDG?GGGGGDGGCDF:FFGGG<FFFGFCEDGGC<=FCFGG:FB@C,7>AFG:FCEFGDFEGCC*>FFFGGEGFGF;FFC@<FC7C@C5C9?+35BFECEE8CEG*1:EGGGG5=*8*A?F79C*CEE=C59<CEGE*1/*55CC:*1<6>C<+:<GGCC?75*::FG5@G4*75*/9*@A7/)76*)96*.)
@M03506:14:000000000-AKVR1:1:1101:11602:5166 1:N:0:28
GTACTCCTACGGGAGGCAGCAGTCGAGAGGCTTCGGCAATGGGGGAAACCCTGACCGAGCGACGCCGCGTGCAGGATGAAGGCCCTTGGGTTGTAAACTGCTTTTATTGGGGAAGAAATGCGATCAGGTAAACAATCTGGTCGTTTGACGGTACCCGATGAATAAGCTCCGGCTAACTCCGTGCCAGCAGCCGCGGTAATACGGGGGGGGCAAGCGTTGTTCGGAATTACTGGGCGTAAAGGGCGCGTAGGCGGCCTTCTAAGTCGTGCGTGAAATCCCTCGGCTTAACCGAGGAACTGCG
+
CCCCCGGGGGGGGGGGGGGGFFGGGGGGGGGGGGGGGGGGGGGGGGGGGGGGGGGGGDGGGGGGGGGGGGGGGGGGGGGGGGGGGGGGGGGGGGFGGGGGGGFGGGGGGGGGGGGGGGGGGGDFGGGGGGGGGGGGGGGGGGGGGGGGGGGGGGFGGGGGGGGGGGGGGGGGGGDGGGGGGGGGGGGGGGGGGGGGGGGGGGFDGG>GGGGG>GGGGGGGGGGGGEGFFF72@FGDEGC59EEGGGG<*>EGGEGC=)9D9<CF7CFGGGGF31:CF4>75@BGG>C?<DD(7BB))666)
@M03506:14:000000000-AKVR1:1:1101:16718:5168 1:N:0:28
GTACTCCTACGGGAGGCAGCAGTGGGGAATATTGGACAATGGGCGCAAGCCTGATCCAGCAATGCCGCGTGAGTGAGGAAGGCCTTAGGGTTGTAAAGCTCTTTCACCCGCGACGATGATGACGGTAGCGGGAGAAGAAGCCCCGGCTAACTTCGTGCCAGCAGCCGCGGTAATACGAAGGGGGCGAGCGTTGTTCGGATTTACTGGGCGTAAGGGCGCGTAGGCGGGAGGGCAAGTAGGTCGTGAAATCCTCCGGCTCAACCGGAGAACGTCTGCCGAGACTGCCCTTCTTGAGGGATGG
+
CCCCCGGGGGGGGGGGGGGGGGGGGGGGGGGGGGGGGFGGGGGGFGGGGGGGGGFFGGGGGGGGGGGGGFE@FFGFGGGGGGFDGGGGGGGGGGGGGFGFGGGGGEGCGGGGGGGGGGFGGGGGGGGGGGGGGGBDGGGGFF7:FG7F7FGFGGGG::@;>EFGGGGGGG@CGFEFGGGGGGGFGG5C8::/C*;F?EGG5:<@EGGFA58*CCDGGGGG=5CE6EEG58EE8*;8?+2C+3>/C?=>+<+306CC*7/7<*2:E3:):7=)**1?90/)7:/00<*/,06)/89)8).8)
@M03506:14:000000000-AKVR1:1:1101:10804:5168 1:N:0:28
GTACTCCTACGGGAGGCAGCAGTGAGGAATCTTGCGCAATGGGCGAAAGCCTGACGCAGCGACGCCGCGTGGAGGATGAAGGTCTTCGGATTGTAAACTCCTGTCGAGTGGGACGAATGCCGTGAGGGTGAGCAATCCTCGCGGTTGACGGTACCGCTGGAGGAAGCCCCGGCTAACTCCGTGCCAGCAGCCGCGGTAATACGGAGGGGGCTAGCGTTGTTCGGAATCATTGGGCGGAAAGGGTGCGTAGGCGGCGCGGTAAGTCGGGTGTGAAATCTCGGAGCTTAACTCCGAAACTGCA
+
CCCCCGGGGGGGGCFGGGGGDGGGGGGGGGGGGFGGGGGGGGGGGGGGGGGGGCCGGGGDGGGGGGEGD@FG:FD=FGGGGGFGGGGGGEFGGGGGGGGGGGGGGGGEEFGGGGGGGGGGGGEGGGGGGGGGGFGGFGFFGEEGGGGGGGGGGGGGG>@C,CFEGGGC<FGEGGEGEFCC@CBEFFFFEFFE:EGG>CEGFGGG5EGDEGE58@CG8E**;CEE*:;9+<<7CGFE5CDGFFEGGDGG**C+9CC128<7**9<?DEG*7>50::?C**29.<C*92*4?=4@)))84=6*
@M03506:14:000000000-AKVR1:1:1101:18587:5171 1:N:0:28
GTACTCCTACGGGAGGCAGCAGTAGGGAATTTTCCACAATGGGGGCAACCCTGATGGAGCGACGCCGCGTGCAGGATGAATGCCTTCGGGTTGTAAACTGCTTTTATCTGTGACGAGTATGACGGTAGCAGATGAATAAGGATCGGCTAACTTCGTGCCAGCAGCCGCGGTAATACGAAGGGGGCTAGCGTTGCTCGGAATCACTGGGCGTAAAGCGCACGTAGGCGGATTGCTAAGTCAGGGGTGAAATCTTGGAGCTTAGCTCCAGAACTGCCTTTGATACTGGCGACCTTGAGTCCGG
+
CCCCCGGGGGGGGECCGGGGGGGGGGGGGGGGGGGGGGDFGGCCGGGGGFGGGGGFGEGGFCFGGGGGGGGGGGGGGGGGGFFGGGCFGGCCFGGFGEFFGGGGGEA?EFGCFGGEGGGGFFE:FGGGGGGGGG9FFCFGGGEGGEEGGGGGFGEGFG@FGGGGFGGGGGG@EF9F@FD@C*<B:EGGGDG*=BC2BC8;F9CFFF7C888C88998*2CG2;EC6:?*:*;C?FF+3*+3:5C*2*9:+23?CFGF4**+3*<773>976**6DCC4:77=B97)*)43547F*9/*17>
@M03506:14:000000000-AKVR1:1:1101:18128:5183 1:N:0:28
GTACTCCTACGGGAGGCAGCAGTGGGGAATTTTGCGCAATGGGGGAAACCCTGACGCAGCAACGCCGCGTGGAGGCTGAAGTCCTTTGGGATGTAAACTCCTTTCGACCGGGAAGATTATGACGGTACCGGAGGAAGAAGCACCGGCTAACTCTGTGCCAGCAGCCGCGGTAATACAGAGGGTGCGAGCGGTGTTCGGAATTATTGGGCGTAAAGGGCGCGTAGGCGGTGCGGTAGGTCTCCTGTGAACTCTCCGGGCTCAACTCGGAGCCGTTAGGGGAAGCTGTCGTGCTTGGGTCTGG
+
CCCCCGCF@FC;@;EGD,BCFFGGFGG,CEFFGGG:B6@FAFFCCFGGGGD<F8A:B+8@,CF:CFGGEFGF,9B+4=EGGGFCF9EEFG?FGGC@ECFGFGGCE=+BFFGG+6BAB9?F?F=:C>B@FEGGG7F<<<FCF<,8CC:7*FFF?FEFF,@D:DC:FEE><:<<CAFC9F2<*:<<::@C7C*C5C>:CGGE8C+<:<@51***2;CFEGGGGE858+:82*2:C5:**3::E9++0CC7+0+3**/)*55C+09+9**)*)*01/*22)//*).+2*0),*),/6)..))05
@M03506:14:000000000-AKVR1:1:1101:18002:5193 1:N:0:28
GTACTCCTACGGGAGACAGCAGTCGAGAATTTTTCTCAATGGGGGAAACCCTGAAGGAGCGACGCCGCGTGGAGGATGAAGGTCTTCGGGTTGTAAACTCCTGTCATTTGGGAACAATGCTTACGTATTAACTGTACGTGAGTTGATAGTACCAGAAGAGGAAGAGACGGCTAACTCTGTGCCAGCAGCCGCGGTAATACAGAGGTTTCAAGCGTTGTCCGGATTCATTGGGCGTAAAGGGTGCGTAGGCGGCGCGGTAAGTCGGGTGTGAAATCTCGGGGCTTAACTCCGATACTGCATT
+
CCCCCGGGGGGGGDGGGGGGGGGGGGGGGGGGGGGGGGGGGGGGGGGGGGGGGGGGGGGGGGGGGGGGGGGGCCGGGGGGGGGGGGGGGGGGGGGGGGGGGGGGGGGGGGGGGGGGGGGGGGGGGGGGGGGGGGGGGGGDGFGEDFGFGGGGGGGGGGGGGGGGGGGGGGGGGGGGGGGFFGGGGGGGGGGGGGGGGGCEFFFEGFCFGGCGGEEEGGDGGGGGGGGGC2C>CEGGGD7@EGECEC=D;CC5CEEGG:DDG2:5ED7D>DEFG=FFC>3DC>BFFBG44*79)5:==F?B4
@M03506:14:000000000-AKVR1:1:1101:6100:5198 1:N:0:28
GTACTCCTACGGGAGGCAGCAGTGGGGAATTGTTCGCAATGGGCGCAAGCCTGACGACGCAACGCCGCGTGGAGGATGAAGATCTTCGGGTCGTAAACTCCTGTCGAGCGGGACGAATGACCTGCGACCGAATACGTCGCGGGAGTGACGGTACCGCTAGAGGAAGCCCCGGCTAACTCCGTGCCAGCAGCCGCGGTAATACGGGGGGGGCAAGCGTTGTTCGGAATTACTGGGCGTAAAGGGTGCGTAGGCGGCTTTCTAAGGTGGATGTGAAAACTATGGGATCAACCCATAGCCTGCC
+
CCCCCGGGGGGGGGGGGGGGFGGGGGGGGGGGGGGGGGGGGGGGGGGGGGGGGGGGGGGGGGGGGGGGGBFGEFGG@FFGGGGGGGGGGGEFGGGGGGGGGGGGGGGGGGGGGGGGGGGGFGGGGGGGGGGGGGFGGFGGGGGGGEGGGGGDFGGEC<FFGGGGGGGCGGGGGDGFE@FGEFGEFGGFGGCGGDEE/:E@F?EEGGGGGGGCFC*:8;CCF98C*;EGFGCGGG=E:?>FFFGGG5C*;CE+7=*):9:*:CF*27C3+9<7:;DG*700:@F*+020(75())))9*)0)
@M03506:14:000000000-AKVR1:1:1101:9441:5219 1:N:0:28
GTACTCCTACGGGAGGCAGCAGTGGGGAATTGTTCGCAATGGGCGCAAGCCTGACGACGCAACGCCGCGTGGAGGACGAAGATTTTCGGATCGTAAACTCCTTTCGATCGGGAAGAACAGCTTTTGGGTTAATAGCCTGAGAGTCTGACGGTACCGAGAGAAGAAGCCCCGGCTAACTCTGTGCCAGCAGCCGCGGTAATACAGGGGGGGCAAGCGTTGTTCGGAATTACTGGGCTTAAAGGGCTCGTAGGCGGCCAACTAAGTCCGACGTGAAATCCCAAAGCTTAACTTTGGAACTGCG
+
CCCCCGGGGGGGGGGGGGGGGGGGGGGGGGGGGGGGGGGGGGGGGGGGGGGGGGGGGGGGGGGGGGGGGGGGGGGGGEGGGGGGGGGGGEEGGGGGGGGGGGGGGEFGGGGGGGGGFGGGGGFGGGGGGGGGGGFFGGGGGGGGGGGFFDGGGDGGGGGC7AEGGG,<:FGGGGGGGGFGGGGAFGFFGGGGGECEEEEGFCFFCEGDGGG>FGGECCEEGGGGGGFGFGGGGGG**<7@FFEEGGEGCFECDGGCC:DC679+3:=CCDEBF*:+:?494757?@DFAFFAFF?@6FFF5
@M03506:14:000000000-AKVR1:1:1101:8672:5219 1:N:0:28
GTACTCCTACGGGAGGCAGCAGTGGGGAATTGTTCGCAATGGGCGCAAGCCTGACGACGCAACGCCGCGTGGAGGATGAAGACCTTCGGGTCGTAAACTCCTTTCGATCGAGACGAATGGCCTCCGGGTGAACAATCCGGAGGAGTGACGGTACCGAGAGAAGAAGCCCCGGCTAACTCCGTGCCAGCAGCCGCGGTAATACGGAGGGGGCTAGCGTTGTTCGGAATTACTGGGCGTAAAGCGCACGTAGGCGGCGTTGTAAGGTAGAGGTGAAAGCCCAGGGCTCAACCCTGGACTTGCC
+
CCCCCGGGGGGGGGGGGGGGGGGGGGGGGGGGGGGGGGGGGGGGGGGGGGGGGGGGGGGGGGGGGGGGGGGGGGGGGGGGGGGGGGGGGGGGGGGGGGGGGGGGGGGGGGGFGGGGGGGGGGGCGGGGGGGGGGGGGGGGDGGGGGGFGGGGGGGGDGDGFGGGGGFFFEGGGGGGFCFGGGGGGFGGGFFEEGGGGCGGGGFG>EEGGGE>8FDEC8ECCFEGE>C@CGFGGFGGGD<:?<>:5:5/:5CE<E=1:5D70<7+<CFCEG?F7FCEF87*9)7::5F?<C>(78<)*69*9
@M03506:14:000000000-AKVR1:1:1101:10500:5222 1:N:0:28
GTACTCCTACGGGAGGCAGCAGTGGGGAATATTGCGCAATGGCCGAAAGGCTGACGCAGCGACGCCGCGTGGGGGATGAAGCATTTCGGTGTGTAAACCCCTGTTGCTCGGGACGAACAACCTCTTTAGAGAGGTCTGACGGTACCGGGTGAGGAAGCACCGGCTAACTCCGTGCCAGCAGCCGCGGTAATACGGGGGGTGCGAGCGTTGTCCGGAATCACTGGGCGTAAAGGGCGCGTAGGCGGTCTGCTAAGCGGGCGGTGAAAGCCTGGGGCTCAACCCCAGGTCTGCCGTGCGAACT
+
CCCCCGGGGGGGGGGGGGGGGGGGGGGGGGGGGEGGGEGGGGGGGGGGGGGGGGGGGGGDEGGGGGGGGGGGGGGEGGGGGGGGGGGGGGGGGGGGGGGGGGGGGGGGGGGGGGGGGGGGGGFGGGGGGGGGGGGGGGGGGGGGGGGGGFGFGGCEGGGGGGGGDEFGFGGGGGGGGGGGGGFGGGGGGGFGFFGGGGGEGGG>EEGE8CECGECCEFFGGGGGGGG8CEGGGGGGGGDE5EFGEGG5EFDCCFGC*09DGGG5?::529FFCDG5C4*228;7CF*9<FF2>@BFE:)00
@M03506:14:000000000-AKVR1:1:1101:14116:5231 1:N:0:28
GTACTCCTACGGGAGGCAGCAGTGGGGAATATTGCGCAATGGGCGAAAGCCTGACGCAGCGACGCCGCGTGGGTGATGAAGGCCTTCGGGTCGTAAAGCCCTGTCGGGAGGGAAGAAACAGCCTGGGCCTAATATGCCCGGGCCTTGACGGTACCTCCTAAGGAAGCACCGGCTAACTCCGTGCCAGCAGCCGCGGTAATACGGGGGGGGCAAGCGTTGTTCGGAATTACTGGGCGTAAAGGGCTCGTAGGCGGCCAACTAAGTCAAACGTGAAATCCCTCGGCTTAACCGGGGAACGGCG
+
CCCCCGGGGGGGGGGGGGGGGGGGGGGGGGFGGGGGGGGGGGGGGGGGGGGGGGGGGGGGGGGGGGGGGGGGGCFCFGGGGGGGGGGGGGGGGEGGGGGGGGGGGGGGCFGGEGGGGGGGGGGGGGGGGGGGGGGFGFGGGDGGGGFGGGGGGGGGGGGGGGGGGGGGGGGGGGGGGGGFGGFGFGGGFFGFGECEEECGFEFGGEGGGGGGGGGGC5EEEFECE>EGF7CEFFFGCECF:?EGEGG<=EEFGEED:4><F?60<0<>9<6>4*>CC?C*555*739@<C>>F@BEF)50.
@M03506:14:000000000-AKVR1:1:1101:7491:5232 1:N:0:28
GTACTCCTACGGGAGGCAGCAGTGGGGAATATTGGACAATGGGCGAAAGCCTGATCCAGCAATGCCGCGTGAGTGATGAAGGCCTTAGGGTTGTAAAGCTCTTTTACCCGGGAAGATAATGACTGTACCGGGAGAATAAGCCCCGGCTAACTCCGTGCCAGCAGCCGCGGTAATACGGAGGGGGCTAGCGTTGTTCGGAATTACTGGGCGTAAAGCGCACGTAGGCGGCTTTGTAAGTTAGAGGTGAAAGCCCGGGGCTCAACCCCGGAATTGCCTTTAAGACTGCATCGCTGGAATTGTG
+
CCCCCGGGGGGGGGGGGGGGGGGGGGGEGGGGGGGGGGGFFGGGGGGGGGGGFGGFGGGGGGGFGGGGGGGEGEFDFCCGGGGGGGGGGGGGGGGGGGGGGGFFF?F9FEGGCFEGFGGFFGGGGGGGGGGGGGGGGGGGGFCFGGGGGGGCG,+@FGFGGGGGFFGGGGGCEGGGGGDEGGGGGGGGGGFEEGGGGGDGGGFFDFFGFGGGDFGGE5ECCGFGGGGGG?EFCF@9CFFFGFFF65<2<:6:CCCCE>DC?+>EE*:DC5C602>F*9C:DFF?FFFFAC>6)87)*)*/9
@M03506:14:000000000-AKVR1:1:1101:4607:5257 1:N:0:28
GTACTCCTACGGGAGGCAGCAGTGGGGAATTTTGCGCAATGGGCGAAAGCCTGACGCAGCAACGCCGCGTGGAGGATGAAGGTCTTTGGATTGTAAACTCCTGTCAGCGGGGAAAAAGCGACTCGGCCTCATACGCCGGGGAGTTGATTGTACCCGCAGAGGAAGCCCCGGCTAACTCTGTGCCAGCAGCCGCGGTAATACAGAGGGGGCAAGTGTTATTCGGAATTATTGGGCGTAAAGGGCGCGTAGGCGGCTTGGCAAGTGGAAGGGGAAATCCCTCGGCTTAACCGAGGAACTGCCC
+
CCCCCGGGGGGGGGGGGGGGGFGGGGGGGGGGGGGGGGGGGGGGGGGGGGGGGGGGGGGGGGGGGGGGGFGGGGGGGGGGGGFGGGGGGFGGGGGGGGGGGGGGGGGGGGGGGGGGGGGGGGGGGGGGGGGGGGGGGGGGGFFGGFGGFFGGGGGGGGGGGGGFGGGGGGGGGGGGGGGGGFGGGGCCFGGGGGGGGGGCGCFGGGGGGCGGG:C+A9CGGGGDE5C+A:0CF58:=EF?FGDD5EEDEGFGGC=9ED<C?::FGG9C5**0*9CCF?<<7)5=E6>?2DD>B@5>F4?5>
@M03506:14:000000000-AKVR1:1:1101:5283:5286 1:N:0:28
GTACTCCTACGGGAGGCAGCAGTCGGGAATTTTGCGCAATGGGCGAAAGCCTGACGCAGCAACGCCGCGTGAGGGATGAAGGCCTTCGGGTTGTAAACCTCTTTTGTCAGGGACGATGATGACGGTACCTGACGAATAAGCCACGGCTAACTACGTGCCAGCAGCCGCGGTAATACGTAGGTGGCAAGCGTTGTCCGGATTTACTGGGCGTAAAGAGCGCGCAGGCGGTCGTTCAAGTCGCGTGTGAAAGCCCCCGGCTCAACTGGGGAGGGTCACGCGATACTGAGCGACTCGAAGGCAG
+
CCCCCGGGGGGGGGGGGGGGGGGGGGGGGGGGGGGGGGGGGGGGGGGEGFGFGGGGGGGGGGGGGGGGGGGGGGGGGGGGGCFGGGGGGGGGGGGGGGGGGGGGGGGGGGGGGGGGGGGGGGFFEGGGGGGGGGGG?FFFAFEGGGGGGGGGGGGGGCGGGGGGGGGGEGGDGGGGGGGCGCFGFFGGGGFGFGFGGG>CECFGFFGGFGEGGGD+;FEGGDGGGGGDE8C/;>CFG+2;CEEGGG7FDF6*9A5C?>)*<CDGGGFC595774C?<FG:3557C8*905>9DFFF57>5:
@M03506:14:000000000-AKVR1:1:1101:14197:5287 1:N:0:28
GTACTCCTACGGGAGGCAGCAGTGGGGAATTTTCCGCAATGGGCGAAAGCCTGACGGAGTGACGCCGCGTGGGGGACGAAGGCCTTCGGGTCGTAAACCCCTGTCAGAGGGAAAGAAGGGTGCTGGCGTGAACAGCGCCGGCATCTGACGGTACCTTCAGAGGAAGCCCCGGCCAACTCTGTGCCAGCAGCCGCGGTAAGACAGAGGGGGCAAGCGGTGCTCGGAATCACTGGGCGTAAAGGGCGCGTAGGCGGGATGGCAAGTCGGTCGTGAAATCCTTCGGCTCAACCGAAGAACGGCG
+
CCCCCGGGGGGGGGGGGGGGFGGGGGGGGGGGGGGGGGGGGGGGGGGGGGGGGGGGGCGGGGGGGGGGGGGGGGGEGGGGGGGGGGGGGGGGGGGGGGGGGGGGGGGGGGGCGGGGFGGGGGGGGGGGGGGGGGGGGDDGGGGGGGGFGGGGGGGF@FGGFGGGFFG:CFGGEGGGGGGGGGGGGFGGGGGGGGGGGDGGCFGGGGGDGGGGGGFG*;EEF?EG5E5C78+<C5FE7C*:CGDE5EED=:5+9CG)*07C?9DECDGCEGCD6>7<*)20:55*1<*91C>(83.))0).0
@M03506:14:000000000-AKVR1:1:1101:6571:5306 1:N:0:28
GTACTCCTACGGGAGGCAGCAGTGGGGAATTTTGGACAATGGGGGCAACCCTGATCCAGCCATGCCGCGTGTGTGAAGAAGGCCTTCGGGTTGTAAAGCACTTTCGGCCGGAACGAAATCGCGCGGGTGAATATCCCGCGTGGATGACGGTACCGGAAGAAGAAGCACCGGCTAACTACGTGCCAGCAGCCGCGGTAATACGTAGGGTGCGAGCGTTAATCGGAATTACTGGGCGTAAAGTGTGCGCAGGTGGCCGCGCAAGTCGAGTGTGAAATCCCCGAGCTTAACTTTGGAATTGCGG
+
CCCCCGGGGGGGGGGDGGGG8FGGGGG@FFGGGFGGGGGGFGGGGGGGGGGGGGGGGFFGGGGGGGDGGGGGGGGGGGGGGGGGGGGGGEFGEGFFGGGGGGGGGGGGGGEGGEEEGGGGEFGGGGGFEGGGGGG9FFEDGGGGG:FECG@FEGGGG7CFGFGGFGFFFC@FCFC7FGCGGGGGGGGFGGGD5:EEGGGGGGCFCEGFE>?8>8E2;CG+AFGAEFGCEFCFECE85E*<+3ACCGGGGGCFCC6>*3C>5EF7A*701*9977*:C:D570<*0/7@):*.6?*694*))
@M03506:14:000000000-AKVR1:1:1101:16706:5330 1:N:0:28
GTACTCCTACGGGAGGCAGCAGTGGGGAATATTGCACAATGGGCGGAAGCCTGATGCAGCGACGCCGCGTGAGGGATGACGGCCTTCGGGTTGTAAACCTCTTTCAGCAGGGAAGAAGCGCAAGTGACGGTACCTGCAGAAGAAGCACCGGCTAACTACGTGCCAGCAGCCGCGGTAATACGTAGGGTGCGAGCGTTGTCCGGAATTATTGGGCGTAAAGAGCTCGTAGGCGGCTTGTCGCGTCGGGTGTGAAAGCCCGGGGCTTAACCCCGGGTCTGCATTCGATGCGGGCAGGCTAGAG
+
CCCCCGGGGGGGGGGGGGGGGGGGGGEGGGGGGGGGGGGGGGFGGGGGGGGGGFGGGGGGGGGGGGGGGGGGGGGGGGGGGGGGGGGGGGGGGGGGGGGGGGGGGGGGGGGGGGGGGGGGGGGGGGGGGGGGGGGGGGGGGGDGGGGGGGGDGEGGGGGGGGGGGGGFGGGGGGGEEGGGFGGGGGGGCDGG>EGGEGGGGGGCEFFG?FCFGGGGGGFGCFGGGG?=FGGGGGGGGGFEG=EEGG*98:57>FF4@>GDEGGE7*<:+*/0)C5EGFGGGFF9+**04DF>555)))5*/
@M03506:14:000000000-AKVR1:1:1101:6946:5343 1:N:0:28
GTACTCCTACGGGAGGCAGCAGTGGGGAATCTTGCGCAATGGGCGAAAGCCTGACGCAGCAACGCCGCGTGGGGGATGAAGGCCCTCGGGTTGTAAACCCCTTTCAGCAGGGACGAAACTGACGGTACCTGCAGAAGAAGCCCCGGCCAACTACGTGCCAGCAGCCGCGGTAATACGTCGGGGGCGAGCGGTGTCCGGATTTATTGGGCGTAAAGAGCTCGTAGGCGGCTTGGCAAGTCGGGTGTGAAACCTCCAGGCTCAACCTGGAGACGCCACTTGATACTTCTATGGCTTGATTCCG
+
CCCCCFGFGGGGGGGGGGG@FFFEFFCEFGGGGFDEGFGGGGFFGGGDCFFGFGFCEDGGGGEEG@CCGFE7CGEG=FGECFEEC<<:CG<FB=<BEFCFF@CFBFGGGEFF@FC=CCF,C>F:7FGGGG9@<F9@FFFFG:BFF@FF7<CFCBCFGGGCGF,=EFGEGGFG@CB,<:***?5EG>EC88*;CECC8C8**30<E:?5CGEE>CC7CFG8*:8CCE?EGDGDGFGCF+0***:E:5:>FGG?<F*7?740+37CFF5<*9*.1)1:****00/++/29-:)(0.75*8FF4
@M03506:14:000000000-AKVR1:1:1101:21449:5343 1:N:0:28
ATACTCCTACGGGAGGCAGCAGTCGGGAATTTTGGGCAATGGGCGAAAGCCTGACCCAGCAACGCCGCGTGAAGGATGAAATCCCTCGGGATGTAAACTTCGCAAGAACGGGAAGAATAAGTAAGGGTTAATATCTCTTACGATGACGGTACTGTTTGTAAGCTCCGGCTAACTCCGTGCCAGCAGCCGCGGTCATACGGGGGGAGCAAGCGTTGTTCGGATTTACTGGGCGTAAAGGGCGCGTAGGCGGCCACCGCAAGTCGACTTTGAAATCTTCGGGCTTAACCCGGAATGATCAGCC
+
BC<CCGGGGGGG@@FEE@FGFGGGGGGGDGGGFFFDG8CFFGFFCF7CFGGGG8FDGFGG8AGEEGGGGGFDFFGFGFGFAFGGFFGGEGBFGGG9EFGGGGG7BF<FGGG7=FEGGF9FDFDAD,AFGFGG,?CFGGF9FC@F+EEEEGGGGGGGFGFF<=<EFG:FGGGFGGGGEG7BE9FGF@AFEGG:F*=<9F+*8*:>*:C>FFFEGGDGFFC**;AF7EFF+:**1>**3<*AEGGGGDECE5ECCF:<C5))<<3=EC**07+/::*+:5*)97F6+90525),)0**8664;
@M03506:14:000000000-AKVR1:1:1101:8777:5352 1:N:0:28
GTACTCCTACGGGAGGCAGCAGTGGGGAATTTTGCGCAATGGGGGAAACCCTGACGCAGCAACGCCGCGTGGAGGATGAAGTCCCTTGGGACGTAAACTCCTTTCGACCGGGAAGATACTGACGGTACCGACAGAATAAGCACCGGCAAACTCTGTGCCAGCAGCCGCGGTAATACAGAGGGTGCGAGCGGTAATCGGAATTACTGGGCGTAAAGGGCGCGTAGGCGGTTATGTAAGTGTGATGTGAAAGCCCCGGGCTTAACCGGGGCAGTGCATCGCCAACTGCGTAGCTAGAGTAGAG
+
CCCCCGGGGGGGGGGGGGGGGGGGGGGGGGGGGGGGGGGGGGGGGGGGGGGGGGGGGGGGGGGGGGGGGEGGGGGGGGGGGGGGGGGGGGGGGGGGGGGGGGGGGGGGGGGGGDGGGGGGGGGGGGGGGGGGGGGFGGGGGGGGGGGGGGGEDGGG?FCFGGGFCFCEECC@FGGGCCCFGGEGGFFEEG*;CEGCFG8EFCCF9CCG5/2:CGGGGG5CGE5EGFGG5:CECF+AF+:CGF7C+<EFGGCFGD=DG3DDC<DG*)>D*)*<C*:+?DD*7>>:E65)(17476*1*/*8*
@M03506:14:000000000-AKVR1:1:1101:10892:5353 1:N:0:28
GTACTCCTACGGGAGGCAGCAGTGGGGAATATTGGACAATGGGCGCAAGCCTGATCCAGCAATGCCGCGTGAGTGATGAAGGCCTTAGGGTTGTAAAGCTCTTTTACCCGGGAAGATAATGACTGTACCGGGAGAATAAGCCCCGGCTAACTCCGTGCCAGCAGCCGCGGTAATACGGAGGGGGCTAGCGTTGTTCGGAATTACTGGGCGTAAAGGGCTCGTAGGCGGCCAACTAAGTCAGACGTGAAATCCCCAGGCTTAACCTGGGAACTGCGTCTGATACTGGATGGCTTGAATTCGG
+
CCCCCGGGGGGGGGGGGGGGGGGGGGGGGGGGGFGGGGGGGGGGGGGGGGGGGGGGGGGGGGGGGGGGGEFEGGGGGGGGGGGGGGGGGGGGGGGGGGGGGGGGFGGGGGGGGGGGGGGFGGGGGGGGGGGGGGDGGGGGAFFGEGGGGGGGGGGGFEFGGGFGGGGGEGGGGGGGFGFCDGGGG:FC@CFFEFGGGGGGGGGGDEGGGGGGGGGGGGGFGCEFGGGGGGDGFEGGF@:??EEGFEFG?CCCFGG3C>CGGGG+09EGGGG)7CGGC>C70=?GCFD?BGFFFF>@FFFFF
@M03506:14:000000000-AKVR1:1:1101:23961:5369 1:N:0:28
GTACTCCTACGGGAGGCAGCAGTGAGGAATCTTGGACAATAGGGGCAACCCTGATCCAGCGACGCCGCGTGAAGGATGAAGGTCTTCGGATTGTAAACTTCTTTTGTCTGGGAATAAGAAACCTATAGAAATATAGGGAGTGAATGTACCAGGCGAATAAGCCACGGCTAACTTCGTGCCAGCAGCCGCGGTAATACGAAGGTGGCAAGCGTTACTCGGACTTACTAGGCGTAAAGGTCAGGTAGGTGGTTTGATAAGTCTGTTGTGTAAGCTCCCGGCTTAACTGGGAGAGGTCAACAGA
+
CCCCCGGGFGFCG,@CFCFFGGGGFGFGGEGGG,EEGGCFCDFG7CFGFGGGG?FGG<FEGGGEEEBF=C:FDFG8FGGCGGGGGCFC:7FGGGFGDFGEFGGGGFFGGGGFF?FEFCF9?FGGGG9<F,CF9FFFCF<:B<FFGGGAFDFBFG+>CF7FCFCDFFCF:7>FFBFFFFGF,@EG>CFECFCGGCFFGG7;B8CG7E72;8BEE5CBF5888CC+<>++>CEG5ACFG+:<67<:<=F***/:C77D?6::FFDG7CGD9*<?FGDFC)>CD?*+36*0.*),)97:4675)
@M03506:14:000000000-AKVR1:1:1101:9044:5375 1:N:0:28
GTACTCCTACGGGAGGCAGCAGTGGGGAATATTGCACAATGGGCGGAAGCCTGATGCAGCGACGCCGCGTGAGGGATGACGGCCTTCGGGTTGTAAACCTCTTTCAGCATCGGCGAAGCGGCTGGGTGTTCCCGGTCGTGACGGTGGGTGCAGAAGAAGCGCCGGCCAACTACGTGCCAGCAGCCGCGGTAAGACGTAGGGCGCGAGCGTTGTCCGGATTTATTGGGCGTAAAGAGCTCGTAGGCGGCTTGTCGCGTCGTCTGTGCAATCCCGCGGCTCAACTGCGGGCTGGCAGTCGCTG
+
CCCCCGGGGGGGGEGGGGGGGGGGGGGGGGGGGFGGGGGGGGGGGGGGGGGGGGGGGGGGGGEGGGGGGGGGGGGGGGGGGGGGGGGGGGGGGGGGGGGGGGGGGGGGGGGGGGGGGGGGGGGGGGGGGGGGGGGGGGGEGGGGGGGGGGGGGFGGGGGGGGGGGGGDGGGGGGGFGFGGGGGGGGGGGGGGG7?EFGGEGGGGGDEEG8>EGGGGG888<CEGCFGFGCEEEGDFGGGGGCGGFGGGGGGGCEGDGB37CDFCF7C7CCCF<DDDC>D=0?8737C>>DDFD:5)7@)))
@M03506:14:000000000-AKVR1:1:1101:20439:5414 1:N:0:28
GTACTCCTACGGGATGCAGCAGTGGGGAATTTTGGACAATGGGGGCAACCCTGATCCAGCCATGCCGCGTGCGGGAAGAAGGCCTTCGGGTTGTAAACCGCTTTTGGCCGGGAAGAAAAGGTTCGGGCTAATACCCTGGATTTTTGACGGTACCGGCAGAATCAGCACCGGCTAACTACGTGCCAGCAGCCGCGGTAATACGTAGGGTGCGAGCGTTAATCGGAATTACTGGGCGTAAAGCGTGCGTAGGCGGTTCGTTGTGCCTGTGGGGAAAGCCCCGGGCTTAACCTGGGAATGGCCA
+
CCCCCGGGGGGGGGGGGGGGGGGGGGGGGGGGGGGGGGGGGGGGGGGGFGGGGGGGGGGGGGGGGGGGGGGGGGGGGGGGGGGGGGGGGGGGGGGGGGGGGGEGGGGGGGGGEEGGCGGCG@FGGGGGGGGGGGGGGGGGGFFGG@CGGDGGCFGGGDCFGDGGGGFGGGGGGEGCFGGGGFFGGFFGGGGGGGGGGCEFGG+<CCCEGCE5EG>8CEG7E5C/:FG++<C6CCE8CGGGF517:EGD*59*>*><8.>*:/?9?:C6F**)1*9?<5<5CE>C*6**.:;?)7?))9)9)
@M03506:14:000000000-AKVR1:1:1101:15823:5427 1:N:0:28
GTACTCCTACGGGAGGCAGCAGTGGGGAATATTGGACAATGGGGGCAACCCTGATCCAGCCATGCCGCGTGTGTGAAGAAGGCCTTCGGGTTGTAAAGCACTTTAGGTCGGGAGGAAGGTTTCAAGGCTAATACCCTTGGGAATTGACGTTACCGACAGAATAAGCACCGGCTAACTCCGTGCCAGCAGCCGCGGTAATACGGAGGGTGCAAGCGTTAATCGGAATTACTGGGCGTAAAGCGCGCGTAGGCGGCTTGGTAAGTCGGATGTGAAAGCCCTGGGCCCAACCTGGGAACTGCAT
+
CCCCCGGGGGGGGGGGGGGGFGGGGGGGGGGGGGGGGGGGGGGGGGGGGGGGGGGGGGGGGGGGGGGGGGGGGGGGGGGGGGGGGGGGGGGGGGGGGGGGGGGGGGGGGGGGGGGGGGGFFGGGGGGGGGGGGGGGGGGFGGGGGGGGGGGGGGGDGGGGGGGGGGGGGGGGGGDCCGGGGGGGGGGGGGGGDGGG>EDGGGG7@EEEGCEEFFGGD8CGGGGDCFC9EGEC;=:E**1ACECGGG=DGGF5DC=5C>*:FGF773:*5008FC7*0>FF3:5*27*7<FFFFFF76?=FB
@M03506:14:000000000-AKVR1:1:1101:11492:5444 1:N:0:28
GTACTCCTACGGGAGGCAGCAGTGGGGAATTTTGCGCAATGGGGGAAACCCTGACGCAGCAACGCCGCGTGGAGGATGAAGTCCCTTGGGATGTAAACTCCCTTCGATCGGGACGATTATGACGGTATCGGAAGAAGAAGCACCGGCTAACTCTGTGCCAGCAGCCGCGGTAATACAGAGGGTGCAAGCGTTGTTCGGAATTATTGGGCGTAAAGGGCGCGTAGGCGGTGCTGTAAGTCTGTGGTGAAATCTCTGGGCTCAACTCAGAGTCTGCCATAGAAACTGCAGTGCTGGAGTGGGG
+
CCCCCGGGGGGGGGGGGGGGGGGGGGGGGGGGGGGGGGFGGGGGGGGGGGGGGGGGGGGGGGGGGGGGGGGGDGGGGGGGGFGGGGGGGGFGGGGGGGGGGGGGGGFGGGGGGGGGGGGGGGGGGGGGGGGGCGGGGGGGGGGGGGGGGGGGGGGGGGGGGGGGGGGGGGGGGGGGCFBFGGGGGGFFGGCGGGFGGGGC>?CGGFGFGGGGGG7FGDC5EGGGGGGDGGGGG<CFGGFCC<0C>CDFF9A+:7CFGF49?FGF?>E:CFG=FGCAF4CCCFFG?4:?<FF>FF5@67))0
@M03506:14:000000000-AKVR1:1:1101:9791:5454 1:N:0:28
GTACTCCTACGGGAGGCAGCAGTGGGGAATATTGGACAATGGGGGAAACCCTGATCCAGCAATGCCGCGTGAGTGATGAAGGCCTTAGGGTTGTAAAGCTCTTTTACCCGGGATGATAATGACAGTACCGGGAGAATAGGCCCCGGCTAACTCCGTGCCAGCAGCCGCGGTAATACGGAGGGGGCTAGCGTTGTTCGGAATTACTGGGGGTAAAGCGCACGTAGGCGGCTTTGTAAGTTAGAGGTGAAAGCCCGGGGCTCAACGCCGGAATTGCCTTTAAGACTGCATCGCTAGGAGGGGG
+
CCCCCGGGGGGGGGGGGGGGGGGGGGGGGGGGGGGGGGGGGGGGGGGGGGGGGGGGGGGGGFGGGGGGGGGGGGGFGGFGGGGGGGGGGGGGGGF<FGGFDFGGGGGGGFGGGGGGGGGGGGGAEDFFGGGGEGGGGFFGGFF@7@FGGGFFFFFGGGGGGGGF@EEEGEFGGGGGGGDEGGGGCFGGCG<BFFGFGG@GF8?FCCCFGGGGCEGCEC8EE88EG+:EGCC?CF9CF@FGGFFGFC7CCGGCFEEDGF>*A<5*/)*>*/7:DD>?>?C>D?FFFFF=)70()0)/78))7
@M03506:14:000000000-AKVR1:1:1101:16478:5459 1:N:0:28
GTACTCCTACGGGAGGCAGCAGTCGGGAATTTTGGGCAATGGGCGAAAGCCTGACCCAGCAACGCCGCGTGAAGGATGAAATCCCTCGGGATGTAGACTTCGCAAGAACGGGAAGAATAAGTAAGAGTTAATACCTCTTACGATGACGGTACTGTTTGTAAGCTCCGGCTAACTCCGTGCCAGCAGCCGCGGTAATACGGGGGGAGCAAGCGTTGTTCGGATTTACTGGGCGTAAAGGGCGCGTAGGCGGCCACCGCAAGTCGACTGTGAAATCTCCGGGCTTAACCCGGAAAGGTCAGCC
+
CCCCCGGGGGGGGGGGGGGGGGGGGGGGGGGGGGGGGGGGGGGGGGGGGGGGGGGGGGGGGGGGGGGGGGGGGGGGGGGGGGGGGGGGGGGGGGGGGGGGGGGGDGGFGGGGFEGGGGGGGGGGGFGGGGGGGGGGGGGGGGGGGGGGGGGGGGGGGGGGGGGGGGGGGGGDFGGGGGDGGGGGGGGGGGGGFGGGGGGGGGGGDEGCEGGGCEEEFGGG5?=CFGGGGGGG:ECCFGGGGGGGGGG6EGG=DFGGGFGDEFC*:3C>EFF7CFGFGB:3C@F6FFFFBCB(5FF?=)<@F
@M03506:14:000000000-AKVR1:1:1101:23651:5481 1:N:0:28
GTACTCCTACGGGAGGCAGCAGTCGAGAATTTTTGACAATGGGGGAAACCCTGATCGAGCGACGCCGCGTGGAGGATGAAGGTCTTCGGATTGTAAACTCCTGACATTGGTGAACAAGGTGCATACGTTAACTGCGTGCGCATTGATAGTACCCGAAGAGGAAGAGACGGCTAACGCTGTGCCAGCCGCCGCGGTAATACAGAGGTCTCAAGCGTTGTTCGGATTCCTTGAGCGTAAAGGGTGCGTAGGCGGCGCGGTAAGCCGGGTGTGACATCTAGGAGCTTTACCCCGACACTGCCTT
+
CCCC9FFG9CCGEEGCECC;EEF@CCFFGGGGGGGGGGGGGGGEEEDFGEEEE<FEFDDED:@@:FCGBGBE?EG=FEGFGFE<?FF7?CFGFFD9BCFFFGG,,CECFC,B9?FE@FGGFBAFGFFFGFGFCF@E::F@C7FEF,@FGGFFGBFGCC*@C:B:>,@@CGDE:,6*11CC:,?,<7*::<@C**4=*?9<B++?8@67C+<C6*2;8AE?C*//A++<+3+0858****0:05AE**/AFECD5*18@CD6+7:EDGGC/+***29*102*75++*:*2*)4)7>466)/*
@M03506:14:000000000-AKVR1:1:1101:24713:5482 1:N:0:28
GTACTCCTACGGGAGGCAGCAGTCGAGAATTTTTCTCAATGGGGGAAACCCTGAAGGAGCGACGCCGCGTGGAGGATGAAGGTCTTCGGGTTGTAAACTCCTGTCATTTGGGAACAAGTCGTACGTAGTAACTATACGTGCGTTGATAGTACCAGAAGAGGAAGAGACGGCTAACTCTGTGCAAGCAGCCGCGGTAATACAGAGGTCACAAGCGTTGTTCGTATTCATTGGGCGTACAGGGTGCGGAGGTGTCGTTGTAAGTCGGGTGTGAAATTTCGGAGCTTAACTCCGAAACTGAATT
+
CCCCCGFGFGGGCGGGGGG@FGGGCFBCFFEFFFFGGGGFGCCCCDGFGGGFECGG<F8F7@FGDFGGGFEECFGCFGGEFDGFCFGGGGGGC:E,FE@FFGG9=<?A,??CEFGGGGFGGGGEEFCDFFGGGGGFG3:8DEG7+>DF=F,,7E7<C<>B7BECCF:F*:7FCF<A,,,7,>,,,>D,,@<F::B7;+++?9++=CF+2>FGG**3:C*>E**23+3<<E+;*:***10*1*/**2/)**:3*/2*2)**3<:57):9*7+9*:C7:)9/C))0+*2/6*573<3@***9*
@M03506:14:000000000-AKVR1:1:1101:19476:5485 1:N:0:28
GTACTCCTACGGGAGGTAGCAGTGGGGAATATTGGACAGTGGGGGCAACCCTGATCCAGCAATGCCGCGTGAGTGATGAAGGCCTTCGGGTTGTAAAGCTCTTTTGCCAGGGACGGTGATGACGGTACCTGGAGAATAAGCCCCGGCTAACTTCGTGCCAGCAGCCGCGGTAATACGAAGGGGGCAAGCGTTGTTCGGAATTACTGGGCGTAAAGGGCGCGTAGGCGGCTTATCAAGTCAGGCGTGAAATTCCCGGGCTCAACCTGGGGGCTGCGCTTGAGACTGATGAGCTTGAATGCGG
+
CCCCCGGGGGGGGGGGGGGGGGGGGGGGGGGGGFGGGGGGGGGGGGGGGGGGGGGGGGGGGGGGGGGGGGGDGGGDGFGGGGGGGGGGGGGGGGGGGGGGGGGGGGGGFGGGGGGGGGGGGGGGGGGGGGGGGGGGGGGGGGGGGGGDGGGGGFGGGGGGGGGGGGGGGGGEGGGGFFGDFGGGGGEFGGGGGGFGE>EGFGGGGGGGGGGCGGGGGGGGGGEGGGGGGGECGGGGF@FGGEFGC5CGGGG+;CE):>>CDG5:?<FG5C55CDDECEGF*)09C):@2DB<FFFFBFFEF
@M03506:14:000000000-AKVR1:1:1101:4726:5486 1:N:0:28
GTACTCCTACGGGAGGCAGCAGTGGGGAATCTTGCGCAATGGCCGAAAGGCTGACGCAGCGACGCCGCGTGTGGGATGACGCCTTTCGGGGTGTAAACCACTGTTGCCCGGGACGAACAGCTCGTTTAGACGAGCCTGACGGTACCGGGTGAGGAAGCACCGGCTAACTCTGTGCCAGCAGCCGCGGTAATACAGAGGGTGCGAGCGTTGTCCGGAATCACTGGGCGTAAAGGGCGCGTAGGTGGTAACCTAAGCGTGCGGTGAAAGCCCGAGGCTCAACCTCGGGTCGGCCGTGCGAACC
+
CCCCCGGGGGGGGGGGGGGGGGGGGGGGGGGGGGGGGGGGGGGGGGGGGGGGGGGGGGGGGGGGGGGGGGGGGGGGGGGGGGGGGGGGGGGGGGGGGGGGGGGGGGGGGGGGGGGGDGGGGFFGGGGGGGGGGGGGGGGGGGGGGGGGGGGFGGFGGGGGGGGGGGGGGGGGGCGGGGGGGGGGGGGGGGFGGGGGGGGGGGGGGGGGGGGFGGGDEGGFG7<CCFE8:EGFGGGEGGGGGGGGGEGGGGGG:EGGGFGGGEDF?>FFCCEFC3<=F=FGGFFGDB5B9DEFB55>D;B>0
@M03506:14:000000000-AKVR1:1:1101:5482:5492 1:N:0:28
GTACTCCTACGGGAGGCAGCAGTCGGGAATTTTGCTCAATGGGCGCAAGCCTGAAGCAGCAACGCCGCGTGAGGGATGAAGGCCTTCGGGTTGTAAACCTCTTTTTCCAGGGACGATGATGACGGTACCTGGAGAATAAGCCACGGCTAACTACGTGCCAGCAGCCGCGGTAATACGTAGGTGGCAAGCGTTGTCCGGATTTACTGGGCGTAAAGAGCGCGCAGGCGGCCAAGTCAGTCGAATGTGAAAGCCCCCGGCTTAACTGGGGAGGGTCATTCGATACTGCCCGGCTCGTAGACAG
+
CCCCCGGEGGGGGGGGGGGGGGGGGGGGGGGGGGGDGGGG9FFGGGGGGGGGGFFEGGGGFFGGGCEDGGGGGGGGACGGFGGGGGGGGGGGGGGGGGFGGGGGFGGGGGGGGGGC@C9F9FGGGGGGGGGGGGGCFFG9FGGGGDGGGFGGFFEGFFGFCGGFFGGGGGGGGGCFGGGGGDFGGFGGGGFGEGFFGG7:CFEFC9FGGDGGGD7@FFGDG8CEGECCE5*@E09<CC7*/CFFC7::?F6:<EGGG@CD?7:CEGGG5<E>C9C9>67**73<+*278D),8@))7<FF4
@M03506:14:000000000-AKVR1:1:1101:16906:5530 1:N:0:28
GTACTCCTACGGGAGGCAGCAGTGGGGAATTTTGGACAATGGGGGCAACCCTGATCCAGCCATTCCGCGTGAGTGAAGAAGGCCTTCGGGTTGTAGAGCTCTTTTGTCCGGAACGAAACGGGCGACGTGAATATCGTCGTCTACTGACGGTACCGGAAGAATAAGCACCGGCTAACTACGTGCCAGCAGCCGCGGTAATACGGGGGGTGCGAGCGTTGGCCGGAATCACTGGGCGTAAAGGGCGCGTAGGCGGCGCGAGAAGCAGGGGGGGCAATCCTGCGGGCTAAACGGAGGGCTGGCG
+
CCCCCFGGCFF@E@FFGFEEFGEFGCG@FGGGGGGGGFCEFGFGGDEGGGDEGGDF<@AADGDFDGGGG:FCEECCEF9EFGGGFFFFGGFGGGG,<EFGFGDFGGGBFEGG:FGGGG>F7:FFFFDFGF7FF,,+B,>@FG?BC9,@+FF7@=C@>*C>FGFAF9BFGD*<*:CF9<,=CGG7<FFEGG>*=4B:C=;;9CE*8:CCE5?*8*:2::*<+2?*1CC7CCCGCFG8*8/<:C:E5**)1*+/>**):))/*:*+2/=3E):)//227***/))*:7**.*)(05;50)0)0
@M03506:14:000000000-AKVR1:1:1101:9488:5535 1:N:0:28
GTACTCCTACGGGAGGCAGCAGTGAGGGATATTGCGCAATGGGCGAAAGCCTGACGCAGCGACGCCGCGTGGGTGAGGAAGTCCTTCGGGATGTAAAGCCCTTTTCTCGGGGATGATTAAAGACAGTACCCGAGGAAGAAGCCCCGGCTAACTACGTGCCAGCAGCCGCGGTAATACGTAGGGGGCAAGCGTTGTCCGGATTTACTGGGCGTAAAGCGCGCGGAGGCGGACGTTTAAGTGTCGCCTGAAAGCCCCCGGCCCAACCGGGGAAGGCGGCTGCAAACTGGGCCGCTTGAGGGCG
+
BB@<@CFAEFGGC;@FDG@ECFG@E<<7FG8CFGCC:@+C<C6F@6CCCCCDFEF@FBFGGGCFGCGDGG7FGG:7=FGCEFGGFFFFEE:=C<5?,ED,BF@FGGEG7<F7C+>@FDCGGGFGGGGFGCFEE7F7@EGGGGFGGEGCE*@CFGFFFF:CFGGFFFGDECEF*CFFFFFFGCGGD@C/*A8C>8E++*:**2<<++<+:8?*8**3<:5****2***2:///2:8:C?7+0+2:*=55+9AF<557?37):517=55C5/*8/75:<)/5***2:**58*0().).9<)).
@M03506:14:000000000-AKVR1:1:1101:9235:5546 1:N:0:28
GTACTCCTACGGGAGGCAGCAGTCGAGAATTTTTCTCAATGGGGGAAACCCTGAAGGAGCGACGCCGCGTGGAGGATGAAGGTCTTCGGATTGTAAACTCCTGTCATTTGGGAACAAGGTGAGCGCGTTAACTGCGCGCGCATTGATAGTACCAGAAGAGGAAGAGACGGCTAACTCTGTGCCAGCAGCCGCGGTAATACAGAGGTCTCAAGCGTTGTTCGGATTCATTGGGCGCAAAGGGTGCGGTGGTGGCGCCGTAAGTCGGGTGTGAAATTTCGGAGCTTAACTCTGAGACTGTATT
+
CCCCCGGGFGGGGGGGGGGGGGGGGGCEFGGGGGGFGCGGGGGGGGGFGGEGGGGFGEGGFGEGCEGEG6@F?EFCE@FGFFEGFFDGG?=FEGGGGGGGGGGFGGGGFEGGGGFGGGGG@FGGGGGEEFGFG<CCEB@<C7:C@3FGGGE=DFEFGGCFE7CFCFFF@EGEFFGFGGGGGCGGD7?9BCFEED8=ECCD+;<F52;@@97++;/**;;+AC55;FGF@78;FC**>?DGE*/5C*17C2:C**1/:5*9FE75*/*)//287*:?*.>D<)57A*7*.*/6*19=;****
@M03506:14:000000000-AKVR1:1:1101:15991:5550 1:N:0:28
GTACTCCTACGGGAGGCAGCAGTGGGGAATATTGGACAATGGGCGAAAGCCTGATCCAGCAACGCCGCGTGAGGGATGACGGCCTTCGGGTTGTAAACCTCTTTCAGCAGGGACGAAGCGAAAGTGACGGTACCTGCAGAAGAAGCACCGGCCAACTACGTGCCAGCAGCCGCGGTAATACGTAGGGTGCAAGAGTTGTCCGGAATTATTGGGCGGCAAGGGCTCGTAGGCGGGCCATCGCGTCGGGAGCGAAAAGCTGGGGCGTAACCCCAGTCCGGCTTGCGATCCGGGTGGGCTAGAG
+
CCCCCFGGFGGGGCF7C@EECFGG8EC;FD@EEFGGFEEFFG,<FFGGGGGGGG9<F<FFEFGGGGGGGC:FFEE>FEGEFG@FEGC@C+,B4C<??F<FEFGGFE@E,AF:<F7+@C7CEEEGFCFFFF:>>DFDF,DFFGAFGGDFF73@*>,@>FGGGC<FFGGGGGGGG<<<**7?C:7?FB@CE*?<<+272;;+?B@C8CC+3<7+C5?**2:;E=*;/::8F8?5C**2*+**:=2::7E)**/*//*0A=FF==3*:):*<C7)7**3*.9C9.)>5)*.(9>>B8)7@5)*0
@M03506:14:000000000-AKVR1:1:1101:7433:5553 1:N:0:28
GTACTCCTACGGGAGGCAGCAGTCGAGAATTTTTCTCAATGGGGGAAACCCTGAAGGAGCGACGCCGCGTGGAGGATGAAGGTCTTCGGGTTGTAAACTCCTGTCATTTGGGAACAATGCGTAAATATTAACTGTATTTGCGTTGATAGTACCAGAAGAGGAAGAGACGGCTAACTCTGTGCCAGCAGCCGCGGTAATACAGAGGTCTCAAGCGTTGTTCGGATTCATTGGGCGTAAAGGGTGCGTAGGCGGCGCGGTAAGTCGGGTGTGAAATCTCGGAGCTGAACTCCGAAACTGCATT
+
CCCCCGGGGGGGGGGGGGGGFGGGGGGGGGGGGGGGGGGGGGGGGGGGGGGGGGGGGGGGGGGGGGGGGFFGGGGGGGGGGGGGGGGGGGGGGGGGGGGGGGGFGGGGGGGGGGGGGGGGDGGGGGGGGGGGGGFGGFGGGGGGDFGGGGGGGGGGGFGF7CFFGGGGGGGGGCFGGGGGFGGFGGGGGGGGGEE@EF9CCF9:FFDGGFGGGGBECCCFCC=88EGG:F6C8CE*:*:EGFD5CEGGGFGD3CCCEF<<CA:EECCD5D?60:*+28C)7)7+967FAG307))9@==40
@M03506:14:000000000-AKVR1:1:1101:10791:5560 1:N:0:28
GTACTCCTACGGGAGGCAGCAGTCGAGAATTTTTCTCAATGGGGGAAACCCTGAAGGAGCGACGCCGCGTGGAGGATGAAGGCTTTCGGGTTGTAAACTCCTGTCATTTGGGAACAAGGTGCAATGGTTAACTGCCGTTGTATTGATAGTACCAGAAGAGGAAGAGACGGCTAACTCTGTGCCAGCAGCCGCGGTAATACAGAGGTCTCAAGCGTTGTTCGGATTCATTGGGCGTAAAGGGTGCGTAGGTGGCGCTGTAAGTCGGGTGTGAAATTTCGGTGCTTAACTCCGAAACTGCATT
+
CCCCCGGGGGGGGGGGGGGGGGGGGFGFFGGGGGGGGGGGGGGGGGGGGGGGGGGGGGGGGGGGGGGGGEGGGGGGGGGGGGGGGGGGGGGGGGGGGGGGGGGGGGGGGGGGGGGGGGGGGGGGGGGGGGGGGGGGGGGGGGFGGGGGGGGGGGGGGGGGGGGGGGGGDGDCFGGGGGGGGGGGGGGGGDGGGGGGDGGGGGGGGFFGGD<EFCEGEGGGGGCEGGEGGGGGGGGEG5>?E2:=E:7DGA+A5C5DGE7CC::CGD=CEG?B:CCG75<*75?7<6C=44:657>=@F?6=
@M03506:14:000000000-AKVR1:1:1101:4765:5585 1:N:0:28
GTACTCCTACGGGAGGCAGCAGTGAGGAATCTTGCGCCATGGACGAAAGTCTGACGCCGCGATGCCGCGTGGGGGATGCAGGCCTTCGGGTTGTAAACCCCTTTTGGTGGGACAGAAACACCCGGATGTTAACAGCGTCCGGGCTTGACGGTACCCATAGAATAAGCCACGGCTCACTCTGTGCCCGCCGCCGCGGTAAGACAAAGGTGGCCAGCGTTGTCCGGAATTACTGGGCGTAAAGTGCTCGTAGGTGGCTCGCTAAGTCCTGTGTGAACTCCTTCGTCTTAACCGATGCATGTAT
+
CC9CCGFFEGFD>7@FGGDGG8@8C@DF<CFFG99+@,FF@C;CF7@CCGGGGGE@E77@@FDGGF7@>FEEGGD+BB,:C8FEFGGGDFGDEF<9BC@CCGGGG9CB7CEC<F>,B8<3FFGD@+C+>D,@A,:F@>FFGGG>CG*3D7FCF@ACCCFFCGGGFFGC:@C@FF7<<CFCFGGG?+*=**:8CE*:C*/++3+**2*3882*01;8EE8EF?8*;*/8+<:@+*1**25/++02+027;7>+=*2*+0)1*/9:<*+2<*0)20*<:@CCC>)*172*-2>(..)19****
@M03506:14:000000000-AKVR1:1:1101:22178:5588 1:N:0:28
GTACTCCTACGGGAGGCAGCAGTGGGGAATATTGGACACTGGGCGCAAGCCTGATCCAGCCATGCCGCGTGGGTGAAGAAGGCCTTCGGGTTGTAAAGCCCTTTTGTTCGGGACGAAATCGTCCGGCCGAATATCCAGTGCGGATGCCGTAACTGAAAGAATAATCCCCGGCAACTTCGGTGCCAGAACCCGCGTTACTACAAAGGGTTATACCTTGTCCCGAAATTCCTGGCCGTAAACCGTGCGCGGGCGGGTGCTTAAGTCCCTGGTCACACCCGGGGGCCAACCCGGGGAATCCCAG
+
CCCCCGGGCECGG>F@EBFCFGG<@F>FGGFGGAFDGG,C<FFA7BC7CDFGGCEFGC9<C,<CC@GC@GEG>FEFFGGFEDEGGGGGGGGCG+E,5@F,?F@,C?=<E:F+6@F:=+45+A,BC=+@6++3B,CF,,<@,@B:+5,35***6,,,@::,,,2,@,7,:C***1<2?,**=*12,,+4+21**1*41*5+++2+***;*/++0++2+++3+2:>*:7+++20**2*:/*+**2****)***5)*2)*1::+0:<+2+2**+/****1))))0)**)18(1)4)7))*)0)0
@M03506:14:000000000-AKVR1:1:1101:9129:5592 1:N:0:28
GTACTCCTACGGGAGGCAGCAGTGGGGAATATTGGACAATGGGCGAAAGCCTGATCCAGCCATGCCGCGTGAGTGATGAAGGCCTTAGGGTTGTAAAGCTCTTTCGGCGGGGACGATAATGACGGTACCCGCAGAAGAAGCCCCGGCTAACTTCGTGCCAGCAGCCGCGGTAATACGAAGGGGGCTAGCGTTGTTCGGAATTACTGGGCGTAAAGCGTATGCAGGCGGATCGTTAAGTCGGGGGTGAAATCCCGAGGCTCAAACTCGGAACTGCCTTCGATACTGGCGATCTTCGCTGCCG
+
CCCCCGGGGGGFGGGGGGGGGGGGGGGGGGGGGGGGGGGGGGGGGGGGGGGGGGGGGGGGGGGFGGGGGGGGGGGGGGGGGGGGGFGGGGFGGGGGGGGGGGGGGGGGGGGGGGGGEGGGGGGGEGGGGGGG7E7CFFEGGEGGGGGGDCEFGGGGGGGGGGFGGFGEFGGCCGGGGD8:CEGDCECGFGCGC8FGGGEEEFG?9ACGGG?CGGGGGGCGG?7@FEGE5C=EC58=CC*:CEGGCG>FEF+6CCEDG375<C79<6*9=<E)**2A:6C**75+:6*)(/5:FBF))0)))
@M03506:14:000000000-AKVR1:1:1101:16867:5596 1:N:0:28
GTACTCCTACGGGAGGCAGCAGTGGGGAATTTTGCGCAATGGGGGAAACCCTGACGCAGCAACGCCGCGTGGAGGATGAAGTCCCTTGGGACGTAAACTCCTTTCGACCAAGACGATAATGACGGTACTGGTGGAAGAAGCACCGGCTAACTCTGTGCCAGCAGCCGCGGTAATACAGAGGGTGCGAGCGTTGTTCGGAATTATTGGGCGTAAAGGGCGCGTAGGCGGCGCCACAAGTCACTTGTGAAAACTCTGGGCTCAAGCCAGAGCCTGCAAGAGACACTGTGGTTCTGGAGTATGG
+
CCCCCGGGGGGGG7FFGGGGGGGFGGGCFGGGGFFEGC@FFGCFGGGFFGGGFGGEGCGGGGGGGGDGGGGG:EFDGGGGGGEFFGGGGGGGGGF@FGEGGGGGGGCGGGC?=FFCGGGGCCC:FGFEEGGFFC7BB@BFGGGGGGD@<FFFGA,CFGGFFGFCFCCDGDCGGGGGFGGFGGEGGGCCEFGBFCEFGG8E8C+<9CFGGGGCG5FDCCEGGGGGGGGGEC*:=GG5C0:CC:<<+<9*<?E<F0+7*57C?9*+*2:4**:?<**2:4***8>++9:52**)1**<?)1=F
@M03506:14:000000000-AKVR1:1:1101:6430:5596 1:N:0:28
GTACTCCTACGGGAGGCAGCAGTCGGGAATTTTGCGCAATGGGCGAAAGCCTGACGCAGCAACGCCGCGTGAGGGATGACGGCCTTCGGGTTGTAAACCTCTTTTGTCAGGGAAGATAATGACGGTACCTGGCGAATAAGCCACGGCTAACTACGTGCCAGCAGCCGCGGTAATACGTAGGCGGCAAGCGTTGTCCGGATTTACTGGGCGTAAAGAGCGCGCAGGCGGACGATTTAGTCGCGTGTGAAAGGCCCCGGCTCAACTGGGGGGGGTCACGGTGATCCGATCGACTCGATGGAAG
+
CCCCCGGGGGGGGGGGGDEGGGGGGGGGGGGGGGGGGGGGGGGGGGGGGGFGGGGGGGGGGGGGGGGGGGGGGGGGGGGFGGGCFGGCEGGGDGGG<FFGG9DFGFGGDGGGGGGFGGCFGGGDEGGGGGGGGGGGGFFFFGGGGGGCCGGGGFGG7>FCG@FFFCFGEGGGCFEGGGGGGGGGC:FF8ECCEC+9CEGCEFFFCCEFFGGC*;<@CCGGGDCCEDEG*:E55CCFC+:E5*1:C=+0:7*/9E5)*)/*+<5+06=D*7*<C5*3*)****/+/)1)49385>:)9.)*0
@M03506:14:000000000-AKVR1:1:1101:15779:5614 1:N:0:28
GTACTCCTACGGGAGGCAGCAGTGGGGAATATTGGACAATGGGCGAAAGCCTGATCCAGCCATGCCGCGTGAGTGACGAAGGCCTTAGGGTTGTAAAGCTCTTTTGGCGGGGAAGATAATGACGGTACCCGCAGAATAAGCTCCGGCTAACTTCGTGCCAGCAGCCGCGGTAATACGAAGGGAGCTAGCGTTGTTCGGAATCACTGGGCGTAAAGCGCACGTAGGCGGATTTGTCAGTCAGGGGTGAAAACCCGGGGCTCAACCTCGGAACTGCCTTTGATACAGCAAGTCTTGAGTTCGG
+
CCCCCGGGGGGFGGGGGGGGGGGGGGGGGGGGGGGGGGGGGGGGGGGGGGGGGGGGGGGGGGGGGGGGGGGGGGGGGGGGGGGGGGGGGGGGGGGGGGGGGGGGGGGGGGGGGGGGGGGGFGGGGGGGGFGGGGGGGGGGGGGGDGGGGGGGGGGGGGGGGGGGGGGGGG<FCGFGGFGGGEECGGGGGGGGGCFGGGGGGGGGG7EFGGGGGCFGGGGGGGGGGF>E::8CFCFDGGGGGGCG:7=GFGFGGGGGGFGCFGGGC477:D=FG=FF79FGFFFGFFDFFCFDFFFF6BFF7
@M03506:14:000000000-AKVR1:1:1101:6805:5618 1:N:0:28
GTACTCCTACGGGAGGCAGCAGTCGGGAATTTTGCGCAATGGACGAAAGTCTGACGCAGCAACGCCGCGTGAGGGATGACGGCCTTCGGGTTGTAAACCTCTTTTGTCAGGGAAGATAATGACGGTACCTGGCGAATAAGTCACGGCTAACTACGTGCCAGCAGCCGCGGTAATACGGAGGGGGCCAGCGTTGTTCGGAATCATTGGGCGTAAAGGGCGCGTAGGCGGCTTTGTAAGGCCGTTGTGAAATCCCTCGGCTCAACCGAGGAACTGCGACGGAGACTGTTCGGCTTGGGGCCCG
+
CCCCCGGGGGGGGGGGGGGGFFGGGGGGGGGGGGGGGGGGGGGGGGGGGGGGGGGGGDGGGGGGGGGDGGGGGGGGGGGGGGGGGGGGGGGGGGGGGGGGGGGGGGGGGGGGCGGGGGGGGGGGGGGGGGGGGGGGGGGGGGGGGGGGGGGDFGGGCCGGGGGGGGGGGGGGGGGGGGDGD@GGGEGGFGGGD;@CGE>CFGG@E:CFGEGECFGGGGGGG8=EGGGDCEEFD0<FG+72::7/:*<CGFCCF?FDG)*/+37:*)2C7*:)*09*7>GD)).+3*0/,9765))))0.).
@M03506:14:000000000-AKVR1:1:1101:14432:5625 1:N:0:28
GTACTCCTACGGGAGGCAGCAGTGGGGAATTGTTCGCAATGGGCGCAAGCCTGACGACGCAACGCCGCGTGGAGGACGAAGACCTTCGGGTCGTAAACTCCTTTCGATCGAGACGAACGGTCTCCGGGTGAACAATCCGGAGGAGTGACGGTACCGAGAGAAGAAGCCCCGGCTAACTCCGTGCCAGCAGCCGCGGTAATACGGGGGGGGCAAGCGTTGTTCGGAATTACGGGGCGTAAAGAGCGGGTAGGCGGCCATGCAGGTCCGTTGTGAAAACTCGAGGCTCAACCTCGAGACGCCG
+
CCCCCGGGGGGGGGGGGGGGGGGGGGGGGGGGGGGGGGGGGGGGGGGGEGGGGGGGGGGGGGGGGGGGGGGGGGGGGGGGGGGGGGGGDGGEEGGGGGGGGGGGGGGGGG>EFGGGGGGGGG<FGGGGGGGGGGFFGFGEGGGGGFFFGGGGGGGGGGCGCFGDGFD<<<FGGG@:CE9<CCFCEF?FGGF>EGGGC*;F9@E8CGEGGG5:5:;;*/:E591C**86:<*2:5?C:E58FEF**/:78CC+)>=C=40*++7*3*:*+*27:7*<>)9C*7)/20=/(*).<)085)<0)
@M03506:14:000000000-AKVR1:1:1101:17087:5626 1:N:0:28
GTACTCCTACGGGAGGCAGCAGTGGGGAATCTTGCGCAATGGGCGAAAGCCTGACGCAGCGACGCCGCGTGAGGGAAGAAGGCCTTCGGGTTGTAAACCTCTTTCAGGAGGGACGAAGCCACTCGGGTTAATAGCCCAGAGGGTGACGGTACCTCCAGAAGAAGCCCCGGCTAACTACGTGCCAGCAGCCGCGGTAATACGTAGGGGGCTAGCGTTGTCCGGATTTATTGGGCGTAAAGAGCGTGTAGGCGGCCAGGTAGGTCTGCTGTGAAAACTCGAGGCTCAACCTCGAGACGGCGGG
+
CCCCCGGGGGGGGGGGGGGGGGGGGGGGGGGGGGGGGGGGGGGGGGGGGGGGGGGGGGGGGGGGGGGGGGGGGGGGGGGGGGGGGGGGGGGGGGGGGGGGGGGGGGGGGGGGGGGGGGGGGFFGGGGGGGGGGGGGGGGGGGGGGGGGGGGGGGGGGGGGGGGGGGGGGGGDGFFGGGGGGGGGGGGGDGGGGGEDGFGGGGGGGGGGGCEGGGGCCGGGGG5E>F@FGGFCFG8=E8:CFGG/:E6>CCEE3C5DG?CGGFD:C7+9+996>:F6>8D<C>5CE?4839545@>))0>>)
@M03506:14:000000000-AKVR1:1:1101:6465:5628 1:N:0:28
GTACTCCTACGGGAGGCAGCAGTCGAGGATCTTCTGCAATGGGCGCAAGCCTGACAGAGCGACGCCGCGTGGGGGAGGAAGGCCTTCGGGTTGTAAACCCCTGTTGTCGGTTAAGAATGCTGGGGTGCAAATAGCGCTTCCAGTTGACTAAGGCCGATGAGGAAGCCACGGCTAACTACGTGCCAGCAGCCGCGGTAAGACGTAGGTGGCGAGCGCTGTTCGGACTCACTGGGCATAAAGCGCGCGTACGCGGCTAGGTCAGTCAGGTGTGAAACCCCTCGGCTCAACCGAGGAACTCGGC
+
CCCCCGGGGFGGEDF+FGFG8EFE@@6:CCFCFDG,CC<FF<8F7+CCCFCEGFFG9<CFGGGFGEGCE:BEEGGFEGGGGDGGGDG+F@,==C<,?E<FFGFFADFD:FGFCF<FGGGFGG8=FFE@8>CAGB9<CFFEGCFCFA,DF=F>7BFGGGC@CCCFFFGCFGGCC<F4FFFGEC@FGGG7BFGGEGDG5EG+AE@>GC9@>*1?/?>*;8;0+*:C*:EGGF7C**28+<*+0*1CC*2/*:C:D55*;5*:+:><FG*02*1**0*2>:<<C))15?*0,))(7)706*))0
@M03506:14:000000000-AKVR1:1:1101:11279:5632 1:N:0:28
GTACTCCTACGGGAGGCAGCAGTGGGGAATCTTGCGCAATGGCCTAACGGCTGACGCAGCGACGCCGCGTGTGGGATGAAGCTCTTCGGAGTGTAAACCACTGTTGCCCGGGACGAACAGCTCGATTAGTCGAGCCTGACGGTACCGGGTGAGGAAGCACCGGCTAACTCCGTGCCAGCAGCCGCGGTAATACGGGGGGTGCGAGCGTTGTCCGGAATCACTGGGCGTCAAGGGCGCGTAGGTGGTTTGCTAAGGGTGTGGTGAAAGTCGGGGGCCCAACCCCGGACCTGCCGTGCCGGCT
+
CCCCCGGGFGGGFGEGD7@CGGGFAGDGGGCFFF9CEFGEFEGGEGGGGCDGGFGGGGGGGGFEGG@FCGG7FGGEFGG9ECCGGGGGE@@FDFGFGGGGGGG?FGCEFCBFEEG+@:FCGFGEG8@:9FEGGGDEB88FEGG:FFEEG::F:<CFGF@CFE=CECFC,2<7F*=CC7FFGG7@FEE5CCC<CCEGCEC/?CGCE**?EC/:<EGDEC6:C+<::*1**2;++:887*11:5<EGE*7E+++*+:>079CE**33*A:C*:))7)*171*1<55C3C>?F41<05))7)))
@M03506:14:000000000-AKVR1:1:1101:24472:5635 1:N:0:28
GTACTCCTACGGGAGGCAGCAGTGGGGAATATTGGACAATGGGCGCAAGCCTGGTCCAGCCATGCCGCGTGAGTGATGAAGGCCCTAGGGTTGTAAAGCTCTTTCACCGGAGAAGATAATGACGGTATCCGGAGAAGAAGCCCCGGCTAACTTCGTGCCAGCAGCCGCGGTAATACGAAGGGGGCGAGCGTTGTTCGGAATTACGGGGCGTAAAGGGCACGTTGGGGTATCTAGCAGGCAGGGGTGAAATCCCAGGGCCCACCCCTGGCACCGCGTTTGATACCGTCGAGCGGGAGTATGG
+
@CCC<FEF9<FGGGGGDGE>FG<F?FDGGGGGGGGGGGF,FDF8FGEGCGGE87CE,CFG7EE,CCCCCCCCE<,C9FF<E8FFEC<FDGG?>FFGFCEFGGGGE,@EGG+>>FCF,FC?<,,8CFCF?<C>+=>B,88C,A+3>7@:F,3@,@+,:C@;,::CC,<:::><*,,7>F7FCFC@F*4B7*1*/;/+;8*>FG++**:?*:88A;202***;8@EF*//*+++3+30:/)*/:CC5EGF99<6*03<2.97E**2**15*00./7)/)05**09+2)1<())()8)009*/5
@M03506:14:000000000-AKVR1:1:1101:5426:5646 1:N:0:28
GTACTCCTACGGGAGGCAGCAGTGGGGAATATTGGACAATGGGCAACCCTGATCCAGCAATGCCGCGTGAGTGATGAAGGCCTTCGGGTTGTAAAGCTCTTTTGCCAGGGACGATGATGACGGTACCCGTAGAAGAAGCCCCGGCTAACTTCGTGCCAGCAGCCGCGGTAATACGAAGGGGGCTAGCGTTGTTCGGATTTACTGGGCGTAAAGGGCGCGTAGGCGGTGCAATAAGTCAGGCGTGAAAGCCCCGGGCTCCACCCGGGAATTGCGCTTGATACTGTTGCGCTTGAATACAGGG
+
CCCCCGGGGGGGGGGGDEGGFFFGGGGFGEFFFFGGGGGGGGGGGGGGGGGGGGGGGGGGGGGGGGGGGDGGCFGGFGGGGGGGFGGGGGGGGGGGGGGGGGGGGGGGGGGFGFCFGGGFFGGGGGGGGG7FEFGGDCGCFGCEGE:DFGGGGGGGFGGGGGGGGGGGGDGAD@FGGGGGGGEGCGFDC<<FFFEGG>EFGGGGGG;BC:C5CGGGGGGCEEGGEEE**<<CCF?CECFGFGEEEG?FF6*2>CGD87*2:7*:EG5/*9CFD:<*7@C*>*/<<*0)()7:86**196@5
@M03506:14:000000000-AKVR1:1:1101:24295:5653 1:N:0:28
GTACTCCTACGGGAGGCAGCAGTGGGGAATTTTGCGCAATGGGCTAACGCCTGACGCAGCAACGCCGCGTGGAGGATGAAGGTCTTTGGATTGTAAACTCCTGTCAGCAGGGAAAAAGCAAATCGGCCTAACACGCCGGTGAGTTGATTGTACCTGCAGAGGAAGCCCCGGCTAACTCTGTGCCAGCAGCCGCGGTAATACAGAGGGGGCAAGCGTTATTCGGAATTATTGGGCGTAAAGGGCGCGTAGGCGGCTTGGCAAGTGGATTGGTAAATCCCTCGGCTGAACCGAGGAACTGCCG
+
CCCCCGGGGGGGDDGGGGGGGGGGFGDGGGGGGFGEEFGGGGGGFGGGGGGGGFEEGGGGGGGGGG>EGCGGGFGC@FGGGF8FFGGCFGGGGFCAFGFGGGGGGGGGGGCECDFGGDGCGFGCFDEGGGGGGDCEC7+3@DFGGGGGFACF@DGFGGGGCFGGGGD:CEE<*>CFFFFCF;FFFCFGGGGGGGGGGG9EGDFG,;C@EGGGGGGEE8;0<;CCE*<7+<7+5*88*85+AE5**22/:>CC35CCE3**9C:FGC+:C*+**:C79<F<CBDG5)74()),))).06*58
@M03506:14:000000000-AKVR1:1:1101:13012:5662 1:N:0:28
GTACTCCTACGGGAGGCAGCAGTCGAGAATTTTTCTCAATGGGGGAAACCCTGAAGGAGCGACGCCGCGTGGAGGATGAAGGTCTTCGGATTGTAAACTCCTGTCATTTGGGAACAAGGTGCGCGCGTTAACTGCGCGCGCATTGATAGTACCAGAAGAGGAAGAGACGGCTAACTCTGTGCCAGCAGCCGCGGTAATACAGAGGTCTCAAGCGTTGTTCGGATTCATTGGGCGTAAAGGGTGCGTAGGCGGCGCGGTAAGTCGGGTGTGAAATCGCGGAGCTTAACTCCGAAACTGCATT
+
CCCCCGGGGGGGGGGGGDGGGGGGGGGGGGGGGGGGGGGGGGGGGGGGGGDGGGGGGGGGGGGGGGGGGGGGCGGGGGGGGGGGGGGGGGGGGGGFGGGGGGGGGGGGGGGGGGGGGGGGGGGGGGGGG>EFGGGGGGGGC@@F:FCFGGGGGGFFDGGGFFGGFGGGGDGCEGG,C:,<7<FCEGGFGFGGGGGCCGGGGGGGGFFCG7FFGDE5:E89CE8CE9CCFGG58CCCEFG?7AECC::CCDGGGGCDEB3*9<:CGDED*99@7*0*/83)))8+36:=<C:2355=FFFB=
@M03506:14:000000000-AKVR1:1:1101:21530:5674 1:N:0:28
GTACTCCTACGGGAGGCAGCAGTGGGGAATTTTGCGCAATGGGGGAAACCCTGACGCAGCAACGCCGCGTGGAGGATGAAGTCCCTTGGGACGTAAACTCCTTTCGACCAAGACGATAATGACGGTACTGGTGGAAGAAGCACCGGCTAACTCTGTGCCAGCAGCCGCGGTAATACAGAGGGTGCGAGCGTTGTTCGGAATTATTGGGCGTAAAGGGCGCGTAGGCGGCGCGACAAGTCACTTGGGAAAACTCTGGGCTCTACTCAGAGCCTGCAAGCGACACTGTGGTGCTGGCGTATGG
+
CCCCCGGGGGGGGGGGGGGGGGGG<FEFGGDGGGGEGGGGGGGGGGGGGGGGEFGGGGGEGGGGGGGGGGGGGGGGFGGGGGGFFGGEGGGGGGDFGGGGGGCGGGGGGEGGEGGCF@CDFGAEEFGGGGGECC@FCE@<FF7>E@>CCFGAFGCFCFFCFGG7FFGGGG:F@FF,<<CFGGD77FCCEGD4<=8FE*:C*<FCGFFFFCE8;2<DGDGGEGC*?+*8CC***//:0A7C?0AE+:**1:*69+998)2<+00+<0<:9**87<5+:)17).)2<*::75F7F4)))0))0
@M03506:14:000000000-AKVR1:1:1101:13318:5676 1:N:0:28
GTACTCCTACGGGAGGCAGCAGTCGAGAATTTTTGACAATGGGGGAAACCCTGATCGAGCGACGCCGCGTGGAGGATGAAGGTCTTCGGATTGTAAACTCCTGTCATTGGGGAACAATGTCCCGCCATTAACTGTGGCGGGATTGATAGTACCCGAAGAGGAAGAGACGGCTAACTCTGTGCCAGCAGCCGCGGTAATACAGAGGTCTCAAGCGTTGTTCGGATTCATTGGGCGTAAAGGGTGCGTAGGCGGCGCGGTAAGTCGGGTGTGAAATCTTGGAGCTTAACTCCGAAACTGCATT
+
CCCCCGGGGGGGGGEGGGGGEFGGGGGGGGGGGGGGGGGGGGGGGGGGGGGGGGGGGGGGGGGGGGGGGGGGGGGGGGGGGGGGGGGGGGGGGGGGGGGGGGGGGGGGGGGGDEGGGGGGGGGGGGGGGGGGGGGGGGGGGF>FGGGGGGGGGFGGGE@FCGGGGCFGGGGGGGGGGGGGFEFFGGGGGGGGGGGGGGDGGFDGGGDCC<?EGE1588@FEEG8EFEC7C6F5=*::*:CEGGCE5ECCFGGGG5<CE5*C<>AE<CC2C+7*:*77*C4C54?7=*=9CF057)/==7F8
@M03506:14:000000000-AKVR1:1:1101:9013:5679 1:N:0:28
GTACTCCTACGGGAGGCAGCAGTGGGGAATATTGGACAATGGGCGAAAGCCTGATCCAGCCATGCCGCGTGAGTGATGAAGGCCCTAGGGTTGTAAAGCTCTTTCAACGGTGAAGATAATGACGGTACCCGCAGAAGAAGCCCCGGCTAACTTCGTGCCAGCAGCCGCGGTAATACGAAGGGGGCTAGCGTTGCTCGGAATCACTGGGCGTAAAGCGCACGTAGGCGGATCTTTAAGTCAGGGGTGAAATCCTGGAGCTCAACTCCAGAACTGCCTTTGATACTGGGGATCTCGAGTCCGG
+
CCCCCGGGGGGGGGGGGGGGGGGGGGGGGGGGGGGGGGGGGGGGGGGGGGGGGGGGGGGGGGGGGGGGDGGDGGGGGGGGGGGGGGGGGGFGGGGGGGGGGGGGGGGGGGGGFFGGGGFGDFGGGGGGGGGGGGGGCGGFGFFGGGGGDGGGGGGGGGGGGGGGGGGGGGGGGGGGG>>FDGGGGGFGDGFDGGGGGGGGGGFGGGGGGGGGGGG?CGGGGFGGGGD=*1:9CCF+:CC?CFCECCE4FGFC7775C;CDF9*+00CF7>E6*94?7977:=@FCFG305526>4:@FFBD
@M03506:14:000000000-AKVR1:1:1101:3922:5684 1:N:0:28
GTACTCCTACGGGAGGCAGCAGTGGGGAATATTGGACAATGGGCGCAAGCCTGATCCAGCCATGCCGCGTGAGTGATGAAGGCCCTAGGGTTGTAAAGCTCTTTTGTGCGGGAAGATAATGACGGTACCGCAAGAATAAGCCCCGGCTAACTCCGTGCCAGCAGCCGCGGTAATACGGAGGGTGCAAGCGTTATCCGGATTCACTGGGTTTAAAGGGTGCGTAGGTGGGCAGGTAAGTCAGTGGTGAAATCTCTGAGCTTAACTCAGAAACTGCCGTTGAAACTATCTGTCTTGAATATCC
+
CCCCCGGGGGGGG@BFGGGGDGGGGGGGGGGGGGGGGGGGGGGGGGGGEGGGGFGFGGGGGGG8FFCGGGGGGFGFGGGGGGGFGG8FGGFFGGGCGGGGGGFGGGGFGGGGF7BAFFFFEFEGGGFGGGGGDF8FDGGFF>FGEGGGECGGG?CF7:D>DFGC@FED7FFGC9<FEGGEEGGGGCEDGGGGGCC:CE7CGGGGCFDGGGG?FCGGGG*;ECCGEE@EEFC5ECGFGGG?7EFFGGGGCEF<*<+7+9*6+9>GF*70<7E?GFFEDDG3:@FG7*099C6<4/9@49/9*
@M03506:14:000000000-AKVR1:1:1101:6594:5691 1:N:0:28
GTACTCCTACGGAAGGCAGCAGTCGAGAATTTTTGACAATGGGGGAAACCCTGATCGAGCGACGCCGCGTGGAGGATGAAGGTCTTCGGATTGTAAACTCCTGTCATTGGGGAACAAGGTGCATACGTTAACTGCGTGTGTATTGATAGTACCCGAAGAGGAAGGGACGGCTAACTCTGTGCCAGCAGCCGCGGTAATACAGAGGTCCCAAGCGTTGTTCGGATTCATTGGGCGTAAAGGGTGCGTAGGCGGCGCGGTAAGTCGGGTGTGAAATCTCGGAGCTTAACTCCGTAACTGCATT
+
CCCCCGDFEFEEE;FGC<FGCEFFEFGGGGGEGGGGFFFGFGGGGGGGFCFGGGDGGFGGGGGGGGGGG+@F@FGEEFFGFGGGGGFCFGGEAFEFCFGGCGF?8<EGGGF7FCDGGGGE,F@CEFFGGGFFDFFGGGGGA9FCFGGAFGGGGDECGGFGFBFCGE7>FGGGDGGGDEFE9F@GGGGGF:FBEGGC>CF99<CCGEFC@BBFFE:EEGGGEEECEE+:EGDG;C8CCFFGGGG5EECCE9*:DGC<GEGDFC7CEGFGEDC*2*:+:>C3DD.<96:84*0()87@?=B6/
@M03506:14:000000000-AKVR1:1:1101:17760:5694 1:N:0:28
GTACTCCTACGGGAGGCAGCAGTCGAGAATTTTTCTCAATGGGGGAAACCCTGAAGGAGCGACGCCGCGTGGAGGATGAAGGTCTTCGGATTGTAAACTCCTGTCATTGGGGAACAATGCGTAAATATTAACTGTATTTGCGTTGATAGTACCCGAAGAGGAAGAGACGGCTAACTCTGTGCCAGCAGCCGCGGTAATACAGAGGTCTCAAGCGTTGTTCGGATTCATTGGGCGTAAAGGGTGCGTAGGCGTTGCGGGAAGTCACTCGTGAAACCTCTGGGCTCAACTCACAGCCTGCAGG
+
CCCCCGGGGGGDGGGGGGGGGGGGGGFFGGGGGGGGGGGGGGFGGGDFGGGGFGGGGFGGDFGDGGGGG@FGBEG7FFGGGGGGGGCCC+CECFFAEF<<=FGFGGGGGGGG7FEGGGGGGGGFFGGGGGGGGGFGGFGCGDGGGFGFGGGG@CEGGG:EGGGGGGGGGGCFEGGGGGGGGGCFGGCFGGGGGGGGGGGGGFFGFF+?C9++<C*8BEGG=E5C8EFFFDCGFGED*@:?EC=>E*/1:?E*)2*>E)9):<>FF*<>**+)**9?7?*0DF5*+198)*).@4<5);5)>
@M03506:14:000000000-AKVR1:1:1101:17328:5711 1:N:0:28
GTACTCCTACGTGAGGCAGCAGTAGGGAATCTTGCGCAATGGGCGAAAGCCTGACGCAGCCATGCCGCGTGAATGATGAAGGTCTTAGGATTGTAAAATTCTTTCACCGGGGAAGATAATGACGGTACCCGGAGAAGAAGCCCCGGCTAACTTCGTGCCAGCAGCCGCGGTAATACTAAGGGGGCCAGCGTTGCTCGGAATTACTTGGCGTAAAGGGCGCGTAGGCGGATAGCTTAGTCAGAGGTGAAAGCCCAGGGCCTAACCTTGGGTCTGCCTTTGCTACTTGCTGTCTTGAGTTCCG
+
CCCCCGFGFCGFE8,CFFEGFGGG9C,CEGGEGGCCGEEGGGFFEC:@6CFEF,@CF:@7CFFGG8F:FG@FGGCCEGGFGECF?E,5E,E<CFECFGGGCGGGGFGFGG>E@:CEDF<BFAF7:F++C<>@=F7B@FF?F8CF:+F+8,DFC<<F7FGGGFFGGGGG:@C1>A,?,,27,,4CF7C*8:1FGC;9*C:*:8@E,+3<8E88*;99;C:5*/:88988*8*<ECC9CC79?:+:E*+2:?0***/*;)/*2+*2+:+<**2.2:FC*02:*6=<<@FF)29<*/9)966*7
@M03506:14:000000000-AKVR1:1:1101:25636:5719 1:N:0:28
GTACTCCTACGGGAGGCAGCAGTGGGGAATTGTTCGCAATGGGCGCAAGCCTGACGACGCAACGCCTCGTGGAGGATGAAGACCTTCGGGTCGTAAACTCCTTTCGATCGAGACGAACGGCTTCCGGGTGAACAATCCGGAAGAGTGACGGTACCGAGAGAAGAAGCCCCGGCAAACTCCGTGCCAGCAGCCGCCGTAATACGGGGGGGGCAAGCGTGGGTCGGAATTACTGGGCGCAATGTGCGTGTTGGTGGCCAACTACGTCGGACGTGAAACTCCTCGGCTGAACCGGGGAACTGCG
+
CCCCCGGGFFGGGGGGGGGGFFGGGGGF;EFFGGGGG>FEGGGFEEF@:F@FFGGGGGGGDGFEGD,CFFGEEEC,CF8<EGG<FFGG7FGDCF8BBA9,BFFGFCF<EC@B=FF@FC@7+C7D,3:=FE>CAEA>@,<C:FGCCFFFGGFGGGGGCF7FFF::CFGGGCFC7**=FFF,<CCF7,<*:F:*:**//*1C@FGGGE8*8?*?CE*;A***2*2:8E8?7<EF65*/*2/*3+0<//:52*:CCCF46)5<++10*)2//9/)***+01<*57@5:.*6,75().)059?F3
@M03506:14:000000000-AKVR1:1:1101:17960:5721 1:N:0:28
GTGCTCCTACGGGAGGCAGCAGTGGGGAATTGTTCGCAATGGGCGCAAGCCTGACGACGCAACGCCGCGTGGAGGATGAAGGTCTTCGGATTGTAAACTCCTGTTGCCCGGGACGAAATGCTTCGTCCTAACACGTCGAAGTTTGACGGTACCGGGTGAGGAAGCCCCGGCTAACTCTGTGCCAGCAGCCGCGGTAATACAGAGGGGGCAAGCGTTGTTCGGAATTACTGGGCGTAAAGGGCGCGGAGGCGGCCTTCTAAGTCGAACGTGAAATCCCCGGGATCAACCCGGGAACGGCGTC
+
CCCCCGGGGGGGGGGGGGGGGGGGGGGEGGGGGGF@F7@CFGGGGGGGGGGGGGGGEGGGGGGGGGGGGEGGGGGEGGGFGGGGFGGGGFGGGGGGGGGGGGGFGGGGGGDGGGEEGGGDFFFGGGGGEGGGGGEDGEGGGGEGCFGCGGDCEGGGCGGGGGGGGGGGGGDGCECEFGGFF9FFGGC:FGGGEGGGG7?CGGGGCEGGDEGFGE8CCECFGGGCECFD?E6CFGGGD::+:EGCC*:C*:CGGGGCFFFFF9*55*1>555577C?<)/)1))/27C>:>BF)<F)85@))
@M03506:14:000000000-AKVR1:1:1101:12165:5735 1:N:0:28
GTACTCCTACGGGAGGCAGCAGTGGGGAATCTTGCGCAATGGCCGAAAGGCTGACGCAGCGACGCCGCGTGTGGGAGGACGCCTTTCGGGGTGTAAACCACTGTTGCCCGGGACGAACACGCTCTTTCGAGAGCGCTGACGGTACCGGGTGAGGAAGCACCGGCTAACTCCGTGCCAGCAGCCGCGGTAATACGGAGGGTGCGAGCGTTGTCCGGAATCATTGGGCGTAAAGGGCGCGTAGGTGGCCCGGTCAGTCAGTGGTGAAAGCGCGGGGCTCAACTCCGCGTCGGCCATTGATACT
+
CCCCCGGGGGGGGGGGGGGGGFGFGGGGGGGGGFGGGGEGGGGGGGGGGGGGGGGGGGGGGGGGGGGGGGGGGGGGGGGGGGGGGGGGGGGFEGGGGGGGGGGGGGGGGGGGGGGGGGGGGGDEGFGGGDGGGGGGGGGGGGGGGGGGG<CFGGFGFFGGGGGGGGGGGGGGGGGGGGG6;FGGGEGGGCEEFGGEGGGGDEGGGGGGECEGGGG>:FGGFE+A>CC:8E=FFGGCEC>8:=FGG=CC5C*>*:+:97DDG?C<CFGGGGDFG))*/*977*97=59>>GEF)9***9@=*
@M03506:14:000000000-AKVR1:1:1101:7995:5741 1:N:0:28
GTACTCCTACGGGAGGCAGCAGTGGGGAGTATTGGACAATGGGCGCAAGCCTGATCCAGCCATGCCGCGTGAGTGATGAAGGCCCTAGGGTTGTAAAGCTCTTTTGTGCGGGAAGATAATGACGGTACCGCAAGAATAAGCCCCGGCTAACTTCGTGCCAGCAGCCGCGGTAATACGAAGGGGGCTAGCGTTGCTCGGAATCACTGGGCGTAAAGGGTGCGTAGGCGGGTCTTTAAGTCAGGGGTGAAATCCTGGAGCTCAACTCCAGAACTGCCTTTGATACCGCTTTTTTTGTGTTTGG
+
CCCCCGGGGGGGGCGGGGGGDGGGGGGGGGFFGGGGGGGGGGGGGGGGGGGGGGGGGGGGGGGGGGGGGGGEGFEFGGFGGGGGGGGGGGGGGGGGGGGGGGGEGFG@FGGGGGGGGGGGFFFGGGFECFGGGGGGGGGF9DEFGGGGGGGGFGCGGGGGGGGGGGGGEGGDFGFC*<FEGGEECGGGGGGGGGGGGGEEFFGGGGGG>EE5CFGGDGGGG=CGEFEGD::*<99<9FFGGGGGECE473<CCFF5@5C6CF*+AC+097CBCCC?>670>**+*01736*(8>0.5))77
@M03506:14:000000000-AKVR1:1:1101:5625:5746 1:N:0:28
GTACTCCTACGGGAGGCAGCAGTGGGGGATATTGCGCAATGGGCGAAAGCCTGACGCAGCGACGCCGCGTGGGTGATGAAGGCCTTCGGGTCGTAAAGCCCTGTCGAGGGGAACGAAACGGTCTCGACCTAACACGTCGAGTCCCTGACGGTACCCCTAAAGGAAGCACCGGCTAACTCCGTGCCAGCAGCCGCGGTAATACGGAGGGTGCGAGCGTTGTTCGGAATCACTGGGCGTAAAGGGCGTGTAGGCGGGCCGCTAAGTCTGATGTGAAAGCCCGGGGCCCACCCCCGGAAGGGCC
+
CCCCCGGGGGGGGGGGGEFFFGFGGGGGGGFGGGGGGGEGGGGGGDGEFGGGGGGGGDGGGGGGGGGGGGGGG@EFFGFGGGGGGFFGGGGGGGGGGGGFGGGGGGGGGGG>BFGGGGGGGGGGGGGGGGGGGGGGGFCEEGGGGFAFGGGGGGGGGGGGFGGGGGFGFGEEGGDGGGGGGGGGGCFGGGGGGGDGEDCGFFFECEGGGGGGGE>?8CEEFGEEA*@+AF7FGGCG5=5EGGGCGGGG6?7CCC*):>355CF?EDF7<7F=700<9>FGGBBC*7<;:DE05;7<3>53)
@M03506:14:000000000-AKVR1:1:1101:13488:5760 1:N:0:28
GTACTCCTACGGGAGGCAGCAGTGGGGAATCTTGCGCAATGGGCGAAAGCCTGACGCAGCGACGCCGCGTGAGGGAAGAAGGCTTTCGGGTTGTAAACCTCTTTCAGGAGGGACGAAGCTACTCGGGTTAATAGCCCAGAGGGTGACGGTACCTCCAGAAGAAGCCCCGGCTAACTACGTGCCAGCAGCCGCGGTAATACGTAGGGGCAAGCGTTGTCCGGATTTATTGGGCGTAAAGAGCGTGTAGGCGGCCATGCAGGTCCGTTGTGAAAACTCGAGGCTCAACCTCGAGACGCCGATG
+
CCCCCGGGGGGGGGGGGGGGGGGGGGGGGGGGGFGGGGGGGGGGGGGGGGGGGGGGGGGGGGGGGGGGGDGGGGGEGGGGGGGGGGGGGGGGGGGGGGGGGGGGGGGGGGGGGGGGGGGGGFGGGGGFGGFGGGGGGGGGGGEGGGGGGGGGGGGGGGGGGGGGGGGGGGGGGGGGGGGGGGGGGGGGGGGGGGGGEGGDFCCCCEEGD>EGGGGDEGGGG58EDGFGGGFFGCEEEC>FGECGGGGGGGGGGECF?FGGG?GGF4:CEG?BGGCFGF:<D)79C@46:GFFFFFE3BEDD
@M03506:14:000000000-AKVR1:1:1101:12578:5760 1:N:0:28
GTACTCCTACGGGAGGCAGCAGTGGGGAATCTTGCGCAATGCGCGAAAGCGTGACGCAGCAACGCCGCGTGGGGGAAGACGGCCTTCGGGTTGTAAACCCCTTTCAGTTGGGACGAAGCTTCGCCGGTGAATAGCCGGCTGGAGTGACGGTACCTTCACAAGAAGCCCCGGCTAACTACGTGCCAGCAGCCGCGGTAATACGTAGGGGGCTAGCGTTGTCCGGAATCATTGGGCGTAAAGCGCGTGTAGGCGGTTCGGTAAGTCCGCGGTGAACGTCGGGGGCTCAACCCTCGAAAGCCGG
+
CCCCCGGGGGGGGGGGGGGGGGGGGGGGGGGGGGGGGGGGGGGGGGGGGGGGGGGGGGGGGGGGGGGGGGGGGGGEGGGGGGGG>F<FGGGGGGGGGGGGEFEGGFGGGGGGFGGGGGGGGGDEGGGGGEFCGFGGGGGGDEGFG7FFFGGGCGGGGGGGGGGGFG+CFE7CCEGGGGFGG*;E?8@CEFFCCEG5EECCFGG98CEGGGDFC@::C*;FGGG*2;C9EG?CEFGGGCDC9:EC*:/9CFCCG5=58571:CC7A55)575)9*72/59>CDB**74?:D>(73?5))07>
@M03506:14:000000000-AKVR1:1:1101:19062:5762 1:N:0:28
GTACTCCTACGGGAGGCAGCAGTGGGGAATATTGGACAATGGGCGAAAGCCTGATCCAGCAATGCCGCGTGAGTGATGAAGGCCTTAGGGTTGTAAAGCTCTTTTACCCGGGATGATAATGACAGTACCGGGAGAATAAGCCCCGGCTAACTCCGTGCCAGCAGCCGCGGTAATACGGAGGGGGCTAGCGTTGTTCGGAATTACTGGGCGTAAAGCTCACGTAGGCGGCTTTGTCAGTTATAGGTGAAAGCCTGGGGCTCAACTCCGGAATTTCCTTTAAGAATGACTCGCACGAATTGTG
+
CCCCCGGGGGGGGGGGGGGGGGGGGGGGGGGGGGGGGGGGGFGGGGGGEGFGGFGGGGGGFGGGGGGGGGGGEFFAEGGGGGGGG@GGGGGGGGGGGGA<FGGGGCDFECFGEE@GGGGGGFEGGFABEDGGDGGGGFGGAAFFCEEGGFGGGAFFGGGGGCCEFGEGF@FF:FADF7**C7FGGC@*BFCC:FE,BC@C@FFGGFC8C8EGGGGG+<FFF8*;8CC=E**+<:+3<:*<++00<+0*<CC=*:C*:8DG9E5+26*9*):)**2+:@7:C=*<7/*1-*5())00<>4@6
@M03506:14:000000000-AKVR1:1:1101:11485:5774 1:N:0:28
GTACTCCTACGGGAGGCAGCAGTGGGGAATATTGGACAATGGGCGAAAGCCTGATCCAGCCATGCCGCGTGAGTGATGAAGGCCCTAGGGTTGTAAAGCTCTTTCAACGGTGAAGATAATGACGGTAACCGTAGAAGAAGCCCCGGCTAACTTCGTGCCAGCAGCCGCGGTAATACGAAGGGGGCTAGCGTTGTTCGGAATTACTGGGCGTAAAGCGCGCGTAGGCGGACTATTAAGTCAGGGGTGAAATCCCGGGGCTCAACCCCGGAACTGCCTTTGATACTGGTAGTCTCGAGGCCGG
+
CCCCCGGGGGGGGGGGGGGGGGGGGGGGGGGGGGGGGGGGGGGGGGGGGGGGGGGGGGGGGGGGGGGGGGGGGGGGGFGGGGGGGGGGGGGGGGGGGGGGGGGGGGGGGGGGGGGGGGGGGGGGGGGGGGGGFGGGGGGGGGGGGGGGGGGGGGGGGGGGGGGGGGGGGGGGGGGCGGCGGGGG>FFGGGFGGGGGGCCGGGGGGGFD788>EGG78CGEGG5:EGGGCEGCFFGGGGFDC6FE5EGGF?CFFGGGG>DDF9C7CDGG*7CFGG*?CFC*2/9:9FGFA2/<??4))0)08
@M03506:14:000000000-AKVR1:1:1101:5005:5783 1:N:0:28
GTACTCCTACGGGAGGCAGCAGTGGGGAATATTGCGCAATGGGCGAAAGCCTGACGCAGCGACGCCGCGTGGGGGATGAATGCCTTCGGGTTGTACACCCCTTTCGGCAGGGACGAAGCGATCGTGACGGTACCTGCAGAAGAAGTCCCGGCTAACTACGTGCCAGCAGCCGCGGTAAGACGTAGGGGACGAGCGTTGTCCGGATTCATTGGGCGTAAAGCGCGCGTAGGCGGTTACGCAAGTCGGTTGTGAAAATCCGGGGCTCAACCCCGGACCTGCATCCGATACTGCGTGACTAGAG
+
CCCCCGGGGGGGGGGGGDGGFGFGGGGGGGGGGGGGGGGGGGGGGGGGFGGGFGGGGDGGGGGGDGGGGFGCFGGEEGGGGGGGGGGGGGGGGGGGGFFGFGGGGGGGFGGGCFGGG+@BFFCGFGCFGEGFFFCGGGGCDC>C@CFF<CFGGGGGGGGGG7CFGGFGGGGGEEGGCEGGGGGDGGGG*:CGGGGGEGG?CEGECC9<:FCFGGGC*/;:CCEG5E>EGG98E5887CDECCAFGGEGE=C+:CA>8FCCEC)*10?**<EEDDD>C)*0209CCEDF<C@:5>3)*9?4=
@M03506:14:000000000-AKVR1:1:1101:20032:5785 1:N:0:28
GTACTCCTACGGGAGGCAGCAGTGGGGAATATTGCACAATGGGCGCAAGCCTGATGCAGCGACGCCGCGTGGGGGATGACGGCCTTCGGGTTGTAAACCCCTTTCAGCACAGACGAAGCGCAAGTGACGGTATGTGCAGAAGAAGCACCGGCCAACTACGTGCCAGCAGCCGCGGTAATACGACGGGTGCGCGCGTGCTCCGGAATTACTGGGCGTACAGAGCTCGTATGTGGTTCGTCGCGGTGGTCGTGAAATCGCACAGCTTGACTGTTGGCGTGCGGGCGATACGGGCAGACTGGCG
+
CCCCCGGGGGGGGGGGGDGGGGGGGFGEGGGGGGGGGGGGFGFGCGGGGFFCGGGGGGGGGGGFGGGGGGEEGGECF@FFGEGFGGGFGGGGEGGGGGAFGGGGGG<FDGG?DGCFBGGEGFFF,@@,>B8>B:CF9FEFGFECFDCGCCFEEFBFCCB@F@@FGCFECC:=FBCFCFBFF7**2:C:::C*:CCE>**<:8>5**3A+<7:5:C?E::+++0A:A:**0299:E<EE*?5**:**:6*/*0*++**)/9/:*7:*:*3:2*27***857/7)7*)*)4772)07))9>)0
@M03506:14:000000000-AKVR1:1:1101:14529:5801 1:N:0:28
GTACTCCTACGGGAGGCAGCAGTGGGGAATATTGGACAATGGGGGCAACCCTGATCCAGCAATGCCGCGTGAGTGATGAAGGCCTTCGGGTTGTAAAGCTCTTTTGCCAGGGACGATGATGACGGTACCTGGAGAATAAGCCCCGGCTAACCCCGTGCCAGCAGCTGCGGTAATACGGGGGGGGCAAGCGTTGATCGGATTGACTGGGCGTAAAGGGCTCGTAGGCGGTTAGGAAAGTTAGGCGTGAAATTCGGGGGCTCAACCCCGCTAGGGCGGCTAAAACTTCTTGCTAGGAGGGTAG
+
CCCCCGGGGGGGGGGGGGGGEFGGGGGGGGGGGGGGGGGGGGGGGGGGGGGGGGGGGGGGGGGGGGGGGGGGGGGGGGGGGGGGGGGGGGDGGGGGGGGGGGGGGGGGGGGGGGGGGGGGGGGDGGGGGGGGFGF8FFFGFGGGGGGGGGGGGGGGCGGGGGGGGFGGGGC<79FGGGGGGGGGGGGGGG5CGGGGGGGGDGGF?CFFCEC*E*AFGGCEGEDEECGGE>EGG?78502<E66=7E=<EC7+*:CDGE:*<+0777:)117)*4</))*9*09?C*:*)0*.9))8>389)
@M03506:14:000000000-AKVR1:1:1101:18924:5810 1:N:0:28
GTACTCCTACGGGAGGCAGCAGTCGGGAATTTTGGGCAATGGGCGAAAGCCTGACCCAGCAACGCCGCGTGAAGGATGAAATCCCTCGGGATGTAAACTTCGCAAGAACAGGAAGAATAAGTAGGGGACAATACCCCCTATGATGACGGTACTGTTTGTAAGCTCCGGCTAACTCCGTGCCAGCAGCCGCGGTAATACGGGGGGAGCAAGCGTTGTTCGGATTTACTGGGCGTAAAGGGCGCGTAGGCTGCCTGTGCAAGGCAGGTGTTAAATCTCCGGGCTTAACTCGGAACGGTCAACC
+
CCCCCGGGGGGGGGGGGGGGGGGGGGGGGGGGGGGGGGGGGGGGGGGGGGGGGGGGGGGGGGGGGGGGGGGGGGGDFGGGGGGGGGGEGGGGGGGGGFGGGGGGGGGGGGGGDGGFDGGGGGGGGGGGGFGGGGFFFGGGFGGGGGGGGFGDGG,@FFFGGFGFGCFGGGGGFFFFECFGGGGCFGGFEGGG:FGGGGGGCCEGEG58?FGGEGG>FCEECC5CFFFFGGCE*/;CEGG*::C*:CC7+7:**<:4:F7**2>E*1A:*0377F*<DDGG55>CC**0:D>(.775@5?=)
@M03506:14:000000000-AKVR1:1:1101:24647:5811 1:N:0:28
GTACTCCTACGGGAGGCAGCAGTGGGGAATCTTGCGCAATGGCCTAACGGCTGACGCAGCGACGCCGCGTGTGGGATGAAGCTCTTCGGAGTGTAAACCACTGTTGCCCGGGACGAATAGCTCGATTAATCGAGCCTGACGGTACCGGGTGAGGAAGCGCCGGCTAACTCCGTGCCAGCAGCCGCGGTAATACGGGGGGGGCGAGCGTGGTGCGGAATCACTGGGCGTAAAGGGCGCGTAGGTGGTGTGGTAAGGGGGGGGTGAAAGTCCGGGGCTCAACCCCGTATCTGCCGTGCCGGCG
+
CCCCCGGGGGGGGGGGGGGGGGG8FGGGGFGGGGGGGGGGGGGGGGGGGGGGGGGGGGGGGGGGGGGGGGEFGGGGGGGGGFDFGGGGGF7FEFG9FEEGF,<AFGGGGGGGEGG7F8DGG9>FGGFGGGGGG7FGGGGFGGGGGGG>C:CGGGGFGGG7:1<F<ECGCFGDFGGGFGGFCCFGGGG:CE7@FF>EEGE*:*::8:C?*?C*9:EE>*9:?+:C>***:;5::C;=*8)*:C+<FA****2+2<FG*5)5C*92A7+*00*57D55**2>9)0=/54<>FF?:;5757)5)
@M03506:14:000000000-AKVR1:1:1101:7604:5812 1:N:0:28
GTACTCCTACGGGAGGCAGCAGTGGGGAATTTTGGACAATGGGCGCAAGCCTGATCCAGCCATGCCGCGTGGGTGAAGAAGGCCTTCGGGTTGTAAAGCCCTTTCGGCTGGGACGAAAAGGTCCGTGCTAACACCACGGACTAATGACGGTACAAGAAGAAGAAGCACCGGCTAACTACGTGCCAGCAGCCGCGGTAATACGAAGGGTGCAGGGGTGAATCGGAATTACTGGGCGTAAAGGGCCAGTAGGGGGGCGACAAAGTGCGAGGGGAAATCCCCGGGCTTAACATGGGAACGGAGT
+
CCCCCGGGGGGGGGGGGGGGGGG8F,CGEGGGG96,CFGGGGG<F:FGBFGGGG9C@FGG<F<FGGGGGGGGD:CFCFGGGGCGGGGGGGGGGGGGG<<FGG8FG7+4FFGGG<+CF7+F755,83+BFCGG,,C3++++33@@<,,3@++3@,,7,,3,,5@,D,@F,>7*5>,2,2?*=,<F9,*,,C:*1=C*=*+++=*4<*1A8*<C>**;*8<0+A5CAF:9:+<<87C1:E*A?5*:/702C9*:/*:)*0)9*2*++9/)*/*<3*:+9)1)9)7CF6*1)*0(74)75))..
@M03506:14:000000000-AKVR1:1:1101:15984:5831 1:N:0:28
GTACTCCTATGGGAGGCAGCAGTGGGGAATCTTGCGCAATGCGCGAAAGCGTGACGCAGCAACGCCGCGTGGGGGAAGAAGGCTTTCGGGTTGTAAACCCCTTTCAGTTGGGACGAAGCTTCGACGGTGAACAGCCGGCCGGAGTGACGGTACCTTCACAAGAAGCACCGGCTAACTACGTGCCAGCAGCCGCGGTAATACGTAGGGTGCAAGCGTTGTCCGGAATTATTGGGCGTAAAGAGCGTGTAGGCGGCCCGATTAGTCCGCTGTGAAAGTCCAGGGCTCAACCCTGGAATGCCGG
+
CCCCCGGGGGGGGGGGGGGGFGGGGGGGGGGGGGGGGGGGGGGGGGGGGGGGGGGGGGGGGGGGGGGGGGGGGGGGGGGGGGGGGGGGGGGGGGGGGGGGGGGGFGGGGGGGGFGCGGGGGGGGGGGGGGGFGGGFGGGGGGEFGGGGGGGGEGFGGFGGGGGFGGGGGGGGGGFGGGGGGGFGGGGGGGGGGGGGDGGFGFEGFGGGGGGGFGGEDEEGGGG>*/8CCGCFGFEEEDGGGGGE7EGC9FGGGGGGGE)77CFGF<ECCCFBC>DFGFFFD@B=FFF??3::FFFFFBFEF
@M03506:14:000000000-AKVR1:1:1101:9144:5841 1:N:0:28
GTACTCCTACGGGAGGCAGCAGTTAGGAATCTTGCGCAATGGACGAAAGTCTGACGCAGCGACGCCGCGTGCGGGACGAAGGCCCTCGGGTTGTAAACCGCTTTCAGCAGGGACGAAATTGACGGTACCTGCAGAAGAAGCCCCGGCCAACTACGTGCCAGCAGCCGCGGTAATACGTTGGGGGCTAGCGTTGTCCGGATTTATTGGGCGTAAAGAGCTCGTAGGTGGTTCGGTTAGTCGGATGTGAAATCTCCAGGCTCAACCTGGAGGGGTCATTCGATACTGCGGTTACGACAGTTCG
+
CCCCCGGGGGGGGGGGGGGGGGGGGGGGGGGGGGGGGDGGGGGFGGGDGGGGFGGGGGGGGGGGGGGGGEGGGGGEGEEEGGGGGGGGGGGGGGFGGFEFGGEGGFGGGGGGDGGGGGGFGGGGGEEFGGGGGGG8FG8FFGGDGGGGCGGGGCFGGFGGGGGGFGGGGGGEGFG9FFGGFGGG>EGGCGE8EEGGEGDE86A+AEGGGGCGEGGGGFGGGGE8EGGGECFDGCE5FGGGG5ECCF?7A??F>EECC@4DGCCFCDFFGDDFCCC9>6DFD4>9CF/.()))).))096@3
@M03506:14:000000000-AKVR1:1:1101:6127:5849 1:N:0:28
GTACTCCTACGGGAGCCAGCAGTGGGGGATATTGCGCAATGGGCGAAAGCCTGACGCAGCGACGCCGCGTGGGTGATGAAGGCCTTCGGGTCGTAAAGCCCTGTCGAGGGGGAAGAATCGGTTGCGACCTAACACGTCGTGATCCTGACGGTACCCCTAAAGGAAGCACCGGCTAACTCCGTGCCAGCAGCCGCGGTAATACGGAGGGTGCGAGCGTTGGCCGGAATCATTGGGCGTAAAGGGCGCGGAGGTGGCCCGGGCAGGTCGTGGTGAAGGCGCGGGGCTCAACCCTGTGTCGGCC
+
CCCCCGGGGGGGGGGGGGGGGGGGGGGGGGGGGGGGGGGGGGGGEGGGGGGGGGGGGGGGGGGGGGGGGGGGGGGFFGFGGGGGGFGGGGGGGGGGGGGDFGGGF>DFFGGGGEEDGGGDEEGGGGGGGEFGGGGGGGGEGGGGGDGGGGGGGGGFCFFDGGGGGGGFGGGGGGDFGFGGEG88@FGGGFGGGGCE:?EFFGGDECGG:E5E/:CEGD5*08C>E?*93<9@6/2::?CCFF*21=E)*:7/9*C48>D3EED**2=):</0***0559CCB>5*72*.9)250)/*)077
@M03506:14:000000000-AKVR1:1:1101:10498:5859 1:N:0:28
GTACTTCTACGGGAGGCAGCAGTGGGGAATTGTTCGCAATGGGCGCAAGCCTGACGACGCAACGCCGCGTGGAGGATGAAGATCTTCGGGTCGTAAACTCCTTTCGATCGGGACGAATGATCGGTGACCTAATACGTCATCGGAATGACGGTACCGAGAGAAGAAGCCCCGGCTAACTCCGTGCCAGCAGCCGCGGTAATACGGGGGGGGCAAGCGTTGTTCGGAATTACTGGGCGTAAAGGGCGCGTAGGCGGCCTTCTAAGTCGTGCGTGAAATCCCTCGGCTTAACCGTGGAACTGGG
+
CCCCCGGGGGGGGDGGGGGGCFGGGGGGGGGGGGGGGGGGGFGFGGGGGGGGGGGGGGGGGGGGGGGGG@FGGGGGFFGGGFGGGDCFEGGGGGFGGGGGGGGFGGEFGGCEGGGFEGGGFGFG@FFFFCFFGGGGFGEFGGGDGGG9:FGGFGGGCFGE7EFGGGGFGDGGGGGGGFFGGGGGGGFGGF72CEE>?/8CCFFGGGGEGG>*;;CEGGGGGDEG>8;6C?EEF=CEC858??=5>GGDGGGGGGGC56C>??7<7C:DED5)9*C+:)9*95:EGE4@4>5,)<;?46*).
@M03506:14:000000000-AKVR1:1:1101:9389:5863 1:N:0:28
GTACTCCTACGGGAGGCAGCAGTGGGGAATATTGGACAATGGGCGAAAGCCTGATCCAGCAATGCCGCGTGAGTGATGAAGGCCTTAGGGTTGTAAAGCTCTTTTACCCGGGATGATAATGACAGTACCGGGAGAATAAGCTCCGGCTAACTCCGTGCCAGCAGCCGCGGTAATACGGAGGGAGCTAGCGTTGTTCGGAATTACTGGGCGTAAAGCGCACGTAGGCGGCTTTGTAAGTTAGAGGTGAAAGCCTGGGGCTCAACTCCAGACCTGCCTTTAAAACTGCATCGCTTGAATCCAG
+
CCCCCGGGGGGGGGGGGGGGGGGGGGGGGGGGGGGGGGGGGGGGGGGGGGGGGGGGGGGGGGGGGGGGGGGGGGGGGGGGGGGGGGGGGGGGGGGGGGFGGGGGGGGGGGGGGCEGGGFGFFGGFGGGGGDFCCEGGGGGFFGGGGGGGGGGGGGGGGGGGFFGGGGGGGGGGFGGGF7CCB4<FDCFFCFCGGGGGGGGGBFEFGGGEEEC8EGCEECC=C8EEFGEG5CCCFC0?CGC7AFGGGGG7CCEGFFGG>)*+97??FCGF*:)9<*?797>CB?CFFDF4D)2>5>)=6??=
@M03506:14:000000000-AKVR1:1:1101:23486:5874 1:N:0:28
GTACTCCTACGGGAGGCAGCAGTGGGGAATATTGGACAATGGGCGAAAGCCTGATCCAGCAATGCCGCGTGAGTGATGAAGGCCTTAGGGTTGTAAAGCTCTTTTACCCGGGATGATAATGACAGTACCGGGAGAATAAGCCCCGGCTAACTCCGTGCCAGCAGCCGCGGTAATACGAAGGGGGCTAGCGTTGCTCGGAATTACTGGGCGTAAAGGGCGCGTAGGCGGACAGTTTAGTCAGAGGTGAAAGCCCAGGGCTCAACCTTGGAATTGCCTTTGATACTGGCTGTCTTGAGTTCGG
+
CCCCCGGGGGGGGGGGGGGGGGGGGGCEGGEGGGGGGGGGGGGGGGGGGGGGGGGGGGGGGGGGGGGGGGGGGFFFGGGGGGGGGGGGGGGCFGGGGGGGGGGGGGGGGGGGGEGGGGGGGGGGGGGFGGGGGGGGGFGGFGGGGGGGGGGGGGGGGGGGGFGGGGGGGGGGGGGGGG7CFFGGGDC:FGGGGGCFEGGECE@9?EFGGGGGGGGGDGGGGGGEEGGGEE=FFFGGG909?CGGGCGFGGGCFCFFGF5>F67F+:CFFFFFFD7CF=FFF699C4/<:FF<FFFFFF6DB
@M03506:14:000000000-AKVR1:1:1101:11130:5877 1:N:0:28
GTACTCCTACGGGAGGCAGCAGTAGGGAATCTTGCGCAATGGGCGAAAGCCTGACGCAGCAACGCCGCGTGGGGGATGAAGGCTCTCGGGTTGTAAACCCCTTTCAGCAGGGACGAAATTGACGGTACCTGCAGAAGAAGCCCCGGCCAACTACGTGCCAGCAGCCGCGGTAATACGTAGGGGGCGAGCGGTGTCCGGATTCATTGGGCGTAAAGAGCTCGTAGGCGGCTTGGCAAGTCGGATGTGAAAACTCCAGGCTCAACCTGGAGCCGACATTCGATACTGCTATGGCTAGAGTCCG
+
CCCCCGGGGGGGGGGGGGGGGGGGGGGGGGGGGGFGEFGGGGGGGGGGGGFFGGGGGGGGGGGGGGGGGFEGGGGFFEGGGGFFDFGGGGF7:FGGGFGGGGGGGGFGAFG7+>FGCGFGFGGFEFFDGGGGFG9EFGFF8BCFGEECGF@FFCCFFFFGF*7=FGDGDGF<CFF:F<9<FFCEGGCEGD*;EEGFGDG**<+3<FGFCE*:88C@@CD6*88F>6?GC5:8ECF9:<*;555C<CFCFF?C666*;5**+<*0<CF465*0)11**9***0)09777)??(5756/77B8
@M03506:14:000000000-AKVR1:1:1101:18556:5908 1:N:0:28
GTACTCCTACGGGAGGCAGCAGTGGGGAATCTTGCGCAATGGGCGAAAGCCTGACGCAGCGACGCCGCGTGCGGGAAGAAGGCCTTCGGGTTGTAAACCGCTTTCAGGAGGGACGAAGCCACTCGGGTTAATAGCCTAGAGGGTGACGGTACCTCCAGAAGAAGCCCCGGCTAACTACGTGCCAGCAGCCGCGGTAATACGTAGGGGGCTAGCGTTGTCCGGATTTATTGGGCGTAAAGAGCGTGTAGGCGGCTAGGTAGGTCTGGTGTGAAAACTGGAGGCTTAACCTCGAGATGTCATC
+
CCCCCFGGGGGGGGGGGGGGGGFGGFGGGGGGGGGGGGGGGGGGGGGGGFGGGFGGGGGGGGGGGGGGGC7ECEGGEEFGGGCFGGGGGGG7FGGGGGGGGGGGGGGGGGDGGGGGGG7FGCFGGGGEFCFGGGGG>FF9:7F7FCFGGGGGGGGDFGGGGGFFCFF7CFGGDFFCCCEFG@FGGGGG>CG*?EC859FGGC<FG5CE*8CGGG8EGEF@CC5*;<9::?FFCE/?ECCFGFDCEGE7<9EGG*7<FB>6FCDFGFCFFGG=FFGG7975*))2<F>?)7>:E)0==**//
@M03506:14:000000000-AKVR1:1:1101:13862:5923 1:N:0:28
GTACTCCTACGGGAGGCAGCAGTGGGGAATTTTTCGCAATGGGGGCAACCCTGACGAAGCAACGCCGCGTGGAGGATGAAGGCCTTCGGGTCGTAAACTCCTGTCGACTGGGACGAAAGCTGTTCGACCCAATACGTCGGGCAGTCGACTGTACCGGTGGAGGAAGCCGCGGCTAACTCTGTGCCAGCAGCCGCGGTAATACAGAGGTGGCAAGCGTTGTTCGGAATTACTGGGCGTAAAGGGCGCGTAGGCGGTTTCGTAAGTCCTGTGTGAAGTCCCCCGGCTCAACTGGGGAACTGCG
+
CCCCCGGGGGGGGGGGGGGGGGGGGGGGGGGGGGGGGGGGGGGGGGGGGGGGGGGGGGGGGGGGGGGGGGGGGGGGGGGGCGGGGGGGGGGGGGGGGGGGGGGGGGFGGGGGFGGGGGGGGGGGGGGGGGGGGGGGGGGGGGGGGGGGGGGGGGGGGFGGFFGGGGFGG7FEGGGGGGFGGGGGGGGGGGGFGDGGGGGGFFFF@CGGGGGFGGCGCEEECFGG>CGFFFFGFGGGC53:CGGGG5EDCEGGGGGCCBDFCC<CFFCC?CFFGCG<*/>7>>355<6=:7??FFBB3<??)
@M03506:14:000000000-AKVR1:1:1101:13397:5929 1:N:0:28
GTACTCCTACGGGAGGCAGCAGTGGGGAATATTGGACAATGGGGGCAACCCTGATCCAGCGATGCCGCGTGTGTGAAGAAGGCCTGCGGGTTGTAAAGCACTTTCAGTTGGGAAGAAAAGCCTGATAAGAATATTGTCAGGTGTTTACGTTACTAACAAAAGAAGCACCGGCTAACTCTGTGCCAGCAGCCGCGGTAATACAGGGGGTGCGAGCGTTAATCGGAGTCATCGGGCGTAAAGGGCATGTAGGCGGATAGGCTTGTCTGACGTGGATGACCTGGGCTTAACCTAGGTGGTGCGT
+
CCCC96CFGGE@C,@@B@FEEEFFG?@F7@6EFCF9F88F@E8;@:F8,;@<D,<FFC<E67CFECED=>BFFCFC,CF<F,CEFGGE:@@CFCE??9<EFFF?E<,9,5B:,4:<F,=F<F8=8,<?<A?<,CFFFA9,A5@<F,,=:C,=:BFF7DD:F:3,CFECA>C:C::3==<,@FC,>BF7,C@>@F@=51?92225*=CE7783:>C8;*A+<C=;C8::9++*//8/C;FG+5C*:0+:?CFG)*:*39*2**0A?79>A9C)**2+2009535**92*-:))57*8>>B37
@M03506:14:000000000-AKVR1:1:1101:4341:5931 1:N:0:28
GTACTCTTACGGGAGGCAGCAGTGGGGAATCTTGCACAATGGGGGCAACCCTGATGCAGCGACGCCGCGTGAACGATGAAGCCCTTCGGGGTGTAAAGTTCTTTCGGCAGGAACGATAATGACGGTACCTGAAGAAGAAGCTGCGGTTAACCACGTGCCAGCAGCCGCGGTAATACGTAGGCAGCAAACGTTGTTCGGAGTTACTGGGCGTAAAGAGTACGTAGGCGGTTTGCCAAGTTTGGTGGGAAATCTCCTGGCTTAACTGGGAGGGTGCGCCGAATACTGGCGGGCTTGAGTATTT
+
CBCBCGGGGGG>CDGGD6BFFFGFGFGDBFFGG,@FFGG9FG8;7:FFFEFGGFGFG9FFGG7@FGCGDGGGGGGGCF9DACFGFFGG=@:F:@FGF,@,@AFGGCFE@CC7BB@+<3>D<FDE7=++CFFG8FG<EGGFFFFFGG5:CFF,7<C>>*F@7FGFC<FFCF7F72C2:FC7FDCFDF:CF7:C*=E<*B*:12<9C:8FCEE/A8E7CC?<8*<CGGG58:*2032210CFFE*7*:*9AF9?GFGGCF49EFFFFFF*:C*73*7:/77<C5F<:)*5(95-7<0/*/9**
@M03506:14:000000000-AKVR1:1:1101:19815:5945 1:N:0:28
GTACTCCTACGGGAGGCAACAGTTGAGAATTTTTCTCAATGGGGGAAACCCTGAAGGAGCGACGCCGCGTGGAGGATGAAGGTCTTCGGATTGTAAACTCCTGTCATTCGGGAACAATGTGTACGCGTTAACTGCGCGTGCATTGATAGTACCGGAAGAGGAAGAGACGGCTAACTCTGTGCCCGCAGCCGCGGTAATACATAGGTTTCAAGCGTTGTTCGGAGTCGTTGGTCTTAAAGGGTGCGTAGGCGGCGCCGTAATTCTGGTGTGAAATCCCGGGTCTCAACTCTGGACTTCCACT
+
CCCCCGGGGGEG@@FEECFFCFFGGFFFFFGFFGCEG,CFCEF,@CGEFFGGGGF@<CFF:CF@7CFDGGEG7C?:EE8<FFCFGGGFGGGGGG9?FGG,ECC<FGGAFDDF+@@EFGAFDFFA=FGEC=+EFFFGDC+8>+E9<,7@C=D9CB@*@F,@CCCAC<::<*<*><D;,2<CF9F,FF*BECEC*<*43C9?C99CEG+22:+AEC818AF7CG**;+*;/*2*<++++3*+1C5C*/:)*</:D==):<*9*+2+<C?FFD+*0:*3*73)10870/7*)**)*)/******
@M03506:14:000000000-AKVR1:1:1101:6666:5967 1:N:0:28
GTACTCCTACGGGAGGCAGCAGTCGGGAATTTTGGGCAATGGGCGAAAGCCTGACCCAGCAACGCCGCGTGAAGGATGAAATCCCTCGGGATGTAAACTTCGCAAGAACGGGAAGAATAAGCGAGAGTTAATATCTTTCGCGATGACGGTACGGCTCGTAAGCTCCGGCTACCTCCGTGCCAGCAGCCGCGGTAATACGGGGGGAGCAAGCGTTGTTCGGATTTACTGGGCGTAAAGGGCGCGTGTGCGGCCACCGAAAGCCGATGTTGAAATCTCGGGGCTTAACCCGGCAAGGTCACCC
+
CCCCCCFFGDCBFFE7FFEEFGGGGGGCGFFF@FG@@C,E<C,6+FF:CEFCFFGGFE8,CEFGGGGGEFDFDEFA,,CEFAGGA?8:F:4++B?F?,5,9CCEGCF<FEFCF:+4<,C5,?@CC7@FAA,3@CF=FD9++CC7<,7FC>*@***@*>55,>:FFGG>*4=,?:,=CBCE<7>FFGF8CC7F*:CCF<CCGGGD*:::80**;:C8*+*/;C8C@CFEG58EEC5*<@****21**/*8:**>5*7*07)*0)*21*0<CG**0*2*8C33>47+1>59D3-)7)9*<)/0
@M03506:14:000000000-AKVR1:1:1101:24589:5968 1:N:0:28
GTACTCCTACGGGAGGCAGCAGTGGGGAATATTGGGCAATGGGCGAAAGCCTGACCCAGCCACGCCGCGTGAGTGATGAAGGCCTTCGGGTCGTAAAGCTCTGTGGGGAGGGACGAACAAGCCTGGTGCTAACATCACCGGGCCCTGACGGTACCTCCTTAGCAAGCACCGGCTAACCCTGTGCCAGCAGCCGCGGGAATACAGGGGGTGCAAACGTAGCTCGGAATCTTTGGGCGTAAAGCGCACGCAGGTGGTCTGTGTTGTCGGGTGTGAAAACCCTTGGATTTACTGAGGACGTGTA
+
CCCCC96E;ECC:C@@CCGECGGG,CF;F<CFDGGDGCFEGC@,@BCEEGDG<8@<FEECF<@7BF7FGC>F7CECFD9A<F8E<FF7CEE=++:4B,5,B?E,@BCEE+:BF@C+@CCCG8=<3DE8DFA<FFAFF<<FFG7CFC@FFEEEGCFG9F>@FF@FFC7DAECGGGGG,@FG+?<<C<FFG7C7*=BC**8AE7<08>C>*::E?:8CF2;C@F8C8/;+++390:CC/*1;9+:5=:5)2:**0:E43):*+29*+95/A<:>:00+*)*2079++1*9:0/)).9)))0)0
@M03506:14:000000000-AKVR1:1:1101:19531:5972 1:N:0:28
GTACTCCTACGGGAGGCAGCAGTGGGGAATATTGGACAATGGGGGCAACCCTGATCCAGCAATGCCGCGTGAGTGATGAAGGCCTTAGGGTTGTAAAGCTCTTTTGCCAGGGACGATGATGACGGTACCTGGAGAATAAGCCCCGGCTAACTTCGTGCCAGCAGCCGCGGTAATACGAAGGGGGCGAGCATTGTTCGGAATTACCGGGCGTAAAGGGCGCGTAGGCGGCGACCCAAGTCAGATGGGAAAGTCCTGGGCTTAACCTGGGGACTGCGTGTGATACCGGGTTGCTTGAATTCGG
+
CCCCCGGGGGGGGGGGGGGGGGGGGGGGGGGGGGGGGGGGGGGGGGGGGGGGGGGGGGGGGGGGGGGGG:FEGCFFGGGGGGGGGGGGGGFGGGGGGGGGGGFGGGGGGGGGGGGDEGGGGGGGGGGGFGGGGGGGGCFFAFFGGGGGCFFGGGDFGGDFFG?CGGGGGGGDGGGGGCFGDGGGGG*:CCCGGEGGGD75CFGGCEGGGGGG*;@FEGEEG**CEC?E***22CC;C+C+:+3++/AFFFCF*<:98:55C?FG+9CCGG>)9C*:*7C*C?*+:<D:?G:A4=))==?FF
@M03506:14:000000000-AKVR1:1:1101:9277:5989 1:N:0:28
GTACTCCTACGGGAGGCAGCAGTGGGGAATCTTGCGCCATGGCCTAACGGCTGACGCAGCGACGCCGCGTGTGGGATGCAGCTCCTCGGAGTGTAAACCACTGTTGCCCGGGACGCATAGCTCGATTAATCGAGCCTGACAGTACCGGGTGTGGAAGCACCGGCTAACTCCGTGCCAGCAGCCGCGGTAATACGGGGGGTGCGAGCGTTGTCCGGAATCACTGGGCGTAAAGGGGGCGTAGGGTGGTTGATCAGGGAGTGGAGAAAGTCAGGGGCACATCCCCGGATCTGCCGTGCCGAAC
+
C@CCCAFEC@C;+C@FGGGGGFGCEE7FC6ECEG9C@;FEFCEG9FGGDFBF@GFGGGG:F7CFDGGGD4=B+==,4C,BEF<=@,,4B:4B8EFG9FGADAFFDD9DE@=:7>C+3BFCDD<@BFEEGC,+@<++DCFG9:7@3>@CG***6*3>,<A7,1<F@FFFF?F7F<7C<:FCFF:CFEGGEGGFC88*CEG::EC*8:5**//0+8*:**2+8<+0*8CEGDCCG5*2*17?CC*02:2>C+33:+<1*0**2+*+:>6>:*+7C))*1<*294)*2)*..0*4)7>))7)))
@M03506:14:000000000-AKVR1:1:1101:11198:5989 1:N:0:28
GTACTCCTACGGGAGGCAGCAGTCGAGAATCTTCCGCAATGGACGCAAGTCTGACGGGGCGACGCCGCGTGCAGGATGAAGGCCTTCGGGTTGTAAACTGCCGTTGCATCTTACGAACCCCCGGGAGTTAATAGCTCTCCGGGATGACCAGGGTGTGAGGAAGCACAGGCTAACTCCGTGCCAGCAGCCGCGGTAATACGGAGTGTGCAAGCGTTACTCGGAATCACTGGGCATAAAGCGCGCGTAGGCGGGTTTTCAAGTCGGTTGTGAAATCCCTCAGCTCAACTGAGGAACTGCATCC
+
CCCCCFFFEGGGEGECCGGEF@FGGGCFGGGGGEACEEGGFGEFGGGGCFGF<FFEDEGGGC:BEEEGGGCF<?CCFGGABFFGGGF7?FFFFFE9BEFFFGGFGCE9FGGGFGC<FBGGGFGGB3@F:FFGFGF;>A,DCBB*>*3@F7:@CCFCG,CFCEG<C<<FGGGGFFFGFEGC7FFGGGGGGGEGEGEGGEDGGG8EFCGFECEGGE5;8ACEG8*A<C6@CF5E86CC++>5:=CECG5D+:CG12297@F:?CGGGD=C/:7B>:7+9>4C*8)+<?:?)9545F)64BF*9
@M03506:14:000000000-AKVR1:1:1101:18410:6012 1:N:0:28
GTACTCCTACGGGAGGCAGCAGTGGGGAATATTGGACAATGGGCGCAAGCCTGATCCAGCCATGCCGCGTGGATGATGAAGGCCCTAGGGTTGTAAAGTCCTTTCGGCGGGGAAGATAATGACGGTACCCGCAGAAGAAGCCCCGGCTAACTCCGTGCCAGCAGCCGCGGTAATACGGAGGGAGCTAGCGTTGTTCGGAATTACAGGGCGTAAAGCGCACGTAGGCGGCGATTCAAGTCAGAGGTGAAAGCCCGGGGCGCAACCCCGGAACTGCCTTTGAAACCAGATTGCTAGAATCCTG
+
CCCCCGGGGGGGGGGGGGGGGGGGGGGGGGFGGGGGGGCGGGGGGGGGGGGGGGFGGCGGGGGGGGGGGGGGDFFFGGGGGGGGGGGGGGGGGGGGGGGGGGGGGGGGGGGGFGGGGGGGGGFGGGGFGGGGGGGGFGGGGGGGGGGGGGFFGGFGFFFGCFGCFGGGEGGEGGFGGGCFGGGGGGFGGGCCCCGGEE*;CFGFGGGGGGGGGCFFGGGG=@*/A?EG8E58CEFCF<FG97CECE77CC*:DEG:C@)957<EEDEC57*)96><7/:>FF4*2)9*6*9AF=76*9?4?
@M03506:14:000000000-AKVR1:1:1101:13558:6023 1:N:0:28
GTACTCCTACGGGAGGCAGCAGTGGGGAATATTGGACAATGGGCGCAAGCCTGATCCAGCAGTGCCGCGTGTGTGAAGAAGGTCTTCGGATTGTAAAGCACTTTCGACGGGGACGATGATGACGGTACCCGTAGAAGAAGCCCCGGCTAACTTCGTGCCAGCAGCCGCGGTAATACGAAGGGGGCTAGCGTTGCTCGGAATGACTGGGCGTAAAGGGCGCGTAGGCGGATGGTACAGTCAGATGTGAAATTCCTGGGCTTAACCTGGGGGCTGCATTTGATACGTATTGTCGAGTGTGAGG
+
CCCCCFGGGGGGGGGGGGGGGGGFGGGGGGGGG9FFGGGGGGGGGGGGDGGGGGGGGFGGG,CFGGGGGGGGGGGGGGGGGGGGGGGGGFGGGGFGGFDFGGGGGGFGGGGGGGGGGGGGGGF7FGGGGGGGFGGGFGGGGFGGGGGGGGGCGGGGEEGGGGGGGGGGCGGCGGGGGGGGGGGGGGGFGDGGDDGGGGD>FG?CFGGE5?EEE*+<C8CGG58E>98C?CGGGFF?F7CEG9?<F++:++39:0<CFFGG6FGFGD555CE57D<7C=D>C@FF96:))21-))*0/87@@
@M03506:14:000000000-AKVR1:1:1101:4458:6045 1:N:0:28
GTACTCCTACGGGAGGCAGCAGCAGGGAATATTGCGCAATGGGCGAAAGCCCGACGCAGTAACGCCGCGTGGGGGATGAAGGCCTTCGGGTTGTAAACCCCTTTCAGCAGGGACGAAGTTGACGGTACCTGCAGAAGAAGCACCGGCCAACTACGTGCCAGCAGCCGCGGTAACACGTAGGGTGCAAGCGTTGTCCGGATTCATTGGGCGTAAAGGGCTAGTAGGCGGCTTAGCAAGTCGGGTGTGAAAACTTCAGGCTCAACCTGGAGCGGCCATCCGATACTGCTATGGCTAGAGTCCG
+
CCCCCGGGGGGGGGGGGGGGFFFGGGGGGGGGGGGGGGGGGGGGGGGGGGGGGGGGGGGGGGGGGGGGGGGGGGGGGGGGGGGGGGGGGGGGGGGGGFGFGGGGGGGGGGGGGGGGGGGGGGGGGGGFGGGGGGFFFGGGGFGGGGGGGGFGGGGGGGGFEFGGFFGGDGBFEGGCGGCFEFAFGG9EGGEEEGGGGGEGGCF?:<FGGGEGGCGGGGGGG:@FGGGGGGDFFEFFF+:?EGCECGCFC?62:ECFGFFG9CCE+5EDA*:;5DDF*<</10773779:FF:7FFFF*997
@M03506:14:000000000-AKVR1:1:1101:9685:6062 1:N:0:28
GTACTCCTACGAGAGGCAGCAGTAGGGAATCTTGCGCAATGGGCGAAAGCCTGACGCGGCCATGCCGCGTGGATGATGAAGGTCTTAGGATTGTAAAATCCTTTCAGCGGGGAAGATAATGACGGTACCCGCAGAAGAAGCCCCGGCTAACTTCGTGCCAGCAGCCGCGGTAATACGAAGGGGGCTAGCGTTGCTCGGAATTACTGGGCGTAAAGGGCGCGTAGGCGGATGTTTAAGTCGGGGGTGAAAGCCCGGGGCTCAACCTCGGAATAGCCTTCGATACTGGACATCTTGAGTACGG
+
CCCCCGGGGGGGFEEGGGGGGGGGGGGGGGGGGGGGGGGGGGGGGGGGGGGGGGGGGGGGGGGGGGGGGEGGFFFFGGGGGGGGGGGGGGGGGGGGGGGGGGGGGGGGGGGGGGGGGGGGGGGGGGGGGGGGGGGGGGGGGGGGGGGGGEFGGGGGGGGFGGFFGFEGGGGGGGGGFEFEGGGGGGGGGGEGGGFGGGGGGGGGGF8CEGE5AFGGGGGGGGGGGF5C:CE?CFEGGGGGGGGGEG=FEF?CGGGGGFD<9?FA<CEGGDFFGGDF>631:@E9EFD4):6<?F*9@F4<B
@M03506:14:000000000-AKVR1:1:1101:8772:6064 1:N:0:28
GTACTCCTACGGGAGGCAGCAGTTAGGAATCTTGGACAATGGGCGCAAGCCTGATCCAGCCATGCCGCGTGAGTGATGAAGGCCTTAGGGTTGTAAAGCTCTTTCAGCGGGGAAGATAATGACGGTACCCGCAGAAGAAGCCCCGGCTAACCTCGTGCCAGCAGCCGCGGTAATACGAAGGGGGCTAGCGTTGCTCGGAATCACTGGGCGTAAAGCGCACGTAGGCGGCTTTCTAAGTCAGGGGTGAAATCCTGGAGCTCAACTCCAGAACTGCCTTTGATACTGGAGAGCTTGAGTCCGG
+
CCCCCGGGGGGGGGGGGDGGGGGGGGGGGGGGGGGGGFGGGGGGGGGGGGGGGGFGGGGGGGGGGGGGGGGGGGGGGGGGGGGGGGGGGGGGGGFGGGGGGGGGGGGGGGGGGDGGGFGGGGGGGGGGGGGGDGEFGGGGGFGGGGGDGGGF,<FFGGGGGGGGGGGGGGGGGGGGGG@CEEFEGEGGGGGGGGGGGGGEGGDEFFGGGGGG8CGFGGDGCFGFEFGGGGGGCEFFGFGGGGGGEGGCFGGGDE6*C45C+<FGGGGFFGGFFFFGF*2::4=CCFGFFDF2)57@=4@5>
@M03506:14:000000000-AKVR1:1:1101:17353:6072 1:N:0:28
GTACTCCTACGGGAGGCAGCAGTGGGGAATATTGGACAATGGGGGCAACCCTGATCCAGCAATGCCGCGTGTGTGAAGAAGGCCTTCGGGTTGTAAAGCACTTTAGGTTGGGAAGAAGGTATGCAGTTTAAGAGATGGCATATTTGACGGTACCAACAGAATAAGCACCGGCTAACTCTGTGCCAGCAGCCGCGGTAATACAGAGGGTGCAAGCGTTAATCGGAGTTACTGGGCGTAAAGGGCGCGTAGGCGGCCGAGCAAGGTCGCGGTGAAAGCCCGGGGCCCAACCACGGGGAGGCCG
+
CC<CCGGGGG7BFCEGGGEEGFFFCFD7C@<FG9EGG88FGFGGGGGGEFCGFGGGGFFCGFFGGFEGG@FFFCE<CE,CAEFG,E<CFG=?BFFFGCGCG<<FFGGFFFEGC<F88<EGGAEC,CCF?FBF<FGA<F?<F<<FB,AFGGG7F=F8FFG?D9>>FF9FGGGGE<FFCBCGGCE9FFGF@,D<:CECECFFGF;;,=E787CFG>CC85@?CCE3::C@+<7CGFEG5CCG7A=EC:CD87+7>*1>*755::7<+):CED=0***295CCGD)**)*81*045:557B357
@M03506:14:000000000-AKVR1:1:1101:9006:6081 1:N:0:28
GTACTCCTACGGAAGGCAGCAGTCGAGAATTTTTGACAATGGGGGAAACCCTGATCGAGCGACGCCGCGTGGAGGATGAAGGTCTTCGGATTGTAAACTCCTGTCATTGGGGAACAAGGCGCAAATATTAACTGTATTTGTGTTGATAGTACCCGAAGAGGAAGAGACGGCTAACTCTGTGCCAGCAGCCGCGGTAATACAGAGGTCTCAAGCGTTGTTCGGATTCATTGGGCGTAAAGGGTGCGTAGGCGGCGCGGTAAGTCGGGTGTGAAATCTCGGAGCTTAACTCCGCAACTGCATT
+
CCCCCGGGGGGGGGGGGGGGGGGGGGGGGGGGGGGGGGGGGGGGGGGGGGGGGGGGGDGGGGGGGGGGGFGGFGEFGGFGGGGGFGGGGGGGFGGGFGCGGGGGGAGGGGGGGDGGGGFGGGGGEGFCFFDFGGGGGGGGGGGGGFGGGGGGGGG7<FCFGFFGFGGGGGGGGGGFGFFGFGGGFG?8CGEGGDGCC9FG9F?EGGGCEFFGGEEEGEGGGG*;;@7EGGGDGGE*:87CGFGGGCEGCGGEGEGGEE)*<<CECD=7C7<*:>C?FFC75>F6<FFFBFD(8574??FF*
@M03506:14:000000000-AKVR1:1:1101:10263:6086 1:N:0:28
GTACTCCTACGGGAGGCAGCAGTGGGGAATATTGCACAATGGGCGCAAGCCTGATGCAGCGACGCCGCGTGAGGGATGACGGCCTTCGGGTTGTAAACCTCTTTCAGTAGGGAAGAAGCGAAAGTGACGGTACCTGCAGAAGAAGCGCCGGCTAACTACGTGCCAGCAGCCGCGGTAATACGTAGGGCGCAAGCGTTATCCGGAATTATTGGGCGTAAAGAGCTCGTAGGCGGTTTGTCGCGTCTGCCGTGAAAGTCCGGGGCTCAACCCCGGAGCTGCGGTTGGTACGGGCAGACTAGCG
+
CCCCCGGGGGGGGGGGGGGGGGGGGGGGGGFGGFGGGGGGGGGGGGGGGGGGGGGGGGGGGGGGGGGGGGGDGGGGGGGGGGGGGGGGGGGGGGGGFGGGGGGGGGFGGGGGGGGGGGGGGDGGGGGGGGGCGGGGGCFGGG@FFGGGGGGGGDGGGGGGFCFGDGGCF7CFCEEF7FFCFFCCGGCCGGDEGFEEEEFCEGG>>5+<EF7@CGGGEGFGC6CEGGGCCC98EECGGGGGGG7*22<CE=E7*+2:C@GGGGGG=*07*1:7<<)**9777))/>D:BB<713>)09*))0
@M03506:14:000000000-AKVR1:1:1101:19062:6098 1:N:0:28
GTACTCCTACGGGAGGCAGCAGTGGGGAATATTGGACAATGGGGGAAACCCTGATCCAGCAATGCCGCGTGAGTGATGAAGGCCTTAGGGTTGTAAAGCTCTTTTACCCGGGAAGATAATGACTGTACCGGGAGAATAAGCCCCGGCTAACTCCGTGCCAGCAGCCGCGGTAATACGGAGGGGGCTAGCGTTGTTCGGAATTACTGGGCGTAAAGCGCACGTAGGCGGCTTTGTAAGTTAGAGGTGAAAGCCCAGGGCTGAACCCTGGAATTGCCTTTAAGACTGCATCGCTAGAATCGTG
+
CCCCCGGGGGGGGGGGGGGGGGGGGGGGGGGGGGGGGGGGGGGGGGGGGGGGGGGGGGGGGGGGGGGGGFGGGGGFGFGFGGGGGGGGGGGGGGGGGGGGGGGGGGGGGGGGGGGGGGGGGGGGGGGFGGGGGGGGGGGGGGGGGGGGDGGGGGEGGGGGGGGGGGGGGGGGGGGFGGGGGGGGGGGGGGGGGGGGGGGGGFCGGGGGGGGEGFGGGG58EFFGGGGGE5?<AEC7<CCCE9CGGGGGDGGGFGGG5>G*:0CEECG5F4EFGGFFGFC*:=F7C?7=5D>65@FF4FFF4
@M03506:14:000000000-AKVR1:1:1101:12430:6113 1:N:0:28
GTACTCCTACGGGAGGCAGCAGTAGGGAATTTTCCACAATGGACGAAAGTCTGATGGAGCAACGCCGCGTGCAGGATGAAGGCCTTCGGGTTGTAAACTGCTTTTATGTGCGAAGATTATGACGGTAACACATGAATAAGGGTCTGCTAACTACGTGCCAGCAGCCGCGGTCATACGTAGGACCCAAGCGTTATCCGGAATTACTGGGCGTAAAGAGTTGCGTAGGTGGCAAAGTAAGTAGGTAGTGAAAGCGTGTGGCTCAACCATACAGACATTACCTAAACTGCTTAGCTAGAGTGTA
+
CCCCCGGGGGGGGGGGGGGGDFFGGGGGGGGGGGGGGGEGGGGGGGGGGGGGGGGGGGGGGGGGGGGGGGGGGGGFGGGGGGGGGGGGGGGGGGGGGGGGGGGGGGGGGGGGDGGFGFGGGGGGGGGGGGGGGGGGGGGGGGGGGGGGGFGGGGGGGGGGGGGGGGGGGGGGGCFGGGGGGGGGGFGGGGFGG,@CCGGGGGGGGGGGGEGGG*C99CGGGGGEEDCEC>CGGGGGGGCFGGGGGGFGGEGGGCEDCBG4EFC*:7FGGFC4>GFGGFGGGFFGG?FB>FFBFFFFFF??*
@M03506:14:000000000-AKVR1:1:1101:24402:6132 1:N:0:28
GTACTCCTACGGGAGGCAGCAGTGGGGAATCTTGCGCAATGGCCGCAAGGCTGACGCAGCGACGCCGCGTGGGGGAGGAAGGGCTTCGGCTCGTAAACCCCTGTTGCCCGGGGCGAAAATCCCTTTTCGCGGGGACTGAGCGTACCGGGTGAGGAAGCACCGGCTAACTCCGTGCCAGCTGCCGCGGTCATACGGAGGGTCCGAACGCTGTCCGGAATCACTGGGCGTGACGGGCGCGGATGCCGGCGAGAAAGGTTACGGTGAACGCCCGGGGCTCCACCCCGCGGCGGCAGTGGCCACT
+
CCCCCEFE9FC@:FGECEGGGGGG8FFG,@CFEEGED7CFFGGGGEG:F7FGGCFD7+@7FEFG7:=FGGGEFGD>CFD,=F>FFGGEGGGG7FFGCG=CF=FF=ED>8++5+CB*1*5<DC8CFFCC**=@*<C1,8,,,2:5:*;*2:82:2+*2:+:@EGGD*3<C?+*2:8;2+*+0<FG5CE:E*+2+2**/**A*;>C**1*/**332****3<AF+;*;>:*2**1:8/58)**2*+*221?5*/0+*2+*0**:3*<****1*73CD=5<79*)0**./7,77,))0.5)/0)
@M03506:14:000000000-AKVR1:1:1101:5453:6144 1:N:0:28
GTACTCCTACGGGAGGCAGCAGTCGAGAATTTTTCTCAATGGGGGAAACCCTGAAGGAGCGACGCCGCGTGGAGGATGACGGACTTCGGGTTGTAAACCCCTGTCATTTGGGAACAAGGTGTGCGCGTTAACTTCGCGCGCATTGATAGTACCAGAAGAGGAAGAGACGGCTAACTCTGTGCCCGCAGCCGCGGTAGTACAGAGGTCTCAAGCGTTGTTCGCATTCATTTGGCGTTAATGGTGCGGAGGCGGCGCGGTGAGTCTGGTTTGTAATCTCGTGGCTTAGCTGTGATGCTGATTT
+
CCCCC<AAEGGG>E@F;C;CE<EFBF@C@FAEFECEF9FFGGF7F:@EFF:F,FGFFGGGCC@+@FC:F6F:?=CC8F=,:4BC:FFC7FEF:CD9<E,?F@GEE,C,<8,=:,B>FF<BF?>?@F@FEE+>C,=F>ECEG*>*@,7,@F,@;FA,>F:,>,,,,@<,<:F:<FB<CF:?,,<+*=7CEB*=FCGG5:<0<:<+::8+<99698;>8C;FG**18<CCF+02<5E****<+9+0**/)/*:5)/*9=>)/*<?+0*0*:70/*2*<*)/1*).*0*2=)0).*/*1***11
@M03506:14:000000000-AKVR1:1:1101:12537:6145 1:N:0:28
GTACTCCTACGGGAGGCAGCAGTCGAGAATTTTTCTCAATGGGGGAAACCCTGAAGGAGCGACGCCGCGTGGAGGATGAAGGTCTTCGGATTGTAAACTCCTGTCATTGGGGAACAATGCGTAAATATTAACTGTATTTGCGTTGATAGTACCCGAAGAGGAAGAGACGGCTAACTCTGTGCCAGCAGCCGCGGTAATACAGAGGTCTCAAGCGTTGTTCGGATTCATTGGGCGTAAAGGGTGCGTAGGCGGCGCGGTAAGTCGGGTGTGAAATCTCGGGGCTTAACTCCGAAACTGCCTT
+
CCCCCGGGGGGGGGGGGGGGEFGGGGGGGGGGGGGGGFGGGGGGGGGGGGGGGGGGGGGGGGGGGGGGGGGGCFGCGGFCGGGGGGGGGGGGGGGGGGGGGGGGGGGGGGGGEGGGGGGGGGDEFGGGGGGGGGGFGGGFGGGGGGGGGGGGGGGGGGDGFGGGGDFGGGGGGGGGFGGGGDFGFGCFGG:FGGGDCGGFCC+CFGGFGGGGFGGDCGG7C5;CEGGGFCFCFGGED;:E=GGGGGEGGGG=3CDDE57*+0:*:):D:509CG7FF@GGGDDCF=2=>F>()7388/.*/
@M03506:14:000000000-AKVR1:1:1101:13297:6147 1:N:0:28
GTACTCCTACGGGAGGCAGCAGTAGGGAATCTTGCGCAATGGGCGAAAGCCTGACGCAGCAACGCCGCGTGGGGGATGAAGGCTCTCGGGTTGTAAACCCCTTTCAGCAGGGACGATTGTGACGGTACCTGCAGAAGAAGGACCGGCCAACTACGTGCCAGCAGCCGCGGTAATACGTAGGGTCCGAGCGTTGTCCGGATTTATTGGGCGTAAAGAGCTCGTAGGCGGTTCGGCAAGTCGGATGTGAAATCTCCACGCTTAACGTTGAGGGGCCATTCGAAACTGCCGTGACTCGAGTCCG
+
CCCCCGGGGGGGGGGGGGGGDFGGGGGGGGGGGGGGGCGGGGGGGGGGGGGGGGGGGGGGGGGGGGGGGFGGGGGFGGFGGGGGGGGGGGGGGGGGGGGGGGGGGGGGGGGGGGGGFGGGGGGGGGGGGGGGGGFGGGGGGGGGGGGGGGGGGGGGGGGGGGGGGGGGGGGCGGGFGGFGGGFGGGGGDGED>EGGGG558@FFGGFFGGGGEGGGGFE8;EEFGGGGCG8EGE8CFFGGG==C?9+:CGF7>EFGEE3<EGGGC*:*<*:@CGGGCFGF*7@CCFG:?3>:FFF4BF:9>
@M03506:14:000000000-AKVR1:1:1101:16260:6149 1:N:0:28
GTACTCCTACGGGAGGCAGCAGTGGGGAATATTGGACAATGGGCGAAAGCCTGATCCAGCAATGCCGCGTGAGTGATGAAGGCCTTAGGGTTGTAAAGCTCTTTTACCCGGGATGATAATGACAGTACCGGGAGAATAAGCTCCGGCTAACTCCGTGCCAGCAGCCGCGGTAATACGGAGGGAGCTAGCGTTGTTCGGAATTACTGGGCGTAAAGCGCGCGTAGGCGGCTTTGTAAGTTAGAGGTGAAAGCCCGGAGCCCAACTCCGGAACTGCCTTTAAAACTGCATCGCTTGAATCCAG
+
CCCCCGGGGGGGGGGGGGGGCFGGGGGGGGGGGFGGG@GGGGGGGGGGGGGGGGGGGGGGGGGGGGGGGGGDGGGCFGFGGGGGGGGGGGGGGGGGGGGGGGGGGFGGGGGGEGEGGGGGFGGGGGGGGGGGECGCFFGCFGGGDGGGGDGGGGEGFFCFFGGFGGC7FGG>FEFGFGEEGGFEG::CGGCFGGGGCE@CFGGGGGGGGGE>EG?CEGGGGGGEGGGGGGGGGCGDF:>+<7:EF=+9?G0A/:5):)*1*/9:+9:D5):466CGF?CFFFFG+*:743<(5>54*17=9
@M03506:14:000000000-AKVR1:1:1101:16024:6149 1:N:0:28
GTACTCCTACGGGAGGCAGCAGTGGGGAATTTTGGACAATGGGCGCGAGCCTGATCCAGCCATGCCGCGTGCGGGAAGAAGGCCTTCGGGTTGTAAACCGCTTTTGTCAGGGAAGAAAAGCTCCGAGCCAATACCCCGGAGTCATGACGGTACCTGAAGAATAAGCACCGGCTAACTACGTGCCAGCAGCCGCGGTAATACGTAGGGTGCGAGCGTTAATCGGAATTACTGGGCGTAAAGCGTGCGCAGGCGGCTTTGCACGACAGATGTGAAATCCCCGGGCTTAACCTGGGAACTGCAT
+
CCCCCGGGGGGGGGGGGGGGGGGGGGGDGGGGGGGGGGGGGGGGGGGGGGGGGGGGGGGGGGGFGGGGGGGGGGGEEGGGGGGGGGGGGGGGGGGGGGGGGGGGGGGGDGGGFGGGGGGGFGFFFEEGGFGGGFDFGGGGGGGCFFFGGGGGGGGGFGFCCGGGFE,>F7:7CFGGGGGCCFGF:FFC8FG7FF>FG@FGFGGGF8CEEEEGGGG5CCCGCGGDEC8EFCGGGGGGGG5CGGC=EGE7CC*:31:<+=>7+**1:)?7:CG?7>*<*)5C)85CE?FFACF0>>@3?=**/
@M03506:14:000000000-AKVR1:1:1101:27542:6150 1:N:0:28
GTACTCCTACGGGAGGCAGCAGTGGGGAATTGTTCGCAATGGGCGCAAGCCTGACGACGCAACGCCGCGTGGAGGACGAAGACCTTCGGGTCGTAAACTCCTTTCGATCGAGACGAACGGTCTCCGGGTGAACAATCCGGAGTAGTTACGGTCCCGAGAGAAGAAGCCCCGGCTAACTCCGTGCCAGCAGCCGCTGTCATAGGGGGGGGGTACGCGTGGGGCGGACTTCCCGGGCGTAACGGGCCCGTCGGGGGCCGACTTAGCCATACTTGCAATTATTCAGCTCATCTGGGGCACTGCG
+
CCCCCGGG-6-CF;@BFG;,;CE8F,7@66@CC,,C7,@B@CE,+@CCGFFGGG<F,7@F+@@F7::FGFF@?FDEFFEC=:=B95B+++:@>@ECGAE,BFF,CF+E<BB<DB@+@FFG<3@F@@7:FF@,@;C,>C:7:1*,,7,,@:F7*43**4*=F7+5<,2=CEC:F*4<C:,,<1*;*02*2028***2/99@F++:*/*:*:/;+*88:8:=*//1:**2+<*;87*:5?C55>5C5*:/*:**)/1/*)15*+*+37+*0*<0**2+2**0***2:66*.*/.<@3))<690
@M03506:14:000000000-AKVR1:1:1101:9358:6169 1:N:0:28
GTACTCCTACGGGAGGCAGCAGTTGGGAATCTTGCACAATGGGGGAAACCCTGATGCAGCGACGCCGCGTGGAGGACGAAGGATCTAGGTCTGTAAACTCCTTTTTCATGGAAAGACTTAGGACGGTACCATGAGAATAAGCCCCGGCTAATTACGTGCCAGCAGCCGCGGTAAGACGTAGGGGGCGAGCGTTGTCCGGATTTACTGGGCGTAAAGAGCGCGTAGGCGGTCTGTTAAGTGTGAAGTGAAATCTCCAGGGCTCAACCCGGAACCTGCTTTACATACTGGCAGCCTAGAGGAA
+
CCCCCGGGGGGGGGGGGGGGGGGGGGGGGGGGGGGGGGGGGGGGGGGGGGGGGGGGGGGGGGGGGGGGGGGGGGGGGGGGGGGFEGGGGFGGGGGGGGGGGGGGGGGGGGGGGGGGGGGGGGGGGGGGGGGGGGGGGGFFGGGGGGGGGGGGGGGGGGGGGGGGGGGGGGGGGGGGGDFGGGGGGGGGGGGGGGGGGGGCGGGFGGGGGGGGGGFGGGGGGGE5CEGGGGGCCFC+<CGFCFDCCGFCC::EGGGF85D3*:CFDFEGGG=EFFFGG?::D4@CE?D??4>(7>?@*?:>5
@M03506:14:000000000-AKVR1:1:1101:7554:6172 1:N:0:28
GTACTCCTACGGGAGGCAGCAGTGGGGAATATTGGACAATGGGCGAAAGCCTGATCCAGCAATGCCGCGTGAGTGATGAAGGCCTTAGGGTTGTAAAGCTCTTTTACCCGGGATGATAATGACAGTACCGGGAGAATAAGCCCCGGCTAACTCCGTGCCAGCAGCCGCGGTAATACGGAGGGGGCTAGCGTTGTTCGGAATTACTGGGCGTAAAGCGCACGTAGGCGGCTTTGTAAGTTAGAGGTGAAAGCCCGGGGGTCAACCCCGGAACTGCCTTTAAAACTGCATCGGTTGAATCCGG
+
CCCCCGGGGGGGGGGGGGGGGGGGGGGGGGGGGGGGGGGGGGGGGGGGGGGGGGGGGGGGGGGGGGGGGGGEEFGFGGGGGGGGGGGAFGGGGGGGFGGFGGGGGGGGGGGGGGFGGGGGFGFGGGGGGDGGECCFGGGFD=EFEEGEGGFFGGGGGGGGGGGGDDEGFEFGDFGGDGCGGG@FGGGGGGED*<:FGG7:@FFGFFGGGGGGDFFGG*/8EGCGGGEGGG8<C?C9A0><?:?CC5?CCGGGGEGGG)/7CC:FC<CDD3CF=47?F42:FFF+97**5*)-85)**/9;D
@M03506:14:000000000-AKVR1:1:1101:22358:6191 1:N:0:28
GTACTCCTACGGGAGGCAGCAGTTAGGAATCTTGGACAATGGGCGCAAGCCTGATCCAGCCATGCCGCGTGAGTGATGAAGGCCTTAGGGTTGTAAAGCTCTTTCAGCGGGGAAGATAATGACGGTACCCGCAGAAGAAGCCCCGGCTAACTCCGTGCCAGCAGCCGCGGTAATACGGGGGGAGCAAGCGTTGTTCGGATTTACTGGGCGTAAAGGGCGCGTAGGCGGCCTGTGCAAGTCAGTTGTGAAATCTCCGGGCTTAACTCGGAACGGTCAACTGATACTGCTCGGCTAGAGTGCG
+
CCCCCGGGGGGGGGGGGGGGGGGGGGDGGGGGGGGGGGGGGGFGGGGGGGGGGGGGGGGGGGGFGGGGGGEEFGGGGGGGGGGGFGGGGGGGGFGFGGGGGGGGGGGGGGGGGGCG<ADF?FDGG@FCGGGGDGGGGGFFDFGGGGGGGGGGGGGGCEFGGGGGGGGDGGFEGF<<F7FFGGGGGGFFC>E>8CGFGG5?ECFG97+ACE88EGGGGG5EC*188<:EEEDDEFGGCF*3+<?FGGGGCE7<:CFG5@C)A6:+<*:>C<7>GDD*=BFF77@7CB7@BGF<F)0*=BFFD
@M03506:14:000000000-AKVR1:1:1101:14637:6206 1:N:0:28
GTACTCCTACGGGAGGCAGCAGTGGGGAATCTTGCGCAATGGCCTAACGGCTGACGCAGCGACGCCGCGTGTGGGATGAAGCTCTTCGGAGTGTAAACCACTGTTGCCCGGGACGAATAGCTCGATTAATCGAGCCTGACGGTACCGGGTGAGGAAGCACCGGCTAACTCCGTGCCAGCAGCCGCGGTAATACGGGGGGTGCGAGCGTTGTCCGGAATCACTGGGCGTAAAGGGCGCGTAGGTGGCTTGATAAGGGTGTGGTGAAAGTCCGGGGCTCAACCCCGGATCTGCCGTGCCGACT
+
CCCCCGGGGGGGGGGGGGGGGGGGGGGGGGGGGGGGGDGGGGGGGGGGGGGGGGGGGCEEGGGGGGGGGGGGGGGFGGFGGGGGGGGGGFGGGGGFGGGCFGGGGGGGGGGGGGGGGGGGGAGGGGGGGGGGGGDEGGGGGGGGEGGGGFGGGG7FFGGGGFEGCGGGGGGGGGGGGGGGGGGGGEGGGGFCGDGGGGGGDGGEGGECGGGGGGG>>CFGCFGGGGGC>8CGFGGGGGCEEGECGC75?6+<>FFGCDGGGCGCFGG737EDGG37C=6<*<DG5515<FF?FFFF07)7.
@M03506:14:000000000-AKVR1:1:1101:10218:6226 1:N:0:28
GTACTCCTACGGGAGGCAGCAGTGGGGAATATTGGACAATGGGCGCAAGCCTGATCCAGCAATGCCGCGTGAGTGATGAAGGCCTTAGGGTTGTAAAGCTCTTTTACCCGGGATGATAATGACAGTACCGGGAGAATAAGCCCCGGCTAACTCCGTGCCAGCAGCCGCGGTAATACGGAGGGGGCTAGCGTTGTTCGGAATTACTGGGCGTAAAGCGCACGTAGGCGGCTTTGCAAGTTAGAGGGGAAAGCCCGGGGCTCAACTCCGGAATTGCCTTTAAAACTGCATCGCTAGAATTGTG
+
CCCCCGGGGGGGGGGGGGGGGGGGGGGGGGGFGGGGGGFGGGGGGGGGGGGGGGGGGGGGGGGGGGGGGFFGGGGGGGGGGGGGGGGGGGGGGGFGGGGGGGGGFGGGGGGGGDGGGGFGGGGGGGGGGGC=@FGGGGGFG<FGGGGDGGGGGGGG<@FGFGGGGGGGGGGGGGGGGG7CFGGGGGGGGGGCGGFGEGEGCFFGGGGGFCCEGGGECC=EE8CCEEGGGG5CCC+9:9*9:<F6*7ED5CEFFECGG@)9CEC+CFCGEDGFFG=:C4>CF@66<=FF</5(75*19F?@6
@M03506:14:000000000-AKVR1:1:1101:9390:6234 1:N:0:28
GTACTCCTACGGGAGGCAGCAGTCGGGAATTTTGGGCAATGGGCGAAAGCCTGACGGAGTGACGCCGCGTGGGGGACGAAGGCCTTCGGGTCGTAAACCCCTGTCAGAGGGAAAGAAGGGTGCTGGCGTGAATAGCGCCGGCATCTGACGGTACCTTCAGAGGAAGCCCCGGCCAACTCTGTGCCAGCAGCCGCGGTAAGACAGAGGGGGCAAGCGTTGCTCGGAATCACTGGGCGTAAAGGGCGCGTAGGCGGGATGGCAAGTCGGTCGTGAAATCCTTCGGCGCAACCGAAGAACGGCG
+
CCCCCGGGGGGGGGGGGGGGGGGGGGGGDGGGGGGGGGGGGGGGGGGGGGGGGGGGGGGGGGGGGGGGGGGGGGGGGGGGGGGGGGGGGGGGGGGGGGGGGGGGGGGGGGGGGGGGGGGGGGGGGGGGGGGFGGGGGGGGGGGGGGGGGGGGGGGGGGDGGGGGGGGGGGGGGGDGGGGGGGGGGGGGGGGGGGGGGGEGGGGGGGGGGGGECGFGEC5:<?EGCEGG7C9FGGGG>5CFGGGGGGG<5CGGGGG98>GG6?F+3957/>*709C+:):>FFEG555<75;().)07>)8)
@M03506:14:000000000-AKVR1:1:1101:5338:6237 1:N:0:28
GTACTCCTACGGGAGGCAGCAGTCGGGAATTTTGGGCAATGGGCGAAAGCCTGACCCAGCAACGCCGCGTGAAGGATGAAATCCCTCGGGATGTAAACTTCGCAAGAACGGGAAGAATAAGCCGGTGTTAACATCACCGGCGATGACGGTACTGTTTGTAAGCTCCGGCTAACTCCGTGCCAGCAGCCGCGGTAATACGGGGGGAGCAAGCGTTGGTCGGATTTACTGGGCGGTAAGGGCGCGTAGGCGGCCACCGCAAGTCGATTGTGAAATCTCCGGGCTTAACCCGGAAAGGTCAACC
+
CCCCCGGGGGGGGGGGGGGGGGGGGGGGGGGGGGGGGGGGGGGGGGGGGGGGGGGGGGGGGGGGGGGGGGGGGGGGGGGGGGGGGGGGGGGGGGGGGGGGGGGGGGGGGGGGGGGGGGGGGCFGGEGGGGGGGGFFGGGGGGGFGGGGGGGGFFFGGGGFGGGGGFGGGGGGGGGFGGFECGFGGGGCGDFG4<1:CFGGGGGGCEDCCFGC>5?*2<58?8EEFF9<FGGG**2;E6>C:CG::EEGEGC*5EA75<5DEFC5**:2ACE6FG*<>5DDC<:FFFC@;D@9>4519?/*8
@M03506:14:000000000-AKVR1:1:1101:12194:6238 1:N:0:28
GTACTCCTACGGGAGGCAGCAGTCGAGAATCTTGGTCAATGCACGAAAGTGTGAACCAGCGACGCCGCGTGAAGGATGAAGGCCCTTTGGGTCGTAAACTTCTTTTACGGGAGAAGAACACAATGACGGTATCCCGTGAATAAGCCGCGGCTAACTACGTGCCCGCAGCCGCGGTAATACGTAGGTGGCAAGCGTTGTCCGGATTTACTGCGCGTAAAGCGAACGCAGGCGGACCTTTAAGTAGGAAGTGAACGGATGGAGCTCAACTCCAACACTGGTCCCTATCCTGGAGGTCCTGAGG
+
CBCCCCFGGFGGGEC+CEGG@CFEFGGFG@FCFEEFGGGCEFFE@,@@@CFGGEEEGGFGGGGG@CFCF>CCFEGFFF@EFGC8:FAFEFEGGG+EE7FFFFGGFF,C??=+>F8E@8ECGEFGGAFGGGFFFAFFDGFGF9<FFDE+:+F*@F:,@FC<B@F,1>FFEFBF@*F@C<,>FF,2*><C8CGGF71<BECFEEG*;<C:<++;8>:8>FCEEG=CE>?*8CG>=:=*++:<F+:CFGGDFG7?*:5*;5DCE6*097::9*A:7*7+9)0:*)99+*9*.0525.)**1*.)
@M03506:14:000000000-AKVR1:1:1101:9971:6246 1:N:0:28
GTACTCCTACGGGAGGCAGCAGTGGGGAATTTTTCGCAATGGGGGAAACCCTGAAGGAGCGACGCCGCGTGGAGGATGAAGGTCTTCGGGTTGTAAACTCCTGTCATTTGGGAACAAGTGCCGGTACCTAACTGCTACCGGCTTGATAGTACCAGAAGAGGAAGGGACGGCTAACTCTGTGCCAGCAGCCGCGGTAATACAGAGGTCTCAAGCGTTGTTCGGATTCATTGGGCGTAAAGGGGGTGTAGGTGGAGCGCTAAGTCGGGGGTTAAATTTCGGGGCTTAACCCCGGACCTGCATT
+
CCCCCGGGFGGGGDEGGGGGGGGGGGGGGGGGGGGDGFEGGGFGGGGGGGGFGGGGFFFFGGGGGGGGG=FF,BE=FFGGGGCGFFGGGG=FDEGGGFGFFGFFGFEGFGGGGGGGFGGGGGGGGGGGGFGGFGGGGGGGGGGCGCFCFGGFGCECGGC7<BFECGGGGGGDCGG9?;FBCAC@7<FGGGCGCFGFCCFC9C@EFGGF+2ACCD;**;8+8**8ECFFC+8/:==:*;:C555CE5ACE++:*2051><DC:C5=D*9*)*00:CC:57)))0:+77*(/0(007))7)/1
@M03506:14:000000000-AKVR1:1:1101:5947:6259 1:N:0:28
GTACTCCTACGGGAGGCAGCAGTGGGGAATGTTGGACAATGGGCGCAAGCCTGATCCAGCCATGCCGCGTGAGTGATGAAGGCCTTCGGGTTGTAAAACTCTTTCGACGGGGACGATAATGACGGTACCCGTAGAAGAAGCTCCGGCTAACTTCGTGCCAGCAGCCGCGGTAATACGAAGGGGGCTAGCGTTGTTCGGAATTACTGGGCGTAAAGCGCGCGCAGGCGGTCTTCCAAGTCAGTGGTGAAAGCCTGGAGCTCAACTCCAGAACTGCCATTGAAACTGTTAGACTTGAGTACGA
+
CCCCCGGGGGGGGGGGGGGGGGGGGGGGGGGGGGGGGGGGGGGGGGGGGGGGGGGGGGGGGGGFGGGGGGGGGGGGGGGGGGGGGGGGGGGGGGGGGGGGGGGGGGGGGGGGGGGGGGGGGGGGGGGGGGGGGGGGGGGGGGGGGGGGGGGGGGGGGGGGGGGGGGGGGGGGEGGGGGGGGGGGGGGGGGDCGGGGGGGGGGGGGDFGGGGGGGGF>GGDGGGGDGGG>E5CFFG?CFGFFFGGGCEFGGGGGFFGGFFG9FGGFGGGGFF9CDC?DFFGGFFF7=7?<095@6=?FF?B)
@M03506:14:000000000-AKVR1:1:1101:8357:6280 1:N:0:28
GTACTCCTACGGGAGGCAGCAGTGGGGAATTTTGGACAATGGGGGAAACCCTGATCCAGCAATGCCGCGTGTGTGAAGAAGGCCTTCGGGTTGTAAAGCACTTTTGTCCGGAAAGAAAGCATCCTGGCTAATATCTGGGGTGGATGACGGTACCGGAAGAATAAGCACCGGCTAACTACGTGCCAGCAGCCGCGGTAATACGTAGGGTGCGAGCGTTAATCGGAATTACTGGGCGTAAAGCGTGCGCAGGCGGTTCGTTAAGACAGATGTGAAATCCCCGGGCTTAACCTGGGAACGGCAT
+
CCCCCGGGGGGGGGGGGGGGGGGGGGGGGGGGGGGGGGGGGGGGGGGGGGGGGGGGGGGGGGGGGGGGGFGGGGGGGGGGGGGGGGGGGGFGGGGGGGGGGFGGGGGGGGGGGGGGGGGGGGGGGGGGFGFFGFGGGGGGEGGGGGGGGGGGGGGGGGGGFFGGGGGGGGGGGGGGGGGGGGGGDGGGGGGGDEGGGGGG?1>FGGG+11C>BEE*8CFCFGGCEFDFCFGGGGDCC5CFFG*5CEGGGG5CDCEDE>C5=9:ECF7*<7A47**29@DDGDB=*9FF27>BFF)5)7>:)
@M03506:14:000000000-AKVR1:1:1101:8822:6290 1:N:0:28
GTACTCCTACGGGAGGCAGCAGTGGGGAATCTTGCGCAATGGGCGAAAGCCTGACGCAGCGACGCCGCGTGGGGGACGAAGGCCCTCGGGTTGTAAACCCCTTTCGGCAGGGACGAAGCGATCGTGACGGTACCTGCAGAAGAAGCCTCGGCTAACTACGTGCCAGCAGCCGCGGTAAGACGTAGGAGGCGAGCGTTGTCCGGATTCATTGGGCATAAAGAGCACGCAGGCGGTTTGGCAAGTCGGATGTGAAAGCCCGGAGCTCAACTCCGGACCTGCATCCGAAACTGCCCGACTAGAG
+
CCCCCGGGGGGGGGGGGGGGGGGGGGGGGGGGGGGGGGGGGGGGGGGDGGGGGGGGGGGGGGGGGGGGGGGGGGGGDGGGGGGGGGGGGGGGGGGGGGGGGGGGGGGGGGGGGGGGGGGGG7FGGGGGGGGGGGGGGGGGGGGGGGGGGGGGGGFGGGGGGGGGGGGGGGGGGGGGGEGF6C@CFEFEEGGGGDGGGGGFFGGCCEGDGF7FGGFGGGCFFEGGFGGGGGEGGGG=CEG+AF3<>C:*8++<>CFG@>DD=7DCFFFGC*?BGGGGGFGCFF@E=)/56CF?@D3)<3@=F
@M03506:14:000000000-AKVR1:1:1101:10917:6302 1:N:0:28
GTACTCCTACGGGAGGCAGCAGTGGGGAATTGTTCGCAATGGGCGCAAGCCTGACGACGCAACGCCGCGTGGAGGACGAAGATCTTCGGGTCGTAAACTCCTGTCGAGTGGGAAGAACGCTTCGGGGGCGAATATCCTCCGGAATTGACGGTACCACTAAAGGAAGCCCCGGCTAACTCCGTGCCAGCAGCCGCGGTAATACGGGGGGGGCAAGCGTTGTTCGGAATTACTGGGCGTAAAGGGCTCGTAGGCGGCCAACTAAGTCGGATGTGAAATCCCCAGGCTTAACCTGGGAACTGCA
+
CCCCCGGGGGGGGGGGGGGGGGGGGGGGGGGGGGGGGGGGGGGGGGGGGGGGGGGGGGGGGGGGGGGGGGGGGFGGGGGGGGGGGGGGGGEFGGGGGGGGGGGGGGGGFGGGGGGGGGGGGGGGGGGGGGCFGGGGGGGGGGGGGGGGGGGGGGGGGGGGGGGGGGGGDEGGGGGGGGGGGGGGG??FGGGGGGGGEGCFGGGGGGGGGGDCGGGGGEGGGGGGEGGGGG7CFGGGG=DFGGGGCFGDGGGGGGGC87C7EGGEF<GD5C<**?C?*?<54>3FEF6FAG47>F<?))94/
@M03506:14:000000000-AKVR1:1:1101:18009:6306 1:N:0:28
GTACGGGAGGCAGCAGTCGAGAATTTTTCTCAATGGGGGAAACCCTGAAGGAGCGACGCCGCGTGGAGGATGAAGGTCTTCGGGTTGTAAACTCCTGTCATTTGAGAACAAGGCGCCGGTATTAACTGTATCGGCGTTGATAGTATCAGAAGAGGAAGAGACGGCTAACTCTGTGCCAGCAGCCGCGGTAATACAGAGGACTCAAGCGTTGTTCGGATTCATTGGGCGTAAAGGGTGCGTAGGTGGCGCCGTAAGTGGGGTGTGACATCGCGGGGCTGGACTCCGAGACTGCATTCCATAC
+
BBCCCDECGEFEGGFF@FEECEF9@@E<<6CFFDC<<BC+C<FDGFFGGG@<EFEDFE:@FFC6:F7CC:<F,F<EEEAFCDEFA=FC<FGAF?EFF?FC?,C@<FFFGF<FBGE@FG@F>DDF<BFFDG<BF@FG<FGGGGGGG;BCFC;F:FGGGCFCG7C7>F7CFFG,=7CC;CFF,,4F:FFBC**?<<9BFFC*;CCF7+CG88?;;CE>5A80<927C@C=C:8;?+:@EGGEEC5:AFGDCC519//0<**9277A7*<CF3CBGGGDG)/9F*5+28)74:@<?F=?B697)
@M03506:14:000000000-AKVR1:1:1101:13407:6327 1:N:0:28
GTACTCCTACGGGAGGCAGCAGTGGGGAATATTGCGCAATGGGCGAAAGCCTGACGCAGCGACGCCGCGTGGGGGATGGCGGCCTTCGGGTTGTAAACCTCTTTCAGCAGGGACGAAGCCGCAAGGTGACGGTACCCGCAGAAGAAGCACCGGCCAACTACGTGCCAGCAGCCGCGGTAATACGTAGGGTGCAAGCGTTGTCCGGAATTATTGGGCGTAAAGAGCTCGTAGGCGGTCTGTCGCGTCGGCTGTGAAATCCCGAGGCTCAACCTCGGGTCTGCGGTCGATACGGGCAAACTAG
+
CCCCCGGGGGGGGGGGGGGGCFFGGGGGGGGGGGGGGGGGGGGGGGDGGGGGGGGGGGGGGGGGGGGGG@FGGGGGGGGGGGG>FGGGGGGGGGGGGFFCGGFGGGGGGGGGGDFGGGGGGGGGGGFFEGGGGGGGGGGGGGFGGGGGGGGGGGFEGGGGGGGGGGFFGGGGGGGGGG5CCFGGGGGGG6CEGCFCGGGDEGGGG*CFG+<<CEFGGE5CFGGGCCFG8CFGFGGC5CFF7CEE5:ECECGFGEF*+066EG75ECFGGFG)25>5>.><*<BGEEC>(9FFB355>546=
@M03506:14:000000000-AKVR1:1:1101:12200:6328 1:N:0:28
GTACTCCTACGGGAGGCAGCAGTGGGGAATCTTGGACAATGGGGGAAACCCTGATCCAGCCATGCCGCGTGAGTGATGAAGGCCCTAGGGTTGTAAAACTCTTTCGGCGGGGACGATAATGACGGCACCCGCAGAAGAAGCTCCGGCTAACTTCGTGCCAGCAGCCGCGGTAATACGAAGGGGGCTAGCGTTGTTCGGAATTACTGGGCGTAAAGCGCGCGCAGGCGGGTCTTCAAGTCAGAGGTGAAAGCCCAGAGCTCAACTCTGGAATGGCCTTTGAGACTAGAGAACTAGGGTACGG
+
CCCCCGGGGGGGGGGGGGGGFGFFGGGGGGGGGGGGGGGGGGGGGGGGGGGGGGGGGGGGGGGGGGGGGGGGGGGGGGGGGGGGGGGGGGGGGGGGGGGGGGGGGGGGGGGGDGGGGGGGGFGGGGDGGGEGEGDGGGGFFFGGGGGGGGGGGGGGCGGGGGGGGGGGGG:B7FCFGG@EEGGGG*AFGGGGCCFGGGGECF7CEFFGGGGGGGGGGGGECGDGG>CE*:=FFGGFD?F7C7CFCFG=FGGGGF=DG:7C9FFFGGGG?<GFG*>9C6C7FF?<C4:F>C::44655??ED
@M03506:14:000000000-AKVR1:1:1101:17630:6330 1:N:0:28
CTACTCCTACGGGAGGCAGCAGTGGGGAATCTTGCACAATGGGGGAAACCCTGATGCAGCGACGCCGCGTGAGCGATGAAGCCCTTCGGGGTGTAAAGCTCTTTCGGCAGGGAAGCTTATGACGGTACCTGCAGAAGCAGCTGCGGCTAACTACGTGCCAGCAGCCGCGGTAATACGTAGGCAGCAAGCGTTGTTCGGAGTTACTGGGCGTAAAGGGTGTGTAGGCGGTTGGTTAAGTTGGGTGTGAAATGCCCCGGCTCCGCTGGGAGGGTGCGCCGAATACTGAATGACTTCGAGTGCG
+
CCCCCFGFFF@6@@FDEGGCDFFG?FGFGDGFFGGGGF,EFF8FGGGGGGE,CFF<F<<FGGGGGFGGGCC:FGG+=CAGFG<=FC<<FGGG:FFCAFGFDFFGGEECF@FEF<7,:C<<>DGGFB@:>FGGG<,3DDFFFC<>@CCE*@FA9FGG,*6>,>2>,=*=CFFEG,,?FFFFEC@*CEC78<<<@1*C5EDECDC7@78>8?8CC>@?EFCEE:EF7AC*2:C*/:++3<:+<E/CECEF7?++02/CE>)>**/:/>5*7CC)97CE37))1)99<***6*/)*953)/)67
@M03506:14:000000000-AKVR1:1:1101:17542:6336 1:N:0:28
GTACTCCTACGGGAGGCAGCAGTAAGGAATATTGGTCAATGGGCGAAAGCCTGAACCAGCCATGCCGCGTGAGGGATGAAGGTTCTCTGAATTGTAAACCTCTTTTATTTGGGAATAAATGCCTGATTTCTATCGGGTTTGAAGGTACCAGATGAATAAGCACCGGCTAACTCCGTGCCAGCAGCCGCGGTAATACGGAGGGTGCAAGCGTTATCCGGATTTACTGGGTTTAAAGGGTGCGTAGGTGGATTGGGAAGGCAGTGGTGAAATACTACAGCGCAACTGTGGAACTGCCATTGAT
+
CCCCCGGGGGGGGGGGGGGGGGGGGGGGGGGGGGGGGGGGGGGGGGGEGGGGGGGGGGGGGGGGGGGGGGGFGGGGGGGGGGCFGCFGGGGGGGGGGGGGGGGGGGGGGGGGGGGGGGGGGGGGGGGGGGGGGGGGGGGGGGGGGFGGGGGGGGFFGGGFGFDFGEGGGGGFGGCGDGGGGGGGGGGGGDFGEFGGGGGGGGGGGGGGGGGEDGGGGGGG8EGGGCEGEE*BCEFDGGDEEEGEGCGGACCFF5CFC3*952>E+9EFG7<6FFGDG@CDC>@DG*77<GF0=F?666/**
@M03506:14:000000000-AKVR1:1:1101:7823:6355 1:N:0:28
GTACTCCTACGGGAGGCAGCAGTCGGGAATTTTGGGCAATGGGCGAAAGCCTGACCCAGCAACGCCGCGTGAAGGATGAAATCCCTCGGGATGTAAACTTCGCAAGAACGGGAAGAATAAGTAGGGGACAATACCCCCTATGATGACGGTACCGTTTGTAAGCTCCGGCTAACTCCGTGCCAGCAGCCGCGGTAATACGGGGGGAGCAAGCGTTGTTCGGATTTACTGGGCGTAAAGGGCGCGTAGGCGGCCAGCACAAGTCAGTTGTGAAATCTCCGAGCTTAACTCGGAACGGTCAACC
+
CCCCCGGGGGGGGGGGGGGGGGGGGGGDGGGGFGGGGGGGGGGGGGGGGGGGGGGGGGGGGGGGGGGGGGGGGGGGGGGGGGGGGGGGGGDGCGGGGGGGGGGGGGGGGGGGFEGFGGFGGGGGGGGGEGFFCFFF@:CGGGFGGGGGGGGDDGGEFGGGGGGGGGGGGGGGGFGFGG<FEGGGFGFGDGGGEGGGGGGGGGGGC>EFC888E88AF?8C588CFGFFFGF>8/8C:+9C5:CCCGGGCGD:7=C<6@GF9?CECCGGEC7/>70<C55C<@9+06CF?DEB)))057=*)
@M03506:14:000000000-AKVR1:1:1101:22771:6360 1:N:0:28
GTACTTACGGGAGGCAGCAGTGGGGAATTTTCCGCAATGGGCGAAAGCCTGACGGAGTGACGCCGCGTGTGGGACGAAGGCCTTCGGGTCGTAAACCACTGTCAGTGGGAAAGAAGGATGTCGATGCCAATACCATCGGCATTTGACGGTACCTGCAGAGGAAGCCCCGGCCAACTCTGTGCCAGCAGCCGCGGTAAGACAGAGGGGGCAAGCGTTGCTCGGAATTACTGTGCGTAAAGGGCGCGAAGGCGGGGTGTCAAGTCGGGCGTGAACTCCTGCGGCTCAACCGCAGAACGTCCAT
+
CCCCCGFGFGGG+@F;CGEDFGGFGGGGCCFGGDEG6CGFFGGGEGGC@GGGFGGG>@FFCGGG+:F>FEGGDGFFCGFGGGGEGG7FECCBEFC?EFGCFF,@FFGFE8DCFGGGGGGGGGGG7CCFGGG,>FFFG>FGEGGEAFGGDF:F9F97<FGGEFE@C,@F@FFG:FB:E;>C@<;,<CE@CF:FGGCE59BF7*;2@8/:CGCDF5C8*/9<5**;@C:90<+<C=E5*/2:C=**:*198:5C5*27*9*2<+://17CEC5:*006:)*)1))/<*95,)8()/)80))0/
@M03506:14:000000000-AKVR1:1:1101:20951:6368 1:N:0:28
GTACTCCTACGGGAGGCAGCAGTGGGGAATATTGGACAATGGGCGAAAGCCTGATCCAGCCATGCCGCGTGTGTGAAGAAGGTCTTCGGATTGTAAAGCACTTTAAGTTGGGAGGAAGGGTTGTAGATTAATACTCTGCAATTTTGACGTTACCGACAGAATAAGCACCGGCTAACTCTGTGCCAGCAGCCGCGGTAATACAGAGGGTGCAAGCGTTAATCGGAATTACTGGGCGTAAAGCGCGCGTAGGTGGTTTGTGAAGTTGGATGTGAAATCACCGGGCTCAACCTGGGAACTGCAT
+
CCCCCGGGGGGGGGGGGGGGGGGGGGGGGGGGGGGGGGGGGGGGGGGGGGGGGGGGGGGGGGGGGGGGGGGGGGGGGGGGGGCFFGGFGGGGGGGGGGGGGGGGGCGGGGGGFFG@FECEFFFCGGGGGFFGGGGGGGGGGGGGGGGGGGGGGGGCGGGGGGGGGGG7FECGGGGGGFGGGFFEFGGGFGFGGGGFGEGGGGGGFCGGG>F9CFGD*=5CFGGGGFGGFGGFFGGGEEFGGE=E:ECDGGGGF=:4CF*:+::CG<6CFFGFFG7F*/95C@FC5FF?0*7:5:@F4=9?4
@M03506:14:000000000-AKVR1:1:1101:12832:6396 1:N:0:28
GTACTCCTACGGGAGGCAGCAGTGGGGAATATTGGACAATGGGCGCAAGCCTGATCCAGCAATGCCGCGTGAGTGATGAAGGCCTTAGGGTTGTAAAGCTCTTTTACCCGGGAAGATAATGACTGTACCGGGAGAATAAGCCCCGGCTAACTCCGTGCCAGCAGCCGCGGTAATACGGAGGGGGCTAGCGTTGTTCGGAATTACTGGGCGTAAAGCGCACGTAGGCGGCTTGGTAAGTTAGAGGGGAAAGCCCGGGGCTCAACCCCGGAATTGCCTTTAAGACTGCATCGCTGGAATGGTG
+
CCCCCGGGGGGGGGGGGGGGFFFGGGGGGGGGGGFGGGGGGGFFCFG>@FFCA8@FA99CFFA<FE@CF@C,B6C<??F,FEF<FE=FFAF8CFGGGCE,=FGGAAFGFGGGGDCFFF?<?9?CFEFG<FGG@FGEAFAAFGGCGGDEFFGGGEGGGGC9FEGCF7@:FGCFEGGFGE7FGGGGDE*4:<=*1C72B78:CFF7<CFGGEEGG>?CE=88C/*A8<?EE*C*?F+2AFF7?+<6*7:D=FFF7EED87)*A6FGG3><=)>F0C2<CFC>>769+<76)/.1)8FFF4)/9
@M03506:14:000000000-AKVR1:1:1101:27284:6403 1:N:0:28
GTACTCCTACGGGAGGCAGCAGTGGGGAATTGTTCGCAATGGGCGCAAGCCTGACGACGCAACGCCGCGTGGAGGACGAAGATCTTCGGGTCGTAAACTCCTGTCGAGTGGGAGGAATGGATCGGGGCCGAACACGCTCCGGTATTGACGGTACCACTTAAGGAAGCTCCGGCTAACTTCGTGCCAGCAGCCGCGGTAATACGAAGGGGGCTAGCGTTGTTCGGAATTCCTGGGCGGACAGAGCGCGCAGGCGGCCTTCCAAGTATGTGGTGAAAGCCCGGAGCTACACTCCGGAACTGCC
+
CCCCCGGGC@FE>CGGGGGGGGGGGGGGGGGFGGGEGGBCFF<FGDFGGFGGGGFEFFECEECGG7FGF=FE:FEGFFEEF7CFFCFGEDBFG:BED<FDFGGFGGFFDGGF,B7B8BFFG<BFE7B+>*>**CFEC<*>*BF7F;,@<FGGG<C9<<,,?CCFGF*<F,:C:*=7,7F9BF7<CGFC8*8*12CE8/20<<8;@EGG5>EC5/0:A5*/;?E*;:8<+:39<5*/*:)1/200:5/7*:5*75*1;)*97:C?+*3?9CFF7*0<75*157)/20*/4:7:@D3))/96.
@M03506:14:000000000-AKVR1:1:1101:20747:6415 1:N:0:28
GTACTCCTACGGGAGGCAGCAGTGGGGAATCTTGCGCAATGCGCGAAAGCGTGACGCAGCAACGCCGCGTGGGGGAAGAAGGCCTTCGGGTTGTAAACCCCTTTCAGGAGGGACGAAGCCAGGGCGGTTAATAGCCGACTCGGGTGACGGTACCTCCAGAAGAAGCCCCGGCTAACTACGTGCCAGCAGCCGCGGTAATACGTAGGGGGCAAGCGTTGTCCGGAATCATTGGGCGTAAAGAGCGCGCAGGCGGTCGTTCAAGTCGAGTGTGAAAGCCCCCGGCTCAACTGGGGAGGGTCAC
+
CCCCCGGGGGGGGGGGGGGGGGGGGGGGGGGGGGGGGGGGGGGGGGGGGGGGGGGGGEGGGGGGGGGGGGEGGGGGGGGGGGGGGGGGGGGGGGGGGCAFFGEGGGGGCGGGGFGGGGGGGGGGGGGECGF9FGGGGGGGGFFGCFCFGGGGFGFEFGGGFGCGGGGG>FDGGECGFD6CC>CGFGGGGGGGGGGCCEG:FGCFFGGGG5EGGGGGGG5FEEE>C>G@+<7CGGGECEFGGFCE5CEGGGDGD*>D15CC7<*<C<=0:FFF7::*9><CD3@7E*C)66@FB5;>BB5<)
@M03506:14:000000000-AKVR1:1:1101:13446:6417 1:N:0:28
GTACTCCTACGGGAGGCAGCAGTCGGGAATTTTGGGCAATGGGCGAAAGCCTGACCCAGCAACGCCGCGTGAAGGATGAAGTATTTCGGTATGTAAACTTCGAAAGAATGGGAAGAATAAATGACGGTACCATTTATAAGGTCCGGCTAACTACGTGCCAGCAGCCGCGGTAATACGTAGGGACCAAGCGTTGTTCGGATTTACTGGGCGTAAAGGGCGCGTAGGCGGCCTAGCAAGTCACTTGTGAAATCTCCGGGCTTAACTCGGAACTGCCAAGTGAAACTGCCAGGCTGGAGTGCAG
+
CCCCCGGGGGGGGGGGGGGGCCEEFGGGGGGGGGGGGGGGGGGGGGGGGGGGGGGGGGGGFGGGGGGGGGGGGGGGGGGGGGGGGGFGGGGGGGGGGGGGGGGGGGGGGGGGGGGGGGGGGGFGGGGGGEGGGGGGGGGFGGGGGGGGGFGGGGGGGGGGCFGEFGGGGGGEGFGGFGGGDGGGGFGGFEFC@EFGGGC>EECCFCGGGEGGCE?FDC8EGGDD>FEGGGGFGFFGF9FDF?EGGGGGGG7<:FE55>)>CFG9?>EG5>FFGFC<DF7*:96:76C435)()0.>@>6*1
@M03506:14:000000000-AKVR1:1:1101:22061:6423 1:N:0:28
GTACTCCTACGGGAGGCAGCAGTAGGGAATCTTGGACAATGGGCGAAAGCCTGATCCAGCCATGCCGCGTGAGTGATGAAGGCCTTAGGGGTGTAAAGCTCTTTCGCCAGGGAAGATAATGACGGTACCTGGATAAGAAGCCCCGGCTAACTTCGTGCCAGCAGCCGCGGTAATACGAAGGGGGCTAGCGTTGTTCGGAATTACTGGGCGTAAAGCGCACGTTGGCGGTCTCCCAAGTTGGAGGTGAAATCCCTGGGCTGTACCCAGGAACTGCCCCCAAAACTTGATGACCCGAGTCCGG
+
CCCCCFGGCFGGGC@:FGC;@FGG9C@EGGG,FC<FCEEFCFFGDE@6@,@6CE9FF@9CC@E,CFCF:+@CFFEF?FFD9FFG<,=<,F+C:4E<<F<,BEEG9=CFFCGGF8:DC<E,,,C?CFFCBGE,BFFFF,C<>,ABEFEGGGGCCC7FF+>,<@:FF,CFDCFGC;@,>:<*>7C<*44:@F<CE*=A>7*3B?;+FFGG*:EEGFCFD*:EEG*;FGGG**1+3*8*53*223*5CC:*+<EFC60//)9**3:C+*59:*0?CC4CFB517)00+***)01(0.7755*0)
@M03506:14:000000000-AKVR1:1:1101:9976:6424 1:N:0:28
GTACTCCTACGGGAGGCAGCAGTGGGGAATATTGGACAATGGGCGAAAGCCTGATCCAGCAATGCCGCGTGAGTGATGAAGGCCTTAGGGTTGTAAAGCTCTTTTACCCGGGATGATAATGACAGTACCGGGAGAATAAGCTCCGGCTAACTCCGTGCCAGCAGCCGCGGTAATACGGAGGGAGCTAGCGTTGTTCGGAATTACTGGGCGTAAAGCGCACGTAGGCGGCTTTGTAAGTTAGAGGTGAAAGCCCGGAGCTCAACTCCGGAATTGCCTTTAAGACTGCATCGCTTGAATCCAG
+
CCCCCGGGGGGGGGGGGGGGGGGGGGGGGGFGGGGGGGGGGGGGGGGGGGGGGGGGGGGGGGGGGGGGGGGGGFFFGGGGGGGGGGGGGGFGGGGGGGGGGGGGGGGGGGGGGGGGGGGGGGGGGGGGGGGGGGGGGGGGGGGGGGGGGGGGGGGGGGFEFGGGGGGGGGGGGGGGGGFGGGGGGGGGGFCGGFFGGGGGGGEFGGGFGGGGGGGFEDEGGGGFECD58ECFFE+9ACF7<CFGC5?CFGGGGGGDC:7CFFG+ACGDCDG?FGFGFFD>*9=+2<:@BGB65>>64669=
@M03506:14:000000000-AKVR1:1:1101:10797:6430 1:N:0:28
GTACTCCTACGGGAGGCAGCAGTCGAGAATCTTTCGCAATGGGCGAAAGCCTGACGAAGCGACGCCGTGTGAGCGAAGAAGGCCTTCGGGTTGTAAAGCTCTTTCGCTTAGGAACAAGAGAGGTGGGTTAATAATCCATCGATTTGAGAGTACTAGGTAAAGAAGCACCGGCTAACTCCGTGCCAGCAGCTGCGGTAATACGGAGGGTGCAAGCATTAATCGGATTTACTGGGCGTAAAGGGCGCGTAGGCGGCCTTCCCAGTCGGGTGTGAAAGCCGGGGGCTCAACCCCGGAACGGCAC
+
CCCCCGGGGGGGGGGGGGGGGGGGGGGGGGGGGGGGGGGGGGGGGGGGGGGGGGGGGGGGGGDGGGGGGGGGGGGGGGGGGGGGGGGGGGGGGGGFGGGFGGGGGGGGGGGGGGGGGGGGGGGGGGGGGGGGGGGGGGGGGGGGGGGGCGGGGGGGGGGGGFGGGGGGGEGGGGGGGGGGGFCGGGGGGGGGGGGGEGFGGGGGGGGEG>E?FGGGGGGGGGGDCEFGGGGFGGGGDGGGGGGEGG5>?EGGGEE*AF*29<2CEGG4:1:7:FGFF))/>3)::6FFFGD>F:)05@D>>
@M03506:14:000000000-AKVR1:1:1101:12318:6434 1:N:0:28
GTACTCCTACGGGAGGCAGCAGTGGGGAATCTTGCGCAATGGGCGAAAGCCTGACGCAGCGACGCCGCGTGGGGGAAGAAGGCCTTAGGGTTGTAAACCTCTTTCAGGTGGGACGAAGCCACTCGGGTTAATAGCCCAGAGGGTGACGGTACCGCCAGAAGAAGCCCCGGCTAACTACGTGCCAGCAGCCGCGGTAATACGAAGGGGGCAAGCGTTGTTCGGAATTACTGGGCGTAAAGGGCGCGTAGGCGGCCTCTCAAGTCAGGCGTGAAATTCCCGGGTCCAAACTGGGGGCTGCGCG
+
CCCCCGGGGGGGGGGGGGGGEEGGGGGGGGGGGEGGGGGGGGGGGGGGGGGGGGGDGGGGGGGGGGGGGGGGGGGEFGGGGGGGGGGGGGGGGGDFGGGGGGGGGGGGGGGGGFG7FEFGGGGGGGGCGGCFGGG<FFC:FGCFGGGGGGGGGCEGGEFGGCFFGGGGGDCF<FGGFFFFFGFGGFCC8FEEEGE*CGGGFFE8C8EGGGCCCEC*/;CFGDE5CGGF7EEFFGCCE8CCECCEE>EGGGDE3*:F+5**A::+:CC5:9>F7:DCC*><30)*+**057).0))07>33.
@M03506:14:000000000-AKVR1:1:1101:12976:6445 1:N:0:28
GTACTCCTACGGGAGGCAGCAGTGGGGAATATTGGACAATGGGCGCAAGCCTGATCCAGCAATGCCGCGTGAGTGATGAAGGCCTTAGGGTTGTAAAGCTCTTTTACCCGGGATGATAATGACAGTACCGGGAGAATAAGCTCCGGCTAACTCCGTGCCAGCAGCCGCGGTAATACGGAGGGAGCTAGCGTTATTCGGAATTACTGGGCGTAAAGCGCACGTAGGCGGCTGTGTAAGTTAGAGGTGAAAGCCTGGAGCTCAACTCCAGAATCGCCTTTAAGACTGCATCGCTTGAATCCAG
+
CCCCCGGGGGGGGFGGGGGGEGFGGGGGGGGGGGGGGDFGGGGGGDGGGGGGGFGGGGGGGGGGGGGGGGGGGCFFFGGGGGGGGGGGGGGGGGGFFGFFFGGGGGGGGGGGGGGGFFGGGGGGFGGGDGGGGGGGGGGGGGGFGGGGGGGGGGGGGGGGGGFGGGEGGGEGGGCDGG7FFECFEDCFGG7FFGCGGG7EFCGGFFGGGGGGEFCFGGGEG8EFEGDEEC*AE<+ACCFCE+377A00:<6EF6E<=8*99A*<CGCFGGG*0>D*>FG>*=FFGFGFFGF?:@:?=*099
@M03506:14:000000000-AKVR1:1:1101:9330:6449 1:N:0:28
GTACTCCTACTGGAGGCAGCAGTGGGGAATATTGGACAATGGGCGAAAGCCTGATCCAGCAATGCCGCGTGAGTGATGAAGGCCTTAGGGTTGTAAAGCTCTTTTACCCGGGATGATAATGACAGTACCGGGAGAATAAGCCCCGGCTAACTCCGTGCCAGCAGCCGCGGTAATACGGAGGGGGCTAGCGTTGTTCGGAATTACTGGGCGTAAAGCGCACGTAGGCGGCTTTGTAAGTTAGAGGTGAAAGCCCGGGGCTCAACTCCGGAATTGCCTTTTAGACTGCATCGCTAGAATTGTT
+
CCCCCGGGGGGGGGGGGGGGGGGGGGG@CEFGGFGGGDGGGGGGGGGGGGGGGFGGGGGGGGGGGGGGGGGDGFGGGGGGGGGGGGGGGGGGGGGGGGGGGGGGGGGGGGGGGGEGGGFGFGGFGGGGGGGGEGGGGGGGGGGGGGEG>FGGGGEGGEGGGGGGGGGDCFG7FGGGGG*>EG7FEFFFFGGGGGGCCGCEGGGGGGFGGCECCFFCGGDGD;C>8FEC>8*<<?+<CEG?+:FFF5:FC?027EGGD3)9697+<>7<*1:?4:CGF?*:7<6CF::F:<34>)/9B6*/*
@M03506:14:000000000-AKVR1:1:1101:22107:6466 1:N:0:28
GTACTCCTACGGGAGGCAGCAGTGGGGAATTTTCCGCAATGGGCGAAAGCCTGACGGAGTGACGCCGCGTGTGGGACGAAGGCCTTCGGGTCGTAAACCACTGTCAGTGGGAAAGAAGGATGTCGATGCTAATACCATCGGCATTTGACGGTACCTGCAGAGGAAGCCCCGGCCGACTCTGTGCCAGCAGCCGCGGTAAGACAGAGGGGGCAAGCGTTGCTCGGAATTACTGGGCGTAAAGGGCGCGTAGGCGGGAGGGCAAGTCGGTCGTGGAATCCTTCGGCTCAACCGCAGACCGTCC
+
CCCCCGGGGGGGGFGGGGGGGGFGGGGGGGGGGGFDFEEFGGGGGGGGCFGGGGGGG,C8FEFCFE:FF>FGGGGGGGFCGDFFGGGGGGBFFCDCDGGGGGGFGEGGGGFBFEGFFGFD<DDA=<FGGGGGGGGGFGDFGGGGFGFGGGGE:FCF9>7<FFF:FCFFFEFE@FEG@CEGFFGGCCFF9CG:*=CCCECG+9+CAFGGG5*:CFFEGCEGF?5CC:F80@GD<F*/2:7FGF=//>C1:C5CCEE/*5>DCFG7+7C)/):)*10000C>FFEGF79*4CB(.))00800)
@M03506:14:000000000-AKVR1:1:1101:8979:6477 1:N:0:28
GTACTCCTACGGGAGGCAGCAGTGGGGAATATTGGACAATGGGGGCAACCCTGATCCAGCAATGCCGCGTGAGTGATGAAGGCCTTCGGGTTGTAGAGCTCTTTTGCCAGGGACGATGGTGACGGTACCTGGAGAATAAGCCCCGGCTAACTTCGTGCCAGCAGCCGCGGTAATACGAAGGGGGCAAGCGTTGTTCGGAATTACTGGGCGTAAAGGGCGCGTAGGCGGCTTATCAAGTCAGGCGTGAAATTCCCGGGCTCAACCTGGGGGCTGCGCTTGATACTGATGAGCTTGAAGGCGG
+
CCCCCGGGGGGGGGGGGGGGGGGGGGGGGGGGGGGGGGGGGGGGGGGGGGGGGGGGGGGGGGGGGGGGGFGGGGGGGGGGGGGGGGGGGGFFGGGGGGGGGGGGGGGGGGGGGGGFFFGFFGGGGGGGGGGGGGGGGGGGG=FGEGGDGGGGGGGGGDGGGGGGGGGGGGGGGGGGGFGGGGGGDFFGGGFFFGGFEEDCGFGFFGGGGGEG>CCCEED5ECEGGFGGGCGGGGEGGGGGFFFGGGGCC7?ECFGGGF)9EF56?CGGDGG:<*/5)7F7*/*<9*:@AFF2:F@6*)0;D
@M03506:14:000000000-AKVR1:1:1101:9184:6477 1:N:0:28
GTACTCCTACGGGAGGCAGCAGTGGGGAATATTGGACAATGGGGGAAACCCTGATCCAGCAATGCCGCGTGAGTGATGAAGGCCTTAGGGTTGTAAAGCTCTTTTACCCGGGAAGATAATGACTGTACCGGGAGAATAAGCCCCGGCTAACTCCGTGCCAGCAGCCGCGGTAATACGGAGGGGGCTAGCGTTGTTCGGAATTACTGGGCGTAAAGCGCTCGTAGGCGGCTTTGTAAGTTAGAGGTGAAAGCCCGGGGCTCAACTCCGGAATTGCCTTTAGGACTGCATCGCTAGAAGTTGG
+
CCCCCGGGGGGGGGGGGGGGGGGGGGGCEGGGGGGGGGGGGGGGGGGFGGGGGGGFEFFGFGGGFGGGGCFCEFFDGGGGGGGGFFGGGGFGGGGGGGGGGGG9?DFCFEGGDGGGGGGGGGCFGGG<ECEGGGGGGGGGG@@F@FEEGGGFA@CCGDFGCGGGGCGGGEFCGCGDGGCF>EDGDFGGFGFFEF*:CE7BFCGEEF6@EGCCEGGG>858C88@E6CEC5*CFC72A9:99<?CFF773<6=FECDC3550+0+:CC37)*7=:*+:?***006C4**.9)40)***/**0
@M03506:14:000000000-AKVR1:1:1101:14226:6486 1:N:0:28
GTACTCCTACGGGAGGCAGCAGTGGGGAATCTTGCGCAATGGCCGAAAGGCTGACGCAGCGACGCCGCGTGTGGGATGAAGCATTTCGGTGTGTAAACCACTGTTGCCCGGGACGAACAGCTTCTTTCGAGGAGCCTGACGGTACCGGGTGAGGAAGCACCGGCTAACTCCGTGCCAGCAGCCGCGGTAATACGGAGGGTGCGAGCGTTGTCCGGAATCACTGGGCGTAAAGGGCGCGTAGGCGGCGCGGAAAGGCAACGGTGAAAGCTTGGGGCTCAACCCCGAGTCGGCCGTCGATTCT
+
CCCCCGGGGGGGGGGGGGGGFGGGGGGGGGGGGGGGGGGGGGGGGGGGGGGGGGGGGGGGGGGGGGEGGEGGFGGFFGFGGGGGGGGGGGGGGGGGGGGGGGGGFFGGGGGGDGGGGGGGG,FFGGGGDGGGFCFGGGCGGGGGEGGGG>>CEFGFGGGFGGGGEGGFGFGGGGGGGGGFFFGGGEG8CEGGGGG5CE>CGEGCCCE:C88CF5E5>FG?++<8EGG*2CCCGGDEG=DECE65=:C3:E**1>5CC:FDE*7/<::77*6>FC7*1*0905>E*<7>7D715)0<57*//
@M03506:14:000000000-AKVR1:1:1101:7777:6506 1:N:0:28
GTACTCCTACGGGAGGCAGCAGTGGGGAATCTTGCGCAATGGGCGAAAGCCTGATGCAGCGACGCCGCGTGGGTGATGAAGGCCTTCGGGTCGTAAAGCCCTGTCGGGAGGGAAGAACGATCCCCGACCTAATACGTCGGGGACCTGACGGTACCTCCTAAGGAAGCACCGGCTAACTCCGTGCCAGCAGCCGCGGTAATACGGAGGGTGCAAGCGTTGTTCGGATTTACTGGGCGTAAAGAGCGTGTAGGCGGCCAAACAGGTCCGTTGTGAAAACTGGAGGCTCAACCTCCAGACGTCG
+
CCCCCGGGGGGGGGGGGGGGGGGGGGGGGGGGGGGGGGGGGGGGGGGGGGGGGGGGGGGGGGGGGGGGGGGGGEGGGGGGGGGGGGGGGGGGGGGGGGGGGGGGGGGGGGGGGGGGGGGCCFGGGGGGGGFGGGGGGGGCGGGGGGGGGDGGGGGGGGGGGGGGGGGGGGGGGGGGGFGGGGGGGGGGGGGGGGGGGGEGFGGDGGDGGEGGFGGGGGGGGGGD8ACGGGGCFGGGG*/*<FFCE>CGGCCFGGGGG>FF*CFF?6C96C5>GCF?C?FDFFFGF>C41*98)>:?3>@35
@M03506:14:000000000-AKVR1:1:1101:4161:6528 1:N:0:28
GTACTCCTACGGGAGGCAGCAGTGGGGAATTTTGGACAATGGGCGAAAGCCTGATCCAGCAACGCCGCGTGAGTGATGAAGGCCTTCGGGTTGTAAAGCTCTGTCGGAGGGAACGAATAAAGGCCACCTAATACGTGGTCATATGACGGTACCCTTAAAGGAAGCACCGGCTAACTCTGTGCCAGCAGCCGCGGTAAGACAGAGGGTGCAAGCGTTGTTCGGAATTACCGGGCGTAAAGGGCGGGTAGGCGGCAAAGTGTGTCTGGTGTGAAATCCCTCGGCTTAACTGGGGAAGTGCATC
+
CCCCCGGGGGGGGGGGGGGGGGGGGGGGGGGGGGGGGGGGGGFGGGGDGGGGGGGGGGGGGC@FGGGGGGGGGGGGGGGGGGGGGGGGGGGGGGFGGGGGGCFGGGGCFGGD?FGGGGGGGGGGGGGGGGGGGGGGGGGGGGGGGGGGCFGGGFGGGGGGDFGGGC@FFGGGGGGFFGGGGGGFFCFGGGGGGGGEGGGGGG7EGDEGGFFCFG8CCEFC?GECEF7FGGDDEGGCG87<=C**2>C>CC5ED*>*8=GGGF79CFGFGD?@FF>CC4*1/5>*<=*7<:>>5)0)9@@66
@M03506:14:000000000-AKVR1:1:1101:7584:6559 1:N:0:28
GTACTCCTACGGGAGGCAGCAGTAGGGAATCTTCGGCAATGGACGAAAGTCTGACCGAGCAACGCCGCGTGAATGAAGAAGGCTTTCGGGTCGTAAAATTCTGTTACAAGGGAAGAAAGCCCAAAGCAGGAAATGGCTTTGGAGCGACGGTACCTTGTGAGAAAGCCACGGCTCACTACGTGCCAGCAGACGCGGCAATACGAAGGTGGCAAGCGATATACGGAAATCTTTGGAGTAAAGAGCGCGCAGGTGGTTGATTAAGCCTGATGTGAAAGCCCACGGCTTAAACGTGGAGGGTCAT
+
CCCCCGG--;BFGCB@CCF78CCE<CFEGCFAFF@EGGGC,6,;@@F:@CEFFDFC:F+CFCGC:BFDE6:,CFGG?AFGGGGGCF<+@:=F@>FGEDA=FEAFEGGGG<=?=A:E,:BF,=A<,B><DGED,5D9DB<8D,,<,CCC++35:,7,,,@,@,,><:AGGG@G>*?FCAC@F,<*<<C:,,2<<C**3:B+?F*=F><85;CC58?*228++;5EC*0+0<+0++*2++*++2CEEC5):*:6<*2>@720<<76<567<*0/**:E*0**/)):*)**)95(.))))85:1
@M03506:14:000000000-AKVR1:1:1101:15301:6563 1:N:0:28
GTACTCCTACGGGAGGCAGCAGTGGGGAATATTGCGCAATGGGCGAAAGACTGACGCAGCGACGCAGCGTGGGGGCTGAATGCCTTCGGGTTGTAAACCCCTTTCGGCAGGGACGAAGCGATCGTGACGGTACCTGCAGAAGAAGTCCCGGCTAACTACGTGCCAGCAGCCGCGGTAAGACGTAGGGGACGAGCGTTGTCCGGATACATTGGGCGTAAAGCGCGCGTAGGAGGTTAAGCACGTTGGGTGGGAATATCCGGGGCTCCGCCCCGGACCTGCCTCCGAGCCTGGGTGACCAGAG
+
CCCBC9CFFA;-@BFGGEGDFFF@88@FGG9CCF9,@+CFGG<FCF7@:,,,C8F@F@F77C@::+@F7BFCC@F++BFE9FEDE,F<7:FFGE9?<,,8:D:?EF@FDGDGGGGEEEEGG?7<FFF7CCFC*D;C8CFGGFGFCF93>F*4<<B,3?FF7,6=,<FGGDFGG:<:<:CG9=85888E>>E*88:8*?;@FGG*2*+3+A+AEG**2*2A:CCE58:55*+*2C6<9+*<*2**//*12=7*9*<*2**1>59**1*9:<5>C3):*)*0*/)*2))0(*)(058@*/0))
@M03506:14:000000000-AKVR1:1:1101:4639:6587 1:N:0:28
GTACTCCTACGGGAGGCAGCAGTAGGGAATCTTGCGCAATGGGCGAAAGCCTGACGCAGCCATGCCGCGTGAATGATGAAGGTCTTAGGATTGTAAAATTCTTTCACCGGGGAAGATAATGACGGTACCCGGAGAAGAAGCCCCGGCTAACTTCGTGCCAGCAGCCGCGGTAATACGAAGGGGGCTAGCGTTGCTCGGAATTACTGGGCGTAAAGGGCGCGTAGGCGGATATCTAAGTTGGGGGTGAAATCCCGGGGCTCAACCTCGGAATTGCCTACAAAACTGGATATCTTTAGTTCGG
+
CCCCCGGGGGGGGGGGGGGGGGGGGGGGGGGGGFGGGFGGGGGGGGGGGGGGGGGGGGGGGGGDFGGGGGGGGGGGGGGGGGGGGGGGGFFFGGGGGGGGGGGGGGGGGGGGCGGGGGGGGGGGGGGGGGGGGGGGGGGGGGGGGGGCFGGGGGGGGGGGGGGGGGGGGGGE>CFGGGGGGGGGGGGGGGG7FGFFDGGGGFGGG?FGGGGGGGFGGGGEE88CGG>E8C=FG?:+9CDCGG5E=EEDGF<EFGGDGFG799C:0*5CCCGFFDGFFFFDFF>+<F56<FF<F**10**53
@M03506:14:000000000-AKVR1:1:1101:6662:6593 1:N:0:28
GTACTCCTACGGGAGGCAGCAGTGGGGAATCTTGCGCAATGGCCGAAAGGCTGACGCAGCGACGCCGCGTGTGGGAGGACGCCTTTCGGGGTGTAAACCCCTGTTGCCCGGGGCGAACATCCCTTTTCGAGGGGACTGACGGTACCGGGTGAGGAAGCACCGGCTAACTACGTGCCAGCAGCCGCGGTAATACGGAGGGTGCGAGCGTTGTCCGGAATCACTGGGCGTCAAGGCCGCGTAGGCGGCCGAGCAAGGTCGCGGTGCAAGCCAGGGGCTCAACCCCGGGTCGGCCGTGGCGACC
+
CCCCCGECGGGCGGGEGCCFGFFGF8BBCFEGGGGGGDFGGGGFFGGGGGFGGGGGGGDGGGGGGGEEGGE7<FC@CCFFGGGFFCCCEGGGGG9DGAFEFFE<FGGGGGGGEFCGGCCF,FFGF:FGGF,<:FF7FF<FEGFFCCEGGBF>FFGA:F7E@8C:5;?FG+<E***;<::6A6C>CCE>8CFFFG5C>E5:5CG>CCE*/8/+0;C2:*+:0<FEF5:1*2;F?**:5=DEEEGC5*:C5C5*22AC7>)97*//0*+1:*:7>D)*96*9C5)/7)18;3.4@<>BE)5<)
@M03506:14:000000000-AKVR1:1:1101:19498:6605 1:N:0:28
GTACTCCTACGGGAGGCAGCAGTTAGGAATCTTGCGCAATGGACGAAAGTCTGACGCAGCGACGCCGCGTGCGGGATGAAGGCCCTCGGGTTGTAAACCGCTTTCAGCAGGGACGAAATTGACGGTACCTGCAGAAGAAGCCCCGGCCAACTACGTGCCAGCAGCCGCGGTAATACGTAGGGGGCAAGCGTTGTCCGGATTTATTGGGCGTAAAGAGCTCGTAGGTGGTTCGGTAAGTCGGATGTGAAATCTCCAGGCTCAACCTGGAGGGGTCATTCGATACTGCCGTGACTAGAGTTCG
+
CCCCCGGGGGGGGGGGGGGGGGGGGGFGGGGGGFGDGGGGGGGGGGGDGGGGGGGGGGGGGGGGGGGGGGGGGGGCFGFGGGGGGGGGGGGGGGGGGGFDGGGGGGGGDGGGGGGDGGGGGGGGGGGGGGGGGGGGGCGGGGFFGDGG:CGFECGGGGGGGGGGGGGGGGGGGGGCD::FGGGG>EFGFECGGGGGGG5*:6++<<EC***2CC++28EFGGGGG7CGG*2:CCFC9FFDG*A709<7<CFFC++7C><4+09*37CCFDC>D3*C*9C*:@E++9<)-171=*9**1*10
@M03506:14:000000000-AKVR1:1:1101:17164:6616 1:N:0:28
GTACTCCTACGGGAGGCAGCAGTGGGGAATCTTGCGCAATGGGCGAAAGCCTGACGCAGCAACGCCGCGTGCGGGATGACGGCCCTCGGGTTGTAAACCGCTTTCAGTGGGGACGAACCAAGACGGTACCCACAGAAGAAGCCCCGGCCAACTACGTGCCAGCAGCCGCGGTAACACGTAGGGGGCAAGCGTTGTCCGGATTTATTGGGCGTAAAGAGCTCGTAGGTGGTTCGATAAGTCGGGTGTGAAACCTCCAGGCTCAACCTGGAGACGCCACCCGATACTGTCTGGACTAGAGTCC
+
CCCCCGGGFGGGGGGGGGGGGGGGGGGGGGGGGGGGGGDGGGGGGGGGGGGGGGGGGFGGDGGGGGGGGGGGGGGGGGGGGGGGGGGGGGGGGGGGGAFDGGGGGGGGGGGGCGGGGGGFGFFGGGGGGGGGGGGGGGDFGGFFGDGGGGGGGDFG=FGFFGGGGGGEGGGGCEGFGGF6EGGGGG5FGGG;;EGFFGGD8*CCCFFGGGGGGDFCFFACFGG5CC@FFE8<CFGGD?CECGC=EEG7+<9FC?C4FFCCE?GGGGGGEF6>CC3CDF3/97>E+6?*)*).<=69068*9
@M03506:14:000000000-AKVR1:1:1101:17358:6619 1:N:0:28
GTACTCCTACGGGAGGCAGCAGTGGGGAATATTGCACAATGGGCGGAAGCCTGATGCAGCGACGCCGCGTGAGGGATGACGGCCTTCGGGTTGTAAACCTCTTTCAGCAGGGACGAAGCGTGAGTGACGGTACCTGCAGAAGAAGCGCCGGCCAACTACGTGCCAGCAGCCGCGGTAAGACGTAGGGCGCGAGCGTTGTCCGGATTTATTGGGCGTAAAGAGCTCGTAGGCGGCTTGTCGCGTCGTCCGTGAAAACCTGGGGCCCAACTCCAGGCTTGCGGTCGGTGCGGGCAGGCTGGAG
+
CCCCCGGGGGGGGGGGGGGGGGGGGGGGGGGGGFGGGGGGGGGGGGGGGGGGGGGGGGGGGGGGGGGGGGGGGGG>GGFGGGGGGFGGGGGGGGGGFGGGGGGGGGGGFGGGGGGGGGGGGGGGDGGGGGGGGGGGGGGGGGGGGGGCFFGGGGGGGGGGGGGGGGGGGGGGGGGGGGGGGGGGGGGDGGGGGGGG>EGGGGG>*;2A<@FEFGGDC=FGGGFCFGEGGD?CCC=CE=FC57::*:*9=/:=C<?7C)>CC59*/*2CC77FGFD79)9>D>>E*0*04759>EFE47B4<
@M03506:14:000000000-AKVR1:1:1101:22197:6634 1:N:0:28
GTACTCCTACGGGAGGCAGCAGTGGGGAATTGTTCACAATGGGCGCAAGCCTGTTGACGCAACGCCGCGTGGAGGATGAAGACCTTCGGGTCGTAAACTCCTTTCGACTGAGATGAATTCCTCACGACCTAACACGTCGTGCGGGTGACAGTAACGAGTGAAGAAGCCCCGGCTAAATCTGTGCCAGCAGCCGCGGTAATACAGGGGGGGCGAGCGATGTTCGGAATTACTGGGCGTAAAGGGTGCGTAGGTGGCTTGTTATGACAGATGGGAAATTCCTCAGCTTAACTGGGGTACTGCG
+
6AA<AFG<CFCGG7@F7BB7@DC<EE@F,,C,<FE9F<<C<8,;@@:C7@FDG,EF<6,86@C@CGCF7CF7CEC=4EECF<<E,C=++44+>F,B+B,,E???FB?:+@,BB,CED,BAADGADDE:C:,B=FGD8+@6>:<7C5*3@=<FG,7C7B*>;;C9D<,5@FEG7*1?,@FCF,,,?C,*5<2FC78:C**<CE:A8*8>CGG8C5EC*C5*2+:528*23+<@+:*:*/11<+/:1**9;E7C6*09:)2*<+:+:2+*3:+07*7+*9*0**0++**142*(.))06=4/0
@M03506:14:000000000-AKVR1:1:1101:3507:6638 1:N:0:28
GTACTCCTACGGGAGGCAGCAGTCGGGAATTTTGCCCAATGGACGAAAGTCTGAGGCAGCAACTCCGCGTGAGGGATGACGGCCTTCGGGTTGTAAACCTCTTTTCTCAGGGAAGATACAAGACGGTACCTGAGGAATAAGCCACGGCTAACTACGTGCCAGCAGCCGCGGTAATACGTAGGTGGCGAGCGTTGTCCGGATTTACTGGGCGTAAAGAGCGCGCAGGCGGCTGGGCAAGTCCGATGTGAAAGCTTCCGGCTGAACGGGAAAATTGCATCGGAAACTGGTCGGCTTGAAGGGG
+
CCCCCGGGGGGGGGGGDGGGGGFDFGGGGGGGGGGGGGGGGGGFGGGGGFFFFGGGGGGGGGGGGDGGGBFGGGGGGGFGGGGGGGGGGGGGGDGGGFEGGGGGGGGGGGGGGGGGGGGFGGGGGGGGGGFGGGGFGDFGF9FBFFGGGGDECDFGFGFGFFFGGFCF7FFBCECGGG7>DFCFFCGGGEG*<FGG+CGDC8<@,<BFGBE*8;CFFG?ECG55CE>:EG=GGGG6:F*<+:57=0:22+<:::CFGB<D*12</9CDC7C*9>*<*9C*77B6+0*/)9>>@))))9))0
@M03506:14:000000000-AKVR1:1:1101:6799:6647 1:N:0:28
GTACTCCTACGGGAGGCAGCAGTGGGGAATTGTTCGCAATGGGCGCAAGCCTGACGACGCAACGCCGCGTGGAGGATGAAGGTCTTCGGATTGTAAACTCCTGTTGATCGGGACGAATGAGCGACGACCTAACACGTCGGAGCAGTGACGGTACCGATTGAGGAAGCCACGGCTAACTCTGTGCCAGCAGCCGCGGTGACACGTAGGCACCAAGCGTTGTCCGGATTTATTGGGCGTAAAGAGCTCGTAGGCGGTTCAGTAAGTCGGGTGTGAAAACTCTGGGCTCAACCCAGAGACGCCA
+
CCCCCGGGGGGGGGGGGGGGGGGGGGGGGGGGGGGGGGGGGGGGGGGGGGGGGGGGGGGGGGGGGGGGGGGGGGGGGGGGGGGGGGGGGFFGGGGGGGGGGGGGGGGGGGGGGGGGGFGGGGGGGGGGGGGGGGGGGGGGGGGGGGGGGGGGGGGGGGGGGGGGGGGGGGGGGGGGGGGGGGGGGGGGFGGGGGGGGGGFGGGGCGGGFGGFGGFGCCEEGGGGGG5@FFGGGGGGGGGGGGGGCFGGEGGGGGGGGFFGG9CEGGGGGGGDGGGDFF4CF@FGCFFF?FFBFFFFF>B))
@M03506:14:000000000-AKVR1:1:1101:26396:6658 1:N:0:28
GTACTCCTACGGGAGGCAGCAGTGGGGAATATTGGACAATGGGCGCAAGCCTGATCCAGCCATGCCGCGTGGACGATGAAGGCCCTAGGGTTGTAAAGTCCTCTCGGCGGGGAAGATAATGACGGTACCCGCAGATGAAGCCCCGGCCAACTTCGTGCCAGCAGCCGCGGTAATACGAAGGGGGCTAGCGTTGCTCGGAAGCACCGGGCGTAAAGCGCACGAAGGCGGCTGTGTAAGTCAGGGTGGAAATGCTGGAGCTGCACCCCAGAAATGCCGTTGATACGGGGAAGCTTGAGTACGG
+
CCCCCCFF9FFEEFEDC;BCFGGEFFF@;FCGGGGGF<@CGGGGGGDGGGGGGC<ED<FGFDGFF@FECCFGC,@@FGGGGGFG7FGGGGEGGGGFFFF,AFGGAFDCCGGDC@3DDD9@F9FEFF7>99CC7*FEFGGG,3>*>ECG<,FEFGEG*74FC*2<CC7CF:<FEGC:1/;>8;>C5:/*38;CE*<+1:C8**+2*2:8CEGEGD?+***/:***2*2:*:*2+<C790:<<FE6:CE4++++*+CC8)2*+0**:<=***3*:70*9;5<C/**1)7)(/)5*)0/0/18<
@M03506:14:000000000-AKVR1:1:1101:10766:6670 1:N:0:28
GTACTCCTACGGGAGGCAGCAGTTAGGAATCCTGGGCAATGGGCGCAAGCCTGACCCAGCCATGCCGCGTGTGTGAAGAAGGCCTTCGGGTTGTAAAGCACTTTCAGCGGTGAAGAAAAGCTCAGGGCCAATACCCTTGAGTCTTGACGTTAACCGCAGAAGAAGCACCGGCTAACTCCGTGCCAGCAGCCGCGGTAATACGGAGGGCGCGAACGTTAATCGGAATCACCGGGCGTGAAGCGCGGGTAGGCGGTTTGTTAAGTGGGATGTGAAAGCCCCGGGCTTAACCTGGGAAGTGCCT
+
CCCCCGGGGGGGGGFGGGGGGGGGGGGGGGGGGGGGGGGGGGGGEGGGEGGGGCFGGGFGGGGCGGGGGGEGGGGEFGGGFGGGFFGGGGGDGGFGGGGGGGGGGGGGGGEGGGGGGGG<,CDEEEGGFCGFGGGG<FCFGGGFFGGGEFFGGFGGDGGGGGDFGFCFF7CFCFFFFGFGFGGGFFGCCFGG**=<=E9CG58*:BEEGDE*:CCCCCCF7CE>5CCFC*;88C5?**9@ED7C*1*)*2<*9::C*7*0<9>C?754C0:**::CC55)9:)*/0*77:<07)9)9@949
@M03506:14:000000000-AKVR1:1:1101:8377:6701 1:N:0:28
GTACTCCTACGGGAGGCAGCAGTCGAGGATCTTCGGCAATGGGCGCAAGCCTGACCGAGCGACGCCGCGTGCGCGATGAGGGCCTTCGGGTTGTAAAGCGCTGTCGAGGGGGAGGAAAGCCCGCAAGGGCCTGACCTATCCCTGGAGGAAGCACGGGCTAAGTTCGTGCCAGCAGCCGCGGTAAGACGAACCGTGCGAACGTTGTTCGGAATCACTGGGCTTAAAGGGCGCGTAGGCGGACCATCAAGTCAGGAGTGAAATCCCCCGGCTCAACCGGGGAAGGGCTTTTGATACTGGTGGG
+
CCCCCGGGGGGGGGGGGGGGGGGGGGGGEFGGGGGGGGGGGGGGGGGGGGGGGGGGGGGGGGGGGGGGGGGGGGGFDGGGGGGGGGGGGGGGGGGGGGGGGGGGGGGGGGGGEGGGGGGGDGGGGGGGGGGGGGGGGGGGGGGGGGGGDGGGGGGGGGGFGGFGGGGGGGGGGGGGGGGGGGGGGGGGGGGGGGGGGEGGGFGD:FGGGDGFFGGGGGFGGFCFCCDCCEGE2:CGGGGEGG*770?CCFGGG6=0C*C*0<C6EDEG5):*9*CEG>G7*7)**09;>G346868<FFF3
@M03506:14:000000000-AKVR1:1:1101:14314:6702 1:N:0:28
GTACTCCTACGGGAGGCAGCAGTCGAGAATTTTTCTCAATGGGGGAAACCCTGAAGGAGCGACGCCGCGTGGAGGATGAAGGTCTTCGGGTTGTAAACTCCTGTCATTTGGGAACAATGCGCAAATATTAACTGTATTTGCGTTGATAGTACCCGAAGAGGAAGGGACGGCTAACTCTGTGCCAGCAGCCGCGGTAATACAGAGGTCCCAAGCGTTGTTCGGATTCATTGGGCGTAAAGGGTGCGTAGGCGGCGCGGTAAGTCGGGTGTGAAATCTCGGAGCTTAACTCCGAAACTGCATT
+
CCCCCGGGGGGGGGGGGGGGGGGGGGEGGGGGGGGGGGGGGGGGGGGGGGGGGGGGGGGGGGGGGGGGGGGGEGG7FGGGGGGGGGGGGGGGGGGGGGGGGGGGGGGGFGGFGGGGGGGGGGGEGGGGGGGGGGGGGGGGGGFFGGGGCCEEFGCEGE7D>FGGFFEEGGGGEGGGFF;FGFGEFFGGGGGGGGE<8EGGGCGFCEFEFGFGGGG8CGEFEE*;CF9@FEFFGDEE5CCFD6*CGEED56::)*29EFD*A02:7<*7*1+**02+2.959>)<C7>=A*76D3BFFFFFF
@M03506:14:000000000-AKVR1:1:1101:12451:6702 1:N:0:28
GTACTCCTACGGGAGGCAGCAGTGGGGAATTGTTCGCAATGGGCGCAAGCCTGACGACGCAACGCCGCGTGGAGGACGAAGATCTTCGGGTCGTAAACTCCTTTCGATCGGGACGAACGGCCGGCGACCTAACACGTCATCGGAGTGACGGTACCGAGAGAAGAAGCCCCGGCTAACTCCGTGCCAGCAGCCGCGGTGATACGGGGGGGCAAGCGTTGTTCGGAATTACTGGGCGTAAAGGGTTCGTAGGTGGCTCGCTAAGTCAGACGTGAACTCCCCCAGCTTAACGGGGGAACTGCGG
+
CCCCCGGGGGGGGGGGGGGGFGGGGGGGGGGGGGGGGGGGGGGGGGGGGGGGGGGGGGGGGGGGGGGGGGGGEFEGGEDFGGGGGGGGGGGGGGGGGGGGGGGGGGFGGGGGGGGGEGGGGGGCECEGGGGGFGGCFGDGGGEDGGGGGGGGFGGD@FFGCFGGGG?6EEGGG5?8FFGFGGGGGGCFGFF8:>:EEC5EFFGGGGGGGG58FCEEE=CFGGGGGGGFFGGGGF=:>EG@FGGGGGGDFC<CDFCC8>C5*<FGGGGGE**.9*2<<7*))85<<7D?();;3::5?FFB)
@M03506:14:000000000-AKVR1:1:1101:6987:6716 1:N:0:28
GTACTCCTACGGGAGGCAGCAGTGGGGAATATTGGACAATGGGCGCAAGCCTGATCCAGCCATGCCGCGTGAGTGATGAAGGCCTTAGGGTTGTAAAGCTCTTTCAGTGGGGACGATAATGACGGTACCCACAGAAGAAGCCCCGGTTAACTTCGTGCCAGCAGCCGCGGTAATACGAAGGGGGCTAGCGTTGTTCGGATTTACTGGGCGTAAAGGGCGCGTAGGCGGTGCAATAAGTCAGGCGTGAAAGCCCCGGGCTCAACCCGGGAATTGCGCTTGATACTGTTGCACTTGAATCCAG
+
CCCCCGGGGGGGGGGGGGGGGGGGGGGGGGGGGGGGGGGGGGGGGGGGGGGGGGGGGGGGGGGGGGGGGGGFGGGGGGGGGGGGGGGGGGGGGGGGGGGGGGGGGGGGGGGGGGGGGGGGGGGGGGGGGGGGGGGGGGGGGGGGGGFGCGGGGGGGGGGGGGGGGGGGGGGGGGGGGF>FCFGGGGGGGGFGGGGGGGGGGGFGFGGGFGEDEGGFEEGGEGCEGGGDCEEGGGDGC0CE7:CGEG5>FF:=FEDGEEGFGFFFE:EG75E4D>CCD3F<C@@GG?D=4C?AFF49BF@*1
@M03506:14:000000000-AKVR1:1:1101:3465:6748 1:N:0:28
GTACTCCTACGGGAGGCAGCAGTGGGGAATATTGGACAATGGGCGCAAGCCTGATCCAGCCATGCCGCGTGAGTGATGAAGGCCCTAGGGTTGTAAAGCTCTTTTGTGCGGGAAGATAATGACGGTACCGCAAGAATAAGCCCCGGCTAACTTCGTGCCAGCAGCCGCGGTAATACGAAGGGGGCTAGCGTTGCTCGGAATCACTGGGCGTAAAGGGTGCGTAGGCGGGTCGTTAAGTCAGGGGTGAAATCCTGGAGCTCAACTCCAGAACTGCCATTGCTACTGAGGATCTTGAGGTCGG
+
CCCCCGGGFFGDEGGGGGGGGGGGGGGEGGGFFGGGGGGGGGGGGGGGGGGGGGFGGGGFGEFGGEGGGFF:FCFFFGFEEGECFGCGFGC,FFFFAFE9FFCAFGGGGGGGGFCEFGGAFGGCEGGGFFECCGGGGGDGF<FCFED:BFEGFFEFFGGGG>FGGFCGGGC:FGGGGGFCCD>FEF:CEGE*:B+<BECE7CCG7CFFGGEEE*<FGFEEE=EEGGGDG5***:85<FCF?CC=*::C::<EFFGCFFC*+<7+?C+20C66F*7+:*:**/9+<FFF:09<//94)055@
@M03506:14:000000000-AKVR1:1:1101:25231:6751 1:N:0:28
GTACTCCTACGGGAGGCAGCAGTGGGGAATATTGGACAATGGGGGAAACCCTGATCCAGCAATGCCGCGTGAGTGATGAAGGCCTTAGGGTTGTAAAGCTCTTTTACCCGGGATGATAATGACAGTACCGGGAGAATAAGCCCCGGCTAACTCCGTGCCAGCAGCCGCGGTAATACGGAGGGGGCTAGCGTGGTTCGGAATTACTGGGCGTAAAGCGCACGTAGGCGGCTTTGTAAGTTAGAGGTGAAAGCCCGGGGCTCAACTCCGGAATTGCCTTGAAGACTGCATCGCTAGAACTGTG
+
<CCCCGFGFGGGEEGGGGGDEGGGGGGDGGGGGFFGGFGGGFGGGGGGGFE8CAFG@CFGDFGFDCGGEGGCGAEFFFGFAEC6FFFDFGGFCFGEGGDF8FFFEFFF<C@GGGEFG9BFGF?EFFDF9BFEGDDGD9<9<<DFC>:CCFFC93@>+@+@<<CFGFGG:BFCF,@,*>:FCEG7*CFFGE<*<41<:*=E>8F7:C:EFCCC*8C@E8*:C5088+8*8:88CF7@FFGFG9E6?59*@C*CD**7853*2+70+0*1*/*0**2+2)***1)++)29:<3(7:***/9*9
@M03506:14:000000000-AKVR1:1:1101:8437:6819 1:N:0:28
GTACTCCTACGGGAGGCAGCAGTGGGGAATCTTGCGCAATGGCCTAACGGCTGACGCAGCGACGCCGCGTGTGGGATGAAGCTCCTCGGAGTGTAAACCACTGTTGCCCGGGACGAACAGCTCGATTTCTCGAGCCTGACGGTACCGGGTGAGGAAGCACCGGCTAACTCCGTGCCAGCAGCCGCGGTAATACGGAGGGTGCGAGCGTTGTTCGGAATCACTGGGCGTAAAGGGCGTGTAGGCGGTCCGCTAAGTCTGATGTGAAAGCCCGGGGCTCACCCCCGGAAGTGCATTGGAAACT
+
CCCCCGGGGGGGGGGGGGGGGGGGGGGGGGGGGGGGGGGGGGGGGGGGGGGGGGGGGGGGGGGGGGGGGGGGGGGGGGGGGGGGGGGGGGGGGGGFGGGGGGGGGGGGGGGGGGGGGGGGGDGEGGGGGGGGGGGGGGGGGGGGGGGGGCGFGG@GGGGGGGGGGGGGGGGGGGGGGGGGGGGGGGGGGGGGGGGGGGGGGGG5EGGGGGGGGGGGGGG?FGGGGGGGGGG?ECEC5:DCGFG=EE:DEDCCDG7:<7C:CCF7+2<905>BGG:*>=F4<DFCE)/5.*1)9B=4*9*5*
@M03506:14:000000000-AKVR1:1:1101:24251:6821 1:N:0:28
GTACTCCTACGGGAGGCAGCAGTGGGGAATATTGGACAATGGGCGAAAGCCTGACCCAGCAATGCCGCGTGTGTGAAGAAGGCCTTCGGGTTGTAAAGCGCTTTCAGTGGGGAAGAAAAGTTCAAGGCTAATATCCTTGAGTATTGACGGTACCTACAGAAGAAGCACCGGCTAACTCTGTGCCAGCAGCCGCGGTAATACAGAGGGTGCAAGCGTGAATCTGAATTACTGGTCGTAAAGCGCGCGTAGGGGGGCGTATAAGTCGGATGTGAAAGCCCTCGGCTGAACCTGGGAGTTGCAT
+
C@CC@FFGCEGG>7F:@CFGGG<<CFF>@FFGGAFDGG8,CFFGFGC7FFFDFG,EF8EGGG9,C8@B@FG?FFCCE?<FFGGFGC,9FBFFFGGGGGGGGGGC,,F,@BEFBB7FCFBFEAFFDC@BFDFGG9FFFG99ADGGCAFF+C8@>F@<<3D,@DB:B:>FFGGGC7,>,>;C=99FAF:D8<,>*>E:*1;;@?FCFB@8C7+?CFGG*CC7++>+?2+33<>8+4:C5@C9?75=>E>/:E**)5=</)1*+3:+:3*1*2+***::90**)8;7*.*),0<()5)))/*91
@M03506:14:000000000-AKVR1:1:1101:6013:6823 1:N:0:28
GTACTCCTACGGGAGGCAGCAGTGGGGAATCTTGGACAATGGGCGAAAGCCTGATCCAGCCATGCCGCGTGAGTGAAGAAGGCCTTAGGGTTGTAAAGCTCTTTTGGCAGGGACGATAATGACGGTACCTGCAGAATAAGCCCCGGCAAACTTCGTGCCAGCAGCCGCGGTAATACGAAGGGGGCTAGCGTTGTTCGGAATTACTGGGCGTAAAGCGCACGTAGGCGGGTTGTTAAGTCAGGGGTGAAATCCTGGAGCTCAACTCCAGAACTGCCTTTGATACTGGCAACCTAGAGACTGG
+
CCCCCGGGGGGGGGGGGGGGGGGGGGGGGGGGGGGGGGGGGGGGGGGGGGGGGGFGGGGFGGGGGGGGGGGGGFGGGGGGGGGGGGGGGGCFGGGGGGGGGGGGGGGGGGGGGGGGGGGGGGGEGCFGFGGGGGGGCGGGFFGGGGGGGGGGGGGGGGGGGGGFFFGGEGGEGGGGGGGGGGGEGF:FGG<FGG>FGGEGEGGGEFGGFEECGGGCEEGGG*AFE?EGG?CE*CFGG70CEDFG=E:CFC++:CFFG><6<FGF7CGGFGG*9>C9DFFFGF=FGF4529<??9/69)6)>
@M03506:14:000000000-AKVR1:1:1101:13709:6829 1:N:0:28
GTACTCCTACGGGAGGCAGCAGTGGGGAATATTGGACAATGGGCGAAAGCCTGATCCAGCAATGCCGCGTGAGTGATGAAGGCCTTAGGGTTGTAAAGCTCTTTTACCCGGGATGATAATGACAGTACCGGGAGAATAAGCCCCGGCTAACTCCGTGCCAGCAGCCGCGGTAATACGAAGGGGGCTAGCGTTGCTCGGATTTACTGGGCGTAAAGGGCGCGTAGGCGGATGTTTAAGTCGGGGGTGAAAGCCCAGGGCTCAACCCTGGAACTGCCTTCGATACGGGAACTCTGGAGTACGG
+
CCCCCGGGGGGGGGGGGGGGAFFGGGGGGGGGGGGGGGGGGGGGGGDGGGGGGGFGGGGGGGGGGGGGGGGGGGGGGGGGGGGGGGGGGGGGGGGGGGGGGGGGGGGGGGGGGGFGGGGGGGGGGGGFGGGGGGGGGGGGGFGGGGGGGGGGGGGGGGGGGGGGGGGGGGGGDGGGGGGGGEGGGGGGGGGGGGCFEGGEGFGGGGGGGGEEDGFFGGGGGEGGGGGG*?EGFGFGGGGGGGG=/::FFC6:DGC<CD57C05:=C7DF<F:FFF?CFDG>::*:57)(*/)*)9:?F4>E
@M03506:14:000000000-AKVR1:1:1101:11891:6843 1:N:0:28
GTACTCCTACGGGAGGCAGCAGTGGGGAATCTTGCGCGATGGGCGAAAGCCTGACGCAGCAACGCCGCGTGGAGGATGAAGGCCCTTGGGTTGTGAACTCCTGTCGGCTGGGAAGAAATCGTTCGGGGTTAATACCCTCGGACGTTGACTGTACCAGCAAAGGAAGCCCCGGCTAATTCTGTGCCAGCAGCCGCGGTAATACAGAGGGGGCCAGCGTTATTCGGAATTATTGGGCGTAAAGGGCGCGTAGGCGGTCGTGCAAGTGGAAGGTGAAATCCCTCGGCTCAACCGAGGAACTGCC
+
CCCCCGGGGGGGGEGGGGGGDFGGGGGGGGGGGGGGGGGGGGGGGGGGGGGGGGGGGGGGGGGGGGGGGGGGFFGGGGGGGGGGGGGGGGGGGGGGGGGGGGGGGGGGGGGGFGGGGGGGGGGGGGGGGGGGGGGGFGGGGGGGGEFCFEGGGFDFGGGGGGGFGGGGGGGGGGGGGGGFGGGGGGFFGGGGGGGGEGGGGGGGGGGGGGCEGGGGGGCCCFGG5EEC@@?EFFDE5*9ECGEGGCC):CEGGGGDD)7DG7DGGF<CF:<?FC*<>F<FFDFG576?107-.<55>)*/.
@M03506:14:000000000-AKVR1:1:1101:24369:6851 1:N:0:28
TTACTCCTACGGGAGGCAGCAGTGGGGAATCTTGCGCAATGGGCGAAAGCCTGACGCAGCAACGCCGCGTGAGTGATGAAGGTCTTCGGATCGTAAGGCTCTTTCGGCAGGGAAGAACGGCTTATGCGTGAATAATGCATGAGCGTGACGGTACCTGCAGAAGAAGCACCGGCTAACTCTGTGCCAGCAGCCGCGGTAATACAGAGGGTGCGAGCGGTGTTCGGAATGATTGGGCGTAAAGCGCGTGTAGGCGGGATGGCAAGTCGGGGGGGAAAGCCCGCAGCTCAACCGAGGAAGTGCG
+
CCCCCGGGGGGGGGGGGGGGGGGGGGGGGGGGGGGGGGGGGGGGGGGGGGGGGGGGGGGGGGGGGGGGGGGEGEFGGGGGGGGGEGGGGG7FGGGGGGGGGGGGGGGGGGGGDGGGFFGGGDDF<FFFFECFCFGCGGGFGGGFGCFECFEGFEFGDGAD@,?:FFCGCFEGDEEG?ACFF2@,CFF7CGGFFGGEBBECC+AFFFGGGG>CGGGE5AE**<?EE5C6++3@=FCEEEC5<F=CE==C67CEDCGD*.9F7+><<CGD*)*07CCCCF<37)77F)*9?4>37BD5@/*/0
@M03506:14:000000000-AKVR1:1:1101:19223:6870 1:N:0:28
GTACTCCTACGGGAGGCAGCAGTGGGGAATATTGGACAATGGGCGAAAGCCTGATCCAGCAATGCCGCGTGAGTGATGAAGGCCCTAGGGTTGTAAAGCTCTTTTACCCGGGAAGATAATGACTGTACCGGGAGAATAAGCCCCGGCTAACTCCGTGCCAGCAGCCGCGGTAATACGGAGGGGGCTAGCGTTGTTCGGAATTACTGGGCGTAAAGCGCACGTCAGCGGCTTTGTAAGTTAGAGGTGAAAGCCCGGGGCTCAACCCCGGAATCGCCTTTAAGAATGCAGCTCTTGAACACGG
+
CCCCCGACDGGGGCFFGGGGGGGGGFGFDFFFGGGGGGGGGGGGGGGGGGGGGGGGGGGGFGGGGCFEGFEEFCFEFGGGAE=FFGGGGG=FGGFCFFF<FFFGGGGGGGGDFEEGGGFCF9FGGDF<<F:C+>7FFGGDG=DFGGGDFFFF=F:C7@F9FFGGGGGDGCCFC9@<F7*<CFGD>F@@+=<*<FCC:8EEFFCC?FGF*:E5A8FD8EEEGC***3CEEG5+<<C+39>9C+<6<*0*<CF7CDECE:5*2+**2/7D:)**0CC5***0:=*:CBG*)*)6?9*))1<>:
@M03506:14:000000000-AKVR1:1:1101:8881:6884 1:N:0:28
GTACTCCTACGGGAGGCAGCAGTGAGGAATATTCCACAATGGGCGAAAGCCTGATGGAGCGACGCCGCGTGAGGGAAGAAGCCTTTCGGGGTGTAAACCTCTTTTTTCGGGGATGACACGGGCACTTTAGTGCTCTAGGACAGTACCCGAAGAATAAGCCTCGGCTAACTACGTGCCAGCAGCCGCGGTAATACGTAGGAGGCGAGCGTTGTCCGGATTTATTGGGCGTAAAGAGCGTGTAGGCGGCTTTACAGGTCCGGTGTGGAAACTCGAGGCTCAACCTCGAGCTGTCGGTGGAAAC
+
CCCCCGGGGGGGECCGGGGGGGGGGGGGGGGGGGFFFEGGGG@FGGGGEFGGGFFFGGF@FGCFFFGGEGGGDGG@FG@FGGEGGGGGGGCGGGF,EFCEGFFGGFGGCCFC@BFGGGGDCFBF@D@FGFGFG<FGGGFGECFGGC=FGGBCGGGFCF9777FEGCF@GBEFGGG@GDGGGGCB<BC8:*1>F:@:EF@FCGGGDECEGCEC0C8C*;8+A997+C8EEG*CCF687*9C679FE55CE?7<FGGG6*7)/:<E**3***<5*19*9)>67767*855(*18>))07>F4)
@M03506:14:000000000-AKVR1:1:1101:7696:6890 1:N:0:28
GTACTCCTACGGGAGGCAGCAGTGGGGAATATTGGACAATGGGCGCAAGCCTGATCCAGCAATGCCGCGTGAGTGAGGAAGGCCTTCGGGTTGTAAAGCTCTTTCGGCGGGGACGATGATGACGGTACCCGCAGAAGAAGCCCCGGCTAACTTCGTGCCAGCAGCCGCGGTAATACGAAGGGGGCGAGCGTTGTTCGGATTTACTGGGCGTAAAGGGCGCGCAGGCGGCGAGTTTTGTCAGGCGTGAAAGCCCCGGGCTTAACCTGGGAACTGCGCCTGAAACGGGCTTGCTGAAGACCGG
+
CCCCCGGGGGGGGGGGGGGGGGGGGGGGGGGGGGGGGGGGGGGGGGGGGGGGGGGGGGGGGGGGGGGGGGGGGFGGGGGGGGGGGGGGGGGGGGGGGGGGGGGGGGGGGGGGGGGGEGGGGGGGGGGGGGGGGGCEFGGGGCGGGGGGGGGGGGGGGGGGGGGGGGGGGGGGGGGGGGGGGGGGGGGGGGGCE88FGGGGGGGGFGGGGGGGEEGGEGGGGGGGGGGGGGGG?CEFGGGGGGEG7>AC0+*27*:CGD7FE9CG+7C3=CE?0*9:*77CC**2:B/0:DFBF4@F@4>@E
@M03506:14:000000000-AKVR1:1:1101:21255:6891 1:N:0:28
GTACTCCTACGGGAGGCAGCAGTTCAGAATCTTGCACAATGGGCGAAAGCCTGATGCAGCGACGCCGCGTGGGTGAAGAAGGCCCTCGGGTCGTAAAGCCCTGTCAGAGGGAAAGATAATGACGGTACCCTCTAAGGAAGCCACGGCTAATTACGTGCCAGCAGCCGCGGTAATACGTAGGTGGCAAGCGTTGTCCGGATTTACTGGGCGTAAAGAGCGCGCAGGCGGTCGTTCAAGTCGCGTGTGAAAGCCGCCGGCTCAACTGGGGAGGGTCACGCGATACGGATCGACGAGAAGGCAG
+
CCCCCGGGGGGGGGDGGGGGGGGGGGGGGGGGGFGGGFGGGGGGGGGGGGGGGGGGGGGGGGGGGGGGGGGGGGGGGGGGGGGGGGGGGGGGGGGGGGGGGGGGGGG9FGGGGFGGGGGGGGGGGGGGGGGGGBEEGGGFDGGGGGGGGGGDGGGG>>FGFGGGGGGGGGGDGGGGGFGGGFFFECACGEFG>CF@EG@ECFFGGGGGGD8EDGGFE8CGGGGGGGEE:EE5=5E:C<*C5EGGGGDGFFFG)>GDEB3>++99CCGGCD75*29<555))07**)*)(17().)000))0
@M03506:14:000000000-AKVR1:1:1101:10364:6907 1:N:0:28
GTACTCCTACTGGAGGCAGCAGTGGGGAATATTGGACAATGGGCGCAAGCCTGATCCAGCCATGCCGCGTGGATGATGAAGGCCCTAGGGTTGTAAAGTCCTTTCGGCGGGGAAGATAATGACGGTACCCGCAGAAGAAGCCCCGGCTAACTTCGTGCCAGCAGCCGCGGTAATACGAAGGGGGCTAGCGTTGCTCGGAATCACTGGGCGTAAAGCGCACGTAGGCGGATCGTTAAGTCGGGGGTGAAATCCTGGAGCTCAACTCCAGAACTGCCTTCGATACTGTCGATCTTGAGTCCGG
+
CCCCCGGGGGFGGGGGGGGGGGGGGGGGGGGGGFGGGGGGGGGGGGGGGGGGGGGGGGGGGGGEGGGGGGGGGFGGGGGGGGGGDGGGGGGGGGGGGGGGGGGGGGGGGGGGE7CFGGGGGGGGGGGGGGGGGG>FGGGGGFCEEGGGGGGGGGGGGGGGGGGGGGGGEGCFGGGGGGGGGGGGGGGGGGGGGGCEEGGGG?FGGGGGGGGGGFGGGEEC=@FFGFGG8EGGGGFFGGGGGCEEGGCFFEGGGGGGGFC46?F9F4+7<4:=FFG?DFGFG:>CG/C>0CFF***01//7>
@M03506:14:000000000-AKVR1:1:1101:22476:6919 1:N:0:28
GTACTCCTACGGGAGGCAGCAGTGGGGAATATTGCGCAATGGCCGAAAGGCTGACGCAGCGACGCCGCGTGTGGGAGGAAGCCCTTCGGGGTGTAAACCACTGTCGGGAGGGACGAATCGCGAACGGGCAAATAGCCCGGACGCTTGACGGTACCTCCAAAGGAAGCACCGGCTAACTCCGTGCCAGCAGCCGCGGTAATACGGGGGGGGCAAGCGTTGTTCGGAATTACTGGGCGTAAAGGGCTCGCAGGTGGCCAACTAAGTCAGACGTGAAATCCCGCGGCCTAACCGGGGACATGCG
+
CCCCCFGCFGGGDEEGCFGGGFGGGDEEFFGGGGGGGDGEGGGGG+8CFFFFFFGG>CFG:CGGGDGDGCC+B+?EFG7FFEFD=E@7FGGGD:A?FFDGG@<8?FG77CFGCF7<F<8<CFC:FFG>BFGDCD@FFGG7<FFGGGGFFEFGGEGDFGF:FGF+CFDFGGCCGECCEEFFGG>CEG?F6*AE>8?E:C*<9088***:?5*:CF5C*8CE8@E558C+2:CFGG*::/*1<7*1:5*)*2:C6C600)94+<4<+:<7+777**:<7)0*)7)/*.*/8/82:)70)**)7
@M03506:14:000000000-AKVR1:1:1101:14341:6934 1:N:0:28
GTACTCCTACGGGAGGCAGCAGTGGGGAATCTTGCGCAATGGGCGAAAGCCTGACGCAGCGACGCCGCGTGGGGGAAGAAGGCTTTCGGGTTGTAAACCCCTTTCAGGAGGGACGAAGCTACTCGGGTTAATAGCCCAGAGGGTGACGGTACCTCCAGAAGAAGCCCCGGCTAACTACGTGCCAGCAGCCGCGGTAATACGTAGGGGGCAAGCGTTGTCCGGATTTATTGGGCGTAAAGAGCGTGTAGGCGGCCGGACAGGTCCGTTGTGAAAACTCGAGGCTCAACCTCGAGACGCGGAG
+
CCCCCGGGGGGGGGGGGGGGDFGGGGGGGGGGGGGGGGGGGGGGGGGGGGGGGGGGGGGGGGGEGGGGGGGGGGGFGGGGGGGGGGGGGGGGGGGGGGGGGGGGGFGDFGGGGGGGGGDGGGFFEGGFFGGFGGGFGGGGGGGGGGGGGGGGG?:FGFFGGGGGGFGDGGGEGGGFGGECEGFFFGGGGGGGGGG88C7:CCFGEEGE5?*81:ACEGG<CECE5:ECFGGGGE8?5/*3CCE*:EFFFFGGGG*/*7/7=F*+C409EDC=C*7<4:CCG;>*3655(2525)7BF)8))
@M03506:14:000000000-AKVR1:1:1101:22058:6949 1:N:0:28
GTACTCCTACGGGAGGCAGCAGTCGAGAATTTTTCACAATGGGCGAAAGCCTGATGGAGCGACGCCGCGTGGGGGATGAATGGCTTCGGCCCGTAAACCCCTGTCATTTGCGAACAAACCTTGTCATTTAAAAGATGACGAGCTGATAGTAGCGAAAGAGGAAGGGACGGCTAACTCTGTGCCAGCAGCCGCGGTAATACAGAGGGGGCAAGCGTTGTTCGGAATTACTGGGCGTAAAGGGCGCGTAGGCGGCCACCTAAGTCAGACGTGAAATCCCTCGGCTCAACCGGGGAACTGCGTC
+
CCCCCGGGGGGGGGGGGGGGGGGGGGGGGGGGGGGGGGGGGGGGGGGGGGGGGGGGGGGGGGGGGGGGGBFGGGGGGGGGGGGGGGGGGGGGGGGGGGGGGGGGGGGGGGGGCFEGGGFGGGGGGFCFADFGGGFDGFFGGGCFFGGGGGGGGGGGGFCFGGGGGGGGGGGGGGGFGGGGCFFGGGGGGGGGGGC5;:<FCGGGGG>DEGGG5CE*:2@FEGEGG?GCGGGGDEGECEGGGGGGECEGGFCEGGDCF>CCGCGGGCGC*95<*:*096CDG@:5<4*89DE>B>>)9*57)
@M03506:14:000000000-AKVR1:1:1101:18600:6981 1:N:0:28
GTACTCCTACGGGAGGCAGCAGTGGGGAATCTTGGACAATGGGGGAAACCCTGATCCAGCCATGCCGCGTGAGTGATGAAGGCCCTAGGGTTGTAAAACTCTTTCGGCGGGGACGATAATGACGGTACCCGCAGAAGAAGCTCCGGCTAACTTCGTGCCAGCAGCCGCGGTAATACGAAGGGGGCTAGCGTTGTTCGGAATTACTGGGCGTAAAGCGCGCGCAGGCGGTTCTTTAAGTCAGGGGTGAAAGCCCAGAGCTCAACTCTGGAATTGCCTTTGAAACTAGAGAACTTGGGTACGG
+
CCCCCGGGGGGGGGGGGGGGGGGGGGGGGGGGGGGGGGGGGGGGGGGGGGGGGGGGGGGGGGGGGGGGGGGGGGGGGGGGGGGGGGGGGGGGGGGGGGGGGGGGGGGGGGGGGGGGGGGGGGGGGEGGGGGGGGGGGGGGGGGGGGGGGGGGGGGGGGGFGGGGGGGGGGGGDGGGGFFGGGGGGGGGGGGGGGGGGGGGGGGGGGGGGGGDGFGGGGGGECGGGGGGCGEEFFGGGGGGGFCCEGGF?7EFG5FFG?GGGGFGGGGGGC7?FF7:DBFGFF4C9=7@AGF)=FFFFFFDE
@M03506:14:000000000-AKVR1:1:1101:9802:6986 1:N:0:28
GTACTCCTACGGGAGGCAGCAGTGGGGAATCTTGCGCAATGGGCGAAAGCCTGACGCAGCAACGCCGCGTGGGGGATGAAGGCCCTCGGGTTGTAAACCCCTTTCAGCAGGGACGAAATTGACGGTACCTGCAGAAGAAGCCCCGGCCAACTACGTGCCAGCAGCCGCGGTAATACGTAGGGGGCAAGCGTTGTCCGGATTTATTGGGCGTAAAGAGCTCGTAGGCGGCTTACCAAGTCGGGTGTGAAACCTCCAGGCCCAACCTGGAGCTGCCACTCGATACTGGTATGGCTGGAGTCCG
+
CCCCCGGGGGGGGGGGGGGGGGGGGGGGGGGGGGGGGGGGGGGGGGGGGGGGGGGGGGGGGGGGGGGGGGGGGGGGGGGGGGGFGGGGGGEFGEFFGFGGGGGGGGGGGGGDFGGFECF9FGGGGGGGGGGGGGGGGGGGG7FFEGGGGCFGFGGGCFFGGGGGG>FDGGG7FFGGGG9FGGGGGDGFE>AED8EGGG5C5CGDFGFF>EGEECF7>FGGGGGGDGGGDEDF?EGGG:>EDE5ECG7C99*09:7DFF*75:CE6C5C=5*<*1*<<?74*07++0*/67:05))7>FFFE
@M03506:14:000000000-AKVR1:1:1101:15199:6993 1:N:0:28
GTACTCCTACGGGAGGCAGCAGTGGGGAATATTGGACAATGGGGGAAACCCTGATCCAGCAATGCCGCGTGAGTGATGAAGGCCTTAGGGTTGTAAAGCTCTTTTACCCGGGATGATAATGACAGTACCGGGAGAATAAGCCCCGGCTAACTCCGTGCCAGCAGCCGCGGTAATACGGAGGGGGCTAGCGTTGTTCGGAATTACTGGGCGTAAAGCGCACGTAGGCGGCTTGGTAAGTTAGAGGTGAAAGCCCGGGGCTCAACTCCGGAATTGCCTTTAAGACTGCATCGCTAGAATGGTG
+
CCCCCGGGGGGGGGGGGGGGGGGFGGGGGGGGGGGGGGGGGGGDGGGGGGGGGFGGGGGGGGGGGGGGGGGGGGGCFGGGGGGGGGGGGGGGGGGGGGGGGGGGGGGGGGGGGGGGGGGGGGGGGGGGGGGGGGGGGGGGGFGGGGGGGGGGGGGGGGGGGGGGGGGGGGE@@EGGGGGGFGGGGFFCGGFCEEGGGGCGGGGFGFGCCEEEGFGGGGGGGGGFEF8CEEC*/:<@FGG7A0<=?CFFC?6CFCEGG35D9EF777CC*1*9FC>EFFCFGFF7+77BBC@(0<4B6*)**
@M03506:14:000000000-AKVR1:1:1101:19061:7002 1:N:0:28
GTACTCCTACGGGAGGCAGCAGTGGGGAATATTGGACAATGGGCGCAAGCCTGATCCAGCAATGCCGCGTGAGTGAGGAAGGCCTTAGGGTTGTAAAGCTCTTTCACCCACGACGATGATGACGGTAGTGGGAGGAGAAGCCCCGGCTAACTTCGTGCCAGCAGCCGCGGTAATACGAAGGGGGCTAGCGTTGTTCGGAATTACTGGGCGTAAAGCGCGCGCAGGCGGTCTTCCAAGTCAGTGGTGAAAGCCCGGTGCTCAACTCCGGGACTGCCATTGAAACTGTAAGACTTGAGGAGGG
+
CCCCCGGGGGGGGFGGGGGGGGGGGGEEFEGGFGGGGGFFFGGGGGGGGGGGGGGGGGGGGGGGGGGGGGGGGFFEGGGGFGGGGGGGGGEFGFFFGGGGGGGGGGGFGFGGGGGGGGFGGGGGGGGGFGGGFDGDGFFGGGGGGDGGEGGGGGGGGGGGGGGGGGGGGG>*FEGGG>FGGGEGGGGGGGFCGF@CEEEC7CCG,+<FGGEGGGGGD=8CGCGGGGDG:/;@9CCGGGFGFCFFEFFCCGCFFGGGGB:CE+0<+9=C*9E4C4C67@FCC??C7@:*6>?9BFFFFF)).
@M03506:14:000000000-AKVR1:1:1101:14746:7016 1:N:0:28
GTACTCCTACGGGAGGCAGCAGTCGAGAATTTTTCTCAATGGGGGAAACCCTGAAGGAGCGACGCCGCGTGGAGGATGAAGGTCTTCGGGTTGTAAACTCCTGTCATTTGGGAACAAGTGCCGGTACCTAACTGCTACCGGCTTGATAGTACCAGAAGAGGAAGGGACGGCTAACTCTGTGCCAGCAGCCGCGGTAATACAGAGGTCTCAAGCGTTGTTCGGATTCATTGGGCGTAAAGGGTGTGTAGGTGGCGCCGTAAGTCGGGTGTGAAATTTCGGAGCTTAACTCCGAAACTGCATT
+
CCCCCGGGGGGGGGGGGGGGGGGGGGGGGGGGGGGGGGGGGGGGGGGGGGGGGFGGGGGGGGGGGGGGGGGGFGGEGGGGGGFGGGGGGGGGGGGGGGGGGGGGGCFGGGGGGGGGGGGGFGGGGGGGGGGGGGGGGGGGGGGGGGFGGGGGGGGGGGGGGGGGGGGGGGDGGGGGGGGFGGGCFGGGGGGGGGGC>FGGGFCFGGGGF9?FDE;EGGGGGG588?+0ACFGFE=85EGGGEE:EGFFGC?FGE5>EDGGGGGGGDFDCD?B**:+07DCGB4?+9:9<7@;5>>BBFF==
@M03506:14:000000000-AKVR1:1:1101:19306:7027 1:N:0:28
GTACTCCTACGGGAGGCAGCAGTCGAGAATTTTTGACAATGGGGGAAACCCTGATCGAGCGACGCCGCGTGGAGGATGAAGGTCTTCGGGTTGTAAACTCCTGTCATTTGAGAACAAGGCGCCGGTATTAACTGTATCGGCGTTGATGTATCAGAAGAGGAAGGGACGGCTAACTCTGTGCCAGCAGCCGCGGGAATACAGAGGTCCCAAGCGTTGTTCGGATTCATTGGGCGTAAAGGGTGCGTAGGTGGCGCCGTAAGTCGGGTGTGAAAGCACGGGGCTCAACCCAGGAATTGCATCT
+
CCCCCGGGGGGGGGGGGGGGGGGGGGGGGGGGGGGGGGGGGGGGGGGGGGGGGGGGGGGGGGGGGGGGGGGGGGGGGGGGGGGGGGGGGGGGGGGGGGGGGGGGGGGGGGGGGGGGGGGGGGGGGGGGGGGGFGGGGGGGGGGGGGGGGGGGGGGA:FGGGGFCEGGGGGGCFGGGGGCFGGGGFFGGGGGGG*1?8@CF+<?CFFGGCFGGGGGGCFGGEGEGGEFGGDGGG:?EFDFGFEGE5CED+0>ADEEC:<<FECCEEDE7E79*:40:))1>D<599:CB?D@2))9667*1/
@M03506:14:000000000-AKVR1:1:1101:19205:7036 1:N:0:28
GTACTCCTACGGGAGGCAGCAGTCGGGAATTTTGGGCGATGGGCGAAAGCCTGACCCAGCAACGCCGCGTGAAGGATGAAATCCCTCGGGATGTAAACTTCGCAAGAACGGGAAGAATAAGCGAGAGTTAATATCTTTCGCGATGACGGTACCGTTTGTAAGCTCCGGCTAACTCCGTGCCAGCAGCCGCGGTAATACGGGGGGAGCAAGCGTTGTTCGGATTTACTGGGCGTAAAGGGCGCGTAGGCGGCCACCGCAAGTCGATTGTGCAATCGCCGGGCTTACCCCGGAAAGGTCAACC
+
CCCCCGGGGGGGGFFDGGGGFEFEGEGFGGGGG<FGGDFGGGGGGGG>ECFGGCGFGFFGFGGGGGGGGE=FFGGAEGGGGGFGGGGGGG74?FEFGGFFF@FGGGCFFEFD:FFDGGFFGGGGEEG,BFED<=FGFGFEFDEGDEFGGGGGFDDFGGGGF;FFCGEDCCCF7;>FD:FG7CFFDCFFCFCCCFG,9BFE5EEG5EC>*;CE>8CEFFEGEC*39<<CFCEEEG=FGGGGGCEGCGG=*>5:)*1>:)7D99DC7:=2:0?4**//*.1><5<<+0939D>(0<F017=95
@M03506:14:000000000-AKVR1:1:1101:21672:7038 1:N:0:28
GTACTCCTACGGGAGGCAGCAGTCGAGAATTTTTCTCAATGGGGGAAACCCTGAAGGAGCGACGCCGCGTGGAGGATGAAGGTCTTCGGGTTGTAAACTCCTGTCATTTGGGAACAAGGTGTGCGCGTTAACTGCGCGCGCATTGATAGTACCAGAAGAGGAAGAGACGGCTAACTCTGTGCCAGCAGCCGCGGTAATACAGAGGTCTCAAGCGGTGTTCGGATTCATTGTGCGTAAAGGGGGCGTAGGTGGCGCCGGAAGTCGGGTGTGAAAGCGCGGAGCTTAACTCCGAAACTGCATG
+
CCCCCGGGGGGGGGGGGGGGGGGGGGGGGFGGGGGGGGGGGGGGGGGG?FGGGGGGGGDDFGGGGGGGGEDFFFGEGGGGGGGGGGGGGGGGGEGGGGGGGGG9EF<FFGGGGGGDGGGGGGGGGEG@EGGFFCDGGGGGGDGEFFCC;FCFFGFGF:,DB:FGGG:<FC<F<FE@,C=9;FFFFFE@F*<FEFGE>@9+<CFGGFCDEF?FFD*CEEC7CCCCCGF7EF??CEEGG**<55:EE=55EGF59=E38)9)*02:*C*1:594:0**/8)1>35+2/:*44),085*94*9*
@M03506:14:000000000-AKVR1:1:1101:23234:7053 1:N:0:28
GTACTCCTACGGGAGGCAGCAGTGGGGAATATTGGACAATGGGCGCAAGCCTGATCCAGCAATGCCGCGTGTGTGAAGAAGGCCTGCGGGTTGTAAAGCACTTTCAGTGGGGAGGAAGGCCTCGGTGTTAATAGTACCGAGGATTGACGTTACCCACAGAAGAAGCACCGGCTAACTCTGTGCCAGCAGCCGCGGTAATACAGAGGGTGCAAGCGTTAATCGGAATTACTGGGCGTAAAGGGCGCGTAGGTGGTCAATTAAGTCAGATGTGAAATCCCTGGGCTTAACTTAGGAATTGCAT
+
CCCCCFGGGGGGGGGGGGGGGGGGGGGGGGGGGGGGGFGGGGGGGGGGGGGGGGFFG9EECFGGGGGGGGGGGGGGGGGGFDFFGGGGGGCFGGGFGGGGGGGGGGEDAFDGFGGDFGG8EEFGG@FFCCDEFGGGGGGGGGEGA7CFEFGGGGGGGGG:CFFGGGGGGDGGGGCGGGGCDBGCFGGFGFEGGGGDGG@FGCGG7@EEGGGDFE>;EEGFCFGGGGGGG798EC=1:CGGFE=EGD:5:CCFFGGF+7:>CCFGGGF=FGG4:DFGDF4CGFFC7/*9427<F46:)6@?*
@M03506:14:000000000-AKVR1:1:1101:18338:7062 1:N:0:28
GTACTCCTACGGGAGGCAGCAGTTAGGAATCTTGGACAATGGGCGCAAGCCTGATCCAGCCATGCCGCGTGAGTGATGAAGGCCTTAGGGTTGTAAAGCTCTTTCAGCGGGGAAGATAATGACGGTACCCGCAGAAGAAGCCCCGGCTAACTTCGTGCCAGCAGCCGCGGTAATACGAAGGGGGCTAGCGTTGCTCGGAATCACTGGGCGTAAAGCGCACGTAGGCGGCTTTCTAAGTCAGGGGTGAAATCCTGGAGCTCAACTCCAGAACTGCCGTTGATACTGGAGAGCTTGAGTCCGG
+
CCCCCGGGGGGGGGGGGGGGGGGGGGGGGGGGGGGGGGGGGGGGGGGGGGGGGGGGGGGGGGGGGGGGGGGGGFGGGGGGGFGGGGGGGGGGGGG9FGGGGGGGGGGGGGGGGGGGGGGGGGGEGFGGGGGGGGGGGGGGGGGGGGGDGGGGGGGGGDGGGGGGGGGGGGGDGGGGCCFEGGGGGGDEGGGEGC+CBEGGGG?FGGGGDEGCE>FGGGGGD5CCGFGGGGDFGCCC<@C?FGGGGG5F7F7FGGGGG@*9E?F9EF6>9>GFGGF*95<DG?BE767.(97>?F568=F><
@M03506:14:000000000-AKVR1:1:1101:5497:7072 1:N:0:28
GTACTCCTACGGAGGCAGCAGTGGGGAATCTTGCGCAATGGCCTAACGGCTGACGCAGCGACGCCGCGTGTGGGATGAAGCTCTTCGGAGTGTAAACCACTGTTGCCCGGGACGAATAGCTCGATTAATCGAGCCTGACGGTACCGGGTGAGGAAGCACCGGCTAACTCCGTGCCAGCAGCCGCGGTAATACGGGGGGTGCGAGCGTTGTCCGGAATCACTGGGCGTAAAGGGCGCGTAGGTGGTTTGATAAGGGTGTGGTGAAAGTCCGGGGCTCAACCCCGGACCTGCCGTGCCGACTG
+
CCCCCGGGGGGGGGGGGGGFGGGGGGGGGGGGFGGGGGGGGGGGGGGGGGGGGGGGCGGGGGGGGDGGGGFGGGGGGGGGGGGGGGGGEGGGGFGGGGGGGGGGGGGGGGGDGGGGGGGGGGGGFFGGGGGGGGGGGGGGGGGGGGGGGGFGGGGGGCCGGGG@FGGGGGGGGGGGGGGGCGGGGDEEEGGGFGDEGCGGGGGGGGGGE?FFGGCECFFCGCCGFEEE>>EFGGGGG:7EE7CF*:05:E?FGFGGGFGDGFCFC>0:CCC:DDDGFFGGDFFG=EGF7DFFEB@>BBB:)
@M03506:14:000000000-AKVR1:1:1101:10042:7073 1:N:0:28
GTACTCCTACGGGAGGCAGCAGTGGGGAATTGTTCGCAATGGGCGCAAGCCTGACGACGCAACGCCGCGTGGAGGATGAAGATCTTCGGGTCGTAAACTCCTGTCGAGCGGGACGAACACCTATCCGGCTAACATCCGGAGAGGCTGACGGTACCGCTAAAGGAAGCCCCGGCTAACTCCGTGCCAGCAGCCGCGGTAATACGGGTGGGCAAGCGTTGTTCGGAATTACTGGTCGTAAAGGGCTCGTAGGCGGCCAACTAAGTCGGACGTGAAATACCCAGGCGCAACCCTGGAACTGCGG
+
CCCCCFFGGFEGGGDGGGCGFGFGGGGEGFGGGGGGGGGGGGGGCFGGGGGGGGFGFGGG7FGGEGGCFCFGGGGBEGEFEDFGGGGFFGAFGGGGGFGGGGGGGGCGGGGGEGGGGGGGEGGGGGGGGGGGGGGGGGE7FFGGGGGGGGGGC:FGGE@GGFGFFCCCEE7FCFFGFFGGEGF5F?EFGGGGGGDD8:C?FGGGG8CEGG>5*;C;?E;8@EG588CGF79F9+:*28<@CE=:55**:CCC<*:9*7**<?7<CD*):7C51*0+:)274.)*2)/)4*..5)0))1/.)
@M03506:14:000000000-AKVR1:1:1101:15143:7102 1:N:0:28
GTACTCCTACGGGAGGCAGCAGTGGGGAATTGTTCGCAATGGGCGCAAGCCTGACGACGCAACGCCGCGTGGAGGACGAAGATCTTCGGGTCGTAAACTCCTGTCGAGTGGGAAGAATGGTTCGGGGGTGAATACCCTTCGGAATTGACGGTACCACCAAAGGAAGGCCGGGCTAACTCCGTGCCCGCAGTCGTGGTGATACGGGGGGGGCAAGCGGAGTTCGGAATTACTGGGCGGAAAGGGCTCGTAGGCCGCCGACCAACTCGGGTGTGGAAACTCCAGGCTTAAGCTGTGCACTTCA
+
CCCCCGGGGGGGGGGGGGGGCEFCEGGGGG@CFEC@FGGGGGGAFGEG+CFGEGF7,7FF7B::FGGGGEGG+,B?=CCGG7,CEFFGGGG=FEGDCF9=DG@FGGF==FFGF8CA,8F8BCFGG+7@:1*88@CFDA,,**1*13,<CE1=*=F,7**4*4<:+2*=***1CFG6<<9<C*;*;*//*2*3?*1?**<+++*2*/8E8C::8*******2ACE5*/+0<E?6*:8*/)25*::F7E5AC/<*:5)*)1):C*2A75)25/0***2**2**0.**.09)**.19*76*9**
@M03506:14:000000000-AKVR1:1:1101:12512:7108 1:N:0:28
GTACTCCTACGGGAGGCAGCAGTGGGGAATTTTGGACAATGGGGGCAACCCTGATCCAGCCATGCCGCGTGCGGGAAGAAGGCCTTCGGGTTGTAAACCGCATTTAGTCGGGAAGAAAGGGTTCTCCTGAATACGGAGGATTTTTGACGGTACCGGCGGAATAAGCACCGGCTAACTACGTGCCAGCAGCCGCGGTAATACGTAGGGTGCGAGCGTTAATCGGAATTACTGGGCGGAAAGCGTGCGCAGGCGGTTCTCCAAGTCCGTTGTGAAAGCCCCGGGCTCAACCTGGGAATGGCAG
+
CCCCCGGGGGGGEFGGGGCG<FFFGGGEFCFGGGGGGGGGGGGGGGGGGGGGGGFGFFGGGFAEGFEGGEFGGGGGEGF8FGGGGFFGGGEFGGGAFGGGGEFGGDFGA@FGGEGFGGGGGGGCFGGGGGGGGGGGFGEC8FFGGEGGEGGGGGGCDGG@EF9@FG97FFGG7FCBFGFGGFFGGGGGGG>EEEG8CEGGFG668C5AEEGG*:CC8EGGGGCE858:CFGCD5*/*19@EE*AEGCG=EEEGEGGG7:07CGFGGFG*****2**9)9C5>D7C60)8052>)9))9757
@M03506:14:000000000-AKVR1:1:1101:18767:7118 1:N:0:28
GTACTCCTACGGGAGGCAGCAGTGGGGAATATTGGACAATGGGCGCAAGCCTGATCCAGCCATGCCGCGTGAGTGATGAAGGCCCTAGGGTTGTAAAGCTCTTTTGTGCGGGAAGATAATGACGGTACCGCAAGAATAAGCCCCGGCTAACTTCGTGCCAGCAGCCGCGGTAATACGAAGGGGGCTAGCGTTGCTCGGAATCACTGGGCGTAAAGGGTGCGTAGGCGGGTCTTTAAGTCAGGGGTGAAATCCTGGAGCTCAACTCCAGAACTGCCTTTGATACTGGAGAGCTTGAGTCGGG
+
CCCCCGGGGGGGGGGGGGGGGGGGGGGGGGGGGGGGGGGGGGGGGGGGGGGGGGGGGGGGGGGGGGGGGGGCGEFAGGGGGGGGGGGGGGFFGGGFFGFGGGGGGGGGGGGGCEGGGGGGGGGGGGGGGGGFGGGGGFGGGGGGGGGGGGGGGGGGGGGGGGGGGGGGGGGGGFG@CFCGGDGGGGGGGGFFEFGGGGGCGF9CEGGGGGGEGGGFGGGGGDCEGCGGGC=*:EF7?+CGCG5EEE=F@FGGGGG4EFGFGFGDFGC49*6@GF<C7?:2C6?7+<C7:D54?FFFFF)7B
@M03506:14:000000000-AKVR1:1:1101:16605:7134 1:N:0:28
GTACTCCTACGGGAGGCAGCAGTGGGGAATTGTTCGCAATGGGCGCAAGCCTGACGACGCAACGCCGCGTGGAGGACGAAGATCTTCGGGTCGTAAACTCCTGTCGAGTGGGAAGAATGGTTCGGGGGTGAATACCCTTCGGAATTGACGGTACCACTAAAGGAAGCCCCGGCTAACTCCGTGCCAGCAGCCGCGGGAATACGGGGGGGGCAAGCGTTGTTCGGAATTACTGGGCGTAAAGGGCTCGTAGGCGGCCACCTAAGTCGGATGTGAAATCCCCAGGCTTAACCTGGGAACAGCC
+
CCCCCGGGGGGGGGGGGEGGGGGGGGCFCGGGGGGGGGGGGGFGGGGGGGGDECFGCFGGEGDEGGGGGGGGGGGECFG>FG<?AFGDFGDEGGEFGGGGFEGGDDDECFFFEGGFGGGGEFFGCGEEGEGD@CFFGGG::EEGC@FAFCEFCGFDGGGG?FGGG@C7F7BEDECCCGECCFC8*<<ECCGGGGED*2?8+@FGG5C5>858CF5ECCEGG:*:C85<@CE9C=;=*:7:EFCECCEDE5CF5E*/:)17+39FC<5)/)37:>7C:?***05**0*/6777435F3))0)
@M03506:14:000000000-AKVR1:1:1101:19011:7138 1:N:0:28
GTACTCCTACGGGAGGCAGCAGTGGGGAATTGTTCGCAATGGGCGCAAGCCTGACGACGCAACGCCGCGTGGAGGATGAAGGTCTTCGGATTGTAAACTCCTGTTGCCCGGGACGAAAAGCCTCGACCTAACACGTTGAGGTCTGACGGTACCGGGTGAGGAAGCCCCGGCTAACTCTGTGCCAGCAGCCGCGGTAATACAGAGGGGGCAAGCGTTGTTCGGAATTACTGGGCGGAAAGGGCGCGTAGGCGGCCGTCTAAGTCGAACGGGAAATCCCCGGGCCCAACCCGGGAACGGCGCC
+
CCCCCGGGGGGGGGGGGGGGGGGGGGGGGGGGGGGGGGGGGGGGGGGGGGGGGGGGGGGGGGGGGGGGGEGGCGGBFGGGGGGGGGGGGGGGGGGGGGGGGGGGGGGFGFGGDFGGGGGGFFGFGGGGGGGGGGGCFGGGGFGGGGGGGGGEGGGGFGFDFGGGGGGGGGGGGGGCCFGGGFGGGGCFCCFGGDEGGGGCFGFGGGGGDG5E8C;EGGFFGGGGFGFF?EEFE=*:C8>FGCG5C**9?EC55C*/1577<<::*/:C***<**20*7DD3)):55CD15@>357>>:B)7
@M03506:14:000000000-AKVR1:1:1101:8810:7140 1:N:0:28
GTACTCCTACGGGAGGCAGCAGTGGGGAATATTGGACAATGGGGGCAACCCTGATCCAGCAATGCCGCGTGAGTGATGAAGGCCTTCGGGTTGTAAAGCTCTTTTGCCAGGGACGATGATGACGGTACCTGGAGAATAAGCCCCGGCTAACTTCGTGCCAGCAGCCGCGGTAATACGAAGGGGGCAAGCGTTGTTCGGAATTACTGGGCGTAAAGGGCGCGTAGGCGGCTTATCAAGTCAGGCGTGAAATTCCCGGGCTCAACCTGGGGGCTGCGCTTGATACTGATGAGCTTGAATGCGG
+
CCCCCGGGGGGGGGGGGGGGGGGGGGGGGGGGGGGGGGGGGGGGGGGGGGGGGGGGGGGGGGGGGGGGGGGGGGGGGGGGGGGGGGGGGGGGGGGGGGGGGGGGGGGGGGGGGGGGGGGGGGGGGGGGGGGGGGGGGGGGGFGGGGGGGGGGGGGGGGGGGGGGGEDGEGGGGGGGGFGGGGGGGDGGDFFCFEGGGGGGGGGGGGGGGGGGGFFGGGGGGGGEGFEEGEGFGGFGGGGGGGGGEECDC7FCGGGGG>3CGG4C6CEGGGDDGGGG:>F>FFFGGFGF)042:58??*7>E
@M03506:14:000000000-AKVR1:1:1101:11234:7152 1:N:0:28
GTACTCCTACGGGAGGCAGCAGTGGGGAATCTTGCGCAATGGGCGAAAGCCTGACGCAGCGACGCCGCGTGAGGGAAGAAGGCCTTCGGGTTGTAAACCTCTTTCAGGAGGGACGAAGCCACTCGGGTTAATAGCCCAGAGGGTGACGGTACCTCCAGAAGAAGCCCCGGCTAACTACGTGCCAGCAGCCGCGGTAATACGTAGGGGGCAAGCGTTGTCCGGATTTATTGGGCGTAAAGAGCGTGTAGGCGGCTTCAAAAGTCCGCTGTGAAAACTCGAGGCTCAACCTCGACCTGTCGTG
+
CCCCCGGGGGGGGGGGGGGGCFFGGGGGGGGGGGGGGGGGGGGGGGGGGGGGGGGGGGGGGGGGGGGGGGGGGGGGGGGGGGGGGGGGGGFFGGGGGGGGGGGGGGGGGGGGGGGGGGGGGGFGGGGGCFGGGGGGGGEGGGGGGGGGGGGGGGGGGGGCEFAFGFFGGGG>BEGGGGDFGEFEGGGFGGG7CE8EGGGGGGFGGEE5EEGGFEEEGGGGGGE*8CCGG:EFFG**:*CEGGG//ACGGGEDCGED+***:?0C*>E3:*0**:C+*)9*55):C=C)(9<6).079)7))
@M03506:14:000000000-AKVR1:1:1101:24588:7158 1:N:0:28
GTACTCCTACGGGAGGCAGCAGTGGGGAATATTGGACAATGGGCGCAAGCCTGATCCAGCCATGCCGCGTGGGTGATGAAGGCCCTAGGGTTGTAAAGCCCTTTCGGCGGGGAAGATAATGACGGTACCCGCAGAAGAAGCTCCTGCTAACGTCGTGCCAGCAGCCGAGGTAATACGAAGGGGGCTAGCGTCGCTCGGAAACACAGGGCGTAAAGCGCAGGTAGGCGGCTTGTTAGGAACGGGGGGACATCCTGGTGCTCAACTCCAGAATTGCCTTTGATACTGGGGAGCTTGGAGTCCG
+
C@C@CFCE9EFGCFGGGGGCGFEGGGEGC8FGGCFEGFGFGFGFEEGGG8DFE<CFGGGGD@FDGCF:B@FGDFF7<FGFFGD=CFG<CGCFGGF<<E<,BFEG<=C7:EED@::D,883,8,+3+:+:,@**3@C@,8?,<>,,73FBBF*6*F4::FFABCFGFF41*42?<:E*12::C*885C8C8C*/:C8ED5**00;*;8>:>?:CC+2?CE*:;@CGCGEE8**;+++2+*2**:=*/:)1<+*29<*2*:*0+*++9+90>+8=>D7:**228*9E?4>:D:1;?E)89)8.
@M03506:14:000000000-AKVR1:1:1101:9610:7170 1:N:0:28
GTACTCCTACGGGAGGCAGCAGTGGGGAATATTGGACAATGGGCGCAAGCCTGATCCAGCCATGCCGCGTGAGTGATGAAGGCCTTAGGGTTGTAAAGCTCTTTCGACGGGGAAGATGATGACGGTACCCGTAGAAGAAGCCCCGGCTAACTTCGTGCCAGCAGCCGCGGTAATACGAAGGGGGCTAGCGTTGTTCGGATTTACTGGGCGTAAAGGGCGCGTAGGCGGTGCAATAAGTCAGGCGTGAAAGCCGCGGGCTCAACCCGGGTATTGCGCTTGATACTGTGGCACTTGAATCCAG
+
CCCCCGGGGGGGGGGGGGGGGGGGGGGGGGGGGGGGGGGGGFGGGGGGGGGGGGGGGGGGGGGFGGGGGGGDGGGAFGGGGGGGGG9FGGGGDGGGGGGGGGGGGGDFGGGGGGGGGGFGGGGGG:<>?FFGGGGGGFCFFGEF:@C:FGFGFGFFFGGGGGGGGFCFEEE@FGFGGCGECCGGDEDGGFGGDGCC8CBEEB@GGGGGFE8?EGGGCGGG5CEGGGCECE58+30<CC>EC?6=EG**<9*:)::D8.1*+3*0:/13//+0?FC573C7796++/2)(9*4)**)**)*1
@M03506:14:000000000-AKVR1:1:1101:15598:7176 1:N:0:28
GTACTCCTACGGGAGGCAGCAGTGGGGAATATTGGACAATGGGCGCAAGCCTGATCCAGCAATGCCGCGTGAGTGATGAAGGCCTTAGGGTTGTAAAGCTCTTTTACCCGGGAAGATAATGGCTGTACCGGGAGGATAAGCCCCGGCTAACTCCGTGCCAGCAGCCGCGGTAATACGGAGGGGGCTAGCGTTGTTCGGAATTACTGGGCGTAAAGCGCACGTAGGCGGCTTTGTAAGTTAGAGGTGAGAGCCCGGGGCTCAACCCCGGAAGTGCCTTTAAGACGGCATCGCTAGAATTGTG
+
CCCCCGGGGGGGGGGGGGGGGGGGGGGGGGGGGGGGGGGGGGGGGGGGGGGGGGGGGGGGGGGGGGGGGGGGGCFCFGGGGGGGGGGGGGGGGGGGGGGFGGGGGGGGGGGGGGGGGGGGGGGGGGFGGGGGGGGDGGGGGGGGGGGGGGGGGGGGGGGGGGGGGGGGGGGGGGGGGGCBFGGGDEGGGGBFCCGGGGE5ECEFGGGGGGGEEGGGGGG5EGGGGGGGGEG6@CC7CCFGGGGGGGFC<?CFDGEDG>9FFFFCE:CG5>*9CD>FF=?FF=**25<@:D31:)09*8997
@M03506:14:000000000-AKVR1:1:1101:17903:7181 1:N:0:28
GTACTCCTACGGGAGGCAGCAGTGGGGAATATTGGACAATGGGGGCAACCCTGATCCAGCAATGCCGCGTGAGTGATGAAGGCCTTAGGGTTGTAAAGCTCTTTTGCCAGGGACGATGATGACGGTACCTGGAGAATAAGCCCCGGCTAACTTCGTGCCAGCAGCCGCGGTAATACGAAGGGGGCGAGCGTTGTTCGGAATTACTGGGCGTAAAGGGCGCGTAGGCGGCGATCCGAGTCAGATGTGAAAGTCCTGGGCTTAACCTGGGGACTGCATTTGATACTGGATTGCTTGAATTCGG
+
CCCCCGGGGGGGGGGGGGGGGGGGGGGGGGGGGGGGGGGGGGGGGGGGGGGGGGGGGGGGGGGGGGGGGGGFGGGGGGGGGGGGGGGGGGGGGGGGGGGGGGGGGGGGGGGGFGGGGGGGGGGGGGGGGGGGGGGGGGGGFGGGGGGGDGGFGGGGGGGGGGGGGGGGGGGGGGGGGGGGGGGGGGGGGGGGGG>FCGEEGGFGGGGGFGGEDGGGGGGDGGGGGGDCGGDEFGF=C*>CFGGGGG7CCFGGGFCC5>4CFC*9<7CF=9*.>CFCC=FGF*6+A?C*3CB4B6467*675
@M03506:14:000000000-AKVR1:1:1101:4158:7184 1:N:0:28
GTACTCCTACGGGAGGCAGCAGTGGGGAATATTGGACAATGGGCGCAAGCCTGATCCAGCAATGCCGCGTGAGTGATGAAGGCCTTAGGGTTGTAAAGCTCTTTTACCCGGGAAGATAATGACTGTACCGGGAGAATAAGCCCCGGCTAACTCCGTGCCAGCAGCCGCGGTAATACGGAGGGAGCTAGCGTTATTCGGAATTACTGGGCGTAAAGCGCACGTAGGCGGCGTTGTAAGGTAGAGGTGAAAGCCTGGAGCTCAACTCCACGATAGCCTTTAAGAATGCCTCGCTCGAATCGTG
+
CCCCCGGGGGGGGGGGGGGGFGCFGGGGGGGGGGGGGGFGGGGGFGGGGGGGGGFGGCFGGFGGGGGGG:FFF?FF?FDFGGFGFGGGGGGGGGGGG9FFFFFFGGGGGGGGCEEGGGG9EGB<FFGCAEGGGGDFFGGGG3+BFEDGCGF9F,FGGEG9<CAEGFGGGFGDGGGFGD<FECGGGG9BCFC<CCC@C@7CFF@C,<FC*BCGCCFF58CEE88C*0:EE*:*:*0<C+;+<??F<59*:+*2*:F48)22030+390**1:)/*9E*97:C4*+:***.178)8).97).0
@M03506:14:000000000-AKVR1:1:1101:7448:7199 1:N:0:28
GTACTCCTACGGGAGGCAGCAGTGGGGAATCTTGCACAATGGGCGAAAGCCTGATGCAGCGACGCCGCGTGAGCGATGAAGCCCTTCGGGGTGTAAAGCTCTTTCGACGGGAACGATAATGACGGTACCCGGAGAAGAAGCTGCGGCTAACTACGTGCCAGCAGCCGCGGTAATACGTAGGCAGCGAGCGTTGGTCGGAATTACTGGGCGTAAAGAGTGCGTAGGCGGTGTTCGCAGTTTGTTGTGAACTATCCGGCTTAACTGGGAGGGTTCAGCGGCAATGTTAATACTAGCGGGTGGG
+
CCCCCGGGFFGGGGG@FFEE<FGG8EFGGGGGGC9EDGCFFGGCG7@+@CD,6@EEFFGGGDDCGDCEE=F,CFGF8FGFFG,BF,EG@GGFCF,BFCF9FG9FE++4CCCC:FCCDG73B<9=F:++,,@F@>CFG?CF8:<DCF@C7,<FFDD,@7FFGEFEBFCCC<CB<C:B@,,=CCFFD7C5E:**:**028:C8:CCC:<FF5:*;CG+;CE+*1;?E6/8?8*8<*:55C270*6=65+*+202*2*)*.9*<9*0+1*1551)*2*</)))//12+***)**)0))0>))7:
@M03506:14:000000000-AKVR1:1:1101:14284:7205 1:N:0:28
GTACTCCTTCGGGAGGCAGCAGTGGGGAATATTGCACAATGGGCGCAAGCCTGATGCAGCGACGCCGCGTGAGGGATGACGGCCTTCGGGTTGTAAACCTCTTTCAGTATCGACGAAGCGCAAGTGACGGTAGGTACAGAAGAAGCACCGGCCAACTACGTGCCAGCAGCCGCGGTAATACGTAGGGTGCGAGCGTTGTCCGGAATTACTGGGCGTAAAGAGCTCGTAGGCGGCCACCGCAAGTCAGTTGTGAAATCTCCGAGCTTAACTCGGAAAGGTCAACTGATACTGCGGGGCTAGA
+
CCCCCGGGGGGGGGGGGGGGGGGGGGGGGGGGGGGGGGGGGGGGGGGGGGGGGGGGGGGGGGGGGGGGGGGGGGGGGGGGGGGGGGGGGGGGGGGGGGGGGGGGGGGGGGGGGGGGGGGGGGGGGGGGGGFGGGGGGGFFFGGGGGGGGGGGGGGGGGCFFGGGGGGGGFGGGGGGGGGGGGGFFGGCEGGDGDGEGGGFGGGDEFGFGGGFCFE?CG8CFGGGGGCEGGFGGCEC5AD=CEGGFGGGGGGGGCFFGBCFE5CG5C9D+0<><)957:9FCFFFFFC9>:=9BFBEE).<*
@M03506:14:000000000-AKVR1:1:1101:5609:7206 1:N:0:28
GTACTCCTACGGGAGGCAGCAGTGGGGAATTTTGCGCAATGGGCGAAAGCCTGACGCAGCAACGCCGCGTGTGTGATGAAGGTTTTCGGATCGTAAAGCACTTTCGACCGGGAAGAAACCGCATTGGCTAACATCCAATGCTCTGACGGTACCGGGAGAAGAAGCACCGGCTAACTCCGTGCCAGCAGCCGCGGTAATACGGAGGGTGCGAGCGTTGTCCGGAATCACTGGGCGTACAGGGCGCGTAGGTGGCCTGTGGAAGTCTGCGGTGAAAGCCCGGCGCTCAACGCCGGGTCGGCCG
+
CCCCCGGGGGGGGGGGGGGGGGGGGGGGGGGGGGGGGGGGGGGGGGGGGGGGGGGGGGGGGGGGGGGGGGGGGGGGGGGGGGGGGGGGGGGGGGEGGGGGGGGGGGGGGGGGCGGGGGGGGCGGGGGGGGGGGGFGGGGGGCFGGGGGGGGGGGGGEGEFGGGGDCFGGGGGGGGGGGGGGDGGGGGGGGGGCEEGGGGGDEEC>EGGGG>ECE8*::7C=88E59@CGGGGGE8C*1:FGGCCEEGGGF?FGG?D<?FCCC>9+:07CC=54?F2*7CD3>>*:)9)-1793D>DDD355
@M03506:14:000000000-AKVR1:1:1101:16830:7208 1:N:0:28
GTACTCCTACGGGAGGCAGCAGTCGAGAATTTTTGACAATGGGGGAAACCCTGATCGAGCGACGCCGCGTGGAGGATGAAGGTCTTCGGATTGTAAACTCCTGTCATTGGGGAACAAGGTGCATACGTTAACTGCGTGTGTATTGATAGTACCCGAAGAGGAAGAGACGGCTAACTCTGTGCCAGCAGCCGCGGTAATACAGAGGTCTCAAGCGTTGTTCGGATTCATTGGGCGTAAAGGGTGCGTAGGCGGCGCGGTAAGTCGGGTGTGAAATCTCGTAGCTTAACTCCGAAACTGCATT
+
CCCCCGGGGGGGGDGGGGGGGGGGGGGGGGGGGGGGGFGGGGGGGGGGGGGGGGGGGGGGGGGGGGGGGCFGCGGFGGGFGGGGGGGGGGGGGGGFGGGGGGGGGGCF9DFDGGGGGGGGGGGGFGGGGGGFGGGGGGD7FDFGGFGGGGFG9AFCBFGGGGGFGGGGGGGGGGGFGGGGGGGGGG78E:FGGGGGGGGFBFFEGG7;CFEC9BE>>E5:8?*;>:<++<F8EEEGE*:<CFGDE**>E?EGD=:7CE:5+3?EGDFGC5<@*>D<*8*93;4:?7CFAFE0>:>@BFFF/
@M03506:14:000000000-AKVR1:1:1101:15486:7216 1:N:0:28
GTACTCCTACGGGAGGCAGCAGTAAGGAATATTGGTCAATGGACGCAAGTCTGAACCAGCCATGCCGCGTGAAGGATGAAGGTCCTCTGGATTGTAAACTTCTTTTATATGGGAAGAAATTCTCGCATTCTTGCGGGATTGACGGTACCATAGGAATAAGCACCGGCTAACTCCGTGCCAGCAGCCGCGGTAATACGGAGGGTGCAAGCGTTATCCGGATTCACTGGGTTTAAAGGGTGCGTAGGAGGGCAGGTAAGTCAGTGGTGAAATCTCCAAGCTTAACTTGGAAACTGCCGTTGAT
+
CCCCCGGGGGGGGGGGGGGGDGGGGGGGGGGGFFGGGGGGGGGGGGGGGGGGGGGGGGGGGGGFGGGGGFFGGGGFFFGGGGFGGGGGGGGGGGGGGGGGGGGGGGGGGEGGGGGGFGGGEFGGGGGGGGGGGGGGGGGGGGGGGGGGDGGEGFFDGGGGGGGGGGGGGGGGFGGGFGGGGGGGGGGGGGGGGGGGGGGGGGGGDCFGGGGDGFGGGG5;EEFGFFCFECE?C?CCEGGGGGEGGG6DEGGEGDG7<*0*<C>F</:*<:E@C7CFGFFCD?F7+=49):))1*7755@F4
@M03506:14:000000000-AKVR1:1:1101:25268:7217 1:N:0:28
GTACTCCTACGGGAGGCAGCAGTGGGGAATTTTGCACAATGGGGGAAACCCTGATGCAGCAACGCCGCGTGAGTGAAGAAGGCCCTTGGGTTGTAAAGCTCTTTCGGCCGGGAAAAAGGGGTTACGTGCTAATACCACGTAATTTTGATGGTACCGGAAGAAGAAGCCCCGGCTAACTACGCGCCAGCAGCCGCGGTAATACGTCGGGGGCAAGCGTTGTCCGGATTTACTGGGCGGAAAGAGCGTGTCGGAGGCCAAACAGGTACGTGGTGAACACTGGAGGCTGAACTTCCAGACGTCG
+
CCCCCFGGGGGGEFGEGGGGFGFFGGCFFFEDE9FFGGGGGGFGGGGFEFGFGGGGGGCFGFGEGEG>ECFFFGGFDG9FFFGGGGGFFGFGGCGCFGCAFGFFFEE+CFDE+@F,E:ECEBFFFFCFG7DDD<FC=<FFF73@3<FG9@,8<@EG7C:<,56>:F73>@<FCF*<,C@F7**=FC7;8:<A**1CED53++;:**:8CEGD8*;C;CEE+<?5*/;++29++A85**78CFFF5=5*****1//9*)9C*013+2/0***)2**<7?C5C>:EG4*1::*64**1)))8)
@M03506:14:000000000-AKVR1:1:1101:15242:7221 1:N:0:28
GTACTCCTACGGGAGGCAGCAGTGGGGAATATTGGACAATGGGCGAAAGCCTGATCCAGCAATGCCGCGTGAGTGATGAAGGCCTTAGGGTTGTAAAGCTCTTTTACCCGGGAAGATAATGACTGTACCGGGAGAATAAGCTCCGGCTAACTCCGTGCCAGCAGCCGCGGTAATACTGAGGGAGCTAGCGTTATTCGGAATTACTGGGCGTAAAGCGCACGTAGGCGGCTTTGTAAGTTTGAGGTGAAAGCGCGGAGCACAACTCCGGAACTGCCTTTAAGATTGCATCGCTTTAATCCAG
+
B@CCC9CFFGFCC@BCFCCCFDF8@CFGCGGGGFGGCFGGCDFFCDDGE8FECFFGFFEF<@E<@FB:FC:?FFD<FADFFC8C=E<CFGFF@CEC,<EFFCFEA<AFAE+CFFGGGGCGD<EF?FFEG:7+@@FFCFC,D<<F@C:>:=CFGGCGFCG9<D:7,8>>CFCC7B;F,;B<FD*FFG,6CCB*=7;@BB85;3?CCFCCC@B*BBF9EC=C5C?8>9E88*:CFFCF7+:+<+**3A9*29?*/*/5C@*0C6777*79*75)209CC=7*:96+04*=9*0(0)1/=7*=9
@M03506:14:000000000-AKVR1:1:1101:10626:7236 1:N:0:28
GTACTCCTACGGGAGGCAGCAGTCGGGAATTTTGGGCAATGGGCGAAAGCCTGACCCAGCAACGCCGCGTGAAGGATGAAATCCCTCGGGATGTAAACTTCGCAAGAATGGGAAGAATAAGGAGGGGATAATAACCCCTTTGATGACGGTACCATTTGTAAGCTCCGGCTAACTCCGTGCCAGCAGCCGCGGTAATACGGGGGGAGCAAGCGTTGTTCGGATTTACTGGGCGTAAAGGGCGCGTAGGCGGCCAAACAAGTCACTTGTGAAATCTCCGGGCTTAACTCGGAACGGTCAAGTG
+
CCCCCGGGGGGGGGGGGGGGGGGGGGGGGGGGGGGGGGGGGGFGGGGGGGGGGFGGGGGGFGGGGGGGGGEBFFEF9FGGGGGGGGGFEGCGGGEFGGGGGGGGCCFGAEFGGFECGGGGGGCFGGGEDFFGGGGGGGDFGGFGGGGGGGGGGGGGGGGGCGGGGGGGGGGFFBCFGF7CGGGFGGGGGFGGC7CFG9CEEGGGGGECFEGGGGGGGGGGGEEFFGGGGFGG*:C*ACDGGDEEC55CCEGGDF6<FF4*<FCF?7EG:D+@F7CFDBDGGFFCFFC:0).7BDFFFF6@9
@M03506:14:000000000-AKVR1:1:1101:17110:7247 1:N:0:28
GTACTCCTACGGGAGGCAGCAGTGGGGAATTTTCCGCAATGGGCGAAAGCCTGACGGAGTGACGCCGCGTGGGGGACGAAGGCCTTCGGGTTGTAAACCCCTGTCAGAGGGAAAGAAGGGCGCTGACGTTAATAGCGTCGGCGTCTGACGGTACCTTCAGAGGAAGCCCCGGCCAACTCTGTGCCAGCAGCCGCGGTAAGACAGAGGGGGCAAGCGTTGCTCGGAATCACTGGGCGTAAAGGGCGCGTAGGCGGGATGGCAAGTCAGTCGGGAAAGCGCCGGGCTCAACCGCGAAACGGCG
+
CCCCCGGGGGGGGEGGGGGGGGGGGGG>FCFGGGGGGGGGGGGGCGGGGGGGGDFGDGGGGGGGGGGGGGGGEGG:EFGGGGGGGGGGGGEEDGFGGFF7BFGFFGGGGGGGGGGGFGGGGGGGGGGGGGGCFGGGCFCFFGGGGGGGGGGGGGGGA<:FFGGGGFFFGCCEFG*<FFGGGGFFFFFFCCFFEEEE88CGC6C6;FCC8EDC5C;8*;:E9CEGCG5<<++:6CGGE5<*A?*/CECCCGGFDGE):<C**+7<0*<F?3*.))***)))1))**09??C:(0))))))).
@M03506:14:000000000-AKVR1:1:1101:5161:7252 1:N:0:28
GTACTCCTACGGGAGGCAGCAGTGGGGAATATTGGACAATGGGCGAAAGCCTGATCCAGCAATGCCGCGTGAGTGATGAAGGCCTTAGGGTTGTAAAGCTCTTTTACCCGGGAAGATAATGACTGTACCGGGAGAATAAGCCCCGGCTAACTCCGTGCCAGCAGCCGCGGTAATACGGAGGGGGCTAGCGTTGTTCGGAATTACTGGGCGTAAAGCGCACGTAGGCGGCTTTGTAAGTTAGAGGTGAAAGCCCGGGGCTCAACTCCGGAATTGCCTTTAAGACTGCATCGCTAGAATTGTG
+
CCCCCGGGGGGGGGGGGGGGGGGGGGGCGGGGGGGGGGGGGGGGGGGGGGGGGGGGGGGGGGGGGGGGGGGDGFFGGGGGGGGGGGGGGGGGGGGGGGGGGGGGGGGGGGGGGGGGGGGGGFGGGFFGGGGGGDFGGGGGGGCEEGGGGGGGGGGFFFGGGGGGGFGGGGGGGFFGGGFGGGGGGGGF@FG:FFCFGGGGGGCC?FGGGGGGGCFFGGGGGGGEGGGG5*:+<E9EFGFCCCCFGC9D?FCFCEGDGE7DEC5+<75D=DGFGGFFGFFGGB=+<?>7<D>?>56966=9@
@M03506:14:000000000-AKVR1:1:1101:7901:7252 1:N:0:28
GTACTCCTACGGGAGGCAGCAGTGGGGAATTGTTCGCAATGGGCGCAAGCCTGACGACGCAACGCCGCGTGGAGGATGAAGATCTTCGGGTCGTAAACTCCTTTCGATCGAGACGAACGGCTTCCGGGCTAATCACCGGGAGAGTGACGGTACCGAGAGAAGAAGCCCCGGCTAACTCCGTGCCAGCAGCCGCGGTAATACGGGGGGGGCAAGCGTTGTTCGGAATTACTGGGCGTAAAGGGCTCGTAGGCGGCCAACTAAGTCAGACGGGAAATCCCTCGGCCTAACAGGGGAACTGCGG
+
CCCCCGGGGGGGGEGGGGGGGGGGGGGGGGGGGGGGGGDGGGGGGGGGGGGGGGGGGGGGGGGGGGGGGEGGGGGGFGGGGGGFGGGGGGGGGGGGGGGGGGGGGGGGGGGGGGGGGGGGGDGGGGGGGGGGGFFFGGGGFGGGGGGGGGGGGGGG7:FGGGGGGGEEGGGGGGGGGFGGFFGGGGGGGGGDEEC:EEGGGGGGGGGGGCCC@CE;EC*AFGGG5EF?0<C@ECEE*;CGGGG*:E*58C?7D=C355CC?C:CFG7DG3755C*3>?CGDE:**.*.)25:E).7@F*))
@M03506:14:000000000-AKVR1:1:1101:10243:7277 1:N:0:28
GTACTCCTACGGGAGGCAGCAGTGGGGAATTTTGCGCAATGGGGGAAACCCTGACGCAGCAACGCCGCGTGGAGGATGAAGCCCCTTGGGGTGTAAACTCCTTTCGATCGGGACGATTATGACGGTACCGGATGAAGAAGCACCGGCTAACTCTGTGCCAGCAGCCGCGGTAATACGGAGGGTGCAAGCGTTGTTCGGAATCATTGGGCGTAAAGCGCGTGTAGGCGGCTTGGCAAGTCGGTTGTGAAAGCCCGGGGCCCAACCCCGGAATTGCATCTGAAACTGCCTGGCTAGAGTCCCG
+
CCCCCGGGGGGGGGGGGGGGGGGGGGGGGGGGGGGGGGGGGGGGGGGGGGGGGGGGGGGGGGGGGGGGGGGGGGGGGGGGGGGGGGGGGGGGGGGGGGGGGGGGGGGGGGGGGGGGGGGGGGGGGGGGGGGGGGGGGGGGGGGGDGGGGGGGGGGGGGGGGGGGGGGGGGFGGGGGGGEGEGGGGGFFFGCEGGGGGGCEGGGFFCGGGGGGGFGGGGG:?EFGGFEGGGGGGGF67C7CEG5C=C:>C97>FGGCD31>5EG7EGGD/9*<F>F:C?>7CF4CGFGFAFFB=>7=7=@@5
@M03506:14:000000000-AKVR1:1:1101:16317:7303 1:N:0:28
GTACTCCTACGGGAGGCAGCAGTGGGGAATTGTTCGCAATGGGCGCAAGCCTGACGACGCAACGCCGCGTGGAGGATGAAGGTCTTCGGATTGTAAACTCCTGTTGATCGGGACGAATGGGCTCCGGGTAAACATCCCGGAGCAGTGACGGTACCGATTGAGGAAGCCACGGCTAACTACGTGCCAGCAGCCGCGGTAATACGTAGGGTGCGAGCGTTAATCGGAATTACTGGGCGTAAAGTGTGCGCAGGCGGCCGCGCAAGTCGAGTGTGAAATCCCCGAGCTTAACTTGGGAATTGCG
+
CCCCCGGGGGGGGGGGGGGGDGGGGGGGGGGGGGGGGGGGGGGGGGGGGGGGGGGGGGGGGGGGGGGGGGGGGGGGGGGGGGGGGGGGGDGGGGGGGGGGGGGGGGGGGGGGGGGG>FGGFGGGDGGGGGGGGGGGGGGGGGGDGGGGGGGGFGGGF*FFFGGGGFGGGGGEGEGGGGGGGGD@CCFGGGGGGGGGGG5CC7ECGGGGGGGGCCE?C88@7EGGGGGGFGGGGG=CCEG=?<CGC+7C=ED=DE=7EFGCC7DC7<*>ECFF:>F7*9F3)5>E*)*9<?/)9:<@)9**)
@M03506:14:000000000-AKVR1:1:1101:8946:7305 1:N:0:28
GTACTCCTACGGGAGGCAGCAGTAGGGAATATTGGGCAATGGACGGAAGTCTGACCCAGCCATGCCGCGTGCAGGAAGAAGGCCTTCTGGGTTGTAAACTGCTTTTATCTAGGAAGAAAACGCCCATGCGTGGGAAACTGACGGTACTAGATGAATAAGCACCGGCTAACTCCGTGCCAGCAGCCGCGGTAATACGGAGGGTGCAAGCGTTGTCCGGATTTATTGGGTTTAAAGGGTGCGTAGGCGGCCCGTTAAGTCAGTGGTTAAAGCCTCCAGCTCAACTGGAGAACTGCCATTGATA
+
CCCCCGGFGCGGGGGGGGGGFGFGGGGFFFGGGCFGGGGGGGCFGGGGGGGGGGGGGGGGGGGGGGGGGGGGGGGFFFFGFGGGGEFGCFGGGGGGGGGGGGGGGCGGGFGFFFGGGGGFGGDGGDFFGGGGGGGGGGGGFGGG7FFGGGGFFGA<<FGGGGGGEGGGCFGC7:FCDEGFGFCFFFGEEGGGGGGFE:EGCGGGF9C7E;EE;CF>G8EEFFGCFFFEEEG<2:EEFDDGGGGGGDGG=C>>FE=CC67*<+CC*2+0<*A4*94+2029F)7<+0*)(094*06****8*
@M03506:14:000000000-AKVR1:1:1101:21520:7310 1:N:0:28
GTACTCCTACGGGAGGCAGCAGTCGAGAATTTTTCTCAATGGGGGAAACCCTGAAGGAGCGACGCCGCGTGGAGGATGAAGGTCTTCGGATTGTAAACTCCTGTCATTTGGGAACAAGGTGTGCGCGTTAACTGCGCGCGCATTGATAGTACCAGAAGAGGAAGAGACGGCTAACTCTGTGCCAGCAGCCGCGGTAATACAGAGGTCGCAAGCGTTGTTCGGATTCATTGGGCGTAAAGGGCGCGTAGGCGGGATGGCAAGTCGGTCGTGAAATCCTTCGGCTCAACCGAAGAACGTCGAT
+
CCCCCGGGGGGGGGGGGGGGGGGGGGGGGGGGGGGGGGGGGGGGGGGGGGGGGGGGGGGGGGGGGGGGGGGGGGGGGGGGGGGGGGGGGGGGGGGGGGGFGGGGGGGGGGGGGGGGGGGGGG:FFGGGG>DFGGGGGGGGGGDGGGGGGGGGGGGGGGCFGGGGGGGGGGGGGGG9AEFGGCCGGGGGGGGGGG8CEFGGGGGGFGFGGDGGGGGGGGFEGGGCCGC7CGGGFGEGGFGGGGD5C77CEGGGGGGGGFFGGF7CE>552>7:FGDCF?GGGEFDEFGF6D:3<:@BFFEF)
@M03506:14:000000000-AKVR1:1:1101:14497:7312 1:N:0:28
GTACTCCTACGGGAGGCAGCAGTCGGGAATTTTGGGCAATGGGCGAAAGCCTGACCCAGCAACGCCGCGTGAAGGATGAAATCCCTCGGGATGTAAACTTCGCAAGAACAGGAAGAATAAGTAGGGGACAATACCCCCTATGATGACGGTACTGTTTGTAAGCTCCGGCTAACTCCGTGCCAGCAGCCGCGGTAATACGGGGGGAGCAAGCGTTGTTCGGATTTACTGGGCGTAAAGGGCGCGTAGGCGGCTTGGCCAGTTGGCTGTGAAATCCCAGGGCCGCACCCTGGAATTTCATTCC
+
CCCCCGGGGGGGDDGGGGGGGGGGGGGGGGGGGGGGGGGGGGGGEGGGGGGGGGGGGGGGGGGGGGEGGGC7@FGFGGGGGGGGGFFGGGGGDGGAFGFFFFGGGGFGGGGGF<FFFAEGGGGGFGGCGGGFGGDFFDCFGGGG9FGGGGGGGGGGGGGGC,FECE*>CCGGFGGGFGFGFGDFGCFF8F7F@*:F?9;EE8EGEGG5888CE*:CFCEG1;8:<<0++;8E*1;*<+9**2:5/:5*1*/1)*:*+07>9FF+3/:6<7+***0327*/*).>*)1.,7)56F**1****
@M03506:14:000000000-AKVR1:1:1101:4795:7320 1:N:0:28
GTACTCCTACGGGAGGCAGCAGTGGGGAATATTGGGCAATGGGCGCAAGCCTGACCCAGCCACGCCGCGTGAGTGATGGAGGCCTTCGGGTCGTAAAGCTCTGTGGGGAGGGACGAAAAAACGTTGGCTAATATCCAACGGACTGACTGTACCTTCTTAGCAAGCACCGGCTAACTCCGTGCCAGCAGCCGCGGTAATACGGAGGGTGCAAACGTTGCTCGGAATCATTGGGCGTAAAGCGCACGTAGGCGGTTCAGTATGTCGGGTGGGAAAGCCCTCGGCTTAACCGAGGAAGTGCATT
+
CCCCCGGGGGGGGGGGGGGGGGGGGGGGGGGGGGGGGGGGGGGGGGGGGGGGGGGGGGGGGGGGGGGGGFGGGGGFGGGGGGGGGGGGGGGGGGGGGGGGGGGEFGFGEGGGGGGGGGGGGGGGGGGGGGGGGGGGGGGGGGGEGGGGGGGFGGGGGEGGGGGGGGGGGGGGGGDGGGGFFFGGGGGGGGEGDFGGGFGFFGGGDGCGEFGGDEFFFCCFGGEGGGGFGGGGGGEG=EGFC5EEC7ACEFGG/=CGD?F*A9:CEG*7*)/9772*9)>7CB@E0/:*3>5;3>FF?46*1
@M03506:14:000000000-AKVR1:1:1101:11134:7330 1:N:0:28
GTACTCCTACGGGAGGCAGCAGTGGGGAATATTGGACAATGGGCGCAAGCCTGATCCAGCCATGCCGCGTGAGTGATGAAGGCCCTAGGGTTGTAAAGCTCTTTTGTGCGGGAAGATAATGACGGTACCGCAAGAATAAGCCCCGGCTAACTTCGTGCCAGCAGCCGCGGTAATACGAAGGGGGCTAGCGTTGCTCGGAATCACTGGGCGTAAAGGGTGCGTAGGCGGGTCTTTAAGTCAGGGGTGAAACCCTGGAGCTCAACTCCAGAACTGCCTTTGATACTGAAGATCTTGAGTTCGG
+
CCCCCGGGGGGGGGGGGGGGGGGGGGGGGGGGGGGGGGGGGGGGGGGGGGGGGGGGGGGGGGGGGGGGGGGDFFGFGGGGGGFGGGGGGGEGGGGFGGGFGGD9FGGGGGGGGGGGGGGGGGFGGGFFGGG>FG?FGGGGFGGGDEGEGGGGGGGGCGGGGGGGGGFEGGEGGGGGGGGGGGGDEFGGFGFE7C;CEEEGCFGGGGGGE>CGGGGGDGGDGGDEEGGCC8CDGDFGGGGFFGGDEGFDGD*7*::4AFFG699FGGCFFFF?GGDGGFG*>=FGGB7?AGF246*99@FDE
@M03506:14:000000000-AKVR1:1:1101:25801:7345 1:N:0:28
GTACTCCTACGGGAGGCAGCAGTGGGGAATCTTGCGCAATGGCCTAACGGCTGACGCAGCGACGCCGCGTGTGGGATGAAGCTCTTCGGAGTGTAAACCACTGTTGCCCGGGACGAACAGCTCGATTAGTCGAGCCTGACGGTACCGGGTGAGGAAGCACCGGCTAACTCCGTGCCAGCAGCCGCGGTAATACGGGGGGTGCGAGCGTTGTCCGGAATCACTGGGCGTAAAGGGCTCGGAGTTGGGTTGATAAGGGTGTGGTGAAAGTCTGTGGCTGAACCCCGGATCGGCCGTTCCGACG
+
CCCCCGGGDCE@GGEGGGGGGFFCCFEGGGGGGAFEFGGGC@C8<FFGECFGCGF>FF@CFGGGGGGDCCGGGGCFGGGGGGGGGGGFDDGGGGGGGGFGGEGF,?AFFCFGGG7FGGGGG,DC+3F@9=FEDGGGGE8B7FFCFFFE7<F@FFCFGGEGFC@F*B:<:9<**4=F?CCGCFEGE:EGGGG?@8>>CC:CEEC812?>5**+3?CE*AC+<++2*1::C58+97C6**1?>**+<***:6C7*<F40))*129?E*<C+*0*:9C**)*29>):C)/5-55())))0))))
@M03506:14:000000000-AKVR1:1:1101:21422:7349 1:N:0:28
GTACTCCTACGGGAGGCAGCAGTGGGGAATTTTGCGCAATGGGGGAAACCCTGACGCAGCAACGCCGCGTGGAGGATGAAGTCCTTTGGGATGTAAACTCCTTTCGACCGGGAAGATTATGACGGTACCGGAGGAAGAAGCACCGGCTAACTCTGTGCCAGCAGCCGCGGTAATACAGAGGGTGCGAGCGTTGTTCGGAATTATTGGTCGTAAAGGGCGCGTAGGCGGTGCGGTACGTCTCCTGTGCAATCTCCGGGCTCAACTCGGAGGCGTCAGGGGGACCTGACGGTCTCGAGTGTGG
+
CCCCCGGGGGGGD7CGGGGGGGGF@G>7FFGGGFGEF@@FDF8BFDCCFFGGGFGGG7CFFCGGEGGGGGCGCFF+=FEFFFGGG<F9EGFGGG9?FFGFFGAFABBFFF7E+:3AF?BFGGGGGGGGGGDFGG+>B<F<FFFG7<FFC7FFFGGF9CGG7FB7CGGGDGC@FF,>,,<CFGGGGG:CGGECEGGFGG>>CCCGG+A+<CE**AC7E=EEGE5*8CE=**:C=C5;5CC*0<ECC?+:+<C+:0:<*75D<+*039EC*/*7*/*27)1)/))2*)*)(*03*9))/)/9>
@M03506:14:000000000-AKVR1:1:1101:13841:7354 1:N:0:28
GTACTCCTACGGGAGGCAGCAGTGGGGAATCTTGCACAATGGGCGAAAGCCTGATGCAGCGACGCCGCGTGAGGGAAGAAGGCTTTCGGGTTGTAAACCTCTTTCAGGAGGGACGAAGCTCCTCGGGTTAATAGCCCAGAGGGTGACGGTACCTCCGGAAGAAGCCCCGGCTAACTACGTGCCAGCAGCCGCGGTAATACGTAGGGGGCAAGCGTTGTCCGGATTTATTGGGCGTAAAGAGCGTGTAGGCGGCTGGGTAGGTCCGTTGTGAAAACTCGAGGCTCAACCTCGAGACGCCGAT
+
CCCCCGGGGGGGGGGGGGGGFGGGGGGGGGGGGGGGGGGGGGFGGGGGGGGGGGGGGGGGGGGGGGGGGGGGGGGGGGGGGGGGGGGGGGGGGGGGGGGGGGGGGGGGGGGGGGGGGGGGFGGGGGGGGGGGGGGGGGGFGGGGGGGGGGGGGGGGGGGGGGGGGGGGGGGGGGGGGGGGGGGGGGGGGGGGGGGGGGDGGGGGGGGGDEEEFGGGGGGGGGCEEGGFFGEGF=8CGGF@FGCEG5:F+CEEDDCDG?CDDCF679CDCD9?:CC6*<C<C;)*+1C>:<B0).8)5@EF)
@M03506:14:000000000-AKVR1:1:1101:6341:7375 1:N:0:28
GTACTCCTACGGGAGGCAGCAGTGGGGAATATTGGACAATGGGCGCAAGCCTGATCCAGCAATGCCGCGTGAGTGATGAAGGCCTTAGGGTTGTAAAGCTCTTTTACCCGGGAAGATAATGACTGTACCGGGAGAATAAGCCCCGGCTAACTCCGTGCCAGCAGCCGCGGTAATACGGAGGGGGCTAGCGTTGTTCGGAATTACTGGGCGTAAAGGGCTCGTAGGTGGCCAACTAAGTCAGACGTGAAATCCCTCGGCTTAACCGGGGAACTGCGTCTGATACTGGATGGCTTGAGTTCGG
+
CCCCCGGGGGGGGGGGGGGGGGGGGGGGGGGGGGGGGGGGGGGGGGGGGGGGGGGGGGGGGGGGGGGGGGGGGGGGGGGGGGGGGGGGGGFGGGGGGGGGGGGGGGGGGGGGGGGGGGGGGGGGGGGGGGGGGGGGGGGGGGGEGGGGGGGGFFFGFGGGGGGGGGGGDGEGGGGGGGEGGGGGGGGGGGC7<FFFGGGGGGGG@FCFGGG>EGGGGGFFGCEGGGGGGFGGCCFFG9*+ACFC:EFCFGGGG+*1ABDDF9*CEDGGGGF:DDD>DFG>7*=CFF475750555@FF?EF
@M03506:14:000000000-AKVR1:1:1101:23326:7384 1:N:0:28
GTACTCCTACGGGAGGCAGCAGTGGGGAATATTGGACAATGGGGGCAACCCTGATCCAGCAATGCCGCGTGAGTGATGAAGGCCTTCGGGTTGTAAACCTCTTTCAGCAGGGAAGAAGCGCAAGTGACGGTACCTGCAGAAGAAGCACCGGCTAACTACGTGCCAGCAGCCGCGGTAATACGTAGGGTGCGAGCGTTGTCCGGAATTATTGGGCGTAAAGAGCTCGTAGGCGGTCTGGTGCGGCGGATGTGAAAGCCCGGGGCTTAACCCCGGGGCTGCATTAGTTACGGGCAGGCTAGGG
+
CCCC@FCFGGGGGGGGGGGGGGGGGGGGGFGGG,CFGGGGGGGGGGGGGGGGGGGGGGGGFFGGGGGGG:+6B?EFFGGG,CEFGGGGDGCFFGGGGGGGGGGGGCEG9CFG<FGFFGFGGGDCFGGFGGGGEAAFGGGGDC,=D<FFGCEEGCGGGFGCDFGCGGCFGG7:::FC>:,;<F,?FGG:BFG*<BCG>EGG9BCC*18+CCF988>:>8=<0C?+<?:*ACF*?*:EG**;A5*:7C51*<<7:?FGE7>DC5C5F*ACCCCEC3)2>7*6:@6++1?@:D>>)))0.95)0
@M03506:14:000000000-AKVR1:1:1101:16765:7386 1:N:0:28
GTACTCCTACGGGAGGCAGCAGTGGGGAATATTGGACAATGGGCGCAAGCCTGATCCAGCCATGCCGCGTGAGTGATGAAGGCCCTAGGGTTGTAAAGCTCTTTTGTGCGGGAAGATAATGACGGTACCGCAAGAATAAGCCCCGGCTAACTTCGTGCCAGCAGCCGCGGTAATACGAAGGGGGCTAGCGTTGCTCGGAATCACTGGGCGTAAAGGGTGCGTAGGCGGGTCTTTAAGTCAGGGGTGAAATCCTGGAGCGCAACTCCAGAACTGCCTTTGATACTGAGGAGCTTGAGTTCGG
+
CCCCCGGGGGGGGGGGGGGGGGGGGGGGGGGGGGGGGGGGGGGGGGGGGGGGGGFGGGGGGGGGGGGGGFFCFFGGGGGGGGGGGGGGGGGGGGGFGGGGGGGGGGGGGGGGGGGGGGDFDFFGFGGGGGGGGGGGGGGGGGGGEGGGGFFGGGGGGECFGGGGGGGGGGFEEFFFGGGGGGGGGGGGGGGDGGC:CEEGGGFG7+@F58*:C>FGGGGGGCEGG@:CE?CEF?EFGGGGGGGGGGFG7F9?70<7E47>*:D?CFFGG*AFFGFFFBC7?*0:C?673*7:?@@F8@F<D
@M03506:14:000000000-AKVR1:1:1101:10377:7400 1:N:0:28
GTACTCCTACGGGAGGCAGCAGTGGGGAATATTGGACAATGGGCGAAAGCCTGATCCAGCAATGCCGCGTGAGTGATGAAGGCCTTAGGGTTGTAAAGCTCTTTTACCCGGGAAGATAATGACTGTACCGGGAGAATAAGCCCCGGCTAACTCCGTGCCAGCAGCCGCGGTAATACGGAGGGGGCTAGCGTTGTTCGGAATTACTGGGCGTAAAGCGCACGTAGGCGGCTTTGTAAGTTAGAGGTGAAAGCCCGGAGCTCAACTTCGGAATTGCCTTTAAGAATGCATCGCTAGAATTGTG
+
CCCCCGGGGGGGGGGGGGGGGGGFGGGGGGGGGGGFGFFGGGGCEG:@CFGFGGGDGGGGGGGGGGGGGCGGEGGAFCFFGGGGGGGGGCFGFGGGGGGFGGFGGGGGGGDG:CF,FGDFGGGGGGFGFFGGDGDFGGGCCAFCEGGGD>D<DFGGGGGGGGGGEFDGGEGFEGGGGD*FEGGGGGGGGGCCGE@C>885BGGGGGGGGEEEECC?CECCCGFCE98E58::EC+0<A7@??EFC5CF?+*0CEEG=32*039<+:>D51:)77:+?77CF**9C@7*.95()77**9696
@M03506:14:000000000-AKVR1:1:1101:17630:7408 1:N:0:28
GTACTCCTACGGGAGGCAGCAGTGGGGAATATTGGACAATGGGGGCAACCCTGATCCAGCAATGCCGCGTGAGTGATGAAGGCCTTCGGGTTGTAAAGCTCTTTTGGCGGGGACGATGATGACGGTACCCGCAGAATAAGCCCCGGCTAACTTCGTGCCAGCAGCCGCGGTAATACGGAGGGTGCAAGCGTTGTTCGGAATCACTGGGCGTAAAGCGCGTGTAGGCGGCCTTCTCAGTCTGGTGTGAAAGCCCGGGGCTCACCCCCGGAAGTGCATTGGATACTGGAAGGCTGGAGTACCG
+
CCCCCGGGGGGGGGGGGGGGGGGGGGGGGGGGGGGGGGGGGGGGGGGGGGGGGGGGGGGGGGGGGGGGGGGGGGGGGGGGGGGGGGGGGGGGGGGGGGFGGGGGGGGGGGGGGGGDGGGGGGGGGGGGGGGDGGGGGGGGGGGGGGGGGGGGGGGGGGGGGGGGGGGGGGGDGGDGFD**=EEGGCFGCEGGEGGGGGGGGCEC?FGGGG>EEFGGGGGEECFGGGGEGGGCC<CFF?C7FCFGGGCDCFGF3CEDCE:F6CFDGGGD=CE6FF:CF?DGC*)0<?C)1C>>F@4594==D
@M03506:14:000000000-AKVR1:1:1101:14777:7418 1:N:0:28
GTACTCCTACGGGAGGCAGCAGTCGGGAATTTTGGGCAGTGGGCGCAAGCCTGACCCAGCAACGCCGCGTGAAGGATGAAATCCCTCGGGATGTAAACTTCGCAAGAACGGGAAGAATAAGTAGGGGACAACACCCCCTATGATGACGGTACTGTTTGTAAGCTCCGGCTAACTCCGTGCCAGCAGCCGCGGTAATACGGGGGGAGCAAGCGTTGTTCGGATTTACTGGGCGTAAAGGGCGCGTAGGCGGCCACCGCAAGTCGGTTGTGAAATCTCTGGGCGTAACCCAGAAAGGTAAACC
+
CCCCCGGGGGGGGGGGGGGGFGGGGGGGGGGGGGGGGGFGGGGGGGGGGGGGGGGGGGGGGGGGGGGGGGGEGGFFGGGGFGFGGGGGGGDGGGGGGGGGGGGGGGGGGGGGFGGGGGGGGGGGGGGGGCFGGDGGGGGGGGDGGGGGGGGDGFFGGGGGGFGAGEFGGEGGGGGGDFGGGGGGGGGGGGGGG7C999CCEGGGGGGCGGGGE8CCFGE=CCEFFF+9:CCECEG5FFGGGEGGEEGGGGCEDFFGGFCD0ACGE<57:D+9C7*0:4C47)012<>7,>)4F:F4*1*9<
@M03506:14:000000000-AKVR1:1:1101:10463:7431 1:N:0:28
GTACTCCTACGGGAGGCAGCAGTGGGGAATCTTGCGCAATGGGCGAAAGCCTGACGCAGCAACGCCGCGTGCGGGATGAAGGCCCTCGGGTTGTAAACCGCTTTCAGCAGGAACGAAAATGACGGTACCTGCAGAAGAAGGTCCGGCCAACTACGTGCCAGCAGCCGCGGTAACACGTAGGGACCAAGCGTTGTCCGGATTTATTGGGCGTAAAGCGCTCGTAGGCGGTTCGGTAAGTCGGGTGTGAAACCCCTGGGCTCAACCCGGGGACGCCACCCGATACTGCTGTGACTCGAGTTCG
+
CCCCCGGGGGGGGGGGGGGGGGGGGGGGGGGGGGGGGGGGGGGGGGGGGGGGGGGGGDGGGGGGGGGGGGGGGGGGGGGGGGGGGGGGGGGGGGGGGGGGGGGGGGGGGGGGGGGGGGGGGGFGGGGGGGGGGGGGGGGGGGGGGGGGGGGGGGGGGGGGGGFGGGGGGGGGGGGGGGFFGGGGGGGGGGEEC:EGG5*;;@FFGEGGGEG5CCGGGG85CCEFGFGGGGGED5F=EGGEGDFGGGGGGGGEGGGGGF**9CFCEDCGDDEFDGGGF>G5)7BFF47:<CFAFF>)8F:F:
@M03506:14:000000000-AKVR1:1:1101:4246:7434 1:N:0:28
GTACTCCTACGGGAGGCAGCAGTGGGGAATATTGGACAATGGGGGCAACCCTGATCCAGCAATGCCGCGTGTGTGAAGAAGGCCTTAGGGTTGTAAAGCACTTTAGGCTGGGAGGAAGATATTTAGTTTAAGAGATGAAATATTTGACTGTACCGGCAGAATAAGCACCGGCTAACTCCGTGCCAGCAGCCGCGGTAATACGGGGGGAGCAAGCGTTGTTCGGATTTACTGGGCGTAAAGGGCGCGTAGGCGGCCAGCACAAGTCAGTTGTGAAATCTCCGAGCTTAACTCGGAAAGGTCA
+
CCCCCFGFGGGGGGGGGGGGGGFGGGGGGGGGGFGGGGGGGFGGGGGGGGGGGGGGGGGGGGGGFGGGGFGGGGGGGGGGGGGGGGGGGGCGGGGGGGGGGGGGGFGGDGGG?GGFGGGGGGGGGGCFGGFGGGGDFDDGFFGFFGFGGFGGGGGGGGGFFGGGGGGG77FEGGFGGCFEF7FFFGGGGFCED7EEEGGGGGGGGGGEGGGGGGGGGGECFGGGEG6EFGGDGGGGEGGGGEGDGCCDEGGGGGCGGFGGG=<E7CEDCGGDCCGGG677<>DE*<>F<7@BF3<DF)**0
@M03506:14:000000000-AKVR1:1:1101:14568:7454 1:N:0:28
GTACTCCTACGGGAGGCAGCAGTAGGGAATTGTTCGCAATGGGCGCAAGCCTGACGACGCAACGCCGCGTGGAGGATGAAGACCTTCGGGTCGTAAACTCCTTTCGACCGAGATGAATACTCGCCGACTTAATACGTTGGCGAGCTGACAGTATCGAGGGAAGAAGCCCCGGCTAACTCCGTGCCAGCAGCCGCGGTAATACGTAGGGTGCGAGCGTTAATCGGAATTACTGGGCGTAAAGTGTGCGCAGGCGGCTTCGCAAGGCGAGTGTGATATCCCCGAGCTTACTTTGGGAATTGCG
+
CCCCCGGGGGGGGGGGGGGGFGGGGGGGGGGGGGGGGGGGGGGGGGGGGGGGGGGGGGGGGGGGGGGGGGGGFGGCFGGGGGGGGGGFGGGGGGGGGGGGGGGGGGFGGGCFGGGGGGGGGGGGGGGGGGGGGGGGGGGGGGGGGGGGGGGGGGGGCCGGEGGGGGGGGGGGGGGGGGGGGGGGGGGGGGGGEGDGGGGGEFGCFGGGGDEECGGGCG*C<CFGDCGGGCGGGDDE5CCFC<CGFCECGGGGGGGCGFG3:CD*2>*>CC2=>>C+;6*77:>C*):))006/;0)87FF>
@M03506:14:000000000-AKVR1:1:1101:19440:7477 1:N:0:28
GTACTCCTACGGGAGGCAGCAGTGGGGAATTTTGCGCAATGGGCGAAAGCCTGACGCAGCGACGCCGCGTGGAGGATGAAGGCCCTTGGGTTGTAAACTCCTGTCAGGTGGGAAGAAAGGCTTCTTGTGAATAGCTTGGAGTCCTGACTGTACCACCGGAGGAAGCCCCGGCTAACTCCGTGCCAGCAGCCGCGGTAATACGGAGGGGGCTAGCGTTGTTCGGAATTACTGGGCGTAAAGCGCGCGTAGGCGGCTTTGTAAGTTAGAGGTGAAAGCCCGGGGCTCAACTCCGGAATTGCCT
+
CCCCCGGGGGGGGGGGGGGGGGGGGGGGGGGGGGGGGGGGGGGGGGGGGGGGGGGGGGGGGGGGGGGGGGGGGGGGGGGGGGGGGGGGGGGGGGGGGGGGGGGGGGGGGGGGFGGGGGGGGGGGGGGGGGGGGGGGGGDGGGGGGGGGGGGGGGGGGGGGGGG7FGFGGGGDFGFFGFFF<CFFFGGGGGGGGCGGGGCFGGGGGGGGGGGGFGGGEEEFCCECCFDCGEC+ACGGE*9FGGGGGE:CECFGDCC38?:79CF:CF7FF*:FCGC69@GDD>>:5?77<CFBB)73)7*6*
@M03506:14:000000000-AKVR1:1:1101:7435:7481 1:N:0:28
GTACTCCTACGGGAGGCAGCAGTGGGGAATCTTGCGCAATGGGAGCAATCCTGACGCAGCGACGCCGCGTGGGGGAGGAAGGGCTTCGGCTCGTAAACCCCTGTTGCCCGGGGCGAACCTCGGCTTTCGAGCCGACTGACGGTACCGGGTGAGGAAGCACCGGCTAACTCCGTGCCAGCAGCCGCGGTAATACGGAGGGTGCGAGCGTTGTCCGGAATCACTGGGCGTAAAGGGCGCGTAGGCGGCATGCCAAGCGCGGGGTGAAAGACCGGGGCTCAACCCCGGGTCGGCCGTGCGGACG
+
CCCCCGGGGGGGGGGGGGGGGGGGGGGGGGGGGFGGGEGGGGGGGGGGGGGGGGGGGGGGGGGGGGGGGCFGGGGCFGFFGGGGGGGDGGFEGEGGGGGGGGGGGGGGGGGGGGGGGGG>FGEDFGFFGGGGGGGGGGGGGGGGGGGGGCEFGGGFGCFGGDEEEGCFFGGGGGGGGGGGGGGGGGGGGGGGGGGEGGG88*CCEEE5CCECCEGEEGCCGGGGDCE8?8C?FGGE5C58EGC5CC578AF69CFD*))9559C9CC*:*/)9CCC3609C5)/::939GFBB.7<B>)..
@M03506:14:000000000-AKVR1:1:1101:13042:7484 1:N:0:28
GTACTCCTACGGGAGGCAGCAGTCGAGGATCTTCGGCAATGGGCGCAAGCCTGACCGAGCGACGCCGCGTGCGCGATGAAGGCCTTCGGGTTGTAAAGCGCTGTCGAGGGGGAGGAAGGCCCCGCAAGGGGCTTGACCTAGCCCTGGAGGAAGCACGGGCTAAGTTCGTGCCAGCAGCCGCGGTAAGACGAACCGTGCGAACGTTGTTCGGAATCACTGGGCTTAAAGGGCGCGTAGGCGGGCTCCCAAGGCCGGGGTGAAAGCTTTCGGCTCAACCGGAAAACGGCCTTGGATACTGGGG
+
CCCCCGGGGGGGGGGGGGGGCCFFFGGGGGGGGGGGGGGGGGGGGGGGGGGGGGGGGEGGGGGGGGGGGGGGGGEFGGGGGGGGGGGGGGGEGGGGGGGGGGGGFGGGGGGGGGGGGGGGFGGGGGGGGGGGGGGGGGGGGGGGGGGGGGGGGGGGGGGGCGGGGGGGGGGGCFGFG>FGGGGG>EFDDGGEDGG8*8C5:?>CFEECFGDEGGFC+++;FG6>EGGGFE=>EEEEEE68EGEGG5FCFG*:CEEGGEGCCFGGGGF>ECE>D*76C>G)>>>GEFGE6FFF??FF*1?>)
@M03506:14:000000000-AKVR1:1:1101:6142:7491 1:N:0:28
GTACTCCTATGGGAGGCAGCAGTGGGGAATATTGGACAATGGGCGCAAGCCTGATCCAGCCATGCCGCGTGAGTGATGAAGGCCCTAGGGTTGTAAAGCTCTTTTGTGCGGGAAGATAATGACGGTACCGCAAGAATAAGCCCCGGCTAACTTCGTGCCAGCAGCCGCGGTAATACGAAGGGGGCTAGCGTTGCTCGGAATCACTGGGCGTAAAGGGTGCGTAGGCGGGTCTTTAAGTCAGGGGTGAAATCCTGGAGCTCAACTCCAGAACTGCCTTTGATACTGAAGATCTTGAGTTCGG
+
CCCCCGGGGGGGGGGGGGGGGGGGGGGGGGGGGGGGGGGGGGGGGGGGGGGGGFFGGGGGGGGGGGGGGGGGGGGGGGGGGGGFGGGGFGFGGGGGGGGGGGGGGGGCGGGGGGGGGGGGGFDGGGFFGGG:FFGGGGGGC,AFGGGGGGGGGGGFGGGGGGGGGGGGGDEGGFFGGGGGGGGEGGFGGGGGGC;CCGCE7CCFEGFCFEGGGGGGGGGGG8C?CFGDE888+<C7EGCEGGGGCEGGC+:C79<<C)97+<CFGD?49CG6FG4C76D7C?FCF?C66*99?FFF8@9;@
@M03506:14:000000000-AKVR1:1:1101:11048:7491 1:N:0:28
GTACTCCTACGGGAGGCAGCAGTGGGGAATTGTTCGCAATGGGCGCAAGCCTGACGACGCAACGCCGCGTGGAGGACGAAGATCTTCGGGTCGTAAACTCCTGTCGAGCGGGAAGAACGTTTCGCGGTTGAATACACCGTGGAAGTGACGGTACCGCTAAAGGAAGCCCCGGCTAACTCCGTGCCAGCAGCCGCGGTAATACGGGGGGGGCAAGCGTTGTTCGGATTCATTGGGCGTAAAGGGTGCGTAGGTGGCGCCGTAAGTGGGGTGTGAAATTTCGGAGCTTAACTCCGAAACTGCC
+
CCCCCGGGGGGGGGGGGGGGGGGGGGGGGGGGGGGGGGGGGGGGGGGGGGGGGGGGGGGGGGGGGGGGGFGGGGGGGGGGGGFGGGGGGGGGGGGGGGGGGGFFGGGGGGGGDDEFFFGDGGGGGGGGGGGGGGFGGGGGGGEGGGGGGGGGGGGGGDFGGGGGGGGFFGGGGGGFFGGGGGGGG7FGGGGGGEDEECEFGGGGGGGEG>?88CDG:CEGGGGGGDDCG?CGGGGCEE3CGGG6EEEG=EGGGFFC=><)*299+>=<CG5B>**A:@DGG:>=E):74>F0555>BF460
@M03506:14:000000000-AKVR1:1:1101:23240:7511 1:N:0:28
GTACTCCTACGGGAGGCAGCAGTCGGGAATTTTGGGCAATGGGCGAAAGCCTGACCCAGCAACGCCGCGTGAAGGATGAAATCCCTCGGGATGTAAACTTCGCAAGAACGGGAAGAATAAGTAGGGGACAATACCCCCTATGATGACGGTACTGTTTGTAAGCTCCGGCTAACTCTGTGCCAGCAGCCGCGGTAATACAGAGGTCTCAAGCGTTGTTCGGATTCATTGGGCGTAAAGGGTGCGTAGGCGGCGCGGTAAGTCGGGTGGGAAATCTCGGGGCTTAAGTCCGAAACGGCATTCG
+
CCCCCGGGGGGGGGGGGGGGGGGGGGGGGGGGG9CBFGGGGGGGGGGGGGGGGGGGGGGGGGGGGGGGGGGEGGGFGGGGGGGGGGGGGGCFGGGGGGGGGGGGGGGGGGGGCGECFFGGGGGGGGGGGGC9FCFGFEEF@FGFGFGGGFGEGGGAFGGGGGFGEFGGGGGGGGGC<FEFGGGGC<FGEDGGGGGFFGGFGGD8FGG99B?CB=8E59EGE*;EC7<++;/:ECEFGF5EEGGG5*EDCC2*9CC5*7C*05CE*77)10:*:CCGGF59)76C+/:@:<5(7)53;;=F?
@M03506:14:000000000-AKVR1:1:1101:8001:7513 1:N:0:28
GTACTCCTACGGGAGGCAGCAGTGGGGAATATTGCGCAATGGGCGAAAGCCTGACGCAGCAACGCCGCGTGAGTGATGAAGGCCTTCGGGTCGTAAAGCTCTGTCGGAGGGAACGAATGTTTCTGAGGTTAACAGCCTCAGGAAGTGACGGTACCCTCAAAGGAAGCACCGGCTAACTCTGTGCCAGCAGCCGCGGTAATACAGAGGGTGCTAGCGTTGTTCGGAATCATTGGTCGTAAAGGGCGTGTAGGCGGTTTGTTAAGTCATGTGTGAAATCCCTCGGCTCAACCGGGGAACGACG
+
CCCCCGGGGGGCFGGGGGGGGGGGGGGGGFGGGFGGGGGGGGGGGGGGGGGGFGGGGGGGGGGGGGGGGGGGGGGFGFGGGGGGGGGGGGGGGGGGGGGGGGGGFGEEDGGGAFGEGFGGGGGGGGFFFGFFFFFGGGGG@CFGGGGGG7FEGG@FFGCF9FGGGGGGGFCCDFGGGFFGGGGCGDCGGFFBFGDCC7EFEGGGCGFCEGCFGFGG**8CE9;CCCFGFGFDG2<?CFGF?755CEEGGGD+77>CEFCGG77E+:9C<DG>?C>FG0694<)*:>762*.15@:>>E>@7
@M03506:14:000000000-AKVR1:1:1101:4038:7526 1:N:0:28
GTACTCCTACGGGAGGCAGCAGTGGGGAATTTTGCGCAATGGGCGAAAGCCTGACGCAGCAACGCCGCGTGGAGGATGAAGGTCTTTGGATTGTAAACTCCCGTCAGCGGGGAAAAAGCGACTCGGCCTCATACGCCGGGGAGTTGATTGTACCCGCCGAGGAAGCCCCGGCTAACTCTGTGCCAGCAGCCGCGGTAATACAGAGGGGGCAAGCGTTATTCGGAATGATTGGGCGTAAAGGGCGCGTAGGCGGCTTGGCAAGTGGAAGGTGAAATCCATCGGCTTAACCGAGGAACTGCCC
+
CCCCCGGGGGGGDGGDGGGGFFG8FGGGGGGGGGGGGGGGGDFGEE>CFGGGGGGGGFGGFDD7FGGGGEGGEGGEFFGFFGGGGGFGGGGGGGGAEFFFGFBEFGGGGGGG:BFFFGGGGGG><CFEGGGGGGGGGGGGG:CB<;3BFAC<;@CFD*=<<CCCCGGEGGC5CCEE7C:C9+<AC<C6*8CGCE>EGDD7:@+3+;58:8*28*/;CCFGG=6*/A+20@FG*/:?CEF+CGCC*:*):*0:9C5CC)9*32:C9C+*=7C677:?7*:C<55//908-9<(8>).69*7F
@M03506:14:000000000-AKVR1:1:1101:9526:7528 1:N:0:28
GTACTCCTACGGGAGGCAGCAGTGGGGAATTGTTCGCAATGGGCGCAAGCCTGACGACGCAACGCCGCGTGGAGGACGAAGATCTTCGGGTCGTAAACTCCTGTCGAGCGGGAAGAACGTTTCGCGGTTGAATACACCGTGGAAGTGACGGTACCGCTAAAGGAAGCCCCGGCTAACTCCGTGCCAGCAGCCGCGGTAATACGGGGGGGGCAAGCGTTGTTCGGAATTACTGGGCGTAAAGGGCTCGTAGGTGGCCAACTAAGTCAGACGTGAAATCCCCAGGCTCAACTTGGGAACTGCG
+
CCCCCGGGGGGGGGGGGGGGGGGGGGGGGGGGGGGGGGGGGGGGGGGGGGGGGGGGGGGGGGGGGGGGGGGGGGGGGGGGDGGGGGGGGGGGGGGGGGGGGGGGGGGGGGGGGEGGGGGFFGGGGGGGGGGFGGGGGGGGGGEGGGGGGGGGGGGGGGGGDGGFGGCGGGGGGEDGGGGFEFGGGGGGGGGGGGGGGGGFDCFGGGGGGGGGGGGGG?EGFDEDG5CEFFFGGCFGGDGFFFGG*CECGGGGGGFCF>FFFCFCC>FFGGGFCC*A7)9CFB@=EFCF<D*-9FF?:9747
@M03506:14:000000000-AKVR1:1:1101:14872:7530 1:N:0:28
GTACTCCTACGGGAGGCAGCAGTCGAGAATTTTTCTCAATGGGGGAAACCCTGAAGGAGCGACGCCGCGTGGAGGATGAAGGTCTTCGGGTTGTAAACTCCTGTCATTTGGGAACAAGGCGTACGTATTAACTGTACGTGCGTTGATAGTACCAGAAGAGGAAGAGACGGCTAACTCTGTGCCAGCAGCCGCGGTAATACAGAGGTCTCAAGCGTTGTTCGGATTCATTGGGCGTAAAGGGTGCGTAGGTGGCGTGGTAAGTCGGGTGTGAAATTTCGGAGCTTAACTCGGAAACTGCATT
+
CCCCCGGGGGGGGEGGGGGGFGGGGGGGEGGGGGGGGGGGGGGGGGGGGGGGGGGGF@FGGGGGGGGGGGGGEGGGGGGFGGGGGGGGGGGGGGGGGGGGGGGGGGGGGGDGGGGGGGGGGGGGGGGGGFGGGGGGGGGGGGF=CFGGGGGFFGGGGGFGGGGGGGGGGGGGGGGDFGFFGGGGGG7CF@FGGGGFCFG;9B98CCFFGG99CEE>EEGFGGEGGGGFGGGGGEG5CFGGGGGGG:EGGGGGG=:DEFF:CGCEGD5DGD0/:>>?>?)*185C?6CBF*795)77FFFFF
@M03506:14:000000000-AKVR1:1:1101:14725:7534 1:N:0:28
GTACTCCTACGGGAGGCAGCAGTGGGGAATTGTTCGCAATGGGCGCAAGCCTGACGACGCAACGCCGCGTGGAGGATGAAGACCTTCGGGTCGTAAACTCCTTTCGATCGAGACGAACGGCCTCCGGGTGAATAGTTCGGAGGAATGACGGTACCGAGAGAAGAAGCCCCGGCTAACTCCGTGCCAGCAGCCGCGGTAATACGGGGGGGGCAAGCGTTGTTCGGAATTACTGGGCGGAAAGGGCTCGTAGGTGGCCAACTAAGTCAGACGTGAAATCCCTCGGCTTAACCGGGGAACTGCG
+
CCCCCGGGGGGGGGGGGGGGGGGGGGGGGGGGGGGGGGGGGGGGGGGGGGGGGGGGGGGGGGGGGGGGGGGGGGGDGGGGGGGGGGGGGGGGGGGGGGGGGGGGGGGGGGGGFDGGGGGGGGGGGGGGGGGGGGGFFCGGGGGGGFFCGGGGGGGGGGEECFGCGGGGGGGGGGGGGGGGGGGDCFGGDGGGGGGGEECFGGGGGGGGGGD**:@E8EG8CFCEE>FGCFFFG=CE58C=EGCC::77;=C:9E=F?FCGGGGEC>FDGD1<F*0+:?FFFB:E:B4@AGDBEE>@FFF47
@M03506:14:000000000-AKVR1:1:1101:4818:7550 1:N:0:28
GTACTCCTACGGGAGGCAGCAGTGGGGAATATTGGACAATGGGCGCAAGCCTGATCCAGCCATGCCGCGTGAGTGATGAAGGCCCTAGGGTTGTAAAGCTCTTTTGTGCGGGAAGATAATGACGGTACCGCAAGAATAAGCCCCGGCTAACTTCGTGCCAGCAGCCGCGGTAATACGAAGGGGGCTAGCGTTGCTCGGAATCACTGGGCGTAAAGGGTGCGTAGGCGGGTCTTTAAGTCAGGGGTGAAATCCTGGAGCTCAACTCCAGAACTGCCTTTGATACTGAAGATCTTGAGTTCGG
+
CCCCCGGGGGGGGGGGGGGGGGGGGGGGGGGGGGGGGGGGGGGGGGGGGGGGGGGGGGGGGGGFGGGGGFGGGFFFGFGGGGGGGGGGGGFGGGGGGGGGGGGGGGGFGGGGGGGGGGGGGGGEGGGGGGGGGGGGGGGGGGFEGGGDDGGFGGEFCCFGGGGGGGGGGGGGGGFGGFGGGCECEEGFGGGGDFCEGGGGC?FCCEFGGGGGGGGCCFEGGGGC5ECEC8ECCF:CF<7@CFFG7::7@7967+<*@.*0+2>9CFGGGFEFGGFGG*77**=9?=CF)0=AFF??FF4BE
@M03506:14:000000000-AKVR1:1:1101:23892:7556 1:N:0:28
GTACTCCTACGGGAGGCAGCAGTGGGGAATATTGGACAATGGGCGAAAGCCTGATCCAGCAATGCCGCGTGAGTGATGAAGGCCTTAGGGTTGTAAAGCTCTTTTACCCGGGATGATAATGACAGTACCGGGAGAATAAGCTCCGGCTAACTCCGTGCCAGCAGCCGCGGTAATACGGAGGGAGCTAGCGTTGTTCGGAATTACTGGGCGTAAAGCGCACGTAGGCGGCGATTCAAGTCAGAGGTGAAAGCCCGGGGCTCAACCCCGGAACTGCCTTTGAAACTAGATTGCTAGGATCCTG
+
CCCCCGGGGGGGGGGGGGGGGGGGGGGGGGGGGGGGGGGGGGGGGGGGEGGGFFDFGEFGGGGGGGGGGGGGEGGFGGGGGGGGGGGFFGFGGGGGFGGGGGGGGFFGGGGGCFGGGGFGGGGGGGGFGGGGGGGGGGGGGGGGGGDGGGGGGGGGGGGGGGDGGFGGGGGGGGGGFCFGGEFFGGGGGGGGGGGGDGG>ECEFFGGGGGGGGGGCEEGDGGFGGGGGDGG/A7+<CC:?FFDFEFCFFEFEGEGDD>CCC6>FEGGDGGG6***3?6>*009+<?**6>?AFF)086:B*
@M03506:14:000000000-AKVR1:1:1101:20110:7562 1:N:0:28
GTACTCCTACGGGAGGCAGCAGTGGGGAATCTTGCGCAATGGCCGAAAGCCTGATCCAGCAATGCCGCGTGAGTGATGAAGGCCTTAGGGTTGTAAAGCTCTTTTACCCGGGATGATAATGACAGTACCAGGAGAATAAGCCCCGGCTAACTCCGTGCCAGCAGCCGCGGTAATACGGAGGGGGCTAGCGTTGTTCGGAATTACTGGGCGTAAAGGGCTCGTAGGCGGCCAACTAAGTCGGATGTGAAATCCCCAGGCTTAACCTGGGAACTGCATCCGATACTGGATGGCTTGAATCCGG
+
CCCCCGGGGGGGGGGGGGGGGGGGGGGGGGGGGGGGGGGGGGGGGGGGGGGGGFGGGGGGGGGGGGGGGGGDGGGGGGGFAFGGGGGGGGGGGGGGGGGGGGGGGGGGGGGGGGGGGGGGGGGGGGGFGGGGGGGGGGGGGGGGGGGEGFGDGGGGFGGGFGFGCGGGGDCFGGFGGEEECGG>F:FGGGFFG7CFGG7E@FG?CFEFGGGGGFGGGGC8==EFGGEG>EDCFDGGGGFGGCEGGGGD?CFGGFDDFFGGFGDGD5FF:DGFFF><7)959>@9+9<B?GFF>54:*=FEF
@M03506:14:000000000-AKVR1:1:1101:11273:7564 1:N:0:28
GTACTCCTACGGGAGGCAGCAGTCGAGAATTTTTCTCAATGGGGGAAACCCTGAAGGAGCGACGCCGCGTGGAGGATGAAGGCTTTCGGGTTGTAAACTCCTGTCATTTGGGAACAATGCCTATTAGTTAACTGCTAGCAGGTTGATAGTACCAGAAGAGGAAGAGACGGCTAACTCTGTGCCAGCAGCCGCGGTAATACAGAGGTCTCAAGCGTTGTTCGGATTCATTGGGCGTAAAGGGTGCGTAGGGGGCGCGCTAAGTCAGGTGTGAAATTTCGGAGCTTAACTCCGAAACTGCATT
+
CCCCCGGGGGGGGGGGGGGG@CFFGGGGFFGGGGGGGGGGGGGGGGGGGGGGGGGGGGGGGGGGGGGGGGGG@EGEGGGGGGGGGGGGGGGGGGGGGGGGGGGGGGGGGGGGGGGGGGGGGGGGGGGGGGGGGGGGGGGGGGGGGGGGGGGGGGGFGGEGGGGGGGGGGGGGGGGGGGGGGGGGGGGGGGGGGGGGGGGGGGGGGGGGGGGGGGGEGGFGGGEGGGGG++<CFEE5CC7CEGEGGGGCE*/CDDEGGFG3CEDCCFEF:5:7FGGFFF7*9B4CCB>?AF59>@>@F=*=@
@M03506:14:000000000-AKVR1:1:1101:22401:7567 1:N:0:28
GTACTCCTACGGGAGGCAGCAGTCGAGAATTTTTCTCAATGGGGGAAACCCTGAAGGAGCGACGCCGCGTGGAGGATGAAGGCTTTCGGGTTGTAAACTCCTGTCATTTGGGAACAAGGTTGTGCGGTTAACTGCCGCGTAATTGATAGTACCAGAAGAGGAAGGGACGGCTAACTCTGTGCCAGCAGCCGCGGTAATACAGAGGTCTCAAGCGTTGTTCGGATTCATTGGGCGTAAAGGGTGCGTAGGTGGCGTCGTAAGGCAGGTGTGAAATCTCGGGGCTTAACTCCGGAACTGCATT
+
<CCC-CFFDGGDEBEDDEGGGGGFGGGGFDGGGGFGGGGGFGCGGGFGDFGGFFFGG8FGGGGC:FGGGGGGCFG7EFGGFDDEFFG@+FFGGGCDCFEFFCEFB<F9,CFG@<BFFGG,?<F:FGGGGGGGGFDFGGGFF+@FGGCCFGG@FGC:FGFFGGGGGGGGGGG77?AFFCFGGG9FFFECCFGGG:1*;CECFEGDFCE?+0+<EE;;?EFGEG5:8990<78*2::8:8:@C*:CE75C=+9:*111C;<CE65*7C5C?D0/2:*+*0*9/)0:+**16*<(85))//7*9
@M03506:14:000000000-AKVR1:1:1101:4279:7572 1:N:0:28
GTACTCCTACGGGAGGCAGCAGTCGGGAATTTTGGGCAATGGGCGAAAGCCTGACCCAGCAACGCCGCGTGAAGGATGAAATCCCTCGGGATGTAAACTTCGCAAGAATGGGAAGAATTAGTAGGGGTTAATACCCTCTATGATGACGGTACCATTTGTAAGCTCCGGCTAACTCCGTGCCAGCAGCCGCGGTAATACGGGGGGAGCAAGCGTTGTTCGGATTTACTGGGCGTAAAGGGCGCGTAGGCGGTCAGCACAAGTCAGTTGTGAAATCTCCGGGCTTAACTCGGAGAGGTCAACT
+
CCCCCGGGGGGGGGGGGGGGGGGGGGGGGGGGGGGGGGGGGGGGGGGGGGGGGGGGGGGGGGGGGGGGGGGGGGGGGGGGGGGGGGGDGGDGGGGGGGGGGGGGGGGGGGGG8FGGGGGGGGGGGGGGGGGGGGGFDGFGGGGGGGGGGGGGGGGDFGGGGFDGGGGDGGGGGGGGG*5FCFGGGFGFGGGGG7EGGCFDEDGDC8EGCFFEEEEE8FE=EEG9F?77EGFG5CCCGDCEGGGEECEFGD5CGGG7EFGGGGGGGCGGEC9BCFC?7.CDCB4<?F>417>>:;BFFFFF8
@M03506:14:000000000-AKVR1:1:1101:15212:7587 1:N:0:28
GTACTCCTACGGGAGGCAGCAGTCGGGAATTTTGGGCAATGGGCGAAAGCCTGACCCAGCAACGCCGCGTGAAGGATGAAATCCCTCGGGATGTAAACTTCGCAAGAACGGGAAGAATAAGTAGGGGACAATACCCCCTATGATGACGGTACCGTTTGTAAGCTCCGGCTAACTCCGTGCCAGCAGCCGCGGTAATACGGGGGGAGCAAGCGTTGTTCGGATTTACTGGGCGTAAAGGGCGCGGAGGCGGCCAGTGCAAGTCAGTTGGGAAATCCCCGAGCTTAACTCGGAAAGGTCAACT
+
CCCCCGGGGGGGGGGGGGGGGGGGGGGGGGGGGGGGGGGGGGGGGGGGGGGGGGGGGEGGGGGGGGGGGGGGGGGCFGGGGGGGGGGGGGGGGGGGGGGGGGGGGGGGGGGG>CFGGGGGGGFGGGGGGGGGGGGGGGGGGGGFGGGGGGDCFGGGGGGGGGGGFFDGGDGGGGGGGGGGGGGGGGGFEGGGGGGGGGGEEGGGEGGF?C:EGGGGGFGGDGGFC:<CCFFGC5AFGG3:=ED*:CC7EGGD):EC9F7D<FGGFF9***287:*<*>3>D5)0997BBG8?:5)**0940
@M03506:14:000000000-AKVR1:1:1101:25847:7615 1:N:0:28
GTACTCTTACGGGAGGCAGCAGTGGCGAATTGTTCGCAATGGGCGCAAGCCTGACGACGCAACGCCGCGTGGAGGATGAAGAATTTCGGTTCGTAAACTCCTTTCGATCGGGAAGAACAGCTTTCGGGTTAATAGCCTGGGAGTCTGACGGTACCGAGAGAAGAAGCCCCGGCTAACTCTGTGCCAGCAGCCGCGGTAGTACGGTGGGGGCGAGTGTTGTGCGGAAATACTGGGCGTAAAGGGCGCGCAGGAGGCGTGGCAAGTCGAGTGTGGAATTCATTCGCTCAACTGCGGAATGGCG
+
98BCCGEGGEGEG7@:FEEDD,CF@FEGG7CFFGGGGGGCEF8D:FGCGDFCGGFD:C@CFGGGGGGEGCEC?FC:F@FFGGF9?FF8F4CFCFCFCF9AFA9AA@FGE+>7=FE==>B<FECFFE77<F+>CA<<<,:@7>F>7DA7FB*@F*:F*5C:<,,F<FCGFGDEG*=7F:9:FF,,<9:87::*C*8:*1/++<C80*/*5?>E5*?C+3;8*<8*::*+<++++**2>5C*+3*/*2>D*27**2*128))03/<+*29+1</**20*/*******)1*3*9)5)85)//).
@M03506:14:000000000-AKVR1:1:1101:22530:7622 1:N:0:28
GTACTCCTACGGGAGGCAGCAGTGGGGAATATTGCACAATGGGCGCAAGCCTGATGCAGCGACGCCGCGTGAGGGATGACGGCCTTCGGGTTGTAAACCTCTTTCAATAGGGACGAAGCGCAAGTGACGGTACCTATAGAAGAAGCACCGGCCAACTACGTGCCAGCAGCCGCGGTAATACGTAGGGTGCGAGCGTTGTCCGGAATTACTGGGCGTAAAGGGGTAGGAGGCGGCCAACTAAGTCCGACGTGAAATCCCAAGGCTTAACCTTGGGACTGCGTCGGGTACTGGGTGGGTTGAG
+
CCCCCGGGGGGGGDGGDGGGGG<FGGGDFCFGGCDFFGGGGGGGGGGGGGGGGGGFFECFEFGGGGGCGGGGGCG7FFFGGGFCFCGGGGGGGGGFGGGFFGGEFFFGGGGFE<FFCFDG+36FGGGGGGGD:F9,@=FGF9,:,@FGGE7@CEGGCFFE,<FEGFEB:C@FG<CF@<CFFGCC7CFGGGD>CEG*2*1<CGGEGFGG7<?@GGC?C**<:8?8?8*+;8*:8*::E5D+0<?+3:5DG5:57+0*+975:5DCF<FFC7FFF**208**1)0C*09?9>4.05))8)5/)
@M03506:14:000000000-AKVR1:1:1101:11407:7635 1:N:0:28
GTACTCCTACGGGAGTCAGCAGTGGGGAATTTTGGACAATGGGTGCAAGCCTGATCCAGCCATGCCGCGTGAGTGAAGAAGGCCTTCGGGTTGTAAAGCTCTTTCGGCGGGGACGAAATGGTTCGTGCCAACACCACGGACTAATGACGGTACTCGCAGAAGAAGCACCGGCTAACTACGTGCCAGCAGCCGCGGTAATACGTAGGGTGCAGGCGTTAATCGGAATTACTGGGCGTAAAGCGTGCGCAGGCGGCTCCTTAAGTCAGATGGGAAATCCCCGGGCTTAACCTGGGAACTGCGG
+
CCCCCGGGGGGGGGGEGFGGAFFGGGGDGGGGGFEGGGGGGDFGGEGFGGGGGGGGGGFGGGGGGGGDGGGEGGGGGGGGGGGGGGGGGGEGGGGGGGGFGGGGGGGGGEECCFDGCGGGGGGGGGGDGFGG@FEGGGGGGGGGGGCGEGGFCFGEGEB<:FCGGFGGGGGGG*<FECEGGCCGGCCFFDFCGDG888CGGG3:@*/:;>6385ECGGFGFGC*;;C@CG+A85?E5*<+<>5=5=*98EGGGC5*A6CFFC7CGC9:+0*809CCC:<D:3)*:):@A0).)00)/*17)
@M03506:14:000000000-AKVR1:1:1101:25602:7665 1:N:0:28
GTACTCCTACGGGAGGCAGCAGTAAGGAATATTGGACAATGGGCGCAAGCCTGATCCAGCCATGCCGCGTGCAGGATGAAAGTGCTATGCACTGTAAACTGCTTTTGTTTGGGAAAAAACCCCTGGTTTCTACCGGGGCTGATTGTACCAAAAGAATAAGGGACGGCTAACTTCGTGCCAGCAGCCGCGGTAATACGAAGGTCCCAAGCGTTATCCGGATTTATGGGGTTGAAAGGGTGCGTAGGCGGGCTATTAAGTTAGTGGTGAAAGCCCCAAGCGTAACTTGGGAACTGTCATTTAT
+
CCCCCGGGGGGGGGGGGGGGGGGGGGGGGGGGGFGGGGGGGEGGGGGGGGGGGGGGGGGGGGG8EFFGGGDGGFGGFGGGGGFGGGGFGGGGGGFGGGGGGGGGGGGGCGGGGGGGFFG>@FEGGGGGFGGGGGDEGGGEGGGGAFGGGGFFGDFGGFGG98F7CCCFE<FA;F>3FFGCF>FGGGGGDGGGGGDFCBCEGFFCFGDFGGG58:FFGD5CC6E+++088E86+<F5CEC=EEC*AEGDEE*27+<CG=**2+**+/<*<C?:779*9)*1>>3:?=::67734089*/*19
@M03506:14:000000000-AKVR1:1:1101:16866:7666 1:N:0:28
GTACTCCTACGGGAGGCAGCAGTTAGGAATCTTGCGCAATGGGCGAAAGCCTGACGCAGCGACGCCGCGTGCGGGATGAATGCCTTCGGGTTGTGAACCGCTTTCAGCAGGGACGAAATTGACGGTACCTGCAGAAGAAGCCCCGGCCAACTACGTGCCAGCAGCCGCGGTAACACGTAGGGGGCAAGCGTTGTCCGGATTCATTGGGCGTAAAGAGCTCGTAGGCGGCTCAGCAAGTCGGGTGTGAAACCTCCAGGCTCAACCTGGAGACGCCACTCGATACTGCTGTGGCTAGCGTCCA
+
CCCCCGGGGGGGGGGGGGGGGGGGGGGGGGGGGGGGGGGGGGGGGGDEGGGGGGGEGGGGGGGGGGGGGGGGGGGGGGGGGGGGGGGGGGGGGGGGGGGGGGGGGGFFFFFEGGGGGGGGGGGGGEGGGGGGGGGGGGGGFGGGGGGGGGGGGGGGFGGGFGGGGGGGGGGDGGGGGGGFGGE5CECGCECECEGEED>//CFCFGGGGGGG5CGFFC9<E=E5E?:8E*;CFFFE=27C=EFGECFG99:*0:=FGF49+9FG6CFGFCGBGGGGGFG:DFFFGF0;>C?:5*7).<)7.
@M03506:14:000000000-AKVR1:1:1101:26986:7668 1:N:0:28
GTACTCCTCCGGGAGGCAGCAGTCGGGAATTTTTGGCAATGGGCGAAAGCCTGACCCAGCAACGCCGCGTGAAGGATGAAACCCCTCGGGATGTAAACTTCGCAATAACGGGCCGAATAAGTAGAGGATAATACCCTCTATGATGACGGTACCTTTTGTAAGCTCCGGCTAACTCCCTGCCAGCAGCCGCGGTAATACGGTGGGAGCAATCGTTGTTCGGATTTACGGTGCGTAAATTGCGCTTAGGCGGCCAGCACAAGTCAGTTGTTATATCTACACTTCTCACGCGAGAAGGTACAAA
+
CCCCCGGG9FG7ECB@FFFGGGGGDD7+@EECF,@FEGGFG@@FFFGGF@FDE8FG8C@8<EFDGG>EE=B7CFA=5EFGGCFC7=F>++@++B@FGGGCFF@FG+,<54@++++83B79,@F,,3,3DD<D<AD,>@FF8@<@,7@@+55*73,7,,77@,@F@F**1<*@:F9C,2?7,2,C<B@C:*=:*<CCC@*C+:8*<*/20+2::8FC>C*8*28+<+****2*1*1/++*0*2*2/<FD***/)*/0*)9509:<C*:>*:+/**2+2****09+27*793)()0)01****
@M03506:14:000000000-AKVR1:1:1101:13678:7668 1:N:0:28
GTACTCCTACGGGAGGCAGCAGTGGGGAATTTTGGACAATGGGGGCAACCCTGATCCAGCCATGCCGCGTGTGTGAAGAAGGCCTTCGGGTTGTAAAGCACTTTCGGACGGAACGAAATCGCGCGGGCGAATATCCCGCGTGGATGACGGTACCGTAAGAAGAAGCACCGGCTAACTACGTGCCAGCAGCCGCGGTAATACGTAGGGTGCGAGCGTTAATCGGAATTACTGGGCGTAAAGTGTGCGCAGGCGGCCGAGCAAGTCGAGTGTGAAAGCCCCCGGCTCACCGGGGGAACTGCGC
+
CCCCCGGGGGGGGGGGGGGGCFFGGGGGGGGGGGGGGGGGGGGGGGGGGGGGGGGGGGGGGGGGGGGGGGGGGGGGGGGGGGGGGGGGGGGGGGGGGGGGGGGGGGGGGGGGGGGGDGGGGGGGGGGGGGGGFGGGGGGGGGGGGGGGGGGGGGGGGGGGGGFGGGGGGGGGGGGGGGGGGGGGGGGGGGGGGGGGGGGGGGGGGGGF8>EEDDEE5==CFG=CC>@FGGGGFGGG55>E?F??FEECEGD5<>EDCDD)*:7CGGGCG7C*>>FC*5C<DDF*C=CF<354>>@@FF?B3
@M03506:14:000000000-AKVR1:1:1101:4626:7675 1:N:0:28
GTACTCCTACGGGAGGCAGCAGTGGGGAATCTTGCGCAATGGGCGAAAGCCTGACGCAGCGACGCCGCGTGGGGGACGAAGGCCCTCGGGTTGTAAACCCCTTTCGGCAGGGACGAAGCGATCGTGACGGTACCTGCAGAAGAAGCCTCGGCTAACTACGTGCCTGCAGCCGCGGTAAGACGTAGGAGGCGAGCGTTGTCCGGATTCATTGGGCGGAAAGAGCACGCAGGCGGTTTGGCAAGTCGGATGTGAAAGCCCGGAGCTGAACTCCGGACCTGGATCCGAAACAGCCGGACTAGAG
+
CCCCCGGGGGGGGGGGGGGGGGGGGGGGGGGGGGGGGGGGGGGGGGGGGCGGGGGGGGGGGGGGGGGGGGGGGGGGGGGGGGGGGGGGGGFGGEGGGGCGGGGGGGGGGGGGGGGEGEDGGCEGFGGGGG7FFCEGGGGGGGGGGFGCFFEGGGGGGGGDGGFGGEFCCFFECEEEEEG+<C*;;C?FEGGGGGGG>GCCGGG;8*<FFFEDGDG*:2:CCG6ECG8888/:?E5CGGG+3:+2:5*9EFFCF?F<F)1>*2)*+02C+:6BC9):*7*2*).:57CB(*54)))006419
@M03506:14:000000000-AKVR1:1:1101:17896:7675 1:N:0:28
GTACTCCTACGGGAGGCAGCAGTCGGGAATTTTGCGCAATGGACGAAAGTCTGACGCAGCAACGCCGCGTGAGGGATGAAGGCCTTCGGGTTGTAAACCTCTTTTCTCAGGGACGATGATGACGGTACCTGAGGAATAAGCCACGGCTAACTACGTGCCAGCAGCCGCGGTAATACGTAGGTGGCAAGCGTTGTCCGGATTTACTGGGCGTAAAGAGCGCGCAGGCGGTCGTGCAAGTCGCGTGTGAAAGCCCCCGGCTCAACTGGGGAGGGTCACGCGATACTGTTCGACTCGAAGGCAG
+
CCCCCGGGGGGGGGGGGGGGGGGGGGGGGGGGGGGGGGGGGGGGGGGGGGGGGGGGGGGGFGGGGGGGGGGEGGGGGGGGGGGGGGGGGGGGGGGGGGGGGGGGGGFGGGGGGGGGGGGGGGGGGGGGGGGGGGGGGGGGGGGGGGGGDGGGGGGG:FFGGGGGGGGGGGGGGGGGGGGGGGFGC<FGGGGGG<EGGGDGEGGGFEGGDG:>EGGGGGGGGDEGGGGGEEE:CEC?F0?GGGGG57C7:EGGGDD3CE)9FFGCFGGD5DEF>5CFGFGC35)0C=718C>::@>FB<758
@M03506:14:000000000-AKVR1:1:1101:25856:7680 1:N:0:28
GTACTCCTACGGGAGGCAGCAGTCGGGAATTTTGGGCTATGGGGGAAACCCTGACCCAGCAACGCCGCGTGAAGGATGAAGTATTTCGGTATGTAAACTTCGAAAGAATGGGAAGAATAAATGACGGTAACATTTATAAGGTCCAGCTAACTACGTGCCAGCATCCGCGGTAATACGTTAGGACCAAGCGTTGTTCGGATTTACTGGTCGTAAAGGGCGCGTAGGCGGAATGGCAAGTCACTTGTGAAGTCTATGGGCTTAACCAATCAAGGCCAAGAGAGACCGTCGCGATAGAGGGCGG
+
@C?C9,CE<<B@:BE+@CGGFDF<;:FCG8FGGGG7E,CFGC@6+@F8CE:,C,FAFG<E8F<:C7FC:7=BF,C,:CDGGGFAFFG<>+,BFF9,A?FAE:FGGDFCEF8,A,?8,C,5?5@F,?EB@+C,,<BFCACC,:?D,:,3F9D,C=:FFCF,,@F3,@C@:>@73@DFE9,,1,>7<*>ECFFCFC:;>EC**4@B;;C>9*323*3?5*/3:/**2<58*/;F+60<*<70<++2<++2+<+<2:C6C)**+222+*0*<*+)117/9)22/))**0*)(/)()0965)7).
@M03506:14:000000000-AKVR1:1:1101:3190:7691 1:N:0:28
GTACTCCTACGGGAGGCAGCAGTGGGGAATCTTGCGCAATGGCCTAACGGCTGACGCAGCGACGCCGCGTGTGGGATGAAGCTCTTCGGAGTGTAAACCACTGTTGCCCGGGACGAATAGCTCGATTAATCGAGCCTGACGGTACCGGGTGAGGAAGCACCGGCTAACTCCGTGCCAGCAGCCGCGGTAATACGGGGGGTGCGAGCGTTGTCCGGAATCACTGGGCGTAAAGGGCGCGTAGGTGGTTTGATAAGGGTGTGGTGAAAGTCCGGGGCTCAACCCCGGAGCTGCCGTGCCGACT
+
CCCCCGGGGGGGGGGGGGGGEGGGGGGGGGGGGGGGGGGGGGGGGGGGGGGGGGGGGGGGGGGGGGGGGGGGGGGGGGGGGFFGGGGGGCFGGGFFGGGGGGGGGGGGGGGGGGGGGGGGGGGGGGFGFGGGGGGGGGGFGGGGGGGDEGGGGG7FCEGGGCCCGGGGDGGGGGGGGGGGGGGGGGG8EGFGGGGGGGGGGGGEGGGEGGGFGGGCEG?+<EGGGGGCC>EGGG*8CECEEECFG=*98?CF=7EF*><D5**3<D:::7CEGDD5C*297;>CD>)0(661>)5;<B>>)
@M03506:14:000000000-AKVR1:1:1101:11081:7693 1:N:0:28
GTACTCCTACGGGAGGCAGCAGTGGGGAATTGTTCGCAATGGGCGCAAGCCTGACGACGCAACGCCGCGTGGAGGACGAAGGTCTTCGGATTGTAAACTCCTGTTGCCCGGGACGAAAAGCTCCGACCTAATACGTTGGAGTCTGACGGTACCGGGTGATGAAGCCCCGGCTAACTCTGTGCCAGCAGCCGCGGTAATACAGAGGGGGCAAGCGTTGTTCGGAATTACTGGGCGTAAAGGGCGCGTAGGCGGCCTACTAAGTCGGACGTGAAATCCCCGGGCTCAACCCGGGAACCGCGTC
+
CCCCCGGGGGGGGGGGGGGGFGGGGGGGGGGGGGGGGGGGGGGGGGGGGGGGGGGGGGGGGGGGGGGGGGGG>FGFGGEGGGGGGGGGGGGGGGGGGGFGGGGGGGGGGGGGGGGGGGGGG9FFGGGGGGGGGGGGGGGGGGGGGGGGGGGGGGGGEGCEFGGGG7FEGGGGDFFGGGGGFCFGGGGF@@BEE>EEEGFGGGGGFEGGE5@FGGE;EE5<CE=ECEDFG@F:CEE8C=GFEGGCE**78<CEGGDGF***2+:>E7CD*15>CF7<D5CGG>)*96CF63;6))8)7>D))
@M03506:14:000000000-AKVR1:1:1101:20264:7704 1:N:0:28
GTACTCCTACGGGAGGCAGCAGTCGAGAATTTTTCTCAATGGGGGAAACCCTGAAGGAGCGACGCCGCGTGGAGGATGAAGGTCTTCGGGTTGTAAACTCCTGTCATTTGGGAACAATGCGTAAATATTAACTGTATTTGCGTTGATAGTACCAGAAGAGGAAGAGACGGCTAACTCTGTGCCAGCAGCCGCGGTAATACAGAGGTCTCAAGCGTTGTTCGGATTCATTGGGCGTAAAGGGTGCGTAGGCGGCGCGGTAAGTGGGGTGTGAAATCTCGGGGCTTAACTCCGAAACTGCATT
+
CCCCCGGGGGGGGGGGGGGGGGGGGGGGEGGGGGGGGGGGGGGGGGGGGGGGGGGGGGGGGGGGGGGGG@FGFFGGGGGGGGGGGAFGGGGGDFFEGGGFGGGGGGGGGGGGGGGGFGGGGFFFCAFCGGGGGGGFGFG<DGG=@FGGGGDFFFGG?<FCF>FDFFFGGDE:FE7FGFFGGGGGGFA8@BEGGGGGCGGFG99CCFGCF9BEC>E8*3AFDDE8*<CF77CFC=2/*1*+::=EEGEDGFE=7CED?B37C9*<CC:C**+**0C+2)5D95)7C4C4)*8(7)7=6=*61
@M03506:14:000000000-AKVR1:1:1101:6382:7715 1:N:0:28
GTACTCCTACGGGAGGCAGCAGTCGGGAATTTTGGGCAATGGGCGAAAGCCTGACCCAGCAACGCCGCGTGAAGGATGAAATCCCTCGGGATGTAAACTTCGCAAGAATGGGAAGAATTAGCGAGTATTAATACTGCTCGTGATGACGGTACCATTTGTAAGCTCCGGCTAACTCCGTGCCAGCAGCCGCGGTAATAAGGGGGGAGCAAGCGTTGTTCGGATTTACTGGGCGTAAAGGGCGCGTAGGCGGTCAGCACAAGTCAGTTGTGAAATCTCCGGGCTTAAATCGGAAAGGTCGACT
+
CCCCCGGGGGGGGGGGGGGGGGGGGGGGGGGGGGGGGGGGGGGGGGGGGGGGGGGGGGGGGGGGGGGGGGGGGGGGGGGGGGFFGGGGGGGGDGGGGGGGGGGGGGGGGGGGCACFGGFGFCFGGGGGGGGGGDGGGGGGGGGFFFDFDGGGG9FFE==FGGEFFFGGGGFGC?CFDEFGFFFGDGGGGGGDEDCFF+;+=CEG*CDEFF>EE;*A8CEG58CFGEGGGFCGGGDFFF5===5*:7:=CE51*67C*<<<3A0++:<:=D?FDF:C>5>7C@FG7*2/3<D:5>>?4)).0
@M03506:14:000000000-AKVR1:1:1101:13438:7716 1:N:0:28
GTACTCCTACGGGAGGCAGCAGTCGAGAATTTTTGACAATGGGGGAAACCCTGATCGAGCGACGCCGCGTGGAGGATGAAGGTCTTCGGATTGTAAACTCCTGTCATTGGGGAACAAGGTGCATACGTTAACTGCGTGTGCATTGATAGTACCCGAAGAGGAAGAGACGGCTAACTCTGTGCCAGCAGCCGCGGTAATACAGAGGTCTCAAGCGTTGTTCGGATTCATTGGGCGTAAAGGGTGCGCAGGCGGCGCGGTAAGTCGGGTGTGAAATCTCGGAGCTTAACTCCGAAACTGCATT
+
CCCCCGGGGGGGGGGGGGGGEEFGGGGGGGGGGGGGGGGGGGGGGGGGGGGGGGCFFGGGGGGGGGGGGGGGGGGGGGGGGGGGFGGGG7FGGGGGGGGFGGGGGGGGFFGGGGGGGGGGGGGGGGGGGGGGGGGGGGGGGGGGFGGGGGGFCFGCEGGGGGGGGGGGGGG@EFCGFGGGGGGGGGGGGGGGGGGCGCFFGGGGGCEGG+?EFGCCEE5<C5**;FGGGGGGGGGC=EFEEF=C7*:<ECEGDEGGEBG*CFGGGG=5>DC4CD*+:.>>3<5C:7F?>F@;B5>FF***0
@M03506:14:000000000-AKVR1:1:1101:3454:7725 1:N:0:28
GTACCCCTACGGGAGGCAGCAGTGGGGAATATTGGACAATGGGCGCAAGCCTGATCCAGCAATGCCGCGTGAGGGATGAAGGCCTTAGGGTTGTAAAGCTCTTTTACCCGGGATGATAATGACAGTACCGGGAGAATAAGCTCCGGCTAACTCCGTGCCAGCAGCCGCGGTGATACGGAGGGAGCTAGCGGTATTCGGAATTACTGGGCGTAAAGCGCACGTAGGCGGCTTTGTAAGGTAGAGGTGAAAGCCTGGAGCTCAACTCCAGAATAGCCTTTAAGACGGCATCGCTTGAATCCAG
+
ACCC-;D<FFEGG;@FBFE7EE<FGGGCCE<@F9EE@FG@EFGEC:FEEDFGGGCFE9E<,E9@EGGE@@F7=,B66FDCEG,E8,55EFEFCB<EEBF,B9AFFFECEBEGG7+?EAFDE9?FGADEFC7FGG7FFDDF9<@FGFF:FFF>>3@DF+D9CE7DDF@CEE*<DFF@FE*<FF:<F,?C8F*C<:CFFG@CFFFG@+CF88:8>8CCG*:8CC88?+/:2:8+<03<A+::C9FF77?CCEGGDFG7=)**3<D+<6+9:5+*:7C2:=**:=@**.93(1)4)<>)*1)*9
@M03506:14:000000000-AKVR1:1:1101:11490:7734 1:N:0:28
GTACTCCTACGGGAGGCAGCAGTGGGGAATTGTTCGCAATGGGCGCAAGCCTGACGACGCAACGCCGCGTGGAGGATGAAGATCTTCGGGTCGTAAACTCCTTTCGATCGAGACGAATTCCTCGGAGGTGAACAATCTCTGAGGTTGACGGTACCGAGAGAAGAAGCCCCGGCTAACTCCGTGCCAGCAGCCGCGGTAATACGGGGGGGGCAAGCGTTGTTCGGAATTACTGGGCGTAAAGGGCTCGTAGGCGGCCAACTCAGTCGGACGTGAAATCCCCCGGCTCAACCGAGGAACTGCG
+
CCCCCGGGGGGGGGGGGGGGFFFFGGGGGGGGGGGGGGGGGGGGGGGGGGGGGGGGGGGGDGGGGGGGGGGGGGGGGGGGGGGGGGGGGGGGGGGFGGGGGGGGGGGGGGGGGGGGGGGGGGGGGGGGGGGGGGGGGDGGD9FGGGGGGGEFGGGGGGGGGGGFGGGGGGGGGGGGGGGGGGGGGGGEFFGGGGGGGGGGGGGGGGGGGGC5EF8E*;EEGFEG>CFFGGCFGGFGGDGCGGGCF=EDCGEFGGDGE@5*A?F+9>5<EG*5*9*<:9>*17>E*7*6:<56>@:4)/6*.
@M03506:14:000000000-AKVR1:1:1101:12240:7754 1:N:0:28
GTACTCCTACGGCAGGCAGCAGTGGGGAATTTTGGACAATGGGGGCAACCCTGATCCAGCCATGCCGCGTGCGGGAAGAAGGCCTTCGGGTTGTAAACCGCTTTTAGCTGGGAAGAAAAGATCACGGATAACACCCGTGGTTCTTGACGGTACCGGCGGAATAAGCACCGGCTAACTACGTGCCAGCAGCCGCGGTAATACGTAGGGTGCAAGCGTTAATCGGAATTACTGGGCGTAAAGCGTGCGCAGGCGGTCCGTTAAGACAGATGTGAAATCCCCGGGCTTAACCTGGGAACTGCAT
+
CCCCCGGGGGGGGGGGGGGGAFFGGGGGGGGGGGGGGGGGGGGGGGGGGGGGGGGGGGGGGGGGGGGGGGDGGGGGGGGGGGGGGGGFGGGGGGGGGGGGGGGGGGGGGGGGGGGGGFGGGGGGGGGGGGGGGGGGGFGGGGGGGGGGGGGGGGGGGGGGGGGDFGGGGGGGGCFGGGGGGGGGGGGGGGGGGGECEGGGFF0<EGGGGGGGGGGGGD=CGGGE>FGGGFGGGGG=E=GGGG=EEEEDEDGEGC:CEFGC5<>C?D?C:0<67>*+97FGD55EAFGF<DFB>))8?F?F*
@M03506:14:000000000-AKVR1:1:1101:21651:7761 1:N:0:28
GTACTCCTACGGGAGGCAGCAGTGGGGAATATTGCGCAATGGACGAAAGTCTGACGCAGCGACGCCGCGTGTGGGATGACGGTCTTCGGATTGTAAACCACTGTCGGGAGGGACGAATACGCCGCAAGGCGGGTGACGGTACCTCCAAAGGAAGCACCGGCTAACTCCGTGCCAGCAGCCGCGGTAATACGGAGGGTGCGAGCGTTGTCCGGAATCACTGGGCGTAAAGGGCGCGTAGGCGGCCTGATAAGTAGGGGGTGAAATCCTGCGGCTTAACCGCAGGGCTGCCTTCTAAACTGTC
+
CCCCCGGGGGGGGGGGGGGGGGGGGGGGGGGGGFGGGGGGGGGGGGGGGGGGGGGGGGGGGGGGGGGGGCFGGGGGGGGGGGGGGGGGGGGGGGGGGGGGGGCGGGDGGGEGGGFGEGGGGGGGGEGGGGGGGGGGGGGGGGGGFGGGGFGGGGGGFGGGGGGGGGGGGGFCECCFGGCGGGCEGGGGGFGGGGGGGGGGGGGGGEGEGGDEEG>EC?CGGGGE?EGGGFE8EGGG:EDFGGGGCF*:+AGGGGGGGBCD=E*<FGGGGDGE>DDGFF<CCB@CCFG3?GFF?F*8646*1
@M03506:14:000000000-AKVR1:1:1101:17357:7765 1:N:0:28
GTACTCCTACGGGAGGCAGCAGTCGGGAATTTTCCGCAATGGGCGAAAGCCTGACGGAGTGACGCCGCGTGGGGGATGAAGGCCTTCGGGTTGTAAACCCCTGTCAGAGGGAAAGAAGGGCCGGCGTGTGAATAGCGCGTCGGTCTGACGGTACCTTCAGAGGAAGTCCCGGCCAACTCTGTGCCAGCAGCCGCGGTAAGACAGAGGGGGCAAGCGTTGCTCGGAATCACTGGGCGTAAGGGGCGCGTAGGCGGGATGACAAGTCGGTCGTGAAATCCCTGGGCTCAACTCAGGGGGGTCG
+
CCCCCGGGGGGGGGGGGGGGGGGGGGGGGGGGGGGGGGGGGGGGGGGEGGGGGGGGGGGGGGGGGGGGGGGGGGGGGGGGGGGGGGGGGGGGGGGGGGGGGGGGGGGGGGGFCFGGFGGGGGGGGGGGGGGGGGGGGGGGGGGGGGGGGGGGGGGGGFFGGGGGFGGFGGCFGGGGGGGGGGGGGGGGFFFF>EEGGGGGFGDFFGGGGGGGGGGGGEGG7CGD8?F6:EGCDFGGGDGGGF5EE*CGC=CEDCC)*)*2+<CE?7:<5CEDCCD?77CF4>@G656FB77.)75<)3).7
@M03506:14:000000000-AKVR1:1:1101:13800:7768 1:N:0:28
GTACTCCTACGGGAGGCAGCAGTGGGGAGTATTGGACAATGGGGGCAACCCTGATCCAGCAATGCCGCGTGAGTGATGAAGGCCTTAGGGTTGTAAAGCTCTTTCGACGGGGAAGATGATGACGGTACCCGTAGAAGAAGCCCCGGCTAACTTCGTGCCAGCAGCCGCGGTAATACGAAGGGGGCTAGCGTTGTTCGGATTTACTGGGCGTAAAGGGCGCGTAGGCGGTGCAATAAGTCAGGCGTGAAAGCCCCGGGCTCAACCCGGGAATTGCGCTTGATACTGTTGCGCTTGAATCCAG
+
CCCCCGGGGGGGGGGGGGGGDGGGGGGGGGGGGGGGGGGGGGGGGGGGGGGGGGGGGGGGGGGGGGGGGEGFGFFFGGGGGGGGGGGGGGGGGGGGGGGGGGGGGGGGGGGGGGGGGGGGGGGGGFGGGGGGGGGGGGGGGCFGGGGGGGGGEGGGGDGGGGGGGGGGGGGCEGGGGFGGGGGGGG7CGGEGEGGGGGGGGGGGGGGGGGGGGGGGGGGGGGGEGGGGEGGGFDFGFE79EGFGGGEGGGFFGGGGDEDGFCFGGGGG*9=4*?CE)5C<CFFFGFGFFGF9DFF4=4?7?
@M03506:14:000000000-AKVR1:1:1101:15601:7769 1:N:0:28
GTACTCCTACGGGAGGCAGCAGTGAGGAATATCGCGCAATGGACGAAAGTCTGACGCAGCGACGCCGCGTGGGGGATGAAGGCCTTCGGGTTGTAAACCCCTTTCAGGAGGGAAGATGGCGCGGGCAACCGCGCGGACGGTACCTCCAGAAGCAGCCACGGCTAACTCTGTGCCAGCAGCCGCGGTAAGACAGAGGTGGCAAGCGTTGTTCGGATTTACTGGGCGTAAAGAGTGCGTAGGTGGTGAGGTAAGACCTGTGGGAAAGACCTGGGCTTAACCCAGGAAGGTCGCAAGGGACTGC
+
CCCCCGGGGGGGGGGGGGGGFGGGGGGGGGGGGGGGEGEFGGGGGGGGGGGGGGGGGEGGGGGGGGGGGGGGGGGCFFGGGGGGGGGGGGGGGGGGGGGGGGGGGGGG<FGGGGGGGGGGGGGGGGGGFFGGGGGGDDGGGGGGDFGCGGDGGGGGGGGGGGGGFGGGGGGGGGGGGDFGGGGGGGGGGCDGGFFGGGGGG6EGGCEEGGGGGCGDGGGGGGGGG8:EFGFF<FGGGGGG+CGCDGGGCE??>?C4C=FDEGG=C9:FCDGFC<FCFBC<DFFCF>GFBD5635)8737>)
@M03506:14:000000000-AKVR1:1:1101:23767:7770 1:N:0:28
GTACTCCTACGGGAGGCAGCAGTGGGGAATTGTTCGCAATGGGCGCAAGCCTGACGACGCAACGCCGCGTGGAGGATGAAGATCTTCGGGTCGTAAACTCCTTTCGATCGAGACGAACGGCCCTTGGGTGAACAATCCAAGGGAGTGACGGTACCGAGAGAAGAAGCCCCGGCTCACTCCGTGCCAGCAGCCGCGGTAATACGGGGGGGGCAAGCGTGGTTCGGAAATATTTGGCGTAGAGGGCGCGTAGGCGGCGTGGTAAGTTGGAGGTGAAAACTGTGGGCTTAACCCAGAGCGTGCC
+
CCCCCCFG<FEC@;FGGDGGGGF@FFB;CCF,CAEFECG;C<FEFDC+6CCFGFFFGCGGGCGECEGGG4@F@FBF@FFGGG9<<EE7FEFCEGGGGG,5BEGGGEFG@>CGFEC7FF7:F7<<>FCFFGGGGGD9@EEF@CEDFGGCFE@B*CFE7FEC@,,,<<,,1=<FFC:,<2C+1<:*<9<C8=FFEEGG*1*9+98EGDGGGG***/2C>*:;@+2?5**0+++2<<FGE2)/+***27C)12*+1:*1/7)1+39C+:<<*1A@:**02/*2*))*0)094*),).))))0))
@M03506:14:000000000-AKVR1:1:1101:11916:7777 1:N:0:28
GTACTCCTACGGGAGGCAGCAGTGGGGAATCTTGCACAGTGGAGGAAACTCTGATGCAGCGACGCCACGTGAGCGATGAAGCCCTTCGGGGTGTAAAGCTCTTTCGACAGGAACGATAATGACGGTACCCGAAGAAGAAGCTGCGGCTAACTACGTGCCAGCAGCCGCGGTAATACGTAGGCAGCAAGCGTTGTTCGGAATTACTGGGCGTAAAGAGTGTGTAGGCGGTGTTCTAAGTCTGGTGTGAAATCTCCCGGCTCAACTGGGAGGGTGCGCTAGAAACTGGAATGCTAGAGGATGG
+
CCCCCC<FFF@CF@@FGEEG<CCEDEGGGGGGGGGGFFEGGGGGGGGG8EFFFEGFGGGGGDGEGGGGGGGDEGGGGGDFG8=FFGFGGCDGGGGGGE,BFF?FD:FCGEGGGGGGCCECFEFG7CDGGGG+@CFFFGGGGCC<FGCFGGC9DF7<FFGB>FGFEFGDG7FFF9CFGG@CEGGGGFFCFCFGGGFGGGG*BFCF:FCFGDC5*;CFE<C<CGDE7CE=CEG5CCFCC<FFGGCEEECC39?9DF*9?3)9?FF+7F75:<CEG<C*).96*/59C6<:-**68/*97))08
@M03506:14:000000000-AKVR1:1:1101:7434:7783 1:N:0:28
GTACTCCTACGGGAGGCAGCAGTCGAGAATTTTTCTCAATGGGGGAAACCCTGAAGGAGCGACGCCGCGTGGAGGATGAAGGTCTTCGGGTTGTAAACTCCTGTCATTTGGGAACAAGGTGTGCGCGTTAACTGCGCGCGCATTGATAGTACCAGAAGAGGAAGAGACGGCTAACTCTGTGCCAGCAGCCGCGGTAATACAGAGGTCTCAAGCGGTGTGCGGATTCATTGGGCGTAAAGGGTGCGTAGGCGGCGCGGTAAGGCGGGTGTGAAATTTCGAGGCTTAACTTCGAAACTGCATT
+
CCCCCGGGGGGGGGGGGGGGGGGGGGGGGGGGGGGGGGGGGGGGGGGGFGGFGCEGGGFDFGGGGGGGGGGGEFG:FGGFGF<FFGGGGGGGGGGGGGGGGFGGFGGGGGGGGGCFGGGGGGGGEGGGGFGGGGGGGGDGGGGGGGGGGGGGGFDGGGGGFEGFGGGGGGGDDCFGGCFFFFGDGGGGGGGGGGECEC@9CFGGGCG+<ECE?E*2?E*<CGD>CFGGGGGGGECEEEFDGFGGGCCDGGGGGDGGGED<F+9CED59:D780:C?*)*>C::0<9>6A:DB>5@?FFFF9
@M03506:14:000000000-AKVR1:1:1101:15293:7812 1:N:0:28
GTACTCCTACGGGAGGCAGCAGTAAGGAATATTGGACAATGCCCGCAAGGGTGATCCAGCCATGCCGCGTGCAGGAAGACGGCCCTATGGGTTGTAAACTGCTTTTACACCGGAGAAAACCTTCCCTCGTGAGGGGAGCTGATAGTATGGTGAGAATAAGCATCGGCTAACTTCGTGCCAGCAGCCGCGGTACGACGAAGGAGGCAAGCGTTATCCGGATTCATTGGGTTTAAAGGGAGCGTAGGTGGCCTTATAAGTCAGTGGTGAAATGTCTGGGCTTAACCCAGAAATTGGCAATGAT
+
CCCCCGGGGGGECGGGGEGGFGGGFGGGGGGGGGGGGGGGGGGFFGCFGFGGDGGGGGGGGGGGGGGGGGGGFFGGCFGGGGGEGGEGGGGGGGGGGGGGGGGAFGFGGGDEEGGGGGGGFFGGGCEGCFA>CF>E=FDFECF9=@<,CAFFFFFAECFFAFGFDGG+>F@F@BFFGGGGGGGGGFFDGGDG*=:FEEE>C<*=:@8CGEECEFCFEC?85@9C7CG=5**003AFE*7=E5*>CCFG*:3AC70C7@77C9:CGG9CFD+/?*2:F:C*78B+:55:0>?2*)0**/***
@M03506:14:000000000-AKVR1:1:1101:17212:7823 1:N:0:28
GTACTCCTACGGGAGGCAGCAGTAAGGAATATTGGACAATGCCCGCAAGGGTGATCCAGCCATGCCGCGTGCAGGAAGACGGCCCTATGGGTTGTAAACTGCTTTTACACCGGAGAAAACCCCACTACGTGTAGTGGGCTGATAGTATGGTGAGAATAAGCATCGGCTAACTTCGTGCCAGCAGCCGCGGTAAGACGAAGGATGCAAGCGTTATCCGGATTCATTGGGTTTAAAGGGAGCGTAGGTGGCCTTATAAGTCAGTGGTGAAATCTCTCGGCTTAACCGAGAAATTGCCATTGAT
+
CCCCCGGGGGGGGGGGGGGGGGGGGGGGGGGGGGGGGGGGGGGGGGGGGGGGGGGGGGGGGGGGGGGGGGGGGGGGGGGGGGGGGGGGGGGGGGGGFGGGGGGGGGGGGGGGGGGGFGGGGGGDGGFGGFFFGGFCFGGFEEDGGGGGFGGFFGDCGGGGGGGFFEGGDGGFCFGGGGGGGGGFGGGGGGGGGGGGGECEGFGGGGGGGGGG5CGGGGEGGGGFGFFGEE/AFGGFGGD8EGGGGCFFFGGGGDFGGFGCCFFFECACGGFFFGGGGFFGFFFGGFGB<GFA*=FFFFFB@
@M03506:14:000000000-AKVR1:1:1101:23194:7834 1:N:0:28
GTACTCCTACGGGAGGCAGCAGTCGAGAATTTTTGACAATGGGGGAAACCCTGATCGAGCGACGCCGCGTGGAGGATGAAGGTCTTCGGATTGTAAACTCCTGTCATTGGGGAACAAGGTGCATACGTTAACTGCGTGTGTATTGATAGTACCCGAAGAGGAAGGGACGGCTAACTCTGTGCCAGCAGCCGCGGTAATACAGAGGTCCCAAGCGTTGTTCGGATTCATTGGGCGTAAAGGGTGCGTAGGCGGCGCGGTAAGTCGGGTGTGAAATCTCGGAGCTTAACTCCGACACTGCATT
+
CCCCCGGGGGGGGGGGGGGGGGGGEFGGGGGGGGEGGGGGGGGGGGGGGGGGGGGGGGGGGGGGGGGGGGGGCFFFFFGGGGGGFGGFGC@E8FGCGGGFGGFGGGGGGGGGGGGGGGGGFGGGGGGGGGGGGGGGGGGGGGDGGFGGGGGGGGGDGGDFGFGFGGGGGDGEGGGDGGGGGGGGCFF8CFGGGGG78FGGGGFGGGGC@F68BECEGGDFC*/;EGG:0@CFFGGD=F7FGGGGDEGD8?GGC*>CC5CDG<CCED:>:79/**:EG4C>DD47<=7*.7)3).76=F*@9
@M03506:14:000000000-AKVR1:1:1101:25571:7839 1:N:0:28
GTACTCCTACGGGAGGCAGCAGTCGAGAATTTTTGACAATGGGGGAAACCCTGATCGAGCGACGCCGCGTGGAGGATGAAGGTCTTCGGATTGTAAACTCCTGTCATTGGGGAACAAGGTGCATACGTTAACTGCGTGTGCATTGATAGTACCCGAAGAGGAAGGGACGGCTAACTCTGTGCCAGCAGCCGCGGTAATACAGAGGTATCAAGCGTTGTTCGGATTCATTGGGCGCAAAGGGCGCGTAGGCGGCGCGGTAAGTCGGGTGTGAAATCTCGGAGCTCTACTCCGAAACTGCATT
+
C-BACGFGGGGG7FEGGGEEFGGGEFFE;CEFFGGGGFFAFGGDGDEGGGEGGDCFGGGGG::::=CFG@FD?A@F<FFGGGGGGFABCFCFFFA,CAGGFGG,A@FFGFGD+++:<FCB8FFGGGGGF=FGGGDEGGGGCA3C,3@E=FCG9F++>BE@A:>:7CCFE*>F@CFCFFBFF9FFC:CCEF:CFGG7>EFG+>+?FC+9;9BC+B8:8E5:8***:+<<@C6;@C**/860*/*2>:>D*3>55*291.)1<+*1*9CCCG9/::>9*)1)9))+0*0*.93-)8)*0/**/
@M03506:14:000000000-AKVR1:1:1101:20168:7848 1:N:0:28
GTACTCCTACGGGAGGCAGCAGTGGGGAATATTGGACAATGGGCGCAAGCCTGATCCAGCCATGCCGCGTGAGCGATGAAGGCCCTAGGGTTGTAAAGCTCTTTTGTGCGGGAAGATAATGACGGTACCGCAAGAATAAGCCCCGGCTAACTTCGTGCCACCAGCCGCGGTAATACGACGGGTGCTAGCGTTGTTCGGAATCACTGGGCGTAAAGCGTGCGCAGGCAGCTTGACAAGTCCGGGGTGCAATCCTGAGGCTTAACCTCAGAATTGCCTCTGAAACTGTCTGCCTAGAGACTCG
+
CCCCCGGGGCGG@;@@FGGCFGG@CF:EGG@9FG9<FFCFFECEFFG:@DFEGGFFG@EFGFFGGGGDEGEEGGG+CFGGFGGG7F==EEF<>FAEBFE9,F,FFEEFFE+:4++E<F5BEAF=CF<CF7C+=B>DBFFFD<FGC3+FCFFG<FC3**FG,6,,@@*1:>>7F<;;<***1<=:F,,2<F:7F<C:C@78BG+<+968>8:E5C+98CEGG5=:5C*/;*:6*++0:02+:*:*:5*20+<**+?FGFFF6?F73>+9+*+997DE*96*2**<:*;8<*/)9)6**0*7)
@M03506:14:000000000-AKVR1:1:1101:23393:7862 1:N:0:28
GTACTCCTACGGGAGGCAGCAGTGGGGCATCTTGCGCAATGCGCGAAAGCGTGACGCAGCAACGCCGCGTGCGGGAAGACGGCCTTCGGGTTGTAAACCGCTTTCAGTTGGGACGAAGCTCCTCTGGTTAATAGCCGGATGGAGTGACGGTACCTTCACAAGAAGCCCCGGCTAACTACGTGCCAGCAGCCGCGGTAATACGTAGGGGGCGAGCGTTGACCGGAATCATTGGGCGTAAAGAGCGTGTAGGCGGCCCGGTAAGTCCGCTGTGAAAGTCCAGGGCTCAACCCAGGGATGCCGG
+
@CCC@EFGGGGC@BGDGGGGGGGGGGG,@EFF9FFEEFGGCFGGGGGEEGGGGGGGGCGG,EE+>CFGGG7FC=FB:FFFGDEEC@EFEGFG=BDC<9BFFDCFFFG<CBFDFGGEFGG<D>C8;>DFCF,;FEFGGEGGG7D8FGGGG*C:BFFFGF?FC@AGFGFGGGCE7FFG9:FC+<FFFCEF86>:>:>:8*0<+/<+*;*188*8CEG:A=*<6*:5?C+309A68::*2;399*2727CCCFG5):=CE3C519D?CC512*<97**3:400*).*2*9::D0()))07)0;@
@M03506:14:000000000-AKVR1:1:1101:11757:7880 1:N:0:28
GTACTCCTACGGGAGGCAGCAGTCGAGAATTTTTCTCAATGGGGGAAACCCTGAAGGAGCGACGCCGCGTGGAGGATGAAGGTCTTCGGGTTGTAAACTCCTGTCATTTGGGAACAAGTTGGACGCCGTAACTGCGCGTCCATTGATAGTACCAGAAGAGGAAGAGACGGCTAACTCTGTGCCAGCAGCCGCGGTAATACAGAGGTCTCAAGCGTTGTTCGGATTCATTGGGCGTAAAGGGTGCGTAGGCGGCGCGGTAAGTCGGGTGTGAAATCTCGGGGCTTAACTCCGAAACTGCATT
+
CCCCCGGGGGGGGGGGGGGG@CFFGGGGGGGGGGGGGGGGGGGGGGGGGGGGGGGGGGGGGGGGGGGGGGGGFGGFGGGGGGGGGGGGGGGGGGGGGGGGGGGGGGGGGGGGGGGGGGGGGGGGGGGGGGGGGGGGGGGGGGGGGGGGGGGGGGGGGGGGGGGGGGGGGGGDGGGGGGGGGGGGGGGGGGGGGGEGGGGGGGGGGGFFGGFGGGEGGGGGGGEGEGGGCC@>FDEGG5FGDGGGGEGGGFGGGG5CEFCCGFDEGGCGGCC=CF7?C>CG:)5:F?D4<CBFE@B*@FF?=
@M03506:14:000000000-AKVR1:1:1101:4640:7881 1:N:0:28
GTACTCCTACGGGAGGCAGCAGTGGGGAATCTTGCGCAATGGTCGAAAGACTGACGCAGCGACGCCGCGTGCGGGAGGAAGCTCTTCGGGGTGTAAACCGCTGTTGCCCGGGACGAATGCGCGAATTCATTCGCGTTGACGGTACCGGGTGAGGAAGCGCCGGCTAACTCTGTGCCAGCAGCCGCGGTAATACAGAGGGCGCGAGCGTTGTCCGGAATCACTGGGCGTAAAGGGCGCGTAGGTGGCCACTATAAGGCCGCGGTGAAAGTTCGGGGCGCAACCCTGAATCGGCCGCGGCGAC
+
CCCCCGGGGGGGGGGGGGGGGGGGGGGGGGGGGGGGGGGGGGGGGGGGGGGGGGGGGGGGGGGGGGGGGGGGGGGGGGGGGGCGGGGGGGGGGGGGGGGGGGGGGGGFGGGGGGGDGGGFCEFGF@GGGGGGGGGGGGGFGGGGGGGGGGGGGGFGGGGGGGGGGGGGCGGGGGGFGGGGGDGGGGGEGGGGGGGGGGGGGGGEGGECEEEGGGGGCGFGGGGGGGGGGGGFFGGGGGGGGGGGFGGGG6E?CFFCCFC3EECC*7CF+:EEGGGG))/CD>BDFF66<G@>EE>EEFF>)
@M03506:14:000000000-AKVR1:1:1101:3991:7884 1:N:0:28
GTACTCCTACGGGAGGCAGCAGTCGAGGATCTTCGGCAATGGGCGCAAGCCTGACCGAGCGACGCCGCGTGAGCGATGAAGGCCTTCGGGTCGTAAAGCTCTGTCGGGGGGGAGAAAAGGGTTAAACCTTGATCGACCCCCGGAGGAAGCACGGGCTAAGTTCGTGCCAGCAGCCGCGGTAAGACGAACCGTGCGAACGTTATTCGGAATCACTGGGCTTAAAGGGCGCGTAGGCGGGCTCGTAAGTCAGGGGTGAAATCCCACGGCCCAACCGTGGAAGTGCCTCTGATACTGCGGGCCC
+
CCCCCGGGGGGGGGGGGGGGGGGGGGGGGGGGGGGGGGGGGGGGGGGGGGGGGGGGGGGGGGGGGGGGGGGGGGGGGGGGGGGGGGGGGGGGGGGGGGGFGGGGGFGEGGGGGGGGGGGGGGGGGGGGGGGGGGGGGGGGGGGGGGGGGGGGGGGGGGFGGGGGGGGGGGGGGGGEGGGGGGGGGGGCEEGGGGGGGGGGGGGGGGGGGGGGFEFFGGC5?ACGFGDCEGGDGGFCEG<EFGGGCE<F:FGGGEGGCBD*<FC6*7:9CGF3<<*C757F76FG+)0?A**)/69<@5)0)
@M03506:14:000000000-AKVR1:1:1101:12560:7885 1:N:0:28
GTACTCCTACGGGAGGCAGCAGTGGGGAATCTTGCGCAATGGACGAAAGTCTGACGCAGCGACGCCGCGTGAGCGATGAAGGCCTTCGGGTTGTAAAGCTCTGTGGGGGGAGACGAATAAGGCGCAGCTAATACCTGCATCGATGACGGTATCCCCTTAGCAAGCACCGGCTAACTCTGTGCCAGCAGCCGCGGTAAGACAGAGGGTGCAAACGTTGGTCGGAATTACTGGGCGTAAAGCGCGTGTAGTCGGCTATCTAAGTCGGGCGTGAGATGCCATGGCTCAACCATGGAAGTGCACC
+
CCCCCGGGGGGGGGGGGGGGEFGGGGGGGGGGGGGGGGGGGGGGGGGGGGGGGGGGGGGGGGGGGGGGGGGGGGGGGGGGGGGGGGGGGGGGGEGFGGGFGFGGGGGGGGDGGGGGGGGGGGGGGGGGGGGGGGGGGGGGGGGGGGGGGGGFGFGGGGFGGGGGGGGGGDGGGGGGGGGGFGGGGGGCGFCGGGGDEFDGGGFGGGGGGC?FGGG6;FCGGGC5FGGGGCFF=7?E58CEE5EEG=CD+2:CDCE=C?FFFFG*C)*7*9:>*:*<2**9CF:FC?5>606:)95)****7
@M03506:14:000000000-AKVR1:1:1101:6107:7896 1:N:0:28
GTACTCCTACGGGAGGCAGCAGTCGAGAATTTTTCTCAATGGGGGAAACCCTGAAGGAGCGACGCCGCGTGGAGGATGAAGGCTTTCGGGTTGTAAACTCCTGTCATTTGGGAACAAGGTGCAATGGTTAACTGCCGTTGTATTGATAGTACCAGAAGAGGAAGAGACGGCTAACTCTGTGCCAGCAGCCGCGGTAATACAGAGGTCTCAAGCGTTGTTCGGATTCATTGGGCGTAAAGGGTGCGTAGGCGGCGCGGTAAGTCGGGTGTGAAATCTCGGAGCGTAACTCCGAAACTGCATT
+
CCCCCGGGGGGGGGGGGGGGGGGGGGGGGGGGGGGGGCFGGGGGGGEFGGGGGGGGGGGGGGGGGGGGGGGGGGGFFGGGGGGGGGGGGGGGGGFGGGGGFGGGGFGGGGGGCFFGGGGGGFGFGGGGGCGGGGGGGGGGGGGGGGGGGGGGGGGGEGGGGFGGGFGGGGGGGGGGGFFGGGGGGG@FG7F@CFGEEFGGGGGFFGGGGG9CFGE:CGGGGG*=EA7FF7ACGE8C7;CGCGGEECCDG9EGGGG3CD75FGCEED/7:C<7CCC7*)9957):*076-950:B)/=6949
@M03506:14:000000000-AKVR1:1:1101:8493:7923 1:N:0:28
GTACTCCTACGGGAGGCAGCAGTGGGGAATTGTTCGCAATGGGCGCAAGCCTGACGACGCAACGCCGCGTGGAGGATGAAGACCTTCGGGTCGTAAACTCCTTTCGATCGAGACGAATGGCCTCCGGGCTAACATCCTGGGGGAGTGACGGTACCGAGAGAAGAAGCCCCGGCTAACTCCGTGCCAGCAGCCGCGGTAATACGGGGGGGGCAAGCGTTGTTCGGAATTCCTGGGCGGAAAGGGCGCGTACGGGGCCCACTAAGTCATACGGGAAAGTCCTCTGCTTAACCGGGGAACTGCG
+
CCCCCGGGGGGGGGGGGGGGGGGGGGGGGGGGGGGGGGGGGGGGGGGGGGGGGGGGGGGGGGGGGGGGGEGGGGGGGGGGGGGGGGGGGGGGGGGGGGGGGGGGFGFGEFFGFEGGGGGFGGGGGGGGGGGGGD@FFFFGGGGGDGGGGGGGGECGGGGFFGC@CC,=FCGGDEEF?,,?@CFEGGGGGGGGGC>EEGDFGC8EEGCEC5*1*:/822:;C@EG*?F++++<<581*/)*7*CE**:9**:*//57*8**26>97CA*A<5)/)12*/:*:*/3+1*94CE6E:)<)96*)
@M03506:14:000000000-AKVR1:1:1101:8039:7926 1:N:0:28
GTACTCCTACGGGAGGCAGCAGTCGAGAATTTTTGACAATGGGGGAAACCCTGAAGGAGCGACGCCGCGTGGAGGATGAAGGCTTTCGGGTTGTAAACTCCTGTCATTTGGGAACAAGGTGCATCGGTTAACTGCCGGAGTATTGATAGTACCAGAAGAGGAAGAGACGGCTAACTCTGTGCCAGCAGCCGCGGTAATACAGAGGTCTCAAGCGTTGTTCGGATTCATTGGGCGTAAAGGGTGCGTAGGTGGCGCCGTAAGTCGGGTGTGAAATTTCGGAGCTTAACTCCGAAACTGCATT
+
CCCCCGGGGGGGGGGGGGGGGGGGGGGGGGGGGGGGGGGGGGGGGGGGGGGGGGGGGGGGGGGGGGGGGGGGGGGGGGGGGGGGGGGGGGFFGGGGGGGGGGGGGGGGGFGGGGGGGGGGGGGGGGGGGDGGGGGGGGGGGFGFGGGGGGGGGGFGGGFGGGGGGGGGGGGGGGG?FGGGGGGGGGGGGGGGGGGGGGGGGCGGGGGGGGGFGG8*:E=7EECEECF7EGGGGGEGDGFGG:EGCEEDDFFGGGEDGFCDG<7CDG=DCD?**:FFDF:>DDF?C@7@<FD>)77@F?FFF
@M03506:14:000000000-AKVR1:1:1101:22294:7933 1:N:0:28
GTACTCCTACGGGAGGCAGCAGTGGGGAATATTGGACAATGGGCGAAAGCCTGATCCAGCCATGCCGCGTGAGTGAAGAAGGCCTTCGGGTTTTAAAGCTCTTTCGGCGGGGACGATGATGACGGTACCCGCATAAGAAGCCCCGGCAAACTTCGTGCCAGCAGCCGCGGTAATACGAAGGGGGCTAGCGTTGTTCGGAATTACTGGGCGTAAAGCGAACGTAGGCGGCGTTCCATGTCCGAGGTGAAGGCCTTGGGCTCAACTCCAGAATTGCCTTTTAAACGGGGACGCCTGAGTCTGA
+
@CCC9FGEDEGF7FEEGGGGGGGGC<CCF@,CEGGGD,CFFG@E@EC:CGFGGGGGFE,EFGG8EGGG7FC:FFG<A9EEGFDDECE,,FCF,C<8FG,,BFE?<7==CFGG+CC+:>,8,@FC@FGC:,>@FCEC,>F88D@>:5:F7:<?BFE,<<F,2<F@7C*<:11*4,?,=*;C5*:8?88868;8C/AF5E88@+<+CFF>58C*/*+<58CE=FGCE6***/2*17+A7F77C575:*+9++2/*+3*;)*7+359<6C<9*29>7:7C**0776>*8)0,9>(08).19*8/
@M03506:14:000000000-AKVR1:1:1101:23201:7993 1:N:0:28
GTACTCCTACGGGAGGCAGCAGTGGGGAATCTTGCACAATGGAGGCAACTCTGATGCAGCGACGCCGCGTGAGCGATGAAGCCCTTCGGGGTGTAAAGCTCTTTCACCGGGGAAGATAATGACGGTACCCGGAGAATAAGCCACGGCTAACTACGTGCCAGCAGCCGCGGTAATACGTAGGTGGCAAGCGTTACTCGGAATCACTAGGTGTAAAGCGCAGGTAGGAGGTTGGGTAAGTCTCTTGTGGACGCTCCCGTCTTAACTGGGAGAGGTCAAGGGAAACTACGCGGCTAGAGTGTGG
+
CCCCCFGGGGGGC@CCEGGGFGGGGGGGGGGGGGGGGEFFGGCGDGGFGGGGGGGGGFGEECG:CFFEFGGGGFCEFDCFFFGGGGG7CFEFGGGGCFEFFGGGGGFGGC7FFGGGGCFGGFFGGEGGCGGD7CGGGGGGGGGGGEGG7>FFFFGFFCFDFFGGCFFEFDCCC@,<FC@FGGGDCF<FCGGECC+<;BGCFFFG7::CEGF79:9EECE*?;:<ECFG5ECEEAAEC9>F7C<?CG5:+/*:D:*9*8>/++C?CF:7C*A>*7*3767955F:+0*0(7@()746*9@@:
@M03506:14:000000000-AKVR1:1:1101:19781:8003 1:N:0:28
GTACTCCTACGGGAGGCAGCAGTGGGGAATCTTGCGCAATGGGCGAAAGCCTGACGCAGCGACGCCGCGTGGGGGAAGAAGGCTTTCGGGTTGTAAACCCCTTTCAGGAAGGACGAAGCCACTCGGGTGAATAGCCCAGAGGGTGACGGTACTTCCAGAAGAAGCCCCGGCTAACTACGTGCCAGCAGCCGCGGTAATACGTAGGGGGCAAGCGTTGTCCGGATTTATTGGGCGTAAAGAGCGTGTAGGCGGTTAGGTAGGTCCGTTGTGAAAACTCGAGGCTCAACCTCGAGACGACGAG
+
CCCCCGGGGGGGGGGGGGGGGGGGGGGGGGGGGGGGGGGGGGGGGGGGGGGGGGGGGGGGGGGGGGGGG>FGGGGGEFGFFGGFGFGGGGGGGGGGGGGGGGGGGGGGGGGGGGGGGGGGGGGEGGG7FGGGGGGGGGGGGGGGDGGGGGGGGGGGGGGFGGGGGCFGGGGDGGGGGFGFEGGGGGGGGGDDGGGGG7?FFGGGGGGGGDCFCGG58:@FGGDG59@E9CCCC=:==EFFGGGCCG*>F9C5)2:5CF7CF+*+:9+7/*29C:C?9)9C)<4AEFDF>978>>>>)8>B.
@M03506:14:000000000-AKVR1:1:1101:19018:8010 1:N:0:28
GTACTCCTACGGGAGGCAGCAGTGGGGAATTTTGGACAATGGGCGCAAGCCTGATCCAGCCATGCCGCGTGAGTGAAGAAGGCCTGCGGGTTGTAAAGCCCTTTCGGTAGGGACGAAAGCTTCCGACCTAACACGTCGGAAGGTTGACTTAACCTACAAAAGAAGCACCGGCTAACTCTGCGCCAGCAGCCGCGGTAATACAGAGGGTGCGAGCGTTAATCGGAATTACTGGGCGTAAAGCGCACGTAGGCGGCTTGGTATGTCGGGTGTGAAATCCCCGGGCTCAACCTGGGAACTGCAT
+
CCCCCGGGGGGGGGGGGGGGGGGGGGGDGGGGGGGGGGFGGGGGGGGGGGGGGGGGGGGGGGGGGGGGGGGGGGGAFGDFGGGGGGGGGGGGGGGGGCGGGGGGGGGGGGGGGGGGGGGGGGGGGEEEGGGGGGGGGGGGGGGGGGGGGFFGGGDFGFGFFGCFGGGGGGGEGGGGGGGGGGDGGGGFGGGGGCEGDGGGGGGGGGGCEDD>EDGEG=EGGGGGCFGGFGGGGGGGGDGGGD=CGG=GGGGGDGD3CB:D+<7CFDGGGGGB?DGG46<CGF3=5*9)8>F:>4?:9F67*
@M03506:14:000000000-AKVR1:1:1101:20591:8020 1:N:0:28
GTACTCCTACGGGAGGCAGCAGTGGGGAATCTTGCGCAATGGCCTAACGGCTGACGCAGCGACGCCGCGTGTGGGATGAAGCTCCTCGGAGTGTAAACCACTGTTGCCCGGGACGAACAGCTCGATTTCTCGAGCCTGACGGTACCGGGTGAGGAAGCACCGGCTAACTCCGTGCCAGCAGCCGCGGTAAGACGAAGGTGGCGAGCGTTATTCGGAATCACCAGGCGTAAAGCGCGTGTAGGTGGGTGCTTAAGTCCGCTGTGAAATTTCCCGGCTTAACCGGGAAGGGTCAGCGGATACT
+
CCCCCGGGGGGGGGGGGGGGGGGGGGGGGGGGGGGGGGGGGGGGGGGGGGGGGGGGGGGGGGGGGGGGGFGGGGGGFGGGGGGGGGGGGGGGGGGFGGGGGGGGGGGGGGGGDGGGGGGGG<FGFGFGGGGGFGGGGGGGGGGGGGGGGDFFGGGGCGGGGGFGECGGGCGGGGGGGGGCFCGGEGGGG8A@EGECEGGGGGGDEGG:?E*<FCF>CGGEFFFFGGGCGGGGGGGGGGGFFGGGGG5D=?9:>F?D9>DGG*9C979CCCEFGGDGDFCFFB35:)CD?*5(7/<B0)7)*
@M03506:14:000000000-AKVR1:1:1101:15599:8025 1:N:0:28
GTACTCCTACGGGAAGCAGCAGTGGGGAATATTGGACAATGGGCGAAAGCCTGATCCAGCCATGCCGCGTGAGTGAAGAAGGCCTTAGGGTTGTAAAGCTCTTTCAGCGGGGAAGATAATGACGGTACCCGCAGAAGAAGTCCCGGCTAACTTCGTGCCAGCAGCCGCGGTAATACGAAGGGGATTAGCGTTGTTCGGATTTACTGGGCGTAAAGCGCGCGTAGGCGGATCGCTAAGTCAGGGGTGAAATCCCAAGGCTCAACCTTGGAACTGCCTTTGATACTGGCGATCTGGAGATCGG
+
CCCCCGGGGGGGGGGGGGGGFGGGGGGGGGGGGGGGGGGGGGGGGGGGGGGGGGGGGGGGGGGFGGGGGGGGGGGGGGGGGGGGGGGGGGGGGGGGGGGGGGGGGGGGGGGGFGFGGGGGGGGGGGGGGGGGGG7FGGGGGGGGGGGGGGGGFGGGGGGGGGGGGGGDEGGGGFFGGGGGGGGGGGGGGGGEDGCFEEEEGFGGGGGGGGGGGGFEGGGGGEEEGFEGEGEGGGG5FFGGGGGGGGFCFFFFGGGGFF:CFFGGFCGGF=?:FDF6C400:=?CGF451CF(=7*)00*8B
@M03506:14:000000000-AKVR1:1:1101:15751:8025 1:N:0:28
GTACTCCTACGGGAGGCAGCAGTGGGGAATATTGGACAATGGGCGAAAGCCTGATCCAGCAATGCCGCGTGAGTGATGAAGGCCTTAGGGTTGTAAAGCTCTTTTACCCGGGATGATAATGACAGTACCGGGAGAATAAGCCCCGGCTAACTCCGTGCCAGCAGCCGCGGTAATACGGAGGGGGCTAGCGTTGTTCGGAATTATTGGGCGTAAAGAGCGTGTAGGCGGCCAGATAAGTCCGCTGTGAAATCTCGAGGCTCAACTTCGAGCTGTCGGTGGAAACTATGTGGCTAGAGTCCGG
+
CCCCCGGGGGGGGGGGGGGGFGGGGGGGGGGGGGGGGGGGGGGGGGGGGGGGGGGGGFGGGGGGGGGGGGGGGGFGGGGGGGGGGGGGGGFGGGGGGGGGGGGGGGGGGGGGGGGGGGGGGGGGGGGGGGGGEGGGGGGGGGGGGGGGGGGGGGGGFGGGGGGGGGGGGGGGGGGGGEEGGGGGGGGGGGGDCGGGGGCEGGGGGGGGGG?E>8<+@8=8CGFGFGEEGCEGD+@<?FGGE5=E=CGFGGFGGGFD57<C?GGGGGEGGGGFGGDEDFC57=?FF6*9:D>?FFF@?FF@B
@M03506:14:000000000-AKVR1:1:1101:19743:8026 1:N:0:28
GTACTCCTACGGGAGGCAGCAGTGGGGAATTTTCCGCAATGGGCGAAAGCCTGACGGAGTGACGCCGCGTGTGGGACGAGGGCCTTCGGGTCGTAAACCACTGTCAGTGGGAAAGAAGGATGTCGATGCTAATACCATCGGCATTTGACGGTAGTGGGAGAAGAAGCCCCGGCTAACTTCGTGCCAGCAGCCGCGGTAATACGAAGGGGGCGAGCGTTGTTCGGAATTACTGGGCGTAAAGCGCGCGCAGGCGGATCCTGCAAGTCTGGAGTGAAATCCCACCGCTCAACGGTGAGGCTGG
+
CCCCCGGGGGGGGGGGGGGGGGGGGGGGGGGGGGGGGGGGGGGGGGGGGGGGGGGGGGGGGGGGGGGGGGGGGGGFGGGGGGGGGGGGGGGGGGGDECDFGGGFGFGGGGGFGGGGGGGFGGGGGGCGDGGGGG9FGGGGGGGGFG9EEEG@EGFFFGCCEGGGFAF7FGGGGCFGGGGDGGGDCCFGFGGGGDCCEECFGGG*8?EG>CCEGE>G2*?CFGGDCE>@<@?FFCCG7C*;EGGGGC7C=CC=>EE3?5*:?**A<C+:CCC)5:0+*1**27>EC)/54*59>;.8>5)8)
@M03506:14:000000000-AKVR1:1:1101:24998:8040 1:N:0:28
GTACTCCTACGGGAGGCAGCAGTGGGGAATTTTGCGCAATGGGCGAAAGCCTGACGCAGCGACGCCGCGTGGAGGATGAAGGTCTTCGGATTGTAAACTCCTGTCATTGGGGAACAAGGTGCATACGTTAACTGCGTGTGCATTGATAGTACCCGAAGAGGAAGAGACGGCTAACTCTGTGCCAGCAGCCGCGGTAATACAGAGGTCTCAAGCGTTGTTCGGATTCACTGGGCGTAAAGTGTGCGTAGGCGGCGCGGTAATTCGGGTGTGAAATCCTGGAGCTTAACTCCGAAACTGCATT
+
CCCCCGGGGGGGGGGGGGGGGGGGGGGGGGGGGGGGGGCFGGGGGGGGGGGGGFGGGGGGGEGDGGGGGGGGFGEFCGGFGGGGGGGGGDGGGGGGGGG@BFGGG9AA9FAFGGFGGGGFGCCDFFGGGG+=FGCFBFCCFFGFGGGFGGGGGGGD:CFGGGDFFC,FFGG7@FDCFCFFEGFEFD@7FGFEGEE*;FGGFGFFCG7FCDCFFGCCGEGGGE5?5CG+++2@;C/1C=C<A997ACEG5ECEDGDDEF3*++:=C7/9**</:>:+***295>++@0*)*)().5=F=?F*
@M03506:14:000000000-AKVR1:1:1101:15954:8054 1:N:0:28
GTACTCCTACGGGAGGCAGCAGTAAGGGATATTGCGCAATGGGCGAAAGCCTGACGCAGCAACGCCGCGTGGAGGATGAAGGCTTTCGGGTCGTAAACTCCTTTTGTCGGGGACGAGGAAGGACGGTACCCGACGAATAAGTCACGGCTAACTACGTGCCAGCAGCCGCGGTAAAACGTAGGTGGCGAGCGTTATCCGGAATTACTGGGCGTAAAGCGTGTGCAGGCGGGGCGGTAAGTGGTGGATGAAAGCTCTCGGCTCAACCGCGATAGGTTATGCCAGACGTCCGCCCTTGGGTGCG
+
CCCCCGFGGGGGGGGGGGGGDFGGGGGGGGGGGGGGGGGGGGGGGGGDGGGGGFGGGEGECGGGGGGGGFFGEGGGGGGGGGGGGGGGGGGGGGGGGGGGGGGGGGFGGGGGDEGDEGGGCEDGCFEGGFGGGDGGGGGFGAFFGDGDEGGGGGGGGGGGFGGGGGGFGGGGCFACGGFGFG?FFGGGEGGGG5FCEEG::8EGFGFGF*:*:CFFFEEGEG+<<8*:EEG5/**1/9:ED+:**++2:C0**02>=:*/:?DCEG*9*)*820*0>@*:*)0/1)/)())(.08)77@:3
@M03506:14:000000000-AKVR1:1:1101:17388:8061 1:N:0:28
GTACTCCTACGGGAGGCAGCAGTGGGGAATCTTGCACAATGGGCGAAAGCCTGATGCAGCGACGCCGCGTGCGGGATGACGGCCTTCGGGTTGTAAACCGCTTTCAGCAGGGACGATAGTGACGGTACCTGCAGAAGAAGCCCCGGCCAACTACGTGCCAGCAGCCGCGGTAATACGTAGGGGGCAAGCGTTGTCCGGATTTATTGGGCGTAAAGAGCTCGTAGGCGGTTTGGTAAGTCTGGTGTGAAATCTCCACGCTCAACGTGGAGGGGCCACCCGATACTGCCATGACTGGGCTCCG
+
CCCCCGGGGGGGGGGGGGGGGGGGGGGGGGGGGGGGGGGGGGGGGGGGGGGGGGGGGGGGGGGGGGGGGGGGGGGGGGGGGGGGGGGGGGGGGFFGGGGGDGGGGGGGAFGG7FGDCGGGGGGGGGGGGGGGGGFCFBFC8:CFGGGGCFFGGGGGGGGGGGGFGGGGGGDGEDGGGGGGGGGGG>>FGGCEGEGGEGCCEGGFG:<8FDEEE5<9C8@8A*CFDG5?:?CCE7<CFGGGGE+A=E7*<90+0A?FGE9DCF7C:*=CCGGDD5C7>>D5500<999):**)/=)))873)
@M03506:14:000000000-AKVR1:1:1101:6603:8102 1:N:0:28
GTACTCCTACGGGAGGCAGCAGTGGGGAATATTGGACAATGGGCGCAAGCCTGATCCAGCCATGCCGCGTGGGTGATGAAGGCCTTAGGGTTGTAAAGCCCTTTCGGCGGGGAAGATAATGACGGGACCCGCAGAAGAAGCCCCGGCTAACTACGTGCCAGCAGCCGCGGTAATACGTAGGGGGCAAGCGTTGTCCGGATTTATTGGGCGTAAAGAGCGTGTAGGCGGCTTCACAAGTCCGCTGTGAAAACTCGAGGCTCAACCTCGAGCTGTCGGTGGAAACTGTGTGGCTAGAGTCCGG
+
CCCCCGGGGGGGGGGGGGGGGGGGGGGGCGGGGGGGGGGGGGGGGGGGGGGGGGGGGGGGGGGGGGGGGGGGG@FFCGGGGGGGGGGGGGFGGGGGGGGGGGGGGGGGGGGGCCFFGFGCGEFEG+@FGGGGEGDF<FCC><FGGDDEGFFGFFGGGFFGFGFFDFFCEDEEGGGGGEGFEGGGE5EFGG5EE*<CEG5;8<CFGFGGGGEEEGGCGFG85/8EGGGGDGCCFGCFD9CGGCEGGGFCFF:CCECDG:FGEG:=C>C5>**)22/:)8<>97?CEF7/47:84)/9*6757
@M03506:14:000000000-AKVR1:1:1101:9056:8130 1:N:0:28
GTACTCCTACGGGAGGCAGCAGTGGGGAATATTGGACAATGGGCGAAAGCCTGATCCAGCCATGCCGCGTGGGTGATGAAGGCCTTAGGGTTGTAAAGCCCTTTCGGCGGGGAAGATAATGACGGTACCCGCAGAAGAAGCCCCGGCTAACTTCGTGCCAGCAGCCGCGGTAATACGAAGGGGGCTAGCGTTGCTCGGAATCACTGGGCGTAAAGCGCGCGTAGGCGGATCGTTAAGTCGGGGGTGAAATCCTGGAGCTCAACTCCAGAACTGCCTTCGATACTGGCGATCTTGAGTCCGG
+
CCCCCGGGGGGEGGGGGGGGGGGGGGGGGGGGGGGGGGGGGGGGGGGGGGGGGGGGGGGGGGGGGGGGGGGGGFFFGGGGGGGGGGGGGGGGGGGGGGGGGGGGGGGGGGGGEGGGGGGGGGGGGGGGGGGGGGGGGGFCD>FGGGGGGGGGGGGGGGGGFGGGGGGGGGGGGGGGGGGGGGGGGGGGGGCGGGFFEECEGGDGGF6FGGGGEEGCCEGGGGGGGGGG:*:CG=EFF9FGGGGGE=5CCCC6DFGGF:50C?7+<C+>CCE?G=FFF?GGDFE7:?F:><F?476)*9=:@
@M03506:14:000000000-AKVR1:1:1101:4260:8134 1:N:0:28
GTACTCCTACGGGAGGCAGCAGTGGGGAATATTGCACAATGGGCGGAAGCCTGATGCAGCGACGCCGCGTGAGGGATGACGGCCTTCGGGTTGTAAACCTCTTTCAGCAGGGACGAAGCGGAAGTGACGGTACCTGCAGAAGAAGCGCCGGCCAACTACGTGCCAGCAGCCGCGGTAAGACGTAGGGCGCGAGCGTTGTCCGGATTTATTGGGCGTAAAGAGCTCGTAGGCGGCTTGTCGCGTCGACCGTGAAAACTTGGGGCTCAACTCCAAGCTTGCGGTCGGTACGGGCAGGCTGGAG
+
CCCCCGGGGGGGGGGGGGGGGGGGGGGFGGGGGGGGGGGGGGGGGGGGGGGGGGGGGGGGGGGGGGGGGGGGGGGGGGGGGGGGGGGGGGGGGGGGGGGGGGGGGGGGGGGGGGGGGGGGG>FGGGGGGGGGGGGGGGGGGGGGFFGGGGGGGGGGGGGGGGGGGGFFGGGGGGGGEGGGGGGGGGGGGEGEGGG>EDCFGGGC8EC7CFFFGGD>CGFG?FGGFGGGFGFEG5?EEFGGGE=EGEEGGE=ACGC7+77C=><EEC6DFFGFGCCFG@FGGFEG*7*56C@()0>>8:>4<
@M03506:14:000000000-AKVR1:1:1101:10196:8168 1:N:0:28
GTACTCCTACGGGAGGCAGCAGTGGGGAGTATTGGACAATGGGCGAAAGCCTGATCCAGCCATGCCGCGTGAGTGATGAAGGCCCTAGGGTTGTAAAGCTCTTTCAACGGTGAAGATAATGACGGTAACCGTAGAAGAAGCCCCGGCTAACTTCGTGCCAGCAGCCGCGGTAATACGAAGGGGGCTAGCGTTGTTCGGAATTACTGGGCGTAAAGCGCACGTAGGCGGACTATTAAGTCAGGGGTGAAATCCCGGGGCTCAACCCCGGAACTGCCTTTGATACTGGTAGTCTCGAGTCCGG
+
CCCCCGGGGGGGGGGGGGGGGGGGGGGGGGGGGFGGGGGGGGGGGGGGGGGGGGGGGGGGGGGFGGGGGGGGGGGGGGGGGGGGGGGGGGFGGGGGGGGGGGGGGGGGGGGDGGGGGGGGGGGGGGFGGGGGGGGGGGGFGCDGGGGGGGGGGGGGGDGGGFGGGFGGGGGGGGGFGGGGGGGGGGGGGGGG*1;FDG8:EGGGGCGFFGGGGGGGDGGCCFGDC6CECGGDFFG?FGGFF*:EECC4CG7?GC:DG><F?69*:95CGCGFGC49777*:=FG+9DF>G=>FF45*0=@D
@M03506:14:000000000-AKVR1:1:1101:9794:8175 1:N:0:28
GTACTCCTACGGGAGGCAGCAGTAGGGAATCTTCGGCAATGGACGAAAGTCTGACCGAGCAACGCCGCGTGAGTGAAGAAGGTTTTCGGATCGTAAAACTCTGTTGTTAGAGAAGAACGTTGTGTAGAGTGGAAAATTACACAAGTGACGGTATCTAACCAGAAAGGGACGGCTAACTACGTGCCAGCAGCCGCGGTAATACGTAGGTCCCGGGCGTTGTCCGGATTTATTGGGCGTAAAGCGAGCGCAGGTGGGTTAATAAGTCTGATGTAAAAGGCAGTGGCTCAACCATTGTGTGCAT
+
CCCCCGGGGGGGGGGGGGGGGGGGGGGGGGGGGGGGGGGGGGGGGGGGGGGGGGGGGGGGGGGGGGGGGGGGGGGGGGGGGGGGGGGGGGGGGGGGGGGGGGGGGGGGGGGGFGGGGGGFGGGGGGGGGGGGGGGGGGGGGGGGGGGGGGGGGFGGFGGGGGGGGGGGGGGGGGGGGGGGGGFGGGGGC:FGGGGGGGDGGGGEFDGGGFGGGGCECE8E?GEGC*86+<EECGDGGDGGGCC:E5EGEEGGGF*5/)::+3:<+:FGC>+9:*:?DF7DGFF5*0>F:577BFFFFFF?@
@M03506:14:000000000-AKVR1:1:1101:19833:8179 1:N:0:28
GTACTCCTACGGGAGGCAGCAGTGGGGAATCTTGCGCAGTGGCCTAACGGCTGACGCAGCGACGCCGCGTGTGGGATGAAGCTCTTCGGAGTGTAAACCACTGTTGCCCGGGACGAATAGCTCGATTAATCGAGCCTGACGGTACCGGGTGAGGAAGCACCGGCTAACTCCGTGCCAGCAGCCGCGGTAATACGGGGGGGGCAAGCGTTGTTCGGAATTACTGGGCGTAAAGGGCTCGTAGGTGGCCAACTAAGTCAGACGTGAAATCCCTCGGCTTAACCGGGGAACTGCGTCTGATACT
+
CCCCCGGGGGGGGGGGGGGGGGGGGGGGGGGGGGGGGGGGGGGGGGGGGGGGGGGGGGGGGGGGGGGGGGGGGGGFGGGGGGGGGGGGGGGGGGGGGGGGGGGGGGGGGGGGGGGGGGGGGFGGGFGDGGGGGGGGGGGGGGGGGGGGGFGGGGFGGGFGGGGGGGFCFGGGFGGGGGGFGGGGGGGGGGGGGGGDECEEGGGGG>EGGD*;FGGCECFGFEGDEFEEDEDGGGGFFE<5CEC6=:F7EFCFGG9CC4*9=*>*:CFDFFC@D<573?FGD3>CE>*774*(0075*196*
@M03506:14:000000000-AKVR1:1:1101:20505:8188 1:N:0:28
GTACTCCTACGGGAGGCAGCAGTGGGGAATTTTGCGCAATGGGGGAAACCCTGACGCAGCAACGCCGCGTGGAGGATGAAGTCCCTTGGGACGTAAACTCCTTTCGACGGGAACGATAATGACGGTACCCGGAGAAGAAGCTGCGGCTAACTACGTGCCAGCAGCCGCGGTAATACGTAGGCAGCGAGCGTTGTTCGGAATTACTGGGCGTAAAGAGTGTGTAGGCGGTGTTCCCAGTCTGGTGTGAAATCTCCCGGCTTAACTGGGAGGGGGCAGCGGAAACTAGAATGCGAGGGGGTGG
+
CCCCCGGGGGGGGGGGGGGGGGGGGGGFGFGGGGGDGFGGFGFGGEEGGGGGGGGGGCGDGGGGGGGGGGGGCA7=,FCFGDFGFFDFGGCCFGGFGGGGGGFFFGFGGGGE:FGCC:FGFGGDDGGGFGGG>GCCFFGDGGGGGGGGGGGGGGGCFGGGGFGGGCC@7F1<CC:FGGGGGGGGGGDCCGE5:CFCEEGEGGGG++8*2::C58++;+2AFGCFG68EG*;*+9++0+9CG6<*CE2?F?9E7765:;77CC70<>F4ED*)1)):*>))9)0++**1.:B(.85@35.>B
@M03506:14:000000000-AKVR1:1:1101:19519:8204 1:N:0:28
GTACTCCTACGGGAGGCAGCAGTAAGGAATATTGGTCAATGGACGCAAGTCTGAACCAGCCATGCCGCGTGGAGGATGAAGGTCCTCTGGATTGTAAACTTCTTTTATTTGGGACGAAAAAAGATCATTCTTGATCACTTGACGGTACCAGATGAATAGGCACCGGCTAACTCCGTGCCAGCAGCCGCGGTAATACGGAGGGTGCAAGCGTTATCCGGATTTACTGGGTTTAAAGGGTGCGCAGGCGGATATGTAAGTCAGTGGTGAAATCTCTGGGCTTAACCTGGAAATTGCACTTGAT
+
CCCCCGGDFGGGGGGGGGGGGGGGFGGFFGGGGFGGFEGGGGGGDGGGGFFFGFGGGDFGGGGGGGGGGGGGCFGEGFGGGGGGGGGGGGFFGGGGGGFGGGGG9FFGCFCGGGGGGEGGFGGGGGGGGGFFFGFGGGGGGFEGEE<>FEGE?FGGGGGGGGGGGGGFCFGAFAF@CFGGFGGFGACCEGC<:F9?CEDBCEBEGFCFBEGCEGG915**351+5>B=*B*<:CFF*;C5CC5:EEEGC**+::CFCF::EFG62*<C?7AF77*07>FG:6@995D40:75=F*=*)971
@M03506:14:000000000-AKVR1:1:1101:10034:8219 1:N:0:28
GTACTCCTACGGGAGGCAGCAGTGGGGAATATTGGACAATGGGCGAAAGCCTGATCCAGCAATGCCGCGTGAGTGATGAAGGCCTTAGGGTTGTAAAGCTCTTTTGCCAGGGATGATAATGACAGTACCTGGAGAATAAGCTCCGGCTAACTCCGTGCCAGCAGCCGCGGTAATACGGAGGGAGCTAGCGTTGTTCGGAATTACTGGGCGTAAAGCGCGCGTAGGCGGCTTTGTAAGTTAGAGGTGAAAGCCCGGGGCTCAACCCCGGAACTGCCTTTAAGACTGCATCGCTTGAATCCGG
+
CCCCCGGGGGGGGGGGGGGGGGGGGGGGGGGGGGGGGGGGGGGGGGGGGGGGGGGGGGGGGGGGGGGGGGGGGFGFGGGGGGGGGGGGGGGGGGGGGGGGGGGGGGGGGGGGGGGGGGGGGGGGGGGGGGGGGGGGGGGGGGGGGGGGGGGGGGGGGGGGGGGGGGGGGGGGGGGGGGDGGGGGGGGGGGFGGGGGGGGGGGGGGGGGGGGGGGGGGEGGGGGGGGGGCGCCGGGFEGGGG7FGGGGGGFCFGGGGGECCCFFGGGGGEDGFGFFGGFGCDF?CGFGFFC3?FFFFFFFBE
@M03506:14:000000000-AKVR1:1:1101:13271:8222 1:N:0:28
GTACTTCTACGGGAGGCAGCAGTGGGGAATTGTTCGCAATGGGCGCAAGCCTGACGACGCAACGCCGCGTGGAGGATGAAGGTCTTCGGATTGTAAACTCCTGTTGCCCGGGACGAAAAGCTTCGACCTAACACGTCGAGGTCTGACGGTACCGGGTGAGGAAGCCCCGGCTAACTCTGTGCCAGCAGCCGCGGTAATACAGAGGGGGCAAGCGTTGTTCGGAATTACTGGGCGTAAAGGGCGCGGAGGCGGCCTTCTAAGTCGAACGTGAAATCCCCGGGCTCAACCCGGGAACTGCGTC
+
CCCCCGGGGGGGGGGGGGGGEFGDGGGGGGGGGGGGGGGGGGGGGGGGGGGGGGGGGGGGGGGGGGGGGFGGGGGEGGGGGGGGGGGGGGGGGGGGGGGGGGGGGGGGGGGGDGGGGGGGGGGGGGGGGGGGGGGGGGCEGGGGGGGGGGGGGGGGCFGGGGGGFGGGGGGGGGGGGGGGGGGGFGGGGGGDEG8CGGGG9AFGFEDEGCCE5EE?E=*CEE5AFGCFEFGGCGG=ECFFEGGCC**185>CC5*9CF7FF+:*1955:F5777CCGFGG:37:+=452):>))79*/8)0
@M03506:14:000000000-AKVR1:1:1101:16291:8224 1:N:0:28
GTACTCCTACGTGAGGCAGCAGTCGGGAATTTTGGGCAATGGGCGAAAGCCTGACCCAGCAACGCCGCGTGAAGGATGAAATCCCTCGGGATGTAAACTTCGCAAGAATGGGAAGAATTAGTAGGGGTTAATACCCTCTATGATGACGGTACCATCTGTAAGCTCCGGCTAACTCCGTGCCAGCAGCCGCGGTAATACGGGGGGAGCAAGCGTTGATCGGATTTACTGGGCGTAAAGGGCGCGTAGGCGGTCAGCACAAGTCAGTTGTGAAATCTCCGGGCTTAACTCGGAAAGGTCAACT
+
CCCCCGGGGGGGGCFGGGGGFGGGGGGGGGGGGGGGGGGGGGGGGGGGGGGGGGGGGGGGGGGGGGGGGGGGGGGGGGGGGGGGGFEGGGGGGGGGGGGGGGGGGGGFGGGGGGGGGGGGGGGGGGGGGCFGGGCGGGGGGGGGGGGGGGFGGGGGGGGGGGGFFGGGGGG?GFFG7FCGGGGGGGGGGGGGED@FGGCEGGGGGGGG8FGGEEG@7CFGC8CCCEGGGGGGGEGFEGGCEEG=7CEGDCEGDFFDFFFGFCGGFGFFGG+9CDGFCEDGGFFFFF7@:D52;>FF4)0=/
@M03506:14:000000000-AKVR1:1:1101:7709:8231 1:N:0:28
GTACTCCTACGGGAGGCAGCAGTTAGGAATCTTGCGCAATGGACGAAAGTCTGACGCAGCGACGCCGCGTGCGGGATGAATGCCTTCGGGTTGTAAACCGCTTTCAGCAGGGACGAAATTGACGGTACCTGCAGAATAAGCACCGGCTAACTACGTGCCAGCAGCCGCGGTAATACGTAGGGTGCGAGCGTTAATCGGAATTACTGGGCGTAAAGCGTGCGCAGGCGGGTTTGTAAGCCAGATGTGAAAGCCCCGGGCTTAACCTGGGAATGGCAGTTGGGACTGCAAGGCTGTAGTGCGG
+
CCCCCGGGGGGGGGGGGGGGGGGGGGGGGGGGGGGGGGGGGGGGGGGGGGGGGGGGGGGGGGGGGGGGGFGGGGGGGGGGGGGGGGGGGGGGGGFFGGGGGGGGGGGGGGGGGGGFEGGGGGGGGGGGGGGGGGGGGGGGGGGGGGG7F@FGGGGGGGFGGGGGGGGGGGGGGGFGGGGGGGGGDGGGEGGECCGGGGGGCEGGGGGGFGG>E@FGGGGGGCEGEDGG*:C>EFC+999AFCGG?9+:996>DCGGG)>>EFGG7FGG=F6)02C*26:<<>F=5?FFDGF7))10*09)<
@M03506:14:000000000-AKVR1:1:1101:16778:8258 1:N:0:28
GTACTCCTACGGGAGGCAGCAGTGGGGAATTTTGCGCAATGGGCTAACGCCTGACGCAGCAACGCCGCGTGGAGGATGAAGGTCTTTGGATTGTAAACTCCTGTCAGCGGGGAAAAAGCGACCGGTGCTCATACCATCGGAAGTTGATTGTACCCGCAGAGGAAGCCCCGGCTAACTCTGTGCCAGCAGCCGCGGTAATACAGAGGGGGCAAGCGTTATTCGGAATTATTGGGCGTAAAGGGCGCGTAGGCGGCTTGGCAAGTGGAAGGTGAAAGCCCTCGGCTTAACCGAGGAACTGCCC
+
CCCCCGGGGGGGGGGGGGGGGGGGGGGGGGGGGGGGGGGGGGGGGGGFGGGGGGGGGGGGGGGGGGGGGGGGGGGGGGGGGGGGGGGGGFGGGGGGGGGFFGGGGGGGGGGGGGGGGGGGGGGGGGGGFGGGGGGGGGGGEEGGGGGGGGGGGGGGGGGCFGGFGGGFFGEGGGGGGGGGGGFGGGGGGGCFDGGCGGGFGGGGGGDGGGGGGGGGG=GGGFFE8F?::E?EGGGGGCFGGGGGGC5CGDFEGE*7E@FC+ACFDDCFDC?@C7*27><CD);F*7*9<C)4>DFFFFFF:
@M03506:14:000000000-AKVR1:1:1101:12583:8258 1:N:0:28
GTACTCCTACGGGAGGCAGCAGTGGGGAATCTTGCACAATGGAGGAAACTCTGATGCAGCGACGCCGCGTGAGCGATGAAGCCCTTCGGGGTGTAAAGCTCTTTCGACGGGAACGATAATGACGGTACCCGAAGAAGAAGCTGCGGCTAACTACGTGCCAGCAGCCGCGGTAATACGTAGGCAGCAAGCGTTGTTCGGAATTACTGGGCGTAAAGAGTGTGTAGGCGGGGTTCTAAGTTTGTCGTGAAATCTCCCGGCTTAACTGGGAGGGTGCGGCGAGAACTGGAATGCTAGAGGATGG
+
CCCCCGGGFGGGGGGGGGGGAFFGGGGGGGGGGGGGGGGGGGGGGGGGGGGGGGGFFAFGGGGGGGGGGGGGGGG7FGGGGGGGGGGGGGGGGGGGGGGGGGGGGGGGGGGGGGGGGGGGFGDGGGGCFGGGGGGGGGGCFGGGGGGGGGGGFGGGFFGGGGGGEGGGGGGEGGCFGEGDGGGGCFGFFGBCEEGGGGGEFGGGF+CFGG:CEGFEGFGFGGGGGFGG*?8*;<EFCFGGC*<EFEE<EFFF>3:CE>D)79C<FGGGECGFD3>=DE3)9;?+9?>FFGFFFFFF4))0>
@M03506:14:000000000-AKVR1:1:1101:26511:8269 1:N:0:28
GTACTCCTCCGGGAGGCAGCAGTTAGGAATCTTGGACAATGGGCGCAAGCCTGATCCAGCCATGCCGCGTTAGTGATGAAGGCCTTATGGTTGTAAAGCTCTTTCAGCGGGGAATATAATTACGGTACCCGCAGAAGAAGCCCCGGCTAACTTCGTGCCAGCAGCCGCGGTAATACGAAGTGTGCTAGCGTTGCTCGTAATCACTGGGCGTACAGCGCACGTAGGCGTCTTTCTAAGTCAGGGTGGAACTCCTCCCGCTCACCTCCACAACTGCCTTTTCTACTGGAGATCTTAAGCTCGG
+
CCCCCGGG-E@C7F@7BC,@8,C@F9,CEFFFG99CF8CFFC8E+@:@FFGG<<EGGE,CFDF<F@+@7@+@FF,EF<EA,,6FFF,,C8EF,BF?E,CCFFFFGGFE:++484,BE9F9,,C8BF@FFG>C=@+3,BFFG<=FE8:F+,<<BF>C:FG,7@:<:<1>C7CB*3,?*6,**7,@@CC,?*=FE7CBC***;?@C@+=7=::8*/<CEDEE5E:@*<5***;:7<C+3<?9+*****2*+3+3***/*0CD5:9+19**3*/?**7+:?****9<+)*)(*169*****9))
@M03506:14:000000000-AKVR1:1:1101:11610:8277 1:N:0:28
GTACTCCTACGGGAGGCAGCAGTGGGGAATTGTTCGCAATGGGCGCAAGCCTGACGACGCAACGCCGCGTGGAGGACGAAGATCTTCGGGTCGTAAACTCCTGTCGAGCGGGAAGAACGCTTCCCGGGTGAATAATCCGGGGAGGTGACGGTACCGCTAAAGGAAGCCCCGGCTAACTCCGTGCCAGCAGCCGCGGTAATACGGGGGGGGCAAGCGTTGTTCGGAATTACTGGGCGTCAAGGGCGCGTAGGCGGCCTACTAAGTCGGACGGGAAATCCCTCGGCCCAACCGAGGAACTGCG
+
CCCCCGGGGGGGGGGGGGGGEGFGGGGGGGGGGGGGGGGGGGGGGGGGGGGGGGGGGGGGGGGGGGGGGGGGGGG7FGGGGGGGGGGGGGGGGGGGGGGGGGGGGGGGGGGGDGGDGGGGGGGGGGGGGEGCCFGFGGGGGGGDGGGGGGGGGGGGG7:EFEFGGGGGGGGGCEDFGEE@>CFGGGFFGGFGDCGEEEGG?FGEGGGGGD55*;;C**:*2<AEGGGGGGGFGGFD5*986ACCEEC5EEECDG7DC4CDF7C<?DCDE3*09)99:)9*05):*775:DE07>:)0)01.
@M03506:14:000000000-AKVR1:1:1101:7977:8290 1:N:0:28
[truncated: 65,604,663 more chars]
