# Supplementary material for: Differential responses of the acidobacterial community in the topsoil and subsoil to fire disturbance in Pinus tabulaeformis stands
Source: PeerJ. 2019 Dec 11;7:e8047. doi: 10.7717/peerj.8047 (PMC6911345; doi:10.7717/peerj.8047)
Supplement: Supplemental Information 3 — H, high severity; A, represents a repetitive sample; 10, topsoil (0–10 cm). [file peerj-07-8047-s003.gz › peerj-07-8047-s003]

@M03506:14:000000000-AKVR1:1:1101:21607:1237 2:N:0:28
NCGGACTACAAGGGTATCTAATCCTGTTTGCTCCCCACGCTTTCGTGCCTCAGCGTCAGTATCGGGCCAGTGAGCCGCCTTCGCCACTGGTGTTCTTGCGAATATCTACGAATTTCACCTCTACACTCGGAATTCCACCAACCTCTCCCGAACTCCAGATCGTCAGTATCAAAGGCAGCTCCAGGGTTGAGCCCTGGGATTTCACCCCTGTCCTAGCGATCCGTCTACGCGCGCGTTACGCCCAGTAAATCCGAACCACGCTAGACCCCTTTGTATTAACGCGGCCTCTGCGCTGAAGGCA
+
#8@CCGGGGGGGGGGGCCFGGGGFGGGGGGGGGGGGFGGGGGGGGGGGDCF<EGGFGGGGGGGGGGGGG7FFGGGGGDGG7FGGGEGFG8FEFCFGGGFFGD=+AE<ADFCCA@FFFFGGDG<FGG<DGGCFGGGFGA@CDCGD8,@D83++66=@EF9EDF=8+@EF:F9@F7>D6>+@FGGF,*4C5,3@:*6,49@G@F,DF,;**;*2<29,;75,*9/*29>FCC>ED))141)*/:1*9++123</..*)),97>)>3*30<8)*)*2+++)*3(,,((((.(/)(0(,/**(((
@M03506:14:000000000-AKVR1:1:1101:13407:1247 2:N:0:28
NCGGACTACAAGGGTATCTAATCCCGTTTGCTCCCCTGGCTTTCGCTCCTCAGTGTCAGTGTTGGTCCAGGATGCCGCCTTCGCCACCGGTGTTCCTCCAGATATCTACGCATTTCACCGCTACACCTGGAATTCCGCATCCCTCTCCCAAACTCAAGCCATCCAGTATCAGACGCAGTTCCCCAGTTAAGCTGAGGGATTTCACGTCTGACTTAGTTGGCCACCTACGAGCCCTTTACGCCCAGTAATTCCGAACAACGCTTGCCCCCCCCGTATTACCGCGGCTGCTGGCACGGGGTTA
+
#8BCCGGGG-EGGGGGGGGGGGGFGGGGGGGGGGGGGGGGGGGGGGCFGFGGGGGGGGGGGGGGGGFGGGGGGGGGGGGGGGGGGGGGGGGGGGGGGGGGGGGGGGGGGGGGGGGGGGGGGGGGGGGFF=FGG=FGGGGGGCGGGCFGGGG8EEGGG?FC,33D8@FG@E9;,=CEGCEFFGFFF8FE,@,@@DFGGGGGFFFFF5>FFD+7A>FGGGFG>CCGFGFF54/:5?FF@DC5*=)*/+>1<2;+;5*:365*)5@39<C@C>DB@/8;8:BC3960(-4>8@2?.46)))(((
@M03506:14:000000000-AKVR1:1:1101:11220:1251 2:N:0:28
NCGGACTACAAGGGTATCTAATCCTGTTCGCTCCCCACGCTTTCGCTCCTCAGCGTCAGTTCCGGCCCAGACCACCGCCTTCGCCACCGGTGTTCCTCCTGATATCTGCGCATTTCACCGCTACACCAGGAATTCCGTGGTCCCCTACCGGACTCTAGCCATGGCAGTATCGAGTGGCCGCCCCAGCTTGAGCCTGAAATTTTCACACCAGACTTGCCAAGCCGCCTACGAGCTCTTTACGCACACTGAATCCGGACCACGCTTCCCCCCCACGTACTACCCCGGCTCCCGGCAGGAGGTT
+
#8ACCGGGG@FEAFFGFGGGGGGGFGGGGGG@FFGGGGGGGGGGGGGGGGGGGGGGGGCFFFG@C7FEEGGGGGGGGGGGGGGGGGGGGDF:FFCFBGFGGGCGDGGFGGGGGGGGGGGGGGGGFGGGGDFDFFFGFGGGGFGGDGGGDGC6BEFFC,@DGGFFGGGGF,;<@FEGGG6>E**4;B,0<C,8CEGGGDFF?C++;CF+2*2>F6C77<A+7FG=DC33750CD>?>ADF?EC*15*0*<:+9659*),5:3)0/*<*):01)0/;0*3=0(((((49)(.((81()))(,(
@M03506:14:000000000-AKVR1:1:1101:19854:1301 2:N:0:28
TCGGACTACAAGGGTATCTAATCCCGTTTGCTCCCCTGGCCTTCGTGCCTCAGTGTCAGGAACTGTCCAGAGACCCGCCTTCGCCACTGGTCTTCCTTACGATCTCTACGCATTTCACTGCTACACCGTAAATTCCAGTCTCCTCTCCAGCCCTCAAGCACCGCAGTATGGCATGCAGTCCCGGGGTTAAGCCCCGGGATTTCACACCCCACTTACGGCGCCCACTCCGCACACCTTACGCCCAATGAATCCGACCACCGCCCGCCCCCCCCGTCCTACCACTGACACTGGCGCGGTGTTC
+
C@ABBFGEGGFGGGGGFGGGGGFA8FFFE7EFGGGGGGGGGFGF<FGGGFGGGGAF<FGFGFFGGAFEFEAGGGGGEGGGGGFGDCEFGFFGCFGCEF?FGC@=AEC9,DFDEFFGA9EFFACG,<FGEF=FEGGD9AF,?9EEF9=8A=,+418,69C8BF6CE8@>FF8>EFDCF9A,D=EC+@3++,,,,@*3:*11:7E,,,=C*;*)=:1,**/*97)*:;)0*85EC4)0)298=29*7F+1++<63)))C(9*.)0)98*7*))0)1;8/4**.).))()).1(()(-)))((.
@M03506:14:000000000-AKVR1:1:1101:18603:1304 2:N:0:28
TCGGACTACAGGGGTTTCTAATCCCGTTTGCTCCCCTGGCCTTCGTGCCTCAGCGTCAGGAACTGTCCAGAGACCCGCCTTCGCCACTGGTCTTCCTTACGATATCTACGCATTTCACCGCTACACCGTAAATTCCAGTCTCCTCTCCAGTCCTCAAGCACGGCAGTATCGAATGCAGTTTCGGAGTTAAGCTCCGAGATTTCACACCCGACTTACCTCTCCGCCTACGCACCCTCTACGCCCAATGAACCCGACCAACGCTTGAGACCTCGGGATGACCTCTGCTGCTGGCACAGAGTGA
+
@C@CCGGFFFGGGGFGGGFEF<@CFCCFFEGCEFFGFC<FG@FFFG@F@FFGGGDGGGEFGGCGEAC<@F,F<ECEFGE>CFGGGGGGFGGGGGGGFFGEF<FEEAEFG7F=FFGG,AF@EEG@CFFFGF=@F,,9E<@E=EEFF,=DFGGGEFGGF?FGGG+C8=FG8:BFGC:A9B:A937B6CCCA9,>,,@;C>*9A925DEFEG75CCDGD?+8,0;55<C85:D)*9.5*/;@55/58*C+*<+10.)))).7*7))*9<8*/)9)))*2*(1A)))53ABF>F((..(9)06).
@M03506:14:000000000-AKVR1:1:1101:20122:1308 2:N:0:28
TCGGACTACAAGGGTTTCTAATCCCGTTTGCTCCCCTGGCCTTCGTGCCTCAGTGTCAGGAACTGTCCAGAGACCCGCCTTCGCCACAGGTCTTCCTTACGATCTCTACGCATTTCACTTCTACACCGTAAATTCCAGTCTCCTCTCCAGTCCTCAAGCACGGCAGTATCGAATGCAGTTTCGGAGTTAAGCCCCGATATTTCACACCCGACTTACCACGCCACCTACGCACCCTTAACGCCCACTAAAACCGAACAAACCTTGATACCTCTGTCTAACCGCAGCCGCTCCCACAGCTTGA
+
CCCCCGGGFFFFC;CFGGGF<FFEDGEFDGG9FEDFFGGDGGG9,C<CE,EFGGGEE<C<,CFD@FDE9<FEFF<@6CFGDGC:C@E,BAFFFF9F<CFEC@F8FC9<B?CFC:,FFFF,=FG,9==CFF:?=5,C9?FD4=EEFGGGFEEDD;DA8==FD>6+38DF:==@D@,=B=@,3=@++3C?F;B=,3+88**@E9A3,,@@5*;C*;9<*:?=C*)/641;545>)=AD)+1*3=7//2+)++>:B3)71(**00*:7++*2/>F)*+33)1*920((,()(0((0,,/))5((
@M03506:14:000000000-AKVR1:1:1101:11313:1310 2:N:0:28
TCGGACTACTGGGGTATCTAATCCCGTTTGCTCCCCTGGCTTTCGCGCCTCAGCGTCAATGCCGGTCCAGGATGCCGCCTTCGCCACCGGTGTTCCTCCAGATATCTACGCATTTCACCGCTACACCTGGAATTCCGCATCCCTCTCCCGAATTCAAGCCTTCCAGTATCGGACGCAGTTCCCGGGTCGAGCCCGGGGATTTCACGTTCGACTTAGAAGGCCGCCTACGCGCCCTTTACGCCCTGTACTTCCAAACAACGCTTGCCCCCCCTGTATTACCGCCGCTGCTGGCCCAGAGCTC
+
CCCCCGGGGGGGGGDGGGFGGGGDGDFGGGGGGGGGGFFFGGGFGGGGGEGGGGGGGGGGGFGDGGGGGGGGFDGGGGGGGGGGGGGGGGEDGGFGGGGGFCGGGGGGGGGGGGGGGGGGGCEGGGGGGGGGGGGFG:F>FFGGGGGGGGD8>?FGFFDFFDGGGGGGFGCGGGEGGGGFGGGDCCEE5C7CEFGGGGD*CDF+>A=FGGCDED7<F=FGG4C5CC>?5D7/>B3C>:*;=E)95+@*<9E?**:C<:F5>7)**CF>5)1856+<E-/0--(-4(,8)0(4)-(1)8(6.
@M03506:14:000000000-AKVR1:1:1101:14380:1340 2:N:0:28
TCGGACTACAGGGGTATCTAATCCTGTTTGCTACCCACGCTTTCGCTCCTCAGCGTCAGTTCCGGCCCAGACCACCGCCTTCGCCACTGGTGTTCCTCCTGATATCTGCGCATTTCACCGCTACACCAGGAATTCCGTGGTCCCCTACCGGACTCAAGCCATACCAGTATCGAGTGGCAGCTCCAGGTTGAGCCTGGAGGTTTCACACCCGCCCTGGTAAGCTGCCCACGCGCCCTTTCCGCCCACACAATCAGGACAATGCTTGCCCCCTCCGTATTACCGCGGCTGCTGGCCAGTAGTT
+
CCCCCGGGGFGFGEFGGGGGGGGGGGGGGGGGGGGGGGGGGGGGGGEGGGGEGGGGGGGGGGGDCGFGGFGGGGGGEFGGGGGDGGGGFGGCCFGG9FFGGGGGGGGFGGGGGGGGGGGGGGGGGGFGFB<FGFGGGG7FGGGGFGGGGGE+8CGGG,=DCFFGGGGGGGGECGGGFGGGGGGGGGF9DD,?FGGGF6CE?<E=;BCEG49)*)3/*2+:09+<7F)6=75:<))/2**0/**7/**)*;76)**29:*+/9***2<)83>)09:*04*A2(((-2,03),5B((19*)))
@M03506:14:000000000-AKVR1:1:1101:13991:1390 2:N:0:28
TCGGACTACAAGGGTATCTAATCCCGTTCGCTCCCCTGGCTTTCGCGCATCAGCGTCAGTATCGGCCCAGTAGCCCGCCTTCGCCTCAGGTGTTCCTCCCGATATCTACGCATTTCACCGCTACACCGGGAATTCCAGCTACCTCTTCCGTACTCTAGCCTGCCAGTATCGGCTGACCCTCCGGGGTCGAGCCCCGGGCTTTCACAGCCGACTTAACAGGCCCCCCACGCGCCCTTTACCCCCAACAATTCCGAAAAACGCCTCCCCCCCCTCTTTTACCGTCGCCTGCTGCACCGCGCTC
+
CCCCCGGGGFGFGEGEEFGGGGGGGGGGGGGGGGGGGFGGGGGGFGGEGGGGFGEFGGGGGGGEBFGGDGFFGFFGGGGGGGFGGGGCFDFFFGGGEGGGG@CC@FDGGGGG7FFGGGCGG7FGGGFECFFCCDFFADFFBFGGGGGFFE=@EGGGGADFF6EGG6DE;F>CCFEB?CC,>CC5:=*=58:;*=C*=7=*39FFC90=C53CC30<D7**9**/9).)*1)1955<3FF+A*9)*1/5<:CF65*)).*1).0*1A*7C)/.)0+++)*0,((-(((0,)).)40/))(((
@M03506:14:000000000-AKVR1:1:1101:10500:1392 2:N:0:28
TCGGACTACCAGGGTATCTAATCCTGTTTGCTCCCCACGCTGTCGCGCATCAGCGTCAGCCACTGCCCAGCAGGCCGCCTTCGCCACCGGTGTTCTTCCGGATCTCTACGCATTCCACCGCTACACCCGGAATTCCGCCTGCCTCTACAGTGCTCGAGCCCAGCAGTTCGCACGGCCGACTCGGGGTTGAGCCCCGAGCTTTCACCGCACGCTTGCACAGGCCACCTACGCGCCCTTCACGCCCAACGTTTCCGGACAACCCTCGCACCCCCCGCCTCACCGCGGCTGCTGGCCCGGCGTT
+
CCCCCGGGGGGGGGGGGGGGGGGGGGGGGGGGGGGGGGGGGGGGGGGGGDGGGGGGGGGGGGGGEGGGGFGGGGGGGGGGGGGGGDGGGGGGGGGGGGGGGGEE?FGGGGGGGGGGGGGGGGGGDFG>FEGGGGGGFDGG?=DDF69DF>D,DFGGEGGGGGGFGFG,78CEEG8>E14CEE5>EGE5CFFGF5;CE5:*3:C+AFEC*C)7C*;CGFF*7<D7CF4?ECDGG)8<(*9@*5*75C*8**096.9*),1/).)11:*8:89:</**/():<1;0((-<305(7(4)))-,(
@M03506:14:000000000-AKVR1:1:1101:20898:1414 2:N:0:28
TCGGACTACAGGGGTATCTAATCCTGTTTGCTCCCCACGCTTTCGCGCCTCAGTGTCAGTTACAGACCAGAAAGTCGCCTTCGCCACTGGTGTTCCTCCATATCTCTACGCACTTCACCGCTACACATGGAATTCCACTTTCCTCTTATGCACTCAAGTCTCTCAGTTTCCAATGACCCTCCACGGTGGAGCCGTGGGCTTTCACATCATACCTAAAAAACACACTGCGCGCGCTTTACGCCCTATAATTCCGGACAACGCCTGCCTACTACGTAGTAACGCGGCTGTCGGCACGTAGTTA
+
CC@CCFGGGFGGGGFGGGGGGFEEEFGG@CDCCCFGGGEEFCGDFG7F7C@<EFGGGGGFFFFEFFCEF@8DEEFCEFBF:ECCCEEFGF?FFFBFCEEGG<E9A9E,CD+BF7EFFCE=BE+=9,5F9DF9ABE<FE97,6CF=;D;EGFGDDD8=?DE9C,6@FEF,,,;D@8;D6@=3+,@8=@+++43+4:3*7*14;@<,,;7,5+:,=D,22/;/**,2**;*))2/)0/67:*=:))200*+0+9)09)91*/)0)//*+*0***.2+*/6*2(((-(((05>0()4(*.),6)
@M03506:14:000000000-AKVR1:1:1101:19278:1421 2:N:0:28
TCGGACTACAAGGGTTTCTAATCCCGTTTGCTCCCCTGGCCTTCGTGCCTCAGCGTCAGGAACTGTCCAGAGACCCGCCTTCGCCACTGGTCTTCCTTACGATATCTACGCATTTCACCGCTACACCGTAAATTCCAGTCTCCTCGCCAGTCCTCAAGCACGGCAGTATCGAATGCAGTTTCGGTGTTACGCTCCGAGATTTCACACCCGACTTACCGCTCCGCCTACGCACCCTTTCCGCCCAATGCATCCGAACAACCCTTGAGACCTCTGTATTACCGTGGCAGCCGGTCCGAGGTTT
+
C@CC@+8CFGGGGCF9@@FEFGGDGGGDFGG<FFGCCFCFFGFFFCFF<9E<EFECGFEC8FFGGGGGGGFGGDEFGGGFFGDGE=FFGGGGG9<FEF9FC,=,BFDCFGGCC:A?FGGEEFEGFGGGFG@+@,,A<<FFFGFED4@6B=3E8C,7D8>,@8++@+,6=E+<DFGGAFGFCA+>*>AEF,@E*3>887**5+>;,=FGG<4)/1>CFGE5>8DG5:)57<::))2*5*88EC5D3:+)0+2)7)*97(**07.97CE?A/9F4*+3+)*0(,((-(,).)(-)(()))-.)
@M03506:14:000000000-AKVR1:1:1101:22925:1435 2:N:0:28
TCGGACTACCCGGGTATCTAATCCTGTTTGCTCCCCACGCTTTCGCGCCCCAGCGTCAGTATCGGGCCAGTGAGTCGCCTTCGCCACTGGTGTTCTTCCGAATATCTACGAATTTCACCGCTACACTCGGAGTTCCACTCACCTCTCCCGAACTCAAGCTAGCCAGTTTTGAAGGCATTTCCGAGGTTTAGCCCCGGGATTTCACCCCACACTTAGATACTCGCCTACGCGCCCTTTACCCCCAGTAATTCCGAACAACGCTTGCCCCCCCGGTCTTTCCACGGCTGCTGCCCCGGCTTTT
+
CCCCCEEGGGGGGGGEFGGFCFGGGGGGGGGGGGGGGGGGGGGGDGEGG+@CEFGGGGGGD,ECGGGGGGGGGECFGCEGEGCFC@FEFGGGGDFCFF?FEGGGGGFEFF@<AF<FFGG+=>FGGGF?F>FC+AAFE,,8ADDDDDGGFG3=:69D69,@D,,:3D:B,,8*5,@:7,4@C;958E:9,,,?,0:CE*4>CDGC7C*//17<FFF9+:+++**27C))*95ED>>5:0/+3:955?:970+*)0/>7(1187@GG687E@<))1*2+)19))4(-,()))).)((9))(,.
@M03506:14:000000000-AKVR1:1:1101:14641:1567 2:N:0:28
TCGGACTACAAGGGTATCTAATCCCGTTTGCTCCCCTGGCTTTCGCTCCTCAGTGTCAGTGTTGGTCCAGGATGCCGCCTTCGCCACCGGTGTTCCTCCAGATATCTACGCATTTCACCGCTACACCTGGAATTCCGCATCCCTCTCCCGGATTCAAGCCTGCCAGTATCGGACGCAGTTCCCGGGTTGAGCCCGGGGATTTCACGTTCGACTTAGCGGGCCGCCTACGCGCCCTTTACGCCCAGTAATTCCGAACAACGCTTGCCCCCTCTGTCTTACCGCGGCTGCTGGCACCGCGTTA
+
CCCCCGGGGCGGGGGGGGGGGGGGGGGGGGGGGGGGGGGGGGGGGGGGGFGGGFGGGGGGGGGGGGGGGGGGGGGGGGGGGGGGGGGGGGGGGGGGFGGGGGGGGGGGGGGGGGGGGGFFGGGGGGGGGGGFDGGGGGGGGGGGGG8EGGGGG>EFGGGGGGGGGGGGGGE7;@EGGGGEFGGGDGGGEGGGGGGGGGGGC?FCGGFGGGGDED?EGDBDCDGGDDFFED3EDFFC?GFGEGGCC+A6+:EFF>3CGBGD355C3CGFG)>7:>+3C)9<19(2999B0)46))())),((
@M03506:14:000000000-AKVR1:1:1101:15015:1610 2:N:0:28
TCGGACTACAAGGGTATCTAATCCTGTTCGCTCCCCACGCTTTCGTGCCTCAGTGTCAGTGCTGGTCCAGAGAGCCGCCTTCGCAACTGATGTTCCTCCCGATCTCTACGCATTTCACTGCTACGCCGGGAATTCCACTCTCCTCTACCGCACTCTAGCGAGCCAGTATCCATCGCCATTCCCAGGTCGAGCCCGGGGCTTTCACGACAGACTTAACTCACCACCTACGCACGCTTTACGCCCAGTAATTCCGAGTAACGCTTGCACCCTCTGTATTACCGCGGCCGCTGGCACGAAGGTC
+
CCCCCGGGGCFGGGGGEGGGGGGGGGGGGGGGGGGGGGGGGGGGGGGGGGGGGGGGGGGGGGGGGFCGGGGGGGGGGGGGDGGGGGGGGGGGGGGGGFGGGGEFGGGGGGGGGGGGGGGGGGGGGGGGGGGGGGGGGGGGFF@FGGGGGGGGGGFGFGGEGGGGGGGGGGGGCGGGGG>FAFGFGGGGGGGC*=EDGGDCFGGGG=*1:59C6D?FGCFFGD**CFFFGG55C>551>BG8>/172<@FCD@F>DC<>>/>@BDF<+5E:*)0:0+:6@+(331,((7(0(-.)(1))(.)
@M03506:14:000000000-AKVR1:1:1101:9555:1612 2:N:0:28
TCGGACTACAGGGGTATCTAATCCTGTTTGCTACCCACGCTTTCGTGTCTCAGCGTCAGTTACGGTCCAGATAGCCGACTACACCACCGGTGTTCCTCCTGATATCTACGCATTTCACCGCTACACCAGGAATTCCACTATCCTCTCCCGCACTCGAAGTCATTCAGTATTCGGCGCACCCTCCCAGTTGAGCCGGGAGATTTCACACCAAACTTAAACAACCGCCTACACACCCTTTACGCCCAGTAACTCCGAACAACGCTTGCTGCCTCCGTATTACCTCGGCTGCTGGCACGTAATT
+
CCCCCGGGGGFFFGGGGGGGGGGGGGGGGGGG9FFGGGGGGGGGGGGGGGGGGGGGGGGGGGGGGGGGGGGGGGGGGDGGGGGGGGGGGGGGGGGGGGGGGGGGGFGGGGGGGGGGGGGGGGGGGGGEGGGGGGGGGGGGGGGGGCFGGGGGGGGG?FEGGGGGFDDGGGGGGGGBEEGCEFGGGGGCFBBCDGGGGCCEFGGGFGGGGGGGFGGGGGFGFGGEGDAFG6ACDDDG76?C*/99<5@7<C9@F@DCD05E3>@D**<*<59/8)1*2,/+-).(-247:62(872/8)(,)
@M03506:14:000000000-AKVR1:1:1101:17805:1631 2:N:0:28
TCGGACTACTAGGGTATCTAATCCTGTTTGCTACCCACGCTTTCGTGCCTCAGCGTCAATACCGGACCAGTTAGCCGCCTTCGCCACTGGTGTTCCATCCAATATCTGCGAATTTCACCTCTACACTGGATATTCCGCTAACCTCTTCCGGTTTCTAGACAGGGAGTTTCAAAAGCGATTCCCGGGTTAAGCCCGGGGCTTTCACTCCTGACTTTCCTGTCCGCCTACGCACGCTTTAAGCCCAGTGCTTCCGAGCAACGCTTGCACCCTCCGTATTACCGCGGCTGCTTGCCGGGATGCT
+
CCCCCGGGGGGGGGGGGGGGGGGGGGGCFGGGGGGGGGGDGGGGGGGDGEGCFFDFFGGFGGGGFDGGGGG9FCFCGGGGEGGGGEGGGGGGGEGGFGGGGGG?FFCBFEEEGGGFGGGFGGGGGGGGGGGGGGGGGGFGDGGEGF9>EC7@=AAFFF9D,@8C6CEGGGGAD=DFCEC8DFFEE8@EGD;EF*@CE55?,;>FF:?6FGGFFD7,:CF989CEGDEFGG>EDD3>11+;<+/*10+*+39))8<<D(9>)8>DF9<5;5C5)12*+-=0-(96923@???6)(,)))-()
@M03506:14:000000000-AKVR1:1:1101:20081:1636 2:N:0:28
TCGGACTACCAGAGTATCTAATCCTGTTTGCTCCCCACGCTTTCGCACCTCAGCGACAGATCTGGACCAGTTAGCCGCCTTCGCCACTGGTGTTCTTCCCAATCTCTAAGAATTTCACCTCTACATGACACATTCCGCCCGCCCCAAATGTACTCAAGACACATAGTTTCAATGGCAGTTCCTCAGTTAAGCTGAGGGTTTTCACCACTGACTTCCGTGTCCGCCTACGCACCATTTAAACCTAATAATTCCGCATAATGCTCGTGTCCTCTGTATTATCGAGCTCGCTGGAACCAAGCTA
+
CC-BCFGGGGGGGGF<FFGG<FFEGFGGGGG9FFDC@FGE:@FGGGDG@8CCF,CCFGG8DDGGG<EED<FFGFGGGGCGEGGGGGDGDFFEFEAFC9FFDEG,5?<,EF,?AFFF9B?<AAC9,C,AF,FEDFE9E+FF@7++@>>>FCEAFGGEDDFF8@C8,77>=FF,,7BE8>D9;E7;9:FAF9EFGCGC8>*,4*,7@9@*,3*0<9,,3;>=DFD*37))4C?C9)4=7@+1;700*1<;++>6)))1*711++38/*=8+;**):C+36*+-(-((,,543(()((2))(,.
@M03506:14:000000000-AKVR1:1:1101:9236:1647 2:N:0:28
TCGGACTACAGGGGTATCTAATCCTGTTTGATCCCCACGCTTTCGTGCCTCAGCGTCAATAACTGTGTAGTGAGCTGCCTTCGCAATTGGTGTTCTATGTCATATCTAAGCATTTCACCGCTACATGACATATTCCGCTCACCTCCACAATATTCAAGACAAATAGTATCCATGGCAGTTTCTGAGTTAAGCTCAGAGATTTCACCACGGACTTACCTGCCCGCCTACGCACCCTTTAAACCCATTGAATCCGGATAACCATTGCACCCTCCGTATTACCGCGTCTGCTGGCACGGAGTTA
+
CCCCCGGGGDEEFGGGGGGGGGGGGGGGGGGGGGGGGGGGGGGGGGGGGGGGGGGGGGGGGGGGGGGGGGGFGGGGGGGGFGGGGGGGGGGGGGGGCGFGGGGGGGGGGGGGGGGFGGGGGGGGGGGGGFGGGGGGGGGGGGGGGGGGGGGGGGGGFFGGF8EFFFGGDFCFGGGGGGAFFGGG8FGGFFGGC,>DEDEFEGFGFAFG++3CG=<;7>A>7;7>CC4619*9/:?<BF6<<E*2*0,412B)?)**8)2+*1;;:9?A;5CE>C*3<5:=(,1,((,8))(443().73,)
@M03506:14:000000000-AKVR1:1:1101:21750:1679 2:N:0:28
TCGGACTACCAGGGTATCTAATCCTGTTTGCTCCCCACGCTTTCGCACCTCAGCGTCAATATGTGTCCAGTAAGTCGCCTTCGCCACTGGTGTTCTTCCGAATATCTACGAATTTCACCTCTACACTCGGAATTCCACTTACCTCTCCACAATTCTAGCGATGCAGTCTTAAAGGCAATTCCGGTGTTGAGCTCCGGGCTTTCACCTCTAACTTACAAAGCCGCCTACGTCCGCTTTACGCCCAGTAATTACTAACAGTGCTAGCCCCCTCCGTATTCCAGCGGCAGCTGTCACGGCGGTA
+
CCCCCCFGFGFGGDG<FDEGG@FFGGGGGGGGGFGDGGGDEGG<CCCEGG?CFFEGGGDGGCGFAFGGD@CGCFGFDGDFGFGGE,B,6<9CC=?E,EFFCCCFFE9<?D,,4AEE<FFAFFF9,4?=D@+@?EGFGFGAFF=9,=,@=G8@DFCDE8DG8@C698@@FAF9,3>>,@,@,DEG3@57:,@DF8DC6:3;:CA;C<,7,*:DCC75+2;69>>E)/6AEG4?8).//163**2**=96:++++1+*2.12;ACFCCF@?<57)9**<2@7)(-(-((0,9).*)-*))-4(
@M03506:14:000000000-AKVR1:1:1101:8269:1701 2:N:0:28
TCGGACTACAAGGGTATCTAATCCTGTTTGCTCCCCACGCTTTCGCACCTCAGCGTCAATATGTGTCCAGTAAGTCGCCTTCGCCACTGGTGTTCTTCCGAATATCTACGAATTTCACCTCTACACTCGGAATTCCACTTACCTCTCCACAATTCTAGCGATGCAGTCTTAAAGGCAATTCCGGGGTTGAGCCCCGGGCTTTCACCTCTAACTTACAAAGCCGCCTACGTGCGCTTTACGCCCAGTACTTCCGAACAACGCTAGCCCCCCCCGTATTACAGCGGCAGCTGGCCCGGCTTTT
+
CCCCCGGGGGGGGGGGGGGGGGGGGGGGGGGGGGGGGGGGGGGGGGGGGGGGGGGGGGGGFGGGGGGGGGGGGGGGGGGGGGGGGGGGGGGGGGGGGGGGEGGGGGGGGGGGGGGGGGGGGGGGGGGGGGGGGGGGGFGGDFGGGGGGFGGGGFFGGFGGGGGDGFDEGGGFCFCDFGGGGAFGGGGGGCCFFGGGGEC*44>7=<AEGGCGCFGGG=A8C?75<D:;CFAEDFFGFCF=*><D*3<+C<@BE>DDD09=))7)0AA>C))7)**2+)10))--2((87)1()(,17)(()
@M03506:14:000000000-AKVR1:1:1101:14114:1722 2:N:0:28
TCGGACTACAAGGGTATCTAATCCCGTTCGCTCCCCTGGCTTTCGCGCCTCAGCGTCAGTGTCAGCCCAGCAACCCGCCTTCGCCGCAGGTGTTCCTCTTGATATCTACGCATTTCACCGCTACACCAAGAATTCCAGTTGCCCCTTCTGCACTCTAGTCGCACAGTATCAGTTGACCTTTCCGAGTTAAGCTCGGAGATTTCACAACTGACTCTTTCTGACCGCCTACCCGCCCTTTTCGCCCCGTAAATCCTAACAACGCCCTCCCCCCCCGCATTCCTCTGGTCCTCGGCCCGGATCT
+
CCCCCGGGG@GFGGGDFGGGFGGGGGGGGGGFGGGGGGGGGGGGGGEGGGGGGGGGGEGGGGGCFFEEGGGGFGGGGGGFGGGGGGGGCGFGEFGG9FFG9<BFEGGGGDFFGEFFD9FFGEGGGGGGGFFGGGFGGFFA,EAE=8,@BDFAGA@BE8=DEE6EEC;,@<ACFC9FGGGGGGFCE>FG79993@EEG*1=,:D;?EG:,;7?C+4,+487+:?:<5)8**)*2).)/6*9:EG<C*;>//39)*0**,**)))))*20;>DDD)***-*<4)).)-)/-*(,.(,7))((.
@M03506:14:000000000-AKVR1:1:1101:17764:1727 2:N:0:28
TCGGACTACAAGGGTATCTAATCCTGTTCGCTCCCCACGCTTTCGCTCCTCAGCGTCAGTTCCGGCCCAGAGTGCCGCCTTCGCCACCGGTGTTCCTCCTGATATCTGCGCATTTCACCGCTACACCAGGAATTCCGCACTCCCCTACCGGACGCGAGTCATGGCAGTATCGAGTGGCGTCTCCGAGTTGAGCCCGGTGTTCTCACACCCGCCTTGCCCAACCGCCTACGAGCTCTTTCCGCCCACTCAACCCCGACCACGCTCGCCCCCTACCTTCTACCGCCGCGGTACGCACGTACTT
+
BC@C8FFGGGGGGGECFGGGGFEGGGGGGGGDGGGGGGGGGGGGGGDEG?ED<CCCCEGFGGGECC7FGGGFGGGGECG>FFGGGGGGGGDGF@EFCFFGGGGGGGGBFCC7FEF?,C?@F:FGGGGGFGGFD>;FDFDGGG8>>?BEGE7:>+5@5;CFF:DFG8>EF:9@88EDC5C*144,=1C*;<;FFF5E:*8/;++++43<7CD):C*+>6)+*19CC<>:?1):3)60)0*3/5C<DC*)*3*).)19C(/*0)0*/1:0*.)))*3++49+),((-(()(),4),())0(()
@M03506:14:000000000-AKVR1:1:1101:16840:1734 2:N:0:28
TCGGACTACAAGGGTATCTAATCCTGTTTGCTCCCCACGCTTTCGCGCCTCAGCGTCAATTACGGGCCAGATAGCCGCCTTCGCCACCGGTGTTCTTCCCAATATCTACGAATTTCACCTCTACACTGGGAATTCCACTATCCTCTCCCGCATTCAAGCTCATCAGTATCAAGCGCAGCCCCCAGGTTGAGCCCGGGAATTTCACGCCTGACTTGATAAGCCGCCTACGCGCCCTTTACGCCCCGTAATTCCGAACAACGCTTGCCCCCTTCGTATTACCCCGTCCGCCGGCACGACGTTA
+
CCCCCGGGGGGGGGGGGGGGGGGGGGGGGGGGGGGGGGGGGGGGGGGGGGGGGGGGGGGGGGGGGGGGGGGGGGGGGGGGEGGGGGGGGGGGGGGGGGGGGGGGGGGGFFGGGGGGGGGGGGGGGGCFGGGGGGGGGGGGGGGGGGCFGGGEGGFGGGFFDGAFGGGGGGGGGGGGDEGGCGDCE5:CCCCFGFEDC5CFCFGGFFF=,:DC?FE<;>+=C;CED<))*))1))<F4*//*:))1/*0C0996@*))(1*0))*9<<>E:*7.9*;A)*<((,((((0(72(7;09)7,(.
@M03506:14:000000000-AKVR1:1:1101:8796:1734 2:N:0:28
TCGGACTACAAGGGTATCTAATCCCGTTTGCTCCCCAGGCCTTCGTGTGTCAGTGTCAGGAACTGTCCAGAGAACCGCCTTCGCCCCTGGTCTTCCTCATGATCTCTACGCATTTCACTGCTACACCAGGAATTCAAGTCTCCTACGCCACACTCCAGCCTTGCAGTCCCAAATGCTATTCTCAGGTTAAGCCCCGGGCTTTCAAATCTGGCTTACAAACCCGCCTGCGCACGCTTTCCGCCAACTAAGTCCATCTAACGCTCCACCCCTCCGGAGAACCGTCGCTGTCGCCCCGTAGTTC
+
@CCC<6@-C<-C6;FC<F,FAF9,<FC@8@C@EE,C,B8@F6<E@EFG,;66CFCCFGD8FFCGGFA6F@F8F,C,:F6B@,,,,,+,:D?EF<<F<?E,6B?BA,@<,B7FF,5:5A<F9,E<59<DDC7==EE9<5@,9999,,46CCEF>,6,D84+6,,6=DB,,,633E,,,3@=B,79,36,=D;,=8+3@7EGG75,,,7,@=79A;,>C+/,;?>?95:):4)*18)8(+;8?=))**+/+5>:+;:+;;C=)))/***)*)*0))***(0*-,((,((..)3(0,4/50,))
@M03506:14:000000000-AKVR1:1:1101:10940:1742 2:N:0:28
TCGGACTACAAGGGTATCTAATCCTGTTTGCTCCCCACGCTTTCGCGCCTCAGCGTCAATTACGGGCCAGATAGCCGCCTTCGCCACCGGTGTTCTTCCCAATATCTACGAATTTCCCCTCTACACTGGGAATTCCACTATCCTCTCCCGCATTCAAGCCCATCAGTATCAAGCGCAGCCCCCAGGTTGAGCCCGGGACTTGCACGCCTGACTTGATAAGCCGCCTACGCCCCCTCTACCCCCAGCAACTCCGCACAACTCTTTCCCCCCTCGTATCACCGCGGCTGCTGCCACGTGGTCT
+
CCCCCGGGG<CEEGGGGGGGFGGGGFGGGGF,EFFGGGGGGDGGGGGG:FCGGGGEFGGGGGFFGD7FFGC<,CFGDCC@@EFGG,BBCCGGCGGGGG<AAFF<EGD<DFCGFCFF,EFEGGFFFG9?,A,,A,,C<?,=A,@EFCBF,3=+>CF,DF9+@,>@FGGDFGFGGG+++@@8CECBC>8,4,6D,;>18:*,>*,55*=:CC*;C+++3+++*2:CGDFFEG)*975*,:@+*/7)**2)*:@9:))9)(9+//**2+3>8)1.0/*2*)12(4(112,5:?)(9)(*)08))
@M03506:14:000000000-AKVR1:1:1101:14318:1783 2:N:0:28
TCGGACTACAAGGGTATCTAATCCCGTTTGCTCCCCTGGCTTTCGCTCCTCAGCGTCAGTGTTGGTCCAGGATGTCGCCTTCGCCACCGGTGTTCCTCCAGATATCTACGCATTTCACCGCTACCCCTGGAATTCCGCATCCCTCTCCCAAACTCAAGCCATCCCGTATCAAACGCATTTCCCCGGTTAAGCCGAGGGATTTCACGTCTGACTTAGTTGCCCGCCTACGCGCCCTTCACGCCCACTAATCCCGAACACCGCCTCCCCCCCCCGCCTTACCGCTGCTCCTGCCACGACCTCT
+
@,@CCGGGG-CFGEFFGGGGFFF<FEFGGGGCEEGGFGFGFFFFEEFGGG@FGGGGGGCEGGCE@BFCFGGEFGGFGFE@CFFGGEEFGGGGGGGGEFGGGGDFFGGGGGGGGGGGGGA@B+CF,E=F@F8EGFGFCFG@FEDE?8>FGG8D32,3,,@@DD8D,+@8DDE3=EGC++4@FFE,4>;;*,5=B;B8?E*=,;A7;C:FFGGGGC9,=::+**2>87:)*)0/18572*9;=*<<*209E+<9537<D(**))0***25*7<7))*2/3)0(3((-.))(02(7)()0)())
@M03506:14:000000000-AKVR1:1:1101:16420:1798 2:N:0:28
TCGGACTACAAGGGTTTCTAATCCTGTTTGCTCCCCACGCTGTCGCGCATCAGTGTCAGAAACTGCCCAGCAGACCGCCTTCGCCACCGGTCTTCCTCCGGATCTCTACGCATTCCACCGCTACACCCGGAATTCCGTCTGCCTCTACAGCCCTCGAGTTTGACAGTCGGCACGGCAGATCCGGGGTTGAGCCCCGGACCTTCACCACACCCTTATCCAACCACCTACGCGCCCTTTACGCCCAGGGATTCCGGTCAACGCCCCCACCCCCCGTATTACCGTGGCTCCTGGCACGGCGTTC
+
CCCCCGGGGGGFFGFGGGGGGGGGGGGGGGGGGGGGGGGGGGGGGGGGGGGGGGGGGGGGGGGGGGGGGGGGGGGGGGGGGGGGGGGGGGGGGGGGGGGGGDEGGGGGGGGGGGGGGGGGGCFEGGGGGGG7FFGGGGGGGGGGGECFADGGGGGCCEGGFGGGGEGGGGGCCEEGGGFGGFCC:E=EGFCFGGGEGCC*AFF6CG6:5CC3*2<+0*9<495EGG)6:D37>:)2:*98EEGGD**576+9)7)9*5C=3.;)98=:?5D@)/:8+4*<(((-(.)04).:>?03))-1(
@M03506:14:000000000-AKVR1:1:1101:16895:1832 2:N:0:28
TCGGACTACAAGGGTTTCTAATCCTGTTTGCTCCCCACGCTTTCGCGCCTCAGCGTCAGAACCGGGCCAGAGAGCCGCTTTCGCCACCGGTGTTCCAGCCAATATCTACGAATTTCACCTCTACACTGGCTATTCCACCCTCCTCTCCCGGTCTCCAGCCAAACCGTCCCGGGTGCAATTCCGGGGTTGAGCCCCGGGCCTTCACCCCCGACTGCTCCGGCCTCCTACGCGCCCTTTACGCCCCGTAATTCCGAACCACGCTCGCACCCTCCGTCCTACCCCGGCCGCTGGCCCGGAGCTT
+
CCCCCGGGGGGGGG<FFGGGGGGGFEFGGGGGGGGGGGGGCEGGGDGGGCFGFGGGGFGCEGGGGGGGGGGGFGGGGGGGGDCGGEGGDG=FGGGGFGGGGGGFGFFGGGGGAFEFGGGCFACE9,FFFGG9FGGGFAFGCFCFGGGGGG>GGGGEGGGF6@EGD8CE*:EDG*C5CDG7,DCCEGEC5:@BE8EGE5****+3++2=:))9>)*2**):>9**9**1*))2/.)*.0***:D)1/*0*<@6))//)49:<;7))1:5E5C.)/2*1.*0(,((,(-7-54()((1)0(((
@M03506:14:000000000-AKVR1:1:1101:22438:1839 2:N:0:28
TCGGACTACCGGGGTTTCTAATCCTGTTTGCTCCCCACGCTTTCGCACCTTAGCGTCAATACTTGTCCAGCGAGTCGCCTTCGCCACTGGTGTTCTTCCGAATATCTACGAATTTCACCTCTACACTCGGAATTCCACTCGCCTCTCCAAGATTCTAGCACTGCAGTTTCAGAGGCAGTTCCGGGGTTGAGCCGCGGGATTTCACCCCTCACTTGCTGCGCCCCCTACGTCCGCTTTCCGCCCAGTATTTCCGACCCACCCTAGCCTCCCCCGTCTTGCCGCGGCCTCGGTGCCCGTTGTG
+
CCCCCGGFDFGGGGEGGGGGGGGGGGGGGGFFG8DGGG@CGGGGGGGGGFACFFDGGGGEGGGGFGCFGGGDGGGFF:CCFF7FBCGGFFFDGFEFGFGG7FGCCFFFFGEFEGGEF<FEGCAA9A,A?C>+A=,CAF?3+@CCEGCDEGE=BD:=BEGCFFC@8D>@EF,@,3+:;E:CF,:@5:@?E72DF14**4*10*9;9:*22**/:++9C+*:<D)*9)))2C)*)087::48**1**0080+0*0)/)).*/0)85<8+)1)*.898*;)/60(((((()(8(().(/00,-(
@M03506:14:000000000-AKVR1:1:1101:19136:1853 2:N:0:28
TCGGACTACCAGGGTTTCTAATCCTGTTTGCTCCCCACGCTTTCGCACCTCAGCGTCAATACGTGTCCAGTGAGTCGCCTTCGCCACTGGTGTTCTTCCGAATATCTACGAATTTCACCTCTACACTCGGAATTCCACTCACCTCTCCACGATTCTAGCGACGCAGTCTTAAAGGCAATTCCAGGGTTAAGCCCTGGGCTTTGACCTCTTACTTACAAAGCCGCCTACGCGCTCTTTCCGCCCATAAATTCCGAACCACTTTATCCCCCTCCGTCTTACCGCGGGTGCTTGCTCCGATCTG
+
-A<BCEGC9E@FC;6CFGGFAE@,EEFFCD96EFDCGCBF7FEGGDEC:,CFG<@F:@FGF<FF,E8EEGGF<,CF7FF@@FGG=FGG,6EEFFFGFGFDD=FE<EAAD@:<E<BDDF<<<?E<<F?FG7+@FDFGA<=8EFCED9,>D8C++1EAFGGDE+@CGGGECACD7,,@CCC,@@FC?EEC*>EF38B,@?GGF>,,5<@C?+:CGFGGG+*A<F)7?/)6C)5*2)2:6+/*/1)***+*3<9=))*1)43+**/:*2<):)9))12;C)/0(-(((((0)*)(*))1)0(,)
@M03506:14:000000000-AKVR1:1:1101:12847:1855 2:N:0:28
TCGGACTACCGGGGTATCTAATCCTGTTTGATCCCCACGCTTTCGTGCCTCAGCGTCAATAATAGTATAGTAAGCTGCTTTCGCAATTGGCGTTCTGTATCATATCTAAGCATTTCACCGCTACATGATATATTCCGCCTACCTCTACTACATTCAAGACGATCAGTTTCAATGGCAGTTCGACAGTTGAGCTGCCGGCTTTCACCACTGACTTAATCATCCGCCTACGCACCCTTGCACCCCAATAAATCCGGACAACGCTTGGCTCCTCCGTATTCCCGCGGCTGCTGGCACGGATTTA
+
CCCCCGGGGGGGGGGGGGGGGGGGGGGGGGGGGGGGGGGGGGGGGGGGGFGGGGGGDGGG9FGGGGGGFGGGGGGGGGGGGGGGG@FFGGGGGGGFGGGGGFGGCEFGGGFFGGGFFGGGGGGGGGGFFAGGGGCGGGGGDGGFFDFFGGGGGCGGGGA?GGCFGFDFGCCFFFFFGCGGACGG669ECC88>DEGGEGDE59,,@,@1@8*5=F9=CCFGGCF4*88=)2::56D,*0+3/)C<6+*4+1)))5):<G*7BDG3+26:6FF>GGFG)9?6(-,((().).8:>?37)())
@M03506:14:000000000-AKVR1:1:1101:8612:1890 2:N:0:28
TCGGACTACCGGGGTATCTAATCCTGTTCGCTCCCCACGCTTTCGCGTCTCAGCGTCAGTACCGTCCCAGAGAGCCGCCTTCGCCACGGGTGTTCTTCCCGATATCTGCGCATTTCACCGCTACACCTGGAATTCCGCATCCCTCTCCCGGATTCAAGCCCCCCAGTATCGGACGCAGTTCCCGGGTTGAGCCCGGGGATTTCACGTTCGACTTAGCAGGCCGCCTACGCGCCCTTTACGCCCAGTCATTCCGAACAACGCTTGCCCCCTCTGGCTTCACGCGGCTGCTGGCACACTGTTC
+
CCCCCGGGGGGGGGGGGGGGGGGGGGGGGGGGGGGGGGGGGGGGGGGGGFGCFFGGGGGGGGGGGGGGGGGGGGGGDGGGGDGGCBFGGDGGGGGGGGGGGGGGGGGGFGGGGCGFCDFGGCFGGGGGFGGADGFFFGGEFGGGD>FGGG@E8>FAEGGGEEGGGGG?;CCG5?:C58CCGGGGCCC=C+BC8F5EGC55:7C7<7:EFDF3*/+<*:FF3C5:7C3;*5.5)7)9)***/:)/*+2*0<C9))*114D*))7*1<+.8<D))*+22(*0((((-(-736:0))(*)9.6)
@M03506:14:000000000-AKVR1:1:1101:8000:1903 2:N:0:28
TCGGACTACAGGGGTTTCTAATCCTGTTCGCTCCCCACGCTTTCGCGTCTCAGCGTCAGTACCGTCCCAGAGAGCCGCCTTCGCCACGGGTGTTCTTCCTGATATCCGCGCATTTCACCGCTACACCAGGCATTCCACCCTCCTCTTCCGGCCCCTAGCCATGCGCTCTCCACCGGCCTCCCGAGGTTGAGCCCCGCGTTTTCCCAACCGACCTCCCTGGCCGCCTACCCGCTCTTCCCCCCCAACACATCCGGACAACGCCTGCCCCCCACGGCCCACCGCTCGCTCTCTCACGTCGTGC
+
<CCCCGGGGGG8CE@FEFGGFFGGFGCEGGGGGGGGFGEG@E<FGGGGGEGCAFGCEEGEGAEG<F@FG8,CECGGGGGDGG,CFEFE>CC4F:FEGGGFF<B<EFEG7=::=+7:@EEEGEFCFGF+8>+@:FDC9F,C3+@8==9@D:B+@+:@8,D,>,DDC*4*1,?7,=B>C**<,=:4?1=*:+?F**3C5*31*/++2+*1*19C776**2<FFG)17*7?CF:C377*)*0*2:C39**)228.)7*9>(9=:))/*2:7C)9>0)*:*-)*-4((-(,70*).*640))(-3
@M03506:14:000000000-AKVR1:1:1101:21168:1916 2:N:0:28
TCGGACTACAAGGGTTTCTAATCCTGTTTGCTCCCCACGCTTTCGTGCATGAGCGTCAGTATTGGCCCAGGGGGCTGCCTTCGCCATCGGTATTCCTCCACATCTCTACGCATTTCACTGCTACACGTGGAATTCTACCTCCCTCTGCCATACTCGAGTCCGCCAGTCACAAATGCAGTTCCCAGGTTAAGCCCCGGGCTTTCACATCCGTCGCGACAGACCGCCTACGAGCTCTTTACGCCCACTAATTCCTGACAACGCCTGCCACCTCTGTATTACCGCGGCGTCCGCCACGTCGTTA
+
CCCCCGGGGGGGGGGGGGGGGGGGGGGGGGGGFGGGGGGGGGGGGGGGGGAFFGGGGGGGGFGFGGFFFGC@ECFGGCFFGGGGGGDEFGGFGGEADG8<FFGGFGGGGGDEGGFGFFFFFDGFGGC9=:FG=FFGGGG,A8CFGG8F9>=DGGG+@=ECFEG+@@DFC8D9,,5;B9EDFGEF,:<C7E;D?GD>E*;CGFG:AEF6CD*/4)/?D5=6C3)27/).:3>5C9*>)2*;8:)9**<)2+<**/29D)/25))//*+02)1*9*2+24190((-((-8(.(,)(-9)7,-(
@M03506:14:000000000-AKVR1:1:1101:13420:1927 2:N:0:28
TCGGACTACAAGGGTATCTAATCCTGTTTGCTCCCCACGCTTTCGCACCTCAGCGTCAATATGCGTCCAGTAAGTCGCCTTCGCCACTGGTGTTCTTCCGAATATCTACGAATTTCACCTCTACACTCGGAATTCCACTTACCTCTCCACAATTCTAGCGATGCAGTCTTAAAGGCAATTCCGGAGTTGAGCCCCGGGCTTTCACCTCTAACTTACAAAGCCGCCTACGTGCGCTTTCCGCCCAGTAATTCCGAACAACGCTAGCCCCCTCCGTATTACCGCGGCCGCCGGCTCGGCGTTA
+
CCCCCGGGG9FFGGGGGGGGGGFGGGGGGGGGGGGGGGGGGGGGGGGGGFGGGGGGGGGGGGGGGGGGGGGGGGGGGGGGGGGGGGGGGGGGGEGGGGGGGDFGGGGFGGGGGGGGGGGGGGGGGGGGGGG7@FGGGGGGGGGGGFGGGGGGGGGGGGGGGCEGFGDFCA;FGGCF?EFF9AEE6EEGGGDFDFCECE>E5CECFGCFCCCFF5<A+CA,;FGDD46?EFFDC>D3=+8*/A)**+3;F+<=;5/>77</))017FFDG)>B31@F+)03,31(741:0),()(())),4(
@M03506:14:000000000-AKVR1:1:1101:9213:1927 2:N:0:28
TCGGACTACAGGGGTATCTAATCCTGTTTGCTCCCCACGCTTTCGCGTCTCAGCGTCAGTCACCGTCCAGAAGGCCGCCTTCGCCACCGGTATTCCTCCTGATATCTACGCATTTCACCGCTACACCAGGAATTCCACCTTCCTCTCCGGGACTCGAGTCCGCCAGTTTCCAATGCCCTTCCGGGGGTGAGCCCCGGGCTTTCACACCAGACTGAGCGGACTGCCTACCCGCCCTTTACGCCCAGTGATTCCGACCAAGCTTCGCACCCTCGGTATTACTCCGGCCGCTGGCCCGGAGGTA
+
CCCCCGGGGFGGGGGGGGGGGGGGGGGGGGGGGGGGGGGGGGGFGGG7F:FFFGGGGGGGGGGCFFGGGGGGFEGGGGGGFGFGGGGBFGGGGGAEEGGFGGGGGGGGGGDGCGGGGGGGGECEFGGGGGF?DGGFFGFGDGGFGGGGGGEGGGF>6CGCFEGEDGGF7EFF,<BE78C:EFGE*1*==F8B8=*3C58C8DG929+:*/*7C6+<75)*9)*29CB)*9)*7..*)2*8?CCD40+=9<<*/)))9(*/)*/)***78)9).9*;+.8+).2(((,)(0(()-45:3--)
@M03506:14:000000000-AKVR1:1:1101:10750:1932 2:N:0:28
TCGGACTACCAGGGTATCTAATCCTGTTTGCTCCCCACGCTTTCGCACCTCAGCGTCAATACCGGTCCAGTGAGCCGCCTTCGCCACTGGTGTTCTTCCGAATATCTACGAATTTCACCTCTACACTCGGAATTCCACTCACCTCTCCCGGATTCAAGCGATGCAGTCTTAAAGGCAGTTCCGGGGTTGAGCCCCGGGCTTTCACCTCTAACTTACAAAGCCGCCTACCCGCGCTTTCCGCCCAGTAATTCCGCAAACCGCTCGCTCCCTCCGTATTCCCGCGGCTTGCGGCCCGGAGTTA
+
C@@AC7@FEFGGEGGGGGGGGGGGGGEGFGGGGDGGFGECGGGGEGGGC8FFFDCGGGEGGGGGFEDCACFAFFGG>FDGGGDEGC7EEC?CFEFG<AC=FFEFGCFCFGCFEGGGGGGFFG<FFD,ADECFDGCFAFEECCE98,=DCC7+BEFG,:D@BEGGFAF=A@D,5DEGF3@=,@EGDEE1:7,>D>EGC==*:C7?CCC7C:+0=DG+:767C<)*5*)0*;>E5>5C67**8:5*9?:@C9CF4557C(1>77)958@;*7C3)92*+.*<0-402(()(0,()-()))-,)
@M03506:14:000000000-AKVR1:1:1101:23208:1979 2:N:0:28
TCGGACTACTAGGGGATCTTATCCTGTTTGCTCCCCACGCTGTCTCGCATCAGTGTCATAAACTGCACAGCAGACCGCCTTCGCCACCTGACTTCCTCCTGATCTCTACTCAATCCACCGCTACAACCGGAATTCCCTCTGCCTCCACAGCCCTCGCAATTGACAGTTCGCACGGCCTATCCCTGGTTGAGCCCCGGACTTTCACCATAACACTATCAAACCCCCTACGCCCCCTTTATGCCCAGCAAGTCCGGACCATCTCTGCCCCCCCTGTATTACCCCGGCCTGAGGCCACGTGGTC
+
-8A6A@FEA-6EE?++BC,,6=CFF,6CE6,,;CCFEGGE7,B,,,,8C,7,6C;66C,;,<,,;,,:6:8FDG8D8@+6@FCCFE,F8F,CFA<EF<,,,,,,5,:,5,,:,59A9FG+C:>C<,A4@C:FFG;9,,AA,@9,=,,6@88@+,33++++367=,,,,,+++544++*,,3@9,4*4@@3,66D*4**4:>:,;;:?,,***0*,13@+2***2))2.1):*:0)*8**32:*91**)23<*))11),0+//***+*0*)1))2+++.7<?B;((((0()(()(,1)0-,.
@M03506:14:000000000-AKVR1:1:1101:22164:1996 2:N:0:28
CCAGACTATAGGGGTTTCTAATCCTGTTTGATCCACACGCTTTCGTGCATGAGCGTCAGTCTTGACCCAGGGGGCTGTCTTCGCCATAGGAGTTCCTCCACATCTCTACGCATTTCAGTGCTATTTGTGGAATTATACCCCACTCCGCCAGAATCCACACTAGCAGTCTCCATCGCAATTCCTCGACTGAGCCCTGGGATTTCATGATAGTCTTATCAAACAACCTGCGCACTACTTCCGCCTATTAATTCTTAGTAATCTTTATACACTCCGTAATACCGCTGCTCATCTCCGGACGTTA
+
6@-A,FFG--<E,@,@BFEFGEC,,,CC,E,,CF<6EC:7@7,6@@,BD<C,<EF+,6,E66FC,,CFF8,8+@C7F,6CEGDCGGF,B,,6C?FC@<,B,,9:A?EA,,8?=+,,:,AEAF?,,,:,,+AF9F,99E,4D+>>E,+++@+,,6,,,,,+,,,,,6E=,=EF,33@8BE3,,,,4++13,8,6@,@8*5@@*,E:,@2,5++25,,221,3**,*;)/?)6:)))+/+1****1++>++5+++:+3+)3+13++1+1+>+*))//*/)*0(-((-,)*)*))*-(*.)-((
@M03506:14:000000000-AKVR1:1:1101:18729:1996 2:N:0:28
TCGGACTACCGGGGTTTCTAATCCCGTTTGCTCCCCTGGCCTTCGTGCCTCAGCGTCAGGAACTGTCCAGAGACCCGCCTTCGCCACTGGTCTTCCTTACGATATCTACGCATTTCACCGCTACACCGTAAATTCCAGTCTCCTCGCCAGTCCTCAAGCACGGCAGTATCGAATGCAGTTTCGGAGTTAAGCTCCGACATTTAACACCCGACTTACCGCGCCGCCCACGCCCCCCTTCTGCCCATGCAATCCGAACAACCTCTATGACCCCTGATGTCTCCTGGTCTCTGGCCCCGTGTTC
+
CC9B<CFF@FGG:@FEFGF,C@FGG,C6FBF9FE@FFFGF8CEGFGGCFFG,CEGGGGDGCDEFAF@FFFFFFGF,C+@?FGGD7,B<BA9CF,@EFF<FFCE7FFFGGEGFCFFAFGEFD7:CF<EFG@CC=,C<<FEB,,8CE3>=BBEF8@DC8,>DC>6EDGB9,@@F,@:;9DG,@A>85*44,6;D9,?C57*4>+,1=1<5?)))2/+>6<)*25755).8*75C)079(21<2+9***+0+0+.05*75(**)0*0*++1+)*0.*++0)*+)).(.-)1:?28)(,/5).(.
@M03506:14:000000000-AKVR1:1:1101:21513:1999 2:N:0:28
TCGGACTACAAGGGTATCTAATCCTGTTTGCTCCCCACGCTGTCGCGCCTCAGTGTCAGAAACTGCCCAGCAGACCGCCCTCGCCACCGGTCTTCCGCCGGATCTCTACGCATTCCACCGCTACCCCCGGAATTCCGTCTGCCTCTACGGCCCTCTAGCTTGACAGTCGCCCCGGCCGAACCGGGGTGGAGCCCCTGCCTTTCACCACCACCTTTTCCAACACCCTACGCGCCCGTTATCCCCAGTGATGCCTCACAACCCTCCCCCCCCCCGTCCTCCCGTCTCCGCTGTCTCCGTACTG
+
CC@C8:EG-@F9,=E<@-6CEC6EFDFGGCFCFC,,C7+6@@@FFDE@7,:C<F@<EFGF,<EC@CF@C<@CCFEGGGG+@FGGDBF=@C+@FFGF++84C=FE?E,CF@+BF+5,EFGCGF>+,:A+6+CFFDFDFFFD7,88,,6>8+@***@,,7,7,1>F,,>DC**54:*:****8?=5*13*/*/2*;C*2:*+0:+++2<==/C/:*0+*0/+2*/*//))//)*1)0).9)+0<9**++*<+0/*)***)1*))0***2.8.)0)98/C)):(,-((.()(0(4*--10)(,)
@M03506:14:000000000-AKVR1:1:1101:9378:2000 2:N:0:28
TCGGACTACCCGGGTATCTAATCCTGTTTGCTCCCCACGCTTTCGCGTCTCAGCGTCAGTATCCAACCAGGGGGCCGCCTTCGCCACAGGTGTTCCTCCCGATATCTACGCATTTCACCGCTACACCGGGAATTCCACCCCCCTCTTTGGTACTCTAGCTTGCCAGTTTCATGCGTCGTCCCCCGGTTGAGCCGAGGGATTTCACACATGACTCAACAAACCGCCTACACGCCCTTTACGCCCAATGATTCCGAACAACGCTAGCACCCTCTGTATCTCCGCGGCTGCTGGCCCCGAGTGA
+
CCCCCGGFG9@FGG@CGGGCEFFGGFGGGGGEF,FE8FFGFFGGGGCCFC<CFFGGGGGECFGGGGGGGF@,@B+FFGGCFFFEGGGF<=C<5CFGEGGG7CFD=FFFGFG7FBFGFFE:FC7@FFGGEEGDC>BFGGFGGGGGE>F@;8DFFDC,?FCD,=EF?CFCFCCF;FGGGGE*=::E=CECG@FF?5*?8**287CGGGG5C*:FD*<8D4):C<7>D<5F?D)/9@5*.:/*AED59C6*<:CF::DCC.7*85537EF);.*)0:<<9)9<(3((-11>2)(-)(4))71()
@M03506:14:000000000-AKVR1:1:1101:8126:2013 2:N:0:28
TCGGACTACAGGGGTTTCTAATCCTGTTTGCTCCCCACGCTTTCGTGCATGAGCGTCAGTGTTAGCCCAGGGGGCTGCCTTCGCCATCGGTGTTCCTCCAGATCTCTACGCATTTCACTGCTACACCTGGAATTCCACCCCCCTCTTCTACACTCCAGCTCCCCAGTTTCAAACGCAGTTCCCAGATTAAGCCCGGGGCTTTCCCACCTGACTCAAGGAGCCGCCTGCGCACGCTTTACGCCCAGTCATTCCGTTTAAAGCCGGCACCCTACGTATTACCCCGGCTGCTGGCCCGCTGTTA
+
CCCCCGGGGGGGCGGGGGGGGGGGGGGGGGGGGGGGGGGGGGGGGGGGGGGGGGGGGGGGGGGGGGGGGGGGGGGGGGGGGGGGGGGGGGGGGGGGFFGGGGGGGGGGGGGGGGGFGGGFGG<FGGGFGFFFGDFGGGGFCCG@EGGGFFGGGGG8D,D,>DGEGGFFCF9FCGGGG5CFGGGGGC6CDA;FGGEG5=E5CF7,>E6=F647C+90**;/CGGGG55:5)):)55<6*9*8>DDFG6@C+096)2>*)*+18)))*27;75>;D+<<)*3((,(7135060(726)).42-
@M03506:14:000000000-AKVR1:1:1101:14252:2022 2:N:0:28
TCGGACTACTGGGGTATCTAATCCCGTTTGCTCCCCTGGCTTTCGCGCCTCAGCGTCAGTAGAGGTCCAGCGCGCCGCTTTCGCCACCGGTGTTCCTTCCGATATCTACGCATTTCACCGCTCCACCGGAAGTTCCGCACGCCCCTACCTCCCCCAAGCCCCGCAGTATCAAAGGCACTTCCACGCTTGAGCCGTGGGATTTCACCCCTCACTTTCCGCCCCGCCTACGCGCCCTTTAAACCCAGTCATTCCCAACAACTCTCGCACTGTTCGCCTTACCGCTGCTCCTTGCCCCAGCTTA
+
-,A<BCEGGCDF8C@BFEGGGFCGGGFGGGG9FF8F<C,EFGFFGEGCE:FCFGGCEGGDEFCAE@<EGGGGGGG@EGECDFECFGGDCC4=CCFG5EFFECECEGC@EBFC:=A,,CFFB8CF8FGCCECFG,CFFE+@3B>BE+*>D9,@E7:C*:*4>9CEDD5,BA9,9B,86CFFGF+?8*3=8B+?****35*<A*A<<FFC*/7/0*+2**)*/1)/)108EC@GG>)*)**+3:C5*++8++</9*>1*.1<6*<***1)3*0*0)*2/)0+(((((.))(*).0,(*)))-)
@M03506:14:000000000-AKVR1:1:1101:10386:2022 2:N:0:28
TCGGACTACAAGGGTATCTAATCCCGTTTGCTCCCCTGGCCTTCGTGTCTCAGTGTCAGGAACTGTCCAGAGACCCGCCTTCGCCACTGGTCTTCCTCATGATCTCTACGCATTTCACTGCTACACCATGAATTCCAGTCTCCTCTCCAGTCCTCAAGCACCGCAGTGTCGAATGCAGTTTCGGAGTTACGCTCCGAAATTTCACACCCGACTTCCGGCGCCACCTACGCACCCTTTACGCCCAATGAATCCGAACAACGCTTGAGCACTCTGTATTACCGCGCCTGCTGGCACAGACTTT
+
CCCCCGGGGGGGGGGGGGGGGGGGGGGGGGGGGGGGGGGGGGGGGGGGGEGGGGGGGGGFGGGGGGGGGGGGGGGGCFGGGGFGGGGGFGGGGGGGGGCFGDFGGGGGGGGGGGGGEGGGGFFGGGGGGGEEDGGGGCFGF9EGGGGFFCGFFGGGFGGGGFEGGGGEGG6FDDGGCCAFGF8C+BE8E,@C8CC>8E+@@=FDGGGGC>79*3,<@9@@DGGGGG4?=93CC5:D@7:**=C3:*5:++>407<C><**.5<7C8+*;/**12+0<:BF,43-1(,80;(,)5.9F))))
@M03506:14:000000000-AKVR1:1:1101:14569:2037 2:N:0:28
TCGGACTACAAGGGTATCTAATCCCGTTTGCTCCCCTGGCTTTCGCTCCTCAGTGTCAGTGTTGGTCCAGGATGCCGCCTTCGCCACCGGTGTTCCTCCAGATATCTACGCATTTCACCGCTACACCTGGAATTCCGCATCCCTCTCCCAATCTCAAGCCATCCAGTATCAGACGCAGTTCCCCGGTTAAGCCGAGGGATTTCCCGTCTGACTTAGTTGGCCACCTACGAGCCCCTTACGCCCCGTAATTCCGAACAACGCTTGCCCCCCCCGGTTTCCCGCCGCTGCTGGCCCCGCGCTT
+
CCCCCGGGG<FGGGGGGGGGGGGGGGGGGGGFGGGGGGGGGGGGGGGGGDGGGGGGGGGGGGGGGGGGGGGGGGGGGGGGGGGGGGGGGGGCGGGGGGGGGEGGGGGGFFGGGGGGGGGGGGGGGGGGGFAFGGGGGGCEGGGGDFGGDCDGG9FDG8EGGGGGG8@;EFCEGGDGCEEFGFFGEGGGGFAEGGEEED5;DCC,1*;CF<C7E8,=FG6?CF<EF;4A5*8EG3):86;:EGG))1*5A@<=4)5))4CC;30*9AF:E>GF:)*2;2*<((-,(,3))),,)4(1)0(--
@M03506:14:000000000-AKVR1:1:1101:9724:2088 2:N:0:28
TCGGACTACAAGGGTATCTAATCCCGTTTGCTCCCCTGGCCTTCGTGCCTCAGCGTCAGGAACTGTCCAGAGACCCGCCTTCGCCACTGGTCTTCCTTACGATATCTACGCATTTCACCGCTACACCGTAAATTCCAGTCTCCTCTCCAGTCCTCAAGCACGGCAGTATCGAATGCAGTTTCGGAGTTAAGCTCCGAGATTTCACACCCGACTTACCGCGCCGCCTACGCCCCCTTTACGCCCAATGAATCCGCACAACCCCTGAGACCTCTGTATTACCGCGGCTGCCGGCCCAGAGTTT
+
CCCCCGGGGGGGGGGGGGGGGGGGGGGGGGGGGGGGGGGGGGGGGGGGGGGGGGGGGGGGGGGGGGGGGGGGGGGGEGGGGGGGGDGGGGGGGGGGGG9FGGGGGGGGGGGGGGGGGGGGGGGGDGGGGFCFGGGGGGFG,EGGGCFGGGGGGFGG,=>DFGGGGGGFFGGG8EGFCGGEFGGGEGCE<FCFC6DEE>EFGGGGGCF???DGGD7@DDD*?C5CGDAF5<>5CA57:7?/?53*7:C?7+<;5579743/7)01<*<?8)99)0++0)1<(4(,,((0()(()-4*...6)
@M03506:14:000000000-AKVR1:1:1101:23766:2102 2:N:0:28
TCGGACTACAAGGGTATCTAATCCTGTTTGCTCCCCTAGCTTTCGCGCCTCAGCGTCAGTGGCAGTCCAGTGATCCGCCTTCGCCTCCGGTGTTCCTCCAGATATCTACGCATTTCACCGCTACACCTGGAGTTCCGATCACCCCTCCTGCACTCAAGCTCGACAGTATCGAAGGCCGTTCCGCACTTGAGCTGCAGGCTTTCACCCCCGACTTGAAGCGCCGCCTACCCGCGCTTTATGCCCAGTGAATCCGAATAACGCCAGCCACCTCCGTCTTACCGCGGCGTCTGGGACTATGTTA
+
CCCCCGGGGGGGGGGFGGGGGFGGFEFGGGGGGGGGGGGGGGGFFGGGGGEGDEGFGCGFG8C<CGGGGEFGGEG<EFGFEGGGEGGGEGEEFGGGGBFGFAEG,EEFGGGFCEGGCGGGGEGGC?FGFDFG?<FC=+:FCFFFE8EGEGGGGFFCFGGGGGGGC=EGGAC>,@C8CCEE8EGGE*32,?@F9?F?6;*,=>FGF7,4:CGGGG97CF)/)2/=DC))*1<CD53*:*9CF+*29+08::CF).**/.*:))))7/8>8@/.)*2*@)=F17390(-)-5((),(2*/:2)
@M03506:14:000000000-AKVR1:1:1101:22364:2129 2:N:0:28
TCGGACTACCAGGGTATCTAATCCTGTTTGCTCCCCACGCTTTCGCGCCTCAGCGTCAGATCCGGTCCAGAGAGCCGCCTTCGCCACCGGTGTTCTTCCCAATATCTACGAATTTCACCTCCACACTGGGAATTCCACTCTCCTCTCCCGGTCTCCAGCAATCTCGTCCCAAGCGCAGTTCCCAGGTTAAGCCCGGGGCTTCCACGCCTGACAAAGACCGCCGCCCTCGCGCCCTCTACGCCCACTAACTCCGTACACCCCTCGCCCCCTTACTTTTACCGCTGCTCCTCCCTCGCACTCA
+
@CC?CGGGFGGGCCFGGFGGFFGGFGEFGGGGGGDDFGDEGGGFDDCGGGGCGFE@C:@6CFGGGFDGGGGF?FGGGGG=BFGDGGGGGGFGFDG9FFCGGGGGGGC,C+B?E+AEFFGC@,9EFGFFFF,A8F,C9EFFFGGGD36@FG++>+7EFFC?,=D,=6DE>8,@:FCGG*@9EGD,<>3E@,DFGFE>EDGEC*>7E5EE*/5>FC660*2*>C)=7).0:5)*7>5*.*9;E:99*:<4+++6))/7>)017)7)9::@E;*))*+3+-1<19((-.)/4).-).-)))-((
@M03506:14:000000000-AKVR1:1:1101:14077:2139 2:N:0:28
TCGGACTACCGGGGTTTCTAATCCTGTTCGCTCCCCACGCTTTCGCTCTACAGCGTCAGTGTCGGCCCAGATCACCGCCTTCGCCACTGGTGTTCCTCCTGATATCTGCGCATTTCACCGCTACACCAGGAATTCCGTGATCCCCTACCGAACTCAAGTCACGGCAGTATCGCGTGGCGTCCCCAGGTTGAGCCTGGAGGTTTCACACGCGACTTACCGAACCGCCTTAAAGGTGTTTCCGCCCAATTAATCCTGACCACGCCCGCCCCCTACGGTCTACCCCGGGCTCCGGCCAGTAGGT
+
CCCCCGGGGGGGGGGGGGGGGGGGGGGGGGGEGGGGGGGGGGGGGGFGGGGGGGGGGGGGGGGGGGGGGGGGGGGGGGGGGGGGGGGGGGFGGGGGFGGGGGGGGGGGGDGGGDGGGGGDGGGGGGGFG7FGGDGFGGGGGGGGGGGFFG@EGGGDFGGF,<CEGDEBFGG@CEGGEGEEE5=CDC*=CE78BFFGGCEC;CGF+=1+*9))*):+*90/95C5)9759:=+*/)*(2*38*9CDD6*+3+9=6>**54*)).)/*:7*7)075**/,1<)(,(-(,.(.(,7,,*)*.).
@M03506:14:000000000-AKVR1:1:1101:8536:2152 2:N:0:28
TCGGACTACCGGGGTTTCTATCCTGTTTGCTCCCCACGCTTTCGCACCTCAGCGTCAGTATCGGGCCAGTGAGCCGCCTTCGCCACTGGTGTTCTTGCGAATATCTACGAATTTCACCTCTACACTCGCAGTTCCACTCACCTCTCCCGAACTCAAGACTCCCAGTATTGAAGGCAGTTCTGGAGTTGAGCTCCAGGATTTCACCCCCGACTTAAGAGTCCGCCTACGTGCGCTTTACGCCCAGTGATTCGGAGCAACGCTAGCCCCCTTCGTATTACCGTGGCTGCTGGCACGTCGCTAG
+
CCCCCGGGGGGGGGGGGGGGDGGGGGGGFFGGGGGGGGGGGGGGGGGGGFGGGGGGGGFGCFGGGGGGGGCGFGGGGGGGGGGGGGGGGEEFGGGGGGGGFGGGGGGGGGGGGFGGGGDFGAFGGGGFGGEEGGGGG5DFFFFGGGGGGC+CGG9B,@DFFGGGF,>DFFGGGCGEEGG<DFF98EFGGGGFGFGG?5E,>F@FGFE5EGGDE+9>77AGFGD59588C25/)859<F3EG:5*>C+9+3:)85CF<0):7))27CE)?><7F*8<A>*/(.((,,8?0)1.04.*.)4((
@M03506:14:000000000-AKVR1:1:1101:11800:2154 2:N:0:28
TCGGACTACTAGGGTATCTAATCCTGTTCGCTCCCCACGCTTTCGCTCCTCAGCGTCAGTATCGGCCCAGAGACCCGCCTTCGCCACCGGTGTTCCTCCTGATATCTGCGCATTTCACCGCTACACCAGGAATTCCAGTCTCCCCTACCGAACTCCAGCCTGCCCGTATCGACCGCACGCTTGGAGTTGAGCCCCAAGTTTTCACGGACGACGCGCCCAGCCGCCTACGAGCTCTTTACGCCCAATAAATCCGGACAACGCTCGCGCCCTCCGTCCTACCGCGGCTGTTGGCGCGCATCTG
+
CCCCCGGGGGGGGGGGGGGGGGGGGGGGGGGGGGGGGGGGGGGGGGGGGGGGGGGGGDGGGGGGGGGGGGGGGGGGGGGGGGFGG7FCGDCFGGGGCGGGGGGDFGGCFGGGCEFGGGGGGGGCFGG7F?DFGGGG9FFFGGGFGGFFFC+@EDFGGGGGDFDFEG8B8DE::C5>>*=EC8=C,<AC,6<EGFG5=1<+>:FCF*7CE3<7*:?*)))*9CDG3*)7C75C)7*:<C9:CCDDCG+7++3/<)*)9:F*))0/9*:@5>*57***2-9:(2(-91())1.()-()))(.)
@M03506:14:000000000-AKVR1:1:1101:11112:2155 2:N:0:28
TCGGACTACCAGGGTATCTAATCCCGTTTGCTCCCCTAGCTTTCGCGCCTCAGCGTCAAGAACAGGCCAGGTAGTCGCCTTCGCCACTGGTGTTCCCCCCGATATCTACGCATTTCACCACTACACCGGGAATTCCACTACCCTCTCCTGCCTTCGAGTCGATCAGTATCGCGTGACCCTCCCCAGTTGAGCCGGGGGCTTTCACACGCGACTCGAACGACCGCCCGCGCGCTCCTTACGCCCCGTAAAACCGGACAACCCTTGCCCCCTACGGATTCCCGCGGCGCTTGGGACGCACTTT
+
CCCCCGGGGGGGGGGGGGGGGGGGGGGGGGGGGGGGGGGGGGGGGGGGGFGFGGGGGGGGGGGEEFGGGGGGGGGGGGGGGGGGGGGGGGGGGGGGGGGGEFGGC9EGGGDEGCFGDGFGGGFGGGGGGGGDGGGGGGGGGGDDFCFFB@FGGGG>CCBEGGGGGGGFGGCF>EEEFF71::EC@EGGFFGGGGDGGGGCF6C??@G*>7)):*2*7DBCDD):<))0/95ECE)06*0*17))1:85*+088)9D)44*.08*2+00?>*05***2)1+(,,(7-()(.,(),()))())
@M03506:14:000000000-AKVR1:1:1101:12026:2208 2:N:0:28
TCGGACTACCAGGGTATCTAATCCTGTTTGCTCCCCACGCTTTCGCACCTCAGCGTCAGTACCGGACCAGTGAGCCGCCTTCGCCACTGGTGTTCCTCCGAATATCTACGAATTTCACCTCTACACTCGGAATTCCACTCACCTCTCCCGTGTTCAAGCGATGCAGTCTTAAAGGCTATTCCGGGGTTGAGCCCCGGGCTTTCACCTCTAACTTACAAAGCCGCCTACGTGCGCTTTACGCCCAGTAATTCCGAACAACGCTAGCCCCCTCCGTATTACCGCGGCCGCTGGCACAGAGTTA
+
CCCCCGGGG9FGGGGGGGGGGGGGGGGGGGGGGGGGGGGGGGGGGGGGGEGGGGGGGGGGGGGGGGGGGGGGGGGGGGGGGGGGGGGGGGGGGGGGGGGGGGGGGGFGGGGGGGGGGGGFGGGGGG<FGGGGGGGGCFDGFFGGGGGGGGFGGGGGGGGGGGGGGGGGGGGGGDFGGGGGAFGGGGGGGGGGGGGGGGGGFFGGGGGGGGGFGGDFFGFGFGGGGGFFGF4ADD>D?GFDGGGGGCFFG9CFF@7D5?C*>>ECGGGFG:C5>>CCF4BF0;B9F(()(0-457<FF4)6)
@M03506:14:000000000-AKVR1:1:1101:13876:2236 2:N:0:28
TCGGACTACAAGGGTATCTAATCCTGTTTGCTCCCCACGCTTTCGCACCTCAGCGTCAATATGTGTCCAGTAAGTCGCCTTCGCCACTGGTGTTCTTCCGAATATCTACGAATTTCACCTCTACACTCGGAATTCCACTTACCTCTCCACAATTCTAGCGATGCAGTTTTAAAGGCAATTCCGGAGTTGAGCCCCGGGCTTTCACCTCTAACTTCCAAAGCCGCCTACGTGCGCTTTACGCCCCGTAATTCCGAATAACGCTACCCCCCTCCGTATTACCCCGGCTGCTGCCACGGAGTTA
+
CCCCCGGGG?FGGGGGGGGGGEFGGGGGGGG<FG<CGGEEEEGECEGGGGGGGGGGGGGGDDCFDGFCGFFGGGGFGDGGGDFGDGGGGGGFGGGGGFEFGGGGGGGGGFGGG7FFGGGGGGFGGGBEFFG:EEFFDFFFGFFEE9FGGF8FGGGGCFGGEFEE8F3=8EECDFG88ECCFFFGGGGG9E7>E?EEGCCEGGG7CF6,9?GFGG,<>+4CCD859C;;*?)*:38>3F6=D5557=E>E+29673*1)2*7)8)028755>:5C1*:)7980((--2.5?)4480)))-2)
@M03506:14:000000000-AKVR1:1:1101:10235:2239 2:N:0:28
TCGGACTACAGGGGTATCTAATCCCGTTTGCTCCCCACGCTTTCGCGCCTCAGCGTCAGGAATTGCCCAGAGACCCGCCTTCGCCACCGGTGTTCCTCCCGATCCCTACACATTTCACCGCTACACCGGGAATTCCAGTCTCCTCTGCAATCCTCTAGAACAGCAGTATCGATCGACGTTCTTCGGTTGGGCCGAAGGATTTCACGACCGACTTGCCATCCCGCCTACGCGCCCTCTACGCCCAGTAACTCCCAGCAACGCTTGCCCCCCCTGCCTCACCGCGGCTGCTTGCCCAGACTGG
+
CCCCCCFGF<FFEEFDGGGGGGGGGGGGGGCFGF<FGEEGGGGGFEEEGCGGGFGGGGGGFAFFCFCFFGGGGGGGDGGGGGFEGDGGECC7BBFF<?<FGCEG:?EEFCFEGF9FGGGGGCGGGGGDEC:3,:;FFACF3CFFGGGFGFGF,@D9,=CFEGFFFFGFFF8>>DEEEGGGFGFGFG:EG**,=?5E=CCE<D77+=5575CCC1AF4>=0755E)*0?5D35DB>*(*95C*99<A+9+<::)025C?5*55.**8A):)))./*<+(8C19-,(4(7)*,,6:)*)).)(
@M03506:14:000000000-AKVR1:1:1101:23407:2245 2:N:0:28
TCGGACTACTGGGGTATCTAATCCTGTTTGCTCCCCACGCTTTCGTGCATGAGCGTCAGTATTGGCCCAGGGGGCTGCCTTCGCCATCGGTATTCCTCCACATCTCTACGCATTTCACTGCTACACGTGGAATTCTACCCCCCTCTGCCATACTCTAGCCCGCCAGTCACCAATGCAGTTCCCAGGTTAAGCCCGGGGATTCCACATCGGTCTTAGCGCACTGCCTGCGCACGCTTTACGCCCCGCAATTCCGCTTCACGCTTGCACCCTACGTCTTCCCGCCGCTCCTCGTCCGAAGTTC
+
CCBCCEGGGGGGGGGGGGGFGGGFGGGGGGGGFGGGGEGGE@FG;FGGGGFGGGEFEGGFGGG9EFCFEGGDEGGE7CG=CFFE:=FF7CCFDFGGGDG8FFGGGGFGF7FE7FGGFGGGGGFF<DBGDF:ACCFE?FA@DEGEG,3EFGFFGCD>,,>?FECC6834<E9,@?,6,37<CGG,@BDEA9,@DFG>>7?C,*1;EF6?*97/*+5>:C)=C)0=D405*5=E3)09:>*8:27))*2)132=6)9**-**8)>*/++8/0*)79FCC)*:(40,700.,)3()((1))49)
@M03506:14:000000000-AKVR1:1:1101:14528:2250 2:N:0:28
TCGGACTACAGGGGTATCTAATCCTGTTTGATCCCCACGCTGTCGCGCCTGAGCGTCAGATATGAGCCAGTGAGCCGCCTTCGCCACCGGTGTTCTTCCCAATATCTACGAATTTCACCTCTACACTGGGAATTCCACTCACCTCTCTCATCCTCAAGCCTTACAGTTTCAATGGCAGTTCCGGAGTTGAGCTCCGGGCTTTCACCACTGACTTGGAAGCCCGCCTGCGCGCGCTTTCACCCCAGTAATTCCCACCAACGCCATCCCCCTCTGTATTCACCCCGCCGCGGGCACGCATGCC
+
CCCCCGGGGCGGDGGGGGGGGGGGGGGGGGGGGGGGGGGGGGGGGGGGGGGGGGGGGGGGGGGGGFGGGGGGGGGGGGGGGGGGGGGGGGGGGGGGGGGGGGGGGGGGGGGGGGGFGGGFGGGGGGGGGGGGCFFFFGGFGGGEG9FDFGEGGGGGGGGGG8989DFGGGF@=FFFFEFA,EEEEEGFGCDCCCGGCEGGC?72;C9>,**A7C,:*1),;:<5?4))1:52)8)>;7++<:7<<++/<+AF*07**(955)01>FGFE>*))*200)*<)4((((()-),-)4,).)())
@M03506:14:000000000-AKVR1:1:1101:23073:2262 2:N:0:28
TCGGACTACAGGGGTATCTAATCCTGTTTGCTCCCCACGCTTTCGTGCCTCAGCGTCAGTATCGGGCCAGTGAGCCGCCTTCGCCACTGGTGTTCTTGCGAATATCTACGAATTTCACCTCTACACGCGCAGTTCCACTCACCTCTCCCGCACTCAAGATCTTCAGTATCAAAGGCAGCTCTGGAGTTGAGCCCCAGGATTTCACCCCTGATTTAAAGACCCGCCTAAGTACCCTTTACGCCAAGTCACCCCGATCAACGCCACCCCCTTCTCTTTTACCTCGGGTGCCTGGCTGCAGCTT
+
CCCCCFGFF@FG>7B-CFEFE@FGEECFGGGGGGCGEGGGEEFFEE@FFFGGCFGFF@CFFEGFGGCF@FEF,FFCCGGECFFD@7FFCGFGF7AFE?EEFFC<FGGGGGFG@DEGAFGAFGD9A?+@+@+@FFGFDF,,,3=9D9E8>>++>+@DC,3<E7@F:,3@:=,@DC,@,BEDFCC65,5;D@8,,4*;ACE,D*,1,<:CCC8+,4>C78+4*1:*98))++3=+;94)++3*/))*3+0++/.5.)1120*)).***25*0**0*+++)*<)-((((,)(*.(0(-*)0),)
@M03506:14:000000000-AKVR1:1:1101:17863:2264 2:N:0:28
TCGGACTACCGGGGTATCTAATCCTGTTTGCTCCCCACGCTTTCGCGTCTCAGCGTCAGTTACTTCCCAGCGAGCGGCCTTCGCTATTGGTGTTCCTCCTGATATCTGCGCATTTCACCGCTACACCCGGATTTACTCTCGCCTCTCCCTCACTCTAGCACGTCCGTATCCACCGGCATTCGCGGGTTGATCCCCCGACTTTCACACGTACCCTACTGAACCGCCTCCACGCGCTATACGTCCACGCGTTACGACCCCCCCTCGCACCCTCCGACTACCCCCCCGTGCTGCCCGGGGCTTA
+
C@CCCC6CECECBFE>GGACFFC,C@6;<E9,C,F7,@@C,,,C@7@@+,:,C8:@@CFF@F96FCF,C@<6+:7+++@,EF@,,,8,<,AFC=<FD,B<,,CE,CC?E7++@:,55,,+>6+8,AA++3:+3,,C,,3@3+B@CE,6@,,,3,73@<;,39,@3;,,34,2,=*>5*?,;,*4*33**+++59C***==**3+++0*2**1+*2**2*+295*>*)5**)2)7<),***+27**28)***0))/11()*..73>:C5;)*8))*2*(.*(((-((()(1)()(()).-()
@M03506:14:000000000-AKVR1:1:1101:21612:2280 2:N:0:28
TCGGACTACAAGGGTATCTAATCCCGTTCGCTCCCCACGCTTTCGTGCCTTAGTGTCAGTAATAGGCCAGTGGCCTGCCTACGCCATCGGTGTTCCTCCCAATATCTACGGATTTCACTCCTACACTGGGAATTCCAGCTACCTCTCCTATACGCTAGCTGAGCAGTTCAAATAATGTTTGTATGGTTGAGCCACATGATTTCACTATTTGCTTACTCTGCTACCTACGCAACTCTTTTCGCCCAGTAATTCCGGATAACGCTTGGGTCCTACGTATGACCGCTGCTTCTGGCACGTAATT
+
CCCCCGGGGGGGGGGFEFGGGGGGGGGGGGGGGGGGGGGGGGGGGGGGGGGGGGGFGGGGGGGGFCFGGGGGGGGGGGGGGGGGGDGGGDGGGGGFEGGGGGGGFGFGGGGDGGFGGCCGGGGGGFFGDDCGGGGG<<FCDFG=D=BFGGGG=,+@C>FDGCGFGFGEFGACFGGFGGFGC=ACF?FGDFCGGFGGFCF,@FFG7,:EC@++<=ACFCCGG++=;;8CEGFC9?*BEC+5*/://,5+1@=A+69*7;C6.55<35=)*.:3**3>B@AF;(((433*68))91)/85((-
@M03506:14:000000000-AKVR1:1:1101:22108:2296 2:N:0:28
TCGGACTACAGGGGTTTCTAATCGCGTTCGCTCCCCTGGCTTTCTCTCCTCAGCGTCAGTGTCGGCCCAGCCACCCGCCTTCGCCGCAGGTGTTCCTCTTGATATCCACGCATTTCACCGCTTCACCAAGCATTCCAGTTGCTCCTTCCGCACTCTAGTCGCACAGTATCAGTTGACCTCTCCGCGTTATGCCCGGAGCCTTCACAACTGACTTGTGCTGACCGCCTACGCGCCCTTTACGCCCACTAAATCCGAACAAAGCTTGCCCCCCCCGCTTTCCCCCCTCTTGCGGCAAGCAGTT
+
CCC<<FGFG-6FF+88F-CFE@,,9@FG@;C@C+C@F?<FD;CA,C,CFFC,C,@,6C:C<@FGG7@B@CF7,,:?+@@FG<@F::FG7=4,:B,C,?FE,,FB,,,,486C:8CFEAAFG:+45,:,8D7,;,CD,,83E9,,@337D776+=,33,3,:@>+@,6;;;,@3,@,,,7,7,@E*14*=,,B2:B5****5*<+A96*=0*2+1+>723+3;;*:C=)*10*1)</4</:*:))**2)+3+9)5*//3*/)00**:+6C)))07**28*<),-((((1.*((.((/))(..
@M03506:14:000000000-AKVR1:1:1101:7023:2307 2:N:0:28
TCGGACTACAAGGGTATCTAATCCTGTTTGCTCCCCACGCTTTCGTGCATGAGCGTCAGTGACGTCCCAGGGGGCTGCCTTCGCCATCGGTATTCCTCCACATCTCTACGCATTTCACTGCTACACGTGGAATTCTACCCCCCTCTGACATACTCTAGCCTTGCAGTCACAAGCGCCATTCCCAAGTTAAGCTCGGGGATTTCACGCCTGTCTTACAAACCCGCCTGCGCACGCCTTACGCCCAGTAATTCCGATTAACGCCCGCACCCGCACTATTACCCTCGCCGCCGCCCCTCAGTTA
+
CCCCCFGGGGGGGGGGGGGE9FGGGGGGGGGGGGGGEGGGGGGGGGGGGFFGGGGGGGGGFGGBFFEGGGDEFGGGDGCEEFFDGCEGGGF8<EFFF?E?FEFG?C9FFG>?CFGGGGEFFEFGFDE=,C7EFFGGFG,FFGGGGFGFGFFFGGGFFAFGGGF89EFG=@;3@EBEC+;@,@E,4,@E,ECC,3C>E*C*<99>9EGF64?FGGCEF+1:79):71>F*C>CC).2(*);C:D**++0A+<9).*93)2*0)7>D8C>E))0)13+2)0:(,(-(((.()((.4(*.).))
@M03506:14:000000000-AKVR1:1:1101:10627:2314 2:N:0:28
TCGGACTACAAGGGTATCTAATCCTGTTTGCTCCCCACGCTTTCGCGCCTCAGCGTCAGTAATGAACCAGGTCGCCGCCTTCGCCACCGGTGTTCTTCCCAATATCTACGAATTTCACCTCTACACTGGGAATTCCACGACCCTCTTTCACACTCTAGACCACACGTATCAAATGCAGCCCCCAGGTTAAGCCCAGGAATTTCACATCTGACTGTATGATCCGCCTACGCGCCCTTTACGCCCAGTCATTCCGAGCACCCCTAGCCCCCTCCGTATTACCGCGGCTGCTGGCCCGAAGTTA
+
CCCCCGGGGGFGGGGGGGGGGGGGGGGGGGGGGGGGGGGGGGGGGGGGGGGGGGGGGGGGGGGGGGGGGGGGGGGGGGGGGGGGG,FGGGFGGGGGGGGGGGGDGGGGGGGGGGGGGGGGGGGGFGFGCFGGGGGGFGGGGGGGG8EGGCGGG=EFGGFGGGGGGGG6FGFGDG9DFFFGEGGGGCFGC9DGGECFGG6?FCF:?:@?7CC8FCF,:F+4=CCFC*8FGD5CC58D@CF*:/9*>FG?F+:@@:5<C(1*87)96EFF57*08C*0<)=?((-429>379(()--))0---
@M03506:14:000000000-AKVR1:1:1101:18108:2318 2:N:0:28
TCGGACTACAAGGGTATCTAATCCTGTTTGCTCCCCACGCTGTCGCGCATCAGTGTCAGAAACTGCCCAGCAGACCGCCTTCGCCACCGGTCTTCCTCCGGATCTCTACGCATTCCACCGCTACACCCGGAATTCCGTCTGCCTCTACAGCCCTCGAGTTTGACAGTCGGCACGGCAGATCCGGGGTTGAGCCCCGGACTTTCACCACACCCTTAACAAACCACCTACGCGCCCTTTACTCCCAGTGATTCCGGACAACCCTCGTACCCCCCGTATTACCGCGTCTGCAGGTACTGACTTA
+
CCCCCEGCEFEFFGGACFGFGGGGGAEFGGFFF<FGGGGGGGGGGGDGECCFGGGFDAADDFFFFGGGGG?CFGGGGGGGGFGGGGDEEGGGGCGD?FFDFEFGG9FFFFGGG7FGEFGGGGDCGFGGGCGG7F9F=FFD:,>@FG9DFG8@8FGGGE,5EABDCCDEC8>FEDEGDC*2,>1B8CGCGBFFF8*/?CEDFFG9@CFF59DGG*2+:****19*996):D):)57D,:4++0906FC@F<+9::*59(1*0)7/*28)<<<5)1/*+)00,((-(((*))(.*))2*)-))
@M03506:14:000000000-AKVR1:1:1101:20969:2321 2:N:0:28
TCGGACTACAGGGGTATCTAATCCTGTCCGCTCCCCACGCTTTCGCGCCTCAGCGTCAGTATCGGCCCAGAGACCCGCCTTCGACACCGGTGTTCCTCCTGATATCTGCGCATTTCACCGCTACACCAGGAATTCCAGTCTCCCCTACCGAACTCAAGCCAGCCCGTATCAGCTGCACGCCCACAGTTGAGCTGCGGGGTTTTACAGCTGCGGCAACAACCCGCCCACGGGCTCTTCACGCCCAATTAACTCGGAACACGCCACCACCCTACCTCTTACCGCGCCTTCCGGTCGGCAGTTC
+
-A-A,6F-F--6,+,-66,6,,6@;6CFEEC;@6FE,@+7@F<FFE7+@F@C<F@FC76,C,9:++,@CFGCDG7=+++6BF,,,,+,+4@:8=9<,5BFG,C,,5,:,8@=C+<,5C:+6+6C=<>DC><B,,,,,C,8,,C>+3+3@@+@E,A,4,,+,18D5**3@657,,26C,;1>1/;8B4<A,B7,AC8?5*:83*1AC6FFC*)*1:8C47*199EC)77C).*)09C4F*8*/)*1*+1+3+*)))*).9*5).1C*/7/0*).*0++.*+-(,((4(/2)(()(-).).-)
@M03506:14:000000000-AKVR1:1:1101:18895:2326 2:N:0:28
TCGGACTACTAGGGTATCTAATCCTGTTTGCTCCCCACGCTTTCGTACCTCAGCGTCAGTCTTAGGCCAGGAAGCCGCCTTCGCCACTGATGTTCCTCCGGATATCTACGCATTTCACCGCTACACCCGGAATTCCGCTTCCCTCTCCCAGACTCGCGTCAGACATTACCGAATGCAATTCCCAGCTTAAGCCCGGGGCTGTCACACCCTCCTTATCAACCCGCCTACCCACTCTTTCCGCCCAGTAATTCCCATCAACCCACGCACCCCTCCGCTTACCGCCGCTGCTGCCCTGGCTTTT
+
<CC8CFFCGFFGD<EEFGGGCFGGGCFFGGC9CEDEGGEDGGGFGGGG,@E<8CFEF@FCFFFGEFGGGGGC<EFGGGG>FGGGGGGG8,CFE<?EEECFG7F?FGC,CD+FFGCE,CEFBFGE,FFGGG7+D=EFFCCFC,@EGFFEG,8,@AE@+@+@CC>EF,,,,,35+5,;9,24EF9,<,4:,,,?C*>?**/4*0>=1,475**/2+<++++**2:53*).*;*2*.7:)*1**:C543+1++3=677**)0*8)0)/*27?5*<3/***,9+(((-4(4B7).()(.5)7:()
@M03506:14:000000000-AKVR1:1:1101:17861:2345 2:N:0:28
TCGGACTACAAGGGTATCTAATCCCGTTTGCTCCCCTGGCTTTCGCACCTCAGCGTCAGAAACCAGCCAGTGCATCGCTTTCGCCGCCGGAGTTCCTTCCGATATCAACGCATTTCACCGCTCCACCGGAAATTCCATGCACCCCTCTGGTCCTCAAGCAACACAGTATCGGACGCAGTTCCTCGGTTAGGCCGAGGGATGTCACATCCGACTTATGTCACCGCCTACGTGCGCTTTATGCCCAGTGATTCCGAACAACGCTAGCACCCTCCGTATTACCGCGGCTGCTGGCACGGATTTT
+
CCCCCGGGGGGGGGGGGGGGGGGGGGGGGGGGGGGGGGGGGGGGGGGGGGGGFGGGGGGGGGGGGGGGGGGGGGGGGGGFGGGGGGGGGGGGGGFGGGGGE7CCGGGGGG>F7CA<FGFGG7FGGGGGGGFGGGGDGGGEFGDECFGGGGGGCFGECFGFCCGG6DGGCGC*:CEG5*=ADF@FGGGEGCC?FGGGE*8:*23+3<<FC77D*5<@GGFCFFDCDDBF5*):DF:5(0/A90>>C++*+<A=6375/4/*))019+<5?7*8)9*;+)9:43049(377)3<5.31)),))
@M03506:14:000000000-AKVR1:1:1101:12445:2385 2:N:0:28
TCGGACTACCAGGGTATCTAATCCTGTTTGCTCCCCACGCTTTCGTGCATGAGCGTCAGTATTGGCCCAGGGGGCTGCCTTCGCCATCGGTATTCCTCCACACCTCTACGCATTTCACTGCTACACGTGGAATTTTACCCCCCTCTGCCATACCCCAGCCCGCCAGTCACCAATGCAGTTCCCAGGTTAATCCCGGGGCTTTCACATCGGTCTTAGCGATACGCCTGCGCTCGCATTTCGCCCATTTATTCAGCTTCACGCTCGCCCCCTACGTATTACCGCTGCTACTGGCACGTCTTTT
+
66-@,FCGG9@E;@CCFFFGGEFGGGFDE<<<,E<6FB:@:@DCCGFGFGA<FFGEEFEGFA<CE<<DCF<:++@@7@AFFFF::F@FC7FGGFB?FCE8FB,4AEF,?==F=@EGA9,5EF?9,A7A4+@<EC,C@5?,4@+B+8BFG8F88,,63+6@+@6:38DD,EEG>3,62,@<D,2,@3@EGG,;;,:8C5*:CFC?;99FC495/;++2)0**2:5>*5:*:)*)))*(*/0*/***++0<90*/*2**)**)0.)1/*):)*7:9+++-9?(((-())*)*)(0.,73)(..
@M03506:14:000000000-AKVR1:1:1101:8042:2398 2:N:0:28
TCGGACTACTAGGGTATCTAATCCCGTTCGCTCCCCTGGCTTTCGCGCCTCAGCGTCAGTGTCGGCCCAGCAACCCGCCTTCGCCGCAGGTGTTCCTCTCGATATCTACGCATTTCACCGCTACACTGGGAATTCCACTATCCTCTCCCGGACTCAAGCTCTGCAGTTTCCCATGCAGTTCCCCGGTTGAGCCGAGGGCTTTCACATGGGACCCACAAAGCCGCCTACACGCCCTTAACGCCCAATAATCCCGAATAACGCTAGCCCCCCCCGTCTCACCGCGGCTGCTGGCACGGCGTTA
+
CCCCCGGGGGGGGGFGGGGGGGGGGGGGGGGCGGGGFGGGGGGGGGGGGEGGDGGGGGGGGGGGGGGGGFGGGGGG7FFEGGEGGBF:FGGGGEFGGG9FEGGGGGGCGGDEGGAFAFGCE@FGEFDGGEF@,=EFDFAF=F,@E,DFGGG6C:EGGF9,DF;EFFFGGGGGGFGGG,9;D3<F>*47:,>FBE*4:=8A*;F+<9A+2:*;**3?C*.7CDGDC5)5C5@EF>E*.*0*2/9<3*+*3+</<599*.95)))1*8@:*)17)1*;*6*/14((-((0,0(4)),93<(4-
@M03506:14:000000000-AKVR1:1:1101:16799:2404 2:N:0:28
TCGGACTACCAGGGTTTCTAATCCTGTTTGCTCCCCACGCTTTCGCACTTGAGTGTCAGTACTGGACCAGAAGGCCGCCTTCGCCACTGATGTTCCTCCCGATATCTACGCATTTCACCGCTACACCGGGAATTCCGCCTTCCTCTTCCGTACTCCAGCAATGCAGTCTCGAATGCAATTCCCAGGTTGAGCCCGGGGCTTTCACACCCGACTTACGTCGCCACCTACGTGCGCTTTACGCCCAGTAATTCCGATTAACGCCCGCACCCTCTGTATTACCGCTGCTGCTTGCACGAAGTTT
+
CCCCCGGGGGGGGGGGGGGGGGGGGGGGGGGGGGGGGGGGGGGGGGGGGGGGGGGGGGGGGGGGGGGGGGGGGGGGGGGGGGGGGGGGGGGGGGGGGGGGGGGGGGGGGGGGGGFGGGGGGGGGGGGGGG>EGGGGGGGGGGGGGGGGGDFFEGGGGGGGFGGGGGGGFGGGFGGGGGGGGGD9DFGG>8@EFGGGGG=CFGGFGGGGGGDGGDGGGFFGDGDGGG);CG;F53)9:CB88C35<<+*<9C=F>GD3<FG3).))*/0;;<)/0+<9<F939(4>20@:*)-*53*)0-.)
@M03506:14:000000000-AKVR1:1:1101:11675:2407 2:N:0:28
TCGGACTACAAGGGTATCTAATCCTGTTTGCTCCCCACGCTTTCGTGCATGAGCGTCAGTGTTAGCCCAGGGGGCTGCCTTCGCCATCGGTGTTCCTCCACATCTCTACGCATTTCACTGCTACACGTGGAATTCCACCCCCCTCTGCCACACTCCAGCCCGCTAGTTTCCAATGCAGTTCCCAGGTTGAGCCCGGGGCTTTCACCTCAGACATCACGAACCGCCTGCCCACGCTTTACGCCCAGCAATTCCTATTAATCCTCCCCCCCCCCGATCTCCCCCGTCCCCCGGCTCGTAGTTT
+
CCCCCGGGG-CFGGGGGGGGGGGGGGGGGGGGGGGGGGGGGGGGGGGGGGGGFGGFGGGGGGGGGGGGGGGGGGGGGGGGEGGGGGGGDCFGGGGGGGGGGGFGGGGGGGGGGGGGGGGGGGGGGGGFFFGGGFECCFGGGGGGGFBFGGGGE?F??DCFBEGGGGBFAEEFEA88=9EAFCG@<EGCF7,??FEC5:EG,C777,<:64*8*1A9C55*)>)/C*)0*2)*/777:7@CCEC<**28<<E7*/*:*)*+*/1*/**8:7).))**2)12(,4(4(()(0(()((1))(--
@M03506:14:000000000-AKVR1:1:1101:18030:2418 2:N:0:28
TCGGACTACAAGGGTATCTAATCCTGTTTGCTCCCCACGCTGTCGCGCCTCAGCGTCAGCAACAGCCCAGCAGGCCGCCTTCGCCACCGATGTTCTTCCCGATCTCTACGCATTCCACCGCTACACCGGGAATTCCACCTGCCTCTACTGTGCTCAAGCCTGGCAGTTTAGAAGGCAGCCCTGAGGTTGAGCCTCAGGATTTCACCTCCTACTTACCGGGCCGCCTACGCGCCCTTTACGCCCAGTGATCCCGGACAACGCTCGCCCCCTCCCTATTACGCCGGCTGCTGGCCCGGAGTTA
+
CCCCCGGGGGGGGGGGGGGGGGGGGGGGGGGGGGGGGGGGGGGGGGGGGGGGGGGGGGGGGGGGFGGGGGGGGGGGGGGGGGGGGGGGG7CFGGGGGGGGGGGGGFGGGGGGGGGFGGGGGEGGGGGGGGGGGGGGFGGG:FFGGGDGDGGGGGGGFGGDC?FGFGG9EFGGGGFGGGDCGG>C8CFGGFGGGGGD8,>,>*;,>F,AE64*0@+@7DFEDG35C*)0*>5>DB37?76*AC)*9<@F?+3)8:))/(**.))11*;>C)9.)*+2<)9/(-,43(3)467(),-).)(()
@M03506:14:000000000-AKVR1:1:1101:18624:2438 2:N:0:28
TCGGACTACATGGGTATCTAATCCCGTTTGCTCCCCTGGCCTTCGTGTCTCAGTGTCAGGAACTGTCCAGAGACCCGCCTTCGCCACTGGTCTTCCTCATGATCTCTACGCATTTCACTGCTACACCATGAATTCCAGTCCCCTCCCCAGTCCTCAAGCACGCCAGTATCAAATGCAGTTTCGGAGTTAAGCTCCGAAATTTCACACCTGACTTAGCGCGCCACCTACGCACCCCTTCCCCCCAATGAATCCTAACAACGCCTGATACCTCTGTTTTACCTCTGCTGGCGGCAACGGGTTC
+
CC<CCGGGGGGGGGGGGGGGGGGGGGGGGGGGGGFEFGGGGGGGGGGGGFGFAFFGG@FGFFGGGGDFGGGG,CDCF@FBFC,BFBFF8E@6FCG<99,C6@EE,@F,?B::FFAFCD@,CEFGGGGGGGGDFCGFGCB=,>>@>+4=,BEDCCDDDGGGGGDG>CF9,=9;93,@FDGAFG>+=CEGGG96,@=C+++5D:7,=;?CE5DFG+,,<99**9>9;?AF*7)CCD)8>*)*37>7CF88@+16+;+**)/1))015+0*+8:=6*++2)10))..44))()(()(-)))-((
@M03506:14:000000000-AKVR1:1:1101:18026:2477 2:N:0:28
TCGGACTACAGGGGTTTCTAATCCCGTTCGCTCCCCTAGCTTTCGCACTTCAGCGTCAGTGTCAGCCCAGCAACCCGCCTTCGCCGCAGGTGTTCCTCTTGATATCTACGCATTTCACCGCTACACCAAGAATTCCAGTTGCCCCTTCTGCACTCTAGCCCCGCAGTATCGGTTGACCTTTCCGGGTTAAGCCCGGAGATTTCACAATCGACTCGCGGTGGCCGCCTACGCGCCGTTTACGCCCAGTAAATCTACTCACCGCTGGCCCCCCCCGTATATCCTCGCCTGCCGTCACGTGGTT
+
CCCCCGGGGGGGGGGGGGGGGGGGGGGGGGGGGGGGFGGGGGGGGGGGGGGGGGGGGGGGGGGGFGGGGGGGGGGGGGGGGGGGGGGGGGFFFGGF9FGFGGGG9FGGGGGGGGGGGGDEGGDGGGGG8FGGFFG9CGG9DFGGGGGGGGGFFGGGGGGGGGGGGGGF;@EECGG6EGGGGGGGCEGGCF9DFGG=EE86C:FCCG,,AF5>EG*:550:554CGG5>6DBGD;)9860<8=35*1<=3C+97***2)*20..)1**0?5CB5)**2)*<))-4,,()()-()((1.)-,(
@M03506:14:000000000-AKVR1:1:1101:23476:2497 2:N:0:28
TCGGACTACAAGGGTTTCTAATCCTGTTTGCTCCCCACGCTGTCGCGCATCAGTGTCAGAAACTGCCCAGCAGACCGCCTTCGCCACCGGTCTTCCTCCGGGTCTCTACGCATTCCACCGCTACACCCGGAATTCCGTCTGCCTCTACAGCCCTCGAGTTTGACAGTCGGCACGGCAGATCCGGGGTTGAGCCCCGGACTTTCACCACACCCTTATCAAACCACCTACGCGCCCTTTACGCCCAGCTATTCCGGACAAACCTCCCCCCCCCACTCTACCCCCGCCGCCCGTCACGGAGGTG
+
CCCCCGGGGGGFEGEFGGGGGGGGGGGGGGGFGGGGGGGGDGGGFGGGGEGEFGGGGGGGGGFGGGEGGGGCFGGGGGGEGGFGGEGGCEGGGGGGGGF>CGGGGCGGG?FF@FFGGGGGGFFGGGGGGGCCFFGGGGGFGCFDE,3=@8D?EF?:+@D>FCGGGF,3*5B7@:CE*>7,?66C=>*==+++*=CE8*=5C79+CD?:/>DGG4++20*+2>4*50;:*95C/809707;CC<***+*++9995*1)(2*0..***/7:@C))**++.*/-(3((,(0()--)3(/))(-(
@M03506:14:000000000-AKVR1:1:1101:10913:2502 2:N:0:28
TCGGACTACCGGGGTATCTAATCCTGTTCGCTCCCCACGCTTTCGCGTCTCAGCGTCAGTACCGTCCCAGAGAGCCGCCTTCGCCACGGGTGTTCTTCCTGATATCTGCGCATTTCACCGCTACACCAGGAATTCCGCTCTCCTCTTCCGGACTCTAGCCAGATGGTTTCCGCCGACGTCTCGAGGTTGAGCCTCGAGCTTTCACAGCAGACCTACCTGGCCGCCTACACGCTCTTTACCCCCAATAAATCCGGACACCGCTCGCCCCCTACGCATTACAGCGCCTGCTGTCACGTCGTTA
+
CCCCCGGGGGGGGGGGGGGFFGGGGGGGGGGGGGGGGGGGGGGGGGGGGBGGGGGGGGGGGGGGFGGGGGGGGGGGDGGGGGFGGGGGGGGGGGGGGGGGGGEFGGGGFGGFGGGGFFFEFFEGGGGGGG7FDGCFGG@FDFGGFEGFGCG6>CCFGCAFGGC6<FGGFGGGGGECECEE8@F,:CGDF+?CF6888/*=+:9+>C?FF*;<FG6EGG**9DDGGD34+*)**07*-29+0:5<*2<4<+<)..*79(/*83))9:5):)*5))*//)/+)5,(-:(749))/600..40(
@M03506:14:000000000-AKVR1:1:1101:18283:2512 2:N:0:28
TCGGACTACAAGGGTTTCTAATCCCGTTTGCTCCCCTGGCCTTCGTGTCTCAGTGTCAGGAACTGTCCAGAGACCCGCCTTCGCCACTGGTCTTCCTCATGATCTCTACGCATTTCACTGCTACACCATGAATTCCAGTCTCCTCTCCAGTCCTCAAGCACCGCACTATCGAATGCAGTTTCGGAGTTAAGCTCCGAAATTTCACACCCGACTTACGTCGCCCCCTACACACTCTTCACGCCTCATTAATCAGAACAACGCTTGAGACATCTGTACTACCACGTCCGCGGACACGCATCGC
+
CCCCCECFEEFG@C6EGGFEEGGDFFFGGEC<FFDFGFFGFG<EEGCED,CEEFCFGFFC8EF@FCEGFGD<F,7FGGFGGG?GGFGGFG6CEEEA<?,??55<F9:?F@F7FGFCEFDEGEFG,,,+,,5?FC,AFEAF9@ECG,8,9,9,,ECG,@DE,6+=@+@=DF>+@@D=,,33EF@B+>+@,6;3,,@C++;,@75,72997C**4@777*3@7**4):5A686C*)0+*+;*;F*8;1+++53+**+75(;7>))/5+:0*/2*1*2++.9*),(((-(0()(-.4()07((,
@M03506:14:000000000-AKVR1:1:1101:8155:2521 2:N:0:28
TCGGACTACCAGGGTTTCTAATCCCGTTTGCTCCCCTGGCTTTCGCTCCTCAGTGTCAGTGTTGGTCCAGGATGCCGCCTTCGCCACCGGTGTTCCTCCAGATATCTACGCATTTCACCGCTACACCTGGAATTCCGCATCCCTCTCCCAAACTCAAGCCATCCAGTATCAGACGCAGTTCCCCAGTTAAGCTGAGGGATTTCACGTCTGACTTAGTTGGCCACCTACGAGCCCTTTACGCCCAGTAATTCCGAACAACGCTTTCCCCCCCCGTATTACCGCTGCTGCTGGCACGGCGTTA
+
CCCCCGGGGGGGGGGGGGGGGGGGGGGGGGGGGGGGGGGGGGGGGGGGGGGGGGGGGGGGGGGGGGGGGGGGGGGGGGGGGGGGGGGGGGGGGGGGEGGDGEGGGGGGGGGGGGGGGGGGGEGGGGGGFGGCGGGGGGGGGEFFFGGGGG,DGGG9DAEGGGGGGGGGFGCFFFEE6CGGGGGG,B@AE9>FGGGCEC8EF9:EF>CFGC7CEF?7+:@7C<CF<FFF5CACDAA<37AE?CDDC+<@CFGAF)>G):FEBEF**<C:CEGF)1*8+)9+27(,3),9)/56)4()))(((
@M03506:14:000000000-AKVR1:1:1101:18880:2522 2:N:0:28
TCGGACTACCAGGGTTTCTAATCCTGTTTGCTCCCCACGCTTTCGCACCTCAGCGTCAATATGTGTCCAGTAAGTCGCCTTCGCCACTGGTGTTCTTCCGAATATCTACGAATTTCACCTCTACACTCGGAATTCCACTTACCTCTCCACAATTCTATCGCTGCAGTCTTAAAGGCACTTCCGGGGTTGAGCCCCGGGCTTTCCCCTCTAACTTACAACGCCGCCTACGTGCGCTTTACGCCCAGTAATTCCGAACACCTCTACCCCCCCCCGTCTTACCTCGTCTGCTGGCCCGGGTTAA
+
@C-ACEFFEF9FGEEFGDF<C<@FGGGGFFGEGGFGFGEGGGGG7CEGGGFGGG@FG7:F,E6CEGGGGGGEECFGGGGFGG?EC,BFFGGGFFFGFGG7B=BFAEGGGCE8AFAFGDEFGGCD9FCF?F:+AAFC5EFGFFEFGD>=,@,,@=EGA,@=+@C=,,7DFFGDAF9DC,@86@+@>8?C@,:FEDECE7CCDFG,,=CEG*+0=B1A78)*)1)15/)=*7)//:83=16*:ED39+<*0++0/)*1/(9::*=*?CF>?)17)9*2;4@6)41(3((946(,7(-)))4,)
@M03506:14:000000000-AKVR1:1:1101:7340:2534 2:N:0:28
TCGGACTACCAGGGTATCTAATCCTGTTTGCTCCCCACGCTTTCGCGCCTCAGCGTCAATTACGGGCCAGATAGCCGCCTTCGCCACCGGTGTTCTTCCCAATATCTACGAATTTCACCTCTACACTGGGAATTCCACTATCCTCTCCCGCATTCAAGCTCATCAGTATCAAGCGCAGCCCCCAGGTTGAGCCCGGGAATTTCACGCCTGACTTGATAAGCCGCCTACGCGCCCTTTCCGCCCAGTAATTCCGAAAAACGCTCGCCCCCTTCGTATTGCCGCGGCTTCTGGCACGAAGTTG
+
CCCCCGGGGGGGGGGGGGGGGGGGGGGGGGGGGGGGGGGGGGGGGGGGGGGGGGGGGGGGGGGGGGCGGGGGGGGGGGGGGGFGGFGGGGG@FGGGGGFGGGGCFFGFGGGGGGGGGGFGFGFAEFEFFGEFG8FFGGCEGGGGGGGGGGGEGGGGFGG,DDGGGGGGGGFAGGGGGCE@EG**@EG?EFGGGGG>>7*AFFF,4:FGF4*;E:+0;+@7DGGG:5))=8:=DB>F>*0*;5<57?+/<++10.5)).958))1):8>*74@FGFDF4/<292(92(79*).).-5))-.)
@M03506:14:000000000-AKVR1:1:1101:12157:2551 2:N:0:28
TCGGACTACCGGGGTATCTAATCCTGTTCGCTCCCCACGCTTTCGCTCCTCAGCGTCAGTATCGGCCCAGAGACCCGCCTTCGCCACCGGTGTTCCTCCTGATATCTGCGCATTTCACCGCTACACCCGGACTTCCAGTCTCCCCTGCCGACCTCCAGTCCGCCCGTATCGACTGCAGACCCGAGGTTCAGCCTCGGGATTTCACAGCCGACGCGACGAACCGCCTACGAGCTCTTGACGCCCCATAATTTCGGCAAACGCTTGCCCCCTTCGTCTTACCGCCGCTTTTGGTACGTAGGTG
+
CC<@CBFGGFGG7FGGGGCE<EDEE,F@EGGGGDGGGGECFGGGEGGGGCGGGGGGGEEFGDFEDEFG:CEFG@FFDEGGGGGGGGGGGGGGGGGCBFFFGGFGGGGFGGGGFCFGCGGGGDDGC=F3FC:3:BAF9=DF,EAB>ECFGEC+@CGGFFFDCEG>>8E5ECECEECFEG7C>:*=CEGF+?ECCC>5C5C*<C+++++;E3/77)*195<EDCC=D*55C*)1))*:)*0*151)**29?F+9455C).<EE)7978+.*.*7)9:2@)*+-,(((((0)11(*.(**)(.)
@M03506:14:000000000-AKVR1:1:1101:16513:2563 2:N:0:28
TCGGACTACAAGGGTATCTAATCCCGTTTGCTCCCCTGGCCTTCGTGTCTCAGTGTCAGGAACTGTCCAGAGACCCGCCTTCGCCACTGGTCTTCCTCATGATCTCTACGCATTTCACTGCTACACCATGAATTCCAGTCTCCTCTCCAGTCCTCAAGCACGCCAGTATCGAATGCAGTTTCGGAGTTAAGCTCCGAAATTTCACACCCGACTTAGCGCGCCACCTACACACCCTTTACGCCCAATGAACCCGAACAACGCTTCACACCTCTGGATTACCGCGGCCGCTGGCAACGGCTTA
+
CCCCCGGGGGGGGGGGGGGGGGGGGGGGGGGGGGGGGGGGGGGGGGGGG9FGGGGGGGGGGGGGGGDGGGGGGGGGGGGGFGGGGGGGGGGGGGGGGGFEGGCFGGGGGGGFGGGGGGGGGFGGGGGGGGFFGGFFFFGFGGGGGGGGGGGGGEGFFGG8>CGGEGGGCFED8EFG=EEG9,@CECEGGGDF,DEGGG6C7CF,=CFEEGD*4*@9<*9EG4476C4)<FFC<55*>CF=C*>7CC++1+3=BFDGD1*175)*2++/8)**)*39+5=F0909>(,<(<0<))()).((,
@M03506:14:000000000-AKVR1:1:1101:8056:2604 2:N:0:28
TCGGACTACAAGGGTTTCTAATCCTGTTTGCTCCCCACGCTTTCGTGCATGAGCGTCAGTATTGGCCCAGGGGGCTGCCTTCGCCATCGGTATTCCTCCACATCTCTACGCATTTCACTGCTACACGTGGAATTCTACCCCCCTCTGCCATCCTCGAGTCCGCCAGTCACTAATGCAGTTCCCAGGTTAAGCCCGGGGATTTCACATCTGTCTTAACGAACCGCCTGCCCACGCTTTACGCCCAGTAATTCCCATTCACCTCTGCACCCTACGCATTACCGCGGCTGCTTGCCCTGATCTT
+
CCCCCGGGGGGGGGGGGGFFGGGGGGGGGGGGGGGGGGGGGGGGGGGGGGGGGGGGGGGGGGGGGGGGGGGGGGGEFDGGGGGGDEGGFGGGGGGGGGGGGGGGGGGGGGGFGGGGGGGGGGGGCGGFGGCEAEGGGGGGGGGGGGGGGGF,@DCCG+EFGGGGCEGGAEEFD<DFFGG9DF?3@53,3,@9>FC:EEC/<??9CEE?7:CB7@C7C4:5DG):C<)8*;6C<EF34*9/2:D370<*AFF=**2**-2+*)**9+<58)0.))*/16*+((-(,,(0.*.,03(*)*)6)
@M03506:14:000000000-AKVR1:1:1101:9226:2621 2:N:0:28
TCGGACTACCGGGGTATCTAATCCTGTTTGCTCCCCACGCTTTCGTGCCTGAACGTCGGTACTGGTCCAGGAAGCCGCTTTCGCCACTGATGTTCCTTCCGATATCTACGCATTTCACCGCTACACCGGAAATTCCGCTTCCCTCTGCCGTACCCTAGCTATTCAGTCTCGAATGCAATTCCCAGGTTGAGCCCGGGGCTTTCACACCCGACTTAAATAACCGTCTACGCACGCTTTACGCCCAGTAATTCCGATTAACGCTCGCACCCCCTGTATTACCGCGGCTCCTTGCCCCGCGGTT
+
CCCCCGGGGGGGGGGGGGGGGGGGGGGGGGGGGGGGGGGGGGGGGGGGGGGGGGGGGDGGGGGGGGCFGGGGGGGGGGGCFGGGGGGGGGFFFGEFGGGGGEGDGGGGGFGGGGGGGGGGGCEGGFGDEECEDGFGGGGGGGGGGF8EFGGGDGGGGGGG,CFGCFGGGGFFEGGGFGACFAFGGGFF8,>CGGGGGDGCGFGGGGGGGC)::CFF77+=>C5E<*;=:5>*7)79(:BCE=CDD0A*ACFFF:DDGBG/)0<CC*?>:))))000+6?F(,(-((()(*.())()))((-
@M03506:14:000000000-AKVR1:1:1101:21151:2623 2:N:0:28
TCGGACTACAAGGGTTTCTAATCCCGTTTGCTCCCCTGGCTTTCGCGCCTCAGCGTCAGTATCGGCCCAGTAGCTCGCCTTCGCCTCAGGTGTTCCTCCCGATATCTACGCATTTCACCGCTACACCGGGAATTTCAGCTACCTCCTCCGTACTCCAGCCCTGCATTATCAGCCGCCCCTCCGGGGTTGACCCCCGGGCCTTCACAGCCGCCTTACCAAACCCCCTACCCGCCCTTTACCCCCACTAATTCCGACCAACGCTTGCCCCCTACGTCTTCGCCCCGCCCTCGCCCCGTTATCA
+
9CCCCG7FFFDFGG6-BFFGFFGGFGGGEFFCFEGGGD9EC<EEEDEGGCCFFGDCFFEFFEGDGGGGGGE<@F,C,CCCGG,:66?6?,C9EGGG<F?4>?>==E<FG77+@CGGAFE+C7+=,A=CFE++35,8,CF9=DG9F,@,@+@331E,6,,5@;6D,,,@,,7@6D****4*>*1*4=EG5>,,6*38*1?*/7++><+**)1)*1+3**0*CC*/))))*/.1/).*.:@+859))0<)0+36/7)71(**.7)11++0*.*))**2;))*(-,2((()()((0((*0)())
@M03506:14:000000000-AKVR1:1:1101:11717:2632 2:N:0:28
TCGGACTACCGGGGTTTCTAATCCCGTTTGCTCCCCTGGCTTTCGCTCCTCAGCGTCAGTGTTGGTCCAGGATGCCGCCTTCGCCACCGGTGTTCCTCCAGATATCTACGCATTTCACCGCTACACCTGGAATTCCGCATCCCTCTCCCAAACTCAGAGCCATCCAGTATCAGACGCAGTTCCCCGGTTAAGCCGAGGGATTTCACGTCTGACTTAGTTGGCCACCCACGAGCCCTTTACCCCCAGTAATTCCGAACAACGCTTCCCCCCCCCCTCTCTCCGCGGCAGCGGGCACGTGTTC
+
CCCCCGGGGGGGGGGGGGGGGGGGGGGGGGGGGGGGGGGGGGGGGGGGFGGFGGGGGGGGGGGCFGGGGGGGGGGGGGGGGGFGGGGGGGGGGGGGGGGGGGGGGGGFFGEGDGGGGGGGGFGGGGGGGFGGG8FGDEEEGGGDFGGGGFGGGEGGECFGGGEGDF,E,DC,@EFGD*@;EGGEEG5E>E,?BFEE*?:*4*>@9EF6FFCFGGAGGGFFCGGFGG).5CA5977<2*8A+<*9)*+1+<CFF@5C5,*:).0C*28@CB<>E3**0(*+4,4((((),)((0(,*0)(()
@M03506:14:000000000-AKVR1:1:1101:9395:2645 2:N:0:28
TCGGACTACAAGGGTATCTAATCCCGTTCGCTCCCCTAGCTTTCGCGCCTCAGCGTCAGTGTCAGCCCAGCAACCCGCCTTCGCCGCAGGTGTTCCTCTCGATACCTACGCATTTCACCGCTACACCGAGAATTCCAGTTGCCCCTTCTGCACTCTAGCCCCGCAGTACCGGCTGACCTTTCCGGGTTAAGCCCGGAGATTTCACAGTCGACTTGCGGTGGCCGCCTACGCGCCCTTTACGCCCCGTAAATCCGAACAACGCTTGCTCCCCCCGTATTCCCGCGGCTGCTGCTACAACGTT
+
CCCCCGGGGGFFGGGGGGGGGGGGGGGGGGGEGGGGGGGGGGGGGGGGGGGGGGGGGGGGGGGGEGGGGGGGGGGGGGGGGGFGGGGGGGGGGGGGGGFGGFG=EEEGGGGEFGGGGGGGGFGGFGGGGGGGGGGGGGG>FGGGGGGGGGGGGFGGGGGGGGGGDGED,=CEG5BFGCFFGGGGCEGGFGGGGFG5*/:?CCFFFC7CC5*8*897CC>EDCCCDD>::*7*175D0C4:*5>))*25*1097)**/-9ED@3C*;+9F5DBBG8*0,/0.:>900,)(04))).**)--(
@M03506:14:000000000-AKVR1:1:1101:8439:2650 2:N:0:28
TCGGACTACAAGGGTTTCTAATCCTGTTTGCTCCCCTAGCTTTCGCGCCTCAGCGTCAGTTGTGGTCCAGTGCGCCGCTTTCGCCACAGGTGTTCCTCCCGATATCTACGCATTTCACCGCTACACCGGGAATTCCACGCACCTCTCCCACACTCAAGCACGGCAGTTTCGCCTGCAGGCTCCGAGTTAAGCCCGGAGATTTCACAGGTGACTTACCGCACCGCCTACGCGCCCTTTACGCCCAATAATTCCGAACAACGCTTGCCCCCCTCGTACTACCGCCGCTGCTGCTCCGCAGTTA
+
CCCCCGGGGGGGGGGGGGGGGGGGGGGGGGGGGGGGGGGGGGGGGGGGGGGGGGGGGGGGGGGGGGGGGGGGGGGGGGGGFGGGGGGFGGGGFGGGGGGGGCFG7F?FGGGGGGGGGGGGGGGEGGGGGGG7FGGFGGGGGGGCF?DGGGGGGEGFGGFFF?+CEDFGGFBGEEEG6D>EDGGGCCCE?FGGGCEG=5E6EFF+C:?FE<7>F:EGGCA*>C)>CC5;7D>CCB@FF*9EEED*96<*++2=?>*)147*755/*<CFGF3>.C**8)8C((-(-(4::)))0,1*50(.)
@M03506:14:000000000-AKVR1:1:1101:7720:2688 2:N:0:28
TCGGACTACAAGGGTTTCTAATCCTGTTTGCTCCCCACGCTTTCGCGCCTCAGCGTCAGGTACGGGCCAGGAAGCCGCCTTCGCCACCGGTGTTCCTCTCGATATCTACAGATTTCACCCCTACACCGAGAGTTCCACTTCCCTCTCCCTCCCTCCAGCCAGGTAGTTTCGAGCGCCATTCCTCAGTTAAGCCAAGGGATTTCACACTCGACTTGCCAGGCCGCCTGCGCGCCCTTTACGCCCAGTAATTCCGAACACCCACCGCCCCCTCCCTATTCCCGCGGCCGCTGGCCCGGGGTTG
+
CCCCCGGGGGGGGGGGGGGGGGGGGGGGGGGGGGGGFGGGGGGGGGGGC@FGGGGGGGGGGGGGGGGEGGGGGFGGGGGGGGGGGGGGGGGGGGGF?FFGGGGGFFEGGFGFGGG9<F<FEG+=AFFGCECFGGGFFG=FFGGA8,@EG,@EEGGGFGDF6@CDCFFGFG6<DCEGDEGCC2,?;2DE:D;DGCCFCEEGF49;C,=60/;)570<7CFC7757C*).*2)29757,:==EEG3<C+*<CCF?37<)(1207)/98C)/015)*+2+)*04>1(,((.-.7()41)).,4-
@M03506:14:000000000-AKVR1:1:1101:9643:2697 2:N:0:28
TCGGACTACCAGGGTATCTAATCCTGTTCGCTCCCCACGCTTTCGCGTCTCAGCGTCAGTACCGTCCCAGAGAGCCGCCTTCGCCACGGGTGTTCTTCCCGATACCTACGCATTTCACCGCTACACCGGGAATTCCACCTTCCTCTCCGGTACTCTAGTCTGTCAGTTTCCGGCGCAGTTCCCTCGTTGAGCGAGGGGATTTCACACCAGACTTGATAGACCGCCTACACGCCCTTTACGCCCAGTGATTCCGCACAACGCTTCCACCCCCCGCATTACCACGGCTGCTGCCCCGGGGTTA
+
CCCCCGGGGGGGGGGGGGGGGGGGGGGGGGGFGGGGFGGGGGGGGGGGGEGGGGGGGGGGFGGGGGGGGGGGGGGGGGGGGGGGGGGGGGFGGGGGFGGGGDGGGGGFGGGCGGFFGGGGGGCGDFFGG>CEGFGGGGGGGGGGGGGGGGEGGFGFFGEGFGGG7FCGGGGGCCEGEGEGG9FFGDG5888FGDGGGG=EGFG7@975=C4CC>F+;*8AFGDGCC:??G5EGF3>:*7*;:>**<<8:++9)))9C17*55)*2+3);./7))*//)9?))((39())0).)(-1))-(-
@M03506:14:000000000-AKVR1:1:1101:15393:2713 2:N:0:28
TCGGACTACTCGGGTTTCTAATCCCGTTTGCTCCCCACGCTGTCGCGCCTCAGTGTCAGCCGACGGACTTGCGCCCGTCTTCCTGCCCAGCGGGCCGCCTTCGCCACCGGTGTTCTTCCGGATCTCTACGCATTCCACCGCTACACCCGGAATTCCACCCGCCCCTACAGTGCTCAAGCCGAGTAGTTGCCACGGCCGACCCGGGGTTGAGCCACGGGCTTTCACCGCAACCTTGCTCGGCCCCCTACGCGCCCTTTACGCCCCCGTATTCCGGACACCGCTCCGCCCCCCCGTAGTCACC
+
CCCCCGGGGFGGGGGGGGGGGGGGGGGGGGGGGGGGGGGGGGGGGGGGGGGGCFGGGFGGGGGGGGGGGGGGGGGGGCFCGGGGGGGGGGGGGGGGGGGGGGGGGGGGGE7:FFFFGGGGGC7F9DFGFFGGGGGGGGGGEEEGCGGGGGG88FGGGGGGGGGEGG5FF0BFFA?FCGGGG8:;*?FE9EGGGGGGG/8CEDEGE1*224*>C*;:<DBCD*:02:BE*176*09CAG@=85)9C**)/2*08>)99)7*0>:))**)2):=F5;8:(./223(((-7>3-3)((*0*.))
@M03506:14:000000000-AKVR1:1:1101:19036:2716 2:N:0:28
TCGGACTACAGGGGTATCTAATCCCGTTTGCTCCCCTAGCTTTCGCTCATCAGCGTCAATGTCGGTCCAGGATGCCGCCTTCGCCACCGGTATTCCTCCAGATATCTACGCATTTCACCGCTACACCTGGAATTCTGCATCCCTCTCCCGAATTCAAGCCATCCAGTATCAGACGCAGTTCCCAGGTTAAGCCTGGGGATTTCACGCCTGACTTAGTTGGCCGCCTACGAGCCCTTTACGCCCAGTAATTCCGACTAACGCTTGCACCCCCCGTTTTCCCCCGTCCTCCGGCACCGTTCTG
+
CCCCCGGGGGGFGGGGFFGGDGGCGDGFGGGGGGGGGCFFGCFFGGFEBFGAFGGFGGGGGEG@CCFGGGGGFGF,FFFE@FF>C:=FC:@FGGGGGFCGGGFGGAEFACE@FGGGGGGE>FD7EF=FE=F,CAFFCEFFGDEEGD,@FG@>GDGGFGGGFGFGFFG936ECFGGGDEEFGGGD?58EF,ECG?FDDGEC?FGG@C,=,3?FE@,,2++48*/*)*>AE73C))0C@+885E)**2A1C+<=4)))1.6:5))*1+0)/<DD5**+2)*+(,--,(-/,)-(.((1))(-)
@M03506:14:000000000-AKVR1:1:1101:10740:2724 2:N:0:28
TCGGACTACAAGGGTTTCTAATCCTGTTTGATCCCCACGCTGTCGCGCCTGAGCGTCAGATATGAGCCAGTGAGCCGCCTTCGCCACCGGTGTTCTTCCCAATATCTACGAATTTCACCTCTACACTGGGAATTCCACTCACCTCTCTCATCCTCAAGTCTTACAGTTTCAATGGCAGTTCCGGAGGTGAGCTCCGGGCTTTCACCACTGACTTGGAAGACCGCCAGCGCGCGCTTTACGCCCAGTCATTCCGAACAACGTTGACCACCTTCGTCTTACCGCTGCTGCTGGCCCGACGATC
+
CCCCCGGGGGAFGEFGGGGGGGGGGGGGGGGGFFFFGGCGGEGGGGCGGD@@GGGGGGGCFFG9CFGFGGGGC<ECEDEFCFCFGEDGEGBFGGFFEFGGFGG,,CCFG744AF<?FGDC<EGF<FAF8F@<:F=FFG,A4=E,=9>,,C@8DE8=,EDE@=;F,DDFCD;,@:3@=E8=;==++++4D,>:FGGGE7*9:4;7DF?*=78AC+5>C+8E4?/57).=*7)773.>2:=E=5<553+/<<CB7)*1/(/*0)0*2<+7E)2930*2*)*<(,(-90)?06.-),,)))(,(
@M03506:14:000000000-AKVR1:1:1101:21186:2739 2:N:0:28
TCGGACTACAAGGGTATCTAATCCTGTTTGCTCCCCACGCTTTCGAGCCTCAGCTTCAGCTATGTTCCAGAGCGCCGCCTTCGCCACCCGCCTTCCTCCCGACCTCTACGCATTTCACCGCTACACAGAGAATTCTGCGCTCCTCCCCCACCCTCTAGCTGAACAGTCCCCTCTGCACTTTCCATGTTAAGCCTGTAGATTTCACGGAGCACTGATCAAACCGCCTACGCTCTCTGGACGCCCATGAAATCCGCACAACGCATGCACACTTCGTATCAGCACGTCTGTTGACACCAAACCA
+
@AC<CC+CC@EF<B@FGGG<,CF<FDCFCECFFADG8@FF7,6,B<,B+,CFFC,,CAC,,;C,6,,;E<,666+@FE@C7C,B,8,B,@B@:BE,,<4=:F7@@FGGG+78=+CF,E9+8+@FAG,,,,,ED,C,,C=7C@C>D,3++3+6CFD8;7E:;F9D;,7DF,3338,@EF9,33,,,,57;,,,45><A,,=7+,,,,**=4*24*,,4:)0**//)*8F=<):1;/+/+;C?C)1*0210<<63)971(1*))55C<+*25*1.2***)*3-,(,(((/)1).*5-*))(((
@M03506:14:000000000-AKVR1:1:1101:16397:2741 2:N:0:28
TCGGACTACCAGGGTATCTAATCCTGTTTGCTCCCCACGCTTTCGTGTCTCAGCGTCAGTGATGGTCCAGAAAGCCGTCTACACCACAGGTGTTCCTCCTGATATCTACGCATTTCACCGCTACACCAGGAATTCCGCTTTCCTCTCCCATACTCGAGCCCTCCAGTTCCCAATGCACCCTCCCAGTTGAGCCGGGGGCTTTCACACCTGAATTAGAGAACCGCCTACACACCCTTTACGCCCAGTAACTCCGAACAACGCTTGCTGCCCAACCATTACCGCGGCTGCAGGACCCTATCTC
+
CCCCCGGGGGGGGCFGEFGGGGFGGGGGGGGCFGFGGGGGDGFGGGGGGGGCEGGCCEGGGGGCEFCFFFC8@EFGGGGFCGGGD,<<ED@EEGGFFGGGGGGFGFCFGGGGG,EEFFDFCFEGG?F7B++AF=FC,:?FFGFFEFGCFFAGG8FDGEE=FGFDCFDGFGGGDGGGAFE>3D6CC?@738,DC>>E****,*>C9,<*,96*,1;8:*4A*//>/*))+*/29)8*6+:**2937++*3++93)57D0**.).*C++9*0*))/2+26*3((-,((-)(/(()((*)0)))
@M03506:14:000000000-AKVR1:1:1101:8248:2766 2:N:0:28
TCGGACTACCGGGGTATCTAATCCTGTTCGCTCCCCACGCTTTCGCTCCTCAGCGTCAGTACCGGCCCAGAGTGCTGCCTTCGCCATCGGTGTTCCTCCCGATATCTGCGCATTTCACCGCTACACCGGGAATTCCACCATCCTCTCCCGCACTCAAGCCAGCCCAGTCTCAAGCGCACTTCCCGGGTTGAGCCCAGGCCTTTCACGCCCGACTTGAGCAGCCGCCTGCCCGCCCTTTACCCCCAGCAATTCCGAACAACCCTTGCCCCCTCCGTCTTCCCGCGGCCGCTGGCCCGGACTT
+
CCCCCGGGGGGGGGGGGGGGGGGGGGGGGGGGGGGGGGGGGGGGGGEGGFFGGGGGGGGGGGGGGGGGGGGGGGGGGGGGGGGGGGGGGGFGGGGGGGGGGGGGGGGGGGGGGGGGGGGGGDGGGGGGGGG7FDFGFGGGBFGGGFGGGGG+>EEFGGGGGGGGGFCFFDFF?FG5?E*CBFGGGDEE?7@:FEFEGFFE8FGG7?CG5))):C?F7*9+27DEDGF>F*75/7>5?**++31C3C*7*3<FF?DDDB<F)7)92<C?G>/;@)1*2(*24:26((,)-0(23(-9))(,)
@M03506:14:000000000-AKVR1:1:1101:19692:2813 2:N:0:28
CGGACTACAAGGGTATCTAATCCTGTTTGATCCCCACGCTGTCGCGCCTGAGCGTCAGATACGAGCCAGTGAGCCGCCTTCGCCGCCGGTGTTCTTCCCAATATCTACGAATTTCACCTCTACACTGGGAATTCCACTCACCTCTCTCGTCCTCAAGCTAAACAGTTTCAATGGCAGTTCCGGAGTTGAGCTCCGGGCTTTCACCACTGACTTGGATAGCCGCCTGCGCGCGCCTTACGCCCAGTAATTCCGAACAACGCTAGCCCCCTTCGGATGACCGCGGCTGCTGGCACGAAGTTCG
+
CCCCCGGGGGGGEGGGGGGGGGGGGGGGGGGFGGGGGGGGGGGGGGGGGGG8EGEFEEFGGGGGEGGEFFFGGFGGGGGGGGGGGGGGG:FGGGGGFFGGFGGGGFGGFD8F@EFFGGFGGGGGF,FFGGGGG?E<EFGFGGGGF8E@6DEGGGF8FGGCC9EE?DDFGD9;DF??EEEFGGG*@CF9:?F>:EGCEE5=:CFGFFFC?DFCGFGCG7=ECDGGG<4):7)1/)772DF5*:15*<+/2AC4757D*8DGFE3C5;E@=>5.)*2*+-0:601669B?3)4,1(4)8<6)(
@M03506:14:000000000-AKVR1:1:1101:8040:2823 2:N:0:28
TCGGACTACCGGGGTTTCTAATCCTGTTTGCTCCCCACGCTTTCGCGCCTCAGCGTCAGTATCGATCCAGGAGGCCGCCTTCGCCACTGGTATTCCTTCCTATATCTACGCATTTCACCGCTACACAGGAAATTCTACCTCCCTCTACCGTACTCTAGTCGGCCAGTTTGAAATGCAATCCCCAGGTTAAGCCCGGGGATTTCACATCCCACTTAACAAACCGCCTACGCGCGCTTTACGCCCAGTGATTCCGATCCACGTTCGCACCCCCCGCATTACCGCGGCTGCTGGCACGGAGGTT
+
CCCCCGGGGGGGGGGGGGFGGGGGGGGGGGGGGGGGGGGGGGGGGGGGG@FGGGGGGGGGGGGCGEFGFFGFGGGGGGGGEGGGGGG8FFFG<FDFGGGGGCGG?FEFGGGGGGFGCFGFGGGGGGGGGG<GGFGGGGG@FGEGGGGGGGGGE8FGDAFGG>GGEFGFFFCGFC,@EFG,3@CF5EE6;>DFCFCGCEGECFGGFF7,:CCCCF9CC7*/>DCEGG3FCDBDDF>3<FF**:)97?<*32:7)77)*.2/7).*9*:8E5>>))*2/)12(-90>0(.)921))-/05(,(
@M03506:14:000000000-AKVR1:1:1101:8838:2896 2:N:0:28
TCGGACTACCGGGGTATCTAATCCTGTTTGCTCCCCACGCTTTCGTGCCTCAGCGTCAGTATCGGGCCAGTGAGCCGCCTTCGCCACTGGTGTTCTTGCGAATATCTACGAATTTCACCTCTACACTCGCAGTTCCACTCACCTCTCCCGAACTCAAGATCCTCAGTATCAAAGGCAGTTCTGGAGTTGAGCTCCAGGATTTCACCCCTGACTTAAAGACCCGCCTACGCACCCTTTACGCCCAGTGATTCCGAGCAACCCTACCCCCCTTCGTATTACCGCGCCTGCTGGCCCGAAGTTT
+
CCCCCGGGGGGGGGGGGGGGGGGGGGGGGGGGGGGGGGGGGGGGGGGGGGGGGGGGGGGGGGGGGGGGGGGGGGGGGGGGGGGGGGGGGGGGGGGGFGGGGGDGGGGGGGGGGGGGGGGFGGGGGGEFGDGGGGGGGGADDGGGGGGGG7CEG8FFGFF?FCDGFFFGGGGGGAFFGC7FGE7EEFGGGGFG,5DF67*4>>FC7<7C5?<<FDG?DCAGG68C)/0AEGFGC)8C4FF58>D*1<99999@))))127*74)**2C88)27)2*0<)/<461(2-,0,70:)(().)-.)
@M03506:14:000000000-AKVR1:1:1101:20575:2932 2:N:0:28
TCGGACTACAAGGGTATCTAATCCTGTTTGCTCCCCACGCTTTCGCGTCTCAGCGTCAATCGCCGTCCAGGTAGCCGCCTTCGCCACCGTTGTTCCTCTCGATATCTACGCATTTTCCCTCTACACCGAGAATTCCGCTACCCTCTCCTGCATTCAAGCCCCGCAGTCTCAATCGCACTCCCTAGGTTCAGCCGATGGCTTTACCACTGTACTTGCAGACGAGCCTACACGTGCTTTACGCCCTGTAATTCCCAACAACGCTTGCACCCTCTCTCCTCCCGCGCTAGCTCTCACATCGTCA
+
<@-<,+7C6@CF@;E<EF,C@EGGG<FF,E9<E,9B<:CG,@,CB@@FCC@GFGFGEGG<@,CFC@@C@F,66,6ECEBFFFEGCCFEC,4,4:C9,5C,=,,4@BB<<F+=+=E,,A:,9A?FGG?F++@:?<=BC:7FFE8,6,,@,,@8DC,C,EF68+38>>@,@EF,,,48*>*1,4,?,,5=,5@@8***4/,,,;,,,4<002+++31+**:*/))/)*;5CF5**2)0.*0**7))*0+1<+<0/0**/.*2)057*++)2)9))2<*+(0:(,36(((0)*-.*.)*))(((
@M03506:14:000000000-AKVR1:1:1101:14358:2935 2:N:0:28
TCGGACTACAAGGGTATCTAATCCTGTTTGCTCCCCTAGCTTTCGCACCTCAGCGTCAGTACCGAGCCAGTGAGCCGCCTTCGCCACTGGTGTTCCTCCGAATATCTACGAATTTCACCTCTACACCCGGAATTCCACTCACCTCTCTCGGACTCGAGATACCCAGTATCAAAGGCAGTTCCGGGGTTGAGCCCCGGGATTTCACCCCTGACTTAAATATCCGCCCACGTGCGTTTTATGCCCAGTAATTCCGAACAACGCTAGCCCCCTTCGTATTACCGCGGCTCCTGGCACGGTGTTC
+
C<BCCGGGG9FFFGGGCFGGGFEFFGGGDGGCFGGGGGGGFGGGGGGGECFFGGGEFCEGE9FDBCBFGGGG<FFGGGGEEGGG7CFFGGACFGGGFFGEGGGGGG9ACF@<A@DFGGGGGGFGGF,CF>@+FDGGAFFGGFG9D@EGCGCEGD8C8>,@DD8DDF>,=ACAEG8CFE;,,=E>5CEGGG7DGGG*;***46,9C7::FFFFEC+9C+;12+/1*):./C)/18)9(**0<CC<*2<BC7C?;)1))(11537)*;F>EB*8)***0)9A(49011,02;(,).()))((.
@M03506:14:000000000-AKVR1:1:1101:13754:2938 2:N:0:28
TCGGACTACCAGGGTATCTAATCCTGTTTGCTCCCCACGCTTTCGAGCCTCAGCGTCAGTAATGGGCCAGTATGCCGCCTTCGCCACTGGTGTTCTTCCGAATATCTACGAATTTCACCTCTACACCCGGAGTTCCGCATACCTCTCCCATACTCAAGACAATCACTATAACAGGCAATTCCAGAGTTGAGCCCTGGGCCTTCACCACTGACTTAACAGTCCGCCTATGCTCCCTTTACCCCCAGTAATCTCGAGCAACGCTATCCCTCGTCGTTATCCCCCTCCTCCTGGCATGAAGTTT
+
<CCCCGGGG-CFGG@FGGGGGGGGGDGGFGFAFGGGGGEGGDGF7C6FGF8FGGGFEG:F9FCEFGDFGFGGDFAFGGDFGG@@,CFGFFGFGCFFFGGEGGEFFGCGFGEGC+AEFGGCFC?FEF,4>++8=FCF7=B++@=EDF?EG?C8EE,>,@D,,17,6,7D9,@,@@@D7BECFFG;,,,@9=,,>D88855*@FGGC@C;<**0,522++45C*;?*259?+8,6?;+)+4+0*9)*0<+1++3))*/98DCB3)*0<C)2)/).1**/)/<1((((.(..0365)(*1*.--
@M03506:14:000000000-AKVR1:1:1101:9978:2953 2:N:0:28
TCGGACTACAGGGGTTTCTAATCCTGTTTGCTCCCCACGCTTTCGTGCATGAGCGTCAGTATTGGCCCAGGGGGCTGCCTTCGCCATCGGTATTCCTCCACATCTCTACGCATTTCACTGCTACACGTGGAATTCTACCCCCCTCTGCCATACTCGATTCCGCCAGTCACAAATGCAGTTCCCAGGTTAAGCCCGGGGATTTCACATCTGTCTTAACGGACCGCCTGCGCACGCTTTCCGCCCAGTAATTCCGAATAACGCTAGCTCCCTCCGTATTCCCGCCGCTGCTGGCACGGAGTTC
+
CCCCCGGGGGGGGGGGGGGGGGGGGGGGGGGGGGEFGGGDGGGGGGGGGGGGGGGGGGGGGGGFCGGGGGGGGGGGGGGGGGGGGGGGGGGGGGGGGGGGGGGFGGFGGGGGGDGF9FFGGGGGGFGGCGCFGGGGGGGFGGGGGG?FGFFGGFD63,@DFGGGGGGGCEGCFFEGGFGGGGGGGFFFC=CFCCGEEE:?CCFFG,4<=FCFE7=7DGECD5):DD).=8>CD3)9:**///7*9C+9CE+*)0*9*.7:5>3)7AF?C7<B37;0<)*0-3(((71>767?>30).)(.)
@M03506:14:000000000-AKVR1:1:1101:24078:2954 2:N:0:28
TCGGACTACTGGGGTATCTAATCCTGTTTGCTCCCCACGCTTTCGCACCTCAGCGTCAATACCAGTCCAGTGAGCCGCCTTCGCCACTGGTGTTCTTCCGAATATCTACGAATGTCACCTCTACACTCGGAATTCCACTCACCTCTCCTGGATTCAAGCGATGCAGTCTTAAAGGCAATTCCGGGGTTGAGCCCCGGGCTTTCTCCTCTCACTTACAAAGCCGCCTACGAGCGCTTTACGCCCCGTAATTCCGAACAACGCTAGCTCCCTCTGTCTTACCGCGCCGGCGTGCACGGAGTTA
+
CCCCCGGGGGGGG7FFFGGGGGGGGGGGGGGFCFGGGGGGGDDGGGGGC<F8FGGGGGGCAFGGFGGGGGGGG9EGGGGFGF@FGEBFF<:<6?FGFAFFE@CEGFDDFG>FE,C?AFGGGGGEEGCFE7@G7AEFGEF8FC8EDE8BFGGF9EDG@EGGGCEG8EGGFGC=AAD,8,,=D@EC6:3@EC7>85BC5EDGCDG,,20;9**24:A;F+*4*98=5<);5*)/)).8=+;8C=)))22.*<+1<)*C<<G*7)7)*3AFD4*.):+32:6042,((-,)()(-))-)))-.)
@M03506:14:000000000-AKVR1:1:1101:8130:2955 2:N:0:28
TCGGACTACCAGGGTATCTAATCCCGTTTGCTCCCCTGGCTTTCGCGCTGTCAGCGCCAGTGTCGGCCCAGCAACCCGTCTCCACCTCAGGTGTTCCTCTCGATATCTACGCATTTCACCGCTACACCGAGAATTCCGATTGCCCCTTCCGCACTCTAGCAAAGCAGTATCAGCTGACCGTTCCGAGTTAAGCCCGGAGCTTTCACAGCTGACTTGAATTGCCGCCTACGCGCCCTTTACCCCCAGTTAACCCTAACAACGCTTGCCCCTTACGTCCTACCGTGGTTGCTGGCACGTCGTT
+
CCCCCGGGGEGGG@GDFFFGGGFGGGGGGGGEGGGEFGGCGFGGGGGGGGGGGGGGGGGGGGGGCEGGGGGGGGGGGGGG8EGGGGDFCFG<FEBEFEE<F@EFFGGAFGGGGGGGGGGG7FGGGGGGGGE:FF>FGGGDG@FGGGFFGG8EEE6DBCEG9E8CFD:EGCC9@FGGDFGGGC?E@8EF5E9DFGFEGEE*48;A,,=7=F4=C>FC7*1A*1>CCD38FC>*)77),2*0+0>79*+*00+17)25*)*/)))9*2+)C)*)97CC*46F7((.(((),*-4>7<*7)42(
@M03506:14:000000000-AKVR1:1:1101:8183:2959 2:N:0:28
TCGGACTACAGGGGTATCTAATCCTGTTTGCTACCCACGCTTTCGCTCCTCAGCGTCAGTGCCGGCCCAGAGTGGCGCCTTCGCCACCGGTGTTCCTCCTGATATCTGTTCATTTCACCGCTACACCAGGAATTCCCCACTCCCCTACCGGACTCTAGTCACAGCAGTATCGGGTGGCGTCTCTTGGTTGAGCCCAGAGTTTTCACACCCTACTTGCTGTACCGCCTACGAGCCCCGTCCGCCCACTCATTTCTGCCACCGACTGGCCCCTCCGCATTACCCAGGCTGCTGCCACTCTTAT
+
CC@@CEDFEF<F7:68FFF9,EFDFACE@EFG<EFEGGGG@:DC7BFFF<FFGGGGCEEF<<E6++@@@FAFFEDG@EG@CFG@=?FF+>FCFCGG,BE<F,CAAAED,,:5E,E5CF<FC@+@,=FDF7D,ECFFACD@,,>>@D=3D+=+3+6@>FEGFG9;FGF9EF,:6CE>CF>ED87,,?CE*>?<C<>:8C=G,4=9C:,<*9*0=;3+;762+;3*)8:)**)2)))*(108*:CD3*256+3*1*2*70C*7))))217C@5).)*2*-*+)(),(-(04))).).*)*)))
@M03506:14:000000000-AKVR1:1:1101:22595:2963 2:N:0:28
TCGGACTACTCGGGTATCTAATCCCGTTTGCTCCCCTGGCTTTCGTTCCTCAGTGTCAGTTGCAGTCCAGAACGCCGCCTTCGCCACCGGTGTTCCTCCAGATATCTACGCATTTCACCGCTACACCTGGAATTCCGCGTTCCTCTCCTGCACTCAAGCTATCCAGTCTCTGACGCAGTTCCCCAGTTAAGCTGAGGGATTTCACGTCTGACGTAGCCAGCCACCTACGAACCCTTTACGCCCAGTAATCCCGAACAACTCTCGCCCCCCCCCGCATTACCGCGGCGTCTCGCCCGGAGTT
+
CCCCCDGGGGGGGGGGGFGGGCFGGGGGGGGGGCGGGGGGGGGGGFGGGGGGGGGGGGGGGGGGGGFGGGGGFFGGGGGGGGGGGGGGGGFECEGGCFGGGGGGGGGGGGGGGDGGA?FEG@@FCFFGGCFFCGFEGGGEFC8@EFDF9DFGG,DE89E8EFG3E?DF,:,39E6:ECE9BFCGFBEDF;,@EFGGDEG>F7;7;EFC,;DC*1=@**24*8?FC09AG*5C758>@=FEGEGGFF+32+1=);)9)4509=)1788;C5<53)***(/+.-3-9>(045(5:(,/870:(
@M03506:14:000000000-AKVR1:1:1101:7998:2964 2:N:0:28
TCGGACTACAAGGGTATCTAATCCTGTTTGCTCCCCACGCTGTCGCGCCTCAGTGTCAGAAACTGCCCAGCAGACCGCCTTCGCCACCGGTCTTCCTCCGGATCTCTACGCATTCCACCGCTACACCCGGAATTCCGTCTGCCTCTACAGCCCTCGAGTTTGACAGTCGGCACGGCAGATCCGGGGTCGAGCCCCGGACTTTCACCACACCCTTATCAAACCACCTACCCGCCCTTTACGCCCAGTGTCTCCGTCCCACCCTCGCACCCCCCGCACTACCGCGGCCGCGCGCACGGCGGTC
+
CCCCCGGGGGGGGGFGGGFGGGGGGGGGGGGGGGGGGGGGGGGGGGGGGGGGGGGGGGGGFGGGGG<E<FFFGGGGGGDCFGGGGGGGGDCFGGGGGGFGEEGGGGGGGFGEGEFGDGFEGGDGGGGDGE7FGGGGCFGGFFGEDFGGGFGDCEFE>EFGFF9F,<FGGGGGGGGEEE59,<C*=5CG:*4CEFE=CE8E93>++<+2*17C=C6A***0CC4*997?**)7)5)0)29*/:55><@4+0@?B)*1/-7*))))/*:):;37))***.9C(((((((01)31)46/).((-
@M03506:14:000000000-AKVR1:1:1101:15776:2974 2:N:0:28
TCGGACTACAAGGGTATCTAATCCCGTTTGCTCCCCTGGCTTTCGCTCCTCAGCGTCAGAATTGGTCCAGGATGCCGCCTTCGCCACCGGTGTTCCTCCAGATATCTACGCATTTCACCGCTACACCTGGAATTCCGCATCCCTCTCCCAACCTCTAGCCATCCAGTATCAGACGCAGTTCCCCGGTTAAGCCGAGGGATTTCACGTCTGACTTAGTTGGCCGCCTACGAGCCCTTTACGCCCAGTAATTCCGAACAACGCTTCCCCCCCCCCTATTACCGCGGCCGCCGGCCCGCTGTTC
+
CCCCCGGGG9EDFGGFFGGGGGGGGGGGGGGGGGGGGGGGGGGGGGGGGFGDGGGGGGGGGGGGGGGGGFGFGGGGDGGGGGFEGGGGGGFGGGGGGGGGGGFGGGGGGGGGGGGGGGGGGGGGGGGGGDFEGFGGGGGGGGGGGCGGFFGGGGGGFEGCEFG8=EFFFGDFGGDGGGE,;D<DED:CGG,,@88;EEE6C*9;EGEFFF+:C=FFCCFFGCC=C538C5AGGFFG>77CCC)**+2*A<+19)19787/>DF*0;E@?BD7)1;00)7C1(3(,((.(049)71)))(.)
@M03506:14:000000000-AKVR1:1:1101:14483:2976 2:N:0:28
TCGGACTACCAGGGTATCTAATCCTGTTTGCTACCCACGCTTTCGCTCCTCAGCGTCAGTTCCGGCCCAGACCACCGCCTTCGCCACTGGTGTTCCTCCTGATATCTGCGCATTTCACCGCTACACCAGGAATTCCGTGGCCCCCTACCGGACTCAAGCCATAGCAGTATCGAGTGGCAGCCCCAGGTTGAGCCTGGAGGTTTCACACCCGACTTGCTCAGCCGCCCACGAGCGCTTTACGCCCAATAAACCCGCACAACCCTCGCCCCCTCCGGACTACCGCCGCTGCCGGCACCAGAGC
+
CCCCCGGGG-ECFGGGGGGGGGGGGGGGGGGGGGGGGGGGGGGGGGEGGEGFGGGGGGGGGGGGGGGGGGGGGFGGGGGFFGGGG7FGGGECFEGGAFFGC<FFFGGGGFGCFGGGCGGFGE>FFGGFGDG<EBGGGG+@+@DGGE?FEE76@8DD,6EG?F9DF793@AG78D:B58,3@,4@*6=,22,6DD?C5,4**2,>,=CGEGGCC)39+1++06;79D)5>7)2)))/(**3*2977C6)++085)))93*/)7)*/C5>=3).8)***(034((-(((0-)((0(-/0)(((
@M03506:14:000000000-AKVR1:1:1101:13836:2980 2:N:0:28
TCGGACTACTAGGGTATCTAATCCTGTTTGCTCCCCACGCTATCGCGCCTGAGCGTCGGTAACGGGCCAGTGAGCCGCCTCCGCCACTGGTGTTCTTCCGAATACCTACGAATTTCACCTCTACACTCGGAATTCCACTCACCTCTCCCGTACCCAAGTCCTCTAGTCTCAAAGGCCATTCCAGGGTTTAGCCCTGGGCTTTCACCCCTGACTTGAAGGACCGCCTGCGCTCGCTTTACGCCCAGCAATTCCGAACAACGCTAGCCCCCTCCCTATTCCCCGCGCTGCTGGCCCGAAGTTT
+
CCCCCGGGGGGFFGF<FGGGGGGGGGGGGGGGGGGGGGGGGGGGGGGGGGGGGGGGGGGGGGGGGGGGGFFGFGGGGGGGGGGGGGGGGFFGGGGGGGGGCFGGGGGGGGGCFGGGGGGFGFGGGGFFFGDGFGGGGGGGG?=FGDCDF=>EEGGGC@DFGGFGFC9;@CGCD9@CCFGGGGGFFEDE*,,6?<8DGFGC8;?,DC=EG**;?+,,*+/08CC*9C:55D)*)).2(09**/7*>*2)09+9)0*93(1*777)**;@8)*0)*++06*+(((-4225:)(,7(4)).8))
@M03506:14:000000000-AKVR1:1:1101:10474:3009 2:N:0:28
TCGGACTACCGGGGTTTCTAATCCTGTTTGCTCCCCACGCTTTCGTGCATGAGCGTCAGTGCTGGCCCAGGAGGCTGCCTTCGCCATCGGTATTCCTCCACATCTCTACGCATTTCACTGCTACACGTGGAATTCTACCCCCCTCTGCCAAACTCTAGCCTTGCAGTCTCCATCGCCATTCCCAGGTTGAGCCCGGGGATTTCACGACAGACTTACAAAACCGCCTGCGCCCGCTTTACGCCCCGTAATTCCGCTTAACGCTTGCACCCTACGTATTACCGCGCCTGCTGGCCCGTATTTT
+
CCCCCGGGGGGGGGGGGGGGGGGGGGGGGGGGGGGGGGGGGGGGGGGGGGGGGGGGGGGFGGG9FGGGGGGGGGFGGGGGGGGGGGGGGGGGGGGGGGGGGGGGGGGGGGGGGGGGGGGGGCFGFFGG8FGGGGCFEEGGGGGGGGGGGGGGFGGG98DDEFDDFGGGGFGFGGGGG6E9,E<>E8EFF?FGEFEGGGGEFGG7CEEEE4FC6:<;:7AC<DDGG*);CG.5<3)14:@88E))95:7CF+6F:DGC2**00<*90+8E.*)023A?)9+((3(((-)(0((),49))(<)
@M03506:14:000000000-AKVR1:1:1101:7943:3010 2:N:0:28
TCGGACTACAAGGGTTTCTAATCCCGTTTGCTCCCCTGGCTTTCGCTCCTCAGCGTCAATATTGGTCCAGGATGCCGCCTTCGCCACCGGTGTTCCTCCAGATATCTACGGATTTCACCCCTACACCATGAATTCCACTCTCCTCTTACACCCTCTAGCTTCCCAGTATCCAATGCACTTCCGGGGTTAAGCCCCGGGCTTTCACATCAGACTTAAGCAGCCGCCTACCCGCGCTTTACCCCAAATGATTCCGAACAACCCTTCCACCCTCTGTATTCCCGCCGCTGCCGGCCCAGCTTTC
+
CCCCCGGGGGGGGGGGGGGGGGGGGGGGFGGGGGGGGGGGGGGGGGGGGGGGGGGEGGGCFGGGGGGGGGGGGGGGGGGGGGGGGGGGGGGGGEGGFGGGGGFGGGFGGGGD@E@FGGGGGGGGGGGGEFGGFFG<<F;F=E8,=BGFFGG?GGGGFCFFBEFGC?F;DE=F8EEG8FFEGGGG6BE@EC;9:DGG5*4;=*<,2,2253*2<+>C>+04?FDEG535*;)=C))2/+++5:**9++9?+A?F@*9>7**55.*9+088.C4629+0)1+(((-((-)(0-,544*.).6)
@M03506:14:000000000-AKVR1:1:1101:9947:3042 2:N:0:28
TCGGACTACCGGGGTTTCTAATCCCGTTTGATCCCCTGGCTTTCGCGCCTCAGCGTCACAGGCACCCCAGACAGTCGCTTTCGCCACCGGCGTTCCTCCCGATATCTACGCATTTCACCGCTCCACCGGGAGTTCCACTGTCCCCTGATGCCGTCTAGTCCGGCCGTAGCTCCGGCTGTTCCTCGGTTGGGCCGAGGGATTTCACCGAGACCGTACCGCCTCGCCTTCTCGCCCTTTAAGCCCAGTGCTACTGAGCCACGCTTGCCACCTCTGCTTTACCGCGGCTGCTGGCCCAGCGTTA
+
CCCCCGGGGGGGGGFEGGGGGGGGGGGGGGGGFFGGGGGGFFDFGGGGGCEEFGGGGGGGFGGGGGGGGGGGGFGGGGEFGGGGGGEFDEEGGGGGGGGGDGGGGGCEGFGGECGGFGGGG8FEGGGGGDGDGEAFGFGG;FCFGECFA,@FEECCD:?>CC5?5?CE5CCFG=CC=CEDGGCB*=E**48;CE*/?5*A*79+<EE=CDGC/111C*)*19*:9*)*+20/)8>C008+0<**/03=77C)996D48F5308*9<+/*.*90*+0+)9+,4(79((8:;((0((*)01(,
@M03506:14:000000000-AKVR1:1:1101:10642:3047 2:N:0:28
TCGGACTACTGGGGTATCTAATCCTGTTTGCTCCCCACGCTTTCGTGCCTCAGCGTCAGTATCGGGCCTGTGAGCCGCCTTCGCCACTGGTGTTCTTGCGAATATCTACGAATTTCACCTCTACACTCGCAGTTCCACTCACCTCTCCCGAACTCAAGATCTTCAGTATCAAAGGCAGTTCTGGAGTTGAGCTCCAGGATTTCACCCCTGACTTAAAGACCCGCCTACGCACCCTTTACGCCCAGTGATTCCGAGCAACCCTAGCCCCCCTCGTTTTACCGCGGCTGCCGGCCCGCAGGTC
+
CCCCCGGGGGGGGGGGGGGGGGGGGGGGGGGGGGGGGGGGGGGGGGGGGDFGGGGGGDGGGGGDEGGGGGGGGGGGGGGGGGFGGGGCFGEGGGGGGGGGDGGGGGGGGFFGGGFGFGGGGGGGCGGGCGDGGGGGGGFFCFGEGGGGGGGGGGGGBF,@FGGGFFDFFGGGGGGGGGFFGGGDGF8EGGFFFEGGC9D?EGGFGGGC5*@C:EFFC:6AFDDGCGB)79>EDEFC3@F;*:D*17@+=CGAA5)5)2*0)))2>F8<5)/8.1**2)*<2;1(1(()()41)12)5)(..
@M03506:14:000000000-AKVR1:1:1101:17787:3048 2:N:0:28
TCGGACTACAGGGGTATCTAATCCTGTTTGCTCCCCACGCTTTCGACCATGAGCGTCAGTTGCGGGCCAGGGGGCCGCCTTCGCCTCCGGTGTTCCTCCTGATATCAACGAATTTCACCCCTACACCAGGAATTCCACCCCCCTCTCCCGTACTCGAGCCTACCAGTTTCGAATGCAGTTCCTGAGTTGAGCCTAGGCCTTTCACATCCGACTTGTCATGCCGCCTTCGGTCGCTTTTCGCCCACGTCTTCTGAGCATCGCTTGCCCCCTTCTTATTCCTCCTGCCGCTGGCTCGTCACTG
+
@CCCCEE@FEFD7CC-6CFEFGAAEEFGCF<FF<FCEG@7BFFGGGGD:,66CF@@F:FF<,E:+6@EFGGD>CEFGGEG7FGGG++FCCCFE:FAFF@CFEA9A?,?FG++6A<FFFFD>FFGDF8+@F7>F8@C=AFEGE+*4337@E>:EGF:,=*:DGGGG?FGG@:78ED,=B<C9CGCC6>@+5?C9*+*0*5++;<FGG7+0*:):>3>:C*+*9DG)7)*:*)*9>:>:*//AED***2)2*<*16***)2275)**3+)/)*7**++0)1+)(().((0()(())-/))(.)
@M03506:14:000000000-AKVR1:1:1101:24736:3052 2:N:0:28
TCGGACTACAGGGGTATCTAATCCTGTTTGCTCCCCACGCTTTCGTGCATGAGCGTCAGTATTGGCCCAGGGGGCTGCCTTCGCCATCGGTATTCCTCCACATCTCTACGCATTTCACTGCTACACGTGGAATTCTACCCCCCTCTGCCATACTCTAGCCCGCCCGTCACCAATGCAGTTCCCAGGTTAAGCCCGGGGATTTCACATCGGTCTTAGCGAACCGCCTGCTCACGATTTACGCCCAGTAATTCCGTGTAGCGCTTGCACCCGCCGTATTACCACGGCGTCTGCACCGGAGGCT
+
CCCCCGGGGGGGDGGG<CFCGGGGGGGFGGGGGGGDGGDGG>FFCAFGGFGGFGD:FGGGGGGC@FGGGFEGGGGGGGGGGFGGGGGGGCFFGGGGFFFFGGGFG9<FFGGG7CCEFFGGGFF9<ECA=FGGDFFEFG9FGG>EGGGGGGG8,EF9D@DFGG+++@@CEGGGGGFDCFGEB:@>8F:?EF,>D88C*?8=0;9EFCFGEC*8*;+1;):7C5<ED<3>+**29)84,*9*;*19<CE6?FC4)//29)*28>>CC??5*)))7)2;+54+),((4((0,5).).255)((.
@M03506:14:000000000-AKVR1:1:1101:14689:3054 2:N:0:28
TCGGACTACCGGGGTTTCTAATCCCGTTTGCTCCCCTGGCTTTCGCTCACTCAGCGTCAGTGTTGGTCCAGGATGCCGCCTTCGCCACCGGTGTTCCTCCAGATATCTACGCATTTCACCGCTACACCTAGAATTCCGCATCCCTCTCCCAATCCCAAGCCATCCAGTATCAGACGCAGTTCCCCGGTTAAGCCGAGGGATTTCCCGTCTGACTTAGTTGGCCGCCTACGAGCCCTTTTCGCCCAGTAATTCCGACCCACGCTTACCCCCCCCGCCTTACCTCGGCTGCTGCCCTGTGTTT
+
CCCBCDEGGGGGGGFGGGGGFGGFGGGEGGGCFGGGGGGFGFGFGEFFFG@FGGGGGGGDD9EFAFE9FEFG7FGGFCFGGGF7FCF=4FEEF:CAFA?EFG9EEEDGFFFGCCCEEDEA@C4:CCFFGGG,,:,CFGDGGGCF8D>@DE,6,A,>DFFFFG9D:8,7,<FDF6ECG:*:@::9@CCEC7,DC:*5:5:*<DC;+<*::>9+<>?;@CAF4*2*>7).27)*1777<6*<8:5>*:2/3<+9*93))(9*.775*@FF*)5)0/**2(7+2)4108?)87>)5,(/))-.(
@M03506:14:000000000-AKVR1:1:1101:13832:3065 2:N:0:28
TCGGACTACCGGGGTATCTAATCCTGTTTGATCCCCACGCTTTCGTGCCTCAGTGTCAATAGTAGTGTAGCAAGCTGCCTTCGCAATTGGTGTTCTGCGTCATATCTAAGCATTTCACCGCTACATGACGCATTCCGCCTACCTCCACTACATTCAAGATTGATAGTATCAATGGCCGTTCCTTCGTTAAGCGAAAGTATTTCACCACTGACTTCCCCACCCACCTACGCCACCTTTAAACCTAGTACACCCGGCCAACGCTTGCACCCCCCGTCTTTCCCCTCCTCCTTTCACGGGTTTC
+
CCCCCGGCEFGGGGEEFGGCGF<FGGGGGGFGGGGGFEGGEGGGEFCFGFFFFGGGGFFGGGG<FFGGGGGGGGGGGGGGFGFC,+BEFFG@EGGGFE@:FBFFAFFDFGGGFGF9<FGGGD:F@FAFGC7:CF9FGGG=CEFCFGGGEFGF=EFC=E9=;AFD:CBFGGCF3=,=,+@3=@=EFEEF6+8ECECEGEC@AFGDCCFCG*=92=,>*3@G*;9*9<4)*:?*:6)98D+197**21++=+0).)))27F*.05**0A@5)98)/**/)9+)4,(-,().*))/..*)0(()
@M03506:14:000000000-AKVR1:1:1101:6100:3118 2:N:0:28
TCGGACTACAAGGGTATCTAATCCTGTTCGCTCCCCACGCTTTCGCTCCTCAGCGTCAGTATCGGCCCAGAGACCCGCCTTCGCCACCGGTGTTCCTCCTGATATCTGCGCATTTCACCGCTACACCAGGAATTCCAGTCTCCCCTACCGAACTCAAGCCTGCCCGTATCAGCTGCAAGCCCACAGTTGAGCTGCGGGATTTCACAGCCGACGCAACCAGCCACCTACGAGCTTTTGACGTCCAATACATCGGGACAACACTCGCGCCCTGCGTCTCACTTCGGCGTCTGCCACGTACCCT
+
CCCCCGGCEFFG<@,;FFGGDGGGGGGGGGGGGGGGGGGGGGFFGEGGE8CFCGGGGGGGGGGCCCEFCE<F8FGFCGDECFFG@CEDCGGEGEFGGGFEEEG9?<FFE+7=FFA,B??FDE:F@AFGEE<=8BFG?,@B,3CDECFFGGEG>1,,7D,DDFGFF>C6,@E989:8EF,***@11>>C9@7DDGDDDE*4,0,,5,<5AC)<*58*)20*;C*0>F49:*)//)12)*/12AC5:++/+3A)..CDC(**)*.*7*:5C>*.75***.9+.22(-(,)()).04,*))(,.
@M03506:14:000000000-AKVR1:1:1101:23034:3127 2:N:0:28
TCGGACTACCAGGGTTTCTAATCCCGTTTGCTCCTCTGGCCTTCGTGCCTCAGTGTCAGGAACTGTCCAGAGACCCGCCTTCGCCACTGGTCTTCCTCATGATCTCTACGCATTTCACTGCTACACCATGAATTCCAGTCTTCTCTCCAGTCCTCAAGCACCGCAGTATCGAATGCAGTTTCGGAGTTAAGCTCCGAAATTTCACACTCCACTTACCGCGCCACCTACGCACCCTTTACGCCCAATGCACCCGAACCACGCTTGGGACACCCGGCTTTCCGCCGCGGCCTGCCCAGAGTAT
+
<CCCCEGGGGFGDCG<@FGGGEFFFFGGGG9CEF,CFGGDGGGGFGCFDEFDFCE@FFFFFGGGGFFGFGGFFGGGGGGGGGGGGDF<EBCFGGGGGGFGG9:FFGGGGGGGG:FGGGGGDGGGGGGGGGCF;FF,CFFFC,C=,9,@=EE@?8=FB?DEG8+4=EEFCGG7DDD;BF9DGFEE6=EDA,,=;,6@++;9@2@,,2A,5+;59DFF*<B*97*C90*31C;EG56*)+4*4:)*:7F)<;?>)5)/),C5AA33*//5*)1)))*1*(*3-((32(-)()((0()*)).)-
@M03506:14:000000000-AKVR1:1:1101:13450:3134 2:N:0:28
TCGGACTACAAGGGTTTCTAATCCTGTTCGCTACCCACGCTTTCGCTCCTCAGCGTCAGGTAAGGCCCAGAGAGCCGCCTTCGCCACCGGTGTTCTTCCTGATATCTGCGCATTCCACCGCTACACCAGGAGTTCCGCTCTCCCCTGCCTACCTCTAGTCCGCCCGTATCGGAAGCAGGCTCGGAGTTGAGCTCCGAGTTTTCACTCCCGACGCGACGAACCGCCCCCGAGCCCTTTACCCCCAATAAATCCGGACAACGCCGGGCCCCTCACGCTTCCCGCGTGTGCCGGCCCGTAGCTC
+
CCCCCGGGG-EFGGGGGGGGGGGGGGGGGGGGGGGGGGGGGGGGGGGGGGGFGGGGGGGGGGGGGGGGGGGGGGGGGGGGGGFGGGGGGGGGGGGGGGGGFGGGGGGGGGGGGGGGGGGGGGGGGGGGGGFGGGGGECFFFGGGGGFGGFFGGCFFF8EFEEGDCCB:CFC7EGEFFGGCFGG5;EG?FFGFCGGDDCCCFGG9E@FCGD*)18:*)7>ED5)2>).<59.:CF)98*1+0*9C378*+++97>53)(**7))/):5@C5C))**2*-6*(-,,((-1))-3.7()0.(6)
@M03506:14:000000000-AKVR1:1:1101:20604:3141 2:N:0:28
TCGGACTACCCGGGTATCTAATCCCGTTTGCTCCCCTGGCCTTCGTGCCTCAGCGTCAGGAACTGTCCAGAGACCCGCCTTCGCCACTGGTCTTCCTTACGATATCTACGCATTTCACCGCTACACCGTAAATTCCAGTCTCCTCTCCAGTCCTCAAGCACGGCAGTATCGAATGCAGTTTCGGGGTTAAGCTCCGAGATTTCACACCCGACTTACCGCGCCGCCTACGCACCCTTTACGCCAAATGACCCCGAACAACGCTGGGGACCCCTGTTTTCCCGCGGCCGCTGGCACAAGGTTA
+
CCCCCGGGGGGGGGGGGGGGGGGGGGGGGGGEGGGGGGGGGGGGGGGGGGGGFGGGGGGGFGGGGGGGGGGGGGGFGGGGGGGGGGGGGFFGGGGGGGGGGGGGEGGGGGGD:CGGGGGGGGGGGGGGGGGGGGGGGFFG;;EEGGGGGDGFFGGFGDGGGEDEEG8,=FCGGCBCACFC;EGGGDE>FGDF,>8ECEC5<CCFGFCG=47CGC9C*>B29C75<*=AEGBED5)93*98A=))2<21++;>>:<<C:G*77))/*;5;)1.09++2.7C122191(037((7<4*0))--
@M03506:14:000000000-AKVR1:1:1101:12198:3155 2:N:0:28
TCGGACTACTGGGGTTTCTAATCCTGTTTGCTCCCCTAGCTTTCGCGCCTCAGCGTCAGTTGTGGTCCAGTGCGCCGCTTTCGCCACAGGTGTTCCTCCCGATATCTACGCATTTCACCGCTACACCGGGAATTCCCCGCACCTCTCCCACACTCCAGCACGGCAGTTTCGCCTGCAGGCTCTGGGTTAAGCCCAGAGGTTTCACAGGTGACTTGCCGCACCGCCTCCGCGCCCTTTACGCCCCATCATCCCGACCAACGCTCCCCCCCTCACGATTCCCGCCGCTGCTTGCCACCAGCTC
+
A@CCCEBFGAFFGGGGDGGGFGCFGFGGG@E<FFFFEEFDFGGGGGCFGDGCFFCGG7FFFDF@FEGC<CFCFCGGFD+BDGEGGCE8EFFCFGGG<DGGEDFEGBAECFEEEGGGCGGGGEEFGCGGGGGGGGFG,A+::EG,@,DFGFG6B7DFEGGGGG>8*@FF;EGGC8859,9E2,,,<EFCGF=BCF>C/=:CFCFCF+3=02+*+++5;C3CDD32C*))*1):95)942=8C*9)9:8FE+00)5))/.7*7.<5*;CDD)7))**2;)9+((-,7965)*,-94)*)),,)
@M03506:14:000000000-AKVR1:1:1101:17668:3159 2:N:0:28
TCGGACTACAAGGGTATCTAATCCCGTTTGCTCCCCTGGCCTTCGTGCCTCAGCGTCAGGAACTGTCCAGAGACCCGCCTTCGCCACTGGTCTTCCTTACGATATCTACGCATTTCACCGCTACACCGTAAATTCCAGTCTCCTCTCCAGTCCTCAAGCACGGCAGTATCGAGTGGCGTCTCCGAGTTGAGCCCGGAGTTTTCACACCCGACTTGCCAAACCCCCCACGGGCTCTTTCCGCCCAATCAACCCGGACAACCCTCGCCCCCCACGTACTACCGCGGCTCCTGGCGCTCAGTTT
+
CCCCCGGGGGGGGGGGGGGGGGGGGGGGGGGGGGGGGGGGGGGGGGGGGFGFFGGGGGGGGGGGGGGGGGGGGGGGGGGGGGGGGEGGGGGGGGGGGGFGGGGGGGGGGGGCGEGGGGGGGGGGGGGCFCFCFGGGGGGGFBFFG,=D4EGFGGGGDFGGGG>EE>DGDGGGGEFGGGGG8FFG5CF7,@DEGEGG*=*=F7,,;=FGEGC55*,>2+)*/C**:)0)/5):)89>409*8*939**)<8*.))757(1*707)7*;585/53****-9:(((((--0()(,)3(*.).))
@M03506:14:000000000-AKVR1:1:1101:21206:3159 2:N:0:28
TCGGACTACTGGGGTTTCTAATCCTGTTTGCTCCCCACGCTTTCGCACCTCAGCGTCAGTATCGGGCCAGTGAGCCGCCTTCGCCACTGGTGTTCTTGCGAATATCTACGAATTTCACCTCTACACTCGCAGTTCCACTCACCTCTCCCGAACTCAAGATCGCCAGTATCAAAGGCAGTTCTGGAGTTGAGCCCCAGGAATTCACCTCTGACTTAACAATCCGCCCACGTGCGCTTTACGCCCAGTGATTCCGAGCAACGCTAGTCCCCTCCGTATTATCGTGGCCTCCGGCCCGAGCGTA
+
CABCCG7FGGFG@F:@FGFFCFFDFDFGGGFGGFFFGGDFE@FCCFGFEC@FGGEGGGGGG9<@:FCFGFFFFFC@BF7CG,DF,,,:9EEF=FFGC99>FGGFFDCEF@GFDFEGGGA9<,?,AEE:DGDE:,C55<3,DBEDF,DEEE7CCD=9EDFFEEGGGDGF7@CFA@3DF579,@@E,:E,ECD,,4>1*7*,5?;:,<,,49+1<+,,++;9C67**):>EF45CB351@:*;7)1*+300++9))1)).**))7)*++)25*07*/*A)*3((((,()0()-(),(/))(--
@M03506:14:000000000-AKVR1:1:1101:20391:3164 2:N:0:28
TCGGACTACTAGGGTATCTAATCCTGTTTGCTCCCCACGCTTTCGCGCCTGAGCGTCAGTACCGAGCCAGATGGCCGCCTTCGCCACCGGTGTTCTTCCTAATATCTACGAATTTCACCTCTACACTAGGAATTCCGCCATCCTCTCTCGGACTCTAGCAATCCCGTTTCAAAGGCAATTCTGGAGTTGAGCCCCAGGCTTTCACCTCTGACATGGATTACCGCCTACGCGCGCTTTACGCCCAGTACTTCCGAACAACGCTACCCCCCTTCTTTTTACCGCTGCTGCTGACCCGCACTTC
+
CCCCCGGGGGGGGGGGGGGGFGGGGGGGGGGGGGGGGGGGGGGGGGGGGGGGGGGGGGGGGGGGGGGGGG8FFGGGGGGGGDGGGGGGGGGGGGGGGGEGGGGGFFGGGGGGGGGGGGGGGGGGEGFFGGGGFGGGGGGGGGGFFGGDGGGGGGGGDGGGDGDDDGG?DCFGFFGGC?FFGCFC7,D9,;:CF3@8EGGGG?FGGGFC=C8CFD6CCC*AFGDGGDBACD0=)8)967?8CCC*933*<+AF>)*>D0CE))))288>8)*)/2+2+.7F(,,36224))).),3)).(,.
@M03506:14:000000000-AKVR1:1:1101:6433:3175 2:N:0:28
TCGGACTACAGGGGTATCTAATCCCGTTTGCTCCCCTGGCCTTCGTGTCTCAGTGTCAGGAACTGTCCAGAGACCCGCCTTCGCCACTGGTCTTCCTCATGATTTCTACGCATTTCACTGCTACACCATGAATTCCAGTCTCCTCTCCAGTCCTCAAGCACCGCAGTATCGAATGCAGTTTCGGAGTTAAGCTCCGAAATTTCACACCTGACTTACGGCGCCACCTACACACCCTTTCCGCCCAATGAATCCGAACAACGCTTGAGCCCTCTTTATTACCGCGGCCGCTGCCACCTATTTA
+
CCCCCGGGGGGGGGGGGGGGGGGGGGGGGGGGGGGGGFGGGGGGGGGGGEGGGGGGGGGGGGGGGGGGGGFGGGGGGGGGGGGGGGGGGGGGGGGGGGCGGDFDGGGGGGGDGGGGGGGGGGGGGGGGGFGAFFGDFGGGGGGGGGGGFGGGFGGGC8E8EGGG>EEFF:CFFGGGGGGCFGGE>+@DDFFG,DEC+C+AFGG,=7EE9**0EFAF57?EGD4EC8)2=;FGG:5F;+;C5E5*::@F7+A8))*)1,>*7>;*78+.;)*)**+0+)/<((-(((-59B06).(*)/-6)
@M03506:14:000000000-AKVR1:1:1101:8030:3175 2:N:0:28
TCGGACTACCGGGGTATCTAATCCTGTTTGCTCCCCACGCTTTCGCACCTCAGCGTCAGTATCGGGCCAGTGAGCCGCCTTCGCCACTGGTGTTCTTGCGAATATCTACGAATTTCACCTCTACACTCGCAGTTCCACTCACCTCTCCCGAACTCAAGCCCGCCAGTATCGAAGGCAGTTCTGTAGTTGAGCTCCAGGATTTCACCTCCGCCTTACCAAGCCGCCTACGTGCGCTTTCCGCCCCGTAATTGCCAGCACCGCCAGCCCCCTTCGTATTTCCGCGGCTGCTGGCCGCACGTGT
+
CCCCCGGGGGGGGGGGGGGGGGGGGGGCDFF<FFGGGGGGGGGGGGGGGFGGGGGGDCFGFFGGGGGGGGGGGFGGEGGGGGGGGGGFGCFGGGGGGGGGGGGFEFGGGGGGGGGGGGGC<FCFGGGFFGG7+CFF,C;=FDGGG9@DFCG>G==9DFF+>@EEEGFFFFBF@88CC5,5;EG,,55=?@7,,>CE,48,12=,9<,,65*1=89+0C)*2:<GDDDF*;5*/))91*9*;1))1:*.*0+1***19(953)0)*;8;8)*8>F2*+)1+4(((-2,>:)((0,())).(.
@M03506:14:000000000-AKVR1:1:1101:19880:3180 2:N:0:28
TCGGACTACAAGGGTTTCTAATCCTGTTTGCTCCCCACGCTTTCGTGTCTCAGCGTCAGTACAGGCCCAGGCGGTTGCCTTCGCCATCGGTGTTCCTCCGGATATCTACGCATTTCACCGCTACACCCGGAATTCCGCCGCCCTCTACCGTACTCTAGCTTGCCAGTATCGAATGCAATTCCCAGGTTGAGCCCAGGGATTTCACACCCGACTTAACAAACCCCCTACCCACGCTTTACGCCCAGTAAATCCGATTACACCTACCACCCCCCTTTTTCCCTCGGCTGCTGCCACAGCGTCT
+
CCCCCGGGGGGGGGGGGGGGEGGGGGGGGGGGGGGGGGGGGGGGGGGGGGGGGGGGGGGGGGGFGGGGGGGGGGGGGGGGFGGGGCFGGCFGGGGGFGGGGGDGGGGGECDFGGBFGGGDGFEGFGGDEG:FFGGGGEGEGGD8D,,EFGGFEEEFDGGGGCEFFGE,5ACEGGG;C9CDFFE9?5ACCFFGGGCCC5/8CFG7,=?*5CC3EDC+7@=FGC*AD8>F*17=DB>D606**7)77<@*++0/00/7C)*3.00*9+<:;)7).*+3+(0+).361:05,)),))(*))-((
@M03506:14:000000000-AKVR1:1:1101:23443:3187 2:N:0:28
TCGGACTACAAGGGTATCTAATCCTGTTCGCTCCCCACGCTTTCGTACCTCAGTGTCAGGTGTGGCCCAGCAAGCTGCCTTCGCCATTGGTGTTCCTTCCGATCTCTACGCATTTCACTGCTACACCGGAAATTCCACTTGCCTCTGCCAACCTCAAGAAACCCAGTATGAGACACAGTCTAGACGGTTGAGCCGCCAGCTTTCGCATCTCACTTAAATCTCCACCTACGTACGCTTTACGCCCAGTAATGCCGGATAACGCTTGGATCCTACGACTTACCCCGGCCTCGGGCCCTTAGTT
+
CCCCCGGGGGGGGGGGGFGGGGGGGGGGGGGGGGGGGGGGGGGGCFGFGCFGGGGGGGGGG?FGGGFFEGFFGGGCCFFFGGGGGGGGGGGGGGGGGGGGD>FEGGGGGGGGDGGGGGGGGGGGFGGGGEGFG<F,<EAFFFGGGGDFFFGGGFGGGG,D88EGGGF9EFF,=9?@?>DF9@@ACCCEGGGGGDEGDGD5E7,EEGD5EB8:D7=D8DCFGF*90?6?A<FC563*4*@C*/5:51++:2++)2/9*(*+)))958EFF5F*/5**1-=:3(((,3,)(7(4)(,*)))..
@M03506:14:000000000-AKVR1:1:1101:15969:3203 2:N:0:28
TCGGACTACCAGGGTATCTAATCCTGTTTGCTCCCCACGCTTTCGCACCTCAGCGTCAATACCAGTCCAGTGAGCCGCCTTCGCCACTGGTGTTCTTCCGAATATCTACGAATTTCACCTCTACACTCGGAATTCCACTCACCTCTCCTGGATTCAAGCGATGCAGTTTTAAAGGCAGTTCCGGAGTTGAGCTCCGGGCTTTCACCTCTAACTTACAAAGCCGCCTACGCGCGCTTTCCGCCCAGTAATTCCGAACAACGCTAGCCCCCTCCGTATTACCGCGGCTGCTGGCACGGATTTA
+
CCCCCGGGGGGGGGGGGGGGGGGGGGGGGGGGGGGGGGGGGGGGGGGGGGGGGGGGGGGGGGGGGGGGGGGGGGGGGGGGGGGGGGGGGGGGGGGGGGGGGEGGGGGGGGGGGGGGGGGGGFGGGGGGGGGGGGGGGGFGGGGFFCEGGGGDFFGGGGGGCFCE,EFGGGEF9FGGFDFGGFGGCEEGGE8EGGGGGE@>FCFGGG6?FF>CEFCCCGFGDC<5DG>;CD>CDD35:+;CC5CD*+28?+<79B3CD?GC5)7>D*:;C)7@@*2A+)/::>0(461>DF:B),())),.-
@M03506:14:000000000-AKVR1:1:1101:20291:3227 2:N:0:28
TCGGACTACAAGGGTATCTAATCCTGTTTGCTACCCACGCTTTCGTGCCTCAGTGTCAATGTCGGACCAGTTGGTCGCCTTCGCCACCGGTGTTCTTCCCAATATCTGCGAATTTCACCTCTACACTGGGAGTTCCACCAACCTCTTCCGAATTCCAGACAGGCAGTCTAAAGAGCAGTTCCAGGGTTAAGCCCTGGGCTTTCACTCCTTCCTTACCACTCCACCTACGCACGCTTCAAGCCCCGTGCTCCCGACCAACGCTCGCTCCCTCCGTATTACCGCGGCTCCTGCAACGAATTTC
+
CCCCCGGGGGGGGGGGGGGGGGGGGGGGGGGGGGGGGGGGGGGGGGGGGGGGGGGGGGGGGGGGGGGGCGGGGGGGGGGGGGGGG@FGGGGGGGGGGGGGGFGGGGGGGG@CGG9EFF9EAEDGGGCFGG@ECFFG9FFGAEGFFFEGGEEGGGGGGAEFGGCCCEFFG8,@,,==EGFCF7;EF+4;85>,@8DF5E,@8*,3=7<7,?+7B=,>CF*,*;?GFF66/?4*C??5(:1<CC/*2**)2+5).8))9<D*707)5*278>5))1*2+.8??(((-,(74)((/)(*0)())
@M03506:14:000000000-AKVR1:1:1101:15076:3237 2:N:0:28
TCGGACTACAAGGGTATCTAATCCCGTTTGCTCCCCTGGCCTTCGTGCCTCAGCGTCAGGAACTGTCCAGAGACCCGCCTTCGCCACTGGTCTTCCTTACGATATCTACGCATTTCACCGCTACACCGTAAATTCCAGTCTCCTCTCCAGTCCTCAAGCACGGCAGTATCGAATGCAGTTTCGGAGTTAAGCCCCGAGATTTCACACCCCACTTACCCCTCCGCCCACGCACCCTTTACGCGCAATGAATACGACCAACGCTTCAGCACTCGCTTTTACCCTGGCTTCTGCACCACAGTTT
+
CCCCCGGGGDGGGGGGGGGGGGGGGGGGGGGGGGGGGFGGGGFFFGFGGGGGGGGGGGGGGGGGGFCGFGGGGGFGGGGGGGGGGDGGFGFGGGGGGGGGG7FGGGFGGGGGGDGGGGGGGEFGFCGGG7@7EGGGGGFGGGGGGGGGDFDGGGGGGGG8EE>EEG6EEF@CFDFF,;@FGGGDG>+@;9=,D8C@*4;*>BF7AC7CE*;DC+>C00)*8?):<)):CD5ED=583+1//*5))/+1+++9)0/)/2C*880**++**)20)1*/+-*<>)((.((0)*)))4(*0).))
@M03506:14:000000000-AKVR1:1:1101:14256:3266 2:N:0:28
TCGGACTACTAGGGTATCTAATCCTGTTTGCTACCCATGCTTTCGCTCCTCAGCGTCAGTTTCGGCCCAGAGCGGCGCCTTCGCCACCGGTGTTCCTCCTAATATCTGCGCATTTCACCGCTACACTAGGAATCCCCCGCTCCCCTACCGTACTCAAGTCACAGCAGTATCGGATGCACGCTTTGGGTTAAGCCCCAAGTTTTCACACCCGACTTACTGAACCGCCTCCGAGTCCTTTACGCCCAATAAAACCGGCCAACGCTTGGTGCCTACGTGTCACCGCCTCTGCTGCCACGGTGTT
+
CCCCCGGGGGGEGFGGGGGGGGGGGGGGGGGGGGGGGGGGGGGFGDCGGGGGFGGCGGGGGGGGFGGGGGGGGGGGGCFGGGGGGGGGGGGGGGGGGGGGGFEGGGFFGGGGGGEGGGGGGGGGGGGFGFFFFD8F=C:C3>CFGGCF8EFFGGGGGGGG9:CFGGGGFFFCEGGDGCFGGGGG7C5C8BC9,AE*;*;9>>;+1=:+=97)/)=FFCFC7FFGGDF)2)7**)1*5:*3*:9C/**6+9+955))10**.83>F*3)+02/<<C*<(0C7((((,5).7)))).)))-,4
@M03506:14:000000000-AKVR1:1:1101:24070:3279 2:N:0:28
TCGGACTACAAGGGTATCTAATCCCGTTTGCTCCCCTGGCCTTCGTGCCTCAGTGTCAGGAACTGTCCAGAGACCCGCCTTCGCCACTGGTCTTCCTCATGATCTCTACGCATTTCACTGCTACACCATGAATTCCAGTCTCCTCTCCAGTCCTCAAGCACCGCAGTATCGAATGCAGTTTCGGAGTTAAGATCCGAAAGTTCACACCCGACTTACGGTGCCACCTACGCACCCTCTACGCCCAATGAAACCGCACAACTCTTGCGACCTCAGTTTCAACGCTGTCGCTGGCACTGTGTCA
+
CCCCCGGGGGGGGGFCFGFGFGGGEGGGFGGGGGGGGFFGGGGGGCFGFFGGGGGGGFFE,FGF?FGGGFFGGGGGDGGGGGGCGGGGCFGCFGF,CFA?,FEFGAEFGGGEGG9FC9,AFFGGGGGGGGG?FFFGGGGGDGGGGE,@A,,4@@@D?FGGGGEEGGGG=E+AE=FA,==DD8+6+@EGA9D,63,,5A6+=D7CC,,4*;7D9CGF5****35,;;3/7<;EC?>*778***)//:8@++0;))//),7+*+3*+*:.:;F)/:+3+-*<(-(-()-)45,8;2(*/*)))
@M03506:14:000000000-AKVR1:1:1101:9333:3281 2:N:0:28
TCGGACTACCAGGGTATCTAATCCTGTTTGCTCCCCACGCTGTCGCGCCTCAGCGTCAGCAACGGCCCAGCAGAACGCCTTCGCCCCCTGTATTCTTCCCGATATCTACGCATTCCACCGCTACACCGGGAATTCCATCCGCCTCTACCTTGCTCTAGCCCGCCAGTCTTACCGGCATCCCCGGAGTTGAGCCCCTGGATTTCACCCGCCACTTAACGAACCGCCTTCGCGCCCTTTTCCCCCACTGATTCCGCACATACCTCTCCCCCTCCCTCTCAACGCGGCCTCTCGCCCGGAGCTT
+
9,@8<7+6C-CFGDFGGFGF<E<FE9FFFGG,CFF,,CCGE,BEFFEGGGCAFGG@FB,@@<E@@@ECG8FCF,CE+7F@,9,:,,@=+:9BFDFFDF,B+4+>FFCDF<=4?CFFAFFC:@7CFG8+@=7>=C3@,3C,+8BECC9,@,,5@2,7,,,@>9*@C?FD3@?B,*>8*1=ECC*:**4:+2>@?CC*=/*15;>+>+1/*))23*32?<3*CD)/7<)**1.*/))*,*0+<C5)):+*+<C*9)1)9)*+0097<**8C)*0)*28*)*:(1(-6(,)()307(())0(.,
@M03506:14:000000000-AKVR1:1:1101:6289:3285 2:N:0:28
TCGGACTACCAGGGTATCTAATCCTGTTTGCTCCCCACGCTTTCGCACCTCAGCGTCAATATGTGTCCAGTAAGTCGCCTTCGCCACTGGTGTTCTTCCGAATATCTACGAATTTCACCTCTACACTCGGAATTCCACTTACCTCTCCACAATTCTAGCGATGCAGTCTTAACGGCAATTCCGGAGTTGAGCCCCGGGTTTTCACCTCTAACTTACCAAGCCGCCTACGTTCTCTTTACCCCCAGTAATCCCGACCCACCCTACCCCCCCCCGTCTTACCCGCGCCGCCGACCCGGCTCTC
+
CCCCCGGGGGGGE@FFGGGF9FEFGGGGGGGGGGGGGGGEFGGGGGDFGGGGGGGGGCFGGGGGGGGGDEGGCAGFEGEEGGGGGDEDEFFFGGGFGGGDCCFF?EAFFFGGC@FFCGGFGGFGACFGFGD+DEFFCFFF9ECFGGGGGGD,@EGGF,EECCCE8DD?,E9C9ECE6+=D;DFD+:@1,3,@FGCC3***43D,>C942*5=?9,50:)/*?)*:9)8*>)7*+13)31+>:))12++4+58):)9)(/*)).*9;;>=)7)<C/@@)*A((422(3)()((.(()))(.)
@M03506:14:000000000-AKVR1:1:1101:9180:3288 2:N:0:28
TCGGACTACAAGGGTATCTAATCCCGTTCGCTCCCCTAGCTTTCGCGCTTCAGCGTCAGTGTCAGCCCAGCAACCCGCCTTCGCCGCAGGTGTTCCTCTCGATATCTACGCATTTCACCGCTACACCGAGAATTCCAGTTGCCCCTTCTGCACTCTAGCCCCGCAGTATCGGTTGACCTTTCCGGGTTAAGCCCGGAGATTTCACAACCGACTTGCGGCGCCGCCTACGCGCCCTTTCCGCCCAGTAAATCCGAACAACGCTTGCCCCCCCAGTATTACCGCGTCTGCTGCCACGGAGTTA
+
CCCCCGGGGEFFGGGGGGGGGGGGGGGGGGGGGGGGGGGGGGGGGGGGGGGGGGGGGGGGGGGGGGGGGGGGGGGGGGGGGGGGGGGGGGGGGGGGGGGGGFFGGGGGGGGDGGGGGGGGGDEGCGGGGGE@FGGG<FF,ECDEFGFFGGGGGGGGGAFDFDEGC8C;CCEGEEG8?FFGGGGGCGEEGG;@FGGGG5*0ACFCGG6CED3:=CFC5CB7DDDGGC>575<EDBB*8*0*;=D9FGC4?CEFF)><)4**7.5/7+37CED))22+2:6+(-3,46<6>4)(),(7)),4)
@M03506:14:000000000-AKVR1:1:1101:19911:3295 2:N:0:28
TCGGACTACCGGGGTATCTAATCCTGTTTGCTCCCCACGCTTTCGCACCTCAGCGTCAGTATCGGGCCAGTGAGCCGCCTTCGCCACTGGTGTTCTTTCGAATATCTACGAATTTCACCTCTACACTCGCAGTTCCACTCACCTCTCCCGAACTCAAGTCTCCCAGTATCAAAGGCAGTTCCGGAGTTGAGCTCCGGGATTTCACCCCTGACTTAAGCTACCGCCTCCGCGCGCGTTACGCCCAGTGATTCCGAGCAACGCTAGCCCCCCTCGTCTTACCGCGGCCTCTGGCCCTACGTTC
+
CCCCCGGGGGGGEGGGGGFFGGGGGGGGGGGGGGGGGGGGGE@FGGGGG8EGGG:FGGGGGGGEEGFGGGGFF9<FFEGGGGCEE7:FFGF,E@FGG,EEDFGGGGFGGGGFDFAFGCG@FFCFGGFGC>@FFCFGGG;8A=D>FFCDFCCEGGCA8,@ACGGGFGGCGC9F,,389CC@;FG>>**4,,8DC8CG55:C,*>BFGG5*1*20B;++++4;5)*91);5*2:C))1(/7CE*795+<8E0<9659CC:7*7).)9@:;*))7.>*/;44<1(((-(()5/))),(*)).((
@M03506:14:000000000-AKVR1:1:1101:20130:3313 2:N:0:28
TCGGACTACAAGGGTATCTAATCCCGTTTGCTCCCCTAGCTTTCGCTCCTCAGCGTCAATGTCGGTCCAGGATGCCGCCTTCGCCACCGGTGTTCCTCCTGATATCTGCGCATTCCACCGCTACACCAGGAATTCCAGTCTCCCCTGCAGTACTCTAGTCTGCCCGTATCGCCCGCACGCCCACAGTTGAGCTGTTAGTTTTCACGACCAACGCGACAAACCACCTACGACCCCTTTACGCCCAGTAATTCCGCACACCGCTCCCCACCTACGTTCTACCCCGGCTGCTGCCACGTCGTCC
+
BCCCCGGGFGGGGGGGGGGGGGGGGCFGGGGGGGFGGDFGGGGFE@@FECGFGGGGGGGFCFFGEFEDEGF7ECFGGGGGGGGGGGGGGGGGGGGFFGGFFGGCF9,,5=FBC?DFCCF>CFCCE8F7FEGG,F9CFFEF9EGGGGGGFFGFFGF,,76@FFGGDEGG8=+3@CCC+34@*@CC*4>C,;ED,DD,:,5=E:<,5675*);5:4*/:7>*;9;FCD4A5<)*)0)2)09/C*1*9<F=<<C77)))1,1*7>5)/**0/)2))0***)0+(43(2(()))),/.(/)0(((
@M03506:14:000000000-AKVR1:1:1101:17465:3319 2:N:0:28
TCGGACTACAAGGGTATCTAATCCTGTTTGCTCCCCTAACTTTCGCGTCTTAGCGTCAGTGATGGCCCAGAAGCCCGCCTTCGCCACTGGTGTTCCTCCCAATATCTACGCATTTCACCGCTACACCGGGAATTCCAGCTTCCCCTGCCATACTCAAGATGCCCAGTATCCGTCGACCCTTCCCGGTTGAGCCGGGAAATTTCACGACGGACTTAAGCACACGCCTACACGCGCTTTACGCCTAGTGATTCCGAGTAACGCCCGCCCCCTCCGGTTTACCGTGGCTGCGGGCCCTGAGTTT
+
CCCCCGGGGGGGGGGGGGGGGGGGGGGGGGGGGGGGGCGGGGGGGGGGGGGGGGGGGGEGGGGFGGGGGGGGGGGGGGGGGGGGGGGGGGGGGGGGDGGG8FGGGGGGGGGGG>FGGGGGG7FGGGGGGGG@EGGGGGGGGGGGGGGGGGGDGGGGGDFGEFGGGGGGGGGGGGGGEGGGFFGGG5*18DFFECEEE=5<9=F@96C5/79CC6<+3;6F*>9EFC3;6FFGG@)74*0:AEF5CA9/<<9*95)12-:C@)7)9*8583/859**/,/<11(496?),0,(.4(*)..-.
@M03506:14:000000000-AKVR1:1:1101:19320:3322 2:N:0:28
TCGGACTACAGGGGTTTCTAATCCCGTTTGCTCCCCTGGCCTTCGTGCCTCAGCGTCAGTAACTGTCCAGGAACTCGCCTTCGCCACTGGCCTTCCTTACGATCTCTACGCATTTCACTGCTACACCGTAAATTCCAGTTCCCTCTCCAGTACTCAAGCAATGCAGTATCCAATGCAGTTCCGGGGTTGAGCCCCTGGCTTCCACAACAGCCTTGCCCCGCCGCCTACGCACCCTCCACGCCCCATCACTCCGCACAACGCCCGGTCCCCCTGCTATCCCGCCGCCACTGGCTCAGTCTTA
+
CCCC?EFGGGGGGCFDFGGGGGECGGFFFEGAF@FFGDFFGGGGGGGGG9FG<FFGGG:FFFFGGGGFGGGDCFGGG:FFFGCCEGEFGGGFGGGGGF9FGGGF<F<EGFGGDCEF9A<FDFFGCGCEFGGG=ECF,<9;EDEFG,@DF,C,BCD;,6==>,EDFC=@,7E;=D,8,9,@D,@+C+@C+4,@,+@*@5,@@*,,,,,4:7**;*45;CF*4CC7)*))*)0:C3)*(*2///>)*226+++)0))))(9*).))1**88)7.7D+++()3,(-(((()().().2***.))
@M03506:14:000000000-AKVR1:1:1101:17500:3325 2:N:0:28
CGGACTACAAGGGTTTCTAATCCCGTTTGCTCCCCACGCTTTCGCGCCTCAGCGTCAGGAATTGCCCAGAGACCCGCCTTCGCCACCGGTGTTCCTCCCGATCTCTACACATTTCACCGCTACACCGGGAATTCCAGTCTCCTCTGCAATCCTCAAGAACGGCAGTATCGATCGACGATCCTCAGTTGAGCCGAGGGATTTCACGACCGACTTGCCATCCCGCCTACGCGCCCTTTACGCCCAGTACTTCCGAGCACCGCTAGCCCCCTCTGTCTCACCGCCGCCGCTGCCCCCGCGTTCG
+
CCCCCGGG9FGGGEGEGGFGGGFGEGFGGGGGGGGGGGGGGGGGGFGGGGGGGGGEGGGGGGGFGGGGGGGCGGGGGGGGGGGGGGGGGFFGGGGGGGGEEFGEGGGGGGGGGGGFFDFGGGGFGGGCGDGGGGGGGGGFGGGGGGGG9EFGGGG89=FGECEEGGGGFGGFGG8EEB?FGGGGCGEFFGFCE58:==8?CCGGGGGEG3DD>7:+:>?59DGDCC@DGDBGG>)9)25CEED4>++/<EG@53C5*:5=5.)9CGGF*0*99?3+2-)*,(,(((4),0435(3))0,(,
@M03506:14:000000000-AKVR1:1:1101:13674:3339 2:N:0:28
TCGGACTACCAGGGTTTCTAATCCCGTTTGCTCCCCTAGCTTTCGCTCCTCAGCGTCAATGTCGGTCCAGGATGCCGCCTTCGCCACCGGTATTCCTCCAGATATCTACGCATTTCACCGCTACACCTGGAATTCTGCATCCCTCTCCCGAATTCAAGCCATCCAGTATCGGACGCAGTTCCCAGGTTGAGCCTGGGGATTTCACGTCAGACTTAGTTGGCCGCCTGCGAGCCCTTTACGCCCAGTAATCCGACAAACGCTCGCCCCCCCCGTAGTACCGCGTCTGCCGGCCCAGAGTTAG
+
@<CCCCEGG-EEEGFGGGGGGGGGGFGEFFGDFGFGGGGGGGGGEGEGGFF@FFFGGGGGGDG8FEGGGGGGFEGGGGGGGGGG@,=AFGGGGGGGFFGGGCCFGGGGGGGGGDGG?FCFDGGGGGGGEAEBBEFEGGDGGGGFCBE8D7@C>FGGFDFGF=EGGGEG,=+>CEECC8:EFC9B6C8EE?87D,D*:9;;89,,5,:5**+*=@9,=:BC?4/>D5);5))1/0)06:F**27CC6F*:CE3<;))23*1))0)1;8):5)))/1C941*((((,()/()-(0(,*)164.
@M03506:14:000000000-AKVR1:1:1101:6502:3343 2:N:0:28
TCGGACTACCGGGGTATCTAATCCTGTTTGCTCCCCACGCTTTCGCGCCTCAGTGTCAGTTACAGACCAGAAAGTCGCCTTCGCCACTGGTGTTCCTCCATATCTCTACGCATTTCACCGCTACACATGGAATTCCACTTTCCTCTTCTGCACTCAAGACTCCCAGTTTCCAATGACCCCCCACGGTTGAGCCGGGGGCTTTCACATCAGACTTAAGAAACCACCTGCGCGCGCTTTTCGCCCAACACTCCCGGGTCATCCTTGCCACCTCTGTGTTACCCCGGCTGCTGGCACGTTTCTT
+
CCC@CG@@-E@CEGGGGG<@<@<E<FFGC@FFGE8CFFC7FFFFDGGGD7FDDFGFCEFCFFFGGGC@FGFC<FD9@FFFGGGGGGGC8FFFGG9EGG?FGGGGGGCDFDCECFEGFGGEGGGG9FFEFGCFG8BFFGGFGFFGED,>EAEFCA?DD9,,,@@FGGC9DC93,@,3=8,+3@CE>CE7@8FF,**4=**=CF91>C+=:;0C<+>1+:+***57*2/)*/5C)50*4*//;EC****)<20>5)11)(*+**1*02+//)1*)2338)93,(((,((039(-.,-9))..)
@M03506:14:000000000-AKVR1:1:1101:10040:3372 2:N:0:28
TCGGACTACAAGGGTATCTAATCCCGTTTGCTCCCCTGGCCTTCGTGCCTCAGTGTCAGGAACTGTCCAGAGACCCGCCTTCGCCACTGGTCTTCCTTACGATCTCTACGCATTTCACTGCTACACGCGGAATTCCACCCCCCTCTGCCACACTCAAGCCCGCCAGTTTCAAATGCAGTTACCAGGTTGAGCCCGGGGCTTTCACATCTGACTTAACGAACCGCCTGCGCACGCTTTACGCCCCGTACTTTCGATTAACGCTCGCACCCTACGTATTCCCGCGGCTGCTCGCCCGTGCTTT
+
CCCCCGGGGGCCFEGGFGGGGGGGGGGGGGGGGGGDGGGGGGGGGGGGGGGGGFAFFGGGGGGGGGGGGGFGGGGGGGGGGGDFGEGGGGGGGGGGGGGGGCFGFFF,ADGFGGGFFGAFGGAGBEFFCF@=FFGGGGGGDGGCCGDGGGGGGF=DD8DE@EGGEGCEGG9;=<EECGGG,@A,3:@EEC88EGGG5:EGCGD,>,=E=+::C+>EG3>EDGD=C*8AGDA5)7)98*95;*))1:8):++1.):C<5?7<)07D*:);>57B00+3)/3,(((-3(0:*4(.8()))-))
@M03506:14:000000000-AKVR1:1:1101:13636:3375 2:N:0:28
TCGGACTACCAGGGTATCTAATCCTGTTCGCTCCCACGCTTTCGCTCTACAGCGTCAGTGTCGGCCCAGACCACCGCCTTCGCCACCGGTGTTCCTCCTTATATCTGCGCATTTCACCCCTACACCCGGAATTCCGTTATCCCCTACCGAACTCTAGTCACGCCAGTATCGAGTGGCGTCTCCCGGTTGAGCCTGGAGGTTTCACCCCCGACTTCGCGCACCGCCTTAAAGCGCTTTCCCCCCAATGAACCCCGCCAACCCCCCCCCCCCCCGCTTTCCCCACCCGGCCGCTACTGTCCTC
+
CCCCCGGGGGGGGGGGGGGGGGGGGFGGGGGCGGGGG:@@FFF@C6;6,<CCEC@:@CECG98B6F@,CC<FC6B:@F7FE:=FGGG:F+@FFBFAEF,,<9C<FF,A+7+B@FE9<F,>+4E,AF7>F+>=FFG=,,@==EGGC+DD6+=C?F,@@E,,>+@F68>,,,***@58@*44*=C8;B*/*,,,:0:C,4;:A+A9F+*=E)/::7+3*))*79/:D*3/22*+/))9-**+2*5)**+*++;7)7<)),9/).0)9EGD8535))*/*-9C(((--(()-),()-)099)-)
@M03506:14:000000000-AKVR1:1:1101:7677:3431 2:N:0:28
TCGGACTACCGGGGTTTCTAATCCCGTTCGCTCCCCTAGCTTTCGCGCTTCAGCGTCAGTGTCAGCCCAGCAACCCGCCTTCGCCGCAGGTGTTCCTCTCGATATCTACGCATTTCACCGCTACACCGAGAATTCCAGTCGCCCCTTCCGCACTCTAGCCCCGCAGTATCGGTTGAACTTTCCGGGTTAAGCCCGGACATTTCACAACCGACTTGCGGCGCCCCCTCCGCGCCCTTTCCGCTCAGTCAATCCGCCCACCGCTCGCCCCCCCCGTATTACCGCGGCTGCTGGCCCGCACTTC
+
CCCCCEGD<F7CDE@C@FGCFGGGGCFFF7F;F@FFDGGGFCFGDEFGGGGGGGGEFGDGGGFDAFEEFE<<=C@CFF7C@DCF7>CFCEFE<BF<,??FF=F8=A,5EFG7=6FFGGFF7++@BFG7@@++CFFGGFD,>C+@C?FF,>@8>7:,;<EF875:CEC,>D:*=A*?,?,,6>E****2:<+++**=***+++1+;9<A*)/17/<FC)):</):9C5:55)215)73C**;=<)*++9+0208)*1*,*/8)))1*;587>B>GC*+-6C60(4>(4.,9(2)(,)))(.)
@M03506:14:000000000-AKVR1:1:1101:14322:3439 2:N:0:28
TCGGACTACCCGGGTATCTAATCCCGTTTGCTCCCCTGGCTTTCGCTCACTCAGCGTCAGTGTTGGTCCAGGATGCCGCCTTCGCCACCGGTGTTCCTCCAGACATCCACGCATTTCACCGCTACACCTGGAATTCCGCATCCCTCTCCCAAACTCAAGCCATCCAGTATCAGACGCAGTTCCCCGGTTAAGCCGCGGGCTTTCACGTCCGACTTATTTGGCCGCCCACGAGCCCCTTACGCCCCGTAATTTCGCACCACCCCTGCCCCCCCCGTATCACCGCGCCTCCTGGACCGGAGTT
+
CCCCCGGGG-EFEEECFGGGCFGGGGGGGGGFFGGGGGGGGGGGGE@FCGCF?FFECF@FGGGGGFFGFGGGD<FFGGGGGGG@C:B=F:FG+?CFG9FFGGFGG9FCFG:EGGEFGGGCEE++@AFGGEF8AF7?EAEEEEGFFGGFGGG,3DAF,,@EC8EFFFGE,3@F3@B664;;>A:BDG5:?*?BEEC*=7C*3*33+=:6**1)=)=+**1+:0*/)9)0:33CCBF*,2/<*/77>E8@**0*90*1)(*1)))1*/2)/0)7>3**2(*+.((-((()())()(,/))((.
@M03506:14:000000000-AKVR1:1:1101:8003:3477 2:N:0:28
TCGGACTACAGGGGTATCTAATCCCGTTTGCTCCCCTGGCTTTCGCTCACTCAGCGTCAGTCGTGGTCCAGGATGCCGCCTTCGCCACCGGTGTTCCTCCAGATATCTACGCATTTCACCGCTACACCTGGAATTCCGCATCCCTCTCCCAAACTCAAGCCATCCAGTATCAGACGCAGTTCCCCGGTTAAGCCGAGGGATTTCACGTCTGACTTAGTTGGCCACCTACGAGCCCTTTACGCCCAGTAATTCCGAACAACGCTTGCCCCCCCCGTACTACCGCCGATGCTGGCACGGCGCT
+
CCCCCGGGGGGGGGGGGGGGGGGGGGGGGGGGGGGGGFGGGGGGGGEGGGFGGGGGGGGGGGGGGGGGGGGGGEGGGGGGGGGGGGGGGGGGGGGGGGGGGGGGGGGGGGGGEGDGGGGGGG>FGGGGGGDGCFFGGGGGGGGGGGD?DGGCFGFGGGGGGGGGGGGGGFGFGDFGGGGGGGFFFGDGG89;FGGEGGEGGF?FGGFF=47CFDF9FCACCFF61;=FCD3*9BFG@CFF5:CC3CFBCFC9F:D3D>*:)87CCGFFFBD:@<2**-/<31(((((03*.,8(.*5)4(-
@M03506:14:000000000-AKVR1:1:1101:15444:3494 2:N:0:28
TCGGACTACAAGGGTTTCTAATCCTGTTTGCTCCCCACGCTGTCGCGCATCAGTGTCAGTAACTGCCCAGCAGGCCGCCTTCGCCACCGGTCTTCCTCCGGATCTCTACGCATTCCACCGCTACACCCGGAATTCCGCCTGCCCCTACAGTACTCCAGCCTGACAGTCGGCATGGCAGACCCGGGGTTGAGCCCCGGGCTTTCACCACACCCTTATCACGCCACCTACGCGCCCTTTACGCCCAGTGATTCCGGACAACGCCCGCACCCCCCGTATTACCGCCTCTGCTCGCTCGGAGTTG
+
CCCCCGGGGFGGGGGGGGFGGGGGGGGGGGGGGGFEFFGGGGGGGGGGGGGGGGGGGGGGGGGGFGFGGGGGGGGGGGGGGGGGGGGGGCFGGGGGCGGGGGEGGGGGGGGDFGFGGGGGGGGGGGFFGGGGFGGGGGGGGGFGGFFGGGFGGGGGGGG+:?GFCGGGGDDFCGGGFEFFGGGEEGGGE@FE?5ECCCE55CC>@??F593>FGFG7:@=4>DGF<@<ED>E3>.*5*9*:C)*1A?4+02*95*)1(1*)))19=EBDFG3)9=:C)1<?;((3..=9*(1).9/)0-()
@M03506:14:000000000-AKVR1:1:1101:10669:3512 2:N:0:28
TCGGACTACAAGGGTTTCTAATCCCGTTTGCTACCCACGCTTTCGTGCCTTAGTGTCAGGAACAAGCCAGTCACCTGCCTACGCCATCGGTTTTCCTCCTAATCTCTACGGATTTCACTTCTACAATAGGAATTCCAGTGACCTCTCTTGTCCTCTAGCTTTGCAGTTTTGATAATGTATAACCGGTTGAGCCGGACGCTTTCACTATCAACTTACAATGCTACCTACGCAACTCTTTACGTCCATTCATTCCGGAACACGCTTGGATCCTCCGTATGACCGCGCGTGCTGGCACGGATGT
+
CBC<,C@DFD9FFDCEGDFGFDFF<C6C<@A<C,E6CFCG@CFE,C,BF,EFFA,CCFA<,;E@C6CDEEFGGG@@,EECE,C:+8@EFF66BF9E,,:?=EF,EDG9?=:,,@D?FAF,9CE<,,,9?,C?EF4E5,99,E9E?GFF,,9@BFEFDF9=>==8C=@EGFFGGG,;,@3,,,78+@88+,,8==CCGG>EEGECGFFGC7+*@DFF+==,A+5DF*B4CC5*);AC?D+,:,;*2,4+44331)/>)(27)2)29*8*5.+*092**3@9319(((-.(7:(3.)*.0,(.
@M03506:14:000000000-AKVR1:1:1101:9332:3523 2:N:0:28
TCGGACTACTGGGGTATCTAATCCTGTTCGCTCCCCACGCTTTCGCTCCTCAGCGTCAGGTAAGGCCCAGAGAACCGCCTTCGCCACCGGTGTTCCTCCCGATATCTGCGCATTTCACCGCTACACCGGGAATTCCATTCCCCCCTACCTACCTCTAGTCTGCCCGTATCCACCGCCAGCCACGAGGTTAAGCCTCGGGTTTTCACGGCAGACGCGCCAGACCCCCTCCGAGCCCTTGCCGCCCACTCATTCCGGCCACGCCTTGCGCCCTACGCATTACCGCCGCTGCCGGCACGTAGTT
+
CCCCCGGGGGFGGGGGGFFFGFGGGGGGGGGEGGGGGGGGGGGGGGBFFFGGFGGGEGGGGGGGDGFEGGGGGGGGGGEGCFGGGGGGGGGEGGGGEGGD:CF:FGBFFFGGGC5AEFFFGEEGGG8::F73D>FDGCFFA98>3@>FC9,@><FBFEFE>FFGGDGDGFF<8D>E*47C5:?C*=8E6C999<+<8E*=E3@ECFGGG))8A)**11)/*9/2*7)):))/))70(0)31:DDD56)*3+9=@3C),**).017C=>8:7)7>*;::4?<(-(,(7)4),-)-4*.)((.
@M03506:14:000000000-AKVR1:1:1101:18217:3530 2:N:0:28
TCGGACTACTGGGGTTTCTAATCCCGTTTGCTCCCCTAGCTTTCGCTCATCAGCGTCAATGCCGGTCCAGGATGCCGCCTTCGCCACCGGTATTCCTCCAGATATCTACGCATTTCACCGCTACACCTGGAATTCTGCATCCCTCTCCCGGATTCAAGCCATCCAGTATCGGATGCAGTTCCCAGGTTAAGCCTGGGGATTTCACATCCGACTTAGTTGGCCGCCTACGAGCCCTTTACGCCCAGTAATTCCGAACAACCCTTGCCCCCCCCTGATTCCCGCGCCTGTGTGCCCGGGTGTG
+
CCCCCGGGGGGGGGGGGGGGGGGGGGGGGGGGGGGGGGGGGGGGGGGGGGGGGGGGGDGGGGGGGGGGGGGGGGGGGGGGGGGGGGGGGGGGGGFGGGGGGGGFGGGGGGGGCG9FGGG7F7CGGGFGGGGFFGGGDFGGGGGGGGGGGDG6EEEFDFGFGGGG8FFADF>FG6EFCCGDEGG9CEGGGGGGGGGFG>>EFGG,,2=A7*9DCC7,+=8CGGGGGG;FG:)><:AGF=6*3><19+<*<9E??>/CG05*)0)26ACFGFC.)**2<)8+(-7(4,2/)/.6*(,)).,4(
@M03506:14:000000000-AKVR1:1:1101:16841:3534 2:N:0:28
TCGGACTACAAGGGTATCTAATCCTGTTTGCTCCCCACGCTGTCGCGCCTCAGTGTCAGAAACTGCCCAGCAGACCGCCTTCGCCACCGGTCTTCCTCCGGATCTCTACGCATTCCACCGCTACACCCGGAATTCCGTCTGCCTCTACCGTCCTCGAGTTTGACAGTCGGCACGGCAGATCCGGGGTTGAGCCCCGGACTTTCACCACCCCCTTATCAAACCACCTACGCGCCCCTTACGCCCAGTGATACCGGGCAACGCTCTCACCCCCCGTATTACCGCGCCTGCTCGCCCGGCGTTC
+
CCCCCGGGGGGGGGGGGGGGGGGGGGGGGGGGGGGGGGGGGFGGGGGGGGGGGGGGGGGGGGGGFGGGFFGGGGGGGGGGGGGGGGGGDGGEGGGGGGGGDGCFGGFFGGGGGGGGGGGCFEGG9FGGGCCCF@DFFGGFFGGFG?CC,+++@@FE6CFEFC9A7@EEEGGGGG5C*4;<8A5C5EGGDFEGGF8*8587>1@7;:+=*:DD59+0:*9FCCD*79/9:7<*75)91*)*2C7*76+*3+39)77CG(5:)).*2+<>=37>)**0+)/A39>(((().*-()37C)),(-
@M03506:14:000000000-AKVR1:1:1101:9504:3540 2:N:0:28
TCGGACTACTGGGGTATCTAATCCTGTTTGCTCCCCACGCTTTCGCACCTCAGCGTCAATATGTGTCCAGTGAGTCGCCTTCGCCACTGGTGTTCTTCCGAATATCTACGAATTTCACCTCTACACTCGGAATTCCACTCACCTCTCCACAATTCTAGCGATGCAGTCTTAAAGGCAGTTCCGGAGTTGAGCTCCGGGCTTTCACCTCTAACTTACAAAGCCGCCTACGCGCGCTTTACGCCCAGTAATTCCGAACAACCCTAGCCCCCCCCGTTTTACCGCGGCGGCTGCCCCGGGATTC
+
CCCCCGGGGGGGGGGGGGGGGGGGGGGGGGGGGGGGGGGGGGGGGGGGGCFGGGGGGGGGFGGGDFGGGGGGGGGGEGGGGGFGG@FGGGGCGGGGGGGGGGGGGGGGGGGFGGGGGGGCGGCFGGFGGGGEGGGGGGCFAFFEGDGD=E?FGDECDFGDCDEGGFB>FFGGGFCCCEGFGEE>@EGFGEFG9D8+C>EGG9D,@<<7A72AFGFG+=/;>DDEGGFF555=7>:D;+;3:EDCC<C6E+C=?DD578*/).8*98@<E59)<7*3:.?F0,,((,(80<(4.((1))-,)
@M03506:14:000000000-AKVR1:1:1101:14302:3563 2:N:0:28
TCGGACTACCAGGGTTTCTAATCCTGTTTGCTCCCCACGCTTTCGCACCTCAGCGTCAGTACCGGACCAGTGAGCCGCCTTCGCCACTGGTGTTCTTCCGAATATCTACGAATTTCACCTCTACACTCGGAGTTCCACTCACCTCTTCCGGACTCAAGCTCTCCAGTATCAAAGGCAGTTCTGGAGTTGAGCTCCAGGATTTCACCCCTGACTTAGAAAGCCGCTTACGCACCCTTTACGCCCAGTGATTCCGAGCAACGTTACCCCCCTTCGTATTACCGCGGCTGCTGCGACGAAGTTG
+
CCCCCFGGG-EGGGGGGGGGGGGGGGGGGGGGGGGGFFGDGGGGGGGGGGGGGGGGGGGGGGGGD@FGGGFGFGGGGGGGGGGGGCFCGFGGGGGGFGGGGGGGGGDFFFG?FG9@FGGGGGGGFGFCDEGEFEFGFG,FFFFFGFGGGDEEGGG,6EFGFD,DGCFGGC;DEG6EFEGGGGGC,7@9=,>7,8D@DCEGCFF@?7C*9**CFCFFCFAG<*95):4)/*):5=35.2;C=:<D<69=991+9=79C?D5)))**2;)?5*052200)7??96>B;()5@)()-3)00,.)
@M03506:14:000000000-AKVR1:1:1101:25482:3572 2:N:0:28
TCGGACTACCGGGGTATCTAATCCCGTTCGCTCCCCTGGCTTTCGCGCATCAGCGTCAGTGTCGGCCCAGCAACCCGCCTTCGCCGCAGGTGTTCCTCTCGATATCTACGCATTTCACCGCTACACCGAGAATTCCAGCTGCCCCTTCCGCACTCTAGTCGCACAGTATCAGTTGACCTTTCCGAGTTAAGCCCGGAGATTTCACAACTGCATTGTGCTTACCGCCTACGTCCCCCTCCCTCCCAGGAAATCCGAACAACGGTTGCTCCCCCCCGTTTACCGTGGGCTCTGGGTCGGTTGC
+
CCCCBFGGFGGGGDF@F@FFGFGGGGGFGDG@EEDFCFFEFGG,@CEEGEG<EAFFE@FGDGGGGGGG@EFEG<DGGGG,?<FEEGGCFGCGGGGGEF9ECFGGCF9EE7@C::F<<<<F=7:FA@FFGG::=,3==A,3@F8D+@FFEEGG>4DGGAD;C7*=*12?;:,@<CCCGD?<2,,;:CFGFF9;88B5/***>+++A:+A?6**+;@C+**+2>*:197765)*1)))-*)/**9756*7=C+/6>**)(2*))0*)2+1+0*0))*22(0+.(-(((1)(0)))(())0,-(
@M03506:14:000000000-AKVR1:1:1101:7688:3581 2:N:0:28
TCGGACTACAGGGGTATCTAATCCTGTTTGCTCCCCACGCTTTCGCACCTCAGCGTCAGTATCGGGCCAGTGAGCCGCCTTCGCCACTGGTGTTCTTGCGAATATCTACGAATTCCACCTCTACACTCGGAATTCCACTCACCTCTCCACAATTCTAGCGATGCAGTCTTAAAGGCAATTCCGGAGTTGAGCTCCGGGCTTTCACCTCTAACTTACAAAGCCGCCTACGTTCGCTTTACGCCCAGTAATTCCGAACAACCCTAGCCCCCTCCGTATTACCGCGGCTCCTGGCACGGCTGTA
+
CCCCCGGGGGGGGGGGGGGGGGGGGGGGGGGGGGGGGGGGGGGGGGGGGFGGGGGGGGGGGGGDGFGGGGGGGGGGGGGGGGGGGGGGGGEFGGGGGFGGGGGGGGGGGGGGGGGGGGGGGGGGGGFFGGGDGGGGGGDGGGGFGGGGFGGGGGGGGGGGGGGGGGGGGGGGGDGGGGDFGFGG*:C,9;@C;8EG5>EE>FFFECFGCFGG7F7>+C4=CFGGGDFFGF)ADF:53CFCEED*7+<?7<FF)<C733**).)27*;@E3CBD**23:F?(4616((0397:5<?D>)(.)
@M03506:14:000000000-AKVR1:1:1101:9923:3585 2:N:0:28
TCGGACTACTAGGGTTTCTAATCCTGTTTGCTCCCCACGCTGTCGCGCATCAGTGTCAGAAACTGCCCAGCAGACCGCCTTCGCCACCGGTCTTCCTCCGGATCTCTACGCATTCCACCGCTACACCCGGAATTCCGCCTGCCTCTACAGTACTCGAGCCTCCCAGTTCGCACGGCCGACTCGGGGTTGAGCCCCGAGCTTTCACCGCACGCTTCACAGGCCACCTACGCGCCCTTTACGCCCAATGCTTCCGGACAACCCTCGCACCCCCCCTACTACCGCCGCCTCTGGCCCCGGAGTT
+
CCCCCGGGGGGGGGGGGGGGGGGGGGGGGGGGGGGGGGGGGGGGGGGGGGGGGGGGGGGGGGGGGGGGGGGGGFGGGGGGGGGGGGGGGGGCGGGGGGFGGDFGECEGGFGDGGGGGGGGGEGGGFFGGG+F7FGGGGGD:BFGGGACFFGCGGGEFGGGGGGGGD@BF>E7@CBEEC*?*=CEEECE:7?8CEGD5:C:<+A7@C7C5CDG51*9C*9/CC*77>6FEG>EDD55):@5C>3/7*379@<:B)1991<*0)))9/8DE595)1**+)0:33(4(3(.(040)4())0(-(
@M03506:14:000000000-AKVR1:1:1101:16312:3606 2:N:0:28
TCGGACTACAAGGGTATCTAATCCTGTTTGCTCCCCACGCTTTCGCACCTCAGCGTCAATATGTGTCCAGTAAGTCGCCTTCGCCACTGGTGTTCTTCCGAATATCTACGAATTTCACCTCTACACTCGGAATTCCACTTACCTCTCCACAATTCTAGCGATGCAGTCTTAAAGGCAATTCCGGGGTTGAGCCCCGGGCTTTCACCTCTAACTTACAAAGCCGCCTACGTTCGCTTTACGCCCAGTAATTCCGAACAACGCTATCCCCCTCCGTATTCCCGCGGCTGCTGCCACGGAGTTT
+
CCCCCGGGGCGGGGGGGGGGGGGGGGGGGGGGGGGGGGGGGGGGGGGGGGGGGGGGGGGGGGGGFGGGGGGGGGGGGGGGGGGGGGGGGGFGGGGGGFGGGEGGGGGGGGGGGGGGGGGGGGGGGGGGGGCGGGGGGGGGGGGGGFFGFGGGGGGFGGGDGCEGGGFFGGGCFFCFGFGGGFGGEEG>:C7>EGGEGCEG>FGGFGGEFFGGFGFCC8AECDGGGG:A55)=DFF3=+@=*>31*7C6C2>=)59D3(/*.83*9@FFE)9>)/*;8)*<(37(3((0)),./4(7))-()
@M03506:14:000000000-AKVR1:1:1101:22113:3625 2:N:0:28
TCGGACTACAAGGGTATCTAATCCTGTTTGCTCCCCACGCTTTCGCACCTGAGCGTCAGTATTGGTCCAGGAAGTCGCCTTCGCCACTGATGTTCCTTCCGATATCTACGCATTTCACCGCTACACCGGAAATTCCACTTCCCTCTCCCATACTCGAGCAAGGCAGTTTCGGATGCAGTCCCCAGGTTGAGCCCGGGGATTTCACACCCGACATACCAATCCGCCTACGTGCGCTCTACGCCCAGTCATTCCGATTAACGCTCTCACCCTCCGCCTTACCTCTGCTGCTCGCACAGAGTTT
+
?CCCCEGGGFGGCFFGFCFGGFF@FGGGFGGGGFGEFFEEE@FGGGGGCG<@FGGFGEGGFGG9<FFFGGF7AAEGEFGGGGGGG:F<FGGFGGGGGC<=FCCFFFFGGGGGG:FFCEACCEFGGGGGG>F@FFFFCADEG9FGGED8DEB,37=>8CEE=D=8FEF;EDG++@8>A,7,634@5*3,@6,86:*=CEC5,2CCCGGEE<)>5/>9*;)+;*:CDG3AE*)27>7*3*9555)*1<2*3+:6<39//>:5>>B*7++0;7<3)****)0+))),563?0*,(.-(20)6))
@M03506:14:000000000-AKVR1:1:1101:22820:3644 2:N:0:28
TCGGACTACAGGGGTATCTAATCCTGTTTGCTCCCCACGCTTTCGCACCTCAGCGTCAATACCAGTCCAGTGAGCCGCCTTCGCCACTGGCGTTCTTCCGAATATCTACGAATTTCACCTCCACACTCGGAATTCCACCCACCTCCCCTGCATGCGAGCGATGCAGTCTTAAAGGAAGTTCCGGGTTTGAACCCCGGTCTTTCACCTCTAATTTTCAAAGCCGCCTACGCTCGCTTTACGCCCCGTCATCCCGTACCACCCTCCACCCCCCCCTTTCCCCCCGCCTACTCGCCCGCGGTTT
+
-@CC@CEFGFGGGDF;FGG@FFEFGGGGFDG9FGFGFGGEGGGFGGGGGFEFGGGGGBFGGGGFFF?CDGGGGFFGECFCFGCFGCCGFGCFC7?7B?FE@@EGGF<EFC7=F+CEGFF<,,AF,=?:B>:::A9F<,,@++@>D,+6,3,=>,@=6@C+8EEG97E?CF9D,;9,,>@5>,;CE:*4:,,6>;1?C4=5B:7,=C6,08B+1;+1;+++2*)::*257D)7)7>C1**2829)//*8*++0))11*)*28)0**;C3C3<7)1*++)*0((,(((())),()(()))-((
@M03506:14:000000000-AKVR1:1:1101:20794:3644 2:N:0:28
TCGGACTACCGGGGTATCTAATCCTGTTTGCTACCCACGCTTTCGCTCCTCAGCGTCAGTACCGGCCCAGAGCGCCGCCTTCGCCGCTGGTGTTCCTCCTGATATCTGCGCATTTCACCGCTACACCAGGAATTCCACGCTCCCCTACCGGACTCCAGTCGCCGCAGTATCAGGTGGCGTCTCCAGGTTGAGCCTGGAGGTTTCACTCCTGACTTACGGAACCGCCTACGAGCTCTTTACGCCCAATAAATCCGGACAACGCTTGCCCCCTCCGGGTTACCGTGGCTGCTGGCCGGGATTT
+
CCCCCGGGGGGGGGGGGGGGGGGGGGGGGGGGGGGGGGGGGGGGGGGGGGGGGGGGGGGGGGGGGGGGGDGGGDGGGGGGGGFGGGGGGGGGGGGGAFGGGGGFGGGGGGGCECFFGGGGGGGGGGGFFCCGGGFGGGGGGGGGG6EGGDEGEEGGGGFGEGGGG>EE1=F;FFGGEGEGG87FEFFGFCFCFFFFG6@ECCEGCD7EFG*;F7E+29>5CC5*)975?*)*))/08G4C**///*CFC+396<539(>C>>)935<6*<5)))**/,0<6?(.((()-))8B(())0(()
@M03506:14:000000000-AKVR1:1:1101:13648:3659 2:N:0:28
TCGGACTACCAGGGTATCTAATCCTGTTTGCTCCCCACGCTTTCGTGCCTCAGCGTCAGTACCGGGCCAGTGAGCCGCCTTCGCCACTGGTGTTCTTGCGAATATCTACGAATTTCACCTCTACACTCGCAGTTCCACTCACCTCTCCCGGACTCAAGATCCTCAGTATCAAAGGCAGTTCTGGAGTTTAGCTCCAGGATTTCACCCCTGACTTACAGACCCGCCTACGCACCCTTTACGCCCAGTGATTCCGAGCGACTCTAGCCCCCTTCGGTTTCCCGCCGCTGCTGGCACGACGTTA
+
CCCCCGGGG9FGDGGGGGGGGGGGGGGGGGGGGGFGGGGDGGGGGGGGF<FC@CCGGGGG9FGECGGGDGGGFFFGGGGGGGGGG:FGDGGGGFFGFGGGGEGGGGGGGG7FGFFFGGGGGFGGGGGGGC@@FFGGGFAFGGGGGGGGECEEGGGGFFGGGGGFCFGGGGCFGFGC6:CDFGGGGFGF,,3@EGGGFG5C,;?2<EGGGG9FG9F9?6+,/;)*?DEFGGAGG:.;/1A=C797/A08+2+9)0)1),)*77**:EF>=)*.05*/2)9E?F((4,3:0/(4).69>33:(
@M03506:14:000000000-AKVR1:1:1101:11783:3665 2:N:0:28
TCGGACTACCAGGGTATCTAATCCTGTTTGCTCCCCACGCTTTCGTGCATGAGCGTCAGTATTGGCCCAGGGGGCTGCCTTCGCCATCGGTATTCCTCCACATCTCTACGCATTTCACTGCTACACGTGGAATTCTACCCCCCTCTGCCATACTCGAGTCCGCCAGTCACAAATGCAGTTCCCAGGTTAAGCCCGGGGATTTCACATCTGTCTTAACGAACCGCCTGCGCACGCTTTACGCCCAGTAATTCCGATTCACGCTTGCACCCTACGTATTACCGCCGCCTCTGGCTCGTTGGTT
+
CCCCCGGGG-EFGGGGGGGGGGGGGGGGGGGGGGGGGGGDGGGGGGGGGGGGGGEGGGGGGGGEGCGGGGGGCGGGGGGGGGGGGGGGGGGEGGGGGGGGGGGGGGGFGGGGCGGGGGGGGGGGGGDF8CGDGGGGGGCGGGGEGGGGGGGDGAFEGGGGGGGGDGGGGGFCGGGGFC<EEFGFEGFCAFFGG>EGCGCC,;,,>CCCFGGGFGFGGGBGDD)*:2)0/:)79>.C?CB:5=)9*00*<CFF;>CD*)*/).5*C+<4CF*<)7+0@)/04>(,((-)().8))4)))(--
@M03506:14:000000000-AKVR1:1:1101:7113:3713 2:N:0:28
TCGAATTACAAGGGTATCTAATCCTGTTCGCTCCCCACGCTTTCGCGTCTCAGCGTCAGTACCGTCCCAGAGAGCCGCCTTCGCCACGGGTGTTCTTCCTGATATCTGCGCATTTCACCGCTACACCAGGAATTCCGCTCTCCTCTTCGGACTCTAGTTATACGGTTTCCACCGCCGTCTGGAGGTTAAGCCTCCAGTTTTCACAGCGGACCTGTATAACCGCCTACACGCTCTTTACGCCCAATAAATCCGGACAACGCTTGCTCCCTACGTATTACCGCGGCTGCTGGCACGTATTTAG
+
CCCCCGGGGGGGGGFGGGGFGGGGGGGGGGGGGGGGGGGGGGGGGGGGGGGGGGGGGGGGGGGGGGGGGGGGGGGGGGGGGGGGGGGGGGGGGGGGGGGGGGGGGGGGGGGEGGGGGGGGGCGGFGGGGGGGFGGGGGD:DFEGGGGGGG8CGGGGFGGGGCC66DCEGGFGGG5CEE5DFFEEEGGGG@FC,A=:<?EGGG9C,46C*)9>CDG?F7FCFGCEC3<?FD>EDF=FFD@EE=G*2<C=?C85)7C)5:DC5)<3*<EF*/1)00<2<69*17(,((4))040=1(*00<D<
@M03506:14:000000000-AKVR1:1:1101:9286:3732 2:N:0:28
TCGGACTACAAGGGTATCTAATCCTGTTTGCTCCCCACGCTTTCGTGCCTGAGCGTCAGTGTTGGCCCAGGGGGCTGCCTTCGCCATCGGTGTTCCTCCGCATCTCTACGCATTTCACTGCTACACGCGGAATTCCACCCCCCTCTGCCATACTCCAGCCCGCCAGTTTCCATTGCCATTCCCAGGTTGAGCCCGGGGCTTTCACCACCAACTTAACGAACCGCCTACGCCCGCTTTCCGCCCAGTAATTCCGATTAACGCTCCCACCCTACGTATTACCGCCGCTGCTGTCCCTTACTTC
+
CCCCCGGGGGGGGGGGGGGGGGGGGGGGGGGGGGGGGGGGGGGGGGGGGGG8EGGGG>FGGGG@EGGGGGGGGGGGGGGGGGFGGEGGGGGDGGGGGGGGGGGGFGGGGGGEGGGGGGGGGGGGGG@FFG>F:=DC@FGGGGG7@88EFGGGGGGGGFGGGGGGG8??:DFCFGD;ACF?FGG9,*5CF@2BFGE=8=CEF<F7F09:**277>9;DD3*9C7E3C:FGG)>)>:38***1A5>5++10:07?)7</-?/).5)1*;>C>57)2<+<)*<2;(-4393))))).)*/))))
@M03506:14:000000000-AKVR1:1:1101:20926:3750 2:N:0:28
TCGGACTACAAGGGTATCTAATCCCGTTTGCTCCCCTAGCTTTCGCGCCTCAGCGTCAGTATTGGGCCAGATGAGCGCCTTCGCCACCGGTGTTCCTCCTGATATCTACCCATTTCACCGCCACACCAGGAATTCCCCCATCCTCTCCCATACTCAATCTCGGCAGTTTCAGATGCGGGTCCTCGGGCGAGCCGAGGGACTTCACATTCCACTTACCGAACCGCCTACACGCCCTTTACGCCCAGCTACTCCGAACATAGCTCTCTCCCCCCGACTAACCTCGGCTCCTCGCACAGAGCCC
+
-A-AC@:C6;CFCGCFG9EF9FEFGFGFEGGGGFGGGC,E<,,C@B+@F@:FA<BFDG,9C6CFA<@C@EE<E,,6CEGG7E,CFEDGEDG+84E@<<==8C?FGAFCG,E<<?<,CC,6@+=FG:FCF+=D87FE9,@=8E8DABDFD8EDE==D=,@3,,@C++333,,,3,79++4533E94@*:58:**/1**2=50*>++<+=<+1;+++0;C)=CD)297))+0)**05*):@8*:9**/+10+2).)*9C)2<)****3A808))0)*2*)0:)((,4((045,-)-(0)0((-
@M03506:14:000000000-AKVR1:1:1101:10770:3751 2:N:0:28
TCGGACTACAGGGGTTTCTAATCCCGTTTGCTCCCCTAGCTTTCGCTCATCAGTGTCAATCTCGGTCCAGGATGCCGCCTTCGCCACCGGTATTCCTCCAGATATCTACGCATTTCACCGCTACACCTGGAATTCTGCATCCCTCTCCCGAATTCAAGCCATCCAGTATCAGACGCAGTTCCCAGGTGAAGCCTGGGGATTGCACGTCTGACTTAGTTGGCCACCTACGAGCCGTTTACGCCCAGTAATTCCGAACAACGCTTCACACCCCCGCATTACCGTGTCTGCTGGCGCGGTGTTC
+
CCCCCGGGGCFGGGGGGGFGGCF@CFFGG7AGGC,@;CEDF,EE7F8CFCFFAFGGGFGG9EGGCGGEAF8CFF8EC@FFC@D,BF=8FEGDC<EFF<FGCFGGGGGGFGECCBFBEF?@+FFGGFEGFFG,F<FFCFDGFECG?FFGDEDC8DE9>=CFGGGGF9DD=EAF8DGGE6EC>E6FCC@,@,DG8@6D8C5*@*;>@C7*,3BFG7,>599,*02:?G4)*/?E))0*/*1AE5C*;211@C9:6)1//,/*8B>*20+0*0)071**2)*A((((.)./)0,(789C5.3:)
@M03506:14:000000000-AKVR1:1:1101:7628:3752 2:N:0:28
TCGGACTACTGGGGTATCTAATCCTGTTTGCTCCCCACGCTTTCGCGCCTCAGCGTCAATTACGGGCCAGATAGCCGCCTTCGCCACCGGTGTTCTTCCCAATATCTACGAATTTCACCTCTACACTGGGAATTCCACTATCCTCTCCGGTCCTCTAGTCATCCAGTCCTGAATGCATTTCTTGAGTTGAGCTCAAGGCTTTCACATCCAACTTGGACAACCGCCTACACGCGCTTTACGCCCAGTAATTCCGAACAACGCTAGCCCCCTTCGTCTTACCGCGGCTGCTTGCCCGCAGTAT
+
CCCCCGGGGGGGGGGGGGGGGGGGGGGGGGGFGGGGGGGGGGGGGGGGGGGGGGGGGGGGGGGGGGGGGGGGGGGGGGGGGGGGGGGGGGGGGGGEGGGGGGGGGGGGGGGGGGGGGGGGGFGGGGFGGFGG8FGGGGGGGFFGGGGGGGGDGGGGGGGGGGGGG8FGGGGG?CFFGGGGGGGGC?FFGFGG;EFF6<FCGGG7>,=EFF4DC7DDCC>EFGCGGCDFFF3EDF:C<FFEEG)*;AC@E9CF63*9/195>7>)>;C>*8*7)*11;)/<01(-4(,7)*)().-)))-))
@M03506:14:000000000-AKVR1:1:1101:12884:3769 2:N:0:28
TCGGACTACAAGGGTATCTAATCCTGTTTGCTACCCACGCTTTCGCTCCTCAGCGTCAATACTGGCCCAGAGCACCGCCTTCGCCGCCGGTGTTCCTCCTGATATCTGCGCATTTCACCGCTACACCAGGAATTCCGTGCTCCCCTACCAGATTCAAGCCACAGCAGTATCGGATGGCGTCTCGGGGTTGAGCCCCGAGTTTTCACATCCGACTTACTGAGCCGCCTACGAGCTCTTTACGCCCAAAAAATCCGGACAAACCTCGGACCATACGTATCACCTCGGCGGCTGCCACGTAGTT
+
CCCCCGGGG9FFGGGGGGGGGGGGGGGGGGGGGGGGGGGGGGGGGGGGGGGGGGGGGGGGGGGGGGGGGGGGGGGGGGGGGGGGGGGGGGGGGGGGGGGGGGDFGGGGFGGGGGGGGGGGGGGGGGGGGGGGGGGGGGFGGGGGGGGGGGGGGGGGDGGGFGDGGGGGGGGCEGGGGGGGG8CFFDC>EEE,?CF5CC**=;C+CC9:FFDGG<EDFG+:DGC5<D:):C3CD:FF<F6755DDG*2)2:*7)0)/)(1*0;7D*8/7?)*177200(/<?2<366(01)-()).975,4.
@M03506:14:000000000-AKVR1:1:1101:7574:3771 2:N:0:28
TCGGACTACCGGGGTATCTAATCCCGTTCGCTCCCCTAGCTTTCGCGCTTCAGCGTCAGTGTCAGCCCAGCAACCCGCCTTCGCCGCAGGTGTTCCTCTCGATATCTACGCATTTCACCGCTACACCGAGAATTCCAGTTGCCCCTTCTGCACTCTAGCCCCGCAGTATCGGTTGACCTTTCCGGGTTAAGCCCGGAGATTTCACAACCGACTTGCGGCGCCGCCTACGCGCCCTTTCCGCCCCGTCAATCCGATCAACGCCTGCCCCCCCCGCTCTACCGCCGCTGCCGGCCCGGGGTTT
+
CCCCCGGGGGGGGGGGGGGGGGGGGGGGGGGGGGGGGGGGGGGGGGGGGGGGGGGGGGGGGGGGGGGGGGGGGGGGGGGGGGGGGGGGGGEGEGGGGGGGGGFGGGGGGGGGGGGGGGGGGGGGGGGGDGGGGGFGFG=,CEDDGGGGGGGDFFGFGFGGGGGGGGEBEGGGGDE?FFGGGGGEGGGD5CEGGGE?8>=*5:C7C?CEE3DD5<+0755CDDGGGD:F=C>ED>)9)*61;/)))*/):<28B3*1*.>*>37**:8<C3<@B)***-9C,2(,7(4)(),()4-/).-4(
@M03506:14:000000000-AKVR1:1:1101:12160:3780 2:N:0:28
TCGGACTACTAGGGTATCTAATCCCGTTTGCTCCCCTAGCTTTCGCTCATCAGCGTCAATATCGGTCCAGGATGCCGCCTTCGCCACCGGTATTCCTCCAGATATCTACGCATTTCACCGCTACACCTGGAATTCTGCATCCCTCTCCCGAATTCAAGCCATCCAGTATCGGATGCAGTTCCCAGGTTAAGCCTGGGTATTTCCCATCCGACTTAGTTGGCCGCCTACGAGCCCTTTACGCCCAGTAATTCCGAACTACGCTTGCCCCCCCCGTATTACCGCGGCTGCTGGCCCGGCTGTT
+
CCCCCGGGGGGGGGGGFGGGGGGGGGGGGGGGGGGGGGGGGGGGGGGGGGGGGGGGGGGGGGGGGGGGGGGFGGGGGGGGGGGGGGGGGGGGGGGGGFGGGGGGGGGGGGGGGGGGGGGGGGGGGGGGGGGGGGGGGGGGGFGGGGGGGGGEEGGGGGGF?FFGFFGFGGEG8EEGDBFGGDCFGGGGGDFFG:BEG,,@;<:,<:FGGG*;E7>,CFFCFC):)4?;73=CCFF48CA8=ED*C7CF7BCFF)/9*.9*8B3/9F80CD3>)***+.9C(41069()56(-)3>73)(()
@M03506:14:000000000-AKVR1:1:1101:19673:3811 2:N:0:28
TCGGACTACACGGGTATCTAATCCTGTTCGCTCCCCACGCTTTCGCTCCTCAGCGTCAGTACCGGCCCAGAGTGCTGCCTTCGCCATCGGTGTTCCTCCCGATATCTGCGCATTTCACCGCTACACATGGAATTCCACTCTCCTCTCCTGCACTCAAGCCTACCAGTTTCCAATGCATACAATGGTTGAGCCACCGCCTTCTACACCAGACTTCATAAACCACCCGCGCTCGCTTTACGCCCAATAACTCCGTACACAGCTCGGGCCCTACGTATTCCCGCCGCTGCTGGCACGATGTGAG
+
<CCC<BFFGGGGEECFGGGF,FFGGGGGGFEGG+CFGGFD@6DFGG7FB<FCCGGGGCGGFF9F7FFGGGGGFFEFFGGEEFGGEEGGG7FGGGCFFFGGGGCEEB<FDGGFFFEGFGFGGCFBCF9FEFCF9F9FGCFG:DFGGFFGGGGGBFF,@?D=BG?FGFGGGGGC,@,:A;FF:6@A6@794DD7,,,4=C5:,32296=5C978,+118C6?6DC**/53*/:*9>:F););*:9*5<+*+3<7))19*)*10))9)*28*5>DFD98+)**(((2(497:)(,*((*0<)).
@M03506:14:000000000-AKVR1:1:1101:17156:3825 2:N:0:28
TCGGACTACAAGGGTATCTAATCCTGTTTGCTCCCCACGCTGTCGCGCCTCAGTGTCAGCCACTGCCCAGCAGGCCGCCTTCGCCACCGGTGTTCTTCCGGATCTCTACGCATTCCACCGCTACACCCGGAATTCCACCTGCCTCTACAGTACCCTAGCGACACAGTCGCCATGGCCGACCTGGGGTTGAGCCCCACACTTTCACCACGGCCTTATGCCGGCACCTACGCGCCCTTCACGCCCAGTGATTCCGGACAACGCCCTCTCCCCCCGCATTACCTCGTCCGCCGCCTCCTCGTTC
+
@CCCCGGGGGGGGDG@FFGGGGGGGGGGGGGGFCGGGGGGGGGGGGGGEBFEFGFGGGGGGGGGGGGGGGGCCFGGGGGGEGGGGDCF:FGGGGGGCGGGE:FGGGGGFDECGGGGGGGGGEGGGGGGGEG+DDCFGGGGGGGGGGGGF8FGGGGG?DFGEGGGDFCCGGGGC6?EG8>*11,>**=5C?FGC@EC*7;CC*>+>CCFDCDDEF6<CD=53C9CDC))*))1>BF*(2=CGGD*7++9+2<*)015),9*0)0)1**7C3).))*2;49?).:30(()()((),,*)0-((
@M03506:14:000000000-AKVR1:1:1101:10325:3826 2:N:0:28
TCGGACTACAGGGGTTTCTAATCCTGTTCGCTCCCCTAGTTTTCGCGCCTGAGCGTCAGGTAAGGCCCAGAGATCCGCCTTCGCCACCGGTGTTCCTCCTGATATCTGCGCATTTCACCGCTACACCAGGAATTCCGATCTCCCCTACCTACCTCTAGTCACGCAGTATCGGATGCAGGTCCGGGGTTGAGCCCCGGATTTTCACAACCGACTTGCGTAACCGCCTACGCGCGCTTTACGCCCAATGAATCCGGCCAACGCTCGTCCCCCCCGTCTTCCCGCCGCTGCTGGCCCGTCGTTC
+
CCCCCGGGGGGGGGGGGGGGGGGGGGGGGGGGGGGGGGGGGGGGGGGGGGGGGGGGGGGGGGGGGGGGGGGGGFGGGGGGGGGGGGGGGGGGGGGGGGGGGFGCGFFCGGGGGGGGGGGGGGGGGGGGGGGGGGGGFCBF:EGGGGGGGGGGGGGGGGF==FDGEDGGGGEG+:CFFEGGEGGGEEGCGFBCFGGGECGEGGGGG9CEE<):CCCFDDDGDGDGGDEFGGDGGB37,*88CED*96C4:+:455)))(1:>)0))2A>@))0)1/8;)*2(-(,(,-)))(4.1(10741(
@M03506:14:000000000-AKVR1:1:1101:11352:3842 2:N:0:28
TCGGACTACAAGGGTTTCTAATCCCGTTTGCTCCCCTAGCTTTCGCGCCTCAGCGTCAGTATTGGGCCAGATGAGCGCCTTCGCCACCGGTGTTCCTCCTGATATCTACGCATTTCACCGCTACACCAGGAATTCCCTCATCCTCTCCCATACTCAAGCCAAGCAGTTTGGGATGCAGATCCTCGGGTGAGCCGAGGGATTTCACACCCCACTTACTTGACCGCCTACACGCCCTTTACGCCTAGGGCTTCCGACCAACGCTTCCGCCCCCCGTGTTACCGCGGCTGCTCGCGCGACGTCC
+
CCCCCGGGG-FGGGGGGGGFGGGGGGGGGGGGGGGGGGGGGGGGGGGGGGGGGGGGGGGGGGGFGGGGGGGGGGGGGGGGGGGGGGGGGGGGGGGGFGGGGGGGGGGGGGG7CF<FGGGGGGGGFGGFGGGGGCFGGGGGGGGGGF8FFFGGGFG;BEFGF?EGGGGFFFGDFGGGGGFGGGGGDDEAEBBGGG5*=C*71A,,CEGGEG4CEFFE@C+?4CCEDGBFF4)CFFFG):6*2:****/7CCF:5))9/(9/;>>36*15CEGFE*/2;)9C(,,-44(7:*,2)2()))((-
@M03506:14:000000000-AKVR1:1:1101:20920:3859 2:N:0:28
TCGGACTACAGGGGTTTCTAATCCTGTTCGCTCCCCACGCTTTCGCGTCTCAGCGTCAGTACCGTCCCAGAGAACCGCCTTCGCCACGGGTGTTCTTCCCGATATCTGCGCATTTCACCGCTACACCGGGAATTCCATTCTCCTCTTCCGGACTCTAGCCAGATGGTTTCCGCCGACAGCTCGAGGTTAAGCCTCGTGTTGTCGCAGCAGACCTACCTGTCCGCCTACACTCTCTTTACGCCTCATACATCCGGATAACGCTTGCCCCCTCCGTTCTACCGCTGCTGTTGGCCCGTAGTTT
+
CCCC8FGGGFDDEECGDGGGFGGGGGFFCFF@EFGGGGGGGGGAFGGGGCFFGGGGGGGGGGGC,B+BCACGDCF,+C@FG?DGDEGDDFE@BFE?FFAFGDGG+AFFGEG7?EGGGGFGGGEGG,BB+@@7,DC3CEFF9F9@EDFEF77;B*53,@>??7,,5,?,12DBCGG:58?C8F=:=*3:++2;++3;**=E*>E****/*277**<CCC6A4*/:CD:FC<6:79*2)*1*/**1*3+*+<C?3.***)228>)**+38*)*0)1+**.*3-(1(-,)*)*40)-(930,))
@M03506:14:000000000-AKVR1:1:1101:16858:3867 2:N:0:28
TCGGACTACTAGGGTATCTAATCCTGTTTGCTCCCCACGCTTTCGCACCTCAGCGTCAATATGTGTCCAGTAAGTCGCCTTCGCCACTGGCGTTCTTCCGAATATCTACGAATTTCACCTCTACACTCGGAATTCCACTTACCTCTCCACAATTCTAGCGATGCAGTCTTAAAGGCAATTCCGGAGTTGATCCCCGGGCTTTCACCTCTAACTTACAAAGCCGCCTACGTGCGCTTTACGCCCAGTAATTCCGAACAACCCTAGCCCCCTCCGTATTACCGCTGCTGCTGCCACGGGTTTC
+
CCCCCGGGGGGGGGGGGGGGGGGGGGGGGGGGGGGGGGGGGGGGGGGGG<FGFGGGGGGGGGGGGGGGGGGGGGGGGGGGGGGGGGGGGGGGGGGGFFFGGGGGGGGFGGGGGGGGGGGDGFGGGGGGG7=F7A;FGEFDDFFFGGGGGGFFFFGGEDGE6DEG9DFGGGG9A,@F88DAD,AEEE6@9,,@;@8CCGGGGFGFFC,4C78C@C,9+=*48CDEG8>A:85*5>DD2C;/:E3CC=+;?+A62=DDC<<*7;45C685?)9)5C5;C)0<86((-))1,92(),4)).--)
@M03506:14:000000000-AKVR1:1:1101:8165:3879 2:N:0:28
TCGGACTACAAGGGTATCTAATCCCGTTTGCTCCCCTGGCCTTCGTGCCTCAGCGTCAGGAACTGTCCAGAGACCCGCCTTCGCCACTGGTCTTCCTTACGATATCTACGCATTTCACCGCTACACCGTAAATTCCAGTCTCCTCTCCAGTCCTCAAGCACGGCAGTATCGAATGCAGTTTCGGAGTTAAGCTCCGAAATTTCAAACCCTCCTTACCGCGCCGCCTACGCACCCTTTACGCCCAACGAATCCGAACAACGCTTGAGACCCCTGTCTTACCGCGGCACCTTTCCACGGTTTA
+
CCCCCGGFGGGGGGGGGGGGGGGGGGGGGGGGGGGGFFFGGGGGGGGGGGGGFGGGGGGGCCGFGGFGGGFGGFFGEEFGGD7FGCFGGCEGDEFEFGGGGGGGGGGGGGGGCFGGFG<FEGDEGFF7?F77EFGGGCGFFGFGG;DC9EECDGFCGFDCCE=66C?CAFEGG8DEEGC<@DEGGGEFGEFF,<DEDC*C@:?,,5C7***3;F?FF4ACDDDED5>FEGAGD:5*.;C8CE)****)5/A)))*19:D/)05**+*9;)9))2+<+-9+4>6-0((00)))*))1)0(-(
@M03506:14:000000000-AKVR1:1:1101:9212:3889 2:N:0:28
TCGGACTACAAGGGTATCTAATCCTGTTTGCTCCCCACGCTTTCGCACCTCAGCGTCAATATGTGTCCAGTAAGTCGCCTTCGCCACTGGTGTTCTTCCGAATATCTACGAATTTCACCTCTACACTCGGTATTCCACTTACCTCTCCATAATTCTAGCGATGCAGTCTTAAAGGCAATTCCGGCGTTGAGCCCCGGGCTTTCACCTCTAACTTCCAAAGCCTCCTACGTGCGCTTTCCGCCTAGTAATTCCGGACACCGCTGGCCCCCTCCGTACTACCGCGTCTGCTGGTACGGCGTTT
+
CCCC?@:FGDFEE@F<EFEEFFFFGGEFC<FFGGG;FGGGGE,ECFC@@@FGGFDGF:FFFGGG,EFGFGGD<DFF@F@CEFFGGEEFD?B,CFEAFFFE7:FDGG<CFG7=A?AFGGGG@EFGFCFGF:+,AFGFFFFEFCEEFFD,=,,6;EGGCCFCC=BE,@ECFGC,63,@,@FGGGFE+BEGGD33@?*:**5;D9<>DC,,,*+55:,>F++,2?*,/0***0)4))57(++*3=*:;2+++5CA)):79(9*75))18@>*)175551A)9C6(2(44?4)/2,*)(9))-(-
@M03506:14:000000000-AKVR1:1:1101:23915:3906 2:N:0:28
TCGGACTACCGGGGTTTCTAATCCTGTTTGCTCCCCACGCTTTCGTGCCTCAGTGTCAGTGCTGGTCCAGGCAGTCGCCTTCGCCACAGGTGTTCCTCCCGATCTCTACGCATTTCACTGCTACACCGGGAATTCCACTGCCCTCTACCGCACTCTAGATCGCCAGTCTCCAATGCCATTCCCCGGTTGAGCCCTGGGCTTCCCCATCTGCCTTAACGTACCACCTCCGCTCGATTTACTCCCCGTCATCCCCATTAACGCTCGCACCCTTCGTATTTCCCCTGCGCCGTGCTCGAGTTTC
+
@CB@CGEEGGGDCFGGGGGGDGGGGFFGGGGDFGFGGGGGGGGGGGFEGGFC<FFFGG9CEGFF8E<FC8FFFEFGGGGGGF<FG7FF,BBFF=FFGEFED7CFGGG9FDGD7C<?CFG<<E?FFFG7:BCCFE9FAFCFF>DD?8,@DE7+@EDFADFFGDE>CEG,@FG,<9D6C9FGFGG65*5*=:,>CE,4**47,85,=0CG,++0=+5,4*.2:*1=92);7C)=C))3,+3+5<7*)2/)2+0)).*2*)*/)0))/*1)/75;5>880)*0).,,4(-)(0(4).,).0-64
@M03506:14:000000000-AKVR1:1:1101:13576:3910 2:N:0:28
TCGGACTACCAGGGTATCTAATCCCGTTCGCTCCCCATGCTGTCGTGTCTGAGCGTCAGATGCGAGCCAGGACGCCGCCTTCGCCTCTGGGGTTCCTCCGGATCTCTACGCATTTCACCACTACACCCGGAATTCCACGTCCCTCTCTCGCTCTCTAGACTGCCAGTCTGGCGTAACCTCGCCCGGTTGAGCCCGGCGCTTTCATACACCACTTAACAGCCCGCCCGCACACCCTTTCCGCCCAGTAACATCTGCTAATGTCTGCCACCTCCGTTGTACCGCTGCGGCTGGCACCTCATTA
+
CCCCCEEGGGGGECE@FGGGFGGGGGFGGGGEGGFEEGCFEGGGGGDEFEG<EFCGGGGFGFC:FGGGGG?7CFECCGFGGGGGGGGGGF,FCFGCAEGGG7FCCFEC?FGFB49<EE<CADECBEGGGCB+DCFC9F:FGDEGF8DFG888DF<FF7,5;FG6,@>DEA3FEGCG5CCF8;CC55CG*6:<:CCCCE*789FCFCEFF4*:<*3<:7?F7D5/C).755):D)0C:*1:;59D*3+8+3+/*1*2*)*+****2<+==4*)09C**670(3(-((()(0,,7,(*))).)
@M03506:14:000000000-AKVR1:1:1101:17658:3928 2:N:0:28
TCGGACTACCGGGGTATCTAATCCCGTTTGCTCCCCTGGCCTTCGTGTCTCAGTGTCAGGAACTGTCCAGAGACCCGCCTTCGCCACTGGTCTTCCTCATGATCTCTACGCATTTCACTGCTACACCATGAATTCCAGTCTCCTCTCCAGTCCTCAAGCACCGCAGTATCGAATGCAGTTTCGGAGTTAAGCTCCGAAATTTCACACCCGACTTACGGCCCCACCTACACACCCTTTACGCCCAATGAATCCGAACAACCATTGAGACCTCTGTATCACCGCGGCTGCCGGCAACGGGTTT
+
CCCCCGGGGGGGGGGGGGGGGGGGGGGGGGGGGGGGGGGGGGGGGGGGGEGGGGGFGGGGGGGGGGGGGGGGGGGGGGGGGGGGGFGGGGGGGGGGGGGGGGGGFGGGGGGGGGGGGGGGGGGGGGGGGGGEGGGEGGGGGFFGGGFFCGGGGGGGGFC?EE6C8EEGFGGFGCFGGF=DFGGGCE:?E9,=;@C>8:5CEFFG:,1A??4CEDGGGGF*):8CD;;F??*C<>A7=FF:CEDGC2++<+>).:5))29*)197*+26E4464*+<0)8:(3102((.(0(3.7(1>)-1-
@M03506:14:000000000-AKVR1:1:1101:13403:3948 2:N:0:28
TCGGACTACAGGGGTATCTAATCCTGTTTGCTCCCCACGCTTTCGCACCTCAGCGTCAGTACCGGACCAGTGAGCCGCCTTCGCCACTGGTGTTCTTCCGAATATCTACGAATTTCACCTCTACACTCGGAGTTCCACTCACCTCTTCCGGACTCAAGCTTCCCAGTATCAAAGGCAGTTCTGGAGTTGAGCTCCAGGATTTCACCCCTGACTTAGAAAGCCGCCTACGTGCCCTTTACGCCCAGTGATTCCGAGCAACGCTAGCCCCCTCCGTCGTACCGCGGCCGCCGGCCCGAATCTC
+
CCCCCGGGG9FFFGGGGGGGGGGGGGGGGGGGGGGGGGGGGGGGGGGGGEGGGGGGGGGGGGGEGGGGGGGGCFGGGGGGGGGGGGGGGGGGGGGGGGGGGEGGGGGGGGGFFGGGGGGGGGGGGGFDFG:FGGGGGGGGGGGGGFFGGGG6EGFEGGGGGGFGGFGGFG9FFGGGGE@AFGFEFCFGE9DF;DC8D,8CCFGGGGGC*3*;E7;9FD6C<FGDGG4AE*)1*.);4CA*3>C*1+0+<BF=4>)>D0*15.797;FBGF*75/*/2(<=06((,(-)()(4)(()))-..
@M03506:14:000000000-AKVR1:1:1101:10317:3979 2:N:0:28
TCGGACTACAGGGGTATCTAATCCCGTTCGCTCCCCTAGCCTTCGCGCCTCAGCGTCAGGTTCGGCCCAGGGGGCCGCCTTCGCCACGGGTATTCCTGCTGATCTCTACGCATTTCACCGCTACACCAGCAATTCTACCCCCCTCTACCGTCCTCTAGCTCACCAGTTTACAAAGCACCCTCCCCGTTGCGCAGGGAGATTTCCCTTCGTACTTGGTGTGCCGCCTGCGCGCCCTTTACGCCCAATTACTCCGGACAACGCTTGCCCCCTACGGATTTCCGCGGCTGCCGGCACTTGTTTT
+
CCCCCGGGGGGGGGGGGFGGGFFGGGGGFGGEGGGGGGGGGGGGGGGGGCF8FFGEGEEGGGGEG@CCC8FEGGEGGGGEGGBFGBC+@FGGFGGGGCDEGF9?EGG<B4@FFGGFAFGGG:BCGGG7FF,@FGGFCGGFGGDCEGGGGCFDECF;EAF<FCBF?:CEGGGGC?:F66E84ACC;8/=**1**3::;E*6CGG+>:<C*8**/:A6*1)*:C):D73855)*)077>*8;;:C<CC+90@C@)7*5)(7*55<39@+5E3*8)**21)*<(49907(),)(,)-(2*1),.
@M03506:14:000000000-AKVR1:1:1101:25677:3996 2:N:0:28
TCGGACTACCGGGGTTTCTAATCCTGTTTGCTACCCACGCTTTCGCGTCTCAGCGTCAGTTGTCTTCCAGGTGGCCGCCTTCGCCACAGGTGTTCCTCCTGATATCTACGAATTTCACCTCTACACCAGGAATTCCGCCACCCCCTCCGACACTCAAGCCTAGTAGTATCGGACGCAGTTCCTTGGTTAAGCCAAGGGATTCAACGTCCGACTTCACAAGCCGCCTACACGCGCACTACTCCCAGTAATTCCGACCAACCCTTGCCCCCCCCTCACTACCGCGGCAGCTGGCACGGACTTC
+
CCCCCGGGGGGGGGGCCFFGGGFGGGGGGGGGDFGDEFGDFFGGGGG:EGFGGGG7FGGCFCFCFCFGCG8<FCGGGGGGGFCFGEGFGC?=FCB,BE8EFA,AFE9FFF@BA7FDFFG=<=ADGFGBF>D8F,AFGGGGC@8EEGG6=+>C>DFC,,@C,AB3,@;D,@8**@*>@8;DFG:DFF2=C,?DFC,/A*8,5*5>CE:C79)C*5+36+*/4977>D>F65)*9))),9?0<6970++9+0<?).))91<*87)0*++0?@C5)*2*<<?*40,41((51/,().(5))(.)
@M03506:14:000000000-AKVR1:1:1101:14254:4001 2:N:0:28
TCGGACTACCGGGGTTTCTAATCCCGTTCGCTCCCCTAGCTTTCGCGCATCAGCGTCAGTGTCGGCCCAGCAACCCGCCTTCGCCGCAGGTGTTCCTCTTGATATCTACGCATTTCACCGCTACACCAAGAATTCCAGTTGCCCCTTCCGCACTCTAGCCCCGCAGTATCGGTTGACCTTTCCGGGTTAAGCCCGGAGATTTCACAATCGACTTTCGGTGGCCGCCTACGCGCCCTTTACGCCCCGTAAATCCGAACAACGCTTGCCCCCCCCGTCTTACCGCCGCTGCTGGCACGCAGTT
+
CCCCCGGGGGGGGGGGGGGGGGGGGGGGGGGGGGGGGGGGGGGGGGGGGGGGGGGGGGGGGGGGGGGGGGGGGGGGGGGGGGGGGGGCGGGGGGGGFGGGGDFGGGGGGGGDFEFF9CGGGGGGGGGCGFBFFGGGGGGGGGGGFFGGGGGGG>DCE<E@BEGE55CFGGGDCEGGGGGFGG?EGGGGFGGFGGGG*5/?9CF7F9=A7D4>C3+095<*)4<*9<B309>*9:;57DFG=55>)7C@5C+7)577<05F55.7<8+7CBG>B31*2-*08(-(46(03?),)(,9)0435
@M03506:14:000000000-AKVR1:1:1101:19462:4012 2:N:0:28
TCGGACTACCGGGGTATCTAATCCTGTTTGCTCCCCACGCTTTCGCACCTCAGCGTCAGTATCGTCCCAGGTCGCCGCCTTCGCCACCGGTGTTCCTCCCGATATCTACGAATTTCACCTCTACACCGGGAATTCCGCGACCCTCTTACGTACTCTAGCCTGCCAGTTTCGGATGCACTTCCTCAGTTGAGCCAAGGGCTTTCACATCCGCCATAACAGACCGCCTACGTGCGCTTTACGCCCAATACTTCCGACCAACGTTTGCACCCCCTGTATTACCGCGGCTGCGGGCCCAGGGTTG
+
CCCCCGGGGGGGGGGDGGGG9FEFGGGGGGGFFGGGGGGGGGGGGGGGGGGDGGGGGGGFGGGGGGGGGGGGGFGGGGGGGGGDGGGGC7F7FFFGAGGGG7FGDABFFGG<FFFGGGGEGGGGDGGGG>F@DFFGGGGEGGGGGGGGGGGGGGGG9@DGGGGGF?B?GGEG>::C7FGFGGFGCGCG79EGFF<CFGGFFFGEGF+<FD*57DFFGGF*/19CDDEFGG4*9@:34778CC7<F:<)30<=3)))).9:>?)7?+3727))57C9+4@2(419((-)()(4),-*05.4(
@M03506:14:000000000-AKVR1:1:1101:13681:4017 2:N:0:28
TCGGACTGCAAGGGTTTCTAATCCTGTTTGCTCCCCACGCTTTCGCGTCTTAGCGTCAGAAACCGTCCAGATAGCCGCCTTCGCCACTGGTGTTCTTCCCAATCTCTACGTATTTCACCACTACACTGGGAATTCCACTATCCTCTCCGGTCCTCTAGTCATCCAGTCCTGAATGCATTTCTTGAGTTGAGCCCAAGGCTTTCACATCCAACTTGGACAACCGCCTACACGCGCTTTAAGCCCAGTACTTCCGAACACCGCTCCCCCCCTTCGCCTCCCCGCGGCTCCTGCCACGCTGTTA
+
CCCCCGGGG-CFGGGFGGGGGGGGGGGGGGGFGGGGGGGGGEGGGGEGGGGGGGGGGGEFGGGGGGGGGGGGGGGGGGGGGGGGGDCFGGFGGGGGGGGGGGGGFGGGGGGFGFEGFGGGGGGGFFFGGGGGGGGGGEFFGGGGG;EFGGEGGGFGEEFF9CFGGDGGFCFCFF9>FDFGEFE;<6DEGE8,,5>+D6FFC;E7EAFF6C59C:EG4>AGGGGDGGAF6F4EC>;5<++05<7476++1+58))5C<(>*<8))9:C5C@*7)**/*.)/(42176().7,4/51)).())
@M03506:14:000000000-AKVR1:1:1101:12754:4088 2:N:0:28
TCGGACTACAAGGGTTTCTAATCCTGTTCGCTCCCCACGCTTTCGCTCCTCAGCGTCAGTTACGGCCCAGAGATCTGCCTTCGCCATCGGTGTTCCTCCTGATATCTGCGCATTCCACCGCTACACCAGGAATTCCAATCTCCCCTACCGCACTCTAGTCTGCCCGTACCCACTGCAGGCCCGAGGTTGAGCCTCGGGTTTTCACAGCAGACGCGACAAACCGCCTACGCGCTCTTTACGCCCAATAATTCCTGATACCGCTTGCCCCCTCCGTTTTACCCCGGCGCCCGGCCCGGAGTTC
+
CCCCCGGGG-CFGGGGGGGGGGGGGGGGGGGGGGGGGGGGGGGGGGEGGGGGGGGGGGGGGGGGGGDGGGGGEFGGFGGGGGDFGGGGGG=,8BFGGGGGGGGCFGGGGGGEGGGGFGGEGEGGGGGFG7FGEGCFFFGGC;EGCF?DGGGGGGGGGGGGGGG?FGGGG+@>CCFGGFCECEEG8E:A8@DEFCGDGGF*;7,1=FCF,08553*//5:6<FDGD75:5)7E5B5*)**A?G3*1:C4AFC***2>>)9E))0/7EE35)*))*+3/:?+(4((((()(),3)(-)0),.)
@M03506:14:000000000-AKVR1:1:1101:13051:4093 2:N:0:28
TCGGACTACCAGGGTATCTAATCCTGTTTGCTCCCCACGCTTTCGCACCTCAGCGTCAATATGTGTCCAGTAAGTCGCCTTCGCCACTGGTGTTCTTCCGAATATCTACGAATTTCACCTCTACACTCGGAATTCCCCTTACCTCTCCACAATTCTAGCGATGCAGTCTTAAAGGCAATTCCGGAGTTGAGCCCCGGGCTTTCACCTCTAACTTACAAACCCGCCTCCGTCCGCTTTACCCCCCGTAATTCCGAACACCGCCACCCCCCCCCGTATTCCCCCGCCCTCTGGCCCGGACTTC
+
CCCCCGGGG-EFGGGGGGGGGGGGFGGGGGGEGGGCEGEEGGGGGGGGG8FFFGGFDEEGCFGGCEFGGGGGFGCFEFGG@GCFG,FGGE<EF7FGEFGGGDEFGFCFGFE<FFEGGGG,4E?EFG9A<:C?F,FD,=FDFGG9E@EFEC8,ECDEG8DG>@>E=,7@==DF,D,D,@DA>DFECC@7E9,>CFCCE>C*@3DAFG,4,8+2=29DG>F,:C5=DD);51)2))293+1+>AD)/285*++96)*))(1*)))*9?EB?)93</2*067E0(((4(-5(/).)41)))(.-
@M03506:14:000000000-AKVR1:1:1101:19789:4115 2:N:0:28
TCGGACTACAAGGGTATCTAATCCTGTTTGCTCCCCACGCTTTCGCACCTCAGCGTCAATATGTGTCCAGTGAGTCGCCTTCGCCACTGGTGTTCTTCCGAATATCTACGAATTTCACCTCTACACTCGGAATTCCACTCACCTCTCCACAATTCTAGCGATGCAGTCTTAAAGGCAATTCCGGAGTTGAGCCCCGGGCTTTCACCTCTAACTTACCAAGCCGCCTACGTGCGCTTTACGCCCAGCAATTCCGACCAACGCTAGCCCCCTCCGTCTTACCGCGGCTGCCGGCCCGGAGTTT
+
CCCCCGGGGGGGGGGGGDFGFGGGGGGGGGGGGGGGFGGGGGGGGEGGGGGGGGGGG:FCFGDFGGFGGGGGGGFGGGGGGG@FGGGGGGC8FFGGGGGGGDGGGGFFGDFFGGGGFFGGGDGGFGFGFGGDFGFGGGDF8EF9F@DFFF8DFGGGGGGGG?>EEDFFCE,A9E9E88DFGGGE6:CF7@88,+:+875:D5D7DFCF,A=D9F7,*2*,17):84?F5C)1:)01(;+**27*5*3)3<@F)5))1.>:>3))90;B8575)9*2;28<(71(,(-7(0(-)44C5)(3)
@M03506:14:000000000-AKVR1:1:1101:16989:4135 2:N:0:28
TCGGACTACAAGGGTATCTAATCCTGTTTGCTCCCCACGCTTTCGTGCCTCAGTGTCAGTGCTGGTCCAGAGAGCCGCCTTCGCAACTGATGTTCCTCCCGATCTCTACGCATTTCACTGCTACACGCGGAATTCCATCCCCCTCTGCCGCACTCCAGCGATGCAGTCACAAATGCAGTTCCCAGGTTAAGCCCGGGGATTTCACACCTGTCTTACATCACCGCCTGCGCACGCTTTACGCCCAGTAATTCCGCTTAACGCTTGCCCCCTACGTATTACCGCGCCCGCTGGTCCTGTGTTT
+
CCCCCGGGGGGGGGGGGGGGGGGGGGGGGGGFGFGGGGGGGGGGGGGGGGGGGGGGGGGGFGGGGGGGGGGGFGGGGGGGGGGGGGGGGGGGGGGGGGGGGGGGGGGGGGGGDEEFEGGGGGGFGGEGEGG@GGGFDFGGGGGGGGGGGGGCGGGGGGGGDFCCECFGGGF@FGGGGGGGGGCBG5EEGCCGGDGGGDDEGCGGC?FECCFGGGGGGD10>C3C<C:FCD>EGEEG?F?=GEGGC?+7<0<FF)/9C)*27)81*+<)*)*07D0+<<BG((,(((,)(0(.14)21)-3(
@M03506:14:000000000-AKVR1:1:1101:13508:4149 2:N:0:28
TCGGACTACAGGGGTATCTAATCCTGTTTGCTCCCCACGCTTTCGTGCCTCAGCGTCAGTATCGGGCCAGTGAGCCGCCTTCGCCACTGGTGTTCTTGCGAATATCTACGAATTTCACCTCTACACTCGCAGTTCCCCTCACCTCTCCCGAACTCAAGATCTTCAGCATCAAAGGCAGTTCTGGAGTTGAGCTCCAGCATTTCACCCCTGACTTAAAGCCCCGCCTACGCCCCCTTCACGCCCAGCGCTTCCGAGCTACCACAGCCCCCTTCCTATTCCCCCGCCGGCAGACCCCAGTGTC
+
CCCCCGDEF-6EFGBGGGGG9CFGFF@FDEAC9CF@,F@FCCCGEGGFGEEFGFEFGGC;,,EFEDEGDFG9FFGGG@C=CFFGDEGFF,A==CCEEGDCCFFGFG9@FFE<AEFGFGG,4=DFAF,AF@:FGFGA,E?F,>EC8?FB=E7+>6==E,,3@=@E,E,;,@,EC,4@,8;ED,=,<:D7,E33@3>,@1@:D7@:D?7>7***,5,5+=+0*8:5)18;5).:<B5*(*/**=)*1*:)**2)))1))4C*)).192/./)0))2+03:66071(3((8()(,)(,/)/)).
@M03506:14:000000000-AKVR1:1:1101:26023:4152 2:N:0:28
TCGGACTACAAGGGTTTCTAATCCTGTTTGCTACCCACGCTTTCGTGTCTCAGCGTCAGAAGTTGTCCAGTAAGCTGTCTACACCACAGGTGTTCCCCCTGATATCGTCGCATTTCACTGCTACTCCAGTGATTCCGCTTACATCTCCCACTCTCAAGTACTCCAGTTTCCGCCTCACCCTCTCGGTTAAGCCGGGAGATTTCACAACAGACTTAGAGCACCGCCTAAACATTCTTTACGCCCAGTAATTCCGAACAACGCTCGATGCCGTCGAATTCCCGCGGCTACTGCACTTGATTTT
+
-@9C<:FGC-CF8F@-BF,<6C9EFE,CFGGG9,,;ECG:@@F,BFDAF,C,,<+66B,C9<F,<C<6CFFF9,66,@EE<9C@,DFFGGGGFGFF,::+==?FC,,,:@+@F7FEFG9F?CFE,A8,=,9,C9,:9?=+@F,9;>DFG@E,@=D,@E,47@DFC,7DFGA++6+6=?C8ED8=3+@>+>D9,5:6++3@7C,355<C>5C5,;9,:8@,?7****)),*+,+1=787+***)213+1+51+)0*99=5*:5)))*3)+0*)0)*+/)1+2(4((-(70*))0-)*7@)))
@M03506:14:000000000-AKVR1:1:1101:10172:4158 2:N:0:28
TCGGACTACCGGGGTATCTAATCCCGTTTGCTCCCCCAGCTTTCGCGCCTCAGCGTCAAGAACAGGCCAGGCAGCCGCCTTCGCCACTGGTATTCCTCCCGATATCTACGCATTTCACCACTACACCGGGAATTCTGCTGCCCTCCCCTGCCTTCAAGTCGAACAGTATCGAATGACCCTCCCCAGTTAAGCCGGGGGCTTTCCCCTTCGACTTATTCGACCGCCTGCGCGCCCTTTCCGCCCAGTAACTCCGGCCAACTCTTGCCCCCTACTTATTACCGCGGCTGCGTGCCCGTTGTTT
+
CCCCCGGGGGGGGGGGGGGGFGGGGGGGGGGCFFGGGGGGGFGGGGGGGGG?FGGGGGGGGFGA<FGGGGGGDGGGGCCEDGGEE7FGGGGGDGGGGGCGGGCEGGGDFGGGGEGGGGGGGGGGGGGEG7FEFGDGFGGFGDFGF@BEFFF:CACFFGFF>E+,5<DC=E><DC?DFGGFFAE>,BDC?2DFFGE*C5:*:*0++*0*=59C:/+022599C3C<*)7*/)*)005,*9*1:<*1<+/+0C))0)/5(9**/*020+.?)*)*2+3<4@?(2(32((),)(-)((1004,(
@M03506:14:000000000-AKVR1:1:1101:5372:4160 2:N:0:28
TCGGACTACCAGGGTATCTAATCCTGTTTGCTCCCCACGCTTTCGTACCTCAGCGTCAACAGTCGTCCAGTGAGTCGCCTTCGCCACTGGTGTTCTTCCGAATATCTACGAATTTCACCTCTACACTCGGAATTCCACTCACCTCTCCGACGTTCTAGCGATGCAGTCTTAAAGGCAGTTCCGGAGTTGAGCCCCGGGCTTTCACCTCTAACTTACAAAGCCGCCTACGTACGCTTTACGCCCAGTAATTCCGAACAACCCTAGCCCCCTCCGCATTACCGCGGCTGCTGGCCCGGAGTTA
+
CCCCCGGGGGGGGGDGGGGGGGGGGGGGGGGGGGGGGGGGGGGGGGGGGEGGFGGGGGGGGGGGGGGGGGGGDGGGGGGGGGGGD,CFFFFGGGGGGGGGGDGGGGFGGGGGGGGGFGGGGCFFGGEFFE7FGGFGCFGGGGGEDBFGGGGGGGGGGFGG8EEEFGFGF:FFGGGGFGGFFGDD+@*@CCCGGFCE5CEEEDCCGF,,,;:CFDCE7BAEFGGGGGDFECFGDD5537+*/C:DFFC=FEGF?>C3)37*)7?4C68>G)>:)***269C4;F(((,5:FFF)(()))-()
@M03506:14:000000000-AKVR1:1:1101:19981:4172 2:N:0:28
TCGGACTACAAGGGTATCTAATCCTGTTTGCTCCCCACGCTGTCGCGCCTCAGCGTCAGCAACAGCCCAGCAGGCCGCCTTCGCCACTGACGTTCTTCCCGAGCTCTACGCATTCCACCGCTACACCGGGAATTCCACGCACCTCCCCCATACTCCAGCACCACAGTTTCGCTTGCAGGCTCTGCGTTGAGCCCATAGTTTTCACAAGGGACTTGTGTCGCCCGCTACGCGCCCTTGACGCCCAACAATTCCGAACAACGCCTGCACCCCCCGTCGTACCCACTCCGTCGGCCACGCGTTC
+
CCCCCGGGGD9E<CFFFGGG9EFF9FEFGG9E<FFGGGFEGGGGCFGG7,@E@<C@CF:FGGGGAFCEFFGGGFEF:>FFFGGGF=ECFG,,CFFGFGFAFB++6AECFGGGGGGGAFBE>:+6,,EC@3@BFGFF9F++@CE,@,:CEEG,@EFF65,3@FGGC8F,,@:**11D6B>C,:4DC>EC**,64=,,5C1<++3<9++***/**;+>6*+*2***2<5:=))/97DG(0)*/>5**22)<++00.*>7,**0877<03?*09))1**2,)*))((((()..(3>03)0<,((
@M03506:14:000000000-AKVR1:1:1101:22157:4181 2:N:0:28
TCGGACTACCGGGGTATCTAATCCTGTTTGCTCCCCACGCCTTCGCACCTCAGCGTCAATACCTGTCCAGTGATTCGCCTTCGCCACTGGTGTTCTTCCGAATATCTACGAATTTCACCTCTACACTCGGAATCCCACTTACCTCTCCACAATTCTAGCGCTGCAGTCTTAAAGGCAATTACGGAGTTGACCCCCGGCCTTTCACCTCTAACTTACAAACCCGCCTACCTTCGCTTTACCCCCAGTCATCCAGAACTACCCTAGCCCCCCCCGTTTTCCCGCCTCCGCTAGCCCGCCGTGC
+
<@<8C@:FFFGGCEFGC9CEGCFCFAFGFGG9FDCCF:F+<6@FGGGGCCE<FGD@F,@@@EEF@CFFGFFGGGEGDFEF@G@,B:FGAEB@CFFEDEFEFCF?FGAB<@+BFDFF<,FC<?FGGG99?+>FF,4A?F:=,@FBE,D8BF,,33,@@:;C+13+=EGGGDG,EDGE?BFF,,18>+@C7,,@,:*@>*4;,4>,>??4,*+:C:7;8@=64/5=D5);*2+<*)0//:;+A5<9*=+9+0A)/**2*)22865*9C6B*)1759*+1)/<61(,,(,7:)(,016).04-(
@M03506:14:000000000-AKVR1:1:1101:8506:4199 2:N:0:28
TCGGACTACAAGGGTATCTAATCCTGTTTGATCCCCACGCTTTCGCGCTACAGCGTCAGAAACTGGCCAGTGAGCCGCCTTCGCCACCGGTGTTCTTCCCAATATCTACGAATTTCACCTCTACACTGGGAATTCCACTCACCTCTCCAGTCCTCAACGCCTCGCAGTCCCAAAGGCCATCCCTGAGTTGAGCTCAGGCATTTCACCTCTGGCTTGCAAAACCGCCTACGCGCGCTTTCCGCCCAGTAATTCCGAACACCGCTAGCCCCCTCCGTATTACCGCGTCTGCTGGCACGGAGTT
+
CCCCCGGGGGGGGGGGGGGGGGGGGGGGGGGGFGGGGGGGGGGGGGGGGGGGGGGGGGGGCEGGGGGGGGGGGGGGGGGGGGDGGGGGGGGGGGGGGGGGDGFDGGGGGGGGGGGG9FGGGGGGGGGGGGGGGGEGGGFGGGGFGDGGGCEFDFGGG,3CEGGGGGGCFCFGF6FFFEFGFFFGF?GEGCFFFFGGGGGG8CFG7CF6CG>DFGG=8?+=CGD*/CE36<>5DEDC@C*<CGG<5C+99C967?D*>0*2..7)9ED)C:>8.)228(*0<(((((,.-8,4>:<D)7((.
@M03506:14:000000000-AKVR1:1:1101:7655:4200 2:N:0:28
TCGGACTACAAGGGTATCTAATCCCGTTTGCTCCCCTGGCCTTCGTGCCTCAGCGTCAGGAACTGTCCAGAGACCCGCCTTCGCCACTGGTCTTCCTTACGATATCTACGCATTTCACCGCTACACCGTAAATTCCAGTCTCCTCTCCAGTCCTCAAGCACGGCAGTATCGAATGCAGTTTCGGAGTTAAGCTCCGAGATTTCACACCCGACTTACCGCGCCGCCTACGCACCCTTTACGCCCAATTAATCCGAACAACCCTTGAAACCTCCTCATTACCCCGGCTTCTTCCACCGCGGTT
+
CCCCCGGGGGGGGGGGGGGGGGGGGGGGGGGGGGGGGGGGGGGGGGGGGGGGGGGGGGGGFGGGGGGGGGGGGGGGGGGGGGGGGGGGGGGGGGGGGGGGGGGGGGGGGGGGGGGGGGGGGGGGGGGGGGGGAFGGGGGGDGGGGGGG,EFGGGGGGGGFGGGGEEFC:E>GGGCFACGGGGEE6BCFAGGGGFGC8>5CDCE:CCCEGGGGGDDGFDFGDGGGGGFFCCEGGFFF@7A5?EDC3201:+<@).*9)(/:55)**++*209))*0<<4@9(4902((7-*)-0)()).(-,
@M03506:14:000000000-AKVR1:1:1101:12175:4224 2:N:0:28
TCGGACTACCAGGGTTTCTAATCCTGTTTGCTCCCCACGCTTTCGCGCCTCAGCGTCAGTTGCGGTCCAGATGGCCGCCTTCGCCACCGGTGTTCTTCCCAATATCTACGAATTTCACCTCTACACTGGGAATTCCACCATCCTCTCCCCCACTCAAGCCAGCCCAGTCTCAAGCGCACTCCCCGGCCTGAGCCCAGGGCCTTCACACCCGACTTCCCAAGCCGCCTACCCACCCCTCACGCCCCACGACTCCGCACAACGCTTGACCCTTCCCTCCTACCGCCTCTCCCGCCACCGAACT
+
BCC?CEGFD-CF;-C<CFCFCFG<F@FFCEFFD<FC@FFCCFDFFGGGGEGCEGGEGG:EF9E7:@FEEF9CE8FGD7>@F@@FC:F=F+@>BFGGFEDG<AF8FG9?FG+=E=FG9FA,AEFFGGEF,A8,A=FE9E,DB@FBFDFFF+3@EGG,>F?=,=FGGG6:E,@,@<C@C**5,4@EED514*6,4@C5CF*=*/,5,49<EG37><*+*;*C*>57)55:C*709<))4*);**9)/1/)2/*)0)1/9(**05<77*+08)0))*+**(1<((1((((),)-(0((/)),((
@M03506:14:000000000-AKVR1:1:1101:25720:4224 2:N:0:28
TCGGACTACCAGGGTATCTAATCCTGTTTGATCCCCACGCTGTCGCGCCTGAGCGTCAGAAATGAGCCAGTGAGCCGCCTTCGCCACCGGTGTTCTTCCCAATATCTACGAATTTCACCTCTACACTGGGAATTCCACGCACCTCCCTCATCCTCAAGCCTCACAGTTTCAATGGCAGTTCTGGCGTTGAGCTCAGGGCATTCACCACTGTCTTGAAAAACCGCCTGCCCTCGCTCTACGCCCGAGAATTCCGCAACACTCTAACCCCCGTCGTCTTACCGCCGCCGCTGGACCGAAGTGG
+
CCCCCGGGGGGGDF<FFAFGGF<F9E@FFGGCF<,CC@@::FEEGFCCFG?FCCC@FFEAA8CEEF,CFEFGGCEDEGGGFFFGGDFFCC@C8?@F<F,:AFEGG,CFD7FDCDGF,,C=FEGGGGA:AB,44:?E?F+>C8C=D,+,@,,3,6E,883+@@BC,,,,7=,CD3,3C8@EF,@,,@E>:@:7>:6@D,8*,;,25C?C,9++,+,4*4+/*9)=7*8.*2)*):)*/+3:55)))**.++2/65D)1,*2)***21*)*)17)9C@8-*+(((--,(0()((..4/))-))
@M03506:14:000000000-AKVR1:1:1101:6818:4246 2:N:0:28
TCGGACTACCAGGGTATCTAATCCTGTTTGCTACCCACGCTTTCGCGTCCCAGCGTCAGTTGTCTTCCAGATGGCCGCCTTCGCCGCAGGTGTTCCTCCTGATATCTACGAATTTCACCTCTACACCAGGAATTCCGCCATCCCTTCCGACACTCAAGCTTGACAGTATCCAATGCAGTTCCTTGGTTGTGCCAAGCGATTTCACATGTGGCCTCCCAACTCGTCTACCCCCGCTCTACGCCCTTGATTTCCCACTCACCTTTGCCCCCTCTCTCTCACCGCGTCTGCTGACACACTGCTC
+
BC<B,@@<EDFGG>FGGGGG9FCCF9FFGGGF9FFEDG7C:66FCEGFE+@@F8:F@CEFGGFFGFFCFFC<CCA@+6CFFGFEGGE>C7F,:F,CF9=FB9?<FD,,C4+,A=FF,,C?E@FC9=E+,6+64:A<E77=+@@D,,@?CCE=CDEDFA96,,7@=FB,5E,,3,7@@,@,,,,7,,514*6@,,4;*=*=**,25::,2+**,*0,16/7*2*,22)@+1)*)).)(21*=:))2*+*+++******(0:*0***<85:)5))*30+46>(3(((((*))..*,(/)*)..
@M03506:14:000000000-AKVR1:1:1101:5612:4250 2:N:0:28
TCGGACTACAGGGGTATCTAATCCTGTTTGCTCCCCTAGCTTTCGCGCCTCAGCGTCAGTTGTGGTCCAGTGCGCCGCTTTCGCCACAGGTGTTCCTCCCGATATCTACGCATTTCACCGCTACACCGGGAATTCCACGCACCTCTCCCACACTCAAGCACGGCAGTTTCGCCTGCAGGCTCCGAGTTAAGCCCGGAGATTTCACAGGTGACTTACCGCACCTCCTACGCGCCCTTTCCGCCCAATAATTCCGCAACACGCTTGCCCACCTCGCATTACCGCGGCTGCTCACCCGAGGTTA
+
CCCCCGGGGGGGGGBFFGGGFGFGGGGGGGGGGGGGGGGGGGGGGGEGGGGGGGGGGEFGGGGGGGFGGGGGGGGGGGGGGGCDEDECGGGGGGGGGGGGGGGEGGGGGGGGEEFFGFGGG7:CAFGGE7FGFFGGGGGGGGG,,,@3DGGEG,,>8FG8DGGGDGFGGGGCEGGGGFCE,DCE5:*A,@C@F=C:5532>:EGGG+=F<CGC+CCF<)1:C*:**9?55):/7)94*/*2ADD<CCF77+8?)))).>*87)*1AF)27*5@)28*-9+(((,,(4)4*).)(()))((-
@M03506:14:000000000-AKVR1:1:1101:15219:4278 2:N:0:28
TCGGACTACAAGGGTATCTAATCCCGTTTGCTCCCCTGGCTTTCGCTCCTCAGCGTCAATATTGGTCCAGGATGCCGCCTTCGCCACCGGTGTTCCTCCAGATATCTACGCATTTCACCGCTACACCTGGAATTCCGCATCCCTCTCCCAAATCCAAGCCCTCCAGTATCGGACGCAGTTCCCCAGTTAAGCTGCGGGATTTCACGTCCGACCTAGTTGGCCGCCTACGAGCCCTCTACGCCCAGTAATTCCGAACAACGCTTCCCCCCCCCGCATTACCGCCGCTGCTGCCACGGAGTTA
+
CCCCCGGGG9FGGGGGFEGGGGGGGGGGGDGEFFGFFGGGGFFGGGCFGGGFGGGGGGGGGGGFDFFGCGGGGGGGEFGGGGGGGGGGGDFEGGGGGGGGG,EFEFGEGGGFE7EFCFFGGGGGGGGGFGGGFFFDGEGEGEGGG8BDGGF,6@DFGDGG+@DEGEADGGC@EEGG6CEGEGFG6EDFGG=C;D,=8E5=EFFCFFCFED<C*1+0;7;FDCDG58=FED>GG>;*8C?FGE3C9CC*+3<@45*))2<*)))/*0C>*89:@)2;*)99:0((,(())0).)8(7))-4.
@M03506:14:000000000-AKVR1:1:1101:10227:4279 2:N:0:28
TCGGACTACTGGGGTATCTAATCCCGTTTGCTCCCCTGGCCTTCGTGCCTCAGCGTCAGGAACTGTCCAGAGACCCGCCTTCGCCACTGGTCTTCCTTACGATATCTACGCATTTCACCGCTACACCGTAAATTCCAGTCTCCTCTCCAGTCCTCAAGCACGGCCGTATCGAATGCAGTTTCGGAGTTACGCCCCGCGATTTCACACCCGACTTACCGCGCCGCCTACGCACCCCTTACGCCCAATGAACCCGAACACCCCTTGGGACCCATGACTTACCCCGGCCGCTGCCGCAACATTT
+
CCCCCGEGGGGGFGGGGGFGGGCFGGGGGGGCFF@FFGGGGGGGGGGGFEFFCGGGGGGC8CCFEFGGGF,F8FGGD7FEEG7FG7FCFCGGGGGFFGCFGCECFGGFFGGDG@FGFFGDEGGGGGGGECC@FGGGGGFGGEGEGGGGGDGGGGG,@DC8DEBE+@EG8DBC6,:EFGFGGGGG58:EF,*@**>=*:*C*2>CFGGGG))>5*>CC3B>C><EGGFF75):C@)1,2<*CGGD*08*+3:)).)))(**07)**28>A5*))*+035*<(--(((->;),()(()))(.)
@M03506:14:000000000-AKVR1:1:1101:13609:4285 2:N:0:28
TCGGACTACCAGGATATCTAATCCTGTTTGCTCCCCACGCTTTCGCGCATCAGCGTCAGTTACGGGCCAGTGAGTCGCCTTCGCCACTGGTGTTCTTCCCAATATCTACGAATTTCACCTCTACACTGGGAATTCCACTAACCTCTTCCAGTCTCTAGATTGCCAGTATCAAAGGCAGTTCTGGAGTTGAGCTCCAGGATTTCACCCCTGACTTAACAACCCGCCTACGTGCGCTTTACGCCCAGTAATTCCGAACAACGCTAGCCCCCTCCGCATTACCGCGGCTGCTGGCACCACTGTT
+
CCCCCGGGGGGGGGGGGGGGGGGGGFGGGGGGGGGGGGGGGGGGGGGGGGGGGGGGGGGGGGGGGGGGGGGGFGGGGGGGGGGGGGGDGGGGGGGGGGGGGGGGGGFGGGGGGGGGFGGGGGGGFGFGGGGGGGGGGGGGCEGGGGGGGFFGGDFGGGGDFGGGFGGGAAFGGGGGG>FFGGGGGGGFCEFEGFF?8C6EFGCFGGGDCCG>GGA9C7FGCD4CGGDF=C):<)?//+;*?C3**3>+=?C=85*935>:::))9;8>G>*7)**;*6@C39BFF7(5:@(())(2.)).)
@M03506:14:000000000-AKVR1:1:1101:12036:4325 2:N:0:28
TCGGACTACCAGGGTATCTAATCCCGTTCGCTCCCCTAGCTTTCGCGCCTCAGCGTCAGTGTCGGCCCAGCAACCCGCCTTCGCCGCAGGTGTTCCTCTCGATATCTACGCATTTCACCGCTACACCGAGAATTCCAGTTGCCCCTTCCGCACTCTAGCCCACCAGTATCACCTGCCCCCTCCCGGGTTAAGCGCGGAGCTTTCACACATGCCTTGTTGTGGCCGCCCACCCGCCCCTTACGCCCCGCAACTCCGAACCACGCTGGCCCCCCCCGTCTTAACTCCGCTGGCGGCACGGGGC
+
CCC?CGGGG-CA@FGGGGGGFGGFC6FEGGGDGGGGGGFFGGGGDE>FGGG@FGCBFF7CFGGGGGG@:@FGGGGGGDGGGF=FGGECC@FAFGGFGG<FF<E,@BBFF+C:C:@7BFGDFCBFGGGG++@+AFCAC,7,>ABFFGDE8+3+5@CB,,,3@5*5,;,,33,@,@?,,6*4>*95@**=**?<9*=8:/**=*>;;CFC****+2+00:):***:))..**)/)07)(*)+3/*19*2)1/*/9?*)*2)7<.)1/:5)/713)91**(00)-)),41.(04,.(()))(,(
@M03506:14:000000000-AKVR1:1:1101:10796:4342 2:N:0:28
TCGGACTACAGGGGTATCTAATCCTGTTTGCTCCCCACGCTGTCGCGCATCAGTGTCAGAAACTGCCCAGCAGACCGCCTTCGCCACCGGTCTTCCTCCGGATCTCTACGCATTCCACCGCTACACCCGGAATTCCGTCTGCCTCTACAGCCCTCGAGTTTGACAGTCGGCACGGCAGATCCGGGGTTGAGCCCCGGACTTTCACCACACCCTTATCAACCCACCTACGCGCCCTTTACGCCCAGTGATTCCGGACCACGCTCGCCCCCCCCGCATTACCCCGGCCGCTGGCACCGGTTTT
+
CCCCCGGGGFFFFGGGGGGGGGGGGGGGGGGGGGGGGGGGGGGGGGGGGGGGGGFGGGGGFGGGGGGGGGGGGGGGGGGGGGFGGGGGGFFGGFGGGGGDGGGGGFGGGGGGGGGFFGGGGG>FCFGGGGGGGGGGFDFGGGFGCE9FGCGGGCF>EEGGGGGGFFFGGDGCGG5>*>?:>@CGCEEGGF8EFGEC5CEGFCF7CGFFFGGGCF6<C:@*2>*:CF46*).:7BE57*=8=EG743<*<9E@4)*/1(**75<5</A5C>CEF)*;8)93.4(,4-(027(,).())0(,(
@M03506:14:000000000-AKVR1:1:1101:11857:4367 2:N:0:28
TCGGACTACCAGGGTATCTAATCCTGTTTGCTCCCCACGCTTTCGCACCTCAGCGTTAGTACCGGGCCAGTGAGCCGCCTTCGCCACTGGTGTTCTTCCGAATATCTACGAATTTCACCTCTACACTCGGAGTTCCACTCACCTCTCCCGGACTCGAGATCTTCAGTATCGAAGGCAGTTCTGGAGTTGAGCTCCAGGATTTCACCCCCGACTTAATGATCCGCCTACGTGCGCTTTACGCCCAGTGATTCCGAGCAACCCTAGCCCCCTGCGTTTTACCGCGGCCGCTGGCACGACGCTA
+
CCCCCGGGG9FGGGGGGGGGGGGGGGGGGGGGGGGGGGGGGGGGGGGGGFGGGGGGGGGGGGGGGGGGGGGGCDGGGGGGGGGGGGGGGGGGGGGGGGGGGGGDGGGFGGGGGGFGGGGGGGGGGGADGGECFFGGGGGGFGGGGGFF3>8EGEGFDCDDFGFGFGF9EFEC6E6FFEGFGDAFDC,@DEFFACFED?8E27DFFGGGEDCDGGCGF=CFFGGFDDAF5F)A3;BG?7:=CC39*+9*+0<*07))719*8>)09;83?>*)8C*/C)9+33((7(()(02().,/7)(4(
@M03506:14:000000000-AKVR1:1:1101:17221:4375 2:N:0:28
TCGGACTACAGGGGTATCTAATCCTGTTTGCTCCCCACGCTTTCGTGCCTCAGCGTCAGTATCGGGCCAGTGAGCCGCCTTCGCCACTGGTGTTCTTGCGAATATCTACGAATTTCACCTCTACACTCGCAGTTCCACTCACCTCTCCCGAACTCAAGATCTTCAGTATCAAAGGCAGTTCTGGAGTTGAGCTCCAGGATTTCACCCCTGACTTAAAGACCCGCCTACGCACCCTTCACGCCTAGTGATTCCGCGCAACGCTAGCCCCCCCCGTATTATCGTGTCCGCTGGCCCTCTGTTC
+
CCCCCCGFFGGGGGGEGGEFGGGGGCFFGCGCFG@FFFG>FGGGGGGGGGGGCGEGGGGGG<C,BCFG7FEFCGFGGCEFGG?FG,FFFGGEGGGGGGGGGEE?FFFE<?@FEGG9A9F,A<EGGDCGCFDFGGGFF<DD@@DEDFGGF>C+BFGFFGC,,7EFC=D9FF9@@CBC6E:EGGGD7CDF,@>,@D8CE,;,@*,>FC7CG4FGGGC?DGFGCC?EC*))*9)5<>3F(*9@8**9C=++1+;7/.17<(91.)))9CF@C7)7./**<4*3(.(..6(51)20)((/)).).
@M03506:14:000000000-AKVR1:1:1101:14427:4381 2:N:0:28
TCGGACTACCAGGGTTTCTAATCCTGTTTGCTCCCCACGCTTTCGCACATCAGCGTCAATGCCGGTCCAGTGAGCCGCCTTCGCCACTGGTGTTCTTCCGAATATCTACGAATTTCACCTCTACACTCGGAATTCCACTCACCTCTCCCGGATTCAAGCGATGCAGGCTTAAAGGCAGTTCCGGGGTTGAGCCCCGGGCTTTCACCTCTAACTTACAAAGCCGCCTACGCCCCCTTTCAGCCCCGTAATCCCGAACAACGCTAGCACCCTCCGTATTACCTCGGCCGCTGCCACGGACGCT
+
CCCCCGGGG-C<FGFGGGGGGEEFFGGGGGAFFGGGFGCGGGGGDGGGFEFFGGGGGECDGGGGGGFGGGG@FGGGGGGGGDFGGGGGGGFGGGC<FBFEFGGGFFGFGGE@=DFF9,FEG@<?EF,EFGEGFGBEAD;F8EF9,>D?FD7CG>FGGGGG=8CGFF8BDDFGFCCEFDCFFGGGGGGGC@FC,DCCEEEED6F,BC=AFCC7+;FC7:A*0;DG5C)):))*))07:**+<E3*//1.C:+/)091),9*77))0+<7C35<>***2)9E)8((-(-57)((/),935,((
@M03506:14:000000000-AKVR1:1:1101:12778:4387 2:N:0:28
TCGGACTACAGGGGTATCTAATCCCGTTTGCTCCCCTGGCTTTCGCGCTTCAGCGTCAGTGTCGGCCCAGCAACCCGTCTTCACCTCAGGTGTTCCTCTTGATATCTACGCATTTCACCGCTACACCAAGAATTCCGATTGCCCCTTCCGCACTCTAGCAAAGCAGTATCATCTGACCGCTCCGAGTTAAGCCCGGAGATTTCACAGATGACTTGAATTGCCGCCTACGCGCCCTTTACGCCCAGTAAATCCGAACAACGCTTGGTCCCTACGTATTACCGCGGCGTCGTGCACGGAGTTT
+
CCCCCGGGG-FFGGGGGGGGGGGGGGGGGGGGGGGGGGGGGGGGGGGGGGGGGGGGGGGGGGGGGGGGGGGGGGGGGGGGGGEGGGGGGGGGGGGGGGFGGGGGGFGGGGGGGGGGGFGDGGGGGGGFGGGFGGGGG7FEGGGFGG8FFGGGGGGGCEFGGFGGGGGGGGGGGFFCGGGGGGGG>EGG:ECGG5BC8?*:CCFFFG76?CFGGGGG4B8=FF55DGBACD35C:DGBGFGGEGCC7@49<FF:@DDDBG=)).9DG<FGF*55990<<B72490(((.(.,1;A()))(4)
@M03506:14:000000000-AKVR1:1:1101:13741:4397 2:N:0:28
TCGGACTACCAGGGTATCTAATCCTGTTTGCTCCCCACGCTTTCGCACCTCAGCGTCAATATGTGTCCAGTAAGTCGCCTTCGCCACTGGTGTTCTTCCGAATATCTACGAATTTCACCTCTACACTCGGAATTCCACTTACCTCTCCACAATTCTAGCGATGCAGTCTTAAAGGCAATTCCGGAGTTGAGCCCCGGGCTTTCACCTCTAACTTACAAAGCCGCCTACGTGCGCTTTACGCCCAGTAATTCCGAACAACGCTAGCCCCCCCCTTATTCCCTCTGCCGCTGCCACGGATTTT
+
CCCCCGGGGGGGGGGGGGGGGGGGGGGGGGGGGGGGGGGGGGGGGGGGGGGGGGGGGGGGGGGGGFGGGGGGGGGGGGGDGGGGGGGGGGGGGGGFGGGEG7FBFGGGGGGDGGGGGGGGGGGGGG9FGGEGGF99?FFGFGCFGFFF=FG8FCFGGCFGGGEGFA=DGFCE8FFGGGGGFCG6C6?@9F7DB;BE>*8@CCE,@???C72;CC79CFF9C4CC<*);?F?F8>)9=7:CC*>CFF+;+++1;5*)),**.53)**;@5)95)2+<<)=F)((),)-0-5(3)),9)7(.)
@M03506:14:000000000-AKVR1:1:1101:25507:4419 2:N:0:28
TCGGACTACAGGGGTATCTAATCCTGTTTGCTCCCCTCGCCCTCAAGCCTCAGCGTCAGTACTCGTCCAGTTGGCCGCCTCCGCCACCGGTCTACCTCTCGTTATCCACGAATCTCACCTCTCCACCGAGAATTACACCAACCTCTCCGACACTCTAGCCTAGCAGTATCGAGTGCACTTCCTGGGTTGAGCTCAGGGCTTGTACACCAGACTTAGTATAATGCCAACACTAGTCTGACCCCCAGCATCTCCGTACCAGCTCTCACCCCTCTGTCCTACCGCTGCCGCCGGCCTCGCGCTG
+
C8@<,@F9C-CE,+8CC-C@@<FF9EC,C<CE<C@F,,+@+@@FF?D,@CA8<FC:CE6CC,CFFFEE:FFGAFG@F7@,,9+B8=F87=++8,9<,5CB++4+9:,,,B++?+CA?<85A<,9AF8@:F+?E,,95?=@DEG8,@8D==+6=@E@,3,@>,,35,5>8:>:+@5,B97D,@C,,*5;5,4;,4?D:,4:,),,,4,=/***,+,5+2+,1+1+0*)):*/+*1+1)+1+*29)9**+02+*.)/9*-**)0/*2</0/.9./::82-96(-((-.,)(0,()((*)72((
@M03506:14:000000000-AKVR1:1:1101:11724:4424 2:N:0:28
TCGGACTACCAGGGTATCTAATCCCGTTTGCTCCCCTGGCTTTCGCTCCTCAGCGTCAGTGTCGGTCCAGGATGCCGCCTTCGCCACCGGTGTTCCTCCAGATATCTACGCATTTCACCGCTACACCTGGAATTCCGCATCCCTCTCCCGAACTCAAGCCATCCAGTATCAGACGCAGTTCCCCGGTTAAGCCGAGGGATTTCACCTCTGACTAAACTGTCCGCCTACGCTCCCTTTACGCCCAGTAATTCCGAGCAACGCTAGCCCCCTTCGTATTACCGCCGCCGCTCGCACGACGTTA
+
CCCCCGGFF<FFDGGGGGGGGGGFFGGGGGGGGGGGGGGGGGGGGGGGGGGGGGGGGGGGGGGGGGGGGGGFGGGGGGGGGFGGGEEFGGGGGGFFGGGGGFGDEFFGGGGGDGGGFCFEGGGGGGFGGD,FGGGDGGGGEGGGGGGGGGGGGFFCDFFCFGGGCGGGGGFG96CE7CCFG@EFGG8C>EGG:**CC?4,<?C9<=,/+0:CFC9CFFFF7C<CCCBF=C27<<FF0D/28C)/*2<*+3@F?@)/70D=<>)96EFDGFF4.*0;:<F??;(49((7()-4),,*))-(,
@M03506:14:000000000-AKVR1:1:1101:17914:4452 2:N:0:28
TCGGACTACAGGGGTATCTAATCCTGTTTGCTCCCCTTGCTTTCGCAGCTCAGCGTCAGTAATCGGCCAGTGTAGCGCCTTCGCCACTGGTGTTCCTCTCGATATCTACAGATTTCACCCTTACACCGAGAATTCCCTACACCTCTCCGATACTCAAGTCAGGCAGTTTCCAACGCAGTTCCACGGTTGAGCCATGGGATTTCACGTCAGACTTACCCGACCACCTACCTGCCCTTTCTCCCCAATGCATCCGAACAACGGTTTCCACCTCTGCCTCACACCGCCTGCTGCCGCAGAGCTA
+
CCCCCGGGGGGGGGGGGGGGGGGGGGGGGGGFGGGGGGGGGGGGGGGGDEFGGGGGGGGGGGGGGGGGGGGGGGGGDGCGGGGGGGGGGEFFGGGFFE<FGGGFGGGGCFGGFFGGGGGGGCFGGFGGGD@CF<?EGGGG@FGGGG?FEE=8=EGGFG;8ECFGGEFGEFF,@FGGC6C,3@:BEEGDE>DG?,9@C*,,5*,>DEC7*C8CCCGGGD5:):)?CCF;F48CF5A537++32:C*2+)42>A))*)).7*).0*2++*2)96)9<++.8+,(-((,-).))()-(1)0(.)
@M03506:14:000000000-AKVR1:1:1101:21575:4453 2:N:0:28
TCGGACTACCGGGGTTTCTAATCCTGTTCGCTCCCCACGCTTTCGCTCCTCAGCGTCAGTATCGGCCCAGAGACCCGCCTTCGCCACCGGTGTTCCTCCTGATATCTACGCATTTCACTGCTACACGCGGAATTCCATCCCCCTCTACCGTACTCTAGCTATGCAGTCACAAATGCAGTTCCAAGGTTAAGCCCTGGGATTTCACACCCGTCTTACATAACCGCCTGCGCACGCTTTACGCCCAGTAATTCCGATTAACGCTTGCACCCTTCGTATTACCGCGGCTGCTGGCACGTAGTTA
+
CCCCCGGGGGGGGGGGGGGGGGGGGGGGGGGGGGGGGGGGGGGGGGGGGFGCFGGGGGGGGGGFGDGGGGGFGGGGEGGE7E@FGGEGEEBFEGGGDGGGGGG9,,A,FGGGGGFGGGGCCGGGGG7FFGCFGGGFFCGGG7CC:E,E,@@FGGCB9@CEAFCFCCEG7A9FF@DF9F9DFGFF,1,=DCGG,=F,**045?<,BCC:*)2/A8+5:++=<<2/>>>F*55*))89<79*;5CCD7@*0++/).9/1)*20><3CCCF5)*..90*:-*3((((-((83)20).35)5-6)
@M03506:14:000000000-AKVR1:1:1101:6912:4457 2:N:0:28
TCGGACTACAAGGGTTTCTAATCCTGTTCGCTCCCCACGCTTTCGCTCCTCAGCGTCAGTAATGGCCCAGAGATCCGCCTTCGCCCCCGGTGTTCCTCCTGATATCTGCGCATCTCACCGCTACACCAGGAATCCCGATCTCCCCTACCCCACTCTAGCCTGCCCGTATCGCCTGCAGACCCGGGGTTACGCCCCGGGCCTTCACCACCGCCGTGCCAAGCCGCCTACCAGCTCTTTACCCCCAACCACCCCGGACATCCCTTGCCCCCTACGTATCACCGCTGCCGCTCGGCTGCGGTCT
+
CCCCCG@EEFCF<;F<@F<,C<@AF<FE@BF;@@DBDB@:FC@F7F:F:FD<FFC6CB:@,E9,,,:C@E8E8EFGA@8:,C<F?FG=:=4@84E?<C?F8,95AFFE9@7:B+9E?EFCEE>FGGGD8+D,A,A>F+++ADFGG8>DD,D8CGGFA=AD97F,8CE86D:*43*4,,5D5FE58*4*:,;CCEE*8*/*3*++5+=5793)*12*9:)/73/C59542*0A9?7*)*/+<:7)*2*)**2)0<DC))9*0)9*0++.:)*5)*++*.=C:0(,(((79)(()(-*0.42(
@M03506:14:000000000-AKVR1:1:1101:25682:4469 2:N:0:28
TCGGACTACCGGGGTTTCTAATCCTGTTTGCTCCCCACGCTTTCGCGCCTCAGCGTCAGTATCGGTCCAGAGAGCCGCCTTCGCCACCGGTGTTCTTCCCAATATCTACGAATTTCACCTCTACACTGGGAATTCCGCTCTCCTCTCCCGAACTCAAGTCATCCAGTCTCAAATGCAGTTCCCAGGTTGAGCCCGGGGCTTTCACATCTGAATTGGAAGACCGCCTGCGCGCTCTTTACGCCCAGTAATTCCGAACAACGCTAGCCCCCTTCGTATTACCGCGCCTGCTTGCACGAGGTGG
+
-BCCCGGGGGGGGGGGGGGGGGGGGFGGGGGFFFGGGGGGGGGCGDCGGEGGGGGGGGGGFEFGEFEGGGGGGGFGGGGGDGGGGGGGGGGGGGGGGGGGDFDFFGGGGGD8FFFEC<9C??FGCFEF<@A,DFGGCGEGGFCFGDCGGGDEEGGCF?@;,,,@D6,@CAFGC7@FGGGF,@CADFCAFFGGGGGGGEDCCC,=<97C9;7+12@ECF)*;CC759F5=C)*)05*.*1:CE5/72+=FF9B))1)),9:)77)7;8<E)27<9*;C<*+(41(--()(*.(*)(*))-((
@M03506:14:000000000-AKVR1:1:1101:7482:4483 2:N:0:28
TCGGACTACCGGAGTATCTAATCCTGTTTGCTCCCCACGCTTTCGCACCTCAGCGTCAATATGTGTCCAGTAAGTCGCCTTCGCCACTGGTGTTCTTCCGAATATCTACGAATTTCACCTCTACACTCGGAATTCCACTTACCTCTCCACAATTCTAGCGATGCAGTCTTAAAGGCAATTCCGGAGTTGAGCCCCGGGCTTTCACCTCTAACTTACAAAGCCGCCTACGTGCGCTTTACGCCCAGTAATTCCGAACAACGCTAGCCCCCTCCGTATTACCCCGTCTGCTGTCACGGAGCTT
+
CCCCCGGGGGGGGGGGGGGGGGGGGGGGGGGGGGGGGGGGGGGGGGGGGFGGGGGGGGGGGGGGGGGGGGGGGGGGGGGGGGGGGGGGGGGGGGGGGGGGGGGGGGGGGGGGGGGGGGGCGGGGGGGGGGGGGGGGGGGGGGGGGFGFGGGCGGGGGGGGGGGGCGGGGGFGGDCCGGGGGGGGCEGGGGCCEFGGGGGGFCGFCGC>CCC89FCFD7A?FGCGGGDF5;5FDDDG;CF88C<DG7<7E+<=?B3C54C=B3>)9CCEG)9@>**;<)*0(-(,,(-866),*)-*))(,,
@M03506:14:000000000-AKVR1:1:1101:7255:4502 2:N:0:28
TCGGACTACCAGGGTTTTTAATCCTGTTCGCTCCCCACGCTTTCGCTCCTCAGCGTCAGTTCCGGCCCAGAGTTCCGCCTTCGCCACTGGTGTTCCTCCCGATATCTGCGCATTTCACCGCTACACCTGGAATTCCGCATCCCTCTCCCGAACTCAAGCCATCCAGTATCAGACGCAGTTCCCCGTTTACGCCGAGGGATTTCACGTTTGACTTATCTGGCCACCTACGAGCCCTTTACGCCCGGCAATTCCGTACAACGTTTCCCCCCCCCGCCTTCCCGCGCTCGCGCGCCGGACGCTT
+
CCCCCGGGGDGGGGEGGGGGGGGGGGGFGGGGGGGGGCGGGGGFEGG,@,EFGGGGGGGGGFF>CFGGGG8FGGGFEEFEEFGGEGGFCDF8EF@FFGGGG7F:FFDDFFF7?FFGGGA=FEGGDFGGG:FCF>9<AFF7FEGFGFDFGD++@C7@C9CD6<D?6,@E7:,3@@*>>C>;>:?EE*<7:,>B>:=EEC;6<CCC?5*00:+@CF9++3;+*;65D*))**):9)02.272?7)))**0+++96/197)0*)0.*20:.87>5)1*2*3)232((-327(),()(()))(((
@M03506:14:000000000-AKVR1:1:1101:7189:4503 2:N:0:28
TCGGACTACCGGGGTTTCTAATCCCGTTTGCTCCCCTGGCTTTCGCGCATCAGCGTCGGTATCAGCCCAGAGACTCGCCTTCGCCACTGGTGTTCCTCCCGATATCTACGCATTTCACCGCTACACCGGGAATTCCAGTCTCCTCTGCTGTACCCAAGCTGAACAGTATGAAATGCAGTTCCCCGGTTGAGCCGGGGGATTTAACATCCCACTCATTCAGCCGCCTACACGCCCTTTACGCCCAGTGATTCCGAACCACGTTTGCCCCCCCCGTCTTACCCCGGCTGCATGCACGGGGGTT
+
CCCCCGGGGGGGGGGGGGGGGGGGGGGGGGGGGGGGGGGGGGGGGGGGGGGGGGGGGGGGGGGGCGGGGGFGGGGGGGGEGGGGGGGGGGGGGGGGEFGGGCECFGFGFFGEFGGGCGGGGEGGEGGGGGGGE<FFGGGGFGGGGGGGGGGGGGGGGFGGGCFGC?;,EF;FGGGG:FGGFF?FG>C=CGGGDEEGGD*:8CGGF+:CCFGGGG6CFFF?>F<5<C:?<CD**.8>7C?/;>9**+3*+ACB65*9):FGF>?>D++7C7C>3>?C/-66(-,-(,(.(*.4*80C)8(-(
@M03506:14:000000000-AKVR1:1:1101:22045:4505 2:N:0:28
TCGGACTACAAGGGTTTCTAATCCCGTTTGCTCCCCTAGCTTTCGCGCCTCAGCGTCAAGAACAGGCCAGGAAGTCGCCTTCGCCACCGGTGTTCCTCCCGATATCTACGCATTTCACCACTACACCGGGAATTCCACTTCCCTCTCCTGCCTTCGAGTCGATCAGTATCGCGTGACCCTCCCCAGTTGACCCGGGGGCTTTCACACGCGCCTTGAACGACCGCCTGCGCTCTCTTTACGCCCAGTAACTCCGGACAACGCTTGCCACCTACGGATTACCGCGGCGGCGTCCGCGTACTGT
+
CCCCCC:C-EFFFG@FDFGFGGGFGGGGGGGGGFGGGFF8FGGGEEGDFBG8EFGGGGGCFGG?D8@:FFEFGGCGGGGGDGDFGDG,>CFGGGGFGG@F@FFFGFGGG?FEGFDGGG<EF8?DFG8:>7+3,A=CFGGGFGGGG?8FDFGFF8DFGDFGGC@:AC;D7@:7@@>57,@,@E9EFDG7>@,?D=*=*7=5/>G7;9E=55/):<@77C45<C):9755CG)2*6*2-7BE8*19CF?*+09/>:37)(**07)1>0+1C5*;7**1;3?+((4(((,)-)(()(,/.)-4-
@M03506:14:000000000-AKVR1:1:1101:19854:4526 2:N:0:28
TCGGACTACAGGGGTATCTAATCCTGTTTGCTCCCCACGCTTTCGTGCATGAGCGTCAGTGTCAGCCCAGAGACCTGCCTTCGCCATCGGTGTTCCTCCTGATATCTACGCATTTCACTGCTACACGCGGAATTCCACCCCCCTCTGCCACACTCAAGCTCGCCAGTTTCCATCGCCATTCCCAGGTTAAGCCCGGGGCTTTCACGACAGACACAACGAACCGCCTGCGCACGCTTTACGCCCAGTACTTCCGAACAACGCGTGCCCCCCCCGTCTCACCGCTGCTGCGTGCACGGACGTA
+
CCCCCGGGGGGGGGGGGGGGGGGGGGGGGGGGGGGGGGGGGGGGGGGGGGGGGGGEEGGGGGGGGGEFGGGFGGGGFFGGGGGGGGGGGGGEFFGGGGGGGAFGGGGGGGGGGGGGGGGGGGGGGGDGGGDGGGGGCDFGGGGGEGGGFGGFGGGGFGGGGGGGGGGFCGGGGGC>EGGGGGGGGGGFF9EGCCEGGGGGGCF7C75E=5C<CGG*1):CG3CEGG>FGGFGGB.*(:7CG*9*130*2<C?7>DDD<C*5)0>356)?))<59*/*6=517((-:)/()-455()))-((
@M03506:14:000000000-AKVR1:1:1101:21948:4530 2:N:0:28
TCGGACTACAAGGGTTTCTAATCCTGTTTGCTACCCACGCTTTCGTGTCCCAGCGTCAGAAGTGGTCCAGTAAGCTGTCTACACCACAGGTGTTCCCCCTGATATCTACGCATTTCACCGCTACACCAGGAATTCCGCTTACCTCTCCCACCCTCTAGCACTCTAGTTTCCGCTGCACCCTCCCAGTTAAGCCGGGAGATTTCACAACAGACTGGGAGCACCGCCTACGCACTCTTTACTCCCAGTAATTCCGCACCACGTTTGCACCCTCCGTCTCACCGCTCCGTCTGGCACACAGTCC
+
CCCCCC@-EE9,FEGGFFC,CCFGG9FFGEGFAFFG<FCFGGGGGEFEE,E<@C+8BFF,,;669CEF9AFE9<9E,C<9EFGGG7<<F86CFGFG@AEDCE5,5CFGG=FF7C9E5E,6:4::,:F:4:+,AFFG=FG77ED=FFG,88=@8?88,,6,3A8A,,>>@DGGG8=EEGGC8DGGG6<<D;3DFEGE*7*C3BF,EF694;**2;@E**@*;7)*7D;6CGB/)0;+)+1++=;<*=+;C@E6)0:D3?CC.<)9D:9;C)9))1***.=*89((-(().),4).3*)).))
@M03506:14:000000000-AKVR1:1:1101:16432:4534 2:N:0:28
TCGGACTACTAGGGTATCTAATCCCGTTTGCTCCCCTGGCCTTCGTGCCTCAGCGTCAGGAACTGTCCAGAGACCCGCCTTCGCCACTGGTCTTCCTTACGATATCTACGCATTTCACCGCTACACCGTAAATTCCAGTCTCCTCTCCAGTCCTCAAGCACGGCAGTATCGAATGCAGTTTCGAAGTTAAGCCTCGAAATTTCACACCCGACTTACCGCGCCGCCTACGCACCCTTTACGCCCCATGAATCCGAACAACGCCTGAAACCTCTGTTTTACCGCCGCGTCCGGCACAGAGTTA
+
CCCCCGGGGGGGGGGGGGGGGGGGGGGGGDGFGGGGGFFGFGGGGGGGGFGGGGGDGGGGGFGGGGGGGGFGGGGGGDGGGGGGGGGGGGGGGGEGGGGGGGGCGGGGGGGGGFFGGAF:FC>F=FCCFGG+EEGGGFGGEGGG?,D?@EA?FEFBFGFGGG6==EGGFFEFGF,,,@@9,31+@+DEFG9AE8CCGC8@E8<CECFCC7CDC*,238)*CDD=C*);7C35C:);;F@:C5<)97C*3+<;D)1)/4C*5.57<++0:)00)*++2-*A61(49(,)()-()-(2695.)
@M03506:14:000000000-AKVR1:1:1101:24640:4536 2:N:0:28
TCGGACTACAAGGGTATCTAATCCTGTTTGCTCCCCACGCTTTCGCACCTCAGCGTCAGTATCTTCCCAGATCGCCGCCTTCGCCACTGGTGTTCCTCCCGATATCTACGAATTTCACCTCTACACCGGGAATTCCGCGATCCTCTCAAGTACTCAAGCTCACCAGTTTTGGATGCACTCCCTTGGTTGAGCCGAGGGATTTCACACCCAACTTGCTAAGCCGCCTACGTGCGCTTTACGCCCATTAATTCCTCGCACTGTTTTACCCCTCGCTATTACCGTGGCCTCGCTCCCTGTGTGA
+
@C9B@C@AFGGGGGFGGGGG<@F<DEFFFGG,EFGGGGEGCBFG@CEE@@FGGGEGGGD,C<FFGDF8F8DFCFCGCEC@FFGGG,FEFC6CF@DFGGD@:CFCCE<<FBC@DDFGFFGBA=FEEFGECED+::AEEECG7BC,,@,>BBD,@=DAE,D,DF95E?G,3@,8,@,D,EF,>87>CFG@EFGGCC8:*=8;=CDEFG6:***2:+59>:+3*;:CC3==**)*953*,*98;ECC*<2/02AF***)1(10//***+2)/7*))*2*+)193((-(())-),(.((*/).(.
@M03506:14:000000000-AKVR1:1:1101:23878:4538 2:N:0:28
TCGGACTACAGGGGTATCTAATCCTGTTTGCTCCCCACGCTTTCGCACCTCAGCGTCAATATGTGTCCAGTAAGTCGCCTTCGCCACTGGTGTTCTTCCAAATATCTACGAATTTCACCTCTACACTCGGAATTCCACTTACCTCTCCACATTTCTAGCGCTGCAGTCTTAAAGGCAATTCCGGGGTTGAGCCCCGGGCCTCCACCCCCAACTTACAACGCCGCCTACGCTCGCTTTACGCCCAGTAATTCCGAACAACCCTAGCCCCCTCCGTATCACCGCGGCTGCCGGCCCGTCTTTC
+
<CC<CFGGCFGGDCGGGFGFGGGFGGGGGFGEFFCFGGGGGGGGGGGGF?FEEEFFEG@EAEGFFDEFGGGEGD@FGGEEGGCFGDGGGGFGGGDEBEEGGGGFDCDFGF,BEC9FFGGGG,CF,ECF7C7F:AFGFAFA,CBFFGFF,@E,,8CFAD9E+888@FGGGFADDEC?88==D,@++CEGG7FGFGG>:5**4*14:?*=4/2?,0,>77)/75)=CC:4=))=D3)*(*0;==)7*2<*300*/)*9525*5).*0;CB8)*0)1*2*)/:86((-4()(0((0(())),))
@M03506:14:000000000-AKVR1:1:1101:14610:4543 2:N:0:28
TCGGACTACAAGGGTATCTAATCCTGTTTGCTCCCCACGCTTTCGCACCTCAGCGTCAGTACCGAGCCAGTGAGCCGCCTTCGCCACTGGTGTTCCTCCGAATATCTACGAATTTCACCTCTACACTCGGAATTCCACTCACCTTTCTCGGACTCAAGATACCCAGTATCAAAGGCAGTTCCGGGGTTGAGCCCCGGGATTTCACCCCTGACTTAAGTAGCCGCCTACGTGCGCTTTCCGCCTAGTAATTCCGAACAACGCTAGCCCCCATCGTCTTACCGCGCCGTCTGGCACGACTGTA
+
CCCCCGGGFCFGGGGGGGC<FFGAGFECFGC9E8,@FFEDEGGGGDGGC<CFGGGGGCFGGFFGDEGEGGGG9F@FGGGGGGGGEGGGF<FEFCFGGCFGDFDGGGGGGGFGFDGFFGGFGCFFFF<FGGGEGGGGGG4F,>@BFCEEGGFG6CFCGGCFEFG,,DDD:FDFFF8C6>FCFC>CED@9EGG7B81::**4<*1>995:CCCCCF7+@1++1;<ECCDF=7A5CB381**;=***23+6+<C@6)*/)41*7775<08)/)275/*2*6*0299(2(,),0.))5(*))(.)
@M03506:14:000000000-AKVR1:1:1101:23762:4554 2:N:0:28
GCGGACTACAAGGGTATCTAATCCTGTTTGCTCCCCACGCTGTCGCGCATCAGTGTCAGAAACTGCCCAGCAGGCCGCCTTCGCCACCCGTCTTCCTCCGGATCTCTACGCATTCCACCGCCACACCCGGAATTTCGCCTTCCTCTACCGCCCTCGAGTTAGACAGTCGCCACGGCAGCTTCGGGTTTGAGCCCGGGACTGTCCCCACACCCTTATCAAACCACCTACGCGCCCTTTACGCCCAGTGATTCCGGACCACCCGCGACCCCCTCGCATTGTCCCGTCACCGTGCACCGAGTTT
+
-AA<CEEDFFGGGGGCFGGGGFFGGGGGGCGFGGGGC@FGGGGGC@+@+8@FGGGGGDFAFFGGGGGGGFCFF,FECEGDGFFGGDCF,+?FDFGGFG8=FGGGGGG9?AC?CEFF,AF+4+@+,?4>C@CF3A,E,3CC+ED;@A9@,6+;BCF6*4@E,@C9,@4,;*1**4>>EE*,,1/6*,//*9*+****/**2/23++/0*/**)17+0:7@+6CCCD*))2/)/7))0)**/;*1**39*020/9</))(/*.)01)**0*)/0))***)*3.,(((-1*(.(,).(1))(()
@M03506:14:000000000-AKVR1:1:1101:11444:4559 2:N:0:28
TCGGACTACCAGGGTATCTAATCCCGTTCGCTCCCCTGGCTTTCGCGCCTCAGCGTCAGTGTCGGCCCAGCAACCCGCCTTCGCCGCAGGTGTTCCTCCAGATATCTACGCATTTCACCGCTACACCTGGAATTCCGCATCCCTCTCCCAATCTCAAGCCATCCAGTATCAGACGCAGTTCCCCAGTTGAGCTGAGGGATTTCACGTCTGACTTAGTTGGCCACCTACGAGCCCTTTACGCCCAGTAATTCCGAACCACGCTTCCCCCCCCCGCATTACCTCTGCCTCTGGCCTGGCGGTC
+
CCCCCGGGGGGGGGGGGGGGGGGGGGGGGGGGGGGGGGGGGGGGGGGGGEGGGGGGGGGGGGGGGGGGGGGGGGGGGGGGGGGGGGGGGGGGGGGGGGGGGGGGGGGGGGGGDGGGGGFDGEGGGGGGGGFGGGGGAFGCECGGF@3DE>EFGAFGCFGGGGGGGGFGGGFGFFEGCEGGGFGGGGFGFCCFGG:FG**=6?FF?=FGGGFGCGE7+;;CFFGGGFAAE3):DFFFFDFGGG3CC697:99993*))37*).<**;8)C>C>@)*2/6=<)8).5))05)),)),*)0(((
@M03506:14:000000000-AKVR1:1:1101:15231:4562 2:N:0:28
TCGGACTACAAGGGTATCTAATCCTGTTCGCTCCCCACGCTTTCGCTCCTCAGCGTCAGTTACTGCCCAGAGACCCGCCTTCGCCACCGGTGTTCCTCCTGATATCTGCGCATTCCACCGCTACACCAGGAATTCCAGTCTCCCCTGCAGTACTCCAGTCTGCCCGTATCGCCCGCACGCCCACAATTGAGTTGTGCGTTTTCACGAACAACGCGACAAACCACCTACGAGCTCTTTACGCCCATGAATTCCGGACAACGCCCGCACCCCACGTATGACCTCGGCGCCTGCCACCTAGTGG
+
CCCCCGGGG?FGGGGGGGGGGGGGGGGGGGGGGGGGGGGGGGGGGGGGGGGGGGGGGGGGGGFFFGGGGGGGGGGGGGGGGGGGGDFGGGGEGGGGGGGCGFGGGGGGGGGGGGGF<FFGEFEGGGGGGGGGGGGGGGGG=FFGGGGGFFGGGFFEGGEGGFGGGCEEGC:FGGE>CCECFD*CEGGGEC9D?FFD,A85*8,9BFG5E<4DCD5?DDDCD<*=CF@FDCBE5??><GFGGG3***0/<0+165*9C<773.0)5/?@:)*07100*)9+-,412((04>0:6)(201.).
@M03506:14:000000000-AKVR1:1:1101:16409:4573 2:N:0:28
TCGGACTACAAGGGTATCTAATCCTGTTTGCTCCCCACGCTGTCGCGCATCAGTGTCAGCAACTGCCCAGCTAACCGCCTTCGCCACTGGTGTTCTTCCGGATCTCTACGCGTTCCACCGCTACACCCGGAATTCCATTAGCCCCTACAGTGCTCGAGCCCTGCAGTTTCGATGGCCGACTCGCCGTTAAGCGGCGAGCGTTCACCATCGACTTGCAGCGCCACCTACGCGCCCTTTCCGCCCCGTGCTTCCGGCAACCCCCCGCACCCCCGGTATTCCCCCCGGCGCTGGCCCAGGGTCT
+
CCCCCGGGGGGGGGGGGGGGGGGGGGGGGGGGGGGGFGGGGGGGGGGGGGGGGGGGGGGGGGGGGGGGGGGGGGGGGGGGGGGGGGGGGGGGGGGGGGGGGGGECFFGGGGGGGGGGGFGGGGCFGGGGDGGCGGGGGFFGGGGGGGGGCFGGGGGGCGGGFFGGGGB;ECFFF5DFGGGEEFGGGG=CFFGGGGGDC=*=<CCFGFG?CGGGD++09?*71):9F))*10:CEFD:78*8/1))::):+265.7)/(**.)./)*:>*)955)/;<)*+(-((--(.,7;()((*...((
@M03506:14:000000000-AKVR1:1:1101:6260:4586 2:N:0:28
TCGGACTACTGGGGTATCTAATCCTGTTTGCTCCCCTAGCTTTCGCGCCTCAGCGTCAGTTGTGGTCCAGTGCGCCGCTTTCGCCACAGGTGTTCCTCCCGATATCTACGCATTTCACCGCTACACCAGGAATTCCGATCCCCCCTACCTACCTCTAGCCTGACAGTATCCAATGCAGTCACGGGGTTGAGCCCCGGGATTTCACACCCGACTTGCCAAGCCCCCGGCGCGCTCTTCACGCCCAATGATTCCTGCCCACCCACGCCCCCTACGTGTTCCCGCCGCTGCTCGCCCGGGCGTT
+
CCCCCGGFGGGGDEGGGGGGCGFGGGGGGGG9FGFGGGGGGGGGGGGGGEGGGGGGGGGGGGGG@FFGGFGGGCGGGGGFGGGGEFFFEFGGFEGGAFGGGGGDGF9FGGGGGGGGGGGCG+FGGGG@FE7F:FFG<:CF+DFCGCCFC>;FFFGFADGGG?,DCF9;,@,33EFC7DCCCCCC*>:CE,D8C5C?*?:5<7FCF+?A=)19=9+>;7)/:D*5>)755D):97):)*1;==5*1:8*A?@4*0***.**7)8)9C*7E>*).9:82.*<:>(((((.)*(-),()0)(((
@M03506:14:000000000-AKVR1:1:1101:18075:4614 2:N:0:28
TCGGACTACAGGGGCATCTAATCCTGTTTGCTCCCCACGCTTTCTCGTCTCAGCGTCAGTACCGTCCCAGCGAGCTGCCTTCGCAATCGGTGTTCCTCCTGCTATCTGCGTATTGCACCGCTACCTCAGGAATTCCACTCGCACCCTCGGGACCCTCGTCCCGCAGTCTCCATCCCCCTCCCGCGGCCATGCCCGGGCCTTTCCGAACCGACTTATTGAAACGGCTACTCGCGCCTACCGCCCAATGATTCACGCTACCCATTGCCCCCAACGCACACACTCTACTCTTCGACCTTAGTTC
+
-6AA@+@9C--CF>+8F@FE@,,6C<C<;,,,;CC@A7@6C7D9CE7CBFFGC8+8@C86CEC@F,@:C,,@7+++,96,9<CFF:8,,B84B:@,,9FF<,B,,=,,C7+48,,C,,A+C@:+,,5,AFG,AF,5,,,8AC+3@+D>+83=@+3,+56+@+4;:*3,,77,,,6,44*11;4*44***+++5**:?**25*+08****/)/:7++**1+*0**)/))+2)*).)*(0)1/://7039+<+**)***,*2*0**:+2.:)*0))1:88)7(49))))1)*(()((*1*)).
@M03506:14:000000000-AKVR1:1:1101:20355:4619 2:N:0:28
TCGGACTACAAGGGTATCTAATCCCGTTTGCTCCCCACGCTTTCGCGCCTCAGCGTCAGGAATTGCCCAGAGACCCGCCTTCGCCACCGGTGTTCCTCCCGATCCCTACACATTTCACCGCTACACCGGGAATTCCAGTCTCCTCTGCAACCCTCAAGAACAGCAGTATCGATCGACGTTCTTCGGTTGAGCCGAAGGATTTCACGACCGACTTGCCATCCCGCCTACGCGCCCTTTACGCCCACTAATTCCGAGCACCGCTTGCCCCCTCTGCTTTCCCCCGGCTGCCGCCCCCGAGTTG
+
CCCCCCFDFFGGGGGGGGGGFGGGGGGGGGGGGGGGGGGGGGGGGGGGGGGGFGGGGGGGGGGGGGGGGGGGFGGGEGGGEGGGGGGGGGG:FGGG9FGG:FCGGGFFGGFFGGGGGGGGG:CGGGGGGCGGGGGGFGGGAFGFG;DGGFGGDFGCFGGCGGFFFGFF7FE:E>5CCECDE8FFGEE*=7CGGGCCC7=?FFGGFFD=:<5CCD?FGG609>*2/*8?577E:5.02*9?E=DD**36+3<=;@)5519*7)7*9EFF5)/7)*0+3)1<(46(3(()(0(-7,(1).,1)
@M03506:14:000000000-AKVR1:1:1101:11136:4622 2:N:0:28
TCGGACTACAAGGGTATCTAATCCTGTTTGCTCCCCACGCTTTCGCGTCTCAGCGTCAGTATCCAACCAGGGGGCCGCCTTCGCCACCGGTGTTCCTCCCGATATCTACGCATTTCACCGCCACACCGGGAATTCCACCCCCCTCTTTGGTACTCTAGCTTGTCAGTTTCATGCGTCGTTCCCCGGTTGAGCCGAGGGATTTCACACATGACTTAACAGACCGCCTCCACGCCCTTTTCGCCCAACTTTTCCGCACCACGCTCGGGACCACTGTCTTACTGCGGGCGCGGGCACCGCGTTT
+
CCCCCDEG@EEFDCG9FFEAA9EEF@FEGFFFGF8FGGGDGFFGCEGEECGCEGGEGECGFG,6@FGGDGD7BF7FFGGGGGG@CCGGGCFDGGGF?EEC:FFCEGGGFCG:CFDFGGGGG+:CDFGGGGED8,EFFGGG7CEGCBCAF@CCCCCFF?CFB7B7DFD;,D;FC9*1**4;CCEFGG*:C:8CF8*8=C8*;CFCE?C5+**9C7@+:*/*9<)CDC))*27/*77C)**2*:C<****+2+=>))9)(7*))0)9*:);)1/9*+0+)=+)-((,(,)-)((),()0.((-
@M03506:14:000000000-AKVR1:1:1101:7751:4639 2:N:0:28
TCGGACTACAAGGGTTTCTAATCCCGTTTGCTCCCCTAGCTTTCGCGCCTCAGCGTCAAGAATGGGCCAGGTAGCCGCTTTCGCCACTGGTGTTCTTCCCAATATCTACGAATTTCACCTCTACACTGGGAATTCCACTCTCCTCTCCCGGTCTCCAGCAAGCCCGTTTCAAGCGCAGCTCCCAGGTTGAGCCCGGGGCTTTCACGCCTGACAAAACTCGCCGCCTGCGCGCCCTTTACGCCCACTAAATCCGAACAACGCTCGCCCCCTTCGTATTACCGCTGCTGCTGGCCCGACTCTA
+
CCCCCGGGGGGGGGGGGGGGGGGGGGGGGGGGGGGGGCFGGGGGGGGGGEGGGGGGGGGGCFGGGFGGGGGGGGGGGGGGGGCDGDEGGFGGGGGGGGGGFGGFFGG<FG+BFGFFCFGGGFGGGGGEFGFFGFGGGGCGFFGAFEFDFEEGGGGGGDGGEFGCGGGGFFGGGGEE>ECEGGGGG6DC>CGGGGGDC*@C8D9<C=ECE<*;<78:FC4/>D3:<D3;=D55DBE*5*9=EE5C*2<)+3A?BFDC<<F:B@D55:E>EEFF37;035@9(-(,(.)62702),39:)(-)
@M03506:14:000000000-AKVR1:1:1101:8001:4652 2:N:0:28
TCGGACTACAGGGGTATCTAATCCTGTTTGCTCCCCACGCTTTCGCACCTCAGCGTCAGTACCGGGCCAGTGAGCCGCCTTCGCCACTGGTGTTCTTGCGAATATCTACGAATTTCACCTCTACACTCGCAGTTCCACTCACCTCTCCCGGACTCGAGACTCTCAGTATCGAAGGCAGTTCTGGAGTTGAGCTCCAGGATTTCACCACCGACTTAAGAGTCCGCCTACGTGCGCCTTCCGCCCCGTCATTCCGAGCCACGCTAGCCCCCTTCGTATTCCCTCGGCTGCTGGCACGAAGTTC
+
CCCCCGGGFGGGGGGGGGGGGGGGGGGGGGGGGGGGGGGGGGGGGGGDFDFGGGGGGGGGGGGEGGDGGGGGFEGGGEGGGFFGGGGGGGGFGGGGGGGGGGGGGGGGGGGFGFFGDEFGGGDDDGDGFGGGGCFFFFAFFGGFF>FFF@3==CG?F+>ECCBCCFGGGGG+DECGGDGA9CFBCFGC7@DBFDGED,DCDFG,>70AG55C=DCC:C6@C>DEC<8FGGFG<3)9;*)*1:>)9C*)*:<=4))9).**8)75*;FD=>C:;**23)/A)(((-(45:@(-)48*>),-)
@M03506:14:000000000-AKVR1:1:1101:8807:4654 2:N:0:28
TCGGACTACAAGGGTATCTAATCCTGTTTGCTCCCCACGCTGTCGCGCATCAGCGTCAGCAACCGCCCAGCAGACCGCCTTCGCCACCGGTGTTCTTCCGGATCTCTACGCATTCCACCGCTACACCCGGAATTCCATCTGCCTCTACAGTGCTCAAGCACGAGAGTATCGACCGCCGATCCGGAGTTGAGCCCCGGACTTTCACGATCGACTTCTCCCGCCGCCTACGCGCCCTTTACGCCCCGTGATTCCAGCCACCGCTCGCACCCTCCGTTTCACCGCGGCTGTGCGCCCGCAGTTT
+
CCCCCGGFGFFGGGGGGGGGGGGGGGGGGGGGGGGGGGGGGGGGGFGGGGGGGGGGGGGGCFGCCGGGGGGFGGGGGGGGGGGGGGEGGGCCEFGGFGFEGGGGGGGGGGG7FFEGFGGGGFEGGGGGGEGCGGGGF9@FDFFFFC9FGFGGG7FGGGG,BEGDDGGFCFCFGCECE8::EEF>CCAGGFFF*=ECC5EEGGG9E55=C5/95*<0**)2>97E57)0:<7ED:@40*=*8:C5C*2<*+29@F*97:FD@@E57*8<E)1>3*+2+61+-((((3()(*(-),4)004))
@M03506:14:000000000-AKVR1:1:1101:4988:4661 2:N:0:28
TCGGACTACTGGGGTATCTAATCCCGTTCGCTCCCCTAGCTTTCGCGCCGCAGCGGCAGTGTCGGCCCAGCAACCCGCCTTCGCCGCAGGTGTTCCTCTTGATATCTACGCATTTCACCGCTACACCAAGAATTCCAGTTGCCCCCTCCGCACTCTAGCCGACCAGTATCAATTGACTTTTCCGCGTTAAACTAGGAGATTTCATAAAAGAATTGTGTTGGCCGCCTACGCGCCCTTTATGCCCGGTTAATCCGAACACTGCTAGCCCCCACAGTATTACCGCGGCTGCGTCCACTGAGTT
+
C8@8,:7-CF9@EDE;=EFDF,6,C,CFEC+B,@D@FDDD<,6CFEFEE+CC:FF++@@CFEGEC+B@=,C=FFGGGD7,+CBFFGG77FBF<CFF,,?FG?,,,CE@AE@+63,?E9DCC:CFE=@@FBE@GGFEFGB>=A,,++5:+CCEEEFG,5D,*9*4;C;D<7;,5=,?C,,16,<*****;*+550+>E?E*+1><+1+++3*0+++32*2***2:C9)8777*).)11*/+++0***/.:9<=*.**)-*+*/*20+*)17)7)*33<)*0-3(((((),<(()(.09*,))
@M03506:14:000000000-AKVR1:1:1101:14082:4663 2:N:0:28
TCGGACTACAAGGGTATCTAATCCCGTTTGCTCCCCACGCTTTCGTGCCTCAGTGTCAGTATCTGTCCAGAAAGTCGCCTTCGCCACTGATGTTCCTTCCGATATCTACGCATTTCACTGCTACACCGGAAATTCCACTTTCCTCTACAGTATTCTAGCTTCGCAATATCAGACGCAGTCCCCAGGTTAAGCCCAGGAATTTCACATCCAACTTAACGAACCACCTACGCGCGCTTTACGCCCAGTAATTCCGATTACCGCTTGCACCCCCTGTATTACCGCGGCCGCTGGCACAGAGTTC
+
CCCCCGGGGCGGGGGGGGGGGGGGGGGGGGGGGGGGGGGGGGGGGGGGGGGGGGGGGGGGGGGGGGGGGGGGGGGGGGGGGGGGGDGGGGGGGGGGGGGGGDGGGGGFGGGEGGGGGGGGGGGGGGGGGDGGGGGGFGGGGGGGGGFGGCFDFGGGGGGGGGGGGGGGGGFDGGDGDEGGGFGG=>DFFDCCCEEGGFGFFGF7@:EGGDDF7C,;?DFGGGGGG*??*28C7>:C?+:;85CD87CFFFEF6557C)0*5>@3*+<);)5;)2+3+)*+4;2(4(4)()(3)42*0)-6)
@M03506:14:000000000-AKVR1:1:1101:14542:4663 2:N:0:28
TCGGACTACAAGGGTATCTAATCCTGTTTGATCCCCACGCTGTCGCGCCTGAGCGTCAGATACGAGCCAGTGCGCCGCCTTCGCCACCGGTGTTCTTCCCAATATCTACGAATTTCACCTCTACACTGGGAATTCCACTCACCTCTCTCGTCCTCAAGCTAAACAGTTTCAATGGCAGTTCCGGAGTTGAGCTCCGGGCTTTCACCCCTGACTTGGATAGCCGCCTGCGCGCGCTTTACCCCCAGTAACTCCGAACAACGCTCGCCCCCTTCGCATTTCCGCGGCTGCTCGCACTGACTTA
+
CCCCCGGGGCGGGGGFGGGGGGGGGGGGGGGGGGGGGGGGGDGGGG@CGGGGGGGGGGGGGGGDFGGGAFFG<CEGGGGGGGGGGEFGGGGGGGGGGGGGGGD8FGEFGCFGCGGGGGGCEBFG<F?EE:FGEFGG9F;D:EGFG=DFF@@EGCFA8EE==6B8,@EFAEGACDBFCC:DGGGG5@EGC97B;D?EDEGC,;;,>FCG=44CEF,>;?@?FF)=DGFA535:3>5<0:8+<:59*3+1+03<>35C32C5)7))/*A>E37?3****)*3(-(,3(350*,()-(*10)))
@M03506:14:000000000-AKVR1:1:1101:6387:4665 2:N:0:28
TCGGACTACCAGGGTATCTAATCCTGTTTGCTACCCACGCTTTCGTGTCTCAGCGTAAGTGATGGTCCAGAAAGCTGTCTACACCGCAGGTGTTCCTCCTGATATCTACGCATTTCACCGCTACACCAGGAATTCCGCTTTCCTCTCCCATACTCGAGCCCTCCAGTTTCCCGCTCACCCCCCCCGTTGAGCCGGGAGATCTCACCCGGCACTTCGGGAACCGCCTCCACCCTCCTTACGCCCCGTACTTCCGAACCACCCTTCCCGCCTCAGCTATACCCCGGCTCCTCGCCCCCTATTC
+
A6-6,666F@@FG7EFGFFG9,6@6;CF<@FEDCF@66:F,66CC66;C,<,C@F:,BC;6<9EF@<6CC,9C,C,C@CEC,6C8++7+@B<C?FG9EF86?EC<<FGG?+44,,:?FFD+8BCEFDFG7<,A,9E,4+++>EE@@FCED,@FFE+4+@EC,DE,,,3,37D+=+3+@EF++4@*>>,*6?8EC>8**=,11>,4,*//)/9**5;*95***)297))02)1*).76:08*:5)/*8):+<7)0*1)(**0))****.*)1))*+30)1<((((-((.(0-()(())))-)
@M03506:14:000000000-AKVR1:1:1101:25352:4666 2:N:0:28
TCGGACTACCGGGGGATCTAATCCTGTTTGCTCCCCTAGCTTTCGCGCCCCAGCGTCAGTTGTGGTCCAGTGCGCCGCTTTCGCCACAGGTGTTTCTCCCGATATCTACGCATTTCACCGCTACACCGGGAATTCCACGCACCCCTCCCACACTCTAGCACGGCAGCTTTGCCTGCAGGCTCTGAGTTGAGCCCAGAGGTGTCACAGGTGAGTTTCCGCACCGCCTACGCGCCCTCTCACCCCCATCATTCCGAACGACGCACGCCCCCCCCCTATTACCGCTGCTGCTGGCACGACGTGA
+
CCCCCGGGGGGGG7+6CFC<9FGFC,;EACAFFG<CFFE?FFF<FD7FC:FGGGGE:FGGDEFC:CFGG89CFCEG7@FG@FE>FFGFGGGG?C,C?EEG:CFBF9FEFD++@FFC9FFG=C>FFCFEG7++5@A,@A+3*>8*@BE*1,>=BGC,;?;FC/*=8:*,,,,7;92*=CFG**+++55=CEG?BE5**/*<*;?CC+3/2*0*<*++25;5737/>75)/73*).<*(**+2*)))2*/:+27))97)(>*7))19;E@E5/7))*+3-1:1(((2::744(1)4,1))(,(
@M03506:14:000000000-AKVR1:1:1101:9867:4673 2:N:0:28
TCGGACTACAAGGGTATCTAATCCTGTTTGCTCCCCACGCTTTCGTGCCTCAGCGTCAGTATCGGGCCAGTGAGCCGCCTTCGCCACTGGTGTTCTTGCGGATATCTACGAATTTCACCTCTACACTCGCAGTTCCACTCACCTCTCCCGAACTCAAGATCTTCAGTATCAAAGGCAGTTCTGGAGTTGAGCTCCGGGATTTCACCCCTGACTTAACAACCCGCCTACGTGCGCTTTACGCCCAGTAATTCCGAACAACGCTAGCCCCCTTCGTATTACCGCGGCTGCTGGCACGAAGTTT
+
CCCCCGGGGGGGGGGFGGGGGGGGGGGGGGGGGGGGGGGGGGGGGGGGGGGGGGGGGGGGGGGEGGGGGGGG9FGGGGGGDFGGG>FGGGGGGGGGFEGGGGGGGGGGGGGGGGGGGFGFGGGGGGAFGGGEGGGGGGGGGFF=DCGGGEEDGGGGCFFGGGGGGGGFFGAC7A:CFGGFDGFG7?DFFFFGGGGGGDGDGGFGGFFGGGCGGCF7FF4FDGDD<<35=F4C338*2C@EGDC*9<<BG9:@FB*)9(C*<.)9>CFBEBFFFGCFG)8?:9(,46(),)51)4:3.>8))
@M03506:14:000000000-AKVR1:1:1101:12353:4687 2:N:0:28
TCGGACTACCGGGTATCTAATCCTGTTTGCTCCCCACGCTTTCGTGCCTCAGCGTCAGTATCGGGCCAGTGAGCCGCCTTCGCCACTGGTGTTCTTGCGAATATCTACGAATTTCACCTCTACACTCGCAGTTCCACTCACCTCTCCCGAACTCAAGATCTTCCGTATCAAAGGCAGTTCTGGAGTTGAGCTCCAGGATTTTACCCCTGACTTAAAGACCCGCCTACGCCCCCTTTACGCCCAGTCATTCCGAGCCACGCTAGCCCCCTTCGTATTACCCCCGCCGCTGGCCGTCAGTCAG
+
CCCCCGGGG-FGGGGGGGGGGGGGGGGGGGGGGGGGGGGGGGGGGGGGGGGGGGGGGGGGGGFGGGGGGGGGGGGGGGEGGGGGGGGGGGFFGGGGEFEFGGGGGFGGG7FGGGGGCGGGGGGGGGGGG7F+AFFGFGG:FCFGGGDFGGGGGGF,@DC9EGF,@D>,5:CBAFFGDGFGGFGEGGGGG7E9F6,@698E?+2,2=EF**A>FF,;886?/17?7:4):))=C8=F4@)**>C59+3@+0+9>B3)*,):)))09C?B84*08*0<06*+,(,4(465()-()((/)1)..
@M03506:14:000000000-AKVR1:1:1101:12935:4688 2:N:0:28
TCGGACTACCAGGGTATCTAATCCTGTTTGCTCCCCACGCTTTCGTGCCTCAGCGTCAGTATCGGGCCAGTGAGCCGCCTTCGCCACTGGTGTTCTTGCGAATATCTACGAATTTCACCTCTACACTCGCAGTTCCACTCACCTCTCCCGAACTCAAGATCTTCAGTATCAAAGGCAGTTCTGGAGTTGAGCTCCAGGATTTCACCCCTGACTTAACGACCCGCCTACGCACCCTTTACGCCCAGGAATTCCGAGCAACGCTAGCCCCCTCCGTATTACCCCGTCGTCTGGCCTGAAGTTA
+
CCCCCGGGG9FGGGGGGGGGFGGGGFGGGGGGFGGGGGGGGGGGGGCFGGGDCEGGEGG@<EE6@CGGGFGGCGGGGDGGDGGGDCGGGGEFGGGGGGGGGGGGG<FGGGGFAEEE?FFCFGGGGGFCFGF@FAEFFGA@=FGGGGFGG@CGG,EFFGG?ED;EFGGGDFC9A,@ECE?FFGGACFGGGG7C;4@8DE*@<CEFEAC9FC*;?>GG7@BC8DCECC>FGG37C::CE7;/;57D***0+329)))//8F5;58)9C;@*0*0)1**+.9A,((-(((.,)(,))(00*-.)
@M03506:14:000000000-AKVR1:1:1101:21997:4696 2:N:0:28
TCGGACTACAAGGGTATCTAATCCTGTTTGCTCCCCACGCTTTCGTGCCTCAGCGTCAGTATCGGGCCAGTGAGCCGCCTTCGCCACTGGTGTTCTTGCGAATATCTACGAATTTCACCTCTACACTCGCAGTTCCACTCACCTCTCCCGAACTCAAGATCTTCAGTATCAAAGGCAGTTCTGGAGTTGAGCCCCAGGATTTCACCCCTGACTTAAAGCACCGCCTACTCACCCTTTACGCCCAGTGAACCCTCGTACAGCTATCCCCCTCCGTATTACCCCGTCTGCTGGCCCACCGTTA
+
CC9CCFFFF9FGG-,;FFGFDFFGGGGGGGCEGFGGGGGGGDGFCF@FFCFFGCCGFGGF,;CB+6@BCDFEFEDAFG+FFGFGGGEABFBEFGGGGGFGGCFF<FF<9D@FFFFDFF<BFGE<FG,A=F@7@E9?FCFGCFGFDD?B>B7@E@D,@6,@E8DGGAFCAAAAFF6,,BF,,8,9,7DFAFE78>>8CF5F9;,<D9,9747*5:,25++,2*/*19?F6*30;):<=+;*=*9/*25+++38)))**(*+0)**2<A517/781;*3)*+.(,(,.(*)0((),(1).(-(
@M03506:14:000000000-AKVR1:1:1101:20955:4697 2:N:0:28
TCGGACTACAGGGGTATCTAATCCTGTTTGCTCCCCACGCTTTCGCACCTCAGCGTCAATATGTGTCCAGTGAGTCGCCTTCGCCACTGGTGTTCTTCCGAATATCTACGAATTTCACCTCTACACTCGGAGTTCCACTCACCTCTTCCGGACTCGAGCTTCCCAGTATCAAAGGCAGTTCTGGCGTTGAGCTCCAGGATTTCACCCCTGACTTAGAAAGCCGCCTACGTGCGCTTTCCGCCCAGTAATTCCGACCAACGCTAGCCCCCTCCTTCTTACCGCCGCCGCTGGCCCTGACTTA
+
CCCCCGGGGGGGGGGGGFGGCFGGGGGGGGGGGGGGGGGGGGGGGGGGG@FFGGGGGGGGFGGGGFGGGGGGGGGGGGGGGGGGGGGGGGGCFGGG9FGGGGGFGGGAEFEGGGGGGGFEGGGGGGEGGGDDFDGGGGGFGGGGGGFGGGDGGGD68>EGGGGGGGGFGFFD=8=FGGGFC;BE,@EE:>7EDFCEGGFGG5CGGGGGGGGGGGGFFFFDFF<*?466*;8=DAD:(++3=A:5567;993+;B)718//55)/9EF:C375)*+0<)*<((((-(-87>9()((1./.4)
@M03506:14:000000000-AKVR1:1:1101:18013:4717 2:N:0:28
TCGGACTACCAGGGTATCTAATCCTGTTTGCTCCCCACGCTTTCGCGCCTCAGCGTCAGGTACGGGCCAGGAAGCCGCCTTCGCCACCGGTGTTCCTCTCGATATCTACAGATTTCACCCCTACACCGAGAGTTCCACTTCCCTCTCCCGCCCTCCAGCCAGGTAGTTTCGAGCGCCATTCCTCAGTTAAGCCAAGGCATTTCACACTCGACTTGCCAGGCCGCCTGCGCGCCCTTTCCGCCCAGTAATCCCGAACAACACTCGCCCCCCCCGTCTTACCGCGGCTGCTGGCCCGGAGTTC
+
CCCCCGGGGGGGGGGGGGGGGGGGGGGGGGGGGGGGGGGGGGGGGGGGGGGGGGGGGGGGGGGGGGGGGGGGGGGGGGGGGGGGGGGGGGGGGGGGFGAF>8FAFGGFGGGGGCGGGGGGGGGGGGGGG7ECFAGG<FFBAEFEE,@FGGGGGEFEF8DG8E8E<EGFGGCCCEEECEC7DDEFC?FGGDCFGCFGG*0=F7C9C<C,015CCD9CC+8CCG)CD3;F=D3EDEE4506/AEDC4++/<+<?>DDG)4C*<*7*7?GE=)9<7>*;;)/6-7>96(()46(-)(())04()
@M03506:14:000000000-AKVR1:1:1101:21132:4720 2:N:0:28
TCGGACTACAGGGGTATCTAATCCTGTTTGCTCCCCACGCTTTCGTGCATGAGCGTCAGTGCAGGCCCAGGGGATTGCCTTCGCCATCGGTGTTCCTCCGCACACATACGCATTTCACTGCTACACGCGGAATTCCATCCCCCTCTGCCGCACGCCAGCGATGCAGTCACACACGCAGTTCCCAGGTTGAGCCCGGGGATTTCACAAGTCTCTTACAGCACCGCCTCCGCTCGCATTTCTCCCAGGAAATCCGATTACATCTCGCACCCTACCGTTTCTCGCGGCTGCTCGCACGTACTGC
+
<<@C8:BE<E6FE7FC<EFE<@EF@<FGGGFFFFGG8CGGE@6CFFDFFFDFGFCFC7CFFEGGCG@F:<FG7:FFFD,C<F@FEGEEC@B,B7EFECGF@FD@,+5:BF>:4+,C,FDGCFCFFF+8@+4@:DF<<DDCC8B+@D,,@>C+B+@++;6:39*:C,E?@7D,;****4C;;7<<A*C6<,,,:8:**:E59699<<+*4+;+4+;++*2=>D357D))21):<3.*,**+3+9*7*/)+++0))111)0+****/?E)8)*0))*26)*2-((-2(,))*((0-1*7)4:)
@M03506:14:000000000-AKVR1:1:1101:13187:4720 2:N:0:28
TCGGACTACAGGGGTATCTAATCCCGTTTGCTCCCCTGGCTTTCGCTCATCAGCGTCAGTGTTGGTCCAGGATGCCGCCTTCGCCACCGGTGTTCCTCCAGATATCTACGCATTTCACCGCTACACCTGGAATTCCGCATCCCTCTCCCAAACTCAAGCCATCCAGTATCAGACGCAGTTCCCCGGTTAAGCCGAGGGCTTTCACGTCTGCCTTAGTTGGCCGCCTACGAGCCCTTTACGCCCAGGACTTCCGAAAAAAGCTCGCCCCCCCCGCTTTACCTCGCCTCGTGGCCCGGGGTTT
+
CCCCCGGFG-EEGGGEFFGCGGGGGEGGGGGGGGGGGGFGGGGGGGGGGGGGGGGGGGGGGGGFGGGGGGGCFGGGGGGEGGGEGGGGGGCGGGFG<EGGGFGGGGGGGGGFF7AFGFC7EFGGGGFGG?8=:FGGGGGGGFFGGGGGF=DFF8@9EFFGGGGGGDFCFG9,@<EEE:7;FC?8:*@>*,>DFC8E>**4C*;?FFFG69+8C7EGF7:7<CCGDD5A5*5*/)005CF8*1C5**/)<A:4).*)1.)*5=4*18C>E:)08)**2.9F))(((,(.,0-27((10),(,
@M03506:14:000000000-AKVR1:1:1101:12792:4734 2:N:0:28
TCGGACTACCGGGGTTTCTAATCCCGTTTGCTCCCCACGCTTTCGCGCCTCAGCGTCAGGAATTGCCCAGAGACCCGCCTTCGCCACCGGTGTTCCTCCCGATCTCTACACATTTCACCGCTACACCGGGAATTCCAGTCTCCTCTGCAATCCTCAAGAACGGCAGTATCGATCGACGATCCTCAGTTGAGCCGAGGGATTTCACGACCGACTTGCCATCCCGCCTACGCGCCCTTTACGCCCAGTAATTCCGAGCAACGCTTCCCCCCTCCGTCTTACCCCGGCCGCCGGCCCAGGCTTC
+
CCCCCGGGG-CFGGGGGGGGGGGGGGGGGGGFGGGGGGGGGGGGGGGGGGGGGGGGGEGGFGGGGGGGGGGGGGGGGGGGGGGGGGGGGGGGGGGGGGGGGCFGEFGGGGGGFGGGGGGGGGGGGGGGGGGCF=FFGGGGGGFFGGGGGFFFFFGFFCFFG5EEEGGGGFEFFGED>5CCF81<18;CFC,2BC5CEDE6C4C7@5CCCDD<=*+<DDFGGGGGG3B?7537D7>F0*8*8CC7<++1<<+9<7)>C05/<B)**2A<E.C))/**;)*7(((-3(-)()-()(,*))(((
@M03506:14:000000000-AKVR1:1:1101:17127:4739 2:N:0:28
TCGGACTACAGGGGTATCTAATCCTGTTTGCTCCCCACGCTTTCGTGCCTCAGCGTCAGTATCGGGCCAGTGAGCCGCCTTCGCCACTGGTGTTCTTGCGAATATCTACGAATTTCACCTCTACACTCGCAGTTCCACTCACCTCTCCCGAACTCAAGATCTTCAGTACCAAAGGCAGTTTTGGAGTTGAGCTCCAGGATTTCACCCCTGCCTTAAAGACCCGCCTACGCACCCTTTCCGCCCAGTGATTCCGCGCAACGCTAGCCCCCTTCGTATTACCGGCGCTGCTGGACCGAAGTTT
+
CCCCCGGGGGGGGGGDGGGGGGGGGGGGGGGGGGGGGGGGGGGGGGGGGGGFFGGGGGGGFGGGGGGGGGGGGGGGGGGGGGGGGGGGGGGGGGGGGGGGDGGGGGGDGGEGGG9FGGGGGGGGGGGGGGGGGDGGGGGGFFFGGGFCGE+=E?DDCGGGFG9FGFFAFGGCCGGFG>1,@CFEGGF6,@DGCCFGG,@,>;E,;9E??C*4<DF,=C+CFF4:DDE4*75EG)5*)+//*A5CD+++<++1?)7/54C=B>7)*AE:27775*;@E-6A(,19>96B:)(.0.3)))-.)
@M03506:14:000000000-AKVR1:1:1101:12595:4741 2:N:0:28
TCGGACTACCAGGGTATCTAATCCTGTTTGCTCCCCACGCTTTCGCGCCTCGGCGTCAGTCTCGGTCCAGAGAGCCGCCTTCGCCACCGGTGTTCTTCCCAATATCTACGAATTTCACCTCTACACTGGGAATTCCACTCTCCTCTCCCGAACTCTAGCCCTTCAGTCCCAGCCGCAGTTCCCAGGTGAAGCCCGGGGCTTTCACGCCTGCCTTGAGGAGCCGCCTGCGCGCCCTTTACGCCCAGCAACTCGGAACAACGCTCGCCCCCCTCGTCTCACCGCGGCTGCTGCCCCCACCCCC
+
CCCCCGGFE-6FCGGEFFFFGDFAFGCEFDEFGGEGGGGGGCFDEGGDGGGGGGGGGGGGG<,ECGCGE<FGEF7FEGGGCFGGGDGDE=@7F+EFDF9=?EGGFGGCFCC<,FEEFFGGGGGFFFF:8A,4AE;F,,3>E>DGFCFGGBECC,==D99DECGG6,>F<D;@,5@B**1@CFFCC54,,,,DFCG*=*::AFGG97CGCC4<<:8908):C5<=)C)8155EGFF:):6C5*93**0)*0<)).179(**))01>?E>C))70**;*)9722((23(5,7).5,(1))(((
@M03506:14:000000000-AKVR1:1:1101:8408:4766 2:N:0:28
TCGGACTACTGGGGTATCTAATCCTGTTTGCTCCCCACGCTTTCGCGCCTCAGCGTCAGAACCGGACCAGTGAGCCGCCTTCGCCACTGGTGTTCTTGCGAATATCTACGAATTTCACCTCTACACTCGCAGTTCCACTCACCTCTTCCGGTCTCGAGACTCTCAGTATCAAAGGCAATTCTGAGGTTGAGCCTCAGGCTTTCACCCCTGGCTTAAGAGTCCGCCTACGCGCCCTTTACGCCCAGTGATTCCGCGCAACGCTAGCCCCCTCCGTATTACCGCGGCTGCTGGCCCGACGCTC
+
CCCCCGGGGGGGGGGGGGGGGGGGGGGGGGGGGGGGGGGGGGGGGGGGGEGGGGGGGGGGGGGGGGGGGGGGGGGGGGGGGGGGGGGGGGGGGGGGGFGGGEGGGGGGGGGGGGGGGGGFGGGGGGGFGG7FFGGGGGFGGGGGGGGGGDEGGGGFFGFGGGAFFGFFGGFG,EFGGGGGGGGAFEFGGDFGGGG,DCGGGGGGGFEGGCFGFFCCD16@CFGDDCAF=DBEDADC;GACCC95CCC=EE@7;.99)-9*7)>39FGFGF*5>C*;8.*2-21((71B:<(,),(100(-(
@M03506:14:000000000-AKVR1:1:1101:18976:4776 2:N:0:28
TCGGACTACCGGGGTATCTAATCCCGTTTGCTCCCCTAGCTTTCGCGCCTCAGCGTCAATACCGGTCCAGGATGCCGCCTTCGCCACCGGTGTTCCTCCAGATATCTACGCATTTCACCGCTACACCTGGAATTCCACATCCCTCTCCCGGATTCCAGCCTGCCAGTATCGGACGCAGTTCCTCGGTTGAGCCGAGGGATTTCACGTCCGACTTAGTAGGCCGCCTACGCGCCCGTTACGCCCAGTAATTCCGAACCACCCTTGCCCCCCCCGTTTTACCGCGGCTGCTGGCACGGAGTTT
+
CCCCCGGGGGGGGGGGGGGGCFGGGGGGGGGGGGGGGGGGGGGGGGGGGGGGGGDGGGGGGGGGGGGGGGGGG8FFGGGEGGGGGEGGEGEFGGGGGGGGFDGGGGGFCFGGGE?FGFGGGCDFGGGGGF@GGGGGGGFGGGGGGGGGGEGGGG?FGFGGG78FFFFEFD*@CECGEGG?FCCEGDCECC8BF=*/8EG6E=EAC5;//)58E3+AC*9?F<C5DC>?=C5=DF5D(9;*85>39+2*<00/05C<)4*/.)85CFGFDBG7)/*+/)*0-(,(-,(.,)(().1))0,..
@M03506:14:000000000-AKVR1:1:1101:13008:4783 2:N:0:28
TCGGACTACCAGGGTATCTAATCCTGTTTGCTCCCCACGCTGTCGCGCCTCAGCGTCAGCAACAGCCCAGCAGGCCGCCTTCGCCACCGATGTTCTTCCCGATCTCTACGCATTCCACCGCTACACCGGGAATCCCACCTGCCTCTACTGTGCTCACGCCTGGCAGTTTAGAAGGCAGCCCTGAGGTTAAGCCTCAGACTTCCACCCCCTACTTCCCGGGCCGCCTACCCGCCCTTTACGCCCAGGGCTTCGGGACATCGCTCGCCCCCTCCGCCTTCCCGCGGCTCCTGCCTCGCGCGTT
+
CCCCC7:CC-CFFGGGGCDFFGCFFFFGGGGGFF@FCECDGGGGGGGGG:CEGGDCEGGGGC@8@FFGFGGGFG>FGDGEFFFGGDGGG=FEEFGGFGFGGGGGGGG9FGGGGGG<<EGCFFGGGGGGGE>FG,@@CF7,,3DFGFGE98@CG:DE,::CCF6D@EFC7,;,AC5E6*7@::E68BCEG9?,,,=C8F,6>+5,>:ECCC*;C7+A55)*):5:7<74**)7C379)***85C5*/*)0*2)0))1*)2*.5:))*2):)950*///)0:?>0(2((7(0((*)()0),((
@M03506:14:000000000-AKVR1:1:1101:15594:4785 2:N:0:28
TCGGACTACCAGGGTATCTAATCCTGTTTGCTCCCCACGCTTTCGCGCCTCAGCGTCAATTACGGGCCAGATAGCCGCCTTCGCCACCGGTGTTCTTCCCAATATCTACGAATTTCACCTCTACACTGGGAATTCCACTATCCTCTCCCGCATTCAAGCTCATCAGTATCAAGCGCAGCCCCCAGGTTGAGCCCGGGAATTTCACGCCTGACTTGATAAGCCGCCTACGCGCCCTTTACGCCCAGTAATTCCGAACAACGCTTGCCCCCTTCGTATTACCGCGGCTCCTGGCCCGAAGGCT
+
CCCCCGGGGGGGGGGGGGGGGGGGGGGGGGGGGGGGGGGGGGGGGGGGGGGCGGGGGGGGGGGFFEGGGGGGGGGGGGGGGGGGGGGGGGFGFFGGGGGGGGGGGGGGGGGGGGFEFGGGGGGGGGGGFFGGGEDFFGFGC;EGGDGGGGGGGGGGGGGGGGGFCFFFCC9F9?CEECE8EGGGGGFFFF@FGGGGGDEGG89FFGFC65CF7FG+;CAFGGD5/9>F/9>EDBEFBCFC=C)/9C+0++</67<DC?775BE9CFE)?:*0)0**0)97,,(((-(.363(0((1)7(((
@M03506:14:000000000-AKVR1:1:1101:14110:4793 2:N:0:28
TCGGACTACAAGGGTATCTAATCCTGTTTGCTCCCCACGCTTTCGCACCTCAGCGTCAATATGTGTCCAGTAAGTCGCCTTCGCCACTGGTGTTCTTCCGAATATCTACGAATTTCACCTCTACACTCGGAATTCCACTTACCTCTCCACAATTCTAGCGATGCAGTCTTAAAGGCAATTCCGGAGTTGAGCCCCGGGCTTTCACCTCTAACTTACAAAGCCGCCTACGTGCGCCTTACGCCCAGTAATCCCGAACAACGCTAGCCCCCTCCGTATTACCGCGTCTGCTGGCCCGCAGTCC
+
CCCCCGGGG<FGFDGGFGGGGGGGGGGGGGGGFGFEGGGDGEGGFGGGCFG?FFGGGGDGGGGGAEGFFGGGFGFGGGGGGGGGGGGGGCF<FFGGGGFGECG7E<<<EFGGGGGGGGGGGGGGGG<EFFDEFFGGGGGGAFFGFDFGGGC,EFFGGGGD3=CEFGGGG8E,EA>888=DDDGCEC;FEG7BDD>EGCECFFFEGG9CE;CFC+2DFG4,>FDCDD>A=?6CC:)84==CEGC*9<+@9+>;3.)9)24:B@>54CFFG39BEGC:F)*<<(((-,344)(4)((/))-(.
@M03506:14:000000000-AKVR1:1:1101:5747:4799 2:N:0:28
TCGGACTACAGGGGTATCTAATCCTGTTTGCTCCCCACGCTTTCGTGCATGAGCGTCAGTGTCAGCCCAGAGACCTGCCTTCGCCATCGGTGTTCCTCCTGATATCTACGCATTTCACTGCTACACCAGGAATTCCAGTCTCCTCTGCCGCACTCCAGCCTTGCAGCCCCAAATGCCATTCCCAGGTTAAGCCCGGGGATTTCACATTCGGCTTGCAAAATCGCCTGCGCACGCTCTACGCCCACTAATTCCGATTAACGCTCGCCCCCCACGCATTACCGCGCGCTGCGGCCCGCTGTTC
+
CCCCCGGGGGGGGGGDGGGGGGGGGFGGGGGGFGF@8FFG>FGGGGGG@GEGGGGGGGGGAFFGGGFEFFFGFFGG8FDG9FGGFEC?BEGEFGFGGGGGGFDGGGGGGGCECGGGGGGGGGFGDGGGE+DFFDGGEGGGGFGCGGGGGGG>CEGGGGGGFGCGGC,DCG>=,E;;EBGFFDEBAFGG793EFF85:9;7,3<,D:5,:+*;7*4=*:B0*;*:**);CDFCC5B*(2:/?E<**23)3+<8?)*1747*))0)/*;):)1<@)***6/9((3((((.,5(1)(()..-))
@M03506:14:000000000-AKVR1:1:1101:10695:4801 2:N:0:28
TCGGACTACACGGGTATCTAATCCTGTTTGCTCCCCACGCTTTCGTGCATGAGCGTCAGTTTTGACCCAGGGGGCTGCCTTCGCCATCGGTGTTCCTCCACATCTCTACGCATTTCACTGCTACACGTGGAATTCTACCCCCCTCTGCCAAACTCTAGCCTTGCAGTCTCCATCGCCTTTCCCAGGTTGAGCCCGGGGATTTCACGCCAGCCTTACAAAACCGCCTGCGCACGCTTTACGCCCAGTAATTCCGTTTAACTCTTGCACCCTTCGGTTTCCCGCGGCTGCTTGCACGTAGTTT
+
CCCCCGGGGFGGGGGGGGGGGGGGGGGGGGGGGGGGGGGGGGGGGGFFGGGGGGGGGGGGGGG8FFFGGGFEGDGGGGGGGGGGE@EGGGGGGGGGGGGGGGGGGGGFGGGEEGGGGGGGGFCEFGGGGGEDG<EFEGGGGGGGGGGGGGFFFFGGGGFGGGFFEGGGCGGAFGGGG*@@EFG9C*@ECEGGGGC5EGGEGCF@?F,*CG*CFC99:76*;C)5CGFFC5>E3>@D(*9?CC5**AE4C9<F6)**1-2+17B*09<5C3*0)*2;*)*3(,-4;0()2*)-1)-95)--.
@M03506:14:000000000-AKVR1:1:1101:6355:4819 2:N:0:28
TCGGACTACACGGGTTTCTAATCCTGTTTGCTCCCCACGCTTTCGCGTCTCAGCGTCAGTCACCGTCCAGAGGGCCGCCTTCGCCACCGGTGTTCCTCCTGATATCTACGCATTTCACCGCTACACCAGGAATTCCACCCTCCTCTCCGGGACTCGAGTCCGTCAGTTTCCAATGCACTTCCGGGGGTGAGCCCCGGGCTTTCACATCAGACTTAGCGGACCGCCTACCCGCCCTTCACGCCCATGGATTCCGAACAACCCCCCCCCCCCCCCTACTACCGCCGCCGCGGCCCCGGCTTTC
+
CCCCCGGGGGGGGGGGGGGGGGGGGGGGGGGGGGGGGGGGGGGGGGGGGGGGGGGGGGGGGGFGDGGGGGFGGGGGGGGEGGGGGGGGGEFGFFFGFGGGGGGCGGCEGCFFGG,C?FGGGGDFGGGDGD+AF,CDEFGGDGGCFGGG>BC6CFGFBE4DGDFG*CFC7@;FGEGGCGDGG7>8CCG7C7:C?FGDDCDE**<CFFCG764CFG977C):CCC=DC).*9>EDDDC(>FCGG39*02)<2A@))*9709*.)0)9/CBD)1.))**+.@?(4(-40(0(03(03(98.(()
@M03506:14:000000000-AKVR1:1:1101:17077:4844 2:N:0:28
TCGGACTACAGGGGTATCTAATCCCGTTTGCTCCCCTGGCCTTCGTGCCTCAGCGTCAGGAACTGTCCAGAGACCCGCCTTCGCCATTGGTGTTCCTTCCGATATCTACGCATTTCACCGCTACACCGGAAATTCCGCTTCCCTCTCCCATACTCTAGTCGGGCAGTATCGAATGCAGTTCCCAGGTTAAGCACAGGGCTTTCACATCCGACTTACCCAACCACCTACCTGCGCTCTACGCCCAGTACTTCCGATTAACCCTCGCACCCCTCGTATTTCCGGAGCCGCTGGCCCGGCTGTT
+
CCCCCGGGGGGGGGGGGGGGGGGGGGGGGGGGGGGGGGGGGGGGGGGGFEGGGGGGGGGGGGGGGGGGGGGGGGFGGGGGGGGGGDFCGGG7FGGGGGGGGGGGGGGGGGGDGG<AFGGGGGGGGGGGGD7BAFGGGGGGGGGGFGDFFCCFGGGGFGGGGGGGGGGGFGGG6DCDFEFEBEEECFGG79EF,D>:FGGGGGFFGG??FGCD=DGG*;*CDGGGG466**8=DFF31+;**=C*9<9*3AC=307<*6>+0.8C5??D80*87//8<)/3(((-,(,5-)-,527C))(.)
@M03506:14:000000000-AKVR1:1:1101:15114:4846 2:N:0:28
GCGGACTAACAGGGTATATCAATCTGTTTGCTCCCCACGCCTTCGCCCCCCACCGTCAGTACCGGGCCAGTGGGACGCCCTCGTCACCTGGGTCCTTTATGAGATCCACCATTCTCACCCCTGCCCGCGCAGTTCCACTCACCCCCCCCCGCACCAATCACCCCCGGATCCAATGCTGTTCTTTCGTTGGGGGCCACGACATCACTCCCGCCTTAACCAGGCGTCGACAGTTGTCTCACTACCCCGGCTTCCTACTATCGGCTACCACCCTTGTTTCTCTCCGTGCGATGGGCCCAAGCTG
+
-,-,,67-6C-,=6;-;-=6E,,,,,<=CC<,,C@@,@++,;8C,@6,@+7++,6,8@6,,,6,7@:F:,C6,69,8++4+,+48,4,,,9+:,:BB9,,,,,9,5,,B,<,,,,,,,48+++4,A+++6++@FC3,3,8,88,3++*@1**:**,6,?,<,,4*3=****>8++2+223+1+++*3**************1++0+022))97C+<**9**/1*1))8*)*3***2.**33<*1***)/*2)**2**)2*)..**2+)*)*))*+*+)*3.((,-1()(.(()((*0.())
@M03506:14:000000000-AKVR1:1:1101:13951:4860 2:N:0:28
TCGGACTACAAGGGTATCTAATCCTGTTTGATCCCCATGCTTTCGTGCCTGAGCGTCAATAAAGCGCCAACCCGCTGCCTTCGCCGCTGGTGTTCTTCCGAATATCTACACATTTCACTGCTACACTCGGAATTCCACGGATCTCTCGCTTATTCAAGACTGGTAGTATCAAAAGACGTTTCGGCGTTGAGCGCCGAGATTTCACTACTGACTTACCAGCCCGCCTGCGCACCCTTTACACCCAGTAAATCCGGACAACGCTTGGACCCTACGTATTACCGCGGCTGCTGCCACGTAGTTC
+
CCCCCGGGGDGGGGGGGGGGGGGGGGGGGGGGGGGGGGGGGGGGGGGGGGGGGGGGGGGGGGGGGGGGGGGGGGGGGGGGGGGGGGGGGGGGGGGGGGGGGEGGGGGGGGGGGGGGGGGGGGGGGGFGGDGG@FGGGGGGCGGGGGGGGGFEGFFAEGGGGGGGG8EGGGG9FGFCGGGGGFG6EGEGGGEGCCGGGGCFFCF@7C?FGC789DFG419:FGDGD*5F785:C:F<,7@:F6C55CCF+<CFD5<DC?FGF@:398+7A4FF30+<+-=C36((41(72<):)2,9?F29)
@M03506:14:000000000-AKVR1:1:1101:4645:4868 2:N:0:28
TCGGACTACTAGGGTATCTAATCCTGTTTGCTCCCCTAGCTTTCGCGCCTCAGCGTCAGTAGTGGTCCAGTGCGCCGCTTTCGCCACAGGTGTTCCTCCCGATATCTACGCATTTCACCGCTACACCGGGAATTCCACGCACCTCTCCCACCCTCCAGCACGGCAGTTTCGCCTGCAGGCTCTGAGTTAAGCCCAGAGTTTTCACAGGTGACTTACCGCACCGCCTACCCGCCCTTTACGCCCAATAATTCCGACACACCCCCGCACCCTCTTTATTACCTCTGCTGCTGACACAGAGGTC
+
CCCCCGGGGGGGGGDGGGGGGGGGGGGGGGGGGGGGGGGGGGGGGGGGGGGGGGGGGGGGGGGGGGGGGGGGGGGGGGGGGGGGGGGGGGGGGGGGGGGEGCFBFGGGGFGGDGFGGGC:@+@FFGGGGGGGFDCFFFEGCEE,=3DGGGGGGDFGFFGGGG6C**>@;;:>C*1D68CE8F9BGGGFCG@FGF5/:5>=F@CGF9C6:CFFG7CCF>5*:C3=DD3A*1)5>;5C0*9;CEG:*0+9+0<9<3)))39*7)57C*:5*)9)**+30)*<)-)5<A)*.)).6,(/)/()(
@M03506:14:000000000-AKVR1:1:1101:8314:4902 2:N:0:28
TCGGACTACAGGGGTATCTAATCCCGTTTGCTCCCCTGGCTTTCGTGTTTCAGAGTCAGGACCTATCCAGCAAGCCGCTTTCGCCACCGGTGTTCCTCATGATATCTACGCATTTCACTGCTACACCATGACTTCCGCTTTCCCCTCTACACCTCGAGCCCCGCAGTATCGAATGCCATTCCACCGTTAAGCGGTGGCCTTTCACACTCGCCTACCCGGACCTCCTCCACACCCTTTACCCCCATTGACCCCGAACAACCCCTCGGACCTCTGTATCACCGCGGCTCCTGGCCCCGCGTCC
+
C8CCCDGEECGGF:FGCA6@CEEEDFFDF;FEFDCBFGG@F@FGEF<ECEFFF<FFFE@CFFGG9;CFFFGFG,DF@FC@CFCE@@FC@+@@B6FB,5CEE9C?<55@<:=F@FF9<F<A,CFGGGG@EAF,@AE,4@CF+E>FC8C,>,>=DFF4C8@@+A++6?B=,@=CDC,,43,3,,;EFGFD5*@938C*4,1=D*D2,,,,4*)2*1,@8))48)0=C<))*2):<8:43+1+5=<7*+31:+2).))9C8C*)).*)**0C><*/:C0+)1*(-((--(7()(,)((/0)((-
@M03506:14:000000000-AKVR1:1:1101:15882:4903 2:N:0:28
TCGGACTACCGGGGTTTCTAATCCTGTTTGCTCCCCACGCTTTCGCACCTCAGCGTCAATATGTGTCCAGTAAGTCGCCTTCGCCACTGGTGTTCTTCCGAATATCTACGAATTTCACCTCTACACTCGGAATTCCACTTACCTCTCCACAATTCTAGCGATGCAGTCTTAAAGGCAATTCCGGGGTTGAGCCCCGGGCTTTCACCTCTAACTTACAAAGCCGCCTACGTTCGCTTTACGCCCAGTAATTCCGAGCAACGCTTGCCCCCTCCTCCTTACCGCTGCTGCTGGCACGGGGTTT
+
CCCCCGGGGFGGGGGGGGGGGGGGGFGGGGGGGGGGGGGDGGGGGGGGGFGGGGGGGGGGGFFGGGGGGGGGGGGGFGGGGGGGGGGGGGGGGGGDFGFEGGGFGGGGGG7AF?EGFEFGGGGGGGFGGGEFGGFFFGGFGGGGGGGGFF88DFGGGGGGGGGGACECGGGAFGGGGFGGFGGGEEECEGFGGGGDE>E5:FGGGG?CCF7C?FGFGDFFGFGGGDFFGF4;*5=D@FFGGEDD5CF*CFGF45DD<:C7D:B*5@8@E)*))*02<29619(,().*3?:<5<(10),,(
@M03506:14:000000000-AKVR1:1:1101:14986:4932 2:N:0:28
TCGGACTACAAGGGTATCTAATCCTGTTTGCTCCCCACGCTGTCGCGCATCAGTGTCAGAAACTGCCCAGCAGACCGCCTTCGCCACCGGTCTTCCTCCGGATCTCTACGCATTCCACCGCTACACCCGGAATTCCGTCTGCCTCTACAGCCCTCGAGTTTGACAGTCGGCACGGCAGATCCGGGGTTGAGCCCCGGACTTTCACCACACCCTTATCCAACCACCTACCCGCCCTTTACGCCCCGTGCTTCCGCCCAACGCCCGCACCCCCCGGTCTACCGCGGCTGCTCGCCGCGAGTTC
+
CCCCCGGGG9FF<FGGFGGGGEGGGGGGGGGGGGGGFGGGGGGGGGCFEGGDGGGFGGGDGGGG9FGGGFGC<FFGGGGGGGGGGGGGGGGGGGGG9FGDC:CFGGGGGGGEEGGGGGGGDGEGGG8FFE7=FEGFGGGGFGGGGGFFFFGGGGFEBEG6FCCCFCEG8CGGG*1>*>*2DFGDGGGG*6889F5*8:CC9@CC9CFD*CCDE58+2*8<><*:CF??*10C<7798*9*;:D)112.7C?6).*)*(//.)853*:>GD<>71**2)1A(21(((,7)/-,.((/))((-
@M03506:14:000000000-AKVR1:1:1101:9921:4937 2:N:0:28
TCGGACTACAAGGGTATCTAATCCCGTTTGCTCCCCTGGCTTTCGCGCCTCAGCGTCAATGCCGGTCCAGGATGCCGCCTTCGCCACCGGTGTTCCTCCAGATATCTACGCATTTCACCGCTACACCTGGAATTCCGCATCCCTCTCCCGGATTCAAGCCTTCCAGTATCGGACGCAGTTCCCGGGTTGAGCCCGGGGGTTTCACGTTCGACTTAGCAGGCCGCCTACGCGCCCTTTACGCCCAGTAATTCCGAACAACGCTTGCCCCCTCTGTATCACCGCGGCTGCGCGCTCATAGTTG
+
CCCCCGGGGFFGDGG9EFGGGGGGGGGGGGGGGGGGGGGGGGGGGGDGGGGGCCEFGEGGGGGGGGCGGGFFGGGGGGEEEGGGGGGGGGGGGGGFFGEFFFGGFFFGGGG7FFEEAFFGG7BEEGGGG:<EFFGF<CFGGGGGFGGFFCGCG6EF;,ED6CF6,;EBDECE*@*4*:CGFFDGE5C*428EF5BGC5*2**<0@FGGGC*9CG?F*;/*1/9C<DB:5>.*1.0>)20**29/9A<?FF77459D7?DE5))*1<@5E3<)7*+<+.7*8;B(4(()()(()(-***).)
@M03506:14:000000000-AKVR1:1:1101:5530:4943 2:N:0:28
TCGGCTACTAGGGTATCTAATCCCGTTTGCTCCCCTGGCCTTCGTGCCTCAGCGTCAGGAACTGTCCAGAGACCCGCCTTCGCCACTGGTCTTCCTTACGATATCTACGCATTTCACCGCTACACCGTAAATTCCAGTCTCCTCTCCAGTCCTCAAGCACGGCAGTATCGAATGCAGTTTCGAAGTTAAGCCTCGAAATTTCACACCCGACTTACCGCGCCGCCTACGCACCCTTTACGCCCAATGAACCCGAACAACGCTTGAGACCTCTTATTTACCGCGCCTGCCGGCTCCGCTTCAC
+
CCCCCGGGGGGGGGGGGGGGGGGGGGGGGGGGGGGGFGGGGGGCFGGGGGFGGGGGGGGGGGGGGGGGGFFGGGGGGGGGGGGGGGGGFFGCGGGGGGGGGGGGGGGGGGGGGGGGGGGGGDGGGGGGGGGGGGGGGGGFGGGGGGGGGGFFFGGDFGGGEGGGGGGFGGDG8DFGC@DCF+CDCBCFCFFC,@E5,@FFFGGGGGEGDGDDEGCF4C5=5)/=C*A)C3>GGFFGEF58EGD75+:6+**.5))9*4)::>)2*2<5+/****3++.**44(--((0-)4()(-*)0())
@M03506:14:000000000-AKVR1:1:1101:5388:5001 2:N:0:28
TCGGACTACAGGGGTTTCTAATCCTGTTTGATCCTCACGCTGTCGCGCCCCAGCGTCAGCAACGGCCCAGCAGACCGCCTTCGCCACTGATGCTCTTTCCGATCTCTACGCATTCCACCGCTACACCGGGAATTCCATCCGCCTCTACCGCTCTCTAGCCCTACAGATTAGAAGGCAGCCCTGCGGTTATTCCGCAGTATCTCATCCTCTACTTATCGGGCCTCCTTCGCGCCCTTCCCGCCCAGCGATTCCGGACAGCTCCCCCACCCTCCGGACCACCGCAGCTGCTGCCACGGGGGTA
+
@<C8CCCF<6CF7:88B<<,6EFC,@;CAG9E@@,C,;EF:C@FF8+CF+@C7@@FF:@F@C<7FFCFC@FFD,CF:C@FCF7FG7FC<,,5,9CF?,,9+++8F95FDGGEE+7F,C:4@+4FFFGC77:7,73=33,,+@8CE,,5,+++@FD>;,3@D,,@,4,7,547:;CFC5?,8:CF5*:7C,,2;6C5C1+=+;91+3<+=+>7@3;+;8:E53*:9F*6*9)2)0)2,27*::)****0*/<965*91(*+06577?C)/)C:))2**(7539(,-(().)),).()).(((
@M03506:14:000000000-AKVR1:1:1101:5486:5004 2:N:0:28
TCGGACTACCGGGGTATCTAATCCTGTTTGCTCCCCACGCTTTCGCTCCTCAGCGTCAGTACTGGCCCAGATCACTGCCTTCGCCATCGGTGTTCCTCCTGATATCTGCGCATTTCACCGCTACACCAGGAATTCCGTGATCCCCTACCAGACTCCAGTCATCGCAGTATCAGATGGCGTCTCCGGGTTGAGCCCTGAGTTTTCACATCCGACTTACGAAACCGCCTACGAGCTCTTTACGCCCAATAAACCCGGACAACGCGCGGACCCGACGTATTACCGATGCTGCCGGCACGTCGTT
+
CCCCCGGGGGGGGGGGGGGGGGGGGGGGGGGGGGGGGGGGGGGGGGGGGGGGGGGGGGGGGGGGGGGGGGGGGGGGGGGGGGGGGGGGGGFEGGGGGGGGGGGGGGGGGGGGGEEFGGGEGGGGGGGGGGGGGGGGGGGGGGGGGGGGGGGFFFGFGGGGGFGGGGGGGFGGGGGGFGGGG5AGG5ECEG?EGFFCE9F@?FFFC:9CGCCDGDEGGGFGGDGED3>)A85C:);:3:@7/:9DGFCFFG9)057)72CCB5))/:5>C))075*;C:6<A(((-,)9<)33>(,*))(-(
@M03506:14:000000000-AKVR1:1:1101:10350:5012 2:N:0:28
TCGGACTACAAGGGTATCTAATCCTGTTTGCTACCCACGCTTTCGTGCCTCAGCGTCAATATCGGTCCAGTTGGTCGCCTTCGCCACCGGTGTTCTTCCTAATATCTGCGAATTTCACCTCTACACTAGGAGTTCCACCGACCTCTACCGAATTCCAGACAGGCAGTCTAAAAAGCAGTTCCAGGGTTAAGCCCTGGGATTTAACTTCTTACTTACCAATCCGCCTACGCCCGCTTTAAGCCCAGTGATTCCTAAAAACCCTCGCTCCCTTGGTTTTACCGCGGCTGCTGCTCTGAACTTA
+
C<BCCGEGGGFFGGGGGGGGGGGGGGGGGGGGGGGGGGGGGGGFGGCCFFEGGGGGGGGGGGGGGGGGGEGGGGGGGGGGGFGEFDEGGGEEGGGGFGFFEFGFAFFGGDGGGFGGAFGFGGGGGGC:FFEGEFGA<<AFCC+4,=BD,=+@>DCFGD98E8+@==,>C,>;D=CFC8F;EGGCE6:9DCFC6:D>CCEEC?,5D:E:@CDDGGGG4CAGFDCC*/:;ED)=783:3:+5++:**+3;?CD7+++*0/**.)0))//)25*)):*2*)*+(4(-(-354)))*..*0))))
@M03506:14:000000000-AKVR1:1:1101:11430:5030 2:N:0:28
TCGGACTACCAGGGTATCTAATCCTGTTTGATCCCCACGCTTTCGCACCTGAGCGTCAGTATTGGGCCAGGAAGCTGCCTTCGCCATTGGTGTTCCTTCCGATATCTACGCATTTCACCGCTACACCGGAAATTCCGCTTCCCTTTCCCATACTCTAGCCGGGCAGTATCGAATGCAGTTCCCAGGTTAAGCCCAGGGCTTTCACATCCGACTTATCCGACCACCTACGTCCGCTTTACGCCCAGTAATGCCGATTAACGCTCGCACCCCCCGTATTCCCCTCGCTGCGGGCACGGATTTG
+
CCCCCGGGGGGGGGGGGGGGFFGGGGGGGGGFGGGGGGGGGGGGGGCGGFFGGGGGGGGFGFFGGGGGGGGGFGGGGGGGGGGGEEFGGGGGGGGGGGGGGGGDCFFGGGGGGGGGGGFGGFGGGGGGDGE7=FAGFGGGGGGGG8FBFGGCFG8EFCFFG+@EGGC>7=CFDFGCC9A,;D9E?FFG,@EFEFF,DCGFGFGCFF=CFDGDCD?FG75CDDCFDC)9=C)7/55<=G8AE*73C<+@E++)0.99D)**0.>3)*288)9)0>*;@)=C(.((4,4)(.(-),()))().
@M03506:14:000000000-AKVR1:1:1101:25890:5030 2:N:0:28
TCGGCCTACCCCTTTCTCTCCTCCTTTTTTCTCCCCCCTCTTTCCCACTTCATCTTCAGTCCCTCGCCAGTTCCCCTCCTTCGCCCCTTTTTTTCTTCCGCCTCTCTACGCCTTTCCCCTCTCCTCTCTCCCTTCCCCTCCCCTCTCCCGTTCTCCCTCTCTTCATTTTCCCCTTCCGTTCTGTTCTTCCCCTCCCCTCTTTCACCCCTCCCCTCCCCCCCCCCCTCCGCCCCCTTTCCCTCCCTTTATTCCTCCCCTCCTTCCCCCCCTCCCTCTTCCCGCCCCCCCCGGCACCGCTTCC
+
C@CC,8B-C<-,,6;=C@C@,;CCF,@C6+,6,,C@+@+8,;CF,@,C,,C,,<6,66,6,6,:<8@:,+96,,:C,B6,6E,BF,@=,,9,4@?EGFFE+BBB==B95+++A75AA<?F==,9,:,8,C,,,:4A,?,@+@8==DFB83@,,+7,,,76@=,3,73,3@9,,,4>7+@5,45,,,,2,,366*3**44,5BA:;,=11**/*04*2*)/2))*19>)*/0*1.)2)*7++09**+3*++3/***15(*/)*9*2*15*)*..0**+)**((((,(()(0(-.(-)).-()
@M03506:14:000000000-AKVR1:1:1101:12417:5041 2:N:0:28
TCGGACTACCGGGGTATCTAATCCCGTTTGCTCCCCTGGCTTTCGCTCATCAGTGTCAGTGTTGGTCCAGGACGCCGCCTTCGCCACCGGTGTTCCTCCAGATATCTACGCATTTCACCCCTACACCTGGAATTCCGCGTCCCTCTCCCAAACCCAAGCCACCCAGTACCAGACGCAGTTCCCCAGTTAAGCTGAGGGATTTCACGTCTGCCTTATTTGGCCCCCTCCGACCCATTTACCCCCGTCAATTCCAACCAACCCTTCCCCCCCCGGTATCTCCCCGCCTCTGGCCCCGGGGTTG
+
CCCCCGGGG-FGGGGGGGGGGGGGGGGGGGGGGGGGGGGGGGGGGGGGGGGGGGGGGGGGGGGGGGGGGGGGGGGGGGGGGGGGGGGGGGGGGGGGFGF<8?E,99,,?+6+@F?<,C9,++4AFF=AF,A<45C<,@+3@E83@8DG8=B,3++>+4@FE,D+4:B9,@37:@8BE:E??CE688DFFC99,16=F:5A<*,4>:4:6870ADE+1+1+6**2)/)0*))2>).:2**+<E))9/;:7+9**10**-1*0.8*7A0<C>C)))*22)1+((-(-((),))(.(4)))-((
@M03506:14:000000000-AKVR1:1:1101:24582:5041 2:N:0:28
TCGGACTACAAGGGTATCTAATCCCGTTCGCTCCCCTAGCTTTCGCGCTTCAGCGTCAGTGTCAGCCCAGCAACCCGCCTTCGCCGCAGGTGTTCCTCTCGATATCTACGCATTCCACCGCTACACCGAGAATTCCAGTTGCCCCTTCTGCACTCTAGCCCCGCAGTATCGGCTGACCTTTCCCTGTTAAGCCCGGGGAATGCACAGTCGACTTGTGGTGGCCGCCTATCAGCCTCTTACGCACTTGAAATCCGACCAATGCTTTCCTCCCCCTGATTTACCCCGCTACCTGCACGGATGT
+
CCCCCFGD<EF@C@F<FGGGGGFFGDGGGGGDD7<@CD8CFCFCCGG7BF7FFFEGC,@EAF<FFFGGGEF@FFCGGGEFEGGGGGDEGGFCGGDGGGGGG?,=@FFAFGE>FGCDFFFDD+FCFGF77F7+A5C5,?AF,CFDGGGG,>D:6A8,@F,4,@C;@5B9;,>C8CE5?,9,?,,,,6<<FGG@,:=C=*****+1>A*=6D*1/:912*.2/5*73).)+*/+*07*,;*+*1*)1+3*+3+*))*))(*+)09>*0+*<)*5.)*20)/+))(((-()(.).)(,1))((,
@M03506:14:000000000-AKVR1:1:1101:12962:5041 2:N:0:28
TCGGACTACCAGGGTATCTAATCCTGTTTGCTCCCCACGCTTTCGTGCCTGAGTGTCAGTGCTGGTCCAGGATGCCGCCTTCGCCACTGGTGTTCCTCCCGATCTCTACGCATTTCACCGCTACACCGGGAATTCCACATCCCTCTACCGCACTCTAGCTTGCCAGTATCCACTGCCACTCCCAGGTTGAGCCCGGCGATTTCACAGCAGCCTTACCACACCACCTACGCACGCTTTACCCCCAATAATTCCGAACAACGCTTGCCCCCCCCGTCTTTCCGCTGCTGCAGGCACGTCTTTA
+
CCCCCGEGG9FGGGGGGGGGGGFGGGGGGGGGGGGGGGGGGGGGGGGGGGG<EGFGGGFGGGGFGFGGGGGCGGGGGCFFCD7FEGGGGGGFGGGGF?FEG>BFGGGGFFFFGEGG<@F7C7CFGGGG@CECA<FFBFG:FFFEFEAGG8C+CEG,>=EF=8EG,=D,@FFFDFFG7@,,@:,,<DFGG,3@DDCE*;*4*/>,=4,=86*96C,,2;)/2::>5*8;5DDE5>53(+@+0*))*2@*++3*))1/)(9/;E)*9?C:E3/831***)12,4,,77)*()(,0((*))().
@M03506:14:000000000-AKVR1:1:1101:4950:5042 2:N:0:28
TCGGACTAACAGGGTTTCTAATCCTGTTTGCTCCCCACGCTTTCGCGTCTCAGCGTCAGTATCCGTCCAGAGGGCCGCCTTCTCCACAGGTGTTCCTCCTGATATCTACGCATTTCACCGCTACACCAGGAATTCCACCCTCCTCTCCGGTACTACAGCCTCTCAGTCTCCAATCCACTTCCGGGGGTGAGCCCCGGGCGTTCACGTCGGCCTTACGGGGCCGCCTCCCCGCGCCTTACCCCCCGTCCTTCCGCAAAACGCCCGCACCCTCCGTCTTACCGCGTCTGCTGGCACGGGGTTG
+
@CCC@:FE-C<FF7E-6-<FFF<<<FEF<,6FCFD;FEEGCCFFGGGEBFG,;8FC@CCF<9FF,6ECE8<FCFGG7FFGG,,6CFF8,FFGCCFF9?,B,95BE9EFF<CGECFGGG9?FE+=<F88AF+:A?F,,54FFFGFFCGG8+88CD,>=,8@>8,DGDE,3=BB,,,@96,@DFEC*@8***2?8;EC8/8*:)ACC*2/*1)CE9C<7*)*1995D5.<**7/33)13*/+3>)93:*):+<4@5)9),**)).1>*:5C<<779*2*./<240((((*)).())-))0(,-
@M03506:14:000000000-AKVR1:1:1101:16110:5097 2:N:0:28
TCGGACTACCGGGGTATCTAATCCTGTTTGCTCCCCACGCTTTCGTGCATGAGCGTCAGTGCTGGCCCAGGAGGCTGCCTTCGCCATCGGTGTTCCTCCACATCTCTACGCATTTCACTGCTACACGTGGAATTCCACCTCCCTCTGCCACACTCAAAGCTACCCAGTCTCAAGCGCAATTCCTAGGTTAAGCCCAGGGCTTTCACACCGGACTTAAGTAACCGCCTGCGCACGCTTTACGCCCCGCAATTCCGATTAACGCTCCAACCCTACGAATCACCGCGGCCGCTGGCCCGTCGTT
+
CCCCCGGGGEGGCEFDGFEEFGGGACFFDGGGFGFGG@FC7FGGGGFG?EFDEFGGGGEGFFG@FFGC,CD@CFEFCEGGGGDGG@FFBC?CFCFFFD<FGG@FFFF,BFG7C:?FEGGGGFDFGGCFFEGE:ACCAFGAAEGGG8,@=3CDGECEG83@>=?D@DDDCFEC=99+@+@>9AE;,EFFGGGCFEDEG5CCG4FGDF:E7**2:C9,2:+,1=?EGDD)=88=933*,2+<*=55)/*.**+8=)***4C958)11+09102))7**1,/<8(3>>0(07)4(513)))(((
@M03506:14:000000000-AKVR1:1:1101:11602:5166 2:N:0:28
TCGGACTACCAGGGTATCTAATCCCGTTTGCTCCCCTAGCTTTCGCGCCTCAGCGTCAATGCCGGTCCAGGATGCCGCCTTCGCCACCGGTGTTCCTCCAGATATCTACGCATTTCACCGCTACACCTGGAATTCCACATCCCTCTCCCGGATTCAAGCCTTCCAGTATCGAACGCAGTTCCTCGGTTAAGCCGAGGGATTTCACGCACGACTTAGCAGGCCGCCTACGCGCCCTTTACGCCCAGCACTTCCGAACAACGCCTGCCCCCCCCGTCTTACCGCTGCCTCTGGCCCGGGACTA
+
CCCCCGGGGGGGGGGGGGGGFGGGGGGGGGGGGGGGGGGGGGGGGGGGGGGGGGGGGGGGGGGGGGGGGGGGGGGGGGGGGGGGGDGGGGGGGGFGGGGGGFGAFGGGGGGGGEFGCFGEECGGGGGGGGD8FGGGGGFGGGGGGDFGGGGGGGGGGGGGGGGGGGF,@DCEGGEE5EEGFC7EEEEG8CDD:;:*?5CGGG;7EGG5=DGD5D+9+;FFGCGGGDDF5CEGGFEG7FFEDGGC4*;)<+0*0<*9)19*))855CCFG>GB5588*6@F01(((,)05),,)46)))(,(
@M03506:14:000000000-AKVR1:1:1101:16718:5168 2:N:0:28
TCGGACTACCAGGGTATCTAATCCCGTTTGCTCCCCACGCTTTCGCGCCTCAGCGTCAGGAGATGCCCAGAGACCCGCCTTCGCCACCGGTGTTCCTCCCGATCTCTACACATTTCACCGCTACACCGGGAATTCCAGTCTCCTCTGCATCCCTCAAGAAGGGCAGTATCGGCCGACGTTCTCCGGTTGAGCCGGAGGATTTCACGACCGACTTGCCCTCCCGCCTACGCGCCCTTACGCCCCGTAAATCCGAACCACGCTCGCCCCCCTCGTACTCCCCCGGCCGCTGGCCCCCAGTTCC
+
CCCCCGGGGGGGGGGGGGFGGGGGGGGGGGGAFGGGGGGGGGGGDGEGGFGGGGGGGGDFFGGGCFFGGGGGGGGGGGGGGGGGGEGGGD@@FGFFGGGEF>CFEFAEGFGGEGG9,CFEGGGGCGGGGGG+=FCD<CF?;6=9DEGGABF?8,@8:@9DBF+AE6D;7<>:@EG>CC=:>5@FCE/C=7@ECEG8EE=CG4;+>C*>E))95<A97*):>DCED555*5)*/<>*,93*8E)9958>+<E:.>C3C?7E).)7DECE*)97>3*/+,)5(((((-7)(738<1(/)))-)
@M03506:14:000000000-AKVR1:1:1101:10804:5168 2:N:0:28
TCGGACTACAAGGGTATCTAATCCCGTTTGCTCCCCTGGCCTTCGTGTCTCAGCGTCAGGAACTGTCCAGAGACCCGCCTTCGCCACTGGTCTTCCTTACGATATCTACGCATTTCACCGCTACACCGTAAATTCCAGTCTCCTCTCCAGTCCTCAAGCACGGCAGTATCGACTGCAGTTTCGGAGTTCAGCCCCGAGATTTCACCCCCGACTTCCCGCGCCGCCTACGCCCCCTTTACCCCCAATGATTCCGACCAACGCTCGCCCCCCCCGTATTACCCCCTCTGCTGGCTCGGACTTT
+
CCCCCGGGGFCFGGGFGGGGFGGGGGGGGGGGGGGGGGGFGGGGGGGGGGFFGGGGGGGGGGFGGGGGGGGG8FGGGGGGGGGGGGG8EFGFGGGGGG9DEFGGDG?EGGGDEGGGGGGDGECGFGGGFB+AAFFGAAF9?EG9DBDFA@BEEGD=E9?DG6EE+=ECDD6:+=BECEGDFE7E++CF7EBF,4BE>E*7DEFFG,;@ED4??*,1*/:/CD):/*.;*)):)78C2>4+<517*:+6<9C@)0>))(9*0))))/CDE))80>*0+)1A((((-(.6)).2)56)))-2)
@M03506:14:000000000-AKVR1:1:1101:18587:5171 2:N:0:28
TCGGACTACAGGGGTTTCTAATCCTGTTTGCTCCCCACGCTTTCGCACCTCAGCGTCAGTACCGGGCCAGTGAGCCGCCTTCGCCACTGGTGTTCTTGCGAATATCTACGAATTTCACCTCTACACTCGCAGTTCCACTCACCTCTCCCGGACTCAAGGTCGCCAGTATCAAAGGCAGTTCTGGAGCTGCGCTCCAGGAATTCACCCCTGACTTAGCAATCAGCCTACGTGCGTTTTACGCCCATTGACTCCGTGACACCTCTGCCCCCTTCCTATTCCCCCCGCGTCTGGCCTCAAGTTC
+
CCCCCGGEFGGGEGGFEGFGFGGGGGGGGGGFFGFDGGGEFEGGGGGGGFE@DFEGEEGGCGAE:CFGGGGFFFFGGGGGGGGGGEECDFFCGGGGEGGGGGGGGGGGGGGGGGGFGGGGGGGGGGAFGF7FG<AFFFFC8DFB8DGFGGGEEC@DE6FGFGGG>CDFFGGFFCFGGGCDGFF99C:,:>>C*4C686*,48CCB7,C5CFCFDF?:+;+;*2A;C4)18)*)).:?+*/*:)/*+39+<A)0)***.2/).**00;;=D7))0+3A2*98(,(,(-)(042))(20?)6)
@M03506:14:000000000-AKVR1:1:1101:18128:5183 2:N:0:28
TCGGACTACAAGGGTATCTAATCCTGTTTGCTCCCCTAGCTTTCGCGCCTCAGCGTCAGTTGTGGTCCAGTGCGCCGCTTTCGCAACAGGTGTTCCTCCCGATATCTACGCATTTCCCCGCTACACCGGGAATCCCACGCACCTCTCCCACACTCAAGCACGCCAGTTTCCCCTGACCGCTCCGAGTTGCGCCCTGCGATCTCACCGGACCCTTACCGCCCCGCCTACCCGCCCTTCCCGCCCACTAACTCCGAACAACCCACTCCCCCCCCCCACTACCGCCCCCGCTCGCCCGCCTGCC
+
@@<8BFC9CEGG8;FGA@@FFFGGGGGGGGGGGGFCGFEGCFCF>EGGGD@8CEFCF,FFG,CF,CFGED9FC@FE7@F:FE:FF:F=A<F<ECGGF9E@+B+8CFDA<+==F@FG,CAFGGEBGGGECFG:F,7DFF=7@7B889EFF,D3@5@E33,:D***@:73,@,3D6>,,6;E5=?*/::7,,*1=/*3*2*=*25;;2***))**2<E79>*59):<*5)*90:9>)*(*01*7/*/*0)0++0))*1)(9*8))*2;8<C5<<))***(02,6(((-(0()-351(1051((
@M03506:14:000000000-AKVR1:1:1101:18002:5193 2:N:0:28
TCGGACTACCAGGGTATCTAATCCCGTTTGCTCCCCTGGCCTTCGTGCCTCAGCGTCAGGAACTGTCCAGAGACCCGCCTTCGCCACTGGTCTTCCTTACGATATCTACGCATTTCACCGCTACACCGTAAATTCCAGTCTCCTCTCCAGTCCTCAAGCACGGCAGTATCGAATGCAGTTTCGGCGTTAAGCCCCGAGATTTCACACCCGACTTACCGCGCCGCCCACGCACCCTTTCCGCCCAATGAATCCGGACAACGCTTGAAACCCCTGTATTACCCCCTCTGCTGGCACAGGTTTC
+
CCCCCGGGGGGGGGGGGGGGGGGGGGGGGGGGGGGGGGGGGGGGGGGGGFGGGGGGGGGGGFGGGGGGGGGGGGGGGGGGGGGGGCGF@DEGGGGGGGCFGGCEFGGGGGGGGFGGGGGGGGGGGGGGGGEEGGGGGGGGGGGGGDGFCFDFGGGFGFGGGGGG+@DD8EGGGGGGAFFF;A78+33@>FFGEFG5C;*=D>7;?CFE=CCDE57><>>5<D5CD3.=*5):7.)24*02CEC5CG69C+<)8)*//(*2>))/*+<98)9)720<?26C(((,-()/)0235<0*)*.6)
@M03506:14:000000000-AKVR1:1:1101:6100:5198 2:N:0:28
TCGGACTACAAGGGTATCTAATCCCGTTTGCTACCCTAGCTTTCGCGCCTCAGCGTCAAGAACAGGCCAGAAAGCCGCCTTCGCCACCGGTGTTCCTCCTGATATCTACGCATTTCACCGCTACACCAGGAATTCCGCTTTCCCCTCCAGAACCCAAGCTCTCCAGTTTTGGATGCAGGCTATGGGTTGAGCCCATAGTTTTCACATCCAACTTAGAAAGCCGCCTACGCACCCTTGACGCCCAGGAATTCCGAACCACGCTTTCCCCCCCCGTATTACCGCCGCTGCTGGCGTGGAGGTA
+
CCCCCGGGGGGGGGEGGGGGGGGGGGGGGGGGGGGGGGGGGGGGGGGGGGGGGGGGGGGGGGGGGGGGGGGGGGGGGGGGGGGGGGGGGGGGGGGGFGGFGGGGCFFFGG>F7FFGDGGGGGGGGGFGGGFGGGGGGGGGGGGGGGGGGGGGGCGGGGDAF8FEGGFEDGGGCAFGGBEGGGGGGGGGCF7EFGG68<D:DFGGDGGD,AFGCDGF+2=<D44E<7>AC))118)5(2ACEE37**;.<<98)7*))./:53)*::E>G5<::>22067+(,((4(4B))(()(-/))(-)
@M03506:14:000000000-AKVR1:1:1101:9441:5219 2:N:0:28
TCGGACTACAGGGGTATCTAATCCCGTTTGCTCCCCTAGCTTTCGCTCATCAGCGTCAATGTCGGTCCAGGATGCCGCCTTCGCCACCGGTATTCCTCCAGACATCTACGCATTTCACCGCTACACCTGGAATTCTTCATCCCTCTCCCGAATTCAAGCCATCCAGTATCCGACGCAGTTCCAAAGTTAAGCTTTGGGATTGCACGTCGGCCTTAGTTGGCCGCCTTCGAGCCCTTTACCCCCAGTAATTCCGAACAACCATTCCACCCCCGGTATTACCGCGGCACCTGGCCTCCATATA
+
CCCCCGGGGGGGGGGGGGGGGGGGGGGGGGGGGGGGGGGGGGGGGGGGGGGGGGGGGGGGGGGGDGGGGGGFFGGGGGGG>FGGFFEGGGGGGGGGFGGGGGGGGGGGGGGGGGGGFGCGEFFGGGGGCFFGFGCF,?EGG9EFGGGGG7ECC=DFE=FG8A@F?CFG=FD7@ECDDCCFFFCFCGECF9,9B<EEF5:96*,>99C9*57C58?7=C8C*9CGCD)02*)*:);5;+;++2>C*3A69+3*))*5>0<*)//*2+<5?:)))12:+4@+(,41,((0,).1).(*)*)..
@M03506:14:000000000-AKVR1:1:1101:8672:5219 2:N:0:28
TCGGACTACAAAGGTATCTAATCCTGTTTGCTCCCCACGCTGTCGCGCATTAGCGTCAGTACCGGTCCAGATGGCCCCCTTCGCCCCGGGGGTTCTTCCCAATATCTACGACTTTCACCCCTACACCCGGAATTCCACTTACCCCTCCGATGTTCAAGCGATTACGTCTTAAAGGCCATTCCAGGGGTTAGCCCTTGGCCTTTCCCTCTAACCTACACAGCCGCCCTACTGCGCTTTTCGCCCCGTAACTCACACCCACCCCCGCCCCCCCCGCCTTACCGCGGCTCGCGGCCCGGGTTTT
+
C@BC8FFEGFC,CF@-CCCE@CEF9EFGG,9<EFGG8F+@:@;A,C+8+,@EFCEGGCEFG,C:@+@F,@9<,<@C,8C=C<,?F,===F+44F<FF,FG<D8E?,5:E<B++@FF,<F,@B7<,D<+>>+C@D,FFF,>,9D,3*@3*46*3<7,;,614=**2:>:1=9,B,9,;E,,?B,6=**=*4+?B<2*0+++5*+5+=+;7*++/3++**/**1)17)))**1+*75>(*7*1/7))217=0:*))07),5*.))19*2)2))7))*2*.)3-2((-(()(),(0(())0,((
@M03506:14:000000000-AKVR1:1:1101:10500:5222 2:N:0:28
TCGGACTACAAGGGTATCTAATCCTGTTTGCTCCCCACGCTGTCGCGCCTCAGCGTCAGCAACTGCCCAGCAGGCCGCCTTCGCCACCGGTGTTCTTCCGGATCTCTACGCATTCCACCGCTACACCCGGAATTCCACCTGCCTCTACAGTGCTCTAGTCCACCAGTTCGCACGGCAGACCTGGGGTTGAGCCCCAGGCTTTCACCGCACGCTTAGCAGACCGCCTACGCGCCCTTTACGCCCAGTGATTCCGGACAACGCTCGCACCCCCCGTATTACCGCGGCCGCCGGCACGGCGTTG
+
CCCCCGGGGGFFGGGGGGGGGGGGGGGGGGGGGGGGGGGGGGGGGGGGGGGGGGGGGGGGGGGGGGGGGGGGGGGGGGGGGGGGGGGGGGGGGGGGGGGGGGGGGGGGGGGGGGGGGGGGDGGGGGGGGDEFFGFGGGFGGGFGGGGGGGGCFFGGGFGGGGGDCGFGGGGGGGGGEEGGC@EGCEG=C,CGGGGDDFG=FGGGGGGEGGC35<C6DC=CGGGGG35</5>GGFFG2:==CCCD4?69E9?6?57CG0C::).)/*2>CBDF>38*2:6<17>(4((0()-9),2737(,(
@M03506:14:000000000-AKVR1:1:1101:14116:5231 2:N:0:28
TCGGACTACCGGGGTATCTAATCCTGTTTGCTCCCCACGCTTTCGCGCCTCAGCGTCAATGCCGGTCCAGGATGCCGCCTTCGCCACCGGTGTTCCTCCAGATATCTACGCATTTCACCGCTACACCTGGAATTCCGCATCCCTCTCCCAATCTCAAGCCATCCAGTATCAAGCGCAGTTCCCCGGTTAAGCCGAGGGATTTCACGTTTGACTTAGTTGGCCGCCTACGAGCCCTTTACGCCCAGTAATTCCGAACAACGCTTGCCCCCCCCGTATTACCGCGGCTGCTGGCACGGAGTTA
+
CCCCCGGGGGGGGGGGGGGGGGGGGGGGGGGGGGGGGGGGGGGGGGGGGGGFGGGGGGGGGGGGGGGGGGGEFGGGGGGGGGFFGGGGGGGEGGFGFGGGGGGGGGGGGGGGGGGGGGGGGCGGGGGGGGFFGGGGGGGGGGGGGGGGGG8?F@FGGGGGGFGGGCDAFFFEFGGGGGGGGG?FGGGGGGFGGGGGCE:7C=+>CG66?DCGG7+;CCCGGGGEGG35E*):CFFGF7=8C=CD7C77F+:@6)*172C5@>D7FGFFGFCE>9:88)/0,432>9>D:)2:).3D))-1)
@M03506:14:000000000-AKVR1:1:1101:7491:5232 2:N:0:28
TCGGACTACAAGGGTATCTAATCCTGTTTGCTCCCCACGCTTTCGCACCTCAGCGTCAATATGTGTCCAGTAAGTCGCCTTCGCCACTGGTGTTCTTCCGAATATCTACGAATTTCACCTCTACACTCGGAATTCCACTTACCTCTCCACAATTCTAGCGATGCAGTCTTAAAGGCAATTCCGGGGTTGAGCCCCGGGCTTTCACCTCTAACTTACAAAGCCGCCTACGTGCGCTTTACGCCCAGTAATTCCGAACACCGCGCGCCCCCTCCGCATTCCCCGGGCTCCTGCAACGCGGTTC
+
CCCCCGGGGGGGGGGGGGGGGGGGGGGGGGGGGGGGGGGGGGGGGGGGGGFGGGGGGGGGGGGGGGGGGGFFGGGGGGGGGGGGGGGGGGGGGGGGGGGFGGGGGGGGGGGGFFFFFGGGGEAE<FEGGDGGGGGDAEGGFGFC94D=;EFCG;EDGFGCCDE+,@DEGGGGFGC8@DGEGGGGEDCE>@CFGGGGDCG5ECE7;?6AF*:;7@,>::A:?C?E4?38*;)5<BDD0@A*=*)*;6;+A+<=F)9DG(9C>))/)2=DE3<BF3*;*66C(((,49(0(/((*)-))0-(,
@M03506:14:000000000-AKVR1:1:1101:4607:5257 2:N:0:28
TCGGACTACTAGGGTATCTAATCCCGTTTGCTCCCCACGCTTTCGCGCCTCAGCGTCAGAACCGGTCCAGCGAGCCGCCTTCGCCACTGGTGTTCCTCCCAATATCTACGCATTTCACCGCTACACTGGGAATTCCACTCGCCTCTCCCGGCCTCAAGCAAAGCAGTTTGGAGGGCAGTTCCTCGGTTAAGCCGAGGGATTTCACCTTCCACTTGCCAAGCCGCCTACGCGCCCTTTACGCCCAATAATTCCGAATACCACTTGCCCCCTCTGTCTTACCGCGGCTTCTGGCCCCGTGTTA
+
CCCCCGGGGGGGGGGGGGGGGGGGGGGGGGGGGGGGGGGGGGGGGGGGGGGGGGGGGGGGGGGGGFGGGGGGGGGGGGGGGGGEGGGGGGGGGGGGFGGGGGGGGGGGGGGGGEGGGGGGGGGGGGCCGGFGGGGGFGGGFGGGG@>DEGGGGGGGFCEFFFFGCGFDGFGF6EGGGG7DCGGEDGGEG,;EFGGGGC86C6<FGGCC6CFG?C9@FG4=FFDGC3:5=C)1>>)93:=88EDCFGDFEFE?FBDGG)9FFFFCGGGFE5>@4C+:26*7,61(4((06@7:)((10...)
@M03506:14:000000000-AKVR1:1:1101:5283:5286 2:N:0:28
TCGGACTACAAGGGTATCTAATCCCGTTTGCTCCCCTAGCTTTCGCGCCTCAGCGTCAAGAACAGGCCAGGTAGTCGCCTTCGCCACTGGTGTTCCTCCCGATATCTACGCATTTCACCACTACACCGGGAATTCCACTACCCTCTCCTGCCTTCGAGTCGATCAGTATCGCGTGACCCTCCCCAGTTGAGCCGGGGGCTTTCACACGCGACTTGAACGACCGCCTGCGCGCTCCTTACGCCCAGTAAACCCGGACAACGCTGGCCACCTCATCACAACAGCGGCGGCTGGTACTCACTTT
+
CCCCCGGGGGGGGGGDGGGGGGGGGGGGGGGGGGGGGGGGGFGGGGGGGGGGGGGGGGGGGGGGGFGGGGGGGGGGGGGGGGGGGGGGGGGGGGGGGGGGGGGGGGGGGGGGGGAFFGGGGGGGGGFGG@CEGGGGGGGGG@FGGFFGGFFCCFGCFEGGGGEGGGGGC7>FEG>EGGGFFGAEFGFCFF,;D5CCEGD*;77@FFFEEG:<CC97*275C75C<55)*18=>B)C279C5C>3*3+/0+;5))/>C?GDB5))*2+0:5*)*0+++)0:,((--((<,0(.*))*1/4).
@M03506:14:000000000-AKVR1:1:1101:14197:5287 2:N:0:28
TCGGACTACCGGGGTATCTAATCCCGTTTGCTCCCCACGCTTTCGCGCCTCAGCGTCAGGAGATGCCCAGAGACCCGCCTTCGCCACCGGTGTTCCTCCCGATCTCTACACATTTCACCGCTACACCGGGAATTCCAATCTCCTCTGCATCCCTCAAGAACGGCAGTATCGGCCGCCGTTCTTCGGTTGAGCCGAAGGATTTCACGACCGACTTGCCATCCCGCCTACGCGCCCTTTACGCCCACTGATTCCGGGCAACCCTTGCCCCCTCCGTCCTACCGCGGCTGCTGGCCCCGCGGTT
+
CCCCCGGGGGGGGGGGGGGGGGGGGGGGGGGGGGGGGGGGGGGGGGGGGGGGGGGGGGGGGGGGGGGGGGGGGGGGGGGGGGGGGGGGGGGGGGFFFGGEGGEFGGFGGGGGFGFGAFFCGEGGGGGECGGGFGGCGGGGBFFGFGGGGFGGGGGF6EEFFGCEGGGFGGEGGGG*:CE5FGDGFC8EEB@FGG58ECCGCGGFD557:D)9CGCGGGFGGF*:>DB@5D5CGBE45:B*;C79**+*0329;)/)1-9*85FC<88>C)1057**2)97((,(2(4:060()4(/).(-(
@M03506:14:000000000-AKVR1:1:1101:6571:5306 2:N:0:28
TCGGACTACAAGGGTATCTAATCCTGTTTGCTCCCCACGCTTTCGTGCATGAGCGTCAGTGTTTGCCCAGAAGGCTGCCTTCGCCATCGGTGTTCCTCCACATCTCTACGCATTTCACCGCTACACGTGGAATTCCACCTTCCTCTGCCACACTCGAGCCACGTAGTTTCGAGCGCAATTCCCAAGTTAACCTCGGGGATTTCACACTCTACTTGCCCGGCCCCCTGCGCACCCTTTCCGCCCAGGAATTCCGCTTTACGCCTGCACCCTACGTATTACCTCCGCCGCTCGCACTTAGTTT
+
CCCCCGGGGG?F<FGGGGGGFGGGGGFGGGGGGGEFGGGDG@FFGF8F8FGGGCFGGGGGFGG8CDCFGFGGCGGGFEGGGGCFEGEGGG=7CFGGGGGGGGGGGFFCFFGCFCGGFGFGDDGC@FGGCF@9FDAFDGDFFCEFGG8F9EG?BFFF888>F?EGG8ECGG3368CC7+;9EF?,,DFD:E,@BFG>CC**19>7D7FFG+:8C:,,*;)=?D3*1));/>:=)..;6++/37<*1**0<+2*6)*91-0*.))*/085?<*).76+3-@F))(42((0,)-(),(20*:<)
@M03506:14:000000000-AKVR1:1:1101:16706:5330 2:N:0:28
TCGGACTACCAGGGTATCTAATCCTGTTCGCTCCCCACGCTTTCGCTCCTCAGCGTCAGTATCGGCCCAGAGATCCGCCTTCGCCACCGGTGTTCCTCCTGACATCTGCGCATTTCACCGCTACACCAGGAATTCCGATCTCCCCTACCGAACTCTAGCCTGCCCGTATCGAATGCAGACCCGGAGTTAAGCCCCGGGCTTTCACATCCGACGCGACAAGCCGCCTACGAGCCCTTTACGCCCAATAATTCCGGACAACGCTCGCCCCCTACGTATTACCGCGGCCGCTGGCACGTAGTTA
+
CCCCCGGGGGGGGGGGGGGGGGGGGGGGGGGGGGGGGGGGGGGGGGGGGGGGGGGGGGGGGGGGGGGGGGGGGGGGGGGGDGGGGGGGGGGGGGGGGCGFGGGGFFGGFCFGGGCFGGGDGGGGGGG@FGG?GGGGGDFCFFGGGGGGGGGCGGGGADDFFGGGGGGEGFEGCEFGFGGGGGCCE:EG?GFF6=>:E*/*=DG7C::?;7CDEG5=<)7*CC<EC*)7*1)2)07<?79*/:977*8*3031).*1)(/*85))9*:>E)/7><9++-*<,((((,(0-.1(5<07))--.
@M03506:14:000000000-AKVR1:1:1101:6946:5343 2:N:0:28
TCGGACTACCGGGGTATCTAATCCTGTTTGCTACCCACGCTTTCGCTCCTCAGCGTCAGTGCCGGCCCAGACCACCGCCTTCGCCACCGGTGTTCCTCCTGATATCTGCGCATTTCACCGCTACACCAGGAATTCCGTGGTCCCCTACCGGACTCTAGCCATAGCAGTATCGACTGGCGTCCCCAGGTTGAGCCTGGAGGTTTCACACCCCACTTGCCAAGCCGCCTACGCGCTCTTTACCCCCAATCAACCCCCCCAACGCTCGCCCCCCACCACTTACCCCGCCTGCACGCACCGAGCT
+
@BC@CCCGFFGG::@FG<C9CFGA@CCFFGGGFF@FFGGEGGC@CD,C:8CE@D7CFGBEEFF@FFE76CC<CEFF+>>F7F=FG:7?+@:@B=E<,9:?FB<FGGC,?BG>@4EFB<E7B@+CF,ADA+=A:F9?>3D+8C>8=3+8>7+@8>8EF,@FFCDA8<9E;EF:**6>>E;C>44;C8C4:<7CB@2:**3*/0>>++2<E))*12@<D*;+*:*:<7>):*)295)*.2*<06D)):*)+3*))))))(12)))1)8:>E5/7)*2*+.192::6(,,.()((8((15),(-
@M03506:14:000000000-AKVR1:1:1101:21449:5343 2:N:0:28
TCGGTCTACAAGGGTATCTAATCCCGTTCGCTCCCCTAGCTTTCGCGCCTCAGCGTCAGTGTCAGCCCAGCAACCCGCCTTCGCCGCAGGTGTTCCTCTCGATATCTACGCATTTCACCGCTCCACCGAGAATTCCAGTTGCCCCTTCTGCACTCTAGCCCCGCAGTATCTGCTGACCTTTCCGGGTTAAGCCCGGAGATTTCACCGTCGCCTTTCGGTGGCCGCCTACGCGCCCTTTCCGCCCAGTAACTCCCAACTACCCTTGCCCCCCCCGCACTTCCGCTGCCTCTGGCCCGGCTTT
+
CCCCCGGGGDFGFGG-FEFGCGGGGFGFFGGGGGGGG8EFFGGGFCCGGDG,CFGGGD,C9FFFGGGGGGG8FGGDFDFGGF<FC+C+=C4CCB@FFGGGG8?ECFG9FDF@F=FG,EE@FG7C,FFB74@FFFG<<,9>3@BFG8DG9=@,8=D=;,@D?E+@8+@;,D,,@,,,@EGGAGF*4*1::,,68D5=8**41=>,5,22>/2*C8+>*12*)08/57077*8*930919*9*/77*2</+++16)97<(22)0*2*++/;5CB:)*2*4)0)-(((,(15/))/(-/))(((
@M03506:14:000000000-AKVR1:1:1101:8777:5352 2:N:0:28
TCGGACTACAAGGGTATCTAATCCTGTTCGCTCCCCACGCTTTCGCGCCTCAGCGTCAGTATGATGCCAGGTGGCTGCCTTCGCCATTGACGTTCCTTCCGATCTCTACGCATTTCACCGCTACACCGGAAATTCCGCCACCCTCTCATCTACTCTAGCTACGCAGTTTGCGATGCACTTCCCAGGTTAAGCCCGGCGCTTTCACATCACAATTCCATAACCGCCTACGCGCCCTTTCCGCCCAGTCATTCCGATTAACGCTCGCACCCTCCGTCTTACCGCGGCTGCTGGCCCAGAGTTT
+
CCCCCGGGGFFEFGGGGGGGGGGGGGGGGGGGGGGGGGGGGGGGGGGGGFGGGGGGGGGGGGGGGCGG@FGGGGGGGGGGGGGGGCEGGFGGGGGGGGGFGGEEGGCGGGGDGGGGGGGGGEGGGGGGGDEDGGGGGGGGGGGCGFGGGGGGGFGGGGGGGGGCC+@DCCFE+364EFFFGFFG:CFGGCFGFGGG*=C5ECGFFFGG7C7*2:+127A67735855FGGEGD@5DB*6:C*5/7?+/?@F6/.7>D2C7B)09)*:;C)9))1*286/0:B9(-,,7))(1),3*).694
@M03506:14:000000000-AKVR1:1:1101:10892:5353 2:N:0:28
TCGGACTACAAGGGTATCTAATCCCGTTTGCTCCCCTGGCTTTCGCTCCTCAGCGTCAATGTCGGTCCAGGATGCCGCCTTCGCCACCGGTATTCCTCCAGATATCTACGCATTTCACCGCTACACCTGGAATTCTGCATCCCTCTCCCGAATTCAAGCCATCCAGTATCAGACGCAGTTCCCAGGTTAAGCCTGGGGATTTCACGTCTGACTTAGTTGGCCGCCTACGAGCCCTTTACCCCCAGTAATTCCGAACAACGCTCGCCCCCTCCGTATTCCCGCCGCTGCTGGCCCGGAGTTT
+
CCCCCGGGGGGGGGGGGGGGGGGGGGGGGGGGGGGGGGGGGGGGGGGGGGGGGGGGGGGGGGGGGGGGGGGGGGGGGGGGGGGGGGGGGGGGGGGGGGGGGGGGGGGGGGGCGGGGGGGGGEGGGGGFGGDFFGGGGGGGGGGGGFEGGGD>EFGGFDFGFGGGG8F9DGGFDCCGDECFFFCFCDGF79AFCDF5F5*AEFGDDFFGFGGGCC;FG76?FDGGGGEFG<BGGFF<;F=+55:98FGFG99=FBCDD07E:D>)78;@G5CB378*A)1C(3(302(5)031)((17)8?6
@M03506:14:000000000-AKVR1:1:1101:23961:5369 2:N:0:28
TCGGACTACCCGGGTTTCTAATCCTGTTTGCTCCCCTAGCTTTCGCAGCTGAGTGTCAGTAATAGTCCAGTTACCTGCTTTCGCCATTGGTGTTCCTCCCGATATCTGCGCATTTCACCGCTACACCGGGAATTCCAGTAACCTCTCCTATACTCAAGCCTGACAGTATCTGTTGACCTCTCCCAGTTACGCCGGGAGCTTCCACACCAGACTTATCCAACCACCTACCTGCCCTTTACCCCTATTCATCCCGCGTATCCCTTGCCCCCTCCGTATCACCTCTCCTGCTTTCCCGATTTCC
+
CCCCCGCFFFGECFGGGGGGGGGGGFGGGGGFGGEGGD@FFFGGGGG,CFC<<EFFGG,FF@FF@EEFCFFGGFGGFFGGGGDEFCFD<EFFGGEFEFGGG>@@BFDCG7F@FGF<<A<=FEGGFFFF7+8:FDGF99F=,EFE8=BFF9D,9DEDFGG=8?,6=D@E8=9ECC>9@?EF,3=B,4@9:;+@E55@*;?,>+25D?*=9*9C421>:++,*/*4:6);=**2*;603+;+5:*/*1+31+3=8)/1)(2+969*23+)2.*0)1*0*)/:).).4))02*-.*)(1.)().
@M03506:14:000000000-AKVR1:1:1101:9044:5375 2:N:0:28
TCGGACTACAGGGGTTTCTAATCCTGTTCGCTCCCCACGCTTTCGCTCCTCAGCGTCAGTATCGGCTTAGAGACCCGCCTTCGCCACCGGTGTTCCTCCTGATGTCTGCGCATTTCACCGCTACACCAGGAATTCCAGTCTCCCCTACCGAACTCCAGCCCGCCCGTATCGACTGCCAGCCCGCAGTTGAGCCGCGGGCTTTCACAGACGACGCGACCAGCCGCCTACGAGCTCTTTCCGCCCAATCAATCCGGACAACGCCCGCGCCCTCCGTCTTACCGCGGCTGCTGGCCCCTGTGTG
+
CCCCCGGGGGFEGGGGGGGGGGGGGGGGGGGGGGGGGGGGGGGGGGGGGGGGGGGGGGGGGGFFGGGGGGFGFGGGGGGGEGGGGDGGGGGGGGGGGGGGGFGGGGGGGGGGGGGGDEGGGG7FGGGGGGGGGGGGDECFFGGGGGCFGGDGGGCGGFFEEGGGG>ECFGCFECEFC8FGGGG>*:E,,@,6B:C=EC*2/9FCD+<6=C5D5D8*77>FGGCEC*).:*):))8*.**/;EC<D6*9+0:<DF3)/3C1<3:DG8:8C:*.5/2**6@C1(((-(.>7)(,.(3*)/).(
@M03506:14:000000000-AKVR1:1:1101:20439:5414 2:N:0:28
TCGGACTACAAGGGTTTCTAATCCTGTTTGCTCCCCACGCTTTCGTGCCTCAGCGTCAGTGTTAGCCCAGGGGGCTGCCTTCGCCATCGGTGTTCCTCCGCATCTCTACGCATTTCACTGCTACACGCGGAATTCCACCCCCCTCTGCCACACTCCAGCTCGCCAGTTTCCATGGCCATTCCCAGGTTAAGCCCGGGGCTTTCACCACAGGCCCAACTAACCGCCTACGCACGCTTTACGCCCAGTAATTCCGATTAACTCTCGCCCCCTACGTACTACCCCCGCTGCGGGCACGTAGGTA
+
CCCCCGGGGFGGGGGGGGGGGGGGGGGGGGGGGGGGFGGGGGGGGGGGGGGFFGGGGDGGGGGGGGGGGGDGGGGGGGGGGGGGGGGGGGGGGGGGGGGGGGGGCGFGGFGGDFGGGGFGGGFF<FEGGG7FFGGGGGGGGGGGG8CFDFFDGAEGGGG,@CEGEGGGC7DFF?DGGFG?6DCCF*>F?BFFDEEEE/:580CCCG+/:7/85*88C*)7CD<ED*7<CC>CD>)91:@EG5DD53<6F0<96>*9*6C+//)*/**0*)*0)2+**.9:0-((,(()()-,8681))())
@M03506:14:000000000-AKVR1:1:1101:15823:5427 2:N:0:28
TCGGACTACCAGGGTTTCTAATCCTGTTTGCTACCCACGCTTTCGCACCTCAGCGTCAGTGTTGGGCCAGGCGGTCGCCTTCGCCACTGATGTTCCTCCCGATATCTACGCATTTCACCGCTACACCGGGAATTCCACCACCCTCTCCCACACTCTAGCCTGACAGTATCGAATGCAGTTCCCAGGTTGAGCCCAGGGCTTTCACATCCGACTTACCAAGCCGCCTACGCGCGCTTTACGCCCAGTAATTCCGATTAACGCTTGCACCCTCCGTCTTACCGCGGCTGCTGGCCCGGAGTTC
+
CCCCCGGGGGGGGGFGGGGGGGGGGGGGGGGGGGGGGGGGGGGGGGGGGCGGGGGGGGGGGGGCFGGGGGGGGGGGGGGGGGGGGGGGGGGFGGGGGGGGGCGGGGGGGGGGGGGGGGGGGGGCFGGGGGGDGGGGGGGGGGGGGGGGGGGGGGGGGGGGGGDFGFFFFGDD@FGGG9A;DFGGGGGGGGFGGGCGG5564?C?FFGGFC3CCD9FGFFCCFGDGDEA=5):7BDC?CFEEG3*92@?GGFFFFG5CAGC>>@CD9FFGFGED>*/;)@F?>F(4(,7)0(()((/)0,8-
@M03506:14:000000000-AKVR1:1:1101:11492:5444 2:N:0:28
TCGGACTACCGGGGTTTCTAATCCTGTTTGCTCCCCTAGCTTTCGCGCCTCAGCGTCAGTTGTGGTCCAGTGAGCCGCTTTCGCCACAGGTGTTCCTCCCGATATCTACGCATTTCACCGCTACACCGGGAATTCCACTCACCTCTCCCACACTCCAGCACTGCAGTTTCTATGCCAGACTCTGAGTTGAGCCCAGAGATTTCACCACAGACTTACAGCACCGCCTACGCGCCCTTTACGCCCAATATTTCCGACAAACCCTTGCCCCCTCTGTATCACCGCGCCGCCTGCCACCGCTCTA
+
CCCCCGGGGGGGGGGGEFGGGGGGGFFGGGGFGGGEGFFCFGGGGGGGE,CFCGGGGECGGFGGG<FGGGAEFGFCCEGGGCEGGFGGGFGFGGGFEGGGGEFEGGGGFFGGGGG9EGGG@F++AFEGGEGCGGGA,FB=,@BBF=FG8,36>9DEF?FGFG8@;DFG;@5;,E,@<?,@,3,3;,>,2,4?EFFFGF>FE+,,4:?FF6*;CFCGF46,?F5CG2)./:0=DD>42:?*AE3*9086++<*07)))(1/))79403):.10)2+<+.02((4(-(()23(.))()))(--
@M03506:14:000000000-AKVR1:1:1101:9791:5454 2:N:0:28
TCGGACTACAGGGGTTTCTAATCCTGTTTGCTCCCCACGCTTTCGCACCTCAGCGTCAATATGCGTCCAGTAAGTCGCCTTCGCCACTGGTGTTCTTCCGAATATCTACGAATTTCACCTCTACACTCGGAATTCCACTTACCTCTCCACACTTCTAGCGATGCAGTCTTAAAGGCAATTCCGGAGTTGAGCCCCGGGCTTTCACCTCTAACTTACAAAGCCGCCTACGTGCGCTTTACCCCCAGTAATTCCGAACAACTCTAGCCCCCCCCTGATCACCGCGGCTGCTGGCCCGGACGTA
+
CCCCCGGGGGGGGGGGGGFFGGGGGGGGGGGGGEFEFGGGGGGGGGGGGFGGGGGGGGGGGGGGGGGGGGGGGGGGGGGG7DFGGGGGGGG8CFDFFAF7FFFGGFFFFGGGGGGGGGGFG@<EGFFEEGDEFDFEGFGDGGG;D=BFFG8EG=ECFGF>+@CCFGFCEFFFFFAEGGGFF=ECEEGGGG8CEFCC59C58?FGFC2;6:CF7+AEF748?CDDGGDF50;5:)5>(2:9@*7857C=CE7*)73750*3*0***2A>*))))**3+67:(4((-24:)),(7((/))(-(
@M03506:14:000000000-AKVR1:1:1101:16478:5459 2:N:0:28
TCGGACTACAGGGGTTTCTAATCCCGTTCGCTCCCCTAGCTTTCGCGCATCAGCGTCAGTGTCAGCCCAGCAACCCGCCTTCGCCGCAGGTGTTCCTCTCGATATCTACGCATTTCACCGCTACACCGAGAATTCCAGTTGCCCCTTCTGCACTCTAGCCCCGCAGTATCGGCTGACCTTTCCGGGTTAAGCCCGGAGATTTCACAGTCGACTTGCGGTGGCCGCCTACGCGCCCTTTCCGCCCAGTAACTCCGAACAACGCTTGCCCCCCCCGTCTTACCGCGTCCGCTGGCCGGGCGCT
+
CCCCCGGGGGGGGGGGGGGGGGGGGGGGGGGFGGGGGGGGGGGGGGGGGGGGGGGGGDGGGGGGGGGGGGGGFFFGGGGGGGGGGGGEGGFGGGGGCGGGDGGFGGGFGGGGGGFGGGGGGGEGGGGCFEFEGGGGGFC,CEDFGF8BFEFGGFCFGFGCFCEG>8E>AFGEC5CEEFGGGGGGGEGGFG@FFFGD*=*0@DF9C?ECF<DDG39CCD>G39C:<5>>FCD*>>@33C*02ADD/CE*0+01?3>5C9*:>7>C3*<98>CBE)1**,/A(1(-((()4)--5(()))-((
@M03506:14:000000000-AKVR1:1:1101:23651:5481 2:N:0:28
TCGGACTACTAGGGTATCTAATCCTGTTTGCTCCCCTGGCCTTCGTGCCTCAGCGTCAGGAACTGTCCAGAGACCCGCCTTCGCCACTGGTCTTCCTTACGATTTCTACGCATCTCACCGCTACACCGTAAATTCCAGTCTCCTCTCCAGTCCTCAATCACGGCAGTCTCGAATTCAGTTCCGGCGTCAGTCTCCGCAATTTCACCCCCGACTTACCGCCCCGCCCATGCCCCCTTTACGCCCAATGTACCCGAACAACCCTTTCATCCCCTGTATCACCGCGTCTGCTGTCCCCGTGTTT
+
-,A,@@@<DFFGGGGGGGGGFFGGFGGFFGGGA@EGFCFDCEFCEEFCFGG8C<FGGEGC,FFGDFCFAFFFC@DECF@BFG7,FFFGGF?AF,65EA9F7,:,,:CFA,@,4@AEFFFC:F:FDEFGG7@D9A=FDFG?A;FEDDG,,@EGGFFED,@A88@=@=,,7@DE,=+@CB:@,7=+++5*@*,33<E***41,+55>2:*12):/*1AC5>*)))*2)8)*002*<5*.**/2*)**2+*0<+*0))/97C:.))**++0+.*)0*<<0)*2((((-26B26))),())0,2,
@M03506:14:000000000-AKVR1:1:1101:24713:5482 2:N:0:28
TCGGACTACAAGGGTATCTAATCCCGTTTGCTCCCCTGGCCTTCGTGCCTCAGTGTCAGGAACTGTCCAGAGACCCGCCTTCGCCACTGGTCTTCCTTACGATCTCTACGCATTTCACTGCTACACCGTAAATTCCAGTCTCCTCTCCAGTCCTCAAGCACCGCAGTATCGAATGCAGTTTCGGAGTTAAGCACCGAAATATCACACCCGACTTAAGCCGCCACCTACGCACACTATACACCAAATGAACCTGAACAACACTTGGAACATCCGTCTTACCTCTTCCGCCGGCACAGAGTTT
+
CCCCCE7FFGGGF7CFFGGGGGGGFFGGFGCECECFGF8<EF<FFFFGGFGGCFCGGGGG<EEGF<CFF8EFG@FG7F+CCGCGGDCGC8@FFGGGAFGGC7ACFDADFGGDGGFGGFFGFFGGGGGGFCCEFGAFGCEF?FGCG;8>DGEF,==CFGGGG,@EE+6B=E8FGE?,,,7@EEC>EGGFF,3,,@>EED+4,5;,3E<11***4/2,++***):57866=)//))2*)1;+0****2;+++=)))0*+(**2;+**+3/**00)***;.9+)))).)-)()(4)1(*//-4)
@M03506:14:000000000-AKVR1:1:1101:19476:5485 2:N:0:28
TCGGACTACTGGGGTTTCTAATCCTGTTTGCCCCCCACGCTTTCGCGCCTCAGCGTCAATTACGGGCCAGATAGCCGCCTTCGCCACCGGTGTTCTTCCCAATATCTACGAATTTCACCTCTACACTGGGAATTCCACTATCCTCTCCCGCATTCAAGCTCATCAGTATCAAGCGCAGCCCCCAGGTTGAGCCCGGGAATTTCACGCCTGACTTGATAAGCCGCCTACGCGCCCTTTACGCCCAGTAATTCCGAACAACGCTTGCCCCCTTCGTATTACCGCGGCCTCTTGCCCGAAGTAT
+
CCCCCGGGGGGGGGGGGGGGGGGGGGGGGGGGGGGGGGGGGGGGGGGGGEGGGGGGGGGGGGGGGGGGGGGGGGGGGGGGGGGGGGGGGGF:FGGGGGGGFFCFFGGGGGGGFGGGGGG@FGGGFGGGFC<F8FCFGGGGGGGGGFFGG=EEEEGGG;C6:6DFCGGGFFFGGFEG7BEGGGGD>FC,<D7EFFGG:?EDFCC+>CF5=FCC9:E+:+++*<)CD<>FCGF5C>@5.:@88ECGGF+7C<FFF:DG)8C5>>)*7AEFE39?35;AC9FF1(((4((),*)-))()0)())
@M03506:14:000000000-AKVR1:1:1101:4726:5486 2:N:0:28
TCGGACTACAGGGGTTTCTAATCCTGTTTGCTCCCCACGCTGTCGCGCCTCGGTGTCAGCCAGAACCCAGCAGGCCGCCTTCGCCACCGGTGTTCTTCCGGATCTCTACGCATTCCACCGCTACACCCGGAATTCCACCTGCCTCTATTCTGCTCGAGTGACCCAGTTCGCACGGCCGACCCGAGGTTGAGCCTCGGGCTTTCACCGCACGCTTAGGTTACCACCTACGCGCCCTTTACGCCCAGTGATTCCGGCCACCGCCCGCACCCTCTGTATCACCGCGGCTGCTGGCCCAGAGTTA
+
CCCCCGGEGGGGGGGGGGGGGGGGGGGGGGGGGGGGGGDGGGGGGGGGGGGGGGGGGGFGGGGGGGGGGGGGGGGGGGGGGGGGGEGGGGGGGGGGGGGGGGGGGGGGGGGGGEGGGGGGGGGGGGGGGGGGGGGFGFDFGGGCFBAEGGGGFFF>EGGGGFGGGGGGGDGGGCDGE>CGGGEGGGGF6F:FG*BEEE?*CFF7C?EG5DGD5>*<CC=CF7*<C7)95C5=CE>FB775:573*30*+237?5C)1(**))0/9:CDE)7)7:+3+.@6(9B0399:)),()-4*))).)
@M03506:14:000000000-AKVR1:1:1101:5482:5492 2:N:0:28
TCGGACTACAAGGGTATCTAATCCCGTTTGCTCCCCTAGCTTTCGCGCCTCAGCGTCAAGAACAGGCCAGAAAGTCGCCTTCGCCACTGGTGTTCCTCCCGATATCTACGCATTTCACCACTACACCGGGAATTCCACTTCCCTCTCCTGTCTTCGAGCCGGGCAGTATCGAATGACCCTCCCCAGTTAAGCCGTGGGCTTTCACATTCGACTGACTTGGCCGGCTGCGCCCTCTTTACGCCCAGTTAATCCGGACCACGACTGCCACCTACGGTGTACCGGGGCCTCTGGCACGGAGTTT
+
CCC8CGEFGGGGGGFGGGGGGGDGFGGGGEGAFG<@F<FGGGGGG7FGGEEGGGEGDGGFFEGGGGFGGGGGGGFGGGGGGGGGGGGGGGGGGGGGFGGCE7>EEDDFGGGGGEFG9EGGGGGFFFCFG7FGGGGCA?FGGEDGGGFEFGF8=AE+>FCEDCGCG6>;C:>FFGGA,@E@DCEGF*>@FE;CGG*:CEGFGGG7EF7C?+1/C4C?:@*7<*)*2>5>*))117?74768*/>*70+10+39<DGG)(1*))0/*23*;7*7)***/-10,((3,((7(0.)).-).0(()
@M03506:14:000000000-AKVR1:1:1101:16906:5530 2:N:0:28
TCGGACTACCGGGGTTTCTAATCCTGTTTGCTCCCCACGCTGTCGCGCCTCAGCGTCAGCAACAGCCCAGCAGGCCGCCTTCGCCACTGATGTTCTTCCCGATCTCTACGCATTCCACCGCTCCACCGGGAATTCCACCTGCCTCTACTGTGCTCAAGCCTGACAGTTTAGAAGGCAGCCCTGCGGTTCAGCCGCAGGACTTCACCCCCTACTTACCAGGCCGCCTACGCGCCCTTTCCTCCTCGCGACTCCGGACCACGCCCCCACCCCCCCTACTACCTCGCCCACGCGCCCGGAGTAC
+
@CCCCFGGEGGGD+FFCGGFGGGGGGGGGGGGGFFFCCBEEFBE<FGFGGGFGFE:FF,EA<FG?C7FGGGGGGGGGGGGDGFFD:F@F,<?EFGGGGDFC@7FFGGGGGGDGEGGAFGGGG+@8FF@7C=>F<FECAE@>FE@D6,7C,8@EFD9,,EG6@CDDF>;FC;:EG8>7>>E56,BC*/:*,2?F5**C5**+*5+5:=EEDGG++<+*;)*1CC5D75F/C)*/))0.09+<C*9***0*2;)))*))(*/7)))1*/);)18))/*+)9*2)(,(-(.,)-4;,9)))-()
@M03506:14:000000000-AKVR1:1:1101:9488:5535 2:N:0:28
TCGGACTACAACGGTATCTAATCCCGTTCGCTCCCCACGCTTTCGCGCCTCGGCGTCAGGGGCGACCCAGAGTGCCGCCTTCGCCACGGGTGTTCCTCCGGATCTCTACGCATTTCACCGCTACTCCCGGAATTCCACACTCCTCTGTCGCCCTCAAGACGCCCAGTTTGCAGCCGCCTTCCCCGGTTGAGCCGGGGGCTTTCAGGCCACACCTAAACGGCCGGCTACGCGCGCTTTACGCCCCGTAAATCCGGACACCGCTGGCCCCCCACTTATTGCCGCGGCTCCCGCCCCGTACTTT
+
CCCCCGGCEDGGE7@<@FEDAFGFFCFC<FG@EFCEGCDCGGGD:E7CFGG@@FCFE,BEF7CEGGGEG8<F??AFEEGFGGFGG7FGGGCEGG9E,BFGD:=FC<DCFFGE+>FEFCEFFCFFGGGCFCF7*3,DEG:FCCEFEFC>FGGE>7F5BC,<*7CE5@:?,<C:90=**=:C+9?FEG5*2+ACG=EGEE2*;<9:A7*>CC45/988CC)*1)1*))07CG:*))0*(*9*27/)1*/)*0+0)8*)/(117>)17*2.*.)))0+++.*0(((-(-(.()(-)-2/5),).
@M03506:14:000000000-AKVR1:1:1101:9235:5546 2:N:0:28
TCGGACTACAAGGGTTTCTAATCCTGTTTGCTACCCACGCTTTCGCGTCTCAGCGTCAGTCACTGTCCAGAGACCCGCCTTCGCCACTGGTCTTCCTCATGATCTCTACGCATTTCACTGCTACACCATGAATTCCAGTCTCCTCTCCAGTCCTCAAGCACCGCAGTATCGAATGCAGTTTCGGAGTTAAGCTCCGAAATTTCACACCCGACTTACGGCGCCACCAACGCACCCTTTCCGCCCAATGAATCCTAACAACCATTGAGACCTCTGTCTTACCGTGGCCGCCGGCACGGAAGTC
+
CCCCCEGGFDEFCEFEGFF<FGGFFGGGGGGG,E@FFGGCCFGGEGGGGCFGGFGGGGGGGFGGF@FFGF9EFFFGGGGFBF=FGFEGFFEFFGGD9,,9FEGGGA<BEFGEFGGCAFCFG<FGGGGCDGG<;FFGG,C:,;EFGDCFF,CEFFGG8,@8@FGE6CG,@ABFF=8;8>=E,=C6=8C@D9,@;DCE+53AEFF7,,4;7**9@C9EFGECDD7EGDFDED)=C)2;6+8AC59D5:8677:4***29-9*)*1**+*/;@GF::+0047C(((,((,)479(),(/))(..
@M03506:14:000000000-AKVR1:1:1101:15991:5550 2:N:0:28
TCGGACTACTGGGGTTTCTAATCCTGTTTGCTCCCCATGCTTTCGCTCCTCAGCGTCAGGTAATGCCCAGAGAACCGCCCTCGCCACCGGTGTTCCTCCTGATATCTGCGCATTTCACCGCTACACCAGGACTTCCATTCTCCCCTGCATACCTCTAGTCCACCCGTATCGTAAGCAGGACTGCGGTTAAGCCCCAGCTTTTCACTCCCGACGCGATGGCCCGCCTCCGAGCCCTTTACGCCCAATAATTCCAGACAACCCCTGCCCCCTACGTACTACCGCCGCTGCGGGCCCGCAGTTG
+
BC<8<CCCCFGG@FFFEFFGGGGGGFGFFGG<FG<B<FFCFFDGGEEFCFGEGGGGGGEEGGFGDGG8@FGGF<FGGG7FFGCFE:=FC>@7,=FEFGCFG9AFFFEBC>FEGEFGGGG7CCFGGGGGGDG+:<EF9EEFFDGGDGGFG9@EEFGGFC3,;EEFC8E>DCC,@D:9,@C:FGC,5CCGCACGBF6:8EFC<DE,D::,=D*5*):8DCB6DF)>DG3./).:>FF44CB2AE/15*+*3+<***07037*85.7C**8E)*7.0+*2)1*((((4(4:()((.-2))8,-)
@M03506:14:000000000-AKVR1:1:1101:7433:5553 2:N:0:28
TCGGACTACCGGGGTATCTAATCCCGTTTGCTCCCCTGGCCTTCGTGCCTCAGCGTCAGGAACTGTCCAGAGACCCGCCTTCGCCACTGGTCTTCCTTACGATATCTACGCATTTCACCGCTACACCGTAAATTCCAGTCTCCTCTCCAGTCCTCAAGCACGGAAGTATCGAATGCAGTTTCGGAGTTAAGCTCCGAGATTTCACACCCGACTTACCGCGCCGCCTACGCACCCTTTCCGCCCAATCAACCCGACCAACGCTTGATACCTCGGCATTACCGCGGCTCATGGCCCGCACTTT
+
CCCCCGGGGGGGGGGGGGGGGGGCGGGGGGGGGGGGGGGGGGGGGGGGFFGCGGGGGGGGGGGGGGGGGGGGGGGGGGGGGGGGGGGGGFGGGGGGGGCGG@FGGGGGGGGGGGGGGGGDGDFGGCFGGGGGGGGGGFAFEEDAFFGGFDFGGGGGFFGCFGE+@=F9,EEGGGGFGGFFGGGEEGGG7;FGCFGG8C>5>9,5>CFGGD47CDGGFD>CC:DGDG>FGGBGG@@C>*=*:C55*2*9+**<5))/12C*<:3*2+29+/7))**/+)*3(4(234(*-*)()-()))-))
@M03506:14:000000000-AKVR1:1:1101:10791:5560 2:N:0:28
TCGGACTACAAGGGTATCTAATCCCGTTTGCTCCCCCGGCCTTCGTGCCTCAGTGTCAGGAACTGTCCAGAGACCCGCCTTCGCCACTGGTCTTCCTCATGATCTCTACGCATTTCACTGCTACACCATGAATTCCAGTCTCCTCTCCAGTCCTCAAGCACCGCAGTATCGAATGCAGTTTCGGAGTTAAGCTCCGAAATTTCACACCCGACTTACAGCGCCACCTACGCACCCTTTACGCCCAATGAATCCGAACAACGCTTGACACCCCTGTATTACCGCGGCTGCTGCCACCGAGTTG
+
CCCCCGGGGGGGGGGGGGGGGGGGGGGGGGGGGGGGGGGGGGGGGGGGGGGGGGGGGGGGGGGGGGGGGGGGGGGGGGGGGGCGGCGGGGEGGGGGGGFFCFGGGGGDGGGGGGGGAGGGGFFGGGGGGGFCFGGGGGGG9EFGGEEGG8FGGGGGGFGGGFEE>EE9:EEGGGCD,@@7EFGGCEC7F;@9BDF+6EEGE5;3<A?EC77DCCCC:CFEC45CFG4AED4=DDF*67C*;E<5*601=+A45):5CBGCEB59F++);)9.<<9+2)*<(((,(4()4))()5()0)8()
@M03506:14:000000000-AKVR1:1:1101:4765:5585 2:N:0:28
TCGGACTACAAGGGTATCTAATCCTGTTTGCTCCCCACGCTTTCGCGCCTCAGTGTCAGGGACGTCCCAGAGAGCCGCCTTCGCCACCGGCCTTCCTCCCGATCTCTACGCATTTCACCGCTACACCGGGAATTCCGCTCTCCTCTTCCGTCCTCTAGCTCTCCAGTCCCCGATGCCATTCCCCGGTTAAGCCGAAGGATTTCCTACCGGACTTATCTAGCCACCTACTCGCTCTTTCCGCCCAGTAATTCCGGCCACCTCTTTCCACCCCTTCCTTACCCCGTCTTCTGTCACTGCGTTT
+
CCCC<CCDF<EFGE<FGGGECEFGDEGFFC9,C@CFGGEE7BFFFGGGGGGGGC9EA<FGCCFBFF@FE?,,9:FG@+>C?C<FG,8BCGFECFGG<FGG7B+84ABFFD@:?CEF?FF7FCF>CF<C:+8+>FEGC7:FEFFC@=ECEEGF>CAA37>F,@,<9,>?CCFCE>*>72=7,24D?>EC5<;C?ECCDD*+>9E;+<CG55)1:69+;:++129*94?F+7)1*).:4*0;8*)*9C+99?+/)0)991**.96C*++00./))*0<729+(-24<((*.*..*6)**)-((
@M03506:14:000000000-AKVR1:1:1101:22178:5588 2:N:0:28
CTGGACTACCAGGGTTTCTAATTCTGTTTGCTCCCCACGCTTTCGTGCCTCAGCGTCGGTGCTGGTCCAGATGGCCGCCTTCGCCACGGGTGTTCCTCCCGATCTCTACGCATTGCACCGCTACACCGGGAATTCCACCATCCCCTACCGCACTTTAGCTTTCCAGTATCCACTGCAATTCCCAGGTTGAGCCCAGGGCTTTCACAGCGGACTTATCAAACCGCCTACGCACTACTAACGCCCTGCAATCCCGTGTACCCCTTGCACCCCTCTTATTACCTGTCCTCTTGCCCATAACTTA
+
-,668;;EF<<E;7;CFFC<FGDFFCFFFDF@EEFFGGD7F:C@FE87D<FGGDEF:+6F,@F9<F<CFE<F,CFD7@7FCFG7=??C@7FEGE<<<,,8+B@+<EFGC<74?F,,:<A@=BCC,EFG@E>::B,C@3,=,=D,+6@FF7B6C>,,7,,,,2@A,,>;:EECCC?CF,,,,522DC,,448>>:=;*5==,*4,59,:=)))28++1+++28/7)*).*9):)))2)*/*8C7)/7**++0))0*274*07>55C?FF8)1))2+++6*3))))).:*)*.(0)(29))..
@M03506:14:000000000-AKVR1:1:1101:9129:5592 2:N:0:28
TCGGACTACTGGGGTATCTAATCCTGTTTGCTCCCCACGCTTTCGTATCTCAGCGTCAGTACCGGGCCAGTGAGCCGCCTTCGCCACTGGTGTTCTTCCGAATATCTACGAATTTCACCTCTACACTCGGAGTTCCACTCACCTCTCCCGGACTCGAAGATCGCCAGTATCGAAGGCAGTTCCGCGGTTGAGCCTCGGGATTTCACCCCCGACTTAACGATCCGCCTGCATACGCTTTACGCCCAGTACTTCCGAACAACGCTAGCCCCCTGCGTATTCCCGCGGCTGCTGGCCCGACGTT
+
CCCCCGGGGGGGGGGGGGGGGGGGGGGGGGGGGGGGGGGGGGGGGGGGG<FGGGGGGGGGGGGGGGGGGGGGFGGGGGGGGGGGGGGGGGGFGGGGGFGGGEGGGGGGGGGGGGGGGGGGDGGGGGGGGGGGGGGGCFFGFGFGGGGGGECGEGGG?=>ECFDG>>8FGGCGGFG8>8CFFFGG>E57=:,>EG,@CGG5C4EFGFGCEGGGD5:;7::CGGC*/>:>E<*<9)./47=@*19CDG8=+<+=*)*/9(*:557<<+87*8>)5>8*?(*<8691(4(0490..(()))---
@M03506:14:000000000-AKVR1:1:1101:16867:5596 2:N:0:28
TCGGACTACAGGGGTATCTAATCCTGTTTGCTCCCCTAGCTTTCGCGCCTCAGCGTCCGTTATGGTCCAGTGCGCCGCTTTCGCCACAGGTGTTCCTCCCGATATCTACGCATTTCACCGCTACACCGGGAATTCCACGCACCTCTCCCATACTCCAGCACCACAGTTTCGCTTGCAGGCTCTGAGTTGAGCCCAGAGTTTTCACAAGTGACTCGTGGCGCCGCCTCCGCCCCCTTTCCCCCCAATAATTCCGCACACCGCTCCCACCCTCGCTACTACCTCGACTGCTGGCCCAGAGTTC
+
BC<CCFGGGGGCFGGGFFGGGFGDFFGFGGGGGGFGG8FDFCGGE7FG7FFCCFGGG@CGGGGGFGGGGGFDCFGGCFGCCF=FGEGFDDGDFFGGGFCEE+>FGGGGFGGGD:FFGGGGGGGFFGGGCEG=DGGGGGGGEGG@FGGGGFBGGGGGG?EFFCBFFF;;;7CGGGGEE:>E,,,,9;;<5D8EFGGF8,,,>B7;CCE,=D7+1+33*/5CGDDCDC)A=7):>B>D>78+2*)/9:+9?++16)1)1(**75))1**7A85))***+.96)5(---().)568(-*8).).
@M03506:14:000000000-AKVR1:1:1101:6430:5596 2:N:0:28
TCGGACTACCCGGGTATCTAATCCTGTTTGCTCCCCACGCTTTCGCGTCTTAGCGTCAGAAACCGTCCAGATAGCCGCCTTCGCCACTGGTGTTCCTCCCGATATCTACGCATTTCACCACTACACCGGGAATTCCACTACCCTCTCCTGCCTTCGAGTCGATCAGTATCGCGTGACCCTCCCCAGTTGAGCCGGGGGCTTTCCCCCGCGCCCAAAACCACCCCCTGCCCGCCCCTTACGCCACGTACATCCGGACCACCCTTGCCCCCCACGCGTTACCACGGCTGCTGCCCCGGCGTTG
+
CCCCCEGGEEGGGGFCGGGG@FGFFGGGGGCFGGDGGGFGGGGGGGE@FGGGGGDGGGGFEAFGGGGGGGGGGAEGGGGGDG@FGCFGD8FEFEFFGFGGGC@FGGGFGGG7FFFGGGG9BF8EGGGGGDC7>CEF,CFGGGF?FDFGGGFFCGGFG6DFEGEDE?FCEG*:;@5*=,:,DCCEFE,=D,<8CEECDCE=CFG9@*12*))/*1***2)*1>*//).)*9)*/0)9(*9/:E)*/:8.*++07<*)185*))752<+):)183)*2/(89),,(3((0)0),)-4)5)(,-
@M03506:14:000000000-AKVR1:1:1101:15779:5614 2:N:0:28
TCGGACTACCAGGGTTTCTAATCCTGTTTGCTCCCCACGCTTTCGCACCTCAGCGTCAGTATCGAGCCAGTGGGCCGCCTTCGCCACCGGTGTTCTTCCTAATATCTACGAATTTCACCTCTACACTAGGAATTCCACCCACCTCTCTCGAACTCAAGACTTGCTGTATCAAAGGCAGTTCCGAGGTTGAGCCCCGGGTTTTCACCCCTGACTGACAAATCCGCCTACGTTCGCTTTACGCCCCGTGATTCCGAACAACGCTAGCTCCCTTCGTATTACCGCGGCTGCTGTCCCGCAGTTT
+
CCCCCGGGGGGGGGGGGGGGGGGGGGGGGGGGGGGGGGGGGGGGGGGGG@FFFGGGGGGGGGG7DFGGFGGGGGGGGGGGGGGGGDGGGGGGGGGGGGGGGGGGGGFGGGGFDGGGGGGGGGGGGG<FGGFGGGGGGGGGGGGGG9EFGEFEGGGGC?,DGG9EEEFCDGFFGFGG6EGFDF>GGGGFGFFCD5C?EGE>CFFFCF5CC5*9AFCFCF6FGD85DD3A7C)6<)):=7F8EGC35/*8C+<@?3*79,9*87B)20A;FF7)778;C)976>0691354F))/53)))-6)
@M03506:14:000000000-AKVR1:1:1101:6805:5618 2:N:0:28
TCGGACTACAGGGGTATCTAATCCTGTTTGCTCCCCTAGCTTTCGCGCATCAGCGTCAGTACCCGTCCAGGTAGCCGCCTTCGCCACCGATGTTCCTCCCAATATCTACGCATTTCACCGCTACACTGGGAATTCCGCTACCCTCTCCGGGACTCAAGCCGAGCAGTATCCGTCGCAGTTCCTCGGTTGAGCCGAGGGATTTCACAACGGACTTACACAGCCGCCTACGCGCCCTTTACGCCCAATGATTCCGAACAACGCTGGCCCCCTCCGTTTTACCGCCGCTGCTCGCCCGTCTCTT
+
CCCCCGGGGGGGGGGGGGGGGGGGGGGGGGGGGGGGGGGGGGGGGGGGGGGGGGGGGGGGGGGGGGGGGFGGGGGGGGGGGGGGGGGGGGGGGGGGGGGGGGGGGGGGGGGEGGGGGGGGGEGGGGGGGGGGFGGDFGGGGDFGGFGFDGG6EGGGFGGFGEEGGGGGFGGGGGDGDEGGGGGGCCGGG7EFGG5=E:5EFCGGGGGGGG3<CFCCF:*:C*9=DGF@EGFEDBBC>DB=EE:<3*+=FFE?/7*1).95>.5)*280?59BF7+3;<FFB>(3;96B)*-7.,3/8)())
@M03506:14:000000000-AKVR1:1:1101:14432:5625 2:N:0:28
TCGGACTACAAGGGTTTCTAATCCTGTTTGCTCCCCACGCTTTCGCGTCTCAGCGTCAGTCACGTCCCAGCGAGCTGCCTTCGCCATTGGTGTTCCTCCTGATATCTGCGCATTTCACCGCTACACCAGGAATTCCACTCTCCTCTTCCGGACTCTAGCCATCCGGTTTCCATCGGCGTCTCGAGGTTGAGCCTCGCGTTTTCACAACGGCCCTGCATGGCCGCCTACACGCTCTTTACGCCCATTCATCCCGACCAACGCTTTCCCCCCCCGCATTCCCGCGCCTGCTGGCACGGAGCCT
+
CCCCCGGGG-EEFGGGGGGGGGGFGGGGGGGFGGGGFFGGGGGGGGGGG7FGGGGGGGGGFGGEGG@FFFFEEEEGGGGGGGGEGGGGGGGFGGFGGFGF@EFCGGGCECGE7FFFAGG>GGGGF<F:EFGDGDFDADCFGFD=DGFGGE+8B8C=E=C,,6,=CEE8EGGG77:+1@@E:CE>A5:68DGGGCEE874::?>9>E<55)):*1;C8@8C4CD539>F6C):>>>*6>F*CG5D4+9@7+<:)55)).9EB:5*:+<>E53)))2;/-/<((4(-((0(/(-.5().0,(.
@M03506:14:000000000-AKVR1:1:1101:17087:5626 2:N:0:28
TCGGACTACAAGGGTATCTAATCCTGTTTGCTCCCCACGCTTTCGCGTCTCAGCGTCAGTACCGTCCCAGAGAGCCGCCTTCGCCACGGGTGTTCTTCCTGATATCTGCGCATTTCACCGCTACACCAGGAATTCCACTCTCCTCTTCCGGACTCTAGCCAGATGGTATCCGCCGACGTCTCGAGGTTGAGCCTCGAGTTTTCACAGCAGACCTACCTGGCCGCCTACACGCTATTTACGCCCAATAAATCCGGACAACGCTAGCCCCCTACGTATTACCGCGGCTGCTGCCACGTCGTTG
+
CCCCCGGGGGGGGGGGGGGGGGGGGGGGGGGGGGGGGGGGGGGGGGGGGCGGGGGGGGGGGGGGGGGGGGGGGGGGGGGGGGGGGGGGGGGFGGGGGGGGGGGFGGGGGGGGGGGGGGGGG7=FGGGGC:<<FFGGGGGGGGGGGG9;E=CCGGGFFGGGGG69ECFGGGGGGEG8EGCDE>?:EGGFFFFCFGGGGD>E?FFGGFGF6DCFF<+8<CF5FFDGDG>5FGFG3))24778CEDC7CG*3+<?555CC?F=>>B36?CDE:3757+++-6<:22(44,<3?)1<295)),((
@M03506:14:000000000-AKVR1:1:1101:6465:5628 2:N:0:28
TCGGACTACACGGGTTTCTAATCCCGTTTGCTCCCCTAGCTTTCGCGCCTCAGCGTCAGATTCCGACCAGAGAGTCGCTTTCGCCGCCGGCGTTCTTCCCGATCTCTACGCATTTCACCGCTCCACCGGGAATTCCACTCTCCCCTCCGGACCTCAAGCCCGGCAGACTCAGGCGCAGTTCCTCGGTGTAGCCGAGGGGTTTCACACCTGACCGCCCTACCCGCCCACCCGCGCCTCATGCCTCGTGATTCCTGCCAACGCCAGCAACTGCCGCCTTACCCTCGCCGCTGGCCCGTTGGCC
+
CCCCCEGGGD@C+C@FEGGGGFGFFEGGEFG,C<<FEFDFGGFFFEGGF@FCFGGEC7CD@CFGCGGGGGGG,CEFE@CFGGDGCF7CFEG:F@FGGAE,?BC@EGFEF?F=:+CFDD<EF:CCE8BF7@F@FGD<,F,<:D@FGGDE5:*4>9DD,,64*11:5**2,>B:?6*:5**32<CCC8:5*++5BC*:C**2**22<?+:*9*9+5**955/*1959/)51/)*).)1(**30<**7*/)2+<*1**9C09*8)))***.+)*).)*2*)06()(,-(,),5((.(()).(()
@M03506:14:000000000-AKVR1:1:1101:11279:5632 2:N:0:28
TCGGACTACCAGGGTTTCTAATCCTGTTTGCTCCCCACGCTGTCGCGCATCAGTGTCAGAAACTGCCCAGCAGGCCGCCTTCGCCACCGGTCTTCCCCCGGATCTCTACGCATTCCACCGCTACACCCGGAATTCCGTCTGCCTCTACAGCCCTCTAGTTTGACAGTCGGCACGGCAGGTCCGGGTTTGAGCCCCGGCCTTTCACCTCACCTTTATCCAACCACCCACGCGCCCTTTCCGCCGCATGATTCCGGACACGCCCCCCACGCGCCCATTGCGCCCGGTTCCTGGCCATGACTCA
+
CCCCCFGFFG@F7CEFGGGGEECFCFFFFGGAEGFC<@EGCCGGGGGGDGGGGGGGGGGGGGCEFFEE<FDE8FGCFGFGGFFEF:C8CCFFEGGG,FCCGEECECDFGGGGGGEFFG<4=FCGGGGEGGG:DCF,@FGD@CF>@D9;,,8:CFG,4E>E;C;ACC36@ECCCE58C5CGC:C:51;?*+*?*=*:****5039>2+/3/**3*3+2*1+7*/29*))*1.>575*)29*;5)/)/;B+++173*/)(*/.).)12*)2)/0)**2+))2,(((((,).1(.)((2*).))
@M03506:14:000000000-AKVR1:1:1101:24472:5635 2:N:0:28
TCGGACTACAAGGGTATCTAATCCTGTTTGCTCCCCACGCCTTCGCACCTCCGCGTCAGTAATGGACCAGTGAGCCGCCTTCGCCACTGGTGTTCCTCCGAATATCTACGAATTTCACCTCTACACTCGGAATTCCACTCACCTCTGCCATACTCCAGATCGACAGTACCAAAGGCAGTGCCGGGGTTGCGCCCTGGGATTTCACCCATGACTAATCGATCCTCCCACGTGCTCTATACGCCCAGTATTTCGGCACAACGCCAGCCCCTCACGTACTCCCGCGGCGTCGGCCGCCACGTCC
+
CCCCCGGGGFFFFDGFG-ECEFFDG,CAEGGFEFGGGGEGGGGF@FCE+,C6CFCF7:@E96CC@ECFC@FGGGGGG+::FCDF@GGFGD,EEF,C,,44FC:<AFGA,+89EE?F,BFGG,<9FFFD+4+=?EF9F9FGGGF,@D,>?@,,,7@DD=E88+36++@E,,,@3=8>CGF,@,+53*@7>,>C>=*,4/CC,*>1,0,*,2*6@+,>CC)*27++9*;AE355*;A+9++*3125>++*3+3).53)*,7*8.))*2*0*)10)92**.):49(4,((0(0(()((/)),((
@M03506:14:000000000-AKVR1:1:1101:5426:5646 2:N:0:28
TCGGACTACAAGGGTATCTAATCCTGTTTGCTCCCCACGCTTTCGCGCCTCAGCGTCAATTCCAGGCCAGATGGCCGCCTTCGCCACTGGCGTTCTTCCCAATATCTACGAATTTCACCTCTACACTGGGAATTCCACCATCCTCTCCTGGATTCAAGCGCAACAGTATCAAGCGCAATTCCCGGGTTGAGCCCGGGGCTTGCACGCCGTACTTATTGCACCGCCTACGCGCCCGTTCCGCCCAGTAAATCAGAACAACGCCAGCCCCCTCCGTATTACCGCGGCTGCCGGCACAAAGTTT
+
CCCCCGDGGGGGGGGGGGGGGGGGGGGGGGGFGGGGGGGGGGGGGGGE@BFFFFGCFGGGGGGGCFGGGGGGGGGGGGGGGGGGGGGGFFGGGGGGGGGGGDFGFGFEEFF8?CFGGGGGGCFG9EFFDFGFGGGG99,FFGD99,>DFGGDGFDGGEFGDCEG=?E;FGCF86BEGGDFGFFE5EGGE7CCFGGEEE5?C)=EGGGG*/*:*+>@CDFCFCCCDD3F=33:10))(*)*2*9<4096FCC*9*:<*,*:7)0)*;A>E3/))**2+.*2(-(4((-)()((0((*0))6)
@M03506:14:000000000-AKVR1:1:1101:24295:5653 2:N:0:28
TCGGACTACAAGGGTATCTAATCCCGTTTGCTCCCCACGCTTTCGCGCCTCAGCGTCAGTACCGGTCCAGTGAGCCGCCTTCGCCACTGGTGTTCCTCCCAATATCTACGCATTTCACCGCTACACTGGGAATTCCACTCACCTCTCCCGGTCTCAAGCAAAGCAGTTTGGACGGCAGTTCCTCGGTTAAGCCGAGGGAGTTCACCATCCACTTGCCACGCCGCCTACGCGCCCTTTACGCCCACTCATTCCGAATAACGCTTGCCCCCTCTGTCTTACCGCGGCTGCTGGCCCAGAGTTA
+
CCCCCGGGGGGGGGGGGGGGGGGFGGGGGGGGGGGGGGGGGG@GGGGGGGGGGGGGEGGGGFFEEGFGGGGGGGGGGGGEEGFDGGGGGFGGGGGGGGGGGGGGGGAGGGGC?FGGGGGEC@EGGGGD@FCCFGCFGGCGGGGFG@FF8BEGGGGGGGEGFGGGG,7EFFCCFGGGG>F,,@2;8BECE>FGGGGGE55/;*>CGC?AE<*<EC<>*+*29CGGDGD@G3)5C3)2)?7EC5>5*02.:0:*05/*949:53)9*<65E>GFF7++:6FC0,((494::?(4)4844).))
@M03506:14:000000000-AKVR1:1:1101:13012:5662 2:N:0:28
TCGGACTACTAGGGTATCTAATCCCGTTTGCTCCCCTGACCTTCGTGCCTCAGCGTCAGGAACTGTCCAGAGACCCGCCTTCGCCACTGGTCTTCCTTACGATATCTACGCATTTCACCGCTACACCGTAAATTCCAGTCTCCTCTCCAGTCCTCAAGCACGGCAGTATCGAATGCAGTTTCGGAGTTAAGCTCCGAGATTTCACACCCGACTTACCGCGCCGCCTACGCACCCTTTACGCCCAATGAATCCGAACAACGCTTGAGACCCCTGTATTACCGCGGCTGCTTGCACGCGTTGT
+
CCCCCGGGGGGGGDGGGGGGFGGGGGGGGGGGGGGGGFGFGGGGGGGGGFGGGGGGGGGGFFGGGGGGGGGGGGGGGGGGGGCFGGGGGGGFGGGGGGGGGCGDGGGGGGG@CFFGGGGGGGGGGGGGGDCCFC=FEAFGFFEGGFGGGGGGGGFGDE?FGGGGGGGGGG6F8DGGCCFGGGGG6>;7:DDA,@BC>E5C,;;CFGFGGGGDGGCFG8AGGGDCDDDFCDFCDEF*;+;;CCD3C*+*A9EFDF3C/:4*5>)9*+**2)*)02<C<46+29((4(-.,*51*)()))-3(
@M03506:14:000000000-AKVR1:1:1101:21530:5674 2:N:0:28
TCGGACTACCAGGGTTTCTAATCCTGTTTGCTCCCCTAGCTTTCGCGCCTCAGCGCCAGTTATGGTCCAGTGCGCCGCTTTCGCCACAGGTGTTCCTCCCGATATCTACGCATTTCACCGCTACACCGGGAATTCCACGCACCTCCCCCACACTCCAGCACCACAGTTTCGCTTGCAGGCTCTGAGTTGAGCCCAGAGTTTTCACAAGTGACTTGTGGCGCCGCCCACGCGCCCTTTACGCCCATGAATTCCGACCAACCCTCGCCCCCCCTGTCTCACCGCGGCCTCTGGCCCAGTGTTT
+
CCCCCGGGGGGFGGGFGCGGGGGGGGGGGGGGGFGGGGGGGFGGGGGGG7FGDGGDGGEEGGGFGFGGGFGCGGGGGGDEFGEDFGGFGFFCGFFGDCGGGGDGCFFGGGGG8?FG9FF@GFGGGG?FGG7F,AFFBEFD:EE3=,3CG@+3@7<DD6DFFCFFCF3E,@:F>C:DCGGC>F?9C9<:;,,,64;=,==,5=CFGGCFFDFC<+>32>F=3<CC<))7293E7300)28/5:)/**+*+<:=6))152**7)>C)88BC)9552+<+)/237((-(,029)))(-1/1).(
@M03506:14:000000000-AKVR1:1:1101:13318:5676 2:N:0:28
TCGGACTACTAGGGTTTCTAATCCCGTTTGCTCCCCTGACCTTCGTGCCTCAGCGTCAGGAACTGTCCAGAGACCCGCCTTCGCCACTGGTCTTCCTTACGATATCTACGCATTTCACCGCTACACCGTAAATTCCAGTCTCCTCTCCAGTCCTCAAGCACGGCAGTATCGAATGCAGTTTCGGAGTTAAGCTCCAAGATTTCACACCCGACTTACCGCGCCGCCTACGCACCCTTTACGCCCAATCCACCCGACCAACGCTTGAGCCCCCTGTATTACCGCGGCTGCTGCCCCCAGCTTA
+
CCCCCGGGGGGGGGGGGGGGGGGGGGGGGGGGGGGGGGGGGGGGGGGGGGGGGGGGGGGGGGGGGGGGGGGGGGGGGGGGGGGGGEGGGGGGGGGGGGFGGGGGGGGGGGGGGGGGGGGGGGGGGGGGFFGGGDGFGGGF;EFGFGGGGGEFGFGGFFG8FGEEGGGGGGEFCFCFGFGGFGCB@CGGGFCFCFGGG6<EF>A;FCGC77*@7*,>**:5DG4EGD)5:CA5C308/+;?ECG<CF*)03;757)1>,725))95<+0;.7@39+0<)8C((43((-))0).)(,))).-)
@M03506:14:000000000-AKVR1:1:1101:9013:5679 2:N:0:28
TCGGACTACAGGGGTTTCTAATCCTGTTTGCTCCCCACGCTTTCGCACCTCAGCGTCAGTACCGGACCAGTGAGCCGCCTTCGCCACTGGTGTTCTTCCGAATATCTACGAATTTCACCTCTACACTCGGAGTTCCACTCACCTCTTCCGGACTCGAGATCCCCAGTATCAAAGGCAGTTCTGGAGTTGAGCTCCAGGATTTCACCCCTGACTTAAAGATCCGCCTACGTGCGCTTTACGCCCAGTTATTCCGAGCAACCCTAGCCCCCTCCGTATTACCGCGGCTGCTGCCACGTCGGTG
+
CCCCCGGGGGGGGGGGGGGGGGGGGGGGGGGGGGGGGGGGGGGGGGGGGGGGGGGGGGGGGGGGGGGGGGGGEGGGGGGGGGGGGGGGGGGGGGGGGGGGGDFFGGGGGGGDF<FGDGGCFGDGGGFGGGDGGGGGGGGGFFFFGGADECEEDCF?FGFGGGGGGGFFFGGGGGFEFEFFGGGFCEGGF9CDFGFG6,*9>9EGFC?EGC48F>F7:CF?DFDFDC>F575=3>>D?+65C5DDF?+3+<F6@3)9)84*)))29;EFGF*5)1*03)9<?;;01(3346)().3*))(-(
@M03506:14:000000000-AKVR1:1:1101:3922:5684 2:N:0:28
TCGGACTACAAGGGTTTCTAATCCTGTTTGATCCCCACGCTTTCGTGCCTCAGTGTCAATAACCGTGTAGCGAGCTGCCTTCGCAATTGGTGTTCTATGTCATATCTAAGCATTTCACCGCTACATGACATATTCCGCTCACCTCCACGATATTCACGACAGATAGTTTCAACGGCAGTTTCTGAGTTAAGCTCAGAGATTTCACCACTTACTTACCTGCCCACCTACGCACCCTTTAAACCCAGTGTATCCGGATAACGCTTGCACCCCCTGTATTACCGCAGCTGCTGGCACGTATTTT
+
CCCCCGGGGGGGGGGGGGGGGGGGGGGGGGEFGG@FFG@FGGGGGGGGCEGCGGGGGGGGGCFGGGFGDGGGGGGGGGGGGFGGEGEGGGG<FGGGFGCFGEDGDGEGGGGFGGGGDDFGDGGGGGFF?FGGGCEFGGFEB9,4DFFEG@>8C;=;,@8@8C?ECED==E,FFEGE+@?,DFC,,EACF9,8>@B6,@,,;<:<;9CCC++52+:,37*4;C75;**/*:0*9?5D31=9,:858<<+1+115)***)2:585*:A+0=)9)00+006BF0(-((.36))(45)(*)1.)-
@M03506:14:000000000-AKVR1:1:1101:6594:5691 2:N:0:28
TCGGACTACCGGGGTTTCTAATCCCGTTTGCTCCCCTGGCCTTCGTGTCTCAGCGTCAGGAACTGTCCAGAGACCCGCCTTCGCCACTGGTCTTCCTTACGATATCTACGCATTTCACCGCTACACCGTAAATTCCAGTCTCCTCTCCAGTCCTCAAGCACGGCAGTATCGAATGCAGTTTCGGAGTTAAGCTCCGAGATTTCCCCCCCGACTTACGGCCCCCCCTCCGCACCCTTTCCGCCCACTCACTCCGACCACCCCTTGGGACCTCTGTATTCCCGCGTCTGCTGTCCCCCATTTC
+
9<BCCGGGGGGDGDCCEFGGFGGFGEEDGGGGGFGCFFEGGGGGCGGGGGGFGGG@FGGG@EFG@FEDGCEFEFGFGGG@FF<BFGGGFGGGGFEFDGFGGGFD:FGD9DCE@FEFFFEGGGCFFGGGGGGFGCCDFD4?=EDCGAGGCFGG8=EFGF?,DC@>C+@,,@8@6DC;CAEGGC78*@CCE,,3,5>:E>47E7,,,144=D58=/1A**)*2))*17))**)/9)00)*951*95*:85++<?))))1(1*)0)0***.259*00+0+)1+-24(4((/)6..6,()))).)
@M03506:14:000000000-AKVR1:1:1101:17760:5694 2:N:0:28
TCGGACTACAAGGGTATCTAATCCTGTTTGCTCCCCTAGCTTTCGCGCCTCAGCGTCAGTTGTGGTCCAGTGCGCCGCTTTCGCCACAGGTGTTCCTCCCGATATCTACGCATTTCACCGCTACACCGGGAATTCCACGCACCTCTCCCACACTCTAGCACGGCAGTTTCGCCTGCAGGCTCTGAGTTGAGCCCAGAGGTTTCACGGGCGACTTACCGCACCGCCTACGCACCCTTCCCGCCCAACGAACCCGAACACCCCTTGAGCCCGCTGTATTACCGCGTCCCCCGGCACAGGTCTC
+
CCCCCFGGGGDGGGGGGDGGGGGGGFGGGFGGGGGGGFGGGGGGGGGGGGGGGGGGGGGGGGGDGGGGGGGGGGGGGGGGFGCGG@FFEGGGEFGGF?FFGG:>=FGGGGG+@CAFFGGGGGGGGGGGEC@FE<;F9FGG7EEDGFFGGGGCGCF9,@FCGGD>EEF,3@8FGGCGGG>C:C1,>,>FF,,6CFGG55CC@7B,,,*:*:/CE3<E6CB*>DC553)8*9):CDFF(*.*:*7****)*1*8;5)97(*/)).*2++7@)/))1++0)/<((4(3(()()(-)(,0)1,.)
@M03506:14:000000000-AKVR1:1:1101:17328:5711 2:N:0:28
TCGGACTACCAGGGTTTCTAATCCTGTTTGCTCCCCACGCTTTCGCGCCTCAGCGTCAGTATCGGGCCAGTGAGTCGCCTTCGCCACTGGTGTTCCGCCGAATATCTACGAATTTCACCTCTACACTCGGCATTCCACTCACCTCTCCCGCATTCAAGACAGCCAGTAACACACGCAGTTCCACGGTTGAGCCCTGGGCTTTCACCTCCGACTACGCTATCCGCCTACGCGCCCTTTACGCCAAGTACTTCCGAGCAACGCCGGCCCCTTTCGTATTACCGCGGCGCTCGGCACGAAGTTG
+
BCCC8FGDEGG<;CEGCFDFFFGGGGG<FGFGGFFFFE7@FCFFCFCF7CFGGGCFE7:F9,EFBEGE:7CF@@6C7C??FEFGFBFCFGA8EGGECD@++4?F5?D,EC:<AFFFDCG,ABFF<F9,4+CCCEFF9,8,6=DDFFECDB+@+1=3=,35@CFG6@,7,@D,@**:CEE,B,,,=*;4:?BF,:8,;=8,,0,41<,=,:))*1+3/:)/C8*:**))*7.>C@E<?CBE*/))/+3*<+0*)0))14C=))))):/0*000.9*2A)*3(-(76((.3;(()-1*.)(-)
@M03506:14:000000000-AKVR1:1:1101:25636:5719 2:N:0:28
TCGGACTACAAGGGTTTCTAATCCCGTTTGCTCCCCTGGCTTTCGCTCCTCAGCGTCAGTATTGGTCCAGGATGCCGCCTTCGCCACCGGTGTTCCTCCAGATATCTACGCATTTCACCGCTACACCTGGAATTCCGCATCCCTCTCCCAAACTCCAGCCAACCCGTATCGGACCCAGTTCCCCGGTTCAGCCCAGGGATTTCACGTCCGACTTAGTCGGCCACCTACGAGCCCCTCACGCCCAGCACTTCCGCACACACCTTGCCCCCCCCGGCTTACCTCGCCCCCGTTGCCGGTGTTT
+
-ABC@FGGFGGGGGFGGDFGDAFEF,CFGGFFG<FGG?F<,EFFEEGGGGGGF8@FEFGGCFGFGEFGC,6CFFFF7@+@@E@FFGC<F7>>BCEGGF@FF,C?C<C<F?7BFFGGGF54+8:FEGCCB8,<9?;E,:>@FFFBD,@DBD8,@,=,>@8@88FC=CB>:EEE+3++,:1=,@EEE5;E*,252*6:5*A,,*559CG55)2?>C7>F+)*/7)*22A6//):3))*(*0*:CC3**2)2+3*)))15,9*))9068<8EFG3;)**1)03)-((((()()(())-)57(-(
@M03506:14:000000000-AKVR1:1:1101:17960:5721 2:N:0:28
TCGGACTACAAGGGTATCTAATCCCGTTTGCTCCCCTGGCTTTCGCGCCTCAGCGTCAATGCCGGTCCAGGATGCCGCCTTCGCCACCGGTGTTCCTCCAGATATCTACGCATTTCACCGCTACACCTGGAATTCCGCATCCCTCTCCCGGATTCAAGCCTTCCAGTATCGGACGCAGTTCCCGGGTTGAGCCCGGGGATTTCACGTTCGACTTAGAAGGCCGCCTACGCGCCCTTTACGCCCAGTACTTCCGAACAACGCTTGCCCCCCCTGTATTACCGCGGCTGCTGGCCCCGCTTTC
+
CCCCCGGGGGFGGGEFGGGGGGGGGGFGGGGCGGGGD@FFGGGGGGGFFDFGGGGGGGGGGGGGD7:FFFGCGGFFGGGEFGDEGDEGEGFGC?FG<AFGGGGDFGDFGFDFF@FFCFGGGGGGGGFGE=?<=AFECGECC@EFGGGGD@8+C6,>DCDC6EGFCEGG:DEF85B>C*=DG?FEDGEC=CBFFGGG5:3=9*>+</=*79*>5*++1:1:117CDCD?*95C3>B2)*1:*:)*9+0*32<7>7CDD07*).0*9CF5/)10)*2<:)1<22129(4376??),())7(()
@M03506:14:000000000-AKVR1:1:1101:12165:5735 2:N:0:28
TCGGACTACCAGGGTATCTAATCCTGTTTGCTCCCCACGCTGTCGCGCCTCAGTGTCAGCTACTGCCCAGCAGGCCGCCTTCGCCACCGGTGTTCTTCCGGATCTCTACGCATTCCACCGCTACACCCGGAATTCCGCCTGCCTCTACAGTGCTCAAGCCCAGCAGTATCAATGGCCGACGCGGAGTTGAGCCCCGCGCTTTCACCACTGACTGACCGGGCCACCTACGCGCCCTTTACGCCCAATGATTCCGCACAACGCCCCCACCCTCCGTATTACCGCGGCTGCTGGCACGGAGTCC
+
CCCCCGGGG-CFGGGGGGGGCGGGGGGFGGGFGGGGGGGDGGGGGGGGGGGGGGGGGDGGGGGGGGGGDGGGGGGGGGGCFGGGGGGGGDC7FFGGGGGGGGGG9FGGGGDGGGGGGGGGGGDF9FFGGDECGFFGFGGG:EE@FGFGGGGGCAFGGGGFGGGGG?BFFGGDGG6DFGCG5EGDCCEF,,6B8EGEE*CCCF7<FG6ECGGDGFFG:575>DCGGGFFCDDED:75>****:5***+*3++/<)19<3*:>)<)/*:5*.7>D5;;+)9F269>9(())023F?(7))-()
@M03506:14:000000000-AKVR1:1:1101:7995:5741 2:N:0:28
TCGGACTACAAGGGTATCTAATCCCGTTTGCTCCCCTGGCTTTCGCTCCTCAGCGTCAGTGTTGGTCCAGGATGCCGCCTTCGCCACCGGTGTTCCTCCAGATATCTACGCATTTCACCGCTACACCTGGAATTCCATCGACCTCTCCCTAACTCAAGAAAAGCAGTATCAAAGGCAGTTCTGGAGTTGAGCTCCAGGATTTCACCCCTGACTTAAAGACCCGCCTACGCACCCTTTACGCCCAGTGATTCCGAGCAACGCTAGCCCCCTTCGTATTACCGCGGCTGCTGGCCCGACGTTT
+
CCCCCGGGGGGGGGGGGGGGGGGGGGGGGGGGGGGGGGGGGGGGGGFFGGGGGGGGGGGGGGGGDGGGGGFGGGGGGGGEGGCGGCFFDGGGFGGGFGGGGGGGGGGGGGGGGGGGGGGGGDGGGGGGGGGGGGGGGGGDDEEGGGGGGGGGGGGGGECDFFFGGGGD8EFGCDEC8CFFGGGGGGGGGCFGCFGD?FCGCFCFCC,4=C7FCGFFB897DF<EGGDF?G57<>FD;GF8CCCCCE<+A2>A6BG3C1D*75)/98C>C5C?3>6*<)1??F910965>F(-),4)))-3(
@M03506:14:000000000-AKVR1:1:1101:5625:5746 2:N:0:28
TCGGACTACAAGGGTATCTAATCCTGTTTGCTCCCCACGCTTTCGCGTCTCAGCGTCAGTCACCGTCCAGAAGGCCGCCTTCGCCACCGGTATTCCTCCTGATATCTACGCATTTCACCGCTACACCAGGAATTCCACCTTCCTCTCCGGGACTCGAGTCCGCCAGTTTCCAATGCCCTTCCGGGGGTGAGCCCCGGGCTTTCACATCAGACTTAGCGGACCGCCTACACGCCCTTTCCGCCCAGCGATTCCGAACACCGCTCGCCCCCTCCGTCTTACCGCTGCTGCTCGCACGGTCTTC
+
CCCCCGGGGGGGGGGGGGGGGGGGGGGFGGGGGGGGGGGGGEGGGGGGGEGGGGGGGGGGGGGGGGGGGGGGGGGGGGGGGGGG@@FFGGGGGGGGGGGGFGGCGGGGGFDGGCFFGGGGGEGGGGGDF=AFGFCFFGFGCCEFFGDEEGGEGFGGGC9<FCGGGGCF7@,,;A,>9BF8FCEEGGGGEF7FCFGEE=EE*7++<A9C7>4CFC++:C3=<3):59).+98C*)70)*1;CE559*/)*/+97)*19(1*8).)9*8<E370)*2;*)/3(,((4))/)*-()493))()-
@M03506:14:000000000-AKVR1:1:1101:13488:5760 2:N:0:28
TCGGACTACAAGGGTATCTAATCCTGTTCGCTCCCCACGCTTTCGCGTCTCAGCGTCAGTACCGTACTAGAGAGCCGCCTTAGCCACGGGTGTTCTTCCTGATATCTGCGCATTTCACCGCTACACCAGGAATTCCACTCTCCTCTTCCGGACTCTAGCCATGCGGTTTCCATCGGCGTCTCGAGGTTGAGCCTCGAGTTTTCACAACGGACCTGCATGGCCGCCTACACGCTCTTTACGCCCAATAAATCCGGACAACGCTTGCCCCTCCGTCTTACCCCCGCTGCTGGCACTGAGTAAG
+
CCCCCGGGG<FGGGGGGGGGFGGGGGGGGGGGGGGGGGGGGGGGGGGGG@FGGGGGGGGGGGGGGGGGGGGGGGGGGGGGGGGGGGGGGGGGGGGGGGGGGGGGGGGGGEGGGGGGGGGEGGCGGGGGFGGGGGFGGFCFFGGGGGGGGGG6EEGGGFGGFG,DG>EGGGGGGG>*@57C8DCFGGGFGG,CCGFG==FEFFFGGC6EDDDCEC8C<DAFDC5=GD:?6*5E7>FCAFFCCEGC57<?C<:?))*998F=>D.**<85*)1)0*2/9-960((44(7/,<<0?((*08)))
@M03506:14:000000000-AKVR1:1:1101:12578:5760 2:N:0:28
TCGGACTACCGGGGTATCTAATCCTGTTTGCTCCCCACGCTTTCGCGTCTCAGCGTCGGTAACGTCCCAGCGAGCTGCCTTCGCAATTGGTGTTCCTCCTGATATCTGCGCATTTCACCGCTACACCAGGAATTCCACTCGCCTCTTCCGCACTCTAGTCCGACAGTATCCACCGGCTTTCGAGGGTTGAGCCCCCGACTTTCACAGCGGACTTACCGCACCGCCTACACGCCCTTTCCGCCCAATGGTTCCGGACCACCCTTGCCCCCCACCGATTACCGCCGCCGCTGGCCGCTAGTTA
+
CCCCCGGGGGGGGGGGGGGGGGGGGGGGGGGGGGGGGGGGGGGGGGGGGGGGFGGEGGGEC@FGGGGGGGGGGGGGGGGGFGGGDEGGGGGGGDGGGGGGFGGGGGGFGGGGEGGGGGGGGCFFFGGGGGGGGGFGCGAFGGDGCDGGCEGEG+35B<DCCE>E*:BF7C9DCFGDGGGGGG5,=5?6C2+8BFGGGGGGGCF@E79CEDCD*9<F<C)>C3)/CDEF695E3))92*9*17D*9:0)3<C?>>*1)4D/5))*20<5E))7))1**(1C:0((1(,0()--)((1)7--)
@M03506:14:000000000-AKVR1:1:1101:19062:5762 2:N:0:28
TCGGACTACAGGGGTTTCTAATCCTGTTTGCTCCCCACGCTTTCGCACCTCAGCGTCAGTATGTGTCCAGTGAGTCGCCTTCGCCACTGGTGTTCTTCCGAATATCTACGAATTTCACCTCTACACTCGGAATTCCACTCACCTCTCCACAATTCTAGCGATGCAGTCTTAAAGGCAATTCCGGAGTTGATCCCCGGGCTTTCACCTCTAACTTACAAAGCCCCCTACGTGCGCTTACCGCCCACTAATTTCGACCAACCTCACCCCCCCACGATTTACCGCTGCCGTTGGCTCGGGCCTC
+
9CCCCGGGGGGG@E8FGGGGGGGGGAFFGDF@EFFGGGDECFGCECGGGGFFGGG@FEEGGGGGGGGGGGFGGFGGG:CFGGFGGGGGGFFFGGGGGGGGG@FGCFGFC<FFECFFGGGBFF?FF<BFDCCGGGGFFFFD@F,,=9EFGGGD9D,@ECCE+16+9D@FFAF,@,@8?FG=>DG6>3:,,8,8,,3@44:E,3D;>CCG?D+=CFEF>C*4;;*4)/6)*0)1))./(0)*/255*0+0+++155*>D(**))0*9*:)2))0))**/)*+(((,(((.-)((/3(/))(((
@M03506:14:000000000-AKVR1:1:1101:11485:5774 2:N:0:28
TCGGACTACCGGGGTATCTAATCCTGTTTGCTCCCCACGCTTTCGCACCTCAGCGTCAGTACCGGACCAGTGAGCCGCCTTCGCCACTGGTGTTCCTCCGAATATCTACGAATTTCACCTCTACACTCGGAATTCCACTCACCTCTTCCGGACTCGAGACTACCAGTATCAAAGGCAGTTCCGGGGTTGAGCCCCGGGATTTCACCCCTGACTTAATAGTCCGCCTACGCGCGCTTTACGCCCAGTAATTCCGAACAACGCTAGCCCCCTTCGTATTACCGCGGCTGCTGGCCCGAAGTTT
+
CCCCCGGGGGGGGGGGGGGGGGGGGGGGGGGGGGGGGGGGGGGGGGGGGGGGGGGGGGGGGGGGGGGGGGGGGGFGGGGGGGGGGGGGGGGGGGGGFGGGGGGGGGGFGGGGGGGGFGFEFGGGGGDFGGGEGGGGGGDGCFGGFGGGGGGGGGGGFECEFFGFCFGGGFFGGGGGGGG9>EEEGCCGGCGFGFCC5E*>EGG?EGGGFF;<GGG+:::@FCCEG3>F=DDDC:5D0CB*5:DDDF98?0<@:)/597C*<58)6EGDE)9@37C*<4*+(,-4;1()./0()-,))),6)
@M03506:14:000000000-AKVR1:1:1101:5005:5783 2:N:0:28
TCGGACTACCCGGGTTTCTAATCCTGTTCGCTCCCCTAGCTTTCGCGCCTGAGCGTCAGGTAAGGCCCAGAGATCCGCCTTCGCCACCGGTGTTCCTCCTGATATCTGCGCATTTCACCGCTACACCAGGAATTCCGATCTCCCCTACCTACCTCTAGTCACGCAGTATCGGATGCAGGTCCGGGGTTGAGCCCCGGATTTTCACAACCGACTTGCGTAACCGCCTACGCGCGCTTTACGCCCAATGAATCCGGCCAACGCTCGTCCCCTCCGGCTTACCGCGGCGTCTGGCCCGCAGTTA
+
CCCCCGGGGGGCEG@FCFGGGGGFGFFGGGGGGGGGGDGGCFGGGGGFGGGGFFGGGGGGGGGGGGFDGAEEFCFDFFGGGGGFGFEGGEECGGFGFFGGGGGGBFGGGDEGGDAFGGGGGGGGGG8=EE+A,FFGGGDGBFFGGGGGGGGGGGGGGFGGFA6D88B;;:EC88CGD9>DFFCG*>>CE778CAEEE58:6C7>EF+=C3)8:D7<):5/7D5:97)5295EGB>C,*1*829C**867<<6>B5CC:35:)<511:>FF707)28*)03(14(1(,)()(.),-))0().
@M03506:14:000000000-AKVR1:1:1101:20032:5785 2:N:0:28
TCGGACTACAAGGGTATCTAATCCTGTTCGCTCCCCACGCTTTCGCTCCTCAGCGTCAGTTACTGCCCAGAGACCCGCCTTCGCCACCGGTGTTCCTCCTGATATCTGCGCATTCCACCGCTACACCAGGAATTCCAGTCTCCCCTGCAGTACTCCAGTCTGCCCGTATCGCCCGCACGCCCACAGTTAAGCTGTGAGTTTTCACGAATCACGCCACGAACCCCCTCCGAGCCCTTTAACCCCATTATTTCCGGACCACGCCCGCACCCCCCGTACTACCCACGCCTCTGCCCTGTAGCTG
+
<CCCCE@GGEFGGDGGFGGGGFGFGFGGFEGGGGFGFGCC:FFGGGGGGGGAFGE:BFFFFGGGAAC6FE,:E<FGFGGGGGFFECGGG7=:BCEDEGCDF,FAF?<FCECCGGGDFFFGGD4CD<FF<4DEEEEFFF9,,CEFGCDC6=,3>=,366=A=9EEG>@6,@>CEG6C7EGG>8*C*D<,=,69D6,15=5B;+,1=:5*,*+0*1*/:))*:5*=)2)0*))//0)*)**++/*/*0+*+++/))*))(1:))015*8>E3)))*22*666()(-4((0(),55((2*/)))
@M03506:14:000000000-AKVR1:1:1101:14529:5801 2:N:0:28
TGGACTACCAGGGTATCTAATCCTGTTTGCTCCCCACACTTTCGCTCCTCAGCGTCAGGTATAGCACAGAAAACCGTCTTCACCACCGGTGTTCCACTACATATCTACGCATTTCACCGCTACATGTAGTATTCCGTTTTCCCTTGCTACCCTCTAGTCAAGAAGTTTTAGACGCACTAGCGGGGTTGAGCCCCGTAATTTCACCCCTAACTTTCCTAACCGCCTACGAGCCCTTTACGCCCAGCCACTCCGATCAACGCTTGCCCCCCCCGTCTTACCCCAGCTGCGGCCACGGGGTTTC
+
CCCCCGGGG<FGCGFGGGGGGGGGGGGGGGGGGGGGGGGGGGGGGGGGGGGGGGGGGGGGGGGGGFGGGGGFGGDGFGFGGGGG9FGGGGGGGGGGGGGGGGGGGGGGGGCGGGGGGGGGGGGGGGGGGGGGD<FGGEFGGGDGF,DFGGFFGCFGGGGCFGGFGFGGGGGGGGEGGGGGGECGGGGCC88@>EE*1:*=,=2,,4/*40*+4=E7:++=?<C***)2:*)7*0=*42)=*:3**1*)3AC555C*23**85)<*8/0:BD><*;8+69+3((().()(.3(),()))((-
@M03506:14:000000000-AKVR1:1:1101:18924:5810 2:N:0:28
TCGGACTACAAGGGTTTCTAATCCCGTTCGCTCCCCTAGCTTTCGCGCTTCAGCGTCAGTGTCGGCCCAGCAACCCGCCTTCGCCGCAGGTGTTCCTCTTGATATCTACGCATTTCACCGCTACACCAAGAATTCCAGTTGCCCCTTCCGCACTCTAGCCGAGCAGTATCAGTTGACCGTTCCGAGTTAAGCCCGGAGATTTCACAACTGACTTGCACAGGCCGCCTACGCGCCCTTTACGCCCACGCAACCCGAACAACGCTGCCTCCCCCCGTATTCCCGCGCCTCTCCGCACGATGTG
+
CCCCCGGGGFGGGGGGGGGGGGGGGGGGGGGGGGGGGGGGGGGGGGGGGGGGGGGGGGGGGGGGEEGGGGGFGGGGGGGGGGGGGEGEGGGGGGGGGGGGGGGGGGGGGGGGGGGGFFGGGGGGGGGGGEDGGGGGFGFDFFFGGGGGGGGGGDGGCGGGG>CCCCFFDCB;FEEFFFGEGFEGGGGGGGCGGGG=*:*2C7CFCCFG6***<;<C*0979FDGGC5BE3>EC35/464<CEG5/**)1217BF))),2C::)*)239C355))/::2*28((((-4)(.(-0(-7))(.)
@M03506:14:000000000-AKVR1:1:1101:24647:5811 2:N:0:28
TCGGACTACCGGGGTATCTAATCCTGTTTGCTCCCCACGCTGTCGCGCCTCAGTGTCAGAAACTGCCCAGCAGACCGCCTTCGCCACCGGTCTTCCTCCGGATCTCTACGCATTCCACCGCTACACCCGGAATTCCGTCTGCCTCTACAGCCCTCGAGTTTGACAGTCGGCACGGCAGATCCGGGGTTGAGCCCCGGACTTTCACCACACCCTTATCAAACCACCTACGCGCCATTTCCGCCCACTGATTCCGGACCACGACCTCACCCCCCGCCTCCCCGCCGCGTCCTGTCGCGATGTT
+
CCCCCGGGGGGGGGGGGGGGGGGGGFGGGGGGGGGGGGGGGGGGGGGGGGGGGGGGGGGGGGGGGGGGGGGFGGGGEGGDGGGGGEGGGG:C@FGGGCF7E>+CFGG9EFGG::FCFFCFGGGGGGGGCG:EGGGGFFGG@9EGFGGGG7FGGGGG>;,@;F9=9:@:A58<EDEDG>CCFFCC=CCCE7:?<E:E*5=E6;729++A*9CDC*A:CFF+9>C:5*09:C@GG).*)*08CED**029+02965//)-**))))2+;4@@GF:)*/*(7:(3(-((-.()-))((1))(4)
@M03506:14:000000000-AKVR1:1:1101:7604:5812 2:N:0:28
TCGGACTACAAGGGTATCTAATCCCGTTTGCTCCCCTAGCTTTCGCCGTTCAGCGTCAATGTCGGTCCAGGGTGCCGCCTTCGCCACCGGTATTCCTCCCGATATCTACGCATTTCACCGCTACACCTGGAATACTGCATCCCTCTCCCGAATTCAAGCCATCCAGTATCCGACGCAGTTCCCAGGTTAAGCCTGGGGATTTCACGTCGGACTTAGTTGGCCGCCTACTGGCCCTTTACGCCCAGTAATTCCGATTAACGCCTGCGCCCTCCGTATTACCGCTGCTGCTGCCACGGAGTTC
+
CCCCCGGGGG@FGGGGGGGGGGGGGGGGGGGGGGGGGDGG<FGGG,8@@FGGGGGGGG,C99C,@FGGGGD,9BFGGGGGGGGGGGG8FGG+FGGGGC,,@CGGGGGGGGGGGGGGGGGGGGGGGGG8,A<FGADA?DA;=EGGGGGGCG++3@EFCFGC,<,;DCGDFG9+;8BEEGEGCF<D<FGGGG9DFG8@:*?CCDGGG58**55CGF7>12+A6DDCCDAA+*/:F@FDB7FDGED<C?+9CGFBF>77D:C*0087***7*5*.)1/0659F12(,447F76)().())0:?)
@M03506:14:000000000-AKVR1:1:1101:15984:5831 2:N:0:28
TCGGACTACCAGGGTTTCTAATCCTGTTTGCTCCCCACGCTTTCGCGTCTCAGCGTCAGTCACGTCCCAGCGAGCTGCCTTCGCCATTGGTGTTCCTCCTGATAGCTGCGCATTTCACCGCTACACCAGGAATTCCACTCGCCCCTTCCGGACTCTAGCCCGACAGTATCCACCGGCATTCCAGGGTTGAGCCCTGGACTTTCCCAGCGGCCTAAGCGGGCCGCCTACCCCCTCTTTTCGCCCAATAATTCCTGCCAACCCTTTCCACCTACGTACTACCCGCTCTCCTGGCACTGTGTTC
+
CCCCCGGGGGGGGGGGGGGGGGGGGGGGGGGFGGGGGGGGGGGGGGGGGGGGGFGFGGGGGGGGGFGGGGGGGGGGGGGGGGGGGGGGGGFFGGGGGGGGGFGG,CEFGCGCF7FGFGGEFFGG,FFGGGGGEGGGECEGCEGGGGGGGDC@CCDFA9>CFG>C+*@B,,3,<DE>EG7CFGG9EEEG*?2<CGG,;,4,>+=,1<+5/7)7*;++*2>:C395>*)7*9)2)<@*)*//CEG<D6+*+++*****2)1/)8)0*++9;)*9592;F<?6(-((,()82)43),(*/*.(.
@M03506:14:000000000-AKVR1:1:1101:9144:5841 2:N:0:28
TCGGACTACAAGGGTATCTAATCCTGTTCGCTCCCCACGCTTTCGCTCCTCAGTGTCAGTATCGGCCCAGAGTGCCGCCTTCGCTACGGGTGTTCCTCCTGATCTCTGCGCATTTCACCGCTCCACCAGGAATTCCACACTCCTCTACCGAACTCTAGTCACGGCAGTATCGAATGACCCCTCCAGGTTGAGCCTGGAGATTTCACATCCGACTATCCGAACCACCTACGAGCTCTTTACGCCCAATCAATCCGGCAAACGCTAGCCCCCCACGCATTCCCGCGGCTTCTGGCACGTACTT
+
CCCCCGGGGEFFGGGGGGGGGGGGGGGGGGGGGGGGGGGGGGGGGGGGGGGGGGGGGGFGG9EFGDGGGGGGGGGFGGGGGGGGGCGGGGGGEEFGFFGDGFGGGFFGGGGGGGGGCFGGG7FEFGGGGGGFCGFGCFFE8DGGGGGGGDE+>FCAEGGGFGG6EEGGFGGGG863EFGGC*@C6:F?EF>>D@6D*1<A?CCFC@9CF4/7ED*+1;A=DCD*CDA)=C)5C);+)2*<EC<D*:C)+++*0753),9*).)*)0:5=))077*1*3*+)(4(,-(0(*.-6(3/)7,44
@M03506:14:000000000-AKVR1:1:1101:6127:5849 2:N:0:28
TCGGACTACAGGGGTATCTAATCCTGTTTGCTCCCCACGCTGTCGCGCCTCAGTGTCAGCAACTGCCCAGCAGGCCGCCTTCGCCACCGGTGTTCTTCCGGATCTCTACGCATTCCACCGCTACACCCGGAATTCCGCCTGCCTCTACAGTGCTCCAGCCGCGGCAGTATTCATGGCCGACGCAGGGCTGAGCCCCGCGCCTTCACCACGAACTGACCGGGCCACCTACGCGCCCTTTACGCCCAATGCTTCCGGACAACGCTCGCACCCCCCGCATTACCGCGGCTCTTGGCACGGCGTT
+
9CCCCGGGGGGGGGGGGGFGGGGGGGGGGGGDGFFFFGFGGDGGGGGDFGGGGFGGGGGGGGGGFGDGGGGDDGGGGGGFGGGGGGGGGGDGCFGFCGGGGG@FGGGFGGGGG+5FAFGGGGGGGGGGE7FB=AFGFGGGGGGGGFGGA@@DGGGGGGGGDGGCEEG82D,F5AEEFFDEGCGGEEG*087*+@5;CGGGGDEFGGGGFDD5C5?FG*.737CEG>FFFDD*3>B),7@@CCD33C*969+1).)196**)7.*/:*8CE5>D3**2,*34(-(((()(*))9))*0)(((
@M03506:14:000000000-AKVR1:1:1101:10498:5859 2:N:0:28
TCGGACTACACGGGTATCTAATCCCGTTTGCTCCCCTAGCTTTCGCGCCTCAGCGTCAATGCCGGTCCAGGATGCCGCCTTCGCCACCGGTGTTCCTCCAGATATCTACGCATTTCACCGCTACACCTGGAATTCCACATCCCTCTCCCGGATTCAAGCCTTCCAGTATCGAACGCAGTTCCTCGGTTAAGCCGAGGGATTTCACGCACGACTTAGAAGGCCGCCTACGGCCCCTTTACGCCCAGTAATTCCTAACACCGTTTGCCCCCCCCGTCTTACCGCGGCCGCGGGAACTGGGTGT
+
CCCCCGGGGEGGGGGGGGFFEGGGGEFFFEGFG8@CEF8FGGCFGG>CF7FFGGGGGGGGGGFGGEGGGFFGFGGGGGGGBFGGGDGGEGECFG9FF9FGFFFCFGFGGFFDCCFFGGGGD+@+AFFGGF<ADGFC<ABFGGCFF8=DFDCE6+@DGC:D8:9FFF>EDF+<DF>*;E7;CA72;CEEC9@F6C5CC5*;CC++>*:*1)*)*2;+31+7*;85<D5?C5)*73)*.2**2:<*1331<<F4****2(1*))/*:<E3E3C5./**/)/0(-71((-)()(()(,*)0(((
@M03506:14:000000000-AKVR1:1:1101:9389:5863 2:N:0:28
TCGGACTACCGGGGTATCTAATCCTGTTTGCTCCCCACGCTTTCGCACATCAGCGTCAATACCAGTCCAGTGAGCCGCCTTCGCCACTGGTGTTCTTCCGAATATCTACGAATTTCACCTCTACACTCGGAATTCCACTCACCTCTCCTGGATTCAAGCGATGCAGTTTTAAAGGCAGTTCTGGAGTTGAGCCCCAGGCTTTCACCTCTAACTTACAAAGCCGCCTACGTGCGCTTTACGCCCAGTAATTCCGAACAACGCTAGCTCCCTCCGTTTTACCCCGGCCGCTGTCACGGAGTTG
+
CCCCCGGGGGGGGGGGGGGGGGGGGGGGGGGGGGGGGGGGGGGGGGGGGGGGGGGGGGGGGGGGGGGGGGGGFGGGGGGGGGGGGGGGGGGGGGGGGGGGGGG?FGGGGGGFGGGGGGGGGGGGGGA@EFGDFGGGEGGGGGDFFBDEGGGGGGGF9FGGGGGGGGG9EGFGGFGFFEGGGGGGFGGGGGGGDFGGEFGGGGGGGGGGD:FGGG7DCFFFFFG5C4?;5?6E338D17;5EGGCC++:F@+A/8557:C*>53969C:C)*701++16?9(-120(,823(4*-(/0),()
@M03506:14:000000000-AKVR1:1:1101:23486:5874 2:N:0:28
TCGGACTACAGGGGTATCTAATCCTGTTCGCTCCCCACGCTTTCGCGCCTCAGCGTCAGTATCGGGCCAGTGAGTCGCCTTCGCCACTGGTGTTCCGCCGAATATCTACGAATTTCACCTCTACACTCGGCATTCCACTCACCTCTCCCGAACTCAAGACAGCCAGTATCAAAGGCAATTCCAAGGTTGAGCCCTGGGCTTTCACCTCTGACTAAACTGTCCGCCTACGCGCCCTTTACGCCCAGTAATTCCGAGCAACGCTAGCCCCCTTCGTATTACCGCGGCTGCTGGCACGGAGTTT
+
CCCCCGGGFGGGGGGEGGGGGGGGGGGGGGGGGGGGGGGGGGGGGGGGGGGGGGGGGGCGGGFCFGEGGGGGFGEFGGGGGGGGGGGGGG<EGGGGEGGGDDGGGGGGGGGDGGGFFGFBFEGGDGDFDGGCFGGFGGEF,@DDE9,@?E@CEGGGC@FCCEGGGGFGFEE9<EFCG,AF;EGFGGGGGGBF6885D*/:8CFFFGFFGG8FGD98CC8@79CEGDDFEGBG<ABFFCFEECD3*++1<@FF?>:D3777>D:56EGDC@D5)*2*+)8:1961933384(,).1C))-,.
@M03506:14:000000000-AKVR1:1:1101:11130:5877 2:N:0:28
TCGGACTACAAGGGTATCTAATCCTGTTCGCTCCCCACGCTTTCGCTCCTCAGCGTCAGTACCGGCCCAGAGTGCTGCCTTCGCCATCGGTGTTCCTCCCGATATCTGCGCATTTCACCGCTACACCGGGAATTCCACACTCCCCTACCGGACTCTAGCCATAGCAGTATCGAATGGCGGCTCCAGGTTGAGCCTGGAGTTTTCACATCCGACTTGCCCACCCGCCTACGAGCTCTTTACGCCCAATGACTCCGACCAACGCCCGCCCCCTCCGTATTACCCCGTCGGCGCGCACGTATAG
+
CCCC8BFGGFFGG>GGGGGGGGGGGGGEGGGCEGGGGGGGEFFGFG@GGGFFGGGGGGEGGGGGDGCGGFEFFFFF@CDEGGGGGGEFGGGEEGFGGGGGGEGGEGG9FGGGGCFAFFGGCGGGGGGG7C:=DDF<DAFGCFGGGDFGG8B@B?GGGGGF,<CEGF,5EEGG56EFGG7CE=:*,?EG,BCCGCFFE*C70++3+11+0;***98+:>)3**/:CD5>F*7/>>@7):4CCCD5*/;@:+3*97))),//)7)>):C5*<5)0)//;(*0)(-,((()()(()-4975),.
@M03506:14:000000000-AKVR1:1:1101:18556:5908 2:N:0:28
TCGGACTACAAGGGTATCTAATCCTGTTCGCTCCCCACGCTTTCGCGTCTCAGCGTCAGTACCGTCCCAGAGAGCTGCTTTCGCCATTGGTGTTCTTCCTGATAACTGCGCATTTCACCGCTACACCAGGAATTCCACTCTCCTCTTCCGGACTCTAGCCAGATGGTTTCCGATGACATCTCGAGGTTAAGCCCCGAGTTTTCACACCAGACCTACCTGGCCGCCTACCCGCTCTTTAAGCCCAATAAATCCGCACAACGCAAGCCCCCTACGTATACCCGCGCCCGCTGGACCGGCGTTT
+
CCCCCGGCFFFGGEFGGG9FGFGGGFGGGGG7FFFEGEEEFEGGC@FGGG<EFGGGGGGGFFC@FG@CGGFGGCFF<FFGGGGDEC7FE8EFFEAFGFFFFE?<,CF9A?FCGC@E9FC:CEEFGGGGC:F@FABAB,4AEDF9=9DFD@EC+16BCCA8DG8A9D9D,=E@:C6,<D:@CFF,8>A;D,3@,36:C*=4;2,,5=ACF4*:=45,;F44*?CEDD))**.=)8.>?>8++0*/1*3*997)))1)).>*))8)*/:7*)/7)9+++)1+(,-(-((.()(().(1)04((
@M03506:14:000000000-AKVR1:1:1101:13862:5923 2:N:0:28
TCGGACTACAGGGGTATCTAATCCCGTTTGCTCCCCTGGCTTTCGCGCCTCAGCGTCAGTGTCGGTCCAGGAAGCCGCCTTCGCCACCGGTGTTCCTCCGGATATCTACGCATTTCACCGCTACACCCGGAATTCCGCTTCCCTCTCCCGAACTCAAGCCTCGCAGTTTCCTGTGCAGTTCCCCAGTTGAGCCGGGGGACTTCACACAGGACTTACGAAACCGCCTACGCGCCCTTTCCGCCCAGTAATTCCGAACCACGATTGCCACCCCTGCATTACCGCGGCTGCTGGCACAGAGTAA
+
CCCCCGGGG@FGGGGGGGGGGGGGGGGGGGGGGGGGGGGGGGGGGGGGGGGGGGGGGGGGGGGGGGGGFGGGFGGGGGGGGGGGGGGGGGGGGGFGCGGGGGGGGGGGGGGCFGGGFGGGGDGGGGGGGGGGGGGGGGGDGFGGFDFGGGGCEGGDGFGGFGGGDEGFGGGGGGGG7;FCFGFGGDG7CBCGGCEEGGCE67@CFEDGGG4C6F?FFC:5CGGEGGFFCD)CDB:F>*=*:C)77CF*<<F??:*7)4F5)7>57C+9A)1)0**3+)7:01-1(((03@2<))(*)0.))
@M03506:14:000000000-AKVR1:1:1101:13397:5929 2:N:0:28
TCGGACTACCAGGGTATCTAATCCTGTTTGCTACCCACGCCTTCGCACCTCAGCGTCAGTTATGAGCCAGGAGGACGCCTTCGCCACGCGGGTTCTTTCCGATATCTACGCATTCCACCGCTACACCGGAACTTCCACCTCCCTCTCTCACACTCTAGTTAGGCCGTTTCCAACGCACAACCTAGGTTAAGCCCAGGTTTTTCACGTGACACAATACTCTCCCCCTAAATGCCCTTTCCGCCAAAACACCCGGTTTTCCACGCGCCCCCACTATATTCACCACTCTTCTGCCGCAGCGTTA
+
@8@<,@C@D<9<@EEFGGGCAFGGGA6,CFEGGF<E<FF7@ECGGFCB:8F8,EFBB@F<A<C,CECCEGGCF,6C77@<,E<C@:B+++4:FGGFF,9?:7C64?EFFEFCFEFF9,<7:=FGFGEG7F7+8@,333,,@DEGGC83,,,4@CCFGF;,;<4:8>>*33D9A6*4*4*,1=,2,,5112CE,*6;5<,,*/++3***2*;*08++;:*+;**252))0+++2))2)*/*AC1)4**)*2:))))**)2+1)0)1*/):)7.)*+3+)02))((..)/-1)).,-))04,(
@M03506:14:000000000-AKVR1:1:1101:4341:5931 2:N:0:28
TCGGACTACAGGGGTTTCTAATCCTGTTTGCTACCCACGCTTTCGTACCTCAGCGTCAGTGATTGTCCAGAAAGCCGTCTACACCACCGGTGTTCCTCCTGATATCTACGCATTTCACCGCTACACCAGGAATTCCGCCTTCCTCTCCAACACTCAAGCCCGCCAGTATTCGGCGCACCCTCCCAGTTAAGCCAGGAGATTTCATACCAAACTTGGTAAACCGCCTACGTACTCTTTACGCCCAGTAACCCCGTACAACGTTTCCTGCCTACGTATTACCGCGGCTTCTGGCACTTAGTTT
+
C6CCCGGGFGGFCE;6;FAEGGGGGGGFGGGF9F,CFGGGE@FGDGGCGGGGCFGGGGGGFFA9FFG9C<FF8EF?FFCFGGDGCD,CFD@FGGGAFFC<B9BB5FGGGGGEGFG<FG9:@FCEGGGGG:<E:F=F8:+@CEGGGD?,68,3B,8D8=D=DECCG>@>:7DE6@++CBEG*:C5DC1BE9DG8C5;CEGF2=9,,4=CFG49<CC6*+1,127:DC>A5*;F36873C+***2:*3+0C@F3))19*)**054*0<0);6>@>*+3+)*246((,-())1))))(20*-)-
@M03506:14:000000000-AKVR1:1:1101:19815:5945 2:N:0:28
TCGGACTACCAGGGTATCTAATCCCGTTTGCTCCCCTGGCCTTCGTGCCTCAGCGTCAGGAACTGTCCAGAGACCCGCCTTCGCCACCGGTCTTCCTCACGATATCTACGCGTTTCACTGCTACACCGTGAATTCCAGTCTCCTCTCCAGTCCTCGAGCACCGCAGTATCCAGTGCAGCTCCGGCGGTGAGCTCCGGGATCTCCCACCAGACTTCCGGCGCCGCCCACGCTCCCTCTACGCCCAACGAAACCGAACCACCCTTGACACCCCTGGATTTCCACGCCTGCTCCCCCGAGGATA
+
<688<6@CF<@FGC6EFFGGAC,CFEFGFEGFF<FFFFFF<CEE<C<FGED,CECCCFB<FAFFFE,@CFACFC@EFGGDC<,8866EB>+@6CF9,E?E<?,,@F9EFDF:4>>FGF,FFGGGEEFGG,8?;,8C@,,C,8@>=FGD>@@D8=D+@>E+@D8=C83,,@EFC,,;,3,5D87C*5*4=*2C,>2487*/**>;36CG***/<++>D35CC3)2>)0053)*15)*(2=*2:D*C:A)**28.3)))(*1)))*20:?55/).**2<)/<)-4(,.-)5*)()-()))(.4
@M03506:14:000000000-AKVR1:1:1101:6666:5967 2:N:0:28
TCGGACTACCGGGGTATCTAATCCCGTTCGCTCCCCTAGCTTTCGCGCATCAGCGTCAGTGTCGGCCCAGCAACCCGCCTTCGCCGCAGGTGTTCCTCTTGATATCTACGCATTTCACCGCTACACCACGACTTCCAGTTTCCCCTTCCGCACTCTAGCCCCGCAGTATCGGTTTACCTTTCCGGGTTAAGCCCGGAGATTTCACAATCGACTCGCGGTTGTCGCCTACGCCCCCTTTTCGCCCTTGTACTCCGAATCCCGCTCTCCCCCCCCGTATTACTCCGCCTCCCGGCACGGAGTT
+
CCCC<F@EE@EGDCFF@AFAFF9FFCGGG>F@EC6BFDDG<CEGGGGG:F:<FGG,F@FCF<EE@C:>F@<AE,FFGG:C:F<FEC++77BEF7E<BFE9?,?@FFFGGG+BFFFGFBFG7>BFGGGC=:C+3>FD,=9,,@CCF8?EF7@+BCFC9,BEGC8C>?C,25>B:C*6=CC,CCC5***=:E+;6@:=E5/;;7>CGGFF6C*C=**:)17*9*:5CD>3:7)//8)),**3/:97):*13+29FD)9*(*+)0.)*307A535<11**(*3))(,(-(.(0,9)(-/))(-(
@M03506:14:000000000-AKVR1:1:1101:24589:5968 2:N:0:28
TCGGACTACAGGGGTATCTAATCCTGTTTGCTCCCCACGCTTTCGCACCTCAGCGTCAGTATCTACCCAGGTCGCCGCCTTCGCCACCGGTGTTCCTCCCGATATCTACGAATTTCCCCTCTACACCGGGAATTCCGCGACCCTCTTTAGTATTCTAGCCTGCCAGTTTCGGATGCACTTTCTCAGTTAAGCCAAGGGCTTTCACATTCGACATACCAGACCGCCTACGTTCTCGTTACGCATAATAATCCCGCGCATCGTTTGAACCCCCGGACTTTCCGCGGTGGCCCGCCCCGGGTTA
+
C8@CCDCGF9FF7@FGGDEDEFFGGD<FFGGDC,,6C:+@:FCACEFCF<8<CEGEFCC@@EDFCF,CC<79F:@@F7CFEG7::7CE7+4+885,5<,4C++4@<@BD=+,99E,,:E8+=?EFFGE::>>F@3?,C:ED7B,DB9@F9D@,=,;,,@,@9E@FG3,7<**=:5D9FF2,5<E7;DE,,2,?,,;*/8AC6,>,+4+=+;57*A+266**:9*:*5)*2.**1)*(*.2*****+3*<+09))155(1*)0)120<;5)/0))*22)*38?02(((.(0((0(4<>)34(
@M03506:14:000000000-AKVR1:1:1101:19531:5972 2:N:0:28
TCGGACTACAAGGGTATCTAATCCTGTTTGCTCCCCACGCTTTCGCGCCTCAGCGTCAATGTCGGTCCAGATAGCCGCCTTCGCCACCGGTGTTCTTCCCAATATCTACGAATTTCACCTCTACACTGGGAATTCCGCTATCCTCTCCCGAATTCAAGCAACCCGGTATCAAATGCAGTCCCCAGGTTAAGCCCAGGACTTTCACATCTGACTTGGGTCGCCGCCTACGCGCCCTTTACGCCCGGTAATTCCGACACATGCTTGCCCCGTTCGTCTTACCTCGGCCTCTGGCCCGCCTGTT
+
CCCCCGGGGGGGGGGGFFGGFGGGGGGGGGGGGGGGGGCGGGGGGGDGGEGGGGDEGGGGGGGGGGGGGGGG9FGGGGGGGGGGGFGGGGGDGGGGGGGGGGGGBFGGGFGGFFGGGGGFFGGGGGGFGC@FGFGGGGGGGGGGFCFGGGG8EGGGGFGCFGGGEGECECGG7<D;CFCGF,9@CF,@AB;FCG>F>FGCF=D72D?CGGC8,=?AFGFECD5*8C))//:5/))9)*121:5C31/)32:96)))).0+)****<<>*.*0)**2*)6?))-((3()40),),()))(.)
@M03506:14:000000000-AKVR1:1:1101:9277:5989 2:N:0:28
TCGGACTACCGGGGTATCTAATCCTGTTTGCTCCCCACGCTGTCGCGCATCAGTGTCAGAAACTGCCCAGCCGGCCGCCTTCGCCACCGGTCTTCCTCCGTATCTCTACGCATTTCACCGCTACCCCCGGAATTCCGCCTGCCTCTACAGCTCTCGAGTTTGCCAGTCGGCCCGGCAGCCCCGGGGTTGAGCCCCGGACTTTCACCACACCCCTATCAAACCACCTACGCGCCCTTTCCTCCCCTTGTTTCCGGACCACGTCCGCCCCACCCGTAGTTACGTGGCTGCTCGCCCTGACGTT
+
<6<6686F<C@FCFCB@F,,<<FGDEFGC6EFE<,,6@@F@,@C<F@CFGGF@9EC<C<EFCCF@F<@@F,,@+@F:4+CGG@FG=BFEG==F9,CAFD+49,AFDE9?+@:@C<C@<?+8>C>,33+@+3+@F,3>FCCFG:9DGCA>CF6BC9E,*6@EA,5>:DF5****41C714*3=55CCE75+5:6CGC***10202A7+*/1*)*12+**1<=C*CD7)9*5:EG3DD::6+3*11*:8*00+10)*1)(*/00)/1*:5*.9)75**/)*+-((,((().*44)2(/))(.(
@M03506:14:000000000-AKVR1:1:1101:11198:5989 2:N:0:28
TCGGACTACAAGGGTATCTAATCCCGTTTGCTACCCAAGCTTTCGCGCCTCAGCGTCAGATACGAGCCAGAGAGTCGCTTTCGCCACCGGCGTTCCTTCTGATATCTACGCATTTCACCGCTCCACCAGAAGTTCCCCTCACCCCCCTCGTCCTCAAGACAGACAGTATCAGATGCAGTTCCTCAGTTGAGCTGATGGCTTTCCCAACCGACTTGAAAACCCGCCTACCCCCGCTTTCTGCCCTGTGATTCCGAGTAACCCTTGCACGCCCCGTACGACCGCGGCTGTCGCCCCGGTGTTT
+
CCC8CGEGGDDF<FFFGGGGFGGGGGGGGGGGGGEGFC@DEFGFGDGGE@FGFFEGGGGFGE@FGCECCEEFFEFFGG7FFG7FG:7,8F:7>FFDAFBEEFBFGF9,,BFEGDGGGG<=:+CFG<FFFGGGFF9?,A:F3>DBG6++@E:@CGAC,<;DEGFF:8>;;D,@9<EFFA5>2>,>9>;C9@:8,>9,>9,6C4,,:,;*A)9):5+>CCA?55)*:>8F*>)*)7.*40/+<+9**+3/<+<@))7>5<G+)0)*2++.*))55****(8:266(1,4)))((03()))--.
@M03506:14:000000000-AKVR1:1:1101:18410:6012 2:N:0:28
TCGGACTACAGGGGTTTCTAATCCTGTTTGCTCCCCACGCTTTCGCACCTCAGCGTCAATATGTGTCCAGTGAGTCGCCTTCGCCACTGGTGTTCTTCCGAATATCTACGAATTTCACCTCTACACTCGGAATTCCACTAACCTCTCCAGGATTCTAGCAATCTAGTTTCAAAGGCAGTTCCGGGGTTGAGCCCCGGGCTTTCACCTCTGACTTGAATCGCCGCCTACGTGCGCTTTACGCCTGGTAATTCCGACCAACGCTAGCCCCCTCCGTCTTACCCCGGCTGCTGGTCCGGAGTTT
+
CCCCCGGGGGGGGGGGGGGGGGGGGGGGGGGGGGGGGGGGGGGGGGGGGFGGGGGGGGGGGGGG9FGGGGGGGGGGEGGGGGGGGGGGFGGGGGGGGGGGGDGFGGGGGGGFGGGGGGGGGGGGGGGGGDDFGGGGGGGGDCDFFFGFCGGGGFDA=CGFGFGGFGEGGGGCEDEDCEGA,@@>>ECGE7@FFFEGGCGDCCE7EFGFCG:@CGGACFF=5D)CCDBF**)*28)/6++*=5***20*<:+/053/7.9/0)0/9*0<*.1>3C@C*4@G((--,325444./)4))0,()
@M03506:14:000000000-AKVR1:1:1101:13558:6023 2:N:0:28
TCGGACTACCAGGGTATCTAATCCTGTTTGCTCCCCACGCTCTCGCGCCTCAGCGTCAGTAAAGGACCAGGTCGCCGCCTTCGCCACCGGTGTTCTTCCCAATATCTACGAATCTCACCTCTACACTGGGAATTCCACGACCCTCTTCCTCACTCTAGACAATACGTATCAAATGCAGCCCCCAGGTTAAGCCCAGGAATTTCACATCTGACTGTACCATCCGCCTACGCGCCCTTTACGCCCAGTCATTCCGAGCCACGCTACCCCCCTCCGTAATACCGCGGCCGCTGGCACCACGCTT
+
CCCCCGGGF-FEGCFFGGGGGGGGGDGGGGGGGGGGGGGGGGGGGGGGGDGGGGGGGGGG<FGFGFGGFGEFGGGGDGCGGGFEGGGGDGGGEGGGGGGGGGGGGCF<FDFGGGCFGCDFFE9<FFFGGGGGGGGGEFGGGGGFGGGGGFFFGGGGGGDC,AF8E?GG7FGCFGFAE;6D>8>*@*@EF,3DCGF5@C:?CFFFF7:E9::FGFFGGG+=CC<FGGDF=D)78>:D@7A*?*)/7AC6C9E=:))/7:C5>5>)*;558>*5)/**2-76:6;113(81)3<54(0.)(-(
@M03506:14:000000000-AKVR1:1:1101:4458:6045 2:N:0:28
TCGGACTACAAGGGTATCTAATCCTGTTCGCTACCCACGCTTTCGCTATTCAGCGTCAGTTCCGGCCCAGACCACCGCCTTCGCCACCGGTGTTCCTCCTGATATCTGCGCATTTCACCGCTACACCAGGAATTCCGTGGTCCCCTACCGGACTCTAGCCATAGCAGTATCGGATGGCCGCTCCAGGTTGAGCCTGAAGTTTTCACACCCGACTTGCTAAGCCGCCTACTAGCCCTTTACGCCCAATGAATCCGGACAACGCTTGCACCCTACGTGTTACCCCGGCTGCTGGCCCCTTGTT
+
CCCCCGGGGGGGGGGGGGGGGGGGGGGGGGGGGGGGGGGGGGGGGGGDGGGGGGGGGGGGGGGGGGGGGGGGGGGGGGGGGGGGGDFGGGF@FGGGGGGGGGGGGGGGGGGGGGGGGGGGGGGGGGGGGGGGGGGGGGGGGGGGGGFGGGGGGGGFGGGGGGGGFGGGGGGGGGGCGGG>ECEEGGGFGGF?GGFGGEGGGGCGGFFGGGGGG3;FGFAGGGGGGG>DGGFGGFFC:F6::CCCDEG47?7=)7C*96F5)0>DFFGFGB*).9*2<44<6(((-7(0,).()(())).6)
@M03506:14:000000000-AKVR1:1:1101:9685:6062 2:N:0:28
TCGGACTACTGGGGTATCTAATCCTGTTTGCTCCCCACGCTTTCGCGCCTCAGCGTCAGTAACGGGCCAGTGTGTCGCCTTCGCCACTGGTGTTCTTCCGAATATCTACGAATTTCACCTCTACACTCGGAGTTCCACACACCTCTCCCGTACTCAAGATGTCCAGTATCGAAGGCTATTCCGAGGTTGAGCCCCGGGCTTTCACCCCCGACTTAAACATCCGCCTACGCGCCCTTTACGCCCAGTAATTCCGAACAACGCTAGCCCCCTTCGTCTTACCGCGCCTGCTTGCACGAAGTTT
+
CCCCCGGGGGGGGGGGGGGGGGGGGGGGGGGGGGGGGGGGGGGGGGGGGGGGGGGGGGGGGGGGGGGGGGGGGGGGGGGGGGGGGGGGGGFGGGGGGGGGGGGGGGGGGGGCGGGGGGGGGGGGGGGGGGGGGGGGGGGGGGGGGFFGGGGCEFGDGGGGGGAFFGGGDF@FGGGFGFFGGGFDCEEFGGCCDGDCEEGGFGC9FGGGGG)>/>FCGGA?FD*7<8AF=/):5@EG>:@;EGDC7C9@?CEF6)*1907*5).)9EGFG)9?:9*//)1<(1909((8(*,,*515))-6)
@M03506:14:000000000-AKVR1:1:1101:8772:6064 2:N:0:28
TCGGACTACCAGGGTATCTAATCCTGTTTGCTCCCCACGCTTTCGCACATCAGCGTCAGTACCGGACCAGTGAGCCGCCTTCGCCACTGGTGTTCTTCCGAATATCTACGAATTTCACCTCTACACTCGGAGTTCCACTCACCTCTTCCGGACTCAAGCTCTCCAGTATCAAAGGCAGTTCTGGAGTTGAGCTCCAGGATTTCACCCCTGACTTAGAAAGCCGCCTACGTGCGCTTTACGCCCAGTGATCCGCAGCAACCCTCGCCCCCTTCGTCTTACCGGGGCTGTCGGCACAGGGTTT
+
CCCCCGGGGGGGGGGGGGGGCGGGGGGGGGGGGGGGGGGGGGGGGGGGGGGGGGGGGGGGGGGGGGGGGGGGGGGGGGGGDGGGGGGGGGFCGEGGGGGGGGGGGGGGGGCGGCEGGFGGGGGFFFEGGG:FFFGGGGGGGGGGGGFGGGDGGGGFGGGCGGGGGGGGFECGEGGGG8FF;FEFCFGGGGDGEFGFGD*AC*;EFGFG?DF?<99>2=1,;C5*:756:F4=DFA<<F=85*/3*++/4+32))))9(90)07/5ECBC)207**1;2?F((((-(,0)),20(,*))(.(
@M03506:14:000000000-AKVR1:1:1101:17353:6072 2:N:0:28
TCGGACTACAGGGGTATCTAATCCTGTTTGCTCCCCACGCTGTCGCGCCTCAACGTCAGCCTACACCTTGCGGTGTCTTCCTGCCCAGCGGGCCGCCTTCGCCACCGGTGTTCTTCCGGCTCTCTCCGCATTCCCCCGCCACACCCGCAATTCCACCCGCCCCCACCGTGCTCGCGCCGACTCGTTGCCCCGGCCGACCCGGGCTCGAGCCCCGGGCTTTCACCGCCCCCTTGCGCGGCCCCCCACCCGCCCCTTCCGCCTAGCAACTCCCTGTACCGCTTGCCCCCCGTGTCATACGTCC
+
CCCCCEGCGDGF77F7-CFE99F<A9EAFGGDGGG;<@CEF:CEDECF:,@<,;,,98@FE,<F,CFFA,6CC8@BC,C6EF,CCF,?F>FCC>>:ECFEFG@+C8+>++8BFG9EGCF+>7,7,,@=F76:,C,@:FF++@,@3>*****,2=,,2:4?:*B*4C*3;5**5A5**1:*******;:++;8*885*:/:835***2**//*1/:*7))+:02<*1.)29.**/)12C)2*1))):*)/:C)0)**2(1*).)*2+8)20*))0+++(0*((-3.2,.()(())-20).(,
@M03506:14:000000000-AKVR1:1:1101:9006:6081 2:N:0:28
TCGGACTACCAGGGTATCTAATCCCGTTTGCTCCCCTGACCTTCGTGCCTCAGCGTCAGGAACTGTCCAGAGACCCGCCTTCGCCACTGGTCTTCCTTACGATATCTACGCATTTCACCGCTACACCGTACATTCCAGTCTCCTCTCCAGTCCTCAAGCACGGCAGTATCGAATGCAGTTTCGGAGTTAAGCTCCGAGCTTTCACACCCGACTTACCCCGCCGCCTACGCCCCCTTTACCCCCACTGACTCCCAACCACGCTTGAGCCCTCTGTATTACCCCGGCCCCCCGCCCCCCCTTC
+
CCCCCGGGGGGGGGGGGGGGGGGGGGGGGGGGGGGGGGGGGGGGGGGGGFGGGGGGGGGGGGGGGGGGGGFGGGGGEGGEGGFGG,FFFGFGGGGGGG,FE<FGGGGFGGG@F@FGGGGGGGGGFGGGFG+8EAFG9?FF;DFGGAFGG?=EGFGEBFG8DE>G+C8EEG6@==E@8EA9BE7>6@CGD;D>,@B?*@*@<8D,;B?C>C9CC*,<0*/*9DCEGG3=:D)=D>.*,*9+<=DD<:6*++<<).9D*8F*)))1*+0.;)1)0*++3)9E20(,(((0()(.)-31).(((
@M03506:14:000000000-AKVR1:1:1101:10263:6086 2:N:0:28
TCGGACTACAAGGGTATCTAATCCTGTTCGCTCCCCATGCTTTCGCTCCTCAGCGTCAGTTAATGCCCAGAGACCTGCCTTCGCCATCGGTGTTCCTCCTGATATCTGCGCATTTCACCGCTACACCAGGAATTCCAGTCTCCCCTACATCACTCTAGTCTGCCCGTACCCACCGCAGATCCGGAGTTGAGCCCCGGACTTTCACGGCAGACGCGACAAACCGCCTCCGAGCTCTTTACGCCCAATACTCCCGGATACGCCTCGCGCCCTCCCTCCTCCCCCGGCCTCTGGCACGTCGTTC
+
CCCCCGGGGGGFGGGGGGGGGGGGGGGGGGGGGGGGGGGGGGGGGGEGGGFGGGGGGGGGGGGGFFGGGGGGGGGGFGGGFGFGGEGGGGGDGGGGEGGGGAFFGGGGGGGCCGGGGGGGGGGGGGGGGG7FGFGGGGGG;FGGEGEF8EFFGGGGCFFGGGGF=@ECEGGCGGEC=EC,DFFCDE?6@@DDECEGC*CCF8D;D7***2/?=</85))*>FCEGD3>E)<E39FF6***;:>*90</C+<5)7)**)**0)7*9*:<C>4))***0(05(73((((7().))511).44(
@M03506:14:000000000-AKVR1:1:1101:19062:6098 2:N:0:28
TCGGACTACAAGGGTTTCTAATCCTGTTTGCTCCCCACGCTTTCGCACCTCAGCGTCAATACGTGTCCAGTGAGTCGCCTTCGCCACTGGTGTTCTTCCGAATATCTACGAATTTCACCTCTACACTCGGAATTCCACTCACCTCTCCACGATTCTAGCGATGCAGTCTTAAAGGCAATTCCAGGGTTAAGCCCTGGGCTTTCACCTCTAACTTACAAAGCCGCCTACGTGCGCTTTACGCCCAGTAATTCCGAACAACTCTAGCCCCCCCCGTATTACCGCGGCTGCTGGCCCGGGTTTA
+
CCCCCGGGGGGGGGGGGGGGDGGGGGGGGGGGGGGGGGGGGGGGGGGGGGGGGGGGGEGGGGGGFGGGGGGGGGGGGGGGGGGGGDGGGGGFGGGGGGGGGGGGGGGGGGGGGGGGGGGGGGGGFGGGGGGGGGGGGGGGGGGGGGGGGGGGF8DFFFGEGFGGDDDFGGGFCFFGGFGFEGAFGGGGFFGGGGGGGFGGCFE:FGGGEF>FFGGGGGF7CFDGDCDAEGAGGE=<6FFCEED<GF?@FCGFF8CDC(7+***:CAE@5)9B@9?8+-@A(43430;3))((),4)))-,.
@M03506:14:000000000-AKVR1:1:1101:12430:6113 2:N:0:28
TCGGACTACAAGGGTATCTAATCCCGTTCGCTCCCCACGCTTTCGTGCCTTAGTGTCAGTGATAGGCCAGTAGCCTGCCTACGCCATCGGTGTTCCTCCTAATATCTACGGATTTCACTCCTACACTAGGAATTCCAGCTACCTCTCCTACACTCTAGCTAAGCAGTTTAGGTAATGTCTGTATGGTTGAGCCACACGCTTTCACTACCTACTTACTTTGCCACCTACGCAACTCTTTACGCCCAGTAATTCCGGATAACGCTTGGGTCCTACGTATGACCGCGGCGGCTGGCACGTAGTT
+
CCCCCGGGG-FFGGGGGGGGGGGGGGGGGGGGGGGGGGGGGGGGGGGGGGGGGGGGGGGGGGGGGGGGGGGGGGGGGGGGGGGGGGGGGGGGGGGGGGGGGFGGGGGGGGGDGGGGGGGGGGGGGGGGGGGGGGGGFGGGGGGGGGFGGGGGGGGGGGGGGGGEFEFGGGGGGGDFGGGGGGGGGGGGEGG8D8DGGCEEE6;7D:EGFFGGFDFFGGFC>8CGGGFFG74=DFFGFG@CEE)9CD,87,9BBF4DG7FGFAD3FD=0*;C:FG=++/1+/1(4(((.-<64>()*0.,(.
@M03506:14:000000000-AKVR1:1:1101:24402:6132 2:N:0:28
TCGGACTACAAGGGTATCTAACCCTGTTTGCTCCCCACGCTGTCGCGCATCACCGTCAGCCGAGGCCTTGCGCTCTCTTCCTGCCCCGCGGGCCGCCTTCGCCTCCGGTGTTCTCCCCGATCTCTACGCACTCCACCGCCACACCCGGAATTCCACCCGCCCCTACAGTGCCCGACCCGAGTAGTTGCCACGGCCGACCCGCGATTGAGCCCCGGGCTTTCACCGCAACCTTGCTCGGCCGCCTCCGCGCCCTCCACCCCTCGCGCTTACGGTCATCGCCCGCACCCCTCTCACTCACCCG
+
@,-,6@F-6@-6,-E9C<FGA,CEFFCEE,,CEGFGFFC+F7;9<F+@@F@,6;@FGG7FFCEC++C,C,C+@+?C,CC,E<,C4E,8=++C7C++84:9+=B+3AFCFEF=9CDFG+5+@F<<<,3D@<*@,>,FF>F**6:E>EC*:81>,=;C>EDE**3*;*8+51+,5***/2***;:+<@<?A+A8**/*:5?5:):**5*++*2/*/*:7))+2:*A*9))/*0+20**(/)2**9>95*8*2:)))*27(1:))))1**0*0*)./20:,5*,((60(,)(0((*))2))(.(
@M03506:14:000000000-AKVR1:1:1101:5453:6144 2:N:0:28
TCGGACTACCAGGGTATCTAATCCCGTTTGCTCCCCTGGCCTTCGTGCCTCAGCGTCAGGAACTGTCCATAAACCCGCCTTCCCCCCTGGTCTTCCTTACGATATCTACGCATTTCACCGCTACACCGTAAATTCCAGCCCCCTCCCCAGTCCTCAAGCCCGGCAGTATCAAATGCACTTTCGAAGTTAATCCTCCAAATTTCACCCTCAATTTACCGCGCCCCCTTCCACCCCTTTTCCCCCAATGCACCCGAACACCACCTGTAACATCGACTCTACCGCGGCTGTGGGACCCGGTCTG
+
C<C<B@@F@<CFB7@CFFCCFGGEGFEFCFDFFDFGG8,,CFAE,C,B,,;F,,+BFGF,<<,,,66,,,,,9C<F+7@FFG,FF7+@,,9,6,9,?E54,,:?C<9A9<=::F<E9FC+@F4+9EF7=FE+,CEA<,,++4@EG+@8BC,66@EAD9E+6+@=++3,73,,,,5,,,<D999*34@,5,,3,,6,=,,4,+,,,9:*=**+4+,,*1:CCD)12C)80+/0/)2*)*3;<6):>78)00*.85)73(9*..0**++/+**0)/*2+)1<((((4((0(.((0((/)0(((
@M03506:14:000000000-AKVR1:1:1101:12537:6145 2:N:0:28
TCGGACTACCGGGGTATCTAATCCCGTTTGCTCCCCTGGCCCTCGTGCCTCAGCGTCAGGAACTGTCCAGAGACCCGCCTTCGCCACTGGTCTTCCTTACGATATCTACGCATTTCACCGCTACACCGTAAATTCCAGTCTCCTCTCCAGTCCTCAAGCACGGCAGTATCGAATGCAGTTTCGGAGTTAAGCCCCGAGATTTCACACCCGACTTACCGCGCCGCCTCCGCCCCCTTTACGCCCAATGAATCCGCACAACGCTTGAGCCCTCTGTCTTACCGCGGCTGCTGGCACCGCGCTA
+
CCCCCGGGGGGGGGGGGGGGGGGGGGGGGGGGGGGGGGFGGGGGGGGGGGGGGGGGDEGGFGGGGGGGGGGGGGGGGGGGGGGGGGGGGGGGGGGGGG9FGGFGGGGGGGGEGGGGGGGGGGGGGGFEEFCGGGGGGGGGFCGGGCFGGGGGGFGGFFGFGG6EEGBCCDC+D6DGACEGCFEEGGGFFFGGGGGGDGGGCCFGGGGEGG4D=DCGFGECCGDEGG)>=5):CEDC27@=EGCD3C8690A;3)9C<7<5)07<*++0@?FFFF+<92*6(4((44(53)(3),(9)0(((
@M03506:14:000000000-AKVR1:1:1101:13297:6147 2:N:0:28
TCGGACTACAGGGGTATCTAATCCTGTTCGCTCCCCACGCTTTCGCTCCTCAGCGTCAGTACCGGCCCAGAGTGCCGCCTTCGCTACTGGTGTTCCTCCCGATATCTGCGCATTTCACCGCTACACCGGGAATTCCACACTCCCCTACCGGACTCGAGTCACGGCAGTTTCGAATGGCCCCTCCACGTTAAGCGTGGAGATTTCACATCCGACTTGCCGAACCGCCTACGACTCCTTTACCCCCAATAACTCCGGACAACCCCCGGACCCTACGTATTACCCCTGCTGCCGGCCCCTACTT
+
CCCCCGGGGAGGGGGGGGGGGGGGGGGGGGGFGGGGGGGGGGGGGGFGGGGGGGGGGGGGFGGGGGGGGGGGGGGGGGGGGGDFGCGGGGFGGGGC<DGGDGGCGGGGGGG@FGGGGGGEGGDGFGGECE@EEFGFC9CF:DGGGGFGGGD+C?F5D8FGFE8ED*>FGGGE8CF68EF=E5EE,:?CECF9CEG5858+=CGGGGA765<*:<5+:FB5/7CEGD>):5)**)):<7*3+3C5):*)+++1).17D9**)07/9:E<ED4:F*2325*0-((,(((0.),,)31).0(5)
@M03506:14:000000000-AKVR1:1:1101:16260:6149 2:N:0:28
TCGGACTACTGGGGTATCTAATCCTGTTTGCTCCCCACGCTTTCGCACCTCAGCGTCAATACCAGTCCAGTGAGCCGCCTTCGCCACTGGTGTTCTTCCGAATATCTACGAATTTCACCTCTACACTCGGAATTCCACTCACCTCTCCTGGATTCAAGCGATGCAGTTTTAAAGGCAGTTCCGGAGTTGAGCTCCGGGCTTTCACCTCTAACTTACAAAGCCGCCTACGCGCTCTTTACGCCCAGTAATTCCGAACAACGCTCGCCCCCTCCGTATTACCGCGGCTGCTGCCACGGCGTTG
+
CCCCCGGGGGGGFGGGGGGGFGGGGGGGGGGGGGGGGGGGGGGGGGGGGGGFGGGGGGEFFGGFFGGGGGGGGGGGGGGGGGGGG@FGGGGEFEGGGGGGGCE=FGGFGGEGFGGGEGGFGDGG9F5EFCE@FGGGAFGG?GGFGFGGF@C,EDDFDDFCCEEEAFFFGGAF8=,D86AFGFDEG6CA<34DCGGDC7EEGGGC?CGGGC:FGGFG>7*=CDCCDD4AED>E)>FGF+;*A:C3/A;*<<FFFECD).9*<B)9C*;):)7539*0<)9C694(914:>F)4)54)))(,(
@M03506:14:000000000-AKVR1:1:1101:16024:6149 2:N:0:28
TCGGACTACTAGGGTATCTAATCCTGTTTGCTCCCCACGCTTTCGTGCATGAGCGTCAGTGCAGGCCCAGGGGATTGCCTTCGCCATCGGTGTTCCTCCGCATATCTACGCATTTCACTGCTACACGCGGAATTCCATCCCCCTCTGCCGCACTCCAGCCATGCAGTCACAAATGCAGTTCCCAGGTTAAGCCCGGGGATTTCACATCTGTCTTGCAAAGCCGCCTGCGCACGCTTTACGCCCAGTAATTCCGCTTAACGCTCGCACCCTACGTATTCCCGCGGCCGCTGGCCCGTATCTA
+
CCCCCGGGGGGGGGGFGGGGGGGGGGGGGGGGGGGGGGGGGEGGGGGGGGGGFGGGGDGGGGGFFGGGGGF>CFEGGGGGGGGGGGGGGGGEGGFFFEGGGCFCCF<FGGGGGFGGGGGGGGFGGGDGGG7FGGGF@9FEGGGGEFGGGGGEGEFGG?EGG<>F?EGGFF,@CFCGFCC<FGGGGC8E7,;FGCCEDG=5@4B,B9CGGGGGGFGG4D+7C4CGGG557C)=C5>D1*9CGCCDGF9*22+0))9DC)C=:>>>C**>E@F4)9+:0)*<1(4(((-.,.3()-0))0(.)
@M03506:14:000000000-AKVR1:1:1101:27542:6150 2:N:0:28
TCGGACTACCAGGGTTTCTAATCCCGTTTGCTCCCCTGGCTTTCGCTCACTCAGCGTCAGTGTTGGTCCAGGATGCCGCCTTCGCCACCGGTGTTCCTCCAGATATCTACGCATTTCACCGCTACACCTGGAATTCCGCATCCCTCCCCCAATCCCACGCCATCCAGTCTCAGACGCAGTTCCCCAGTTAAGCTGAGGGACTTCACGCCTGACTTAGTTGTCTACCTACCAGCCCTTTACCCCCAGTAATTCAGAACCACGCATACCCACCCGCTATCTCCGCGGCCGCTGCCACGGCGCT
+
CCCCCDEFGCFGG7C<CEFFF9C@FFGGGCFFA,C@FDCFEEFFECFF7EGEFGGG@F:CFGDFGFCFGGD?EEFCFE7+BFF,,8:FFE7+7CF?E,C=F,<FC,CEFG<EE7:?:9?EF+@7:EAFFFGGFG,,C,:FGGFE8@++66>+8@,,,,+6@+3=DFFCCAFCF,@:C*9@,,<9D6EC,3729;6,,=****2>,4/,=*/2,;C9:C8122+,=C4@A*/+;):4(;++++2/)/+:9+>@8+;:04575<)**386+7<5))2**./<4,4((-(0,830)))/0)-((
@M03506:14:000000000-AKVR1:1:1101:9358:6169 2:N:0:28
TCGGACTACAAGGGTTTCTAATCCTGTTTGCTACCCACGCTTTCGCGCCTCAGCGTCAGATAATGCCCAGTAAGCTGCCTTCGCCATGGGTGTTCCTCCTGATATCTACGCATTTCACCGCTACACCAGGAATTCCACTTACCTCTGCATTCCTCTAGTCTGCCAGTATGTAAAGCAGGTTCCGGGTTGAGCCCTGGAGATTTCACTTCACACTTAACAGACCGCCTACGCGCTCTTTACGCCCAGTACATCCGGACAACGCTCGCCCCCCCCGTCTTACCGCGGCCTCTGGCATGTAATT
+
CCCCCGGGGGGGGGGGGGGGGGGGGGGGGGGGGGGGGGGGGGGGGGGGGGGGGGGGGGGGGGGGGGGGGGGGGGGGGGGGGGGGGGGGGGGGEGGGGGGGGGGGGGFGGGGGGGGGGGGGGGGGGGGGGGGGCFGGGGGGGGGGGGGGGGGGGGGGGEGGGGGGGFGCFGGGGGDGFFG@EFGDDEGGCGGGGFFCE6@CFF7FGA<<EDFDF?EC88+237CEGGDBGGF*/=B7=+:CCEGGCCCF+B+;A><37;**0.)/)/?88)))0//**47:((4-4>(7.0),)()***)..
@M03506:14:000000000-AKVR1:1:1101:7554:6172 2:N:0:28
TCGGACTACAAGGGTATCTAATCCTGTTTGCTCCCCACGCTTTCGCACATCAGCGTCAATGCCGGTCCAGTGAGCCGCCTTCGCCACTGGTGTTCTTCCGAATATCTACGAATTTCACCTCTACACTCGGAATTCCACTCACCTCTCCCGGATTCAAGCGATGCAGTTTTAAAGGCAGTTCCGGGGTTGAGCCCCGGGCTTTCACCTCTAACTTACAAAGCCGCCTACGTTCGCTTTACGCCCCGTAATTCCTACCAACGCACACCCCCCCCGTATTACCCCTGCTGGTGGCACTGCGTTA
+
CCCCCGGGGGFGGGGGGGGGGGGGGGGGGGGGGGGGGGGGGGGGGGGGGGGGGGGGGEEGGGGCGGDGGGGGGGGGGGGEGGFGG>FGGGGGGCFCFGGGDDGGGFGFGDCCFGGFCGGGGGAGBFFFEGGGDGEGGGGGGGGGGE?FGECEECF9EGGGG1>CDDFEGGDFA7CCDCCCDFECECEE58B>D@E>EGGECFGF1AFFE7@FGG+>:1*=47)/7C.A*2)=*8A<::@EG=97/*2):0+9*7*2C0<5:)))/;=3*)9>ED*0+.7<((((((,).0-:0)(2*)-((
@M03506:14:000000000-AKVR1:1:1101:22358:6191 2:N:0:28
TCGGACTACAAGGGTTTCTAATCCCGTTCGCTCCCCTAGCTTTCGCACTTCAGCGTCAGTGTCGGCCCAGCAACCCGCCTTCGCCGCAGGTGTTCCTCTTGATATCTACGCATTTCACCGCTACACCAAGAATTCCAGTTGCCCCTTCCGCACTCTAGCCGAGCAGTATCAGTTGACCGTTCCGAGTTAAGCCCGGAGATTTCACAACTGACTTGCCCAGGCCGCCTACGCGCCCTTTCCGCCCAGTAAATCCGAACAACGTTTGCTCCCCCCGCATTACCCCGCCTCCTGGCCCCGCCTT
+
CCCCCGGGGGGGGDEGGGGGGGFGGGGGGGGGGGFGGFFGGGGGGGGGGGGGGGGGGGDGGGG@GGGGGGGFGGGGGGGGGGGGGGGGGGGGGGGGEGGGCBF9FGGGGGGGGCFGGGGGGCEFFEEFEGGGEDFGFGGCFGGFGGDFFCGGGG8EFCFG>EEEGFGC;7,@EG@ECDEGGGG>C*4AE,6>8D5E555CCBCFC9EGGCCF<1++2;)=CD/*8C).:*)/95.)(9*98=CD**3*+<+96)*95(*2).00*+0=@F>>7)*222*<904((-4)4)384(()))(((
@M03506:14:000000000-AKVR1:1:1101:14637:6206 2:N:0:28
TCGGACTACCAGGGTATCTAATCCTGTTTGCTCCCCACGCTGTCGCGCATCAGTGTCAGAAACTGCCCAGCAGACCGCCTTCGCCACCGGTCTTCCTCCGGATCTCTACGCATTCCACCGCTACACCCGGAATTCCGTCTGCCTCTACAGCCCTCGAGTTTGACAGTCGGCACGGCAGATCCGGGGTTGCGCCCCGGACTTTCCCCACACCCTTATCAAGCCACCTACGCGCCCTTTCCGCCCAGTGATTCCGGCCAACCCTCGCACCCCCCGTATTACCGCGCCTGCTGCCACGGCGCTT
+
CCCCCGGGGGGGGGGGGGGGGGGGGGGGGGGGGGGGGGGGGGGGGGGGGGGGGGGGGGGGGGGGGGGGGGGGGGGGGGGGGGGDGGGGGGGGGGGGGGGGGEGGGGGGGGGGGGGGCGGEGGGGGGFGGGGGGGGFGGGGGGGGGGFFFFEDEDFGEGGGGGDGFGGGGEGGGGGGGE::DDGCEECGG*BBCCECD***>C<:9:CC5<DC=432?>7CFDFGGGFF5577DD.<:*18:E5*1<+8A0<=)0))92**08F)988BGEGF)9*::2=F,,-(-4,.,<)())(1))(,(
@M03506:14:000000000-AKVR1:1:1101:10218:6226 2:N:0:28
TCGGACTACACGGGTTTCTAATCCCGTTCGCTCCCCACGCTTTCGCACCTCAGCGTCAATATGTGTCCAGTAAGTCGCCTTCGCCACTGGTGTTCTTCCGAATATCTACGAATTTCACCTCTACACTCGGAATTCCACTTACCTCTCCACAATTCTAGCGATGCAGTTTTAAAGGCAATTCCGGAGTTGAGCCCCGGGCTTTCACCTCTAACTTGCAAAGCCGCCTACGTGCGCTTTACGCCCAGTAATTCCGAACCACGCTAGCCCCCTCCGTATTACCGCGGCTGCTGGCACGGATTTA
+
CCCCCGGFGGGGGGFGGGGGGGGGGGDGGGGGGGGGGGGGGGGGGGGGG@FGGGGGGGGGCGGGGGGGGGGGGGGGGGGGGGGGGGGGGGGGGCFGGGGGGGGGGGGGGGGFFFFGFGGFFGGGGGAFGGGEGGGGGGGGAGGGGDGFGGGGGGGGGGFEEGEEGG9,EDE:8ECGGGFGFGGEEGG67@FG@:@CGDEEGGFFFGGF98CFGFFF=F=FFF4=GGFFGFFDD:5D<GFECE5*CGDBG?F8?>*9),/27>DCDFFDE3D35C8602@C1(4(9,7>)9(174(50)())
@M03506:14:000000000-AKVR1:1:1101:9390:6234 2:N:0:28
TCGGACTACAGGGGTTTCTAATCCCGTTTGCTCCCCACGCTTTCGCGCCTCAGCGTCAGGAGATGCCCAGAGACCCGCCTTCGCCACCGGTGTTCCTCCCGATCTCTACACATTTCACCGCTACACCGGGAATTCCAATCTCCTCTGCATCCCTCAAGAACGGCAGTATCGGCCGACGTTCTTCGGTTGAGCCGAAGGATTCCACGACCGACTTGCCATCCCGCCTACGCCCCCTTTACGCCCAGTGATTCCGCGCACCGCTTCCCCCCTCTTCCTTCCCGCGGCTGCTGTCCCAGCTTGG
+
CCCCCGGGGGGGGGGGGGGGGGGGGGGGGGGGGGGGGGGGGGGGGGGGGGGGGGGGGGGGFFGGGGGGGGGGGGGGGGGGGGGGGGGGGGFGGGGGGGGGGCFGGGGGGGGFGFGGGFGGGGCFGGGGGGDEGGGGGGGGFGGGGFGGGGGGGFGCGCGGGGGCEEFDFGEFEGE8GEEGGGGGGGGGGC7EGGDE5=9EF*;++*:CEGDGC/<FF7*095<EDC)<7<)2)<)9)29*;ED*>A+*3+<7477<<(9755>**;@EE>D)**+0+))*(((,,,253))./.)*))..(
@M03506:14:000000000-AKVR1:1:1101:5338:6237 2:N:0:28
TCGGACTACCAGGGTTTCTAATCCCGTTCGCTCCCCTAGCTTTCGCGCCTCAGCGTCAGTGTCAGCCCAGCAACCCGCCTTCGCCGCAGGTGTTCCTCTCGATATCTACGCATTTCACCGCTACACCGAGAATTCCAGTTGCCCCTTCTGCACTCTAGCCCCGCAGTATCGGTTGACCTTTCCGGGTTAAGCCCGGAGATTTCACAATCGACTTGCGGTGGCCGCCTACGCGCCCTTTACGCCCAGTAAATCCGACCAACGCTTGCTCCCCCCGTACTCCCGCGGCCGCTGCCACGGAGTT
+
CCCCCGGGGGGGGGGGGGGGFFFGGGGGGGGGGGGGGGGGFGGGGGGGGGGGGGGGGGGDFGGFFGFGGGGGGGGGCGGGGGGGGGGGGGGGFFGGGG<FGD8AEGGGGGGDGFGGGGGGGGGGGGGGGGGGGGGGG<C,,CDGFDGGEFCDGGDGGFGDFEEGE88;=EGGE;CFGGGGFGCGGG:CFFFGGGGCEE8C+2AFFDG?FFGGGCGEG381/9>*7DEED5>55@5C7**0/:5)*229C<+87:<)7(7=5)7**2093<9B))*/*(134((440(.1>705)3).0(((
@M03506:14:000000000-AKVR1:1:1101:12194:6238 2:N:0:28
TCGGACTACAGGGGTATCTAATCCTGTTTGCTACCTTGGCCTTCGAACCTGAGCGTCAGTATCCGTCCAGAAGACTGCTTTCGCCATTGGTGTTCCAAGTTATATCAACGCATTTCACCGCTACACAACTTGTTCCGTCTTCCTCTCCGGCACTCAAGACCTCCAGTATAGGGAGCAGTGTTAGAGTTGAGCTCCAACCTTTCACTTCCTACTTACAGGTCCGCCTGCGTTCGCTTTACGCCCAGTAATTCCGGACAACGCTTGGCCCCTACGTATTACCGCTGCTGCTTGCCCCTCGTTA
+
CCCCCFGFFCEFGDCCGGGGFGGGGACCECFGAFGFGGGCFFFGCDEFCFEDF@FGGGGGFGGFGFC@7@CFE<FCFGE<EFGEEGCEGGGFEC<F@AFA@FFFFD<9?FGEGGGGGG<EFEC>FG9++AFFGGGGGGFGGG9,44>,>+@88@EDCGCFCFDD8@F9:=,=C?+=DBDF;C,,@D::E;7DC36<DGGG7+@@FCE9CGG>6@@,5*043;9C97*;>C;CD>)*6+8***:C4<+7+4++2)CG)(;>:37**2+)20757D6+3:?F:0(,-).*)*)-))(*))-((
@M03506:14:000000000-AKVR1:1:1101:9971:6246 2:N:0:28
TCGGACTACACGGGTATCTAATCCCGTTTGCTCCCCTGGCCTTCGTGTCTCAGTGTCAGGAACTGTCCAGAGACCCGCCTTCGCCACTGGTCTTCCTCATGATCTCTACGCATTTCACTGCTACACCATGAATTCCAGTCTCCTCTCCAGTCCTCAAGCACGCCAGTATCGAATGCAGTTTCGGAGTTAAGCCCCGAAATTTCACACCCGACTTAGCTCGCCCCCTACACCCCCTTTACGCCCAATGCATCCGAACAACGCTTGAGACCCCTGTATTACCCCTGCTGCTTGCCCAGAGTCA
+
CCCCCGGGGGGEGGGGGGGGGGGFGEFFGGGGGGGGEFGGDGGGFFFGGCGFGGGGGGGGGGGGFFGGGGFGAFGGEGGEGGGGGEDFFGDFFFGGDFAF9<FDFGCFF@+CFGGGGGGGGEDGFFG:FGGCGGGGFGFGBFDAFEGGDGGGGFGFG8FGGGGGCEF9@D=@,=8D9BD9@8@>>C@DADDG,D+@CC6;E5@:,,<@EDD>;C,2=+41CD4*575A6D)//>BG;+1*;CC550+)2+>/))1/).9*7))1*+*9/)/.72+++-*<(((48()1.*)3).)1)))))
@M03506:14:000000000-AKVR1:1:1101:5947:6259 2:N:0:28
TCGGACTACCAGGGTTTCTAATCCTGTTTGATCCCCACGCTGTCGCGCCTGAGCGTCAGTTACGAGCCAGTGAGCCGCCTTCGCCACCGGTGTTCTTCCCAATATCTACGAATTTCACCTCTACACTGGGAATTCCACTCACCTCTCTCGTACTCAAGTCTAACAGTTTCAATGGCAGTTCTGGAGTTGAGCTCCAGGCTTTCACCACTGACTTGGAAGACCGCCTGCGCGCGCTTTACGCCCAGTAATTCCGAACAACGCTAGCCCCCTCCGTATTACCGCGGCTGCTGGCCCGATGGTG
+
CCCCCGGGGGGGGGGGGGGGGGGGGGGGGGGGGGGGGGGGGGGGGGGGGGGGGGGGGGGGGGGGGEGGGGGGGGGGGGGGGGGGGGGGGGFGGGGGGGGGGGGGGGGGGGGDGGGGGGGFGGGGGGFGGGCFFFCG9?CEFFGFGDEGGGGEGFG9FGDDCFCFCCFFCF9DGFFFFGGFCFFE7FGGDA@CEF68<FGGGGCGGGGCGGDFGCF?FCFGCD4EGC4?CDAE<D8C;FF8;C<57CG=+:@6?BGGC:GC@))/CFFEG>*)598@2:BC(3((-,())0(1)(()))(--
@M03506:14:000000000-AKVR1:1:1101:8357:6280 2:N:0:28
TCGGACTACAAGGGTATCTAATCCTGTTTGCTCCCCACGCTTTCGTGCATGAGCGTCAGTATTGGCCCAGGAGGCTGCCTTCGCCATCGGTATTCCTCCACATCTCTACGCATTTCACTGCTACACGTGGAATTCTACCTCCCTCTGCCATACTCTAGCTCGCCAGTCACAAATGCAGTTCCCAGGTTAAGCCCGGGGATTTCACATCTGTCTTAACGAACCGCCGGCGCACGCTTTACGCCCAGTAATTCCGATTAACGCCCGAACCCCCTCGTATCCCGCGGCTGCTGGCCCGTAGTTA
+
CCCCCFGGGGGGGGGGGGGGGGGGGGGGGGGGGGGGGGGGGGGGGGGGGGGGGGGGGGGGGGGGGGGGGGGGGGGGGGGGGGGGGGGGGGGGGGGGGGGGGGGGFGGGGGGGGGGGGGGGGGGGF=@FGGEGGGGGGCFEGEGGGGGGGGCFGGGGGDFGGGGGC6D9=DCFGGDCEFGGGGGGFFGFGFGGGGG6EEEGF5;DF7<,,2=+:+2:A>BEDDDGG)))*))/)5)/3C@;EGC<*<CFF9CF)7**C<C*0)0))*25;3))))**2(0+,26190,7>62(),(/)7(.)
@M03506:14:000000000-AKVR1:1:1101:8822:6290 2:N:0:28
TCGGACTACTGGGGTATCTAATCCTGTTCGCTCCCCTAGCTTTCGCACCTGAGCGTCAGGTAAGGCCCAGAGATCCGCCTTCGCCACCGGTGTTCCTCCTGATATCTGCGCATTTCACCGCTACACCAGGAATTCCGATCTCCCCTACCTACCTCTAGTCGGGCAGTTTCGGATGCAGGTCCGGAGTTGAGCTCCGGGCTTTCACATCCGACTTGCCAAACCGCCTGCGTGCTCTTTATGCCCCATGAATCCGGACAACGCCCCCCTCCTTCGTCTGACCGCGGCCGCTGGCACGGAGTTC
+
CCCCCGGGGGGGGGGGGGGGGGGGGGGGGGGEGGGGGFGGGGGGGGGGGGGGGGGGGGGFGGGGGGGGGGGGDFGGFGGGGGGGGGGGGGFCCGGGFEGGGGGGGGFGGGGGGGFGGGGGGGGEGFGGG7CFFGGGGGGGGGFCEGFGGGFFFFDGGCFGG6+:@EGGAEGGDGGGGFCF>CEEEGGGGG7,,5>CEDGGF9C9CF?FGCGGGGGGGC)2:/)*)*25:D3:7@774**+2<9*97C4F+:@@><3)2FEB)))18*)8>**)2***)9C(,(-9(4:3)40)),)7)(,)
@M03506:14:000000000-AKVR1:1:1101:10917:6302 2:N:0:28
TCGGACTACAAGGGTATCTAATCCCGTTTGCTCCCCTAGCTTTCGCTCATCAGCGTCAATCTCGGTCCAGGATGCCGCCTTCGCCACCGGTATTCCTCCAGATATCTACGCATTTCACCGCTACACCTGGAATTCTGCATCCCTCTCCCGAATTCAAGCCATCCAGTATCGGATGCAGTTCCCAGGTTAAGCCTGGGGATTTCACATCCGACTTAGTTGGCCGCCTACGCGCCCTTTACGCCCAGTAATTCCGAACAACGCTTGCCCCCCCCGTATTACCGCGGCTGCTGGCCCGGGCTTG
+
CCCCCGGGGGGGGGGGGGGGGGGGGGGGGGGFGGGGGGGGGGGGGGGGGGGGGGGGGGGGGFGGGGGGGGG<FGGGGGGGGGGGGGGGGGGDGGGGGGGGCGGCGFGGGGGGGGCCGGGGGGGGGGGGGGGGGGFFFGGGGGGGGGGFFGGGDFGGGGGGGGGDGGGGGGGEGGGGGFGGG7CFGGG6DCGGGGGGGG>EDFFFGGCGFD*?7CCC>CCGCFGG4C4AE)8=55>D@GFCEE:DC77*<CFFF357):C7)7)/7@F):5C7:>=F84BGF9>;B6>D2F(()419))(4(
@M03506:14:000000000-AKVR1:1:1101:18009:6306 2:N:0:28
TCGGACTACCAGGGTTTCTAATCCCGTTTGCTCCCCTGGCCTTCGTGCCTCAGTGTCAGGAACTGTCCAGAGACCCGCCTTCGCCACTGGTCTTCCTCATGATCTCTACGCATTTCACTGCTACACCATGAATTCCAGTCTCCTCTCCAGTCCTCGAGCACCGCAGTATGGAATGCCGTGTCGGAGTCAAGCCCCGAGATTTCACACCGCACTTACGGCCCCACCTCCGCGCCCTTTACGCCCACTCACGCCGAACAACGATTGAGACCTCTGCCTTCCTGCGGCCGCTTGCACGTAGTTC
+
-6-,6C:FG6FEGC<<FFFA9EC@@;FEFGACF,96E6CFF9FECEC,:,,;FCCCE@<EF8@CEEFFGG96@@,CFEFGEEF>FGGCE?ECCFCF??,F<AA<??E9<FC,,8A5EF,AEGFF9AAA?E9FGF9A9<F:9=EFDA4=A8=EFFGG6CEC8D+=+@C9DD8,,E,,,+6+@@1@6@CCG,@,64+3*4**,?@ACE69*;9D5?,<C4?*)1*/C*).*:)=C3)2)+23/*279C*)+*175.7C)4C*)))1*287*7<64*2++)0+.(-(((,)()(-1)(*.83>)
@M03506:14:000000000-AKVR1:1:1101:13407:6327 2:N:0:28
TCGGACTACCAGGGTTTCTAATCCTGTTCGCTCCCCACGCTTTCGCTCCTCAGCGTCAGTTGTTACCCAGAGACCCGCCTTCGCCACCGGTGTTCCTCCTGATATCTGCGCATTTCACCGCTACACCAGGAATTCCAGTCCCCCCTGCAACACTCTAGTTTGCCCGTATCGACCGCAGACCCGAGGTTGAGCCTCGGGATTTCACAGCCGACGCGACAGACCGCCTACGAGCGCTTTACGCCCAATAATTCCGGACAACCCTTGCACCCTCCGTATTACCGCGCCTGCTCGCACGTATTGT
+
CCCCCGGGGGGGGGGGGGGGGGGGGGGGGGGGGGGGGGGGGGGGGGGGGGGGGGGGGGGGGGGGGGGGGGGGFGGGGGGGGGGGGGGGGGEGGGGGGGGGGFGGGGGGGGGDGGGGGGGGGGGGGGGGGGDGGFGGGGGF,@EGGGFGGFGFEGGG9D@FGGGGGGGE?CCCECEGCE5:FGG5EEEFCCEFE,:C8E8:9FEFGG7CG5DDC:EGGGB:45CECC@@7*8C)<5<:7@EEG3*7*+1A+<BFE3DC(**07?*>9FFG3*))/2*34/<0,20-((0(*-3)40*7*(.)
@M03506:14:000000000-AKVR1:1:1101:12200:6328 2:N:0:28
TGGACTACTGGGGTTTCTAATCCTGTTTGCTCCCCACGCTGTCGCGCCTGAGCGTCGGTAACGGGCCAGTGAGCCGCCTTCGCCACTGGTGTTCTTCCGAATATCTACGAATTTCACCTCTACACTCGGAATTCCACTCACCTCTCCCGTACCCTAGTTCTCTAGTCTCAAAGGCCATTCCAGAGTTGAGCTCTGGGCTTTCACCCCTGACTTGAAGAACCGCCTGCGGGCGCTTTACGCCCAGTAATTCCGAACAACGCTAGCCCCCTTCGTTTTTCCGCGGCTGCTGGCACCACGTCAG
+
CCCCCGGGGGGGGGGGGGGGGGGGGGGGGGGGGGGGGGGGEGGGGGGGGGGGGGGGGGGGGGGGGGGGGGGGGGGGGGGGGGGGGGGGGGGGGGGGGGGGGFGGGGGGGGGGGGGGGGGGGCEFGGGGGGGFGGGFGGGGGGFGGGGGGGGGGGGGGGGGGGGDGFF9ECCFFEGGFECEGGGFFGGFGCGGGGGGGGGFGGGF,,=CE4CFC7CF878?CDGGGGF:*)5:>BFGF75CE*772<+=:+<9@EGGD05CBEDGFGGD8>CF5**1*,**3039((,<26((*,(*)0((-
@M03506:14:000000000-AKVR1:1:1101:17630:6330 2:N:0:28
TCGGACTACTGGGGTATCTAATCCTGTTTGCTACCCACGCTTTCGTGTCTCAGCGTCAGTTACGGTCCAGCAAGCCGTCTACACCACCGGTGTTCCGCCTGATATCTACGCATTTCACCGCTACACCAGGAATTCCACTTTCCTCTCCCGCACTCCAAGTCATTCAGTATTCGGCGCACCCTCCCAGTTGAGCCGGGAGATTTCACACCCAACTTAAACCACCGCCTACCCACTCTTTCCGCCCAATACCCCCCAACAACGCTTGCTGCCTACGTAATACCGCGGCTGCCTGCACGTAGTT
+
<8CCCCFFFFGD87FF9<FE9E@EF,E<FEGFECFE,@+@,6CE@;DFE<C,CFECF,@@<CAE:E:8CC,C88FGG@@6FFFFD6F:+7++8?EG,=?C7<,,95,C<BB+C:FF,CFFGB+C<FG+ACC8,7??@DEFDEF;=,7DF7CCEGG,,,,3@C,,3,7E,,6E?8CEE+@:4***5,:@9,2?61>*:*=/:D,,,41,*)28579++1/*2/7:<D:AG*.+:)20/7*<**9C***0+++)009*9:CG@3)*1/+*<.0*8/*<*(1<>(4(,4()(0))0((9.)(-)
@M03506:14:000000000-AKVR1:1:1101:17542:6336 2:N:0:28
TCGGACTACCAGGGTATCTAATCCTGTTTGATCCCCACGCTTTCGTGCCCCAGTGTCAATGACAGTGTAGCAAGCTGCCTTCGCAATAGGTGTTCTGTGTCATATCTAAGCATTTCACCGCTACATGACACATTCCGCCTGCCTCCACTGTATTCAAGATTGATAGTATCAATGGCAGTTCCACAGTTGCGCTGTAGTATTTCACCACTGACTTCCCAATCCACCTACGCACCCTTTAAACCCAGTAAATCCGGATAACGCTTGCACCCTCCGTATTACCTCGGCTGCTGGCCCGGAGTTA
+
CCCCCGGGG-FFGDGFFFGGGGGGGGGGGGFFGGGGGGGGGGGGGGGGGGGGGGGGGGFGGGGGGGGGGGGGGGGGGGGGGGGGGGGGGGGGGGGGGGGGGGGGGGFGGGGGGGGGGGAFGFGGGGGGGGGGGGGGGGGG?EGGDDDGFFDEGGDGGGFGFGGGFG;FFGFGGGGGGGGEEEC9DF,CDGGGCEGFGF8E=76,EFFGGFGGGCCEF+:?CFG?FGAA>D97>BAC>79DDFCD4CEA?;,;D)/:<;?=58):C6FFGFGF>1;:C);+).(,1:(.492,)4093)-(-
@M03506:14:000000000-AKVR1:1:1101:7823:6355 2:N:0:28
TCGGACTACCAGGGTTTCTAATCCCGTTCGCTCCCCTGGCTTTCGCGCCTCAGCGTCAGTGTCGGCCCAGCAACCCGCCTTCGCCGCAGGTGTCCCTCTTGATATCTACGCATTTCACCGCTACACCAAGAATTCCAGTTGCCCCTTCCGCACTCTAGCCGCACAGTATCAGTTGACCTTTCCGAGTTAAGCTCGGAGCTTTCACAACTGACTTGTGCTGGCCGCCTCCGCCCCCTTTACTCCTCGTAAATCCGAACCACGCTTGCTACCCCCGTATCACCGCGGCTGTTGCCACTGATTT
+
CCCCCGGGGGGGEGEFGGGGGGGFGGGGGGGEFGGGFGGFGGGF@CCGGCGFGGG@B:@FGGGEEGDFEGGGGGGGGGEGGFGGGGGCCFFCGGGGFGGGGGFGGGGG9FGGECFGGGDCCFE:FFGGDBCFF<FFF<C,CDCD=8=8D8CE61DCFEFEEE+8@:ECFGF;=:>FFFFE9>7:;*4;;D,?9>:C55*4:+;,><</<C7GF++52CF+4>**)7)):3)*)7)1(09C+<F7*::5*/+=67*19(>C)789*8:*25*0))*1;(*<147271(.,/.)*)507*)).
@M03506:14:000000000-AKVR1:1:1101:22771:6360 2:N:0:28
TCGGACTACAAGGGTATCTAATCCCGTTTGCTCCCCACGCTTTCGCGCCTCAGCGTCAGGAATTGCCCAGAGACCCGCCTTCGCCACCGGTGTTCCTCCCGATCTCTACACATTTCACCGCTGCACCGGGCATTCCAGTCTCCTCCGCAACCCTCAAGAACAGCAGTTTCGATCGACTCTCTTCGGTTGCGCCGAAGGATTTCAGGACCGACTTGCCATCCTGCCCAGGCTCCCTTTCCGCCCAGTAATTCCGAGCAAAGCTTGCCCCCTCTGTCTTACCTCGGCTGCAGGCCCAGCGTTT
+
C8B<CFEEFFGGGD<FFGGG@<<<<FFFECFFEGFE@FFEGGFA7CFGF@FF8FCFGEFF,CEFFFFFEGF@FFFFE@BFEG<FFGEFCC>+B,CFFF@C++8C,9BFFGGGG,5FGEECGD7+,AF7:=+@ABDFAEFGGGA>,,6CG@CFCFFG66,DDGDF6,3,7::F:CC*@**5D2,>DE>>E77:8E8/*/*<+;<E+++**1))/203970+9**3*/)0//.:<)0*)*1/;EDDC<AF+::6)015)(*+)/1**387C)*)0*030.6+)5(((,,.,/(()(,/)0,,(
@M03506:14:000000000-AKVR1:1:1101:20951:6368 2:N:0:28
TCGGACTACCAGGGTATCTAATCCTGTTTGCTCCCCACGCTTTCGCACCTCAGTGCCAGTATTAGTCCAGGTGGTCGCCTTCGCCACTGGTGTTCCTTCCTATATCTACGCATTTCACCGCTACACAGGAAATTCCACCACCCTCTACCATACTCTAGTCAGTCAGTTTTGAATGCAGTTCCCAGGTTGAGCCCGGGGATTTCACATCCAACTTAACAAACCACCTACGAGCGCTTTACGCCCAGTACTTCCGATTCACGCTTGCACCCTCTGTATTACCGCGGCTGCGGGTCCAGGGGTA
+
CCCCCGGGGGGGGGGGGGGGGGGGGGGGGGGGGGGGGGGGGGGGGGGGGGGGGGGGGGGGGGGGGGGDFGFGGGGGGGGGGGGGGCFFEFBFE@FFFCGGGGGCFFGFGGGEGGDFGFFGG7FEGGGGFGFAGGGG<FEFFC8=8=FD94E8==9,;;3=D9>,=9EF8DBFADF;BE9=EFCBFFGF?8DD8+::E>*4:DFFAEAFGGFFGGFGGC4;D4?EGFFA**)42?4*(26=EG)95?E++++*.)2*+7C*=B573++)1)7)/*+2:66<:9(,4((7()((0(.*))(-(
@M03506:14:000000000-AKVR1:1:1101:12832:6396 2:N:0:28
TCGGACTACAAGGGTATCTAATCCTGTTTGCTCCCCACGCTTTCGCACCTCAGCGTCAATATGTGTCCAGTAAGTCGCCTTCGCCACTGGTGTTCTTCCGAATATCTACGAATTTCACCTCTACACTCGGAATTCCACTTACCTCTCCACAATTCTAGCGATGCAGTCTTAAAGGCAATTCCGGGGTTGAGCCCCGGGCTTTCACCTCTAACTTACAAAGCCGCCTACGTGCGCTTTCCGCCCAGTAATCCCGAACAACGCTACCCCCCTCCGGATTACCGCGGCCGCTGGCCCGGACTTT
+
CCCCCGGGGGGGGGGGGGGGGGGGGFFGGGGCEGGGGGGGGGGGGGGGGDFGGGGGGGGGGGGGGFGGGGGGGGGGGGGGGGGGGCGGGGGGGGGGGFGGGEGGGGGGGGGEFGGGGGGGGFFGGG,EFGGGFGGFGGGGCGGFGGGGGGGGGGGGGGAE6DGGGFDEEFDFFECFFGGGGGGGGDGGDD,@F8BEG*87:*D,><21,;DGG+>EF+*?6CCE<7);EFFGGF:DD>4*C/538C7*<+<)))/>D(*/7)0)**;)1)97))*/8)*+(,(-3(4563(8)((/)),))
@M03506:14:000000000-AKVR1:1:1101:27284:6403 2:N:0:28
TCGGACTACAAGGGTATCTAATCCTGTTTGATCCCCACGCTGTCGCGCCTGAGCGTCAGATATGAGCCAGTGAGCCGCCTTCGCCACCGGTGTTCTTCCCAATATCTACGAATTTCACCTCTACACTGGGAATTCCACTCACCTCTATCATCCACAAGTCTTCCAGTTTCAATGGCAGTTCCGGAGTTGAGCTCAGGGGTTTCACCACTGACTTGGCAGACATCCTGGCCGCGCTTTATGCCCAGCACTACCGCAATATCCACGCTCCCTTGGTACTCCCTCGCACGCAGGGCCTACCGTC
+
CCCCCFEEC<F,CEED@EGGGGFCCAFGGG9@DF8@FFEEDF6EFFCC:BFGGCB+BCCF,@FA6F98<EFG<@E:FFBF@CEF,?CEDF8=F@?<EFF8FGGGE<F9?F7<E7EAFEF<FD,AE,AE8EEAF<E?FFG8EF,>=4,,,8C:D,,6=8>,;=,,73@=DF,C=E,31@F,,,1+4:+,E,@,35,55,*4**,,,,,*4;*;,=D,39/=7*+0?F*),*)*/))*(3+3>+****=)0++25)))*)0+1*07)**7*5:))*++3))*(.,((,,)()-()((*))(((
@M03506:14:000000000-AKVR1:1:1101:20747:6415 2:N:0:28
TCGGACTACAAGGGTATCTAATCCCGTTTGCTCCCCTAGCTTTCGCGCCTCAGCGTCAAGAACAGGCCAGGTAGTCGCCTTCGCCACTGGTGTTCCTCCCGATATCTACGCATTTCACCACTACACCGGGAATTCCACTACCCTCTCCTGCCTTCGAGTCGATCAGTATCGAGTGACCCTCCCCAGTTGCGCCGGGGGCTTTCACACTCGACTTGAACGACCGCCTGCGCGCTCTTTCCGCCCAATGATTCCGGACAACCCTCGCCCCCTACGTATTCACCCGGCTGCTGGCCCGCTGTTC
+
CCCCCGGGGGGGGGGGGGGGGGGFGGGGGGG9FGGGGGGGGFGGGGGGGGGGGGGGGGGFDGG8FGGGGGGGGGFFGGGGFGGGG7FCF@B<FFFGEFGGGGGGGGDFGGGGG+FFGGGFGGGGFFGGGGG7AFCEFGFCFFGGGFDDFFGGFGGCGCE=>E3@8@>>FF+34@C9EGG3@:EGGGGCE,5BC8CG5>*/*;E7FCC*2*1>5>++*0)5)9D=<97>5C5>).)*.**2;C)**237++09<7DG<1<:7>))1:?8C597>>+++)03)((((((0))(()40))043)
@M03506:14:000000000-AKVR1:1:1101:13446:6417 2:N:0:28
TCGGACTACAGGGGTATCTAATCCCGTTTGCTCCCCTGGCTTTCGCGCCTCAGCGTCAGTGTCAGCCCAGCAACCCGTCTTCACCTCAGGTGTTCCTCTCGATATCTACGCATTTCACCGCTACACCAAGAATTCCGATCGCCCCTTCTGCACTCCAGCCTGGCAGTTTCACTTGGCAGTTCCGAGTTAAGCCCGGAGATTTCACAAGTGACTTGCTAGGCCGCCTACGCGCCCTTTACGCCCAGGAAATCCGAACAACGCTTGGTCCCTACGTATTACCGCGGCTGCTGGCACGTAGTTT
+
CCCCCGGGGGGGGGGGGGGGGGGGGGGGGGGGGGGGGGGGGGGGGGGGGCEGGGGGGGGGGGGGGGGGGGGCGGGGGGGGGGGGGGGGGGGFGGGGFGGGGGGGGGFGGGDFCFGGGGGGG@FGGGG+AF=FGGGGGGGGGEGEGGGGGGGGGFGGGGGGGFFFF>DEFGCGGGDC?CEGDEFG>CFGGF9=EGEGDE5CGFG:DCFCFC8CF71>D+=6?FGCCG3)*:3798BC378855<<C**5<C:0<55D3:FDEF3FGGG7:**832CCF4=+(3(1312))/.,7,(97544)
@M03506:14:000000000-AKVR1:1:1101:22061:6423 2:N:0:28
TCGGACTACAAGGGTATCTAATCCTGTTTGCTCCCCACGCTGTCGCACCTCAGCGTCAGTACCGAGCCAGTGAGCCGCCTTCGACACTGGTGTTCGTTCTAATATCTACGAATTTCACCTCTACACTGGAAATTCCACTCACCTCTCTCGGCCTCGAGTCATCCAGTTTTGGGGGCAGTTCCGGGGTGTAGCCACGGGATTTCCCCCCCAACTTGGAAAACCGCCTACGTCCGCTTGACGCCCATTATTTCAGATCATCGCTGACCCCGTTCCGTTTCTCGCGCCCGCGTCCCCGACGGTA
+
CCCBCGGGFFG<F-;C<FFFCFGGGDGEFF,EEF<FGGDGCEFCFGGEFCEGGF@@FE7E<A9,8@@FFDFGGG8FGGE,CFG,??C=F=B=FGG:F8F,A??FEF?AFB?FG7FGF<?FG,ADCF<,==,?:C,EEFEEBF@4@4D9=8+++1@+8+3@@:E9=E;;:,,8+=+:66C<C;****=*1,?DG6DECE8:,0,,,4*2=)**=++52+*2*89C1*8;*0)*))8*-*)**2)**+3*+30*/**99)2+)0)1*+*8*)00.9+3+)*+-(((((()-0(().-)))(-(
@M03506:14:000000000-AKVR1:1:1101:9976:6424 2:N:0:28
TCGGACTACCGGGGTTTCTAATCCTGTCTGCTCCCCACGCTTTCGCGCCTCAGCGTCAGTATCGGTCCAGAGAGCCGCCTTCGCCACCGGTGTTCTTCCCAATATCTACGAATTTCACCTCTACACTCGGAATTCCACTCACCTCTCCTGGATTCAAGCGATGCAGTCTTAAAGGCAATTCCGGAGTTGAGCTCCGGGCTTTCACCTCTAACTTACAAAGCCGCCTACGTGCGCTTTACGCCCAGTAATTCCGAACAACGCTAGCTCCCTCCGGTTTACCGCGGCTGCTGGCACGGCGCTT
+
CCCCCGGGGGGGGGGGGGGGGGGGGGGGGGGGGGGGGGGGGGGGGGGGGGGGGGGGGGGGGGGGGGGGGGGGGGGGGGGGGGGGGGGGGGGGGGGGGGGGFGGGGGGGGGGCFGGGGGGGGGFGGGCGDGEDGGGGEGGGGGGGGEEGGGGFGGFGFEGGDGGGGGGGGGGGGFE>7CFCGGGEGDGFG;DFDGGGGGGGGDGGFGGGCGGFGF9CFGFFGGGGGDAACF5F:DDGF*9:EE7*>0<7C9C@F>CD57C*>3>C>0<@F47;))*2;2@F?B909;>>.)5<)289))(-(
@M03506:14:000000000-AKVR1:1:1101:10797:6430 2:N:0:28
TCGGACTACAAGGGTATCTAATCCTGTTTGCTCCCCACGCTTTCGCGCCTCAGCGTCAGAACCGGGCCAGAGAGCCGCTTTCGCCACCGGTGTTCCAGCCAATATCTACGAATTTCACCTCTACACTGGCTATTCCACCCTCCTCTCCCGGTCTCCAGCCAACCCGTCTCGGGTGCCGTTCCGGGGTTGAGCCCCGGGCTTTCACACCCGACTGAGAAGGCCGCCTACGCGCCCTTTACGCCCAGTAAAACCGATTAATGCCTGCCCCCCCCGTATTACCGCAGCTGCGGCCCCGGGATTT
+
CCCCCGGGGGGGGGGGGGGGGGGGGGGGGGGGGGGGGGGGGGGGGGGGGGGGGGGGGGGGGGGGGGGGGGGGGGGGGGGGGGGGGGGGGGGGGGGGGGGGGGGGGFAFGGGGGGGGGGGGGGGGGGGGGGGFGGCGFGGGEFCGGFGGGGGGGGGGGGGG?FGGGDGGFFGCGF5BCEG5>FEDG5EE8FFGGGGDGGG78*>+3+CCECD3*>AC7*?ECFGDG3))*/):CED:?79/ACC3*<C?+0055)19D4?+*)/**02>*)17)*2;0)7<((((-((/(7((0-(9309<)
@M03506:14:000000000-AKVR1:1:1101:12318:6434 2:N:0:28
TCGGACTACAGGGGTATCTAATCCTGTTTGCTCCTCACGCTTTCGCGCCTCAGCGTCAATTACGGGCCAGATAGCCGCCTTCGCCACCGGTGTTCTTCCCAATATCTACGAATTTCACCTCTACACTGGGAATTCCACTATCCTCTCCCGCATTCAAGCTCATCAGTATCAAGCGCAGCCCCCAGGTTGAGCCCGGGAATTTCACGCCTGACTTGAGACGCCGCCTAAGCGCCTTTTACGCCCAGCAATTCCGCACAACGCCTGCCCCCTTCGTTTTACCGCGGCTGCTGGCCGGCTGTTA
+
CCCCCGGGGGGEGGGGGGGGGGGGGFEFGGGFGGGGGGGGGGGGGGGGGDGGGGGGGEGGFCGGGGGGGGGGGGFGGGGGGGGEE,FFEGGGGGGGGGGGGCFGGGGGGD@8FF?FB?FFGC?F<FFGGCFEFGF,AFE,?ADFGGGGGGG>EEA=CGG?89BFA@EE8D;,@F68E67F>EGGGFGGGFC,?>CEG5?=FG<99C5CCF4*,41>27*/9/75)*))+;5*>3.*579*/:5C<**.0<<6))119:C*0))*1;C3/)28><*;8)?9(-(4902>:)(()(())043)
@M03506:14:000000000-AKVR1:1:1101:12976:6445 2:N:0:28
TCGGACTACCAGGGTATCTAATCCTGTTTGCTCCCCACGCTTTCGCACATCAGCGTCAATACCAGTCCAGTGAGCCGCCTTCGCCACTGGTGTTCTTCCGAATATCTACGAATTTCACCTCTACACTCGGAATTCCACTCACCTCTCCTGGATTCAAGCGATGCAGTCTTAACGGCTATTCTGGAGTTGAGCTCCAGGCTTTCACCTCTAACTTACCACGCCGCCTACGTGCGCTTTACGCCCAGTAATTCCGAATAACGCTCGCTCCCCCCGTATTACCTCGGCTTCTGCCACTGAATTA
+
CCCCCGGGGGGGGGGGGGGGGGGGGGGGGGGGGGGGFGGGGGGGGGGGGGGGFGGGGGGGGGGEGGGGGGGGAEFGEGGGGGGGGGGGGGGFGGGGFGGGDGGGGFGGGFGCEGGGGFGFGFGGGGCGGGGGEGFGCFFFCFGGGGGGGGG?DF9;ECFG+@EGGFGGGA9D,6BECGCEGGCFE6EGGGFFFGGGCF>6D*E7DFCFG>CCA=DF7F67CFDGDGBFGGFGG>BG01://=DGGC96C;766)/**5DC3))9D;*78)/7>11;8)90)5(2<((0.0),/.(0**)))
@M03506:14:000000000-AKVR1:1:1101:9330:6449 2:N:0:28
TCGGACTACAAGGGTATCTAATCCTGTTTGCTCCCCACGCTTTCGCACCTCAGCGTCAATATGTGTCCAGTAAGTCGCCTTCGCCACTGGTGTTCTTCCGAATATCTACGAATTTCACCTCTACACTCGGAATTCCACTTACCTCTCCACAATTCTAGCGATGCAGTCTTAAAGGCAATTCCGGAGTTGAGCCCCGGGCTTTCACCTCTAACTTACAAAGCCGCCTACGTGCGCTTTACGCCCAGTAATTCCGCACAACGCTAGCCCCCTCCGTACTACCGCGGCTGCTGGCACGGAGTTA
+
CCCCCGGGGGGGGGGGGGGGGGGGGGGGGGGGGGGGGGGGGGGGGGGGEFGGGGGGGGGGGGGGGGGGGGGGGGFGGFGDGGGGGGGGGGGGGGGGGGGGGGGGGGGGGGGGGGGFGGGGGGGGGGFGGGGGGGGG?FGGAGGFFFGFFG,DFGGGAEGGCGEGEGFGGGGFFCAEFF8=DEGCGDGG7F7FGGG+CCGGC>GFGGACF8CFGGFGCCF6?FDGGGFFGDFCCE3587A88:C35FF1<CG6A)/1>(*1)0./9@EEE;9577**2.4?(1((4;9>7?(8)807>>31)
@M03506:14:000000000-AKVR1:1:1101:22107:6466 2:N:0:28
TCGGACTACAAGGGTATCTAATCCCGTTTGCTCCCCACGCTTTCGCGCCTCAGCGTCAGGAATTGCCCAGAGACCCGCCTTCGCCACCGGTGTTCCTCCCGATCTCTACACATTTCACCGCTACACCGGGAATTCCAGTCTCCTCTGCAACCCTCAAGAACAGCCGTATCGATCGACGTTCTTCGGTTGAGCCGAAGGATTTCACGACCGACTTGCCATCCCGCCTACGCGCCCTTTACGCCCAGTACTTCCGAGCAACCCTTGCCCCCCCTCTCTTTCTCCGGCCGCTGCCCCAGAGTCG
+
CCCCCCGGGF9CFEGG@EFGGFFGGGFGGGGGGGGGGGGGGFGGGGGGDGGGCEGGGGGECFGGGFFGGGCGGC<F7FCBFF<FGGG8FGFFGGGGG<BCCE7F,AFCFFG9EEDCFFA+F7CFDFG@77+3FEFFGC@FFFGFF9,@,3@DEGGD?9,33?:D+@CGGGE7ECEEGGCFGG,?:8C*:BC7:EC8CG*01;C9EG7*:D3:*1>+**1ACFDGGDB5/)0:>:>4)0988E7**<<*2<+78)177(0*85.248CFE)/<)9;@+)*+-6(4((-5,0,,),47)))),
@M03506:14:000000000-AKVR1:1:1101:8979:6477 2:N:0:28
TCGGACTACCAGGGTATCTAATCCTGTTTGCTCCCCACGCTTTCGCGCCTCAGCGTCAATTATGGGCCAGATAGCCGCCTTCGCCACCGGTGTTCTTCCCAATATCTACGAATTTCACCTCTACACTGGGAATTCCACTATCCTCTCCCGCATTCAAGCTCATCAGTATCAAGCGCAGCCCCCAGGTTGAGCCCGGGAATTTCACGCCTGACTTGATAAGCCGCCTACGCGCCCTTTACCCCCAGTAATTCCGAAACACGCTTGCCCCCTTCGGTTTACCTCAGCCTCATGCCCGCAGGTA
+
CCCCCGGGGGGGGGGGGGGGGGGGGFFGFGGGGGGGGGGGGGGGGGGGGGGGGGGGGGGGGGGGGGGGGGGGGGGGGEEGCGGGGGGGGGGGGGGGGFGGFFGGGGGGGFDFGGGGGGGFGGGGGFGGGGCGGGGGGGGGGCCGGGFGGGG>EGGGGGGFGE;9DFGGGGGGFFEGEEGGGGGC5E39:CBDGFDEC517<E:7CGFGFGGGFFE?++4=F*CEGGDFEDBE53)*4:6++:CD5+<=23+9))1)).**).)*/AE>CE47>/12/(*3)-(().()(066)(2)08(4-
@M03506:14:000000000-AKVR1:1:1101:9184:6477 2:N:0:28
TCGGACTACCAGGGTTTCTAATCCTGTTTGCTCCCCACGCTTTCGCACCTCAGCGTCAATATGTGTCCAGTGAGTCGCCTTCGCCACTGGTGTTCTTCCGAATATCTACGAATTTCACCTCTACACTCGGAATTCCACTCACCTCTCCACAATTCTAGCGATGCAGTCTTAAAGGCAATTCCGGAGTTGAGCCCCGGGCTTTCACCTCTAACTTACAAAGCCGCCTACGAGCGCTTTACGCCCAGTAATTCCGAACAACGCGAGCCCCCTCCGTATTACTCGGGCTGCTTGCCCGCAGTTA
+
CCCCCGGGEGGGGGGGGGGGDFFFGGFGGGGDGGFGGGGGGGFGGGGGE8<FGGGGGDGGGGGGGGGGAFGGGGGGGGGGGGGEEEEFGGGFGGGGGGGGGDFFFFGGFF>FFF9FFGGGGGGGGGGGGE7@D8=FFGGFFGF=ECFG9FEFGGGGGFGCCGG>@,7DDA>=AAFFFFGDFGGGEC5C@9@CF8:*:@EC:7,,;<6968:CFG77+5*?6?DGD*///*.*)58<?@8*8C)*1+>8+++99@9D)4F*<))57EA>C3>>3>8C8<F+)((-((()5*,4)44)))-))
@M03506:14:000000000-AKVR1:1:1101:14226:6486 2:N:0:28
TCGGACTACACGGGTATCTAATCCTGTTTGCTCCCCACGCTGTCGCGCATCAGCGTCAGCTACTGCCCAGCAGGCCGCCTTCGCCACCGGTGTTCTTCCGGATCTCTACGCATTCCACCGCTACACCCGGAATTCCACCTGCCTCTACAGTGCTCTAGCCCAGAAGTATCGACGGCCGACTCGGGGTTGAGCCCCAAGCTTTCACCGTTGACTTTCCGCGCCGCCTACGCGCCCTTTACGCCCAGTGCTTCCGGACAACGCTCGCCCCCCCCGCATTACCTCGCCCTCTGGCACGGCGTTC
+
CCCCCGGGGGGGGGGGGGGGGGGGGGGGGGGGGGGGGGGGGGGGGGGGGGGGGGGGGGGGGGGGGGGFGFGGGGGGEGGGGGGGGGGGGGGGGEGGGGGGGGGGGGGGGGGGGEGGGGGGGDEGGGGGGGGGGFF9FG:FFGGGGCGGGG9EGGGGGDCFGGFFGGGGGFCFGGGGGGDECEGGGDGEECFGFFGDEC=EF7FGGGGFGG3DG7?GFGF5CDDGGGB?=C:5<@>F?C7;E=C*9+2*3<<?E)15)3<7>5@)1*;BGD)5<)/1*)*2).,(-(,7(/,8)86C)503,
@M03506:14:000000000-AKVR1:1:1101:7777:6506 2:N:0:28
TCGGACTACAGGGGTATCTAATCCTGTTCGCTCCCCACGCTTTCGCGTCTCAGCGTCAGTACCGTCCCAGAGAGCTGCCTTCGCCATTGGTGTTCTTCCTGATATCTGCGCATTTCACCGCTACACCAGGAATTCCACTCTCCTCTTCCGGACTCTAGCCACACGGTTTCCGTCGACGTCTGGAGGTTGAGCCTCCAGTTTTCACAACGGACCTGTTTGGCCGCCTACCCTCTCTTTACGCCCCGTAAATCCGAACACCTCTTGCACCCTCCGTATTACCGCGGCTGCCGCCCCGGACTTT
+
CCCCCGGGGGGGGGGGGGGGGGGGGGGGGGGGGGGGGGGGGGGGGGGGGGGGGGGGGGGGGGGGGGGGGGGGFEGGGGGGFGGGGCEGGFGGGGGGGGGGD<FGCFGGGGGGEFGGGGGGG7FEDFGGFEFGAEFGG9FFCFGFGGGGGEG6EEGGGFGGGG?CEDGEEEF7FGEE?8CEFGF?F>EGFC7?D<>C>FGGCFGGG,9A*?45C*8;FFF*;CDCGG>)05*=*89::74*:*7))2:)23<<:.5D<(5*.9/*0+3<C)93<C8*<47?010(41()(8((.((C))()-
@M03506:14:000000000-AKVR1:1:1101:4161:6528 2:N:0:28
TCGGACTACCAGGGTATCTAATCCTGTTTGCTACCCACGCTTTCGCGTCTCAGCGTCAGTTGTGAACCAGGTGGCCGCCTTCGCCTCTGGTGTTCCTCCTAGTATCTACGAATTTCACCTCTACTCTAGGAATTCCGCCACCCTCTCTCACACTCAAGCAAAGCAGTTTCCGATGCACTTCCCCAGTTAAGCCGAGGGATTTCACACCAGACACACTTTGCCGCCTACACGCCCTTTCCCCCCGGTACTTCCGAACAACGATTGCACCCTCCGTCTTACCCCGGCTTCTGGCCCAGGGGTT
+
CCCCCGGGGGGGGGGGGGGGGGGGGGGGGGGGGGGGGGGGGGGGGGGGGFGGGGGGGGGGGGGGGGGGGGGGGGGGGGGGGGGGGGGGGGGGGGGGFGGGGGGGGGGGGF@8FGGGGGGGGFGGGGGGGGEGGGGGGGGEGGG@@BFFGFGGGDFGGGGFD,>DFGE;FGGGGGGGGGGFFGGGGEEFF,EB8CEEEECCC;EFD,4:9*7FEG6E8C*0BF5EGC>FGC)=8>>GEC++3=<)<EG5E7AF>)*19(1*))0/0+<:87*))//:C)=7(3(,4(())*)5)44/))(,-
@M03506:14:000000000-AKVR1:1:1101:7584:6559 2:N:0:28
TCGGACTACAAGGGTATCTAATCCTGTTTGCCCCCCACGCTTTCGCGCCTCAGTGTCAGTAACAGACCAGGTAGCCGCCTTCGCCACTGGTGTTCCTCCATATCTCTACGCATTTCACCGCTACACATGGAATTCCACTCCCCTCTTCTGCACTCAAGTTGACCAGTTTCCAATGACCCTCCACGGTTAAGCCGTGGGCTTTCACATCAGGCTTAATCCACCACCTGCGCGCTCTTCACGCCCAATAATTCCGGATAACGCTTGCCACCCACGTATTCCCACGGCTGCTGGCACGTTGGTA
+
<A6C@FGC9E-FCC<@FGCC@96CE@F<<E9,C,6@F@B:B@CECC7FFC:EGGGGCAFFGECE9,<6C<FGFFF,7FF:7=D@:8BEB=F<=,,B<5C=<FGGAFFGGFE+@CCEFFDCF=:7FF94,A,=?=FFA<E,AECF6=ECEDFC83@,@=3@DEG?8,EDC8EF8EFGE,88DE6,++@7C9ECFC**57*4D*<C?FFGGG*7,;,5:1+4;*;:DF4)*935838C)+*3;=C<5=C6<CC197*9*6>C).5**<+1;)*)01*<8)*3)410(31:3042)),9))(-)
@M03506:14:000000000-AKVR1:1:1101:15301:6563 2:N:0:28
TCGGACTACAAGGGTATCTAATCCTGTTCGCTCCCCTAGCTTTCGCGCCTGAGCGTCAGGTAAGGCCCAGAGATCCGCCTTCGCCACCGGTGTTCCTCCTGATATCTGCGCATTTCACCGCTACACCAGGAATTCCGATCTACCCTACCTACCTCTAGTCACGCAGTATCCGCTGAAGGTCCGGGGTTGAGCCCCGGACTTTCACGACCGACTTGCGTAACCGCCTACGCGCGCTTTACGCACACAGAATCCGGACGACGCTAGTCGCCTACGTCGCACCTCGGCCGCTGGCCCAACAGTA
+
CCCC<CFF<<C,@FCE-FEFC@,;@DFECB+,6@FFCCE,C,CEFCF7@F8FFGGGGGE<F<F98@CF:8C<E,C<@,BFGG7,?FCGG7+@B7@FG,CAE9<,AAE5BC>F7+9AE,EFFGGG9,,A4@+=?FG<=4+8,,38DF8,@DFF,,=EE,7@@=EGCEC;,<,@++++5,@4DE*8CCCED,,?8CE58C*=C+3+5*2:////:><7)7)*9><5)C>?59075B)9177*;*59<*2/0+0)8375),5*05))2+*0;>97)*2/*,)*((((-(-53>>0)((10)..)
@M03506:14:000000000-AKVR1:1:1101:4639:6587 2:N:0:28
TCGGACTACCAGGGTTTCTAATCCTGTTTGCTCCCCACGCTTTCGCGCCTCAGCGTCAGTATCGGGCCAGTGAGTCGCCTTCGCCACTGGTGTTCTTCCGAATATCTACGAATTTCACCTCTACACTCGGAGTTCCCCTCACCTCTCCCGAACTCAAGATATCCAGTTTTGTAGGCAATTCCGAGGTTGAGCCCCGGGATTTCACCCCCAACTTAGATATCCGCCTACGCGCCCTTTCCGCCCAGTAATTCCGCGCAACCCTACCCCCCTTCTTATTCCCGCCGCGTCTTGCCAGCACTTT
+
CCCCCGGGGGGGGGGGGGGGGGGGGGGGGGGGGGGGGGGGGGGGGGGGGEGGGGGGGGGGGGGGGGDGEGGG9FGGGGGGGGGGGGGGGGGGGEGGFGGGEEFGGGGGGGGCGGGGGGGGGGGGGG9FFG:FFFGG,EEBFGG9D9,DDC=8EGGGGG9EFGGGDEGFEFCFGFGGGFGFFGG*@8EDGGGFG5CE5C5?G*CFF,;E55DG6F977CA+:79D395AED)17<>DB70*;C351++1<<EF)))1)-)*0).*>GFFE;7?**3<C)1?:(((4((80)644.,*)))))
@M03506:14:000000000-AKVR1:1:1101:6662:6593 2:N:0:28
TCGGACTACAGGGGTATCTAATCCTGTTTGCTCCCCACGCTGTCGCGCCTCAGCGTCAGCCGACACCTTGCGGTGTCTTCCTGCCCAGCGGGCCGCCTTCGCCACCGGTGTTCTTCCGGATCTCTACGCCTTCCACCGCTACACCCGGACTTCCCCCCGCCCCTACCGTGCTCGAGCCGAGTAGTGGCCACCGCCGACCCGGGGTGGAGCCACGCGCCTTCACCGCGACCTTGCTCGGCCGCCCCACCCCCCTTTACGCCCCGTGTCTCCGGCCCACGCCCGCGCACTCCGTCTTACCGCC
+
CCCCCGGGGGGG7CCFGGGGGFCFGGF<FFGFGGGGGFGGGEGGGGGGGGG<FGGGDEGGGGECGEFGCCGGGC+FFGEGG9FGGGC<FDGDEGDGGGC5+B?FEG7CF:C7,7CDC:++CF<DF9D+@+@CC<,@F7CE7B,@EEBE8*1<D:,>E*::81B;8:*33=8*5*3;5B**/C*2<+*/*2:*/*88*/:58)5/:*//:4/*:/**1)0***2919>>E))+27*2:<D8*:)/)**0*2*0)7*07(9/>)8<50**0055))***(7*,(((-(4).74152(2*6-((
@M03506:14:000000000-AKVR1:1:1101:19498:6605 2:N:0:28
TCGGACTACTGGGGTTTCTAATCCTGTTCGCTCCCCACGCTTTCGCTCCTCAGTGTCAGTATCGGCCCAGAGTGCCGCCTTCGCTACGGGTGTTCCTCCTGATATCTGCGCATTTCACCGCTCCACCAGGAATTCCACACTCCCCTACCGAACTCTAGTCACGGCAGTATCGAATGACCCCTCCAGGTTGAGCCTGGAGCTTTCCACTCCGACTTACCGAACCACCTACGAGCCCTTTCCGCCCAATACACCCGCACAACGCTTCCCCCCTACGTATCACCCCGGCCGCCGGCACGTACTT
+
CCCCCGGGGGGGGGGGGGGGGGGGGGGGGGGGGGGGGGGGGGGGDGGGGFGGGGGGGGGGGGGDGGFGGG,EFFGGGGGGGGGGEC>:FG@FGGGGCGGGGFGFGGGCDGGGGGGGGGGGG+@FCCFDEG+,:FGFAFGFAFFGCFCEFEC6EGGGGFGGGGCCGGEF7CFCFDGF7FFE@:7:@8??@CCF?EF6C640:6;91,,4=CD)7>E97D3=):7*8C4)+/0*/007:F*<*:CCG*::+3+)7;)7D(CEE>.7*3*7CB535**++(*+4(1(29(7()-(0(-*.0(4)
@M03506:14:000000000-AKVR1:1:1101:17164:6616 2:N:0:28
TCGGACTACTAGGGTATCTAATCCTGTTCGCTCCCCACGCTTTCGCTCCTCAGTGTCAGTGCCAGCCCAGAGCGCCGCCTTCGCCGCTGGTGTTCCTCCTGATATCTGCGCATTTCACCGCTACACCAGGAATTCCACGCTCCCCTACTGGACTCTAGTCACGACAGTATCGGGTGGCGTCTCCAGGTTGAGCCTGGAGGTTTCCCACCCGACTTATCGAACCACCTACGAGCTCTTTACGCCCAATAAATCCTGACAACTCTTGCCCCCTCAGTGTTACCGCGGCTGCTGGCCCGTAGTT
+
CCCCCGGGGGGGGGGGGFGGGGGGGFGGGGGFGGGGGGGGGGGGGGGGGGGGGGGGGGGFGGGGCGGGDGCGGGGGGGGGGGGGGGGGGGFGGGGGGGGGG9ECFGGFFGGDGGFGGGGGGCFEDFGGGEFGGGGGGGEG>EGGGFGGFFGFGFCAFGGGFGCCE6EFC,EEEGGGGFGGG5AFCG?C:CE<CF?8CFGGE*>F,=?CEGGGE3?+;75=CFC*/9=6CCE5/7?G<7@7?CDDDD*9+9+9?**22)*:)****<CFF@<:)*0+3.*<<?96061)()5576(7.)((-
@M03506:14:000000000-AKVR1:1:1101:17358:6619 2:N:0:28
TCGGACTACAAGGGTATCTAATCCTGTTCGCTCCCCACGCTTTCGCTCCTCAGCGTCAGTATCGGCCCAGAGACCCGCCTTCGCCACCGGTGTTCCTCCTGATATCTGCGCATTTCACCGCTACACCAGGAATTCCAGTCTCCCCTACCGAACTCCAGCCTGCCCGTATCGACCGCAAGCCTGGAGTTGAGCCCCAGGTTTTCACGGACGACGCGACAAGCCGCCTACGCGCCCTTTACGCCCAATAACTCCGGACAACCCCCGCCCCCTACGTCTTACCGCCGCGGCTGGCCCGCATGTT
+
CCCCCGGGG-FFGGGGGGGGGGGGGFGGGGGGGGGGGGGGGGGGGGCGGGGGGGGBFGGGCFGFDGGGGGGGGGGGGGGGGGGGGGGGGGGGGGGGGGGGGGGGGGGGGGGGGGFFFGGGGDGGGGGGGGFGGGGGGGGGCGGGGGGGGGGGGGGGGGGGGGGGGGGGFGCCCGEGECEFFGG>8>C69;<FGGGGG55<+9E7FFC/=7<DED:8C)7>>CDE3>)7E)5E)88D):=5C59C32+7+0</55CCC:G*7.8DD5E:G3*77*/**-9<2((((((5-5(-)49)0)())
@M03506:14:000000000-AKVR1:1:1101:22197:6634 2:N:0:28
TCGGACTACCGGGGTTTCTAATCCCGTTTGCTCCCCTGGCTTTCGTTTTTCAGTGTCAGTTGCAGTCCAGAACGCCGCCTTCGCCACCGGTGTTCCTCCAGATAACTACGCACTTCACCGCTACACCTGGAATTCCCCGTTCCTCTCCTGCACCTAAGCTCATCAGTAACAGACGCAGTTCCCCAGTTAAGCTGAGGGATTTCACGTCTGACTTAACCACCCACCTACACACCCTTTACGCCCAGTAAGTCCGACCAAAGCTCGCCCCCCCTGCATTACACCGGCTGCTGGTACAGAGTTA
+
@@9C8+@FGC@FEC6@FDFGA<,C<@6C<@<<CECF<F@<FGD<F,C@FCCFGGGGC<,CFC<<<<<@CD,9C+8@@7F7@CFFGDEGC7@+?=5A,<:FF9<5,:,:B7FF+4<FEFGG74>B,,?8<,,6CAFF,A3+3@,,7E8>9EF=8=,6D8@,>=D@AFFC,<37@FGDEGC9;A?,:*@;,;;EDF98*14,1;5:7C,::*8CE:;F+****1*/*2))3**2*));4>@CEE375+30+<94)5)1C(*2)/9*9*;>C>)).*20+.02)41(4(33?6.,*))0*0)-)
@M03506:14:000000000-AKVR1:1:1101:3507:6638 2:N:0:28
TCGGACTACCAGGGTTTCTAATCCCGTTTGCTCCCCTAGCTTTCGCGCCTCAGCGTCAAGAGTGGGCCAGGTAGCCGCCTTCGCCACTGGTGTTCCTCCCGATATCTACGCATTTCACCACTACACCGGGAATTCCGCTACCCTCTCCCACCTTCAAGCCGAGCAGTTTCCGATGCAATTTTCCAGTTAAGCCGGAAGCTTTCACATCGGACGTGCCCAGCCGCCTGCGCGCTCTTTACGCCCAGTAAATCCGGACAACGCCCGCCACCTACGGATTACCGGGGCCGCGTGGACGATGATG
+
CCCCCGGGGGGGGGCFFGGGGGGGGGDGFGFCFGGGGFGGFEFGGGGGG7FGGGGGGGGGGGGGGGFFEFGGGCGGGFG7CCGGGGGGGGGDGEGGGFFGGGGGGGFFFGDGGGGEFGGGGGGGFCFGGGGDGG9FGGDCGGGCEFFFCGFCGGFDGFFFG>C6:DEFEDFEE>CEFFGGG7CGGDGGE;C@,4>58CFGGD7;EGFGGD35*:=CFG;549):D*=:ED5E337C)**;*297CC<4A030)75>C8955).7C8:>8)>6)*/AC7?03-,-(,(.,)(().4).))))
@M03506:14:000000000-AKVR1:1:1101:6799:6647 2:N:0:28
TCGGACTACAAGGGTATCTAATCCTGTTTGCTACCCACGCTTTCGCTCCTCAGCGTCAGTTACGGCCCAGAGTGGCGCCTTCGCCACTGGTGTTCCTCCTGATATCTGCGCATTTCACCGCTACACCAGGAATTCCCCACTCCCCTACCGTACTCAAGTCACAGCAGTATCGGGTGGCGTCTCTGGGTTGAGCCCAGAGTTTTCACACCCGACTTACTGAACCGCCTACGAGCTCTTTACGCCCAATAAATCCGGACAACGCTTGGTCCCTACGTGTCACCGCGGCTCCTGGCACAGACTT
+
CCCCCGGGGGGGGGGGGGGGGGGGGGGGGGGGGGGGGGGGGGGGGGGGGGGGGGGGGGGGGGGGEGGGGGGGGGGGGGGGGGGGGGGGGGGGGGGGGGGGGGGGGGGGGGGGGGGGGGGGGGGGGGGGGGCFGGGGGGGGGGGGGGGGGGGGGGGGCCFFGGFGG??FCEGGGCFGGCEGGGFECFFFCC>FGGGFEFGGCGGGGEGGGDGDEDC?GDF:>FCG5785CDB=DA;FADFGGEDDDFF)AC+7?)>37(*:)7B/C*<*<>>*77F*+(*38<6(3(-)-).4>()*))(.)
@M03506:14:000000000-AKVR1:1:1101:26396:6658 2:N:0:28
TCGGACTACAAGGGTATCTAATCCTGTTTGCTCCCCACGCTTTCGCACCTCAGCGCCAGTACCGGACCAGTGAGCCGCCTTCGCCACTGGTTTTCTTCCGAATATCTACGAATTTCACCTCTACACTCGGAGTTCCACTCACCTCTTCCGGACTCAAGCTTCCCAGTATCAAAGGCAGTTCTGGAGCTGAGCTCCAGGATTTCACCCCTGACTTAAAAAGCCGCATACGTGCGTCTCACGCCCAGCGATTCCGATCAACGATATCCCCCTTCGTATTACCGCTGCCTCTGGCACGAAGTTG
+
C,8,A+7CAFFGFGGD96CFCFC<FGGGCEGGCGD,C@@CCFF@7CFC6CEFFFG+@FEFFFAECC:C<FG<FGFGF:@@,EFFF7FFF@9,C7FCF,CFGCGE,A95EC7,4AE9,,9AFFFA?F<EFE+=@?4CFD;,A>DF8@@;DEE=E6=D,=9=FG>3,@6@E,3@,=,6,@@,EFEC;,,@@F,3@3@,8C8C93>C,4;C*3;4?C7,=+/4*6):2*:*2;)*9)0*(2+38*)*1*3)7*39))*/*4**))0)*03)*.*.5*2*0)*+,((-4,.),04,).,*)0,))
@M03506:14:000000000-AKVR1:1:1101:10766:6670 2:N:0:28
TCGGACTACTGGGGTATCTAATCCTGTTTGCTCCCCACGCTTTCGCGCCTTAGCGTCAGTGTCGATCCAGGAGGCCGCCTTCGCCACTGGTATTCCTTCCTATATCTACGCATTTCACCGCTACACAGGAAATTCTACCTCCCTCTACCGCACTCTAGTTCGCCAGTTTGAAATGCAATTCCCAGGTTAAGCCCGGGGCTTTCACATCCCACTTCACAAACCGCCTACGCGCGCTTTACGCCCAGTGCTTCCGCTTAACGTGCGCGCCCTCCCTATTACCGCGGCTTCTTGCCCGGCGTTC
+
CCCCCGGEGGGFGGGFAFFFFFGGGFE9FGFFGGGGGGGGGGGGDGEGEGGCFGGFC7CGGGGCF@FEGGGGCFGGGGGDGGGGEEGFGGGAFGFGGGGGGGGFAFFAGFGGEFFGGGGGG7FC9EGGGG,FDCFGGFG9BFGGGGFGGEGCEGEF;=EAFG6CGCEF:FGGFDCGFFE;9EC9D>FFGGGF6E5C>EECF*>CC,=,:CF<,C,>FGF*><3CGC))/C>EGF3C1:@:EGGGF+0*AFC@D)***-**0))//*:38)10)0+0:)*<:6((2((0)*.4))-)))-(,
@M03506:14:000000000-AKVR1:1:1101:8377:6701 2:N:0:28
TCGGACTACAAGGGTATCTAATCCTGTTTGCTCCCCACGCTTTCGCGCCTCTGCGTCAGAAAGGGTCCAGCGTGCCGCTTTCGCCACCGGCGTTCCTTCCGATCTCTACGCATTTCACCGCTCCACCGGGAGTTCCGCACGCCCCTACCCCACTCGAGACCACCAGTATCAAAAGCACTTCCCCGGTTGAGCCGGGGGATTTCACTCCTGACTTGATGGTCCGCCTACGCGCCCGTTAAGCCCAGTGATTCCGAACAACGTTCGCACGGTTCGTCTTACCGCGCCTGCTGTCACGAACTCC
+
CCCCCGGGGFFGGGGGGGGGGGGGGGGGGGGFGGGGGGGGGGGGGGGGGGGGGGGGGGGGGGGGGGGGGGGGGGGGGGGGGGGGGGGGGGGGGGGGGGGGGDFGEFGGGGGGGGGGFGGGG>FGGGGGGGEGGGGG:FCDECGGGGGGGGGGGFGCECFGGFGGFFG9<C,<CCCFGGFGGGDGGB?CE+?EGGG5EG8=:FGGGFFFGFFF?7E+:76CFFCGC7;FCD:C)7)1(7<77<***<0=70@8/07C38CE@:F5C;EDC>*8)*2;*.9689>(,,4),9)5*.4*).4))
@M03506:14:000000000-AKVR1:1:1101:14314:6702 2:N:0:28
TCGGACTACAGGGGTATCTAATCCCGTTTGCTCCCCTGGCCTTCGTGCCTCAGCGTCAGGAACTGTCCAGAGACCCGCCTTCGCCACTGGTCTTCCTTACGATATCTACGCATTTCACCGCTACACCGTAAATTCCAGTCTCCTCTCCAGTCCTCAAGCACGGCAGTATCGAATGCAGTTTCGGAGTTAAGCTCCGAGATTTCACACCCGACTTACCGCGCCGCCTACGCACCCTTTACGCCCAATGACTCCGAACAACGCTTTGGACCCCTTTATTACCGCGGCTGCTGGCACAGAGTTA
+
CCCCCGGGGGGGGGGGGGGGGEGGGGGGGGGGGGGGGGGGGGGGGFFEGFFGGGGGGGGG<EGGGGGGGGGGGFGGGGGDGGGGGGGGGGGFGGFGGGGGG7,BFFGGGGGGGGGGGGGCGCGGGGGGGGCFFGDGGGEFDGGGGGGFGGGGGGGGGFGGGGDCEGGGEF6FCF?A79@DFFD6+389EAFFAF68E7*:<C?,>EGEE>7CE<FF**6=<))=DD>AEGBED>>5::F5*C<1*0<*+0<7>.9DG:DC585*:2+9=)*.)*+3+.*+(-41(3(5)0(,0,.*)).))
@M03506:14:000000000-AKVR1:1:1101:12451:6702 2:N:0:28
TCGGACTACAAGGGTATCTAATCCCGTTTGCTCCCCTGGCTTTCGTTCATCAGTGTCAGTTGCAGTCCAGAACGCCGCCTTCGCCACCGGTGTTCCTCCAGATATCTACGCATTTCACCGCTACACCTGGAATTCCGCGTTCCTCTCCTGCACTCGAGCTTGCCAGTCTCAGACGCAGTTCCCCAGTTAAGCTGAGGGATTTCACGTCTGACTTAGCGAGCCACCTACGAACCCTTTACGCCCAGTAATTCCGAACAACGCTTGCCCCCCCGTCTCCCCGCGGCTGCCGGCCCGGACTCAC
+
CCCCCGGGGGGGGGGGGGGGGGGGGGGGGGGGGGGGGGGGGGGGGGGGGGGGGGGGGGGGGGGGGGGGGGGGGGGGGGGGGGGGGGGGGGGGGGGGGGGEGGGGGGGGGGGGGGGGGGGGGDGGGGGGGGGGGGGGGGGEGGGGGGGGGFGGGGGGBEGGFGGGGFGGAFGDFFGGDGGGGG6CECFDAEGGGGGFFGEFGGGGGGFGEGFCGGCCFG>GGGGF>;AFG*AEGFFC=>F**7)/;?9@EFF*/0>GC0CED@3>FFG>ED>)0**;+.5/((-4((()(<((04())8(3(
@M03506:14:000000000-AKVR1:1:1101:6987:6716 2:N:0:28
TCGGACTACAAGGGTATCTAATCCTGTTTGCTCCCCACGCTTTCGCGCCTCAGCGTCAATTCCAGGCCAGATGGCCGCCTTCGCCACTGGTGTTCTTCCCAATATCTACGAATTTCACCTCTACACTGGGAACTCCGCCATCCTCTCCTGGATTCAAGTGCAACAGTATCAAGCGCAATTCCCGGGTTGAGCCCGGGGCTTTCACGCCTGACTTATTGCACCGCCTACGCGCCCTTTACGCCCAGTAAATCCGAACAACGCTATCCCCCTTCGTATTACCGCGGCTGCTGGCACGAAGCTA
+
CCCCCGGGGGGGGGGGGGGGGGGGGGGGGGGGGGGGGGGGGGGGGGGGGGGGGGGGGGGGGGGGGGGGGGGGGGGGGGGGGGGGGGGGGGGGGGGGGGGGGGGGGGGGGGGGGGGGGGGGGGGGGGGGGGGGGGGGGGGDFGGGGFGGGGFGGGGGGGGGGGGGGGGGGGGGGGGGGGGGGGGGGGGGGFGGFGDEEGEDFGGGGDGGGGCFGGGCF>FGFFDGDDBF55):<A>D?=BEGGDG47C=+<9?>D7DG<G5BB3*9CG3=;>@FGFGE9?GB>07>095,<0?))4C7)(5)
@M03506:14:000000000-AKVR1:1:1101:3465:6748 2:N:0:28
TCGGACTACACGGGTATCTAATCCTGTTTGCTCCCCACGCTTTCGTGCCTCAGCGTCAGTATCGGGCCAGTGAGCCGCCTTCGCCACTGGTGTTCTTGCGAATATCTACGAATTTCACCTCTACACTCGCAGTTCCACTCACCTCTCCCGAACTCAAGATCCCCAGTATCAAAGGCAGTTCTGGAGTTGAGCTCCAGGATTTCACCCCTGACTTAAAGAACCGCCTACGCACACTTTACGCCCAGTGATTCCGAGCAACGCTAGCCCCCTTCGCCTTACCGTGGCCGCGGGCACGAAGTTG
+
CCCCCGGGGGGGEECGFGGGGGFDGGGGGGGGGGFCFGGG>FFGGEFG@<CFGGGGGGGDE<FCCE@FFGGFEGGGGGGGGFGGGCFGGG<FGGGDFGFG::FFGGGGFF:<FAFFGFG@FC<EGG,AF@FC:FGE?C=FDEC,@@EGFCGGGGGGGGGGG8,3@@DECG;DFFCFFE9AFGGFEFDGGGF7,@@DE?F7=9D@ECG**/9C?DFGCGF,89)55>B47C>E);004+@CCGDG4++;?+<F?:DGD02>@)7CFGGDGD*))**/*)9C?(.(-(20()((),3153,).
@M03506:14:000000000-AKVR1:1:1101:25231:6751 2:N:0:28
TCGGACTACCCGGGTTTCTAATCCTGTTTGCTCCCCACGCCTTCGCACCTCAGCGTCAATATGTGTCCAGTAAGTCGCCTTCGCCACTGGTGTTCTTCCGAATATCTACGAATTTCACCTCTACACCCGGAATTCCACTTACCTCTCCACAATTCTAGCGATGCAGTCTTAAAGGCAATTCCGGAGTTGAGCCCCGGGCTTTCACCTCTAACTTACAAAGCCGCCCACTTGCGCTTCACGCCCACTACTGCCGACAAACGCTACCCCCACCCGCCTTACCGCGTCTGCTGGCACGTATTCC
+
9BCCCDGGGG9CGG@@FFFGGEF9FCFGFGGAF<FGFGGGGGEGGGCFEFEFGGGEDGD,<@EFGEGGFGGFGGGFEC@6BF<CC,B<F<AFGGGDGEFC=C@F?EFDE==<<F<E<FAFGG9ECE,@=7=:F,4?FFFFGFCA9DB8>D@GFF=>E,>8+=@=,,7D,7==E,@DF8CEA9?E6C3@A,3@,D88C*:CDC9>DE9FG778,+,,+4*4*;<5))2:*+/+1.><(;AG5EDD**<)<+2)05/1>7C:))71>8*8*)9)))*12)00(,(((,-*)),(0,,/0*(-.
@M03506:14:000000000-AKVR1:1:1101:8437:6819 2:N:0:28
TCGGACTACCAGGGTTTCTAATCCTGTTTGCTCCCCACGCTTTCGCGTCTCAGCGTCAGTCACCGTCCAGAGAGCCGCCTTCGCCACCGGTGTTCCTCCTGATATCTACGCATTTCACCGCTACACCAGGAATTCCACTCTCCTCTCCGGGACTCGAGTCCGTCAGTTTCCAATGCACTTCCGGGGGTGAGCCCCGGGCTTTCACATCAGACTTAGCGGACCGCCTACACGCCCTTTACGCCCAGTGATTCCGAACAACGCTCGCACCCTCCGTATTACCGCGGCTGCTGCCCGGGCGTTA
+
CCCCCGGGGGGGGGGGGGGGGGGGGGGGGGGGGGGGGGGGGGGGGGGGGGGCGGGGGGGGGGGGGGGGGGFGEEGGGGGEGGCGGCGGGGGGGGGGGGGGGGGGGGGGGG77CCFGFGGGGEGGGGGGGG7FFE;FGGGG:DGFEFGD8C78EFFFGEFF97,@CD@EGGGG,EDFFCEG>DEG*>:EE8FDFFG=5EG58CGGGG+7CFFFGCE?CD35599EDDEFFF>>77>*476;CC)9*++9CEFF?)1>D?4*757))**7;5C0)1**0)/9099(4((8))).),()))(((
@M03506:14:000000000-AKVR1:1:1101:24251:6821 2:N:0:28
TCGGACTACAGGGGTATCTAATCCTGTTTGCTCCCCACGCTTTCGCACCTCAGTGTCAGTATTAGTCCAGAAAGCCGCCTTCGCCACTGTTGTTCCTTCCGATATCTACGCATTTCACCGCTACACCGGAAATTCCACTTTCCTCTACTATACTCAAGGCGTCCAGTATCGAATGCAGTCCCCTGGTTAACCCTAGGGCTTTCACCTCCGACTGAAACGCCCCCCTACGCGCGCTGTACCCCCAGGAACTCTGATTACCGTCTCCACCCCCCTTATCACCGCGGCTGCCGCCCTCCGTTTC
+
CC<CCBCFF9EAFEGDGGGGGGFGGGFGGG9FFGFGFE7CEFDCGEEGEGGGFGGCF6,C<,CCAFF9FF<<FDCGGGEE@F<@FGGFG,F9FGFGAFGG7?FGGGCE5,8?F+AFGFG7C+C@DFGCEF=:FC;FGCC,F;E,EEAFCE9:3,,3,6,=>=CE6=FA8DEF,36>E9@,6,@,@6DEFC,=D,,,,4:9;9<>D,29,/3**/4>CCA*2))2/)55*>>G<35/-:*+2:))1**.*0<**1*20)0*))000+;>E)1))2+<+)1::1(79>>3()-,)((*)),()
@M03506:14:000000000-AKVR1:1:1101:6013:6823 2:N:0:28
TCGGACTACAAGGGTATCTAATCCTGTTTGCTCCCCACGCTTTCGCACCTCAGCGTCAGTGCTGGACCAGTTAGCCGCCTTCGCCACTGGTGTTCTTCCCAATATCTACGAATTTCACCTCTACACTGGGAATTCCACTAACCTCTTCCAGTCTCTAGGTTGCCAGTATCAAAGGCAGTTCTGGAGTTGAGCTCCAGGATTTCACCCCTGACTTAACAACCCGCCTACGTGCGGTTTACGCCCAGTAATTTCGAACAAAGCTAGCCCCCTTCGTATTACCCCGGCTGCGGGCCCGAAGTTT
+
CCCCCGGGGGGGGGGGGGGGFFGGGGGGGGGGGGGGGGGEFEGGGGGGG8FGGGGGGGGGGGGGGGGGGGGGGGGGGGGGGGGGGGGGGGGGGGGGGGGGGGFGGGGGGG@FGGGGGGGFGGGGGGCEFGFGEGGGGGGGGGGGGGFGGGCA=DEGGGGGGFGGGG8AFGGGDFGGGGGEFGGGFGGCCEFGGGGGGFFC9F:DFGGG7@5C99D9CGF5?C*=CD4AEFA>9)2)8?85;EG*CCGF7++1;50>/3**)08**8053)*)02*;8)12,:>9>02)4)(()-3)7),6)
@M03506:14:000000000-AKVR1:1:1101:13709:6829 2:N:0:28
TCGGACTACAAGGGTATCTAATCCTGTTTGCTCCCCACGCTTTCGCGCCTCAGCGTCAGTAACGGGCCAGTGAGTCGCCTTCGCCACTGGTGTTCTTCCGAATATCTACGAATTTCACCTCTACACTCGGAGTTCCACTCACCTCTCCCGTACTCAAGATGTCCAGTATCGAAGGCAGTTCCAGGGTTGAGCCCTGGGCTTTCACCCCCGACTTAAACATCCGCCTACGCGCCCCTTACGCCCAGTAAACCCGAGCAACGCTAGCCCCCTCTGTCTTACCGCGCGCGCCGGCACGGAGTCA
+
CCCCCGGGGGGGGGGGGGGGGGGGGGGGGGGGGGGGGGGGGGGGGGGGGGGGGGGGGGGGGGGGGGGGGGGGGGGGGGGGGGGGGGGGGGGGGGGGGGGGDGGGGGGGGGEGGGGGGGG@FFGGGGAEEGFGGGGGFFF8:FGGGGGGGGGDGGGGGGGC=CFGGGGGCFB@?CEFGGGCD7C9CCFGG7CGGDFF*@:FGGG7FCGCCD<?ECFGDFFCGGCFDGAFE<5CD))24*<EGGGG4++*0+:57)95)2**08B3<FG>C0*))20+3)07(-(,(((.()-()((1.)-.)
@M03506:14:000000000-AKVR1:1:1101:11891:6843 2:N:0:28
TCGGACTACCAGGGTATCTAATCCTGTTCGCTCCCCACGCTTTCGCTCCTCAGCGTCAGTATCGGCCCAGAGACCTGCCTTCGCCATCGGTGTTCCTCCTGATATCTGCGCATTTCACCGCTACACCAGGAATTCCACTCACCTCTCCCGGACTCAAGTCAAGCAGTTTGAAAGGCAGTTCCTCGGTTGAGCCGAGGGATTTCACCTTCCACTTGCACGACCGCCTACGCGCCCTTTACGCCAAATAATTCCGAATAACGCTGGCCCCCCCTGTATTACCGCGGCCGCTGGCACCGAATTA
+
CCCCCGGGGGGGGGGGGGGGGGGGGGGGGGGGGGGGGGGGGGGGGGGGGFGGGGGGGGGGGGGGGGGGGGGGGGGGGGGGGGGGGGGGGGGGGGGGGGGGGGGGGGGGGGGGGGGGGGGGGCGGGGGGGGGGGGGFGGGGGGGGGGGGGGGCEG?,@FGGGFGGGGGGGGGGFGGGGGFEGGGGGGGGG:ECFEDGGG5EFGGFGG?FFGGGGGCD46859CGGGDDFGC>G)88D>FFE5:)97??6CCC8)0/>9<C:>789<E=BE3D@FC+02:*A(1209(-)(0(404,)))-44
@M03506:14:000000000-AKVR1:1:1101:24369:6851 2:N:0:28
TCGGACTACCAGGGTTTCTAATCCTGTTTGCTCCCCACGCTTTCGCGTCTCAGCGTCAGTATTCGGCCAGGTGGCCGCCTTCGCCACTGGTGTTCCTCCCGATATCTACGAATTTCACCTCTACACCGGGAATTCCGCCACCCTCTCCGATACTCAGGAACAGTAGTTTCGGGCGCACTTCCTCGGTTGCGCTGAGGGCTTTCACACCCGACTTTCCATCCCCCCTACACGCGCTTTCCGCCCAATAATTCCGAACCACGTTCGCCCCCCCTGCATTACCCGCGCTGCATGCACTGGTTTG
+
CCCCCGGGGGFGEFGGCFGGGFGFFGGGGGGGGGGGGGGDGGGGEGGFFGDCEF7BFGGGGGGGA8FGGFDECGGF@CFFGGFGGDFCGFEAFGGGDGFGGGCECF9?ECE=FGG9EFF<AFGGGGGGDEGEE8FF8FGDGGGFGFGGEE+:EGGGG6B:C,D@7AFCA,*38CGE5>EGG7,6:CCC5,:C88C5:C=E@*<99+C5:)1<>*32:*9:C<*27)85+*)27<)*(0**//)**2+*++3*)87)/2**))0*)*17:)1.<**20)*3.(((((-<(*6393)*)*..,
@M03506:14:000000000-AKVR1:1:1101:19223:6870 2:N:0:28
TCGGACTACAGGGGTATCTAATCCTGTTTGCTCCCCACGCTTTCGCACCTCAGCGTCAACAACGGTCCAGTGAGCCGCCTTCGCCACTGGTGTTCTTCCGAATATCTACGATTTTCACCTCTACACTCGGAATTCCACCCACCTCTCCCGTGTTCAAGCGATGCAGTCTTAAAGGCTATTCCGGGGTTGAGCCCCGGGCTTTCACCTCTAACTTACAAAGCCGCCTACGTGCGCTTTACGCCCAGTAATCCCTAACAACCCTCGCCACCTCCGTATTACCGCGTCCTCCGGCCTGGAGCTT
+
CCCC?F@FFGFGCBG-CCE,,CAEGGCDGFGDF@FDA@F:FGFFEGCCFCF@@8FC@E:@@FA7C@FG9@F<FCEFGDFEGF,F:,,=BDFFGGF9FGCFECFCFG,?BDC+AF,<@DF=FGFGGF,4?=@FGAFECC,:?=C8D=B=FC=@3,,6,6@=>1C>9@,@E:E9E,,@@C6,@:CCCC8CE8,7>EC85?=*=2<=EGGG,:=021++++002;5EDC:A5;AF3))*-:8*8><7*0<8E+<;)****.//)5)//:*5C:F)5>8*+46F?(3(,((1(72()((1))(,(
@M03506:14:000000000-AKVR1:1:1101:8881:6884 2:N:0:28
TCGGACTACAGGGGTATCTAATCCTGTTCGCTCCCCACGCTTTCGCGTCTCAGCGTCAGTACCGTCCCAGAGAGCCGCCTTCGCCACGGGTGTTCTTCCTGATATCTGCGCATTTCACCGCTACACCAGGAATTCCACTCTCCTCTTCCGGACTCTAGCCTTACGGTTTCCACCGACAGCTCGAGGTTGAGCCTCCAGTTTTCACAGCGGACCTGTCAAGCCGCCTACACGCTCTTTACCACCAATACATCGGGCCCACGCTACCCTCCTACGTCTTCCCGCGGCTGCTCGCCCGTCGATA
+
CCCCCGGGGGGGGGGGEGGGFGFGGGGGCFFG8FGGGGGGGGGGGGGGGCFFCFGFGGEFFFGGGGGGGGGGGGGGGGGGGGFEGGGGGGGGGGGGGGGGGGGGFGCFGGEGG>FFCGACCFEGGGFGGGFFCGGGGGGGCEGGGGGGGGGGGCFGGG9,>E96@EFC>E;=,3@C9EE5D69>CE:=F,?C,4<,,6<EF7A@;@:*::79*>FGCF+<8CDC<C>)CF>**857-*7++319/<C4+9<)7))))-/*8).)2;+0/.0650*;C)*7-(((((->0*-,)((1))(-(
@M03506:14:000000000-AKVR1:1:1101:7696:6890 2:N:0:28
TCGGACTACACGGGTTTCTAATCCTGTTTGCTCCCCACGCTTTCGCGCCTCAGCGTCAGATCCGGTCCAGAGAGCCGCCTTCGCCACCGGTGTTCTTCCCAATATCTACGAATTTCACCTCTACACTGGGAATTCCACTCTCCTCTCCCGGTCTTCAGCAAGCCCGTTTCAGGCGCAGTTCCCAGGTTAAGCCCGGGGCTTTCACGCCTGACAAAACTCGCCGCCTGCGCGCCCTTTACGCCCAGTAAATCCGAACAACGCTCGCCCCCTTCGTATTCCCGCGGCTGCTGGCCCGCAGTTC
+
CCCCCGGGGGGGGGGGGGGGGGGGGGGGGGGGGGGGGGGGGGGGGGGGGGGGGGGGGGGGGGGGGGGGGGGGGGGGGGGGGGFGGEGGGGGGGGGGGGGGGGGGGGGGGGGCCFGGGGGGGGGGGGFFCGGGGGGGGGGG:@EFGGGGGGGGGGFGCGGGC?GFGGGGGGDFFGEGGGGGGGGGGGGGGG?FCGGGDGCEFFGDFGG5=DGFGGCFGGFCCDDGGD@F5<:EDFB<2*9;EEGD4<?F<E99B>DGG07:>D39CEG3C>55>588<)9?(--7>99))).3)-1)).3:)
@M03506:14:000000000-AKVR1:1:1101:21255:6891 2:N:0:28
TCGGACTACAGGGGTTTCTAATCCCGTTTGCTCCCCTAGCTTTCGCGCCTCAGCGTCAAGAACAGGCCAGGAAGTCGCCTTCGCCACTGGTGTTCCTCCCGATATCTACGCATTTCACCACTACACCGGGAATTCCACTTCCCTCTCCTGCCTTCGAGTCGATCAGTATCGCGTGACCCCCCCCAGTTGAGCCGGTGGCTTTCACACGCGACTTGCACGACCGCCTGCGCCCTCTTTCCGCCCAGTAAACCCGGCCAACGCGTGCCACCTCCCTCTTACCGCGTCTGCTGGCTCGGAATTA
+
CCCCCGGGGGGGGGGGGGGGGGGGGGGGGGGGGGGGGGGFFGGFGGGFGGGGGGGGGGGGGGGGGGGGEGCC8CCFGGGGCFGGGEGGFB?EFEFFDCGEGGCFEEFGCGDF77ADFGGGGCEGGGGG>FECFGGGCFFDFFGFC,@DGDCG=D9++,@@CE6ED9DFGG>F8CEDFC7*>EEG5*<B9,<ECCC*/*==C4E+>++*=)//=/0+*0<*)195D17@CD)/95)2-*1;8AD*7<+1++2))7)7),757)7>DG7*8<*7)*2;?)=6,39(22(/))(,).7)0.(..
@M03506:14:000000000-AKVR1:1:1101:10364:6907 2:N:0:28
TCGGACTACAAGGGTATCTAATCCCGTTTGCTCCCCACGCTTTCGCACCTCAGCGTCAGTACCGGACCAGTGAGCCGCCTTCGCCACTGGTGTTCTTCCTAATATCTACGAATTCCACCTCTACACTAGGAGTTCCACTCACCTCTTCCGGACTCAAGATCGCCAGTATCGAAGGCAGTTCTGGAGTTGAGCCCCCGGATTGCACCCCCGACTTAACGATCCGCCCACCTGCGCTTTCCGCCACGTGATTACGCGCAATGCTACCCCCCTTCGTATTCCCGCGGCTGCTGGCCATAACTTT
+
CCCCCGGGGGGGGGGGGGGGFGGGGGEFGGGGFGGGGGGGGGGGGGGGGCFFGGGGGGGGGGGGGGGGGGGGGGGGGDG@EGGGGGGGGGGGGGGGGGGGDCGGFGGGGGGGD7FGGGDEEGGGFGFGFGFFGGGGCEEE@EG9EGDGFGE=ECGGFFGGGGGGGGCFCFCGG>BCCEG7ECF9,:DC,@E7,@8*:@*4;*;>A0C*/:GD5*>9C5)2;C>DC):0*26>535/4**/8A)*1C8)*+0*.)1))(*20***2;C7=7*)022;@)*28>91((3))94()(,2*))))
@M03506:14:000000000-AKVR1:1:1101:22476:6919 2:N:0:28
TCGGACTACAAGGGTATCTAATCCCGTTTGCTCCCCTGGCTTTCGCTCCTCAGTGTCAGTGTTGGTCCAGGATGCCGCCTTCGCCACCGGTGTTCCTCCAGATATCTACGCATTTCACCGCTACACCTGGAATTCCGCATCCCTCTCCCAAACTCAAGCCATCCAGTATCCGCCGCAGTTCCCCGGTTAAGCCGCGGGATTTCACGTCTGCCTTAGTTGGCCACCGACGTCCCCTTTACGCCCACGTAGTCCGAACCAACCTTGCCCCCCCCTGATTACCGCGGCTGCTGGCTGGGAGTTT
+
CCCCCGGGGGFGGGEFGGGG9FGEFGGGGGGFGGFGGEDGFFGA@FCFGFGGGGGGGGAFAFF@8F@AFG?FCECFGGGGGGCEGGGGGDF>FGGGGEDCFFGGGFFFA=F7?+5:F<AFDE7BDF?AA4A,CFFGEGGD:EB,@EFEFF=D>D@,>==6==F8DDCD=A9:+63@@+@C;FFGCEG5*>CDF***/**/8*11+17***+2=;50+;6C6F4*;):)*))*17:4)29*;/55/**)*1+/0)7>).1*00*22+<):7C>)7*+0-*<4;9((-(0))(()((*)0-.)
@M03506:14:000000000-AKVR1:1:1101:14341:6934 2:N:0:28
TCGGACTACAAGGGTATCTAATCCTGTTCGCTCCCCACGCTTTCGCGTCTCAGCGTCAGTACCGTACTAGAGAGCCGCCTTAGCCACGGGTGTTCTTCCTGATATCTGCGCATTTCACCGCTACACCAGGAATTCCACTCTCCTCTTCCGGACTCTAGCCAAACGGTTTCCATCGGCGTCGCGAGGTTGACCCTCGAGTTTTCACAACGGACCTGTCCGGCCGCCTACCCGCTCTTTCCGCCCAATAAACCCGGACAACCCTTGCCCCCTCAGTTCCGCCCCGGCCTGCGGACCTGAGATT
+
CCCCCGGGGGGGGGGGGGGGGGGGGGGGGGGGGGGGGGGGGGGGGGGGGGGGGGGGGGGGGGGGGGGGGGGGGGGGGGGGGGGGGFGGG>FEFFGGGGFGGGFGGGGCFGGDFGGGGGFEFCFGEGF@ADGGFFGFGGGG=FFBDFGGGGDCEGGGFDAEC?,:?6@>EGCF:D83**@;*4=8?5AG6B,2=0B88/A7E79FGGCE*)*:EC*52*)*1//C7*)027>EDE3C<*1*1:)9/*27:+;>BD)/),/*.)7**+8>=)*0)*+++()2(-(,(((.,)(()4(*.)).)
@M03506:14:000000000-AKVR1:1:1101:22058:6949 2:N:0:28
CCCCAGTACTAACTTTCGATCGACTCCCTAGTCCCAAGGCTTTATCCCGCAGCTTCTATTTTCCTCTCTGTTCCTCCCTTTTCCGTCCTACCGCACCCCGTCCTACCTCGAACGTCTCGTGTGACTCCTCCTCGACCCCACGCCCTCCTACCTTACACCCACCGCCGCTATCCGCTACCTCGACCCACCTCACCTCTGCGTCACAGCCCCTATGCCTCCTACCCCTAGCTGTCTCGCGTGCTCATCCACTCCACCCCTCTCCTCGACTACACTCCCTCTGATCTCACACTCTGCCCTCAGC
+
8,-,8,6--<-,,6,-<-,,,+,66,,,;,;;,,;,,,,:,,,,;,<,,+@++,,,,<C,C,,,,,,,,,,,,9,,,8,,,:,9,:,+,6,,+++++B88,,+,,:,95,,4,+++,:,4,,+,,,,,,,,99+8+8++++++4+63@6,86,7,3@,,3+66+64++++*,3*4**5,5,***114*;,4<,4,,,0,*49*;3+1/*8:/+*052*0*0***1*))31+4>=/*-))******00)+02)))**1(1*))****2)*0*.**2*0.)2)46))))).0()*).*05:(,
@M03506:14:000000000-AKVR1:1:1101:18600:6981 2:N:0:28
TCGGACTACCAGGGTATCTAATCCTGTTTGCTCCCCACGCTGTCGCGCCTGAGCGTCGGTAACGGGCCAGTGAGCCGCCTTCGCCACTGGTGTTCTTCCGAATATCTACGAATTTCACCTCTACACTCGGAATTCCACTCACCTCTCCCGTACCCAAGTTCTCTAGTTTCAAAGGCAATTCCAGAGTTGAGCTCTGGGCTTTCACCCCTGACTTAAAGAACCGCCTGCGCGCGCTTTACGCCCAGTAATTCCGAACAACGCTAGCCCCCTTCGTATTACCGCGGCTGCTGGCACGCAGTTA
+
CCCCCGGGG-EFGGGGGGGGGGGGGCGGGGGGGGGGGGGGGGGGGGGGGGGGGGGGGGGGGGGGGGGGGGGGGGGGGGGGGGGGGGGGGGGGGGGGGGGGGGGGGGGGGGGGGGGGGGGGGFFGGGGGGGGGGGGGGGCFGGGGFBEGGEGGGGG?FGGGGFGGDGGGGGFGAF?FF>FFDGGGGGGGGGGGGGGGGGGFCFGGGF5EGGGF7=F,=:8FCFCGGD:F5DEGGFBD6C@CCEGDF+C6FEC4@E535:FEBDBG4FCBG52;@GC8EAFG<>(169(776:6))8)8)34.
@M03506:14:000000000-AKVR1:1:1101:9802:6986 2:N:0:28
TCGGACTACAGGGGTATCTAATCCTGTTTGCTACCCACGCTTTCGCTCCTCGGCGTCAGTTCCGGCCCAGACCACCGCCTTCGCCACTGGTGTTCCTCCTGATATCTGCGCATTTCACCGCTACACCAGGAATTCCGTGGTCCCCTACCGGACTCAAGCCATACCAGTATCGCGTGGCAGCTCCAGGTTGAGCCTGGAGGTTTCACACCCGACTTGGTAAGCCGCCTCCGAGCTCTTTCCGCCCAATACATCAGGCCAACGCTTGCCCCCCACGTACTCCCCCGGCTGCAGGCACGTAGGT
+
CCCCCEBFFGGGGGGGGGGGGGGGGGGGGGGGGGFGGGGGGGGGGGBFGFGGGGGGGGGFGGGGGGGGGGGGGFFGGGGGGGDGGCFGFGGGGGGGGGGGGFFGGGGGGGGGGGGGGGGGGG7FGGGGGGGGGGFGFGFCDFGFGGGFEGGDGGGGGGGGGGCFFFGFAFG:*5BEDEGGGEFG?FC,><@CFFFDG=CG:?CFF?+A=C5/*53;6:81>FGCDDB):)):))):7F*<8EDGD*066@9@****1(1:).)1*8A?F>7@))***(*38(,((,-),).(5((/07(()
@M03506:14:000000000-AKVR1:1:1101:15199:6993 2:N:0:28
TCGGACTACAGGGGTATCTAATCCTGTTTGCTCCCCACGCTTTCGCACCTCAGCGTCAATATGTGTCCAGTAAGTCGCCTTCGCCACTGGTGTTCTTCCGAATATCTACGAATTTCACCTCTACACTCGGAATTCCACTTACCTCTCCACAATTCTAGCGATGCAGTCTTAAAGGCAATTCCGGAGTTGAGCCCCGGGCTTTCACCTCTAACTTACAAAGCCGCCTACGTTCGCTTTACGCCCAGTCATTCCGAACAACCCTAGCCCCCTCCGTATTACCGCGGCCGCTGGCCCGGGGTTA
+
CCCCCGGGGGGGGGGGGGGGGGGGGGGGGGGGGGGGGGGGGGGGGGGGGGGGGGGGGGGGGGGGGGGGGGGGFGGGGGGGGGGGGGGGGGGGGGFGGGGGGGGGGGGGGGGFGGGGGGGGGGGGGFFGGGGGGGGGGGGGFGEAEDCE;8E8FGGGGFFGGFEGFAEGGGDDEFGGDBFFFFGEEGCGGGGGGFGCE>EEFD?7D7,=C*=FFFGGGGA?F6DD)96?EF):CEECDGFGGE)*;<+6:+1:6:/C52C*))0*>8FB5)155**0<-10(,76>0(5(0(-)(4))0(,(
@M03506:14:000000000-AKVR1:1:1101:19061:7002 2:N:0:28
TCGGACTACCAGGGTTTCTAATCCTGTTTGATCCCCACGCTGTCGCGCCTGAGCGTCAGATATGAGCCAGTGAGCCGCCTTCGCCACCGGTGTTCTTCCCAATATCTACGAATTTCACCTCTACACTGGGAATTCCACTCACCTCTCTCATCCTCAAGTCTTACAGTTTCAATGGCAGTTCCGGCGTTGAGCACCGGGCTTTCACCACTGACTTGGAAGACCGCCTGCGCGCGCTTTACGCCCTGTAATCCCGAACAACGCTACCCCCCTTCGTATTCCCGCGGCTCCTGGCCCGAAGTTA
+
9CCCCGGGGGGGGGFGGGFGGGGGGGGGGGGGGGGGGGGGGDEEGGDGGG<EGGGGGGGFGGFGGGGGGEFGGGGGGGGGGGGGGEGGGFC:F7FGFGFGFEGFGGGGGGE@=+@FCEFEC,CFC?,E<CFGG@;EDC,A==EBD,D>DC9E9@FFDCEFEDCCEF,73@DFDCFGGGC=>FGG+@EEECCC9@CCECEE,AFGGG6C6?*;A8C,*+0,*;)5D5FF57)>)75*4*/*1:))*+3*++2)7;)553F7)).)0CEBE>*737*2<279?>(49((0(0(35(-)0)49-
@M03506:14:000000000-AKVR1:1:1101:14746:7016 2:N:0:28
TCGGACACACGGGTTTCTAATCCCGTTTGCTCCCCTGGCCTCCGTGTCTCAGTGTCAGGAACTGTCCAGAGACCCGCCTTCGCCACTGGTCTTCCTCATGATCTCTACGCATTTCACTGCTACACCATGAATTCCAGTCTCCTCTCCAGTCCTCAAGCACCGCAGTATCGAATGCAGTTTCGGAGTTAAGCTCCGAAATTTCACACCCGACTTACGGCGCCACCTACACCCCCTTTACGCCCAATGAATCCGAACAACGCTTGAGCCCTCTGTATTACCGCGGACGCTGGCCCAGCGTTAC
+
CCCCCGGGGGGGGGGGGGGGGGGGGGGGGGGGGGGGGGGGGGGGGGGGGGGGGGGGGGGGGGGGGGGGGGGGGGGGGGGGGGGGEFGGFGGGGGGGGFGGGGGGGGGGGGDEEGGFGGGGGGGGGGGGGGGGGGGGGGG;FGGG8@EGGEFGGFFGGGGGGGGGGGFDGEGCGGGGGGDFGGGCGGGAEFF;EGE>CEGGGGCG:EGD5DGG5+>DCCAED)8CF6F)6*)=88AGCF>G==D3F6@F+BF:))9790/:7))*0+;5*70?7*<++.0*(1(,((-04)3()-(*.0,((
@M03506:14:000000000-AKVR1:1:1101:19306:7027 2:N:0:28
TCGGACTACAAGGGTTTCTAATCCTGTTTGCTACCCTAGCTTTCGCACCTCAGCGTCAGTTTCGGACCAGAGAGCCGCCTTCGCCACGGGTGTTCCTCCAGATATCTACGCATTTCACCGCTACACCTGGAATTCCGCCCTCCTCTACCGAACTCAAGCCCTACAGTATCAGATGCAATTCCTGGGTTGAGCCCAGAGCTTTCACACCCGACTTACGGCGCCACCTACGCACCCTTTACGCCCAATCAATCCGACCAACGCGTGGGACCTCTGTATTCCCGCGGCTTCTGGCACAGAGGTA
+
CCCCCGGGGGGGGGGGGGGGGGGGGGGGGGGG9FGGGGGGGGGGGGGGDFGGFDGGGGGGGGGGGGGGGGGGGGGGGGGGGGGGGDGDGGFGGGGGGGG@FGGGGGGGGGGGEGGGGGGGGGGGGGFG<A8FFGGGGGGGCDCDFGGGGG7EE=FGGGF+8@CEEGF;:CFD,D9>ACCEFFFFF>DC8,@>CFCDCGG7DFGDFCF7CD)?=779CDDECC3*;*6ACCBGC5)*.*12;EDD*:*9++:)).)/),**))099*8>E>7*)2<9E2=9(7;06(().9)7:31*)),,)
@M03506:14:000000000-AKVR1:1:1101:19205:7036 2:N:0:28
TCGGACTACCAGGGTATCTAATCCCGTTCGCTCCCCTAGCTTTCGCGCATCAGCGTCAGTGTCGGCCCAGCAACCCGCCTTCGCCGCAGGTGTTCCTCTTGATCTCTACGCATTTCACCGCTACACCAAGAATTCCAGTTGCCCCTCCCGCACTCTAGCCCCGCAGTATCGGTTGACCTTTCCGGGTTAAGCCCGGAGACTTCACAATCGCCTTGCGGTGGCCGCCTACGCGCCCTTTACGCCCAGTAAATCCGAACCACGCTTGCCCCCCCCGCACTACCGCCGCTGTTGTGCGGGGTGG
+
CCCCCEFGGFGGGGGGGGGFEECFFEFGGDG7EFCEG8CDA<EFGGGGGGGCC8CCG7FFGGC,@FCCGGCCFFFFEEEEGGG7FGG>F@FFCC<EFGGGFEF,?FEGFGGGD7FFDFEFGCEFGFFC,,,,9:E85DF;,3@,+++6C@C6C6DC;5B?BCC5**435;8:1;C8CF7E92=8EEG*AC9@EE:*:5**+3>+<+=7+/*21998)97>)**2>C>DC<3*7)>3(29<5=DC**26C++/))193(9E3<)***0);<5)0)***,0739(((,()-*-())(1))(((
@M03506:14:000000000-AKVR1:1:1101:21672:7038 2:N:0:28
TCGGACTACAGGGGGTATCTAATCCCGTTTGCTCCCCTGGCCTTCGTGCCTCAGTGTCAGGAACTGTCCAGAGACCCGCCTTCGCCACTGGTCTTCCTCATGATCTCTACGCATTTCACTGCTACACCATGAATTCCAGTCTCCTCTCCAGTCCTCAAGCACCGCAGTATCGAATGCAGTTTCGGAGTTAAGCTCCGAAATTTCACACCCGACTTACGGCGCCACCTACGCCCCCTTTACCCCCTATGAATCCGAACAACGCCTGAGACCTCTGTAATACTCCGGCTTCCGGCACAAGATT
+
CCCCCGGGGFGDGDGCCGGGGGGGCEGG?FFGGGGGGGGEFFCGGGG@FFFGFGGGGGFGGGGGGGGGEGGGGFGFGDFEEEGGGGEGFGGCFGFFDFC9EF?EFFGGFG<FGB+CFEFCFFFF9=?F?BFG,<BFDEF=E>;FFF;8FCFA>,@=ED=FFD8EGGCBCFC+@=?EF9@@9ECEC+@@FCD,35@8CGCEF7=AFGF6EDD>9DCF:D4=):9***)0+18*1:)/(*+++3C7)/+/2C<F?3757(2*)))27;**+0*0/02++.19-)(((4().),()4>C0)(.)
@M03506:14:000000000-AKVR1:1:1101:23234:7053 2:N:0:28
TCGGACTACCGGGGTATCTAATCCTGTTCGCTCCCCACGCTTTCGCGCCTCAGTGTTAGTAACGGGCCAGGAAGTCGCCTTCGCCACTGGTGTTCCTTCCGATATCTACGCATTTCACCGCTACACCGGAAATTCCACTTCCCTCTCCCGCACTCTAGCCAATCAGGATCAAATGCAATTCCTAAGTTAAGCCCAGGGATTTCACATCTGACTTAATTGACCACCTACGCGCCCTTTACGCCCAGTAATTCCGATTAACGTTTGCACCCTCTGTATTACCGCGGATGCTGGTCCAGTGTTA
+
CCCCCGGGGGGGGGGGGGGGGGGGGGGGGGGGGGGGGGGGGGGGGGGGGCF@FGGGGGGGGGGFGGGGGFF7FFGGGGGEEFGGGGFGGGGFGEFCFGGGG:FEEGFGGGGDFCFGGGGGG7BEGGGEGGG7FGDFGGGFDGGGGGGGGGGGGGGAFGGFFGCG,3,,@D,7@DFFG,=<9ED9>,>@G,,D,;,CE*;,=6,,49@<=FCDG7?9>FAC>CF5CDFF5>BE3>59)**/;C/9C7<67CF??B77C4C*))0>79+;/)9FF00+<)9031((((,7)*.(*,4**1))-
@M03506:14:000000000-AKVR1:1:1101:18338:7062 2:N:0:28
TCGGACTACCGGGGTATCTAATCCTGTTTGCTCCCCACGCTTTCGCGTCTTAGCGTCAGAAACCGTCCAGATAGCCGCCTTCGCCACTGGTGTTCTTCCCAATCTCTACGAATTTCACCTCTACACTCGGAGTTCCACTCACCTCTTCCGGACTCAAGCTCTCCAGTATCAAAGGCAGTTCTGGAGTTGAGCTCCAGGATTTCACCCCTGACTTAGCAAGCCGCCTACGTGCGCTTTACGCCCAGTGATTCCGAGCAACGCTAGCCCCCTCCCTATTACCGCGGCCTCCGGCCCCAAGTTA
+
CCCCCGGGGGGGGDGGGGGGGGGGGFGGGGGGGGGGGGGGGGGGGGGGGGGGGGGGGGGGGGGGGGGGGGGGGGGGGGGGGGGGGGGGGGGGGGGGGGFGGGGGGGGGGGG8EFGGFGGGGGGGGGCGGGEGGGGGGGAFGGGGGGGGGGGGGGGDGGGDCFFFGGFGGGAFGGFFFGFAE7,DFFGGGFG@BCGFCG*=EC:EGFGDC4?<FGFF+=@CG4//>CDF5CAFGEFD<DF5EE37*<+9<?A@)3/<<751))0792;7C7*.)*<<9>FF(((-((()(),4)--/746<)
@M03506:14:000000000-AKVR1:1:1101:5497:7072 2:N:0:28
TCGGACTACCGGGGTTTCTAATCCTGTTTGCTCCCCACGCTGTCGCGCATCAGTGTCAGAAACTGCCCAGCAGACCGCCTTCGCCACCGGTCTTCCTCCGGATCTCTACGCATTCCACCGCTACACCCGGAATTCCGTCTGCCTCTACAGCCCTCGAGTTTGACAGTCGGCACGGCAGGTCCGGGGTTGAGCCCCGGGCTTTCCCCACACCCTTATCAAACCACCTACGCGCCCTTTACGCCCAGTGATTCCGGACAACGCTCGCCCCCCCCTTATTACCACGGCTGCTGTCACGGACTTC
+
CCCCCGGGGGGGGGFGGGGGGGGGGGGGGGGGGGGGGGGGGGGGGGGGGGGGGGGGGFGGGGGGGGGGGGGGGGGGGGGEGGGGGGGGGGGGGGGGGGGGGGGGGGGGGGGGGGGGGGGGGEEGGGGGGEGEGGGGDFGFFGGGGGCGGGGGGD?>ECCEFFDFGFGG5EGCECCG5CEEGG5CCGEGECFFGCCC**1:*9C+<F***9C7*0<+:**<954*79:FEGFGD577,:FCGGC*/0+*<+<F45CCC6C5>)89<5C5E@)8)*32+.=?)32(79().)).*6(75)(..
@M03506:14:000000000-AKVR1:1:1101:10042:7073 2:N:0:28
TCGGACTACAAGGGTATCTAATCCCGTTTGCTCCCCTGGCTTTCGCTCCTCAGCGTCAATGCCGGTCCAGGATGCCGCCTTCGCCACCGGTATTCCTCCAGATATCTACGCATTTCACCGCTACACCTGGAATTCTGCATCCCTCTCCCGGATTCAAGCCATCCAGTCTCGGACGCAGTTCCCAGGTTGAGCCTGGGGATTTCACGTCCGACTTAGTTGGCCGCCTACGCGCCCTTTCCGCCCAGTAATTCCGAACAACGCTGCCCCTCCCATATTACCCTCGCCGCGTGCACGGCGTTGG
+
CCCCCGGGGGGGGGGGDGGGCFFFGGFCFGGGGGGGGFFGGFGGGGGGGFGEEFGCFGDGGFFGFFFGGGFDGFGGGEGGDDCGF=FDGGE7FFFFGFE<E?D9FGCFGD@7CFEGGGFCFF7>?EF,=?EFF8FF9E=AFGGGGFEGCGE6+@8ED8EFGGGG,@E,<<B:+@EGEDCFFG,,<@@EG7,DF6D5*7=9,2<EFF6CGGGG51+A@+1+;C<C)>)2*)2*17.9)***2:>*9C+*0++1)7*79(1*757)*//)2)/)**0206*+.((-4((),)--911170-(.
@M03506:14:000000000-AKVR1:1:1101:15143:7102 2:N:0:28
TCGGACTACAAGGGTATCTAATCCCGTTTGCTCCCCTAGCTTTCGCTCATCAGCGTCAATATCGGTCCAGGATGCCGCCTTCGCCACCGGTATTCCTCCAGATATCTACGCATTTCACCGCCACACCTGGAATTCTGCATCCCTCTCCTGAATTCAAGCCACCCAGTCTCGGATGCAGTTCCCAGGTTTCGCCTGGGGATTTCACATCAGTCTTAGTTGGCCGCCTACGCGCTCTTTACGCCCAGTAATTCCGAACCACGCTCGTCCCCCCCGTATACCCGCTGCGTCTGGCTCGGTTTCC
+
B8C<,@BFFDEFFEFFG9ACFEGC,BFFFGG,,CDFF,C,CC<DGG7C7C9,F,+6@:CE@EC@+687,C,C96CFB+@6,C,6B?:<+@F>C,<EEGFFCGGGFC,,BDE7B+,C,,C+++@FF7@,4,,AE<=55EC4E==FG??F,3,6,,3,@,,+@8,@@DE,3,,FC8+6,,73,5@,,+,5,,+345@*8*4;,;>>:7,<,*++,52=2+1,29)*2*);?))1)::*7;A55*/2;C77?CCF)0/)).97)))))2*018).5/*2+-96(4((-,-.()(,)5(/))().
@M03506:14:000000000-AKVR1:1:1101:12512:7108 2:N:0:28
TCGGACTACCGGGGTATCTAATCCTGTTTGCTCCCCACGCTTTCGTGCCTGAGCGTCAATCTCAGCCCAGGGGGCTGCCTTCGCCATCGGTGTTCCGCCGCATCTCTACGCATTTCACTGCTACACGCGGCATTCCACCCCCCTCTGCCAGATTCCAGTCCCCTAGTTTCCACTGCCATTCCCTGGTTGCGCCCGGGGCTTTCACACCGGACTTGGCGAACCGCCTCCGCACGCGTTCCCCCCAGTAATCCCGCTTCCCGCCGCCCCCCTTCGTCTTACCGCGTCTGCTGCTCCTGAGTTC
+
CCC@CGGGFDFGE7F;FCCFFFFGGGFC9FGGGGDFGGEEGFDGGECFFFDGGC:FEGFGG,C9CAFGGGGG+FG@@FCFGGFGGGEFFGF7FEFFGGGDEG7BAE@CFGGGG+CB9FD?ABFGFGCE7@F=C3CFCFCFECEEG8,@FF,:,@<C;D>:D98,41;,5>FFA=8FFF,BEG6,>5<<C,*8CE::85CCCCEFFG6C7C<CC*AF*9)27<7>C3.85D)*)))14*002>9C50@*<+3)0)19*2*2.))))/25:)*.)0***)9?:((-2((*)),,*)(0*))))
@M03506:14:000000000-AKVR1:1:1101:18767:7118 2:N:0:28
TCGGACTACCAGGGTTTCTAATCCTGTTTGCTCCCCACGCTTTCGCACCTCAGCGTCAGTACCGGGCCAGTGAGCCGCCTTCGCCACTGGTGTTCTTGCGAATATCTACGAATTTCACCTCTACACTCGCAGTTCCACTCACCTCTCCCGGACTCAAGCTCTCCAGTATCAAAGGCAGTTCTGGAGTTGAGCTCCAGGATTTCACCCCTGACTTAAAGACCCGCCTACGCACCCTGTACGCCCAGTGATTCCGCGCAACGCTCGCCCCCTTCGTATTCCCGCGACCGCTGGCCAGAAGTGA
+
CCCCCGGGGGGGGCGGGGGGFGGGGCFGGGGGGGGGGGGGGGGGGGGGGFGGGGGGGGCFGGGGGGGGDGGGGGGGGGGGGGGGGGGGGFGGGGGGGGGGGGGGGGGAFGD?FFGGGGGGGGGGFGFFFF:FGGGGGGGGGGGGGGGGGGGEGGGG8EFFGCGGGF,3E7;CGGCGFEGCGEGFCFGGGGGCBGGC,ADD99F<FGGGGGFGGFFEGGFEDCCED335:5)/255*/2;**:DG4++*+039F)/>D17:@B5C/8ABC)2859**<46<(-((-(4;9316)((*8).))
@M03506:14:000000000-AKVR1:1:1101:16605:7134 2:N:0:28
TCGGACTACCGGGGTTTCTAATCCCGTTTGCTCCCCTAGCTTTCGCTCATCAGCGTCAATATCGGTCCAGGATGCCGCCTTCGCCACCGGTATTCCTCCAGATATCTACGCATTTCACCGCTACACCTGGAATTCTGCATCCCTCTCCCGCATTCAAGCCATCCAGTATCGGATGCAGTTCCCAGGTTAAGCCTGGGGATTTCACATCCGACTTAGTTGGCCGCCTACGAGCCTTTTACGTCCAGTAATTCCGACCACGGCTTCCCCCCCCCGTATTCCCGCCGCCGCTGGCCCGTCGTGT
+
CCCCCGGGGGGGGEEFFGGGDCFFGCFFGGFFGGGGGGCDFFDDFGDFFGGGGGGGGCEFCGGEGGGDCGFCF@FGGDGECGGGGGGGGGGGGGGF9EFCDFFDGGF<<<CGGEFFAGCFGGGGGFFC?ECFGFFGFGGFD@EGFFGCFE+@EEFAD8DEGFD:FCGFFFCFGCCEFE9E;5,6@*D2D=,,?8D5C5*4,*2,>,=0CD4DE4,>FDF?*0:5DG>ACD)7:)/0)+2**2*/*3999<:@:@33C(**)7)*2*00?>))0***+)*3((--(-()-)(3.-45))(((
@M03506:14:000000000-AKVR1:1:1101:19011:7138 2:N:0:28
TCGGACTACAGGGGTTTCTAATCCCGTTTGCTCCCCTGGCTTTCGCGCCTCAGCGTCAATGCCGGTCCAGGATGCCGCCTTCGCCACCGGTGTTCCTCCAGATATCTACGCATTTCACCGCTACACCTGGAATTCCGCATCCCTCTCCCGAATTCAAGCCTTCCAGTATCGGACGCAGTTCCCGGGTTGAGCCCGGGGATTTCACGTTCGACTTAGAAGGCCGCCTACGCGCCCTTTACGCCCAGTAATTCCGACCAAGGCTGCCCCCCTCGGTATTCCCGCGGCTGCTGCCCCGGGGTTC
+
CCCCCGGGGGGGGGGGGGGGGGGGGGGGGGGFGGGGGGGGGGGFGGGGGGGFGGGGGGGGGGGGGGGGGGGDGGGGGGGGGGGGGGGGGGGGGGCFFGGGG9E?EFGGGGGGGDGGGGGGD@FGDGGGGGGGFDFGGGDGGGGGGFFGGGGCCGGGGGCFDFGGGGGGFGDFDCCECEG7?DF>EC==EG,2?8EEG=CGGGFFGFF*ADFDEDFGF:6/><D5)9)<*)):)<5*)*9*8:9*/<+979EFFB3>)(**0/)*1@FDE355)/**2)*0-4(((((.)6)1)(()).-(.
@M03506:14:000000000-AKVR1:1:1101:8810:7140 2:N:0:28
TCGGACTACCAGGGTATCTAATCCTGTTTGCTCCCCACGCTTTCGCGCCTCAGCGTCAATTACGGGCCAGATAGCCGCCTTCGCCACCGGTGTTCTTCCCAATATCTACGAATTTCACCTCTACACTGGGAATTCCACTATCCTCTCCCGCATTCAAGCTCATCAGTATCAAGCGCAGCCCCCAGGTTGAGCCCGGGAATTTCACGCCTGACTTGATAAGCCGCCTACGCGCCCTTTACTCCCAGTAATTCCGAACAACGCTTGCCCCCTTCGCTTTACCGCGGCCGCTGGCCCGAATTTA
+
CCCCCGGGGGGGGGGGGGGGGGGGGGGGGGGGGGGGGGGGGGGGGGGGGGGGGGGGGGGGGGGGGGGGGGFGFGGGGGGGGGGGGGGGGGGGGGGGGGGGGGGGGGGGGGGGGGGGGGGGGFGGCGGGGGFGGGGGGGGGGGEEFGGGGGGEE6EEF898EGCDFCFE3@FFFFEGEDGGGGGGGGGFGCGGFGDGE?EFGGCFFFGF6CFFG7;>:F6CG45C3CAFGGEGDDFGFFB+<F4296A/:9C4<37/9(9:>D;95CGFE>5;5**28597((-,6((.,0(()3(/.),))
@M03506:14:000000000-AKVR1:1:1101:11234:7152 2:N:0:28
TCGGACTACAAGGGTATCTAATCCTGTTCGCTCCCCACGCTTTCGCGTCTCAGCGTCAGTACCGTCCCAGAGAGCCGCCTTCGCCACGGGTGTTCTTCCCGATATCTGCGCATTTCACCGCTACACCGGGAATTCCACTCTCCTCTTCCGGACTCTAGCCTCACAGTTTCCACCGACAGCCCGAGGTTGAGCCTCGAGTTTTCACAGCGGACTTGTGCAGCCGCCTACCCGCTCTTTACGCCCAATCAATCCGGACAACCCTTCCCCCCGACCACTTACCGCTGCTGCGCGCAGGCATTTC
+
CCCCCGGGGFFGGGGGGGGGGGGGGGFGGGGGGGGGGGGGGGGGGGGGGGGGGGGGGEGGGGGGGGGGGGGGGGGGGGGGGGFGGGGGEGEEGGGGFGGGEFGEEGG9EEGCFEGFGGGGGCCE=FFGGDGFF<FD,CFFCFFFGGGGGG+8B5@9EDFGGG?F6EF;A@C,DFGDGCEF*==:/=:=@?8CF8B*87+=+;@7CC+/*9<DG4F+**1<>*)29930**)17>FC:7BCE*9*7**)3++0))*79(**05)*0*;.:))))/*++)1<(((((.4*()(-)(())/5))
@M03506:14:000000000-AKVR1:1:1101:24588:7158 2:N:0:28
TCGGACTACAAGGGTATCTAATCCTGTTTGCTCCCCACGCTTTCGCACCGCAGCGTCAGTACCGGGCCAGTGAGCCGCCTTCGCCACTGGAGTTCTTGCGAATATGTACGAATTTCACCTCTACACTCGCAGTTCCACTCACCTCTCCCGGACTCCAAGCTCCCTCGTATCAACGGCAGTTCGGGCGTTGAGCGCCAGGATTTCACCCCTATCTCAATCAGCCGCCTACCTGCGCTTTCACCCCAGCGCTCCCGATCTACGCCAGCCCCATGCTTTTCACCGCAGCTTCTGGATCCAATTT
+
-8ACCC@AAF<FFCEFGA@E6CEFFGGGAEAEAAD@,++@BFC,,,CCF+@F@++@FGEE6,@FG>C+@@FDFGFGEC6F,C7@::?F,A,,9,CE5E9FF@B+,,9,CBE<,A?EFGGGFE9F,A,8A7FGF?AD,538,=D=FE,@8CEC++,@,:,@,A,@,,+6*@,3@,@@@>1=,<*****4*464?5***/**5++5+=+=C***0++5C7++*>75<>3:C*0+*)0),1*++0/C37/5:**0)0/)5(2<>B3))/8>C)*))*++0)9<2,4(((4*)1))1).*0)))-
@M03506:14:000000000-AKVR1:1:1101:9610:7170 2:N:0:28
TCGGACTACAGGGGTTTCTAATCCTGTTTGCTCCCCACGCCTTCGCGCCTCAGCGTCAATTCCAGGCCAGATGGCCGCCTTCGCCACTGGTGTTCTTCCCAATATCTACGAATTTCACCTCTACACTGGGAATTCCGCCATCCTCTCCTGGATTCAAGTGCAACAGTATCAAGCGCAATTCCCGGGTTGAGCCCGGGGCTGTCAGGCCTGACTTATTGCACCGCCCACGCGCCCTTGACGCCCAGTAACTCCGAACAACGCGCGCCCCACTCGTATCACCGGCGCTGCCGGCCCGATGTTA
+
CCCCCGGFGGGGGGGGGGGGFFFFGGGGGGGGGGGGGGGGGGGGFGGGE@EGGGGGGGGGGGGFGGGGGGFC<FFFDFGGGG?EGDGFGFFEFFFFGGGGFFGGFGGFGGGGGFGGEFFDFFAFCGGGC@<DFEE9AEG:FF8EC,@DGFD8DFFGG8>A9@>FDFG9DFD=DCCCEGGGFG6BECEEGDFFG**=E*?E*0<,,,,469CF?7,<7@=EGC)*/)):*1):7@)5(2958:D*9<:*+0<@))*)).12;))15*:>*)*08**;*)10((((47>)(7097(-))).))
@M03506:14:000000000-AKVR1:1:1101:15598:7176 2:N:0:28
TCGGACTACAAGGGTATCTAATCCTGTTTGCTCCCCACGCTTTCGCACCTCAGCGTCAATATGTGTCCAGTAAGTCGCCTTCGCCACTGGTGTTCTTCCGAATATCTACGAATTTCACCTCTACACTCGGAATTCCACTTACCTCTCCACAATTCTAGCGATGCAGTCTTAAAGGCAATTCCGGGGTTGAGCCCCGGGCTCTCACCTCTAACTTACAAAGCCGCCTACGTTCGCTTTACGCCCAGTAATTCCGAACAACGCTAGCCCCCTCCGTATTACCGCGGCTGCTGCCACGGAGTTA
+
CCCCCGGGGGGGGGGGGGGGGGGGGGGGGGGGGGGGGGGGGGGGGGGGGDGGGGGGGGGGGGGGGGGGGGGGGGGGGGGGGGGGGGGGGGGGGGGGGGGGGGGGGGGGGGGGGGGGGGGFGGGGGGGGGGGGGGGGGGGGGGGGG9FGGGGGGGGGGGGGEGGC=DEFDEGG=,98?GGEFFGGGDECEFGDGGGC>CE@GGGGGGGGFD+?F@FGGGF,;8:CGGFFGGF6<BB*6++3C2:3*31115<?FFGCC1CEDB:<F6A@C)9BB<=884BG06(2>FB:)9)3))(/0830)
@M03506:14:000000000-AKVR1:1:1101:17903:7181 2:N:0:28
TCGGACTACAAGGGTATCTAATCCTGTTTGCTCCCCACGCTTTCGCGCCTCAGCGTCAATGTCGGTCCAGATAGCCGCCTTCGCCACCGGTGTTCTTCCCAATATCTACGAATTTCACCTCTACACTGGGAATTCCGCTATCCTCTCCCGAATTCAAGCAATCCAGTATCAAATGCAGTCCCCAGGTTAAGCCCAGGACTTTCACATCTGACTCGGATCGCCGCCTACGCGCCCTTTACGCCCAGTAATTCTGAACAACGCTCGCCCCCTTCGTATTACCGCTGCGGCGTGCACGAATTTA
+
CCCCCGGGG-CFGGGGGGGGGGGGGFGGGGGGGGGGGGGGGGGGGGGGGGGGGGGGGGGGGGGGGGGGGGGGGGGGGGGGGGGGGGGGGGGGGGGGGGGGGGGGGGGGGGGFGGGGGGFGGG<FGGGG8FCFGGGGGGCGEFGGGGGGGDGGGGGGGGGGGFFGGGGAFGGGGGCGGGGFFGGFD+5@EAACFFCGGGGGGFGGGCFFGF78:8>*;96EDGGGGGFF5DDGD3;54+;58CC5FG+*<:E***0>08C*).55):85C)9<)9**0)9<:0;161(7()(().3>).(.)
@M03506:14:000000000-AKVR1:1:1101:4158:7184 2:N:0:28
TCGGACTACAAGGGTATCTAATCCTGTTTGCTCCCCACGCTTTCGCACCTCAGCGTCAATACCAGTCCAGTGAGCCGCCTTCGCCACTGGTGTTCTTCCGAATATCTACGAATTTCACCTCTACACTCGGAATTCCACTCACCTCTCCTGGATTCAAGCGATGCAGTCTTAAAGGCTATTCTGGCGTTGAGCTCCAGGCTTTCACCCCTAACTTACAAAGCCGCCTACGTTCGCTTTCAGCCAAGTAATTCCGAATAACGCTAGCCCCCCCGGTATTCCCTCGTCCCCTGGCACGGAGTCA
+
CCCCCGGGGGGGGGGGGGGGEFGGGGGGGGGFGGGDG@FDGGGGGGGGGGGGGGGGGGGGGGFGGGGGFGGGGGGGGGGG7FDGFFGGGGEFGGGGCFGGGGGGGGGGGFGFGGGGGGGGGGGGGGGGGGFBFFGFGGFGEGGGG9BFGF8DB=8EFGGGEGE>D=>88=;CFGFGCG?:FCGG8CCC@7,DBD63:C3A40,;EA,@CDGCGF?FGF>,*7*?4?)/CG)A/)5:=C+1+;***2<+=+>+).**8;C5A3B3*0;>E.)))1/;:)*9).3((((..8(4)3()))(()
@M03506:14:000000000-AKVR1:1:1101:7448:7199 2:N:0:28
TCGGACTACAAGGGTTTCTAATCCTGTTTGCTACCCACGCTTTCGTGTCTCAGCGTCAGAAGTGGTCCAGTAAGCTGTCTACACCACAGGTGTTCCTCCTGATATCTACGCATTTCACCGCTACACCAGGAATTCCGCTTACCTCTCCCACCCTCTAGCATTCTAGTTTCCGCTGCACCCTCCCAGCTAAGTCGGGCATTTCACAACAAACTTGGAAACACGCCCACACACCCTTTCAGCCCCGCAATTCCTGATCACCCCCGCTCCTTCCTACCTTCCGCCGTCCCGTGCACCTAGTACC
+
C<CC8C+@<C@ECGFGGGCFAEFFGGGGGFGG<FEE,@F7FGGFCGGFC<AFEFEEGDDA6,CC9CFFGGDFGGGGGGFFFF9FGGFG<,C,CCF,CFFFF,:FFB<,EF>,@C,CEEF:C:74EGCCG7B<FCEGFC+@:@@=@@E@DEE86DE8D8EDEDGGFDED,,6+=+63@=AE++63,,,27,>@C6>3+@,2,5,@7EEF7?>*2+2,+*/,/9;***085?B5?46*6++53=*))2=)0+>1+++2;(01)))/)1//+****2*++,0*((,(((()(0((*(,2*9)).
@M03506:14:000000000-AKVR1:1:1101:14284:7205 2:N:0:28
TCGGACTACAAGGGTATCTAATCCCGTTCGCTCCCCTAGCTTTCGCGCCTCAGCGTCAGTGTCGGCCCAGCAACCCGCCTTCGCCGCAGGTGTTCCTCTTGATATCTACGCATTTCACCGCTACACCAAGAATTCCAGCTGCCCCTTCCGCACTCTAGCCCCGCAGTATCAGTTGACCTTTCCGAGTTAAGCTCGGAGATTTCACAACTGACTTGCGGTTGCCCCCTACGAGCCCCTTCCGCCCAGTACTTCCGGCCCACGCCCCCACCCTACGTATTCCCCGCGCTCCTGGCACGGAGTT
+
CCCCCGGGGGGGGGGGGGGGGGGGGGGGGGGGGGGGGDFGGGGGGGGGGEGGFGGGGGGFGGGGGGGGGGGGGGGGGGGDEGDEGGGGGGGGFGGGGFGGGGFGGGCFGGGCFFFGFGGGGDGGGGGGFFGGGGGGGGGCFFGGGGCFGGGEG>FCGDEGGGGGCEE97@3DDA>EAFGD;FGGE>DEF;;CCFEC:7?E9+9,>?9CFG*;+;7C)7.*2>*+2:8.:*)*7)0*,9)8*C//**+99<EF*)1))-*:5B))/:/<EE38@*2+3(*<<1(,162)3?0(.(5*.)(,(
@M03506:14:000000000-AKVR1:1:1101:5609:7206 2:N:0:28
TCGGACTACCAGGGTATCTAATCCTGTTTGCTCCCCACGCTGTCGCGCATCAGTGTCAGCATTACCCCAGCAGACCGCCTTCGCCACCGGTGTTCTTCCGGATCTCTACGCATTCCACCGCTACACCCGGAATTCCATCTGCCTCTAGTAAGCTCAAGCCCGAGAGTATCCACGGCCGACCCGGCGTTGAGCGCCGGGCTTTCACCGCAGACTTCCACAGGCCACCTACGCGCCCCTTACGCCCAGTGATTCCGGCCAACGCCCGCACCCTCCGTATTCCCGCGGTTGCTGGCCCGGAGTT
+
CCCCCGGGGGGGGGGGFFGGGGGGGGGGGGGGGGGEGGGGGGGGGGGGGDGGGGGGGGGGGGGGGGGGGGGGFFGGGGGCGGGGGGGGGGGGGGGGGGGGGDEGGGFGGFGGGGGGGGGGGEGGGGGGGDGG?FGGGGGGGGGGGGCCFGFDGFFGGGFGGGGEGGGGAGCFGGGGGC5EEG58=EGDE8CCEGGGGD=*;4F?GFGGGGDF6>C+::FF**>=3D:FF*55C55)45?C**73**3/<C+9F4C)/39=33)99?*0*897DD***(*2.(47((().*.3@42/5)44(
@M03506:14:000000000-AKVR1:1:1101:16830:7208 2:N:0:28
TCGGACTACAAGGGTATCTAATCCCGTTTGCTCCCCTGGCCTTCGTGCCTCAGCGTCAGGAACTGTCCAGAGACCCGCCTTCGCCACTGGTCTTCCTTACGATATCTACGCATTTCACCGCTACACCGTAAATTCCAGTCTCCTCTCCAGTCCTCAAGCACGGCAGTATCGAATGCAGTTTCGGAGTTAAGCTCCGAGATTTCACACCCGACTTACCGCGCCGCCTACGCACCCTTTACGCCCACTGAATCCGAACAACGCTTCAGACCTCTGTATTACCCCGGCTGCTGGCACAGAGCTC
+
CCCCCGGGG9FGGGGGGGGGGGGGGEGGGGGGGGGFGGFGGGGGGGGGGFGGGGGGGGGGGGGGGGGGGGGGGGGGGGGGGGGGGGGGGGGGGGGGGFEFGGGGGGGGGGGGEFFGGGGGGGGGGGGGGGFDFGGGGGGGCEEGFDGGGGGGGGGGGGFGGCEEDE@;DEEG?F8EFGG7FF>>>EGGGCCE9<D?5CEEFGGGCFEC>C4C7D??FGF=<G5EC5AF5):CDBFD;7A/8C)7*:+6+2<:8)97/8FE:))*23<<8/00):22<)/<(-((-((80?(:7<05<)(.)
@M03506:14:000000000-AKVR1:1:1101:15486:7216 2:N:0:28
TCGGACTACCAGGGTATCTAATCCTGTTTGATCCCCGCACTTTCGTGTTTCAGTGTCAGTAATGGTTTGGCGGACTGCCTTCGCGATCGGTGTTCTATGACATATCTAAGCATTTCACCGCTACATGACATATTCCGCTCACCTCCACAATATTCAAGACAGATAGTATCAACGGCAGTTTCCAAGTTAAGCTTGGAGATTTCACCACTGACTTACCTGCCCTCCTACGCACCCTTTAAACCCAGTGAATCCGGCTAACGCCTGCACTCTCCATATTACCGAGGCCGCTGGCACGTAGGTT
+
CCCCCGGGGGGFGGGGGGGGGGGGGGGGGGGGGGGGGGGGGGGGGGGGGGGGGGGCFFGGGGGGGGGGGGGGGGGGGGGGGGEGGGGGGGGFGGGGGGGGGGGGAFGGGGGGGGGGGFGGGGGGGGGGGGGGGGGFGG>CGGGFGGGGGGGFGGGGGFGF8?DFCAFGGGFGGG>ECEGFFFGGFGFFFD,9D<CG67EGDF7,>,=5<?CFFGG?78BF8DFG4;AFCC)=5555)+3>70>**=+;:+59)5)/834*))0/*;A*<*7;**0++)1<((-(((,77)(-))(*))(6)
@M03506:14:000000000-AKVR1:1:1101:25268:7217 2:N:0:28
TCGGACTACACGGGTATCTAATCCTGTTCGCTCCCCACGCTTTCGCGTCTCAGCGTCAGTACCGTCCCAGAGAGCTGCCTTCGCCGTTGGTGTTCTTCCTGATATCTGCGCATTTCACCGCTACACCAGGAATTCCACTCTCCTCTTCCGGACGCTAGCCACACGGTTTCCGACGACGTCTGGAAGTTGAGCCTCCCGTTTTCACAACGGCCTCGTTGTGCCGCCTACACGCGCTTTACGCCCAGTTAAACCGGACAACGCTTGCCCCCTACGTATTACCGCTGCTGCGGGCCCGTAGTGC
+
@C@CCGGGGGFGGGCFFGGGGGGGFGGGGGGGGGGGGD:FCFGGEFE@F@FGDCECGDGGFFFEGGGGFCFGGEC9,CCC9FFGEGE:CF=DECGGGG<?F9FGFGGGGGGG7+5CFFEFFCGCFGFGGG?<DDGC,CFGGG=>DFGGDC7+>68+>>C,,9D+*3@GEFBF*@8*CEEGEE,,,,5=CC,,?085578=CC9+7CE5/7))**/3**)20*)*955)+*0*))0*(28**297*++03+3..<<554<*7555/+<3:)17)0+30)/<(444;?0=()-()-(/.)(()
@M03506:14:000000000-AKVR1:1:1101:15242:7221 2:N:0:28
TCGGACTACAAGGGTTTCTAATCCTGTTTGCTCCCCACGCTTTCGCACCTCAGCGTCAATACCAGTCCAGTGAGCCGCCTTCGCCACTGGTGTTCTTCCGAATATCTACGAATTTCACCTCTACACTCGGAATTCCACTCACCTCTCCTGGATTCAAGCGATGCCGTCTCAAACGCATTTCCGTAGTTGAGCTCCGGGCTTTCACCTCTAACTTACACAGCCGCCTACGTGCGCTTTACGCCCACTAATTCCGAACAACGCCAGCCCCCCCCCTATTACCTCGGCTGCATGCACGGCGTTC
+
B@C,8@+C<EG<<BCFGAA<C@CCEFGGCFCD<<F@EF@:@FFG@C@::@<FGGE:@:,<<@E96C<@<,999EFG+8C,BFGGF7=E<E6,68EDEEGD@C=D?FFDFF+,=+5E9FF,E@,AFF,E<+4CF,AFGG;AEFF9@,>DD88=,2@,@=F+>1BC,633D8>F9,6B++4;EEG,,+@,3=D73@DC>5:>19>:2A9AA*+:9+,>+**,/*/::5?4*2)=5:5<0CF*3*85**+0C+3/))115(C*))))//2;*09B))2+2)1?)5224(3<(*.4*),).7(((
@M03506:14:000000000-AKVR1:1:1101:10626:7236 2:N:0:28
TCGGACTACAAAGGTATCTAATCCCGTTCGCTCCCCTAGCTTTCGCGCTTCGGCGTCAGTGTCGGCCCAGCAACCCGCCTTCGCCGCAGGTGTTCCTCTCGATATCTACGCATTTCACCGCTACACCGAGAATTCCAGTTGCCCCTTCCGCACTCTAGCCAAACAGTATCACTTGACCGTTCCGAGTTAACCCCGGAGATTGCACCAGTGACTTGTTTGGCCGCCTACGCGCCCTTTACGCCTCGTAAACCCGAACAACGCGTGTCCCCCCCTCTCTTCCGCGGCTGCTCGCGCTTGCGTG
+
<CCCCGFGGGGGGGGGGGGGGGGGGGGGGGGEGGGGGGGGGGGGGGGGGGGGGGGGGGGGGGGGGGGGGGGFGGFEGDFEFG<FG7F:FGGGGGGE?FBFGCF<FFFGCGG7FFFGGGFGGGGGGGGGDBF@FFGGGD@;=DFBFBDEF7ECGGFGEE9@,;,*@DC;>D,@<7,974:C>D6:*:@*,4,BEECE5==?E*>;@66:30;CF+AF7;8*2;757C))*7)5)7554*8//C***1*)/+;8.757C7F*0)0)/*+1;@GB)5*23-9<0(((,-4.,*(()-(*)0(,(
@M03506:14:000000000-AKVR1:1:1101:17110:7247 2:N:0:28
TCGGACTACAAGGGTATCTAATCCCGTTTGCTCCCCACGCTTTCGCGCCTCAGCGTCAGGAAATGCCCAGAGACCCGCCTTCGCCACCGGTGTTCCTCCCGATCTCTACACATTTCACCGCTACACCGGGAATTCCAGTCTCCTCTGCATCCCTCAAGAACGGCAGTATCAGCCGACGTTTCTCGGTTGAGCCGAGAGATTTCACGACTGACTTTCCATCCCGCCTACGCGCCCTTTACGCCCAGTGACCCCGAGCAACGCCTGCGCGCTCTGTCTCACCGCGGCTGCAGTCTCTGCGCTC
+
CCCCCGGGGCFGFCGGFFGGGGGFGCFGGGFCFGGGGGGGGGGGGGGGGGGGGGGGGE:EFGGGEFFGGGGGGGGGGDEGFGGGGGGFGGGGCFGGEFEG@C@FGGGGGGGGGGGGGGGGEGGGGGGGEDGGGGFCDECFGFFFFEFCF=FFGGGD?DCFGGGEGGGG,@;,DEGGGG;DD?:BCFE*:,,?C8*/3:*+++5>;*/755<D+7++;C6:4**:C<5?5)<EGEF*57@;CG)1*+0*++2)))/9/(*/)))15*:)2)134*<<+)8=((-(,-,7(06:*))**)-((
@M03506:14:000000000-AKVR1:1:1101:5161:7252 2:N:0:28
TCGGACTACAAGGGTTTCTAATCCTGTTTGCTCCCCACGCTTTCGCACCTCAGCGTCAATATGTGTCCAGTGAGTCGCCTTCGCCACTGGTGTTCTTCCGAATATCTACGAATTTCACCTCTACACTCGGAATTCCACTCACCTCTCCACAATTCTAGCGATGCAGTCTTAAAGGCAATTCCGGAGTTGAGCCCCGGGCTTTCACCTCTAACTTACAAAGCCGCCTACGTGCGCTTTACGCCCAGTAATTCCGAACAACCCTAGCCCCCCCCGTATTACCCCGGCTGCTGGCACGGAGGTT
+
CCCCCGGGGGGGGGGGGGGGGFGGGGGGGGGGGGGGGGGGGGGGGGGGGFGGGGGGGGGGGGGGGGGGGGGGGGGGGGGGGGGGGGGGGGGGGGGGGGGGGGGGGGGGGFGGGGGGGGGGGGGGGGFGGGDGGGEAFGGGGGGGGGGGGGGGGGFGGGGG>DCGGGGGGGGFFFB?FGFGGCCGDGGCCF78BF:CDGGG,;;@DECECFFGGGGGGGF8C6)5?C?F*0.=:BDGDFF*3/CCC+++=ECCA>*9D(**..79D8C>:)1>)**23)/0.,2469B5.<(()46).)(,(
@M03506:14:000000000-AKVR1:1:1101:7901:7252 2:N:0:28
TCGGACTACAAGGGTATCTAATCCCGTTTGCTCCCCTGGCTTTCGCTCCTCAGCGTCAGATTTGGTCCAGGATGCCGCCTTCGCCACCGGTGTTCCTCCAGATATCTACGCATTTCACCGCTACACCTGGAATTCCGCATCCCTCTCCCAACCTCAGGCCATCCAGTATCAGACGCAGTTCCCCGGTTAAGCCGAGGGATTTCACGTCTGACTTAGTTGGCCGCCTACGAGCCCTTTACGCCCAGTAATCCCGAACAACGCTTGCCCCCCCCGACTTCCCCCGGCTGCTGGCCCGGAGTTT
+
CCCCCGGGGGGGGGGGGGGGGGGGGGGGGGGGGGGGGGGGGGGGGGGGGGGGGGGGGGGGGGGGGGGGFGGGGGGGGGGGGGGGGGGGGGGGGGGGGGGGGGGGFGGGGGGGGGGGGGFGG7@EEGGGGGGGGGGGFFEDGEFE@BFGGG8EECGGGGGGFGGGFGFF:EFGGGGGGEEGGGGCEGGGDFCGGGDCEG=FG=CE?,0CFG+CC@7;F+;6>FDGG*585C>C<3)>:*9=EE3*1<+6E+<63@D<D,9*5..576E@GECB3)/2/)9C0(((3(73))(()47).)(..
@M03506:14:000000000-AKVR1:1:1101:10243:7277 2:N:0:28
TCGGACTACAAGGGTATCTAATCCTGTTTGCTCCCCACGCTTTCGCGTCTCAGCGTCAGCCACCGTCCAGAAGGCCGCCTTCGCCGCTGGTATTCCTCCCGATATCTACGGATTTCACCCCTACACCGGGAATTCTGCCTTCCTCTCCGGGACTCTAGCCAGGCAGTTTCAGATGCAATTCCGGGGTTGGGCCCCGGGCTTTCACAACCGACTTGCCAAGCCGCCTACACGCGCTTTACGCCCAATGATTCCGAACAACGCTGGCACCCCCCGTATTACCGCGGCTGCTGACACAGAGTTA
+
CCCCCGGGGGGGGGGGGGGGGGGGGGGGGGGGGGGGGGGGGGGGGGGGGEGGGGGGGGGGGGGGGGGGGGGGGGGGGGGGGGGGGGGGGGGGGGGGGGGGGGGGGGGGGGGGGGGGGGGGGGGGGGGGGGGGGGGGGGGGGGGGGGGGGGGGEGGGGGGGDGGGFDDFGGFCGGFGF9<EFFGG>EGEEGGCFGCEEGG5CGF+>CFEGGDGD5CGC7?59DGEC<;5ACF=/505<CFDGGDG3:8?FFG@))9))(*/5>))3*A@E)>@BDC6C4FF07>(42().6)44809/)-:-
@M03506:14:000000000-AKVR1:1:1101:16317:7303 2:N:0:28
TCGGACTACCGGGGTTTCTAATCCTGTTTGCTCCCCACGCTTTCGTGCATGAGCGTCAGTGTTGGCCCAGAAGGCTGCCTTCGCCATCGGTGTTCCTCCACATCTCTACGCATTTCACCGCTACACGTGGAATTCCACCTTCCTCTGCCACACTCCAGCCACGTAGTTTCGAGCGCAATTCCCAAGTTAAGCTCGGGGATTTCACACTCGACTTGCTCGGCCGCCTGCGCCCACTTTACGCCCAGTAATTCCCATTAACGCTCGCCCCCTACGTATTACCGCGCCTGCTGCCACGTAGTTA
+
CCCCCGGFGGGGGGGGGGGDGGGGGGGGGGGGGGGGGGGGGGGGGGGGGGGGGGGGGGGGGGGGFGGGGGFGGGGGGGGGGGGGGCGGGGG7FGGGGGGGGGGGGGGGG@FFGGFGGGGDGGDGFGGGCFE9AFDF<FGGGGGGGGGGGGGGGCGDF?FGEE>F,@EFE7+@:CEEEECEGFGG,@;,E,?DFGEDGGCGGFFGGGFCCCFDGDCG++0:CD5C9*=FE<)2*0>*8>B5:>C37<E40+2**/:::A7:@5BCG*;8:>9<59978.=C?0>162(8(/)(),(*)),-)
@M03506:14:000000000-AKVR1:1:1101:8946:7305 2:N:0:28
TCGGACTACAAGGGTATCTAATCCTGTTCGCTCCCCACGCTTTCGTGCCTCAGCGTCAGTTACAGCCTAGTTAGCTGCCTACGCAATCGGTGTTCTTGATTGTATCTATGCATTTCACCGCTACACAATCAATTCCGCCAACCTCGTCTGTACTCAAGCCCGCCAGTATCAATGGCAGTTCTCCAGTTGAGCTGGAGGCTTTCACCACTGACTTAACGGGCCGCCTACGAACCCTTTAAACCCAATAAATCCGGACAACGCCTGCCCCCCCCGTATTCTCGCGCCCGCTGGCACGGCATTT
+
CCCCCGGGFGGFGGGGGFGFCGGGEFFGGGGGGGGGGGDGGGGGDF8FGEFF?F+CFGDGGGGGGGGGGGGGGGFFFGGGGGGGGGGGGGGGGGGGGFGGGGGGCFGGEGGGFGGGGGGDGEGGCFGFGGGGGFCG8FGDCGC6=>DEFGG;,=DFCFGGG?EGEEGGGG,FFACFE8CFG77EFGGGGFFEE6?@@C>FGC97E99977DF9@>EG7?>DDGGD5B5>*)1):;C;77@+79<>C+=++9;A>>DD2D:@)79F8*)2)/).11*:)*0(3((((()()-1<2(15),-)
@M03506:14:000000000-AKVR1:1:1101:21520:7310 2:N:0:28
TCGGACTACAAGGGTATCTAATCCTGTTCGCTCCCCACGCTTTCGCTCCTCAGCGTCAGTTCCGGCCCAGAGTGCCGCCTTCGCCACTGGTGTTCCTCCCGATATCTGCGCATTTCACCGCTACACCGGGAATTCCAGTCTCCTCTGCAACCCTCAAGAACAGCAGTATCGATCGACGTTCTTCGGTTGAGCCGAAGGATTTCACGACCGACTTGCCATCCCGCCTACGCGCCCTTTACGCCCAATGCATCCGAACAACGTCTGCGACCTCCGTATTACCGCGGCCGCTGGCCCAGCGCTA
+
CCCCCGGFGFDFFGFGGGGGFGGGGGGGGGGGGGGGGGGGGGGGEGGGGGGGFGGGGGGGGGGGGFGGGGFGGGGGGGG7FGEGGGGGGGEFGGGGFGGG@BFCGFFFFEGEFGCGGGGGG+CFGGGG>F:=FGGGGGGF,EGGGGGGDFF?C;EFCFCGGGGGGGGGCGEF:FE:C54*>FC;8>CEE787<EG*?==FGFC?CFGECC)8C5C?<**+99CGCC37573EGB)*)2=CCGGC<C8)3+395)1>)(9*))87DC/8:<F))1*20)9719((-(4>03(4.,,*))(-(
@M03506:14:000000000-AKVR1:1:1101:14497:7312 2:N:0:28
TCGGACTACTGGGGTATCTAATCCTGTTTGATCCCCACGCTTTCGCGCCTCAGCGTCAATGTCGGTCCAGTTGGCCGCCTTCGCCACGGGTGTTCTTCCCAATCTCTACGAATTTCACCTCTACACTGGGAATTCCCCCAACCTCTACCGAATTCAAGCAAGGCAGTCTTGAATGCAATTCCAGGGTTGAGCCCTGGGCTTTCACATCCAACTTGCCAAGCCGCCTACCCGCCCTTTACGCCCCGTAAATCCGAACCACCCTTGCCTCCCCCCGTTTCCCGCCGCTGCTGCGCCGGAGTGT
+
CCCCCGGGGGGGGGGGGGGGGGGGGGGGGGGGGGGGGGGGGGGGGGGGGGGGGGGGGGGGGGGGGGGGGGGGFGGGGGGGGGGGGC7FEEFFGGGGGGG?FDGGGGEFFFDEEGGGFGG9E?FGGGGG8FFE=FF9,A>:FEG@=,@BDCEDEFDF9=DFGG?FC8FGDFCBFGGGGGGFG,,,@>DF?F@D88CE>E5,=DGC:,<?80?46CC7C>A,/57CDC85*98C)).73@:/*:<)9:?)*0<?>)11)27*))07*<+0/7<0)1*0<)*2,((((,())))()(,)))-()
@M03506:14:000000000-AKVR1:1:1101:4795:7320 2:N:0:28
TCGGACTACTGGGGTATCTAATCCTGTTTGCTCCCCACGCTTTCGCGCCTCAGCGTCAATATCTGTCCAGATCGCCGCCTTCGCCACTGGTGTTCCTCCCGATATCTACGAATTTCACCTCTACACCGGGAATTCCGCGATCCTCTCCAGTATTCAAGTCCAGCAGTTTCGAATGCACTTCCTCGGTTAAGCCGAGGGCTTTCACACCCGACATACTGAACCGCCTACGTGCGCTTTACGCCCAATGATTCCGCGCAACGTTTCCACCCTCCGTATTACCCCGGCTGCTGGCCCGGCGTTT
+
CCCCCGGGGGGGGGGGGGGGGGGGGGGGGGGGGGGGGGGGGGGGGGGGGGGGGGGGGGGGGGGGGGGGGGGGGGGGGGGGGGGGGGG@FGGFGGGGGGGGGGGGGGFFGGGGGFGGGGGFGGGGGGGGGG@FGGGGGGGGGGGEE9,DDCGDFFGGGGGGGGGGGG3DFFEFCC?FGGGGGC:DEDGEEFGGGDGG=GGGGGGGGGG5EDDGD:EEGGF?FDDGG<DFG<):C>@D(CFGGGD*CFE4+00973)1)-9*)).**+<5C)>B79:8?)/<((-42((0,)(,)4(>))(4(
@M03506:14:000000000-AKVR1:1:1101:11134:7330 2:N:0:28
TCGGACTACTGGGGTATCTAATCCTGTTTGCTCCCCACGCTTTCGTGCCTCAGCGTCAGTATCAGGCCAGTGAGCCGCCTTCGCCACTGGTGTTCTTGCGAATATCTACGAATTTCACCTCTACACTCGCAGTTCCACTCACCTCCCCCGAACTCAAGATCTTCAGTATCAAAGGCAGTTCTGGAGTTGATCTCCAGGGTTTCACCCCTGACTTAAAGACCCGCCTACGCACCCTTTACGCCCAGTGATTCCGAGCAACGCTAGCCCCCTTCGTATGACCGCGGCCGCTGGCACGAAGTTA
+
CCCCCGGGGGGGFGGGGGGGGGGGGEFGGGGGGGGGGGGGGGGGGGGGGGGGGGGGGGGGGGGGGGGGGGGGGGGGGGGGGGGGGGGGGGGGFGGGGGGGGGGGGGGGGGGGGFGGGGFEFGFFGGEGGGGGFGGGGGEFGGGGGGGDGEGCEGGGGGAFFGGFGGEGFFGGGCEEFDGFFCFCGGGGGG,5;DFGGC8@DDGCFCFGFGC9C@?FG@A6*?DGCGFFGC)CCEFF@FF8*7>5CFG+<21;6A3CD00*0)55<GGDG>FFFFC;*)/<4961((-03)-35<(9)5,<)
@M03506:14:000000000-AKVR1:1:1101:25801:7345 2:N:0:28
TCGGACTACCAGGGTTTCTAATCCCGTTTGCTCCCCTGGCCTTCGTGTCTCAGTGTCAGGAACTGCCCAGCAGACCGCCTTCGCCACCGGTCTTCCTCCGGATCTCTACGCATTCCACCGCTACACCCGGAACTCCGTCTGCCTCTACAGCCCTCGAGTTTGACCGTCGGCACGGCAGATCCGGGGTTGGGCCCCGGACTTTCACCACCCCCTTACCAACCCACCTACGCCCCCCGTCGCCCCAGTCGTCCCCGACAACTCTCCTACCCCCCTACTGCCCGCGGCTGCTGGCCCTGCGTTC
+
CCCCCGGGGGGCFDGGGGGGGGGGGGGGGGGGGGGGGG8EFGGG8CFFGFGGGGGC<CCD<FCEC9FEG8FFFFGF77@@@F<BCFGFG7@FGFFGGFG7@,C7<FGGC?7@FB<FGGG7CFGG9FGCCE+:+?;F+6A3FFGCD,,@,88=+,@@B+,+,5,3,4+4+*5:E8****4<DFG5:EE5=**;CCCE*/3*525+<<6C*9CDG4@+9F?551/*97@@*1):>5.)-*)*2*9>C++)2*/))))))(*+0*)0*3<4EFG>)**32-)*(((40(,0,),,)-(*0)-4(
@M03506:14:000000000-AKVR1:1:1101:21422:7349 2:N:0:28
TCGGACTACAAGGGTATCTAATCCTGTTTGCTCCCCTAGCTTTCGCGCCTCAGCGTCAGTTGTGGTCCAGTGCGCCGCTTTCGCCACAGGTGTTCCTCCCGATATCTACGCATTTCACCGCTACACCGGGAATTCCACGCACCTCTCCCACACTCCAGCACGGCAGTTTCCCCTGACCGCCCCGAGTTGAGCCCGGAGATTTCACCGGAGACTTACCTCACCGCCTCCGCGCCCTTTACGCCCCCTATTTCCGCACAACCCTCGCCCCCCCTGTCTTACCGCGGCCTCCGGCACACTGTTC
+
CCCC?FGDGGGGFGFGGGGGCGGGGGGGGGGGGGGGGEFGGGGGCGGGGGGGGGGGGGGGGFGG7FGGGCG@FFGGGGGGGGGGGFGE=FFFFFGGGGGGGDG:FFFCFGGDCCFGGGACG7FEFGGGDGGG8DDFFGGGDGE,DFD8D,D+C:E,,,6<CCDECEBD,@@FCCD?FCEG*;C=/44:9,,6BCBE5//63@?+<+2:=35D+:2<C*6+19DG<*75**0>C>>C4*8*;C)))/*)+0:@@))7/(9*75FDD5;B=)>5)2+2+)1+(-,(3-45()(2)-(*)*.).
@M03506:14:000000000-AKVR1:1:1101:13841:7354 2:N:0:28
TCGGACTACCGGGGTTTCTAATCCTGTTCGCTCCCCACGCTTTCGCGTCTCAGCGTCAGTACCGTACTAGAGAGCCGCCTTAGCCACGGGTGTTCTTCCTGATATCTGCGCATTTCACCGCTACACCAGGAATTCCACTCTCCTCTTCCGGACTCTAGCTGGATGGTTTCCATCGGCGTCTCGAGGTTGAGCCTCGAGTTTTCACAACGGACCTACCCAGCCGCCTACACGCTCTTTACGCCCAATAAATCCGGACAACGCTTGCCCCCTACGTATTACCGCGGCTGCAGGCTCGTAGTTC
+
CCCCCGGGGGGGGGGGGGGGGGGGGGGGGGGGGGGGGGGGGGGGGGGGGGGGGGGGGGGGGGGGGGGGGGGGGGGGGGGGGGGGGGGGGGGGGGGGGGGGGGGGFGGGGGGGGGGGGGGGGGGGGGGGGGGFGGGGGGGGEEGGGGGGGGGGGGGGGGEGGGGGGGGFGGGGGGGGGGEGCDF<CEGGFFFFG@FGGCAEGCFGGF?EEGDDGGGFGGFGGC<EGG@4<FE=58:FA7@EEGD<CF8FG?9<BBDGDBGGF>@FFGGFGFGF59EE<<BC1>B9>>B3(/,7)46C)0-4)
@M03506:14:000000000-AKVR1:1:1101:6341:7375 2:N:0:28
TCGGACTACAGGGGTATCTAATCCTGTTTGCTCCCCACGCTTTCGCACCTCAGCGTCAGTACCGGGCCAGTGAGCCGCCTTCGCCACTGGTGTTCTTCCGGATATCTACGCATTTCACCGCTACACCTGGAATTCCGCATCCCTCTCCCGAACTCAAGCCATCCAGTATCAGACGCAGTTCCCCGGTTAAGCCGAGGGATTTCACGTCTGACTTAGTTGGCCACCTACGAGCCCTTTACGCCCCGTAATTCCGAACAACGCTAGCCCCCCCCGTCTTACCCCCGCTGCTGGCCGGGCGTTT
+
CCCCCGGGGGGGGGGGGGGGGGGGGGGGGGGGGGGGGGGGGGGGGGGGGEGGGGGGGGGGGGGGGGGGGGGGGGGGGGGGGGDGGGGGGGGGGGGGGGGGGGGGGGGGGGGGGGGGGGGGGGGGGGGGGGCGGGGGGGGGGGGFGGGGGE7CEFGFGFFFGEFFFFGDCG9@965CEEGGGGGGGGGGG9;FGEEEEG*::>FCG5CC6*+:0C79CF=EF4>GGGFF=*3C<5<*4*9=EG:7D:*0C++0)8*))4C*7))9<FFDG)95)>***)1<(((-((45,972)(-)).(-(
@M03506:14:000000000-AKVR1:1:1101:23326:7384 2:N:0:28
TCGGACTACAGGGGTTTCTAATCCTGTTCGCTCCCCACGCTTTCGCTCCTCAGCGTCAGTAATGGCCCAGGGATCCGCCTTCGCCACCGGTGTTCCTCCTGATATCTCCGCATTTCACCGCTACACCAGGAATTCCGATCTCCCCTACCACACTCTAGTCTGCCCGTATCGAATGCAGACCCGGGGTTAAGCCCCGGGCTTTCACAGCCCACTCGACACACCGCCTACGACCCTTTTACGCCCATTAATCCCTGACCACCCGCGCCCCCCACGATTACCCTGCGAGCCTGGCAGTTCCTTT
+
CCCCCGGCDFFGDDBCFFFE,EDEF@FGDEF@FGGD@FGGGGGGGGFF@CDGGE+CC@@C@EGA9FFGGGFC7F<,6<FCE=EFGGC8FDGCB=FD,AFFD9FGGFC,C:F@FG99FGC?B:FFGGG7E:<,,:FFG+:FDD9FDF+@CFFGGFF9EAGAFG9<CGG+@D@<,@D;9E7@5,@*=*;*1,2?F8CE=7=*/*>+>++12**20;=C<D)*:73577)8**011.59)09*/*11*++*3++/0)77*4**)).))2/0859))1***)*3)((((((0()(.)(.***)..
@M03506:14:000000000-AKVR1:1:1101:16765:7386 2:N:0:28
TCGGACTACCAGGGTATCTAATCCTGTTTGCTCCCCACGCTTTCGTGCCTCAGCGTCAGTATCGGGCCAGTGAGCCGCCTTCGCCACTGGTGTTCTTGCGAATATCTACGAATTTCACCTCTACACTCGCAGTTCTACTCACCTCTCCCGAACTCAAGATCCTCAGTATCAAAGGCAGTTCTGGAGTTGAGCTCCAGGATTTCACTCCTGACTTAAAGACCCGCCTACGCACCCTTTACGCCCAGCGATTCCGAGCAACGCTAGCCCCCTCCGTATTACCGCGGCCGCTGGCACGACGTTG
+
CCCCCGGGGFGGGGGGGGFGGGGGGEGGGGGGFFFGGGGGGGGGGGGGGEGFGGGGGGGGGGGGGCCGGGGGEGGGGGGGGGGGGEGGGGFFGGGGGCGCGGGFFGGDGGCFFFAEABFFGCFGGCB@BFE@?EFECEGGFCFGFFGGGCCCCFEFGFGDAFGGGGGFGGGGC9DCFGGGGGGGFGGFFCFGCFG6FG>6EFF::,=CF4@FGFFFGG6;7?DCC4DA5DAGG:5*5C:8CE)*/*/8:1>FA355)27*..0/9FDBGE*<>728+6=+-19(1(3)()(()5(*)593(
@M03506:14:000000000-AKVR1:1:1101:10377:7400 2:N:0:28
TCGGACTACAAGGGTATCTAATCCTGTTTGCTCCCCACGCTTTCGCACCTCAGCGTCAATACCAGTCCAGTGAGCCGCCTTCGCCACTGGTGTTCTTCCGAATATCTACGAATTTCACCTCTACACTCGGAATTCCACTCACCTCTCCACAATTCTAGCGATGCAGTCTTAAAGGCAATTCCGGAGTTGAGCTCCGGGCTTTCACCTCTAACTTACAAAGCCGCCTACGTGCGCTTTACGCCCAGTAATTCCGAACAACGCTAGCCCCCTCCGTATTACCGCGGCTGCTGTCACGGCGTCA
+
CCCCCGGGGGGGGGGFFFGGGAFGGFFGGGGGFGFCEFGGG7FEGGGGGFGGGGCCCCEEFFFDEFGGGGGGGGGGEGGCF<DFGGGGGGGFGEFGGGGGGGEFGGGGGGE88FFCFGFGGGGGFFGFFECGCFGGGG,AFFGFE?EFGGGFFGGGFEGGCGGGGG9DGCFG8D=?D=?FFCECCGEGGGFGGCF5C5EG8;<EFFCEGFFFGGCEG+*;DC<E4*?AGG6FGAAD?GFE5C<C*+>+@EG6;87DC:7*.5>/7;8)?3*839=8+)*3(4312(15:F.4*.8D))--(
@M03506:14:000000000-AKVR1:1:1101:17630:7408 2:N:0:28
TCGGACTACCAGGGTATCTAATCCTGTTTGCTCCCCACGCTGTCGCGTCTCAGCGTCAGTATCCGTCCAGAGGGCCGCCTTCGCCACCGGTGTTCCTCCTGATATCTACGCATTTCACCGCTACACCAGGAATTCCACCCTCCTCTCCGGTACTCCAGCCTTCCAGTATCCAATGCACTTCCGGGGGTGAGCCCCGGGCTTTCACACCAGACTGAGAAGGCCGCCTACACGCGCTTTACGCCCAGTGATTCCGAACAAAGCTTGCAACCCCCGTCTCACTGCCGCTGCGGCCGCGCAGTGG
+
CCCCCGGGG-CFGEGGGGGGFGGGGGGGGGGGGGGGGGGGGGGGGGGGGEGGGGGGGGGGGGGGGGGGGGGGFGGGGGGGGFGGGDGGGEGGGGGGGGGGGDFFFGGGGGGGGGGGGGGGGDGGGGG?FEFGGGGGGGGGFGGGGGGGGGGGGGGGGGFCGGGGGGGGFFGGFGFFFDFGGGCG5E=EGF>FFGGG5*85F499FGGD=<FG6CCE777CGDDC//8?EG;E3))*,:@*CGDDD0<*3+<=67*9)(**8*9>C++9*)17;<*/*)0+).(-(-3:,)((0,()0)((.
@M03506:14:000000000-AKVR1:1:1101:14777:7418 2:N:0:28
TCGGACTACCGGGGTATCTAATCCCGTTTGCTCCCCTGGCTTTCGCGCCTCAGCGTCAATGCCGGTCCAGGATGCCGCCTTCGCCACCGGTGTTCCTCCAGATATCTACGCATTTCACCGCTACACCGAGAATCCCAGTTGCCCCTTCTGCACTCTAGCCCCGCAGTATCGGTTGACCTTTCTGGGTTAAGCCCAGAGATTTCACAACCGACTTGCGGTGGCCGCCTACGCGCCCTTTACGCCCAGTAAATCCGAACCACGCCTGCTCCCCCCGTATTACCGCGGCTGCTGGCACGGAGTT
+
CCCCCGGGGGGGGGGGGGGGGFGGGGGGFGGGFGGGGGGGGGGGGD7FF@FFGGGGGGGGGGGGGCCFGGCFCCFGDGECGGGFGGGGFGEGGGGGGGGEFEFECFGGGCFF@EFGGDGGEE@CGGGGB=+8=FFF8C3>>FEFF6F8CAEAFGCFGGGF?9*:*@EDFEEF*AEFCGGCB>,?,,5AE,4<CGGGDE,=CFFCCCCEE))9C7A+188*/*9*7/5):*75<5>D1C*+2*>C3*3*2:9FFEDGC(2:)7.*/*+727907>8**.*+6(31(2,),))(.4)1))(-(
@M03506:14:000000000-AKVR1:1:1101:10463:7431 2:N:0:28
TCGGACTACAGGGGTTTCTAATCCTGTTTGCTCCCCACGCTTTCGCTCCTCAGCGTCAGTATCGGCCCAGAGCGGCGCCTTCGCCACCGGTGTTCCTCCTGATATCTGCGCATTTCACCGCTACACCAGGAATTCCCCGCTCCCCTACCGAACTCGAGTCACAGCAGTATCGGGTGGCGTCCCCGGGTTGAGCCCAGGGGTTTCACACCCGACTTACCGCACCGCCTACGAGCGCTTTACGCCCAATAAATCCGGACAACGCTTTGTCCCTACGGGTTACCGCCGCCTCTGGCACCTAGTT
+
CCCCCGGGGGGGGGGGGGGGGGGGGGGGGGGGGGGGGGGGGGGGGGGGGDDGGGGGGGGGGGGGDGGGGGGGGGGGEGGGGGGGGDGGGGGGGGGGAFGGGGGGGFGEGGGGGEGGFGGGGFFGGFFFGGFFGGGGFGGGDGGGGGGGGGC8EGGEFGDF9=;DF,:?CFGEECGBEGG:BE=FGCGE5:7CEEGGG5CE=C*A::+0ADD)79/@D4>*)1C=C9)5?*5=<BB34</3;=CDD=F6C+0907)CD>FC3@@1*30/<=:1<C**/(036(-(-1(0().)).)*))).)
@M03506:14:000000000-AKVR1:1:1101:4246:7434 2:N:0:28
TCGGACTACAAGGGTTTCTAATCCCGTTCGCTCCCCTGGCTTTCGCGCCTCAGCGTCAGTGTCGGCCCAGCAACCCGCCTTCGCCGCAGGTGTTCCTCTTGATATCTACGCATTTCACCGCTACACCAAGAATTCCAGTTGCCCCTTCCGCACTCTAGCCGCACAGTATCAGTTGACCTTTCCGAGTTAAGCTCGGAGATTTCACAACTGACTTGTGCTGGCCGCCTACGCGCCCTTTACGCCCAGTAAATCCGAACAAAGCTTGTCCCCCCCGTATTACCGGACATCCTGGCACGGTGTT
+
CCCCCGGGGGGGGGGGGGGGGGGGGGGGGG@FGG@CFGGGGFCFGGGGG>FGGGGGGGGGGDF7CE7CFFGGGCFGGGGGGGGGGGGGGGGGGEGGFGGGGGGGGGFGGFGG7CFGGCGGGEFGFGGGGGGGFGAAEG;F9F=EGC8>DB@+3+@FGGA,36+C*DFFFC9,EDBA6BEFFGGGDGGE7E;C,C5:EE56CFF7@C9*6<7*3:CE*:;9*9/2)8>)**77)875:C8<;7DDC/@6?7+/95*171<*)0?**001+77:7)2*04*<<6(((-)*.=)(71)*8)(--
@M03506:14:000000000-AKVR1:1:1101:14568:7454 2:N:0:28
TCGGACTACCAGGGTATCTAATCCTGTTTGCTCCCCACGCTTTCGTGCATGAGCGTCAGTGTTGGCCCAGAAGGCTGCCTTCGCCATCGGTGTTCCTCCACATCTCTACGCATTTCACCGCTACACGTGGAATTCCACCTTCCTCTGCCACACTCCAGCTCCGTAGTTTCGAGCGCAATTCCCAAGTTAAGCTCGGGGATATCACACTCGACTTGCGAAGCCGCCTGCGCACACTTTACGCCCAGTAATTCCGATTAACGCTCGCCCCCTCCGCATTACCTCGCCTGCTGCCCCGGACTTA
+
CCCCCGGGGGGGGGGGFGGGGGGGGGGGGGGGGGGGGGGGGGGGGGGGGGGGGGGGGGGGGGGGGGGGGGGGGGGGGGGGGGGGGGGGGGGGGGGGGGGGGGGGGGGGGGGGGGGGFFGGGGGGGGGGGGGGGGGGGGGGGGGGGGGGGGGFGGGFGGGEGGGGGGGGGGEFGGGGGGGGGGGFFCEEFFGGGFGEEGCGGFGCFFG?GG<DGGFECDB:CFCDGG3;7C):8AFFE7@EGED*9<9FGC7795C5*)?C))075*A3EB*05*//16@C))((,417:?)(0(3>))-,)
@M03506:14:000000000-AKVR1:1:1101:19440:7477 2:N:0:28
TCGGACTACAAGGGTATCTAATCCTGTTTGCTCCCCACGCTTTCGCACCTCAGCGTCAATATGTGTCCAGTAAGTCGCCTTCGCCACTGGTGTTCTTCCGAATATCTACGAATTTCACCTCTACACTCGGAATTCCACTTACCTCTCCACAATTCTAGCGATGCAGTCTTAAAGGCAATTCCGGAGTTGAGCCCCGGGCTTTCACCTCTAACTTACAAAGCCGCCTACGCGCGCTTTACGCCCAGTAATTCCGACCAACGCTATCCCCCTCCGTATTACCGCCGCCGCTCGCCCGGAGCTT
+
CCCCCGGGGGGGGGGGGGGGGGGGGGGGGGGFGGGGGGGGGGGGGGGGG@GGGGGGGGGGGGGGGGGGGGGGGGGGGGGGGGGGGEGGGFFGGGGGGGGGGGGGGGGGGGGGGFFGGGGEGGGGGG<FGGGGD<FGGGG?FGGGFGGGGGFGGGFGFGGG6FGGFGGGGGGGFGGGCBFDFGGC@ECGFG,DFCEG>EGG>FFCGG?F9C>CF@CGDF49;?CEGDFF*:5=7):5;+8;EG:C*09@?CGFFE79<:777))*2AE5C)>>55;*<:4A19;;B(4>0),(.4>C))(,(
@M03506:14:000000000-AKVR1:1:1101:7435:7481 2:N:0:28
TCGGACTACAAGGGTATCTAATCCCGTTCGCTCCCCTGGCTTTCGCGCATCAGCGTCAGTGTCGGCCCAGCAACCCGCCTTCGCCACCGGTGTTCTTCCGGATCTCTACGCATTCCACCGCTACACCCGGAATTCCACCCGCCCCTACAGTGCTCAAGCACGCCAGTCCGCACGGCCGACCCGGGGTTGAGCCCCGGGCTTTCACCACACGCTTGGCATGCCGCCTACGCGCCCTTTACGCCCAGTGCTTCCGGACAACGCTCGCCCCCTCCGTCTTACCCGCGCCGCTGGCACCGAGGTT
+
BCCCCGGGGGFGFGGGFGFGGGGGGGGGGGGGGGGGGGGGGGGGGGGGGEGGFFGGGGGGGGGDDGGGGGGGGGGGGGGFEGGGGGGGGGFGGGGGGGGGGGGGGGGGGGGGGGGGGGGGGEGGGGGGGGCEDGGGCFGEEEGGGGGG?GAA;CGAEFGGGGGGEGGGGGG:EEEEEE58>CCEGDECEF?FFGDEGGEGGF9:C++**99C=*:EF=?**9<DDD3?CGEGGFFG7*1:*/95D+<*30C:7>*1).>557)))*25C)*)0****.96(((-4(-5()((.4(9>)44.
@M03506:14:000000000-AKVR1:1:1101:13042:7484 2:N:0:28
TCGGACTACAAGGGTATCTAATCCCGTTCGCTCCCCTGGCTTTCGCGCCTCAGCGTCAGGGGGGGTCCAGCAGCCCGCTTTCGCCACCGGCGTTCCTTCCGATCTCAACACATTTCACCGCTCCACCGGAAGTTCCGGCTGCCCCTACCCCCCTCCAGGCGCCCAGTATCCAAGGCCGTTTTCCGGTTGAGCCGAAAGCTTTCACCCCGGACTTGGGAGCCCGCCTACGCCCCCTTGACGCCACGCGATCCCGACCAACGTTCGCACGGGTTCGCTGACCGCGTCTGCTGGCACCACCTTT
+
CCCCCGGGGGGGGGGGGGGGGGGGGGGGGGGGGGGGGGGGG8FFGGGGEEGGGGGGGGGGGGGDEGGGGFGGGGGGGGGGGGGGGGGGGGGGGGGFGGGGEGCE>FF?F?GFGGCFFGFCG5C:CCFGEGGGGG7FEGE>EGGGGGGEEFGEGGGGGEGG85EG=CC@7<7?+<>CGGCCCEGG=E=E=++<FE>*/:8:F*<<FFCCCCCD=6@C5*8:73):D*)0*1)29))9(2)2AC)/9*1.7*:7))19)3//0..*)*2.*)))))***(03((--((,*)0(4))(2)70,)
@M03506:14:000000000-AKVR1:1:1101:6142:7491 2:N:0:28
TCGGACTACAAGGGTATCTAATCCTGTTTGCTCCCCACGCTTTCGTGCCTCAGCGTCAGTATCGGGCCAGTGAGCCGCCTTCGCCACTGGTGTTCTTGCGAATATCTACGAATTTCACCTCTACACTCGCAGTTCCACTCACCTCTCCCGAACTCAAGATCTTCAGTATCAAAGGCAGTTCTGGAGTTGAGCTCCAGTATTTCACCCCTGACTTAAAGACCCGCCTACGCACCCTTTACTCCCAGTGATCCCGAGCACCGCTAGCCCCCTTCGTTTTAACCCGGCCGCTGCCACGCATTTA
+
CCCCCGGGGFGGGGGGGGGGGGGCGGGGGGGFGGGGGGDGGGGGGGGGGGGGFGGGGDFGGGGGGGGGGGGGGGGGGGGGGGGGGGGGGFGGGGGGGGGGGGGGGGGGFFEG@FFGGFGFGGGGFG<E<7FEFGGGCEAFFFGGGGGGGGEEEDFFGGCFGGGGGGGFGFC,,EDEFGFCCGFFFFGGGCEDA:8<F7,B5CEF7,9*?47C,:;E>8FFC49C:5?A*):=DFFGFDF+>+;**<+;F+>8))28C0**))07***.C<<@>5**2.)+).((((-5()((0.()))-))
@M03506:14:000000000-AKVR1:1:1101:11048:7491 2:N:0:28
TCGGACTACAGGGGTTTCTAATCCCGTTTGCTCCCCTGGCCTTCGTGCCTCAGTGTCAGGAACTGTCCAGAGACCCGCCTTCGCCACTGGTCTTCCTTACGATCTCTACGCATTTCACTGCTACACCGTAAATTCCAGTCTCCTCTCCAGTCCTCAAGCACCGCAGTATGGAATGCAGTTTCGGAGTTCAGCTCCGAAATTTCACACCCCACTTACGGCGCCACCTACGCCCCCTTTACGCCCAATGAATCCGAACAACGCTTTCCCCCCCCGTATTCCCGCGGCTGCTGGCCCGGAGTCG
+
CCCCCGGGGGGGGGGGGGGGGGGGGGGGGGGGGGGGGGGGGGGGGGGGGGGFGGGGGGGGGGGGGGGGGGGGGGGGGGGCFGGGGDGGGGGGGGGGGGCGFGDGGGGGGGEEGGFGGGGGGGGGGFFGGGGGGDCGAD9:=@EGG,@DCF;EFGGGFDD,DDCEEEGGDDFFCGFGFGCDDECE@EGD,@CD><8CCG87D>FACFF5EDCG6FCGFDAEGD4/;266:7)/CEFG37=**7):*A+=79<?>;5)/(**0)7*;FFF5@GD37**3)*<:90(1(-.56,(0-45))4((
@M03506:14:000000000-AKVR1:1:1101:23240:7511 2:N:0:28
TCGGACTACAGGGGTATCTAATCCCGTTTGCTCCCCTGGCCTTCGTGCCTCAGCGTCAGGAACTGTCCAGAGACCCGCCTTCGCCACTGGTCTTCCTTACGATATCTACGCATTTCACCGCTACACCGTAAATTCCAGTCTCCTCTCCAGTCCTCAAGCACGGCAGTATCGAATGCAGTTTCGGAGTTAAGCCCCGAGATTTCACACCCGACTTACCGCGCCGCCTACGCCCCCTTTACCCCCCATGACTCCTACCACCCCTTGAGCCCCCTTTATTACCGCGGCTGCCGGCCGCGCGCTA
+
CCCCCGGGGGGFGGGEGGFFFGGGGGGGGGGFGGGGGGGGGGGGGGFEGAFDGGGGGGGFCFGGGGGGGGGGGGGGCGDGGGGGGGGGGFGGGGGGFECEFCGGGGGGGGGGGDFFFDGGFCEGGGGGGGCFFGGGGFGG;9EGF,>BEEEEG8FG8,EEFGDGC8@,6ECFDF6CFFGFFGGGGGE7DFEGG5C****4>:@@:,4;C7CC5C,<CC6=7/)*:>5A*))=C>.>?*=+<C3)):AF+3<;0****)**0).*:++)/.>))9+20:4336(-(,,0()-()(())0(-(
@M03506:14:000000000-AKVR1:1:1101:8001:7513 2:N:0:28
TCGGACTACAAGGGTTTCTAATCCTGTTTGCTCCCCACGCTTTCGCGACTCAGCGTCAGTATCCAACCAGGGGGCCGCCTTCGCCACAGGTGTTCCTCCCGATATCTACGCATTTCACCGCTACACCGGGAATTCCACCCCCCTCTTTGGTACTCTAGCTTGCCAGTTTCATGCGTCGTTCCCCGGTTGAGCCGAGGGATTTCACACATGACTTAACAAACCGCCTACACGCCCTTTACGCCCAATGATTCCGAACAACGCTAGCCCCCTCTGTATTACCTCTGCTGCTGGCCCAGTGGTA
+
CCCCCGGGGGGGGGGGGGGGGGGGGGGGGGGGGGGGGGGGGGGGGGGGGCGGGGGGGGDGGGGFGGGGGFGDGGGGGGGGGGCDGEGGGDFGGGGGDFFGGGGGGGGFGGCFGGCCFGFGGE:FFGGGG=FCFGGGGGFFGGGGGGGGCCFGF7EGGGGGGGGF7F8C@FFFGGECE>EEGF?F=C85CCCEGG5CG*86FF:CCFFEFGDGG7++0:=5C*9CC<>@CD@EF>BC7*/?EC>***+0+<E86>*9D0C7))0)2287C5D)9CCCE697)5242))*5?(-5(-*)*..-
@M03506:14:000000000-AKVR1:1:1101:4038:7526 2:N:0:28
TCGGACTACCAGGGTATCTAATCCCGTTTGCTCCCCACGCTTTCGCGCCTCAGCGTCAGAACCGGTCCAGCGAGCCGCCTTCGCCACTGGTGTTCCTCCCAATATCTACGCATTTCACCGCTACACTGGGAATTCCACTCGCCTCTCCCGGCCTCAAGCAAAGCAGTTTGGAGGGCAGTTCCTCGGTTAAGCCGGGGGATTTCCCCTTCCCCTTGCCAAGCCCCCTACGCGCCCTCTACCCCCAATACTTCCGCATAACGCTTGCCCCTCCGGTATTCCCGCGCCCTCGCGCACGGCTTGT
+
CCCCCGGGGGFGGGGG?FFGGFFGG;FFEFGECFFEGGGGGGGFGCEGGGGGGGDGGGGAEGFEEGGGFGGDDCEGGGGGGGGGGCGGGGGDFCFEFFDGF<FGGGGEFEC7FFGGGGGGGDGFBBEGGG,DFC>?,C=F+@C@EBDFF==>EEC8BEC,37DFCFF;,,@@,5*>*1,>;D7E>>EC*?CBB8**3*/***++5=0*2*55CF*<C7)**1*:C5)5*75C<BD*.**+2:3110<79++/7))**.9*0>)1/<+.*.1))1*;347+(-4((,(7()(-7>())),((
@M03506:14:000000000-AKVR1:1:1101:9526:7528 2:N:0:28
TCGGACTACAGGGGTTTCTAATCCCGTTTGCTCCCCTGGCTTTCGCTTTTCAGTGTCAATCTCGGTCCAGGATGCCGCCTTCGCCACCGGTATTCCTCCAGATATCTACGCATTTCACCGCTACACCTGGAATTCCGCATCCCTCTCCCGAATTCAAGCCATCCAGTATCAGACGCAGTTCCCAAGTTGAGCCTGGGGATTTCACGTCTGACTTAGTTGGCCACCTACGAGCCCTTTACGCCCAGTAATTCCGAACAACGCTTGCCCCCCCCGTATTACCGCGGCCGCTGGCCCGGACTTT
+
CCCCCGGGGGGGGGFGGGGGGGGGGGGGGGGGGGGGGGGGGGGGGGGGGGGGGGGGGGGGGGGGGGGGGGGFGGGGGGGGGGGGGGGGGGGGGGGGGGGGGGGGGGGGGGGDGGFGGGFGGGCEFGGGGGGDGGGGGDGGGGGGG8DDCE+=EGGFDCCGFDGGDDFGDFFFGGEEE6CGGCGAFGGGGC,;,@,DECEEF>FGC?ECGFFD9D,9:++<DFGGGG465C:532)*/1:CG5797++:C9<+/.*/70**7)./9<+7*777>7*;C)*9(7((-(()-8(,)4(7)),.)
@M03506:14:000000000-AKVR1:1:1101:14872:7530 2:N:0:28
TCGGACTACAAGGGTATCTAATCCCGTTTGCTCCCCTGGCCTTCGTGCCTCAGTGTCAGGAACTGTCCAGAGACCCGCCTTCGCCACTGGTCTTCCTTACGATCTCTACGCATTTCACTGCTACACCGTAAATTCCAGTCTCCTCTCCAGTCCTCAAGCACGGCAGTATCGAATGCAGTTTCGGAGTTAAGCTCCGAAATTTCCCACCCGACTTACCACCCCACCTACGCACCCTTTCCGCCCAATGCACCCGAACAACGCTTGAGACCCCTGTATTACCGCCGCCTCAGGCCCAGAGTTT
+
CCCCCGGGGGGGGGGGGGGGGGGGGGGGGGGGGGGGGGGGGGGGGGGGGGGGGGGGGGGGGGGGGGGGGGGGGGGGGGGGGGGGGDGGGGGGGGGGGGDGGGGGGGGGGGGGGGGGGGGGGGGGGGGGGGGCFGGG,FGGGFGGGGGGGGFFG;EFGGGGGG=ECGGGFGEGFGGGGC,73@EEGGGGGCGGGGGDC>E>A2,,5AF7CD>CEDFF78;*;DDED6FFCDFEDFFC;+;8A=D55F8)2+38).)>D?G*57)>4+*98)*079?EF<6E8>(334(7().()-8*576A)
@M03506:14:000000000-AKVR1:1:1101:14725:7534 2:N:0:28
TCGGACTACAAGGGTATCTAATCCCGTTTGCTCCCCTGGCTTTCGCTCCTCAGTGTCAGTGTTGGTCCAGGACGCCGCCTTCGCCACCGGTGTTCCTCCAGATATCTACGCATTTCACCGCTACACCTGGAATTCCGCGTCCCTCTCCCAAACTCAAGCCATCCAGTATCAGACGCAGTTCCCCGGTTAAGCCGAGGGATTTCACGTCTGACTTAGTTGGCCACCTACTAGCCCTTTCCGCCCAGTAATTCCGAACAACGCTAGCCCCCCCCCGATTACCTCGGCTGCTGCCCCGGGGTTC
+
CCCCCGGGGGGGGGGGGGGGGGGGGGGGGGGFFGGGGGGGGGGGGGGGGGGGGGGGGGGGGFGGGGGGGGGGGGGGGGGGGGGGGGGGGGGGFGGF9FFGFGGGGGGGGGGGGGGGGFGGGECGGGGGGGE<FFGDG7EFGGGGGGGGGG8@FEFGGGGGGGFFGDFA,EFCFG>E5>7,@D6DG5EGCF,DFG>E=C54<*;1BCGGGFGG?CDGGDFGGCFGGG4)+2+6*;;*4++2*:5740+/A+<6))*95:7CE.))9*;)87C7))*/2(12)-43:((),)).)-1>557-(
@M03506:14:000000000-AKVR1:1:1101:4818:7550 2:N:0:28
TCGGACTACAAGGGTATCTAATCCTGTTTGCTCCCCACGCTTTCGTGCCTCAGCGTCAGTATCGGGCCAGTGAGCCGCCTTCGCCACTGGTGTTCTTGCGAATATCTACGAATTTCACCTCTACACTCGCAGTTCCACTCACCTCTCCCGAACTCAAGATCTTCAGTATCAAAGGCAGTTCTGGAGTTGAGCTCCAGGATTTCACCCCTGACTTAAAGACCCGCCTACGCACCCTTTCCGCCCAGTGATTCCGAGCAACGCTAGCCCCCTTCGTCTTACCGCCGCCGCCTGCACGAATTTT
+
CCCCCGGGGGGGGGGGGGGGGGGGGGGGGGGGGGGGFGGGGGGGGGGGGGGGGGGGGGGGGGGGGGGGGGGGGGGGGGGGGGFGGGGGGGGDGGGGGGGGGGGGGGGGGGGACDGGGGGFGGGGGG<FGGGEFFFGFGGGGGGGG9FGGGDEGGGGGGAFGFGGGGGDDFDCGGGGGGFFGGCFGGGGF9DGAFFFFE89DGEFGDF5794CFGGGGDFGGCCG:5?;=GAEGFFGF++=E=DGFF6/@CF7;)5C33<7>)7/9885?>9500*226=E1(((3((0(),.).(18)(-)
@M03506:14:000000000-AKVR1:1:1101:23892:7556 2:N:0:28
TCGGACTACCAGGGTATCTAATCCTGTTTGCTCCCCACGCTTTCGCACCTCAGCGTCAATACCTGTCCAGCGAGTCGCCTTCGCCACTGGTGTTCTTCCGAATATCTACGAATTTCACCTCTACACTCGGAATTCCACTCGCCTCTCCAGGATTCTAGCAATCTAGTTTCAAAGGCAGTTCCGGGGTTGAGCCCCGGGCTTTCACCTCTGACTTGAATCGCCGCCTACGTCCGCTTTACGCCCAGTAATTCCGAACAACGCTAGCCCCCTCCGTATTACCGCGGCTGCTCGCACGGGGCTC
+
CCCCCGGGGGGGGGGGGDFFGGGGGGGGGGGGGGEGGGGGGGGGDEGGGEFGGGGGGGCGGGGGGFGGGGGDCBFGGGGGGGGGGGGFGGGFGGDGFEFGDFFFFGGGGGGGGGGGGGGGGGGGGG9:FFGEGFFGFGGGGGGGGEGGF8DEEFGGGFGGGGGFGGDF8=@FF8@E8EGD;C7EG>E*@ED?B85CEGGGGGFGGGGG6?>:C+,>4::C:C3EDGBF5*)/15B34*4**1)942+993C7@D7DG?553)59F*;5C5D>3**;+)*2,4((29>3)*-2)((1))(-(
@M03506:14:000000000-AKVR1:1:1101:20110:7562 2:N:0:28
TCGGACTACAAGGGTTTCTAATCCCGTTTGCTCCCCTGGCTTTCGCGCCTCAGCGTCAATGCCGGTCCAGGATGCCGCCTTCGCCACCGGTGTTCCTCCAGATATCTACGCATTTCACCGCTACACCTGGAATTCTGCATCCCTCTCCCGGATTCAAGCCATCCAGTATCGGATGCAGTTCCCAGGTTAAGCCTGGGGATTTCACATCCGCCTTAGTTGTCAGCCTACGAGCCCTTTACGCCCAGTAATTCCGAACAACGCTAGCCCCCTCCGTATTACCGCGCCCGCTGGCACGGAGTTT
+
CCCCCGGGGGGGGGGGGGGGGGGFGGGGGGGGGGGGGGGGGGGGGGGGGGGGGGGGGGGGGGGGGGGGGGGGGGGGGGGGGGGGGGGGGGGGFCFGGGGGFGGGGGFGGGGDGGGGFGGGGGGGGGGGGFGFFGGGGGGGG@GGFFFEGGG6C?FCC:EFFDGFFFGGGGGG6EGGDFGCGDGEGGCGCDCCCCFFGGE5@77B7=C6CD*5:CF9FCF7>+:6<CAF51)>55AD;CCEC5CCCGF6C9CFF3/5C:D:B:55C8C)?79@>1/A:4F+(--(-(-<6)-(043)))(.)
@M03506:14:000000000-AKVR1:1:1101:11273:7564 2:N:0:28
TCGGACTACAAGGGTATCTAATCCCGTTTGCTCCCCTGGCCTTCGTGCCTCAGTGTCAGGAACTGTCCGGAGACCCGCCTTCGCCACTGGTCTTCCTCATGATCTCTACGCATTTCACTGCTACACCATGAATTCCAGTCTCCTCTCCAGTCCTCAAGCACGCCAGTATCAAATGCAGTTTCGGAGTTAAGCTCCGAAATTTCCCACCTGACTTAGCGCGCCACCTACGCACCCTTTACGCCCCATGAACCCGAACAACGCATGAGCCCTCCGTTTTACCGCGGCCGCCGGCACCGAGTTA
+
CCCCCGGGGGGGGGGGGGGGGGGGGFFGGGGFGGGGGGGGGGGGGGDGGGGGGGGGGGGGGGGGGGGGGGGGEGGGGGGGGGGGGGGGGGGGGGGDFG<FGDGGGGGGGGGEGGGGGGGGGGGGGGGGGGGFFDEFAFFGAEEFGEGGF8EGFGFF?,@881@FGEG9=FDDFAFF8B9DCDCGGGE?FG@E,<8ECECF<@F,@CFC,;*72<,,+0:ED9*:8*;)495CDD;F@=A***))2;*6=+=58;83).C5)))**+0);)*))1++*.*<((4(33136317),(/)7(()
@M03506:14:000000000-AKVR1:1:1101:22401:7567 2:N:0:28
TCGGACTACAAGGGTATCTAATCCCGTTTGCTCCCCTGGCCTTCGTGCCTCAGCGTCAGGAACTGTCCAGAGACCCGCCTTCGCCACTGGTCTTCCTTACGATATCTACGCATTTCACCGCTACACCGTAAATTCCAGTCTCCTCTCCAGTCCCCAAGCACCGCAGTATCAAATGCAGTTTCGGAGTTAAGCCCCGAGATTTCACACCTGACTTACGACGCCACCTACGCACCCCTCACGCCCAATGAACCAGAACAACGCTTGAGCCCTCTGCCATACCGCCGCGGCTGCCCACTCGTTC
+
CCCCCGGGGFGGGGGGGGGGGGGGGGGGGGGAGGGGGFGDEFGGG<FEGCFDF@FGBCGGCEGFG@EFGGGGCECFEGFCGFFGGFGFFGGGGFFGG9EEFCG7B9@FGGDCEGGGGFFGG:FGFEDCFFD7E9;FGAFGEFEFE,7D,>E=,,33=88DFGGD6CC98EDG,E@EDC9<,,+CE687:9>FGC*8CE*1>BCFGG7EC9*95C7>C<D*2:CGGC;A7))/:5082;A*:C8***+9+02.)805*4>C)))12++);;7@?2++0)0661((-((0()(4))-*)).4(
@M03506:14:000000000-AKVR1:1:1101:4279:7572 2:N:0:28
TCGGACTACAAGGGTATCTAATCCCGTTCGCTCCCCTGGCTTTCGCGCATCAGCGTCAGTGTCGGCCCAGCAACCCGCCTTCGCCGCAGGTGTTCCTCTCGATATCTACGCATTTCACCGCTACACCGAGAACTCCAGTTGCCCCTTCCGCACTCTAGTCGCACAGTATCAGTTGACCTCTCCGAGTTAAGCCCGGAGATTTCACAACTGACTTGTGCTGACCGCCTACGCGCCCTTTACGTCCAGTCAATCCGAACAACTCTTGCCCCCCCCGTATCCCCCCGGCTCCCGGCACGGAGTC
+
CCCCCGGGGGGGGGGGGGGGFFFGGGGGGGGGGGGGGGGGGGGGGGGGGGGFGGGEGEGGGGGFGGGGGGGGGGGGGGGGGGDGEGGEEGGGDGGF9F9ECFGGGGFEEFGCCGGFGGF@F=FCFEGGGGGGG9>FFEF;DFGGG6DGGCE@EEGAA9BF5@CEDFGGC,2;><EFGF@F,:CC55=EF@C9EGDC8**=C7+<CF+*+0>GCC@99?A:+;<CDG@>FCB55;0/,7*+2*/*13A*9++9:33*71DG)**277+)28585)***(*349((-(,),)((0-(*))-(,
@M03506:14:000000000-AKVR1:1:1101:15212:7587 2:N:0:28
TCGGACTACAAGGGTATCTAATCCCGTTCGCTCCCCTGGCTTTCGCGCCTCAGCGTCAGTGTCGGCCCAGCAACCCGCCTTCGCCGCAGGTGTTCCTCTTGATATCTACGCATTTCACCGCTACACCAAGAATTCCAGTTGCCCCTTCCGCACTCTAGCCGAGCAGTATCAGTTGACCTTTCCGAGTTAAGCTCGGAGATTTCACAACTGACTTGCACTGGCCGCCTACGCGCCCTTTACGCCCAGTAAATCCGAACAACCCTCTCCCCCCCCTCATTCCCCGCGCTGCTGTCCCGTAGTT
+
CCCCCGGGGGGGGGGGGGGGGGGGGGGGGGGGGGGGGGGGGGGGGGGGGGGGGGGGGGGGGGGGGGGGGGGGGGGGGGGGGGGGGGGGGGFGGGGGGGGFGGGEFFGGGGGGGGGGGGGGGGGGGGGGFGGFFFFFCEFF,>FGGGGGGGGGGCGGGFFFE>CECGGFGFGF,=E9CFGGEGG5:C@CCDCFEGG5EG=F?FFCFGF5+*;CFGGFDFFCFGG5CG3;C93*)..9?*9AE5D35:39+3+94)9CD0*2))8**;*.ABGB>)//+)*<,(((4(()()))*.4)00(-)
@M03506:14:000000000-AKVR1:1:1101:25847:7615 2:N:0:28
TCGGACTACTAGGGTATCTAATCCTGTTTGCTCCCCACGCTTTCGCGCCTCAGCGTCAGGTACGGGCCAGGAAGCCGCCTTCGCCACCGGTGTTCCTCTCGATCACTACAGATTTCACCCCTACACCGAGCGTTCCACTCCCCTCTCCCGCCCGCCAGCGAGCCAGTTTCGAGCGCCATTCCTCAGTTACGCCAAGCGGTTTCACACCCGACGTTCCAAGCAGCCTGCCCGCCCCTTACGCCCAGTAATTCCTAACAAAACTCCCCTCCTCCCTCCCACCGCGGCTGCTGGCCTCAGGTCT
+
9BCCCGDGGGGGDDE-EEFD,@A9C<CCAFF6EE<FF@@7,BC@FFGGGG7FD8:FECFGE<F7CE7C@77CEFFF::>C8C,BC,C,@FEEFFG9EGGE7F<,+:,CDF8FCBFBFAFFGEFGAF8C+@+@@FFFCDF8DGG8=,B?8=C>E+3>>3:**4**5,,6>CG76CC>E*:,25,,5,><C9:CC*88*2*1**5>E7F*:)))*1*090*39*074975*/./9))*3*)*/:C347@*0++**/29*)**))0*1A*58)*.)7:C/3F5((((4(3<29004)(0)0.))
@M03506:14:000000000-AKVR1:1:1101:22530:7622 2:N:0:28
TCGGACTACTAGGGTATCTAATCCCGTTTGCTCCCCTGGCTTTCGCGCCTCAGCGTCAATGCCGGTCCAGGATGCCGCCTTCGCCACCGGTGTTCCTCCAGATATCTACGCATTTCACCGCTACACCTGGAATTCTGCATCCCTCTCCCGAATTCAAGCCATCCAGTATCCGACGCAGTTCCAAGGTTAAGCCTTGGGATTTCACGTCGGACTTAGTTGGCCGCCTACTACCCCTTTCCGCCCAGTAATTCCGGACAACGCTCGACCCCTACGGATGACCGCGGCTGCCGCGACGTCCGTT
+
@CCCCGGGGGGGGGFGGGGGCFGGGGGGGGGGGGEFDGGGGGGGGGGGGGGGGFGGGGGGGGGGGGGGGGGGGGGGGGGDGGFGGDGGGGGGFEGGFFGGGGGCFCFGGFGEGGFGGGGGGGGGFGGFGGG?E8FFEFGAFDEEF8,@8BC>8F=DFFFC8ADGGGGDFGGD6CGD5*4@E;CFFFEF7EGGGFGFGG,=64>CFC65*))2*;CE1++38;7:/C:;+1A7<AA*5*8;?*>*9<<*C?<=?B*))4CC5))1)/*.*.*7)1;;*(/3((-31((0(.(-)(39))-3)
@M03506:14:000000000-AKVR1:1:1101:11407:7635 2:N:0:28
TCGGACTACAAGGGTATCTAATCCTGTTTGCTCCCCACGCTTTCGTGCATGAGCGTCAGTGTTAGCCCAGGGGGCTGCCTTCGCCATCGGTGTTCCTCCACATCTCTACGCATTTCACTGCTACACGTGGAATTCCACCCCCCTCTGCCACACTCTAGCTCCCCAGTTTCAAACGCAGTTCCCAGGTTAAGCCCGGGGATTTCACATCTGACTTAAGGAGCCGCCTGCGCACGCTTTACGCCCAGTAATTCCGATTAACGCCTGCACCCTCCGCATTCCCCCGGCCGCTGGCCCGTATTCC
+
CCCCCFGGGFGGGGFEGGGGGGGGGFGGGGGAFFFGGGGGGEGGGG@FGGGGGGGGGDGGFGGFDGGDGGGGDGGGGEGGGGGGGGGGGGGGGGFGGGGGGGGGGGGGGGGGEG9FEBFEFGGGGGGGFDE<FGG?AEFGGGC>CEEB3>EFG8DC>FD3,=D>FCE,5@FFFG6E>CGCFG6>:>@FF9,@CFEE?78?EDF,BG?,BC+:9:FEF*0*9*5*9C)5*75*)8>*427*;E)1*3<*:@C??@*9C2*18).9**3);57>B7*/*)19(3(,(((),)(,)(,/0.().
@M03506:14:000000000-AKVR1:1:1101:25602:7665 2:N:0:28
TCGGACTACAAGGGTATCTAATCCTGTTTGCTCCCCGCGCTTTCGTGCCTCAGCGTCAGTTACAGTTTAGTGAGCTGCCTTCGCAATCGGTGTTCTGTGTCATATCTAAGCATTTCACCGCTACATGACACATTCCGCCCACCTCAAATGTACTCAAGACCATCAGTATCAATGGCAGTTCCCAAGTTAAGCTTGGGGCTTTCACCACTGACTTAATAGCCCGCCTACGCACCCTTTAAACCCAATAAATCCGGATAACCAGTGGGACCTTCGTATTACCCACGCTGCTGTCACGAAGTTT
+
CCCCCGGGGGGGGGGGGGGGGGGGGGGGGGGGGGGGGGGGGGGGGGGGGCEFFGGCGGEAFGGGGAFGFGGCGGGGGGFGEGGDCFGGGGGGGGGGGGGGFFFFFFGGGGGGGGFGGGGGGGGGGFAFGGGDFG9EGGGG7BEGGGGDCDFGGGGGG8FGFGDGCDGGGGGFFEDF=8FGADGD=D=FC;ECGG,@@E++,*5EEE?FFGGGGFGGCGFF*;7>CD?FCDBCDB58;8+>FCDCG*0=<9<A>AG*/7*+*)2;**/)*77))2;;:)9+(),-(((0)94,*.37)02:)
@M03506:14:000000000-AKVR1:1:1101:16866:7666 2:N:0:28
TCGGACTACCGGGGTATCTAATCCTGTTTGCTCCCCACGCTTTCGCTCCTCAGCGTCAGTTCCAGCCCAGAGCGCCGCCTTCGCCGCTGGTGTTCCTCCTGATATCTGCGCATTTCACCGCTACACCAGGAATTCCACGCTCCCCTACTGGACTCTAGCCACAGCAGTATCGAGTGGCGTCCCCAGGTTGAGCCGGGAGGTTTCACACCCGCCTTGCTGAGCCGCCTCCGAGCGCTTTACTCCCACTCAATCCGGACACCGCTTGCCCCCTACGTGTTTCGCCGGCGTCTGTCACTTAGTG
+
CCCCCGGGG-CGG@@EGGGAEFGGGFGGFGGFGGGGGGGGGGGGGGGGGGGGGGGGGGGFGGGGGGGGGGGGGEGGGGGGGGGGGGGGCGGGGGFGGGFGGGGGGGGGGDGEGEEFGGGGGD@FEGGGGGCDFFFGGFGGGGGGGGGGGGGGGGGGC7CECFGFCFGGCFE>883@CCEC:*4,,*;?,2?,,,*4/:CC8CF7++++=DGC5>EGFGFF5***9<B)*1)/))0*(11<+37*>*0)0039?>7*14*C>EB<C887A>)7>*003()3((-(,(()-)(-0))***.))
@M03506:14:000000000-AKVR1:1:1101:26986:7668 2:N:0:28
TCGGACTACCGGGGTATCTAATCCCGTTCGCTCCCCTGGCATTCGCGCCTCAGCGTCATTTTCGGCCCAGCAACCCGCCTTCGCCGCAGGAGTTCCTCTTGATATCTACTCATTTCACCGCTACACCAAGAATTACAGTTGCCCCTTTCGCACTCTAGCCGCACATTATCAGTTGACATTTCCTAGTTAAGCTCGGAGATTTCACAACTGACGTGTGCCGCCCGCCTACGCTCACTTTACTCCCAGTAAATCCGAACAACCCTTGCTCCCCCCGTATAACCCCTGGTGCGTTCAGGCATTT
+
-B-8BCEG@FEDG7@;EFFGAFDFGFGFFG+6CFFG8FDCFFGG9FCFC,CFFGC6BB,@,9@@+@BFGGFGFGGE7CCGGCFGG7FG+@+4BFFFCAA<FEG<@FGFF,B5C,A@FGF7C+++5:DFGGFFGG,AE5,9,83@D8D,@+@CE>CED,;D+@**3,,3@DC,@;;@9,=;9,,,,,2=D@C,,26****0>41>99,:C**8*/*5*3+1)21*5958**8*9)10)*9<+<CDF++9+0+19.<<99G*)0)*0+27CFD>>)2:0)*+.(-(((.)))(()(.*)0)).
@M03506:14:000000000-AKVR1:1:1101:13678:7668 2:N:0:28
TCGGACTACAAGGGTATCTAATCCTGTTTGATCCCCACGCTTTCGCGCCTCAGCGTCAGTATCCGTCCAGAGGGCCGCCTTCGCCACCGGTGTTCCTCCTGATATCTACGCATTTCACCGCTACACCAGGAATTCCACCCTCCTCTCCGGTACTCGAGTCTGTCGGTTTCCGGCGCAGTTCCCCAGGTGAGCCGGGGGCTTTCACACTCGACTTGCCCGGCCGCCTGCGCCCACTTTACGCCCAGTAATTCCGATTAACGCTCGCCCCCTCCGTATTACCCCGGCTGCTGGCCCGGAGTTA
+
CCCCCGGGGGGFFGGGGGGGGGGGGGGGGGGGGGGGGGGGGGGGGGGGGGGGGGGGGGGGGGGGGGGGGGGG?CGGGGGGGGFGGGGGGGGGGGGGGGGGGGGGGGGGGGGGGGGGGGGGGGGGGGGGDDFFGGGGGGGGCGGGGEGGGGGGGGFGG>DFGEFFFGGGGGGGCGCEEEGGGFGGFG@F?,=CFGCEEEG=56?CGGC6A35<5DFG*9>5<DCE3CFFCD):/8;75*1;5C5><+<7:7C66)7/1:>:@)))9*1<C:*<>**2A4BG(21(((4>:FF?)34)0)44.
@M03506:14:000000000-AKVR1:1:1101:4626:7675 2:N:0:28
TCGGACTACAGGGGTATCTAATCCTGTTCGCTCCCCTAGCTTTCGCACCTGAGCGTCAGGTAAGGCCCAGAGATCCGCCTTCGCCACCGGTGTTCCTCCTGATATCTGCGCATTTCACCGCTACACCAGGAATTCCGATCTCCCCTACCTACCTCTAGTCGGGCAGTTTCGGATGCAGGTCCGGAGTTGAGCTCCGGGCTTTCACATCCGACTTGCCAAACCGCCTGCGTGCCCTTTACGCCCAATGAACCCGGACAACGCCCGCCTCCTGCGTCTTACCGCGGCTCCCGGCCCGTCAGTA
+
CCCCCGGGGGGGGGGGGGGGGGGGGGGGGGGGGGGGGGGGGGGGGGGGGGGFGGGGGGGGGGGFGGGGGFFGGGGGGGGGGGGGGGGGGGFGEGGFAFGGGGGGGGGGGGGG7CFGGGGGGEGGGGGGGGFF@EAEGDCG@DEGGG>FGGGGDEFGGAFGGGDGGGGGGGGG+CCFGGGFFGGD5BCFD;CC;6DE==C*=<FFFEFFG*:>ED+>27)AC<7ED<>A=DBE*76*.:=CEGGC5*<=++/<)))15(9:<)53CE*8A>*97<8884*0((-((--)(.(()4(1.)(.-
@M03506:14:000000000-AKVR1:1:1101:17896:7675 2:N:0:28
TCGGACTACCGGGGTATCTAATCCCGTTTGCTACCCTAGCTTTCGCGCCTCAGCGTCAAGAACAGGCCAGGAAGTCGCCTTCGCCACTGGTGTTCCTCCCGATATCTACGCATTTCACCACTACACCGGGAATTCCACTTCCCTCTCCTGCCTTCGAGTCGAACAGTATCGCGTGACCCTCCCCAGTTGAGCCGGGGGCTTTCACACGCGACTTGCACGACCGCCTGCGCGCTCTTTACGCCCAGTAAACCCGGACAACGCTTGCCACCTACGTATTACCGCGGCTGCTGGCACGTAGCTG
+
CCCCCGGGG-FGGGGEGGGGGGGGGFGGGGGGGGGGGGGGGGGGGGGGGGGGGGGGGGGGGGGGGGGGGGGGGGGGGGGGGGGGGGGGGGGGGGGGGGGGGGGGGGGFGGGGGGGGGGFGGGGGGGGGGGGGGGGGGGGGGGGGGGGGGGGGGGGFGGGGGGGGGFGFEGEGGEE>GGGGCEGGFCGGGGGGGCEDEGGGFGGGG++*:))9:C+C6=5:CDGCDDFFGGFG:B>7>7@5CEC*9A+97+:75)/<)49155@DGGGFGFFFE5+3<<FGFF011(->:946.4:107(4)
@M03506:14:000000000-AKVR1:1:1101:25856:7680 2:N:0:28
TCGGACTACAGGGGATTCTAATCCCGTTTGCTCCACTGGCTTTCGAGCCCTCAGCATCAGCGTCGGCCCAGCAACCCGTCTTCCTCTCCGGTGTTCCCCTCTATATCTACGCATTTCACCGCTACACAGAGAATTCCGATTGTCCCCTCCACCCCCTCGCGCGTCAGGATCTCTTGGCCGTTCTTGCTAAAGCACAGAATTTTCACACGTGGCCTGTCATCCTGCCTCTGCCGACTCTGCACCCACGAAATCTGACCATAGCTCGTGTCTCTCCGATTACCGCCGTCCGTGTCTGCTTCTT
+
BCC@8C+CF-C6,++8FEFDD9EEGG<FF@DC,;,CC,@6,,CF@,C,+966<;C,;C@@,+B6+@+B6:,C@EG8B+66C,6,,6CB,@7C7?@,,,,:B,,,9EEEFG7+8+6:AFF?+C=+@,64,8A,,C,,9<++3+,C,,,,6B,@,6+6>+3+@:+*3**,,,,,7,>D9E?*>8CC,>7,,,,,?,64,,,,,4;,,4B672/*=*<*2*+4+0*+28=4+**+))))(0*++30/1**)1****1**9)*+)/**1*1000****2*2()<)-4-3,3)40,()))2*1)-.
@M03506:14:000000000-AKVR1:1:1101:3190:7691 2:N:0:28
TCGGACTACCAGGGTATCTAATCCTGTTTGCTCCCCACGCTGTCGCGCATCAGTGTCAGAAACTGCCCAGCAGACCGCCTTCGCCGCCGGTCTTCCTCCGGATCTCTACGCATTCCACCGCTACACCCGGAATTCCGTCTGCCTCTACAGCCCTCGAGTTTGACAGTCGGCACGGCAGATCCGGGGTTGAGCCCCGGACTTTCACCACACCCTTATCAAACCACCTACGCGCCCTTTCCGCCCAGTGATCCCGGCCACCGCTCGCACCCCCCGTATTACCGCGGCTGCTGGCCCGGAGTTT
+
CCCCCGGGGGGGGGGGGGGGGGGGGGGGGGGGGGGGGGGGGGGGGGGGGGGGGGGGGGGGGFGGGGGGGGGGGGGGGGGGGGGGGGGGGGGGGGGGGGGGGGEGGGGGGGGDGGGGGGGGGGGGGGGGGDGGFGGG@DGGDFGGGGGGGGGF>FGG58EC9;EGCCFF**B<EGGGGC=FGGGGGGGEE@CCGECG8*?CCFG7CECCFDDC7<8:*:896DFFGC??CD5E<)0*)*9*C5D*1+39<+<5)0)>C<C*0)87C*?@EBGF>C8*3.=F111,((,88)2?)39C))4<)
@M03506:14:000000000-AKVR1:1:1101:11081:7693 2:N:0:28
TCGGACTACAAGGGTTTCTAATCCCGTTTGCTCCCCTGGCTTTCGCGCCTCAGCGTCAATACCGGTCCAGGATGCCGCCTTCGCCACCGGTGTTCCTCCAGATATCTACGCATTTCACCGCTACACCTGGAATTCCGCATCCCTCTCCCGGATTCAAGCCTTCCAGTATCGGACGCAGTTCCCGGGTTGAGCCCGGGGATTTCACGTCCGACTTATTAGGCCGCCTACGCGCCCTTTACCCCCAGTAGTTCCGAACACAGCTTGCCCCCCCTGTATTCCCGCGGCTGCTGGCACCGAGCTT
+
CCCCCGGGGGGGFEFFGGGGGGGGGEFFGGGGGGFGGGGGCGGGGGGGGGGGFFGGGGCFFGFGGGGGGGGGGGGGGGCFFGGGGEGGGDGGFEGGGGGGGGGGGGGGGGGDGGGGGGGGGE7FGGGGF=EAG<FGGED+FCFGGDGGGGGCCEGFDGFGGCCEC;FDCE@B*:CGGGEFDDGGD8?C=E,?BCGGDG*79CGFGDGGCDCDC*++009+96)/9C>?=<0:)0<*)*1+07))723/0+<BB3*/9(**7)7*/0@FC>75)*++0)*2(476>(())/(())-/.)(-(
@M03506:14:000000000-AKVR1:1:1101:20264:7704 2:N:0:28
TCGGACTACAAGGGTATCTAATCCCGTTTGCTCCCCTGGCCTTCGTGCCTCAGCGTCAGGAACTGTCCAGAGACCCGCCTTCGCCACTGGTCTTCCTTACGATATCTACGCATTTCACCGCTACACCGTAAATTCCAGTCTCCTCTCCAGTCCTCAAGCACGGTAGTATCGAATGCAGTTTCGGAGTTAAGCCCCGAGATTTCACAACCGACTTACCGCGCCGCCTACGCACCCTTTACGCCCACGGAATCCGAACAACGCTTGAGACCACTGTATTACCGCGGCCGCGCGCACCGCGCTA
+
CCCCCGGGGGGGGGGGGGGGFGGGGGGGGGGGGGGGGGGGGGGGGGFGGFGGGGGGGGGFFGGGGGGGGGGGGGGGGGDGGGGGGGGGGGGGGGGGGGGGGGGGGGGGGGGGCGGGGGGEGGGGGGGGGGDCFFFGGGGGGGGFFGDGGGFFFGGGGDGCCE6D6=EFFCGGGGGGGDDG9E=ECEEFFAF9DFC>CCEG7;CFFC,:CD>DEGFG<D;*)/CEGG>FCC:>DB5447ACEGGC***0/129:>7C)8F*0))15+*1:)1)0:+0<4*<(4(19(-7()-359(9)0,1(
@M03506:14:000000000-AKVR1:1:1101:6382:7715 2:N:0:28
TCGGACTACTGGGGTTTCTAATCCCGTTCGCTCCCCTGGCTTTCGCGCATCAGCGTCAGTGTCAGCCCAGCAACCCGCCTTCGCCGCAGGTGTTCCTCTCGATATCTACGCATTTCACCGCTACACCGAGAGTTCCAGTTGCCCCTTCTGCACTCTAGTCGCACAGTATCAGTCGACCTTTCCGAGTTAAGCCCGGAGATTTCACAACTGACTTTTGCTGACCGCCTACGCGCCCTTTACGCCCAGTAACACCGCACAACGCTTGCCCCCCCCGTATTCCCCCCGCTCCCGGCCCTGGCTT
+
CCCCCGGGGGGGGGGGGGGGGGGGGGGGGGGGGFFGGGFGGGGGGGGGGEGGGGGGGGGGGGGGGGFFF@FDGGGGGEGGGGGGGGGGGGGGFGGGFFDFGGGGGGGGGGGDGGGEGGGGGG@FGGGD:F@FFGGFCFGDFGGGGDGGGGGGGADFDFFF>GEGCGGGEGG9D;:BEGGD?DGGGGG>@@<EFG>5?:8?<7<>CE+AC*:CEC@F7FA=+;FCDD37E*)*/77<:**</A759*<*++3/8))7C6**)8B5<*+0*7CD39/1*(*<)(-(49>)-)(()-3*))((.
@M03506:14:000000000-AKVR1:1:1101:13438:7716 2:N:0:28
TCGGACTACAAGGGTATCTAATCCCGTTTGCTCCCCTGGCCTTCGTGCCTCAGCGTCAGGAACTGTCCAGAGACCCGCCTTCGCCACTGGTCTTCCTTACGATATCTACGCATTTCACCGCTACACCGTAAATTCCAGTCTCCTCTCCAGTCCTCAAGCACGGCAGTATCGAATGCAGTTTCGGAGTTAAGCTCCGAGATTTCACACCCGACTTACCGCGCCGCCTACGCACCCTTTACGCCCAATGAAACCGAACCACCCTTGGGGCCCCCTGCTTCCCGCGGCTGCCGGCCCCAGATTA
+
CCCCCGGGGGGGGGGGGGGGGGGGGFFGGGGGGGGGGGGGGGGGGGGGGGGGGGGGGGGGGGGGGFGGGGGGGGGGGGGGGGGGGGGGGGGGGGGGGGGGGFGGGFGGGGGGGGFGGGGGGEGGGGGCFGGGCFGGGGGGFGFGG,@BFGGGGGGGGGGGGEGGGGFGGGGGGGFGGFGGGFGD6BEGGGGGFGGG>9CF,=FCF7?ECDDGGDGGCCDCC4:5D*:AED>EDD)0;:C:*27C<=8*++07).7D)3**))0****)2)/..**+0))2(((4114:(021)((*.).6)
@M03506:14:000000000-AKVR1:1:1101:3454:7725 2:N:0:28
TCGGACTACTGGGGTATCTAATCCTGTTTGCTCCCCACGCTTTCGCACCTCAGCGTCAATACCAGTCCAGTGAGCCGCCTTCGCCACTGGTGTTCTTCCGAATATCTACGAATTTCACCTCTACACCCGGAATTCCACCCACTTCTCCTGGATTCAAGCGATGCAGTCTTAAAGGCTATTCTGGAGTTGATCTCAAGGCTGTCACTTCCAACTTACAAAGCCGCCTACGTGCGCTTTACGCCCAGTAATTCCGAATAACGCTAGCTTCCTACTTATCACCGCCGCTGCTGGCACGGAGTTT
+
@CCCCGCGGGGGDD+B@ECCFGFFGFFGGF,C<E,FFGGEFFFGC:FCFEGGGGGGGCCAFFGCA:,,CFFE9FEAFCEEFFFEGDG<CCEF=F9FFGG:FGC75A@<FDFG,AE,,9FEFGDFFF,CFDGEF,A,5?,@=BEFG9EFFC8DDADGEF98>@8>,=D89D9F,6=8CFDGGC;;3:39E,,5@:5,@,*4,;,,5,5@,5?96;,,+5;,;9;>D<?AEG6CDE><=F+**21*131:CFG6))*/1/8*7753*++*0/***2<3+6*7(((-40(7468())-)))-,.
@M03506:14:000000000-AKVR1:1:1101:11490:7734 2:N:0:28
TCGGACTACCAGGGTATCTAATCCCGTTTGCTCCCCTAGCTTTCGCGCCTCAGCGTCAATACCGGTCCAGGATGCCGCCTTCGCCACCGGTGTTCCTCCAGATATCTACGCATTTCACCGCTACACCTGGAATTCCACATCCCTCTCCCGGATTCCAGCCTGCCAGTATCGGACGCAGTTCCTCGGTTGAGCCGAGGGATTTCACGTCCGACTGAGTTGGCCGCCTACGGGCCCTTTACGCCCAGTCACTCCGAACAACGCTTGCCCCCCCCGTATTCCCCGGGCTGCTGCCCCGCCTTTC
+
CCCCCGGGGGGGGGGDGGGGGGGGGGGGGGGGGGGGGFGGGGGGGGGGGGGGGGGGGGGGGGGGGGGGGGG@FGGGGGGGGGGGGGGGGGGGGGGGCFGFGGGGGGGGGGGGGGGGCFGGGGGGFGGFGFGGDGGGAFAFGFGGGDFGFGGDGDGGCFGGGFGG68D,@@@F6E>GGG>FGGFFCBEGC,,?E5*CECCGG4A995=FG))5*CC+::AFFGDGGG35C*0:CBFD3*7/;EDDGF69+0<?;)7)98D*).7<DFFFG@C:3**00)*01(,21,47)/2()49).)(.)
@M03506:14:000000000-AKVR1:1:1101:12240:7754 2:N:0:28
TCGGACTACTAGGGTATCTAATCCTGTTTGCTCCCCACGCTTTCGTGCATGAGCGTCAGTGTCAGCCCAGAGACCTGCCTTCGCCATCGGTGTTCCTCCTGATATCTACGCATTTCACTGCTACACGTGGAATTCTACCCCCCTCTGCCATACTCGAGTCCGCCAGTCACAAATGCAGTTCCCAGGTTAAGCCCGGGGATTTCACATCTGTCTTAACGGACCGCCTGCGCACGCTTTACGCCCCGTAATTCCGATTAACGCTTGCACCCTACGTATTACCGCGGCTCTTGGCCTGTAGTTA
+
CCCCCGGGGFGGGGGGGGGGGGGGGGFFGGGGGGGGGGGGGGGGGGGGGGGGGGGGGGGGGGGDFGGGDGGGGGGGGGGGGGGGGGGGGEGGGGGGGGGGGGGGGGGGGFFCFGGFDGFGGGGGGGGFGGGFGCEGGGGGGGGGDGGGGGGGC@DEGGGGFEEEGGGGGGGGGGFGGCFFF,@,8:DFGGGGGGGGGGGGGGGFGFFGGGF>EGG7DDA=D):5C5>)>C3EGF:C?FFGG><)9CE>G+07)7*9/5:*<3>F32C4C.*55><?069A09>>F;(05*)5),(2**.).
@M03506:14:000000000-AKVR1:1:1101:21651:7761 2:N:0:28
TCGGACTACCGGGGTATCTAATCCTGTTTGCTCCCCACGCTGTCGCGCCTCAGCGTCAGCAACAGCCCAGCAGGCCGCCTTCGCCACTGATGTTCTTCCCGATCTCTACGCATTCCACCGCTACACCGGGAATTCCACCTGCCTCTACTGTGCTCAAGCCTGACAGTTTAGAAGGCAGCCCTGCGGTTAAGCCGCAGGATTTCACCCCCTACTTATCAGGCCGCCTACGCGCCCTTTACGCCCAGTGATTCCGGACAACGCTCGCACCCTCCGTATTACCGCCGCTCCTGGCACGGAGTGC
+
CCCCCGGGGGGGGGGGGGGGGGGGGGGGGGGGGGGGGGGGGGGGGGGGG@FGGGGGGDFGGGGGGGGGGGGGGGGGGGGGGGGGGGGGGFGGGGGGGGGGGGGGGGGGGGGGGGGFGGGGGCEGGFGGGGGGGGGGCGG@FGGFFGGGG,@FGGGGGGGGGFFF6<3EFCEGGFGGGGGGGGGGGEEED@FGFGG5E5CEEFEGGGGGGGGGFGFGGGA6FDDGCDDFGGFGD:>45>@EGGGG43<4CC?@FB5CD(/1))<5C8CDG.18)1*2<4?FFF(4(((.(0:?47258<,()
@M03506:14:000000000-AKVR1:1:1101:17357:7765 2:N:0:28
TCGGACTACCGGGGTATCTAATCCCGTTTGCTCCCCACGCTTTCGCGCCTCAGCGTCAGGGAATGCCCAGAGACCCGCCTTCGCCACCGGTGTTCCTCCCGATCTCTACACATTTCACCGCTACGCCGGGAATTCCAGTCTCCTCTGCATCCCTCCAGAATGGCAGTATCGGCCGACCCCCCTGAGTCGAGCCCAGGGATTTCACGACCGACTTGTCATCCCGCCCCCCCGCCCCTTACCCCCAGTCCTCCCGCGCAACGCTTTCCCCCCCTGTCTCCCCCGCCCCGCTCGCCCCCCCGTC
+
CCCCCGGGG-@CGDEGGGGGGGGGGGGGGGGGGGGGGGGGEGGGGGGGGGGGEGGGGGGCEFGGGFFGGGGGGGGGGGGGGGGGGGGGGGFGGGGGFGFFFDGEEGGGGFGC<EGGGGGGGCFGGGGEGD7@:FGGC<FFCFGGGGGGGFGEGGC*D,E,79DCG>FFC:8:@CE*:CEEGGEG*?E+:*=CCFFE*78EF6AEG*:ECD5C:D<FG>@<C97C/))0*15E3)5<,*000:))*2+0++00)855)39*))0**00<?)5).020+4?E(-,(-((<()(()(-)0)(((
@M03506:14:000000000-AKVR1:1:1101:13800:7768 2:N:0:28
TCGGACTACCAGGGTATCTAATCCTGTTTGCTCCCCACGCTTTCGCGCCTCAGCGTCAGTTCCAGGCCAGATGGCCGCCTTCGCCACTGGTGTTCTTCCCAATATCTACGAATTTCACCTCTACACTGGGAATTCCGCCATCCTCTCCTGGATTCAAGCGCAACAGTATCAAGCGCAATTCCCGGGTTGAGCCCGGGGCTTTCACGCCTGACTTATTGCACCGCCTACGCGCCCTTTACGCCCAGTAAATCCGAACAACGCTAGCCCCCTTCCGATTCCCGCTGCTGCTGGCCCGAAGTTC
+
CCCCCGGGGGGGGGGGGGGGGGGGGGGGGGGGGGGGGGGGGGGGGGGGGGGDGGGGGGGGGGGGGGGGGGCFGGGGGGGGGGGGGGGGGGGGGGGGGGGGGGGGGGGGGGGGGGGGGGGGGGGGGGGGGFF@FGGGGGGGGGGGGGGGGGFCFFFFGGGGGGGGGGGGGGGF8E>CEEEFGGGGGGGGG?FGGGGGGGGGGGGF<=FGGG?FEFCGCDA9=FDEGD:FEGBGGFFGF>@?*CC3CC<=C+:;B)*970<=B35)7E87C)77)**/1)*<(-((()47))(4784).)(-)
@M03506:14:000000000-AKVR1:1:1101:15601:7769 2:N:0:28
TCGGACTACAAGGGTATCTAATCCTGTTTGCTCCCCACGCTTTCGTGCCTCAGTGTCAGGAACGTTCCAGAGAGCCGCCTTCGCCACCGGCCTTCTTCCCGATCTCTACGCATTTCACCGCTACACCGGGAATTCCGCTCTCCTCTCCCGTCCTCAAGCACGGCAGTCACTTGCGACCTTCCTGGGTTAAGCCCAGGCCTTTCCCACAGGTCTTACCTCCCCACCTACCCACTCCTTACGCCCAGTAAATCCGAACACCGCTTGCCACCTCTGTCTTCCCGCGCCTGCTGCCACAGAGTTC
+
CCCCCGGCGGGGGGGGGGGGGGGGGGGGGGGGGGGGGGGGGGGGGGCFGEFFFFGGGGGFFGGGGGGGGGGGGGGGGGGGGGGGGEGFGGGGGGGGGGGGDGDGGGGFGDGEGEGGGGGGG@@GGGGGGCF@FGGGGGCE=EGCGAFGGC=EGGGFCCGF,@CEEECGAFG9CFE*9ECFGG9,DBCE:@;<FGGFG*=<CCEF@?E5=4*21@+A7+/2>C5CDGAF*;*=98):409*8E3*/<C*+0AFDB<CD7555.5*9C+98)96)2A@7)*:019(32<F(<)8)4,/<).-)
@M03506:14:000000000-AKVR1:1:1101:23767:7770 2:N:0:28
TCGGACTACTGGGGTTTCTAATCCCGTTTGCTCCCCTGGCCTTCGTGCCTCAGCGTCAGGAACTGTCCAGAGACCCGCCTTCGCCACTGGTCTTCCTTACGATATCTACGCATTTCACCGCTACACCAGGAATTCCGCTATCCCCTCCAGAACTCGAGCTTGCTAGTTTTGGATGCAGGCTCTGGGTTAAGCCCAGAGTTTTCACATCCAACTTATCAAACCTCCTCCGCGCCTGTTCCGCCCAGTAATTCCTACCACCCCTTGCCCCCCCCCTATTACCGCGCTTGCGGGCCTGGACGTC
+
CCCCCEGDF<FGGGECFGGGAFGFGGGG?EGGGGGG86@EFFGGC<@@@FFFGGGGGB:8,:EEFEGGGGGG?CCFGEGDBFGGGCGGGGFFFC9FG9,,4,BFC?FFFF>8?=AEFGGGGFGGGG8:FGG88FGFF7+8=E8EFF3B=83=D8E+,6>88?FEFFGE,@8:8CFG7B?+,5,,5>FE85DF6*,4:,32=+2,5,,449*0;7D,=+1,28*;DF)25*0/)))2)1+*359<*0;+++3+11***)**)))0*2<0*)).))*32-9C:(42,(-)(730)((95)(-(
@M03506:14:000000000-AKVR1:1:1101:11916:7777 2:N:0:28
TCGGACTACAAGGGTTTCTAATCCTGTTTGCTACCCACGCTTTCGTGTCTCAGCGTCAGAAATGGCCCAGTAAGCTGTCTACACCACAGGTGTTCCTCCTGATATCTACGCATTTCACCGCTACACCAGTAATTCCGCTTACCTCTCCCATCCTCTAGCATTCCAGTTTCTAGCGCACCCTCCCAGTTGAGCCGGGAGATTTCACACCAGACTTAGAACACCGCCTACACACCCTTTACGCCCAGCAATTCAGAACAACGCTTGCTGCCTCCTTATTAACGCGCTCGCTGCCTGGCACTTA
+
CCCCCGGGGDCEEECFFGGGECFGGGFGFFGGGFDFDCCCFGCCEGFGGG9<FFGGGED,CE,FFCF@@FG,@9FC,CFC,<CF,9F8A,EFC@EDFFFGG<E?FC9FFG@@EFAEGDFFCCE@<FA:E4CFFACFGGBFEC8,@D88>,>8DFFG9F9,>DFC;=7===DC,AC8EG6C6E6CGGFDGD8FFEBC65*4E+D,32@*10*;,:;,+BAC4DGGD?AA?CA:*:>*.2+*=7<G<*:A++1+1;CC4,*1)201/C99@6*))20+<)*0((,((((0()((*)-*0*())
@M03506:14:000000000-AKVR1:1:1101:7434:7783 2:N:0:28
TCGGACTACAGGGGTTTCTAATCCCGTTTGCTCCCCTGGCCTTCGTGCCTCAGCGTCAGGAACTGTCCAGAGACCCGCCTTCGCCACTGGTCTTCCTTACGATATCTACGCATTTCACCGCTACACCGTAAATTCCAGTCTCCTCTCCAGTCCTCAAGCACGGCAGTATCGAATGCAGTTTCGAAGTTAAGCCTCGAAATTTCACACCCGACTTACCGCGCCGCCTACGCACCCTTTACGCCCAATGAATCCCAACAACGCCTGCAACCCCTGTATTCACCGCGGCGCTGGGCAAGAGTCG
+
CCCCCGGGGFGGGGGFGGGGGGE@FEGGFGGGFFGGGFGGGCFGGGGGGAFGGGGDGGGGFFGGGFGECCCFGGDEEGGEGGGGGGEGGGFGCFFGDFFFFFFEEGGGG@F7CCFAFGGGGGGGGG<@AD+AEGGGCGEGGGGGGDFGA8ED?EGG?@DF?CGGGDFDFGGGGGGGGGFGCGE?FGFCC,>CFDCEED:F7=DFCEGAG9DD4?C;CDFGGGC5C<)575>CG>3>;C=CCE3*9F8?F+0))70/939*83;3**+0;8CF@4+9+)*<)(--(--)()(-8(,/)).)(
@M03506:14:000000000-AKVR1:1:1101:15293:7812 2:N:0:28
TCGGACTACAAGGGTATCTAATCCTGTTTGATCCCCGCACTTTCGAGCCTCAGTGTCAGTTATAGTTTCGTCAGCTGCCTTCGCAATCGGTGTTCTATGACATCTCTATGTATTTCACCACTACATGTCATATTCCGCCAACGGCAACTATACTCAAGCCCTACAGTATCAATGGCAATTTCTGGGTTAAGCCCAGAGATTTCACCACTGACTTATAAGGCCACCTACGCTCCCTTTAAACCCAATGAATCCGGATAACGCTTGCCTCCTTCCTCTTCCCGCGGACGCTGGCACTCAGTTA
+
CCCCCFGGGGGGGGGGGGFGGGGGGGGGCFFCEFGGGGEGGFGGGGGDGFGFFGGFGFGFFGGGCCFFEGGGGGGGC8CDFGGGGCGGGGGFGCFG<FCFGGFGGGGFGGGGGCFG9FF?G8EFGGGGGBFGGGGGFEGGGGG+C8CD=F,4D,@DGGC?FGFG8=E,7@D==,=?DEGGDCFFFCDCD,,8,@DEG6,,E+E73A9C7A7;:=,@<CAF5CGGGCA;EC*;;:4:52@7CFCDC=8B7,>;0)***);=>E>5*++//5:+)2+1+)+*(,37-((830-1)5(*)).))
@M03506:14:000000000-AKVR1:1:1101:17212:7823 2:N:0:28
TCGGACTACCAGGGTATCTAATCCTGTTTGATCCCCGCACTTTCGAGCCTCAGTGTCAGTTACAGTTTTGTGAGCTGCCTTCGCAATCGGTGTTCTATGACATCTCTATGTATTTCACCACTACATGTCATATTCCGCCCACAGCAACTGTACTCAAGCCCTACAGTATCAATGGCAATTTCTCGGTTAAGCCGAGAGATTTCACCACTGACTTATAAGGCCACCTACTCTCCCTTTAAACCCAATTAATCCGGATAACTCTTGCTTCCTTCGTCTTACCGCGGCTGCTTGCCCGACTTTT
+
CCCCCGGGG9FFGCGGGGGGGGGGGCFGGGGGGGGGGGGGGGGGGGGGGGGGGGGGGGGGGGGGGGGGGGGGGGGGGGGGGGGGGFGGGGGGGGGGCFFGGFGGGGGGGGGFGGGGGGGGGGGGGGGGGGGGGGGFGGGGGGGGGGGGGFGGGGG9DDGGGGGGFGGADFGGG8DEGCGGGG:>8FEGE9DGGD6>C76EGGD,@,@CFD7;F+7DCFF,07**/?FF,;B?D9AF<+45D?*C5,1+,2>B?>D434C+01@2++++>1@A)C8@8?@FD1(((,(),*,()4?C5.--)
@M03506:14:000000000-AKVR1:1:1101:23194:7834 2:N:0:28
TCGGACTACCGGGGTATCTAATCCCGTTTGCTCCCCTGGCCTTCGTGCCTCAGCGTCAGGAACTGTCCAGAGACCCGCCTTCGCCACTGGTCTTCCTTACGATATCTACGCATTTTACCGCTACACCGTAAATTCCAGTCTCCTCTCCAGTCCTCAAGCACGGCAGTATCGAATGCAGTTTCGGAGTTAAGCTCCGAGATTTCACACCCGACTTACTGCGCCGCCTACGCACCCTTTACGCCCAATGCATCCGAACAACCCTTGGGACCTCTGTATTACGGCGCCTGCTGGCACAGCGTTC
+
CCCCCGGGGGGGGGGGDFFGGGGFGGFGGGGGGGGGGGGGGGGGFGGGGDFFGGFGGFGC8FGGGGGGGGGGGGGGGGGGGCDGGGGGGGGGGGGGFF,FGGDFFFCFGG>:FEG,EFGGGGCC?FGGEFE+ACFFGGGG;FFGGGFFF86=FGFGGGGGGGGGG>8DCEECFC8,,@7EFG*8E8@@C=BC>?B>E*;=?7DFCCCECC<D**,5++4:CDGC<*8;*C:E5>FF2>7;?E3DDFC)<+<?5<5CDBG*87:>4*8>*)2*)23+<)0*,-(((--)()(())(*)74((
@M03506:14:000000000-AKVR1:1:1101:25571:7839 2:N:0:28
TCGGACTACTGGGGTTTCTAATCCCGTTTGCTCCCCTTGCCTTCGTGCCTCAGCGTCAGGAACTGTCCAGAGACCCGCCTTCGCCACTGGTCTTCCTTACGATATCTACGCATTTCACCGCTACACCGTAAATTCCAGTCTCCTCTCCAGTCCTCAAGCACGGCAGTATCTAATGCAGTCTTGGCGTTACGCTCCGAGCTTTCTCCCTCGACCTACCGCGCCACCTACGCACCCGTTCCCCCCACTGGAACCGACCAACTCTTCCAATCTCGTCATTACCCTGCCTGTTGTGACTGAGTTC
+
9CCCC:CE@EGGCE:CCEFCFGGFGGGGGGAFFF<FG,@FFG96CFFGCDF8E@GGFGEG,C,6,<,,CEGGF,@FFE7:CFCBC:FGFFF??FFFEF,BD@ACE9:E9BFF7@FGGAF7FECCGGFDGCG<,@A,,5C,4,==D>84,@46,@F,,6@DF+6+@8=,,,,@,3,>99@,5,,6,5+@;**:**:8*@**,29,,51=7)*)*)>@</6*>D)CFCFA57)*1))/(*)+*2)1)2+)0++)05)9).**/**2*+0*8**))*1*+.63()((()5/.0.(*))*)0-))
@M03506:14:000000000-AKVR1:1:1101:20168:7848 2:N:0:28
TCGGACTACTAGGGTTTCTAATCCTGTTCGCTACCCACGCTTTCGCTATTCAGCGTCAGTTCCGGCCCAGACCACCGCCTTCGCCACCGGTGTTCCTCCTGATATCTGCGCATTTCACCGCTACATTAGGAATTCCGCCAACCCCTCCGAGTCCCTAGCCAGACAGTTTCAAAGGCAATTCTGAGGTTAAGCCTCAGGCTTTCACCCCTGACTTGTCAAGCCGCCTGCGCACGCTTTACGCCCAGTGATTCCGCACACCGCTAGCACCCGTCGTATATCCCCGGCGTCTGCCACCCATTTG
+
CCCCCFEFFGGACDCFFFFFGGGGFDGFCFCFC@FGGGGDGC8EBEF7CGG<FGDFBFEG9FFGEGCFGD,:D8CF@FGG7EFFC,CFGE+>FGF@<EF=E<BE@A,9CFF:C@ECEFGGDF7@<<FGGGFGCCEFFGG>C=>EEFG=C7BFD,3>E6:D,C8CF@9D,@DFFGF>7,AA;E7DGGFFGGFFFCF?C?,=,9C9CGCC*98C7=,5?F69DD3E5C>ACGBGGEED2C48CC5**3+*<0<=@))7C(9*)).)9:F>/)*.7)*23)*+)(-(((-)(8)8),,*)))5.
@M03506:14:000000000-AKVR1:1:1101:23393:7862 2:N:0:28
TCGGACTACAAGGGTATCTAATCCTGTTTGCTCCCCACGCTTTCGCGTCTCAGCGTCAGTCACGTCCCAGAGTGCTGCCTTCGCCATTGGTGTTCCTCCTTATATCTGCGCATTTCACCGCTACACCAGTAATTCCACACTCCTCTTCCGGACTCGAGCCCGACAGTATCCACCGGCATCCCAGGGTTGATCCCTGGCCTTTCACAGCGGACTCACCGCGCTGCCTACACTCCTCTTTCGCCCAATGCTCCCGGCCTCCGCTTGCCCCCTCCGACTTACCGCGGCTCCTGGCTGGTCGTTT
+
-C9A,@@EEGGGFDGDFF9EF9D<FGGFGGGGGGDGCFF@C@DFFCG@@F<EECGEGE7F9EEEEFDGGGCFFFFAAEEFGG@CFCFA,,6,CCFFFECA,95CF<A?BF:CCCGG9@E:::+@AEF:=,C,CFGGGGGGGGG489DDFCC>EEC8FCE6=C8=+@D,,,@;F?E6+**3,59,5>DC>8,,?8D65,DC,*15<,,,*)1:50+<973/585=4*+;+*+2**)0)**/*:53*:+)++000)))*(11).79*<@;*)*07/:E;4=+803((((059715,(2*),((
@M03506:14:000000000-AKVR1:1:1101:11757:7880 2:N:0:28
TCGGACTACAAGGGTATCTAATCCTGTTTGCTCCCCACGCTGTCGCGCCTCAGTGTCAGCAACTGCCCAGCAGGCCGCCTTCGCCACTGGTCTTCCTTACGATATCTACGCATTTCACCGCTACACCGTAAATTCCAGTCTCCTCCCCAGTCCTCAAGCACGGTAGTATCGAATGCAGTTTCGGAGTTAAGCCCCGAGATTTCACACCCGACTTACCGCGCCGCCTACGCACCCTTTACGCCCAATGAATCCGAACAACGCTTGAGACCTCTGTATTACCGCGGCTGCTGGCCCAGCTTTC
+
CCCCCGGGGGGGGGGGGGGGGGGGGGGGGGGGGGGGGGGGGGGGGGGGGGGGGGGGGGGGGGGGGGGGGGGGGGGGGGGGGGGGGDGGGGGGGGGGGGFGGGGGGGGGGGGGGGGGGGGGGEGGDGGGGFEGGGGGGGGGGGGGGGGGD8DFGGGFFGG8EEGEDEGFGGGGFGGGGGGGFCGD;EEFGFFGDGGCGGGGGGG@FFGEGDCDECFGGGFGGGDGGG3FGG35DBF42C@GG5C5D6F*<9@:577DC<FCE>>G4<C?G/9*/*<C+6@E?F>>>(45)9,,)-(*)/)))
@M03506:14:000000000-AKVR1:1:1101:4640:7881 2:N:0:28
TCGGACTACCAGGGTTTCTAATCCTGTTTGCTCCCCACGCTGTCGCGCCTCAGTGTCGGCTATTGGCCCTTGCGAGCCACTGCCCAGCAGACCGCCTTCGCCACCGGTGTTCTTCCGGATCTCTACGCCTTCCACCGCTACACCCGGAATTCCATCTGCCTCTACAGTGCCCAAGCCCTACAGTCGCCGCGGCCGATTCAGGGTTGCGCCCCGAACTTTCACCGCGGCCTTATAGTTGCCACCTACGCGCCCTTTACGCCCAGTGATCCCGGCCAACGCCCGCGCCCTCTGTATTACCGCG
+
CCCCCGGGGGGGGGGGGGGGGGGGGGGGGGGGGGGGGGGGGGGGGGGGGEGGGGGGGGGGGGGGGGGGGGGGGGGGGGGGGGGGGGGGGGGGGGGGGGGGGGEGGGGGGEGF<FGGGGEGG<E9DF+F+AFBFGGGDEGGGGGGE3@ECFFEC7ECA;BF9A:CFGFCCEGGGC>>GGGC>CFEF5CG881:CG85C=;9;7;@9=*2:CCD=DEG4C8?DGFCD558**9+:44:):B7EFGGGG8:5CCE37**;39:>3:0*+<*+.*7))/8E2;*-290((,)30).*)-*9F0>(
@M03506:14:000000000-AKVR1:1:1101:3991:7884 2:N:0:28
TCGGACTACAAGGGTATCTAATCCCGTTTGCTCCCCTGGCTTTCGCGCCTCAGCGTCAGAAGGGATCCAGCGCGCCGCTTTCGCCACCGGTGTTCCTCAGGATATCTACGCATTTCACCGCTCCACCCTGAGTTCCGCACGCCCCTATCCCCCTCGAGGCCCGCAGTATCAGAGGCACTTCCACGGTTGGGCCGTGGGATTTCACCCCTGACTTACGAGCCCGCCTACCCGCCCTTTAAGCCCCGTGATTCCGACTAACGTTCGCACGGTTCGTCTTACCGCCGCTGCTGGCACGACCTTA
+
CCCCCGGGGGGGGGGGGGGGGGGGGGGGGGGGGGGGGGGGGGGGGGGGGGGGGGGGGGGGGGGGGGGGGGGGGGGGGGGGGGGGGGGGGGGGGGGGGGGGGGGGGGGGGGGGGGGGGGFDG+@FGGGGGGGFGGGGDG7FEGGEGGGGGDFFEEGEGEEGGGGGEEGBFG,79EFGGGGFGG?GG*AC8E**B?EDCE*7*7<7A9CC*9CFGG9FFG)*9<):C93)*1):C5543:4+<CF3CA*7C+<495)/).C=@?)99**)28>;378F54=F(((,47(.)),3)5,*)07A)
@M03506:14:000000000-AKVR1:1:1101:12560:7885 2:N:0:28
TCGGACTACAAGGGTATCTAATCCCGTTTGCTCCCCACGCTTTCGCGTCTCAGCGTCAGTCACTGTCCAGAAGGCCGCCTTCGCCACCGGTGTTCCGCTTGATATCTACGAATTTCACCTCTACACCAAGCATTCCACCTTCCTCTCCAGGACTCTAGCTGCCCAGTTTCGGGTGCACTTCCATGGTTGAGCCATGGGATCTCACGCCCGACTTAGATAGCCGCCTACACGCGCTTTACGCCCAGTCATTCCGACCAACGTTTGCACCCTCTGTCTTACCGCCGCTGCTGGCACCGCGTTT
+
CCCCCGGGGGGGGGGGGGGGGGGGGGGGGGGGGGGGGGGGGGGGGGGGGGGGGGGGGGGGGGGGGGGGGGDGGGGGGGGGGGGGGDGGGGGGGGGGGGGGGGGGGGGGGGGCFGFGGGGGGGGGGGGGGFGGGGGGGGGGGGGGGGGGGGGFGGGGGAGGGFGGGGDDCFG7CGEGGGGGGGGF7DECG7E??FGGFFGCFFGFFGGCGG4D5CCC++BCFFDGGD>FGGDDGFF:;76CEED3D++9<<?@?5C5),>*)7?D79@@E)*00:CFG2=F?>(114())0(8).4<))(-(
@M03506:14:000000000-AKVR1:1:1101:6107:7896 2:N:0:28
TCGGACTACAAGGGTTTCTAATCTCGTTTGCTCCCCTGGCCTTCGTGCCTCAGCGTCAGGAACTGTCCAGAGACCCGCCTTCGCCACTGGTCTTCCTTACGATATCTACGCATTTCACCGCTACACCGTAAATTCCAGTCTCCTCTCCAGTCCTCAAGCACGGCAGTATCGAATGCAGTTTCGGAGTTAAGCTCCGAGATTTCACACCCGACTTACCGCGCCGCCTACGCACCCTTTACGCCCACTGAATCCGAACAACGCTTGAGACCTCTGTATTACCGCGGCTGCTGGCACAGCGTTA
+
CCCCCGGGGGGGGGGGGGGGGGGGGGGGGGGGFGGGGGGGGGGGGGGGGGGGGGGGGGGGDFGGGGGGGGGGGGGGGGGGGGGGGGGGGGFGGGGGGGGGGGGDDFFCFGGEGGGGGFGGGGGGGGGGGG7FGEADFGF@?FGGFFGCDCGGGGGGFGGGGGGGCCDFGGGCFGFGDGGGGGDC6EEFGAAD,,7:*@C>D@F,5CF?5*;C:DGFF4ACGGDG75>8*55*)8:<@GF8=*99*287++3).)*>DBGGEB;F<A5/;7**/2<C@)8+,1(,4(())0(48<14).--(
@M03506:14:000000000-AKVR1:1:1101:8493:7923 2:N:0:28
TCGGACTACTGGGGTATCTAATCCCGTTTGCTCCCCTGGCTTTCGCTCCTCAGCGTCAGTATCGGTCCGGGATGCCGCCTTCGCCACCGGTGTTCCTCCAGATATCTACGCATTTCACCGCTACACCTGGAATTCCGCATCCCTCTCCCGAACTCAAGCCATCCAGTATCAGACGCAGTTCCCCGGTTAAGCCGAGGGATTTCACGTATGACTTAGTTGGCCGCCTCCGAGCCCTTTACGCCCAGTAATTCCGAACAACGCTTGCCCCCCCCGTATTACCGCGGCTGCCGGCACGGCGTTG
+
CCCCCGGGGGGGGGGGGGGFFGGFGGGGGGGGGGGGGGGGGGGGGGGGGAGGGGGGGGGGGFGEGFGGGDGGEGGGGGECFFEFGFGGGGGEGDFEFGGGGGGGGGGCGGG7CEGGGGFCE@FGFGGGGG8EFGGG<FGGGGGFGFGGGGGDGGFGGFC?:E6DAFFD<FGGGGGEGDGGGGGG5EGG5DGGCG:CC:;F8DG7CGDG+8C:+;C7C@6<CDDGGG);:5)*)7?F7C==EGGGGEF=FGC4)0*15?FEB5)79FA5CDGD)/8*<)9<(4,3((45(0(4),())),,(
@M03506:14:000000000-AKVR1:1:1101:8039:7926 2:N:0:28
TCGGACTACAGGGGTTTCTAATCCCGTTTGCTCCCCTGGCCTTCGTGCCTCAGTGTCAGGAACTGTCCAGAGACCCGCCTTCGCCACTGGTCTTCCTCATGATCTCTACGCATTTCACTGCTACACCATGAATTCCAGTCTCCTCTCCAGTCCTCAAGCACCGCAGTATCGAATGCAGTTTCGGAGTTAAGCTCCGAAATTTCACACCCGACTTACGGCGCCACCTACGCACCCTTTACGCCCAATGAATCCGAACAACGCTTGAGACCTCTGGTTTACAGCGGCTGCGGGCCCCTGGTTT
+
CCCCCGGGGGGGGGCCGGGGGGGGGGGGGGGGGGGGGGGGGGGGGGGGGGGGGGGGGFGGGGGGGGGGGGGGGGGGGGGGGGGGGGGGEFFGGGGGGGGGGGGGGGGCGGGGGGGGGGGGGGGGGGGGGGGGGGGGGGGG9EFFGGGGGDGGGGGGGGGFFDEDDCGG8=6D=EFGCEDECC8CCC>FCCFGCFEE3CE7DFGFGG6EGDDGGGGGG44:DD<5788)/20>DAF5;7CEGG3*2>EF7+<0).*19?F5:).9*<F*@)9*)*++24=+.,,(6((.()(4)((*)..8,
@M03506:14:000000000-AKVR1:1:1101:22294:7933 2:N:0:28
TCGGACTACCGGGGTATCTAATCCTGTTTGCTCCCCACGCTCTCGCACCTCAGCGTCAATATGTGTCCAGTGAGTCGCCTTCGCCACTTGTGTTCTTCCGAATATCTACGAATTTCACCTCTACACTAGGAATTCCGCCACCCTCTCTCTGTCTCAAGCGTCCCCGTTTCAAAGGCAATTCTGGAGTTGAACCCCAGTCTTTCACCTCTGACCTGCAACACCCCCTACGTTCGCTTTACGCCCAGTAATTCCCAACAACGCGTCCCCCCTTGGTATTTCCGCGGTTGCTGCTCCTGCCTTT
+
CCCCCGGGEGGGGGGGGGFFAEAFFFGGFCFDGG,CAF:C:E@FGGDGGGFEEFGCFGDECGFGAEECFCEFFCEGE7F:EC,?CCFF,A,,4:FFG,C@:CFEFFEFA<79E+?FGGGGFG5FAFAF,,5?FDE5,+++C4C8F,@=F,>,>3C,7,@CGCC63+6,@=;,@C,6@873,;=>9,@6,,,76@8*;1,5@CC::EF5<CF+1+,,*2*49?)?<C4)*2);5)07,:658CC*/23+:4>+*2CC<(1*)0))1;@>:;*))*+3+)104123(,())1))/4,*0).)-
@M03506:14:000000000-AKVR1:1:1101:23201:7993 2:N:0:28
TCGGACTACTAGGGTATCTAATCCTGTTTGCTCCCCTAACTTTCGCAGATCAGAGTCAGTGATGGTCCAGTAGCCTGCTTTCGCCATAGGTATTCCTCCCGATATCTACGCATTTCACCGCTACACCGGGAATTCCAGCTACCTCTACCACACTCTAGCCGCGCAGTTTCCCTTGACCTCTCCCAGTTAAGCCGGGATCTTCCACAAGAGACTTACCCAACCTCCTACCTGCGCTTTACACCTAGTGATTCCGAGTAACGCTTGCCACCTCCGTATTACCGCGTGTGCTGGCACGTAGTTA
+
CCCCCGGGGGCFFFFFDCFGGGGFGFGGDFGCDFFGGDGGGFGGGGE@CFG8EF@CFEDEC9CFGFFGGGG9FACCEGFGFGE7F7FECC@@C<AFFFGGGGGFG9FC<B@CGGFGFFFCCBECGGGGGGG>A?EGAAFFCF@EG=9=DDFFEFG9DGFFE+>+@+6,@E@FCEDA,EEE>CFD6ECFC;E9?E5@8*@FGF,5,,9,,0;D?F,>C*6ACC2,/*2?08?C)55*/@F7C6***2+72+58))//76:=5>759C?FGF4:DG*224@?(((((--0)0,,7,21..-).
@M03506:14:000000000-AKVR1:1:1101:19781:8003 2:N:0:28
TCGGACTACAAGGGTATCTAATCCTGTTCGCTCCCCACGCTTTCGCGTCTCAGCGTCAGTCACGTACTAGAGAGCCGCCTTAGCCACGGGCGTTCTTCCTGATATCTGCGCATTTCACCGCTACACCAGGAATTCCACTCTCCTCTTCCGGACTCTAGTCAGATGGTTTCCATCGGCGTCTCGAGGTTGAGCCTCGAGTTTTCACAACGGACCTACCTAACCGCCTACACGCCCTTTACCCCCAATAAATCCGGACAACCCTCGCCCCCTCCGCCTCACCGCGCCCTCTCGCCCTGACTCA
+
CCCCCGGGGGGGGGGGGGGGGGGFGGGGGGGDGGGGGGGGGGGGGGGGGCFGGGGGGGGGGGGGGGGGFGGGFGGGGGGGGGGGGGGGGGGGGGGGGGGGFGFFGGGGGGGGGGGGGGGGGGGGGGGGGGFGGGGGGGGGGGEFGGGGFCGGGGGGGGGGEGC;FF,;:FF9FFEEGGC8*DF6CE56C7CGF,BEGG6AFCFGF7<7CCDDE*><;C6FGGGGGGFF6C37*0)72>7+<:))*0+/2+09))*9)35=77))7?8:=5*))1***(0:29(((,(0(),(0(-/))--)
@M03506:14:000000000-AKVR1:1:1101:19018:8010 2:N:0:28
TCGGACTACAAGGGTATCTAATCCTGTTTGCTCCCCACGCTTTCGCACCTGAGCGTCAGTATTGGTCCAGGAAGTCGCCTTCGCCACTGATGTTCCTTCCGATATCTACGCATTTCACCGCTACACCGGAAATTCCACTTCCCTCTCCCATACTCGAGCAAGGCAGTTTCGGATGCAGTTCCCAGGTTGAGCCCGGGGATTTCACACCCGACCTCCCAAGCCGCCTACGTGCGCTTTACGCCCCGTAATTCCGATTAACGCTCGCACCCCCTTTATTACCCCGGCTGCTGGCGCAGCGTTT
+
CCCCCGGGGGGGGGGFFDGGGGGGGGGGGGGGGGGGGGGGGGGGGGGGGGGGGGGGGGGGAFGGGGGGGGGGGGGGGGGGGGGGGGGGGGGGGGGGGGGGGGGGGGGGGGGDEGFGGGGGGEGGGGGGGCF+CEGGCGGGGGEGGGGGGGGGGGGGDEGGCF6@=CDFGGGGGECGGGGFCGGGGFCFGECFCGDGGCCECFFGGGG=CD<D*)+/:C4=FCDEGDEFEFF5DF>G?7FCEC37DECBC:CF4>C5D<CE@>5)1:CDG)1))*++3)/3(-,(4((8494:7:,9))-1-
@M03506:14:000000000-AKVR1:1:1101:20591:8020 2:N:0:28
TCGGACTACCGGGGTTTCTAATCCTGTTTGCTCCCCTAACTTTCGCGTCTTAGTGTCAGTATAGGCCCAGGTACCCGCCTTCGCCACTGGTGTTCCTCCCGATATCTACGCATTTCACCGCTACACCGGGAATTCCAGTACCCCCTGCCTAACTCAAGATGCCCAGTATCCGCTGACCCTTCCCGGTTAAGCCGGGAAATTTCACAGCGGCCTTAAGCACCCACCTACACGCGCTTTACGCCTGGTGATTCCGAATCACGCTCGCCACCTTCGCCTTACCCCGGACGGTTGCACGGACGTA
+
CCCCCGGGGGGGGGGGGGGGGGGGGGGGGGGGGGGGGGGGGGGGGGGGGGGGGGFGGAFGFGGGGGGEGGGGGGGGGGGGGGFGGCGGGGGGGGGGGGGGEFGGGGGGGGGGGGGGGGGGGGGGGGGGGGCCFGGGGGGGGGGGGD?FGGGGGGGGF,@EEFFF6D:FECEEFGGGGGGGGG?FEGE5EFFGGEGGGGFGDGGGGG7F57))109+;FFF;DCEGGFFGF:CDB378*6AECFC3+**+009<@*1*-0*80<)/:?>/.99<*2/*)0C(-((,(()()-:64633)(-(
@M03506:14:000000000-AKVR1:1:1101:15599:8025 2:N:0:28
TCGGACTACAAGGGTATCTAATCCTGTTTGCTCCCCACGCTTTCGCGCCTCAGCGTCAGTATCGGGCCAGTTGGCCGCCTTCGCTTCTGGTGTTCCTCCGAATATCTACGAATTTCACCTCTACACTCGGAATTCCACCAACCTCTCCCGATCTCCAGATCGCCAGTATCAAAGGCAGTTCCAAGGTTGAGCCTTGGGATTTCACCCCTGACTTAGCGATCCGCCTACGCGCGCTTTACGCCCAGTAAATCCCAACAACGCTAATCCCCTTCGTATTCCCGCGGCCGCTGGCACGAAGTTC
+
CCCCCGGGGGGGGGGGGGGGGGGGGGGGGGGGGGGGGGGGGGGGGGGGGDGGGGGGGGGGGGGGGGGGGGGGGGGGGGGGGGGGGGGGGGGFGGGGFGGGEGGGGGGGGGGGGGGGGGGFGGGGGGFGGGGGFGGGGGFGGGEGGGGFGGGGGFFGGGGGGGGGDGGFFGGGGGGCCEFFGFG968@CGGGGGGG?FC>GGFFGG7EGFGGFGD?;DDBGGGGEDDDF5))=)07C<C=5:CDDGCFF+<?6)027C<GGF3>DCECFF>DF>D=CC)*?<;;(3(,)7>(88<6*7<,5)
@M03506:14:000000000-AKVR1:1:1101:15751:8025 2:N:0:28
TCGGACTACCAGGGTATCTAATCCTGTTCGCTCCCCACGCTTTCGCGTCTCAGCGTCAGTACCGTCCCAGAGTACCGCCTTCGCCACGGGTGTTCTTCCTGATATCTGCGCATTTCACCGCTACACCAGGAATTCCATTCTCCTCTTCCGGACTCTAGCCAGATAGTTTCCACCGACAGCTCGAAGTTGAGCCTCGAGATTTCACAGCGGACTTATCTGGCCGCCTACACGCTCTTTACGCCCAATAATTCCGAACAACGCTAGCCCCCCCCGTAGTACCGCGGCCGCTGGCCCGGGGTTC
+
CCCCCGGGGGGGGGGGGGGGGGGGGGGGGGGGGGGGGGGGGGGGGGGGGEGGGGGGGGGGFGGGGGGGGGFGGGGGGGGGGGGGGDGGGGGGGGGGGGGGGGGGGGGGGGGGGGGGGGGGG>FGGGGFGG@FGEGGGFGGFGGGGGGGGGGGGGGGGFGGCGGGFCCFGGGGCFEDEGGGFGGDFGFGGCCGGFGCECCEFCFFG9AFGG):=F?C@DAGGGGGDDDF?F3C5>FG>*@*2CDGFF+/?@766>CDG?G>DD5CFC*>5)9;>***2)*<(44((((7939?),(1))(4,
@M03506:14:000000000-AKVR1:1:1101:19743:8026 2:N:0:28
TCGGACTACAAGGGTATCTAATCCTGTTTGCTCCCCACGCTTTCGCGCCTCAGCGTCAGAACCGGCCCAGCTGGCCGCCTTCGCCACGGGTATTCTTGCAGATCTCTACGCATTCCACCGCTACACCTGCAATTCTACCAGCCTCTACCGGTCTCCAGATCCGCAGTATCCAAAGCAGCCTCACCGTTGAGCGGTGAGCTTTCCCCCCAGACTTGCAGGATCCGCCTGCGCGCTCTTTCCGCCCAGTAATTCCGAACACCGCCCGCCCCCTTCGTATTACCCCGGCCGCTGGCACGCAGTT
+
CCCCCGGGGGGGFGGGGGGFFGGGGGGGGGGEGGGGGGGGGGGGGGGGGCGGGGGGGGGGGGGGGGGGGGGGGGGGGGGGGGGGGGGGGGGGGGGGGGGGGDGGGGGGGGGGGGGGFGGGGGGGGGGGCGGFGGGGCGGGGGGFFG9FGGGGGGGGGFF,DFGGDGGG7:FGGC8B7D>FFECGFE:EECEDEEC*;=,<,4<,4,2>C3/:CGGE*8A=*0>:CDB5C3;/))0*47*38CCC<CF?+<+9@?D<C>*:>>:)785;EDG47**02.9E-(-((2(01)3(>(.*))-(.
@M03506:14:000000000-AKVR1:1:1101:24998:8040 2:N:0:28
TCGGACTACTGGGGTATCTAATCCCGTTTACTCCCCTGACCTTGTGCCTCAGCGTCAGGAACTGTCCAGAGACCCGCCTTCGCCACTGGTCTTCCTTACGATATCTACGCATTTCACCGCTACACCGTAAATTCCAGTCTCCTCTCCAGTCCTCAAGCACGGCAGTATCGAATGCAGTTTCGGAGTTAAGCTCCGAGATTTCACACCCGACTTACCGCGCCGCCTACGCACCCTTTACGCTCAATCAATCCCATCAAAGCTTGAGACCCCTGTATTACCCCGCGTGCTTGCCCAGCGTTAG
+
CCCCCDEFGGGGFGGEEGGGGGGGGGGGGGGGGGGGCFGGGGGGGGGGGGGCFGGGGCEFFGGGFFGGFGGGGGGGGGGDFGE6,CFGFGGGGFFFDFEFFF7CFGGGGGCEGGGDGGDGGEEGEGEGFFGGGD9<9FFAFFEFGGFG8,8@;AF8E88DEC+3@=9@D+@FECFGGGF;;CDC:>:A,=EE?,***;*9D7,>,<?EE*3C*B,<9C>E49C7<38)/18=7);9)7):*:9623+/008))*00*-02=*.0*80)*)*0)*3+0-*0(((,(-:))94(9)8*0)((-
@M03506:14:000000000-AKVR1:1:1101:15954:8054 2:N:0:28
TCGGACTACAGGGGTATCTAATCCTGTTTGCTCCCCACGCTTTCGCTCCTCAGCGTCAGTACCGGCCCAGAGCGCCGCCTTCGCCTCTGGGGTTCCTCCGGATCTCTACGCATTTCACCACTACACCCGGAATTCCACGCTCCTCTCTCGCACTCAAGAGCTGCAGTCTGGCATAACCTATCTCGGTTGAGCCGAGAGATTTCATACACCACTTACAGCCCCGCCTGCACACTCCTCACGCCCAGTACTTCCTGATAACGCCCGCCACCCACGGTTTACCCCCGCCGCTTGCCTGGCTTTT
+
CCCCCGGGGGGGGGGGGGGGGGGGGGGGGGGGGGGGGGGGGGGGGGGGGGGGGGGGGGGGGGGGDGGGGGGGGGGGGGGGGGGGG@FGFFEGGGGGGGGGGDGGGGGGGFDEGGGGCGFGGGGGGGGGGGGGFCGGGGGGGGGFFFFEGEG6CCEFFC,86A8DFFFGGFFGFGF?CGCC,>:DEEEE=?CGCC>EEEG79@;+>9:E6FFDF+<EC765C3):915)0>=5*7)2(:7***9*1<+*+++1*/***.9*))./9=87;.*55)/283*<,-(-,((.()-3))./7).5)
@M03506:14:000000000-AKVR1:1:1101:17388:8061 2:N:0:28
TCGAACTACCAGGGTATCTAATCCTGTTTGCTCCCCACGCTTTCGCTCCTCAGCGTCAGTACCGGCCCAGAGTGCCGCCTTCGCTACGGGTGTTCCTCCCGATATCTGCGCATCTCACCGCTACACCGGGAATTCCACACTCCTCTACCGGACTCCAGTCATGGCAGTATCGGGTGGCCCCTCCACGTTGAGCGTGGAGATTTCACACCAGACTTACCAAACCGCCTACGAGCTCTTTCCGCCCAATAAACCCGGAAAACGCTTGCCCCCTACGTATTATCGCGGCTGCTTGCTCGCCGTT
+
CCCCCGGGG-FFGDGGGGGGGGGGG<FGGGGFGGGGGGGGGGGGGGGGGGGGGGGGGGGGGGGGCFFFGGFGGEFGGGGGGGFGGGGGGGGGGGGGGGGGGCE=EFFCGCFFGGGG9FGGGGGGFGGGCF7CDDGGGGGGGGGGGGGGGGGCGGGG6DFG9C99E,8:3<;*:@F>EFDGGFEGFFCCEC788*=85*CC9C+>@977:C47F*++;6@CFGGEGG:):35CC5?7->*<;C7>*:6?9++08@79)(*0)0)*18+9EE3))**++(*+-,-((-(.(/)).))/))-3(
@M03506:14:000000000-AKVR1:1:1101:6603:8102 2:N:0:28
TCGGACTACAAGGGTATCTAATCCTGTTCGCTCCCCACGCTTTCGCGTCTCAGCGTCAGTACCGTCCCAGAGAGCTGCTTTCGCCATAGGTGTTCTTCCCGATATCTGCGCATTTCACCGCTACACCGGGAATTCCACTCTCCTCTTCCGGACTCTAGCCACACAGTTTCCACCGACAGCTCGAGGTTGAGCCTCGCGTTTTCACAGCGGACTTGTGAAGCCGCCTACACGCCCTTTCCGCCCAATAAATCCGGACAACCCTTTCCCCCTCCGCATTACCGCGGCGTCTGGCCCGTATTTA
+
CCCCCGGGGGGGGGGGGGGGGGGGGGGGGGGGGGGGGGGGGGGGGGGGGGGGGGGEGGGGGGGGGGGGGGGGGGGGGGGGFGGGGGGGGGFGFGGGGGGGGGGGGGGGGGGGGGGGGGGGGGGGGGFGGGGGCFGGGFCFGGGGGGGGGDGGGCFFA9ECGGGGGGGEEGGGGGGDGGDFCD>E8>EEFEEF6,::*:E=C3<CFCCGGD)>EF7>677EFGGGGG3<+93C*7:427@GG7C556C*:+39>)>CD(1*)0)*:CFFGE*75*/**)9+(4((7((7(>(571,)))(-.
@M03506:14:000000000-AKVR1:1:1101:9056:8130 2:N:0:28
TCGGACTACAAGGGTTTCTAATCCTGTTTGCTCCCCACGCTTTCGCACCTCAGCGTCAGTACCGGGCCAGTGAGCCGCCTTCGCCACTGGTGTTCTTCCGAATATCTACGAATTTCACCTCTACACTCGGAGTTCCACTCACCTCTCCCGGACTCAAGATCGCCAGTATCGAAGGCAGTTCTGGAGTTGAGCTCCAGGATTTCACCCCCGACTTAACGATCCGCCTACGCGCGCTTTACGCCCAGTGATTCCGAGCCAAGCTAGCCCCCTTCGTATTACCCGCGCTGCTGGCACTACGTGT
+
CCCCCGGGGGGGGGGGGGGGGGGGGGGGGGGGGGGGGGGGGGGGGGGGGGGGGGGGGGGGGGGGDFEGGGGGGGGGGGGGGGFGGDEFGGFGGGGGGGGGGGGFGGGGGCGFFGGGGGGGGCFGGG9EFEGGGGGGGGGGFGGGGGGGGGGGGGGGFGGGGF>EEGGGFGECEEGFGGGGGGFDCFGG7FCGFFF:D,*=9CFGGG5ECDGGGCCGG3:=FG*A5>DF5C3EGE:D6DFEGGD35?@8E9C@6>5))(**0<6CGGFDEB77)**0<)*<(,(((2())).().(*)).(.
@M03506:14:000000000-AKVR1:1:1101:4260:8134 2:N:0:28
TCGGACTACAAGGGTATCTAATCCTGTTCGCTCCCCACGCTTTCGCTCCTCAGCGTCAGTATCGGCCCAGAGACCCGCCTTCGCCACCGGTGTTCCTCCTGATATCTGCGCATTTCACCGCTACACCAGGAATTCCAGTCTCCCCTACCGAACTCCAGCCTGCCCGTATCGACCGCAAGCTTGGAGTTGAGCCCCAAGTTTTCACGGTCGACGCGACCAGCCGCCTACGAGCCCTTTACGCCCAATAAATCCGGACAACGCTCGCCCCCTCCGGCCTACCCCGGCCGCTGGCACGAAGTGG
+
CCCCCGGGGGGGGGGGGGGGGGGGGGGGGGGGGGGGGGGGGGGGGGGGGGGFGGGGGGGGGGGGEFGGGGGGGGGGGGGGGGGGGDGGGGGGGGGGGGGGGGGGGGGGGGGGGGGGGGGGGGGGFGGGGGFGGGGGGFFG;=DGEGGGGG7EGGGGGGGGGGGCGGG+@E*6@ECC95CF>FFEGFGEGC?<:EGC:CCCEFG?CF55EGGDEC5?<)0*<<)5<3.8E*)*)7592*8;CEG3*0+*9+<FEF:DC:F*7)7))*27C)*00):**.<:(8,-((,;()4?)80*.0,))
@M03506:14:000000000-AKVR1:1:1101:10196:8168 2:N:0:28
TCGGACTACAAGGGTATCTAATCCTGTTTGCTCCCCACGCTTTCGCACCTCAGCGTCAGTACCGGACCAGTGAGCCGCCTTCGCCACTGGTGTTCCTCCGAATATCTACGAATTTCACCTCTACACTCGGAATTCCACTCACCTCTTCCGGACTCGAGACTACCAGTATCAAAGGCAGTTCCGGGGTTGAGCCCCGGGATTTCACCCCTGACTCAATAGTCCGCCTACGTGCGCTTTACGCCCAGTAATTCCGATACACCCTAGCCCCCTTCGTATCACCGCGCACGCTGGCCCGAACTGT
+
CCCCCGGGGGGGGGGGGGGGFGGGGGGGGGGGGGGGGGGGFGGGGGGGGCFGGGGGGGGGGGGGGGGGGGGGGGGGGGGGGFGGGGGGGGGGGGGGCGFCFEEFGGGGGGGGGGGGFGGEGGGGGGEGGGCCDFGGGGDGGGGGGGFGDEECB@DE?C,@DDGFFGFGGGGCFC,@7BFE;;15@*C>C,DFCCE5875?:8C,B?77FD4<9+><C7FGF=5CD3>ACGAAD3754C6CG*>D5E9*30<865*1)69*75)**2*)/00.8*;A2-/6((4(,(-),)(-)(,).)())
@M03506:14:000000000-AKVR1:1:1101:9794:8175 2:N:0:28
TCGGACTACAGGGGTTTCTAATCCTGTTTGCTACCCACGCTTTCGAGCCTCAGTGTCAGTTACAGTCCAGAGAGCCGCTTTCGCCACCGGTGTTCCTCCATATATCTACGCATTTCACCGCTACACATGGAATTCCACTCTCCTCTACTGCACTCAAGTCTAACAGTTTCCAATGCACACAATGGTTGAGCCACTGCCTTTTACATCAGACTTATTAAACCACCTGCGCTCGCTTTCCGCCCAATAAATCCGGACAACGCCCGGGACCTACGTATTACCGCGCCCGCTCGCACGTACTTAG
+
CCCCCGGGGGGGGGGGGGGGGGGGGGGGGGGGGGGGGGGGGGGGGGGGGGGGGGGGGGGGGGGGGGGGGGGGGGGGGGGGGGGGGGGGGGGGGGGGGGGGGGGGGGGGGGGGGGGGGGGGGGGGGGFGGGGFGGGGGGFGGGGGGGGGGGFFGGGGGGFGGGCFGGGFGFFCDFDGGGGGGGGGGEGGF7@EFFFCFGGGGDEFFF7,@*;CE+EC79+4;DGGG>A>ECEEG6FF*4)ACGG35<FA1>C38)9C833CD>F)11:50*75.*<8+6@*49(3(3()(7(1>2?95).4)
@M03506:14:000000000-AKVR1:1:1101:19833:8179 2:N:0:28
TCGGACTACAAGGGTATCTAATCCCGTTTGCTCCCCTGGCTTTCGCTCCTCAGCGTCAGTGTCGGTCCAGGATGCCGCCTTCGCCACCGGTGTTCCTCCAGATATCTACGCATTTCACCGCTACACCTGGAATTCCGCATCCCTCTCCCGAACTCAAGCCATCCAGTATCAGACGCAGTTCCCCGGTTAAGCCGAGGGATTTCACGTCTGACTTAGTTGGCCACCTACGAGCCCTTTACGCCCCGTAATTCCGACCAACCCTCGCCCCCCCCGTATTACCCCCGCTGCTGCCACGGAGCTA
+
CCCCCGGGGGGGGGGGGGGGGGGGGGGGGGGGGGGGGGGGGGGGGGFGGGGGGG7FGGGGGGGGGGGGGGGGGGGGGGGGGGGGGGGG7=FFGGFGFGGGGGGGGGGGGGGGGGGGGGGGGGGGGGGGGGFGCFGGGGDEGGGGGGFGGG+@EEFG?8DGGGFGGGGGGGFFDGEDCEGGGGGGGGCED9>CGDCEGGCG8FGGGFFGGF=FG7;@@C6?DC67<F6AGD>*C:FF):7CEGG)/2:>C7CFFD))/4C*00.5CCEEEFGD31/*0)1:(,((4927:F?(0579))(.)
@M03506:14:000000000-AKVR1:1:1101:20505:8188 2:N:0:28
TCGGACTACAAGGGTTTCTAATCCCGTTTGCTCCCCTGGCTTTCGCGCCTCAGCGTCAATGCCGGTCCAGGATGCCGCCTTCGCCACCGGTGTTCCTCCAGATATCTACGCATTTCACCGCTACACCAGGAATTCCGCTTACCTCTCCCACCCTCTAGCATTCTAGTTTCCGCTGCACCCTCCCAGTTAAGCCGGGAGATTTCACAACAGACTGGGAACCCCGCCTACCCACTCTTTACGCCCAGTACTTCCGAACAACGCTCGCTCCCTACGTATTACCGCGGCTCCTCGCACGTAGCTA
+
CCCCCGGGGGGGGGGGGFGGFGGCGGGGGGGGGGGGGGGGGGGGGGGGGGGGGGGGGGGGGGGGGGGGGGGGGGGGGGGGGGGGGDGFGGFGGGGGGGGFGGGCEGGAFGGGECEFGGGGDCFGGGGGFEF8FFFGGGGGGFGGGGGGFFGEGGGGGGFGEFGGFG>FGGFGDEGGGGEEFGGGGGCFDF,D?>:E*=8,>=CGGGGGG4<F?FF54;F**:DGDC3A*/6507**6>FCECD<4A<*<9CF35C<D17=B)09C*;5F.:>50++3)9<<>(3;B0B(),4>;99FF04)
@M03506:14:000000000-AKVR1:1:1101:19519:8204 2:N:0:28
TCGGACTACCGGGGTATCTAATCCTGTTTGATCCCCACGCTTTCGTGCATGAGCGTCAATATCTGCGTAGTAAGCTGCCTTCGCAATAGGTGTTCTATGTCATATCTAAGCATTTCACCGCTACATGACATATTCCGCTTACCTCCACAGCATTCAAGACATATAGTATCAATGGCAATTTCCAGGTTAAGCCTAGAGATTTCACCACTGACTTACATATCCGCCTGCGCACCCTTTAAACCCAGTAAAACCGGATAACCCTTCCACCACCCGTCTTACCGCACTGCCTGGCACGGAGTTA
+
@CCCCGGGGFGGGGGGGGGGDCEFFGGGFFGGGFGGG@FGCFEE7FFG<FEFGGGGEGEFGGGGG9CFG@FFCFFGGGGGGGGGGCGDFFGGGGGGDFEGGGFFDF,FECA9FEEEGGGGGGDGGCGCGB<FFFFEFGGCDDG9=BCFG?FGGFGG9ECCFACGEFGG8DEDGA8889DE3,E;@BDFG,>,,DFFE?C,@9,;AA,9CCC5@<EFCC95;+C50@36**9>D6?4;++,18594<1B,,5).)821)0+0))*2CEA*)*))1*1*)13(-(((()7.7,4))4))),,)
@M03506:14:000000000-AKVR1:1:1101:10034:8219 2:N:0:28
TCGGACTACAAGGGTATCTAATCCTGTTTGCTCCCCACGCTTTCGCACATCAGCGTCAATGCCGGTCCAGTGAGCCGCCTTCGCCACGAGTGTTCTTCCGAATATCTACGAATTTCACCTCTACACTCGGAATTCCACTCACCTCTCCCGGATTCAAGCGATGCAGTCTTAAAGGCAGTTCCGGGGTTGAGCCCCGGGCTTTCACCTCTAACTTACAAAGCCGCCTACGCGCGCTTTACGCCCAGTAATTCCGCACAACGCTAGCTCCCTCCGTCTTACCGCGGCTGCTGGCACGGAGTTA
+
CCCCCGGGGGGGGGGGGGGGGGGGGGGGGGGGGGGGGGGGGGGGGGGGGGGGGGGGGGGGGGGGGGGGGGGGGGGGGGGGGGGGGDGGGGGGGGGGGGGGGGGGGGGGGGDFGGGGGGGGGGGGGGGGGG@EGGGGGGFFFGG@FFGGGGGEGGGGGFGGGGGGGGGGGGGGFGGFGGGGGGGGGGGGGGGGGGGGGGGGGFGFGG6CCF>FGGFGGCAEFGGECC:FGGFGGFFGFCFGGGGGGE:@7:EF4)))).>E@57<C?FFG>DBEF*;1)9C(4470(7>BF??431))8(,.
@M03506:14:000000000-AKVR1:1:1101:13271:8222 2:N:0:28
TCGGACTACAAGGGTATCTAATCCCGTTTGCTCCCCTGGCTTTCGCGCCTCAGCGTCAATGCCGGTCCAGGATGCCGCCTTCGCCACCGGTGTTCCTCCAGATATCTACGCATTTCACCGCTACACCTGGAATTCCGCATCCCTCTCCCGGATTCAAGCCTTCCAGTATCGGACGCAGTTCCCGGGTTGAGCCCGGGGATTTCACGTTCGACTTATAAGGCCGCCTACGCGCCCTTTACGCCCAGTAATTCCGAACAACGGTTGCCCCCTCTGTATTACCGCGGCTGCTGGCACCGAGTTT
+
CCCCCGGGGGGGGGGGGGGGGGGGGGFGGGGGGGGGGGGGGGGGGGGGGGGGGGGGGGGGGGGGGEFGGGGGGGGGGGGGGGFGGGGGGGGGGGGGGGGGEGGCGGGGGGGGGGGGGGGGGDGGGGGGGGGGGGGGGGGGGDGFFDFGGDGGGDGFFGGGGGGFEGFDGGDFCGEC5CCEBFFEEDGDG<88FGGGCE//87@F7*076<9CC57+1@69F<CEGGFFEGFGG@)93:@EGDG37C+*0<FB?@DGC077).73<AF>E>DF@?2<::=?:90;0((.)0.:))(/08(,)
@M03506:14:000000000-AKVR1:1:1101:16291:8224 2:N:0:28
TCGGACTACACGGGTTTCTAATCCCGTTTGCTCCCCTGGCCTTCGTGCCTCAGCGTCAGGAACTGTCCAGAGACCCGCCTTCGCCACTGGTCTTCCTTACGATATCTACGCATTTCACCGCTACACCGAGAATTCCAGTTGCCCCTTCCGCACTCTAGCCCCGCAGTATCAGTTGACCTTTCCGAGTTACGCCCGGCGATTTCACAACTGACTTGTTCTGACCGCCTCCGCGCCCTTTACGCCCAGTAAATCCGATCAACGCTTGCTCCCCCCGTATTACCGCCGCTGCCGGCACGTAGTT
+
CCCCCGGGGGGGGGGGGGGGGGGGGGGGGGGGGGGGGGGGGGGGGGGGGGGGGGGGGGGGFGGGGGGGGGAFGGGGGGGGGGCFGGGGGGFGGGGGGGGFD7FEGGGEFFGBFDGGGGGGG@EGGGGG>EGGFGGGFEFA,=AF??FGGEGGGEFGGFGGGECC8CEBDFF=EFCFGGFGGGD**@DEF,*>C:*=*444C*>CC++*0;CF7C9E+;C++;47CDD:*/519;:D17*+**9D*:+7+++/97<5>:**)0.C*8:?8>C:BCCE*(*+.(,(-71)3)((7(-/.)(-)
@M03506:14:000000000-AKVR1:1:1101:7709:8231 2:N:0:28
TCGGACTACAAGGTTTCTAATCCTGTTTGCTCCCCACGCTTTCGTGCATGAGCGTCAGTGTCAGCCCAGAGACCTGCCTTCGCCATCGGTATTCCTCCTGATATCTACGCATTTCACTGCTACACCAGGAATTCCAGTCTCCTCTGCCGCACTCAAGCCTTGCAGTCCCAAATGCCATTCCCAGGTTAAGCCCGGGGCTTTCACATCTGGCTTACAAAACCGCCTGCGCACGCTTTACGCCCAGTCATTCCGATTAACGCCTGCACCCTACGTATTACCCCGGCCGCTGGCACTTACTTAG
+
CCCCCGGGGGGGGGGGGGGGGGGGGGGGGGGGGGGGGCGGGGGGGGGGGGGGGGGGGGGGGGGGGGGGGGGGGGGGGGGGGGGGGCGGGGGGGGGGGGGGCGGGGGGGGGDGDGGCGGGGGGGGGGGCEF8FEFGGGGFFGGGFG?FGGGDGEGGFF8?FGGFGDGC>DGFC8,=D?F8DEGC>8D@FDCFDFDEGGGG5@FFGC79CE+3*12<E+*9,@DD*2/A57CB*)::7EG>8E:*98+ACEGGFFEG*:>D5))./*3A)*0980*++3487:09((46D>041*(.**/.4.
@M03506:14:000000000-AKVR1:1:1101:16778:8258 2:N:0:28
TCGGACTACCAGGGTATCTAATCCCGTTTGCTCCCCACGCTTTCGCGCCTCAGCGTCAGAACCGGTCCAGCGAGCCGCCTTCGCCACTGGTGTTCCTCCCAATATCTACGCATTTCACCGCTACACTGGGAATTCCACTCGCCTCTCCCGGCCTCAAGCAAAGCAGTTTGGAGGGCAGTTCCTCGGTTAAGCCGAGGGATTTCACCTTCCCCTTGCCAAGCCGCCTACGCGCCCTTTCCGCCCAATAATTCCCAATAACGTTTCCCCCCCCTTTATTACCGCGGCTGCTGTCCCAGAGTTC
+
CCCCCGGGG9FGGEGGGGGGGGGGGGGGGGGGGGGGGGGGGGGGGGGGGGGGGGGGGGGGGGGGGGGGGGGGGGGGGGGGGGGGGEGGGGGGGGGFFGGGGGGFGGGGGGGGGGFECAGGGGDGGGG9FGG<BFFGGGGG=EGGGGGGGE8:E>FE8EF86CFGGGGGGGEF?GGGFGFFCFFGGC:EG9,9<E*:C=?68=@EFFFFG5*;=CEGC7)7CFGEC7577D5EG>E*5*/*;E/*9*<*C+<?*9*96)**.).*:C8>=37))0323)8<((-4((,).6)4)))*0))-)
@M03506:14:000000000-AKVR1:1:1101:12583:8258 2:N:0:28
TCGGACTACAGGGGTATCTAATCCTGTTTGCTACCCACGCTTTCGTGTCTCAGCGTCAGAGATGGTCCAGTAAGCTGTCTACACCACAGGTGTTCCTCCTGATATCTACGCATTTCACCGCTACACCAGGAATTCCGCTTACCTCTCCCATCCTCTAGCATTCCAGTTTTCGCCGCACCCTCCCAGTTAAGCCGGGAGATTTCCCGACAAACTTAGAACACCGCCTACACACTCTTTACGCCCAGTAATTCCGAACAACGCTTGCTGCCTACGTATTACCGCGGCTGCTGCCACGTAGTTT
+
CCCCCGGGGGFGGGGGGGGGGGGGGGGGGGGGGGGGGGGGGGGGGGGGGGGGGGGGGGGGGGGGGGGGGGGGGGGGGGGGFGGGGGGGFGFGGGFGFFGGGGGGGGFCEGGDEGGGGGGGGGGGGGDFGGGGGGGGGGGGGGGGGFEG8=E?FGGGFFGDGFEFGGGGFAEFG6CEGGGGGGEE6FFEC9,>F>5:E>89FFF,>C>CEG7CGGG,+18?DDGEDGEF77AG5AFGCDFE5CCD*=;@:<CFF)*99(7E>>>CF?+*;6CF:9+<?4@+-,-2>>>>)9)().(17)34)
@M03506:14:000000000-AKVR1:1:1101:26511:8269 2:N:0:28
TCGGACTACAAGGGTATCTAATCCTGTTTGCTCCCCACGCTTTCGCACACCAGCGTCAGTACCGGCCCAGTTAGCCGCCTTCGCCACTGGTGTTCTTCCGAATATCCACGAATTTCACCTCTACACTCTGAGTTCCACTCACCTCTCCCGGACTCAATCTCTCCAGTATCAACGTCATTTCTGTAGTTTACATCCAGGTTATCACCCCTGCCTTAGAAATCCTCCTACGTGCGCTTTCCGACCTGTGACTCCTTGCCACGCTCTCCCCCCTCTCCTTACCGCGTCCGCTGGTCCTACGCTC
+
CCCCCGG@@@FCDGFEFGGGCFGGG9FEGGGGGFGGGG@FGGFG,@FEC6BFF68BCC:FFGG7@+68B,C,,CCFEF:BBF,CB=EE,,C,CEGEGFG:C=F<?F,CF+>+A4EF,@EEGFBF?FC8,,5,E9;C,?FGE==EGFGE8+8+6=E88,@DGF98=,33==,,@+6++,235@=75,,7,,,37,,,3,,,,*33@7CEF***4B?,+++,+2+<08**42)7C?>C(++*3=))*++++5+;*+0*0/8*)7)*92C)/0).5**0346C((-(-(-.,82(*))*/)42(
@M03506:14:000000000-AKVR1:1:1101:11610:8277 2:N:0:28
TCGGACTACAAGGGTATCTAATCCCGTTTGCTCCCCTAGCTTTCGCGCCTCAGCGTCAATACCGGTCCAGGACGCCGCCTTCGCCACCGGTGTTCCTCCAGATATCTACGCATTTCACCGCTACACCTGGAATTCCACATCCCTCTCCCGGATTCCAGCCTGCCAGTATCGGACGCAGTTCCTCGGTCGAGCCGAGGGATTTCACGTCCGACTTAGTAGTCCGCCTCCGCGCCCTTTACGCCCAGTACTTCCGAACAACGCTTGCCCCCCCCGCCTTACCGCGGCCGCTGGCGCGGCGTTT
+
CCCCCGGGGGGGGGGGGGGGGGGGGEFGFGGGGGGGGGGGGGGGGGGGGCGFGGGGGGGGGGGGGFGGGGGGFGGGGGEEGGGDG@GFGGCFGGGGCEGGFGGGGGGFGGGGGGGG9FGGGEGGGGGGGGGGGGFGFFDDFGGGF?DFGGE?C>EFFCEF8FGG,DF9,=5>*@>CE8E;DGFG164*41*=8:>5*C*2*2<+>CFE*)/:7*3<DC?+;:CEDD))*9BGCE:F)*9*;ED3*+3*3+:687<CC?C*755*9FG>1)9>)12*/)0<3;((,((0()(3)4().)-((
@M03506:14:000000000-AKVR1:1:1101:7977:8290 2:N:0:28
[truncated: 65,604,663 more chars]
