# Supplementary material for: Differential responses of the acidobacterial community in the topsoil and subsoil to fire disturbance in Pinus tabulaeformis stands
Source: PeerJ. 2019 Dec 11;7:e8047. doi: 10.7717/peerj.8047 (PMC6911345; doi:10.7717/peerj.8047)
Supplement: Supplemental Information 4 — H, high severity; B, represents a repetitive sample; 10, topsoil (0–10 cm). [file peerj-07-8047-s004.gz]

Archive with 1 entries (1 files):
- peerj-07-8047-s004
