# Supplementary material for: Differential responses of the acidobacterial community in the topsoil and subsoil to fire disturbance in Pinus tabulaeformis stands
Source: PeerJ. 2019 Dec 11;7:e8047. doi: 10.7717/peerj.8047 (PMC6911345; doi:10.7717/peerj.8047)
Supplement: Supplemental Information 4 — H, high severity; B, represents a repetitive sample; 10, topsoil (0–10 cm). [file peerj-07-8047-s004.gz › peerj-07-8047-s004]

@M03506:14:000000000-AKVR1:1:1101:15470:1062 1:N:0:29
NTACTCCTACGGGAGGCAGCAGTCGAGAGGCTTCGGNNANNNNNNNNACCCTGNNNNNNNGACGCCGNNNNNNNGATGAAGNNNNNNNGAACGTNNNNNNNNGTCAGGTNGNNNNNNNNNNNNTTCGGTTNNNNNNNNNNNNNNTTNACANNNNNNNNAGNGGAAGNTCNGNNNNNNNNCGTGCCANNNNNNNNNNNNNNNNNNNNNGGNCAAGNNNNNNNNGGATTTNNNNNNNGTAAAGANNNNNNNNNGGGCCCGGNNANNCGNGNNNNNNNNNCNANGGCNCANNCNNNNNNACNCC
+
#8ACCFGGGCCCGGGGGGGGGGGGGGGGGGGGGEEG##:########::CFGF#######::C<FF:#######:6,9CFC#######:4CFFF########+::BFF<#:############::BFDBF##############:3#6+6########:3#36>C<#*6#*########666*>7,#####################4*#*3=5########22***+#######2287@C+#########*1:**2)1##2##*1#*#########)#/#00*#)1##*######0)#0)
@M03506:14:000000000-AKVR1:1:1101:22646:1106 1:N:0:29
GTACTCCTACGGGAGGCAGCAGTAAGGGATATTGCGCAANNNNNNNAAGCCTGNNNNNNNAACGCCGNNNNNNNGATGAAGNNNNNNNGGTCGTANNNNNNNTTTAGCAGGGACNANNNNNNNCGGTACCTGCGNAATCNGTCACGGCTAANNNNNNNCCAGCAGCCGCGGTNNNNCNNAGGTGGCANGCGTTNTCCGGAATTNCNNGGCGTAANNNNNNNGCAGGCGNNNNNNNAAGTGGTGTTNGANATCTCCCTGCTTAACTGGGATANNNNANGCCAGACTGTATTTNTNGNGGAGG
+
CCCCCGFGGFGGGFEEGGGDFGGG<FGFGGGGGGCCGEE#######::@CFGG#######::CFGGG#######::CF@DE#######:::DDFF#######:94FDF9EFECF#:#######8:BFDGGGGGG#3:=D#:AFGEGGGGDF#######:8@FFFDFGCGGG5####*##46@CFFA,#6<C:<#44;:FDEF@#4##44*=3=E#######*22AC8C#######*221;93::*#2*#22:**<**09*+A*3<:6D0<*####1#.11/)5*<F*9978#0#0#085).
@M03506:14:000000000-AKVR1:1:1101:19926:1142 1:N:0:29
GTACTCCTACGGGAGGCAGCAGTTGGGAATCTTGGACAANNNGNNNAACCCTGANNNNNCCATGCCGNNTNANTGATGAAGGNNNNNGGGTTGTAAANCTCTTTCGACGGGGACGANNNTNANGGTACCCGTAGAAGAAGCTCCGGCTAACNNCNNGCCAGCAGCCGCGGTANNNNGTNGGGTGCGAGCGTTAATCGGAATTACTGGGCGTAAANNNNNNNCAGGCGGNNNNNNNTGTCCGATGGGAAAGCCCCGGGCTTAACCTGGGAATGGNNTTGGAAACTGGCGGGTTGGAGTGTGG
+
CCCCCGGGGGGGGGGGGGGGGGGGGGGGGGGGGGGGGEF###:###::DFGGGG#####::CDFGGG##,#:#,:,CFFGGG#####::DFFGGGGG#:CDFFGGGEDGGGGGGGF###:#4#:BFFGGGCCFGGGGGGGFGGGGDCEEGF##8##:8DFFGGGGGGGGGFC####61#6@FFFFGDGGGGGGGGGGGGDEGCFC9EFFGECEC#######*/2:FGG#######*/21;EC5E**278F6C3=EGG)1/<C:++95C*9EFG##2*)9*:*8?F:5)6D),.8)77>66>
@M03506:14:000000000-AKVR1:1:1101:19411:1157 1:N:0:29
GTACTCCTACGGGAGGCAGCAGTGGGGAATATTGCGCAATGNGGGNAACCCTGACGCAGCGACGCCGCNTGTNGGATGACGGCCTTNGGGTTGTAAACCACTGTCGCGAGGGACGAAGATCTGACGGTACCCCGAAAGGAAGCACCGGCTAACTCTGTGCCAGCAGCCGCGGNAANACAGAGGGTGCGAGCGTTGTCCGGAATTACTGGGCGTANANNGNNCGTAGGCGNNNNNNTAAGGAGGACGTGAAATCTCGCGGCTCAACCGCGGAACTGCGTTCTAGTCTGTCAGGCTTGTGCAC
+
CCCCCGGGGGGGGGGGGGGGGGGGGGGGGGGGGACDGGGGG#:CF#:C@FFGGGGGGDGGGGGGGGGG#,CC#:CFFGGGGGGGGG#:BEDEGGGGGGGGGGGGGGGDGGGGGGGGGGGGG=<DFGGGGGGGGGDFCFGGFGGEFGGDGEEFGFFGGG9FFFFGCGDGGDCD#44#14=CEECFBEGEDCEGG>GGGFGGG58EFGCCFC8EC8#2##2##*2;CGD?E######2**1*3CCCFE**1:72:<FF*)73*:6?FCGC:C>B<F6FG.77F48++***)2=(.74>0997*
@M03506:14:000000000-AKVR1:1:1101:15174:1159 1:N:0:29
GTACTCCTACGGGAGGCAGCAGTGGGGAATTTTGCGCAATGNGGGNAACCCTGACGCAGCAACGCCGCNTGGNGGATGAAGTCCCTNGGGACGTAAACTCCTTTCGACCAAGACGATAATGACGGTACTGGTGGAAGAAGCACCGGCTAACTCTGTGCCAGCAGCCGCGGTANTANAGAGGGTGCGAGCGTTGTTCGGAATTATTGGGCGTAAAGGNNGNNTAGGCGGCNNNNNNAGTCCCTTGTGAAAACTCTGGGCTCAACTCAGAGCCTGCAAGCGAAACTGTGGTGCTGGAGTATGG
+
CCCCCGGGGGGGGGGGGGGGGGGGGGGGGGGGGGGGGGGGG#:DF#:DFGGGGGGGGGGGGGGGGGGG#:CF#:CFGGGGGGGGGG#:DFGGGGGGGGGGGGGGGGGGGGGFFGGGGGGGGGFGGGGGFGGGGGGGGGGGGGGGGGGGGFGGGGGGGGGGGGGGGGGGGGFE#16#6=FGGGGEGGDGGGG7F:CFEGGGGGFFGGGGGGEGGGGG##2##**2;>EC8######1221CFGGGGGFGFGGCCCGGGFGGF<CC777C9DFFC4>CC3*9).<CFBFFFG*)=F<FF)9FF
@M03506:14:000000000-AKVR1:1:1101:21567:1235 1:N:0:29
GTACTCCTACGGGAGGCAGCAGTGGGGAATTGTTCGCAAGGGGCGCAAGCCTGACGACGCAACGCCGCGTGGAGGACGAAGATTTTCGGATCGTAAACTCCTTTCGATCGGAAAGAACAGCTCTCAGGTGAATAGCCTGAGAGTCTGACGGTACCGAGAGAAGAAGTCCCGGCTAACTCCGTGCCAGCAGCCGCGGTGAGACGGGGGGGGAAAGCGTTGGTCGGATTTACTGGGCGTAAAGGGCCGGGAGGGGGCGAACGAAGATCGACGTGACATCCCAAGGATTAACCCGGGAAATGGG
+
CCC@CDEEGGGCFECECEGGFEG8@F@EECFEFFCE7BF@CF7@F:@BEGGGFGG7ECGGDGGGC74@FCEGCGEE<CFECEC<?FGGD@CECBF,+5,,><FD>CGGDCG77FCAAFFC,@,E:@F,8@,8,=,=:B,@,,@:F9CA>:<FD@<:<<*F*>2:FF7=CFC@@7<,5,2<<=<71,,=B++*4:5:1*2*++;*:E>:C8*/;/;C*:88EF//**2+<F<<81;5*//8C955:*:)*:=*>*C):)7)2***3:CD*9::*90<0./*2).*+096-*02>D@))/**)
@M03506:14:000000000-AKVR1:1:1101:18134:1262 1:N:0:29
GTACTCCTACGGGAGGCAGCAGTGGGGAATATTGGACAATGGGGGCAACCCTGATCCAGCAATGCCGCGTGAGTGATGAAGGCCTTAGGGTTGTAAAGCTCTTTTACCGGGGACGATGATGACGGTACCCGGAGAATAAGCCCCGGCTAACTTCGTGCCAGCAGCCGCGGTAATACGAAGGGGGCGAGCGTTGTTCGGAATTACTGGGCGTAAAGGGCGCGTAGGCGGCGACCCAAGTCAGATGTGAAAGTCCTGGGCTTAACCTGGGGACTGCATGTGATACGGGGGTGCTTGAATTCGG
+
CCCCCGGGGGGGGGGGGGGGGGGGGGGGGGGGGGGGGGGGGGGGGGGGGGGGGGGGGGGGGGGGFGGGGEGGGFFEFGGGGGGGGGGGGGFGGGGGGGGEFGGGGGGGGGGGGGGGGGGFGGGGGGGGGGGGGGGGGGGGG8FEEGGGGGGGGGGGFGFGGGGGDFGGGG@FG9;FFGFEFGGEGGGGGG*?GC5F>ECEFFG@7+8EFGEGEFGFG5EGGG58CFGC>EE*8C88=+:@FGGFFFGF7?<0:<CGF><52CF+07:CE3>:<*2:*977:**/155)4CBA470)***.5
@M03506:14:000000000-AKVR1:1:1101:10956:1267 1:N:0:29
GTACTCCTACGGGAGGCAGCAGTGGGGAATTTTGCGCAACGGGGGAAACCCTGACGCAGCAACGCCGCGTGGAGGATGAAGCCCCTTGGGGCGTAAACTCCTTTCGATCGGGACGATTATGACGGTACCGGATGAAGAAGCACCGGCCAACTCTGTGCCAGCAGCCGCGGTAATACAGAGGGTGCGAGCGTTGTTCGGAATTATTGGGCGGAAAGGGCGCGTAGGCGGTGCGGTAAGTCACCTGTGAAACCTCTGGGCTTAACTCAGAGCCTGCAGGCGAAACTACCGTGCTGGAGTGTGG
+
CCCCCGGGGGGGGGGGGGGGGGGGGGGGGGGGGGGGGGGGGGGGGGGGGGGGGGGGGGGGGGGGGGGGGGGGEGGGGGGGGGGGGGGGGGGGGGGGGGGGGGGGGGGGGGGGGGGGCGGGGGGGGGGGGGGGGGGGGGGGGGGGGGGGGGGGGGGGGGGGGGGGGGGGGGGDEFGGGGGGGGEGGGGGGG8C?*;<EGEEEFFCFFGGGG*?EEFGGCEDG8CEEEGGCG5EEECEGG7+99<FGG7:FC::CFDGGFGCFGC7C76*+*C?FF4CCBD)93<F9?5DFF>???@F65/=E
@M03506:14:000000000-AKVR1:1:1101:8432:1268 1:N:0:29
GTACTCCTACGGGAGGCAGCAGTCGGGAATTTTGGGCAATGGGCGAAAGCCTGACCCAGCAACGCCGCGTGAAGGATGAAATCCCTCGGGATGTAAACTTCGCAAGAATAGGACGAATTAGCGAGTACTAATACTGCTCGTGATGACGGTACTATTTGTAAGCTCCGGCTAACTCCGTGCCAGCAGCCGCGGTAATACGGGGGGAGCAAGCGTTGTTCGGATTTACTGGGCGTAAAGGGCGCGTAGGCGGCCAGTACAAGTCAGTTGTGAAATATCCGGGCTTAACTCGGAAAGGTCAACT
+
CCCCCFGFGGGDC7@@CGCF<FGGG:7FGGGGGGCBDG@CCFGFCFGGGGGGGF8FFFG?FG@CGEGDGGGG<EFE,CFEFCFEFBFGCC=FEFGFFFGEE@F?7+?F<BF8E,>FG?EDCFCEEFGFFFGGGG9@F9FFF8CFGGGGC:>@EFFFGECFFGF;,,6CE**7:DGFC<F7*7FEFFDCCEGG:@EGGEGDC8CG8C:5@6**1**2898888AFF+@FC5888***<CDD55*:7*/*2555):+*0/*92<D72*22:>F6C**+2739D34++*2/6C>0<FF94/=9*
@M03506:14:000000000-AKVR1:1:1101:16744:1291 1:N:0:29
GTACTCCTACGGGAGGCAGCAGTGGGGAATATTGGACAATGGGCGCAAGCCTGATCCAGCCATGCCGCGTGAGTGATGAAGGCCCTAGGGTTGTAAAGCTCTTTTGTGCGGGAAGATAATGACGGTACCGCAAGAATAAGCCCCGGCTAACTTCGTGCCAGCAGCCGCGGTAATACGAAGGGGGCTAGCGTTGCTCGGAATCACTGGGCGTAAAGGGTGCGTAGGCGGGTCTTTAAGTCAGGGGTGAAATCCTGGAGCTCAACTCCAGAACTGCCTTTGATACTGAGGATCTTGAGGTCGG
+
CCCCCGGGGGGGGGGGGGGGGGGGGGGGGGGGGGGGGGGGGGGGGGGGGGGGGGGGGGGGGGGGGGGGGFGGFFGEFGGGGGGGGGGGGGFGGGGGGGGGGGGGGGGGGGGGFGGGGGGGGGGGGGGGGGGGGGGGGGGGGGGGGGGGGGGGGFGGGGGGGGGGGGGGGGGGGGGGGGGGGGGG>CCFFGFC7<?BBEEGFFGGGGGGGGGGGGGGGFG5:*;CEDGDGGGCFGFCEGGF:ECCEEC=CEGGGGGGF>*9?CC9EFGGCCFF6*7+;9CCGFFGC72<>CF<FFFF49)7@
@M03506:14:000000000-AKVR1:1:1101:19379:1293 1:N:0:29
GTACTCCTACGGGAGGCAGCAGTAGGGAATATTGGTCAATGGATGGAAGTCTGAACCAGCCATGCCGCGTGCAGGAAGAAGGCCTTCTGGGTTGTAAACTGCTTTTGCCAGGGGATAAAAAGACCTTGCGAGGTTAATTGAAGGTACCTGGTGAATAAGCCACGGCTAACTACGTGCCAGCAGCCGCGGTAATACGTAGGCGGCAAGCGTCGTCCGGATTTATTGGGTTTAAAGGGTCCGTAGGCGGCGTATTAAGTCAGTGGTGAAATACCCTAGCTCTACTAGAGTGGCGCCATTGAGA
+
CCCCCGGGGGGGGGGGDFFEGGGGGGGDGGGGGGGGGGFGGGGGGGFFFFGGGGECF?FGDEGDFG7FEGGGF9AEFGGGGGGGCFGCC?<FFC?CFEEFGDFFEFGCFDEDFGE:FFFDGGCGGGGFGE=:FBF?F9?@AEGGFFAEGD<FFFGFGG,DF:FF>FF7BFGGGCFCCGFGGDGGG7<BEGCCF9FE>B852*:8<:*C8E**CEGGC5CE+3A+>6C/;*3+20+*:*/*125=?EGG5/:5*++209CF0:5A50+0<*<)*2*:F*:*2=4<+*9*)1)-7783B***)
@M03506:14:000000000-AKVR1:1:1101:10437:1296 1:N:0:29
GTACTCCTACGGGAGGCAGCAGTGGGGAATATTGGACAATGGGCGAAAGCCTGATCCAGCAATGCCGCGTGAGTGATGAAGGCCTTAGGGTTGTAAAGCTCTTTTACCCGGGATGATAATGACAGTACCGGGAGAATAAGCCCCGGCTAACTCCGTGCCAGCAGCCGCGGTAATACGGAGGGGGCTAGCGTTGTTCGGAATTACTGGGCGTAAAGCGTACGTAGGCGGCTTTGTAAGTTAGAGGTGAAAGCCCGGGGCTCAACTCCGGAATTGCCTTTAAGACTGCTTCGCTTGAATCATG
+
CCCCCGGGGGGGGGGGGGGGGGGGGGGGGGGGGGGGGGGGGGGGGGGGGGGGGGGGGGGGGGGGGGGGG:FCGFGFGGGGGGGGGGGGGGGGGGGGGGGGGGGGGGGGGGGGDGGGGGGGGGGGGGGGGGGGGGGGGGGGGGGGGGGGGGGGGGGGGGGGGGGGGGGGGGGGGGGGGGGEGGGGGGGGGGGGGGGGDGGGFGGFFGFFGGGGGGGGGEGGGFGGGGGGGDDECEFCGFFGG?FFEFCFFGCGGGGGGFCDFGGGGFGG57CFGGGGGFGG74@7CFGFFG)4>FFFBF47/
@M03506:14:000000000-AKVR1:1:1101:20213:1303 1:N:0:29
GTACTCCTACGGGAGGCAGCAGTAGGGAATATTGCGCAATGGGCGAAAGCCTGACGCAGCAACGCCGCGTGGGGGATGACTGCCTTCGGGGTGTAAACCCCTTTCAGCAGGGACGAAATTGACGGTACCTGCAGAAGAAGCCTCGGCCAACTACGTGCCAGCAGCCGCGGTAATACGTAGGGGGCGAGCGTTGTCCGGAATTATTTGGCGTAAAGAGCTCGTATGCGGCTAAGCTATGTGGGTGGGAAATCTCAAAGCTCAACCTGTAGCCTTCGCTAGATACTGCTTTATTCCGAGTTCG
+
CCCCCGGGGFDEDGCCFECEFGFGFGCAF@FCCFFGGGGGGFGCEGEGFGFGGGGGGGGGEAFGGGGED>C:FE7FGEGDB,B,=FG7CC4@>FGGGFG?CFCGGG9<FCDGGGGCFGFG9<FG7+@3@FDF8DCF,@>FC,,@@7FF>FFG,,>>FF*<:@FF7CF7*=4<FBA@CFFG7:*FG5**2::EE>E?E58?8FGC+++36*:8*8:9**+38*;*;A>**:CFGG+<?00C?5**/5578C++2+<*08**++*035<7+*+/***:*))*:**238F*67*)**))07)1)
@M03506:14:000000000-AKVR1:1:1101:19535:1321 1:N:0:29
GTACTCCTACGGGAGGCAGCAGTGGGGAATCTTGCACAATGGGGGCAACCCTGATGCAGCGACGCCGCGTGAGCGATGAAGCCCTTCGGGGTGTAAAGCTCTTTCGGCAGGGAAGATTATGACGGTACCTGCAGAAGCAGCTGCGGCTAACTACGTGCCAGCAGCCGCGGTAATACGTAGGCAGCAAGCGTTGTTCGGAGTTACTGGGCGTAAAGGGTGTGTAGGCGGTTCCCTAAGTTTGGTGTGAAATCTCCCGGCCCAACTGGGAGGGTGCGCCGAAAACTGGGGAGCTAGAGTACTG
+
CCCCCGGGGGGGGGGGGGGGGGGGGGGGGGGGGGGGGGGGGGGGGGGGFGGGGGGGGGGGGGGGGGGGGGGGGGGGGGGGGGGGGGGGGGGGGGGGGGGGGGGGGGGGGGGGFFGGGGGGGGGGGGGGGGGGGGGGGGGGGGGGGGGGGGGGGGGGGGGFGGGGGGGGGGGGGGGGGGGGGGGGGGGGGGGGGFFGEEEEEFGGFCFGDGGDGFEFGGEEG5:CECEG*:8<@CCECCF<FGCC:/<:?+<ECFDDGF)9C5DGCFG*:<G:D7<:CBC)107?F?FF<D5:*?*7BFB68
@M03506:14:000000000-AKVR1:1:1101:12085:1343 1:N:0:29
GTACTCCTACGGGAGGCAGCAGTAGGGAATTGTCGGCAATGGGCGAAAGCCTGACCGCGCGACGCCGCGTGGAGGAAGAAGGCCTTCGGGTTGTAAACTCCTTTTATGAGGGAAGATTATGACGGTACCTCATGAATAAGGACCTGCTAACTACGTGCCAGCAGCAGCGGTAATACGTAGGGTCCAAGCATTATCCGGAATTACTGGGCGTAAAGAGTACGTAGGTGTTCCTATACTTCGGTCGTTAAACCTCAGAGCTCAACTCTTAGGCTGCGAGCGATACTATAGGAATTGATAGTTT
+
CCCCCGGGGGGG7@FGGGGGFEFGGGGCFGGFGGGEGFFFDGFGGGGGGGGGFGGGGGGGGGGGGGGGGFGG@FG7FEGGGFFGFDGGGGFGEFFGDECGGFGGF9AD<DF78<FGGCAFFFGGDFGCGDFF<FF=CEGDFFGGGGGGGGGGGGGGCFGCE@EFGGGG@CB*<@<FGFC7<CFFGGFG7FFGDFCFED88:CFGCFG>EEG5CG+2A<@C8CCFGG?:8CCGFGG+++:*:CGC*:>D:+:6*+3*+):FF6*++2+70*<65CDG:>C)*)00+/:*)**5<*9***1=/
@M03506:14:000000000-AKVR1:1:1101:9223:1407 1:N:0:29
GTACTCCTACGGGAGGCAGCAGTGGGGAATATTGGGCAATGGGCGCAAGCCTGACCCAGCGACGCCGCGTGGGTGATGAAGGCCTTCGGGTCGTAAAGCCCTGTCGGGTGGAAAGAACGATGGGAGGGCGAATAGCCCTTTCATGTGACGGTACCACCGAAGGAAGCACCGGCCAATTCCGTGCCAGCAGCCGCGGTAAGACGGAAGGTGCAAGCGTTGCTCGGAATCACTGGGCGTAAAGGGTGCGTAGGCGGCCGTGCAAGTCTGGCGTGAAAGACGCGGGCGCAGCCCGGGAAGTGCG
+
CCCCCGGGGGGGGGGGGGGGGGGGGGGGGGGGGGGGGGGGGGGGGGGGGGGGGGGGGGGGGGGGGGGGGFGGGBFFGGGGGGGGEGGGGGGGGGGGGGGFFFDGGGGGFGGFGGGGGGGGGFGGGGGGGGGGGFGGCGGGGGGGGGGGGGGGGGGGFEFGGGGFGGGGGGGCGGGGGGGGGGGGGGFGGGGGGGGGGGGGGGGEGCEGFGFFGGGEG=EEFGGGGG*<FF++*:FGGCDF7CE6CDGDECEGGGGGGFDGGDF7CCFGGGDE73>?*7*1>>:E*.17>*79)>B5@@F?>
@M03506:14:000000000-AKVR1:1:1101:18974:1415 1:N:0:29
GTACTCCTACGGGAGGCAGCAGTGGGGAATATTGGACAATGGGCGAAAGCCTGATCCAGCAATGCCGCGTGAGTGATGAAGGCCTTAGGGTTGTAAAGCTCTTTTACCCGGGATGATAATGACAGTACCGGGAGAATAAGCCCCGGCTAACTCCGTGCCAGCAGCCGCGGTAATACGGAGGGGGCTAGCGTTGTTCGGAATTACTGGGCGTAAAGCGCACGTAGGCGGCTTTGCAAGTTAGAGGTGAAGGCCCGGGGCTCAACTCCGGAATTGCCTTTAAGACTGCATCGCTAGAATTGTG
+
CCCCCGGGGGGGGGGGGGGGGGGGGGGGGGGGGGGGGGGGGGGGGGGGGGGGGGGGGGGGGGGGGGGGGFGGGFFFGGGGGGGGGGGGGGGGGGGGGGGGGGGGGGGGGGGGGGGGGGGGGGGGGGGGGGGGGGDGGGGGGGGGGGGGGGGGGGGGGGGGGGGGGGGGGGGGGGCGGCFGGGGGGDCGGGFCCBFEEGEGGGGGGGGGGGGGCFGGEEGEECFGGGGGEGGDFGGGFFG79<C=+5997C:CDGGGEB)19ADGCGC<=CF4C7:E7=C*08@:C8**6*),)76/1@=76
@M03506:14:000000000-AKVR1:1:1101:17475:1420 1:N:0:29
GTACTCCTACGGGAGGCAGCAGTGGGGAATATTGGACAATGGGCGAAAGCCTGATCCAGCAATGCCGCGTGAGTGATGAAGGCCTTAGGGTTGTAAAGCTCTTTTACCCGGGAAGATAATGACTGTACCGGGAGAATAAGCCCCGGCTAACTCCGTGCCAGCAGCCGCGGTAAGACGAACCGTGCGAACGTTATTCGGAATCATTGGGTTTAAAGGGCGCGTAGGCGGCGGGGTAAGTTGGAAGTGAAATCCCATCGGCTCAACCGTGGAATGGCTCCTAGTACTGCATGGCTCGAGGGGG
+
CCCCCGGGGGGDCFGGGGGGGGGGGGGGGGFEGGGGGGGGGGGGGGGGGGGGGGGGGGGGGGGGGGGGGEGEGGFEGGGGGGGGGGGGGGGGGGGFDGGGGGGGGGGGGGGGDGGGGGGGGGGGGGGGGGGEGGGGGGF<FFGGEGGGG<33F7CFGG+@FC:<F:>>C7>FCCF977F<<BGDGCFG*<C:7FECC97;EGCFECCC*1;CCFGGC5:*?5:8C+:**:***1;8EGGFGG76++3?7?9C4?F4CDC**30:*/2>7C+9**9*9.*9***394**)*.,)0775>>B>
@M03506:14:000000000-AKVR1:1:1101:15484:1489 1:N:0:29
GTACTCCTACGGGAGGCAGCAGTGGGGAATATTGCGCAATGGGGGAAACCCTGACGCAGCGACGCCGCGTGTGGGGTGACGGCCTTCGGGTTGTAAACCACTGTCGCGAGGGACGAAAAAAATGACGGTACCTCGAAAGGAAGCACCGGCTAACTCTGTGCCAGCAGCCGCGGTAATACAGAGGGTGCGAGCGTTGGCCGGAATTACTGGGCGTAAAGGGCGCGTAGGCGGCCCGATAAGTAGGAGGTGAAATTCCGTGGCTTAACCACGGAACTGTCTTCTAGACCGTCCGGCTTGAGCA
+
CCCCCEGGGGGGGGGGGGGGFFFGGGGGGGGGGFGGGGGGGGGGGGGFGGGGG@FGGEGGGGGGGGGGGGEGGEGGGGGGEGGGEGGGGGFGGGGGGEEFDFGGBGGGGGGGGGGEGFGGGGGCCGGGGGCGFGEDGEGGF<CFFGAFEG7FGGGGGGFFGGGFCGGGGGGGGCECGGGFGGGFGCCECGE5C1C5*<02:EGFGGFFFGGG>:E>F@CEEGGGDG5?FGGGGDECE5CFE?CFCC57@:+A:CF*0<5C=:CF?DG=:*/)1)*00**2>=@EC?*<:7)()).85>:F*
@M03506:14:000000000-AKVR1:1:1101:13869:1522 1:N:0:29
GTACTCCTACGGGAGGCAGCAGTGGGGAATATTGGACAATGGGCGAAACCCTGATCCAGCAATGCCGCGTGAGTGATGAAGCCCTTAGGGGTGTAAAGCTCTTTTGCCCGGGAAGATAATGACAGTACCGGGAGAAGAAGCTGCGGCTAACTCCGTGCCAGCAGCCGCGGCAATACGTAGGGGGCTAGCGTTGTTCGGAGTTACTGGGCGTAAAGCGTGCGTGGGCGGGTCTGTAAGTTTGAGGTGAAATCTCGGGGCTCAACTGCGGGGGTGCGGTTAAGACTGCATCGCTAGAGTGGGG
+
CCCCCGGGGGGGGGGGGGGGGGGGGGGGGG9FFG,EFGGGGGG8FGGG+FGGGGG,FGGG8F,CFGGGGGGGG6CFGGGGG,EFFG,FGG7FGGGGGGGFGGGG9,,C,CFGE+CFGG9FFGG9FGGGG+@FGGGG,,:FG<,BBFGGGGGG9FGGGGGGGGGGGGGGGG*FFFGGG,<CF**CF*FFGGGGGGGGGGD5CFFGGGGGGGGDGGG+?***:C5CEFGG*:*;*<9@FG79C<*AEGG=C+<+;6*9:BC3?GG+0*:)1)2>DDD57)9*2=9FGF*/)9318:=*9*))8
@M03506:14:000000000-AKVR1:1:1101:15370:1596 1:N:0:29
GTACTCCTACGGGAGGCAGCAGTAAGGAATCTTCCACAATGGACGAAAGTCTGATGGAGCAACGCCGCGTGCAGGATGACGGCCTTCGGGTTGTAAACTGCTTTTATCTGCGAAGATTATGACGGTAGCAGAAGAATAAGGACCGGCTAACTACGTGCCAGCAGCCGCGGTAATACGTAGGGTCCAAGCGTTATCCGGAATCACTGGGCGTAAAGCGTGCGTAGGCGGCGCGTTAAGTGCAATGCGAAATCGTGTGGCTCAACCATATCGACTGTATTGCATACTGCAGTGCCTGAGGAGT
+
CCCCCGGGGGGGGGGGGGGGFGGGGGGGGGGGGGGGGGGGGGGGGGGGGFGDGGGGGGGGGGGGGGGGGGGGGGGGGGGGGGGCFGFGGGGGGGGGGGGGGGGGGGGFGFGGDGGDFCDGGGGGGGGGGFGGFGFGGGGGGGGGGDE:FGFFGGGFFGFEGGGGGGG>FG:FE9DF@F@>FBFGGFGFCEC>F<@FGE7EGGCF:CGGGEGGGFCFC=5C=EC>EFCC>E*:?*//+3*<?FGGFGCCE=C=7FGF*)**3<4A5CC::*5>*)*3:@*:*8@CFF**.26)*9B:774).
@M03506:14:000000000-AKVR1:1:1101:8031:1633 1:N:0:29
GTACTCCTACGGGAGGCAGCAGTGGGGAATATTGGACAATGGGCGAAAGCCTGATCCGGCAATGCCGCGTGAGTGATGAAGGCCTTAGGGTTGTAAAGCTCTTTTACCCGGGAAGATAATGACTGTACCGGGAGAATAAGCCCCGGCTAACTCCGTGCCAGCAGCCGCGGTAATACGGAGGGGGCTAGCGTTGTTCGGAATTACTGGTCGTAAAGCGCACGTAGGCGGATATTTAAGTTCGGGGTGAAATCCCGGGGCTCAACCCCGGACCTGCCTTTGCTACTGGGTATCTCGCGTCATC
+
CCCCCGGGGGGGGGGGGDGGCFGGGGEFGG9FGGGGGGGGGGFGGGGGGGGGGFFGGGGGDEGFGGGGGGGGGGGFGCECFFGGGGGFGGGGGGGGFGGGGGGGGEGGGGGGGGGFGGDFBEFGGGFGGGGG:FGGGGGGGAFFFGGGDGGGGGGG@GGGFGFFGGGGGGGGGGGGFGCGGFDCFCFFGGGGDEGGCEG5CGGGFGGGGGGCF8FGGGGGGGGCEGGE*:*<CEF77C*+22:5:=CG7EFGGEG3CBGFD?C7EDCCC):.97FGFF*:C6BF9)*76C8)9477>;))*
@M03506:14:000000000-AKVR1:1:1101:19394:1650 1:N:0:29
GTACTCCTACGGGAGGCAGCAGTGGGGAATCTTGCGCAATGGGCGAAAGCCTGACGCAGCGACGCCGCGTGAGGGAGGAAGGCCTTCGGGTTGTAAACCTCTTTCAGGAGGGACGAAGCTACTCGGGTTAATAGCCCAGAGGGTGACGGTACCTCCAGAAGAAGCCCCGGCTAACTACGTGCCAGCAGCCGCGGTAATACGTAGGGGGCAAGCGTTGTCCGGATTCATTGGGCGTAAAGAGCACGCAGGCGGTTTGGCAAGTCGGATGTGAAAGCCCGGAGCTCAACTCCGGCCCTGCATC
+
CCCCCGGGGGGGGGGGGGGGGGGGGGGGGGGGGGGGGGGGGGGGGGDGGGGGGGGGGGGGGGGGGGGGGGGGGGGCGGGGGGGGFGGDGGGGGGGGGGGGGGGGGGGGGGGGGGGDGGGCFGCGGGGGDFGGGGGGGFGFGFGGGGGEGGGGFGGFGGG7AFGGG=FFDEFCC7FGGGGGGFCFGGGGGGGGGGG*8CDGFFGD5EGDEGGGGGEGCEFGGDC2;CFGFG6FGGCCCC:77FF:EGGGGGE=CC=CE64CF<FGGD5C6:76CF0:>>GC)0)++099<659))7).0)0@
@M03506:14:000000000-AKVR1:1:1101:15533:1673 1:N:0:29
GTACTCCTACGGGAGGCAGCAGTGGGGAATTTTGGACAATGGGGGCAACCCTGATCCAGCCATGCCGCGTGCGGGAAGAAGGCCTTCGGGTTGTAAACCGCTTTTGGTCGGGAAGAAAAGGTTACCTCTAACAGAGGTGACTATTGACGGTACCGGCAGAATAAACACCGGCTAACTACGTGCCAGCAGCCGCGGTAATACGTAGGGTGCGAGCGTTAATCGGAATTACTGGGCGTAAAGCGTGCGCAGGCGGTTTGTCAAGTCTGATGTGAAAGCCCCGGGCTCAACCTGGGAATGGCAT
+
CCCCCGGGGGGFFDGGGGGG<FGGGFGEEFGGFGGGGFGGGFEFGGGGCFGGGGGGEFGGGGGEFGGD7FCE@FGGGGGFFCFEGGGGGGGGGFFFDGGGGGEFGGGGGGGGCEGGGFGGGGGGFGGFGGGFDFDDDDFFGFFGC,@FEFGGGG7C:CG>GGGGGGGGGCCGEECFGGGGEEGGGGFFGGGEGEG=CBCGGCFFGDE;*AE>EGE85ACFF88EEGGFGFFE@EGGDEGFE7::=E5CGEGG):C3CF*:<+00<CFGGG7@FGFFC>GGGBD:CFCF<GF0F)97??4?7
@M03506:14:000000000-AKVR1:1:1101:13387:1704 1:N:0:29
GTACTCCTACGGGAGGCAGCAGTGGGGAATATTGGACAATGGGCGAAAGCCTGATCCAGCAATGCCGCGTGAGTGAAGAAGGCCTTCGGGTTGTAAAGCTCTTTTACCCGGGAAGATAATGACTGTACCGGGAGAATAAGCCCCGGCTAACTCCGTGCCAGCAGCCGCGGTAATACGGAGGGGGCTAGCGTTGTTCGGAATTACTGGGCGTAAAGCGCACGTAGGCGGTTGCTCAAGTCAGAGGTGAAAGCCCAGGGCTCAACCCTGGAATTGCCTTTGAAACTAGGTGACTTGAACACGG
+
CCCCCGGGGGGGGGGGGGGGGGGGGGGGGGGGGGGGGGGGGGGGGGGGGGGGGGGGGGGGGGGGGGGGGEGGGEEFGGGGGGGGGGGGGGGGGGGGGGGGGGGGGGGDFGGGGGGGGGGGGGGGGGGGGGGGGGGGGGGGGCGGGGGGGGGGGGGGGDGGGGGGGGGGDG7FCGGGGGGGGGGGGGGFGGFEGGGGGEDGGGGGG9FGFGGDGFGGGGGGG8@CEGGDCEGG+<@FGGCGGGGG65CDFGEFGCA78)09E?*:50C<67CF4DFCFFF70=BECFG6?CF<FFFFF=5>D
@M03506:14:000000000-AKVR1:1:1101:13148:1713 1:N:0:29
GTACTCCTACGGGAGGCAGCAGTTAGGAATCTTGCGCAATGGACGAAAGTCTGACGCAGCGACGCCGCGTGCGGGATGAAGGCCTTCGGGTTGTAAACCGCTTTCAGCAGGGACGAAATTGACGGTACCTGCAGAAGAAGCCCCGGCCAACTACGTGCCAGCAGCCGCGGTAATACGTAGGGGGCAAGCGTTGTCCGGATTTATTGGGCGTAAAGAGCTCGTAGGTGGTTCGGTAAGTCAGGTGTGAAACCTCCAGGCTCAACCTGGAGACGCCACTTGATACTGCTGTGACTGGAGTCCG
+
CCCCCGGGGGGGGGGGGGGGFGGGGGGGGGGGGGGGGGGGGGGGGEG>FGGGGGGGGEGGGEGGGGGGGGGGGGGFGGGGGGGGGGGGGGGGGGFGGGCFGGGGGGFGGGGGFGGDGGF9FGGGEGCFGGGGGGGGGGGGGGFGGGGGEEFCGGEFGGGGGGGGGGGGGGG7CFGGGGEFGGDGDEGGGG5C88CFEEDEG+7@C+<@FGGGGGGCFFGCCEDFD++88CFEGGCEGG:C<FFG?CCFCFFGFEE4?F:<9EGFGFEC=4CBG<DG7@D727*CC**/:**)06>4.9)*.
@M03506:14:000000000-AKVR1:1:1101:12521:1721 1:N:0:29
GTACTCCTACGGGAGGCAGCAGTGGGGAATTTTGCGCAATGGGGGAAACCCTGACGCAGCAACGCCGCGTGGAGGATGAAGCTCCTTGGAGTGTAAACTCCTTTCGACCGGGAAAATAATGATGGTACCGGTGGAAGAAGCACCGGCTAACTCTGTGCCAGCAGCCGCGGTAATACAGAGGGTGCGAGCGTTGTTCGGAATTATTGGGCGTAAAGGGCGCGTAGGCGGTGGTGTAAGTCACCTGTTAAACCTCTGGGCTTAACTCGGAGCCTGCAGGCGAACCTGCAATGCTGGAGGGTGG
+
CCCCCGGGGGGGGGGGGGGGGGGGGGGGGGGGGGGGGGGGGGGGGGGGGGGGGGGGGGGGGGGGGGGGGGGGGGGGGGGGGGEGGGGGGGGGGGGGGGGGGGGGGGGGGGGGGGGGGGGGGGGGGGGFGGGGGGGGFFGGGGFGGEGGGGGGGGGGGGGGGGGGGGFGGGGEGGFFGGGFGGGFEFEGGGCEGGGFGGC8E+<FGGDCEGEEG5:EE=E*1**:EGGG8C5*;:CC93:@CC6C<+<>CE:67+<CC47<6:C++**)2)::FD0?F.)1>))*27*6)96)9/)8BE55B
@M03506:14:000000000-AKVR1:1:1101:11775:1737 1:N:0:29
GTACTCCTACGGGAGGCAGCAGTGGGGGATTTTGGACAATGGACGCAAGTCTGATCCAGCCATGCCGCGTGCGGGAAGGAGGCCTTCGGGTTGTAAACCGCTTTTGTCAGGGAAGAAAAGGCTCCTTCTAATACAGGGGGCTCATGACGGTACCTGAAGAATAAGCACCGGCTAACTACGTGCCAGCAGCCGCGGTAATACGTAGGGTGCAAGCGTTAATCGGAATTACTGGGCGTAAAGCGTGCACAGGCGGTTATGGAAGACAGATGTGAAATCCCCGGGCTCAACCTGGGAACTGCAT
+
CCCCCGGGGGGGGGGGGGGGGGGGGGGGGCGGGGGGGGGGGGGGGGGGGGGGGGGGGGGGGGGGGGGGGC7CGGGCGGGGGGGGGGGGGGGGGGGGGGGGGGGGGGGGGGGFFGGGGGGGGGGGGGGG9DFFFGFFFGGGGGGGGGGGGGGGFFGGGGGGGCGGGGGEFGGGGDGGGGGGDFGGGGGFGGGEGDE1BCGCCFGGFCEGGGGGGFEAECC<FGGDEDGGGG7<=FEGE*107::7EFGGF5CED5:C96**<796+2C>?020?GC3C@GDD:D*:*9)(*)4>:6>FFFF/
@M03506:14:000000000-AKVR1:1:1101:10705:1831 1:N:0:29
GTACTCCTACGGGAGGCAGCAGTGGGGAATATTGGACAATGGGCGCAAGCCTGATCCAGCCATGCCGCGTGAGTGACGAAGGTCTTCGGATTGTAAAGCTCTTTTGGCGGGGACGATAATGACGGTACCCGCAGAATAAGCCCCGGCTAACTTCGTGCCAGCAGCCGCGGTAATACGAAGGGGGCTAGCGTTGTTCGGAATTACTGGGCGTAAAGCGCACGTAGGCGGATTTGCCAGTCAGGGGTGAAATCCCGGGGCTCAACCTCGGAACTGCCTTTGATACAGCAAGTCTAGAGTCCGG
+
CCCCCGGGGGGGGGGGGGGGGGGGGGGGGGGGGGGGGGGGGGGGGGGGGGGGGGGGGGGGGGGGGGGGGBFGGEFGGGGGGGGGGGGGGEGGGGGGGGGGGGGGGGGGGGGGGGGGDGGGGGGGGGGGGGGGGGGGGGGGGFGGGGGDGGGGGGGG7FGGGGGGGGGGGGGGGFGGGGGGGGGGGGGGGG>;C8@FGGEGGGGGGGGGGGGGGGGGGGGDGGGGGGGGEECFGGGGGGGGGDCECEFFF70<CE5<E5CCCCC:+27CEDEFC7CEG=FGF4=CFFCFB7F)9769==FEE
@M03506:14:000000000-AKVR1:1:1101:8640:1840 1:N:0:29
GTACTCCTACGGGAGGCAGCAGTGGGGAATCTTGCGCAATGGGCGAAAGCCTGACGCAGCGACGCCGCGTGGGGGATGAAGCTTCTCGGAGTGTAAACCCCTTTCGACCCGGACGAAACTCCCGCAAGGGATTGACGGTACGGGTATAAGAAGCCCCGGCTAACTACGTGCCAGCAGCCGCGGTAAGACGTAGGGGGCCAGCGTTGCTCGGAATTACTGGGCGTAAAGGGTTCGTAGGCGGTGTGGCAAGTCGGAAGTGAAATCTCTGGGCTTACCCTGGGGGCTGCGCTTGGTACTGATG
+
CCCCCGGGGGGGGGGGGEGG<FGGGGGGGGGGGFGGGGGGGGGGGGGGGGGGGGGGGGCGGGGGGGGGGGGGGGGDGGGGGGGGGGGGGGGGGGGGGFGGGGGGGGFGGGGGGGGGGGGGGGGGG>FGFGCFGGGGGGGGGDGGGGGG;FCGGFGFFEFGDGGGGFGGGGGDFGGFGGGGGGGGDEGFGG;@FECEEGEGGGGEGECFFEGGECGC++CFGE=C*A5@CEFCCEG6=ECE5****7A4+/<:C5:3*)*:++:C?DC7CF=5***37=CCCEBE*7*835)8)96*1**/0
@M03506:14:000000000-AKVR1:1:1101:17852:1872 1:N:0:29
GTACTCCTACGGGAGGCAGCAGTGGGGAATTGTTCGCAATGGGCGCAAGCCTGACGACGCAACGCCGCGTGGAGGATGAAGATCTTCGGGTCGTAAACTCCTTTCGATCGAGACGAACGGCCTCCGGGTTAATACTCCGGAGGAGTGACGGTACCGAGAGAAGAAGCCCCGGCTAACTCCGTGCCAGCAGCCGCGGTAATACGGGGGGGGCAAGCGTTGGTCGGAATTACTGGGCGTAAAGGGCGCGTAGGCGGCCAACTAAGTCAGACGGGAAATCCCTCGGCTTAACCGGGGAACTGCG
+
CCCCCGGGGGGGGGGGGGGGGGGGGGGGGGGGGGGGGGGGGGGGGGGGGGGGGGGGGGGGGGGGGGGGGEGGEGGGGGGGGGGGGGGGGGGGGGGGGGGGGGGGGGGGGGGGGGGGGGGGGGGGGGGGEGGGGGGGGGGGCEGGGGGGGCEGGGGGDGDFFGG?EF7=FCCCFGGEGGFGGGGDGCFEFGGGDECGE5EGGGGGGGGGGGGGGG*;1;E*1<?EEGG?9++2<C;C=8CEC9=E*2:)/2A9CGC<5:*<6+0<9:E*<<*8*97+*/99*58=*0*06C79BE3>36748
@M03506:14:000000000-AKVR1:1:1101:9998:1882 1:N:0:29
GTACTCCTACGGGAGGCAGCAGTAGGGAATTTTCCACAATGGACGAAAGTCTGATGGAGCAACGCCGCGTGCAGGATGAATGCCTTAGGGTTGTAAACTGCTTTTATCTGTGACGAATATGACGGTACCCGCAGAAGAAGCCCCGGCTAACTTCGTGCCAGCAGCCGCGGTAATACGAAGGGGGCTAGCGTTGCTCGGAATTACTGGGCGTAAAGCGCACGTAGGCGGTTTCTTAAGTCGGGGGTGAAATCCTGGAGCTCAACTCCAGAGCTGCCTTCGATACTGGGAAACTTGAGTTCGG
+
CCCCCGGGGGGGGGGGGGGGGGGGGGGGGGGGGFGGGGGGGGGGGGGGGGGGGGGGGGGGGGGGGGGGGGGGGGGGGGGGGGGGGGGGGGGGGGGGGGGGGGGGGGGGGGGGFGGGGGGGGGGGGGGGGGGGGGGGGGGFGGGGGGGGGGGGGGGGGGDGGGGGFGGGGGGGGGGGGGGGGFEDEGGGGG7CFGGGGGGGFFGGGGGGGGGDCEGGGGGGGGGFGGEDEEGGCFFFGGGGGDGGGGDGCFCCG?EGF>FFGGC?CFFGFCGFGGGGGF3CDFECC?FFBCFAFF=?=@=5<
@M03506:14:000000000-AKVR1:1:1101:8481:1887 1:N:0:29
GTACTCCTACGGGAGGCAGCAGTGGGGAATATTGGACAATGGGCGAAAGCCTGATCCAGCAATGCCGCGTGAGTGATGAAGGCCTTAGGGTTGTAAAGCTCTTTTACCCGGGAAGATAATGACTGTACCGGGAGAATAAGCCCCGGCTAACTCCGTGCCAGCAGCCGCGGTAATACGGAGGGGGCTAGCGTTGTTCGGAATTACTGGGCGTAAAGCGCACGTAGGCGGCTTTGTAAGTTAGAGGTGAAAGCCTGGAGCTTAACTCCAGAATTGCCTTTAAGACTGCATCGCTTGAATCCAG
+
CCCCCGGGGGGFCEGGGGGGFGGGGGGGGGGGGGGGGFFGGGGGGDEDEGGGGGGGGGGGGGGGGGGGGEGGGEFFFGGGGGGFE8FFFGGGGGGFGGGF=FGGG<EGFGGGGEFGFGGEGGGFGGGFGGGGGGGGGGFGGFGGGGGCEGGGGFEGGGFEGFGGCGGGDEC<FFEFG>>FGDGCGG78@FGCFCCEGGEECCGGFE?E88CEG8E<>EGCC**;;?CCE*:8A+<@FGD77?EGGD?C7C*A0CF*0)**+0:?+0<9<DD*CDG?D*?CG=FEF?FF95@(5>F?B4)*1
@M03506:14:000000000-AKVR1:1:1101:11431:1888 1:N:0:29
GTACTCCTACGGGAGGCAGCAGTGGGGAATCTTGCGCAATGGGCGAAAGCCTGACGCAGCGACGCCGCGTGGGGGATGAAGGCCTTCGGGTTGTAAACCCCTTTCGACAGGGAAGAAGCGAAAGTGACGGTACCTGTAGAAGAAGCCCCGGCTAACTTCGTGCCAGCAGCCGCGGTAAGACGAAGGGGGCTAGCGTTGTTCGGAATTACTGGGCGTAAAGCGCGTGTAGGCGGTTGCCCAAGTCGGGTGTGAAAGCCTTGAGCTCAACTCAAGAAATGCACTCGGTACTGGGTGACTAGAG
+
CCCCCGGGGGGGGGGGGGGGGGGGGGGGGGGGGGGGGGGGGGGGGGGGGGGGGGGGGGGGGGGGGGGGGGGGGGGGGGGGGGGGGGGGGGGGGGGGGGGGGGGGGGGGGGGGGGGGGGGGGGGGGFGGGGGGGGGGGGGGGGEGGG>EFGGGGGFGGFGDGGGGGGGGGGGGGGGGGGGGGGGGDGEGDGGGGGGGGGGGGGGGGFGGGGGGGGGGGGGGGDDGEGGGGDG5=GGDGFGFGGGGGGGGGGGCDCGGGF=<CCFFCC9DGGG:CCCF>FGGCB@CEE4@>GFBFFFFFFFF=
@M03506:14:000000000-AKVR1:1:1101:14566:1892 1:N:0:29
GTACTCCTACGGGAGGCAGCAGTGGGGAATTTTGCACAATGGGGGAAACCCTGATGCAGCAACGCCGCGTGGAGGATGAAGGTCTTTGGATTGTAAACTCCTTTCGACCGGGACGATAATGACGGTACCGGGAGAAGAAGCACCGGCTAACTCTGTGCCAGCAGCCGCGGTAATACAGAGGGTGCAAGCGTTGTTCGGAATTATTGGGCGTAAAGGGCGCGTAGGCGGTGCGGTAAGTCTGCGGTGAAATCTCCCGGCTCAACTGGGAGGCTGCCGTGGAAACTGCCGTGCTTGAGTGTGG
+
CCCCCGGGGGGGGGGGGGGGGGGGGGGGGGGGGGGGGGGGGGGGGGGGGGGGGGGGGGGGGGGGGGGGGGGGFGGGGGGGGGGGGGGGGGGGGGGGGGGFGGGGGGGGGGGGGGGGGGGGGGGGGGGGGGGGGGGFGGGGGGGGGGGGGGGGGGGGGGGGGGGGGGGGGGGGGGGGGGF@FGGCFGGGGG<CFFFCCC8CFFGFF?CFGD?GGFFGGGGGGECEGGGGGDEEGGGGGC><77:ECGF=FFG:DCCCE<)9CCGFGFFFECD>FDDEGB3>675?F**88CE07?<@977=>
@M03506:14:000000000-AKVR1:1:1101:8106:1905 1:N:0:29
GTACTCCTACGGGAGGCAGCAGTGGGGAATATTGGACAATGGGCGCAAGCCTGATCCAGCCATGCCGCGTGGGTGAAGAAGGCCTTCGGGTTGTAACGCCCTTTTGTCCGGAAAGAAAAGCTTCGGGCTAATACCCCGGGGTCCTGACGGTACCGGAAGAATAAGCACCGGCTAACTTCGTGCCAGCAGCCGCGGTAATACGAAGGGTGCAAGCGTTACTCGGAATTAATGGGCGTAACGCGTGCGGAGGTGGTTTGTTACGTCTGATGTGAAAGCCCTGGGCTCAACGTGGGAAGTGCAT
+
CCCCCGGGGGGFGGGGGGGGGGGGGGGGGGGGGGGGGGGGGFFGGGGGGGGGGGGFGGGGGGGGGGGGGFFGGGGGGGGGGGFGFGGGGGGGGGGFGGGGDFFFGGGFGGG7FGGGGGCCEFGGCCE7FFFGGF<FCFGGG7C,<DFFGGG>CA@FEF7CDFGFCFGFGGGGGDFGGGGGGGGFGGG@7CCGGG@C*CC;C@FE558*;;+:CCEE588CFGGC88C++0+0**/2:8*/*/::5**)?5*/72*98000+:D=637>FGGF=7:E*3>CF>)*:?*719;())))0=48*
@M03506:14:000000000-AKVR1:1:1101:16440:1909 1:N:0:29
GTACTCCTACGGGAGGCAGCAGTGGGGAATATTGGACAATGGGGGCAACCCTGATCCAGCAATGCCGCGTGAGTGATGAAGGCCTTCGGGTTGTAAAGCTCTTTTGCCAGGGACGATGATGACGGTACCTGGAGAATAAGCCCCGGCTAACTCCGTGCCAGCAGCCGCGGTAATACGAAGGGGGCAAGCGTTGTCCGGATTTATTGGGCGTAAAGAGCGTGTAGGCGGCCTAGTAGGTCAGCTGTGCAAACTCGAGGCTCACCCTCGAGCTGTCGGTTGAAACCACTAGGCCAGAGTCCGG
+
CCCCCGGGFGGG7FCCF7CDGGGECFC@FF9@F@<FGEECFG8@FCFEGEEG@G9CEFGGG<<CCA76CFF@CFD,<FE<?FGD8CFGEGEF@F<?AAFGGGG?EFC<FFG@<<F::F<FFFGCGG=FFEB<=FFFFGAA?FBFC@:=+3>F9<FFGCGFGF7,D3>:FEECE9;FFG,FGGC@FC7C*C***<B2BCC58+;C<+:8EE*?:*+:;@G:8*2<+:88?>C:8C+<9E7<66?FCC+?F<5CDCC585**3+/:E>535*:7:CFE5BC**9FC*02?3470).051**07
@M03506:14:000000000-AKVR1:1:1101:19853:1913 1:N:0:29
GTACTCCTACGGGAGGCAGCAGTTGGGAATCTTGGACAATGGGGGAAACCCTGATCCAGCCATGCCGCGTGAGTGATGAAGGCCTTCGGGTTGTAAAACTCTTTCGACGGGGACGATAATGACGGTACCCGTAGAAGAAGCTCCGGCTAACTTCGTGCCAGCAGCCGCGGTAATACGAAGGGGGCTAGCGTTGTTCGGAATTACTGGGCGTAAAGCGCGCGCAGGCGGTCGATCAAGTCGAGTGTGAAAGCCCCCGGCGCCACTGGGGAGGGTCATTCGATACTGACTGACTCGAAGGCAG
+
CCCCCGGGGGGEG7FFEFGEAFEGFGG8,CEEFFGGDF@FGGGGGEE@@EFDFCCFGGGGDFGFE<CFGGGGGEEAFG9EFG8FGGGGDEEEGCECG<FEEGGFGGF?4@FG=+>@7FC9EEEEEFGG?FC>>FEEF?FGF,DFEGGDCFGFGGGGFFC9>CFGGD@EGGFGGGFCFGD<=FCF7C7CCG*1*=2CCEEC8E?ACCCF*?:EE>9EE*8*:*18ECEE8*::/68C9E7C/CCC<A+:CG*C57C7E:)5***++7CD5CE31*/+;***:))<C***)*/)10<FE>45<
@M03506:14:000000000-AKVR1:1:1101:15335:1929 1:N:0:29
GTACTCCTACGGGAGGCAGCAGTGGGGAATATTGCGCAATGGGCGGAAGCCTGACGCAGCGACGCCGCGTGGGGGATGACGGCCTTCGGGTTGTAAACCTCTTTCGACCGGGACGAAGCTTTTGTGACGGTACCGGTAGAAGAAGCACCGGCCAACTACGTGCCAGCAGCCGCGGTAATACGTAGGGTGCGGGCGTTGTCCGGAATTATTGGGCGTAAAGAGCTCGTAGGCGGTGTGTCGCGTCGGTCGTGAAAACTTGGGGCTTAACCCTGGGCTTGCGGTCGATACGGGCATCACTGGG
+
CCCC@EGGGGGGFGEGGGGECFFGGGGFDFGGG9EGDGGGGGGGGGGGGGGGGGGGGCEGEDEGEGGCF7FEFEGGGGFCGCCFFGGGGGGGGGGGGFGGFFGGGG@CFGDDGGGEGGDGGGGGGGD;@F:BFGEGGEEFG@:FG?FFG@1=:<FGCGFG+2*;CFFFGG58:?EEEECFFF<:CCE*;ED*:5C?5>C9F>E/:*<FGGFGCFCEE5CCC8CC:>CGCE9EEGGGC8>EFGE=5/:>5*/3*<CFC@FCF5**29:7<<=4****957D7.7C:@<5:*04)<6<?4=5)
@M03506:14:000000000-AKVR1:1:1101:16249:1954 1:N:0:29
GTACTCCTACGGGAGGCAGCAGTCGGGAATTTTGGGCAATGGGCGGAAGCCTGACCCAGCAACGCCGCGTGAAGGATGAAATCCCTCGGGATGTAAACTTCGCAAGAACGGGAAGAATAAGCGAGAGTTAACACCTTTCGTGATGACGGTACCGTTTGTAAGCTCCGGCTAACTCCGTGCCAGCAGCCGCGGTAATACGGGGGGAGCAAGCGTTGTTCGGATTTACTGGGCGTAAAGGGCGCGTAGGCGGCCTCTGCAAGTCAATTGTGAAATCTCCGGGCTTAACTCGGAACGGTCAACT
+
CCCCCGGGGGGGGGGGGGGGGGGGGGGGGGGGGGGGGGGGGGGGGGGGGGGGGGGGGGGGGGGGGGGGGGGGGGGGGGGGGGGGGGGGGGGGGGGGGGGGGGGGGGGGGGGGEFG8FGGGGGEEGGGGGGGGGGGGEGGGGGGGGGGCGGGGGGGGGGG@FGGGFGGGGGGCFCF@FF7FGGGGGFGGGGGGGGGGGGGDGDGGGEEFGCFEEECEFC=EEGGGECC?FGGGGCEGGF3EEEGEGEGF5=ECDGGGF?*:+<CG7>FC+*<4C7*<>739DB>CG4**(98<3:BE73=F*
@M03506:14:000000000-AKVR1:1:1101:18482:1978 1:N:0:29
GTCTCCTACGGGAGGCAGCAGTGGGGAATTGTTCGCAATGGGCGCAAGCCTGACGACGCAACGCCGCGTGGAGGATGAAGACCTTCGGGTCGTAAACTCCTTTCGATCGAGACGAATGGCCTTCGGGTGAACAATCCGGAGGAATGACGGTACCGAGAGAAGAAGCCCCGGCTAACTCCGTGCCAGCAGCCGCGGTAATACGAAGGGGGCTAGCGTTGCTCGGAATCACTGGGCGTAAAGCGCACGTAGGCGGATGCTTAAGGCGGGGGGGAAAGCATGGAGCTCAAACCCAGAACCGCCC
+
CCCCCGGGGGGGGGGGGGGGGFGGGGGGGGGGGGGGGGGGGGGGGGGGGGGGGGGGGGGGGGGGGGGGGGGGGGGGGGGGGGGGGGGGGGGGGGGGGGGGGGGGGGGGGGGGGGGGGGGFGGGGGGGFFGGGGGFFFGGGGGGGGGGGGGGGGDCFGGGGGGGGFGDGGGGGCCGGGGGGFEEDFFFGGGEGCCC?8E9<CEFFEED85:CFCEG***;@:C?EEGG?EFEGG5:2>5>9+>EG5:*02CFEC*/)**22<<*A=3*95)*.954C**2>*))2<4=*)10(0))07@EF3
@M03506:14:000000000-AKVR1:1:1101:11982:1988 1:N:0:29
GTACTCCTACGGGAGGCAGCAGTGGGGAATTTTCCGCAATGGGCGAAAGCCTGACGGAGTGACGCCGCGTGTGGGACGAAGGCCTTCGGGTCGTAAACCACTGTCAGTGGGAAAGAAGGGTGTCGGTGCTAATACCACCGGCATTTGACGGTACCTGCAGAGGAAGCCCCGGCCAACTCTGTGCCAGCAGCCGCGGTAATACGGGGGGGGCAAGCGTTGTTCGGAATTACTGGGCGTAAAGGGCTCGTAGGCGGCCCACTAAGTCGGACGTGAAATCCCCAGGCTCAACCTGGGAACTGCG
+
CCCCCGGGGGGGGGGGGGGGGGGGGGGGGGGGGGGGGEGGGGGGGGGGGGGGGFGGGGGGGGGGGGGGGGGGGGGGGGGGGGGGGGGGGGGGGGGGGFGGGGGGGGGCFFGBFGGGGGGGGGGGGGGGGGGGGGGGGGGGG7CGGGGGGGGGGGGGGGGFGGFGGGGGGGDGFGGGGGGGGGGGGGCFGGGGGGEG5:8?FGGGGEGGGGG5EGGGEGGD@CEGDGGGG7C7EGCC5?38CGGCDE7DCGGFDDEG557*<E6<CGG)*)*.*9CC>FFF75@507*115).75)9>@@F:
@M03506:14:000000000-AKVR1:1:1101:8065:2002 1:N:0:29
GTACTCCTACGGGAGGCAGCAGTGGGGAATATTGGACAATGGGGGCAACCCTGATCCAGCAATGCCGCGTGGATGATGAAGGCCTTCGGGTTGTAAAGTCCTTTCGGCGGGGAAGATGATGACGGTACCCGCAGAAGAAGCCCCGGCTAACTTCGTGCCAGCAGCCGCGGTAATACGAAGGGGGCTAGCGTTGTTCGGAATTACTGGGCGTAAAGGGCGCGTAGGCTGTGCTGTAAGTCAGGGGTGAAATCCGGGAGCTCAACTCCAGAACTGCCTTTGATACTGGCGAGCCTGAGTCCGG
+
CCCCCGGGGGGGGCFBCGGGGGGGGGGC@FFDFFDFGGGFFGCCED@FGGGG,C6CFEGFFGGFGF7CE8FF@FEFFGGDGGFGGGGGGF9?CFCGEFFGGFF9BFDG@F@:CEC=8EF9FCCFGC<>>C>B:@<CF:FGGGGDFCF*<FG3,3<4<*<CGGCG7BFCCG7FGGGGGG::E>ECE*;F?C2/?88CE>EE5CFG?9CCFEE*?CCF5*:?E=C*;9+A:<CC@FCC73:<07C57>F4+<+0)/775)*2267++967+27@**76??:*298+<)7.(/7(77>)/0=53
@M03506:14:000000000-AKVR1:1:1101:22308:2005 1:N:0:29
GTACTCCTACGGGAGGCAGCAGTGAGGAATCTTGCGCAATGGGCGAAAGCCTGACGCAGCGACGCCGCGTGGAGGATGAAGGTCTTCGGATTGTACACCCCTGTCGAGTGGGACGAATGCCGCGAGGGTGAACAATCTTCGCGGTTGACGGTACCGCTGGAGGAAGCCCCGGCTAACTCCGTGCCAGCAGCCGCGGAATACGGAGGGGGCTAGCGTTGTTCGGAATCATTGGGCGTAGAGGGCGCGTAGGCGGGCGATCAAGTCGGAGGTGAAATTCCGTGGCTCAACGGAGGAATTGCCT
+
CCCCCGGGGGGGGGGGGGGGGGGGGGGGGGGGGGGGGGGGGGGFGGGGGGGGGGGGGGGGGGGGGGGGGGGGEGGCFGGGGGGGGGGGGGGGGFGGGG,CFGGGGGFFFGGGGFGGGGGGGGDGGGEGGGFFFFGCFGGGGGGGGGGFGDEFG<FEEFEGCFGGFGFGGGGGDF>CFGGGGGFEGGGGGGCCEGGG5EFCFGGCCDGGG>ECE+:*;8E*<8CC>CC9+ACGGCE:CE3CGEED*C:>EDEE5*29:57*<F7+:D*9C/A*C7>+:***153/+90),9305)))0=?**
@M03506:14:000000000-AKVR1:1:1101:10081:2008 1:N:0:29
GTACTCCTACGGGAGGCAGCAGTAAGGAATATTGGTCAATGGACGCGAGTCTGAACCAGCCATGCCGCGTGAGTGATGAAGGCCCTAGGGTTGTAAAGCTCTTTTGTGCGGGAAGATAATGACGGTACCGCAAGAATAAGCCCCGGCTAACTTCGTGCCAGCAGCCGCGGTAATACGAAGGGGGCTAGCGTTGCTCGGAATCACTGGGCGTAAAGGGTGCGTAGGCGGGTCTTTAAGTCAGGGGTGAAATCCTGGAGCTCAACTCCAGAACTGCCTTTGATACTGAGGATCTTGAGTCCGG
+
CCCCCGGGGGGGGGGGGGGGGGGGGGGGGGGGGGGGGGGGGGGGGGGGGGGGGGGGGGGGGGGGGGGGGGGGGFFGGGGGGGGGGGFGFGFGGGGGGGGGGGGGGGGGDGGGCGGGGGGFGDDGDGGGGGGGDEGGGGGGGGGGGGGGGGFGGGGGGGGGGGGGGGGGGGGGGGGGGGF*<FGGGGGGGGFGGG;FGGDGGGGGFGGGGGCEEGGGGGGD=;C8>9CCGECCFFGGGGF7CFFGC*7=CFFFCEF<F>4C+<7CCFGGFDFFGG4?79:7:B4E?*9@:49298@FF?*8@
@M03506:14:000000000-AKVR1:1:1101:12134:2015 1:N:0:29
GTACTCCTACGGGAGGCAGCAGTGGGGAATTTTGCGCAATGGGCTAACGCCTGACGCAGCAACGCCGCGTGGAGGATGAAGGTCCTTGGATTGTAAACTCCTGTCAGCAGGGAAAAAGCAACTTGACCTAATACGTCAGGGAGTTGATTGTACCTGCAGAGGAAGCCCCGGCTAACTCTGTGCCAGCAGCCGCGGTAATACAGAGGGGGCAAGCGTTATTCGGAATTATTGGGCGTAAAGGGCGCGTAGGCGGCTTGGCAAGTGGATGGTGAAATCCCCCGGCTTAACCGAGGAATTGCCG
+
CCCCCGGGGGGGGGGGGGGGGGGGGGGGGGGGGGGGGGGEGGGGGGGGGGGGGGGEGFGGGGDEGGGGGGGGGGGEGGGGGGGGGGGGGGGFGGGGGGGGGGGGGGGGGGGGGGGGGGGGGGGGGGGGGG?FGGGG?FGGGGGGGGGGGGGGGGFDFGGDFFGFFGGFDGFDEFGGGG9CFGGFGFGFCFGDE<E<58EGGCDFGFGCCEDGGGG8CCFFCFD;>>6@9:9+;5C/C8DFCEGGDCCCEECGGCCDGDFC+20<CCFCD*0*9>:+0999>B5**9**5CB6D@:466/*7
@M03506:14:000000000-AKVR1:1:1101:12596:2022 1:N:0:29
GTACTCCTACGGGAGGCAGCAGTGGGGAATCTTGCGCAATGGACGAAAGTCTGACGCAGCGACGCCGCGTGGGGGATGACGGGTTTCGGCTTGTAAACCCCTGTTGCCCGGGACCAACTTCTCCTTTCGAGGAGATTGACGGTACCGGGTGAGGAAGCACCGGCTAACTCTGTGCCAGCAGCCGCGGTAATACAGAGGGTGCGAGCGTTGTCCGGAATCACTGGGCGTAAAGCGCGCGTAGGCGGTTTGGTAAGCCGGGTGTGAAACCCTCGAGCTCAACTCGGGGCGGCCACTCGGAACC
+
CCCCCGGGGGGGGGGGGGGGGGG@EGGGGGGGGFGGGGGGGGGGGGGGGGGGGGGGGGDGGGGGGGGGGGGGGGGGGGGGGGGGGGGGGGGGGGGGGGGGGGGGGGGGGGGGGGGGGGGGGGGGAFGGGGGGDGGGGGGGGGGGGGGGGGGGGGFGGFGFGGGGG>FGGGGGGCGGGGGFGGGGGGGGGGDGGC7FCFGDGGGGGGGGGEEGCEGEGDFFGFGGGGEGGEGGGEDG=?7EGGGGGEGGGGGGGFGCEB59C=3+3><CE4C;99C59?452*0AC>).39)(0)57B>>>)
@M03506:14:000000000-AKVR1:1:1101:9597:2032 1:N:0:29
GTACTCCTACGGGAGGCAGCAGTGGGGAATATTGGACAATGGGGGAAACCCTGATCCAGCAATGCCGCGTGAATGATGAAGGCCTTAGGGTTGTAAAGTTCTTTCACCTGTGAAGATAATGACGGTAGCAGGAGAAGAAGCCCCGGCTAACTCCGTGCCAGCAGCCGCGGTAAGACGGAGGGGGCTAGCGTTGTTCGGAATGACTGGGCGTAAAGGGCGCGTAGGCGGTTTTTTAAGTGAGGCGTGAAAGCCCTGGGCTTAACCCAGGAGGTGCGTTTCATACTGGAAAGCTTGAGTACGG
+
CCCCCGGGGGGGGGGGGGGGGGGGGGGGGGGGGGGGGGGGGGGGGGGGGGGGGGCFGGGGGGGGGGGGGFGGGGGGGGGGGGGGCGGGGGGGGGGGGGGGGGGGGGGGGGGGGGGGGGGGFGGGGGGGGGGGGGGGGGGGG8FGGGGGGGGGGGGGGGGGGGGGGGGGGGGDEGGGGGGGGGGGGGGGGGGGGCFFEGGGGEFGGGGGGGGGGFFFEGGGGGDGGGGG>888;C5+CFGFFFGC:EG:7E?:FGGGGFGFFCGDEDFG5DEBFCDE*)0:78?CFFFF2C<)*8FF?F=>)
@M03506:14:000000000-AKVR1:1:1101:10555:2064 1:N:0:29
GTACTCCTACGGGAGGCAGCAGTGGGGAATATTGGACAATGGGCGAAAGCCTGATCCAGCAATGCCGCGTGAGTGATGAAGGCCTTAGGGTTGTAAAGCTCTTTTACCCGGGAAGATAATGACTGTACCGGGAGAATAAGCCCCGGCTAACTCCGTGCCAGCAGCCGCGGTAATACGGAGGGGGCTAGCGTTGTTCGGAATTACTGGGCGTAAAGCGCACGTAGGCGGCTTTGTAAGTTAGAGGTGAAAGCCCGGGGCTCAACTCCGGAATTGCCTTTAAGACTGCATCGCTAGAATTGTG
+
CCCCCGGGGGGGGGGGGGGGGGGGGGGGGGGGGGGGGGGGGGGGGGGGGGGGGGFGGGGGGGGGGGGGGGGGGEFFGGGGGGGGGGGGGGGGGGGGGGGGGGGGGGGGGGGGDGGGGGGGGGGGGGGGGGGGGGGGGGGFGGGGGGGGGGGGGGGGGGGGGGGGGGGGGGGGGGGGGGGGGGGGGGGGGG@GGGGGGGGGCFGGGGGGGGGGGFGGGGGGGEGGGGGGGDGGGGGFFGDGFGGGGGGFFG?FGGGGG:CFGCFDFGDGDDGFGGGGGFGGGF@CFFGFAGFFFFF?/@F?B
@M03506:14:000000000-AKVR1:1:1101:9788:2114 1:N:0:29
GTACTCCTACGGGAGGCAGCAGTGGGGAATATTGGACAATGGGCGAAAGCCTGATCCAGCAATGCCGCGTGAGTGATGAAGGCCTTAGGGTTGTAAAGCTCTTTTACCCGGGATGATAATGACAGTACCGGGAGAATAAGCCCCGGCTAACTCCGTGCCAGCAGCCGCGGTAATACGGAGGGGGCTAGCGTTGTTCGGAACTACTGGGCGTAAAGCGCACGTAGGCGGCTTTGTAAGTTAGAGGTGAAAGCCCGGGGCTCAACTCCGGAATTGCCTTTAAGACTGCATCGCTAGCATTGGG
+
CCCCCGGGGGGGGGGGGGGGGGGGGGGCFGGGGFGGGGGGGGGGGGGGGGGGGGFFGGGGGGGGGGGGGCFDGFFDCGGGGGFGGGGGGGGGGGGGGGGGGGGGGGGGGGGGGGGGGFGGGGGGGGGGGGDFFGDGGGGGGDGDGGGGGGGGGGGGGGGGGFGGGGGGGG:FDGCFGGEECFGGEFFGGGGDGGEGGG7CEGGGGGGDGGDEGGGFEGEGGGFFGGEGEGC<@:0+AFF?FGGGGFGFFGG=7=EGGFC<CFGAC*29:/:)20:EC9D:7@??CF*669315:)9*/*)0
@M03506:14:000000000-AKVR1:1:1101:23510:2125 1:N:0:29
GTACTCCTACGGGAGGCAGCAGTGGGGAATATTGCGCAATGGGCGAAAGCTCGACGCAGCAACGCCGCGTGAGTGATGAAGGCCTTCGGGTCGTAAAGCTCTGTCGGGAGGAACGAATGCTCCTGAGGTTAACAGCCTCGGGAGGTGACGGTACCTTCAAAGGAAGCACCGGCTAACACTGTGCCAGCAGCCGCGGTAATACAGAGGGCGCAAGCGTTGTTCGGAATCATTGGGCGTAAAGGGCGTGTAGGCGGACTGTTAAGTAATGTGTGAATTCTCTCGGCCCACCCGGGGAATGATG
+
CCCCCFCFFGGGGGGGCFEFFGGGFGG7BF,<FAFECCCCFGGFGGCFEGGGGGFGGGGGGFG=@FF7C@CEGGGGACEFGG<FFF@@FFB:>@BABFG<FA9FEFGGGED:FGE@EFGGC,DE,,83,B3DFFG,3>,<:F>FGGG,>><<11?FFCFE<,DCBFCC,4C77C*?,,27,?CFE9FB7B7<<C7@:8CGDF9++3;C88585?****///:?8***+39<<C**C5**/<9=EG/>CCGD+)**)*0:0++:?+*0>CC9):**3;**000)**)/)(1073))).97**
@M03506:14:000000000-AKVR1:1:1101:16855:2219 1:N:0:29
GTACTCCTACGGGAGGCAGCAGTGGGGAATATTGGACAATGGGGGCAACCCTGATCCAGCCATGCCGCGTGAGTGACTTGAAGGCCTTAGGGTCGTAAAGCTCTTTCGGCGGGGAAGATAATGACGGTACCCGCAGAAGAAGCCCCGGCTAACTTCGTGCCAGCAGCCGCGGTAATACGAAGGGGGCTAGCGTTGCTCGGAATCACTGGGCGTAAAGCGCACGTAGGCGGATCTTTAAGTCAGGGGTGAAATCCTGGAGCTCAACTCCAGAACTGCCTTTGATACTGAGGATCTCGAGTTC
+
CCCCCGGGGGGGGGGGGGGGGGGGGGGGGGGGGGGGGGFGGGGGGGGGGGGGGGGGGGGGGGGGGGGGGGGGGGGGGGGGGGGGGGGGGGGGGGGGGGGGGGGGGGGGGGGGGGGEGGGGGGGGGGGGGGGGGGGGEGGGGGGGFGGGGGGGGGGGGGFGGGGGGGGGGGEGCFGGFGGFGG>EGGG5CFFGCGGGGGGGGEFFFGCCFGFGGGDGGFGDGGGGGGGGDDC8CFEFFGGGF?FGGDEGGFGDDFGGFFFGFFC?FGGGGGC?GD=CF?FFFFF?:7F@>GF0?18;4<*<*
@M03506:14:000000000-AKVR1:1:1101:17343:2229 1:N:0:29
GTACTCCTACGGGAGGCAGCAGTGGGGAATTTTGCGCAATGGGGGAAACCCTGACGCAGCAACGCCGCGTGAAGGATGAAGGTCTTTGGATTGTAAACTTCTTTCGTCCGGGAAGATAATGACGGTACCGGAATAAGAGGCCCCGGCTAACTTCGTGCCAGCAGCCGCGGTAATACGAAGGGGGCGAGCGTTGTTCGGAATTATTGGGCGTAAAGGGAGCGTAGGCGGTTCGATAAGTCACTTGTGAAATCTCTGGGCTCAACTCAGAGTCTGCAAGCGAAACTGTCGGGCTTGAGGATGG
+
CCCCCGGGGGGGGGGGGGGGGGGGGGGGGGGGGGGGGDEGGGGGGGGGGGGGGGGGGDGGGGGGGGGGGGGGGGGGGGFFGGGGGGGGGFGGGGGGGGGGGGGGGGGGGGGGFCGGGGGGGGGGEGGGGGGGGFFFFGGGGGFGGGGGGGGGFGDGGGGGGGGGFGGGGGGGGGFFGC7<FGGGGG5CCE:CGGGGGGCE5<CEGFGGGGE*;CFGGCGGE/1:E6EE8C=?8?CCCCCFG?<CFFECCCGF*<9CGF4CF6<+3:EDGGGFGFD?>5C55>BC0*:)7C>64>)9)))9@
@M03506:14:000000000-AKVR1:1:1101:21343:2275 1:N:0:29
GTACTCCTACGGGAGGCAGCAGTGGGGAATATTGGACAATGGGCGCAAGCCTGATCCAGCCATGCCGCGTGGATGATGAAGGCCCTAGGGTTGTAAAGTCCTTTCGACGGGGAAGATAATGACGGTACCCGTAGAAGAAGCCCCGGCTAACTTCGTGCCAGCAGCCGCGGTAATACGAAGGGGGCTAGCGTTGCTCGGAATTACTGGGCGTAAAGCGCACGTAGGCGGATTCTTAAGTCGGTGGTGAGATCCTGGAGCTCAACTCCAGAACTGCCTTCGATACTGGTAATCTTGAGTCCGG
+
CCCCCGGGGGGGGGGGGGGGGGGGGGGGGFFGG<FFGGGGGGGGGGGGEFGGGFGGGGGGGFGGGGGFEFGDFGGGGGGGFGGGGGGGGGGGGGGFFFG9FFGGAFDFGGGG7CEFG?EAFF,CFGECCFGF>FFFCFGGCFGG+<FGGGGGGGGGGGGGGGFGGGGGDGGGGGGGGDGGD77FGGGGGGC@FDFGGGGGGFGGFGCFGGEE5CFFGDGGG@E5EF5:/2;@AC7E+<CEGGGGGGGGC99<CGG4A>GGG?FFFFC<CF=19>9C77C<G4:EEF**.**649*9FFFFF
@M03506:14:000000000-AKVR1:1:1101:14200:2299 1:N:0:29
GTACTCCTACGGGAGGCAGCAGTGGGGAATATTGCGCAATGGGCGAAAGCCTGACGCAGCGACGCCGCGTGTGGGATGACGGCCTTCGGGTTGTAAACCACTGTCGGGAGGGACGAATGCGCCGCAAGGCGAGTGACGGTACCTCCAAAGGAAGCACCGGCTAACTCCGTGCCAGCAGCCGCGGTAATACGGAGGGTGCGAGCGTTGTCCGGAATCACTGGGCGTAAAGGGCGCGTAGGCGGTTCGTTAAGTTGCTGGTGAAATCCCGGGGCCCGACTCCGGGGCTGCCAGTAAGACTGGG
+
CCCCCGGGGGGGGGGGGGGGFGGGGGGGGGFGGGGGGGGGGGGGGGGGGGGGGGGGGGGGGGGGGGGGGEGEGGGEGGGGGGGGGGGGGGGGGGGGGGGFGGFFGGEGFGGGGGGGGGGGGGGGGGEEFGGGGGGDGGGGGGGFFF7CFGFGGGGGGGGGEFGGGGGGEGGGGGGG6FGGGEGGCDGGGGGGGEGGCEDCCGGGCEGGFGCGGDCFFFFGCGGG>CECC:CEGGGE*:DCEEEEGG5C8=CFCF7:FF<FCFFCFGGGGDE7)19CDF3DC>3CC:DEB<FF*=?*1*/))
@M03506:14:000000000-AKVR1:1:1101:8463:2343 1:N:0:29
GTACTCCTACGGGAGGCAGCAGTGGGGAATATTGGACAATGGGCGCAAGCCTGATCCAGCCATGCCGCGTGAGTGATGAAGGCCTTAGGGTTGTAAAGCTCTTTTACCCGGGATGATAATGACAGTACCGGGAGAATAAGCCCCGGCTAACTCCGTGCCAGCAGCCGCGGTCATACGGAGGGGGCTAGCGTTGTTCGGAATTACTGGGCGTAAAGCGTACGTAGGCGGCTTTGTAAGTTAGAGGTGAAAGCCCGGAGCTCAACTCCGGAATTGCCTTTAAGACTGCATAGCTTGACTCATG
+
CC@CCEGGGGGGGEEEE@FG8FFGGGGGGFGGGGGGGGGGFGGGGGGGGGGGGGC@F<FGGGGCF<FGG:@=FFE<F9<?,=FFFDGGGGFGGGGGAEFGGGCGGGGGGDGG@FGE?EFFFEGGFFGGGGGGCFGGGGGGGGGGGGGGGGGFCFCFCE@FGFGCFCE7FGG*>F@FGGCEGGGGCCFG8FFGGGGGGGEEGGGG7CGF8CEE?/<+:C:EDFGGG65=**8C9F9<C<>FGGEGCC<>+?*:*>CDG>CDC9C+CCE35CF7C>:<CF:CF?FGG@>?9*9)9)))*996*
@M03506:14:000000000-AKVR1:1:1101:11632:2376 1:N:0:29
GTACTCCTACGGGAGGCAGCAGTGGGGAATCTTGGACAATGGGCGCAAGCCTGACGAAGCGACGCCGTGTGAGCGAAGAAGGCCTTCGGGTTGTAAAGCTCTTTCGCTAGGGAACAAGAGATATGGGATAACACCCCATTGATTTGATGGTACTTGGTAAAGAAGCACCGGCTAACTCCGTGCCAGCAGCTGCGGTAATACGGAGGGTGCAAGCATTGATCGGAATTACTGGGCGTAAAGGGCGCGTAGGCGGTTCAGAAAGTCAGATGTGAAATTCCGGGGCTCAACCCCGGAGCTGCAT
+
CCCCCGGGGGGGDGGGGGGGGGGGGGGGGGGGGGGGGGGGGGGGGGGGGGGGGGGGGGGGGGGGGGGGGGGGGGGGGGGGGGGGGGGGGGGGGGGFGGGGGGGGGGGGGGGGGGGGGGGGGGGGGGGGGGGGGGGGGGGGGGGGGFGGGGGGGGGGGGGGGGGGFGGGGGGGDEGGGGGGGGGGGGGGEFFFGGGFEGGFGGDGGGGGDDF9FGGG??FD?FGG>EGGGGGGGGGCEGGGGGGGGGGGGGGGG=CCCF**<CDFGGCFG*<?777CC9CDGFB5CFFF0DD>B3>@F@FF*
@M03506:14:000000000-AKVR1:1:1101:18474:2397 1:N:0:29
GTACTCCTACGGGAGGCAGCAGTCGGGAATTTTGGGCAATGGGCGGAAGCCTGACCCAGCAACGCCGCGTGAAGGATGAAGTATTTCGGTATGTAAACTTCGAAAGAATGGGAAGAATAAATGACGGTACCATTTATAAGGTCCGGCTAACTACGTGCCAGCAGCCGCGGTAATACGTAGGGACCAAGCGTTGTTCGGATTTACTGGGCGTAAAGGGCGCGTAGGCGGCGTGGTAAGTCACTTGTGAAATCTCTGAGCTTAACTCAGAACGGCCAAGTGATACTGCTGTGCAAGATTGCAG
+
CCCCCGGGGGGGGGGGGGGGGGGGGGGGGGGGGGGGGGGGGGGGGGGGGGGGGGGGGGGGFGGGGGGGGFGEGGGGGGGGGGGGGGGGGFGGGGGGGGGGGGGGGGFGGGGGGGGGGGGGGGFGGGGGGGFGGGGGGGGGGGGGGGGDGGGGGGGGGFGGGGGGGGGGGGCEG@FGGGGFEGGFGCEGGG71<CFFGGCEEGGGGG?FFEB:EFCEE5EEGCEGG?EGGE8CE*<<FGGCG7<EC00::F99:EG*:6CCCGGFGGGDF4C><DDGG*:>7FBG9@7?)**)*9.**9=F@
@M03506:14:000000000-AKVR1:1:1101:11490:2403 1:N:0:29
GTACTCCTACGGGAGGCAGCAGTAAGGAATCTTCCACAATGGACGAAAGTCTGATGGAGCAACACCGCGTGCAGGGTGACGGCCTTCGGGTTGTAAACTGCTTTTATATGGGAAGATTATGACGGTACCATATGAATAAGCACCGGCTAACTACGTGCCAGCAGCCGCGGTAATACGTAGGGTGCAGGCGTTATCCGGAATCACTGGGCGTAAAGCGTGCGTAGGTGGATGTTTAAGTGTGATGTTAAATCGTGGGGCTCAACCCTGTCGATGCATCGCATACTGGACGTCTAGAGGACAG
+
CCCCCGGGGGGGGGGGGGGGFGGGGGGGGGGGGGGGGGGGGGGGGGGGGGGGGGGGGFGGGGGGGGGGGGGGGGGDGGGGGGGGGGGGGGGGGGGGGGGGGGGGGGGGGGGGGGGGGGGGGGGGGGGGGGGGAFGGGGGGGGGGGGGGGGGGGGGGFGCFGGGGDFGGGGFGGGGGG@CFGGGGGGGGGGGGEGCFEGGGFGCGGGG78*1BECGCGEGGE*;EGCGGC6<<<:EA?EGGGFCCFFFF79?EGGGGGD<D<CC:/56CGG:5D3CF>BDDC@FF?@4>97;:)*6@F@>:5
@M03506:14:000000000-AKVR1:1:1101:12780:2411 1:N:0:29
GTACTCCTACGGGAGGCAGCAGTGGGGAATCTTGCGCTAATGCGGGAAACCGTGACGCAGCGACGCCGCGTGAGGGAAGAAGGCCTTCGGGTTGTAAACCTCTTTCAGGAGGGACGAAGCCACTCGGGTTAATAGCCCAGAGGGTGACGGTACCTCCAGAAGAAGCCCCGGCTAACTACGTGCCAGCAGCCGCGGTAATACGTAGGGGGCAAGCGTTGTCCGGATTTATTGGGCGTAAAGAGCGTGTAGGCGGCTAGATAGGTCCGTTGTGAAAACTCGAGGCTCAACCTCGAGACGTCGA
+
CCCCCGGGGGGGGGGGGGGGGGGGGGGGGGGGGGGGGGGGGGGGGGGGGGGGGGGGGGGGGGGGGGGGGGFGGGGGGGGGGCGGGGGGGGGGGGGGGGGGGGGGGGGGGGGGGGGGGGGGGGGGGGGGGGFGGGGGGGGGGGGGGGGGGGEGGGGGGGGGGGGGGGGGGGGGGGGGGGGDFFGGGGGGGGGGGGGCC>CFFFEFGGGGGGDGGGGGGEGFFE**ACEGGFDFGGGG*;DGGGGG:EEGGFFECCEDFF7>CFD9ADACEGGF7:?77@GGGEE5E@F52D?:>BF)777>)
@M03506:14:000000000-AKVR1:1:1101:18960:2433 1:N:0:29
GTACTCCTACGGGAGGCAGCAGTGGGGAATCTTGCGCAATGCGCGAAAGCGTGACGCAGCAACGCCTCGTGGGGGAAGAAGGCCTTCGGGTTGTAAACCCCTTTCCGTTGGGACGTAGCTTCTAGGGTTAATAGCCCTCTGGAGTGACGGTACCTTCAGAAGAAGCTCCGGCTAACTACGTGCCACCAGCCGCGGTAATACGTAGGGGGGTAGCGTTGTTCGGTCTTCTTGTGCGTAAAGCGCGTGTAGGCGGTCCGGTAAGTCCGCTGTGCTAGTTGGGGGCTCCACCCTCGGGTGCCGG
+
CCCC<<FCEFGGDFGEGCGF<@F<<E@EFFGEGCC:F@CF@CFCFCCEEGFFCEE7FCGGGGFG7C,BF=,=+@=+8B4?CFFFGGCCC7F+>B<,CFEG7DEF9,8E,+D+3DB++,BA<F,<3EFG87<FF<A,,:@@8,3@D@CB*@36F==FA9,,,,<CFE,,5>*5C*7,2?F*<C7*@,6,;*F:*<81:*+5+1B9<C>EE*2/;@8;*:;*+;82*2+++390@7CCC8>F7**/>E:9<79>C**)/5/>*<*<+*2*:>0**2*3*8*)/>5/*)0),*),7)))0))07
@M03506:14:000000000-AKVR1:1:1101:10210:2452 1:N:0:29
GTACTCCTACGGGAGGCAGCAGTGGGGAATTTTGGACAATGGGGGCAACCCTGATCCAGCCATGCCGCGTGAGTGAAGAAGGCCTTCGGGTTGTAAAGCTCTTTCGGTGGGAACGAAACGGGTAGTGCTAACACCGCTACTTAATGACGGTACTCACAGAAGAAGCACCGGCTAACTACGTGCCAGCAGCCGCGGTAATACGTAGGGTGCGAGCGTTAATCGGAATTACTGGGCGTAAAGCGTGCGCAGGCGGTTACTTAAGTCAGGTGTGAAAGCCCTGGGCTTAACCTAGGAATTGCGC
+
CCCCCGGGGGGGGGGGGGGGGGGGGGGGGGGGGGGGGGGGGGGGGGGGGGGGGGGGGGGGGGGGGGGGGFGGGGGGGGGGGGGGGGGGGGGGGGGGGGGGGGGGGGGGGGGGGGGGGGGGGGGGGGGGGGGGGGGGGEGGGGGGGGGGFGGGGGGGGGGGGGGGGGGGFGGGEFGGGGGEAFGGGGG@FGFFGEGCGGGGGGFGGGGGDGGGGGGEEGGGGGGGGGGGGGGGGGGGGGGGGGGDGGEGGGGGG5E<FFCFGG7+<DCF?C=?FCF695DFCF:=C4*/7CFDFFF:FFFE8
@M03506:14:000000000-AKVR1:1:1101:19460:2493 1:N:0:29
GTACTCCTACGGGAGGCAGCAGTGGGGAATTGTTCGCAATGGGCGCAAGCCTGACGACGCAACGCCGCGTGGAGGATGAAGATTTTCGGATCGTAAACTCCTTTCGATCGAGACGAATGGCTTCCGGGTTAACAGCCCGGGAGAATGACGGTACCGAGAGAAGAAGCCCCGGCTAACTTCGTGCCAGCAGCCGCAGTAATACGAGGGGGGCAAGCGTGGTTCGGAATGATTGGGCGGAAAGGGCGCGTAGGCGGTGCGGTAAGTGAGCAGGGAAATATCCGGGCTTAACTCGGAGCCTGCC
+
CCCCCGGGGGGFEGGGGGGGGGGGFGGGFGGGGFGGGGEGGGDFGGGGGGGGGGGGGGGGCFGGFEGGDGGGEFGFFGGGGGGFFFGGGD7FEGFCFGGGFFFGFECDFGEGG7FGGGFFGDGGGGGGFC@<FGGFCFCGDEEEFFGGGDD7FCGGCEDFFGFFGC,@F@FCGCFGGGGC@BC1<:CEFFGGGGGE87@FF7585?E:CEGGGGFE8*:/5<EG>820<0++2:;5*/)/5C*5=**78>EC<C=DE>DC**0<+0+2+0*)*/920/7C377*:)**)*0:B)7@)07))
@M03506:14:000000000-AKVR1:1:1101:8375:2499 1:N:0:29
GTACTCCTACGGGAGGCAGCAGTGGGGAATCTTGCGCAATGGGCGAAAGCCTGACGCAGCCATGCCGCGTGGATGATGAAGGTCTTAGGATTGTAAAATCCTTTCACCGGTGCAGATAATGACTGTAGCCGGAGAAGAAGCCCCGGCTAACTTCGTGCCAGCAGCCGCGGTAATACGAAGGGGGCTAGCGTTGCTCGGATTTACTGGGCGTAAAGGGCGCGTCGGCGGACATTTCAGTCAGGGGTGAAATCCCGGGGCTCAACCTCGGAACTGCCTTTGATCCTTGGTGTCTTGCGTATGG
+
CCCC9FGGFGGGEGDGGDCF<EC@ECGGCGGGGGGCG7@FFCCFEGGECCDGEFFGG7FEGGGAGGGGGGGGCED,FEEFFGGGGGGGGFGG,BFFBFGGGGGGF,EFC>CF+BFFD,,ABBDDFFA9?<+@FEEDGDE8DFFGGDFD@CFFGGGG7CFDC7>CFGED7C>>FFCGG7<FD7FGGGGGGGEE@7BC5BC:CFGEGDEGCGC?*;:+AEGDGG**:E5EEEEFGG@+AFGF2*1:CG5*+3<7*:*9*55>+9*:70***1:FC=F+:FF7:*9<+*9F6*)6/**.)0.0)
@M03506:14:000000000-AKVR1:1:1101:7818:2520 1:N:0:29
GTACTCCTACGGGAGGCAGCAGTGGGGAATTTTGGGCAATGGCCGCAAGGCTGACCCAGCGACGCCGCGTGTGGGAGGAAGCCCTTCGGGGTGTAAACCACTGTCGGGGGGGACGAATGTCGGCGAGTCAACAGCTCGTTCGAGTGACGGTACCCCCAAAGGAAGCGCCGGCTAACTCCGTGCCAGCAGCCGCGGTAAGACGGAGGGCGCAAGCGTTGTTCGGAATTACTGGGCGTAAAGCGCGCGCAGGCGGGAAGGTAAGTCTGGAGTGAAATTCCGGGGCCCAACTCCGGAGCTGCGT
+
CCCCCGGGGGGGGGGGGGGGGGGGGGGGGGGGGGGGGGGGGGGGGGGGGGGGGGGGGGGGGGGGGGGGGGGGGGGFGGGGGGGGGGGGGGGGGGGGGGGGGGGGGGGGGGGGGGGGGFGGGGGGGGGGGGGGGGD?GGCFGGGGGGGGGGGGGCFGGGGDF>EGGGGGGGGGCEFGCFGG>FGGFGGGFFFGGGGGGDDFFGGCEEGDE5CE8>?*;CEF7EGD>FGCFFGGCGGGGC307:*/21*):EGEGGE<CE67CF*2+0?*0*76>*29CFGGD>3/*09>?G??3)75)9?)7
@M03506:14:000000000-AKVR1:1:1101:19988:2559 1:N:0:29
GTACTCCTACGGGAGGCAGCAGTGGGGAATTTTGCGCAATGGGGGAAACCCTGACGCAGCAACGCCGCGTGGAGGATGAAGTCCCTTGGGACGTAAACTCCTTTCGACCCGGACGATAATGACGGTACGGGTGGAAGAAGCCCCGGCTAACTTCGTGCCAGCAGCCGCGGTAATACGAGGGGGGCAAGCGTTGTCCGGAATTATTGGGCGTAAAGGGCGCGTAGGCGGGGCGGGAAGGTACCTGTGAAAACTCTAGGCTTAACCTAGAGCCTGCAGGCTAAACTGGCGGGCGTGAGGGTGG
+
CCCCCGGGGGGGGGGGGGGGGGGGGGGGGGGGGFGGGGGGGGGGGGGGGGGGGGGGGGGGGGGGGGGGGGGGGGGGGGGGGFGEGGGGGGFGGE@FGGG9FFGFGEGGGGGGEFGGGGGGDF9EGEGGGGGGCEFFGEGFDFFGFGGEEFGGFGGFCGGGFGFGGGEGDGDGEGGG77F7CE5>E*;EFD8CC5++288CGGFGGFGGCE//AFFDEGD8E*:*80/8**1?=**:E5*++33A9+<CG+2<C++*3)2*+<C7+2+*0:C@DFGC4:***/090)17(/727))07@55D
@M03506:14:000000000-AKVR1:1:1101:9201:2580 1:N:0:29
GTACTCCTACGGGAGGCAGCAGTGGGGAATCTTGCGCAATGGCCTAACGGCTGACGCAGCGACGCCGCGTGTGGGATGAAGCTCTTCGGAGTGTAAACCACTGTTGCCCGGGACGAATAGCTCGATTAATCGAGCCTGACGGTACCGGGTGAGGAAGCACCGGCTAACTCCGTGCCAGCAGCCGCGGTAATACGGGGGGTGCGAGCGTTGTCCGGAATCACTGGGCGTAAAGGGCGCGTAGGGGGTTTGATAAGGGAGTGGTGAAAGTCCGGGGCTCAACCCCGGATCTGCCGTGCCGACT
+
CCCCCGGGGGGGGGGGGGGGGGGGGGGGGGGGGFGGGGGGGGGGGGGGGGGGGGGGGGGGGGGGGGGGGDGGGGGGGGGGGGFG9EGGGFGGGGGGGGGGGGGGGGGGGGGGGGGDGGGGGAFGGGGGGGDGGGGGFGFCEFEFGGGGGFE7FGFFCAFGGGGGGEGGFGCF::FFFGDFFFGGDCECEGGFGGGGGGGEECGGGECEC>ECFGGEG@9CFFCFFCGEC5EGGE5=EE5*:5*/::53A7AE7CGG18DFE:<E6*+20::BGD):3=625>>5EBD33C4?B>>>>>3;)
@M03506:14:000000000-AKVR1:1:1101:7559:2600 1:N:0:29
GTACTCCTACGGGAGGCAGCAGTGGGGAATATTGGACAATGGGCGCAAGCCTGATCCAGCCATGCCGCGTGAGTGATGAAGGCCCTAGGGTTGTAAAGCTCTTTTGTGCGGGAAGATAATGACGGTACCGCAAGAATAAGCCCCGGCTAACTTCGTGCCAGCAGCCGCGGTAATACGAAGGGGGCTAGCGTTGCTCGGAATCACTGGGCGTAAAGGGTGCGTAGGCGGGTCTTTAAGTCAGGGGTGAAATCCTGGAGCTCAACTCCAGAACTGCCTTTGATACTGAGGATCTTGAGTACGG
+
CCCCCGGGGGGGGGGGGGGGGGGGGGGGGGGGGGGGGGGGGGGGGGGGGGGGGGGGGGGGGGGGGGGGGGGEGFFEGGGGGGGGGGGGGGGGGGGGGGGFEGGGGGG?FGGGEEGGGGGGGGGGGGGGGGGGGGGGGGGGGGGGGGGG7FFGGGEGGGGGFGGGCGGGGGGEGGGGGEGGGGGGGGGGGGGGGGGCGGGGGGGGGGGGGGG5>CFGCFGGEEEGGGGGGEEFFGGGGF>CFGFEGED4<9977:CCGF*9CCD++9CGGGD?F=D9DFGGGFFF?6FFFGFA4@6?71*08
@M03506:14:000000000-AKVR1:1:1101:9610:2612 1:N:0:29
GTACTCCTACGGGAGGCAGCAGTGGGGAATTTTGCGCAATGGGGGAAACCCTGACGCAGCAACGCCGCGTGGAGGATGAAGTCCCTTGGGACGTAAACTCCTTTCGACCCGGACGATAATGACGGTACGGGTGGAAGAAGCTCCGGCTAACTTCGTGCCAGCAGCCGCGGTAATACGAGGGGGGCTAGCGTTGTTCGGAATTACCGGGCGTAAAGCGCGCGCAGGCGGTCCTTCAAGTCAGGGGTGAAAGGCCAGGGCTCAACCCTGGAATGGTCTTTGCGACTAGCGGACTTGGGTACGG
+
CCCCCGGGGGGGGCGGGGGGFGGGGGGCGGGGGGGEGG:FGGFGGGGGGGGGGGGGGGEG8FGGGGGGGGGGGGGGGGGGGGGGGGGGGFCGEGGGGGFGGGGGFE7CEGGGDGEGEGGGGAFGGGGDG7F<>GFGGGFCC,@F@FEGGC:FGGGGGGGGFG?<FGCFEG7FGGFGDEGGCEGGE/;E?E8E58EFGG*CF6+3+2CEEEEEEGFFGEGGCD885888/:80A<<<CC:+0AGG/*:DF9:5C*2985*5+A5=79CC29C0C0:7*9>*>)0:*)*031.(**0).*))7
@M03506:14:000000000-AKVR1:1:1101:20598:2640 1:N:0:29
GTACTCCTACGGGAGGCAGCAGTGGGGAATATTGGACAATGGGCGCAAGCCTGATCCAGCCATGCCGCGTGAGTGATGACGGCCTTAGGGTTGTAAAGCTCTTTCGACGGGGACGATAATGACGGTACCCGTAGAAGAAGCCCCGGCTAACTTCGTGCCAGCAGCCGCGGTAATACGAAGGGGGCTAGCGTTGTTCGGAATCACTGGGCGTAAAGCGCACGTAGGCGGATTGTTAAGTCGGGGGTGAAATCCTGTGGCTCAACCTCGGACCTGCCTTCGATACTGGCAATCCCGAGTCCGG
+
CCCCCGGGGGGGGGGGGGGGGGGGGGGGEGGGGGGGGGGGGGGGEGGGGGGGGGFGGGGGGGGGGGGGGGGCFGGFGGFGGGGGGGGGGGFGGGFDGGCFFGGGGGGGGGGGDGGGGGGGGGGGGGGGGGGGGGGGGGGFFEGGEGDDEGGFGGGGGGCGFGGGGGGGGGCEGGGGGGCEEGGCFC@F@F4=CGGGECCGGGGG7CFGFGCEDGG?EE=5C2AFGG>E>E=C9C7CC<:;C=EG27**3<C+*<+0*)1*+<7:2*19C)/79>CCCFG*05>FEFG4)2),7:).7@B>>
@M03506:14:000000000-AKVR1:1:1101:16832:2674 1:N:0:29
GTACTCCTACGGGAGGCAGCAGTGGGGAATATTGGACAATGGGCGCAAGCCTGATCCAGCCATGCCGCGTGAGTGATGAAGGCCCTAGGGTTGTAAAGCTCTTTTGTGCGGGAAGATAATGACGGTACCGCAAGAATAAGCCCCGGCTAACTTCGTGCCAGCAGCCGCGGTAATACGAAGGGGGCTAGCGTTGCTCGGAATCACTGGGCGTAAAGGGAGTCTAGGCGGTCAGGAAAGTGGGATGTGAAATCCCTCGGCTTACCCGAGGACCTGCATCCCAAACTTCCTGGCTTGAGGTTGG
+
CCCCCGGGGGGGE;CFGGEGGGGGGGGG@E<FGGGGGFFGGGDGGEFE@FGGGCCFGFGGGGGCFGEGGFGGGEGFGGGFGGGGGG?FGGGG@FGGGFGGGGGGGFF,EFEGGGGGFGGGAGFGDFFGGGG7FFFFFGGGGFGEGFEEE<CFGFGFBFCCEDGGGFFGGGG7>@FGGFFCGGGGGGGC+=F7CEGFGGGGGCFFGFGFGGCEEGCFGG=E8<9CFCC5:8CFCEGGGFGGD:0*<7+:9?<FFGFCEE3>6CGEECD<*77;FF*<:?*95>FF+1>7<GF:>B)).)08@
@M03506:14:000000000-AKVR1:1:1101:6705:2685 1:N:0:29
GTACTCCTACGGGAGGCAGCAGTGGGGAATATTGGACAATGGGCGAAAGCCTGATCCAGCAATGCCGCGTGAGTGAAGAAGGCCTTCGGGTTGTAAAGCTCTTTTACCCGGGAAGATAATGACTGTACCGGGAGAATAAGCCCCGGCTAACTCCGTGCCAGCAGCCGCGGTAATACGGAGGGGGCTAGCGTTGTTCGGAATTACTGGGCGTAAAGCGCACGTAGGCGGTTGCTCAAGTCAGAGGTGAAAGCCCAGGGCTCAACCCTGGAATTGCCTTTGAAACTAGGTGACTTGAACACGG
+
CCCCCGGGGGGGGGGGGGGGCGGGGGGGGGGGGGGGGGGGGGGGGGGGGGGGGGGGGFGGGGGGGGGGGGGGGGGGGGG8CFGGGGGGGGGGGGGGGGGGGGGGGFFFGGGGGGGGGGGGGGGGGGGGGGGDFEGGGGGGGBCFGGGGEGGGGGGGFGGGGGGGGGGGGGGGGFFGGGGGGGGGGG@FFGGGCFFGGGCEGGGGGGGGGGGGG>FEGDEGGGCCGGGGGGGGGGGG?@CFFGGGGF?9?FGGFGGGGFCFCFFCEGGF6DC/7>D9F4DG=??+<=>@<GFFF4*9?*77B
@M03506:14:000000000-AKVR1:1:1101:6621:2696 1:N:0:29
GTACTCCTACGGGAGGCAGCAGTGGGGAATATTGGACAATGGGGGCAACCCTGATCCAGCAATGCCGCGTGAGTGATGAAGGCCTTAGGGTTGTAAAGCTCTTTTACCGGGGACGATGATGACGGTACCCGGAGAATAAGCCCCGGCTAACTTCGTGCCAGCAGCCGCGGTAATACGAAGGGGGCGAGCGTTGTTCGGAATTACTGGGCGTAAAGGGCGCGTAGGCGGCGACCCAAGTCAGATGTGGAAGTCCTGGGCTTACCCTGGGGACTGCATTTGGTACGGGGTTGCTTGAATTAGG
+
CCCCCGGGGGGGGEFGGGGGGGGGGGGGGGCGGFGGGGGGGGGGGGGGGGGGGGGGGGGGGGGGGGGGGCGCFGFEEGDGGGGGGGGFFGFGCGGGGGGGGFGGGGFGGGGDFGGGGGGFGGGGGGGGGGGGGGGGGFGFFG7BFEFGGGGGGGDG>FGGFGGGGG7CFGC7FFFGGCGGGGGGGG5ECC8CEGFGGGG8CFGGGCC88E>EDGGGGDDC=CECGCEEGGEEGGGFGECCFCE::?FDCCFGG?FFFFFDF+2<9CGFG3CFFGD?C***9/9*:@G:2DF>F?09/@*)9
@M03506:14:000000000-AKVR1:1:1101:15652:2707 1:N:0:29
GTACTCCTACGGGAGGCAGCAGTGGGGAATATTGCGCAATGGGCGAAAGCTTGACGCAGCAACGCCGCGTGAGTGATGAAGGCCTTCGGGTCGTAAAGCTCTGTCGGGAGGAACGAATGCTCCTGAGGTTAACAGCCTCGGGAGGTGACGGTACCTTCAAAGGAAGCACCGGCTAACTCTGCGCCAGCAGCCGCGGTAATACAGAGGGTGCAAGCGTTGTTCGGAATCATTTGGCGTAAAGGGCGTGTAGGCGGTCTGTTAAGTCATGTGTGAAAGCCATCGGCTCAACCGGGGAACGACG
+
CCCCCGGGGGGGGGGGGGGGFGGGGGGGGGGGGFGGGGGGGGGGGGGGGGGGGGGGGDGGGGGGGGGGGGGGGGGGGGGGAFGGGGGGGGGGGGGGGGGGGGGGGGGGGGGGGGGDGFGGFEEGGGGGFEGFGGGGGFGEGGDFFGGGFC<FGEGGGGDFA9><FGFGGFGGGGDFFGFGGGEGGGGGGGGFGGGGGGDG?9+<CFFE?CEFEEEE8*C/;EGGGDEF7+<+<AFG5CDF7CCEC2:D6EGGGDEGEFGGGGG<::?CFGGF=C>+*7*295@GFBG=0CB;33)85>D)0
@M03506:14:000000000-AKVR1:1:1101:15840:2716 1:N:0:29
GTACTCCTACGGGAGGCAGCAGTAAGGAATATTGGTCAATGGTGGAAACACTGAACCAGCTATCCCGCGTGCAGGACGAAGGCCCTCTGGGTTGTAAACTGCTTTTACCAGGGAAGAAACGTGTGGACTTGTCCGCACCTGACGGTACCTGGGGAATAAGCACCGGCTAACTCCGTGCCAGCAGCCGCGGTAATACGGAGGGTGCAAGCGTTATCCGGAATCACTGGGTTTAAAGGGTGCGTAGGCGGCTTGGTAAGTCAGAGGTGAAAGCTCACGGCTCAACTGTGGAATTGCCCCTGAT
+
CCCCCGGGGGGGGGGGGGGGFGGGGGGGGGFGGGGGGGGGGGGGGGGGGGGGGGGGGGGGGGGGGGGGGGGGGGGGGGDGGGGGGGGGGGGGGGGGGGGGGGGGGGGGGGGGGGGGGGGGGGGGGGGGGGGGGGGGGGGGGGGGGGGGGGFGGGGGGGGGGGGGGGGGGGGGFGGGGGGGGGGGGGGGGGGGGGGGGGGGGGGGGGGGGGGGGGGGGGGGGGGFGGGGAEE6CCFFGGGGGGGGGGGGGGGEDGGFG?DFC?FG6CC=CCGFFGFFGFGC=F?FG@C5)9?BFFF?>))8*
@M03506:14:000000000-AKVR1:1:1101:6578:2728 1:N:0:29
GTACTCCTACGGGAGGCAGCAGTAAGGAATATTGGTCAATGGGCGAAAGCCTGAACCAGCCATGCCGCGTGCAGGAAGACGGCCCTACGGGTTGTAAACTGCTTTTGCAGGGGAATAAACCTCAGTACGTGTACTGAGCTGAATGTACTCTGAGAATAAGGATCGGCTAACTCCGTGCCAGCAGCCGCGGTAATACGGAGGATCCAAGCGTTATCCGGATTTATTGGGTTTAAAGGGTGCGTAGGTGGCTTTTTAAGTCAGGGGTGAAAGACGGTAGCTTAACTATCGCAGTGCATTTGAT
+
CCCCCGGGGGGGGGGGGGGGFGGGFGGGGGGGGGGGGGGGGGGGGGGGGGGGGGGGGGGGGGGGGGGGGGGGGGGGGGGGGGDGGGGGGGGGGGGGGGGGGGGFFFGGGGGGGGGGGGGGGEGGGGGGGGGGGGGGGGGGGGFCGGGGGGGGGGGGFFGGGGFC=CGFFGGGGGGFGGGGFGGGGFGGGGGGGGGGGGGGGGGGGGGFFEE5:CCGGGDC86CFFGGGE5*B?++AEFGEDG=EEGGG6FF6CFGDF@CDFFGD575FF7?<DDC=DFG=DF?FF*0<07>:44**9**9/
@M03506:14:000000000-AKVR1:1:1101:14858:2730 1:N:0:29
GTACTCCTACGGGAGGCAGCAGTGGGGAATATTGCGCAATGGGCGAAAGCCTGACGCAGCGACGCCGCGTGAGGGACGAAGGCCTTCGGGTCGTAAACCTCTTTCAGCAGGGACGAAGCGAAAGTGACGGTACCTGCAGAAGAAGCACCGGCTAACTACGTGCCAGCAGCCGCGGTAATACGTAGGGTGCAAGCGTTGTCCGGAATTATTGGGCGTAAAGAGCTCGTAGGCGGCTTGTCACGTCTGCTGTGAAAACTTGGGGCTCAACTCCAAGCCTGCAGTGGCTACGGGCTAGCTAGGG
+
CCCCCEFC<FGGFGGGD7CC<FFGGGGCGG<FEF9CF:@FFFEFDF:@FFDFG<FEEEEECEGGDGGGGGGEEF:FFGDDFEGG,=?FCF==:FFFGGFFGG,C,5,DFGGGCFDFGFECCGGGEF=FF@EFEFF:FCF<F:FCDC>CFCFFF7C:FGGECC7BF7C<CF7:F7CCCC<<9A<01?EF*;2<7CC*18;:71*:>FG79<9CGFD11;*0@EF9C?EC;;98CE:E*;F99EGC>5+:F2<07C9*36:7:/72:=9C<*<)*0*:9>F5486**0*0(*)()08)***)0
@M03506:14:000000000-AKVR1:1:1101:15776:2748 1:N:0:29
GTACTCCTACGGGAGGCAGCAGTCGGGAATTTTGGGCAATGGGCGCAAGCCTGACCCAGCAACGCCGCGTGAAGGATGAAATCCCTCGGGATGTAAACTTCGCAAGAACGGGAAGAATAAGTCTGTGTAAATACCACAGATGATGACGGTACCGTTTGTAAGCTCCGGCTAACTCCGTGCCAGCAGCCGCGGTAATACGGGGGGAGCAAGCGTTGTTCGGATTTACTGGGCGTAAAGGGCGCGTAGGCGGTCAGTGCAAGTCAGTTGTGAAATCTCCGGGCTTAACTCGGAAAGGGCAACT
+
CCCCCGGGGGGGGGGGGGGGGGGGGGGGGGGGGGGGGGGGGGGGGGGGGGGGGGGGGGGGGGGGGGGGGGGGGGGGGGGGGGGGGGGGGGGGGGGGGGGGGGGGGGGGGGGGGGGGGGGGGGGGGGGGGGGGGGFGGGGGGGFGGGGGGGGGGGGGGGGGGGGGGGGGGGGGGFGGGFDGGGGGGGG8EGGGGFGGGGGGGGGGGGGGGF5CEEGC>EGGGGGGFFCF8@CG=ECEEGGDGDEGDDC=CGGGGCEFDF7CCFGGGFG0/C98CFCC>>DDGE46+**13C363)7)).<:9
@M03506:14:000000000-AKVR1:1:1101:15537:2754 1:N:0:29
GTACTCCTACGGGAGGCAGCAGTGGGGAATCTTGCACAATGGGCGAAAGCCTGATGCAGCGACGCCGCGTGGGGGATGAAGCTTCTCGGAGTGTAAACCCCTTTCGACCCGGACGAATACCTCGCAAGAGGGGTGACGGTACGGGTATAAGAAGCCCCGGCTAACTACGTGCCAGCAGCCGCGGTAAGACGTAGGGGGCCAGCGTTGTTCGGAATTACTGGGCGTAAAGGGCGCGTAGGTGGCCTTCTAAGTTGAACGTGAACTCCCTGGGCTCAACCCAGGAACTGCGTCCAAGACTGGG
+
CCCCCGGGGGGGGGGGGGGGGGGGGGGGGEGGGGGGGGGGGGGGGGGGGGGGGGGGGGGGGGGGGGGGGGGGGGGFGGGGGGGGGGGGGGGGGGGGGGFFGGGGGGGGGGGGGGGGGGGGGGGGGGGGGGGGGGGGGGGGFGGGGFGFGGGGGGGGGFGGGGGFGGGGGGGGGGFGGGGGGGGGG?CFFGG;CFGGGGDGGGGG8CEEF9CEGEGGGGGGGGGGGCCFG?E*?CC:EDGGGG=69CGGG?E<>EDFEFC<FE*0?9**<7E>C5*<077/<F3C=FG*3*7>>*/.5*/.8
@M03506:14:000000000-AKVR1:1:1101:19438:2790 1:N:0:29
GTACTCCTACGGGAGGCAGCAGTCGAGGATCTTTAGCAATGCCCGAAAGGGTGACTATGCGACGCCGCGTGGAGGATGAAGGCCTTCGGGTTGTAAACTCCTGTCAGGGGGGAAGAAACTTTACCGGTTAAGAGCTGGTAAACTGACATCACCCCCAAAGGAAGCCACGGCTAACTCTGTGCCAGCAGCCGCGGTAAGACAGAGGTGGCAAGCGTTGTTCGGATTCATTGGGTGTAAAGGGCAGGTAGGTGGCTATGTAAGTCTGGTGTGAAATCCCAGTGCTAAACCCTGGAACTGCATT
+
CCCCCGGGGGGGGGGGGGGGGGGGGGGGGGGGGGGGGGGGGGGGGGGGGGGGGGGFGGGGGGGGGGGGGGGGGGGFGGGGGGGGGGGGGGGGEGGFGGGGGGGGGGGGGGGGGGGGGGGGGGGGGGGGGGGGGGGGGGGFGGGGGFGGGGGFGFGFGGFGGFGGGGFGGGGGGGGGGGGGGGGGGGGGGGGGGGGGGGGGGGGGGGGGGG6CGG5CEGFGGGE8E?7+9CGG8=:C7@DFG7=:E>FD5+<ECGE*9=:DG::CFC:>=D777C7?*/>*99*+009<0C>:>?F4?0//7
@M03506:14:000000000-AKVR1:1:1101:18407:2818 1:N:0:29
GTACTCCTACGGGAGGCAGCAGTGGGGAATATTGGACAATGGGCGAAAGCCTGATCCAGCAATGCCGCGTGAGTGATGAAGGCCTTAGGGTTGTAAAGCTCTTTTACCCGGGATGATAATGACAGTACCGGGAGAATAAGCCCCGGCTAACTCCGTGCCAGCAGCCGCGGTAATACGGAGGGGGCTAGCGTTGATCGGAATTACTGGGCGTAAAGCGCGCGTAGGCGGCTTTGTAAGTCAGAGGTGAAATCCCGGGGCTCAACTCCGTAACTGCCTTTGAAACTGCATCGCTTGACTCCGG
+
CCCCCFGGGGGEFGDGGGGGGGGGGGGCFGEAFGGGGF8FFGFGEGGDGGGGDCFCFGFGGGGEFGGEBCFGGGGDGEE,ECGF8FGCFFGGGGGGGGF<EFGGGGGGCGGG7FEGGGGFGGGGDEEFF@EGEGEGDFGFFFGGDECGDDGC9C:F>FGGCFFGGG735CCEGCFGG7>FFDEGG:<BBFFE:*+78C*;BF9;FGFGCEEG5CFCEC8EGC:EE+8=C8=+A:0:<CGFG?C50*<CC+9+9*1C8:)C69CCC*/*/9:8>=F6*1:DCF7+<47=)/53737)9*9)0
@M03506:14:000000000-AKVR1:1:1101:8350:2823 1:N:0:29
GTACTCCTACGGGAGGCAGCAGTAGGGAATATTGCTCAATGGGGGAAACCCTGAAGCAGCAACGCCGCGTGAGTGATGAAGGCCTTCGGGTCGTAAAGCTCTGTTGTACGGGGCGAATGCTGGTATGGCTAACATCCATATCAAGTGACAGTACCGTATAAGAAAGGACCGGCTAACTTCGTGCCAGCAGCCGCGGTAAGACGGGGGGTCCAAGCGTTGTTCGGAATCATTGGGCGTAAAGCGTGTGCAGGTGGCTTTGTACGTTGGATGTGAAAGCCCCGGGCTTAACTCGGGACGTGCT
+
@CCCCGFGFEEEEGGGGG@CECFFFCE@EFEGGF,C@FFFGGGGGGDGGGF,C<8@,CCF@FGGC7@FF8C,CEF<?<9<FEFGG,9,BFFF7F,4BFG<FGGGGAGGGGCGGFGC@:DFDEFE<FFGGCFFDDGC<FFGFGCF@FGFGCFFGFCECCGF9FFFCFGGBCFGCCF7F;F@FGGEDFG*CCF<<CE*=@89?CC@>E5EC;C6AFGGC*:*;EEGE5E6<@C78***1?38?+*:CE=:+97:C5*//9:FF+9201:6997*2**+7)*/1))2:5C64FF:))0)0).))
@M03506:14:000000000-AKVR1:1:1101:22955:2872 1:N:0:29
GTACTCCTACGGGAGGCAGCAGTGGGGAATATTGGACAATGGGGGCAACCCTGATCCAGCGACGCCGCGTGTGTGAAGAAGGCCTGCGGGTTGTAAAGCACTTTTAGTGGGGACAAAAAGCTACGGGCTAATACCCTGTGGTCTTGATTTAACCCAAAGAAAAAGCACCGGCTAACTCTGTGCCATCAGCAGCGGTAATCCAGAGGGTGCCAGCGTTAATCGTAATTATTGGGTGTAACGCGTGCGTAGATGGTGTCGTAGCTCGGGTGCGAAATCCCAGGGCTCAACCCGGGAAGTGCAT
+
9ABCC,C<<FF-@FFEEEGGGGGGGG:;CFCEGEFGGGF<FFEECGEFGEGGFFC,EFG?CEDDCEGGG7=FEE,5?CFGGGGF@FFEG+8FE=EA,E,EFFGFF,ECFFCGGEGGFFG@CEGGD7CEFCFGF,@BFFFCGGCDFE9@,7BFFCEEGCFGD7CFC,>BCB><<CCFGF@C7<C;,,,+?,,=+4C<BC+++2<CB87;;=*+<*8**8*++//0;8++3+<9**;:<C**/:CEEEEGC*0+032/0./1***+*/:1**>5)9>E6?***08****80*)(8)8)0***0
@M03506:14:000000000-AKVR1:1:1101:19501:2878 1:N:0:29
GTACTCCTACGGGAGGCAGCAGTGGGGAATATTGCACAATGGGCGCAAGCCTGATGCAGCGACGCCGCGTGAGGGATGACGGCCTTCGGGTTGTAAACCTCTTTCAGCAGGGACGAAGCGAAAGTGACGGTACCTGCAGAAGAAGCACCGGCCAACTACGTGCCAGCAGCCGCGGTAATACGTAGGGTGCAAGCGTTGTCCGGAATTATTGGGCGTAAAGAGCTCGTAGGCGGTTTGTCACGTCGGCTGGGAAAACCTAGGGCTCAACCCTGGGCCTGCAGCCGATACGGGCAAACTAAAA
+
CCCCCGGGGGGGGGGGGGGGGGGGGGGGGGGGGFGGGGGGGGGGGGGGGGGGGGGGGGGGGGGGGGGGGGGDGGGGGGGGGGGGGGGGGGGGGGGGGGGGGGGGGGGGGGGGGGGGGGGGGCEGGGGGGGGGGGGGGGGEGGGGFGFFGGGGGGGGGFGGGGGGGFGFFGGGGGGGDEFFGGFGGGGGGGFGFGG8EEGGGGG8C*<CFGGGGGG>?EGGFGGGFGGGGDCGGEGEGC:E?C771*:CG*567764?FC=EGFF7FFGGGFFFG4E*.5>C)<C*>DB?<>9).55=*/<4
@M03506:14:000000000-AKVR1:1:1101:16742:2888 1:N:0:29
GTACTCCTACGGGAGGCAGCAGTGGGGAATCTTGCGCAATGGGCGAAAGCCTGACGCAGCGACGCCGCGTGGGGGACGAAGGCCCTCGGGTTGTAAACCCCTTTCGGCAGGGACGAAGCGATCGTGACGGTACCTGCAGAAGAAGCCTCGGCTAACTACGTGCCAGCAGCCGCGGTAAGACGTAGGAGGCGAGCGTTGTCCGGATTCATTGGGCGTAAAGAGCACGCAGGCGGTTTGGCAAGTCGGATGTGAAAACCCGTAGGCCAACTCCGGACCTGCATCCGAAACTGCCCGCCCAGAG
+
CCCCCGGGGGECGECCGGGGGGGGGGGGGFCDGCFGGGGCGGGGCFECGGGGGEFGGDCGGGGGGGDEGGGGGGGGGGGGCCG<FGGGGGGGGGGGGGD>EGGGGGGGFGGGFGGGGGGGEGGGGDGCFDGFCCGFF8FGFFGGGGGGFEEGGDGF@ECCG77FFGGDFGFD78CE8CF7EECFFD<8C>GD>*?EGGGGGGGC5*9+ACCDC8C88*;@C68+2::EE?**2:EGE**+<5<CGG=*:++3*007*<C****+3/*7::6:)>DGGF:**09==@5))2/(.))0...)0
@M03506:14:000000000-AKVR1:1:1101:12434:2939 1:N:0:29
GTACTCCTACGGGAGGCAGCAGTCGGGAATTTTGGGCAATGGGCGAAAGCCTGACCCAGCAACGCCGCGTGAAGGATGAAATCCCTCGGGATGTAAACTTCGCAAGAACAGGAAGAATAAGTAGGGGACAATACCCCCTATGATGACGGTACTGTTTGTAAGCTCCGGCTAACTCCGTGCCAGCAGCCGCGGTAATACGGGGGGAGCAAGCGTTGTTCGGATTTACTGGGCGTAAAGGGCGCGTAGGCGGTCAGCACAAGTCAGTTGTGAAATCTCCGAGCTTAACTCGGAAAGGTCAACT
+
CCCCCGGGGGGGEGGGGGGGAFFGGGGEGGFFGFEGGGFGGGGGGGGGGGGGDGGGGGGGGFGCFEEEGGGGGC@FFGFGCGGDGGF:FGFGEFCFGGGGGGGGGGGGGGFGEFFFCFGGGGFEFCGEGGGGGGGFGGGGCGGDFDFCCFFFFGGGGGGGGGDGGGDGGEGFFFFGGGG7>2DFFD:8CGGGGGGGGGGGGGEGGGGGD8CCC*:EF9CEGEDFFCF?CG*?87?FFFDCEDGGGGD=EGGDC0+0*759C?DGGGFGGGF*:7FEC5><D@FCF@>F69:-)>>F=:F4*
@M03506:14:000000000-AKVR1:1:1101:7741:2942 1:N:0:29
GTACTCCTACGGGAGGCAGCAGTAGGGAATTGTTCGCAATGGGCGCAAGCCTGACGACGCAACGCCGCGTGGAGGATGAAGATCTTCGGGTCGTAAACTCCTTTCGATTGGGACGAATTCCTCGGGGGTGAACAATCCCTGAGGTTGACGGTACCGAGAGAAGAAGCCCCGGCTAACTCCGTGCCAGCAGCCGCGGTAATACGGGGGGGGCAAGCGTCGTTCGGAATTACTGGGCGTAAAGGGCGCGTAGGCGGCCAACTATGCCAAACGTGAAATCCCTCGGCTTAACTGGGGATCTGCG
+
CCCCCGGGGGGGGGGGGGGGFGGGGGGFGGGGGGGGDEGGFFGGCE:BFGDFGDDGGGGGEEGGGGGGGCFEGFGGGDGFFEFFGEGDDGF:CFGGGGG<FGDGEGEGGF@DF<CGCFFA><=F@C@@FG7:,><FC,DF<FCEFF,>3<:=7F,C:@@7*B@CCGG<F:*=@=<FD<FFDFGG5AFF8EGGGEGGC>/99ECC85**:5*?*@CEC*/:8EG88>EG7@FC65CCGCDCCCE=*:EC5:*9CC*9:5<FF+:0<=FD5C:F***0?)9*2)7E=)9/)*14))))8796.
@M03506:14:000000000-AKVR1:1:1101:9689:2943 1:N:0:29
GTACTCCTACGGGAGGCAGCAGTGGGGAGTATTGGACAATGGGGGCAACCCTGATCCAGCAATGCCGCGTGAGTGATGAAGGCCTTAGGGTTGTAAAGCTCTTTCGACGGGGAAGATGATGACGGTACCCGTAGAAGAAGCCCCGGCTAACTTCGTGCCAGCAGCCGCGGTAATACGAAGGGGGCTAGCGTTGTTCGGATTTACTGGGCGTAAAGGGCGCGTAGGCGGTGCAATAAGTCAGGCGTGAAAGCCCCGGGCTGCACCCGGGAATTGCGCTTGATACTGTTGCACTTGAATCCAG
+
CCCCCGGGGGGGGGGGGGGGGGGGGGGGGGFFGGGGGFFGFGGGGGGGGGGGGGGGGGGFGGGGGGGGG+@CC?EFFGGGGGGGGGGGGGFFEGGGGGGGGGGGGGGGGGEGDGGG9FFGGGGGGGG>BFCFGCEGGGGGGFGGEGGEGGGGGGGGGGGGFCFGGGGGGGGGGGGGGGGGGGGGGGGGGGGCGEGG8EGG8FFGCGGFGG85;FGFEEEGGCCGGGGEEEC6?C7C+AFGGF:://:7AFGC*:EGG@D**<9E=C*C:CC9C09C).92009CC@CFA4=66@B4=66*0
@M03506:14:000000000-AKVR1:1:1101:16423:2950 1:N:0:29
GTACTCCTACGGAAGGCAGCAGTGGGGAATCTTGCACAATGGGGGAAACCCTGATGCAGCGACGCCGCGTGAGCGATGAAGCCCTTCGGGGTGTAAAGCTCTTTCGGCAGGGAAGATTATGACGGTACCTGCAGAAGCAGCTGCGGCTAACTACGTGCCAGCAGCCGCGGTAATACGTAGGCAGCAAGCGTTGTTCGGAATTACTGGGCGTAAGGGGTGTGTAGGTGGCCTGTTAAGTTCCGTGTGAAATCTTCCGGCTCAACCGGGAGGGTGCGCGGAAAACTGGCGGGCCAGAGTAGGG
+
CCCCCGGGGGGGGGGGGGGGGGGGGGGGGGGGGGGGGGGGGGGGGGGGGGGGGGGGGDGGEGGGGGGGGGGGGGGFGEGGGGGGGGGDG@FGDGGFGGGGGGFFGGGG+CFGGFCFFGGGFFGGGEFFGGGGGFGFFGGGGGGGGGGGGGCGFGGG7DFBDFGGGGGGGGECCC9:CFF:B9<FCFCFCF:CFF@CEGGEGG7FGGGG5E:*;F6CE8CCECFGGE?GFF6FCCGFG?CC?C<FCFC>A?:<*209E3176CF6:CGDEGC)9*9*77557)0+<47>;D3()0))10*9>
@M03506:14:000000000-AKVR1:1:1101:14979:2957 1:N:0:29
GTACTCCTACGGGAGGCAGCAGTCGAGAATTTTTCACAATGGGCGCAAGCCTGATGGAGCGACGCCGCGTGGGGGATGAATGGCTTCGGCCCGTAAACCCCTGTCATTTGCGAACAATTCGGTTCAATTAACACCTGAACCGTTGATAGTAGCGAAAGAGGAAGGGACGGCTAACTCTGTGCCAGCAGCCGCGGTAATACAGAGGTCCCAAGCGTTGTTCGGATTCACTGGGCGTAAAGGGTGCGTAGGTGGTGAGGTACGTCGGATGTGAAAGCTCGGAGCGTAACGCCGAATGGGCATT
+
CCCCCGGGGGGGGGGGGGGGGGGFGGGGGGGGGGGGGGGGGGGGGGGGGGGGGGGGFEFGCEGGGGGGCFEGGGG7?FGFGFFGFGCGGGGGGEEEGGGGGFCFF9CFGGGGGGGDFGGGGFEGGGGGFGGGGGGGGFFGGGC::CFCFGGGGGGGGDCFGF7FGECFEGGGGGGGGGFFGFFGGGDFGFGGEG?EEGGCGCFFCGC6ECGEDC2;?CFFGC;8?:C++3*8AC8/:;*<C6AACC7)2:EC**01C4=2:F5:EDCC67+*220+9)))/))*:)7)())(.)0))0.7*
@M03506:14:000000000-AKVR1:1:1101:19432:3013 1:N:0:29
GTACTCCTACGGGAGGCAGCAGTGGGGAATATTGGACAATGGGGGCAACCCTGATCCAGCAATGCCGCGTGAGTGATGAAGGCCTTAGGGTTGTAAAGCTCTTTCGGCGGGGACGATGATGACGGTACCCGCAGAAGAAGCCCCGGCTAACTTCGTGCCAGCAGCCGCGGTAATACGAAGGGGGCTAGCGTTGTTCGGAATTACTGGGCGTAAAGGGCGCGTAGGCGGTCTTGTAAGTCAGATGTGAAAGCCCCGGGCGCAACCCGGGAATAGCATTTGATACTGCGAGGCTTGAGTCCGG
+
CCCCCGGGGGGGGGGGGGGGGGGGGGGGGGGGGGGGGGGGGGFGGGGGGGGGGGGGGGGGGGGGGGGGGCGGGGGGGGGGGGGGGGGGGGGGGGGGGGGGGGGFGGGGGGGGGGGFFGFCFFGGGGGFGGGGGGFGFGGGGEGGGGGGGGGFGGGE*:=CGGFGFFEGGGGCGFGGGCFCCEEGGGGGFG8;:8FFEGGCGGFGCCGGGGGE>FFGGGDGG*:?EGGDCE8C?FF@?9?9C+<:<C0*<FCGFEGGEE)9EG3EC<EDEDG?DD7+:=:7CB*++*95(C3(7.8;@FFBF
@M03506:14:000000000-AKVR1:1:1101:20934:3073 1:N:0:29
GTACTCCTACGGGAGGCAGCAGTGGGGAATATTGGACAATGGGCGAAAGCCTGATCCAGCAATGCCGCGTGAGTGATGAAGGCCTTAGGGTTGTAAAGCTCTTTTACCCGGGAAGATAATGACTGTACCGGGAGAATAAGCCCCGGCTAACTCCGTGCCAGCAGCCGCGGTAATACGGAGGGGGCTAGCGTTGTTCGGAATTACTGGGCGTAAAGCGCACGTAGGCGGCTTTGTAAGTTAGAGGTGAAAGCCCGGGGCTCAACCCCGGAATTGCCTTTAAGACTGCATCGCGAGAATTGTG
+
CCCCCGGGGGGGGGGGGGGGGGGGGGGGGGGGGGGGGGGGGGGGGGGGGGGGGGGGGFGGFGGGGGGGGCFBFGGGGGGFGGGGGGGGGGGGGGGGGGFGGGFGGFFGGGGGFGGGGGGGGGGGGGGGGGGGFGGGGGGGGFGGDGGGGGGGCFGGGGGGGGGGGGGGGGGGGGGGGE7F7FGGGGCGGGFEECFGGGGGGGCGGGGGGGGCEGGGGEGCGCGGGGDGG**<CC<FGG>9799CFGG4:ED:9=EDG><CFGGF55C7=):)=D2+:=CCDBFFGFF44CE(583)9=@=6
@M03506:14:000000000-AKVR1:1:1101:16700:3073 1:N:0:29
GTACTCCTACGGGAGGCAGCAGTGGGGAATTTTGGACAATGGGGGCAACCCTGATCCAGCAATGCCGCGTGTGTGAAGAAGGCCTTCGGGTTGTAAAGCACTTTTGTCCGGAAAGAAAACCTTCGCCCTAATACGGTGGGGGGATGACGGTACCGGAAGAATAAGCACCGGCTAACTACGTGCCAGCAGCCGCGGTAATACGTAGGGTGCAAGCGTTAATCGGAATTACTGGGCGTAAAGCGTGCGCAGGCGGTTCGCTAAGACAGATGTGAAATCCCCGGGCTTAACCTGGGAACTGCAT
+
CCCCCGGGGGGGGGGGGGGGGGGGGGGGEGGGGGGGGGGGGGGGGGGGGGGGGGGGGGGGGGGGGGGGGGGGGGGGGGGGGGFGGGGGGGGGGGGGGGGGGGGGGGGGGGGEGGG@FGGGGGGGGGGGGGGGGGGGGDEGGGGGGGFGGGGGGGGGGGGGFGGGGGGGGGGGGGFGGGFDFFGGCGFGGEGEGGGGDEGD7FFGGGGFCCGGGGG88CFCFFCEEFGGGGGGG**:EGFFGEEGGDGGGD=EGGCCEEGDGG7CC<*2<D7*:C7F<?*9>>@5*6*827><FF6))9*91
@M03506:14:000000000-AKVR1:1:1101:12993:3081 1:N:0:29
GTACTCCTACGGGAGGCAGCAGTCGGGAATTTTGGGCAATGGGCGAAAGCCTGACCCAGCAACGCCGCGTGAAGGATGAAATCCCTCGGGATGTAAACTTCGCAAGAACGGGAAGAATAAGTAGGGGTCAATACCCCCTATGATGACGGTACCGTTTGTAAGCTCCGGCTAACTCCGTGCCAGCAGCCGCGGTAATACGGGGGGAGCAAGCGTTGTTCGGATTTACTGGGCGTAAAGGGCGCGTAGGCGGCCAGCACAAGTCAGTTGTGAAATGTCCGAGCTTAACTCGGAAAGGTCAACT
+
CCCCCGGGGGGGGGGGGEEGCCGGGGGGGGGFGGGGGGGGGGGFGGDGGGGGGFGDFGGGFGGCFGGGGGGDGFGGAFFCDFFFF8FFEGGGDGGAFACFFGGGGDGGGDEGFGCGG?DFEDDFGGG+>FG9FFGBFFGGFE9@CFFFCFG7CC>FEFGGDC9FFDCGGCGGGFGGGGGGGGCDFFF>EGFECEEGGGFGGGGGGGGGF@EC;*:AGFEE8EG9@FCGGGFE?C859CDECEG:CEGCCECC7C:**)293<:7<:CFED70C*2<*5395)/+9**9(5)25)714/6**
@M03506:14:000000000-AKVR1:1:1101:17595:3093 1:N:0:29
GTACTCCTACGGGAGGCAGCAGTGGGGAATTTTTGGCAATGGGGGCAACCCTGACCAAGCAACGCCGCGTGGGTGAGGAAGTACCTTGGTACGTAAAGCCCTTTCGGCAGGGACGAAGCAAGTGACGGTACCTGCAGAAGAAGCCCCGGCTAACTTCGTGCCAGCAGCCGCGGTAATACGAAGGGGGCTAGCGGTGCTCGGAATGACTGGGCGTAAAGGGCGCGTAGGCGGCTGTCACAGTCAGAAGTGAAATTCCTGGGCTCAACCTGGGGACGGCTTTTGATACGTGGCGGCGTGGGTG
+
CCCCCGGGGGGGGGGGGGGGGGGGGGGGGGGGGGGGGGGGGGGGGGGGGGGGGGGGGGGGGGGDGGGGG>EGG@CFFGGGGGGGGGFGGGFGGGGGGGG@FGFGGGG>FGGG@<FFGGGGFGGGGGGGFGGGFFGGGGGGGFGG<@FGGGDEFG?FGGGGGGGGGGFGGGGGGEGGGDGFGGGGGFGGGGGCE*;C8<?EGGDGG79+28C@E*2*;C7C8**2/::CA5C8*7E6++:<<CCE?CCDG7C?7CCDF=D35*79C5C0=C575C)57.9**1)+29513C>,<3).))))0
@M03506:14:000000000-AKVR1:1:1101:15861:3124 1:N:0:29
GTACTCCTACGGGAGGCAGCAGTGGGGAATTTTGCGCAATGGGGGAAACCCTGACGCAGCAACGCCGCGTGGAGGATGAAGCCCCTTGGGGTGTAAACTCCTTTCGACCAAGACGATAATGACGGTACTGGTGGAAGAAGCACCGGCTAACTCTGTGCCAGCAGCCGCGGTAATACAGAGGGTGCAAGCGTTGTTCGGAATTATTGGGCGTAAAGGGCGCGTAGGCGGCGCCACAAGTCACCTGTGAAATCTCCGGGCTTAACTCGGAGTCTGCAGGCGACACTGTGGTGCTGGAGGATGG
+
CCCCCGGGGGGGGGGGGGGGFGGDGGGGGGGGGGGGGGGGGGGGGGGGGGGGGGGGGGGGGGGGGGGGGGGGGGGGGGGGGGGGGGGGGGGGGGGGGGGGGGGGGGGGGGGGGGGGGGGGGGGGGEGGGGGGGGGGGGGGGGGGGGGGGGGGGGGGGGGGGGGGGGGGGGGGGGGGGGGGGGFGGFGGGGGFFFGGGGEEFGGGF+<CGGGDGGGFGDGGGCCCCFGGGGEECEFGGGFGGGGFGFGGGGGGFGGCEFDC?FG79>EDEDFFGCFGF>CC)<D7E=7?7C@>6@)>.09?F
@M03506:14:000000000-AKVR1:1:1101:11384:3131 1:N:0:29
GTACTCCTACGGGAGGCAGCAGTGAGGAATATTGGACAATGGGCGCAAGCCTGATCCAGCCATGCCGCGTGGATGATGAAGGCCTTAGGGTTGTAAAGTCCTTTCGGCGGGGAAGATAATGACGGTACCCGCAGAAGAAGCCTCGGCTAACTACGTGCCAGCAGCCGCGGTAACACGTAGGAGGCGAGCGTTGTCCGGAATCATTGGGCGTAAAGAGCGCGCAGGCGGCTTGGCAAGTCGGGGGTGAAATCCCGGGGCTCAACCCCGTGACTGCATCCGATACTGTCAGGCTAGAGGTAGG
+
CCCCCGGGGGGGGGGGGGGGGGGGGGGGGGGGGGGGGGGGGGGGGGGGGGGGGGGGGGGGGGGGGGGGGGGGGGGGGFGGGGGGGGGGGGGGGGGGGGGGGGGGGGGGGGGGFGGGFDFFGGGGGGGGGGGGGGGGGGGGGGGGGGCGGCGGGGGFCFGGGGGGGGGGGGGDFGCGEFGGGGGGGG>EEE:?>EFGGGEGGGGCGFFGF>C8EFC<;FGEG=EEE58E88CGGF<FG9CEGE*:7*5C7EFGFEEGG:)9?CD*:D*1:7**2**309C93)0<C***.55(9>6/<999@
@M03506:14:000000000-AKVR1:1:1101:15504:3167 1:N:0:29
GTACTCCTACGGGAGGCAGCAGTGGGGAATTTTGCACAATGGGCGCAAGCCTGATGCAGCGACGCCGCGTGAGGGATGACGGCCTTCGGGTTGTAAACCTCTTTCAGCACCGACGAAGTGGCCGGGTTTTCCCGGTCGTGACGGTAGGTGCAGAAGAAGCGCCGGCCAACTACGTGCCAGCAGCCGCGGTCAGACGTAGGGCGCGAGCGTCGTCCGGATTTCTGGGGCGTAAAGAGCTCGGAGGCCGCATGTGGCGACGACTGTGGAAACCCGAGGCGCAACTGTGGGCTTGTAGTCTACA
+
CCCCCGGGGGGGGGGGGGGGFGFGGGGDGG,<F9FCFGGGGGGGGGGGGGGGGGDGD,CFFFGGGGGGGGG,=FGGFGG9FCDGGGGGGGGCFGEFGG,,BFGGG<A,5,4@EBGGG:+EC+,+@@+8:+,,@++35<:F<*C@C:7B?E,?<,6>?,?,*14<*4F*:F+FCE+=:492=7:FGD**22**2+0:/;**;CG*:8>*:/*:1**:::*/3+++3A5**28*;E+A*<685*:***:1**200+:7*01)*29<A*30+**))))*9.>)7))+3**.39)3)09/9***/
@M03506:14:000000000-AKVR1:1:1101:14519:3245 1:N:0:29
GTACTCCTACGGGAGGCAGCAGTGGGGAATCTTGGACAATGGAGGAAACTCTGATCCAGCCATGCCGCGTGAGTGATGAAGGCCTTCGGGTTGTAAAACTCTTTTGGCGGGGACGATAATGACGGTACCCGCAGAATAAGCTCCGGCTAACTTCGTGCCAGCAGCCGCGGTAATACGAAGGGGGCTAGCGTTGTTCGGAATTACTGGGCGTAAAGCGTGCGCAGGCGGCTTCTCAAGTCAGGGGTGAAGGCCCAGAGCCCAACTCTGGAATTGCTTTTGAAACTGAGTGGCTTGAGTACGG
+
CCCCCGGGGGGFGGGGGGGGGGGGGGGGGGGGGGGGGGGGGGFGGGGGGGGGGGGGGGGGGGGGGGGGGGGGF<FFGGGGGGGGGGGGGGGGGGGGGGGGGGGGGGEGGGGGGGGGEGGGGGGGGGGGGGGGGGGDGGGGGGGGEGDGCGGGGGEGGGCFFGGGGGGGGGGGGGGGGGC@FFGEECFG?ECEGGGCGEG5CCFGGGG5C8?>GCEFGEC5?EGGGEG=8CE8+<+9CGGFFGGGEEFD+6775=C5CF*9555?EDF4?*+?*0*0:****16++**14<)27@)614*80
@M03506:14:000000000-AKVR1:1:1101:14856:3259 1:N:0:29
GTACCCCTACGGGAGGCAGCAGTCGGGAATTTTGGGCAATGGGCGAAAGCCTGACCCAGCAACGCCGCGTGAAGGATGAAATCCCTCGGGATGTAAACTTCGCAAGAACGGGAAGAATAAGCGAGAGTTAATATCTTTCGTGATGACGGTACCGTTTGTAAGCTCCGGCTAACTCTGTGCCAGCAGCCGCGGCAATACAGAGGTCCCAAGCGTTGTTCGGATTCACTGGGCGTAAAGGGTGCGTAGGTGGCGAGGTAAGTTTGATGTGAAATCTCCGAGCTTAACGCGGAAATGGCATTTA
+
CCCCCGGGGFCFECGGDCCE8FEFFGGGDGFFCECGFEGGGFDDGEGGDFFCGFGGFFC8FGGGDGC7FF:?FFGFGFGGDGGFFGDD:FGDGGGGGGGFDEGGGEDEEFEC7CGCGAFGCFGDDGE>DFFFGFAFF9FDFGGGFCFDEEGCCF**>CFACFGGG7FCFC7FC<CEDGC9FFCCCF788F7BD7B<FC9;E+CFC?:EE**;888EGGGD5*;9?CGGGGDEGEE5<75@=EC=C5>7@=6*9EGD6=C0<<F+<CE7<D+9*:*39>D376@GF3)<09)4F@?F5****
@M03506:14:000000000-AKVR1:1:1101:10846:3262 1:N:0:29
GTACTCCTACGGGAGGCAGCAGTGGGGAATATTGGACAATGGGCGCAAGCCTGATCCAGCAATGCCGCGTGAGTGATGAAGGCCTTAGGGTTGTAATGCTCTTTTACCCGGGAAGATAATGACTGTACCGGGAGAATAAGCCCCGGCTAACTCCGTGCCAGCAGCCGCGGTAATACGGCGGGGGCTAGCGTTGTTCGGAATTACTGGGCGTAAAGCGCACGTAGGCGGCTTTGTAAGTTAGAGGTGAAAGCCCGGGGCTCAACCCCGGAATTGCCTTTGAGACTGCATCGCTAGTATTGGG
+
CCCC@EFGGGGGDGEEFCFGGGAFGFGCGGGGGGGGGGFDF<CFFD:7CDEFF?GGGGGGGFGF,EFE:@@CFFDFG<FGGGGGFFFFFF=FFEEFGGGGGGGGECFGGGGFGGGGGCGCFCGG?EF,,B=BCEGGGFC9D8BEGG@F:FGGFD<F<@GGFGGGGGEECCGC<,@?>:*4*<FEE?FGGGEGGCCFGG8CGGGGFGFCFGEEE>7C8?EDGGFFG+C82*:+2<+3A@7CCCFFFCC*<C***:><E)7*+<4=55/)77564::+*9*2*>F?+5**)1717>**1/91)
@M03506:14:000000000-AKVR1:1:1101:13931:3300 1:N:0:29
GTACTCCTACGGGAGGCAGCAGTGGGGAATCTTGCGCAATGGCCTAACGGCTGACGCAGCGACGCCGCGTGTGGGATGAAGCTCTTCGGAGTGTAAACCACTGTTGCCCGGGACGAACAGCTCGATTAGTCGAGCCTGACGGTACCGGGTGAGGAAGCACCGGCTAACTCCGTGCCAGCAGCCGCGGTAATACGGGGGGTGCGAGCGTTGTCCGGAATCACTGGGCGTAAAGGGCGCGTAGGTGGTTTGATAAGGGTGTGGTGAAAGTCCGGGGCTCAACCCCGGATCTGCCGTGCCGACT
+
CCCCCGGGGGGEGGGGGGGGGGGGGGGGGGGGGGGGGGGGGGGGFGGGGGGGGGGGGGGGGGGGGGGGGGGGGGGGGGGGGG,EGGGGGFGGGGGGGGGGGGGGGGGGGGGGGGGGECFGGFGGGGGGGGGGGGGGCGGGGGGGGGDEGCC@FGGGFFFGGGGEGDG7FFGGFFGGGGGGGDGGGGGGEEGGGGGGGGGEGDEDEGEECEGGGGGGGGEGGCCGGFECECFCCECEGG<CEE<9E*:0A9C9:FFFF@<7E:3+0*<CCFGEDGGG<*6>F@35C39>2CF)7>EFFF>>)
@M03506:14:000000000-AKVR1:1:1101:6687:3305 1:N:0:29
GTACTCCTACGGGAGGCAGCAGTGGGGAGTATTGGACAATGGGGGCAACCCTGATCCAGCAATGCCGCGTGAGTGATGAAGGCCTTAGGGTTGTAAAGCTCTTTCGACGGGGAAGATGATGACGGTACCCGTAGAAGAAGCCCCGGCTAACTTCGTGCCAGCAGCCGCGGTAATACGAAGGGGGCTAGCGTTGTTCGGATTTACTGGGCGTAAAGGGCGCGTAGGCGGTGCAATAAGTCAGGCGTGAAAGCCCCGGGCTCAACCCGGGAATTGCGCTTGATACTGTTGCGCTTGAATCCAG
+
CCCCCGGGGGGGGGGGGGGGGGGGGGGGGGGGGGGGGGGGGGGGGGGGGGGGGGGGGGGGGGGGGGGGGFGGGGGGGGGGGGGGGGGGGGGGGGGGGGGFFGGGGGGGGGGGGDGDGGGGGGGGGGGGGGGGGGGGGGGGGGGGGGGGGGFGDGGGGGGGGGGGGGGGGGGGGGGGGF7FGGGGGGGGGGGGGGGGGGGGGGGGGGGGGG>C5CG7EGEGGEGEGGGGGCEFGGDFFFGGGFGGGGGCFCGGGGGCEF>FFGGGGGGDG3F@FDDEGEGFDF?FDF:/5D>1>5<;6BF4?
@M03506:14:000000000-AKVR1:1:1101:17347:3309 1:N:0:29
GTACTCCTACGGGAGGCAGCAGTTAGGAATCTTGGACGATGGGCGCAAGCCTGATCCAGCCATGCCGCGTGAGTGATGAAGGCCTTAGGGTTGTAAAGCTCTTTCAGCGGGGAAGATAATGACGGTACCCGCAGAAGAAGCCCCGGCTAACTTCGTGCCAGCAGCCGCGGTAATACGAAGGGGGCTAGCGTTGCTCGGAATCACTGGGCGTAAAGCGCACGTAGGCGGATCTTTAAGTCAGGGGTGAAATCCTGGAGCTCAACTCCAGAACTGCCTTTGATACTGGGGATCTCGAGTCCGG
+
CCCCCGGGGGGGGGGGGGGGGGGGGGGGGGGGGGGGGGGGGGGGGGGGGGGGGGGGGGGGGGGGGGGGGGGGGEGGGGGGGGGGGGGGGGGGGGGGGGGGGGGGGGGGGGGGGGGGGGGGGGGGGGGGGGGGGGGGGGGGGGGGGGGGGGGCGGGGGDGGFGGGGGGGGGGGGGGGGGGGGGGGGGGGGGGGDCFGEGGGFGGGGGGGGG>EGGGGGGC5E8CCEGGGEGGFGC7?CGCFE6ECC=5CF?EGCGGGGF*6<+7:?G66CCF?FGGGG6CDGFFF7FGDFGF7FFFB95/75
@M03506:14:000000000-AKVR1:1:1101:20313:3365 1:N:0:29
GTACTCCTACGGGAGGCAGCAGTGGGGAATCTTGCCCAATGGGCGAAAGCCTGAGGCAGCAACGCCGCGTGCGGGATGAAGGCCCTTGGGTTGTAAACCGCTTTCAGCAGGGACGAAAATGACGGTACCTGCAGAAGAAGCCCCGGCCAACTACGTGCCAGCAGCCGCGGTAAGACGTAGGGGGCGAGCGTTGTCCGGATTTATTGGGCGTAAAGAGCTCGTAGGCGGCTCAGCAAGTCAGGTGTGAAACCTCCAGGCTTAACCTGGAGACGCCACCTGATACGGCTGTGGCTAGAGTCCG
+
CCCCCGGGGGGGGGGGGGGGGGGGGGGGGGGGGFGGGGFGGFGGGGGGGGGGG8FGGGGGGGGGEGGGGEGGFGGFGGGGGGG8FFGFGGGGGGGGGGGGGGGGGGDGFFGGGGGGGGGGGFGGGCGGFCGGFGGGFCFGGGFGEFCEGFGGFFGGGGGGGGGGFGGGGEFEFFCFF*<BCCGGGGGGGGECEGG?E5>8CEFGFGFF8C**;C7?GGCEEGE:EGEGG?CCC<+2:<7@?GGG7/<C9CF6CFCD6:GGDFF7?5:D=4C5<C3=FF6CCFF:*.C>:6<25454F86?5
@M03506:14:000000000-AKVR1:1:1101:12425:3371 1:N:0:29
GTACTCCTACGGGAGGCAGCAGTGGGGAATTTTTCGCAATGGGGGCAACCCTGACGAAGCAACGCCGCGTGGGTGATGAAGTATTTCGGTACGTAAAACCCTTTCGACGGGGACGAACCCGCAAGGTTGACGGTACCCGTAGAAGAAGCCCCGGCTAACTCCGTGCCAGCAGCCGCGGTAATACGGGGGGGGCAAGCGTTGTTCGGATTTACTGGGCGTAAAGGGCGCGTAGGCGGCCAGCACAAGTCAGTTGTGAAATCTCCGAGCTTAACTCGGAAAGGTCAACTGATACTGTGCGGCG
+
CCCCCGGGGGGGGGGGGGGGGGGGGGGGGGGGGGGGGGGGGGFGGGGGGGGGGGGGGGGGGGGGGGGGGGGGGGGFGGGGGGGGGGGGGGGGGGGGGGGGGGGGGGGGGGGGGGGGGGGGGG7FGGGGGGGGGGGFFGGGGGGGGGGGGDFFGGGGGFFFFFGFGGCGGGGGGGGGGGEGGFGGGGCEGEGGGCGGGGGGGGEFGGGGGGFGGGGGGGGG5CFGGGG=>E=E=FGCECCCF?FF6C<7CE9EDC=FF6CGGFGG=77<FGCF7:>E)77C<?FF6*:F2CFDBF7*9@BD)
@M03506:14:000000000-AKVR1:1:1101:8546:3418 1:N:0:29
GTACTCCTACGGGAGGCAGCAGTGGGGAATATTGGACAATGGGGGCAACCCTGATCCAGCCATGCCGCGTGAGTGATGAAGGCCCTAGGGTTGTAAAGCTCTTTTGTGCGGGAAGATAATGACGGTACCGCAAGAATAAGCCCCGGCTACTTCGGTGCAGCCGGCGGGGGAATACGAAGGGGGCTTGCGGTTGCCGGGAACACTGGGGGTCAAGGGTGGGGAGGGGGGGTTTTAAGTCCGGGGTGAAATCCTGGGGGTCAAATCCCGGACTGCCTTTGATAACGGATATCTTGAGTCCCGG
+
CCCCCGGGGGGGGGGGGGGGGGGGGGGGGGGGGGGGGGGGGGGGGGGGGGGGGGGGGGGGGGGGGGGGGGGEGFGFGGGGGGGGGGGGGGGGGGGGGGGGGGGGGGGGGGGGGGGGGGGGGGGGGGGGGGGGGGGDGGGGGDFGGGGGG<,>,3<33@,,3,**>>*1=**28++**2*:EGG>1***2*;***0/:*:**20<+;F*2/*2C+CE0***2**:**?EC:CEG+<+++**:CE*:/+*+03+*2*)*89*<+2<C**)2/2.*22ACF7:**/7*)*).*/./*97*9)78
@M03506:14:000000000-AKVR1:1:1101:10310:3440 1:N:0:29
GTACTCCTACGGGAGGCAGCAGTGGGGAATCTTGCGCAATGGGCGAAAGCCTGACGCAGCAACGCCGCGTGGAGGATGAAGGCCCTTGGGTTGTAAACTCCTGTCGGTTGGGAAGAAATCTTACGGGGTTAATACCTCCGTAAGTTGACTGTACCAGCAAAGGAAGCCCCGGCTAACTCTGTGCCAGCAGCCGCGGTAATACAGAGGGGGCCAGCGTTATTCGGAATTATTGGGCGTAAAGGGCGCGTAGGCGGCCATGCGTGTCTTTCGCGAAATCCCTCGGCTTAACTGAGGACGTGCG
+
CCCCCGGGGGGGGGGGGGGGGGGGGGGGGGGGGGGGGGGGGGGGGGGGGGGGGGGGGGGGGGGGGGGGGGGGGGGFFGGGGGGFGFGGGGGGGGGGGGGGGGGGGGGGGGGGGGGGGGGGGGGGFGGGGGGGGGGGFGGGGGGGGGGGGGGGGGGGGGGGGFGGGGGF@FEGGGGGGGGGGGGGFGFGGGFGGGGGGGGGGGGGGGGGGGGGGGGGEECCCFGGGG*CF7C7<*=EG*9EC?EE5CG5CCE65CEDEFGGGGGEC7ACC3*.95CFC)96F)7=F7494:@AFF47553)7
@M03506:14:000000000-AKVR1:1:1101:19119:3441 1:N:0:29
GTATCCTACGGGAGGCAGCAGTCGAGAATTTTTCTCAATGGGGGAAACCCTGAAGGAGCGACGCCGCGTGGAGGATGAAGGTCTTCGGGTTGTAAACTCCTGTCATTTGGGAACAAGGCGTACGTATTAACTGTACGTGCGTTGATAGTACCAGAAGAGGAAGAGACGGCTAACTCTGTGCCAGCAGCCGCGGTAATACAGAGGTATCAAGCGTTGTTCGGATTCATTGGGCGTATAGGTCGCGTAGGTGGCGTGGTAAGTCTGGTGTGAAATTTCGGAGCTTAATTCCGCAACTGCATTC
+
CCCCCGFGGGGGCFGGGGGGGFGGGEGEGFGGGGFGGGGGGGGGGGGGEFGGG@CEFFGGEFCFGGGG@FGCFEGGGGGGGGGGGFGGDGEEGGGGGCGGGGGGGGCFFFC=,D@8FEFGGDGGGFAFFGGFGGCFFFDCFFE7+EGGGDGGEF>F@CEDF<:,:>DECEGGCF9FFDFFF;>C@:,<;FEGGFEGGD9CEC+=?+?BB;CEE*=:C8FCGCEGGF9CFFCGD:**3@F9+*11/*/*<<7=CEGD=@*93+*<**21::94CF*+*0//7)0+0/*967)->)9)/9FF6
@M03506:14:000000000-AKVR1:1:1101:8848:3443 1:N:0:29
GTACTCCTACGGGAGGCAGCAGTTAGGAATCTTGGACAATGGGCGCAAGCCTGATCCAGCCATGCCGCGTGAGTGATGAAGGCCTTAGGGTTGTAAAGCTCTTTCAGCGGGGAAGATAATGACGGTACCCGCAGAAGAAGCTCCGGCTAACTTCGTGCCAGCAGCCGCGGTAATACGAAGGGAGCTAGCGTTGTTCGGAATCACTGGGCGTAAAGCGCACGTAGGCGGGTTTGTCAGTCAGGGGTGAAATCGCGGAGCTCAACTTGGGAACCGCCCTTGATCCAGCAAGGCTTAAGCCCGG
+
CCCCCFFCGGGGEC@FC@FGCFFFGGG9FFGGGGGGGGGGGDGFGGEEFDFGGGGGGGGCDFDGGGGGGGG76CFFFCFFFF<EFGGFGGFGGG9CEFDFGGGCFGGGG>EECFCFFFAFGGGGGGEFGGDG@EEGGDGGGGFFGDFEGDFF@<:FCCF=<FCCFGGGGDCCCCEGCF,CEDCBCF9+BF<*<<CCCEGC89CCFG7;E>8CC>F7EC=88CFG>+:=C8;C;CGFG?70<6C=EE=F9CG*95C783*9F9>+2*37/2/55)3*>)000*1<+9F@(*0,.)11*)0;@
@M03506:14:000000000-AKVR1:1:1101:11052:3446 1:N:0:29
GTACTCCTACGGGAGGCAGCAGTGGGGAATTGTTCGCAATGGGCGCAAGCCTGACGACGCAACGCCGCGTGGAGGATGAAGACCTTCGGGTCGTAAACTCCTTTCGATCGAGACGAACGGCTTCCGGGTGAACAATCCGGAAGAGTGACGGTACCGAGAGAAGAAGCCCCGGCTAACTCCGTGCCAGCAGCCGCGGTAATACGGGGGGGGCACGCGTTGTTCGGAATTCCTCGGCGGAAAGGGCTCGGAGGCGGCCAACTAAGCCAACCGTGACACCCCCGGGCGTAACCGGGGAACTCCG
+
CCCCCFFGGGGGGEEEG@CGFGGCCEEEDFFCFE<F7;FEEFEGEGGCBFGFGDFEEEGGC7FCGGGGGGEE+BEEFFCEFFFFC?FF7CAF>@?FBF?E,EEGCC<,B>338C7C:7:CCFFFGE>F@EGFEFCGGGGGEG:FFBE,>@*>7FC:*<*<16<?FGFC*<<*1*<?@9F<FFGGGC688A8C>85?8*;:@CFDCEC**2CGCC8CE*8:E9=*;*2+++0+2*;C**)*2*:5:EE)**2*155C*)923+**+229*)1.***+1))))))/*077(>.3555:36*))
@M03506:14:000000000-AKVR1:1:1101:8895:3460 1:N:0:29
GTACTCCTACGGGAGGCAGCAGTGGGGAATATTGGACAATGGGGGAAACCCTGATCCAGCAATGCCGCGTGAGTGATGAAGGCCTTAGGGTTGTAAAGCTCTTTTACCCGGGAAGATAATGACTGTACCGGGAGAATAAGCCCCGGCTAACTCCGTGCCAGCAGCCGCGGTAATACGGAGGGGGCTAGCGTTGTTCGGAATTACTGGGCGTAAAGCGCACGTAGGCGGCTTTGTAAGTTAGAGGTGAAAGCCCAGGGCTTAACCCTGGAATTGCCTTTAAGACTGCATCGCTAGAATCGTG
+
CCCCCGGGGGGGGGGGGGGGGGGGGGGGEF?FGGGGGGGGGGGGGGGGGGGGGGGGGGGGGGGGGGGGGGGGGGGGGGGGGGGGGGGGGGGGGGGGGGGGGGGGGGGFGGGGEGGGGGGGGGGGGGGGGGGGGGGGGGGGGGGGGGGGG8CGGGGGDGGGGGFGGGGGGEGGDGFFGGECCGGGGGGGGGFFGGGGCECEDGFGGGGFGEGECCFGGGGGGGEGGGGGGGGGGGGGFGGGGGFGGGGGGFG=C=CFD>GGGEFGCFD<F<F:6D:CF=:07@FD6)286C:::>?*@=4>F
@M03506:14:000000000-AKVR1:1:1101:15640:3491 1:N:0:29
GTACTCCTACGGGAGGCAGCAGTGGGGAATATTGGACAATGGGGGCAACCCTGATCCAGCGATGCCGCGTGAGTGAAGAAGGCCTTCGGGTCGTAAAGCTCTTTAGGTTGGGAAGAAGGTTGTCGGCGGATAATGCTGATAACTTGACGGTACCGACAGAATAAGCACCGGCAAACTCTGTGCCAGCAGCCGCGGTAATACAGAGGGTGCGAGCGTTAATCGGAGTTACTGGGCGTAAAGGGCGCGGAGGCGGTTATGTAGGTGTGATGTGAAAGCCCCGGGCTTAACCTGGGAAGCGCAT
+
CCCCCGGGGGGGGGGGGGGGGFGGGGGFGGGGGGGGGGGGGGGGGGGGGGGGGGAFGGGGGGGGGFGGGFGGGGGGGGGGGGGGGGGGGGGGGGGGGGGGGFEFGGGFFFEG<DEFFGGGGGGGGGGGGFCGFGGGGGGGGGGFGGGGGGGGGGGGGGGFGGGGGGGGGGGGGGFFFGGGGGFFFGGGGGGGGDGG>ECFGCFFEFGCGGGGDEGCCGFGGGGGGEFFGGGCGGGG5CFGGCGGEG*9:EACD*/*0=CFFF:2017:CFF**2?6*89C<@@55):=BGFFF44<>D<>5
@M03506:14:000000000-AKVR1:1:1101:18389:3511 1:N:0:29
GTACTCCTACGGGAGGCAGCAGTGGGGAATTGTTCGCAATGGGCGCAAGCCTGACGACGCAACGCCGCGTGGAGGACGAAGATCTTCGGGTCGTAAACTCCTTTCGATCGGGACGAACGGCCGGTGACCTAACACGTCATCGGAGTGACGGTACCGAGAGAAGAAGCCCCGGCTAACTCCGTGCACGCAGCCGCGGTAATACGAAGGGGGCTAGCGTTGTTCGGATTTGCTGGGCGTAAAGGGCGCGTAGGCGGTGACATAAGGCAGGGGTGAAATCCTCGGGCACAACCCGGGTATTGCC
+
CCC<CFCEG<FC@;CEGGGGFEF<<F@B@FFGGDGGGFEFGG8E@7@F@CFG<CF@6@BG::@B=:CEEGGG+E7+9CECF7,?@E?<=F,+@:=AFEG,5,C5B:FG@CC7+6@6FGEDBF*F@CF>9;F:><F:>:>B8@*<1*<,=<CFCFFEG7F@7FFGCC,C::F@:?*<89@FGCCE*+*28*:8CCEG*:8?C7*18C>C>C*/;>CEE8E;*C*/*;*++0<@+:*?/2*;C7*1/*:7:=C6<EGG*)*0+3?+*0*)*)*0*2*+00***0)2*0258*57@505:****
@M03506:14:000000000-AKVR1:1:1101:20658:3531 1:N:0:29
GTACTCCTACGGGAGGCAGCAGTGGGGAATCTTGCGCAATGGGCGAAAGCCTGACGCAGCGACGCCGCGTGGGGGACGAAGGCCCTCGGGTTGTAAACCCCTTTCGGCAGGGACGAAGCGATCGTGACGGTACCTGCAGAAGAAGCCTCGGCTAACTACGTGCCAGCAGCCGCGGTAATACGTAGGGTGCAAGCGTTAATCGGAATTACTGGGCGTAAAGCGTGCGCAGGCGGTCCGTTAAGACAGATGTGAAATCCCGGGGCTTAACCTGGTAACTGCATTTGTGTCTGGCGGACTCGAG
+
CCCCCGGGGGGG:CFGGCGCGGGCFGGFEFFGFFGGGGGGGGGGFGEFFFGGFGGCGGDGGFGGGGCFC@:FC7=::FC=+@FGGGGDFEEFEGGFGDD:BF<D>FGGGGEGFCFFGDGGE3CFGGGGGGGGGGGGGGG,:BC,,,CFFGGGF>FGG9FFFEGC<CFFGC=7@EGCEG?CFE998C5;;ACF:8EEGGF??GG588+<<A<?585CGGGFECEE5:8*2?CCE*:C=F*/:F++<CC*30+0:9+:+/*/:*C>C4:*0:CF*:*3;F*729*++)01)*04)77>D:34)
@M03506:14:000000000-AKVR1:1:1101:8159:3569 1:N:0:29
GTACTCCTACGGGAGGCAGCAGTAGGGAATCTTGCGCAATGGGCGAAAGCCTGACGCAGCCATGCCGCGTGAATGATGAAGGTCTTAGGATTGTAAAATTCTTTCACCGGGGAAGATAATGACGGTACCCGGAGAAGAAGCACCGGCCAACTACGTGCCAGCAGCCGCGGTAATACGTAGGGTGCGAGCGTTGTCCGGAATTACTGGGCGTAAAGAGCTCGTAGGTGGTTTGTCGCGTTGTTCGTGAAAACTCACAGCTCCACTGTGGGCGTGCGGGCGATACGGGCAGACTGGAGTACTG
+
CCCCCGGGGGGGGGGGGGGGFGGGGGGGGGGGGGGGGGGGGGGGGGGGGGGGGGGGGGGGGGGGGGGGG@EFGGDFGGGGGGEFGGGGGGGGCGGGGGGGGGGGGGGGGGGGGGGCFGGGGGGCFGGCGGGEEEGGCFGGGGDGGGGFEGGGGGGGCFGGGGFDGGGGGGGGGGGGF2>CCEGGGGGGGGEC7<BEEGDGGGGGGGGGDEGEGGGGGC:EGCGGEFGG8CGGGF8CE5DE5AFE5:F3F??FFGG:FFC<+<D9CFGGG3E:D59CG>3)5>BGG@D)(*83?F?:6667*
@M03506:14:000000000-AKVR1:1:1101:6950:3587 1:N:0:29
GTACTCCTACGGGAGGCAGCAGTGGGGAATTTTGCGCAATGGGGGAAACCCTGACGCAGCAACGCCGCGTGGAGGATGAAGTCCCTTGGGACGTAAACTCCTTTCGACCGGGAAGATTATGACGGTACCGGTGGAAGAAGCCCCGGCTAACTTCGTGCCAGCAGCCGCGGTAATACGAGGGGGGCGAGCGTTGTTCGGAATTATTGGGCGTAAAGGGCGCGGAGGCGGTGCGGTAAGTCACCTGTGAAACCTCTGGGCCCAACTCAGAGCCTGCAGGCGAAACTGCCGTGCTAGAGTGTGG
+
CCCCCGGGGGGGGGGGGGGGFGGGGGGGGGGGGGGGGGGGGGGGGGGGGGGGGGGGGGGGGGGGGGGGGGGGGGGGGGGGGGGGGGGGGGGGGGGGGGGGGGGGGGGGGGGGFGGDFGGGGGGGGGGGGGGGGGGGGGGGGGGGGGGGGGFGFFGGGGGGGGDGGGGGGGECEGFGGGGGGGGGGGGGGGEGGEFGEG58C6CDGDGGGGGCEFFGGGGGG*?EGEGE*:EGGEGGFGF7:?FGFFGDCFGC<+<DF><C*:7*<:CDE<F?77<FGFGGD:@CGFGF?G@?4@4=*//9B
@M03506:14:000000000-AKVR1:1:1101:14750:3587 1:N:0:29
GTACTCCTACGGGAGGCAGCAGTGGGGAATATTGGACAATGGGGGCAACCCTGATCCAGCCACGCCGCGTGAGTGATGAAGGCCTTCGGGTCGTAAAGCTCTGTGGGGAGGGACGAACGTCCGGGTGAAGAATCCGGGGTGACGGTACCTCCTTAGCAAGCACCGGCTAACTTCGTGCCAGCAGCCGCGGTAATACGAAGGGTGCAAACGTTGCTCGGAATCATTGGGCGTAAAGCGCACGTAGGCGGCCCCAAAAGTTGGATGTGAAATCCCTCGGCTCAACCGAGGACGTGCATCCAAA
+
CCCCCGGGGGGGGGGGGGGGGGGGGGGGGGGGGGGGGGGGGGGGGGGGGGGGGGGGGGGGGGGGGGGGGGGGGGGGGGGGGGGGGGGGGGGGGGGGGGGGGGGGGGGGGGGGGGGGGGGGGGGGGFGGGGGGGGGGGGGGGGGGGGGGGGGGFGGGGGGGGGGGGGGGGGGGGGGGGGGGGGGGGGGGGGGGDGGGGFGGGGGGGGGGGGFGGGGGGGGCCFC9F@CFDG=ECGFGGDGEGFGGGGGGC5CEDC=DFF7:E+:<77+>E>9?FF<EGE3CF?F:5))79C5,)75999/)8
@M03506:14:000000000-AKVR1:1:1101:20012:3600 1:N:0:29
GTACTCCTACGGGAGGCAGCAGTGGGGAATTGTTCGCAATGGGCGCAAGCCTGACGACGCAACGCCGCGTGGAGGATGAAGACCTTCGGGTCGTAAACTCCTTTCGATCGAGACGAACGGCTTCCGGGTGAACAATCCGGAAGAGTGACGGTACCGAGAGAAGAAGCCCCGGCTAACTCCGTGCCAGCAGCCGCGGTAATACGGGGGGGGCAAGCGTTGTTCGGAATTACTGGGCGTAAAGGGCTCGTAGGCGGCCAACTAAGTCAAACGGGAAATCCCTCGTCTTAACCGGGGAACTTCG
+
CCCCCGFGGGGGGGGGGGGGGGGGGGGGGGGGGGGGGGGGGGGGGDGGGGGGGGGGGEGGGGGGGGGGGGGGFGGFGGGGGGGGGGGGGGFGGGGGGGGGGGGGGG7CFGGGFGGGGGGGGFGGFGGGG>CFGGGGFFGGEEGGGGGGFGGGGGGE7FEEGGGCCCCFGEFFGGGFGGGGGGGG*0CFCEFFEGGGGGDGGGGGCGEGGGGGDC8?;:C8E@EGG5CCFGGGGGCE5CD5<CE:=*CC8CEGGGEDG4<*<<*++22:6C*)*110*)0*2<.//)299*79>DB3F)**0
@M03506:14:000000000-AKVR1:1:1101:8365:3603 1:N:0:29
GTACTCCTATGGGAGGCAGCAGTAAGGAATATTGCGCAATGGGCGAAAGCCTGACGCAGCGACGCCGCGTGGGGGATGAAGGTCTTCGGATTGTAAACCCCTTTCGGGAGGGAAGATGGAACGAGCAATCGTTCGGACGGTACCTCCAGAAGCAGCCACGGCTAACTTCGTGCCAGCAGCCGCGGTAATACGAAGGTGGCAAGCGTTATTCGGATTTACTGGGCGTACAGGGAGCGTAGGCGGTTCGGTAAGCCCTCTGTGAAATCTTCAGGCTTAACCTGGAACAGTCGGAGGGGACTGC
+
CCCCCGGGGGGGGGGGGGGGEGGGGGCGGGGGGGGGGGGGGGEFFGGGGGC@F<F@FEGGGGGGGGGGGGGDGGGGGGGFGGGGGFFGGGGGGGGGGGGGGGGGGGGGGGGGGFGGGGGGGGGGEDGFCFFGC<FF7EFEGGGGCFGGGFCFFGF7FGEECE<FGGG@:FGDDDGGGG:FFGGECG>EFGGGGFGGF6CF@@C>8;?5*AEG6EEEC?CF9FFFDECEGGGGCECECCGGGG=CE5CD*CCC=CFDFFC*:0:+<CGFF7EFGDFCD@F:<:7+37D=)*83>3>E5)8F)
@M03506:14:000000000-AKVR1:1:1101:21427:3612 1:N:0:29
TTACTCCTACGGGAGGCAGCAGTCGAGAATTTTTCTCAATGGGCGCAAGCCTGAAGGAGCGACGCCGCGTGGGGGATGAATTGCTTCGGCCCGTAAACCTCTGTCATTTTCGAACAAACCTTATACCTTAATAGGGTGTGAGCTGATTGTAGCGAAAGAGGCAGGGACGGCTAACTCTGTGCCAGCAGCCGCGGTAATACAGAGGTCCCAAGCGTTGTTCGGATTCACTGGCCGTACTGGGTGCGTAGCTGGCCCGGTCAGTTTGCTGTGAAATATTCTAGCTCAACTCGGCAACTCCATT
+
-@CCCGFFCCF@F7F@C;FGGDFGDF:@;EFGGGGGG<EE@F8EEEG7@FGGGCCF86CEGEC+@@FGEFG@FDD7FE,,C,5,C<<F:CGG7FFFFE4,BEBFGD<?<,<3+=F@8<>FFDFCFCCA=,:E<F?>@+@+@>D<<>>FGGGGCCC*<<,>,*1>>:<F7**<<<<=FGCCBAC:<7:9@F1CF**4/<9@77:+/<@CF98*AEG*:289*:**;@?@@+**1/28**:CG2=*22:7*+0*72*1/7)/:9C?E>F*<*+0**02:=***1*0+77@>C>()))/*/)*1
@M03506:14:000000000-AKVR1:1:1101:10076:3614 1:N:0:29
GTACTCCTACGGGAGGCAGCAGTTGGGAATCTTGGGCAATGGGGGAAACCCTGATCCAGCCATGCCGCGTGAGTGATGAAGGCCTTCGGGTTGTAAAACTCTTTCGACGGGGACGATAATGACGGTACCCGTAGAAGAAGCTCCGGCTAACTTCGTGCCAGCAGCCGCGGTAATACGAAGGGGGCTAGCGTTGTTCGGAATTACTGGGCGTAAAGCGCGCGCAGGCGGTTTTCCAAGTCAGTGGTGAAAGCCCGGAGCTCAACTCCGGAACTGCCATTGAAACTGTTAAACTTGAGGAGGG
+
CCCCCGGGGGGGEGGGGGGGGGGGGGGGGGGFGGGGGGGGGGGGGGGGGGGGGGGGGGGGGGGGGGGGGGGGGGGGGGGGGGGGGGGGGGGGGGGGGGGGGGGGGGGGGGGGGGGGFEGGGGGGGGGGGGGGGGGGGGGGGGGGGGGGGGGGG9FF:CFGGGGGGGGGGGGGGDGGGCECFGEFGGCFGGGGGCEFEGECFFG@+<EFGGGGCFGGGGC58EGEEGGGGG5C9?CE9<FFG3<FGGGGGGFFD5E3=75FGGD<C6E<*9*)29CF*9CC>49CCB*7:7?4=FFF?4)))
@M03506:14:000000000-AKVR1:1:1101:21133:3620 1:N:0:29
GTACTCCTACGGGAGGCAGCAGTCGGGAATTTTGCGCAATGGGCGAAAGCCTGACGCAGCAACGCCGCGTGAGGGATGACGGCCTTCGGGTTGTAAACCTCTTTTATCAGGGAAGATAATGACGGTACCTGATGAATAAGTCACGGCTAACTACGTGCCAGCAGCCGCGGTAATACGTAGGTGGCAAGCGTTGTCCGGATTTACCGGGCGTAAAGAACGCGCAGGCTGTCGTGCAAGGCGCGGGGGAAAGCCCCCGGCTCAACTGGGGAGGGGCACGCGATACTGGCCGACTCGAAAGCCG
+
-8CCCGFGCGGGCFE7E;FFGGGGGG@CFCFCGGG7F+@CDF8FCEF7@F8FFGG,:FFGCGG7FGGGGCCD,,,B8FCGGGGE+B=AFGE7@FGFFGGDF@FFF<,5C9<F7,3<,F9<F?FE+8BFFG<,3>=F9FFACECF>:@+C@FGD,*>@FFGCE<C,>FCED7**7<<*724*7,*CC,BGG14:*4<*=**1+5?,;C**111**20*0:;*//:?:*:;+*21:F++*/*7>**:****/0*/:*)8>1*309?6C*5*/*7C)):9)))1).++)*0()7(7;:))))0)
@M03506:14:000000000-AKVR1:1:1101:25740:3624 1:N:0:29
GTACTCATACGGGAGGCAGCAGTGGGGAATTTTGCGCAATGGGGGAAACCCTGACGCAGCAACGCCGCGTGGAGGATGAAGCCCCTTGGGGTGTAAACTCCTTTCGACCAAGACGATAATGACGGTACTGGTGGAAGAAGCACCGGCTAACTCTGTGCCAGCAGCCGCGGTAATACAGAGGGTGCAAGCGTTGTTCGGAATTATTGGGCGTAAAGGGCGCGTAGGCGGCGCCACAAGTCATCTGTGAAATCTCTGGGCTTAACTCAGAGCTCGCAGGCGAAACTGTGGTGCTGGTGTATGG
+
ACC<<<-C-FD;ECFGGFGG@EEFFFGC,<EFG@CFCEGEFGFG7@FGF8FFFDGEECC>CGGG>=CGCGEGCFG?FGFCGGFGGFG@FGE@FEGCGGFGGFGGG>7FGG8FFFCFFGGGGFGGDGG7FDF>=:<3<CC8DFF<CF7CF,,EFFF7@;BCBFFGDFEC**44BBCF:C,:FC:FG7,?BCCCGG@9;E**2<+@:0+8C5E>E@C78*:=CECC8+/*8858/A*:EGGD+<?FFD+*3++3?+<9FFGC6<:C+:ED+>9)1))*95C)).89?9*)4D6)9F)0)9**8
@M03506:14:000000000-AKVR1:1:1101:23329:3636 1:N:0:29
GTACTCCTACGGGAGGCAGCAGTGGGGAATTTTGCGCAATGGGGGAAACCCTGACGCAGCAACGCCGCGTGGAGGATGAAGTCCCTTGGGACGTAAACTCCTTTCGACCCGGACGATAATGACGGTACGGGTGGACGAAGCCCCGGCTAACTTCGTGCCAGCAGCCGCGGTAATACGAGGGGGGCAAGCGTTGTTCGGATTTACTGGGCGTAAAGGGCGGGTAGGCGGCCACCGCAAGTCAGTTGTGAAATCTCCGGGCTTAACCCGGAAAGGTCAACTGATACTGCGTGGCTAGGGTGAA
+
9CCCCGG<EFEGGDGEE@FCFGGGGGG7BFEFFFGGDFGEFGGG@F7<FFGGGCFEGGGGGGGGGGEGGC:FFGCFGGGGGGE,BFA<AFCFEFGDDG,,E,E<?BFCFGGDGGEGFE>3@DFFEGFGGCF+@CC,CFEEE7DFFCG7F:FD;C:3CC*2F@CFG:FGEEC7<::,<1;CE5*:8*8*/;;;C8EFG>C/*0<@GC8EG8/8/*0A/?58:25:@9C5CCC;CCEGGG7+39C7E:77+3+0?<99*)1)*0*+3*2C*)/850:CC*020*9<9=77(15(<7))8)7)*
@M03506:14:000000000-AKVR1:1:1101:20332:3644 1:N:0:29
GTACTCCTACGGGAGGCAGCAGTGGGGAATTTTGCGCAATGGGGGAAACCCTGACGCAGCAACGCCGCGTGGAGGATGAAGTCCCTTGGGATGTAAACTCCTTTCGATCGGGACGATTATGGCGGTACCGGAAGAAGAAGCACCGGCTAACTCTGTGCCAGCAGCCGCGGTAATACAGAGGGTGCAAGCGTTGTTCGGAATTATTGGGCGTGAAGGGCGCGTAGGCGGTGCTGTAAGGCTGGGGGGAAATCTCCGGGCTCAACTCAGGTGCTGCCATAGAAACGGCAGTGCTGGAGTGGGG
+
CCCC@FEGDGGGGGGG@CC7ECFEFGGGGGDDGG9FGECCGGGDGEEC<FGGCFGEGGGG8EGE7CCFEFE>B=C:EFGFFGBCFGC8?F<FGGGGGGCCF<FEFGDFGGGG7CC++,B<F,BC@F>CFG+3:@AEC,DAB7BC<FE*C<DFG9F;@FF9C:<F:<CCEG@:7FCC9FA7:FGGE79C@CE::2ACEEGC88+<:76C88/*;*3C*/:=CC5?8CGCEC5+<+<<9+*85*:*>5*C*++<:+*):B<C99F++*+*2>6**0*<**7:C7?:*.).4076??)57))55
@M03506:14:000000000-AKVR1:1:1101:10253:3656 1:N:0:29
GTACTCCTACGGGAGGCAGCAGTCGAGAATCTTCGGCAATGGGCGCAAGCCTGACCGAGCGACGCCGCGTGGAGGACGAAGGCCTTCGGGTTGTAAACTCCTGTCGAGGGGGAAGAAGGGTCGAAAGACCTTGACTGATCCCTGGAGGAAGCACGGGCTAAGTTCGTGCCAGCAGCCGCGGTAAGACGAACCGTGCGAACGTTATTCGGAATCACTGGGCTTAAAGCGCGTGTAGGCGGGACGGCACGTCCGTCGCTGAAATCCCCCGGCTTAACCGGGGAACTGGCGTAGATACGACCGC
+
CCCCCGGGGGGGGGGGGGGGGGGGGGGGGGGGGGGGGGGGGGGGGGGGGGGGGGGGGGGGGGGGGGGGGFGGFGGGGGCGGGGFFFCGEFEFGGGGGGGGGGGGFF@CGGGGCGGGGGGGGGGGGGDFFFCAFA8@FFFC@CFGGGGGGGGGGGGGGGGGGG<FGGEFEGGGG7CCFFEF58CEEC?EDGDEEGGG58ECDC@F@F?;C*;@9CCFGGG5;CCFGGDCCGGGCCGG6CGE:5:EECCCFE**/:EG*>G4FGGC6CE3CD7><70<57)9)75+C648()0(/*1.).)))
@M03506:14:000000000-AKVR1:1:1101:8034:3711 1:N:0:29
GTACTCCTACGGGAGGCAGCAGTGGGGAATTTTGCGCAATGGGGGAAACCCTGACGCAGCAACGCCGCGTGGAGGATGAAGTCCCTTGGGACGTAAACTCCTTTCGACCCGGACGATAATGACGGTACGGGTGGAAGAAGCCCCGGCTAACTTCGTGCCAGCAGCCGCGGTAATACGAGGGGGGCAAGCGTTGTTCGGAATTATTGGGCGTAAAGCGCGCGTAGGCGGACCTGCAAGTCGGGGGTGAAAGCCCGAGGCTCCACCTCGGAACTGGCTTCGATACTGCGGGTCTCGAGTGCGG
+
CCCCCGGGGGGGGGGGGGGGCGGGGGGGGGGGGGGGGGGGGGGGGGGGGGGGGGGGGGGGGGGGGGGGGGGGGGGGGGGGGGGGGGGGGGGGGGGGGGGGGGGGGGGGCGGGGGGGGGGGGGGGGEGEGGGFGG>FGGGFGFGGGG7FDGFGGGGGGGGGGGGGGGGDGGEEEGGFGGGGGGGDGCCF*C;CEGFGGGCE*C7EC?FGCEGGGGGGGGG5CCEEDFEGC5C8668:CCFGECDE=C=FGG6:DC=D=)/0*<7:**27*9C6=*9C5;CF*77?CFC51)81706;?)8>B
@M03506:14:000000000-AKVR1:1:1101:13502:3718 1:N:0:29
GTACTCCTACGGGAGGCAGCAGTGGGGAATATTGCGCAATGGGCGAAAGCCTGACGCAGCGACGCCGCGTGTGGGATGACGGCCTTCGGGTTGTAAACCACTGTCGGGAGGGACGAATGCGCCGCAAGGCGAGTGACGGTACCTCCAAAGGAAGCACCGGCTAACTCCGTGCCAGCAGCCGCGGTAATACGGAGGGTGCGAGCGTTGTCCGGAATCACTGGGCGTAAAGGGCGCGTAGGCGGCCTGATAAGTAGGGGGTGAAATCCTGCGGCTTAACCGCAGGGCTGCCGTCTAAACTGTC
+
CCCCCGGGGGGGGGGGGGGGGGFGGGGGGGGGGGGGGGGGGGGGGGGGGGGGGGGGGGGGGGGGGGGGGGGGGGGFGGGGGGGGGGGGGGDGDGGGGGFGGGGGGGGGGGGGDFEGGGGGGDGGGGGGGFGDGCCFGGGGD@FGGGGFGGGGFGGFFGGGGGGGGGGGDCFGGGFGCFGGGGEGECGGGGGGGEEGGGGGDGDG8EEGFFGGEDGGGGGGGCCEC>C8EGC*:CE8CCGFEGE5CE0*<9CE7?CGDDDD5FCCC7CFD7CBCCGG7?GGC3>GGFGD?)84))7947=8*
@M03506:14:000000000-AKVR1:1:1101:18120:3725 1:N:0:29
GTACTCCTACGGGAGGCAGCAGTGGGGAATCTTGGACAATGGGCGCAAGCCTGATCCAGCCATGCCGCGTGAGTGAAGAAGGCCTTAGGGTTGTAAAACTCTTTCGCCGGTGAAGATAATGACGGTAGCCGGAGAAGAAGCCCCGGCTAACTTCGTGCCAGCAGCCGCGGTAATACGAAGGGGGCTAGCGTTGTTCGGAATTACTGGGCGTAAAGCGCACGTAGGCGGCTTTGTAAGTTAGAGGTGAAAGCCCGGGGCTCAACCCCGGAATTGCCTTTAAGACTGCATCGTTAGCATTGTG
+
CCCCCGGGGGGGFGGGGGGGGGGGGGGECGGGGGGGGGGGGGFFGGGGDGGGGGDGGFGGGGGGGGGGGFGCEGGGDCGGGGGEGGFFGGFFCFFGGFGGGCFGGGGGGGFEGGGGGFFEFGGGGGGGGGGGCCFFGGGGGGGEGGGDGFGFFFCGGGGGGGGGGEEFDE<FEGGFGFFFGGGGGGFF7FFDGEGGGGGGFGFFGGGGGGGGCCFGG58=EGFGGGDGE*?8@FGCCF><CFGG6EGF<FEFCCEDGF3<FGCC:<EDEDGFGGDF>F>7**/<<:**61),..*1*/=?F
@M03506:14:000000000-AKVR1:1:1101:16895:3728 1:N:0:29
GTACTCCTACGGGAGGCAGCAGTGGGGAATTTTTCGCAATGGGGGAAACCCTGACGAAGCAACGCCGCGTGGAGGATGAAGGCCTTCGGGTCGTAAACTCCTTTCGACCGGGAAGATAATGACGGTACCGGAGGAAGAAGCACCGGCTAACTCTGTGCCAGCAGCCGCGGTAATACAGAGGGTGCGAGCGTTGTTCGGAATTATTGGGCGTAAAGGGCGCGTAGGCGGTGCGGTAAGTCTCCTGTGAAATCTCCGGGCTCAACCCGGAGCGGTCAGGGGAAACTGCCGTGCTTGAGTGTGG
+
CCCCCGGGGGGGGGGGGGGGGGGGGGGDGGGGGGGGGGGGGGGGGGGGGGGGGGGGGGGGGGGGGGGGGGGGCFGCGGGGGGGGGGGGGGFEGGGGGGGGGGGGGGGGGGGGGGGGGGGGGGGGGGGGGGGGGGGGGGGGGGGGGGGGGGFFGGFGGFEFGFFGGGGGGGGGGGGFFC<CFGGGGG18EG*;CEFCCE*A>?EFEGGGGG:CC>FGG=EEGGGGEFGGEECEGEEECFCF:FFFCG?DFFG9*<EG=7/7+92CCDCCC/17*93>9><7555+:470-/<3=6:6/9*17
@M03506:14:000000000-AKVR1:1:1101:18423:3742 1:N:0:29
GTACTCCTACGGGAGGCAGCAGTGGGGAATTTTGCGCAATGGGGGAAACCCTGACGCAGCAACGCCGCGTGAAGGATGAAGGTCTTTGGATTGTAAACTTCTTTCGTCCGGGAAGATAATGACGGTACCGGAATAAGAAGCCCCGGCTAACTTCGTGCCAGCAGCCGCGGTAATACGAAGGGGGCGAGCGTTGTTCGGAATTATTGGGCGTAAAGGGAGCGTAGGCGGTTCGATAAGTCACTTGTGAAATCTCTGGGCTCAACTCAGAGTCTGCAAGCGAAACTGTCGGGCTTGAGGAGGG
+
CCCCCGGGGGGGGGGGGGGGGGGGGGGGGGGGGGGGGGGGGGGGGGGGGGGGGGGGGGGGGGGGGGGGGGGGGGGFGGGGGGGGGFGGGFGGGGGGGGGGGGGGGGFGGGGGGGGGGGFGGGGGGGGGGGGGGGGGGGGGGGGGGGFFFGGGGGGGGGGGGGGGGGGGGGGGGGFFGGGGGDGGGGEGGGGGGGGGGGEGGGGGGFGCFEEGCCFGGGG=C==CGFGGEEGG8E@8?@FFG<?++<CGG+33:::CG@**<?F7C7+*0:?@F:7975CGCDE9?FCF>:@B)<5;)))07
@M03506:14:000000000-AKVR1:1:1101:9162:3775 1:N:0:29
GTACTCCTACGGGAGGCAGCAGTGGGGAATTTTGGACAATGGGGGCAACCCTGATCCAGCCATGCCGCGTGTGTGAAGAAGGCCTTCGGGTTGTAAAGCACTTTCGGCCGGAACGAAATCGCGCGGGTGAATATCCCGCGTGGATGACGGTACCGGAAGAAGAAGCACCGGCTAACTACGTGCCAGCAGCCGCGGTAATACGTAGGGTGCGAGCGCTACTCGGAATTACTGGGCGTAAAGTGTGCGCAGGCGGCCGCGCCAGTCGCGTGTGGAATCCCCGAGCTTCACTTGGGACTTTCGC
+
CCCCCGGGGGGEFGGDEGGGFGGGFFFCFGGGGGGGG@CGGD<;FDEGGFEDF,@FE<FFEGGGGFCGGGFFCGE?CFFCGGGFGGFGGGFC@GAFDGGGEFFF97@CGEG@7>CCFEFFCGECEG:FC@,F<BFGGGGCEF7>>AFEFEG:FGGD:@FGFE:F<FF7FC*<*<BF@2C:<7FB,<<+=FG58*8:5*C+:A++*1;*/;C;ECC*;8*+<A5:;8C9:@++CCC2*/*<<+2<<7/75**/1:CC*.3)**2<*9*)295)79:+7/*1))5:?/:?A*1)0.))/**.)
@M03506:14:000000000-AKVR1:1:1101:9900:3816 1:N:0:29
GTACTCCTACGGGAGGCAGCAGTGGGGATTATTGCACAATGGGGGAAACCCTGATGCAGCGACGCCGCGTGAGCGATGAAGCCCTTCGGGGTGTAAAGCTCTTTCGGCAGGGACGATTATGACGGTACCTGCAGAAGCAGCTGCGGCTAACTACGTGCCAGCAGCCGCGGTAATACGTAGGCAGCAAGCGTTGTTCGGAATTACTGGGCGTAAAGGGTGCGTAGGCGGCTTTTTAAGTTTGGTGTGAAATCTCCCGGCTCAACTGGGAGGGTGCGCCGAATACTGAGAAGCAAGAGTGTGG
+
CCCCCGGGGGGGGGGGGGGGGGGGGGGGGGGGGDGGFGGGGGGGGGGGGGGGGGGGGGGGGGGGGGGGGGGGGGGGGGGGGGFGFGGGGGGFGGGGGGGGGGGGGGGGGGGGGGFGGGGGGGGGGGGGGGGGGFGGFGGGGGGGGGGGGGGGFGGGGGGGGGDGGGGGGGGGCCFGGFFGGCGGGFEGGGFF5CFFGGGGGGG@9FGGGGCGGGGGGCG=5::EGGEGE*::CGG++3*++:7=EGGGGGF?DFEDDECCGFGGGGGGGGG:DCDE*<<9D577?4>=)7)()..8///*<
@M03506:14:000000000-AKVR1:1:1101:16007:3870 1:N:0:29
GTACTCCTACGGGAGGCAGCAGTGGGGAATTGTTCGCAATGGGCGCAAGCCTGACGACGCAACGCCGCGTGGAAGATGAAGAATTTCGGTTCGTAAACTCCTGTCGAGCGGGACGAATGCTTTGCGGCTGAATAATCCGCAGAGGTGACGGTACCGCTAAAGGAAGCCCCGGCTAACTCCGTGCCAGCAGCCGCGGTAATACGGGGGGGGCAAGCGTTGTTCGGAATTACTGGGCGGAAAGGGCTCGTAGGTGGCCAACTAAGTCAGACGTGAAATCCCCAGGCGCAACTTGGGAACTGCG
+
CCCCCGGGGGGGGGGGGGGGFGGGGGGGGGGGGGGGGGGGGGGGGGDGGGGGGGGGGGGGGGGGGGGGGGGGFGGGGGGGGGGGGGGGGGGGGGGGGGGGGGGGGGGGDGGGGGGG:AFFGGGFGGGGGGGGGGGGGGGGFFFGGFGFGGGGGGGGG7FGGGGFGGGFGFGGGGGGGDGGGFEGGGGGGGGGGGGGGEDFGGGGGGGGGGDEFG5C/8C;CFGGGG:F9<FGGGFG*:9=5EGGFFGDGFEFFG=5<7C4CFFFFFGFCDFDC<:<C:C5CBFF*8)527*:FF5@:6747
@M03506:14:000000000-AKVR1:1:1101:24866:3889 1:N:0:29
GTACTCCTACGGGAGGCAGCAGTGGGGAATATTGGACAATGGGCGAAAGCCTGATCCAGCCATGCCGCGTGAGGGATGAAGGCCTTCGGGTTGTAAAGCTCTTTTGGGTGGGACGATAATGACGGTACCACCAGAATAAGATCCGGCAAACTTCGTGCCAGCAGCCGCGGTAATACGAAGGGATCTAGCGTTGTTCGGATTTACTGGGCGTAAAGGGCGCGTATGCGGTTGTGTAAGTAAGATGTGAAAGCCCTGGGCTTAACCCGGGAACCGCATTTTAAACTGCATAGGTTGAGGGTTG
+
CCCCCGGGGGGGGGGGGGGGGGGCFFEEGG<FG9CFGGGGGGGGGGGGGGGGGGGGFGGGEGEGGGGGDGGBF,CGGGGGCGCFGGGGGGGECFFGGDG,BFAFAEC@FGEGGGCG:F?FEFEE+BD7,E=FGGGF<=CED,:D@E7>BFEFGCEGGGG>7FGGCGCGGG:*>;,7<7:*4*,267@,;=**<*=B5*;*=+?F<CF788*388++;*::=*:*0<CGG*//;2<C?+:<FG+<:+A>@9?*7****7*9?C795)5>/75)/99C*9*27=F++*29)0).75)9))0.)
@M03506:14:000000000-AKVR1:1:1101:13781:3924 1:N:0:29
GTACTCCTACGGGAGGCAGCAGTCGGGAATTTTGGGCAATGGGCGAAAGCCTGACCCAGCAACGCCGCGTGAAGGATGAAATCCCTCGGGATGTAAACTTCGCAAGAACAGGAAGAATAAGTAGGGGACAATACCCCCTATGATGACGGTACTGTTTGTAAGCTCCGGCTAACTCCGTGCCAGCAGCCGCGGTAATACGGGGGGAGCAAGCGTTGTTCGGATTTACTGGGCGTAAAGGGCGTGTAGGCGGCCACCGCAAGTCGGTTGTGAAATCTCCGGGCTTAACCCGGAAAGGTCAACC
+
CCCCCGGGGGGGGGGGGGGGGGGGGGGGGAFGGGGGGGGGGGGGGGGEGGGGCFGFGGFGGGGEGGEGDGDDFGGFFGGGGGGGGGGGGGCFGGEFGGGGFGGGEGGGFFFGGGFGGGGGGGGGFGEGDGGGGGCGGGGGGGGGGGGGGGGGGFC<<EGGFFGF:@FCEEGGFFBFGGGGGF7FFGGFGGGGEFDFGCFDDCGD5CGGFCECCEEECFE5E*8FGCFCCEFCEG*;CC<*>CEEGG7=CECEDFFGGE3C0<DC7<>CEGC=:>DC7>C)9)8++/:)3/),8@F=7F*9>
@M03506:14:000000000-AKVR1:1:1101:20576:3966 1:N:0:29
GTACTCCTACGGGAGGCAGCAGTGGGGAATTTTGGACAATGGGCGCAAGCCTGATCCAGCAATGCCGCGTGAGTGAAGAAGGCCTTCGGGTTGTAAAGCTCTTTTGTCAGGGAAGAAACGGTCTCAGCTAATATCTGGGGCTAATGACGGTACCTGAAGAATAAGCACCGGCTAACTACGTGCTAGCAGCCGCGGTAATACGTAGGGTGCAAGCGTTAATCGGAATTACTGGGCGTAAAGCGTGCGCAGGCGGGTTTGTAAGTCTGTCGTGAAAGCCCCGGGCCCAACCTGGGTATTGCGG
+
CCCCCGGGGGGGGGGGGGGGGGGGGGGGGGGGGGGGGGGGGGGGGGGGGGGGGGGGGGGGGGGGGGGGGGGGGGGGGGGGGGGGGGGFGGGGGGFGGGGGGGGGGGGGCGFGFGGGGGGGGGGGGGGGGGGGGEGGGGFEGGGGGDFGE>=DFFGGGGGGFFGGGGGGGGGGGGGGGFGGFCFGGGGC9FGGGGC:CE@BFGGGGGGGGG+>CFGGC*;CF=E58>6CGFCFFCG*:EFGGG5CCGCCEEGGG:C3C>*CFF*207CD*1A67C7**01)93)12)104*>?F4=F4**)0
@M03506:14:000000000-AKVR1:1:1101:6613:3979 1:N:0:29
GTACTCCTACGGGAGGCAGCAGTGGGGAATTTTGGACAATGGGCGCAAGCCTGATCCAGCCATGCCGCGTGAGTGAAGAAGGCCTTCGGGTTGTAAAGCTCTTTCGGCGGGGACGAAACGGTTCGTGACAACACCACGGACTAATGACGGTACTCGCAGAAGAAGCACCGGCTAACTACGTGCCAGCAGCCGCGGTAATACGGAGGGTGCAAGCGTTATCCGGATTCACTGGGTTTAAAGGGAGCGTAGGAGGGCAGGTAAGTCAGTGGTGAAATCTTCGAGCTTAACTCGGAAACTGCCG
+
CCCCCGGGGGGGGGGGGGGGGGGGGGGGGGGGGGGGGGGGGGGGGGGGGGGGGGGGGGGGGGGGGGGGGGGGGGGGGGGGGGGGGGGGGGGGGGGGGGGGGGGGGGGGGGGGGGGGGGGGGGGGGGGGGGGGGGGGGGGGGGGGGGGGGGGGGGGGGGGGGGGGGGGGGGGGDCCGFGGGGGGGFFGGGGGGGGGGGDGGGGGEEGGGGGGGGGGGGGGGGGGEEEF7FGGGF*AE?:FGGGCGDG=3EGGGGGEGGFGGGGC?CFCGGGG4*:CEGFF5*)<CC=FF<FDF>B@FFB*53
@M03506:14:000000000-AKVR1:1:1101:14636:3986 1:N:0:29
GTACTCCTACGGGAGGCAGCAGTGGGGAATATTGGACAATGGGGGCAACCCTGATCCAGCAATGCCGCGTGTGTGAAGACGGCCTTCGGGTTGTAAAGCACTTTAGTTGGGGAAGAAGGTAAGTATTTTAAGAGATAACTTATTTGACTGTACCCAAAGAATAAGCACCGGCTAACTCTGTGCCAGCAGCCGCGGTAATACAGAGGGTGCGAGCGTTAATCGGAATTACTGGGCGTAAAGGGCGCGTAGGCGGTGTATTAAGTTAGATGTGAAATCCCTGGGCTTAACCTAGGAACTGCAT
+
CCCCCGGGGGGGGGGGGGGGFGGGGGGGGGFGGGGGGGGGGGGGGGGGGGGGGGGGGGGGGGGGGGGGGGGGGGGGGGGGGGGGGGGGGGGGGGFGGGGGFGGGGGFGGGGGGGGGGGGGGGGD9FGGGGGGGGGGGGGGGGGGGGGGGGGGFGGFFGGGGGGGGFC3D7FGGGGGGGGGGGGGGGGGGGFGGGGGGGGGGGGGCFDBEGDEECEBEECFGGGGEFGDCF?FGGG=E8*:CGGGGGCCEGGGG77*+@CF9CFGFFGGGGGBCDFG*)2*97>GCFC?ACFF:?FFF4*61
@M03506:14:000000000-AKVR1:1:1101:15798:3990 1:N:0:29
GTACTCCTACGGGAGGCAGCAGTGGGGCATTTTGCGCAATGGGGGAAACCCTGACGCAGCAACGCCGCGTGGAGGATGAAGCCCCTTGGGGCGTAAACTCCTTTCGATCGGGACGATTAAGACGGTACCGGATGAAGAAGCACCGGCTAACTCTGCGCCAGCAGCAGCGGTAACACGTAGGGGCCAAGCGTTGTCCGGATTCATAGGGCGTAAAGAGCTCGTAGGCGGTTCAGTCAGTCGGGGTTGAACTCTCGGGGCCCAACCCGGAGGGGCCACGCGATACCGCCGTGCCTCGTGTGCG
+
<ACBA,<C@-@BC@::@,B66@CFDFG,C,FEDG<:+6@F,EFF:FEFE<CFG8@7,+6+:C,+@FGG7++@,<F:,B<,,,,:+?<8BF7F:B:?=,C<=C,<,38,B++>@++38>+,,,88+@F7F<@*3@8,,8?,,?<>F>*<:<<,3;,,44<F:E:77+=:*71=@FDFE++4=1/8*A*//A;/28@+;E*2/:9C+2686C>:**<<C8C8C**2*<***2*30<++++2?EC5/*2+2++0+0*2):))/*2***):9:C*)11*75>93)0)+2))047),/930)0845
@M03506:14:000000000-AKVR1:1:1101:13447:4005 1:N:0:29
GTACTCCTACGGGAGGCAGCAGTGGGGAATTGTTCGCAATGGGCGCAAGCCTGACGACGCAACGCCGCGTGGAGGATGAAGACCTTCGGGTCGTAAACTCCTTTCGATCGAGACGAATGGACCTTGGGTTAACAGCCGAAGGTAATGACGGTACCGAGAGAAGAAGCCCCGGCTAACTCCGTGCCAGCAGCCGCGGTAATACGGGGGGGGCAAGCGTTGTTCGGAATTACTGGGCGTAAAGGGCTCGTAGGTGGCCAACTAAGTCAGACGTGAAATCCCTCGGCGTAACCGGGGAACTGCG
+
CCCCCGGGGGGGGGGGGGGGGGGGGGGGGGGGGGGGGGGGGGGGGGGGGGGGGGGGGGGGGGGGGGGGGGGGFGGFGGGGGGGGGGGGGGGGGGGGGGGGGGGGGGGGGGGGGGGGGGGGGGGGGGGGGGFGGGGGGGGGGGGGGGGGGGGGGGGGGGDGFD7CGGGFGGGGGGGCCFFGGGGGGGGFFGFGGGGGGGGCGGGGGGGGGGG5CGFGE==CFGGG5>@FFFCCGGCE7CD5CCCEC5:>8==<CFGGFFFGGCF9?CE7<C*>7<FGF4CGFF5**0>DF=B0).))7@FFD
@M03506:14:000000000-AKVR1:1:1101:17328:4049 1:N:0:29
GTACTCCTACGTGAGGCAGCAGTCGGGAATTTTGGGCAATGGGCGAAAGCCTGACCCAGCAACGCCGCGTGAAGGATGAAATCCTTCGGGATGTAAACTTCGCAAGAACGGGAAGAATAAGTAAGAGCTAACAACTCTTACGATGACGGTACTGTTTGTAAGCTCCGGCTAACTCCGTGCCAGCAGCCGCGGTAATACGGGGGGAGCAAGCGTTGTTCGGCTTTACTGGGCGTAAAGCGGGCGCAGGCGGCTCCTTAAGTCAGATGGGAAATCCCCGGGCTTAACCTGGGAACTGCGTTTG
+
CCCCCGGGGGGGGGGGGGGGGGGGGGGGGGGGGGGGGGGGGGGGGGGGGGGGGGGGGFFGGGGGGGGGGGGGGGGGGGGGGGGGGGGGGGEGGGGGGGGGGGGGGGGGGGGGCEFGGGGGGGGGGGGGGGGGGGGGGGGGGGDGFGGGGGGEGGGGGGGGED9FFGCGGGFFGDFGGGGGGGGGGGGGGGGGGGGG9CFEDGGCCEGGFFFGGD8EFGGD*:*<<<@FFF8>EG=8C?D*5EEECGGDDGG*<CFFGF72+<C++:+*:<EFGDGC3799)0<+<FGFFC52)/**7)<))
@M03506:14:000000000-AKVR1:1:1101:16218:4100 1:N:0:29
GTACTCCTACGGGAGGCAGCAGTGGGGAATCTTGCGCAATGGGCGAAAGCCTGACGCAGCGACACCGCGTGGGGGACGAAGGCCTTTCAGGTCGTAAACCCCTTTCGGCAGGGACGAAGCGATCTCGTGACGGTACCTGCAGAAGAAGCCTCGGCTAACTACGTGCCAGCAGCCGCGGTAACACGTAGGAGGCGAGCGTTGTCCGGAATCATTGGGCGTAAAGAGCGCGCAGGCGGCTTGGCAAGTCGGGCTGGAAATCCCGGGGCTCAACCCCGTGCCCGCATTCGATACTGTCAGGGTG
+
CCCCCGGGGGGGDGGGGGGGGGGGGGGGGGGGGGGGGGEGGGGGGGGGGGGGGGGGGGGGGGGGGGGGGGGGGGGCGGG7FGGGGGGGGFFGGGGGGGGGGGGFGGGGGGGGGGGEGGGGGGDG7FFGFGGGGFGGGGGGGGGGGCGGGGFGGGGGGGGGGGGFGGGFFGFFGGGGGDGGGFDFGECCE9?EGEEGGG>CEEFGDG>5CFGGE+<AFD*88CF70@C=**/?EEGGGCDGGGGECGCDGG***2:7<4:7+*9E*):C?4CFG:3:939*1).*2/0*.7:)*11*97)))
@M03506:14:000000000-AKVR1:1:1101:14188:4170 1:N:0:29
GTACTCCTACGGGAAGCAGCAGTGGGGAATATTGGACAATGGGCGAAAGCCTGATCCAGCAATGCCGCGTGAGTGAGGAAGGCCTTAGGGTTGTAAAGCTCTTTCGGCGGGGACGATGATGACGGTACCCGCAGAAGAAGCCCCGGCTAACTTCGTGCCAGCAGCCGCGGTAATACGAAGGGGGCGAGCGTTGTTCGGATTTACTGGGCGTAAAGGGCGCGCAGGCGGCTATTTTTGTCAGGCGTGAAAGCCCCGGGCTTAACCTGGGAACTGCGCTTGATACGGGATGGCTAGAGATCGG
+
CCCCCGGGGGGGGGGGGGGGGGGGGGGGGGGGGGGGGGGGGGGGGGGGGGGGGGGGGGGGGGGGGGGGGGGGGFGGGGGGGGGGGGGGGGGGGGGGGGGGGGGGGGGGGGGGGGGGGGGGGGFGGGGGGGGGEGDGGGGGGFGGGGGG7CGGGGGGGGGGGGGGGGGGGGGGGGGGGGGDGGGGGGGGGGG8ECFGGE5CGGGGGGGGGGGEGGGGGGGDGGGGGGGGGCC9F9EFGGFF?FGGDGGGDFGF<5>DCEDG+37CCFFGGGGFFFGGD>D<C=@57)*7:3>8456*=F6FD
@M03506:14:000000000-AKVR1:1:1101:20673:4174 1:N:0:29
GTACTCCTACGGGAGGCAGCAGTGGGGAATTTTGCGCAATGGGGGAAACCCTGACGCAGCAACGCCGCGTGGAGGATGAAGTCCCTTGGGACGTAAACTCCTTTCGACCCGGACGATAATGACGGTACGGGTGGAAGAAGCCCCGGCTAACTTCGTGCCAGCAGCCGCGGTAATACGAGGGGGGCAAGCGTTGTTCGGAATTATTGTGCGTAAAGGGCGCGTAGGCGGTGCGGTAAGTCAGCTGTGAACTCGCCGGGCCTAACACGGAGCCGGCAGGCGAAACTGCCGTGCTTGAGTGGGG
+
CCCCCFFEFF;CCCGGEGGED<FFGGGGGGGFGGCFGFGGGGGFGGGGCGGGGGGGGFFGCFFEGGGGGGGE,CFCFGFGGGFAAFFFFGFGGEG8F<F,5EEFEG7FGGGGGGG773C,CAD=BFFEEGG+@F@AFFCF<>CGG7>C7DFEGD<F@F<FFFABCFG:@>CFCFGGG<F7E5**CEFFEE2/:*;+;C55*++<CF+ACE?5*;<CEDGEE818EG*2//:CE*1;<@0++3:7++0*+0053:5<C7)12+*++9CGD<C)9555C375C)>9?=<5,9<:*/)994).;
@M03506:14:000000000-AKVR1:1:1101:12145:4183 1:N:0:29
GTACTCCTACGGGAGGCAGCAGTGGGGAATATTGCGCAATGGGCGAAAGCCTGACGCAGCGACGCCGCGTGGGGGATGAAGCTTCTCGGAGTGTAAACCCCTTTCGACCCGGAAGGATGTCCCGCAAGGGATCGACGGTACGGGTATAAGAAGCCCCGGCTAACTACGTGCCAGCAGCCGCGGTAATACGTAGGGGGCCAGCGTTGCTCGGAATTACTGGGCGTAAAGGGTTCGTAGGCGGTGTGGCAAGTCGGAAGTGAAATCTCTAGGCTCAACCTAGAGGCTGCTTCCGAAACTGCCA
+
CCCCCGGGGGGGGGGGGEEGGFGFGGGGGGGGGGGGGGGGGGFGGGGGGGGGGGGGGGGGGGGGGGGGGCGGGGGEGGGGFGGGFFFGFGGGGGGGGFGGGGFGGGGGGGGGDGEGGGGGGGGGGGGGGGGGCGGGGGGCGGFDGGGGGGGGGGFFGGGGGGGGGGGGFGGGGGGGGGGGGEGE>EDGGGFGGGGGGD>EGGGC5>*9CEEE5>C3<CF?F5=*2;@FGC**;EC@FGGGGCE5CG=<6C+ADEC1:@D7C77AGFGG7>F@49C2C:FG4F5>C)*)):FB37>51@*70
@M03506:14:000000000-AKVR1:1:1101:10295:4206 1:N:0:29
GTACTCCTACGGGAGGCAGCAGTGGGGAATATTGGACAATGGGCGAAAGCCTGATCCAGCAATGCCGCGTGAGTGATGAAGGCCTTAGGGTTGTAAAGCTCTTTTACCCGGGATGATAATGACAGTACCGGGAGAATAAGCTCCGGCTAACTCCGTGCCAGCAGCCGCGGTAATACGGAGGGAGCTAGCGTTGTTCGGAATTACTGGGCGTAAAGCGCACGTAGGCGGCTTTGTAAGTTAGAGGTGAAAGCCCGGGGCTCAACTCCGGAACTGCCTTTAAGACTGCATCGCTTGAATCCAG
+
CCCCCGGGGGGGGGGGGGGGGFGGGGGDEGGGGFGGGGGGGGGGGGGGGGGGFFGGGGGGGGGGGGGGGFGEGFGGGGGGGGGGGGGGGGGGGGGGGGGGGGFGFGGGGGGGE:FGFGFGFGGGGGG9FGGG>FGGGGGGGGGGDGGCFGGFGGGGFCFGCFCGGGGGGDGCEGGGGEGDGGDEG,FEG@FGGEFFGGGGGGCGGFGFFGGGG>9FDGECE*CEGFEGGGGGG?9CCE7<FFGGGGG7<<C*C55D*))1<9FGG4:)*9=6702<C?7:7?4E?<C7)*58FF4;B67@=
@M03506:14:000000000-AKVR1:1:1101:23764:4231 1:N:0:29
GTACTCCTACGGGAGGCAGCAGTGGGGAATCTTTCGCAATGGGCGAAAGCCTGACGCAGCAACGCCGCGTGGAGGATGAAGGTCTTCGGATTGTAAACTCCTGTCGAGTGGGACGAATGCCGCGAGGGTGAACAATCTTCGCGGTTGACGGTACCGCTGGAGGAAGCCCCGGCTAACTCCGTGCCAGCAGCCGCGGTAATACGGAGGGGGCTAGCGTTGCTCGGAATCATGGCGCGTAAAGGGCACGGAGGCGGCCGAACGAGTCGGCGGTGCAATCCCTCGGCTCAACCGAGTCATTGCC
+
CCCCCFFGGGGGGCFGGGEDGGGGCGDFGGGGG,CCEGEFGGCFGFGGFGGGGGGCG@FDGGFGGGGGDC7FFGFGCGGGGFEFFGGGGDEGGGGFGGGGGGGFG@<:C=FGGGGGEC8FFCECECGCGGG?BF<FF=FFGCF*>FEGGGEGCFGCEE<EFFEGGGGC*<**=CF<2,C@FECC12<C*0;CGG>E**C<+@>51*88EE5/*;E8*;=*9+;C*2*<++32**;5:=3CFC5*2:7)85=59*7DG))9**95*>*)2)7>36FFD)7907.*2)**.*81>5)98*86?
@M03506:14:000000000-AKVR1:1:1101:19234:4239 1:N:0:29
GTACTCCTACGGGAGGCAGCAGTGGGGAATTGTTCGCAATGGGCGCAAGCCTGACGACGCAACGCCGCGTGGAGGATGAAGACCTTCGGGTCGTAAACTCCTTTCGATCGAGACGAATGTTTTTCGGGTGAATACTCCGGAAAAGTGACGGTACCGAGAGAAGAAGCCCCGGCTAACTCCGTGCCAGCAGCCGCGGTAATACGGGGGGGGCAAGCGTTGTTCGGAATTACTGGGCGTAAAGGGGTCGTAGGCGGCCAACTAAGTCGGACGTGAAATCCCTCGGCTGAACCGGGGAACTGCG
+
CCCCCGGGGGGGGGGGGGGGGGGGGGGGGGGGGGGGGGGGGGGGGGGGGGGGGGGGGGDGGGGGGGGGGGGG>FGGGFGFGGGGGGGGGGGGGGGGGGGCFGGGGEGGFGDGCFGEGGGGGGGGGGGGGGGGGGFGGGGGGGGGGGGGGGGGGGGD@CCFFGGGGGGGGGGGGDEGGGGGGGGGGFGGGGGGGGGGG5CCFCCCCEGGGDG*8EFG58EECFEG;58CE@CFFFCECEGFFG5*1*:D=FGFGGG3C)/9CF7+<>:3=7*.*17?*/**207C/)194*8(7:55))91.
@M03506:14:000000000-AKVR1:1:1101:11255:4257 1:N:0:29
GTACTCCTACGGGAGGCAGCAGTGGGGAATTTTCCGCAATGGGCGAAAGCCTGACCGAGCGACGCCGCGTGTGCGATGAAGGCCTTCGGGTTGTAAAGCACTGTCGTGGAGGAGAAAGACCGCAAGGTTTGATCGACTCCAGGAGGAAGCTCGGGCTAAGTTCGTGCCAGCAGCCGCGGTAAGACGAACCGAGCGAACGTTATTCGGAATCACTGGGCTTAAAGGGCGCGTAGGCGGACTGTCAAGTCAGGGGTGAAAGCCCGCGGCTCAACCGCGGAAGTGCCTTTGATACTGTCGGTCT
+
CCCCCGGGGGGGGGGGGGGGGGGGGGGGGGGGGGGGGGGGGGGGGGGGGGGGGGGGGGGGGGGGGGGGGGGGGGGGGGGGGGGGGGGGGGGDGGGGGGGGGGGGGGGGGGGGGGGGGGGGGGGGGGGGGGGGGGGGGEGFFGGGGDGGGGGGGGGGGGGGGGGGGGGGGGGGGGGGGGGGGGGGGGGGGGGGGGGGGGGGGGGFGGGECFGGGGGGGGG5CEGGGGGGGGC:CC<=GEDGGFFC?F<*<<CFGCEFF?FC:CGDEG=579+.759CD><329?C77:F4*9)98//7:)))
@M03506:14:000000000-AKVR1:1:1101:13917:4268 1:N:0:29
GTACTCCTACGGGAGGCAGCAGTGGGGAATATTGCACAATGGGCGCAAGCCTGATGCAGCGACGCCGCGTGGGGGATGACGGCCTTCGGGTTGTAAACCTCTTTCACCAGGGACGAAGCGCAAGTGACGGTACCTGTAGAAGAAGCCCCGGCTAACTTCGTGCCAGCAGCCGCGGTAATACGAAGGGGGCTAGCGTTGTTCGGAATCACTGGGCGTAAAGCGCACGCAGGCGGATCGTTAAGTCAGGGGTGAAATCCCGAGGCTCAACCTCGGAACTGCCTTTGATACTGGCGATCTTCGT
+
CCCCCGGGGGGGGGGGGGGGGGGGGGGGGGGGGGGGGGGGGGGGGGGGGGGGGGGGGGGGGGGGGGGGGFGGGGGGGGGGGGGGGGGGGGGGGGGGGGGGGGGGGGGGGGGGGGGGGGGGGGGGGGGGGGGGGGGGGGGGGGGGGGGGGGGDEGGGGGGGGGGGGGGGGGGGGGGGGGGGGGGFEGGGGGG5CGE>8EEGGGGGGGGGCG?FGGDEC=CGGGEGGGEGEGGGG5C8:FG5CFFFDGGGG/:*>C9C+)955E)1**<FC*2)*)95CFGFDF?9E776:DF?>0)7)9*.0
@M03506:14:000000000-AKVR1:1:1101:16766:4299 1:N:0:29
GTACTCCTACGGGAGGCAGCAGTGGGGAATATTGGACAATGGGCGAAAGCCTGATCCAGCAATGCCGCGTGAGTGATGAAGGCCTTAGGGTTGTAAAGCTCTTTTACCCGGGATGATAATGACAGTACCGGGAGAATAAGCCCCGGCTAACTCCGTGCCAGCAGCCGCGGTAATACGGAGGGGGCTAGCGTTGTTCGGAATTACTGGGCGTAACGCGTACGTAGGCGGCTTTGTAAGTTAGAGGTGAAAGCCCGGGGCTCAACTCCGGACTTGCCTTTAAGACTCCTTCGCTTGAATCATG
+
CCCCCGFFGGGGGDEEGGGGGGFGGFDGCFFGGAFAFGGFFFDGGGGG7FFGGGFGGFFGFGGFGFEEECGGGGGFGGGGGGGGGFGGGGGGGGGGGGGEEGGGGGGGCGGGGDCEE?FGGFE?EG,CEEGDGGE8AFFGACDGECCFGFCFGGGGGGFFGFGEGFGDFEF:1;,@:BCFE7CGGGCFGGGGGGGGGG71:<@FGFGCC888C*;EECEEG@C5CEGEE:*AFGGF:C77C<9=FFGCCCEGDE558:)>CE<+09C)5):977<2*/:*0*/++029>F:(07))*119=
@M03506:14:000000000-AKVR1:1:1101:13888:4309 1:N:0:29
GTACTCCTACGGGAGGCAGCAGTGGGGAATATTGGACAATGGGCGAAAGCCTGATCCAGCAATGCCGCGTGAGTGATGAAGGCCTTAGGGTTGTAAAGCTCTTTTACCCGGGAAGATAATGACTGTACCGGGAGAATAAGCCCCGGCTAACTCCGTGCCAGCAGCCGCGGTAATACGGAGGGGGCTAGCGTTGTTCGGAATTACTGGGCGTAAAGCGCACGTAGGCGGCTTTGTAAGTTAGAGGTGAAAGCCCGGGGCGCAACTCCGGAATTGCCTTTAAGACTGCATCGCTAGACTTGTG
+
CCCCCGGGGGGGGEGGGGGGFGFGGGGEGGGGGFGGGGGGGGGGGGGCEGGGGFGGGGGGGFEGGGGGGFFGGGGFGGDGGGGGGGGGGGGFGGGGGGGDFGGGFGGGGGGGGGEFGGGGFFGFGFG9?FEFGGGGGGGGGGGGEGGDEGGGGGGGGGGFGCFEDGDDFGG7>FD;CD7FFGGGGE*8BBFEEGFCGG=8FFGGGGGFGGGGGGGC>CEGGCFCCFGDGE8+<:C?F<C?FGGGCE99?FFGC75)50)9**)++227*/:)0?7EF4CFG=6AF@CF<*7,.5?*/**/9
@M03506:14:000000000-AKVR1:1:1101:9356:4334 1:N:0:29
GTACTCCTACGGGAGGCAGCAGTAGGGAATCTTCCGCAATGGACGAAAGTCTGACGGAGCAACGCCGCGTGAGTGATGAAGGTTTTCGGATCGTAAAGCTCTGTTGTTAGGGAAGAACAAGTGCGAGAGTAACTGCTCGCACCTTGACGGTACCTAACCAGAAAGCCACGGCTAACTACGTGCCAGCAGCCGCGGTAATACGTAGGTGGCAAGCGTTGTCCGGAATTATTGGGCGTAAAGGGCTCGCAGGCGGTTCGTTAAGTTGCTGGTGAAATCCCGGGGCTCAACTCCGGGGCTGCCA
+
CCCCCGGGGGGGGGGGGGGGGGGGGGGGGGGGGGGGGGGGGGGGGGGGGGGGGGGGGGGGGGGFGGGGGFGGFFGGGGGGGGG9FGGGGFEGGGGGGGGGFGGGGGGGGGGGGGGGGGGGGGGGGGGGGGGGGGGFDGGGGEGGGGGGGGGGGGGFGGGGGGFGGGGFDEGGGGGGGGGGG@GFCFGGCGGGG<CGGEECEGFCFGGGGGGG5EE>CGGGGGGGGGCCFGGGG=EEGGGGGGGGGGGGCCGGG5:DEDGDC+03<7CGF4C7FCGGG?<D<:5:C?C?<>6::BFFFFF>)
@M03506:14:000000000-AKVR1:1:1101:6031:4339 1:N:0:29
GTACTCCTACGGGAGGCAGCAGTGGGGAATTTTGGACAATGGGGGCAACCCTGATCCAGCCATGCCGCGTGTGTGAAGAAGGCCTTCGGGTTGTAAAGCACTTTCGGCCGGAACGAAATCGCGCGGGCTATTACCCCGCGTGGATGACGGTACCGGAAGAAGAAGCACCGGCTAACTACGTGCCAGCAGCCGCGGTAATACGTAGGGTGCGAGCGTTAATCGGAATTACTGGGCGTAAAGGGGGCGCAGGCGGTTCTGCAAGTCAGGCGTGAGAGCACCGGGCGTAAACTGGGAATGGCGG
+
CCCCCGGGGGGGGGGGGEFGFGFGGGGGGGGGGGGGFGGGFGGGGGGFFFGFGGGGFFGGGGGGGGGGGFGGFGGFFGGGGGFGGGGFGGGDFGGGGGFGGGGGGFGGGGGGGGGGGGCFGGEEGGGDEGGGGGGGGGDGFGGGGGGGGGEECGGGGGGGGGGCGFEECCEDGEGFFGCB=FCCFGCFF6EECCE*:E7CFC<?>?ECEGGGGEG/8CC9?@EE*;@<9:@EECE8:*1@CG*:>>CDGCCGC:7/3@:*CG*0+:*2>9CE*02:*0*))))/:)*).>?FFF44?@7>)
@M03506:14:000000000-AKVR1:1:1101:25452:4350 1:N:0:29
GTACTCCTACGGGAGGCAGCAGTAGGGAATATTGGACAATGGGCGCAAGCCTGATCCAGCCATGCCGCGTGAGTGATGAAGGCCTTAGGGTTGTAAAGCTCTTTCGACGGGAACGATAATGACGGTACCCGGAGAAGAAGCTGCGGCTAACTACGTGCCAGCAGCCGCGGTAATACGTAGGCAGCGAGCGTAGTTCGGAATTACTGGGCGTAAAGAGTGTGGAGGCGGGGTTCCCAGTCTGGTGTGAAATCTCCCGGCTTAACTGGGAGGGTGCAGCGGAAACTAGAATGCTAGAGGGTGG
+
CCCCCGGGDGGFGGGGEGGGGGGGGGGFGGEFGGGGGGGGGGGGGGGGGGGGGGGGG<FFGGGGGGGDGFEFFEGGGFGGGGGFDFGGGGEFEGGFGGGFGFGGGGFFCFGCGFGFGGGGGGGGGCG>EFFDFGCFFFFG@DGFGGGE7BCDAFFGFG?FGGGGF77>FE:EGF,,<<B7C<<*<<1**C<*=C9BED7EGG9B<+?E7C:E*8C3ACC9@*<*?2:C*:8:8+<7C+C?+*A?/7:C+C<C70:DEB5C69*+:C545<55***39@D<)77:77**-:1:*9??@>5>B
@M03506:14:000000000-AKVR1:1:1101:7059:4376 1:N:0:29
GTACTCCTACGGGAGGCAGCAGTGGGGAATCTTGCCCAATGGGCGAAAGCCTGAGGCAGCAACGCCGCGTGTGGGATGACGGCCTTCGGGTTGTAAACCACTTTCAGTAGGGACGAAATTGACGGTACCTACAGAAGAAGCTCCGGCCAACTACGTGCCAGCAGCCGCGGTAATACGTAGGGAGCGAGCGTTGTCCGGATTTATTGGGCGTAAAGCGCGCGTAGGCGGTTTGATAAGCCGGGTGTGAAACCCTCGAGCTCAACCCGGGGCGGCCACTCGGCACTGTCATGACTTGAGTCTG
+
CCCCCGGGGGGGGGGGGGGGFGGGGGGGGGGGGGGGGGGGGGGGGGGGGGGGGGGGGGGGGGGGGGGGGEGGGGGGGGGGGGGGGGGGGGGGGGFGGGCFFGGGGGGGGGGGGGG>FGGGGGGGGGGGGGGGGGGGGGGGGFGGGGGGGGGGGGGFCFGGGGDGGFGGGCCGGGCFFFGGGGGDGGFEGGGECBFFGGG5CFDFGFGFGGEE589FEEGGGGGGGGGGCE:CGFFFGGCEGEGGGGGFF7CECFGDGE3C+9F*:C5D>7CBGD3>C45D*)8CF***)083*/1/9=*9=
@M03506:14:000000000-AKVR1:1:1101:19773:4379 1:N:0:29
GTACTCCTACGGGAGGCAGCAGTGGGGAATTTTTCGCAATGGGCGCAAGCCTGACGAAGCAACGCCGCGTGGAGGATGAAGGTCTTCGGATTGTAAACTCCTGTCGACCGGGACGAATGCACTCGACCTAATACGTCGGAATGTTGACGGTACCGGTGGAGGAAGCCACGGCTAACTCTGTGCCAGCAGCTGCGGTAATACAGAGGTGGCAAGCGTTGTTCGGAATTACTGGGCGTAAAGGGCGCGTAGGCGGCCTTGTAAGTCTCTTGTGAAAGCCCTCGGCCTAACTGAGGATCTGCAC
+
CCCCCGFGGGGGGGGGGEGGGGGGGGGGGGCEFGGGGGGGGGGCG7FFBFGCFGGGEG@GGGGDGGGGGF:::CFGGGGGGGGGFGGGGGGGGFFEFCA<EFGFG@<BFCEEGG7B@DCFAFEFGGGGGGGGGGGCGGGC>:FFA@;F>CCFC3>:1>CCF7<CFFGGEEDD@:CF7FCF:BCCGGCEFC+?CCEGEEFGGCFCCEC58CCCFDE18?;*:=EGCGGFGGCFEGEC=57@CCE5EGG385CGGD5CC@C:?7*+<C+0+20/*0?64)07)7@5A7CFA>=).)067B*9)
@M03506:14:000000000-AKVR1:1:1101:8072:4441 1:N:0:29
GTACTCCTACGGGAGGCAGCAGTCGGGAATTTTGGGCAATGGGCGAAAGCCTGACCCAGCAACGCCGCGTGAAGGATGAAGTCCCTCGGGATGTAAACTTCGCAAGAATGGGAAGAATTAGCGAGCGCTAATACCGCTCGTGATGACGGTACCATTTGTAAGCTCCGGCTAACTCCGTGCCAGCAGCCGCGGTAATACGGGGGGAGCAAGCGTTGTTCGGATTTACTGGGCGTAAAGGGCGCGTAGGCGGTCAGCACAAGTCAGTTGTGAAAGCTCCGGGCTTAACGCGGAAGGGTCAACT
+
CCCCCGGGGGGGGGGGGGGGGGGGGGGGGGGGGGGGGGGGGGGGGGGGGGGGGGGGGGGGGGFEGGGGGGGGGGGFGGGGGGGGGGGGGGGGGGGGGGGGGGGGGGFFGGGGGFGGGGGGFGGGGGGGGGGGGGGGGGDGGGFFGGGGGGFFFFFDGFGGGGGGGGGGGGCFGFGGDEGGGDFGGGGFCCGGGGGGGGGGGGGGGGCF8@FGGE5?G@ECGG=F7:CCG8*C8CEGGGGDEECEEGD6EG=E*:ECF>5D<+*0<7<*7C+1*2*2*87<)0)+3@*<9D59))5.8>F41
@M03506:14:000000000-AKVR1:1:1101:10573:4458 1:N:0:29
GTACTCCTACGGGAGGCAGCAGTGGGGAATATTGGACAATGGGGGAAACCCTGATCCAGCAATGCCGCGTGAGTGATGAAGGCCTTAGGGTTGTAAAGCTCTTTTACCCGGGAAGATAATGACTGTACCGGGAGAATAAGCCCCGGCTAACTCCGTGCCAGCAGCCGCGGTAATACGGAGGGGGCTAGCGTTGTTCGGAATTACTGGGCGTAAAGCGCACGTAGGCGGCTTTGTAAGTTAGAGGTGAAAGCCCAGGGCTTAACCCTGGAATTGCCTTTAAGACTGCATCGCTAGAATTGTG
+
CCCCCGGGGGGGGGGGGGGEDGGGGGDGGGGGGGGGGGGGGGGGGGGGGGGGGGGGGFGGGGGFGEGEECFGFFGGGGGFGGGGGGGGGGGGGGGGGGGGGGGGGGGGGGGGGGGGGGGGFEEEFGGGGGGGEGGFFGAFG8D@FEGGGD,DFAFGGEGGGGGGFGGGGGGGGGGGGGGGGGGGGEGFCF4=CGGGECEDGGGGCFEF>EEGECF?EDGGGGGGGFGGGECFGF7<EE>@EFGGGGC4@9E7FFCGG:<CDE>A=F6CCC7?FFG7DF7C7FFFF?GF9D:(7@4@6=67*
@M03506:14:000000000-AKVR1:1:1101:12850:4491 1:N:0:29
GTACTCCTACGGGAGGCAGCAGTGGGGAATATTGGACAATGGGGGCAACCCTGATCCAGCAATGCCGCGTGAGTGATGAAGGCCTTCGGGTTGTAAAGCTCTTTTGCCAGGGACGATGATGACGGTACCTGGAGAATAAGCCCCGGCTAACTTCGTGCCAGCAGCCGCGGTAATACGAAGGGGGCAAGCGTTGTTCGGAATTACTGGGCGTAAAGGGCGCGTAGGCGGCTTATCAAGTTAGGCGTGAAATTCCCGGGCTCAACCTGGGGGCTGCGCTTGATACTGATGAGCTTGAATGCGG
+
CCCCCGGGGGGGGGGGGGGDFGGGGGGCFGGGGGGCFFGGGGGGGGGGCFGGGGGGGGGGGGGCFGGGGGGGGFGCFGGGGGGGFGGGGGGGGGGFGGGGGGGGGGGGGGGGGGGGGFGGGGGGGGGCGGGFGFGGGGGGGGGGGGGGGGGGGGGGGGGGGGFGGGCGGGGGGGGGFFGEGEGGGECECC4CF<FFGGCGG6CCFFFGCG>8ECCCEGG8C8CEGCEGGGG6+?CGG<*00*<E:5AF?FGF79CGGF39C9<=?<:FGGGFGG:515C4:8=+3**1-064)749/@85B
@M03506:14:000000000-AKVR1:1:1101:17951:4492 1:N:0:29
GTACTCCTACGGGAGGCAGCAGTGGGGAATTGTTCGCAATGGGCGCAAGCCTGACGACGCAACGCCGCGTGGAGGACGAAGATCTTCGGGTCGTAAACTCCTGTCGAGCGGGAAGAACGCTTCCCGGGTGAATAATCCGGGGAATTGACGGTACCACTAAAGGAAGCCCCGGCTAACTCCGTGCCAGCAGCCGCGGTAATACGGGGGGGGCAAGCGTTGTTCGGAATTACTGGGCGTAAAGGGCTCGTAGGCGGCCAACTAAGTCAGACGTGAAATCCCCAGGCGTAACCTGGGAACTGCG
+
CCCCCGGGGGGGGGGGGGGGGGGGGGGEGGGGGGGGGGGGGGGGGGGGGGGGGGGGDGGGGGGGGGGGGEGGEGGGGGDEGGGGGGGGGGGGGGGGGGGGGGGGGGGGGGGGGCGGGGGGG@CCFGGEGGGGGGGGGCFGGGGGGGGGGGDGGGGGG?@FFFG>AFFFGGDGGGEGGGGGGGGGGGGGGGGGGGEG8>EGGGGGGGDEEGG*:FCE2CEGGGCCE5EC7CCGFFFG5CGCC+7CFFG9CEEED559=5*>6<4<CFG7+7FE4*:?7/95<DFG*7C:?*9,5:@FFFF?>
@M03506:14:000000000-AKVR1:1:1101:20929:4500 1:N:0:29
GTACTCCTACGGGAGGCAGCAGTGGGGAATCTTGCGCAATGGCCGAAAGCCTGACCCAGCAACGCCGCGTGAAGGATGAAATCCTTCGGGATGTAAACTTCGCAAGAATAGGAAGAATTAGCGAGTACTAATACTGCTCGTGATGACGGTACTATTTGTAAGCTCCGGCTAACTCCGTGCCAGCAGCCGCGGTAATACGGGGGGAGCAAGCGTTGTTCGGATGTACTGGGCGTAAAGGGCGCGTAGGCGGCCACCGCAAGTCAATCGTGAAATCTCCGGGCTTAAGTCGGAAAGGTCAAGG
+
CCCCCGGGGGGGGDGGGGGGGGGGGGGGFGGGGFGEGEGEGGGGGEBFGGCFGGDGGFGGFGGGGEGGGEGCFFF8CF,CGGGGGGGGGGFEGGGFGGEGGGGG@FF8?<FGEGFGGFFAE@>FFEEGGGFDFECGGGCGFGFGCFFEGGGDGC<CFFCCGGGGFCEFGG>CGGC:7F@>FFFFBF78EGCCC*=B29CGGDGGG>88*;5CCEGE8@CE;C*32<9@E5*2::A*0CDEECE*2>EFGG5197E<:BDG<+*0+**1:47=F::<>DDCD).+<*0*-9.3)75F*6**)
@M03506:14:000000000-AKVR1:1:1101:18702:4526 1:N:0:29
GTACTCCTACGGGAGGCAGCAGTCGGGAATTTTGGGCAATGGGCGAAAGCCTGACCCAGCAACGCCGCGTGAAGGATGAAATCTTTCGGGATGTAAACTTCGGAAGAATAGGAAGAATACTGACGGTACTATTTTTAAGGTCCGGCTAACTACGTGCCAGCAGCCGCGGTAATACGTAGGGACCAAGCGTTGTTCGGATTTACTGGGCGTAAAGGGCGCGTAGGCGGCGTAATAAGTCACTTTTGAAATCTCCGGGCTTAACTCGGAGCGGCCCTGTGATACGGTCATGCCAGAGGGCGGA
+
CCCCCDGGGFFGE;F7F@EGGEGEGGD7FEGGGGG@F@CFGGGGEF7FFFGGG<FEFDEFGGG@F:CFGCEGFGGFGEFFGGG9FGFFGG:CFGGGGGGGGGCC7CFDFA<@,CFG8FGGFGGGGGD<FG9FFGGFGCDAFD@CCGGDFGGFGGGGGFGGGGGFFGGCB<F7CCFFFFF*C,*CFC<EE:*FCFE*8;CCFGBFACEC7E*1=9EE88EECEGDGGG=>288*<+0::*<?2++3*+:AEGC*:EDG>>4<+2:***9=GDBC)*:9::0*7)*2)*9):)))).)0.)).
@M03506:14:000000000-AKVR1:1:1101:14140:4570 1:N:0:29
GTACTCCTACGGGAGGCAGCAGTGGGGAATTTTGCGCAATGGGGGAAACCCTGACGCAGCAACGCCGCGTGGAGGATGAAGTCCCTTGGGACGTAAACTCCCTTCGACCCGGACGATAATGACGGTACGGGTGGAAGAAGCCCCGGCTAACTTCGTGCCAGCAGCCGCGGTAATACGAGGGGGGCAAGCGTTGTTCGGAATTATTGGGCGTAAAGGGCGCGTAGGCGGTGCGGTAAGTCACCTGTGAAATCTCCGGGCTTAACTCGGAGCCTGCAGGCGAAACTGCCGTGCTTGAGTGTGG
+
CCCCCGGGGGGGGGGGGGGGGGGGGFGGGGGGGGGGGGGGGGGGGGGGGGGGGEGGGGGGGGGGGGGGGGGGGGGGGGGGGGGGGGGGGGGGGGGGGGGGDGGGGGCFGGGGGGGGGGGGGGGCEGGGGGGGGE<FGGGGGFFFGGGGD@FGGGEGGGGG7FGGGFDGGGGGGGGGGFEGDGDEC>>FGG5C:8CFGG:8CE+<CEGGGDECE>EGEEC:?EEG56C5*1:CC5:*AFC+:CFGCCC>+<+2?+/>?D3C+<:C+*:77C>5CF56*)))1.0<CF<B0<<1??>FFF=BF
@M03506:14:000000000-AKVR1:1:1101:10351:4575 1:N:0:29
GTACTCCTACGGGAGGCAGCAGTGGGGAATCTTGCACAATGGGCGAAAGCCTGATGCAGCGACGCCGCGTGGGGGATGAAGCGTTTCGGTGTGTAAACCCCTTTCGATCCGGACGAAACCCCGCAAGGGATTGACGGTACGGATATAAGAAGCCCCGGCTAACTACGTGCCAGCAGCCGCGGTAAGACGTAGGGGGCCAGCGTTGTTCGGAATTACTGGGTGTAAAGGGTTCGTAGGCGGTTCGGCAAGTTGGGAGTGAAATCTCTGGGCTTAACCCAGAGGCGGCTTCCAAAACTGCTGG
+
CCCCCGGGGGGGGGGGGGGGGGGGGGGGGGGGGGGGGGGGGGGGGGDGGGGGGGGGGGGGGGGGGGGGGEGGGGG7FGGGGGGGGGGGGGGGGGFFGFEEEG<FFG=BFEFFEGGEEGG@FGGGG:FFGGFCGGGGGGGGGGDGEGGGGEGGGGFGGGGGDGGGGGEFD*=FFGGGGGGDEEE5EGFFGGFCEG>CGCEG*:C**;ECEGEG>FGG99<C:?:FG@CGGFFFCE*;:9CE***1:*/1;7++6C*9C@77++;?+2+2A<6@770+9395C5)**)153C*6*))0=64))
@M03506:14:000000000-AKVR1:1:1101:14976:4627 1:N:0:29
GTACTCCTACGGGAGGCAGCAGTGGGGAATCTTGCGCAATGGGCGAAAGCCTGACGCAGCGGCGCCGCGTGGGGGATGAAGGCCTTCGGGTCGTAAACCCCTTTCGGCAGGGACGAAGCGATCACGTGACGGTACCTGCAGAAGAAGCCCCGGCTAACTACGTGCCAGCAGCCGCGGTAAGACGTAGGGGGCGAGCGTTGTCCGGATTCATTGGGCGTAAAGAGCGCGCAGGCGGCCTGGTAAGTCGGATGTGAAAACCAGAGGCTCAACCGCTGGCCTGCATCCGATACTGCCCGGCCAG
+
CCCCCGGGGGGGGGGGGGGGGGGGGGGGGGGGGGGGGGGGGGGGGGGGGGGGGGGGGGGGG+FGGGGGGGGGGGGFGGFGGGGGGGGGGGGGGGGGGGGGFGGGGGGGGGGGGGGGGGGGGGGGGGFFGGGGGGGGGGGGGGGGGGGGGGGGGGDGGGGGGGFDFGGGGGGGFEGGGGGGGGGGGGGGGGGGGEGEG:CGGGGEE8:CCFFGFGFGGEG?FFFFEEEGC5EG5:EC:=FGGFFG9EGG:*:<7<<7@?5FG=4CEF=7C<F377CCD)675?7FGE351DFAF555@B))0
@M03506:14:000000000-AKVR1:1:1101:9740:4657 1:N:0:29
GTACTCCTACGGGAGGCAGCAGTGGGGAATCTTGCACAATGGGCGAAAGCCTGATGCAGCGACGCCGCGTGAGGGAAGAAGGCTTTCGGGTTGTAAACCTCTTTCAGAAGGGACGAAGCTACTCAGGTTAATAGCCGAGAGGGTGACGGTACCTTCAGCAGAAGCCCCGGCTAACTACGTGCCCGCAGGCGCGGTAATACGTAGGGGGCTAGCGTTGTCCGGATGTATTGTGGGGAAAGAGCGTGTAGGAGGCGAGGTAGGTCCGGTGTTAAAAGGCGCGGCCCAACCTCGTGACGCCGAG
+
-AC9AFFCECEGGGCDBFG>C6;ECFGCG@@DFE9FFCGGGGFFCEEGGEAEGGAEFFCD@FE6@CEGG+7,B@FFCG=FGF8FCFA:@:,8+BFFGGGFGGEEAF@E??EGFDFF@ECFFGG,<<DFF>FF9<,B:+@FF@7FCFFGG7@:C,@FFA,>,25>,<:>CEFF*@,2,2<<,*F,=FG7***1**:=89@7;:+;:C?C:*;F88**1;+<85//*<9?FC+:*A88555***/2:*20<+:***/):)2**22+2)27*/+*2***1))/175**)/)5CE(8)00);)57
@M03506:14:000000000-AKVR1:1:1101:22029:4663 1:N:0:29
GTACTCCTACGGGAGGCAGCAGTGGGGAATCTTGCGCAATGGGCGAAAGCCTGACGGAGTGACGCCGCGTGTGGGACGAAGGCCTTCGGGTCGTAAACCACTGTCAGTGGGAAAGAAGGGTGTCGGTGCTAATACCATCGGCATTTGACGGTACCTGCAGAGGAAGCCCCGGCCAACTCTGTGCCAGCAGCCGCGGTAAGACAGAGGGGGCAAGCGTTGCTCGGAATTACTGGGCGTAAAGGGCGCGTAGGCGGGATGGCAAGTCGGGCGTGAAATCCTTCGGGTCAACCGAAGACCGGCG
+
CCCCCGGGGGGGGGGGGGGGGGGGGGGGGGGGGGGGGGGGGGGGGGGGGGGGGGGGGFEGGGGGGGGGGGGGGGGGGGGGGGGGGGGGGGFGGEFGGGGGGFGGGGGFGGGFGGGGGFGGGGGGGGGGGGGGFGGFGGGGGGGGGGGGGGGGGGGGGGGGFFGGGCFFGGEGGFEE@CCFCFFFGGGGDGGFGGDEGEGG@FFFF@F5CGE>EFFE8?E*+3;:5E:F?FFFFF5CECGGGGGC*2798CECGGG5CBC4:9>CCDC):C*8C5>9:<CGD<)**0*=7734<57))0)))
@M03506:14:000000000-AKVR1:1:1101:8335:4679 1:N:0:29
GTACTCCTACGGGAGGCAGCAGTGGGGAATTGTTCGCAATGGGCGCAAGCCTGACGACGCAACGCCGCGTGGAGGATGAAGATCTTCGGGTCGTAAACTCCTTTCGATCGGGACGAATGATCGGTGACCTAATACGTCATCGGAATGACGGTACCGAGAGAAGAAGCCCCGGCTAACTCCGTGCCAGCAGCCGCGGTAATACGGGGGGGGGCAAGCGTTGTTCGGAATTACTGGGCGTAAAGCGCACGTAGGCGGCTTTTCAAGTCAGATGTGAAAGCCCCGGGCTTAACCCGGGAACAGC
+
CCCCCGGGGGGGGEGGGGGGGGGGGGGGGGGGGGGGGGGGGGGGGGGGGGGGGGGGGGGGGGGGGGGGG:FGDGGEFGGGGGGGGGGGGGGGGGGGGGGGGGGGGGGGGGGGGGGGGGGGGGGGGGGFGGGGGGGGGGGGGGGGGGGGGGGGGGGGGDGGGGGGGGFFGGGGGGEGGGGEGGGCFGGGGGGGDGGGEEGG?FGGGGGGEGGC5CFGG8EEEFFGGGECF7C7@CFF=CDGGGFE5CEG;A=7FEGCC374<7:CCDC>?FGF*:7?F:C/9>@5*)1/:>7:EEF>35@?)
@M03506:14:000000000-AKVR1:1:1101:5119:4686 1:N:0:29
GTACTCCTACGGGAGGCAGCAGTCGGGAATTTTGGGCAATGGGCGAAAGCCTGACCCAGCAACGCCGCGTGAAGGATGAAATCCCTCGGGATGTAAACTTCGCAAGAACGGGAAGAATAAGTAAGGGTTAACACCTCTTACGATGACGGTACTGTTTGTAAGCTCCGGCTAACTCCGTGCCAGCAGCCGCGGTAATACAGAGGGGGCAAGCGTTGTTCGGAATTACTGGGCGTAAAGGGCGCGTAGGCGGCCTTCTAAGTCGGACGTGAAATCCCCGGGCTCAACCCGGGAACTGCGTCCG
+
CCCCCGGGGGDFGGGGGGGGGGGGGGGGGGGGGGGGGGGGGGGGGGGEGFGGGGGGGGGGGGGGGGGGGGGGGGGGGGGGGGGGGGGGGGGGGGGGGGGGGGGGDGGGGGGGEGGGGGGGGFGGGGGGGFGGGGGFCFFGFGGGGGGGGGGFCGGFFGGGGGGGGGGGGGGGGGGGGGGGGGGGGGGGGGGGGGGGGGGGFGGGGGGGDGG>**?8EGEGGEGGGGGGGGGGGGGGFGDDGGEE5>CC8C7CC69>CFFDEC):CD7C5FCFFDFDC:DD)0/<?@979C@>3?F438>5)
@M03506:14:000000000-AKVR1:1:1101:16728:4705 1:N:0:29
GTACTCCTACGGGAGGCAGCAGTGGGGAATTTTTGGCAATGGGGGAAACCCTGACCAAGCAACGCCGCGTGGATGATGAAGTATCTTGGTACGTAAAATCCTTTCGACGGGGACGAAACCGCAAGGTTGACGGTACCCGTAGAAGAAGCCCCGGCTAACTCCGTGCCAGCAGCCGCGGTAATACGGGGGGGGCAATCGGTGTTCGGCATTACTGGGAGTCAAGGGCGCGTAGGCGGCTCGCTAAGGCGTATGTGAACACTGTTGGCTCAACCCCGATCCTGCAATCGAAACGTACCATCTT
+
@C@C9EF@<FGG78@7FGEFEGG?8@@;FGAFFFE@<9CEDE,,@7CDEEECF8<FC@FCCCC+CCC7C6::,CC8,EAF9F,,??E<@AFFCE?<BFFDGAF<?F4CFFGCCC+++BCFFDFCC=FG<B>77CF@@E:@3C>@973@FGE@*>7*5<F9F<*1*1<,CF767<F7***1*<F,*4*1252*//2+<@8C5*:+*:*:E:7?++01;*2+<7<+;8*2:88:C9*2**9:5**/+*29**/:2<9:+79:++*+*97*<7057*)*/8**:7)0<<C.(1),7..)**)1*
@M03506:14:000000000-AKVR1:1:1101:24575:4731 1:N:0:29
GTACTCCTACGGGAGGCAGCAGTGGGGAATCTTGCACAATGGGCGAAAGCCTGATGCAGCGACGCCGCGTGGGGGATGAAGCATTTCGGTGTGTAAACCCCTTTCGATCCGGACGAAACCCCGCAAGGGATTGACGGTACGGATATAAGAAGCCCCGGCTAACTACGAGCCAGCAGCCGCGGCAAGACGTAGGGGGCCAGCGTTGTTCGGAATTACTGGTTGTAAAGGGTTTGTAGGCGGTGCGGCAAGGTGGGAGGGAAATCACTGGGGTTAACCCAAAGACTGGTTCCTAACCTCATGG
+
CCCCCGGGFFGGGDGGGGGDGGGGFGGGGGGGGAFGFGGGGGG8::@FGGGFGFGGGADCFGGGGDG>FF@EFGGG7F=FGGFGGDGF7FFFFFGGCFFFFGGFDE7,ACG7F:FGGF:=>CCFDGGGGGGFFDF@7*3C*FC*>C@F,,,<:<:FFGG>CC2<<FG*<@CCF>+2:<7F?E*1:10;:CFGG>5:*188F**8:;8:C8?CFGG+<+8++/*0<C93*00/*:+<CF5*:7C*:5C<85<635CD*.*1/<2++*072)*01:C+95*10)003)0*.0*)*))*)0*1*
@M03506:14:000000000-AKVR1:1:1101:15168:4775 1:N:0:29
GTACTCCTACGGGAGGCAGCAGTGGGGAATCTTGCGCAATGGCCGAAAGGCTGACGCAGCGACGCCGCGTGTGGGATGACGCCTTTCGGGGTGTAAACCACTGTTGCCCGGGACGAACTTCTTCTTTCGAGGAGATTGACGGTACCGGGTGAGGAAGCACCGGCTAACTCCGTGACAGCAGCCGCGGCAATACGGGGGGTGAGAGCGGTGTCCGGAAGCACTGGGCGTGACGGGCGCGTAGGCGGCGCGGCCAGGCTGTGGTGAAGTACCGAGGCTCAACGTCGGGTCGGCCCTGGAAACG
+
@<CCCG9EFGGGGGGDGGGGGFFGFGGEGFFGGCGGGGGGGGGGGGGGGGGGGGGGGGGGGGGGGGGCFFGG7FGGGDGGEGFFCEEGGG:CFGDFE?FCFDDFD<,FFEFC+CF+<7FC=9F9F<FF*<>F7*>BF<C>F:><>F7<F::47,?F,4,,@FCC**2<<FCCF7**,?FFG<*1::E***2<6*2**8C5***+3/C**2;CFEE?8*2<0AEGF58:****2C**:C)2CE6**CGGCC7*5=*/*.*2:25+<*+*+**)1))*274**00:7>*0-)<,)))77)0))
@M03506:14:000000000-AKVR1:1:1101:11026:4781 1:N:0:29
GTACTCCTACGGGAGGCAGCAGTCGGGAATTTTGGGCAATGGGCGAAAGCCTGACCCAGCAACGCCGCGTGAAGGATGAAATCCCTCGGGATGTAAACTTCGCAAGAATGGGAAGAATAAGGTGGAGGATAATGCACTCTGCCGATGACGGTACCAGTTGTAAGCTCCGGCTAACTCCGTGCCAGCAGCCGCGGTAATACGGGGGGAGCAAGCGTTGTTCGGATTTACTGGGCGTAAAGGGCGCGTAGGCGGTCAGCACAAGTCAGTTGTGAAATCTCCGGGCTTAACGCGGAAAGGTCAA
+
CCCCCGGGGGGGGGGGGGGGGGGGGGGGGGGGGGGGGGGGGGGGGGGGGGGGGGGGGGGGGGGGGGGGGGGGGGGGFGGGGGGGGGGGGGGGGGGGGGGGGGGGGGGGGGGGGGGGGGGGFGGGGFGGDGGGGGGGGGGGGGGGGGGGGGGGGGGGGGGGGGGGGGGGGGGGGGGGGGGGGGFGGGGGGGGGGEEGGGGGFGGGGG>GEGFGGGEGGGGGG=EGG?CGCGGGGGGEGGGEEDGGGEEGGFEGD=ECG=DGCEFFFGF7CF=F>7C7>80CDFFD=:DF()863)87)9*)/
@M03506:14:000000000-AKVR1:1:1101:26609:4782 1:N:0:29
GTACTCCTACGGGAGGCAGCAGTGGGGAATTGTTCGCAATGGGCGCAAGCCTGACGACGCAACGCCGCGTGGAGGACGAAGATCTTCGGGTCGTAAACTCCTGTCGAGCGGGACGAACGCTTCGCGGATGAATAATCCGCGGAATTGACGGTACCGCTAAAGGAAGCCCCGGCTAACTCCGTGCCAGCAGCCGCGGTAATACGGGGGGGGCAGGCGTGGGTCGGAATTACGGGGCGGAACGGGCTCGTAGGCGGCCAACTAAGTCAGACGTGAAATCCCTCGGCTCAACCTAGGAATCGCG
+
CCCCCFGGFGGGGGFECGGGGGFEGGGGGGGGGGGGGGGEGGCGGGEEFEFGGFFCEGGDEGGGGGGGGGGG7ECEGGDG7B9?<EFGDDEF@F@@FGE<FGGGGDFE>@EG:@FE7CF7:CE3>FG@*>FFFEG9FFEFEGDE<BFGGGEFFCAFF:CCF978FG5CFEGGDC8?FFCFG*CCFGDCGFGFGDGGGGE+<+;;EEGGGD8:*1:8E*?*:*:E?*AFGC;CCGCC=EG87=EE5CC98C*2>C17/0/0CC*002+*+1*7C7*+29***0)**)2*.9/(*.?6)*0))
@M03506:14:000000000-AKVR1:1:1101:17950:4832 1:N:0:29
GTACTCCTACGGGAGGCAGCAGTGGGGAATATTGGACAATGGGCGAAAGCCTGATCCAGCAATGCCGCGTGAGTGATGAAGGCCTTAGGGTTGTAAAGCTCTTTTACCAGGGATGATAATGACAGTACCTGGAGAATAAGCTCCGGCTAACTCCGTGCCAGCAGCCGCGGTAATACGGAGGGAGCTAGCGTTGTTCGGAATTACTGGGCGTAAAGCGCGCGTAGGCGGTTACTCAAGTCAGAGGTGAAAGCCCGGGGCGCAACCCCGGAACTGCCTTTGAAACTAGGTGACCAGAATCGTG
+
CCCCCGGGGGGEGDGGGGGGGGGGGGGGGGGGGGGGGGGGFGDGGGGGGGGGGGEFGGGGGGGGGGGGGFGGGFFEGGGGGGGGGGGGGGEFGGGCFGGDGGFGGGGFGGGGGGGGGGGGGGGGGGGGGGGGDGGGGGGGGGGGGDGGDGGGGGGGDGGGGGGGGGGGGGGGGGGGG7C@E@CEDFGFGGGFFGGCGG8CEFFFGGGGGEEEGGGFGGE8?E*1?FGG8CC+CFECGGGFEFFFFGEF?GG6CEGGGF)5C:<0:DEG5CG@GFFCF6C*:6?99BFB<F:)0<)7@F)8;
@M03506:14:000000000-AKVR1:1:1101:16847:4847 1:N:0:29
GTACTCCTACGGGAGGCAGCAGTCGGGAATTTTGGGCAATGGGCGAAAGCCTGACCCAGCAACGCCGCGTGAAGGATGAAATCCCTCGGGATGTAAACTTCGCAAGAATGGGAAGAATTAGTAGGGGCTAATACCCTCTATGATGACGGTACCATTTGTAAGCTCCGGCTAACTCCGTGCCAGCAGCCGCGGTAATACGGGGGGAGCAAGCGTTGTTCGGATTTACTGGGCGTAAAGGGCGCGTAGGCGGTCAGCACAAGTCAGTTGTGAAATCTCCGGGCTTAACTCGGAAAGGTCAACT
+
CCCCCGGGGGGGGGGGGGGGGGGGGGGGGGGGGGGGGGGGGGGGGGGGGGGGGGGGGGGGGGGGGGGGGGGGGGGGGGGGGGGGGGGGGGGGGGGGGGGGGGGGGGGGGGGGGGGGGGGGGGGGGGGGGGGGGGGGGGGGGGGGGFGGGGGGGGGGGGGGGGGGGGGGGGGGGGGGGGGGGGGGGGGGGGGGGGGGGFGGGGGGGGGGGGGGECGG5CEECCEFFGGGFGGGGGGFGGGGGGG=CEEGGGCCCCFGG)9C9C>FGGFG=7C47>CCFDGGD::?FF7?<D34@FFFFF@F*
@M03506:14:000000000-AKVR1:1:1101:22458:4880 1:N:0:29
GTACTCCTACGGGAGGCAGCAGTGGGGAATATTGGACAATGGGCGCAAGCCTGATCCAGCCATGCCGCGTGAGTGATGAAGGCTCTAGGGTTGTAAAGCTCTTTTGTGCGGGAAGATAATGACGGTACCGCAAGAATAAGCCCCGGCTAACTTCGTGCCAGCAGCCGCGGTAATACGATGGGGGCTAGCGTTGCTCGGAATCACTGGGCGTAAAGGGTGCGTAGGCGGGTATTTAAGTCAGGGGTGATATCCTGGAGCACAACTCCAGAACTGCCTTTGAAACGGAAGATCATGAGTACGG
+
9@<CCFF@CC;CFC@7CCGDC<CFFFC,BFEAF,;F<CEFEEGCCEC:+<<FD<EAFGGFGG<F6EF7F@:,BF??CF,CE<86C,C,=D=FD7FG,<F9FAE<F9=<,B76>F+B,,?,,5:==FF+,46@FC,D9,CDGGG@@FE::<373@F<@:3,>*,56>:*>*5*<@FF16*=*C<7<B2*+414<79,3***4+++,<CG>//888E7EFE*8*2*;<C=C88+<+<9CC*:+AE5CE=*++++22<7C>**02>6:7+9+22***29>B7:**0/7>*7007)*/*9@*/58
@M03506:14:000000000-AKVR1:1:1101:15576:4931 1:N:0:29
GTACTCCTACGGGAGGCAGCAGTGGGGAATTTTCCGCAATGGGCGAAAGCCTGACGGAGTGACGCCGCGTGTGGGACGAAGGCCTTCGGGTCGTAAACCACTGTCAGTGGGAAAGAAGGATGTCGATGCTAATACCATCGGCATTTGACGGTACCTGCAGAGGAAGCCCCGGCCAACTCTGTGCCAGCAGCCGCGGTAAGACAGAGGGGGCAAGCGTTGCTCGGAATTACTGGGCGTAAAGGGCGCGTAGGCGGGATGGCAAGTCGGGCGTGAAATCCTTCGGCGCAACCGAGGGACGTCG
+
CCCCCGGGGGGGGGGGGGGGFGGGGGGGGGGGGGGGGGGGGGGGGGGGGGGGGGGGGDGGGGGGGGGGGGGGGGGGGGGGGGGGGGGGGGFGGGGGGGGGGGGGGGGFGGGDFGGGGGGDFGCFGGGGGGGFGGFGGGGGGDGDFGGGGGGGGGGGGFFGGGGGGFG@FEEGEGGGGGGGGGFGGGGGGGGGGGGGGGEFGG8CFFGGGGC>FGFG5CGG7@CEEECFGGGGFCCE*/9CCFE5>5E7CEE9DCE5*7F7*+1<+9>/291<<<*+29**7>>517<57*0()0)873.).
@M03506:14:000000000-AKVR1:1:1101:12491:4980 1:N:0:29
GTACTCCTACGGGAGGCAGCAGTGGGGAATATTGGACAATGGGGGCAACCCTGATCCAGCGATGCCGCGTGAGTGAAGAAGGCCTTTGGGTTGTAAAACTCTTTCACCTGTGAGGATAATGACGGTAGCAGGAGAAGAAGCACCGGCTAACTCTGTGCCAGCAGCCGCGGTAAGACAGAGGGTGCTAGCGTTGTTCGGAATGACTGGGCGTAAAGGGCGCGTAGGCTGTTAATCAAGTTAGGTGTGAAAGCCCTGGGCTTAACCTGGGAACTGCATTTAATACTGATTGACTGGAGAGCGG
+
CCCCCGGGGGGGGGGGGGGGGGGGGGGGGGGGGGGGGGGGGGGGGGGGGGGGGGGGGGGGGGGGGGGGGGGGGGGGGGGGGGGGGGGGGGGGGGGGGGGGGGGGGGGGGGFGGGGGGGGGGGGGGGGGGGGGGGGGGGGGGGGGGGGGGGGGGGGGGGGGGGGGFGGGGGGGEGGGGGGFGGGGGGGGGGFFGGGGGGDGGGGGGGGGGG>EGGGGGGGGGGECEEFFGGGGGF?F6CFGGGGGGGGGGGFFGGEGG@<CCGFFGGGGG:F?FF7+:=F7C?FGFFGFFCBAFF?)/<)<)
@M03506:14:000000000-AKVR1:1:1101:6490:5000 1:N:0:29
GTACTCCTACGGGAGGCAGCAGTGGGGAATTTTGCGCAATGGGGGAAACCCTGACGCAGCAACGCCGCGTGGAGGATGAAGTCCTTTGGGATGTAAACTCCTTTCGATCGGGACGATTATGACGGTACCGGATGAAGAAGCACCGGCTAACTCTGTGCCAGCAGCCGCGGTAATACAGAGGGTGCGAGCGTTGTTCGGAATTATTGGGCGTAAAGGGCGCGTAGGCGGTGCGGTAAGTCACCTGTGAAACCTCTGGGCTTAACTCAGAGCCTGCAGGCGAAACTACCGTGCTGGAGGGTGG
+
CCCCCGGGGGGFGGGEGGGGGGGGGGGGGGGGGGGGGGGGGGGGGGGGGGGGGCGGGDEEFGGGGGGGGGGGEGGEFFGGGGGGGGGGGGGFGGGGGGG=EFGFGGGGGDDGGGGGGGGGGFGGDGGGGGEGGGGGGGFEGGGGGGGGEFGAAFFGCG@EFGGDGGGDGGGGGCFGCFGGGGF7FFFE>FF@FGD7CED58<FFGCGGGD:EE>?CEE5EEECCCFGEEGGEGGE=CFCECGGGDF?C?F6C*<CF0)2>6:0A?DF>ED=FCC*<5575)<B7+)*045>079)))))0<
@M03506:14:000000000-AKVR1:1:1101:5686:5008 1:N:0:29
GTACTCCTACGGGAGGCAGCAGTGGGGAATTGTTCGCAATGGGCGCAAGCCTGACGACGCAACGCCGCGTGGAGGATGAAGACCTTCGGGTCGTAAACTCCTTTCGATCGAGACGAATGGCCTCCGGGTGAACAATCCGGAGGAGTGACGGTACCGAGAGAAGAAGCCCCGGCTAACTCCGTGCCAGCAGCCGCGGTAATAAGGGGGGGGCAAGCGTTGTTCGGAATTCCTGGGCGTAAAGGGCTCGTAGGCGGCCAACTAAGTCAGCCGGGAAATCCCTCGGCTTAATCGGGGAACTGCC
+
CCCCCFGGFFGGGGGGGGGGGGGEDFGCGGGGGGGGGCFEGGFGGEEEEFFG?FDFDGGGDGCFEGDEG=FGDGGFFFFDBEDFFGGCFFA>C7=FEBEG??AEEGF<DCCFFEGGG@FE<3FEFGGGCFGGDFFGF,CF<FEG7BFEDCEFFEFC*=<CFGGGGGD4<:FCGGGGFCCEEGGGDFFFFFEGGGGG>C5:A+39EEECG>8CCGFGE*21;+;?*2*893+9C*1:78D*<0=C67CD8:*+)2*/85DG6+99<CC**9*)/1*<??FDD@D5:57@)080757)77F*)
@M03506:14:000000000-AKVR1:1:1101:20780:5017 1:N:0:29
GTACTCCTACGGGAGGCAGCAGTGGGGAATATTGGACAATGGGGGAAACCCTGATCCAGCAATGCCGCGTGAGTGATGAAGGCCTTAGGGTTGTAAAGCTCTTTTACCCGGGCAGATAATGACTGTACCGGGAGAATAAGCCCCGGCTAACTCCGTGCCAGCAGCCGCGGTAATACGGAGGGGGCTAGCGTTGTTCGGAATTACTGGGCGTAAAGCGCACGTAGGCGGCTTTGTAAGTTAGAGGTGAAAGCCCGGGGCTCAACTCCGGAATTGCCTTTAAGACTGCATCGCTATAATTGTG
+
CCCCCGGFGDGFCFGG>CGGGGGGGGGGGGGGGGG@FFCEFGGGGGGGGFGGGGGFCCEEEGGGGGGGCGE7@CEGGGGGGGGFGGGGFFFGGGGGGGGGGFGGGGGGGGGG+@F@EFGGFFGGGGGDFCF7EEECFGGFDDBEGCFGDFFGFFGGGGGG?GFFFG7FGGEGDD9FCD7F@7<F7CBCGG7*<FFCE*=5CCCFFFGGGGEDC8@<*/:8EG@FECEGC8EF+3<+3<CC::EGE59030A695CG*5/9C9<?9CGG*97?D*:?C?C***9+<4>9<<5:@.**967=?
@M03506:14:000000000-AKVR1:1:1101:18399:5065 1:N:0:29
GTACTCCTACGGGAGGCAGCAGTGGGGAATCTTGCGCAATGGCCGAAAGGCTGACGCAGCGACGCCGCGTGTGGGATGAAGCATTTCGGTGTGTAAACCACTGTTGCCCGGGACGAACAGCTTCTTTCGAGGAGCCTGACGGTACCGGGTGAGGAAGCACCGGCTAACTCCGTGCCAGCAGCCGCGGTAATACGGAGGGTGCGAGCGTTGTCCGGAATCACTGGGCGTAAAGGGCGCGTAGGCGGCGCGGGTAGTCAACGGTGGAAGCTTGGAGCTCAACGCCGAGTCGGCCGTCGGTACC
+
CCCCCGGGGGGGGGGGGGGGGGGGGGEGGGGGGGGGGGGGGGGGGGGGGGGGGGGCGGGEGBECGGGGGGGGGGGCGGF9FEFGGFDCGGGGGGEFDGGGGFG<F9DFGGEGFFGDEC+>DGGGFFGGCDFDFDGGFGFFEEGDEFGEC1FEDG<FCC:FGGGGFGGGGGGGCGEGFGGGG>C<CC88*A+AEF5>CEG*;CE8CE>E*:EFEEGGC@9+<7@6CCE:*/AF?EEC*:9C5CEEGGECEGE2770:+9*1=*9*:*C4C>FE495C<464*)8*27171/.1).77)8<;6
@M03506:14:000000000-AKVR1:1:1101:4963:5102 1:N:0:29
GTACTCCTACGGGAGGCAGCAGTTGGGAATCTTGGACAATGGGGGAAACCCTGATCCAGCCATGCCGCGTGAGTGATGAAGGCCTTCGGGTTGTAAAACTCTTTCGACGGGGACGATAATGACGGTACCCGTAGAAGAAGCTCCGGCTAACTACGTGCCAGCAGCCGCGGTAATACGTAGGGACCAAGCGTTGTTCGGATTTACTGGGCGTAAAGGGCGCGTAGGCGGCGTGTTAAGTCAGCTGTGAAATCTCCAAGCTTAACTTGGAACGGTCAGCTGATACTGATGTGCTAGAGTGCAG
+
CCCCCGGGGGGGGGGGGGGGFFFFGGGGGGGGGGGGGGGGGGGGGGGGGGGFGGGGGGGGGGGGGGGGEFFFFFGGGGGGGGGGGGGGGGGGGGGGGGGGGGGGGGGGGGGGGGGGEFGGGGGGEEGGFGGE>FGGGGGGGDGGGGG>EGFGGGGGFGGGFFGGGGGEGGFGGGGGGFCCCEDGGFFGGGFF71*FEGGGEGGGGGGGGC:88>?EEGDC8*:C5FDEEE=E8CFFFEGFGFD?:EFGG??CGFCFFFDCFG=?CGGG7<E:*7CE<*9976@7:*29):FAB==*19FF6
@M03506:14:000000000-AKVR1:1:1101:4796:5115 1:N:0:29
GTACTCCTACGGGAGGCAGCAGTGGGGAATTTTTCGCAATGGGGGCAACCCTGACGAAGCAACGCCGCGTGGGTGATGAAGTATTTCGGTGCGTAAAACCCTTTCGACGGGGACGAAACCGCAAGGTTGACGGTACCCGTAGAAGAAGACCCGGCTAACTCCGTGCCAGCAGCCGCGGTAGTACGGGGGGGGCAAGCGTTGTTCGTAATTACTGGGCGTAAAGGGCGCGTAGGCGGTGTGCTAAGTGGGATGTGAAACCTCTGGTCTTAACTCGGAGTCTGCAAGAGACACTTCCGTGCTG
+
CCC<B<CFFGGFGDCE7FG76CE;EG@FCGG<<FFGGG+B,ECFGFGFFFEC,CF@FCE7FF<FGGDEE4CED7B+5<<?EFGG,@FF7C:FFGDE@EEFFFEGGCDECF:FFFCEGG7=CE+B7<FG8CCFGFGGDE*><:CGFGGF3,<:*<FCEFGGFG><:F7C,C<FGFCFD7<CC<EGGC58>8EED5//@>*/2;CGE*;C8:+3<:8*:EGCECGC*A88*/:CC<8CE8>=:FFFF92***+*2<+*2**0230++2+0AC2*29957.>C7*=9+)*809@)**1.0)756
@M03506:14:000000000-AKVR1:1:1101:9464:5144 1:N:0:29
GTACTCCTACGGGAGGCAGCAGTGGGGAATATTGGACAATGGGCGAAAGCCTGATCCAGCAATGCCGCGTGAGTGATGAAGGCCTTAGGGTTGTAAAGCTCTTTTACCCGGGATGATAATGACAGTACCGGGAGAATAAGCTCCGGCTAACTCCGTGCCAGCAGCCGCGGTAATACGGAGGGAGCTAGCGTTGTTCGGAATTACTGGGCGTAAAGCGCGCGTAGGCGGCTTTGTAAGTTAGAGGGGAAAGCCCGGAGCTCAACTCCGGAACTGCCTTTAAAACTGCATCGCTTGAAGCCAG
+
CCCCCGGGGGGGGGGGGGGGGGGGGGGGGGGGGGGGGFGGGGGGGGGGGGGGGGGGGGGGGGGGGGGGGFGGGGGFGGGGGGGGGGGGGGGGGGGGGGGGGGGFGGGGGGGGGGGGGGGGGGGGGGGFGDEGEGGGGGGGGGGGGGGGGGGGGGGGGGFGGGGGGGGGGGGGGGGGGGFCFGEEDGGGFG=FGGGGGGEGGFGGGGGDGGGG*=CCE5CCGCEEGGGGGG5CFFCGFGFGG9<C***98E:79CE<E>*9?+*+<0:5*7CFFGGFC677>?FCF4:6AGF?5@5<*)7>F
@M03506:14:000000000-AKVR1:1:1101:10263:5181 1:N:0:29
GTACTCCTACGGGAGGCAGCAGTGGGGAATCTTGCGCAATGGCCTAACGGCTGACGCAGCGACGCCGCGTGTGGGATGAAGCTCCTCGGAGTGTAAACCACTGTTGCCCGGGACGAATAGCTCGATTAATCGAGCCTGACGGTACCGGGTGAGGAAGCACCGGCTAACTCCGTGCCAGCAGCCGCGGTAATACGGGGGGTGCGAGCGTTGTCCGGAATCACTGGGCGTAAAGGGCGCGTAGGTGGTTTGATAAGGGTGTGGTGAAAGTCCGGGGCTCAACCCCGGATCTGCCGTGCCGACG
+
CCCCCGGGGGGGGGGGGGGGGGGGGGGGGGGGGEGGGGGGGGGGGGGGGGGGGGGGGGGGGGGGGGGGGFGGGGGGGGGGGGFFGGGGGEGGGGEGGGGGGGGGFGGGGGGGEGGEEGGGGAGG>FGFGGGGGGGGGGGGGGGGGGGGGGGGGGFFGGFGGGGGGGGGGGGDGGGG:FGGGGGGGGGG5CGGGGDGEGG5EEE>EGGEEG8<9EGE589?EFGFGGG*CEFFGGDG=8/:CGEGG//9=9E9>FGG*7/9EGFC3:C:<*CB:D)59*9*95>GG59:8>F?D5:5)88>)
@M03506:14:000000000-AKVR1:1:1101:9913:5181 1:N:0:29
GTACTCCTACGGGAGGCAGCAGTGGGGAATCTTGCGCAATGCGCGAAAGCGTGACGCAGCAACGCCGCGTGGGGGAAGAAGGCCTTCGGGTTGTAAACCCCTTTCAGTTGGGACGAAGCTTCGGCGGTGAATAGCCGCCTGGAGTGACGGTACCTTCGCAAGAAGCCCCGGCTAACTACGTGCCCGCAGCCGCGGTAACACGTAGGGGGCAAGCGTTGTCCGGATTTATTGGGCGTAAAGAGCTCGTAGGCGGTTAGGTAAGTCGGGGGTGGAACCTGCAGGCTCAACCTGGAGACGGCAC
+
CCC@BDEEFCFGGGDGG;CEFFFEGCCGEGGFGEDGGEEG<FGGGGGGGGGGG@FEF@CGGCEGGGDGGGGGGGGFFGFGCGFF8EGFGGCFGFFGGGG:FEGGGBFFGBFGB>CFFCE<FA+FFGGGD7:FGC9FGG7FGG7<,4CFC7CFFGGF@*<C@7=F7FF<<**:*A6<??F8;>8>*;:EEEFCCEEG8?<E8CGE@CCEEC*/*8C;*:CF?EGGA*+2AE96**::=;C<+*000C:D5=+:C>E*;::7:?FCC)C)215)*22:7)97*.76=4>?:9><4700))070
@M03506:14:000000000-AKVR1:1:1101:13008:5185 1:N:0:29
GTACTCCTACGGGAGGCAGCAGTGGGGAATATTGGACAATGGGCGAAAGCCTGATCCAGCAATGCCGCGTGAGCGATGAAGGCCTTAGGGTTGTAAAGCTCTTTTACCCGGGATGATAATGACAGTACCGGGAGAATAAGCCCCGGCTAACTCCGTGCCAGCAGCCGCGGTAATACGGAGGGGGCTAGCGTTGTTCGGAATTACTGGGCGTAAAGCGCACGTAGGCGGCTTTGCAAGTTAGAGGTGAAAGCCCGGGGGTCAACCCCGGAATTGCCTTTAAAACTGCATCGCTCGAATTGTG
+
CCCCCGGGGGGGFGGGGGGGFFGGGGGEGGGGGGGGGGGGGGGGGGGGGGGGGGGGGGGGGGGGFGGGGGGDGGGGGGGGGGGGGGFGGGGGGGGFGGGGGGGGGGGAFGGGGDGGGGGGCGFFGGGGGGGGCFGGGGGGGGGGGGGGGGFCGGGGGGGGGGGGGFGGGDGDEFFGCECFCEGCGGCF?FEFEGFFGGEGFGGGGGGGGGGGCGCCGGGGGCFFCFGECGGGGGGFECG797?FGG9C@F6=7=EGG))1:<DGCD5C59C)*:CEFF>F>@F6+9744CE?>>>?F@F@6
@M03506:14:000000000-AKVR1:1:1101:25616:5189 1:N:0:29
GTACTACTACGGGAGGCAGCAGTGGGGAATTTTGCGCAATGGGGGAAACCCTGACGCAGCAACGCGGCGTGGATGAGGAAGTCCTTTGGGATGTAAACTCCGTTCGACAGGGAAGAGTATGACGGTACCGGAGGGGGAAGCACCGGCTAACTCTGTGCCAGCAGCCGCGGTAATACAGAGGGTGCGAGCGTTGATCGAAAGTAGTGGGCGTAAAGGGAGGGTAGGCGGGGCGGGAAGTGACCTGTGAAACCTATGGGCTTAACTCAGAGACTTGATGCTAAACTAACGTGCATGAGTGGGG
+
C<C@C,6C9EGGGECCFGG><FEGGF7CC8,CE@FGCGFFEFD@EFC@FF@8<@C:,8@FFC,@@+66C++@=,BF,B<<E,<A9,,A=FEGGFGGGF9<F+?BFB<?4@@CD>3,,,<5F,?:+BDFEFGC:@++5@FBE,3@CFEB:FG,<;CFGG,=:7::,=FFDC7FF,?,7<,?*11CFG*?58/*2*+0/*2A*+++02*;888?*/+:C;E*2*3CC6*8***2:**/*0*0+2A*+0<7+0*0*++*07**33:99>+*32:****+2/0*2//+3)*04*5(*1*90/))8
@M03506:14:000000000-AKVR1:1:1101:7798:5234 1:N:0:29
GTACTCCTACGGGAGGCAGCAGTGGGGAATTTTGCGCAATGGGGGAAACCCTGACGCAGCAACGCCGCGTGGAGGATGAAGTCCCTTGGGACGTAAACTCCTTTCGACCCGGACGATAATGACGGTACGGGTGGAAGAAGCCCCGGCTAACTTCGTGCCAGCAGCCGCGGTAATACGAGGGGGGCAAGCGTTGTTCGGAATTATTGGGCGTAAAGGGCGCGTAGGCGGTGCGGTAAGTCACCTGTGAAATCTCCGGGCTTAACTCGGGGCCTGCAGGCGAAACTGCCGTGCTTGAGGGTGG
+
CCCCCGGGGGGGGGGGGGGGGGGGGGGGGGGGGGGGGGGGGGGGGGGGGGGGGGGGGGGGGGGGGGGGEGGGEGGGGGGGGGGGGGGFGGGGGGGGGGGGGGGGGGGGCFGGEGGGGGGGGGGGGGGGGGGGGGFGGGGGGGGGGGGGGGGGGGDGGGGGGGGGGFGGGGGGGGGFGGGGGGGGGGGGGG*8CEGGEG5CFEC:@CFGGEEGGGGGCEGGCG*:EEGG>CCEEGCAE7:99CFF7?<739:7CGG3C>57ECGCFGGGG:E>F44<F599D35:C?5),1)2*?5))7<BE
@M03506:14:000000000-AKVR1:1:1101:19356:5255 1:N:0:29
GTACTCCTACGGGAGGCAGCAGTGGGGAATCTTGCGCAATGGCCTAACGGCTGACGCAGCGACGCCGCGTGTGGGATGAAGCTCTTCGGAGTGTAAACCACTGTTGCCCGGGACGAACAGCTCGATTAGTCGAGCCTGACGGTACCGGGTGAGGAAGCACCGGCTAACTCCGTGCCAGCAGCCGCGGTAATACGGGGGGTGCGAGCGTTGTCCGGAATCACTGGGCGTAAAGGGCGCGTAGGTGGTTTGATAAGGGTGTGGTGAAAGTCCGGGGCTCAACCCCGGATCTGCCGTGCCGACT
+
CCCCCGGGGGGGGGGGGGGGGGGGGGGGGGGGGGGGGGGGGGGGGGGGGGGGGGGGGGEGGGGGGGGGGGGGGGGGGGGGGGGGGGGGGGGGGGGFGGGGGGGGGGGFGGGGGGGGGGGFG8FGGGGDGGGGGGGGGCGGGGGGGGGGGGGGGGFCFGGGGGGGDEGGGGGGGGGGGGGGGGGGGGGEGCFFGGGGGGGEGEE?EGG8EEGFFEG>EGFFGGGGGGG::?5EGGEGGG58EE<CF=FCEC9<DEFGGE7DD:><6:<DEFGDDDD:CFD5C75EEFDB<GFFE3<57@EB)
@M03506:14:000000000-AKVR1:1:1101:24652:5299 1:N:0:29
GTACTCCTACGGGAGGCAGCAGTGGGGAATATTGGACAATGGGCGAAAGCCTGATCCAGCAATGCCGCGTGAGTGATGAAGGCCTTAGGGTTGTAAAGCTCTTTTACCCGGGAAGATAATGACTGTACCGGGAGAATAAGCCCCGGCTAACTCCGTGCCAGCAGCCGCGGTAATACGGAGGGGGCTAGCGTTGTTCGGCATTACTGGGCGTAAAGCGCACGTAGGCGGCTTGGTAAGTTAGAGGTGAAAGCCCGGGGCTCAACCCCGGAATTGCCTTTAAGACTGCACGGCTAGAATTTTG
+
CCCCCGGGFFGCEGEGGGGGGGGGGGGGGGFFGGGGDCFGGGGGEGGGGGGGGD@EG,ECFFGFGGGGECFC?CF<FFGGGGFFCFFFGGGGGGF9?FGGGGAEEEF<FGGGDGGFFGEFGGG<FGGGGGEEDGCCGGGGAFGG7BEGCGFG<,CF@FGFDG7CFGGGGCFGGGG@FFFG7:CCFGDFFC:1*48FGG7CEGCEG?6CGCE8A;ECEGGGG@FG5<CE5*8*2:++9<>EC7E=C*+*2<*:7:C3?)799C52/95CC<CFG7:C0/:CCFFGGFF)()04.5*/***18
@M03506:14:000000000-AKVR1:1:1101:15355:5300 1:N:0:29
GTACTCCTACGGGAGGCAGCAGTGGGGAATATTGGACAATGGGGGCAACCCTGATCCAGCAATGCCGCGTGAGTGATGAAGGCCTTCGGGTTGTAAAGCTCTTTTGCCAGGGACGATGATGACGGTACCTGGAGAATAAGCCCCGGCTAACTTCGTGCCAGCAGCCGCGGTAATACGAAGGGGGCAAGCGTTGTTCGGAATTACTGGGCGTAAAGGGCGCGTAGGCGGCTTATCAAGTCAGGCGTGAAATTCCCGGGCTCAACCTGGGGGCTGCGCTTGATCCTGATGAGCTTGAATGCGG
+
CCCCCGGGGGGFFGGGGGGGGGGGGGGGGGGGGGGGFFEFGGGGGGGGGGGGGGGGGGGGGGGGGGGGGFGGGGFFGGGFGGGGGGGGGGGGGGGGGGFGGGGGGGGGGGGGGGGGCGGGFGFGGGGGGGGGGGGGGGGGGG>FGGGFEFGGFGGGGGGFGFGGGGGGGGGCF9FGGFGGEGGGGDFGFFFGGCGGEGGGGGGGF?FGGGGEE*<9C;EEC:8EGFGD58C6+<C<F+*CGGFG:519@FGFGCGGGF3FFGG6CFGGGDEEC*11))C*0*1+3*:9)9?A6..)9=8@F
@M03506:14:000000000-AKVR1:1:1101:19293:5304 1:N:0:29
GTACTCCTACGGGAGGCAGCAGTGGGGAATATTGGACAATGGGCGAAAGCCTGATCCAGCAATGCCGCGTGAGTGATGAAGGCCTTAGGGTTGTAAAGCTCTTTTACCCGGGATGATAATGACAGTACCGGGAGAATAAGCTCCGGCTAACTCCGTGCCAGCAGCCGCGGTAATACGGAGGGAGCTAGCGTTGTTCGGAATTACTGGGCGTAAAGCGCACGTAGGCGGCTTTGTAAGTTAGAGGTGAAAGCCCGGGGCTCAACCCCGGAACTGCCTTTAAGACTGCATCGCTAGAATCCAG
+
CCCCCGGGGGGGGGGGGGGGGGGGGGGGGGGGGFGGGGGGGGGGGGGGGGGGGGGGGGGGGGGGGGGGGGGGGGGGGGGGGGGGGGGGGGGGGGGGGGGGGGGGGGGGGGGGGGGGGGGGGGGGGGGGGGGGGGGGGGGGGGGGGGGGGGGGGGGFFFFGGGGGGGGGGGGGGGGGGGGGGGGGGG9CFGGGGGGGGGGGGGGGGGGGGGGDE5FGGGGGGGGGGGGCE5?FFF9CFG7CCGEEGGG4A+A65EGGGFDFGGFGCDEGEDE?4*59C?*7:FFGGFGFAG@?E:F*9=FF7
@M03506:14:000000000-AKVR1:1:1101:21486:5320 1:N:0:29
GTACTCCTACGGGAGGCAGCAGTGGGGAATTTTGCGCAATGGGGGAAACCCTGACGCAGCAACGCCGCGTGGAGGATGAAGTCCCTTGGGACGTAAACTCCTTTCGACCCGGACGATAATGACGGTACGGGTGGAAGAAGCCCCGGCTAACTTCGTGCCAGCAGCCGCGGTAATACGAGGGGGGCAAGCGTTGTTCGGAATTATTGGGCGTAAAGGGCGCGTAGGCGGTGCGGTAAGTCACCTGTGAAACCTCTAGGCTCAACCTAGAGCCTGCAGGCGAAACTGCCGTGCTTGAGGGTGG
+
CCCCCGGGGGGGGGGGGGGGGGG@FGGGGFGGGGGGGGGGGGGGGGGGGGGGGGGGGGGGGGGGGGGEGEGGFGDGGGGGGGGGGGGGGGFGGGGFGGFGGGGGGGFGDGGGGGGGEGCFGGGGCCFGGGGGGGGGFFGGGF7BFGGDGGGGGGGFGDFFGGGGGGDGFGCF:FGGFDGGG85C>:FGGGEEG8CFGG8ECFF79FG>CE*/8CFF8=ECE8:*;CEGCC=EGGE8E@:F?C+<CC?FFFEGFGFFFFGCFFFECFECC*:7CC4E4>D)/55<7=D>?C@0FFFF@>7@E
@M03506:14:000000000-AKVR1:1:1101:26057:5332 1:N:0:29
GTACTCCTACGGGAGGCAGCAGTGGGGAATTTTGGACAATGGGGGCAACCCTGATCCAGCCATGCCGCGTGTGTGAAGAAGGCCTTCGGGTTGTAAAGCACTTTCGGACGGAACGAAATCGCGCGGGCGAATATCCCGCGTGGATGACGGTACCGTAAGAAGAAGCACCGGCTAACTACGTGCCAGCAGCCGCGGTAATACGTAGGGTGCGAGCGTTAATCGGAACTACTGGGCGTAAAGTGTGAGCAGGCGGCCGAGCAAGCCGAGTGTGAAAGCCCCGGGCGTAACTTGTGAATTGCGC
+
CCCCCGGGGGGGGGGGGGGGGGGGGFGGGGGGGGGGGGGGGCFEGGGGGGGGGEFGGGGGGGGGGGGGGGGGGGGGGGGGGGGGFGFGGGGDCFA@FGFGGGGGGGGDGGGGGGGGGGGGGCFGCFGGGGGGGFFGFGGGGGGGG7FFGFCFGDFGGG*<FFFFGGGGGEGGFECFFGGGGF5CGFGGGGGEDEGECC9EFF+<CE>E5>EGEGE:;5C+0CE*;*<9C+3@5:E**;*02C+<2<C:8F7/>E=DC)1/6*//:DEC*:9*:*2**7C35))*20/))*9)0=66*=6))
@M03506:14:000000000-AKVR1:1:1101:14559:5346 1:N:0:29
GTACTCCTACGGGAGGCAGCAGTGGGGAGTATTGGACAATGGGCGCAAGCCTGATCCAGCCATGCCGCGTGGGTGAAGAAGGCCCTAGGGTTGTAAACCCCTTTCAGCGGGGAAGATAATGACGGTACCCGCAGAAGAAGCCCCGGCTAACTCCGTGCCAGCAGCCGCGGTAATACGGGGGGGGCAAGCGTTGTTCGGAATTACTGGGCGTTAAGGGCGCGGAGGCGGTTCGCTAAGTTGGCTGTGAAAACTCTGGGCTTAACCCAAAGCCTGCATCCAAAACTGGCCAACTTAAGTAACG
+
CCCCCFGGGGGGEEGGGCBC<FFFGGGEFFEGGGGGGGGGGGGGGGCFGFGGGGGGGGGFGGGFFCCGGEGGGCFFFGFGGGGGGGGGFGGFGGGFFGFGEGFDGGGGGFGDCFEGGAFEG<DGGGGGGGGGGGDF@FGFGGGCFCGE@FGCFGCFFGGGGGGGGGCFGE@@FCC<:CGGGGGDGGF8**1221@FCG5;5<<7+<<CFE>*;@7CFGDC8*/:*2/8:C**//8*6ACG?+07AC?CC7*<779DG)096?CF5****0:)9F*+2)0277:F+/1).1:(7*099F**)
@M03506:14:000000000-AKVR1:1:1101:4783:5367 1:N:0:29
GTACTCCTACGGGAGGCAGCAGTGGGGAATATTGGACAATGGGCGCAAGCCTGATCCAGCAATGCCGCGTGAGTGATGAAGGCCTTAGGGTTGTAAAGCTCTTTTACCCGGGAAGATAATGACTGTACCGGGAGAATAAGCCCCGGCTAACTCCGTGCCAGCAGCCGCGGTAATACGGAGGGGGCTAGCGTTGTTCGGAATTACTGGGCGTAAAGCGTACGTAGGCGGCTTTGTAAGTTAGAGGTGAAAGCCCGGGGCTCAACCCCGGAATTGCCTTTAAGACTGCATCGCTTGAATCGCG
+
CCCCCCFGGGGGGGGGGGGGGGFGGGGGGGFFGFGGGGGGFGFGEFFEFGGGGGFFGGGGGGGGGGGGGF@CGFFFGFEGGGGGGGGFGGGGGGGGEFGFFEFGFDFFGEGGGGEGFGGGGGFDGGGGFFGG>FEGCECFGFGGGGGGGGGG9FEGGGFGGG?CGGG>EG7F@FFGGC*:FGGGF*=BEGCFFEGGDGEEFDCFGGGF8CC885::EEE=E*2CEFEGEGC?C?CFFGF<<+AC+:?03A?E7CC3:>39FFD:71:5C3*<FC*+:6:>:=676)*1-976F35)*07)0
@M03506:14:000000000-AKVR1:1:1101:5809:5386 1:N:0:29
GTACTCCTACGGGAGGCAGCAGCTAGGAATCTTGCGCAATGGACGAAAGTCTGACGCAGCGACGCCGCGTGCGGGATGAAGGCCTTAGGGTCGTAAACCGCTTTCAGCAGGGACGAAATTGGCGGTACCTGCAGAAGAAGCCCCGGCCAACTACGTGCCAGCAGCCGCGGTAATACGTAGGGGGCGAGCGTTGTCCGGATTTATTGGGCGTAAAGAGCTCGTAGGCGGTTTGGTAAGTTGGATGTGAAAGCTCCAGGCTCAACTCGGAGCGGTCAGGGGAAACTGCCGTGCTTGAGGGTGG
+
CCCCCGGGGGGGGGGDGGEGGGGFFFGGGGGGGGGGGGGGGGGGGGGEGGGGGGGGGGGGGGGGGGGGGFGGGGGGCEGGGGFGEGFFGGFGGGGGEFCFFGGGGGGGGGGGGGGGGGGGG8FFGGG7FGGGGGGGGGGGGCFGGGGGGGFFGFGFGFFGGGGFFGGGGGC7FFDCFEECGGGGDGGGGG:8EGFFCECCC6@7:7CGDE5CCFGG8E7CC*;CECEG**8CG=FCF??C<2<A<?+:<0*+20+9A:003<C7?CEGE):<*19AG@GC*.00A@77(556*=<60).<D
@M03506:14:000000000-AKVR1:1:1101:15943:5388 1:N:0:29
GTACTCCTACGGGAGGCAGCAGTGGGGAATCTTGCACAATGGGCGAAAGCCTGATGCAGCAACGCCGCGTGCGGGATGAAGGCCTTCGGGTTGTAAACCGCTTTCAGCAGGGACGAAACTGACGGTACCGGCAGAATAAGCACCGGCTAACTACGTGCCAGCAGCCGCGGTAATACGTAGGGTGCGAGCGTTAATCGGAATTACTGGGCGTAAAGAGTGCGTAGGCGGTCCCGCAAGTCCGCTGTAAAAGCCCCGGGCTTAACCTGGGAATGGCAGTGGAAACTATGGGACTTGAATCTGG
+
CCCCCGGGGGGGGGGGGGGG8AFGGGGGGGGGGGGGGGGGGGGFDGGGGGGGGGGGGFGGGGGGGGGGGGCEGGEGGGGGFGGGGGGFGGGGGGGGGGGGGGGGGFGGGGFCDCFEGGGG<FFGDEFGGGGGDGGGGGGGGGGGEGGGGGGGGGGGGFGGGGCFGFFGGGGGGGCFGGGGGCBEGCFEGGGCEFFGGGGCFF7F?CGGGGEGGCFDGGGCE*CEGF>EGC8CC=E=EGF?CGGG5CCG9?C:CECDCFCD+ACCFFECFCFFDGFC9@C9>74<<=D9<F5:4??F464BF
@M03506:14:000000000-AKVR1:1:1101:6108:5403 1:N:0:29
GTACTCCTACGGGAGGCAGCAGTGGGGAATATTGCGCAATGGGCGAAAGCCTGACGCAGCAACGCCGCGTGAGTGATGAAGGCCTTCGGGTCGTAAAGCTCTGTCGGAGGGAACGAATTCTCCTGAGGTTAACAGCCTCAGGAAGTGACGGTACCCTCAAAGGAAGCACCGGCTAACTCTGTGCCAGCAGCCGCGGTAATACCGAGGGTGCTAGCGTTGTTCGGAATCATTGGGCGTAAAGGGCGTGTAGGCGGTTTGTTAAGTCATGTGTGAAATCCCTCGGCTCAACCGGGGAACGACG
+
CCCCCGGGGGGGGCFGGCEGCFGGGGGCGGGGGFFEGCEGGGGGGGGGGGGGGDFGGCCGDGFGGGCFE@CFDEF<FGDGFFGCF8EFGGFGGG=FGGGCFGGGGGGEGGGCDFGC7FGGGGGGGGGGGGGCGGGGGGGFFGGFFFCFFGGGFGG?FD@F,FFFCFCG7<FEF<F,CFCFGGF@;FGGGGGGGGDG5CCC9++4<:EEEGGGCGGG8*:85CGGCEC@9CFGGGGG78<=9CDEGEGD6ACFDG*7=;9*<9:<<*<7+*<;:7:77FF4<)8E*7*?4*.6:3>5:50<3
@M03506:14:000000000-AKVR1:1:1101:17060:5407 1:N:0:29
GTACTCCTACGGGAGGCAGCAGTGGGGAATCTTGCGCAATGGCCGAAAGGCTGACGCAGCGACGCCGTGTGTGGGAGGACGCCTTTCGGGGTGTAAACCACTGTTGCCCGGGACGAACATCCCTTTTCGAGGGGACTGACGGTACCGGGTGAGGAAGCGCCGGCTAACTCCGTGCCCGCAGCCGCGGTAATACGGAGGGTGCGAGCGTTGTCCGGAATCATTGGGCGTAAAGGGCGCGTAGGCGGTGCGGTAAGTCACCTGTGAAATCTCCGGGCTTAACTCGGAGCCTGCAGGCGAAACT
+
CCCCCGGGGGGGGGGGGGGGGGGGGGGGGGGGG<FGGGGGFGGGGGDEGFGGGGGGGGGGGGG7FGGGGGGGGGGGGGGGGGGGGGGGGGGGGGGGGGGCGGGGGGGGGGGGDGGGGGGGGGGGGGGGGGGGGGCGGGFGGGGGGGGGGCE7FEEFGGGDEEGGGGGGF<F8FCGG*;EEGGGEEGDEGGGGGGGCEEG;:8E5:EGGG5AFGGGGCFGFFE+<F;51:C599=EGGGGEGG6CEGGDECE5DFFF+979C+7CC*0>CFGDDGD5<):779)::>D3:0)4)5>555)<*
@M03506:14:000000000-AKVR1:1:1101:6088:5444 1:N:0:29
GTACTCCTACGGGAGGCAGCAGTGGGGAATTGTTCGCAATGGGCGCAAGCCTGACGACGCAACGCCGCGTGGAGGATGAAGACCTTCGGGTCGTAAACTCCTTTCGATCGAGACGAACGGCCTCCGGGTGAACAGCTCGGAGGAATGACGGTACCGAGAGAAGAAGCCCCGGCTAACTCCGTGCCAGCAGCCGCGGTAAAACGCGGGGGGCAAGCGCTGTTCGGAATGACAGGGTGTAAAGGGAGCGTAGGTGTGCAACTAAGTCAGACGTGAAATCACTCGGCTTAACCGCGGAAGTGCG
+
CCCCCGGGGGGGGGGGGEFDDFF<FGGGGGGGGCGCFGGGGGG8FGGE@FGGGGGGCCCGGGGGGGGGGGGEGGGGGFGGCEFGGGGGGGGCFEGGGGG9FFGFF@DGEGGGFGGGGCBFC7:>>@@F@<>FFF@,@ACFDGGG7FFG:<CGCF9F*1<C*,+<CF,C1=G**=F@7,,7=8C8CF8:*@C*/?>>**2+0<**2?CEC>:EF>*1*//*002***;+3@+</70;:07:F+::*::/85EC=0**3*99<C0<A:<:+11845>9:*22:)51/76=9*8(77)8)/968
@M03506:14:000000000-AKVR1:1:1101:26462:5451 1:N:0:29
GTACTCCTACGGGAGGCAGCAGTGGGGAATCTTGCGCAATGGGCGAAAGCCTGACGCAGCGACACCGCGTGAGGGACGAAGGCCTTCGGGTTGTAAACCTCTTTCGGCAGGGACGAAGCGAACGTGACGGTACCTTCAGAAGAAGCCCCGGCTAACTACGTGCCAGCAGCCGCGGGAATACGTAGTGGGCAAGCGTTGTCCGGATTCATTGGGCGTAAAGAGCGTGTAGGCGGCACGGTAAGCCCGCTGTGAAAGTGCAGGGCTCAACCCGGTACTGCCGGTGGATAGTTTGGGGCTGGAG
+
CCCCCCEFFFGGGGGGGGGG8<FC<EB7FFCFGDG:CFECEGG?FC@B@FGGFDF@B@FF@FGGGFE@+>C:CEFFFC@7+>EF<EAF7=FGCCFFA<B<FFFFG+4C:3:C+>@CFD>77<:>F3,+@**<FGGDFGGGGGCC,F<@FD@G:B7FF;FB,,@*,<12CFF:*11**:62+;<C8*<*8*;8C*1;E5/+</*2**3+<C<?F*8/:5/+32;8*2;8@CF>8**2:?7;*9+0*:*/:/<+*++*+1*0:5C*A7EFC5*0/)*0:/9C<55=E4:).**))0855...0
@M03506:14:000000000-AKVR1:1:1101:10672:5490 1:N:0:29
GTACTCCTACGGGAGGCAGCAGTGAGGAATCTTGCGCAATGGGCGAAAGCCTGACGCAGCGACGCCGCGTGGAGGATGAAGGTCTTCGGATTGTAAACTCCTGTCGAGTGGGACGAATGCCGCGAGGGTGAACAATCTTCGCGGTTGACGGTACCGCTGGAGGAAGCCCCGGCTAACTCCGTGCCAGCAGCCGCGGTAATACGGAGGGGGCTAGCGTTGTTCGGAATCATTGGGCGTAAAGGGCGCGTAGGCGGCCGATCAAGTCGGAGGTGAAATCACTCGGGTCAACTGAGGAAGTGCC
+
CCCC9FGGGGGGFFGGGGGGFEGFFFGGGGGGGGGGGGGGGGEFEGGGGGGGG<FEGFGGGGGGGDFGG=FGEGGGGGGGGGFFGGGGGCFFFFGGGGGGGGGGGGGGDGGGGGGFFBEFFG7@FFGGGGGGGGGGFCFCF@FG*>E:FGGGGGFGEEFGGGEGGGGGF@FGGGDCFFFGGFFCFFFFCGGGGGED85A?FGFGCEGGGG*/:C?EE5C5/:C>8*1C+0AFGGFEEED8CEGEEEGGCGGFGGC5C))1:<=CCCECEG*7*2*<7/2:7>>*:5**);?)9>/7)09*/
@M03506:14:000000000-AKVR1:1:1101:14966:5492 1:N:0:29
GTACTCCTACGGGAGGCAGCAGTGGGGAATATTGGACAATGGGCGCAAGCCTGATCCAGCCATGCCGCGTGAGTGATGAAGGCCTTAGGGTTGTAAAGCTCTTTTAGCAGGGAAGATAATGACGGTACCTGCAGAAAAAGCCCCGGCTAACTTCGTGCCAGCAGCCGCGGTAATACGAAGGGGGCTAGCGTTGCTCGGAATCACTGGGCGTAAAGCGCACGTAGGCGGCTTCTTAAGTCAGGGGTGAAATCCTGGAGCTCAACTCCAGAACTGCCTTTGATACTGAGAAGCTTGAGTCCGG
+
CCCCCGGGGGGGGGGGGGEGFGGGGGGGDGFGGGGGGGGGGGGGGGGGGGGGGGGGGGGGGDGGGGGGGGGGGGGGGGGGGGGGGGGGGGGGEGGGGGGFGGGGGFFGGGGGGGGGGGGGGGGGGGGGGGGGGGGGGDGGGDGGGGGGGFFGGGGGGDGGGGGGFGGDGGGGC;FGGGF>F>FGGGGGGGGDGDCFGGGGGGFGFF@FGGGGGGGGGGGGGGGGCF5CEG58C?GFC<C?CGGD5:CFFDGGGF69FFFFGGGGGGGC?FCF6*9E>?F7C@@CCFGF<C?:4)))96@7>
@M03506:14:000000000-AKVR1:1:1101:21742:5494 1:N:0:29
GTACTCCTACGGGAGGCAGCAGTGGGGAATTGTTCGCAATGGGCGAAAGCCTGACGACGCAACGCCGCGTGGAGGACGAAGATCTTCGGGTCGTAAACTCCTTTCGATCGGGACGAATGATCGGTGACCTAATACGTCATCGGAATGACGGTACCGAGAGAAGAAGCCCCGGCTAACTCCGTGCCAGCAGCCGCGGTAATACGAAGGGGGCTAGCGTTGCTCGGCATTGCTGGGCGTAAAGGGCGCGTAGGCGGATATCTAAGTCGGGGGTGAAATCCCGGGGCTCAACACCGGAATTGCC
+
CCCCCFGGGGGGGGGGGGDGGGGGGGGEGGGFGGFGEFGGGGGGGDGGGGGGDGGGGGGGGGGGGGEGGFFGEFGGGGGGEGDG?FGFGGFGEEFGGDFFGGGGGCFGGGGGDGGGGFGGFGGD>:F8FFGFFCFGFGGGCCEEEGGGGGGGGDG@BF*<CFGGGG:FCFGEEGGGGGFGGGGGFGFGGGGGCEGGGEGGGGGGGGGEECE5:5CGCEGGGGCG*8CGG7:9E5CE=:589FGE=*>9:EGGGE5D5=C*0+0<+/:DCDGECDG7C:*977:E55>@?*)(0))084=66
@M03506:14:000000000-AKVR1:1:1101:20303:5519 1:N:0:29
GTACTCCTACGGGAGGCAGCAGTGGGGAATATTGGACAATGGGCGCAAGCCTGATCCAGCAATGCCGCGTGAGTGATGAAGGCCTTAGGGTTGTAAAGCTCTTTTACCCGGGAAGATAATGACTGTACCGGGAGAATAAGCCCCGGCTAACTCCGTGCCAGCAGCCGCGGTAATACGGAGGGGGCTAGCGTTGTTCGGAATTACTGGGCGTAAAGGGCGCGTAGGCGGTCTGCTAAGTTGGATGTGAAAACTCTGGGCTTAACCCAGAGCCTGCATTCAATACTGACAGGCTATAGTTCTG
+
CCCCCGGFGGGGGGGGGGGGGGGDGGGGGGGGGGGGGGGGGGGGGGGGGGGGGGGGGGGGGGGGFGGGG@FFGFFAEGFGGGGGGGGGGGGFGGGGGFGFGGGGGGGFFGGGDFGGFGGGGGGGGGGGGGGEGGGGGGGGGFGGDGGGGGGGGGGGGGCFGGGGGGGGGGGGGGGFGECCGEGGGG78BCFGCCCEGGDECFCFCGFF588CGCEFC=EEGEEGGGGG8C8EGGE<C:7:CG+<EGG77<6F=:9F6:<FF7C7:5>DEC6?CFDCFFC*>FF+2*9F27>(9**11==69
@M03506:14:000000000-AKVR1:1:1101:5559:5521 1:N:0:29
GTACTCCTACGGGAGGCAGCAGTCGAGAATTTTTCTCAATGGGGGCAACCCTGAAGGAGCGACGCCGCGTGGAGGATGAAGGCTTTCGGGTTGTAAACTCCTGTCATTTGAGAACAATGGCTCCGCGTTAACTGCGCGGAGCTTGATAGTATCAGAAGAGGAAGGGACGGCTAACTCTGTGCCAGCAGCCGCGGTAATACAGAGGTCCCGAGCGTTGTTCGGATTCATTGGGCGTAAAGGGTGCGTAGGTGGCGCCGGAAGTGGGGTGTGAAATCCCGGGGCTTAACCACGGGCCTGCATT
+
CCCCCGDEEGEGGCCEEGDGGGGFGGGGGFGGGGG<FFGGGDGGGGGFDFGGGGGG?FFGEDEGFGGEFGGGDGGEGFFGGGGG<EFEDGGGGGGGGGFEFAFGGGGGGGGGGGGGGFGCDFFEGEFFEFDB<FCFG>7FEGDGGFAFGGGGFAFGCFFFFCFFDGFFDGEFD@CFAFGGG9<AEGGGGC*=C<*CEC:99@GFGCE+88*2:EE5:C*9*:8;EF:+AF?>F5:CCFF7=C=*7A:D5++*7EE)8)9DEF767<*973+/0::09.7CC3):?@7*)>565)08>)89?
@M03506:14:000000000-AKVR1:1:1101:16516:5523 1:N:0:29
GTACTCCTACGGGAGGCAGCAGTCGGGAATTTTGGGCAATGGGCGAAAGCCTGACCCAGCAACGCCGCGTGAAGGATGAAATCCCTCGGGATGTAAACTTCGCAAGAACGGGAAGAATAAGTGAGAGTTAATATCTCTCACGATGACGGTACTGTTTGTAAGCTCCGGCTAACTCCGTGCCAGCAGCCGCGGTAATACGGGGGGAGCAAGCGTGGTTCGGATTTACTGGGCGGAAAGGGCGCGTAGGCGGCCACCGGAAGTCGACGGTGGAATCTCCGGGCTTAACCCGGAAAGGTCAGCC
+
CCCCCGGGGGGGGGGGGGGGGGGGGGGFGGDGGGGGGGGGGGFGGGGGGGGGGGGGGGGGGGGGGGGGGGGGGGFFDGGDGGGGGGGGGGFGGGGFGGFGGGGGGGGGFCGGFGGGGGGGGGGGGFFDFGGGGGGFGACFFDGGFGGGGEGFAF=FFGGGFDGGEGEGGGGFGF9AC><FF;<FFGGGGCECFFEFG9C5:>CEEG>FGGDE82:@CGGCC*;<<+9CE5=C85**:/78**:C=EC*?>C*95*)*))C707**)*1*92**203*.)7)))326757D5()8>?*).).
@M03506:14:000000000-AKVR1:1:1101:6936:5527 1:N:0:29
GTACTCCTACGGGAGGCAGCAGTCGAGAATTTTTCACAATGGGCGCAAGCCTGATGGAGCGACGCCGCGTGGGGGATGAATGGCTTCGGCCCGTAAACCCCTGTCATTTGCGAACAAATTGGTTCAATTAACACCTGAACCATTGATAGTAGCGAAAGAGGAAGGGACGGCTAACTCTGTGCCAGCAGCCGCGGTAATACAGAGGTCCCAAGCGTCGTTCGGATTCACTGGGCGTAAAGGGTGCGTAGGTGGTGAGGTAAGTCGGAGGTGAAAGCGCGGAGCTGAACTCAGAAATGGCATT
+
CCCCCGGGFGGCEGGGGGGEDEEGEFEFGFFGGGFGGGGFFCFFGGGGEDFGGGCAFDGGDEFGGGGGGCGG==FCEG8??<FGE8FEEEGGGCEGDFC:FCFFDCG5FDAF7++>BFFFGF,B<<DFCFF9=F@@FFFGGG9;=>9,@DFFFG7>:BECE:F:CFC@FEECC72,?CFFF?CF7:C7BF::FD:C*<C9FGDFGF8+1<A8A;8*:C*A8EE**23<7EFGGG58*2*AC*22:2*1;CC5*:9FF660<9:CE7*)25<6**9*7)17C3)++**04*)-1/**6)0**
@M03506:14:000000000-AKVR1:1:1101:10863:5539 1:N:0:29
GTACTCCTACGGGATGCAGCAGTGGGGAATATTGGGCAATGGGCGAAAGCCTGACCCAGCGACGCCGCGTGGGTGATGAAGGCCTTCGGGTCGTAAAACCCTGTCATGTGGGACGAAGTGTCCGGGCTCTAACATAGCCTGGGCTTGACGGTATCACAGGAGGAAGCCCCGGCCAACTCCGTGCCAGCAGCCGCGGTAATACGGAGGGGGCAAGCGTTATTCGGAATTATTGGGCGTAAAGGGCAGGTAGGCGGCTTTGTGTGTCCCTTGTGAAAGCCCTCGGCTCAACTGAGGAATTGCC
+
CCCCCGGGGGGGGGGGGGGGFGGGGGGGGGGGGGGGGGGGGGGGGGGGGGGGGGGGGGGGGGGGGGGGGGGGGGGGGGGGGGGGFGGGGGGGGGGGGGGGGGGGGGGGGGGGGGGGGGGGGGGGGGGGGFFGGGGGGGGGGGGGGFGFGGGGGGCGGGFGDGGDGGGFGGGGGGGFGGGGGG@EFGGGFG@FGGGGGGDGGGGGDGGGGGGGGGGGCG*;<FEG;CFCFF?CEEFGG5CFFFGGDGGCFGGGGGGGEFGGGGF:CGFFCFC?*::C<)79DD>=*076?CFAFF@>)9=**
@M03506:14:000000000-AKVR1:1:1101:10136:5562 1:N:0:29
GTACTCCTACGGGAGGCAGCAGTGGGGAATCTTGCGCAATGGGCGAAAGCCTGACGCAGCGACGCCGCGTGAGCGATGAAGGCCTTCGGGTTGTAAAGCTCTGTGGGGAGGAAAGAATAAGGCTTGGCTAATATCCAAGCTGATGACGGTACCTCCTTAGCAAGCACCGGCTAACTCTGTGCCAGCAGCCGCGGTAAGACAGAGGGTGCAAACGTAGTTCGGAATTACTGGGCGTAAAGCGCGTGTAGGCGGCCCGGAAAGTCGGGTGTGAAATCCCACGGCACAACCGTGTAAGTGCACC
+
CCCCCGGGGGGGGDFDGGGGGGGGGGGGGGEGFFFGGGGGFGGGGGDCECFFG@FGGDEGGEGGGGGGGFGGGGG7EFGGFGGGEGGGGGFGGGGGGFCDFGFGGFGG@EGGF?8FFGGGGGGG8FCGDDGGCFACFFG@,@CCG9BFDCEB:FFFCFF9ACGGGGGGGEEFEFFFCFGGGGGGFCCFGC:<F71<EDFEGFG68??EE6<C@C:*;?EFGGE8FC+30:AC**2:EGG9>EC/*ACFC<CGGGG)859DGC*:5C*9*/<6:C:6*)29)))*0.77010()/7@*/**.
@M03506:14:000000000-AKVR1:1:1101:11409:5569 1:N:0:29
GTACTCCTACGGGAGGCAGCAGTGGGGAATATTGGACAATGGGCGCAAGCCTGATCCAGCCATGCCGCGTGAGTGATGAAGGCCCTAGGGTTGTAAAGCTCTTTTGTGCGGGAAGATAATGACGGTACCGCAAGAATAAGCCCCGGCTAACTTCGTGCCAGCAGCCGCGGTAATACGAAGGGGGCTAGCGTTGCTCGGAATCACTGGGCGTAAAGGGTGCGTAGGCGGGTCTTTAAGTCAGGGGTGAAATCCTGGAGCTCAACTCCAGGACTGCCTTTGATACTGAGGATCTTGAGTTCGG
+
CCCCCGGGGGGGGGGGGGGGGGGFGGGGGGGGGGGGGFGGGGGGGGGGGGGGGGGGGGGGGGGGGGGGGEGGGGGGGGFGFGGGGGGGGGFGGGGGGGFGGGGGGGG?FDGDEGGGGGGGGGGGGGGGGGGGGGGGGGGGGGGGGGGG7FFGFFGGGGGGGGGGGGGGGEGGGGGGGGCFEGGGGGGGFEGGGDCFEGCEGGGG?9EEFGGEGGGGGGDDG5EEGGGGGGEGFECFGG7+0?FC5**00CFG7:67FFFC?CGC?<+7*729DCFGD?:*:FF<09C>0997?879F4FBD
@M03506:14:000000000-AKVR1:1:1101:23253:5589 1:N:0:29
GTACTCCTACGGGAGGCAGCAGTGAGGAATATTGGTCAATGGACGCAAGTCTGAACCAGCCATGCCGCGTGAGTGATGAAGGCCTTCGGGTTGTAAAGCTCTTTTGTCAGGGAAGATAATGACGGTACCTGAAGAATAAGCCCCGGCTAACTTCGTGCCAGCAGCCGCGGTAATACGAAGGGGGCTAGCGTTGTTCGGAATTACTGGGCGTAAAGGGCGCGCAGGCGGATCGGCAAGTCAGACGTGAAATCCCTGGGCTCAACCAAGGTATTGCTGTTGTGACTGTCGGTCTTGAGTCCAA
+
CCCCCGGGGGEGG7FEG@CFCFG<CEGGFGGGGGGGGGGGGGFFFGGDEFFFGFGC6EEGGGG@EEGEGGGGGAFFFFGDGFGDGGFGGDEEFFFF<DFGGGGGGGGCFFGGGEG8F,<FG<<?:==:B@<8AFC<FAFA<AFGE7CF7DCFGCFGGC=FFCFCF>:FFGGC7;;C:@FGCFC7<CGGCGCFF<,CEE7CC8CC<CFCFG8CCFGFDE*8:*/8C*:C58*8=C=ECF7<?E+CGC*1<CF79A6FC@GF907=*977+0+97*0+2/:*76*<+1:)-15(*1*/9*9**
@M03506:14:000000000-AKVR1:1:1101:5682:5606 1:N:0:29
GTACTCCTACGGGAGGCAGCAGTGGGGAATATTGCGCAATGGGCGAAAGCCTGACGCAGCGACGCCGCGTGTGGGATGAAGGTCTTCGGATTGTAAACCACTGTCGGGAGGGACGAATGCGCCGCAAGGCGAGTGACGGTACCTCCAAAGGAAGCACCGGCTAACTCTGTGCCAGCAGCCGCGGTAATACAGAGGGTGCGAGCGTTGTCCGGAATCACTGGGCGTAAAGGGCGCGTAGGCGGCCTGGTAAGTAGGGGGTGAAATCTTGCGGCTCAACTGCAAGGCTGCCTCCTACACTGCC
+
CCCCCGGGGGGGGGGGGEFGGGGGGGGGCGGGGEGGGFEGGDFGGGGCFGGGGGGGGGDGEEGGGGGGGFGEEFGGGGFGGG8FFGGGD7FGGGGGGGGGGGFGDGEGCFGGGGGGGGGGGGGGGGGGCECEFGGGGGGGGEFFFGF7FGFCFDFFFGGGGGGFCGGGFGGFGGGGGGFFGGGD>E*@9C?7C?FCEEEEGCGGCCEGGGGD>EGGGGEGGGGGGGGGGGGGGGGGD85EE=E5EF5<EFECCE7CEE<C5C*<FGGD+):3576E509**/9EG?5>3*9:59*9??FFF
@M03506:14:000000000-AKVR1:1:1101:9775:5615 1:N:0:29
GTACTCCTACGGGAGGCAGCAGTCGGGAATTTTGGGCAATGGGCGAAAGCCTGACCCAGCAACGCCGCGTGAAGGATGAAATCCCTCGGGATGTAAACTTCGCAAGAACAGGAAGAATAAGTAGGGGACAATACCCCCTATGATGACGGTACTGTTTGTAAGCTCCGGCTAACTCCGTGCCAGCAGCCGCGGTAATGCGGGGGGAGCAAGGGTTGTTCGGATTTACTGGGCGTAAAGGGCGCGTAGGCGGCGCCGCAAGCCGGTTGTGAAATCTCCGGGCTTACCCCGGAAAGTGCAACCG
+
CCCCCGGGGGGGGGGGGGGGGGGGGGGGGGGGGFGGGGGGGGGGGGGGGGGGFFGGGGGGGGGGGGGGGCGGFGGEFGGGGGGGGDCFGG@FCGGGGGGGGGGGGGFGGGGGFGGDGGGGGGGGGGGDGGGGAFDFGGGGGGGGGGGGGGGGGGGGGGGGGFGEGG:CFGGGFGGGGGCE7DFFFFF@GGFGE7BGFGDGGDGGCECFCF*;*0?EFF:C/:8EGGF9EGFEGGG*<9D=G55*2CGGGG*/)/*>C>7***1C5D=C9C+6:F7C35)))0<+3)/<6)),7/*/7*)0)
@M03506:14:000000000-AKVR1:1:1101:8847:5620 1:N:0:29
GTACTCCTACGGGAGGCAGCAGTTGGGAATCTTGGACAATGGGGGAAACCCTGATCCAGCCATGCCGCGTGTGTGATGAAGGCCTTCGGGTTGTAAAACTCTTTCGACGGGGACGATTATGACGGTACCGGAAGAAGAAGCACCGGCTAACTCTGTGCCAGCAGCCGCGGTAATACAGAGGGTGCAAGCGTTGTTCGGAATTATTGGGCGTAAAGGGCGCGTAGGCGGTGCGGTAAGTCCGCAGTGAAATCTCTGGGCTCAACTCAGAGTCTGCTGTGGAAACTGCCGTGCTAGAGTGTGG
+
CCCCCGGGGGGGGGGGGGGGGGGGGGGGGGGGGGGGGGGGGGGGGGGGGGGGGGGGGGGGGGGGGGGGGGGBFGGGGGGGGGGGGGGGGGGGGGGGGGGGGGGGGGGGGGGGGGGGGGGGGGGGGGGGGGGGGGGGGGGGGGGGGGGDEGGGGGGGGGGGGGGGGGGGGGG7FGGGGGGGGGGGGGGGCE<FFGGGGGGGEGGFGGGGGGEEGGFFGGGGG88EGGGGG558EGE=EFGFGGGGGFGFGFC<C9C6F45CGGGGGGCC?DGFGGDGGFGFF=FGG?FEBD>BFFFF=F@FF
@M03506:14:000000000-AKVR1:1:1101:7841:5641 1:N:0:29
GTACTCCTACGGGAGGCAGCAGTGGGGAATATTGGACAATGGGCGCAAGCCTGATCCAGCCATGCCGCGCGGATGATGAAGGCCCTAGGGTTGTAAAGTCCTTTCGGCGGGGAAGATAATGACGGTACCCGCAGAAGAAGCCCCGGCTAACTACGTGCCAGCAGCCGCGGTAATACGTAGGGGGCAAGCGTTGTCCGGATTTATTGGGCGTAAAGAGCGTGTAGGCGGCCAGACAGGTCCGGTGGGAAAACTCGAGGCTCAACCTCGAGACGCCGATGGAAACCGTTTGGCTAGTGGCCGG
+
CCCCCGGGGGGGGGGGGGGGGGGGGGGGGGGGGGGGGGGGGGGGGGGGGGGGGGGGGGGGGGGGGGGGGGGG7>FGGGGFGGGGGGGGGGGGGGGGGGGGGGGGGGGGGGGGGGGGGGGGGGAFGGGGGGGGGGGGCFE,B>FEGEGEEGGGGFEFCFGGGGFG@CECFGGCE::CE0<8CEGGECCGGGEGDEGFEG585@C+A?F5@>*28EFCFE=8CGFCGFGG5::C0:*@7+*<:*:5*:CC/:C+*/*1:)999?<FGGEGECE@))/*))17*05CEB*9?9)(9>1*))).0
@M03506:14:000000000-AKVR1:1:1101:9277:5646 1:N:0:29
GTACTCCTACGGGAGGCAGCAGTGGGGAATATTGGACAATGGGCGCAAGCCTGATCCAGCAATGCCGCGTGAGTGAAGAAGGCCTTAGGGTTGTAAAGCTCTTTCGGCGGGGACGATGATGACGGTACCCGCAGAAGAAGCCCCGGCTAACTCCGTGCCAGCAGCCGCGGTAATACGGAGGGGGCTAGCGCTGTTCGGAATTACTGGGCGTAAAGGGCGCGTAGGCGGCGCGATAAGTTGGGCGTGAAAGGCCCGGGCTCAACCCGGGGACTGCGCCTGAGACTGTCGCGCTGTGAGTCGG
+
CCCCCFGGGGGGGGGGGGGGFGGGGGGGEGGGGGGGGFGGGGGGGGGGGGGGGGFGGFGFFDEDGGGGGEGGGDFFGGGGGGGGFGFGGGGGGGGGGGGGGGDGGGDEGGGGGGGGGGGGGFGGGGGGGGGG*>FFFGGGGFGGGGGGGGG9FGGCGGGGFGCFCFEGGG<CGFGFGGCEEECE>*/AFG*;EEGGGGDGGF?F+CGGGGG5;FGGG8CGGECGGFE=CGDG8CECC:CFFDCE**:5+<CF*/*9C))19<77=D*):):>F99=*.9**1=?FF:FFGEBE5?*79F).
@M03506:14:000000000-AKVR1:1:1101:22052:5682 1:N:0:29
GTACTCTTACGGGAGGCAGCAGTGGGGAATATTGGACAATGGGCGCAAGCCTGATCCAGCAACGCCGCGTGGAGGACGAAGGTCTTCGGATCGTAAACTTCTGTCAGGTGGGACGAAGGTAGCAGGGTAAATAATCCTGCTGCTTGACGGTACTACCAGAGTAAGCCCCGGCTAACTCCGTGCCAGCAGCCGCGTTAATACGGAGGGGGCGAGCGTTATTCGGAATTATTGGGCGTAAAGGGCGCGTACGCGGCTCTTTAAGTCAAAGGTGAAATCACTCGGTTCAACTGAGGAACTGCCC
+
CCCCCGGGFGGGEF@CGGCFGGGD8E:FGFEFGF9@CDEFGCFFCEFG7EFFGGFGF<@<FEFBEFGGGF:C7,,B=CFCFGFFD?<=:FGECFDGFDG,EFEF?F,<FF@EEGCFCECFD,BFFFGG,DFEG9FDFGFGGFGGF@,>+3FFGGGGC<:F:,@FB:@FFC7@>FFEGGGEF@ECG@FCEFGEGG**=:E9CF78:=@5C88*88C*2:8CFC=:*;@?7C76C5:8=53C+:*55CEC/:5/CD:<F?77+::?+:<:**386*;F2)*2*))***0*)973)95.6*65)
@M03506:14:000000000-AKVR1:1:1101:5408:5711 1:N:0:29
GTACTCCTACGGGAGGCAGCAGTGGGGAATCTTGCGCAATGGCCTAACGGCTGACGCAGCGACGCCGCGTGTGGGATGAAGCTCCTCGGAGTGTAAACCACTGTTGCCCGGGACGAATAGCTCGATTAATCGAGCCTGACGGTGCCGGGTGAGGAAGCACCGGCTAACTCCGTGCCAGCAGCCGCGGTAATACGGGGGGTGCGAGCGTTGTCCGGAATCACTGGGCGTAAAGGGCGCGTAGGTGGTTTGATAAGGGTGTGGGGAAAGTCCGGGGCTCAACCCCGGACCTGCCGTGCCGACT
+
CCCCCGGGGGGGGGGGGEFGGGGGGGGGDGGGGCFGGGGGGGGCEEGGGGDCGGGCG:CEEGGEGGGGGC+8BCGD<=FGGGGGGFGB@:FFGGCFFFFGGFFGGGGGGGGGGGDFGGGFF9FCFEGGEFGGGGDGGC@FCGGFGGGGGFGCFCC:FGFGGEGGGGGFFGGE=FFFGGCGFGF@FGG//ACFE>8EDEGEG5?*885*;8/@FGCDGE6AFF76*;CC*;8@CC=EG=/8:A<FG>FC=<+22:CC*.)/17)C*95CE07>DG3*967*7))/:))83552@EE>FD5))
@M03506:14:000000000-AKVR1:1:1101:14250:5738 1:N:0:29
GTACTCCTACGGGAGGCAGCAGTGGGGAATCTTGCGCAATGGCCGAAAGGCTGACGCAGCGACGCCGCGTGCGGGAGGAAGCTCTTCGGGGTGTAAACCGCTGTTGCCCGGAACGAAACTCATCTTTCGAGGTGATTGACGGTACCGGGTGAGGAAGCGCCGGCTAACTCTGTGCCAGCAGCCGCGGTAATACAGAGGGCGCGAGCGTTGTCCGGAATCACTGGGCGTAAAGGGCGCGTAGGTGGCGGCATAAGGCCGTGGTGAAAGTCTGGGGCTCAACCCCAGATCGGCCATGGCGACT
+
CCCCCGGGGGGGGGGGGGGGGGGGGGGGGGGGGGGGGGGGGGGGGDGGGGGGGGGGGGGGGGGGGGGGGGGGGGGGGGGGGGFGGGGGGGGGGGGGGGGGGDGGGGGGGGGGGGGGGGGGGGGGGGGGGGGGGGGGGGGGGGGGGGGGGGGGGGGGGGGGGGGGDEGGGGFGFGGGFGFFGGGGGGGGGGGGGGGFGGGGGGGGGGGE58CGGGGCCFFEFCFFGGGC8C5CFGGGC=>EEEGGGGGGGEGGGGGDFE9CE>F7F*CFCCEFFGG*9?F7DBE*>)993DBFB@FF5)5;)
@M03506:14:000000000-AKVR1:1:1101:4972:5740 1:N:0:29
GTACTCCTACGGGAGGCAGCAGTGGGGAATATTGGACAATGGGCGCAAGCCTGATCCAGCCATGCCGCGTGGATGATGAAGGCCCTAGGGTTGTAAAGTCCTTTCGGCGGGGAAGATAATGACGGTACCCGCAGAAGAAGCCCCGGCTAACTTCGTGCCAGCAGCCGCGGTAATACGAAGGGGGCTAGCGTTGCTCGGAATCACTGGGCGTAAAGCGCACGTAGGCGGATTCCTAAGTCGGTGGTGAAATCCTGGAGCTCAACTCCAGAACTGCCTCCGATACTGAGAGTCTCCGAGTCCG
+
CCCCCGGGGGGGGGGGGGGGGGGGGGGGGGGGGGGGGGGGGGGGGGGCFGGGGGGGGGGGGGGGGGGGGGGGGFFFGGGGGGGGGGGGGGGGGGGAGGGGGGGGGGGGGGGGGGGGDGGGGGGGGGGGGGGGGGCFGGGGGGGGGGGGGGGGGGGGGGGGGGGFGGGGGGGGGGGGGGGGGGEEEGGGGGECGGGGGGEEGFGGFGGGDGGG589EGGGGGCFFDFGGGE5@FGFD?F7=E7EDGGCFC7?<CG+*85DFC9CFFFGFF<FF=9DCFFG3C>BFGFCB?9F<?45>>:76<
@M03506:14:000000000-AKVR1:1:1101:11509:5742 1:N:0:29
GTACTCCTACGGGAGGCAGCAGTGGGGAATTTTGCGCAATGGGGGAAACCCTGACGCAGCAACGCCGCGTGGAGGATGAAGTCCTTTGGGATGTAAACTCCTTTCGACCGGGAAGATAATGACGGTACCGGAGGAAGAAGCACCGGCTAACTCTGTGCCAGCAGCCGCGGTAATACAGAGGGTGCGAGCGTTGTTCGGAATTATTGGGCGTAAAGGGCGCGTAGGCGGTGCGGTACTTCTCCTGTGAAATCTCCGGGCTCAACCACGAGCGGTCAGGGGAAACTGCCGTGCTTGAGTGTGG
+
CCCCCGGGGGGGGFGGGGGEDFGGGGGEGGGGGGGGGEGGGGGGGGDEGGGGGGGGGGGGGFGGGGGGGGGGEGGBFGGGGFGGGGGGGGGGGGGGGDGFGGGGGGGGGGGGGGGAGGGCFFGGGGGGGFGEGGGGGFGGGFFGGDE>FGGGGGGGGGGGGF7>FGEGGGCCCA:FGGGFCG:CECFEEGG5CEFGGGE88CFFG??FGGEG;CF?EGGCEEEGGGC5/*CE85=*+3:9<C??<+:*++<FC:CDE3)9<+9:**2)7CED5D>FG595*05FF?*)8C>16*7F76/9B
@M03506:14:000000000-AKVR1:1:1101:14460:5769 1:N:0:29
GTACTCCTACGGGAGGCAGCAGTAAGGAATATTGGTCAATGGGCGCAAGCCTGAACCAGCCATGCCGCGTGCAGGAAGACGGCCCTACGGGTTGTAAACTGCTTTTATACGGGAATAAACCTACTTACGAGTAAGTAGCTGAATGTACTGTAAGAATAAGGATCGGCTAACTCCGTGCCAGCAGCCGCGGTAATACGGAGGATCCAAGCGTTATCCGGATTTATTGGGTTTAAAGGGTGCGTAGGCGGCCTATTAAGTCAGGGGTGAAAGACGGTAGCTGAAATATCGAAGTGGCTGTGAT
+
CCCCCGGGGGGGGFGGGGGGGGGGGGGGGGGGGGGGGGGGGGCGGGGGGGGGGGGGGGGGGGGGGGGGGGGGGGGFGGGGGGGGGGGGGGGGGGGGGGGGGGGGGGGGGGGGGGGGGGGGGGGGGGGGGGGGGGGGGGGGGGGGGGGGGGGGGGGFGGGGGGFGEGGGGGGGGGGGFGGGGGGGGGGGGGGGCCGGGGGGGGGFFEFGFGGECCFDEEGEEFDFGGFG8E*<;97C=FD5EGEDGGGGCG*0:7<:F4?CECFGCD54:C7?<D</74C*9**00*0.(27:?*7>)8)**
@M03506:14:000000000-AKVR1:1:1101:6495:5775 1:N:0:29
GTACTCCTACGGGAGGCAGCAGTCGGGAATTTTGGGCAATGGGCGAAAGCCTGACCCAGCAACGCCGCGTGAAGGATGAAATCCCTCGGGATGTAAACTTCGCAAGAACGGGAAGAATAAGTAGGGGACAATACCCCCTATGATGACGGTACCGTTTGTAAGCTCCGGCTAACTCCGTGCCAGCAGCCGCGGTAATACGGGGGGAGCAAGCGTTGTTCGGATTTACTGGGCGTAAAGGGCGCGTAGGCGGCCAGCACAAGTCAGTTGGGAAATCTCCGAGCTTAACTCGGAAAGGTCAACG
+
CCCCCGGGGGGGGGGGGGGGGGGGGGGFGGGGGGGGGGGGGGGGGGGGGFGGGGGFFGGCGGGGGGGGGGGGGGGGGGGGGEGGGGGDGGGGEFFGGGGGGFGGGDGGGGGGEE=FGAFGGGFFFGGGGGD<FFFGGGGGGGFFFFGGGGGGGG7FCGGGGGGGCCFGDEGGFFFGGGGGDGGFGFG7EGGDGCEGGGGG@EEGGECECFFGE:EECGGDC?EGFGDFGG5:C55CFDGGGGGEEGGGGGG29FCCC)09<+7<+*3*>4C<CF>CCE95D:@7EFFFFC>85)5*9?67)
@M03506:14:000000000-AKVR1:1:1101:11532:5784 1:N:0:29
GTACTCCTACGGGAGGCAGCAGTCGGGAATTTTGCGCAATGGGGGAAACCCTGACGCAGCAACGCCGCGTGGAGGATGAAGTCCCTTGGGATGTAAACTCCTTTCGATCGGGACGATTATGACGGTACCGGAAGAAGAAGCACCGGCTAACTCTGTGCCAGCAGCCGCGGTAATACAGAGGGTGCGAGCGTTGTTCGGAATTATTGGGCGTAAAGGGCGCGTAGGCGGTGCGGCAAGTCACCTGTGAAACCTCTGGGCTTAACCCAGAGCCTGCAGGCGAAACTGCCGTGCTGGAGGGTGG
+
CCCCCGGGGGGGGGGGGGGGFFGGGGGCGGGGGGGGGGGGGGGGGGGGGGGGGGGGGGGGGGGGGGGGGFGGGGGGGGGGGGGGGGGGGGGGGGGGGGGGGGGGGGGGGGGGGGGGGGGGGGGGGGGGGGGGGEEGGGGGGGGGGGGGGGGGGGGGGGGGGGGGGGGGGGGCEGGGGGGGGGGGGGGGGGGGGGGGGGG>F?CGGGGGGGGGGFGGGGGDGCCGGGGGGDGGGDEGF@>FCCFG<7CFG+:EC+<<=<4C6EGGG3ECGCF4FG4EGFD:D>BCFFGB15;1B@)))8)5B
@M03506:14:000000000-AKVR1:1:1101:14790:5789 1:N:0:29
GTACTCCTACGGGAGGCAGCAGTGGGGAATCTTGCGCAATGGGCGAAAGCCTGACGCAGCGACGCCGCGTGAGGGAAGAAGGCCTTCGGGTTGTAAACCTCTTTCAGGAGGGACGAAGCCACTCGGGTTAATAGCCCAGAGGGTGACGGTACCTCCAGAAGAAGCCCCGGCTAACTACGTGCCAGCAGCCGCGGTAATACGTAGGGGGCAAGCGTTGTCCGGATTTATTGGGCGTAAAGAGCGTGTAGGCGGCTTCACAAGTCCGCTGTGAAAACTCGAGGCTCAACCTCGAGCTGTCGGG
+
CCCCCGGGGGGGGGGGGGGGFGEFGGGGGGFGGGGGGGGGGGGGGGGEGGGGGGGGGGGGGGDGGGGGGCFGFGGEFG@FBFGGGGGGGGGGGGGGGGGGGGGGGGGGGGGGGGGGEEGGGGGGGGGGCFGGDGG@FGGGGGGG@FGFGGGGGGGGGGFGGGGGGGGGGGGGGGGGFGGGGFF@FGFFGGGGGGCCC0CEFGFDGGGGCECCFEG5*CFCEG8C8<CEFCFEGE:**;>@=FGEGG6CFE7CDDE4+*2>CC7ACCEGE<F=FGFG4<D55B4699D:02.4@B>@F=3))
@M03506:14:000000000-AKVR1:1:1101:8090:5800 1:N:0:29
GTACTCCTACGGGAGGCAGCAGTCGGGAATTTTGGGCAATGGGCGCAAGCCTGACCCAGCAACGCCGCGTGAAGGATGAAATCCCTCGGGATGTAAACTTCGCAAGAACGGGAAGAATAAGCCTGTGTTAATAGCACAGGTGATGACGGTACCGTTTGTAAGCTCCGGCTAACTCCGTGCCAGCAGCCGCGGTAATACGGGGGGAGCAAGCGTTTTTCGGATTTACTGGGCGTAAAGGGCGCGGAGGCGGCCACCGCAAGCCGACTGTGAAATCTCCGGGCTTAACCCGGAAAGGTCAGCC
+
CCCCCGGGGGGGEDGDGGGGGGGCGGEEGGFFFCCEGGGG@CEF>FEC:FFFGGGGGGDGGGGGGGEGGGFGGGFGFFGFGGGGGAFGGFFCFGGAFGGGGGGD7@=EGGGGGGGCFGGGGGGFGFFGGG?FGCF,=<FGCGFG<=FFG@EFFGGEGGGFFGGED7CFGGEC:EG,C<CEDGCGFFGGEGGGGBEDB+1=ECCGCGGF:C:AEA*;FGEEEGEGEFGCEDFCEG*;C778EC***:EDC**:7:*/:53D*:<5=):0+0+1:*:C*)1/)086+97>>7)-7>F7*).97
@M03506:14:000000000-AKVR1:1:1101:13612:5806 1:N:0:29
GTACTCCTACGGGAGTCAGCAGTAAGGGATATTGCACAATGGGCGAAAGCCTGATGCAGCAACGCCGCGTGGAGGAAGAAGGCCTTCGGGTCGTAAACTCCTTTTGACGCTGACGAGGAAGGACGGTAGGCGTCGAATCAGTCACGGCTAACTACGTGCCAGCAGCCGCGGTAAAACGTAGGTGGCGAGCCTTATCCGGATTTACTGGGCGTAAAGGGTGTGCAGGCGGGGGTCCAAGTGGTGTATGAAATCGCTCGGCTTAACCGGGCTAGGTTATGCCAGACTGGACTTCTAGAGTTCG
+
CCCCCGGGGGGGGGGGGGGGGGGGGGGGGGGGGGGGGGGGGGGGGGGGGGGGGGGGGGGGGGGGGGGGGGGGGGGGGGGGGGGGGGGGGGGGGGGGGGGGGGGGGGGGGGGGGGGGGGGGGGGGGGGGGGGGGGGGGGGGGGGGGGGGDGGGGGGGGGGGGGGGGGGGGGGFG@CGGGEFGGFGGGGGGDEGFGGGFGDGGGGGG77EGGGCEEEFGGEGGG7<F>>CCCE5::C@CC7CGGGGGGFDFFG?DCGGGBDFGFCFEDGGGGCFG:CCD=::6;4=C6C:?F*6FFF4?9**8
@M03506:14:000000000-AKVR1:1:1101:5714:5820 1:N:0:29
GTACTCCTACGGGAGGCAGCAGTGGGGAATTTTGGACAATGGGGGCAACCCTGATCCAGCCATGCCGCGTGTGTGAAGAAGGCCTTCGGGTTGTAAAGCCCTTTCGGCGGGGAAGATAATGACGGTACCCGCAGAAGAAGCCCCGGCTAACTTCGTGCCAGCAGCCGCGGTAATACGAAGGGGGCTAGCGTTGCTCGGAATTACTGGGCGTAAAGCGCACGTAGGCGGTTTCTTAAGTCGGGGGTGAAATCCTGGAGCTCAACACCAGAACTGCCTTCGATACTTGGAAACTCGAGTTCGG
+
CCCCCGGGGGGGGGGGGEFGGGGGGGGGGGGGGGGGGGGGGGGGGGGFGGGFGGGGGGGGGGGGGGGGGCFGGFGFGGGGGGGGGGGGGGGGGGGGGGGGGGGGGGGGGGGEC@FFGGGAFCGGGFGGGGGGGGGGG:FGD@<FEGGDEGGGGGGFGGGGGGGGGGGGGGGGGGGCCGFGGGGGGGGGGGGECCFFGGEGGFFGGCFGGDGGGFD7E5CGG8C58<5CCC=@@CCEGFFGCCEGGGAFG7?+7:CF=><7C<CF=CFGG4:6FFG9;**>GF7++17)5>FA*))09B608
@M03506:14:000000000-AKVR1:1:1101:9449:5843 1:N:0:29
GTACTCCTACGGGAGGCAGCAGTGGGGAATCTTGGACAATGGGCGCAAGCCTGATCCAGCCATGCCGCGTGGATGATGAAGGCCTTAGGGTTGTAAAATCCTTTCGTCGGGGACGATAATGACGGTACCCGAAGAAGAAGCTCCGGCTAACTTCGTGCCAGCAGCCGCGGTAATACGAAGGGGGCTAGCGTTGTTCGGATTTACTGGGCGTAAAGCGCGTGTAGGCGGGTCGTTAAGTTGGGGGTGAAATCCCGAGGCTCAACCTCGGAACTGCCTTCAAAACTGGCGACCTGGAGCAAAG
+
CCCCCGGGGGGGGGGGGGGGGGGGGGGGGGGGGGGGGGGGGGGGGGGGGGGGGGGGGGGGGGGGGGGGGGGGFGGGGGGGGGGGGGGGGGGGGGGGGGGGGGGGGGGGGGGGGGGDCGGGGGGGGGGGFGGGGDGGGGGGGGGGGGGGGGGGGGGGGGGGGGGGGGGGGGGGGGGGGGGGGGGGGGGGGGFGGGGGEEGGGGGGGGGGGGGGGGGGGGGEGGGFFDEGGE=>CEFCCFGGGGGGGGG4<CFCGCGGGEGFGGGFCCGGC<=FGGGGFFGGG=F6<?CE>GD(8FFF>FF:4
@M03506:14:000000000-AKVR1:1:1101:10555:5850 1:N:0:29
GTACTCCTACGGGAGGCAGCAGTCGGGAATTTTGGGCAATGGGCGAAAGCCTGACCCAGCAACGCCGCGTGAAGGATGAAATCCCTCGGGATGCAAACTTCGCAAGAACGGGAAGAATAAGTAGGGGACAATACCCCCTATGATGACGGTACCGTTTGTAAGCTCCGGCTAACTCCGTGCCAGCAGCCGCGGTAATACGGGGGGAGCAAGCGTTGTTCGGATTTACTGGGCGTAAAGGGCGCGTAGGCGGCCAGCACAAGTCCGTTGTGAAATCTCCGAGCGTAACTCGGCAAGGTCAACT
+
CCCCCGGGGGGGGGGGGGGGGGGGGGGCGGGGGGGGGGGGGGGGGGGGGGGGGGGGGGGGGGGGGGGGGGEDFFGFGGFGGGGFGGGGGGCFGGGFGGGGGGGGGGDGGGGGGGGCGGFGFGGGGGGDDGGGGGGCFGGGGGGGFCGGGGGGGD5CFGGGGGFCBFEGGGGGGGF7EGCEGDFGFFGGGGGGG:EFGGGGGGGGGGGGGGGGGGGE8<8C=EDGFGCCGCCEE5?5+7C*=CGDC*:F5CC55F5*8>*7<C**2>CD:7<*C*:C*<))9)05=>CFBD)()8:0/7@?1
@M03506:14:000000000-AKVR1:1:1101:8246:5851 1:N:0:29
GTACTCCTACGGGAGGCAGCAGTCGGGAATTTTGGGCAATGGGCGAAAGCCTGACCCAGCAACGCCGCGTGAAGGATGAAATCCCTCGGGATGTAAACTTCGCAAGAACAGGAAGAATAAGTAGGGGACAATACCCCCTATGATGACGGTACTGTTTGTAAGCTCCGGCTAACTCCGTGCCAGCAGCCGCGGTAATACGGGGGGAGCAAGCGTTGTTCGGATTTACTGGGCGTAAAGGGCGCGTAGGCGGCCTGTGCAAGTCAGTTGTGAAATCTCCGGGCTTAACTCGGAACGGTTAACT
+
CCCCCGGGGGGGGGGGGGGGGGGGGGGGGGGGGGGGGGGGGGGGGGGGGGGGGGGGGGGGGGGGGGGGGGGGGGGGGGGGGGGGGGGGGGGGGGGGGGGGGGGGGGGGGGGGGGGGGGGGGGGGGGGGGGGGGGGGGGGGGGGGGGGGGGGGGGFGFGGGGGGGGGGGGGGGGGGGGGGGGGGGGGGGGGGGGGGGFGGGGGGGGEGGGGGGEGGGCCCGCGGGGFGGFGGGGDGFCE35CEGGEGEGGGCG55AFG?C><CFGGGGGG7+6CFC7>EDD::@<E4*96C5085@.)7@?*
@M03506:14:000000000-AKVR1:1:1101:11085:5876 1:N:0:29
GTACTCCTACGAGGCAGCAGTGGGGAATCTTGCACAATGGGGGAAACCCTGATGCAGCGACGCCGCGTGAGCGATGAAGCCCTTCGGGGTGTAAAGCTCTTTCGGCAGGAACGATAATGACGGTACCTGAAGAAGAAGCTGCGGCTAACTCTGTGCCAGCAGCCGCGGTAATACAGAGGTCCCAAGCGTTGTTCGGATTCACTGGGCGTAAAGGGTGCGTAGGTGGCAGGGTAAGTTTGATGTGAAATCTCCGAGCTTAACTCGGAAACTGCATTGAATACTAGCCTGCTTGAGGGTTGGG
+
CCCCCGGGGGGGGGGGGGDGFGGGGGGGGGGGGGGGGGGGGGGGGGGGGGGGGGGGGGGGGGGGGGGGGGGGGGGGGGGGGGGGGGGGGGGGGGGGGCGGGGGGGGGGGGGGGGGGGGGGGGGGGGGGGGGGCGGGGGGGGGGGGGGGGGGGGFGFGGGGGGGFGGGGGGGGGFGGGGGGGFGGFGFG;FDFFGGGGDE?AFGGGGGGGGEGGGGGE5=;EGGEE5CFGGGEGGG?FGGCFGFC9?FGGDGGG=>C:6CCC<CCE<C)0*<7>*:907?0?=B:*7CFBD4))9F:3555)
@M03506:14:000000000-AKVR1:1:1101:10350:5878 1:N:0:29
GTACTCCTACGGGAGGCAGCAGTGGGGAATCTTGCGCAATGGGCGAAAGCCTGACGCAGCAACGCCGCGTGCGGGATGAAGGCCCTCGGGTTGTAAACCGCTTTCAGCAGGAACGAAAATGACGGTACCTGCAGAAGAAGGTCCGGCCAACTACGTGCCAGCAGCCGCGGTAACACGTAGGGACCAAGCGTTGTCCGGATTTATTGGGCGTAAAGCGCTCGTAGGCGGTTCGGTAAGTCGGGTGTGAAACCCCTGGGCTCAACCCGGGGACGCCACCCGATACTGCTGTTACGCGAGTTCG
+
CCCCCGGGGGGGGGGGGGGGGGGGGGGGGGGGGGGGGGGGGGGGGGGGGGGGGGGGGGGGGGGGGGGGGGGGGGGGGGGGGGGGGGGGGGGGGGGGGGGGGGGGGGGGGGGGGGGGGGGFGFFGGGGGGGGGFGFFGGGGGGFGGGGGGGGGGGGGFGGGGGFFGGGGGGGDGGGGGGGGDGFGGGGGGG8CGGGGGGGGGFGGGGGGGGGGGFGGGGEGGGEFEGGGGGDCEE*?GGGGGG:CCCFFGFCEG*:<5<*79?*CE<EGG3*8DDC5C:C3/)7CCFG:A*/6))05<>>*)
@M03506:14:000000000-AKVR1:1:1101:19686:5912 1:N:0:29
GTACTCCTACGGGAGGCAGCAGTGGGGAATATTGGACAATGGGCGCAAGCCTGATCCAGCCATGCCGCGTGAGTGATGAAGGCCTTAGGGTTGTAAAGCTCTTTCGGCGGGGACGATAATGACGGTACCCGCAGAAGAAGCCCCGGCTAACTTCGTGCCAGCAGCCGCGGTAATACGAAGGGGGCTAGCGTTGTTCGGAATCACTGGGCGTAAAGGGCGCGTAGGCGGCTTGATAAGTCGGGGGTGAAAGCCCGTGGCTCAACCACAGAATTGCCTTCGATACTGTCTGGCTTGAGACCGG
+
CCCCCGGGGGGGGGGGGGGGGGGGGGGGGGGGGGGGGGGGGGGGGGGGGGGGGGGGGGGGGGGGGCGGGGGGGGGGGGGGGGGGGFGGGGGGGGGGGGGGGGGGGGGGGGGGGGGCEGGGGGGGGGGGGGGGGGGGGGGGGGGGGDDGDGGGGGGGGDFGGGGGGGGGGGGGGGGGGGGGGGGGGDGGGGGGGCFGGGGGGGGGFGFFGGGDGGGGGGGGGGDGGGGGGEEGGGFGGGGGGGGGCEE=<E67FEEGGF<DGCFGCFFGGGFFGFG?C=C7:@F+C7DF<CF(8B:F5@FFF
@M03506:14:000000000-AKVR1:1:1101:7324:5937 1:N:0:29
GTACTCCTACGGGAGGCAGCAGTAGGGAATCTTCCGCAATGGACGAAAGTCTGACGGAGCAACGCCGCGTGAGCGATGAAGGCTTTCGGGTCGTAAAACTCTGTTGTTAGGGAAGAACAAGTGCTAGTTGAATAAGCTGGCACCTTGACGGTACCTAACCAGAAAGCCACGGCTAACTACGTGCCAGCAGCCGCGGTAATACGTAGGTGGCAAGCGTTATCCGGAATTATTGGGCGTAAAGCGCGCGCAGGTGGTTTCTTAAGTCTGATGTGAAAGCCCACGGCTCAACCGGGGAGGGTCG
+
CCCCCGGGGGGGGGGGG>EGCCFGGGGGCDGGGFGGGGGGGGGGGGGGGGGFGGGGGGGGCGGGGGGGGGGGGGGGGGFGFGGGGGGGGGGGGGGGFGGGGGGGGGGGGGGGGGGGGGGGGGGGGGGGGGGGGGGGGGGGGGGGGGGGGDDGFGGGFGDFCFGGGGGG@FGEG@FGGGFC@FCGDC,>D<CFCFGGGGGGGGFCFGDGECFGCFBBC8EE9CE**/:CG::@6*/:CECFFGGGGGGGGCEFG5:C6@GFF7C9<>7FGGFFGC:EF)95*73**8>*(25()87>@B>4)
@M03506:14:000000000-AKVR1:1:1101:26054:5951 1:N:0:29
GTACTCCTACGGGAGGCAGCAGTGGGGAATCTTGCACAATGGGGGAAACCCTGATGCAGCGACGCCGCGTGAGCGATGAAGCCCTTCGGGGTGTAAAGCTCTTTCGGCAGGGAAGATCATGACGGTACCTGCAGAAGCAGCTGCGGCTAACTACGTGCCAGCAGCCGCGGTAATACGTAGGCAGCAATCGTTGTTCGGAGTTACTGGGCGTAAAGGGTGTGGAGGCGGTGGTTTAAGTTTGGGGTGAAATCTCCCGGCTTAACGGGGTGGGTGCGCCGATCACTGAATGTCTTGGATTGCG
+
CCCCCFGF?FGGEFGDCCF,CEFFFGGGEGGGG<EFFEFCFG8BF:FEGGGGFCF<E9FGCCFEGGFCFFCFC@FGGGGFG@<+BBC<@FFFG:FGGFG?EDGG9:7C@7:+BBFB,DFC,=F::=F:,,>AF8@<,3>DF,,><<C*CFCGG@C>,:*<<@FG::BEFGGGC,><<F9<:?<7@++25FBF>FDCEC5:C;F7?9+;;C/**;C?EC82**+**8CE8*/**2<<?<*20/*:1:5*<<+3*<*/CD5CFF7**//)175593CGD@D))).+<*:4:*9)***/**.*0
@M03506:14:000000000-AKVR1:1:1101:8430:6005 1:N:0:29
GTACTCCTACGGGAGGCAGCAGTCGAGAATTTTTCACAATGGGCGAAAGCCTGATGGAGCGACGCCGCGTGGGGGATGAAGGGCTTCGGTCCGTAAACCCCTGTCATTTGCGAACAAACCTTTTCACCTAACACGTGGAGAGCTGATTGTAGCGAAAGAGGAAGGGACGGCTAACTCTGTGCCAGCAGCCGCGGTAATACAGAGGTCCCAAGCGTTGTTCGGATTTACTGGGCGTAAAGGGTGCGTAGGTGGCGAGGTAAGTTCGATGTGAAATCTCCGAGCTCAACTCGGAAATGGCATT
+
CCCCCGGGGGGGGGGGGGGGGGGGGGGGGGGGGGGGGGGGGGGGGGGGGGGGGGGGGGGGGGGGGGGGGGGGGGGDGGGGGGGGGGGGGGGGGGGCGGGGGGGGGGGGGGGGGGGGGGGGGGGGGGGGGGGGGGGFFGGGFGGGGGGGGGGGGGGGGGFGGGGGGGGGGDGGGGGFGGGGGGGGGGGGGGDFGGGEEGFGGGGGGGGGGDGFGGEC>=EDGGEGEFGG?FGGGGGGGFF@E==EGCGDG:+:<==DC>FCF<D?C5C>::?@FGGGGFDGGEEFGFGFFGFBEBFF6F4=9
@M03506:14:000000000-AKVR1:1:1101:10105:6021 1:N:0:29
GTACTCCTACGGGAGGCAGCAGTGGGGAATTTTGCGCAATGGGGGAAACCCTGACGCAGCAACGCCGCGTGGAGGATGAAGTCCCTTGGGACGTAAACTCCTTTCGACCAAGACGATTATGACGGTACTGGTGGAAGAAGCACCGGCTAACTCTGCGCCAGCAGCCGCGGTAATACAGAGGGTGCGAGCGTTGTTCGGAATTATTGGGCGTAAAGGGCGCGTAGGCGGCGCCACAAGTCACTTGTGAAAACTCTGGGCTCAACTCAGAGCCTGCAAGCGAAACTGTGGTTCTGGAGTATGG
+
CCC@C@EECFCGG;BCECCB@@EF@EECG,;6C<FGDGGCC8EGEFEEGECEG@CFCF:FCEGG@@>+F@>=FFEG8AEFFBAAF?F=E@CABC<?+EFFE9F?9FFCFEGCF8=F+BFFDGGED:FCEGGDGGGGFGD,3>DF+>:7F,5@F9>EB><B<C:F:FGE@:=CFFG2C<F,1=FC:BF7B7*<?;*+288*AF7EGFGEGCEG88:7E*/:?CCE86:EDEE:*:C*:FGG9C9AAE:CC?FCC+298)*1AC*AFF?>?CGFGFF?:>CD3>5:??>74*=8*7@:F:*0)
@M03506:14:000000000-AKVR1:1:1101:9630:6051 1:N:0:29
GTACTCCTACGGGAGGCAGCAGTGGGGAATTGTTCGCAATGGGCGCAAGCCTGACGACGCAACGCCGCGTGGAGGATGAAGACCTTCGGGTCGTAAACTCCTTTCGATCGAGACGAACAGCCATCGGATAAACAATCCGGAGGTTTGACGGTACCGAGAGAAGAAGCCCCGGCTAACTCCGTGCCAGCAGCCGCGGTAATACGGGGGGGGCAAGCGTTGTTCGGAATTACTGGGCGTAAAGGGCTCGTAGGTGGCCAACTAAGGCAGACGTGAAATCCCTCGGCTTAACCGGGGAACTGCG
+
CCCCCGGGGGGCEGGEGGGGFGGGGGGGGGGGGGGGGGGGGGGGGGDGGGGGGGGGGGGGCFGGGGEGGGGGGFGGGGGGGFGGGGF<FFFGGGGGGGGFGFDFFGGGGGGG8FEEGGGGGGGGGGGGGGCAFGGGGDGGGGGGGGGGGGGGG@FGGDGGGGGGGGGGGGGGGGDGGGGGEGGGGGGFEGGGGGGGG5CFGFGGGGGGGGGEFC5E:C:?FGEGEGGG<<:<CGCEGD78:CG56:EDGGGE45CF84*7?CF*6*21:D=)/7:<FF4DFFFG5:6@2:>>3@)8>7=F5
@M03506:14:000000000-AKVR1:1:1101:13473:6054 1:N:0:29
GTACTCCTACGGGAGGCAGCAGTGGGGAATTTTGCGCAATGGGGGAAACCCTGACGCAGCAACGCCGCGTGGAGGATGAAGCTCCTTGGAGTGTAAACTCCTTTCGACCGGGACGATAATGACGGTACCGGTGGAAGAAGCACCGGCTAACTCTGTGCCAGCAGCCGCGGTAATACAGAGGGTGCGAGCGTTGTTCGGAATTATTGGGCGTAAAGGGCGCGTAGGCGGTACGGTAAGTCACCTGTGAAACCTCTGGGCTTAACTCAGAGCCTGCAGGCGAAACTGCCGTGCTGGAGGGTGG
+
CCCCCGGGGGGGEGGGGGGGAEFFGGGGDGGGGGGGGGGGGGGGGGGGFGGGFFGGG7FFGGGGGGEGGGGEEFG7EDGGGGFGGGGGGGGGGGGGGGGGGGGGGGGGGGGGDFGGGGGGGGGGGGGGGGCFFDFFGGGGGGGGGDEE7FGGGFGGGGGGGGGGGGGGGGGGGGGGGGFFGEGGDEGGGG>CE8EFGGCEEGCFGFFGFEECCCFFEECCC888>EEGGDECEFCCGGFFGGFGGGGFCFF6DFGG6>5<C9:CFFCC6*:?74CG<>D3))7EC?CB015(9F7>B>)7:
@M03506:14:000000000-AKVR1:1:1101:19198:6069 1:N:0:29
GTACTCCTACGGGAGGCAGCAGTCGGGAATTTTGGACAATGGGGGAAACCCTGATCCAGCCATTCCGCGTGAGTGAAGAAGGCCTTCGGGTTGTAAAGCTCTTTTGTCCGGAACGAAACGGGTAACGTGAATATCGTTGCCTACTGACGGTACCGGAAGAATAAGCACCGGCTAACTACGTGCCAGCAGCCGCGGTAATACGTAGGGTGCGAGCGTTAATCGGAATTACTGGGCGTAAAGCGTGCGCAGGCGGTTTTGTAAGCCAGATGTGAAAGCCCCGGGCGTAACCTGGGAATGGCAT
+
CCCCCGGGGGGDFCGGDGGGGGGGGGGGGGGGGGGGGGGGGGGGGGGGFGGGGGFGG@FGGGGGGGGGGFE7FFGCDGGGGGGGGFGGGGGGGGGGGFGGGGGGF9BFGGGGGGGGGGGGGGGGGGGFGGGGGGGGGGFEGGGGGFGGGGGGGGGGCCCFGGGGGGGGGGGGGGFGFCCFG@DFGGGGDFGGGGGGGGGGGGGGGCGFEGGGGDEEC*8CCF555:FCF+<@FGE*783@7*1::757?GGGDEG55>*:+<7+0>*9CGCFDFFC>)17C55*::752CFFF4;5@457/
@M03506:14:000000000-AKVR1:1:1101:23652:6074 1:N:0:29
GTACTCCTACGGGAGGCAGCAGTGGGGAATCTTGCGCAATGGCCTAACGGCTGACGCAGCGACGCCGCGTGTGGGATGAAGCTCTTCGGAGTGTAAACCACTGTTGCCCGGGACGAACAGCTCGATTAGTCGAGCCTGACGGTACCGGGTGAGGAAGCACCGGCTAACTCCGTGCCAGCAGCCGCGGTAATACGGGGGGTGCGAGCGTTGTCCGGAATCACTGTGCGTAAAGGGCGCGTAGGTGGTTTGATAAGGGGGTGGTGAAAGTCCGGGGCTCAACCCCGGAGCTGCCGTTCCGACT
+
CCCCCGGGEGGGGGGGGGGGGGGGFGGDGGGGGGGGGGGGGGGGGGGFGGGGGGGGGCFGGGGGGGGGGF:FCGGDGGGGGGGFGGGGGGGGGGGCFDGGGGGGGGGDF=FGGGGGGEGGG<AFGGGGGFGGGEGGDGGFGEFGCFGDG:C<FGFGFGFDGGGGGCECFGGGFGGG?ACGFFC7FEGCCEGFGGEGGGEE?CGE>CG/:8C+<CEC58CC@EC0<E5;*;8:FEE**8DC5C:CFE5CGF9::0?4*7)9CEGC+0<?C>EEGG57**9*>>>C=>))(298D5))050;)
@M03506:14:000000000-AKVR1:1:1101:19457:6092 1:N:0:29
GTACTCCTACGGGAGGCAGCAGTGGGGAATATTGCGCAATGAGCGAAAGCCTGACGCAGCGACGCCGCGTGTGGGATGACGGCCTTCGGGTTGTAAACCACTGTCGGGAGGGACGAATGCGCCGCAAGGCGAGTGACGGTACCTCCAACGGAAGCACCGGCTAACTCCGTGCCAGCAGCCGCGGTAATACGGAGGGGGCGAGCGTTGTCCGGAATCACTGGGCGTAAAGGGCGCGTCGGCGGCCTGATAAGGAGGGGGTGAAGTCCTGCTGCTGAAGCGCCGGGCTGCCTTCTAAACGGTC
+
<ACCCF@<9EFG:,@CFEECCFG@FG:F7F9EFGE7EGFGGG,E:BC76EEFGFGCF@:B@FG:CFEGE7=CFGG4EE,ECGGGGGEFDGGEEGFFFFGFFGDFE@F:CEGGEFEGGDFGF>EFC@3FFFGGGF:,3*=FFCFCCGGG,::F7<*CFC<CFC7,:FFFFGFGG?F5AEGGGGGE>85C9E>CECEG55*?*88E85**33*:EEFGF6++;:58?CC89:*8:C?E**98>EGD***2++<+0*15E>1)*+*33>+*+2<*7*:+*993).)/*)9)4*9,***/))0.)
@M03506:14:000000000-AKVR1:1:1101:6332:6098 1:N:0:29
GTACTCCTACGGGAGGCAGCAGTCGGGAATTTTGGGCAATGGGCGAAAGCCTGACCCAGCAACGCCGCGTGAAGGATGAAATCCCTCGGGATGTAAACTTCGCAAGAATAGGAAGAATTAGTAGGGGCTAATACCCCCTATGATGACGGTACTATTTGTAAGCTCCGGCTAACTCCGTGCCAGCAGCCGCGGTAATACGGGGGGAGCAAGCGTTGTTCGGATTTACTGGGCGTAAAGGGCGCGTAGGCGGTAGCAACAGTCAGTTGTGAAATCTCCGGGCTTACCTCGGAAAGGGCACCTG
+
CCCCCGGGGGGGGGGGGGGGGGGGGGGGGGGGGGGGGGGGGGGGGGGGGGGGGGGGGGGGGFGBGGGDGGEGGGGDGGGGGGGGGGGGGGDGGGGGGGGGGGGGCFFGGGGGGGGGGGGGGGGFGGGGGGGGGGFGGGGGGGGGGGGGGGGGFCFGGGGGGGGGGGGGGGGGGFFGGFGGGGGGGGGGCFGGGE7FGGGGGEGGGGC*AGGGEGGGGGGGCGEFDGGGGCFECEGCC+7ECEGGGGGGGGG=D?+**0709CDAGDC<EDC=7FFC75C<C@4+09>DF350>4).<).))
@M03506:14:000000000-AKVR1:1:1101:19300:6102 1:N:0:29
GTACTCCTACGGGAGGCAGCAGTGGGGAATATTGGACAATGGGCGCAAGCCTGATCCAGCAATTCCGCGTGGGTGAAGAAGGTCTTCGGATTGTAAAGCCCTTTCGACGGGGACGATGATGACGGTACCCGTAGAAGAAGCCCCGGCTACCTTCGTGCCAGCAGCCGCGGTAATACGACGGGGGCTAGCGTTGCTCGGAATTACTGGTCGTCAAGGGCGCGTAGGCGGCGCTGTTCTTCAGGCGTGACATTCCTGGGCTCATCCTGGTGACTTCGCTTGCTTCGGCTGTGCTTGAGGATGG
+
@CCC@<FGGGGCFCGGDDDGCEF6FEE7,FFFFCF@EF<EFG,CFE@C@FGGC,EEF?CF<CEFGDFEEF>FCEG7<FF=8FEFGGGDC,CFEFFEGFGCFEGFA+==CFFG7FFC+FFGFGGGECFGGGGCBE@<FG8,8,6><@FGF,@F;B<FFEEFFF:3FFGG7FC<<FGG:C*<<*:F5E*AEGEDE>FG5*:/A?@:?78+0::*22<@E**:::8>EFEDCEE**:+++3?77+*:EC7*<CC+:90*;59*3+*<C>E***3**:759<7***97>D/<(0*)1/0)))0))
@M03506:14:000000000-AKVR1:1:1101:19247:6128 1:N:0:29
GTACTCCTACGGGAGGCAGCAGTGGGGAATCTTGGACAATGGGGGAAACCCTGATCCAGCGACGCCGCGTGGGTGATGAAGGCCTTCGGGTCGTAAAGCCCTGTCGGGGGGGAAGAAACTCTTGCCGGTGAACAATCGGCGAGACCGACGGTACCCCCTAAGGAAGCACCGGCTAACTCCGTGCCAGCAGCCGCGGTCAGACGGAGGGTGCAAGCGTTGTTCGGACTTACTGGGCGTAAAGGGCGCGCAGGCGGGCTGTTAAGTTCGGTGTGAAAGCCCCCGGCCCACCTGGGGCACTGCG
+
CCCCCGGGGGGGGGGGGGGGGGGGGGGGGGGGGGGGGDFGGGGGGGGGGGGGGFGGGGGGGGGGGGGGGCFGGEEFFGFFFGGFFGGGGGGGGGFGFFFGGGFFGFGEGGGGC8EC6CF9CFGCGGGGGG>CFDCFGGGGCEGGGFGCGGDG>GF6CGG58CFC?FFFFGEGGGGGGGCFGGGGGGFGFCFFGGECG*CF+AEC*:E:CEE69CFC;CEGGGEGGCGGGGGGGGGGG?D*<<=CEGCCE5CDD=*/:>7CA<F9ED*>:*:BCC*+20*9>@3:*8*76>?:3).>5??4)
@M03506:14:000000000-AKVR1:1:1101:20072:6133 1:N:0:29
GTACTCCTACGGGAGGCAGCAGTGGGGAACTTTGCGCAATGGGGGAAACCCTGACGCAGCAACGCCGCGTGGAGGATGAAGTCCCTTGGGACGTAAACTCCTTTCGACCAAGACGATAATGACGGTACTGGTGGAAGAAGCACCGGCTAACTCTGTGGCAGCAGCCGCGGTAATACAGAGGGTGCGAGCGTTGTCCGGAATCACTGGGCGTAAAGGGCGCGTAGGCGGTCGGATAAGCGTGCGGTGAAAGCCCGGGGCTCCACCCCGGGTCGGCCGGTCGGACTGTTCGACTGGAGCACTT
+
CCCCCGGGGGGGGGGGGGGGGGGGGFGGGGGGFEDFGEGGGGGGGGGGGGGGGFGGGGDGFGGGGGGGGGGDGGGEGGGGGGGGGGGGGFFGDGGGGGGGGGGGGGGGGGGGGGGGGEGGG9AFEGGGGDFGGG7CFGCGEFGGGFGG@FGGG9FFGGGGDE@FDFEECFFEFFGGGG9FGFFGGG*BCECFEGGGEE>>FG7@@FG5C>***;<CEGGGGG5*:@CE5CEG=5CFCCGGGGCE5**9<C?AFEGGD)/**<7*A75<CDG@DGD5)))/9)0:5FFF:/0()7))78F?)
@M03506:14:000000000-AKVR1:1:1101:7349:6137 1:N:0:29
GTACTCCTACGGGAGGCAGCAGTGGGGAATTTTGCGCAATGGGGGAAACCCTGACGCAGCAACGCCGCGTGGAGGATAAAGCTCCTTGGAGTGTAAACTCCTTTCGACCGGGACGATAATGACGGTACCGGTGGAAGAAGCACCGGCTAACTCTGTGCCAGCAGCCGCGGTAATACAGAGGGTGCGAGCGTTGTTCGGAATTATTGGGCGTAAAGGGCGCGTAGGCGGTGTCGTAAGTCACCTGTGAAACCTCTGGGCTTAACTCAGAGCCTGCAGGCGAAACTGCAATGCTGGAGGGTGG
+
CCCCCGGGGGGGGGGGGGGGGGGGGGGGGGGGGGGGGGGGGGGGGGGGGGGGGGGGGGGGGGGGGGGGGGGGGGGGGGGGGGGGGGGGGGGGGGGGGGGGGGGGGGGGGGGGGGGGGGGGGGGGGGGGGGGGGDGGGGGGGGGGGGGGGGGGGCFGGGGGGGGGGGDGEGGGGGGGGGGGGGGGGGDGGGEEDEGGGG*;@C7FGGGGGGEGEGFGGD=CEGEGGGGDEGGGGGF==9CFGFG?CFCGGGGGGGGFCFGGFGF::*<CCCFFGGFGDDDC)7><?@F?A464697FFF>EF
@M03506:14:000000000-AKVR1:1:1101:20116:6138 1:N:0:29
GTACTCCTACGGGAGGCAGCAGTGGGGAATTTTGGACAATGGGGGCAACCCTGATCCAGCGACGCCGCGTGAAGGATGAAGGTCTTCGGATTGTAAACTTCTTTTGAAGGGGATGAATGCCCTGGTGAATAGCCAGGGGTGACAGTACTCTTCGAATAAGCCACGGCTAACTACGTGCCAGCAGCCGCGGTAATACGTAGGTGGCAAGCGTTACTCGGAATCACTAGGCGTAAAGCGCAGGTAGGAGGTTTGGTAAGGCTGTTGTGAAAGCTCCCGGCTTAACTGGGCGAGGGCAACGGAA
+
CCCCCGGGGGGGGGGGGGGGGGGGGGGGGGGGGGGGGGGGGGGGGGGGGGGGGGGGGGGGGGGGGGGGGGGGGGFFGGFGGGGFGGGGGEGDGGGDGFFFFGGGGGCFGGGGGGGEFGFGGGGGGGGD@DDGGGGGGEGGGGGFGGGGGGGGGGGGGGGGGFGFE7FDF7DFFGGFGGGGGGGGGGCCCEGCFF9FECEGDGGGGGGGGGE8*BFGGG=*8CC3ACGFGG8*87C<5:9EE*+<FECD5>+:D*9:+)09=CDCF:7:+:6?F*7>D5)9**9+2?*)-9)-)0)..7@8.
@M03506:14:000000000-AKVR1:1:1101:20739:6152 1:N:0:29
GTACTCCTACGGGAGGCAGCAGTTGGGAATCTTGGACAATGGGGGAAACCCTGATCCAGCCATGCCGCGTGAGTGATGAAGGCCTTCGGGTTGTAAAACTCTTTCGACGGGGACGATAATGACGGTACCCGTAGAAGAAGCTCCGGCTAACTTCGTGCCAGCAGCCGCGGTAATACGAAGGGGGCTAGCGTTGTTCGGAATTACTGGGCGTAAAGCGCGCGCAGGCGGTCTTCCAAGTCAGTGGTGAAAGCCCGGAGCTCAACTCCGGAACTGCCATTGAAACTGTAAGACTTGAGGATGA
+
CCCCCGGGGGGGGGGGGGGGGGGGGGGGGGGGGGGGGGGGGGGGGGGGGGGGGGGGGGGGGGGGGGGGGGGDEGGGGGGGGFGGGGGGGGGGGGGGGGGGGGGGGGGGGGGGGGEGGG@FFGGEGGGGFGGGCECGGGGGGGFGGGFGGGGGGG>CCGFGGGGGGA@FGGGCFGFGFGGGGGGGGGEGGGGGGGGGEGGGCF:EGGGGGGG5CFGGGGGGDCEGGGGGGGG?CCFGFED?CF?6<509EFGFCDGGGD*9E0C?+9CD53CFGGG6>4*?>FFGGFGF>>FDFF4FF@@F)
@M03506:14:000000000-AKVR1:1:1101:11093:6166 1:N:0:29
GTACTCCTACGGGAGGCAGCAGTCGGGAATTTTGGGCAATGGGCGCAAGCCTGACCCAGCAACGCCGCGTGAAGGATGAAGTTTTTCGGAATGTAAACTTCACAAGAATGGGAAGAATAAGTCCTGGCTAACATCCAGGACGATGACGGTACCATTTGTAAGCTCCGGCTAACTCCGTGCCAGCAGCCGCGGTAATACGGGGGGAGCAAGCGTTGTTCGGATTTACTGGGCGTAAAGGGCGCGTAGGCGGCGCGACAAGTCACTTGTGAAATCTCCGGGCTCAACTCGGACCGGCCAAGTG
+
CCCCCGGGGGGGEGGGGGGGGGGGGGGGGGGGGGGGGFFGGGFGGGGGGGGGGGGGGGGGGGGFGGGGGFGGFGGEGGGGGGGGGGGGGGDGGGGGGGGGGGGGGGGGGFFGCFGGGGGGFBFGGGGGGFFGGGGGGGGGGGGGGGGGGGG7FCFGGGGCCEFGCGGEEGGGGFFGGGGEGGGGGGGFEGGGGBEGCFFEGGGGEGGDEFFGGGGEGCEGDGGGG?EC@5:8*:ECGGGGGDGEEGGGEGG5)>CDE370AFF?:DEGG*<=FC*2>>CC5>FGC6*807)()))))070@
@M03506:14:000000000-AKVR1:1:1101:21713:6172 1:N:0:29
GTACTCCTACGGGAGGCAGCAGTAGGGAATATTGGGCAATGGAGGCAACTCTGACCCAGCCATGCCGCGTGAAGGATGAAGGTCCTCTGGATTGTAAACTTCTTTTATAAGGGAAGAAAAAGCCTGATTCATCAGGCCCTGACGGTACCTTACGAATAAGCACCGGCTAACTCCGTGCCAGCAGCCGCGGTAATACGGAGGGTGCAAGCGTTATCCGGATTCACTGGGCTTAAGGGGTGCGTAGGCGGATCGGTAAGGCAGTGGTGAGAGCCCCGAGCTCAACTTGGGAATTGCCATTGAT
+
CCCCCGGGGFGGEGGDGFEGCFGCFGGGGGGGGDG8FGGFGGFFGGGFGEFGFGGC@FFGGGGCFFEEGGGGGGGFFEFGGF<FDFGGGGCFGGF9CFFF<FEFDFCFCFFGG<FGGCF8=FFEF<FEGF,EFAAEGGGGFGGGGG7CFEFFDDCCB+5ED,3ABFF@7BFFGGGGC+DCFGGFGFGEGDGGGFCC888EGGGGEFGGCGG>85CCE558;C+>?;*8*3;?C+09CEGGGEEE*0C3*>ECGGF39)9*ACCCGGF*+*1)11/*)7)*9*7EFFF)(*7>FF??@FFF*
@M03506:14:000000000-AKVR1:1:1101:17389:6174 1:N:0:29
GTACTCCTACGGGAGGCAGCAGTGGGGAATTTTGCGCAATGGGGGAAACCCTGACGCAGCAACGCCGCGTGGAGGATGAAGTCCCTTGGGACGTAAACTCCTTTCGACCGGGAAGATTATGACGGTACCGGTGGAGGAAGCCCCGGCTAACTTCGTGCCAGCAGCCGCGGTAATACGAGGGGGGCGAGCGTTGTTCGGAATTATTGGGCGTAAAGGGCGCGTAGGCGGTGCGGTAAGTCACCTGTGAAACCTCTGGGCTCAACTCAGAGCCTGCAGGCGAAACTGCCGTGCTTGAGTGTGG
+
CCCCCGGGGGGGGGGGGGGGGGGGGGGGGGGGGGGGGGGGGGGGGGGGGGGGGFGGGGGGGGGGGGGGGGGGGGGGGGGGGGGGGGGGGGGGGGGGGGFGFGGGGGGGGGGGGGGCFFGGGGGGGGGGGGGGGGCFGGGGFFGGGGGGGGGGGGGGGGGGGGGGGGGGGGGGGGGGGFGGGGGGGGGGDGCGGGDFGE8C;8CGF:FGGG:?EFGGGDCGGE5>EFGGGGDECECGGC>7CEC?FFFGGGE*2AFDFF4CCGD9<>FCE4FFF4C?FEG395>+<=CE?D>676569?9?E
@M03506:14:000000000-AKVR1:1:1101:16995:6195 1:N:0:29
GTACTCCTACGGGAGGCAGCAGTCGAGAGGCTTCGGCAATGGGGGAAACCCTGACCGAGCGACGCCGCGTGAGGGATGAAGGCCCTTGGGTTGTAAACCTCTTTTGTTCGGGAAGAAGTGCGATCAGGTGAATAATCTGGTCGTTTGACGGTACCGGCCGAATAAGCTCCGGCTAACTCCGTGCCAGCAGCCGCGGTAACACGGGGGGAGCAAGCGTTGTTCGGAATCACTGGGCGTAAAGGGCGTGTAGGCGGTCAGGTAAGTTAGATGTGAAATGCCCCGGCTCACCCGGGGACCGGCC
+
CCCCCGGGGGGGGGGGGGGGGGGGDGGGEFGGF?F>F:@FGGGGDEGGGGGGFGGGGGGGCGEFECEGG@EEGGGCFFFGEGGGEGF,BFGGGGGFFGGGGFFGGGGGGGGGCFGFFGG,BFCDDGGGFGCFFGGGFFGFGG7FGGDFFGGGG7CFG*>FFEFGGGC97:FCEFGGGCFFGGGGE@FGFGGGGGGGGGCFGGGGEGECCCCFFFG5;:EG5CEDG>FC9FECGGGGE=CC<9C:CCED*2??CE=5::FD<CF9+*3:F>FF*:*+2=<F3)7**7*9:43(8>))0)50)
@M03506:14:000000000-AKVR1:1:1101:9273:6210 1:N:0:29
GTACTCCTACGGGAGGCAGCAGTGGGGAATATTGGACAATGGGGGCAACCCTGATCCGGCAATGCCGCGTGAGTGATGAAGGCCTTCGGGTTGTAAAGCTCTTTTGGCGGGGACGATGATGACGGTACCCGCAGAATAAGCCCCGGCTAACTTCGTGCCAGCAGCCGCGGTAATACGAAGGGGGCTAGCGTTGTTCGGAATTACTGGGCGTAAAGGGCGCGTAGGCGGTCCTGATCGTCGGATGTGAAAGGCCTGGGCTCAACCTGGGAACTGCATCCGATACGGCGGGGCTGGAGGGTGG
+
CCCCCGGGGGGGGGGGGGGGGGGGGGGGGGGGGGGGGGGGGGGGGGGGGGGGGGGGGGGGGGGGGGGGGGGGFFGGGGGGGGGGGGGGGGEFGGGGGGGGGGGGGFGGGGGGGGGCGGGDFFGGGGGGGGGGGGCGFGGGGFGGGGDGGGGGGFGGGGGCGGGGGGEGGG@<FGGGG7@EGGGGGCFGFG8EE8F:8E>EGGGFFFGG>ECGGFF?E=EDGDEGGGGGC58FG9<CFCC=E5CGFG+::CGGGC=FG@FCFCC6+0AF69*0*0:+:/5*9>>CG3751).,7<87)87@F
@M03506:14:000000000-AKVR1:1:1101:20951:6219 1:N:0:29
GTACTCCTACGGGAGGCAGCAGTGGGGAATATTGGACAATGGGCGAAAGCCTGACCCAGCCATGCCGCGTGAGTGAAGAAGGCCTTAGGGTTGTAAAGCTCTTTCAGCGGGGAAGATAATGACGGTACCCGCAGAAGAAGTCCCGGCTAACTTCGTGCCAGCAGCCGCGGTAATACGAAGGGGACTAGCGTTGTTCGGATTTACTGGGCGTAAAGCGCGCGTAGGCGGAGCGCTAAGTCAGGGGTGAAATCCCAGGGCTCAACCCTGGAACTGCCGTTGATACTGACGATCTGGATATCGG
+
CCCCCEFGFGGGGCEGGGGGGGGGGGGGGGGGGCFGGGGGGGGGDCCCGGDFG<FGG@FGGGGGGGGGDGGDGGG9FFFCFGGGGGGFGGGFGGGGCFGFGGGGGGGGGGGGGFEGFF9FFFGCGCEEFFGGGGG8<FFFGFE<CEGGGGCFFCCFGGDCFDEGGGGEGCFCEGFFG7FFFGG>@<::7B*4==C9CEE>CG7E7EFC*81?E5?FGGE:EEGDGFEG8*/287?8C0:<CEDG5E5=F?7C<FG<:54*3+9*:*67*>09FCF=C)C5*9=?GF*)-*)(/9****17>
@M03506:14:000000000-AKVR1:1:1101:9144:6224 1:N:0:29
GTACTCCTACGGGAGGCAGCAGTGGGGAATATTGGACAATGGGCGCAAGCCTGATCCAGCCATGCCGCGTGAGTGATGAAGGCCCTAGGGTTGTAAAGCTCTTTTGTGCGGGAAGATAATGACGGTACCGCAAGAATAAGCCCCGGCTAACTTCGTGCCAGCAGCCGCGGTAATACGAAGGGGGCTAGCGTTGCTCGGAATCACTGGGCGTAAAGGGTGCGTAGGCGGGTCTTTAGGTCAGGGGTGGAATCCTGGGGCTCAACTCCAGAACTGCCGTTGATACTGAGGATCTTGAGTTCGG
+
@CCCCGGGGGGDB@FG@CFGGGGGGGCBBFGGGGCGGGGGGGFFGGFEGGGGFGGGGGGGGFGGGGGGC@FCC6C,CFGFGFDFGGGGFGFAFFFFGGFG?FGGGGG8<FGGGGGGGGGFCAFGFGG75B>>:FC8DFFGGF@:C==F<FFF<D@F7CCFEGGGGCGDEDECEF9FG@FGCCFFEG7B<F:FG79,;E:C79CG7EEG8CEEEF7<8@*8*;:E?+:C*2889C++<:7@FGDE/:**3<9+:CF*:))/<+00+2+9<C64==5*1.55778+A*C)466)9=*<F4B35
@M03506:14:000000000-AKVR1:1:1101:20920:6237 1:N:0:29
GTACTCCTACGGGAGGCAGCAGTGGGGAATATTGGACAATGGGCGAAAGCCTGATCCAGCCATGCCGCGTGGGTGAAGAAGGCCTTAGGGTTGTAAACCCCTTTCAGCGGGGAAGATAATGACGGTACCCGCAGAAGAAGTCCCGGCTAACTCCGTGCCAGCAGCCGCGGTAATACGGAGGGGACTAGCGTTGTTCGGAATTACTGGGCGTAAAGCGCACGTAGGCGGATTGGTAAGTCAGGGGTGAAATCCCGGGGCTCAACCTCGGAACTGCCTTTGCTACTGCAAATCTCGAGTCCTG
+
CCCCCGGGGGGEEGDGGGGGGGGGGGEGGGGGGGGGGGDGGGGGGGEGGGGGGFGGGGGGGGGGGGGGGCFGCFGFGFCCFGGGGGGDGGGGGGGGGGGGGGFGGFGFGGEGGGGGGGGGGGGGGGGCFFGGDFEGGGGGFGDGGEFFFGGGFGGGGGGDFGFFGCCEGG@CEFFGFG<<FGGDCFGGGGGGG5;@EGG>FCCGFGFGGGGGDGFC85*:C;*8?6E=*:=*;CFGGFG?:FGGGGCC+22<9*:58>DF6?57+2ACCDGF=CD<77:***9++97?A>F2@FFDFFF=?
@M03506:14:000000000-AKVR1:1:1101:4232:6273 1:N:0:29
GTACTCCTACGGGAGGCAGCAGTAAGGTATATTGGTCAATGGACGCAAGTCTGAACCAGCCATGCCGCGTGGAGGATGAAGGTCCTCTGGATTGTAAACTTCTTTTATCTGGGACGAAAAAGGGTTTTTCTAGACCAACTGACGGTACCAGATGAATAAGCACCGGCTAACTCCGTGCCAGCAGCCGCGGTAATACGGAGGGTGCAAGCGTTATCCGGATTCACTGGGTTTAAAGGGTGCGTCGGTGGATTAGTAAGTCAGTGGTGAAATCTCCGGGCTTAACCCGGAAACTGCCATTGAT
+
CC@CCGGGGGGGGGG>FGGEDFFGGGGGGEEGGGGGGGGGGFFGGGGGGCFGGGGGGGGGGGGGGGGGGGGG7DFGGGGGGGGGGGGGFFCFGGGGGGGGGGGGGGFGGGFGGGGGGGC:<FEEGFGGGGFEFGGGGGGGCFGGGGGGGGAE9F9FFC9FGGGGGEGG7<CAFFEFFGG9FDCFGGGGGGGGEFC9BC@EGGE**:CF>EGGGGGG*:ECEG+BCCGGFGDF+0<9E;<CE7*/::*9F6CGGEGGGF779FGGGDFFCFG@7>):5;DGGF6C*8C)(1<AFF46=FFF*
@M03506:14:000000000-AKVR1:1:1101:17241:6280 1:N:0:29
GTACTCCTACGGGAGGCAGCAGTGGGGAATATTGCACAATGGGCGCAAGCCTGATGCAGCAACGCCGCGTGAGGGACGACGGCCTTCGGGTCGTAAACCTCTTTTAGTAGGGAAGAAGCGAAAGTGACGGTACCTGCAGAAAAAGCACCGGCTAACTACGTGCCAGCAGCCGCGGTAATACGTAGGGTGCAAGCGTTATCCGGAATTATCGGGCGTAAAGAGCTCGCAGGCGGTTTGTCGCGTCTGCTGTGAAAATCCGCGGCTCAACCCCTGGCCTGCAGTGGGTACGGGCAGCCTAGAG
+
CCCCCFFFE<FGG7@CCFEEFFDGGDGDGFGFGAFDFGFFFFGFGGDGDGGEGDGCFGFGGCFG>FDDE::@:CEGG7@@FGEEG8F+?=F+@FF=FGGDG<<,5E<BDCG>FEECG?FE:FCFG9FFEC<@@F=C8BFF83DFECGGGCD@<*:F;F77>,@*FFGGDDF77<<1<*,FAFAC7<7:BEG9F<EGGGE7+;5:C8?@++2:EEE>CCDCF6:@CG*?E>CCG***20*;7=*/2*+:@0+3*30*A69*:51*/*<FCD=.9<47*07>F=FE557)()5;BD)0)))96
@M03506:14:000000000-AKVR1:1:1101:17847:6321 1:N:0:29
GTACTCCTACGGGAGGCAGCAGTGGGGAATTTTTCGCAATGGGGGAAACCCTGACGAAGCAACGCCGCGTGGAGGATGAAGGCCTTCGGGCCGTAAACTCCTGTCGACTGGGACGAACGTGGTCCGACCCAATACGTCGGGCCATCGACTGTACCGGTGGAGGAAGCCCCGGCTAACTCTGTGCCAGCAGCCGCGGTAATACAGAGGTGGCAAGCGGTGTTCGGAATTACTGGGCGGAAAGGGCGCGTAGGCGGTGAGGGCAGGCCCGGGTGAAATCCCTCGGCCCAACTGAGGAGCGGCC
+
CCCCCGGGGGGGGGGGGGGGGGGGGGGGGGGGGGGGGGGGGGGGGGGFGGGEE<ECFCFCFGEGGGEEE@FE,FFECCG<FDGFFG<FGFG7BFGGFE?FEE<E?F+C+FGF8DCC::F<FDFGAF7FGGGGFF8@@EEGCFG><<B@FGDGGFGD:*=@CFE7:<C<*111:=:FF2<,:,<C++3*A*C8?*:>EGGF79+<<CF+CF66A8***/::E:=CEEDC+0+3A:*:*:7*AEEC7*11*:EGDEE)*.>***95CGC)*)*8C=>EGFC*7@>E*)7>:99)9<4)).0))
@M03506:14:000000000-AKVR1:1:1101:21404:6354 1:N:0:29
GTACTCCTACGGGAGGCAGCAGTGGGGAATTTTGGACAATGGGGGCAACCCTGATCCAGCCATGCCGCGTGTGTGAAGAAGGCCTTCGGGTTGTAAAGCACTTTCGGACGGAACGAAATTGCGCGGGTGAATATCCTGCGTAGATGACGGTACCGTAAGAAGAAGCACCGGCTAACTACGTGCCAGCAGCCGCGGTAATACGTAGGGTGCGAGCGTTAATCGGAATTACTGGGCGTCAAGTGTGCGCAGGCGGCGTTGCAAGTCGAGTGTGAAATCCCCGAGCTGTACTTGGGAATTTCGC
+
CCCCCGGGGGGGGGGGGGGGGGGGGGGG>FGGGGGGGGFGGGGGGGGGGGGGGFGGGGGGGGGGGGEG>FGEGGGGGGGFGGGGFGGGGGGGGGGGFFGGGGGGGDCCGGGECFGCFGGFCFGGGGGGGGFCFGGGFGGGGGGGGFDFGGGGGGGGDEGGFFGFF?FFGGGG*C<>,?F:FCGG,7BFGGG*C:*:?>FGGC<E5>EF*;>**:EE5*;7CC5;C@E979EGGGG8*;7@?FFF?E5):55*)::9877*AE*</**7>DG?77:?*97<D3):+**0)7*:F4/))*1))
@M03506:14:000000000-AKVR1:1:1101:5647:6357 1:N:0:29
GTACTCCTACGGGAGGCAGCAGTGGGGAATATTGGACAATGGGCGCAAGCCTGATCCAGCCATGCCGCGTGCAGGATGACGGTCCTATGGATTGTAAACTGCTTTTGTACGAGAAGAAACACCTCTACGTGTAGAGGCTTGACGGTATCGTAAGAATAAGGATCGGCTAACTCCGTGCCAGCAGCCGCGGTAATACGGAGGATCCAAGCGTTATCCGGAATCATTGGGTTGAAAGGGTCCGTAGGCGGTTTGGTAAGTCAGTGGTGAAAGCCCATCGCTCACCGGTGGACCGGCCATTGAT
+
CCCCCGGGGGGGGGGGGGGGGGGGGGGGEFEGGFFFGGDGDFGGGGGGEGGGGGGGGGGGGGGGGGGGGGGGGGGGGGGGGGGGGGFGGGGGGGGCECFG9EGGGGGGGGGCFGDGGGGGGGGEGGGGGGGGGGGGGGGGGGGGGGGGGGGGGGGGGGFGDGFFEGCFEFGGGGGDCFGGCFFFGFGGGGGEDFGFGGGGGGFFGGFGFGEGG89CEGCE*C+CF9CCEG*<72<EGG<8EA:CEF*CC=CGCFGGC@GCGGCEA<7*3765*/>C3>*9D45CEDCD6*.4>3))9B486
@M03506:14:000000000-AKVR1:1:1101:13821:6371 1:N:0:29
GTACTCCTACGGGAGGCAGCAGTGGGGAATATTGGACAATGGGCGCAAGCCTGATCCAGCCATGCCGCGTGAGTGATGAAGGCCTTAGGGTTGTAAAGCTCTTTTGCCGGGGACGATAATGACGGTACCCGGAGAATAAGTCCCGGCTAACTTCGTGCCAGCAGCCGCGGTAATACGAAGGGGACTAGCGTTGTTCGGAATCACTGGGCGTAAAGCGCACGTAGGCGGATTTGTAAGTCAGGGGGGAAATCCCGGGGCCCAACCTCGGAACTGCCTTTGCAACTGCGAATCTTGAGTCCGG
+
CCCCCGGGGGGGGGGGGGFGFGGGGGGEGGGGGGGGGGGGGGGGGGGGGGGGGGGGGGFGGFGGGGGGGGGGGEFFGGGGGGGGGGGGGGGGGGGGGGGGGGGGGGGGGGGGGGGGGGGGGGGGGGGGGGGGEGGGGGGFFGGGGGGCEGGGGGGGCFGGGGGGGGGGFGGEGGGGGFGEGGGCGFFCEGGGGEGFGD7EFGGBFGGGGGEEGFG7?E==:;AEEFDG>*1+C99FG+::<6F=*5*98CDFGGGG5))11*95?CEGGGG:FDC97?C***0++65)395:*9/)09=D8
@M03506:14:000000000-AKVR1:1:1101:13355:6384 1:N:0:29
GTACTCCTACGGGAGGCAGCAGTGGGGAATATTGGACAATGGGGGCAACCCTGATCCAGCAATGCCGCGTGAGTGATGAAGGCCTTCGGGTTGTAAAGCTCTTTTGCCAGGGACGATGATGACGGTACCTGGAGAATAAGCCCCGGCTAACTTCGTGCCAGCAGCCGCGGTAATACGAAGGGGGCTAGCGTTGCTCGGAATCACTGGGCGTAAAGCGCACGTAGGCGGCTTTCTAAGTCAGGGGTGAAATCCTGGAGCCCAACTCCAGAACTGCCTTGGATACTGGGAAGCTTGAGTCCGG
+
CCCCCGGGGGGGGGGGGGGGEFFGGGGGGGGGGGGGGGGGGGGGGGGGGGGGGGGGGGGGGGGFGGGGGGGGGFGGGGGGFGGGGGGGGGGGGGGGGGGGGGGGGGGGGGGGGGGGGGGGGGFGGGGGGGGGGGGGGGGGGFCGDEGEGGGGGGGFFFGFGGGGDEGGEEGGGGFCFGGGGGGGGGGGGGGGGD9FGDEGFGGGCFGGGGGEGG?EECC=GFGGGG5?5:CGFCFC9FC7CGGGCCG*:CFC79?FE5*1/=*:C*+9EGF?DGG<:)*22@<+2<FF(7).*.56@@*5<
@M03506:14:000000000-AKVR1:1:1101:5488:6387 1:N:0:29
GTACTCCTACGGGAGGCAGCAGTGGGGAATCTTGCGCAATGGCCGAAAGGCTGACGCAGCGACGCCGCGTGTGGGATGAAGCATTTCGGTGTGTAAACCACTGTTGCCCGGGACGAACAGCTTCTTTCGAGGAGCCTGACGGTACCGGGTGAGGAAGCACCGGCTAACTCCGTGCCAGCAGCCGCGGTAATACGGAGGGTGCGAGCGTTGTCCGGAATCACTGGGCGTAACGGGCGCGTAGGTGGCCTGTGGAAGTCTGCGGTGAAAGCCCGGCGCTCAACGCCGGGTCGGCCGTGGATAC
+
CCCCCGGGGGGGGGGGGGGGFGGGGGGGGGGGGFGGGGGGGGGGGGGGGGGGGFGGGDGGGGGGGGGGGEGGGGGGGGGGGGGGGGGGGGGGGGGGGGGGGGGGGGGGGGGGDGGGGDCFGGDGGCFGGGGGGGGGGGFFGGGGGGGGGGGGGGGGGGGFGGGGEGCFCFGGGG7C9FFG@7FEEGE8E5CFGGGGGDGCGEGGGCEGEGGFFEGC8E?FGFDCGGGGE8*;CE*8CECEEGCCC*A*:<CF>?F0A67:ECDE5=+:*95><37*))9=DFDGG)9)4CD>7>)<@5*/)
@M03506:14:000000000-AKVR1:1:1101:10445:6401 1:N:0:29
GTACTCCTACGGGAGGCAGCAGTGGGGAATCTTGCGCAATGGGCGAAAGCCTGACGCAGCAACGCCGCGTGGAGGATGAAGGCCCTTGGGTTGTAAACTCCTGTCGGCTGGGAAGAAATCGTTCGGGGTTAATACCCTCGGACGTTGACTGTACCAGCAAAGGAAGCCCCGGCTAACTCTGTGCCAGCAGCCGCGGTAATACAGAGGGGGCCAGCGTTATTCGGAATTATTGGGCGTAAAGGGCGCGTAGGCGGCCATGCGTGTCTTCCGTGAAATCCCTCGGCTTAACTGAGGACGTGCG
+
CCCCCGGGGGGGGGGGGGGGGGGGGGGGGGGGGGGGGGGGGGGGGGGDGGGGGGGGGEGGGGGGGGGGGGGGDGGGGGGGGGGGGGGGFFGGGGGGGGGGGGGGGGGGGGGGGGGGGGGGGGGGGGGGGFGGGGGGGGGEGGGGGGGGGGGGGGGGGGFGGFGFGFGFGGGGGGGGGFGGGGGGGGGGGDGGGCEGGGGGGGGGGGGGGGGGGGGG8C:@F9CC>;EGGFE7?5:E5*98+<55=CGGDEGCDGGGGFGGGCDCFFF*25+575CEFFGGG)<E=>F*6*92?3?:DB5)0
@M03506:14:000000000-AKVR1:1:1101:18578:6405 1:N:0:29
GTACTCCTACGGGAGGCAGCAGTGGGGAATATTGCGCAATGGGCGAAAGCCTGACGCAGCGACGCCGCGTGGGTGATGAAGGCCTTCGGGTCGTAAAGCCCTGTCAAGAGGGACGAAACCTCGTCGACCTAATACGTCGGCGACCTGACGGTACCTCTGAAGGAAGCACCGGCTAACTCCGTGCCAGCAGCCGCGGTAATACGGAGGGTGCAAGCGTTGTTCGGAATCACTGGGCGTAAAGCGCGTGTAGGCGGCCTCCTCAGTCTGGTGTGAAAGCCCGGGGCTCAACCCCGGAAGTGCA
+
CCCCCGGGGGGGGGGGGGGGGGGGGGGGGGGGGFGGGGGGGGGGGGGDGGGGGGGGGGGGGGGGGGGGGGGGGGGGGGGGFGGGGGGGGGGGGGGGGGGGGGGGGFGGGGGGGGGGGGGGGGGGGGDGGGGGGGGGGGGGGGGGGGGGGGGGGGGGGGGGGFGGGGGFGGGGGGGGGGGGEC8EG+:F?CFGGGGGGGGGGFGGCGGG>EEG+@FG?CGEFGGGGD>EFGGGGFCC=E<FGGGDGGGGEFFGGG5DEF<*:CC<CGGF:>C>>>FGDFGGD>DE5>CF?GEBBDD>;FFF*
@M03506:14:000000000-AKVR1:1:1101:4883:6405 1:N:0:29
GTACTCCTACGGGAGGCAGCAGTGGGGAATTGTTCGCAATGGGCGCAAGCCTGACGACGCAACGCCGCGTGGAGGACGAAGATCTTCGGGTCGTAAACTCCTTTCGATCGGGAAAAACGCCTTCGGGGCTAACATCCTCGAAGGGTGATGGTACCGAGAGAAGAAGCCCCGGCTAACTACGTGCCAGCAGCCGCGGTAATACGTAGGGGGCAAGCGTTGTCCGGATTTATTGGGCGTAAAGAGCGTGTAGGCGGCTAGGTAGGTCCGTTGTGAAAACTCGAGGCTCAACCTCGAGACGGCG
+
CCCCCGGGGGGGGGGGGGGGGGGGGGGGGGGGGGGGGGGGGGGGGGGGGGGGGGGGGGGGGGDGGGGGGGGGGGGGGGGGGCFGGGGGGGGGGGGGGGGGGGGGGGGGFGGGGGGGGGGGGGGGGGGGGG>FGGGGGGGGGGGGGGGGFGGGGGGGGGGGGGGGGGGGGGGGGGGEGGFGGGGFGGGGGGGGGGDGGGGDGCGGGEEEGGDGGFGGCCEEGEGGDECCGCCEGCG=*?DGGGGCGGDCGFGGCEDC=>F7997:C4>9<95)0?CGD<4<5)<=*569(96::>F47<)7.
@M03506:14:000000000-AKVR1:1:1101:7539:6413 1:N:0:29
GTACTCCTACGGGAGGCAGCAGTCGAGAATTTTTCTCAATGGGCGAAAGCCTGAAGGAGCGACGCCGCGTGAGGGATGAAGGGCTTCGGCCCGTAAACCTCTGTCATTTGCGAACAAACCTTATGATTGAACATTTCATGAGCTGATTGTAGCGAAAGAGGAAGGGACGGCTAACTCTGTGCCAGCAGCCGCGGTAATACAGAGGTCCCAAGCGTTGTTCGGATTCACTGGGCGTAAAGGGTGCGCAGGTGGGTTGGCAAGGTCGATGGGAAAGCCCCGGGCTTAACCCGGGAATGGCATT
+
CCCCCGGGGGGGGGGGGGGGGGGGGGGGGGGGGGGGGGGGGGGGGGGGGGGGGCGGGGGGGGGGGGGGGGGGGGGGGGFGGGGGGGGGFGGGGGGGGGGCFGGGGGGGGGGGGGGGGGGGGGGGGEFGFGGGGGGGGGGGGGGGGGGFGGFGGGGGGGGFGGGGGGGGGGGGGFGGGGGGFGGGGGGGGGGDFGGGEGGGGGDGGGFGGGGFFGGCGCG7EGGGGFDFFGGFFEE55CFGD*7/7:EGGGGGGCE3:)20/*995/:C5<C?GGGG3;DDDD55C?F??GDF>EFFFFF*7
@M03506:14:000000000-AKVR1:1:1101:13251:6417 1:N:0:29
GTACTCCTACGGGAGGCAGCAGTGGGGAATTTTGCGCAATGGGCGAAAGCCTGACGCAGCGACGCCGCGTGGAGGATGAAGGCCCTTGGGTTGTAAACTCCTGTCAGGTGGGAAGAAAGGCTTCCGGTAAACAGCCGGGGGTCCTGACTGTACCACCGGAGGAAGCCCCGGCTAACTCCGTGCCAGCAGCCGCGGTAATACGTAGGGTGCGAGCGTTAATCGGAGTTACTGGGCGTAAAGTGTGCGCAGGCGGCCGCGCAAGTCGAGTGGGAAATCCCCGAGCTTAACTTGGGAATGGCGC
+
CCCCCGGGGGGGGGGGGGGGEFGFGGGGGGGGGGGGGGGGGGGGGGGGGGGGGGGGGGGGGGGGGGGGGEGGEGGDGGGGGGGGGGGGGGGGGGGGGGGGGGGGGGGGGGGGFFGGGGGGGGGGGGGGGGGGGGGGGGGGGGGGGGFGGGGGGGGGGGGGGGGGGGGGGGGGDDGGGFFGFGGGGGGFGGFGGGGGD>FFFFFFGGGFGGGEGDG88C=?FCEG*;8CGCFGDFECC559EEEGGGEC577EGG5CEFC5=EG+CCE7C*:@4>7:C)*9/7BE+1:B2C=>F4?F)))<3
@M03506:14:000000000-AKVR1:1:1101:22410:6419 1:N:0:29
GTACTCCTACGGGAGGCAGCAGTGGGGAATTGTTCACAATGGGCGCAAGCCTGATGACGCAACGCCGCGTGGAGGATGAAGACCTTCGGGTCGTAAACTCCTTTCGACCGAGATGAAGAGCCTCCGACCTAATACGTCGGAGGCCTGACAGTATCGAGGGAAGAAGCTCCGGCTAACTCCGTGCCAGCAGCCGCGGTAATACGGGGGGAGCAAGCGTTGTTCGGAATACCTGGGCGAAAAGGGAGGCTAGGCGGTTTGGTCAGTGGGAGGGGAAATGCCCGGGCTTACCTCGGGACCTGCC
+
CCCCCGGGCGGGGGGGGGGGGGGGGGGEGFEGGGGGGGGGGGGGGGGDGGGGGGGGGGDGEGGGGGGGGGGGGGGGFGGGGFGGGFGDEGGCDGF,FGGGGGGFDGF@FECC@FDFF9B,>FFFG>:CFGGGFGF7:<C@EEGGFG*DFEFFF<FCGGGFFFCCCFB<:?*:C**?,2?<FFGG@C:8FFGC7FGGGGGGF?CGEGE5CGG5@**/2;:2:@EEE**++03CFGFG**)*0:*/7**182CFGG:3CB**++9<?55*2)*./9F9C**9C5)//)*),091).7754)).
@M03506:14:000000000-AKVR1:1:1101:6742:6442 1:N:0:29
GTACTCCTACGGGAGGCAGCAGTGGGGAATCTTGCGCAATGGGCGAAAGCCTGACGCAGCGACGCCGCGTGGGGGACGAATGCCCTCGGGTTGTAAACCCCTTTCGGCAGGGACGAAGCGATCGTGACGGTACCTGCAGAAGAAGCCTCGGCTAACTACGTGCCAGCAGCCGCGGTAAGACGTAGGAGGCGAGCGTTGTCCGGATTCATTGGGCGTAAAGAGCACGCAGGCGGTTTGGCAAGTCGGATGTGAAAGCCCGGAGCTCAACTCCGGACCTGCATCCGAAACTGCCCGAACAGAG
+
CCCCCCGGGGGGGGGGGGGGGGGGGGGGGGGGGGGGGGGGGGGGGGGGGGGGGGGGGFGGGGGGGGGGGGGGGGGGGGGGGGGGGGGDGGGGGGGGGGGGGGGGGGGGGGGGGGGGDGGGGBDFGGGGGGGGGGGGGFFGGGGGGGGGGGEGGEGGGGGGGGGGGGGGGGGGGEGGGGGEGGFFGDGCEDDCEEE>CEECFGG;;CC+9C@DFGC2C=F+CCEGDE5=>C*:CECEEGGGGG+<=ED5EFFFF++*;)15*>3*2094<CF:DCDGC>G*:@@=:>3:20/4>D))))0)/
@M03506:14:000000000-AKVR1:1:1101:26669:6445 1:N:0:29
GTACTCCTACGGGAGGCAGCAGTGGGGAATTTTTCGCAATGGGGGCAACCCTGACGAAGCAACGCCGCGTGGGTGATGAAGTATCTCGGTACGTAAAACCCTTTCGACGGAGACGAAACCGCAAGGTTGAAGGTATCCGTAGAAGAAGCCCCGGCTAACTCCGTGCCAGCAGCCGCGGTAATACGGGGGGGGCAAGCGTTGTTCGGAATTACTGGGCGTAAAGGGCGCGTAGGCGGTTCGCTAAGTTGAATGTGAAAACTCTGGGCTTAAGCAAGAGCCTGCAGCCAAAACTGGAGAATTG
+
CCCCCGGGFFGGGGGGGGGGGGGFGGGGGGGGGFFEGEGGGGFGGGGGGFEFFGGGGGGGGGGGG7FGGGFGGGGFFGGCCGGGGFGGGFDFGEE@FGF7FGGFGGFGEDEGCDGEEGE@FD::CFCEGG,>FFG9DCFD:<CAFGGG,7@FGEGGGF<CF7FFGE:BF7,@@@FEGGGC@FFC:FGE8?CCG>;CEGE*:8;:8EC8@69+<CCF>E5C5FFGC8:CC8C8;EEG7/9:/*:7<<C70<?C:CE79*26+<C<=**92:+00*9*9)*2947++.*03*).9))7)7*//
@M03506:14:000000000-AKVR1:1:1101:12777:6460 1:N:0:29
GTACTCCTACGGGAGGCAGCAGTGGGGAATATTGGACAATGGGCGCAAGCCTGATCCAGCCATGCCGCGTGGATGATGAGGGCCCTAGGGTTGTAAAGTCCTTTCGGCGGGGAAGATAATGACGGTACCCGCAGAAGAAGCCCCGGCTAACTTCGTGCCAGCAGCCGCGGTAATACGAAGGGGGCTAGCGTTGCTCGGAATCACTGGGCGTAAAGCGCACGTAGGCGGACTCTTAAGTCGGTGGTGAAATCCTGGAGCTCAACTCCAGCACTGCCTTCGATACTGAGAGTCCTGAGTCCGG
+
CCCCCFGGGGGGGEFGGGGGDFFGGGGGGGGGGGGGGGGGGGGGGGGGGGGGGGEGGGGGGGGGFFGDEEGGG9CEEFGGGGGGDGGGGG<FEGGGGGGFGGGGGEGGCEDGECFGGGGGGFCGE>@FAFGGDGF@BDCC:A7FCDEGGGD9,3*<<<CEEFFGFA:7FE::F:FGGGGGEGDGGDF8@C8C>EGGGEE>8FF+<C>CGGGGEGGEGGGGG8FGDFCC5CED9:E?CG**:>:5*13*<?7C*+<>F4**<CC7<CFG+*CFF4C9:7*97:>++1*/,9*)***.***77
@M03506:14:000000000-AKVR1:1:1101:18574:6466 1:N:0:29
GTACTCCTACGGGAGGCAGCAGTAAGGAATATTGGGCAATGGACGCAAGTCTGACCCAGCCATGCCGCGTGGAGGATGAAGGCCCTCTGGGTTGTAAACTTCTTTTCTCTGGGGCGAAAAACAGGTTTTCTAACTTGCTTGACAGTACCAGAGGAATAAGCACCGGCTAACTCCGTGCCAGCAGCCGCGGTACTACGGAGGGTGCAAGCGTTATCCGGATTCACTGGGTTTAAAGGGTGCGTAGGTGGGGAGGTAAGTCAGCGGTGAAATCCCCGAGCTTAACTTGGGAACTGCCATTGAT
+
CCCCCGGGGGGGGGGGGGGGGGGGGGGGGGGGGGGGGGGGGGGGGGGGGGGGGGGGGGGGGGGGGGGGGGGGCGGGGGGGGGGGGGGGGGGFGGGGGGGGGGGGGGGGGGGGGGGGGGGGGGGGGFCGGGGGGGGGGGGGGGGGGGGGGGGGGG8CFGGGFCFFGGGGGGGFFGGGGGGGGGGGGGGGGGGGGGGGGGD8EDGGGCGGGGBEECGGGGGGGFGG7EFG0CE8CFGFGFD8C5:>CCEDGD:EGEGCGB:CC7CG5CA7CFGF6CGE:BCCG==9??<:0C;8F?:F4=***
@M03506:14:000000000-AKVR1:1:1101:4496:6468 1:N:0:29
GTACTCCTACGGGAGGCAGCAGTGGGGAATATTGGACAATGGGCGAAAGCCTGATCCAGCAATGCCGCGTGAGTGATGAAGGCCTTAGGGTTGTAAAGCTCTTTTACCCGGGAAGATAATGACTGTACCGGGAGAATAAGCCCCGGCTAACTCCGTGCCAGCAGCCGCGGTAATACGGAGGGGGCTAGCGTTGTTCGGAATTACTGGGCGTAAAGCGCACGTAGGCGGCTTTGTAAGTTAGAGGTGAAAGCCCGGGGCTCAACCCCGGAATTGCCTTTAAGACTGCATCGCTTGAACGTCG
+
CCCCCGGGGGGGDBFDGEGGFGGFGGGGGGFGGGGGGGFGGGGGGGGDGGGGGGGGGFGGGGGFGFFGGCGGGCFFGGGGCGGGGGFGGGGGGGGGGGGGGGGGGGGGGEGGBFGGGGGGFDGGGGFGGGGGGGGGGGGGGGGGGGGGGEGGGGGGDGGFGGGGGGDGGGG7BFGGGGGGGGGC7FGGGGGGGGGGGGCDGG7EGGGGGGCCEGGGGGGDGGGFCC5EGEDE+<+<?<CCGCGG?5FGGGC6CE=3=BGGD29:CDEGGGGFFFF<CF>7CFFDD)09AGFBFF@)95737
@M03506:14:000000000-AKVR1:1:1101:11433:6474 1:N:0:29
GTACTCCTACGGGAGGCAGCAGTGGGGAATTTTTGGCAATGGGGGCAACCCTGACCAAGCAACGCCGCGTGGGTGATGAAGTCTCTTGGGACGTAAAACCCTTTCGACAGGGACGAAACCGCAAGGTTGACGGTACCTGTAGAAGAAGCCCCGGCTAACTCCGTGCCAGCAGCCGCGGTAATACGGGGGGGGCAAGCGTTGTTCGGAATTACTAGGCGTAAAGGGCGCGTAGGCGGCTCACTAAGTCGGATGTGAAAACTCTGGGCTCAACCCAGAGCCTGCATCCGAAACTGGGGGGCGA
+
CCCCCGGGGGGGGGGGGGGG@CFGFGGFGFFGGGGGGGGGGGGGGGGGGGGGGGGGGGGGGGGGGEGGGGGGGGGGGFFGGFGGGGGGGGFGGGGFGGC=CDGGGGGGGGGGGGGGGGCFGC:FEEFFFFFEGDGCF@CFAFGGFGGGFFGCGCCEGCFGGGEF@FFGFGGGCFEECECGGGGGGGGDEEGGG*:CFECCEGFGGGGDGFF7E+:<FG5?5@@FGGGGEEEGDC5::*10+9CFF+37C>/>9CFFGFC7EG>EC5:CE**75>9**)2*9)0<:F*)49><*)))03.))
@M03506:14:000000000-AKVR1:1:1101:9930:6474 1:N:0:29
GTACTCCTACGGGAGGCAGCAGTCGAGGATCTTCGGCAATGGGCGCAAGCCTGACCGAGCGACGCCGCGTGTGCGATGAAGGCCTTCGGGTTGTAAAGCACTGTCGAGGGGGAGGAAAGTCCGCAAGGACCTGACCTATCCCTGGAGGAAGGACGGGCTAAGTTCGTGCCAGCAGCCGCGGTAAGACGAACCGTCCAAACGTTGTTCGGAATCACTGGGCTTAAAGGGCGCGTAGGCGGATGCTCAAGTCGGTGGTGAAATCTTTCGGCTCAACCGGAATACAGCCGCCGATACTGGGCAT
+
CCCCCGGGGGGGGGGGG;BFGGGFGGGEC<DGGGGGGF>FGFGGGCGGGFFFGFGGEGGGGGGGGGGGGGGGGGG+?FFGGECGGGGGGGDEGGGGGGGGGGGGGGFGGGGG7CEGFGGGG<FCGEGGGGGGGGGFEDGGGGGGGG7CFGGGGFGGEGGCFFFGFECECFEGGGGGGGGGGGEEFEEGG**:?8;8?+3/8CEFE5CEGC5*<C++<EFF*:+9+0C5:C=2::EEGGGCCGF+9+<=CCECDDGCCFC:<EFCG*19E5:6***:5)9**199C)17())().9=4).0)
@M03506:14:000000000-AKVR1:1:1101:24869:6493 1:N:0:29
GTACTCCTACGGGAGGCAGCAGTGGGGAATATTGGACAATGGGCGCAAGCCTGATCCAGCCATGCCGCGTGAGTGATGAAGGCCCTAGGGTTGTAAAGCTCTTTTGTGCGGGAAGATAATGACGGTACCGCAAGAATAAGCCCCGGCTAACTTCGTGCCAGCAGCCGCGGTAATACGAAGGGGGCTAGCGTTGCTCGGAATCACTGGGCGTAAAGGGTGCGTAGGCGGGTCTTTAAGTCAGGGGTGAAATCCTGGAGCCGAACTCCAGAACTGCCTTTGATACTGAAGATCTTGGGGTCGG
+
CCCCCGGGGGGGGGGGGGGGGGGGGGGGGGGGGGGGGGGGGGGGGGGGGGGGGGEFGFGGGGGGGFFGGGGEGCF9FGGGGGCFGGGGGGGGGGGGGGGGGFGGGGGGGGGGGGGGCGG9F9?FGGGGGGGGGGGEGEFGFFGGGG>FFGGGGCCFFG@FFFGGGGGGGGGGGG@EFGFCFDGGD@C84CF@<C@EGDGDGGGGGGGGGG8CEGCFE@EDE1;:C9ECC*1@+<FDGD72?CFD555CG9CF::60;)*)2:DF7CE9?4**0*>CD**:D=99E?C@)*1)0@*7).)7>
@M03506:14:000000000-AKVR1:1:1101:7703:6495 1:N:0:29
GTACTCCTACGGGAGGCAGCAGTGGGGAATATTGGACAATGGGCGCAAGCCTGATCCAGCCATGCCGCGTGAGTGATGAAGGCCCTAGGGTTGTAAAGCTCTTTTGTGCGGGAAGATAATGACGGTACCGCAAGAATAAGCCCCGGCTAACTTCGTGCCAGCAGCCGCGGTAATACGAGGGGGGCAAGCGTTGTTCGGAATTACTGGGCGTAAAGGGCGCGTAGGCGGCCACCGCAAGTCGGTTGTGAAATCTCCGGGCTTAACCCGGAAAGGTCAACCGATACTGCGGGGCTAGAGTGCG
+
CCCCCGGGGGGEGGGGGGGGGGGGGGGGGGFGGGGGGGGGGGGGGGGGGGGGGGFGGGGGFFGEGGGGGGGGFEFFDFGGGGGGGGGGGGGGGGGGGGGGGGGGGGGGGGGGGGFGGGGGGGGGGGGGGGGGGGGGFGGGGFGGFGGGGGFGGGGGCFGGGGGGGGGGGGC:FGGFC:BCFGGGGGGGGGGE8>FF>EGDFGCGGGGGCEE5CCGFGGGGGCEGGDEC8?EGGEGG*C0<CE==C*7:EGGFFFFGE@G5EFFGGF5C*/*)>9*69FGDDB):<=C:95>(8)77=FF*)
@M03506:14:000000000-AKVR1:1:1101:21919:6527 1:N:0:29
GTACTCCTACGGGAGGCAGCAGTGGGGAATTTTGCGCAATGGGGGAAACCCTGACGCAGCAACGCCGCGTGGAGGATGAAGTCCCTTGGGACGTAAACTCCTTTCGACCGGGACGATAATGACGGTACCGGTGGAAGAAGCCCCGGCTAACTTCGTGCCAGCAGCCGCGGTAATACGAGGGGGGCAAGCGTGGTTCGGAATTATTGGGCGTAAAGGGCGCGTAGGCGGTGCGGTAAGTCACCTGTGAAATCTCTGGGCTCAACCTAGAGTCTGCAGGCGAAACTGCCGTGCTTGAGTATGG
+
CCCCCFGGGGGGGGGGGGGGGGGGGG@GGGGGGGGGGDGGGGGEGGGGGGGGGGGGGGGGGGGGGGGGGGGGFFGGGGFFGFGFGGGFGE<FFGGGGFGGGGGFFFFGGGGG@CCFC@FD<9FFGGGDFGGG@7:FGGGGFFCFDGG1<CFFGGGF@FGEFGFGFGGGGGC:FFDFD:@FGGCCEE>>E>C***;@GEC>86C?F@CD8EGDEFGF*;=EGEGG5CED5C*:E75*<<DGFE9CGF?*++032AFD*)2909F*+*3*0277FGGGF))910)++=5B?5)4F6)6/1=6F
@M03506:14:000000000-AKVR1:1:1101:12381:6530 1:N:0:29
GTACTCCTACGGGAGGCAGCAGCAGGGAATATTGCGCAATGGGCGAAAGCCTGACGCAGTAACGCCGCGTGGGGGATGAAGGCCTTCGGGTTGTAAACCCCTTTCAGCAGGGACGAAATTGACGGTACCTGCAGAAGAAGCACCGGCCAACTACGTGCCAGCAGCCGCGGTAACACGTAGGGTGCAAGCGTTGTCCGGATTCATTGGGCGTAAAGGGCTAGTAGGCGGCTTAGCAAGTCGGGTGTGAAAACTTCAGGCTCAACCTGGAGCGGCCATCCGATACGGCTAGGGCTAGAGGTCG
+
CCCCCGGGGGGGGGGGGGGG@CCFFGGGGGGGGGGGGGGGGGGGGGGGGGGGGGGGGGGGGGGGGGGGGGGGGGGGGGGGGGGGGGGGGGGGGGGGGGGGGGGGGGGGGGGGGGGGGGGGGGGGGGGGGGGGGGGGGGGGGGFGGGGGGDGGGGGGGGGGGGGGGGGGGGGGGGGGGGGGGGGGD?FGFGCFGGDFGGGG5@?FCFGGGGGG58CCGGGGGGCGFCC5>CC?FGFGG<CCEECEEG<CGFFCCFGGF?DFFFF7CCGDF7E3)9/6C@GC<<>7*0)0(9><7)5**)/).
@M03506:14:000000000-AKVR1:1:1101:17937:6537 1:N:0:29
GTACTCCTCGGGAGGCAGCAGTGGGGAATATTGGACAATGGGGGCAACCCTGATCCAGCAATGCCGCGTGAGTGATGAAGGCCTTCGGGTTGTAAAGCTCTTTTGCCAGGGACGATGATGACGGTACCTGGAGAATAAGCCCCGGCTAACTTCGTGCCAGCAGCCGCGGTAATACGAAGGGGGCAAGCGTTGTTCGGACTTACTGGGCGTAAAGGGCGCGTAGGCGGCTTATCAAGTCAGGCGTGAAATTCCCGGGCTCAACCTGGGGGCTGCGCTTGATACTGATTAGCTTGCATGCGGG
+
CCCCCGGGGGGGGGGGGGGFGGEGGGGGGGGG9EFGGGGGGGGGGGGGGGGGGGGGGGGGGGGGGGGGGGGGGGGGGGGGGGGFGGGGGFGGGGGGGGGGGGGGGGGGGGGCGGGGGGGGFGGGGGGGGGGGGGGGAFFGC7CEFGGCFGCGGGGGGGGFFGGGGGGDGGGEEGGFGFGGGGGGGFCGGGGGGGGGGG*:CG@+::CFGGGGCCFGGGGG5CEGFC>ECE89CC+<FGGGFGG7EC57EGEC*:EGD)/*+:52:FC:7D57C3CC5.7*08=FF**/.9*)))198)55>
@M03506:14:000000000-AKVR1:1:1101:5334:6557 1:N:0:29
GTACTCCTACGGGAGGCAGCAGTGGGGAATCTTGCGCAATGGCCTAACGGCTGACGCAGCGACGCCGCGTGGGGGATGAAGGCCCTCGGGTCGTAAACCCCTTTCGCCAGGGACGAAGGGAAACTGACGGTACCTGGAGAAGAAGTCCCGGCTAACTACGTGCCAGCAGCCGCGGTAACACGTAGGGGACGAGCGTTGTCCGGAATTATTGGGCGTAAAGCGCGCGTAGGCGGTCGTGCAAGTCGGATGTGAAAATCCCGGGCTCAACCCGGGACCTGCACCCGTGACTGCTCGACTCGGG
+
CCCCCGGGGGGGGGGGGGGGGGGGGGGGGGGGGGGGGGGGGFGGGGGFGGGGGGGGGEGGGGGGGGGGGCGGGGGEEGGGGGGGGGGGGGFGGGGFGGGGGFGGGGGGGGGGGGGEGGGGCFGGGGGFEGGGGGGGGGGGGGGGGCGGGGGGCFGGGGGGGGGGGGGE@FGGGGGEEGGGGE;?CEGGGGGGGGGC5CG:CEG*?:C<CFG+:8ECGG5CFCECEEE**;9?E:=8ECDCCCCCC=EDG6CFFGFFCFDG5C3***+9>D*7C5<E954*2.7>*)9@>006=7>:)75)0
@M03506:14:000000000-AKVR1:1:1101:10112:6561 1:N:0:29
GTACTCCTACAGGAGGCAGCAGTGGGGAATATTGCGCTAATGCGCGAAAGCGTGACGCAGCGACGCCGCGTGGGGGATGAAGGCCCTCGGGTCGTAAACCCCTTTCGCCAGGGACGAAGGGAAACTGACGGTACCTGGAGAAGAAGTCCCGGCTAACTACGTGCCAGCAGCCGCGGTAATACAGAGGGTGCAAGCGTTGTTCGGAATTATTGGGCGTAAAGGGCGCGTAGGCGGCGCGACAAGTCACCTGTGAAATCTCCGAGCTTAACTCGGAGCCTGCAGGCGAAACTGTCGTGGTGGG
+
CCCCCGGGGGGGGGGGGGGGGGGGGGGGGGGGGDGGGGGGGGGGGGGGGGGGGGGGGGGGGGGGGGGGGGGGGGGGGGGGGGGGGGGGGGGGGGGGGGGGGGGGGFFGGFGGGGGGCFGGGCGGFGGGGGGEGGFGGGFGFGGGGGGGGCFGGGGGGGGGFGGFGFGGGGGGGGGG/:EFGGFCCCCE58CFGGGG*A8:CACEEGCEGGFCFGCE8C8CGGGDG>C88EGDEC:C*/9:*7=<C++9+C+<2::DEF7:=5CEG4CC?*05C39C38>CFFFGD3<7>>FF4>7))07;5
@M03506:14:000000000-AKVR1:1:1101:18218:6583 1:N:0:29
GTACTCCTACGGGAGGCAGCAGTGGGGAATATTGGACAATGGGCGCAAGCCTGATCCAGCCATGCCGCGTGGGTGATGAAGGCCCTAGGGTTGTAAAGCTCTTTCAACGGTGAAGATAATGACGGTAACCGTAGAAGAAGCCCCGGCTAACTTCGTGCCAGCAGCCGCGGTAATACGAAGGGGGCTAGCGTTGTTCGGAATTACTGGGCGTAAAGCGCACGTAGGCGGACTATTAAGTCAGGGGTGAAATCCCGGGGCTCAACCCCGGAACTGCCTTTGATACTGGTAGTCTCGAGTCCGG
+
CCCCCGGGGGGGGGGGGGGGGGGGGGGGGGGGGGGGGGGGGGGGGGGGGGGGGGGGGGGGGGGGGGGGGGGGGFGGGGGGGGGFGGGGGGGGGGGGGGGGGGGGGGGGGGFGGGGGGGGGGGGGGGGGGGGGGGGGGGGGGGGGDGGGGGGGFGGGGGGGGGGGGGGGGGGGGGGGGFGGGGEDCGGFGGFGGGGGEGGGGGFGGCFFDGGGGGGGGGGGGFGGG?EGDEGGGGGGGGFGFGGG=CFCFCFGGDCCEE3<F?F:CC5DEDE)9*99:=7:DFFC7?DF<:BA4)6<?@6DD
@M03506:14:000000000-AKVR1:1:1101:26188:6602 1:N:0:29
GTACTCCTACGGGAGGCAGCAGTAAGGAATATTGGTCAATGGACGCAAGTCTGAACCAGCCATGCCGCGTGGAGGATGAAGGTCCTCTGGATTGTAAACTTCTTTTATTTGGGAAGAAATGTGACAATTCTTTGTCACTTGACGGTACCAGATGAATAAGCACCGGCTAACTCCGTGCCAGCAGCCGCGGTAATACGGAGGGTGCAAGCGTTATCCGGATTTACTGGGTTTAAAGGGTGCGCAGGCGGATATGTAAGGCAGTGGTGAAATCTGCCCGCTTAACGGGAAAACTGCCGTTGAT
+
CCCCCGGGGGGGGGGGGDGGGGFGFG8AFFGFCCDGGGGGGGGGGGEEFFGGGGGGGGGGFGGEGGGGEGGGEGGDFGGGGGCGGGFGGGGFDFEADCF?ECGDEFGECFGF:EF+?EFGGFGGGGGGGFFGGGGGFFFGGGGDGEGEGFCDFEEEFE9FGFGGCFGEGGGFG8>>+:FF:7BACGGGGGGGGGGGCCEE7BC@FGGGGEE*1,?,CEE*=+1+???*2;*<3=9C*<C*:CECEEG3CEG+*0<*0)20:7C*0*+9+CC@**217@<****273C:15?B?*)00))0*
@M03506:14:000000000-AKVR1:1:1101:6427:6604 1:N:0:29
GTACTCCTACGGGAGGCAGCAGTGGGGAATTTTGCGCAATGGGGGAAACCCTGACGCAGCAACGCCGCGTGGAGGATGAAGTCCCTTGGGACGTAAACTCCTTTCGACCCGGACGATAATGACGGTACGGGTGGAAGAAGCCCCGGCTAACTTCGTGCCAGCAGCCGCGGTAATACGAGGGGGGCAAGCGTTGTTCGGAATTATTGGGCGTAAAGGGCGCGTAGGCGGTGCGGTAAGTCACCTGTGAAATCTCCGGGCTTAACTCGGAGCCTGCAGGCGAAACTGCCGTGCTTGAGTGTGG
+
CCCCCGFGGGGGGGGGGGGGGGGGGGGGGGGGGGGGGGGGGGGGGGGGGGGGGFGGGGGGGGGGGGGGGGGGFGGEFGGGGGGGGGGGGGGGGGGGGGGGGGGGFGFGGGGGGGGGGGGF9FGDGEGCGDGGGEGGGGGGF@FDCFEGDGGGGGGGGGGGGGGG@FDEEGEEGGGGG:CBCEE58?;C5C**:;A7CE:EGFDGFCGGEGEEGFGFCEGEGEGGEGDGC8?CEEC:C+2A+29C:++7<++30A=DC@CFCF70<CGCEGE)9CGGG><)1<;+<77>BGFF8FFF?FFFF
@M03506:14:000000000-AKVR1:1:1101:11470:6606 1:N:0:29
GTACTCCTACGGGAGGCAGCAGTCGGGAATTTTGGGCAATGGGCGAAAGCCTGACCCAGCAACGCCGCGTGAAGGATGAAATCCCTCGGGATGTAATCTTCGCAAGAATGGGAAGAATTAGTAGGGGTTAATACCCTCTATGATGACGGTACCATTTGTAAGCTCCGGCTAACTCCGTGCCAGCAGCCGCGGTAATACGGGGGGAGCAAGCGTTGTTCGGATTTACTGGGCGTAAAGGGCGCGTAGGCGGTCAGCACAAGGCAGGTGTGAAATCCCCGGGCTTAACCCGGAAAGGGCAACT
+
CCCCCGGGGGGGGEGGGGGGEFFFGGGGGGGGGGGGGGGGGGGGGGGGGGGGGGGGGGGGGGGEGGGGGGGGGGGGGGGGFGGGF,BFFGEDFDFGGGGGFGGCFF,BFFGFEGGGGFD,BFGGGGG@FGGEAGGGFGGGFGGGGGCGE@<CFC<@DCFGGFG9E7FE@FFCGGGFDFEGF;FGGGGGGCEEGGGGCCFGGEE*8:?>EGGGGGE8*<EG*;E9CF7+A**8*:ECEDDC777C:7E4CE:*7:6*;)94***/*1+*/*<*27*6C59<)8)AFF*.39),)8>)0))0)
@M03506:14:000000000-AKVR1:1:1101:3977:6644 1:N:0:29
GTACTCCTACGGGAGGCAGCAGTCGGGAATTTTGGGCAATGGGCGAAAGCCTGACCCAGCAACGCCGCGTGAAGGATGAAATCCCTCGGGATGTAAACTTCGCAAGAACAGGAAGAATAAGACGGTGTTAACACCACCGGCGATGACGGTACTGTTTGTAAGCTCCGGCTAACTCCGTGCCAGCAGCCGCGGTAATACGGGGGGAGCAAGCGTTGTTCGGATTTACTGGGCGTAAAGGGCGCGTAGGCGGCCACCGCAAGCCGGTTGTGAAATCTCCGGGCTTAACCCGGAAAGGTCAACC
+
CCCCCGGGGGEFF@FGGGGGGGGGGGGGGCFGGGD@FCFGGGGGGGGGGGGGGGGGGGGGGGGGGGGGGGGGGGGFGFGGGGFGGGGDGGCGEGGGGGGGGGGGGGGGGGGGGGGBGGGGGGGGDFGGGGGGGGG<DFGDGGGFGGGGGGGGGFBFFGGGGGGGFFGGGGGGGGGGDGGGFCGGGGGGGGDGCFG9FGGGGGGGCGGC:F5A8:C2@9EE*2AC9??CDCFECEEFCFDGGDC55:5>EG5:)AEC:>DG==G=59EDGF9@>:C9*)<CD@)+:9C5;C315@F?F4?=)
@M03506:14:000000000-AKVR1:1:1101:19245:6649 1:N:0:29
GTACTCCTACGGGAGGCAGCAGTGGGGAATCTTGCGCAATGGGCGAAAGCCTGACGCAGCGACGCCGCGTGCGGGAAGAAGGCCTTCGGGTTGTAAACCGCTTTCAGGAGGGACGAAGCCACTCAGGTTAATAGCCGAGAGGGTGACGGTACCTCCAGAAGAAGCCCCGGCTAACTACGTGCCCGCAGCCGCGGCAATACGTAGGGGGCAAGCGTTGTCCGGATTTATTTGGCGTAAAGAGCGTGTAGGCGGCCCGATAAGTCTGCTGTGAAAACTCGAGGCTCAACCTCGAGCTGTCGGC
+
CCCCCFGGGGGGGGGGGGGGGGGGGGGGGGGGGFGGGGGGGGEGEGDGDGGGGCFEGGGGGGGGGGGGGGGGEEGFGGGGCEGGGGGGGGGGGGGGFGGGGGGGGAFGGGGGGGGGGGGGDGFGGGFFBCFFFGFFE7><:@FFGGGGGCFFGGGFFG,,<FGGFCEECFGGDCGFGGGGF7F*/?*855:EEE*:?F78C::>EGGG5>5ACEG*?CCGGG58*<7C@+<CEEG5C8CFFFGGGGFFFFCGDG*7*59*A?CFGG?F79+6*;><95*99>FFFFF)4DD0BD5?@F>)0
@M03506:14:000000000-AKVR1:1:1101:22210:6673 1:N:0:29
GTACTCCTACGGGAGGCAGCAGTGGGGAATTGTTCGCAATGGGCGAAAGCCTGACGACGCAACGCCGCGTGGAGGATGAAGAATTTCGGTTCGTAAACTCCTTTCGACCGAGATGAATACCCATGGACCTAACACGTCTGTGGGCTGACAGTATCGAGAGAAGAAGCCCCGGCTAACTCTGTGCCAGCAGCCGCGGTAATACAGGGGGGGCAAGCGTTGTTCGGAATTACTGGGCGTAAAGGGTTTGTAGGTGGCCACTTAAGTCAGACGTGAAATCCCTCAGCTTAACAGGGGAACTGCG
+
CCCCCGGGGGGGGGGGGGGGGGGGGGGGGGGGGGGGGGGGGGGGGGGGGGGGGGGGGGGGGGGDGGGGGGGGFGGGGGGGGGGGGGGGGGGGGGGGGGGGGGGGGGGGGGGGGGGGGGGGGGGGGGGGGGGGGGGGGGGGGGGGGGGGGGGFGGGGGGGGGGGGGFG<FGFEDCGGF,FFFFCFGGGGGGGGBFEGGGCGFGCGGGGGGG>EFGGE/CCEGGGDE5CCAE++AFGC5=DAFFGGF5CC9CF9DFCGG)**<<DCCFG=+517>D>CG:*727;FE7*96**4@B55@)*9<
@M03506:14:000000000-AKVR1:1:1101:14429:6674 1:N:0:29
GTACTCCTACGGGAGGCAGCAGTGGGGAATTTTGCACAATGGGGGAAACCCTGATGCAGCAACGCCGCGTGGAGGATGAAGGTCTTTGGATTGTAAACTCCTTTCGACCGGGACGATAATGACGGTACCGGGAGAAGAAGCACCGGCTAACTCTGTGCCAGCAGCCGCGGTAATACAGAGGGTGCAAGCGTTGTTCGGAATTATTGGGCGTAAGGGGCGCGTAGGCGGTGCGGTAAGTCTGCGGTGAACTCTCCCGGCTCAACTGGGAGGCTGCCGTGGAAACTGCCGTGCTTGCGTGTGG
+
CCCCCGGGGGGGFGGGGGGGFGGFGGGGGFGGGGGGGFFGGGFGGGGGGGGGGGGGGGGGGGGGGGGGGGGGGGGEGGGGGGCEGGGGGBFGGGGGGFGFGGGGGGGGGGGGGGGGGGGGGGGGGGGGGGGGDGGGGGGGGGGGGDCFGGGFFDGGDGGGGGGGGGDGGGGGGGEFEGFCFEGGGGCFGG=<FFGFEC8*;++<CGGGFGGEDFGGGGGGGGDGGCCE:EGEGG8/9@*<FFEE=EGF+<7<907>C@C509CF6CCFE5C)9*1:/55/0*)9E*9>,9:,*7)0.)0>B
@M03506:14:000000000-AKVR1:1:1101:11823:6715 1:N:0:29
GTACTCCTACGGGAGGCAGCAGTGGGGAATATTGGACAATGGGCGAAAGCCTGATCCAGCAATGCCGCGTGAGTGGTGAAGGCCTTAGGGTTGTAAAGCTCTTTTACCCGGGATGATAATGACAGTACCTGGAGAATAAGCCCCGGCAAACTTCGTGCCAGCAGCCGCGGTAATACGAAGGGGGCTAGCGTTGTTCGGATTTACTGGGCGTAAAGCGCACGTAGGCGGATTGTTAAGTCAGGGGTGAAATCCCGGAGCTCAACGCCGGAACTGCCTTGGATAGTGGCAATCTGGAGGCTGG
+
CCCCCGGGGGECGCFGGGGGCFFGFGGEGDFGG<EGFGGGGEGFGGGGGGGGGGFGGGGFFGGEFGEDGGGFE,C6<DF9EF?FFGGGGGGGGEGGGGGFEFGGGGGGGDGGCFGGGGGGFEEFGDEDGGGGGGGGGGGGGFFGDEEGGGGGGFGGGEGGGGGGGCEGGGFGGGGFG7@CDGGGGEGGGGGCECG<CECCEGF9CFFF8B:CE>FFG=C*:F?FEFEE*:**0+0@EC7C9?CG*=5*<E76FGG3?)7999F5CDC:*1*0999EC)02>F:C7.1546<:**/085FF:
@M03506:14:000000000-AKVR1:1:1101:11866:6722 1:N:0:29
GTACTCCTACGGGAGGCAGCAGTGGGGAATTGTTCGCAATGGGCGCAAGCCTGACGACGCAACGCCGCGTGGAGGATGAAGATCTTCGGGTCGTAAACTCCTTTCGATCGAGACGAACGGCTCCCGTGCTAATCAGCGGGAGAGTGACGGTACCGAGAGAAGAAGCCCCGGCTAACTCCGTGCCAGCAGCCGCGGTAATACGGGGGGGGCAAGCGTTGTTCGGAATTACTGGGCGTAAAGGGCTCGTAGGTGGCCAACTCAGTCAGACGTGAAATCCCCCGGCTTAACCGGGGAACTGCGG
+
CCCCCGGGGGGGGGGGGGGGEFFFGGGGGGGGGGGGGGGGGGGGGGGGGGGGGGGGGGGGGGGDGGGGGGGGFGGGGGFGGFGGGEFGGGGGGGGGGGGGGGGGGGGGGGCGGGGGEFGGGDGGGGGGGGGGGGGGGGGGDGGGGGGGGGGFFGGGDEGGGGGGGGCGGEGGGEDGGGGFCEGGGGGGGGGGGEGE>CFGGGGDGGGGG>EFG5>8;C=:+AEDEFEFGGCEGGG8>CGG7EE**/**2:CCFEF68FCF7CD::*+9E9*)97:+>;*)/072*6784CB>5)))9FF>)
@M03506:14:000000000-AKVR1:1:1101:6292:6743 1:N:0:29
GTACTCCTACGGGAGGCAGCAGTAGGGAATCTTGCGCAATGGGCGAAAGCCTGACGCAGCCATGCCGCGTGAATGATGAAGGTCTTAGGATTGTAAAATTCTTTCACCGGGGAAGATAATGACGGTACCCGGAGAAGAAGCCCCGGCTAACTTCGTGCCAGCAGCCGCGGTAATACGAAGGGGGCTAGCGTTGCTCGGAATTACTGGGCGTAAAGGGCGCGTAGGCGGATATGTAAGTTGGGGGTGAAATCCCGGGGCTCAACCTCGGAATTGCCTTCAAAACTGGATACCTTGAGTTCGG
+
CCCCCGGGGGGGGGGGGGGGGGGGGGGGGGGGFGFFGGGGGGGGGGGGGGGGGGGGGGGGGGGGGGGGGGGGGGGEGGGGGGGGGGGGGGGGGGGGGGGGGGGGGGGGGGGGGDGGGGGGGGGGGGGGGGGGCGGGGGGGGGGGGGGEGGGGGGGGGGGGGGGGGFDGGGGGGGGGG7FGGGGGGGFFFGGGGGEFEG>E>FGGFGGFFG8?EECGGDCDG*8:C9E=2*/<+<+3<:CFGGDCEECCF++<*:=DE5//<0967CEC7CFFFCF?*09::45FFF464*)64*9?*9?BF
@M03506:14:000000000-AKVR1:1:1101:3783:6750 1:N:0:29
GTACTCCTACGGGAGGCAGCAGTGGGGAATTTTTCGCAATGGGGGCAACCCTGACGAAGCAACGCCGCGTGGGTGATGAAGCCTCTTGGGACGTAAAACCCTTTCGACGGGGAAGAAACCGCAAGGTTGACGGTACCCGTAGAAGAAGCCCCGGCTAACTCCGTGCCAGCAGCCGCGGTAATACGGGGGGGGCAAGCGTTGTTCGGAATTACTGGGCGTAAAGGGCGCGTAGGCGGTCTACTAAGTTGGATGTGAAAACTCTGGGCTTAACCCAGAGCCTGCATTCAAAACTGATAGGCGG
+
CCCCCGGGGGGGGGGGGGGGGGGGGGGGGGGGGGGGGGGGGGGGGGGGGGGGGGGGGGGGGGGGGGGGGGGGGGGGGGGGGGGGGGGGGGGGGGGGGGFGGGGGGGGGGGGGGGGGGGGGGGGGGGFGGGGGGGGGGGEFGGGGGGGFGGGGGGGGDFGGFGGGGGGGGGGCFEGGEG:@FGFGGGGGGGGGGCGGGGCCE8CGGGGDGG7@FGFFCGGD5CFGGGGGGGGEEGGGEGDGDG7<FG7DFE:67C7:9@CDFFFGEG=FGGGF4*9CF4<CFFFG?@FFFG4:F499=6))0
@M03506:14:000000000-AKVR1:1:1101:21715:6752 1:N:0:29
GTACTCCTACGGGAGGCAGCAGTGGGGAATTTTGGACAATGGGCGCAAGCCTGATCCAGTCATGCCGCGTGCGGGAAGAAGGCCTTCGGGTTGTAAACCGCTTTTGTCAGGGAAGAAACGCTCCGGGCTAATACCCTGGAGTAATGACGGTACCTGAAGAATAAGCACCGGCTAACTACGTGCCAGCAGCCGCGGTAATACGTAGGGTGCAAGCGTTAATCGGAATTACTGGGCGTAAAGCGTGCGCATGCGGCTTTGCAAGACAGAGGTGCAATCCCCGGGCTTAACCGGGGAACTGCAT
+
CCCCCGGGGGGGGGGGGGGGGGGGGGGGGGGGGFGGGGGGGGGGGGGGGGGGGGGGGFGGGGGGGGGGGGGGGGGGGGGGFGGGGGGGGGGGGGGGGGGGGGGGGGGGGGGGGGGGGGGGGDGGGDGGGCFGGGGGFGGGGGGGGGGGGGGGGGGGGF99FFGGGGGGGGGGG>FGGGGGGG>EFGGFFGGGEGEG>C;;;C?FACB:8;0+<@C:E58@:FDGGG?FF++<ECEECEGCFE*AEGG3*:65<CC)3=77E?77+22**2*)9**+09F<<>:=5;C44).3>B3:/*/?*
@M03506:14:000000000-AKVR1:1:1101:15250:6796 1:N:0:29
GTACTCCTACGGGAGGCAGCAGTGGGGAATATTGGACAATGGGGGCAACCCTGATCCAGCAATGCCGCGTGAATGAAGAAGGCCTTTGGGTTGTAAAGTTCTTTTGTTAGGGACGATAATGACGGTACCTAACGAATAAGCTCCGGCTAACTTCGTGCCAGCAGCCGCGGTAATACGAAGGGGGCTAGCGTTGTTCAGAATTACTGGGCGTAAAGGGCGCGTAGGCGGTTGTTCAAGTCAGATGTGAAAGCCCTAGGCTTAACCTAGGAGGTGCATTTGTTACTGATCGACTTGAGATCGA
+
CCCCCGGGGGGFGEGGGGGGFGGGGGGGGGGGGGGGGGGGGGGGGGGGGGGGGGGGGGGGGGGGGGGGGGGGGGGEFGGFGGGGGGGGGGGGGGFGGGGGGGGGGGGGGGGGGGGEGGGGGGGGGGGGGGGGGGGGGGGGGGCFGGGGFGGGGGGGGGGGGGGGGGGGGGGGGGGGGFFEDGGGGGGFFGEGGGGGFGGGGGFGGGGGGGEEC1BFGGGGGG=>EEGGG>EEEG7FFFGGFD?EFG?FEFFGGF=FFFGDGGC:ECCC?CG>FGDFG?FFF?BECB74:D56BFF?>@@F.
@M03506:14:000000000-AKVR1:1:1101:4284:6815 1:N:0:29
GTACTCCTACGGGAGGCAGCAGTCGGGAATTTTGGGCAATGGGCGAAAGCCTGACCCAGCAACGCCGCGTGAAGGATGAAATCCCTCGGGATGTAAACTTCGCAAGAACGGGAAGAATAAGCGAGAGTTAATATCTTTCGCGATGACGGTACCGTTTGTAAGCTCCGGCTAACTCCGTGCCAGCAGCCGCGGTAATACGGGGGGAGCAAGCGTTGTTCGGATTTACTGGGCGTAAAGGGCGCGTAGGCGGCCACCGCAAGTCGATTGTGAAATCTCCGGGCTTAACCCGGAAAGGTCAACC
+
CCCCCGGGGGGGGGGGGGGGGGGGGGGGGGGGGGGGGGGGGGGGGGGGGGGGGGGGGGGGGGGGGGGGGGGGGGGGGGGGGGGGGGGGGGGGGGGGGGGGGGGGGGGGGGGGGGGGGGGGGFGGGGGFGGGGGGGGGGGGGGGGGGGGGGGGGGFCGGGGGGGGGGGGGGGGGGGGGGGGGGGGGGGGGGGGGGGGGGGGDGGGGGGGFGGEGGGEGGGGGGDEFGGGGGGG8CEDFF38CCG*CEGGGGE55C57C@GGGGDC:CF:CF7BGGC9CFCCG576?FC>9D<6BFF*8:F?@
@M03506:14:000000000-AKVR1:1:1101:4998:6829 1:N:0:29
GTACTCCTACGGGAGGCAGCAGTCGGGAATTTTGGGCAATGGGCGAAAGCCTGACCCAGCAACGCCGCGTGAAGGATGAAATCCCTCGGGATGTAAACTTCGCAAGAACGGGAAGAATAAGTAGGGGACAATACCCCCTATGATGACGGTACTGTTTGTAAGCTCCGGCTAACTCCGTGCCAGCAGCCGCGGTAATACGGGGGGAGCAAGCGTTGTTCGGATTTACTGGGCGTCAAGGGCGCGTAGGCGGCCACCGCAAGCCGGCTGTGAAATCTCCGGGCTTAACCCGGAACGGTCAGCC
+
CCCCCGGGGGGGDFFEGEGGGGGGGGGGGGGGGFGDFFFGGGGGGGGGGGGGGGGGGFGGFGGGGGGGEGGGGGGGGGFGGGGGGGGGGGGGGG9B?FGGGGGGGGEFGGGGCFF8=FEGGGFFGGEGGF8FGGGFGGGGGGGGGGGEEGGCFG@FGFGGG,7E7,@FGEGGG@,@FFGGGGGGFGFGGGCGG:B<FFCECECC5:CC@FGGGGE>CF5C8?CC<FGG?C=8?*AC+<9EED*/5C568CCE3CFCEBD:7=CCC5EGF7+1:::EG39)93)<C6CF03)()05>><FF?
@M03506:14:000000000-AKVR1:1:1101:15384:6837 1:N:0:29
GTACTCCTACGGGAGGCAGCAGTCGGGAATTTTGCGCAATGGACGAAAGTCTGACGCAGCAACGCCGCGTGAGGGATGAAGGCCTTCGGGTTGTAAACCTCTTTTATCAGGGAAGATTATGACGGTACCTGCAGAAGCAGCTGCGGCTAACTACGTGCCAGCAGCCGCGGTAATACGTAGGCAGCAAGCGTTGTTCGGAGTTACTGGGCGTAAAGGGTGTGTAGGTGGCCTGTTAAGTTCCGTGTGAAATCTCCCGGCCCAACCGGGAGGGTGCGCGGAAAACTGGCGGGCTAGAGTACGG
+
CCCCCGGGGGGGGGGGGGGGEGGGGGGGGGGGGGGGGGGGGGGGGGGGGGGGGGGGGGGGGGGGGGGGGGGGGGGGGGGGGGGGGGGGGGGGGGGGGGGGGGGGGGGGGGGGFGGGGGGGGGGGGGGGGGGGGGGGGGGGGGGGGGGGGGGGGGGGGGGGGGGGGGGGGGGGG@AGGGGGGGGGGGGFFGFECFGGGGCGGGGGFGGGG>ECEGGGGGGGGGGGGGGFGCDFA?97?FGGGGEGEFGG9CF+:C?CED)9CFGGGGG)>DGFDGD55>)955;?EFC>2D:7)89==4*0>
@M03506:14:000000000-AKVR1:1:1101:22487:6849 1:N:0:29
GTACTCCTACGGGAGGCAGCAGTAGGGAATTTTGGACAATGGGGGAAACCCTGATCCAGCAACACTGCGTGGAGGATGAAGGCCTTCGGGTCGTAAACTCCTTTTGTCCCTGACGAAAACCTCGCAAGAGGTCTGACGGTAGGGGATGAATAAGCCACGGCTAACTTCGTGCCAGCAGCCGCGGTAAGACGAAGGTGGCGAGCGTTATTCGGAATCACTAGGCGTAAAGCGCGTGTAGGTGGGTGCTTAAGTCCGCTGTGAAATTTCCCGGCTTAACCGGGAAGGGTCAGCGGATACTGGG
+
CCCCCGGGGGGGGGGGGGGGGGGGGGGGGGGGGGGGGGGGGGGGGGGGGGGGGGGGGGGGGGGGGGGGGGGGGGGEGGGGGGGGGGGGGGGGGGGGGGGGGGGGGGGGGGGGGGGGGGGGGGGGGGGGGFFGGGGGGGGEFGFGGGGGGGFGGGGGGGGGGGGGGGGGGGGGGGGGGGGGGGGGGGGGGFGGFFEGGGGGGGGG:CCFEFGGGEGGDGFGCFGG8>CEGGGDG>C/:<FFGGGEGGF*:FFEFCEC88CDGFGGDGF>E3EEG:6FC*1>3535*5*7<4;B>5>DFB*;F
@M03506:14:000000000-AKVR1:1:1101:15325:6849 1:N:0:29
GTACTCCTACGGGAGGCAGCAGTGGGGAATATTGGACAATGGGCGCAAGCCTGATCCAGCAATGCCGCGTGAGTGAGGAAGGCCTTAGGGTTGTAAAGCTCTTTCGCACGCGACGATGATGACGGTAGCGTGAGAAGAAGCCCCGGCTAACTTCGTGCCAGCAGCCGCGGTAATACGAAGGGGGCGAGCGTTGTTCGGATTTACTGGGCGTAAAGAGCGTGTAGGCGGCCAAACAGGTCCGTGGTGAAAACTGGAGGCTCAACCTCCAGACGTCGACGGAAACCGTGTGGCTATGGTCCGG
+
CCCCCGGGGGGGGEGGGGGGGGGGGGGDCFGGGGGGGGGGGGGGGGGGGGGGGFGGGFGGDFGFGGGGGEDGEGGGGGGGGGGGGGGGGFGGGGGGGGFGGGGGGGG:FGGGGGGGGGCGFFGGGGGGFGFEC:FFFEFGFGGDGEGGGFCGFGGCCEGGGGGGGGGGGGGDGCEC<FFGGGGDGDC/:*:E88;@CC;EGGGGGGFCCEE*C8<7EFECEE=9C955:EGGCFGG=@C?EF***1?49?E6C+:C=379C?CC67C4<*:5>D3/)0175)7=E:F)(/>(***)1/07B
@M03506:14:000000000-AKVR1:1:1101:20222:6895 1:N:0:29
GTACTCCTACGGGAGGCAGCAGTGGGGAATATTGGACAATGGGCGAAAGCCTGATCCAGCAATGCCGCGTGAGTGATGAAGGCCTTAGGGTTGTAAAGCTCTTTTACCCGGGATGATAATGACAGTACCGGGAGAATAAGCTCCGGCTAACTCCGTGCCAGCAGCCGCGGTAATACGGAGGGAGCTAGCGTTGTTCGGAATTACTGGGCGTAAAGCGCACGTAGGCGGCTTTGTAAGTTAGAGGTGAAAGCCCGGAGCTCAACTCCGGAATTGCCTTTAAGACTGCATCGCTTGAATCCAG
+
CCCCCGGGGGGGGGGGGGGGGGGGGGGGGGGGGGGGGGGGGGGGGGGGGGGGGGGGGFGGFGGGGGGGGGGGFCFFGGGGGGGGGGGGGGGGGGGGGGGGGGGGGGGGGGGGGGGGGGGGGGGGGGGFGFGGGGGGGGGGGFGGDEGGGGGFAFGGFGGGGGGGGGGGGGGGGGGFGGGGGGGGGGGGGGBCGCFFEGDGGGGFCCFFFGGECFGGGDCGGFGGG?EEGGDCEG7:C9C7?AGGGC77CF*>*:CDG3F49+9F77CDGD56CF7+:FD>FFFC6)0*.>)3)7>?=494@
@M03506:14:000000000-AKVR1:1:1101:9877:6914 1:N:0:29
GTACTCCTACGAGAGGCAGCAGTGGGGAATCTTGCGCAATGGCCTAACGGCTGACGCAGCGACGCCGCGTGTGGGATGAAGCTCTTCGGAGTGTAAACCACTGTTGCCCGGGACGAACAGCTCGATTAGTCGAGCCTGACGGTACCGGGTGAGGAAGCACCGGCTAACTCCGTGCCAGCAGCCGCGGTAATACGGGGGGTGCGAGCGTTGTCCGGAATCACTGGGCGTAAAGGGCGCGGAGGTGGTTTGATAAGGGTGTGGTGAAAGTCCGGGGCTCAACCCCGGATCTGCCGTGCCGACG
+
CCCCCGGGGGGGFGGGGGGGGGGGGGGGGGGGGGGGGGGGGGGGGGGGGGGGGGGGGGGGGGGGGGGGGGGGGGGFGGGGGGGGGGGGGEGGGGGGGGGGGGGFGGGGGGGGGGGGGGGGGCFGGGGGGGGGGGGGGGGGCGGGGGGGG>FCGGFFCFGGFEGGGEGGFFFGGCEFDGFCFCGDGGGGGCGGECGGGGGEEAEDGGGCCCGGGEE:EFFGGG7CFGGEEEFFGGDCEC)57CCFG*7C=<EE7FGF8@GGGGG<<CFFFGGDGGGEDFDDGEBGC@C<<GFF>75)07)0)
@M03506:14:000000000-AKVR1:1:1101:13332:6919 1:N:0:29
GTACTCCTACGGGAGGCAGCAGTGGGGAATATTGCGCAATGGGGGAAACCCTGACGCAGCAACGCCGCGTGAGTGACGAAGGCCTTCGGGTCGTAAAGCTCTGTCGGAGGGAAAGAAACTACAGATGGCTAATATCCATTTGTATTGACGGTACCCTCAAAGGAAGCACCGGCTAACTCCGTGCCAGCAGCCGCGGTAATACGGAGGGTGCGAGCGTTGTTCGGAATTACTGGGCGTAAAGCGCGTGTAGGTGGTCTGTCATGTCAGGTGTGAAAGCCCTCGGCCTAACCGAGGAAGTGCG
+
CCCCCGGGGGGGGGGDGGGGFGGAGGGGGGGGG9FGGGGGGGGGGGGGGGGGGFGGGGGGGGGGGGGDGEGGGGGGGGGGGGGFGGGGGGGGGGGGGGGGGGGGGGGGEGGGGGGGGGGGGGFGGGGGGGGG<FEFFGGCGGGGGGGGFGGGFGGGGGDGGGGFGFGFCFEGGGGGGGGEGGG>FGGFGE>CCC@BEEDGFGGGAEGG;CED5EGGDEEGGGGGDCF6EFGGGGGGG=*8CECEG5=C6+<?FGEFCFCC?9D9C*<CC<9;CGDG*755CD>EG5DFBCBF:>)8@0=7)
@M03506:14:000000000-AKVR1:1:1101:19024:6921 1:N:0:29
GTACTCCTACGGGAGGCAGCAGTGGGGAATATTGGACAATGGGCGAAAGCCTGATCCAGCGACGCCGCGTGGGTGAAGAAGGCCTGCGGGTTGTAAAGCCCTTTCGGTGGGGAAGAAAAGCCTCGAGTTAACACCTCGGGGTCTTGACGTAACCCATAGAAGAAGCACCGGCTAACTCTGTGCCAGCAGCCGCGGTAATACAGAGGGTGCGAGCGTTAATCGGAATTACTGGGTGTAAAGGGTTCGTAGGCGGGGCGGCAAGGCGGGAGTGAAATCTCTGGGCTTAACCCAGAGGCTGCTT
+
CCCCCGGGGGGGGGCEGGGGGGGGGGGGGGGGGGGGGGGGGGGGGGGGGGGGGGCGGGGGGGGGGGGGGDGGGGGGGGGGGGFGGGGGGGGGGGFFGGGGGGFGGGGGGGGGGGGGGGGGGGGGGGGGGGGGGGGGGEFGEGGGGDFGGGGGGGGGGGGGFGGGGGGGGGGDEGGGGGGG9FGDCGFGCGCF@FGGGGGCD9?C8CEGGC>;CDE>E5CFGGGGEG?9:CFEECE:EE>FFGCGGGGCE5C55**1:BDDEF*:>DECE1AFFC*<787D:4<6C4*9<C)(.8:B)8>66
@M03506:14:000000000-AKVR1:1:1101:3975:6926 1:N:0:29
GTACTCCTACGGGAGGCAGCAGTGGGGAATATTGCACAATGGGCGAAAGCCTGATGCAGCGACGCCGCGTGAGGGATGACGGCCTTCGGGTTGTAAACCTCTTTCAGCAGGGAAGAAGCGCAAGTGACGGTACCTGCAGAAGAAGCACCGGCTAACTACGTGCCAGCAGCCGCGGTAATACGTAGGGTGCGAGCGTTGTCCGGAATTATTGGGCGTAAAGGGCGCGTAGGCGGCCAGTGCAAGTAAGTTGTGAAATCTCCGAGCTTAACTCGGAAAGGTCAACTGATACTGCTCGGCTAGA
+
CCCCCGGGGGGGGGGGGGGGGGFFGGGDGFGGGGGGGGGGGGGGGGGGGGGGGGGGGGGGGGGGGGGGGGGGGGGGGGGGGGGGGFCFGGFGGGGGGGGFGGGGGGGAFFGG7FGFGGGGGGGGGGGGGGDGGFGDGG?CFGGGGGFGGDGEEGGGGGGCFACEFGGGGGGGGGGGCFFGFG<CFGGGCE:CCGEGC5;CGCECE5@FFFEGGGGGGCEGC58EEDE:EGF5EE=EFG67<+AC+<A:A?EE7:97FFFFGGGGGG?CF:?BGDGCF4*:C?FCGF706:6>810)8>5>*
@M03506:14:000000000-AKVR1:1:1101:11451:6955 1:N:0:29
GTACTCCTACGGGAGGCAGCAGTGGGGAATTGTTCGCAATGGGCGCAAGCCTGACGACGCAACGCCGCGTGGAGGATGAAGACCTTCGGGTCGTAAACTCCTTTCGATCGAGACGAATGGTTTCCGGGTGAATAATCCGGAGAAGTGACGGTACCGAGAGAAGAAGCCCCGGCTAACTCCGTGCCAGCAGCCGCGGTAATACGGGGGGGGCAAGCGTTGTTCGGAATTACTGGGCGTAAAGGGCTCGTAGGTGGCCAACGAAGCCAGACGTGAACGCCCTCAGCTTAACTGGGGAACTGCG
+
CCCCCGGGGGGGGGGGGGGGGGFFGGGG@FGGGGGEGGGGGGGGGGGGGGGGGFGDG7FCFGDFGGEGEFDGCFGGGFFGGFGGGGGFGGGEEFGGGGGGGGGGGCEFGG7FBCEBCDFFGGGGGGGGGGFFF99<FFGGGCC@EGFGGGGGGGGGGG@CFGGGGGGGGGGCFDGFGFGGG*<:*,FGGFC*?EEGGGD799FGGGCEG58EE>>C8;8/A<C>C5C69CGGGGE:5*/@?FDC*2:C*:5<C57*8:<*:75*225*2)2)*****)/)15?F?1:@9:*()007>)?*)
@M03506:14:000000000-AKVR1:1:1101:13889:7046 1:N:0:29
GTACTCCTACGGGAGGCAGCAGTGGGGAATTGTTCGCAATGGGCGCAAGCCTGACGACGCAACGCCGCGTGGAGGATGAAGACCTTCGGGTCGTAAACTCCTTTCGATCGAGACGAACAGCCTTCGGGTGAACAATCCGGAGGTTTGACGGTACCGAGAGAAGAAGCCCCGGCTAACTCCGTGCCAGCAGCCGCGGTAATACGGGGGGGGCAAGCGTTGTTCGGAATTACTGGGCGTAAAGGGCTCGTAGGTGGCCAACTAAGTCAGACGTGAAATCCCTCTGCTTAACCGGGGAACTGCG
+
CCCCCGGGGGGGGGGGGGGGGGGGGGGGGGGGGGGGGGGGGGGGGGGGGGGGGGGGGGGGGGGGGGGGGGGGFFGGGGGGGGGGGGGGGGGGGGGGGGFGGGGGGGGGGGGGGGGGGGGGGGGGGGGGGGGGGGGGGGGGCEGGGGGFGGGEFGGGGECC<FFCFGFFGGGGGDGGGGGGGGGGGGGGGFGFGGGGG5CC?@CDGGGGGGGDGGCE;8ECGFGGEG>CEGGGGF=81:CCEGGD6=E<ECE?F=C78>5F6CD9+0<C+72>5**:??F4*)0+39CBAD32@E3)))9*5
@M03506:14:000000000-AKVR1:1:1101:4632:7055 1:N:0:29
GTACTCCTACGGGAGGCAGCAGTGGGGAATTTTTCGCAATGGGGGCAACCCTGACGAAGCAACGCCGCGTGGGTGATGAAGGATTTCGGTACGTAAAACCCTTTCGACGGGGAAGAAACCGCAAGGTTGACGGTACCCGTAGAAGAAGCCCCGGCTAACTCCGTGCCAGCAGCCGCGGTAATACGGGGGGGGCAAGCGTTGTTCGGAATTACTGGGCGTAAAGGGCGCGGAGGCGGTTCGCGAAGTTGGATGGGAAAACGCTGGGCTTAACCCAGAGCTGGCCTCCAAAACTGGCAAACCT
+
CCCCCGGGGGGGGGFGGGGGGGGGF?FDFFGGGGGE@;FEFGGGGDGCFEGGFCE@@FFCFGFGDCC+BCEGG:=<FFE<E,BFFCCFC?<CFEDGGGGFCD@FGGFGGGGDGFGGGGGGGD@CFG<FFCFGCFCCFGE>FEEFGC:FF,<CCFGGDGF,>:F4FFGCCCCFGFDFGG<<FBF,*;ECEGC>*/;C*;****2AEEGG5@FEE?65*:*:CCFF8:>EG*:>EEEE**1:5*:5/:97<++3*167C@47=C5*****3C71**//9)*093)+20*))*).1))7?>)))
@M03506:14:000000000-AKVR1:1:1101:12523:7058 1:N:0:29
GTACTCCTACGGGAGGCAGCAGTGGGGAATTGTTCGCAATGGGCGCAAGCCTGACGACGCAACGCCGCGTGGAGGATGAAGACCTTCGGGTCGTAAACTCCTTTCGACCGAGATGAATTCCCACCGGCCTAACATGCCGGCGGGTTGACAGTATCGAGGGAAGCAGCCCCGGCTAACTCCGTGCCAGCAGCCGCGGTAATACGGGGGGGGCAAGCGTTGTTCGGAATTACTGGGCGTAAAGGGTCGGTAGGTGGCTCGCTAAGTCAGACGTGAAATCCCTCAGCTTAACTGGGGAACTGCG
+
CCCCCGGGGGGGGGGGGGGGFGGGGGGGGGGGGGGDEFGGGGGGGGGGGGGGGGGGGGGGGGGGGGGGGGGDCFGGGGGGGGGGGGG@GGGGGGGGGGGGGGGGGGDFDFEGEGGGGGGGFGFFGGGDCGGGGGGGGGGGGGGGGGGGGGFCFFGGFGGGCGGGGGGGGGGGGGGGGFGGGGGGGGGGGGGGGGGG>>E?FGFECEEGGGD58C@E*:C;;CCEE*;8@F7CGC88/:*8ACE**/:DFEC0>FG*<75*:*90<>F>?D*)**2<>49*07:??6:@A>?:4:7:))?4)
@M03506:14:000000000-AKVR1:1:1101:11808:7067 1:N:0:29
GTACTCCTACGGGAGGCAGCAGTGGGGAATTGTTCGCAATGGGCGCAAGCCTGACGACGCAACGCCGCGTGGAGGATGAAGACCTTCGGGTCGTAAACTCCTTTCGATCGAGACGAATGGTCTCTGGGTGAACAATCCGGAGACGTGACGGTACCGTGAGAAGAAGCCCCGGCTAACTCCGTGCCAGCAGCCGCGGTAATACGGGGGGGGCAAGCGTTGTTCGGAATTACTGGGCGTAACGGGCTCGGAGGCGGCCAACTAAGTCAGACGTGAAATCCCTCAGCTTAACTGGGGAACTGCG
+
@BCC9EFFFFGGGGGGDECECFFFGGGCGGG<FGFBCBFBEGG?FGDE@FGGFEFGCFGC:6CCEFC74CGGGDF:FGGGDFGG<5BDFF==FGGGGGF<FFDG<FBDFF+DDFGCFGGFF9DFAGFA8FCCGFF<,@CB:CC*@<F>FDGGF:AE*@*5FC:CFCFFFFGCGGDGGGFGFGGEFCFCEFGFE7EG88*<7C8EC55CC8CEFF*8;*:EC?EEC5CE7CEDGF5:*/9*2>ECE57<*:CGGG57:5CF6FC+<CF>65*8*9*<>@DC5>;C07*94D7:5>:>7?F*0
@M03506:14:000000000-AKVR1:1:1101:5605:7078 1:N:0:29
GTACTCCTACGGGAGGCAGCAGTGGGGAATCTTGGACAATGGGGGAAACCCTGATCCAGCCATGCAGCGTGAGTGATGAGGGCCCTAGGGTTGTAAAACTCTTTCGGCGGGGACGATAATGACGGTACCCGCAGAAGAAGCTCCGGCTAACTTCGTGCCAGCAGCCGCGGTAATACGACGGGGGCTAGCGTTGTTCGGAATTACTGGGCGTAAAGCGCGCGCAGGCGGTTCTTCACGCCAGAGGTGAAAGCTCAGGGCTCAACCCTGGCATCGCCTCTGAGCCTAGAGGACTTGGGTAAGG
+
BC@C<FCF9EFGG@@CF@ECACCFCFGFD<<EAF,,FFFFCCFGGEEFGFEGG?FD<CFG7@EGF,C<F@F,BFFFFCGG@FCFFFGGCCCF@C?FGCGGGGFGEBFC++>@EGG++3+<BB<BCGF+@FGCGGGCGGEGG,@FGGE:*7>BF;@CCF<;FGEG<FFFECCG7BFGGG*<**2>E*;CGGE8E88CEC5880:CCF68CEGGG5<:*:88:C:5:ECE8E=CC7:+2*18E**:ACF*<C690+*7;5*/AFGFEFC7*0+)9*/C*970C)5*+.2=<9>(9=)0)*)16
@M03506:14:000000000-AKVR1:1:1101:10872:7090 1:N:0:29
GTACTCCTACGGGAGGCAGCAGTGGGGAATATTGGACAATGGGCGAAAGCCTGATCCAGCAATGCCGCGTGAGTGATGAAGGCCTTAGGGTTGTAAAGCTCTTTTACCCGGGATGATAATGACAGTACCGGGAGAATAAGCTCCGGCTAACTCCGTGCCAGCAGCCGCGGTAATACGGAGGGAGCTAGCGTTGTTCGGAATTACTGGGCGTAAAGCGCACGTAGGCGGCTTTGTAAGTTAGAGGTGAAAGCCCGGAGCTCAACTCCGGAATTGCCTTTAAGACAGCATCGCTTGAATCCGG
+
CCCCCGGGGGGGGGGGGGGGGGGGGGGGGGGGGGGGGGGGGGGGGGGGGGGGGGGGGGGGGGGGGGGGGFGGGFGGGGGGGGGGGGGGGGGGGGGGGGGGGGGGGGGGGGGDFGGGFFFGGGGGGFGCFGGGGGGGGGGGGF?FCCFGFFGGGGGGFGGFFFFGGGGGGGGGGGGGGGEFGGGGGGCFGGBFEGGCEGCEGGGGGGGGFEG*=BFFGGGGGGGGGGCGG:5::?CCCGG7?+2:?C?7@CFGGECGGBGFGFCC7FCD=77)6:C:>B7*:@4+*)0*.9@?3))09*<)0
@M03506:14:000000000-AKVR1:1:1101:10016:7102 1:N:0:29
GTACTCCTACGGGAGGCAGCAGTGGGGAATTTTGCGCAATGGGGGAAACCCTGACGCAGCAACGCCGCGTGGAGGATGAAGTCCCTTGGGACGTAAACTCCTTTCGACCCGGACGATAATGACGGTACGGGTGGAAGAAGCCCCGGCTAACTTCGTGCCAGCAGCCGCGGTAATACGAGGGGGGCAAGCGTTGTTCGGAATTATTGGGCGTAAAGGGCGCGTAGGCGGTGCGGTAAGTCACCTGTGAAATCTCTGGGCTTAACTCGGAGCCTGAAGGCGAAACTGCCGAGCTTGGGTGTGG
+
CCCCCGGGGGGGGGGGGGGGGGGGGGGGGGGGGFGGGGGGGGGGGGGGGGGGGGFGGGGGGGGGGGGGGGGGGGGGGGGGGGGGGGGGGGGGGGGGGGGCFGGGGE=:CFEGGGGGGGGGGGGGGGGCEC@BEGGFFGGF:DFFEGGGGGGGFGGGGGGGGGGGGFGGGGGCGGGGGFFGGCGGGEFGGGC8CEFFGGGGGGCEGGGGGG?CGGGFGGGGG8C8E68??5=CE//?FCF7+00<<A+:C?<+>+06@)29CCC+<C*CC:C)2**29))/9::+<9*),))46))087>DE
@M03506:14:000000000-AKVR1:1:1101:11465:7125 1:N:0:29
GTACTCCTAGGGAGGCAGCAGTGGGGAATATTGGACAATGGGCGCAAGCCTGATCCAGCCATGCCGCGTGGATGATGAAGGCCCTAGGGTTGTAAAGTCCTTTCGGCGGGGAAGATAATGACGGTACCCGCAGAAGAGGCCCCGGCTAACTTCGTGCCAGCAGCCGCGGTAATACGAAGGGGGCTAGCGTTGCTCGGAATCACTGGGCGTAAAGCGCACGTAGGCGGCTTACTAAGTCAGGGGTGAAATCCTGGAGCTCAACTCCAGAACTGCCTTTGATACTGGTGAGCTTGAGTCCGGG
+
CCCCCGGGGGGGGGGGGGGGGGGGGGGGGGGGGGGGGGGGGGGGGGGGGGGGGGGGGGGGGGGGGGGGGGGGGGGGGGGGGGGGGGGGGGGGGGGGGGGGGGGGGGGGGGGGGGGGGGGGGGGGGGGGGGGGGGGGGGGGGGGGGGGGGGFFGGCFGGGGGGGGGGGGGFEGGGGGCFFGGGGGGGGGGCEEEFGGGCGGGGGCFFGCEEGGGGFGGGGGGDCGGGGGEGCFDGCECCFGGGGGGG6:FC<CGGDFGFFGFFGG?DGGGGG?*9CFCFCFGF4E?FGFFC@:@5@=?@DE5
@M03506:14:000000000-AKVR1:1:1101:21099:7130 1:N:0:29
GTACTCCTACGGGAGGCAGCAGTGGGGAATTTTGCGCAATGGGGGAAGCCCTGACGCAGCAACGCCGCGTGGAGGATGAAATCTCTTGGGATGTAAACTCCTTTCGATCGGGACGATTATGACGGTACCGGAAGAAGAAGCCCCGGCTAACTTCGTGCCAGCAGCCGCGGTAATACGAGGGGGGCAAGCGTTGTTCGGAATTATTGGGCGGAAAGGGAGCGTAGGCGGTTTTGTAAGTCGGGTGTGAAATCGTCGGGCTCAACCCGAAGTCTGCACTCGAAACTGCAGGGCGTGAGTATGG
+
CCCCCFGGGGGGGGGGGGGGGGGGGGGGGCGGGGGGGGGGGGGGGGGGGGGGGGGGGGGGGGGGEGGGGGGGCFGEGGGFGGGDGEGGGGGFFGGEGGGGGGGGGGCFFFGGEEG@FGGGGFGGGBD@FGGEEE?FFCFFGGGC7FDEGGGFGGGG7F*DFFGFGGGGGGEFGGGGCFCGGGGGGGAGCGGEG8CFG55A5@FD+<9@@E*:?58:52C*C**1C+8?:?*18C77AA:5*/:EEG+:@?0*9/*>C319<CFE5>/):*300*:7>?F4*07+<=*<:)5(8>)00*/7>
@M03506:14:000000000-AKVR1:1:1101:10518:7152 1:N:0:29
GTACTCCTACGGGAGGCAGCAGCGGGGAATATTGGGCAATGGGCGAAAGCCTGACCCAGCCACGCCGCGTGAGTGATGAAGGCCTTCGGGGCGTAAAGCTCTGTGGGGAGGGACGAATAAGTCCGGTGCTAATATCTCCGGGCCCTGACGGTACCTCCTTAGCAAGCACCGGCTAACCATGTGCCAGCAGCCGCGGTAATACATGGGGTGCAAACGTTGCTCGGAATTATTGGGCGTAAAGCGCAAGTAGGCGGTCCGTTAAGTCGCATGGGAAGTCCCTCGGCTCAATCGAGCGAGTGCG
+
CCCCCAEFFGGGDGG@EF@CFFGGEGG@FG@FFE?<<,6EDAECCGD:FCFEFGFEGGGGGFGGDGGGGGFGGGF<FGGFGGGGGEFFCF+>C@C7FGGAFGCBCD7FFGEGC7@+@>BFE@FFFGEGDGGGBEF@,@,F7FFGG>@FGGEGF*<<,=<FDGGC9<F@F:FEECEG6;FGFFCFGECFCC8>CE5?C>*ACC<C7;**2?EEC<C:@EC=+</C58C6<@FCC5*/::5*<E551*2:+++9D:C78>9C***2<9C<=D*)2*9+:*9*9<DGF<7*)*)(0)))88;9)
@M03506:14:000000000-AKVR1:1:1101:8852:7158 1:N:0:29
GTACTCCTACGGGAGGCAGCAGTGGGGAATATTGGACAATGGGGGCAACCCTGATCCAGCAATGCCGCGTGAGTGATGAAGGCCTTCGGGTTGTAAAGCTCTTTTGCCAGGGACGATGATGACGGTACCTGGAGAATAAGCCCCGGCTAACTTCGTGCCAGCAGCCGCGGTAATACGAAGGGGGCAAGCGTTGTTCGGAATTACTGGGCGTAAAGGGCGCGTAGGCGGCTTATCAAGTCAGGCGTGAAATTCCCGGGCTCAACCTGGGGGCTGCGCTTGATACTGATGAGCTTGAATGCGG
+
CCCCCGGGGGGGGGGEGGGGGGGGGGGGGGGGGGGGGCGGGGGGGGGGGGEGGFGGGGGGGGGGGGGGGGGGGGACGGGGGGGGGGGGGGFGGGGGGGG<FFGGGGGGGFGGGGGGGGGGGGGGGGGGGGGGGGGGGGGGGGGGGGGGGGGGGGDGGGGGGGGGGGGGGGGEGGGGGGCGGGGGGG@FFGCCC*=FCGG>FGGGGGGGGGGGEFG?EGGGE?CEGGGGEDEEFFF:FEFGFC?5*:EGGFGGFFGDGF576CGGGGGGEDGFG5DCGBGGD?FGG67@<CF<F?)/9@FEF
@M03506:14:000000000-AKVR1:1:1101:12542:7183 1:N:0:29
GTACTCCTACGGGAGGCAGCAGTGGGGAATTTTGGACAATGGGGGCAACCCTGATCCAGCCATGCCGCGTGAGTGAAGAAGGCCTTCGGGTTGTAAAGCTCTTTCGGACAGAACGAAATGGTTACGGTGAATAGCCGTGACTGATGACGGTACCGTAAGAAGAAGCACCGGCTAACTACGTGCCAGCAGCCGCGGTAATACGTAGGGTGCGAGCGTTAATCGGAATTACTGGGCGTAAAGCGTGCGCAGGCGGTTCGCCAAGTCAGGGGTGAAATCCCCGGGCTTAACCTGGGAATTGGGC
+
CCCCCGGGGGGGGGGGGGGGDFFFFGGGGGGGGGGGG@FGGGGGGGGGGGGGGGGGGGGGGGGGGGGGGFGGGGGFGGGGGGGGFGGGGGFGGGGFGGGGGGGGGGGGGGGGGGGDGGGGGGGGGGGGGFGGGGFGGGGGGGGGGGGGGGGFGGGGGCGFFGGFEGGGGGGGG>FGGGGGGGFGGGGGFFFEGGGGGGGC@FGGFEDF*==BEEGCEC8@ECGGGGFEGGGGGGEGE:FGGGGG5CEDEEEEG:ECEF**77DDF>F**9C3*27AC6*1CB>5*):=>G<?>))))*/))
@M03506:14:000000000-AKVR1:1:1101:10020:7197 1:N:0:29
GTACTCCTACGGGAGGCAGCAGTGGGGAATTTTGCGCAATGGGGGAAACCCTGACGCAGCAACGCCGCGTGGAGGATGAAGTCCCTTGGGACGTAAACTCCTTTCGACCAAGACGATAATGACGGTACTGGTGGAAGGAGCACCGGCTAACTCTGTGCCAGCAGCCGCGGTAATACAGAGGGTGCGAGCGTTGTTCGGAATTATTGGGCGTAAAGGGCGCGTAGGCGGCGCCACAAGTCACTTGTGAAAACTCTGGGCTCAACTCAGAGCCTGCAAGCGAAACTGTGGTGCTGGAGGATGG
+
CCCCCGGGGGGGGGGGGGGGGGGGGGGGGGGGGFFGGGDGFGGGGGGGGGGGGGGGGGGGGGGGGGGGGGGGFGGFGGGFGGGGGGGGGGGGGGGGGGGGGGGCGGCFGGGGGGGGDEGGGGGGGGGGGF?,BFEFGGGGGFCFEG>@F7:F:FGGGGGGGGGGGGGGGGGGCFGGGGCFFGGG7C@@*==<@<B<>ECCGFC9:AFGFG>EC@?FC8EECEC8CFEGGGCC8C6@F2:7<C0?+<+7<?:F*09DF4CCF?<+90<>+*::C*C+20553<::A@CF(1*)09).)))95
@M03506:14:000000000-AKVR1:1:1101:5129:7199 1:N:0:29
GTACTCCTACGGGAGGCAGCAGTGGGGAATTTTCCGCAATGGGCGAAAGCCTGACGGAGTGACGCCGCGTGTGGGACGAAGGCCTTCGGGTCGTAAACCACTGTCAGTGGGAAAGAAGGATGTCGATGCTAATACCATCGGCATTTGACGGTACCTGCAGAGGAAGCCCCGGCCAACTCTGTGCCAGCAGCCGCGGTAAGACAGAGGGGGCAAGCGTTGCTCGGAATCACTGGGCGTAAAGCGCACGTAGGCGGATTGCTAAGTCAGGGGTGAAATCGTGGAGCTCAACTCCAGAACTGCC
+
CCCCCGGGGGGGGGGGGGGGGGGGGGGGGGGGGEGGGGGGGGGGGGGGGGGGGGGDGCEGGGGGGGGGGGGGGGGCDGGDEGGGGGGGGGDGGGGGDG8FGGGCF<FEFGGGGGGGGGGGGGGGGGGGGGGCFGGDGGGGDGCEGGGGGGGGGGGGGGGGGGGGG7CDDFFEDCGGGGGGGGGGGGGGGGGGGEGG5CEGGGGGGGGGGGG5EFGEGGGGGE=>5CFGFFFGGGG:EE3CGGGGDGGF8EECGGGG*8DFF+6<CCFDFGGDC*:+?)99DDFF:;=??795))*)09F??
@M03506:14:000000000-AKVR1:1:1101:4929:7229 1:N:0:29
GTACTCCTACGGGAGGCAGCAGTGGGGAATTTTGCGCGATGGGGGAAACCCTGACGCAGCAACGCCGCGTGGAGGATGAAGTCCCTTGGGACGTAAACTCCTTTCGACCGGGACGATAATGACGGTACCGGTGGAAGAAGCCCCGGCTAACTTCGTGCCAGCAGCCGCGGTAATACGAGGGGGGCGAGCGGTGTTCGGAATTATGGGGCGTAAAGGGCGCGTAGGCGGTGCGGTAAGTCACCTGTGAAACCTCTAGGCTTAACCTAGAGCCTGCAGGCGAAACTGCCGTGCTGGAGTGTGG
+
CCCCCGGGGGGGGGGGGGGGGGGGGGEFGGGGGGGGGGGGGGGGGGGGGGGGGGGGGDGGGGGGGGGGGGGGDGGEGGGGGGGGGGGGGGFGGGFGFGGGGGGFGGGGGGGGGGGGCFGAFFGGGGFFFGGFGGGGGGGGFGCFDE@:FFFC9FCFGGGGGGGGGGGGGGGGGGDGGGGGGGG5>ECG5E**:;CCCE?C58C7+3AE*:*:;CGFCEEEG=CEGCEEEGDGGGE5CC79<C+<9EGCFCFEFC?CCF6*A<77EFCCFGC4<447<@CCG>B+<?CE(95?FFFFF>@FD
@M03506:14:000000000-AKVR1:1:1101:14501:7240 1:N:0:29
GTACTCCTACGGGAGGCAGCAGTGGGGAATTGTTCGCAATGGGCGCAAGCCTGACGACGCAACGCCGCGTGGAGGATGAAGATCTTCGGGTCGTAAACTCCTTTCGATCGGGACGAACGGCTTCCGGGTGAACAATCCGGAAGAGTGACGGTACCGAGAGAAGAAGCCCCGGCTAACTCCGTGCCAGCAGCCGCGGTAATACGGGGGGGGCAAGCGTTGTTCGGAATTACTGGGCGTAACGGGCTCGTAGGCGGCCAACTAAGTCAAACGTGAAATCCCTCGGCTTAACCGGGGACCTCCG
+
CCCCCGGGGGGGGGGGGGGGDGGGGGGGGFGGGGGGGGGGGG@GGGGGGGGGGFGEEFGGGGGGGGGGGGGGFGGEGGGGGGGGGGGGGGGGGGGGGGGGGGGGGGGGGGGGGDGEGGGGGGGFGGDGGGGGGGGGGGGGGGGG@FGFGEDGGC9F@F@FFFFGGGGFFEGGGGGGGGGGGGGGGGGGGGGGGGGEGDCGFFGGGGGGGGGG5>CG5CEGGGGG*CDC0<+<CEGGCED***5:CE=)8CEGGGGG85DCFCF+0*+:?7*0*1:+*076C)):*8CFAGF0;)))0)))0
@M03506:14:000000000-AKVR1:1:1101:25361:7247 1:N:0:29
GTACTCCTACGGGAGGCAGCAGTGGGGAATTTTGGACAATGGGGGCAACCCTGATCCAGCCATGCCGCGTGCGGGAAGAAGGCCTTCGGGTTGTAAACCGCTTTTAGCCGGGAAGAAAAGGCGCCACCTAACACGGGGCGTTCTTGACGGTACCGGCGGAATAAGCACCGGCTAACTACGGGCCAGCAGCCGCGGTAATACGTTGGGTGGGAGCGTTAATCGGAATGACGGGGCGTAAAGAGTGCGCAGGCGGCTCGTTAAGTCAGCTGTGAGAGCCCCGGGCTCACCCGGGGAACGGTAG
+
CCCCCGGGGGGGGFGCGGGFFGFGGGGGCFFFGGGGGGGGGGGGGGD?CFGFFD9F@9EFGFG8FFGGGGD:BFGEGGCF@@8=FGGCDCFGEGDAFA<CEGGGG9B<BFGG7+CE88<=:FCFGCGGGGFGFGEGGGGGCFFGFC,?>FBFGGGGGGGDGGG9<:>:FGGG5CEC7CC?*1*:;@FGGC@C8C>E5*+:CF9*;C58C***;CGC5?:C7@E>EG6+<*1:=*::CE7<+:9CCECD8>E75**/:75**329<0+26*<***2*7>37).<C*9*)453()))<)8..0
@M03506:14:000000000-AKVR1:1:1101:23656:7266 1:N:0:29
GTACTCCTACGGGAGGCAGCAGTGGGGAATTGTTCGCAATGGGCGCAAGCCTGACGACGCAACGCCGCGTGGAGGATGAAGACCTTCGGGTCGTAAACTCCTTTCGATCGAGACGAATGGCCTTCGGGTGAACAATCCGGAGGAGTGACGGTACCGAGAGAAGAAGCCCCGGCTAACCCCGTGCCAGCAGCCGCGGTAATACGGGGGGGGCAAGCGGTGTTCGGAATTACTGGTCGTAAAGGGCACGTAGGTGGGCAACTAAGTCGGACGTGAAATCCACCGGTTTAACCGGGGCACGGCG
+
CCCCCGGGGGGGGGGEEGEGGGGGGGGGGGGGGGGGGDEGDGGGGGGCFGGGGFFGEGGGGGEGGEGCEGGGGCECFGGGF,EFFEFDFDFFD:FGGGGGGGGGGGGC,FEGGDCGDFGGGGGGCEEF@FFCDCGEGGGGGCGEGFCFGDGEGGBFCCE<FFGFD7A:FCECEC7F7*<FFGGGGGGGCCFFGGGG8C5C:?C8?E8CCC5:88*;*2:C5C8?EEG+9<9<C++:*29C?F55**2185*37**1075*<+93<>:1/97BC3>+2)***)./*097):59B3)85)7>)
@M03506:14:000000000-AKVR1:1:1101:11312:7270 1:N:0:29
GTACTCCTACGGGAGGCAGCAGTAAGGAATATTGGTCAATGGACGCAAGTCTGAACCAGCCATGCCGCGTGGAGGATGAAGGCCCTCTGGGTTGTAAACTTCTTTTATAGGGGACGAAATCTATTTTTCTAAGTAGTCTGACGGTACCCTAGGAATAAGCACCGGCTAACTCCGTGCCAGCAGCCGCGGTAATACGGAGGGTGCAAGCGTTATCCGGATTCACTGGGTTTAAAGGGTGCGTAGGAGGGCAGGTAAGTCAGTGGTGAAATCTCCGAGCTTAACTCGGAAACTGCCGTTGATA
+
CCCCCGGGGGGGGGGGGGGGFFGGFGGGGGGGGGGGGGGGGGGGGGGGGGGGGGGGGGGGGGGGGGGGGFGEGGGGGGGGGGGFGGGGGGGGGGGGGGGGGGGGGGGGGGGGGFGGGGGGGGGGGGGGGGGFGGGGGGGGGGGGGGGGGGGGGGGFGGGGGGGGGGGGGGFGGGGCGGGGGDGGFGGGGGGGGGGGD@EGEEGGG?FGGGEDF?CEGEEDGF?;CEECCECGGGGG6?DECEGG6CED*7:CC?FGCFFGGGCFGFFCCGFFGDDEC7CCCFFFDFDF>G=<45:)75>41
@M03506:14:000000000-AKVR1:1:1101:23580:7276 1:N:0:29
GTACTCCTACGGGAGGCAGCAGTGGGGAATCTTGCGCAATGGCCGAAAGGCTGACGCAGCGACGCCGCGTGTGGGATGAAGCATTTCGGTGTGTAAACCACTGTTGCCCGGGACGAACATCCTCTTTCGAGAGGACTGACGGTACCGGGTGAGGAAGCACCGGCTAACTCCGTGCCAGCAGCCGCGGGAATTCGGAGGGTGCGAGCGTTGTCCGGAATCACTGGGCGTAAAGGGCGCGTAGGTGGACTGTGGAAGTCTTCGGTTAACGCCCGGCGCTCAACGCCGGGTGGGCCGCGGACAC
+
ABBAA@EE9F@F7@:7;;@FFGFFG@CG@,6@C<9CC@FGC<<86+6@FC,FF8@FC@CCFC7F:+@@+@:FFD@FFGFFGGFFFFGF@?=B@BFG9,,B@F,EFFGA<?F7CFE@GF@<FFGACFGCCC<,+3@>AEGGG7B>7:@>C>77DC3FG73,<<C:FFG7:C:C@***7<*+=F:*1*:*2:*++/2C>>8:5?C/:C5*;82AFGG58CE9EC+82*/:5>CG7=CDGGG5=*3+:*67*39*;+0290*2/:**2:+9*)*)/)/79>CG0)8**)7<()0(.5)8>)05)
@M03506:14:000000000-AKVR1:1:1101:9410:7280 1:N:0:29
GTACTCCTACGGGAGGCAGCAGTGGGGAGTATTGGACAATGGGGGCAACCCTGATCCAGCAATGCCGCGTGAGTGATGAAGGCCTTAGGGTTGTAAAGCTCTTTCGACGGGGAAGATGATGACGGTACCCGTAGAAGAAGCCCCGGCTAACTTCGTGCCAGCAGCCGCGGTAATACGAAGGGGGCTAGCGTTGTTCGGATTTACTGGGCGTAAAGGGCGCGTAGGCGGTGCAATAAGTCAGGCGTGAAAGCCCCGGGCGCAACCCGGGAATTGCGCTTGATACTGTCGCGCTTGAATCCAG
+
CCCCCGGGGGGGGGGGGGGGGGGGGGGGGGGGGGGGGGGGGGGGGGGGGGGGGGGGGGGGGGGGGGGGGFGGGGGGGGGGGGGGGGGGGGGGGGGGGGGGGGGGGGGGGGGGGGGGGGGGGGGGGGGGGGGGGGGGGGGGGGGGGGGGGGFGGGGGGGGGGGGGGGGGGGGGGGGGGGGGCGGECEFFFG:<FGCFGGGGGGDFGCGGGG**88EGGCECE*8?>CEEGG5<C++<EG7EGGGGEGDGGFC6CEGGGF)75=)CCDGG7C=FFCDE3)77?8?FDB752)7(7:)/67@4=
@M03506:14:000000000-AKVR1:1:1101:21939:7283 1:N:0:29
GTACTCCTACGGGAGGCAGCAGTGGGGAATTTTGCGCAATGGGGGAAACCCTGACGCAGCAACGCCGCGTGGAGGATGAAGTCCCTTGGGATGTAAACTCCTTTCGATCGGGACGATTATGACGGTACCGGAAGAAGAAGCACCGGCTAACTCTGTGCCAGCAGCCGCGGTAATACAGAGACTGCAAGCGTTATTCGGATTCACTGGGCGTAAAGGGTGCGCAGGCGGCCAAGTGTGTGAGGCGTGAAAGCCCGGGGCTTAACCCCGGAATTGCAGCTCAAACTACATGGCTAGGGCAGTG
+
CCCCCGGGGFECGEGGGGGGGGGGGGGGGGGGGGGGGFGGGGGGGGGGGFGGGCFCF@FGGGGGGGGGG+FCCFGGGCFGGFFGGGGGGGGGGGGFFGGGGGGGGGGGDGGGEGC@C>BDFFGGGGGGGGDGEGGGGGFF8>FFEGGGEFF9BFCFGCCFGGGGGGGGGGGEGGGFGGGDCF9FCFCCFG<*1CCFGG8ECG@F79CGF5*:EFGGGGGGGGDCG5CE8:CEGGG9C8CFFFCE75:C+977*:CGG3C>+9*:5CCCE:F)**209?FFF669??7*)*)(05)..).76
@M03506:14:000000000-AKVR1:1:1101:22445:7289 1:N:0:29
GTACTCCTACGGGAGGCAGCAGTAGGGAATCTTCCGCAATGGACGAAAGTCTGACGGAGCAACGCCGCGTGAGTGATGAAGGTTTTCGGATCGTAAAACTCTGTTGTTAGGGAAGAACAAGTACGAGAGTAACTGCTCGTACCTTGACGGTACCTAACCAGAAAGCCACGGCTAACTACGTGCCAGCAGCCGCGGTAATACGTAGGTGGCAAGCGTTGTCCGGAATTATTGGGCGTAAAGCGCGCGCAGGCGGTCCTTTAAGTCTGATGTGAAAGCCCACGGCTCAACCGTGGAGGGGCAT
+
CCCCCGGGGGGGGCFGGGGGGGGGGGGGGGGGGGGGGDEEGGCEGGG:FCFGGGGGGGGGGGGGGGGGGCGGGFFGGGGGGGGGGGGGGGGGGFGGGGGGDGFFFGFEFGGGGGGGGGGGGGGGFEG7CGGGCGGFGEEGGGGGCAFFG>FGGGGGGGF:FGGGFGGGGGGGGGGGGGCFFGGFDGGFFF@:*<EGGCE+<8CFFGGGGFDFGGGCC5/01CC/:8CFFEFG8/?E=C<FCEC=CCEDEGGGG>CC+9>F+<>FGGC*<:+**2*2*>CDGFE5/**8()04)).7)))))
@M03506:14:000000000-AKVR1:1:1101:7209:7307 1:N:0:29
GTACTCCTACGGGAGGCAGCAGTGGGGAATATTGGACAATGGGCGCAAGCCTGATCCAGCCATGCCGCGTGGATGATGAAGGCCTTAGGGTTGTAAAGTCCTTTCGGCGGGGAAGATAATGACGGTACCCGCAGAAGAAGCCCCGGCTAACTTCGTGCCAGCAGCCGCGGTAATACGAAGGGGGCTAGCGTTGCTCGGAATCACTGGGCGTAAAGCGCACGTAGGCGGACTCTTAAGTCGGTGGTGAAATCCTGGAGCTCAACTCCAGAACTGCCTTCGATACCGGGAGGCTCGAGTCCGG
+
CCCCCGGGGGGGGGGGGGGGGGGGGGGGGGGGGGGGGGGGGGDGGGGGGGGGGGGGGGGGGGGGGGGGGFFGCEFFGGGGGGGGGGGGGGGGGGGGGGGGGGGGGGGGGGGGGGGGGGGGGGGGGGG>FGGGGGEFFGGGFFFGDGGGGGGGGGGGGGFGGGGGGGGGGGGGGGGFGFFEGGGGCEFGFGGGGG7CGGEGFFGGGFFGGGGGGGGGDGD=ECF5EEGE5CGFCF+:FGGGGGGEGGFFCFFFGGGGG4DCFCFFFGF67C68==C+*=DGG5<CC@C@;)54)))0946@>
@M03506:14:000000000-AKVR1:1:1101:16568:7316 1:N:0:29
GTACTCCTACGGGAGGCAGCAGTGGGGAATATTGGACAATGGGCGCAAGCCTGATCCAGCCATGCCGCGTGAGTGATGAAGGCCCTAGGGTTGTAAAGCTCTTTTGTGCGGGAAGATAATGACGGTACCGCAAGAATAAGCCCCCGCTCACTTCGTGCCAGCAGCCGCGGTAATACGAAGGGGGCTAGCGTTGCTCGGAATCACTGGGCGTAAAGCGCACGTAGGCGGATCCTTAAGTCGGGGGTGAAATCCTGGAGCTCAACTCCAGAACTGCCTTCGACACTGAAGTTCTCGAGTGCGG
+
CCCC@EEGC<F;F7@@E7FFFECFGFE@FG9FGAFFDDFDFGG?E7::FDC@,C@9EE@EF8F<FGGGGEG7FCE?EEC,CEG8F@<EFA,ECFG9FCGCFFG,EE=DFCCEFGGGCECFD<ACBCBG?7F7FC@FFGGFGGD:+>+8+5ECGGC>7CFC@@7CFEEGGCFCEGC9:7<FGC*<@*4CCFG*CF92*=:E8E7+:C>FCD8**;@EEED=EFCGECEG>8**+3++:<D=*:>E==>*+<9CGDF5*02*+0*<0*<9+2A47*0+:4575.5++=*1-08.95)01)*8>
@M03506:14:000000000-AKVR1:1:1101:22716:7346 1:N:0:29
GTACTCCTACGGGAGGCAGCAGTGGGGAATCTTGCGCAATGGGCGAAAGCCTGACGCAGCGACGCCGCGTGGGGGACGAAGGCCCTCGGGTTGTAAACCCCTTTCGGCAGGGACGAAGCGATCGTGACGGTACCTGCAGAAGAAGCCTCGGCTAACTACGTGCCAGCAGCCGCGGTAAGACGTAGGAGGCGAGCGGTGTCCGGATTCATTGGGCGTAAAGAGCACGCAGGCGGTTTGGCAAGTCGGATGTGAAAACCCGGAGCTCAACTCCGGGCGTGCACTCGATACTGCCCGACCAGAG
+
CCCCCGGGGGGGGGGGGGGGFGGGGGGGGGGGGEDGG>GGGGGGGGDGGGGGGGGGGFFGGGDGGGGGGGGGGGGFGGGGGGFGGGGGGGCFGGGGGGD@EGGGGGGEGFGGGGGGGGGG>FGGGGGFGGFGGGGCFGGG8FGFFGFFGGGGD7FGGG?EFCC7FFGGGGFGGGGGEGGGGG5CDGFE8C:5EEE*AEGGGED;;C+<?FCGGGGGGEGGGGG+2?ECED=EE5*;=?CCFGFDEG:1:6FFDCFGG:D<**/*39F47*755D3593<C**07C@GFAC47)800)075<
@M03506:14:000000000-AKVR1:1:1101:18177:7358 1:N:0:29
GTACTCCTACGGGAGGCAGCAGTGGGGAATATTGGACAATGGGCGAAAGCCTGATCCAGCAATGCCGCGTGAGTGATGAAGGCCTTAGGGTTGTAAAGCTCTTTTACCCGGGATGATAATGGCAGTACCGGGAGAATAAGCCCCGGCTAACTCCGTGCCAGCAGCCGCGGTAATACGGAGGGGGCTAGCGTTGTTCGGAATCACTGGGCGTAAAGCGGACGTAGGCGGTTGCCTAAGTCGGGGGTGAAATCCTGGAGCTCAACTCCAGACCTGCCTTCGATCCTGGGACTCTTTATTCCGG
+
BC@CCGGGGGG@F7FG7CFGFFGGGGGGGG@FFGGGGG?FEG<E@FGFGGGGGGFFGGCGGGGGGGGGGFEFEFFDFAFFFGGGGGGGGGGGDGGGDGGCCFGGGAGCFFGGGGGGCFFDAF8EFFCFGCFE@F:<C?FADF<C@@CCCFFD<F@++5@F@FDGFF7>*>:*>3@<<FGGGC@EGGGD8<<:CFFFECCGFG7C7@CC*/:8C5@7:***885CCCEE2:/*9A9+<<**27*2*119+A?CF77**)2*0+9<?DCCF*//*20+*69**))++/*7(9;28*****193
@M03506:14:000000000-AKVR1:1:1101:23425:7379 1:N:0:29
GTACTCCTACGGGAGGCAGCAGTCGGGAATTTTGGGCAATGGGCGAAAGCCTGACCCAGCAACGCCGCGTGAAGGATGAAATCCCTCGGGATGTAAACTTCGCAAGAATGGGAAGAATAAGGTGGAGGATAATACACTCTGCCGATGACGGTACCATTTGTAAGCTCCGGCTAACTCCGTGCCAGCAGCCGCGGTAATACGGGGGGAGCAAGCGTTGTTCGGATTTACTGGGTGTAAGGGCGCGTAGGCGGCCACTACAAGTCACTTGTGAAATCTCCGGGTTTAACTCGGTGGAGGCCAA
+
CCCCCFC9FGCFEFFGGEGGGFF8CFDEE8FFGGECEFFGGGGGGGGGGFGGF<EFFGGGFGGCGGGGEFGGGFGCAFE<FGGDE<AFDGEFE8FFFCDEFGGGGGGG9FGDF@CEFFCFG?C8D7=F7=B?FCFFGFGFGFGGD@CD<FGGFG<=DC9FCFCCCFGGGCGGFGF;FFGCFGFCFGGGG7CCCFG7=?+<8*8EGGC8:80C>EGGEEC?A8CECCCCGGCF*:?FGCFCCECGGGGDC*C7D55C6;6*<C79<7CC?F9*:*:0*/55))0:C=794/)35).<>3<:5
@M03506:14:000000000-AKVR1:1:1101:22303:7431 1:N:0:29
GTACTCCTACGGGAGGCAGCAGTCGGGAATTTTGCGCAATGGGCGAAAGCCTGACGCAGCAACGCCGCGTGAGGGATGACGGCCTTCGGGTTGTAAACCTCTTTTATCAGGGACGATAATGACGGTACCTGATGAATAAGTCACGGCTAACTACGCTCCAGCAGCCGCGGTAATACGTAGGTGACAAGCGTGGTCCGGACTTACGGGGCGTAAAGCGCGCGCAGGCGGTCGTCCACGTCGCGTGTGAACGCCCCCGGCCCGACTGGGGAGGGTCCCCCAACACTGAGCGACGCGAATGCAG
+
<@C9CF9EA@FF:@BCFFEGGGGFE77FGF@CFG9@@7FFDA8F7F+@@86CE,@:F@FE,CE:FCFEC>:?CFGGGG<<:FGGDFG+B@B:4BAEFC8=EFGEFFEFGG?,<++C::+CD<,+++B+3DFACF9,@<>3@,:=++5@*<CDG:3**6>::,,,>21><CGFC@<<7C,4<FC,,<B+8*<***+7=*1*29@+**/**/2?*;7+/?:?***2:EG*1:CC/:*05*1**:C5C*<0<5/*1::)*)))*2>E=4ACC)*7*97:57)**.)3+9204)>(8505))/9*
@M03506:14:000000000-AKVR1:1:1101:16856:7453 1:N:0:29
GTACTCCTACGGGAGGCAGCAGTGGGGAATTTTGCGCAATGGGGGAAACCCTGACGCAGCAACGCCGCGTGGAGGATGAAGTCCCTTGGGACGTAAACTCCTTTCGACCCGGACGATAATGACGGTACGGGTGGAAGAAGCCCCGGCTAACTTCGTGCCAGCAGCCGCGGTAATACGAGGGGGGCAAGCGTTGTTCGGAATTATTGGGCGTAAAGGGCGCGTAGGCGGTGCGGTAAGTCACCTGTGAAATCTCCGCTCTTAACTCGGAGCCTGCAGGCGACACTGCCGTGCTTGAGTGTGG
+
CCCCCCGGGGGGEFEDGGGGGGGGCCEGGGFFGGGGGE@FGG?FGGGCGGGGGGGGGE@CGGFGGGGGGGGG>FG=FGGGGGGFFGG<FFFFFG?=<FGEGGGGGG7CEFGGEGGGGD=BF,>FEF<>FGE>FG>CFGGGGCFGE>CFEGFGFGGCFGGGGCEEGGGGGEG7<:CG*<CFEEGDGEGGGEEEGEGGGE5E*@FGFFGFDG8?587+*CGG=EGGGCE5**:CC*:CFCF7CFGGGG7:+<997:>**09C7+CEGDD<5):?*9<0959))0869=9>BGB<*659=F@FF
@M03506:14:000000000-AKVR1:1:1101:19651:7464 1:N:0:29
GTACTCCTACGGGAGGCAGCAGTTAGGAATTTTGGGCAATGGGCGCAAGCCTGACCCAGCAACGCCGCGTGGGTGACGAAGGCCTTCGGGTTGTAAAGCCCTTTTCTGAGGGAAGATGATGACGGTACCTCAGGAAGAAGCACCGGCTAACTACGTGCCAGCAGCCGCGGTAATACGTAGGGTGCGAGCGTTGCCCGGATTTATTGGGCGTAAAGAGCTCGTAGGCGGCATGGTTAGTCAGGTGTAAAATCTCCACGCTCAACGTGGTGGGGTCATCTGATACTGCCACGCGTGAGTCCGG
+
CCCCCGGGGGGGGGGGGGGGGGGGGGGGGGGGGGGGGGGGGGGGGGGGGGGGGGGGGGGGGGGGGGGGGGGGGGGGGGCGFEGFFGGGGGGCFFBFFGGGFGGGFGGGEFGGFCEEFFCFGCFECC<FF9FFGFFGGGFGGFFEEGEGGGGFFGGGGGGGGFGGG7FDEG:FD@<FGGGGGDBEGC78=<FCCFFGEE7C7:+>FGGFFC?8?8AFD8EGGCE5CFECCC5;C?:<7<D@9CGFGGGGGGGFF?FFG:3C=<0C:DEGGGGFDD*+0*:>7=F70@C?)9)-8))7**/>5
@M03506:14:000000000-AKVR1:1:1101:4679:7465 1:N:0:29
GTACTCCTACGGGAGGCAGCAGTGGGGAATTTTGCGCAATGGGGGAAACCCTGACGCAGCAACGCCGCGTGGAGGATGAAGTCCCTTGGGACGTAAACTCCTTTCGACCAAGACGATAATGACGGTACTGGTGGAAGAAGCACCGGCTAACTCTGTGCCCGCAGCCGCGGTAATACAGAGGGTGCGAGCGTTGTTCGGAATTATTGGGCGTAAAGGGCGCGTAGGCGGCGCCACAAGTCACTTGGGAAAACTCTGGGCCCAACTCAGAGCCTGCAAGCGAAACTGTGGCTCTGGAGTATGG
+
CCCCCEGFGGGDGGGDGDEEGGGGGGGGGGGGGEGGGEFCGGGGGGECGEGFCCDDG7FC8FGFGGGGGGGG:FGDFGFGGFGGGGGGGGGGGEGGDFBEFGGFGCFFEGGGGGEGFGGGGGFGGCCCFGFFGEGFFFCEG7F@@FGG<FEFGGGFDD9,>FE<FFGGGG:C*<FFGDCGFG*<7F:BECCF:8>:?CCEG+:9@CCGEEEEC8E78C=GGEGEEFEEC5*:*:=5=<7+<7CC+7*98CF+9+<C*)*)2:92<7<DDG=?GGC<CFD:C)7AF4:4(*)(9)9>6)*=F
@M03506:14:000000000-AKVR1:1:1101:7081:7477 1:N:0:29
GTACTCCTACGGGAGGCAGCAGTGGGGAATATTGGACAATGGGCGCAAGCCTGGTCCAGCAATGCTGCGTGAGTGATGAAGGCCTTAGGGTTGTAAAGCTCTTTCGCCCGCGACGATGATGACGGTCGCGGGAGAAGAAGCCCCGGCTAACTTCGTGCCAGCAGCCGCGGTAATACGAAGGGGGCGAGCGTTGTTCGGATTTACTGGGCGTAAAGGGCGCGTAGGCGGCCCCTCAAGTCAGGCGTGAAAGCCCCGGGCTCAACCTGGGAGGGGCGCGTGGGACTGAGGGGCTGGGGTGCGG
+
CCCCCGGGGGGGGGGGGGGGGGGGGGGGGGGGGGGGGGGGGGGGGGGGGGGGGGGGGGGGGGGGGFGGGGGGGFFGGGGGGGGGGGGGGGGGGGGGGGGGGGGGCGGGGGGGDGFGGGGGGGDGGGGGGGGGDGGGGGGGG@FGGGGGEGGGGCGGGGGGGGGGGGGGGGGGGGGGGGFGGGGGDGGGEG?ECC5CEE5C>EFGGGGGGG*:>FGGGEGGGD5EE6?EE8C8;5CCGF:9AE6C*:55<EC:D*7CE5CCGFFC+>FC*>E)75>C)7DDD)8*:)9@6D@7BD3)))08B
@M03506:14:000000000-AKVR1:1:1101:12605:7514 1:N:0:29
GTACTCCTACGGGAGGCAGCAGTTGGGAATCTTGGACAATGGGGGAAACCCTGATCCAGCCATGCCGCGTGAGTGATGAAGGCCTTCGGGTTGTAAAACTCTTTCGACGGGGACGATAATGACGGTACCCGTAGAAGAAGCCCCGGCTAACTTCGTGCCAGCAGCCGCGGTAATACGAGGGGGGCAAGCGTTGTTCGGAATTATTGGGCGTAAAGGGCGCGTAGGCGGTGCGGTAAGTCACCTGTGAAATCGCCGGGCTTAACTCGGAGCCTGCAGGCGAAACTGCCGTGCTTGAGTGTGG
+
CCCCCGGGGGGGGGGGGGGGDFFFGGGGGGGGGGGGGGGGGGGGGGGGGGGGGGGGGGGGGGGGGGGGGGGGGFGGGGGGGGGGGGGGGGGGGGGGGGGGGGGGGGGGGGGGGGGGGGGGGGGGGGGGFFGGGGGGGGGGGFGGGGGGGGGGGGGGGGGGGGGGGGGGGGGGGGGGGGGGGGGGGGDGGG;CEEFGEGCGGCGGGGGGGE8?EGGFGGGDGCEGGGGGGGGGGGG5FE:FG?FFGGCDACF*9EEDGFGFGGF+A<EGGDE?FCFFCBGC<>3<:?9>:D>:FF8:**=BE
@M03506:14:000000000-AKVR1:1:1101:13302:7560 1:N:0:29
GTACTCCTACGGGAGGCAGCAGTCGGGAATTTTGGGCAATGGGCGAAAGCCTGACCCAGCAACGCCGCGTGAAGGATGAAATCCCTCGGGATGTAAACTTCGCAAGAACGGGAAGAATAAGCGAGAGTTAATATCTTTCGTGATGACGGTACCGTTTGTAAGCTCCGGCTAACTCCGTGCCAGCAGCCGCGGTAATACGGGGGGAGCAAGCGTTGTTCGGATTTACTGGGCGTAAAGGGCGCGTAGGCGGCCAGCACAAGTCAGTTGTGAAATCCCTCAGCTTAACTGGGGAACTGCGTCT
+
CCCCCGGGGGGGGGGGGGGG@CEFGGGGGGGGGGGGGGGGGGGGGGGGGGGGGGGGGGGGGGGGGGGGGGGGGGGFGGGGGGGGGGGGGGGGGGGGGGGGGGGGGGGGGGGGGGGGGGGGGGGDGDGGGGGGGGGGGGGGGDFGGGGGGGGGGGFGGEGGGGGGGGGGGGGGGGGGGGGGGGGGGGGGGGGGGGGGGGGGGGGGGGGGFGFGGGGGCFCE88;CCGGGGG8C27EGFGGGGDEC=EGGGGGEDG=4C@59+A:++0CFGG79FGFGCFCFG=*<C?FFBGD<EF@FFF5@)
@M03506:14:000000000-AKVR1:1:1101:4078:7564 1:N:0:29
GTACTCCTACGGGAGGCAGCAGTGGGGAATTGTTCGCAATGGGCGCAAGCCTGACGACGCAACGCCGCGTGGAGGACGAAGATCTTCGGGTCGTAAACTCCTTTCGATCGGGAAGAACGCCTTTGGAGTGAATAGCTCCGGAGGGTGGCGGTACCGAGAGAAGAAGCCCCGGCTAACTCCGTGCCAGCAGCCGCGGTAATACGGGGGGGGCAAGCGTTGTTCGGAATTACTGGGCGTAAAGGGCTCGTAGGCGGCCAACTAAGTCGGATGTGAAATCCCCAGGCTTAACTTGGGAACTGCA
+
CCCCCGGGGGGGGGGGGGGGGGGEGGGGGGGGGGGGGGCGGGGGGGGGGGGGGGGGGGGGGGGGGGGGGGEGFGGGGGGGGGGGGGGGGGGGGGGGGGGGGGGGGGGGGGGGGGGGGGGGGGGGGGGGGGGGGGGGFCFGGDGGGGGGGGGGEFGGCFEEFGGGGGGFFGGGGGGGGGGGGGGGGGGGFGGGGDGDC>5:CFGGGGGGGGDGGGGGGEEEGFGG5EFGGGFGCFGGCGGGGGG=FGD5;E5F<5CDCFGG?FGCCDECED7BC7FGFFDGGF@C*)CF2F?AFF:?:?@F*
@M03506:14:000000000-AKVR1:1:1101:23054:7581 1:N:0:29
GTACTCCTACGGGAGGCAGCAGTGGGGAATTGTTCGCAATGGGCGCAAGCCTGACGACGCAACGCCGCGTGGAGGATGAAGACCTTCGGGTCGTAAACTCCTTTCGATCGAGACGAATGGCCTCCGGGTGAACAATCCGGAGGAGTGACGGTACCGAGAGAAGAAGCCCCGGCTAACTCCGTGCCAGCAGCCGCGGTAATACGGGGGGGGCAAGCGTTGTTCGGAATTACTGGGCGTAAAGGGCTCGTAGGTGGCCAACTAAGTCAGACGTGAAATCCCTCGGCTTAACCGGGGCACTGCG
+
CCCCCGGGGGGGGGGGGGGGGGGGGGGGGGGGGGGGGGGGGGFGGGGGGGGGGGGGGGGGGEGGGGGGGGGGGGGGGGGGGGGGGGGGGFGGGGGGGGGGGGGDGGGFGGCFFEGFGGGGGGGGGGGG@:FFGGGGGGGGDGGCFFGGGGFEGGGGGGCGCGGGGGGFBFGEGGGGGGDFGCFCFC<*AFFGGE>EGGG+<988>E8ECEGEC5@CCCG;@E8CCE5<:99FDCC=5ED=?FCE=EED8=E9CEFCG@<56CCCG79:?C>BF3>7C/*0953**)CFF>717>).)0/77
@M03506:14:000000000-AKVR1:1:1101:9141:7584 1:N:0:29
GTACTCCTACGGGAGGCAGCAGTGGGGAATATTGCACAATGGGCGCAAGCCTGATGCAGCGACGCCGCGTGAGGGATGACGGCCTTCGGGTTGTAAACCTCTTTCAGTAGGGACGAAGCGCAAGTGACGGTACCTATAGAAGAAGGACCGGCCAACTACGTGCCAGCAGCCGCGGTAATACGTAGGGTCCGAGCGTTGTCCGGAATTACTGGGCGTAAAGAGCTCGTAGGTGGTTTGTCGCGTTGTTCGTGAAAACTCACAGCTCAACTGTGGGCGTGCGGGCGATACGGGCAGACTGGAG
+
CCCCCGGGGGGGGCFGGGGGEFGGGGGGGGGGGFGGGGGGGGGGGGGGGGGGGGGGGGGGGGGGGGGGGGGGGGGCGGFGGGGGGFFGGGGGGGGGGGGGGGFGGGGGGGGGGGGGGCGGGG@@GGGGGGGGFFGFGGFGGGGGGGGGGGCFGGGGGGGGG7FEGGGGGGGGGFGCFGGGGGA:CGGFCFGEGDEEGGGGGGGGGGGGGGCGDGGGED5EFFGGGE*8CGGDDEDGG@FCFDCGGGGCEE*09<ECGF:6C?FCGGEGGGGFGGD59;C<DFDEE:D)(15(.50)76)87
@M03506:14:000000000-AKVR1:1:1101:11232:7584 1:N:0:29
GTACTCCTACGGGAGGCAGCAGTGGGGAATATTGGACAATGGGCGCAAGCCTGATCCAGCCATGCCGCGTGAGTGATGAAGGCCCTAGGGTTGTAAAGCTCTTTTGTGCGGGAAGATAATGACGGCACCGCAAGAATAAGCCCCGGCTAACTTCGTGCCAGCAGCCGCGGTAATACGAAGGGGGCTAGCGTTGCTCGGAATCACTGGGCGTAAAGGGTGCGTAGGCGGGTCTTTAAGTCAGGGTTGAAATCCTGGAGCTCAACTCCAGAACTGCCTTTGATACGGAGGCTCTTGAGTTCGG
+
CCCCCGGFFFEEGFECEGGG<EEFFFGC7EEFGADEGC<C,<FFGG@FF@@CCFAAFGC,<EE@FEFGGFG7FCF,CE?9<=CEF<8C<FCCCF9FGGD<FD,E9ABFFGGGGGD<EF<FEFAGEGEECFDEDGC8=9>FG<=C=+@@E<FFGGEFCC:FFGF,3<F7F@>@F9CFB<7FDCGGGE@@FG:*1<9BE@C5FFGGEGGDDGG5;*<7CCEGGEG>>6EDGC=8FGGCGCF@90=**2+:9+A67C67CF*9+37C<C6C+9C**9CFG?>>D*/**07),/.41*9)9*9BE
@M03506:14:000000000-AKVR1:1:1101:3286:7601 1:N:0:29
GTACTCCTACGGGAGGCAGCAGTGGGGAATATTGGACAATGGGCGAAAGCCTGATCCAGCCATGCCGCGTGAGTGATGAAGGCCCTAGGGTTGTAAAGCTCTTTCAACGGTGAAGATAATGACGGTAACCGTAGAAGAAGCCCCGGCTAACTTCGTGCCAGCAGCCGCGGTAATACGAAGGGGGCTAGCGTTGTTCGGAATTACTGGGCGTAAAGCGCACGTAGGCGGATACTTAAGTCAGGGGTGAAATCCCGGGGCTCAACCCCGGAACTGCCTTTGATACTGGGTATCTTGAGTCCGG
+
CCCCCGGGGGGGGGGGGGGGGGGFGGGGGFGGGDFGGGGGGGGGGGGGGGGGGGGGGGGGGGGGGGGGGGGEGGGGGGGFFGGGGGFGGGGGGGGGGGGFGGGGGGGGGGGGGFGGGGGGGFGGGGGGGGGGGGGGGGGGGGGGGGGGGGGGGGGGGGGGGGGGGGGGGGGGGGGGGECEDEGGGGGGGGGGDGFGEGGGGGGGGGGG71=EGGGGCEDEDCGGGGGGCGDDGGFGGGG+<6ACEGGGFGGCDCE38@D:9C4AC*:C*>E@FDDFFBG7FFFCC@<<)0=>B*99/71)0
@M03506:14:000000000-AKVR1:1:1101:25335:7602 1:N:0:29
GTACTCCTACGGGAGGCAGCAGTGGGGAATATTGGACAATGGGCGCAAGCCTGAGCCAGCCATGCCGCGCGGAGGATGAAGGCCCCTTGGGTGTATAGACCTTTCGGCGGGGAAGATAATGACGGTACCCGCAGAAGAAGCACCGGCTAACTACGTGCCAGCAGCCGCGGTAATACGAAGGGGGCTAGCGTTGCTTGGAATCACGGGGCGTAATGCGGCCGTAGGCGGCTTACTAAGGCAGGGGGGAAAGCCTGGCGCGCAACACCCGAACTGCCATTAACAATGGTGAGCGTGAGACCGG
+
CCCCCFGF<EEEF7C7@F;7,CCF,@@;;FFGE,,CFF8CACFGGG::+<F<@,,:E8,,6:6,CC6@C+@C++@?,,C,,C<??++,:=,8BC5,C5,:BABF,?+@C@EF7C:F,<<,,@=>:8>BFCEFE::<FFFFF7<,**4*=<,7,7444<*<,FFFCCEE78:**+03/*/*:*?CE*12:/1;8*<+<28+3AEG*2*:/::*2*+2?***2:5;*+1?C**3<CG76*0025*:*:57**0*9*/*/09C55/*2**)*)*0947+*******+36:*)*)(0)))*0)00
@M03506:14:000000000-AKVR1:1:1101:16225:7618 1:N:0:29
GTACTCCTACGGGAGGCAGCAGTGGGGAATATTGCACAATGGGCGCAAGCCTGATGCAGCGACGCCGCGTGAGGGATGACGGCCTTCGGGTTGTAAACCTCTTTCAATAGGGACGAAGGGTGACTGACGGTACCTATAGAAGAAGCACCGGCCAACTACGTTCCAGCAGCCGCGGTAATACGTAGGGTGCGAGCGTTGTCCGGAATTACTGGGCGGAAAGAGCTCGTAGGTGGTTTGTCGCGTTGTCCGTGAAAACTCACAACCCTATTGTGGGCGTGCGGTCGATACGGGCAGTCTGGAG
+
CCCCCGFFGGGGGGGEDFCE<FGGGGGEFFGGG<CFFGFGGGGGGGG7+FDFGCFFGFFF@CFEGGGDEC::F,==CFGGFFGG:EEDEGGGCFGGGGFDCFGGFGCEFGFGGGCFGGDEE:FECGFGEGGFE<@EF,FGFEDC7FFFC>@7CFGGGGGDE,,?;@DC@FGFGFCFCFG,?F,,**=ECFGD:C:>C*2+A8ECEFGFGG7+;C***2CCA**+0:88CCEFGGFGGF7EGGGGGG9:*:**10+207:C<C3****2C*C7*1*>D5D7>00*2./)-7730))098?40
@M03506:14:000000000-AKVR1:1:1101:13030:7635 1:N:0:29
GTACTCCTACGGGAGGCAGCAGTGGGGAATATTGGTCAATGGGTGAGAGCCTGAACCAGCCATGCCGCGTGCAGGAAGAAGGCCTTCTGGGTTGTAAACTGCTTTTGCCGGGGGATAAAAGACCCTTGCGAGGGAAATTGAAGGTACCTGGTGAATAAGCCACGGCTAACTACGTGCCAGCAGCCGCGGTAATACGTAGGTGGCAAGCGTTGTCCGGATTTATTGGGTTTAAAGGGTGCGTAGGCGGTTGATTAAGTCAGTTGTGAAATACGGCAGCTTAACTGTCGAGGTGCAATTGATA
+
CCCCCGGGGGGGGGGGGGGGGGGEGGGGGGGGGGGGGGGGGGGGGGGGGGGGGGGGGGGGGGGGGGGGGGGGGGGGGGGGGGGGGGGGGGGGGGGGGGGGGGGGGGGGGGGGGGGGGGGGGGGGGGGGGGGGGGFGGGGGCCGGGFGGGGGGGGGGGGGGGGGGGGGGGGGGGGGGGGGGGFGGGGGGGGEGGGGGFGGGGGGGFGGGGGGGGGGGGE*:@F?FFEF=C>CC7:FGG=CD7EEE6CCC:C+CFF+:</::EC*<:CGCC7:>C3CEC)C7:@B?:B55737(<?4@?=9=6
@M03506:14:000000000-AKVR1:1:1101:20979:7638 1:N:0:29
GTACTCCTACGGGAGGCAGCAGTGGGGAATCTTGCGCAATGGGCGAAAGCCTGACGCAGCGACGCCGCGTGAGCGATGAAGGCCTTCGGGTTGTAAAGCACTGTGGGGAGGAAAGAATAAGAGTTGGCTAATATCCAGCTCGATGACGGTACCTCCTTAGCAAGCCCCGGCTAACTCCGTGCCAGCAGCCGCGATAATACGGGGGGGGCAAGCGTTGTTTGGTTTTACTGGGCGTAAAGCGCGTGTAGGCGGTCATCCACGCCGGGTGGGAAAGCCGTGCGGACAACTCAAGAAATGCACT
+
?CCCCGCAEFFGCGGD;FC7FFGFGGD@FFG<FGG7F:CEGGFGEEFDFFF8F8E,BC@F7C::7BFE@G77CD@+,+CF<E<=5:,++@EFG:ECFC94BFFFGFGG:@@7<8,,:38DDA,<,BF,BFFCCC,33,33D7+@;;,@:F7*=BAFFEFFGC2,**15C7FCCB<,<E<FFD@CF*+=C:**<*41*<+9;:5*:CC88C@/*;:A>*A****/*2<0<+@CF58:C5*+1*:1*:**+<CED5:*<*>*****:C*9*):6*976).)*1))2C516<F).70)1@=?**
@M03506:14:000000000-AKVR1:1:1101:4657:7638 1:N:0:29
GTACTCCTACGTGAGGCAGCAGTCGGGAATTTTGGGCAATGGGCGCAAGCCTGACCCAGCAACGCCGCGTGAAGGATGAAATCCCTCGGGATGTAAACTTCGCAAGAACGGGAAGAATAAGCCTGTGTTAATAGCGCAGGTGCTGACGGTACCGTTTGTAAGCTCCGGCTAACTCCGTGCCAGCAGCCGCGGTAATACGGGGGGGGCAAGCGTTGTTCGGAATTACTGGGCGTAACGCGCGCGTAGGCGGCTTTCTAAGTCGTGTGTGAAATCCCTCGGCCTAACCGAGGATCTGCGTTCG
+
CCCCCGGGGGF<CFG,DCCC<FFFGDDCB@FFGGEGGFGGGGGFEGCCEGGFFAEF<EGGGGG7@FEECGECFFCGF88FGGGGGFGEDG+FFFFG9BEFDEGGFCGGGGGGGGFGGGG,<EFFDBD@F9<FFFGGDE@CB<,CFGFF:CFCG>@CGCFCAEGGGFCG7FF@F;FE*D@E:<CFBC@8EEGG4*4,+28B8CGGCECCACC8*C*CF+:8*:8:9CGGGGG8EEE*/*1**1>1//C**:C*CCE*C*>>C*9*1*2*3:<@F44+9:3D*85<675)-))()0/*)).7)
@M03506:14:000000000-AKVR1:1:1101:8779:7658 1:N:0:29
GTACTCCTACGGGAGGCAGCAGTGGGGAATTTTTCGCAATGGGCGCAAGCCTGACGAAGCAACGCCGCGTGGAGGATGACGGCCCTCGCGGTCTTAAACTCCTGTCTAGCGGGACGAATGTTTCCAAGGTGAATAATCTTGGGAAGTGACTGTACCGCTGGAGGAAGCTCCGGCCAACTCCGTGCCAGCAGCCGCGGTAATACGGAGGGAGCAAGCGTTACTCGGAATTACTGGGCGTAAAGGGCGCGTAGGCGATTTTGTAAGTCTTGTGTGAAAGCCCAAAGCCTAACTTTGGAAGTGC
+
CCCCCGGGGGGGGGGGGGGGGGGGGGGGGGGGGGGGGGGGGGGGGGGGGGGGGGGGGGGGGGGGGGGGGGGGGGGFGGGGGGGGGGGGGGGGGGGGGGGGGGGGGGGGGGGGGFGGGGGGGGGGFGGGGBFFFGGGGGGGGGGGGGGGGGGGGGGGGGGGGGGGGGGFFGGGGGGGGGGGGGGCEGCFGGGGGGDEGEG5F:CGGCGGGCC?FGFFGGGGG?FEEGGGGDGGGGGGGGGC=FGDEGGGE=5=CEC<5>7::FDGGFF:9:?09>:+CFGGGFFGF596:CBAF76<*77@*
@M03506:14:000000000-AKVR1:1:1101:11856:7659 1:N:0:29
GTACTCCTCGGGAGGCAGCAGTGGGGAATATTGGACAATGGGCGAAAGCCTGATCCAGCAATGCCGCGTGAGTGATGAAGGCCTTAGGGTTGTAAAGCTCTTTTACCCGGGAAGATAATGACTGTACCGGGAGAATAAGCCCCGGCTAACTCCGTGCCAGCAGCCGCGGTAATACGTAGGGTGCGAGCGTTAATCGGAATTACTGGGCGTAAAGCGTGCGCAGGCGGTTTTGTAAGCCAGATGTGAAAGCCCCGGGCTTAACCTGGGTATGGCATTTGGGACTGCAAGGTGGGAGTTTGGC
+
CCCCCGGGGGG@FGGGGGGGGGFGGGGGGFGGGGGGGGGGGGGGGGGEGGGGGGGGFFGGGGGGGGGGGGGGGGGGGGGFGGGGGGGGGGGGGGGGGGGGGGGGGGGGGGGGGGGGGGGGGGGGGGFGGGGGGGGGGGGGGGGGDGGGGGGGGGGFGGFFGGGGGGGGGGGGG@FGGGGGGGGGGEGGGE*=7FGGGGGGCFFGFGDGGGDE;FGGGEGGGCEG>>C:EGFGGCCCCFF5ACFG+++2<?6CD5EDC>4*<EG7=FF*36C>4*:<DBDD*)75C**140027)8>.8*8)
@M03506:14:000000000-AKVR1:1:1101:8894:7668 1:N:0:29
GTACTCCTACGGGAGGCAGCAGTGGGGAATATTGGACAATGGGGGCAACCCTGATCCAGCAATGCCGCGTGAGTGATGAAGGCCTTAGGGTTGTAAAGCTCTTTTGCCAGGGACGATGATGACGGTACCTGGAGAATAAGCCCCGGCTAACTTCGTGCCGGCAGCCGCGGTAATACGAAGGGGGCGAGCGTTGTTCGGAATTACTGGGCGTAAAGGGCGCGTAGGCGGCGACCCAAGCCAGGGGTGAAAGCCCAGGGCCCAACCCTGGAATGGCCTTTGTGATTAGGGGACTTTGGTACGG
+
CCCC@DFGFEGGC7+@FCC@8<FE8FCFGG,CFFGGFFGGF@FBCFG@FGEFGGDFGGGGFGGFGCEGEECDGEF??F<FGGGGGGGGCDEECGGFCGFCGGGFFFFGGGF@=FCECFFFDG?=FFCFGGEF<F,<DCFCDDFGG>ECCEFGAF@>FGGGGD7BFF7B*>C:FFECF*,<CFGG>FCCGE8C?>F<CEEGGF7CC7E5C588C@F<>8*:?EE8C@8C8/28:5*8C*1*:C*>5*209+*09>5C55*1*>5CEGCC**+9CFG9**:*>4*+26C5937(7*9/<*95@
@M03506:14:000000000-AKVR1:1:1101:10136:7711 1:N:0:29
GTACTCCTACGGGAGGCAGCAGTGGGGAATATTGGACAATGGGGGCAACCCTGATCCAGCCATGCCGCGTGAGTGATGAAGGCCCTAGGGTTGTAAAGCTCTTTTGTGCGGGAAGATAATGACGGTACCGCAAGAATAAGCCCCGGCTAACTTCGTGCCAGCAGCCGCGGTAATACGAAGGGGGCTAGCGTTGCTCGGAATCACTGGGCGTAAAGGGTGCGTAGGCGGGTCTTTAAGTCAGGGGTGAAATCCTGGAGCTCAACTCCAGGACTGCCTTTGATACTGAAGATCTTGAGTCCGG
+
CCCCCGGGGGGGGGGGGGGGFGGGGGGGGGGGGGGGGGGGGGGGGGGGGGGGGGGGGGGGGGGGGGGGGGGDGGGGGGGGGGGGGGGGGGEGGGFGGGGGGGGFGGGGFEGGGGGGGGFGGGGGGGGGGGGFDEGGGGGGGGGGGGGGGGGGGGGGGGGGGGGGGFFGGGGGGGGGGGFGGEGGGGFGGGGGGGFGGGGGCGGCGFFGGGGGGGGGGGGGGGDGGCEGGGEGFGGGGGD796FGGGCDFF9CFGG4C@FGGGFFFGCFGGGFGGGG7FGCFFF:79DF<F7<=@649FF>@
@M03506:14:000000000-AKVR1:1:1101:23064:7719 1:N:0:29
GTACTCCTACGGGAGGCAGCAGTGGGGAATTTTGGACAATGGGGGAAACCCTGATCCAGCCATGCCGCGTGAGTGAAGAAGGCCTTCGGGTTGTAAAGCTCTTTTGGCCGGAAAGAAAAGGCTACGGATAATACCCGTGGTCCTTGACGGTACCGGCAGAATAAGCACCGGCTAACTACGCGCCAGCAGCCGCGGTAATACGTAGGGCGCGAGCGTTAATCGGAATTACGGGGCGGAAAGAGTGCGTAGGCGGTCCCCCAAGTCCGCCGTGGAAGCCCCGGGCTGAACCTGGGAATGGCAG
+
CCCCCAFFGGGGFGGGGGGGGGGGGGGGGGGFDCGGGFGGGGGGGGGGGGGGGGGF9E@8C@FFGGCFGGCBCFGGGFAE8F8E<FGDGG4CGEFFGFEFFFGFGGGGCFGGGDF@E==FF8BE@:C+B:FCEFGCFFEFD<FED=ED@CFGCCFCC:@GGCCGFGGGF:>><FFDGCC:**<:1C4?+<7<FGGGGG@C9*?+2C5***12:>EC**;<+/*18*<+<***:58*>E);C00<E51*//+*9/>D8>D):A*+<*/**/*09CC5C37C5>3C*0*62442F:@:?65?7
@M03506:14:000000000-AKVR1:1:1101:6675:7770 1:N:0:29
GTACTCCTACGGGAGGCAGCAGTTAGGAATCTTGGACAATGGGCGCAAGCCTGATCCAGCCATGCCGCGTGAGTGATGAAGGCCTTAGGGTTGTAAAGCTCTTTCAGCGGGGAAGATAATGACGGTACCCGCAGAAGAAGCCCCGGCTAACTTCGTGCCAGCAGCCGCGGTAATACGAAGGGGGCTAGCGTTGCTCGGAATCACTGGGCGTAAAGCGCACGTAGGCGGATCTTTAAGTCAGGGGTGAAATCCTGGAGCTCAACTCCAGAACTGCCTTTGATACTGGAGATCTCGAGTCCGG
+
CCCCCGGGGGGGGGGGGGGGGGGGGGGGGGGGGGGGGGGGGGGGGGGGGGGGGGGGGGGGGGGGGGGGGGGGGGGGGGGGGGGGGGGGGGGGGGGGGGGGGGGGGGGGGGGGGGGGGGGGGGGGGGGGGGGGGGGGGGGGGGGGGGGGGGGGGGGGGGGGGGGGGGGGGGGGGGGGGGGGGGGGGGFGFEBFGGGGGGGGGF7C?GGF>EEEGDFGGGGGGFEGGGGGE?ED?FGGGGGGGGGGCG5DCCCFGGFDGFGGGGG7FF?FFCFFFDGGGFGGGFF?GFG>?G=)7:40*.8<B
@M03506:14:000000000-AKVR1:1:1101:12036:7789 1:N:0:29
GTACTCCTACGGGAGGCAGCAGTGGGGAATATTGGACAATGGGCGAAAGCCTGATCCAGCCATGCCGCGTGAGTGATGAAGGCCTTAGGGTTGTAAAGCTCTTTCAGTGGGGAAGATAATGACGGTACCCACAGAAGAAGCCCCGGCTAACTTCGTGCCAGCAGCCGCGGTAATACGAAGGGGGCTAGCGTTGTACGGATGTACTGGGCGTAAAGCGCACGTAGGCGGATTGTTAAGTGAGGGGTGAAATCCCAGGGCTCAACGCTGGAACAGCCTTTCATACTGGCAATCTCGAGTCGGG
+
ACCC9F9<FD@CF7:@CEEC<CCFFGGEGFGGF<<FF<,FCCFFG:B:CFGAEFCFGGF@DC,CFFCGG@FEFEF9<FE<?CCFG<FDFGCFDBFFGGGFGGFGFGG@FGGGG7??FFGC9E?C>CG7FFFGECD8EFFFGADGD+C++DFDGGGG<@C;>CFCCGEGGEFCFFGCDFCG>FFGGG7BCG@1<F+7=@78*5?F:9FDFGG8;87F>E=8EECE8FEG5*;@FFCFE+09<CGDGGF4970C*<FC*)*9FFC*/15<5CC)9CF0:1:CC=FEE)1)5D)6?5)5*)).)
@M03506:14:000000000-AKVR1:1:1101:20789:7821 1:N:0:29
GTACTCCTACGGGAGGCAGCAGTGGGGAATATTGGACAATGGGCGCAAGCCTGATCCAACCATGCCGCGTGGATGATGAAGGCCTTAGGGTTGTAAAGTCCCTTCGGCGGGGAAGATAATGACGGTACCCGCAGAAGAAGCCCCGGCTAACTTCGTGCCAGCAGCCGCGGTAATACGTAGGGGGCAAGCGTTGTCCGGATTTATTGGGCGTAAAGAGCGTGTAGGCGGCCAGACAGGTCCGTTGTGAAAACTCGAGGCGCAACCTCGAGGCGCCGATGGAAACCCTCTTGCCAGGGGCCGG
+
CCCCCGGGGGGGGEDGGGGGGGGGGGGGGGGGGGGGGGGGGGFGGGGGGFFGGGGFGGGGGGGGGGGGGGGGEGGGGGGFGGFGGGGGGGGGGGGGCGGDGGGGGGGGCFGGCFGGGGFFGGGGGGGGGGCFGGGFGGGCGCFGDGCFEGGGGGGGCEGGGGGGGGGGGGGD7<AFF<FFGGGCCGFGGECE5CGGGGG5EC?FFFGD88*:8:@+0;CEEGGGGGGGD88CF/;EGC6<CF6=7C+?97*+**/1:319:=DFCG=*1)*))17*17CCD*)**)*))29(*))))0)8>
@M03506:14:000000000-AKVR1:1:1101:10619:7834 1:N:0:29
GTACTCCTACGGGAGGCAGCAGTGGGGAATATTGCACAATGGGCGCAAGCCTGATGCAGCAACGCCGCGTGAGGGACGACGGCCTTCGGGTTGTAAACCTCTTTTAGTAGGGAAGAAGCGAAAGTGACGGTACCTGCAGAAAAAGCACCGGCTAACTACGTGCCAGCAGCCGCGGGAATACGTAGGGTGCAAGCGTTATCCGGAATTATTGGGCGTAAAGAGCTCGTAGGCGGTTTGTCGCGTCTGCTGTGAAAACTCAGGGCTTAACCCTGAGCTTGCAGTGGGTACGGGCAGACTAGAG
+
CCCCCGGGGGGGGGGGGGGGGGGGGGGGGGGGGFGGGGGGGGGGGGGGGGGGGGGGGGGGGGGGGGGGGGGDGGGFFGGGGGGGGGGGGGGGGGGGGGGGGGGGGGGGGGGGGGGGGGGGGGGGGGGGGGGGGGGGGGGCGGGGGGGGGGGGGGGGGGGGGGGGGGGGGGGGGEG*<FGGGGGGGGGGGGGGFGGGGGGGGGGDGGFFGG7FGGGGGCF:7CCFG:88@CEGGGEEEGCEFC=E5FFGGG6:C?C4EFGCGFGGGGGGGGGFGGFF45CCDFFGG;DF<DD05B))9?6*6
@M03506:14:000000000-AKVR1:1:1101:10130:7835 1:N:0:29
GTACTCCTACGGGAGGCAGCAGTGGGGAATATTGGACTATGGGCGAAAGCCTGATCCAGCAATGCCGCGTGAGTGATGAAGGCCTTAGGGTTGTAAAGCCCTTTTACCCGGGAAGATAATGACTGTACCGGGAGAATAAGCCCCGGCTAACTCCGTGCCAGCAGCCGCGGTAATACGGAGGGGGCTAGCGTTGTTCGGAATTACTGGGCGTAAAGCGCACGTAGGCGGCTGGGTAGGTTAGAGGTGAAAGCCCGGCGCTCAACTCCGGAAGTGCCTTTTAGACTGCTTCGCCAGAATTGTG
+
<BCC<FCE@E@7@;@FC,B;CEFGFFGFGG<FFFGGC,6CF@@FCGGFGGG<F?,C@<CFCFGGGGGGGFF,B6C,<EFGGGG8FFFFGGFF:FFCFG9,,B?FFGGAFFG7+>BEE?EE9AAEEGFAAFF78++BD<FFGC<7++@C3FF@3DF>7+>=3@:>:><F@CECG;;F:><F@7C>FGFF7F:*14CFEG78@C9@CEE>C5/:C;@7C5**1;*;CCE*::*/;:9**<C+C+<:<7+20A*:*/7):.93E67:C45)21*9670209***/*+3)**.9)()7544*90/
@M03506:14:000000000-AKVR1:1:1101:6097:7835 1:N:0:29
GTACTCCTACGGGAGGCAGCAGTGGGGAATATTGGACAATGGGCGCAAGCCTGATCCAGCCATGCCGCGTGAGTGATGAAGGCCCTAGGGTTGTAAAGCTCTTTTGTGCGGGAAGATAATGACGGTACCGCAAGAATAAGCCCCGGCTAACTTCGTGCCAGCAGCCGCGGTAATACGAAGGGGGCTAGCGTTGCTCGGAATCACTGGGCGTAAAGGGTGCGTAGGCGGGTCTTTAAGTCAGGGGTGAAATCCTGGAGCTCAACTCCAGAACTGCCTTTGATACTGCGGATCTTGAGTCCGG
+
CCCCCGGGFGGGGGGGGGGGGGGGGGGDGGGGGGGGGGGGGGGGGGGGGGGGGGGGGGGFGGGGGGGGGEFEEEFEEFGGFGGGGGGGGGGGGGGGGGGEFFFFGGGGGGGGGEGGGGGAFFGGGGGCFGEGGGGGGGGGGFDGGGGGGGGFFGEGGGGFGGFGGGGGGGGGGGGGF:A7@FGGGGGGGGF7<F9FCCEGGGGGGGGDCEEEGGGGG=EDE?CEG@G=E*?*:7<7C:F7:?CEGGFCF?+<DGG4FF*9EEGFFFDGGGGFF=>FG*077@@GC*952)824@B?@=97>
@M03506:14:000000000-AKVR1:1:1101:27418:7837 1:N:0:29
GTACTCCTACGGGAGGCAGCAGTCGGGAATTTTGGGCAATGGGCGAAAGCCTGACCCAGCAACGCCGCGTGAAGGATGAAATCCTTCGGGATGTAAACTTCGCAAGAACGGGAAGAATAAGTAAGAGCCAACAACTCTTATGATGACGGTACTGTTTGTAAGCTCCGGCTAACTCCGTGCCAGCAGCAGCGGTAATACGGGGGGAGCAAGAGGTGTTCGGATTTACTGGGCGTAAAGGGCGCGGAGGCGGCCACCGCAAGTCGACTGTGAAATCTCCGGGATTAACCCGGAAAGGGTAGCC
+
@CCCCGGF9FFGGGGGGGDFGGGCFGGGGGGGGGGGFGGGGGADCEGGFGGGGGGCGGGGFGGGEEEDCCFDGGGFFGFFGCF8FFF+BFCEGEGGGGCGGGGGGGGCFGGGDEGF8FFFCFGGCFGFGGGFBF8DCEGGFGGGGFEGGGGGGEFCFEFGFC:C,:FC>@@FFF9<FFCFGFGFGFF8:<7F=FCGGGGGGGGGGGD58:*2*<;<1<8:C/2++<2<<CGG8E8@C7<*:57*:=538:C5C*/9:>DD+<<C**>0<7<=7?*3:5CD))0++**04CEBD:5))/0)*
@M03506:14:000000000-AKVR1:1:1101:3043:7847 1:N:0:29
GTACTCCTACGGGAGGCAGCAGTGGGGAATATTGGACAATGGGGGCAACCCTGATCCAGCAATGCCGCGTGAGTGAAGAAGGCCTTCGGGTTGTAAAGCTCTTTCGACGGGGACGATGATGACGGTACCCGTATAAGAAGCCCCGGCAAACTTCGTGCCAGCAGCCGCGGTAATACGAAGGGGGCTAGCGTTGTTCGGAATTACTGGGCGTAAAGCGCGCGTAGGCGGTGATCTTTGTCAGAGGTGAAAGCCCGGGGCTCAACTCCGGAATTGCCTTTGAAACGGGATCGCTAGAGTCCGA
+
CCCCCGGGGGGGGGGGGGGGGGGGGGGGGGGGGFGGGGGGGGGGGGGGGGGGGGGGFGGGGGGGGGGGGGGGGGGGGGGGGGGGGGGGGGGGGGGGGGGFGGGGGGGEGGGGGGGGGGGGFGGGGGGGGGGGGGGGGGGGGGGGGGGEGGFFGFGGGGGGGFFGGGDGGGGGGGGGGFFGGGGGGGGGGCFCFGGGGG8EFFGGGFEGCEGCCCCCGDGGD5:E>68=EEGFG+CFGGCCF7CDGGFF7?6E3*57CDCFFGG7CGEGGGGFFGCFGFF*:*6C:59)-9:<3<6*9?B:)
@M03506:14:000000000-AKVR1:1:1101:11361:7849 1:N:0:29
GTACTCCTACGGGAGGCAGCAGTGGGGAATATTGCGCAATGGGCGAAAGCCTGACGCAGCGACGCCGCGTGTGGGATGACGGCCTTCGGGTTGTAAACCACTGTCGGGAGGGACGAATGCGCCGCAAGGCGAGTGACGGTACCTCCAAAGGAAGCACCGGCTAACTCCGTGCCAGCAGCCGCGGTAATACGGAGGGTGCGAGCGTTGTCCGGAATCACTGGGCGTAAAGGGCGCGTAGGCGGCCTGATAAGTAGGGGGTGAACTCCTGCGGCCTAACCGCAGGGCTGCCTTCTAAACTGTC
+
CCCCCGGGGGGGGGGGGGGGFFFFGGGGGGGGGGGGGGGGGGGGGGGGGGGGGGGGGGGGGGGGGGGGGFGGGGGFFGGGGGGGGGGGGGFGGGGGFFGGGGGGGGGGGGGGGFGGGGGGGGGGGGGGGGG>FB:@;FGGFGGCGGGGGGGGGGGGGGGGDGEE:<FFGGGGG?CFCFF5?EE>ECE:FCFECGGGCGDE5:CC/;EEG9?E5:8FGC<FGD*:*85897C5=CC8EEDG:E5:/:::E?C:*<EDGE9C*C*+<<746CEF3*>6*07)/7555<D)2682*9*19F91*
@M03506:14:000000000-AKVR1:1:1101:24853:7857 1:N:0:29
GTACTCCTACGGGAGGCAGCAGTCGGGAATTTTGGGCAATGGGCGAAAGCCTGACCCAGCAACGCCGCGTGAAGGATGAAATCCCTCGGGATGTAAACTTCGCAAGAATAGGAAGAATAAGTCGAGGTTAATACCTTCGATGATGACGGTACCATTTGTAAGCTCCGGCTAACTCCGTGCCAGCAGCCGCGGTAATACGGGGGGAGCAAGCGTTGGTCGGATTTACTGGGCGTAAAGGGCGCGTAGGCGGTCAGCACAAGTCAGTTGTGAAATCTCCGGGCTTAACTCGGAAAGGTCAACT
+
CCCCCGGGGGGGGGEGGGGGGGGFGGGGGGGGGGGGGFGGGGGGGGGGGGGGGGGGGGGFGGGGGGDGGGGGGGGGFGGGGDFGGGGGGGGGEGGGGGGFGGGGCGFGGGFFGFGGGGGGG,AFEDG7BFEGGGG9CDGDAFFG<F>FFGG7DCCFCCFCFGC9>FE7:FEFEC9@CCGGCCFGDCGFEGEGGGG@FGGGGDGCC>8@F8;;1:C*;9C*:==C<@7CCDGE2:AFGC585*7:**:FE=*/>CFF*7<*09>F+:C:=D77**:C7)77D>@G9=74:<B077790)1=*
@M03506:14:000000000-AKVR1:1:1101:5136:7857 1:N:0:29
GTACTCCTACGGGAGGCAGCAGTTAGGAATCTTGGACAATGGGCGCAAGCCTGATCCAGCCATGCCGCGTGAGTGATGAAGGCCTTAGGGTTGTAAAGCTCTTTCAGCGGGGAAGATAATGACGGTACCCGGAGAAGAAGCTGCGGCTAACTACGTGCCAGCAGCCGCGGTAATACGTAGGCAGCAAGCGTTGTTCGGAGTTACTGGGCGTAAAGAGTGCGTAGGCGGTCCTGTAAGTTTGGTGTGAAATCTCCCGGCTCAACTGGGAGGGTGCGCCGGAGACTGCGGGGCTTGAGTGTGG
+
CCCCCGGGGGGGGGGGGGGGGGGCFFGGGGGGGGGGGGGGGGGGGGGGGGGGGGGGGGGGGGGGGGGGGGGGGGGEGGGGGGGGGGEFGF,CFGGGGGGGGGGFGG9EEEGGGGGGEFG9<EFGGCEF9FEFEC>FCGGC@GGGEEDGGGGGFCGGGGGGGGGCGGEGECFGGGGGGDGGGFGGGGGGGG:FGFC9EEEG7CFFGGGGGGGG5CFCCEGGGGGGGGGG?5:+0<9?:<:<FEFFFEEGCD?CD7:5EB55CCC9EFGFE3=5C*9*97)955FFEF3)13)4)5<@?*975
@M03506:14:000000000-AKVR1:1:1101:8337:7873 1:N:0:29
GTACTCCTACGGAAGGCAGCAGTGGGGAATTTTGCGCAATGGGGGAAACCCTGACGCAGCAACGCCGCGTGGAGGATGAAGGTCTTTGGATTGTAAACTCCTTTCGATCGGGACGATGATGACGGTACCGGAAGAAGAAGCACCGGCTAACTCTGTGCCAGCAGCCGCGGTAATACAGAGGGTGCGAGCGTTGTTCGGAATTATTGGGCGTAAAGGGCGCGTAGGCGGTTCGGCAAGTCTCTAGTGAAATCTCTGGGCTCAACTCAGAGTCTGCTGGGGAAACTGCCGGGCTTGAGTGTGG
+
CCCCCGGGGGGGGGGGGGGGGGGGGGGGGGGGGFGGGGGGGGGGGGGGGGGGFGGGGGGGGGGGGGGGGEGG7FEFGGGGGGGGGGGGGGGGGGGGGGGGGGGGGGGGGGGG7EFGGGGGGGFGGGGGGGGGGGGGGFGGGGGGGGGGGFGGGFGGGGGGGGGGGGGGGEFGGDGGGGFGFFGGGGGGDGFEGGGGGG8:F?GFGGFFFGGDC@7CE5CGGGGGGFGGECEC=ECEFGFG7?ECFGGGCGGGGCEGGFG7?FFGGDGFGFFFGC77<@GD<)5+<?GF;D3>4>F@=FF?B
@M03506:14:000000000-AKVR1:1:1101:13845:7880 1:N:0:29
GTACTCCTACGGGAGGCAGCAGTGGGGAATCTTGCACAATGGGCGAAAGCCTGATGCAGCGACGCCGCGTGGGGGATGAAGCATTTCGGTGTGTAAACCCCTTTCGATCCGGACGAAACCCCGCAAGGGATTGACGGTACGGATATAAGAAGCCCCGGCTAACTACGTGCCAGCAGCCGCGGTAAGACGTAGGGGGCCAGCGTTGTTCGGAATTACTGGGTGTAAAGGGTTCGTAGGCGGTGCGGCAAGTTGGGAGTGAAATCTCTGGGCTTAACGCAGAGGCTGCTTCCAACACTGCTGT
+
BCCC-EACAEC7C7C@;,B@,CCFGGG7;C@FFEFFGC<FFGGEGDEEEECDA@A@FEEFGGEFGCCFG@FDGDG>4FFFFC8,AE<ECFF=?FA<F?,CFGFGGG7@FGGG@:=F+F:>FGGGGDEGG7A>FE;:<<D<:::@FFFGGF;FG,<FD@FEEGGCFFBFCCFGGGBFG7CC@C>E8FFFE;*;C>EC>C8C5E81:/29CC>EGG7+<CGC*8/03+3@G*;;C:*AEGG5:*:=EC:);03CFC*9277*3<:+2*<*6<E54*:*17>)9>BCFB60:7?>90;=767;*
@M03506:14:000000000-AKVR1:1:1101:3588:7927 1:N:0:29
GTACTCCTACGGGAGGCAGCAGTGGGGAATATTGGACAATGGGCGCAAGCCTGATCCAGCCATGCCGCGTGGATGATGAAGGCCCTAGGGTTGTAAAGTCCTTTCGGCGGGGAAGATAATGACGGTACCCGCAGAAGAAGCCCCGGCTAACTTCGTGCCAGCAGCCGCGGTAATACGAAGGGGGCTAGCGTTGCTCGGAATCACTGGGCGTAAAGCGCACGTAGGCGGACTCTTAAGTCGGTGGTGAAATCCCCAGGCTTAACCTGGGAACTGCGTCGGATACTGGATGGCTTGAATTCGG
+
CCCCCGGGGGGGGDGGGGGGGGGGGGGDGGFGGGGGGGGGGGGGGGGGGGGGGGGGGGGGGGGFGGGGGGGGGGFGGGGGGGGGGGGGGGGGGGGGFGGGGGGGGGGGGGGGGGGFFBFGGGGGDGGGGGGGGDGGGFFGGGGGGGGGGGGGGGGGGDGE:CFFGGEGGGGGDGGGGGGGGGDGGGCCF8?EEEGGGC8CFGGGGCCGGGGGECFCEGDGGGGC*<CGECGGGGGG?FGG5>CGC*2>EGGGFGFGDFFF<CFGFGD5ECCFDD52>DGC<BF?C;**.15:F@</7*0)7
@M03506:14:000000000-AKVR1:1:1101:19496:7940 1:N:0:29
GTACTCCTACGGGAGGCAGCAGTCGGGAATTTTGCGCAATGGACGAAAGTCTGACGCAGCAACGCCGCGTGAGGGATGAAGGCCTTCGGGTTGTAAACCTCTTTTCTCAGGGACGATGATGACGGTACCTGAGGAATAAGCCACGGCTAACTACGTGCCAGCAGCCGCGGTAATACGTAGGTGGCAAGCGTTGTCCGGATTTACTGGGCGTAAAGAGCGCGCAGGCGGTCGTTCAAGTCGCGTGTGAAAGCCCCCGGCTCAACTGGGGAGGGTCACGCGATACTGATCGACTCGAAGGCAG
+
CCCCCGGGGGGGGGGGGGGGGGGGGGGGGGGGGGGGGGGGGGGGGGGGGGGGGGGGGGGGGGGGGGGGGGGGGGGEGGGGGGGGGGGGGGGGGGGGGGGGGGGGGGGGGGGGGGGGGGGGGGGGGGGGGGGGGGGGGGGGGGGGGGGGGGGGGGG:FGGGGGGGGGGGGGGGGGGGGGFGGCECGGBFFGGEGFGGGGDGGGGGGGGGGGGG58FFGGGGEDGGGGGGGGGEGGGGG9CCEGGEGGGGFGGCGDGDGFGGGCFFGGGG57CE37*<9<DCDEF7??>F?G>6BFFFB3.).
@M03506:14:000000000-AKVR1:1:1101:26963:7945 1:N:0:29
GTACTCCTACGGGAGGCAGCAGTGGGGAATTTTGGGCAATGGGCGCAAGCCTGATCCAGCAATGCCGCGTGTGTGAAGAAGGCCTTCGGGTTGTAAAGCACTTTTGTCCGGAAAGAAAACCTTTGCCCTAATACGGCGGGGGGATGACGGTACCGGAAGAAGAAGCACCGGCTAACTACGTACCAGTAGCCGCGTTAATACGTACGGTGCAAGCGTTAATCGGAATTAATTGGCGTAAAGCGTGCGCAGTCGGTTCGGTAAGCAATATGTAGAATCCCCGGGCTTCACCTGGGAAATGAAT
+
-ACCBEAFCCCBCFFG@E;;EFF@E@@CFGGGG<FGGGFCGFFGGGGCFCFFFGGGFFFGFFGGFE@FCG@FFFCGGFAFGGG8<FDFGEFGGFFGG<F@F8F9<?,<54FE6@BEFGGF8FF9AFGG8E,FFDF@@EGDGG**2*<+C5:@59EE888EC6<C+0+*1*1:*2@87C@;2+;*<80++:+:?/*:**903*<?**/**1<<9*2;;*;C:*****+<+++38CC8CC*<C5CC=C57?*01):*9*8C4*+0+0*3::2+*200+29<D/0)/*)01-2)())/)*1***
@M03506:14:000000000-AKVR1:1:1101:27294:7950 1:N:0:29
GTACTCCTCCGGGAGGCAGCAGTGGGGAATCTTGCGCAATGGGCGAAGGCCTGACGAAGCGACACCGCGTGAGGGACGAAGGCCTTCGGGTTGTAAACCTCTTTCGGCAGGGACGAAGCGAACGTGACGGTACCTGCAGAAGAAGCTCCGGCTAACTACGTGCCAGTAGCCGCGGTAAGACGTAGGTAGCGAGGGTTGTCCGGATAAAATGGGCGGAAAGAGCGCGCAGGCGGTGTGGTAAGGCGGAGGTGAAAACTTTGGGCTTAACCCAAAGCGTGCATTCGAGACGGCTGAGACTTGG
+
CCCC9EFF@FCEG@CCECG7FDFGGEGCFAFAGGGGGGGCCFGEGGE:@CD@F@FF,+FDGGGG:==6@4@7=F>CGCFGGGF,BFGGEGBFGGFCF,4EFGCFGC:+:+@7+DEGCFCCEEE::>E7BFF@FC;CFCCAFBFGDD7,?<**CECCAF,=42*4?<,<FE,<CE7F7BC<CFFCFE0+<<E*:28:FE89+*:;?*+++3<EC5C*::?:8C@EGEEGGG*?C:*2/*9A9C+0/:5)*27?79+9C67CC*107*07+9*;**0*1)112**0+)7.(*0,7).*//**)
@M03506:14:000000000-AKVR1:1:1101:3703:7975 1:N:0:29
GTACTCCTACGGGAGGCAGCAGTGGGGAATTTTGCGCAATGGGGGAAACCCTGACGCAGCAACGCCGCGTGGAGGATGAAGTCCCTTGGGACGTAAACTCCTTTCGACCCGGACGATAATGACGGTACGGGTGGAAGAAGCCCCGGCTAACTTCGTGCCAGCAGCCGCGGTAATACGAGGGGGGCAAGCGTTGTTCGGAATTATTGGGCGTAAAGGGCGCGTAGGCGGTGCGGTAAGTCACCTGTGAAATCTCCGGGCTTAACTCGGAGCCTGCAGGCGAAACTGCCGTGCTTGAGTGTGG
+
CCCCCFGGGGGGGGGGGGGGGGGFGGGGGGGGGFGGGFGGGGGGGGGGGGGGGGGGGGGGGGGGGGGGGGGGGGGCGGGGGGGGGGGGGGGGGGGGGGGGGGGGGGGGGGEGGGGGGGGFGGGGGGGGGGGGGGGFGGGGGGGGGGGDGGCFFGGFCFFCFGGGGFGGGGGGDCGGFGGGGGGGDEFF>C:88;@FGGCEGFFGGGFFGGED8FGGGGEGGGGG*CGEGEEEGG=89A>CFGGGGGGGGGGGGGG35<<<FCFCC*:<EDEFFG*C4>C<D:@GGFF>(17(=*0<96673
@M03506:14:000000000-AKVR1:1:1101:27115:7979 1:N:0:29
GTACTCCTACGGGAGGCAGCAGTTAGGAATCTTGCGCAATGGACGAAAGTCTGACGCAGCGACGCCGCGTGCGGGATGAAGGCCTTCGGGTTGTAAACCGCTTTCAGAAGGGACGAAAATGACGGTACCTGCAGAAGAAGCCCCGGCCAAATACGTGCCAGCAGCCGCGGTAATACGTAGGGGGAAAGCGTGGTATGGATTTATTGGGCGTATAGAGCTCGTAGGTGGGTTGGTAAGTCGGCAGGGAAATCCACCGGGTCGACGTGGCGGGGTCATTCGATCCTGCCATGACTAGAGGACG
+
CCCCCGGG9FGEFEGGGGGGGGGDEFGGGG<FGG9@FGGFGGDCFGGGGGGGGGGCGGGGDGGCEGGGGGG,:CFEGGGGGGGGFFGFGG<FFGGGGG8=FGB+,,5,CAA7FDFGDC+<>,DCEGF+@3@,DEGGGG@GF,**@5><*,,3@F:D,**>:*<<FFE7:C7F@,<:FC9=*<FF**;EFEC>*;+++0<C+<+<9CD>;C:**20+<9E6CC5CE+<E*/**:=:<C<01*1*1***9/+++*2*/:))1**)*27C3=5*7)/*+*8*02)89+)*/.79?F469@F)55
@M03506:14:000000000-AKVR1:1:1101:23979:8002 1:N:0:29
GTACTCCTACGGGAGGCAGCAGTGGGGAATTTTTGGCAATGGGGGCAACCCTGACCAAGCAACGCCGCGTGGGTGATGAAGTCTCTTGGGACGTAACACCCTTTCGACGGGGAAGAAAACCGCAAGGTTTGACGGTACCCGTAGAAGAAGCCCCGGCTAACTCCGTGCCAGCAGCCGCGGTTATACGGGGGGGTCAAGCGTTGTTCGGAATTACTGGGCGTTAAGGGCGCGTAGGCGGTGCTCTAGGTTAGCTGTGATACCTCTGGGCTCCACCCATAGCCTTCTCCTACACCTGGAGTTT
+
CCCCCGGGCGGGE7@FCCCCFCE;<@@FEFGFGGC7F<@ECF8:CFCFD<FG?,EF@,CFAEFE@EBF@FG7C>CCFGCE,AEEFGGGFG=E7FFF+AFFFDGGGEFEFECGE=FFF8EFFGG7FGCFFGE9C@CC+:FG7@:FC9;:33DFCEGEGGG7B2>FFC:FGC,=++=<7F**=*=F<CFEGGD5E*2196:A*/?E><88ECC+0<E:<@C*****3+A8*/?::58+>5):7<AFE++2@CE+23A*+***+30+296509*)77<:*00*0**++**1)*)(7?)))79)*
@M03506:14:000000000-AKVR1:1:1101:22997:8026 1:N:0:29
GTACTCCTACGGGAGGCAGCAGTGGGGAATTTTGGACAATGGGCGAAAGCCTGATCCAGCAATGCCGCGTGTGTGAAGAAGGCCTTCGGGTTGTAAAGCACTTTTGTCCGGAAAGAAAACGTTCGCACTAATACTGTGGGCGGATGACGGTACCGGAAGAATAAGCACCGGCTAACTACGTGCCAGCAGCCGCGGTAATACGTAGGGTGCCAGCGTTAATCGGAATTACTGGGCGTAAGGCGTGCGCAGGCGGTTTGTTAAGACGGATGTGAAATCCCTGGGCCCAACCTGGGTACTGCAT
+
6CCC@FFFGGCCGCGGDEEC@CFGFFG@@EFFGFCFGGFCEFGCGG7FEGGGG<FEG@C<@,CCA,@CF@FGGCF?CEFFG8C,5EE,:FCCFGDFGCF8BF<FFDG9FED:4>FGCFGFDGGGGDC>=<3?<B<DF,>7FFCEDEF<<:FGG:*3*5CE@F;FEFGF:FE7FGG:<,,*4<@4<BFF++C:**BFEEG?CFGGDEGFE8*2<>E/*2*<0;EE>F8C@9CFC*?CCE*<6:7EDG5CCEEGG:5<EF:F<9*+:D5*/*00**:<C?*>557**)/)4*)4>)1)98=**
@M03506:14:000000000-AKVR1:1:1101:5782:8031 1:N:0:29
GTACTCCTACGGGAGGCAGCAGTGGGGAATATTGCGCTAATGCGCGAAAGCGTGACGCAGCGACGCCGCGTGGGGGATGAAGGCCCTCGGGTCGTAAACCCCTTTCGCCAGGGACGAAGGGAAACTGACGGTACCTGGAGAAGAAGTCCCGGCTAACTACGTGCCAGCAGCCGCGGTAACACGGAGGGGACGAGCGTTGTCCGGAATTATTGGGCGTAAAGCGCGCGTAGGCGGTTGTGCAAGTCGGATGTGAAAATCCCGGGGCCAACCCGGGACCCGCCCCCGATACTGCTCGACCCGG
+
CCCCCGGGGGGGGGGGGGGGGGGGGGGGGGGGGFGGGGGGGGGGGGGGGGGGGGGGGGGGGGGGGGGGGGGGGGGGFGGGGGGGGGGGGGGGGGGGGGGGGGEGGGGDG7CGG7DF7FEGG7FEFFFDCEGCGFECGGGGCFF8CCFGGGGGGGGGGGGGEGC*=:C:+=BFEC@C*:EF7?C*?C>EGE5E5:C?8>CEDGDE*:@:CECE?F5C::ECC@8*:>CC**;<EG*85:C9?FG+<5C<EGFGCFGC?6CC*CD**/**:*C5CD)19)/)))8=5)9>>77)1=D).0).0
@M03506:14:000000000-AKVR1:1:1101:6695:8041 1:N:0:29
GTACTCCTACGGGAGGCAGCAGTTAGGAATCTTGCGCAATGGACGAAAGTCTGACGCAGCGACGCCGCGTGCGGGATGAAGGCCTTCGGGTTGTAAACCGCTTTCAGCAGGGACGAAATTGACGGTACCTGCAGAAGAAGCCCCGGCCAACTACGTGCCAGCAGCCGCGGTAATACGTAGGGGGCAAGCGTTGTCCGGATTTATTGGGCGTAAAGAGCTCGTAGGTGGTTCGGTAAGTCGGATGTGAAATCTCCAGGCTCAACCTGGAGGGGTCATTCGATACTGCCGTGACTAGAGGTCG
+
CCCCCGGGGGGGGGGGGGGGGGGGGGGGGGGGGGGGGGGGGGGGGGGGGGGGGGGGGGGGGGGGGGGGGGDGGGGGGGGGGGGGGGGGGGGGGGGGGGGGGGGGGGGGGGGGGGGGDFGGGGGGGGGGGGGGGGGGGGGGGGGGGGDGGGGGGGGGGGGGGGGGGGGGGGGGGGGGGFFGGGGGGGGGGGGGD/AGGGGGCCCGGDFGGGGGGGG+:CFGGCEGE+<AA>ACGGCEG?CEGEGGGGCGFGGCGGGDF@CCFCFF?<C<FDDEDCGFD4F*7>BEC6CD()04FF6*67/0>
@M03506:14:000000000-AKVR1:1:1101:7033:8041 1:N:0:29
GTACTCCTACGGGAGGCAGCAGTGGGGAATTTTGGACAATGGGCGCAAGCCTGATCCAGCCATGCCGCGTGGGTGAAGAAGGCCTTCGGGTTGTAAAGCCCTTTCGGCTGGGACGAAAAGGTCCGTGCTAACACCACGGATCCATGACGGTACCAGCAGAAGAAGCACCGGCTAACTACGTGCCAGCAGCCGCGGTAATACGTAGGGTGCAGGCGTTAATCGGAATTACTGGGCGTAAAGCGTGCGCAGGCGGGCTGCTAAGAGAGGGGGGAAATCACCGGGCTTAACCTGGGAACTGCGC
+
CCCCCGGGGGGGGGGGGGGGGGGGGGGGGGGGGGGGGGGGGGGGEGGGGGGGGGGGGGGGGGGGGGGGGCGGGGFDGGGGGGGGFGGGGGFGGGGGGGGGGGGGGGGGGGGGGGGGGGGGGGGFFGGGGGGGGGGGGGGGGGGGGGGGGGGGGGGGGGFFFGFGGEFGGGGGGGGGGGGGGGGG9FEEC,=CDECFGGGGGCBFGGGGGGFCFC>/1:C<CFGGC;87CGFFGGGGG5>EFDEGDEGCE5*17*2>E)900<*<*55*7/:)/979*09CC)7::6*73*76>>9>)*=7)
@M03506:14:000000000-AKVR1:1:1101:18249:8043 1:N:0:29
GTACTCCTACGGGAGGCAGCAGTCGGGAATTTTGGGCAATGGGCGAAAGCCTGACCCAGCAACGCCGCGTGAAGGATGAAATCCCTCGGGATGTAAACTTCGCAAGAATGGGAAGAATTAGTAGGGGTTAATACCCTCTATGATGACGGTACCATTTGTAAGCTCCGGCTAACTCCGTGCCAGCAGCCGCGGTAATACGGGGGGAGCAAGCGTTGTTCGGATTTACTGGGCGTAAAGGGCGCGTAGGCGGTCAGCACAAGTCAGTTGTGAAATCTCCGGGCTTAACTCGGCAAGGTCAACT
+
CCCCCGGGGGGGGGGGGGGGGFGGGGGGGGGGGGGGGGGGGGGGGGGGGGGGGGGGGGGGGGGGGGGGGGGGGGGGGGGGGGGGGGGGGGDGGGGGGGGGGGGGGGFGGGGGFGGGGGGGGGGGGGGDFCFGGGGGGGGGGGGGFFGGG:CFCEFFGGCGGGGAFFG7EGGGGGGGGGGGGGGGGGG@ED@FGEEGGGFDGGGGGGGGGGGGG>CEF?5CCGCFGGGGGGGGEGGG?C5*57>EEGGGGGGDD*07*8*1<EFGFDFD5CF=7C*C>>5DGF56F8:@?:)(75FFF:@F7
@M03506:14:000000000-AKVR1:1:1101:16700:8043 1:N:0:29
GTACTCCTACGGGAGGCAGCAGTCGGGAATTTTGGGCAATGGGCGAAAGCCTGACCCAGCAACGCCGCGTGAAGGATGAAATCCCTCGGGATGTAAACTTCGCAAGAACGGGAAGAATAAGTAGGGGACAATACCCCCTATGATGACGGTACTGTTTGTAAGCTCCGGCTAACTCCGTGCCAGCAGCCGCGGTAATACGGGGGGAGCAAGCGTTGTTCGGATTTACTGGGCGTAAAGGGCGCGTAGGCGGCCACCGCAAGTCGACTGTGAAATCTCCGGGCTTAACCCGGAAAGGGCAGCC
+
CCCCCGGGGGGGGGGGGGGGGGGGGGGGGGGGGGGGGGGGGGGGGGGGGGGGGGGGGGGGGGGGGGGGGGGGGGGGGGGGGGGGGGGGGGGGGGGGGGGGGGGGGGGGGGGGGDGGGGGGGGGGGGGGGGGGGGCGGGGGGGGGGGGGGGGGGGGGGGGGGGGGGGGGCGGGGGGGGF@EFFGGGGGGGGGGFCEGFGGGGGGGEGGFFGFEC>5EGFG5EDEF7F77E*CECEGGGGGGGGG5CEGGGGG5//7CE>7>A9C5*9=*0>+1>>>?7>GG355EFF7;;GE0@54)7>>)7
@M03506:14:000000000-AKVR1:1:1101:22762:8079 1:N:0:29
GTACTCCTACGGGAGGCAGCAGTCGGGAATTTTGGGCAATGGGCGAAAGCCTGACCCAGCAACGCCGCGTGAAGGATGAAGTATTTCGGTATGTAAACTTCGAAAGAATAGGAAGAATTAATGACGGTACTATTTATAAGGTCCGGCTAACTACGTGCCAGCAGCCGCGGTAATACGTAGGGACCAAGCGTTGTTCGGATTTACTGGGCGTAAAGGGCGCGTAGGCGGCGTGACAAGTCACTTGTGAAATCTCTGGGCTTAACCCAGAACGGCCAAGTGAAACTGTTGTGCTGGAGTGCAG
+
CCCCCGGGGGGGGGGGGGGGGGGGGGGGGGGGGGGEGFFGGGGGGGGGGGGGGFGGGGFGGFGGGGGGGGCGGGGFGGGGGGCGCGGGGGGGGGCEGGGGGGGGGGFGGGGFGG,,E?,CFGGGGGGGGGGGDDGGGGGGGGGFECFGGDGGGGGGGGGCFDAFGGDGGGFCGFFFF<FCEGGGGGGGGGG=<CFCEEE8EG9+C9CDFGB*BFCGGGGGGGGDEDEEGG8EE7+3*<7C<9FF7?7C?C:<FGGG@55<?EFGFD:*:DG)7CC*/*;*079+<=**.CF<*0)700777
@M03506:14:000000000-AKVR1:1:1101:17289:8084 1:N:0:29
GTACTCCTACGGGAGGCAGCAGTGGGGAATTTTGGACAATGGGGGCAACCCTGATCCAGCCATGCCGCGTGCGGGAAGAAGGCCTTCGGGTTGTAAACCGCTTTTATTCGGAAAGAAGGAGTTCGGGTTAATACCCTGGATGACGGACGGTACCGGATGAATAAGCACCGGCTAACTACGTGCCAGCAGCCGCGGTAATACGTAGGGTGCGTGCGTTAATCGGAATTACTGGGCGTAAAGCGTGCGCCGGCGGTTGGCAAAGTCAGCTGTGAAAGCCCCGGGCTTAACCTGGGAATGGCGG
+
CCCCCGGGGGGGBEEFGGGEGGGGGGCEEGGGGGGGGCGGGGGGGGGGGGGGGGGGGGGGGGGGGGGGGGGGGGGEFGFGGGGGFGGGGGGEGGGGGFGGGGGGGGGFGGFF>FGGGGFGFGGGGFFBFE<<FGGGGCGFCFGFGGEGGGGFGFGEGFGFGGGGFGCFCFEG@CFGGGF@CFDEFGGGGGGGGGG@CCGGGG<98CC8CEC**;8A8CFG@FGGGGFGFGFGFGGE58<7CE21A>5*:7*27:=DGFCCFFF99C+*+*2/:?:C9)19).7CE?CFFF4:FFF5?))8B
@M03506:14:000000000-AKVR1:1:1101:15952:8096 1:N:0:29
GTACTCCTACGGGAGGCAGCAGTGGGGAATTGTTCGCAATGGGCGCAAGCCTGACGACGCAACGCCGCGTGGAGGATGAAGATCTTCGGGTCGTAAACTCCTTTCGATCGGGACGAATGATCGGTGACCTAATACGTCATCGGAATGACGGCACCGAGAGAAGAAGCCCCGGCTAACTCCGTGCCAGCAGCCGCGGTAATACGGGGGGAGCAAGCGTTGTTCGGATTTACTGGGCGTAAAGGGCGCGTAGGCGGCGCCGCAAGTCGGTTGTGAAATCTCCGGGCTTAACCCGGAAAGGTCA
+
CCCCCGGGGGGFGGGGGGGGFFGGGGGGGGGGGGGGGEGGGGEGGGGDGGGGGDFFGGGGGGGGGGGGGEGGDFGGGGGGGFGGGGGGGGGGGGGFGGGGGGGGGGGGGGGGGGGGGGGFGGGGGGGGGGGCFGGGGFGGGGGDGGGGGGGGGDGGDGEFGGGG7<FFGGGGGGGFFFGGGGGGG?FGFFGGGGGGGDGGC?CEGDGGEGEGDGGGC5CEGGGGDEEFCGGFGGGGGG<FFGDGC=EGGGGGGGGGGEGGG5CF7>ED=C*8DC*<:1:>DB>DC<4@<:54>3)7@4**/
@M03506:14:000000000-AKVR1:1:1101:15603:8136 1:N:0:29
GTACTCCTACGGGAGGCAGCAGTGAGGAATCTTGGACAATGGGCGCAAGCCTGATCCAGCGACGCCGCGTGAAGGATGAAGGTCTTCGGATTGTAAACTTCTTTTGTCGGGGACTAAAAAAATGAATGTACCCGGCGAATAAGCCACGGCTAACTTCGTGCCAGCAGCCGCGGTAATACGAAGGGGGCTAGCGTTGCTCGGAATCACTGGGCGTAAAGGGTGCGTAGGCGGGTCTTTAAGTCAGGGGTGAAATCCTGGAGCTCAACTCCGGAACTGCCTTTGATACTGAGGATCTTGAGTT
+
CCCCCGGGGGGGGGGGGGGGFGGGGGGGGGGFGGGGGGGGGGGGGGGGGGGGGFGGGGGGGGGGGGGGGGGCGGGGGGGGGGGGGGGGG7FGGGGDGGGGGGGGGGGGGGGGDGGFGFGGGGGGGFGGGGGFGGGGGGDGGGGGGGGGGGGGGGGGGGGGDGGFFGFGEEGGGG@FGGGGGGGGGGGGGGGGGGGGGGGGGGDGGGGGCGGGGGCECFFGGGDEEEDGGGEC8E*<<ED?F?CFG5C<EF67CF6FGF:C=FC?GGCCGGDDDCCCD:CFFFFF?FFF>D@BF?*9*8?F=
@M03506:14:000000000-AKVR1:1:1101:17023:8143 1:N:0:29
GTACTCCTACGGGAGGCAGCAGTGGGGAATCTTGCGCAATGGCCGAAAGGCTGACGCAGCGACGCCGCGTGTGGGATGAAGCATTTCGGTGTGTAAACCACTGTTGCCCGGGACGAACAGCTTCTTTCGAGGAGCCTGACGGTACCGGGTGAGGAAGCACCGGCTAACTCCGTGCCAGCAGCCGCGGTAATACGGAGGGTGCGAGCGTTGTCCGGAATCATTGGGCGTAAAGGGCGCGTAGGTGGCGGGACAAGCGTTCGGTGAACGCCTGGGGCTCAACCCCGGGTCGGCCGTGCGAACT
+
CCCCCGGGGGGGDGGGGGGGGGGGGGGGGGGGGGGGGDFGGGGGGGGGGGGGG?FEGGGGGGGGGGGGGGGGGGGGGGGGGGFGGGGGGGGGCFFGGGGGFGGGGGGAFGGGGGGDGGGGGGGGGGGGGGGGGDGGGGFGGGGGGGGGGGG>F>FGGGFGFGGGGGGGGGGGGFGGCDCGFGGFG@EGGGGGCCECCECEE5?*:8CEEECGGG5*?EG7+@CF5CE888CGGG*8:8//>=EGGFGGGG5FFGGG*)**5/*/<*/1:0/>FGGGC**2C35CE>D7635<FBE3)8>B5
@M03506:14:000000000-AKVR1:1:1101:8611:8159 1:N:0:29
GTACTCCTACGGGAGGCAGCAGTCGGGAATTTTGGGCAATGGGCGAAAGCCTGACCCAGCAACGCCGCGTGAAGGATGAAATCCCTCGGGATGTAAACTTCGCAAGAATGGGAAGAATAAGGAGGGGTTAATAACCCTTTTGATGACGGTACCATTTGTAAGCTCCGGCTAACTCCGTGCCAGCAGCCGCGGTAATACGGGGGGAGCAAGCGTTGTTCGGATTTACTGGGCGTAAAGGGCGCGTAGGCGGCCACTGCAAGTCAATTGTGAAATCTCCGGGCTTAACTCGGAAAGGTCAACT
+
CCCCCGGGGGGGDEGGGGGGGGGGGGGGGGGGGGGGGFGGGGGGGGGGGGGGGGGGGGFGGGGGGGGGGGGGGGGGEGGGGGFEFFFGGGGEGGGGGFCFGG7EGGGGCEGGFGGGGGGGGGGGGGGGGD<FEFFGGGGGGGEGGGGGGGGGGGGFGGGGGGFFFCEGDFEDFGFGGGGGGGGGGGGFGCEGGGDC+?CEEGGGGDGGCEFGAEEG5CEG===FGGCFF>GGEGDGGFCGGGGEEG=7=C75)CFFGF7CFGDG+:FCC><6FFFFCEDD<74<C?CFBD:?DFFFF44=1
@M03506:14:000000000-AKVR1:1:1101:8274:8162 1:N:0:29
GTACTCCTACGGGAGGCAGCAGTGGGGAATATTGGACAATGGGGGCAACCCTGATCCAGCCATGCCGCGTGAGTGAAGAAGGCCTTCGGGTTGTAAAGCTCTTTCGGTGGGAACGAAACGGTTACAGCTAACACCTGTGACTACTGACGGTACTCACAGAAGAAGCACCGGCTAACTACGTGCCAGCAGCCGCGGTAATACGTAGGGTGCGAGCGTTAATCGGAATTCCTGGGCGTAAAGCGTGCGCAGGCGGTTACTTAAGTCAGGTGTGAAAGCCCTGGGCTTAACCTAGGAATTGCGC
+
CCCCCGGGGGGGGGGGGGGGGGGGGGGGGGGGGGGGGGGGGGGGGGGGGGGGGGGGGGGGGGGGGGGGGGGGGGGGGGGGGGGGGGGGGGGGGGGFGGGGGGGGGGGGGGGGGGGGGGGGGGGGGGGGGGGGGFGGGGGGGGGGGGGGGGGGGGGFGFGFFGGGGGGGGGGGGGGGGGGGGGFGGGGGGGGGGGGGEDFGGGGGGDCECEGDGGG8C5CGGGGGGG?+<@CGGGEGED*C7CG5*>CCGG=CCEEDC=FGGF:2<FGDFGGB7FG**.*/>>FCCFGF2703;9*?6*95)
@M03506:14:000000000-AKVR1:1:1101:10698:8164 1:N:0:29
GTACTCCTACGGGAGGCAGCAGTGGGGAATATTGGACAATGGGGGCAACCCTGATCCAGCAATGCCGCGTGAGTGATGAAGGCCTTCGGGTTGTAAAGCTCTTTTGCCAGGGACGATGATGACGGTACCTGGAGAATAAGCCCCGGCTAACTTCGTGCCAGCAGCCGCGGTAATACGAAGGGGGCAAGCGTTGTTCGGAATTACTGGGCGTAAAGGGCGCGTAGGCGGCTTATCAAGTCAGGCGTGAAATTCCCGGGCTCAACCTGGGGGCTGCGCTTGATACTGATGAGCTTGAATGCGG
+
CCCCCGGGGGGGGGGGGGGGGGGGGGGGGGGGGFGGGGGGGGGGGGGGGGGGGGGGGGGGGGGGGGGGGGGGGGGFGGGGGGGGGGGGGGGGGGGGGGGGGGGGGGGGGGGGGGGGGGGGGGGGGGGGGGGGGGGGGGGGGGGGGGGGGDGGGGGGGGGGGGGGGGGGGGGGGGGGGCFDFGGGGGFGGGGGGGGGGGGGGGGGGGGGGGCEGGGGGGGGGGGGGGGGGDGCECFFGFGGGGFG*>GGCFGGFGGDGB7DFGCFEGGGGGGFGGGDCBG<7*7?FFCFAGF<6F5?B?6>D
@M03506:14:000000000-AKVR1:1:1101:8588:8223 1:N:0:29
GTACTCCTACGGGAGGCAGCAGTGGGGAATATTGGACAATGGGCGAAAGCCTGATCCAGCAATGCCGCGTGAGTGAAGAAGGCCTTCGGGTTGTAAAGCTCTTTTACCCGGGAAGATAATGACAGTACCGGGAGAATAAGCCCCGGCTAACTCCGTGCCAGCAGCCGCGGTAATACGGAGGGGGCTAGCGTTGTTCGGAATTACTGGGCGTAAAGCGCGCGTAGGCGGCTTTGTAAGTTAGAGGGGAAAGCCCGGAGCTCAACTCCGGAACGGCCTTTAAGACTGCATCGCTAGAATGGGG
+
CCCCCGGGGGGGGGGGGGGGGGGFGGGEEGGGGGGGGGGGGGGGGGGGEGGGGGGGGGGGGGGGGGGGGGGGGFGGGGGGFGGGFFEGGGGGGGGGGGGGGGGGGGFGGGGGDGGGGGGFGGGGGGGGGGGG:FGFFGGGGFFGGEEEFGGGGGCFDGGGGGGGCDFDECF:CAFGCF7FFGDGCCCFGEF::BF9BEEECGGC7<FGFGGDGGGGE5EGGGDEGFEGGCCEF9@FCCC:ECGG*5=DGEGGGGGGC;DGGCF79CED5)2)/9):<**2:7@?C:F@)*50))*1/*)).
@M03506:14:000000000-AKVR1:1:1101:4842:8235 1:N:0:29
GTACTCCTACGGGAGGCAGCAGTGGGGAATTTTGCGCGATGGGGGAAACCCTGACGCAGCAACGCCGCGTGGAGGATGAAGTCCCTTGGGATGTAAACTCCTTTCGATCGGGACGATTATGACGGTACCGGAAGAAGAAGCACCGGCTAACTCTGTGCCAGCAGCCGCGGTAATACAGAGGGTGCAAGCGTTGTTCGGAATTATTGGGCGTAAAGGGCGCGTAGGCGGTGCTGTAAGTCTGTGGTGAAATCTCTGGGCTCAACTCAGAGTCTGCCATAGAAACTGCAGTGCTGGAGTGTGG
+
CCCCCGGGGFGGGEEGGCEGGGGGGGGDGGGGGECGGEGGGGGGGEDGGGGGGGGGGGD><FC@EEGGG@EFCFGEGGGG,CEFGGGGGGFGGGFGGFGGGGGGGEGGGGGG7CEECFGGF9DFG>FCGG@FF7CECFGGGFGGGG>CFFFGGGGG;FFCCFGGGGGEGGCFEGGGGGFGGCBFGFFC7FB@FEGGGEEE58?FGCGGCEE8C>C9CEGGGEC8CGGGGGGGGGGG?<D9<0<AECFCEFFCGFCCEFD7<FD9CDFCF:EBGGDD76CCCBFGC?C6<FF9467>94*7:
@M03506:14:000000000-AKVR1:1:1101:26221:8270 1:N:0:29
GTACTCCTACGGGAGGCAGCAGTCGGGAATTTTGGGCAATGGGCGAAAGCCTGACCCAGCAACGCCGCGTGAAGGATGAAATCCCTCGGGATGTAAACTTCGCAAGAACGGGAAGAATAAGTAGGGGACAATACCCCCTATGATGACGGTACCGATTGTAAGCTCCGGCTAACTCCGTGCCAGCAGCCGCGGTAATACGGGGGGAGCAAGCGTTGTTCGGATTCACTGGGCGTAAAGGGCGCGTAGGCGGCCACCGCAAGTCGGTTGTGAAATCTCGGGGCTTAACCCAGAAAGGTCAACC
+
CCCCCGGFFGGEGEEGGGGGGGGGGGGGFGGGGGGGGGGGGGGFGGDEGGGGGGGGGGGGFEEFCEGGFGGG<E?EFGFGFFFFC,AFCEGGGGGGGG9?E@FGGGGGFFGCFCFFDFGGGGGECCEGGGFECFBFCCFFGGGGGFGGGGEGGG*@:CEFGGCFFGGGGGGGFC:,=FE7FEGGG,=C:FFGFF@F+9C>EGGGEGGGFCE>8?EE8<CED5C+22+<AC5:/:88<7C5**/*25EGEG=*1=/9/)))001=55=97>?BCFFF4)>))7>6<4:)(/7(9?F6@FFFF
@M03506:14:000000000-AKVR1:1:1101:28323:8323 1:N:0:29
GTACTCCTACGGGAGGCAGCAGTGGGGAATCTTGCACAATGGGGGCAACCCTGATGCAGCGACGCCGCGTGAGCGATGAAGCTCTTCGGGGTGTAAAGCTCTTTCGGCAGGGAAGATTATGACGGGAGCTGCAGAAGCAGCTGCGGCTAACTACGTGCCAGTAGCAGCGGTAATAAGTAGGCAGCAAGCGATGTTCGGCGTTACGGGGCGTAAAGGGTGTGTAGGAGGTTCCCTAAGTATGGGGTGAACTCTCTGGGCACAACGGGGAGGGCGCGCCGGAAACGGGGGGGCTGGAGTTGTG
+
CCCCCFFGFEECFDFG7;F;FD<EEFC;BCCEFGEFFFFCD,,6@::FCFDGGGC<,:FCFCF+++=CEFG7B,@44BEAE8,5CF,?FGGCC>AC,8BE89999?F+83>FF@>:,,<<F9>=++3+3>@<DF,>FFG8,@,:FFD*><,7;?FB:*5D<2,<=,C,4<F::;,,7,77<<,<*=F+41*4<:<,==*2/18?*;C>*:8?*/<?CC5:A/+<<0;A/*+039:C?<*+3:*:***6+++<*++284***0**2>C)/7*)1)1*)))1/5)*289@>D3(00)0))*17
@M03506:14:000000000-AKVR1:1:1101:21374:8372 1:N:0:29
GTACTCCTACGGGAGGCAGCAGTGGGGAATTTTGCGCAATGGGGGAAACCCTGACGCAGCAACGCCGCGTGGAGGATGAAGTCCCTTGGGACGTAAACTCCTTTCGACCCGGACGATAATGACGGTACGGGTGGAAGAAGCCCCGGCTAACTTCGTGCCAGCAGCCGCGGTAATACGAGGGGGGCAAGCGTTGTTCGGAATTATTGGGCGTAAAGGGCGCGTAGGCGGTGCGGTAAGGCACCTGTGAAATCTCCGGGCTTACCTCGGAGCCTGCAGGCGAAACTGCCGTTCTTGAGTGTGG
+
CCCCCGGGDFFG7C@EGGDGFEF<@FECFGDGGEE@F@FFFGDCFCECFGGG,CC7CBEGF<F@FC:CEGG>@4:+EE8DEGGGGGG,BF@FFCF,4BAFGGGGGGGGGGCGGGGCC:3F<9F=FGGGECEGGG@CFCFFGGGG7FEC*,?FGGGGCFG,BE:<FCDF<EF7:F?FC*4*::8EE*88@EGGGCFGGE8:@E9FF7+C8EEE*;2:CEEGGEG*;ECEGCC5CE5898CFC:C6FF7C?F+0:<*1*)>7++0<E*:)>55@C<>70)))177EF4DF?*)1@66FFFF6B
@M03506:14:000000000-AKVR1:1:1101:7126:8385 1:N:0:29
GTACTCCTACGGGAGGCAGCAGTAAGGAATATTGCGCAATGGGCGAAAGCCTGACGCAGCGACGCCGCGTGGGGGATGAAGGTCTTCGGATTGTAAACCCCTTTCGGGAGGGAAGATGGGATGGGGTAACCCATTCGGACGGTACCTCCAGAAGCAGCCACGGCTAACTTCGTGCCAGCAGCCGCGGTAATACGAAGGTGGCAAGCGTTGTTCGGATTTACTGGGCGTACAGGGAGCGTAGGCGGTTGGATAAGCCCTCCGTGAAATCTCCAGGCTTAACCTGGAAAGTGCAGCGGGGACG
+
CCCCCGGGGGGGGGGGGGGGGGGGGGGGGGGGGGGGGGGGGGGGGGGGGGGGGGGGGGGGGGGGGGGGGGGGGGGGGGGGGGGGGGGGGGGGGGGGGGGGGGGGGGGGCFGGEGGGGGGGGGGFGGGGGGGGGGGGGGGGGGGGGGGFGGGGGGGGGGGGGGGGEDGGGGGGE@FGGGGFGGGGGEGGGGGGGGFF5:FGGGCCFGGCEEGGGGG5CECFCEFG5@CEE8:C6C8CEGGGGG+/:EEDG++2;EFCCFFDG5*2:*C73>F4CGGFF@GG:=<*:?>:<GFFF)8@F>@>)
@M03506:14:000000000-AKVR1:1:1101:12822:8392 1:N:0:29
GTACTCCTACGGGAGGCAGCAGTGGGGAATTTTGGACGATGGGCGCAAGCCTGATCCAGCAATGCCGCGTGTGTGAAGAAGGCCTTCGGGTTGTAAAGCACTTTTGTCCGGAAAGAAAACCTTTGCCCTAATACGGCGGGGGGATGACGGTACCGGAAGAATAAGCACCGGCTAACTACGTGCCAGCAGCCGCGGTAATACGTAGGGTGCAAGCGCTAATCGGAATTACTGGGCGTAAAGCGTGCGCAGGCGGTCCGTTAAACCAGGTGTGAAATCCCCGGGCTTAACCTGGGAACTGCAT
+
CCCCCGGGGGGGGGGGGGGGFGGFGGGGGGGGGGGGGGGGGGGGGGGGGGGGGGGGGGGGGGGGGGGGGGGGGGGGGGGGGGGGGGGGGGGGGGGGGGGGGGGGGGGGGGGGGGGGGGGGDGGGGGGGGFGGGGGGGGGGGGGDCCFGGGEFGGGGGEGGGGGGGGGGGGGGGGGGGGGEC8FFGGG6EGDGGGGEDEGGFF@?EEG?E8CDG*858?ECFGG5CEFG?CCCGCGGCGFCCEEGDE:>E**1C:*9/.7>5+0****2C0>=*:79465557):*):F<F@<@FFF:=99*
@M03506:14:000000000-AKVR1:1:1101:25475:8393 1:N:0:29
GTACTCCTACGGGAGGCAGCAGTCGGGAATTTTGGGCAATGGGCGAAAGCCTGACCCAGCAACGCCGCGTGAAGGATGAAATCCCTCGGGATGTAAACTTCGCAAGAACAGGAAGAATAAGACGGTGTTAACACCACCGGCGATGACGGTACTGTTTGTAAGCTCCGGCTAACTCCGTGCCAGCAGCCGCGGTAATACGGGGGGAGCAAGCGTTGTTCGGATTTACTGGGCGTAAAGGGCGCGTAGGCGGCCACCGCAAGTCGGTTGTGAAATCTCGGGGCTTAACCCGGAAAGGGCAACC
+
CCCCCGGGGGGGGGGGGGGGGGGGGGGCGFGGGFGDGGFGGGFFEGGGEGGGGGGGGFF?EFGGGGGEFFGG?FGGFGGFEGCC8<<FEGGGGGGGGGGGGGGGEGGGGGGGGGGGGFGAFGGGGGFCFDFFGGGFGGEGEEG7FFGGGGGGGGFGDFFEG,,<,@FEC@FGFGGGG@*6<<CFEGF@ECFGGF7CF9=EDD>C?CEFCGGE5CEEFGGGGG=:9C::6;ECCC8FFFCCED52*:CF*CEE<57385)13<CCCDECCC+*:>*2*)))75)096:7>G>1.5;)07>F8
@M03506:14:000000000-AKVR1:1:1101:12164:8402 1:N:0:29
GTACTCCTACGGGAGGCAGCAGTGGGGAATATTGGTCAATGGGCGAAAGCCTGAACCAGCAATGCCGCGTGGGTGATGAAGGCCTTCGGGTTGTAAAGCCCTGTCAGTGGGAAAGAAAAAGCCGGTTAACAGCCGGACTTGACGGTACCCACAAAGGAAGCACCGGCTAACTCTGTGCCAGCAGCCGCGGTAATACAGAGGGTGCAAGCGTTGTTCGGAATTACTGGGCGTAAAGCGCGTGTAGGCGGCTTATTAAGTCGGACGTGAAATCCCTTGGCTTAACCAAGGAACTGCGTTCGAT
+
CCCCCGGGGGGGGGGGGGGGGGGGGGGGGGGGGGGGGGGGGGGGGGGGGGGGGGGGGGGGGGGGGGGGGGGGGGGGGGGGGGGGGGGGGGGGGGGGGGGGGGGGGGGGGGGGGGG8FGGGGGGGGGGGGGGGGGGGGGGGGGGGGGGEGGGGGGGGGGGGFGFGEGGGEGGFFGGGFFGGGFFGGGGGGGCFD@;9CFFFGGEEDCEGGGEEEE>?CGGEGGDGGGFGF>5?EGGGGEDCGGGGFCCDCEEGGGGFGFGGGGGEEC5<97<9<77CFFFFDF?E?>F>BFFDF4@5)7>)*
@M03506:14:000000000-AKVR1:1:1101:22261:8409 1:N:0:29
GTACTCCTACGGGAGGCAGCAGTGGGGAATTTTCCGCAATGGGCGAAAGCCTGACGGAGTGACGCCGCGTGGGGGACGAAGGCCTTCGGGTTGTAAACCCCTGTCAGAGGGAAAGAAGGGCCGCTGGGTTAATACCCCGGTGGTCTGACGGTACCTTCAGAGGAAGCCCCGGCCAACTCTGTGCCAGCAGCCGCGGTAAGACAGAGGGGGCAGGCGTTGCTCGGAATCACTGGGCGTAAAGGGCGCGTAGGCGGGTCCGCAAGTCGATCGTGACATCCTACGGCTCAACTGAAGGGGGTCG
+
CCCCCGGGGGGGGGGGGGGGGGGGGGGGGGGGGGGGGGGGGGGGGGGGGGGGGGGGGGGGGGGGGGGGGFGGGCGGGGGGGGGGGGGGGGE@FGGGGGGGGGGGGGGGFGGGGGGGGGGGGDEDEGGGGGGGGGGGGGGGGGGGGGGGGGGGGGGGGGGGGGGGFGGGGGGGGGFGDGGGGGGGGGGGGGGFEGGGE>CGGGCFFCFDECDCEGGGGGGG7FGDEEC?C?FC==GGE595CGGGD5E):CEEGGG)*85<5*7?9<C*0):>F*:9C@G*07<*:DF6:*))*/6>>BD:@
@M03506:14:000000000-AKVR1:1:1101:6347:8421 1:N:0:29
GTACTCCTACGGGAGGCAGCAGTCGGGAATCTTGCACAATGGGCGAAAGCCTGATGCAGCGACGCCGCGTGGGGGATGAAGCTTCTCGGAGTGTAAACCCCTTTCGACCCGGACGAATACCTCGCAAGAGGGGTGACGGTACGGGTATAAGAAGCCCCGGCTAACTACGTGCCAGCAGCCGCGGTAAGACGTAGGGGGCCAGCGTTGTTCGGAATTACTGGGTGCAAAGGGTTCGTAGGCGGTGTGGCAAGTCGGGCGTGAAATCTCTGGGCTCAACTAAGAGACTGCTTCCGAAACTGCC
+
CCCCCGGGGGGGGGGDGGGGGGG@FFGGGGGGGGGGGFDGGGFGGDEGEFGGGFGCFEFEFGFGGGGDGGGGGGGBCFGGCGC,E?FGGCFFFGGGGDCCFGGFG>GFFFGGGGGGEFGAFFGD73>FCCAECGGFGGGEGGGGGGGGGGCCBFGGFGGEGFEDE@GGGG7CE9FFGCFGGCEG8E*<<FG85@>>ED*:CF5C*8CCFC8E*/*<FEFGFGCE*0++3;E*;5CC=57FDG/::5:5A+:0:EED/))1**0<?7<:CGG:47C6<4**0/77*9*?<:9))5<0.*/*)
@M03506:14:000000000-AKVR1:1:1101:27343:8432 1:N:0:29
GTACTCCTCCGGGAGGCAGTAGTGGGGAATATTGCACAATGGGCGCAAGCCTGATGCAGCGACGCCGCGTGAGGGATGAAGGCCTTCGGGTTGTAAACCTCTTTCAGTATCGACGAAGCGCAAGTGACGGTAGGTACAGAAGAAGCACCGGCCAACTATGTGCCAGCAGCCGCGGTAAAACGTAGGGTGCGAGCGTTGTCCGGACTTACCGGGCGTAAAGAGCACGTAGGTTGTTTTTAGCGTTGTTAGTGTATATTCACAGCTTAACTGGTGGCGTTCAGGCTGTACTGGCAGTCTCGAG
+
CCCCCDGG-EFFGGGGEFGEFDFGFGG@EDGGGGGFFGGE9CGGGCC:@DF<<<AF9AFGGGGGGGGGGG:4=<CFFEG,?EE@FGG+CF,B=FEFGD<BFBF?<<E5E?,8+=FF+:E@EGGG=FF<BFF7<7,3@,@<,@F<<FCFFF7*<::>,@,7FF@B7D@FCF7F*=:=:C,?9FF@F*=+41*44=:88**0:EGG5*3+++/*:CEG2/;0<*8+;*;*/:0+0186**1*+/:ECG5*<<E+:+2*00**C9403*<7+2+******)****)*/.*/):9()07)0*0)0
@M03506:14:000000000-AKVR1:1:1101:15791:8457 1:N:0:29
GTACTCCTACGGGAGGCAGCAGTGGGGAATCTTGCGCAATGGCCTAACGGCTGACGCAGCGACGCCGCGTGTGGGATGAAGCTCCTCGGAGTGTAAGCCACTGTTGCCCGGGACGAATAGCTCGATTAATCGAGCCTGACAGTACCGGGTGAGGAAGCACCGGCTAACTCCGTGCCAGCAGCCGCGGTAATACGGGGGGTGCGAGCGTTGTCCGGAATCACTGGGCGTAAAGGGCGCGTAGGTGGGTTGATAAGGGTGTGGTGAAAGTCCGGGGCTCAACCCCGGATCTGCCGTGCCGACT
+
CCCCCGGGGGGGGGGGGGGG8EGGGGGGGGGGGFGGGGGGGGGGGGGGGGGGGGGDGBFGGGGGGGGGGGGGGGGGGGGGGGGGGGGGGDGGGGGFGGGGGGGGGGGGGGGGGGGGGGGGG9DGEFGGGGGGGGGGGGGGCGGGGFGGGCGFFGGEFGGGGGDDGGFGGGGGGGGGGGG7FFGGGDGG5C7CFFGGGGGEEDGGGGE>CGGGGEGEEFFCFGGFGGGEC88<9ECCEE):CEGGF*/9:7+30<EC*<)9E6FECD9:ACCEGDD*99*>FFFGGE<5)263>)7>@E>>)
@M03506:14:000000000-AKVR1:1:1101:13201:8458 1:N:0:29
GTACTCCTACGGGAGGCAGCAGTGAGGAATTTTGCGCAATGGGCGAAAGCCTGACGCAGCTACGCCGCGTGGACGATGAAGGTCTTCGGATCGTAAAGTCCTGTCGAGTGGGAAGAAAAATGGGTGAGCTAATATTTCATCCATTCGACTGTACCACCAAAGGAAGCCCCGGCTAACTCCGTGCCAGCAGCCGCGGTAATACGGAGGGGGCTAGCGTTGTTCGGCATTATTGGGCGTAAAGGGCGCGTAGGCGGCCGAATAAGTCTGACGTGAAATCCCCCGGCCCAACCGGGGAACTGCG
+
CCCCCGGGGGGGGGGGGGGGEFGFFGGGGGGGGGGEGGGGGGGGGGDCFGGGGGGDGDEGGGGGGGGGGGGGFGGEGGGFGGGGFGGGGGGGGGGGGGGGGGGCGDFGFGGGGEGGEFEGGGGGFGGGGGGGGCGGF9DFGGGGGGGFGGGGGFFFFCCFGGGGGGG7FCCGGGE@GGGDGFBEFFFFFGGGDGDGGGGGFGGDCEEDEGGGGGGGGGGGE<8:*18@C9FGGFC8/:CE7CCEGEEGGGGGGGDGG)/*5:F:+2:*35:.49:E766*9@FGG5<),9>9B>;)>FFFE
@M03506:14:000000000-AKVR1:1:1101:25477:8480 1:N:0:29
GTACTCCTACGGGAGGCAGCAGTCGGGAATTTTGGGCAATGGGCGAAAGCCTGACCCAGCAACGCCGCGTGAAGGATGAAATCCCTCGGGATGTAAACTTCGCAAGAACGGGAAGAATAAGTAAGGGTTAATATCTCTTACGATGACGGTACTGTTTGTAAGCTCCGGCTAACTCCGTGCCAGCAGCCGCGGTAATACGGGGGGAGCAAGCGTTGTTCGGATTTACTGGGCGTAAAGGGCGGGTAGGCGGCCACTGCAAGTCGGTTGTGAAATCTCCGGGCTTGACCCGGAAAGGTCAAGC
+
CCCCCGGGGGGGGGGGGGGGGGGGGGGGGGGGGGGDGGGGGGGGGGGGGGGGGGGGGGGGFGGEGGGGGGGGGGGFGGGGGGGGGGGGGDGGGGGFFGGFGGGGGGGGGGGGCGGGGGGGGDGCGGGFFFFGGBF9FGGGGGFFFGGGDFGGGGGGGGGFGGGGGGGDGGDB:FECCE*>FFGFGCFCGGGD<CGGGGGGGGGGEECC?FGGG*:*CFGGDG=F+AC78FEEEGGFFGCCCGGEGDFCEGGEGDCD9B>><79E:/:9ACE4C7CGDD33>5F*:6C>>G73>>)*/)1**
@M03506:14:000000000-AKVR1:1:1101:5942:8494 1:N:0:29
GTACTCCTACGGGAGGCAGCAGTGGGGAATCTTGCACAATGGGCGAAAGCCTGATGCAGCGACGCCGCGTGGGGGATGAAGCTTCTCGGAGTGTAAACCCCTTTCGACCCGGACGAATACCTCGCAAGAGGGGTGACGGTACGGGTATAAGAAGCCCCGGCTAACTACGTGCCAGCAGCCGCGGTAAGACGTAGGGGGCCAGCGTTGTTCGGAATTACTGGGTGTAAAGGGTTCGTAGGCGGTGTGGCAAGTCGGGGGTGAAATCTCTGGGCTCAACTCAGAGACTGCTTCCGAAACTGCT
+
CCCCCGGGGGGGGGGGGGGGGGGGGGGGGGGGGGGGGGGGGGGGGGGDGGGGGGGGGGGGGGGGGGGGGGGGGGGGGGGGGGGGGGGGGGGGGGGGGGGGGGGFGGGGGGGGGGGGGGGGGGGGGGGGGGGGGGGGGGGGGGGGGGGGFGGGFGGFGGGGGGGGGCGGEFDFGGGFFGGAEGGDG>EFGGG8C8EGGGE>CFGGE>ECCCEGGDGFGDGCFGGGGFA:CFDC=58/2CCF=E=E55EGC67C77CG*87DC?CE9:+;EC6)**997*:7CBFGCF::4:98>).)>F7=*
@M03506:14:000000000-AKVR1:1:1101:8757:8509 1:N:0:29
GTACTCCTACGGGAGGCAGCAGTGGGGAATTTTGCGCAATGGGGGAAACCCTGACGCAGCAACGCCGCGTGGAGGATGAAGCCCCTTGGGGTGTAAACTCCTTTCGACCAAGACGATAATGACGGTACTGGTGGAAGAAGCACCGGCTGACTCTGTGCCAGCAGCCGCGGTAATACAGAGGGTGCAAGCGTTGTTCGGAATTATTGGGCGTAAAGGGCGCGTAGGCGGCGCCACAAGTCACCTGTGAAATCTCTGGGCTTAACTCAGAGCCTGCAGGCGAAACTGTGGTGCTGGAGTATGG
+
CCCCCGGGGGGGGEGGGGGGGGGGGGGGGGGGGGGGGEGGGGGGGGDGGGGGGGGGGGGGGGGGGGGGGGGGCEGEGGGGGGGGGGGGGGGGGGGGGGGGGGGGFGGGGGGGGGGGGGGGGGGGGCFGGGGFGGGGGGGGGGGGGGGGGGGGGGGGGGGGGGGGGGGGEGCEGGGGGGGGGGGGGGGGFGCCFFGGGGDGGGGGGCGDGGGGGGCFECGDGGCECFGG*?EG5CGGGFGGC?EEFFGGGEGFGGGGGFGGGGGFFFFGGGGFG*2CFFGC37>+A@F?35F>4?4<9)*=F
@M03506:14:000000000-AKVR1:1:1101:12067:8510 1:N:0:29
GTACTCCTACGGGAGGCAGCAGTGGGGAATATTGCGCTAATGCGCGAAAGCGTGACGCAGCGACGCCGCGTGGGGGATGAAGGCCCTCGGGTCGTAAACCCCTTTCGCCAGGGACGAAGGGAAACTGACGGTACCTGGAGAAGAAGTCCCGGCTAACTACGTGCCAGCAGCCGCGGTAACACGTAGGGGACGAGCGTTGTCCGGAATTATTGGGCGTAAAGCGCGCGTAGGCGGTCGTGCAAGTCGGATGTGAAAATCCCGGGCTCAACCCGGGACCTGCACCCGATACTGCTCGACTCGG
+
CCCCCGGGGGGGGGGGGGGGDFFFGGGGGGGGGFGDGGGGGGGGGGGGGGGGGGGGGGGGGGGGGGGGGGGGGGGGGGGGGGGGGGGGGGGGGGGGGGGGGGGGGGGGGGGGGGGGGGGGGGGGGGGGGGGGGGGGGGGGGGGGGGGGGGGGGEDGGGGGGGGGGGGGGGGGGGGGGGGGFGGFGGGGGGGGGGGGGEEGGGGGEEGCCC@EFGGGGGCGGGGGGGGE*:EFGGCEDEDG5?FG?=EDC=+<CFFGFFGGEEDG*9<>FFCBD<DCCFGD56?CE:)7,7@4*8B>:75>)
@M03506:14:000000000-AKVR1:1:1101:9083:8570 1:N:0:29
GTACTCCTACGGGAGGCAGCAGTGGGGAATTTTGGACAATGGGGGCAACCCTGATCCAGCCATGCCGCGTGCGGGAAGAAGGCCTTCGGGTTGTAAACCGCTTTTGGCCGGGAAGAAAAGGGCGGGGCTAATACCCCTGTCATTTGACGGTACCGGCAGAATCAGCACCGGCTAACTACGTGCCAGCAGCCGCGGTAATACGTAGGGTGCGAGCGTTAATCGGAATTACTGGGCGTAAAGCGTGCGTAGGTGGTTCGTTGTGTCTGTGGTGAAAGCCCCGGGCTTAACCTGGGACTGGCAC
+
CCCCCGGGGGGGGGGGGGGGGGGGGGGGGGGGGGGGGFGGGGGGGGGGGGGGGGGGGGGGGGGGGGGGGGGGGGGCFGGGGGGGGGGGGGGGGGGGGGGGGGGGGGGGGGGGFFGG8FGGGGGGGGGGCGGGGGGGGGGGGFGFG;;CGGDGGGGGGGGGGGGFFG9FCCCGGCECGFCEFCGG7CGGG68?EGC2:;FF@C<CGGC*;>ECEGGGG589CF=CCGGFD7:EFFGCECC++1:CCC*98EFF355?E>45==*00?FCC9=?FG76>5<7<3;EF?GFF77:37.)<>:0*
@M03506:14:000000000-AKVR1:1:1101:11072:8570 1:N:0:29
GTACTCCTACGGGAGGCAGCAGTAAGGAATATTGGTCAATGGACGCAAGTCTGAACCAGCCATGCCGCGTGGAGGATGAAGGTCCTCTGGATTGTAAACTTCTTTTATCTGGGAAGAAATCCACAAATTCTTTTGTGACTGACGGTACCAGATGAATAAGCACCGGCTAACTCCGTGCCAGCAGCCGCGGTAATACGGGGGGAGCAAGCGTTGTTCGGATTTACTGGGCGTAAAGGGCGCGTAGGCGGCCACCGCCAGTCGACGGTGAAATCTCCGGGCTTAACTCGGAAAGGTCAGCCGA
+
CCCCCGGGGGGGGEGGGGGGCGGFEEEFFGCGGGDFGGFFGGFGGDEGGGGGGGGGGGGGFFGDFGGGGEEGGGGFGGFDGF:EDGFGGGGGGFGGGGGGGGGGFGGGGGGDC<FFFFGCGGGGGGGGFGGGGGGGGGGGGGGDEGGGGFDE@FA<FFFFCGGGGDEGDFG9FFEGGGGG7CCFGGCGG>@3>@BFC77>EEEGGC8@5C28C8/:CE8*/<CE?@6CFGCC5:+9:CCEGGGEEGD:***:7:5):52757)*2*/*9:94:C:E3>D57:?FC678(*0,)*1).))))
@M03506:14:000000000-AKVR1:1:1101:14061:8581 1:N:0:29
GTACTCCTACGGGAGGCAGCAGTGGGGAATTTTGCGCAATGGGGGCAACCCTGACGCAGCAACGCCGCGTGGACGATGAAGCATCTTGGTGTGTAAAGTCCTTTCGGCAGGGACGAAGCCCCGCAAGGGGTCGACGGTACCTGAAGAAGAAGCCCCGGCTAACTCCGTGCCAGCAGCCGCGGTAATACGGGGGGTGCGAGCGTTGTCCGGAATCACTGGGCGTAAAGGGCGCGTAGGTGGTTTGATAAGGGTGTGGTGAAAGTCCGGGGCTCAACCCCGGATCTGCCGTGCCGACTGTCAA
+
CCCCCGGGGGGGGGGGGGGGFGGGGGGGEGGGGGGGGGEGGGGGGGGGGGGGGGGGGGGGGGGGGGGGGGGGGGG=FGGGGGDFGGGGGFGGGGGGGGGGGGGGGGGGGGGGGGGGGGGFGGGG7:FGGGGGGGGGGGGGGFGFGGCFGGDGGGGGGEGEE?CGGGGGGGGGGGFGGGGGGGGD>EGGGGGGGGGGGG5C5CC>EGGGGGECCGFGGGGGGGGG>FGGGDGGEE55CCGF*/CC0<+>FF609*CG*5:C7C:?+9CCE<*.99FGG))9))0+2*974D)->5B>B966*
@M03506:14:000000000-AKVR1:1:1101:13215:8584 1:N:0:29
GTACTCCTACGGGAGGCAGCAGTGGGGAATTTTGGACAATGGGGGCAACCCTGATCCAGCGACGCCGCGTGGAGGACGAAGGTCTTCGGATTGTAAACTCCTTTTAGAGGGGATGAATGACCTGGTGAATAGCCAGGCCTGACAGTACGCTTTGAATAAGCCACGGCTAACTACGTGCCAGCAGCCGCGGTAATACGTAGGTGGCAAGCGTTACTCGGAATCACTAGGCGTAAAGCGCAGGTAGGCGGTGCGGTAAGTCTTTTGTGAAAGCTCCTGGCTCAACTGGGAGAGGTCAAAGGAA
+
CCCCCGGGFGGCECFGGGGECFEFGGEGGGGGGGGGFGGGGGGGGF>GGGGGGC6CE<FFGGGCFGGGGFGGFDECDF>:FGAFGFFGGGGGGGGGGGFFGGFEEFF<FGGGGGFGGGGGGEGGDFGG=FFGGDFGGGGGGFGGGGG<+>>BFGGGGGFAFFFGEECFCDFFFGGGG*=FCDGGGFGGGC=:<9<FFF9:CBCGFGGGGGGEEG+:A=E5*<7C7<EG6E=CC*3:CDGGC5<95CGG=/5C<EE*A6**0AFFFCDCCC6***2<DFC**05074C46<>6)06*16575
@M03506:14:000000000-AKVR1:1:1101:20631:8601 1:N:0:29
GTACTCCTACGGGAGGCAGCAGTGGGGAATATTGGACAATGGGGGAAACCCTGGTCCAGCAATGCCGCGTGAGTGCTGAAGGCCTTAGGGTTGTAAAGCTCTTTTACCCGGGAAGATAATGACTGTACCGGGAGAATAAGCCCCGGCTAACTCCGTGCCAGCAGCCGCGGTAATACGGAGGGGGCGAGCGTTGTTCGGAATTACTGGGCGTAAAGCGCACGTAGGCGGCTTTGTAAGTTAGAGGTGAAAGCCCAGGGCTTAACCCTGGAATGGACTCTAAGACTGCACCGTTAGAATCGTG
+
6ACCCGGGGFEGEECFGGGGGGEFGGDGFFFCE<FGFFGGGFGDEDGCEFEGGFGGGG@@FFGC<FECGGG7:FF,ECEFC==,,=FF9FGGDCDE<5FA,CABFEGC?FEG=>CFGGGAF<DF<CEGCFCE7FCFDCGGF>+B:@7FBACCFEFE<+<>DFA@,FC@B*>*1,<FCCF*:CFEE1<EGE8;C*2<:8;;;@+<:EFGGEGC1;:CGGDGGG?5CCCE5:*:CGG7?02++33AFGF*2?CFFEE3:;4<6+*<CC67:*<)0*0A*9?:**9E+)*),1)-5)***9:5)
@M03506:14:000000000-AKVR1:1:1101:24713:8611 1:N:0:29
GTACTCCTACGGGAGGCAGCAGTGGGGAATATTGGACAATGGGCGAAAGCCTGATCCAGCAATGCCGCGTGAGTGATGAAGGCCTTAGGGTTGTAAAGCTCTTTTACCCGGGAAGATAATGACTGTACCGGGAGAATAAGCCCCGGCTAACTCCGTGCCAGCAGCCGCGGTAATACGGAGGGGGCTCGCGTTGTTCGGAATTACTGGGCGTAAAGCGCACGTAGGCGGCTTTGTAAGTTAGAGGTGAAAGCCCGGAGCTCAACTCCGGAAGTGCCTTTAAGAATGCATCGCTAGAATTGTG
+
CCCCCGGG<FFGGGDGGGGDGGGGGGGEGGGGGGGGGGGGGGGGGGGGGGGGGFFGGGGGGGGFFGDGG@@=F6EEFFFGFGDGGFGGGGFGEGGGGFEEFCFGGFFF@FEGDGGGGGFGGFEFGGGGFGGGGGGGGGGGG>C@FGGGGGGGFGGGFD+EFFGFGGGGGG@:CFGGGGGECCFE7<*4:F*=FBFFGG5EEFGGFGGGGGGGD>CCGGC=E5AFDFCE8**2009CFCDEFFGGGGC*0:E2>EGCC)*7ECFFGGCDED*9=CDFCFDC7**0<?>F>333)<6@*=@B?
@M03506:14:000000000-AKVR1:1:1101:17362:8622 1:N:0:29
GTACTCCTACGGGAGGCAGCAGTGGGGAATCTTGCGCAATGGTCGAAGGACTGACGCAGCGACGCCGCGTGTGGGATGACGCCTTTCGGGGTGTAAACCACTGTTGCCCGGGACGAAACTCCTTTTTCGAAAGGATTGACGGTACCGGGTGAGGAAGCACCGGCTAACTCTGTGCCAGCAGCCGCGGTAATACAGAGGGTGCGAGCGTTGTCCGGAATCACTGGGCGTAAAGGGCGCGTAGGCGGCCTGGCAAGTCTGGGGTGGAAGCTCGCGGCGCAACGGCCAGTCGGCCACGGATACC
+
CCCCCGGGGGGGGGGDGGGGGGGGGGGGGGGGGGGGGGGGGGGGGDGGGGGGGGGGGCGGGDGGGGGGGGDGGGGFGGEGGGGGGGGDGGGGEFFGGGFGGGGGGGGGGGGGGGGG:FGGGGGGGGGGGGGGGGGGGGGGGGGGGGGGGGGGGGFFGFFGCE@@CFCGCFF9C,FFBAFGGGGGGGGGGDGGFFC?F88EDEGGGDCEEEGGCEE>ECC?ED?FFCEGCCCFGG?=5EGCCEFG5:C**:5***<*+/**>=<*:9E<?<C)9CD*9.5C))7**)2*(95()))0)8)))
@M03506:14:000000000-AKVR1:1:1101:23038:8622 1:N:0:29
GTACTCCTACGGGAGGCAGCAGTGGGGAATTGTTCGCAATGGGCGCAAGCCTGACGACGCAACGCCGCGTGGAGGATGAAGACCTTCGGGTCGTAAACTCCTTTCGATCGAGACGAATGGCTTCCGGGTGAACAATCCGGGAGAATGACGGTACCGAGAGAAGAAGCCCCGGCTAACTCCGTGCCAGCAGCCGCGGTAATACGGGGGGGGCAAGCGTTGTTCGGAATTACTGGGCGTAAAGGGCTCGTAGGCGGCCAACTAAGTCAGACGTGAAATTCCTCGGTCTAACCGGGGAACTGCG
+
CCCCCGGGGGGGGEFGGEGGGGGFGGGEGGFGGGGGGGEEFGGGGGGGGGGGGFFFDGGG>FGGDGGFGGGGGGGGGGGGGGGGGDFFCGFGGGGGG<E@FGGGGGGGGGGFGGGGDE<F@FG8DFGDFGGFGCFGGGGGGGGGGCFCFEDFFCBFECFGGG7FG@F:F:CCG>7FG?C@F:FEGGGFGEC>C*:CED>ECF>EDE5ECGG>FDFC2;E8:+*::5@8@CGCF=F5**/:9?EG6*:>*559DC*)2.C9609+<0<7<)*05*:+*9CCD))2*.*0)17253.5)<@4)
@M03506:14:000000000-AKVR1:1:1101:7124:8652 1:N:0:29
GTACTCCTACGGGAGGCAGCAGTGGGGAATTTTGCGCAATGGGGGAAACCCTGACGCAGCAACGCCGCGTGGAGGATGAAGCCCCTTGGGGTGTAAACTCCTTTCGACCAAGACGATAATGACGGTACTGGTGGAAGAAGCACCGGCTAACTCTGTGCCAGCAGCCGCGGTAATACAGAGGGTGCAAGCGCTGTTCGGAATTATTGGGCGTAAAGGGCGCGTAGGCGGCGCCACAAGTCACCTGTGAAATCTCTGGGCTTAACTCAGAGCCTGCAGGCGAAACTGTGGTGCTGGAGTATGG
+
CCCCCGGGGFGGGDECGGGGCFFGFGGGGGGGGGGGGGGGGGGGGGGGGGGGGGGGGGEGFGGGGGGGGGGGCGGDFGFEGGFGGGFGFGGGGGGFGGGEGGGGGG7CGGGGCFGGDEEFG9DFGECFFEGGGC+@EGGF87FGBFG@FCGGG,,<;CCFGGCFGFCGGG<*CF:FFGDE7@<C:AEGFG>FC*<FEGC88??F@CG8>E:CE*0C>*?5CEGGGGGGGG=8EG6@GGF?F+<C<CF*<EE<??FFF4DC6?C9CC?0?4EFFGGGG@C3<@ECFFGF15*4=?))))*0)
@M03506:14:000000000-AKVR1:1:1101:4551:8653 1:N:0:29
GTACTCCTACGGGAGGCAGCAGTGGGGAATATTGGACAATGGGCAAAAGCCTGATCCAGCAATGCCGCGTGAGTGATGAAGGCCTTAGGGTTGTAAAGCTCTTTTACCCGGGAAGATAATGACTGTACCGGGAGAATAAGCCCCGGCTAACTCCGTGCCAGCAGCCGCGGTAATACGGAGGGGGCTAGCGTTGTTCGGAATTACTGGGCGTAAATCGCACGTAGGCGGCTTTGTAAGTTAGAGGTGAAAGCCCGGGGCTCAACCCCGGAATTGCCTTTAAGACTGCATCGCTTGAACGTCG
+
CCCCCGGGGGGGGGGGGGGGFGGGGGGGGGGGGGFGGGFGGFDGFGGGGGGGGGGGGGGGGGGGGGGGG@FDGGGGGGGGGFGGGGGFGGDGGGGGGGGGGGGGGGDFGGGGDGGGGGCGGGGGGGGGGGGGGGGFGGGBFFFEGGGFGGGGFFGGDGGGGGFFGGGGGGGGGGGGGEGGGGGDFE:;C<FEFGGGCBECGFCFCCG**/?EE5+0/88CEFGG5FGCE>*:?FF:F9*+3+<*<:CC7FGF555C8>9>FFFGC<EGC3/?7CC+:?>*:7697:7@B*)..)0)9:.))
@M03506:14:000000000-AKVR1:1:1101:25366:8671 1:N:0:29
GTACTCCTACGGGAGGCAGCAGTCGGGAATTTTGGGCAATGGGCGAAAGCCTGACCCAGCAACGCCGCGTGAGTGATGAAGGCCCTAGGGTTGTAAAGCTCTTTTGTGCGGGAAGATAATGACGGTACCGCAAGAATAAGCCCCGGCTAACTTCGTGCCAGCAGCCGCGGTAATACGGGGGGAGCAAGCGTTGTTCGGATTTACTGGGCGTAAAGTGCGCGGAGGCGGCCACCGCAAGTCGCCTGAGAAATCTCCGGGCTGAACACGGAAAGGTCAGCCGGCACTGTCGGGCTAGCGGTCG
+
CCCC@EFEFGGGGGGGGGGGGGGGGGGDGFGGG<FGGGGGGGGGGGGGGGGFDCFGGGFGGGG@FFEEFGGGGGFGGGFGG?CF:FC<FFBBC:<FGGCAFEGGCDBEFGDGDGGGGAFFFFDEEC=BF@F+>@D<CFF>=,@BC@FGGGG9F;7,@@FFGF?:CFGCED@CFFG9:C:ECCE8C5688>;>5CFCE58;CFGGG9<@:?E*;89+<0:8C8**/;885:EGGGGC**2<**2CF*:7CF++*+0/*))9*:6C+2:C595)1**+*/7)))02:/**-)5;D>@))))))
@M03506:14:000000000-AKVR1:1:1101:17868:8695 1:N:0:29
GTACTCCTACGGGAGGCAGCAGTGGGGAATTTTGCGCAATGGGGGAAACCCTGACGCAGCAACGCCGCGTGGAGGATGAAGCCCCTTGGGGTGTAAACTCCTTTCGATCGGGACGATTATGACGGTACCGGATGAAGAAGCACCGGCTAACTCTGTGCCAGCAGCCGCGGTAATACAGAGGGTGCAAGCGTTGTTCGGAATCATTGGGCGTAAAGGGCGTGTAGGCGGTCCGTTAAGTCATGTGTGAAATCCCTCGGCTCAACCGGGGAGCGACGCATGAACCTGACAAGCTAGAGTACCA
+
CCCCCGGGGGGGGGGGGGGGGGGGGGGGGGGGGGGGGGGGGGGGGGGGGGGGG8FGGGGGGGGEGEGGGGGGCFGGGGGGGGGGGGGGGGGGGGGGGGGGGGGFGGGGGGGGGGGDGGGGGGCFGGGGGGGGBEGDFGGGGFGGGGGGGGGFGGGGGGGGGGGGGEGGGGCEGFFGCCCEGC<FEGGGGGEFC;CGG58CFFGGF?CCFGGGGGGFEDGEE8:FGGGGGGCEC<;FGFGC?<EG<CFG?F+C4<EDGDCC?FG6:5CD57/)1)C575DGG*00:<C?47>26**1**19*
@M03506:14:000000000-AKVR1:1:1101:5915:8705 1:N:0:29
GTACTCCTACGGGAGGCAGCAGTGGGGAATTTTGGACAATGGGCGCAAGCCTGGTCCAGCAATGCCGCGTGAGTGAAGAAGGCCTTCGGGTTGTAAAGCTCTTTTGTCAGGGAAGAAACGGTGAGGGCTAATATCCTTCACTAATGACGGTACCTGAAGAATAAGCACCGGCTAACTACGTGCCAGCAGCCGCGGTAATACGTAGGGTGCAAGCGATAATCGGAATTACTGGGCGTAACGCGTGCGCAGGCGGTTTTGTAAGTCTGTCGTGAAAGCCCCGGGCCCAACCTGGGAATTGCGG
+
CCCCCFGFECF>FCED@EGEFFEFGGDFGGGGGGGGGDDFGGGCEF7::CD8,FFEFGGG,CCEFGGGGCGCGEFFFEF?FFGF<FCFEEA@CFG<??FGGG?,EEFF9FG<9EEEEDA==+BD=EC@ECADFCG9?FGGGGFBEADFECEF7>B=FGFFGGG;BFF=F@CC<7>FDCFF7,53,7F>EGFGC@EFGG;2?59<FGG<EEC9?***2;8@;EGGCFFGC?C+;5:?E5*;CGCGEE7C8C=*)17/CF**+AF9:CFGG<EFCC>G5<D3>)7**./0(9>:F)9)/*9>)
@M03506:14:000000000-AKVR1:1:1101:2673:8724 1:N:0:29
GTACTCCTACGGGAGGCAGCAGTGGGGAATTTTGCGCAATGGGGGAAACCCTGACGCAGCAACGCCGCGTGGAGGATGAAGTCCTTTGGGATGTAAGCTCCTTTCGACCGGGAAGATAATGACGGTACCGGAGGAAGAAGCACCGGCTAACTCTGTGCCAGCAGCCGCGGTAATACAGAGGGTGCGAGCGTTGTTCGGAATTATTGGGCGTAAAGGGCGCGTAGGCGGCCTGCCAAGTCGAGTGTGAAAGCCACGGGCTCAACCGGGGAGGTGCGCTCGAGACTGGCGGGGTGGGGTTCGG
+
CCCCCGGGGGGGGGGGGGGGGGGGGGGGGGGGGGGGGEGGGGGGGGGGGGGGGFGGGGGGGGGGGGGGGFFGE@FGGGGGGGGGGGGGGGGGGGGGGGGGGGGGGGGGGGGGDGGGGGGGGGFGGEFGGGGGEGDGGGGFGGGAEFGCFGGGFFGGGFGGGGGGFGGGGFFEFGGGGFFGGGFGGGECEG?CGGDGGD8;*<CG?CE>@ECEEFCCE5C?8C=EGGGEGG=GFGGGFGF85C+2<CC7<A*C5CGGGF319ECF*5>379C;*9C:37C15.5++0*89))(07)7))0)0
@M03506:14:000000000-AKVR1:1:1101:15145:8727 1:N:0:29
GTACTCCTACGGGAGGCAGCAGTCGGGAATTTTGGGCAATGGGCGAAAGCCTGACCCAGCAACGCCGCGTGAAGGATGAAATCCCTCGGGATGTAAACTTCGCAAGAACGGGAAGAATAAGTCTATGTCAATACCATAGGCGATGACGGTACCGTTTGTAAGCTCCGGCTAACTCCGTGCCAGCAGCCGCGGTAATACGGGGGGAGCAAGCGTTGTTCGGATTTACTGGGCGTAAAGGGCGCGTAGGCGGCCACCGCAAGTCAGTTGTGAAATCTCCGAGCTTGACGCGGAAAGGTGAACG
+
CCCCCGGGGGGGGGGGGGGGGGGGGGGGGGGGGGGGGGGGGGGGGGGGGGGGGGGGGGGGGGGGGGGGGGGGGGGFGGGGGGGGGGGGGGGDFAFGGGCFCFGGGGGGGGGGBFFGGGGFGFCFGGGGGGGGGGDDGGGGGGGGGGCFEGGGGGCECDFGGGGGGGDCFFEFC<EFGGGDFGGGGGFGGGGGECEGFGGEEGC5:C5C*8CE>CG:C?EEGGDC7?EFFFFE:788CCCCEDE57CEGDGEG/25<:5/9++*2020*:*+****0:5)9C)6*09*51DE634<1)1**)
@M03506:14:000000000-AKVR1:1:1101:7134:8742 1:N:0:29
GTACTCCTACGGGAGGCAGCAGTGGGGAATTTTGGACAATGGGCGCAAGCCTGATCCAGCCATGCCGCGTGCGGGAAGAAGGCCCTCGGGTTGTAAACCGCTTTTGTCGGGGAAGAAATCTTTTGGGTTAATACCTCGGAAGGATGACGGTACCTGAAGAATAAGCACCGGCTAACTACGTGACAGCAGCCGCGGTAATTCGTAGGGTGCAAGCGTCAATCGGAATTACTGGGCGTAAAGCGTGCGCAGGCGGTTTGATAAGCCAGTTGTGTAATCCCCGGTCTCAACCTGGTAACTTCAT
+
CCCCCGGFGGGG+C@:@@@CCFFEGFGGGGFGFF7FGE<E<EDCGDFGGGGGFGF9ACFGGC9EC66+C@+FEGEGCFC@FF@EFEA7?FEFFGCFAGFEG7+D@9=F:7FE+++:B<D<<<FGGG7F++,CF9FGGEGC:FG<,3:EC:F:FCCFC7FF:FCC:C,,>:>FCGFA=9<FFFFGD9C:+2<7***FE*++?;+02*C:?5+<EG*/*2*0+*2:A50++<+2AC8/*;CCF/:*/5C7***/1:*/**2*+0:76*02+*/)2*:+*)/)10)*3*:<7<4()//1**17/
@M03506:14:000000000-AKVR1:1:1101:15260:8752 1:N:0:29
GTACTCCTACGGGAGGCAGCAGTCGGGAATTTTGGGCAGTGGGCGAAAGCCTGACCCAGCAACGCCGCGTGAAGGATGAAATCCCTCGGGATGTAAACTTCGCAAGAACAGGAAGAATAAGTAGGGGACAATACCCCCTATGATGACGGTACTGTTTGTAAGCTCCGGCTAACTCCGTGCCAGCAGCCGCGGTAATACGGGGGGAGCAAGCGTTGTTCGGATTTACTGGGCGTAAAGGGCGCGTAGGCGGCGCCGCAAGTCGGTTGTGAAATCTCCGGGCTTAACCCGGAAAGGTCAACCG
+
CCCCCGGGGGGGGGGGGGGGGGGGGGGGGGGGGGGGGGFGGGGGGGGGGGGGGFGGGGGGGGGGGGGGGGGDGGGFGGGGGGGGFFGGGGGGGGGCGGGGGGGGGGGGG?FG?DFGGGGGGGGGGGGGGFFGGCFDDGGGGGFFCGGGGGGGGFGGGGGGGFGGGGGGGGGFGFFCGGGGGGGGCGGGGGGGGG>FCCFE*CEDGEGC8CCC?>8;>CEEECEGGGCF6CEG8*;*0:*CCEGGDEEFEEGG3*/)*)12:5C*:927::<9D7CCDDGGC@@+<?DE>DB;4>F=)?FF)
@M03506:14:000000000-AKVR1:1:1101:12634:8765 1:N:0:29
GTACTCCTACGGGAGGCAGCAGTGGGGAATTTTCCGCAATGGGCGGAAGCCTGACGGAGTGACGCCGCGTGTGGGACGAAGGCCTTCGGGTCGTAAACCACTGTCAGTGGGAAAGAAGGATGCCGATGCTAATACCATCGGCATTTGACGGTACCTGCAGAGGAAGCCCCGGCCAACTCTGTGCCAGCAGCCGCGGTAAGACAGAGGGGGCAAGCGTTGCTCGGAATTACTGGGCGTAAAGGGCGCGGAGGCGGGATGGCAAGGCGGTCGTGAAATCCTTCGGCTCAACCGAAGACCGTCG
+
CCCCCGGGGGGGGGGDGGGGDFFGGGGGGGGGGGGGGGGGGGGGGGGGGGGGGGGGGGGGGGGGGGGGGGGGGGG<FGGGGGGGFGGFGGFGGGGGGGGGGGGGGGGGGGGFGGGFGGGGGGGGGGGGDGDGGGGCCCFGGGGDGGGGGGGGGGGGGGGGFGG<FG7FGGCFGGDGGGFGGCGGGGGGGGGGGGGGGGCFGGGGGGFEEC>E>>*;8AEG@CCEE*;E7EGGGGGGGGG5AFEEE*7)1:75CEE5CBFG6A***9CD5C>@CCD709F::>::*<*1(9@4::5).8557
@M03506:14:000000000-AKVR1:1:1101:20519:8792 1:N:0:29
GTACTCCACGGGAGGCAGCAGTCGGGAATTTTGGGCAATGGGCGAAAGCCTGACCCAGCAACGCCGCGTGAAGGATGAAATCCCTCGGGATGTAAACTTCGCACGAACGGGAAGAATAAGTAAGGGTTAACACCTCTGACGCTGACGGTACTGTTTGTAAGCTCCGGCCAACAACGTGCCAGCAGCCGCGGTAATACGGGGGGAGCGAGCGTTGTGCGGATTTACTGGGCGTAAAGGGCGCGTAGTCGGCGCCCCAGAGGCGGTCCTGGAATCGCTGGGCTTAACCTAGGAGGGGGAACCG
+
@8BC<FFFGGGGGGGGGGGGGGFGGGEGGFGGGGDGGFGGGGFFCFG@FGGGGGGGGGGG?FGGGGGGGGG<FEFFGGGCF,CFECFG+=@EFGGGE<FGGEB+8+44@EGCCFFDA<F,C<?<AGC,+,8<<=F>B,EBF++8+,@+FG:,,3=C><@,7,,,51>>**3>1,6*1<=CFG*,@F>**4*=*<F,?8E=C*/8*:**:/82;:C*::C*2*<CC?+AC8?:?**3+;>**:1*:*37*:5:C75**0**:/)2*)+2+*+0**1:/3>*7.)3+**).*)()).))0)85
@M03506:14:000000000-AKVR1:1:1101:11794:8815 1:N:0:29
GTACTCCTACGGGAGGCAGCAGTGGGGAATCTTGCGCAATGGCCTAACGGCTGACGCAGCGACGCCGCGTGTGGGATGAAGCTCCTCGGAGTGTAAACCACTGTTGCCCGGGACGAACAGCTCGATTTCTCGAGCCTGACGGTACCGGGTGAGGAAGCACCGGCTAACTCCGTGCCAGCAGCCGCGGTAATACGGGGGGTGCGAGCGTTGTCCGGAATCACTGGGCGTAAAGGGCGCGTAGGTGGGTTGAGAAGGGTGTGGTGAAAGTCCGGGGCTCAACCCCGGATCTGCCGTGCCGACT
+
CCCCCGGGGGGGGGGGGGGG@EFFGGGGGGGGGGGGGGGGGGGGGGGGGGGGGGGGGGGGGGGGGGGGGCGGGGGFGGGGGGFGGGGGGGGGGGGGGGGGGGGGGGGGGGGGDFGDGGGGG?FEEFGGGGGGFGGGGGFGGGGGGGGGGFGGCFGGGGGGGGGGGDGG9FFGG@FGGGGFGGGGGEGCEEAEGGGGGGG>EGGCCGGEC5EFF?E1:8F?FFGEFFG8:EFCGG5**:7CGEAFF*:CE<+*:?EG271>E7*+<>?C?FG@3CC**/9<>5>EEE3>):*<35>30.7>)
@M03506:14:000000000-AKVR1:1:1101:19863:8828 1:N:0:29
GTACTCCTACGGGAGGCAGCAGTAAGGAATATTGGTCAATGGACGCAAGTCTGAGCCAGCCATGCCGCGTGGAGGATTAAGGCCCTCTGGGTTGTAAACTCCTTTTATCTGGGAAGAAATCCAAGTATTCTTATTTGGTTGACGGTACCAGAGGAATAAGCCCCGGCTAACTCCGTGCCAGCAGCCGCGGTAATACGGAGGGGGCTAGCGTTGTTCGGAATTACTGGGCGTAAAGCGCACGTAGGCGGTTGCTCAAGTCAGAGGTGAAAGCCCAGGGCTCAACCCTGGACATGTCTTTGAA
+
CCCCCGGGGFGGDFGGGGGGGGGGGGGGGGGGGGGGGGGGGGGGGGGDEGGGECFFGGGFFGGFCEECEGFEFGGE8FFGGGGGCCFGFCCEGGCFGGGGAFEACG,CEFGFF,BFFFGGGGGEGGF9,EFGGGFF9FGGC8FCFGGGGGCFFGGFGGCFDFFF@=C+@DF=BF73@FFGFGGFCC@EEGF7:@,,>@*4=8:*44BC21*=1;CFC88=CECFC9?FGGEGG*+<C5<C7:7*:<=D8EGD73+0+=C7A+0:E3CCC7A>55/:5>5*CF@G*)95(*)-0**/9=7?=
@M03506:14:000000000-AKVR1:1:1101:5031:8836 1:N:0:29
GTACTCCTACGGGAGGCAGCAGTGTGGAATTGTTCGCAATGGGCGCAAGCCTGACGACGCAACGCCGCGTGGAGGATGAAGACCTTCGGGTCGTAAACTCCTTTCGATCGAGACGAATGGCCTCCGGGTGAACAATCCGGAGGAATGACGGTACCGAGAGAAGAAGCCCCGGCTAACCCCGTGCCAGCAGCCGCGGTAATACGGGGCGTGCAAGCGTTGCTCGGAATTACTGCGCGTAAAGGGCTCGTAGGCGGTCAGACCAAGTCGCGTTTCAAATTCCAGGGCTTCACGCTGGCACTCC
+
CCCCCGGGGDFF7B@7FE@C8FG<,<6FGG<CFE@,@@+B@6,F:FF:+CC@FEG,6@@CF7C+FFGGG=>@7<F=<EEG,C=FF,EF7+BF=C?8DEF<5E<,:++B=FE<FD@F7<3,=DFGF+:F3+@3@CFFDF<**35*@,,,7*5CF>3>*F*<1?2FFFC@***14=7,?*=::FEFG,,1+28CC:/*2*A797C*:C*:*1;F++/;/88*3+8/**/0+<<C+:8*/*/*30**2:E<=*299::5*)*0:6*/+2:)19*8***+*97***0**5*).*0(7)>:)*))8
@M03506:14:000000000-AKVR1:1:1101:15104:8859 1:N:0:29
GTACTCCTACGGGAGGCAGCAGTGGGGAATATTGGACAATGGGCGCAAGCCTGATCCAGCAATGCCGCGTGAGTGATGAAGGCCTTAGGGTTGTAAAGCTCTTTTACCCGGGAAGATAATGACTGTACCGGGAGAATAAGCCCCGGCTAACTCCGTGCCAGCAGCCGCGGTAATACGGAGGGGGCTAGCGTTGTTCGGAATTATTGGGCGTAAAGGGCGCGTAGGCGGTGCGGTAAGTCACCTGTGAAATCTCTGGGCTCAACTCAGAGTCTGCAGGCGAAACTGCCGTGCTGGAGTATGG
+
CCCCCGGGGGGEEEGGGGGGEGGGGGGGGGGGGGGGGGGGGGFFGGGGGGGGGFFGGGGGGGGGGGGGGFGDEDGFFGGGGGGGGGGGGGGGGGGGGFGFCFFGGGGGGGGGEGGGGGGGGFDEFFGGGCFEGEC8FGGGA><BFGGGGGGG9FGGGGGGGGGGGEGDDEGGGGGGFGGGCEGGDGFFGEC4<FFFEGBECGDFGFGGGG5?EGGGGDEEECEEEFGG8ECEEG*AGG*<C+CFFGGGGFGGC+?CFFCDGFGG+:0:<*<9:CFCGFGGC@BGG=9B<7)(*70;9@*8F
@M03506:14:000000000-AKVR1:1:1101:8922:8868 1:N:0:29
GTACTCCTACGGGAGGCAGCAGTGGGGAATTTTGCGCAATGGGGGAAACCCTGACGCAGCAACGCCGCGTGGAGGATGAAGTCCCTTGGGACGTAAACTCCTTTCGACCCGGACGATAATGACGGTACGGGTGGAAGAAGCCCCGGCTAACTTCGTGCCAGCAGCCGCGGTAATACGAGGGGGGCAAGCGTTGTTCGGAATTATTGGGCGTAAAGGGCGCGTAGGCGGTGCGGTAAGTCACCTGTGAAATCTCCGGGCTTAACTCGGAGCCTGCAGGCGAAACTGCCGTGCTTGAGTGTGG
+
CCCCCGGGGGGGGGGGGGGGGGGGGGGGGGGGGGGGGGGGGGGGGGGGGGGGGGGGGGGGGGGGGGGGGGGGEGGGGGGGGGGGGGGGGGGGGGGGGGGGGGGGGGGGGGGGGGGGGGGGGGGGGGGGGGGGGGGGGGGGGFGGGGGGGGGGGGGGGGGGGGGGGGGGEGGEGGGGGCFGGGDCEGDFGECEEEEGGGE5FGFGGGGGGGEEGGGGGGGGGGDGGGEGC8*?EGG5<FFCFGCG9EC:EFGGG7CCGFCCFGGGGGGDEGC?F47EF7D3C@@97*7>25@(@F@FFFFF:
@M03506:14:000000000-AKVR1:1:1101:8082:8870 1:N:0:29
GTACTCCTATGGGAGGCAGCAGTGGGGAATTTTCCGCAATGGGCGAAAGCCTGACGGAGTGACGCCGCGTGGGGGACGAAGGCCTTCGGGTCGTAAACCACTGTCAGTGGGAAAGATGGGTGTCGGTGCTAATACCATCGGCATCTGACGGTACCTGCAGAGGAAGCCCCGGCCAACTCTGTGCCAGCAGCCGCGGTAAGACAGAGGGGGCAAGCGTTGCTCGGAATTACTGGGCGTAAAGGGCGCGTAGGCGGGAGGGTAAGTCGGTCGTGAAATCCCTCGGCGCAACCGCGGAACGTCG
+
CCCC<FGGGGGGGGGGGGGGGGECEGGEGGFGFGGGGGEGGGFGGGGGGGGGGGGGGGGGGGGDGGGGEGG+@:F7FCFEFEGGGDFCCGECFGG8FGGGGGFGGFGEGFGC<>DD?>FF87FGFGG7FFFFGFGGGCGGFG3F@FCCFFGGC*D@C7,?;7FDGGGGGEFGGGGFGEGFGGGGGGGFCGFGDGCEGCCFEFEF6@CGCGG>FEGD*:8/<9:8?CDEEF7+C=FEE*C;:CCEE>51:E1<>**1*0976+C+CDGD7DC:4**<CF49*8;5*0/.(57(7)75>D)57
@M03506:14:000000000-AKVR1:1:1101:17950:8885 1:N:0:29
GTACTCCTACGGGAGGCAGCAGTGGGGAATCTTGCGCAATGGGCGAAAGCCTAACGCAGCAACGCCGCGTGCGGGATGAAGGCCCTCGGGTTGTAAACCGCTTTCAGCAGGAACGAAAATGACGGTACCTGCAGAAGAAGGTCCGGCCAACTACGTGCCAGCAGCCGCGGTAACACGTAGGGACCAAGCGTTGTCCGGATTTATTGGGCGTAAAGCGCTCGTAGGCGGTTCGGTAAGTCGGGTGTGAAACCCCTGGGCGCAACCACGGATCTGCCGTGCCGACTGTCAAACTCGCGGGCTG
+
CCCCCCEFGGF;:,@F@CFGGFFEFG@@CFCEF<,CECCCF@C@6@:@:@DF<CFGGGGGGGGCCGEG:F+C=FGC7BAEFDG<FGG:CEFFGF<FFG8>B:FFF9DF9=7B<FEGGFEB<<FF:><FCGCFF<C<D:FFGFC:F::FEFFFFCC3>C7F:CGFGC:C::F7=F@F@+<=*<?<F@C*;8/;8C@CEG;/8:CFGC:8F>8:CF+<EGCGE:/*;6CC*:8:C7FC<CFCGC:E5EC>+<*19:7<=5757EDG*757:*7?7CG5C:C*/8B5**:*)26AF5)05>BD>
@M03506:14:000000000-AKVR1:1:1101:9132:8894 1:N:0:29
GTACTCCTACGGGAGGCAGCAGTGGGGAATCTTGCGCGATGGGCGCAAGCCTGACGCAGCAACGCCGCGTGAGGGATGACGGCCCTCGCGGTCTTAAACTCCTGTCTAGCGGGACGAACGTTTCCAGGGCATATAATCATGGGTAGTGGCTGCACCACCACAGGACCCTCCGGCCAACGCCGTCGCAGCCGCGGCGGTACTACGGGGGGTCCTAGCGTCCTCCGGAACTATGCGGCGTAACCGGCTCGTAGGCGGTTCGGGAATGCGGTGTAGAAATCCCCCTCCATCCGGGGGGGGGGCC
+
CCCCCGGGGCFGC,@:F@FF<FGDDA@FGG<CF,C@F7+@C@<F:+C@7@CFGEFC@:@F,C,@FFFEECG,,BC+,8<,C@FE++BF+87@BEB,5,AFD5A,:8,55,CC6+++3+++@,DF,,,8@7*,8,,,,3,,8@F:<*>F,>,<:,>F,**,*6,<C**4+*4**4<<:F*7<****2:8E*:C*:*8*2**+30;E*:8****+220:8*:89****//++0++**1:*/**+*/15*9***/7**98)1)**/*+**12>**027+*02**))2/.**,*0(53))))555
@M03506:14:000000000-AKVR1:1:1101:22726:8899 1:N:0:29
GTACTCCTACGGGAGGCAGCAGTGGGGAATCTTGCGCAATGGGCGAAAGCCTGACGCAGCGACGCCGCGTGGGGGATGAAGGCCTTCGGGTCGTAAACCCCTTTCGGCAGGGACGAAGCGATCACGTGACGGTACCTGCAGAAGAAGCCCCGGCTAACTACGTGCCAGCAGCCGCGGTAAGACGTAGGGGGCGAGCGTTGTCCGGATTCATTGGGCGTAAAGAGCGCGCAGGCGGCCTGGTAAGTCGGATGTGAAAACCATGGGCTCAACTTCTGGCCTGCATCCGATACTGCCCGGCTAG
+
CCCCCGGGDGGGGGGGGGGGGGGGGGGGGDGGGGGGGGGGGGGGGGGGGGGGGFGGGGGGGGGGGGGCEFGDFGGGGGGGGCGGGGGGGGGGGGGGGGGCGCFDGGGGGGGGEFF@@FCGGG@FGGGGGGGGGGGGGFFGGGGGGGGGGGGGGGDGGF:<CEG+CFCFFEE<ECGGGGDEF<CEGFCC8CGGGEG5?C;CGCFGGDEE03<9+CFFGGE=8<0;EECECCEG:5EC58*@+099+<:D8>ECCC:DCF5*+3*=5*/*203*2C79<44>7)890575>D=495)5>)05)
@M03506:14:000000000-AKVR1:1:1101:14539:8927 1:N:0:29
GTACTCCTACGGGAGGCAGCAGTGGGGAATTGTTCGCAATGGGCGCAAGCCTGACGACGCAACGCCGCGTGGAGGACGAAGATCTTCGGGTCGTAAACTCCTTTCGATCGGGAAGAACAGTCTCCGGGTGAACAATCCGGGGATGTGACGGTACCGAGAGAAGAAGCCCCGGCTAACTCCGTGCCAGCAGCCGCGGTAATACGGGGGGGGCAAGCGTTGTTCGGAATTACTGGGCGTAAAGGGCTCGTAGGCGGCCAACTAAGTCGGATGTGAAATCCCCAGGCTTAACCTGGGAACTGCA
+
CCCCCGGGGGGGGGGGGGGGGGGGGGGGGGGGGGGGGGGGGGGGGGGGGGGGGGGGGGGGGGGGGGGGGGGGGGGGGGGGGGGGGGGGGGGGGGGGGGGGGGGGGECGGGDGGGGGGGGGGGGGGGGGGGGGGGGGGGGGGGGGEFGGGGGGGGGGGGGGGGGGGGGGGGGGGDGGGGGGGGFGGGFGGGGCGDEGGCGEGFGGGGGGGGGCFGGGGEEGGFGGG5FGFGGGGGGGGGG5?FGDCCEGGGEFGDCD=FFFGCFEGDG357E67CCGF?FG4.5FFFG?BGFFFFFFFF?F7
@M03506:14:000000000-AKVR1:1:1101:13477:8946 1:N:0:29
GTACTCCTACGGGAGGCAGCAGTGGGGAATCTTGGGCAATGGGGGAAACCCTGACCCAGCGACGCCGCGTGGGGGATGAAGGCTTTCGGGTCGTAAACCCCTGTTAGGTGGGACGAACGTCCCCCTGCAAATAGCTGGGGGATTTGACGGTACCACCAGAGAAAGCCCCGGCTAACTCCGTGCCAGCAGCCGCGGTAATACGGAGGGGGCGAGTGTTGTTCGGAATTACTGGGCGTAAAGGGCGCGCAGGCGGCCTGGCAAGTCGAGTGTGAAATCCCTTGGCTTAACTGAGGAATGGCGC
+
CCCCCGGGGGGGGGGGGGGGDFFFGGGGGGGGGGGGGGGGGGGGGGGGGGGGGGGGGGGGGGGGGGGGGEGGGGGEDGGGGGGGGGGGGGGGGGGGGGGGGGGGGGGG,EFGGGGEGGGGGGGGGGGGFGFGGGGFGGGGGGGGGGGFGDGGGGGFGGGFGG?FGGGCGGGGEGGGGGGEGGGGGGGGGFGGGGGCGCFDGGG5EEED8*:*??CC?CC8EEEGG*<?:FFC855:5C*<EG***129EGEGGCC5FF**<::CC9E4C>7*:7:<6?G7766</<**)2*55<;?F?>>)
@M03506:14:000000000-AKVR1:1:1101:9196:8973 1:N:0:29
GTACTCCTACGGGAGGCAGCAGTGGGGAATATTGGACAATGGGGGCAACCCTGATCCAGCGATGCCGCGTGAGTGAAGAAGGCCTTCGGGTCGTAAAGCTCTTTAGGTTGGGAAGAAGTGTGCGGGAGGATAATGCCCGTACGTTGACTGTACCGACAGAATAAGCACCGGCAAACTCTGTGCCAGCAGCCGCGGTAATACAGAGGGTGCGAGCGTTAATCGGAGTAACTGGGCGTAAAGGGCGCGTAGGCGGTGATGTGAGTGTGATGTGAAAGCCCCGGGCTTAACCTGGGAAGTGCAT
+
CCCCCGGGGGGGGGGGGGGGGGGGGGGGGGGGGGGGGGGGGGGGGGGGGGGGGGGGGGGGGGGGGGGGGGGGGGGGGGGGGGGGGGGGGGGGGGGGGGGGGGGGGGGGGGGGFGGFGGGGGGGGGGCGGGGGGGGGFGGGGGGFGGGGGGGGGGGGGGGEFFGGGGFGGGGGGGGGGGGGGGGGGGGGGGGGGGGFGCC9CGFFEGGEGGGE>EGG>EGGGGGGG>FGGGGGGGGGD*9EGGGGEGEDGC?CGEG3CFF7+<0<<><CFGF?77CC4>7CGD)2:6>*4:51@)7))/*1*
@M03506:14:000000000-AKVR1:1:1101:25164:8980 1:N:0:29
GTACTCCTACGGGAGGCAGCAGTGGGGAATCTTGCACAATGGGGGAAACCCTGATGCAGCGACGCCGCGTGAGTGATGAAGCCCTTCGGGGTGTAAAGCTCTTTCGGCAGGGACGATAATGACGGTACCTGAAGAAGAAGCTGCGGCTAACTACGTGCCAGCAGCCGCGGTAATACGTAGGCAGCGAGCGTTGTTCGGAGTTACTGGGCGTAAAGAGTGCGTAGGCGGTCTTCTAAGTGTGGTGGGGAATCTCCCGGCCCATCTGGGAGGGTGCGCCGACGACTGGAGGGCTGGCGGGGGG
+
CCCCCGGGFGGGGGGGGGGDGGGGGGGGDDEGGGGGGGGGGGGGGGGGGGGFGEGGAFGGGGGGC@FGG:CEFEEF9EFCFF8DFBF<FGGGGGGGGG95FGGGGGGGCFGGGGGG:F@FGGGGGGGCFFCFGCF8FFGG,@FGGDDFGGGD9CFFGGCFGGGGGCFCCGGDEGGGGGC:7FFEG@*BCF>;?;@9CCCE:CEE+0:CFG5?EFCEG9<<528?5<:E>*/<EF++<0*<CE:**:*1;*3+7?*)*0)9>**30:79CDE7<5D59@/)9>>*:>4)(9<?>:)))))07
@M03506:14:000000000-AKVR1:1:1101:23745:8999 1:N:0:29
GTACTCCTACGGGAGGCAGCAGTGGGGAATTTTGCGCAATGGGCGAAAGCCTGACGCAGCGACGCCGCGTGTGCGATGAAGGCCTTTGGGTCGTAAAGCACTGTCGAGTGGGACGAAAAACCTGTTTCTAATACAATCAGGCTTTGACGGTACCGCTAAAGGAAGCACCGGCTAACTCTGTGCCAGCAGCCGCGGTAATACAGAGGGTGCAAACGTTGCTCGGAATCATTGGGCGTAAAGCGCGTGTAGGCGGCACGACAAGTCAGCTGGGCAAGCCCTCGGCTCAACCGAGGAAGTGCAG
+
CCCCCGGGGGGGGGGGGGGGGGGGGGGGGGGGGAGGGGGGGGGGGGGGGGGGFGGDGGGGGGGGGGGGGGGGGGGCFGGGGGGGGGGGGGGGDGGGDFGFGGCGFG7CFGGGGGDDGCFAFGGGFFFGGGGGGGGCFGGGGGGGGGGGGGGFGGGGGGEFGGFGGGGGGGGG7FFGC@9:BFGGGGFGFFCCEGGGGGFG?<C@FCGC8EGEGGG:CGD<EEG8EF<CF70:C5E855<EFGGGE=:9FGDE3555*)9DCFG7<:<*+0:)2**:982CC>B*/7*70D)37)7>6?=47
@M03506:14:000000000-AKVR1:1:1101:16301:9004 1:N:0:29
GTACTCCTACGGGAGGCAGCAGTGGGGAATTGTTCGCAATGGGCGCAAGCCTGACGACGCAACGCCGCGTGGAGGATGAAGATCTTCGGGTCGTAAACTCCTTTCGATCGGGACGAATGATCGGTGACCTAATACGTCATCGGAATGACGGTACCGAGAGAAGAAGCCCCGGCTAACTCCGTGCCAGCAGCCGCGGTAATACGGGGGGGGCAAGCGTTGTTCGGAATTACTGGGCGTAAAGGGCGCGTAGGCGGCCTCCTAAGTCGTGCGTGAAATCCCCCGGCTTAACCGAGGAACTGCG
+
CCCCCGGGGGGGGGGGGGGGGGGGGGGGGGGGGGGGGGGGGGGGGGGGGGGGGGGEGGGGDFGGGGGGGGGGCGGGGGGGGGGGGGGGGGGGGGGGGGGGGGGGGGGGGGGGGGGGGGGGGGGGGGGGGGGGGGGGGGGGGGGGGGGGGGGGGGGDCGGGGGGGGGGGGGGGGGDGGGGGDGCGGGGGGGGGGGGGGE>EFGGGGGGGGGDC8EGGG=EE=FEGGEGGFEFGGGGG5CDFGGGGGDE78:*<DCG)87C<?CG<FDFGDGGFC5FDFFC*1<:E=)C?9FE0>B)).9??>
@M03506:14:000000000-AKVR1:1:1101:10225:9016 1:N:0:29
GTACTCCTACGGGAGGCAGCAGTCGAGAATTTTTCTCAATGGGGGAAACCCTGAAGGAGCGACGCCGCGTGGAGGATGAAGGCTTTCGGGTTGTAAACTCCTGTCATTTGGGAACAATGCCTATTAGTTAACTGCTAGCAGGTTGATAGTACCAGAAGAGGAAGAGACGGCTAACTCTGTGCCAGCAGCCGCGGTAATACAGAGGTCTCAAGCGTTGTTCGGATTCATTGGGCGTAAAGGGTGCGTAGGTGGCGCGCTAAGTCAGGTGTGAACTTTCGGAGCTTAACTCCGAAACTGCATT
+
CCCCCGGGGGGGECFFGGGGGGGGGGGGGGGFGGGGGGGGGGGGGGGGGEGGGGGGGGGGGGGGGGGGGEGGEFDBFGDGGGGGGGFGGGGGGGGGGGCEGGGGFGGGGGGGGFFGGFGGGG9DF9FGGGGFGGGG9DDGGGFFDFGFFGGGFGGGGGGGGFGGGFCGGGGGGGGGFFGGGFGGGFFGG>CGGG8FDCGFGGGGGG@CECFCFC8C>*=<CD=C*3<EFFGF=C5*5;DG5C7*/*:9C?C59E5C5>))0+:+<C27<C+7*:7C737/9.8+0**967B(73>4877BF
@M03506:14:000000000-AKVR1:1:1101:21073:9016 1:N:0:29
GTACTCCTACGGGAGGCAGCAGTGGGGAATTTTGGACAATGGGGGCAACCCTGATCCAGCCATTCCGCGTGAGTGAAGAAGGCCTTCGGGTTGTAAAGCTCTTTTGTCCGGAACGAAACGGTTAGGGTGAATACCCCTGACTACTGACGGTACCGGAAGAATAAGCACCGGCTAACTACGTGCCAGCAGCCGCGGTAATACGTAGGGTGCGAGCGTTAATCGGAATTACTGGGCGTAAAGCGTGCGCAGGCGGGTTTGTAAGCCAGATTGGAAATCCCCGGGCTTAACCTGGGAATGGCAT
+
CCCCCGGGGGGGGGGGGGGGGGGGGGGGGGGGGGGGGGGGGGGGGGGGGGGGGGGGGGFGGGGGFGGGGGGGGGGGGGGGGGGGCGGGGGGGGGGGGGGFGGGGG9FFFGGGGGGGGGGGCFGGGGGGGCFGGCEGFGGGGGGGFD9AFGGGGGGGBFECGGGGGGDEGCEGFGGGGGC><FCFGCFFFFDGEEGE5EGF<CC2*8@CBCGED5*2;8*<0;5:5EGEEGFGFGCCEEFGGGCEEGDGE5*>)***;;**<?CF6520+***2::+76<D:>B*AF>427).).9))9501
@M03506:14:000000000-AKVR1:1:1101:6947:9048 1:N:0:29
GTACTCCTACGGGAGGCAGCAGTAGGGAATATTGGACAATGGGCGCAAGCCTGATCCAGCCATACCGCGTGGGTGAAGAAGGCCTTCGGGTTGTAAAGCCCTTTTGTTGGGAAAGAAATCCAGCTGGCTAATACCCGGTTGGGATGACGGTACCCAAAGAATAAGCACCGGCTAACTTCGTGCCAGCAGCCGCGGTAATACGAAGGGTGCAAGCGTTACTCGGAATTACTGGGCGTAAAGCGTGCGTAGGTGGTCGTTTAAGTCCGTTGTGAAAGCCCTGGGCTCAACCTGGGAACTGCAG
+
CCCCCGGGGGGGGGGGGGGGGGGGGGGGGGGGGGGGGGGGGGGGGGGGGGGGGGGGGGGGGGGGGGGGGGGGGGGGGGGGGGFGGGGGGGGGGGGGGGGGGGGGGGGGGGGGGGGGGGGGGGGGGGGGGGFGGGGGGEFDGGGGGEFGGGGGGGGGGGGGGGGGGGGGGGGGGDFGGGGGGFGGGGGGGGGGGGGCGGGGGGGGGGGEGGG9BFGGGGGGF8C>EGGGGG?CE5=:EEFFFGGGGE5CGGGGGCF5:7<DE7DFFGGCE9C@C>>?4@FGG@F6C?DFFC@:FFF>:*9=?
@M03506:14:000000000-AKVR1:1:1101:17385:9060 1:N:0:29
GTACTCCTACGGGAGGCAGCAGTGGGGAATATTGGACAATGGGCGAAAGCCTGATCCAGCAATGCCGCGTGAGTGATGAAGGCCTTAGGGTTGTAAAGCTCTTTTACCCGGGATGATAATGACAGTACCGGGAGAATAAGCCCCGGCTAACTCCGTGCCAGCAGCCGCGGTAATACGGAGGGGGCTAGCGTTGTTCGGAATTACTGGGCGTAAAGCGCGCGTAGGCGGCTTTGTAAGTTAGAGGTGAAAGCCCGGAGCTCAACTCCGGAACTGCCTTTAAGACTGCATCGCTAGAATTGTG
+
CCCCCGGGGGGGGGGGGGGGGGGGGGGGGGGGGGGGGGGGGGGGGGGGGGGGGGGGGGGGGGGGGGGGGGGGGFGFGFGGGGGGGGGGGGGGGGGGGGGGFGGGGGGGGGGGGGGGGGGGGGGGGGGGGGGGGGGGGGGFGGGGGGGGGGGGGGGGGGGGGGGGGGGGGGGGGGGGFE@FGGGGGGFGGGCEGGGGGGGGGGGGFGGGFGGGEFGFG88=EE=CGGGGGDE6AF99C<CE::9EC:<69C*ACEEDG>*9EFG029EGE:EFGGGD>F*>CFF?<:7*4*7<57?***901
@M03506:14:000000000-AKVR1:1:1101:8046:9070 1:N:0:29
GTACTCCTACGGGAGGCAGCAGTGGGGAATATTGGACAATGGGCGAAAGCCTGATCCAGCAACGCCGCGTGGAGGACGAAGGTCTTCGGATCGTAAACTCCTGTCAGATGGGACGAATGGACGTCGGTAAATAATCGACGTCTTTGACGGTACCGTCAGAGGAAGCTCCGGCTAACTCCGTGCCAGCAGCCGCGGTAATACAGAGGGGGCGAGCGTGATTCGGAATTATTGGGCGTAAAGGGCGCGTAGGTGGCCCTGTAAGGCAAAGGTGAAATCCCTCGGCTCAACCGAGGAATTGCCC
+
CCCCCGGGGGGGGGGGGGGGGGGGGGGGGGFGGGGGGGGGGGGGGGGGGGGGGGDFGGGGGGGGGGGGGGGGFFEFGGFGGGGGGGGGGGGDGGFGGGFFGGGGGGGGGGGGGGGGGGGGCGGGGGGGGEGGGGGGGGGGGGGGGGGGGDGGGGG<CFFFGGGGGGGGGGGGGGGGGGGGGGGGGGGGGGGGGGGGGGGGGFGFGGGGGGGCGGGC*88CFEF*AF+<9FCFG5C=EC*<CEDEEEC5?ECFGF=7E>GGF7*:C*:7CDFFGGCGF:FFGD3*:9DF?D@>E).99@4*0
@M03506:14:000000000-AKVR1:1:1101:23335:9074 1:N:0:29
GTACTCCTACGGGAGGCAGCAGTGGGGAATCTTGCGCAATGGCCGAAAGGCTGACGCAGCGACGCCGCGTGGGGGAGGAAGGGCTTCGGCTCGTAAACCCCTGTTGCCCGGGGCGAACATCCCTTTTCGAGGGGACTGACGGTACCGGGTGAGGAAGCACCGGCTAACTCCGTGCCAGCAGCCGCGGTAATACGGAGGGTGCGAGCGTTGTCCGGAATCACTGGGCGTAAAGGGCGCGTAGGCGGCGCGGGCAGTCAACGGGTAAAGCGTGGGGCTCAACCCAGAGTCGGCCGTCGATACC
+
CCCCCGGGGFGGGGGGGGGGGGGGGGGGGGGGGGGGGGGGGGGGGGGFFGGGGFGGGEEGEGGGGGGGGEGEGGDGGGGFEGGGGGGEDGBFCFEGGGGGGGGG9DAFCFDEGGG@CC:FEDGDDFFFG<FGGG7<C<CFCEGGCFGGG@<*CFGGC8CDF8CCECFGFGGG@*88:FGFCGGGGCEGGGF?FGG5EE5*;8?EGGGEEDG+<CCCEC6:C+C*CCE8/8;CCCCEGGG*:C?:C5:DCCEECE2>+/*9>*)/<?CG*>EDGGDE5@CG*).15>:03C3078)53))7/
@M03506:14:000000000-AKVR1:1:1101:14187:9082 1:N:0:29
GTACTCCTACGGGAGGCAGCAGTGGGGAATTTTGGGCAATGGGCGAAAGCCTGACCCAGCAACGCCGCGTGAGGGAGGAAATCCTTCGGGATGTAAACCTCACAAGCAAGGGAAGAGAGCTGTAGGCTGAATAATCCTACAGTACGACGGTACCTTGCGTAAGCCACGGCTAACTACGTGCCAGCAGCCGCGGTAATACGTAGGTGGCAAGCGTTGTTCGGCATTATTGGGCGTAAAGGGAGCGGAGGCGGCTTGTTAAGTCGGCTGTGAAAGCCCGGGGCTCCACCCCGGAGGGTCAGCC
+
CCCCCFGGGGGGGGFGGGEGGGGEGGGGEFFGGGGGGG<EGGFFECFGGGFGGGGGGGGGGGGGGGGGGEGCFGG:FGGGDCFFGGGEEGGGGGGGGEFGGDFFCFGFGFGGCFGGGGGGGGFFGFF8FCFGGGFGGGGBDFDFFGDGGGGGDGGCFGGCEFGGCE7FGCG*FFFGGD>FFGGGGGF@FG*<FE*CEFGECGFE<CFFG9:BE?8CEG:*=***9CC?FGF8CE=E5@CE*:5=*:ECCCE=C*:49@*?E7CGCFGC6*+9DC4*757C307*<7*71983B7554)867
@M03506:14:000000000-AKVR1:1:1101:22189:9090 1:N:0:29
GTACTCCTACGGGAGGCAGCAGTAGGGAATATTGCGCAATGGGCGAAAGCCTGACGCAGCGACGCCGCGTGAGTGATGAGGGCCTTCGGGTCGTAAAGCTCTGTTGTACGGGAAGAAGTTTGCATAGCTAATACCTATGCAAATTGACGGTACCGTATAAGAAAGGACCGGCTAACTTCGTGCCAGCAGCCGCGGTAAGACGAGGGGTCCTAGCGTTGTTCGGAATCACTGGGCGTAAAGCGTTTGTAGGCGGCCCTGTAAGTCGGGTGTGAAAGCCCACGTCGCAACCGCGGAGCTGCAT
+
CCCCCGGGGGGGGGGGGGGGGGGGDFFGFGFGGGGGGEGGGGGGGGGG7FGGGGGGGGDGGGGGDGGGGGG7FFGFFGCGGGDFEGGGGGGGGGGFFFFAFGGGGGGGGGEE:FG?EGFGGGGGGFGGGFGFGGGGGGGGAFCFG9CFFEGGFFFFF@FEGGGEGGGGGGEGGGFGF@FDFB7<FFGGGGCFEGGGGGGGGGEEGGGGGFFFCFG;8C?8E**;CGGDGGGFCGE855<FCE:/::00<C6C3CCGG>CFFGGFGGG4=C=@CD>69><DG)71*7>5:5)9)7)))//61
@M03506:14:000000000-AKVR1:1:1101:18244:9110 1:N:0:29
GTACTCCTACGGGAGGCAGCAGTGGGGAATTTTGGACAATGGGGGAAACCCTGATCCAGCAATGCCGCGTGGGTGAAGAAGGCCTTCGGGTTGTAAAGCTCTTTTGTCAGGGAAGAAACGGCTGAGACTAATATCCGCGGCTAATGACGTTACCTAAAGAATAAGCACGGCCTACCCACGATCCGGAAGCCGCGGAAATAAGTAGGGTGAAAGGGTTAATCGGTATTACTTGGCTTAAGGCTTGCTCAGGGGGGTTTTTACGTGTGACTGACACTCCCCGGGCTTAAACTGGGAATGCATT
+
CCCCCGGGCGGFFGDGDGGGGGGG8CFEGGGGGGC8E<CFGGFDG7BEGGGGGF9,C<EFFGGGGGGGGGG++8B6:CFEGGEGGGGGG7CF7CDFGD9<,CCA?<EF<EC<@A+4B4,:=F++4=,:EDCFA<,,+BBFC+3B,,3,:@7,<=9,:,,,,7@,,,@C*@>**,,6,,*5**6*,4114<6:******45++227;;A5*<+:**00*+0<85;/*3+3:+<C78*A02<*+***0+2;*1:)*1)*)*1+1**+1+*+*+/92***)*1)))2/)**.**()7)))*/*1
@M03506:14:000000000-AKVR1:1:1101:8359:9118 1:N:0:29
GTACTCCTACGGGAGGCAGCAGTGGGGAATATTGCGCAATGGGCGAAAGCCTGACCCAGCGACGCCGCGTGTGGGATGACGGCCTTCGGGTTGTAAACCACTGTCGGGAGGGACGAATGCGCCGCAAGGCGAGTGACGGTACCTCCAAAGGAAGCACCGGCTAACTCCGTGCCAGCAGCCGCGGTAATACGGCGGGTGCGAGCCTGGTCCGGAATCACTGCGCGTCAAGGGCGCGGGGACGGCCCGATAAGTAGGGGGTGAAATCCTGCGGCTTAACCGCAGGGCTGCCTCCTAAACTTTC
+
CC@C9EFFFGCB@7FFGGGGGGG<8D:@,@FEF<F;C+8FCFECCB+@@CFGGGG,F,9CC7FCCG:@:=C?<F>,4?FBEFCFGG<<=F<=@+CEFGGCD=FFFFGC7C:FCDF@@@F<+<FDGGG@>DCF*>7FCGGDCEFGDFF,><FC7,3<F@1:*=C<<FGFGGGGC9<E7<C;188:/8*<+<8;*/8*:8:55*:*2*/+<<88?*2A<C?<+//*2***3<?>*:8***)/2*751**)**+2:+<C=5)1*+229>GGDD5.756CD=53))./*)1)(2)(0=4/)1/*/
@M03506:14:000000000-AKVR1:1:1101:11729:9121 1:N:0:29
GTACTCCTACGGGAGGCAGCAGTGAGGAATATTGGTCAATGGGCGCAAGCCTGAACCAGCCATGCCGCGTGCAGGATGACGGTCCTATGGATTGTAAACTGCTTTTGTACAGGAAGAAACAGTTCTACGTGTAGAACCTTGACGGTACTGTAAGAATAAGGATCGGCTAACTCCGTGCCAGCAGCCGCGGTAATACGGAGGATCCAAGCGTTATCCGGAATCATTGGGTTTAAAGGGTCCGTAGGCGGTTTTGTAAGTCAGTGGTGAAAGCCCATCGCTCAACGGTGGAACGGCCATTGAT
+
CCCCCGGGGGGGGGGGGGGGFGGGGGGGGGGGGGGGGGGGGGGGGGGGGGGGGGGGGGGGGGGGGGGGGGGGGGGGGGGGGGGGGGGGGGGGGGGGGGGGGGGGGGGGGGGGGGGGGGGGGGFFGGGGGGGGGGGGGGGGGGGGGGGGCFGAFGGDGGGGGGGGGGGGGGGFGGGGDDFFGGGGGGDGGGGGEGGGFGGGG>,BFFFGFGGGGGCGGGGCGGGGCF883B88@EFFEGFFGCGEEGGGECE55C9>FFG7C30C?77F?CF>F4CEC:**)97EC>FF?G@?35).)*/96
@M03506:14:000000000-AKVR1:1:1101:11934:9136 1:N:0:29
GTACTCCTACGGGAGGCAGCAGTGGGGAATCTTGCGCAATGGCCTAACGGCTGACGCAGCGACGCCGCGTGAGGGATGACGCTCTTCGGAGTGTAAACCTCTTTTGACCGGAACGAATTGCCACCATCAGGTGGCTTGACGGTACCGGTTGAATAAGCACCGGCTAACTCCGTGCCAGCAGCCGCGGTAATACGGGGGGTGCGAGCGTTGTCCGGAATCACTGGGCGTAAAGGGCGCGTAGGTGGCGTGATAAGGGTGTGGGGAAAGCCCGGGGCTCAACCCCGGGTCTGCCATGCCGACT
+
CCCCCGGGGGGGGGGGGGGGGGGGGGGGGGGGGFGGGGGGGGGGGGGGGGGGGGGGGGGGGGGGGGEGGGGGGGGGGGGGGGGGGGGGGGGGGGGFGGGGGGGGGGCFFGGGGGGGGGGGGGGGGGGFEGGGGGGGGCFGGGGGGGGGGGGGGGGGGGGFCFGGGGGGFFGGE:EFDGGCCGGGG@FGGGGGGGGGGGG85CGEECEEE5ECFGGGEGGGFGGD8CECECCGGG8CCEDEEEFGGFGC:::F7EGG87)/5*11AFC47/*7)>D5<FCG<DEGE)15(98<66:49>>B)
@M03506:14:000000000-AKVR1:1:1101:21505:9190 1:N:0:29
GTACTCCTACGGGAGGCAGCAGTGGGGAATTTTGCGCAATGGGCTAACGCCTGACGCAGCAACGCCGCGTGAGTGATGAAGGCCTTCGGGTCGTAAAGCTCTGTCGGAGGGAACGAATGCTCCAGGGGTTAACAGCCTCAGGAAGTGACGGTACCCTCAAAGGAAGCACCGGCTAACTCTGTGCCAGCAGCCGCGGTAATACAGAGGGCGCAAGCGTTGGTCGGAATCATTGGGCGTAAAGGGCGTGTAGGCGGTTTGTTAAGTCATGTGTGAAATCCCCCGGCTCAACCGTGGACCGACG
+
CCCCCGGGGGGGGGGGGGGGGGGGGGGGGGGGGGGGGGGGGGGGGGGGGGGGGGGGGGGGGGGGGGGGGGGGGCFFGGGGGGGGGGGGGGGEGGGGGGGGGGFGGGGGEFDEGGGGGFFDEFFEGGGGGEGGGGGGGFFGCFFFGGGGFGGDBFFGFGGGGFGGGGFGGGEFGDGGGGGGFBCC@FFDGGGGCFGDCE:FGGGGGGGGG>EDEGDGCED*;@5E:>:63CE7<CCGGGD/ACE=E77<;CC6CG5)ABFCF70++*3?CCCF>C7C:?C>DE@GEE9*8FB(8)5)05).)
@M03506:14:000000000-AKVR1:1:1101:16629:9233 1:N:0:29
GTACTCCTACGGGAGGCAGCAGTGGGGAATCTTGCACAATGGGGGAAACCCTGATGCAGCGACGCCGCGTGAGCGATGAAGCCCTTCGGGGTGTAAAGCTCTTTCGCCAGGGAAGATAGTGACGGTACCTGGAGAAGCAGCTGCGGCTAACTACGTGCCAGCAGCCGCGGTAATACGTAGGCAGCAAGCGATGTTCGGAGTTACTGGGCGTAAAGGGTGTGTAGGCGGTTCCTTAAGTTTGCTGTGAAATCTCCCGGCTTAACCGGGAGGGTGCGGTGAATAGTGAGGGACTAGAGGACGG
+
CCCCCGGDFAFGF@FEGGGGFGGGGGEGGGGGGGGGGG<FEFCE7FEEGFFGGDF<FEAFGEEGGGGGEC=FGGFCFFGGFEFFG8FGE@F+=FEFFGFGGGF5@F+B@FE>7FCFCGGF9BF>F+=7=FG?FFFFGFFBCGFGGEG7:<FFFE<C<CEGFEC:FF*71C=*=FFEGF@B7,71:FF98C*:<C9<EGDG>CCG708C*:1:?F::5*;?=FDCC?EEE5*3+<::E97:ACC:9<92<?F7:9:983)1+<DGGD/)19*)/*1:*)*9***30/*.,7.4))*1).).7
@M03506:14:000000000-AKVR1:1:1101:17710:9241 1:N:0:29
GTACTCCTACGGGAGGCAGCAGTGGGGAATCTTGCACAATGGCCTAACGGCTGACGCAGCGACGCCGCGTGTGGGATGAAGCTCTTCGGAGTGTAAACCACTGTTGCCCGGGACGAACAGCTCGATTAGTCGAGCCTGACGGTACCGGGTGAGGAAGCACCGGCTAACTCCGTGCCAGCAGCCGCGGTAATACGGGGGGTGCGAGCGTTGTCCGGAATCACTGGGCGTAAAGGGCGCGTAGGTGGGTTGATAAGGGTGTGGTGAAAGGCCGGGGCTCAACCCCGGATCTGCCGTGCCGACC
+
CCCCCGGGGGGGGGGGGGGGGGGGGGGGGGGGGGGFGGGGGGGGGGGGGGGGGGGGGGGGGGGGGGGGGCGFGGGFGGGGGGDGGGGGGFGGGGGFGGGGGGGGGGGGGGGGGGDGGGGGG8FGGGGGGGGGGGGGGGGGGGGGGGGGGGGFGGGGFFFGD@CEGDGFFGFGFGGGGGGGGGGGGGGGDGGGGGGGGGGCE5C5EGEE8:CGGGGEEGGGGGGGGGGCEGGGGG5?EG5?EEEGG*19ECC9>?EG*7/>E:D+<CE**9C:GG5>C4DC7BBED)1<AF7<)).7:5)5)
@M03506:14:000000000-AKVR1:1:1101:16869:9247 1:N:0:29
GTACTCCTACGGGAGGCAGCAGTCGGGAATTTTGGGCAATGGGCGAAAGCCTGACCCAGCAACGCCGCGTGAAGGATGAAATCCCTCGGGATGTAAACTTCGCAAGAACGGGAAGAATAAGTAAGAGTTAACATCTCTTACGATGACGGTACTGTTTGTAAGCTCCGGCTAACTCCGTGCCAGCAGCCGCGGTAATACGGGGGGAGCAAGCGTTGTTCGGATTTACTGGGCGTAAAGGGCGCGTAGGCGGCCACCGCAAGTCGACTGTGAAATCTCCGGGCTTAACCCGGAAAGGTCAGCC
+
CCCCCGGGGGGGGGGGGGGGGGGGGGGGGGGGGGGGGGGGGGGGGGGGGGGGGGGGGGGGGGGGGGGGGGGGGGGGGGGGGGGGGGGGGGGGGGGGGGGGGGGGGGGGGGGGEGGGGGGGGGGGGGGGGGGFGGDGGGGGGGGGGGGGGGFGGGGGGGGGGGGGGGGGGGGGGGGGGGGGGGGGGGGGGGEGGGGGGGGGDEGGDGECGGGGGGGDEFEC=8EGF7FGGGFGCECCGGGGGGG:EEGGGGCEDGC7:>GDFGG5*/>CFFF?7CFGFDGGG)7AF?C41C7(8FF7@68?)
@M03506:14:000000000-AKVR1:1:1101:3006:9256 1:N:0:29
GTACTCCTACGGGAGGCAGCAGTGGGGAATATTGGACAATGGGCGCAAGCCTGATCCAGCCATGCCGCGTGGATGATGAAGGCCCTAGGGTTGTAAAGTCCTTTCGGCGGGGAAGATAATGACGGTACCCGCAGAAGAAGCCCCGGCTAACTTCGTGCCAGCAGCCGCGGTAATACGAAGGGGGCTAGCGTTGCTCGGAATCACTGGGCGTAAAGCGCACGTAGGCGGCTTACTAAGTCAGGGGTGAAATCCTGGAGCTCAACTCCAGAACTGCCTTTGATACTGGTGAGCTTGAGTCCGG
+
CCCCCGGGGGGGEGEGGGGGGGGGGGGGGG@EGGGGGGGGGGFGGGGGGGGGGGFGDFGGGGGGGGGGGFGGFEFCFFGGGGGGGGGGGGGGGGGGGGGGGGGGGGGGGGGGCFGGGGGGGGGGGGGGGGGGGGEGGGGGGGDFFGGGGFGGGGGGGDGFGGGGGGGGGGGGGDGGG7CEGGGGGGGGGGEGGGGGGGGGGFGGGGCGGGECECCGGGCGGGFGGGGGGGGGGGCCFGG77AFGCEFGEF?CFFGCGF<CFGDGCFFCFGGFDGC6FBGCC4@CC:FF2<F<FFF@*=FBF
@M03506:14:000000000-AKVR1:1:1101:17834:9280 1:N:0:29
GTACTCCTACGGGAGGCAGCAGTCGGGAATTTTGGGCAATGGGCGAAAGCCTGACCCAGCAACGCCGCGTGAAGGATGAAATCCCTCGGGATGTAAACTTCGCAAGAACGGGAAGAATAAGTAGGGGACAATACCCCCTATGATGACGGTACTGTTTGTAAGCTCCGGCTAACTCCGTGCCAGCAGCCGCGGTAATACGGGGGGAGCAAGCGTTGTTCGGATTTACTGGGCGTAAAGGGCGGGTAGGCGGCCACCGCAAGTCAGTTGTGAAATCGCCGGGCTTAACCCGGAAAGGGCAACT
+
CCCCCGGGGGGGGGGGGGGGGGGGGGGGGGGGGFGGGGGGGGGGGGGGGGGGGGGGGGGGGGGGGGGGGGGGGGGGCGGGGGGGGGGGGGGGGGGGGGGGGGEGGDGGGGGGGGGGGGGGGFGGGGGGGGGGGGFECFGFGGGFGGGGGGGGCFFEGGGGGGGGGGEGGGGGGGFFGGGGGGGGGG7CE7FEECCFCCDCEGGGGGEFGGGEEEGE5+?EE=E6@F?FGGFG*>CFGF3*:C5*:ECCE55>CF5CEDCDC9>F?D:0AD+*::*/9;DD35)3<6079D>6:<4).7<>0
@M03506:14:000000000-AKVR1:1:1101:9978:9282 1:N:0:29
GTACTCCTACGGGAGGCAGCAGTGGGGAATATTGGACAATGGGCGAAAGCCTGATCCAGCAATGCCGCGTGAGTGATGAAGGCCTTAGGGTTGTAAAGCTCTTTTACCCGGGAAGATAATGACTGTACCGGGAGAATAAGCCCCGGCTAACTCCGTGCCAGCAGCCGCGGTAATACGGAGGGTGCGAGCGTTGTTCGGAATCACTGGGCGTAAAGCGCGTGTAGGCGGCCCACTAAGTCTGATGTGAAAGCCCGGGGCTCACCCCCGGAAGTGCATTGGAAACTGGTGGACCCGAGTCCCG
+
CCCCCGGGGGGGG@FGGGGGGGGGGGGGGGFGGAGGGGGGGGGGGGGGGGGGGGGGGGGGGGGGGGGGGGGGGGGGGGGGFGGGGGGGGGGGGGGGGGGFDFFGGFGGGGGGGGGGGFGGGGFGGGGFGGGFGGGFGGGGGFFGGGGGGGGGGGGGGGGGGGGGGGGGGGGGGGGGGGGGEGGGGGGGDGEGDGGGEGGGGGGD9EGFGGGGGGGGGGGGGGGGGGGGGCCEGDG?CCFGGGGGGGFGFGGEFEEGGFD<+<CCEGGDC):9*7CG:6CF7FF+0)07(*0()757>F=@3
@M03506:14:000000000-AKVR1:1:1101:9190:9297 1:N:0:29
GTACTCCTACGGGAGGCAGCAGTGGGGAATCTTGCGCGATGGGCGAAAGCCTGACGCAGCGACGCCGCGTGTGGGATGACGGCCTTCGGGTTGTAAACCACTGTCGGGAGGGACGAAGCTCTGACGGTACCTCCAAAGGAAGCACCGGCTAACTCCGTGCCAGCAGCCGCGGTAATACGGAGGGTGCGAGCGTTGTCCGGAATCACTGGGCGTAAAGGGCGCGTAGGCGGCCTGATAAGTAGGGGGTGAAATCCTGCGGCTTAACCGCAGGGCTGCCTTCTAAACTGTCAGGCTCGAGCAC
+
CCCCCGGGGGGGGGGGGGGGGGGGGGGGGGGGGGGGGGGGGGGGGGGGGGGGGGGGGGGGGGGGGGGGGGGGGGGGGGGGGGGGGGGGGGGGGGGGGGGGGGGGGGGGGGGGGGGGGGGGGGGGGGGGGGGFGGGGGGGGGGGGGGGGEFGGGGGGGGGDGGGGGGGGGGEGCEGGGGGGGEGGGGGGGGGGEGGGCFGEDGEGFGGGGGGGGGGGGGGGEEEGGEEDGGGEGF89<<D<CFGDGG*9@9:?>CDF63DGCCGGFFEGEDDD3CDEFFFGG4@7E4>8>FF:@FFF>>375
@M03506:14:000000000-AKVR1:1:1101:7670:9310 1:N:0:29
GTACTCCTACGGGAGGCAGCAGTGGGGAATTGTTCGCAATGGGCGCAAGCCTGACGACGCAACGCCGCGTGGAGGATGAAGACCTTCGGGTCGTAAACTCCTTTCGATCGAGACGAACGGCCTCCGGGTGAATAGTCCGGAGGAATGACGGTACCGAGAGAAGAAGCCCCGGCTAACTTCGTGCCAGCAGCCGCGGTAATACGAAGGGGGCTAGCGTTGCTCGGAGTCACTGGGCGTAAAGGGTGCGTAGGCGGGTCTTTAAGTCAGGGGTGAAATCCTGGAGCTCAACTCCCGAACTGCC
+
CCCCCGGGGGGGGGGGGGGGGGGGGGGGGGGGGGGGGGGGGGGGGGGGGGGGGGGGGGGGGGGGGGGGGGGGFFGGGGGGGGGGGGGGGGGGGGGGGGGGGGGGGGGGGGGGGGGGGGGGGGGGGGGGGGFGGGGGGGGGGGGGGGGGGGGGGGGGEGEGGGGGGGGGGGGGGGGGGGGGGGGGGGFFGGGGGDGGGCEGGGGCFGGGGGGDFGFG>EEEGGGGGEGGGFFGGGFGG5CGFFC=5*:D8EGCGGGGE47*<9>FGC?<C</<C4*<*9*>>)0**6*/(:9))8557)0*0
@M03506:14:000000000-AKVR1:1:1101:15654:9316 1:N:0:29
GTACTCCTACGGGAGGCAGCAGTGGGGAATTTTGCGCAATGGGGGAAACCCTGACGCAGCAACGCCGCGTGGAGGATGAAGTCCTTCGGGACGTAAACTCCTTTCGATCGGGACGATAATGACGGCACCGGAAGAAGAAGCCCCGGCTAACTTCGTGCCAGCAGCCGCGGTAATACGAGGGGGGCGAGCGTTGTTCGGAGTTATTGGGCGTAAAGGGTGCGTAGGCGGTTTGGTAAGTCTTATGTGAAATCTATGGGTCCAACTCATAGACTGCATGAGAAACTGCCCGGCTCGAGTATTG
+
CCCCCGGGFGEE7BFGGGEFEFG<CFCFGGDFFFFCD++C9C@@EEDGFDE@FFC:FCGCFG@CFCECG:=F:C=?EFDF?<FGEFEEECCF@CBB+BFEEGG<EC+<FCCFCF7FBE7C9=3BB+5>C@GC@CC>FGG:FCCEG:<C7:BF9;*4=CGGFGCFEF@<<CCCF9CF:*<:8*:8*2/?58:*/*A9CC*2;*:C?F6EC5:EEGC9;**;=EC?E6?*/**/*130AF*+32<<F?<>+<C+::9**9C79C7C7C9>C7?=***<*0**0/5+<*9)45),).58*)**1
@M03506:14:000000000-AKVR1:1:1101:25478:9317 1:N:0:29
GTACTCCTACGGGAGGCAGCAGTGGGGAATATTGGACAATGGGCGAAAGCCTGATCCAGCAATGCCGCGTGAGTGATGAAGGCCTTAGGGTTGTAAAGCTCTTTTACCCGGGATGATAATGACAGTACCGGGAGAATAAGCTCCGGCTAACTCCGTGCCAGCAGCCGCGGTAATACGGAGGGAGCTAGCGTGGTTCGGAATTACTGGGCGTAAAGCGCACGTAGGCGGCTTTGTAAGTTAGAGGTGAAAGCCCGGGGCTCAACCCCGGAACTGCCTTTAAGACTGCATCGCTAGAATCCAG
+
CCCCCGGGGGGGGGGGGGGGFGGGGGDGGGFGGGGGGGGGGGGGGGGGGGGGGGGGGGGGGGGDGGGGGFGGGGGGGGGGGGGGGGGGFGGGGGGFGGGGGGGGGFGGGGGD7FFGGGFFGGGGGGGGGDGDEGGGGGGGCGGGEGGGGGGGGGEGGGGGGGGGGGGGGGGGG9FGGGFCFGGGGGE9C:4**4=AEECECFGGFFGGCGEGG><FEGDGGGGGGGGE5C=+9<C@F7>GGFGCEFF4EG:6>ECDE5)CFGGG5>C)*)2)0>CE*97***1<EFFF23>?B>=876949
@M03506:14:000000000-AKVR1:1:1101:22250:9324 1:N:0:29
GTACTCCTACGGGAAGCAGCAGTGGGGAATTTTGCGCAATGGGGGAAACCCTGACGCAGCAACGCCGCGTGGAGGATGAAGCTCCTTGGAGTGTAAACTCCTTTCGACCGGGACGATAATGACGGTACCGGTGGAAGAAGCACCGGCTAACTCTGTGCCAGCAGCCGCGGTAATACAGAGGGTGCGAGCGTTGTTCGGAATTATTGGGCGTAAAGGGCGCGTAGGCGGTACGGTAAGTCACCTGTGAAACCTCTGGGCTTAACTCAGAGCCTGCAGGCGAAACTGCCGTGCTGGAGGGGGG
+
CCCCCGGGGGGGGGGGGGGGGGGGGGGGGGGGGGGGGGGGGGGEGGGGGGGGGGGGGEGGGGGGGGGGGGGGEGGGGGGGGGGGGGGGGGGGGGGGGGGGGGGGFGDGGGGGGGGGDEEGFGGGDFGGGGGGGGGC<FGGFGGFGGGGGGGGGGGGFFEGGGGFFGGGGDFGEGF@CFF@FFFGGDCEEGECEEGGGGCEF+<F++AEGG>CEEG9CEGDGGEGGGCCC>CEEE=GGGG7EEFGFGG7CEFGGGGFG)596:FFGGGG67C@CC57<BGGDEFGGFGEFG>:F:F55>57B
@M03506:14:000000000-AKVR1:1:1101:3452:9324 1:N:0:29
GTACTCCTACGGGAGGCAGCAGTGGGGAATATTGGACAATGGGCGCAAGCCTGATCCAGCAATGCCGCGTGAGTGAGGAAGGCCTTAGGGTTGTAAAGCTCTTTCACCCACGACGATGATGACGGTAGTGGGAGAAGAAGCCCCGGCTAACTTCGTGCCAGCAGCCGCGGTAATACGAAGGGGGCGAGCGTTGTTCGGATTTACTGGGCGTAAAGGGCGCGCAGGCGGCGGATTTTGTCAGGCGTGAAAGCCCCGGGCTTAACCTGGGAAGGGCGCTTGGGACGGGTTCGCTAGAGATCGG
+
CCCCCGGGGGGGGGGGGGGGGGGGGGGGGGGGGGGGGGGGGGGGGGGGGGGGGGGGGGGGGGGGGGGGGFFGGGGGGGGGGGGGGGGGGGGGGGGGGGGGGGGGGGGGGGGGGGGGGGGGGGFGGEGGCFGGFGGGFGGGGGGGGGGGGGGGGGGGGDGDGGGGGGGGGGFGGGGGGGGGGGGGGGGGGG*;:;8CCGDECFFGCFFGFGCEEGGGGGGEGG5EGDGGGGGDD:+<CGF9<:?C5ECFFGGCDCEGGFC<CFF7CFGG=F*)5>DE337D<>)CGFD:?D@?3>=F49=FE
@M03506:14:000000000-AKVR1:1:1101:17538:9330 1:N:0:29
GTACTCCTACGGGAGGCAGCAGTGGGGAATATTGGACAATGGGCGCAAGCCTGATCCAGCAATGCCGCGTGAGTGAGGAAGGCCTTAGGGTTGTAAAGCTCTTTCGCGCGCGACGATGATGACGGTAGCGCGAGAAGAAGCCCCGGCTAACTTCGTGCCAGCAGCCGCGGTAATACGAAGGGGGCGAGCGTTGTTCGGATTTACTGGGCGTAAAGGGCGCGCAGGCGGCCATCTTTGTCAGGCGTGAAAGCCCCGGGCTTAACCTGGGAGGTGCGCTTGGGACGGGGTGGGTAGTGATCGG
+
CCCCCGGGGGGGGGGGGGGGGGGGGGGGGGGGGGGGGGGGGGGGGGGGGGGGGGGGGGGGGGGGGGGGGGGGGFGGGGGGGGGGGGGGGGGGGGGGGGGGGGGGGGGGGGGGGGGGGGGGGGGGGGGGGGGGGGGGGGGGGFGGGGGGGGGGGGGGGGGGGGGGGGGGGGGGGGGGGGGGGGGGGGGGGG58EEGGGGGDGGGGGGGGGGGECGGGG=EGECEEGGGGDGGCFEG7?+:FCCGG:CEGEG6FFGEG5)99C9FFGGGG*5>BG*91555DG>FEGD<)7C)(18*9/**8@
@M03506:14:000000000-AKVR1:1:1101:15488:9342 1:N:0:29
GTACTCCTACGGGAGGCAGCAGTTGGGAATCTTGGACAATGGGGGAAACCCTGATCCAGCCATGCCGCGTGAGTGATGAAGGCCTTCGGGTTGTAAAACTCTTTCGACGGGGACGATAATGACGGTACCGCAAGAATAAGCCCCGGCTAACTTCGTGCCAGCAGCCGCGGTAATACGAAGGGGGCTAGCGTTGCTCGGAATCACTGGGCGTAAAGGGTGCGTAGGCGGGTTTTTAAGTCAGGGGTGAAATCCTGGAGCTCAACTCCAGAACTGCCTTTGATACTGAAGATCTTGAGTCCGG
+
CCCCCGGGGGGGGGGGGGGGGGGGGGGGGGGGGGGGGGGGGGGGGGGGGGGGGGGGGGGGGGGGGGGGGGGDGCFGGGGGGGGGGGGGGGGGGGGGGGGGGGGGGGGGGGGGGGGGGGGGGGGGGGGGGGGGGGGGFGGGGGGGGGGGGGGGGGGGGGGGGGGGFGGGGGGGGFGGGGGGGGGGGGGGGGGGGGFDGGEGGGGGGGGGGGCGD>EGGGEGGGGGDGGGGEEEFFGGFGGFGGGGDGGGGCDFFFGFGFFCCE59<CEFGGCFFFDG=BFFGBF7F?FFA7=4FFFFFFF3:
@M03506:14:000000000-AKVR1:1:1101:9348:9349 1:N:0:29
GTACTCCTACGGGAGGCAGCAGTGGGGAATTGTTCGCAATGGGCGCAAGCCTGACGACGCAACGCCGCGTGGAGGATGAAGATCTTCGGGTCGTAAACTCCTTTCGATCGGGACGAATGATCGGTGACCTAATACGTCATCGGAATGACGGTACCGAGAGAAGAAGCCCCGGCTAACTCCGTGCCAGCAGCCGCGGTAATACGGGGGGGGCAAGCGGTGTTCGGAATTACTGGGCGTAAAGGGCGCGTAGGCGGCCTTCTAAGTCGTGCGTGAAATCCCTCGGCTTAACCGAGGAACTGCG
+
CCCCCGGGGGGGGGGGGGGGGGGGGGGGGGGGGGGGGGGGGGGGGGGGGGGGGGGGGGGGGGGGGGGGGCGGFGGGGGGGGGGGGGGGGGGGGGGGGGGGGGGGGGGGGGGGGGGGGGGGGGGGGGGGGGGGGGGGGGGGGGGGFGGGGGGGGGGGGGGGGGGDGGGFGGGGGCGGGGGCFGGGGGGGGGGGFGGGGGGGGGGGGGGGGGGEFGGG5AE?ECGGGGGFFFGGGGDEEG<ACFEDEC5):5CCGGD58?CFCFG3+9CC=C*)9C79:)>*25>*/5F?<FF07..7;:?45
@M03506:14:000000000-AKVR1:1:1101:6484:9357 1:N:0:29
GTACTCCTACGGGAGGCAGCAGTGGGGAATATTGGACAATGGGCGAAAGCCTGATCCAGCGACGCCGCGTGGGTGATGAAGGCCTTCGGGTTGTAAAGCCCTGTGGGCAGGGAAGAAAACGTTGCAGGCGAATAGGCTGCGACCTTGACGGTACCTGCTCAGAAAGCACCGGCTAACTCTGTGCCAGCAGCCGCGGTAAGACAGAGGGTGCAAACGTTGCTCGGAATTACTGGGCGTAAAGCTCGTGTAGGCGGACCGGAAAGTCGGGCGTGAAATCCCCAGGCTCAACCTGGGAACTGCC
+
CCCCCGGGGGGGGEGGGGGGGGGGGGGGGGGFGGGGGGGEEFGGEFCECFFFGGGFGGGGGGGGGGGGGCFFCGCGGGGGGGGF8EFCEEBEFFGGFGFDFCFG@EDEGGGDGGDGFFGGGGGCFFGDCGC:FFFFFGGGGGC7CF=,@:*@FFFFFFF:CCG,DFFC<<:FGGD7FFGCFGGG?C78@FCFGGGGGD8+:C<CFGFEEEDC@:G88FGGCEGGE8EFFGG?CCGGGGCE+<+2:CF5EGGFDG=D557):/C007E)/1*0/C7C29**2<)/*5C4:*/3:54676@4)
@M03506:14:000000000-AKVR1:1:1101:14357:9418 1:N:0:29
GTACTCCTACGGGAGGCAGCAGTGGGGAATCTTGCGCAATGGGCGAAAGCCTGACGCAGCGACGCCGCGTGGGGGACGAAGGCCCTCGGGTTGTAAACCCCTTTCGGCAGGGACGAAGCGATCGTGACGGTACCTGCAGAAGAAGCCTCGGCTAACTACGTGCCAGCAGCCGCGGTAAGACGTAGGAGGCGAGCGTTGTCCGGATTCATTGGGCGTAAAGAGCACGCAGGCGGTTTGGCAAGTCGGATGTGAAAGCCCGGAGCTCAACTCCGGACCTGCATCCGAAACTGCCCGACTAGAG
+
CCCCCGGGGGGGGGGGGGGGFGGGGGGGGGGGGGGGGGGGGGGGGGGGGGGGGGGGGGGGGGGGGGGGGGGGGGGEGGGGGGGGGGGGGGGGGGGGGGFEGGGGGGGGGGGGGGGGGGGGGGGDGGGGGGEGGGGGGGGGGGGGGGGGGGGDFEGFGGGGGGGGFCGGGGGEFGGGEGGGGG*AFGGGGGGGGGGEEECGFDECE>FFGFCGGG?CEGFCGGGGFGGEGGECCCEGGDGGGFGGGG5D=FFFF:?C*<DGGEG:EGCFEC6>DDDECF4<7=F=57359FFBF>>:>)999
@M03506:14:000000000-AKVR1:1:1101:18434:9420 1:N:0:29
GTACTCCTACGGGAGGCAGCAGTGGGGAATTTTGCGCAATGGGGGAAACCCTGACGCAGCAACGCCGCGTGGAGGATGAAGCCCCTTGGGGCGTAAACTCCTTTCGACCAAGACGATTATGACGGTACTGGTGGAAGAAGCACCGGCTAACTCTGTGCCAGCAGCCGCGGTAATACAGAGGGTGCAAACGTTGTTCGGAATTATTGGGCGTAAAGGGCGCGTAGGCGGCGCGACAAGTCACCTGTGAAATCTCCGAGCTTAACTCGGAGCCTGCAGGCGAAACTGTCGTGCTGGCGTATTG
+
CCCCCGGGGGGFGGGGGGGGGGGGFGGGGGGGGGFGGGGGGGGGGGGGGGGGGGGGGGGGGGGGGGGGGGGGGGGGGGGGGGGGGGGGGGGGGGGGGGGGGGGFGGGGGGGGFGGGEGGGGGGGGGGGGGGGGGGGGGGGGGGGGGDFEFGGGGGGFGGGGGGGFDEGFGGEGGGGGGGGGGGGGGE9FGFFGGGGGGGGGGGGGGGGGGGDEGFFDEGGDEDGEFGGCEECE558FCGGG?6<EF77<+<AF7CGGEGGGGGFGG=):CEFGGFFC<D)95>CF=C3(1)4*?)77)))0
@M03506:14:000000000-AKVR1:1:1101:7775:9426 1:N:0:29
GTACTCCTACGGGAGGCAGCAGTGGGGAATTTTGGACAATGGGCGCAAGCCTGATCCAGCCATGCCGCATGCGGGAAGAAGGCCTTCGGGTTGTAAACCGCTTTTGTCAGGGAAGAAATGCGCTGGGATAATACCCCGGCGTGATGACGGTACCTGAAGAATAAGCACCGGCTAACTACGTGCCAGCAGCCGCGGTAATACGTAGGGTGCGAGCGTTAATCGGAATTACTGGGCGTAAAGCGTGCGCAGGCGGTTGTGCAAGACAGATGTGAAATCCCCGGGCTCAACCTGGGAACTGCAC
+
CCCCCGGGGGGGGGGGGGGGGGGGGGGGGGGGGGGGGGGGGGGGGGGGGGGGGGGGGGGGGGGGGGGGGGGGGGGGGGGGGGGGGGGGGGGGGGGGGGGGGGGGGGGGGGGGGGGGGGGGGGGGGGGFGGGGGAFGGGGGGGGGGGGGEGGGDGFGGGGGGGGFGGGGGGGGEGGGGFGGFFGGGGGGGGFGGCEG>EGGGGGFFEDFGEG>EEGGGDCGG5EGDGGGC9CFGG=*:?CFGGED=CEDEGCEDGCD:>FC995=?967+2</:CCEF)7DDDB75?4?.97,))9>:F419
@M03506:14:000000000-AKVR1:1:1101:19382:9448 1:N:0:29
GTACTCCTACGGGAGGCAGCAGTGGGGAATCTTGCGCAATGGGCGAAAGCCTGACGCAGCGACGCCGCGTGGGGGATGAAGGCCTTCGGGTTGTAAACCCCTTTCGACAGGGAAGAAGCGAAAGTGACGGTACCTGTAGAAGAAGTCCCGGCTAACTACGTGCCAGCAGCCGCGGTAAGACGTAGGGGACGAGCGTTGTCCGGATCTATTGGGCGTAAAGCGCGCGCAGGCGGCTTGGTAAGTCGGGTGTGAAAATCCGAGGCTCAACCTCGGACGTGCACCTGAAACCGCCAGGCTAGAG
+
CCCCCGGGGGGGGGGGGGGGGGGGGGGGGGGGGGGGGGGGGGGGGGGGGGGGGGGGGGGGGGGGGGGGGFGGGGGGGGGGGGGGGGGGGGGGGGGGGGGGGGGGGGCGGFFDGGGGGGGGGGDGGGGGGGGGGGGGGGGGGGGGGGGFFGGGGGGGGGGFFGGGFCFGGGGGGGDGGGGGGGFGFGGGGGGGGGGEGGGGGGGCGGGGFF??EGGCECFCGGGGCC>=8C55CC*2:8:C7C9ECEDGGEGFGCF7EFGDGG)2**<5A465CDDG3)1*>5<CD6*0()84)7<F>6>FF
@M03506:14:000000000-AKVR1:1:1101:12048:9467 1:N:0:29
GTACTCCTACGGGAGGCAGCAGTAAGGAATATTGGTCAATGGACGCAAGTCTGAACCAGCCATGCCGCGTGGAGGATGAAGGTCCTCTGGATTGTAAACTTCTTTTATTTGGGAAGAAACCCATTTTTTCTAAAATGGTTGACGGTACCAGATGAATAAGCACCGGCTAACTCCGTGCCAGCAGCCGCGGTAATACGGAGGGTGCAAGCGTTATCCGGATTCACTGGGTTTAAGGGGTGCGTAGGTGGGCAAGTAAGTCAGTGGTGAAATCTCCGGGCTTAACCCGGAAACTGCCATTGAT
+
CCCCCGFCFEFFFGGGGEFEEFFAFAEGGG9FFACFFFGGGFCFGGE@FGGGFGG@CFFGGAFFFGGGG:FG7FF7<ECCFGGFGGGGGGGGGGGGFFGGGAFF<AEFEEFGG8FEGGGGGG@FFEA9FG<FFCCFGGGCFGGGD4+CFFFDEDE<DACFFGFFFGG+>:F,EFEG7FGGGGGGFGGDDGG<FFEGC:CEDGDG*?BFCEBED;C9=C=5;CGG+B6EG>=EF+<E=;DGECCCE<FDGFG=FC0*<1*:AC>?A*<40*3**29*3))**/*0*7>)45:4/70/=*796
@M03506:14:000000000-AKVR1:1:1101:10066:9469 1:N:0:29
GTACTCCTACGGGAGGCAGCAGTGGGGAATATTGGACAATGGGGGCAACCCTGATCCAGCCATGCCGCGTGAGTGATGAAGGCCCTAGGGTTGTAAAGCTCTTTTAGCGGGGAAGATAATGACGGTACCCGCAGAAAAAGCCCCGGCTAACTTCGTGCCAGCAGCCGCGGTAATACGTAGGGGGCGAGCGTTGTCCGGAATGACTGGGCGTAAAGCGCGCGCAGGCGGCGCGCCGCGCCGGCCGTGAAAGCCCCCGGCTCAACCGGGGCGGGTCGGCCGGGACGGGCGCGCTGGGGGGTGG
+
CCCCCGGGGGGEGGGGGGGGGGGGGGGGGGFGGGGGFFGGGGGGGGGGGGGGGGCFGGGGGGGGGGGGGFGGGCFFCFGGGGFGGGGGGGFGGGGGGGGGGGGGGGGGGGGGGCFGGGGGGGGGGGGGGGGEGGGGGGGGG>FEGGGECGGGCECF>:EFCGGGFGFEG<<FE<CFG9FGGCEGGGGGGGGGGEGGGGGGGG7<CGGGFGEGEGGGGGGGGGGDGGGEDGCGGC8CEG3**27EEEFC70A67/>DEFCDF+>*25:C5C:>D)):3))/9855/75)-9515))))>)75
@M03506:14:000000000-AKVR1:1:1101:2695:9486 1:N:0:29
GTACTCCTACGGGAGGCAGCAGTCGGGAATTTTGGGCAATGGGCGAAAGCCTGACCCAGCAACGCCGCGTGAAGGATGAAATCCCTCGGGATGTAAACTTCGCAAGAACGGGAAGAATAAGTAAGGGTTAATATCTCTTACGATGACGGTACTGTTTGTAAGCTCCGGCTAACTCCGTGCCAGCAGCCGCGGTAATACGGGGGGAGCAAGCGTTGTTCGGACTTACTGGGCGTAAAGGGCGCGTAGGCGGCCACCGCAAGTCGACTGTGAAATCTCCGGGCTTAACCCGTAAAGGTCAGCC
+
CCCCCFGGGGGGGGGGGGGGGGGGGGFC@FGGGFGGGFFGGGFGEEGEEGGGGGGFGDGCFG8BFEFGGEGEGGCCGGCGGGGFGGFGGGGGGGGGGGGGGEDC7FEGFGG7FGGGGAFGFFFFGGF,BDDGGGFCFFFFFGFG7FFG7@FFE9,@FCFFF9,;F@CECCFF7C@F:DEEFAGF:FGCEGD7FEGGGF8CE5C5?EGC@>;CCEEGFGC=5EC<<9<98CEGEEE*+<CEECEECGGGEGC=)7*98>G33<7CCDG*<DG?>DCFCDC3DB;CF475937:>?=F*).97
@M03506:14:000000000-AKVR1:1:1101:8514:9490 1:N:0:29
GTACTCCTACGGGAGGCAGCAGTGGGGAATCTTGGACAATGGGCGCAAGCCTGATCCAGCCATGCCGCGTGAGTGAAGAAGGCCTTAGGGTTGTAAAGCTCTTTTGCCAGGGACGATAATGACGGTACCTGGAGAATAAGCCCCGGCAAACTTCGTGCCAGCAGCCGCGGTAATACGAAGGGGGCTAGCGTTGTTCGGAATTACTGGGCGTAAAGCGCACGTAGGCGGCTTGGTAAGTTGGGGGTGAAATCCCGGGGCTCAACCTCGGAATTGCCTTCAAGACTGCTTGGCTTGAGTTCGG
+
CCCCCGGGGGGGGGGGGGGGGGGGGGGGGGGGGGGGGGGGGGGGGGGGGGGGGGGGGGGGGGGGGGGGGGGGGGGGGGEGGGGGGGGGGGGGGGGGGGGGGGGGGGGGGGGGGGGGGGGGGGGGGGGGGGGGGGGGGGGGGGGGGGGGGGGGGGGGGGGGGGGGGGGGGGCGGCGGGGGGGGCGGGGGGGFFFCFGGGEGGGCFECEFGGGGGGGGEEGDGFCGGGGGGGEEG9+3ACCFFGGGGGGGGGG?DEGDE:5FGD<=EGGCEGG4*:7+:?F?FF>?F479<CF0)))<9@?DD
@M03506:14:000000000-AKVR1:1:1101:18482:9491 1:N:0:29
GTACTCCTACGGGAGGCAGCAGTGGGGAATATTGGACAATGGGCGAAAGCCTGATCCAGCAATGCCGCGTGAGTGATGAAGGCCTTAGGGTTGTAAAGCTCTTTTGCCAGGGATGATAATGACAGTACCTGGAGAATAAGCTCCGGCTAACTCCGTGACAGCAGCCGCGGTAATACGGAGGGAGCTAGCGTTGTTCGGAATTACTGGGCGTAAAGCGCGCGTAGGCGGCTTTGTAAGTTAGAGGTGAAAGCCCGGGGCTCAACCCCGGAACTGCCTTTAAGACTGCATCGCTGGAATCCGG
+
CCCCCGGGGGGGGGGGGGGGGGGGGGGGGGGGGGGGGGGGGGGGGGGGGGGGGGGGGGGGGGGGGGGGGGGGGFGGGGGGGGGGGGGGGGGGGGGGGGGGGGGGGGGFGGGGGGGGGGGGGGGGGGGGGFGGGGGGGGGGGGGGGGGGGGGGGGGGGGGGGGGGGGGGGGGGGGGGGGGEGGGGGGGGGGFGFGFFEEGGGGGGGGGGGGGGGGGGGDEEEEGGGGGGGE*<F<EFF:FFF?CFEGDGFD:7CDGGGE:59<7=55=DGDCFF=CECFGC78??F4:44*<?)8)9B?FEF
@M03506:14:000000000-AKVR1:1:1101:4011:9494 1:N:0:29
GTACTCCTACGGGAGGCAGCAGTGGGGAATCTTGCGCAATGGCCTAACGGCTGACGCAGCGACGCCGCGTGTGGGATGAAGCTCTTCGGAGTGTAAACCACTGTTGCCCGGGACGAATAGCTCGATTAATCGAGCCTGACAGTACCGGGTGAGGAAGCACCGGCTAACTCCGTGCCAGCAGCCGCGGTAATACGGGGGGTGCGAGCGTTGTCCGGAATCACTGGGCGTAAAGGGCGCGTAGGGGGTTTGAGAGGGGGGTGGTGAAATTCCGGGGCTCAACCCCGGATCTGCCGTGCCGATT
+
CCCCCGGGGGGGGGGGGGGGGGGGGGGGGGGGGGGGGGGGGGGGGGGGGGGGGGGGGGGGGGGGGGGGGGGGGGGGGGGGGGFFGGGGGGGGGGGGGFGGGGGGGGGFFFGGGGGGGGGGG9FGGGGGGGGGGGGGGGGGGGGGGGGGGGGGGGGGGGGGGGGGCGGGGGGGGGGGGGGGGGGGGGGGGGGGGG>CEEGGGGGGGGGEGGGGGGGGGGGGGGGG>CE8:C89C5*1281****:///*A+*1*:5<*)/9**190*+0<2<5D5)*99*>DEDG5)/))29.8>5>55)))
@M03506:14:000000000-AKVR1:1:1101:16172:9534 1:N:0:29
GTACTCCTACGGGAGGCAGCAGTCGAGGATCTTCGGCAATGGGCGCAAGCCTGACCGAGCGACGCCGCGTGTGCGATGAAGGCCTTCGGGTTGTAAAGCACTGTCGAGGGGGATAAAGCCCCACAAGGGGTTGATAGATCCCTGGAGGAAGCACGGGCTAAGTTCGTGCCAGCAGCCGCGGTAAGACGAACCGTGCGAACGTTGTTCGGAATCACTGGGCTTAAAGGGCGCGTAGGCGGGACAGCAAGTCTGTGGTGAAATCTGTCGGCTCAACCGACAAACGGCCGTGGATACTGCTGTT
+
CCCCCGGGGGGGGGGGGGGGGGGGGGGGGGGGGGGGGGGGGGGGGGGGGGGGGGGGGGGGGGGGGGGGGGGGFFGCGGGGGGGGGGGGGGGGGGGGGGGGGGGGGGGGGGGGGGGGGGGGGGGGGGGGGGGGGGGGGGGGGGGGGGGGGGGGDGGGGGGGGGGGGGGG@FGGGGGGGGDGGGGEGGGGDGGGGC88CGECGGGGGGGGGGGGGFGG@GGCGGGCFGGGGGGGGCEEGEGGCGFGG6?D@FC9D7FCF46*<CGGC*>DGCCFG4<53<<7<FDC*7C:>G)5F9@F7@FF?
@M03506:14:000000000-AKVR1:1:1101:8875:9545 1:N:0:29
GTACTCCTACGGGAGGCAGCAGTGGGGAATTTTGGACAATGGGGGCAACCCTGATCCAGCGACGCCGCGTGGAGGACGAAGGTCTTCGGATTGTAAACTCCTTTTGGAGGGGATGAATGCTTGAGTGAATAACTCAGGGTGACAGTACTCTCTGAATAAGCCACGGCTAACTACGTGCCAGCAGCCGCGGTAATACGTAGGTGGCAAGCGTTACTCGGAATCACTAGGCGTAAAGCGCAGGTAGGCGGTTTGGTAAGTCTGTTGTGAAAGCTCCCGGCCCAACTGGGCGAGGCCAACGGAA
+
CCCCCGGGGGGGGGGGGGGGGGGGGGGGGGGGGGGGGGFFGGGGGGGGGGGGGGGGFGGGGGGGGGGGGGGGGGGGGGGGGGGGGGGGGEGGGGGGGGGGGGGGEGGFGGGG>FGGGGGGGGGGGGGCFGFGDGGGGGFGGGGGGGGGGFGGGGGFGGGGGFFGGGGGGFGFGGGGGGGGGGGGGGGGGGGGGGGGGGGGGE@FGGFFGGGGGGCFEDCCEFGGCFGCECE585CFEC5CC5ECCGGGECCCD:EGG*:0+0:<*9<:<*0**9**9>)9C>E*7?C)-1>9)<77@DF@7
@M03506:14:000000000-AKVR1:1:1101:12846:9545 1:N:0:29
GTACTCCTACGGGAGGCAGCAGTCGGGAATTTTGGGCAATGGGCGCAAGCCTGACCCAGCAACGCCGCGTGAAGGATGAAATCCCTCGGGATGTAAACTTCGCAAGAACGGGAAGAATAAGTCTGTGTAAATACCACAGATGATGACGGTACCGTTTGTAAGCTCCGGCTAACTCCGTGCCAGCAGCCGCGGTAATACGGAGGGGGCTAGCGTTGTTCGGAATTACTGGGCGTAAAGCGCACGTAGGCGGCTTTGTAAGTTAGAGGTGAAAGCCCGGGGCTCAACCCCGGAATTGCCTTTT
+
CCCCCGGGGGGGGGGGGGGGFGGGGGGGGFGGGGGGGGGGGGGGGGGGGGGGGGGGGGGGGGGGGGGGGGGGGGGGGGGGFGGGGFGGGGDGGGGGGGGGGGGGGGGGGGGGGGGGGGGGGFGGGGGGGGGGGGGGGGGGGGGGGGGGGGGGGG@F@FGGGFDCFGGGGGGGGCGGGGGGGGGGGGFGGGGGCEDGGGGG7EGGGGCEGFFGEGGGGGGGDDGGFFGGGFGGGGGGGGGGGCECFDGGGGDG3CFCF=D*9AFCFFCC7C:@*99EDEGDC;FGF>DEFG:6>FF4=BFF*
@M03506:14:000000000-AKVR1:1:1101:19972:9556 1:N:0:29
GTACTCCTACGGGAGGCAGCAGTGGGGAATATTGGACAATGGGCGAAAGCCTGATCCAGCAATGCCGCGTGAGTGAAGAAGGCCTTCGGGTTGTAAAGCTCTTTTACCCGGGAAGATAATGACTGTACCGGGAGAATAAGCCCCGGCTAACTCCGTGCCAGCAGCCGCGGTAATACGGAGGGGGCTAGCGTTGTTCGGAATTACTGGGCGTAAAGCGCACGCAGGCGGTTGCTCAAGTCCGGGGTGAAAGCCCAGGGCTCAACCCTGGAATTGCCTTTGAAACTAGGTGACGTGAACACGG
+
<CCCCFFFFGG7FGEEC@BF8CEFEFD7FFAFGEEGGFGGFFC@F:FEGGGGCGC<F@CFCCF@F@@F@6@FECEEFEEFDEF<FEED?FGFGFG9ED9FG9EFFFF?FGEE7FFFEECECDBF<FAFDGCF7CCDAFFGF=DFEGEGE<FGFC<@CCCBGG@BG::F>CC:17<<:C*<FGCCFF*;<441=FCGCE8;EC+20AC*8E/:8:@FC=:5/*2*1:E5:888+AE6A<D+:**2/174+:CC:5/>=>C59+9C2*:7*6CF=**+:*::7FF?967F2>6(8<47B6.<B
@M03506:14:000000000-AKVR1:1:1101:11042:9557 1:N:0:29
GTACTCCTACGGGAGGCAGCAGTGGGGAATTTTGCGCAATGGGGGAAACCCTGACGCAGCAACGCCGCGTGGAGGATGAAGTCCCTTGGGATGTAAACTCCTTTCGATCGGGACGATTATGACGGTACCGGAAGAAGAAGCACCGGCTAACTCTGTGCCAGCAGCCGCGGTAATACAGAGGGTGCAAGCGTTGTTCGGAATTATTGGGCGTAAAGGGCGCGTGGGCGGTGCTGTAAGTCTGTGGTGAAATCTCTGGGCTCAACTCAGAGTCTGCCATAGACACTGCAGTGCTGGAGTGGGG
+
CCCCCFGGGGGGGDCEFFFG?FDFGGGFGGGGGGGGGDGGGGDGGDGGFEEGGGGGGDFGGGGEGGGGG=FG7CFCCAFC<B,FFFGGGGFFEGGFFGGGCFGGGCFGGEE>CEF@ECFFGG5BFGGGGG@FFG?CGCEFFFCDEEDF:FE>>BBFFGGGGGFFGGCFEEECEGFFFGFCGGGGG7FF7F:*<BCGEEGC*<C9++<5CG*2?8FGD8EEC8CEGGGD8CC9:CC<CFF7C0+::E<=:9CFG7FGGFD<GGFGDF?CEFF?FGCFF*>**9;?C6::)*8>F)05/))07
@M03506:14:000000000-AKVR1:1:1101:21876:9587 1:N:0:29
GTACTCCTACGGGAGGCAGCAGTGGGGAATTTTGGACAATGGGGGCAACCCTGATCCAGCCATGCCGCGTGCGGGAAGAAGGCCTTCGGGTTGTAAACCGCTTTTGTCCGGAAAGAAAAGGCGCCACCTAATACGGGGCGTTCTTGACGGTACCGGAAGAATAAGCACCGGCTAACTACGTGCCAGCAGCCGCGGTAATACGTAGGGTGCGAGCGTGAATCGGAATTACTGGGCGTAAAGCGTGCGCAGGCGGTCCGCAAAGTCTGATGTGAAAGCCCCGGGCTCAACCTGGGAACTGCAT
+
CCCCCGGGFFEGGEGGGEGGGGGGGGD@FEFGGGGGGGGEEGGGCEEGEGGGGGGGGC@ADGGDGC7FEGEGDEFEEGGGGGG8FFGFGGGGGGGGGGGFE@CDEGGGGGGDBFGFFGFGEGE7FEF<>B<DEFGFGGCE@:FFGGGFG7<FEFCFGGD@FGGGGGEFFCG7<F@F9<F*2<:CFE<8C@CEG>C8*ACGG8A+;;ECGGGGGGCE**20@E;CCCFGF@CDEGGCE?3@FC*:=/*/:==ED7CGGBC35+*3A:<7+0+1:>C6CFDGGEFC7?C:26@:55;F?66*1
@M03506:14:000000000-AKVR1:1:1101:19305:9612 1:N:0:29
GTACTCCTACGGGAGGCAGCAGTGGGGAATATTGGACAATGGGCGAAGCCTGATCCAGCAATGCCGCGTGAGTGATGAAGGCCTTAGGGTTGTAAAGCTCTTTTACCCGGGATGATAATGACAGTACCGGGAGAATAAGCCCCGGCTAACTCCGTGCCAGCAGCCGCGGTAATACGGAGGGGGCTAGCGTTGTTCGGAATTACTGGGCGTAAAGCGTACGTAGGCGGCTTGGTAAGTTAGAGGTGAAAGCCCGGGGCTTAACCCCGGAATTGCCTTTAAGACTGCATCGCTTGAATCATGG
+
CCCCCGGGGGGGGGGGGGGGGGGGGGGGGGGGGGGGGGGGGGGGGGGGGGGGGGGGGGGGGGGGGGGGGGGGGFGGGGGGGGGGGGGGGGGGGGGGGGGGGGGGGGGGGGGGGGGGGGGGGFGGGGEFGGGGGGGGGGGGGGEGGGGGGGGG?FFCGFFGGGGGGGGGGGGGGGFGGFEGGGGGGGFFEGEGGGEEGGGGGGGGGGGGGG5E5F+8;CGGFFFEEGGE>E*80C<<CGGGGGFGGGGGG*6CGGGGEFGGCFDCCD57*7EFGG>9C4:FFF4+*/:7?DF(7@F7*97=F
@M03506:14:000000000-AKVR1:1:1101:20490:9620 1:N:0:29
GTACTCCTACGGGAGGCAGCAGTGGGGAATATTGGACAATGGGCGCAAGCCTGATCCAGCCATGCCGCGTGGATGATGAAGGCCCTAGGGTTGTAAAGTCCTTTCAGCGGGGAAGATAATGACGGTACCCGCAGAAGAAGCCCCGGCTAACTTCGTGCCAGCAGCCGCGGTAATACGAAGGGGGCTAGCGTTGCTCGGAATTACTGGGCGTAAAGCGCACGTAGGCGGATCCTTAAGTCGGTGGTGAAATCCTGAAGCTCAACTTCAGAACTGCCTTCGATACTGGGGACCTTGAGTTCGG
+
CCCCCGGGGGGGCGGGGGGGGGGGGGGGGGGGGGGGGGGGGGGGGGGGGGGGGGGGGGGGGGGGGGGGGEGGGGGFGGGGGGGGGGGGGGGGGGGGGGGGGGGGGGGGGGGGEEGGGGGGGGGGGGGGG9FGEGGFGGGGGGGGGGGGGGGGGGGGGGGGGGGGGGDGGGGGGGGGGGFEGGGGGGGGFGFEGGGFGG>EGGGGGGGFGGCCGCGGGD8CEFGGGFGGEEECDGGGGCFCGGGGDCF4<F?6:CCCEF<<FCD?FGFCGFGF=DCFGFGC::DGF4*>?C)4BF?46=4<@
@M03506:14:000000000-AKVR1:1:1101:20443:9620 1:N:0:29
GTACTCCTACGGGAGGCAGCAGTAGGGAATTGTTCGCAATGGGCGCAAGCCTGACGACGCAACGCCGCGTGGAGGATGAAGACCTTCGGGTCGTAAACTCCTTTCGATCGAGACGAATGGCCTTCGGGCGAACAGCCCGGAGGAATGACGGTACCGAGAGAAGAAGCCCCGGCTAACTCCGTGCCAGCAGCCGCGGTAATACGGGGGGGGCAAGCGCTGTTCGGAATTACTGGGCGTAAAGGGCTCGTAGGCGGCCAACCAAGTCAGACGTGAAATCCCTCGGCTTAACCGGGGAACTGCG
+
CCCCCGGGGGGFGDEGGGGGGGGGGGGGGGGGGGGGGGGGGGGGGGGGDGGGGGGGCGGGGGGDFGCGGGGGGGGGGGG,<FFCFGGFGGGGGGGGGF@FEGGGGEGGGGGGGGGEGCFGCCGGGGGGEFGGGGGGDEGEDGDGEGFFGGGGG@9FEGGGFFGGGGCFGG@FEGGGFGAFGGGGFFFCF80@EGGGC5C<CGGGDGEGGG>C*;EG**:;+<AC;EF6:CFGCC@*:*5*9CE=C*/15CEFGEDD*0**:*13<7+0+/*)1*2+29**2)):A)2*-:53>>:)70*6)
@M03506:14:000000000-AKVR1:1:1101:17636:9620 1:N:0:29
GTACTCCTACGGGAGGCAGCAGTCGAGAGGCTTCGGCAATGGGGGAAACCCTGGCCGAGCGACGCCGCGTGGAGGATGAAGGCCCTTGGGTTGTAAACTCCTTTTGTCGGGGAAGAAATGCGATCAGGTGAACAATCTGGTCGTTTGACGGTACCCGGCGAATAAGCTCCGGCTAACTCCGTGCCAGCAGCCGCGGTAACACGGGGGGAGCAAGCGTTGTTCGGAATCACTGGGCGTAAAGGGCGGGTAGGCGGTCTAGTAAGTGGAATGTGAAATCCCTCGGCTCACCCGAGGACCTGCC
+
CCCCCGGGGGGGGGGGGGGGGGGGGGGDEGGGGGGGGDFGGGGGGGGGGGGGEFGGGEGGGGGEGGGGGCGGFGGGGGGGGGGGGGGGGGGGGGFGFGGGGGGGGGGGGGGGGGGGGGGGGGGGGDGGGGGGGGGGGGGGGGGGGGGGGGGGGGGGGGGEGGGDGGGGGDGGGGGFGGGGGFCCC9CGG>FGGEGDGCGGGGGGDGGGDGGGFEGGCEGGGGECEGCCCC:9C5FGG5<FGGGGG*2>8CFGG5:3;@DC??FFGC97?6C@G7:CFF7*9)55:>6FBC3(0).8:>>).
@M03506:14:000000000-AKVR1:1:1101:16030:9629 1:N:0:29
GTACTCCTACGGGAGGCAGCAGTGGGGAATTTTGCGCAATGGGGGAAACCCTGACGCAGCAACGCCGCGTGGAGGATGAAGTCCTTTGGGATGTAAACTCCTTTCGACCGGGAAGATAATGACGGTACCGGAGGAAGAAGCACCGGCTAACTCTGTGCCAGCAGCCGCGGTAATACGGAGGGTGCGAGCGTTGTTCGGAATTATTGGGCGTAAAGGGCGCGTAGGCGGGGCGGTAAGTCTCCTGTGAAATCTCCGGGCTCAACCCGGAGCGGTCCGGGGAAACTGCCGTGCTTGAGTGGGG
+
CCCCCGGGGGGGGGGGGGGGFGGGGGGGGFGGGGGGGGGGGGGGGGGGGGGGGGGGGGGGGGGGGGGGGGGEBFG:FGGGG?CAFGGGGGGFGGGFGGGGGGGGGGGEGGGGE@FGFFFFCFGFFGGGGGG7>FC<FF@C<CFGGGGFGGFFDGGCGGG9>DCEC<CEGG:FG,<CFGFEGGCFGEEGGGC8EEGGGG;E58C@FCFGCCEGEFGGC8E*?*8?E688**:>5::=E9:0<ECC+2+:C+02*A77:>)>+<5C=C=):5:>D)):C:<7C)0<<*9@3C)2*14;9*55@
@M03506:14:000000000-AKVR1:1:1101:7214:9637 1:N:0:29
GTACTCCTACGGGAGGCAGCAGTGGGGAGTATTGGACAATGGGCGCAAGCCTGATCCAGCCATGCCGCGTGAGTGAAGAAGGCCTTAGGGTTGTAAAGCTCTTTTGCCAGGGACGATAATGACGGTACCTGGAGAATAAGCCCCGGCAAACTTCGTGCCAGCAGCCGCGGTAATACGAAGGGGGCTAGCGTTGTTCGGAATTATTGGGCGTAAAGGGCGCGTAGGCGGTTCGGCAAGTCTCTAGTGAAATCTCTGGGCTCAACTCAGAGTCTGCTGGGGAAACTGCCGGGCTTGAGTGTGG
+
CCCCCGGGGGGGEGGGGGGGGGGGGGGGGGGGGGGGGGFGGGGGGGGGGGGGGGGGGGGGGGGGGGGGGFGGGFGGGGGGGGGGGGGGGGGGGGGGGGGGGGGGGGGGGGGGGGGGGGGGGGGGGGGGGGGGFGGGGGGGGGDGGGGGCGGGGGGGFGGGGGGGGGGGGGGGGGGGGGGGGGGGGGGGGECGEFFGCEBEGGGGGDCGGGGE>5CGGGGGGGGGGGGGGEGGGGCEE<FEG?EFFGGFFDEFGGFGGFGGFGFGF7+>FGGFGFGFFFGGCFF??=4>0>B>FD>@?F?FF
@M03506:14:000000000-AKVR1:1:1101:22439:9637 1:N:0:29
GTACTCCTACGGGAGGCAGCAGTGGGGAATATTGGACAATGGGGGAAACCCTGATCCAGCAATGCCGCGTGAGTGATGAAGGCCTTAGGGTTGTAAAGCTCTTTCGGTGGTGACGATGATGACGGTAACCACAGAAGAAGCCCCGGCTAACTCCGTGCCAGCAGCCGCGGTAAGACGGAGGGGGCTAGCGTTGTTCGGAATTACTGGGCGTAAAGCGCACGTAGGCGGCCTTTCAAGTCAGATGTGAAAGCCCCGAGCTTAACTCGGGAACTGCATTTGATACTGTTGGGCTTGAGACCGG
+
CCCCCGGGGGGGGGGGGGGGGGGGGGGGGGGGGGGGGGGGGGGGGGGGGGGGGGGGGGGGGGGGGGGGGFGFGGGGGGGGGGGGGGGGGGGGGGGGGGGGGGGGGGGGGGGFGGGGGGGGGGGGGGGGGGGGGGGGGGGGGGGGGGGGGGGGFGGFFEGGGGGGGFGGGDGGGGGGGGFGGGGGGFFGGGGGGCFGGGGGGFFGGGGGFGGGGGGGGEEEG*8:EFGGCGGG+<CFF+:7:<CF9CFF@?FGGGGC*8<D?CCD79EDED5?GCFF>87*:8=CCFF7<<.:4))).=5>D
@M03506:14:000000000-AKVR1:1:1101:14371:9641 1:N:0:29
GTACTCCTACGGGAGGCAGCAGTGGGGAATATTGCACAATGGGCGAAAGCCTGATGCAGCGACGCCGCGTGAGGGATGACGGCCTTCGGGTTGTAAACCTCTTTCAGCAGGGAAGAAGCGCAAGTGACGGTACCTGCAGAAGAAGCACCGGCTAACTACGTGCCAGCAGCCGCGGTAATACGTAGGGTGCGAGCGTTGTCCGGAATTATTGGGCGTAAAGAGCTCGTAGGCGGCTTGTCGCGTCGGATGTGAAAGGCCGGGGCTTAATCCCGGGTCTGCATTCGATACGGGGAGGCTAGAG
+
CCCCCGGGGGGGGGGGGGGGGGGGGGGGGGGGGGGGGGGGGGGGGGGGGGGGGGGGGGGGGGGGGGGGGGGGGGGGGGGGGGGGGGGGGGGGGGGGGGGGGGGGGGGGFGGGGGGGGGFFGGGGGGGGGGGGGGGGGGGGGGGGGGGGGGGGGGGGGGGGGFGGGGGFGGFGGGGGGGGGGGCFGGGFEGGEGGGE>ECGGGGEE8FF7FGDGDG8CEFGGGFGGC8EGG<CCCEEG=DEFE:5CG5*:<C+:++*;5<CEG5=EF77::6>DGC5*7***96A<=CBBGE()8>@46>*9
@M03506:14:000000000-AKVR1:1:1101:21839:9660 1:N:0:29
GTACTCCTACGGGAGGCAGCAGTGGGGAATTTTCCGCAATGGGCGAAAGCCTGACGGAGTGACGCCGCGTGTGGGACGAAGGCCTTCGGGTCGTAAACCACTGTCAGTGGGAAAGAAGGATGTCGATGCTAATACCATCGGCATTTGACGGTACCTGCAGAGGAAGCCCCGGCCAACTCTGTGCCAGCAGCCGCGGTAAGACAGAGGGGGCAAGCGTTGCTCGGAATTACTGGGCGTAAAGGGCGCGTAGGCGGGATGGCGAGTCGGTCGTGAAACCCTTAGGCTCAACCGAAGAACGTCG
+
CCCCCGGGGGGGGGGGGGGGGGGGGGGGGGGGGGGGGGGGGGGGGGGGGGGGGGGGGGGGGGGGGGGGGGGGGGGGGDGGGGGGGGGGGGGGGFGGFGGGGGGGGGGFGGGGGGGGGGGGGGGGGGGGEGGGGGGGGGGGGGGGGGCEGGGGGCFGGGGGGGGGGFG>FFGGDGGGGGCFGFGGGGGGFGCFBCEGCEGG@C??C?FGGGEGGDEEEE8*<CCG*AEF9CCE65*::?DGGFC5CEC7CEGGGDC5*)9CECC1:DE75CE:4C:+9)***1*++.97:*8(8<>?)7:5.
@M03506:14:000000000-AKVR1:1:1101:8133:9667 1:N:0:29
GTACTCCTACGGGAGGCAGCAGTGGGGAATCTTGCGCAATGGGCGAAAGCCTGACGCAGCAACGCCGCGTGCGGGATGAAGGCCCTCGGGTTGTAAACCGCTTTCAGTAGGAACGAATCTGACGGTACCTACAGAAGAAGCCCCGGCTAACTACGTGCCAGCAGCCGCGGTAAGACGTAGGGGGCCAGCGTTGCTCGGAATTACTGGGTGTAAAGGGTTCGTAGGCCGTGTGGCAAGTCGGGAGTGAAATCTCTGGGCTCAACCCAGAGTCTGCTTCCGAAACTGCTGTGCTTGAGTGTGG
+
CCCCCGGGGGGGGGGGGGGGGGGGGGGGGGGGGGGGGGGGGGGGGGGDGGGGGGGGGGGGGGGGGGGGEGGGGGGGGGGGGGGGGGGEEGFGGGGGGGGGGGDGGGGGGGGGGGGGGGGGGGGGGGGGGGGGGGGGGGGGGGGGGGGEGDFGGGGGGGGGGGGGDGGGGGGGGGGGGG::FGGGGGGGGGCGGG?EEGGGGFGGG?FGGGGE?CEGDFGCECGGGGG=/?FFGFFCFFGEGGCG5=+:CCFFCFGGGFFGFC<=*57<EFGFFGGGG@G*9@EC9?*7<C?A@?)9=4@@E
@M03506:14:000000000-AKVR1:1:1101:18415:9668 1:N:0:29
GTACTCCTACGGGAGGCAGCATTGGGGAATTTTGCGCAATGGGGGAAACCCTGACGCAGCAACGCCGCGTGGAGGATGAAGTCCCTTGGGACGTAAACTCCTTTCGACCCGGACGATAATGACGGTACGGGTGGAAGAAGCCCCGGCTAACTTCGTGCCAGCAGCCGCGGTAATACGAGGGGGGCAAGCGTTGTTCGGAATTACTGGGCGTAAAGCGCGCGCAAGCGGGTCTGTAAGTCTGGAGTGAAATGCCACTGCTCAACGGTGGCGCTGCTTCGGATACTGCGGACCGGGAGACCGG
+
CCCCCGGGGGGFGGGGGGGGGGGGGGGGGGGGGGGGGGGGGGGGGGGGGGGGGGGGGGGGGGGGGGGGGGGGGGGGGGGGGGGCGFGGGGGGEGFFGFGGGGGGGGGDGGGGGGGFGGGGEFGGGGGCFGGGGGGFGGGGGGGGGGGGGGGGGGGGGGGGGGGGGGGGDG7FGFFFGFFGGGGGGGFFFG:CG*CFGDE5CF?FFCGFGE>EGFGGEGG5E:C>EGGGGE5*2<@FGGF79C?FEFCCF7C+0<<4C4:DC?F5CDGD6CE:DCFG*)*7C3<++1CE()7(77375@)7>
@M03506:14:000000000-AKVR1:1:1101:16268:9680 1:N:0:29
GTACTCCTACGGGAGGCATCAGTGGGGAATCTTGCGCAATGGGCGAAAGCCTGACGCAGCGACGCCGCGTGGGGGATGAAGCTTCTCGGAGTGTAAACCCCTTTCGACCCGGACGAATGACCCGCAAGGGTTTGACGGTACGGGTATAAGAAGCCCCGGCTAACTACGTGCCAGCAGCCGCGGTAAGACGTAGGGGGCCAGCGTTGTTCGGAATTACTGGGTGTAAAGGGGTCGTAGGCGGTGCGGCAAGTTGGGAGTGAAATCTCTGGGCTTAACCCAGAGGCTGCTTCCAAAACTGCTG
+
CCCCCGGGGGGGGGGGGGGGGGGGGGGGGGGGGGGGGGGGGGGGGGGGGGGGGCFGGGGGGGGGGGGGGGGGGGGGGGGGGGGGGGGGGGGGGGGGGGGGGGGGGGGGGGGGGGGGGGGGFGGGGEGGGGGGGGGGGG<FBEGGFGGFCCFGGGGGGGEGCGCGGFFGGFFGGG7CFGGCEGGGGGGGCEC8CEGGGGGDFGGEEEGFGGGEEGGFGFFGG?CCGGFGGG*;?EEEGGGGD5:5=EEDC5<+CEC4:)0*3AC7CCFCF5EFG<>C7)/>*>FCC:*04:?AFF55?46@)
@M03506:14:000000000-AKVR1:1:1101:22309:9694 1:N:0:29
GTACTCCTACGGGAGGCAGCAGTGGGGAATTTTGGACAATGGGGGCAACCCTGATCCAGCGACGCCGCGTGGAGGACGAAGGTCTTCGGATTGTAAACTCCTTTTGGAGGGGATGAATGGCCTGGTGAAAAACCAGGAGTGACAGTACTCTCTGAATAAGCCACGGCTAACTACGTGCCAGCAGCCGCGGTAATACGTAGGTGGCAAGCGTTACTCGGAATCACTAGGCGTAAAGCGCAGGTAGGCGGTTCGGTAAGTCTCTTGTGAAAGCTCCCGGCTCAACTGGGAGAGGTGAAGGGAA
+
CCCCCGGGGGGGGCFGEGGGGGGGGGGCFFGGGGGGGGGGGGGGGGGGGGGGFGAFGGGGGGGGGGGGDGGGGEEGGGGGGGGFFGGGGEGGFGGGGGGGGGGFGGGGGDGGFEGGGGCFGGGGGFGGFFFGGFGGGGGCGGGGGGGCCEEFGDFGGGGGGGGGGGGDGGGGGGDCGGFFFGGGGGGGDGCF::CEFGG>EBFF+<:FGGGCCCCFDDGDF<:@CC0<8C8CC=@9>CGGE*+07+7<EECE::55C7CFGFFGGGC>9DF?6*1*1<7C4?F<+)5)-97?F)*/*975)
@M03506:14:000000000-AKVR1:1:1101:16507:9709 1:N:0:29
GTACTCCTACGGGAGGCAGCAGTGGGGAATTGTTCGCAATGGGCGAAAGCCTGACGACGCAACGCCGCGTGGAGGATGAAGGTCTTCGGATTGTAAACTCCTGTTGCTTGGGACGAATAGCTTCAACCTAATACGTTGAAGTGTGACGGTACCAAGTGAGGAAGCCCCGGCTAACTCCGTGCCAGCAGCCGCGGTAATACGGGGGGGGCAAGCGTTGTTCGGAATTACTGGGCGTAAAGGGCCAGTAGGCGGCCAACTAAGTCCGACGGGAAATCCCCAGGCTTAACCTGGGAACTGCGTC
+
CCCCCGGGGGGGGGGGGGGGGGGGGGGGGGGGGGGGGGGGGGGGGGGGGGGGGGGGGGGGGGGGGGGGGGGGFFGGGGGGGGGGGGGGGFCGGGGGGGGGGGGFFGGGGGGGGGGGGGGGGGGGGGGFGGGGGGGEGGGGGGGGGGCFGGGDGGGGFGGGGGGGGFGGGGGFGGGGGGGGFGGGGGGGGGGGGDCF8CFGGGCGGGGGCEFGGGGGGGGG=CGEGFC9FGGGGGGGCEGGEEEGG6CFGGGGGCCC5@DFG9>EEDGG*95BD*:7<><<C5;CFF:=AGF<F:F4=@F>.
@M03506:14:000000000-AKVR1:1:1101:17667:9712 1:N:0:29
GTACTCCTACGGGAGGCAGCAGTGGGGAATTTTGCGCAATGGGGGAAACCCTGACGCAGCAACGCCGCGTGGAGGATGAAGTCCCTTGGGATGTAAACTCCTTTCGATCGGGACGATTATGACGGTACCGGAAGAAGAAGCACCGGCTAACTCTGTGCCAGCAGCCGCGGTAATACAGAGGGTGCAAGCGTTGTTCGGAATTATTGGGCGTAAAGGGCGCGTAGGCGGTGCTGTAAGTCTGTGGGGAAATCTCTGGGCTCAACTCAGAGTCTGCCATAGAAACTGCAGTGCTGGAGTGTGG
+
CCCCCGGGGGGGGGGGGGGGGGGGGGGGGGGGGGGGGGGGGGGGGGGGGGGGGGGGGGGGGGGGGGGGGFGGGGGGGCGGGFGGGGGGGGFFGGGGGGGGGGGGGGGGGGGGGGGGFGGGGGGGDE@CFEECEGGFG?EGGGGGGGGG7FGGGCFGGGFGGGGGGFGGGG*FCFFFCGGFGGFC@>FGGG<F:<BF88EGGG?7CCCGGGCECFFGEEGGGGDDGFGC*:C7FC7CG77CF+97***7::CCGGDCF>FD6CG7F*<CFCGFDFGG*/977850<?*7)9?)6?:>?596>
@M03506:14:000000000-AKVR1:1:1101:9114:9745 1:N:0:29
GTACTCCTACTGGAGGCAGCAGTGGGGAATTGTTTGCAATGGGCGCAAGCCTGACGACGCAACGCCGCGTGGAGGATGAAGATTTTCGGATCGTAAACTCCTGTCGAATGGGACGAAAAGGTTGCGGAGTAATATCCCGCGATCCTGACGGTACCGTTAAAGGAAACCCCGGCTAACTCCGTGCCAGCAGCCGCGGTAATACGGGGGGGGTAAGCGTTGTTCGGAATTACTGGGCGTAAAGGGCTCGTAGGCGGCCAACTAAGTGCGAAGTGAAATCCCTCAGCTTAACTGGGGGACTGCG
+
CCCCCGGGGGCEGGGDEGGGEFFGGGGGGGGGGGGGGGGGGGGFFEEGGGGGGGGGGG@@CFGEGDGGGEGG7EFC<F<FGGGGGGGGGCBFEGGGGGGEFGGGGG7FFGGGF@FDGGEGEGG8FGGEGGFGCGCAGFGGCC<<C;97FCEFGGGGGB:FEGFDCGFFEGFGGGEFFF,2*=@FC:>@GG>E*<*8/*A@CGGEGGEGGGC><E6?ACC:EEEE*C>F9<@FFC*:/:D=++:***1)*159)C*/*)1*7<9<+****/*/*:*0070*75)6:=7960987B)>5>F55
@M03506:14:000000000-AKVR1:1:1101:8813:9772 1:N:0:29
GTACTCCTACGGGAGGCAGCAGTGGGGAATTGTTCGCAATGGGCGCAAGCCTGACGACGCAACGCCGCGTGGAGGACGAAGACCTTCGGGTCGTAAACTCCTTTCGATCGAGACGAATGGTCTCCGGGTGAACAATCCGGAGAAGTGACGGTACCGAGAGAAGAAGCCCCGGCTAACTTCGTGCCAGCAGCCGCGGTAATACGAGGGGGGCAAGCGTTGTTCGGAATTATTGGGCGTAAAGGGCGCGTAGGCGGTGCGGTAAGTCACCGGTGAAATCTCCGGGCTTAACACGGAGCCTGCA
+
CCCCCGGGGGGGGGGGGGGGFGGGGGGGGGGFGGGGGGGGGGGGGGGGGGGGGGGGGGGGGGGECFDGGGGGGGGGGGGGGGGGGGGGGDEGGEGGGGGGGGGGGGCFFC:FCFG>FGGGFFFGGEGGGGGGGGGFFGGGGGDFGGGGGDGGGGGGGGEGGGGG:F7FGGE>FEGGGGGGGGGGGGGCFGGFGGGE8EEGG7@*CDEEGD8*1;8??*:88FCE>CCF++90@FCGG:78:EG*:CE5:CE6DG>C8)99:5=<9>C=*12)*20<:*2*9)>**0**)*)-78B>)<@>)
@M03506:14:000000000-AKVR1:1:1101:16463:9779 1:N:0:29
GTACTCCTACGGGAGGCAGCAGTGGGGAATCTTGCGCAATGGGCGAAAGCCTGACGCAGCAACGCCGCGTGCGGGAAGAAGGTCTTAGGGTTGTAAACCGCTTTCAGTAGGGACGAAGGCAATCAGGTTAATAGCCTGTGCGTTGACGGTACCTACAGAAGAAGGTCCGGCTAACTACGTGCCAGCAGCCGCGGTAATACGTAGGGACCGAGCGTTGTCCGGAATCATTGGGCGTAAAGAGCGTGTAGGCGGCCAATTAAGTCCTGCGTGAAATCTCGGGGCTCAACCCCGAGCGGTCGGG
+
CCCCCGGGGGGGGGGGGGGGGGGGGGGGGGGGGGGGGGGGGGGGGGGGGGGGGGGGGGGGGGGGGGGGGGGGGGGCFGGGGGGGGGGGGGGGGGGGGGGGGGGGGGGGGGGGGGGGGGGGGFGGGGGGGGGGGFDGGGFFGGGGGGGGGGGGGGGGGGGGGBCFGGGGGGGGGGGGGGGGGGGGGGGGGGGGGGG>BEFFGGFFGGFFCEEGGGEGDEDGGG:EFGEGCCGGGGGGEFGGGGD:AEGGGC=CDG5C89*:CFCFGGFGGGDF7>FFF>DCDB@FGF47:GE63>3755>)8
@M03506:14:000000000-AKVR1:1:1101:22491:9779 1:N:0:29
GTACTCCTACGGGAGGCAGCAGTGGGGAATATTGCGCAATGGACGAAAGTCTGACGCAGCAACGCCGCGTGAGGGATGACGGCCTTCGGGTTGTAAACCTCTTTCAGCAGGGACGAAGCGAGAGTGACGGTACCTGCAGAAGAAGGACCGGCCAACTACGTGCCAGCAGCCGCGGTAATACGTAGGGTCCGAGCGTTGTCCGGAATTATTGGGCGTAAAGGGCTCGTAGGCGGTTCGGCACGTCGGGAGTGAAAACTCGGAGCTCAACTCCGAGCCTGCTTCCGATACGGGCAGACTAGAG
+
CCCCCGGGGGGGGGGGGGGGGGGGGGGGGGGGGGGGGGGGGGGGGGGGGGGGGGGGGGGGGGGGGGGGGFGGGGGGGGGGGGGGGGGGGGGGGGGGGGGGGGGGGGGGGGGGGGGGGGGGGGGGGGGGGGGGGGGGGGGGGFGFGGGGGGGGGGGGGFEGFGGGGGFFFGGGGGGEGGGGGGCFFGGGGGGGGGGEGGGEGEECEFGFGGFGGCG::C@?FEE>8E>CGGGEE58?C*/CEG/:CEE<EECG7?<4CFGG=CD*<7<5+*0)>DGCGF4*2/<CC>GD:D)(0.))01787
@M03506:14:000000000-AKVR1:1:1101:6956:9784 1:N:0:29
GTACTCCTACGGGAGGCAGCAGTGGGGAATCTTGCACAATGGGGGAAACCCTGATGCAGCGACGCCGCGTGAGCGATGAAGCCCTTCGGGGTGTAAAGCTCTTTCGACGGGAACGATAATGACGGTACCCGGAGAAGAAGCTGCGGCTAACTACGTGCCAGCAGCCGCGGTAATACGTAGGCAGCAAACGTTGTTCGGAATTACTGGGCGTAAAGAGTGTGTAGGCGGCTTTGTAAGTTCTGTGTGAAATCTCCCGGCTCAACTGGGAGGGTGCGCCGAATACTGCAAGGCGTGAGTACTG
+
CCCCCGGGGGGGGGGGGGGGGGGGGGGGGGGGGGGGGGGGGGGGGGGGGGGGGGGGGGGGGGGGGGGGGGGGGGGEFGGGGGGGGGGGGGGGGGGGGGGGGGGGGGGGGGGGGGGGGGGGGGGGGGGGGGGGGGGGGGGGGGGGGGGGGGGGGGGGGGGGGGGGGGGGGGGGGGGGGGGGGGFGGGGGGGCGGEGGGGGCFGGGFGGGGGGDEGGGGGGGFGGGGGGGEECFGGGDF@DFGGGGGGGGGGGEFFGDGFGGGGGD6CG4ECEEGGGDD>C33>?GG?>7AFF(<B))96@*6
@M03506:14:000000000-AKVR1:1:1101:15206:9796 1:N:0:29
GTACTCCTACGGGAGGCAGCAGTGGGGAATATTGGACAATGGGCGCAAGCCTGATCCAGCCATGCCGCGTGGGTGATGAAGGCCCTAGGGTTGTAAAGCCCTTTCGGCGGGGAAGATAATGACGGTACCCGCAGAAGAAGCCCCGGCTAACTTCGTGCCAGCAGCCGCGGTAATACGAAGGGGGCTAGCGTTGCTCGGAATTACTGGGCGTAAAGCGCACGTAGGCGGCTTTCTAAGTCGGGGGTGAAATCCTGGAGCTCAACTCCAGAACTGCCTTCGATACTGGCGAGCTTGAGTCCGG
+
CCCCCGGGGGGDFCGEGGGGFGGGGGGGGGGGGFGGFGGGGGGGGGGGGGGGGFEGGGGGGGGGGGGGGGGGD@F7AFGGGGGGGGGGGGFGGGGGGGGFFGFGGGEGCGGGGGGGCFGF9BEGGEF7FFGGGGGGGGGGGGGFGGG:FFGGGGGGG*CG7C<+<F:<EGFGGGF,=@CCECE>>EGC8?8EEGGGGGGGGGGEFFGFFE>EGGGCEGGGGGGGGGE5CCEFFF+AEFFGGGDG5*:6<7:7:FC*8)5DCFGGGGFCCFFFDC<0*97*>FE+<<*53359FF@F77@5;
@M03506:14:000000000-AKVR1:1:1101:22009:9797 1:N:0:29
GTACTCCTACGGGAGGCAGCAGTAGGGAATCTTGCGCAATGGGGGAAACCCTGACGCAGCGACGCCGCGTGCGGGATGAAGGCCTTCGGGTCGTAAACCGCTTTCAGCGGGGACGAAATTGACGGTACCTGCAGAAGAAGGCCCGGCCAACTACGTGCCAGCAGCCGCGGTGATACGTAGGGGTCTAGCGTTGTCCGGAATTATTGGGCGTAAAGAGCTCGTAGGCGGTTCGGCAAGTCGGATGTGAAATCTCCACGCTTAACGTGGAGGGGCCATTCGAAACTGCCGTGGCTCGAGGCCG
+
CCCCCGGGGGGGGGGGGGGGGGGGGGGGGGGGGGGGGGGGGGGGGGGGGGGGGFGGD>GGGGDGGFGGGFGGGGGGGGGGGGGGGFFGGGGGGGGGGGGGGGGGGGGGGGGGFGGEGGGGFFGGGGGGGGGGGGGGGGFGGFGGGGGGGGGGGGGGCGDGGGGGGGGGGGGD8FFFGEFEGGE*;FGGGGEG*;EFGG;8F+:CECGF*:::;E<:88:<;=CFGGGGGGGGGG587<:ED5CEGG?7+0<F7CC<*)9*:?CE:F=7535@D5C?GFGG9;DFG6C5:D@0)))))).).
@M03506:14:000000000-AKVR1:1:1101:11512:9802 1:N:0:29
GTACTCCTACGGGAGGCAGCAGTGGGGAATTGTTCGCAATGGGCGCAAGCCTGACGACGCAACGCCGCGTGGAGGATGAAGATCTTCGGGTCGTAAACTCCTTTCGATCGGGACGAATGATCGGTGACCTAATACGTCATCGGAATGACGGTACCGAGAGAAGAAGCCCCGGCTAACTCCGTGCCAGCAGCCGCGGTAATACGGGGGGGGCAAGCGTTGTTCGGAATTACTGGGCGGAAAGGGCGCGTAGGCGGCCTTCTAAGTCGGACGTGAAATCCCTCGGCTTAACCGAGGAACTGCG
+
CCCCCGGGGGGGGGGGGGGGGGGGGGGGGGGGGGGGGGGGGGGGGGGGGGGGGGGGFFGGGGGGGGGGGEGGGGGGGGGGGGGGGGGGGGGGGGGGGFGGGGGGGGGGGGGGGGGGGGGGGGGGGEGGGGGGGFDGGGGGGGGGGGGGGGGGGGGG7CFGFGGGGGGGGGGGGCEGGGGGGGGGFCFDCFGGEGEGGCGGGGGGDGGGGGGGGG5CAEECF?8C>EFCEFF?CF5**1>EGGGGGDG):CCFGGGCCFG*+AF9?3C35CE:/*0?:@CFC3)CC:4@2FD25BE>F?FF3
@M03506:14:000000000-AKVR1:1:1101:12346:9818 1:N:0:29
GTACTCCTACGGGAGGCAGCAGTAAGGGATATTGCACAATGGGCGAAAGCCTGATGCAGCAACGCCGCGTGGAGGAAGAAGGCCTTCGGGTTGTAAACTTCTTTTGACGCTGACGAGGAAGGACGGTAGGCGTCGAATAAGTCACGGCTAACTACGTGCCAGCAGCCGCGGTAAAACGTAGGTGGCGAGCGTTATCCGGATTTACTGGGCGTAAAGCGTGTGCAGGCGGGAAGGTAAGTGGTGTATGAAATCTCCCAGCTTAACTGGGAGGGGTTATGCCAGACTGCCATTCTAGAGTGCG
+
CCCCCGGGGGGGGGGGGGGGAEFFFGGGGGGGGGGGGGGGGGGGGGGGGGGGGGGGGGGGGGGGGGGGGFGGGGGCFGGGGGGGGGFGGGGGGGGGGGGGGGGGGGGGGGGGGGGGGGGGGGGGGGGGGGGGGGGGGGGGGGGGGGGGGGGGGGGGGGGGGGGGGGGGGGGGGGGGGGACGDF:FFGCEGGCECFFGGGGEGGGGGGGGFGGGGGGGGEGGGGGFGEEGGC?EE29:C:@F9=50:97A??FGCF<6?C6CC=C9CFFFGGE:*15CFDC7?F*0<C;7C96F4F?4*9@>
@M03506:14:000000000-AKVR1:1:1101:20301:9829 1:N:0:29
GTACTCCTACGGGAGGCAGCAGTGGGGAATTGTTCGCAATGGGCGCAAGCCTGACGACGCAACGCCGCGTGGGGGATGAATGGCTTCGGCCCGTAAACCCCTGTCATTCGCGAACAATGCCTGCGGCTTAATACGTTGCAGGTTGATAGTAGCGGAAGAGGAAGGGACGGCTAACTCTGTGCCAGCAGCCGCGGTAATACAGAGGTCCCAAGCGTTGTTCGGATTTACTGGGCGTAAAGGGTGCGTAGGTGGCGAGGTAAGTCGGATGTGAAATCTCCAGGCTCCACCTGGAAACGGCATT
+
CCCCCGGGGGGGGGGGGGGGGGGGGGGGGGGGGGGGGGGGGGGGGGGGGGGGGGGGGGGGGGGGGGGGGGGGGGGBFGGGGGGGGGGGGGFGGGEGGGGGGGFGDFFGGGGG7FGGGGGGGGGGGGG>GGGGGGGGGG7FFGFG<CF@GFFFFCF7FFGFFFGGGG7FGGGCEGGCGCFEGGGGGGGGGFGDGC*8ECG+<:<:8<@CAFCFGC*:CCFCCGDE8EGG7EDC8E:C*;>F5*CEGC=DE:C5FEGG=B=7EC7CG):D6:A4:7>C>?7778)2//957454/7)7;B35*
@M03506:14:000000000-AKVR1:1:1101:26134:9830 1:N:0:29
GTACTCCTACGGGAGGCAGCAGTGGGGAATTGTTCGCAATGGGCGCAAGCCTGACGACGCAACGCCGCGTGGAGGATGAAGATCTTCGGGTCGTAAACTCCTTTCGATCGAGACGAACGGCTTCCGGGTGAACAATCCGGGAGAGTGACGGTACCGAGAGAAGAAGCCCCCGCTAACTCCGTGCCAGCAGCCGCGGTAATACGGGGGGGGGAAGGTGTGTTCGGCAATAGTGGGCGTAAAGGGCGCGTCGGGTGCCAACGAGGTCAGAGGTGAAATCCATCGCCTGAACCGGGTACCGTGG
+
CBCCCGGGGDEEEGG>GEFGFGGGGGGECGGFF@FCGGGGCFGFDCGDEFGFGGGEG@CGCFEGE@>7@F@BFGEFFGFFA<,?F<?BFFGC@FGE@EE<=<EFFGGE8C:C>FC+@E>7C+CFGGGDGEF9,,,@ACCFE*::F3F<DCGFG73F*:FF7?+<:7<F***<*=<BB9:<A8@*ACE56@F*C8:8/?8+0+*1:5E*:?***/*+3<8C60/**2*3+++0/:*:*:5*<A:E**7)*2**///*2)*/2*1229*?<*37**7+29***))22)2641)-))))*.))0
@M03506:14:000000000-AKVR1:1:1101:18667:9834 1:N:0:29
GTACTCCTACGGGAGGCAGCAGTCAAGAAACTTCCGCAATGGGCGAAAGCCTGACGGAGCGACGTCGCGTGATGGACAAAGTGCTTCGGCACGTAAACATCTTTTATGTGGGACGAAATTATTGACGGTACCACATGAATAAGGGGCTCCTAACTCTGTGCCAGCAGGAGCGGTAATACAGAGGCCCCAAGCATTATCCGGAATCACTGGGCGTAAAGGGTGTCGAGGCGGTTATGTTAGTCGTTCGTAAAATCTACGAGCTCAACTTGTAGGCGGCGAACGAAACGGCATAACTTGAGGG
+
CCCCCGGGGGGGGGGGGGGGGGGGGGGGGGGGGGGGGGGGGGFGGGGGGGGGGGGGGGGGGGGGGGGGGGGGGGGGGGGGGGGGGGGGGGGGGGGGGGGGGGGGGGGGGGGGGGGGGGGGGGGFGGGGGGGGGGFGGGGGGGGFGGGGGGGGG?CCCGGGGGGGGGGGGGGGGFGGFFGGGGFG@FEEGGGGGGGGGGDGGGGFGGGGGGGGGGGGGFFEGGG?EFGGGGGEDGC79FFGGGGGGGGGGGGGGFC>CFGGDCCFGGGFFFGFFFGEG>)))8>=C:CB;757@;=*/9FF)
@M03506:14:000000000-AKVR1:1:1101:4502:9842 1:N:0:29
GTACTCCTACGGGAGGCAGCAGTTAGGAATTTTGCGCAATGGGCTAACGCCTGACGCAGCAACGCCGCGTGGAGGATGAAGGCCTTCGGGTTGTAAACTCCTTTTAGAAGGGAAGAAAAAAATGACGGTATCTTCAGAAAAAGCACCGGCTGACTCTGTGCCAGCAGCCGCGGTAATACAGAGGGTGCAAGCGTTATTCGGAATCACTGGGCGTAAAGAGCTCGTAGGCTGCTTATTAAGTCACATGTGAAATCCCCGGGCTCAATCCGGGAAGTGCATGTGATACTGATAAGCTGGAGTG
+
CCCCCGGGGGGGGGGGGGGGGGGGGGGGGGGGGFGGGGGGGGGGGGGGGGGGGGGGGGGGGGGGGGGGGGGGGGGGGGGGGGGGGGGGGGGGGGGGGGGGGGGGGGGGGGGGGGGGGGGGGGGGGGGDGGGGGGGGGGGGGGGGGGGGGGFGGGFFGGGGGGGGGGGGGGGGGGGGGGGFGGGGGGGGGGGGG:CGGGGGGDGFGGGCGEFGDCGCFGGGGGGGGGGGGGGGGGGGFGDGGE:FGFCFGGGGGGCFGFCDG5C69FGGGGG@DD<FG4:FGF=FFF>FAGFAFF*<5>@F5
@M03506:14:000000000-AKVR1:1:1101:8157:9844 1:N:0:29
GTACTCCTACGGGAGGCAGCAGTCGGGAATTTTGCGCAATGGACGAAAGTCTGACGCAGCAACGCCGCGTGAGGGATGAAGGCCTTCGGGTTGTAAACCTCTTTTCTCAGGGACGATGATGACGGTACCTGAGGAATAAGCCACGGCTAACTACGTGCCAGCAGCCGCGGTAATACGTAGGTGGCAAGCGTTGTTCGGAATTATTGGGCGTAAAGGGCGCGTAGGCGGCCCGCTAAGTCGAACGTGAAATCCCCGGGCCCAACCCGGGAACTGCGTCCGCTACTGGAAGGCTGGAATCCGG
+
CCCCCGFGGGG>@,FFECFFGGGEECF@CFGGFFGGGE@FEF@E@7@@@EFDFFFCG7FGFGGCFGEGGGGCFFCCFEFGGGGGGGGDDEFFGGGFGGFGGGGGGGDGECGFFF:==BGEFF9F@FG7FEE8D?FGGGGGGC,@ECEGDCFGGGGCFGGCFGGFGGGGCCEFGCECF?<7F<BFGFABFGGCG@*?>87C*8CC9@EEGEE5*;+:EGGEGCCGE9EC8*:EGE58C<D5*:7C**/*<7CEF5EDG:)1*:C5*7C5:3*/7FGE/<D)*07+3)*)417>))86/9)8;
@M03506:14:000000000-AKVR1:1:1101:8727:9851 1:N:0:29
GTACTCCTACGGGAGGCAGCAGTCGGGAATTTTGGGCAATGGGCGAAAGCCTGACCCAGCAACGCCGCGTGAAGGATGAAATCCCTCGGGATGTAAACTTCGCAAGAACAGGAAGAATAAGACGGTGTTAACACCACCGGCGATGACGGTACTGTTTGTAAGCTCCGGCTAACTCCGTGCCAGCAGCCGCGGTAATACGGGGGGAGCAAGCGTTGTTCGGATTTACTGGGCGTAAAGGGCGCGTAGGCGGCCACCGCAAGTCGGTTGTGAAATCTCCGGGCTTAACCCGGAAAGGTCAACC
+
CCCCCGGGGGGGGGGGGGGGGGGGGGGGGGGGGGGGGGGGGGGGGGGGGGGGGGGGGGGGGGGGGGGGGGGGGGGGGGGGGGGGGGGGGGGGGGGGGGGGGGGDGGGGGGGGGGGGGGGGGGGGGGGGGGGGGGGGGGGGGGGGGGGGGGGGGGGGGGGFFGGFGGGGGGGGFCFGGGGGGGGGGGGGGGGGGGGGGGGGGGGGGGGFCFFGEEGGGDEGGGGGGFGGGGGGGG=8?FDGGGGDGGGGGGGGCGEGEDCD7997CCE9E:F?F>CFG))/>)56CFF>>D)2)).1*/9=F
@M03506:14:000000000-AKVR1:1:1101:20950:9857 1:N:0:29
GTACTCCTACGGGAGGCAGCAGTGGGGAATCTTGCGCAATGGCCTAACGGCTGACGCAGCGACGCCGCGTGTGGGATGAAGCTCCTCGGAGTGTAAACCACTGTTGCCCGGGACGAACAGCTCGATTTCTCGAGCCTGACGGTACCGGGTGAGGAAGCACCGGCTAACTCCGTGCCAGCAGCCGCGGTAATACGAGGGGGGCTAGCGTTGCTCGGAATCACTGGGCGTAAAGCGCACGTAGGCGGGCTCTTAAGTCGGTGGTGAAATCCTGGAGCTCAACTCCAGAACTGCCTTCGATACT
+
CCCCCGGGGGGGGGGGGGGGGGGGGGGGGGGGGGGGGGGGGGGGGGGGGGGGGGGGGGGGGGGGGGGGGDGGGGGGGGGGGGFGGGGGGGGGGGGGGGGGGGGGGGGGGGGGGGGGGGGGGGGGGFGGGGGGGGGGGGGGGGGGGGGGG>CFGGGGGGGGGGGGGGGGGGGGGFGGFFGGGGF<CEGCECFGGGCEEGGGGEGGGGGCE55@GEGDDCCFGGGGGGD**C5:+2*2>E5;CECGG*/)*<9?7CC?8<CDEEG?CCCC67CFCDD*CF7C79@?F?*7>C??=?7:FFFE7
@M03506:14:000000000-AKVR1:1:1101:13746:9875 1:N:0:29
GTACTCCTACGGGAGGCAGCAGTGGGGAATTTTGGACAATGGGGGCAACCCTGATCCAGCCATGCCGCGTGAGTGAAGAAGGCCTTCGGGTTGTAAAGCTCTTTCGGTGGGAACGAAACGGTGGAGGCTAATACCCTCTACTACTGACGGTACCTACAGAAGAAGCACCGGCTAACTACGTGCCAGCAGCCGCGGTAATACGTAGGGTGCGAGCGTTAATCGGAATTACTGGGCGTAAAGCGTGCGCAGGCGGCGCGTTAAGCCAGGTGGGCAAGCCCCGAGCTTAACTTGGGAATTGCGC
+
CCCCCGGGGGGGGGGGGGGGFGFGGGGGGGGGGGGGGGGGGGGGGGGGGGGGGGGGGGGGGGGGGGGGGGGGGGGGGGGGGGGGGGGGGGGGGGGGGGGGGGGGGGGGGGGGGGGGGGGGGGGGGGGGGGGGGGFGGGGGGGGGGGGGGGGGGGGGGGGGGGGGGGGGGGGGDFGFCGGGGGFGGGGGGGGGGDGGGDFGGGBCFGGGGGGC>EGGGD=EA=EGGFGGGGGGG=CEC8F@?E=E5=EDEGGGDEEGCEDD7E*+:CCC6*:)77**9)9CD@EDF4>=<7@?@))))*95)
@M03506:14:000000000-AKVR1:1:1101:23444:9880 1:N:0:29
GTACTCCTACGGGAGGCAGCAGTGGGGAATCTTGCGCAATGGCCGAAAGGCTGACGCAGCGACGCCGCGTGTGGGAGGACGCCCTTCGGGGTGTAAACCACTGTTGCCCGGGACGAATATCCTTCTTTAGGAGGATTGACGGTACCGGGTGAGGAAGCACCGGCTAACTCCGTGCCAGCAGCCGCGGTAATACGTAGGGTGCGAGCGTTAATCGGAATTACTGGGCGTAAAGCGTGCGCAGGCGGTCCGCAAAGTCTGATGTGAAAGCCCGGGGCTCAACCTGGGAACTGCATGGGAAAGT
+
CCCCCGGGGGGFGGGGGGGGGGGGGGGGGGGGGGGGGCGFGGCFGEGDCGGGFGGGGGGGGGGG7C>FGE@CFGGAFGFGGEFEGGGGGGGGGEGGGGGGGGGD<FGAFGEG:BFDCFCFEFGA:@DF;FF;F:CFCFGGGGEGGGFGGGGFGGC@BFECBFD@7FFFCGGECEECCCFGFG>CEGGGGGGGEFF9*AE88C>8CE>C>5;EGGGEGG6+3<EEGFE88CCGGGCEE*3?CC5=7C*38EGGGFF>+=::7+7ACC996**75DD5/*272)):5)77:C@27/5<5@4)1
@M03506:14:000000000-AKVR1:1:1101:7839:9955 1:N:0:29
GTACTCCTACGGGAGGCAGCAGTGGGGAATTGTTCGCAATGGGCGCAAGCCTGACGACGCAACGCCGCGTGGAGGATGAAGATCTTCGGGTCGTAAACTCCTGTCGAGCGGGACGAAAGATCCGCGACCGAATACGTCGCGGAAGTGACGGTACCGCTAGAGGAAGCCCCGGCTAACTCCGTGCCAGCAGCCGCGGGAATACGGGGGGGGCAAGCGTTGTTCGGAATTACTGGGCGTAAAGGGCTCGGAGGCGGCCAACTAAGTCAGACGTGGAATGCCTCGGCGTAACCGAGGAACGTCG
+
CCCCCGGGGGGGGGFGGGEGGGGGGGGGGGGGGGGGGEGGGGGGGGGGGGGGGGGGGGGGGGGCGGGGGEGGCGGGFFGGGGGGGGGGGGFGGGGGGGGFGGGGGGGGDGGGGGGGGGGDEFFFGGGDGCFGGFGGGGGCEGFC<CC92CCCFCGGC<<CFCCEFFFFDECEGG>EG:CEEGGEF7@F6:688C8E*/:CC9CGEEGEDGD>***;*2?EDF8C88E6+2<E<78?:=D*2<=5*2/)27:*9CEG*;F*+20++*3?ED:>*7*0*09**.7**7758C3(07)5))))0
@M03506:14:000000000-AKVR1:1:1101:15592:9959 1:N:0:29
GTACTCCTACGGGAGGCAGCAGTGGGGAATTGTTCGCAATGGGCGCAAGCCTGACGACGCAACGCCGCGTGGGGGACGAAGCCCTTCGGGGTGTAAAGCTCTTTCGACGGGAACGATAATGACGGTACCCGAAGAAGAAGCTGCGGCTAACTACGTGCCAGCAGCCGCGGTAATACGTAGGCAGCAAGCGTTGTTCGGAATTACTGGGCGTAAAGAGTGTGTAGGCGGTGTTCTAAGTCTGGTGTGAAATCTCCCGGCTCAACTGGGAGGGTGCGCTAGAAACTGGAATGCTAGAGGAGGG
+
CCCC9EDCFGGGEGGGGGGGGGFGFDGEGDGGGEFGECEGGGEEFGGDFCFGFFGDGD@FGGGBCFGGEFFGGGGCFFGGGGGGFEAEEGGFGGGGCCGG8DCFGGGGGGEGEEGECF>;=FBFC>DF,>CFFCDFFFFG@FGGDGGCEGGGFGDCF@FGCB<C<FGGGDEEC7<<@CGGGFFEGGGGGGEC*2;FGGGCF6EDGGGFFGGGG8EFG+<+<;:F9+CE*:E5:0<+<+0+<EEFGCEGFF7CDGGDGF:<FG<CGGG<EDC5D3/*/5D=*179C?5?AD*)/9*9><)7B
@M03506:14:000000000-AKVR1:1:1101:13137:9968 1:N:0:29
GTACTCCTACGGGAGGCAGCAGTCGGGAATTTTGGGCAATGGGCGAAAGCCTGACCCAGCAACGCCGCGTGAAGGGTGAAATCCCTCGGGATGTAAACTTCGCAAGAATAGGAAGAATTAGCGAGTACTAATACTACTCGTGATGACGGTACTATTTGTAAGCTCCGGCTAACTCCGTGCCAGCAGCCGCGGTAATACGGGGGGAGCAAGCGTTGTTCGGATTTACTGGGCGTAAAGGGCGCGTAGGCGGCCAGCACAAGTCAGTTGTGAAATCTCCGGGCTTAACTCGGAAAGGTCAACT
+
CCCCCGGGGGGGGGGGGGGGCFFGGGGGGGGGGGGGGGGGGGGGGGGGGGGGGGGGGGGGFGGGGGGGGGGGGGGGGGGGGGGGGGGGGGGGGGGGGGGGGGGGGGGGGGGGGGGGGGGGGGGGGGGGGGGGGGGGGGGGEGGGGGGGGGGGGGGGGGGGGGGGGGDGGGGGGGGGGGGGGGGGGGGGGGGGGGGGGGGGGGGGGGGGGGGGG5E;8EGGGGEGGGDGGGGGC=CFGFG=EDC77CEGGC5CDGFGG59CCC*:<79CECFFGDF7:@CGG>>F96**4<5,>FF@FFF7*
@M03506:14:000000000-AKVR1:1:1101:12117:9974 1:N:0:29
GTACTCCTACGGGAGGCAGCAGTGGGGAATCTTGCGCAATGGCCGAAAGGCTGACGCAGCGACGCCGCGTGTGGGAGGACGCCTTTCGGGGTGTAAACCACTGTTGCCCGGGACGAACAGCTCGTTTCGACGAGCCTGACGGTACCGGGTGAGGAAGCACCGGCTAACTCCGTGCCAGCAGCCGCGGTAATACGGAGGGTGCGAGCGTTGTCCGGAATCATTGGGCGTAAAGGGCGCGTAGGTGGCCCGGTCAGCGTGCGGGGAAAGCTCGGGGCTCAACCCCGGGTCGGCCGGGCGAACG
+
CCCCCGGGGGGGGGGGGGGGCFFFGGGGGGGGGGGGGGGGGGGGGGGGGGGGGGGGGGGGGGGGGGGGGGGGGGGGGGGGGGGGGGGGGGGGGGGGGGGGGGGGGGGFGGGGGGGGGGGGG@FGGGGGGGGGGGGGGGGGGGGGGGGGGGGGGGGGGGGGGGGGDFGGGGGGGGGGGGGGGGGGGGGGGGGGGGGEEGGCG5EEGGGGDGGGDEGECGGGG7+<CFG8E5EGGGDG*/9EGGGGG*:9=E55CFED*5*7C*)/:5CC+7A;CDC577=4>>57C>9.4CB6>)).0)70)
@M03506:14:000000000-AKVR1:1:1101:18381:9981 1:N:0:29
GTACTCCTACGGGAGGCAGCAGCCGAGAATATTCCGCAATGGACGAAGGTCTGACGGAGCGACGCCGCGTGATGGATGAAGTCCTTAGGGACGTAAACATCTTTTATGCGTGAAGAAGTAATTGACATCAGCGCATGAATAAGGGGCTCCTAACTCCGTGCCAGCAGGAGCGGTAATACAGAGGCCCCAAGCGTTACCCGGAATCACTGGGCGTAAAGGGTGTGTAGGCGGCGCTGTTAGTCTTTCGTAAAAGCCCGTGGGCTTAACCCATGGAATGCGGAGGAAACGGCAGTGCTTTGTG
+
CCCCCGGGGGGGGGGGGGGGGGGGGGGGGGGGGGGGGGCFGGGGGGGGGGGGGGGGGGGGGGGGGGGGGGGGGGGGGGGGGGGGGGGGGGGGGGGGGGGGGGGGGGGFGGGGGGGGGGFGGGGGGGGGGGGGGGGGGGGDFG<9FEGGGGGGGGEFGDGGGGGGGGGGC<FEEFGDGEGG9EGGGGFEGGCFFFCFEFGGGEGGGGGG+:CFEGGGGEF=FCEGGGGGGDGG=C8C:C7CC0+<CFGG=FGFGGFFG>DDGF7C?CEGG*2577=FGF37)8@C*)9@6<7,?FF4B699>
@M03506:14:000000000-AKVR1:1:1101:25661:9991 1:N:0:29
GTACTCCTACGGGAGGCAGCAGTCGAGAATATTCGACAATGGGCGAAAGCCTGATCGAGCGACGCCGCGTGCAGGACGACAGTCTTCGGATTGTAAACTGCTTTTCTACGGGAAAAAACAAATGATGGTACTGTAGGAATAAGGGGTGGCCAACTTCGTGCCAGCAGCAGCGGTAATACGAAGGCCCCGAGCGTTATCCGGAATTATTGGGCGGAAAGGGTGCGTAGGTGGTTTTGCGCGTCTGTTGTTAAATGTCACAGCTCAACTGTGTCACCGCAATGGTAACGGCCAGACTAGAGGG
+
CCCCCGGGGGGGGGGGGGGGGGGGGGGGGGGGGGGGGGGGGGGGGGGGGGGGGGFCFCFDFGGGGGGGGGGGGGGGGGGGGGGGGGGFGGDGGFAEEEGGGGGGGGGGGGGGGGGGGGGGGGGGGFGGGAFGGDCFFFFGF=FGGGGGGG7EFGGDGF:@ECFGGGGGGGGGG@CG9CCEEFFF7B78CFGGG:E7EFGGGGG52:@FEFGFG*:C*;CEFCCGEEE8CCGC8C*;6=):CEEG?9CC*<C<CF?*37FC5C*9?7+9+2+9**>EDF3526*20*1.9)8:@)9*<@*;@
@M03506:14:000000000-AKVR1:1:1101:23012:10005 1:N:0:29
GTACTCCTACGGGAGGCAGCAGTCGAGAATTTTTCTCAATGGGGGAAACCCTGAAGGAGCGACGCCGCGTGGAGGATGAAGGTCTTCGGGTTGTAAACTCCTGTCATTTGGGAACAATGCGTAAATATTAACTGTATTTGCGTTGATAGTACCAGAAGAGGAAGAGACGGCTAACTCTGTGCCAGCAGCCGCGGTAATACAGAGGTCTCAAGCGTTGTTCGGATTCATTGGGCGTAAAGGGTGCGTAGGCGGCGCGGTAAGTCGGGTGTGAAATCTCGGGGCTTAACTCCGAAACTGCATT
+
CCCCCFGGGGGGGGGGGGGGGGGGGGGG@EGGGGGGGGGGGGGGEGEGGGGGGGGGGFGGGGGGGGGGGFGGGGGGGGGFGGGGGGFGGGGGGGGGGGGFFGGGGFGCFGGGGGGGGAFFBFECFGGGGDFDCAFFGGGGGG7FGDFDGGFFAFGFGGGFC:FFF>DFCFDC*D7BFCFFCFFGGGGFGG>GGG8CGCFGGGFCD+8CF9FGGG>EG?*9?EGCCC79C?CFGGCC5EGFGGECECCDEG5C3//18755C7:EEG5>:C<?*CC+*75DC5@7?B*9)2>377>*//**1
@M03506:14:000000000-AKVR1:1:1101:9856:10057 1:N:0:29
GTACTCCTACGGGAGGCAGCAGTCGGGAATTTTGCGCAATGGACGAAAGTCTGACGCAGCAACGCCGCGTGAGGGATGAAGGCCTTCGGGTTGTAAACCTCTTTTATCAGGGAAGATAATGACGGTACCTGATGAATAAGTCACGGCTAACTACGTGCCAGCAGCCGCGGTAATACGTAGGTGGCAAGCGTTATCCGGATTTATTGGGCGTAAAGAGCTCGTAGGCGGCTTGTCGCGTCGTCCGTGAAAACCCACGGCTTAACTGTGGGCTTGCGGTCGATACGGGCAGGCTGGAGTTCGG
+
CCCCCGGGGGGGGGGGGGGGGGGGGGGGGGGGGGGGGGGGGGGGGGGGGGGGGGGGGGGGGGGGGGGGGGGGGGGGGGGGGGGGGGGGGGGGGGGGGGGGGGGGGGGGGGGGGGGGGGGGGGGGGGGGGGGGFGGGGGCGGGGGGGGGDGGGGGGGGGGGGGGGGGGGGGGGGGGGGFGGGGGGGGGGGGGGGGGFGGE;79FGGGGGGGGGGGGGGCGGGGGFGGGDDD5EFFGGGGGGGCGGGGGGFGGGGGGGGFCDGGFGGGGGGGG479C5*0933>>GGF<D?GB2>D)<9)075
@M03506:14:000000000-AKVR1:1:1101:16510:10088 1:N:0:29
GTACTCCTACGGGAGGCAGCAGTGGGGGATATTGCGCAATGGGCGAAAGCCTGGCGCAGCGACGCCGCGTGGGTGATGAAGGCCTTCGGGTCGTAAAGCCCTGTCGAGGGGGACGAAACGGTTCCGGTCGAATAGCCCGGAACCTTGACGGTACCCCTAAAGGAAGCACCGGCTAACTCCGTGCCAGCAGCCGCGGTAATACGGAGGGTGCGAGCGTTGTCCGGAATCACTGGGCGTAAAGGGCGCGTAGGTGGTTGGATAAGGGTGTGGTGAAAGGCCGGGGCGCAACCCCGGATCTGCC
+
CCCCCGGGGGGGGGGGGGGGGGGGGGGGGGGGGGGGGGGGGGGGGGGGGGGGGGGGGGGGGGGGGGGGGFGGGGGGGGGGGGGGGGGGGGGGGGGGGGFFGGGGGGGGGGGGGGGGGGEGG@>FGGGGGGGGGGGFFGGGGGGGGGGGGGGGGGGGGGGGGGGGGGGFGCGGGGGGG?FFGGGEG?@5FGGGGGGGGGGGF?FGDGGGCGEDCCEGEGGGGGGGGGCF?CGFGC5CGEG*ACED5CE<=EEFGG55*)2*++CFC45>EGGF*0271)*)/83**0))->)35>)))9646
@M03506:14:000000000-AKVR1:1:1101:9012:10091 1:N:0:29
GTACTCCTACGGGAGGCAGCAGTGGGGAATATTGGGCAATGGGCGCAAGCCTGATCCAGCCATGCCGCGTGAGTGATGAAGGCCCTAGGGTTGTAAAGCTCTTTTGTGCGGGAAGATAATGACGGTACCGCAAGAATAAGCCCCGGCTAACTTCGTGCCAGCAGCCGCGGTAATACGAAGGGGGCTAGCGTTGCTCGGAATCACTGGGCGTAAAGGGTGCGTAGGCGGGTCTTTAAGTCAGGGGTGAAATCCTGGAGCTCAACGCCAGGACTGCCTTTGATACTGAGGATCTTTAGTTCGG
+
CCCCCGGGGGGGGGGGGGGGFGGFGGGFDGGGGGGFGGEGGGDGGGGGGGGGFGGGGGGGGGGFGGGGGCEGGGGGGGGGGGGFEGGGGGGGGGFEGGGGFGFGGGG8EFDGGGGGGFGEBFFGGGGGFFGGGG?GGGGGG@FEGDGE:FGG9FG>FDFGGGGGGGGGGGGGGGGFFBFGGGCFEFFB:FGGGGFGGGCEC?FFGGGGG>E?>FEFC;EEEEEGC:>=E1*C+<<<9@*0<:E5/2*7:FFG7CCC8)77<+9**/1<55*65*5+:?C*>?@CC4CF?F9<F66=7B*).
@M03506:14:000000000-AKVR1:1:1101:17372:10105 1:N:0:29
GTACTCCTACGGGAGGCAGCAGTGGGGAATCTTGCGCAATGCGCGAAAGCGTGACGCAGCAACGCCGCGTGGGGGAAGAAGGCCTTCGGGTTGTAAACCCCTTTCAGTTGGGACGAAGCTTCCGGGGTTAATAGCCCCGTGGAGTGACGGTACCTTCAGAAGAAGCCCCGGCTAACTACGTGCCAGCAGCCGCGGTAATACGTCGGGGGCTAGCGTTGTCCGGAATCATTGGGCGTAACGCGCGTGTAGGCGGTCCGGTACGTCCGCTGTGAAAGTCGGGGGCTCAACCCTCGGATGCCGG
+
CCCCCGGGGGGEFGGGGGGGGGGGGGGGEFFGGGGGGGFGGGGGGGGGGGGGCFGGE:FGFGGGGGDGGGGGGGG>FEFGGFDFGGGGGGGGGGGGGGFEGGCFGGCC9FFGCFGGGGGGGEGGGGGC7FDGGGGFFFFGE7CCGFFGGGGGGGGFFGGF<F?@FCFGGCCGGCFGGFGGGGGGFGG?FFFGEGG>EC?FGGG*8:EEGGGGFGGG:CEC<EC***0:A9<ECCC:CC*?EEEECEE4+CFGDEE<CED3759:EDE*:3C472::7@3CC5<*:*2)45)4:33574955
@M03506:14:000000000-AKVR1:1:1101:10840:10147 1:N:0:29
GTACTCCTACGCGAGGCAGCAGTGGGGAATATTGCGCAATGGGCGAAAGCCTGACGCAGCGACGCCGCGTGGGTGATGAAGGCCTTCGGGTCGTAAAGCCCTGTCGGGAGGGAAGAAATCTCATCGGCCTAATATGCCGATGACTTGACGGTACCTCTTAAGGAAGCACCGGCTAACTCCGTGCCAGCAGCCGCGGTAATACGGAGGGTGCAAGCGTTGTTCGGAATCACTGGGCGTAAAGCGCGTGTAGGCGGCTATTTAAGTCTGATGTGAAAGCCCTGGGCGTAACCCAGGAAGTGCA
+
CCCCCFGGGGGGGGGGGGGGGGGGGGGGGFGGGEGGGFEGGGGGGGGGGGGGGGGGGCGGGGGGGGGGGFGGG@FGGGGGGGGGGGGGGGFGGGGGDFGGGGGGGGEGFFGGGGEFGGGGFFCGCFEEGEGCFGGGGGDGGGGGGC<@FGGGC@F;FG@CFGGGGGGGF7F7FGGGFGGCEG7B@A7CFDFGGGG>ECCFGGGEEGGE;C*:C<FC*88EEF=*8CCFGGG?EC8ECCCCF?E5CCEGCFFCCD=<*92:+::+<:<>+::=CF:97)59F@FG*<)5(:)(0;@F:9FF4
@M03506:14:000000000-AKVR1:1:1101:3872:10149 1:N:0:29
GTACTCCTACGGGAGGCAGCAGTAGGGAATATTGGTCAATGGGTGAGAGCCTGAACCAGCCATGCCGCGTGCAGGAAGAAGGCCTTCTGGGTTGTAAACTGCTTTTGCCGGGGGATAAAAGACCCTTGCGAGGGAAATTGAAGGTACCTGGTGAATAAGCCACGGCTAACTACGTGCCAGCAGCCGCGGTAATACGTAGGTGGCAAGCGTTGTCCGGATTTATTGGGTTTAAAGGGTGCGTAGGCGGTTGATTAAGTCAGTTGTTAAATACGGCAGCTTAACTGTCGAGGGTCAATTGATA
+
CCCCCGGGGGGGGGGGGGGGGGGGGGGGGGGGGGGGGGGGGGGGGGGGGGGGGGGGGGGGGFGGGGGGGGGGGGGGGGGGGGGGGGGGFGGGGGGGGGGGGGGGGGGGGGGGGGGGGGGCFGGGGFFGGGFGGG7DCG,DFGGGGGGGFFGGCFFGGGGGGCFGGGGGCGGFGGCCGCCGGGGFFCFGGGGCEFEGGFGGCFG:FFGGGGC>EGGGD*:5@GGCFCFG*A?+00@578*/:**:67*78:6CGCE7C?FC??C?**3*+2+57)1CDFCC7*9?07*73))(..6*199B*
@M03506:14:000000000-AKVR1:1:1101:2373:10157 1:N:0:29
GTACTCCTACGGGAGGCAGCAGTGGGGAATCTTGGACAATGGGGGAAACCCTGATCCAGCCATGCCGCGTGAGTGATGAAGGCCCTAGGGTTGTAAAACTCTTTCGGCAGGGACGATAATGACGGTACCCGCAGAAGAAGCTCCGGCTAACTTCGTGCCAGCAGCCGCGGTAATACGAAGGGGGCTAGCGTTGTTCGGAATTACTGGGCGGAAAGCGCGCGCAGGCGGTCCTGCAAGTCAGAGGGGAAAGGCCAGGGCTCAACCCTGGAAAGGCCTTGGAGACTCAAGGATTTGGGTACGG
+
CCCC@FG9AEGGGGGGDGGEGGGEFGGGDGGGGGGGGFFGGGGGGGGC6EF@FGDCFFFGGGFFCCGGGEGGE9CEGGGGG<@CFG8FFC4CFGCE<FFDDGFFGGGGGEGG=FCDCE7FFFFFGC<FE=@@:FED,><=D>FF7@FEGG?FACEFFGECFCC:7@FEGGG7<A@FF>FEDFCDECEBCF@*<1=CEGEG*<:CCFCFFE588:@*:*:=CGCGD8:/:/*++30<FF7:0+<****9@F5=FFD<A5**+30**2:<67+)94*30)0**059+)20)**-9B655*))0
@M03506:14:000000000-AKVR1:1:1101:17856:10188 1:N:0:29
GTACTCCTACGGGAGGCAGCAGTCGGGAATTTTGCCCAATGGACGAAAGTCTGAGGCAGCAACTCCGCGTGAGGGACGAAGGCCTTCGGGTCGTAAACCTCTTTTCTCAGGGAAGATACAAGACGGTACCTGAGGAATAAGCCACGGCTAACTACGTGCCAGCAGCCGCGGTAATACGTAGGTGGCGAGCGTTGTCCGGATTTACTGGGCGTAAAGAGCGCGCAGGCGGCTGGTCAAGTCCGAAGTGTAAGCTCCCGGCTTAACTGTGAACTGCGCTCGACCCGGGATGCCTATAGATCGC
+
CCCCCFFFDFFGC;C@B7;6FFF8FEGGCAD@ECCCFAFGGGDA:C@,@CEE9<@FG77,9CF,,6B@+86:CEDE<C7=B7EEF<EFFCFGCFFGGFFFGGGGGF?,5<BD7FFFGFDE<EEFGGEGDGGDFDEF<FFAFG?CB>7CFGF?FGGGG?<F<>:FBF:>B7<5<F;FGFC<,F<CCFEGC7:<*4BFF**BCGG9CC+:7C5?E5@0C6:CC:CEGDEGGDGGG6CFFDG?9***::+*++++*<+>/<D)5+0<<C+:+2+0****/8)))))/1777:74.=*0*//*.)
@M03506:14:000000000-AKVR1:1:1101:22284:10208 1:N:0:29
GTACTCCTACGGGAGGCAGCAGTGGGGAATCTTGCACAATGGGCGAAAGCCTGATGCAGCGACGCCGCGTGAGGGAAGAAGGCTTTCGGGTTGTAAACCTCTTTCAGGAGGGACGAAGCTCCTCGGGTTAATAGCCCAGAGGGTGACGGTACCTCCAGAAGAAGCCCCGGCTAACTACGTGCCAGCAGCCGCGGTAATACGTAGGGGGCAAGCGTTGTCCGGATTTATTGGGCGTAAAGAGCGTGTAGGCGGCTGGGGAGGTCCGTTGTGAAAACTCGAGGCTCAACCTCGAGACGCCGAT
+
CCCCCGGGGGGGGGGGGGGGGGGGGGGEGFGGGGGGGGGGGGFGGGGGGGGGGGGGGGGGGGGGGEGGGFGEGGGGGGFFGGGGGGGGGGGGGGGGGGGGGGGGGGGGFGGGGGGGGGGFGFGGGGGGGFGGGGGFGFGGGGGGGGGGGGGGGGGGGGFFGGFGGFGGG>ECGCFGGGGGGGGGGCCDGFGGGGEG>GGC>EFDEECED8*;EG8:EE:7C==E8ECGC9CEE==CGGFGGGC:*:7D?EGG3*:DD)59EE<CECCD:796C>CDFBF<)7)*+19>(*73@5@@57;7)
@M03506:14:000000000-AKVR1:1:1101:21480:10212 1:N:0:29
GTACTCCTACGGGAGGCAGCAGTCGGGAATTTTGGGCAATGGGCGAAAGCCTGACCCAGCAACGCCGCGTGAAGGATGAAATCCCTCGGGATGTAAACTTCGCAAGAACGGGAAGAATAAGCGAGAGTTAATATCTTTCGTGATGACGGTACCGTTTGTAAGCTCCGGCTAACTACGTGCCAGCAGCCGCGGTAATACGTAGGGTGCGAGCGTTGTCCGGAATTATTGGGCGTAAAGAGCTCGTAGGCGGTCTGTCACGTCGGATGTGAAAGCCCGGGGCTTAACGCCGGGGCTGCATTCG
+
CCCCCGGGGGGGGGGGGGGGGGGGGGGGGGGGGEGGGGGGGGGGGGGGGGGGGGGGGGGGGGGGGGGGGGGDGGGFFGFGGGFFGGGEGGFEGGEGGGGGGGGGGGGGGGGGFGGGGGGGFFEEGGGFFGFGGGGGBFGCFDGGGGGGCFGGGGFEGGGGGAFGGFEF>FEFGGFGGGGFCCFGGGGGEGGGCGGGFGGF@CGGFGEGDGGGG5EGCCGGC5A@EGFGGGFE*/;5<:CC+3>C=FE*::C5CGCFFBDD55)**7<DAC3=CGGGGEC)))0<C)>>>D:(0)5.0674*
@M03506:14:000000000-AKVR1:1:1101:17308:10215 1:N:0:29
GTACTCCTACGGGAGGCAGCAGTGGGGAATATTGCACAATGGGCGCAAGCCTGATGCAGCGACGCCGCGTGAGGGATGACGGCCTTCGGGTTGTAAACCTCTTTCAGTACAGACGAAGCGCAAGTGACGGTATGTACAGAAGAAGCACCGGCCAACTACGTGCCAGCAGCCGCGGTAATACGTAGGGTGCGAGCGTTGTCCGGAATTACTGGGCGTAAAGAGCTCGTAGGCGGTTCGTCGCGTCGGGAGTGAAAACTCGGAGCTCAACTCCGAGCCTGCTTCCGATACGGGCAGACTAGAG
+
CCCCCGGGGGGGGGGGGGGGGGGGGGGGGGGGGGGGGGFGGGGGGGGGGGGGGGGGGGGGGGGGGGGGGGGGGGGFGGGGFGGGGGGGGGGGGGGGGGGGGGGGGGGGGGGGGGGDGGGGGGGGGGGGGGGGGGGGGGGGGGGGFGGGGGGGGGFGGGGGFDCGGGFGGGGGGGGEGGGGGGGGGGGFGGGGGGGGGGGGGDGG>FFGGGGGGGGGGDGGFGGGGGCEGDCGGEGGECDD=5*11:EDGCGFF7CFC?DGGC<:FCF<CCFEC<DGFF567?)**7)80C>>>B).)7?*1
@M03506:14:000000000-AKVR1:1:1101:18096:10220 1:N:0:29
GTACTCCTACGGGAGGCAGCAGTGGGGAGTATTGGACAATGGGGGCAACCCTGATCCAGCAATGCCGCGTGAGTGATGAAGGCCTTAGGGTTGTAAAGCTCTTTCGACGGGGAAGATGATGACGGTACCCGTAGAAGAAGCCCCGGCTAACTTCGTGCCAGCAGCCGCGGTAATACGAAGGGGGCTAGCGTTGTTCGGATTTACTGGGCGTAAAGGGCGCGTAGGCGGTGCAATAAGTCAGGCGTGAAAGCCCCGGGCTCAACCCGGGAATTGCGCTTGATACTGTTGCGCTTGAATCCAG
+
CCCCCGGGGGGGGGGGGGGGGGGGGGGGGGGGGGGGGGGGGGGGGGGGGGGGGGGGGGGGGGGGGGGGGFGDGGGGGGGGGGGGGGGGGGGGGGGGGGGGGGGGGGGGGGGGGGGGGGGDGGGGGGGGGGGGGGGGGGGGGGGGGGGGGGGGGGGGGGGGGGGGGGGGGGEGGGGGGGGGGGGGGGGGGGGGDCFGGGGGGGGGDCGGGGGGGFGGGGGGGGGGGGGGGGDCFFFCFCGGGGGGCC5CFG6*7=EGGF)CEFGFEDGG=DGFGC<5935*:19<F=F?9<0,.07?@6)9=
@M03506:14:000000000-AKVR1:1:1101:10691:10228 1:N:0:29
GTACTCCTACGGGAGGCAGCAGTCGGGAATTTTGGGCAATGGGCGAAAGCCTGACCCAGCAACGCCGCGTGAAGGATGAAATCTCTCGGGATGTAAACTTCGCAAGAATAGGAAGAATAAGTAGGGGATAATACCCTCTATGATGACGGTACTATTTGTAAGCTCCGGCTAACTCCGTGCCAGCAGCCGCGGTAATACGGGGGGAGCAAGCGTTGTTCGGATTTACTGGGCGTAAAGGGCGCGTAGGCGGCGCAACAAGTCACTTGTGAAATCTCCGGGCTTAACTCGGAACGGTCAAGTG
+
CCCCCGGGGGGGGGGGGGGGGGGGGGGGGGGGGGGGGGGGGGGGGGGGGGGGGGGGGGGGGGGGGGGGGGGGGGGGGGFGGGGGGFGGGGGGGGGGGGGGGGGGDECFFFGGGGGGGGGGGGGGGGGGGGGGFGFGGGGGGGGGGGCEGGGGCEGDCGFEGGGGGGGGGGEGGCCFEFGFGGGGGGGGGGGGGGGGGGGGGGG5EGGGFFGGCEDCFFGGC*8CCGFGG5CGCCCFCED*/:C5CCDGEEEEDECCF4FC+3*C+0ADF7CFFF*?53CD3:4:E?DD:7)75;7))*0/9
@M03506:14:000000000-AKVR1:1:1101:15401:10238 1:N:0:29
GTACTCCTACGGGAGGCAGCAGTGGGGAATTTTTCGCAATGGGGGCAACCCTGACGAAGCAACGCCGCGTGGGTGATGAAGTATTTCGGTACGTAAAACCCTTTCGACGGGGACGAAACCGCAAGGTTGACGGTACCCGTAGAAGAAGTCCCGGCTAACTTCGTGCCAGCAGCCGCGGTAATACGAAGGGGACTAGCGTTGTTCGGATTTACTGGGCGTAAAGCGCGCGTAGGCGGATCGCTAAGTCAGCGCTGAAATCCTAGGGCCCACCACTGGAACTGCCTTTGCTACTGACGATCTG
+
CCCCCGGGGGGGFEGGGEGG<FGFGFGGCFGFFGG@FF+CCEFFGGGGGGGGGFFDFEGGGGGGGGGGGC@@FGGGGCFCFGGGG9FGGEFGGGGGFGGGGFGGGGGGGGGGGDEGEGDGEGGCEFEGFFGDDFFFGGGGGGGFG?FGGCGCEGCF:FGG9CC21CFGGGGACEFEFGGDFGFFFCFGCG5EGGGC6C*1CEF7EEGDGGF0<<FGGGEG5C++:E>CEGGGGFGEGC58C=CCF7CFG6>**:**377C+0*:*9*):*1)9CF*9)222*802=C*4?=?*@6:5)))/
@M03506:14:000000000-AKVR1:1:1101:21608:10256 1:N:0:29
GTACTCCTACGGGAGGCAGCAGTCGGGAATTTTGGGCAATGGGCGAAAGCCTGACCCAGCAACGCCGCGTGAAGGATGAAATCCCTCGGGATGTAAACTTCGCAAGAACGGGAAGAATAAGTAGGGGACAATACCCCCTATGATGACGGTACCGTTTGTAAGCTCCGGCTAACTCCGTGCCAGCAGCCGCGGTAATACGGGGGGAGCAAGCGTTGTTCGGATTTACTGGGCGGAAAGGGCGCGTAGGTGGCGAGGTAAGGCGGATGTGAAAGCTCGGAGCTCAGCTCCGAAAGGGCCTTGG
+
CCCCCGGGGGGGGGGGGGGGGGGGGGGGGGFGGGGGGGGGGGGFGGGGGGGGGGFGGGGGGGGGGGGGGGGGGGGGGFGDEGGFGEGGGGDGGGGGDGGCFEGGGGGG?FGG?CFGGGGGGAFGDGEDGGFGGGGGGGGGGGGGCGFGG7>FGEFGGGFGFECEFCCEGGGACFFCEGF@FDFFFDCGDEGGC:EE?CFCCCCD:CCG8;*;;;88@<C55CCCC@+<C8CE*:=8CFGGG=ECCCEFFE67)>ED68=**:7*:7+>?D+97*75C)95*9?*<8461C73055)))09?
@M03506:14:000000000-AKVR1:1:1101:25176:10258 1:N:0:29
GTACTCCTACGGGAGGCAGCAGTCGGGAATTTTGCCCAATGGACGAAAGTCTGAGGCAGCAACTCCGCGTGAGGGACGAAGGCCTTCGGGTCGTAAACCTCTTTTCTCAGGGAAGATACAAGACGGTACCTGAGGAATAAGCCACGGCTAACTACGTGCCAGCAGCCGCGGTAATACGTAGGTGGCGAGCGTTGTCCGGATTTACTGGGCGTAAAGAGCGCGCAGGCGGCTGGCCAAGTCCGATGTGAAAGCTCCCGGCTTAACTGGGAAATTGCATCGGAAACTGATCGGCTGGAAGGTG
+
CCCCCGGGGGGGGGGGGGGGGGGGGGGGEGGGGFGCGGGGGGGGGGGGGGGGGGGGGGGGGGGGGGGGGGEFGG>@FGD@FGGG<FFCCCFGGGGGGGGGGGGGGGGCFEEFEGGGGGGGGCFGGGGGGDFFFGGDGGGGCABDFGGGGGGGGGGEGGCCGGCFFGGGGGGEGGCEFFF9AEFCDGGGGGGF:@EFGGGGE5?CGFGGGGDCE**<@F6=C==5CECGGGDEGGGDG=DD9E>***07+<C6:??FDD3)>6F<CCCG***1:CF70@*53>>G+/*=>*)-)007?F3/9
@M03506:14:000000000-AKVR1:1:1101:10716:10294 1:N:0:29
GTACTCCTACGGGAGGCAGCAGTAAGGAATATTGGTCAATGGGCGAAAGCCTGAACCAGCCATGCCGCGTGCAGGAAGACGGCCCTACGGGTTGTAAACTGCTTTTGTACGGGAATAAACCTCATTACGTGTAATGAGCTGAATGTACTGTAAGAATAAGGATCGGCTAACTCCGTGCCAGCAGCCGCGGTAATACGGAGGATCCAAGCGTTATCCGGATTTATTGGGTTTAAAGGGTGCGTAGGTGGCCTGGTAAGTCAGGGGTGAAAGACGGTAGCTTAACTATCGCAGTGCCTTTGAT
+
CCCCCGGGGGGFGGGGGGGGGGGGGGGGGGFGGGGFGGGGGGFFCGGGGGGGGGGGGGGGFGGCFFGGGGGGGGFCCFGGECEGGGGGGGGGGGGGGGGGGGGGGGGGFGGGGGGGGGGGGGGGGGGGFGFAD9FGGGGCGG9DFGGFGFFGGGGGGGFFCFG?FECFFFGDCFGGGGGGGGGGGFEGGEGGGGGGCDEGGEDGGGFFCC1=E8CCCECE5CFFFC?C3CEEF7CFE85E5CEGC<<<CCCCFGGCC8:*<CCG577D:?C<DC/**6*:7*0+AFGFBGFBF4*=***98
@M03506:14:000000000-AKVR1:1:1101:20892:10298 1:N:0:29
GTACTCCTACGGGAGGCAGCAGTGGGGAATTTTGCGCAATGGGGGAAACCCTGACGCAGCAGCGCCGCGTGGAGGATGAAGTCCCTTGGGACGTAAACTCCTTTCGACCGGGACGATAATGACGGTACCGGTGGAAGAAGCACCGGCTAACTCTGTGCCAGCAGCCGCGGTAATACAGAGGGTGCGAGCGTTGTTCGGAATTATTGGGCGTAAAGGGCGCGTAGGCGGTACGGTAAGTCACCTGTGAAACCTCTGGGCTTAACTCAGAGCCTGCAGGCGAAACTGCCGTGCTGGAGGGGGG
+
CCCCCGGGGGGGGGGGGGGGGGGGGGGGGGGGGGGGGGGGGGGGGGGGGGGGGGGGGGGGGGGGGGGGGGGGGGGGGGGGGGGGGGGGGGGGGGGGGGGGGGGGGGGGGGGGGGGGGGGGGGFGGGGGGDGGGGGGFGGGGGGGGGGDGGGGGGGFGGGGGGGGGGEGGGCGGGFGCECEGGEGGGGGGGEAE>EGGGE>CFDGGFGGGE?EGFGGGGGGGGGCEFGDEGDGGGGGGG77<ACEF?9D?ECCGGEGG5CC6:7<EFF>FFG<CFGCGD<7C>)2097)495?F))05>5>D
@M03506:14:000000000-AKVR1:1:1101:4086:10303 1:N:0:29
GTACTCCTACGGGAGGCAGCAGGCGGGAATTTTGGGCAATGGGCGAAAGCCTGACCCAGCAACGCCGCGTGAAGGATGAAATCCCTCGGGATGTAAACTTCGCAAGAACGGGAAGAATAAGCGAGAGTTAATATCTTTCGCGATGACGGTACCGGTTGTAAGCTCCGGCTAACTCCGTGCCAGCAGCCGCGGTAATACGGGGGGAGCAAGCGTTGCTCGGATTTACTGGGCGTAAAGGGCGCGTAGGCGGCCACCGCAAGTCGCTGGTGAAATCTCCGGGCTTAACCCGGAAAGGTCGACC
+
CCCCCGGGGGGCGGGGGGGGGGGGGGGGGGGGGGGCFGGGGGGGGCFGGGGGGGGGGGGGCFFGGGGGGGGG@EGGGGGGEDGGGG?GGG7FGGGGGFGGGEGCFGD<FGGGG7FGF>FFG9CCFF:@CCCGGFCB@<C7FFF**,7<<F*C,C*=<FFGGGGFFGGGGEG7,,2<CFGGGFFGGGGGC:EEE5;+<C>>5>5?:EEC8@CE/AC*0<CEEE8<+2+3@8CE8=E5+<DEEEEG55*08/55/*27E3<5AGD***/2::6*:D*0:>))18)++7*841)255;F683)8
@M03506:14:000000000-AKVR1:1:1101:13469:10319 1:N:0:29
GTACTCCTACGGGAGGCAGCAGTGGGGAATCTTGCACAATGGGGGAAACCCTGGTGCAGCGACGCCGCGTGAGCGATGAAGCCCCTCGGGGTGTAAAGCTCTTTCGGCAGGGAAGATTATGACGGTACCTGCAGACGCAGCTGCGGCTGACTACGTGCCAGCAGCCGCGGTAATACGTAGGCAGCGAGCGGTGTTCGGAGTTACTGGGCGTAAAGGGTTGGTAGGCGGTGTGGCAAGTCGGCATTGAAATCGCTAGGATCAAGCTAGGGGCTGCCCCCGAAACTGCCAGGCTGGAGTTCGG
+
CCCCCGGGGGGGGGGGGGGGCFFCFGGGGGGGGGF9FGGGGGG@GGGGGGGGGDE@FGGG7FGGGGGGGGGGC=FEGGGG,BFGGGGGGG>FGGGGGEEGGCAF<F7:7>FGGGGG9FDAGCFGGCB@FC9CFD9,8:F*<3@BF7F:*5,:;>CFC:@F7<,@FFCC::FG@F9FGG9:*,,:*4/****;88/:8>;?800<9C6;*//*/;CC5:2**A++/<88:E=E5*8CF?*/=:**+<3*++<*9/*18)*2*+*36*0**):597*//.9)1)0++7F))1)()845))18>
@M03506:14:000000000-AKVR1:1:1101:9332:10324 1:N:0:29
TTACTCCTACGGGAGGCAGCAGTCGGGAATTTTGCGCAATGGGCGAAAGCCTGACGCAGCAACGCCGCGTGAGGGATGAAGGCCTTCGGGTTGTAAACCTCTTTTCTCAGGGAAGATAATGACGGTACCTGAGGAATAAGCCACGGCTAACTACGTGCCAGCAGCCGCGGTAATACGTAGGTGGCAAGCGTTGTCCGGATTTACTGGGCGTAAAGAGCGCGCAGGCGGTCGGATTAGTCGCGTGTGAAAGCCCCCGGCTCAACTGGGGAGGGTCACGCGATACTGTTCGACTCGAAGGCAG
+
CCCCCGGGGGGGGGGGGGGGGGGGGGGGGGGGGGGGGGGGGGGGGGFEGGGGGGGGGGGGGGGGGGGGGGGGGGGGGGGGGGGGDGGGGGGGGGGGGFGGGGFFFFCGGGGGGGGGFGGGGGGGGGGGFFGGGFGGGGGGGCFGGGGGGGGFGGGGGGGGGGGGGGDGD>FGGGGGGGGGGGGGGGGFCGFFDFGFGCEECFGGC;FGFGEGCEGGGGGGGGGGEGGGE5CC5EECFAFGGGEGCCGCEGG6>EEGCDCD?FFEGGGGCDDFDFF6D@GD5<>FGFG82>@6EF).7)))0
@M03506:14:000000000-AKVR1:1:1101:14735:10329 1:N:0:29
GTACTCCTACGGGAGGCAGCAGTAGGGAATTTTCCACAATGGACGAAAGTCTGATGGAGCAACGCCGCGTGCAGGATGAAGGCTTTCGGGTCGTAAACTGCTTTTATCTGTGACGAATATGACGGTAGCAGATGAATAAGGATCGGCTAACTCCGTGCCAGCAGCCGCGGTCATACGGAGGATCCAAGCGTTATCCGGAATTACTGGGCGTAAAGAGTTGCGTAGGTGGCAGAGTAAGTTGGTAGTGAAAGCGTTCGGCTCAACCGGATACCCATTATCAAAACTGCTCAGCTAGAGGATG
+
CCCCCGGGGGGGGFGDGGGGGGGGAGEGGGGGGFGGGG@FFGGGEDDEGGGGGGFEDEEFGFGDGGGGGGGGGFG@@FGAGFGFFAFGGGGGGGGGGGGEGGGGGGGGGFGGGGGGGDGGGFFGGGGGGGGGGGGGFGGGGGCGCFGGGFFGGGGGGGFGGGGGGGGGGGDGGEGGG>FEFE,?CACFGEFG@C;CEEEGGGFGFCFGGGGG5>C+CGCCCE5ACGCGGFA8*:+<+<:CFGACGGG7+<CCDE:>*8D*2<*0:D5)2CC/C6<EDFGG7@47666*6C?2?*/*1>))0
@M03506:14:000000000-AKVR1:1:1101:4993:10340 1:N:0:29
GTACTCCTACGGGAGGCAGCAGTCGAGGATCTTCGGCAATGGGCGCAAGCCTGACCGAGCGACGCCGCGTGTGCGATGAAGGCCTTCGGGTTGTAAAGCACTGTCGAGGGGGAGGAAGCCGCAAGGTTGACCTATCCCTGGAGGAAGCACGGGCTAAGTTCGTGCCAGCAGCCGCGGTAAGACGAACCGTGCGAACGTTGTTCGGATTCACTGGGCTTAAAGGGCGCGTAGGCGGACCCGCCAGTCTGTGGTGAAAGCCCCCAGCTCAACTGGGGAAGTGCCGTGGATACTGCGGGTCTGG
+
CCCCCGGGGGGGGGGGGGGGGGGGGGGGGGGGGGGGGGGGGGGGGGGGGGGGGGGGGGGGGGGGGGGGGGGGGGGFGGGGGGGGGGGGGGGGGGGGGGGGGGGGGGGGGGGGGGGGCFGGGGGGGGGGGGGGGGGGGGGGGGGGGGGGGGGGGGGGGGGGGGGGGGGGGGGGGGGGGGCEGGGGDEGGGGGGGEGGEG@FGGGGEGGGGCGGGGGG>FGFFGGGGCGGGEGG6EGEGE3C5=CG<CCGFFFCFGFFFFG9=7DGG:FG67?FFGGG:@>F7?EEG>5F4406?:BFBF:?F
@M03506:14:000000000-AKVR1:1:1101:11921:10345 1:N:0:29
GTACTCCTACGGGAGGCAGCAGTGGGGAATTTTGCGCAATGGGGGAAACCCTGACGCAGCAACGCCGCGTGGAGGATGAAGTCCCTTGGGACGTAAACTCCTTTCGACCCGGACGATAGTGACGGTACGGGTGGAAGAAGCCCCGGCTAACTTCGCGCCAGCAGCCGCGGTAATACGAGGGGGGCAAGCGTTGTTCGGAATTATTGGGCGTAAAGGGCGCGTAGGCGGTGCGGTAAGTCACCTGTGAAATCTCCGGGCTTAACTCGGAGCCTGCAGGCGAAACTGCCGTGCTTGAGTGTGG
+
CCCCCGGGGGGGGGGGGGGGEFFGGGGGGGGGGGGGGGGGGGGGGGGGGGGGGGGGGGGGGGGGGGGGGGGGGGGGGGGGGGGGGGGGGGGGGGGGGGGGGGGGGGGGGGGGGGGGGGGGGGGGGGGGGGGGGGGGGGGGGGGGGGGGEGGGGGGGGGGGGGGGGGGGGGGGGGGGGGGGGGGGGD5FEG8>ECGGGGGGCGCG??9FGGGGGFGGGGGGGGCEGGGDEGDE=1:;F+*0<EEF?FGCC7<+::EGD@<CGDGG?DGCCC7?F<<?DBCDCB@?F@<@(/7166)7=?FFF
@M03506:14:000000000-AKVR1:1:1101:11113:10357 1:N:0:29
GTACTCCTACGGGAGGCAGCAGTGGGGAATTGTTCGCAATGGGCGCAAGCCTGACGACGCAACGCCGCGTGGAGGATGAAGATCTTCGGGTCGTAAACTCCTTTCGATCGGGACGAATGATCGGTGACCTAATACGTCATCGAAATGACGGTACCGAGAGAAGAAGCACCTGCTACCTCCGTGCCAGCAGCCGCGGTAATACGGGGGGGGCAAGCGTTGTTCGGAATTTCTGGGCGTAAAGGGCGCGCAGGCGGCCTTCTAAGTCGTGCGTGAAATCACTCGGCTTAACCTAGGAACTGAG
+
CCC@<,C9;FFGGCE@FEE@,,CF@AF,CCE9CFGGDGGF<,C,@@C:6<DFGEFGGDBEECGGG:=+F4=+?@FG,,BF,9<C,,E7+4E=:C<FG<5BFFFD<7FGC+C:B:38+88BF,BF:@<<=33333@+,3@BA,,8@@=,3*><F*>*>*>**62<,C7>,,,6:FB,F@94<F:**2?BFGGC:1**2?E?0+***/18:*?C@F>E;8C18C=*;8*3+3+09*2*>878C7*:7**)2**1)/79864>EC0<+*:**)/597>FG***00)7E>D@A;6:7))*09**0
@M03506:14:000000000-AKVR1:1:1101:7349:10401 1:N:0:29
GTACTCCTACGGGAGGCAGCAGTGGGGAATATTGCGCAATGGGCGAAAGCCTGACGCAGCTACGCCGCGTGTGTGATGAAGGCCCTCGGGTTGTAAAGCACTGTCGAGGGGGAAGAAGTATGACGGTACCCCTCAAGAAAGCACCGGCTAACCCTGTGCCAGCAGCCGCGGTAATACAGGGGGTGCAAGCGTTGCTCGGAATCACTGGGCGTAAAGCGTACGCAGGCGGACCGTTAAGTCGGGTGTGAAAGCCCGGGGCTCAACCCCGGAACTGCCTTCGATACTGGCGGTCTTGAATACG
+
CCCCCGGGGGGGGEGGGGGGGGGGGFGGEGGGGGGGGGGGGG8FGGGGGGGGGGG:FCFEFGGGGGGGGFE:FFEEGFG9FGGGG+BFGGCGEGFGGGG@FGFGGF+FFGGDFE@FFGGGGGGGGGG@FGGGFEF?EFGGGGGGG@FGCEGGGGGEFG@FGGFGGG>FFGDC@FGGGGGCEFGFEGFFGFC8?EDCGDE5;EGFGFF6CEGGG5EFGGEGGGGGDE>EDGC?CGCEF@7+22=EGECC?F+*77>C8@G3CCGGFGGD53>509F*7**9<F4=C=<F9G09@F6@?46=7
@M03506:14:000000000-AKVR1:1:1101:22514:10417 1:N:0:29
GTACTCCTACGGGAGGCAGCAGTAGGGAATATTGCACAATGGACGAAAGTCTGATGCAGCGACGCCGCGTGAGTGATGAAGGCCTTCGGGTTGTAAAGCTCTGTTCTCAGGGAATAAAAAAATGAAGGTACCTGAGGAGAAAGGACCGGCTAACTTCGTGCCAGCAGCCGCGGTAATACGAGGGGTCCAAGCGTTGCTCGGAATCATTGGGCGTAAAGCGGGTGTAGGTGGCTTTGTAAGTCAGGAGTGAAAGCTCTAGGCTTAACCTAGGAAGTGCTTTTGATACTGCAAAGCTTGAGTG
+
CCCCCGGGGGGGGGGGGGGGGGGGGGGGGGGGGFGGGFGGGGGGGGGGGGGGDGGGGGGGGGGGGEGGG=FEGGGGCFFGGGGGGGGGGG4BCEGGGGG?EEEFGFGGGFGEFGEFEFGGGEEGGGG?F?FF99FFGGGGEGDCFFGGDGE7FFGFGGB:EEFGGGG7,3BCB1CCGGGFGGGGGGDFB?9:@CEEDFGGGCEF9B9?FGDEC8CEFGGDDD5CEFCF<?C6;CCEGGDCCFCCEGDG=<+9:C+*+/7>609E<::>+0*)0579*9*:4=DE<**1):?)0.1=?F:66
@M03506:14:000000000-AKVR1:1:1101:21332:10434 1:N:0:29
GTACTCCTACGGGAGGCAGCAGTTAGGAATCTTGGACAATGGGCGCAAGCCTGATCCAGCCATGCCGCGTGAGTGATGAAGGCCTTAGGGGTGTAAAGCTCTTTCAGCGGGGAAGATAATGACGGTACCCGCAGAAGAAGCCCCGGCTAACTTCGTGCCAGCAGCCGCGGTAATACGACGGGGGCTAGCGTTGCTCGGAATCACTGGGCGTAAAGCGCCCGTAGGCGGAACTTTAAGTCAGGGGTGACATCCTGGAGTTCGACTCCAGAACTGCCTTCGCTACTGTGGGTCGCGGGTCCGG
+
CCCCCGGGGGGGGGGGGGGGGGGC9FGGFGGGGGFCFGGGGG8FFDF@GCGGGF,<CFFG7FFGGGGGGGGGGDGEFGGGG8<F,CDGGF7FFGGGGEGGGGEG?E<FEFGGE7FC,,C,,,8>7BDFGA@FGGDFGFGF<8<@++<+>>:,3FC>FGGC@D:,5,*C>44=<F9FC<*4F:FEE5;;+:CC**++;E5?8C+<++;@5CE*:*A<5***/:8CGGGC***0+<++<+*++:>E*17*<++:*<6*;090**1/1*+9C06*9*90C*/**))+0**)()0475)07)8:D
@M03506:14:000000000-AKVR1:1:1101:23314:10456 1:N:0:29
GTACTCCTACGGGAGGCAGCAGTGGGGAATATTGGACAATGGGCGCAAGCCTGATCCAGCAATGCCGCGTGAGTGATGAAGGCCTTAGGGTTGTAAAGCTCTTTTACCCGGGATGATAATGACAGTACCGGGAGAATAAGCTCCGGCTAACTCCGTGCCAGCAGCCGCGGTAATACGGGGGGTGCGAGCGTGGTCCGGAATCACTGGGCGTAAAGGGCGCGGAGGTGGTTTGATAAGGGTGTGGTGAAAGTCCGGGTCTCAACCCCGGATCTGCCGTCCCGACGGTCAAACTCGTGGGCTG
+
CCCCCFGFFGGCGCFGGFEFFFGG@E>F,E<EFAFFGEEEGGGGE7FGGGGGFFGGG99FDFGCFGEGGGDCFFFA<F9F<F8FGGGAFF<FFGGCFCGFFFGGGFGGGGDE+>=CFFCFGGGGGGFFGEGFFGFGDGGGFA@BC+>FGC<<<>CF7C<9FFGFGGGGGGGE*@CEFCFCE*8CEGGGEGE*:C@FE*2*;<CC?F6*CEEG*82+;=CGG**:?CFF>CFE+<@7F?4CEE=E:*<>+03?F**9*077797*/9C55DEF>*2**)/9DB0**0><3C*.7>)8)07F:
@M03506:14:000000000-AKVR1:1:1101:11766:10462 1:N:0:29
GTACTCCTACGGGAGGCAGCAGTCGGGAATTTTGGGCAATGGGCGAAAGCCTGACCCAGCAACGCCGCGTGAAGGATGAAGTCTTTCGGGATGTAAACTTCGTAAGAATAGGAAGAATAAATGACGGTACTATTTGTAGGGTCCGGCTAACTACGTGCCAGCAGCCGCGGTAATACGTAGGGACCAAGCGTTGTTCGGATTTACTGGGCGTAAAGGGCGCGTAGGCGGCGTGACAAGCCAATTGTGAAATCTCCGGGCTTAACTCGGAACGGTCAATTGATACACGTGTGCTAGAGAACAG
+
@C<C<C@F@FGGGECBEEG@@CCC@+F:F<C<CE@GGGGFF8FCBFCC:,CFG@FCFGGGGCGGEFGCF+@4DF@FGG8?FFC9CFFFFG+@@BEGFGFGG@E=FB<F<EFAE9A<E?CEFDEDGEECF@DFFGGGGEEFEGG=@FGGGGF9FFGDFFFFC@FGG7FG*:1FFG;F7FGCCEF@<:C,;CFEGC8:BEG>EFFE,9?8*:1=*=9<:EDDE8CEE+88>?:?EECFF**:6CF<+<:::C+00:/5:)/9+<?<+/:<=/5>9C<F****29=++0745FF4**/**)07)
@M03506:14:000000000-AKVR1:1:1101:7725:10483 1:N:0:29
GTACTCCTACGGGAGGCAGCAGTAAGGAATCTTCCACAATGGACGAAAGTCTGATGGAGCAATGCCGCGTGCAGGATGACGGCCTTCGGGTTGTAAACTGCTTTTATATGGGAAGATTATGACGGTACCATATGAATAAGGACCGGCTAACTACGGGCCCGCAGCGGCGGTAAAAGGTAGGGCCCAAGCGTTATCCGGAATCCCTGGGCGTAAAGGGTGCGTAGGGGGGTTTTTAATGGTGATCCGAAATATGTGGGGCCACCCATATGATGGGTTCCATAACTGGTAACACAGAGGAGGG
+
CCCCCGGGGGEG@@F7@@@B8EFGEGFFCEFGGF966C89FF9EFCE,:,<,6,,C,CE8<FEFG@7CB7@B@F@F88AFF=CFCGCFGGF7BBEFACC9C,,<?,@,CCFFG<F8?,<,AFFF7++B5,,5,5C,,C?E<,=7C7=+35,C5=+++3++8@++8*3*5<*4<,,,17,@C7,=*<C2*1<C**+?;B**45+2,+1;*8//21++*2*****2;*/::**/;*8<+<7A992++1/1?1++*+3*2.*17*1>5*:*<:?4**2*1)***1)AC4**)**,).)9)5))0
@M03506:14:000000000-AKVR1:1:1101:3250:10498 1:N:0:29
GTACTCCTACGGGAGGCAGCAGTGGGGAATATTGGACAATGGGCGAAAGCCTGATCCAGCAATGCCGCGTGAGTGATGAAGGCCTTAGGGTTGTAAAGCTCTTTTACCCGGGATGATAATGACAGTACCGGGAGAATAAGCCCCGGCTAACTACGTGCCAGCAGCCGCGGTAAGACGTAGGAGGCGAGCGTTGTCCGGATTCATTGGGCGTAAAGAGCACGCAGGCGGTTTGGCAAGTCGGATGTGAAAGCCCGGAGCTCAACTCCGGACCTGCATCTGAAACTGCCCGACTAGAGGTAGG
+
CCCCCGGGGGGGGGGGGGGGGGGGGGGGGGGGGGGGGGGGGGGGGGGGGGGGGGGGGGGGGGGGGGGGGFGGGGFFGGGGGGGGGGGGGGGGGGGGGGGGGGGGGGGGGGGGEGGGGGGGGGGGGGGGGGGGGGGGGGGGGGFGGGGGGGGGGGGGGGGGCFGGGGGGGGGGEGGGD7CFGGGGGGGGGGGGDFGFEGCCGGGGGGCGGGEEGGFGGGGGGGGGGGEGEDGGDCCFGDFGGGDGGGGGGFF6DCEGGE479CFCGGGGGC:.>F:FG*2**1999?FF?DE93<*9>94?F
@M03506:14:000000000-AKVR1:1:1101:12436:10505 1:N:0:29
GTACTCCTACGGGAGGCAGCAGTGGGGAATATTGGACAATGGGGGGAACCCTGATCCAGCGATGCCGCGTGTGTGAAGAAGGCCTGCGGGTTGTAAAGCACTTTAGGTGAGGAAGAAGGGGTGTAATTGAATAGGTTACACTTTTGACTGTACTCACGGAATAAGCACCGGCAAACTCTGTGCCAGCAGCCGCGGTAATACAGAGGGTGCGAGCGTTAATCGGAATTATTGGGCGTAAAGGGTGCGTAGGCGGGACTATAAGTCAGATGTGAAAGCACTGGGCTTAACCCAGGAATAGCAT
+
CCCCCGGGGGGGGGGGGGGG@FFFGFGEGGGGGFGGGGGGGGGGGGGGGGGGFFGGGGGGGGGDGGGGGGEGFGGFGGFGGGGGGGGGGGGGGGGGGGGGGGGGGGGGCEGGFGGGGGGGGGGGGGGGGGGGGGGCFGFGGGDGGGFGFGGGGGGGGGGDGFGGGGGGGGGGGGGGGGGGGGGGGGGGGGGGGGGG5CFGGFG?FCCC8CEEGGGEGCCGGGGEEGGF7@?CCFEEGDGGGGGGGGCGEGGE3C=C@FD>:E7:EC7*<C77:?>F*0>CGFFFE)29A*)1))04*9@*/
@M03506:14:000000000-AKVR1:1:1101:15061:10529 1:N:0:29
GTACTCCTACGGGAGGCAGCAGTGGGGAATCTTGGACAATGGGCGCAAGCCTGATCCAGCCATGCCGCGTGGATGATGAAGGCCTTAGGGTTGTAAAATCCTTTCGTCGGGGACGATAATGACGGTACTCGAAGAAGAAGCTCCGGCTAACTTCGTGCCAGCAGCCGCGGTAATACGAAGGGGGCTAGCGTTGTTCGGATTTACTGGGCGTAAAGCGCGTGTAGGCGGGTCGTTAAGTTGGGGGTGAAATCCCGAGGCTCAACCTCGGAACTGCCTTCAAAACTGGCGACCTGGAGCAAAG
+
CCCCCGGGGGGGGGGGGGGGGGGGGGGGGFGGGGGGGGGGGGGGGGGGGGGGGGGGGGGGGGGGGGGGGGGGGGGGGGGGGGGGGGGGGGGGGGGGGGGGGGGGGGGGGGGGGGGGGGGGGGGGGGGGGGFGGGGGGGGGGGGGGGGGDGGGFGGGGGFGGGGGGGGGGGGGGGGGGGGEGGGGGGGGFGGGDGGGGGEGEGGGGGGGGGGGDGGGGGGEGCFGGCEEGGGGGGGFCCFGGGGGGGGGECE+9ECGGFGGGFCC?FEDGGGFGFGGF@FG=?F?C?GE97@35F45>>FF6
@M03506:14:000000000-AKVR1:1:1101:8698:10548 1:N:0:29
GTACTCCTACGGGAGGCAGCAGTCGGGAATTTTGCGCAATGGACGAAAGTCTGACGCAGCAACGCCGCGTGAGGGATGAAGGCCTTCGGGTTGTAAACCTCTTTTCTCAGGGACGATGATGACGGTACCTGAGGAATAAGCCACGGCTAACTACGTGCCAGCAGCCGCGGTAATACGTAGGTGGCAAGCGTTGTCCGGATTTACTGGGCGTAAAGAGCGCGCAGGCGGTCGTTCAAGTCGCGTGTGAAAGTCCCCGGCCCCACTGGGGAGGGTCACGCGATACTGATCGGCCCGAAGGCCG
+
AABC9FGGGGGGFGGGGDFEFGECFCG@FGGEFGF7:C@@FG9FFD@:@@E,EFEGG7FFDGGGGGGGGCGGGFGGFGGFGGCA8FGCEGGGGEGGG?FGGGFFGC,CCGE8DFGC+D9FFGCE>:FECDGFDF,BD<DDF<FCBFFCB@<<9FEBFFFFGFFCGF7FGEEGG@GFGG9EECFFFFGGGGBBFFFGC**3;+5CECFGFDG>EFF7EFGCEGCCCE>5:5::/:<9CFF=EEEEC*3?+<+<:C5):>)/*/96A<5C*9C>55*<<))1/079+7741*03.<)))0<)5
@M03506:14:000000000-AKVR1:1:1101:19089:10579 1:N:0:29
GTACTCCTACGGGAGGCAGCAGTGGGGAATATTGCACAATGGGCGGAAGCCTGATGCAGCGACGCCGCGTGAGGGATGACGGCCTTCGGGTTGTAAACCTCTTTCGACCCTGACGAAGCGTGAGTGACGGTAGGGGGAGAAGAAGCACCGGCCAACTACGTGCCAGCAGCCGCGGTAAGACGTAGGGTGCGAGCGTTGTCCGGATTTATTGGGCGTAAAGAGCTCGTAGGCGGCTCGTCGCGTCGACCGTGAAAACCCGCAGCTTAACTGTGGGCTTGCGGTTGATACGGGCGGGCTAGGG
+
CCCCCGGGGGGGGGGGGGGGGGGGGGGGGGGGGGGGGGGGGGGGGGGGGGGGGGGGGGGGGGGGGGGGGGGGGGGFGGGGGGGGGGGGGGGGGGGGGGGGGGGGGGGGGGGGGGGGGGGGGGGGGGGGGGGGGGGGGGGGGGGGGGGGGGGGGGGGGGGGFFGGGGGCFEGGGGGGGDFFFG*AFEGGGGGGG>C88EGGGGGGECF?EGFGGGG>?ECGFGFFGGGGCECEEE**:?CGE=CEGCCDC1**7:C5E@DCEEGFC79>?F+*9C9CCEGGC;)7<909(9B(5>D37)7)7
@M03506:14:000000000-AKVR1:1:1101:7415:10581 1:N:0:29
GTACTCCTACGGGAGGCAGCAGTCGGGAATTTTGGGCAATGGGCGAAAGCCTGACCCAGCAACGCCGCGTGAAGGATGAAATCCCTCGGGATGTAAACTTCGCAAGAACGGGAAGAATAAGTAGGGGACAATACCCCCTATGATGACGGTACCGTTTGTAAGCTCCGGCTAACTCCGTGCCAGCAGCCGCGGTAATACGGGGGGAGCAAGCGTTGTTCGGATTTACTGGGCGGAGAGGGCGCGCAGGCGGCCAGCACAAGTGAGTTGTGAAATCTCCCAGCTTAACTCGGAAAGGGCAACT
+
BBCC@EFEFGGCFFF@CGGEFGGGGGGCFGGFFCC@FFEGGFGGCFGCEFFE@CFFGGGFFGGEEGGGGGGGFEF8CC8EEEG8F=FCF:=C+9FFGGGGGECGECFGGEGGF:CFG9FAFCFGGGDE=DEGAF=FGGDGAFFF<<FEGGGCDGDF7CFGGGGGGC:CFG*<,CDF@*CFF;CFGGF6=*<*=*1,B@E87B5EGCEC*;*?;*2*;758=CG9<+:<C585*7*8C5385:E*27C>C57:5**0;)213+*<<*+2A7<***0<0)2*>71+<=C4:D@()8))0)7:)
@M03506:14:000000000-AKVR1:1:1101:7634:10585 1:N:0:29
GTACTCCTACGGGAGGCAGCAGTGGGGAATTTTCCGCAATGGGCGAAAGCCTGACGGAGTGACGCCGCGTGTGGGACGAAGGCCTTCGGGCCGTAAACCACTGTCAGTGGGAAAGAAGGATGTCGATGCTAATACCATCGGCATTTGACGGTACCTGCAGAGGAAGCCCCGGCCAACTCTGTGCCAGCAGCCGCGGTAAGACAGAGGGGGCAAGCGTTGCTCGGAATTACTGGGCGTAAAGGGCGCGTAGGCGGGATGGCAAGGCGGTCGTGAAATCTCTGGGCGCAACCCAGAGTCTGCA
+
CCCCCGGGGGGGGGGGGGGGGGGGGGGGGGGGGGGGGGGGGGGGGGGGGGGGGGGGGGGGGGGGGGGGGGGGGGGGGGGGGGGGFGGGGGGGGGGGGGGGGGGGG9FFFGG<FGGFFFGFCFFGGGGGGGGGGGGGGGGGGFGGGGGGGGGGGGGGGGGGGGGGFC@FGGEGGGGGGGFGG:,FGGGGFGFGCGGGEG5@9CFDFFGDEDGEGF>ECGGG+<=EEEFGGGGGGG@E=8CC9CCEGGGCEGGGGGGDG:<**<D*2>C7>5*7*9D?D*7:FF:5*77<(*.2);F@F=??*
@M03506:14:000000000-AKVR1:1:1101:6013:10596 1:N:0:29
GTACTCCTACGGGAGGCAGCAGTGGGGAATTGTTCGCAATGGGCGCAAGCCTGACGACGCAACGCCGCGTGGAGGATGAAGGTCTTCGGATTGTAAACTCCTGTTGCCCGGGACGAAACGCTCTGACCTAACACGTCGGAGCTTGACGGTACCGGGTGAGGAAGCCCCGGCTAACTCTGTGCCAGCAGCCGCGGTAATACAGAGGGGGCAAGCGTTGTTCGGAATTACTGGGCGTAAAGGGCGCGTAGGCGGCCTTCTAAGTCGAACGTGAAATCCCCGGGCTCAACCCGGGAACTGCGTC
+
CCCCCGGGGGGGGGGGGGGGGGGGGGGGGGGGGGGGGGGGGGGGGGGGGGGGGGGGGGGGGGGGGGGGGFFGDGGGGFGGFGGGGGGGGGGGGGGGGGGGGGGGGGGGGGGGGGGGGGGGGGGGGGGGGGGGGGGGGGGGGGGGGGGGGGGGGGGGFGFFFFGGGGFGGGGFCGGGGGGGGGGGGGGGGCEDEGGEEDGFFGGGGGGGEGGFGGEEGGGGGGGDGCFGFCFGFE8CEDFFCEGGGGC<CEEE7EE4E4F7CCFGGGGD59C>7C7+9)C55.):?67<<DE>B5:??F>>)
@M03506:14:000000000-AKVR1:1:1101:25154:10606 1:N:0:29
GTACTCCTACGGGAGGCAGCAGTGGGGAGTATTGGACAATGGGGGCAACCCTGATCCAGCAATGCCGCGTGAGTGATGAAGGCCTTAGGGTTGTAAAGCTCTTTCGACGGGGAAGATGATGACGGTACCCGTAGAAGAAGCCCCGGCTAACTTCGTGCCAGCAGCCGCGGTAATACGAAGGGGGCTAGCGTGGTTCGGATTTACTGGGCGTAAAGGGCGCGTAGGCGGTGCAATAAGTCAGGCGTGAAAGCCCCGGGCTCAACCCGGGAATTGCGAGTGAGAGTGTCGCGCTTGTATCCAG
+
@CCC<FGGGFGDGFGCFEFGGGFG@FGEFGGGGFGFDEFCGFGGGGEGFGEGFGGGG9FGGGG@FF>EG=FCE?F,CFFEFGCF8<ECGGA8FGGGGAFGGC9F@:ECEFGGEGEF<<F9FFFE=>FCFGGCFCGFAGGGD,7BF@FCFCFGGFGGCF<FD>FCF7@FGGG7<B@F7E@EEGCGD7FEFGF**1*7=/;;?9@:F@FF>C8*;8CFGGG*?E5>EFGGGDDE?<:C?F7EC?AC1757++229:CDDB3C+<C7:CCDGC0)C:D*)09***)30**025>6<<)/*1/*1
@M03506:14:000000000-AKVR1:1:1101:16501:10610 1:N:0:29
GTACTCCTACGGGAGGCAGCAGTGGGGAATTTTGGACAATGGGGGCAACCCTGATCCAGCCATTCCGCGTGAGTGAAGAAGGCCTTCGGGTTGTAAAGCTCTTTTGTCCGGAGCGAAAAGGTTAGCGTGAATATCGCTGACTACTGACGGTACCGGAAGAATAAGCACCGGCTAACTACGTGCCAGCAGCCGCGGTAATACGTAGGGTGCGAGCGTTAATCGGAATTACTGGGCGTAAAGCGTGCGCAGGCGGTTTTGTAAGCCAGATGTGAAATCCCCGGGCTCAACCTGGGAATGGCAT
+
CCCCCGGGGGGGGGGGGGGGGGGGGGGGGGGGGGGGGGGGGGGGGGGGGGGGGGGGGGGGGGGGGGGGGGGDGGGGGGGGGGGGGGGGGGGGGGGGGGGGFGGGGGGGGGGGGGGCEGGFEBFGGGGGGGGGGFGGGGGGGGGGGGGGGGG@@FEGGGDCFFGFGFF,@7FCFGGGGGGGGGGGFGFGGGGGGGD=CEGGFF?FCDE2CCEEGEE>5CF?FGE5>FDGFGCFGGG5>GCDG=:EDG*):E5C5/*7;)22<97<7F6=F7?6*::+0)9CGD>**/9).65:F>4)94))*
@M03506:14:000000000-AKVR1:1:1101:9180:10619 1:N:0:29
GTACTCCTACGGGAGGCAGCAGTGGGGAATTTTGCGCAATGGGCGAAAGCCTGACGCAGCAACGCCGCGTGGAGGATGAAGGTCCTTGGATTGTAAACTCCTGTCAGCAGGGAAAAAGCAACTTGACCTCATACGTCAGGGAGTTGATTGTACCTGCAGAGGAAGCCCCGGCTAACTCTGTGCCAGCAGCCGCGGTAATACAGAGGGGGCAAGCGTTATTCGGAATTATTGGGCGTAAAGGGCGCGTAGGCGGCTTGGCAAGTGGAAGGTGAAATCCCTCGGCTTAACCGAGGAACTGCCC
+
CCCCCGGGGGGGGGGGGGGGGGGGGGGGGGGGGGGGGGGGGGGGGGGGGGGGGGGGGGGGGGGGGGGGGGGGGGGGGGGGGGGGGGGGGGGGGGGGGGGGGGGGGGGGGGGGFGGGGGGGGGGGGGGGGGGGGGGGGGGGGGGGGGGGGGGGGGGGGGGGGGGGGGGGGGGGGGGGFGGGGGGGGGGGGGFGGGGGGGGGGGGFGGGGGGGGGGE;CCFCGGGGGGEFGFGGGGGGEDFFGGGGGGEGGECEGGGGGFGFGGGGFDCFG6CF*:D?979CGEFG5?FFDGFFFF)8?FF?F
@M03506:14:000000000-AKVR1:1:1101:18734:10620 1:N:0:29
GTACTCCTACGGGAGGCAGCAGTCGGGAATTTTGGGCAATGGGCGAAAGCCTGACCCAGCAACGCCGCGTGAAGGATGAAATCCCTCGGGATGTAAACTTCGCAAGAATGGGAAGAATAAGGAGGGGTTAATAACCCTTTTGATGACGGTACCATTTGTAAGCTCCGGCTAACTCCGTGCCAGCAGCCGCGGTAATACGGGGGGTGCGAGCGTTGTCCGGAATCACTGGGCGTAAAGGGCGCGTAGGTGGTTTGATAAGGGTGTGGTGAAAGTCCGGGGCTCAACCCCGGATCTGCCGTGC
+
CCCCCGGGGGGGGGGGGGGGGGGGGGGGGGGGGGGGGGGGGGGGGGGGGGGGGGGGGGGGGGGGGGGGGGGGGGGGGGGGGGGGGGGGGGGGGGGGGGGGGGGGGGGGGGGGGGGGGGGFGGGGGGGGGGGGGGGGGGGGGGGGGGGGGGFEGGGGGFGGGGGGGGGGGGGGGGGGGGGGGGFGGGFGGDCGFEGGGGGGGGGGGCCGEGCEGGEGGGCGEE5C9:+9FGGGCE*8CCDEGGG>EEGCFG:CDGFGCFGGGCDGGGFGF=+8?7:7C@C))76+*7C79DF?D6@F638@)
@M03506:14:000000000-AKVR1:1:1101:17889:10626 1:N:0:29
GTACTCCTACGGGAGGCAGCAGTAAGGAATATTGCGCAATGGGCGAAAGCCTGACGCAGCGACGCCGCGTGGGGGATGAAGGTCTTCGGATTGTAAACCCCTTTCGGGAGGGAAGATGGGATGGGGTAACCCATTCGGACGGTACCTCCAGAAGCAGCCACGGCTAACTTCGTGCCAGCAGCCGCGGTAATACGAAGGTGGCAAGCGTTGTCCGGATTTACTGGGCGTACAGGGAGCGTAGGCGGTTGGATAAGCCCTCCGTGAAATCTCCAGGCTTAACCTGGAAAGTGCAGAGGGGACG
+
CCCCCGGGGGGGGGGGGGGGGGGGGGGGGGGGGGGGGGGGGGGGGGGGGGGGGGGGGGGGGGGGGGGGGFEGGGGGGGGGGGGGGGGGGGGGGGGGGGGGGGGGGGGGFFGGGGGGGGGGGGGGGGGGGGGGEGGGGGGGGGGGGGFGGGGFGGGGGGGGGGGGGGGGGGGGGGGFFGGGGGGGGGGGGGGGGGGGGGGGGGGGGGGGGGGGGEGGGGGGGGGGFGGEDGEFFGGGEGDCEEFGGGEGGEFF>FGG5@GGGG3CCFGG?FFFG59C5?7>:=>FFFGFFGFFF45@DEE>)
@M03506:14:000000000-AKVR1:1:1101:26383:10649 1:N:0:29
GTACTCCTACGGGAGGCAGCAGTGGGGAATATTGGACAATGGGCGAAAGCCTGATCCAGCAATGCCGCGTGAGTGAAGAAGGCCTTCGGGTTGTAAAGCTCTTTTACCCGGGAAGATAATGACTGTACCGGGAGAATAAGCCCCGGCTAACTCCGTGCCAGCAGCCGCGGTAATACGGATGGGGCTAGCGTTGTTCGGAATTACTGGGCGTAAAGCGCACGTAGGCGGATACTCAAGTCAGACGTGAACGCCCAGGGCACAACCCTGGAATAGCTTTTGAAACTAGGTGACTTGAACTAGG
+
CCCCCGGG9EFGDDF>CE@BFFFFFGGGGAGFGFEGFGG@FCF8F7@@@FEGGGGGFGFGFGFGC87@FF+B,FACGCFF,,C8E8FCC:FGGEFGGGG9AABCCFGC<F=F:FFFDBB9<EFGCFGFC?C>FGGGFFFF,,+++=>F+DCAFCEFGGDFFCCEFG7FG@*>>@FFCCG*C:<<:FCC8FF:<:*2B*B*;+CC<+?8CC8*;*<78?C8*20:598**:*239@FGG>9+++/:/5*0***)A73*7/*2**2*02**20**0*<*6*929??967@2C?2?7=@F**00
@M03506:14:000000000-AKVR1:1:1101:22737:10670 1:N:0:29
GTACTCCTACGGGAGGCAGCAGTGGGGAATCTTGCGCAATGGCCTAACGGCTGACGCAGCGACGCCGCGTGTGGGATGAAGCTCTTCGGAGTGTAAACCACTGTTGCCCGGGACGAATAGCTCGATTAATCGAGCCTGACGGTACCGGGTGGGGAAGCACCGGCTAACTACGTGCCAGCAGCCGCGGTAATACGTAGGGGGCGAGCGGTGTCCGGATTCATTGGGCGTAAAGCGCGCGCAGGCGGTTGGGAGAGCCCGGCGTGAAAGCCGCCAGCTCAACTGGGGGAGGCCGTCGGGGACC
+
CCCCCGGGGGGGGGGGGGGGGGGGGGGGGGGGGGGGGGGGGGGGGGGGGGGGGGGGGGGGGGGGGGGGGEEFGGGFGGGDGGDFDFGGGGGGGGGGGEAEGEFGGGGFFGCGGGGGGFGGGGGGDFGFFCFGGFGGGGGGGGGGGGGGGFGGGGGGGGGGGGGGGCFFFGFGCFFFGFDFGG7FGGGEGGGGGGGGFCGGDGGCEGG5?ECCFEG*213ACFGFFC8:CEGGGEDECGD=EG55CE5CGG*:CCF*/.75E575:7:C=)27CDC<09DD*9)1:@9>>3@F>@>@BFB35
@M03506:14:000000000-AKVR1:1:1101:8424:10735 1:N:0:29
GTACTCCTACGGGAGGCAGCAGTCGAGGATCTTCCGCAATGGGCGAAAGCCTGACGGAGCGACACCGCGTGCAGGATGAAGGCCTTCGGGTTGTAAACTGCTGTCACGCTATAGGAACCCCGCAAGGGTTGACTAAAGCGAGAGGAAGCAACGGCTAACTCTGTGCCAGCAGCCGCGGTAAGACAGAGGTTGCAAACGTTGTTCGGAATCACTGGGCATAAAGCGCACGTAGGCGGCTAACTAAGTCAGGTGTGAAATCCCCCGGCTCAACCGGGGAACTGCGCCTGAGACTGGTTGGCTT
+
CCCCCGGGGGGGGGGGGGGGGGGGGGGGGGGGGGGGGGGGGGGGGGGGGGGGGGGGGGGGGGGGGGGGGGGGGGGGGGGGGGGGGGGGGGGGGGGGGGGGGGGGGGGGGEGGGGGGFGGGGGGGGGGGGGGGGGGGGGGGGGGGGGGGGGGGGGGGGGGGGGGGGGGGGGGGGGGGGGGGGGGGGGGGGGCFGGGGGGFGGCGGGG5>FGGGGG>FFGGGGGFGGCEGGGGGGGGGGG3@CEFFGGGGGG:CFEGCFFGGGGGGGGGGCFGFCD:EDB*29?DE5)9817?<?F6=@)/?)
@M03506:14:000000000-AKVR1:1:1101:3503:10738 1:N:0:29
GTACTCCTACGGGAGGCAGCAGTGGGGAATATTGGACAATGGGCGAAAGCCTGATCCAGCGACGCCGCGTGGGTGATGAAGGCCTTCGGGTTGTAAAGCCCTGTGGGAAGGGAAGAAAACGTTGCAGGCGAATAGGCTGCGACCTTGACGGTACCTTCTCAGAAAGCACCGGCTAACTCTGTGCCAGCAGCCGCGGTAAGACAGAGGGTGCAAACGTTGCTCGGAATTACTGGGCGTAAAGCGCGTGTAGGCGGATCGGAAAGTCGGGCGGGAAATCCCCAGGCTCAACCTGGGAACTGCC
+
CCCCCGGGGGGGGGGGGGGGGGGGGGGGGGGGGGGGGGGGGGGFGGGGGGGGGGGGGGGGGGGGGGGGGGGGGFFGFGGGGGGGFGGFGGFEFEGGGGGGGGFFGGGGGGGGGGGGGGGGGGGGGGGGGGGGGGGGGGGGGGGGGGGGGGGGGGGGFGGGGGGFGGGGGFGFGGDFGGGGGGGGGFGGGGGGGGGGGGGG?FFFGGGGGGGGGF>GGFFEGGGGEDGGGGGGGFCEGGGC:<ECG=E5@FD9>GGGGBDC::F+<CED*/*))1>ECFC3CBFF6@G68D?:FFFF>:@?)
@M03506:14:000000000-AKVR1:1:1101:4914:10771 1:N:0:29
GTACTCCTACGGGAGGCAGCAGTGGGGAATCTTGCACAATGGGCGAAAGCCTGATGCAGCGACGCCGCGTGGGGGATGAAGCATTTCGGTGTGTAAACCCCTTTCGATCCGGACGAAACCCCGCAAGGGATTGACGGTACGGATATAAGAAGCCCCGGCTAACTACGTGCCAGCAGCCGCGGTAAGACGTAGGGGGCCAGCGTTGTTCGGAATTACTGGGTGTAAAGGGTTCGTAGGCGGTGCGGCAAGTTGGGAGTGAAATCTCTGGGCTTAACCCAGAGGCTGCTTCCAACACTGCTGT
+
CCCCCGGGGGGGEGGDGGGGCGGGGGGGGGGGGGGGGGGGFGGGEEGGGGGGGGGGGGGGGG7FECGGGGGGGGGDEGGGCCFFGGGGGGGGGGGGFGGDGGFGGGGGGGGGGGGGDGGGGGGGGGGGGGGGFFGEGGGGGGDEGGGGFCFGGGDFCFGE*CFGFGGGCGGCFEGGG>EFGG8EGGFFGGGGGGGGDGGGGGEGGCGFEEEGGGFGCCCGGGGFD+<7;;8CECG55C<EGDCCGGD3F?9:CC=CEF=7AG7977EGC*:5<>CFD:5473)*:<FFDC=2)00*/7*<@
@M03506:14:000000000-AKVR1:1:1101:4183:10824 1:N:0:29
GTACTCCTACGGGAGGCAGCAGTGGGGAATCTTGCACAATGGGGGAAACCCTGATGCAGCGACGCCGCGTGAGCGATGAAGCCCTTCGGGGTGTAAAGCTCTTTCGGCAGGGAAGATTATGACGGTACCTGCAGAAGCAGCTGCGGCTAACTACGTGCCAGCAGCCGCGGTAATACGTAGGCAGCAAGCGTTGTTCGGAGTTACGGGGCGTAAAGGGTGTGGAGGTGGCCTGTTAAGTTCCGTGCGAAATATCCCGGCTCAACCGGGCGGGTGCGCGGATAACTGGTGGGCTAGAGTACGG
+
CCCCCGGGFFGGGFGDGGGGG<FFEGGGGGGGGGFGGGGGGGGGGGGEF@CFGGGGGFFGGGGGGDGGGGG7?FFBEFD9FBAFF,=FFGBFGGG,CE,5BBAEF@@FEF>G<=>DDDD=<<BF+BD:AFGGGDGFGGDFFC7<:CFECFCGC,>FGGG@CE<FGD:CE7CECFGAGE9FCFG7CCBC*<<@*=F?CE58887+**?**?*:85<F5C8:8*+/*;*/0*+*2<0<9@FC7C0***:9*:+02++1*)19F?4:7D*):355<DG*35))1/=CC?0025:207**96*.7
@M03506:14:000000000-AKVR1:1:1101:2122:10825 1:N:0:29
GTACTCCTACGGGAGGCAGCAGTAAGGAATATTGGTCAATGGAGGCAACTCTGTACCAGCCATGCCGCGTGGAGGATGAAGGCCCTCTGGGTTGTAAACTTCTTTTACAAGGGAAGAAATGCAGACATTCTTGTTTGTTTGACGGTACCTTGGGAATAAGCACCGGCTAACTCCGTGCCAGCAGCCGCGGTAATACGGAGGGTGCAAGCGTTATCCGGATTCACTGGGTTTAAAGGGTGCGTAGGCGGGCAGGTAAGGCAGTGGTGAAATCTTCGAGCTTAAATCGGAAACTGGCGTTGAT
+
CCCCCFGGGGGGGGGGGGGDGGGGGGGGGGGGGGGFGGGGGGGGGGGGFGGGGGGGGGGFGGGGGGGGGGGGEGGEGFGGGGGGF7<FFGGGGGGGGGGGGGGGGGGGGFGGGGGGGGGGGFGGGGGDGF9FGFGGGGCFE9FFEGGC9FGGF?FFGGGGFFF::FEGCGGGGGGF+@3DFGGGGGGGGEGGGF9?DBEGCCBE7<CFC@:EEGGGGGDECG7B9B>F*3=CG+9@EGGECCCEEFDCEGCC3:E7@)**27C?9*<C9:+0*:C*7)5CD**3A>C31))-*).<358)*
@M03506:14:000000000-AKVR1:1:1101:16582:10852 1:N:0:29
GTACTCCTACGGGAGGCAGCAGTGGGGAATATTGGACAATGGGGGCAACCCTGATCCAGCAATACCGCGTGTGTGAAGAAGGCCTTCGGGTTGTAAAGCACTTTAGGTTGGGAAGAAGATGTGTTGTTTAAGAGATGATACATTTGACTGTACTAACAGAATAAGCACCGGCTAACTCTGTGCCAGCAGCCGCGGTAATACAGAGGGTGCAAGCGTTAATCGGAGTTACTGGGCGTAAAGGGCGCGTAGGCGGTTATGTAAGTGAGATGTGAAAGCCCTGGGCTTAACCTAGGAACAGCAT
+
CCCCCGGGGGGGGDFGGGGGGGGFFGGGGGGGGGGGGFGGGGFGGGGGGGGGGGGGGGGGGGGGGGGGGDGGGGGGGGGGGGGGGGGGGGGGGGGGGGGGGGGGGFGGGGGGGGGGGGCFFGGEFFFGGGGFGDFGGGGGGGGGGGGGGGGGGGGGGGCCFGGGGFGGGG@FGGFGGGGGGGGGGGGGGGGGGGGGEGGCFE<<FGGGGGGFFFGG>CGCFG=8CECGGCCFGGGEGGGFGGCGGGGGCC?ED*>*<=*:0<*::=+:CGGF7776>FGGG:F=5?*9)79>?9BFF:4</
@M03506:14:000000000-AKVR1:1:1101:9342:10856 1:N:0:29
GTACTCCTACGGGAGGCAGCAGTCGGGAATTTTGGGCAATGGGCGAAAGCCTGACCCAGCAACGCCGCGTGAAGGATGAAATCCCTCGGGATGTAAACTTCACAAGAACGGGAAGAATAAGTTGGTGTGAACATCACCAGCGATGACGGTACCGTTTGTAAGCTCCGGCTAACTCCGTGCCAGCAGCCGCGGTAATACGGGGGGAGCAAGCGTTGTTCGGATTTACTGGGCGTAAAGGGCGCGTAGGCGGCCACCGCAAGTCGATTGTGAAATCTCCGGGCTTAACCCGGAAAGGTCAACC
+
CCCCCGGGGGGGGGGGGGGGGGGGGGGGGGGGGGGGGGGGGGGGGGGGGGGGGGGGGGGGGGGGGGGGGGGGGGGGGGGGGGGGGGGGGGGGGGGGGGGGGGGGGGGGGGGGGGGGGGGGGGGGGGGGGGGGGGGGGGGGGGGGGFFGGGGGGGGGGGGGGGGGGGGGGDGGGGGGGGGGGGGGGGGGGGGGGEGGGGGEGGGGGGGGCFGGEEGGFFGGGCGG7CCC?FGGGDEGDGGGDGC5=7EGGGGGGGGGGFGGCGGEGGGC90<*?>*+:7D59D>FFFD>>G3(74<?B46=F
@M03506:14:000000000-AKVR1:1:1101:4984:10865 1:N:0:29
GTACTCCTACGGGAGGCAGCAGTGGGGAATCTTGGACAATGGGGGAAACCCTGATCCAGCCATGCCGCGTGAGTGATGAAGGCCTTCGGGTTGTAAAACTCTTTCGCGCACGACGATAATGACGGTAGTTCGAGAAGAAGCTCCGGCTAACTTCGTGCCAGCAGCCGCGGTAATACGAAGGGGGCTAGCGTTGTTCGGAATTACTGGGCGGAAAGCGCGCGCAGGCGGCCTTGCAAGTCACAGGTGAATGCCCGGAGCCCAACCCCGGAACGCCCCCTGAGACGGCTCGACCTGAGTACGG
+
CCCC@CCFGGG@7;@FEGECFEFFGGC;7FEGG<FGF8,C@8FEFC:<FEFGFGGGGFFAFGG8E<:FC6=??<?F?<C<ECFF<CFCF+,B=FF9A9<=C??FE+CBFG@=4=FCGF@@?<<=:8B:C,CFGGD:F@,C8FGG7FDG7EGDGAFD3F@37DFG7E>EG75<:<C,16<FEEEEE<*2::F*<<7CCEG55CC@9EC5;5*:88C?88EED58C*588*:5:37+0<+*2++<:0<<=:CF?7EG3*)***:**195<*):)*19EDB/09*9*:5)7(9>()70.8=?BD
@M03506:14:000000000-AKVR1:1:1101:13885:10870 1:N:0:29
GTACTCCTACGGGAGGCAGCAGTGGGGAATCTTGCGCAATGGGCGAAAGCCTGACGCAGCCATGCCGCGTGAATGATGAAGGTCTTAGGATTGTAAAATTCTTTCACCGGGGACGATAATGACGGTACCCGGAGAAGAAGCCCCGGCTAACTTCGTGCCAGCAGCCGCGGTAATACGAAGGGGGCTAGCGTTGCTCGGAATTACTGGGCGTAAAGGGAGCGTAGGCGGATAGTTTAGTCAGAGGTGAAAGCCCAGGGCTCAACCTTGGAATTGCCTTTGATACTGGCTATCTTGAGTACGG
+
CCCCCGGGGGGGGGGGGGGGFGGGGGGGGGGGGGGGGGGGGGGGGGGGGGGGGGGGGGGGGGGGGGGGGEGEFGGGGGGGGGGGGGGGG<FGGGGGGGGGGGGGGGGGGGGGGGGG7FGGGGGGGGGGCGGGGGGGGGGGGGGGGGGGGGGGGAE@FECGGGGGGGGGGGCFGGGGGGGGGGGGEGGGGGGGEGCFCE8>FDGGGGGGEGGGGFEFGGGGGGGGGGGG8:?F+:@ECCFGGCFD+109FGFC<=AFGFC3C?CF67CC<C9?F7CFFFDFF=*0+997A*66FFFFF7F@>
@M03506:14:000000000-AKVR1:1:1101:16992:10877 1:N:0:29
GTACTCCTACGGGAGGCAGCAGTGGGGAATCTTGCACAATGGCCTAACGGCTGACGCAGCGACGCCGCGTGTGGGATGAAGCTCCTCGGAGTGTAAACCACTGTTGCCCGGGACGAACAGCTCGATTTCTCGAGCCTGACGGTACCGGGTGAGGAAGCACCGGCTAACTCCGTGCCAGCAGCCGCGGTAATACGGGGGGTGCGAGCGTTGCCCGGTATCACTGGGCGTAAAGGGCGCGTAGGCGGTTTGATAAGGTTGTGGTGAAAGTCCGGGGCTCAACCCCGGATCTGCCGTGCCGACT
+
CCCCCFGGGGGGGGGGGGGGFGGGFGGEGGGEGGGGGGGGGGGGGCFGEGGGGGGGGGFGGGGGGGGGGED,DFDGFEGGGGGDGGGGGFFFFFGA?AFCGGDBECFGGGGGEGGEFECAGBF7:FGFGGGEC@CC<8CF7:CFB=FCGFGGGGGGGGFGGGCEGFGGF:BBGEECFGGFFFFG7:CEEEG9EG>*:EGEEC8*88EGG**0<C5*:A?@0<+;*;CGECFCFEEE:C<CE5+27CEGE+++0+<03<>3>6CC6*32+?ED))7:<6CDG>:E5;17<>?)..8>5)8:)
@M03506:14:000000000-AKVR1:1:1101:14257:10915 1:N:0:29
GTACTCCTACGGGAGGCAGCAGTCGGGAATTTTGGGCAATGGGCGCAAGCCTGACCCAGCAACGCCGCGTGAGGGATGAAATCCTTCGGGATGTAAACCTCGTAAGAATGGGAAGAATAAGTAGGGGCTAATACCCCCTATGATGACGGTACCATTTGTAAGCTCCGGCTAACTCCGTGCCAGCAGCCGCGGTAATACGGGGGGAGCAAGCGTTGTTCGGATTTACTGGGCGTAAAGGGCGCGTAGGCGGTCATGACAAGTCACTTGTGAAATCTCCGGGCTTAACTCGGAACGGTCAAGT
+
CCCCCGGGGGGGGGGGGGGGGGGGGGGGGGGGGGGGGGGGGGGGGGGGGGGGGGGGGGGGGGGGGGGGGGGGGGGGGGGGGGGGGGGGGGGGGGGGGGGGGGGGGGGGGFGGGGGGGGGGGGGGGGGGGGGGGGGGGGGGGGGGGGGGGEFEGFGGGGGGGFGGGFGGGGGGGGGGGGGGGGGGGGGFGGGGGEGGGGGGGGGGCEGGGFGGGCEEGGEG=EGGFGGGGG=CCCC5EF:8CEGE5:CGGE1:9FGGG=7F<3:CFGGGFFF4CFGF:@GGG>)CEF?F?D38D>)>>B?F*
@M03506:14:000000000-AKVR1:1:1101:26710:10920 1:N:0:29
GTACTCCTACGGGAGGCAGCAGTGGGGGATTTTGCGCAATAGGGGAAACCCTGACGCAGCAACGCCGCGTGGAGGATGAAGTCCCTTGGGACGTAAACTCCTTTCGACCCGGACGATAATGACGGTACGGGTGGAAGAAGCCCCGGCTAACTTCGTGCCAGCAGCCGCGGTAATACGAGGGGGGCAAGCGTTGATCGGAATTATTGGGCGTAAAGGGCGCGTAGGCGGTTCGGTAAGTCACCTGTGAAGCCTCTAGGCTTAACCTAGAGCCTGCAGGGGAAACTGCCGTGCTGGAGGGTGG
+
CCCCCFGF-CCEEGGGGGEGGGGG@FC>F@FGGFGGGGGGGGGGDEGGGGGDEFGEGGGGGFGGGDGGGGGGDFGCFFGGFGG9FEFGDGGGD:FEF<FEFG?FGGGGGGGGD:B==7:FFGCGCCF7FCFGCEFGGGGFFFGGGGGGGGGGG?FCGG7FCFCFGFCC<C@CFGF9<::C5EGGEEGCFEE*:5<<CE58;80<++<E8C8CG57?5*C5E=8EGGCC/*2:*1*;FG7C+9CCF?9>+<CC<2<*28C*ACD9CF6F+*075**39)))9.7+3=453).1*/85;B)7:
@M03506:14:000000000-AKVR1:1:1101:11312:10933 1:N:0:29
GTACTCCTACGGGAGGCAGCAGTAAGGAATATTGCGCAATGGGCGAAAGCCTGACGCAGCGACGCCGCGTGGGGGATGAAGGTCTTCGGATTGTAAACCCCTTTCGGGAGGGAAGATGGAACGAGCAATCGTTCGGACGGTACCTCCAGAAGCAGCCACGGCTAACTTCGTGCCAGCAGCCGCGGTAATACGAAGGTGGCAAGCGTTATTCGGATTTACTGGGCGTACAGGGAGCGTAGGCGGTTCGGTAAGCCCTTTGTGAAATCTCCAGGCTTAACCTGGAACAGTCGGAGGGGACTGC
+
CCCCCGGGGGGGGGGGGGGGDEFGEFGGGGGGGFGGGGGGGGGGGGGGGGGGGGGGEEGGEEGGGGGGGFGGGGGDGGGGGGGGGGGGGGGGGGFFGGGGGGGGGGGGGGGGGGGGGGGGGGGGGGCCGGGGGGGGGGGGEGGFGFGGGFGGGGGGFFGGGGGCGGGGFGFFGFGGGGGGGGGGGGGE7FFGEGGGGGGGGGGGG?EEGGGGGGGGGGFGGGCFG8EDEGDE5CCGCEGGGGGEGEGGCFGFF?CC6<:2A:FGFFF*<D7FFGGG=6:CD4@?E:C=)*<1>EEBB)5>)
@M03506:14:000000000-AKVR1:1:1101:3838:10941 1:N:0:29
GTACTCCTACGGGAGGCAGCAGTGGGGAATTTTGGACAATGGGGGCAACCCTGATCCAGCCATGCCGCGTGCGGGAAGAAGGCCTTCGGGTTGTAAACCGCTTTTAGCTGGGAAGAAAAGATCACGGATAACACCCGTGGTTCTTGACGGTACCGGCGGAATAAGCACCGGCTAACTACGTGCCAGCAGCCGCGGTAATACGTAGGGTGCGAGCGTTAATCGGAATTACTGGGCGTAACGCGTGCGCAGGCGGTTCGTTGTGTCTGTCGTGAAAGCCCCGGGCTTAACCTGGGAATGGCGG
+
CCCCCGGGGGGGGGGGGGGGGGGGGGGGGGGGGGGGGGGGGGGGGGGGGGGGGGFFGGGGGGGGGGGGGGFGGGGGGGGGGGGGFGGGGGGGGGGGGGGGGGGGGGGGFGFGGGGGGGFGGGGGGGGGGGGGGGGGGGGGCFGGGGGGGGGDGGGGDGGGEFGGGGGGFGGGGGGGGGGGGGGGGGGGGGFGGGGGGEGGGGFCGEECGGGCGEE8EDGGGGGC;*CGGFFGC58?EC*/7=GGGGGGGDGGGCGGDDGC**2<CFFCFGEFF7C69;DGG5BEF?7=<CF?FFFF@45B)
@M03506:14:000000000-AKVR1:1:1101:6389:10970 1:N:0:29
GTACTCCTACGGGAGGCAGCAGTGGGGAATTGTTCGCAATGGGCGCAAGCCTGACGACGCAACGCCGCGTGGAGGATGAAGATCTTCGGGTCGTAAACTCCTTTCGATCGGGACGAATGATCGGTGACCTAATACGTCATCGGAATGACGGTACCGAGAGAAGAAGCCCCGGCTAACTCCGTGCCAGCAGCCGCGGTAATACGGGGGGGGCAAGCGTTGTTCGGAATTACTGGGCGTAAAGGGTTCGTAGGTGGCCTGCTAAGTCGGACGTGAAATCCCTCAGCTTAACCGGGGAACTGCG
+
CCCCCGGGGGGGGGGGGGGGGGGGGGGGGGGGGGGGGGGGGGFGGGGGGGGGGGGGGGGGGGGGGGGGGBFGFGGGGGGGGGGGGGGGGGFGGGGGGGGGGGGGGGGGGGGGGGGGGGGGGGGGGGGGGGGGGGGGGGGGGGGGGGGGGGGGGGGGGGGGGGGGGGGFGGGGGGGGGCGGGGGGGGGFGGGGGGGGGGGFFGGGGGGGGGGGGGGGEEGCGFEDEEGFG9::CDGGGGGCFGGCC5CD=FEAD=CC?@<GCFD9CDD71C:>C*:7>)*09FF6+7>=<:;6B:8@;)//<
@M03506:14:000000000-AKVR1:1:1101:22351:10983 1:N:0:29
GTACTCCTACGGGAGGCATCAGTGGGGAATATTGGACAATGGGCGAAAGCCTGATCCAGCAATGCCGCGAGAGTGATGAAGGCCTTAGGGTTGTAAAGCTCTTTTACCCGGGAAGATAATGACTGTACCGGGAGAATAAGCCCCAGCTAGCTCCGTGCCAGCAGCCGCGGTAATACGGAGGGGGCGAGCGTTGTTCGGAATTACTGGGCGTAAAGCGCACGTCGGCGGCTTTGCAAGTTAGAGGTGAAAGCCAGGGGCCCCACTCCGGAATTGCCTTGAAGACTGCATCTCTAGACTTGTG
+
CCCCCGGGDFFGG;CCCC@F@FF9FFE7BEGC<ECCEDGGCEGD@CB@FGGGGEGF@ECA<@FDD<6:@++6@CF9?FGE<EGF,,CCC,:EFEFGFEGGE<AF9FE?<>:7FCFC<FCEGGD<F?FFDGGGGCFGGFDFF,AFGEGCF<8@FGGGFG@CGGGGGFGFEC<BC,7,<F1>FEGG@*<8CF:85/:<858*:@+2C?CC8?C588C<*:**1;*8?EC=?//0:?+<E7*<C7:7+*<*<C67*2755;)1*/967CE>*9A)0::CF)09C=F7<:C49*/6984*11*19
@M03506:14:000000000-AKVR1:1:1101:4028:10999 1:N:0:29
GTACTCCTACGGGAGGCAGCAGTGGGGAATTTTGCGCAATGGGGGAAACCCTGACGCAGCAACGCCGCGTGGAGGATGAAGCCCCTTGGGGCGTAAACTCCTTTCGACCAAGACGATTATGACGGTACTGGTGGAAGAAGCACCGGCTAACTCTGTGCCAGCAGCCGCGGTAATACAGAGGGTGCAAGCGTTGTTCGGAATTATTGGGCGTAAAGGGCGCGTAGGCGGTGCGGTAAGTCACCTGTGAGATCTCCGGGCTTAACTCGGAGCCTGCAGGCGAAACTGCCGTGCTTGAGTGTGG
+
CCCCCGGGGGGGGGGGGGGGGGGGGGGGGGGGGGGGGGGGGGGGGGGGGGGGGGGGGGGGGGGGGGGGGGGGGGGGGGGGGGGGGGGGGGGGGGGGGGGGGGGGGGGGGGGGGGGGGGGGGGGGGGGGGGGGFGGGGDFFGGGGGGGGGGGGGGGGGFGGGGGGGGGGGGGGGGFGGGGGGGGGGGCGGGFCEEG?CDEEDEFGGGGGGGGGGGGGEGD=CEGGGFGGGGGGG5E5<<CCGCFGGF9DFFF9:?EGEFGFCEFCFDG<CCEFFG4CCBGGD)5CGFFB2)82=FFF=FFFE
@M03506:14:000000000-AKVR1:1:1101:10771:10999 1:N:0:29
GTACTCCTACGGGAGGCAGCAGTGGGGAATTTTGGACAATGGGGGCAACCCTGATCAAGCCATGCCGCGTGAGTGAAGAAGGCCTTCGGGTTGTAAAGCTCTTTCGGACGGAACGAAATGGTTACGGTGAATAGCTGTGACTGATGACGGTACCGTAAGAAGAAGCACCGGCTAACTACGTGCCAGCAGCCGCGGTAATACGAAGGGTGCGAGCGTCAATCGGAAGTACTGGGCGTAAAGCGGGCGCAGGCGGTTGGCCCAGTCAGGTGTGAAGTCCCCGGGCGTCACCGGGGAATTGTGC
+
CCCCCCGGGGGCE@FGGEGGGGE<F?CB@GA<ECFFGFG,C@CGGC@FG@:C,6FC,,CCCC@CCFGGD668FFGFEGGGG8<<<<=<:4=,7F<5,99??5C,@FG7FE7+BCFGGD=FFF<<8FCFC7DGC,?@<FE<FAAC93,=F@6++,5@7FAF9<FDEFF:F:7F*C::7?FE751:<<FGGGFGG*1*31BFCF7**==CC7=;:CC8*2*<+;5***30+@E+:*12*1*2<=*/:E5>GG*:C//)2)****2++2*23:76**2+*)1)1>@57)/),*.-5)05)0*1*
@M03506:14:000000000-AKVR1:1:1101:3133:11004 1:N:0:29
GTACTCCTACGGGAGGCAGCAGTGGGGAATCTTGCGCAATGGGCGAAAGCCTGACGCAGCAACGCCGCGTGCGGGATGAAGGCCCTCGGGTTGTAAACCGCTTTCAGTAGGAACGAATCTGACGGTACCTACAGAAGAAGGTCCGGCCAACTACGTGCCAGCAGCCGCGGTAACACGTAGGGGCCAAGCGTTGTCCGGATTTATTGGGCGTAAAGAGCTCGTAGGCGGTTCAGCAAGTCGGGTGTGAAAACTCTGGGCTCAACCCAGCGACGCCACCCGATACTGCTGTGACTAGAGTCCC
+
CCCCCGGGGGGGGGGGGGGGGGGGGGGGGGGGGGGGGDGGGGGGDGGGGGGGGGGGGEGGGGGGGGDGGGGGGGGGGEGGGGGGGGGGGGFGGGGGGGGGGGDFGGGGGGGGGGGGGGGGGGGGGGGGGGGGGGGGGGGFGGGGGGGGGGGGGGGGFGGGGGGFGGGGGGGGGGDFGGGGGGDGGGFGGG>EECCGGG>**<?CFGGGGGEEGGFGGC+<CCCGEFGEGG8CE:9?CGGGDGGEEEGCCGFGG7FFGFCFGGGFGCF*7<5>37DGG@)9>:E:+/2<4*9<?BF66@F6)
@M03506:14:000000000-AKVR1:1:1101:25658:11030 1:N:0:29
GTACTCCTACGGGAGGCAGCAGTGGGGAATATTGGACAATGGGCGCAAGCCTGATCCAGCCATGCCGCGTGGGTGAAGAAGGCCTTCGGGTTGTAAAGCCCTTTTGTCCGGAACGAAAAGCCATCGGTTAATACCCGGTGGTGCTGACGGTACCGGAAGAATAAGCACCGGCTAACTCCGTGCCAGCAGCCGCGGTAATACGGAGGGTGCGAGCGTTATCCGGAATTACTGGGTTTAAAGGGTGCGTAGGCGGCTATGTAAGTCAGGAGGGAAAGTTTGCGGATCAACCGGAAAATAGCGT
+
CCCCCGGGGGGGGGGGGGGGGGGGGGGGGGGGGGGGGDGGGGGGGGGGGGGFGGGGGGGGGGGGGFCGGFGGGGGGGGGGGGGGGGGCEGFGGGGGGGGFCEGCFGEGFEGGDGGGGGG<FEFEDGGGCGGCFGGGGGGGDFFGGGGGEGGGGGGGEEGGFG9FC@DD,FGGEGFGFGGGGGGGGGEGGGDGGGGGGEG9EGGG:*?5C5CEEEG:C**<ECG*/8+<F79<EFD86+7EDCEGD=EDGC9E:EGC97*?+7:CFDFFGDG5F<5:7**:5:8*>56:77)(08)9*0/)0
@M03506:14:000000000-AKVR1:1:1101:25787:11045 1:N:0:29
[truncated: 42,520,650 more chars]
