# Supplementary material for: Differential responses of the acidobacterial community in the topsoil and subsoil to fire disturbance in Pinus tabulaeformis stands
Source: PeerJ. 2019 Dec 11;7:e8047. doi: 10.7717/peerj.8047 (PMC6911345; doi:10.7717/peerj.8047)
Supplement: Supplemental Information 5 — H, high severity; B, represents a repetitive sample; 10, topsoil (0–10 cm). [file peerj-07-8047-s005.gz › peerj-07-8047-s005]

@M03506:14:000000000-AKVR1:1:1101:15470:1062 2:N:0:29
NTAGGACTANNNNNNNNNNNNNNNNNNNNNNNNNNNNNNNNNNNNNNNNNNCNGTGTCNNNNNNNGNNCANANNNNNNNNNNNNCCNNNNNNNTTCCTCCNNNNNNNTACGCATNNNNNNNNNNNNNNNNNNNNNNNNNNNNNNNNNNNCNNCNTCNNNNNNNNCNNNTNNNNNNNNGTTTNCNNNNNNNNGCCGNGNNNTTCCCNNNNNNNNNNNNNNAGNNACCNNNNNNNNNNNNNNNNNNNNNGNATCCCNNNNNNNCCCNNCCNNNNNNNTTTCCGCNNNNNNNGGGCCCGGNNNN
+
#6ACCGGDF##########################################:#:C<CD#######:##::#:############::#######,,:D@<F#######44B=FE:###################################8##6#+3########5###5########*4@*#4########464*#/###4*/4*##############2*##*/2#####################)#**0.)#######0)*##20#######**()2((#######)(()-75.####
@M03506:14:000000000-AKVR1:1:1101:22646:1106 2:N:0:29
NTAGGACTANNNGNGTATCNANTCCCGTTCGNNNNNNATGCTTTNNNNNNNGAGCGTCANNNNNNAGCCAGGNNNNNNNCTTCGCCNNNNNNNTTCCTCCNNNNNNNTACGCATTTNACCANTACACCCGGNNTNNCACCCCNNNNNNNCGTCCTCTAGANATACAGTCTNGNNNAACCTATCCNNNNNNNGCTGGGAGATTTCATACACCANTNGNATCCCCGCCTGCNCACNNTTCACNNCNNGTAATTCGGNNNANNNCTTGCCCNNNNNNNTTTTCCCNNNNNNNCGGGCCCTAGGT
+
#8BCCGGGG###=#==DEG#:#=CFGGGGGG######:::CFFF#######::CDEFGG######::CCDCG#######::CDGCG#######9:BFFGG#######49B+<B:FG#9AA=#+9A<F:F=:##:##8A>DGG#######86+68@>95;:#5>++@3@E,#*###646AC6FC6#######*6*658,*=CCGGEE,=CC<*#*#3#121CF7CDD)85#229##/-*0;##1##**.*;@/.)###(###.)1*;8)#######/2()232#######)-()(()))(()
@M03506:14:000000000-AKVR1:1:1101:19926:1142 2:N:0:29
NTAGGACTACAAGGGTATCTAATCCTGTTTGCTCCCCACGCTTTNNNNNNNGAGCGTCAGTGTTAGCCCAGGGGGNNGCCTTCGCCNNNNNNNTTCCTCCGCNNNTCTACGCATTTNACTGCTACACGCGGAATTCCACCCCNCNCNGCCACACTCAAGCCCGCCAGTTTCCAATGCCATTCCCNGGTTNAGCCCGGGGCTTTCACATCGGACACAGCGAACCGCCTGCGCACGCTTTACGCCCCGTACTTCCGATTAACGCCCCCACCCTCNGTATCACCGCNGNCNCCGGCCCCAAGTT
+
#8ACCGGGGGGGGGGFGGGGGGGGGGGGGGGGGGGGGGGEGGGG#######::CFGGGGGGGGGGGGGGGGGGGG##:9DFFGGGG#######::DFFGGGG###4:D7BFGGGGG#4AFGGGGGGGGGDC+FFGCGGGGGG#8#6#+6D8D8E6D:CFGFCEE53CB@@E=:E98CFCF?FCD#14?F#64=8BCC=85C*5;+=EFGGGCG:F657=C)17CDG>::)5/))7*87*</*>5)>8>*/A@FD3DD?*355)))2*8;@*)#*2*1(*0((-#(#(#()-3)(()07())
@M03506:14:000000000-AKVR1:1:1101:19411:1157 2:N:0:29
NTAGGACTACAAGGGTATCTAATCCTGTTTGCTCCCCACGCTGTNNNNNNTCAGCGTCAGCAACGGCCCAGCAGACNGCCTTCGCCACTGGTNTTCTTCCCGATCTCTACGCATTCCACCGCTACACCGGGAATTCCATCTGCCNCTACCGTGCTCAAGCCTGACAGTCTAGAACGCAGTTCCGCGGTTGAGCCGCGAGATTTCACGTCCTACTTATCGGGCCGCCTACGCGCCCTTTACGCCCAGTAATTCCGGACAACCCTCGCCCCCTTCGTATTACCGCTGCGGCGGGCACCGAGTT
+
#8<CCGGGGGGGGGECFGGGFGGGGGGFGGGGGGGGGGGGGGGG######::CFGGGGGGGGGGGGGGGGGGGGGG#:CFFFGGGGGGGFFC#:BFFGGCGGGGGCFGGGGG7F@FFGGGGGGGGGGGGFGGGGGGFAFGAFGG#3+@FGGGC68EFGGGF,>D:9FBFFGDDGGEGCE:EFGGGCE:?8:4,:C5:*/=87>C7:FGGC5C?FCCDF557C9*9D:B?C>E3)5/47@FE55C*:+*3<0996D*)45*)0<D):*8?7)))1*0A4*36(3(42(),)((7((10)4((
@M03506:14:000000000-AKVR1:1:1101:15174:1159 2:N:0:29
NTAGGACTACCAGGGTTTCTAATCCTGTTTGCTCCCCTAGCTTTNNNNNNTCAGCGTCAGTTATGGTCCAGTGCGCCGCTTTCGCCACAGGTGTTCCTCCCGATATCTACGCATTTCACCGCTACACCGGGAATTCCACGCACCNCTCCCATACTCCAGCACCACAGTTTCGCTTGCAGGCTCTGAGTTGAGCCCAGAGTTTTCACAAGGGACTTGTGGCGCCGCCTACGCGCCCTTTACGCCCATCAATTCCGAACAACGCTCGCACCCTCCGTATTCCCGCGGCCGCGTGCACAGCGTT
+
#8CCCGGGGGGGGGGFGGGGGGGGGGGGGGGGGGGGGGGGGGGG######::DFGGGGGGGGGGGGGGGGGGFGGGGGGGGGGGGGGGGGGGGGGGGGGGGGGGGGGGGGGGGGGGGGGGGGDGGGGGGGGGGGGGGGGGGGGG#6@EGGGGGGGGGG8CDGGFGGGFGGGGGGGCGGGGGFGGFCFGGCGFGGGGGGGCC8;C;FGCGFDFFF@7FFDG5<5*8<38:/=57BDG?CFF87CCG**1<E+06;D*910>:BBG)2*88@/))1/*0(*+,(,(((,),)(-3(4:))(-(
@M03506:14:000000000-AKVR1:1:1101:21567:1235 2:N:0:29
NTAGGACTACTAGGGTTTCTAATCCTGTTTGCTCCCCACGCTTTCGCGCCTCAGCTTCAATTACGGCCCAGGATGCCGCCTTCGCCACCTGTATTCCTCCAGATATCTACGCATTTTACCGCTACACCTGGAATTCTTCATCCCTCTCCCGAATTCAAGCCATCCAGTATCCGACGCAGTTCCCAGGCTAAGACTGGGGATTTCACGTCGGACTTAGTTGGCGTCCTACTGGTCCTTTACGCCGAGTAATTCCGAACATCTCTTGCCCCCCCCGTATTACAGTCGCTGCTGGCACGGTGTG
+
#8A@CFGGDGGCCE<CFEGG@CFEFFGGGGCEEA<FG,FCFGDDGCE:76,CF,C,CCAFGF,FEC+@BFGGFGGF8BCEB,6D=FFC<,,CFDFC,A5EFEEB9C9?FF7FFC+9,,,A7FE7+FFFA8,=E<FA?,9,,,>>,@84,6@>CDFGF,@F8=9=6@9=,,@9+=B:@+@:E:,9A?>*,;43,4;:5>E**49<:,ACFC))*96C@F1:*;)21)=6CC=+0;/>5+@7C5/))2;<F7+98)*7)(*+*9@*:<<<;:9)09**;,*+)).,-(-),).,7873)),43
@M03506:14:000000000-AKVR1:1:1101:18134:1262 2:N:0:29
NTAGGACTCCCGGGGTATCTAATCCTGTTTGCTCCCCACGCTTTCGCGCCTCAGCGTCAATGTCGGTCCAGATAGCCGCCTTCGCCACCGGTGTTCTTCCCAATATCTACGAATTTCACCTCTACACTGGGAATTCCGCTATCCTCTCCCGAATTCAAGCAACCCAGTATCAAATGCAGTCCCCAGGTTAAGCCCAGGACTTTCACATCTGACTTGGGTCGCCGCCTACGCGCCCTTTACGCCCAGTAACTCCGAACAACGCCCGCCCCCTTCGTATTACCGCGGCTGCTGGCACGAAGTT
+
#8BCCGGG-CFGGGGEGGCFGGGGGGGGGGGGGGGGGGGEGGGGGGGGGGGGGGGGGGGGGGGGGDGGGG<FGGGGGGGGGGGFGGGGGGDGGGGGFGGGGGCGGGGGGGGEFCFFGGGGGGGGGGGGFBFEGG8,EFGGGGGGGGGGGGGGGDFGGGGGFGFEGGGGCCFAF7FGFGGGGGFFGEFGFGDEFDEFGCGG<D?EECCCGFC:F7EFGGBGCDGGGDEEFC375)7>(9*32><)9*+*++0=?@G3D1*27>)9>=EFC>C5<C;6:2*+6,21;9(08),(72>5))(--
@M03506:14:000000000-AKVR1:1:1101:10956:1267 2:N:0:29
NTAGGACTCCTGGGGTATCTAATCCTGTTTGCTCCCCTAGCTTTCGCGCCTCAGCGTCAGTTGTGGTCCAGTGCGCCGCTTTCGCCACAGGTGTTCCTCCCGATATCTACGCATTTCACCGCTACACCGGGAATTCCACGCACCTCTCCCACACTCCAGCACGGTAGTTTCGCCTGCAGGCTCTGAGTTAAGCCCAGAGGTTTCACAGGTGACTTACCGCACCGCCTACGCGCCCTTTACGCCCAATAATTCCGAACCACGCTCGCCCCCTCTGTATTACCGCGGCTGCTGGCCCAGACTT
+
#8BCCGGG9FGFGGGGGGGGGGGGGGGGGGCGGGGGGGGGGGGGGGGGGGGGGGGGGGGGGGGGGGGGGGGGGGGGGGGGGGGDGGGGGGGGGGGGGGGGGGGGGGGGGFGGGGGGGGGGGGGGGGGGGGGD@FGGGGGGGGGGGGGGGEGGGGCGGFFFGGC6DE5@FGGGGGDFCFFEG>FGGGC?E;FFFGFCE6CFC8>7@?F?EGDCFGGGFGFGDDDEDGD3CC3EGFFDBG?EGGCC***)0<9@4?5*1(25>D3C<E*:5<)77*0<?9?G9(--42(04/3(.(49>)-,)
@M03506:14:000000000-AKVR1:1:1101:8432:1268 2:N:0:29
NTAGGACTACAAGGGTATCTAATCCCGTTCTCTCCCCTGGCTTTCGCGCATCAGCGTCAGTGTCAGCCCAGCAACCCGCCTTCGCCGCAGGTGTTCCTCTCGATATCTACGCATTTCACCGCTACACCGAGAATTCCAGTTGCCCCTTCTGCACTCTAGCCGCAGAGTATCAGTTGACGTTTCCGCGTCAACCCCGGAGATTTCACAACTGACTTGTGCTGGCAGCCTACGCGCCCTTTACGCCCAGTAAACACGCACAACGTCTGCCCTCCACGTACTCCGCCTCACGGTGGCCCTGCGT
+
#8ACC8@FFFGACFEGGGGFEFFGGCFGGE@@,CCCFEC<CFCGGGDE@F,@FGG::CFEEAGGFDGGDDFE,EAF7@FB7CFFFE@F>F7F8F:?E<FF?+<=FEGGFGGCFF:<9@<FEGCGGGGGG7@:7DFGGDF@,,@>6@D=D9=DCD=F9,696=:++++7:,@DCFB,,4*5>,@FC*:E*>*,DE8?**478+++>CE?=F6DFD7;12=E+*20/*857D>C>>>79*<2CEG:D**)+++**.*)1,9*7)0*0/:FC)/))2***-02.-(-((()()-()(,/)0,,-
@M03506:14:000000000-AKVR1:1:1101:16744:1291 2:N:0:29
CTAGGACTACAGGGGTATCTAATCCTGTTTGCTCCCCACGCTTTCGTGCCTCAGCGTCAGTATCGGGCCAGTGAGCCGCCTTCGCCACTGGTGTTCTTGCGAATATCTACGAATTTCACCTCTACACTCGCAGTTCCACTCACCTCTCCCGAACTCAAGATCCTCAGTATCAAAGGCAGTTCTGGAGTTGAGCTCCAGGATTTCACCCCTGACTTAAAGCCCCGCCTACGCACCCTTTACGCCCAGTGATTCCGAGCAACGCTCGCCCCCTTCGTATTACCGCGGCCGCCGGCACGAAGTT
+
CCCCCGGG9FGGGGGGGGGGGGGGGGGGGGGGGGFGGGGGGGGGGGGGGGFGGGGGGGGGGGGGGGGGGGGGFFGGGGGGGDGGGGGGGGGGFGDGGGFGGGGGFGGGGGGEGFGFGGGGGGCFGGGFGGG7FCGFFFGCGGGGGGGGFGCE=8EGFGFGCGGECEGGF:EDFFF?FGGGGGGGGCEE6,E,DFGGGGGGCGCCFGGDEGCGFD:9D>C,*:44??)8?35*:0=C(;@F3*//*/3*=;+;@7>3D(5*.;)*)/178BC4?7;*24/341(((4(),)(-01(*00(()
@M03506:14:000000000-AKVR1:1:1101:19379:1293 2:N:0:29
CTAGGACTACAAGGGTTTCTAATCCTGTTTCATCCCCACACTTTCGTGCCTCAGCGTCAGTTACAGCCTAGTAAGCTGCCTTCGCTATAGGTGTTCTTGACGACATCTAATCATTTCACCGCTCCACCGTCAATTCCGCCTACCTCATCTGTACTCAAGCTCATCAGCATCACTTGCACCCCCCTAGTTCACCTAGAGTACTTCACCACCGACTCAATACCCCCCCTACGCACCCTCTAAACTCAATACTACCGCACAACCCTTCCCACCCACCTCTTACCCACCCCGCTCGCACCCACGC
+
CCC@BFFFGGGF,;,CF7EC,CCFGFFGFF,CEFGGFFGGGFGGGGGGED<F8CE@BC,,<CCFCGGGG,:C9,CFE@FFCEF,CBC,,AFE,:8EF<6<FFF:BFFGAA,C<E,CFCGF:C:+@==F+AF74?=FE<@C=CFC,=,,@E;D,@,@>DF,@@?,@,7,,7@3,,,,7,=D=C+BC+,2,3@,@D:,3437,5,3,@@,@*30@9*,*2=<*;C*?4))=*)*:5)*(**5+0+2*01;+++12.)9C(955))002**2.*)0***0)*3.,),(-()-)((0(4)))4(4
@M03506:14:000000000-AKVR1:1:1101:10437:1296 2:N:0:29
CTAGGACTCCAAGGGTATCTAATCCTGTTTGCTCCCCACGCTTTCGTACCTCAGCGTCAATACATGTCCAGTGAGTCGCCTTCGCCACTGGTGTTCTTCCGAATATCTACGAATTTCACCTCTACACTCGGAATTCCACTCACCTCTCCATGATTCAAGCGAAGCAGTCTTAAAGGCAATTCCGGAGTTGAGCCCCGGGCTTTCACCCCTAACTTACCAAGCCGCCTACGTACGCTTTACGCCCAGTAATTCCGAACCACGCTAGCCCCCTCCGTATTCCCTCGCTTGCTGGCACGGCGTT
+
CCCCCGGG9FGGGGGGGGGGGGGGGGGGGGFGFGGGGGGGGGGGGGGGGGFGGGGGGGGGGGGFGGGFGGGGGGGGGGGGGGGGGGGGGGGGGGGGGGGGGGGGGGGGGGGGGGGGGGGGGGGGGGGGGFFGGGGGGGGGG8EGGGGGGGGGGGGGGGGGGGGEECFFGGGGGGGGDEDFGGGEEEGEGDCFGFGGGGGGGG?F7E<,=?>FFDGGG*B9*5D=DDE5:7?+9DEDFGFGGGGG57<3+?;@A83<3,95)7095+AFGFC579;CG0*38)(41(()-*).7329)04(-
@M03506:14:000000000-AKVR1:1:1101:20213:1303 2:N:0:29
CTAGGACTACAGGGGTATCTAATCCTGTTTTCCCCCCACGCTTTCGCTCCTCAGCGTCAGTACCGGCCCAGAGTGCCGCCTTCGCCGCCGGTGTTCCTCCCGATATCTGCGCATTTCACCGCTATACCGGGAATTCCACACACCCCTACCGGACTTTAGCTAAAGCAGTATCGAGCGAAGGCTCCAGTTTTAGCCTGGACATTTCCCACCCTACTTGCTTAGCCCCCTACAAGCTCCTTCCGCTCTATAACTCCGGACAACACTCCCCCCCCCAGCTTACCTACGTCTTCGGGTACTCTTC
+
C8CCCGGGGC@FE76BCGGGFDFGGEDC<E,C,C,C@FBCG@FG9FG><@,CC6CCGCG7FGFC7+@:CF,CFFGGC+@+CFF7CFCEFG++8BB@FFE8FFF768?<,C+4>FE9FGF9CCC:+,D9FFCE:DF9<F,BF+@@EG5DCDC5B7?,5,?,,5?997<<F,?C5*4=CC**3@6**5>1>C+2*+3+0*3*>*<C+=9A*/*1:7+<***2:*:+*1.7*9)+2)0*(09@**/*)*<7:9+/*7*1C>5*..5***/0873>))22+)0+(--(((.)(9(2)(-***)))
@M03506:14:000000000-AKVR1:1:1101:19535:1321 2:N:0:29
CTAGGACTACAGGGGTATCTAATCCTGTTTGCTCCCCACGCTTTCGTGTCTCAGCGTCAGTTACTGTCCAGAGAGCCGTCTACACCACAGGTGTTCCTCCTGATATCTACGCATTTCACCGCTACACCAGGAATTCCACTCTCCCATCCAGTACTCTAGCTCCCCAGTTTTCGGCGCACCCTCCCAGTTGAGCCGGGAGATTTCACACCAAACTTAGGGAACCGCCTACACACCCTTTACGCCCAGTAACTCCGAACAACGCTTGCTGCCTACGTATAACCGCGGCTGCTGTCACGTAGTT
+
CCCCCGGGGGGGGGGFCGGGEGGGGGGGGGGGGGGGGGGGGGGGGGGGGGFGGGGGGGGGGGGGGGGGGGGGGGGGGGGGGGGGGFGGGGGGGGGCGGGGGGGGGGGGGGGDDFFGGGGFCGCEFGGGFGGF:F?DAAE?BEGGGGAECCFGGGGD;EFGFGFFCFGFGAEFEEG6CEGGGFFGGFGGAE9D?EG5;EE><F:DCGCCEF4DC8@,4?A?6CGGGG>DGFF+*88C188E*=CD3C>=CFD6F)5373<F;D>7C*29C:*/7*;+A.6C?11(,72;:6:)/).7<)(4)
@M03506:14:000000000-AKVR1:1:1101:12085:1343 2:N:0:29
CTAGGACTACAGGGGTATCTAATCCCGTTTGCTCCCCACGCTTTCGTACCTCAGTGTCGGTGTTTGCCTAGCAAGCTGCCTTCGCCATTGGTATTCCTCTTGTTATCAACGGATTTCACCCCTACTCCAAGAATTCTGCTTGCCCCTGCAACACTCAATTCCTATAGTTTCGCTTGCCGCCTCAGAGTTGAGCACTGAGGCTTAACGACCGACTTATAGTAACACCTACGTACTCTTTACGCCCAGTATTTCCGGCTTATGCTTGGCTCCTACGTATTACACTTGCTGCTTCCACTCAGTT
+
CCCCCGGGGGGGGGEG;FFGFEGCGGGGGGGGGGGGGGGGGGGGGGGDGGAGFGG9FGGDGEFFGEGGGGGG9FGGGF?FGGG@CE,CFFFFFGGGGDFGGD,?EFGFCA=@=:FGFFFE=FFFCCFC8EFD,CFFFGGGC9D8DFGDFCFGFGGGGGGDFADCDGGF,@E@E6+3D8@@CGGGFAF,@;@8,,44DA<7+=D,@E5C>DGGGGCCF+:,=+1,*2;)<C;,*:C7*1;@*2C)*201+++;@))))(*2+;6C6*+)3)016C;9:.*+))).6))*)/)-)44>)..-6
@M03506:14:000000000-AKVR1:1:1101:9223:1407 2:N:0:29
CTAGGACTCCAAGGGTATCTAATCCTGTTTGCTCCCCACGCTTTCGTGCCTCAGCGTCAGTTGCCGTCCAGAGAGTCGCTTTCGCCGCCGGTATTCCTCCTGATATCTACGCATTTCACCGCTACACCAGGAATTCCACTCTCCCCTCCGGCACTCGAGCCGCGCAGTTTCGAGCGCACTTCCCGGGCTGAGCCCGGGGCTTTCACGCCAGACTTGCACGGCCGCCTACGCACCCTTTACGCCCAGTGATTCCGAGCAACGCTTGCACCTCCCGTCTTACCGCGGCTGCTGGCACGGACTT
+
CCCCCGGG9FFGGGDGGGGGGGGGGGGGGGDGGGGGGGGCDGCGGEFFDGDGGGGDFGGGGGGGGGCFFGGGGGGFGGD@CCFCGGGGEGGGCFGGGGGGGGGGGGGGGCDCCG7<<F9FGGEEFFGGCFFGGGGGGGGDG,DFGGFGG8EEDG@G>FCEGDG85@@E;=D*;8CCGCC*<??FGGCECEF*?9BE=:*7**+<77*1:7CGGG++2>FC)9C5)90)6175C))1(2*+/:779/3*:2+*9<9<D17E)<)**;EF85*05)/1;,9?713((4()4).4@:29:3-6)
@M03506:14:000000000-AKVR1:1:1101:18974:1415 2:N:0:29
CTAGGACTACAAGGGTATCTAATCCTGTTTGCTCCCCACGCTTTCGCACCTCAGCGTCAATATGTGTCCAGTAAGTCGCCTTCGCCACTGGTGTTCTTCCGAATATCTACGAATTTCACCTCTACACTCGGAATTCCACTTACCTCTCCACAATTCTAGCGATGCAGTCTTAAAGGCAATTCCGGAGTTGAGCCCCGGTCCTTCACCTCTAACTTGCAAAGCCGCCTACGTGCGCTTTACGCCCCGTAATTCCGAACAACGCTAGCCCCCTTCGTATTACCCCGGCTGCTGGCCAGGCCTG
+
CCCCCGGGGGGGGGGGGGGGGGGGGGGGGGGGGGGGGGGGGGGFFGGGGGCGGGGGGGGGGGGGGGGGFGGGGGGGGGGGGGGGGDFGGGGGGGGGGGGGEGGGGFGGFGGGFFDFGGGG9FGGGGGFFECF=B:FGGGGGGGGGGGGEBF8DFA9DFGGE>6=E=D9@EGDFEF9,>DEGGGGEC6ED9,,::DC8C*1@CCD9EGGGGFFC>C?FCC,0@F*)2/:CCA,9?)/63+58CDD)*/)*1>;;)*9C9FGDD)15CC585)))**2040+-(((-40)()).803*7)(,,
@M03506:14:000000000-AKVR1:1:1101:17475:1420 2:N:0:29
CTAGGACTACAAGGGTTTCTAATCCCGTTTGCTCCCCTAGCTTTCGCGCTGCAGCGTCAGGAAGGGTCAAGTTTGCCGCTTTCGCCACTGGCGTTCCCACCGATATCAACACATTTCACCGCTCCACCGGTAGTTCCGCAAACCCCTATCCCCCTCGAGCGATGCAGTACTGGGAGCAATTCCACGGTTGAGCCGCTGGGATTCCACTTCCAACTTACACCGCCGCCTACGCCCCCTTTAAGCCCCATGATTCCGACTACCGTTCGCCGGTTCCGCCTTCTCGCGGCTGCGGCCACGGTGT
+
CCCCCGGG-FGGGGGGGGGGGGGGGGGGGGGGGGFFGGFFGFFGGGGGGGGGGFFECFCGGGGGGGGFGFGGGCEGGGGGGGGGGGGGGGGGGGGGFG9EFGGGECFGGGGGGGFGFGGGGGEEEAFCF7@3CD,CCFE7FGGDCGGCDGGGG>+B>>EGEG:5>FB9;CFF:E8*;DFC>;=;EGDAG8,>B<E*::CEA*A+5<<C9*;;CCG?*0AFGDGGDD3)2CEE3>E<>56CF+?<***0:C7*16CD)-C6.)0*2**)/0/.)2***(8+)-(4-(-5(7(-)3(*).,3(
@M03506:14:000000000-AKVR1:1:1101:15484:1489 2:N:0:29
CTAGGACTACAAGGGTATCTAATCCTGTTTGCTCCCCACGCTGTCGCGCCTCAGCGTCAGCAACGGCCCAGCAGACCGCCTTCGCCACTGGTGTTCTTCCCGATCTCTACGCATTCCACCGCTACACCGGGAATTCCATCTGCCTCTACCGTGCTCAAGCCTGACAGTCTAGAAGGCAGTTCCGTGGTTAAGCCACGGAATTTCACCTCCTACTTATCGGGCCGCCTACGCGCCTTCTACGCCCAGTAATTCCGGACAACGCTCGCACCCTACGTTTTACCGCGGCTGCTGTCCCCGGGGT
+
CCCCCGGGGEFGGGGGGGGGGGFGGFGGGGGGGGGGGGGGGGDGGFGGGGCEGGGGGGGCFGGGGEGGGGGGCFGGGGGGGGGGGGGGFGGDFGFAFGGGGDGEGGGGGGGGCFCGFFGF@FDFEFGEGGGGGF:FADFGFGG99@EA9D8D:?5EECE9CCGFFGFGGEA;FC,DFGED9DF58:C9EGGFD6BF8=8?C<,=CFGCFGF=A=EGGGFCG>D5DC:)0*)*1<)7):9+;EGGGEC*C<+99@)9C(*28B:>C8*8C;7))/;**-*0.((4,00;(/,)/5)*))((4
@M03506:14:000000000-AKVR1:1:1101:13869:1522 2:N:0:29
CTAGGACTACAAGGGTATCTAATCCTGTTTGCTCCCCTAGCTTTCGCGCCTCAGCGTCAATATCTGTCCAGTAAGCCGCCTTCGCCACCGGTGTTCTTCCTGATATCTACGAATTTCACCGCTACACCCGGAATTCCACTTACCTCTCCCCTACTCTAGCCACTCAGTCTTAAAGGCACTCTCGCAGTTCAGCCCCGCGATTTCACCTCAAACTTAAAAAACCGCCTACGTCCCCTTTACGCCCAGTAACTCCGAACAACGCTCGCCCCCTCCGTTTTCCCGCGGCTGCTGGCCCGGATTT
+
CCC,CFGGGG-FFGGF-EFFGGGGGGGGGGGGGGGGG,,CFGGGGGG+FFCFGGGGGGG7E,E,CFGGGGGC,CF,FFGGGGGGGGGG<FGGGGGG<FGG9,BEFGGGGGG,AEFGGGGG7@FGGGG8+FGGDFGGGGGGG,ECDFGFG83,D8EGGGG,,,,,6DFG,3E,@,,@DE8,6,@+3+@7E,@DEF5*@*=**3*,5B,,4*;?C>C?+++=2:*:7D)02*)*1)2C(>+>8CC)/*<*003965CGDF*1.07*1:5>*<)))1;++44?<:91(((046305(4C8)((.
@M03506:14:000000000-AKVR1:1:1101:15370:1596 2:N:0:29
CTAGGACTACAAGGGTATCTAATCCTGTTCGCTCCCCACGCTTTCGTGCCTTAGTGTCAGGTGGTGCCCAGCAAGCTGCCTTCGCCATTGGTGTTCCTACGAATCTCTACGCATTTCACTGCTACACTCGTAATTCCACTTGCCTCTGCACTCCTCAAGCACGTCAGTATGCAATACAGTCGATATTGTTGAGCCACACGATTCCCCATTGCACTTAACGCGCCGCCTACGCACGCTTTACGCCCAGTGATTCCGGATAACCTCTGGATCCTCCGCATTACCGCGGCTGCTGGCACTTATG
+
@CCCCGGGGGGGGGGGGGGGFGGGGFGGGGGGGGGGGGGGGFGGGGGGGGGGGFFGGGFGGGGGGFGGGGGGGGGGGGGFFFGGGGGGGGCFCFGGGGGGGGGGG<FEFGGGGF@FFGGFFF9FGCFFDFGGFG9FGCFGFFCDGGDEGGGGGGGGGGGGGGEFFGEFF8DFGGGDGGEFGECED@,==;8;8EGF86+4++@,,,5A?AFD,;ECFG5**9C*;9/5?F45*?):(>>9;*:D)*36<+<+1;6D*-7+*0**2AF*+9C**02/:4:+4),((((.-)50)21*)0)))
@M03506:14:000000000-AKVR1:1:1101:8031:1633 2:N:0:29
CTAGGACTACAAGGGTATCTAATCCTGTTTGCTCCCCACGCTTTCGCACCTCAGCGTCAGTACCGAGCCAGTGAGCCGCCTTCGCCACTGGTGTTCCTCCGAATATCTACGAATTTCACCTCTACACTCGGAATTCCACTCACCTCTCTCGGACTCGAGATACCCAGTATCAAAGGCCGTTCCGGGGTTGAGCCCCGGGATTTCACCCCTGACTTAACTACCCGCCTACGTTCTCTTTACGACCCGTAATTCCGAACAACGCTCGCCCCCTCCTTCTTACCTCTGCTGCTCTCCCGGCTGT
+
CCCCCGGGGGGGGGGGGGGGFGGGGGGGGGGGGGGGGGGGGGGGGGGGGGFGGGGEGGGGGGGGGGGGGGFGGGGGGGGGGGGGGGGGGGGGDGGGGGGGGGGFCGGGGGGG<FGDGGGFFFEGGFG=FCF7FGEFG9FFGFGGFF9D?FGF+CGGCE>?FGGGC,6DDGG9@=E?C,:@BFGE*8CG81,,?@EEEDECCCCF7=CGG*7C?DGCF+;<0;>*/98>C35**0;1<7/C;59<)//)*/2=643*)(**)8)1):C>=57@B*++0:*38)..5))0)/))*(.)7)((.
@M03506:14:000000000-AKVR1:1:1101:19394:1650 2:N:0:29
CTAGGACTACAGGGGTTTCTAATCCTGTTCGCTCCCCTAGCTTTCGCACCTGAGCGTCAGGTAAGGCCCAGAGATCCGCCTTCGCCACCGGTGTTCCTCCTGATATCTGCGCATTTCACCGCTACACCAGGAATTCCGATCTCCCCTACCTACCTCTAGTCGGGCAGTTTCGGATGCAGGTCCGGAGTTGAGCCCCGGGCCTTCACATCCGACTTGCCACACCGCCTGCGTGCGCTTTACGCCCAATGACTCCGGACAACCCTTCCCCCCTCCGTATTACCGCGGCCGCTGGCCCGCAGTT
+
CCCCCGGGGGGGGGGGGGGGGFGGGGFGGGCGGGGGGGGGGGGGGGGGGGGGGFGGGGGGGGGGGGGGGGGGGFGGGGGGGGGGGGGGGGCCFFGGG,FFCA<EF9FGGGGGCGCEGDGGGGGGGD=F@FGD:<FGGEF@FGGFFEGGGGGGGGGGGC9DEEG+:CGGFDFG8CGGGGC:@DCEE1@4DF??C,4A=E5**/+5+<+<0*8CECE9F64+;CG*9C5<C3759))/4**<=537**;)<++19>35D65*)07C**0.85))0)2*2(8+)(4(((()736(<(()))(,-
@M03506:14:000000000-AKVR1:1:1101:15533:1673 2:N:0:29
CTAGGACTACAAGGGTTTCTAATCCTGTTTGCTCCCCACGCTTTCGTGCCTGAGCGTCAGTGTCGGCCCAGGGGGCTGCCTTCGCCATCGGTGTTCCTCCGCATCTCTACGCATTTCACTGCTACACGCGGAATTCCACCCCCCTCTGCCACACTCTAGCTTGCCAGTTTCCAATGCCATTCCCAGGTTGAGCCCGGGGCTTTCACATCCGACTTAACACACCGCCTCCTCACGCTTTACGCCCAGTAATCATGATTAACGCTCTCACCCTACGTATTACCGCGGCTGCCGGCCCGTCGTT
+
CCCCCGGGGGGGGGGFGGGGGGGGGGGGGGGGGGGGEGGGGGGGGGGGGGGGGFGGGGGEGFGGFDEEGGGFGCEGGCFGGGGGGEEGGGDGCCGGG,CDCE=BC,EACDDC:FF9FFGGGGGGGGGGGGDG+FACFFCFCC@ECEFDE9DECC6@99;9A7:EF,D4@,@@2>9,=E97BFG?;,*42,:8CEFC=5EGGGCCCFGC6***=7C777C+8CG*9C7)/280>473:*/0;C)>7*09+0+****2*67A5B3>*0+9*8*.0*0++.*3.(-((42)4),(0,9)..-3-
@M03506:14:000000000-AKVR1:1:1101:13387:1704 2:N:0:29
CTAGGACTACCGGGGTATCTAATCCTGTTTGCTCCCCACGCTTTCGCACCTCAGCGTCAACAACGGTCCAGTGAGCCGCCTTCGCCACTGGTGTTCTTCCGAATATCTACGAATTTCACCTCTACACTCGGAATTCCACTCACCTCTCCCGTGTTCAAGTCACCTAGTTTCAAAGGCAATTCCAGGGTTGAGCCCTGGGCTTTCACCTCTGACTTGAGCAACCGCCTACGTGCGCTTTACGCCCAGTCATCCCGAACAACGCCACCCCCCTCCGTATTACCGCCGCTGCTGGCACGGAGTT
+
CCCCCGGGGGFGGGGGGGGGGGGGGGGGGGGGGGGGGGGGGGGGGGGGGGCGGGGGGGGGGGGGGGGGGGGGGGGGGGGGDGG<FFGGGGGGGGGGGGGGGGGGGFGGGGGG?FGGGFGGFGGGF9FGFG>FEGGFGGGGGDEFGGGF8DEEEGGGG8,=EEGGGGGGADGFGFAF?:@D;EBFA>CFFGBDFDFGGGCC<74DFGC<7CCFGFCF7*89FGFEDDB>FGF*:3>)(>+1;:5):/<*<:+*7:D3D,**75)9*;*785DFF7*:8:7FA-((4,,),).(8133)),-.
@M03506:14:000000000-AKVR1:1:1101:13148:1713 2:N:0:29
CTAGGACTACTAGGGTATCTAATCCTGTTTGCTACCCACGCTTTCGCTCCTCAGTGTCAGTACCGGCCCAGAGCGCCGCCTTCGCCGCTGGTGTTCCTCCTGATATCTGCGCATTTCACCGCTACACCAGGAATTCCACGCTCCCCTACCGGACTCCAGTCACAGCAGTATCAAGTGGCGTCTCCAGGTTGAGCCTGGAGGTTTCACACCTGACTTACCGAACCACCTCCGAGCTCTTTCCTCCCAATAACTTCGGACAACGCTTGCCCCCTACTGATTACTGTGGCTCCTGGCCCGGTGG
+
CCCCCGGGGGGGGGGGGGFGFGGGGGGDCFEGGGGGGGGGGGGGGGGGGG<FGGGGGGGGGGGGFGGEGGFFGGGGGGGGGGGD7FEGGDCEAFGGGGGGGFF<E<FGGGCEGDGGGGGGGGGGEGGFFEGCFGGGGGGDG8EGGG8DEFCEDE+@E?CCGGGGADEC<A,@:E9@FGECGE5C99:,2>7,,DE68*=,=9C7F@1,<7DC,>CF+:A**):**/05*;>:)))95FF+++29C6?FDG6**9</*4)*5))*1*;?F>C)0C+++)1+5))))(())).)/10*)0(((
@M03506:14:000000000-AKVR1:1:1101:12521:1721 2:N:0:29
CTAGGACTACAGGGGTATCTAATCCTGTTTGCTCCCCTAGCTTTCGCGCCTCAGCGTCAGTAGTGGTCCAGTGCGCCGCTTTCGCCACAGGTGTTCCTCCCGATATCTACGCATTTCACCGCTACGCCGGGAATTCCACGCACCTCTCCCACCCTCCAGCATTGCAGTTTCGCCTGCAGGCTCTGAGTTAAGCCCAGAGGTATCACAGGTGACTTACAACACCGCCTACGCGCCCTTTACGCCCAATCATTCCGAACAACGCCCGCATCCTCTGTATTACCGCCGCCGGCGGCACAGAGTT
+
CCCCCGGGGGGGGGGGGFGGGGGGGGGGGGGGGGGGGGGGGGGGGDGCGEFEGGGGGGGGGGGGGGGGGGGGFGGGGGGEGGGGGGGGGGGGGGGGGGGGGGGGGBFDGGGGGCGGGGGF7EGGGGGFGGECBFGGGGGDCGG8,>>=FCFGGGGGGGGGDDFEGGGFGGDDD53*=>6FG:CF,?@<>DFBFC8,,,8A:*,59B?EGG4C?7A9D:=65/9:<D;>6<.7<5>),>*<*29<3:*)<<+*97*C994C).0)>=*):)*9*2<E7:*9-(((4(()(),1)((*.).)-
@M03506:14:000000000-AKVR1:1:1101:11775:1737 2:N:0:29
CTAGGACTACCAGGGTTTCTAATCCTGTTTGCTCCCCACGCTTTCGTGCATGAGCGTCAGTACAGGTCCAGGGGATTGCCTTCGCCATCGGTGTTCCTCCGCATATCTACGCATTTCACTGCTACACGCGGAATTCCATCCCCCTCTACCGTACTCTAGCCATGCAGTCACAAATGCAGTTCCCAGGTTGAGCCCGGGGATTTCACATCTGTCTTCCCTAACCGCCTGTGCACGCTTTACGCCCAGTAATTCCGATTAACGCTTGCCCCCCACGTATTACCGCTGCTGCTGGCACGTTGTT
+
CCCCCGGGGGGGGGGFGGGGGGGGGGGGGGGGGGGGGGGGGGGGGGGGGGGGGGGDEGEGGGGFGGGGGGGGGGGGGGGGGGGGGGGGGGGGGGGGGDGGDGGGDGGGGGGGGGGFGGGGGGGGGGGGGGGGCGGGGGGGFGGGGGGGGGGGGGGGGGCFGGGGGGFGGFGCGGGFGGGGGGGGGGFGGCFFGGCEGC*1;7<C@FCB<78@FF7,4*;9?CD*7>>5CFA+*08*67+>=EG3**+1<7<6B?9C7:>C>>35**00A7))))12C26<4((((,.),054>()*))(4,
@M03506:14:000000000-AKVR1:1:1101:10705:1831 2:N:0:29
CTAGGACTCCAAGGGTATCTAATCCTGTTTGCTCCCCACGCTTTCGCACCTCAGCGTCAGTACCGGACCAGCGGGCCGCCTTCGCCACTGGTGTTCTTCCTAATATCTACGAATTTCACCTCTACACTAGGAATTCCACCCGCCTCTTCCGGACTCTAGACTTGCTGTATCAAAGGCAGTTCCGAGGTTGAGCCCCGGGATTTCACCCCTGACTGGCAAATCCGCCTACGTGCGCTTTACGCCCAGTAATTCCGAACCACGCTAGCCCCCTTCGTATGTCCTCGGCTGCCGGCACGACAGT
+
CCCCCGGG-EFGGGDFFGGGGGGGGGGGGGGGGGGGGGGGGGGGGGGGGGEFGGGGGGGGGGGGGGGGGGGGGGGGGGGGGGGGGGGGGGGGGGGGGGGGGGGGGGGGGGGGFFGGGGGGGGGGGGGGGGGGGGGFGGGGGGGGGGGGGGGGGGGGGGGGGGGFGGGGGEGBFCGEGGCGCFCEC5**=EFGGGFGGDGEGFGGFFGCEFGCCCFGG5A6;F6EGGDDGG>*1))12<?G=CGDC7+9<EF?4/95)(2A)77*/@07E>)7FC@*0(*06)),(2()2)29E(4*))(()
@M03506:14:000000000-AKVR1:1:1101:8640:1840 2:N:0:29
CTAGGACTACAAGGGTATCTAATCCTGTTTGCTCCCCACGCTTTCGCGCCTCAGCGTCAATTACGGGCCAGATAGCCGCCTTCGCCACCGGTGTTCTTCCCAATATCTACGAATTTCACCTCTACACTGGGAATTCCACTATCCTCTCCCACATTCAAGCTCATCAGTATCAAGCGCAGCCCCCAGGTTGAGCCCAGAGATTTCACTTCCGACTTGCCACACCGCCTACGAACCCTTTACGCCCCGTCATTCCGACCAACGCTGGCCCCCTACCTCTTCCCGTGGCTGCTGGCACGTGTCT
+
CCCCCGGG<FFGGGGGGGGGGGGFGGGGGGFGFGGGGGGGGGGGGGGGGGGGGGGGGGGGGGFGGGGGGGGCEGGGGGGGGGGGGGGGGGGGGGGGG9FFGGGGGGGGGGFCEFGGGGEGGGGCGFGGGGGFDFGGG9:FFFFGGGGGGGGGEGGGGFDF=FGGGGDFGGGGEGGGC6?EFEEGCE5CFFGCFFGGGGGGGC7E@EFFGGGGECEGG48?DDDCDC35C<A=5:><=F=FGGD5):8758<*9)1))45A>E3D<EF:8B))8*+30.*0(((-(,..1)4.<()*0)((-
@M03506:14:000000000-AKVR1:1:1101:17852:1872 2:N:0:29
CTAGGACTACTAGGGTATCTAATCCCGTTTGCTCCCCTGGCTTTCGCTCATCAGCGTCAGTGTTGGTCCAGGATGCCGCCTTCGCCACCGGTGTTCCTCCAGATATCTACGCATTTCACCGCTACACCTGGAATTCCGCATCCCTCTCCCAAACTCAAGCCATCCAGTATCAGACGCAGTTCCCCGGTTAAGCCGAGGGATTTCACGTCTGACTTAGTTGGCCGCCTACGAGCCCTTTACGCCCAGTAATTCCGAACAACGCTTGCCCCCCCCGTCTTACCCCGGCTCCTGCCCCGGTGTT
+
CCCCCGGG<FGGGGGGGGGGGGGFGGGGGGGGGGGGGGGFGGGGGGGEGGGGGGGGGGGGGGGGFGGGGGGGGGGGGGGGGGGGGGGGGGGGGGGGGGGGGGGGGGGGGGGGGGGGGGGGGGGGGGGDFFGGGGGGGFGGCEFGGGGFGCF,>=@DGGGCD8EDFC?DD8EDCFFEGGGEFFFGGGGGDG,;D63:8E5>,?CFGGGG50?+,0B92=:@8C**)58)A<2/:)0*686@E5DGC5C*0@C@4)97)7*/5>75**3/;BD.5)2*8(/38(-49>6)364(8(-75),4,
@M03506:14:000000000-AKVR1:1:1101:9998:1882 2:N:0:29
CTAGGACTCCAAGGGTATCTAATCCTGTTTGCTCCCCACGCTTTCGCACCTCAGCGTCAGTATCGGGCCAGTGAGCCGCCTTCGCCACTGGTGTTCTTGCGAATATCTACGAATTTCACCTCTACACTCGCAGTTCCACTCACCTCTCCCGAACTCAAGTTTCCCAGTATCGAAGGCAGCTCTGGAGTTGAGCTCCAGGATTTCACCCCCGACTTAAGCAACCGCCTACGTGCGCTTTACGCCCAGTAATTCCGAGCAACGCTAGCCCCCTTCCTATTACCGCGGCTGCTGGCACGAAGTT
+
CCCCCGGG9FGGGGGGGGGGGGGGGGGGGGFGGGGGGGGGGGGGGGGGGGGGGGGGGGGGGGGGGGGGGGGG@FGGGGGGGGGGGGGGGGGGGGGGGGCFFFGGGGGGGGGCFFGGGGGGFGGGGFGGGGG7FFGGGGGCGGGGGGGGGGGDGGGGGGGGFGGEG8FGGGGF??E>FFGGEEA>E9>7D;D>DGGGGDFFGGGGCE?FGGG4CDGGG>+=CC8CGGFEGDA*>B:DDD6EEGGG3EF?7929795)9(*0)).9)<@FGFD))*++36*+.,221>(70@0450<73)-,.
@M03506:14:000000000-AKVR1:1:1101:8481:1887 2:N:0:29
CTAGGACTACCAAGGGTATCTAATCCTGTTTGCTCCCCACGCTTTCGCACCTCAGCGTCAATACCAGTCCAGTGAGCCGCCTTCGCCACTGGTGTTCTTCCGAATATCTACGAATTTCACCTCTACACTCGGAATTCCACTCACCTCTCCTGGATTCAAGCGATGCAGTCTTAAAGGCAATTCTGGAGTTGAGCTCCAGGCTTTCACCTCTAACTTACAAAGCCGCCTACGGGCGCTTTACGACCAGTAATTCCGACCAACGCTACCCCCCTCCGCATTCCGGCGGCTGCTGGCACGGAGG
+
CCCCCGGFEGGFGGCGFEGGGGFFGEFFGGGGGAFGGGGG:FCFGGGGGGGDGGGGGGGGGGGGGGGFFGGGFCFGGGFGGEEFGGGGGFGGGGCFGGGFGGEFGGGGGGGG7EEA?ECFGGGGGCFGGCFCF=FGGGFGEGEFFDFFDFGFGGGGFFGGCE8DEGGGGFGEC8E;9,=DFGGGGG8D@7@CFEEGGF,,D?@6ACFFFDFFCDAD:C8C5;C;9D@B*;8*)2?7>DF7E**/)/=A7++++19<81D5)03>**;785C5>5**2()+)((.(((735)5/1(0).(((
@M03506:14:000000000-AKVR1:1:1101:11431:1888 2:N:0:29
CTAGGACTACAAGGGTATCTAATCCTGTTTGCTCCCCACGCTTTCGCGTCTTAGCGTCAGAAACCGTCCAGATAGCCGCCTTCGCCACTGGTGTTCTTCCCAATCTCTACGTATTTCACCACTACACTGGGAATTCCACTATCCTCTCCGGTCCTCTAGTCACCCAGTACCGAGTGCATTTCTTGAGTTGAGCTCAAGGCTTTCACACCCGACTTGGGCAACCGCCTACACGCGCTTTACGCCCAGTAATTCCGAACAACGCTACCCCCCTTCGCCTTACCGCGGCTCCTGGCCCGAACTC
+
CCCCCGGGGGGGGGGGGGGGGGGGGGGGGGGGGGGGGGGGGGGGGGGGGGGGGGGGGGGGGGGGGGGGGGGGGGGGGGGGGGGFGGGGGFGGEFGGGGGGGGGGGGGGGGGGDGGGGGGGGGGGGGGFGGCGGGFGGGGGGGGGGGCGCEDGGGGGFFGGGFFGGGGGFGG:@EG6DFCDFF7EEFF:;DCCEEGGFF?FGFECAAFGGDDDGG>7;997*:FGDGF5F*;/)).:(83+8:)1:*A6<<9@=637<(2A5:3>5CC>E>/5?5*;A(*+5(26999)36),.(410)(.)
@M03506:14:000000000-AKVR1:1:1101:14566:1892 2:N:0:29
CTAGGACTACAAGGGTTTCTAATCCTGTTTGCTCCCCTAGCTTTCGCGCCTCAGCGTCAGTTGTGGTCCAGTGAGCCGCTTTCGCCACAGGTGTTCCTCCCGATATCTACGCATTTCACCGCTACACCGGGAATTCCACTCACCTCTCCCACACTCAAGCACGGCAGTTTCCACGGCAGCCTCCCAGTTGAGCCGGGAGATTTCACCGCAGACTTACCGCCCCGCCTACGCGCCCTTTACGCCCAATAATTCCGACCAACGCTTCCACCCTCTGTATTACCTCTGCTCCCGGCACATCGTT
+
CCCCCGGGGGGGGGGGGGGGGGGGGGGGGGGGGGGGGGGGGGGGGGGGGGGGGGGGGGGGGGGGGGGGGGGGGGGGGGGGGGGGGGGGCFGGGGGGGGGGGGGGDGGGGGGG7FGGGGGGGGECEEGG@FGEFGGGGGGGGGGGGGGGGGGGDEEFGGGGGGGEGGGD7EFFFGCEEECEGGGGGGCF<;;,8DEG8*4/<D,,>C=:7)7>C7<97>3C)8>5DGFBD<<1C3572DFC=CDGCGCF+909?73))(1:5:7C*<:=E@5)0*3+<.*+))),)5)*.)-,8,3*00-4.
@M03506:14:000000000-AKVR1:1:1101:8106:1905 2:N:0:29
CTAGGACTACAAGGGTTTCTAATCCTGTTTGCTCCCCACGCTTTCGTGCCTCAGTGTCAGTGCTGGTCCAGATGGCCGCCTTCGCCACAGATGTTCCTCCCGATCTCTACGCATTTCACTGCTACACCGGGAATTCCGCCATCCTCTACCGCACTCTAGCCTGCCAGTATCCAATGCAATTCCCAGGTTGAGCCCAGGGCTTTCACATCAACCTTAACAAACCACCTACGCACGCTTTGCTCCCAGTAATTCCGAGTAACTCATCCACCTTTCGCATTCTCTGGGCTCCTGGAACGAAGTT
+
CCCCCFGGGGGGGGGGGGGGGGGGGGGGGGGGGGGGGGGGGGEGGGGGFFEGGGFGGFECFGGGGGGGGFFGEEE@FFGGGCFFGCGEGGGFEFGFGGGGDCGFGFCEF9=C7FE,BFFFEFCEGFGG@77+CEGFFGGECCCFDDFA,E7E6CEGGFFFDG?GGGF8=EFFFGG?FF7DB9EEC,:@<DFGGFC::**;CFEGC,:,=+**,3>55;E7CFG6?DFA8*8AC5572<6@+:7*;++1+5++30*)131:++***0+6;)*0/****(*+.)))(,()())()((*)0-3.
@M03506:14:000000000-AKVR1:1:1101:16440:1909 2:N:0:29
CTAGGACTACAAGGGTATCTAATCCTGTTCGCTCCCCACGCTTTCGCGTCTCAGCGTCAGTACCGCCCCAGAGAACCGCCTTCGCCACGGGTGTTCTTCCCGATATCTGCGCATTTCACCGCTACACCGGGAATTCCATTCTCCTCTTCCGGACTCTGGCCTAGTGGTTTCAACCGACAGCTCGAGGTTGAGCCTCGAGTTTTCCCACATGCCCTACTAGGCGCCCTCCACGCTCTTTCCGCCCACTAAAACCGCACAACCCTTGCCCCCGTCGCACCCCCCGCGCTGATCGCCCCAACGT
+
@@B<@@EA-CCF@@,CEFFFFDFFGAFGECFC,CBFF,7+7FF@C:FGDF7CFEG:8,,BF,CE@+6:@,6F@FGGC@F77,CCEEFGC=FGCC:?EFAEFF>++@EFCF@F:F+7BFGGGG736FG8=F@+@3=CDDGACCGCE6E,;>EC:::>3,8,,23@,=B2=DGGC?28*4**8,0:*8:=*=+++0*98**=*@9C<++**27*0;+*27*9*9)*1/0)20)*9)71)**3**//9**9+++97>5)9125)0)7*3+6@))0))***(0:9(((--()(*)-)-().)(((
@M03506:14:000000000-AKVR1:1:1101:19853:1913 2:N:0:29
CTAGGACTACAGGGGTATCTAATCCCGTTTGCTCCCCTGGCTTTCGCGCCTCAGCGTCAGTATCGGCCCAGTAGCCCGCCTTCGCCTCAGGTGTTCCCCCCGATATCTACGCATTTCACCACTCCACCGGGAATTCCACTACCCTCTCCTGCCTTCGAGTCGAACAGTATCGAATGACCCTCCCCAGTTGAGCCGGGGGCTTTCCCACCCGACTGTCTCGCCCGACTGAGCGCGCTCTACGCCCAGTACTTCCGAACAACGCTAGCCCCCTTCGCATTACCCCGGCTGCTGGCCAGCACTT
+
@<<CBF@FEGGFGGDEEFGGGF9FEFFGEEFFGGGCEF@FDFGFFGGGGCGG@EECGGGEGGGGDGGGEEGFGCAFGC@FE7FGGD:@BFGEFFGGF,CCFEEGDCFFGGGG+?FFGAF5EFF,4AFFEDEGDFGGDCD9D,DD?F8@FGFGCCCFC6BF?E8*5*>@FCAFFGGGGGGG6:1>C8C<9?;CBFEE5E55*5+++=9**9//:D:0*2=?*/9:)955+*)*17)1(1*<CCC<DF0*+0+10.*9<>*:).5*7C6)8>35F****,*36(,((--8:)3(..(15),5)
@M03506:14:000000000-AKVR1:1:1101:15335:1929 2:N:0:29
CTAGGACTACAAGGGTATCTAATCCTGTTCGCTCCCCACGCTTTCGCTCCTCAGCGTCAGTATCGGCCCAGAGACCCGCCTTCGCCACCGGTGTTCCTCCTGATATCTGCGCATTTCACCGCTACACCAGGAATTCCAGTCTCCCCTGCCGAACTCCAGTGATGCCCGTATCGACCGCAAGCCCAGGGTTAAGCCCCAAGTTTTAACCACCGACGCGACACACCGCCTACGAGCTCTTTAAGCCCAATAATTCCGCACAACGCGCGCCCCCTACGTATCACCGCGCGTGCGCGCCAGTGGT
+
CCCCCGGFGGGGGGGGFFFGGGGGGGGGGGGGGGGFGFGFEGGGGGGGGG6EFGGGGEGGGGGGFGGGGGGGGGFGGCGGEGGGGGEE8CGFGGCFGDFGGFGCGGGGFFGGGGGGGGAFBCEEFFGGFC=FFFFDFGGGFFFGGGGDGFECEEEEGFDFFC,7@E,@E>CF:FGCC**;>8*6;DFE:,*,,5?@=:8FG@<?++1+2*:5*285>CB*<**/)7:.:F7*>>>94DFC++:075*<6<C*/*0/1(9:7B>)7**)*.9))11*+))+62(((-(.(),(),()./)(.
@M03506:14:000000000-AKVR1:1:1101:16249:1954 2:N:0:29
CTAGGACTACAAGGGTATCTAATCCCGTTCGCTCCCCTAGCTTTCGCGCTTCAGCGTCAGTGTCGGCCCAGCAACCCGCCTTCGCCGCAGGTGTTCCTCTCGATATCTACGCATTTCACCGCTACACCGAGAATTCCAGTTGCCCCTTCCGCACTCTAGCCCTGCAGTATCAGTTGACCTTTCCGAGTTAAGCCCGGAGATTTCACAAGTGACTTTCAGAGGCCGCCTACGCTCCCTTTACCCCCTGTAAATCCGAACAACGCTTGCCCCCCCCCGACTACCGCGGCTGCTGGCACGGATG
+
CCCCCGGGGGFG<FFGGGGFGCGGGGGGGGGGDGGGGGGGGGGGGGGGGGGGGGGDGGGGFFGGEGGGGGGGGGGGGGGGGGGGGGGGGGGGEFGGGFGGGGDFDGGFGGGGGGEGGFGGGGGGGGGGGGD:BGGGGGCE9BEGCF6DGGGEBE+>9C;9FGF,@@E3<DGC7EFGCFFFGGCFEGEGCEC@DCG88***5+>CGFF6*3:CGG7++2117DD7C)85C<)2*7)<?*9<<+*17*;<7<+*1/9**43C5>.198*/<)97>)***(0*.4((((()().)0407))-((
@M03506:14:000000000-AKVR1:1:1101:18482:1978 2:N:0:29
CTAGGACTACCAGGGTATCTAATCCTGTTTGCTCCCCACGCTTTCGCACCTCAGCGTCAGTACCGGGCCAGTGAGCCGCCTTCGCCACTGGTGTTCTTGCGAATATCTACGAATTTCACCTCTACACTCGCAGTTCCACTCACCTCTCCCGGACTCAAGACTCCCAGTATCGAAGGCGGTTCTGGAGTTGAGCCCCAGGCTTTCACCACCGCCTTAAGAATCCGCCTACGTGCGCGTTACGCCCAGGGATTCCGAGCAACGCTAGCCCCTTTCCTATCTCCGCCGCTTCCGGCCGGGAGTT
+
CCCCCGGG9FGGGGGGGGGGGGGGGGGGGGGGGGGGGGGGGGGGGGGGGG@FGGGGGGGGGGGGGGGGGGGGGGGGGGGGGGGFGGGGGFFFGGGGGGGGGCGGGGGGGGGGFGGAFDFGGGGGGGGGGGGDEGFFFGFDFEGGGGBEEGEEGGCEFG=3D9>,@88:CFGCC?EEGEGG5C9;7,=F?CGE8,>:5/:CG48AFGFGGGG3=3CEFCAC>C*:53:>6*2:*57)-7)/1*7>9**0*2*1*)*)),*2.5.CC?GFE)2/1*309)*2)((--72)10-(.((1))(-(
@M03506:14:000000000-AKVR1:1:1101:11982:1988 2:N:0:29
CTAGGACTACTGGGGTTTCTAATCCCGTTTGCTCCCCTAGCTTTCGCTCATCAGCGTCAATGTCGGTCCAGGATGCCGCCTTCGCCACCGGTATTCCTCCAGATATCTACGCATTTCACCGCTACACCTGGAATTCTGCATCCCTCTCCCGAATTCAAGCCATCCAGTATCGGACGCAGTTCCCAGGTTGAGCCTGGGGATTTCACGTCCGACTTAGTTGGCCGCCTACGAGCCCTTTACGCCCAGTAATTCCGCACAACGCTTCCCCCCCCTGCATTACCTGCGCTGCGGCCACAGAGTT
+
CCCCCGGGGGGGGGGFGGGGGGGGGGGGGGGGGGGGGGGGGGGGGGGGGGGGGGGGGGGGGGGGFDGGGGGGGGGGGGGGGGGGGGCFFGEGGGGGGFGGGGDGGGGGGGGGDGGGGFGFEGGGGGGGGGFFGFGGGGGGGGGGGGGGGFGGBE6DFDGFFGBFCE9@A==@86CCE@CGG;EGGFFG6F8:EFGG>FGCEGFGGGGFG4C4:5*1+=CFFGFCDC;>CD>=DA)>;C6C5CDG3*27+<<=/9*9C>5>875C/<A5?BG5)**026*<4.)((3(),)((0,,7))(-)
@M03506:14:000000000-AKVR1:1:1101:8065:2002 2:N:0:29
CTAGGACTACAAGGGTATCTAATCCTGTTTGCTCCCCACGCTTTCGCACCTCAGCGTCAGTACCGGGCCAGTGAGCCGCCTTCGCCACTGGTGTTCTTGCGAATATCTACGAATTTCACCTCTACACTCGCAGTTCCACCCACCTCTCCCGGACTCAAGCTCGCCAGTATCAAAGGCAGTTCTGGAGTTGAGCTCCAGGATTTCACCCCTGACTTACAGCACAGCTTACGCGCCCTCTCCGCCCAGTCATTCCGAACAACCCCACCCCCCTTCGCATTACCTCGGCCCACTGCCCGCACTT
+
CC<C<FGGEEDGFGGFFDGGGFGGGGFF9AE,<FEFCFCEEGDGGCFGGGEGGFFGFFGGGGFGGDCFCE@C<FFF@@CFF=FFFGGGFFFEFFFFAE,FECEF+ECEDGFFFGF,5AFG@EDGGGGFFGECCFGFF,:,C>EG?D?GDFC++@@=D@EEGFEGGGGGDGGC:,3@:DEGCF,34,,=:,DBDFCF?F,;<FA,444:C/*;CF;B:8*66?CFG*;+</8*88B)(;8=CC77D*+*3<+/9@3790*2)8)*);CEEB/7.***/2/+))5--:()()()1(.17>(,)
@M03506:14:000000000-AKVR1:1:1101:22308:2005 2:N:0:29
CTAGGACTACAGGGGTTTCTAATCCTGTTTGCTCCCCTAGCTTTCGCGCTTCAGCGTCAGTACCTGTCCAGGTAGCCGCCTTCGCCACTGGTGTTCTTCCCGGTCTCTACGCATTTCACCGCTACACCGGGAATTCCGCTACCCTCTCCAGGACTCAAGCCGAACAGTATCGAAGGCAATTCCTCAGTTGAGCCGAGGGATTTCACCCCCGACTTGATCGGCCGCCTACTCGCCCTCTACGCCCAATGATTCCGACCAACGCCAGCCCCCCCCGTAGTCCGCCTCCGCTGGCACGGGCTTT
+
CCCCCGGGGGGGGGGFCGGGGGGGGGGGGGGGGGDFGGGGGGGGGGGGGGGGGGGGGGGGGGFGGGGGGGGGGGCGGGGGGGGGGGGGGGGGFGGGGGGGGGGGGGGGGGGGGEGGGGGGGGDE=AFGGG7:FFGFFFGGGGBE=BGGGG8@FGGGGGGGGGD6:C?FGGGGGGGGF6C@C@,?DFFGFG?D,=C8EEG*,*59CCC/1CG3=)=E*3:EC3/:77@>F4@CD.<315*+**9)/:CF??E677*/1(9EFE37)85:?5)7>D8**4@7(-((((-7:D1(),(1)),8(
@M03506:14:000000000-AKVR1:1:1101:10081:2008 2:N:0:29
CTAGGACTCCCAGGGTATCTAATCCTGTTTGCTCCCCACGCTTTCGTGCCTCAGCGTCAGTACCGGGCCAGTGAGCCGCCTTCGCCACTGGTGTTCTTGCGAATATCTACGAATTTCACCTCTACACTCGCAGTTCCACTCACCTCTCCCGGCCTCAAGATCCTCAGTATCAAAGGCAGTTCTGGAGTTGAGCTCCAGGATTTCACCCCTGACTTAAAGACCCGCCTACGCACCCTTTACGCCCAGTGATTCCGAGCCACGCTAGCCCCCTTCGTACTACCGCGTCTTCGTGCCCGAAGTT
+
CCCCCGGG-FGGGGGGGGGGGGGGGGGGGGGGGGGGGGGGGEGGGGGGGGDGGGGGGGGGGGGGDEGGEGGGGGGGGGGGGGGGGGDGGGCEFGGGGGGGGGFGGFGGGGGGGGGGGFGGGGGFGFFEGGGGCFGGGFGEFGFGGGGGGGGG+@8BF=F8EFCFGD8E8EFGGFFFFGG@@FC9AFDGFFGF:,DCF7,@FFFGG:C9EGFGGGF7CCCFGGF5?DEBCCEED>AF;>A98=CDD58*0?+;8AD5729E>D)*)3;<CFDF59C**-*237>9((,)5),->((*))(4)
@M03506:14:000000000-AKVR1:1:1101:12134:2015 2:N:0:29
CTAGGACTACAAGTGTATCTAATCCCGTTTGCTCCCCACGCTTTCGCGCATCAGCGTCAGTACCGGTCCAGTGAGCCGCCTTCGCCACTGGTGTTCCTCCCAATATCTACGCATTTCACCGCTACACTGGGAATTCCACTCACCTCTCCCGGTCTCAAGCGAAGCAGTTTGGACGGCAATTCCTCGGTTAAGCCGGGGGATTTCACCATCCACTTGCCAAGCCGCCTACGCGCCCTTTACGCCCAAAAATTCCGAACACCGCTTGCCCCCTCTGTATTACCGCGGCTGCTGTCACAGAGTT
+
CCCCCGGGGGGGGG9EEEFGGGGGGGEFFFEDFGFGEFGGGGGGG7:@FCFGGGGDFGGGFFFGGGGGGC<FFGGGGGEGGDGGGGGGGGGF8E:FFFGGG,FGFFFEEGGGG7F,C?FDEGCCFFF9FGGFF@:EGDF9AB4@=B9DFF@CCC>GGAFGCEEEGGFGGGGG?C+*@@7EFDEG78?>5BE,D88587C*886CFCE?78CFF:79766?7/7>DD@>*9@5DBE5:97F*27<3**)28<B?/711-*1085***<65><:)*32A)0+6(49((->00))1).:*)46)
@M03506:14:000000000-AKVR1:1:1101:12596:2022 2:N:0:29
CTAGGACTACAGGGGTATCTAATCCTGTTCGCTCCCCACGCTTTCGCGCCTCAGCGTCAGTACTGGCCCAGAACACCGCCTTCGCCACTGGTGTTCCGCCTGATATCTAAGCATTTCACCGCTACACCAGGTATTCCGTGCTCCCCTACCAGACTCAAGTCATAGCAGTTCCGAGTGGCCGCCCCGAGTTGAGCTCGAGGGTTTCACACCCGGCTTACCAAACCGCCTACGCCCCCTTTACGCCCAGTGATTCCGGACAACGCTCGCACCCCCCGTATCACCTCGGCTGCTGGCCCAGAGT
+
CCCCCFGGGGGGGGGGGGGGGGGGGGGGGGDGEGGGGGGGGGGGGGGGGGGGGGGGEGGGGGGGFFGGGGGGGGGGGEGGGGGFGGGGGGGGGGGGGGGGGGFGGGGGGGFGGGGGGGGGGGGGEGGFGGGGFGGGGFGGGGGGGGGGGGG8DFDFGDFGGGG8=FGGGDGFG6+6A6EGEGGGGGD7FEC92@;A*:EGEGCDF@@9FG<9*5=84>FFG*95<CB>59)7/7)9,0)33/97D*2/A@CFFFFDC>DGF::198C:C>D)71/A*2.26:,2((4808))61(/)0.(-
@M03506:14:000000000-AKVR1:1:1101:9597:2032 2:N:0:29
CTAGGACTCCAAGGGTATCTAATCCTGTTTGATCCCCACGCTGTCGTGCATGAGCGTCAGTTACGAGCCAGTGAGCCGCCTTCGCCACCGGTGTTCTTCCCAATATCTACGAATTTCACCTCTACACTAGGAATTCCGCTTTCCTCTCTCGTACTCAAGCTTTCCAGTATGAAACGCACCTCCTGGGTTAAGCCCAGGGCTTTCACGCCTCACTTAAAAAACCGCCTACGCGCCCTTTACGCCCAGCCCTTCCGAACAACCCCAGCCCCCCCCGTCTTACCGCGGCTGCTGGCCCGGTGTT
+
CCCCCGGG-EFGFGGGGGGGGGGGGGGGGG@FGGGGGGGGGGGGGGGGGGGGGGFGGGGGGGGGGGGGGGGGGGGGFGGGGGGGGGGGGGGGGGGGGGGGGGGGGGGGGGFG,=DFG9EFFG9EGGGGCF@FFF8FFFGGDFGGGGFGEFGGC=D=EGDFDGGGE8;DAFGGGGF6CEEEGFEFGGF?EFFCFFFGGGGEGGF7;@7,7C>*::FFGGF6)97=CG>567>535;D@46?CE3D9:*)*;8?7)>*90*:))019EDDGE)87C;:@66C04290((8,/5(7(()))-4(
@M03506:14:000000000-AKVR1:1:1101:10555:2064 2:N:0:29
CTAGGACTCCCAGGGTATCTAATCCTGTTTGCTCCCCACGCTTTCGCACCTCAGCGTCAATATGTGTCCAGTGAGTCGCCTTCGCCACTGGTGTTCTTCCGAATATCTACGAATTTCACCTCTACACTCGGAATTCCACTCACCTCTCCACAATTCTAGCGATGCAGTCTTAAAGGCAATTCCGGAGTTGAGCCCCGGGCTTTCACCTCTAACTTACAAAGCCGCCTACGTGCGCTTTACGCCCAGTAATTCCGAACAACGCTAGCCCCCTCCGTATTCCCGTGGCTGCTGGCACGGAGGT
+
CCCCCGGG<FGGGGGGGGGGGGGGGGGGGGGGGGGGGGGGGGGGGGGGGGDGGGGGGGGGGGGGGGGGGGGGGGGGGGGGGGGFGGGGGGGGGGGGGGGGGGGGGGGGGGGGFGFGGGGGCGGGGGGFGGGGGGGGGGG=FCGGGGGGFCGCGGGFGGFGBCFEGGFGFGGGG,>@=FFGGGGGD8EEFCFGGEFGGCEDEG?FFGGGGGFCFGECDF6C*;CGGGF4E5F,9B:>;>6>=:597=FA9CEC=):*5(57)709)<C?GFDEFGG5*5*+.,((-91)1947@??C3)((-
@M03506:14:000000000-AKVR1:1:1101:9788:2114 2:N:0:29
CTAGGACTCCCAGGGTATCTAATCCTGTTTGCTCCCCACGCTTTCGCACCTCAGCGTCAATATGTGTCCAGTAAGTCGCCTTCGCCACTGGTGTTCTTCCGAATATCTACGAATTTCACCTCTACACTCGGAATTCCACTTACCTCTCCACAATTCTAGCGATGCAGTCTTAAAGGCAATTCCGGAGTTGAGCCCCGGGCTTTCACCTCTAACTTACAAAGCCGCCTACGTCCGCTTTACGCCCAGTAGTTCCGAACAACGCTAGCCCCCTCCGTATTACCGCTGCTGCTGCCACGGCTGT
+
CCCCCGGG9FGGGGGGGGGGGGGGGGGGGGGGGGGGGGGGGGGGGGGGGEFFGGGGGGGGGFGGGGGGGGGGGGGGGGGGGEGGGGGGGGGGGGGGGGGGGGGEGGGGGGGGGGGGGGGGGGGGGGGGGGDEGFGGFFFFGGGGGGDFGFGCFGGGGGGGGGGGGFGEFGFGFG9EGGGCFGGGG6EEEF9F?FCECE>EEDFFGFC9C4*=CC:EDG+=7>4C)CA>F5;,:5AC0:=@8E>)97<F7+57A>*/9(0/555*9+;);3/7>C8*0,*<)4,(21)).)5))),93)((,
@M03506:14:000000000-AKVR1:1:1101:23510:2125 2:N:0:29
CTAGGACTACAAGGGTATCTAATCCTGTTTGCTCTCCACGCTTTCGCGTCTCAGCGTCAGTATCCAACCAGGGGGCCGCCTTCGCCACCGGTGTTCCTCCCGATATCTACGCATTTCACCGCTACACCGGGTATTCCACCCCCCTCTTTGGTACTCTAGCTTGTCAGTTTCATGCGTCGTTTCCCGGCTGAGACTAGGGATTTTACACATGACTTAACAGTTCGCTTCCACCCCCGTTACCCCCAATGATTCCGCACACCGCTTTCACCCCCTGTCTGACCGCGGCTGACGGCCCAGATTT
+
CCCCCDAE<EFE@<;C<9FFEA<FFAFEGFEA<F,C@<F7@BCFCEGC@C@FE,C:CCCBFFFC<9C,BBFGGGGGD>CCF@FFGGCFGCGG7BFFCF,,BCFC:FC5,5+>EFEF9BE9=++=FEFFECE+6@;=F<D8FEEGEGGC;F,@D;C,@A,@,@F32,>F7E;,><9CCCDCC*,,<***4*4:;9+003=692++>0+3+0*++3+A7:3+2++*1*.)<79*/.714*)*++*19=C4+<:9@?*/91957575*++10))))1<+2)0+5(,(((43()-35((*0))-)
@M03506:14:000000000-AKVR1:1:1101:16855:2219 2:N:0:29
CTAGGACTACGAGGGTTTCTAATCCTGTTTGCTCCCCACGCTTTCGCACCTCAGCGTCAGTATCGGGCCAGTGAGCCGCCTTCGCCACTGGTGTTCTTGCGAATATCTACGAATTTCACCTCTACACTCGCAGTTCCACTCACCTCTCCCGAACTCGAGATCCTCAGTATCAAAGGCAGTTCTGGAGTTTAGCTCCAGGATTTCACCCCTGACTTAAAGATCCGCCTACGTGCGCTTTACTCCCAGTGATTCCGAGCCACGCTAGCCCCCTTCGTATTACCGCGGCTGCTGGCCCGAAGTT
+
CCCCCGGG-FGGGGGGGGGGGGGGGGGGGGGGGGGGGGGGGGGGGGGGGG@FGFGGGGEGGGGGGGGGGGGGGCGGGGGGGGGGGGGGGGFGGGGGGGFGGDGDGGGCGGGEDGGGGGGGGGGGGGGGGGG>:8CFFCG9:,DDFGGGGGGGCGGGGGGGG?GAGFEFGGGGGFGGGGG8F,<EFGGCF,@,;;D6,1?5DCEFFGGGG<5<CFEC:CA<*+9?FD;>F3A=5.8<31;++4;77C8699CAFF73)(265:>3<@F@C5)0.128C?*36,12(((08)4()(-75)(()
@M03506:14:000000000-AKVR1:1:1101:17343:2229 2:N:0:29
CTAGGACTACAAGGGTATCTAATCCTGTTCGCTCCCCATGCTTTCGCTTCTCAGCGTCAGTAGTGGCCCAGAGACCTGCCTTCGCCATCGGTGTTCCTCCTGATATCTACGCATTTCACCGCTACACCAGGAATTCCACTCACCTCTCCCATACTCAAGCCCGACAGTTTCGCTTGCAGACTCTGAGTTGAGCCCAGAGATTTCACAAGTGACTTATCGAACCGCCTACGCTCCCTTTACCCCCAATCATTCCGACCAACGCTCGCCCCCTTCCTTTTACCGCGGCCTCCGGCACGACGTT
+
CCCCCGGG<FGGGGGDGGGFGGGFGGCGGGGGGGGGGGC<FFGGGGGGGGFFGGGGGGGGGGGGCFGGGGGGGGGGGGGGGGGGGGEEGGGGGGGGGFGGGGGGGGGGGGGGDGGGGGGGGGGEGFGGGGGGCFGFGGGCF8EGFGGGGGFGGG8F;EGGGGGGG>CEG==:CEF+=DE7D?F9;9E9;>93DGG5;>FGGF7A,;,@E:+2C9,,=DF>7?C*876?F<A5?BA5>6+>++*25C8)+2+;:8D))(9E)7)1)*:@C@7075+++.*+5(((((4)(.((809*))(,-
@M03506:14:000000000-AKVR1:1:1101:21343:2275 2:N:0:29
CTAGGACTACAGGGGTATCTAATCCTGTTTTCTCCCCACGCTTTCGCACCTCAGCGTCAGTACCGGGCCAGTGAGCCGCCTTCGCCACTGGTGTTCTTGCGAATATCTACGAATTTCACCTCTACACTCGCAGTTCCACTCACCTCTCCCGGACTCAAGATTCCCAGTATCGAAGGCAGTTCTGGAGTTGAGCTCCAGGATCTCACCACCGCCTTAAGAATCCGCCTACGTGCTCTTTCCCCCCAGTACTTCCGAGCATCTCTACCCCCCTTCGTATTACCTCCGCCGCTGGCACGAAGTC
+
CCCCCGGGGGGGGGDGCGGGGFGGGGGGGG,EEGGGGEEGGGGGGGGGGF8FFFGGGGGGGGGGGGGGGGGGGFGGGEFGGGGEEFDGGGFGFFGEFFFF:FFGGGGGFGDEGGGGGEGGGGGFFCFFGGGCFG9FFGGFGGGGFE9DD@C+==63DCC8EFDGGG?FA:F@88B>6CE:BE@FFDEGGG;DE9>D<66=8>C>@EG,*:5)7*8,:4+C+?F:FDE:*:)**:8:@C+;+29)):06<<@@?>7)9(*+*18**3/7CD3@FD**2(*<2))((((0,01(<07*7;2,)
@M03506:14:000000000-AKVR1:1:1101:14200:2299 2:N:0:29
CTAGGACTACAAGGGTTTCTAATCCTGTTTGCTCCCCACGCTGTCGCGCCTCAGCGTCAGCAACGGCCCAGCAGAACGCCTTCGCCACCGGTATTCTTCCCGATATCTACGCATTCCACCGCTACACCGGGAATTCCATCTGCCTCTACCGTGCTCTAGCCCGCCAGTCTTACTGGCAGCCCCGGAGTCGAGCCCCGGGATTTCACCAGCAACTTAACGAACCGCCTACGCGCCCTTTACGCCCAGTGATTCCGGCCAACGCCCCCCCCCCCCGGATTACCGCGGCTGCTGGCCACGAGTT
+
CCCCCGGGGGGGGGGFGGGGGGGGGGGGGGGGGGGGGGGGGGGGGGGGGGEEGGGGGGGGGGGGGDGGGGGGGG?FGGGGGGGGGGGGGGGGCFGGGGGGGGGGEGGFGGGGEEGGGFGGGGGDGEGGGGEFGGGGGEFGGGGGGGCGGGGGGGGGGGFFGGEGGGEGGGG@GGCFGFGGGGGE5B=:AECCEGGGEGG5?FFGGGGGGG4DGFC+>FED*95=CD:365@/CDFC?C4?85<37=+*+:9*/)1))(/77).))/1.:>357)**14?F2019(--)(),5:0(*0)14(
@M03506:14:000000000-AKVR1:1:1101:8463:2343 2:N:0:29
CTAGGACTACAGGGGTATCTAATCCTGTTTGCTCCCCACGCTTTCGTACCTCAGCGTCAATACATGTCCAGTTGGTCGCCTTCGCCACTGGTGTTCTTCCGAATATCTACGAATTTCACCTCTACACTCGGAATTCCACTAACCTCTCCATGATTCAAGCGATGCAGTCTTAAAGGCAATTCCGGAGTTGAGCTCCGGGCTTTCACCTCTAACTTACAAAGCCGCCTACGTACGCTTTACGCCCAGTAATCCCGACCAACGCTACCCCCCCCCGCCCTCCCGAGGCTCCTGGCCCGCTGTG
+
CCCCCGGG<FFGGGDFGGFGFEFGGGGGGG<EGGGGGDF:FFGGGGGFGGCGGGGGFEBFFFG<EFFFC@EFGGGGGGGGGGGGGGDGGGGGGGGGGFGFGEGGGGGGCEFE8FGGGGGGGGGFF,AFGCED7AFFF<FFEEF@@FDFG;EF,EDEG8,DECDECFCEFFEGE,,=E8@DFFFGDCCEG9EED@,@87C5*;<E:EG69CCCFGF,22+,;?CEDGF)C5?,25;*(/+3==))*;A+1;+8)):):(1C735C);*5C3)05)1**(.:((((-4443@7:F1(>))-((
@M03506:14:000000000-AKVR1:1:1101:11632:2376 2:N:0:29
CTAGGACTACAAGGGTATCTAATCCTGTTTGCTCCCCTTGCTTTCGCGCCTCAGCGTCAGTGTTAGCCCAGAAAACCGTCTTCACCACCGGTGTTCTTCCACATATCTACGCATTTCACCGCTACACGTGGAATTCCGTTTTCCCTAACTAAACTCTAGTTTAGAAGTTTCAAATGCAGCTCCGGGGTTGAGCCCCGGAATTTCACATCTGACTTTCTGAACCGCCTACGCGCCCTTTACGCCCAGTAATTCCGATCAATGCTTGCACCCTCCGTATTACCGCAGCTGCTGGCACGCAGTT
+
CCCCCGGGGGGGGGGGGGGGGGGGGGGGGGGGGGGGGGGGGGGGGGGGGGGGGGGGGGFGGGGGGGGGGGGGFGGGGGGGGGGGGGGGGGGGGGGGGGGGGGGGDCFGGGGGGGGGGGGGGGGGGGGGGGGCG<EGFGGGGGGDGGGGGGGE?FGFGGGGGGGGGG;>F=EGGGFFGGGCEFGGGGEGGEGFFCFGG587CGEGGGGGGDGGGFGDFGFC8FFEGDE;:DAEG>DC@C=FECCDG58@E9@@FFCCC2FF4?=C659?6>FFFGG*@07C)47>0(84(0,4>?5C)0(--
@M03506:14:000000000-AKVR1:1:1101:18474:2397 2:N:0:29
AGGACTACAGGGGTATCTAATCCCGTTTGCTCCCCTGGCTTTCGCGCCTCAGCGTCAGTGTCAGCCCAGCAACCCGTCTTCACCTCAGGTGTTCCTCTTGATATCTACGCATTTCACCGCTACACCAAGAATTCCGATTGCCCCTTCTGCACTCTAGCACAGCAGTATCACTTGGCCGTTCTGAGTTAAGCTCAGAGATTTCACAAGTGACTTACCACGCCGCCTACGCGCCCTTTACGCCCAGTAAATCCGAACAACGCTTGGCCCCTACGTATTACCGCGGCTCCTGGCCCGTAGTTAG
+
CCCCCGGG9FGGGGGGGGGGGGGGGGGGGGGGGGGGGGGGGGGFEGGGGGFGGGGGFGGGGGGGGGGGGGGGGGGGGGGGGGGGGGGGGFGFGGGGGGGGGGGGGGGGGGGGGGGGGGGGGGGGGGGGGGGGGGGGGGG?FFGGGGGGGGGGADFGGGDG8FFFGGCGFFGGGDBEGDE8DFF;DGGGGGG,:?FGGGGGGGGGG?5979C@CFCFFDEGG>GGGGF4=<4E7)AC3CEGGGDFF+C=:EGD335)>0):7:3D*8ADC7<3)*0+069*4(((((,),0(.7>,/<))-)
@M03506:14:000000000-AKVR1:1:1101:11490:2403 2:N:0:29
CTAGGACTACAAGGGTATCTAATCCTGTTCGCTCCCCACGCTTTCGTACCTCAGTGTCAGGAGTAGCCCAGCAAGCTGCCTTCGCCATTGGTGTTCCTGGTAATATCTACGCATTTCACTGCTACACTACCAATTCCACTTGCCTCTGCTGTCCTCTAGACGTCCAGTATGCGATGCATCGACAGGGTTGAGCCCCACGATTTAACATCACACTTAAACATCCACCTACGCACGCTTTACGCCCAGTGATTCCGGATAACGCCTGACCCCTACGTATTACCGCGGCTGCTGGCACGTAGTT
+
CCCCCGGGGGGGGGGGGGGGGGGGGGGGGGGGGGGGGGGGGGGGGGGGGGFGGGGGGGGGGGGGGGGGGGGGGGGGGGGGGGGGGGCFGGGGGGGGGGGGGGGGGGGGGGGGGGGGGGGGGGGGGFGGGGGGGGGGFCGGGGGGGGGGGGGGGFFDFFCGGDD6EGFFCGCGGEGGC,@EE?CEGECAF@DGFFCGGGG>?FFGCGGFGFGGGGD;DC9C>?9,;CFFGGAGGFFCD<AFE5C7C=EFGG9FFFG*71+95385**3)355)5*2<+(*29,(((4-809::E03>)08(5
@M03506:14:000000000-AKVR1:1:1101:12780:2411 2:N:0:29
CTAGGACTACAAGGGTTTCTAATCCTGTTTGCTCCCCACGCTTTCGCGTCTCAGCGTCAGTCACGTACCAGAGAGCCGCCTTCGCCACGGGTGTTCTTCCTGATATCTGCGCATTTCACCGCTACACCAGGAATTCCACTCTCCTCTTCCGGACTCTAGCCAGATGGTTTCCATCGACGTCTCGAGGTTGAGCCTCGATTTTTCACAACGGACCTATCTAGCCGCCCACACGCTCTTTACGCCCAATCAATCCGGCCATCGCTTCCCCCCTCCGTATGACCGCCGCTGCTGTCACGTGGTT
+
CCCCCFGGGGGGGGGGGGGGGGGGGGGGGGGGGGGGGGGGGGGGGGGGGG:FGFGGGGGGGGGGGGGGGGGGGGGGGGGGGGGEGFFG7FEGGGGGGDFFGGGFFFGGGGGC+?FGEGGGGGG>GFGGGGGGDG?FGGFCB9@GDGGGGCGGCCEGFGGGGGG,:,,EFFGGF7EE6BEGECG@8*=C8,,,?DB@>E,,42>F<9@A=)8C*/<32;;++1;*9C).**.>)5)><**3**)/1:E)00<BF>DD70*<07@3*38:C5C))/**2(*33(91>963(),)95:*8)-4,
@M03506:14:000000000-AKVR1:1:1101:18960:2433 2:N:0:29
CTAGGACTACAAGGGTATCTAATCCTGTTTGCTCCCCACGCTTTCGCGTCTCAGCGTCAGTAACGTCCCAGCGAGCTGCCTTCGCAATTGGTGTTCCTCCTGATATCTGCGTATCTCACCGCTACACAAGGAATTCCACTCGCCTCTTCCGTACGTAAGCCCGACAGCATCCACCGGCATCCGAGGGTTGAGACCCCGACTTCTACATCTGACTTACCGGACCTCCTACACGCCCTCTACGCCCAATGATCCCGGACAACGCTCGCCCCCTACGCACGCCCGAGCCTACTGCTCCGCACTT
+
C@C8C@<FE<-C,-,-;@EF<,C@FGCCFECFFF6D;@FCG,BDC:F+C@8EFFGGGD,@EFFDE@FFBCC,@C@FG@8FG,C<C=CFCFFEEFBFFFG@@,,,5CB,:,=++4,C,CECF>4=BFA,A:,,E,,8ED:,AFGGEG=DD=>FDE+,6,,=,@=++5+,5<D,,4>BEG*5:678*BCG6*,<,,4=C*:C8*++149+4+12=+1++08=C)5*8;)6?*8*)))1,01C;7)/*:*/+3+955C)7(9EED5*1:5)/)1.)1**2,)*-(--((.),*))*.)/))(()
@M03506:14:000000000-AKVR1:1:1101:10210:2452 2:N:0:29
CTAGGACTCCAAGGGTTTCTAATCCTGTTTGCTCCCCACGCTTTCGTGCATGAGCGTCAGTGCTGGCCCAGGAGGCTGCCTTCGCCATCGGTGTTCCTCCACATCTCTACGCATTTCACTGCTACACGTGGAATTCCACCTCCCTCTGCCACACTCAAAGCTACCCAGTCTCAAGCGCAATTCCTAGGTTAAGCCCAGGGCTTTCACACCTGACTTAAGTAACCGCCTGCGCCCGCTTTACGCCCAGTAATTCCGATTAACGCTCGCACCCTCCGTATTACCCCGCCTGCTGGCACGTAGT
+
CCCCCGGG9FGGGGGGGGGGGGGGGGGGGGFGGGGGGGGGGGGGGGGGGGGGGGGGGGGGGGGGDGGGGGGGGGGGGGGGGGGGGGGGGGEGGGGGGGGGGGGGGGGGGGGGCFEDGGGGGGGGGGGGGGGDGGDGGGGGFGGGGGFFGFGGGGGGGG9AFGGGFG?FGFCFEFFGGGGDGFGGGGGGGGEFCFDCFGFECGGDF7CEGGG5FFGEGGFGGGGA>DE>CF)7*))2388<C5CGD>EFF99+38<373*++)7*9*:)?5<>)/:18(/<6)(-4(-<(0,)0:?GD5(4(
@M03506:14:000000000-AKVR1:1:1101:19460:2493 2:N:0:29
CTAGGACTACCGGGGTATCTAATCCCGTTTGCTCCCCTGGCTTTCGCTCCTCAGCGTCAGTGTCGGTCCAGGATGCCGCCTTCGCCACCGGTGTTCCTCCAGATATCTACGCATTTCACCGCTACACCGGGAATTCCACGCACCTCTCCCACACTCAAGCACGGCAGTTTCGCCTGCAGGCCCCGAGTTAAGCCCGGAGATTTCACAGGTGACTTACCGCACCGCCTACGCGCCCTTTACGCCCAATAATTCCGAACCACGGTTGCCCCCCTCGTCTTACTCTGCATGCTTGCCCGAAGTT
+
CCCCCGGGGFGGGGGEGGGGGGGGGGGGGGGGGGGGGGGFGGGGGGGGFGEGGGGGGGGGGFGGGDFGGGGGGGGGGGGGGGGGGGGGGGGGGGGGG<FGGGGGFGGGGGGGCGGGGGGGGGEEGGGGGGGGGGCFAFGCFGGG8B,7>,>CBC,DFGGGGDEGGGGGGCFCCEGFGCFGG5CCCE*:?EFFFGGGG:=E?C711=C+:>DDF:F++2.*59D*9D377CBEG>55<<*3*:CGG7C?7<C**)9C)(2:))0*)/<);@D)0)/*22*3))-.)))*.*),0(./7)(-)
@M03506:14:000000000-AKVR1:1:1101:8375:2499 2:N:0:29
CTAGGACTCCCGGGGTTTCTAATCCTGTTTTCTCCCCACGCTTTCGCGCCTCAGCGTCAGTAATGAGCCAGTGTGTCGCCTTCGCCACTGGTGTTCTTCCGAATATCTACGAATTTCACCTCTACACTCGGAGTTCCACACACCTCTCTCATACTCAAGACACCCAGTATCAAAGGCAGTTCCGAGGTTGAGCCCCGGGATTTCCCCCCTGACTTAAATTTCCGCTTACGCTCCCTTTTCGCCCAGTAAATCCGAGCACCGCCAGCCCCCTTCGTATTACCGCGGCTTTTGGCTCTAAGCT
+
CCCCCFGG-FCFED>FGGGGGFFGGCAFFG,FGGGDCAE7FGGGG:FGGG,BFEFEGGCGGC9F<EFGGGGEGFGGGGGGGGG<FEFFEEGGCGEFGGGGGGFFCGC,<FDFGGEGFCFG?F@<F,AFFFG+6@FFD,F,@CGG88>D9E9ADGGG9,33@EFGDFEGG:FE=3>F9DCFC3=::3**4:D7BF>8875CC6FG,9ACE)**3:++2+;+21;CC*8)<*.*/)28;6*<:EDD35C*++0*0097C(*:55))18C580/.8*A;;:9C41(((,,).*)()()*1*)()
@M03506:14:000000000-AKVR1:1:1101:7818:2520 2:N:0:29
CTAGGACTACCAGGGTATCTAATCCTGTTTGCTCCCCACGCTTTCGCGCCTCAGCGTCGGATCCGGCCCAGCCGGCCGCCTTCGCCACGGGTGTTCTTCCCGATCTCTACGCATTCCACCGCTACACCGGGAATTCCACCGGCCTCTACCGGTCCCTAGAAAGACAGTATCCCAAGCAGCCCCGGAGTTGAGCCCCGGAATTCCACTCCAGACCTACCTTCCCGCCTGCCCGCCCTTTACGCCCAGTAATCCCGACCAACCGTTCCCCCCTCCGCCTTCCCCTCGCCGTGGCCACGGTGGT
+
CCCCCGGGGGGGGGGFGGGGGGGGGGGGGGGGGGGGGGGGGGGFGFGGGGCGGGGGGGGGGEGGGGGFGGGGGGGGGGGGEGGGFGCGGGGGGGGGGGGGGGGGGGGGAFEG7FFGGGGGGGECFGGGGG:F+DFGGGGGGGDG>F?FFGE:CEGGGCFC,BFCEGC9,,2@,>:EGG7CC*CC5=8:C9C@FF8A?C5**2+<CC9?F*2:F*89CC/+CGF*9<>:5*)*5))).9*</75<**+*+0+9?77)/,*1)))***+):7)5)7***-0?7((((,()()(()((1)0-((
@M03506:14:000000000-AKVR1:1:1101:19988:2559 2:N:0:29
CTAGGACTACAAGGGTATCTAATCCTGTTTGCTCCCCTAGCTTTCGCGCCTCAGCGTCAGATGTGGTCCAGTGCGCCGCTTTCGCCACAGGTGTTCCTCCCGATATCTACGCATTTCACCGCTACACCGGGAATTCCACGCACCTCTCCCACCCTCAAGCACGGCAGTTCCGCCCGCAGGCTCTATGTTACGCCTAGAGGTTTCACAGGTGACTTACCGCACCGCCTACCCCGCCTTTACGCCCAATAATTCCGCACAACGCGTGCCCCCCTCGTCTTACCGCTGCTCCTCTCCCGAACTG
+
@CCCCGGGGGGGGGGGGGGGGGCGFGGGGGCFDFGGGGGGGGGGFGGGGDBFGGGGGEE@GGGGGCFEGGFGGGGGGGGFFCFGDGGGGECFCFGGFGGGGGDE+@<,EDFGFEGFA<??=+=FEGGGGGDGGCFGGGGGDEGD,D=FGGGGGG?F,@DGGGDDEEE@E7,5:5*>;>*=CFFE,,5,>;,;CE>ECFC6@CG+++<?CFC0C>CCC;)*)//*9C85**0*))0C,*8<**19*C*<0++9*/7)/-57)0)19?/7::C7;38*;0*<((4(,(3*))())(.)0)-4,
@M03506:14:000000000-AKVR1:1:1101:9201:2580 2:N:0:29
CTAGGACTCCAAGGGTATCTAATCCTGTTTGCTCCCCACGCTGTCGCGCCTCAGTGTCAGAAACTGCCCAGCAGACCGCCTTCGCCACCGGTCTTCCTCCGGATCTCTACGCATTCCACCGCTACACCCGGAATTCCGTCTGCCTCTACAGTCCTCGAGTTTGACAGTCGGCACGGCAGATCCGGGGTTGAGCCCCGGACTTTCACCACTCCCTTATCAACCCCCCTACGCGCCCTTTCCGCCCAGTGATTCCGGACACCGCTCGCCCCCCCCGTATTCCCCCCGCCGCTGGCACTGGCGT
+
CCCCCGGG9FGGGGGGGGGGGGGGGGGGGGGGGGGGGGGGGGEGGFGGGGEGGGGGFGGGGGGGGGGGGGGGGGGGGGGGGGGGGGGGGGGGGGGGGDEGGGDGDGGGGGGGGGDGGGGGGG7FGFFGDGDG7DFGGCFFGGGGGFDGGGGFGGFCEC>FEFD,DF?FGECGGGGGEGDGCFGGGGDEGG?8:AFCCG5=E4EGGFGEG<FFE*+++;+<*7<*7DE>55<EGF))40*:*:5CC*3*3+09@)99C><F3>)9)*/)::CBE)/**.9:>((((((0-)--3(.29)((-
@M03506:14:000000000-AKVR1:1:1101:7559:2600 2:N:0:29
CTAGGACTACCAGGGTATCTAATCCTGTTTGCTCCCCACGCTTTCGTGCCTCAGCGTCAGTAACGGGCCAGTGAGCCGCCTTCGCCACTGGTGTTCTTGCGAATATCTACGAATTTCACCTCTACACTCGCAGTTCCACTCACCTCTCCCGTACTCAAGATCCTCAGTATCAAAGGCAGTTCTGGAGTTGAGCTCCAGGATTTCACCCCTGACTTAAAGACCCGCCTACGCACCCTTTACGCCCAGTGCTTCCGAGCAACGCTCGCCCCCCTTCTTTTCCCGCCGCTGGTGCGCCGCGTGT
+
CCCCCGGGGGGGGGGGGGGGGGGGGGGFGGGGGGGGGGGGGGGGGGGGGGFGGGGGGGGGGGGGGGGGGGGGGGGFGGGGGGGGGGCFGGGGGGGGGGGGGGEGGGGGGGGGDFGE?BFF9FGGGGGFEFDFGGGGGFF=FFG?DGFFGGDFGDFEG8DDFGGGGGGGF8EEG,>8CFCFGFFCFAGFGGG?F;EC66@@C@9@,BEC7**;CF?A@@ADDD4EDCB)6CD5CB>C;G6C*=))*13/1?9+9>*)>9DFF@0/):?)*7)0)*0++./:)(((((-)(0()0((1))-42
@M03506:14:000000000-AKVR1:1:1101:9610:2612 2:N:0:29
CTAGGACTCCAAGGGTATCTAATCCTGTTTGCTCCCCACGCTATCGCGCCTGAGCGTCGGTAACGGGCCAGTGAGCCGCCTTCGCCACTGGTGTTCTTCCGAATATCTACGAATTTCACCTCTACACTCGGAATTCCACTCACCTCTCCCGTACCCAAGTCCTCTAGTCTCAAAGGCCATTCCAGGGTTGAGCCCTGGGCTTTCACCCCTCACTTGCCGCCCCGCCTCCGCGCGCTTTACCCCCCGCAATTCCGAACCACGCTCGCCCCCCCCGTCTTCCCTCGCCTGCTGGCACGACGTC
+
CCCCCGGG9FGGGGGGGFGGGGGGGGGGGGAFFGGGGGGGGGDGGGGGGGGGGFFEEGGGGGGG7FDGGGGGFGEFGGGGGGGDGGCEGGGFGGGGEGGFCECGGFGGGGGGFGFGGFGGGGGFGGG9FGG+FGGGGDFDFFGFGG9BFFDG6@EGGG?FGGFGF,7;E:E9DFGD?DFGGCC;DGGG6@@8EEGGF9*:,*5>,DFCG<5*/115+*/*))9*:C))2)0*7)8>(*97+<FD5/:)**+07)/*)47C5>39):C>EFG3>DE55(*3().(((()4)4:B0)*))3-(
@M03506:14:000000000-AKVR1:1:1101:20598:2640 2:N:0:29
CTAGGACTACAGGGGTATCTAATCCTGTTTGCTCCCCACGCTTTCGCACCTCAGCGTCAGTACCGGACCAGTTGGCCGCCTTCGCCACTGGTGTTCTAGCTAATATCTACGAATTTCACCTCTACACTAGCTGTTCCACCAACCTCTTCCGGACTCGAGATTGCCAGTATCGAAGGCAGTTCTTAGGTTGAGCCTCAGGATTCCACCCCCGACTTAACAATCCGCCTACGTGCGCTTTACGCCCAGGGATTCCTAACAACGCTAGCCCCCCTCCTATTACCGCGCCTCCCGGCTCCAGGTC
+
CCCCCGGGGGGGGGGGGFGFFFGGGFGGGGCF<EGGGGGGGGGFGGGGGGDGGFGEFGGGGGGGGGGGGGG<FG<FGEGGEFGF7FCFGBFE8EGFBFDGGGFCGFGFFGGGGFFFG9FFFFFGFGGGGD,,CFFFFFEG8@CG8FF9EFC+BEEGGD8=DGGGCDFDEFF+=:CEFC+<DG,533,:;@>@CF6,<<878=,,,<977DG:ED=7FG+?*2?CGG>EGGF6*).)(*+18C<DGC/)208=?****)*2)>5*)0;4C)))0*2+2)*<<:12(42),)14>((/))(.)
@M03506:14:000000000-AKVR1:1:1101:16832:2674 2:N:0:29
CTAGGACTACAAGGGTATCTAATCCTGTTTGCTCCCCTAGCTTTCGCGCCTCAGCGTCAGTTGTGGTCCAGTGCGCCGCTTTCGCCACAGGTGTTCCTCCTGATATCTACGCATTTCACCGCTACACCAGGAATTCCCTCATCCTCTCCCATACTCAAGCCAGGAAGTTTGGGATGCAGGTCCTCGGGTAAGCCGAGGGATTTCACATCCCACTTTCCTGACCGCCTAGACTCCCTTTACGCCCAGTGATCCCGAGCAACGCTAGCCCCCCTCGTCTTACCGCGGCTGCTGCCACGTCGTT
+
CCCCCGGG-EFGGGGGGGGGGGGGGGGGGGGGGGGGGGGGGGGGGGGGGGGGGGGGGGGGGGGGGGGGGFGGGGGGGGGGGGGGGGGGGGGGGGGGGGGGGGGGGGGGGGGGGGGFFGGFGGGGGGGGGGGCGGGGGGGFFCFGGG;EFFGFBF=FF8@FG?FCDCFFGGGGGGFG8@CGGGF9EEE6FC7DFGGG8CE7CFFF,B::C4;8EGGGGGACCFC=D7:)A*9+2=8<9F6>8C59**5*=2+3;577C(*27>D3)8;5C@).>5;*;8FGB(916>9)()8)8)43))-4,
@M03506:14:000000000-AKVR1:1:1101:6705:2685 2:N:0:29
CTAGGACTACCAGGGTATCTAATCCTGTTTGCTCCCCACGCTTTCGCACCTCAGCGTCAACAACGGTCCAGTGAGCCGCCTTCGCCACTGGTGTTCTTCCGAATATCTACGAATTTCACCTCTACACTCGGAATTCCACTCACCTCTCCCGTGTTCAAGTCACCTAGTTTCAAAGGCAATTCCAGGGTTGAGCCCTGGGCTTTCACCTCTGACTTGAGCAACCGCCTACGTGCGCTTTACGCCCAGTAATTCCGACCAACGCTAGCCCCCCCCGTATTACCGCGGCTGCTGGCACGGACTT
+
CCCCCGGGGGGGGGGGGGGGGGGGGGGGGGGGGGGGGGGGGGGGGGGGGGAGGGGGGGGGGGGGGGGGGGGGGGGGGGGGGGGGGGGGGGGGGGGGGGGGGGGGGGGGGGGGFGGGGFGGGGGGGFGFGGGGGGGGGGGCFGGGGGFG8EGFGGFGFEGGADGFGEFG:FGFGGGGGGGGGGGFDFEFGGGGGGFG89DFEFGGC:CFGF>CGGC,*;6<FFGGGGF;?<A,?>AG0C87*AC7C*>C+?CFFFD)/(9>BF@*7<8?E3)8><?*2:=C90;B091::60:>:2<>),,)
@M03506:14:000000000-AKVR1:1:1101:6621:2696 2:N:0:29
CTAGGACTACCGGGGTTTCTAATCCTGTTTGCTCCCCACGCTTTCGCGCCTCAGCGTCAATGTCGGTCCAGATAGCCGCCTTCGCCACCGGTGTTCTTCCCAATATCTACGAATTTCACCTCTACACTGGGAATTCCGCTATCCTCTCCCGAATTCAAGCAACCCAGTATCAAATGCAGTCCCCAGGTTAAGCCCAGGACTTCCACATCTGACTTGGGTCGCCGCCTACGCGCCCTTTACGCCCAGTAATTCCGAACAACGCTCGCCCCCTCCGTATTCCCGCGGCTCCTGCCACGCAGTT
+
CCCCCGGGGGGGGGGGGGGGGGGGGGGGGG?FCFGFGGGGGGGGGGGGGGBFGFCGGGEGGGGGGGGGGGGFGGGCEGGGGGGGGGGGGGGGGEGGGGGGGGGGF9FDFGGGEGGGGFGGGFEFGGGGGCGDGGGGGGGCGEFFGGGGGGG6CEGGGDAFCFG?EG6@ECCGG7EEFGGFFEF@8EC9EC9;9EFFFDD;E*9D,<A6<++:CFGCFG5=7CC5855>F*8CD@>D(69EGE3>3C<49+<=4)//<(07)0)1/:E):395<92*2.*+.-,(,(,)(9?25))1)),4)
@M03506:14:000000000-AKVR1:1:1101:15652:2707 2:N:0:29
CTAGGACTACAAGGGTATCTAATCCCGTTTGCTCCCCTAGCTTTCGCGTCTCAGCGTCAGTATCCAACCAGGGGGCCGCCTTCGCCACCGGTGTTCCTCCCGATATCTACGCATTTCACCGCTACACCGGGAATTCCACCCCCCTCTTTGGTACTCTAGCTTGTCAGTTTCATGCGTCGTTCCCCGGTTGAGCCGAGGGATTTCACACATGACTTAACAGACCGCCTACACGCCCTTTACGCCCAATGATTCCGAACAACGCTTGCACCCTCTCTCTTACCCCGGCTCCTGGCGCAGTGGT
+
CCCCCGGGGGGGGGGGGGGGGGGGGGGGGFGGGGGGGGGGGGGGGGGGGGGGGGGGGGGGGGGGGGGGGGGGGGGGGGGGGGGFGGGGGGGEGFGGGCGGGGCBFEGGFGGGGG>FGGGGGGGGGGGFCEEE@FGGGFGEFEGGGGGFGGGFFGGGGGFCF7EFGFC;DGGG@FG5EGEGGGFGGDEC=:EFGFGECGGGCCCGGGGGGFGCFGG+:C@FCFDEGGDEG*<EG@))4*9<=E)7>7E?7++9@FC*9>4FDE3>35+9FEF)7*<+<:*<((-,(1()-9:(571/))((-
@M03506:14:000000000-AKVR1:1:1101:15840:2716 2:N:0:29
CTAGGACTACCGGGGTATCTAATCCTGTTCGCTCCCCACGCTTTCGTGCCTCAGCGTCAATAACGGCTCTGGCAGGCTGCCTTCGCAATCGGTGTTCTATGGCATATCTAAGCATTTCACCGCTACATGCCACATTCCGCCTGCCTCGCGCCGATTCAAGCCTGGCAGTATCAGGGGCAATTCCACAGTTGAGCCGTGAGCTTTCACCTCTGACTTACCAAGCCGCCTACGCCCCCTTTAAACCCAGTGATTCCGGATAACGCTTGCACCCTCCGTACTACCGCGGCTGCTGGCCCGGAGT
+
CCCCCGGGGGGGEGGGGGGGGGGGGGGGGGGGGGGGGGGGGGGGGGGGGGEFDGGGGGGGGGGGGGGGGGGGGCEDGGFGGGGGGGGGGGGGGGGGGGCGGGGGGGFGFGGGGGGGGGCFFGGGGGEDGGGGGFGGGGGGGGGGF9EEGEGGGGGGFGGFFGFCFG,>EFDFGGEFGGG5DCFGGGGGGFFGGGFE85*=FFG;CCGGCFFFFFGGFG49CFGF3<BE*53:)5>D1DF797C<5:*960A*99FC9:C9?B>DG=E=FFG)>7C/;(0+47(--(434B74)3(9>5,7(
@M03506:14:000000000-AKVR1:1:1101:6578:2728 2:N:0:29
CTAGGACTACAAGGGTTTCTAATCCTGTTTGATCCCCACGCTTTCGTGCCTCAGTGTCAATAACACCATAGTAAGCTGCCTTCGCAATTGGTGTTCTGTGACATATCTATGCATTTCACCGCTACTTGTCACATTCCGCCTACCTCTAGTGTATTCAAGCTCTTCAGTATCAAAGGCACTGCGATAGTTAAGCTACCGTCTTTCACCCCTGACTTAAAAAGCCACCTACGCACCCTTTAAACCCAATAAATCCGGATCACGCTTGGACCCCCCGTCTTACCTCGGCTGCCGGCCCGTAGTT
+
CCCCCGGGGGGGGGGFGGGGFGGGGGGGGGFGGGGGGGGGGGGGGGGGGGGGGGGGGGGGGGGGGGGGGGGGGGGGGGGGGGGGGGGGGFGGGGGGGGGGGGGGGEFGGGGGFGGGGGGGGGGGGFFFGA@FGGGGGGGGGDGGGGGGGGGGFGGGAFFFGGGGGGGF8;EF8EGGGG=,DGC+3@8EGGA9=EFF@8@@EDFFF:=AECF6EA@@BFAE+CGFG>6CFGACD4@C5*1,,=*3@*0)02,:)))//(;,258C88F/0.*)2CC**4*+,)-4-24),)2(7763))-,6
@M03506:14:000000000-AKVR1:1:1101:14858:2730 2:N:0:29
CTAGGACTACTAGGGTATCTAATCCTGTTCGCTCCCCACGCTTTCGCTCCTCAGCGTCAGTATCGGTCCAGAGACCCGCCTTCGCCACCGGTGTTCCTCCTGATATCTGCGCATTTCACCGCTACACCAGGAATTCCAGTCCCCCCTACCGCACTCTAGCTAGCCCGTATCCACTGCAGGCTTGGAGTTGAGCCCCAAGTTTTCACAGCCGACGTTACAAGCCGCCTACGACCTCTTTACGCCCAAGAATTCCGGCACACGATTGCACCCCAGGTATTTACGCGGCCGCTGGCCCTCAGTT
+
CCCCCGGGEGFGEFFGGGGGGGDGGFCFGFCCFGGGCFGFE@FGGDFGGGFGGGGGFGGGGGEG7FCGEGGGC<FGGGGGGGG<C=FGFEGGGEGGGGFGA8C5CECB<F+8+@:<<EFEFG77FE<EBFG4?E:ECFCEG8DDEEC6ED>@BC:8BACFDCGEFFGGCGGGGGFFGGFFDGG8;,:=8;FC6D*:C5;,>DGF?FGGF4):59***11+0*1:C<).:75*)7@4<**3*7)19**)2<+94?DD)-9:))01*2+*;3)))*0+0.*0.(((-,(),)(-).4*).(6)
@M03506:14:000000000-AKVR1:1:1101:15776:2748 2:N:0:29
CTAGGACTACCAGGGTATCTAATCCCGTTCGCTCCCCTAGCTTTCGCGCATCAGCGTCAGTGTCGGCCCAGCAACCCGCCTTCGCCGCAGGTGTTCCTCTTGATATCTACGCATTTCACCGCTACACCAAGAATTCCAGTTGCCCCTTCCGCACTCTAGTCGAGCAGTATCAGTTGACCTTTCCGAGTTAAGCCCGGAGATTTCACAACTGACTTGCACTGACCGCCTACGCGCCCTTTACCCCCAGTAACTCCGAACAACCCTTGCCCCCCCCGTCTTACCGCCGCCTCCTGCCCGGGGC
+
CCCCCGGGFGGGGGGGDFGGGGGGGGGGGGGGGGGGGGGGGGGGGGGGGDFGGGGGGGCFFFGGGGGGGGGGFGGGGGGGGGGFGGGGGGGGGGGGGGGGGGFFGGGGGFGG=FGGGGGGGGDEGDGG<FFGFFGGGDGF;DFFGGGGGGDE+@EGFEGACE6ED+BFFFGCC:EF:CFDFEFEG5;1AE,?CFG5C:ECCD<94C:FGC6*<+>+:*;0;*CCDDD3CF>C37@<1C)00+29DCE67C+*09*9*(/2<)5*0;<F87C:5D*2*3.+.:(-(,2)()(,04(1))(((
@M03506:14:000000000-AKVR1:1:1101:15537:2754 2:N:0:29
CTAGGACTACAAGGGTATCTAATCCTGTTTGCTCCCCTAGCTTTCGCGCCTCAGCGTCAGTTGTGGCCCAGTGCGCCGCTTTCGCCACAGGTGTTCCTCCAGATATCTACGCATTTCACCGCTACACCTGGAATTCCGCATCCCTCTCCCGGATTCAAGCCTCCCAGTCTTGGACGCAGTTCCTGGGTTGAGCCCAGGGATTTCACGTTCAACTTAGAAGGCCACCTACGCGCCCTTTACGCCCAGTAATTCCGAACAACGCTGGCCCCCTACGTCTTACCGCGGCTGCTGGCCCGTAGTT
+
CCCCCGGGGGGGGGGGGGGGGGGGGGGGGGGGGGGGGGGGGGGGGGGGGGGGGGGGGGGGGGGGCG,CFGGGGGGGGGGGGGGGGGGGCFFGGGGGGGGGGGGGGGGGGGGGGGGAEGGGGGGGGGGGGFEGGGGGGGGG:@FG8D>FGGGCEG8DFGCCEFFGGGGGGGAF?FGGC6@CCGFGGGGG5BDCGGGFGGDGGGDGFGGCFFG7CGG@+119*7?CFGFFGCA=D>3<@C6CEE3D>CFFF9CF975CD6F=:>>C);CFG@<35*0;C06:0(2(44()40,(<,377.-4)
@M03506:14:000000000-AKVR1:1:1101:19438:2790 2:N:0:29
CTAGGACTACAAGGGTATCTAATCCTGTTTGCTCCCCTTGCTTTCGCAGCTCAGTGTCAGTAATCGGCCAGTGAGGCGCCTTCGCCACTGGTGTTCCTCTCGATATCTACAGATTTCACCCTTACACCGAGAATTCCCCTCACCTCTCCGATACTCAAGCCATGTAGTTTCCAATGCAGTTCCAGGGTTGAGCCCTGGGCTTTCACACCAGACTTACATAGCCACCTACCTGCCCTTTACACCCAATGAATCCGAAAAACCCTTGCCACCCCTTTCTTCCCGCGCCTGCTGGCCCGCCGTT
+
CCCCCGGGGGGGGGGGGGGGGGFGGGGGGGGGGGGGGGGGGGGGGGGGGGFFGGCGGGGGGGGGGGGGGGGGGGGGGGGGGGGFEGGGGGGGGGGGGFGGGGGGGGG9EFGGGGGGGGGGGGGGGGGGGGGDEDGGGGGFGGGFAF9DFGGG+8=EF8DFGG9=D:EF@:;FDFFFCDFGFGC;FGCFCC@:8F8,DF8A,0@,,@,@;7?49DFCF>:,=FFFCFAFFGAGF4?F(?67,C62?C6)2++:;8DG)(*2)).;*A9+>5*))*+3+)*+,(29(43F:)).3(-))043,
@M03506:14:000000000-AKVR1:1:1101:18407:2818 2:N:0:29
CTAGGACTCCAAGGGTATCTAATCCTGTTTGCTCCCCACGCTTTCGCACCTCAGCGTCAATGCCGGTCCAGTGAGCCGCCTTCGCCACTGGTGTTCTTCCGAATATCTACGAATTTCACCTCTACACCCGGAATTCCACTCACCTCCCCCGGATTCAAGCGATGCAGTTTCAAAGGCAGTTCCGGAGTTGAGCCCCGGGATTTCACCTCTGACTTCCAATGCCGCCTACGCCCGCTTTCCGCCCATTACCTCCGACCAACGCCCTCCCCTCCCGCATCACCGCGCCTCCGGGCACGTCGTT
+
CCCCCGGG9FFFGFGGGFFGGDFGGEFGFCEGGGCDGGGEGCGFG@FEGD,EFFC@BBFFGGGGEGEGGGGGDFGGGGGGEEFDFG7@FFGFEFEFGGGC7FECFFGFGGGGFCGEGFGGGGGFFAE@=FE@++7CFDFEE@F=@=,>BEG>8C+@F,>9CE6:EEG9@<;C;7BEGGGFCEGG5E5E,,@2DC5;C*:*:*,5,B?<F89+9+<+*+3+08*:D35)**)*1))14/*<;**)**+/++397)))/(*:53)));A7=./)))**;()33(4(((,)()((.-(1.)(-(
@M03506:14:000000000-AKVR1:1:1101:8350:2823 2:N:0:29
CTAGGACTACAGGGGTTTCTAATCCTGTTTGATCCCCACGCCTTCGTGTATGAGTGTCAGTATAGGACCAGGTCGCCGCCTTCGCCACCGGTGTTCCTCCTGATATCTACGTATTTCACCACTACACCAGGAATTCCACGACCCTCTTCCATACTCAAGCTTTGCAGTTTTGAATGCACTTCCCGAGTTAAGCCCGGGGCTTTCACCTCCAACTTACAAAACCACCTGCACACGCTTTCCGCCCACTGCTCTCGAACAACGCTTGCCCCCCCCGCCTTACCGCTGCTTCTCGTACCCACTT
+
CCCCCGGGGGGGGGGGGGGGGFGGGGGGGGF<FGAFGGGDEGGGGGF?EFFGGG@FFFGFGGGDAFDFGFGD<EECGGDGGGGGGGGG<CGGEGGGEFFDF<FGCGGGGGDFDAFFFGGGFGGF,5A8+AC7E<EFG9FCEEGGGGG,6>,,,6EFG?,,@,@FFG9DE3@,=,7EFFGFFFGF>6+@+,@3DC858*@7:9DFCF,<C*49?F99CD=,*2C5C4;/;FAFG>BD1/+>8=*8**=;+?9+/)**1(**))01/*+9C595)9*/*(*<>001,78*61),)-(*1*((.
@M03506:14:000000000-AKVR1:1:1101:22955:2872 2:N:0:29
CTAGGACTACAAAGGTATCTAATCCTGTTTGCTCCTCACGCTTTCGTGCCTGAACGTCGGTACTGGACCAGGAAGCCGCTTTCGCCACTGATGTTCCTTCGGATATCTACGCATTTCACCGCTACACCAGAAATTCCTCTTCCTTCTTCCGTACCCTAGCCTCGCAGTTTCGAATGCAATCACCAGGTTGCGCCCGGGGATTTCACACCCCACTTAGGAACACGTCTACGCACGCTGTAGCCCCAATAATTCCGCGTACTCCTTGCACCCTCGGTGTATACCAGGCGCTCTCGCTGTGTTG
+
CCCCCCCFGGGG9ACEGFGFG<F@CFFEEE<ECC<,C,,CCGGFFGDFG8EFFGG<FGGGGGGA<C,CA<EE@EDGGGGG:FCFGGG:E=AEGC?DFGGG,:::4FFCGGGG7B+,C@9A:++@>F8FFDF=:?45,,C,,,>,,,,=;E8,@AADFGCF8D,=E@>>=ACF?FGFAECE,,4,3@+4<,,3>;B@@E>*:*,55,=?C))*48,;+;:7**;:;:53+7)2/))/(:++++*****/03+0*9*3/()*/)*2:+3/07*.)*/2/)*+).),,((.()(.0((*)))((
@M03506:14:000000000-AKVR1:1:1101:19501:2878 2:N:0:29
CTAGGACTACAAGGGTATCTAATCCTGTTCGCTCCCCACGCTTTCGCTCCTCAGCGTCAATATCGGCCCAGAGACCCGCCTTCGCCACCGGTGTTCCTCCTGATATCTGCGCATTTCACCGCTACACCAGGAATTCCAGTCTCCCCTACCGAATTTTAGTTTGCCCGTATCGGCTGCAGGCCCAGGGTTGAGCCCTAGGTTTTCACAGCCGACGTGACAAACCGCCTACGAGCCTTTTACGCCCCATACTTCCGGACAACGCTTCCACCCTCCGTATTACCGCTGCTGCTGGCCCGTAGTT
+
CCCCCGGGGGGGGGGGGGGGGGGGGGGGGG@ECGGGGGGGGGGGGGGGGGFFGGGGGGGGGGGGGGGGGGGGGGGGGGGGGGGGGGGGGGGFGGGGGGGGGGGGGGGGGGGGDGGFG?FGGGDGGFGGGGGDGGGGGGGGGGGGEGGFGGGEEDGGGGGDFDEFCEDG>FF+@C88EGFGGGGGGGGGFEE7:FFC8CGGG7C?EG7:?459:DCG*>69*5:EGD).:7@=3))*.21<;*9>)/:?*3A995)77(/:))<**209;)*)0)2A*,9F<((((3)/<4,(.,()00(2)
@M03506:14:000000000-AKVR1:1:1101:16742:2888 2:N:0:29
CTAGGACTACAAGGGTTTCTAATCCTGTTCGCTCCCCTAGCTTTCGCACCTGAGCGTCAGGTAAGGCCCAGAGATCCGCCTTCGCCACCGGTGTTCCTCCTGATATCTGCGCATTTCACCGCTACACCAGGAATTCCGATCTCCCCTACCTACCTCTAGTCGGGCAGTTTCGGATGCAGGTCCGGAGTTGAGCTCCGGGTTTTCACATCCGACTTTCCAAACCGCCTGCGTGCCATTTACGCCCACTCAATCCGTACAACGCTCGCCCCCCACGTCCTACCGTCGTCTCTGCCCCTTTCGT
+
CCCCCGGG<CEG@F,CFCFGEFFDGGFGFFDD@CEGGFGFFFFFEFEGGGFGGGGGGD@CFGGGCCCDFGE8FGDCEG@FEGGGGEE:AFDEGGDFB,FFFFGGFGGGCFGEGGFGGGA?7=FGGGGGGG7CBFGGDF>CCFFG@CGGGGGGGFEFGAFGGD>CE;>:EEFD88B3A99>@8FCE5?CG9@>6,8>CCCC58CC79,9?C<GGD5+1+7++//*)>555<5**)*26>6E8:))**2):++*))*19(*<)))17C*)181)0)2*/-/+((,,4(4)(*).*,41))),.
@M03506:14:000000000-AKVR1:1:1101:12434:2939 2:N:0:29
CTAGGACTACAGGGGTATCTAATCCCGTTCGCTCCCCTGGCTTTCGCGCATCAGCGTCAGTGTCGGCCCAGCAACCCGCCTTCGCCGCAGGTGTTCCTCTTGATATCTACGCATTTCACCGCTACACCAAGAATTCCAGTTGCCCCTTCCGCACTCTAGCCGCACAGTATCAGTTGACCTTTCCGAGTTAAGCTCGGAGATCTCACAACTGACTTGTGCTGACCGCCTACGCGCCCTTTCCGCCCAGTAAATCCGAACACCGCTTGCTCCCCCCGCATTCCGTCGTCTGCGGCCACGGAGT
+
CCCCCGGGGGGGCFGFGFGGFFGGGGGGGGDE7FCFGGGGGGGGGGGGGG:FGFEF7FEE<CFF>:FDGDGGGGGGG@FGGGGFGGGG>FDGCEBEFCF?FCGGFGG9EG<FCGEEFGGGDEE+CFGGGGCEEGDGGFFD=;F,@FGG?B86CGGGGF;E8CECEEFFF<>@D<EFCGFFEGGGCEC1:;DCF1BCC==*=*><,1<9:;477;CEGFAC+;7CCC5:CF)*187760)+<77<)/*0<+<=4953/7307)717@@=C6*7>DC8*-02-(),(--5(7((.1(95)-((
@M03506:14:000000000-AKVR1:1:1101:7741:2942 2:N:0:29
CTAGGACTACAAGGGTATCTAATCCTGTTTGCTACCCTAGCTTTCGCACCTCAGCGTCAGTTTCGGACCAGAGAGCCGCCTTCGCCACCGGTGTTCCCCCAGATATCTACGCATTTCACCGCTACACCTGGAATTCCGCATCCCCCTCCCAATCTCAAGCCATCCAGTATCAAGCGCAGTTCCCCGGTTAAGCCGAGGGACTTCACGTTTGACTTAGTTGGCCGCCTACCAGTCCTTTCCGCCCAGTAATTCCGACCAACCCTTGCCCCCCCCCTATTCCCCTGTCCGCTGGACCGGTCCT
+
CCC8CFGCFGGGGFBGGDFGGGFDEGGFFF<FFGGGGGG@FECFEG7FGG8FGGGGG>:8ECFGEEGBGECFF<:FABCB@FFCFF76B::F7B,EF,C>>74,CF<FFGGG>C:CF9?54C+@CDFG<=,4=E8E9EFCF@,8++63@E8=,8,@FC3@B?AFGG93@,@@7<EGEG*@,3;E@B*41*?;9DB5?E*:*2<>?CGG=48CEF@92@7<9>*:C5>)2*)++;9*)0*32:*)/*<*+0<*99CC)(**).)2*+<?G>GEB)*2+)/+43(()).)-)(().(/00(()
@M03506:14:000000000-AKVR1:1:1101:9689:2943 2:N:0:29
CTAGGACTCCAGGGGTATCTAATCCTGTTTGCTCCCCACGCTTTCGCGCCTCAGCGTCAATTCCAGGCCAGATGGCCGCCTTCGCCACTGGTGTTCTTCCCAATATCTACGAATTTCACCTCTACACTGGGAATTCCGCCATCCTCTCCTGGATTCAAGTGCAACAGTATCAAGCGCAATTCCCGGGTTGAGCCCGGGGCTTTCACGCCTGACTTCTTGCACCGCCTACGCCCCCTTCACGCCCCGTACACCCGAACACCGCTAGCCCCCTTCGCATTCCCGCCGCTCCCGGCACGAAGTC
+
CCCCCGGG9FFGFF7FCGGFGFFFGFGGGGFGGGFDFFG@FGEDCBFGDCCGGGGEGEGGGGFGGGGG7FFFGA<FFGGGGDG@EG:=F<EE@FGGGGFGDEFED,BBEFGGC?FFGGGGGCFFF,FF<CCAFEFCGFCFGGGGGFCGGC883EDFGGC=,33EEFGG8DF,,@9>6=CG9=AFEEG>C*D>DFGCEECE*;8ECCCF?F5*=:;,1BBF6DG=D35)=*)*20:3=26?*A9/1*1.*/0<>37)79*:75))7CF)873)8**/*-*+.4;(33()-)((0(37))(()
@M03506:14:000000000-AKVR1:1:1101:16423:2950 2:N:0:29
CTAGGACTACAAGGGTATCTAATCCTGTTTGCTACCCACGCTTTCGTGTCTCAGTGTCAGTTACGGTCCAGAGAGCCGTCTACACCACCGGTATTCCTCCTGATATCTACGCATTTCACCGCTACACCAGGAATTCTACTCTCCCATCCCGTACTCTAGCCCGCCAGTTTTCCGCGCACCCCCCCGGTTGAGCCGGGAGATTTCACACGGACCTTAACAGGCCACCTACCCACCCCTTCCGCCCAGTCACTCCGAACAACCCTTCCTGCCCACGTATTACGGCGGCTGCGAGCACGAAGTT
+
CCCCCGGG-CFGGGGGGGGGGGGGGGGGGGGGGGGGGGGGGGGGGDGGGGCGFFFGGGFFGGGGGG@FFGGGGFGGGGGEGGGGGGFGGGD@:FFGG<EGGFGGGFGG9?<FCGGGGGGGGGC7FEE8<FGGDEGEFEADGEEGCFDGGGG=CE?;@F9FFG>DCECE,@7,=3+@C:CED+@>;:8E5*8,BFGGEC*2<:+C9CF6>:5)=CCF77:CCG<=FGF4+78+9)77(9);*:*9CCG*+++15;CCG(2:)7>**;@/+0*/07/;949C((3-01338)((7(4)))(-)
@M03506:14:000000000-AKVR1:1:1101:14979:2957 2:N:0:29
CTAGGACTACTGGGGTATCTAATCCTGTTTGCTCCCCTAGCTTTCGTGCCTCAGTGTCAGGAGTTGTCCAGGGACTCGCCTTCGCCACTGGTGTTCCGCTTGATATCTACGCATTTCACTGCTACACCAAGCATTCCAGTCCCCCCTCCAACCCTCGAGCAAGGTAGTTTCCAATGCCATTTCGGAGTTGAGCTCCGAGCTTTCACATCCGACTTACCTCACCACCTACCCCCCCTTTACGCCCAGTGAATCCGAACAACGCTCGGGACCTCAGTCTCACCTCGGCTGCTGGCCACGCGTT
+
CCCCCGGGGGGFGGGGGGGGGGGGGGGGGGGGFGGGGGGGGGGGGGGGGGCFGGGGGGGGFGGFEGGGGGGGGGFGGGGGGGGGGGGGGGGGGGGGGGGGGGGGGGGGGGGGGGGFGGGGGF9FGGGGGGGGGGGGGGFGGEEEEGCEE8EG8C@FDDGG8@?F@DGGGGGGGGGGGGFEFDEFGCEGFFF8D,@D:5CGGGGGCC7;6AD4CDEC>C+9**249CA46*2*:>BD@9@E85>D*=FF7209:5*7C175;D7*15*025*9)*3+<)9C2)4(-((0,),8B((*))((-
@M03506:14:000000000-AKVR1:1:1101:19432:3013 2:N:0:29
CTAGGACTACCAGGGTATCTAATCCTGTTTGCTCCCCACGCTTTCGCGCCTCAGCGTCAGTACCGGTCCAGATGGCCGCCTTCGCCACCGGTGTTCTTCCCAATATCTACGAATTTCACCTCTACACTGGGAATTCCGCCATCCTCTCCCGGACTCAAGCCTCGCAGTATCAAATGCTATTCCCGGGTTGAGCCCGGGGCTTTCACATCTGACTTACAAGACCGCCTACGCGCCCTTTACGCCCACTAATTCCGAACAACGCTAGCCCCCTTCGTATTACCGCGGCTGCTGGCCCGAAGTT
+
CCCCCGGGGFGGGGGFGFGCFGGGGGGGGGFGGGGGGGGGGGGGGGGGGGCGGFGFFGGGGGGGGGFGGGFGGGGGGGGGGGGGGGGGGGGGGGGGGGFGGG<F@EFEFFGGCFGFGGGGF@EGGGGCEFFGGG@FGFDGGCFFGGFGGGECGG6?FDGFCDCC68CBAFFGGGGGGGCAFCG9EEECC*,?FGFGCEEDD44>@C??EGF7FGCEFC6=FC05><5)6/;55:5>(2=9EE3/9*2/0:+99?*7C9C55:5*1+;?E3))87;**(*0<(2(-217397(0(-9))-3.
@M03506:14:000000000-AKVR1:1:1101:20934:3073 2:N:0:29
CTAGGACTACCGGGGTATCTAATCCTGTTTGCTCCCCACGCTTTCGCACCTCAGCGTCAATATGTGTCCAGTAAGTCGCCTTCGCCACTGGTGTTCTTCCGAATATCTACGAATTTCACCTCTACACTCGGAATTCCACTTACCTCTCCACAATTCTAGCGATGCAGTCTTAAAGGCAATTCCGGGGTTGAGCCCCGGGCTTTCACCTCTAACTTACAAAGCCGCCTACGTGCGCTTTACGCCCAGTAATTCCGAACAACGCTAGCCCCCTCCGGTTTACCGCGGCTGCTGGCACGGAGTT
+
CCCCCGGGGGGGGGGGGGGGGGGGGGGGGGGGGGGGGGGGGGEGGGGGGGCGGGGGGGGGGGGGGGGGGGGGGGGGGGGGGGGGGDGGGGGGGGGGGGGGGGGGGGGGGGGGGGGGGGGGGGGGGGGFGGGGEGGGEFGEFGGGGG?CGFFGGGFGGGGGGGGGGCFAFGFGFGGGGGGGGGFFGGGG>EFEDG>EC>?E*C<F7=CFFFDFGG7CGG+408FEDDBDCDF63:83;DFGEGGGCGFFGF96493DD9D=.).95EC?EE)007:**,995--3>B9:0).3B(35).2,(
@M03506:14:000000000-AKVR1:1:1101:16700:3073 2:N:0:29
CTAGGACTACAAGGGTTTCTAATCCTGTTTGCTCCCCACGCTTTCGTGCATGGGCGTCAGTATTGGCCCAGGGGGCTGCCTTCGCCATCGGTATTCCTCCACATCTCTACGCATTTCACTGCTACACGTGGAATTCTACCCCCCTCTGCCATACTCTAGCCCGCCAGTCACAAATGCAGTTCCCAGGTTAAGCCCGGGGATTTCCCATCTGTCTTAGCGAACCGCCTGCGCACGCTTTACGCCCAGTAATTCCGATTAACGCCTGCCCCCTACGTATTACCGCGGCTGCTGGCCCGTCGTT
+
CCCCCGGG9FGGGGGGGGGGGGGGGGGGGGGGGGGGGGGGGGGGGGGGGGGGCGGEGGGGGGGGCFDGGGFDFCFGGGGGG9FDFGGGGGCGFFGGGDGGECFBFFGCFGFGGDG9FGGGGGCFFFGGAEC7=FFFFAGGGGGGGGFDGGGA?FDGCDFEGGGGC:>FGFGE,8,@9A:DCG7D9:C<<F9;;8FE**;5=*4A,4,=A4BCFCEE:C37)>DCDG>AC)8*93><?56C8E>DCC6*<+<@F@GC50*<<>)****8;>D:)*23:(*39(7107(3392(7(,77)37(
@M03506:14:000000000-AKVR1:1:1101:12993:3081 2:N:0:29
CTAGGACTACCGGGGTTTCTAATCCCGTTCGCTCCCCTAGCTTTCGCGCTTCAGCGTCAGTGTCAGCCCAGCAACCCGCCTTCGCCGCAGGTGTTCCTCTTGATATCTACGCATTTCACCGCTACACCAAGAATTCCAGTTGCCCCTTCTGCACTCTAGCCGCACAGTATCAGTTGACCTTTCCGAGTTAAGCTCGGAGATTTCACAACTGACTTGTGCTTGCCGCCTACGCTCCCGTCCCGCTCATGAAACCCGACGAACTCCTGCTCCCCCCGTCTCTCCTGCTCGCCCGGCCTGCACT
+
CCCCCEFGGGFGGCG@FGGGGEFDEGGGGG,:;F@FGGGGGGGGGGGEGEG@EFGGGD@6<6CC<<,E@C@F,EEF=CCEEGGFCFDGEF@FCFCEEF<F<B9??F9,CA?7:=C5F5,,4=F+@5FDFD=D,D=9D,C7,8E9DED88=,,616@,7,5@+@?CCCE:,@,,7@@,@9CFC<E8*44CCE,25?8/*:*4BCG,4<<5*8:6>F<FFFF:=76)2:3*7)5*.)1(9)*2:55>E+*++0*8))))(/2.)100++)293>E//;*.)0)42)(())(0(()-(*))(()
@M03506:14:000000000-AKVR1:1:1101:17595:3093 2:N:0:29
CTAGGACTACACGGGTTTCTAATCCCGTTTGCTCCCCACGCTTTCGCGCCTCAGCGTCAGTAAAGGACCAGGTTGCCGCCTTCGCCACCGGTGTTCTTTCCAATATCTACGAATTTCACCTCTACACTGGAAATTCCACAACCCTCTTCCTCACTCAAGCCGCCACGTATCAAAAGCAGTCCCCAGGTTGAGCCCAGGAATTTCACTTCTGACTGTGACAGCCGCCTACGCGCCCTTTACGCCCAGTCATTCCGGTCAACGTCAGCCCCCCTCGTATTACCGCTGCTGCTGGCACGAAGTC
+
CCCCCGFG9FGGGGGGGGGGGGGGGGGGGGGGGGGGGGGGGDCFGEGGGGEGGGGGFG>FGGFGFFGGGGGGFGGGEFEEGGGGGEGGGGGGGGGGGGGGGGGGGGGGGG<C<=@GGCGGFGEGFGGGCEFBEFGG<BDFGGGGFCDFEFEABCDA=D=9>CGGGGGGG7D97EAFGFGFFFEEGGGGC,@@F8::5>8>:DFGGGGFD7CC,:F<7++,9CC5DDD>79:5CF)73F=FGGGG3*<9+<<FF4)11(2<)))1*<;757)7)1;58(9<90199B?F700(58>G)),-)
@M03506:14:000000000-AKVR1:1:1101:15861:3124 2:N:0:29
CTAGGACTACAAGGGTATCTAATCCTATTTGCTCCCCTAGCTTTCGCGCCTCAGCGTCAGTTATGGTCCAGTGCGCCGCTTTCGCCACAGGTGTTCCTCCCGATATCTACGCATTTCACCGCTACACCGGGAATTCCACGCACCTCTCCCATACTCCAGCACCACAGTTTCGCCTGCAGACTCCGAGTTAAGCCCGGAGATTTCACAGGTGACTTGTGGCGCCGCCTACGCGCCCTTTACGCCCAATAATTCCGAACAACGCTTCCACCCTCTGTATTACCCCGGCTGCTGGCCCAGAGCT
+
CCCCCGGGGGGGGGGGGGGGGGGFGGGGGGGGGGGGGGGGGGGGGGGGGGDGGGGGEGGGDFGGGGGGGGGGGGGGGGGGGGGDGG7FFGGGGGGGGAFGGGCCGGGGGGGGGGGGGGGGGGGGGGGAF7CFEGGGD9FFE7C73DDFCGFGGGGGGF8FGGGGGCCEEFF+;EG57,@=F:FGCB5CEBG9?FGGGGE=F7,;CCGF5;6777A?FG5:):)1C:>.*/0:)<@D<C*C5ED)5*0)+2<7@FC*),*:>)01*3<=@>*8560+3.0+-(((,20)(94(.(-1.8:()
@M03506:14:000000000-AKVR1:1:1101:11384:3131 2:N:0:29
CTAGGACTACCAGGGTATCTAATCCTGTTCGCTCCCCTAGCTTTCGCGCCTGAGCGTCAGGTAAGGCCCAGAGATCCGCCTTCGCCACCGGTGTTCCTCCTGATATCTGCGCATTTCACCGCTACACCAGGAATTCCGATCTCCCCTACCTACCTCTAGCCTGACAGTATCGGATGCAGTCACGGGGTTGAGCCCCGGGATTTCACACCCGACTTGCCAAGCCGCCTGCGCGCTCTTTACGCCCAATGATTCCGGACCACGCCCGCCCCCTACGTGTCACCTCGGCTGCTGGCCCGTAGTT
+
CCCCCGGGGGGGGGGGGGGGGGGGGGGGGGGGGGGGGGGGGGGGGGGGGGGGGGGGGGGGGGGGGGGGGGGGGGGGGGGGGGGGGGGGGGGFGGGGGGGGGGFGFGGGGGGGGGGGGGGGGGGGGGGGGCEFFGDGGGGGGCGGDEGDGF@FGGGGGEGGGGGCFFFGAFGDGGGGGAFFGACC>EGG5CCDFFEEGC=5C<:CCGGGGGGDGDG7FF4?4DFGGG>579B7CE@C<F4F5EGDDF*9+AC=/)9*5(1:7:)7C=E):533:DC*3,0<<)8:?115:4)(.(-5751--
@M03506:14:000000000-AKVR1:1:1101:15504:3167 2:N:0:29
CTACGACCACAAGGGTATCTAATCTTGTTCGCTCCCCACGCTTTCGCTCCTCAGCGTCAGTATCGGCCCAGAGACCCGCCTTCGCCACCGGTGTTCCTCCTGATATCTCCGCACTTCACCGCTACACCAGGACTTCCAGTCTCTCCTACCGCACTCCAGCCTGCTCTTAGCCACTGCACGCCCCCAGCTGAGCCGGAGGTTTCCCCAGACGACGCTGCACGCCGCCGACCACCTTTTCACGCACACTAACCACCGACTACTCCCGCCCCCCACCTTCGCCCCCGTCTGCGGCCTCGTAGCT
+
-,A,,BF+8--,6-,---6CF,F,,C,C6C,@,C+C,687+,,,;,@BFF,E96C@886,<<,,,++,+B8C,,,CFFEG=,C,CF,447+@+?CFFC,BEF,,5,CB,,+++++,C,C?4F7FF9E,+8+++AEF<?,,CDG,ED=@@,@+>:3@D,,,>,,5,,,@=9,,,@@EC,,*@:*****,22,,251**=*2*1+3+2*C*2))7/?E*))+15775)7)*/)*/0)0.**08C))9/A@++**))))1()0*9/7/:8>EF)..900+-)5((-(((().)((0-(*0)(-)
@M03506:14:000000000-AKVR1:1:1101:14519:3245 2:N:0:29
CTAGGACTACAGGGGTATCTAATCCTGTTTGATCCCCACGCTGTCGTGCATGAGCGTCAGTTACGAGCCAGTGAGCCGCCTTCGCCACCGGTGTTCTTCCCAATATCTACGAATTTCACCTCTACACTGGGAATTCCACTCACCTCTCTCGTACTCAAGCCACTCAGTCTCAAAGGCAATTCCAGAGTTGAGCTCTGGGCTTTCACCCCTGCCTTGAGAAGCCGCCTGCGCACGCTTTACGCCCAGTAATTCCGAACAACGCTAGCCCCCTTCGTATTACCGCGGCTGCTGGCACGAAGTT
+
CCCCCGGGGGGGGGGGGGGGGGGGGGGGGGGEGGGGGGGGGGGGGGGGGGGGGGGGGGGGGGGGGGGGGGGGGGFGGGGGGGGGGGGGGGGGGGGGGGGGGFGGGGGGGGGGGGGGGGGGGGGGGGGGGGGGGGGGGGGGGFGG=BEGGGGGGGGGGGGGGGGGGGGGGAFEGF;BFFFGGGFCFFFFFFCEGFD93@@CFFCFFGFGGGF*1?CF*29=?FGGGGFFF4)*2.)/;F+>*:<D:;C++<CCFFD5C(0*)08*9FGFG@C)772**54<233(-4()86:2>72*))(-4
@M03506:14:000000000-AKVR1:1:1101:14856:3259 2:N:0:29
CTAGGACTACAGGGGTATCTAATCCTGTTTGCTCCCCTAGCTTTCGTGCCTCAGTGTCAGGAGTTGTCCAGGGACTCGCCTTCGCCACTGGTGTTCCTCTCGATATCTACGCATTTCACTGCTACACCGAGAATTCCAGTCCCCCCTCCAACCCTCAAGCAAGATAGTATTCAATGCCATTTCCGAGTTAAGCCCGGAGATTTCACATCAAATTTACCCAGACACCTACGCACCCTTTACGCCCAGTGAATCCGAACACCGCTTGGTTTCTCTGATTTGCCGAGGTGGCTGGCCTAGATTT
+
ACCCCGGGEF@FGDC@CFC9EFDFDFGGFCCEFAFCFGGA<CFEE,C@CCFEFGGG@FFFCF:C6EFCCF@CBE<<F7FE:F<CEGGGFAEGGGGGGGG9FCFFFF9,:EDDC@BFEGGF<EFDGEG8=+:C:EG,,@ADDE888+@>8,6DCE@+,A?,,16=ED=FCEFDG,@;,,@ED8,6=68FCA;,34DE5*4:F@D,5,,5,:*=,DF7+:*,**38*:66645:D)2*37:<5*95**58?B+1;5C*).2*.))9*8+)*/:BF*+29)*C)(-((((0(0,2).)*0*).)
@M03506:14:000000000-AKVR1:1:1101:10846:3262 2:N:0:29
CTAGGACTCCCAGGGTATCTAATCCTGTTTGCTCCCCACGCTTTCGCACCGCAGCGTCAATATGTGTCCAGTAAGTCGCCTTCGCCACTGGTGTTCTTCCGAATATCTACGAATTTCACCTCTACACTCGGAATTCCACTTACCTCTCCACAATTCTAGCGATGCAGGTTTAAAGGCAATTCCGGGGGTGAGCCCCGGGGTTTCAACTCTAACTTACAAAGCCGCCTACGTGCGCTTTCCCCCCAGTAATTCCGAACAACGCTTGCCCCCCCCGTAGTACCGAGCCTGCTGGCCCGGAGTT
+
9CCCC?@C-C@FFDFFFFGGGGGDGACFGCEAEEEDGGE:FFGGGGD>FF++CCC@C7FEF9@EEGGGG,<F<<E@,@B@BF9FG7:F8FGGGGEFGGG9CFGGGGFFGF77EFDCFGGG9<5AF,9CEDFFCFEEFGCFFGGFGFGG=;EEDFFGGGGGGCFEG8@,,,6@,3E9DG?ED==B+3@*=>:DFF5::=:*=)*;++4+++3+2;A9>GAC5<D53)27CC@*95@C:C4++01)75+*30+**75*),**.)0*1;+02<)<ED8**-0A<:(-(-()().3)(-)).(4(
@M03506:14:000000000-AKVR1:1:1101:13931:3300 2:N:0:29
CTAGGACTACAAGGGTATCTAATCCTGTTTGCTCCCCACGCTGTCGCGCCTCAGTGTCAGAAACTGCCCAGCAGGCCGCCTTCGCCACCGGTCTTCCTCCGGATCTCTACGCATTCCACCGCTACACCCGGAATTCCGTCTGCCTCTACAGCCCTCGAGTTTGACAGTCGGCACGGCAGATCCGGGGTTGAGCCCCGGCCTTTCACCCCACCCCTATCAAACCACCTACGCGCCCCTTACGCCCAGTGACTCCGTACTCCGCCCGCCCCCCCCGTCTTACCCCGGCCGGCGGCCGGGGCTT
+
CCCCCGGGGGGGGGGGGGGGGGGGGGGGGGGGGGGGGGGGGGCGGGGGGG7FGFGGFGGGGGGGGGGGGGEGFGGGGGGGGGGFGGGGGGGGGGGGGGGGGGGECDFGFCFGGGGGFFFFGGE>FCGFGDGGDDGGGGE8:FCGDCFFFF8FFGGFGEG,+@DFGGCEGGCCEGGBEG5:9:9>EGEGDCCCEGFGC=*=CC@F+<?***2:C)**9C@+09<7CD4?F3>>/)))47681*1)**39A709?>/*1(0+)..7<**5*<C55)*2*(0<2(,4,30)()-,7(()0.(((
@M03506:14:000000000-AKVR1:1:1101:6687:3305 2:N:0:29
CTAGGACTACTGGGGTATCTAATCCTGTTTGCTCCCCACGCTTTCGCACCTCAGCGTCAATACCAGTCCAGTGAGCCGCCTTCGCCACTGGTGTTCTTCCGAATATCTACGAATTTCACCTCTACACTGGGAATTCCGCCATCCTCTCCTGGATTCAAGCGCAACAGTATCAAGCGCAATTCCCGGGTTGAGCCCGGGGCTTTCACGCCTGACTTATTGCACCGCCTACGCGCCCTTTCCGCCCAGTAAACCCGAACACCGCTAGCCCCCTTCGTCTTCCCGCGGCTGCTGGCACGAAGTT
+
CCCCCGGGGGGGGGGGGGGGGGGGGGGGGGGGGGGGGGGGGGGGGGGGGGEGGGGGGGGGGGGGGGGGGGGGGGGGGGGGGGGGGGGGGGGGGGGGGGGGGGGGGGGGGGGGGGGFGGGGGGGGGGGGGGG8FGGFGGGGGGGGGGGGFGFG,B9FFGFGGECEGGGGFCFE,@EGGG6CGGGGGGGG5CFGGGCECGGGG<FG?FFGGCFCCF,<BFFGFF<ED35.;CD=<BDG:G*<87CDCF84C++)8@D:D>*55>><5GGFE;<>:7E*;(*3810((-3<40235(.*5<(-)
@M03506:14:000000000-AKVR1:1:1101:17347:3309 2:N:0:29
CTAGGACTACAAGGGTATCTAATCCTGTTTGCTCCCCACGCTTTCGCACCTCAGCGTCAGTACCGGACCAGTGAGCCGCCTTCGCCACTGGTGTTCTTCCGAATATCTACGAATTTCACCTCTACACTCGGAGTTCCACTCACCTCTTCCGGACTCGAGATCCCCAGTATCAAAGGCAGTTCTGGAGTTGAGCTCCAGGATTTCACCCCTGACTTAAAGATCCGCCTACGTGCGCTTTACGCCCAGTGATTCCGCGCAACGCTAGCCCCCTTCGTATTACCGCGTCTGCTGCGCCCGAGTG
+
CCCCCGGG-EFGGGGGGGGGGGGGGGGGGGGGGGGGGGGGGGGGGGGGGGGGGGGGGGGGGGGGGGGGGGGGGGGGGGGGGGGGGGGGGGGGGGGGGGGGGGGGGGGGGGGGGGGGGGGGGGGGGGGGGGGGGGGGGFGFGGGGGGGGGGGGDGGGGDEGGGGGGGGGFGGG7@CGGGGFGGGGGGGEGFGGFFGGGGFDFGCFGGGFGG>>FGE,:=6,;DFCFC>5FGFFGDAG?FFGGGC87;<A:C9:76*)/43ED>>D)AFFE59;:9*2;:BFA2(,((,0-04))(,)))(-(
@M03506:14:000000000-AKVR1:1:1101:20313:3365 2:N:0:29
CTAGGACTACAAGGGTATCTAATCCTGTTCGCTCCCCACGCTTTCGCTCCTCAGCGTCAGTATCGGCCCAGAGACCCCCCTTCGCCACCGGTGTTCCTCCTGATATCTCCGCATTTCACCGCTACACCGGATATTCCCTGCCCCCCTACCGGACTCTAGCCCCAGCAGTATCAGGTGGCGTCTCCAGGTTAAGCCTGGCGGTTTCCCACCGGACTTGCTGAGCCGCCTACGACCCCTTTCCCCCAACTAACTCCGGCCCACCCTCCCACCCTCCCTCTCCCCCCGCGTCCGGCCACGTTGT
+
CCCCCFGGGGGGGGED-66<EEFGCA<FEF,@,EFGEEC@BFGFE,BCFE8,C,;@B:@,<E@<:6FF7:C,C,CFF,CFG=C,F@,FCGD@7F:FF5?@E<FEA<9<9?+?6FF?9,A,6F@@F,E877+3@AAFFC=,:,@>CCE8CC7@+4*>;73=B,8**5,,5;2,2,,,157?B4/=C,>FF9;,,,?8:7*=EGC*+2++2/)//7C+*:6A74>75C)0*2)*))0*-70+++97):*)+3+*1)*))()/.))1//C);><5)***23)*,(((,(()()(()-(9>0(((
@M03506:14:000000000-AKVR1:1:1101:12425:3371 2:N:0:29
CTAGGACTACAAGGGTATCTAATCCCGTTCGCTCCCCTAGCTTTCGCGCCTCAGCGTCAGTGTCGGCCCAGCAACCCGCCTTCGCCGCAGGTGTTCCTCTTGATATCTACGCATTTCACCGCTACACCAAGAATTCCAGTTGCCCCTTCCGCACTCTAGCCGCACAGTATCAGTTGACCTTTCCGAGTTAAGCTCGGAGATTTCACAACTGACTTGTGCTGGCCCCCTACGCGCCCTTTACGCCCAGTAAATCCGAACAACGCTTGCCCCCCCCGCATTCCCCCGCCCGCTGGCACTGATG
+
CCCCCGGGGGGGGGGGGGGGEGFGGGGGGGGGGGGGGGGGGGGGGGGGGGFFGGGGGGGGGGGGGGGGGGGGGGGGGGGGGGGGGGGGDGGGGGGGGGGGGGGGFGGGGGGGEGGGGGGGGGGGGGGGGGGGGGGGGGGGGGGEFGGGGGGG>EGGGGGGGGGEGGGGGGGDGGAFGGGGG7FGGCEGGGCCG?CGEGDGG@EFCGGGDFCFGFGDGGFF>CD**:=>*2)=3@EGBGFCCCDDGG8<FGF68?)**7DC>))19*8:CFCEFGD**()+)3(-((-)-83(7:(*)/.))
@M03506:14:000000000-AKVR1:1:1101:8546:3418 2:N:0:29
CTAGGACTACAAGGGTATCTAATCCTGTTTGCTCCCCACGCTTTCGTGCCTCAGCGTCAGTACCGGGCCAGTGAGCCGCCTTCGCCACTGGTGTTCTTGCGAATATCTACGGATTTCACCTCTACACTCGCAGTTCCACTCACCTCTCCCGGACTCAAGATCTTCAGTATCAAAGGCAGTTCTGGAGTTGAGCTCCAGGATTTCACCCCTGACTTAAAAACCCGCCTACGCACCCTTTACGCCCAGTGATTCCGAGCACCGCTAGCCCCCTTCGTATTACCGCGGCTGCTGGCCCGGCATC
+
CCCCCGGGFGGGGGGGGGGGGGGGGGGGGGEGGGGGGGGGGGGGGGGGGGFGGGGGGGGGGGGGGGGGGGGGGFGGGGGGGGGCFGGGGGGGGGGGGGGGGGGGDGGGGGGGGDDGGGGGGGGDCAFFGGGGGGGGGDFGGGGGGGGGGFC>8@EGG?DEGCGGGGGGCFACF9C6F6>FAEGGGFGFG9;DFGGFFGGC,=>CFE4=CFCCFGG?8:CDGD5*:DBDGDB*:B>51<67=CGCDFFFFF++16C)14**)00)/CF);>75:<88A?4<4((2(4()3??7<(4)))(((
@M03506:14:000000000-AKVR1:1:1101:10310:3440 2:N:0:29
CTAGGACTCCAAGGGTATCTAATCCTGTTTGCTCCCCACGCTTTCGCGCCTCAGCGTCAGTACCGGTCCAGGGGGCCGCCTTCGCCACCGGTGTTCCTCCCAATATCTACGCATTTCACCGCTACACTGGGAATTCCACCCCCCTCTCCCGGACTCAAGCCTTGCAGTTTCTTCCGCACGTCCTCAGTTAAGCCGAGGGATTTCACGAAAGACACGCATGGCCGCCTACGCGCCCTTTACGCCCAATAATTCCGAATAACGCTGGCCCCCTCTGTATTCCCGCGGCGGCTGGCACAGAGTT
+
CCCCCGGG@FGGGGGGGGGGGGGGGGGGGGFGGGGGGGGGGGGGGGGGGGDGGGGGGGGGGGGGGGGGGGGGGGGGGGGGGGGGGGDGGGGGGGGGGEGGGGGGGGGAEGFGGGEDFGGGGGGGGFDGGGGGGGGGGGGGGGGDGGGGGGGGGGDFGCFGGG?CFEFGGGGGGGD:E5C54:EEGFF:CFDFGFE8:58*3*3;FFG=EGGFGGG=GD@509C=3C75CDEC<:39(9@7CGD55*:/+<:6=7C31(76.0;DGGGFGD)5)2<++569)((3-((.17(3>(80)/,).
@M03506:14:000000000-AKVR1:1:1101:19119:3441 2:N:0:29
CTAGGACTACTGGGGTATCTAATCCCGTTTGCTCCCCTGGCCTTCGTGCCTCAGTGTCAGGAACTGTCCAGAGACCCGCCTTCGCCACTGGTCTTCCTTACGATCTCTCCGCATTTCACTGCTACACCGTAAATTCCAGTCTCCTCCCCAGTCCTCAAGCCCGGCAGTATCCAATGCAGTTTCGGATTTCAGCCCCGAAATTTCACACCCGACTTACCACGCCCCCTACGCGCCCTGTACCCCCAATGACCCGGAACAACGCTGTTGACCCCGGTACTACCGCGCTCGCCGTCTCCGAGTT
+
CCCCCGGGGFG9FGDFDFCGGGFGEFGGGGBFGFCFGGFFGGGGGFFCEC<FGEEFGG9EGDGGFFGGGGDGFCGGGGGGCFG@CCB:FF?FGGAFGFF9AB,BF<FC,?7::FGEG<FFCCBFF@FGEGF7?F@FF9B,,4EECE,@EGEGG8=DFGDF8?C=>88B,@9,73>=1;@7@=C+6@+4<,,,@,@+:C8;:8;E,2@CGD4CCDD78CAC57**):/)2*)*9)2)(*+>+=<5)**)0++))0199(9C:))*/++*0*20)):**66C?((,((4.0)--5((*002((
@M03506:14:000000000-AKVR1:1:1101:8848:3443 2:N:0:29
CTAGGACTCCAAGGGTATCTAATCCTGTTTGATCCCCACGCTGTCGCGCCTGAGCGTCAGTTACGAGCCAGTGAGCCGCCTTCGCCACTGGTGTTCTTCCTAATATCTACGAATTTCACCTCTACACTAGGAATTCCACCCACCTCTTCCGGACTCAAGGCTCGCTGTATCAAGGGCAGTTCCGCAGTTGAGCTCCGGGATTCCACCCCTGCCTGACAAACCCGCCTACCTGCGCTTTACGCCCACTGCTTCCGAACACCGCTAGCTCCCTTCGTATTCCCGCGGCTGCCGCCACGAAGTT
+
CCCCC8FG@FCFGFFCFFGGGFGGGGGGGGFDFEGGCFGGGCEGG@F:EFE<EGGGEEGGGGGGGGGGGGGGGCFGGGGGGGGFGGGG,?<EA9B<F9FGGGAFFFGFGG?B,A=,CEFFFECFGFGGG9=F;EFGFFEEC=CGFFD,EFEEG>+@DF9AF8,@EE6>,,7;=<@EGEE,7CCC**343,,3,@?@8C>*;*,59A=E5*7*4?,4;6171*9*:<E)6*2+;).),:+<;CD31**)+3+09.<*930*55@C5C+7EF5*73*00(*<7?6(4--00)4(0(-9))(--
@M03506:14:000000000-AKVR1:1:1101:11052:3446 2:N:0:29
TCTAGGACTACAAGGGTATCTAATCCCGTTTGCTCCCCTGGCTTTCGCTATTCAGCGTCAGTGTTGGTCCAGGATGCCGCCTTCGCCACCGGTGTTCCTCCAGATATCTACGCCTTTCACCGCTACACCTGGAATTCCGCATCCCTCTCCCCATCTCAAGCCATCCAGTATCAAGCGCAGTTCCCCGGTTAAGCCGTGGGATTTCACGTTTGACTTAGTGGTCCGCCTACGAGCCCTTTACGCCCCGTACTTCCGAACAACGCTTGCCCCCACCGTCTTACCGCGGCTGCAGCCCCGGCGC
+
CCCCCGGGGFGGGGF7EFFFFGGGGGGGGGGGGGGGGGGGGGCEEGG@EGEGGG@FGEGGGGFFG8FFCEGA<FFC<FFGGG7F<FFGG?=CC=BCFFE<AAFFEEFGFAF7F+E:,CFCF:F@FFFGCFCG8FC8BFDGGDEGFFG8>>B=>,D9EED,9=8DFG?DA,3C:,@@CEEEB9@FFFGGGGCB;F,**4*419,>DFC580**4:BA+B=4*+;ADCFF5CA5*2>3=06+C*:CD**02*;9F4C*17D*7))/*2;:F@<)5>*2*(006(4((-374;(.)4,*00(-(
@M03506:14:000000000-AKVR1:1:1101:8895:3460 2:N:0:29
CTAGGACTCCAAGGGTATCTAATCCTGTTTGCTCCCCACGCTTTCGCACCTCAGCGTCAATACGTGTCCAGTGAGTCGCCTTCGCCACTGGTGTTCTTCCGAATATCTACGAATTTCACCTCTACACTCGGAATTCCACTCACCTCTCCACGATTCTAGCGATGCAGTCTTAAAGGCAATTCCAGGGTTAAGCCCTGGGCTTTCACCTCTAACTTACAAAGCCGCCTACGTGCGCTTTACGCCCAGTAATTCCGACCAACGCTAGCCCCCTCCGTATTACCCCGGCTGCTTGCACGGAGTT
+
CCCCCGGG9FFGGGGGGGGGGGFGGGGGGG?FGGGGGGGGGGGGGGGGGGGGGGGGGGGGGGGGGGGGGGGGGGGGGGGGGGGGGGGGGGGGGGGGGGGGGGEFFGGGGGGGFGGGGGGGGGGGGGGGGGEGCGGGGGGGGGFGGGGGGGGGGGGGGGGGEGGGGGFFGFGGFGG9DDFFGGGGGGGGGFAFGGCFF7?76@4<EGFEFFDDDGDGGCFG4C4CD>>>C*2,:AFGFG=C5EDGDFEF+B<@AFG)995E.7>C)CGFDD3>D32887=FB(4((3,0:4))..8CB),4,
@M03506:14:000000000-AKVR1:1:1101:15640:3491 2:N:0:29
CTAGGACTACAGGGGTATCTAATCCTGTTCGCTCCCCACGCTTTCGCGCCTCAGCGCCAGTATCAAGCCAGGTGGCTGCCTTCGCCATTGACGATCCTTCCGATCTCTACGCATTTCACCGCTACACCGGAAATTCCGCCACCCTCTCTTGTACTCCAGTTACGCCGTTTGCGATGCGCTTCCCAGGTTAAGCCCGGGGCTTTCACATCACACCTACATAACCGCCTACGCGCCCTTTACGCCCCGTAACCCCGATTAACGCTCGCACCCCCTGTATTCCCGCTGCTGCTGGCCCCGAGTT
+
CCCCCGGGGGGGGGGGGGGGGGGGGGGGGGGGGGGGGGGGGGGGGGGGGG@FGGGDGGGGGGGGFGGGGGGGGGGGGGGGGGGFGGCGFEEGGEGGGCGFGGGCFGGGGGGGGGGGFGGGGDEGFGGDDGGGGGFGGGCCFGGEGFGGGGGGDGDCFGCFGGG6EGCE>FEFGGF>CGEGEGFGCEGGCF9FGGE=EE55C5FF9C7CFCFFGCE9CF+C@D*:D5@.A5>=C@FD?7B:8CDG):C5*;+83>)1*4*C@@@G3=:58@3>:*+3@.*+4(31(,))5).(0(4)0)(((
@M03506:14:000000000-AKVR1:1:1101:18389:3511 2:N:0:29
CTAGGACTACCGGGGTTTCTAATCCTGTTTGCTCCCCACGCTTTCGCGCCTCAGCGTCAATTCCAGGCCAGATGGCCGCCTTCGCCACTGGTGTTCTTCCCAATATCTACGAATTTCACCTCTACACTGGGAATTCCGCCATCCTCTCCTGGATTCAATCGCAACAGTATCAAGCGCAATTCCCGGGTTGAGCCCGGGGCTTTCTCGCCTGATCTATTCCACCGCCAACGCGCCCCGTACGCCCAGTAACTACGAAAACCGCTACCCCCCCTCTCATTCCCTGGGCTGCGCGCGCAGGTTT
+
-ACCCFGG-C<CEFD@@CEFGGGFFGG@FGEECA@GFGE@FGDGGCEGGGGEE,C:F:FCAECFFC,DF<C@FFFG<FGGGC<CFGFDFF<?,B?EGGF9F,B=,<FGGGGE<A99<FGGGGC9???;E,,AC=FGG<F++@88CFGG?D8=8==9,6,ECC=>=,@D,@3@;FC8:8CC9CFC>*@1=*8,,54*4*:C=7:<,+*22/1*+1++;@+=+;;=5<)=E*.//87)(1)8C*)11:0*+++*0)1**(2C)0)))2C5*7)))**+3)*+,.)(((,)->((5-()))(.)
@M03506:14:000000000-AKVR1:1:1101:20658:3531 2:N:0:29
CTAGGACTACAAGGGTTTCTAATCCTGTTTGCTCCCCACGCTTTCGTGCATGAGCGTCAGTATTGGCCCAGGGGGCTGCCTGCGCCATCGGTATTCCTCCACATCTCTACGCATTTCACTGCTACACGTGGAATTCTACCCCCCTCTGCCATACTCGAGTCCGCTAGTCACAAATGCAGTTCCCAGGTTACGCCCGGGGATTTCACATCTGTCTTAACGGACCGGCTCCGCACTCTTTACGCCCAGTCATTCCGATTGAAGCTCGCACCCGACGTATTACCGACCGTGCGTACACGTTGTC
+
@CCCCAFFGGGGC<@@FEGFDFGGD,<FFC<FCFEFGFGCFGGFFGGF@CCF9FFEFEFGFGGGFD?FGGGGCCEG7F7CF,CFCE@EFG@C=FDCFFD8F<FFGGGGCFGGGGG,9?FACFFGGGGGFGGGGGGGGGGAEFDEGGGGGF=F?FDGEGEE,AEG+3+,@;;AC8EFG9C<>FGG,4:@,@8*@*:>57*4/8ECC7,=<CCD7>;9FF>5*>D*))))*2.*73)04789**)11*3*3<+96?39<(*+*)9**2*)27)85)2/<3*991(((((.(0((.(.5))(()
@M03506:14:000000000-AKVR1:1:1101:8159:3569 2:N:0:29
CTAGGACTACAAGGGTTTCTAATCCTGTTCGCTCCCCACGCTTTCGCTCCTCAGCGTCAGTTACTGCCCAGAGACCCGCCTTCGCCACCGGTGTTCCTCCTGATATCTGCGCATTCCACCGCTACACCAGGAATTCCAGTCTCCCCTGCAGTACTCCAGTCTGCCCGTATCGCCCGCACGCCCACAGTTGAGCTGTGCGTTTTCACGAACAACGCGACAAACCACCTACCACCTCTTTACGCCCAGTAATTCCGGACCACGCTCGCCCCTCACGTCTTACCCCGGCTGCCTGCACGTCTGT
+
CCCCCGGGGGGGGGGFGGGGGGGGGGGGGGGGEGGGGGGGGGGGGGGGGGGGGGGGGGGGGGGGGGGGGGGGGGGGGGGGGGGGGGGGGGGGGGGGGGGGGGGGGGGGFGGGGGEGFFGGGGDGGGFGCFGFGGGGGGGGG9EFFGGGGCFGDGGGGFGGFCAFFFGED@E7EGC+@5C8>DC8CEGGGGG7DFGF6,==:D=E7@FG*))2*)33:>A5*;DFG3)7<*/+*0<96:*:?CGGCC<*<9C=?///)(1:5>)><5*):)*))***2,*0.((-1(()4.)54((1))(()
@M03506:14:000000000-AKVR1:1:1101:6950:3587 2:N:0:29
CTAGGACTACCAGGGTATCTAATCCTGTTTGCTCCCCTAGCTTTCGCGCCTCAGCGTCAGTTGTGGTCCAGTGCGCCGCTTTCGCCACAGGTGTTCCTCCCGATATCTACGCATTTCACCGCTACACCGGGAATTCCACGCACCTCTCCCACACTCTAGCACGGCAGTTTCGCCTGCAGGCTCTGAGTTGGGCCCAGAGGTTTCACAGGTGACTTACCGCACCGCCTACGCGCCCTTTACGCCCAATAATTCCGAACAACGCTCGCCCCCCTCGTATTACCGCGCCTGCTGGCCCGAGGTT
+
CCCCCGGGGGGGGGGGGGGGGGGGGGGGGGGGGGGGGGGGGGGGGGGGGGGGGFGGGGGGGGGGGGGGGGGGGGGGGGGGGGGGGGGGGGGGGGGGGGGGGGCFGGGGGGGGGGGGGGGGGGGGGGGGGGGGGGGGGGGGGGGGEFDFGGGGGGCF9DFGAFG6C8EFFGC<EG>EFGCDE@EFGDGG,?CGGGGEGCCFCFGGGGF+=>CFF=F7DCDGGGGEDCBFC7@ED@EC?C=FECDGGF=6+<EBFF39>(7C3>7CDECBEDDB@<**:(/<<(4;,3(.3)5()(())),4(
@M03506:14:000000000-AKVR1:1:1101:14750:3587 2:N:0:29
CTAGGACTACAAGGGTATCTAATCCTGTTTGCTCCCCACGCTTTCGCACCTCAGCGTCAGTATCTGCCCAGATCGCCGCCTTCGCCACTGGTGTTCCTCCCGATATCTACGAATTTCACCTCTACACCGGGAATTCCGCGATCCTCTTCAGTACTCGAGCCCCACAGTTTTGGATGCACGTCCTCGGTTGAGCCGAGGGATTTCACATCCAACTTTTGGGGCCGCCTACGTGCGCTTTACGCCCAATGATTCCGAGCAACGTTTGCACCCTTCGTATTACCCTGGCTGCTGGCACGAAGTT
+
CCCCCGGGGGGGFGGGGGGGGGGGGGGGGGGGGGGGGGGGGGGGGGGGGGFGGGGGGGGGGGGGGGGGGGGGGGGGGGGGGGGGGGGGGGGGGFGGGGGGGGGDGGGGGGGGGGGGGGGGFGGGGGGGGGGEGGGGFGGDGGGEFGGGGGGGGGDDEFGGGGGDGGGGGFDFE8DFGFFGGGEEGGGGGGG7FGGDEGGD6?@FCG?C6FGCE<CF77:E<>5*:95>CGF6C5BD?**0*7CCC5=?7<:@=65><25=)8?F<++18)1)0*22A:F7<()((((01/4(>(8<D@(3.
@M03506:14:000000000-AKVR1:1:1101:20012:3600 2:N:0:29
CTAGGACTACAAGGGTATCTAATCCCGTTCGCTCCCCTGGCTTTCGCTCCTCAGCGTCAGTGTTGGTCCAGGATGCCGCCTTCGCCACCGGTGTTCCTCCAAATATCTACGCATTTCACCGCTACACCTGGAATTCCGCATCCCTCTCCCAATCTCAAGCCATCCAGTATCAAGCGCAGTTCCCCGGTTAAGCCGAGGGATTTCACGTTTGACTTAGTTGCACGCCTACGACCCCTTTACGCCCATCTATTCCGAACAACCACTGCCCCCCCCGTCTTACCGCTGCTGCCGGCCCGTGGTC
+
CCCCCGGGGGGGGGGGFEGGGGGGGGGGGGDGGGEGGGGGGGGGGGGGGGDGFGGEGGEEFEGGGGGGGGDGGFEGGGGGGGGFGGGGGGGFGGGGFGEG@FEGFGGGGGGGEFEGGGGGGGCFGGGGGGCCG<E<FFG+C>BGGGGGGGF?EGDFFF9?EF9DFF9F87=,@DB+@+9@9:<FGEG5:*@,DFEGCCG*=FFF,=AGFFC+=CGG++1<+*2*91)8E75*))27(21C55>7****+<9=B:DC)(2*)))**0:>E)9@B3*/;-*25((439)))04()-()))(-)
@M03506:14:000000000-AKVR1:1:1101:8365:3603 2:N:0:29
CTAGGACTACAAGGGTATCTAATCCTGTTTGCTCCCCACGCTTTCGAGCCTCAGCGTCAGAAACGTTCCAGAGCGCCGCCTTCGCCACCGGCCTTCCTCCCGATCTCTACGCATTTCACCGCTACACCGGGAATTCCGCGCTCCTCTCCCGTCCCCTAGCCCGGCAGTCCCCTCCGACTGTTCCAGGTTAAGCCTGAAGATTTCACAGAGGGCTTACCGAACCGCCTACGCTCCCTGTACGCCCAGTAAATCCGACTAACGCTTGCCACCTTCGTATTACCGCGCCTGCTTGCACCAAATT
+
CCCCCGGGFGGFGGGGGGGGGGGGGGGGGGDFGGGGGGG>GGGGGFGGGGGGGGGGFGGGGGGGGGGGGGGGGGGGGGGGGGGGGGGGGGEGGGGGGGGGGGGCF<EGFFGGCFDGG<FGEGGGGGGGGDCF7FFG9ACFC@EGGGFGCFEFGGGGGFGGFGG8CD:FGFGGCGGGCEG8FCFFC;8C?2B;CC+0<7C792513:CGCC*CEFDGC<>=DC<:DDEBGD5*9<FG7GBFEE5935<6+<:@)<C)914?:33*9C+*375?@CC6:46A<(31(((.(0).))3*0)(5)
@M03506:14:000000000-AKVR1:1:1101:21427:3612 2:N:0:29
CTAGGACTACAAGGTTATCTAATCCTGTTTGCTCCCCTAGCTTTCGTGCCTCAGTGTCAGGAGTTGTCTATAGACTCGCCTTCGCCACTGGTGTTCCTCTCGATATCTACGCATTTCACTGCTACACCGCGAATTCCAGCCTCCCCCCCAATCCTCAAGCACGCTAGTATTCAATGCAGTTTCCCCGTTCCGCTCTAAGATTTCACCTCAAACTTACTTTGCCCCCTATCCCCCCTTTCCGCCCCGTGCCTCCGCACAACTCTTGGCCCCTCTTTCTTACCCCCGCTCCTGGCCCAGAGTT
+
CC9@CEGGFAE<EF,C6@FG9FFGGGAEFGCFFGGC@E@<FFGGG7E<BCFGFCFE@EEF8@BFGCFFD9,,<,E6;FCFFGG7F:CFGGGECBCG9,65,4,B,@FGAE,C,@?FGCFG<DE,?,A?@+8++8AED,,=FFFFG>+BE7+=8=AD9,,,,,6+6+>D:DFG7CFC6;,@;:@5,3+4@8>@C>E*DC:,2+::DE,<,0*4<D;,8+1,4+;,:):),*14*:551F+3***))*2)**2/).*))-*1)0***++0;5/.)*+++6*+((-(,,1)())(),(*))(.)
@M03506:14:000000000-AKVR1:1:1101:10076:3614 2:N:0:29
CTAGGACTCCAAGGGTATCTAATCCTGTTTGCTCCCCACGCTTTCGCACCTCAGCGTCAATATGTGTCCAGTAAGTCGCCTTCGCCACTGGTGTTCTTCCGAATATCTACGAATTTCACCTCTACACTGGGAATTCCACTCACCTCTCTCGTCCTCAAGTTTAACAGTTTCAATGGCAGTTCCGGAGTTGAGCTCCGGGCTTTCACCACTGACTTGGACAACCGCCTGCGCGCGCTTTACGCCCAGCAATTCCGAACAACGCTAGCCCCCTCCGTATTACCCTGGCGTCCGGCATGAATTT
+
CCCCCGGG?FGGGGGGGGGGGGGGGGGGGGGGGGGGGGGGGGGGGGGGGGGGGGGGFGEGGDGGGGGGGGGGGCFGGGGGGGGGGGGGGGGGGGGGGGGGGGGG7FFGGGGGGGGGGGGGGFFGGGGFGCDFGGFGGGGGGGGGGGGD,=CFGGGGGGFFGGFGGGFGGFF;DGG8FFGGGE88EEGGGGGGGGG64@@EEGGG:CF,**;*,5@,CF*<CFD5CDEAGGA*5.=::*;F5AGC57*)2?EBFF*73(9CB735)AEF*7<)8);*;8*<)()(-3()-),()((*16)66
@M03506:14:000000000-AKVR1:1:1101:21133:3620 2:N:0:29
CTAGGACTACAAGGGAATCTAATCCCGTTTTCTCCCCTAGCTTTCGCGCCTCAGCGTCAAGAACAGGCCAGGTAGTCGCCTTCGCCACTTGTGTTCCTCCCGATATCGACGCAGTTCACCACCACACCGGGAATTCCACTACCCTCTCCTGCCTTCTAGTCGATCAGTATCGCGTGACCCTCCCCAGTTTTGCCGGGGGCTTTCACACCTGAGTCGAACTCCCGCCTTCGCGCTCCTTACGCTCGTGCAACCCCGGCAGCCCTCTCCCCCCCCCGATTACCCACGCTGCCGGCCCCGATGT
+
@C-@<,@9CAFE@CC-C@C<,@FFGDFEFC,;,6,;FF8<@CEFCFGDD+,BFFF+8B7@ECEFCCFGGGFFEFFFFGGGGCFEECF7,,CF<<FCFFEB7>?++CE+BCFFC+@,<EGDEF+?=,CEFCC7+3AFF<FGGGFFFBFC8E,,@8=9@,,7E@:EFG:EAF,@+5**4@CC,D5>EF5,,,,,6>::85*=:C+>;A9C*****3+/*/)2*2/:)9).<1725)57:*0</:/7)1*)*++)0))))()*)))1028)*)1.)/**2()36(.((-()4)(,7(,)))(4(
@M03506:14:000000000-AKVR1:1:1101:25740:3624 2:N:0:29
CTAGGACTACTAGGGTTTCTAATCCTGTTTGCTCCCCTAGCTTTCGCGCCTCAGCGTCAGTTATGGTCCAGTGCGCCGCCTTCGCCACAGGTGTTCCTCCCGATATCTACGCATTTCACCGCTACACCGGGAATTCCACGCACCTCTCCCATACTCCAGCACTACAGTTTCGCCTGCCGGCTCTGAGTTAAGCCCAGAGATTTCACAGGTGACTTGTGGAGCCGCCCACCCACCCCTTTCGGTCTAATATTCCGAACAACCCTCGCCCCACCCGTCTTACCGCTGCTCCCGTCATAGCGTT
+
-A@CCFGGGGGD<FF6;C<F<EFC9@FGGGGGGGGGGFGGGGGGGGG@F:6:<DGGGGGGGGGGGGGCCFGGCGGG7F7@F7F77=,8,BBCFGGGGFDFEFBCED9FFFDCB@+C<EFFE7=:>,A:F74CEFEF9FD3@8EGFC,@8@DF88,7,3,:BA,@:,3@,;E++@C*,,4:5*;2<,55D@,2,,*,4,:AEGC,1B,,7:80<CFCFF>+***=3)))**)*287),2)+1**1*++00++9*/**1(9*)7)*)**0*)).79**2-*3.(410()*,)-(0,(**)(-4
@M03506:14:000000000-AKVR1:1:1101:23329:3636 2:N:0:29
CTAGGACTACTAGGGTTTCTAATCCCGTTCGCTCCCCTAGCTTTCGCAGTTCAGCGTCAGTGTCAGCCCAGCAACCCGCCTTCGCCGCAGGTGTTCCTCCCGATATCTACGCATTTCACCGCTACACCGAGAATTCCAGTTGCCCCTTCTGCACTCTAGCCCCGCAGTATCAGTTGACCTTTCCGGGTTAAGCCCGGAGATTTCACAACTGACGTGCGGTGGCCGCCTGCCGGCCCTCTACGCCCGGTAAACTCGATCAACGCTTTCCCCCCTCTTAATACCGCGGCCGCCTGCACGCAGG
+
AC<8<@FEC@EEF9<CFCGFGGGGFGEGGGGG;F@DFGGFGGGGGGD:@BEFF<FFG@:FFCAEE,,C:,C<@@EFGCF+@:FFCFDGEE7CA5BE<9EBB::@+C<F,9ACC@@EA,CAFGDBBFF8B+@FGFDFBFG,,>E>=++78,EED83@FF;DB8>8:>BE7ECC,<@;:99EGGD3*1;1;>;D9:**45:*,+>;99:6C6FC7<E8F))*/9>=<)07*/)*/)09:*)3C5))7:*)**+**0***(1+.))**/00<;).)320+)*+63?;6(()-)(-7<(2.0(2,
@M03506:14:000000000-AKVR1:1:1101:20332:3644 2:N:0:29
CTAGGACTACAAGGGTATCTAATCCTGTTTTCTCCCCTGGCTTTCGTGCCTCAGTGTCAGGTATTGTCCAGGGACTCGCCTTCGCCACTGGTGTTCCACTTGATATCTACGCATTTCACCGCTACACCGGGAATTCCACTCACCTCTCCCACACTCCAGCACTGCAGTTTCTATGGCAGACTCTGAGTTGAGCCCAGAGATTTCACCACAGACTTACAGCACCGCCTACCCCCCCTTTACTCCCAATACTCCCGAACCACGCTTGCACCCTCCGTCTTACCGCGTCTGCTGGCACTGCGTT
+
-ACCCGGGGCCFGFF-;CEDFA@FGFGGFD8CFGDGDE@@DFCFFEG@FDCGGG<FEFA@E@<E@9FFGFGFGGC<CCFG@CG7FGDFF,BC@6@ECED9,,B<,:,BBFF=??CE<EG,FG::CFGFGFGGGFGGGFC9F,@89@BDCEDGDECF?CFDEEGGE,,7DDGDE,@EC,@=,,A,,7@=ED,4,3@FFG,,7+,3,@299*?FE2=FC<A7>F9C>7/99*2*)/.)/*1A++*2CE*)+2+00)9))(9C5@)//;<7CD35))/**,/+,,--(,,.)*..7(7*0*-4(
@M03506:14:000000000-AKVR1:1:1101:10253:3656 2:N:0:29
CTAGGACTCCAAGGGTTTCTAATCCTGTTTGCTACCCACGCTTTCGCGTCTCAGCGTCAGTAGGCGTCCAGGACCTCGCTTTCGCCACGGGCGTTCCTTCCGATCTCAACGCATTTCACCGCTCCACCGGAAGTTCCAGATCCCCCTACGCCCCTCCAGGACGGTCGTATCTACGCCAGTTCCCCGGTTAAGCCGGGGGATTACAGCGACAGACGTTCCGTCCCGCCTACCCGCGCTTTAAGCCCAGTGCTTCCGAATAACGTTCGCACGGTTCTTCTTACCCGCGCTGCTGCCACGAGCT
+
CCCCCDGG9FFGGGGGGGGGGGGGGGFGGGCGGGGGGGGGGGGGGDGGGGGGGGGGGEEGGGGGGGGDFGGGGGGGGGGFEGGGGGGGDGEGGGGGGGGGGG@BC,CAFGGG7@FGGGGGGGGGF?FFFEE+@DFGGGCDBFGGCEGGGGGGGGGGGGG,:C5*1:8::DFCFFGG5:EF9<1<=C=CC8CCFFGGGGC*;C+3CFFE=D<D?4=*157CCFGEGG3>5C5CGFDG0*0+32:95///<++*1)1C3,5+9.55**2.:7/55D+++.*+6(,(((-)-5).*,)2))(((
@M03506:14:000000000-AKVR1:1:1101:8034:3711 2:N:0:29
CTAGGACTACCAGGGTATCTAATCCTGTTTGCTCCCCACGCTTTCGCGCCTCAGCGTCAGTACCGGGCCAGTGAGCCGCCTTCGCCACTGGTGTTCTTCCTAATATCTACGAATTTCACCTCTACACTAGGAATTCCACTCACCTCTCCCGGACTCGAGACCCGCAGTATCGAAGGCAGTTCCGAGGTTGAGCCTCGGGCTTTCACCCCCGACTTGCAGGTCCGCCTACGCGCGCCTTACGCCCAATAATCCCGACCACGCCTTGCCCCCCTCGTCTCACCCCGCCTGCTGGCCACACGTT
+
CCCCCGGGGGGGGGGGGGGGGGGGGGGGGGGGGGGGGGGGGGGGGGGGGG@EGGGGGGGGGGGGGGGGGGGGGGGGGGGGGGGFGGGGGGGGGGGGGGGGGGFF9<FF9FGEGFGGGGGGGGGGGGGGGFBFGGGGGGGGGGGGFFGGGGGDCGG?>FC@EEGGGGEGFECFC4>EG:CDFCFGGGGEGGC8FGG,4*CEDCFGCGE:EDGDGGDGGFF67<*=9953CCE*))0),/9@85DD3*00+0+1)79))(**)0)108CF2<C37588F2?F0(-,(--<2))(.((*)0-4(
@M03506:14:000000000-AKVR1:1:1101:13502:3718 2:N:0:29
CTAGGACTACAAGGGTATCTAATCCTGTTTGCTCCCCACGCTGTCGCGCCTCAGCGTCAGCAACGGCCCAGCAGACCGCCTTCGCCACTGATGTTCTTCCCGATCTCTACGCATTCCACCGCTACACCGGGAATTCCATCTGCCTCTACCGTGCTCTAGCCCGACAGTTTAGAAGGCAGCCCTGCGGTTAAGCCGCAGGATTTCACCCCCTACTTATCAGGCCGCCTACGCGCCCTTTACCCCCAGTGATTCCGGACAACGCTCGCACCCTCCGTATTACCGCGCACGCTGGCAGCGCGTT
+
CCCCCGGGGGGGGGGGGGGGGGGGGGGGGGGGGGGGGGGGGGFGGGGGGGGGGGGGGGGGGGGGGGGGGGGGGGFGGGGGGGGGGGGGGCGGGGGGGGFGGGEFGGGGGGGGGGGGGGGGGGGGGGGGGGGDEGGGGDGGGCFGGGGDDGDG67DCFGFGG,>ECCCGGGGFDFGGG,;EGGFEGGGGEG?9CG>G*:EDE1>EFGGFGGGGG=C7DF+:95CDGGEFG3@59@D:19=C+3997584++<@7@)*9,**).)17?*7CB37:C@8;(/AA(49(-()3.4;E0(*8)-((
@M03506:14:000000000-AKVR1:1:1101:18120:3725 2:N:0:29
CTAGGACTACAAGGGTATCTAATCCTGTTTGCTCCCCACGCTTTCGCACCTCAGCGTCAATATGTGTCCAGTAAGTCGCCTTCGCCACTGGTGTTCTTCCGAATATCTACGAATTTCACCTCTACACTCGGAATTCCACTTACCTCTCCACAATTCTAGCGATGCAGTCTTAAAGGCAATTCCGGGGTTGAGCCCCGGGCTTTCACCTCTAACTTACAAAGCCGCCTACGTGCGCTTTACGCCCAGTAATTCCGAACACCGCAAGCCCCCTCCGGATTACCGCGCCTGCGGGCACGAAGTT
+
CCCCCGGG9FFGGGGGGGGGGGGGGGGGGGGGGGFGGGGGGGGGGGGGGGAFGFGGGGGGGGGGGGGGGGGGGGGGGGGGGGGGGGGGGGGFFGGGGGGGGGGCFGGGEFGFFGGFGGGFGGFGFCG9EFGGGGEFGGGGGGGGGGFCFCC8D9DGGGGGGDFDEGFGGGDGFFDFGGGGAFG88CE:EEGGG@8EGE>*1;DFGFG9>FFGGGG?DDF<6FGCDGF:CDF6<>3)(2+5*7:5D*3++>;@FFGCD0*1)))/)*8<:>D555*/*-6<><(4(3-5(),(09<7@)((.
@M03506:14:000000000-AKVR1:1:1101:16895:3728 2:N:0:29
CTAGGACTCCCCGGGTTTCTAATCCTGTTTGCTCCCCTAGCTTTCGCGCCTCAGCGTCAGTTGTGGTCCAGTGCGCCGCTTTCGCCACAGGTGTTCCTCCCGATATCTACGCATTTCACCGCTACACCGGGAATTCCACGCACCTCTCCCACACTCAAGCACGGCAGTTTCCCCTGACCGCTCCGGGTTGAGCCCGGAGATTTCACAGGAGACTTACCGCACCGCCTACGCGCCCTTTCCGCCCAATACTTCCGAACAACGCTCGCACCCTCTGCTTTACCGCGGCTGCTGGCCCAGGCTC
+
CCCCCFGG-CFGGGGFFEGGGGGGGGGGGGGGGGGGGGGFGGGGGGGGGGGGGGGGGGGGGGGGGGGGGGGGGGEGGGGGGGGGGGGGCGGGGGGGGGGGGGDEEGGGGGFGCCGFGGGGGGGGGFGGGCEDCFFGGFG>FEGGGGDFEGFGEE8EFFFF6CCC5ECGGGGGGGGG6FGGD8EEGG=ECEFFFFE*C7*2*:+1<<CC5*/;C7A7DC>E<DG*>D>BG<@*9>>7:C*CGE*9756)++29BEG3C(9FDF)>5E*8CD5>?46+06*05(13160<:)2()(4*0)(((
@M03506:14:000000000-AKVR1:1:1101:18423:3742 2:N:0:29
CTAGGACTACAAGGGTTTCTAATCCTGTTTGCTCCCCTAGCTTTCGCGCCTCAGCGTCAGACTCTGTCCAGATAGCCGCCTTCGCCACCGGTGTTCCTCCTGATATCTACGCATTTCACCGCTACACCAGGAATTCCACTCACCTCTCCCATACTCAAGCCCGACAGTTTCGCTTGCAGACTCTGAGTTGAGCCCAGAGATTTCACAAGTGACTTATCGAACCGCCTACGCTCCCTTTCCGCCCAATAATTCCGAACAACGCTCGCCCCCTTCGTATTACCGCGGCTGCTGGCATGAAGTT
+
CCCCCGGG9FGGGGGGGGGGGGGGGGGGGGGGGGDGGGGGGGGGGGGGGGFGGGGGGGGGGGFGGGGGGGGGGGGGGGGGGGGGGGGGGGGFGEGGGGGGGGGGFGGGGGGGGGGGGEGGGGGGGGGGGGGC8AFFDFGGGGGG8FFGGGGGGGFGGG?FGCGGGGGFGFGGEGFGGGGGGFGGGGFFG9EGD?FGGGDGG8,DDFG9CFC+5=E7CGF=*;DGGDADFG3=C:F*78+5/7C3779)95<A465CC,C:)8)9188;C:C77FE882*9)((9((()4)547()**/64.
@M03506:14:000000000-AKVR1:1:1101:9162:3775 2:N:0:29
CTAGGACTCCAAGGGTATCTAATCCTGTTTGCTCCCCACGCTTTCGTGCATGAGCGTCAGTGTTGGCCCAGAAGGCTGCCTTCGCCATCGGTGTTCCTCCACATCTCTACGCATTTCACCGCTACACGTGGAATTCCACCTTCCCCTGCCACACTCGAGCCACGTACTTTCGAGCGCAATTCCCAAGTTAAGCTCGGGGATCTCCCCCTCGACTTCCGCGGCCACCTGCCCCCACTGCACGCCCATCAACTCCCACTACCGTCCGCCCCCTCCTACTCCCTACCGCCCCCGGCCCCGATGT
+
CCCACGGG<FEG@@,CF@FCC9FGGGGEEF<FFG,CFEC7C6FDDCCDF8FFFFAFFED7C9EFF<F<F:FCF<<EFGGGGCFEF@FF8@BC7CCFF<F,E=B?5?FEE9,F:CFFF,CE?FB+F9ECEF7@E,,CE9F:F,@F,,,6DF,DEEFF6,3@>8BCF,+@E,E3==33@+@:FGAFGB@EE9,,;,6344;@=*4=,,*45C)***4,**.*)25*:;;9>8>*C@>*)0/<*//1***13*<B))0*05C*).0//*2)*09)0*+++)0:()(.(--7()-(7(-/00(-.
@M03506:14:000000000-AKVR1:1:1101:9900:3816 2:N:0:29
CTAGGACTCCAAGGGTATCTAATCCTGTTTGCTACCCACGCTTTCGTGCCTCAGCGTCAGTTATGGTCCAGAAAGCCGTTTACACCACCGGTGTTCCTCCTGATATCTACGCATTTCACCGCTACACCAGGAATTCCACTTTCCTCTCCCACACTCTAGCTTCTCAGTATTCGGCGCACCCTCCCAGTTGAGCCGGGAGATTTCACACCAAACTTAAAAAGCCGCCTACGCACCCTTTACGCCCAGTAATTCCGAACAACGCTTGCTGCCTACGTATTCCCGCCGTCGCTGCCACGTAGTT
+
CCCCCGGG9FGGGGGGGGGGGGGGGGGGGGGGGGGGGGGGGGGGGGGGGGDFGGGGGGGGGGGGGGGGGGGGGGGGGGGGGGGGGGGGGGGGGGGGGGGGGGGGGGGGGGGGGGGFGGGGGGGGGGGGGGGGGGGGGGGFFGGBFGADGGFGGGGGGGDGFGGGGGGFDGAFGFECE6E+@DGEEF6C<,@@FGGGG7C*=+DCFCGGEFF>EDFFFFFG**;5DCEFGD:*>:DGFGFGCEGD*/3/<:7977<<1(0:).0958+1C@4*01;E94*98(((-(()()4(7)))))(44
@M03506:14:000000000-AKVR1:1:1101:16007:3870 2:N:0:29
AGGACTACAAGGGTATCTAATCCCGTTTGCTCCCCTGGCTTTCGCTCCTCAGTGTCAATATCGGTCCAGGATGCCGCCTTCGCCACCGGTATTCCTCCAGATATCTACGCATTTCACCGCTACACCTGGAATTCTGCATCCCTCTCCCGAATTCAAGCCATCCAGTATCAGACGCAGTTCCCAAGTTGAGCCTGGGGATTTCACGTCTGACTTAGTTGGCCACCTACGAGCCCTTTACGCCCAGTAATTCCGACCAACGCTTGCCCCCCCCGCATTACCGCGGCTGCTGGCACGGAGTGAG
+
CCCCCGGGGEFGGGGGGGGGGGGGGGGGGGGGGGGGGGGGGGGGGGGGGGGGGGGGGGGGGGGGGGGGGGGGGGGGGGGGGGGGGGGGGGGGGGGDFGGGGGGGGGGGGGGGGGGGGGGGGGGGGGGGGGGFGGGGGGGGGGGFDGGGGGGGGGGGGGGGGGBDFGGGFFGFGEGGGGFGGFGCCFGGCFGGDFFGGECGGGFFGGCGGF88CGGGGGAFGGG5;FFF5C?=CF4FFFEEEGDCFGGFGCF6B)>DGFGG)<5FFGGFGFD))9**<5@E;(-3(,:?7F?:F?>G3;()5
@M03506:14:000000000-AKVR1:1:1101:24866:3889 2:N:0:29
CTAGGACTACCAGGGTTTCTAATCCTGTTTGCTCCCCACGCTTTCGCGCCTCAGCGTCAGTTGTTGTCCAGTAAGTCGCCTTCGCCACTGGTATTCTTCCCAATATCTACGAATTTCACCTCTACACTGGGAATTCTACTTACCTCTCCAACACTCAAGCTATGCAGTTTAAAATGCGGTTCCCGGGTTAGGCCCAGGGCTTTCACATCCTACTTACATAACCGCCTACGCGCCCTTTACGCCCAGTAAATCCGAACAACCCTCGAACCCTCCGTCTTACCGCGGCTGCTGGCACGAAGGT
+
CCCCCGGGGGG8FGGGCFFGFGGGGGGGGGGGGGGGGGGEGGGGGGDGGGGGGGFGGGGGFC9EEEGGGGDC<CF@FEGGCFGGGGGGC8,EEFGGEGGGG<<EEFGGGGG7EFGGGGG,5FFGGGG9<A8@FGFC,,,,94@ECFG8DF8EFEGGCF9F?D9=@DFAD,,D=EFAF6EGE+@D+=EEEE,,>F6+55@*D5<;7,2@C55?93,@>C+:@FC*;94;C*?*5?:D3C6<**>CDCE++;<A6):5D95*)88*/**.272))12*8:*08(779B653)8()()*))((.
@M03506:14:000000000-AKVR1:1:1101:13781:3924 2:N:0:29
CTAGGACTACAAGGGTATCTAATCCCGTTCGCTCCCCTAGCTTTCGCGTTTCAGCGTCAGTGTCAGCCCAGCAACCCGCCTTCGCCGCAGGTGTTCCTCTCGATATCTACGCATTTCACCGCTACACCGAGAATCCCAGTTGCCCCTTCTGCACCCTAGCCCCGCAGTATCTGTTGACCTTTCCGGGTTAACCCTGGACATTTCACAACCGACTTGCGGGGGCCCACTACACGCCCTTTCTCCCCCGCAACACCTAACCACCCTTCCCCCCCCCCTTTTCCCCCCGCTCGTGTCCAGTGTC
+
C@9@<FEFGECFGGEEFGGFFGGGGGGGGGGGGGGGEGGGGGGFGC:CCGGCDGGGFC:CFDFGCFEFGDGGGGGGBEGG7FFFC=CFGGGGGGGGF<<?FE,BACFG,CDGCE@EFCGGCFDGG@F@=7:=@ADGF,>8A;E@=EFGG,;@=@,636,379C8>C*@EFB,@@;9CCECBFGGGGGECE9,?@>,;8,0,B=EGGFFG*))1/:++85*)))*)1).376*1..)4FFC9+*25**)*1*))0**7(/3)))/***)*.1)01*2*)*+).(((-(0()-.),)2)1)-)
@M03506:14:000000000-AKVR1:1:1101:20576:3966 2:N:0:29
CTAGGACTACAAGGGTATCTAATCCTGTTTGCTCCCCACGCTTTCGTGCATGAGCGTCAATCTTGACCCAGGGGGCTGCCTTCGCCATCGGTGTTCCTCCACATCTCTACGCATTTCACTGCTACACGTGGAATTCTACCCCCCTCTGCCAGATTCAAGCCTTGCAGTCTCCATCGCAATTCCCAGGTTGAGCCCGGGGCTTTCACGACCGACTTACTAAACCGCCTGCGCACGCTTTACGCCCAGTACTTCCGATTCACGCTTGCACCCTACGTATTCCCGTGGCTGCTCGCCAGTAGCT
+
CCCCCGGGGGGGGGGGGFGGGGGGGGGGGGFGGGGGGGGGGGGGGGGGGGGGGFGGGGGGGGGGGGGGGGGGGGGGGGGGGGGGGGGGGGGGGGGGGDFGGGGGF<FGAFFFFF:<FFGGFGGGGGGEE8CFEFCFGFGGGGGGGGGFGF,D8EAFFGGGGGCDFFEF=8DFGCFCG6CE9EFG,@*4<7:6@DD:EEC786,>;@=C7)9<=78+;++<*895:8>>ED7*))7<1*9EEG3)51+0+009?EC1>)000)8*/C9@8>G)732<0(/+)((((-()())-)3()/*-).
@M03506:14:000000000-AKVR1:1:1101:6613:3979 2:N:0:29
CTAGGACTACAGGGGTATCTAATCCTGTTTGATCCCCACGCTTTCGAGCCTCAGAGTCAATATTCGTGTAACGAGCTGCCTTCGCAATTGGTGTTCTATGTCATATCTAAGCATTTCACCGCTACATGACATATTCCGCTCATCTCCACGGTATTCAAGACAGATAGTATCAACGGCAGTTTCCGAGTTAAGCTCGAAGATTTCACCACTGACTTACCTGCCCTCCTACGCTCCCTTTAAACCCAGTGAATCCGGATAACGCTTGCACCCTCCGTATTACCGCGGCTGCTGCCCCGTAGTT
+
CCCCCGGGGGGGGGGGGGGGGGGGGGGGGGGGGGGGGGGGGGGGGGGGGGGGGGGGGGFGGGGGGGGGGGGGGGGGGGGGGGGGGGGGGGGGGGGGGGGGGGGGGGGGGGGGGGGGGGGGGGGGGGGGGGGGGGGGGGGGGGGGGGGGGGGGGGGGGGGGGFC?FEGGFGCDFFGEEGGGGGGGGGGGGCAEF9FGGGGGGGGGFFGGGGGGGGGGGGFGGGCFFGFFGDBEGFFGEF8>,=C9CCFAC9;7A>17DD0<>>5C7F+=C>FF<C@*28*<<?>>1,-71<?)7(-).8:,.
@M03506:14:000000000-AKVR1:1:1101:14636:3986 2:N:0:29
CTAGGACTACAAGGGTATCTAATCCTGTTTGCTCCCCACGCTCTCGCGCCTCAGCGTCAGTGTCAGTCCAGATAGCCGCCTTCGCCACTGGTGTTCCTTCCGATATCTACGCATTTCACCGCTACACCGGAAATTCCACTATCCTCTACTGCACTCTAGCGTACCAGTATTATATGCAGTTCCTAGGTTAAGCCCAGGGATTTCACATCTAACTTAATACACCTCCTACGCGCCCTTTACGCCCAGTAATCCCGATTAACGCTCGCACCCTCTGTATTACCGCGGCTGCTGGCACAGAGTT
+
CCCCCGGGGGGGGGGGGGGGGGGGGGGGGGGGGGGGGGGGGGGGGGGGGGFGGGGGGGGGGGGGGGGGGGGGGGGGGGGGGGGGGGGGGGGGGGGGGGGGGGGGGGGGGGGGGGGGGGGGGGGGGDGGGGGGGGGGAFGGGGGDGDGAFGGGGGGGGGCGG>BCEFDDFGGGGAFGGEGCF7CCFGCFGGGGGGGGGGD5EFGGGGFGGG>FFFGG7DFFGGF,C*A6CDF55BFG;4:;=EC)*=CF:F+;A;><<:DF>D5<5C*7C.17FF+++6=F<26(409):?B?)(5556246
@M03506:14:000000000-AKVR1:1:1101:15798:3990 2:N:0:29
CTATGACTACCAGGTTTTCTAATCCTGTTTGCTACCCACTCTTTCGCCCCTCAGCGTCAGTACCGGCCCAGAGTGGCGCCTTCGCCACCGGTGTTCCTCCTGATATCTGCGCATTTCACCGCTACACCAGGAATTCCCCACTCCCCTACCGGACTCGAGTCTCCACAGTATCGGGTGGCCCCTCCGGGTTGAGCCCGGAGATTTCACACCCGCCTGACTGCACCGCCCACGGTCTCTCTCCGCCCAATGACCGCGGACACCGTTCGGCCTCTCCGCCTTCCCGCGGCCGCTGGCCCTGGTG
+
CCC8@,6-6C6@E@,--=<,@CFE<<6CCFEGGFD8CCF,CE<@<,B,,8C:,,;666BCF<<E@+@7BF<CFE@,6@CFGGGF,B,6==CCC=BFF9,:B<?EFEGGGGE++@:EF,CD++@+8,,4+,+4A,AE,5AFGFGGCEG+@D++3++@+,@:F,E,,3,4@,,E+*8@>EFG5::ECGE*4*4,<E,=?54>C*13>C7+=*>D*)8***;+*2**/1).*1)*1000-*138*/9C*8.<@+0)8C3)()*).)12**7C)9))2***()+,4((((-)(0((0(.10)(.(
@M03506:14:000000000-AKVR1:1:1101:13447:4005 2:N:0:29
CTAGGACTACAAGGGTATCTAATCCCGTTTGCTCCCCTGGCTTTCGCTCCTCAGTGTCAGTGTCGGTCCAGGATGCCGCCTTCGCCACCGGTGTTCCTCCAGGTATCTACGCATTTCACCGCTACACCTGGAATTCCGCATCCCTCTCCCGAACTCAAGCCATCCAGTATCAGACGCAGTTCCCCGGTTAAGCCGAGGGATTTCACGTCTGACTTAGTTGGCCACCTACGAGCCCTTTACGCCCAGTAATTCCGAACAACTCTTGCCCCCCCCCTATTACCGCGGCTGCTGGCACGGCGTT
+
CCCCCGGGGGGGGGGGGGGGGGGGGGGGGGGGGGGGGGGGGGGGGGGGGGGGGGGGGGGGGGGGGGGGGGGGGGGGGGGGDGGFGGGGGGGGGGGGGGGGDFGGGGGGGGGGGGGGGGGGGGEGGGGGGGGGDGGGGGGGGGFGGGGGFGGEEGFGGGDGGGGGGGGGFEGGFCGGGGEEFGGGGGGEGGGGGGC5ECG?E<CFDGGGGGFGCG?FGCF?<DF6C;5AEG:=D)883CF;CCCDDGCB?E+966C3C(>E)/@C>F+9CDG@5)**<-/04(44(46)(/,()()1.)-4(
@M03506:14:000000000-AKVR1:1:1101:17328:4049 2:N:0:29
CTAGGACTACAAGGGTTTCTAATCCTGTTTGCTCCCCACGCTTTCGTGCATGAGCGTCAGTGTTAGCCCAGGGGGCTGCCTTCGCCATCGGTGTTCCTCCAGATCTCTACGCATTTCACTGCTACACCTGGAATTCCACCCCCCTCTTCTACACTCTAGCTCCCCAGTTTCAAACGCAGTTCCCAGGTTAAGCCCGGGGATTTCACATCTGACTTAAGGAGCCGCCTGCGCACGCTTTACGCCCAGTAAATCCGAACAACGCTTGCTCCCCCCGTATTACCGCGGCTGCTGGCCCGCAGTT
+
CCCCCGGG9FGGGGGGGGGGGFGGGGGGGGGGGGGGGGGGGGGGGGGGGGFAFFGGGGGGGGGGGGGGGGGGGGGGGGGGGGGGGGGGGGDGCGGGG9FGDGFFGGGGGGGGCGFGGGGGGGGGGGGGGGGGGGGGGGGGEGEGEGGGDGGGGC@DFFFF>AFGDGDGGFGGGCFG>CEGFFAFFGFFFCGA9FGGG>CCGDFGGF?FGFFCFGF?:899FFGGGG3>ED:7D>DG<F*+;C7C7CCF9++8)7CDG>F5)5:D7507E@G5@C;:;(*:4(,,(3(0:))4)((93.,,)
@M03506:14:000000000-AKVR1:1:1101:16218:4100 2:N:0:29
CTAGGACTACAAGGGTATCTAATCCTGTTCGCTCCCCTAGCTTTCGCGCCTGAGCGTCAGGTAAGGCCCAGAGATCCGCCTTCGCCACCGGTGTTCCTCCTGATATCTGCGCACTTCACCGCTACACCAGGAATTCCGATCTCCCCTACCTACCTCTAGCCTGACAGTATCGAATGCAGTCACGGGGTTGAGCCCCGGGATTTCACACCCGACTTGCCACGCCGCCTGCGCGCCCTTTACTCCCAATGACTCCGGACAACGCCCGCCCCCTCCGTGTACCCGCGCCTGCGGGCCCGTGTTT
+
CCCCCFGGGGGGCFGFCFGGGFGGGGGGGGGGGGFGGGFFGGGGGGGGGGGGGGGGGFGGGGGGGGGFGGGGGEFGGGGGGGGGGGGGGGGGGGGGGGGGGGGGCDE,FGG@=BCFGGGGGGGDEFGGGEC=AFCFF@FGG8DFGGGDCEG8BDDFGDEGGFGDGGDCCEG7EGEEFF7EFFFGGCE7EC?2DGGGEGC:CFGG@FFF589575C+2;8+27DEDG3)C5>533./36=C+3C7*00)3+299)9*9-/1)0))):C):>D)85:*0(*3.((-(-(.(.((0(737)(..
@M03506:14:000000000-AKVR1:1:1101:14188:4170 2:N:0:29
CTAGGACTACCGGGGTATCTAATCCTGTTTGCTCCCCACGCTTTCGCGCCTCAGCGTCAGTATCGGTCCAGAGAGCCGCCTTCGCCACCGGTGTTCTTCCCAATATCTACGAATTTCACCTCTACACTGGGAATTCCACTCTCCTCTCCCGATCTCTAGCCATCCCGTATCAAGCGCAGTTCCCAGGTTAAGCCCGGGGCTTTCACGCCTGACAAAAATAGCCGCCTGCGCGCCCTTTACGCCCAGTAAACCCGAACCACGCTCGCCCCCTCCCTCTCACCGCGTCTGCTGGCCCGAGGTT
+
CCCCCGGGGGGGGGGGGGGGGGGGGGGGGGGGGGGGGGGGGGGGGGGGGGGGGGGGGGGGGGGGGGGGGGGGGGGGGGGGGGGFGGGGGGGGGGGGGGGGGGGGGGGGGGGGGGGGGGGGFGGGGGGGGGGGFGGGGGGGGGGGGGGGGGGGGGCGGFFGGGGGGGGG6DF,EDFGG5EEGGGGFGGFGFFFCDFGGGDG*?CFCFE=F4D4CFFGCGF?:FCCGG38CCB75:EGFF7@E:>D3=<8+<+85)99C(0507775CGBEFG)<*2*:,/<:<;>(((06*.(03,)))-,(
@M03506:14:000000000-AKVR1:1:1101:20673:4174 2:N:0:29
CTAGGACTACCAGGGTATCTAATCCTGTTTGCTCCCCTAGCTTTCGCGCCTCAGCGTCAGTTGTGGTCCAGTGCGCCGCTTTCGCCACGGGTGTTCCTCCCGATATCTACGCATTTCACCGCTACACCGGGAATTCCACGCACCTCTCCCACACTCAAGCACGGCAGTTTCGCCTGCAGGCTCCGAGTTAAGCCCGGAGCTTGCACAGGTGACTTACCGCACCCCCAACCCGCCCTTTACGCCCAATAACTCCCAACAACGCTCGCCCCCCGCCTCTTACCTCTGCCGCGCGCACCACGTT
+
CCCCCGGGGGCFG@EEDDGGFGGGGGGGGG8FGEGGGGGGGGFFFEDGGGEGFFFFFGGFGGGFGGFGGFGGGGGGFGFGGDGGGGGG>EGGGGGGGCFFFCEFECGGGGGB+@?CFCFGEEE:F,FFC@FG+A:AFFG>EEGEFG9EGFEG6E,>8CEC,:*8:::EC7DEEE>DC,9,>,44*4///2,,6AC***3**2*3+6:*/>47C7<+:;55)C)*75))2*0737>C(**0*2)9*12)+++1))997(*:5))*)28<E:C))/*;0)*3.)))),5)1)-(),3)002(,
@M03506:14:000000000-AKVR1:1:1101:12145:4183 2:N:0:29
CTAGGACTACAGGGGTTTCTAATCCTGTTTGCTCCCCTAGCTTTCGTTCCTCAGCGTCAGTTGCGGTCCAGCGAGCCGCCTTCGCCACGGGTGTTCCTACAGATATCTACGCATTTCACCGCTACACCTGTAATTCCACTCGCCTCTCCCGCACTCTAGCATGGCAGTTTCGGGAGCAGCCTCTAGGTTGAGCCTACAGATTTCACTTCCGACTTGCCCCACCGCCTACGAACCCTTTACGCCCCGTCATTCCGAGCAACGCTGGCCCCCCACGTATTACCGCGCCTGCTGCCACGCAGCT
+
CCCCCGGGGGGGFGGFEGGGGGGGGGGGGGGGGGGGGGGGGGGGGGFGGGGGGGGGCFGGGGGFGGGGGGGGGGGGGGGGGGGGGGGGCGDEECFFGGFGDFEGCFGGGGDEEGGGGGFGDG:>FFGGGGGD,@FGFAFFG@EGCC8DFF8>=CCFF79EAFG6DGCG9EF*@EBCE5EFFGGC?CF:EC,,D@>@,41491B?79=:<:C*::;+;6)=CGC5DC;3CC)=CBE*3C4<8EG5)*1):0+/9)/)/(*:;5)*/;@:=@)855/;+(004(41(46)4@2)8,87).1((
@M03506:14:000000000-AKVR1:1:1101:10295:4206 2:N:0:29
CTAGGACTCCAAGGGTATCTAATCCTGTTTGCTCCCCACGCTTTCGCACCTCAGCGTCAGTACCGGGCCAGTGAGCCGCCTTCGCCACTGGTGTTCTTCCGAATATCTACGAATTTCACCTCTACACTCGGAATTCCACCCACCTCTCCTGGATTCAAGCGATGCAGTCTTAAAGGCAGTTCCGGAGTTGAGCCCCGGGCTTTCACCTCTAACTTACAAAGCCGCCTACGTGCGCTTTACGCCCAGTAATTCCGAACAACGCTAGCCCCCCCCGTATTAACGCTGCTGCCTGCACGGAGTT
+
CCCCCGGG@DCEGGGGGGGGGGGGGGGGGGFGGGGGDGGGGGGGCGCCGGGFGGGGEEGGGGGECFGDEGGGGGFGGGDGEGGGGGGGGGFCFGGGGFFGGGGGFGFFFGGGGG@ECFGGCD@GFGG;EF7FGGFGGGG,@DEEDD,@8EFG8FGFG@EDEGDEG8EEFGGDG7F9CFCGGGGD>EEEG9F7DFEEEGCCEFC9;7A<6?8+<B,,;?+9;CFCDCDFC*2*98:D(2+1;5)1/*+*<?09@FDDC(*2))0*)3*0*7)8;)1**5*+.,3180)0))).8:2*7)(-(
@M03506:14:000000000-AKVR1:1:1101:23764:4231 2:N:0:29
CTAGGACTACCGGGGTATCTAATCCTGTTTGCTCCCCTAGCTTTCGCGCTTCAGCGTCAGTACCTGTCCAGGTAGCCGCCTTCGCCACTGTTGTTCTTCCCGGTCTCTACGCATTTCACCGCTACACCGGGAATTCCGCTACCCTCTCCAGGACTCAAGCCGAACAGTATCGAAGGCAATTCCTCAGTTGAGCCGAGGGTCTTCACCACCGACTTGACCGGCCTCCTACGTGCCCCTTACGCCCAACCATTCCGAACCACTCTAGTCCCCTCCGTACTACCCGTGCTCCGTGCGCACAGGT
+
BCC<@FGFCEFF@CEFEFEEGFGGGD,;CFGGCFGGGGGDFFF@FDGDFEEGG,<@@FEGAA@FC,:EC9C8F<CCFGCGG7CCFEE@FF,C,BFGG9<E?:+8@CG9EEFG:C7@9FGGEGG:FEGG7:@FG,CFG,@77E6>=EFDD,@88=DF?EDFEECEG5,,,,7*;,**@2A?;?,,5,<,5D9?DDBGC*?*,*<CCE7+2:)7C5*+:66E)>D*><>69/567>)*(*02*255***)2+39*)175(9C))*0*+<8C>*05)***-7:8((,-::6)),()(().)(,.
@M03506:14:000000000-AKVR1:1:1101:19234:4239 2:N:0:29
CTAGGACTACAAGGGTTTCTAATCCCGTTTGCTCCCCTGGCTTTCGCTCCTCAGCGTCAGTGTCGGTCCAGGATGCCGCCTTCGCCACCGGTGTTCCTCCAGATATCTACGCATTTCACCGCTACACCTGGAATTCCGCATCCCTCTCCCGAACTCAAGCCATCCAGTATCGGACGCAGTTCCCCGGTTAAGCCGAGGGATTTCACGTCCGACTTAGTTGGCCGCCTACGAGCCCTTTACGCCCAGTAATTCCGAACCACGCTTGCCCCCCCCGTATTACCGCGGCTGCCGGCCCGGAGTT
+
CCCCCGGGGGGGGGGGGGGGGGGGGGGGGGFGFGGGGGGGGGGGGGGGGGGGGGGGGGGGGGGGGGGGGGGGGGGGGGGGEEGGGGGGGGGGGFGGGGGGGGGGGGGGGGGGGGGGGGGGGGCGGGGGGEFFFGGGGGGGGGGGGGGGGGGG6EGACFFFFGCGGGGG,,@3CCGE>8?C9EEFF>C;EECEGGGGG5?ACFCF7EF*=CD)>);CCFAE<CFGGD:5E<57<>F41C4:**9C350/+3<B?<5DG1CC@>:<*:C?=75BE3;*;(*39((4;>(.()-9E3-95)(,(
@M03506:14:000000000-AKVR1:1:1101:11255:4257 2:N:0:29
CTAGGACTACGGGGTATCTAATCCCGTTCGCTCCCCTGGCTTTCGCGCCTCAGCGTCAGAAGAGGTCCAGCGCGCCGCTTTCGCCACCGGTGTTCCTTCCGATATCTACGCATTTCACCGCTCCACCGGAAGTTCCGCACGCCCCTACCTCCCTCGAGACCGCCAGTATCAAAGGCACTTCCGCGGTTGAGCCGCGGGCTTTCACCCCTGACTTGACAGTCCGCCTACGCGCCCTTTAAGCCCAGGGATTCCGCATAACGTTCCCTCGGTTCGTCTTACCCCGGCTGCTGGCACGACCTTA
+
CCCCCGGGG-FFGGGGGGGGGGGGGGGGGGGGGGGGGGGGGGGGGGGGGGGGGGGGGGGGGGGGGGGGGGGGGGGGGGGCGGGGGGGGGGGGGGGGGGGGGEGGGGGGGGGCGGGGGGGGGGGGGGGGGDFGCGGGFGGGGGGGGGFGG9CFGGGGEGGGGGGGGGFGGGFGDGGGGGGGGFGGECEGGCECGEG8ECEEFGG7CGFE=C5<E0<<DD@EFF3=CC>FCD@GGFEC)0*:FGGC<*/0**<8F)197)*2005*9<8)*.153*;C*)*3((((766>:?7?)),7).4))
@M03506:14:000000000-AKVR1:1:1101:13917:4268 2:N:0:29
CTAGGACTACAAGGGTATCTAATCCCGTTTGCTCCCCACGCTTTCGCACCTGAGCGTCAGTACCGGGCCAGTGAGCCGCCTTCGCCGCTGGTGTTCTTCCGAATATCTACGAATTTCACCTCTACACTCGGAGTTCCACTCACCTCTCCCGGACTCGAAGATCGCCAGTATCAAAGGCAGTTCCGAGGTTGAGCCTCGGGATTTCACCCCTGACTTAACGATCCGCCTGCGTGCCCTTTACGCCCCGTGATTCCGAACAACCTCAGCCCCCTTCGCTTTCCCGCGGCTTGTGGCCCGACTG
+
CCCCCGGGGGGGGGGGGGGGGGGGFGGGGGGGGGGGGGGGGGGGGGGGGGGGGGGGGGGGGGGGGGGGGGGGGGGGGGGGGGGGGGGGGGGGGGGGGGGGGGGGGGGGGGGGGFGGGFGGGGGFGGGGGGGGEGGGF9E,>,DGGGGGGGGEEEGGGG6:69DFGGGG8<7EFFGFFGGGGGCGGGG5CFGGG?,0=:ED=DF,,BFEFDG:77FG7CFCDG47/*:):D)1>5)*.29<+7>CD*:)**28*97*91)CF))2*305CB<B4C5**-5+).3(((()()().1(1)7(-(
@M03506:14:000000000-AKVR1:1:1101:16766:4299 2:N:0:29
CTAGGACTCCCGGGGTTTCTAATCCTGTTTGCTCCCCACGCTTTCGTACCTCAGCGTCAATACATGTCCAGTGAGTCGCCTTCGCCACTGGTGTTCTTCCGAATATCTACGATTTTCACCTCTACACTCGGAATTCCACTCACCTCTCCATGATTCAAGCGAAGCAGTCTTAAAGGCAATTCCGGAGTTGAGCCCCGGGCTTTCACCTCTAACTTCCAAAGCCGCCTACGTACGCTTTACGCCCAGTACTTCCTAACACCGCTAGCCCCCTCCCTACTACCGCCGTCGCCGGCCCGGGATT
+
CCCCCGGG<CFGGGGGGEGGCCDFFFFGGGGGCFAFGGGEGGGGGGGGG7CFFGGCGGGGGGGGFDFEGFGGCFGFGCGGGGGGCE>FGFFGFGGGFGGG@G7FEFGGCDG7+:ABFFFFGGGFGFG9<=CD+AFCFFGD:8=F9?DFGCEG,,@EGDEFD6++@,>@,67,=@9,D8,DDCA?CCEEGAA,:,@C:78EE;69;EE9C>*=CFD,*+1,08*4):)=C5A+>D3*,:8FC:><>:C=+2<*9**005**)7))1C87C55B3*;+*,/<(,4(-((0()-1>(-)5)((.
@M03506:14:000000000-AKVR1:1:1101:13888:4309 2:N:0:29
CTAGGACTACAAGGGTATCTAATCCTGTTTGCTCCCCACGCTTTCGCACCTCAGCGTCAATATGTGTCCAGTAAGTCGCCTTCGCCACTGGTGTTCTTCCGAATATCTACGAATTTCCCCTCTACACTCGGAATTCCACTTACCTCTCCACAATTCTAGCGATGCAGTCTTAAAGGCAATTCCGGAGTTGAGCCCCGGGCTTTCACCTCTACCTTACAAAGCCGCCTACGTGCGCTTTACGCCCAGTAATTCCGAACAACGATAGCCCCCTCCGTTTTACCTCTGCTCCTTGCACGGAGTG
+
CCCCCGGGGGGGGFGGGGGFGFGFFGFFGGFGGGGGGGGGGGDGGGGGGG@E8<FGGDGGGGGGGGGGGCFGFAFEFGGEGGGFEF,CGFGFGFCGGFEDEE7FGGGGCEB:<EFGG,EFGGGGG9F,AB@@GFFGGGGGGCEFAFDFGFGGEAEFGGGC>6BC6DA,@EEFG8E=8D8DF8EFG6CEGG97>CCEEEE>ECDFGDGC5*;+=D:?C+=,@D7EC)55,786C>)9(58C=ECDC=@++59+;)>*997=)))*1+<FGB)).9;++,*+.)-)5>9*8))6;44*)7,3(
@M03506:14:000000000-AKVR1:1:1101:9356:4334 2:N:0:29
CTAGGACTCCAAGGGTATCTAATCCCGTTCGCTCCCCTGGCTTTCGCGCATCAGCGTCAGCAACGGCCCAGCAGAACGCCTTCGCCACCGGTATTCTTCCCGATATCTACGCATTCCACCGCTACACCGGGAATTCCATCTGCCTCTACCGTGCTCTAGCCCGCCAGTCTTACTGGCAGCCCCGGAGTTGAGCCCCGGGATTTCACCAGCAACTTAACGAACCGCCTGCGAGCCCTTTACGCCCAATAATTCCGGACAACGCTTGCCACCTACCTATTCCCGCGGCCGCTGGCACTTAGTT
+
CCCCCGGG<FGGGGGGGGGGGGGGGGGGGGDGGGGGGGGFGGGGGGGGGGGGFFGGGGGDGGGGGGGFGGGGGGGGGGGGGGGGGGGGGGGGGGGGGGGGGGGGGGGGGGGGGGGGGGGGGGGGGGGGGGCG>FGGGFGGGGGGGGGGGGEFCEGGGGCCFFEGGGDGFGGEGGGFG>CEFEG8=E:CFFGGFFGGDGC5*>9CCCFF7C45CFFGD:57*>CEDDF@5575DEFG099@8=DGDE*6AA9694)1C07CB@>3**8*+794?*+++6*32(--(((.-590)()*)1.64
@M03506:14:000000000-AKVR1:1:1101:6031:4339 2:N:0:29
CTAGGACTACAGGGGTATCTAATCCTGTTTGCTCCCCACGCTTTCGTGCATGAGCGTCAGTATTGGCCCAGGAGGCTGCCTTCGCCATCGGTGTTCCTCCACATCTCTACGCATTTCACCGCTACACGTGGAATTCCACCTCCCTCTGCCATACTCCAGTCCCGTAGTTTCAAGCGCCATTCCCAGGTTAAGCCCGGGGATTTCACGCCTGACTTGCAGAACCGCCTGCGCACCCTTTACGCCAAGTAATCCCGATTAAAGCCCGCAACCTACGGATTACCGCCGCTGCTGTCACGTAGTT
+
CCCCCGGGFGGGGGECGFGGGGGFGGGGFGGGGGGGGGGGGGGGGGGGGGGGGGGGGGGGGGGGFGGGGGGGGGGGFGGGGGGGGGGFGGGFGGGGGGGGGGGGGGGGGGGGDGDEGGGGGGGGGGGGGGGGDGEGFGGG@DECFFGGGGGFGGGFGGGGGGGGGGGGGC9FGGGGGGEGACFFCFGGGFBEFFGGGGGGEGG:E?FC*CF*6?>C8C*9CGGCDCEFGG>EDDE*601;8CG))5<6+<+19>7)*87+**)*)2*)25*97>*/::?76(((404)-/5)99478?:4)
@M03506:14:000000000-AKVR1:1:1101:25452:4350 2:N:0:29
CTAGGACTACAAGGGTATCTAATCCTGTTTGCTACCCACGCTTTCGTGTCTCAGCGTCAGAAGTGGTCCAGTAAGCTGTCTACACCACAGGTGTTCCTCCTGATATCTACGCATTTCACCGCTACACCAGGAATTCCGCTTACCTCTCCCACCCTCTAGCATTCTAGTTTCCGCTGCACCCTCCCAGTTAAGCCGGGAGATTTCACAACAGACTGGGAACACCGCCTACACACTCCTTACGCACAGTAATTCCGAAAAACGCCCACTGCCTACGTCTTATCCTGGCTGCTGGCCCGGTGAT
+
CCCCCGGGDGGDCFGFCEFFGGGGGGGFFGGGGGFFGGGGGGGFFGGFGGGGGFFBFCFGGCFGFGGGGDGGFGDGGGGCGGGGGGDGGFGFEGGGGEFGGGDFFFGGGGGCCFGGGGGGCEFGGGGGGFG7EFDCFGGGGGCF8E@4>EFF>CEFGGGGCCDFCFCF3@@FG6=EG?FF>=D6=E=,==;FFDGGDGC5,BC,,,7EC*9*CDF:49/4;4C**///0;AGG4;*8?>F85*/)2>+425;+/*/)(**2))/*12)+87*772**(1+.)-).4(03??0)(()0)-()
@M03506:14:000000000-AKVR1:1:1101:7059:4376 2:N:0:29
CTAGGACTACCGGGGTATCTAATCCTGTTCGCTCCCCACGCTTTCGCGCATCAGCGTCAGTACTGGCCCAGAACACCGCCTTCGCCACTGGTGTTCCACCTGATATCTAAGCATTTCACCGCTACACCAGGTATTCCGTGTTCCCCTACCAGACTCAAGTCATGACAGTTCCGAGTGGCCGCCCCGAGTTGAGCTCGAGGGTTTCACACCCGGCTTATCAAACCGCCTACGCGCGCTTTACGCCCAATAAATCCGGACAACGCTCGCCCCCTACGTATTACCGCGGCCGCTGGCACCTGGG
+
CCCCCGGGGGGGGGGGGGGGGGGGGGGGGGGGGGGGGGGGGGGGGGGGGGGGGGGGGGGGGGGGGGGGGGGGGGGGGGGGGGGGGGGGGGGGGGGGGGGCFGGGGGGGCFGGGGGGGGGGGGGGGGGGGGGGGDFGGGGGGGG9FGGGFGGGGGGGFGFE>DFGGGFGGCAFGGDGG>EEEGEGGGDCD@F??F?F5C=CC7FGFD79C5CC5DGGC1@FG+717>5):DEC<))91C)ACCC35CC5C9@/*9C)19<5@DB*9EE)/7D3)9:2+-)+6<:906>)3>>75600))(((
@M03506:14:000000000-AKVR1:1:1101:19773:4379 2:N:0:29
CTAGGACTACCGGGGTTTCTAATCCCGTTTGCTCCCCTAGCTTTCGCGCATCAGCGTCAGTGTCGGTCCAGAAAGCCGCCTTCGCCACTGGTGTTCCTCCGGATATCTACGCATTTCACCGCTACACCCGGAATTCCGCTTTCCTCTCCCGAACTCAAGCCTCTCAGTATCACGTGCAGTTCCTCAGTTAAGCCGAGGGCTTTCACACGAGACTTATAACGCCGCCTACGCGCCCTTTACCCCCAGTTATTCGGAACAATGCTTTCACCATCCGTATTACAGCGTCTGCTGGCCAAGAGTT
+
CCCCCGGGG<FFGG>@FGGGCFFGGGGGEG@ADFGGGGG,ECEG<7C7FCGDEFFGB:7@FGFGGEEC:D,@<=,E=CEDGGFDCCFFG8<?=FFGFFGGGGGEGCFEFG<F+FEEGCF9F:7BCFG,@FG++3:33FFF@=EC8E>,@:E641@3;D,@CCE,@7,,3@@,@*6:EE,,,2=,,5,5<,,2?,**=5**:<<C7C++=)1)2*>+++3+219/<55)6977<)77(2*+++*)/*3*2<0985*/).*+*09:*0+*3**))*2*0,*:)).((-().6)()((*0.4-.
@M03506:14:000000000-AKVR1:1:1101:8072:4441 2:N:0:29
CTAGGACTACAAGGGTATCTAATCCCGTTCGCTCCCCTGGCTTTCGCGCATCAGCGTCAGTGTCGGCCCAGCAACCCGCCTTCGCCGCAGGTGTTCCTCTCGATATCTACGCATTTCACCGCTACACCGAGAATTCCAGTTGCCCCTTCCGCACTCTAGTCGCACAGTATCAGTTGACCTTTCCGAGTTAAGCCCGGAGATTTCACAACTGACTTGTGCTGACCGCCTACGCGCCCTTTACGCCCAGTCACTCCGAATAACGCTTGCTCCCCCCGCCTTCCCGCGGCTGCTGGCACGTACT
+
CCCCCGGGGGGGGGGG@FGGGFGGGGGGGGGGGGGGGGGFGGGGGGGGGFGGGGGGGGEGGFGGGGDGGGGGGFGGGGGGGGGGGGGGGEFEAFFGGGGCFGGGGGGGFFGG7FFGGGGGGGGCC@GGDGGCGFGGG,C@>DFFFGGGGF@G6C+D;A;EGGG*;EGGFFGGFGGGGGG7;DFFGCE:EFFGC?FEEGE*=@F?EFFGG<D*+:++CFFEG+8?<DB:7<>G5>EG>G6+0*/)1**9+027?)1)*(*095)*9*;*29D35CC**(0+,.,(-4639:0)<0(2)0((,
@M03506:14:000000000-AKVR1:1:1101:10573:4458 2:N:0:29
CTAGGACTCCTAGGGTATCTAATCCTGTTTGCTCCCCACGCTTTCGCACCTCAGCGTCAATACGTGCCCAGTGAGTCGCCTTCGCCACTGGTGTTCTTCCGAATATCTCCGAATTTCACCTCTACACTCGGAATTCCACTCACTCCTCCACAATTCTAGCGATGCAGTCTTAAAGCCAATTCCAGGGTTAAGCCCTGGGTTTTCCCCCCTAACTTCCACAGCCGCCTACGTTCGCTTTACCCCAAGTAATTCCGAACACCGCCACCCCCCCCCGTATTCCCGCGGTCGCTGGCCCGGATTT
+
CCCCCGGG9EFGGGGGGGGGGGGGGGFGGG?FFGFGG8@FCCGGFEGCFG8@<CFGEGE,FCFGG<FGGGC,C<C6ECEEE:FCFD,CEF<E8EFGGFGFGE,B45<F,?F>?@FAEFGD<E9<<,F9FGGGDF=FC9A,A,@,,6,@?>>?,E;E4E;9@+@+==97,7=9=AF98=8=,E,;DF+@C:38@DE68F?1@C8A,<,**34C:F:,*=+4*;9EG<?A658*2)):=5+<+=D*1*084?++:/**594*).))*2CDG:3::/;**(*3.(((((,7(),15(-1)7(()
@M03506:14:000000000-AKVR1:1:1101:12850:4491 2:N:0:29
CTAGGACTACAAGGTATCTAATCCTGTTTGCTCCCCACGCTTTCGCGCCTCAGCGTCAATTACGGGCCAGATAGCCGCCTTCGCCACCGGTGTTCTTCCCAATATCTACGAATTTCACCTCTACACTGGGAATTCCACTATCCTCTCCCGCATTCAAGCTCATCAGTATCAAGCGCAGCCCCCAGGTTGAGCCCGGGAATTTCACGCCTGACTTGATAAGCCGCCTACGCGCCCTTTACGCCCAGTAATTCCGAACAACGCTTGCCCCCTTCGTATTACCGCGTCTGCTGGCACGACGTTA
+
CCCCCGGGGGGGGGGGGGGGGGGGGGGGGGGGGGGEGGGGGGGGGGGGGGGGGGGGGGGGGGGGGGGGGGGGGGGGGGGGGGGGGGGGEGGDGGGGGGFGGFFGGGGGGDEECFGEGGGFFGFGGGGGGFFFGGGGDGGGDFGGD9DFGCGGGGGGGGGGGGGGGGGGGGFFGGDDDGGDGGGGGGFGFGFGF>EEGGGDFFE7ECF5=CGFG7;AC7AFFGD*C<)AED5=)87727=;;C)9<C+/?+:@F)1>D:D53)737F+5:<7))22*A9FG1(((-((95@70.313<)-3(
@M03506:14:000000000-AKVR1:1:1101:17951:4492 2:N:0:29
CTAGGACTACCGGGGTTTCTAATCCCGTTTGCCCCCCTAGCTTTCGCTCATCAGCGTCAATGCCGGTCCAGGATGCCGCCTTCGCCACCGGTATTCCTCCAGATATCTACGCATTTCACCGCTACACCTGGAATTCTGCATCCCTCTCCCGAATTCAAGCCATCCAGTATCAGACGCAGTTCCCAGGTTAAGCCTGGGGATTTCACGTCTGACTTAGTTGGCCGCCTACGGGCCCTTTTCGCCCAGTAATTCCGAACCACGCTTGCCCCCCCCCCATTACCGCCGCTGCCGGCACGGACTC
+
CCCCCGGG9FGGGGGGGGGGGGGGGGGGGGGFGGGGGGGGGGGGGGGGFGGGGGGFGGGGGGGGGGGGGGGGCGGFEGGGGDG?FFGGGGGGCBEAFDGGGGGGFGFGGGGGGGGGGGGD@GECEFGFFGC@FGGGA<FGGGGGFG8D=8C8CCDFGFGGE7FGGFFCE7CA7EFGC8@*?CGG?F5,2DF;DCD>CCECEGGG7@FFG6?G?79FGGFD6CFEGG35C/)*778*(7*+2:*9<*0/++096)**)(9C@D:*5*69@:D5))*/*.*<<?>(433)3>3(.,47))(,(
@M03506:14:000000000-AKVR1:1:1101:20929:4500 2:N:0:29
CTAGGACTACAAGAGTATCTAATCCCGTTCGCTCCCCTGGCTTTCGCGCATCAGCGTCAGTGTCGGCCCAGCAACCCGCCTTCGCCGCAGGTGTTCCTCTCGATATCTACGCATTTCACCGCTACACCGCGAATTCCAGTTGCCCCTTCCGCACTCTAGCCCCGCAGTATCAGTTGACCTTTCCGAGTTAAGCCCGGCGCTTTCACTATTGACTTGCGGTGGCCGCCTACGCGCCCTTTCCGCCCAGTAAATCCGAACAACCCCTGCCCCCCCTGGCTTCCCGCGGCCGCCGGCCCCGCGC
+
CCCCCGGGGGGGGGGEEDFFGGGGGGGGGG7BBFGGGGGGGGGGGECFGCFFF@FFGFCFEFGGECEGGCGGGGGGGGGGEGGGGGEG+>>BAFGGF9FCGGFGGGGAFGGDGDGFFCFGGGGGEFFCE+++@FGFG<BDFFGGGGGGGGGE6C5B,E>7>,>@EC*42,?FFCFFCEFGGFFGDE=/A@CFCFGGG5?**1/5AEC:1;7*+*2+*)0/)/7655>:5C):7).9(2)2<*9D<*/<+++**)1*90)2))0*//2)20>>:)/1*.0*)((2(43.()(()-3<)0(-(
@M03506:14:000000000-AKVR1:1:1101:18702:4526 2:N:0:29
CTAGGACTACAAGGGTATCTAATCCCGTTTGCTACCCTAGCTTTCGCGCCTCAGCGTCAGTGTCAGCCTAGCAACCCGCCTTCGCCTCCGGTGTTCCTCTCTATATCTACGCATTTCACCGCTACACCGACAACTCCGATTGCCCCTTCTGCACTCTAGCATGACCGTATCACTTGGCCGCCCCGAGCTAAGCCCGGAGCCTTCCCATGGGCCTTCTTCCGCCCCCTCCGCCCCCCGTACCCCCGCACACGCCCACATCCTCTTGCTCCCTACACTCCCCGCACTCCCCTCGCCGCTGACT
+
CCCCCCEF9EGGGGEGGFFFGGGGGGCFFGEGGGG?FFG,CAFFFCCFE@FGG?F>@C@CF,EEDEFFC<,FFFGGGGGGCCG7:F@C,@@++B:EF,,:B,55,5@,EF,++4?@CFGFGGGCF,EFCG++@,A?<7F6+8CED+@8B,3=ED9F,E,@9,=,D,633@B,,,>,2>,3***5:***4,,,241*=****29C6=++2**;7*9+0:+18575)/))/))1/)0)(*)/*37))*1.5**..)1*/)*:*/*0*<+03)*0)**+2.)*-(((((()(0(,)(()))((.
@M03506:14:000000000-AKVR1:1:1101:14140:4570 2:N:0:29
CTAGGACTACAAGGGTTTCTAATCCTGTTTGCTCCCCTAGCTTTCGCGCCTCAGCGTCAGTTGTGGTCCAGTGCGCCGCTTTCGCCACAGGTGTTCCTCCCGATATCTACGCATTTCACCGCTACACCGGGAATTCCACGCACCTCTCCCACACTCAAGCACGGCAGTTTCGCCTGCAGGCTCCGAGTTAAGCCCGGCGATTTCCCAGGTGACTTACCGCACCGCCTACGCGCCCTTTACGCCCAATAATTCTGAACAACGCTTGCCCCCCTCTTTTTACCGCGGCTGCTGGCCCGAAGTT
+
CCCCCGGGGGGGGGGFGGGGGGGGGGGGGGGGGGGGGGGGGGGGGGGGGGEGGGGGEGGGGGGGGGGGGGGF@FGGGGGGGGGGEFDGGFEGFGGGGFGGGGGG>FGGGGGDGGGGCCGDGDFGGCGGCGEGDG?FFGGGGDGGGGGGGFGGEC,DFGGGFGGGCCEGGF9*@EGGG6C6E:FEE>CF=FBEFDFEG**58CGG7<CFC48CFDF+08:EGGG=DD)8:9>=CE>D?C?E8=9CG5@)030****064DFEEFCCG?FGFG3;*2++.)2),23(49::?B(0(4).)(4-
@M03506:14:000000000-AKVR1:1:1101:10351:4575 2:N:0:29
CTAGGACTCCTAGGGTATCTAATCCTGTTTGCTCCCCTAGCTTTCGTTCCTCAGCGTCAGTAGTGGTCCAGCGCGCCGCTTTCGCCACGGGTGTTCCTGCAGATATCTACGCATTTCACCGCTACACCTGCAATTCCACGCGCCTCTCCCACACTCAAGCACAGCAGTTTTGGAAGCAGCCTCTGGGTTAAGCCCAGAGATTTCACTCCCACCTTGCCGCCCCGCCTACGCACACTTTCACCTCAGTAACTCCCACCCCCGCTCGCCCCCCCCCCCTTCCCGCGCCTGCTTGCCCGACGTT
+
CCCCCDGGDGGGGGGGGGGFDGGGGGGGDGDGGGGGGFG8DDGGGGGGGGGGGGGGGFGDGGGGGGGGGGEEFGGGGEGFEGAFDGGGGGGFGFGGFGDFFFAE9FCGGFGG@CFDGAAEGGGDE9?FGGGCFGGGGGGC7C@E=E3,>D,=CC?FEDFGG?E6?6>CFEGFE?,:CB,@E>FD6D69;79,DFFGGD@CA5>C,BE,C6**/2A,*807)2/*8C.;C3)*9)85)**++0*/*<+*2+216)5**2)*.5))18CDC7)).)*1*.0*.-(,(-,846))72)/))(--
@M03506:14:000000000-AKVR1:1:1101:14976:4627 2:N:0:29
CTAGGACTACAAGGGTATCTAATCCTGTTCGCTCCCCTAGCTTTCGCGCCTGAGCGTCAGGTAAGGCCCAGAGATCCGCCTTCGCCACCGGTGTTCCTCCTGATATCTGCGCATTTCACCGCTACACCAGGAATTCCGATCTCCCCTACCTACCTCTAGCCGGGCAGTATCGGATGCAGGCCAGAGGTTGAGCCTCTGGTTTTCACATCCGACTTACCAGGCCGCCTGCGCGCCCTTTACGCCCAATGAATCCGGACACCGCTCGCCCCCTCCGTCTGACCGCGGCTGCTGGCACGCAGTT
+
CCCCCGGGGGGGGGGGGGGGGGGGGGGGGGGGGGGGGGGGGGGGGGGGGGGGGGGGGGGGGGGGGGGGGGGGGGGGGGGGGGGGGGGGGGGEGGGGGGGGGGGGGGGGGGGGGGGGGGGGGGGGGGGGGGGGFGGGGGGGGFGGGGGGGGGGGGGGGGCGGGGGGGGGGGGGGGCGGGFFGGEGGFGG,DCFGF>F6E8<;8FECEFGC6CDCDEFGGFGDFGE:D>FGCF5D)0):<*0/ADD*:8)+<+9<>C*99*73>55/:?BGF3)))/;/(*35069(3(0:F?:;(23)7,3)
@M03506:14:000000000-AKVR1:1:1101:9740:4657 2:N:0:29
CTAGGACTCCCGGGGTTTCTAATCCTGTTCGCTCCCCACGCTTTCGCGTCTCAGCGTCAGTACCCTACTAGAGAGCCGCCTTAGCCACCGGTGTTCTTCCTGATATCTACGCATTTCACCGCTACACCAGGAATTCCACCCTCCTCTTCCGGACTCTAGCCAGCTGGTTTCCATCGGCGTCTCGCGGATGAGCCTCGACTCTTCCCACCGGACCTACCTACCCGCCTACACGCCCCTTCCGCCCCATAATTCAGGACCATCGTTCCCCCCTCCCGACTTCGCCGCGCGTTGGCCGGCAGTT
+
CCCCCGGGA9@@CCEE>EEFGFFGEGCFF<@F;EFFGGGGC@@FD@@FFE,CF@FGGFDB6,CF,6CC,C@<C97CFFGE7,9EEFEF,4=CC?=FGCAF??EF,59<5B@F74+,:EFECG+@FCFA+AC<=FFFD,AA:7=E8D;,EEG6@CEG9,;AFDC+,4,@A,,3,;;B7EC84*4,*4**/1,6C6*A55*1*29@+*+*2)71*12+09=909<*15;5:*)/1)7)-2)***1)/*2)++38*0**71*+0).**0<)/)9)7**1:40<-4((((,)(),(/)().)(.)
@M03506:14:000000000-AKVR1:1:1101:22029:4663 2:N:0:29
CTAGGACTACAGGGGTTTCTAATCCCGTTTGCTCCCCACGCTTTCGCGCCTCAGCGTCAGGAATTGCCCAGAGACCCGCCTTCGCCACCGGTGTTCCTCCCGATCTCTACACATTTCACCGCTACACCGGGAATTCCAGTCTCCTCTGCAACCCTCAAGAACAGCAGTATCGATCGACGTTCTTCGGTTGAGCCGAAGGATTTCACGACCGACTTGCCATCCCGCCTACGCGCCCTTTACGCCCAGTAATTCCGCGCCACGCTTGCCCCCTCTGTCTTACCGCGGCTGCTGGCACAGATTT
+
CCCCCGGGGGGGGGGFFEGGGGGGGGGGGGGGGGGGGGGGGGGGGGGGGGDGGFGGGGGGGGGGGGGGGGGGGGGGGGGGGGGGGGGGGGGGGGGGCCAGGGG7@?FFGGGGGFGGGGFFGGGEGGGGGGGGDGCFGGGGF,3EDDFGGGCFGEDGFGGAFGFGGFEECFGECFFGGGG=EFFDFCGGDG7CGFGG*C*,5C+A9EGDE5/)/CG+CF?FGCF*)1)5C3@:5)7D0*@C8CDD<C+97E+*=?*1)(17>5;5>FFFFE35.709<-*C:<>9;((01)4(.,,2)))-)
@M03506:14:000000000-AKVR1:1:1101:8335:4679 2:N:0:29
CTAGGACTACAAGGGTATCTAATCCTGTTTGCTCCCCACGCTTTCGCACCTCAGCGTCAGTACCGGTCCAGATAGCCGCCTTCGCCACTGGTGTTCTTCCCAATATCTACGAATTTCACCTCTACACTGGGAATTCCGCTATCCTCTCCCGGTCTCAAGCTCGACAGTATCAAATGCTGTTCCCGGGTTAAGCCCGGGGCTTTCACATCTGACTTGAAAAGCCGCCTACGTGCGCTTTACGCCCAGTAATTCCGAACACCGCTTGCCCCCCCCCGTCTTCCCCCCGCCTCCGCACCGGCGG
+
CCCCCGGGGGGGGGGGGGGGGGGGGGGGGGGGGGGGGGGGGGGGGGGGGGFGGGGGGGGGGGFGGGGGGGGGGGGGGGGGGGGGGGGGGGGGGGGGGGGGGGGGGGG9FGGGDFGGGGGGGGGGGGGGGGGDGGGGGFDGGGGGCFAFFGGCEGCFGGGGGGGGGGGE8,6@EAGF7DCFFGGGGDGEG*DFFGGGEGGC?DEF9CFC<DC7:8CCF48E66879CD3C<A*8BD3;5+>CE<GCFF=7+0/1)1*99*1)7)>98<085<B>C5**.3+6.(((-6)4)(4)-7))0,(-
@M03506:14:000000000-AKVR1:1:1101:5119:4686 2:N:0:29
CTAGGACTACAAGGGTATCTAATCCCGTTTGCTCCCCTGGCTTTCGCGCCTCAGCGTCAATGCCGGTCCAGGATGCCGCCTTCGCCACCGGTGTTCCTCCAGATATCTACGCATTTCACCGCTACACCTGGAATTCCGCATCCCTCTCCCGAATTCAAGCCTTCCAGTATCGGACGCAGTTCCCGGGTTGAGCCCGGGGATTTCACGTTCGACTTAGAAGGCCGCCTACGCGCCCTTTACGCCCAGTAATTCCCAACAACGCTTGCCCCCTCTGTCTTACCGCGGCTGCTGGCCCGGAGCT
+
CCCCCGGGGGGGGGEFGFGGGGGGGGGGGGGGGGGGGGGGGGGGGGGGGGGGGGGGGGGGGGGGGGGGGGGGEFGGGGGGGGGGGGGGGGGGGGGGGGGGGGGGAFGGGGGGGGEGGFGGEGDGGFGGGGGGGGGGDFEGGGFGGGGGGG=C6@DECGGGGGGGGGGGGFGGGDGGEGGGGGGFCGECE@FFGGGCGDGCECFGGGD0:FDGC<CGD7CF<CDE3C@B67>573<)(21<*:7<<C+8+<?9**29C(9E3))19:FFGF3@F*2+3)6+4(,1-315(0)5@((77)(((
@M03506:14:000000000-AKVR1:1:1101:16728:4705 2:N:0:29
CTAGGACTACAAGGGTTTCTAATCCTGTTTGCTCCCCTAGCTTTCGCGCATCAGCGTCAGTTTCTGTCCAGAAAGCCGCCTTCGCCACCGGTGTTCCTCCTGATATCTACGCATTTCACCGCTACACCAGGAATTCCGCTTTACCCTCCAGAACTCCAGCCCGTCAGTTTCGAATGCAGGCTCTGGGTTGAGCCCAGAGTTTTCACATCCGACTTAGCGAGCCGCCTACGCGCCCTTTACGCCCAGTAATGTCGCCCACCTCTTGCCCCCCCCGCCTTCTCCACGCCGGTCCCACTGTGGG
+
CCC@CFFD@<F<CC,CCFFFGFGGGGGGEFDFG9FFGGE,FE<FFEFGGCEFFC87,,,BFCGFFGGFFG<C,,EFEFG+FC@DEFGGD:7C@=,@,@CF<,<?FDFFAEF7+=FGGGGGGGCFE,==F8B+AAF<EGCCFE,,@DFGG8,6>1=AFGFD+@+@>EE=EC,5@,3>E,@6E,@>,@E,@*@7E@6::9,5,+5>,55=<D4455:;1+0*:5<5)8::F*5*>>))(9*0219)*1<*3++*1)*1*2*:)7**:<+/*.))0)/**,*+)))((,()(.(())(*)*)(,
@M03506:14:000000000-AKVR1:1:1101:24575:4731 2:N:0:29
CTAGGACTACTGGGGTATCTAATCCTGTTTGCTCCCCTAGCTTTCGTTCCTCAGCGTCAGTAGTGGTCCAGCGCGCCGCTTTCGCCACGGGTGTTCCTGCAGATATCTACGCATTTCACCGCTACACCTGCAATTCCACGCGCCTCTCCCACACTCAAGCACAGCAGATTTGGAAGCAGCCTCTGGGTTAAGCCCAGAGATTTCACTCTCAACTTTCCGCACCCCCTACGACCCCTTTACCCCCACGCATCCCGAACAACGCTTACCCCCTCCGCCTGCACCGCTACGTTGCCACGTCGCT
+
CCCCCDGGGGFGEF7@FF<@FC<F<<CFFGGGGGF<F<,CFEGGGGFFF8FGF@ECF:FEEFF@,CFDFGGGG>FE+@CFCCGEGGGD@4@@:FFFFCFF<=E@FFGDFGFGG7FEF<FFF=:7CCGCCFGG,:,AEBA7F8EBE6=DFGC=8C,D=C9C:C686@D,,,@,,@3,4@,,@:E,@C,=;8B2,>CF;F8,52,45,,4,2:88C9,:C4C/:)*9<)3/*)*/:8*/;9<+<9)1**)2**)08*)/,*:)7)**3+)*01).1***()*.(((((()()((*)5/0)(,(
@M03506:14:000000000-AKVR1:1:1101:15168:4775 2:N:0:29
CTAGGACTACAAGGGTATCTAATCCTGTTTGCTCCCCACGCTGTCGCGCCTCAGCGTCAGCTACTGCCCAGCAGGCCGCCTTCGCCACCGGTGTTCTTCCGGATCTCTACGCATTCCACCGCTACACCCGGAATTCCACCTGCCTCTACAGTGCTCGAGCGCAGCAGTATCCATGGCCGACCCGAAGTTGAGCCACGGGCTTTCACCACAGACTTGCCGCGGCGCCTCCGCGCCCTTTACGCCCAGTGATTCCGGACGACCCCCGCGACCCCCGTATGTCCTCTGCTACCGGCACGCGGTT
+
<BC8BEFGGGGFGGEFGFFGGGFGGFAFEDDGEECFGFGGGC,BEFGGGGDGGGGEFECCFFGGGGGGGEEGGF7@6@E@:FCCFCCFGDGGDEEFBFAFEGG7BEFCCCGEEGDFGGFFGGG7F=F8:CC:+AFGDAFE,=@FDG8DEF@FFGAFE+:+@+*@C@BC9@DF:7DBCGGGDGE:5:EFF;C,,=,<C5**38<+9@7==DGF749+74)/9)15/9).*1<=D>:)(9FC**1>3*+13++1*9759(1:)).9<5*)27757C***.*2)).)47)*).-()(-1)02,(
@M03506:14:000000000-AKVR1:1:1101:11026:4781 2:N:0:29
CTAGGACTACCCGGGTATCTAATCCCGTTCGCTCCCCTAGCTTTCGCGCATCAGCGTCAGTGTCGGCCCAGCAACCCGCCTTCGCCGCAGGTGTTCCTCTCGATATCTACGCATTTCACCGCTACACCGAGAATTCCAGTTGCCCCTTCCGCACTCTAGTCGCACAGTATCAGTTGACCTTTCCGAGTTAAGCCCGGAGACTTCACAACTGCCTTGTTCTGACCGCCTACGCCCCCTTTCCGCCCAGTAACTCCGCACAACGCTTGCTCCCCCCGTCTTACCGCGGCTGCGGGCCCTCGCT
+
CCCCCGGG-EFGGGGGGGGGGGGGGGGGGGCGCGGGGGGGGGGGGGGCGGGGGGGGGGGGGGGGDGGGGGGGGGGGGGGGGGGGGDFGGGGFGGGGGCFADEE?EGEFCFFG>FEGGGGGGGEGGGGGGD:FCFFGGFEF;EGDEGGGGGGGCGCGGGC;FCEEGGFGG@;F:DGGGGFFGGGGGEDFECF;CG55CG8C*;<7AFG?=CG***>+;+;FC+;<9D))*277)7773D?+<5<3CC*/39+9@?D*)4>CB>5*9*;4@?3>37***.)+.((-(-9)2),(),-/)),((
@M03506:14:000000000-AKVR1:1:1101:26609:4782 2:N:0:29
CTAGGACTACCCGGGTATCTAATCCCGTTTGCTCCCCTAGCTTTCGCTCCTCAGCGTCAATGCCGGTCCAGGATGCCGCCTTCGCCACCGGTATTCCTCCAGATATCTACGCATTTCACCGCTACACCTGGAATTCTGCATCCCTCACCCGGATTCAAGCCATACAGTATCAGACGCAGTTCATAGGTTGAGCCTAGGCATTTCCCGTCTGCATTAGTTGGCCGCCTACGAGGCCTTTACGGCCAGGAATTCCGAACAACGCTTGCCCCCCCCGTTTTCCCCGCGCTGCTGGGCCGTAGGT
+
ACCCCGGGGGGGGGCFFFGGGGGFGGEFFF,C@E<<FFCFCGGGGGGGGEA<FEGGGGGGGFGGGGGGGGGGGFGGFF+C:FGGGGGCGEGCFGGGC<FCFGFGFAFEFC@7+FCFFGFCCC7CFE?FEFGF@FDFF?AFGD,DFG8=>BEC8+@DC:DDF=9,@A,@;<D;AF6BECGGAF2@;,DA<,@,,D>A=?,=F7DF,<EGGFG+4+,<:CBF2*0497BFFC:*)::*5C++**757**)2:8644<9C15C:557*2+9*77)8)**2(*05(((-,()()5()((1))((.
@M03506:14:000000000-AKVR1:1:1101:17950:4832 2:N:0:29
CTAGGACTACAAGGGTATCTAATCCTGTTTGCTCCCCACGCTTTCGCACCTCAGCGTCAATACTTGTCCAGTCAGTCGCCTTCGCCACTGGTGTTCTTCCGAATATCTACGAATTTCACCTCTACACTCGGAATTCCACTGACCTCTCCAAGATTCTAGTCACCTAGTTTCAAAGGCAGTTCCGGGGTTGAGCCCCGGGCTTTCACCTCTGACTTGAGTAACCGCCTACCCGCGCTTTCCGCCCATTATCTCCGACCAACGCTAGCCCCCTCCGTCTTACCGCGGACGCTGGCACGTAGTT
+
CCCCCGGG?FFGGGGGGGGGGGGGGGGGGGGGGGGGDGGGGGGFGGGGGG<FGGGGGGGGGGGGGGGFGGGGGGGGGGGGGGGGGGGGGGG,EFGGGGGGGG@FFFGGGGGGGGFGGFGGGGGGGGGGGGG>FGGGGGGGGGGGEFGGGCF?=EDFCFGDF8>@EFFFGFG=DFGGFFEDF:FCEGGGGEG7CGE88CGC8>D<FFFFEFF>:+D<74B::@*4?DEFG*)*/):D;9+>*5999*+1++099>G)1,*:>:)//<@5:.)77CF*;,8C7016((()4)-(0(./0),(-
@M03506:14:000000000-AKVR1:1:1101:16847:4847 2:N:0:29
CTAGGACTACCAGGGTTTCTAATCCCGTTCGCTCCCCTGGCTTTCGCGCATCAGCGTCAGTGTCAGCCCAGCAACCCGCCTTCGCCGCAGGTGTTCCTCTCGATATCTACGCATTTCACCGCTACACCGAGAATTCCAGTTGCCCCTTCTGCACTCTAGTCGCACAGTATCAGTTGACCTTTCCGAGTTAAGCCCGGAGATTTCACAACTGACTTGTTCTGACCGCCTACGCGCCCTTTACGCCCAGTAAATCCGAACAACGCTTGCTCCCCCCGTATTACCGCGGCTGCGGGCCCGGCGG
+
CCCCCGGG9FGGGGGGGGGGGGGGGGGGGGGGGGGGGGGGGGGGGGGGGGGGGGGGGGGGGFGGGGGGGGGGGGGGGGGGGGGGGGGGDGGFGGGGGGGFGGGGGGGGGGGGGGGGGGGGCGGGGGGGGDEDCFGGGCCFCDFFGGGGG,>DEGGGGGAFGGGDGDFFFGGGFD@D;FCGGFGGGCCEEFFDGGGDGG8:FGFF@FCC5**:CC7+++:7@CF67>BBEG)*)07<;C)++*95D/*):<+9@F3**,1*7).91CF*2)>)>DG*:2/+.9:93((),),()-(17)(-(
@M03506:14:000000000-AKVR1:1:1101:22458:4880 2:N:0:29
CTAGGACTACAAGTGTATCTAATCCTGTTTGCCCCCCGCGCTTTCGTGCCACAGCGTCAGTATCTGGCCTGTGAGCCGCCTTCGCCACTGGTGTTCTTGAGAATATCCACGAATTTCACCTCTACACTCGTAGTCCCTCTCCCCTCTCGCCAACTCAACATCTTCTGTACCAAAGGCAGTTGTTGAGTTGAGCTCCAGGTTCTCACCCCTGCTTCAACGCCCCGCCCACTACCCTCTCACCCCCAGTGTCTCCGCCACACGCTACCCCCCCGCATTCTACCCCGGCGGCTCGCCTGCATGG
+
-A6A,C<C-CF,<-;EAF9E9,<,,<,C@6,E,6D@C+C@@@,FEFE,:C<6,C,+8,68C,,C,,C,:,CC<9,CE:FE7,C6,C4?,,B?D=BFBCF,B,CF,?C,,EB+4A+:BC<A9B,FF?EA<=,4+8C,7,6,E,4@@E,,+@+3+@8E9,,6,2,6=,6@=,3@63,4;8@,,,@,,,,7,>,,D,@?C,8,,*2,>9?,****,55>++)*259*)1))=*)3*)6*6**<*::/5*+*2+28*0**)(*2)07*1;F>87/5.)**+)134(-30(()()(()--*).))(
@M03506:14:000000000-AKVR1:1:1101:15576:4931 2:N:0:29
CTAGGACTACACGGGTTTCTAATCCCGTTTGCTCCCCACGCTTTCGCGCCTCAGCGTCAGGAATTGCCCAGAGACCCGCCTTCGCCACCGGTGTTCCTCCCGATCTCTACACATTTCACCGCTACACCGGGAATTCCAGTCTCCTCTGCAACCCTCAAGAACAGCAGTATCGATCGACGTTCTTCGGTTGAGCCGAAGGATTTCACGACCGACTTGCCATCCCGCCTACGCGCCCTTTACGCCCAGTAATTCCGAGCAACGCTTGCCCCCCCTGTCTTACCGCGGCTGCTGGCACAGAGTT
+
CCCCCGGGGGGGGGGFGGGGGGGGGGGGGGGGGGGGGGGGGGGGGGGGGGGGGGGGGGGGGGGGGGGGGGGGGGGGGGGGGGGFGGGGGGGGGGGGGGGGGGGGGGGGGGGGGGGGGGGGGGGGGFGGGGGGGGGGGGGGGGGGGGGGGGFGGDGGGGGGGGGGGCFGGGGEC8EG>EECGGGGGGGGE@EFGGG5ECGFGG?E7CDCEDDDGGEEFG6+9CDGDGB>ED7:C@:<?C=@8CD39CG*2+0=@?D337<C@.)11*<?F5)))/ACF)6E?((407>336)(7(,*))(.)
@M03506:14:000000000-AKVR1:1:1101:12491:4980 2:N:0:29
CTAGGACTACAAGGGTTTCTAATCCTGTTTGCTCCCCACGCTTTCGCGCCTCAGCGTCAGTTGCGAGCCAGAAAGCCGCCTTCGCCTCTGGTGTTCCTCCTAATATCTACAGATCTCACTTCTACACTAGGAATTCCGCTTTCCTCTCTCGCTCTCCAGTCAATCAGTATTAAATGCAGTTCCCAGGTTAAGCCCAGGCCTTTCCCACCCAACTTGATTAACACCCTACGCCCCCTTTACGCCCAGTCACTCCGCACAAAGCCAGCCCCCTCTGTCTTACCGCGCCTGCTCACACAGAGTT
+
CCCCCGGGGGGGFGGGFGGGGGGGGGGGGFGGG9CCFCGGGGGGGGGGGG7FGGGDGG@@FFEFG7FEGDFCEEFGGGGGFEG@FGEEGGFF,BFGG,CE8,BABFGGCFEGGF,EFFFG<FECF9=BGCG8,E,AE?FGG79EDFFGGG@EEFFG,,,76,,7@E9E,EEE8=9E96=D;E,B,,+5<>,3@,@,:1**,4,,,44@**3;EFGC7=1,2:7,3*286*:*9?)>3*+>8=<<5=0;7+>=A3*17(**)))**2*)/87@F7<9+.*+5-39(3(0()))134>))(.-
@M03506:14:000000000-AKVR1:1:1101:6490:5000 2:N:0:29
CTAGGACTACAAGGGTATCTAATCCTGTTTGCTCCCCTAGCTTTCGTTCCTCAGCGTCAGTTGTGGTCCAGTGCGCCGCTTTCGCCACAGGTGTTCCTCCCGATATCTACGCATTTCACCGCTACACCAGGAATTCCACGCACCTCTCCCACACTCCAGCACGGTAGTTTCGCCTGCAGGCTCTGAGTTAAGCCCAGAGGTTTCACAGGTGACTTACCGCACCGCCTACGCGCCCTTTACGCCCCATAATTCCGAACACCCCCCCCCCCCCCCTCATTACCCCGCCTGCCGGCACACTCTC
+
@CCCCGGFGFGGCGCEFGGFGGGGGGGGGGGGGGADEGGGGG@EFDCEG<EGGGGGGGGGGFGGDGGEGGGGGGGGGGGGGGGGGGDBFFFF@FFGCCGGGGEGGGGGGGGGGGGFEFGGEEGGGGGGGGGFG8FGGGGGGCCGDGCFGFGGGGGGGGGGDFG6DF6=CEFCEGGGFFE:EFG6,;,@EEFGG8EGFFGF59@FECC,;:AFFFFFG;6EGDD=>C8>F38*>5>)668CCED))1;7+<+9@)**)-*2)0)/)2*):)9)0):E9)*39(,-,485?)3(0(4*))...
@M03506:14:000000000-AKVR1:1:1101:5686:5008 2:N:0:29
CTAGGACTACAGGGGTATCTAATCCCGTTTGCTCCCCTGGCTTTCGCTCCTCAGCGTCAGTGTCGGTCCAGGATGCCGCCTTCGCCACCGGTGTTCCTCCAGATATCTACGCATTTCCCCGCTACCCCTGGAATTCCGCATCCCTCTCCCGAACTCAAGCCATCCAGTATCAGAGGCAGTCCCCCGGTTACGCCGAGGGATTTCACGTCTGACTTAGTTGGCCGCCTACGAGCCCTTTACGCCCAGTTATTCCCAACAACGCTTGCCCCCCCCGTATTACCCCGGCTCCTTGCCACGTGAT
+
CCCCCGFFEG@FFGEFFCFF@@FGGGGFFGGGAFFGGGFFGGC@FFG7FGGFGGDEBCCFG9FGE:CFGGGGGFGGGGGGCEGCFEGGGEDGEEFGGGFFGGAFCGFDGG7@BFFF9,CFFE:CF,A:A@FF8ABFG=C@7BFGDFD8DEG6CEG99EEFGGGGFF:;7,,7,EC**>EG,,,DECGCE7,6;8>EE*/***>11:*2:CC7<+<;+31<64<*79577*)*1700(09F*:DDG/+*<+99**273(9E5555*;CFG))5>3A*0,*<),((-41:())9F()*))(,(
@M03506:14:000000000-AKVR1:1:1101:20780:5017 2:N:0:29
CTAGGACTACAAGGGTATCTAATCCTGTTTGCTCCCCACGCTTTCGCACCTCAGCGTCAATATGTGTCCAGTAAGTCGCCTTCGCCACTGGTGTTCTTCCGAATATCTACGAATTTCACCTCTACACTCGGAATTCCACTTACCTCTCCACAATTCTAGCGATGCAGTCTTAAAGGCAATTCCGGAGTTGAGCCCCGGGCTTTCACCTCTAACTTACAAAGCCGCCTACGTGCGCTTTACGACACGTAATTCCGAACAACGCCAGCCCCCCTCGTATCACCGCCGCTGCGGTCACGGAGTT
+
CCCCCFFGGG<EFFCG@EEF,CCFFGGGGG<F<EEEGCGGGGGFCFECFG8FGGGGGGGGGGGDGDE@<FGGGFGGGC7B6CE<CEGGGGFG?EFFG<9EBFCFDGFFGGFGCEFGEECF<FD<E9ECCFCGFD8?FDGGFGGGGGGGGGGCE,@E=DAC>C?E6FGECEDEFC,,@ED=DFE8=+6@D@CFFF>8CE**50@<77CCFCCCG7E?C>F,***5):/??*;,:A:C<C6EC*8))/=A5B+1+)**1(95)).)1C@D*7))7//*;,*+((3((-()(),(7()9;)((.
@M03506:14:000000000-AKVR1:1:1101:18399:5065 2:N:0:29
CTAGGACTACAAGGGTATCTAATCCTGTTTGCTCCCCACGCTGTCGCGCCTCAGCGTCAGCTACTGCCCAGCAGGCCGCCTTCGCCACCGGTGTTCTTCCGGATCTCTACGCATTCCACCGCTACACCCGGAATTCCACCTGCCTCTACAGTGCTCAAGCGCGGGAGTATCGACGGCCGACTCGGAGTTGAGCTCCAAGCTTTCACCGTTGACTACCCGCGCCGCCTTCGCCCCCCTTCCGCCCCGGCATCCCGGGCCACGCTCGGCCCCCCCGCATTCTCCCGGCGGCTGGCCCGGCTCG
+
CCCCCGFG9FGCEFGFGGFFGGGGGGGGGGGGGGGGGFGGGGGGGFGGGGEGGEFGGGCGGGGGGGGGGGGGGCDGGGGGGGFDGGGGGGGECGGGGEGGGCEFGGGGGGGG@CFFGGGGGGGDECGGGG7FCFGGGFGGF8EGGF8DFE8D9EGFFCECBEGDD:EGGGDF18B5C**3B8:B8:C=C9;E?+<F66+:8><CC+9/:9DGFC:C7D.:95<5778)2*)*/78),0)2*:55):*)**+/87))1(*:>:)7)**)/7)8>)**246+)).((4(.2)(()(,)))(((
@M03506:14:000000000-AKVR1:1:1101:4963:5102 2:N:0:29
CTAGGACTACAAGGGTATCTAATCCCGTTTGCTACCCTAGCTTTCGCGCCTCAGCGTCAGTGTCAGCCCAGCAACCCGTCTTCACCTCAGGTGTTCCTCTTGATATCTACGCATTTCACCGCTACACCAAGAATTCCGATTGCCCCTTCTGCACTCTAGCACATCAGTATCAGCTGACCGTTCCAAGTTAAGCTTGGAGATTTCACAGCTGACTTAACACGCCGCCTCCGCGCCCTTTACGCCCAGTAAATCCGAACAACCCCTGGTCCCTACGTATTACCGCTGCTGCTGGCACGTCGTT
+
CCCCCGGGDFGGGGEFGFGGGGGGGGGGGGGGGGGGGGGGGGGGGGGGGGGGGGGGGGGGGGGGGGGGGGGGGGGGGGGGGGGGGGGGGGGGGDFGGGGGGGFFGGGGGGGDFDFGGGGGGGGGGGGGGGFGDGFGGGGG7FGGGGGGGGGGGGFGEGFGFGGGFG?FG8EFFFFD?DGGGGGGG,E=EAF3EGCFG?EFGCCF7EGGD;9*AF;D+:FGGGGEDGD):)/*98?C@6;F*:87<5++=+1A45>*/.**)))***+1A):?:5*<C2@C2(((,7?)<F22;(47.)(--
@M03506:14:000000000-AKVR1:1:1101:4796:5115 2:N:0:29
CGCGGAAAGCGGGCGGCTCAACTACCTTTTTTGTTTTTTCGCCTTCCGTATAACTACCCCTAAAAGATAGGTTTTACGCCTCGGTGCTCAGGATGGTTTCAGGCTTCCACTTTCCTATCCGGGACACGCCCTCCTGTACCCTGCCTCATCCTTCACTCCCCACCCCCTGCTCCTTGCTCGTGTTCTTCCCACCCTGCCGTGTTTCTATACGCCAACGTCCTTTCAGCACCCCACCAGTGCACTCTCTCTGATCACACGCAGTCTCCCTCGTCGCTTGTCCCCACCTACGTAGCTATCAAGC
+
-,-,6++@F9++++@+++,668,,C,C,:,6++6C,,6+,6:,,B,,6:,,,<,,6,,,:49,,:C,,,9,<,,:@,=+@E+++8+4,C54,,,,+8,,,,:,,,A:B,?9,,AB,,,:,3+++3+,+8++35+,,8,8,,,,,,68:,3,,,,,,,7,,*1****4>*,,,516,,4,*444,161+++2+*3*******0*0++++2+**2)*//*)1***3:**96*0**)01(0*+++***+0*+++01***2()2)0)**+*)0)*).91**(*0,(.(((()(.)()..*/*)).
@M03506:14:000000000-AKVR1:1:1101:9464:5144 2:N:0:29
CTAGGACTCCCCGGGTATCTAATCCTGTTTGCTCCCCACGCTTTCGCACCTCAGCGTCAATACCAGTCCAGTGAGCCGCCTTCGCCACTGGTGTTCTTCCGAATATCTACGAATTTCACCTCTACACTCGGAATTCCACTCACCTCTCCTGGATTCAAGCGATGCAGTTTTAAAGGCAGTTCCGGAGTTGAGCTCCGGGCTTTCACCTCTAACTTACAAAGCCGCCTACGCGCGCTTTACGCCCAGGACTCCCGACCAACGCTTCCTCCCCCCGTATTACCGCCGCCTCTGGACCGGAGTT
+
CCCCCGGG-EGGGGGGGGGGGGGGGGGGGGDGGGGGGGGGGGGGGGGGGGDGGGGGGGGGGGGGGFGGGGGGGGGGGGGGGGGGGGGGGGGGGGGGGGGGGGGGGGGGFGGGFGGGGGGGFGGGGEGGGGGGGGGGGFC=F@CEDFGGGGGGDD=FGGGGG>DEGGG=E8DFGFGGGGEFGGGD6>8C6=E7:,DCE5EG5><;;,<<CFF+=1BCF7+C6<C5?5.)*/=*5):/89@C*ADD7**)*3*077<))(/17;)**3+98>C)55***.*<<((,-(2)-))3/815:)(((
@M03506:14:000000000-AKVR1:1:1101:10263:5181 2:N:0:29
CTAGGACTCCAAGGGTATCTAATCCCGTTCGCTCCCCTAGCTTTCGCGCATCAGCGTCAGTGTCGGCCCAGCAACCCGCCTTCGCCACGGGTGTTCTTCCCGATATCTGCGCATTTCACCGCTACACCGGGAATTCCATCTGCCTCTACAGCCCTCGAGTTTGACAGTCGGCACGGCAGATCCGGGGTTGAGCCCCGGACTTTCACCACACCCTTATCAAACCCCCTACGCGCCCTTTACGCCCAGTGATCCCGGCCAACGCTCGCACCCCCCGCATTCCCCCCGCCGCGGCCACGGAGCT
+
CCCCCGGG9FGGFGGGGGGGGGGGGGGGGGGGEGGFGGGGGGGGGGGGGGGGGGGGGGGGGGGGEGGGGGFGGGFGGGGGGGG7FGGGGGGGDGGGGGGGGGGGGDGGGGGGGGGGGGGGGGC@GFGFDGGGDG@FFFFGGGGGGGGGFGGG?EFFG>G9BFGGGGGGGGGGGGG>ECEGGGGFEEGE5*?EFEFGD*8C8CCF7CFGGGG3*1*<>>FC7CF*C535C5DCD>D<?CBE8CG)**3*<<+9?D5)17*77B:D9E*7:3<:><CE*,0<)(((,,()()-(.(4C5)2((
@M03506:14:000000000-AKVR1:1:1101:9913:5181 2:N:0:29
CTAGGACTCCAAGGGTATCTAATCCTGTTTGCTACCCACGCTTTCGCTCCTCAGTGTCAGTACCGGCCCAGAGCGCCGCCTTCGCCGCTGGTGTTCCTCCTGATATCTGCGCATTTCACCGCTACACCAGGAATTCCACGCTCCCCTACCGGACTCCAGTCACAGCAGTATAAGGACGCGTCTCCAGGTTGAGCCTGGAGGGTTCATCACCGACTTACCGAACCACCTACGAGCACTTTCCGCCCAATAAATCCGGACCACGCTTGCCCCCCACGTGTTTCCGCCGCTGCCGGCCAGTAGG
+
CCCCCGFF@EGGGGCGGGGGGGGGGGGGGG8,CDGGGGGEG@CDGGGGGGGFFGGGGGGGFCFFGGG>:FG,CC@FGGCEEFGGECFGDG>CCEGF9AEFGGDBF<BE,5=CGGFG9FGF=74CF@,AAFGG8DGGGGFEG78BE=D=FGGCE6:??,:@?FGFD,34@=,,37>31***14*2>9,4:BFC8,?86E6,/2388C+++;<*:D5;206=<DGE5*7)<C):>7)057=+<*C*9:8)3+<*6)7)/():)07<9C5F<59))9***.)*.6(-(-()(0(-)(())9-))
@M03506:14:000000000-AKVR1:1:1101:13008:5185 2:N:0:29
CTAGGACTACAAGGGTATCTAATCCTGTTTGCTCCCCACGCTTTCGCACCTCAGCGTCAATATGTGTCCAGTAAGTCGCCTTCGCCACTGGTGTTCTTCCGAATATCTACGAATTTCACCTCTACACTCGGAATTCCACTTACCTCTCCACAATTCGAGCGATGCAGTTTTAAAGGCAATTCCGGGGTTGAGCCCCGGGCTTTCACCTCTAACTTGCAAAGCCGCCTACGTGCGCTTTACGCCCAGTAATTCCGAACAACGCTACCCCCCTCCGTATTACCTCCTCTGCTGGCCCGGAGTC
+
CCCCCGGGGGGGGGGGGGGGGGGGGGGGGGGGGGGGGFGFGGGGFGGGGG<FGGGGGGGGGGGGGGGGFCGGGFGGGGGGGGGFGGEGFGGGGGGGGEFGGECEGGGGGGFGGGFGGGGGGGGGGGGGGGGGCGGGGGGGGGGGGGFGGFF,DFGFFDD>ECGGGFGGGGGGCCGEF8DGFFFDGGCEECF7BC>EGCDGGGGGCFF?ED7DFF@,8687*;F5CDB5?5)093>G;3FEEDC39=89+C9@=)/9D>4C)75<)**8C>))0);505*2.))(,(-),/5(0(()0)-4(
@M03506:14:000000000-AKVR1:1:1101:25616:5189 2:N:0:29
CTAGGACTACAGGGGTATCTAATCCCGTTTGCTCCCCCGGCTTTCGTGCAGCAGCGTCAGGTGTTGTCCAGAGACCCGCCGTCGCCACTGGTGTTCCTCACGAGATCTACGCAGTCCACCGCCACACAGGGAATTCCACGCACCTCTCCCACACTCCAGCACGGTAGTTTGGGCGGGCGGCTGCGGGTTAAGCCCAGAGGTGTAACAGGTGACTGAATGCACAGCCTACGCGACGCGCAAGCCTAATAATGTCGAACCATGCCCGCACGGAACGGTCCATCGGGGCAGCCGGAACCGATCG
+
-66@AF<EFF@,C-+-6;C@EGD,C8,;,68C,<,,B@C6@F@F9FFGD,,;C8C+8,,@<C,9@C,66CCF8F,6F::CEEC>@EG=,E85,,8B55,,,B@++A,EA,9+++6,,,,,4++@+?F+3A=+F,8,?<=+++8@,@9,,84@>A@,,@,4>CG8*@B9;<,**4*4**/3******2/**++++2:**/*+*3++3<:***2+:3<**9+*:*0**)0**)*1)0)()0*/***200*+3+*/)**1(2+*))*18?7*))))1***,0+-((((((00)-,)((*..(,(
@M03506:14:000000000-AKVR1:1:1101:7798:5234 2:N:0:29
CTAGGACTACAAGGGTATCTAATCCTGTTTGCTCCCCTAGCTTTCGCGCCTCAGCGTCAGTTGTGGTCCAGTGCGCCGCTTTCGCCACAGGTGTTCCTCCCGATATCTACGCATTTCACCGCTACACCGGGAATTCCACGCACCTCTCCCACACTCAAGCACGGCAGTTTCGCCTGCAGGCCCCGAGTTAAGCCCGGAGATTTCACAGGTGACTTACCGCACCGCCTACGCGCCCTTTACGCCCAATAATTCCGAACAACGCTTGCCCCCCTCGTATTACCGCGGCGGCTGGCACGACGTT
+
CCCCCGGGGGGGGGGGGGGGGGGGGGGGGGGGGGGGGGGGGGGGGGGGGGFFGGGGGGGGGGGGGGGGGGGGGGGGGGGGGGGGGGGGGGGGGGGGGGGFEGGGGCFFFFGGEGGGGGGGGDEGGGGGGGGDGGGFGDGGG>=E=EFGGFGGGGGGGGGGGFGEGGGGGGDFGGGGGGCFGEGGGGGGEFGFGGGGGGE56+>CEGG?F>*CFFGGGGBECGGGGG)7?CD5CDE)4<*@=EDCDEG?+3:FFFDGGF5/)5)9*1C?C<955)//*.*+9411997)()(33()/)0-4(
@M03506:14:000000000-AKVR1:1:1101:19356:5255 2:N:0:29
CTAGGACTACAAGGGTATCTAATCCTGTTTGCTCCCCACGCTGTCGCGCATCAGTGTCAGAAACTGCCCAGCAGGCCGCCTTCGCCACCGGTCTTCCTCCGGATCTCTACGCATTCCACCGCTACACCCGGAATTCCGCCTGCCTCTACAGCCCTCGAGTTTGACAGTCGGCACGGCCGATCCGGGGTTGAGCCCCGGACTTTCACCACACCCTTATCAAACCACCTACGCGCCCTTTACGCCCAGCGATCCCGGCCCACGCCCGCACCCCCCGTATCACCCCTGCTTCTGGCCCGGCGCC
+
CCCCCGGGGGGGGGGGGGGGGGGGGGGGGGCGGGGGGGGGGGGGGGGGGGGGGGGGGGGGGGGGGGGGGGFGGGGGGGGGEGGGGGGGGGGGGGGGGGGGGGFGDFGFFGGGGGGGEDGGGG7FEFGGGGGECGGGGGGGGGGGGFCFGGGGGGGGGGCFECGAFCF;DE5CE>CCG***=8CFG>CEG>8EGGGG5E*=/*A?CFG?ECD*C*;20:670CGGGGF@E*)2/7>D:6@F=*)91**)/2*0?)5)7(*2.7)1)1*78<C@EGG*2(*+4(((4:(*-1).).3)0)4((
@M03506:14:000000000-AKVR1:1:1101:24652:5299 2:N:0:29
CTAGGACTACCAGGGTATCTAATCCTGTTTGCTCCCCACGCTTTCGCACCTCAGCGTCAATATGTGTCCAGTGAGTCGCCTTCGCCACTCGTGTTCTTTCGAATATCTACGAATTTCACCTCTACACTCGGAATTCCACTCACCTCTCCACAATTCTAGCGATGCAGTCTTAAAGGCAATTCCGGGGTCGAGCCCCGGGCTTTCACCTCTAACTTACAAAGCCGCCTACGTCCGCTTTACGCTCAGTAATTCCGAACAACGCTAGCCCCCACCGTACTTCAGCTGCTGCTGGCACGCACGG
+
CCCCCFGGGCFC,-@<FFFGGFG9C<EFFG?GFFGGGGGDGGGDCFE:FEGGGAECF@@FFGGCEGGGG<<@FFGGFGD77FFDGEGCF,BEF,BEFG9FEFECGGGFFGF,,AFFFGGDDED,E<FAD:C+@+,,5,AFG@FC?B,6@,@8E8EFFE;,=C,3CEGGGGFCAAABDFFFA=9,=>:C+8:8B5@::7>E598D7CE,4**2CCC;8?A?48**5785FC0*/5)1(2;CGG3C<::=++3*16CD5147)0./)08<=5)5)9/1*-*<))6)80.)59??F0)7))(-(
@M03506:14:000000000-AKVR1:1:1101:15355:5300 2:N:0:29
CTAGGACTACAAGGGTATCTAATCCTGTTTGCTCCCCACGCTTTCGCGCCTCAGCGTCAATTACGGGCCAGATAGCCGCCTTCGCCACCGGTGTTCTTCCCAATATCTACGAATTTCACCTCTACACTGGGAATTCCACTATCCTCTCCCGCATTCAAGCGCATCAGTATCAAGCGCAGCCCCCAGGTTGAGCCCGGGAATTTCACGCCTGACTTGATAAGCCGCCTACGCGCCCTTTACGCCCAGTAATTCCCAACAACGCTTGCCCCCTTCGTCTTCCCGCGGCTGCTGGCCGGACTGT
+
CCCCCGGGGGGGGGGGGGGGGGGGGGGGGGGGCGGGGGGGGGGGGGGGGGFFGCGGGGGGGGGGGGGGGGGGGGGGGGGGGGGGEGGGGGGGDFFGGGGGGG?GGGGGGGGGGGGGGGGGEGFF9FGGGGGFCFGGG?FGGGGGFGC?FGGGGCCGDFDD+6CAEGGGGGGGCFFGGCEGGGGGGGFFGDFGGGGG>E8EFG,99EGGE<757>C9*;CE>FFECCBAGDE*CDBD07*+*2>3*=C/<CC9/***/(*:57.*18C?E@5)7CC*14*+(,290(()())5.(()))-(.
@M03506:14:000000000-AKVR1:1:1101:19293:5304 2:N:0:29
CTAGGACTACAATGGTATCTAATCCTGTTTGCTCCCCACGCTTTCGCACCTCAGCGTCAATACCAGTCCAGTGAGCCGCCTTCGCCACTGGTGTTCTTCCGAATATCTACGAATTTCACCTCTACACTCGGAATTCCACTCACCTCTCCTGGATTCTAGCGATGCAGTCTTAAAGGCAGTTCCGGGGTTGAGCCCCGGGCTTTCACCTCTAACTTACAAAGCCGCCTACGTGCGCTTTACGCCCAGTAATTCCGAACAACCCTAGCCCCCTCCGTATTACCGCGGCTGCTGCCCCGGTCTT
+
CCCCCGGGGGGGGGGGGGGGGGGGGGGGGGDGGGGGGGGGGGGGGGGGGGCFGGGGGGGGGGGGGGGGGGGGGGGGGGGGGGGGGGGGGGGGGGGGGGGGGGGGDGGGGGGGGGFFFFFGEFGGGGGGGFEGGGGGGCFEGFGF9DGGGGGGEFGGFGGGGGGGGFGGGGFGGFFFFGGGGGGEGGEEGEGGF6DE8CE5*@DFF<<,=9DDFFF7C+:CDFF5):>)**)**))22C8E*27C**3*<FF996**)(2*0759*+*8CD37<9**05*:9((-(,-71F7)0(-170(()
@M03506:14:000000000-AKVR1:1:1101:21486:5320 2:N:0:29
CTAGGACTACCAGGGTATCTAATCCTGTTTGCTCCCCTAGCTTTCGCGCCTCAGCGTCAGATGTGGTCCAGTGCGCCGCTTTCGCCACAGGTGTTCCTCCCGATATCTACGCATTTCACCGCTACACCGGGAATTCCACGCACCTCTCCCACCCTCAAGCACGGCAGTTTCGCCTGCAGGCTCTAGGTTGAGCCCAGATGTTTCACAGGTGACTTACCGCACCGCCTACGCGCCCTTTACGCCCAATAATTCCGAACAACGCTCGCCCCCCTCGTACTACCGCTGCCGCCGGCCCTGACTG
+
CCCCCGGGGGGFGGGECCGFGGFGGGGGGGGGFGGGGGGDGGGGGGEFGGGGGGGGGG,@EGDGG9FGGGGFGGGGGGGGGGGGGGGGDBDF,FCGGFFEGEGGG>FFGGGGGGGGGA9FGE@CFGGGCECE7<AEFAFEGGGE8D,DFGG?EEDF6E9EBFGEC5BFGGGCEDC*=FE688C:?FF,,>C7F?*,4,,41497,,4:C*2+A7>1005*:<<7DGFB?:BCDEE5<0*<879D*109+329=)/55(9=)0)*1/:)85>)77***(004(4(3915()(()-1*))(..
@M03506:14:000000000-AKVR1:1:1101:26057:5332 2:N:0:29
CTAGGACTACAAGGGTTTCTAATCCTGTTTGCTCCCCACGCTTTCGTGCATGAGCGTCAGTGTTGGCCCAGAAGGCTGCCTTCGCCATCGGTGTTCCTCCACATCTCTACGCATTTCACCGCTACACGTGGAATTCCACCTTCCTCTGCCACACTCCAGCCAAGTAGTTTCGAGCGCAATTCCCAAGTTAAGCCCGGGGCTTTCACACTCGACTTGCTCGTCCGCCTGCGCACACTTTCCGCCCAGTAATTCCGATTAACGCTCGCACCCTCCGTATTACCGCGGCTGCTGGCACGCCGTT
+
CCCCCGGGGGGCGGGCFGGGGGGGGGGGGFGGGFGDGGGGGGGGFGGGGGADFEFFGFEGGCGFGGGGGGGDC@FGGGGFFCGGFFGGGGGGGGGGGGGGGGGC=?FG9FGGCGFGGGGGGG7=FCDGFGDFGG,EFGGGFGGGCDFFFFG?FCDG,=EGGGGF8DEDFGGGGDGG>+:ECF7,,@:,7@8,@<DC>EEGGG6,>5D?,;9?E</58+;=29C*55=5=))=D3574>+>CC571:C*<7<69)5**(*0077C5E57/<*)09;C846+-(,((4(.46)(74>*))46(
@M03506:14:000000000-AKVR1:1:1101:14559:5346 2:N:0:29
CTAGAACTACAAGGGTATCTAATCCTGTTTGCTCCCCTAGCCTTCGCGCCTCAGCGTCAGTTACTGTCCAGAAAGCCGCCTTCGCCACCGGTGTTCCTCCTGATATCTACGCATTTCACCGCTACACCAGGAATTCCGCTTTCCCCTCCAGTACTCACGTTTGCCAGTTTTGGATGCAGGCTCTGGGTTAAGCCCAGAGCTTTCACATCCAACTTAGCGAACCGCCTACGCGCCCTTTACGCCCAGTAATTCCGAATAACCCTTCCCCCCCCCGGATAGCCGCTCCCCTGGCCCCGGTGTT
+
CCCC@FFFGFEFGDCFEGCFEGFEFCGGGGGGCEGDFGGCFGGGGFEEGFGCGGGGGGGGFGFGFFGGGGGFGGCFGE7EFCFCE@FGFEGGCFGGGGCGGGGAE9FGGGG7BCGDFFGGF7>FGFE4=4+AAFGG?FCC+@F,@D=CEGG:9E,6@,@D8DEFE9,@,73>CGF8ECF6C@FFGCCEE8DFFGFFFCE,@7,7DCGGF4;41CE78+:*/87:CC)0AC3:))::5*25*77)*>C/<++1*/7**(*+).)*2*27CBCB>)**2(/3)43((-(0.0-(0,(1.),3,
@M03506:14:000000000-AKVR1:1:1101:4783:5367 2:N:0:29
CTAGGACTACAAGGGTATCTAATCCTGTTTGCTCCCCACGCTTTCGTACCTCAGCGTCAATACGCGTCCAGTGAGCCGCCTTCGCCACTGGTGTTCTTCCGAATATCTACGAATTTCACCTCTACACTCGGAATTCCACTCACCTCTCCGCGATTCAAGCGATGCAGTCTTAAAGGCAATTCCGGGGTTTAGCCCCGGGCTTTCACCTCTAACTTACAAAGCCGCCTACGTACGATTTACGCCCAGTAATTCAGAACAACGCACTCCCCCCTCGTATTACCGTCGCTGCTTGCCCGGATTT
+
CCCCCGGDCEFGFGEEFFGGGGGGGGGGGGFGFGGGGGGDGGGGFFGCFG@FGGGGGGGGGGGGGGGGGGGGGGGFGGGGGGGEFGGGGFGFCFGGGGGGGCB@GGFGEGGGEFGGGG<F=FCGGFFGGFGDGGGFGGGGGFGGCFDGGGG66=DB3=DDECF+CFFG?CFGFFGA:FFFG9CFGEGGG*2DGCCEE58C?FCCCFGCFCG7++>+;:697CDCGD5.C7AFG))2.98A**/C3/2/<C+9***:CB4:75.)/+;);5<)87;**,6+4-((-(()(0)))(.*05(()
@M03506:14:000000000-AKVR1:1:1101:5809:5386 2:N:0:29
CTAGGACTACCAGGGTATCTAATCCTGTTTGCTCCCCTAGCTTTCGCGCCTCAGCGTCAGTTGTGGTCCAGTGCGCCGCTTTCGCCGCAGGTGTTCCTCCCGATATCTACGCATTTCACCGCTACACCGGGAATTCCACGCACCTCTCCCACACTCAAGCACGGCAGTTTCCCCTGACCGCTCCGAGTTGAGCCTGGAGATTTCACATCCAACTTACCAAACCGCCCACGAGCTCTTTACGCCCAATCAATCCGGACAACGCTCGCCCCCTACGTATTACCGCGGCGTCTGGCCCGTAGCT
+
CCCCCGGGGGGGGGCEFEGGGGGGGGGGGGGGGGGGGGGGGGDGGGDGGE7CGGGG7FGGGGGGGGGGGGGGGGGGGGGDGFGGGGGGGGGGGFGGGGGDGGFCECBEFGGGGGDFGGGGEDGGGGGGGGGGDF8FGGGCFEGGCF=@FFFGGGEGGGGGCGDEGGG6DCGFGGGGFFGGG5CEE5::;FC7<:FFGFCF?CEEFGGCF5<DFFFFGFFDCC8ECG)8CC):<))*40@<8=)<DCA)<+<@4))1>6FC>>:DDEGFC@3:)1*+344E9040,((0(.-()((1)0(()
@M03506:14:000000000-AKVR1:1:1101:15943:5388 2:N:0:29
CTAGGACTACCGAGGTTTCTAATCCTGTTTGCTCCCCACGCTTTCGTGCCTGAGCGTCAATCTCAGCCCAGGGGGCTGCCTTCGCCATCGGTGTTCCGCCACATCTCTACGCATTTCACTGCTACACGTGGCATTCCACCCCCCTCTGCCAGATTCAAGTCCCATAGTTTCCACTGCCATTCCCAGGTTAACCCCGGGGCTTTTACAGCGGACTTGCGGGACCGCCTCCGCACTCTTTACGCCCTGTAATCCCGATTACCGCCCGCTCCCTACGTCTTACCCGCGCTGGTGGCCCGCATTT
+
CCCCCGGGGFGGGGGGGFGGFFGGFGGFGGFGAEGGGG:CFGGGGGGGGG<EECFEGCFFGGGGFGGGGGGC@ECFGDGGGGGGGGGGGDGGGGGF<FGGGGGGGAFFGGFGEGGFAFGGGGGGGGGGGFGGGFGGGGBFGEEGGDGGGF88DF:D9F@CFFGEA,BFFGGFFFGCGF,@;DAF;FFGGGG,?,BGDG5EEFE@,4<9C<DDCDFC:)8*))1*/17):5:*/)0:>F4+*1)1)2A4+:+*90*)*(*+0))1)2*8*<*/7*2*2(*A7(((-13)(0(,7((1))(,.
@M03506:14:000000000-AKVR1:1:1101:6108:5403 2:N:0:29
CTAGGACTACAAGGGTATCTAATCCTGTTTGCTCCCCACGCTTTCGCGTCTCAGCGTCAGTATCCAACCAGGGGGCCGCCTTCGCCACAGGTGTTCCTCCCGATATCTACGCATTTCACCGCTACACCGGGAATTCCCCCCCCCTCTTTGGTACGCTAGCTTGCCAGTTTCATGCGTCGTTCCCCGGTTGAGCCGAGGGATTTCACCAATGACTTAAAAAACCGCCTACACGCCCTGTACGCCCAATGATTCCGAACAACGCTAGCACCCTCTGTCTTACCGCGGCGGCGGGCACGGGGTG
+
CCCCCFGFGGGGGG@;C@EEGGFGFGGGEGGGGGGGGGGGGGGGGGGGGEEGGGGGGGGGGGGGEFFFGGGGGGGGGGDFG7F@F@7F8FGGFGD<F,CAFFCCF>FFDEDFCF7CEFFGGG++>AFFGEEGE>BF,,@FCBEEE>B,,DCE,=**>C>CC=68CFGCFCB@C?F*2:C*1;C9*8=E5BCFE?CC5E=7AG+<F+++2**:EGGG7**3953:5D)>C*077.>D021A*:)17*2)<+097)/1>45C>B>*)3+7@7354630+)9C58601(()-)1(521*.)(,(
@M03506:14:000000000-AKVR1:1:1101:17060:5407 2:N:0:29
CTAGGACTCCAAGGGTATCTAATCCTGTTTGCTCCCCTAGCTTTCGCGCCTCAGCGTCAGTTGTGGTCCAGTGCGCCGCTTTCGCCACAGGTGTTCCTCCCGATATCTACGCATTTCACCGCTACACCGGGAATTCCACGCACCTCTCCCACACTCAAGCACGGCAGTTTCGCCTGCAGGCTCCGAGTTAAGCCCGGACATTTCACAGGTGACTCACCGCACCGCCTACCCGCCCTTCACGCCCAATGATCCCGGACACCCCTCGCCCCCTCCGTTGTACCGCGCCCGCCGCCACGGGGTG
+
CCCCCGGG-FFGGGGGGGGGGGGGGGFGGGGGGGGGGGGGGGGGGGGGGG@FGGGDGGGGGGGGGGGGGGGGGGGGGGGEFGGGGEEGCGFG?FGGGGGGGGCECFGGFGGGCGEGGGGGGG7>FDFGDGDCE8FGGCGB@7EGGGFGGG8DCGGF6@DF?F88C**,7,@:CG5>C?7EG6CEG*4:8;9,?CGC?C*:C7?CGF7<=DCDCD+5>5)C3<D*9CB>E4)1>>>51**<8:5<*7*)+++18))/)(*2)7)7CG*8C>)585*+*(*361>;(4(.()(()(().)((,
@M03506:14:000000000-AKVR1:1:1101:6088:5444 2:N:0:29
CTAGGACTACAAGGGTATCTAATCCTGTTTGCTCCCCTGGCTTTCGCTCCTCAGTGTCAGTGTTGGTCCAGGATGCCGCCTTCGCCACCGGTGTTCCTCCAGATATCTACGCATTTCACCGCTACACCTGGAATTCCGCATCCCTCTCCCAAACTCAAGCCATCCAGTATCAGACGCAGTTCACCGGTTAAGCCGAGGGATTTCACGTCTGACTTAGTTGGCCACCTACGAGTCCTTTAAGCCCAGAAATTCCGAACAACGCTTGCCCCCCCCGTATTACCGCGGCCGCGGGCCCGGAGTT
+
@CC<AF,CFACCFGGGDFFDFGGGAFGGF<FGEGG@GCFGGG8CFGGEGEC<EGGCF@@EFC,;EECDDFGFCEEFGGG:@6FF7@F@BFFFCF7@F,FFFFGGEG,@BFC:EGD,FFGGG:+@FC:4AAC8EG89,,?FFEGGGFGGGDDDGGG998D8+,788,EG8,;CFGFG6B6;B,,7,4CGGGAFGG5:C>ECC*>D@:ACE4D>F819=CA,*0;=8*22<CA*22;CEF+++3;9*=*)3?;C+2893725)757*2+0C87>)988>(*:-41((((0()(-.(-7>3643
@M03506:14:000000000-AKVR1:1:1101:26462:5451 2:N:0:29
CTAGGACTACAAGGGTATCTAATCCTGTTTGCTCCCCACGCTTTCGCGTCTCAGCGTCAGTACCGTCCCAGTGAGCTGCCTTCGCCATTGGTGTTCCTCCTGATATCTGCGCATTTCACCGCTACACCAGGAATTCCACTCACCTCTCCCGGACTCGAGCCCGACAGTATCCACCGGCATTCCAGGGTTGAGCCCCGGACTTTCACCGCGGGCGTACCGGGCCGCCTACACGCTATTTACGCCCAATTATTCCGGACAACGCTTGCCCCCTACGATTTACCGCGTGTGCTGGACCGAAGTT
+
BCCCCAFGCGG<FCFGGGGFFAFGGGFGGGEFFGGGGFFGGGGGGFGGGGBEFCFEGGGGGGCAFGGGGGGGG9EFGGGGGG?7FB7FFEDG<FGGGGGGGGA?EEDGFGFGGFGGGDGGGCE+FEEFFCF?FFGGC<FGF=E8,@9,@,@+B@EGFG88+AEGG6>B,,@@FGFG>>;5EFC;DDGGGGG7E@5**=C5:8EG9,,2753557?EC5>C)5<CD5<):45*)))*6:*<EG39C7**+<CF4<3*9475.)8CF;84C)18.****(*32(-((((0)06(),()))-44
@M03506:14:000000000-AKVR1:1:1101:10672:5490 2:N:0:29
CTAGGACTCCAAGGGTATCTAATCCTGTTTGCTCCCCTAGCTTTCGCGCTTCAGCGTCAGTACCTGTCCAGGTAGCCGCCTTCGCCACTGGTGTTCTTCCCGGTCTCTACGCATTTCACCGCTACACCGGGAATTCCGCTACCCTCTCCAGGACTCAAGCCGAACAGTATCGAAGGCAATTCCTCAGTTGACCCGAGGGATTTCACCTCCGACTTGATCGGCCCCCTACGCGCCCTTTACGCCCCATGTTTCCCAACAACGCACCCCCCCCGCGTATCACCGCGCCTGCCGCCACGGAGGT
+
CCCCCGGG9<FFGGGFGFGGGGGGGGGGGGFGGGGGGGGGGGGGGEGGGGGGGGGEGGGGGG9FGGGGGGGGGGGGGGGGGGGGGGGGGGGFFDGDGGGFGGGGGCFCFGFGGGEFGGGGDGDEGGFFGG7F7F:FFCC::CGC?D>EGGGF6D=83@D8DEEEG+6,53E+::*@FFF69DFFD,@@FC9,?FGGGGD=82:CGCC,=?DDG589*38=*12*19>378573<;74<*<*:59):*.++01*1:55(/*.0)))**0:55)0):**(024(2((-()()-(.4(9))(((
@M03506:14:000000000-AKVR1:1:1101:14966:5492 2:N:0:29
CTAGGACTACAGGGGTATCTAATCCTGTTTGCTCCCCACGCTTTCGCACCTCAGCGTCAGTACCGGGCCAGTGAGCCGCCTCCGCCACTGGTGTTCTTGCGAATATCTACGAATTTCACCTCTACACTCGCAGTTCCACTCACCTCTCCCGGACTCAAGCTTCTCAGTATCAAAGGCAGTTCTGGAGTTGATCTCCAGGATTTCACCCCTGACTTAAGAAGCCGCCTACGTGCGCTTTACGCCCAGGGATTCCGCTCAACGCTAGCCCCCCTCGTTTTACCGCGGCTGCCGGCCCGAATGT
+
CCCCCGGGGGGGGGGGGGGGGGGGGGGGFGGGGGGGGGGGGGGGGGGGGGDFGGGGEFGGGGGGGGGGFCGGGGGGGGGGGDGGGGGGGGGEFFCGFGGGGGGGGGGFGGGGGGGGGGGGGGGGGFGGGGGGGGGGGGGGFDEFGGCGGGGG>CGGFF9=ECC7,:,5,@FFFCC61:CDDFFGCGCFGD;,>,@,2=:7DC,D=@C7*9<46?FFGFC7CGGE5)5)=3)2*)0:1/;7?5<DD**0/;8??)**/-9F)0>*)3;FE59;3)A*1(*2.-2(,31>:)(-0(-)))-.)
@M03506:14:000000000-AKVR1:1:1101:21742:5494 2:N:0:29
CTAGGACTACCAGGGTATCTAATCCTGTTTGCTCCCCACGCTTTCGCGCCTCAGCGTCAGTATCGGGCCAGTGAGTCGCCTTCGCCACTGGTGTTCTTCCGAATATCTACGAATTTCACCTCTACACTCGGAGTTCCACTCACCTCTCCCGAACTCAAGATATCCAGTTTTGAAGGCAATTCCGAGGTTGAGCCCCGGGATTTCACCCCCAACTTACATATCCGCCTACGCGCCCTTTACGCCCCCCAATCCCGAGCAACGCTCGCCCCCTTCGTATGACCGCCGCCTCTGCCCTGGGCTG
+
CCCCCGGGGGGGCEECFFGGGGGGGGGGGGDEFG<FFFGGGGGGGEGGGGGGGGGDFEG@FEGFCF+FEGGC,CFGFGGGGEG,FCFDCGGGD8FEFFGGGGCGGGGFGGGGFGDEFCGGGGGFGDG9F?+@FBFGF,EFGGGG8D@E,@>+C=67@,@,EA,633EFE@;,@9>8CGGG9,@@6+5:::EGGGGGGG*@*C>F7C76EGD*?<9@++3+77:=CDEFG*5*/:>32*9<**11)**)/;*.9)1))-**)).*)88>*8))7*0*0(*349923((0-0.)1((/070:(
@M03506:14:000000000-AKVR1:1:1101:20303:5519 2:N:0:29
CTAGGACTACCAGGGTTTCTAATCCTGTTTGCCCCCCTAGCTTTCGCGCCTCAGCGTCAGACTCTGTCCAGATAGCCGCCTTCGCCACCGGTGTTCCTCCTGATATCTACGCATTTCACCGCTACACCAGGAATTCCGCTATCCCCTCCAGAACTCTAGCCTGTCAGTCTTGAATGCAGGCTCTGGGTTAAGCCCAGAGTTTTCACATCCAACTTAGCAGACCGCCTACGCGCCCTTCACGCCCAGTTATTCCGAACAACGCTAGCCCCCCACGTATTACCGCGGCTGCTGGCACGGCGTT
+
CCCCCGGGGGGGGGG;CFFFGGGGFGGGGGFGGGGGGGGGGGGGGGGGGGGGGGGGGGGGFGEGGGGDFGGGGGGGGGGGGGG@FGGGGGGGGCGGGGGGGGGGFFFGGGGGDFGGGGGGGGDGGEGGFFEGGF:EFEEFGCECGG8BC@BC88EDFGFGGGCFGDCC,7D9:CCEGGG,B,;DFCCF8DCCFFEFCFE92=:F?,,5=C4D<?95CFFCCG55CC).**:*9)5:85AG=F8D55+*<+0=7)9D)(2*.0)/)<@)?@))09**3(*3--((4((),).0>(5*8)3-4
@M03506:14:000000000-AKVR1:1:1101:5559:5521 2:N:0:29
CTAGGACTACTCGGGTATCTAATCCCGTTTGCTCCCCTGGCCTTCGTGCCTCAGTGTCAGGAACTGTCCAGAGACCCGCCTTCGCCACTGGTCTTCCTTACGATCTCTACGCATTTCACTGCTACACCGTAAATTCCAGTCTCCTCTCCAGTCCTCACGCACCGCAGTATGGAATGCAGTCCCGGGGTTAAGCCTCGGGATTTCACACCCAACTTACGGCGCCACCTAAGCACCCTTCTCGCACAAAGAATCCCAACACCGCTAGGGACCCCTGTATTCCAGCTCCTTCTGGCTCAGAGTT
+
CCCCC@EFGFGGGG@CCFGGGGGF<EFGGG;FFCGGGGDDFG?FFGGGGFF@FGGGFFCF8CFGGGDF<F@AFD8FF>>+@7A@EBCG<E8EEAEE9FECFF77FFGF,:BF:CEEC9<C9E<AFAE@CF7BFGDAEA==F9;ACDAFFFG=F8EEG,@CC6@8+++6@:;8D9=8DFEEGGGE>8+@?7,,,5,3@5CC5DF75:=CEG***0,5;C;*9/7*2;A4+*)955)*/**+*2)))**.029*9<G:C6*/0))))0;5@53357C++)9+))())(,*.*-))(.*)*,6)
@M03506:14:000000000-AKVR1:1:1101:16516:5523 2:N:0:29
CTAGGACTACAAGGGTATCTAATCCCGTTTGCTCCCCTGGCTTTCGCGCCTCAGCGTCAGTATCGGCCCAGTAGCCCGCCTTCGCCTCAGGTGTTCCTCCCGATATCTACGCATTTCACCGCTACACCGAGAATTCCAGTTGCCCCTTCTGCACTCTAGCCCCGCAGTATCGGCTGACCTTTCCGGGTTAAGCCCGGAGGTTCCACCGTCGACTTGCGGTGGCCGCCTACGCCCCCTTCACGCCCAGCAAATCCGCACACACCTGCGCCCCCCCCTCGTCCCGGCGCCTCCGCACGCGGGG
+
CCCCCGGG-CFGFGGGGGGGGGGGGGGGGGGGGGGGGGGGGGGGGGGGGGGEGFGDGGGGGGGGGGDECGGGGGGGGGGGGGGCCGGGGFCEFGGGGGFGGG7>:CFBFGFGDGDGGGGDFG7FG9FGGEEGEDAFGDGD=;EBDFFDGGGFAD=FGG=@,,>@EDBEGFGC5EGGGGGGFFGFGDGCEFG@?FGEGDE*:5@F?+**/:C9***+178C)9DF)9>)*2.1)7;C(2)30*5>C**)22A*191*7()/)).****./0)7)98*/(.2((((-4()-)(-)(4)))(,,
@M03506:14:000000000-AKVR1:1:1101:6936:5527 2:N:0:29
CTAGGACTACAAGGGTATCTAATCCTGTTTGCTCCCCACGCTTTCGTGCCTCAGTGTCAGGAACGTTCCAGAGAGCCGCCTTCGCCACTGGTGTTCCGCTTGATATCTACGCATTCCACTGCTACACCAAGCATTCCAGTCCCCCCTCCAACCCTCGAGCAAGGTAGTTTCCAATGCCATTTCGGAGTTGAGCTCCGCGCTTTCACATCCGCCTTACCACAACACCTACGCACCCTTTACGCCCAGTGAACCGGAACAACTCTTGGGACCCCCGTATTACCGCGGGTGCGGGCACAGCGTT
+
CC9C@EEFGGG9CAF9CCFFGGGCFGG<FFFFGGGG7FFGGGGFGCFCFG@FGGFGGFCFGGGGDFEGGFFD@FGFEEECFDGECBEGFF@C8?,EFGG7FFCGGEFDEFGD@C:B,A<FFA?<EBF?<A=E:FEAECFAEFGGGG6@BG?EE6,@8=38>8FCGAD9,,7DDE,8AFCGFCGGG+5@D;3,3,@@@**11;8<,2=:,;4*:CE,;*+41*14*:))+*.7<):8@6CF5C<37536:++)))))93DF)***2+*)*.*..1;=;20C9(-3((,8()47>(44))(((
@M03506:14:000000000-AKVR1:1:1101:10863:5539 2:N:0:29
CTAGGACTCCCGGGGTATCTAATCCCGTTTGCTCCCCTGGCTTTCGCAGATCAGCGTCAGTACCGGTCCAGAGAGCCGCCTTCGCCACCGGTGTTCCTCCCAATATCTACGCATTTCACCGCTACACTGGGAATTCCACTCTCCTCTCCCGGACTCAAGCTCTGTAGTCTCCTTTGCAATTCCTCAGTTGAGCCGAGGGCTTTCCCAAGGGACACACAAAGCCGCCTACCTGCCCTTTACGCCCAATAATTCCGAATAACGCTTGCCCCCTCCGTATTCCCGCGGCTCCCGGCCCGGAGTG
+
CCCCCGGG-FFGGGGGGGGGGGGGGGGGGGEGGGGGGGGGGGGGGGGGGGFGGGGGGGGGGGGGGGGGGGGGGGGGGGGGGGGGGGCGGGGGGGGGGGGGGGGGGGGGGGGGCGGGGGGGGGGGGFGGGGFGFGGGDGGFGEGGGGGGGGGGGGGGFGGGGGGGGGFGFDFDFFF;C9CGGGCBF9:FFCFFEGEEGGGGGF,>,<C6CFGCE7C*1*07<FGGGGBEGG=CCAFG0C4F;EG<*/*)+3+09?DG<?7?))8C38@FCB)<BCEE8./:2,(23>0)()-4),-/;>0,(
@M03506:14:000000000-AKVR1:1:1101:10136:5562 2:N:0:29
CTAGGACTCCAAGGGTATCTAATCCCGTTTGCTCCCCTGGCTTTCGCGCCTCAGCGTCAATACCGGTCCAGGATGCCGCCTTCGCCACCGGTGTTCCGCTTGATATCTACGAATTTCACCTCTACACCAAGCATTCCACCTTCCTCTCCAGGACTCTAGCCCTGTAGTTTCGAGTGCACTTCCACGGTTCAGCCGTGGGATTTCACACCCGACTTACAGGGCCGCCTACCCGCCCTTTTCCCCCCGTAATCACGAACCACGTGTGCACCCCCTCTCTATCCGCGGCTGCTGTCGCTGCTCT
+
CCCCCGGG9<EFGGGGGGGGGGGGGGGGGGFGGGGGGGGFGGGGGCGGGGEFGGFEGGGDGGGFFGGGEFFGFGGGGGGG:FFCFGEGGF=4CFCEGGGG:FGGGGGG9FGG8AFDFCFG<FGFFAFGGF8FDAFGGGGGFGGD,,@EFAGF66=D>E@FFD=C3D,@EGDFG6EFFEFGGGGCCE>9>*@@DF**4955@C9>,2,=*;7?ED5,;+*=**:*))0);*;*:5)).9*++32)//*)2:9*))*))-9F57)2*++1CE<>)*2;6)*+.(-(((-.40))*(-*0)))-
@M03506:14:000000000-AKVR1:1:1101:11409:5569 2:N:0:29
CTAGGACTACTAGGGTATCTAATCCTGTTTGCTCCCCACGCTTTCGTGCCTCAGCGTCAGTATCGGGCCAGTGAGCCGCCTTCGCCACTGGTGTTCTTGCGAATATCTACGAATTTCACCTCTACACTCGCAGTTCCACTCACCTCTCCCGAACTCAAGATCCTCAGTATCAAAGGCAGTTCTGGAGTTGAGCTCCAGGATTTCACCCCTGACTTAAAGACCCGCCTACTCACCCTTTACGCCCAGTGATTCCGAGCAACGCTACCCCCCTTCGTATTACCGCGGCTGCTGCCACGAAGTT
+
CCCCCGGGGGGGGGGGGGGGGGGGGGGGGGGGGGGGGGGGGGGGGGGGGGGGGGGGGGGGGGGGGGGGGGGGGGGGGGGGGGGGDGGGGGGGGGGGGGDGGGGGGGGGGGGDDFFG9,9FEGFFGFFAFFEFGFGGGGGGGGGGFF=DCGEEG>8;D89EGGG9FFFDC,@3==ADF?EECD2>;,D96,,,@AD6DFC*<+3@,@C@CCC*9=,>C897CFF5DD>),*;,*28DF6+>?E3<D=599+9@+)1)9(2=)57*/@=5:<).0*0**(1+.-7((498,/5).).)))(-)
@M03506:14:000000000-AKVR1:1:1101:23253:5589 2:N:0:29
CTTGGACTACCGGGGTATCTAATCCTGTTTGCTCCCCACGCTTTCGCGCCTCAGCGTCAGTTACAGGCCAGTGAGCCGCCTTCGCCACTGGTGTTCCTCCCAATATCTACGAATTTTACCTCTACACTGGGAATTCCACTCACCTCTCCTGTACTCAAGACCGCCAGTCTCAAAAGCAATTCCTGGGTTGCGCCCAGGGCTTTCACTTCTGACTTGCCGATCCGCCTACGCGCCCTTTACGCCCACTAATTCCGAACAACGCTACCCCCCTTCGCATTACCCCGGCCTCCGGCACGATGTT
+
@CCCCDFFGG<FGGD@CFGFGFGGGGGGGGGGGFGFCGGGGGCFG,@@CF,@FFGGGGGEGGGGGGFFFGGFFFGGGDGGGGGGD=BFGGGGGGGGGGGGGFFFDFEEFGFCCGFCFFGF<F?BG9?4C=<FCEFEGGGEF@FEFGC8DG87DDGEG?D,@D++6@CEF;9;DE@FG?E@;;9,7D*@;B,**=*ACE>*4;<7CEF=,=4+1+>1C<4*7<C7C<BF6*.*:)814**<*57DD*;?6<2*9:<*)(**)0)/12@5C:57.9*11(*+.(((-((0.)(47(1/8),.)
@M03506:14:000000000-AKVR1:1:1101:5682:5606 2:N:0:29
CTAGGACTACAAGGGTATCTAATCCTGTTTGCTCCCCACGCTGTCGCGCCTCAGCGTCAGCAACGGCCCAGCAGACCGCCTTCGCCACCGATGTTCTTCCCGATCTCTACGCATTCCACCGCTACACCGGGAATTCCATCTGCCTCTACCGTGCTCCAGCCCGGCAGTTTAGGAGGCAGCCTTGCAGTTGAGCCGCAAGATTTCACCCCCTACTTACCAGGCCGCCTACGCGCCCTTTACGCCCAGTGATTCCGCACAACGCTCGCACCCCCTGTATTACCGCGGCTGCTGGCCTCAAGTT
+
CCCCCGGGGGGGGGGFF<FGCGGGGGGGGGGGGGGGGGGGGGGGGGGGGGCFGGGGGGGGGGGFGGGGGGGGCFFGFEGGGGGGGGGGGGGGGGGGGGGGFEGGGGGGGGGGDG7FFGGGFGGGGDFGGECFGG8FGFDGFFFGFFCCGCGFCG6>FCCGGGD5E5>8E;9FDFD>EGEEGGFFFCGG,62?FF>E*:=:+;>CFGGGGGCFGF<CGGFCDCCEDG@EF<B5CD:D(9FF5:<5*5097++1=@*/7>CE@>3C)/:@GF5>79<0066<9?09(31>16)7B(,*)/)-)
@M03506:14:000000000-AKVR1:1:1101:9775:5615 2:N:0:29
CTAGGACTCCAAGGGTTTCTAATCCCGTTCGCTCCCCTAGCTTTCGCACTTCAGCGTCAGTGTCGGCCCAGCAACCCGCCTTCGCCGCAGGTGTTCCTCTCGATATCTACGCATCTCACCGCTACACCGAGAATTCCAGTTGCCCCTTCTGCACTCTAGCCCCGCAGTACCGGTTGACCTTTCCGGGTTAAGCCCGGAGATTTCACAACCGACTTGCTGCGCCGCCTACGCGCCTTTTCCGCCCCGTAAATTCGAACCACCCTTGCCCCCCCCGCATTACCGCGGCTGCTGGCACCGCCGT
+
CCCCCGGG<FGGGGGGGGGGGFFFGGGGGGGGEGGGGGGGGGGGGGGGGGGGGCGGGGGGGGGGFGGGGGGGGGGGGGGGGCFGDGGGDG7FGGGGGGGGGGDGGGGGGF<FE:F<9EGGGGGFGGGGEGCECDCGGGGDGGGGGGGGGADFFD9DAFE;F68CGEGEC,,*@:EEFFCGFGEGDG5?CG9FGGGG*::*AC+9<@7?G7C5ED=<D+2<)99:C<;>F3)*97)*-:*<15>/9*/)*/+*95>*5(>C)8<<D?+/;>CE>)2*2(1<.(1;(2()(02,5()*0)((,
@M03506:14:000000000-AKVR1:1:1101:8847:5620 2:N:0:29
CTAGGACTCCCAGGGTATCTAATCCTGTTTGCTCCCCTAGCTTTCGCGCATCAGCGTCAGTTGTGGTCCAGTGAGCCGCTTTCGCCACAGGTGTTCCTCCCGATATCTACGCATTTCACCGCTACACCGGGAATTCCACTCACCTCTCCCACACTCTAGCACGGCAGTTTCCACAGCAGACTCTGAGTTGAGCCCAGAGATTTCACTGCGGACTTACCGCACCGCCTACGCGCCCTTTCCGCCCAATAATTCCGAACAACGCTTGCACCCTCTGGATTCCCGCGGCCGCTGGCCCAGAGTT
+
CCCCCGGG9FGGGGGGGGGGGGGGGGGGGGFGGGGGGGGGGGGGGGGGGGGGGGGGGGGGGGGGGGGGGGGGGGGGGGGGGGGGGGGGGGGGGGGGGGGFGGGGGGGGGGGGGGDGGGGGGGGGGGGGGEGGGGGGGFG9FGGGGGGGGGGGEG8EGGGGGGGGGDEGGGGG:FGC5BF6FEF9DFGFFDFGGFFG5CFGFFGGCCFGFDDGCCGGGG>57DD=<3:>GDB5<>7C3**2AEGDC*0)02<=@?CDD>4:)7)*1A@@GE*)7*+338*+,-,290(0(02(0(4D5)..)
@M03506:14:000000000-AKVR1:1:1101:7841:5641 2:N:0:29
CTAGGACTACAGGGGTATCTAATCCTGTTCGCTCCCCACGCTTTCGCGTCTCAGCGTCAGTACCGTACTAGAGAGCCGCCTTAGCCACGGGTGTTCTTCCCGATATCTGCGCATTTCACCGCTACACCAGGAATTCCACTCTCCTCTTCCGGACTCTAGCCAAACGGTTTCCATCGGCGTCTCGAGGTTGAGCCTCGAGTTTTCACAACGGACCTGTCTGGCCGCCTACACGCTCTTTCCGCCCAATACATCCGGACAACGCTTGCCCCCTCCGTATTACCGCGGCTGCTGGCACGGACGT
+
CCCCCGGGGGGGGGGGGGGGGGGGGGGGFGGGGGGGGGGGGGGGGEGGGGCFGGGGCGGGGFGGGGGGGGGGGGGGGGGGGGGGGGGGGGGGGCGGGGFGGGGGCFGGGGGGGGGGFGGGGGGEGGGFGG7FFB=FGGGGGFEGGGFGGGEEGGGGFG9FGGF?8CCEEEFCADFG>E>?EEGG,=EC,6<CGF,@5CGF=FGGGGGGGD)*=)*92;8C4DG=D355CDF5D))*5:*32CCDG*;6+<<F@B)73-*ADB)5*C89C:<3)/**2(13.(-((,-<(),,.43*))(((
@M03506:14:000000000-AKVR1:1:1101:9277:5646 2:N:0:29
CTAGGACTCCTAGGGTATCTAATCCTGTTTGCTCCCCACGCTTTCGCGCCTCAGCGTCAGTGCCGGTCCAGATGGCCGCCTTCGCCACCGGTGTTCTTCCCAATATCTACGAATTTCACCTCTACACTGGGAATTCCGCCATCCTCTCCCGGACTCACAGCGCGACAGTATCAAGCGCAGTCCCCGGGTTGAGCCCGGGCCTTTCACGCCCAACTTATCGCGCCGCCTACGCCCCCTTTCCGCCCAGTAATTCCGAACAACGCCAGCCCCCTCCGTATTACCGCGGCTGCTGGCACGGAGG
+
CCCCCGGG9FFGGGGGGGGGGFFFGGGGGGGGGGGGGFG7FGGGGGGGGGGGGCGFGGGGGFGGGGGGEFGGGGGGGGGGEDFGGGGGGGGGGGGGGGFGGGGGGGGGDGC7=FCEG9FDGGFFGGGGFDFC88FFGFFGEGFFGGDFD@E+@EGGGGGGGGGDGGDG7:EGGGGGCEEEGGFGG>CEEGGCFGGGGCC5?DCCF:EECC83**5+:**15)):3C>)29)*)075(7)+0**9CA87++377=0/*7/27)7))**0CDG>EG:**./36)(,(215()),/4(*))-,(
@M03506:14:000000000-AKVR1:1:1101:22052:5682 2:N:0:29
CTAGGACTATAAGGGTATCTAATCCTGTTTGCTACCCACGCTTTCGCGCCTCAGCGTCAGTTCCGGTCCAGGTAGCCGCCTTCGCCACTGGTGTTCCTCCCAATATCTACGCATTTCACCGCTACACTGGGAATTCCGCTACCCCCTCCCGGACTCAAGCTCTTAAGTTTCAAAGGCAGGTCCTCAGTTGAGCCGAGGGATTTCACCTTTGACTTAAACAGACGCCTACGCGCCCTTTATGCCCAATAATTCCGAATTAAGCTCGCCCACCCCGTACACACGCGGCTCTTGGCACTGCATC
+
CCCCCGCFFGG9<@,CFCAAFGGDGCGGGG,CEA9FG<FCD:@CF7@CCF@FF@,@@F@,,CEFGBFGFGGFGGCF<@@@FGFCFGEGAEGCEFCAFEF,BEEFFFFGGGC@++@FGDGB7@FFEFGG,:,4AFDGCAC@FGC,+++@@E=C++@8DFDD=6>@,7;@E7@;,@,DCF+*6,,7@D,,5>C,3,>C**54,*4;1=,,<0+4,=AFC8*<**1*)2;5:*)15)85(9*+<+097CC)<+<86)1*/(0+0990/*/7;3*.))/*/(*+(((((4(0.*)))))*/1).)
@M03506:14:000000000-AKVR1:1:1101:5408:5711 2:N:0:29
CTAGGACTACAAGGGTATCTAATCCTGTTTGCTCCCCACGCTGTCGCGCATCAGTGTCAGAAACTGCCCAGCAGACCGCCTTCGCCACCGGTCTTCCTCCGGATCTCTACGCATTCCACCGCTACACCCGGAATTCCGTCTGCCTCTACAGCCCTCGAGTCTGACAGTCGGCACGGCAGATCCGGGGTTGAGCCCCGGACTTTCACCACCCCCTTATCAAACCACCTACGCGCCCTTTACGACCTGTGAATCCGGACAACGCTCGCACCCCCCGCATTACCGCGGCTCCTGGCCTGGCGTT
+
CCCCCGGGGGGGGGEFFEFGGGGGFGFGGGGGCG,C@EFGGEFCG,CCGD@FD@FEAEGFGGGGGGDFFFFGFCGGGGGGGGGFEGG7?FGFEFGAF9F8@7+88FFFGGFGCEEDFGG<@E+@FEEDGGEG>FFGGGGGGFGGGG,9EED,@+,6B3@D,:39E6E9DE8**;@8>EE*2><D5:=?=*6<FFGDE==:*;7;C+00A*:):7C@GG*<*91:3<47+*)/>551,9=EC175):097+<9<3)*/75A)05778CEGB75)9**2-9F4(4(-(()-)..)4)*))(((
@M03506:14:000000000-AKVR1:1:1101:14250:5738 2:N:0:29
CTAGGACTACTAGGGTATCTAATCCTGTTTGCTCCCCACGCTGTCGCGCATCAGTGTCGGTTGAAGGACCCTTTCGAGTCCACTGCCCAGCAGGCCGCCTTCGCCACTGGTGTTCTTCCGGATCTCTACGCATTCCACCGCTACACCCGGAATTCCACCTGCCTCTACAGTACCCTAGCGACACAGTCGCCATTGCCGATCTGGGGTTGAGCCCCAGACTTTCACCACGGCCTTATGCCGCCACCTACGCGCCCTTTACGCCCCGTGATTTCGGACAACGCCCCCGCCCTCCGTATTACCC
+
CCCCCGGGGGGGGGGGGGGGGGGGGGGGGGGGGGGGGGGGGGEGGGGGGGFGGGGGGGGGGGGGGGGGGGDGGFGGGGGGGGGGGGGGGGGCGDEGGGGGCFGGGGGFGFFGGGCFFGGGGGGFGGGGDGGDGGGGGGGGGGGGFFFEGC@EFGGGGGGGF?FGGGGGGGG9;FGGEGGEGGGGGGGGCGGG>,=FGD=CE6CDCE=CC*22=DG*:*:3@+++:;AF=DEGDF6>BF98EGCDG:+9CE*7;51*94?5>@57<**78**1)12:*4;1((-(-(473.(()(,*)*))4
@M03506:14:000000000-AKVR1:1:1101:4972:5740 2:N:0:29
CTAGGACTACAAGGGTATCTAATCCTGTTTGCTCCCCACGCTTTCGCACCTCAGCGTCAGTACCGGGCCAGTGAGCCGCCTTCGCCACTGGTGTTCTTGCGAATATCTACGAATTTCACCTCTACACTCGCAGTTCCACTCACCTCTCCCGGACTCGGAGACTCTCAGTATCGGAGGCAGTTCTGGAGTTGAGCTCCAGGATTTCACCACCGACTTAGGACTCCGCCTACGTGCGCTTTACGCCCAGTGATTCCGCGCAACGCTAGCCCCCTTCGTATTACCCCGCCTGCTGGCCCGAAGG
+
CCCCCGGGFGGGGGEFGGGGGGGGGGGGGGGGGGGGGGGGGGGGGGGGGGFGGGGGGGGGGGGGGGGGGGGGGGGGGGGGGGGGGGGGGGGGGGGGGGGGGGGGGGFFFGGEEGGFDCAFGGGGGFFFFGGGGGGGGGGFGGGGFD=FFGGDGGGGGCE>EGGGGGGGGGGF+@EGGEGDFGFGCGGGF@>;88BFGGGG8??FFCFG?FGGDGGGC7A?*8<F:GFF=CDGGFBG>GF7<CDC3*;<?+2*9@F/5;GC5))**8<8F8C:<5;*0.<364((4(-0(02)98,9)74((
@M03506:14:000000000-AKVR1:1:1101:11509:5742 2:N:0:29
CTAGGACTACAAGGGTATCTAATCCTGTTTGCTCCCCTAGCTTTCGCGCCTCAGCGTCAGTTGTGGTCCAGTGCGCCGCTTTCGCCACAGGTGTTCCTCCCGATATCTACGCATTTCACCGCTACACCGGGACTTCCACGCACCTCTCCCACACTCAAGCACGGCAGTTTCCCCTGACCGCTCCGGGTTGAGCCCGGCGATTTCACAGGAGACTTACCGCACCGCCTACGCACCCTTTACGCCCACTCATTTCGAACAACGCTCCCACCCTCTGCATTCCCGCGGCTGCCGGCACAGTGTT
+
CCCCCGGGGGGGFGGGGGGGGGGGGGGGGGGGGGFFEFGGGGGGGEGEEGCEGFCEGGEGGGGGCGGGECGGGGEEGGGGGGGDGGDGAFGG?FGGGGGGGGDGGGGGGGGGEGCGG9@F+FFGEGGE@7CF+3FFGFFCFBEEFGGGFGGD8E?FECFGGGGGGDE69;EGGGG>EGGCECDG5C*4=CF<CF5:E*?*:5*+1+1<>CD4:C++:9>ECCG5C<3):9>197<C:74A;*)/***000:*1.*01(*:)5)1);:<ED5>5*++<6*<)(,,(26)2),430-*)*)))
@M03506:14:000000000-AKVR1:1:1101:14460:5769 2:N:0:29
CTAGGACTACCAGGGTATCTAATCCTGTTTGATCCCCACGCTTTCGTGCCTCAGCGTCAATCATACTTTAGTAAGCTGCCTTCGCAATTGGTGTTCTGTGACATATCTATGCATTTCACCGCTACTTGTCACATTCCGCCTACCTCAAGTACATTCAAGCCCATCAGTATCAAAGGCACTGCGATAGTTAAGCTACCGTCTTTCACCCCTGACTTAATAGGCCGCCTACGCACCCTTTAAACCCAATAAATCCGGATAACGCTTGGATCCTACGTATAACCCCGGCTGCTGGCCCGGATTT
+
CCCCCGGGGGGGGGGGGGGGGGGGGGGGGGGGFGGGGGGGGGGGGGGGGGGGGGGGGGGGGGGGGGGGGGGGGGGGGGGGGGGGGGEGGGGGGGGGGGGGGGGGGGGGGGGGGGGGGGGGGGGGGGGGGGGGGGGGFGDGGGGGGGGGGGGDEGGGGGGGGGGGFCC=FGGGGFGDCGGGGGGGGGGGGGFGGGGFFGGGGFFGCFG6@GFC6FFG7++;?>FEG>B>7?DGGFFFB28FCF<CDCFAF,9CFD)9C(;F>>595*>/A8++*/39C)*<4(-(,((530)5@((9)0(45
@M03506:14:000000000-AKVR1:1:1101:6495:5775 2:N:0:29
CTAGGACTACTAGGGTTTCTAATCCTGTTTGCTCCCCACGCTTTCGCGTCTCAGCGTCAGTATCCAACCAGGTGGCCGCCTTCGCCACAGGTGTTCCTCCCGATATCTACGCATTTCACCGCTACACCAAGAATTCCAGTTGCCCCTTCCGCACTCTAGCCGCACAGTATCAGTTGACCTTTCCGAGTTAAGCTCGGAGATTTCACACCTGACTTGTTCTGGCCGCCTACGCGCCCTTTCCGCCCAGTAATTCCGAACAACGCTTGCTCCCCCCGTATTCCCGCGGCTGCTGGCACGGAGG
+
CCCCCGGFGGGGGGGGFGGFGGGGGGGGGGGGCFGGGGGGF@FCEFGEGFEFGGGEFGGGGGGGFGGGGGGCFFCFFGGGGGGCGGGG8FGFCEFGGFF<F7@CEFFFFGGDGDGFGGGGGGCFGGGGGD<FFF=FGGGDC=CGGGGGGGGGDEGGFGCCFGGGGGGEAEFGGGEFDGFFEFGGG5::CGC;F7FGDEEG6+<>7CC,/*2;8+C7B+=EF*;5CDFFGGEG)=.C1DF+0*597A*020+*/9<//7C657:<*5*9C:5)07*;/4)+.)-9002)()).)4(7))7>(
@M03506:14:000000000-AKVR1:1:1101:11532:5784 2:N:0:29
CTAGGACTACAAGGGTATCTAATCCCGTTTGCTCCCCTAGCTTTCGCTCCTCAGCGTCAATGTCGGTCCAGGATGTCGCCTTCGCCACCGGTATTCCTCCAGATATCTACGCATTTCACCGCTACACCGGGAATTCCACGCACCTCACCCACACTCCAGCACGGCAGTTTCGCCTGCAGGCTCTGGGTTAAGCCCAGAGGTTTCACAGGTGACTTGCCGCACCGCCTACGCGCCCTTTACGCCCAATAATTCCGAACAACGCCCCCCCCCCCTGTCTTACCCCGGCTTCTGGCCCAGAGTT
+
CCCCCGGGGGGGFGGGGGGGGGGGGGGGGGGGGGGGGGGGGGGGGGGGGGGGGGGGGGGGGGGGGGGGGGGGGGGGGGGGGGGGGGGGGGGGGFGGGGGGGGGGGGGGGGGGGGGGGGGGGGGGGGGGGGG>FGGGGGGDGGGGFGGGGGGGGG8FGFEGGGGGGEEBC:C:EEB5EF@CG>CFCFFFEF9;CGGGG,CCC*BE;EFGF**+4+BFFDEG)>DGGG35FDF*9>@)1C*:CEDGD5;)3+07@:D*>>*107)9)1*0?5/7)>8+04/0((-(4>()(/6))(,/)0(6)
@M03506:14:000000000-AKVR1:1:1101:14790:5789 2:N:0:29
CTAGGACTACTAGGGTATCTAATCCTGTTCGCTCCCCTAGCTTTCGCACCTGAGCGTCAGGTAAGGCCCAGAGAGCCGCCTTCGCCACGGGTGTTCTTCCCGATATCTGCGCATTTCACCGCTACACCGGGAATTCCACTCTCCTCTTCCGGACTCTAGCCACACAGTTTCCACCGACAGCCCGAGGTTGAGCCTCGAGTTTTCACAGCGGACTTGTGAAGCCGCCTACCCGCTCTTGCCGCCCAATAAACCCGGCAAACGCTTGCCCCCTACCGATGACCCCCGCTGCCGCCCCGTAACT
+
CCCCCFGFGGGFGGGGGGGGGGGFGGGGGGGG,F7<FFFFGGFGGGGEGGGFFGGGFCCF?FF<CFGGGG8FGGGGGGGECGGGGC7:BEFF>FCGGGGGC:EGCCFGGGGGGGG9FGGGGDGGGGGGGGGDGGCGGGGGGADGGGFGGGEEGDEGF,3@DFGGEECEFFAFGGGEEC>8F*1>**=:<EFGG6:6*18<*;;<++4<797>C<?+;01+39FGCC>7F4<EDEB*.**+/29CDGF)+3+0)))))-2:5@79*;39/7)08***/-*0(((,,((7()(()((1.)(()
@M03506:14:000000000-AKVR1:1:1101:8090:5800 2:N:0:29
CTAGGACTACAAGGGTATCTAATCCCGTTCGCTCCCCTAGCTTTCGCGCATCAGCGTCAGTGTCAGCCCAGCAACCCGCCATCGCCGCAGGTGTTCCTCCCGATATCTACGCATTTCACCGCTACACCGAGAATTCCAGTTGCCCCTCCTGCACTCTAGCCCCGCAGTATCGGCGGACCTTTCCGGGTTAAGCCCGGAGATTTCACAGTCGACTTGCGGTGGCCGCCTACGCGCCCTTTACGCCCAGTAAATCGGAACAACGCTTCCTCCCCCCGTATTTCCGCGGCTTCTGGCAGCGAGT
+
CCCCCFFGGGGFFG@GGGGGGGFGFCGFFFFG7<CFEFGCGEGGFGGGGGEEFGGGGGGEGFFFF9FFGGGGEGFFFEGDGGGCFEGGGGGEFGGGGFG,B@FC@FGGGGGGGGDFGGGGFEGGGGFGDFFG7CDFD<>@8ECADCF+@>FGFC,D>EDECEG>E5EEGAFCGC*:?EGFG>@BCEC*=:+5CFF5E:8:CF9?<FFFCCDGCC*:C<5/5)**/9535CE:38)9(9:C7**9)/8090<6/)1*194C@::5D*C*<@D:>C*:*24+.)(,,(()-7).*..*))-((
@M03506:14:000000000-AKVR1:1:1101:13612:5806 2:N:0:29
CTAGGACTACAAGGGTATCTAATCCCGTTCGCTCCCCATGCTGTCGTGTCTGAGCGTCAGTTGCGAGCCAGGACGCCGCCTTCGCCTCTGGGGTTCCTCCGGATCTCTACGCATTTCACCACTACACCCGGAATTCCACGTCCCTCTCTCGCACTCTAGAAGTCCAGTCTGGCATAACCTAGCCCGGTTAAGCCGAGCGATTTCATACACCACTTGGACCCCCGCCTGCACACCCTTTACGCCCAGTAAACCCGGATAAGGCCCCCCACCTCCGTTTTCCCCCGGCTCCTCTCGCGGAGTG
+
CCCCCGGGGGGGGGGGGGGGGGGGGGGGGGGGGGGGGGGGGGGGGGGGGGGGGGGGGGGGGGGGGGGGGGGGFGGGGGGGGGGGGGGGGGGGGGGGGGGGGGGGGGGGGGGGGGGGGGGGGGGGGGGGGGGGEFFFFAFGFGEGCGGG?FEEEEGGGFG,D9FGDFFFGGGGEFGGFGGGCFGC:8EEGGG@CCBE=CCCGGFGC99<675**0>CC4AGG3CEG9)0=5?FG@D3.7*+*599**3*<9+))8/79(:+*))*)22):32)))/+328C)(((,-(.-6()0((/).(-(
@M03506:14:000000000-AKVR1:1:1101:5714:5820 2:N:0:29
CTAGGACTACAAGGGTTTCTAATCCTGTTTGCTCCCCACGCTTTCGCACCTCAGCGTCAGTATCGGGCCAGTGAGCCGCCTTCGCCACTGGTGTTCTTGCGAATATCTACGAATTTCACCTCTACACTCGCAGTTCCACTCACCTCTCCCGAACTCAAGTTTCCCAGTATCGAAGGCAGTTCTGGTGTTGAGCTCCAGGATTTCACCCCCGACTTAAGAAACCGCCTACGTTCGCTTTACGCCCAGTAATTCCGAGCAACGCTACCCCCCTTCGTATCACCTCGGCTGCTGCCCCGAAGTT
+
CCCCCGGGGGGGFGGFEGGGGGGGGGGGGFGGGGGGGGGFGGGGGGGGGE@FFGGGGGGGGGGGDGGGGGGGGGGGGGGGGGGGDGGGGGGGGGGGGGGGGGGGGGGGGGGGGGGFGF,ADGGGGGG9A=FFCFFAFFC?FGGGGFEDGGGGGGFGFFGGGF9DAEDEFFACF?EECD><CCGDG9ECE7D8FFFFFGGG?8DFGGGFDDDGGGGGFFAF;FFECGE>G55*0)0>?8A<?5D37CC??ECF667)/45655>C3CC5EFG))10*0(*<:)(((,3>6?B).((/73;1)
@M03506:14:000000000-AKVR1:1:1101:9449:5843 2:N:0:29
CTAGGACTCCAGGGGTATCTAATCCTGTTTGCTCCCCACGCTTTCGCGTCTCAGCGTCAGCAAAAGACCAGCGAGTCGCCTTCGCCACTGGTGTTCCTGCGAATATCTACGAATTTCACCTCTACACTCGCAATTCCACTCGCCTCTTCTTTGCTCCAGGTCGCCAGTTTTGAAGGCAGTTCCGAGGTTGAGCCTCGGGATTTCACCCCCAACTTAACGACCCGCCTACACTCGCTTTACGCCCAGTAAATCCGAACAACGCTACCCCCCTTCGTATTACCGCTGCTGCTGGCCCGAACTT
+
CCCCCGGG<FGGGGGGGGGGGGGGGGGGGGFGGGGGGGGGGGGGGGGGGGEGGGGGGGGGGGGGGGGGGGGG7FFGGGGGGGGGGGGGGGGGGGGGGGGGGGGGFGGGGGGGGGGGGFGGGGGGGGGGGGGGGGGGGGGGGGGGGGGGGGGGGGGDGGGGGGGGGGGGGGGCGGFGFGEFGGGGDGGGG@DG?EGGE>GGEFGGGGGGGGDGGGGG7:>5C5DGGGFFG<F+95BDFG=E:7DGD7@?<+7@?B7*125:<3)/);C>E>D7FD000(/3<699994)86343(41)),2.
@M03506:14:000000000-AKVR1:1:1101:10555:5850 2:N:0:29
CTAGGACTCCAAGGGTATCTAATCCCGTTCGCTCCCCTAGCTTTCGCGCCTCAGCGTCAGTGTCGGCCCAGCAACCCGCCTTCGCCGCAGGTGTTCCTCTTGATATCTACGCATTTCACCGCTACACCAAGAATTCCAGTTGCCCCTTCCGCACTCTAGCCGCACAGTATCAGTTGACCTTTCCGAGTTAAGCTCGGAGATTTCACAACTGACTTGTGCTGGCCGCCTACGCGCCCTTTACGCCCAGTAAATCCGAACAACGCTTGCCCCCCCCGTATTCCACCGGCCGCTGGCACGGAGG
+
CCCCCGGG9FGGGGGGGGGGGGGGGGGGGGGGGGGGGGGGGGGGGGGGGGEGGGGGGGEGGGGGGGGGGGGGGGGGEGGDEGGFDGGGGFFFFGGGGGGGGFGGGGGGGGGGGGGGGGGGDDGGGGGGGGGCDFGGGGEDA9BECFGGGGGEGGGGGGGGGGGCCEFG,@F9EGGFFGGCFGGGC5?F5F,DF7D>EDC5EF7CGGG658C*<>F?+*;@F4D=D<5B5FBECDD59F)+21CC35*9C9<4=@C*9>G*.).9**;)8.9)8D5;/36+4)).-((.(.((0,(00),-(
@M03506:14:000000000-AKVR1:1:1101:8246:5851 2:N:0:29
CTAGGACTACAGGGGTATCTAATCCCGCTCGCTCCCCTAGCTTTCGCACTTCAGCGTCAGTGTCAGCCCAGCAACCCGCCTTCGCCGCAGGTGTTCCTCTTGATATCTACGCATTTCACCGCTACACCAAGAATTCCAGTTGCCCCTTCTGCACTCTAGCCGAGCAGTATCAGTTGACCGTTCCGAGTTAAGCCCGGAGATTTCACAACTGACTTGCACAGGCCGCCTACGCGCCCTTTACGCCCAGTAAATCCGAACAACGCTTGCTCCCCCCGTATTACCGCGGCTGCGGGCACGGCGT
+
CCCCCGGGGGGGGGGGGGGGGGGGGGGGGGGGGGGGGGGGGGGGGGGGGGGGGGGGGGDGGGGGGGGGGGGGCFGGGGGGGGGGGGGGGGGFGGGGGGGGGGGGGGGGGGGGGGGGGGGGGGGGGGGGFFGGGGGGGGFFGGGGGGGGGGDGGGGGGGFGGGGGGGGGGFGBFFGGGGGGGGGGGGCG8FFGGGGGDC=58=C7,B?GGGC7FGC9>4=FC8FCDGFFGGDGGFDGB4@+<5CC9::FE9F*9:DD*2965.59CC5*375<7CE/:47+-)(3400.()(-)((1)7(4(
@M03506:14:000000000-AKVR1:1:1101:11085:5876 2:N:0:29
CTAGGACTCCCGGGGTATCTAATCCTGTTTGCTCCCCTAGCTTTCGTGCCTCAGTGTCAGGAGTTGTCCAGAGACTCGCCTTCGCCACTGGTGTTCCTCTCGATATCTACGCATTTCACTGCTACACCGAGAATTCCAGTCTCCCCTCCAACCCTCAAGCAGGATAGTATTCAATGCAGTTTCCGAGTTACGCTCGGAGATTTCACATCAAACTTACCCTGCCACCTACGCACCCTTTACGCCCAGTGACTCCGAACAACGCTGGGGACCTCTGTATTCCCGCGGCTGCTGGCACAGTGTT
+
CCCCCGGGCGGGGGGGGGGGGGGGGGGGGG8FGGGGGGGGGGGGGGG@FFCGFGGGGGFGGGGGGGGGGGGFGGGGGGGGGGGGGGGGGGGFGGGFGGGGGGGGGGGGGGGGGGGGGGGGGGGGGGGGGGGGGGGGGFGCE;EFFGGGGGE8CGGGGGFGGGGDGGGGGGGGG8D;EFCEEEAFE>EG6F,@E8EE:@@*3<:;,@<:?:F8<@CFGGFCF4>FGGFFFC;*9?AF16+>CGG3D7>*=++1)))*91**.0.*)*8)/057*9<:9:*<)40>1693168(8,8*80.-)
@M03506:14:000000000-AKVR1:1:1101:10350:5878 2:N:0:29
CTAGGACTCCAAGGGTTTCTAATCCTGTTTGCTCCCCACGCTTTCGCTCCTCAGCGTCAGTATCGGCCCAGAGCGGCGCCTTCGCCACCGGTGTTCCTCCTGATATCTGCGCATTTCACCGCTACACCAGGAATTCCCCGCTCCCCTACCGAACTCGAGTCACAGCAGTATCGGGTGGCGTCCCCGGGTTGAGCCCAGGGGTTTCACACCCGACTTACCGAACCGCCTACGAGCGCTTTACGCCCAATAAATCCGGACAACGCTTGGTCCCCACGTGATACCGCGGCTCGCTGCCCGTAGT
+
CCCCCGGG9AFGGGGGGGGGGGGGGGGGGGGGGGGGGGGGGGGGGGGGGGFGGGGGGGGGGGGFCCGGEFF?FGGGGGGGGGGFEGECGGGGGGGGGGGGGGGGGFGGGGGGGGFGGGGGGGDEGGGFGDFFCGGGEGGEG@EGGGGDFGGGGEFGGCCGGGGG9;8DCG;@CGDGGGGGDGGEGGGGGCC7+ABFCEGGGGGCGCFGGGGGC<*A*:<:DCDGGGB)*9)**85>1CF7FEGCDE*0<+<6BFG)96DFFBB37/8=+91))1/**.02.401((()(.((),./>5>0(
@M03506:14:000000000-AKVR1:1:1101:19686:5912 2:N:0:29
CTAGGACTACAAGGGTATCTAATCCTGTTTGCTCCCCACGCTTTCGCGCCTCAGCGTCAGAACCGGACCAGTAAGCCGCCTTCGCCACTGGTGTTCTTGCGAATATCTACGAATTTCACCTCTACACTCGCAGTTCCACTTACCTCTTCCGGTCTCAAGCCAGACAGTATCGAAGGCAATTCTGTGGTTGAGCCACGGGCTTTCACCCCCGACTTATCAAGCCGCCTACGCGCCCTTTACGCCCAGTGATTCCGAACCACGCTAGCCCCCTTCGTATCACCGCCGCTTCTGGCCCGAAGTT
+
CCCCCGGGGGGGGGGGGGGGGGGGGGGGGGGGGGGGGGGGGGGGGGGGGGEGGGGGGGGGGGGGGGGGGGGGGGGGGGGGGGGGGGGGGGGGGGGGGGGGGGGGGGGGGGGGFGGGGGGGGGGGGGGGGFGEGGGGGGGGGGGGGGGGGFGGGEEGGGGGGGGFG?EFG:DCCGCGGFGGGGGCC;EGG>:FGGGGGE*9EGDFAFGCECD3CD=9C:=FFGGDDD38?5::CB>D<6FF8=<DCCC6+C+19)9*9(*:).079CGFGE38:CC0;(*3.(-(7>2),*-3)(,50<(()
@M03506:14:000000000-AKVR1:1:1101:7324:5937 2:N:0:29
CTAGGACTACCAGGGTATCTAATCCTGTTTGCTCCCCACGCTTTCGCGCCTCAGTGTCAGTTACAGACCAGAAAGTCGCCTTCGCCACTGGTGTTCCTCCATATCTCTACGCATTTCACCGCTACACATGGAATTCCACTTTCCTCTTCTGCACTCAAGTCTCCCAGTTTCCAATGACCCTCCACGGTTGAGCCGTGGGCTTTCACACCAGACTTAAGAAACCACCTGCGCGCGCTTTACGCTCAATAATTCCGGATATCGATTGCCACACTTCTTTTACCGCGGCTTCTGGCACGTTGTT
+
CCCCCGGGFGGGGGGGGGGGFGGGGGGGGGFGGGGGGGGGGGGGGGGGGGDFGGGGGGFGGGGGFGFFGGGFG?FFGDGGGGGGGGGGFGFGGGFFGFGGGGGGGEGGGFFGC=FFGGFGCFE7CAF9AAFFGGGG?<FFFGGGGGAFFG;EAEDDCG9@,7>9DFFGGGGCE,@889F888E,@EGGDB>CBDCEC6:*39DGGF:,***;CFF,=++9CDCC>>6;FDECD>EG?C+<CE*/89@F32<;66119:*+))0:7+39E)*)1*3+3.*3.8(2((4).*.5F()10)433
@M03506:14:000000000-AKVR1:1:1101:26054:5951 2:N:0:29
CTAGGACTACACGGGTATCTAATCCTGTTTGCTACCCACGCTTTCGTGTCTCAGCGTCAGTTACGGTCCAGAAAGCCGTCTACACCACCGGTGTTCCTCCTGATATCTACGCATTTCACCGCTACACCAGGAATTCCACTTTCCTCTCCCGCACTCCAAGTCATTCAGTATTCGGCGCACCCTCCCGGTTAAGCCTGGAGATGTCACACCACACTTAAACAACCGCCTACACACCCTTTACGCCCAGTCACTCCGAACAACGCTTTCTGCCTACTAATTACCGACACTACTGGCACGTATT
+
CC?CCFCEGGF,C7F@F@FCAFFGGGCECF<FFF98EF,CCC@FF7FG<F<FGCG@FB6:CFFF,6CFGGDGGG<FE+BBFGGFG<FCFCE@F@FGD<FF<<FGGFGAFC7CC@+?FDE,@CFG:C8,+A7F:F8F,CF=?EA,;,,,=8@>88+38==,69DADF,@68@C88BCEC>:E>9*5@85@EGG,@E,,A86:@,5;7@F,:7*:/=<DF+9:8<:)93:>*)**.25?CAF+/*/1**0+03*/7*/9():7>>7C*<*+97*9C+++.7+)-((((-0(/-)0((0))4)(
@M03506:14:000000000-AKVR1:1:1101:8430:6005 2:N:0:29
CTAAGACTACCGGGGTATCTAATCCTGTTTGCTCCCCCAGCTTTCGTGCCTCAGTGTCAGGAGTCGTCCAGAGACTCGCCTTCGCCACTGGTGTTCCTCTCGATATCTACGCATTTCACTGCTACACCGAGAATTCCAGTCTCCCCTCCGACCCTCAAGCGGGATAGTATTCAATGCCATTTCCGAGTTGAGCTCGGAGATTTCACATCGAACTTACCTAGCCACCTACGCACCCTTTACGCCCAGCAAATCCGAACAACGCTTCGGCCCTCTGTCTTACCGCGGCTGCCGGCACCGACTT
+
CCCCCGGGCGGGGGGGGGGGGGGGGGGGGGFGGGGGGGGGGGGGGGGGGGDFGGGGGGGGGGGGGGGGGGGGGFFFGGGGGGGGGGGGGFFGGGGGGGGGGE?FGFGGGGGGCFGGGFFGEGGGGGGGGGC7:FGGGFGFFEGGGGFGGDEEGGFG,,EFGGCGGGGCGFGGF7CAFFECF,,@C*:?EGGGF,6*;*;*1=EG,1,=CCDCEGGFGF+,2CC?CFF4FDE=<DFDDF+>8EDDC**70+0665**1(*:<BEG*2/)*.*0.*3+0.*38((--440(.-4@((*7)(-(
@M03506:14:000000000-AKVR1:1:1101:10105:6021 2:N:0:29
CTAGGACTTCAAGGGTTTCTAATCCTGATTACCACCATAGCTTTCGCGCCTCAGCGTCAGTTATGTTCCAGTGCGCCGCTTTCGCCACAGGTGTTACTCCCGATATCTACGCATTTTACCGCTTCACCGGGAATTCCACGCACCTCTCCCATACTCAAGCACCACCGTTCCGCTTGCAGGCTCTGAGTTGAGCCCAGAGTTTTCACACGTGCTTTGTGGCACCGCCTACGCTCTCTTTCCGCCCATTCTTTCCGACCAACTCTCGCACCCTCTGTATGACCGCCGCCTCTGGCGCAGATGT
+
@6ACC,66---;;-,CF@,C;C,,,6C,;6,C,,,6,;E<FCCF<FE:@+,,,;86C68,C@9F<6CF,,,<,,@:FCEGGC<,:@,8F,,FG?F,6,9,B7FCFD5F,,B@++@D,9,,86=+@5AF+6>7+A:F,8CFCCE+==,@>=EFDEEFA,,33,6@::6>C,@CC+38594,>,43,5<5D,,,281,1;,5,2>,5=@,5;6*/+4,=*)**;2*)2>)**:*95**7:8+=5C)92+*+++18)9/)(/*)*1*//18*.1))*+3<)*0((((40,),0),6(17>).4-
@M03506:14:000000000-AKVR1:1:1101:9630:6051 2:N:0:29
CTAGGACTCCAGGGGTACCTAATCCCGTTTGCTCCCCTGGCTTTCGCTCCTCAGTGTCAGTGTCGGTCCAGGATGCCGCCTTCGCCACCGGTGTTCCTCCAGATATCTACGCATTTCACCGCTACACCTGGAATTCCGCATCCCTCTCCCGAACTCAAGCCATCCAGTATCAGACGCAGTTCCCCGGTTAAGCCGAGGGATTTCACGTCTGACTTAGTTGGCCACCTACGAGCCCTTTACGCCCAGTAATTCCGAACCACGTTTGCCCCCCCCGTATTACCGCGGCCGCTGGCCCCGCGTT
+
CCCCCGGG9EFEFGGGGGGGGGGGGGGFGGGGGGGGGGGGGGGGGGGGGGGGGGGGGGGGGGGGGGGGGGGGFEFGFGGGGGGGGGGGGGGGGGGGGGGGGGGGGGGGGGGGGGGGGGGEGGDGGGGGGGGFGGGGGGGDGGGGGGGGGGG63CGGGGCE?EGGGGCGFFGAE9>CE+;CGGGGGGCGGGCEFFGCGGGGGGGGGGG6CDGGGGG7D7CGFCFGFGFFGGA*>>FF@*19=EDG*50*<@FFF4D<5(9E)).09:CF=>C;>C;*:.*<<113621)4>(4>2()00--3
@M03506:14:000000000-AKVR1:1:1101:13473:6054 2:N:0:29
CTAGGACTACAAGGGTATCTAATCCTGTTTGCTCCCCTAGCTTTCGCGCCTCAGCGTCAGTTGTGATCCAGTGCGCCGCTTTCGCCACAGGTGTTCCTCCCGATATCTACGCATTTCACCGCTACACCGGGAATTCCACGCACCTCTCCCACCCTCCAGCACGGCAGTTTCGCCTGCAGGCTCTGAGTTAAGCCCAGAGGTTTCACAGGTGACTTACCGTACCGCCTACGCGCCCTTTACGCCCAATAATTCCGCACAACCCCCGCACCCTCTGTATTCCCGCGGCCCTTCGCACAGATTT
+
CCCCCGGGFGGFGGGGGGGGGGGGGGGGGGGGGGGGGGGGGGFGC@FGGFCFGGGGFGG@FGFGGCFGGFFFEFGGGGGGGGGGGGEGGGGCGG:FCFGGCEGGGEGGGGGFGGGFGFGF:FDGGFGGGG@:FFFGGGF7F7CGDFGGGGFGGGGG64>FFCGCG5:F7CFFC>EGG?FFGFE69,9DA9B,<FGGGC:?8?E?9=FD,:7+<@@7>CACFGGCG3:36*=/90<736=F8CGG<EC4+30=47*>C>*:).)1/:*8*7*8;*3+<)*<2,(3((()-)(-)39C)))))
@M03506:14:000000000-AKVR1:1:1101:19198:6069 2:N:0:29
CTAGGACTACAAGGGTATCTAATCCTGTTTGCTCCCCACGCTTTCGTGCATGAGTGTCAGTGTCAGCCCAGAGACCTGCCTTCGCCATCGGTATTCCTCCTGATATCTACGCATTTCACTGCTACACCAGGAATTCCAGTCTCCCCTGCCGCACTCAAGCCTTGCAGTCCCAAATGCCATTCCCAGGTTAAGCCCGGGGCTTTCACATCTGGCTTACAAAACCGCCTGCGCACGCTTTACGCCCAGTACTTCCGATTAACGCTCGCACCCTACGTCTTACCTCTGCTGCTGGCACGTAGTC
+
CCCCCGGGGGFFFFGFD@FF9FGGGGFFGFAFGFEFG8FEGCCFGEGGGGGFDFEEFGGGGGGGFFFFGGGGGFFGGGGGGFGDFGGGFGGGCGGGGGFEGGFGDAFGCGFGEGCGGAGFDCFFGCFGC=CCAFEFFGGFEEGGFGGGGGGEEGEFC8=9EF9=D@@,=DC:EFF;@EFD=FFGGF6DFFFGFGGG+76E54<EGFCFGGC+<FFDFC@FDFD57C48C)875)=71/+A*7C9*/5++5;;BBC:/10<BB35>C*):>>FFGC*:2=F?).))))))).(7(27))1()
@M03506:14:000000000-AKVR1:1:1101:23652:6074 2:N:0:29
CTAGGACTACAAGGGTATCTAATCCTGTTTGCTCCCCACGCTGTCGCGCCTCAGTGTCAGAAACTGCCCAGCAGACCGCCTTCGCCACCGGTCTTCCTCCGGATCTCTACGCATTCCACCGCTACACCCGGAATTCCGTCTGCCTCTACAGCCCTCGAGTTTGACAGTCGGCACGGCCGATCCGGGGTTGAGCCCCGGACTTTCACCACACCCTTACCGAACCACCTACGCGCCCTTTACGCCCAGTGATTCCCGACCACGCACGCACCCCCCGTATCACCCCGGACCCTGGCCCCGCGTT
+
CCCCCFGGFGGGFGGGGGGGGGGGGGGGGGGGGGGGGFGGGGGGGCGGGGGGGGFGGGGGCGGGGGGGGGGGGGGGGGGGGDGGGGGGGGDGFGGGGFGGG>FG7CEGGGFGGGGGGGGGGGDGDCGGGGG77CGGF8>FADFGFFGGGGGGFGE@E>><CFFDF73,<:>B5;CE7***>?EFDE*?=*?FC8CDGC5>891>+=EEG*99E<F<**)2)19CDD:6FD)575>5(21C*:7D55<*+3+*0***)():8:)11:*7*<>B))//;(*A.,-(((()().2720).)4--
@M03506:14:000000000-AKVR1:1:1101:19457:6092 2:N:0:29
CTAGGACTCCAGGGGTATCTAATCCTGTTTTCTCCCCACGCTGTCGCGCCCCAGCGTCAGCAACGGCCCAGCACACCGCCTTCGCCACTGATGTTCTTCCCGATCTCTACGCATTCCCCCGCTACACCGGGAATCCCATCTGCCTCTACCGTGCTCTAGCCCGACAGTTTAGAAGGCAGCCCTGCTGTTACGCCGCAGGACTTCCCCCCCTACTTCTCAGGCCGCCTACCCGCCCTTTTCGCCCAGTTATTCCGGCCAAGCCCCGCCCCCCCCGTCTTACCGCTGCTGCCCGCCGCGACGC
+
@CCCCCFF9FGEFGGGGFGGGGFGGGF@FF8F<FF,F@F:CG,FGGG:CG+@@BF+BCC7CFFF:CEGGGEFC,:CB+B:=FFC:F4F<FBF<?F9?FFEFCEGFGGGFGF7@FEFG9AFC@7C:,AFF=F7+>,7@DGCF98E6F,9E9>4,1:EACEG:98CEC5,,>D9D7,DF6CEBECF=6:=C,2:EEEE5:****+50==EGDD*7>0+::*+2C<5<77)2*.*1.01(0*3/=5*7*+*2+319))))(/*))./):808>)7>5E=2(124(-,-7)04)(,)-()0031(
@M03506:14:000000000-AKVR1:1:1101:6332:6098 2:N:0:29
CTAGGACTACAAGGGTATCTAATCCCGTTCGCTCCCCTGGCTTTCGCGCCTCAGCGTCAGTGTCAGCCCAGCAACCCGCCTTCGCCGCAGGTGTTCCTCTCGATATCTACGCATTTCACCGCTACACCGAGAATTCCAGTTGCCCCTTCTGCACTCTAGTTGCACAGTATCAGTTGACCTTTCCGAGTTAAGCCCGGAGATTTCACAACTGACTTGTGCTACCTCCTACGCGCCCTTTACGCCCAGTAAATCCGAACACCGCTTGCTCCCCCCGTCTTCCCGCGGCAGCTGGCACGGCGTT
+
CCCCCGGGGGGGGGGGGGGGGGGGGGGGGGGGGGGGGGGCFGGGGGGGGGGGGGGGGGGGGGGGGGGGGGGGGGGGGGGGGGGGGGGGGGGGGGFGGCGFFEGEEGGGGGFGDEEDFFFFCEGGGGGGGGE:FGGGGGCE;;CFEFGDGGFCDDGGFGAFDGG?F9FF:DACCDFFGGGGGGGEGEEGGG9DDCC5CGDEGF,>;EGG=;CDEG91=CFGCGD+;;;AEGF*9:)5(;1>=GGC<5C49+96?BD*>9*:5>@<F=FFF><@@);**4*<8((-(-()4).(>0255)(4(
@M03506:14:000000000-AKVR1:1:1101:19300:6102 2:N:0:29
CTAGGACTCCAAGGGTATCTAATCCTGTTTGCTCCCCACGCTGTCGCGCCTCAGCGTCAGTAATGGACCAGCTCGCCGCCTTCGCCACCGGTGTTCTTCCCAATATCTACGAATTTCACCTCTACACTGGGAATTCCGCGGGCCTCTTCCATCCTCAAGCCCTGCCGTCTCAAGCGCAGTCCCCAGTTTGCTCCCAGGAATTTCCCGCCCGACTAACATCCCCGCCTACGCGCCCTTTACGCCCTGTTCCTCCGAGCAACTCTCGCCCCCTTCGTTTTCCCGCGCCTGCTCGCACTCTGTC
+
CCC@C@FFAFCFG9@FFGGGAFGCFGGGGG,F@EGGGEFGGG7FGDFFEG,FFFF>FFCGECFGGF9FFDFFECFGGDEGGGGFGG7FGCEGEFGE?E?FGCFG8AE@FE77,?DFFCFGCFFFG<<BFDE,?:=AFGC@7++@CCFEG9,8>C?FF6,,+46,@,3B5,8F,<EEG*=?F,7>:814>B;,>E8:FC5,>89@+</=5)1)=98+**1=**929C)8C5727)<C(0/<**17)13*+++0<>))1(*:)/****10:<<)79;6*(*+),((((-.3:)(0(-))164)
@M03506:14:000000000-AKVR1:1:1101:19247:6128 2:N:0:29
CTAGGACTCCCAGGGTTTCTAATCCTGTTTGATCCCCACGCTTTCGCGCCTCAGCGTCAGTATCCGTCCAGAGGGCCGCCTTCGCCACCGGTGTTCCTCCTGATATCTACGCATTTCACCGCTACCCCAGGAATTCCACCCTCCTCTCCGGTACTCGAGTCTGTCGGTTTCCGGCGCAGTTCCCCAGGTGAGCCGGGGGCTTTCCCACCGCACTTAACACACCGCCGCCCCGCCCGTTACCCCCAGTACTTCCGAACCACGCTTTCCCCCCCCGTCCTCCCCGCGCTCCTACCCCGCAGTT
+
CCCCCGGG9EGGGGGGGGGGCGGGGGFGGGFEGGGGG@FEFGGGGGGGGGCC<<FFGFEGGGGGGCGGE:E<FGGGGGGGGGG,FFEGGGCF@FGGGGGGGGGGDFGGFGCE:FEGGGDGCGG>F,FG@7FADBFGG9FGGGGGGGC8EE7@6CFGE6>98<C,@:CCGDDFGGEEG:?EFGGGG6==C7<@CF*::CEE8CEF?F+:=<3):38A*:=+9CC*)>..*)0*)07),*.1+297/50*+3+19)/1)(0:.57**<<9C@1<>7/**(*2-4((-(,),0)).(,)))4,)
@M03506:14:000000000-AKVR1:1:1101:20072:6133 2:N:0:29
CTAGGACTCCCAGGGTATCTAATCCTGTTTGCTCCCCACGCTGTCGCGCCTCAGTGTCAGAACCTGCCCAGCAGACCGCCTTCGCCACCGGTCTTCCTCCGGATCTCTACGCATTCCCCCGCTACACCCGGAATTCCACCTGCCTCTACAGTGCTCCCGTCGAACCGTCCGCACGGCCGACCCGGGGTTGAGCCCCGGGCTTTCACCGCACGCTTATCCGACCGCCTCCGCGCCCTTTACGCCCACGGCTCCCGGACCCCGCTCGCACCCCCCGTCTCCTCGCGGCCGCTGCCTCCGCGTT
+
CCCCCGGG@FFGGGGGGGGGCGGGGGGGGGEEGFGGGGGGGGGGGGGGGGGGAFGGGGGGGGGGGEGGGGGGGGGGFGGGGGGGGGGGGGGGGGGGGGF<CEDDFGGGGGEG:FCFG,EEFGGGGGGDGG7CGFFGGFFGCFGGFC8>D,8@;EDAE+3@C+@*@*@CE>CF5@CCCC?=CECC88*28:+8CCFECE5=CF+<ACG5EGG):78;CFFA*9DEGGF>577*9)5)86FG5ECD3**0*2*0))75C(*1)0)1)2*7E)75)/2*;,*+(((((-(76)(4>),*.0,.3
@M03506:14:000000000-AKVR1:1:1101:7349:6137 2:N:0:29
CTAGGACTACAAGGGTATCTAATCCTGTTTGCTCCCCTAGCTTTCGCGCCTCAGCGTCAGTAGTGGTCCAGTGCGCCGCTTTCGCCACAGGTGTTCCTCCCGATATCTACGCATTTCACCGCTACACCGGGAATTCCACGCACCTCTCCCACCCTCCAGCATTGCAGTTTCGCCTGCAGGCTCTGAGTTAAGCCCAGCGGTTTCACAGGTGACTTACCACACCGCCTACGCGCCCTTTACGCCCAATAATTCCGAACCACGCCCGCCCCCCCTGTATTACCGCGGCCGCGGGCACACGCTT
+
CCCCCGGGFGGCGGGGGGGGGGGGGGGGGGGGGGGGGGGGGGGGGGGGGGEGGGGGGGGGGGGGGGGGGFFGGGGGGGGGGGGGGGGGGGGGGGGGGGGGGGGGGGGGGGGGGGGGGGGGGGGEEFGG:CGGGGGGGGGGGGGGDGGGGGGGGGGGGGGGCGG6F9EFGFE@EGGC>,@CG,9>D,>:D9;CF6F,=,:/*:=CFGF?FC48C+>+:*3<*>C*:C8)698:C>D3<9*:*:CGG52)<:7@B)5*9(7:)7)))*/0:5)8)*3<+.9F422(44,7(.(-)((*.)(-4
@M03506:14:000000000-AKVR1:1:1101:20116:6138 2:N:0:29
CTAGGACTACAAGGGTATCTAATCCTGTTTGCTCCCCTAGCTTTCGCAGATCAGAGTCAGTGACGGTCCAGAAGACTGCTTTCGCCATAGGTATTCCTCCCGATATCTACGCATTTCACCGCTACACCGGGAATTCCATCTTCCTCTACCGCACTCTAGCCTAGTAGTTTCCGTTGACCTCTCCCAGTTAAGCCGGTAGCTTTCACAACAGACTTACCAAACCTCCTACCTCCGCTTTACGCCTAGTGATTCCGAGTAACGCTTTCCACCTCCGTATTACCCCGGCCGCGGGCACGTAGTT
+
CCCCCGGG-FGGGGGFFGGGDGGGGGGGGGEGAFFGGGFCFGFGGGGGGGGGCFGGGGEGGGGGGGGGGGFCFFGGGGGGGGGDGGEGFGGGGGGGGGGGCCFGGGGGGGGGGGGGGCGGGG:EGDGG=FFCCFGGG9FGGGGGEFGGGE7CEGGGDAFFGGEFF8DBF,@DEGG6DFFFF9C>FCGGGFEDFG6831@<AEGGCE,4:*4*ACECFGF6/?>,0?)/A<8:;?DD2*1>*/>49*3+1+>;A=:)2(3A:>>8*<C*<7*)01/*05BF)(-(((-)-)((8(-77)1()
@M03506:14:000000000-AKVR1:1:1101:20739:6152 2:N:0:29
CTAGGACTCCAAGGGTTTCTAATCCTGTTTGATCCCCACGCTGTCGCGCCTGAGCGTCAGATATGAGCCAGTGAGCCGCCTTCGCCACCGGTGTTCTTCCCAATATCTACGAATTTCACCTCTACACTGGGAATTCCACTCACCTCTCTCATCCTCAAGTCTTACAGTTTCAATGGCAGTTCCGGAGTTGAGCTCCGGGCTTTCACCACTGCCTTTGACGACCCCCTTCGCGCGCTTTACGCCCAGTAATTCCGAACAACACTAGCCCCCTTCGTATTACCGCGGCTGCTGTCCCGCATTT
+
CCCCCGGG-EFGGGGEGGGGFGGGGGGGGGCFGGGGGGGGGGEGGGGGGGGG?DGEEGEGGGGGGGGGGGGGGGGGFGGGGGGGGGGGGGGGCCDGGGGGGGGGGGGGGGFEFFGGFFGGFG@FGCGGGGGG,FGGG,F,:8EFGGCGGG9FFF3DF,@@EGGDG8FFFFG@:EDEFE>DDFG6C6:@8D98FFFFCC5CEG,@DF<6C9>*:9F,DF+CDG4*:C4)87A*9>>DDFA9*=CG3*<@+<0/=FG392*2)5*2*;8?=BC455;A8>FFA(4(406)(0))1).9)7((-
@M03506:14:000000000-AKVR1:1:1101:11093:6166 2:N:0:29
CTAGGACTACAAGGGTATCTAATCCCGTTCGCTCCCCTAGCTTTCGCGCTTCAGCGTCAGTGTCGGCCCAGCAACCCGCCTTCGCCGCAGGTGTTCCTCTCGATATCTACGCATTTCACCGCTACACCGAGAATTCCAGTTGCCCCTTCCGCACTCTAGCACGACAGTATCACTTGGCCGTTCCGAGTTGAGCCCGGAGATTTCACAAGTGACTTGTCGCGCCGCCTACGCGCCCTTGTCCCCCCGTAAATCCGAACAACGATTGCCCCCCCCGTATTACCGCGGCTGCTGGCCCGGCCTT
+
CCCCCGGG-CFGGGGGGGGGGGGGGGDGGG>GCFGGGGGGGGGGGGGGGGGGGGGGGGGGFGGGDGGGGGGGFGGGGGGGGGGGGGGGCGEFGAFGGDG<FGGFGGGECEFG:FFFGGGGGFFCG<FGDCFC:FFGG99F>>FDGGGFGGGGEE@FCCEFFG6:ECE9:EGCCFGGGGCEEGFGG>E=EEF:CFC=EGC*<F9<+9@6:@7+=F73:>:C35CC<7)):*7/)8>512*3++/7)**0*229@>3*99**)).*1++9CEGB>C=*:47F6:0((71.204,).83>)(()
@M03506:14:000000000-AKVR1:1:1101:21713:6172 2:N:0:29
CTAGGACTACAAGGGTATCTAATCCTGTTTGATCCCCACGCTTTCGTGCCTCAGCGTCAGTTACGGCTTAGTGAGCTGCCTACGCAATCGGTGTTCTGTTTCATATCTAAGCATTTCACCGCTACATGCAACATTCCGCCCACTTCAACCGTACTCAAGCCTGGCAGTATCAATGGCAATTCCCAAGCTGAGCTCGGGGCTTTCACCACTGACTTACCGATCCTCCTACCCACCCTTTCAACCCAATGAATCCGGCTACCCGTTGCACCCTCCTTATCACCTCTGCTCCAGGCATGGCGTT
+
BCCCCFCF9FG9EFF@CCFFFGGGGGGGGFFCGFGGFCG@@FGFGGGCFGGCGGGGG@,BCF<FBCEGGFCEFACFGGFFD<FFGEFCGF7FFFFGGCFD6BFGDCFA9AFBFGCB9CBCFGGCGFGADCFGCGG9D,@FEC8EFGD;BDCGG>DEE89,>DD8DF88D,,=,3@>F8E8EFGG,,6+@;9@FGG+:C*@*0<E,=,,402*48D?8*/12)9,0*2*<*2ACAB5(0;@++*:***2+?7:))))1,*0)).2**0*08*.8*0+<)0<2)(447>*))(,)()*0)3--
@M03506:14:000000000-AKVR1:1:1101:17389:6174 2:N:0:29
CTAGGACTACCAGGGTATCTAATCCTGTTTGCTCCCCTAGCTTTCGCACCTGAGCGTCAGGTAAGGCCCAGAGATCCGCCTTCGCCACCGGTGTTCCTCCTGATATCTACGCATTTCACCGCTACACCGGGAATTCCACGCACCTCTCCCACACTCAAGCACGGCAGTTTCGCCTGCAGGCTCTGAGTTGAGCCCAGAGGTTTCACAGGTGACTTCCCGCACCGCCTACGCGCCCTTTACCCCCACTAATTCCGAACAACGCTCGCCCCCCCCGTATCACCGCGGCTGCTGGCCCGAAGTC
+
CCCCCGGGGGGGEGGGGGGGGGGGGGGGGGGGGGGGGGGGGGGGGGGGGGGGGGGGGGDGGGGFFFGGGGGGGGGGGGGGGGGGGGGGGGGGGGGGGGGGGGFGDFGFGGCGCFGGGGGGGGGCGGGGGDGDCFGGGAFGGGGGGGGGGGGGGGGGGGFFFGGD6+5DECEBEGGGGGGGGCF:F;FG?C,?DFGGGCFGEGEGGCFGGG;>FCG,46)=1>D5:C).:*)/9BEDF<*0+<7>C*2/<<F@@:*>3,*:)759)/CD55507)8:@(*+(-3(((-)305()(-10),-)
@M03506:14:000000000-AKVR1:1:1101:16995:6195 2:N:0:29
CTAGGACTACCGGGGTTTCTAATCCCGTTTGCTCCCCTAGCTTTCGCGCCTCAGCGTCAGTATCGGGCCAGATGTGCGCCTTCGCCACCGGTGTTCCTCCTGATATCTACGCATTTCACCGCTACACCAGGAATTCCCACATCCTCTCCCGTACTCAAGCCAAGCAGTATGAGATGCCGGTCCCCGGGTGAGCCGGGGCATTTCACATCCCACTTACCTGACCGCCTACCCGCCCTTTACGCCCAGTGATTCCGAACAACGCTTGCCCCCCCCGTGGTACCGCGGCTGCTGGCCCGGCTTT
+
CCCCCGGGGGGGGEGGGGGGFGGGGGGGGGGGGGGGGGGGGGGGGGGGGGFGGGGGGGGCGGFGEFFGGGGGFGGCGGGGGGGGGGGGGDCFGGGGGFGFGGFFCGGGGFDFGGE9EFGGGG7FEGGGGFFGFFGGGGGGGE8DGGGGFGGGGGGGGGGGGGGFFGGFFCDFCFFGGGC?EGGF>EDGGGGGGGGGGGEC=CCFFGG9A*;CFFCFGDFCGGGGCD>:C*0//7>).*=<*27C*:8=F9C?FFDDD0*:.58CC*+)27D>;9/**-9?--11((->:),(0(4CB)(((
@M03506:14:000000000-AKVR1:1:1101:9273:6210 2:N:0:29
CTAGGACTCCAAGGGTATCTAATCCTGTTTGCTCCCCACGCTTTCGCGCCTCAGCGTCAGTTGTGGTCCAGTTGGCCGCCTTCGCCACCGGTGTTCTTCCCAATATCTACGAATTTCACCTCTACACTGGGAATTCCACCAACCTCTCCCACACTCCAGTCCCGCCGTATCGGATGCAGTTCCCAGGTTGAGCCCAGGCCTTTCACACCCGACGATCAGGACCGCCTACGCGCCCTTTACGCCCAGTAATTCCGCACAACGCTAGCCCCCTTCGTATTACCGCCGCTGCTGGCCCGAAGTT
+
CCCCCGGG9FGGGGGGGGGGGGGGGGGGGG8FGGGGGGGGGGGGGGGGGGGGGGGGGGG7FGFGGGGGGGGGGDGGGGGGGGGGGGGGGGFGGGGGGGGGGGGGGGGGGGGGGFGGGCFEFGFGGGGFGGCFGGCGCCGGGGGGGG9DG@8D>8=FGCFACGGGGGGG8EF+CEGGGFGE;@CF9C5C9:7>FGGGG>GGFGFGGGF,?5C5EC5CF:F+09*7DG:3CCB=D)752*9<?:C9*139?C+/=/*)9(97)<5/)<8@*8)001;:C767>6>(76()4/3050857318)
@M03506:14:000000000-AKVR1:1:1101:20951:6219 2:N:0:29
CTAGGACTCCAAGGGTATCTAATCCTGTTTGCTCCCCACGCTTTCGCGCCGCAGCGTCAGTATCGGGCCAGTTGGCCGCCTTCGCTTCTGGTGTTCCTCCGAATATCTACGAATTTCACCTCTACACTCGGAATTCCACCAACCTCTCCCGATCTCCAGATCGTCAGTATCAAAGGCAGTTCCAGGGTTGAGCCCTGGGATTTCACCCCTGACTTAGCGATCCGCCTACGCGCGCTTTACGCCCAGTAAATCCGAACAACGCCAGCCCCCCTCGTATTACCGCGGCGGCTGGCCCGACGTT
+
CCCCCGGG-FGFGGGGGGGGGGGGGGGGGG8FEGGGGGGGGGGGGGGGGGGGEFGG@FFFGGGGF@CFFGGGGGGGGEGGCGGGGGGGGGGGEFGFGGGGGCEECFGGFGGGC<<EFGGGGGFGGFGEFECC7FD<FGGFFGGEGGEGGGECGGEDFGG7:FFC?8>EAEC;FGBCFFGDEGEEFC>F8B2:DCGGFGGFF*:79EF5CCD6A7C?=CB:85DGCDB)*::*1))14C498*79**3=CCCF@)**)(**7))1)*/.;))0>71*;3?<6(7341()()(,743<D)(((
@M03506:14:000000000-AKVR1:1:1101:9144:6224 2:N:0:29
CTAGGACTCCAAGGGTATCTAATCCTGTTTGCTCCCCACGCTTTCGTGCCTCAGCGTCAGTATCGGGCCAGTGAGCCGCCTTCGCCACTGGTGTTCTTGCGAATATCTACGAATTTCACCTCTACACTCGCAGTTCCACTCACCTCTCCCGAACTCAAGATCCTCAGTATCAAAGGCCGTTCTGGAGTTGAGCTCCAGGATTTCACCCCTGACTTAAAGACCCGCCTACCCACCCTTTCCGCCCAGTGATTCCGAGCAACGCTACCCCCCTTCGTATCCCCCCGGCGCCTGGCACGACGTG
+
CCCCCGGG@F@FGGGFGGGGGFGGFCEGFGFFGGGGGGGGGGGGGGGCEG9CCFGG@CFEGGDFFGGGDDCEGFFFFGGDEEGFEE@FGGGG@EFGGGFGCGFFCEFGA<<FGFGCFEFGGGGFGFGGFFGFEGGGE,AFFFF8,@CFGFG+3=DDG=96>FGDFGGGGGFF,@E,6,1@:E7ADCFG@>,>DA:FGGG*D8:EGGGGGC77CC;,B>8CFG;57C4),*0+8).CDD10CEG3**+*+++11)*)94*75)5C)0;>E>3575;;8(*3,(-,4,()(.4()()1))-4(
@M03506:14:000000000-AKVR1:1:1101:20920:6237 2:N:0:29
CTAGGACTACTCGGGTATCTAATCCTGTTTGCTCCCCACGCTTTCGCACCTCAGCGTCAGTACCGGACCAGTGAGCCGCCTTCGCCACTGGTGTTCTTCCTAATATCTACGAATTTCACCTCTACACTAGGAATTCCACTCACCTCTTCCGGACTCGAGATTTGCAGTATCAAAGGCAGTTCCGAGGTTGAGCCCCGGGATTTCACCCCTGACTTACAAATCCGCCTACGTGCGCTTTACGCCCAGTAATTCCGAACAACGCTAGTCCCCTCCGTATCACCGCCGCTGCCGGCACGGAGTT
+
CCCCCGGG-FFGGGGGGGGGGGFGGGGGGG@FFGGGGGGGGGGGGGGGGGGGGGGGGGDGGGGGGGGGGGGGGDEGGGGGGGGGGGGGFFGGGGGGGGGGGGGGFFGGGGGEFFGAFFGGCFGGGGGGFGGGGGFGFCGGGGGFGFGGGGG6CGGGGF=EGGGGFGEEDGGGG9E,?FG?EF7++:C>DDGGE?FGGG>*4;?EGGGCE4DDGFGFG+89?F*:/988CDF*/:B)63++**2>*5C*<CFFF:<7D9GGFF@5CEE*C57BFC*;;(1<01((,3()()((.(2*5)-3.
@M03506:14:000000000-AKVR1:1:1101:4232:6273 2:N:0:29
CTAGGACTACAAGGGTATCTAATCCTGTTTGATCCCCACGCTTTCGTGCCTGAGTGTCAATATTCGTGTAGCCAGCTGCCTTCGCAATTGGTGTTCTATGTCATATCTAAGCATTTCACCGCTACATGACATATTCCGCTGACCTCCACGGTATTCAAGACTAATAGTATCAATGGCCGTTTCCGGGTTAAGCCCGGAGATTTCACCACTGCCTTACTAATCCACCTACGCACCCTTTAAACCAAGTGACTCCGGATAACGCTTGCCCCCTCCGTATTCCGCCGTCTCCTGGCCTGAAGTT
+
CCCCCCGGFGGGGGGGGGGGGGCCFGGFFFFGGGGCFFGGGGGGGGGGGECFGFGGGGGGGGGGGGGCFGGFCF@@8@E<CEFGGDFGGDG,CFGGGGGGGGAFFFFCFE,BFEAFAEGDEGGGGDGG9=,EFGGEEFFF>8EFFGGGDE8DF==FFFFAGGFG,=FGG8@,@,@DD,=6BEFFGDGEGG,,>,+@8>CC,25D=;72@CC*,9,@CF9;F*+2;9?A6*49D?AF2;8?FDF**45+B,,8ADD32(06255/18+)/85>)//*;5*+((-,(,4))1.()()/)/)).
@M03506:14:000000000-AKVR1:1:1101:17241:6280 2:N:0:29
CTAGGACTACCAGGGTTTCTAATCCTGTTCGCTCCCCACTCTTTCGCTCCTCAGCGTCAGTTACGGCCCAGAGATCCTCCTTCGCCCTCGGTGTTCCTCCTGATATCTGCGCATTCCACCGCTACACCAGGAATTCCAATCTCCCCTCCCGCACTCTAGTCTGTCCTTACCCACTGCAGGCCTGCGGGTGAGCCTCGGGCTTTCACAGCCGACCACCCAAACCCCCTACGCGCTCTTTCCCGCACCAATTGCCGTTGTCACCCTGCACCCCCAGTTTTACACTGCTGTCTGGCCCTGACGT
+
CCCCCGEFFCFDC-@FG-CF@FEEACFECFBF7C6CFFG,C6CFEGCGFE,CFFGGGGEBF<F96B+@:@F8,@F,,6C,EC,D7F,@F=FGG:BA<<,4:=AAFC,FFFC@+4=E,,C,68=+>C=A<FG7,:EG<F9FCEDEDEG+++8@8E6B9A9=E:;,,@,>@FGFC6,@6,,5::,6,4;*1>>,,5,1478*4;:<,<:9,*29:33***)=<FG2*)))2*)/1))*.*/<+*)))**0+++0*.***(*+*0)****)2.)00*2+0)*+))).).)1)*.,6((*0)(,,
@M03506:14:000000000-AKVR1:1:1101:17847:6321 2:N:0:29
CTAGGACTACCAGGGTATCTAATCCTGTTTGCTACCCACGCTTTCGCGCCTCAGCGTCAGTGTCGGTCCAGGAAGCCGCCTTCGCCACCGGTGTTCCTCCGGATATCTACGCATTTCACCGCTACACCCGGAATTCCGCTTCCCTCTCCCGAACTCAAGCCAGGCAGCTTCCCGTGCAGTTCCTCAGTTGAGCCGAGGGATTTCACACGGGACTGACCTGACCGCCTACGCGCCCTTTACGCCCAGTAATTCCGACCAACGCTTGCCACCCCTTGTTTACCGCGCTGGCTGGCACACAGGT
+
CCCCCGGGGGGGGEGFGGGGFGGGGGGGGGGGGGGGGGGGGGGGGGGGGGFFFFGGGGDGGGGGGGGGGGGGGGGGGGGGGGGGGGGGGGGGGGEGGGGGGGGGCGGGFGGGDGGGGGGGGGGDGGGGGGGCEGGGGGGCCGGGFFGGGGG>EGFF9FGGGGGFGGE>FEFGGGGGGGFFCFGGF?FECCFFGGG5CED5E*0A7<FGGGGCGGGCDGFDGCCCDGEFG<>*C@FD?6BGCED5/A0*CC7@F?G3D0>C)7.C*;E495*70*2++.*<<1,3(,()(),(7(.5.).(.
@M03506:14:000000000-AKVR1:1:1101:21404:6354 2:N:0:29
CTAGGACTCCAAAGGTTTCTAATCCTGTTTGCTCCCCACGCTTTCGTGCATGAGCGTCAGTGTTGGCCCAGAAGGCTGCCTTCGCCATCGGTGTTCCTCCACATCTCTACGCATTTCACCGCTACACGTGGAATTCCACCTTCCTCTGCCACACTCGAGCATCGTAGTTTCGAGCGCAATTCCCAAGTTAAGCTCGGGGATTCCACACTCGACTTGCACCGCCGCCTTCGCACACTTTACGCCCAGTAACTCCGATTAACGCCCGCACCCTACGCCTCACCCCGGCTGCTGGCCCGTAGTT
+
CCCCCGGG<FGDDFGGGGGGGGFGGGGGGGCGGGGGGFGCGGGGGGGCFFGGA@E:FGG7EAFFCEFEFGDGFGGGFD@FGFGDFEEGGDEGGGGGGGGGDFF,FGGGGGCF7FEGGGFGCGGGG9FDFF7FFFGGGEFGGFGGGGFGGGDGGGGFEFEGEFGGFFFGG,@++6B+@+@:DFGFAB82@;FB9<FC59ECGG,;>C,*,;8*48*>CC*,:5D*:D))=CB*:38*70@E5*997*30<+<BF>3953*<5))/18:BE33))***0()28(4;(7;5:))()((/8:,(.
@M03506:14:000000000-AKVR1:1:1101:5647:6357 2:N:0:29
CTAGGACTACAAGGGTATCTAATCCTGTTCGCTACCCACGCTTTCGTCCATCAGCGTCAATCCATTAGTAGTAACCTGCCTTCGCAATTGGTATTCCATGTAATCTCTAAGCATTTCACCGCTACACTACATATTCTAGTTACTTCCTAATAATTCAAGTCTGGCAGTATCAATGGCCGTTCCACCGTTGAGCGATGGGCTTTCACCACTGACTTACCAAACCCCCTACGGACCCTTTAAACCCCATGATTCCGTATAACGCTTGGATCCTCTGTATTACCCCGGCTGCTGGCCCGGAGTT
+
<CCCCGGGGGGG9FGGGGGGGGGGGGGGGGGGFGEGGCGDG7CGGGGGGGCFFFCGGGGGGGCGGGGGGFFGGGGGGFGGGGGGGDEFEFDGGGGGGGGGGGGGCFGGGGCGGGGGGGG9FCFGGGGGFFGG9AFGGGCFG;EFGFFFG9EFGDDFGFGFGFF,@FCF;;DGCF;CFC>ECDGGF?>=8@FEGG6E8=888@C<E<<?F66CGCGF?*=C*9;*C*3:AD*=DE>709+4BF42*4,),641B)2/24+9>55DG8A/AA7=+0+5+)1+)(/(,4>:6?2()(-7)0,(.
@M03506:14:000000000-AKVR1:1:1101:13821:6371 2:N:0:29
CTAGGACTACCAGGGTATCTAATCCTGTTTGCTCCCCACGCTTTCGCACCTCAGCGTCAGTACCGATCCAGTGGGCCGCCTTCGCCACCGGTGTTCTTCCTAATATCTACGAATTTCACCTCTACACTAGGAATTCCACCCACCTCTATCGGACTCAAGATTCGCAGTATCAAAGGCAGTTCCGAGGTTGAGCCCCGGGATTTCACCCCTGACTTACAAATCCGCCTACGTGCGCTTTACGCCCAGTGCTTCCGCACAACGCTAGTCCCCTTCGTATTTCCGCGGCGGCTTGCGCGAACGC
+
CCCCCGGGGGGGGGGGGGGGGGGGGFGGGGGGGGGGGGGGGGGGGGGGGGGGGGGGEGGGGGGFGGGGGGGFGGGGGGGGGGGGGGGGGGGGGGGGGGGGGEFFGGGDGGG>FGG9F9EEDGGGGGGGGFGGDGGGCFEEECE8DFGGFGDECGDGGGGGGGGGGG6+7@EFCGGEF:CD>FF5CCEEF@FDGGEEEE85C<CFGFFGGF4CCF7?C7FG+*C5CGD5CC56<BEC157CEECGC>CF7:+9?>*9/455)))1)2CF6<<:?*2**(*0-(,(((()(0(,0((/))-((
@M03506:14:000000000-AKVR1:1:1101:13355:6384 2:N:0:29
CTAGGACTCCAAGGGTATCTAATCCTGTTTGCTCCCCACGCTTTCGCACCTCAGCGTCAGTACCGGGCCAGTGAGCCGCCTTCGCCACTGGTGTTCTTCCGAATATCTACGAATTTCACCTCTACACTCGGAGTTCCACTCACCTCTCCCGGACTCAAGCTTCCCAGTATCAAAGGCAGTTCTGGAGTTGAGCTCCAGGATTTCACCCCTGACTTAGAAAGCCGCCTACGTGCGCTTTACGCCCAGTGATTCCGAGCAACGATAGCCCCCTTCTGATTCCCTCGGCTGCTGGCACGACGTT
+
CCCCCGGG9FGGGGGGGGGGGGGGGGGGGGGGGGGGGGGGGGGGGGEGGG@FGGGGGGGGGGGGGGGGGGGFGCGGGGDGGGGGGGGGGFEGFGGGGGGGGGGGGFGFFFG7AEFFFGGGFGGGGGGGGGGGGGGGGGGGGGGC,@@FDFG6E@=EF,E8FDEGE,@C9CEG7@FFGG6EFGGGG9CFGGDGG;:C6EECFGCFFGGFGFG4EFGFCFFF?C4?D:D)*/0*1:):<FF>8CD83=>=+?C@F:<))4<F))0>CGD7C>3>?*++<)*+,).((3,32930.,)/7)7((
@M03506:14:000000000-AKVR1:1:1101:5488:6387 2:N:0:29
CTAGGACTACAAGGGTTTCTAATCCTGTTTGCTCCCCACGCTGCCGCGCATCAGTGTCAGCATTACCCCAGCAGACCGCCTTCGCCACCGGTGTTCTTCCGGATCTCTACGCATTCCACCGCTACACCCGGAATTCCATCTGCCTCTAGTAAGCTCAAGCCCGAGAGTATCCACGGCCGACCCGGCGTTGAGCGCCGGGCTTTCACCGCAGACTTCCACAGGCCCCCTACCCGCCCTTTACGCCCAGTGATCCCGGACACCGCTCGCACCCTCCCTCTCACCGCGCCTGCCAGCACGTCGG
+
CCCCCGGGFGGGGGGGGGGGGGGGGGGFGGGGGGGGGGGGGGGGGGGGGGFFGGGGGGGGGGGGGGGGGGGGGGGGGGGGGGGGGGGGGGGGGGGGGGGGGGGGGGGGGGFGDGEGGGGGGGDFGGGGGGGCCGGGGGGGFGGGGGGGGEA,EFDGGGGGFFGDE>8BEFF@FFEGGGGCGGE**BCE8EEFGDGGGCEE5C8?:?F7CGC<CC:C7*9E*5C55C3>**)29;B79*/0:/7CDEC9FDG*9)*/17D=.)8578*):>D)59*2*()0.((-4(()(0())21C3)(-(
@M03506:14:000000000-AKVR1:1:1101:10445:6401 2:N:0:29
CTAGGACTCCAAGGGTATCTAATCCCGTTTGCTACCCACGCTTTCGCGCCTCAGCGTCAGTACCGGTCCAGGGGGCCGCCTTCGCCACCGGTGTTCCTCCCAATATCTACGCATTTCACCGCTACACTGGGAATTCCACCCCCCTCTCCCGGACTCGAGCCTTGCAGTTTCTTCCGCACGTCCTCAGTTAAGCCGAGGGATTTCACGGAAGACACGCATGGCCGCCTACGCGCCCTTTACGCCCAATAATTCCGAATAACGCTGGCCCCCCCTGTATTACCGCGGCTGCTGGCACAGAGTT
+
CCCCCGGG9FGGFGGFGGGGGGGGGGGGGGEGGGGGGGGGGGGGGGGGGGFGGGGFGGGEGGGGGGGGGGGGGGGGGGGGGGGGGGGGGGGGGGGGGGGGGGGGGGGGGGGGGGGGFFGGGGEGGGGGGGGG?CDFGGGGGGGDEGGGGGGCEGGGGDEGGGG8EEFEFGGGGGGGGGGGFEGEF9AFECEFGGGGDCGD8FCE?FGGGGD5?FFEG)0:77>CD).>F755CD:7(07E8EGC*2;)+0099?9D56FGBFEGDE5>CE)>;D+AE9*<4(,(-2(78?:>@(55572)6
@M03506:14:000000000-AKVR1:1:1101:18578:6405 2:N:0:29
CTAGGACTACAAGGGTATCTAATCCTGTTCGCTCCCCTAGCTTTCGCACCTGAGCGTCAGGTAAGGCCCAGAGATCCGCCTTCGCCACCGGTGTTCCTCCTGATATCTACGCATTTCACCGCTACACCAGGAATTCCACCCTCCTCTCCGGTACTCCAGCCTCCCAGTATCCAATGCACTTCCGGGGTTGAGCCCCGGGCTTTCACACCAGACTGAGGAGGCCGCCTACACGCGCCTTACGCCCAGTGATTCCGAACAACTCTTGCACCCTCCGTATTCCCCCTCCTGCTGGCACGGAGTT
+
CCCCCFGGGGGGFFGFFGGGGGGGGGGGGGCGEGGGGGGFFGGGGGGGGGGGGGGGGGGGGGGFFEGGGGGGGGGGGGGGGGGGGGDGGGEGGGGGGGGGGGGGGGGGGGGGDGEGGGGGGGGGGGGGGGGCFGGGGCFGGGGGGGGGGEEEGGFG@=8DF,DFEG?E,7E;;EFGGGGGDFGGGDDGDEGGFGGG5EEEGGGG;ECGC4?GFCE@F39E5<FGDDB374AGGF3)-7408:<D35<6+<+*0?**9(0*)0*2*29=FB*75<;88:=?7(-((-8:??>4>(35))(((
@M03506:14:000000000-AKVR1:1:1101:4883:6405 2:N:0:29
CTAGGACTACTGGGGTATCTAATCCTGTTCGCTCCCCACGCTTTCGCGTCTCAGCGTCAGTACCGTACTAGAGAGCCGCCTTAGCCACGGGTGTTCTTCCTGATATCTGCGCATTTCACCGCTACACCAGGAATTCCACTCTCCTCTTCCGGACTCTAGCTAGATGGTTTCCATCGGCGTCTCGAGGTTGAGCCTCGAGTTTTCACAACGGACCTACCTAGCCGCCTACACGCTCTTTACGCCCAATAAATCCGGACAACGCTTGCCCCCTCCGTATTACCGCGCCTGCTGGCCCGTAGTT
+
CCCCCGGGFGGFGGGGGGGGGGGGGGGGGGGG>FGGGGGGGGGGGGGGGGGGGGGGGGGGGGGGGGGGGGGGGGGGGGGGGGGGGGGGGGGGGGGGGGGGGGGCGGGGGGGGGGGDGGGGGGGGGGGGGGGGFGGGGGGGGGGGGGGFGGGDGGCFEFGGGFGGGGFGGFGGGGGGDGDGGGGGCDGGFFCFGGDCE?GE=FGFFGCFGDGDE<*<C767CFGEGG>AGFACG)738*8F*57CDF8?+:<=F:CD<><:)755*C?92<7)))1**./C>69>(,(0494.5((9))(()
@M03506:14:000000000-AKVR1:1:1101:7539:6413 2:N:0:29
CTAGGACTACAAGGGTATCTAATCCTGTTTGCTCCCTTGGCTTTCGTGCCTCAGTGTCAGGTATCGTCCAGGGACTCGCCTTCGCCACTGGTGTTCCTCTTGATATCTACGCATTTCACTGCTACACCAAGAATTCCAGTCCCCCCTCCGATCCTCCAGATCAGCAGTATCCAATGCCATTCCCGGGTTAAGCCCGGGGCTTTCACATCGAACTTGCCAACCCACCTGCGCACCCTTTACGCCCAGTGAATCCGAACAACCCTTGGGACCTCTGTATTACCGCGGCTGCTGGCACAGAGTT
+
CCCCCGGGGGGGGGGGGGGGGGGGGGGGGGFGFGGGGGGGGGGGGGGGGGFGGGGGGGGGGGGGGEGGGGGGGGGGGGGGGGGGGGGGGGGGGGGGGGGGE<AFFGGGGGGGGGGGGGGGFGDGGGGGGGGFFGGGGG9FFF@ECCEGGGGGGGGFCFFGGFGGGGCDEAFFGGFFGGGGGGFF8EEGGGGGFGC:C>:C@>>9FG?FGD4CFGFFGGFGGGGGGGFFGGEEG:8:3CFGC57CDGFAFCCCFE3*C9<2)7<C5<=>GF47F<EC<A*<<:BB;1-7:):?BBFGF4?96
@M03506:14:000000000-AKVR1:1:1101:13251:6417 2:N:0:29
CTAGGACTCCTAGGGTATCTAATCCTGTTTGCTCCCCACGCTTTCGTGCATGAGCGTCAGTGTTGGCCCAGAAGGCTGCCTTCGCCATCGGTGTTCCTCCACATCTCTACGCATTTCACCGCTACACGTGGAATTCCACCTTCCTCTGCCACACTCCAGCCACGTAGTTTCGAGCGCAATTCCCAAGTTAAGCTCGGGGATTTCACACTCGACTTGCGCGGCCGCCTGCGCCCACTTTACGCCCAGTCATTCCGATTACCCCCGGCACCCTCCGTACTACGCCGCCGCCTGGTCGGGCTTG
+
CCCCCGGG9FGGGGGFFGGGGGGGGGGGGGGGGGGGGGGGGGGGGGGCFFGGGFGGGGEGFGGGGGGGGGGEGGGGGGGGGGGGGGGGGDGECFGGGGGGCFGGGGGGFGGG7@EEC9FGGGEGGFGGGFGGCGFGGCEGGGGFFFDDFFGGEE?FGGCGFGGG+==EGCFEGFGGCE6CFG9FG?FGFCF99<DEEGC75C9E:@CGFD*;C4A;=)?EG35*//::FGE*97>7):*0;CCD<5<*3<C?=6**/,*3)..))2*8855).)22*-*<-427(,,)()(().()8>(((
@M03506:14:000000000-AKVR1:1:1101:22410:6419 2:N:0:29
CTAGGACTACCAGGGTATCTAATCCCGTTTGCTCCCCTAGCTTTCGAGCTTCAGCGTCAGTAGCAGGCCAGGTGGGCGCCTTCGCCACCGGTGTTCCTCCAGATATCTACGCATTTCACCGCTACACCTGGAATTCCTCCACCCTCTCCTGTACTCAAGCTCAGCAGTTTGGGATGCAGGTCCCGGGGTGAGCCCGGGCATTTCACATCCAACTTACCAAACCGCCTAGACTCCCTTTACGCCCAGTGATTCCGAACAACGCTCGCTCCCCCCGTTTAACCGCCTCCTCCGGCACAGAGTT
+
CCCCCFGF-CFFGC,E<E9FFDFFGGGGGG>F,EFGGFGDGGDFGGF@FF@AFGFGGF@,CFFF9FCDEG7@AFCD7:CBF,F@F=FEFGDFDGC,E<9EFE99<FFDEEFGGG7AFGGGGCFDGGGCAEFGFCBEF,C=:=,B@F>DDECE,7=D,8@F8E,,@=DGADAEC,3+9,2:,5CCED+*5@D,2<>C5**/=:FGFFG9=C;C6?9;86+6*:7C)>)56*;7*8:4);@F5EG//:C49+<@*9*1),*1.7@*/:*01.5707/*3-*0.2(-(4,)4)((0((*)0(6-
@M03506:14:000000000-AKVR1:1:1101:6742:6442 2:N:0:29
CTAGGACTACAAGGGTATCTAATCCTGTTCGCTCCCCTAGCTTTCGCACCTGAGCGTCAGGTAAGGCCCAGAGATCCGCCTTCGCCACCGGTGTTCCTCCTGATATCTGCGCATTTCACCGCTACACCAGGAATTCCGATCTCCCCTACCTACCTCTAGTCGGGCAGTTTCGGATGCAGGTCCGGAGTTGAGCTCCGGGCTTTCACATCCGACTTGCCAAACCGCCTGCGTGCTCTTTACGCCCAATGAATCCGGACAACGCTCGCCTCCTACGTCTTACCGCCGCTGCTGTCCCGTAGTT
+
CCCCCGGGFGGGGGGGGGGGGGGGGGGGGGGGGGGGGGGGGGGGGGGGGGGGGGGGGGGGGGGGGGGGGGGGGGGGGGGGGGGGGGGGGGGGGGGGFGGGGGGGGGGGGGGGGGGGGGGGGGGGGGGGGFGGGGGGGFFGFCFGGGGGGGF8DGGGGGGDDE6CEGGGGFGGE+@EGFAC@CEGG>5CGGGGGGGGDGGGGGGG,=CCFGDC5);@CFFGFF32CGF)58=ED>=FA:BCEEG:5*;9+<@FFBC*7(9*)>)*):8.?>4*93:8*2*02((((4,8;)))*)))))4:)
@M03506:14:000000000-AKVR1:1:1101:26669:6445 2:N:0:29
CTAGGACTACAAGGGTATCTAATCCTGTTCGCTCCCCACGCTTTCGCTCCTCAGCGTCAGTTACTGCCCAGAGACCCGCCTTCGCCACCGGTGTTCCTCCTGATATCTGCGCATTCCACCGCTACACCAGGAATTCCAGTCTCCCCTCCAGCACTCCAGTTCGCCAGTTTTGGATGCAGGCTCTGGGCTAAGCCCAGAGTGTTCAAATTAAACTTAGCGAACCGCCTAGGCGCCCTTTACGCCCAGTAATTCAGAACAAGGCTTGCCCCCCCGGTATAACCGGCGCCGCCGGCAGGGAGTT
+
CCCCCEFGGGG<CCCFGFFGGFFFGGGGGFFFCGFCFGG@FGGGGDGCCEFGGGGGCGGGAFFGGFCCFFGGFFFFFFGGGGGGGGGGGGECFFBF9FCEC8EFGGGGGGGGCEGGFGGFGD@B7EFGGGGGGGGGGGFFGCFF@@@>EC8@FEF?8D8==@EE+=:D,@@C>8>EGGGGGFF?7D6,5D@CFG:C;9:=,2,:,,=:=*25,B5<@+87CC5ED35=*02*98>)(*:9CC))*:+*++09*****.0*))095*37:5/3))2**)*<,7(12(-.4)4(021/)0,-(
@M03506:14:000000000-AKVR1:1:1101:12777:6460 2:N:0:29
CTAGGACTCCAAGGGTATCTAATCCTGTTTGCTCCCCACGCTTTCGCACCTCAGCGTCAGTACCGGGCCAGTGAGCCGCCTTCGCCACTGGTGTTCTTGCGAATATCTACGAATTTCACCTCTACACTCGCAGTTCCACTCACCTCTCCCGGACTCGAGACTCCCAGTATCGAAGGCAGTTCTGGAGTTGAGCTCCAGGATTTCACCACCGACTTAAGAGTCCGCCTACGTGCGGTTTCTGCCACGTGATTCCGAGCAACGCTAGCCCCCTTCGTGTTACCCCGGCCGCTGGCACGCATCT
+
CCCCCGGG9FGGGGGEFFGGGGGGGGGGGGGGGGGFGGGGGGGGGGGGGGFGFGGGGGDEGGEGGEGCGGGFGGGGGGGGGGGGGGGGGGGFFGGGGFGGGGEGGGDFEGGDEGDFF,?F@FGGGGGFGFFC==FFGGCFGGGF=D9D?FGGGGGGCFEC>EC,5,DFCE;7:?EG>E5:EFGG,,34@EEEG2D:D?89686<7=<<FG))/);C78843;:*:*2:29A6C))2(:+3;96*21/)*;+989/9C1**).)*/+25C8)5)9;*/(*+-(((-((01)(,)4257@(()
@M03506:14:000000000-AKVR1:1:1101:18574:6466 2:N:0:29
CTAGGACTACCAGGGTTTCTAATCCTGTTTGATCCCCACGCTTTCGTGCCTCAGTGTCAATGACCGTGTAGTGAGCTGCCTTCGCAATTGGTGTTCTATGTCATATCTAAGCATTTCACCGCTACATGACATATTCCGCTCACCTCCAAGGTATTCAAGAGAGATAGTATCAATGGCAGTTCCCAAGTTAAGCTCGGGGATTTCACCGCTGACTTACCTCCCCACCTACGCACCCTTTAAACCCAGTGAATCCGGATAACGCTTGCACCCCCCGTAGTCACGCCGCTGCGGGCACGGAGTC
+
CCCCCGGGGGGGGGGFFGGGGGGGGGGGGGGGGGGGGGGGGGGGGGGGGGCG<FGGGGGGGGGGGGGGGGGGGGGGGGGGGGGGGGGGGGGGGGGGGGGGGGGFGGGGGGGFGGGGGFGGGGGGGGGGGGGGFGGGGGGDGGFEDGGFFGGGFGFGFGGGFGG6AFGGGGGGGGGGGCEFEFGFDGGGGGGGGADEGDGGGGG,3CA>CGGCEGFGCD>EC>DEGDF4C7>5?DF4BGAFFGD5:=@49++1/=)**3CF5:):9;+;6=)<)7;8*4*+.(((-4-)()((7(4D)718(
@M03506:14:000000000-AKVR1:1:1101:4496:6468 2:N:0:29
CTAGGACTACAAGGGTATCTAATCCTGTTTGCTCCCCACGCTTTCGTGCCTCAGCGTCAGTATCGGGCCAGTGAGCCGCCTTCGCCACTGGTGTTCTTGCGAATATCTACGAATTTCACCTCTACACTCGGAATTCCACTCACCTCTCCGACGTTCAAGCGATGCAGTCTTAACGGCAATTCCGGGGTTGAGCCCCGGGCTTTCACCTCTAACTTACACAGCCGCCTACGTGCGCTTTACGCCCCGTAATTCCGAACCACGCTAGCCCCCCCCCTATCACCGCGGCTCCTGACCGCGACTT
+
CCCCCGGGCGGGGGGGGGGGGGGGGGGGGGFGGGGGGGGGGGGGGGGGGGFFGFGGGGGGGGGGGGGGGGGGGGGGGGGGGGGGGGGGADGGGGGGGGGGGG+>FCFGGGFG8E7FGGGGGGFFGCGFGDEFDFFGGGGAG8FF@DFGGECEGGGGGGFGG+DC68@DFFC,@,@8CC5@>99B5EEEE7D,DDFG8=CGGFFG+:??C*;:?CGGG76ECF3*:5>:79F075;>(96A*:395C*5:@+96)1*)-9:)00*)<CFGE5@B5**+)*34(4(12(),)..).()0)(-(
@M03506:14:000000000-AKVR1:1:1101:11433:6474 2:N:0:29
CTAGGACTCCAGGGGTTTCTAATCCTGTTTGCTCCCCTAGCTTTCGCGCCTCAGCGTCGGTTACTGTCCAGAAAGCCGCCTTCGCCACCGGTGTTCCTCCTGATATCTACGCATTTCACCGCTACACCAGGAATTCCGCTTTCCCCTCCAGCACCCTAGCCCACCAGTTTCGGCTGCAGGCCCTGGGTTGAGCCCAGAGTTTTCACTTCCGACCTAGTAAGCCGCCTACGCCCCCTTTACGGCTCGTAATTCCGAACCACGCTTGCCCCCCCCGCCTTACCGCGGCTCCTGGCACGGCTTT
+
CCCCCGGF9CDFGGGGGG<FFFEEFFFFG<CGEFFFGGGFGGGGGGGGGGGGFGGEGGGGGEF<FFGFGGGGGGC8E@CFFGGCGGGG@FCBFGGGCAECEAAE,A<FFGG74C:D?9AEECFGCFB=A4=A,AEEGGC@EFFGGGGDGDD8DGD+6D?FG6BCC,3DE7E:E*:C9,1,5*=B,>=CE*2DCCF8;,415BCF,=,,4;*1:):+*+++3><*)752**)*))771C4<**)/**/0:5987;*1)(*1;))97*<)*55557**;(*<(-(2(40)4),()(.*).(,.
@M03506:14:000000000-AKVR1:1:1101:9930:6474 2:N:0:29
CTAGGACTCCTAGGGTATCTAATCCCGTTTGCTCCCCTGGCTTTCGCGCCTCAGCGTCAGAAGAGGTCCAGTCGAGCGCTTTCGCCACCGGCGTTCCTTCCGATATCTACGCATTTCACCGCTCCACCGGAAGTTCCCTCGACCCCTACCTCCCTCGAGATGCCCAGTATCGGCGGCTGTTTTCCGGTTGACCCGCAAGATTTCACCACCGACTTGAGCATCTGCCCACGCCCCCTTTCCGCCCAGTGAGTCCGAACACCCCTTGGCCCGTTCGGCTTACCGCGGCCTCTGGCGCTAACGC
+
@CCCCGGG<FGGFGGFEGFA<FGFCFEGGG;FFFFFGGF@FFGGFCE+FEFGGGGGFG:,CAF,EFFCEFF@EFCFG:EEEGGGGCEEFGFC=FFCDF9CF7FC::EBFGGDCC+EFGGBFE:FE=>DCCE:FDB@CF9::8CEGGGDGGGGF?6D**>DGCFCEGF,@@C*84C5=:7FFG*+3*/:/12++0B8**122:9<CF<<C31):9C+70<9**2+*2)//))*)8)5.2*+2:77<5A?+++**))11,*:).7C4837/5/7.***2-)+4(9934().))))-()))(,(
@M03506:14:000000000-AKVR1:1:1101:24869:6493 2:N:0:29
CTAGGACTACCAGGGTTTCTAATCCTGTTTGCTCCCCACGCTTTCGTGCCTCAGCGTCAGTATCGGGCCAGTGAGCCGCCTTCGCCACTGGTGTTCTTGCGAATATCTACGAATTTCACCTCTACACTCGCAGTTCCACTCACCTCTCCCGAACTCAAGATCTTCAGTATCAAAGGCAGTTCTGGAGTTGAGCTCGAGGATTTCACCCCTGACTTACAGACCCGCCTACGCACCCTTTACGCCCAGTGACTCCGAGCACCGCTAGCCCCACTCGTATCACCGCGGCTTCTTGCGCGAAGTT
+
CCCCCGGGGGGGGGGGGG,EGFGGGGGGGGGGDFGGGGGGGGGGGGGGGGFGGGGGGGGGGGGGDGGGGGGGGGGGGGGGGGGCEGGGGGGGGGGGGGCCGFFGGGGGGGGFGGG9BFFFEFGGGEGGFGGGGGGGGGGGGGGFGG9D=DE+CE8=F8DEGG9DA8D@,6DFGGGGF67EFC<F79:16>CECAF*:7EEFD9CCCCEE7>4CFFF+;*1;***:5)0?<5:<5)*6*:CCE)/95+0++>8?<D3D>*1<@)))0A?C)1)7/*/*(*<.(,-(3,)(*).=((1.7(8)
@M03506:14:000000000-AKVR1:1:1101:7703:6495 2:N:0:29
CTAGGACTACAAGGGTATCTAATCCCGTTCGCTCCCCTAGCTTTCGCGCTTCAGCGTCAGTGTCAGCCCAGCAACCCGCCTTCGCCGCAGGTGTTCCTCTCGATATCTACGCATTTCACCGCTACACCGAGAATTCCAGTTGCCCCTTCTGCACTCTAGCCCCGCAGTATCGGTTGACCTTTCCGGGTTAAGCCCGGCGATTTCCCAACCGACTTGCGGTGGCCGCCTCCGCGCCCTTTCCCCCCAGTAACTCCGAACAACCCTCGCCCCCCCCCCCTCCACTCGCCCTCTCGCACGCAGT
+
CCCCCGGGGGGGFFGFEGGGGGGGGGGGGGEGGGGGGGGCFFGGFGGGGGGGGGGGGGGGGGGGGGGGGGGGGFGGGGGGDEG@FGGGGGGFGEGGG,C<FFDCFGGGFGGG7=FDGGGGFGF+@<FE:F@EECEGGAEFEFGDGFFGG9BADFDFFGFFGGCCE6BGC7;F8@*@7C?EC<:9C>EEGCC9;8BEE587=D5+@F?6EC2):)*32C3*//*29777**07)>>C196+<+*95**9+0+/9)*)993*))77**2);>D)5)***-)*(.)(-(()()(,)-())079(
@M03506:14:000000000-AKVR1:1:1101:21919:6527 2:N:0:29
CTAGGACTACCAGGGTTTCTAATCCTGTTTGCTCCCCTAGCTTTCGCGCCTCAGCGTCAGTTATGGTCCAGTGCGCCGCTTTCGCCACAGGTGTTCCTCCCGATATCTACGCATTTCACCGCTACACCGGGAATTCCACGCACCTCTCCCATACTCAAGCACGGCAGTTTCGCCTGCAGACTCTGAGTTGAGCCCCGAGATTTCACAGGTGCCTTACCGCACCGCCTACGCGCCCTTTACGCCCAATGATTCCGAACAACGCTTGGCCCCCTCTCTTTACCCTGGCCTCTTGCCACCAGTT
+
CCCCCGGG-FGGGGCFEBFGGGGGGGGGFGGGFGFGGGGFFGFFGGD7CC7FEFG:FGDGGGGGGGFGF9FEGGECFFGFGGGDEEGG8DEFEFGGGGGC::CEC><9FFDG7FE9EAFCFGEE@FGGGFEEFGGGFFGFGDEDD>9EFGGDB?EFA@?ECEGGDE53;AFEDC>DF67>E2A;A,>DG?FFEGB*::CC5F?>;7:C5><**3>9CCBE)9>CDG:)010/9:)),97F*27>**2)0+<8F65DDB4*))05*/8?GFG3)**+2)10),)(,(,*,0).14)20.().
@M03506:14:000000000-AKVR1:1:1101:12381:6530 2:N:0:29
CTAGGACTACTAGGGTATCTAATCCTGTTCGCTACCCACGCTTTCGCTATTCAGCGTCAGTTCCGGCCCAGACCACTGCCTTCGCCATCGGTGTTCCTCCTGATATCTGCGCATTTCACCGCTACACCAGGAATTCCGTGGTCCCCTACCGGACTCTAGCCATAGCAGTATCGGATGGCCGCTCCAGGTTGAGCCTGAAGTTTTCACACCCGACTTGCTAAGCCGCCTACTAGCCCTTTACTCCCAATGAACCCGGACACCGCTTCGCCCCTACGGGTTACCGTCGCTTCCTGCACTGTAT
+
CCCCCGGG-FGGGGGGGGGGGGGGGGGGGGGGGGGGGGGGGGEGGGGGDGGGGGGGGGGGGGGGGGGGGGGGGGGGGGGGGGGGGGGGGGGGGGGGGGGGGGGGGGGGFGGGFGGGGGGGDGGGGGGGGGG?FGFFGGGCEGFGGGGFGGGGGGCGGFGGGGGDEF9DFAFGGDGCGGGDEECEGGGFGGGFGGGGFGGF>CC,B?EF8?DDCDGGGG8<+*2<)385CGACFFFF@CF7++12C:F:+:F67@)7)43*0)0)1**);<).54***(0*4)(,((4)(.))/.(2*0)))
@M03506:14:000000000-AKVR1:1:1101:17937:6537 2:N:0:29
CTAGGACTACTGGGGTATCTAATCCTGTTTGCTCCCCACGCTTTCGCACCTCAGCGTCAATATGTGTCCAGTAAGTCGCCTTCGCCACTGGTGTTCTTCCGAATATCTACGAATTTCACCTCTACACTGGGAATTCCACTATCCTCTCCCGCATTCAAGCTCATCAGTATCAAGCGCAGCCCCCAGGTTGAGCCCGGGAATTTCACGCCTGACTTGATAAGCCGCCTACGCCCCCTTTACCCCCATCAATTCCGAACAACGCTTGCCCCCTCCGTATTACCGCGGCTCCTGTCACGACGTT
+
<CB@<DGG9FGGGDEGGGGG9FFDGGGGGF8FFGGGGGG@FBGGGEGGEG<FECFGGGGGGGGGGGGGGGGGGGGE9@FGG@F7FGGGGGGGGFFGEGGGGDGGFGGFGG,B,:=FF9FGGG<FGGGD<@FFGF8FGE:=EEDEGGFGGG7CEGGGGG;F,@,,@=@@,@E@AFG>EE8CDEGGC6D4DF8DE8C?C5**:*2>2=7CEGG96+5,;7+4*0;?GGF4E*)*2)09878++2*7)0*10;A46<**/,0*75)**2@4C3C)79**2(8C4209(-()()..<>>10)((-
@M03506:14:000000000-AKVR1:1:1101:5334:6557 2:N:0:29
CTAGGACTACAAGGGTTTCTAATCCTGTTCGCTCCCCTAGCTTTCGCGCCTCAGCGTCAGGTAAGGCCCAGAGATCCGCCTTCGCCACCGGTGTTCCTCCTGATATCTGCGCATTTCACCGCTACACCAGGAATTCCGATCTCCCCTACCTACCTCGAGTCGAGCAGTATCGGGTGCAGGTCCCGGGTTGAGCCCGGGCTTTTCCCATCCGACTCGCACGACCGCCTACGCGCGCCTGACGCCCAATAACTCCGGCCACCCCCCGTCCCCTACCGGTTCCCCCCGCTCCTCGCCCCGCGCC
+
CCCCCGGGFGGGGGGGGGGGGGGGGGGGGGGGFGGGGGGGGGGGGGGGGG:FGGGGGGGGGGGCGGGGGGGGFGGGGFGGGGGGGFGEGGCFC?FFGGGDF=<EGGGGGGDGGEEGGGGGGGEEFFFGCFGF8AFFE<::F8EEGCFFFGGFGG8@6C=@F>ECE>FCAEECEE,@C8EF:FFGDGE*:B8EEGGG=E*4,2,,,3+1;<>5CD*=5)2*2:)/7<)7E<)*))0)4*)3:5CC**09C0+@))1)>3**)).1)*/7;4*))*/**,)+.(((-4(),0(,0,())0-((
@M03506:14:000000000-AKVR1:1:1101:10112:6561 2:N:0:29
CTAGGACTCCAAGGGTATCTAATCCTGTTTGCTCCCCACGCTTTCGCACCTCAGCGTCAACAACGGTCCAGTGAGCCGCTTTCGCCACAGGTGTTCCTCCCGATATCTACGCATTTCACCGCTACACCGGGAATTCCACGCACCTCTCCCATACTCCAGCACGACAGTTTCGCCTGCAGGCTCCGAGTTAAGCTCGGAGATTTCACAGGTGACTTGTCGCGCCGCCTACGCGCCCTTTACGCCCAATAATTCCGACCAACGCTTGCACCCTCTGTATTACCGCGGCTGCTGGCACGTAGTT
+
CCCCCGGG-CFGFGGGGGGGGGGGGGGGGGDGGGGGGGGGGGGGGGGGGGFGGGGGGGGGGGFFFEFEGGGGGGGGGGGGGGGGGGEGCGGGFFGGGGGGGGGGFGFG<FFGCGGGGGGGGGGGGCGGGEGGEGFGGGGGGDCECGDCGGGGGGDEGGGGFGEGGEECEGGEGGEGG66DC=CEGCG7EFFGC1BEGE:CCFFGGGGFG><>FG9+2>8F7DGEC<>:CDFC:5<1:C?F=777*:C6CC9@F@D)C0*/)7)93A9?FF30?*<<7)6?A(4043()46)(<:7D5)83)
@M03506:14:000000000-AKVR1:1:1101:18218:6583 2:N:0:29
CTAGGACTACAAGGGTATCTAATCCTGTTTGCTCCCCACGCTTTCGCACCTCAGCGTCAGTACCGGACCAGTGAGCCGCCTTCGCCACTGGTGTTCCTCCGAATATCTACGAATTTCACCTCTACACTCGGAATTCCACTCACCTCTTCCGGACTCGAGACTACCAGTATCAAAGGCAGTTCCGGGGTTGAGCCCCGGGATTTCACCCCTGACTTAATAGTCCGCCTACGTGCGCTTTACGCCCAGTAATTCCGAACAACGCTAGCCCCCTTCGTATTACCCCGGCTGCTGGCACCAAGTT
+
CCCCCGGGGGGGGGGGGGGGGGGGGGGGGGGGGGGGGGG7FGGGGGGGGGGGGGGGGGEGGGGGGGGGGGFGFGGGGGGGGGGGGGGGGGGGGGGGGGGGGGGGGGGGGGGGDGGGGGGGGGGGGGGFGGGGEGGGGGGGFGGFDGGGGGGCGGGFGGG8>DGFGGGGEEGEGGGGGGGGGGGGGGGGDGCEFGGGG5E7EF,1BEFGGFGCFG7FFFF?FGGGGDDEGGFFF3>D0C8@EGDDCC<BFFFF?FG9<0FG>BB3<FC@5@7;@<2:?:=E-(43,,1)(/44>(,*)),-)
@M03506:14:000000000-AKVR1:1:1101:26188:6602 2:N:0:29
CTAGGACTACAAGGGTATCTAATCCTGTTTGATCCCCACGCTTTCGTGCATGAGCGTCAATATCTGCGTAGTAAGCTGCCTTCGCAATAGGTATTCTATGTCATCTCTAAGCATTTCACCGCTACATGACATATTCTGCTTACCTCCACAGCATTCAAGATATATAGTATCAACGGCAGTTTTCCCGTTAAGCGGGAAGATTTCACCACTGCCTTACATATCTGCCTGCGCACCCTTTAAACCCAGTAAATCCGGAGAACGATTGAACCCTCTGTATTACCTCGGCTGCTGGCACGGAGTT
+
CCCCCGGGGGGDFGGGGGGGGGGGGGGGGGFGGGFGGGGDGGGGGDEFDGGGGDFECGGGGAFG@FGGFGEGGGGGGGDGGGGGGGGGGGGGFFGGGGGGG@F9FC<FGFGCE<?9FGGF7FFFEGAEFFFAFGG<?FCEC9=FFBFGGC8DGFCDFFGFFGGG,=;,@=>FGGDE8CE@,,CF=BEC,6=DCCC6@E>FC?,,DC,EE7?*,2<CFFFF77+,5*9@CD>ED))9(*1BG?4?C5:@7CCAF3)*),208))**+3//)*8)*+0+642-).4(((789:.7()*0)--(
@M03506:14:000000000-AKVR1:1:1101:6427:6604 2:N:0:29
CTAGGACTACAAGGGTATCTAATCCTGTTTGCTCCCCTAGCTTTCGCGCCTCAGCGTCAGTTGTGGTCCAGTGCGCCGCTTTCGCCACAGGTGTTCCTCCCGATATCTACGCATTTCACCGCTACACCGGGAATTCCACGCACCTCTCCCACACTCAAGCACGGCAGTTTCGCCTGCAGGCTCCGAGTTAAGCCCGGAGATTTCACAGGTGACTTACCGCACCGCCTACGCGCCCTTTACGCCCAATAATCCCGAAAACCGCTCGCCCCCACCGTATTACCCCGTCCGCTGGCCCGCACTT
+
CCCCCGGGGGGGGGGGGGGGGGGGGGGGGGCF@FGGGGGCGGGGGGGGGECGCDGGGGGGGGGGDCGGGGFA@AFGEDG@GGGGGGGGGGGGGGGGG9AEGGGGGGGFGGF>FGGFGGGGGGDFE9FFGGGDEGGGG,FFFGGECGFGGGGGEG?FGGGGGGGCE*CGAFE:>8>:CFCC:,;BE:/=;C,?9CFCGEGGG+AF7E+?7*;FFFF;C*=E):)*7DFFGGFED@BG?F?GDDGGDFC?+0+0957))-2*07>))185C>)08)/223*<)(((--(0771(5,())81(.
@M03506:14:000000000-AKVR1:1:1101:11470:6606 2:N:0:29
CTAGGACTCCAAGGGTTTCTAATCCCGTTCGCTCCCCTGGCTTTCGCGCATCAGCGTCAGTGTCGGCCCAGCAACCCGCCTTCGCCGCAGGTGTTCCTCTCGATATCTACGCATTTCACCGCTACACCGAGAATTCCAGTTGCCCCTTCCGCACTCTAGTCGCACAGTATCAGTTGACCTTTCCGAGTTAAGCCCGGAGATTTCACAACTGACTTGTGCTGACCGCCTACGCGCCCTTTACGCCCCGTAAATCCGAACAACGCTTGCCCCCCCCGGCTTACCCCTGCTCGTGGCCCGTAGG
+
CCCCCGFG-CDGGGGFGGGGGGGGGGGGGGDGEGFGGGGGGFFGFGGGGDEGFGGGGEGGEFFFGGDGEGDGFFFGGEDDEGGFGGDG7FFGGFEGGAF<FCFEFGGCGFCF:=FEG,AFGG7==FGGGGG7+@=BFFGG;EGCDEGGGGCC8C@>@,@DF75:C>>DCFGG:=9>E:F?D9CC85C=EFCFBC5E**3**;@79=9<CC*0AD9++*++128=))8@=C.7>5>D>F4+02*/)*2<:*/9*<9*1(9C:@BCG*2)359.)78**()+.5(((-26))(.)3(*80,((
@M03506:14:000000000-AKVR1:1:1101:3977:6644 2:N:0:29
CTAGGACTACAAGGGTATCTAATCCCGTTCGCTCCCCTAGCTTTCGCGCCTCAGCGTCAGTGTCAGCCCAGCAACCCGCCTTCGCCGCAGGTGTTCCTCTCGATATCTACGCATCTCACCGCTACACCGAGAATTCCAGTCGCCCCTTCTGCACTCTAGCCCCGCAGTATCGGTTGACCTTTCCGGGTTAAGCCCGGAGATTTCACAACCGGCTTGCGGTGGCCGCCTACGCCCCCTTTACGCCCACGAAACCCGAACAACGCTCGCCCCCCCCGTACTACCGCGGCTGCTGGCCCGGAGG
+
CCCCCGGGGGGGGGGGGGGGGGGGGDGGGGEGGGGGGGGFGGFGGGGDGG:FGCG@CFFGFFGGGGGGGGGGGGGGGCGGGGGFFGGGGGGFGFGGGDFCFE?AFGGFGGGGDE+CFGGGGGE7FGGGGG@FEFDFGGGF:CBCEG?DFA,@EFGFGGGGDFGGECEED:>@5?EEGGGGDFGDEEGEEGC9FFEGG5E*9:1;CGFGGGG)=5/1*9>E)9CFDDB3C<)2))7)3<)+<*/5CC*)/:C)7>D))4C?F;5***2)C3<DEGE**,5A<2(23097375)/8(7)5,-(
@M03506:14:000000000-AKVR1:1:1101:19245:6649 2:N:0:29
CTAGGACTACAAGGGTATCTAATCCTGTTCGCTCCCCACGCTTTCGCGTCTCAGCGTCAGTACCGTCCCAGAAAGCCGCCTTCGCCACGGGTGTTCTTCCTGATATCTGCGCATTTCACCGCTACACCAGGAATTCCGCTTTCCTCTTCCGGACTCTAGCCAAATAGTTTCCGCCGACAGCCCGAGGTTGAGCCTCGCGTTTTCACAGCAGACTTATCTGGCCGCCTACACGCCTCTTAGGCCCAATAAATCCGGACAACGCTTGCCCCCCTCTGATTAACCCCGCCCGCGGGACGTACTT
+
CCCCCGGG-@FFFGGGDEFGAFGGGGEGGGEFBEEGGGGGGGGGFDEGGG7FGGGGGEGGGGGGGGGGGGG8F8FFFFGGGEGCEGEGDGGGGGGGCEFGGFGFAEGGFG:F@BFGGCFFEFCEG9FGC8:AFFGGGGGGGDF9=FDEADE6>C8EFGGGDG6?CFGFGGGFG5E*@GEEE*1>*BC:672<6@C,=*:>8:8;9@A?CCF*=*+137+:+2**193)0*0*/.)*.:*++02CDF*7<++*/8)*1(*:05><*;+<5B)))*+306*+.)((-0(.()(()(-9)0((-
@M03506:14:000000000-AKVR1:1:1101:22210:6673 2:N:0:29
CTAGGACTACAAGGGTATCTAATCCCGTTTGCTCCCCTGGCTTTCGTTTTTCAGTGTCAGTTACAGTCCAGAACGCCGCCTTCGCCACCGGTGTTCCTCCAGATATCTACGCATTTCACCGCTACACCTGGAATTCCGCGTTCCTCTCCTGCACTCAAGCCACTCAGTATCAGACGCAGTTCCCCAGTTAAGCTGAGGGATTTCACGTCTGACTTAAGTGGCCACCTACAAACCCTTTACGCCCAGTAATTCCGAACCACCCTTGACCCCCCGGTTTCACCGCGGCCCCGGGCTCCGTGAT
+
CCCCCGGGFGGGGGGGGGGGGGGGGGGGGGGGGGGGGGGGGGGGGGGGGGGGGGGGGGGFFGGGGFGGGGFGEGGGGGGGGGGGGGGGGGGGGGGGGGFGFGGGGGGGGGGGGGGGGGGGGGCEGFGGGGGCFGGGGFGCG7@FFG>DGGGGGGGGF?DDDFGGGGGGGDFG8DFEEC6EFGGFFFEEGFGECFFCCFC7FFGGFGCFFCF7BDFG+8B@6??6FCFFGGFGF>A430+>;EC:**>+4217;6**5,85)08**+37E>5@)//**)1+5(((43(0,.(4@0(*))((,
@M03506:14:000000000-AKVR1:1:1101:14429:6674 2:N:0:29
CTAGGACTACAGGGGTATCTAATCCTGTTCGCTCCCCTAGCTTTCGCGCCTGAGCGTCAGGTAAGGCCCAGAGATCCGCCTTCGCCACCGGTGTTCCTCCCGATATCTACGCATTTCACCGCTACACCGGGAATTCCACTCACCTCTCCCACACCCAAGCACGGCAGTTTCCACGGCAGCCTCCCAGTTGAGCCGGGAGCTTTCACCGCAGACTTACCGCACCGCCTACGCGCCCCTTACGCCCAATAATTCCGAACAACGCTTGCACCCTCCGTATTACCGCGGCCGCTGGCCACGAGTT
+
CCCCCGGGGGGGGGGGDGGGGGGGFGGGGGGGGGGGGGGGGGGGGGGGGGGGGGGGGGGGGGGGGGGGGGGGFFDGGGGGGGGGDFGGGGGGCFGGGCFGGGCGGDFCAEGGGGGGGAFGGGG>FFGGGEE7FAFEFGG9,3>DDF9BFGDF6=+@8DGGGGCEGCGGGFFF7FG57C7ECECCECGG,;,6CFEGE5C*<<+>9+AEG35>FFC+2CE=CCD:DGEDGDD*7>3<<*)2**1<3*2)<::0*)*/91CE5))/*;+/2.*.))2/;(*<--(6(((.,),(7((1<>3?:
@M03506:14:000000000-AKVR1:1:1101:11823:6715 2:N:0:29
CTAGGACTCCCAGGGTTTCTAATCCTGTTTGCTCCCCACGCTTTCGCACCTCAGCGTCAGATCTGGACCAGTTAGCCGCCTTCGCCACTGGTGTTCTTCCCAATATCTACGAATTTCACCTCTACACTGGGAATTCCACTAACCTCTTCCAGCCTCAAGATTGCCAGTATCAAAGGCAGTTCCGGAGTTGAGCTCCGGGATTTCACCCCTGACTTAACAATCCGCCTACGTCCGCTTTACGCCCAGTAAATCCGAACAACGCTAGCCCCCTTCGTATTACCGCGGCTGCCGGCCCGACGTT
+
CCCCCGGG9FFFFGGFFGGGGGGGGGGGGGGGGGGGGGGGGGGGGGGGGGDFGGGGGGGGGGGGGGGGGGGGGCGGGGGGGGGGGGGGGGGGGGGGGGGGGFGGFGGGCGGG,FFFGGGGGGGGGGGGGGGCGGFDEGGGGGFFFFGCGGGGFGGCFCFEGFCFFGGGGGGGCDFDECCGGGGGC6+1@D;D8,@ECCG?C*EC7BEFE9DCEGFD+;9?;DFGFDB8CDF,*):?=CCF=CC3>FFFG9;;=B3*:1**05)7)3CF=>C)<C**;:*2)(((((,71)420(,/7)-41
@M03506:14:000000000-AKVR1:1:1101:11866:6722 2:N:0:29
CTAGGACTCCAAGGGTTTCTAATCCCGTTTGCTCCCCTGGCTTTCGCTCCTCAGTGTCAGAATTGGTCCAGGATGCCGCCTTCGCCACCGGTGTTCCTCCAGATATCTACGCATTTCACCGCTACACCTGGAATTCCGCATCCCTCTCCCAACCTCAAGCCATCCAGTATCAGACGCAGTTCCCCGGTTAAGCCGAGGGATTTCACGACTGACTGAGTTGGCCACCTACGAGCCCTTTACGCCCATTAATTCCGAACAACGCTTGCCCCCCCCGCATTACCGCGGCTGCTGGCCCCGAGTG
+
CCCCCGGG9FGGGGGGGGGGGGGGGGGGFFGGGGGGGGGGGGGGGGGGGGGGGGGGGGGGGGGGGGGGGGFFGGGGGGGGGGGGGGGGGGGGGGGGGFGGGGGGGGGGGGGGDGGGGGGGGGGGGGGGGGFGCGGGGGGGGGGGGGDFGGGFGGFGGGGGGGDGG?FEGFFFFFGGDEGEGGGCFCECED9EEGGE8E8CFDDC;CC*:7?*4?<,*B8EFGF6FCA67*)/:>>G1;6CEGGC**3*3<9=FFC3C07:5B7<*;8<=BDEB5*1/(*36(40(-(78<>2B(,)07(-(
@M03506:14:000000000-AKVR1:1:1101:6292:6743 2:N:0:29
CTAGGACTACCAGGGTTTCTAATCCTGTTTGCTCCCCACGCTTTCGCGCCTCAGCGTCAGTATCGGGCCAGTGAGTCGCCTTCGCCACTGGTGTTCTTCCGAATATCTACGAATTTCACCTCTACACTCGGAGTTCCACTCACCTCTCCCGAACTCAAGGTCTCCAGTTTTGAAGGCAATTCCGAGGTTGAGCCCCGGGATTTCACCCCCAACTTAAATATCCGCCTACGCGCCCTTTACGCCCAGTCATTCCGAGCAACGCTCGCCCCCTTCGTATCACCTCCGCCGCTGGCACGAAGTT
+
CCCCCGGGDFFGGGGCFGGGGGGGGGGGGGFFGGGGGGGGGGGGGGGGGGGGGGGGGGGGGGGGGGGGGGGGGGGGGGGGGGGGGGGGGGGGFCGGGGGGGGGDCFGGGGGGGGGGFGGGGGGFGGGGGGGGGGGGGFFGGGGGEGGGGGGGGCFDGGGGG,,@E,3EEGGGGGGFFFGGC,EC+8@EFG7DFF>?EGCE*8E9CGF=EDD5EGFF@@FF++;C7<>BFGD*58)>?4FGGGGG3=C*<@9=FFG)1,>E7::*)2?B:@C)8/*;8(*02).(-:()-.(-.(,*..4()
@M03506:14:000000000-AKVR1:1:1101:3783:6750 2:N:0:29
CTAGGACTACAAGGGTATCTAATCCTGTTTGCTCCCCTAGCTTTCGTGCCTCAGCGTCAGACTCTGTCCAGGTAGCCGCCTTCGCCACCGGTGTTCCTCCTGATATCTACGCATTTCACCGCTACACCAGGAATTCCGCTATCCCCTCCAGAACTCCAGCCTATCAGTTTTGAATGCAGGCTCTGGGTTAAGCCCAGAGTTTTCACATCCAACTTAGTAGACCGCCTACGCGCCCTTTCCGCCCAGTAATTCCGAACAACGCTTGCCCCCCCCGTATTACCGCGGCTGCTGGCCCGGAGTT
+
CCCCCGGGGGGGGGGGGGGGGGGGGGGGGGGGGGGGGGGGGGGGGGGGGGGGGGGGGGGGGGGGGGGGGGGGGGGGGGGGGGGGGGGGGGGGGGGGGGGGGGGGGGFGGFGGGGGGGGGGGGGGGGGGGGGGGGGGGGDGGEGEEGGDGGF8FGGGGGGGGGGGGGGGFGGDGGGFGGGGGFGGGGGFEGFFB@FGGDFFC8AFGGGGGCFFFGFGGGAC+=CEGGDEGGFCDB5C@G+<?EDG**06+53@8=DDC,CF3>E**1<:*7CFF32*2(*<4,9>(3456))(5,4D)),4(
@M03506:14:000000000-AKVR1:1:1101:21715:6752 2:N:0:29
CTAGGACTACCAGGGTATCTAATCCTGTTTGCTCCCCACGCTTTCGTGCATGAGCGTCAGTGCAGGCCCAGGGGATTGCCTTCGCCATCGGTGTTCCTCCGCATATCTACGCATTTCACTGCTACACGCGGAATTCCATCCCCCTCTGCCGCACTCTAGCCATGCAGTCACAAATGCAGTTCCCAGGTTAAGCCCGGGGATTTCACATCTGTCTTGCAAAGCCGCCTGCGCAAGCTTTACGCCCAGTAATTCCGACTAACGCTTGCACCCTACGTTTTACCTATGCTGCAGGCCCGTAGGT
+
CCCCCGGG9FFFFGGGGGGGGGGGGGGGGGGGGGGGGGGGGGGGGGGGGGGGGFGGGGGGGEGGGGGGGGGGGGGGGGACGGGGGGG@FEGGGGGFEFFGGGGGDGFGGGGD>FGFFGGF9FFGGGFGGGGEGGD<FGFGGGFGGGGGFFDGC6+6@DA9?9CAE6>DFGGGGGGFFCAFGFE:CFGGFD@BF6DE>CG5E?FCC,,4=>814=FGGDFDGGFEGD>FFD>51).;4F6+A*C/7C+/<C+=F9C))(2+))0*1;C=?BC5)10**-*24)).44)1))(()(().)((6
@M03506:14:000000000-AKVR1:1:1101:15250:6796 2:N:0:29
CTAGGACTACAAGGGTATCTAATCCCGTTCGCTCCCCTAGCTTTCGCGCCTCAGCGTCAGTGTCAGCCCAGCAACCCGCCTTCGCCACCGGTGTTCTTGCGAATATCTACGAATTTCACCTCTACACTCGCAATTCCACTCTCCTCTCTCGATCTCAAGTCGATCAGTAACAAATGCACCTCCTAGGTTAAGCCTAGGGCTTTCACATCTGACTTGAACAACCGCCTACGCGCCCTTTACGCCCAGTAATTCTGAACAACGCCACCCCCCTTCGCTTTACCTCGGCTCCTGGCCGCACTTT
+
CCCCCGGGGGGGGGGGGGGGGGGGGGGGGGGGGGGGGGGGGGGGGGGGGGGGGGGGFFCEFGGGGGGGGGFGGGGGGGGGGGGGGGGGGGGGGGGGGGGGGGGG7FGGGGGGGGGGGGGGGFGGGGG;FGGGCGGADGGGGGGFGGGGEGG8DGDA;EGGGGGGGEFG:CB9A?FGGGGFFGGGGCFCFGGGGGGGFGFFGGGG:EE=7+CFFGFFCCAG68<?GDEEF9:5):358C:F:EDGGGEFFG?**=7C*-0A3)))*;EDD:3)7***1(/<)).((((0().(52(1)0(..
@M03506:14:000000000-AKVR1:1:1101:4284:6815 2:N:0:29
CTAGGACTACAAGGGTATCTAATCCCGTTCGCTCCCCTAGCTTTCGCGCATCAGCGTCAGTGTCGGCCCAGCAACCCGCCTTCGCCGCAGGTGTTCCTCTTGATATCTACGCATTTCACCGCTACACCAAGAATTCCAGTTGCCCCTTCCGCACTCTAGCCCCGCAGTATCGGTTGACCTTTCCGGGTTAAGCCCGGAGATTTCACAATCGACTTGCGGTGGCCGCCTACGCGCCCTTTACGCCCAGTAAATCCGAACAACGCTTGCTCCCCCCGTATTCCCGCGGCTGCTGGCACGGAGG
+
CCCCCGGGGGGGGGGGGGGGGGGGGGGGGGGGGGGGGGGGGGGGGGGGGGFGGGGGEGGGGGGGGGGGGGGGGGGGGGGGGGGFGGGGGGGFGGGGGDGGGGGGGGGGGGGGGGGGGGGGGGDGGGGGGGCG?FGGFGEFAFGGGGGGGGDGGGGGGGGGGGGGGGGGFDECCEGGGGGGGGGGGGGEEGGGGGGGGGGG*C7C@FGCCFFCED=7+:AGDDDCGGFBGGFD355D9*9:EGDGGGC?E<9=/<<17;GGF:BDDFC@GFGFFDG/24@+5?BF06>>>E0))((=B:,1(
@M03506:14:000000000-AKVR1:1:1101:4998:6829 2:N:0:29
CTAGGACTACAAGGGTATCTAATCCCGTTCGCTCCCCTAGCTTTCGCACTTCAGCGCCAGTGTCAGCCCAGCAACCCGCCTTCGCCGCAGGTGTTCCTCTCGATATCTACGCATTTCACCGCCACACCGAGAATTCCAGTTGCCCCTTCTGCACTCTAGCCCCGCAGTATCGGCTGACCTTTCCGGGTTAAGCCCGGAGATTCCACAGCCGGCTTGCGGTGGCCGCCTACGCGCCCTTTACGCCCCGTAACTCCGAACAACTCTTGTTCCCCCCGTCTTCCCGCGGCTGCTGGCCCGGGGT
+
CCCCCGGGFGGGGGGGGGGGGGGGGGGGGGEGFGGGGGGFGGGGGGGGGGDGGGGCGGGGGFGGFGGGGGGGGGGGGGGGDGG?FGGGGG7<EEFFGFGEGD<E8FDFFGCCEGGFGGGGGDGGGGGGCCE7:FDGGDFF9@BDFFGEFD9DFGGGDG,9DFG>E>E*ECE::E>:5DEG9ECFC>5=8E2?EDGG5*8*A>+A7+<*;DCCGDE*>D)A7)9C9CDDDF):9>@D94)+0*7C55*0:;**105)14)*0)1::@+*367F>1*2;15+6(39((,5(58?4:(9>)(,(
@M03506:14:000000000-AKVR1:1:1101:15384:6837 2:N:0:29
CTAGGACTACAGAGGTATCTAATCCTGTTTGCTACCCACGCTTTCGTGTCTCAGTGTCAGTTACGGTCCAGAGAGCCGTCTACACCACCGGTATTCCTCCTGATATCTACGCATTTCACCGCTACACCAGGAATTCTACTCTCCCATCCCGTACTCTAGCCCGCCAGTTTTCCGCGCACCCTCCCGGTTGAGCCGGGAGATTTCACACGGCACTTAACAGGCCACCTACACACCCTTTACGCCCAGTACCTCCGAACAACGCTTGCTGCCTACGTATTACCCCGGCCGCTGGCACGTCGTT
+
CCCCCGGGGGGGGGGGGGGGGGGGGGGGGGGGGGGGGGGGGGGGGGGGGGFGGGGGGGGGGGGGGGCGGGGGGGGGGGGGGGGGGGGGGGGGGGGGGGGGGGGGGGGGGGGGGGGGGGGGGGGGGGGGGGGGGGGGGGGGGGGGGGGGGGGGGGFGGGGGGGGGGGGDFGGGGGGCC6@@EGGGGGGGGG,:FGGGGCEGE>7CFG9?5D4DGCG7CF@ECFCFGGFFGGF+C3=*56@E55CD5=@?+<+75)59)02C>>D3>C+7C57?FDC6<(=F)(4301(8()-(88<DF)2,,
@M03506:14:000000000-AKVR1:1:1101:22487:6849 2:N:0:29
CTAGGACTACAAGGGTATCTAATCCTGTTTGCTCCCCTAACTTTCGCGTCTTAGTGTCAGTATTGGCCCAGGTACCCGCCTTCGCCACTGGTGTTCCTCCCGATATCTACGCATTTCACCGCTACACCGGGAATTCCAGTACCCCCTGCCAAACTCAAGATGCCCAGTATCCGCTGACCCTTCCCGGTTAAGCCGGGAAATTTCACAGCGGACTTAAGCACCCACCTACACGCGCTTTACGCCTAGTTATTCCGAATAACTCTCGCCACCTTCCTCCTACCGCCGCTGCTGGCCCGACGTT
+
CCCCCGGGEGGGGGDFGGGGGGGGGGGGGGGGGGGGGGGGGGGGGGGGGGGFGGGGGGGGGGGGAEGGGGGGGGGGGEGGGGGGGGGGGDFGGGGGGGGGGGGGGGGGGGFGGGEGGGGGDGEGGGGFGEGG7FGGGGFGGGDGGGEBDDEGDGFFGGGA?FGGGGCD83;FEFGGGGGGFGGGGD57CE,,@ECEGG81>CFGCFFGG55)?CG?+:A<FFGFGGAAFGF5>))<(/0<?EC2763*<E76@FG37:GF*=6>*;C>E@G))*0+*.*+.-,(,4>31/205(2)5),34
@M03506:14:000000000-AKVR1:1:1101:15325:6849 2:N:0:29
CTAGGACTACAAGGGTATCTAATCCTGTTCGCTCCCCACGCTTTCGCGTCTCAGCGTCAGTACCGTCCCAGAGAGCTGCCTTCGCCATTGGTGTTCTTCCTGATATCTGCGCATTTCACCGCTACACCAGGAATTCCACTCTCCTCTTCCGGACTCTAGCCACACGGTTTCCGTCGACGTCTGGAGGTTGAGCCTCCAGTTTTCACAACGGACCTGTTTGGCCGCCTACACGCTCTTTACGCCCAGTAAATCCGAACAACGCTCGCCCCCTTCGTCTCACCGCCGCTGCTGGCACGAAGTT
+
CCCCCGGGGGGGGGDGGGGGGGGGGGGGGGGGGGGGGGGGGGGGGGGGGGGGGGGGGGGGGGGGGGGEGGGGGGGGGGGGGGGGGGGGGGGGGGGGGGGGGGGGGGGGCGDGGGGFGGGGGGGGGFFFGGGGGGGGCFFGGGGGGGGGGFEECEEGFGFGGGG?CEGFCEGGGGGGCECEEG?><6>EGGFGGC?FGGGGGDGGGGFCEGD4ECCGDGFE5D6EDGF:GCF53)09<F?FC7395*+*3@+@65>CD04C>3)1/28>GFD>@*2*2(*338((,(,04)3(.()*.)-3)
@M03506:14:000000000-AKVR1:1:1101:20222:6895 2:N:0:29
CTAGGACTCCAGGGGTATCTAATCCTGTTTGCTCCCCACGCTTTCGCACCTCAGCGTCAATACCAGTCCAGTGAGCCGCCTTCGCCACTGGTGTTCTTCCGAATATCTACGAATTTCACCTCTACACTCGGAATTCCACTCACCTCTCCTGGATTCAAGCGATGCAGTCTTAAAGGCAATTCCGGAGTTGAGCTCCGGGCTTTCACCTCTAACTTACAAAGCCGCCTACGTGCGCTTTACGCCCAGCAAGTCCGAACAACGCTAGCACCCTCCGTTTTACCGCGGCGCCTGGCCCGGCGAT
+
CCCCCGGG-EFFGGGFFGGGGGGGGFGGGGFGGGGGGCGGGGGGGGGEDE<FGGGGEEGGGGGGGGGGGGGGGGGGGGGGGGGGGGGEGGGECFGFGGGGGGGDFCGGGGGG8FGCFFGGFGGGGGGGGGGGGGFFGGGCFFFFGGGGG,@E8;ADF8DFEG8EC,DEGCFGADGFGGGG9EEFC8@9DBCEGEGFCCGGG5CFC7?6CC*:FFG?FFAC*?CGC4?DGC8*:8>51CFC55>79:*)*+3@6.9<G;GC@E)*)2+1*0*7598+2(*3.(3(,(,)()4(0(3/.)-((
@M03506:14:000000000-AKVR1:1:1101:9877:6914 2:N:0:29
CTAGGACTCCTGGGGTATCTAATCCTGTTTGCTCCCCACGCTGTCGCGCCTCAGTGTCAGAAACTGCCCAGCAGACCGCCTTCGCCACCGGTCTTCCTCCGGATCTCTACGCATTCCACCGCTACACCCGGAATTCCGTCTGCCTCTACAGCCCTCGAGTTTGACAGTCGGCACGGCCGATCCGGGGTTGAGCCCCGGACTTTCACCACACCCTTCTCAAACCACCTACGCCCCCTTTACGCCCAGTGATTCCGGACAACGCCCGCACCCCCCGTCGTACCCCGGCCTCTGGCCCGGAGCT
+
CCCCCGGG-EFGGGGGGGGGGGGGGGGGGGFGGGGGGGGGGGGGGGGGGGEGGGGGFFGGDFGGGGGGGGDGGGGGGGGGGGGFGGGGGGGGGGGGGGGGGGDFFBFGDGGGDGGGGGGGGGGGGGGFGGGGDGGFGGGGGGDGGGGGGFGGGGGGGDC,@CFCFGDFGGGGGGGGG5?:CECFG>EC=C@FFEGGGG8CG*CCCGGGGDGD=CC8CD8::6CCC*)9A*0*957)1>FG5=CG3*<*+:+6@))*9(*:<D)99**7?BGFFDC*/-):4)(-(4()468)0(4)7)(,(
@M03506:14:000000000-AKVR1:1:1101:13332:6919 2:N:0:29
CTAGGACTACAAGGGTATCTAATCCTGTTTGCTCCCCACGCTTTCGCGTCTTAGTGTCAGTATCGATCCAGAGAACCGCTTTCGCCACCGGTGTTCCTCCCAATATCTACGAATTTCACCTCTACACTGGGAATTCCGTCCTCCTCTCTCGTACTCAAGTCTGGCAGTTTCAGGCGCACTTCCTCGGTTAGGCCGAGGGCTTTCACACCTGACATGACAGACCACCTACACGCGCTTTACGCCCAGTAATTCCGAACACCGCTCGCACCCCCCGGATTCCCGCGGCTGCTGCTACGGAGTT
+
CCCCCGGG-CFFGGGGGGGGGGGGGFGGFGGGGGGGGGGGGGGGGGGGGGGGGGGGGGFGGGGGGGGGGGGGGCEFGDGGGDGGGGCGGGCGGGGGGGGGGGGGGGGGGGGGEFGGGCEGGGGGGGGGGGGGGDFGE=FGGDGGGG9D9EEGGGGGGFFGGDFEFFGFG:D@:EFGGGEGGGFFFCGEG7@,DFDCC>;EG>DG<FGGCGFF??C6DD4C4C?6CDF;EFFCD)3C?811A5CCDFC?C9AB4:C3>>*17>)/C=8BE@)85)*22(/34<>90;1:<F>,0))/0;(((
@M03506:14:000000000-AKVR1:1:1101:19024:6921 2:N:0:29
CTAGGACTACAAGGGTATCTAATCCTGTTTGCTCCCCTAGCTTTCGTTCCTCAGCGTCAGTAGTGGTCCAGCGCGCCGCTTTCGCCACGGGTGTTCCTGCAGATATCTACGCATTTCACCGCTACACCTGCAATTCCACGCGCCTCTCCCACACTCAAGCACAGCAGTTTCGGAAGCAGCCTCTGGGTTAAGCCCAGAGCTTTCACTCCCGACTTGCCGCACCGCCTACGAACCCTTTACACCCAGTAATTCCGATTAACGCTCGCCCCCTCTGTATTACCGCGCCTGCTGGCCCAGAGTT
+
CCCCCGGG9FGGGGGGGGGGGGGGGGGGGGGGGGGGGGGFFGGGGGGGGGGGGGGGGGGGGGGGGGGGGGGGGGGGGGGGGGGGGGGGGGGGGGGGGGGGGGGFFGGGGGGGDGGGGGGGGGGGGGGGGGGG9FFFGGGEGGGGEGGGGGGGGGDGGFGGFCFGGGGFC5D@:EECFGGGF,7D,DCFGCGGGGFC57>,<6>FFFGGFDCDEGC7D<DGGDCCDGFFGG37DBBF?6@GF77D*7<@+<7=B6<**(00)8)*)**)25)8)*+026=+68((((-<().()(410)4-.
@M03506:14:000000000-AKVR1:1:1101:3975:6926 2:N:0:29
CTAGGACTACCAGGGTATCTAATCCCGTTCGCTCCCCTAGCTTTCGCGCCTCAGCGTCAGTGTCGGCCCAGCAACCCGCCTTCGCCGCAGGTGTTCCTCTTGATATCTACGCATTTCACCGCTACACCAAGAATTCCAGTTGCCCCTTCCGCACTCTAGCCGAGCAGTATCAGTTGACCTTTCCGAGTTAAGCTCGGCGATTTCACCACTGACTTGCACTGGCCGCCTACGCGCCCTTTACGCCCAATAATTCCGGACAACGCCCCCCCCCTACGCATTCCCGCGTCCTCGCGCACGGAGT
+
CCCCCGGGGGGGGGGGGGGGGGGGGGGFGGGGGGGGGG@FGGGGGGGGGGEGGGGGGGGGGGGGEGGGGGGGGGGGGGGGGGGGGGGGGGGFGGGGGDGGGGGGGGG9BFGG7FGGCDFGGGGGG@FGFGGGFGFGFGGGGGGG@?FGGGGGGGGGGGFGG>B6CECG,EFFFGFFGGGGGCCDEEGGGCC;?FGG8*8*:C5+51+=C8*7?D7>CFAAC*;=3<DA5CBGGFE<1D49CEC3)18:C+</9/0)53<:F5>)1/*)17C))11*1()2.,((4,1)(1((04(1))(,(
@M03506:14:000000000-AKVR1:1:1101:11451:6955 2:N:0:29
CTAGGACTCCAAGGGTTTCTAATCCCGTTTGCTCCCCTGGCTTTCGCTCCTCAGTGTCAGTGTTGGTCCAGGATGCCGCCTTCGCCACCGGTGTTCCTCCAGATATCTACGCATTTCACCGCTACACCTGGAATTCCGCATCCCTCTCCCAAACTCAAGCCATCCAGTATCAGACGCAGTTCCCCAGTTAAGCTGAGGGATTTCACGTCTGACTTAGTTGGCCACCTACGAGCCCTTTACGCCCCGTAATTCCGAACCACGCTCTCCCCCCCCGTAGTACCGCGGCCGCTCGCACGGTGTT
+
CCCCCGGG<FGGGGGFGGGGGGGGGGGGGGGGGGGGGGGFFGGGGGGGGGGGGGGGGGGGGGGGGGGGGGGFCGGGGGGGGGGGDGGGGGGG7FGGGGGGGGGGCGGGGGGGGGEGGGGFFGGDGGGGGGGDGGFFGGGEEGFGCFBDFGGFGGGEFCDEDGGGGGCFD8FAF8DEECCEFG7D?EC@EFAFC9E6:5:*<9:ADF,4:3*=22>2:9@:7DF8FGF6F*?C58F8/7+5**/))=3)=*9AFF*8<(CGB>E**<;4C35<>);**-775-3;((-)-<,2;(,95)--3
@M03506:14:000000000-AKVR1:1:1101:13889:7046 2:N:0:29
CTAGGACTACAAGGGTATCTAATCCCGTTTGCTCCCCTGGCTTTCGCTCCTCAGTGTCAGTGTTGGTCCAGGACGCCGCCTTCGCCACCGGTGTTCCTCCAGATATCTACGCATTTCACCGCTACACCTGGAATTCCGCGTCCCTCTCCCAAACTCGAGCCATCCAGTATCAGACGCAGTTCCCCGGTTAAGCCGAGGGATTTCACGTCTGACTTAGTTGGCCACCTACGAGCCCTTTACGCCCAGTAATTCCGAACAACGCTGCCCCCCCCCGCATTACCGCCGCTGCTGGCCCGGAGTG
+
CCCCCGGGGCFGGGGGGGGGGGGGGGGGGGGGGGGGGGGGGGGGGDGGGGEGGGGGGGGGGFGGGGFFGGGGGFGGGGGGGDGGGGGGGGCFEGGGGGGGGGGGGGGGGGGGDGGGGFGGEGEGGGGGGGGGGGGGGGGEFGGG8F8EFGGG8DEFBFGGGGFGFGCEG7EEFGG65B9C>AFGG5EEG*;DFGGECECEC<CE7<:EC<5FFGGGFGFGGGG6C<56=95E<B3D?4*+/:CDC=EFC+266FD3D97:7;B*);8>G5CDE)*2*-*<.(((-(()-))()(-75)--(
@M03506:14:000000000-AKVR1:1:1101:4632:7055 2:N:0:29
CTAGGACTACCGGGGTTTCTAATCCTGTTTGCTCCCCTAGCTTTCGCGCATCAGCGTCAGTTACTGTCCAGAAAGCCGCCTTCGCCACCGGTGTTCCTCCTGATATCTACGCACTTCACCGCTACACCAGGAATTCCGATTTCCCCTCCAGTACTCAAGTTTGCCAGTTGTGGCTGCAGGCTCTGGGCTAAGCCCAAAGTTTGCACAGCCAACGTAGCGAACCGACTACTCGCCCTTTACGCCCAGTAATCTCGACCACCGCTTGCCCCACCCGTATTCCTGCCGCTCCGGTGACGTAGTG
+
-,ACBFFG9C@E@CE@6F@EFD9@EECE9,;;<FFGGGGGGGFGCFCEGCGGGFGG@CEC@FECFEGGGGCAEFGGGDC+,6EGGFEGG7FCC=@FEF?F8,CADACFAB<+C+=,=<EFF:7=>EBECFEF:AFA9>++863EFGD>EGGD>D8>;FFEG8BEC9,4395@:6,B471:BD@6<>C,DCFF,>C8*4<,2:,>,,4,4:687*/065):3):/))))+1)*)08C0*9+*/93*:2/+++**)*))(*25)771*+)/)/))9/:*,*3).((,407(0,()-5D))((,
@M03506:14:000000000-AKVR1:1:1101:12523:7058 2:N:0:29
CTAGGACTCCCAGGGTATCTAATCCCGTTTGCTCCCCTGGCTTTCGTCTCTCAGTGTCAGTTGCAGTCCAGAATGCCGCCTTCGCCACCGGTGTTCCTCCAGATATCTACGCATTTCACCGCTACACCTGGAATTCCGCATTCCTCTCCTGCACTCAAGCTCATCAGTCTCAGACGCAGTTCCCCAGTTAAGCTGAGGGATTTCACGTCTGACTTCGCGAGCCACCTACAGACCCTTTACGCCCCGTAATCCCGAACAACGCCTGCCCCCCCCGTATTACCGCGGCTGCTGGCACGGAGTG
+
CCCCCGGG<FFGGGGFGGGGGGGGGGGGGGGGGGGGGGGGGGGGGGGGGGEFFGGFGGFGGDFGGGGGGGGGGGGGGGGGGGGGGGGGGGGGGFGGGFGGGGFGGGGFGGGGGGGGGGFGGGEGGGGGFFFFFGGGEFGGGEGFCFFGGGGGFGAFGGCFFGG8EGFEFGG9A,DCE6=@DGGGE,+1@DFCFFFGGG8EC5,@ECFC>9C+2<,,*;/4975,2;FFG;),?FF<(;+<87))):::7*++0)2594*773)9/8*.8><5BGE?@74?2,99227>:/)(0()*05-((
@M03506:14:000000000-AKVR1:1:1101:11808:7067 2:N:0:29
CTAGGACTCCAAGGGTTTCTAATCCCGTTTGCTCCCCTGGCTTTCGCTCCTCAGCGTCAGTGTCGGTCCAGGATGCCGCCTTCGCCACCGGTGTTCCTCCAGATATCTACGCATTTCACCGCTACACCTGGAATTCCGCACCCCTCTCCCGAACTCAACCCATCCAGTATCCGACGCAGTTCCCCAGTTAAGCTGAGGGATTTCACGTCTGACTTAGTTGGCCGCCTACGCGCCCTTTACGCCCAGTAATCCCGTACAACGCTTTCCCCCCCCTGCTTCCCGCGCCTCGCTGCCCGGCCGG
+
CCCCCGFF-FEGGGEEFGGGGFFGGFGGGGGGGGGGGGC,FFGGFEGGGGDEFGGDEEGGGGGGGCFGEFGGFGGCGGGGGDGDEGGDFEEGECFGGFGGGGGGGGGGFGGGGGCAF,EFGGFDFFGGGC8<:FFCFEG@+BEGGG8EGGD++CCCCF,@EGFF5,E3;:@,@CEGGCG;DGGGGDE9>D9;;?BFGGGGG*<?9770A0*=,;E;>F:C<<C/5>))*/)1).)1(9*<CAG)9*28+<+16)/19(0+75)1*<@48)977)**+)*<4(43((()(0(-),,*074((
@M03506:14:000000000-AKVR1:1:1101:5605:7078 2:N:0:29
CTAGGACTACAAGGGTATCTAATCCTGTTTGCTCCCCACGCTGTCGCGCCTGAGCGTCGGTAACGGGCCAGTGAGCCGCCTTCGCCCCTGGTGTTCTTCCGAATATCTACGACTTTCACCTCTACACTCGGAATTCCACTCACCTCTCCCGTACCCAAGTCCTCTAGTCCCAAAGGCCATTCCAGGGTTGACCCCTGGGCGTTCACCTCTGGCTTGAAGACCCGCCGGCGCGCGCTTTCCGCCACCTCACCCCGACCAACCCTACGCCCCCTCGTCTTACCTGCGCTGCTGGCACGAAGGT
+
CCCCC8FDFCEFFGGGGGFFF<CE@<<6<<,C9,CC;,86@@FGGGGGGE@DFFGDGCECGCGFC7EC@,CC=,CCFGE:,B<FE,,+:+B:,B?F9<?9CFB++:?,59B@++8,,,:E,EDEF,6,AFC=BF89?@B,6,@D88E8,88=3@3EC8DEGFFFFDDFA7@9<,@69F,<,<E;E6*41>,,,,6*4=*,*1*4>9?,/;F*,*/8**+1*0**))))*).*1.)>(/*2*/*)/**)0**.851)9(9*7))2**278./75)11;(0<5))(,((8;6)(0.3/8)((,
@M03506:14:000000000-AKVR1:1:1101:10872:7090 2:N:0:29
CTAGGACTACCAGGGTTTCTAATCCTGTTTGCTCCCCACGCTTTCGCACCTCAGCGTCAATACCAGTCCAGTGAGCCGCCTTCGCCACTGGTGTTCTTCCGAATATCTACGAATTTCACCTCTACACTCGGAATTCCACTCACCTCTCCTGGATTCAAGCGATGCAGTCTTAAAGGCAATTCCGGAGTTGAGCTCCGGGCTTTCACCTCTAACTTACAAAGCCGCCTACGTGCGCTTTACGCCCAGTAATTCCGAACAACGCTAGCTCCCTCCGTATTACCGCGGCTGCTGGCACGGACTT
+
CCCCCGGG9EFGGGGEFGGGGGGGGGGGGGFGGGGGGGGGGGGGGGGGGGDGGGGGGGGGGGFEGGGGGGGGGGGGGGGGGGGGGGGGGGGGGGGGGFGGGGGGGGGGGGGG8FFGGDGGGGGGGGGGGGGDCGFFEFGGGFGGGG9FGGGG?FFGGGCGG6D>EADFFGGFFCG9DFGGGGGCE88:EGGGCF8ECCEGE>FC:EFFGGGGFDFGGG69CFFGGDFFF4;=<>BG696;C=CGGFFACCGFFA*:D2CG>>)59<+7859:>7/**(/+602(-793:)337,.75>(()
@M03506:14:000000000-AKVR1:1:1101:10016:7102 2:N:0:29
CTAGGACTCCCGGGGTATCTAATCCTGTTTGCTCCCCTAGCTTTCGCGCCTCAGCGTCAGTTGTGGTCCAGTGCGCCGCTTTCGCCACAGGTGTTCCTCCCGATATCTACGCATTTCACCGCTACACCGGGAATTCCACGCACCTCTCCCACACTCAAGCACGGCAGTTTCGCCTGCAGGCTCCGAGTTAAGCCCGGAGATTTCACAGGTGACTTCCCGCCCCGCCTACGCCCCCTTTCCCCCCAATATTTCCGAACAACCGTTGCCCCCCTCGTATTACCGCGGCTGCGGCACCGAAGTT
+
CCCCCCG<--CFGDGE7FECFAFGFGGGGF8<EFGGGGGGGGGGFEGGGGCCCGGGEEGECFEGGGFGGGGG<FFFGGG@EDFFEF7FFGGCFGFFGCEFGFGGCFGGFDFGGGCFGFGGEE:FG9FDGGDG=CDFFCEEGCGGGGGGGG?F6C:?FCCGGGGGGCEGG7;*;CEGFD6E8,CC=CEGGGC??FGGG*/*57CC?F+C=FCF<;;+2C>E)/>CCD5:C37*1507,**0+:C<5==6+3099><950*:))01/;FF58C07);*;5@F2(-(13184)3()(-90),4)
@M03506:14:000000000-AKVR1:1:1101:11465:7125 2:N:0:29
CTAGGACTCCCGGGGTATCTAATCCTGTTTGCTCCCCACGCTTTCGCACCTCAGCGTCAGTACCGGACCAGTGAGCCGCCTTCGCCACTGGTGTTCTTGCGAATATCTACGAATTTCACCTCTACACTCGCAGTTCCACTCACCTCTTCCGGACTCAAGCTCACCAGTATCAAAGGCAGTTCTGGAGTTGAGCTCCAGGATTTCACCCCTGACTTAGTAAGCCGCCTACGTGCGCTTTACGCCCAGTGATTCCGACCAACGCTAGCCCCCTTCGTATTACCGCGGCTGCTGGCACGAAGTT
+
CCCCCGGG-FGGGGGGGGGGGGGGGGGGGGGGGGGGGGGGGGGGGGGGGGEGGGGGGGDGGGGGGGGGGGGGGGGGGGGGGGGGGFGGFGGGGGGGGGFFGGGGGGGGGGGGGGGGGFGGGGGGGGGGGGGCGGGGGGGGGGGGGGGGGGGGDGDGGGGGGGGGGGGG,@EFDFFFGGGFCGGGF9DFEGGFFFGGGGGFGCFFCGGGGGCCFGCFGGFG+?GEGC;:FCFDGDEG@GFGGGDD*5<6CG:7*4>)>(7EE>EG5FG4C@C:FFF;*:FF<(,(-1-.(05(8(55)048)
@M03506:14:000000000-AKVR1:1:1101:21099:7130 2:N:0:29
CTAGGACTACCAGGGTATCTAATCCTGTTTGCTCCCCTAGCTTTCGAGCCTCAGCGTCAGTAATGGTCCAGTGAGCCGCTTTCGCCACAGGTGTTCCTCCTGATATCTACGCATTTCACCGCTACACCAGGAATTCCACTCACCTCTCCCATACTCAAGCCCTGCAGTTTCGAGTGCAGACTTCGGGTTGAGCCCGAAGATTTCACACACGACTTACAAAACCGCCTACGCCCCCTTTACGCCCAATAATTCCGAACCACGCCTGCCCCCCTCCTATCACCCCCGCTTCGGGCCCGACGTT
+
<CCCCGGG-EFFGGGGGGGGGGCGGGGGGGFFFGGGGGGDGGGGGDGGGGGGGGGGGGGGGGGGGGGGGGGGFFGGGGGCEGGCGGGGFGGE=AFCGFFGGFFFCGGGGGGGGFGAEFFGGGGGGFGGGG>+?AFGGGG;EFFGGFGDGGDGFG;FF8DE?DEFGGGGGGG7+6@EGDFGGGEF8CEF+C7DCCCC+@CEFC@EDGAE>CGCEGGGCDFC4DCCD7?>E5)*10=D3C+ACCDG*1*;9B+:FA5*)(**.))29CGFG>G>>*2C+)1+((((((,)-)(37(4DE)2(4
@M03506:14:000000000-AKVR1:1:1101:10518:7152 2:N:0:29
CTAGGACTCCCAGGGTATCTAATCCTGTTTGCTCCCCACGCTTTCGCACCTCAGCGTCAGTATCGACCCAGGTCGCCGCCTTCGCCACCGGTGTTCCTCCCGATATCTACGAATTTCACCTCTACACCGGGAATTCCGCGACCCTCTTCCGTACTCTAGCCCGCCAGTTTCGCACGCACTTCCTCGGTTGAGCCGAGGGACTTCACATGCGACTTAACGGACCGCCTACGTGCGCTTTACGCCCAATAATTCCGAGCAACGTTTGCACCCCATGTAGTACCGCGTCTGCTGGCACATGGTT
+
@CCCCGGG-E@FFGGGGGGGFEFGGF6EAE@FGGGGCECCCFGGGGEEGF?FCCCC@FFEFC@FEGGGGGGGEFECGDGGGGGGGGGGGGGGGFGGGGGEGEG@EBFFCF=:DDGCF9FFFEF9FFEGGFG>=FCFGGGGCEEG?EFCFGDG,@*@FGGGGFECGCGGGC@*;**:5*:8CFG,>C*=EE7FGGG5CEC*C*09:FCF6D37*9/<CF:7*19EGG>:E*)**.)/(18@8CDC75E:FC<7*73)14*7)00*5C76@:)8)00+0.1:-491(-4.-/.(..,***(-.
@M03506:14:000000000-AKVR1:1:1101:8852:7158 2:N:0:29
CTAGGACTCCAAGGGTATCTAATCCTGTTTGCTCCCCACGCTTTCGCGCCTCAGCGTCAATTACGGGCCAGATAGCCGCCTTCGCCACCGGTGTTCTTCCCAATATCTACGAATTTCACCTCTACACTGGGAATTCCACTATCCTCTCCCGCATTCAAGCTCATCAGTATCAAGCGCAGCCCCCAGGTTGAGCCCGGGAATTTCACGCCTGACTTGATAAGCCGCCTACGCGCCCTTTACGCCCAGTAATTCCGAACAAACCTTTCCCCCTTCGTATTACCGCGGCTGCTGGCACGCAGTT
+
CCCCCGGG-EEGGGEGGFGF9FFGGGGGGGFGEFFGGGGGGGGGGGGDGGCEGGGGGGGGGGGGGGGCCFFGFFGFFFF@CFGCFGGGFGGGGGGGGGGGGGGFFGGGAGFFDEGGGCFEFGGGDAEGGGGDDFGGGGGFFEFGGFFGGGGGGGGGGFDF8FF,=:BED=@BC?FGGGDGC>?EDEECGGGGFF8>ED>G:FEC@CCFF4C<6:>7:7C77*;CC7))2*5*)73C:G*0;>DC9E@@79CFF6*1965*))7:*0<9E:377700;0*0.((-7(()-9?FE0<C<B;(.
@M03506:14:000000000-AKVR1:1:1101:12542:7183 2:N:0:29
CTAGGACTCCAGGGGTATCTAATCCTGTTTGCTCCCCACGCTTTCGTGCATGAGCGTCAGTGTTGACCCAGGGGGCTGCCTTCGCCATCGGTGTTCCTCCACATCTCTACGCATTTCACTGCTACACGTGGAATTCCACCCCCCTCTGCCACACTCAAGCCCGCTAGTTTCAAGCGCAATTCCCAGGTTAAGCCCGGGGATTTCACACCTGACTTGGCGAACCGCCTGCGCACGCTTTACGCCCAGTAATTCCGTTTAACGCCCGCACCCTCCGTATTCCCGCGGCTGCTGTCCCGTGGTT
+
CCCCCGGG-FGGGGGGGGGGGGGGGGGGGGGGGGGGGGGGGGGGGGGGGGGGGGGGGGGGGGGGGGGGGGGGGGGGGGGGGGGGGGGGGGGG=FGGGFGGGGGFFEGGGGGGGGEGGGGGFGGGGFFEGGGGGGGGGGGFGGGGGGGGGGGGFGGGFFCGGGGGGGGDCDFFCFFGGG7CEDFFECDGGF92>FGGEGD=EF61;9+<CCF<EGGGCF:/9D)/:<5)5/85C0.>:9*C=CD<*:+*AF+897*261CF3>)1)**0?)7)./2;;3/+.,-3(4-0().)1),9>)---
@M03506:14:000000000-AKVR1:1:1101:10020:7197 2:N:0:29
CTAGGACTCCAAGGGTATCTAATCCTGTTTGCTCCCCTAGCTTTCGCGCCTCAGCGTCAGTTATGGTCCAGTGCGCCGCTTTCGCCACAGGTGTTCCTCCCGATATCTACGCATTTCACCGCTACACCGGGAATTCCACGCACCTCTCCCATACTCCAGCACCACAGTTTCGCTTGCAGGCTCTGAGTTGAGCCCAGAGTTTTCACAAGTGACTTGTGGCGCCGCCTACGCGCCCTTTACGCCCAATACTTCCGTACAACGCTCGCACCCTCTGTATTACCGCTGCTGCTGGCCCGGCGGT
+
CCCCCFGG-FGGGGGGGGGGGGGGGGGGGGDGGGGGGGGGGGGGGGGGGGEGGGGGCGCEGGGGGGGGGGGGGGGGGGGEEGGGGGGGGGGGFGGGGCGGGGDCFDGGGGGGDGGGGGGGGG7FGFGGGDDGGGGGFGGGGEDGGGGGGGFG?D,>DFFGDGGFFFFEFADCCCFFFFGGGGGGFFCCGG9CGGGGGGFGFDGEGFCCC:@@?:CFF4)*1/C=DDF)=9D55:DD0CFGGG:D<E*90+<775*9C::CDE3DGGG@C55<)*0+0)1CA?919>)03).,<1(1))-49
@M03506:14:000000000-AKVR1:1:1101:5129:7199 2:N:0:29
CTAGGACTACAAGGGTATCTAATCCTGTTTGCTCCCCACGCTTTCGCACCTCAGCGTCAGTACCGGGCCAGTGAGCCGCCTTCGCCACTGGTGTTCTTGCGAATATCTACGAATTTCACCTCTACACTCGCAGTTCCACTCACCTCTCCCGGACTCAAGGTCGCCAGTATCAAAGGCAGTTCTGGAGTTGAGCTCCAGGATTTCACCCCTGACTTAGCAATCCGCCTAAGTGCGCTTTACGCCCCGTGATTCCGACCAACGCTTGCCCCCTCTGTCTTTCCGCCGCTGCTGGCACAGAGTT
+
CCCCCGGGGGGGGGGGGGGGGGGGGGGGGGGGGGFFFGGGGGGGGGGGGG<FGFGEGGGGGGGGGGGGGGGGGGGGGGGGGGGGGGGGGGFGGGGGGGGFGGGGGGGGGGGGGGGGGGGGGGGGGGG9FDGGGGGGFEGGGCFGGGFGGGDGGGGGG,>8@9EGCGGGAFF;C9CFGGGFFGA9,34ACAFCGF?6:CDE6FEGGGFDCC<*AGG7DC=:FDFGGGFF64:CFEDC(:6+*=7))**0*;<797*))(1*.7@375298>)00*399)*068-((-,)36)(0,)*7)8..
@M03506:14:000000000-AKVR1:1:1101:4929:7229 2:N:0:29
CTAGGACTACTAGGGTTTCTAATCCTGTTTGCTCCCCTAGCTTTCGCGCCTCAGCGTCAGTTGTGGTCCAGTGCGCCGCTTTCGCCACAGGTGTTCCTCCCGATATCTACGCATTTCACCGCTACACCGGGAATTCCACGCACCTCTCCCACACTCCAGCACGGCAGTTTCGCCTGCAGGCTCTAGGTTAAGCCTAGAGGTTTCACAGGTGACTTACCGCACCGCCTACGCGCCCTTCACGCCCAATAATTCCGAACAACGCTCGCCCCCCTCGTATTCCCGCGGCTGCTGGCACGAAGTG
+
CCCCCGGGFCFGFFGCFEGGGGGGGFFGGGGGFGGGGGGCGGGCGGGGGGFGFFGGGGGGGGEFGGGGGGGGFG>GGGGGGFC?FGEGGGGGGGGGG9EFGGG7FFFFFGGGGGGGFGGGGGGEEGGGGCCFGGGGGGGGGDEGDFGGGGGGGGD8BFGGDCE68>5@EGGGGGGGGCFFG:F?7BE9;CD;FGE?CCFGF*CFCDCF,;CCC7+>C*:7CDGDGGFAF*<C3>B38*1C*/9)/CEFG++97:*/)2025>)11?E<8>))77@8*4*383((32,56))..(2*).(-)
@M03506:14:000000000-AKVR1:1:1101:14501:7240 2:N:0:29
CTAGGACTACCAGGGTATCTAATCCCGTTTGCTCCCCTGGCTTTCGCTATTCAGCGTCAGTGTTGGTCCAGGATGCCGCCTTCGCCACCGGTGTTCCTCCAGATATCTACGCATTTCACCGCTACACCTGGAATTCCGCATCCCTCTCCCAATCTCAAGCCATCCAGTATCAAGCGCAGTTCCCCGGTTAAGCCGAGGGATTTCACGTTTGACTTAGTTGGCCGCCTACGACCCCTTTACGCCCAGTAATTCCGAACACCGCTTGCCCCCCCCGCATTCCCGCGGCTCCTGCCCCCGTGTT
+
CCCCCGGGGGGGGGGGGGGGGGGGGGGGGGGGGGGGGGGGGGGGGGGGGGGGGGGGGGGGGGGGGGGGGGGGGGGGGGGGGGGCEGGGGGGGGGGGGGGGGGGGGGGGGGGGGGGGGGGGGGGGGFGGGGGGGGGGGGGDGGCGGG@DGGGGGGGGGGFGGGDFGGFEGFGGGFGGGGCG,;CFGEGE>CFDFGE>CGG7D<FFGG56A*8+1+BC+:A:CFFEDDFFGGD*>A>*6<698CDDD*<?<:CB/<5*51*:8579>F?FGED).)*/*-*+)(-,(-3)-),(.(,)))-(.
@M03506:14:000000000-AKVR1:1:1101:25361:7247 2:N:0:29
CTAGGACTACACGGGTATCTAATCCTGTTTGCTCCCCACGCTTTCGTGCCTGAGCGTCAGTGTTGGCCCAGGGGGCTGCCTTCGCCATCGGTGTTCCTCCGCATCTCTACGCATTTCACTGCTACACGCGGAGTTCCACCCCCCTCTGCCACACTCAAGCCCGCCAGTTTCAAATGCAGTTCCCAGGTTGAGCCAGGGGCTTTCACACCTGACTTAACGAACCGCCTGCGCACGCCTCTCGCCCAGCAATTCCGCTTAACCATCGCACCCTACGTATAACTCGCGCTGCCGGCACGTTCTT
+
CCCCCGGGDDF8FGGFGGGGGGGGGFGGGGGGCFGGGGGGGGGGGGGEEFGGGECGGGGGGFEFCE8FGGGF7BFC7B,CFFGGCFGEGE@,48?CE<FG7BCC@<FFGGGGGGGFDAEFGGDAFFCCGEG7CFFGGFGC7BCGGEFB?FGGGD?,,5DGC*38>*>6,,?;7,6?CGGG,,:?9F=EDGFCC6,4/55=C4+>7CA+18**0:+>CD)*2:<5)9)0:)0>C>)*4*)2/:>G3**0*0<@=:**1(*+**1>*;;@:)177CC63)*0))((42()()-6>6(/00(()
@M03506:14:000000000-AKVR1:1:1101:23656:7266 2:N:0:29
CTAGGACTACAAGGGTTTCTAATCCCGTTTGCTCCCCTGGCTTTCGCTCCTCAGCGTCAGTATTGGTCCAGGATGCCGCCTTCGCCACCGGTGTTCCTCCAGATATCTACGCATTTCACCGCTACACCTGGAATTCCGCATCCCTCTCCCAAACTCAAGCCAACCAGTACCGGACGCAGTTCCCCGGTTAAGCCGAGGGATTTCACGTCCGACTTAGTTGGCCACCTACGAGCCCGTTACGCCCAGTAATTCCGAACAACGCTTGCCCCCCCCGGTTTACCGCCGCTGCTGGCACGGACTG
+
CCCCCGGGGGGGGGGGGGGGGGGGGFGGGGGGFGGFFGGGGGGGGGGGGGEE<<ECGGGGGFGGA@FGGGGG@FFGGGGGGFGGEGGGGGDGGGGGGGGGGFGGFGFGGG7FEGC9@BFFGGG:FEBF@FCF8EFGGFGGE@=FDG8FBFDFCFAF9@EFFEDD@CF=D,,8@6+@EE>?FG7EFGECEGFG9?C8CGGGCCFF,:C;7DGDE3=C:CFFCD>CGDA)3:5EDD3)4*8C8E5)*/09+<7@FF3/>9CCB>@G38@)*7D)7)*/1-)340((,4()().4>737)),4(
@M03506:14:000000000-AKVR1:1:1101:11312:7270 2:N:0:29
CTAGGACTCCCAGGGTATCTAATCCTGTTTGATCCCCACGCTTTCGTGCCTCAGAGTCAATATTCGTGTAACGAGCTGCCTTCGCAATTGGTGTTCTATGTCATATCTAAGCATTTCACCGCTACATGACATATTCCGCTCATCTCCACGGTATTCAAGACAGATAGTATCAACGGCAGTTTCCGAGTTAAGCTCGGAGATTTCACCACTGACTTACCTGCCCTCCTCCGCACCCTTTAACCCCAGTGAATCCGGATAACGCTTGCACCCCCCGTATTACCGCGGCTCCTGCCACGGAGTT
+
CCCCCGGG9FFGGGGGGGGGGGGGGGGGGGGGGGGGGGGGGGGGGGGGGGGGGGGGGGGGGGGGGGGGGGGGGEGGGGGGGGGGGGGGGGGGGGGGGFGGGFFGGFGGGGGGGGGGGGGGGGGEGGGGGGGGGGGGGGGGD@FGGGGGGGGG?FFGGGCEGGGFG8EFFGGGGGGG66=EG8DGGD8DEG9F;;DED6CCGGGGGGGGGG5FGFGA8C>9CFD?9CA*=@>=D)?C=G8B,A*7*5<FCF7A655**4;95>BCD8688)))0)*:A(*<4:69,73)-73(5,2C))-4(
@M03506:14:000000000-AKVR1:1:1101:23580:7276 2:N:0:29
CTAGGACTACAAGGGTATCTAATCCTGTTTGCTCCCCACGCTGTCGCGCATCAGTGTCAGCATTACCCCAGCAGACCGCCTTCGCCACCGGTGTTCTTCCGGATCTCTACGCATTCCACCGCTACACCCGGACTTCCATCTGCCTCTAGTAAGCTCAAGCCCGAGAGTATCCACGGCCGACCCGGCGTTGAGCGCCGTGCTTTGACCGCAGACTTCCACAGGCCACCTATGCGCCCTTTACGCCCAGCCATTCCGGTCCACGCTCGCACCCTCCGTGTCACCGCGCATGCTGGCACGGATT
+
-@CC?FCD-C@@FG,;-E@9CEF<C6FGF@CEEDF<6FFE7CF@,@DCFCFF8FGFECC<E,6C@96C@F:EFC,CC7C@@FC7FFEGGGCC=FBA<,CEG>F@:<FCFBDFEC:A<FFGGD7@F<FG+CEE++3AA?,EF,,EEEGGCCDCB833,=BFGFG6:8CDFF9;,@>8EC7*>1*4::=>EEF7C5*3*2:/=7+0+4A55<D)**3<:C?6*1*/935>+*1<<>)7,9)<C**9C**)**+1*/6/)(/+*)5*1:*)2.9>57*;*,)3.5(14((.())))((275(((
@M03506:14:000000000-AKVR1:1:1101:9410:7280 2:N:0:29
CTAGGACTCCAAGGGTATCTAATCCTGTTTGCTCCCCACGCTTTCGCGCCTCAGCGTCAATTCCAGGCCAGATGGCCGCCTTCGCCACTGGTGTTCTTCCCAATATCTACGAATTTCACCTCTACACTGGGAATTCCGCCATCCTCTCCTGGATTCAAGCGCGACAGTATCAAGCGCAATTCCCGGGTTGAGCCCGGGGCTTTCACGCCTGACTTATTGCACCGCCTCCGCGCCCTTTACGCCCAGTAAATCCGAACAACGCTAGCCCCCTTCGTATTACCTCGGCTGCTGGCCCGCAGTT
+
CCCCCGGG-FGGGGGFGGGGGGGGGGGGGGEGGGGGGGGGGGGGGGGGGGGGGGGGGGDGGGGGGGGGGGGGGGGGGGGGGGGGGGGGGGGGGFGGGGGGGGGGGGGGGGGGGGGFGAFGFGGGGGGGGGGGCFGGGGGDGGGGGGGGGGGG8E=EFGCECG68EGGGFGDAEGGGGGGECCF?CGGGDEFCCDGGGGGC8<8CFFGGGGGGGGGFFGAC+>8CDDB)/85CDFF3:F4985<9>FF*+2:*/01CD(9=>:.9/+;FGDD>F32203=EB).,2:(586)3)(457.7?4
@M03506:14:000000000-AKVR1:1:1101:21939:7283 2:N:0:29
CTAGGACTACAAGGGTATCTAATCCCTTTTGCTCCCCACGCTTTCGTGCCTGAGCGTCAGCAATTGTCCAGGTAGCCGCCTTCGCCTCTGGTGTTCCTCACGATATCTACGCATTTCACTGCTACACCGTGAATTCCGCTACCCTCTCCAATGCTCTAGCCATGTAGTTTGAGGTGCAATTCCGGGGTTAAGCCCCGGGCTTTCACGCCTCACACACTTGGCCGCCTGCCCCCCCTTTACGCCCCGCGAACCCGAATACCTCCTGCCGTCTCTGTCGTATCTCGCTCTCCTGTCCAGTGTT
+
CCCCCGGGGGGFFGGGFGGGGGGGGGGGGGGGGGG8FFG@FECFGGGGGGFDGFFEFGGGF<FGGGGGGGCGGGFGGGDGCCFDGGEGGGGF8EBFFECFCFFEG:F<FFGGGGGGGFGG<DFCF?FGGGF+:EFGG,CFEGGGGG8DC=EC@@DFCFCCDDFFEFFGA=FGGFGGDDCCFFAFDGCGG?DFDF*8CE55C*,DC<C,:@CGGGG5*044;C6*)20);*0*:8)).0*9*:7))2/0***0@B3)*(*29=)*20*7*0*8**+2*-)*.))((-(0))).*),*)*..-
@M03506:14:000000000-AKVR1:1:1101:22445:7289 2:N:0:29
CTAGGACTACCGGGGTATCTAATCCCGTTTGCTCCCCTAGCTTTCGCTGTTCAGCGTCAATCTCGGTCCAGGATGCCGCCTTCGCCACCGGTGTTCCTCCAGATACCTACGCATTTCACCGCTACACATGGAATTCCACTCTTCTCTCCTGCACTCAAGTCCCCCAGTTCCCAATGACCCTCCACGGTTGCGCCGTGGGCTTTCACATCAGACTTAAAGGACCGCCTGCGCGCGCTTTACGCCCAATAATTCCGGCCACCGCTTGCCCCCTACGCTTTCCCCGGCCTGCTGCCCCGTGGTT
+
CCCCCGGG9FFGGGGGGGGGGGGGGGGGGGGGGGGGGGGGGGGGGGGGGGGGGGGGEFGGFGGGFCCFGGGGCFCFGEGGGGGGGGGGFGGG@FCGGCAEFFGGGGFGGGGGGGGGGGGGDGGGGFGFGFAFGEGGGAFAE=DA8DAFFG8?=@EGGFEDG=FGCCEGA,;>,<::,EF@8:C,:CC7?E,*>=***9*ACD6<;EGCC+;*=?5>D+:<*095DDBFG5DCD5BG?3*+/:CCD*;/+<+==@))/-*2).8*/AF/:7)))1**/(9+,217((()()))0(-1.0(-,
@M03506:14:000000000-AKVR1:1:1101:7209:7307 2:N:0:29
CTAGGACTACAGGGGTATCTAATCCTGTTTGCTCCCCACGCTTTCGCACCTCAGCGTCAGTACCGGACCAGTGAGCCGCCTTCGCCACTGGTGCTCTTCCGAATATCTACGAATTTCACCTCTACACTCGCAGTTCCACTCACCTCTCCCGGACTCGAGACTCCCGGTATCGAAGGCAGTTCTGGAGTTGAGCTCCAGGATTTCACCACCGCCTTAAGAGTCCGCCTACGTGCGCTTTACGCCCAGTGATTCCGAGCCACGCTATCCCCCTCCGGATTACCGCGGCTGCTGGCACGACGTT
+
CCCCCGGGFFGGGGGGGGGGGGGGGGGGGGFGGGGGGGGGGGGGGGGGGGAFFGGGGGGGGGGGGGGGGGGGGGGGGGGGGGGFGGGGGGGGGGDGGGGGGEGEGGGFGGGGGGGGGGGGGGGGGGGGGGGGGGGGGGGCGGGGGGGGGFGCEGEF6EEFGGGGGGGGEGGGF6BEGDEGGGGGGB>F6?,?F;EGGGC>8+>D@FFGCC:)4**ACCFGCCFEDDDFGDF*:.8>0*8@;EDD*:8*:<C?765DC(9:).01*0CFFFG)7)2**-9FB:;>06()(0.()(.*8),(-
@M03506:14:000000000-AKVR1:1:1101:16568:7316 2:N:0:29
CTAGGACTACTGGGGTATCTAATCCTGTTTGCTCCCCACGCTTTCGCACCTCAGCGTTCGTACCGGGCCAGTGAGCCGCCTTCGCCACTGGTGTTCTTCCGTCTATCTACGAATTTCACCTCTACACTCGGCGTTCCCCTCACCTCTCCCGGACTCGCGATCTTCAGTCTCCAAGGCAGTTCTGGAGTTGAGCTCCAGGCTGTCACCCCCGACTTAATTATCCGCCTGCCTGCGCCTTCCTCCCAGTCATTCCTTCCTACTCAAGCCCCCTTCCTCCTACTGTGCCCGCCGGCTAGCCGGC
+
CC9A<CFG9FEC,C7+B<FEF<EFFFGFGGFGD<FFC,C+@,@@C,6BFCCE@DDCCC,BF87@F:CBFC,CFCEF<CFF=7F,6B=CAEFF<=BFGGGG7,,AAEC@BF++A,=:@9E9ECF,9<AFG:=++4+>>,A,=8FGFC,@>@+3+@66:+++@9,,75;;,EG,,,,64,4,5<,,224<:>;8?G?6,4CF66:9<,0/4//5>7=7:+32++1**2:)***+18)*,7*2++292++*03+1****0)*+*0***3/88>)78*3+0(90))).).(.7)(,;(,*0.(((
@M03506:14:000000000-AKVR1:1:1101:22716:7346 2:N:0:29
CTAGGACTACAAGGGTATCTAATCCTGTTCGCTCCCCTAGCTTTCGCACCTGAGCGTCAGGTAAGGCCCAGAGATCCGCCTTCGCCACCGGTGTTCCTCCTGATATCTGCGCATTTCACCGCTACACCAGGAATTCCGATCTCCCCTACCTACCTCTAGTCGGGCAGTATCGGATGCACGCCCGGAGTTGAGCTCCGGGTTTTCACATCCGACTTGCCAAACCGCCTGCGTGCTCTTTACGCCCAATGACTCCGCACAACGCCCGCCTCCTACGTCTTCCCGCGCCTCCTGGCACGTAGTT
+
CCCCCGGGFGGGGGGGGFGGGGGGGGGGGGGGGGGGGGGGGGGGGFGGGGGGGGGGGGGGGFGGFGGGGGGGGGGGGGGGGGGGGCFGGGGGGGGGGGGGGGDAFFGG<9FEGGEFGGGGGGGGDFGFFEGCFFGGGGGCEFGE8>E6BFFGGGFGGCB==?CCDGGDC@CCE68EGGG>E>CEGCEGFGCCGFG8EEGECD*BCFGFF<<DGGGFGGFC*75CD<>35)>E3@B7):*@?EDDDE66A+3/9>*>D;*:)))15?C);)5*99*;*(1+,(-((-()()5()()>.),46
@M03506:14:000000000-AKVR1:1:1101:18177:7358 2:N:0:29
CTAGGACTACCAGGGTATCTAATCCTGTTTGCTCCCCACGCTTTCGCACCTCAGCGTCAGTACCGGGCCAGTGAGCCGCCTTCGCCACTGGTGTTCTTGCGAATATCTACGAATTTCACCTCTACACTCGCAGTTCCACTCACCTCTCCCGTACTCAAGATTCCCAGTATCGAAGGCAGTTCTGGAGTTGCGCTCCAGGATTTCCCCCCCGACTTAGGAATCCGCCTACGTGCGCTTTACGCCCAGTGATTCCGAACAACGCTACCCCCCCCCTTACTACCGCGGCCGCTGGCCCGTGATC
+
CCCCCFGGGGGGFF,;CEFGCAFGEFGGGG@FFGGGG@F7F:FFGCGGG7@F@AFDE@8CFGGFEFEEGEGGGCFGGGGDDGGGGGCFGGGACF@EC,9FFGEGG9ECGDFFDECAEFGCEEF,E9F=FDFE+@?E,,9,44DFDF?8?F8,3@EG,3,=@ADFC9D6==EC+<++,,1@;=@;EEFFDC,3@8E8<CF>F2,>2=>>*9:)5>EA76A+;C;*:C:5C*.*::)9(1*3**>3/2+1+2<=697<C95:)0)1);FFE@50.)*+0.*A269>0,(5(),4:0(/)0,()
@M03506:14:000000000-AKVR1:1:1101:23425:7379 2:N:0:29
CTAGGACTACAAAGGGTATCTAATCCCGTTCGCTCCCCTAGCTTTCGCGCCTCAGCGTCAGTGTCGGCCCAGCAACCCGCCTTCGCCGCAGGTGTTCCTCTCGATATCTACGCATTTCACCGCTACACCGAGAATTCCAGTTGCCCCTTCCGCACTCTAGCCCAACAGTACCACTTGGCCTCCACCGAGTTAACCCCCGAGATGCCACAAGTGACTCGCAGTGGCTGCCTCCGCGCCCTCTCGCCCAGTAAATCCGAACACCGCTCTCCCCCCACGTATGACAGCTCCCGCTGGCCCGGCG
+
CCCCCFG<9E<,@F,-6CFFAEEGGCEGGGDGGFF:FGGGGGGECFD7:FCEGEED@@B:F@CE9C:CFFGGGGGGGGDFCCFG<EEGGG:@EFFCEGA<,E7FF8F9?DGDF7FFEFD?A?C:CGGGGG7C+>F<?FD>73>ED8+DD,@CE68EE,EA97@D*;DBE;,7<8:DE:F?,,4,,6;C*D8C;,?,**45=D*++3CFG4F712>C+*)21/8*2*0722/:/>)599>**2*9<5/)<+39**9938):).09C**10)17))/**./*)..).))0()(-7(-*77((,
@M03506:14:000000000-AKVR1:1:1101:22303:7431 2:N:0:29
CTAGGACTACAAGGGTATCTAATCCCGTTTGCTCCCCTAGCTTTCGCGCCTCAGCGTCAAGAACAGGCCAGGTAGTCGCCTTCGCCACTGGTTTTCCTCCCGATACCTACGCATTTCACCACTACACCGGGAATTCCACTACCCTCTCCTGCCTTCGAGTCGATCAGTATCGAGTGACCCTCCCCCGTTGCGCCGGGGTGTTCCTCACTCGCCTTGAACGCCGCCCTGCGCGCCCCTTCCGCACAGTCAACTAGGCACACCCTCGCCCCCTATGCATTACGCAGCACTCGTCCACTCGTTG
+
CCCCCFGG-;E<C<@FGF<FDFD<FFGDEC,;,<<DGGFE8@EEFCF+CC,B8<D:FBFEGGGC,CCF>ECG,FF@FG>B@:@@:BEGGGE6,AFE9?C,B+=BF+B,EEEG+4+59,CE9DE=<8E8++6+8<,E5CFEGCFG@+3>D98=@=EG6=,,>@ECFDFE7,38@D,3@32D,+1@E*3*@C***:4==5**3*+5++3*=>35***5*;;*/2)*97).*))*))))(*0*/*)/)20*+3+*0*0**(2:))7*)**0*))0)2+++.9C0((,((,9(),-.42*80(,.
@M03506:14:000000000-AKVR1:1:1101:16856:7453 2:N:0:29
CTAGGACTACAAGGGTATCTAATCCTGTTTGCTCCCCTAGCTTTCGCGCCTCAGCGTCAGTTGTGGTCCAGTGCGCCGCTTTCGCCACAGGTGTTCCTCCCGATATCTACGCATTTCACCGCTACACCGGGAATTCCACGCCCCTCTCCCACACCCAAGCCCGGACGTTTCGCCTGCAGGCTCCGAGTTCAGCCCGGAGATTTCACAGGTGACTTCCCGCCCCGCCCACGCGCCCTTTACGCCCCATAATTCCGAACAACGCTTCCCCCCCTCGTATTTCCGCGACGCATGGCGCGCAGTT
+
CCCCCGGGGGGGGCEGGGGGDGFGGGGGGGGGGGGGGGGCFGGGGG>FGGFGFFGG7C@FGGGGGGGGGGCF@FGG>:FCGFGGGGGGFGFGGGEFGGGGEC,+4CGACFGGGCFFCFGGGGECGDFFFCG>E,A?F9=CC+CE=CDGG@,@B8+@D?C+3@C***36=,BFEE5BG6<=>,8>;B8C:,@@EC8:E55/3+>9++4+*2*;6:@+2<>D)777<C3;EG@*97)/2*97*:37)58.+++//0/*)(**))0**30<5>D)7)/**(*+.((((,()(0,,)(())),-.
@M03506:14:000000000-AKVR1:1:1101:19651:7464 2:N:0:29
CTAGGACTACAAGGGTATCTAATCCTGTTTGCTCCCCACGCTTTCGCTCCTCAGCGTCAGTCACGGCCCAGAGTGCCGCCTTCGCTACGGGTGTTCCTCCCGATATCTGCGCATTTCGCCGCTACACCGGGAATTCCACACTCCCCTACCGGACTCAAGCTTGGCAGTATCAGATGACCCCACCACGTTGAGCGCGGAGCTTTTACACCTGACTAACCATGCCGCCCACGAGCTCTTTACGCCCAATAAATCCGGGCAACGCCCGCACCCTCCGTATTACCGCGCCTGCTGGCACGTCGCT
+
CCCCCCFG-FGFGGGGGGGGGFGGGGGGGGGGGGGGGGGGGGGGGGGGGGFGGGGGGGGGGGGGD>CEGGG@DDFEGDGG>GGGGE>CGGGG>=CFEFFEGCFF7FED<FFFGGDGGCBFGGEFC9FFCFC::DDFFDG8C,DGDGF8FG7CEGGGG?@EDFC5C<B8?ADDF,D9<D7@CEGGCB5::E*?E**3/***00>6+=+=CD<>C:9+<7*009CEGG)<C)./500:4C6C*:/9C**0+2+9:>9)941*.7)1):*>C5*)871*0(*2--2((-().9,(5(35553((
@M03506:14:000000000-AKVR1:1:1101:4679:7465 2:N:0:29
CTAGGACTACAAGGGTTTCTAATCCTGTTTGCTCCCCTAGCTTTCGCGCCTCAGCGTCAGTTATGGTCCAGTGCGCCGCTTTCGCCACAGGTGTTCCTCCCGATATCTACGCATTTCACCGCTACACCGGGAATTCCACGCACCTCTCCCATACTCCAGCACCACAGTTCCGCTTGCAGGCTCTGAGTTGAGCCCAGCGTTTCCACAAGTGACTTTTTGCGCCGCCCACGCGCCCTTTACGCCCACTACTTCCGACACTCCCTCCCCCCCTCCTCCTTACCCCGTCTGCTGCCAACGAGTC
+
<B9@C@EDFEFFAFGCFGGFEFFGGGGCFFFFGEFGGFCFGFCFG>FEGGEFGFGE@FECCFGG9CEFFCFFDFGGGGGG:DFG7FEGGG,CFGG9?FGGEE:CEC,<EFFG7C+,:,CBFG@+CEEFF:@FEGF,58DEGDGD,>,,@DD,7@,@8,8D8EGFG6D4E,3@C8B*@EF6ECF,,,,=;D,DGCD,4,*:*:,544=C,:++,+,,395+/)5*75)):>B:<BF3:*/02:CDCA*90@+9=.5>)(*20))2***)28)7)220*)/+((--,-3541)))),1;562(
@M03506:14:000000000-AKVR1:1:1101:7081:7477 2:N:0:29
CTAGGACTACCGGGGTATCTAATCCTGTTTGCTCCCCACGCCTTCGCGCCTCAGCGTCAGTCTCGGTCCAGAGCGCCGCCTTCGCCACCGGTGTTCTTCCCAATATCTACGAATTTCACCTCTACACTGGGAATTCCACGCTCCTCTCCCGAACTCCAGCCCCTCAGTCCCAAGCGCACCTCCCAGGTTGAGCCCGGGGCTTTCCCGCCTGACTTGACGGGCCGCCTACGCGCCCTTTCCGCCCCGTAAACACGAACACCGCTCGCCCCCTTCGTATTACAGCGGCTGCTGGCACGAAGTT
+
CCCCCGGGGGFGGGGGGGGGGGGGGGGGGGGGGGGGGGGGGGGGGGGGGGGGGGGGGGGGGGGGGGGGGGF9FGGDDGGGGGGGGGGGGGGGGFGGGGGGGDGGGGGGGGGG?FGGGFGGGGGGGGGGGGGGDEFGFFFGGCEEGFEGGGGCGEGFGGFGGGGFEF8;DEGGCFGGGGG88;CE>CFFF:,:E?8/:CCGEG6++3=EEGFCF>+>2*0:))95<DD>6*7595)72C*<*29<)725/;+*.87CG9*1).)/7CE>E>))7**0;4=C).863>65(/.53()/)012)
@M03506:14:000000000-AKVR1:1:1101:12605:7514 2:N:0:29
CTAGGACTCCAAGGGTATCTAATCCTGTTTGCTCCCCTAGCTTTCGCGCCTCAGCGTCAGTTGTGGTCCAGTGCGCCGCTTTCGCCACAGGTGTTCCTCCCGATATCTACGCATTTCACCGCTACACCGGGAATTCCACGCACCTCTCCCACACTCAAGCACGGCAGTTTCGCCTGCAGGCTCCGAGTTAAGCCCGGAGATTTCACAGGTGACTTACCGCACCGCCTACGCGCCCTTTACGCCCAATAATTCCGAACAACGCTTGCCCCCCTCGTATTACCGCGGCTGCTGGCACGACGTT
+
CCCCCGGG9FGGGGGFGGGGGGGGGGGGGGGGGGGGGGGGGGGGGGGGGGEGGGGGGGGGGGGGGGGGGGGGGGGGGGGGGGGGGGGGGGGGGGGGGGGGGGGGGGGGGGGGDGEGGFGGGGGGGFGGGG>F+AFGGGGGGGGGGGDFFGGGEGCFGGGGGGGGGGGGGGGCEEGGGGGGGCFGG>ECEC;EFFFGGGGEGF;>7@FGGGGGGGGGGGFG35CE<C)<FGF5C<E33<FGGG5397:6ECC997D3)(*2)).9DFFFGFD.5<A*;(9CA((,((-)4),8B1?GD5;(-
@M03506:14:000000000-AKVR1:1:1101:13302:7560 2:N:0:29
CTAGGACTCCCGGGGTATCTAATCCCGTTTGCTCCCCTGGCTTTCGCTCATCAGTGTCAGTGTTGGTCCAGGACGCCGCCTTCGCCACCGGTGTTCCTCCAGATATCTACGCATTTCGCCGCTACACCTGGAATTCCGCGCCCCTCTCCCAAACTCAAGCCATCCAGTATCAGACGCAGTTCCCCAGTTAAGCTGAGGGATTTCACAACTGACTTGTGCTGGCCGCCTACGCGCCCTTTACGCCCAGTAACTCCGCACAACGCTGGCCCCCCCCGTATTCCCGCGGCTTCTGGCCCGGAGT
+
CCCCCGGG-FGGGGGGGGGGGGGGGGGGGGGGGGGGGGGGGGGGGGGGGGGGGGFGGGGGGGGGGGGGGGGGGGGGGGGGGGGGGFGGGGGGGGGGGGGGGFGFFGFDGGGGGGGGGGGGGGGEGGGGGGFC3FEGGGGGGGGGGGDGGGG?FGFGGGFGGGCFGGCFFFFFE?GGDCCEDC?FGFGFF,@CCFF9FGEDFGFFCFFCCF4:6:C0768EFGD=DGAB5C3CGF>50C)<CGDDD**/+<+9@@7*90)2>7)1*/*);7CD>3/**,90..(((,3)(7)-*)(*.0-4,
@M03506:14:000000000-AKVR1:1:1101:4078:7564 2:N:0:29
CTAGGACTACAGGGGTATCTAATCCCGTTTGCTCCCCTGGCTTTCGCCCATCAGCGTCAATGCCGGTCCAGGATGCCGCCTTCGCCACCGGTGTTCCTCCAGATATCTACGCATTTCACCGCTACACCTGGAATTCCGCATCCCTCTCCCGGATTCAAGCCATCCAGTATCGGATGCAGTTCCCAAGTTAAGCCTGGGGATTTCACATCCGACTTAGTTGGCCGCCTACGAGCCCTTTACGCCCAGTAATTCCGAACAACGCTTGCCCCCCCCGCATTACCGCGGCTGCTGGCCCGGCTTT
+
CCCCCGGGGGGGGGGGGGGGGGGGGGGGGGGGGGGGGGGGGGGGGGGGGGGGGGGGGGGGGGGGGGGGGGGGGGGGGGGGGCFGGGGGGGGGCFGGG9FGGGGGGGCGGGGGGGGGGFGGGGGGGCGGGGGGCGGGGGGGEGGGGGGGGGGGGCEGFFGGGGGGGGGGDGG@E6B:FFCGFGFEFFGFG,;ECEDD5FEGAFFCCGGGFGGGGGDEGGCFGGGGCC35EGDDGBF*3*9CE=<C*:8*2<06@4CDG0DC@))*1;86CDDFFD:8*(*366((-3-7:??:)((95)(-4
@M03506:14:000000000-AKVR1:1:1101:23054:7581 2:N:0:29
CTAGGATTACAGGGGTTTCTAATCCCGTTTGCTCCCCTGGCTTTCGCTCACTCAGTGTCAGTGTTGGTCCAGGACGCCGCCTTCGCCACCGGTGTTCCTCCAGATATCTACGCATTTCACCGCTACACCTGGAATTCCGCGTCCCTCTCCCAAACTCAAGCCATCCAGTATCAGACGCAGTTCCCCGGTTAAGCCGAGGGATTTCACGTCTGACTTAGTTGGCCACCTACTAGCCCTTTACGCCCAGTAATTCCGACCCCCGCTTGCCCCCCCCGGCTTACCCCGGCGGCCTGCCCGGAGT
+
CCCCCFGG9FGGGGGFCGGGGGGGGGGGGGGGGGGGGGGFGGGGGGGFGDGGGGGGGGGGGGGGGGGGGGFGGGGGGGGGGGGGGGCFGGGGGGGDGGGGGFGGGGFEFD<FGFGG9FGGGGGGGGGGGGGFECE,FAFCE@EEGGGGGFFGFGGGEG?DGGGGGGCCFF@9,E?FCEC:CFGGFGGGGGGGCFGEGGGEEDG<CFGFEGDCGG?F+++2;**6<FAA666+2==*(>)3<EGD)7@)0:CFFB*>3()*)07><5;@FFD)711**()+.4(((-()-.((02255)-((
@M03506:14:000000000-AKVR1:1:1101:9141:7584 2:N:0:29
CTAGGACTCCAAGGGTATCTAATCCTGTTCGCTCCCCACGCTTTCGCTCCTCAGCGTCAGTTACTGCCCAGAGACCCGCCTTCGCCACCGGTGTTCCTCCTGATATCTGCGCACTCCACCGCTACACCAGGAATTCCAGTCTCCCCTGCAGTACTCCAGTCTGCCCGTATCGCCCGCACGCCCACAGTTGAGCTGTGAGTTTTCACGAACAACGCGCCAAACCACCTACGAGCACTTTACGCCCAGTAATTCCGGACCACGCTCGCACCCCACGTATTACCGCGCCTCCGCGCCCGGCTTT
+
CCCCCGGG-EEGGGGGGFGGGGGGGGEGGFFGGGGGGGGGGGGGGGGGGGFGCFGGGDC@FGFGGGGGGGGGGGGGGDGGGDGDGGGGGGGGGGGGGEGGGGGGGGGGFGDGCFGGGGGGGGDEEGGGGGDCGGGGGGGFC;FGGGGGGDFGGGFFGG?DFGGGEGEG6@F@EGGDGGG>EG>***4=,>F7D;6DD,;CFDGGFF557DD4=DE*)5)=CFCCCDFA?C57C)023*8E:CDDC5A6?@9*8)>CG(9=5:0/7*:>EE)7B3*;7,79)((,(40)4),45((/))(-(
@M03506:14:000000000-AKVR1:1:1101:11232:7584 2:N:0:29
CTAGGACTCCAAGGGTTTCTAATCCTGTTTGCTCCCCACGCTTTCGTGCCTCAGCGTCAGTATCGGGCCAGTGAGCCGCCTTCGCCACTGGTGTTCTTGCGAATATCTACGAATTTCACCTCTACACTCGCAGTTCCACTCACCTCTCCCGAACTCAAGATCCTCAGTATCAAAGGCAGTTCTGGAGTTGAGCTCCAGGATTTCACCCCTGACTTAAAGACCCGCCTACGCACCCTTTCCGCCCAGTGATTCCGAGCACCGATAGCCCCCCTCGTCTTACCGCGGCTGTTGCCCCGTAGTT
+
CCCCCGGG<FFGGGEFGGGGGGGGGFGGGGGGGGEGGGGFGGGGGGFDGGDFDGGGFF@FEEEFGC>FGGFFE,6@FGGGGGGGGGGGGGGF<FGGGGCGEEGE=FGGGGGGGGGGGCFFFG?FF,E9E?EGEGGGGE9;E8B@ECFGGG++3+,@9D9,@2E=EGFG8,@9,3@FF:CF;FEBF,5CFDAFGFG6:C,:AFCCFF77=9**=CFGC7+=38C=GDA4,*/7<BFG8<+0?*CG3=+*+<CFFA91)(*2)))11<+8E5)).)2**4/<?1>B(-(.(*.)*)()00(-)
@M03506:14:000000000-AKVR1:1:1101:3286:7601 2:N:0:29
CTAGGACTACAGGGGTATCTAATCCTGTTTGCTCCCCACGCTTTCGCACCTCAGCGTCAGTACCGAGCCAGTGAGCCGCCTTCGCCACTGGTGTTCCTCCGAATATCTACGAATTTCACCTCTACACTCGGAATTCCACTCACCTCTCTCGGACTCAAGATACCCAGTATCAAAGGCAGTTCCGGGGTTGAGCCCCGGGATTTCACCCCTGACTTAAGTATCCGCCTACGTGCGCTTTACGCCCAGTAATTCCGCACAACGCTAGCCCCCTTCGTATTACCGCGGCTGCTGCCCCGACTTT
+
CCCCCGGGGGGGGGGGGGGGGGGGGGGGGGFGGGGGGGGGGGGGGGGGGGFGGGGGGGGGGGGGGGGGGGFGGGGGGGGGGGGGGGGGGGGGGFGGGGGGGGGGGGGGFGGG8FFGGGGGGGGGGGGGGGGGGGGGGGGGGDDGGG?FGGGGGGGGGFGGGGGFGFFFGGGAD=DF,DEGC@EEGGDGGEGGGFGGGGGGGCEGG?FGGGC6EGG+:78CFF>CFDDBFGA6D5>D@DFG5A))77E?CCE@F)*9D07C3739)CCFE7D5)1*2;2*<4((3(((0-9>7)(,)78(36
@M03506:14:000000000-AKVR1:1:1101:25335:7602 2:N:0:29
CTAGGACTACCAGGGTTTCTAATCCTGTTTGCTCCCCACGCTTTCGCACCTCAGCGGCAGTACCGGACCAGTGAGCCGCCTTCGCCACTGGTGGTCTTGCGAATATCTACGACTTTCACCTCTACACTCGCAGTTCCACCCTCCTCTTCCCGACTCAAGCCCACCAGTATCAAAGCCAGTTCTGGAGTTGCGCTCCAGGATCTCACCCCCGACGTAGTAAGCCGCCTACGGGCGCCTTACGCGCAATTACGCCTACCCACTCTAGCCCCCTTCGTCTGACTGCCGCTGCTTGCCGTGCGTC
+
A8CC@FFEFG<,;@FAF6CE9<CFGGDF9<,F,CCFGDGCGF@EGDGEEG,CFFF:+7@@@FFGFCFGGG8C<EFFF+=@8:E6=:@F8?,C=,BFFFFGG+44AFF?FFDF+469C<FE,B75CFGG,6==C73A95>,++8>,@BCEG,36@@>F,@93@,8+4@@CFGFCAA,4,143,;>,,,41?,4***4>CF5E*,>CFFG5/)>5)3*17:4+2>5</5)**)*1)7)3C*<*/)/1***++*0)01*9(0:).***2;);)955*;*/3*<))((,-()())))(,*))(((
@M03506:14:000000000-AKVR1:1:1101:16225:7618 2:N:0:29
CTAGGACTACCGGGGTTTCTAATCCTGTTCGCTCCCCACTCTTTCGCTCCTCAGCGTCAGTTACTGCCCAGAGACCCGCCTTCGCCCCCGGTGTTCCTCCTGATATCTGCGCATTCCACCGCTACACCAGCAATTCCAGTCTCCCCTGCATTACTCCAGTCTGCCCTTATCGCCCGCACGCCCACAATTGCGTTGTGAGTTTTCCCGGCCAACGCGACAAAGCACCTCCGCGCTCTTTACCACCATTAATTCCGAACAACGCACGCACCCTACGTACTACACCCGCTGTGCACACCATTCT
+
<CC<BFGG@FGGGD:FGECFCAFGGGGGEDCF,CCFGFE<FGGGE@E:<F,FEE<FFEC:FGADF,CCEFF889CCF7B7FGGFFC,=F7@F:BFFGCE?B,EFFF,F<E@++@+5E5?A7F+>B<A=+:,A8DDDFFFCB,D98B,368,7;9,EFF8;>,5D9D,@8,@+*8C*:>9CE:E6=1,,46,44:5;:FFC,1,,+=/2/7)*:***217C**20*95)/))1))09<:60++***++*+++*1)*1/(0*05)9):*0*8*5<58+*(*+,(.(-,()()))1.,*)*)).
@M03506:14:000000000-AKVR1:1:1101:13030:7635 2:N:0:29
CTAGACTACAAGGGTTTCTAATCCTGTTTGATCCCCACACTTTCGTGCCTCAGCGTCAGTTACAGTCTAGTAAACTGCCTTCGCTATCGGTGTTCTTGACGATATCTATGCATTTCACCGCTACACCGTCAATTCCGCCTACCTCGTCTGTACTCAAGTCAACCAGTATCAATTGCACCTCGACAGTTAAGCTGCCGTATTTCACAACTGACTTAATCAACCGCCTACGCACCCTTTAAACCCAATAAATCCGGACAACGCTTGCCACCTACGTATTCCACCCGCTGCTTGCCCGTAGTTA
+
CCCCCGGGGGGGGGGGGGGGGGGGGGGGGGGGGGGGGGGGGGGGGGGGGGGGGGGGGGGGGGGGGGGGGGGGGGGGGGGGGGGGGGGGGGGGGGGGGGGGGGGGGGGGGGGGGGGGGGGGD:FGGGGGGGGGGGFGFGGGGGGGGGFGGGGGGFGGGGGGGFGGGGGFFGFGGG?EEFFFFC>GGGGGGGDCFGGGGGEGGG7,@:C7<>*9EFFEFCFGF>4ECCD/A4)*56A8586,9:?4CC+;+5>AB)*))8F*>)27/0:*;)06)9C9<)*+).(-7>0))*,(),4)8)-4.
@M03506:14:000000000-AKVR1:1:1101:20979:7638 2:N:0:29
TTAGGACTCCTAGGGTTTCTAATCCTGTTTGCTCCCCACGCTTTCGCGTCTTAGCGTCAGAAACCGTCCAGATAGCCGCCTTCGCCACTGGTGTTCTTCCCAATCTCTACGTATTTCACCACTACACTGGGAATTCCACTATCCTCGCCGGTCCTCTAGTCACCCAGTACCGAGTGCATTTCTTGAGTTGAGCTCTAGGCTTTCACACTCCACTCGGATAACCGCCTACACGCTCTTCACGCCTAGTAAATCAGAACCACGCTTGCCCCCCCCGGATTACCACGGCTGCGGGCATCGTGGT
+
-@CC@FF<-CCCFEEFGGG96CFFFAEGGGC9FGGCB<@:@,FFECEC@F@FCEF@6::,C,C<EEFEEFF,FCEDC@7FFF9C7:,B=<FFD=FFGGGFGCF<EE?FGGGGGAE,,ABF<F,A=A=9C?FAE,AA<FED8;=@=D+@EE@@@+37,6>ED,>=DD,6,DF:C8DGGCFFD7ACCB,@;EE,,38,<C6EGFGG?7CC7C**=:,=*745?F*/))))4*=*)).:)+;@5=89*2>8+++:***32(8/5555**+9C3/)0)***497)))(41(>()((),,*)).(-
@M03506:14:000000000-AKVR1:1:1101:4657:7638 2:N:0:29
CTAGGACTACCAGGGTATCTAATCCCGTTTGCTCCCCTAGCTTTCGCGCCTCAGCGTCAATGCCGGTCCAGGATGCCGCCTTCGCCACCGGTGTTCCTCCAGATATCTACGCATTTCACCGCTACACCTGGAATTCCACACCCCTCCCCCGGATTCAAGCCTTCCAGTATCGAACGCAGTTCCTCGGTTAAGCCGAGGGATTTACCGCCCGCCTTAGAAGGCCGCATACCTCCCTTTTCCGCCCAGACCTCCCGACCAACCCTTCCCCCCCCCCTCTCCCCGGCCTCGCTGCACCGGCTTT
+
CCCCCGGG<F@FGGEFFFGFGGGGGGGGFFFGGGGGGGGGGGGGGG7@FBC@FGGGG@FCCEGGGGGEG?GG7FGGGDGGGGGGGGDFGGC:CFGFF,FFC8CFF??F9FC:FGCGGFGFDGGDEAFFG8AAAFGFACB8+@=BDC++@+@E6?6DCECGG,EFG,>DAAEC86DGC8;8D,CFC>**;*?@B>**4C:CCCC++3A5/9C)7/;+*+;:5>C*))00<**+90)2)*1C;5D<*/*<*<+7)./)1-75)5@F4CF4E>)<7)**2(0*4((-(,()-7-(054755;((
@M03506:14:000000000-AKVR1:1:1101:8779:7658 2:N:0:29
CTAGGACTCCAAGGGTATCTAATCCCGTTTGCTCCCCTAGCTTTCGCGCCTCAGCGTCAGTATCCGTCCAGAAGATCGCCTTCGCCACTGGTGTTCCTCCCGATATCTACACATTTCACCGCTACACCGGGAATTCCATCTTCCTCTCCGGAACTCAATTCTCGCAGTATCTTGTGCACTTCCAAAGTTAGGCTTTGGGCTTTCACACAAGACTTACAAAATCGCCTACGCGCCCTTTACGCCCAGTAATTCCAAGTAACCCTTGCTCCATCCGTATTACCGCGGCTGCTGGCCCGGAGTT
+
CCCCCGGG9FGGGGGGGGGGGGGGGGGGGGEGGGGGGGGGGGGGGGGGGGCGGGGGGGGGGGFGGGGGGGGFGGGFGGGGGGGGGGGGGGGGGGGGGGGGGGGGEFGGGGGGGGCFFGGGGGGGGGGGGGGGGGGGGGGGGGGGDGGGGGGEGGGGGGGFFDEGGGGGGFGGF7F6C;FGGGGDGCFFGGGG66D899:9C>FGCFCD5?FGGGG7CFFG40*5*98567>CGB583CCE8CG<**>7AE+=4*0*26*<*).95C+8@)**0*2/*44+6(-((-35(<0()(47)0,-4
@M03506:14:000000000-AKVR1:1:1101:11856:7659 2:N:0:29
CTAGGACTCCAAGGGTATCTAATCCTGTTTGCTCCCCACGCTTTCGTGCATGAGCGTCAGTTTCAGCCCAGAGACCTGCCTTCGCCATCGGTGTTCCTCCTGATATCTACGCATTTCACTGCTACACCAGGAATTCCAGTCTCCTCTGCCAAACTCCAGCCTTGCAGTCCCAAATGCCATTCCCAGGTTAAGCCCGGGGCTTTCACATCTGGCTTCCAAAACCGCCTGCGCCCGCTTTACGCCCAGTAATTCCGATTAACGCTCGCACCCTACGTATTACCGCGGCTGCTGTCACGGCGTT
+
CCCCCGGG-FFGGGGGGGGGGGGGGGGGGGGGGGGGGGGGGGGGGGGGGGGGFFGGGGCEFGGGGGGGGGGGGGGGGFGGGGGGGGGGGGGGGGGGGGGGGGDGGGGGGGGGGGGGGDGGGGFCG@=FFFEGCFGGGCFFGEFGGGGGGGGFGGGGGGGGGGFGGG?FFGGGFEGD8DFGGGFGGGFFFGGGA?FED>EG:FEGGEFCGCFCFGG,@+=9>CCCDD4)CC6*:?A)3>6C5ADD*;C=+21::9***,1:5>7DG8*./35?FD*+25*+.(((((()4/5)6-63<)491
@M03506:14:000000000-AKVR1:1:1101:8894:7668 2:N:0:29
CTAGGACTCCAGGGGTATCTAATCCTGTTTGCTCCCCACGCTATCGCGCCTGAGCGTCGGTAACGGGCCAGTGAGCCGCCTTCGCCACTGGTGTTCTTCCGACTATCTACGAATTTCACCTCTACACTCGGAATTCCACTCACCTCTCCCGTACCCAAGTCCCCTAGTCTCAAAGGCCATTCCAGGGTTGCGCCCTGGGCTTTCACCCCTGACTTTGCTCGCCGCCTACGCGCCCTTTACTCCCAGTAATTCCGAACAACGCTCGCCCCCTTCGTTTTACCGCGGCTTCCGCCCCCAAGCG
+
CCCCC,EF-CEGGGDGGEGGGGGGGGGGGG<FGGFGGFGGGGGGGGGGDGGGGGGGEGGGGGGGGGDGGGEFFGCGGGGGEGGDGGGGGGG<,BBFGFFCGC4@=FGGGGGE8FFGD,FEADEFGGG9E=@=CFGGFGCGGGGGEF=FGGED+>CD9D6AF7,5D6DDDDCCA7BFF59@EFGAFFG;:>,1:?CEFD*5@CCF,BF6*/*5C7C+;+++/:8*7>)5A55*))8C(9=@+<*1*+09+33/=/3*C9D537)9)8=BG3)7;*0*/1=C231139-),/1(8(().),((
@M03506:14:000000000-AKVR1:1:1101:10136:7711 2:N:0:29
CTAGGACTCCCGGGGTTTCTAATCCTGTTTGCTCCCCACGCTTTCGTGCCTCAGCGTCAGTACCGGGCCAGTGAGCCGCCTTCGCCACTGGTGTTCTTGCGAATATCTACGAATTTCACCTCTACACTCGCAGTTCCACTCACCTCTCCCGGACTCAAGATCTTCAGTATCAAAGGCAGTCCTGGAGTTGAGCTCCAGGATTTCACCCCTGCCTTAAAGACCCGCCTACGCACCCTTTACGCCCAGTGATTCCGAGCAACGCCAGCCCCCTTCGTAGTACCGTGGCTGCTGTCCCGAAGTT
+
CCCCCGGG-EFGGGGFGGGGDGGGGGGGGGFGGGGGGGGGGGGGGGGGGGEGGGGGGGGGGGGGGGGGGGGGGGGGGGGGGGGGGGGGGGGGGGGGGGGFGGGGGGGGGGCCEGGGGGGGGGFGGGFFGGG=FEGGGGGGGGGGGG9DGFGGEG8DGGF79EEGGGAFFGGCFDCEGFGGGGCFC6,AFF@CG9DC8FDFFGGECC7?EF**,*,1:++=6FDCDD);7C.*78:F1;8C=*155CEFC0<67697C(9FB>.7<CEED>3<?/2**-9C2((,1((.364)/,)153(-)
@M03506:14:000000000-AKVR1:1:1101:23064:7719 2:N:0:29
CTAGGACTCCAAGGGTATCTAATCCTGTTTGCTCCCCACGCTTTCGTGCCTGAGCGTCAATCTCAGCCCAGGGGGCTGCCTTCGCCATCGGTGTTCCGCCACACCTCTACGCATGTCACTGCTACACGTGGCATTCCACCCCCCTCTGCCAGATTCAAGTCCCATAGTTTCCAATGCCATTCCCAGGTCAAGCCCGGGGCTTTCACAGCGGCCTTGGGGGACCGCCCACCACCTCTTTCTCCCCGTTCATTCCGATTACAGGCACTCCCCTCCTGATCCCCCCGGCGCCTGTCACGAGGGG
+
6,BCCFGG--C<FC;FAFEF9FEC<FFGGF@FA<FCFG:6@7;FF:F,@:FE,CEGGGGGGGDGG<,CBFFCFE++@,BFCACC:CFGGDDB:F=?9??=>F<+6,9,5?++6=+C?FGG?,AA??FFEF@C,,AF,@C,6@EE8ED=FDF,6,363:,3>E6E7:DFA7D,,,@4C,,9;CGF,88A8DF99DC8*=5E8*>,CEG,A8C3**+>678=5555D9))**)*1))26?*0++21/:8)+<+**)1**,0+*0)***+.1097)*++2)**(((-1(,)-.-)).)/))(((
@M03506:14:000000000-AKVR1:1:1101:6675:7770 2:N:0:29
CTAGGACTACTGGGGTATCTAATCCTGTTTGCTCCCCACGCTTTCGCGCCTCAGCGTCAGTACCGGACCAGTGAGCCGCCTTCGCCACTGGTGTTCTTCCGAATATCTACGAATTTCACCTCTACACTCGGAGTTCCACTCACCTCTTCCGGACTCGAGATCTCCAGTATCAAAGGCAGTTCTGGAGTTGAGCTCCAGGATTTCACCCCTGACTTAAAGATCCGCCTACGTTCGCTTTACGCCCAGTGTTTCCGAGCAACGCTAGCCCCCTTCGTATTACCGCGCCTCCTGGCACGCAGTT
+
CCCCCGGGFGGGGGGGGGGGGGGGGGGGGGGGGGGGGGGGGGGGGGGGGGGGGGGGGGGGGGGGGGGGGGGGGGGGGGGGGGGGGGGGGGGGGGGGGGGFGGDGGGGGGGGGGGGGGGGGFGGGGGGGGGGGGGGGFGGGGGGGGGGGGGGDGGGGGGGCGGDFGGGGGGGGGGG6EEGFG7EDFFCGGGGGGGGGG6E56:FFGG?GEF4FFGGGG7AG7+;CGGFECD;*2):D:>6CCG3DCCGA+25:8B3C3-5C>@E5CGFFGFG55*02A2=F<(71((().7705149))(-5
@M03506:14:000000000-AKVR1:1:1101:12036:7789 2:N:0:29
CTAGGACTCCAAGGGTATCTAATCCTGTTTGCTCCCCACGCTTTCGCACCTCAGCGTCAGTACCGGACCAGTGAGCCGCCTTCGCCACTGGTGTTCTTCCTAATATCTACGAATTCCACCTCTACACTAGGAGTTCCACTCACCTCTTCCGGACTCGAGATTGCCAGTATGAAAGGCTGTTCCAGGGTTGAGCCCTGGGATTTCACCCCCCACTTAACAATCCGCCTACGTGCGCTTTACGCCCAGTTAATCCGAACAACGCTAGCCCCCTTCGTCTTCCCTGGCCGTCCGGCCCGAACTT
+
CCCCCGGG@FGGGGGGGGGGGGGGGGG,EFGGFGGGGGGGGGGGGGGGGGFGGGGGGGGGGCE<CFFF@FGGGAFGGGGGGGGGGGGGGGGGGGGGCFGGGCFGGGGFGGGGFGG9?<FFGGGFGGGGCF?CFGGCGCFD:,E89DFGGGGGGEG?+@EGF89ECFGGGGGCAFC8,,@DDFGFG6+@FC:,8:>@E*@6CCEGGGAC**3/=FGDCC+=8CFC*7A)?<A*:551;D6E**)1/*0+<0+*17*192*257;C7@FF=D3)8***2,*+.-),((,)-)(-7(-)))-.)
@M03506:14:000000000-AKVR1:1:1101:20789:7821 2:N:0:29
CTAGGACTCCAGGGGTATCTAATCCTGTTCGCTCCCCACGCTTTCGCGTCTCAGCGTCAGTACCGTACTAGAGAGCCGCCTTAGCCACGGGTGTTCTTCCTGATATCTGCGCATTTCACCGCTACACCAGGAATTCCACTCTCCTCTTCCGGACTCTAGCCAAACGGTTTCCATCGGCGTCTCGAGGTTGAGCCTCGAGTTTTCCCAACGGACCTGTCTGGCCGTCTACACCCTCTTTCCGTCCAATAAACCCGGACACCGCTTGCCCCCTACGTATTCCCGCGGCTGCTGGCACGAAGTT
+
CCCCCGGG-FCGFGGGGGGGGGGFGGGGGGEGGGGGGGGCCFGGGGGGGEFFGGGGGGFGGAFGGGGGGGGFFCFGFDGGGECFGGGGGGGGGGCEFGFGGGFGGGGFGDEGCFBFFAFGE+>CFC<FF,?FCFFGGFFDFDGGFGGG9FG6CEEFD3>=FF:,+6@CGGAFFGFCEEGEE*=,2:E7DFDFCF68C5CGDFFC,=?EC*2CEGA*CFF=CF8*):55977*108C2?*<*0*)7:+)+0+0>37)>975>B.935@?F>9)5<;C+(*34(4(76136))()(,9)734)
@M03506:14:000000000-AKVR1:1:1101:10619:7834 2:N:0:29
CTAGGACTCCCAGGGTTTCTAATCCTGTTCGCTCCCCATGCTTTCGCTCCTCAGCGTCAGTTACGGCCCAGAGACCCGCCTTCGCCACCGGTGTTCCTCCTGATATCTGCGCATTTCACCGCTACACCAGGAATTCCAGTCTCCCCTACCGCACTCTAGTCTGCCCGTACCCACTGCAAGCTCAGGGTTAAGCCCTGAGTTTTCACAGCAGACGCGACAAACCGCCTACGACCTCTTTACGCCCAATAATTCCGGATAACGCTTGCACCCCACGTATTACCGCGGCTGCTGGCACGTAGTT
+
CCCCCGGG-FGGGGGEFGGGGGGGGGGGGGDGGGGGGGGGGGGGGGGGGGGGGGGGGGGDGGGGGGGGGGGGGGGGGGGGGGGGGGGGGGGEGGGFGGGGGGFFGGGGGGGGGGGGGGGGGGDGGDFGGFCEGGGGGGGGGGGGDGGGGEGGEGGGGGGGGGGGGGGE8EEGGEFGGGCAFCCF?FFCG7FFFGGGGGGGE+>FFGGCF4CDC4=4)>)=4<F=<C8363:*/)994:6CCEDD**;?9ACFFFCCC:FG)>>/7C96*)))))**+./C)((,41(01)503(57.71(.
@M03506:14:000000000-AKVR1:1:1101:10130:7835 2:N:0:29
CTAGGACTCCAAGGGTATCTAATCCTGTTTGCTCCCCACGCTTTCGCACCTCAGCGTCAATATGTGTCCAGTGAGTCGCCTTCGCCACTGGTGTTCTTCCGAATATCTACGAATTTCACCTCTACACTCGGAATTCCACTCACCTCTCCCCAATTCTAGCGATGCAGTCTTAAATGCAATTCCGGAGTTGAGCTCCGGGCTTTCACCTCTAACTTACAAAGCCCCCTACGTTCGCTTTACGCCTAGTAACTCCGAACACCGCTAGCCCCCTCCCTATTACCGTGGTCGCTGGCACGTAGTC
+
CCCCCCGG-E@CFGGCE@FFGDEFEF<FEF8FGGCEE<FFGEGGD,@BFDEFEAFDE@,C9CF9,@EECFE,FEFFGGGGG@<9FFFDGGGFEFEFE,EFDD7B,5CBCF<7A4ACEAF9,EF5EFGDG:F+?FFFFFC9E,EF?FGG8,@D+DFEFA9D@+,6@,B=D==,:,,,7,6=3E=>C+@A:9,@D7>DE6E>?FGGFFC,,4*+55,,++=,*3;*/2)/:*2,;4?*-/+A*:7*2058++3/65):56*AA@))98E4C)175*0+2)9?40(.(()0-.(,<(5C5023)
@M03506:14:000000000-AKVR1:1:1101:6097:7835 2:N:0:29
CTAGGACTACAAGGGTATCTAATCCTGTTTGCTCCCCACGCTTTCGTGCCTCAGCGTCAGTACCGGGCCAGTGAGCCGCCTTCGCCACTGGTGTTCTTGCGAATATCTACGAATTTCACCTCTACACTCGCAGTTCCACTCACCTCTCCCGGACTCAAGATCCTCAGTATCAAAGGCAGTTCTGGAGTTGAGCTCCAGGATTCCACCCCTGACTTAAAGACCCGCCTACGCACCCTTTACGCCCAGTGATTCCGAGCAACGCTAGCCCCCTCCGTATTACCGCTGCTCCTGGCACCAAGTT
+
CCCCCGGGGGGGGGG9FGGGGFGGGGGGGGFGGGGGGFGGGGGGGGGGGFFGGEFGFEGFFE<CFGEEGGGEFGGGGGGGGGGDGGGGFFGFGDFGGGGGGGGGGGGGGFFDFGCFGGGGGGCFFFG;FFGGGFGDGGGGGGGG?=9DEFGGGGGGGGGGGGG9AFGGFEACFFG,@:>FFGFFFGF7EFCGDFFGGGGE5D,22ACECFCGDGGG=GFGGGC54/)0**)/1)8>18=<85575ACAC9CA1)/)9;**..)17ED?CDG).>1**.*+)(-(-6?*)))()(4*.024:
@M03506:14:000000000-AKVR1:1:1101:27418:7837 2:N:0:29
CTAGGACTACCAGGGTTTCTAATCCCGTTCGCTCCCCTAGCTTTCGCGCCTCAGCGTCAGTGTCAGCCCAGCAACCCGCCTTCGCCGCAGGTGTTCCTCTCGATATCTACGCATTTCACCGCTACACCGAGAATTCCAGTTGCCCCTTCTGCACTCTAGCCCCGCAGTATCGGCTGCCCTTTCCGGGTTAAGCACGGAGATGTGACAGTCGCCGTGCGGTGGCCGCCTACGCGCCCTTTAGGCCCAGTAAAGTCGAACAACGCTTTCTCCACGCGTATTCACGACGCCGTCTGCCGGGAGT
+
CCCCCGGGGGG8FFFFGGGGGGGGG<CDFGGG7CCFGGGGGGGGFGGEGCCCFGGEGGGGFFFGGG?FGEGGGGC8@CEGGGGGCEG7FGDGGAFFGGCEGEF,F@5@FEFDEC7FFD<<C7+CFDFFFECECGFFEFG,CDF@E66DB,>@F,,7@89AD68:8EECGDFC:**@*6=EED7988>=:*4=B,,*=:::C*>5+++3=;C5*)=**)2:)9769175*072/.@GF*00<60**28<C791/**1*,1:).)*1*+/2=*))1/**-)+-)((((-)48(,75.)).-(,
@M03506:14:000000000-AKVR1:1:1101:3043:7847 2:N:0:29
CTAGGACTACAAGGGTATCTAATCCTGTTTGCTCCCCACGCTTTCGCGCCTGAGCGTCAGTACCGAGCCAGATGGCCGCCTTCGCCACCGGTGTTCTTCCTAATATCTACGAATTTCACCTCTACACTAGGAATTCCGCCATCCTCTCTCGGACTCTAGCGATCCCGTTTCAAAGGCAATTCCGGAGTTGAGCCCCGGGCTTTCACCTCTGACAAAGATCACCGCCTACGCGAGCTTTACGCCCAGTAATTCCGAACAACGCTCGCCCCCTTCGTTTTACCGCGGCTTCCTGCACCAAGTT
+
CCCCCGGGGGGGGGGGGGGGGGGGGGGGGGGGGGFGEGGEGGGGGGGGGGGGFEFGGGGGGGGEGGGGGGGGFFFGGGGGGGGGGGGGGGGGGGGGGGGGGGGEGGGGCFGDCGFGGGGGGGGGGGGGGGGGGGGGGFGEGGGG?FGGGGEGGGGGGG9DCEGGGGGDGEGFG7@8CF>GGFFD5>EEGC@B:DFGG*==G<CGEG,<?CFC9=@8*9/<0;77CCEEFD>*))0/876C*>DG<C<4EF+/1<3*92*:075*/:*88<).7*2*1(9+)(((,4(),).4F((*)0(.6
@M03506:14:000000000-AKVR1:1:1101:11361:7849 2:N:0:29
CTAGGACTCCAAGGGTATCTAATCCTGTTTGCTCCCCACGCTGTCGCGCCTCAGCGTCAGCAACGGCCCAGCAGACCGCCTTCGCCACTGATGTTCTTCCCGATCTCTACGCATTCCACCGCTACACCGGGAATTCCATCTGCCTCTACCGTGCTCTAGCCTGACAGTTTAGAAGGCAGCCCTGCGGTTAAGCCGCAGGATTTCACCCCCTACTTATCACGCCGCCTACTCGCCCTTTACGCCCCGTGCTTCCGGACAACCCTCGCCCCCTCCCTATCACCCCGGCCCGCTGCACGGAGTC
+
CCCCCGGG9FGGGGGGGGGGGGGGGGGGGGGGGGGGGGGGGGGGGGGEGGGGGGGGFGDGGGGGGGGCFGGGGGGGGGGGGGGFGGDGGG,CEFGGFGGGGGGGGGGGGGGGEGFGGGGGGGDCGCGGDGGCFGGGGGGGGGGGFFG,EFEGGGGGFFCFGFGFGCC@E;B9EDG8CCCDCEF>FGG==>>FGGEED=E5C@9FFGGGGG)*=D+ADF=+/>FE5D3:C*)21<552*10//9C)1;)*1+1))/*>,/:)7)9<C8>EB5>E*A+8)*04(((((()(7(1.(59))(-(
@M03506:14:000000000-AKVR1:1:1101:24853:7857 2:N:0:29
CTAGGACTACAAGGGTATCTAATCCCGTTCGCCCCCCTGGCTTTCGCGCATCAGCGTCAGTGTCAGCCCAGCAACCCGCCTTCGCCGCAGGTGTTCCTCTCGATATCTACGCATTTCACCGCTACACCGAGAATTCCAGTTGCCCCTTCTGCACTCTAGTCGCACAGTATCAGTTGACCTTTCCGAGTTAAGCCCGGAGATTTCACAACTGACCTGTGCTGACCGCCTATGCGCCCTTTACGCCCTGTAACTCCGACCACCGCTAGCTCCCCCCGTATCAACTCGCGTGCTTGCACGGCGG
+
CCCCCFGGGGGCFGGGGFFGGGGGGGGFGGEG,FCCGGGCFGGGGEGGGGGGGGDGGGGGGGGGFGGFGGGGGGGDEFGGEFGGGGGGGGGGGEEGC?F?F=<F8EA,EFFCGGEFGGGGGDCCGGGGEGGG:>=F,=,C,>BFGEF>DFFFAC;FCCGFGGG:EG8EFFGCA;EGGCCCGFGGC5CEGF,4;>F?EC*18@+37@FFGGFD?7C8@*1ACFF+8)..*0*33)>C1<<+<7*5/**0<F7B7)*))()*)0)7/:E*+0/757*//()+.())-(()4:(.9?207)(--
@M03506:14:000000000-AKVR1:1:1101:5136:7857 2:N:0:29
CTAGGACTACCAGGGTATCTAATCCTGTTTGCTACCCACGCTTTCGTGCCTCAGCGTCAGTTATGGTCCAGTAAGCTGTCTACACCACAGGTGTTCCTCCTGATATCTACGCATTTCACCGCTACACCAGGAATTCCGCTTACCTCTCCCATACTCAAGCCCTGCAGTCTTCGGCGCACCCTCCCAGTTGAGCCGGGAGATTTCACACCAAACTTACAGGACCGCCTACGCCCTCCTTACGCCCAGTACCTCCGAACCACGCTTGCTGCCTTCGTATTACCGCGGCTGCTGGCACGTATGT
+
CCCCCF?FCE<EFGDGFGGFGCGGGGGGFFGGGGGGGGGEGGGGGGGGDGEFFFGGGCFGGGGGGGGGFFGFFGGFGFGGGGGGGGGEDFGGDFGGGGFGGEFGGG9@FFGDDDECFGCFGDGGGGGFDCFGGFGADFGG=>EDFG?FGGGGGGGCFG9EFFBE@DCDFGAGDECEGEGEEFGGGGGG9D;@FGGGGDDEFFDGGC?=EG*9CCGCF:*87?FDCD;BF<)*28.*6+;C8EDD:CGF+<+95BDC7(*C:BFD:FC?F446?7C6@(*<6(49(((.-)4()(5*)7<:<
@M03506:14:000000000-AKVR1:1:1101:8337:7873 2:N:0:29
CTAGGACTACCAGGGTATCTAATCCTGTTTGCTCCCCTAGCTTTCGCGCCTCAGCGTCAGTTGTGGTCCAGAGAGCCGCTTTCGCCACAGGTGTTCCTCCCGATATCTACGCATTTCACCGCTACACCGGGAATTCCACTCTCCTCTCCCACACTCAAGCCCGGCAGTTTCCCCAGCAGACTCTGAGTTGAGCCCAGAGCTTTCACTAGAGACTTGCCGAACCGCCTACGCGCCCTTTACGCCCAACAATTCCGAACACCGCACTCACCCCCTGCATTACCGCGGCTGCTGGCACAGAATT
+
CCCCCGGGFFFGGGGGGGGGGDGGGGGGGGGGGGGGGGGGGGGGGGGGGG7FGFGGGGGGGGGGGDGGGGGGGGGGGGGGGGGGGGGGGGGGGGGGGFFFEGDGGGGAFGGGGGEFFFFGGG:FFFGGGGGGGGGGF,:=>=>BAG>DGGDFEGGGGG?FFFECG6CFGGGGGGGEFCGFFCGG9DEFGG9,D6D,=,:,5;=C9CFC9:4CFGG7+?5*1>CCDDF3C3B/95><749C*:CD*/*87+27F6375(*277)/)0*98))7)9**2-8F<(241(7>8/5,><?*))))-
@M03506:14:000000000-AKVR1:1:1101:13845:7880 2:N:0:29
CTAGGACTACTAGGGTATCTAATCCTGTTTGCTCCCCTAGCTTTCGTTCCTCAGCGTCAGTAGTGGTCCAGCGCGCCGCTTTCGCCACGGGTGTTCCTGCAGATATCTACGCATTTCACCGCTACACCTGCAATTCCACGCGCCTCTCCCACACTCAACCACAGCAGTTTTGGAAGCAGCCTCTGGGTTAAGCCCAGAGATCTCACCCCCAACTCGCCGCCCCCCCTACGAACCCTTCACCCCCCGTAATCCCGCACACCTCTGGCCCCCTCCGTCTCACCGCGCCTGCTGCCCCGTAGTC
+
CCC8@EA96;6EFG,CCFFGGGGGGGFFFEGG<FG@CF@,CF<<FGEDFFEGGEFGFCF@CFGGC<EFFGFFGGGGGECG@FF,?F,?C7CF7C85B9?FECCF?FGFFGGG7C+?EEEG:F7+F9ACF8C<,A,C<FF+@BEGGG88@F,@>EDC,3,=+:>;EFGFDA;C6,,69,1DE,78:6,4=*,2>EF58C,,5*5>7B:C=/)/4;,*9)011/C*97)):/)*95.2(*/<+:35>**)**09<>D370*:5F*0*8AFG3)5>)28*(*33266((-.4),)7(-)8)(-)
@M03506:14:000000000-AKVR1:1:1101:3588:7927 2:N:0:29
CTAGGACTACAAGGGTATCTAATCCCGTTTGCTCCCCTAGCTTTCGCCGTTCAGCGTCAATGTCGGTCCAGGATGCCGCCTTCGCCACCGGTATTCCTCCAGATATCTACGCATTTCACCGCTACACCTGGAATTCTGCATCCCTCTCCCGAATTCAAGCCATCCAGTATCCGACGCAGTTCCCAGGTTAAGCCTGGGGATTTCACCACCGACTTAAGAGTCCGCCTACGTGCGCTTTACGCCCAGTGATTCCGAGCCACGCTACCCCCTTTCGTATTACCCTGGCTGCTGGCACGAACTT
+
CCCCCGGGGGGGGGGGGGGGGGGGGGGGGGGGGGGGGGGGGGGGGGGGGGGGGGGGGGGGGGGGGGGGGGGGGGGGGGGGGGGGGGGGGGGGGGGGGGGGGGAF<FGGGGGDGGGGGGGGGGGGGGGGGFGG8FEGGFGGGGFGGGGGFG>E68EGGGGGGGGGGFGEFGFGGGDCGCEGFFGGDEGGGGGCGFGG5*CED9FGFFFGGGC45D=FC+1,:CC=D*5>GDF*7):>6>:CEGDD5CC=+<<B*93)9(C=;;;<)2;5E)*)***2824:)()((3()()).3,.1))(.)
@M03506:14:000000000-AKVR1:1:1101:19496:7940 2:N:0:29
CTAGGACTACAAGGGTATCTAATCCCGTTTGCTCCCCTAGCTTTCGCGCCTCAGCGTCAAGAACAGGCCAGGAAGTCGCCTTCGCCACTGGTGTTCCTCCCGATATCTACGCATTTCACCACTACACCGGGAATTCCACTTCCCTCTCCTGCCTTCGAGTCGATCAGTATCGCGTGACCCTCCCCAGTTGAGCCGGGGGCTTTCACACTCGACTTGAACGACCGCCTGCGCGCTCTTTACGCCCAGTAAATCCGGACAACGCTTGCCACCTCCGTATTACCGCCGCTGCTGGCACGCCGTT
+
CCCCCGGG9DFGGGGGGGGGGGGGGGGGGGGGGGGGGGGGGGGGGGGGGGFGGGGGGGGGGGGGGGGGGGGGGGGGGGGGGGGGGGGGGGGGGGGGGGGGGGGGDEGGGGGGEGGGGEGGGGGGGGGGGGGGGGGGGGGGGGGGGFGGGGGGGGGGGGGGFEGGGGFGGEGEGGGG>GGGGGGGGGG?CGGGGGGGGGDC558C+<77*0*;=D*0*;;5CDDC57..57:*705*)212/:C3*5<B+C+19;D*)1>F@D>*/8C6C>>>>)2/8:?EB(((--(8;4?FF(49).,((
@M03506:14:000000000-AKVR1:1:1101:26963:7945 2:N:0:29
CTAGGACTACTGGGGTATCTAATCCTGTTTGCTCCCCACGCTTTCGTGCATGAGCGTCAGTATTTGCCCAGGGGGCTGCCTTCGCCATCGGTATTCCTCCACATCTCTACGCATTTCACTGCTACACGTGGAATTCTACCCCCCTCTTCCATACTCGAGTCCTCTAGTCACAAAGCCAGTTACCAGGCTAAGCCTGTGGCTGTCACAACTGTATTAACGGAACACCTGTGCACGCTGTATGCCCATTAAATCCGCATAACGCTTGAACCCGACACATCACCGCAGCGGCCGGCAATTACGT
+
C<CCCFGGGGGFFG7FGGECFGG9CDGFFA<F9@E@FGGDFCGGGGG8@FC9<FG7CFD@FEFF,6EFFE6,::F+FFGG9<EFGE:8E?FGGGDFFGFFF<CEF9EEEBAC:F7AFDGGGGDFF9EEFF7@EFG9@EE,A@8B@E,,6DD3>=8>=DE9,,,7,==DEGA;=,,,,3:A,,737,++,,@>,,,@32,*,*14D7,,1*35,2:DFD**2*)02:)/,*=E7))*//+++2;**2++++5;;5*)1(26):.5<0+9*5))))**+)*0,(((-(,)()((5((0*/)((
@M03506:14:000000000-AKVR1:1:1101:27294:7950 2:N:0:29
CTAGGACTACAAGGGTTTCTAATCCTGTTTGCTACCCACGCTTTCGCCCCTCAGCGTCAGTTTCGGCCCAGAGCAGCGCCTTCGCCACCGGTGTTCCTCCTAATATCTGCGCATTTCACCGCTACACTAGGAATTCCCTGCTCTCCTACCGCACTCAAGTCACAGCAGTATCGGATGCACGCCTTGGGTTAAGCCCAAAGTCTTCACAGCCGATTTACAAAACAGCCCGCGCGAGCTTTCAGCCCAATGTATCCGGACAACGCTCCACTCCTACGTCTTACCGCGGCTGCTGGAACGTAGT
+
<,AB@EFGCF-,;E,CF;,C,CE<FEF<FE<F9E,<@<F7FECGGG@,6@<BEFFFEB@:F@<<@@C,@F,CCCF8@B>F,?CC,B7,BB=@C=B<5<,BFBA?FFFFG,@7F@:@E<FE@+FFD,A4AF=FFG8E9,9=CD9,@DFGGF8+@EEB?,6@BFGGG666@,,,+@E6*@E;::*4;,891*>>9,,=DC5?F+,11B,,0**2*)**=8++0;<***))2:;5/))1(**+++**1:@F6+<**9C)*-/:)))**/+0+)***2**21)+6((1(,4)()5>)((*)0.42
@M03506:14:000000000-AKVR1:1:1101:3703:7975 2:N:0:29
CTAGGACTACAAGGGTTTCTAATCCTGTTTGCTCCCCTAGCTTTCGCGCCTCAGCGTCAGTTGTGGTCCAGTGCGCCGCTTTCGCCACAGGTGTTCCTCCCGATATCTACGCATTTCACCGCTACACCGGGAATTCCACGCACCGCTCCCACACTCAAGCACGGCAGTTTCGCCTGCAGGCTCCGAGTTAAGCCCGGAGATTTCACAGGTGACTTCCCGCCCCGCCTACGCGCCCTTTACGCCCAACAATTCCTAACAACCCTTGCCCCCCTCGTATTCCCGCTGCTGCTGTCACTAATTT
+
CCCCCGGGFGGGGGGGGGGGGGGGGGGGGGGGGGFGGGGFGGGGG7FGGGGGGGGGFGEGGGFGDGGGGGFFGGGGGGGGGGGGGGGGGE<E8FGEGFGGGGGGDEGGGGGGGGGGGGGFGGGEFCFGGGECGGGDF<FGGGGGCGBEEGFFGG6C:DFGGGGGGEEGFGC:EGE>FGGCG,=C=E*=:E@CFFFGE7C*=D9E9C?+:C*;F+9+;C3=)79EDG35?7>5C@>777=C*:C<*:*0*0<7F*22>0:7)7.90<C:=>G)))/;8(*34(20(40/,)5.7-<**/-)6
@M03506:14:000000000-AKVR1:1:1101:27115:7979 2:N:0:29
CTAGGACTACAAGGGATTCTAATCCTTTTTGCCCCCCACGCTTTCGCCCCTCAGTGTCAGTATCGGCCCAGAGTGCCGCCTTCGCTACGGGTGTTCCCCCTGATATCTGCGCATTTCACTGCTCTACCAGGACTTCAACACCCCCCTACCGACCCCTACTCATGGCAGTATCGTATGAACCCTCAAGGTTGCGCCTGGAGCTTTCAAATCCGATTTACCAAACCACCTACCATCCCTGTACCCCAACTAAACCCGACAACTGTTTGCCCCCTCCGCATTCCTCGGGCTCCGCGCACGTCGC
+
-8CCCDC9-FF,@E7-CCFE<@CFGG,CFFCE,CCFFECCC@F,CBE,FE,6@,,,,,CCFC,CC+@C:F,F@C<FFDECG7E,=F7+BCC@+88CB,4+CD,,C,BD,<>>F@FGGFF,5:AC,5ACFG7++:,C,8,A++6@@8++@,+5>1+++5,5>,,,433*@3,3A,,49,,2*:,1D,,8,28,:5*==F,2*;5+5++4C2;)**/*2+2+2*/=*:))0*.+*0)9)*/+++*/*/*)3:+).09)/(9E))/2**3*<))))1*;*(.+.))(--()()((),()))(-(
@M03506:14:000000000-AKVR1:1:1101:23979:8002 2:N:0:29
CTAGGACTACCAGGGTATCTCATCCTGTTTGCTCCCCTAGCTTTCGCGCCTCAGCGTCAGTTTCTGTCCAGGTAGCCGCCTTCGCCACCGGTGTTCCTCCTGATATCTACGCATTTCACCGCTACACCAGGAATTCCGCTACCCCCTCCACAACTCTAGCACTCCATTTTTAGATGCAGGCTCTGGGTTGAGCCCAGCTTTTTCCCTTCTACCTTCTAGCACCGCCTACGCGCCCTTTACGCCCCGTAACCCCCAACACCGCTTCCCCCCCCCGTCTTACCCGCCCTGTCGGTCCGCCTTT
+
CCCCCCFGEGGFFGGG9FFG,<EFGGFGGGDF@FGGGDF8EFGGGEGGGGFG,;EFGGD7FGGFF<EFGFCFFCCFG7@FGDG?BECFGE+CBFEGGGGGG8FFAFGGFF@FFGGGG9FFGGG=FBFGC:4+,?EFG8CCFEFFFGGGGG8@,@8DB6,@,@,D?8,7E:>,,,73E,,388@C@6:1@>,,,@8,,,,4<7DD79,,:3=+5;2,*++1*0/4?7;)0/:*):)7,7+>*=/:)*;)**+0<))*117:)0)*/+2>:5C>>32/*,*043(((4()))(()(-)))-()
@M03506:14:000000000-AKVR1:1:1101:22997:8026 2:N:0:29
CTAGGACTACAGGGGTTTCTAATCCTGTTTGCTCCCCACGCTTTCGTGCATGAGCGTCAGTATTGGCCCAGGGGGCTGCCTTCGCCATCGGTGTTCCTCCACATCTCTACGCATTTCACTGCTACACGTGGAATTCCACCCCCCTCTGCCATACTCTAGCCTGCCAGTCACGAAGGCAGTTCCCACGTTGAGCCCGGGGATTGCACATCCGGCTTCACAACCCGCCTGCGCACGCCTTACGCCCATTAATTCCGTTTAACGCCTGGACCCTACGTATTACCGCGGCGGCCGGCCCGCGGTT
+
CCCCCGGG<FGFGGGGGGFGGGGGGGGGGGGGGFGGGFGGGGGGGGGGGGGGGGGEGGGGGFF9DFFGGGGFDGGGGGGGGGGGGGGGGGGGGGGGGFEFFGGGCFGGFGGG@FCCGGGFEGGGFFGGG,CFFGGGCBFFCEGGGGFGGGCFGGAF;FFGGG,,,DCF,3E<C++3?B>CFGF,E,@@6,6DCF5:5*=5CC,>=F7,=75):<E*0*1=*27*<D35FDD*))8*./*0*19C70+1+++*9?790(:9)7)****)*5C5F*2+2.8F)((4-9()-),(.44))),--
@M03506:14:000000000-AKVR1:1:1101:5782:8031 2:N:0:29
CTAGGACTACAAGGGTATCTAATCCTGTTCGCTCCCCTAGCTTTCGCGCCTCAGCGTCAGGTAAGGCCCAGAGATCCGCCTTCGCCATCGGTGTTCCTCCTGATATCTGCGCATTTCACCGCTACACCAGGAATTCCGATCTCCCCTACCTACCTCGAGTCGAGCAGTATCGGGTGCAGGTCCCGGGTTGAGCCCGGGCTTTTCACATCCGACTGGCCCAACCGCCTACGCGCGCTTTACGCCCAATAATTCCGGACAACGCTCCTCACCTACGTGTTCCCGCGCCGGCTGCCCCGCCGTT
+
CCCCCGGGGGGGGGGGGGGGGGGGGGGGGGGGGGGGGGGGGGGGGGGGGGDGGFGGGGGGGGFDFGGGGGGFGGGGGGGGGGGGGGGGGGGCFGGGGGGGGGGGGGGGGGGGDGGGGGGGGGG@FGGGGGEGGGGDGFGGG=EFDGF3DFGGFFGGCEEFDCGEDCGGG7FGCE>CE8EGGGGGGGDE>ECFGGGDCC*:,2:C9C?<?C<*=C**/*2=*9C*8DF)A*8515>5(/*<AE<DG*;)0<+*0))*/(1CDD@*)0;*;:2)/92*24*+5((((-(0(0((0(-/).41(
@M03506:14:000000000-AKVR1:1:1101:6695:8041 2:N:0:29
CTAGGACTACAAGGGTTTCTAATCCTGTTTGCTACCCACGCTTTCGCTCCTCAGCGTCAGTACCGGCCCAGATCACTGCCTTCGCCATCGGTGTTCCTCCTGATATCTGCGCATTTCACCGCTCCACCAGGAATTCCACACTCCCCTACCGACCTCTAGTCACGGCAGTATCGAATGACCCCTCCAGGTTGAGCCTGGAGATTTCACATCCGACTTACCGAACCACCTACGCGCTCTTTACGCCCAATAAATCCGGACAACGCTTGCCCCCTACGTATTACCGCGGCTGCTGGCACGTAGT
+
CCCCCGGGFGGGGGGGGGGGGGGGGGGGGGGGGGGGGGGGGGGGGGGGGGGGGGGGGGGGGGGGGGGGGGGGGGGGGFGGGGGGGGGGGGGGGGGGGGGGGGGGGGGGGGGGGGGGGGGGGGGEGGGGGGGFFGGGGGGGGGGGGGGGGGGGGGGGGGGGGGGGGGEGFGFGGCFGGGGGGGFGGG?FGDE7?DGGGGC6CGGGG7CCGGG457EEGFFE4)CCDFEF66>*2857:FFCGGGG37C>?FC*=F3<C9<*88B<<*;?FF<))***+6)0:B0((4>),80)/3,937(,(
@M03506:14:000000000-AKVR1:1:1101:7033:8041 2:N:0:29
CTAGGACTACAAGGGTTTCTAATCCTGTTTGCTCCCCACGCTTTCGTGCATGAGCGTCAGTGTTAGCCCAGGGGGCTGCCTTCGCCATCGGTGTTCCTCCACATCTCTACGCATTTCACTGCTACACGTGGAATTCCACCCCCCTCTGCCACACTCAAGCCTGCCAGTTAGAAGCGCAGTTCCCAGGTTAAGCCCGGGGATTTCACACCTCTCTTAGCAGACCGCCTGCGCACGCTTTCCGCCCAGTACTTCCGATTACCCCCTGCACCCTACTTATTACCCCGGCACCTGCGCCGGCGTT
+
CCCCCGGGEFFGGGGCFGGGGGGGGGGGGGFGFGGGGGGGGGGGGGGGGGGGGGGGGGGGGGFFFGGGGGGGGGGDGGGGGGGGGGGGGGGGEFGGGGGGGGG@FAFGGGGGGGGGGGGGGGGFGGGGGFEDGGGGDGG:FGGGGGGCGGGGGGGGGCFFGG?FGFGCFFFGGAFEGCCEFGGG7>544,33E?E:81:E8DGG,,,4:894C=CC7C=A*7CCDGB:C5:*7>5*49*3**/>D/390<014>**/(*3)851***9C3*).*++3)*34(((-((),)(()--75)(,(
@M03506:14:000000000-AKVR1:1:1101:18249:8043 2:N:0:29
CTAGGACTACAAGGGTATCTAATCCCGTTCGCTCCCCTGGCTTTCGCGCATCAGCGTCAGTGTCGGCCCAGCAACCCGCCTTCGCCGCAGGTGTTCCTCTCGATATCTACGCATTTCACCGCTACACCGAGAATTCCAGTTGCCCCTTCCGCACTCTAGCCGCACAGTATCAGTTGACCTTTCCGAGTTAAGCCCGGAGATTTCACAACTGACTTGTGCTGACCGCCTACGCGCCCTTTACGCCCAGTAAATCCGAACAACGCTTCCCCCCCCCGTCTTCCCCCGGCTCCTGGCACGGGGG
+
CCCCCGGGCGGGGFGGGGGGDGGGGGGGGGCEFFEGGGG<FGGGGGGGGGEGGGGGGGGGGGFCGGGGGGGGGGGGGDGGGGGGEFGGCFGGEFGGGCFEGGC8FEGGFG7F:FFFGGGGC>C7FFGFEDCBFFGGF<F;,8C>D?DFDFGC+@@899,,,*58C8EB,5?;>DC9EG?,>;BEEECGGFFGGA8:5*:*:+1>FCFCGG4DFFG7:6+4+;CC)1<DCGBD3>>G(9)2015>)1*0+++*191**-)*<:)***2)255)078/*(0+-4((((()(040)4(20)(((
@M03506:14:000000000-AKVR1:1:1101:16700:8043 2:N:0:29
CTAGGACTACAAGGGTATCTAATCCCGTTCGCTCCCCTAGCTTTCGCGCTTCAGCGTCAGTGTCAGCCCAGCAACCCGCCTTCGCCGCAGGTGTTCCTCTCGATATCTACGCATTTCACCGCTACACCGAGAATTCCAGTTGCCCCTTCTGCACTCTAGCCCCGCAGTATCGGCTGACCTTTCCTGGTTAAGCCCGGAGATTTCACAGTCGACTTGCGGTGGCCGCCTACGCCCCTTTTACGCCCTGTAACGCGCCCCAACCCTGCCCCCCCCCGTATCTCCTCGGCTCCTGGCACGAGGT
+
CCCCCGGGGGGGFFGGGGGGGGGGGGGGGGGGGGGGGGGFGGGGGGGGGGGGGGGGGGGGFGGGGGGGGGGGGGGGGGGGGGGGGGGGCGFGGGGGGGFCFCG?FGGFFGGG7FBFGGGGGGGGG@FF@CCE@FEGGCB@=DFGFDFEFFCFFFFGGFGGFGGCGCCGEGFG5C>C@FGG;CFE,2D,>;C;FFGG5==E6CCFFG7+3;5*1*35+7=7)5C*:C:>*2)1)0<*(7*+2*//1*//+++))))))47/))0***0)2>C<B5*2*,)+.2)8((,)(..)0,(2))(,(
@M03506:14:000000000-AKVR1:1:1101:22762:8079 2:N:0:29
CTAGGACTACAAGGGTATCTAATCCCGTTTGCTCCCCTGGCTTTCGCGCATCAGCGTCAGTGTCAGCCCAGCAACCCGTCTTCACCTCTGGTGTTCCTCTCGATATCTACGCATTTCACCGCTACACCGAGAATTCCGATTGCCCCTTCTGCACTCTAGCACAACAGTTTCACTTGGCCGTTCTGGGTTAAGCTCAGAGATTTCCCAAGTGACTTGTCACGCCGCCTACGCGCCCTTTACGCCCACTCACTCCGAACCACGCTTGGTCCCTACTGTTTACCGCGGCAGCCGGCCCCGCGTT
+
CCCCCGGGDGGGGGEGGGGGGGGGGGGEGGGGGGGGGGGGFG@FGGGGGGEGGFGGGFGGGGGGGGGGGGGGGGGGGGCFGGGGGGGGFCFE@FFCGGGGGGC8ECFGGGFGGGEGGGGGEEECGGGGE7F7=,EFGGGG@FGGF6@FFAFFDFFFGF>EDF>DG88DCDA,ECDFGGGGGC??FGFGGGGGG,@9:F?,@F::,<CF758+5=<;@CB@DCD=4D4:0*:*9:>G10+>**2):*:)A+<*75)*),2*))393*39<5**50++3)*+4(4((3()-)(,)(()))-4-
@M03506:14:000000000-AKVR1:1:1101:17289:8084 2:N:0:29
CTAGGACTACCGGGGTATCTAATCCTGTTTGCTCCCCACGCTTTCGTGCCTGAGCGTCAATCTCAGCCCAGGGGGCTGCCTTCGCCATCGGTGTTCCTCCACATCTCTACGCATTTCACTGCTACACGTGGAATTCCACCCCCCTCTGCCAGATTCGAGTCGACTAGTTTCAACCGCCATTCCCAGGTTAAGCCCGGGGCTTTCACAGCTGACTTTGCCAACCGCCTGCGCACGCTTTACGCCCAGTAATTCCGTTTAAGGCTCGCACCCTACGGATTACCGCGGCTGCTTGCCCGTAGTT
+
CCCCCGCFDGGGGEGGGGGGEEGGGGGGGGGGGGGGGFECFCGGGGGFGGGGGFFGGGDGGGFGDFGGGGGGC@FGGGGGFFGGEGGEGGGGGGGGGGCF<FGGGGGFAF<E@FFGGFGGGGGCFGGDGFEECGCGGGGGGGGGGGGF?FFGFG8EC:EGGGGGGCCFECFCFGFEGD5:>D=E,:5<EFDFGFF**?CD*C?FGGCCDGGGGGCGGGFDFGGCDDD>G3)17>E:(9*</*973C+=7CFF86*290:0*)/2)/27C.*))***;0*<4(((27()(6).<(4*.88()
@M03506:14:000000000-AKVR1:1:1101:15952:8096 2:N:0:29
CTAGGACTACCAGGGTATCTAATCCCGTTCGCTCCCCTAGCTTTCGCACTTCAGCGTCAGTGTCAGCCCAGCAACCCGCCTTCGCCGCAGGTGTTCCTCTCGATATCTACGCATTTCACCGCTACACCGAGAATTCCAGTTGCCCCTTCTGCACTCTAGCCCCGCAGTATCGGTTGACCTTTCCGGGTTAAGCCCGGAGATTTCACAACCGACTTGCGGCGCCGCCTACGCGCCCTTTACGCCCAGTAAACCCGAACAACGCTTGCCCCCCCCGTATTACCGCGGCTCCTGGCACGGAGTT
+
CCCCCGGGGGGGGGGGGGGGGGGGGGGGGGGGGGGGGGGGGGGGGGGGGGGGGGGGGGDGGGGGGGGGGGGGGGGGGGGGGGGGGGGGGGGGGGGGGCGGGGGGDGGGGGGGEGGGGGGFGGGEGGGGGGGGGGGGGGGGFDFGGGGGGD9FGGFEFFEGFGGGGGGGGFGGCECECFF9FFGGGCGGEFCCGGGGEDG=F>>CFGG9=DD5:D59FDDG3DC5CD5>F*>CDFDGFFFG=:7C**2/0<+555DCD0*2)0)1*1+0;>DB738**.0C96>(,(-)(/.(0()1071((
@M03506:14:000000000-AKVR1:1:1101:15603:8136 2:N:0:29
CTAGGACTACAAGGGTTTCTAATCCTGTTTGCTCCCCACGCTTTCGTGCCTCAGCGTCAGTATCGGGCCAGTGAGCCGCCTTCGCCACTGGTGTTCTTGCGAATATCTACGAATTTCACCTCTACACTCGCAGTTCCACTCACCTCTCCCGAACTCAAGATCCTCAGTATCAAAGGCAGTTCCGGAGTTGAGCTCCAGGATTTCCCCCCTGACTTCAAGACACGCCTACGCACCCTTTACGCCCAGTGATTCCCGCCAACGATAGCCCCCTACGTATTACCGCGGCCTCTGCGACGAGGTT
+
CCCCCGGGGGGGGGEGGGGGGGGGGGGGGGGGGGGGGGGGGGGGGGGGGGFGGGGGGGGGGGGFFGCFGDGG9FFGGGGGGGGDCFGGFAFFFGGGFGGGGGDGGCGFGGGGG@FFFGGGGFEFGGFE@CGCFCGFFGFFC8EFFGGCFGGGGD?FGG,6@9DFDC8=,3EFGFACCFC?EFGE6:CEFFEFGCFG6,@7D+9D,49CC<4CCFF,44BFF*;53DAE**)*1:;187C?*/8/*5<*+229***))()*.))11<878<)).502+(*2-(4,-((),))))(,)))(-.
@M03506:14:000000000-AKVR1:1:1101:17023:8143 2:N:0:29
CTAGGACTACCAGGGTATCTAATCCTGTTTGCTCCCCACGCTGTCGCGCCTCAGTGTCAGCTACTGCCCAGCAGGCCGCCTTCGCCACCGGTGTTCTTCCGGATCTCTACGCATTCCACCGCTACACCCGGAATTCCGCCTGCCTCTACAGTGCTCAAGCAAAACAGTTCGCACGGCCGACCCGGGGTTGAGCCCCAGGCCTTCACCGCACGCTTGTCCCGCCACCTACGCGCCCTTTACGCCCAATGATTCCGGCCAACCCTCGCACCCTCCGGATTACCGCGGCTCCTCGCACGGAGGG
+
CCCCCGGGGGGGGGGGGGGGGGGGGGGFGGGGGGGGGGGBFFFGGFGGGDCFCGGGGG<EGGGGGGGGGGGGFFGGGGEGGGGFGGGGGGGGGGGGGGGGGGGGEGGGFGFG>CGGGGGGGGGDGDGGGGGC7FGGFFGGGGGCEFG9EFFGGGDGF=FGGG6DCEF3@:CGGGEDEGGEE5E5*:E*?8<8CFCE8EGG*;6EFGGGG5DGD58F0>@CCGG5DGFFGCBEGED).>432CDGCF*<7<CBB?))/4**)0)95E*8:>*8:)/*1(*0-(3196()()(-543<).(((
@M03506:14:000000000-AKVR1:1:1101:8611:8159 2:N:0:29
CTAGGACTACAAGGGTATCTAATCCCGTTCGCTCCCCTAGCTTTCGCACTTCAGCGTCAGTGTCGGCCCAGCAACCCGCCTTCGCCGCAGGTGTTCCTCTCGATATCTACGCATTTCACCGCTACACCGAGAATTCCAGTTGCCCCTTCCGCACTCTACCCCTGCAGTATCAGTTGACCTTTCCGAGTTAAGCCCGGAGATTTCACAATTGACTTGCAGTGGCCGCCTACGCGCCCTTTCCCCCCAGTAAGTCCCAACACTCCTTTCCCCACCCGACTTACCGCGGACGCTCGCCCCCGGC
+
CCCCCGGGGGGGGGGFFGGGGGGGGGGGGGGGGGGGDGGFGGGGGGDGGDFGGGGGEGGGGGFDGEDEEGGGGGGFGEGGGGGGGCCF:FGGGFCEG<FEGGFGGGGGGGGGG7BFGGGGGGG7FFGGG7CFEA,5AFCF,@DFGCFFFDEGG8+@BF;;EE8CDFGG,,@DCFE;,E9F9AFGGD5?:,;;;FGG=EGC6DC7,=CF,CC+41;>+8*:2836/>)0/>)*)8<5(*0+++*19:*/+<+0/@C7*,>**).**++*08*07C5**-)+..(3((()(7(()(-7))(((
@M03506:14:000000000-AKVR1:1:1101:8274:8162 2:N:0:29
CTAGGACTACAAGGGTATCTAATCCTGTTTGCTCCCCACGCTTTCGTGCATGAGCGTCAGTGCTGGCCCAGGAGGCTGCCTTCGCCATCGGTGTTCCTCCACATCTCTACGCATTTCACTGCTACACGTGGAATTCCACCTCCCTCTGCCACACTCAAAGCTACCCAGTCTCAAGCGCAATTCCTAGGTTAAGCCCAGGGCTTTCACACCTGACTTAAGTAACCGCCTGCGCACGCTTTACGCCCTGTAATTCCGATTAACGCTCTCACCCTACGTACTACCGCGTCTGCTGGCACGTAGT
+
CCCCCGGGFFGGFGGGGGGGGGGGGGGGGGFGFGGGGGGGGGGGGGGGGGGGFFGGGGGGGGGGGGGGGGGGGGGGGGGGGGGGGGGGGGGGDGGGGBFG<FCFECGGGGGGDGGGGGGGGGGGFCFGGFCC@FF<FGGG,EEEGGGCGCEGF=8@FF9FFFGGGF9==FGG8D?DGGGEGAD;EACFGCFAEF:E,@:EEC@F7,AAC7CC6CCFFC>CCCC,;DBDCG;EDFED?D599**5C559E97:7;*173*1:))*/*09EF<F)9CFC(0<4799(,-)-=>:)((95@(,-
@M03506:14:000000000-AKVR1:1:1101:10698:8164 2:N:0:29
CTAGGACTCCAAGGGTATCTAATCCTGTTTGCTCCCCACGCTTTCGCGCCTCAGCGTCAATTACGGGCCAGATAGCCGCCTTCGCCACCGGTGTTCTTCCCAATATCTACGAATTTCACCTCTACACTGGGAATTCCACTATCCTCTCCCGCATTCAAGCTCATCAGTATCAAGCGCAGCCCCCAGGTTGAGCCCGGGAATTTCACGCCTGACTTGATAAGCCGCCTACGCGCCCTTTACGCCCAGTAATTCCGAACAACGCTTGCCCCCTTCGTATTACCCCGGCTGCTGGCACGAAGTT
+
CCCCCGGG9FGGGGGGGGGGGGGGGGGGGGCGGGGGGGGGGGGGGGGGGGGGGGGGGGGGGGGGGGGGGGGGGGGGGGGGGGGFGGGGGGGGGGGGGGGGGFGGGGGGFFFDFGGGGFGGDFGGFGGE<DCGGGGGFGGEGFGGGGFG8EGG+=EGGGGGDFFGGGFG8FDGGFGGEC?EGGGGGBCFFGCFGGGGGG55FFGGGCFGGDGCGF9CD7;@7CCEGD3AG*8*9B>CBG*CEC3<7*3*<9+9@:DGG;453;>*/C<FG:)<?CF664*?<(((-4,)26)(7447))-4)
@M03506:14:000000000-AKVR1:1:1101:8588:8223 2:N:0:29
CTAGGACTACAAGGGTATCTAATCCTGTTTGCTCCCCACGCTTTCGCACCTCAGCGTCAATATGTGTCCAGTGAGTCGCCTTCGCCACTGGTGTTCTTCCGAATATCTACGAATTTCACCTCTACACTCGGAATTCCACTCACCTCTCCACAATTCTAGCGATGCAGTCTTAAAGGCAGTTCCGGAGTTGAGCTCCGGGCTTTCACCTCTAATTTACAAAGCCGCCTACGCGCGCTTTACGCCCAGTAATCACGAACAACGCTAGCCCCCCCCGTATTACCGCGGCTGCTGGCACGGATTT
+
CCCCCGGGGGGGGGGGGFGGGGGGGEGGGGGGGGGFGGGGGGGGGGGDGG@EFCFGGEGGGGGGGGGGGGGGGFGGGDDGGCFFGCGGFFGGGECFFFGGG@FGGGGGGGFGCCGGAEGG9FDGGGGFGGGG7FFGFCF9EFGEGCDGGGGGGGGGGCACEGFGGCFFDGGGF8C,@CEG9@EGCEG9EFG7,<DEGGDGDGFGGAF,,*2+,5,DCFF64CGGGD4)4/6=7)0C?>F9EEDDC*59:E+*97D)9(**7>:556@?=D))7)2*036+6(((-,-0-)22),27>31(.
@M03506:14:000000000-AKVR1:1:1101:4842:8235 2:N:0:29
CTAGGACTACAAGGGTTTCTAATCCTGTTTGCTCCCCTAGCTTTCGCGCCTCAGCGTCAGTTGTGGTCCAGTGAGCCGCTTTCGCCACAGGTGTTCCTCCCGATATCTACGCATTTCACCGCTACACCGGGAATTCCACTCACCTCTCCCACACTCCAGCACTGCAGTTTCTATGGCAGACTCTGAGTTGAGCCCAGAGATTTCCCCACAGACTTAACGCACCGCCTACGCGCCCTTTACGCCCAATAATTCCGAACAACGCTTGCCCCCTCTGTATTACCCCGGCCGCTGGCACCGAAGT
+
CCCCCGGGFGGGFGGFGGGFGGGGGGGFFGCAFCGGGGGGGGGGGDGGGG;CFFGGGDGGGGCFGDGCFGCFFGEFGGGFEGGGGGGGDGGGGGGGGGGGGGG7FEGGGGGGGGGGGGCGGGGGGGGFGGGGDEGGFFGGGGGG9FEGGGGGGDEGGGGGEDDEGFFEFDGGGGGGGGG8DEFCF,=,DDF,D8FCFFGFFGC;,<?,@9FC,0B1++::CD5*:C5::*>58DFCDGFG5CGGCG66<CF?F6>*92CC3>>**887E@)))230<)/<4(-10((00711:2<*).((-
@M03506:14:000000000-AKVR1:1:1101:26221:8270 2:N:0:29
CTAGGACTACACGGGTTTCTAATCCCGTTTGCTACCCTAGCTTTCGCACTTCAGCGTCAGTGTCAGCCCAGCAACCCGCCTTCGCCGCAGGTGTTCCTCCCGATATCTACGCATTTCACCGCTACACCGAGAATTCCAGCTGCCCCTTCTGCACTCTAGCCTCGCAGTATCGGTTGACCTTTCTGGGTTAAGCCCAGAGATTCCACAACCGACTTGCGGTGGCCGCCTACGCGCCCTTTACGCCCAGTAACTCCGACCAACGCTTCCCCCCCCCTCACTTCCGCGCCGTCTGGGACGGAGG
+
CCCCCGGGGGF,@FC@FFFFFCGGGFGGGF@E<9CFGGEFDFGGGGG>EC8EFFFG:CGGGGGGFGFGGFGGG8<CFGDG@@FFECGE>CGG8E:ACB<AFEE>+FF9EEFG?4@,9EFGGC4>FFFFC:=FGFDCFAF,3,@,@ED,DEF=EFG8,=@D=,@EE8+3;E;:8;**,@EECEF,=E6,=B9;?CFG5C8?>F9=C?0:CD455)/>;85=)7<*/53>CD3C<.)99*7CG=59>C8/?++18673)-/*.7577*0)*09)5<***(*+.<3(-(-)-)4(0(.*7),4(
@M03506:14:000000000-AKVR1:1:1101:28323:8323 2:N:0:29
CTAGGACTACAGGGGAAACTAATCCTGTTTGCTACCCACGCTTTCGTGTCTCAGCGTCAGTTACTGTCCAGAGAGCCGTCTACACCACAGGCGTTCCTCATGATATCTACGCATTTCACCGCTACACCAGGAATTCCACTCACCCATCCAGTACTCTAGCCCCCCAGTTTTCGGCGCACCCTCCCAGTTGAGCCGGGAGATTTCACACCAAACTTAGGGAACCGCTTACATCCCATTCACGCGCAGTACCTCGGAAAAACACTGGGCGCATACGTAGTACGCGCGCCACGTGCACGTCGGC
+
9CCCCG8@-C<C,@++--=,;CFEAFGFFFCAFD9,;CFGDD,C,8,,;,6CFD87,B:C6<CFCE6E,<6,CDBCFFE:8,,,:,,B9EF,>FC:,BF,CEFCEFFCEAA7@FB<EEAFECEG7DE8DE7FDFB,EEEGC,8,6D8B,8BFFA;ED=366AC8@ECFFGGFGC+8+>*5@D*3*,@AF;B:,5>*?=:E:4,=9=FGEGF4CG,;+*06CF*/))))=+++*)01)+33/:)/)***+++1)))*).C5)<4*2**0/)*)**3+*(00((((,,()(.(.51)*8)-((
@M03506:14:000000000-AKVR1:1:1101:21374:8372 2:N:0:29
CTAGGACTCCCGGGGTATCTAATCCTGTTTGCTCCCCTAGCTTTCGCGCCTCAGCGTCAGTTGTGGTCCAGTGCGCCGCTTTCGCCACCGGTGTTCCTCCCGATATCTACGCATTTCACCGCTACACCGGGAATTCCCCGCACCTCTCCCACACTCAAGCACGGCAGTTTCGCCTGCAGGCTCCGAGTTAAGCCCGGCGATTTCACAGGTGACTTACGGCACCGCCTACGCTACCTTTACGCCCAATCATTCCGAACAACGCTTTCCCCCCTCGTCTTCCCGCGGCTGCCGGCCGGACGTT
+
CC@CCFGG9EGGCEEF@GFGGCFFGGGGGG8EEFGGGGDC@FGGG:FCDFCEF,F+CFECFGDG,7FFEDCF9FCFEDDGGFGCFG7F,@CGGFGGGGGGGC+8+@AF<FGG@EC<E<FGGGE+@=CFGG>@3D=FF9FE7B>ECGGGGFC6*7:E?,@C69@*4:C:EFGBC88:F8F,C@6C5=C*=++4<@8?=*8:/7C@<C+:*2**2*<@F*):)CFGDCB)A*7**00>4:*:8*119**)<C+1*)**1,*:.))**+0*87D)8C8*21*<,(((--(030((7(()))-4,
@M03506:14:000000000-AKVR1:1:1101:7126:8385 2:N:0:29
CTAGGACTACCGGAGTATCTAATCCTGTTTGCTCCCCACGCTTTCGAGCCTCAGCGTCAGAAATGTTCCAGAGCGCCGCCTTCGCCACCGGCCTTCCTCCCGATCTCTACGCATTTCACCGCTACACCGGGAATTCCGCGCTCCTCTCCCATCCTCTAGCTGAACAGTCCCCTCTGCACTTTCCAGGTTAAGCCTGGAGATTTCACGGAGGGCTTATCCAACCGCCTACGCTCCCTGTACGCCCAGTAAATCCGAACCACGCTTGCCACCTTCTTATTACCGCGGCTGCTGGCACGAAGTT
+
CCCCCGGGGGGGGGGGGGGGGGGGGGGGGGGGGGGGGGGGGGGGGGGGGGGGGFGGGGGGGGGGGGGGGGGGGGFGGGGGGGGGGGGGGGFGGGGGGGGFGGGGGGGGGGGGGGGGGGGFEDEEEEFGGGGG>DFGGGD@FGGGFGFGGGCFGGFFGGGGGEGDGDE;CFGG6C?6A2=FFGGGF?CGGBF,?CBCG,=CCGGFGGC5=DDGEGFG>:FCDFCEGGB):7B=GF:5)9*2*:CDCC84+9@@9.*1<(2:)55**2<*<>*)0*+3<:*+6(4,-3(),04(8,4C).-(6
@M03506:14:000000000-AKVR1:1:1101:12822:8392 2:N:0:29
CTAGGACTACAAGTGTATCTAATCCTGTTTGCTCCCCACGCTTTCGTGCATGAGCGTCAGTATTGGCCCAGGGGGCTGCCTTCGCCATCGGTATTCCTCCACATCTCTACGCATTTCACTGCTACACGTGGAATTCTACCCCCCTCTGCCATACTCGAGTCCGCCAGTCACAAATGCAGTTCCCAGGTTAAGCCCGGGGATTTCACATCTGTCTTAACGGACCGCCTGCGCCCGCTTTACGCTCAGTAATTCCGATTAGCGCTTGCACCCTACGTATTACCCCGGCTGCCGGCACGTAGTT
+
CCCCCGGG9FGGGGGGGGGGGGGGGDGGGGGGGGGGGGGGGGGGGGGGGGGGGGGGGGGGGGGGCGFFGGGGCGGGGGGGGGGGGGGGGGGGGGGGGFGGGGGGGGGGGGGGGGEGGGGGGGGGGGGGG?GFGFGGGFGGGGCGGGGGGGFGFGDG8EEGGGGG=8>FGGGGGFGGGGCFFGFFGGGGFDE=CGFGEEGCEGGGCG7,=881=DCFG7?=<DGGGG>FGDD*)=BC2773;/*1):C?FCF?@FCDG0DC3587CCC?*79)8CE9906:4(,4(-(<()4(5,3D@?0()
@M03506:14:000000000-AKVR1:1:1101:25475:8393 2:N:0:29
CTAGGACTACAGGGGTATCTAATCCCGTTCGCTCCCCTAGCTTTCGCGCTTCAGCGTCAGTGTCAGCCCAGCAACCCGCCTTCGCCGCAGGTGTTCCTCTCGATATCTACGCATTTCACCGCTACACCGAGAATTCCAGTTGCCCCTTCTGCACTCTAGCCCCGCAGTATCGGTTGACCTTTCCGGGTTAAGCCCGGAGATTCCACAACCGCCTTGCTGTGGCCGCCTACGCGCCCTTCACGCCCCGTAACTCCGAACAACGCTCACCCCCCCCGGAGTCCCGCTGTGGCTGGCGCGCCCT
+
CCCCCGGGFGGGGGGGGGGFGGGGGGGFGGDGEGGGEGFCGGGGCCGGGGDGGGGGGGDGGGGGGGGGGGGGGGGGGGGGCGGGGGGGGGFEGGGGAEFFGG8:=@AE?FFGGDEGGGGCGGDCGFGGG:FGCF,5DCDDD9;EDD?8DEGEFGFFEC,@3@CEG6:CC=,<>CECCGE?CFF,;5C?:*;,,5B::CC**;+1>C?EGDG3*:E06++2*;*293<3575*)8>D27)3C:1*/*17*;**16C)73)*..7C**+)2)17))*/*(<644490(()()((.((1.)-,(
@M03506:14:000000000-AKVR1:1:1101:12164:8402 2:N:0:29
CTAGGACTCCAAGGGTTTCTAATCCTGTTTGCTCCCCACGCTTTCGCGTCTCAGCGTCAGTTGTCTTCCAGGTGGCCGCCTTCGCCACAGGTGTTCCTCCTGATATCTACGAATTTCACCTCTACACCAGGAATTCCGCCACCCCCTCCGACACTCAAGCCTAGTAGTATCGGACGCAGTTCCTTGGTTAAGCCAAGGGATTTCACGTCCGACTTAATAAGCCGCCTACACGCGCTTTACGCCCAGTAATTCCGAACAACGCTTGCACCCTCTGTATAACCGCGGCTGCTGGCCCATAGTT
+
CCCCCGGG-FGGGGGGGGGGGGGGGGGGGGGGGGGGGGGGGGGGGEGGGGGGGGGGGGGGGGGGGGGGGGGGGGGGGGGGGGGGGGGGFGGGGGGGGGGGGGGGGGGGGGG78FCFGGGGGGGGGGGGGGGGCGGFGGGGGGGGGGGGGGGG8EDGGGGGGGFGFGGGCFFCEGGGGGGGF7FGGGGGGGGCGGGGGGGGGGGGGGGFDDD)*?;7CC=9:7DGGGF:76ACDBDD:G*2;EGDG*+1+309/<<3DB077>D*9CFFGFC5)*03:)*35>0912(7(9:,7(3*))5:)
@M03506:14:000000000-AKVR1:1:1101:22261:8409 2:N:0:29
CTAGGACTACCAGGGTATCTAATCCCGTTTGCTCCCCACGCTTTCGCGCCTCAGCGTCAGGAGATGCCCAGAGACCCGCCTTCGCCACCGGTGTTCCTCCCGATCTCTACACATTTCACCGCTACACCGGGAATTCCAGTCTCCTCTGCATCCCTCAAGACCCGCAGTATCGACCGACCCCCTTCAGTTGAGCCGAAGGATTTCACGATCGACTTGCGGACCCGCCTACCCGCCCTCTACGCCCAGCGATTCCGAGCACCTCCCGCCCCCCCTGCCTTACCCCGTCTGGTTCCCCGACGTT
+
CCCCCGGGCGGGGGGGGGGGGGGGGGGGGGGGGGGGGGGEGGGGGGGGGGGGGGFEFEGGGGGGGFGGGGGCFGGGFBGGGGG@FGGGGGGGGGGGGGGEF7CGGGEEFGCGGGGGGFGGGGGCF9FGGCC+>FFGG9C=F,CFDFGGFEBFGF8DGGG7:@EEG68*,3@**@519:EGGGCCGC;=EE@76@1*=C*:>70>+<*55CDC7>=+2))19CD57C)57*.*).)1(0/3A55>C**)*2*98?3)C0*208F3)*25/./.)***3)*<0((-(-()(*))/).1).(4(
@M03506:14:000000000-AKVR1:1:1101:6347:8421 2:N:0:29
CTAGGACTACAAGGGTATCTAATCCTGTTTGCTCCCCTAGCTTTCGTTCCTCAGCGTCAGTAGTGGTCCAGCGCGCCGCTTTCGCCACGGGTGATCCTGCAGGTATCTACGCATTTCACCGCTACACCTGCAATTCCACGCGCCTCTCCCACACTCCAGCACAGCAGTTTCGGAAGCAGTCTCTGAGTTGAGCCCAGAGATCTCACTCCCGACTTGCCACACCGCCTCCGAACCCTTTACACCCCGTACTTCCGAACAACGCTGGCCCCCTACGCCTTACCGCGGCTGCCGGCACGTCGTT
+
CCCCCGGGEFGGFGGGGGGGGGGGGGGGGGFFGGGFGGGGDAFFGDECFFFFGFFDGGGEEFFGDCFGFGFGGGGGDFGGDFGGGGGGGGCBGGGFFDFFDGGGCFGGGGGGC7C<<FFFFFGDF@FGGGGG9FGGGFGGGGG@C6DFFFDGGE=DFE?@,,4@FGC3@@;CEGG89:,,@,=9D,5EAF@CGFC>DDG>D*>C7@,9?4)/57EFC<4C*8C5D)5)=C)=C>>D:*9C7<C))**)**+9?)*17(*17B)*)1*8E5)))/***-9C?FF6090),),35(-*))(,-
@M03506:14:000000000-AKVR1:1:1101:27343:8432 2:N:0:29
CTAGGACTACCCGGGTATCTAATCCTGTTCGCCCCCCACGCTTTCGCCCCTCAGCGTCAGTTACTGCCCAGAGACCCGCCTTCGCCATCGGTGTTCCTCCTGATATCTGCGCATTCCATCGCCACACCAGGAATTCCAGTCTCCCCTGCAGTACTCCAGTCTGCCCGTATCGCCCGCACGCCCACAGATGACATGTGAGTTCTCACGAACAACGCGACTAACCACCCACGAGCTCTTTACGCTCAGTTATTACGGACCACGCCCCCACCCCACGTATTACCCCGTCTGCTGGACCGTCACT
+
@@-ACFE@@FF,@C7FE@@@AFGGGEGFGG,F,6@+@:@:FB,DFC7,@+,BFFGGGE7FF<66E9<CEFEEEFD6FFEE:BE,8BF,:?FFC485@,?FFG9AEFFF<E@EC7+5FFGE=:+@C?=C<F++8,,CFF;AB9,=D@DC?8=EFG,,@,D=DCA39DE+8:,**56*9*145D5:CC@,>,>9,1,5,,5=B+,>C?*:*2)*1):/)))190*2937)*/5C3))2-*9CEE*936<*+3<**0*17(*2).)1)**.*)1)))/2+.6+65:>?0,)-1)(),()05(()
@M03506:14:000000000-AKVR1:1:1101:15791:8457 2:N:0:29
CTAGGACTACTCGGGTATCTAATCCTGTTTGCTCCCCACGCTGTCGCGCATCAGTGTCAGAAACTGCCCAGCAGGCCGCCTTCGCCACCGGTCTTCCTCCGGATCTCTACGCATTCCACCGCTACACCCGGAATTCCGCCTGCCTCTACAGCCCTCGAGTTTGACAGTCGGCACGGCAGATCCGGGGTTGAGCCCCGGACTTTCCCCCCACCCTTATCAACCCCCCTACCCGCCCTTTCCCCCCCGTGCTTCCGGACCACCCCCGCCCCCCCCGTCTCCCCGCCGCCGCTGGCACCGAGTT
+
CCCCCGGGGGGGGGGGGGGGGGGGGGGGGGGGGGGGGGGCFGGGGGGGGGGGGGGGGGGGGGGGGGGGGGGGGGGGGGGGGGGGGGDGGDEFGGGGGGGGDGCGGGGGGGCEGDGGGDGGGGGGGFGGGDGEDGCFFDGGGGGGGGFFGGFGGG8:CC8DEGFFGGEGGDGGG5*CE5E*BFGFEGCED8+?C@FGDE5=8D7>+=F*:3>DGFG6>FFF*9D5/9>:C*7*95;12C*3+29<):?>**37<)75C(**).)77E*.C;DD>)***(*0-(,(40(),)(,.(4*87(((
@M03506:14:000000000-AKVR1:1:1101:13201:8458 2:N:0:29
CTAGGACTCCAAGGGTTTCTAATCCTGTTTGCTACCCTAGCTTTCGCGCCTCAGCGTCAGTACCGGTCCAGGTAGCCGCCTTCGCCACCGGTGTTCCTCCCAATATCTACGCATTTCACCGCTACACTGGGAATTCCACTACCCTCTCCCGGACTCGAGCCAAACAGTATCAAACGCAGTTCCCCGGTTGGGCCGGGGGATTTCACGTCAGACTTATTCGGCCGCCTACGCGCCCTTTACGCCCCATAATTCCGAACAACCCTCGCCCCCCCCGTCTTACCGCGGCTGCTGGCACGGCGTT
+
CCCCCGGG9FGGGGGGGGGGGGGGGGGGGGGGGGGGGGGGGGGGGGGGGGGGFCGGGGGGGGGGGEGGGGGGGGGGGGGGGEGFGGGGGGGGGGGGGGGGGGGGGGGGGGGGEGGGGGGGGGGEGGGGGGGGGGFGGFGGGGFGGGGGG8EC6@>DFCEGCDG,@DFG77BF7A9CEGDCCFAEEEG>EECCE@CEGD=*AGGGGGGF5/7C<>FFFGFGF<5*17)8CDFG<<DC(9*A=CC7):C)<++1@4**1(0:))8*1*C):@<B>3C**-/<((((,-(08)),<(,1))(((
@M03506:14:000000000-AKVR1:1:1101:25477:8480 2:N:0:29
CTAGGACTACAGGGGTATCTAATCCCGTTCGCTCCCCTAGCTTTCGCAGTTCAGCGTCAGTGTCAGCCCAGCAACCCGCCTTCGCCGCAGGTGTTCCTCTCGATATCTACGCATTTCACCGCTACACCGAGAATTCCAGTTGCCCCTTCTGCACTCTAGCCCTGCAGTATCGATTGACCTTTCCGGGTTAAGCCCGGAGATTTCACAACCGCCTTGCAGTGGCCGCCTACCGGCCCTTTACGCCCAGTAAACCCGAACAACGCTTGCTCCCCCCGGCGTCCCCGGGCTGCTGCATCGGGCT
+
CCCCCGGGGGGGFGGGDGGGGGGGGGGGGGGGEGGGGGGGGGGGGGGGGGGFFGGGGFCGFFFGGGGGGGGGGGGGGGGGGGGGGGGGDFGFDEEGGDGDE:FCGGGGGE@GEGGFGFGFGGCDE<FFF@FFGCFG9@>@=BEGFFFDG,CCEF3DAD>A8EF8C?CEGFG+:DFF,ECEGCC;;*@CE>C>9D:ECEG5ACGG79@FECC)27=+***0255A):AE*>)*)7398D)++2957556+A+*)0))1()25))77*8*0)97))***(0/7?:213()()))*()07<(((
@M03506:14:000000000-AKVR1:1:1101:5942:8494 2:N:0:29
CTAGGACTACAAGGGTATCTAATCCTGTTTGCTCCCCTAGCTTTCGTTCCTCAGCGTCAGTAGTGGTCCAGCGCGCCGCTTTCGCCACGGGTGTTCCTGCAGATATCTACGCATTTCACCGCTACACCTGCAATTCCACGCGCCTCTCCCACACTCCAGCACAGCAGTTTCGGAAGCAGTCTCTGAGTTGAGCCCAGAGATTTCACTCCCGACTTGCCACAACGCCTACGAACCCTTTACACCCAGTAATTCCGAACAACGCTGGCCCCCTACGTCTTACCCCGGCTGCTGGCACGTAGTT
+
CCCCCGGGGGGGGGGGGGGGGGGGGGGGGGGGGGGGGGGGGGGGGGGGGGGGGGGGGGGGGGGGGGGGGGGGGGGGGGGGGGGGGGGDE7EGGGGGGGGGGGGGGGGGGGGGGGGGGGGGGGGGGGGGGGGGAFGD<FGDD7EBGDDEEGGGGGGGGFGGGGGGGGGGGCGG5;5CC?EGGGFGFGGFD5,?DFC:F5@C;CFG@FCFFFDDGC=,+2/<**/*7DA)2*55)=DG8*7@9C*7C*<BCC7?FF<CD>71575>)2@FGFD))/2/*3*9:(3((4()36:8B02*0)(35
@M03506:14:000000000-AKVR1:1:1101:8757:8509 2:N:0:29
CTAGGACTACCAGGGTATCTAATCCTGTTTGCTCCCCTAGCTTTCGCGCCTCAGCGTCAGTTATGGTCCAGTGCGCCGCTTTCGCCACAGGTGTTCCTCCCGATATCTACGCATTTCGCCGCTACACCGGGAATTCCACGCACCTCTCCCATACTCCAGCACCACAGTTTCGCCTGCAGGCTCTGAGTTAAGCCCAGAGATTTCACAGGTTACTTGTGGCGCCGCCTACGCGCCCTTTACGCCCAATAATTCCGAACAACGCTTGCACCCTCTGTATTACCGCGGCTCCTGGCACAGAGTC
+
CCCCCGGG-EGGGGGFFGGGGGGGGFGEGGFFFGDGGGGGGGGGGEEGGGGGGGGGGGGGGGGGGGFGGGFGGGDGGGGGGGGGGGGGDFGFFGGGGGGGGGGGGGGGGGGGGGGDFEGGGGGGGDEGGDCGCGGFGGGGG@EGFFFGGFDFDGGGCGGG,@FDGFCFCD9:C*@*;DEGC,=>EGGGFCE,>EFGFGF,1B;F7BEGG7*+4=C9;*557>DGGGF3CDE5358C7FFGGGCGCFG?+998?F3DD95C:>BC3C+628/75<+3367+-(47063)4?00>(.9)6(-.
@M03506:14:000000000-AKVR1:1:1101:12067:8510 2:N:0:29
CTAGGACTCCAAGGGTATCTAATCCTGTTCGCTCCCCTAGCTTTCGCGCCTCAGCGTCAGGTAAGGCCCAGAGATCCGCCTTCGCCACCGGTGTTCCTCCTGATATCTGCGCATTTCACCGCTACACCAGGAATTCCGATCTCCCCTACCTACCTCGAGTCGAGCAGTATCGGGTGCAGGTCCCGGGTTGAGCCCGGGATTTTCACCTCCGACTTGCACGACCGCCTACGCGCGCTTTACGCCCAATAATTCCGGACAACGCTCGTCCCCCCCGTGTTACCGCGCCTGCTGGCCCGTAGTT
+
CCCCCGGG9FGGGGGGGGGGGGGGGGGGGGGGGGGGGGGGGGGGGGGGGGGGGGGGGGGGGGGFGGGGGGFGGGGGGGGGGGGGGGGGGGGGGGGFGCGGGGGGGGGGGGGGFCFGG,EFGGGGGGGGCGGCFFGGGGGGGGGGGGG6DGGGGGFGEE8@F8E=ECGG,,;@EGEEECF6,3EEEDECCC@8>:>CEE*7?C,B,<,<;73):58+72=C3C3:CG>)C53*75:5(7*</:75*2;?+++*945*),*:57)1)*;>GF))072*04FF924;(4(.()),..,)))-()
@M03506:14:000000000-AKVR1:1:1101:9083:8570 2:N:0:29
CTAGGACTCCAAGGGTATCTAATCCTGTTTGCTCCCCACGCTTTCGTGCCTCAGCGTCAGTCTTAGCCCAGGGGGCTGCCTTCGCCATCGGTGTTCCTCCGCATCTCTACGCATTTCACTGCTACACGCGGAATTCCACCCCCCTCTGCCAGACTCCAGCTCGCCAGTTTCCATGGCCATTCCCAGGTTAAGCCCGGGGCTTTCACCACAGACACAACGAACCACCTACCCCCGCTTTACGCCCAGTAATCCCGATTAACGCACGCACCCTACGTCCTCCCTCGGCTGCTGGCCCGTAGTT
+
CCCCCGGG<FGGGGGFFGGGGGGGGGGGGG,FGGGGGGGGGGGGGDGGGGGGGGGDEGBCGGGGGGGGGG@FGGGGDGGGGGGFEGGGGGEGGGGGFGGGGGGGG,CFFGDGEGEGGGGFGGGDF<FGGGGCFGGFGFGDFGGG6CGEFGG6DEEGC?FF8FGGGGGFFFFFGG,8CG,DFFFGGGGCEG@CFFGGC5EEEC6E7CF+=>CFGCC<9DDG*8CEG7576*0*))7C:F4?*>CC*:+9<0+105*)93D<750/9C5>EFC@>CC**-**-(.-(8,<09).)407501,-
@M03506:14:000000000-AKVR1:1:1101:11072:8570 2:N:0:29
CTAGGACTCCTGGGGTTTCTAATCCCGTTCGCTCCCCTAGCTTTCGCACATCAGCGTCAGTGTCAGCCCAGCAACCCGCCTTCGCCGCAGGTGTTCCTCTCGATATCTACGCATTTCACCGCTACACCGAGAATTCCAGTTGCCCCTTCTGCACTCTAGCCCCGCAGTATCGGCTGACCTTTCCGAGTTAATCCCGGAGATTTCACAGTCGACTTGCGGTGGCCTCCTACGCGCCCTTTACGCCCAGCAAATCCGAACACCCCTTTCTCCCCCCGTATTACCGCGCCTGCTGGCTGGGCGC
+
@CCCCGGG-CFDFGGEEGGGGGGGGGGGGGEGGGFFGGGGGGGGGGGGGGGG9DFGGGGDGGGCDFGGGGGGGGGGGGGGGGFGGGGGEE@FFFGFG9EA<+A<4CFFFGGGGGGGGGGGGGGCGFFGF>C:FA>FEDCD9,3CDFGFGGCF9D=DFFCEDGDEG8:CFCGD*83:FGFC?EC98**4;9,,6>,;=*=*8C,>,=7C<7**=C*+39.22)*2*2=F6C3*))014*)++177578)*2+*9?D7*37*0))*9+3*3/0)8)2/2.)0)6<660(0(8()/-(1))(((
@M03506:14:000000000-AKVR1:1:1101:14061:8581 2:N:0:29
CTAGGACTACAAGGGTATCTAATCCTGTTCGCTCCCCACGCTTTCGCTCCTCAGCGTCAATATCGGCCCAGAGACCCGCCTTCGCCACCGGTCTTCCTCCGGATCTCTACGCATTCCACCGCTACACCCGGAATTCCGTCTGCCTCTACAGCCCTCGAGTTTGACAGTCGGCCCGGCCGATCCGGGGTTGAGCCCCGGACTTTCACCACACCCTTATCAAACCACCTACGCCCCCTTTACGCCCCGTGCTTACGGACAACGCCCGCACCCCCCGCATTACCCACGCTCCTGCCCCGGATTT
+
CCCCCFFGGGGGGGGGGGGGGDGGGGGGGGGGGGGGGGGGGGGGGGGGGG<FGFGGEGDFGGGGGGGGGGGGGGGGGGGGFGGGGGGGGGEGGGGGGGGGFEFGGGGGGGGG+@FGGGGGDGGGG9FFCFGG7FFFFFFGFCFGGG8FGDDFFGFGGDC9B9E,DACFGGGG*;EGG*::::*8?E5*C*?C<*;EGGCECD7:0<C6AFGDG*@8C:*<*79*9C)6CDB*)7>D:97CCC7))/1)*2+*9)/9D05E)5<D3ECBGFG>D3*2*(*36()((--)-/4(7(210),()
@M03506:14:000000000-AKVR1:1:1101:13215:8584 2:N:0:29
CTAGGACTCCAAGGGTATCTAATCCTGTTTGCTCCCCTAGCTTTCGCAGCTCAGCGTCAGTTGTGGCCCAGATACCTGCTTTCGCCATAGGTATTCCTCCTGATATCTACGCATTTCACCGCTACACCAGGAATTCCAGTATCCCCTACCAAACTCTAGCCCGGTAGTTTCCTTTGACCTCCCCCAGTTTAGCCAGGAGCTTTCACAAAAGACTTACCGAACCGCCGACCTGCTCTTTACGCCTAGTGATTCCGAGTAACGCTTGCCACCCTACCATCACCTCTGCTTCTAGCCCGTAGCT
+
<CC8CFGG9FCDFGGFGGGGGGGGGDGFGGGGGGGCFGFGGGCFAFGECF<FCFGG@EGGGGGGGGGGGGGGGFFGFGGGG9FEEGGGGGGGGGGDGGGGGFFGFGGGGGGGCFGFGGGGF7:BF,,E+F77:FE,CFGGCEGGFC,68EG8@DDCCD@F8DGDGGCGGGGGGG9@,3==,,6B8=E8E,,@ECB,++8@DGC7,@7EC>9>7CGGG70CD*3*9C))*9)**)++/3+1/*:0**1;+++1;)*29177)))738FBF4*).**33869,)().5>/)*))/(,7))4()
@M03506:14:000000000-AKVR1:1:1101:20631:8601 2:N:0:29
CTAGGACTCCCAGGGTTTCTAATCCTGTTTGCTCCCCACGCTTTCGCACCTCAGCGTCAATACGTGTCCAGTGAGTCGCCTTCGCCACTGGTGTTCTTCCGAATATCTACGAATTTCACCTCTACACTCTGAATTCCACTCACCTCTCCACGATTCTAGCGATGCAGTCTTAAAGGCAATTCCAGGGCTAAGCCCTGGGCTGTCCTCTCTAACTTACAAAGTCGCCTACGTGCGCTTTATGCCCCGTAATGCCGCAAAACCCCAGCCCCCTCCGACATACCGTTCCTCCCTGCCAGGCCGG
+
BC@A@<CF<C@@FGGCFGFFAFDFGEGGGFCCFGGGCGGDCC@FCFE,C@FECF,@B7,8C<FGFGEEDFGDFACFF:@@CFF6,FCGGCEFEEBECEGFG7??FEAB,ABE,9DCFFCFGGGGC<FFG9F,,AAF5@F,9,>EE=FCD,EE8+@A=DBD>=E86D9ECF;9,,=,1,,6@EFDF861,8@DFFC,,:86@*@6,,,7@9+CEFCA?C+<?9BC**3*;424/8/)6/+,,,*2**/=*4++;.):).0*)).7*:8;=0))07***(*04(-((()*.)..)4)*))(((
@M03506:14:000000000-AKVR1:1:1101:24713:8611 2:N:0:29
CTAGGACTACCGGGGTATCTAATCCTGTTCGCTCCCCTAGCTTTCGCACCTGAGCGTCAGGTAAGGCCCAGAGATCCGCCTTCGCCACCGGTGTTCTTCCTGATATCTGCGCATTTCACCTCTACACTCGGAATTCCACTCACCTCTCCACAATTCTAGCGATGCAGTCTTAAAGGCAATTCCGGAGTTGAGCTCCGGTCTTTCACCCCTAACTTACAAAGCCGCCTACGCGCGCTTTACGCCCAGTCATTCCGAACACACATAGCCCCCTCCGTATTACCCCGGCTGCTGGCACGGGGCG
+
CCCCCGGGGGGGGGGGGGGGGGGGGGGGGGGGGGGGGGGGGGGGGGGGFGFFGGGGGGGGGGGFEGGFGGGGGGGGGGGGGGGGGGDEFGGGGCFFGGFGGEGGFGGG9FEGDGGGGGGGGGGGCEF;FGGCGGGGGGEFGGGGFGDFGGFC?F8FGGGGD6=?CFFGFGGCGCGGG,@FA9F8>5CCFACGGEDEEC*1C>DFGGC5::56CC9EF=+02CC*)5>DC*)11=5/8C6+*2)C3*+/<C<096*/53**)))0*+<?C:9;0)*/044<4((,49()-)).8(2*))(((
@M03506:14:000000000-AKVR1:1:1101:17362:8622 2:N:0:29
CTAGGACTACAGGGGTTTCTAATCCTGTTTGCTCCCCACGCTGTCGCGCCTCAGCGTCAGTTCTGGCCCAGCTCACCGCCTTCGCCACCGGTGTTCTTCCGGATCTCTACGCATTCCACCGCTACACCCGGAATTCCATGAGCCTCTACCAGACTCGAGCCTCGCAGTATCCGTGGCCGACTCGCAGTTGAGCCGCTAGCTTTCACCACCGACTTGCCAGGCCGCCTACGCGCCCCTTCCGCCCAGCGATCCCGCACCCCCCCCGCCCCCCCCGTATCACCTCGTCTCCTGTCACACACTT
+
CCCCCGGGFGGGGEDB@FFFGGGGFGGFGGFGGGGGGGGCFGDFG@FGGGGGFFGGGGFGGGGGGGGGGGCGGGGGGGGGDGGEGF7FFGGGCFGGGGGGGGCGCAFGCF7FCGCGGGGGGGGGGGGEEC=:+3CFCCEAGCFGGGG,EGFG?FFF:ECEGCG6:**@A,@,@:DCECC1>>E*=EGGG?,?B@EG***31+5<?FF6C*/7:)30;C=619D=DD)5C*0*>53)-9);;D*7*:*0/2*)77)1C(*2)0)9)**0:))5)1**;(*<()((,-.))*..)6)*))(,)
@M03506:14:000000000-AKVR1:1:1101:23038:8622 2:N:0:29
CTAGGACTACAAGGGTATCTAATCCCGTTTGCTCCCCTGGCTTTCGCTCCTCAGCGTCAGTGTTGGTCCAGGATGCCGCCTTCGCCACCGGTGTTCCTCCAGATATCTACGCATTTCACCGCTACACCTGGAATTCCGCATCCCTCTCCCAATCTCAAGCCATCCAGTATCAGATGCAGTTCCCCGGTTAAGCCGAGGGATTTCACGTCTGACTTAGTTGGCCGCCTACGAGCCCTTTACGCCCAGTAATGCACAACACCGATTGCCCCCCCCGTATTCCCGCGGCTGCTTGCTCGGAGAT
+
CCCCCGGGCGGCFGGGGFGGAFFGFGGGGGEGGGGDFGGGGGGGGGGGGGCA9EFGCFFEGGGG8EFGFGFGGDFGGGGEDFFGGC@CFGG>>CGGF,CFFGGGGGGGGGGC@F@FAEFEFCECEGGEFBCG:FEGFGGGDGGG,D?DF@EF>AAEF8>D=EFFGGG3E:DFC8CDFG,5EG;DEEGCC*@FCFE@G*4;6C6DGFF:E45+10>;C+=,8CC5D3))=*=*2:2*:F=ECEC5*:2*+3+10*2076*/8)./7CFFG))075120(*+5(,((,(7()))0)97<.7((
@M03506:14:000000000-AKVR1:1:1101:7124:8652 2:N:0:29
CTAGGACTACCAGGGTTTCTAATCCTGTTTGCTCCCCTAGCTTTCGCGCCTCAGCGTCAGTTATGGTCCAGTGCGCCGCTTTCGCCACAGGTGTTCCTCCCGATATCTACGCATTTCACCGCTACACCGGGAATTCCACGCACCTCCCCCATACTCCAGCACCACAGTTTCGCCTTCAGGCTCTGAGTTAAGCCCAGAGCTTTCACAGGTTCCCTGTGGCGCCGCCTACGCGCCCTTTACCCTCAATAATCCCGAACACCGCTTGCCCCCTCTGTCTTACCGCGCCCGCTGGCCCGCGGTT
+
CC@CCFGF<CFEFFDFEEGGGFGFFFGFGGEGGG@FFF@<FFFGGFGGGGGGGGGGGGGGGGGGDFGGGGGGCGGGGEGEGGGCFG7BAFGG8??FGFGCECEGGGGGCGGG7EEEDCEGGGGGG9FGC7FECD,A?,F:=CGGDGGGEG+D?FFF8DGG,@ECFGCDFFG@EE>*9DE3D,;B9?2DA@@FFC*1:CC6;04<AF7?C;9*,*5,**.25387GD));*)2>BFD(9*++0*9*0+7+3+06)175(**)))935+98>3).*200)*3.22((((.-)-(0(4/7@2((
@M03506:14:000000000-AKVR1:1:1101:4551:8653 2:N:0:29
CTAGGACTACAAGGGTATCTAATCCTGTTTGCTCCCCACGCTTTCGCACCTCAGCGTCAATACCTGTCCAGTGAGTCGCCTTCGCCACTGGTGTTCTTCCGAATATCTACGAATTTCACCTCTACACTCGGAATTCCACTCACCTCTCCGACGTTCAAGCGATGCAGTCTTAAAGGCAATTCCGGGGTTGAGCCCCGGGCTTTCCCCTCTAACTTACAAAGCCGCCTACGTGCGCTTTACGCCCAGCAATTCCGACCAACCATACCCCCCACCGCATTCCCGCGCCTCCTGTCCCGCAGTT
+
CCCCCGGCFGGGGGGGGGGFGGGGGGGGGGGGFGGGGGGGFBFGGGGGGG@CFFFDFGGGEGGGGDGFGGFF<FECFGGGGGGGGGGE=FGGGGGGGGGGEGFG<EFGGFFFGFGGGGGFGGGFGGGGGFGGEG,?ACFBFCCGFGGGGG@GG6=BEEB8CEFEECEFCF9FF,>,@DEF95@DC>CEGEGC,DF58*=?*;>,,044:C7:?F@,4;+=94D53C)8C586*:.1/5+>*:559**)2CE66)1))(95))/**28<87)7.)2//(*<3((-(14)2)3.9)))).(-)
@M03506:14:000000000-AKVR1:1:1101:25366:8671 2:N:0:29
CTAGGACTACACGGGTATCTAATCCCGTTCGCTCCCCTAGCTTTCGCGCCTCAGCGTCAGTGTCAGCCCAGCAACCCGCCTTCGCCGCAGGTGTTCCTCTCGATATCTACGCATTTCACCGCTACACCGAGAATTCCAGTTGCCCCTTCTGCACTCTAGCCCCGCAGTATCGGCTGACCTTTCCGGGTTAAGCCCGGCGATTTCACAGTCGACTTGCGGTGGCCGCCTCACCCCCCTTGCCGCCGAGTACATCCGACAAACGCTTCATCCTCCCGACCTCCCGCTGTTGCGTGCACTAACT
+
CCCCCGGGGGG8CCGGGGGGGGGGGGDGGGGGGGGGGGDFGGGGGEGGGGDGGGGGGGGGGFFAEEFFGGGGGFGGGGGGGGGGGGGGGGCEDFGGFBF,B:ECACFGCGFGDGE,AAEEEFFEE<F8C++@CG9EGGFG9,;BF6=>D,,@DFEG,E@DCFE6C8@*E,EF*@>BC8,5;<C?:**=/=9CBC8*:***3**+5++002*2*1=+:))*))2CD9)7*2)2*079(*)+3>CC)*:.2+0//7</),/0)))***+*3/*98*:**()2(,490,(*)*--0((;*).()
@M03506:14:000000000-AKVR1:1:1101:17868:8695 2:N:0:29
CTAGGACTACCAGGGTATCTAATCCTGTTTGCTCCCCACGCTTTCGCGCCTCAGCGTCAATTCCAGGCCAGATGGCCGCCTTCGCCACTGGTGTTCTTCCCAATATCTACGAATTTCACCGCTACACCGGGAATTCCACCCCCTCTTTGGTACTCTAGCTTGTCAGTTTCATGCGTCGCTCCCCGGGTGAGTCGAGGGATTTCACCCATGACTTAAGGGACCGCCTCCACGCCCGTTACGCCCAATGATTCCGAACAACCGTTGCCCCCTTGTGCTTACCGCGGCCGCTCGCCAGCGGTTC
+
CCCCCGGGGGGGGGGGGGGGGGGGGGGGFGGGGGGGGGGGGGGGGGGGGGFGGGGGGGCFGGGGGGGGGGCCFGGGGGGGGGGGGGGGGGFEFGGGGGGGGGGGGGGGGGGGGGGGGFGGGGGCGGGGDGGGGGGGCFGGGEECEFFGGFFFGGCCFAFFGGGGGGFDGGGFGGGGGGG5DEFDEC*=?D7,??*?CE;6C*BCC+==6C>67@E91;;*1>)5)1))2*)/*.)11*88C:DCGC84C<7*/097C:**))0**+20*)*)**+++)/<8(((,(()-)44),(*0)-1(
@M03506:14:000000000-AKVR1:1:1101:5915:8705 2:N:0:29
CTAGGACTACAGGGGTATCTAATCCTGTTTGCTCCCCACGCTTTCGTGCATGAGCGTCAATCTTGACCCAGGGGGCTGCCTTCGCCATCGGTGTTCCTCCACATCTCTACGCATTTCACTGCTACCCGTGGAATTCTACCCCCCTCTGCCAGATTCAAGCCTTGCAGTCTCCATCGCAATTCCCAGGTTGAGCCCGGGGCTTTCACGACAGACTGACACAACCGCCCGCGCACGCTTTACGCCCAGTATTTCCGATACACGCTCCCCCCCTACGTATTACCGCGGCTCCTGTCCCGTCTTT
+
C8CCC<,@-EFGGGGFE@@DF<EGEDFGGG8EDGGG@EEC:FGGG:FFGC<CFD,@@CCFF,EC<FFGGGC77CECF6CEF9<DFEGEFG:?CC7FFGGCFC4=A<?EAEFGGGED<FAEB9EBF,E7=FG:4A8FF,4:6DEGGGG8E,8=8DD;AC,9DE>,=3@@8,;7;,3@ECC59DGCFC>AF7,,DFG8ECC5/;:CGFF*=CCCFF+CCF)**2*2))):75@*93.*4C*3*2><**0=+0+875**),:+..7*)*28C:)859*+0(*<.(-(-90)-/5)9).)))(,.
@M03506:14:000000000-AKVR1:1:1101:2673:8724 2:N:0:29
CTAGGACTACAGGGGTTTCTAATCCTGTTTGCTCCCCACGCCTTCGCGCCTCAGCGTCAGTCTCGGTCCAGAGCGCCGCCTTCGCCACCGGTGTTCTTCCCAATATCTACGAATTTCACCTCTACACTGGGAATTCCACGCGCCTCTCCCGAACTCCAGCCCGCCAGTCTCGAGCGCACCTTCCAGGTTGAGCCCGGGGCTTTCCCACTCGACTTGGCAGGCCGCCTACGCCCTCTTTACGCCCACTAAATCAGAACAACTCCCACCACCCCTGTATTCCCGCGGTGGCTCTCTCAGTGCT
+
CCCCCGGEDFFGGGGFFGGGGGGGGGGGFGGGGGGCGGGGGGGGGGGGGG,CFGGGGEGEFGGGG@C@CC<EFGGGGGGGGDGGGDGGBF>7CFGF<F<FCFGGGFGFGFDFFE<EFGGGGGGGGGGFGFGGAFF9,@,@F+8BEE8,@F+689;C6338D+*8;C8@<9@6,1>CCCE=,,,?>;?EFF@,?=>EGGE*:C+A020;CG54C*::*96:5C*:C575?C5=3)8C)>6<*A)9D*:4+++/*1**2(2*)1)9*;8);)7)01+3<<*+5((3(,,),0)(*))*1*))-
@M03506:14:000000000-AKVR1:1:1101:15145:8727 2:N:0:29
CTAGGACTACAGGGGTTTCTAATCCCGTTCGCTCCCCTAGCTTTCGCGCCTCAGCGTCAGTGTCGGCCCAGCAACCCGCCTTCGCCGCAGGTGTTCCTCTTGATATCTACGCATTTCACCGCTACACCAAGAATTCCAGTTGCCCCTTCCGCACTCTAGCCCCGCAGTATCAGTTGACCTTTCCGAGTTAAGCTCGGAGATTTCACAACTGACTTGCGGTGGCCGCCTACGCGCCCTTTACGCCCAGTAAATCCGAACAACGCTTGCCCCCCCCGTATTACCGCGGCTGCTGGCACGGATT
+
CCCCCGGGGGGGGGGGGGGGGGGGGGGGGGGGGGGGGGGGGGGGGGGGGGFGGGGGGGGGGGGGGGGGGGGGGGGGGGGGGGGGGGGGFFGGGGGGGGGGGGGGGGGGGGGGGGEFGFGGCGGEGGGGGFGGGGGGGGFFFFFGGGFGGFCGGGGGFGGGGGGC>88E;DFFCFCEGGGGFFGGGGGFGGFGGDGEEGGDGD999@FGE<D*<C@@FGFGGCFF:DEE5C5C5BFG(9)<@CGGC5C99CCBF4/>377CF:<9C8C)37C)7D51*44<:<0((3(),.2)/,(7:>(((
@M03506:14:000000000-AKVR1:1:1101:7134:8742 2:N:0:29
CTAGGACTACAAGGGTATCTAATCCTGTTTGCTCCCCACGCTTTCGTGCATGAGCGTCAGTGCAGGACCAGGGGATTGCCTTCGCCATCGGTGTTCCTCCGCATATCTACGCATTTCACTGCTACACGCGGAATTCCATCCCCCTCTGCCGCACTCTAGCTCTACAGTCACAAATGCCGTTCCCCGGTTGAGCCCGGGGTTTTCACATCTGTCTTATAGAACCGCCTGCGCACGCTTTACGCCCAGTACTTCCGCTTCACCCTTGCACCTTAGGTCTTACCGCCGATGCCGGCCCGTCATT
+
C@CC,,6;C-;C@-,;6EFFDGGCF,EE<EFF9EDF;CFCCGFF,,C,BDF9E@@CB,8,CFFGG<6,CFD>:+@BF8CFFAFCFE:@F:6FCB@,6C,A:?+,@??9FF,@FCF@F,,?,,9C<,A++8++8D=,C,,9,@8C>CF,9B=EBC>,,,,7,9,<E,,@9;;C?,;EF,1@:D69,*8?E*:7BFG5**/***=F<A97?7;@++5<77@97C4:/CF3C5@*)).*(18A5*1)91+0+2+=73***4DC*)00*3+*0)*1**23+)99(442((,)(9(()(-)0),()
@M03506:14:000000000-AKVR1:1:1101:15260:8752 2:N:0:29
CTAGGACTACAAGGGTTTCTAATCCCGTTCGCTCCCCTAGCTTTCGCACTTCAGCGTCAGTGTCAGCCCAGCAACCCGCCTTCGCCGCAGGTGTTCCTCTCGATATCTACGCATTTCACCGCTACACCGAGAATTCCAGTTGCCCCTTCTACACTCTAGCCCCGCAGTATCGGTTGACCTTTCCGGGTTAAGCCCGGACATTTCACAACCGACTTGCGGCGCCGCCTACGCGCCCTTTACGCTCAGTAAATCCTAACAACGCTTGCTCCCCCCGTATTACCGCGGCTCCGCGCCCGGAGTT
+
CCCCCGGGGGGGFGGGGGGGGGGGGGGGGGGGGGGGGGGGGGGGGGGGGGFGGGGGGGGGGGGGGGGGGFGGGGGGGGGGGFGGGGGGGGGGGFEGGGGFGGGGCGGGCFFGGGGGFEGGGGGGGGGFGEGGDGCFGG9CCAFGGGGGGGDGDFDFEFCCFGGGEDCEA@DGGG5CFGGGG7CFGDEEGCB;FGG5CE55A:CFFGFFGG))=5:++28737DC5/)8E3)1)5>51D*3****1*<@CF719*07*.*:@7;5**+0<.CBD3*:E(*0-(((-1()-)(()((9)0-,4
@M03506:14:000000000-AKVR1:1:1101:12634:8765 2:N:0:29
CTAGGACTCCCAGGGTTTCTAATCCCGTTTGCTCCCCACGCTTTCGCGCCCCAGCGTCAGGAATTGCCCAGAGACCCGCCTTCGCCACCGGTGTTCCTCCCGATCTCTACACATTTCACCGCTACACCGGGAATTCCAGTCTCCTCTGCAACCCTCAAGAACAGCAGTATCGATCGACGTTCTTCGGTTGAGCCGAAGGCTTTCCCGACCGACTTGCCATCCCGCCTACGCGCCCTTTACGCCCAGTAATTCCGAGCAACGCCTGCCCCCCCTGTCTTCCCCCGGCTGCTGGCACAGGCTT
+
CCCCCGGG9FGGGGGFGGGGGGGGGGGGGGGGGGGGGGGGGEGGGDGGGGGGGGGGGGDFGGCGDFGGGGGGGGGGGGGGGGGGGGEGGGGGGGGGGGGGGGGGGFGGGGGGGDGCGGGGGGGGGGGGGGGGGGGGGGGGGFGGGGGFG;=FGC8FG6D7EFGFE8FGGGFEG,@E58?;BC>CEFGGGGGGGFC8CEC*>D6F+A5*55<D55?+?D*20977CC>3**5*)00)4C*<*:D)1:0/<?F=?;*/>(96)))29@F587)8@330+)*3.,(-,(()-)8(.(597)(((
@M03506:14:000000000-AKVR1:1:1101:20519:8792 2:N:0:29
CTAGGACTCCAAGGGTATCTAATCCCGTTCGCTCCCCTAGCTTTCGCACTTCAGCGTCAGTGTCAGCCCAGCAACCCGCCTTCGCCGCAGGTGTTCCTCTCGATATCTACGCATTTCACCGCTACACCGAGAATTCCAGTCGCCCCTTCTGCACTCTAGCCCCGCCGTCCCGGTCGACCTTTCTGGGTTAAGCCCAGAGGTTTCACCACCGTCTTGCGGTGGCCTCCTCCCCCCCCTCTCCCCCCAGTTACTCCTCACCACGCTCCCCCCCCCCGTCTCCCCTCCGCTGCGTGCCCGGCGT
+
6CCA<8C@-FECGGGG<FFFGEEEEC@CFF,@@FGGGGC,<FA<FCF6@B@D,EE@BFEFF<CF<CFCEFFFE,CEF:FG@7F@CFC=6=FGC?FGG9E5<F,E,@EGGGFD7FFFF<EFG++6F9,EEE=7:?;,E,9;3++@+B?,@,8@>?EE,,6@F6>88+*@**43*=*17CE=,,,?C9,0**,4?8F/;/**50+>+++=A3)*/580;:5/))02*97)67)2)05/2*0;E*15/:*)++0*7)**22/+7)75*/:./55>)9*/14.031(4(,37()(()--9)7(((
@M03506:14:000000000-AKVR1:1:1101:11794:8815 2:N:0:29
CTAGGACTCCAAGGGTATCTAATCCCGTTCGCTCCCCTAGCTTTCGCGCTTCAGCGTCAGTGTCGGCCCAGCAACCCGCCTTCGCCGCAGGTGTTCCTCTCGATATCTACGCATTTCACCGCTACACCCGGAATTCCGTCTGCCTCTACAGCCCTCGAGTTTGACAGTCGGCACGGCAGATCCGGGGTTGAGCCCCGGACCTTCACCACCCCCTTTTCCAACCCCCTACGCGCCCCTTACGCCCAGTGATTCCGGACAACCCCCGCACCCCCCCGATTACCCCCGCCGTCGGCCCCGGCTG
+
CCCCCGGG-FGGGGGCGGGGGGGGGGGGGGGGGGGGGFGGGGGGGGGGGGGGGGGGGGGGGGGGGGGGGEFFGGGGGGGGGEGGGGGGGGGGGGGGGGGGGEFGGEGGGGGGGGGEGGGGGG+FFFGGGG:F@FFGGGFGGDF@9EGGGD@FCE:DEEGEC9EFGFF9@CEG>C>EECEECFE>CCGECEECFGGGEE5C*5@F+<<9:*>DGD*+22/<76D7C/7;EC:75BF)4F?E*:5D3*3*++<8@?5*1(**)))1)2*08;C>B)***()+60((((-)-.(()(4)7)-((
@M03506:14:000000000-AKVR1:1:1101:19863:8828 2:N:0:29
CTAGGACTACAGGGGTATCTAATCCTGTTTGCTCCCCACGCTTTCGCACCTCAGCGTCAACAACGGTCCAGTGAGCCGCCTTCGCCACTGGTGTTCTTCCGAATATCTACGAATTTCACCTCTACACTCGGAATTCCACTCACCTCTCCCGTGTTCAAGTCACCTAGTTTCAAAGGCAATTCCAGGGTTGAGCCCTGGGCTTTCACCTCTGACTTTAGCAACCGCCTACGTGCGCTTTACGCCCAGTCATTCCGAACAACGCTCGCCCCCTCGGTATAACCGTGGCTCCTGTACCGGAGTT
+
CCCCCGGG-EFGGGGGGGGGGGGGGGGGGGCFGFGGGGGGGEGGGGGGGGCFGGGGGGGGGGGF7@FGGGGGGFFGGGGGGGGGGEGGGGGFFGGGGGGGGGGGGGGGFGGC<FFCGBFFGGGCCGGFGGDGEGGGGCGGGFGGGGDGGGDDEFEGGDGGF:EFFG?BEFCCEFF?GFFGGGGGGGGGFGG8E:F6@F5@FGGC:EAFC77=CG799:8C+?FC)9)685AF:):D?<63=>/12*3*+51;6)C8>15=)75*9E855.17)*2::)*3((((,2<),).-*-)1))--(
@M03506:14:000000000-AKVR1:1:1101:5031:8836 2:N:0:29
CTAGGACTACAGGGGTTTCTAATCCTGTTTGCTCCCCTAGCTTTCGCGCCTCAGCGTCAGTGTTGGCCCAGATGCCCGCCTTCGCCACTGGTGTTCCTCCCGATATCTACGCATTTCACCGCTACACCGGGAATTCCAGCATCCTCTTCCACACTCTAGCCGACCAGTATCGAGCGAGCGTGCCAGAGCTACCACCTGCAATTTCACACCCGACTTGGTCTGACCGCCTACGAGCCCTTTACGCCCAGTAATTCCTAACAAGGCTTGCCACCCCTGTATTACCGCTCCCGCTGCAACGGAG
+
<@@C@E<6-CF8,C@F7@CF@FCEFFG@,<CAFA8,BF8<CC,@F:@++@,B@<<+@,,BC@F9C@<EDCCE<C6C,,6@CFCD:,B=<F6E<FCFG,EF=CFFFCFG<<D+@@CFFC<A?F+>>AFBE7C==FC95,3,8@B3=B;,=E,@,@,>,@F8,6++:@E9E,;38@E8C59E>?75>,,,,6,4,,4/04,0,=C9;79,,*:CCGE***2A+8+2*))./*.:5875-9<E+<5D5ED:2+<**8*0*)7<?)0*9**)2/7559/2A:*+)-.4;0()-)--)(,*05((-
@M03506:14:000000000-AKVR1:1:1101:15104:8859 2:N:0:29
CTAGGACTACAAGGGTATCTAATCCTGTTTGATCCCCACGCTATCGCGCCTGAGCGTCAGTAATGAGCCAGTGAGCCGCCTTCGCCACCGGTGTTCTTCCCAATATCTACGAATTTCACCGCTACACCGGGAATTCCACACACCTCTCCCATACACCAGCACGGCAGTTTCGCCTGCAGACTCTGAGTTGAGCCCAGAGATTTCACAGGTGACTTCCCGCACCGCCTACGCGCCCTTTCCGCCCAATAATTCCGACCAACGCTAGCCCCCTCCGTATTACCGCGACTGCTGTCACGGAGTT
+
CCCCCGGGFGDGDECFF@FFGGGGGGGGGGGGGGFGGGGGGGGEGEGCFGGGGCGG@@@FFEEFGFFGGCFGGDGGGGGGECFDGFCGGGGGEGGFFGGGGGFGGGGGGGG@<FDAFFGGGGD@FBF,:CEGGGGGGGG8FEEG?FFGGGFFGE,,6@@DFGGGD6>D97,@8ECFF6CGF8E?9;FCFC9FCEFG5F,6>+>CFEFCFFFGEC,,2;>D8D3/288>F355))7)(2*<:EGG35:)<9@@46<)77*:.57DDG67A51<))**2,0+-390(-()4/,)94<75)33.
@M03506:14:000000000-AKVR1:1:1101:8922:8868 2:N:0:29
CTAGGACTCCAAGGGTTTCTAATCCTGTTTGCTCCCCTAGCTTTCGCGCCTCAGCGTCAGTTGTGGTCCAGTGCGCCGCTTTCGCCACAGGTGTTCCTCCCGATATCTACGCATTTCACCGCTACACCGGGAATTCCACGCACCTCTCCCACACTCAAGCACGGCAGTTTCGCCTGCAGGCTCCGAGTTAAGCCCGGAGATTTCACAGGTGACTTACCGCCCCGCCTACGCTCCCTTTACGCCCAATAATTCCGAACAACGCTTGCCCCCCTCGTATTACCGCTGCTGCTGGCACCAATTT
+
CCCCCGGG9FFGGGGGGGGGGGGGGGGGGGGGGGGGGGGGGGGGGGGGGGEGCGGGGGGFGGGGGGGGGGGGGGGGGGGGGGGGGGGGGGGGGGGGGGGGGGGGGGGGGGGGGGGGGGGGGGGGGGGGGGGCGGGGGGGDGGGGFGGGGGGGEGGGGGGG?CGGGCEEEGG:EEEGGGG6>@FE5BEEGGGGGGG5EC8CFC@E7@9CF**;C>C77CEC):>=DG3):DD**7>><9BF8CC3*C*)2<CF4)/7<(*5).01*:<FG>C)8)288(7+9(9(4()05?0:@12*0.))-
@M03506:14:000000000-AKVR1:1:1101:8082:8870 2:N:0:29
CTAGGACTACAGGGGTATCTAATCCCGTTTGCTCCCCACGCTTTCGCGCCTCAGCGTCAGGAATTGCCCAGAGACCCGCCTTCGCCACCGGTGTTCCTCCCGATCTCTACACATTTCACCGCTACACCGGGAATTCCAGTCTCCTCTGCAATCCTCAAGAACGGTAGTATCGATCGACGTTCCTCGGTTGAGCCGAGGGATTTCACGACCGACTTACCATCCCGCCCACCCCCCCTGTACGTCCAGTCAGTCCGACCCACGCTTGCCCCTCCCGTCCTACCTCCGCTGCCGCCCCCACGCT
+
CCCCCFFCFGGGGGGEEGGGGGGGGFGGGG@E,;FE,@FEGFEGCCGCC@6FEFGGCF:BFFFGF9FGGGGGGGGGGGEG7CDCFGGCGG>4+8?DAAFG?FCEC8??AFFGG,?AF<FFCF7>B,AA@=B@:<,CFD9AF,E>,@9D?99,@E9DFG97DCED:+@F7EG@8CGDEEGEGGG,>E84**6,?6885*35<49C9<F==D3CEGD+02*<<7<*)>)):/)/9;@G0**+**195<+/3+379))1)-**...*/*<6;09)8//*/46?.)-,4:,.2)(()-()).(((
@M03506:14:000000000-AKVR1:1:1101:17950:8885 2:N:0:29
CTAGGACTACAAGGGTATCTAATCCTGTTTGCTCCCCACGCTGTCTCGCATCAGTGTCAGAAACTGCCCAGCAGGCCGCCTTCGCCACCGGTCTTCCTCCGGATCTCTACTCATTCCACCGCTACACCCGGAATTCCGCCTGCCTCTACAGCTCTCGAGTTTGCCAGTCGGCCCGGCAGACCCGGGGTTGAGCCCAGGGGTTCCTCACCCGACTTACCGAACCGCGTACGATCGCCTTACGTCCACTTAATACGGAAAACGCTTGTTCCCTAGCTTTTTCCTACGCCTCGTGCTGGTTGTT
+
<CAC8,@<A@CD@-@FFFGCFEE<EGCEEFFFFEF@,6@6@F,B6,;6::CGGFFGGGGDG<FEE9F<FGDFC<@CF7F@E:CDEC:C?F@+8?FGFGFE+7B=:E5FEG,A,EAF<EFGCC4+FEE@FC+84DFCF8C@FEF8E=E9==8D,@7E+,6=+2=,3=,D93BF++5**4**,=7858E***2,6A*=,**2;5*++++*2*::*);+;*0*95373)))1/5*/).*-**A**919<<=9C7*0.***(0*))8//*<*26**)*+++)*3))),(,()4)4(5()*0*-,.
@M03506:14:000000000-AKVR1:1:1101:9132:8894 2:N:0:29
CTAGGACACCAGGGGTACCTAATCCGGTTGTCTCCCCACCCTTTCTCTCCCCAGCGTCGGTACCGGCCCAGGGCGCCCCCTTCGCTACTGGTTTCCCTCCCGATACCACCGCATTTCACCGCTACACCGGGAATTCCACACCCCCCTACCGCACTCAAGTCACGGCTCTATCGAACACCCCCCCCGCGGTCAGCGTGTAGTTTTCACCCTAGACGTCCCGACCCCCCTGCGCGCTCTTCCCCCCCAATAACTCCACAAAACGCCACGCCCACTCGTTGGCCCGGCACGCGCTCCAGCGGCT
+
-@-A<,6--C-,CF@@F-,6C@<FF+68@+,6,C9F,;+,8CF@@,66CC,B68,@,B++8CFCF7FGG:=,,,+@++@8@=CBC?+>,C,,,:,B55,B++48++:,,++6+@:,,,C,=:@:+,@BF++<+,3E,,E,>+B8@556D7***14?,,,>;,6/***1,,5<?3?****:*3*:8*:**2/*03*1;**0+:+<C?F+***0+*/2**7**)1:*)0)**)*/0893:*+*29)//C4C@+**/*20(*27))))/*0:)*0)*2**.)0)4(((-(0()(,)((*)0-((
@M03506:14:000000000-AKVR1:1:1101:22726:8899 2:N:0:29
CTAGGACTACTAGGGTATCTAATCCTGTTCGCTCCCCTAGCTTTCGCGCCTGAGCGTCAGGTAGGGCCCAGAGATCCGCCTTCGCCACCGGTGTTCCTCCTGATATCTGCGCATTTCACCGCTACACCAGGAATTCCGATCTCCCCTACCTACCTCTAGCCGGGCAGTATCGGATGCAGGCCAGAGGTTGAGCCCCTGGTTTTCACATCCGACCTCCCAGGCAGCCTGCCCGCTCTTCCCGCCCAATGAATCCGGACCAAGCTCGCCCCCTCCGTCCTCCACCCGCGAGCGGCCCGTCCGT
+
CCCCCC@EFGGGGGGGGGAFEFGGGGGGGGGGEGGGGGGGGGFGFGGEEE:@EECEFGDDG<FF7@A6FEC8@F<FA@@EEEFCEEGGFEGFGCFCF9FFCFDDCCFGAFFCECFFBAFFECGGGDCEGFC+8FEFE<=::DGGFGG6FFE8B8,,6@EDGD6:CGEFGDGF:EEGFAEGGGEG,>8=E8C,B68*=58F<F*=779,,;4C7)*+*:A+:8***/).:*2*:)5*5**28:D5**;)+30/9:)7)(**)))2*2:>G3<)71/**-**((((-(,)()-4)(-9)),((
@M03506:14:000000000-AKVR1:1:1101:14539:8927 2:N:0:29
CTAGGACTACAAGGGTATCTAATCCCGTTTGCTCCCCTGGCTTTCGCTCATCAGCGTCAATGCCGGTCCAGGATGCCGCCTTCGCCACCGGTGTTCCTCCAGATGTCTACGCATTTCACCGCTACACCTGGAATTCCGCATCCCTCTCCCGGATTCAAGCCATCCAGTATCGGATGCAGTTCCCAGGTTAAGCCTGGGGATTTCACATCCGACTTAGTTGGCCGCCTACGAGCCCTTTACGCCCAGTAATTCCGAACAACGCTTGCCCCCCCCGTCTTACCCCGGCGCCTGGCCCGGAGTT
+
CCCCCGGGGGGGGGGGGGGGGGGGGGGGGGGGGGGGGGGFGGGGGDGGGGGGGGGGGFFGGGGGGGGGGGGGGGGGGGGGGGGGGGGGGGGGCGGGGEGGFGGGGGGGGGGGDGGGGFFGGGGGGGGGGGGGGGGGGGGGDGBEGGGGGGGGGGGGGGGGGGFFGGFG7DFCGDGGGGGCEFGGGFFCEGGCDFEGFFE5CFCFEFGGGGGC75CFFGFCDFCECDFFG*5CCA5DDG69*:>D*58@9@+08F57704:))7*1;E?55D:>DC*8:6:2((,7,()-.4()1,955(3.
@M03506:14:000000000-AKVR1:1:1101:13477:8946 2:N:0:29
CTAGGACTCCAAGGGTATCTAATCCCGTTCGCTCCCCTGGCTTTCGCGCATCAGCGTCAGTGTCGGCCCAGCAACCCGCCTTCGCCGCAGGTGTTCCTCTCGATATCTACAGATTTCACCCCTACACCGAGAGTTCCACTTCCCTCTCCCGCCCTCCAGCGAGGTAGTTTCGAGCGCCATTCCTCAGTTAAGCCAAGGGATTTCACACTCGCCTTGCCAGGCCGCCTGCGCCCCCTTTCCGCCCAGTAATTCCGAACCACCCTCGCCCCCCCCGCATCCCCGCGGCTCCCGCCACCGAGTT
+
CCCCCFGG9FGFGGGFFGGGGGGGGGGGGGGGEGGGGGGGGGGGGGGGFFFGGGGDFEEEFGGGFFGGGDFGCFGGGGGGGGGGGGGG>CEAFFGGGCF,FFF<FFG??F?F9,?EGCFGGGG?F8FGGCE:FBFFGEGC9EFGGGCF8DEGGG6EGG6FC**@3,@45@E1=DEEGG5*?CCB;,>,B,94B8C,;??=:C9CFECG088/>7:+2;B75D</>D3>FGB*978319*<*/195*+*+0+0=?<3C(**.7)9C5CED:DFF<5*2,):6(--(-(0,)-(7(8*0)--(
@M03506:14:000000000-AKVR1:1:1101:9196:8973 2:N:0:29
CTAGGACTCCAAGGGTTTCTAATCCTGTTCGCTCCCCACGCTTTCGCGCCTCAGCGTCAGTATGATGCCAGGTGGCTGCCTTCGCCATCGACGTTCCTTCCGATCTCTACGCATTTCACCGCTACACCGGAAATTCCGCCACCCTCTCATCTACTCCAGTCATGTCGTTTGCGATGCACTTCCCAGGTTAAGCCCGGGGCTTTCACATCACACTCACATCACCGCCTACGCGCCCTTTACGCCCAGTTCCTCCGCTTAACGCTCGCCCCCTCTGTATTACCGCGGCTGCTGGCACCGAGTT
+
CCCCCGGG9FGGGGGFGGGGGGGGGGGGGGGGGGGGGGGGGGGGGGGGGGGGGGGGGGGGGGGGGGGGGGGGGGGGGGGGGGGGGGGGGGGGGDGFGGGGGGFFFGFGGGGGGGGGGGGGGGCFGGGGGG@C:FGGGGGGGGGGGG88F;FCGGGGFGFGGGCFGFFEGDEGGGGGGGGGGGGGGCFEGGDGGGGCCEGG8FFGCGG+CFGFGGGGFG+A:9D5CDB>GDB5C>@G049C**7>3:<6+001).*972*3)87CDG53C@)7.6<+:4/<<(40(7(83/),)(,*0)-((
@M03506:14:000000000-AKVR1:1:1101:25164:8980 2:N:0:29
CTAGGACTACCGGGGTTTCTAATCCTGTTTGCTACCCACGCTTTCGTGCCTCAGCGTCAGTTATGGTCCAGTAAGCCGTCTACACCGCAGGTGTTCCTCCTGATATCTACGCATTTCACCGCTACACCAGGAATTCCGCTTACCTCTCCCACACTCCAGCCTTCCAGTCTTCGGCGCACCCTCCCAGTTGCGCCGGGATATTTCACACCAAACTTAGAAGACCGCCTACGCACTCTTTACGCCTCGTTACTCCGAACAACGCCCCCTGCCTACGTATTACCGCGGATGCTGGCACGTCGTT
+
CCCCCEFGGGFGGGG7CFGGGGGGFGGGGGCGGGGGGFGGGGGGGGFFGGGGGGGGBFDECFCGGGFFGGGGGAFFGCFEGGGGCGG=::FGGFGGG<E<FGGCFGGGGGCC7::FFC?EEC+CFFGC?EGGGFFFGGGG>@EGGF,,=DGF=E8@8FC8DD9F,=;DCFFGGGG6C:CEE5CGEEFG92,>CCEGD5*,41441CCFEC<*=>F?>F69C*C5<D;>**)*17<FA7*@?E)*95;)*2+1))7<C3F75301):2.8:*8;DF+2(0<40((((,03*).87?D>:>2-
@M03506:14:000000000-AKVR1:1:1101:23745:8999 2:N:0:29
CTAGGACTACAAGGGTTTCTAATCCTGTTTGCTCCCCATGCTTTCGCGTCTTAGCGTCAGTAGCTTCCCAGGTGGCCGCCTTCGCCACTGGTGTTCTACGCAATATCTACGAATTTCACCTCTACACTGCGCATTCCGCCACCCTCTTCAGCACTCTAGCTCGACAGTTTCAGCTGCACTTCCTCGGTTGAGCCGAGGGCTTTCACAGCTGACTTTTCGTGCCGCCTCCACGCGCTTTACGCCCAATGATTCCGAGCAACGTTTGCACCCGCTGGATCCCCGCCGCTGCTCCCACATCTGT
+
CCCCCGGGFGGGGGGGFGGGGFEFGGCGGGGGCGGGGGGGFGGGGGGGGGGG<EFGGFGGGGGGGGGGFGGGGCFGFGGGGGGGGGGGGGGF=EFGGGFGGGGG9E<FFCB:EFFEFDGGGFGFGGFEFGDEEGCGDGG@FCGGGGF9FA9E;DD8EFCECFG>G+BF:@FF89,,@6@ECGA;ECCEE*>DEGEDE51C>9D7,=:?C?FGGG9,+=?G*22:>DB5=F5*:>AD;/@F55)1*7:)+++19?*)7(**.079*33*;@))0)/*3))2(-((-34B2)))).:*00-).
@M03506:14:000000000-AKVR1:1:1101:16301:9004 2:N:0:29
CTAGGACTACACGGGTATCTAATCCCGTTTGCTCCCCTAGCTTTCGCGCCTCAGCGTCAATGCCGGTCCAGGATGCCGCCTTCGCCACCGGTGTTCCTCCAGATATCTACGCATTTCACCGCTACACCTGGAATTCCACATCCCTCTCCCGGATTCAAGCCTTCCAGTATCGAACGCAGTTCCTCGGTTAAGCCGAGGGATTTCACGCACGCCTTAGGAGGCCCCCTACGCGCCCTTTACGCCCAGTACTCCCGAACACCGCTCGCCCCCCCCGCCTTCCCGCGGCTGCCGCCCCGGGGTT
+
CCCCCGGGGGGGGGGGGGGGGGGGGGGGGGGGGGGGGGGDGGGGGGGGGGFFGGGGGGGGGGGGGGGGGGGGGGGGGGGGGGGGGGGGGGGGGGGGGGGGGGGGGCGGGGFGDGGGGGGGGGGEGGGGGG?AEFCGGGGGGGGGGGCGGGGDDGDGGGGGGGGGFCFGAFF@CCGGGGG:;EF;<55AECGGGGDGGG8*AC@FGGGF5)C)*;80>78E:33*:<>5EDFECB>D(0*<;CDC/*0*03+0.75)17*2)7>)98EDE3CB>D**/4*:4(-,(4(),)-(0-,1))(,-
@M03506:14:000000000-AKVR1:1:1101:10225:9016 2:N:0:29
CTAGGACTCCAAGGGTTTCTAATCCCGTTTGCTCCCCTGGCCTTCGTGCCTCAGTGTCAGGAACTGTCCAGAGACCCGCCTTCGCCACTGGTCTTCCTCATGATCTCTACGCATTTCACTGCTACACCATGAATTCCAGTCTCCTCTCCAGTCCTCAAGCCCGCCAGTATCAAATGCAGTTTCGGAGTTAAGCTCCGAATTTTCACACCTGACTTCGCGCGACACCTACGCACCCTCTACGCCCAATGAATCCGAACACCCCTTGAGACCTCTGTCATAACGTCGCCTGTGGCACAGAGGT
+
CCCCCGGGC<FGGGGCFGGFCGDEEDFGCE@@FFGGGGGGGGGGG<FDGFGFGGGGFF,@<EFFCEFGGGGGGFGGGGGGGGGFGDCFGGGEFGGGEDGGGEFAFFGAFGGG:FGGGAFF<E?FG?8ECFFCFF@EE<EAF;CEFGGGGDDD9D8EFFGF+@=EGEGGF:EF8EF9=;=FGGGC6CC?8@,,9,,38C:++?@D7EF,:??CF+,,379***;*:8?FF<AEC4?D05;;8*2)1:3)+49+6557).**)).20<0.<)9/**0++.0+54(,40(7(*)43()0.9(()
@M03506:14:000000000-AKVR1:1:1101:21073:9016 2:N:0:29
CTAGGACTCCAAGGGTTTCTAATCCTGTTTGCTCCCCACGCTTTCGTGCATGAGCGTCAGTGTCAGCCCAGAGACCTGCCTTCGCCATCGGTATTCCTCCTGATATCTACGCATTTCACTGCTACACCAGGAATTCCAGTCTCCTCTGCCGCACTCCAGCCTTGCAGTCCCAAATTCCATTCCCAGGTTAAGCCCGGGGATTTCACATCTGGCTTACAAAACCGCCTGCGCACGCTTTACGCACAATACTTCCGATTAACCCTCGCACCCTTCGTCTTACCTCGGCTGCTGTCTCGTAGTT
+
CCCCCGGG-EFFGGG6FFGGGGGGGGGGGGEGGGGGGGGCFFGGGEGGGFGGGGFGFEGGGGGGGGGE@FFGGGGGGGFFFGGGGCGDGGGGFGGGGGGGGFFGDCGFGGGC:@FFFAFFGGFD<BFGGGGGGGGGCGGE:E9EGGGG9FE+>EGFDFD8F@D=EGCEF?FGG,,,@,66@D=,,,+2=AEBEFG+@>C***5E:7,72BD:,CCC7:C6>C7ED:B46)/*/0=57<+5***2)*00+5+195*>C(:+0))7):*8*)*)8C8*;177(-<11:()().4*).*7)(-.
@M03506:14:000000000-AKVR1:1:1101:6947:9048 2:N:0:29
CTAGGACTACAAGGGTTTCTAATCCTGTTTGCTCCCCACGCTTTCGTGCCTCAGTGTCAATGTTGGTCCAGGTAGCTGCCTTCGCCATGGATGTTCCTCCTGATCTCTACGCATTTCACTGCTACACCAGGAATTCCGCTACCCTCTACCACATTCTAGTCGCCCAGTATCCACTGCAGTTCCCAGGTTGAGCCCAGGGCTTTCACAACGGACTTCAACGACCACCTACGCACGCTTTACGCCCAGTAATTCCGAGTAACGCTTGCACCCTTCGTATTCCCGCGGCTGCTGGCACAAAGTT
+
CCCCCGGGFFGGGGGGGGGGGGGGGGGGGGGGGGGGGGGGGEGGGGGGGGCFFFGGGGGGGGGGGFGGGGGGGGGGGGGGGGGGGGGGCGCFGGGGGGFGGGGGGGGGGGGGGGGGGGFFGGFEGGGGGGGF:FGGGCFCGEGGGF8DEFGGFGFGGGGGGGGGGGGGGGGGGGGCFFGGGGGD83@DEFDFFFFDGGGGDGGFFFCCED+9?DC,2BB?FGDGGG4ACCB=?BB4>F=C;EGDC=>+145::)75C;+=>EF3<*+;EDG77D***,*+.46;BF2)19>:5(4*)0(.4
@M03506:14:000000000-AKVR1:1:1101:17385:9060 2:N:0:29
CTAGGACTACAAGGGTATCTAATCCTGTTTGCTCCCCACGCTTTCGCACCTCAGCGTCAATATGTGTCCAGTGAGTCGCCTTCGCCACTGGTGTTCTTCCGAATATCTACGAATTTCACCTCTACACTCGGAATTCCACTCACCTCTCCACAATTCTAGCGATGCAGTCTTAAAGGCAGTTCCGGAGTTGAGCTCCGGGCTTTCCCCTCTAACTTACAAAGCCGCCTACGCGCGCTTTACGCCCAGTAATTCCGAACACCGCTAGCCCCCTCCGTATTACCGCGGCTGCTGGCACGGAGTT
+
CCCCCGGGGGGGGGGGGGGGFFGGGGGGGGGGGGGGGFG@FGGGGGGGGGFGGGGGGGFGGGGGGFGGGGFGFEGGGGGGGGGGGGGGGGGGGGGGGGGGGGGGGGGGGGGDGGGGGGGGGGGGGGGGGGCGGGGGGGGGGGGGDGGGGEGGFGGGGGGGGGGGGFGFFGGGCGGGFGEGGDGGGEEGG9BFF7FGCECEGCGG7C71AFGDFGGGGF6?FFF7<CB>G:>CD).:8F+<:CGC2*<?9:C@?FD3D;057@BG7EG4;>3>@)2*0(*3-(-3(70589:?B??C:)-(.
@M03506:14:000000000-AKVR1:1:1101:8046:9070 2:N:0:29
CTAGGACTACAAGGGTATCTAATCCTGTTTGCTACCCACGCTTTCGCGCATCAGTGTCAGAACCGGTCCAGGTAGCCGCCTTCGCCACCGGTGTTCCTCCCAGTATCTACGCATTTCACCGCTACACTGGGAATTCCGCTACCCCCTCCCGGCCTCAAGCCCTGCAGTTTCAAGGGCAATTCCTCGGTTGAGCCGAGGGATTTCACCTTTGACTTACAGGGCCACCTACGCGCCCTTTACGCCCAATAATTCCGAATCACGCTCGCCCCCTCTGTATTACCGCGGCCGCTGGCTCGGAGTT
+
CCCCCGGGEFGGFGGGGGGGGGGGGGGGGGGGGGGGGGGGGGGGGGGGGGGGGGGGGGGGGGGGGGGGGGGGGGGGGGGGGGGFGG@FGGGGGGGGGGGGGGGGGGGGGGDGGGGGGGGGGGGGGGGGGGGG8FGGGFGGGGGGGGGDGGGGGGGGGGFGGFF6ECCFEFG9ACFEE59FFFFGFGDGGGFGGFGEGED5E69,,ACCFDC@FFGGGGFFDG*5CFFFGD3:D>BD?<BFCEDGGFGFF?FFFFGGD0FG>F@DDGGFGD)<@G00<6@G<03960()(0(3>(8)8)-,.
@M03506:14:000000000-AKVR1:1:1101:23335:9074 2:N:0:29
CTAGGACTACCAGGGTATCTAATCCTGTTTGCTCCCCACGCTGTCGCGCCTCAGCGTCAGCTACTGCCCAGCAGGCCGCCTTCGCCACCGGTGTTCTTCCGGATCTCTACGCATTCCACCGCTACACCCGGAATTCCACCTGCCTCTACCGTGCTCCAGCACGGGAGTATCCACGGCCGACTCTGGGTTGAGCCCCAAGCTTTCACCGTTGACTGCCGGCGCCGCCTACGCGCCCTTTACGCCACGGCATTCCGGCCAACGCCCGCCCCACCCGGCGTACCCACGCTGCTGGCCCGGACTC
+
CCCCCEGGFGGGGGGGGGFGDFFGGGGGGGGGFGGGGGGGGEGGGGGEGGDGGFG7FFGGGGGGGGGGGGDGFDFGGGFE7FGFCGDGGGEGGGCGFC,?@F7BF,C9FF7C:FGFGGGGEGCCFFGGGGD+=F,FFEGF,B@FDFF9D,>EEEGGGFGGGGGG58BCCDG,@DECGGEGECC,1:=6?7?6C*;C8*=>F?;ECCCEF5<<EF?9C)8C5C<CD9)56*8*9:B507*C8CC)**1)*/+1*)1)9(*2)).19=/7C)/)7)***()2-.)((((.-).(0.(1))((,
@M03506:14:000000000-AKVR1:1:1101:14187:9082 2:N:0:29
CTAGGACTACAGGGGTTTCTAATCCCGTTCGCTCCCCTGGCTTTCGCGCATCAGCGTCAGTATCGGCCCAGTAGCCCGCCTTCGCCTCAGGTGTTCCTCCCGATATCTACGCATTTCACCGCTACACCGGGAATTCCAGCTACCTCTTCCGTACTCTAGCCTGCCAGTATCGGCTGACCCTCCGGGGTTGAGCCCCGGGCTTTCACAGCCGACTTAACAAGCCGCCTACGCGCCCTTTACGCCCAATAATTCCGAACAACGCTTGCCACCTACGTATGACCACGGCTGCGGCCCCGTTGTT
+
CCCCCGGFGGGGGGGBFGGGGGGGGGGGGGGEFFGGGGGFDGGGGGGGGDCFGGGGCEDGGGGGGGGDEGGCGGGGGGGGGGGFC?:FGGGGGFEFF<BFGGGC7CFGGFGEDBFFF9EFCECECGGCCEGF7F@=FGGGCD9FFGGAFGGG8E6EAC9EBFFG>CCFFD>@@E58EFFDCCE8EECCE:F8808CEGCCGGGG?FCGGGGGCCEFC*9+2*9=)5).CCEGG:@C<C49:5>CC*269C9**/**/(9=58:5C@G?FF*<69;9:(*+(),(-((0(0-()(-)0)482
@M03506:14:000000000-AKVR1:1:1101:22189:9090 2:N:0:29
CTAGGACTACAAGGGTTTCTAATCCTGTTTGATCCCCGCACTTTCGTTTCTCAGCGTCAATATTGGACCAGAGAGCCGCCTTCGCCACCGGTATTCCTCCAGATATCTACGTATTTCACCACTACACCTGGAATTCTACTCTCCTCTTCCATATTCAAGCCCTGCAGTTTCGAATGCACTTCCACGGTTGAGCCGGGGGCTTTCACACCCGACTTACATGGCCTCCTACAAACGCTTTTCTCCCATCTATTCCGGACCAACCTCGCACCCCTCGCATTCACTCGCCGTCCGGCCCGTAATT
+
CCCCCFFG<FGGGGGGGGGGGGGGGGGGGGGGGGEGGGGGGGGGGGGGGGCGGGGGGGGGFGGGEFFGGGGGFFBFGFGGFGGGGDGGG>CEDFFGGCGGFFG9EEFEEEDGFFG@<FFGGG8,FAFGGGFCFGA<,,9;FEGEF?9BFG9D9EEFF,,=@FGGFFDF9ADE?CG8FFDFGGGFG++@8>7:>D:++@C:*35>,<=EG75):481CC+255C+0;)/<*;9C:553>*++4;**+**0039@))*1,9C)))*9/*8C.937)*2*(/+)))((-,81)(,7163))(()
@M03506:14:000000000-AKVR1:1:1101:18244:9110 2:N:0:29
CTAGGACTACAATGGTAACTAATCCTGTTTCCTCTCCACTCTTTCGTGCATGAGCATCAGTCTTGCCCCAACGGGCTGCCTTCGCCATCGGTGTTCCTCCACATCTCGACTCATTTCGCTGCTCCATGTGGAATTCTACCCTCCTCTGCCATACTCCAGCCTTGCAGTCTCCAACGCATTTCCCAGGTGAACCCTGGTGACTTCACCTCCTAATTACAAAACCTCCGCCGCCAGCTTTACGCCTAGCCCTCCCGATCCCCGCAGACCCCCTACGAATTACCGCTGCTCGTAGCTCGTATGC
+
-AB,,;EF-;-,,6,<--;E,,CC<FEA,E,C,C,;,,C,;,;C,,;DFGD,,,C,,CFCFA<F6,,,66,,6+C@@F,C@@F@@E7,68BC,8C5,,C,,,4,,9C,,8,B,5,,C,@F@F8,?,,45,,,,,A,9,AEF9DB=>4,@9,4,14,@E8,=,,,,4464ECF8,,+6+++,3=@=,+6,,3,6+,63,3,42,,,5,,,++*2+,,5++,0;;,*;*****7)))**+1>**)*2=+)*2*))02/2(2*)))))2*.*.))8****(*+)(-4((4*()-()-)9.),,)
@M03506:14:000000000-AKVR1:1:1101:8359:9118 2:N:0:29
CTAGGACTACCAGGGTATCTAATCCTGTTTGCTCCCCACGCTGTCGCGCCTCAGCGTCAGCAACGGCCCAGCAGACCGCCTTCGCCACTGATGTTCTTCCCGATCTCTACGCATTCCACCGCTACACCGGGAATTCCATCTGCCTCTACCGTGCTCTAGCCCGACAGTTTAGCAGGCAGCCCTCCCGTTAAGCCGGAGGCTTTCACCCCCTACTTATCGGCCCGCCTACGCGCCCTTCACGCCCAGTGATTCCGGGCCACCCCCGCCCCCTCCGTATTCCCACCCCTGCCTGCACGGCGTT
+
@,-B<EFFF<C8C-@CE@FAEA9F@<,;<6@C9C@@FFCG7B@FF8C:@6@B,6C@@CCC@9<F:@FGGG<FCC@CC6=FEEGGGDE7FFFFG?FGE9FEGDGGG8<?FGGE74+5,5FDEGC7>F=FE>+@@FGG9D;C==D,3>,3@EE6DEGG,,@,6AC>CE>,@,3@,@EFE8EG,=A,1*/4=CFCEF5**:C*:*+51@:A177DG7++3;8CC*15)>77FD)*).<)3**3*5>D**<*+++199<)91*/)0)1/88):>))8)*2*(*3)),(((,80))-5(57.)(-(
@M03506:14:000000000-AKVR1:1:1101:11729:9121 2:N:0:29
CTAGGACTCCAAGGGTATCTAATCCTGTTCGCTCCCCACGCTTTCGTCCATCAGCGTCAATCCATTAGTAGTAACCTGCCTTCGCAATTGGTATTCCATGTAATCTCTAAGCATTTCACCGCTACACTACATATTCTAGTTACTTCCTAATAATTCAAGTCTTGCAGTATCAATGGCCGTTCCACCGTTGAGCGATGGGCTTTCACCACTGACTTACAAAACCGCCTACGGACCCTTTAAACCCAATGATTCCGGATAACGCTTGGATCCTCAGTATTACCGCGGCTGCTGGCCCGTAGTT
+
CCCCCGGG-FGGGGGGGGGGGGGGGGGGGGGGGGGGGGGGGGGGFGGEGGGGGGGGGGGGGGFEGGGGGGGGGGGGGGGGGGGGGDGGGGGGFGGGGFGGGGFFGGGGGGGGGGGGGGGGGGGGGGGGFGGGGGGGGCEGFGGGGGGGGGG;CD,@D;FFGGFGGGGGGGGGDDGE88EEGGGFGFGG>CGGGGGFGG,@EFFACFCFGGGGDGG7:?CGGGDCDGF>?74CDDBFF6+;EGGDGCF)=C,=BFDDDD>CDFB*>88*>5DF;C9C9)+=;1(4(69)(683)(,9..21)
@M03506:14:000000000-AKVR1:1:1101:11934:9136 2:N:0:29
CTAGGACTCCAGGGGTTTCTAATCCTGTTTGCTCCCCACGCTGTCGCGCATCAGTGTCAGTAACTGCCCAGCAGGCCGCCTTCGCCACCGGTCTTCCTCCGGATCTCTACGCATTCCACCGCTACACCCGGAATTCCGCCTGCCCCTACAGTACTCTAGCCTGACAGTCGGCATGGCAGACCCGGGGTTGAGCCCCGGGCTTTCACCACACCCTTATCACGCCACCTACGCGCCCTTTACGCCCAGTGATTCCGGACAACGCTCGCACCCCCCGCATTCCCGCGGCTGCTGGCTCGTAGTT
+
CCCCCGGG-EFGGGGGGGGGGGGGGGGGGGGGGGGGGGGGGGGGGGGGD@CFGGGGGGGGGAFCFGGFGGGGGGGGGGGGGGGGGGGGGGGGGGGGGGGGGGDEF<FGGGGGGGEGGGGGGG7FGGGGGGGGGGGGFBFGGFGGGGGGFGGFGGFGGAEFDGCGGGGC685FEEG>FEGFGGFGGGEE:EFGGGFGGGG5EGGGGGGEF4CDGFG8>F=FDG*575)9CDB*13.>B79<8EGGG509+0<*@4C979**.7.758*.C@C5)/*1*-*05((-(4(5(/)..()1)0(()
@M03506:14:000000000-AKVR1:1:1101:21505:9190 2:N:0:29
CTAGGACTACAAGGGTTTCTAATCCTGTTTGCTCCCCACGCTTTCGCGTCTCAGCGTCAGTATCCGACCAGGGGGCCGCCTTCGCCACAGGTGTTCCTCCCGATATCTACGCATTTCACCGCTACACCGGGAATTCCACCCCCCTCTTCGGTACTCTAGCTTGCCAGTTTCATGCGTCGTTCCTCGGTTCAGCCGGGGGATTTCACACATGACTTAACAAACCGCCTACACGCCCTTTACGCCAAAGTATTCCGAACAACCTTTGCCCCTTCTGTTTTACCCGCGCTTCTGCCACAGAGTT
+
CCCCCGGGGGGGGGGGGGGGGGGGGGGFFGGGGGGGGGGGGGGGGGGGGGCGGGGGGGGGGGGGGGGGGGGGGGDGGGGGGGGEEGGEEFGGFGGGGGGGGGCEGGGGGGGGGGGGGGGGEFEEEGGFGGDGGG,CFGGFC:C88BFFF@EE>C,?2;DFF7DGC7D?F7DFGCF*/1*=:AE+AE5E8*2+5=EGG5=C=D+0<FCF*96*3CE70:4A<DFEGD>>F6?CD@7C:G4+**>)9**/+90@F9*/7(9C)00**<+/;)080::++.6+<((,-4(),1))/))*))(--
@M03506:14:000000000-AKVR1:1:1101:16629:9233 2:N:0:29
CTAGGACTACCAGGGTATCTAATCCTGTTTGCTACCCACGCTTTCGTGTCTCAGCGTCAGTTACGGTCCAGAAAGCCGTCTACACCACCGGTGTTCCTCCTGATATCTACGCATTTCACCGCTACACCAGGAATTCCACTTTCCTCTCCCCTACTCTAGTCCCTCAGTATTCACCGCACCCTCCCGGTTAAGCCGGGCGCTTCCACAGCAACCTTCAGGCACCGCCCACACCCCCTTTACGCCCCGTAACTCCGCACAACGCTCCCTGCCTACGTCTTACCGCGGCCGCTGGCACGTCGTT
+
CCCCCFGGGFGGF-7FF<FGGGGGGGG<FFGFGFFFFEGCC,6<FCFFFGAFEFGGEEGDFEGGCCFGFF@CA@FGGGGGGFGCFCCDEG77CFEAE,EFFGADC?FGGFGDCCFGGGGDGGGGGGGGGE>7FGDEAEFC9=ECDFBD8,+@>14@>,DDFFC,@=>3DA>FFFC++3=C>6+CGEC1:7,@DDB587C*4**,44,,7CC66*7<;D4,;DC55))0:CE53))238+0;*C5)*27*A+9459CC(*:5))*)**0;>6*832**(/+,((-,(()(0,,),4*.)-((
@M03506:14:000000000-AKVR1:1:1101:17710:9241 2:N:0:29
CTAGGACTACAAGGGTTTCTAATCCTGTTTGCTCCCCACGCTGTCGCGCCTCAGTGTCAGAAACTGCCCAGCAGACCGCCTTCGCCACCGGTCTTCCTCCGGATCTCTACGCATTCCACCGCTACACCCGGAATTCCGTCTGCCTCTACAGCCCTCGAGTTTGACAGTCGGCACGGCAGATCCGGGGTTGAGCCCCGGACTTTCACCCCACCCTTATCAAACCACCTACGCGCCCTTTACGCCCAGTGCTTCCGGACAACGCTCGCACCCCCCGTATTACCGCGGCTGCTGCCCCCGAGTT
+
CCCCCGGGGGGGFEFGGGGGGGGGGGGGGGGGGGGGGGGGGGGGGGGGGGCFGFGGDEGGGGGGGGGGGGGGGCGGGGGGDGGGGGGGGGGGGGGGGGGGGGGGGGGGGGGGGGCGGGGGBFF7FEEFGGGGGGGGGGGGGFGGGGGGGGGGGGGGGDEGEFGFGFGCCE8<CEE*?ECCFGF>5CGG*:,?EFFG=E8CE=FGGGG5>>DDE:C<FG=?*9CCGG)6?CB=DFF58G=E5C7D*5<?+2989;)*1(1A>B5DDDCBGFGE>7C*04*0-41(01(),6))..:)7)43(
@M03506:14:000000000-AKVR1:1:1101:16869:9247 2:N:0:29
CTAGGACTACTAGGGTATCTAATCCCGTTCGCTCCCCTAGCTTTCGCGCCTCAGCGTCAGTGTCAGCCCAGCAACCCGCCTTCGCCGCAGGTGTTCCTCTCGATATCTACGCATTTCACCGCTACACCGAGAATTCCAGTTGCCCCTTCTGCACTCTAGCCCCGCAGTATCGGCTGACCTTTCCGGGTTAAGCCCGGAGATTTCACAGTCGACTTGCGGTGGCCGCCTACGCGCCCTTTACGCCCAGGAAATCCGAACAACGCTTGCTCCCCCCGTATTACCGCGGCTGCGGGCCCGGCTG
+
CCCCCGGGGGGGGGGGGGGGGGGGGGGGGGGGGGGGGGFGGGGGGGGGGGEGGGGGGGGGGGGFGGGGGGFGGGGGGGGGGGGFGGGGDEFFGGGGGFFFFGFDGGGGFCFGGGGGGGGGGGGGGFGDEEFGGGFGGDGFFFGFGFFBFDFGGGGGFDFGGGG86ECGFFGF@ECEGGGGFFGGGGGGGGFEEGFE?7EE?D++1@FGGGD*=9E++8>EC347CD:3AFEGC>FGFDF+<*9D3**0:88@F?C*>(C*0))*1*;4:7>B@D5;*(9C>>?((-()(),()((/)7((-
@M03506:14:000000000-AKVR1:1:1101:3006:9256 2:N:0:29
CTAGGACTACCAGGGTATCTAATCCTGTTTGCTCCCCACGCTTTCGCACCTCAGCGTCAGTACCGGACCAGTGAGCCGCCTTCGCCACTGGTGTTCTTGCGAATATCTACGAATTTCACCTCTACACTCGCAGTTCCACTCACCTCTTCCGGACTCAAGCTCACCAGTATCAAAGGCAGTTCTGGAGTTGAGCTCCAGGATTTCACCCCTGACTTAGTAAGCCGCCTACGTGCGCTTTACGCCCAGTGATTCCGAGCAACGCTAGCCCCCTTCGTATCACCGCGGCTGCTGGCACGACGTT
+
CCCCCGGGGGGGGGGGGGFFGGGGGGGGGGGGGGGGGGGEGGGGGGGGGGEFGGGGGGGGGGGFGGGGGGGGGGGGGGGGGGGDEGGGGGGGGGDFFGFGDGGGGGGFFGGGFFFGGGGGGGGGGGFFFGGGGGGGDFGGGGFGGGGGGGGGGGGGGCGF8@@EGFFGGCFGGCGFCC+:EFDEE;@GCFGGGGGGGG@::FGGGCCFGGCFFFG98FCE74*:CC;AFGFEFFB3,28;/*9DD=CA7E?F47*)9(2*07)9CCCFG@D5;C8@E(1<?6>06((08).0:(.*))(-,
@M03506:14:000000000-AKVR1:1:1101:17834:9280 2:N:0:29
CTAGGACTACAAGGGTATCTAATCCCGTTCGCTCCCCTAGCTTTCGCAGTTCAGCGTCAGTGTCAGCCCAGCAACCCGCCTTCGCCGCAGGTGTTCCTCTCGATATCTACGCATTTCACCGCTACACCGAGAATTCCAGTTGCCCCTTCTGCACTCTAGCCCCGCAGTATCAGTTGACCTTTCCGGGTTAAGCCCGGAGATTTCACAACTGACTTGCGGTGGCCGCCTACCCGCCCTTTACGCCCAGTAACTCCGAACACCGCTTGCTCCCCCCGGCTTACCGCGGCTGCCTGCCCGGAGG
+
CCCCCGGGGGGGGFGFGGGGGGGGGGGGGGGGGGGGGGGGGGGGGGGGGGGGGGGGGGGGGGGGGGGGGGGGGGGGGGGGGGGGG?FECGGGGGGGGGGFGGGGGDGGGGFGGGGGGGGGGGFGGGGGGGGGCFFGGFDF9EE>EFG8EGFGCDFGGGGGGGGEG>CCFGGGGGGCFGGGGCCFEGGGEGGGEC>EE5:5CDG?FGC,*;?:6+>+39=*9D*=C58)1C):505C9560+2CGGGG?+<2=F6*)19D6).))*2*/3/C))18/*(06)((-((,0(7()0.(1032((
@M03506:14:000000000-AKVR1:1:1101:9978:9282 2:N:0:29
CTAGGACTCCAAGGGTATCTAATCCTGTTTGCTCCCCACGCTTTCGCGTCTCAGCGTCAGTCACCGTCCAGAGAGCCGCCTTCGCCACCGGTGTTCCTCCTGATATCTACGCATTTCACCGCTACACCAGGAATTCCACTCTCCTCTCCGGGACTCGAGTCCACCAGTTTCCAATGCACTTCCGGGGGTGAGCCCCGGGCTTTCACATCAGACTTAGTGGGCCGCCTACACGCGCTTTACGCCCAGTGATTCCGAACCACGCCCCCCCCCCCCCTTTTCCCCGGGGTGCCGCGCCGGCGGT
+
CCCCCGGG-FGGGGGGGGGGGGGGGGGGGGGGEGGGGDGGGGGGGGGGGGEGGGGGGGGCEGGGGGGGGGGFGGGGGGGGGGGFGGGGGGGGDFGGGFGGGGGGGGGGGGGGGGGGGGGGGGGGGFCFFF:EDFFGFGFCFGGGFGEGGGG6CGFGGGGGGGGGGFC7@FGGGGCD69CGGGF>GGDEGE*:CCCGGEGGCD6;9<=<++2*7*><D:@549FGGD33:*8CD).9696C*5C<3*01:2+9?6D7)-**)0)1)*2):>C3.)**3)*+)((,--(7()-()((10)(((
@M03506:14:000000000-AKVR1:1:1101:9190:9297 2:N:0:29
CTAGGACTACCAGGGTATCTAATCCTGTTTGCTCCCCACGCTGTCGCGCCTCAGTGTCAGCAACTGCCCAGCAGGCCGCCTTCGCCACTGATGTTCTTCCCGATCTCTACGCATTCCACCGCTACACCGGGAATTCCACCTGCCTCTACTGTGCTCGAGCCTGACAGTTTAGAAGGCAGCCCTGCGGTTAAGCCGCAGGATTTCACCCCCTACTTATCAGGCCGCCTACGCGCCCTTTACGCCCAGTGATTCCGGACCACGCCCGCCCCCTCCGTATTCCCGAGGCTGCTGGCCCGGAGTT
+
CCCCCGGG-FGGGGGGGGGGGGGGGGGGGGDGGGGGGGGGGGGGGGGGGGGGGGGGGFFGGGGGGGGGGGGGGGGGGGGGGGGGGGGGFGGGDFGGGGGGGGGGGFGGGGGGGGGGGGGGGGGGGGGGGGGGGGGGGFCFGFGGGGGGGG,@AEFGGGDGE6DFGGGGAFG9DCGFGCEGEEFGE8CE:EGGGGGGECE=E>@GGFGFGDCDFGCG+:++*89EC88)=D:*/57C?*0:*:CD7*0*<<CBF@3*9(/*)))/)*1585)07)2*04/9.(((,44)4).(.(-/0)(-(
@M03506:14:000000000-AKVR1:1:1101:7670:9310 2:N:0:29
CTAGGACTACAAGGGTATCTAATCCTGTTTGCTCCCCACGCTTTCGTGCCTCAGCGTCAGTATCGGGCCAGTGAGCCGCCTTCGCCACTGGTGTTCTTGCGAATATCTACGAATTTCACCTCTACACTCGCAGTTCCACTCACCTCTCCCGAACTCAAGATCCTCAGTATCAAAGGCAGTTCTGGAGTTGAGCTCCAGGATTTCACCCCTGACTTAAACACCCGCCTACGCACCCTTTACGCCCAGTGCCCCCGTGCCACGCTAGCCCCCTTCGTATTCCCGCGCCTGCTGGCACGACGTT
+
CCCCCGGGGGGGGGGGGGGGGGGGGGGGGGGGGGGGGGGGGGGGGGGGGGEFGGGGGGGGGGGGGGGGGGGGGGGGGGGGGGGGGGGGGGGGGGGGGGGGGGGGGGGGGGGGGGGGFEFGCCDGGGGFGGGGGGGGGGF9FFGGGGGGGGGGGGGCCFGGGGGFGGGGGGGGEDG6CEEFFGGC9E?@DECCF,D?DFGCFFFGGGAFE49>FFFG78*=DDCCDDA5C5A5D>:3@*6+;7DGGC00+?95>5**9(*?30)*1CC?E)))85;683*0)((((4()()).7(,*0)793
@M03506:14:000000000-AKVR1:1:1101:15654:9316 2:N:0:29
CTAGGACTACAAGGGTTTCTAATCCCGTTCGCTCCCCTAGCCTTCGCGCCTCAGCGTCAGGAACTAATTACTTTAGCAATTATGAATTAGGAATTAGGAATTATGAATTGCTTTGCAGCTTTTCATAATTCTTCCTTCTTCCTTCATAATTTATGTAATTAGCGTTTTTACGGTCCAGGGGGCCGCTTTCGCCACAGGTGTTCCTCCTGATATCTACGCATTTCACCGCGACAGCAGGCATTCCACTTACCTCTCCCATTCTCAAGCCAGGATGTTCCTCAAGCAGTCTCTTAGTCGGGCC
+
B@A<<@F9@@FEFD7F@FFFCFGFGFGAFFEC@C:FCFG@<FGDGC6F:CCB<6C7B@,@FG8F@EDFEGG9@,6CFCFF9F<CFFEFDFF9,A??F<<E<EFGE<@<,=?AFFGFFA<45EA,FFGDEEFF9?,AFF9F,@EGGFFFCF;EC;DEGFF,9DFCE>=@+@,6@,8>FGG8E+@CEE+@D9+@B+:8,,5,@5<CFC,:@F7@,=,,=F*=9?+BCF*?*)25C)58(*)33+13;9++++0@**2;23++1;;:+<67*0*))98C+)1+.)).((.))*))1).*)),((
@M03506:14:000000000-AKVR1:1:1101:25478:9317 2:N:0:29
CTAGGACTACCGGGGTTTCTAATCCTGTTTGCTCCCCACGCTTTCGCACCTCAGCGTCAATACCAGTCCAGTGAGCCGCCTTCGCCACTGGTGTTCTTCCGAATATCTACGAATTTCACCTCTACACTCGGAATTCCACTCACCTCTCCTGGCTTCTAGCGATGCAGTCTTAAAGGCAGTTCCGGGGTTGAGCCCCGGGCTTTCACCTCTAACTTACAAAGCCGCCTACGTGCGCTTTACGCCCAGTCATTCCGAACAACGCTCGCTCCCTCCGATTTAACGCGGCTGCTGGCACGGAGCT
+
CCCCCGGGGGGGGGGCFGGGGGGGGGGFFGGGGGGGGGGGGEEFGDGGGGGGGEGCFGDGGGGGGGGGGFFFGGGGGGGGGGGGGGGGFGGGGGGGGGGGDGGGGFFGGGDG8D<FF9FFGGGGGGGFCFEEEGGGEGGA=8FFGGGGGGFC,=DGFGGGGEGCGGGCF8DFF,EDC?CDG7CC6EEGD8DFG6>C*;CE**>FEFGF68*+4+15;CFC<FFE<3)8C55CC5><1CFGGGDGCC+*++376)/9)(*/8>B*98*5:5<5)1***4*+.4(-(-()4))(837*5)((,
@M03506:14:000000000-AKVR1:1:1101:22250:9324 2:N:0:29
CTAGGACTACAAGGGTATCTAATCCTGTTTGCTCCCCTAGCTTTCGCGCCTCAGCGTCAGTAGTGGTCCAGTGCGCCGCTTTCGCCACAGGTGTTCCTCCCGATATCTACGCATTTCACCGCTACACCGGGAATTCCACGCACCTCTCCCACCCTCCAGCACGGCAGTTTCGCCTGCAGGCTCTGAGTTAAGCCCAGCGGTTTCACAGGTTACTTCCCGTACCGCCTACGCCCCCTTTACGCCCAATAATTCCGAACAACCCTCCCCCCCCCCGTCTTACCCGGTCTGCCTGCCCAGAGCT
+
CCCCCGGG?EFCFFGFGFGGGGGGGGGGGGFGGGGGGGGGGGGGGGGGGGEGGGGGFGGGGGGGFGGGGGGGGGGGGGGGGFGGGGGGGGGGDFFGGGEGGGGGG7FGGGGGGGGGGFFFEGDGGGGGGGGGGGFGEFFGEDEGGGGGGCBFECEGC68D,CC>>EEGGFFEGGGCF,AGG,4,,,,55@,6>@BCC5=5C)/5+=C75C*++1<+0;8FDG9*)9552*7*1>DD07*32=DC3*2<+<+17;D*)(2:).01***)20)))//**,*<8((,--454/)-),4*8).(.
@M03506:14:000000000-AKVR1:1:1101:3452:9324 2:N:0:29
CTAGGACTACAAGGGTTTCTAATCCTGTTTGCTCCCCACGCTTTCGCGCCTCAGCGTCAGTCTCGGTCCAGAGCGCCGCCTTCGCCACCGGTGTTCTTCCCAATATCTACGAATTTCACCTCTACACTGGGAATTCCACGCTCCTCTCCCGATCTCTAGCGAACCCGTCCCAAGCGCCATTCCCAGGTTAAGCCCGGGGCTTTCACGCCTGACAAAATCCGCCGCCCGCGCGCCCTTTACGCCCAGTAAACCCGAACAACCCTCGCCCCCTTCGTATTACAGCGGCTGCTGGCACGAAGTT
+
CCCCCGGGGGGGGGGCFGGGGGGGGGGGGGGGGGGGGGGGGGGGGGGGGGEGGGGGGGGGGGGGGGGFGGGGGGGEFGGGGGGGGGGGGGGGGFGGGFGGGGGGGFGGGGGGGGGGGGGGGGGGGGGGGGGGGEFGFFCEEEGGFGGFGC8CEGDEGGDGGGGGGGGGGGGGGGFEGGGG9EFCFGGCFGCCCFEE5CC5:F?C79;F5*7CA47CFCFGDCD5)7)0:5>EG>3)47*2;:7CCCAFG7+)08D<7;C*)8)//885?>D))98*;7*C-)53((-)4))58(.*))-25
@M03506:14:000000000-AKVR1:1:1101:17538:9330 2:N:0:29
CTAGGACTACAAGGGTATCTAATCCTGTTTGCTCCCCACGCTTTCGCGCCTCAGCGTCAGTATCGGTCCAGAGAGCCGCCTTCGCCACCGGTGTTCTTCCCAATATCTACGAATTTCACCTCTACACTGGGAATTCCACTCTCCTCTCCCGATCTCTAGCCACCCCGTCCCAAGCGCACCTCCCAGGTTAAGCCCGGGGCTTTCACGCCTGACAAAGATGGCCGCCTGCGCGCCCTTTACGCCCAGTAAATCCGAACAACGCCCGCCCCCTTCGTATTACCGCGGCCGCTGGCACGAAGTT
+
CCCCCGGGGGGGGGGGGGGGGGGGGGGGGGGGGGGGGGGGGGGGGGGGGGGGGGGGGGGGGGGGGGGGGGGGGGGGGGGGGGGGGGGGGGGGGGGGGGGGGGGGGGGGGGGGGGGGGGGG@FCGGGGGGGGGGGGGGGGDFFFGGGGGGGGGGGFGGDGGGGGGGGGGGGGGGGGGGGGG6FGGGGFFGGF?CFBEE7EGGGFGFF5EFCFGGGGGFGFGCCCCC5)8CDB*75>D0C6FEEGGD*3@CE7@:535<(9E33)//:E>EF75?*2*059F)((-(,(0,0-7>05*5),46
@M03506:14:000000000-AKVR1:1:1101:15488:9342 2:N:0:29
CTAGGACTACCAGGGTATCTAATCCTGTTTGCTCCCCACGCTTTCGTGCCTCAGCGTCAGTACCGGGCCAGTGAGCCGCCTTCGCCACTGGTGTTCTTGCGAATATCTACGAATTTCACCTCTACACTCGCAGTTCCACTCACCTCTCCCGGACTCAAGATCTTCAGTATCAAAGGCAGTTCTGGAGTTGAGCTCCAGGATTTCACCCCTGACTTAAAAACCCGCCTACGCACCCTTTACGCCCAGTGATTCCGACCAACGCTAGCCCCCTTCGTATTACCCCGGCTGCTGGCACGCAGTT
+
CCCCCGGGGGGGGGGGGGGGGGGGGGGGGGGGGGGGGGGGGGGGGGGGGGDGGGGGGGGGGGGGGGGGGGGGGCFGGGGGGGGGGGGGGGGGGGGGGGGGGGGGGGGGFGGDGGGGGCFGFGGGGFGFG?F7FGFGGCG9F?FG?F9DGGGGCEGGGG9D9EGDGGGGG8E=F9FFFFEGDFFCFC>CFAE3@9FFFG,7<@9F:DCCEG>7FGGGC@AFGGG5DDFAC3>=DA5C@4:CCEDD55E6+<+;F?D)135CDE3*)<EFGBD5?<CAC06F>(,(,0()(04(0285)7(--
@M03506:14:000000000-AKVR1:1:1101:9348:9349 2:N:0:29
CTAGGACTCCAAGGGTATCTAATCCCGTTTGCTCCCCTAGCTTTCGCGCCTCAGCGTCAATGCCGGTCCAGGATGCCGCCTTCGCCACCGGTGTTCCTCCAGATATCTACGCATTTCACCGCTACACCTGGAATTCCACATCCCTCTCCCGGATTCAAGCCTTCCAGTATCGAACGCAGTTCCTCGGTTAAGCCGAGGGATTTCACGCACGACTTAGCAGGCCGCCTACGCGCCCTTTACGCCCCGCACTTCCGCACAACGCTTGCCCCCCCCCTCTTCCCCCGCCTGCCGGCCCCGGCCT
+
CCCCCGGG-FFGFGGGGGGGGGGGGGGGGGDGGGGGGGGGGGGGGGGGGGGGGGGGGGGDGGGGGGGGGGGGCEGGGGGGGGGCGGGGGGGGGFGGGGGGGGGGGGGGGGGGGGGGGGGGGGGGGGGGGGGCCFGGGFGGGGGGGGGGGGGGCGGFFGGGGGGGFGGFGEGGCFCCECGGGGG;CGGGGGGGFGGGGDGE6<,CCGCE5CG<=D5C:+;+>DGED8.):*7*/<5),9*<*C<CC**85:09BB*51(*:35)**2C?FFGFE)*2*68C4(4((23)4)-(.(4)0)((,
@M03506:14:000000000-AKVR1:1:1101:6484:9357 2:N:0:29
CTAGGACTACAAGGGTATCTAATCCTGTTTGCTCCCCACGCTTTCGCGTCTCAGCGTCAGTTGGTGTCCAGGAAGCCGCCTTCGCCACTGGTGTTCCTCCTGATATCTACGAATTTCACCTCTACACCAGGAATTCCACTTCCCTCTCCACCACTCAAGACCGGGAGTTTCGGGTGCAGTTCCCAGGTTGAGCCTGGGGATTTCACGCCCGCCTTTCCGGTCCGCCTACACTCGCTTTACGCCCAGCAATCACGAGCACCGTTTGCACCCTCTGTCTCACACCTGCACCTGGCACTGAGTT
+
CCCCCGC<CCEE,@;FD@FFACFGGGGFCC<F@CFFEGGCFEFGGGFGEE,<FDGGGGC:FFDFG7E@FG8C@8<FFFEGGGGFFEF:AACGCBFE99,BF<?EGGFFA?FG@FEFCFGGG8FAEEEFGGGFFGAF<EFGG9E,ED8@6>4DEGE?CD9,=@68C6@=DFFC68@>::<<;FCCGFDC9,,@FF6:*=:7EF622B7598))4:CFF+:=)/7C:DA3?CA<C3):(21+*=33***0:@+/0<93)(**.75<9EC@*.*80*3<<-9C5(4(81().5(()()*)*.56
@M03506:14:000000000-AKVR1:1:1101:14357:9418 2:N:0:29
CTAGGACTACAAGGGTATCTAATCCTGTTCGCTCCCCTAGCTTTCGCACCTGAGCGTCAGGTAAGGCCCAGAGATCCGCCTTCGCCACCGGTGTTCCTCCTGATATCTGCGCATTTCACCGCTACACCAGGAATTCCGATCTCCCCTACCTACCTCTAGTCGGGCAGTTTCGGATGCAGGTCCGGAGTTGAGCTCCGGGCCTTCACATCCGACTTGCCAAACCGCCTGCGTTCTCTTTACGCCCAATGAATTCGGACAACGCTCCCCCCCTACCTCTTACCGCCGCTGCTGGCACGTCGGT
+
CCCCCGGGGGGGGGGGGGGGGGGGGGGGGGGGDGGGGGGFGGFGGGGGGGGGGGGGGGGGGGGGGGGGGGGGGGGGGGGGGGGGGGGDGGGCGGGGGGGGGGGGGGGGGGGGGDEGGGGGGGEGGEFGGGGCFGCFGG7?FFFE8ECGGGGGFDEGGGFGGGG6EECGGCFFGGC8C9FG:CGGD5:ACG,>E2D@:CGD*?EGFF796C*57DC0;CBEFDG*<D>555)*1)1*-2*+2:9<DFF49?+*1)9<5(1:D:)9)*A)1))).*0:+)*3(,4(39(7>6,.>0<G))((,
@M03506:14:000000000-AKVR1:1:1101:18434:9420 2:N:0:29
CTAGGACTACAAGGGTTTCTAATCCTGTTTGCTCCCCTAGCTTTCGCGCCTCAGCGTCAGTTATGGTCCAGTGCGCCGCTTTCGCCACAGGTGTTCCTCCCGATATCTACGCATTTCACCGCTACACCGGGAATTCCACGCACCTCTCCCATACTCCAGCACGACCGTTTCGCCTGCAGGCTCCGAGTTAAGCTCGGAGATTTCACAGGTGCCTTGTCGCGCCGCCTACGCGCCCTTTACGCCCAATAATTCCGAACCACGTTTGCACCCCCTGTTTTACCGCCGGTGCTGGGCACGGGTT
+
CCCCCGGGGGGGGGGFGGGGGGGGGGGGGGGGGGGGGGGGGGGGGGGGGGGGGGGGGGGGGGGGGGGGGGGGGGGGGGGGGGGEGGGGGGGGGGGGGFGGGG>BFGGGGFGGGGGGGGGGGGGGGGGGGGGGGFGGGDGGGGGD8FFGGCFGGGGG?FDGGF>@C+8@@8>*@C>CFEGFC,:B>*=5CFD,9,6/4**/<>++11=<F***0@7+2:057CG5)7)0*7>*/<:)4F?7*57<7*2)39CFF67C)(21).09<FF4?:/0)*3++.*+5,(((((0,06().(/.)(((
@M03506:14:000000000-AKVR1:1:1101:7775:9426 2:N:0:29
CTAGGACTACAAGGGTATCTAATCCTGTTTGCTCCCCACGCTTTCGTGCCTGAGCGTCAGTGTTAGCCCAGGGGGCTGCCTTCGCCATCGGTGTTCCTCCACATCTCTACGCATTTCACTGCTACACGTGGAATTCCATCCCCCTCTGCCGCACTCCAGCCGTGCAGTCACAAGTGCAGTTCCCAGGTTGAGCCCGGGGATTTCACATCTGTCTTGCACAACCGCCTGCGCACGCTTTACGCCCAGTAATTCCGCTTAACGCTCGCACCCTACGCATTACCCCGGCTTCTGGCACGTCGTT
+
CCCCCFGGGFGGGGGFGGGGFGGGGFGGGGGGGGGGGGGGGFGGGGGGGGGGGGGGGGEGGGGGGGGGGGGGGGGGGGDGGGGGGGGGGDGFGGGGGGGGGGGGGGGGGGGGGGGFFCEFFGGGGGGGGGGGG9FFGGGFFGGGGGGFFF76=E>CF,DFGGGGGGGGGCFGGGCCEAADCFGGGGGGFG?FFCDECGC7*6CFFGGGGFGFGGGDGCAGGGGEG35AGC>E>:>D:5*@EGCD:*379+29@)*193CF>B7C7*8>EFGFF>*/284C2(,(,1()3*5<F(2*5)(-2
@M03506:14:000000000-AKVR1:1:1101:19382:9448 2:N:0:29
CTAGGACTACAAGGGTATCTAATCCTGTTCGCTCCCCACGCTTTCGCTCCTCAGCGTCAGTTACTGCCCAGAGATCCGCCTTCGCCACCGGTGTTCCTCCTGATATCTGCGCATTTCACCGCTACACCAGGAATTCCGATCTCCCCTACCTACCTCTAGCCTGGCAGTTTCAGGTGCACGTCCGAGGTTGAGCCTCGGATTTTCACACCCGACTTACCAAGCCGCCTGCGCGCGCTTTACGCCCAATAGATCCGGACAACGCCCGCCCCCTACGTCCGACCGCCGCTGCTGGCCCGTAGTT
+
CCCCCGGG<FGFGGGGGGGGGGGGGGGGGGGGGGGGGGGGGGGGGGGGGGFGGGGGGGGGGGGGGGGGGGGGGGGGGGGGGGGGGGGGGGGGGGGGGGGGGGGGGGGGGGGGDGGGGGGGGGDGGFGGGGECEGFGGGGCF=EGGGGGGGGCFG?FGGGGGGGGGGGGGDGFGCC8FEGGGGEGGGGGGGGGGGGGGGGGGGGGGGGGGDD)=DCCD*+0;FCEDD>FG855<5>)-/9<:CD<<EFF7@F??)1*1(4C57)9C*:<E3C>F*22/,):3(2((3(7(),5>(4D>>8()
@M03506:14:000000000-AKVR1:1:1101:12048:9467 2:N:0:29
CTAGGACTCCAGGGGTTTCTAATCCTGTTTGATCCCCACGCTTTCGTGCCTCAGTGTCAATATTTGTGTAGCCAGCTGCCTTCGCAATTGGTGTTCTATGTCATATCTAAGCATTTCACCGCTACATGACATATTCCGCTGACCTCCACAGTATTCAAGACAAATAGTATCAATGGCAGTTTCCGGGTTAAGCCCGGAGCTTTCACCACTGACTTACTTGCCCACCTACGTACCCTTTAAACCCAGCGAATCCGGATAACGCCTGCAACCCCCGTCTCTCCGCGGCTGCTGGCCCGGACTT
+
CCC<@,;--CCFFEDFGEFGFFEFGGGGGGGDCFFFF@FCCGCFFEE8,C,CFGGGGGEEFGGGD<@EEE@,E9FFGD<FDFGFG,@:@EDF,@FFFDFFFFD9<FFCGC<E<AFF@FCFGD+@FGE;FGGGGGCAF<@:>C8ECF,,948=,E,@=E9D=D,6@,,7=,,C,,,6,36,>EC,@+=+3+,CD,6+61;+57CGG,,9?G5*@<AC7<E2+;>FG7*/,;*,339C=*=,5C**:,,)4*4)2=CC*(++:))2CC6*>8:B)/**2(*+.(4(9>(.304:B:(95)(()
@M03506:14:000000000-AKVR1:1:1101:10066:9469 2:N:0:29
CTAGGACTACAAGGGTATCTAATCCTGTTTGCTCCCCACGCTGTCGCGCCTCAGCGTCAGCAACGGCCCAGCAGACCGCCTTCGCCGCCGGTGTTCCGCCGCATCTCTACGCATTTCACTGCTCCACGCGGCATTCCACCCCCCTCTGACACCCTCCAGCGCGCCCGTCCCGGCCGACCCGCCCCGGTTGAGCCGGGGGCTTTCACGGCCGGCGCGGCGCGCCGCCTGCGCGCGCTTTACGCCCGGTCATTCCGGACCCCGCACCCCCCCTCCGGGTTACCGCGCCGCCCGTCACGAAGTC
+
CCCCCGGC-CFGGGGGGFGGGGGGGFGGGG,FEGGCEGGGGGDFFFGGGGCFGGGGFGGGGCFGGDGGGGGGGGGGGGGGDGGGGGGGGGDGCCGGF@EGGGCCGFC9FGFGGFGGGGGGGGFFGGGGEGCC>:DFGGGGGGGEGCCFFGFFFE@CEGFGE=EGCEGGGEG7CGGGG>CEDEGGGC5:5E608*1*?EEGE4CA++:*19CC5>8*))8:57/:5C))*9357;B9(**2*57))/28C:997?)1)(*/)))))1:5E3/)7)*/*,)+-(,2((()-)(-.((*))-,)
@M03506:14:000000000-AKVR1:1:1101:2695:9486 2:N:0:29
CTTGGACTACAGGGGTATCTAATCCCGTTCGCTCCCCTAGCTTTCGCGCATCAGCGTCAGTGTCAGCCCAGCAACCCGCCTTCGCCGCAGGTGTTCCTCTCGATATCTACGCATTTCACCGCTACACCGAGAATTCCAGTTGCCCCTTCTGCACTCTAGCCCCGCAGTATCGGCTGACCTTTCCGGGTTAAGCCCGGAGCTTTCCCAGTCGACTTGCGGTGGCCGCCTACGCGCCCTTTACGCTCCGTAATCCAGAACAATGCTGGCACCCTCCGTATCCCCGCGGCTGTCGCCCCGGAGT
+
@@BCCDFGGGGGCFGCGGFAAFCFFCEGGGDCEGGGGGGGC9FGGG>FEGFFFGGGEDG>EDFGFGGDGGGGEFF8CEG>CFGC:=CCFGCFFCGFFEF9FGFGGEFFGGGGG@FCGFFG7>FFGGGGGDFG7FAFAC,9,863@DFCEGFADEFFGG,9:CBCE5@C,,@F*:CE5DC7DGF;EGD**=B9BCFG=:=*=;9++3=6=7C*/*/++)22)7**9C757CD5))75;770<CD***;7:*****2294C***)**+/)359)775A*24+.2(30(()())-),(17)((-
@M03506:14:000000000-AKVR1:1:1101:8514:9490 2:N:0:29
CTAGGACTACAAGAGTTTCTAATCCTGTTTGCTCCCCACGCTTTCGCACCTCAGCGTCAGTATCGGACCAGTGAGCCGCCTTCGCCACTGGTGTTCTTCCCAATCTCTACGAATTTCACCTCTACACTGGGAATTCCACTCACCTCTTCCGAACTCAAGCCAAGCAGTCTTGAAGGCAATTCCGAGGTTGAGCCCCGGGATTTCACCCCCAACTTACCAAGCCGCCTACGTGCGCTTTACGCCCAGTACTTCCTAACCACGCTAGCCCCCTTCGTATTACCCCGGCTGCTGTCACGCAGTT
+
CCCCCGGGGGGGGGGGGGGGCFGGGGGGGGGGGGGGGGGGGGGGGGGGGGFGGGGGGGGGGGGGGGGGGGGGGGGFGGGGGGGGGGGGGGGGGGGGGGFCFGGGGGGGGGGGGGGGFGGFGGFGGFGGFGGFDGGGG?FFGGGGGGGGGGGGGGFGFGFGGGFFG8BFGGGGGGF88F?DDFFG+BEEE7:DF?FG5C;C>DF2DCC>CGGGCDFEGC+=7CFECCD:CDA*:5:5,*;<CE:93709++397/:*>(7>55537CE:C:3>F*22:(0:<(-,4;0346>496AC)<62.
@M03506:14:000000000-AKVR1:1:1101:18482:9491 2:N:0:29
CTAGGACTACAAGGGTATCTAATCCTGTTTGCTCCCCACGCTTTCGCACCTCAGCGTCAATACCGGTCCAGTGAGCCGCCGTCGCCACTGGTGTTCTTCCGAATATCTACGAATTTCACCTCTACACTCGGAATTCCACTCACCTCTCCCGGATTCAAGCGATGCAGTCTTAAAGGCAGTTCCGGGGTTGAGCCCCGGGCTTTCACCTCTAACTTACAAAGCCGCCTACGCGCGCTTTACGCCCAGTAATTCCGAACAACGCTAGCTCCCTCCGTATTACCGCGGCTGCTGTCACGCAGTT
+
CCCCCGGGGGGGGGGGGGGGGGGGGGGGGGGGGGGGGGGGGGGGGGGGGGGGGGGGGGGGGGGGGGGGGGGGGGGGGGGGGGGGGGGGGGGGGGGGGGGGGGGGGGGGGGGGGGGGGGGGGGGGGGGGGGGGGGGGGGGFGGGGGGGGGGGGEGGGGFGGGGGGGGGGGGFGCGGGFGGGGFFED>EECGCFGG*CEGGGG4ACFFGDGGGGFFGFGF69<CFEGGFFGGEEGBFD:F4E*=95C5EF0:<@*/CC>0CG>B:<7E<B+0*0<7;@C(*<>0;1>>0;09)56)4D4)((.
@M03506:14:000000000-AKVR1:1:1101:4011:9494 2:N:0:29
CTAGGACTACAGGGGTATCTAATCCTGTTTGCTCCCCACGCTGTCGCGCATCAGTGTCAGAAACTGCCCAGCAGGCCGCCTTCGCCACCGGTCTTCCTCCGGATCTCTACGCATTCCACCGCTACACCCGGAATTCCGCCTGCCTCTACAGCCCTCGAGTTTGACAGTCGGCACGGCAGATCCGGGGTTGAGCCCCGGACTTTCACCACACCCTTATCAAACCACCTACGCGCCCTTTACGCCCAGTGTTCCCGACCAACGCCCGCACCCCCCGTCTTACCCCGCCTCCTGCCCCGGGGTT
+
CCCCCGGGFGGGGGGGGGGGGGGGGGGGGGGGGGGGGGGDGGGGGGGGGGGGGGGGGGGGGGGGGGGGGGGGGGGGGGGGGGGGGGGGGGGGGGGGGGGGGGGGGGGGGGGGGGGGGGGGGGGGGGGGGGGGGGGGFGGGGGGGGGGGGGGGGGGGGGGCEGGFGFGGGGGGGGGGGGEFECFGGGGGGGGGGGGGGGEGGGCF+1=FG4CGGG6EGG4CCFGGFG>)C*57C@D3394A*295/*3*+3+9*.*))(17)0.93C*7EDGFF<*28(*<2(4041()..,(0(-93)((-
@M03506:14:000000000-AKVR1:1:1101:16172:9534 2:N:0:29
CTAGGACTACAAGGGTTTCTAATCCCGTTCGCTCCCCTGGCTTTCGCGCCTCAGCGTCAGTAGGTGTCCAGCACGCCGCTTTCGCCACCGGCGTTCCTTCCGATATCTACGCATTTCACCGCTCCACCGGAAGTTCCGCATGCCCCTACACCCCTCGAGAACAGCAGTATCCACGGCCGTTTGTCGGTTGAGCCGACAGAGTTCACCACAGACTTGCTGTCCCGCCTACGCCCCCTTTAAGCCCATTGATTCCGAACAACGTTCGCCCGGTTCGCCCTACCGCGGCTGCCGGCCCCACCCT
+
CCCCCGGGFFFGGGGGGGGGGGGGGGGGGGFGGGGGGGGDGGGGGGGGGGFGGFGGGGGGGGGGGGGGGGGGGGGGGGGGGGGGGGGGGGGGGGGGGGGGGGGGGGGGGGGGDGGGGGGGGG@FGGGGGGEEEGGGGGGGGEFGGGGGGGGFGGCGGG55CFGCF>:DFGGGGGGECGGE>FGGGGGGE8EFGFE5=CE0+;AEGGG6C54>EGC<CDFGGGF5))<):9:*18><:F=7+<CG4*07+AFF9)C9CB*:).)0***0:>D5@D***-.>:((-((3>0)-()(()))-((
@M03506:14:000000000-AKVR1:1:1101:8875:9545 2:N:0:29
CTAGGACTACAGGGGTATCTAATCCTGTTTGCTCCCCTAGCTTTCGCAGATCAGCGTCAGTGACGGTCCAGAAGCCTGCTTTCGCCATAGGTATTCCTCCCGATATCTACGCATTTCACCGCTACACCGGGAATTCTAGCTTCCTCTACCGCACTCTAGCCTGGTAGTTTCCGTTGGCCTCTCCCAGTTGAGCCGGGAGCTTTCACAACAGACTTACCAAACCGCCTACCTGCGCTTTACGCCTCGTGATTCCGAGTAACGCTTGCCACCTACGTATTACCGCGGCTGCTGGCACGTAGTT
+
CCCCCGGG9FGGFGGGGGGGGGGGGGGGGGEGGGGFGGGGGGGGGGGGG>AFGGGGGGGGGGGGGGGGGGGGCGGGGGGGGGGGGGGGGGGGGGGGGGGGDGGGGGGGGGGGGGGGGGGGGGGGGGGGGCGCFGGDFGGGGGGGGGGGGGGGCGGFGGGGGGGFGGFDGDFFGGGGGF<ED?FGGGGGFEFFFGGGG7C>FFGGFGFGGGGG56EEFGF6?F47DGFBFGAGFDDDDC=CEG783CC>6C7@6?*)1(:<>@E<9CFBG4C4?D8FFFFGB02(492B:)4?>?>G7.34>
@M03506:14:000000000-AKVR1:1:1101:12846:9545 2:N:0:29
CTAGGACTACAAGGGTATCTAATCCTGTTTGCTCCCCACGCTTTCGCACCTCAGCGTCAATATGTGTCCAGTAAGTCGCCTTCGCCACTGGTGTTCTTCCGAATATCTACGAATTTCACCTCTACACTCGGAATTCCACTTACCTCTCCACAATTCTAGCGATGCAGTCTTAAAGGCAATTCCGGGGTTGAGCCCCGGGCTTTCACCTCTAACTTACAAAGCCGCCTACGTGCGCTTTACGCCCAGTAATTCCGAACAACGCTAGCCCCCTCCGTATTACCGCCGCTGCTGGCCCGGAGTT
+
CCCCCGGG9FFGGGGGGGGGGGGGGGGGGGGGGGGGGGGGGGGGGGGGGGFGGGGGGGGGGGGGGGGGGGGGGGGGGGGGGGGGGGEGGGGGGGGGGGGGGGGGGGGGGGGGFGGGGGGGGGGGGGGFFFBCGGGGGDGGGGGGGGCGGGGF?EFGFFADE>EEGGGGGGGGGGGGGGGGGGFGGDECCCFFFFGGGGGGGGFGGGGFG4;DFFGGGCFGGFCEGCDEFCA*>AEGFG6@5CD<*5<A+B<B9<9*9,7C)77C)<C?EF<BD3A**5/+)(4(499BFFF?>?FG37(4(
@M03506:14:000000000-AKVR1:1:1101:19972:9556 2:N:0:29
CTAGGACTCCAAGGGTATCTAATCCTGTTTGCTCCCCACGCTTTCGCACCTCAGCGTCAATATGTGTCCAGTAAGTCGCCTTCGCCACTGGTGTTCTTCCGAATATCTACGAATTTCACCTCTACACTCGGAATTCCACTCACCTCTCCCGTGTTCAAGTCACCTAGTTTCAAAGGCAATTCCAGGTTTGAGCCCTGGGCTTTCCCCTCTGACTTGAGCACCCGCCTCCGTGCGCTTTCCGCCCAGTAATCCCGAACAACGCTAGCCCCCTCCGCATTCCCGCGTCTCCCGGCACGCAGTT
+
@CCCC?FD-CA8E@FFFGGGG<EEFFFGEGFGFFGGGEGFGGGGG>EGEG,CFDFEGEFEDEGDDG@FFFGCF9@EFGCEGEG,@FFC@CAFCFFFDGGC7FCF<AE<D<@E<<4AE,@F<EEGGGF,EF+CFCFGCFG9F>FFGGEFG?=@C=E;,;;=E8EF8=>6,@DA,@F8EG8DD=8>E83,@8;8DD?C866CF+5@,@,1;5>72DF,*2;9*;?9DGFA>C?*5A482?+5:CDC**0+4++368<)2,*=):)*1<05/7)85>***(1:,((4(-2))),-7(13)),()
@M03506:14:000000000-AKVR1:1:1101:11042:9557 2:N:0:29
CTAGGACTCCTAGGGTATCTAATCCTGTTTGCTCCCCTAGCTTTCGCGCCTCAGCGTCAGTTGTGGTCCAGTGAGCCGCTTTCGCCACAGGTGTTCCTCCCGATATCTACGCATTTCACCGCTACACCGGGAATTCCACTCACCTCTCCCACACTCCAGCACTGCAGTTTCTATGGCAGACTCTGAGTTGAGCCCAGAGATTTCACCAAAGACTTACAGCACCGCCCACGCGCCCTTTACGCCCAATAATTCCGAACAACGCTTCCCCCCTCTCTCTTACCGAGGCTGCTGGCACAGCGTG
+
@CCCCGGG-CFGGGFAFGGGGGGGDGGGFC<EFGGGGGGGGG9FFDG7FCGGFFGGGG,C@EEGG7CEFG?ECAFFGGGDGFGGGGGGGDCC,ECDFGGGG@CCFGFFGGGEF+FGGGGA@FFGGGGGGGGGG,FEFGGEGFGCFFFGGGGGGGGGGG?F8D8DFG8D=3@F,DFGGBE+D:EFGDAF<ACGGGGCFCC:FDFFCCF,,4*;C?EGF748*;**)):6=3>=CB39841ACED3*/:)+0+7=:D55>*:)857*<*8E5)))*++3)/+,((-(((0()52>7?<F:13(
@M03506:14:000000000-AKVR1:1:1101:21876:9587 2:N:0:29
CTAGGACTACATGGGTATCTAATCCTGTTTGCTCCCCACGCTTTCGTGCCTGAGCGTCAGTGTTAGCCCAGGGGGCTGCCTTCGCCATCGGTGTTCCTCCACATCTCTACGCATTTCACTGCTACACGTGGAATTCCACCCCCCTCTGCCACACTCGAGCCCGTTAGTTTCCAATGCAGTTCCCAGGTTTAGCCCGGGGCTTTCTCATCAGACTTTGCGGACCGCCTGCGCACGCTTTACGCCCAGTCATTCCGATTACTGCTCGCACCCTGCGTATTACCGCTCCCTCTGGCACCTCTTC
+
CCCACFFGGEFEGGGGGGGGFGGGGGGFGGCGFGGGGG7FGFG<<:@FEGGA<6ECFCF,CFFEF9EFFCFFFGGGGGGGGGEF:FGGGEDE:FGGG,CE,EC?FF99EFGGEFFEFGGFGFFAGFGGE:FC,CFFGGFFGGGG+BEGG=8?,+,66,6@C=C6::8;@E9FFGGEF;FEFGGGG8DC9,4=@DC>CC**=CED,:,4:+;;64CE+;8E3>D5CDB>E)7*9@BG(9*3*2)7C5+/C+@F*955C6*+*0*2CG*):.<))1;**5@F<<>(((().)),/,)*.))))
@M03506:14:000000000-AKVR1:1:1101:19305:9612 2:N:0:29
CTAGGACTACAAGGATTTCTAATCCTGTTTGCTCCCCACGCTTTCGTACCTCAGCGTCAATACATGTCCAGTGAGTCGCCTTCGCCACTGGTGTTCTTCCGAATATCTACGAATTTCACCTCTACACTCGGAATTCCACTCACCTCTCCATGATTCAAGCGATGCAGTCTTAAAGGCAATTCCGGGGTTAAGCCCCGGGCTTTCACCTCTAACTTACAAAGCCGCCTACGTACGCTTTACCCCCAGTAATTCCGAACACCCCTAGCCCCCTCCGTTCTCCCGCTGCTGCTGGACCGTATTT
+
@CCCCGGG--EEFGFGGGGGGGGGGGGGGGEEFFGGGGGGGGGGGGGGGGCGGGGGGGGGGGGGGGGGGFEGFGGGF+CFGGGGGCCGGGGGFGGFGGGGGEF@DGGGGGGGGGGGGGGGGGGGGGGCFGE=CFGGGFGDFFFFFGGFDEGG9E8ECEDFGDG=8,@DD9EGCGCG?EFG9EF8EG6=EGF,@D::EGDCEF?A77?<CFC+<BCFGGFGGFDCGGD4,2;,2))/6D6;+0>))*31<+11+99>/3*:)).1*+;7;:)5>C:+*-*3.41,11)0467()(4C))(.)
@M03506:14:000000000-AKVR1:1:1101:20490:9620 2:N:0:29
CTAGGACTACTAGGGTATCTAATCCTGTTTGCTCCCCACGCTTTCGCACCTCAGCGTCAGTATCGGGCCAGTGAGCCGCCTTCGCCACTGGTGTTCTTGCGAATATCTACGAATTTCACCTCTACACTCGCAGTTCCACTCACCTCTCCCGAACTCAAGGTCCCCAGTATCGAAGGCAGTTCTGAAGTTGAGCTTCAGGATTTCACCACCGACTTAAGGATCCGCCTACGTGCGCTTTACGCCCAGTCATTCCGAGCAACGCTAGCCCCCTTCGTATTACCGCGGCTGCTGGCACGAAGTT
+
CCCCCGGG?FGGGGGGGGGGGGGGGGGGGGGGGGGGGGGGGGGGGGGGGGEGGGGGGGGGGGGGFGGGGGGGGGGGGGGGGGGGGGDGFGGGGGGGGGGGGGGGGGGGGGGGGGFGGGGGGGGGGGGFGGGGGGGGGGGGFGGGGGFGGGGGGGGGGGGGDFFGGGDGC,E7D:CEGFGGFGGGFEGG7BDCFGCEGGGGGFGGGGGGGGDDGDGG>FFDGGGF:58?FDFEDEDD<GFD=C393=F*=?099)73C9FGF33C)<@);<DFF*;*;8/?4<>>6((7?4:().)17)4(-
@M03506:14:000000000-AKVR1:1:1101:20443:9620 2:N:0:29
CTAGGACTACAAGGGTATCTAATCCCGTTTGCTCCCCTGGCTTTCGCTCATCAGCGTCAGTGTTGGTCCAGGATGCCGCCTTCGCCACCGGTGTTCCTCCAGATATCTACGCATTTCACCGCTACGCCTGGAATTCCGCATCCCTCTCCCAATCTCAAGCCATCCAGTATCAGACGCAGTTCCCCGGTTAAGCCGAGGGATTTCACGTCTGACTTAGTTGGCCGCCTACGAGCCCTTTACGCCCAGTAATTCCGAACAACCCTTGCCCCCCCCGTCTTCCCGCGCCTGCTGGCCCGACGTT
+
CCCCCGGG-CFCGGGCFGFGFGGGGGGGGGFGFGGGGGGFGGGGGGG7FFGGGGGGGCEGGFGGGGCGGGGFFGGGGGGGGGGGGGGGGGGG7FEGGGGGFGGGGGGGGGFGGDCFGGGGGGGGGGGG8CEGGGGGFEGGGGEFFD,>EE8@DFFFEFGDFFFDFFGG8:EGC8F67+@C35@ECE5EGEC,;E5*=**::DFF,<=CFGG7<CCC7;7:76D5CDB>**8*CB)>1<*0*:977=<*+<9BFF<DD07:)>>**++/A)9>E3**2(09(,(1,,()())4)((1)0,-,
@M03506:14:000000000-AKVR1:1:1101:17636:9620 2:N:0:29
CTAGGACTACAAGGGTATCTAATCCCGTTTGCTCCCCTAGCTTTCGCGCCTCAGCGTCAGTATCGGGCCAGATGAACGCCTTCGCCACCGGTGTTCCTCCTGATATCTACGCATTTCACCGCTACACCAGGAATTCCTTCATCCTCTCCCGTACTCAAGCCTAGCAGTATGGGATGCAGGTCCTCGGGTGAGCCGAGGGATTTCACATTCCACTTACTAGACCGCCCACACCCCCTTTACGCCCAGCTATTCCGCACCACCCCTTCCCCCCCCGCTTTCCCCCCGCTGCCGGCCCGTGCGT
+
CCCCCGGGGGGGGGGGGGGGGGGGGGGGGGGGGGGGGGGGGGGGGGGGGGGGGGGGGGGGGGGGGGGEGGGFFGGGGGGGFGGGGGGGGGGGGEFGGGGFGGFFGGGDGGGGDGGGGGGGGGGGGCFGGGGG?FGGFGFGFGGGGGFGGGDGGGFGGGGCFGGGFFF>,=BCE,DCGCC@FGGGGCCGGEDFC<C>EDEC68<;CF,=9FCD?:F,+2+4++8/9>)8**=*8>F5:<+02:CDC:5)3:0096*/)(*1))./*;*)*7CBD)***-*+2(,(40(03),,)((/))-(-
@M03506:14:000000000-AKVR1:1:1101:16030:9629 2:N:0:29
CTAGGACTACAAGGGTATCTAATCCTGTTTGCTCCCCTAGCTTTCGCGCCTCAGCGTCAGTTGTGGTCCAGTGCGCCGCTTTCGCCACAGGTGTTCCTCCCGATATCTACGCATTTCACCGCTACACCGGGAATTCCACGCACCTCTCCCACACTCAAGCACGGCAGTTTCCCCTGACCGCTCCGGGTTGAGCCCGGAGATTTCACAGGAGACTTACTGCACCGCCTACGCGCCCTTTCCGCCCACTAATTCCGAACCACGCTCGCACCCCACGTATCCCATGTGCTGCTGGCCCAGCCTT
+
CCCCCGGGCEFGGGGGGGGGGGGGGGGGGGGGGGGGGGGGGGGGGGGGGGGGGGGGGGGGGGGGGGGGGGCFFGGGGGGGGGGGGGGGGGCF,CFFGFGGGGG7EFGCDGGGCFGGGGGGGGGGGGGGGGDGGGFGGGGGD+>E?FGGGGGGGGGGG?DFFGG>GEGEF:BCF6,@,6A8:8CEED87=EGF?CFGE5EE?7CFG7<+**/95DEFC+;EFCCCDD55?DE*183C:**+/:<C<5C9+:+*9639C(9F>5057E55C3955712+(*+))().64@?)),5((*..(.)
@M03506:14:000000000-AKVR1:1:1101:7214:9637 2:N:0:29
CTAGGACTACAAGGGTTTCTAATCCTGTTTGCTCCCCTAGCTTTCGCGCCTCAGCGTCAGTTGTGGTCCAGAGAGCCGCTTTCGCCTCAGGTGTTCCTCCCGATATCTACGCATTTCACCGCTACACCGGGAATTCCACTCTCCTCTCCCACACTCAAGCCCGGCAGTTTCCCCAGCAGACTCTGAGTTGAGCCCAGAGATTTCACTAGCGACTTGCCGAACCGCCTACGCGCCCTTTACGCCCAATAATTCCGAACAACGCTAGCCCCCTTCGTATTCCCGCGGCTGCTGGCACCAAGCT
+
CCCCCGGGGGGGGGGGGGGGGGGGGGGGGGGGFGGGGGGGGGGGGGGDGGFDGGGGGGGGGGGGDEGGGGGGGGGGGGGGGGGGGGGGGGGGGGGGGGGGGGGGGGGGGGGGGGGGGGGGGGGGGFGGGDGGEFGGGFGGGGGGGGGD?EGGGGGGGCFG6@8CEGEFGAFGGFGCGFGGG?EGGGGFCE;:8@EG55D>,=79;EG7C*)/:C?;:6:EGGGGGDD:FCB5C>DG1FFGEG:)7CC)9C97@?C5C>*7))097ECFGE<>?/;;C?*25220(1236))(54)*)0(()
@M03506:14:000000000-AKVR1:1:1101:22439:9637 2:N:0:29
CTAGGACTACCAGGGTATCTAATCCTGTTTGCTCCCCACGCTTTCGCACCTCAGCGTCAGTACCGGTCCAGATAGCCGCCTTCGCCACTGGTGTTCTTCCCAATATCTACGAATTTCACCTCTACACTGGGAATTCCGCTATCCTCTCCCGGTCTCAAGCCCAACAGTATCAAATGCAGTTCCCGAGTTAAGCTCGGGGCTTTCACATCTGACTTGAAAGGCCGCCTACGTGCGCTTTACGCCCAGTAATTCCGAACAACGCTAGCCCCCTCCGCCTTACCGCGGCTGCTGGCCCGGCGTT
+
CCCCCGGGGGGGGGGGGGGGGGGGGGGGGGGGGGGGGGGGGGGGGGGGGG8FGGGGGGGGGGGGGGGGGGGGGGGGGGGGGGGGGGGGGGGGGGGGGGGCFGGGGGGGGGGGEFFGGGGGCFFDCGGGGGGGFFGGGGGFGGGGAFGGGGGGGGGGGGFGGFDGGGGGGGGGGGF9BEF9E:FGGDC9:EAEGGGGGD89*@?FGFGFGGG2:;E?CFFE48**)>35EDA*255)(96A=EC)1*31+<7@?753574C3>E<DCCF8@)075*;*(035361(-1.19835(-9).(4(
@M03506:14:000000000-AKVR1:1:1101:14371:9641 2:N:0:29
CTAGGACTACAGGGGTATCTAATCCTGTTCGCTCCCCACGCTTTCGCTCCTCAGCGTCAGTAATGGCCCAGAGATCCGCCTTCGCCACCGGTGTTCCCCCTGATATCTGCGCATTTCACCGCTACACCAGGAATTCCGATCTCCCCTACCACACTCTAGCCTGCCCGTATCGAATGCAGACCCGGGATTAAGCCCCGGGCTTTCACATCCGACGCGACAAGCCGCCTACGAGCCCTTTACGCCCAATAATTCCGGACAACGCCCGCACCCTACGTCTTACCCCCGCTGCTCTCACGCAGTT
+
CCCCCGGGGGGGGGGGGGGGGGGGGGGGGGGGGGGGGGGGGGGGGGGGGGGGGGGGGGGGGGGGFGGGGGGGGGGGGGGGGGGGGGGGGGGGGGGGGGGGGGGGGGGGGGGGGGGGGGGGGGGGGGGGGGGFGGGGGFEFFFGGGGGGGGGGGGGGGFAFGGGGDFEGCFGGGGGGGGGFGDGGGGGGGGGGGGGGGGCCGCCF7FG:CGG3:3E8>CDGGGGGCG5>6C>ED))249*:CECGDFDFFG+9@F3<D;**05)99E5>CD7))92*2(6+8(-(,74:3)))*)-*)0(44
@M03506:14:000000000-AKVR1:1:1101:21839:9660 2:N:0:29
CTAGGACTACAAGGGTATCTAATCCCGTTTGCTCCCCACGCTTTCGCGCCTCAGCGTCAGGAATTGCCCAGAGACCCGCCTTCGCCACCGGTGTTCCTCCCGATCTCTACACATTTCACCGCTACACCGGGAATTCCAGTCTCCTCTGCAACCCTCAAGAACAGCAGTATCGATCGACGTTCTTCGGTTGAGCCGAAGGGTTTCACGACCGACCCGCCATCCCGCCCACGCCCCCTTTACCCCCAGTCATTCCCACCAACGCTTGCCCCCTCTGTCCTACCGCGCCTGCCGGCACCGCGTT
+
CCCCCGGGGGGDGGGFGGGGGGGGGGGGGGGGGGGGGGGGGGGGGGGGGGGGGGGGGGGGGGGGGGGGGGGGGGGGGGGGGGGGGGGGGGGGEFGGGGFFGGDCG8FFFGFGGG9FCFGAEGGGGGGGGGGGGGGGGGFGGFGGCCFGFFGGG6,>DGGFGGGCGCFGF:EFC@DGGGGGGGGGDDEGEGFCFGGGECCC:F5CCEFGGGDDD)*3CD>7FGCEGC)8E))*9857<C*++29957<*0+018*0*1(11)0./7@FFE7)7)7<++.9F?07;(-,).)(-.((/..-3(
@M03506:14:000000000-AKVR1:1:1101:8133:9667 2:N:0:29
CTAGGACTACAGAGGTTTCTAATCCTGTTTGCTCCCCTAGCTTTCGTTCCTCAGCGTCAGTAGTGGTCCAGCGCGCCGCTTTCGCCACGGGTGTTCCTGCAGATATCTACGCATTTCACCGCTACACCTGCAATTCCACGCGCCTCCCCCACACTCAAGCACAGCAGTTTCGGAAGCAGACTCTGGGTTGAGCCCAGAGATTTCACTCCCGACTTGCCACACGGCCTACGAACCCTTTACCCCCCGTAATTCCGACCAACGCTGGCCCCCTACGTCCTACCGCCGCCTCTGGCCATGATGT
+
CCCCCGGGGGGGFGGGGGGGGGGGGGGGGGGGGGGGGGGGGGGGGGGGGGEFCFFGGGGGGGGGGGGGGGGGGGGGGGGGGGGGGGGGGGGGGGGGGGGGGGGGGGGGGGGGGGGGGGGGGGFGGFGGGFGG:FEGGFGGGDEGGGGGGGGGDG=EFFFGGGFGGGFFGGGGDC>EGCGGG8ADEF>9EC,DEGGGGGCFFCGFFGCDFFDGGGGGGG+3273C8C)0**.;5>EF074++219)5?B=ECB=:*)96*:)))1)AC)85/)7*2**-*<((4((,()-),)01(*)*).-
@M03506:14:000000000-AKVR1:1:1101:18415:9668 2:N:0:29
CTAGGACTACAAGGGTATCTAATCCTGTTTGCTCCCCACGCTTTCGCGCCTCAGCGTCAGAACCGGCCCAGCTGGCCGCCTTCGCCACGGGTATTCTTGCAGATCTCTACGCATTCCACCGCTACACCTGCAATTCTACCAGCCTCTACCGGTCTCCAGGTCCGCAGTATCCGACGCAGCGCCACCGTTGAGCAGTGACATTTCACTCCAGACTTACAGACCCGCTTCCGCCCGCTTTACGCCCCGTAATTCCGAACAACCGTTCCCCCCCTCTCATTACCGCCGGTCGTGGCCCGCAGTT
+
CCCCCGGGGGGGGGGFFGGGGGGGGD<FGGGGGGGGGGGGGGEGGGGGGGGGGGGGGGGGFGGGGGGGGGGGGGGGGGGGGDGDGGEFEFGFCFGGGGFFGGGGGGGGGAFGFGFGGFF8FGEGGGG@CCFFGGGGGGGGGGGGGGDFGG7EEGGGGDFFFFFGDGGCGFGGGG*>CG5EEGG*ACGFE8BF6;BFF7<C9CEFCFCGGGCDEGG7>7*4CDC5C75)0*7*/.)),9*A5CG3)**)2;0/9F3C34755)01**+5CDG:3**+3-*+-(((((-.,),,5:?G)),(-
@M03506:14:000000000-AKVR1:1:1101:16268:9680 2:N:0:29
CTAGGACTACAAGGGTATCTAATCCTGTTTGCTCCCCTAGCTTTCGTTCCTCAGCGTCAGTAGTGGTCCAGCGCGCCGCTTTCGCCACGGGTGTTCCTGCAGATATCTACGCATTTCACCGCTACACCTGCAATTCCACGCGCCTCTCCCACACTCAAGCACAGCAGTTTTGGAAGCAGCCTCTGGGTTAAGCCCAGAGATTTCACTCCCAACTTGCCGCCCCGCCTACGAACCCTTTACACCCCGTAATTCCGAACAACGCTGGCCCCCTCCTCCCTACCGCGGCTGCTGCCACTGCGTT
+
CCCCCGGGEFFGFGEGGGGGGGGGGGGGGGGGGGGGGGGDGGGGGGGGGGEFGFGGGGGGGGGGFGGGGGGGGGGGGGGGGGGFGGGGGEGGDEGGGGGGGGGEFFGGGGGGDFGFGGFGGGGEGGGGGGGFGFGGGFGDGGGGEGDFEFGFGG?BFGFFFGGDGEFDGFGCECC,:CCFGGGGGG6EG:BCCFGDGCF6C7;FFG9FFG4CGGC,B8)5):CCDG:BFD:*188C?C=CFGGD37E3*;@=6FD*<,9E3>B35;@@GF<)0*2;*30A((4-((-)4)2,738*)*,8(
@M03506:14:000000000-AKVR1:1:1101:22309:9694 2:N:0:29
CTAGGACTACTGGGGTATCTAATCCTGTTTGCTCCCCTAGCTTTCGCAGATCAGCGTTAGTGACGGCCCAGAAGCCTGCTTTCGCCATAGGTATTCCTCCCGATCTCTACGCATTTCACCGCTACACCGGGAATTCCAGCTTCCTCTGCCACACTCTAGCCCGGTAGTTTCCCTTGACCTCTCCCAGTTGAGCCGGGGGCTTTCACAAGAGACTTCCCGAACCGCCTACCTGCTCTTCACGCCTACCGATCCCCAGTCACGCTCGCCACCCCCGTACTCCCGCGCCTCCTGGCCCGTACTC
+
C@CCCFFG-CF9<C:6BCED@FFGCFGFFG@FGGFCFG@EFGFGGGGGGG?EGFFGCEEFGGDE:@7@FGGFC@FCFFGGGGGGGCEFEEFGGGGGCEF@FGDGGDEGGGGCEEEGGDGGGDFGGFFFGEGDEGFGDAFDGFDFDFGGGGFFGGGGGC=8DFDE=?6>@,3FCFG8FG69BCFFGG?FFACE6,>@E**7*?,4+=CF55>*=CF+:*)2)))*93)07D*39)90-**38CD*9*0.***0;)**9):C5@>*)::5C>*)))***-*0419,40()().(0(49))-()
@M03506:14:000000000-AKVR1:1:1101:16507:9709 2:N:0:29
AGGACTACACGGGTATCTAATCCCGTTTGCTCCCCTAGCTTTCGCCGTTCAGCGTCAATGTCGGTCCAGGATGCCGCCTTCGCCACCGGTATTCCTCCAGATATCTACGCATTTCACCGCTACACCTGGAATTCTGCATCCCTCTCCCGAATTCAAGCCATCCAGTATCCGACGCAGTTCCCAGGTTAAGCCTGGGGATTTCACGTCGGACTTAGTTGGCCGCCTACTGGCCCTTTACGCCCAGTAATTCCGACCAACGCTTTCCCCCCCCGTATTACCGCGGCTGAGGGCACCGAGTTAG
+
CCCCCGGGG<FFGGGGGGGGGGGGGGGGGGGGGGGGGGGGGGGGGGGGGGGGGGGDDEGGGGGEGGGGGGGGGGGGGGGEGGGGGGGGGGGGDGGGGGGGCFGFGGGGGGGGGGGGGGGGGGGGGGGGGFGFGGGFFGCEF@FGGGGGG7CEFGGGFGGGFFGCGFFDFDEFGGGGGGGGGFCFGGGGGFGGCGG5C7?CCFGCCFFEGDG4CCG<@C8ACGDCDCF494.:C5A4CCD58:**2A+/<@7;5)9)9:7575)2CC85*7C8)1*3049>(((3((()(),()(,)7),).
@M03506:14:000000000-AKVR1:1:1101:17667:9712 2:N:0:29
CTAGGACTACCGGGGTATCTAATCCTGTTTGCTCCCCTAGCTTTCGCGCCTCAGCGTCAGTTGTGGTCCAGTGAGCCGCTTTCGCCACAGGTGTTCCTCCCGATATCTACGCATTTCACCGCTACACCGGGAATTCCACTCACCTCTCCCACACTCCAGCACTGCAGTTTCTATGGCAGACTCTGAGTTGAGCCCAGAGATTTCACCACAGACTTACAGCACCGCCTACGCGCCCTTTACGCCCAATACTTCCGCAAAACGCTTGCACCCCCTGTACTACCGCGGCTGCCGGCTCGGAGGT
+
CCCCCGGGGGGGDGGGGGGGDGGGGGGGGGGGGGFGGCFEGGGGGGGFGDEE?FGGDGFGGGGGGGGGGGGGDGGGG@FCGGGGGG7FFGGGGGGGGGEFCCCBFGGCFGGGGGCFGGGGGC@EFGGGG>@CGFCCFGCFGC@FCG9EDFCDEGC?GFFFCCDCGGGG9:EEGGGFGFE8D87,,;9:;,;:8CF>GGDEGC@FEFFEGGD4:FFGGGFGCGGGGDB>C9B75).)677<5C5)*:CF+2+8*)/1/(2:)5>1**3987/)01<9+)/91(7,(-(0-)((),,)07((-
@M03506:14:000000000-AKVR1:1:1101:9114:9745 2:N:0:29
CTAGGACTACAAGGGTATCTAATCCCGTTTGCTCCCCTGGCTTTCGCTCCTCAGCGTCAATATTGGTCCAGAATGCCGCCTTCGCCACCGGTGTTCCTCCAGATATCTACGCATTTCACCGCTACACCTGGAATTCCGCATTCCTCTCCCAAATCCAAGCCATCCAGTATCAGACGCAGTTCCCCAGTTAAGCTGAGGGATTTCACGTCTGACTTAGTTGGCCGCCTACGTGCCCTTTCCGCCTAGTACCTCCGAACAACGCTTACCCCCCCCTCACTCCCGCGGCTGCTGGCACGGGGTT
+
CCCCCGGG9FDCFGGGGGGGGGFFCFCEFG;FFGEFGGGDGEEGGDEGGDGGDFGGGDGGGFGGFFAFGFFF8EDGGDGGGGGCEGCFGGGF:C:AGGGGGGFGGGGGGF@CF+@@FEGA@FGC@<FEC@FFFEGFECFGGEGEDG;F8EF,3@@BFFBFF,3=,=,@,3,,3,6@>CE8B7;>:BECDD9=D7@68FD*@*<CFEGGE77+=CC,=FA,;*;545?AF*24:))0/*+5*:5**23+++385)95D(*:5B59*<FFG395:)**2.*24-3294()-04:5(.*))--(
@M03506:14:000000000-AKVR1:1:1101:8813:9772 2:N:0:29
CTAGGACTACAAGGGTATCTAATCCTGTTTGCTCCCCTAGCTTTCGCGCCTCAGCGTCAGTTGTGGTCCAGTGCGCCGCTTTCGCCACAGGTGTTCCTCCCGATATCTACGCATTTCACCGCTACACCGGGAATTCCACGCACCTCTCCCACACTCAAGCACGGCAGTTTCGCCTGCAGGCTCCGAGTTAAGCCCGGAGATTTCACAGGTGACTTACCGCCCCGCCTACGCGCCCTTTACGCCCAATAATTCCGAACCACGCTTGCCCCCCCCGTCTTACCGCGGCTGATGGCAGCAAGTC
+
CCCCCGGG<FGGGFGCFGGGGGGGGGGGGFCFGGGGGGGGGFFGGGGEEG7FGGGGEGGGGGGGGDGGGGGGGGGGEGGGGGGGGGDGEGGGGGGGGGGGGGCEEGGGGGGGDGGGGGGGGGGGGFGFGGGGDGGGGGGGG7EGGGGGGGFDEECFGGEFCEC>EGGFFEG7*;BDEGGCE8FEG*::EC@CFGG8*4:C8+AF@GGF5:>+<C7+CFFE3)95DD)777>*>B>C7**<?ECD3**6C+</7)1193*/)85**;@@CEG5<)*/;(1<826126,)(*.,7((*002:)
@M03506:14:000000000-AKVR1:1:1101:16463:9779 2:N:0:29
CTAGGACTACAGGGGTATCTAATCCTGTTTGCTCCCCACGCTTTCGCGTCTCAGCGTCAGTTGCGTTCCAGAGAGCCGCCTTCGCCACGGGTGTTCTTCCTGATATCTGCGCATTTCACCGCTACACCAGGAATTCCACTCTCCTCTCCCGCACTCTAGCCAACCAGTTTCCCACGACCGCTCGGGGTTGAGCCCCGAGATTTCACGCAGGCCTTAATTGGCCGCCTACACGCTCTTTACGCCCAATGATTCCGGACAACGCCCGGTCCCCACCTCTCACCGCTCCTGCTGCCCCCTGGTT
+
CCCCCGGGGGGGGDGGGGGGGGGGGGGGGGGGGGGGGGGGGGGGGGGGGGFGGFFEGGGGGGGGGGGGGGGGGGGGGGGGGGG?CFGGGGGGGGGGGGGGGGGGGGGGGGGGEGGGGGGGGGGCFFGFGGGFFGEGGGGGGGGGGG;DFFGGGGGGGDFGGGFGGCDFACFFGGGC5EGEG5CE=BEG*=,?CGGDECCCGC@C;FGGCD))128?DC79*2055C3.6>@CD).14**<*CDG***)+<@FF@)*)-*:)8)995*0?;*))***3(6+,(,((,()().)0(,).0-.-
@M03506:14:000000000-AKVR1:1:1101:22491:9779 2:N:0:29
CTAGGACTACCAGGGTATCTAATCCTGTTCGCTACCCACGCTTTCGCTCCTCAGCGTCAGGTAAGGCCCAGAGAGCCGCCTTCGCCACCGGTGTTCTTCCTGATATCTGCGCATTCCACCGCTACACCAGGAGTTCCGCTCTCCCCTGCCTACCTCTAGTCTGCCCGTATCGGAAGCAGGCTCGGAGTTGAGCTCCGAGTTTTCACTCCCGACGTGACGAACCGCCTACGAGCCCTTTACGCCCAATAATTCCGGACAACGCTCGGACCCTACGTATTACCGCGCCTGCGGGCACGCAGTT
+
CCCCCGGGGGGGGGGGGGGGGGGGGGGGGGGGGGGGGGGGGGGGGGGGGGFGGGGGGGGGGGGGGGGGGGGGFFGGGEGGGGGGGGGGGGGGGGGGGGGGGGGGGGGGGGGGGGGGGGGGGGGGGGGGGGDGGGGGFGCFFBDEGGDFFGGGGGGGDGFDFGGGGGGGCGGEG6BEGGGGGGGGG5CEDF;DG?CEGEGGEGGGGFGG?6DDGDGGGD>538<:3D3;FG@=35>486*<ECDGDG6<+0A?FF57>>*:).)*9/*7C>745**+05*36(73(,876)((0(,*.7(-)
@M03506:14:000000000-AKVR1:1:1101:6956:9784 2:N:0:29
CTAGGACTACCGGGGTATCTAATCCTGTTTGCTCCCCACGCTTTCGTGTCTCAGCGTCAGTTACTGTCCAGATAGCCGTCTACACCGCCGGTGTTCCTCCTGATATCTACGCATTTCACCGCTACACCAGGAATTCCGCTATCCTCTCCAGTACTCAAGCCTTGCAGTATTCGGCGCACCCTCCCAGTTGAGCCGGGCGATTTCACACAGAACTTACAAAGCCGCCTACACACTCTTTACGCCCCGTAATTCCGAACAACGTTTGCTGCCTCCGTATTACCGCCGCTGCCGGCCCGTGCTT
+
CCCCCGGGGGGGGGGGGGGGGGGGGGGGGGGGGGGGGGGGGGGGGGGGGGCGFGGGGGGGGGGGGGGGGGGGGGGGGGGGGGGGGGGGGGGGGGGGGGGGGGGGFGGGGGGGEGGGGGGGGGGGGGGGGGGGGGGGGGGG7CGGGGDGGGGGC8DGFGGGGGG?FGGGAFFGCDEDG>CEGCGGGFGGECFFGGGDE*:=C5EFGFGFEFG6=CDCFGF9DFFGDC3;C<:+75<7::BG85)>):8)*22849C5<3*77)7<*AC4CFC)7)8*;,/<4(3(44,)(),45(,)))(4-
@M03506:14:000000000-AKVR1:1:1101:15206:9796 2:N:0:29
CTAGGACTACCAGGGTATCTAATCCTGTTTGCTCCCCACGCTTTCGCACCTCAGCGTCAGTACCGGGCCAGTGAGCCGCCTTCGCCACTGGTGTTCTTGCGAATATCTACGAATTTCACCTCTACACTCGCAGTTCCACTCACCTCTCCCGGACTCAAGCTCTCCAGTATCGAAGGCAGTTCTGGAGTTGAGCTCCAGGCTTTCACCCCCGACTTAGAAAGCCGCCTACGTGCGCTTTACGCCCCGTGATTTCGGGCCACTCTAGCCCCCTTCGTATTACCGTCGCTGCTGGCCCGCAGTT
+
CCCCCGGGGGGGFGEGGGGGGGGGGGGGGGGGGGCDGGGGGGGGGGGGGG<EGGGGGGGGGGGGGGGGGDGGGGGGGGGGCGGDFGGGGGGGGGGGGGGGGGGGGGGGGGGG?FGGGGGFGGGGGGGFGGGGGGGDGGGAFFGGCCFGEDCEGECFFG9ECGCGGG?FGFGDGGEGG8E@>@EFGGGGGFD7@9DCFGG*,*>>DFC5?G455)=E87A@*2;>DC)8C*=*:BEGF36@*2//)*8)*2+*10)15,*1)8***+;5?)/7?C88;(199(-,40(5())5)(->))--6
@M03506:14:000000000-AKVR1:1:1101:22009:9797 2:N:0:29
CTAGGACTACAAGGGTATCTAATCCTGTTCGCTCCCCACGCTTTCGCTCCTCAGCGTCAGTTCCGGCCCAGAGTTCCGTCTTCGCCACTGGTGTTCCTCCCGATATCTGCGCATTTCACCGCTACACCGGGAATTCCGAACTCCCCTACCGGACTCGAGCCACGGCAGTTTCGAATGGCCCCTCCACGTTAAGCGTGGAGATTTCACATCCGACTTGCCGAACCGCCTACGAGCTCCTTACGCCCAATAATTCCGGACAACGCTAGACCCCTACGCATCACCGCGGCTGCTGGCACGTAGT
+
CCCCCGGGDGGGGGGGGGGGGGGGGGGGGGGGGGGGGGGGGGGGGGGGGGFGGGGGGGGGGGGGGGGGGGGGGGGGGGGGGGGCGGGFGGGGGGGGGGGGGGGGDEGGGGGGGGGGFGGGGGGGGGGGGC@CFGFDGDEEGGGGGGGGGFEGGEGGGGGGGGGGGCE>FGGGDGCGGGGGFEFE5,CCGCBF9FEGGGGF+CF9CFG7FG<CEGGCFFFGG:C=37<::5>=D5.7(29+<CDDD5E>FF:7*96)>>CF>>>5389/<>DF)/**/(004,(4((9)7E:))-(>:)42(
@M03506:14:000000000-AKVR1:1:1101:11512:9802 2:N:0:29
CTAGGACTACAAGGGTATCTAATCCCGTTTGCTCCCCTAGCTTTCGCGCCTCAGCGTCAATGCCGGTCCAGGATGCCGCCTTCGCCACCGGTGTTCCTCCAGATATCTACGCATTTCACCGCTACACCTGGAATTCCACATCCCTCTCCCGGATTCAAGCCTTTCAGTATCGGACGCAGTTCCTCGGTTAAGCCGAGGGATTTCACGTCCGACTTAGAAGGCCGCCTCCGCGCCCTTTACGCCCAGTAATTCCGAACAACGCTTGCCCCCCCCGCATGACCGCGGCTGCTGGCCCGGAGTT
+
CCCCCGGG9FGGGGGGGGGGGGGGGGGGGGGGGGGGGGGGGGGGGGGGGGGGGGGGGGGGGGGGGGGGGGGGGGGGGGGGGGGGGGGEGGGGGGGGGEGGGEGGGGGGGGGGGGGGGGGGGGGGGGGGGGDGFFGGFCGGGGGGGGGGGGGGCEEGGGGGGGGGGFGFFGGGGGGGGGEEGGGGGDCGCG@FGGGECEGG6?FFEFFGGDCCECEG>7AFFGF5>DE):C>CD>75:FFGGD3555CF7ED?FFG*917C)75C3FGFGDGB37**2(*34(43(4151))..,4)8;(-,
@M03506:14:000000000-AKVR1:1:1101:12346:9818 2:N:0:29
CTAGGACTACAGGGGTATCTAATCCCGTTCGCTCCCCATGCTGTCGTGTCTGAGCGTCAGTTGCGAGCCAGAGCGCCGCCTTCGCCTCTGGGGTTCCTCCGGATCTCTACGCATTTCACCACTACACCCGGAATTCCACGCTCCTCTCTCGCACTCTAGAATGGCAGTCTGGCATAACCCCTCCCAGTTAAGCTGGGAGATTTCATACACCACTTACCTTCCCGCCTGCACACGCTTTACGCCCAGTAAATCCGGATAACGCCCGCCACCTACGTTTTACCGCGGCTGCTGGCACGTAGTT
+
CCCCCGGG-EFGGGGEGGGGGGGGGGGGGGGGGGGGGGGGGGFGGGGGGGGGGGGGGGGGGGGGGGGGGGGGGGGGGGGGGGGGGGGGGFGGGGGFGGGGGGGEGGGGGGGG>FCGGGGGGGGGGGGGGGGGGGGGGFGDE+@ECDAGCGGGEG6FAED;AFGFCFGGGGGGGGGFGGGDGGCGGGCGF@CCFFGGGCGGFF7CFCCEGGGGG7>@FGFFFGF57D5>**0:8:BC:F6ECEDG3=8/AF+96>G<DBCGDD)>5EGFGFC;F*2;A?6C3496(03;?6::>(.7.04?)
@M03506:14:000000000-AKVR1:1:1101:20301:9829 2:N:0:29
CTAGGACTACAAGGGTATCTAATCCTGTTTGCTCCCCTAGCTTTCGTGCCTCAGCGTCAGGAATCGTCCAGGGACTCGCCTTCGCCACTGGTGTTCCACTTGATATCTACGCATTTCACTGCTACACCAAGTATTCCAGTCCCCCCTCCGATCCTCTAGCAAGGTAGTTTCCAATGCCGTTTCCAGGTTGAGCCTGGAGATTTCACATCCGACTTACCCCGCCACCTACTCACCCTTTCCGCCCAGGAAATCCGCACAACGCCTGGGACCCTTGTAATACCGCGGCCCGTGGTCCAGGGGT
+
@CCCCGGG-CFCFGGGGGGGGGGGGGGGGGGGGGGGGGGGGGGGGFGGGDFFGGGGGGGGGGGGGGGGGGGGGGGGGGGGDGGFGGGGGGGGCFGGGFGGGFEGFGGFGGGGGEGGGGGGGGGGGGGC@ECG9FFFFEGGGGGGGG6CGEEEGGGGG8DF,ECFGGGGGGGGGG9,@DEGGGGGCGG7E8,>DFGCF,5,5=EC7EA2@C**@**,:;*4*9?C<F)98*/,*;657;+>EC2>5;*)*+5100*/7(0*)))**2*5;D*))0+++.9:),-((2()()-40))*))(((
@M03506:14:000000000-AKVR1:1:1101:26134:9830 2:N:0:29
CTAGGACTACAGGGGTTTCTAATCCCGTTTGCTCCCCTGGCTTTCGCTCCTCAGCGTCAGTGTTGGTCCAGGATGCCGCCTTCGCCACCGGTGTTCCTCCAGATATCTACGCATTTCACCGCTACACCTGGAATTCCGCATCCCTCTCCCAATCTCAAGCCATCCAGTATCAGACGCAGTTCCCCGGTTAAGCCGAGGTATTTCCCGTCTGACTTAGTTGGCCGCCTATGAGCCGTTTACGCACCGTAATTCCGAACAACGCTTCGCCCCCCGTACTACCCGCGGCCGCGTGCACGGGGTG
+
9CCCCGGGDFGGGGGBFGGGGGGCCCFFGGGGGGGGGGGGGGGGGGGEGGGGGFFCFFFGFGFGGDFGGGGGG8@FGGGGGGGCCCFDF+>CCGGFGCF<FFDEGGFGGCDC7?=,C9CFEBFCFDFGGE=F8,4ADFCCFG8,3>DGGFGGGF9DADB8DGFGGG?,,@>;DFDGEG68,,,,,5:9@*DADE**1=10,411,4=CCF48C+C=11B7***2/>A:+2++*;)/(*8+:5*))**)*/+1*0*/)4**0))***28A)9;)***/.*2(4(,((,0(0(-7<3*).((-
@M03506:14:000000000-AKVR1:1:1101:18667:9834 2:N:0:29
CTAGGACTACAAGGGTATCTAATCCCGTTCGCTACCCTAGCTTTCGTGTGTGAGCGTCAGATTTTGGCCAGTGCGCTGCCTTCGCCTTTGGTGTTCCCCACGATATCAACGGATTTCACCCCTACACCGTGAGTTCCACGCACCTCTCCAAACCTCAAGTTATGCCGTTTCGTTCGCCGCCTACAAGTTGAGCTCGTAGATTTTACGAACGACTAACATAACCGCCTCGACACCCTTTACGCCCAGTGATTCCGGATAATGCTTGGGGCCTCTGTATTACCGCTCCTGCTGGCCAAGACGT
+
CCCCCGGGGGGGGGGGGGGGGGGGGGGGGGGGGGGGGGGGGGGGGGGGGGGGGGGGGGGGGGGGGGGGGGGGGGGGGGGGGGGGGGGGGGGGGGGGGGGGGGGGGGGGGGGGGGDFGGGGGGGGGGGGGGGGGGGGGFGGGGGGGGGGGGGGGGGGGGGFFFGGFGGGGGGGGGGDCGGGGG>FCCFGDCGGGCGCE>FEG+CFGGGGGG44EDEFGGFCGFGGDGEDCDD=DFFGFGFGDGDDCGG*+306@F5CG0::FBFGFGFFG>C547++<47A<6(317()56>27((*.)(--
@M03506:14:000000000-AKVR1:1:1101:4502:9842 2:N:0:29
CTAGGACTACCGGGGTTTCTAATCCTGTTTGCTCCCCACGCTTTCGCTCCTCAGCGTCAGTGACAGTCCAGAAAGCCGCCTTCGCTTCTGTTGTTCCTCCAGATATCTACGAATTTCACCTCTACACCTGGAATTCCGCTTTCCTCTCCTGCACTCCAGCTTATCAGTATCACATGCACTTCCCGGATTGAGCCCGGGGATTTCACATGTGACTTAATAAGCAGCCTACGAGCTCTTTACGCCCAGTGTTTCCGAATAACGCTTGCACCCTCTTTATTACCGCGGCTGCTGGCCCCGCGTC
+
CCCCCFGGGGGGGGGFGGGGGGGGGGGGGGGGGGGGGGGGGGGGGGGGGGGGGGGGGGGGGGGGGGGGGGGGGGGGGDGGGGGGGGGDFGGGGGGGGGGGFGGGGCGGGGGGGGGGGGGGGGGGGFFGGGGGGGFGGGGEGGGGGFGGGGGGGGGGGG?FFFG9FFFGFGG;DEEDDFDFGGGGGG6?EGF>E6::>EEGGG6EFECFC+5+=CGFG@FC+;00**;)4/)/989C8FF+*2:>3CC*15*118C5>6F95:>CDGFFGF*>?*209<??<(4(3,27(9)()(().)((,
@M03506:14:000000000-AKVR1:1:1101:8157:9844 2:N:0:29
CTAGGACTACAGGGGTTTCTAATCCCGTTTGCTCCCCTGGCTTTCGCGCCTCAGCGTCAATGCCGGTCCAGGATGCCGCCTTCGCCACCGGTGTTCCTCCAGATATCTACGCATTTCACCGCTACACCTGGAATTCCGCATCCCTCTCCCGGATTCAAGCCTTCCAGTATCGGACGCATTTCCCGGGTTGAGCCCGGGGATTTCACGTTCGACCTAGCGGGCCGCCTACGCGCCCTTCACGCCCAAGCATTCCGAACAACGCTTGCCACCTACGTATTACCGTGGCCGCTGGCCCGCACGT
+
CCCCCGGFCEECGDC6+8CCCAEG@C@,6C@E9FEDFFFGFFGFEF7@CFFG8CF7,@,@CFGFE@FGEFCF<<FG87>:?:FGG>FC<@FCF??FG,FF<4EFGAEEFGGG7=:FF9F?FGGGCGFGA,,A:FFGFEGE:CEG?==DGFGC>@+4@A,:D?>9DF9ED:,***4>C*1=B:,DCEG=CE,??C5CCEC**0>EECCCGDD4:)=+27>C3/>E<3)8098E55)).*1<8E555**7=@+89@C*51>F@@:CFFF=EF7))/03A(*+4,(,(((0,)(,.((9)0((,
@M03506:14:000000000-AKVR1:1:1101:8727:9851 2:N:0:29
CTAGGACTACAAGGGTATCTAATCCCGTTCGCTCCCCTAGCTTTCGCGCTTCAGCGTCAGTGTCAGCCCAGCAACCCGCCTTCGCCGCAGGTGTTCCTCTCGATATCTACGCATTTCACCGCTACACCGAGAATTCCAGTTGCCCCTTCTGCACTCTAGCCCCGCAGTATCGGTTGACCTTTCCGGGTTAAGCCCGGAGATTTCACAACCGACTTGCGGTGGCCGCCTACGCGCCCTTTACGCCCAGTAAATCCGAACAACGCTTGCTCCCCCCGTATTCCCGCGGCTGCTGGCCCGGAGT
+
CCCCCGGG9EGGGGGGGGGGGGGGGGGGGGCGGGGGGGGGGGGGGGGGGGGGGGGGGGGGGGGGGGGGGGGGGGGGGGGGGGGGGGGGGGGGGGGGGFGGGGCGGGGGGGGGGGGGGGGGDGGGGGGGGGGGGGGGGGFF3EFGFGG?FGDGGFCFGGGFGFEGGGGEGFGDDGGGGGFGGGGGGGGGG@CFGG4?CEGE?FGGGEFC5DD<=DGC@9AG)>CFGGE>CC>G5)7>;<;+31>G5::002<FFF<D34>:>7BG78*1C6C5)9CC*39+-403(4(51>2442(1.0,((
@M03506:14:000000000-AKVR1:1:1101:20950:9857 2:N:0:29
CTAGGACTCCCAGGGTTTCTAATCCTGTTTGCCCCCCCCGCTTTCGCACCCCAGCGCCAGTACCGGGCCAGTGAGCCGCCTTCGCCACTGGTGTTCTTGCGAATATCTACGAATTTCCCCTCTACACTCGCAGTTCCACTCACCTCTCCCGGACTCGCGACTCTCAGTATCGAAGGCAGTTCTGGAGTTGAGCTCCAGGCTTTCACCACCCCCTTCAGCGTCCGCCTACCTGCGCTTTCCGCCCCGTGCCTCCGCGCCACGCTAGCCCCCCTCGCATTACCGCGGCTGCTCGCCCGCCGTC
+
B@@<A6E<-CF,,686;6C6,,CFG<6;;6,C,CFGG+F+F+89C,B,@F:F@8F++@6+9,CF=+6FG:CC,,5CF:FG:+C+BF=F4,9,,:+C?5,A4@=>A@F?,F3+,337F5FF<F<>F9F,D:F+38=DFCF;F>EG?F9DGG3*@C@F8**8CCG7C,,4<,?:/<=*=*=0?CC90+030B9<CACFF+**3;9ECFG?FG*):3;**2*219DEDD).C4*+2.71(1/<8:1>5:*.**0)87*9C1):53)*)<CFGEG37)***(/A<(,(-4(.4))4<(85))(-(
@M03506:14:000000000-AKVR1:1:1101:13746:9875 2:N:0:29
CTAGGACTACAAGGGTATCTAATCCTGTTTGCTCCCCACGCTTTCGTGCATGAGCGTCAGTGCTGGCCCAGGAGGCTGCCTTCGCCATCGGTGTTCCTCCACATCTCTACGCATTTCACTGCTACACGTGGAATTCCACCTCCCTCTGCCACACTCCAGCTCGCCAGTCACAAGCGCAATTCCCAAGTTAAGCTCGGGGCTTTCACACCTGTCTTAACGCGCCGCCTGCGCACGCTTTACGCCCAGTAATTCCGATTACCCCCCGCCCCCTCCGTATTACCGCGTCCGCTGGCACGTATCT
+
CCCCCGGG-FGGGGGGGGGGGGGGGGGGGGGGGGGGGGGGGGGGGGGGGGGGGGGGGGGGGGGGGGGGGGGGGGGGGGGGGGGGGGGGGGDGGGGGGGGGGGGGGFGFGGGGGGGGGGGGEGGGGGGGFEGGGGGGGGGGGGGGGGFFGGGGDGFGGGGG8E6CEGGGGGG9FDFDEG6ABFGGGF?ADDCCFAFGG5EGGGGGFG7FGGDCFCCF+;AE)?D5>D))A35*CBA:(1*<*:>91:0*0+097F*970*<))7)1**7?>9@3);:0(1048B9(-(04)31B(,9)8),6
@M03506:14:000000000-AKVR1:1:1101:23444:9880 2:N:0:29
CTAGGACTACAAGGGTTTCTAATCCTGTTTGCTCCCCACGCTTTCGTGCCTGAGCGTCAGTGTTAGCCCAGGGGGCTGCCTTCGCCATCGGTGTTCCTCCACATCTCTACGCATTTCACTGCTACACGTGGAATTCCACCCCCCTCTGCCACACTCGAGCCCGTTAGTTTCCACTGCAGTTCCCAGGTTGAGCCCGGTGCTTTCACATCAGACTTTGCGGACCGCCTGCGCACGCTTTACGCCCAGTAATTCCGATTCAGTCCCGCCCCCTACGTATTACCGCCGCTGGTGGCACGGAGTT
+
CCCCCFGGGGFF<FC@FFGGGCF<FFGGGGFGDEFGGGEEEGCEFE@CFGFAF?EC@B@CCEFAF,CCFFG7::FFCCFAC,C,CF@BFCGGG7BBFG9EF=EEGGFFCG@7+C+AEFGCE=<EFFG:AACC9EFEGFGGGDEGGGFFGF,@>C,,683CECC::C6@AEECG7D,<BF@FGFC9884@8FGCCFED*4?,+<1>=ECFC=6E4,>C>B=DGD5<CD:GD)/9)090*/A5ED3C*A=<E@=*63*1)*+**)*12*<C))88C*0+5/043((26()(0(,0()95)-:.
@M03506:14:000000000-AKVR1:1:1101:7839:9955 2:N:0:29
CTAGGACTACAGGGGTATCTAATCCCGTTTGCTCCCCTGGCTTTCGCTCCTCAGCGTCAGTGTTGGTCCAGGATGCCGCCTTCGCCACCGGTGTTCCTCCAGATATCTACGCATTTCACCGCTACACCTGGAATTCCGCATCCCTCTCCCAATCTCAAGCCATCCAGTATCAGACGCAGTTCCTCGGTTAAGCCGAGGGATTTCACGTCTGACTTAGTTGGCCGCCTACGAGCCCTTTACGCCCAGTAATTCCGAACAACGCTTGCCCCCCCCGTATTACCGCAGCTGCTGGCCCGGTGTT
+
CCCCCGGGFFGFFGGGGGGGFGGGFGGGGGGGGGGGGGGGGGGGGGGGGGGGGGGGGGDGG9FGA@FFGFFCFGGGGEGGDCFGGGGGGGGEGGGCFGFGGCGGCCGGAF@C7FCFBEDCGDGGGGG8ECFFGCGGGGEGGGFFGG8DGGDFGF8EGC9=8=BFFGGGFDF,=,@8C+::>F:,E*@4:E,@CFE*;C**:C9F7C74C?8CD>C,=DF7***/)8=5CC)::5AF@4@+?EDD5*<*23:96@*191**037**2@9A>35))/22,*<6(7(21(0,9)().4).)--,
@M03506:14:000000000-AKVR1:1:1101:15592:9959 2:N:0:29
CTAGGACTACTGGGGTTTCTAATCCTGTTTGCTACCCACGCTTTCGTGTCTCAGCGTCAGAAATGGTCCAGTAAGCTGTCTACACCACAGGTGTTCCTCCTGATATCTACGCATTTCACCGCTACACCAGGAATCCCGCTTACCTCTCCCATCCTCTAGCATTCCAGTTTCTAGCGCACCCTCCCAGTTGAGCCGGGAGATTTCACACCCGACTTAGAACACCGCCTACACACCATTTACGCCCAGTAATTCCGAACCACCCCTGCTCCCTACGGATGACCGCGGCTGCGTGCGCGTAGGT
+
<CCCCGFGGF<FC<@FGGGFGGGGGFFGAEFFGGGCE<FCECEGG:FGGC9CA<CCCFECFGEGGGGGGGGGGGFG<FFFGGGGGFGFGGGE<EGGGFFGFGGFDEFFGGGGGGGD,AFEFG+@CEF@GGGFGGG?CFGGGGGGFGFFGF?E=DGFGEFGGGAFD=EGFGFGGGGGE6?C==DCGGGGF9=:D?EEGD**@+=DC7;EE**39>5EFCACG***)?55=8A<3))*1;@FCCD3<:@A+;378A3::(**)059/*+*+)0/;C**/(/3(20(76,)()(-0(-)0)((.
@M03506:14:000000000-AKVR1:1:1101:13137:9968 2:N:0:29
CTAGGACTCCAAGGGTATCTAATCCCGTTCGCTCCCCTGGCTTTCGCGCATCAGCGTCAGTGTCAGCCCAGCAACCCGCCTTCGCCGCAGGTGTTCCTCTCGATATCTACGCACGTCACCGCTACACCGAGAATTCCAGTTGCCCCTTCTGCACTCTAGCCGCACAGTATCAGTTGACCTTTCCGAGTTAAGCCCGGAGATTTCACAACTGACTTGTGCTGGCCGCCTACGCGCCCTTTACCCCCAGTAAATCCGAACAACGCTTCCTCCCCCCGCATTACCGCCGCCTCTGGCCCGGAGT
+
CCCCCGGG-FGGGGGGGGGGGGGGGGGGGGGGDGGGGGGGGGGGGGGGGGGGGGGGGGGGGGGGGGGGGGGGGGGGGGGGGGGGGGGGFGGGGGGGGGGEFD<FFGGGGGGG7FGGGGECCGGEGGGGGGGGGGGGGGGF;DDDFGGFGGGGFGGGDGGGGGG6CGGGGGGGFAACGGGGGCCFG*@FCCGFFEGGGEGDFFGGGGGGGGGGFC@?FDFGFDD75C>EGFBEDBBD(9?:<+29C=87<+:@FFD5743?F:><5*<9@75>BDC**(.+5<2((,4)()()05(*).(2-
@M03506:14:000000000-AKVR1:1:1101:12117:9974 2:N:0:29
CTAGGACTACAAGGGTATCTAATCCTGTTTGCTCCCCTAGCTTTCGCGCCTCAGCGTCAGTTATGGTCCAGTGCGCCGCTTTCGCCACCGGTGTTCTTCCGGATCTCTACGCATTCCACCGCTACACCCGGAATTCCGCCTGCCTCTACAGTGCTCGAGCCCAGCAGTTCGCACGGCCGACCCGGGGTTGAGCCCCGAGCTTTCACCGCACGCTGACCGGGCCCCCTACGCGCCCTTTACGCCCAAGGATTCCGGCCAACGCTCGCCCCCCCCGTATTACCGCGGCCTCTGCCCGCGCGGT
+
CCCCCGGG9FGGGGGGGGGGGGGGGGGGGGGGGGGGGGGGGGGGGGGGGGGGGGGGGGGGGGGGGGGGGGGGGGGGGGGGGGGGGGGGGGGGGGGGGGGGGCCGGGGGGGGGGGEGGGGGGGGGGFGGGGGGCGFGGGGGGCFGGGFGGEEGGGGGGG6CEGGGF8CBFG5FEEECEGCEEEEC=EGGGGFGGGGGGCCC5CFGCCF55)9)>CE5<FDGDGD*/<35=35*95@<0**38=C<***)29C@?FD7D;7705)9CE*):>)>EDC*:(*<419(221)()4)0((/8)(((
@M03506:14:000000000-AKVR1:1:1101:18381:9981 2:N:0:29
CTAGGACTACCAGGGTATCTAATCCCGTTCGCTACCCACGCTTTCGTGTCTCAGCGTCAGAAATGTGCCAGTAGAGTGCCTTCGCATTTGGTGTTCCCCATGATATCAACGGATTTCACCCCTACACCATGAGTTCCCTCTACCTCTCACATCCTCAAAGCACTGCCGTTTCCTCCGCATTCCATGGGTTAAGCCCACGGGCTTTTACGAAAGACTAACAGCGCCGCCTACACACCCTCTACGCCCCGTGATTCCGGGTAACGCTTGGGGCCTCGGCACTACCCCCTCTCCTGGCACGGGG
+
CCCCCGGGGGGGGDFGGGGGGGGGGGGGGGGGGGGGGGGGGGGGGGGGGGEFGGGGGGGGGFGGGGGGGGGGGGCFGGGGGGGGGGFGGGGGGFGGGGGGGGGGGGGGGGG@EECFGGGCFGGGGGFFFGGGGFGGGGGGGFGGEEDGGGGGGGGGGGGGGGGGDCGGGEGGGGGGGGDGEDGFDEFGGG7,;CDF,@8@EDE5<9EF5C@DECG7CDF6?4*:))/5**0+>A5C9C)9+4CDGD*:CC10*0:0)49*067CD**885D)57***()0.,4((-(71)3)9(3*7)-((
@M03506:14:000000000-AKVR1:1:1101:25661:9991 2:N:0:29
CTAGGACTACAGGGGTTTCTAATCCTTTTTGCTCCCCACGCTTTCGTGCCTCAGTGTCAGAAATGCGCCAGTCTGCTGCCTTCGCCTTTGGTGTTCCCCACGATATCAACGGATTTCACCCCTACACCGTGAGTTCCACAGACCTCTCGCACCCTCTAGTCTTGCCGTTTCCATTGCGGTGACACAGTTGAGCTGTGCCATTTAACAACCGACGCGCAAAACCACCTACGCACCCTTTACGCCCAATACTTCCGGGTAACGCCAGGGGCCTTCCTATCACCTCTGCTGCCGGCACGAACTT
+
CCCCCGGGGGGGGGG@FEGGGGGGGGGGGGGGGGGGGGGGGGGGGEGGEGGGGGEFFGFGGGGGGGGGGEGGGGGGGGGGGGGGGGGGGGGGGGGGGGGGGGGGGDFGGGGGEE7FGGGGFCFGGGGGGF<AFEEFFGFGGGGGGG9DC>EGG>FGGGGGGE,,=DE>EGGGFCBFCEEG8+@@@>87;E,:BCF7,,5@A+<7:DG,A**3*/=8<D3C<<5*:3566*)59:8F@G4C85)9<*2)++39*05)140<7;B7)A508570/*+3+37F:2(.).6),)4()(4*)0(.-
@M03506:14:000000000-AKVR1:1:1101:23012:10005 2:N:0:29
CTAGGACTACAAGGGTATCTAATCCCGTTTGCTCCCCTGGCCTTCGTGCCTCAGCGTCAGGAACTGTCCAGAGACCCGCCTTCGCCACTGGTCTTCCTTACGATATCTACGCATTTCACCGCTACACCGTAAATTCCAGTCTCCTCTCCAGTCCTCAAGCACGGTAGTATCGAATGCAGTTTCGGAGTTAAGCCCCGACATTTCTCACCTGACTTACCGCGCCGCCTACGCCCCCTTTACGCCCAATGACTCCGAACAACGTTTGGTCCCTCTGTGTTACCGCGGCTTCTGGCCCGTGTTT
+
CCCCCECFGGGGFFEGGFGGGGGGGGGGGGGGGGGGGGGFGGGGEGG@FGCGGFGDGGCC@<@FGGGGGACEFFFFGFGGGGGFGGD:FF8FFFGGFGGFGFFFGGFG9FGCGGGGGGFBBFFGGGFFFFGGCAFGGGGDE;,CEGDGGFFCED=FGGFGGGCCGG+>=3E:EFFGCFG=>EC>+:?CD=F=;3::*;**3?EE,5=FF***,;;EDGBD5CDG47):**)*)2:C16++**:)*2*)<++1/)/7/(*/)))2/**027*85*<+<4BFF6(,(7().742)(()))..,
@M03506:14:000000000-AKVR1:1:1101:9856:10057 2:N:0:29
CTAGGACTACAAGGGTTTCTAATCCTGTTCGCTCCCCACGCTTTCGCTCCTCAGCGTCAGTATCGGCCCAGAGACCCGCCTTCGCCACCGGTGTTCCTCCTGATATCTGCGCATTTCACCGCTACACCAGGAATTCCAGTCTCCCCTACCGAACTCCAGCCTGCCCGTATCGACCGCAAGCCCACAGTTAAGCCGCGGGTTTTCACGGACGACGCGACAAGCCGCCTACGAGCTCTTTACGCCCAATAAATCCGGATAACGCTTGCCACCTACGTATTACCGACGCTGCCTGCACGCAGTT
+
CCCCCGGG-FGGGGGGGGGGGGGGGGGGGGCFGGGGGGGGGGGGGGGGGGEGGGGGGGGGGGGGGGGGGGGGGGGGGGGGGGGGGGGGGGGEEGGFGFGGGGGGGGGGGGGGGGGGFGGGGGGGGGGGGGGGGGGGGGGFGEGGGCGDFGGGGGGGGGGGGGGGFFEGD6E:CEEEGECEGGGGGGGFFFGFGG:*3:CC=D5CFFG5EG5DGD=85<5E<DGEDG:5FD>5D3<:8:4C8:7CD5;<?+98FFGGC67<)).9C5@FGF5@@<8335=?2(((-(3)6.)5F0:<))(()
@M03506:14:000000000-AKVR1:1:1101:16510:10088 2:N:0:29
CTAGGACTACAAGGGTTTCTAATCCTGTTCGCTCCCCACGCTGTCGCGCCTCAGTGTCAGAAACTGCCCAGCAGACCGCCTTCGCCACCGGTCTTCCTCCGGATCTCTACGCATTCCACCGCTACACCCGGAATTCCGTCTGCCTCTACAGCCCTCGAGTTTGACAGTCGGCACGGCAGATCCGGGGTTGAGCCCCGGACTTTCACCACACCCTTATCAAACCACCTACGCGCCCTTTACGCCCAGTGATTCCGGACAACGCTCGCACCCTCCGTATTACCGCGTCTCCTGGCCCGCCTGT
+
CCCCCGGGGGGGGFGGGGGGDGGGGGGGGGGGGGGGGGGCFGGGGGGGGGGGGGGGGGGGGGGGGGGGGGFGFGGGGGGGGGGGGGGGGGGGGGFGGGGGGGGGGGGGFGGGGGGGGGGGDGGGGGGFGGG7:EGGFFFDDGGGGFFFGFGGEGGFGDG<E7EEFGGFGGCF*8BCEGDFGFFFEGG?ECG@CCFD*:CG5=+CFCCCGFGCG3@+2>BC>DFFGGFFF*8CGFE<<G6+8C)9*><@FEFF8@)9C0>FDF>G<G5>E>*8@C8*2.*+6(24(,().8)57.8C))(()
@M03506:14:000000000-AKVR1:1:1101:9012:10091 2:N:0:29
CTAGGACTCCAAGGGTATCTAATCCTGTTTGCTCCCCACGCTTTCGTGCCTCAGCGTCAGTATCGGGCCAGTGAGCCGCCTTCGCCACTGGTGTTCTTGCGAATATCTACGAATTTCACCTCTACACTCGCAGTTCCACTCACCTCTCCCGAACTCAAGATCCTCAGTATCAAAGGCAGTTCTGGAGTTGAGCTCCAGGATTTCACCCCTCACTTAAAGACCCGCCCACGCACCCTTTACGCCCAGTGATTCCGAGCAACCCCACCCCCCTTCGGTTTCCCGCGCGTACCGGCAACACTTT
+
CCCCCFFG<F9FFFGFGGGECFGGGGFGGFDGEGEFCDGGGEGGGEFFFF9EFFGGGGGGFGGGGGDGGGFE@FEFFGGGEGGFDEEDFGFEFFEGGGFGCEGD=<FDGGGCFGDGCFGG,FFDFAGGFFEEGGFAFGGE84,E4>,@FG7+>?EFCFCFFF?8@E8DDDGCFGG6939F3=:,@9@?6,=8C9E?FGGFFFGD:B9=E4*;5=C,==1,*8C:4))045>:DB3C(0+1*=C9*2+*+2+;76779(*0)))*78E):)))55**/(*+,((,((-)()-(52(*8.)))
@M03506:14:000000000-AKVR1:1:1101:17372:10105 2:N:0:29
CTAGGACTACAAGGGTATCTAATCCTGTTTGCTCCCCACGCTTTCGCGTCTCAGCGTCAGTAACGTCCCAGCGAGCTGCCTTCGCAATTGGTGTTCCTCCTGATATCTGCGCATTTCACCGCTACACCAGGAATTCCACTCGCCTCTTCCGTACTCAAGCCCGACAGTATCCACCGGCATCCGAGGGTTGAGCCCCCGACTTTCACAGCGGACTTACCGGACCGCCTACCCGCGCTTTACGCCCAATGATTCCGGACAACGCTACCCCCCTACGTACTACCGCGGCTGCTGGCACGCACTT
+
CCCCCGGGGGGGGGGFGGGGGGGGGGGGGGGGGGGGGGGGGGGGGGGGGGEGGGGGGGGGGGGGGGGGGGGGGGGGGGGGGFGGGFFGGGCFGGGGGGGGGGFGCGGGFGGGEGGFGGGGGGDGGGGGGGGGGGGGGGGCGGGGGE8EGGGGDEGGECEFEFGGGEGFEEFF7DFGGGCCFGD>CEGE8CCFFDCEEDE=*>+C3CF75DC5E391?FB:)7C5CC5.:*.*9.8C0**<8EGGG**/++3974<CD(1C@F)*);CF?:337*2+*-02((-(-((04;)8B04<)5((,
@M03506:14:000000000-AKVR1:1:1101:10840:10147 2:N:0:29
CTAGGACTACCGGGGTATCTAATCCTGTTTGCTCCCCACGCTTTCGCGTCTCAGCGTCAGTATCCGGCCAGAGGGACGCCTTCGCCACCGGTGTTCCTCCTGATATCTACGCATTTCACCGCTACACCAGGAATTCCACCCTCCTCTCCGGTACTCGAGCTACCCAGTATCCAATGCACTTCCTGGGTTAAGCCCAGGGCTTTCACATCAGACTTAAATAGCCGCCTACACCAGCTTTACGCCCAGTGATTCCGAACAACGCTGCCACCCCCCGTAATCCCGCGGCTCCCGGCACGGCGTT
+
CCCCCGGG-CECFGGCFFGGGGGGGDEGGGGGFGGGGGGGGGGGGGGDFGGGGGGGGGGGGGGGGGGGGDGGGGGDFGGGGGFFGGGGGGGGGGGGGFGGGDGGGGGGGGGGGGDFFFGGGGCGGGGGGGGFGGGGGGGGGFGGGFFDFEGC>CFGC?EGEGGFFGGGDFGGCFFCFGGFB9CCE811CE9BFGGCC=EGGGAECCFCFCDCE<FD>CA?FFGCGC5566)**))2)*/78*)19F@6<:+=6)**)4<*.))*)2<@=)/7;C***(/+51,(-91)4),(.(,*)03((
@M03506:14:000000000-AKVR1:1:1101:3872:10149 2:N:0:29
CTAGGACTACAAGGGTATCTAATCCTGTTTGATCCCCACACTTTCGTGCCTCAGCGTCAGTTACAGTCTAGTAAGCTGCCTTCGCTATCGGTGTTCTTGACGATATCTATGCATTTCACCGCTACACCGTCAATTCCGCCTACCTCGTCTGTACTCAAGTCAACCAGTATCAATTGCACCTCGACAGTTAAGCTGCCGTATTTCACAACTGACTTAATCAACCGCCTACGCCCCCTTTAAACCCAATAAATCCGTACAACGCTTGCCAACTACGTTTTCCCTCGCCCGCCGGCACGTAGTT
+
CCCCCGGGCFGGGGGGGGGFGGGGGGGGGGGGGGGGGGGGGGGGGGGGGG<FGGGGGGGGGGGGGGGGGGGGGGGGGGGGGGGGGGGDGGDGGGCGGGGGGGGGEGFFFGGGGGEFGGGFFGDGGGGGGGGGEGGGGDEFGGGGG,BDEGGGGGFGGGGGGGGFGGGGAAFFGG,@,>=DDCGGGD>DFD;>ACEFF6@6,=7<=CGFE9*;7FDFCCCG>>C:CC>DG4)*):?CBG+9A7<5CE6)2?974=1;C(+=:3A*:=C4+8*)992*0-*+5)460(-.()--5((187(-)
@M03506:14:000000000-AKVR1:1:1101:2373:10157 2:N:0:29
CTAGGACTACCAGGGTATCTAATCCTGTTTGCTCCCCACGCTGTCGCGCCTGAGCGTCGGTAACGGGCCAGTGAGCCGCCTTCGCCACTGGTGTTCTTCCGAATATCTACGAATTTCACCTCTACACTCGGAATTCCACTCACCTCTCCCGTACCCAAGTCCTCTAGTCTCAAAGGCCGTTACAGAGTTGAGCCCTGGGCTTTCACCTCTGACTTGAAGGACCGCCTGCGCGCGCTTTACGCCCAGTAATTCAGAACAACGCTAGCCCTCTTCGTATGACCGCGCCCGCTGGCACGACGTT
+
ACC@@FGGGGFFGGECFGGGGGGGGGGGGGFGGFFG>FGGGDFEGFGGGGGGGFFEFGGGGFFEGEGCEGGGDGFFGGDGGGGGDGGEDGFCDBFFG99F:FGGFGGGGGGGFDFFGGGGFFFGGGD;F@7F@FGCFGGFAFGFAE9B887DEDCGG6,@EFGFGGFGCEFGG7A:CF5@8*13<3:CE@E@D,8=C7:9DFC<FDC<CC4CGCEF:6+,*651):BFFC)*/535:C*+*:CC5=+*<0+1*/0?<?*:>)7*)<85*02*/1;6*(*0((-3((()3)((7(.*7.49-
@M03506:14:000000000-AKVR1:1:1101:17856:10188 2:N:0:29
CTAGTACTACAAGGGTTTCTAATCCTGTTTGCTCCCCACGCTTTCGCGCCTCAGCGTCAGTATCGGTCCAGCGTGCCGCCTTCGTCACCGGTTTTCTTCCCAATATCTACTACTTTCACCTCTACACTTGGAATTTCACTCTCCTCTCTCGATCCCTAGTCATCTCGTTTCGTGCGCAGTGCCCAGTTACGCTGTGAGCTTTCACATCGGCCTTGACCACACGCCTGCTCGCTCTTTACGCCAATTAATTTCTGCCACTGCCCCCCACCTCCGTTTTCCCTCGTCTCCATCTCTGTAGTTA
+
<BCC8FC@6<C@F-,-CFE9@FCDCADF9<@E,6CF6FC++8B@<,88@@F:@FCG76,6C9@,B@C,@C,,6,,86@CECB=9,BFG=F+C+8:5?EC,95E85,:C,9,:,CFAFEC5FFFFEG8F,E,,,C,,9F;,C=,8E,BD,C4,@,63@333@,=3,@DGGF,6,36C>E@C,,,3@,:2@,6**5*,,7D:DFC,DCF69*339?C,**/*//)/**26<+)2:)::);+*3:))*491+21+3++0;)2<4))1//*0*)*).9+2/)*3.1(-3(,0)*))1))2**)6)
@M03506:14:000000000-AKVR1:1:1101:22284:10208 2:N:0:29
CTAGGACTACAAGGGTATCTAATCCCGTTTGCTCCCCTAGCTTTCGCTCCTCAGCGTCAATGTCGGTCCAGGATGCCGCCTTCGCCACCGGTATTCCTCCTGATATCTGCGCATTTCACCGCTACACCAGGAATTCCACTCTCCTCTTCCGGACTCTAGCTGGATGGTTTCCATCGGCGTCTCGAGGTTGAGCCTCGAGTTTGCACAACGGACCTACCCAGCCGCCTACACGCTCTTTACGCCCAATAAATCCTGACAACGCTTGCCCCCTACGTATTACCGCCGCTGCTGCGCCGTAGTT
+
CCCCCGGGGGGGGGGGGGGGGGGGGGGGGGGGGGGGGGGGGGGGGGGGGGGGGGGGGGGGGGGGGGGGGGGGGGGGGGGGGGGGGGGGGGGGGFGGGGGGGGFGGGGGGFGGF>FFFGGGGGEGGGGGGGGGGGGGGGGGGC@EFGGFGGG+B@CGGGGGGGGGAFGGDGGGGGFCGGGGGCGG?>CEFGG,DFBCE7EG>8,>,CC67CD*4C=FGGF?FFCC<D53?CF5D>DFAGFF*ACGGG6)<:CB?*:*9,7:7>5CFDFFFB<F>C2<<29?6,2(,2()448)),-70),--
@M03506:14:000000000-AKVR1:1:1101:21480:10212 2:N:0:29
CTAGGACTACTGGGGTTTCTAATCCTGTTCGCTCCCCACGCTTTCGCTCCTCAGCGTCAGTAATGGCCCAGAGATCCGCCTTCGCCACCGGTGTTCCTCCTGATATCTGCGCATTTCACCGCTACACCAGGAATTCCGATCTCCCCTACCACACTCTAGTCTGCCCGTATCGAATGCAGACCCGGGGTTAAGCCCCGGGCTTTCACATCCGACGTGACAGACCGCCTACGAGCTCTTTACGCCCAATAATTCCGGACAACGCTCGCACCCTACGTATTACCGCGGCTGCTTGTACGGACTT
+
CCCCCGGGGGGGGGGFGGGGGGGGGGGGGGGGGFGGGGGGGGGGGGGGGGGGGGGGGGGGGGGGGGGGGGGGGGGGGGGDGGGGGGGGGGGGFGGGGGGGGGGGFGGFGGGGGGGEEFGGGDGGGGGGGGGGCGGG9EGGGGG=EGGGGGGC88,@9EFFGA=E=EEEGGGEGGFFGF9FGGDGG58CE89BF>FE=E*:C7>CEFD909:37>5?<G+00;75CD<>GG3535?:4C*<;CG3>5F49A<8*)/*11*25>0*9:*7879).70++3*29(,2-(7)()..)))*).--)
@M03506:14:000000000-AKVR1:1:1101:17308:10215 2:N:0:29
CTAGGACTACAAGGGTTTCTAATCCTGTTCGCTACCCACGCTTTCGCTCCTCAGCGTCAGGTAAGGCCCAGAGAGCCGCCTTCGCCACCGGTGTTCTTCCTGATATCTGCGCATTCCACCGCTACACCAGGAGTTCCGCTCTCCCCTGCCTACCTCTAGTCTGCCCGTATCGGAAGCAGGCTCGGAGTTGAGCTCCGAGTTTTCACTCCCGACGCGACGAACCGCCTACGAGCCCTTTACGCCCAGTAATTCCGGACCACGCTCGCACCCTACGTATTACCCCGGCTGCTGGCCCCAACGT
+
CCCCCGGGGGGGGGGGGGGGGGGGGGGGGGGGGGGGGGGGGGGGGGGGGGGGGGGGGGGGGGGGGGGGGGGGGGGGGGGGGGGGGGGGGGGGGGGGGGGGGGGGGGGGGGGGGGGGGGGGGGGGGGGGGGGFGFGGGGGGGFGGGGGGGGEFFFFGGGFGGGGGCGEEE?EFGG>GGGGFE,AEG5E9FFDFGFGGGEEGGGGGGC,<FFGGE)///:5C3<5:97>)A57*))0739@FGGGG*/<=7@<@FFGDG1>F.779/1*0?BC44C*30,@C9(-7060)()).)(()))(,(
@M03506:14:000000000-AKVR1:1:1101:18096:10220 2:N:0:29
CTAGGACTACAGGGGTTTCTAATCCTGTTTGCTCCCCTAGCTTTCGCGCCTCAGCGTCAGTTATGGTCCAGTGCGCCGCTTTCGCCACAGGTGTTCCTCCCGATATCTACGCATTTCACCGCTACACTGGGAATTCCGCCATCCTCTCCTGGATTCAAGCGCAACAGTATCAAGCGCAATTCCCGGGTTGAGCCCGGGGCTTTCACGCCTGACTTATTGCACCGCCTACGCGCCCTTTACGCCCAGTAAATCCGAACAACGCTAGCCCCCTTCGTATTACCGCGGCTGCTGGCATGAAGGT
+
CCCCCGGGGGGGGDGFGGGGGGGGGGGGGGGGGGGGGGGGGGGGGGGGGGGGGGGGCGEGGGGGGGGGGFFGGGGGGGGGGGGGGEGGGFGGGGGGGGGGGGGGGGGGCFGGGG7FFGFGGGGGGGF9FGGGCFGGGGGGGGGGFG9DFGGGFGDFGCCDGGGGGGGCCCFEGGGGGGCCFGGGGCC:C>88CGGDDGGDCFFGGFFGG<FGFGFFFC6FGCGCC>:)*/5:<@E31**3/:7DC*09?CEB?>CDG(*:;3)/1<60/7D45FF66(136(30(7(.())(7()219)(.
@M03506:14:000000000-AKVR1:1:1101:10691:10228 2:N:0:29
CTAGGACTACCAGGGTATCTAATCCCGTTCGCTCCCCTGGCTTTCGCGCATCAGCGTCAGCGTCGGCCCAGCAACCCGCCTTCGCCGCAGGTGTTCCTCTCGATATCTACGCATTTCACCGCTACACCGAGAATTCCAGTTGCCCCTTCCGCACTCTAGCCCAACAGTATCCCTTGACCGTTCCGAGTTAAGCCCGGAGATTTCACAAGTGACTTGTTGCGCCGCCTCCGCCCCCTTTACGCCCAGTAAATCCGAACACCGCTTGCTCCCCCCGTATTACCTCGGCTGCGGGCTCGGAGTT
+
CCCCCGGG-FFGGEGGGGGGGGGGGGGGGGCF;FGFGGGGGGGGGGGGGGDGCFFGGGGGGGGGGGGGGGGGGGGGGGGGGGFCEGGGEGGGGFGGGGFGGGFGGGGDFGGGGGGGGFFGGG7FGFGGGGDBBF;FA<9@9>;DEFFFCGCEGGGECGGF,@>FGGFFCFF,5DFGGG6CCCFC4:?*:BGCFFF5:*3=FDFGGGGGFC:7CCEG77A99D**)93.:55*175C(2@E*:)C*10*32</))*/91**55<3/:+0<)1<8)1*2(*0-).((43@(),()(49>:(,(
@M03506:14:000000000-AKVR1:1:1101:15401:10238 2:N:0:29
CTAGGACTACCAGGGTATCTAATCCTGTTTGCTCCCCACGCTTTCGCGCCTCAGCGTCAGTATCGGGCCAGTTGGCCGCCTTCGCTTCTGGTGTTCCTCCGAATATCTACGAATTTCACCTCTACACTCGGAATTCCACCAACCTCTCCCGATCTCCAGATCGTCAGTATCAAAGGCAGTTCCAGGGTTGAGCCCTGGGATTTCACCCCTGACTTAGCGCTCCGCCTACGCGCGCTTTACGCCCAGTAATTCCGAACAATGCTAGTCCCCTTCGTATTACACCGCCTGCTCCCACGTAGGT
+
CCCCCGGGGFEEFGCFGGGGGGGGGGGGGGGGGGGGGGGGGGGGGGGGGGGGGFGGGGGGGGGGDEEEGGFGFGFGGGCFGEGFEGGGGGGGGGGGGGGGGGGGGFGGGGGGGGGGGGGGGGGGGGGEFDDCEGGGGGG,,@CCECGGBFGGGGGGC=D,@?FGGGEFAFA=EFEDCFGFFFGGGFEFGGD78@BC5A5,>9>DFGFGC<*?FDE?=C)*19/**2=AGG>5D3)9,18@EECGC:FF9+37BFC3D04+/9/7:+<6+59))10*;(*2))(((,2)(0)).(,/))((.
@M03506:14:000000000-AKVR1:1:1101:21608:10256 2:N:0:29
CTAGGACTACAAGGGTTTCTAATCCTGTTTGCTCCCCTAGCTTTCGTGCCTCAGTGTCAGGAGTTGTCCAGGGACTCGCCTTCGCCACTGGTGTTCCGCTTGATATCTACGCATTTCACTGCTACACCAAGCACTCCAGTCCCCCCTCCAACCCTCGAGCAAGGTAGTTTCCAATGCCATTTCGGAGTTGAGCTCCGAGCTTTCACATCCGACTTACCTCCCCACCTACGCGCCCTTTACGCCCAGTAAACCCGAACACAGCTTGCCCCCCCCGTACTACCGCCGCAGCCGCCCAGGGGTC
+
CCCCCGGGGGGGGGGFGGFGGGGGGGGGGGGFGFGGGGGFGGGGGGGGGGFGGGGGGGGGGGGGFGGGGFGGGGGGGFGGG:FDCFGEFFFGFG:EFG@=B?EFGGGAFGGG>FGFGGGGG@FFFFG8@FGGGGD<EFGGGG8BEGGGD,EE>8EF>EBEGCD6=FF9D:;,ED9DGFFF>:FFC6ECFGA8BDFGCCEEGFGGFDGDGDDDC4;7C7+4/2:8C<)/=5;53=>3:*+>8E<D37<+:9+)0)77<;0*)8677A0/@>CD></?*(9<(10((2()-)-(8,(*))(-(
@M03506:14:000000000-AKVR1:1:1101:25176:10258 2:N:0:29
CTAGGACTACAAGGGTTTCTAATCCCGTTTGCTCCCCTAGCTTTCGCGCCTCAGCGTCAAGAATGGGCCAGGTAGCCGCTTTCGCCACTGGTGTTCCTCCCGATATCTACGCATTCCACCACTACACCGGGAATTCCGCTACCCTCTCCCACCTTCCAGCCGATCAGTTTCCGATGCAATTCCCCAGTTAAGCCGGGAGCTTTCACAACGGACTTGGCCAGCCGCCGGCGCGCTCGTTACGCCCAGTAAATCCGGACAACGCCCCCCCCCCACGTCTTCACGCGCATGCTGGCCCGCAGTC
+
CCCCCEGGGGF,CEGFGGGFGGGGGGGGGGGGGGGGGGFFGGGGGGGGGGFGGFFGGGGDFDGGGGFFGGCFF9FFGGG:FGF:B?CEFGDFEFGGGGDAEGGGDGGGGGCCGDG,,AA,9FFGGG?AC:7CFF,57,>==EGGGG,,6DFF+,6D8=;?FGEGGGF@=@;@;E**@E,@C,EEGFCGFG9??<8:*/?*:F,,,=7,4))2*/5@*;)=**:=CD.):D3*1.5)->5EE5355>E6C?0/9>3*7(*:<7)9)1*0:))))1/*2-*0,.411(-.3*)()((/))(-(
@M03506:14:000000000-AKVR1:1:1101:10716:10294 2:N:0:29
CTAGGACTACAGGGGTATCTAATCCTGTTTGATCCCCACGCTTTCGTGCCTCAGTGTCAATAAAACCATAGTAAGCTGCCTTCGCAATCGGTGTTCTGTGACATATCTATGCATTTCACCGCTACTTGTCACATTCCGCCTACCTCTAGTTTATTCAAGCCCGGCAGTATCAAAGGCACTGCGATAGTTAAGCTACCGTCTTTCACCCCTGACTTACCAGGCCACCTACGCACCCTTTAAACCCAATAAATCCGGATAACGCTTGGATCCTCCGTATTACCGCGGCTGCTGGCACGGAGTT
+
CCCCCGGG9FFFGGGGGFGGGGGGGGGGGGEFGGGGGGGGGGGGGGGGDGFEFF<EEGFGGGGGGGGGGCGGGGGGGGGGGGFDGGGGGGGGEGGGGGGGGGGGGFGGEGGGGGGFGGGGGGGDEGGEGGGGGGGGGGGGGDGFFFGGGEFCFGGGGGGF6FEGGGGGGGGGGGFFGGG8,EGEGDGGGGFGDEGFFGFEC?CCCE9FGGFGGGG78C@64F4CGGFF64A*/?EC=;+9>F<<8?@)+;+;)=):<(>?)58DD?C*>)28;D8*;(9C4:16(107(/3>>0,1<),-.
@M03506:14:000000000-AKVR1:1:1101:20892:10298 2:N:0:29
CTAGGACTACAAGGGTATCTAATCCTGTTTGCTCCCCTAGCTTTCGCGCCTCAGCGTCAGTAGTGGTCCAGTGCGCCGCTTTCGCCACAGGTGTTCCTCCCGATATCTACGCATTTCACCGCTACACCGGGAATTCCACGCACCTCTCCCACCCTCCAGCACGGCAGTTTCGCCTGCAGGCTCTGAGTTAAGCCCAGCGGTTTCACAGGTGACTTACCGTACCGCCTACGCGCCCTTTACGCCCCATAATTCCGAACAACGCTCGCACCCTCTGTCTTACCGCGTCTGCTGGCCCAGACTT
+
CCCCCGGG<FFGFGGGGGGGGGGGGGGGGGGGFGGGGGGGGGGGGGGGGGGGGGGGGGGGGGGGGGGGGGGGGGGGGGGEGGGDGGGGGGGGGGGGGGGGGGGGGDGFGFGGG7FGFFGGGGCEGGGGFGGGGGGGGGFGGEGGFFGGGFGGEGCDEGCFFFEEE*57@EGGGG>DF,<,>172>BFGCFGCFFGFG55C4?CCFG+<=F4:?@F;7C>F*9CGDD5BFC7*9).).>@FE537)284A++*1)7*/1*::B)118*7C3*<)232:)9<?401(4,7>F,()((*).().
@M03506:14:000000000-AKVR1:1:1101:4086:10303 2:N:0:29
CTAGGACTACAAGGGTATCTAATCCCGTTCGCTCCCCTAGCTTTCGCGCATCAGCGTCAGTGTCGGCCCAGCAACCCGCCTTCGCCGCAGGTGCTCCCCTTGATATCTACGCATTTCACCGCTACACCAAGAATTCCAGTTGCCCCTTCCGCACTCCAGCCCCGCATTATCGGTCGACCTTTCCGGGTTAAGCCCGGAGATTTCACAATCGACTTGCGGTGGCCGCCTACTCGCTCTTTCCCACCAGTAACTCCGACCAACGCTTGCTCCCCCCGTATTACCGCCGCTGCTGGCCCGTAGT
+
<ACC8EFGE<FF,CCCEEEFCEC<FGGF@E7F,CB<76C8FFAEFGGGEG@FGCF:@C@EC<FFC+FFGGFG<<@FGGGGG,CDGGGGFGGG,EFG<+B=FC9,C<FE,E=EFED,EDF<?F7+F,6?F:,A,:C?F@FB,6C==EG8EGEC=C6B,,,@+@+5****7,;@E5C**41:,9=FGC*=81B9<EGCD**/*25<<?F69CCCCCC?FD@:7D<7)9;)*94A7@)/2090<+*01:*99++**9*9)-)/0)0/9;C*<?FFBCCC/(/+.411(76)(),.)-3>)0(((
@M03506:14:000000000-AKVR1:1:1101:13469:10319 2:N:0:29
CTAGGACTCCCAGGGTTTCTAATCCTGCTTGCTCCCCTAGCTTTCGTTCCTCAGCGTCAGTTGCGGTCCAGCGCGCCGCCTTCCCCACGGGTGTTCCTACAGATATCTACGCATTTCACCGCTACACCTGTAATTCAACTCGCCTCTCCCGCCCTCTAGCCTGGCAGTTTCGGGAGCAGCCTCTCGGTTGGCCCGCATGATTTCCCTTCCTCCTTGCCACCCCCCCTCCGACCCTTTTACGCCCGTTAACCCCGCAAACCCCCGCCTGCCCCGTTCTTCCGCCGCCTCCTCTCAGGTCGTT
+
CCCC,6C@@F@DGGDCFCECFCFGG<,CF<EF@FGGEF86CFGGFFEEGG9,<,;@@,6BFF9,F@FGE96E@+@FC+FFG:,,C44+CFEFEGGGG<<F<??AAAEC,94+@FF<5,EACE7@EEFFCGCFDF,E,,333+@EEGGCD836+1+433>F,@?+@,CDD:3F*3**=*4@>8:6,B57A**,<:5**2*+>@@9++226>++*2++22;<*>)*1/5:59)*)7)9):*+*29C)/*.*0+8)))))(*20))))1*.;7*))12*/)/C((4((41)2)())))**)(-(
@M03506:14:000000000-AKVR1:1:1101:9332:10324 2:N:0:29
CTAGGACTACAAGGGTATCTAATCCCGTTTGCTACCCTAGCTTTCGCGCCTCAGCGTCAAGAACAGGCCAGGAAGTCGCCTTCGCCACTGGTGTTCCTCCCGATATCTACGCATTTCACCACTACACCGGGAATTCCACTTCCCTCTCCTGCCTTCGAGTCGAACAGTATCGCGTGACCCTCCCCAGTTGAGCCGGGGGCTTCCACACGCGACTACTCCGACCGCCGGCGCGCTCTTTACGCCCATTAAATCCGGACAACGCGTGCCACCCCCGTACTACCGCGGCGTCTGGCCCGTAGTG
+
CCCCCGGG9FFFFFEGGGGGGGGGGGCGGGFGGGGFGGGGGGGGGGGGGEFGGFGEFEFGGGGGGGGGEFGD<EFGGGGGGGG<FFCCGFAFEFGFGGFGEEGGG@9EEGGGGGGGGGGGGGFDEEFGGGGGGGFFGGG9FGGFG88DDFFGGGGCF?EDDEC6DE8DD:@58:@86D@FFCE5;FCFGF,,>8:ECC//35*++3+27555=5C6DD?*)9C*73).2)0:<3.*579+*:CD**+1<++*0)7*52>FE5)>)/;7+7*007*?*4BC12(,3,,79)-,)((/0)-4(
@M03506:14:000000000-AKVR1:1:1101:14735:10329 2:N:0:29
CTAGGACTACAAGGGTTTCTAATCCCGTTTGCTACCCGCGCTTTCGTGCCTTAGTGTCAGGAATGAGCCAGTTATCTGCCTACGCCATCGGTGTTCCTCCTAATATCTACGGATTTCACTCCTACACTAGGAATTCCAATAACCTCTCTCATCCTCTAGCTGAGCAGTTTTGATAATGGGTATCCGGTTGAGCCGAACGCTTTCACTACCAACTTACTATGCCACCTACGCAACTCTTTACGCCCAGTAATTCCGGATACCGCTTGGATCCTCCGTATTACCGCGGCTGCTAGCACCGATC
+
CCCCCGGGGGGGGGGGFGGGGGGGGGGEGGGGGFGGGGGGGGGGGGDDFGCFGGGGFGGFGGGGGGGGGGGGGGGGGGFGGGG,CFGGGGCCFGGGGGFGGGGGGGGGGFGGGGG9FFGGGGDFGGGFFGGGGGGGGGGGG9EE@8BFFGECGGGGGG,,D8ECGGGGFFGGGDGDFEGFG8=BDEGG6=8=DF>CEGGGDC*;FFAFGGGFGGFGGG+5:F*,;?9?F4>=D>)29=+,1=?D3**0=9;+A;FGD;C+2.293*/)089*67**1()3.<((((()()))*.)*)0(,(
@M03506:14:000000000-AKVR1:1:1101:4993:10340 2:N:0:29
CTAGGACTACAAGGGTATCTAATCCCGTTTGCTCCCCTGGCTTTCGCGCCTCAGCGTCAGAAAGGGTCCAGCACCTCGCCTTCGCCACCGGAGTTCCGCTGGATATCAACGCATTTCACCGCTCCACCCAGCGTTCCAGATGCCCCTACCCTCCTCCAGACCCGCAGTATCCACGGCACTTCCCCAGTTGAGCTGGGGGCTTTCACCACAGACTGGCGGGTCCCCCCTCCCCCCCCTTCAGCCCCCTTAATCACCACAACGTTCGCACGGTTCGTCTTTCCCCCGCTGGTGGCCTCAACCT
+
CCCCCGGGFGGGGGGGGGGGGGGGGGGGGGGGGGGGGGGGGGGGGDGGGGEGFFGGFFGGGGGGGEGGGGGGGGGFFEGGGGGFGGGGGGGGGGGGGGGGGGGFGGGGGFEGGGGGGGGGGGCGGGGGGGCGGFFGGCECF,DFGGGGGGGGGGGGGGGGGGGGGGE*@CFFGGGGGEGGCG?FGGCFDCF,B;C8CCC=CFCG+CFEGFD**>+:9)8*979**97)/*)*1<@5(2)2++29**1)+++0*)*2C6*/).)**/*.*0*))/;8*(/:6)(,42()-)(-04,00/((.
@M03506:14:000000000-AKVR1:1:1101:11921:10345 2:N:0:29
CTAGGACTCCCAGGGTTTCTAATCCTGTTTGCTCCCCTAGCTTTCGCGCCTCAGCGTCAGTTGTGGTCCAGTGCGCCGCTTTCGCCACAGGTGTTCCTCCCGATATCTACGCATTTCACCGCTACACCGGGAATTCCACGCACCTCTCCCACACTCAAGCACGGCAGTTTCGCCTGCAGGCTCCGAGTTAAGCCCGGAGATTTCACAGGTGACTTACCGCACCGCCTACGCGCCCTTTACGCCCAATAATTCCGAACAACCCTTGCCCCCCTCTCATTACCCCGGCCGCCGGCGCGAATTT
+
CCCCCGGG-EFGGGGFGGGGGGGGGGGGGGGGGGGGGGGGGGGGGGGGGGGGGGGGGGGGGGGGGGGGGGGGGGGGGGGGGGGGGGGGGGGGGGGGGEGGGGGGGGGGGGGGGGGGGFGFGGGGGGGGGGGGGGGGGGGGGGGGDGGGGGGG6E:EFGFGCFGEGGEGGFF*CEGGGGGFGCFBE*/:;@F@FGGCDCCCCDCE7CGGGCC7?CF7DGFGDG35<C)>C7)*>DDC<D=F5CDGG=6697:9FF3CG94*).7>*<E:GDD))*2<+6@C)(3(23(0()-(0(())0-(.
@M03506:14:000000000-AKVR1:1:1101:11113:10357 2:N:0:29
CTAGGACTACTAGGGTATCTAATCCCGTTTGCTCCCCTAGCTTTCGCGCCTCAGCGTCAATACCGGTCCAGGATGCCGCCTTCGCCACCGACGTTCCTCCAGATATCTACGCATTTCACCGCTACACATGAAATTCCACATCCCTCTCCCGGATTCAAGCCTTCCCGTATACAACCCAGTTCCTCGGTTAAGCCGCAGGATTTCACGCACGACTGAAAAAACCTCTTCCTCACACTTTACTCCCAGTAATTACGTACATCACTAGCCCCCCCCCATTGACCCCCGCTCTTCACCAGACGTC
+
6AC,,,CF-66C,CEFFA<C6;C@<FF@<E,C<6,C66CCF<<FEGG+@6,6@6CFCB@EE,6,,@6@+E<<CF,C6+:CCE<,,6B66:+++84,B,54E,,,CF9FE9++@?=5A,,C=CFC:<,,5,,,4,C<,59AF@@8,D=3>@88+6+,@=EE8DFG63+D+@,,@:>89:,35,@,,****>B;>:***1*/1+>9@<,,*)/**/*0**2*)*/0;*2+421+2)90)*1:+0*9*0+/++0*/)*2*(*0*/9*6*08=39))1/*+.*35(2((-,0(*))*))*)044,
@M03506:14:000000000-AKVR1:1:1101:7349:10401 2:N:0:29
CTAGGACTACCGGGGTATCTAATCCTGTTTGCTCCCCACGCTTTCGTACATGAGCGTCAATATCGGGCCAGTGAGCCGCTTTCGCCACCGGTGTTCCTCCTGATATCTACGAATTTCACCTCTACACCAGGAATTCCACTCACCTCTCCCGTATTCAAGACCGCCAGTATCGAATGCAGTTCCGGGGTTGAGCCCCGGGCTTTCACACCCGACTTAACGGTCCGCCTGCGTACGCTTTACGCCCAGTGATTCCGATCCACGCTTGCACCTCCTGCATTACCCGCGTCGCTGGCACAGGGTT
+
CCCCCGGGGGGGGGGGGGGGGGG9EFGGGGGGGGGGGGGGGGGGGGGGGGGGGGGG@EFGFGGGGGGFEGFGGGGGGGGD7FFCEGFGGGGCFFGGGCGGGFFG,FGGFFFEFGGFGGGGGGGGGGG8=FEGGGGGEGGGG8DDEEDFGFG@EFFEGF>ED8B+;>ECF7E@E8EEGFACD:ECEGGGG*8,?AC=C5?E8<+A;+=EE<CGEDC7+C:*CDDEDGFFG57*97>D1C=C5EDD>=+9<CC=9?3*9(*0)).**;+1;)78.*+*36*9)(-(,-(.(813@?200)(4(
@M03506:14:000000000-AKVR1:1:1101:22514:10417 2:N:0:29
CTAGGACTACAAGGGTATCTAATCCTGTTTGATCCCCGCACTTTCGGGTCTGAGTGTCAGTGTTGGGCCAGATCGCCGCCTTCGCCACCGGTGTTCCTCCAGATATCTACGTATTTCACCACTACACCTGGAATTCCACGATCCTCTCCCACACTCAAGCTTTGCAGTATCAAAAGCACTTCCTAGGTTAAGCCTAGGGCTTTCACTCCTGACTTACAAAGCCACCTACACCCGCCTTACGCCCAATGATTCCGAGCCACGCTTGGACCCCTCGTATTACCGCGGCCGCTGGCACCAATGT
+
CCCCCGGGGGGF<FGGGFGGGGGGGFGGGGGDGGGGGGGGGGGGGGECFGFGGGGGGGGGGGGGFGEGGEGGGFDGDGGGGGGGGGGGGGGGGGGGGGGFGGFGGGGDDFGGGGGGEGGGGGGFGGG8EFF?FCFGGGGGGGGCCDADFFFGGGGGGGGGGGG8CDBFFCC9EEF8?8=EGGGG:DCECFGGAF6DD68C6CDF,EBCCFFCFFE;CC+=*;7;9DAFG46FD4?)/9AG5CDGGFGAC9A18)1)9(;*)))99*89=>C5))2/054C>41(4,()4029>()*)052.
@M03506:14:000000000-AKVR1:1:1101:21332:10434 2:N:0:29
CTAGGACTCCCATGGTATCTAATCCTGTTTGCTCCCCACGCTTTCGCACCTCAGCGTCAGTACCGGACCAGTGAGCCGCCTTCGCCACTGGTGTTCTTCCGAATATCGACGAATTTCACCTCTACACTCGGAGTTCCACTCACCTCTTCCGGACTCGAGATCCCCAGTATCAAAGCCAGTTCTGGAGTTGAGCTCCAGGCTTCCACCCCTGTCTTAAAGACCCCCCCACGCGCGCTCTACGCACAGTCATCCCGCGCAACGCTCGCCCCCCGCGTCTTCCTCCTGCTCGTGCCACGACTGC
+
8AC<,CFC-C6C,6FEFADFEEFE,FEG,F<F,;;C,C+@+6B,C,B@F+,,;,C+BFGC;CCF,+C@EGGCC,CFGG7CF:F=FGC=FECG,EEG<B<9B7=,+9C+4+@:+A9@F,F<5E=5E?<;?CC+>4AFGAF=A,@==DC>=,+6+@=EC@686@F8C:+@,,>@DE9,1@,@,@FF7>845,,@D,8>,4=*40,>9EE*9*1*,1,428=,*;**)1))*))2>)))(*1C*C*11:+*+0+*))/1C1):)7.*):8@55))0)://-*+))(,.4(*-)2(7))))),((
@M03506:14:000000000-AKVR1:1:1101:23314:10456 2:N:0:29
CTAGGACTACCAGGGTTTCTAATCCTGTTTGCTCCCCACGCTGTCGCGCCTCAGTGTCAGAAACTGCCCAGCAGACCGCCTTCGCCACCGGTCTTCCTCCGGATCTCTACGCATTCCACCGCTACACCCGGAATTCCGTCTGCCTCTACATCCCTCGAGTTTGACAGTCGGCACGGCCGATCCGGGGTTGCGCCCCGGACCTTCCCTACACCCTTATCAAACCACCCACGCGCCCTTTACTCCCATGCATTCCGTACAACGCTCGCCCCCCCCCTCCTACCGCTCCCGCTGGCACGGAGTT
+
CCC@C@FEGGFF,FECFGGFGCGGGGFFGGGGGFFGGFFGGCCCF,C@7@,B<6E@,C,FF<FGGFGF8CCF8,EF@FCEFEFF:8,?FD+@CFGGGGGFB7?+>,CFFF+CCEGG99FA4C+:BEFGGG7C@=BFF,8=CGECFGE=F;,@FF=@8+6:@AF7=A,@A:EGDG>EE*11>C=,=44*/:*:C*1?*18:*7+<*2+3**27CC;8*7=+*9C**5)0:C5*78)),2*:+0*9*02)++36@6*1>(*38>DD)*1<8>5)7)/*/.*0.(-(,-,738((7(5*)0((,
@M03506:14:000000000-AKVR1:1:1101:11766:10462 2:N:0:29
CTAGGACTCCAAGGGTATCTAATCCCGTTTGCTACCCTAGCTTTCGCGCCTCAGCGTCAGTATCAGCCCAGCAACCCGTCTTCACCTCAGGTGTTCCTCTTGATATCTACGCATTTCACCGCTACACCAAGAATTCCGATTGCCCCTTCTGTACGCTAGCACAACAGTATCAATTGACCGGTCCGAGTTAAGCCAGGAGAGTTCACAATGTGCTTGTCACGCCGCCTACGCGCCCTTTACGCCCAGTAAATCCGAACAACGCTTGGTCCCTACGGATGACCGCGGTTGCTGGCACGTACTT
+
@A-8CF8@-;-;;C@FDFGFG@EFGCGECFEEC<@6CFC@<FGF@@67:+,8,@,FBF:EEEFGFC,@,:6:C<E,8@@7EC,<F,F@88FC=,BEBF<FE,,5AEE<@AFB,74,EEA<:=+@F<AF7F<EE<=E,E+@++9E8+4D,=EF;D++@8>FGFF863@==,73D=F>,@@++3135+54@9EC,3,@*9*,*4<E:,22<*++=+,2;7+5;*;54C?),23*C:>D36+335955*A*+300)8>3<1<C<3>D3C000)**87*;;3<7?6>06((8(*.5),5<.0(,.
@M03506:14:000000000-AKVR1:1:1101:7725:10483 2:N:0:29
CTAGGACTACAAGGGTATCTAATCCTGTTCGCTCCCCACGCTTTCGTACCTTAGCGTCAGAAATGGCCCAGCAGGCTGCCTTCGCCATTGGTGTTCCTACTGATATCTACGCATTTCACTGCTACACCAGTAATTCCACTTGCCTCTGCCATCCTCTAGGTATCCAGTATGCGATACAGTCTTATGGTTGAGCCACAAGATTTCGCATCACACTTAAATACCGGCCTACGCACGCTTTACGCCCAGTGATTCCGGATAACGCTTGGACCCTACGTATTACCGCGGCTGGCGGGCCGTAGTT
+
CCCCCGGGGCFEGF,;EAFCGCEGGA9CEFGG7FFFEEEG@@CFG7F,C@F9CFDF:CCFGFGGC9<F,@CCF<<FGF7CFFGFGE:FGE@AEFEFFEFCEFFGD,?,CFGGD?CFGGGGGGGGGGGGFFAECFFGFGGE:>;CA=88EFC8D8EGCFGDGFFEF8@EFGGGGCGCEFFAFA:9ECFGGGGGGFFGG8EC6BCGGEE6>FGGGGFG+CEGGC**;9@AFG4*38?D2F6CGGGD75+;7?FFFAD551CE>EB31*>/05>:)/000(*+.(410(()()-()((1)0364
@M03506:14:000000000-AKVR1:1:1101:3250:10498 2:N:0:29
CTAGGACTACAAGGGTATCTAATCCTGTTCGCTCTCCTAGCTTTCGCACCTGAGCGTCAGGTAAGGCCCAGAGATCCGCCTTCGCCACCGGTGTTCCTCCTGATATCTGCGCATTTCACCGCTACACCAGGAATTCCGATCTCCCCTACCTACCTCTAGTCGGGCAGTTTCGGATGCAGGTCCGGAGTTGAGCTCCGGGCTTTCACATCCGACTTGCCAACCCGCCTGCGTGCTCTTTACGCCCAATGCATCCGGACCACGCTCGCCTCCTCCGTCTTCCCGCGGCTGCTGGCCCGTAGCT
+
CCCCCGGGGGGFFGGGGGGGGGGGGGGGGGFGGGGGGGFGGGGGGGGGGGGGFEFGGGGGGGGGGGGGGGGGGGGGGGGGGGGGGGGGGGGGGGGGGGGGGGGGGGGGGGGGGGGGGGGGGGGGGGGGGGGGGGGFFGGGGGGGGGGGGFGGGGGGGGGGG>B=EGCEFFGGDGGGGGGGGF<>GGDGCC;DFGFGCEGG=DCFGCFG86/9EDD+;DFF*::5>C>5F<B5<;F>AGF?CC7DD*AF+<+16BDGG2FF3@)7>EG3C45)7)2;8(*0.392(-(.3)5(7(,C552(.
@M03506:14:000000000-AKVR1:1:1101:12436:10505 2:N:0:29
CTAGGACTACAAGGGTTTCTAATCCTGTTCGCTACCCATGCTTTCGTGCCTCAGCGTCAGTCAAAGGCCAGGTAGCCGCCTTCGCCACTGGTGTTCTTCCCGATATCTACGCATTTCACCGCTACACCGAGAATTCCGCTACCCTCTCCTTCACTCTAGAACTACAGTATCATATGCTATTCCTGGGTTAAGCCCAGGGCTTTCACATCTGACTTATAGTCCCGCCTCCCCACCCTTTACGCCCACTATTTCCGATTAACGCTCGCACCCCCCGTATTACCCCTGCTGCTGGCACCGCTTT
+
CCCCCGGG-FFGGGGFGGGGGGGGGGGGGGGGGGGGGFGGGGGGGGGGGGGGGGGGGGGGFGGGGGGGGGGGGGGGGGGGGGGGGGGGGGGGGGGGGGGGGGGGGGGFGGGGGGFGGGGGGGGGGFEFFGGFGGGGGEGGGGDFFGGGGGGGGG:DAFFFCFDGGEFGC8EAFCFGGCAGGGGEA:+CEGGGGFB,@FGGGFFEEGGGFDCFCGC7@:9:CGG=C<B)4*2,?DBD36+5*/:9**02+2+++0**1(;@>3<9)8*783)8)1;*;,9064(((.597/87>,45)7,((
@M03506:14:000000000-AKVR1:1:1101:15061:10529 2:N:0:29
CTAGGACTACAGGGGTTTCTAATCCTGTTTGCTCCCCACGCTTTCGCGTCTCAGCGTCAGCAAAAGACCAGCGAGTCGCCTTCGCCACTGGTGTTCCTGCGAATATCTACGAATTTCACCTCTACACTCGCAATTCCACTCGCCTCTTCTTTGCTCCAGGTCGCCAGTTTTGAAGGCAGTTCCGAGGTTGAGCCTCGGGATTTCACCCCCAACTTAACGACCCGCCTACACGCGCTTTACGCCCAGTAAATCCGCACACCCCTAGCCCCCTTCGTATTACCGCCGCTCCTGCCCCCACCTT
+
CCCCCGGGGGGGGGGGGGGGGGGGGGGGGGGGGGGGGGGCEGGGGGGGGGGGGGGGGGGGGGGGGGFGGGGFGGGGGGGGGGGGGGGGGGGGGGGGGGGGGGEGGGGGGGGGGGGGGGFGFGGGGGGGGGGGGGGGGGGGGGGGGGGGGGGGFGGGGG88EEGDEE>DF<><C7FE>CCFGGG>EG5;:DGCGFGGGEGEE*>FGGGGGCDDGGDG@FF5DDGGDGA>FFF=D3B)8CBFGGGGG*<=+<09@5*199*7)7<7<FG@GDD).*028:?F<(4((4(0344(.(8)7)(()
@M03506:14:000000000-AKVR1:1:1101:8698:10548 2:N:0:29
CTAGGACTCCAAGGGTATCTAATCCCGTTTGCTCCCCTAGCTTTCGCGCCTCAGCGTCAAGAACAGGCCAGGAAGTCGCCTTCGCCACTGGTGTTCCTCCCGATATCTACGCATTTCACCACTACACCGGGAATTCCACTTCCCTCTCCTGCCTTCGAGTCGATCAGTATCGCGTGACCCTCCCCAGTTGAGCCGGGGGCTTTCACACGCGACTTGAACGACCGCCTGCGCGCTCTTTACGCCCAGTACATCCGGACCACGCTTGCCACCTACGTCTTTCCGCGGCCGCGTGCACTCGTGT
+
CCCCCGGF-CFDFGGGGGGGGDFGFGGGGGCFFGGFFGGGGGGGGCFEEGEGGGGGFE7FFGFGGGGGGGGGGAFCDCEGEGGGGGGGGGG<EEGGCFGFFCGGG@EACGFGD:FCFFFFFFGFGGGGGGCGCFFFDFGDFDGG8,,6DADFDGGGC@@DGG>EEC,=:EE<?8B+13EFFDEEEBEFF@,8?8E*:5CGCC8F?C+=*)/)=5C+C47:*7D=DC;FGCE5C0;9378CEG)C>*<6+3+*)))9<07:>D5C5@E?F>D691;*;1*+--231(,.-)((0(-0))..,
@M03506:14:000000000-AKVR1:1:1101:19089:10579 2:N:0:29
CTAGGACTACAAGGGTTTCTAATCCTGTTCGCTCCCCACGCTTTCGCTCCTCAGCGTCAGTATCGGCCCAGAGACCCGCCTTCGCCACCGGTGTTCCTCCTGATATCTGCGCATTTCACCGCTACACCAGGAATTCCAGTCTCCCCTACCGAACTCTAGCCCGCCCGTATCAACCGCAAGCCCACAGTTAAGCTGCGGGTTTTCACGGTCGACGCGACGAGCCGCCTACGAGCTCTTTACGCCCAATAAATCCGGCCAACGCTCGCACCCCCCGTCTTCCCGCGGCTCCCGCCACGCAGTT
+
CCCCCGGG9FGGGGGGGGGGGGGGGGGGGGGGGGGGGGGGGGGGGGGGGGFGGGGGGGGGGGGGGGGGGGGGGGGGGGGGGGGGGGGGGGGFEGGGGFGGGGGGGGGGGGGGGGGFGGGGGGDGGGGGGGGGGGGGGGGGGGGGGGGGGGGGEEGGGGGGCFGGEDGG>DC,EC6CDCGGGG>CE>FCFGG9ECEGGDGEECFD+@CDCDG:ECE=DD5CGGGEGGFFFD3CG;<D4F*0/7575786+<+19)1)70*:<:)9)8*7C>))07/;;(*<1,-4(72)3)4(8(2<)0,1)
@M03506:14:000000000-AKVR1:1:1101:7415:10581 2:N:0:29
CTAGGACTACAAGGGTTTCTAATCCCGTTCGCTCCCCTAGCTTTCGCGCAACAGCGTCAGTGTCGGCCCAGCAACCCGCCTTCGCCGCAGGTGTTCCTCTTGATATCTACGCATTTCACCGCCACACCAAGAATTCCAGTTGCCCCTTCCGCACTCTAGCCGCACAGTATCCGTCTACCTTTCCGCGTTAAGCTCGGAGTTTCCACCACTGAATTGTCCTGGCCGCCTCCGCGTCCTTTCCCCCCAGTAAATCCAAACAACGCTTCCCCCCACCTTCTTACCCCGCCTGCTGTCACGTAGT
+
@C@@A@F6CCCFGG7F<FFD<,FDE<@CEDGG;FGDFF<6EFCFEGGDF:+@CEG@,,BCCAFE:B@CE7CF8CFFG6:CFGGGGG@F@FGG@?F9F,FCFCCG<FFGGGGC7F8@F?<FFG+FFDFE@,A,,A3DFF98,6>EFEE3=DCGCC>69@,@F@EEE5,4:<;,@F,,;;?:>@E,**/4***,?,?8*/**01+A>C*528**++5>;@CE>*;;)5375F>E7)014*9:9+*9/:59+2<*1<2*24**7<B3**8)*<5))/*+3-1+.((490(.47,)*.6>3).((
@M03506:14:000000000-AKVR1:1:1101:7634:10585 2:N:0:29
CTAGGACTACAAGGGTATCTAATCCTGTTTGCTCCCCTAGCTTTCGCGCCTCAGCGTCAGTTATGGTCCAGTGAGCCGCTTTCGCCACAGGTGTTCCTTCCGATATCTACGCATTTCACCGCTACACCGGAAATTCCACTCACCTCTCCCATACTCAAGCCCGACAGTTTCTAATGCAGACTCTGGGTTGAGCCCAGAGATTTCACGACCGACTTGCCATCCCGCCTACGCGCCCTTTACGCCCAGTAATTCCGAGCAACGCTTGCCCCCTCTGTCTTACCGCGGCTGCTGGCCCAGCGTT
+
CCCCCGGGFFGGGGGGGGGGGGGGGGGGGGDGGGFGGGGGGGGGGGGGGGEGGGGGGGGGGGGGGGGGGGGGGGGGGGGGGGGGGGGGGF8?EFEGGGGGGGGGGGGGGGGGGGGGFGGGGGGGGGGGGGGCEGGGGGF9FGGGGGGGGGGG8DAFCDFEGGGEGGGCF7DECFGCF;CFGGGGGFDC>@:CFDFGGGGFGFGGGGFGGGGGGGGFGFFGGG:=CCA>E<>5357C7CFFC=)95*<*+++0=957C77:5>:C<=C:=7)05*<CCA4?:(,3(1(049:0.((/))((,
@M03506:14:000000000-AKVR1:1:1101:6013:10596 2:N:0:29
CTAGGACTACAAGGGTATCTAATCCCGTTTGCTCCCCTGGCTTTCGCGCCTCAGCGTCAATGCCGGTCCAGGATGCCGCCTTCGCCACCGGTGTTCCTCCAGCTATCTACGCATTTCACCGCTACACCTGGAATTCCGCATCCCTCTCCCGGATTCAAGCCTTCCAGTATCGGACGCAGTTCCCGGGTTGAGCCCGGGGATTTCACGTTCGACTTAGAAGGCCGCCTACGCGCCCTTTACGCCCAGTAATTCCGAACAACGCTTGCCCCCTCTGGATTACCGCGGCCGCTGGCACAGAGTT
+
CCCCCGGGGGGGGGGGGDGGGGGGFGGGGGFGGGGGGGGGGGGGGGGGGGFGFFGGFGGGGGGGGGGGGGFGFGGGGGGGGGGGGGGGGGGGDFGGGGGGGCDGGGGGGGGGGGGFDGGGGGGGGFFGFFGFCGGGGFGGGGGGGGFGGGG>EGGGGGGGGFGGGGGFGFGGDGGGGEE*?D7CCEDEGGGGGGGGGEEE5C?CFG5*;755EDD77C7EGGGGGG3>EDFGG>@<?4@F5*9>DGF6CCC*9)*1>95C>))17CGFG@D5)2++3)*+.,(-19(7()-()35*.0,6)
@M03506:14:000000000-AKVR1:1:1101:25154:10606 2:N:0:29
CTAGGACTACAAGGGTATCTAATCCTGTTTGCTCCCCACGCTTTCGCGCCTCAGCGTCAATTCCAGGCCAGATGGCCGCCTTCGCCACTGGTGTTCTTCCCAATATCTACGAACTTCACCTCTACACTGGGAATTCCGCCATCCTCTCCTGGATTCACGCGCAACAGTATCAAGCGCAATTCCCGGGTTGAGCCCGGGGCTTTCACGCCTGACTTATTGCACCGCCTACGCGCGCTTTACGCCCAGTAAATCCGAACTACGCTAGCCCCCTTCGTTTTACCGCGGCTGCTGGCACGATGTT
+
CCCCCGGGGGG9FGGGGGGGGGGGGGGGGGGGGGGGGGGGGGGGGGGGGFFEGGGGGGEDGF,@FGGGGGGCFGGGCFGGGGGFGFGGGGGGGGGGGGGGF,4BFGGGFGGGGGGGGGGA9FGGFGGFGGFGFFGG<EFFGEGCGGGGGDE8==FGG,8DEGGCCGGF,7EFGFDEGDEGGGGDC5EGGG7:EFGEGGD546,>CCCC5FFGG7F7CC6CFGCEDC;)CD3*7)890>BCE7>D3CEF7C9*9>575(*25>@*1?FFEBC575:*14*0.3(,3((0(),37(,/0)(4)
@M03506:14:000000000-AKVR1:1:1101:16501:10610 2:N:0:29
CTAGGACTACCGGGGTATCTAATCCTGTTTGCTCCCCACGCTTTCGTGCATGAGCGTCAGTGTCAGCCCAGAGACCTGCCTTCGCCATCGGTATTCCTCCTGATATCTACGCATTTCACTGCTACACCAGGAATTCCAGTCTCCTCTGCCGCACTCGAGCCTTGCAGTCCCAAATGCCATTCCCAGGTTGAGCCCGGGGATTTCACATCTGGCTTACAAAACCGCCTGCGCACGCTTTACGCCCAGTAATTCAGATTAACGCCCGCCCCCTACGTATTACCGCGGCTGCTGGCACGTAGTT
+
CCCCCGGGGGGGGGGGGGGGGGGGGGGGGGGGGGGGGGGGGGGGGGGGGGGGGGGGGGGGGGGGGGGGGGGGGGGGGGGGGGGGGGGGGGGGGGGGGGGGGGGGGGGGGGGGGDGGGGGGGGGGGGGGGCEGGGGGGGGGGGGGGGGGGGGDEGGFGF>>CGBCFFGGGGGEGFGGGGGGGGGFCFFFFGEGGGGEGDGGDGGCFDCFFGGGF6@FGFBCCFGDDGFFGCBGCDFD(8+5?E)C<FG?CEFF***:C):9:D))18*0C@C<FG;<+3FF<2((4;25()5:582/>)2,-
@M03506:14:000000000-AKVR1:1:1101:9180:10619 2:N:0:29
CTAGGACTCCAAGGGTATCTAATCCCGTTTGCTCCCCACGCTTTCGCGCATCAGCGTCAGTACCGGTCCAGTGAGCCGCCTTCGCCACTGGTGTTCCTCCCAATATCTACGCATTTCACCGCTACACTGGGAATTCCACTCACCTCTCCCGGTCTCAAGCGAAGCAGTTTGGAGGGCAGTTCCTCGGTTAAGCCGAGGGATTTCACCTTCCACTTGCCAAGCCGCCTACGCGCCCTTTACGCCCAATCATTCCGAATCACGCTTGCCCCCTTTGTCTTCCCCCTGCTTCTGGCCCAGCGTT
+
CCCCCGGG-EFGGGGGGGGGGGGGGGGGGGEGGGGGGGGGGGGGGGGGGGGGGGGGGGGGGGGGGGGGGGGGGGGGGGGGGGGGGGGGGGGGGGGGGGGGGGGGGGGGGGGGGGGFGGGGGGGGGGG;=FGGGFGGGFFCGEGD6DFGGGGGGGGGGGGGEGGDGGGGDFGGFGG8EFGGCFGA9CGEG>9FGGGGGGDEFD9<;C?C+9CFGCCFF;+=FFC5C583?C>5CBB3:C*<?ECG*CC)0:9686<3/(:F)<>**1C?FB)))2+++.*+.(((,((*.*))/,49>)(4(
@M03506:14:000000000-AKVR1:1:1101:18734:10620 2:N:0:29
CTAGGACTACCAGGGTATCTAATCCTGTTTGCTCCCCACGCTGTCGCGCATCAGTGTCAGAAACTGCCCAGCAGACCGCCTTCGCCACCGGTCTTCCTCCGGATCTCTACGCATTCCACCGCTACACCCGGAATTCCGTCTGCCTCTACAGCCCTCGAGTTTGACAGTCGGCACGGCAGATCCGGGGTTGAGCCCCGGACTTTCACCACACCCTTATCAAACCACCTACGCGCCCTTTACCCCCAGTGCTTCCGGACCACGCCCGCCCCCCCCGCCTTCCCCCTGCCGCTGCCCCGGCATT
+
CCCCCGGGGGGGGGGGGGGGGGGGGGGGGGGGGGGGGGGGGGGGGGGGGGGGGGGGGGGGGGGGGGGGGGGGGGGGGGGGGGGGGGGGGGGGGGGGGGGGGDCEEGGGGGGGGGGGGGGGGGGDGFGGGGGGGGGGGGGGGGGGGGGGGDFGGGCFEGGGGGFGGAFGGGGGGGGGGD>FGGGGGGGGGB7FDFDEED*C:FCE7CG6FFDGG**+2:?E*0/*/98?G37*1<>>(9=@+<DDCE66+0+99)9*9(/:.80))2*0?@D>>)**/(*23(,(((,)-.4(5(,17)((.
@M03506:14:000000000-AKVR1:1:1101:17889:10626 2:N:0:29
CTAGGACTACAAGGGTATCTAATCCTGTTTGCTCCCCACGCTTTCGAGCCTCAGCGTCAGAAATGTTCCAGAGCGCCGCCTTCGCCACCGGCCTTCCTCCCGATCTCTACGCATTTCACCGCTACACCGGGAATTCCGCGCTCCTCTCCCATCCTCTAGCTGAACAGTCCCCTCTGCACTTTCCAGGTTAAGCCTGGAGATTTCACGGAGGGCTTATCCAACCGCCTACGCTCCCTGCACGCCCAGTAAATCCGGACAACGCTTGCCACCTTCGTCTTACCGCGGCTGCTGGCACGAAGTT
+
CCCCCGGGGGGGGGGGGGGGGGGGGGGGGGGGGGGGGGGGGGGGGGGGGGGGGGGGGGGGGGGGGGGGGGGGGGEGGGGGGGGGGGGGGGGGGGGGGGGGGGDGGFGGGGGGEGGGGGGGGGDGGGGGGEDFGGGGGGGEGDGGFG9DFFFCCF?FEFGGCGFFFGGGGGGGFG68CCFCCCEFGGFFFGG9EFCFFGGFGFGG7B6CE)CDEC5+:>69DC<CDD>D?5:*>DFD2*)8*><DDFCFE++1))1176DGF@3C*2C6A@C/)*2*2(/2546,777)(),,<:>C)7(,)
@M03506:14:000000000-AKVR1:1:1101:26383:10649 2:N:0:29
CTAGGACTACCGGGGTATCTAATCCTGTTTGCTCCCCACGCTTTCGCACCTCAGCGTCAACAACGGTCCAGTGAGCCGCCTTCGCCACTGGTGTTCTTCCGAATATCTACGAATTTCACCTCTACACTCGGAATTCCACTCACCTCTCCCGTGTTCAAGTCACCTAGTTACAAAGGCAATTCAAGGTTTGAGCCCTGGACTTTCACCTCTGACTTGAGCAACCGCCTACGTGCGCATTACGCCCATTAATTCTGAACAAAACTAGCCCCCTCCGTCTTACCCTATCGGTGCTCACGCAGTT
+
CCCCCGGFDFFGGGGGGGCFGGDGFGFGFFGGAFGGG?FCEFCGFG,8CEE,CCFEGFD:CFFE++BF7F@EF9C@<F@EF,,DE,FEBE=EE?FFGFEBFGGGGEAFEGFDFCD@,A9AFGGGCFCEFCCF@FBEFDF;FEF@D?,>DCC,6A,;E=,@;F9DFC96=,5@,@?,,,@DFG,@EF,,38@3,,D8@*,96*=;,=99AFCCG7:>**2=6*C=588)85)**)))(1++/2)29*3;+?+1*1***)2*))0:***0;5)85/;*/(*3,(.().(),.(-*).*)0-3.
@M03506:14:000000000-AKVR1:1:1101:22737:10670 2:N:0:29
CTAGGACTACAAGGGTATCTAATCCGGATCGCTCCCCACGCTTTCGCGCCTGAGCGTCAGGACCGGTCCAGAGAGCCGCCTTCGCCACTGGTGTTCCTCCCGATATCTACGCATTCCACCACTACACCGGGAATTCCGCTCTCCCCTACCGGCCTCCAGTCGGAAGGTCCCCGACGGCCTCCCCCAGTTGAGCTGGGGGCTTTCCCGCCGGGCCCTCCCAACCGCCTGCGCGCCCTCTACGCCCAAGTAATCCGGTCAACCCTCCCCCCCCCCGCATTACCCCGGCTGCCGGGCCGTGTTT
+
CCCCCGGGFGGFGGFCFGGGGGGGGDFGGGGGGFGGGFGDGGGGGGGGGGGGGGCCFGGGGGGGGGGGEGGGFGGGGG>C7FF<E@FGCFCGFFEGGGGGGGCFG+EFGGGGEEEGGGGGGGGCFGGGGG+>=D:FFGGGC=CF@E63DG>CEE>DFF?CFG55CG*DFCFFE5:CCEG5<8EEGC525+5:CC<C=C***>89+0AEE35DG3519952>C9*)95)*1<E3)01(29CFDG31**/+0+9=)51/,0+)))9*2;>E3)7B3*/*(*+64,(,4-)()(()(-70).3(
@M03506:14:000000000-AKVR1:1:1101:8424:10735 2:N:0:29
CTAGGACTACAGGGGTTTCTAATCCCGTTTGCTACCCTAGCTTTCGCACCTCAGCGTCAGTTACGGTCCAGTGAGCCGCTTTCGCCACCGGTGTTCCTCCAGATATCTACGCATTTCACCGCTCCACCTGGAGTTCCACTCACCCCTACCGTTCTCAAGCCAACCAGTATCAGGCGCAGTTCCCCGGTTGAGCCGGGGGATTTCACACCTGACTTCGTTAGCCGCCTACGTGCGCTTTATGCCCAGTGATTCCGAACAACGTTTGCCACCCCTTTCTTCCCGCGGCTGCCGGCCCCGGGTT
+
CCCCCGGGGGGGGGGEGGGGGGGGGGGGGGGGGGGGGGGGGGGGGGGGGG8FGGGGGGGGGGGGGGFGGGGGGGGGGGGGGGGGGGGGGGGGGGGGGGGGGGGGGGGGGGGGGGGGGGGGGGGGGGGGGGGGFGGGGCGGGGGGGGGFGGGGGGGGGGDGGGGGGGGGFGGCFGGGGCEEGGEDGGGGGGGFGGDGGDC5?FFCCGFDE<CDC+<+97A:5CGGDD>>GGF=F5;<:CBGEFGFGC?=<C9@FFDC3(7E5)77*<+9+5*00*0<:A*<1(((-46>()((0,-973(4,
@M03506:14:000000000-AKVR1:1:1101:3503:10738 2:N:0:29
CTAGGACTACAAGGGTATCTAATCCTGTTTGCTCCCCACGCTTTCGCGTCTCAGCGTCAGTTGGTGTCCAGGAAGCCGCCTTCGCCACTGGTGTTCCTCCTGATATCTACGAATTTCACCTCTACACCAGGAATTCCACTTCCCTCTCCACCACTCAAGACCGGAAGTTTCGAGTGCAGTTCCCAGGTTGAGCCTGGGGATTTCACGCCCGACTTTCCGATCCGCCTACACGCGCTTTACGCCCAGCAATTCCGAGCAACGTTTGCACCCTCTGTTTTACGGCGGCGGTTGGCACAGCGTT
+
CCCCCGGGGGGGGGGFGFFGGGGGGGGGGGGGGGGGGGGGGGGGGGGGGGGGGGGGGGGGGGGGGGGGGGGGGGGGGGGGGGGGGEGGGGGGFGGGGGGGGGGGGGGGGGGGGGGGGFGGGGFGGGFFGGGFFFGEGFGFGGGGGGFFFG@FDFGGGGGFFGEC+667@:,FF8FGFGGGCEAFGGFGGFCGGGGGGGE58CA7;CGGC;;>C)*,=+6EDDGGGG:A66A*:A5D@5:A/5C5DG*.C<7/@?3)1(96<5.*/<?=?@CF4C:++.6C08901>(8(),-9<>47)(,-
@M03506:14:000000000-AKVR1:1:1101:4914:10771 2:N:0:29
CTAGGACTACCAGGGTATCTAATCCTGTTTGCTCCCCTAGCTTTCGTTCCTCAGCGTCAGTAGTGGTCCAGCGCGCCGCTTTCGCCACGGGTGTTCCTGCAGATATCTACGCATTTCACCGCTACACCTGCAATTCCACGCGCCTCTCCCACACTCAAGCACAGCAGTTTTGGAAGCAGCCTCTGGGTTAAGCCCAGAGATTTCACTCCCAACTTGCCGCACCGCCTACGAACCCTTTACACCCAGTAATTCCGAACAACGCTGGCCCCCTACGTCTTACCGCGGCTGCTGGCATGTAGTT
+
CCCCCGGGFGGGGFGGFFFGFGGGGFF@FG?FGGGGGGGGGGGGGGDGGGGGGFDEFFGGGGGGFGGGGGGGDGGGGGGGGGGGGGGGGGGGGGGGGGGGGGGGGFFFGGGGGGGGCGGEEGDEGGGFGGGGFGDFFFGGGDGGEG>FEGGFGEDFFGGGFG6CGFGGFCF<CFGGGGGFDFGGGGGGG*D@FGFGFF>6D:=CC@C9CFF<ECC1BF4E):CCDC)5?*)1)0897D4E+:77*1<7?:<F46<7D;C=)5)1)8@FC5>5@9C8*(/<.((((4()-95:@1)0*1-5-
@M03506:14:000000000-AKVR1:1:1101:4183:10824 2:N:0:29
CTAGGACTACAAGGGTATCTAATCCCGTTTGCTCACCTGGCTTTCGCGCCTCAGCGTCAGTATCGGCCCAGTAGCCCGCCTTCGCCTCAGGTGTTCCTCCCGATATCTACGCATTTCACCGCTACACCAGGAATTCTACTCTCCCATCCCGTACTCTAGCCCGCCAGTTTTCCGCGCACCCTCCCGGTTGAGCCGGGAGATTTCACACGGAACTTAACAGGCCACCTACACCCCCTTTACGCCCAGTAACACCGAACACCGCTTGCTTCCTACGTATTACCCCTGCTCCTGGCACCGACTT
+
<CCCCEGFCGFFGCFF-@E<FFGCAFCC@C7CCF,CFFFGGFCEFGEDGD7FFDF@CCEDFGGGFGGCFGEFD@@CCFF@:B=CFE?FGGGA<F:?<?FGDEEDGGGGFGF7F7?FGGDFG7=:BFG?DFGGGGGGGFCCF9DC??FG8@+6BEGD9E=EGC=C5+537@CCE+>CEDCGDGGGGBCGGGBGGF8==*?5CF7799EEGG:DEG+A1D6?4*>FG*)96*8*)87)(2*<*:C7*:2/:C+98>G))-**0)8***0/20*8730+<(*+.(,((,(1)).(71)*))(((
@M03506:14:000000000-AKVR1:1:1101:2122:10825 2:N:0:29
CTAGGACTACAAGGGTTTCTAATCCTGTTTGATCCCCACGCTTTCGTGCCTCAGCGTCAATGACTCTGTAGTGAGCTGCCTTCGCAATTGGTGTTCTATGTCATATCTAAGCATTTCACCGCTACATGACATATTCCGCTCACCTCCCGAGTATTCAAGACAGATAGTATCAACGGCAGTTTCCGAGTTACGCTCGAAGATTTCACCACTGACTTACCTGCCCGCCTACGCACCCTTTAAACCCAGTGAATCCGGATAACGCTTGCACCCTCCGTATTACTGCGGCTCCTGGCACGGCGTT
+
CCCCCGGGGGGGGGGFFGDFGGGGGGGFGGGGGGGGGGGGGGGGGGGGGGCFGGGGGGGGGGGGGGGGGGGGGGGGGGGGGGGGGCFEFGGGGGGGGGGGGGGGGEGGGFF<FFGGGGGGGGGGGGGGGGGGGF;??AFCFGGGFGGECEG@F8DDDAF,D,@8FCFGE8AFFGC8CCCFFGFGDB>FEG,@EGCG+,A5;@ECAF,,@C5:<DCFFFF9F4>9;*:?:*5:DFDG588++AC**2>*:C71;:<*1:C6))8:*/+0*0*8>388C:6?)-)3((-)4))(714<))(-.
@M03506:14:000000000-AKVR1:1:1101:16582:10852 2:N:0:29
CTAGGACTACAAGGGTTTCTAATCCTGTTTGCTCCCAACGCTCTCGCGCCTCAGCGTCAGTATTTGTCCAGGTAGCCGCCTTCGCCACTGGTGTTCCTTCCGATCTCTACGCATTTCACCGCTACACCGGAAATTCCACTACCCTCTACAATACTCCAGTCATACAGTATAAGATGCTGTTCCTAGGTTAAGCCCAGGGCTTTCACATCTCACTTACATAACCGCCTACGCGCCCCTTACGCCCAGTAACTCCGATTAACCCTTCCACCCCCTGTATTACCCCGCCTGCTGGCACAGCCTT
+
CCCCCGGGGGGGGFGFGGGGGGGGGGGGGGGGGGGGGGGGGGGFGGGGGGCGGFGGGGGGGFGGGGGGGGGGGGGGGGGGGGGFGGGGGGGEGFGGGGGGGGGGGGGGGGGGGGEGGGGGGGGGGGGGGGGGGGGGGDG9FGG8DFGFG9@CDFEGG?FGGGFDAEFFGGGGGGG9=FFFGG7EEFCEAFC99DD5>*:EFGGG7A,,@CGGGDFDGGF:>>CGDD>46/?:D5A)47;F57)CDD<6+9+0;))*1(:<*.0**2+/@3/7>*3+0-*+-.1((-(04:08E(4*0)(.-
@M03506:14:000000000-AKVR1:1:1101:9342:10856 2:N:0:29
CTAGGACTCCCGGGGTATCTAATCCCGTTCGCTCCCCTAGCTTTCGCGCCTCAGCGTCAGTGTCAGCCCAGCAACCCGCCTTCGCCGCAGGTGTTCCTCTCGATATCTACGCATTTCACCGCTACACCGAGAATTCCAGTTGCCCCTTCTGCACTCTAGCCCCGCAGTATCGGTTGACCTTTCCGGGTTAAGCCCGGAGATTTCACAATCGACTTGCGGTGGCCGCCTACGCGCCCTTTCCGCCCCGTAAATCCGAACAACGCTTGCCCCCCCCGTATTACCGCGGCCGCTGGCCCGGCGG
+
CCCCCGGG-FGGGGGGGGGGGGGGFGGGGGGG7FFGGGGGGGGGGGGGGGEGGGGGGGGGGGGGGGGGGGGGGGGGGGGGGGGGGGGGGGGGGGGGGFGGGDGFFGGFGGGGGGGGGGGGGGGCGFGGGGEEEGGGGGFF,CEFFGGFF9FGGGFGFGGGGGGDGGGEGGGDG;CGFGGGGGGGGGGECG9<CFG5E*?CGG7C@EG+:<CDECC9C5>GGGGC7C>EC<):C>;C;G4++*9CC*:<**;*9:5**->6>)<D**;)<>G:5<*/*472:4((((()-536)409.)(((
@M03506:14:000000000-AKVR1:1:1101:4984:10865 2:N:0:29
CTAGGACTACAGGGGTATCTAATCCTGTTTGATCCCCACGCTGTCGCGCCTGAGCGCCAGTAACGGGCCAGTGAGCCGCCTTCGCCACCGGTGTTCTTCCGAATATCTACGAATTTCACCTCTACACTCGGAATTCCACTCACCTCTCCCGTACTCAAGTCGAGCAGTCTCAGGGGCAGTTCCGGAGTTGAGCTCCGGGCATTCACCTCTGACTGGCAAGACCGCCTGCGCGCGCTTTACGCCCGGTAAGTCCGAACAACTCTAGCCCCCGGCGTAGTACCGCGGCTGCTGTCACGAAGTT
+
@BC@8CFG9FE<E@GB@FFGGFGFDGGEFGFGFCCGGDGGCC7BC<F@7@@CEFFCFGEGFFFGF::FG@CFEGGFEGFBE,9FECFEGGD@FG@AE,A?FFEECFDAGGGG?8=A<A??<F<FEEF,AF7>+AA,?<FEFGG?@FD=>FEF6E6F;@FADEE+A>E3@AC9E,88@@:@;DEED>C:,5;CGD6@;5CE=D>1;B7AF*>7C>+3;4*=;8CG3>>5:C@GG7BC(7F?CE7D)2*5/+<917)3>945)**:CF6?5>))09*:*,*<<(((463)40).*-)975?:)
@M03506:14:000000000-AKVR1:1:1101:13885:10870 2:N:0:29
CTAGGACTACCAGGGTTTCTAATCCTGTTTGCTCCCCACGCTTTCGAGCCTCAGCGTCAGTAACGGACCAGTATGTCGCCTTCGCCACTGGTGTTCTTCCGAATATCTACGAATTTCACCTCTACACTCGGAGTTCCACACACCTCTTCCGTACTCAAGATAGCCAGTATCAAAGGCAATTCCAAGGTTGAGCCCTGGGCTTTCACCTCTGACTAAACTATCCGCCTACGCTCCCTTTACGCCCAGTAATTCCCAGCAACGCTCGCCCCCCTCGTTTTACCCCCGCTGCTGGCACGAAGTT
+
CCCCCGGGGGGGGGGGGGGGGGGGGGGGGGGGGGGGGGGEGGGGGGGGGGGGGGGGGGGGGGGGGGGGGGGGGGGGGGGGGGGGGGGGGGGFGGGGGGGGGGGGGGGGGGGGGGGGGGGGGGGAFGGGGFGDCFFGGAEFD+@EGGGGGGGFGGGGGGGGGGGGGGGGEDGGFFECGGGGFGGGGF@E9:FGGGGGGGGGGGGG3:A,143+2A=FCDCGFG>7F9*:??;*9?5D=DFD8EDGDE<==BFA6*00;(;=DE>5/:C3E.98>5;*1-9C<(((436>6)5(.()*0)--.
@M03506:14:000000000-AKVR1:1:1101:16992:10877 2:N:0:29
CTAGGACTACAGGTGTATCTAATCCTGTTTGCTCCCCACGCTGTCGCGCCTCAGTGTCAGAAACTGCCCAGCAGACCGCCTTCGCCACCGGTCTTCCTCCGGATCTCTACGCATTCCACCGCTACACCCGGAATTCCGTCTGCCTCTACAGCCCTCGAGTTTGACAGTCGGCACGGCAGATCCGGGGTTGAGCCCCGGCCTTTCACCACACCCTTATCAAACCACCTACGCTCCCTTTACCCCCTGCGATCCCCGACAACGACCGCACCCCCCTCTTTACCGTCGCCCTCGCCACGGACTT
+
CCCC8<FGGGCDE6;FFFGGCFFFGFGGGE8FEFGFEFGDFEGGGGGFGG@:@EG9FFFF9,C6FCFE@FF8FCFF@+@FFG9DGGGDFE+FEG<?F9?<F7CE:EFFC??7B4FEFFF@FGGEGG8FCE@EE7FGAD,AA33D8=DCCA=8+163+++5C9D,@3,@<8>@C8BCEGCF9:CDECECE@7:BEC//:*:*;+31+<CF**2:*=C:C4+7*9579>FE*)**8)*-2/2+A7>)2*)***8)))))(1:).0))2/)2<55@)**+.*3-((((-()()(()(-))0,()
@M03506:14:000000000-AKVR1:1:1101:14257:10915 2:N:0:29
CTAGGACTACAAGGGTTTCTAATCCCGTTCGCTCCCCTAGCTTTCGCGCCTCAGCGTCAGTGTCAGCCCAGCAACCCGCCTTCGCCGCAAGTGTTCCTCTCGATATCTACGCATTTCACCGCTACACCGAGAATTCCAGCTGCCCCTTCTGCACTCTAGTCTGACAGTATCACTTGACCGTTCCGAGTTAAGCCCGGAGATTTCACAAGTGACTTGTCATGACCGCCTCCCCGCCCTTTTCCCCCAGCAAACCCGAACAACGCTTGCCCCCCCCCTCTTCCCCCGGCTGCTGGCACGGCGG
+
CCCCCGGGGGGGGGGGGGGGGGGGGGGGGGGGEGGGGGGGGGGGGGGGGGDGGGGGGGEGCFGGGGGGGGGGGGGGGGGGGGGGGGGGGGGGGGGGGGG<FC8EDGGFGGFGEGGFCDFFEGE@GFGDC:@CFGBDFG=FDFFGGGGGGGDFCFCEGGFE;:BEGGCGGDGGFCFFGGFGGG6DC>C:EGG,2DCCCG8CCDEA@FGGDC77@:,,4;FC+;*<))0:*1)*)0:C0<:+2+29DEE)7*<.)0)))-1C4355C**)A@D@>C88*46+6,(4((-),03))((9>)(-(
@M03506:14:000000000-AKVR1:1:1101:26710:10920 2:N:0:29
CTAGGACTACAGGGGTATCTAATCCTGTTTGCTCCCCTAGCTTTCGCGCCTCAGCGTCAGATGTGGTCCAGTGCGCCGCTTTCGCCACAGGTGTTCCTCCCGATATCTACGCATGTCACCGCTACACCGGGAATTCCACGCACCTCCCCCACCCTCAAGCACGGCAGTTTCGCCTGCAGGCCCTAGGTTAAGCCTAGAGGTTTCACCGGTGACTTACCGCACCGCCTACCAGCCCGTTACGCCCACTAATACCGATCAACGGTTGCCCCCATCGTACCTCCTCGGCTGCCGGCACCACGTT
+
CCCCCGGGGGGGGGGGGGGGGGGGGGGFGGGGGGGGGGGGGFGGGEGCFG,BFDGGGGGFFGC@EGGGGG<FFGGFF@EEFGDGGGGGGGFGFGGFGGFFGGGGD:FFDFBGGG+FFC9AFCEGCAEGCGGDEG,7AFFEGGGGGD,+8+8@6+@DF6BC6@8:CGGF,@DBCEB8FGC@E*4*0,=1=FF,,,6,AF6CCD9++++2*/:FF+>++2.*)/:=DD37C*)+*.)).*):*:7CD5*)<++00.7)71CF5))*)2<<C@))0*2*/(*+.(((-3()(),,7(4*))((,
@M03506:14:000000000-AKVR1:1:1101:11312:10933 2:N:0:29
CTAGGACTCCAGGGGTATCTAATCCTGTTCGCTCCCCACGCTTTCGAGCCTCAGCGTCAGAAACGTTCCAGAGCGCCGCCTTCGCCACCGGCCTTCCTCCCGATCTCTACGCATTTCACCGCTACACCGGGAATTCCGCGCTCCTCTCCCGTCCTCTAGCCCGGCAGTCCCCTCCGACTGTTCCAGGTTAAGCCTGGAGATTTCACAAAGGGCTTACCGAACCGCCTACGCCCCCCGTACGCCCAGTAAATCCCAATAACGCTTGCCACCTTCGGATTACCGCGGCTCCTGCCTCCACATT
+
CCCCCGGG-EFGGGGGGGGGGGGGGGGGFGGGCGGGGGGGEEFGGGGCFGGGGGGGGGGGGGGGGGGGGGGGGFGGGGGGGGGFG@FGGGGGGEGGG<FGGG>EGCEFGGGGGFEFGGFGEGEGGFGGGGEGDFGGGFGED8CGEG9DGGGGGGGG;DFGGGGGGGGFGFGGCEG>CEC5B9FGCFG6F9BECGC6CC869@9E7F@FC**7:*;+07;*9CD*)9;7E3>*)85),97=5*>DGG8497C@F)2>7)*+)))1*;?*+.*)0/**23?E61((4>0)(/5(.),*).().
@M03506:14:000000000-AKVR1:1:1101:3838:10941 2:N:0:29
CTAGGACTACAAGGGTATCTAATCCTGTTTGCTCCCCACGCTTTCGTGCCTGAGCGTCAGTGCTAGCCCAGGGGGCTGCCTTCGCCATCGGTGTTCCTCCGCATCTCTACGCATTTCACTGCTACACGCGGAATTTCACCCCCCTCTGCCACACTCAAGCTCGTCAGTTTCCATCGCCATTCCCAGGTTAAGCCCGGGGCTTTCACGACAGACTCAACGAACCGCCTGCGCACGCTTTACGCCCAGTAATCCCGATCAACGCTCCCACCCCACGTATTACCCCGGCTGCTGTCACGTACTT
+
CCCCCGGG9FFGGGGGGGGGGGGGGGGGGG@FDGGGGGGGGGGGGGGGGGGGGFGGGGGGGGGGGFGGGGGGDGGGGGDGFFGGGGGGGGDFEFGGGGGGGGCDGGGA@<FGGFGFFDCF<FFGGGGGGGGGGGGFGGGGGCBEDEFGFGFGF94DEFCFBFE@>CEGAFGGGGG8CGGE;F,DDF*CGGG9CGG5CC8=559CFFFEG<745*036C8E<CC5D3>@CC@*CDF*4//9*:))1100+<+96B7D33*:>)5*/**588))81;@9(1<9((((--8363)1)49))(-)
@M03506:14:000000000-AKVR1:1:1101:6389:10970 2:N:0:29
CTAGGACTACAAGGGTATCTAATCCCGTTTGCTCCCCTGGCTTTCGTTCATCAGTGTCAGTAGCAGTCCAGAACGCCGCCTTCGCCACCGGTGTTCCTCCAGATATCTACGCATTTCACCGCTACACCTGGAATTCCGCGTTCCTCTCCTGCACTCGAGCCCTCCAGTATCAGACGCAGTTCCCCGGTTAAGCTGAGGGATTTCACGTCCGACTTAGCAGGCCACCTACGAACCCTTTACGCCCAGTAATTCCGAACAACGCTTGCCCCCCCCGTATTCCCGCCGCTGCCGGCCCGGCGTT
+
CCCCCGGGGGGGGGGGGGGGGGGGGGGGGGGGGGGGGGGGGGGGGGGGGGGGGGGGGGGGGGGGGGGGGGGGGGGGGGGGGGGGGGGGFGGGGGGGGGGGGGGGGGGGGGGGGGGGGGGGGGDGGGGGGGGGCFGGGGGDFGGGGGDGGGGGGGGGGGGGGGDFEEGGFGG9CFGDC6CCFGGGGGD78*2DD<??CFGD,7DF:@=:5?7)5):BDCAFCCCFGGFAG<A5C>)03>69*5)/*:C4+@:8=)*191DF5:B5/C6@CEG3>>*188*+)(((,4,)()-1>(()7)4(-
@M03506:14:000000000-AKVR1:1:1101:22351:10983 2:N:0:29
CTAGGACTACAAGGGTATCTAATCCTGTTTGCTCCCCACGCTTTCGCACCTCAGCGTCAGTATGTGTCCAGTAAGTCGCCTTCGCCACTGGTGTTCTTCCGAATATCTACGAATTTCACCTCTACACTCGGAATTCCACTTACCTCTCCACAATCCTAGCGATGCAGTCTTAAAGGCAATTCCGGATTTGCGCCCCGGGCTTTCACCTCTAACTTGCAAACCCGCCTACGTCCGCTTTACGCCCAGTCATTCCGAACAACGCAACACCCCCCCTCATCACCGACGCGTCTGTCCGGGAGCC
+
ABBC,FE@C@C@F9,CEFCFFG9,C<FGFEFFFGGF;EE@FCE@<F7:FB<E@ECFBCG@FGEGGCCDFGDCFA<FF7@@:FFGGB@ECGCFGDEF?EFGGC@=?FCE<5B@,AB,EFGGFE,5CFG;FG:C===?EB9F,EGG;=FB,,8,,2,@D=DC8CD8C,3,=,E@,3@,1D?,6@9>66+@,,,8+@::C*8>5>,<;:F,;2;7C8CECGF,*:C=CC))A<.**.:5(:++3*575=?6CF9F7)19)(**07)))*18*0)07/*/<)9+,,(((,,.-)-.*),)77(4,
@M03506:14:000000000-AKVR1:1:1101:4028:10999 2:N:0:29
CTAGGACTACAAGGGTATCTAATCCTGTTTGCTCCCCTAGCTTTCGCGCCTCAGCGTCAGTTGTGGTCCAGTGCGCCGCTTTCGCCACAGGTGTTCCTCCCGATATCTACGCATTTCACCGCTACACCGGGAATTCCACGCACCTCTCCCACACTCAAGCACGGCAGTTTCGCCTGCAGGCTCCGAGTTAAGCCCGGAGATCTCACAGGTGACTTACCGCACCGCCTACGCGCCCTTTACGCCCAATAATTCCGAACAACGCTTGCACCCTCTGTATTACCCCGGCTCCTGGCCCATAGTT
+
CCCCCGGGFGGGGGGGGGGGGGGGGGGGGGFGGGGGGGGGGGGGGGGGGGEGGGGGGGGGGGGGGGGGGGGGFFGGGGGGGGGEGGGGGGGGCFGGGGGGGGGGGGGGGGGGGGGGGGGGGGGGGGGGGGGGGGGGGGGEGGGEDEGGGGGGEG8DFFGGFGGG>?EGFCG>5CECD,=>EDGG5*=:*@,??CFCG5EEEDCF7:+:7**;FFF7D6;CDDDEDGF:65@5)>5<<GFGDGDC5C*9C?CBF)9*1(*:)707/A9?;;3>5*39:<F?<(4((42)8)5:>(,*)0)).
@M03506:14:000000000-AKVR1:1:1101:10771:10999 2:N:0:29
CTAGGACTCCACGGGTTTCTAATCCTGTTTTCTCTCCACGCTCTCGTGCATGAGCGTCAGTGTTGACCCAGGGGGCTGCCTTCGCCATCGGTGTTCCTCCACATCTCTACGCATTTCACTGCTACACGTGGAATTCCACCCCCCTCTGCCACACTCAAGCCCGCTAGTTTCACGCGCAATTCCCACGTTACGCCCGGGGATTTCACACCTGACTCTGCGAACAGCATCCGCACGCGTTACGCCCCGAATTCCCGCTCACACGCCCCCCCCCACCTCTATCACTCCCTCTCCTCCCACTGCT
+
66A68FG?-6CF;CE@6FEF9C,6@CCFCG,E<F,CFCFC+B,C,89C:C6<E@EG+6@,,CEGE9EFF?@DF:+@B7CD9?EDFC:7EFFEGGGCF<C?=BDFCFEFC,4@F:=FFFF?<FDE<EG>94@B?A,,5<A,@8+=+@E,,C8@>E8D8,38>?:>E++3@,,@,3@**31=,=9?C,4=D8*4;/1/4***/96C@ECF50*;7++++*):C<7*9**/377:5>)),/.2;:7))**7*/+9*))))-*+)))1//*0*)).)7**+)10))-)((,0()(-)(-*07)).
@M03506:14:000000000-AKVR1:1:1101:3133:11004 2:N:0:29
CTAGGACTACCAGGGTATCTAATCCTGTTTGCTACCCACGCTTTCGCTCCCCAGCGTCAGTGCCGGCCCAGAGTGGCGCCTTCGCCACCGGTGTTCCTCCTGATATCTGTGCATTTCACCGCTACACCAGGAATTCCCCCCTCCCCTACCGGACTCTAGTCACAGCAGTATCGGGTGGCGTCTCTGGGTTGAGCCCAGAGTTTTCCCACCCGACTTGCTGAACCGCCTACGAGCTCTTTACGCCCAAAACACCCGGACAACGCTTGGCCCCTACGGTCTCCCGCGGCTGCTGCCACGTCCT
+
CCCCCGGGGGGGGGGFFGGGGGGGGGGGGGEGGGGGGGGGGGGGGGGGGGGGGGGGEGGGGGGGGCFGGGCGGGGGGGGGGDECFGGGGGGFGCFGGEGGGGFGGGGGGGCFEGFGGGGGGGDGGEGG78CFFGEFGGG+==CGDGGGGG@6>7@FGGGFA,@D7DCEFGCF*@EGGDGCEG5>CC6EGG*,<<C=C=@6<:9CF96+=*:<CCCCCDFF7**CCD>:5C57C@>F2**+3//C35*)/*;)07)9)2)*7>D*72866><>5***2(0+.319((476B:B*42C)0(((
@M03506:14:000000000-AKVR1:1:1101:25658:11030 2:N:0:29
CTAGGACTACAAGGGTATCTAATCCTGTTCGCTCCCCACGCTTTCGTGCCTCAGCGTCAATCCAGGTCTAGCCAGCTGCCTTCGCAATTGGTGTTCTATGGCATATCTATGCATTTCACCGCTGCATGCCACATTCCGCTGACCTCATCCTAATTCCAACCATGCAGTATCAAAAGCAATTTTACGGTTGAGCCGCAAACTTTCACTCCTGACTTACATAGCCGCCTACGCACCCTTTAAACCAAGTAATTCCGGTTAACGCGCGCATCCTCCGTATTACCGCCGCTGTTGGCCCGGATTG
+
CCCCCGGGGGGEGGGGGFGGGGGGGGGGGGGGGGGGGGGGGGGGGGGGGGCFGGGGGGGGFCGGFGGGGGGAFFGGGFGGGGGFGDEGFGGGGGGGGGGGGGGGGGGGE95AAD9EFDFGGGGGGGGGGGGGCF9<FGGCCEGFCGCGFG9=E8ECFDGD@CGGG8FGGGGDGCGFG?F9DE,EGCEGDEG8E?EGCC67FGGFG,EF?FFGGFEC+++@>FGGC>?BE4;E<DFGDF67<F?***5;99CA+;5))6+1).):CE*)29*9)//*2.9F22((-,()(141?)()0)(((
@M03506:14:000000000-AKVR1:1:1101:25787:11045 2:N:0:29
[truncated: 42,520,650 more chars]
