# Supplementary material for: Differential responses of the acidobacterial community in the topsoil and subsoil to fire disturbance in Pinus tabulaeformis stands
Source: PeerJ. 2019 Dec 11;7:e8047. doi: 10.7717/peerj.8047 (PMC6911345; doi:10.7717/peerj.8047)
Supplement: Supplemental Information 6 — H, high severity; C, represents a repetitive sample; 10, topsoil (0–10 cm). [file peerj-07-8047-s006.gz › peerj-07-8047-s006]

@M03506:14:000000000-AKVR1:1:1101:16887:1087 1:N:0:30
CGAACTCCTACGGGAGGCAGCAGTGGGGAATATTGCACANNNNNNNAAAGCCTNNNNNNNCGACGCCNNNNNNNGGATGACNNNNNNNGGGTTGTNNNNNNNTTTCAGTAGGGANGNNNNNNNAGCGACGNNACNNNNNNANNNAGNCCCGNNNNNNNTCGTGCCAGCAGCCNNNNNNNTACGAAGNNGNCTNNCGTTNNTCNNANNTACTGGGNNNNNNNCGCACGTNNNNNNNTACTTAAGTCNNGNGNGAAATCCCGGGGCTCAANCNNNNNANTGCCTTTGATACTGNNNANCTTGA
+
CCCCCGGGGGGGGGGGGGGGGGGGGGGGGGGGGGGGGGG#######::DFGGG#######::DFGGG#######::DFFGG#######::DFGGG#######::DFGGGGGGGC#:#######::DFGGG##::######:###:3#:@@D#######:8@FFGGGGGGGGG#######*6@FFGC##6#14##1661##13##4##44B8FFG#######/3=8CG/#######*2;*8FFG++##1#2#29CFCFFGDGGG55DGF#1#####2#019>FF+A?GF2CF###.#.07>)
@M03506:14:000000000-AKVR1:1:1101:9170:1104 1:N:0:30
CGAACTCCTACGGGAGGCAGCAGTGGGGAATTTTGCGCANNNNNNNAACGCCTNNNNNNNCAACGCCNNNNNNNGGATGAANNNNNNNGGATTGTNNNNNNNTGTCAGCGGGGAAANNNNNNNCCGACCTCATANGTCGNGAAGTTGATTGNNNNNNNAGAGGAAGCCCCGGNNNNCNNTGTGCCAGNAGCCGNGGTAATACAGANGGGGCAAGNNNNNNNCGGAATTNNNNNNNGTAAAGGGCGCGTAGGCGGCTTGGCAAGTGGAAGGTNNNNTNCCTCGGCTTAACCGAGNANCTGCC
+
CCCCCGGGGGGGGGGGGGGGGGGGGGGGGGGGGGGGGGG#######::DFGGG#######::CFGGG#######::CFGGG#######::CFGGF#######::DFGGGGGGGGGG#######::DFGGGGGGG#:@FG#:@CFGGGGGGG#######66<FFGGGGGFGCG####6##66FCGGGF#*4FGF#4=EFFG9CFGC#488@FGGG#######221ACCC#######22;5;:F*=EGGGGGGGGGGG5BG46CC7?FGDGD+####2#01>9@BEC@G?>FE9@#)#.0.)0
@M03506:14:000000000-AKVR1:1:1101:9977:1119 1:N:0:30
CGAACTTCTACGGGAGGCAGCAGTGGGGAATATTGGGCANNNNNNNCAAGCCTNNNNNNNCCATGTTNNNNNNNTGATGAANNNNNNNGGGTCGTNNNGNNNTGTGGGGAGGGAAGNNNNNNNACGTGGATAATACCCACGGCTCTTGACGNNANNNCCTTAGCAAGCACCGNNNNANNCCGTGCCAGCAGCCGCGGTAATACGGAGGGTGCAANNNNNNNTCGGAATNNNNNNNGGTAAAGCGCACGTAGGCGGCCTGCTAAGTCGGGGGNNNNANCCCTGGGCCTAACCCAGGAAGTGC
+
CCCCCGGGFFEGEGEGGDGEDGGCEGGEEGGGGGGGFFG#######6:CDGGF#######::CCDEE#######9:C<@EF#######:9CDFC+###:###::4BF7FCFCFEF7#######::B=DFGGGF<D,=DC3FDF@FEGGG7C##8###8:53FC:CFFGGF:>####6##56>>ECFFGDCFFCFGEE:CDC9+87CG::4:/<F#######*2258C*#######*22*;9?7:55*>*7C:==53:)>*22:6+?C5E):####/#)**/.85*)*),202075F>:6**
@M03506:14:000000000-AKVR1:1:1101:11790:1148 1:N:0:30
CGAACTCCTACGGGAGGCAGCAGTGGGGAATATTGGACAATNGGNNAAAGCCTGANCCAGCAATGCCGNGTGNGTGATGAAGGCCTNAGGGTTGTAANGCTCTTTTACCCGGGAAGATAATGACTGTACCGGGAGAATAAGCCCCGGCTAACTCCGTGCCAGCAGCCGCGGTNATNCGGAGGGGGCTAGCGTTGTTCGGAATTACTGGGCGTAANGNNCNNGTAGGCGNNNNNNNAAGTTAGAGGTGACAGCCCGGGGCTCAACGCCGGAATTGCCTTTAAGACTGCATCGCTAGAGTGGT
+
BCCCCCE-C9FFGGGGGGG>,CF<EEGGGGGGGGFGGGGFE#:C##::<CF<FGF#,6CFGGFFF@FG#6CF#9C,DF<EE<<FFF#,9C=FFGFGD#:CFFFEAFGGG8B>:7CCFGFGCEEAAFGGGF7FGG>FFGGDCCBFCFGEFCFC,>B+F@CFFG7F<777:<<>#61#66**1<:FE*<E8FF<CFEFEGD***B9,?;?;E5:CE#2##*##/2;*2+:#######2*298<9E+:+**+3+2/*:):55<*+2**/*/*):.***+*/2?0*99+9<?2*0-)))1*1*7*
@M03506:14:000000000-AKVR1:1:1101:16699:1168 1:N:0:30
CGAACTCCTACGGGAGGCAGCAGTGGGGAATTGTTCGCAATNGGCNCAAGCCTGACGACGCAACGCCGCGTGGAGGATGAAGATCTTCGGGTCGTAAACTCCTTTCGATCGGGACGAATGATCGGTGACCTAATACGTCATCGGAATGACGGTACCGAGAGAAGAAGCCCCGNCTNACTCCGTGCCAGCAGCCGCGGTAATACGGGGGGGGCAAGCNGTNNTCGGAATTNNNGNGCGTAAAGGGCGCGTAGGCGGCCTGCTAAGTCGGACGTGAAATCCCTCGGCTTAACCGAGGAACTGC
+
CCCCCGGGGFGGGGGGGGGGGGGGGGGGDGGGGGGGGGGGG#:CF#:CDFGGGFGGGGGGGGGGGGGGGGCG@CFGGGGGGGGGGGGGGGGGGGCGGGGGGGGCFFGGGDGGGGGGGGGGDAFGGEEECFGGDGGGGFFGGFGCFGGFFGGFCGC@CEG@FGGGGFF<FFGG#11#4=FFDC<FGGGGGGGGCBCGG*8C99CFGGGEGCC:C*8*#*/##22;>CG5<###2#2//195*<ECCGCC/>CC*C=9C>*9CE><F>EGC)277*10?4***.8C:)19AG41>>>>)5;6/
@M03506:14:000000000-AKVR1:1:1101:13806:1234 1:N:0:30
CGAACTCCTACGGGAGGCAGCAGTGGGGAATATTGGACAATGGGCGCAAGCCTGATCCAGCCATGCCGCGTGAGTGATGAAGGCCTTAGGGTTGTAAAGCTCTTTTACCCGGGAAGATAATGACGGTACCGGGAGAATAAGCCCCGGCTAACTTCGTGCCAGCAGCCGCGGTAATACGAAGGGGGCTAGCGTTGCTCGGAATTACTGGGCGTAAAGCGCACGTAGGCGGATCTTTAAGTCAGAGGTGAAATCCCAAGGCTCAACCCTGGAACTGCCCTTGATACTGGGGAACTCGAGTGTG
+
CCCCCGGGGGGGGGGGGGGGGGGGGGGGGGGGGGFGGGGGGGFFGCFGGEGGGGGGGGGGGGGGGGGDGGGG7:FFGGGFADFCF,CFGGGFGGFCGGF9FGG9FFA9,4@FEFGGGGGGGGGGGGGGGGG@+=BFE?FGGGGGGEEFGGGGFFGGFF:FFGGGGGGGGGGDGGCGGGGG@:::EDFFG?EGEE*FCGG**38@7:C8*;CGCCFC+:8*:?8CCE?EG*:CCFFFGFF+9C++7<EFC7+<66+**09DG696**0*:7<6C4D*//95C**3+0979D)4F47))1)**
@M03506:14:000000000-AKVR1:1:1101:10589:1238 1:N:0:30
CGAACTCCTACGGGAGGCAGCAGTCGGGAATTTTGGGCAATGGGCGAAAGCCTGACCCAGCAACGCCGCGTGAAGGATGAATCCCTCGGGATGTAAACTTCGCAAGAACGGGGAGAATAAGTAGGGGCCAATATCCTCTATGATGACGGTACCGTTTGTAAGCTCCGGCTAACTCCGTGCCAGGAGCCGCGGTAATACGGGGGGAGCAAGCGTTGTTCGGATTTACTGGGCGTAAAGGGCGCGTAGGCGGTCCGCACAAGTCAGTTGTGAAATCTCCGAGCTTCACTCGGAAAGGCCCACC
+
CCCCCGGFGGGGGEGGGGGGGGGGFCEG7BDFGGAB7FCFFG<CF@EGEGGGGFFFG,6CFFEGEGGCFFGGGGGFGG8FE<FCFFGGCGEFBFDFGF<FFEGGG74E<@BFE7FCFGG<FF<FGGGGFC3=AF@FDFFGFGGFDFA>EG@FGGGGGGGGG,@@,@*1CFCFFGCFGECFGGGF7FFGGGGG:<CCG9C8*C8*8?EE?*;E1;5;*<EE5;*<<:9<CFFG:**/A7>E=EG=5=EDEG*2)::7?)212CC:<7?:E7EFFFCG75)97)/+29DF:D.17@@)))8<0
@M03506:14:000000000-AKVR1:1:1101:10633:1240 1:N:0:30
CGAACTCCTACGGGAGGCAGCAGTGGGGAATCTTGCCCAATGGGCGAAAGCCTGAGGCAGCAACGCCGCGTGTGGGATGACGGCCCTTGGGTTGTAAACCACTTTCAGCAGGGACGAAAATGACGGTACCTGCAGAAGAAGCCCCGGCCAACTACGTGCCAGCAGCCGCGGTAAGACGTAGGGGGCGAGCGTTGTCCGGATTTATTGGGCGTAAAGGGTTCCTAGGCGGCTGAGAAAGTCAGGTGTGAAACCTCCAGGCTCAACCTGGCGGCGCCACTTTATACTGCTCTAGCTAGATTCC
+
CCCCCGGGGGGGGGGGGGGGGGGGGGFG;FFGGGDFGGGGGGGFGGGGGGGGGFFGFFFGGGGGGGGEGGGGGGGGGGGFGGGGGGGGGGFGGGGGEFGGGGGGGGAFGCGGDGGGC:CFGGFGGGGDEGGFGBFGGGCFGGGGGGGGGDGGGGGEFEGGCGGGGE>7:CGGF:F9CCFCFGEGGGDCEGGGGGEF<8E;8CF?CF7CGGCC:5A9@EEFG8FCFFC=ECE58C+<+8*3+<?FGF5>+<?CDGCG??570+9CA66**1*)19CCDF7**01<C7*/6>=4=7**1*/*9
@M03506:14:000000000-AKVR1:1:1101:9359:1251 1:N:0:30
CGAACTCCTACGGGAGGCAGCAGTAGGGAATATTGCACAATGGGCGAAAGCCTGATGCAGCGACGCCGCGTGGGTGATGAAGGATTTCGGTTCGTAAAGCCCTTTTGTCAGGGAATAAAAAAATGAATGTACCTGAAGAATAAGCACCGGCTAACTTCGTGCCAGCAGCCGCGGTAATACGAAGGGTGCAAGCGTTGCTCGGAATTATTTGGCGTAAAGCGAGCGCGGGTGGTCTCTTAAGTCAGGAGTGAAAGCCCTGGGCTCAACCCAGGAAGTGCGTTTGATACTGGGAGACTTGAAT
+
CCCCCGGGGGGGGGGGGGGGGGGGGGGGGGGGGGGGGGGGGGGGGGGGGGGGGGGGGGGGGGGGGGGGGGFFGGFFGGGGGGGGDGGGGGGGGGDGGGGGGGGGFGGGGGGGGGGGEFGGGGGFGGGGGGGFGGGGGGGGGGGGGGGGGGGGEGGFFGGFFGGFGGGGGGGGGGGGGGGGGGGEGGFEGGGGCBEGGG9CECEGGGGGF9EGGGEECCF:C58?EGGDGCEG=?C<9CFFFCGGG6AC:CF9CCF5EFGGG5*1<76*:>EFD<DCC?)173>?C7DFA4),>)7*=B4)*
@M03506:14:000000000-AKVR1:1:1101:13463:1285 1:N:0:30
CGAACTCCTACGGGAGGCAGCAGTGGGGAATTGTTCGCAATGGGCGCAAGCCTGACGACGCAACGCCGCGTGGAGGATGAAGGTCTTCGGATTGTAAACTCCTGTTGCTCGGGACGAAAAGCTCCGACCTAACACGTCGGAGTCTGACGGTACCGAGTGAGGAAGCCCCGGCTAACTCTGTGCCAGCAGCCGCGGTAATACAGAGGGGGCAAGCGTTGTTCGGAATTACTGAGCGGAACGGGCGCGTAGGCGGCCCAGTAAGTCGAACGTGAAATCCCGGGGCTCAACCCAGGAACCGCGG
+
CCCCCGGGG9FGGGGGGGGGGGGGGGGGGGGGGGGGGGGGGGGGGGGGGGGGGGGGGGGGGGGGGGGGGGFGGGGGGGGGGGGFGGFFGGGGGGGGGGGGGGGGGGGGGGGGGGEGGGGGGFCDGGGGGDFGGGGGGGGGGGGGGGGGGGGGFGGGGGGGGGGGGGGDFGGD>FGG9CFCGGCFGGGGGFFEFGGGCEGFGCFE8@CECCEGGGGCEE?5C5CEEDC7<<@FFGC5CE);5EEGGG=DC59*75C<E)2:CGFGG:E4>CFFCC>FF6*)7>5/*9=?:370<357))7>)
@M03506:14:000000000-AKVR1:1:1101:14417:1296 1:N:0:30
CGAACTCCTACGGGAGGCAGCAGTCGGGAATTTTGGGCAATGGGCGCAAGCCTGACCCAGCAACGCCGCGTGAAGGATGAAATCCCTCGGGATGTAAACTTCGCAAGAACGGGAAGAATAAGCCTGTGTTAATAGCACAGGTGATGACGGTACCGTTTGTAAGCTCCGGCTAACTCCGTGCCAGCAGCCGCGGTAATACGGGGGGAGCAAGCGTTGTTCGGATTTACTGGGCGTAAAGGGCGCGTAGGCGGCCACCGCAAGTCAACTGTGAAATCTCCGGGCTTAACTCGGAAAGGTCAGC
+
CCCCCGGGGGGGGGGGGGGGGGGGGGGGGGGGGGGEGGGGGGGGGGGGGGGGGGGGGGGGGGGGGGGGGGGGGGGGGGGGGDGGGGGGGGGGGGGGGGGGGGGGGGGGGGGGGGGGGGGGGGGGGFGGGGGGGGGGGGGG?FGGGFGGGGGGGGGEGGGGGGGGGGGGGGGGGGGGGGGGGGGGGGGGGGGGGFGGGGGGGGGGGGGGC?FCE5CGCFGDEEGGGGGFFCFGGEGEFCFEGDD5*:CGFCEGGGG4*<DDGFGGGGGG27?4*:FFGF5>CDDGGFFFDGE0>@FFFFFF6
@M03506:14:000000000-AKVR1:1:1101:18268:1308 1:N:0:30
CGAACTCCTACGGGAGGCAGCAGTAGGGAATCTTCCACAATGGACGAAAGTCTGATGGAGCAACGCCGCGTGCAGGATGAATGCCTTCGGGTTGTAAACTGCTTTTACGAGTGACGATTATGACGGTAACTCGTGAATAAGGATCGGCTAACTCCGTGCCAGCAGCCGCGGTCATACGGAGGATCCAAGCGTTATCCGGAATTACTGGGCGTAAAGAGTTGCGTAGGTGGCACCGTAAGTCGTTAGTGAAAGCGTCCGGCTCAACCGGATACCCATTATCGAAACTACAGAGCTAGAGGAC
+
CCCCCGGGGGGGGGGGGGGGGGGGGGGGGGGGGGGGGGGGGGGGGGGGGGGGGFFGGGGGGGGGGGGGGGDGDGGGGGGGGGGGGGGGGG@FGGGGGGFGFGGGGGGFGGGEGGGGD?FCFGGGGGGGGGGGGGGFFGGGGGGGGGGGGGGGGGF>FCGGGGGGGGGCC7FFGGFGGGGGECFCFGF7:FGGGEFFGGGDGCFDFGGGGGDEGCFFGGG+>+:EEGEF?F6CC>CEGCCGGC:>FEG>F7325CEG=@3DEE6CC2C>CDGFG49:CB*:*)05267?7CF(0/99**7;)
@M03506:14:000000000-AKVR1:1:1101:10633:1308 1:N:0:30
CGAACTCCTACGGGAGGCAGCAGTGGGGAATTGTTCGCAATGGGCGCAAGCCTGACGACGCAACGCCGCGTGGAGGATGAAGACCTTCGGGTCGTAAACTCCTTTCGATCGAGACGAATGGCTTCCGGGTGAACAATCCGGGAGAATGACGGTACCGAGAGAAGAAGCCCCGGCTAACTCCGTGCCAGCAGCCGCGGTAATACGGGGGGGGCAAGCGTTGTTCGGAATTACTGGGCGTAAAGGGCTCGTAGGCGGCCAACTAAGTCAGACGTGAAATCCCTCGGCTTAACCGGGGAACTGC
+
CCCCCGGGGGGGGGGGGGGGGGGGGGGGGGFGGGGGGGGGGGGGGGGGGGGGGGGGGDGGGGGGGGGGGGGGGGGGGGGGGGGGGGGGGGGGGGGGGGGGGGGGGGGGGGGEGGGGGGGGCGGGGGGGGGGGGGGGGGGGGGGGGGGGFGGGGGGGGGGGGGGGFGGGGGGGGGGGGGGGGGGCGGGGGCCGGGGGGG58FGGGEGGGGGGGGGGGGGGGGGFEED?FGGGFEFFFGG<EFGGG=:FGG5>EGGGDGEFGGG*7:C?CGGGF3FFFGFGGC>)*AFDFAGFFF3>:)./69
@M03506:14:000000000-AKVR1:1:1101:15948:1431 1:N:0:30
CGAACTCCTACGGGAGGCAGCAGTCGAGAATTTTTGACAATGGGGGAAACCCTGATCGAGCGACGCCGCGTGGAGGATGAAGGTCTTCGGATTGTAAACTCCTGTCATTGGGGAACAAGGTGCATACGTTAACTGCGTGTGCATTGATAGTACCCGAAGAGGAAGAGACGGCTAACTCTGTGCCAGCAGCCGCGGTAATACAGAGGTCTCAAGCGTTGTTCGGATTCATTGGGCGTAAAGGGTGCGTAGGCGGCGCGGTAAGTCGGGTGTGAAATCTCGGAGCTTAACTCCGAAACTGCAT
+
CCCCCGGGGGGFGGEGGGGGGGGGGGGFFCGGGGGGGGGGGGGGGGGGGGGGGGGGGGGGGGGGGGGGGGGGGGGGGGGGGGGGGGGGGGDGGGGGGGFFGGGGGGGGGGGGGGGGGGGGGFGFGGGGGGDFGGCGGEGGGGGGGGGGGGGGGGGGGGGGGGGGEGGGGEGGEGGGGGGGGFGGGGGGGGGGGECFEGGCFFGG7@FE<CCFFGDBEC8CGGEEEEE?@FE6=5EECEGGGCGGGG:7EGC5CC=CE53<797C=CG557C*:CFC>FGD<>@GGF7@<::2)7@D**779
@M03506:14:000000000-AKVR1:1:1101:11764:1486 1:N:0:30
CGAACTCCTACGGGAGGCAGCAGTGGGGAATATTGGACAATGGGCGCAAGCCTGATCCAGCCATGCCGCGTGAGTGATGAAGGCCCTAGGGTTGTAAAGCTCTTTTGTGCGGGAAGATAATGACGGTACCGCAAGAATAAGCCCCGGCTAACTTCGTGCCAGCAGCCGCGGTAATACGAAGGGGGCTAGCGTTGCTCGGAATCATTGGGCGTAAAGGGTGCGTAGGCGGGTCTTTAAGTCAGGGGTGAAATTCTGGAGCTCAACTCCAGAACTGCCTTTGATACTGAAGATCTTGAGTGCG
+
9CCCCGGGF9FGGGGEFGGGCEFFFGGGGGGGGGFCGGGGGGGGGEGGGDGGGGGGGGGGGGGFGF<@FGFFGG<A9EFGGDGGGGDFCFGGGGGGFGGEGGGGGFFFFCEEGCFFFGCG?AFGGGGGBECECE@<DEGFDF8DCCE>CFAFGGG:FCFEGFDFD,DFGCC*:CC,@C7<<@FGGG7;8FFECCE?<:CG@C9+++<EC*22?>>F+*:;8EGCE5<C5CC**+<03<*+30?5C:CF6<7+0+0*384C+2=??CF<C>F@FGGFGFF7DFFGFF778C6)=F=7?=*18
@M03506:14:000000000-AKVR1:1:1101:11571:1509 1:N:0:30
CGAACTCCTACGGGAGGCAGCAGTGGGGAATCTTGCGCAATGGCCGAAAGGCTGACGCAGCGACGCCGCGTGTGGGAGGACGCCTTTCGGGGTGTAAACCACTGTTGCCCGGGACGAACACACGATTTCGATCGTGCTGACGGTACCGGGTGAGGAAGCACCGGCTAACTCCGTGCCAGCAGCCGCGGTAATACGGAGGGTGCGAGCGTTGTCCGGAATCATTGGGCGTAAAGGGCGCGTAGGTGGCCCGGCAAGCGTGCGGTGAAAGCTCGGGGCTCAACCCCGAGTCGGCCGTGCGAAC
+
CCCCCGGGGFGGGGGGGGGGGGGGGGGGGGGGGGGGGGGGGGGGGGGGGGGGGGGGGGGGGGGGGGGGGGGGGGGGGGGGGGGGGGGGGGGGGGGGGGGGGGGGGGGGGGGGGGGGGGGGGGGGGGGGGGGGGGGGGGGGGGGGGGGGGGGGGGGGGGGGGGGGGGGGGGGGGGGGGGGGGGGGGGGGGGGGGGGGDGGGGGGGGGGGEGEEGGGGEDFGGGGCGGGG5?*;CGGGGGGGGGGGGGGG=CEEDEGCE@GGGGDGGFFGC:?>CGGG)>DGG:BEG3DF<DF1@::55>3).
@M03506:14:000000000-AKVR1:1:1101:15628:1529 1:N:0:30
CGAACTCCTACGGGAGGCAGCAGTGGGGAATTTTCCGCAATGGGCGAAAGCCTGACGGAGTGACGCCGCGTGTGGGACGAAGGCCTTCGGGTCGTAAACCACTGTCAGTGGGAAAGATGGGTGTCGGCGTGATAACCGCCGGCATTTGACGGTACCTGCAGAAGAAGCCCCGGCCAACTACGTGCCAGCAGCCGCGGTAATACGTAGGGGGCGAGCGTTGTCCGGATTTATTGGGCGTAAAGAGCTCGTAGGCGGTTTGGCAAGTCGGGTGTGAAAACTCCGGGCTCAACTCGGAGACGCC
+
CCCCCGGGGGGGGGGGGGGGGGGGGGGGGGGGGGGGGGGGGGGGGGGGGGGGGGGGGGGGGGGGGGGGGGGGGGGGGGGGGGGGGGGGGGGEGGGGGGGGGGGGGGGGFGGGGGGGGFGGGGGGGGGGGGGGGGGGGGGGGGGGDGGGGGGGGGGGGGGGGGGGFGGGGGGGEGGGGGGGGGGGGGGGGGGGGGGGGEGGDED;3ACGGGGGGGGEGEEGGGGGGCCECCGFFGGGGGGGGGFFGFGG8CCEGGG7=;DGGGGGFGGDDDGDD*7?>7**9)8EC><F?F*5BB:>3@D:>
@M03506:14:000000000-AKVR1:1:1101:23421:1551 1:N:0:30
CGAACTCCTACGGGAGGCAGCAGTGGGGAATTGTTCGCAATGGGCGCAAGCCTGACGACGCAACGCCGCGTGGAGGATGAAGACCTTCGGGTCGTAAACTCCTTTCGATCGAGACGAATGGCCTCCGGGTGAACAATCAGGAGGAGTGACGGTACCGAGAGAAGAAGCCCCGGCTAACTCCGTGCCAGCAGCCGCGGTAATACGGGGGGGGCAAGCGTTGTTCGGAATTACTGGGCGTAAAGGGCTCGGAGGTGGCCCACTAAGTCGGACGTGAAATCCCTCGGCGTCACCGGGGCACGTG
+
CCCCCGGGGGGGDEGGGGGGGGGFGGGGFGGGGGGGGGGEGGFFFGGGGGGGGFGGGGGGGGGGGGGGGGGGGGGGDGGFFFGGGGCFDGGGGGGG?CEDE,F9FGGFGFEB=FGEGE@>CFCA<FGGGGGGGGGGGG,3DFCF@FGGCDE:FD<>FECFCFCGAFFF,*=F@F:FG7C,7FCFGGFGGGGGFCEEE5C50<CCC>5CEGDE*;C8E;5***3CE*?=EFF?F+/;7:)//++:C:*1**2*75**2)*/:?2700*/*9EDGGG?:*9*0).*1)1<6/90>00)))05)
@M03506:14:000000000-AKVR1:1:1101:21493:1554 1:N:0:30
CGAACTCCTACGGGAGGCAGCAGTGGGGAATATTGGACAGTGGGCGCAAGCCTGATCCAGCCATGCCGCGTGAGTGATGAAGGCCCTAGGGTTGTAAAGCTCTTTTGTGCGGGAAGATAATGACGGTACCGCAAGAATAAGCCCCGGCTAACTTCGTGCCAGCAGCCGCGGTAATACAGAGGTCTCAAGCGTTGTTCGGATTCATTGGGCGTAAAGGGTGCGTAGGCGGCGCGGTAAGTCGGGTGTGAAATCTCGGAGCTTAACTCCGAAACTGCATTCGATACTGCCGTGCTTGAGGACT
+
CCCCCGGGGDFGGGGGGGGGGGGGGGGGEGGGGGGGGGGGGGGGGGGGGGGGGGGGGGGGGGGGGGGGGGFECGFGGGGGGFF@FGGGGGFGGGGGGGFFDFGGGGGGGGGGGGGGGGGGGGGGEEFFGCFGGGGGGGGGGGGGGFG>FGFGGCFGGCFGGGGGGGGGGEC><CCGGGGGGGCF;;FGGGE*=CCFFGGGCCCFGFGGGGG8EGGGGG=C=ECCCE6CECC>CEGEEG:9>CC7:*CCEFCEDEGFEFCFE?7C+:CDECGFGG4ECFG7>@)::F7@>D3(8**.947))
@M03506:14:000000000-AKVR1:1:1101:19003:1571 1:N:0:30
CGAACTCCTACGGGAGGCAGCAGTGGGGAATATTGCGCAATGGGCGAAAGCCTGACGCAGCAACGCCGCGTGAGGGATGACGGCCTTCGGGTTGTAAACCTCTTTCAGCAGGGACGAAGCGAGAGTGACGGTACCTGCAGAAGAAGGACCGGCCAACTACGTGCCAGCAGCCGCGGTAATACGTAGGGTCCGAGCGTTGTCCGGAATTATTGGGCGTAAAGGGCTCGTAGGCGGTTCGTCACGTCGGGAGTGAAAACTCGGAGCTCAACTCCGAGCTTGTTGCCGATACGGGCACAGTATG
+
CCCCCGGGGGGGGGGGGGGGGGGGGGGGGGGGGGGGGGGGGGGGGGGGGGGGGGGGGGGGGGGGGGGGGGEGGGGGGFFGGGGGGGGGGGGGGGGGFGGFGGGGGGGGGFGGGGGGGGGGGFGGGFGGFDEGGGCGGFGCFGGFFGGGGGGGGDGGGGGGGF,CCGGGGFFCGGDGGGGGGGGGGGGGFGGDCGGGGE*;EGE>CG5C7E@FGGG>8:CFGGEEFF>8*CEFGGGGG=/;5E57FE5DEEGCGFG=C?DD=*9E:F?C7::FC<DG)0*22)9<*015(/5457)))1***
@M03506:14:000000000-AKVR1:1:1101:22627:1618 1:N:0:30
CGAACTCCTACGGGAGGCAGCAGTGGGGAATATTTGACAATGGGCGAAAGCCTGATCCAGCCATGCCGCGTGAGTGAAGAAGGCCTTAGGGTTGTAAAGCTCTTTCAGCGGGGAAGATAATGACGGTACCCGCAGAAGAAGTCCCGGCTAACTTCGTGCCAGCAGCCGCGGTAATAAGAAGGGGACTAGCGTTGTTCGGATTTACTGGGCGTAAAGCGCGCGTGGGCGGATCGCTAAGTCAGGGGTGAAATCCCCGGGCTCAACCCTGGAACCGCCTTTCATAGTGACGATCTGGATATCG
+
CCCCCGGGG9FG@FCEEGGGGGGEEGCGGGG9FG9C9FGGGGGGGGEEEGGGGFG,6C@@FGGFGGGGGGEG7=EEG9EF8FDCFEG@<FGC<FCAFGEADFGDFGFAC:@CEGDCFFG,@,,CFDB<+ED@@+6+>=BFFDCG<F@CCFADF9FF>::*73::,,5<:F1<C@FG,,<;C:*<EGD2+?B*<C;:388*4*5;2+5CF*:/:?*<?E=85:?**2:*?*1***;*/<?CEDE5:E779FF79?*)28D756=E*9292*3)*17:C.0*2=@++*2937)4F7**/*990
@M03506:14:000000000-AKVR1:1:1101:11405:1619 1:N:0:30
CGAACTCCTACGGGAGGCAGCAGTCGAGAATTTTTCTCAATGGGGGAAACCCTGAAGGAGCGACGCCGCGTGGAGGATGAAGGTCTTCGGTTTGTAAACTCCTGTCATTTGGGAACAATGCTTACGTATTAACTGTACGTGAGTTGATAGTACTAGAAGAGGAAGAGACGGCTAACTCTGTGCCAGCAGCCGCGGTAATACAGAGGTCTCAAGCGTTGTTCGGATTCATTGGGCGTATAGGGTGTGTAGTGGGCGCCGTAAGTCGGTTGTGAACTCCGGGGGCGTAACTCCGAAACTGCAT
+
<CBC@EEF<@FFD@FE:@@C7EEAEEFF86EECGDF,CEFFFED;:FEDECCFDF8ECDFCEEGGEGGEECCEFCECF,?BCGE<EFEC748CB=A@FGFCFG5?FFEFEGCEGGF,B?FGCFD<DFDGFGGFG9AFADFFD:CD9C@@FFG<,8F9,@F<E<<<7FFGGC7FFAC7>BE;,EC9CEC,2:FCDEF*8C;=9;B@75=FG9C++33=8:*AC**3;++???FF=EC5*90+:CEC*CDE<+**:5CC.9**::9*7*1CD=*:*00*)//)05*:5189C)-8)57496*9
@M03506:14:000000000-AKVR1:1:1101:9791:1639 1:N:0:30
CGAACTCCTACGGGAGGCAGCAGTTTGGAATTTTGGACAATGGGCGAAAGCCTGATCCAGCGACGCCGCGTGCACGATGAAGGCCTTCGGGTCGTAAAGTGCTTTTGGTGGGGAAAAATTTTTGATTGTACCCACAGAATAAGAGGTTGCTGACTCTGTGCCAGCAGCAGCGGTAATACAGAGACCTCAAGCGTTATCCGGAACCATTGGGCGTAAAGCGTGCCGATAGGTGGTTGAAATAGTCTTGGGTAAAAGCCAGAAGCTCAACTTCTGAGTTTGCTTAAGATACTTTTCGACTAGA
+
CCCCCGGGGGGGGGGGGGGGGGGGGGGGGGGGGGGGGGGGGGGGGGGGGGGGGGGGGGGGGGGGGGGGGGGGGGGGGGGGGGGGGGGGGGGGGGGGGGGFGGGGGGGGGGGGGGGGGFGGFEGGGGGGGGGCFGGGGGGGGGGGGGGGFFGGGGFGGGGGGEFFGGGGGGGCFGGGGGGGGGGGGGGGGGGGGFGGGGG>EEGGGGCCFCFFGGCE5EGGE858///:CGGGGDCEGGG++<0A?CGF5EGGF7+985C9C?C0<>F*9*<*0**<:@DD:@BGG*:@AF?2@?>))87:*
@M03506:14:000000000-AKVR1:1:1101:11327:1645 1:N:0:30
CGAACTCCTACGGGAGGCAGCAGTGGGGAATCTTGCGCAATGGGCGAAAGCCTGACGCAGCAACGCCGCGTGCGGGATGACGGCCTTCGGGTTGTAAACCGCTTTCAGTAGGGACGAAATTGACGGTACCTGCAGAAGAAGCCCCGGCCAACTACGTGCCAGCAGCCGCGGTAATACGTAGGGGGCAAGCGTTGTCCGGATTCATTGGGCGTAAAGAGCTCGTAGGCGGCTTGGCAAGTCGGGTGTGAAAACTTCAGGCTCAACCTGGAGCGGCCACTCGATACTGCCATGGCTAGAGCCC
+
CCCCCGGGGCFGGGGGGGGGGGGGGGGGGGGGGGGGGGGGGGGGGGGGGGGGGGGGGGGGGGGGGGGGGGGGGGGGGGGGGGGGGGGGGGGGGGGGGGGGGGGGGGGGFGGGGGGGGGGGGGGGGGGGGGGGGGGGGGGGGGGGGGGGGGGGGGGGGGGGGGGGGGGGGGGGGGGGGGCFFGGDECEGGGGGGGGGGGGDGGGGGGGGGGGGCGGGGGGFGGGGGGGGGGGEEEFFGGFFGGGCGEGGFFFFGGFGGFGFGGCF:CGCC46@DDGGG4D3745:FFGFFG:?>FFF46*0.
@M03506:14:000000000-AKVR1:1:1101:22831:1687 1:N:0:30
CGAACTCCTACGGGAGGCAGCAGTCGGGAATTTTGCGCAATGGGCGAAAGCCTGACGCAGCAACGCCGCGTGAGGGATGACGGCCTTCGGGTTGTAAACCTCTTTTGTCAGGGAAGATGATGACGGTACCTGGCGAATAAGCAACGGCTAACTACGAGCCAGCAGCCGCGGTAATACGTAGGTGGCGAGCGTTGTCCGGATTTACTGGGCGTAAAGAGCGCGCAGGCGGTCGTTCAAGTCGCGTGTGAAAGCCCCCGGCTCAACTGGGGAGGGTCACGCGATACTGATCGCTGCGAAGGCG
+
CCCCCFFFFFDEEFG@CGEGGGGGGGGGGGG@FFGFCE@@FF8EG@FFCEFEE<E8CGEGGGG8@7@:F@+CFBFD:FGDFGE7@=F=FF7:?CGEF<?FGGGF<,BFFD?CF7F@F9FA@<?,>7FD+:3EFGCGG77C<33FF@@FC:FGCCCF**<:DEE<BEFF*4=<7:,77=<FEDFCF+*=CFE:8*;3<CCE5CCG7CCCGFGCE58EGGC/***/:***22??1**23<0+2:72::C7+:C6**:)/:5):+7*09<*:5*))***2)1/)).:+*7/.>)1)8)))054)
@M03506:14:000000000-AKVR1:1:1101:12446:1729 1:N:0:30
CGAACTCCTACGGGAGGCAGCAGTGGGGAATATTGGACAATGGGCGCAAGCCTGATCCAGCCATGCCGCGTGTGTGAAGAAGGCCTTCGGGTTGTAAAGCACTTTTGTTGGGGAAGAAAAGACACCGGTTAATACCCGGTGTCTCTGACGGTACGCAAAGAATAAGCACCGGCCAACTCCGTGCCACCAGCCGCGGTAATACGAAGGGGGCAAGTGCTACTCGGAATGACTTGGCGTAAAGGGTGCGTGGGAGGTGAGTTAAGGCTGTCGTGAATGCCCCGGGCTCAATCTGGGAATGGCG
+
CCCCCGGGGCGGGGGGGGGGGGGGGFGGGGGGGGGGCGGGGGGDGGGGGGGGGGGEFGGGGGGGGGGGGGGG:CCFGFGGGGG?FEFG<FGCF:=5EGDGFF<FGG9BF=,CG:FC@FGG<BFG,8@=FFDFFD,,,@F+:+7,,3,CFC7<F:+3C+@<,3,>;FDDF::***56>7,F:<1<1C2,2=:***1*14*++3=***14***1**20+++<+<*2?**++2<032+*1/**++/0:/7*/:*/1>EFC@::E+0+*2A5<<C39**3*/9*/))1C7C*)**)*0)0)9))0
@M03506:14:000000000-AKVR1:1:1101:18541:1731 1:N:0:30
CCTACGGGAGGCAGCAGTGGGGAATCTTGCACAATGGACGAAAGTCTGATGCAGCGACGCCGCGTGAGCGATGAAGCCCTTCGGGGTGTAAAGCTCTTTCGACGGGAACGATAATGACGGTACCCGGAGAAGAAGCTGCGGCTAACTACGTGCCAGCAGCCGCGGTAATACGTAGGCAGCGAGCGTTGTTCGGAATTACTGGGCGTAAAGAGTGTGGAGGCGGTGTTCCCAGTCTGGTGTGAAATCTCCCGGCTTAACGGGGGGGGTGCAGCGGAAACGAGAATGCTAGAGGGTGGGGGAG
+
CCCCCGGGGDGGGGGGGGGGGGGGGFGGGGGGGGGGGGGGGGGGGGGGGGGGGFDEGGGGGGGDGGGGGGGGGGGGCFGGGGGGGGGGGGGGGGGGGDFGGGGGGGGGFGGFGGGGGGDGEFEGGGGGGGGGGFFFGGGGGGDEFGDGGGFFCGGGGGCFFEGEG@EEDFGFCFFGFGEFDDGCGECEGCCEGCE>FGGGGGGGGECE5C?80<CF*+/8CGGEGGE7?FC?32+0*<5;5C?:?90*+0:CDE5C:**):5)*:D555*:613):3:3)7.>GFBG4AGF0><:D))7>D
@M03506:14:000000000-AKVR1:1:1101:11874:1738 1:N:0:30
CGAACTCCTACGGGAGGCAGCAGTGGGGAATTTTTGGCAATGGGGGCAACCCTGACCAAGCAACGCCGCGTGGGTGATGAAGTCTCTTGGGACGTAAAACCCTTTCGACGGGGAAGAAAACCGCAAGGTTTGACGGTACCCGTAGAAGAAGCCCCGGCTAACTCCGTGCCAGCAGCCGCGGTAATACGGGGGGGGCGAGCGTTGTTCGGAATTACTGGGCGTCAAGGGCGCGTAGGCGGTTCGCTAAGTTGGATGTGAAAACTCTGGGCCCAACCCAGAGCCTGCATCCAAAACCGGCGGG
+
CCCCCGGGGGGGGGGGGGGGGGGGGGGGGGGGGGGGGGGGGGGGGGGGGGGGGGGGGGGGGGGGGGGGGGEGGGGGGGFGGGGGGGGGGGGGFFFGGGGGGGGGGGGGGGGGGGGGGGGGGGGGGGGGGGGGGGGGGGGGGEGGGGGGGGFFGGGGGGGGGGGGGGGGGDFGGGGGGGDCGFDGG::CGGGGGGGGGEGGGGGG1@CEC58FCFGCFFF5/1*:*<C=CEEEC*:CEGGGEGE=*AEFE+9C7<CFGFG*0:FCCGCCF*/07CC535*97;.*1)20(7<2.))).)8>5
@M03506:14:000000000-AKVR1:1:1101:18144:1753 1:N:0:30
CGAACTCCTACGGGAGGCAGCAGTGGGGAATATTGGACAATGGGCGCAAGCCTGATCCAGCCATGCCGCGTGAGTGATGAAGGCCCTAGGGTTGTAAAGCTCTTTTGTGCGGGAAGATAATGACGGTACCGCAAGAATAAGCCCCGGCTAACTTCGTGCCAGCAGCCGCGGTAATACGGAGGGGGCTAGCGTTGTTCGGAATTACTGGGCGTAAAGCGCACGTAGGCGGCTTTGTAAGTTAGAGGTGAAAGCCCGGGGCTCAACCCCGGAATTGCCTTTAAGACTGCATCGCTAGAATTGT
+
CCCCCGGGGGGGGGGGGGGGGGGGGGGGGGGGGGGGGGGGGGGGGGGGGGGGGGGGGGGCFGGGGGFGGGGEGGFFGGGGGGGGFGGGGGGGGGGGGGGGGGGGGGGGFCGGDEGGGGGGGGFFGGGGGGEEGGGGGGGGGGGFFGGGGGGDFGGGGGCFGGGGGGGGGGCEGGFDFGGDCEGDGC78@FGGDEEF?7CEGGGGCGGGFCEGC:FGCE=EEEGGFGGGGD5C6<<<CC>F7+<CECFG6CEC4*:CE33)/?DC*9*9ED7)00*2:=>::8=<9)*9)08(7).**9***
@M03506:14:000000000-AKVR1:1:1101:11417:1785 1:N:0:30
CGAACTCCTACGGGAGGCAGCAGTGGGGAATCTTGCGCAATGGCCTAACGGCTGACGCAGCGACGCCGCGTGTGGGATGAAGCTCCTCGGAGTGTAAACCACTGTTGCCCGGGACGAATAGCTCGATTAATCGAGCCTGACAGTACCGGGTGAGGAAGCACCGGCTAACTCCGTGCCAGCAGCCGCGGTAATACGGGGGGTGCGAGCGTTGTCCGGAATCACTGGGCGTAAAGGGCGCGTAGGTGGTTTGATAAGGGTGTGGTGAAAGTCCGGGGCTCAACCCCGGATCTGCCGTGCCGAC
+
CCCCCGGGGGGGGGGGGGGGGGGGGGGGGGGGGGGGGGGGGGGGGGGGGGGGGGGGGGGGGGGGGGGCFGCFFGGGGGGGGGGDFGFGGGGGGGGGGGGG<FFGGGGGGGGGGGGGGGGGCGEGE7BFFFGGCGFFEFGGGFGGGGCCGG7:FFGGGGGGGGGGDEGGGBFGGGGGGFFFFGEGGGCEEEEGGGFGGCEGEEGGEGGG8CC>EGGGEDFGGGGGGGGGGEGDGGCEEEG:5EGGGG/9*:7<DGFGG>DDGG<EC*<FGGFFDGC5)7D7778EC>1<9794*5)007577
@M03506:14:000000000-AKVR1:1:1101:17803:1799 1:N:0:30
GAACTCCTACGGGAGGCAGCAGTGGGGAACATTGGACAATGGGCGAAAGCCTGATCCAGCAATGCCGCGTGAGTGATGAAGGCCTTAGGGTTGTAAAGCTCTTTTACCCGGGATGATAATGACAGTACCGGGAGAGTAAGCCCCGGCTAACTCCGTGCCAGCAGCCGCGGTAATACGGAGGGGGCTAGCGTTGTTCGGAATTACTGGGCGTAAAGCGCGCGTAGGCGGCTTGGTAAGTTAGAGGTGAAAGCCCGGGGCTCAACCCCGGAATTGCCTGTAAGACTGCACCGCTAGAATCATG
+
CCCCCGGGGGGGGGGDGGGGGGGGGGGGGGFGGGGGGGGGGGGGGGGGGGGGGGGGG@FGGGGFGGGGGGGGGAFGGGGFGGGGGFFAFGFFGGGGGGGDFGGGGGGFGGGGFGGGGGGGGGGGGGG<FGGGGGDGGGGGGGGGGGGGGFGFGGGGGGGGGG@FGGGGGGGGGGFFGGGD7FGG>*CEGG7:CFGGGG8CCFGGGGCGGGGGGFC78CGGE=EEGGGED*:*/+3+<CFCG7?=?:E90<C:CCGGGECF69765*:C59*/67CG*9C*?4=FFFGFBC3(8.0966*77
@M03506:14:000000000-AKVR1:1:1101:11701:1808 1:N:0:30
CGAACTCCTACGGGAGGCAGCAGTGGGGAATATTGGACAATGGGGGAAACCCTGATCCAGCAATGCCGCGTGGGTGATGAAGGCCTTCGGGTTGTAAAGCCCTTTTGGCGGGGACGATGATGACGGTACCCGCAGAATAAGCCCCGGCTAACTTCGTGCCAGCAGCCGCGGTAATACGAAGGGGGCCAGCGTTGTTCGGAATTACTGGGCGTAAAGGGCGCGTAGGCGGCCTGACGAGTCGGGTGTGAAAGGCCTGGGCTTAACCCGGGAAATGCGCACGATACTGTCGGGCTAGGGGGGG
+
CCCCCGGGG9FGGGGGGGGGGGGFGGGGGGGGGGGGGGFGGGFGGGGGGGGGGGGFGGGGGGGGGGGGGGGGGGEGGGGGGGGGGGGGGGGGGGGFGGGGGGGGGGGGGGGGGGGGGGGGGGGGGGGGGGGGGGGGGGGGGGGGGGGGCEFGGGGGGGGGGGGGGGGGGGGGGGGGGF7FGDEEGGGGGGG;*:CGGGGGGGGGGGGGGGG?EEDGGE:ECGGGGGGGGGEEGGEEEGGGGDGEEEGF97?FDCEFFFCGC6>FGC7D=<:5>FFGD35DGFFD7**88554>4>)7)7)7
@M03506:14:000000000-AKVR1:1:1101:22473:1811 1:N:0:30
CCAACTCCTACGGGAGGCAGCAGCGAGGAATCTTGGGCAATGGGCGAAAGCCTGACCCAGCGACGCCGCGTGGAGGATGAAGGCCTTCGGGTTGTAAACTCCTTTTGCCGGGGAAGAAGTTCTGACGGTACCCGGCGAGTAAGCCACGGCTAACTACGTGCCAGCAGCCGCGGTAATACGTAGGTGGCAAGCGTTGTCCGGATTTACTGGGCGTAAAGGGCTTGTAGGCGGTTCGTTAAGTCCGGTGTGAATTTCCCCGGCTCAACCGGGAGCGGCCACCGGACACTGGCGAGTACGAGGG
+
-BCCCGGGG9FGGECGGGGGGGGGGGGGGGGGGGGGFGGGGGGF8@CEGGGGGGFEFGGGGGGGCGGGGGGGGGCEFFFEFGG,,,BFGCFFGGGGDB<BECFGFG?FFECFGGDCF8DE>DFFDGGGGGGGGGGGE7CF<E9D@AFGG>FCFFG;CCGDG7FBC<FCBCEE7<F:>,>FGE@FG+;80+A>8CGCEF9CGDC8F?EG785AEE*880<?*;28C7AE?8:C8E:C6897CF?EGE57*<A7*++207)9>*5A?F6<535.9/):77*9>).*/)C*4C325))*0)0).
@M03506:14:000000000-AKVR1:1:1101:22755:1813 1:N:0:30
CGAACTCCTACGGGAGGCAGCAGTTTGGAATTTTGGACAATGGGCGAAAGCCTGATCCAGCGACGCCGCGTGGACGATGAAGGCCTTCGGGTTGTAAAGTCCTTTTGCAAGGGAAGAATTTCATGACGGTACCTTGCGAATAAGAGGTTGCTAACTCTGTGCCAGCAGCAGCGGTAATACAGAGACCTCAAGCGTTATCCGGAATCATTTGGCGTAAAGCGTACCGATAGGTGGTTGTACAAGTCAGAAGTGAAATCTCCGAGCTCAACTCGGAATCTGTCTTTTGAAACTGTACGCTTAG
+
CCCCCGGGG9FEGGGGDFFGDGGFGGFC,CFFGGGGFGFGGGGGGE7BFGGGGGGCGGGGGGGGEGDCGGFGCBFDGGFFFGGF=FGGGGGGGGGGGGAFEGGGGGCF<FFCFEFGGGGFGFGFGGFGGGFEFGGGGGGCFGGGGFFGFGFGCF@EFGGFGGC;FFFGGGGFFEFCCF<CCFGFGGGFF7CEGGGGG:@CEEEEFFCCF+?EGGGGE5@;EEE*=8>:*;CGFGEFGEGCFGFFEGCFCFCCFCCD+*?:CECCE6+9F>C@93C>DFCGFFFFGF3*6>F<@495)).0*
@M03506:14:000000000-AKVR1:1:1101:16172:1828 1:N:0:30
CGAACTCCTACGGGAGGCAGCAGTGGGGAATATTGCGCAATGGGCGAAAGCCTGACGCAGCAACGCCGCGTGAGTGATGAAGGCCTTCGGGTCGTAAAGCTCTGTCGGAGGGAACGAATGTTTCTGAGGTTAACAGCCTCAGGAAGTGACGGTACCCTCAAAGGAAGCACCGGCTAACTCTGTGCCAGCAGCCGCGGTAATACAGAGGGTGCTAGCGTTGTTCGGAATCATTGGGCGTAAAGGGCGTGTAGGCGGTTTGTTAAGTCATGTGTGAAATCCCTCGGCTCAACCGGGGAACGAC
+
CCCCCGGGGFGGGGGGGGGGGGGGGGGGGGGGGGGGGGGGGGGGGGGGGGGGGGGGGGGGGGGGGGGGGGFGGGGGGGGGGGGGGGGFGGGGGGGGGGGGGGGGGGGGGGGGGGGGFEGGGGGGGGGGGGGGGFGGGGEGGGGFGGGGGGGGGGGGGGGGGGGGGGGGGGGGGGGGGGGGGGGGGGGGGGGGFGGGGEGGFGGF@@F7CCGGGGGGGG;EGFFGGEGDGGCFG?FGGG3;FFGGDE>D;6<?*:ED=>D7FF*A:F?FFFGFD7FFGFC*67>E=)198D49:>D@>FB:)
@M03506:14:000000000-AKVR1:1:1101:22258:1842 1:N:0:30
CGAACTCCTACGGGAGGCAGCAGTGGGGAATCTTGCGCAATGGCCGAAAGGCTGACGCAGCGACGCCGCGTGTGGGAGGACGCCTTTCGGGGTGTAAACCACTGTTGCCCGGGACGAACATCCCTTTTCGAGGGGACTGACGGTACCGGGTGAGGAAGCACCGGCTAACTCCGTGCCAGCAGCCGCGGTAATACGGCGGGTGCGAGCGTTGTCCGGCATCATGGGGCGTAAAGGGCGCGTAGGTGGCGGGACAAGCGGGCGGTGAAAGCCTGGGGCTCAACCCCGGGTCGGCCGGGCGAAC
+
CCCCCGGGGDGGGGGGGGGGGGGGGGGGGGGGGGGGGGGGGGGGGGGGGGGGGGGGGGGGGGGGGGGGGGGGGGGGGGGGGGGGGGGGGGGGGGGGGGGGGGGGGGGGGGGGGGGGGGGGGGGGGGGFGGGGGGGGGGGCFEGGCFGDDGEGGFFCGFDGGGDEGGGGG9CGGG5CFGFGGFFGGG5CG5EGGGGG*:>ECEEEEGGE>>8EFFGG*2CEFE++;8AGEGGG?:8?EGG:CGGC?FGGGGG5CFG:5)7DE=9*/6?76C+.73C=)76CC..*/)1.4))(5<))8@@3)
@M03506:14:000000000-AKVR1:1:1101:10446:1853 1:N:0:30
CGAGCTCCTACGGGAGGCAGCAGTAAGGAATCTTCCACAATGGGGGCAACCCTGATGGAGCAACGCCGCGTGCAGGATGAAGGCCCTCGGGTCGTAAACTGCTTTTATGAGTGAAGAATATGACGGTAACTCATGAATAAGCACCGGCTAACTACGTGCCAGCAGCCGCGGTAATACGGGGGGGGCAAGCGTTGTTCGGAATTACTGGGCGTAAAGGGCTCGTAGGCGGCCAACTAAGTCAGACGTGAAATCCCTCGGCTTAACCGGGGAACTGCGTCTGATACTGGATGGCTCGAGCTTG
+
CCCCCGGGGGGGGGGGGGGGGGGGGGGGGGGGGGGGGGGGGGFFGGGGGGGGGGGGGGFFGGGGGGGGGGGGGGGGGGGGGGGGGGGGGGGGGGGGGGGGGGGGGGGGGGGGGGGGGGGGGGGGGGGGGGGGGGGGDFGFGGGGGGGGGGGGGGGGGGGGFGGFGGGGGGG>FGGGGGGGGEGGGGGGGGGE8EGGGGGGCEC9F+:CCGEGGGFGGGDFGGEDGGGCCC85EFGGFGGGFFE6CF=DFGGGG7C5C>GG*CFGG:7DECE7<*05*7DG7FFG946.4>5:??@33)7)8
@M03506:14:000000000-AKVR1:1:1101:7551:1856 1:N:0:30
CGAACTCCTCCGGGAGGCAGCAGTGGGGAATATTGGACAATGGGCGAAAGCCTGATCCAGCAATGCCGCGTGAGTGATGAAGGCCTTAGGGTTGTAAAGCTCTTTTACCCGGGAAGATAATGACTGTACCGGGAGAATAAGCCCCGGCTAACTCCGTGCCAGCAGCCGCGGTAATACGGAGGGGGCTAGCGTTGTTCGGAATTACTGGGCGTAAAGCGCGCGTAGGCGGCTTTGTAAGTTAGAGGTGAAAGCCCGGAGCTCAACTCCGGAACTGCCTTTAAGACTGCATCGCTAGAATTGT
+
CCCCCGGGG9FGGGGGGGGGGGGGGGGGDGGGGGGGGGGGGGGGGGGGGGGGGGGGGFGGGGGGGGGGGGFGGGEFGGGGGGGGGGGGGGGGGGGGGCEFFGGGGGGGGGGGGGGGGGGEGGGGGGGGGGGGGDGGGGGGGGGGGGGGGGGGGGGGGGGGGGGGGGGGGGGGGGGGGGG:FGGGGGG>FGEGGGGCFG@:EGGGGGGGGGGGGEGDDEGGGDGDE>FEGGGGGGGFF9:C?C7C6FGGGFECDGGGGEGGGG=FGFGG57C76DG:=BC>7B6CF:4=AG>?>:5=/77@=
@M03506:14:000000000-AKVR1:1:1101:10970:1896 1:N:0:30
CGAACTCCTACGGGAGGCAGCAGTGGGGAATCTTGCGCAATGCGCGAAAGCGTGACGCAGCAACGCCGCGTGGGGGAAGACGGCCTTCGGGTTGTAAACCCCTTTCAGGAGGTACGAAGGTTCACCGGTGAATAGCCGTGTGGATTGACGGTACCTCCACACGAAGCCCCGGCTAACTACGTGCCAGCAGCCGCGGTAATACGTTGGGAGCAAGCGTTGTCCGGAACCATTGGGCGTAAAGCGCGCGTAGGTGGCCTCATAAGGCCGCGGCAAAAGTCAAAGGCCCAACCTTTGAAAGGCG
+
C@CCCGCGC@CFGGGBFECCEGGAFEFGEGDFGG@D:CFG,CCG:FDE@F8::BBCEG6:C@@FFCFGDDFGGGGG@EFGGCGGG7FFBBGAF:FAFGG<FFFGGF9,=>33+,8B>FEE<3<,,@<FG@FBC;FDD<F<F7FF:B@<B:B<<C:,@C<FF*=<<*1+4=1:CFGGC:BFEFF*/9:*:CEG8C?8?>*++<E<**1:/88**2@*121*39?C*/*2*0A+85**:=12C::CE5798>50>*62+89DA<*0*1*)/1/)750**1C*:/)12)15:3?>?/*1968>)
@M03506:14:000000000-AKVR1:1:1101:10541:1919 1:N:0:30
CGAACTCCTACGGGAGGCAGCAGTCGAGAATTTTTCTCAATGGGGGAAACCCTGAAGGAGCGACGCCGCGTGGAGGATGAAGGCTTTCGGGTTGTAAACTCCTGTCATTTGGGAACAATGCTACCGAGTTAACTGTTCGGTAGTTGATAGTACCAGAAGAGGAAGAGACGGCTAACTCTGTGCCAGCAGCCGCGGTAAGACGGAGGGGGCTAGCGTTGTTCGGAATTACTGGGCGTAAAGCGCACGTAGGCGGCCTTCCAAGTCAGATGTGAAAGCCCCGAGCTTAACTCGGGAACTGCAT
+
CCCCCGGGGGGGGGGGGGGGGGGGGGGGGDGGGGGGGGGGGGGGGGGGGGGGGGGGGGGGGGGGGGGGGGGGGGGGGGGGGGGGGGGGGGGGGGGGGGGGGGGGGGGGGGGGGGGGGGGGGGGGGGGGGGGGGGGGGGGGEFGGFGGGGGGGGAFGGGGGGGGGGGGGGGGGGGGGGGGGGGGGGGGGGGGGGGGGGGGGFGGGGGGGGGGCFCEEGGGGGGGEEFFGGGGGGFEGGGGGGGGGEDGGGGFGGGEGGF<DFGGGCFFGCCFFC77?DFDD57>CEFGF2CEBEB))9?@F8
@M03506:14:000000000-AKVR1:1:1101:10052:1926 1:N:0:30
CGAACTCCTACGGGAGGCAGCAGTCGGGAATTTTGGGCAATGGGCGAAAGCCTGACCCAGCACCGCCGCGTGAAGGATGAAATCCCTCGGGATGTAAACTTCGCAAGAACAGGAAGAATAAGTAAGGGTTAATATCTCTTACGATGACGGTACTGTTTGTAAGCTCCGGCTAACTCCGTGCCAGCAGCCGCGGTAATACGGGGGGAGCAAGCGTTGTTCGGATTTACTGGGCGTAAAGGGCGCGTAGGCGGCCACCGCAAGTCGGTTGTGAAATCTCTGGGCTTAACCCAGAAAGGTCAAC
+
CCCCCGGGGGGGGGCGGEGGGGFGGECGGGGGGGGCCFGGGGC@FGGGGGGGGFGGGGGGG@FFGGGGGGGGDFGGGGGGGFGGFGGGGEGGGGGGFFGGGGGGGCEGGGGGG<EFCDFDGGGFGGGGAFGGGGGGGGGGGCFDCDGGGGGGGGGGFGG<3FFGGFFEFGGGFGGGCGF7CFF>EFGFDFFEE*BFGGGGEGGGGG8CFF8CE*;:?FGGGGG5FCCFGDFG=EC5*+225:=CEE7>F=573:CFEB3CE<:*=CE<EC?@DDF+*909C>>C+=CF(*.(0))799)*1
@M03506:14:000000000-AKVR1:1:1101:12792:1928 1:N:0:30
CGAACTCCTACGGGAGGCAGCAGTGGGGAATTGTTCGCAATGGGCGCAAGCCTTACGACGCAACGCCGCGTGGAGGATGAAGATTTTCGGATCGTGAACTCCTGTCGAATGGGACGAATAGGTCGCGGGTTAACAGCCCGTAACCCTGACGGTATCGTTAAAGGAAACCCCTGCTAACTCCGTGCCAGCAGCCGCGGTAATACGGGGGGGGTAAGCGTTGTTCGGAATTACGCGGCGTAAAGGGCTCGTCGGCGGCCACCTAAGGCATACGTGACATCCCTCCGCCTAACGGGCGAGCCGC
+
CCCCCC-FE--@FGGGGFCFFFEG@EGGDGGGGGGGG@;FFDGFFECGG:7FF<E@@CFC@6FCFEC=CB7+@F=C:EFCFFGF<@E?4F7+4?E,FGG<,8<FFE@C@F@GGFGDFF8CE=<,+33B@@FFG;FCFCGGED:*@>A7,6>FC7*7CCG::@<:C,2?:CC*1<><7F,721CCF7FFGGGGF>EE5:E59:<CCEGGDCE5*+++:CE5A@FGD*:*<3<**2:5=CD8:<FE:C5>/**:CEED=3*9*+9?***2+209C4*+:9F5*7)25093)2)43)7))))0.
@M03506:14:000000000-AKVR1:1:1101:23164:1940 1:N:0:30
CGAACTCCTATGGGAGGCAGCAGTGGGGAATCTTGCGCAATGCGCGAAAGCGTGACGCAGCAACGCCGCGTGGGGGAAGAAGGCCTTCGGGTTGTAAACCCCTCTCAGTTGGGACGAAGCTTCGAGGGTTAATAGCCCTCTGGAGTGACGGTACCTTCAGAAGAAGCCCCGGCTAACTACGTGCCAGCAGCCGCGGTAATACGTAGGGGGCTAGCGTTGTCCGGAATCATTGGGCGTAAAGCGCGTGTAGGCGGTCCGATAAGTCCGCTGTGAAAGTCGGGGGATCAACCCTCGGTTGCCG
+
CCCCCGGG<F<FGGGGGECCGGGCFFGGGGGGGGFGFGGCFFGGGGGG7FCFGG7@CDEGGGGGGGGGGGGGGGEDGGEGGCAEFGEFEGGGDC@<FGF<FEGFFCEF9CAFGGGGGDEGGG=FGGGGGGGFFEFBFBC,FCFGGGGFFGCG@F:@@<FGFF<:FFF<F*FC>FFD:FFCB4+4F:::CGGGCCEC88;EFGGGFEG*?EEECFCGGGGGGGGG5CFFFC+<+:EGGC7CCF==ECGGGFG+7=EG555<E=7?C*:35CEFG*:C777C<3>*>:F675<?3>D)075*7
@M03506:14:000000000-AKVR1:1:1101:12364:1978 1:N:0:30
CGAACTCCTACGGGAGGCAGCAGTGGGGAATATTGGACAATGGGCGAAAGCCTGATCCAGCAATGCCGCGTGAGTGATGAAGGCCTTAGGGTTGTAAAGCTCTTTTACCAGGGATGATAATGACAGTACCTGGAGAATAAGCTCCGGCTAACTCCGTGCCAGCAGCCGCGGTAATACGGAGGGAGCTAGCGTTGTTCGGAATTACTGGGCGTAAAGCGCACGTAGGCGGCGACTCAAGTCAGAGGTGAAAGCCCGGGGCTCAACCCCGGAACTGCCTTTGAAACTAGGTTGCTAGAATCCT
+
CCCCCGGGG9EGGGGGGGGGGGGGGGGGGGFGGGGGGGGGGGGGGGGGGGGGGGGGGGGGGGGGGGGGGGFGGGFGGGGGGGGGGGGGGGGGGGGGGGGGGGGGGGGGGGGGGGGGGGGGGGGGGGGGGGGGGGGGFGGGGGGGGGGGGGGGGGGGGGGGGGGGGGFGDGGGGGGGGGGGGGGGGGGGGGGGEGGGGGGGEFFFGFGGGGGGGGGGGGC5CGGGFGGGGDGGGCEGDF:E?F?FGGFGGGFAF5EDGED<CFFF69=DGGGFGFCECB::*91?FFD:6CFBF67FFFF)1
@M03506:14:000000000-AKVR1:1:1101:20964:1991 1:N:0:30
CGAACTCCTACGGGAGGCAGCAGTAGGGAATCTTGCGCAATGGGCGAAAGCCTGACGCAGCCATGCCGCGTGAATGATGAAGGTCTTAGGATTGTAAAATTCTTTCACCGGGGAAGATAATGACGGTACCCGGAGAAGAAGCCCCGGCTAACTTCGTGCCAGCAGCCGCGGTAATACGAAGGGGGCTAGCGTTGCTCGGAATTACTGGGCGTAAAGGGCGCGTAGGCGGTGAGTTAAGTCTGTCGTGAAAGCCCCGGGCTCAACCTGGGAATGGCGATGGATACTGGCTCGCTAGAGTGCG
+
CCCCCGGGGGGGGGGGGGGGGGGGGGGGGGGGGGGGGGGGGGGGGGGGGGGGGGGGGGGGGGGGGGGGGGGGGGGGGGGGGGGGGGGGGGGGGGGGGGGGGGGGGGGGGGGGGGGGFGGGGGGGGGGGGGGGGGGGGGGGGGGFGGGGGGGGGGGGGGGGGGGGFFGGGGDFGGGGGGGGEGGGGGGGFGGCCFDGGGGGGGGGGGGGGGGEGGGFGGDEGGEGGGGGGGGFFFFGFGFGGGGGGEEFGDGFCGDGGFGGGE4F7CC<C*7)9FF53;DD7476AFF<36>05)56=FF?@
@M03506:14:000000000-AKVR1:1:1101:8714:2012 1:N:0:30
CGAACTCCTACGGGAGGCAGCAGTAACGAATATTCCGCAATGCGCGAAAGCGTGACGGAGCAATGCCGCGTGCAGGATGAAGCGGTTTTGCCGTGTAAACTGCTGTCAGGGATAAGAAATACTGATCTATCCCAGAGGAAGGGGCGACTAACTCTGTGCCAGCAGTCGCGGTAATACAGAGGCCCCGAGCGTTAATCGGAATCACTGGGCTTAAAGGGTGCGTAGGCGGGTCAGTAAGCGCTTTGTGAAATCCCACAGCTCAACTGTGGAACCGCAGGGCGAACTGCTGATCTTGAGGAAG
+
CCCCCGGGGGGGGGGGGGGGGGGGGGGGGGGGGGGGGGGGGGGGGGGGGGGGGGDGGGGGGGGGGGGGGGGGGGGGGGGGGGGGGGGGGGGGGGCGGGGGCFGGGGFGGGGGGGGGGGGGGGGGGGGGGGGGGGGGGGGGGGGGGGGGGGGGGGGGGGGGGGGGGGGGGGGGGGGGGGGGGGGGEGGGGGGGGGGFFGGGGGGGGCFGFGGGGGGGGDGGGEECCDFEGCCEFFGGCGDGGC==C::CFGFEGGGG=;FFDCGE+0<*AFGF<3357>DGC>DGEFG62:*<4**//?F4)
@M03506:14:000000000-AKVR1:1:1101:10360:2014 1:N:0:30
CGAACTCCTACGGGAGGCAGCAGTGGGGAATTGTTCGCAATGGGCGCAAGCCTGACGACGCAACGCCGCGTGGGGGATGAAGACCTTCGGGTCGTAAACTCCTTTCGATCGAGACGAATGGCTTCCGGGCTAACATCCCGGGAGAATGACGGTACCGAGAGAAGAAGCCCCGGCTAACTCCGTGCCAGCAGCCGCGGTAATACGGGGGGGGCAAGCGTTGTTCGGAATTACTGGGCGTAAAGGGCTCGTAGGTGGCGAACTAAGGAAGACGTGAAATCCCCCGGCTTAACCGGGCAACTGC
+
CCCCCGFGGEFGGGGGGGGGGGGGFGGGGGGGGGGG@FGGGGGFGGGGGGGFGGFGEGGGGGGGGGGGGGGGDGGEEFGGGGGGGFGGFGGGGGGGGGGGGGGGGGGGCFEGGGG:CC7CFB>FBFGGEGDFGGG;FFFGGGGGGGGFGGGGGGC@G7FFDEBFAC>7:CFGEGGDGGFG6:;@CF?EGGCFEEECE8?CCFE5*:58::ECEGGFE5*8C=CEEG>EFCF97?=;C*78:FGG=FC<8C7=C?5F*0)95770**2902/09FGGF=0C*7;=5>D4.:76:>)55>?4*
@M03506:14:000000000-AKVR1:1:1101:20985:2074 1:N:0:30
CGAACTCCTACGGGAGGCAGCAGTGGGGAATTGTTCGCAATGGGCGCAAGCCTGACGACGCAACGCCGCGTGGAGGACGGAGATCTTCGGGTCGTAAACTCCTGTCGAGCGGGAAGAACGCTTCCCGGGTGAATAATCCGGGGAGGTGACGGTACCGCTAAAGGAAGCCCCGGCTAACTCCGTGCCAGCAGCCGCTGTAATACGGGGGGGGCAAGCGGTGTTCGGAATTACTGGGCGTAGAGGGCGCGTAGGCGGCCTTCTAATTCGGACGTGAAATCCCTCCGCTGAATCGAGGAACTGC
+
@CCCCGG9FGGGC@F@EDGGGGGGG?FC;6FFGGGGGGGGGGCFGGGD:FGFGGGFC7@FEGGGGGGGEC=FCGFGGGG+8F:B??EFCCEGG7@E8B<FGCBEFF7FFGGG7CFCGGFE7+8:FFGGGFEG<@D9F@F:EFEC@E@FFGG<FGCGCFFEG9C?<F<<+1*/:>/C<EC+<EF5E@F+:CGGCC8*22+<C7:8ED:>8EDG*;@F**/:**<?CE>FG9C7++81:?357:C5**//:/CED=C)*76*<::+00:>E<C)97*<2*99*))*:))))*13)07.7:<?4
@M03506:14:000000000-AKVR1:1:1101:13708:2111 1:N:0:30
CGAACTCCTACGGGAGGCAGCAGTAAGGAATATTGGTCAATGGACGCAAGCCTGAACCAGCCATGCCGCGTGAAGGATGAAGGTCCTCTGGATTGTAAACTTCTTTTATCTGGGACGAAACACTCTTTTTCTAAAGAGCTTGACGGTACCAGAGGAATAAGCACCGGCTAACTCCGTGCCAGCAGCCGCGGTAATACGGAGGGTGCAAGCGTTATCCGGATTCACTGGGTTTAAAGGGTGCGTAGGTGGGAATGTAAGCCAGTGGTGAATTCTCCGTGCTTAACATGGAAACTGCAATTGT
+
CCCCCGGGG?GGGGGGGGGGGGGGGGGGGGGGGGGGFGGFGGFGGGGFGG,DFFGFGGGCFFGGGGGGGGGEGGGGGGGGGGGGGGGGGGGGGGGGGGGGGGGGGGFGGGGGGGGGEGGGGGGGGGGGGGGGGGGGGGGGGGGFGGGGGGGGGGGGGGGGGGGGGGGGGDFFCGFEG7FCGGGGGGGGGGGFGCFGFGG5:CCC7ECGGFGGDGGFGGGGGGFCGFFFGG*;@CCFGGFGDGEEGE<CFGGEDFGG96*07C>FGFCFC*<BGCC*/85*:F=C?6C@?6B?*9=*/*06*
@M03506:14:000000000-AKVR1:1:1101:11452:2119 1:N:0:30
CGAACTCCTACGGGAGGCAGCAGTGGGGAATATTGGACAATGGGCGAAAGCCTGATCCAGCAATGCCGCGTGAGTGATGAAGGCCTTAGGGTTGTAAAGCTCTTTTACCCGGGATGATAATGACAGTACCGGGAGAATAAGCCCCGGCTAACTCCGTGCCAGCAGCCGCGGTAATACGGGGGGTGCGAGCGTTGTCCGGAATCACTGGGCGTAAAGGGCGCGTAGGTGGTTTGATAAGGGTGTGGTGGAAGTCCGGGGCCCAACCCCGGAGCTGCCGTGCCGCCTGTCCAACGCGAGGACT
+
CCCCCGGGGFGGGGGGGGGGGGGGGGGGGGGGGGGGGGGGGGGGGGGGGGGGGGGGGGGGGGGGGGGGGGGGGGGGGGGGGGGGGGGGFGGGGGGGGGGGGGGGGGGGGGGGGGGGGGGGGGGGGGGGGGGGGGGGGGGFGGGGGGGGGGGGGGGGGFGGGGGGGGGGGGGGGGGGGGGGGGGGGGGG>CGGGEGGGGGGEGGGGGGGGGGGGGCCFGGGGGEGEGFGGACEEGGGGGGGGEEEC>**/<:C:CED5><1//9557*971*.0>F*)8CDF>):55C4)*/,)08@>305)
@M03506:14:000000000-AKVR1:1:1101:13735:2149 1:N:0:30
CGAACTCCTACGGGAGGCAGCAGTGGGGAATTGTTCACAATGGGCGCAAGCCTGATGACGCAACGCCGCGTGGAGGATGAAGGTCTTCGGATTGTAAACTCCTGTTGCCCGGGACGAAAAGCTCCGACCTAACACGTCGGAGTCTGACGGTACCGGGTGAGGAAGCCCCGGCTAACTCTGTGCCAGCAGCCGCGGTAATACAGAGGGGGCAAGCGTTGTTCGGAATTACTGGGCGTAAAGGGCGCGTAGGCGGCCTTCTAAGTCGAACGTGAAATCCCTGGGCTCAACCCAGGAACGGCGT
+
CCCCCGGGGFGGGGGGGGGGGGGGGGGGGGGGGGGGGGGGGGGGGGGGGGGGGGGGGGGGGGGGGGGGGGGGGGGGGGGGGGGGGGGGGGGGGGGGGGGGGGGGGGGGGGGGGGGGGGGGGGGGGGGGGGGGGGGGGGGGGGGGGGGGGGGGGGGGGGGGGGGGGGGGGGGGGGGGGGGGGGGFGGGGGGGGDGGGGEGGGFGGFGGGGGEGGGGGGGGGGGGGDGGGGFGGGGEE5?CFCECGEEEDGGFGGGGGGF=FCEFFGGGGGCG@FFGGGFGGGFF0CFGFFC@:FFF5).05.
@M03506:14:000000000-AKVR1:1:1101:14581:2154 1:N:0:30
CGAACTCCTACGGGAGGCAGCAGTGGGGAATATTGGACAATGGGCGCAAGCCTGATCCAGCAATGCCGCGTGGGTGAAGAAGGTTTTCGGATTGTAAAGCCCTTTCGGCGGGGACGATGATGACGGTACCCGCAGAAGAAGCCCCGGCTAACTCCGTGCCAGCAGCCGCGGTAATACGGGGGGGGCTAGCGTGGTTCGGAATTACTGGGCGTAAAGGGCGCGTAGGCGGTCTGCTACGTTGGATGGGAAAACTCTGGGCTTAACCCAGAGCCTGCATTCAATACTGACAGGCTAGAGTTCT
+
CCCCCGGGGGGGGGGGGGGGGGGFGGGGGGGGGGGGFGGGGGGGGGGGGGGGGGGGGGGFGGGGGGGGGGGGGGGGGGGGGGGFGGFFFGDGGGGGGGGGGGGGGGGCFGGGGGGGE<FGFGGGGD7FEGGGGGGGGGGGGGGGGGGGGGGGGGFGGGDGGGG7FGGGGGGCEEGGGGE>EEGGGDE5C<8C8C@5<EGGGGGG77CFFGGEEECCC=8*?C*88C?:::CCG?9?+;F*:C+:6**2<CC6DC7CFFGDCG7?C**9C9FFDFGFF?:7>FFF7@*627@B8).1/=@F*
@M03506:14:000000000-AKVR1:1:1101:9501:2161 1:N:0:30
CGAACTCCTACGGGAGGCAGCAGTGGGGAATCTTGCGCAATGGGCGAAAGCCTGACGCAGCGACGCCGCGTGAGTGATGAAGGCCTTCGGGTTGTAAAGCTCTGTGGAGGGGACGAATAAGCGTTGGCTAACATCCAACGTGATGACGGTACCTCTTTAGCAAGCACCGGCTAACTCTGTGCCAGCAGCCGCGGTAAGACAGAGGGTGCAAACGTTGTTCGGAATTACTGGGCGTAAAGCGCGTGTAGGCTGCTCGGAAAGTCGGATGTGAAGGCCCTGGGCTTAACATGGGGACTGCGCT
+
CCCCCGGGGGGGGGGGGGGGGGGGGGGGGGGGGGGGGGEGGGGGGGGGGGGGGGGGGGGGGGGGGGGGGG@FCGGGGGGGGGGGGGGGGGGGGGGGGGGGGGGGGGGGGGGGGGGGGGGGFFGGGGGGGGGFGGGFGDGCEGGGGGGGGGGGGFGGGGG9FGGGGGGGEGGGGGGGGGGGFCF?:FFGGGECGGGEGGGGGGGGGD*;EGECCC*;CE5@EGGCFGCCGGGF5*/:CC><EEGEEGGFG62*5+0CE<<<C:*:*)//0:97*2*21<5F3)0*3*0*)27,).8>:)5))
@M03506:14:000000000-AKVR1:1:1101:17786:2188 1:N:0:30
CGAACTCCTACGGGAGGCAGCAGTAGGGAATATTGGACAATGGGCGAAAGCCTGATCCAGCCATGCCGCGTGAGTGATGAAGGCCCTAGGGTTGTAAAGCTCTTTCGCCGGTGAAGATAATGACGGTAACCGGAGAAGAAGCCCCGGCTAACTTCGTGCCAGCAGCCGCGGTAATACGAAGGGGGCTAGCGTTGTTCGGAATTACTGGGCGTAAAGCGCATGTAGGCGGACTACTAAGTCAGAGGTGAAATCCCGGGGCTCAACCCCGGAACTGCCTTTGATACTGATAGTCTCGAGTCCG
+
@CC<-;C@EFGG7@C@EGGGGACFACC@CFG,CCCDF<FFAAF8<FECCB@8C,CFDFG@AFGG,CFGGGGGF@E??FFGGGG<CCD@FGGEFCFE9FCCEDFCCEFGDCFEC7B<FFGAFFG<BFCGGGGDE7F=DFGGG8B7F>FDGD<FG<CFGFFEGGGC,B@F7CF:5:@D7CCFFDGDGG<@;7<<*44CCCEEBGDC,B+C5FC88C8C98***2+3<+0:*::CG6CF?CF?E+9<=CGG+<++9+AC5)1)2+9*AD5CCC*7<=4:DF77*9BFF=G=9F?4B7@:)7>B)
@M03506:14:000000000-AKVR1:1:1101:14100:2194 1:N:0:30
CGAACTCCTACGGGAGGCAGCAGTGGGGAATTGTTCGCAATGGGCGCAAGCCTGACGACGCAACGCCGCGTGGAGGATGAAGACCTTCGGGTCGTAAACTCCTTTCGATCGAGACGAACGGCTTCCGGGTGAACAATCCGGAAGAGTGACGGTACCGAGAGAAGAAGCCCCGGCTAACTCCGTGCCAGCAGCCGCGGTAATACGGGGGGGGCAAGCGTTGTTCGGAATTCCTGGGCGTAAAGGGCGCGTGGGTGGTTTGATAAGGGGGTGGTGAAAGTCCGGGGCTCAACCCCGGATCTGC
+
CCCCCGGGGGGGGGGGGGGGGGGGGGGGFGGGGGGGGGGGGGGGGGGGGGGGGGGGGGGGGGGGGGGGGGGGGGGGGGGGGGGGGGGGGGGGGGGGGGGGGGGGGGGGGGGGGGGGGGGGGGGGGGGGGGGFGGGGGGGGGGGGGGGGGGGGGGGGGGGGGGGGGGGGGGGEGGGDGGGCGGGFEFFGGGGGGGGGGGGGGGGGGGGGGGGEEFG5>;:=E*0ACCCF?+<:F?:8>2>87FG5CE5D2*2CDCC1*770A+0<C4*1/>5.9CC+79C>DEDEC3CF)*8:5@)))77/8
@M03506:14:000000000-AKVR1:1:1101:15911:2201 1:N:0:30
CGAACTCCTACGGGAGGCAGCAGTGGGGAATTGTTCGCAATGGGCGCAAGCCTGACGTCGCAACGCCGCGTGGAGGATGAAGACCTTCGGGTCGTAAACTCCTTTCGATCGAGACGAATGGCCTCCGGGTGAACAATCCGGAGGAGTGACGGTACCGAGAGAAGAAGCCCCGGCTAACTCCGTGCCAGCAGCCGCGGTAAGACGGGGGGGGCAAGCGTTGTTCGGAATTGTTGGGCGGAAAGGGGCCGTAGGTGGCCAACTAACTCAGGCGTTAAACTCCTCGCTTTAACCGGGGACCTCC
+
CCCCCFFGGFFCEE;FFGGGGGGGAFFCCEGGGGGGE7FEFGFGGEGEEGGGGGGGGCGEGGGG@FC7CCCFCBF@:FGGGGGGEGGGGGGGGG=FFDCFFGGGFFC=,B@+<FEGGDGGGGG9=F@FDBFF?CFA,DGGG*3<*<FEGEFEGGDF@7CB**@<FGGG7:FFEG@C:F<:CG<FEGF88+:;CGEEC>?8+:<EEEE5?EGGGGE5CGGG*898>E558++00:*2:*)2*:7C***1/*/*2AF48)/96C7++2+****0)19+**9020./*)/16*7(5)))))0))
@M03506:14:000000000-AKVR1:1:1101:18622:2232 1:N:0:30
CGAACTCCTACGGGAGGCAGCAGTGGGGAATTGTTCGCAATGGGCGCAAGCCTGACGACGCAACGCCGCGTGGAGGACGAAGACCTTCGGGTCGTAAACTCCTTTCGATCGAGACGAACGGTCTCCGGGTGAACAATCCGGAGGAGTGACGGTGCCGAGAGAAGAAGCCCCGGCTAACTCCGTGCCAGCAGCCGCGGTAATACGGGGGGGGCAAGCGTTGGTCGGAATTACTGGGCGTAAAGGGTTCGTAGGTGTCCAACTAAGTCGGACGTGAAATCCTTCAGCTCCACTGGGGAACTGC
+
CCCCCGFGGGGGDGGFGGGGGGGGGGGDFEGGGGGGGGGGFGGFGGGDGGGGF8FDEGGGEG>FCEGGGGGGG+EGEGGGCFGFGGGGGGGGGGGGFGGGGGGFGFF@<FGGGGGGCEDGGGGBFFEGGGCFFG9FGCDEC:FEGGGGFGGGGGDFCCEGGEFF,CC7:C*<FEF5+<EGGEC5?FCCGC@F8CCEE:*;<+988CEG*8>C5;C8C;8/**3:EGDDGF++96CC:E);5+<7*0*9;**1:?+*2*29C640:CCGECE5CD*3:=6*09?++/*)(9=05>)75.06/
@M03506:14:000000000-AKVR1:1:1101:11678:2282 1:N:0:30
CGAACTCCTACGGGAGGCAGCAGTGGGGAATCTTGGACAATGGGGGAAACCCTGATCCAGCCATGCCGCGTGAGTGATGAAGGCCCTAGGGTTGTAAAACTCTTTCGGCGGGGTCGATAATGACGGTACCCGCAGAAGAAGCTCCGGCTAACTTCGTGCCAGCAGCCGCGGTAATACGAAGGGGGCTAGCGTTGTTCGGAATTACTGGGCGTAAAGCGCGCGCAGGCGGTCCTTCAAGTCAGGGGTGAAAGCCCAGGGCTCAACCCTGGACTGGCCTTTGAGACTAGAGGACGTGGGTACG
+
CCCCCDGGGEGGGGECGGGGGGGFFGGGGGGGFGGGGGGGGGGGGGGDFGGGGGGGGGGGFFGFGGGGGGGGGGGGFGGGCFFFGGGGGGGFFDFGGFGFGGGGGG7FEGGEEFGGGGFGC<CFGGEFFFEFCFGEGGGGGFFGGGGGGGCFFCCCFFGGDGGGFGGGGE<CFEGGGGFC<EDEGGGGGGGGC>G5F>>CEFGGGGGGGGGGGDGG7EGGGGDEGGGDE::C7CGFGGF??FD5EEG3<F9*9EF5C>C*/<9C0>6CCC*7CC:CCF*:*<4E+9F4<>@:)7>>@5@F>
@M03506:14:000000000-AKVR1:1:1101:10227:2305 1:N:0:30
CGAACTCCTACGGGAGGCAGCAGTGGGGAATATTGGACAATGGGCGCAAGCCTGATCCAGCCATGCCGCGTGAGTGATGAAGGCCCTAGGGTTGTAAAGCTCTTTTGTGCGGGAAGATAATGACTGTACCGCAAGAATAAGCCCCGGCTAACTTCGTGCCAGCAGCCGCGGTAATACGAAGGGGGCTAGCGTTGCTCGGAATCACTGGGCGTAAAGCGCACGTAGGCGGACTCTTAAGTCGGTGGTGAAATCCTGGAGCTCAACTCCAGAACTGCCTGCGATACTGGGAGTCTCGAGTTCG
+
CCCCCGGGGGGGGGGGGGGGGGGGGGGGGGFFGGGGGGGGGGGGGGGGGGGGGGGGGGGGGGGGGGGGGGGGGGFGGGGGGGGGGGGGGGGFGGGFFGGGFGGGGGGGGGGGGGGGGGGGGGGGGGGGGGGGGGGGGGGGFFFFGGGGGGGGGGGGGGGGGGGGGGGGGGGGGGGGGGGGGGGGGGFGGGEGGGGFFGEG>FFGGGGGGGCGDEGGGGGGGGFFFGGGG5=>:7:AFGGGGGGGGGGGC:CFG7E68>GCFFGGFGGGFFGFGFF?F*7DDFBEFF6><C)28?:?EF)98
@M03506:14:000000000-AKVR1:1:1101:10820:2326 1:N:0:30
CGAACTCCTACGGGAGGCAGCAGTAGGGAATATTGGTCAATGGATGCAAGTCTGAACCAGCCATGCCGCGTGCAGGAAGAAGGCCTTCTGGGTTGTAAACTGCTTTTGCCGGGGGATAAAAATCCCATGCGTGGGAACTTGAAGGTACCCGGTGAATAAGCCACGGCTAACTACGTGCCAGCAGCCGCGGTAATACGTAGGTGGCAAGCGTTGTCCGGATTTATTGGGTTTAAAGGGTGCGTAGGCGGCCTTATAAGTCAGTGCTGAAATATCCCGGCTTAACCGGGAGGGTGGCATTGAT
+
CCCCCGGGGGGGGGGGGGGGGGGGGGGGGGGGGGGGGGGGGGGGGGGGGGGGGGGGGDFGGGGGGGGGGGGGGGGGGDGGGGGGFFGFGGGGGGGGGGGGGGGGGGGGGFFGGGGGGGGGFGGGFGGGGGGGGGFCGGGGGGGGFGGA<FGGGGFGGGGGGFGGDGGG7FGFGGDFG7FGFGFGGGGGG7FFGGG9BC+:CGFGFGG77B*1:*??EGG5ECFCECCFGG5:9:EGEGG5=A=E*CG3:EEGDFGGGFGCFCCGE7EGFDF?CFDEDDGGF?BCG@C>6DD0)<7FB*69*
@M03506:14:000000000-AKVR1:1:1101:8061:2331 1:N:0:30
CGAACTCCTCCGGGAGGCAGCAGTAGGGAATCTTGCGCAATGGGCGAAAGCCTGACGCAGCCATGCCGCGTGAATGATGAAGGTCTTAGGATTGTAAAATTCTTTCACCGGGGAAGATAATGACTGTACCGGGAGAATAAGCCCCGGCTAACTCCGTGCCAGCAGCCGCGGTAATACGGAGGGGGCTAGCGTTGTTCGGAATTACTGGGCGTAAAGCGCACGTAGGCGGCTTTGTAAGTTAGAGGTGAAAGCCCGGGGCTCAACTCCGGAATTGCCTTTAAGACTGCATCGCTAGAATTGG
+
CCCCCGGGG9FGGGGGGGGGGGGGGGGGGGGGGGGGGGGGGGGGGGGGGGGGGGGGGGGGGGGGGGGGGGGGGGGGGGGGGGGGGGGGGGGGGGGGGGGGGFGGGGGGGGGGGGGGGGGGFGGGGGGGGGGGGGGGGGGGGGGGGGGGGGFGGGGGGGGGGGGGGGGGGGGGGGGGGGGGGGGGGGGGGGGGDGGGGGGGGFGGFGGGGGGGGGFFGGGGGGGGGEGGGGG8@C<C?FGGGGGGGG57FFFCFCGGDBC7EGFCEGCCECC>CGGFF=C:CBFGG:FF<C:<4>>*8=@6)
@M03506:14:000000000-AKVR1:1:1101:23783:2362 1:N:0:30
CGAACTCCTACGGGAGGCAGCAGTGGGGAATTTTGGACAATGGGCGGAAGCCTGATCCAGCAATGCCGCGCGTGTGAAGAAGGCCTTCGGGTTGTAAAGCACTTTTGTCCGGAAAGTAAACGTTCCTACTAATACTGGGGGCGGATGACGGTACCGGAAGAATAAGCACCGGCTATGTACGTGCTAGCAGCCGCGGTAATACGTAGGGTGCAAGCGTTAATCGGAATTACTGGGGGTAAAGCGTGTGCAGGCGGTTTGTTAAGACGGCTGTGAAATCCACGGGCGCAACCTGGGCACTGCA
+
CCC9CFFGG-CF@EFGGEGE7CEF@E8+CCFGGGGF@@C<@6<8AF77+@EFDFFCFC<F8@,F@FC@ECECFCF7<FF<C<=FFEAA@ECGECF<F55,<4,:EGF?F,BCFB:<,CBD5:AF<F@9CBFCGGAB<CFG:>*@@EC:FCCF@1<*41=<7C,7?>FGGF<:CCF,,7?<FFCF*?9++?*2/*8>?8E7CFF9+8*;FE>+39888*;52::88*C+<@7F6C*/:*20<?CEC*2?+97555:)*020?+*<9*5)29*/*0:C*<*27B>5*0>3-*)(0<)75:?F?
@M03506:14:000000000-AKVR1:1:1101:10740:2377 1:N:0:30
CGAACTCCTACGGGAGGCAGCAGTCGAGAATTTTTCTCAATAGGCGAAAGCCTGAAGGAGCGACGCCGCGTGGAGGATGAAGGCTTTCGGGTTGTAAACTCCTGTCATTTGAGAACAAGTTGGACGCAGTAACTACGCGTCCATTGATAGTATCAGAAGAGGAAGGGACGGCTAACTCTGTGCCAGCAGCCGCGGTAATACAGAGGGGGCAAGCGTTGTTCGGAATTACTGGGCGTAAAGGGCGCGTAGGCGGCCCGCTAAGTCGAACGTGAAATCCCCGGGCTCAACCCGGGAACTGCGG
+
CCCCCGGGGGGG7FGGGGGGGGGGGGGGGGGGGGGGGGGGGGGGGGGGGGGGGGGGGGGFGGGGGGGGGGGGGEGGGGGGGGGCGGGGGGGGGGGGGGGGGGGGGGGGGGGGGGGDFEFGGGGGGGGCEGGCGGGGGGGGGGGGAFFGGGGGGGGGGCGGGGGGGGGGGGGGG7<FAGFGGGGGGGGFGGGGGGGGDGGGGGGGGGDGGDEGGGGCGGCGFGGCEGGGGGGGGGG?=CFGGGGGGGGG8CGGDEGGGBG:EGFCGGGGG1CFF7FFGF1/>DF5C4CF1<@>3.)<?6=3)
@M03506:14:000000000-AKVR1:1:1101:23274:2419 1:N:0:30
CGAACTCCTACGGGAGGCAGCAGTAGGGAATCTTGGACAATGGAGGAAACTCTGATCCAGCCATGCCGCGTGAGTGATGAAGGCCTTCGGGTTGTAAAGCTCTTTCGACGGGGACGATAATGACGGTACCCGTAGAAGAAGCTCCGGCTAACTTCGTGCCAGCAGCCGCGGTAATACGAAGGGGGCTAGCGTTGTTCGGAATTACTGGGCGTAAAGCGCGCGCAGGCGGCCTTTCAAGTCGAGGGTGAAATCCCAGAGCTCAACTCTGGAATTGCCTTCGGGACTGGGAGGCTTGGAGTAA
+
9CCCCGGFGCGGGGGGGG@CFFCCAFEEGGGFGG99@FEDGG@FGEGGFFGGFEGFGGGGGGGGEEFGGGCGGGEFGFGGGCCFGGGGFFFGGGGGFGE9,CFGGFCG:+FFGF:FFEGGGFEFG7FFEG?FCEF:DFGGGGGG@CEGEGG<FEG@FFGCFFFGGFFFDGGG7F@,;F:FFECG>EGFF7**4FGGGGC*=*?CGGGGGGG/?ED+:**/:**2?E8/8?=EE7?+?FG7ECEGGGG*@F+290+0*09*++2:CGGFG7+96*:90007*).:*)*7:C50)).)/.0)*
@M03506:14:000000000-AKVR1:1:1101:18137:2445 1:N:0:30
CGAACTCCTACGGGAGGCAGCAGTGGGGAATTGTTCGCAACGGGCGCAAGCCTGACGACGCAACGCCGCGTGGAGGACGAAGACCTTCGGGTCGTAAACTCCTTTCGATCGAGACGAACGGTCTCCGGGTGAACAATCCGGAGGAGTGACGGTACCGAGAGAAGAAGCCCCGGCTAACTCCGTGCCAGCAGCCGCGGTAATACGGGGGGGGCAAGCGTTGTTCGGAATTACTGGGCGTAAAGGGCTCGGAGGTGGCCAACTAAGTCAGACGTGAAATCCCTCAGCCTAACGGGGGAACTGG
+
CCCCCGGGGGGGGGGGGGGGGGGGGGGGGGGGGGGGGGGGGGGGGGGGGGGGGGGGGGGGGGGGGGGGGGGGGGGGGGGGGGGGGGGGGGGGGGGGGGGGGGGGGGGGGGGGGGGGGGGGGGGGGGGGGFGGGGGGGGGGG7FGGDGGGGGGGGGGGGGGG7FFGGGGFGGGGGCC6FFGGGCGGGFGGGGGGGGGG>5;7CFGGGGGGGE5C5FGGE*CEF+:EE5=@EGFDFGCE8C?=FGGGFFD*:==3:FD:<FGC?CCF77:FFGFG4<CD6*2977FC)9?2>)4>E>D)0)1)
@M03506:14:000000000-AKVR1:1:1101:19766:2459 1:N:0:30
CGAACTCCTACGGGAGGCAGCAGTTTGGAATTTTGGACAATGGGCGAAAGCCTGATCCAGCGACGCCGCGTGGACGACGAAGGCCTTCGGGTTGTAAAGTCCTTTTGTTAGGGAAGAATATTTTGACGGTACCTAACGAATAAGCGGTTGCTAACTCTGTGCCAGCAGCAGCGGTAATACAGAGAGCTCAAGCGTTATCCGGAATCATTGGGCGTAAAGCGTACCGCTAGGTGGTTAAGAAAGTCAGATGTGAAATCTCCGAGCTCAACTCGGTAACTGTCATTTGAAACTTCTTGTCTAG
+
CCCCCGFFGGGCEGGGGGGGDFGGDFGGE,CCFGGCFDC<FG8F87C7:CFFFGCDFFCCFG@FBCGFGGF>FFGGC::+>7>8<EC9FGG=:F@,,5<@E<5,BAF8,<AEE=ACA,FF,,BCD:FCCFF@F<9D,BCC<+>D,>7>7:F,@CGGG9F@;;FAGFGGG7FG@FE:FFA9:F@<B*<,6,?CGC=:CC>CECB7*?F@;98*;E:5**:+:/CCGE*:*/;265;;+07+<6F<7?<*<<?C*<?:<*2:5E5CGF09C*253*7*2/:*2**++17@-**.1*9@**9F9
@M03506:14:000000000-AKVR1:1:1101:17854:2479 1:N:0:30
CGAACTCCTACGGGAGGCAGCAGTAGGGAATCTTGCGCAATGGGCGAAAGCCTGACGCAGCCATGCCGCGTGAATGATGAAGGTCTTAGGATTGTAAAATTCTTTCACCGGGGAAGATAATGACGGTACCCGGAGAAGAAGCCCCGGCTAACTTCGTGCCAGCAGCCGCGGTAATACGAAGGGGGCTAGCGTTGCTCGGAATTACTGGGCGTAAAGGGCGCGTAGGCGGATATCTAAGTTGGGGGTGAAATCCCGGGGCTCAACCTCGGAATTGCCTTCAAAACTGGATATCTTGAGTTCG
+
CCCCCGGGGGGGGGGGGGGGGGGGFGGGGGGGGGGGGGGEGGGGGGGGGGGGGGGGGGGGGGGGGGGGGGGGGGFGGGGGGGGEFEFGGGGGGGGGGGGGGGGGGGGGGGGGGGFGGEGGGGFGGGGGGFFGDEEGFGGGGGGFGGGGGEGGGGGEFGGGGFGGGGGGGGGG>FGGGG7,:FFDG=FGFGGGGGGFFGGECGGGE7C@EFECECCGGGGGDG**:EFEG*:8EFFFFGG+:CEGGECCCFGGCGEDEEG7>FFGCD*>C7CF*0*+09==C6=GFFG4<C*.869@FF?*7
@M03506:14:000000000-AKVR1:1:1101:9595:2494 1:N:0:30
CGAACTCCTACGGAGGCAGCAGTGGGGAATTTTGCGCAATGGGCTAACGCCTGACGCAGCAACGCCGCGTGGAGGATGAAGGTCTTTGGATTGTAAACTCCTGTCAGCAGGGAAAAAGGGATTTAGGTTCATACCCTAGAAACTTGATTGTACCTGCAGAGGAAGCCCCGGCTAACTCTGTGCCAGCAGCCGCGGTAATACAGAGGGGGCAAGCGTTATTCGGAAGTATTGGGCGTAAAGGGCGCGTAGGCGGCTTTTCAAGTGACGGGTGAAATCCCTCGGCTTAACCGAGGAACTGCCT
+
CCCCCCFGFGC;CBFEGDGGCGGGGFD;@F<EFACFGGCFFGGD@CFGGDFGG8FCC@FEGGGEGGGGG@:F:FGC8CEFGF,A,FF9D85ECFFAE9,AEFFFFD?8?F7FFFGGGGG:FAAFGGF??FGFCCE8DAFGGF<F9FDCE>FDB,@<ACBDFC@CCCGBEDEGGEGG9F;ACC9>BFGGGGGGGGGCCCED4BF@FGGGGECEC5;38**:@CCED*+<7CF6@CC8583@<CEGGGGC?=?CDEG)07FCEF:?+*:7>1:7>CF7*/2>DDBC5677<3>>>>>)6?941
@M03506:14:000000000-AKVR1:1:1101:17237:2518 1:N:0:30
CGAACTCCTACGGGAGGCAGCAGTGGGGAATTGTTCGCAATGGGCGCAAGCCTGACGACGCAACGCCGCGTGGAGGATGAAGACCTTCGGGTCGTAAACTCCTTTCGATCGAGACGAACGGCTTCCGGGTGAACAATCCGGAAGAGTGACGGTACCGAGAGAAGAAGCCCCGGCTAACTCCGTGCCAGCAGCCGCGGTAATACGGGGGGGGCAAGCGTTGTTCGGAATTACTGGGCGTAAAGGGCTCGTAGGCGGCCAACTAAGTCAAACGTGAAATCCCTCGGCTTAACCGGGGAACTGC
+
CCCCCGGGGGGGGGGGGGGGGGGGGGGGGGGGGGGGGGGGGGGGGGGGGGGGGGGGGGGGGGGGGGGGGGGGGGGGGGGGGGGGGGGGGGGGGGGGGGGGGGGGGGGGGGGGGGGGGGGGGGGGGGGGGGGGGGGGGGGGGGGGDGGGFGGGGGGGGCGDGGGGGGGGGGDDGGGGGGFGGEF@GGGGGGGGGCCGDGGGCGGGGGGD5EGDGCF5EE*?EECGGDGGGGGFGGGGGGDGGCFGGF=CE5CGGGG3/5<36C6C9FC*:CDFGGGGGB*9287EE>D?2?F>FEB@7F:=*
@M03506:14:000000000-AKVR1:1:1101:21651:2532 1:N:0:30
CGAACTCCTACGGGAGGCAGCAGTGGGGAATTTTGGACAATGGGCGCAAGCCTGATCCAGCAATGCCGCGTGCGTGATGAAGGCCTTCGGGTTGTAAAGCTCTTTTGCCTGGGACGATGATGACGGTACCAGGAGAATAAGGCCCGGCTAATTCCGTGACAGCAGCCGCGGTCAAACGACGGGGCCGAGGGTTCTTCGGAATTACTGGGCGTAAAGGGCGCGTAAGTTGCTTGTAAAAACAAGCGTGCAATCGGCCGGCTCAGCCAGGGGGCTGAGCGTTGTGCTTAATAGGTTGACTGAG
+
CCCCCGGGG@GGGGGGGGGGGGGGFGGGGGGCFGC@<FFGGGGGCGGGGCGGGGGF<FGGG<F@FGGGGGGG7>=FG,EFGGGGGGGGGGGGGGGGGGGC,BFGGDE,C5F=FGGGG@+C,EE94F?<+?55+B+,38?55,>,8>F76><333F<:3+3@3<D<,D7F*C>*1,7F***11=<1*1*4*11+*+,5:8:C8::E7FG5/:*2/*<+*******2/+000<+0*+2+3****:*21**2+2+**21:)))*+*+2*:*19/8/*1**))*15)+0*2*)**)*/)/***)/
@M03506:14:000000000-AKVR1:1:1101:9705:2538 1:N:0:30
CGAACTCCTACGGGAGGCAGCAGCGGGGAATATTGGACAATGGGCGAAAGCCTGATCCAGCAATGCCGCGTGAGTGATGAAGGCCTTAGGGTTGTAAAGCTCTTTTACCCGGGATGATAATGACAGTACCGGGAGAATAAGCCCCGGCTAACTCCGTGCCAGCAGCCGCGGTAATACGGAGGGGGCTAGCGTTGTTCGGAATTACTGGGCGTAAAGCGCACGTAGGCGGCTGTGTAAGTTAGAGGTGAAAGCCCGGGGCCCAACTCCGGAATGGCCTTTAAGACTGCATCGCTAGGTTTGG
+
CCCCCGGGGGGGGGGGGGGGGGGGEGGGGGGGGGGGGGGGGGGGGGGGGGGGGGGGGGGGGGGGGGGDGGEFFGGGGGGGGGGGCGGGGGGGGGGFGGEFAEFGGGGGGFGCEEDEFGGGGGGGGGGGGFEGGGGGGGGGAFGGGGGGGGDCFGGGGFGFFBFFGF>FCCGCFGG9AFGGGGGGGE@8ECEE5:C></?E*@CCG+<CCFGGDG8C?EGG*2/8C5AE5*?*0<:C9CF79CCGGCCFC?FGG=EGGED)/:<56>FCE*7;*97079:777@G77F?27>BF)>4/9*))
@M03506:14:000000000-AKVR1:1:1101:14142:2546 1:N:0:30
CGAACTCCTACGGGAGGCAGCAGTGGGGAATCTTGCGCAATGGGCGAAAGCCTGACGCAGCCATGCCGCGTGTATGATGAAGGTCTTAGGATTGTAAAATACTTTCACCGGGGAAGATAATGACGGTACCCGGAGAAGAAGCCCCGGCTAACTTCGTGCCAGCAGCCGCGGTAATACGAAGGGGGCTAGCGTTGCTCGGAATTACTGGGCGTAAAGGGCGCGTAGGCGGACAGTTTAGTCAGAGGTGAAAGCCCAGGGCTCAACCTTGGAATTGCCTTTGATACTGGCTGTCTTGAGTTCG
+
CCCCCGGGGGGGGGGGGGGGGGGGGGGGGGGGGGGGGGGGGGGGGGGGGGGGGGGGGGGGGGGGGGGGGGFGGGGGGGGGGGGGGGGGGGGGGGGGGGGGGGGGGGGGGGGGGGGGGGGGGGGGGGGGGGGGGGGGGGGGGGGGGGGGGGGGGGGGGGGGGGGGGGGGGGGGGGGGGGFFGGGGGGGGGGGGGGGGFGGGCFGGGGGFGGGGGECFGGGGGGEEGGGGGDGGGGGGGGGGGGCGF<*0<EGFGF5<FFGG=FGGGGFDF*9=DGGGGBF7FFFFGFCF?C580=/*67FF>
@M03506:14:000000000-AKVR1:1:1101:15332:2549 1:N:0:30
CGAACTCCTACGGGAGGCAGCAGTCGGGAATTTTGGGCAATGGGCGCAAGCCTGACCCAGCAACGCCGCGTGAAGGATGAAATCCCTCGGGATGTAAACTTCGCAAGAACGGGAAGAATAAGTGAGGGTTAATATCTCTCGCGATGACGGTACCGTTTGTAAGCTCCGGCTAACTCCGTGCCAGCAGCCGCGGTAATACGGGGGGAGCAAGCGTTGTTCGGATTTACTGGGCGTAAAGGGCGCGTAGGCGGCCACCGCAAGTCGATTGTGAAATCTCCGGGCTTAACCCGGAAAGGTCAAC
+
CCCCCGGGGGGGGGGGGGGGGGGGGGGGGGGGGGGGGGGGGGGGGGGGGGGGGGGGGGGGGGGGGGGGGGGGGGGGGGGGGGGGGGGGGGGGGGGGGGGGGGGGGGGGGGGGGDGGDGGGGGGGFGGGFGGGGGGGFGGGGGGGGGGGGGGGGGGGGGGGGGGGGGGGGGG7FGFD7FGDGGGGGGFGGGECEFGGGGCGGGGGEGE>CFFGGGGCCFFCGGGGGGF?CFGGGGGCGGGDEGGGEEC3CGGG3CFFEFGGGGGGGDGG+:7=*7>?>=D3<BD=G=GF6<30<5FFF=?@F
@M03506:14:000000000-AKVR1:1:1101:7835:2594 1:N:0:30
CGAACTCCTCCGGGAGGCAGCAGTGGGGAATTGTTCGCAATGGGCGCAAGCCTGACGACGCAACGCCGCGTGGAGGATGAAGGTCTTCGGATTGTAAACTCCTGTTGCCCGGGACGAAAAGCTTCGACCTAACACGTCGAGGTCTGACGGTACCGGGTGAGGAAGCCCCGGCTAACTCTGTGCCAGCAGCCGCGGTAATACAGAGGGGGCAAGCGTTGTTCGGAATTACTTGGCGTAAAGGGCGCGTAGGCGGCCTGCTAAGTCGAACGTGAAATCCCCGGGCTCAACCCGGGAACTGCGT
+
CCCCCGGGG9FGGGGGGGGGGGGGGGGGGGGGGGGGGGGGGGGGGGGGGGGGGGGGGGGGGGGGGGGGGGGGGGGGGGGGGGGGGGGGGGGGGGGGGGGGGGGGGGGGGGGGGGGGGGGGGGGGGGGGGGGGGGGGGGGGGGGGGGGGGGGGGGGGGGGGGGGGGGGDEGGGGGGGGGGGGGGGGGGGGGGGGGGGGGGGGGGGGGGGGGGGDCEGGGGGGGGGGGGGFC+<EGGE5=FGGGGGGG5CGGC=DEEDGF4CCFG?*75DE*15CGGFFFGDDED5E*7:<GB>D3B>6?47)
@M03506:14:000000000-AKVR1:1:1101:9888:2607 1:N:0:30
CGAACTCCTACGGGAGGCAGCAGTGGGGAATTTTGGACAATGGGCGCAAGCCTGATCCAGCAATGCCGCGTGAGTGAAGAAGGCCTTCGGGTTGTAAAGCTCTTTTGTCAGGGAAGAAACGGTGAGGGCTAATATCCCTTGCTAATGACGGTACCTGAAGAATAAGCACCGGCTAACTACGTGCCAGCAGCCGCGGTAATACGTAGGGTGCAAGCGTTAATCGGAATTACTGGGCGTAAAGCGTGCGCAGGCGGTTGTGCAAGACCGATGTGAAATCCCCGGGCTTAACCTGGGAATGGCA
+
CCCCCGGGGGGGGGGGGGGGGGGGGGGGGGGGGGGGGDGGGGGGGGGGGGGFGGGGGGGGGGFFGGGGGGGGGGGGGGGGGGGGGGGGGDGGGGGGGGGGFGGGGGGGFGGGG?GGGGGGGGGGGGGEGGGGGGGGFGGFFGDGGGFGGGGGGGGFGCFGFGFGGGFGGC@EFGDGGGCGCEFGBFFDFFD@>EGD5CG9,CC<FFGCFGGGGGGE5?EG+>8C;CFGD+++>=*?ED<=+95CEEGGGGGGD=EDE>CCCGGCFFGD5CC7*:7<:F75C3>57F<?2>7<>3>9>?F>5
@M03506:14:000000000-AKVR1:1:1101:16349:2612 1:N:0:30
CGAACTCCTACGGGAGGCAGCAGTCGGGAATTTTGGGCAATGAGCGCAAGCCTGACCCAGCAACGCCGCGTGAAGGATGAAATCCCTCGGGATGTAAACTTCGCAAGAACGGGAAGAATAAGTAAGGGTTAATATCTCTTACGATGACGGTACTGTTTGTAAGCTCCGGCTAACTCCGTGCCAGCAGCCGCGGTAATACGGGGGGAGCAAGCGTTGTTCGGATTTACTGGGCGTAAAGGGCGCGTAGGCGGCCACCGCAAGTCGACTGTGAAATCTCCGGGCTTAACCCGGAAAGGTCAGC
+
CCCCCGGGGFGGGGGGGGGGGGGGGGGGFFGGGGGGGGGGGG9FGGGGGGGGGGGGGGGGGGGGGGGGGGGGGGGGGGGGFGGGGGGGGGGGGGGGGGGGGGGGGGGFGGGGGGGGGGGGGGGGEFGGFFGGGGGGGGGGGGGGGGGGGGGGGGGGGGGGGGGGFGFGGGGGGGGGGGGFGGGGGGGGGGGGGE>EGGGGGGGGGEGGGFGGGGEEGGGEG88>FFGGGCC8E=CGGGGGGEEC5CGGFEGGCEGGEECDEGGGEGGC+:C4FGG+CBGDDE3FGFGF?DB9<;54=F:F)
@M03506:14:000000000-AKVR1:1:1101:10909:2673 1:N:0:30
CGAACTCCTACGGGAGGCAGCAGTGGGGAATTGTTCGCAATGGGCGCAAGCCTGACGACGCAACGCCGCGTGGAGGACGAAGATTTTCGGATCGTAAACTCCTTTCGATCGGGAAGAACAGCTCATAGGTTAATAGCCTGAGAGTCTGACGGTACCGAGAGAAGAAGCCCCGGCTAACTCTGTGCCAGCAGCCGCGGTAATACAGGGGGGGCAAGCGTTGTTCGGAATTACTGGGCGTAAAGGGCTCGTAGGCGGCCTACTAAGTCCGACGTGAAATCCCAAAGCTTAACTTTGGAACTGC
+
CCCCCGGGGGGGGGGGGGGGGGGGGGGGGGGGGGGGGGDGGGGGGGGGGGGGGGGGGGGGGGGGGGGGGGGGGGGGGGGGGGGGGGGGGGGGGGGGGGGGGGGGGGGGGGGGGGGGGGGGGGGGGGGGGGGGGGGGGGGGGGGGGGGGGGGGGGGGGGGGDCGGGGGGGGGEGGGGGGGGGGGGGGGGGGGGGGGGG*:CF@?FFGGED8CC?FFGGCCE?FFECGGGGFGG7?FGGGDCCFF=EF7DG5FGC=EGEDGGGGFFGGGGD<C3*97FGFCF*?FGFF74>FB247F@FFFF6
@M03506:14:000000000-AKVR1:1:1101:11023:2686 1:N:0:30
CGAACTCCTACGGGAGGCAGCAGTGGGGAATTGTTCGCAATGGGCGCAAGCCTGACGACGCAACGCCGCGTGGAGGATGAAGGTCTTCGGATTGTAAACTCCTGTTGCTCGGGACGAAAAGCTTCGACCTAACACGTCGAAGTCTGACGGTACCGGGTGAGGAAGCCCCGGCTAACTCTGTGCCAGCAGCCGCGGTAATACAGAGGGGGCAAGCGTTGTTCGGAATTACTGGGCGTAAAGGGCGCGTAGGCGGCCCGCTAAGTCGAACGTGAAATCCACGGGCTCAACCCGGGAACTGCGT
+
CCCCCGGGGGFGEEEECFGGGGGDEDFEGEGGGGGGGEEGGGGFGE@EFGDGGGFGE@GGDEEGGGGEG:FFGGGEGFFDDCAB<CFGGGCGGGGFGGGGFGCEGGGGGCFEGGGE@FGEGFGGGGGCFFGECFGGCFC7F7*@EFEG*>>@FGGDC<<FFFC<::CFGEGE7*?CCFCF9F<FCFGCFGG@EDGG5>GGGDG7CD*:858>FFEG8:E89E55C8C+<ACF55*:7C5:9=CEGGG38C?5C=ECDB19=EGF*7ECE9F)*:*+7*9/>:>C=*7)4C)()..))*1.)
@M03506:14:000000000-AKVR1:1:1101:6931:2711 1:N:0:30
CAACTCCTACGGGAGGCAGCAGTCGAGAATCTTCCGCAATGGACGAAAGTCTGACGGAGCGATACAGCGTGATGGATGAAGTGCTTCGGTACGTAAACATCTTTTATGTGGGACGAAATTATTGACGGTACCACATGAATAAGGGGCTCCTAACTCTGTGCCAGCAGGAGCGGTAATACAGAGGCCCCAAGCGTTATCCGGAATTATTGGGCGTAAAGGGTGTCAAGGCGGTCATGTTAGTCTTCCGTAAAATCCAGGAGCTCAACTTCTGGCCCTCGGGGGAAACGGCATGCCTTGAGGG
+
CCCCCCGGGGGGGEGEGGGGCFGFGGGGGGGGGGGGGFEGGGFGGGGDDGGGGFGGGDGGGGGGGGGGGFGGGFFGFGGGGGFGFGGGGGGGGGGGGGGGGGGFGEGFGAFCFGGGGDFGGGGGGGGGGGGGGGGGGFGG<FDFFDFGGGGGGGGGGFBDFGFDFDGDC@FGGCFGGGGG9;CCFGEGGGCGGEG:B@CEC5CCCCFFFGG5E58B8FC5=ECE9EC+BCECEC+<+AD9EGGFG9E785*97?66+717C6CC+2<CFGCFGD7*1.*1>B3*7?<03>)1)9@B4*/.)
@M03506:14:000000000-AKVR1:1:1101:19402:2717 1:N:0:30
CGAACTCCTACGGGAGGCAGCAGTGGGGAATCTTGCGCAATGGGCGAAAGCCTGACGCAGCGACGCCGCGTGCGGGAGGAAGCTCTTCGGGGTGTAAACCGCTGTCGGGAGGGAAGAACGGGCGCGGGAGGCAATGCCCGCGTTTTGACGGTACCTCCAGAGGAAGCACCGGCTAACTCTGTGCCAGCAGCCGCGGTAATACAGAGGGTGCGAGCGTTGTTCGGAATTACTGGGCGTAAAGCGCGCGCAGGCGGCCTTTTAAGTCTGACGGTGAAATGCCGGGGCCTCACCCTGTGCCCGC
+
CCCCCGGFGGGGGGGGGGGGGFGFFFGGDGGGGGGGGGGGGGGFG:FEEGGGFECFGGEGGGGGGGGGDGGGGGGGGGCFGGGFGGGDGDGGG>FGGGGGGGGGGGGDGFEDEGGGGGGGDGGCCGGEEBFFGGFFGCGEDEGFFFE><CEGGEF<CCCF?FF>6CEFGF*8/8*@C:CFF@7<@CFEFGGGGGGG88CGGCCGGFCGGGG58ECCEGGGE9E5A5CE:++:CCGDE=D5++:CEE5<8C*29=E7;67CEC*0::CFG<E@***<C6CC3>3C/)*).1;?7))/*1<)7
@M03506:14:000000000-AKVR1:1:1101:24828:2719 1:N:0:30
CGAACTCCTACGGGAGGCAGCAGTGGGGAATATTGGACAATGGGCGCAAGCCTGATCCAGCCATGCCGCGTGGGTGAAGAAGGCCCTAGGGTTGTAAACCCCTTTCGGCGGGGAAGATAATGACGGTACCCGCAGAAGAAGCCCCGGCTAACTCCGTGCCAGCAGCCGCGGTAATACGGAGGGGGCTAGCGTTGTTCGGAATTACTGGGCGTAAAGCGCGCGTAGGCGGACCTGCAAGTCGGGGGCGAAAGCCTGAGGCTCAACCTCGGAACTGCCTTCGATACTGCGGGTCTCGAGTCCG
+
CCCCCGFGGGGGGGGGGGGGGGGFEFGGEGGEGGFFGGFFGGFGGGGGGGGGGGGGGGFGGGGGGGGGGGFFGGFGGGGGFGGGGGGEGGFCFGGGGGG<FEGGGGGGGGGGGEEEGGGGGF<F>FGGGGGGDCFD:>FGGGG:CFGGGGGGGGGFFGGGF<:CGFGGGGEGEGGG+1AEGGE>8:ECE<EECC5A@EG5CCFGCF+@E@:8ECEFGC5::EECEGFGGDE/;AC*C0?FGGGDG*798CEE*0076>55C+9E=2:5:7*5C7*:C=>C<*)*+**8(><-)/0))0)9>
@M03506:14:000000000-AKVR1:1:1101:11212:2749 1:N:0:30
CGAACTCCTACGGGAGGCAGCAGTGGGGAATCTTGCGCAATGGCCTAACGGCTGACGCAGCGACGCCGCGTGTGGGATGAAGCTCCTCGGAGTGTAAACCACTGTTGCCCGGGACGAACAGCTCGATTTCTCGAGCCTGACGGTACCGGGTGAGGAAGCACCGGCTAACTCCGTGCCAGCAGCCGCGGTAATACGGGGGGTGCGAGCGTTGTCCGGAATCACTGGGCGTAAAGGGCGCGTAGGTGGTTTGATAAGGGTGTGGTGAAAGTCCGGGGCTCAACCCCGGATCTGCCGTGCCGAC
+
CCCCCGGGGGGGGGGGGGGGGGGGGGGGGGGGGGGGGGGGGGGGGGGGGGGGGGGGGGGGGGGGGGGGGGGGGGGGGGGGGGGGGGGGGGGGGGGGGGGGGGGGGGGGGGGGGGGGGGGGGGGGGGGGGGGGGGGGGGGGGGGGGGGGGGGGGGGFGGGGGGGGGGGGGGGGGGGGGFGGGGGGGGGGGGGGGGGGGGGGGGGGGGGGCGEGGGGGGGGGGGGGGGEG5CGCGGGCECC:55=CGGE5CEFFGGEFG>CCEGGFFG?CCD<7CCDC3>F=FFFEGFDD9FFAFE)).05)0
@M03506:14:000000000-AKVR1:1:1101:17909:2780 1:N:0:30
CGAACTCCTACGGGAGGCAGCAGTAAGGGATATTGCGCAATGGGCGAAAGCCTGACGCAGCAACGCCGCGCGAAGGATGAAGGCCTTCGGGTCGTAAACTTCTTTTCTGCCTGACGAGCAAGGACGGTAGGGCAGGAATCAGTCACGGCTAACTACGTGCCAGCAGCCGCGGTAAAACGTAGGTGGCAAGCGTTATCCGGATTTACTGGGCGTAAAGCGTGTGCAGGCGGAGGAACAAGTGGGGTATGAAGTCGCTCGGCTAAACCGGGCGGGGTTATGCCAGACTGTGTCTCTAGAGTGC
+
CCCCCGFGGGGGGGDGDGDGGGGGGGGGGGGGGGGGGGD7FGGGGGEGGGGGGGGGGGCFFFGGGGDCFCFEFDEEGGGGGGG?FGGGGGGGGGF@CFGFGGGGGGGGGGGGGGGGFGGGGGGGGGGGGCFCGGDG:FFGGGCAFGFC<F7FFCFCGGCFGGGGGGGGGGDC*=:2?CE4=FFFGGF7BFGGFEEGDGGGDGCCCCGGGGGG5CDGGGGEGGG7CCFGGECCG=F6:FF7CF27:E09CFF<CED3855/*54<29EDG)5:7C77<4CC:*)*:<FB9F?6**97899**
@M03506:14:000000000-AKVR1:1:1101:10766:2787 1:N:0:30
CGAACTCCTACGGGAGGCAGCAGTGGGGAATATTGGACAATGGGCGAAAGCCTGATCCAGCAATGCCGCGTGAGTGATGAAGGCCTTAGGGTTGTAAAGCTCTTTTACCCGGGATGATAATGACAGTACCGGGAGAATAAGCCCCGGCTAACTCCGTGCCAGCAGCCGCGGTAATACGGAGGGGGCTAGCGTTGTTCGGAATTACTGGGCGTAAAGCGCACGTAGGCGGCTTTGTAAGTTAGAGGTGAAAGCCCGGGGCTCAACTCCGGAATTGCCTTTAAGACTGCATCGCTAGAATTGT
+
CCCCCGGGGGGGGGGGGGGGGGGGGGGGGGGGGGGGGGGGGGGGGGGGGGGGGGGGGGGGGGGGGGGGGGGGEGGGGGGGGGGGGGGGGGGGGGGGGGGGGGGGGGGGGGGGGDGGGGGGGGGGGGGGGGGGDGGGGGGGFFGGGGGGGGGGGGGDGGGGGGGGGGGGGGD@EGFFDFDGDGGGGGGGGGGG>FGGFGGG8FGGGGCDG5EGDCCCGGGDGGGFFGGGGD8EGGGF?FGGCG?FGGCFGFFGFFGD5.CDGGGFEFG3***)9CFGGFFGCFF?E<DFFFD057@?FF?4/
@M03506:14:000000000-AKVR1:1:1101:19800:2790 1:N:0:30
CGAACTCCTACGGGAGGCAGCAGTGGGGAATTTTTCGCAATGGGCGAAAGCCTGACGAAGCAACGCCGCGTGGAGGATGACGGCCCTAGTGGTCTTAAACTCCTGTCTAGCGGGACGAAAGTATTGGAGGTGAATAATCTCCGATATTGACTGTACCGCTGGAGGAAGCTCCGGCCAACTCCGTGCCAGCAGCCGCGGTAATACGGAGGGAGCAAGCGTTACTCGGAAGTATTGGGCGTGAAGGGCGCGTAGGCGATCTGACAAGGCTGGTGTGAAAGCCTACATGTTAACTGTGGGAGGG
+
CCCCCGGFGGGGDGGGGGGGGGGGGGGGGGGGFGGGGGGGGGGGGGGGGGGGGGGGGGGGGGGGGGGGGGGGGGGEGGGGGGGGGGGGGFFGGGGGGGGDGGGGGFGEFFGGGGGGGGFGGGDGGGGFGG@@@CFGCFFGGFGCGGGCCFGGGGG9=FGGCEF7FGG7EGFGGGDGGG7FGDFFFGEFBFFFGGEGGDEGDFGG5EEGCEGC8;FG5CACGGFFGG:5*<C++:9EEC)*25+<:55DG57EG6*)/8DG?CC:C*/**1*5***<:77**07+2*294D*)*/*0)055)
@M03506:14:000000000-AKVR1:1:1101:21146:2828 1:N:0:30
CGAACTCTTACGGGAGGCAGCAGTGGGGAATTTTGCGCAATGGGCTAACGCCTGACGCAGCAACGCCGCGTGGAGGATGAAGGTCTTTGGATTGTAAACTCCTGTCGGCAGGGAAAAAGCGAATCGGCCTAATACGCCGGTGAGTTGATTGTACCTGCGGAGGAAGCCCCGGCTAACTCTGTGCCAGCAGCCGCGGTAATACAGAGGGGGCAAGCGTTATTCGGAATTATTGGGCGTAAAGGGCGCGTAGGCGGCCTGGCAAGTGGAAGGTGAAATCCCTCGGCTTAACCGAGGAACTGCC
+
CCCCCGGGGGGGGGGGGGGGGGGGGGGGGGGGGGGGGGGGGGGGGGGGGGGGGGGGGGGGGGGGGGGGGGCEGFGGFGGGGGGFGFFGGGFGGGGGGGGGGGGGGGGGGGGGGGGGGGGGGGGEGGFGGGGGGGGG>FGGFGGGCCGFGGGGGGGGGGGGGGGGGCFGGGGGGGGGFFGFFGGFGGGGGGGFCC@CGEEFGF?FFFGGGGGGGGFG;EE5CGFG5*:0<@EFFGFGGGGDGGGCEEEDCEDEGGGD*.9*7+>:?>FFGD+/:C7EG4<DF@B*:7<F<FD>EFFF:?F*)
@M03506:14:000000000-AKVR1:1:1101:21909:2828 1:N:0:30
CGAACTCCTACGGGAGGCAGCAGTGGGGAATCTTGCGCAATGGGCGAAAGCCTGACGCAGCGACGCCGCGTGGGGGATGAAGCTTCTCGGAGTGTAAACCCCTTTCGACCCGGAAGAATGGCCCGCAAGGGCTTGACGGTACGGGTATAAGAAGCCCCGGCTAACTACGTGCCAGCAGCCGCGGTAAGACGTAGGGGGCCAGCGTTGCTCGGAAGTACTGGGCGTAAAGGGTTCGTAGGCGGTGCGGCAAGTCGGACGTGAAACTTCAAGGCTTAACTGGGAGGCCGCTCCCGATACGGCC
+
?CCCCGGGG-CFGGGGGGGGDGGFGGGGGGGEGGFGGGGGGGGGGGGG7FGGGGGGGGGGGG>FGGGGGGGGGGDGGGGGGFGGFGGGGGGGGFGGGGGG7FGFGFFGGGGGGGGGGGFGGFFGGGGGDFC*>>*>FEDF@FGGG<FGGGGDFG7<FGEEFFEGGGGG:F<<CGGFFGDCEG>EEGE?+<>CCFCCGE*:C85CCGGG<CGGGD:AE9C9<*;>*581A7*;E=E*6CD67C75/>E)*//0*275*0/*1*2+22C*+2<56C0<:B7*9>3EE)9)()7(070)7.070
@M03506:14:000000000-AKVR1:1:1101:17716:2833 1:N:0:30
CGAACACCTACGGGAGGCAGCAGTGGGGAATTGTTCGCAATGGGCGCAAGCCTGACGACGCAACGCCGCGTGGAGGATGAAGATTTTCGGATCGTAAACTCCTGTTGAATGGGACGAATAGGTCGCGGGTTAACAGCCCGTAACCCTGACGGTACCGTTAAAGGAAAGCCCGGCTAACTCCGTTCCAGCAGCCGCGGTAATACGGGGGGGGTAAGCGGTGTTCGGAATTAATGGGCGTAAAGGGCTCGACGGGGGCCAACGAAGGTCTACTGGAAAACCCTCAGGCCTACGGGGGAACTGG
+
6CCCC+C;ECFCBFEGGEDDCGFEF8,@C@FFFFFFGGGGCF,F<@F:@C,CFAFFCF:FGCCC>@B7@F@FE?EG:,4E9B?5,CE<F:48@FF<=FC<,EFEFF?9<DFCF<BFG+BDAF,333+@@BEG:=DA:D>FCCCFCC:D7CCE<CD:<<**4,7FCG7*?<*1:<1CFA:CCF:,+<2B6***;>*:C?C/++2:>E5C5CE*;8F<**/21/<588CC8<097<A;7*)*:+<**2*9***:)*:)2.****9***+*+*+*2*0+*)19000A*.*),*0(7)7)).06)
@M03506:14:000000000-AKVR1:1:1101:22720:2836 1:N:0:30
CGAACTCCTACGGGAGGCAGCAGTCGGGAATATTGCCCAATGGCCGAAAGGCTGAGGCAGCAACGCCGCGTGCGCGATGAAGGCCTTCGGGTCGTAAAGCGCTTTTCGGGTGGATGAGGAAGGACAGTACACCCGGAATAAGGTACGGCTAACTACGTGCCAGCAGCCGCGGTACAACGTCGGTACCGAGCGTTATCCGGATGTACTGGGCGTAAAGCGCGCTCAGGCGGTTTGGCAAGTCGGTCATGAAATCTCACGGCACAACCGGGAGAGGTTGTCCGACACTTCCAGACGGTAGGGC
+
@CCCCGGAC-CF7FGGD@C@FG@@FG7F7FGFFE<EGDCGGGGGGGGGGEGFFGC8<@:CE,FGFFECECFGC:CFEC@FFFCEE,5CD:CEC:FGDCFGC:F@FCFGGG<=>C=<>D8DF@GGCDFFA<A,3@>33@7FFGFEFFC:F@FFG93DF<>@D,<DCCCFGG7C<C*?,?F***1<24?B@EEECC*/3+2C>E*3++2<:>>EGE**3<*8=*:A?EFF>C*2::*3AF:02:E/:*+*03+<>F:*<77D*:CG=C5C53:<D*9FD7CCD3.**9262*1))))))7).)
@M03506:14:000000000-AKVR1:1:1101:16327:2846 1:N:0:30
CGAACTCCTACGGGAGGCAGCAGTGGGGAATCTTGCGCAATGCGCGAAAGCGTGACGCAGCAACGCCGCGTGGGGGAAGAAGGCCTTCGGGTTGTAAACCCCTTTCAGTTGGGACGAAGCTTCGTCGGTTAATAGCCGGCTGGAGTGACGGTACCTTCACAAGAAGCCCCGGCTAACTACGTGCCAGCAGCCGCGGTAATACGTAGGGGGCAAGCGTTGTCCGGAATCATTGGGCGTAAAGCGCGCGTAGGCGGCCCGGTAAGTCCGCTGGGAAAGTCGGGGGCTCAACCCTCGGACGCCG
+
CCCCCGGGGGGGGGGGGGGGGGGGGGGGGGGGGGGGGGGGGGGGGGD7CFGGGGDGGGGGDGGGGGGGGGFGGGGGGGGGGGGGGGGGGGGFGGGGGGGGGGGGGGGGFGGGDFGGGGGGGGGGFGGGGGGGGGGGGGECGGGCFAFCGGGGGGGGGGGGGGGGGFGCGGGGEGGGFEFGGGGGGGGCCCGGGGGGGGGCCGGGGGGGGEDDFC8EC8C8+:CE*1*<:<C9<EGC=5>EFCEDECC):ECC)2*9*.9DCC4AC:1)*)*)**/2>=<C<>)*:<DF:C5358>@E@>7)
@M03506:14:000000000-AKVR1:1:1101:15665:2867 1:N:0:30
CGAACTCCTACGGGAGGCAGCAGTGGGGAATATTGCACAATGGGCGCAAGCCTGATGCAGCGACGCCGCGTGAGGGATGACGGCCTTCGGGTTGTAAACCTCTTTCAGTATCGACGAAGCGCAAGTGACGGTAGGTACAGAAGAAGCACCGGCCAACTACGTGCCAGCAGCCGCGGTAATACGTAGGGTGCGAGCGTTGTCCGGAATTACTGGGCGTAAAGAGCTCGTAGGTGGTTTGTCGCGTTGTTCGTGAAAACTCACAGCTCAACTGTTGGCGTGCGGGCGATACGGGGAGTCTGGG
+
CCCCCGGGGGGGGGGGGGGGGGGGGGGGGGGGGGGGGGGGGGGGGGGGGGGGGGGGGGGGGGGGGGGGGGGGGGGGGGGGGGGGGGGGGGGGGGGGGGGGGGGGGGGGGGGGGGGGGGGGGGGGGGGGGGGFGGGGGGGGGGGGGGGGGGGGGGGGGGGGGGGGGGGGGGGGGGGGGGFFGGGFD:CEC::F7CCG5CGGGGGG>8*AA?EGCGGE>EGGGFG6@8CEEGGFGGEGF5CFGF=E5CGGGGEG<7<0*<F:ECFCCC64*:E7*2969.)*9BB7C)9>;5@10.0)96@:4
@M03506:14:000000000-AKVR1:1:1101:18493:2880 1:N:0:30
CGAACTCCTACGGGAGGCAGCAGTGGGGAATTTTGGGCAATGGGCGCAAGCCTGACCCAGCAACGCCGCGTGAGGGAGGAAATCCTTCGGGATGTAAACCTCACAAGCAAGGGAAGAGCGCTCAGGGGAGAATACCCTCTGAGTCCGACGGTACCTTGCGTAAGCCACGGCTAACTACGTGCCAGCAGCCGCGGTAATACGTAGGTGGCAAGCGTTGTTCGGAATTATTGGGCGTAAAGGGCGCGTAGGCGGTTTTGTAGGTCGGCTGGGAAAGCCCGGGGCTCAACCCCGGAGGGTCGGC
+
CCCCCGGGFEFCGGEEGGGG@FGFGGFECCFEGGCFGGECFFF<@@CFCFDGGGGF@FGGGGGGGGGGGGDF@CFGDEGDGFGFF?FFF@F>FEGCFEFEGGDFGGG<EEFGCFG:,4B>=F>FGFGDDEDFCFFG?,FFGGG<9FF@FCFGGGFGCEFEGD7DEGGFGGGGG?FFFGGGGGFFFCFFG7<FFE4<8<+?82CFECCCF63A8?ECG8;CA8?8;+AC+<EFCEGD78*C=:C5CE59=<>5)*7CC>>*<CFEC<*)*7=?55C*75DC75)/<495(7>005>D:)).)
@M03506:14:000000000-AKVR1:1:1101:9114:2880 1:N:0:30
CGAACTCCTACGGGAGGCAGCAGTGGGGAATCTTGCGCAATGGGCGAAAGCCTGACGCAGCGACGCCGCGTGGGGGATGACGGGTTTCGGCTTGTAAACCCCTGTTGCCCGGGACGAACTTCTCCATTCGTGGAGATTGACGGTACCGGGTGAGGAAGCACCGGCTAACTCTGTGCCAGCAGCCGCGGTAATACAGAGGGGGCGAGCGTTGTCCGGAATCACTGGGCGTAAAGGGCGCGTAGGTGGCGCTCCGAGTCCGTGGTGAAAGCTCGATGCTTAACATCGAGTCGGCCACGGGGGC
+
CCCCCGGGGGGGGGGGGGGGGGGGGGGGGGGGGGGGGGGGGGGGGGGGGGGGGGGGGGGGGGGGGGGGGGFGGGGGGGGGGGGGGGGGGGGGGGGGGGGGGGFGGGGGGGGGGDEEGGEGFCBFFFGGGGGGGCFGFFFFFF@GFGCFGGGGFECGFGF@CCGGDGG7FC<::CCFFGGGGGGCEGGG*:CFFGDGFEF5*:CECGC>8CDGGGGGGGFFGFCCGGGGE5C5EFEEGGG87E=+<CFGGGD5>7CCGB55C59CF4C>6:?D)9C=DFGFFFFFCFD/3DDFE>37:)))0
@M03506:14:000000000-AKVR1:1:1101:15632:2881 1:N:0:30
CGAACTCCTACGGGAGGCAGCAGTCTAGAGGCTTTGACAATGCCCGAAAGGGTGATCAAGCGACGCCGCGTGCGGGATGAAGGTCTTCGGATTGTAAACCGCTTTTGTTTGGGGAGAAGGCCCATATCGTGAATATGGGATTGACGGTACCAGACGAATAAGCCCCGGCTAACTCCGTGCCAGCAGCCGCGGTAAGACGGAGGGGGCAAGCGTTGTTCGGAATTATTGGGCGTAAAGGGCTCGTAGGCGGATCTAAAAGTCTGACGTGAAATCTCCACCGCTCAACGGGGAGGGGCCGTTG
+
CCCCCGGGGGGGGGGGGGGGGGGGGGGGGGGGGGGGGGGGGGGGGGGGGGGGGGGGGGGGGGGGGGGGGGGGGGGGGGGGGGGGGGGGGGGGGGGGGGGGGGG7FGFFGGFGGGGGGGGGGGGGGGGGGGGGGGGGGGGGGGCFGGEGGGGGGGCGGGF@GFGGFGGGGGGGGGGGGG@FGGGGGGFGGGEGGCEGGGGCCEGGGGGGGFGG5AECGFEGE5;C+9CFCFFEGDG5CFDCCCECGGCFGG:>D::>F47:CGGGGG:CGFGFGGC:>>C7<)77+0/<2D5()0>757.)0
@M03506:14:000000000-AKVR1:1:1101:23357:2894 1:N:0:30
CGAACTCCTACGGGAGGCAGCAGTGGGGAATTTTGGACAATGGGGGCAACCCTGATCCAGCCATGCCGCGTGCGGGAAGAAGGCCTTCGGGTTGTAAACCGCTTTTAGCCGGGAAGAAAAGGCCGAGGTTAATACCTTCGGTCTTTGACGGTACCGGCGGAATAAGCACCGGCTAACTACGTGCCAGCAGCCGCGGTAATACGTAGGGTGCGAGCGTTAATCGGAATTACTGGGCGTAAAGCGTGCGCAGGCGGTTCGTTGTGTCGGTGGTGACAGCGCCGGGCTTAACCTGGGAATGGCC
+
CCCCCGGGGGGGEGCGEGGEDFFGGGFGBFFEEFFGGGGGGFGFEGGGGGFGGGGGGGGF<DFGGCDEEGF7BEGGG:CFGGFGFGFDFGGGGGGGGFCFDGGGGGGFDFEGEFGGGFGGGGGDF7@FGGGGFGC>CCFF@@*8@FCFGGDFCC9FCEGGGGGGAF9<BCFGGGG7F,<CF4<FFGFFFGGGGG*>88C?FCFCFA>8CCEGGD5ECG=CFGGEDC8CCCECG5@5:E*8<FGG*C=D?E5ED**)2.9*:*/:CDGGG):7C*0C4)119BD5*8*94F6:55)95?/4?
@M03506:14:000000000-AKVR1:1:1101:12121:2907 1:N:0:30
CGAACTCCTACGGGAGGCAGCAGTGGGGAATTGTTCGCAATGGGCGCAAGCCTGACGACGCAACGCCGCGTGGAGGATGAAGATCTTCGGGTCGTAAACTCCTTTCGATCGAGACGAACAGCCTTCGGGTAAACAATCCGGAGGTCTGACGGTACCGAGAGAAGAAGCCCCGGCTAACTCCGTGCCAGCAGCCGCGGTAATACGGGGGGGGCAAGCGTTGTTCGGAATTACTGGGCGTAAAGGGCTCGTAGGCGGCCAACTAAGTCAGACGCGAAATCCCGCGGCTTAACCGGGGAACTGG
+
CCCCCGGGGDGGGGGGGGGGGGGGGGGGGGGFEGGGEGGGGGGGGGGGGGGGGGGGG>@FFCGGGGGGGGGGC:FGGGGGGGGGGGGGGGGGGGGGGGGGGGGGGGDDGFF7FGGGGGD:F8><,CFCG<CFGGGGGFFGEGGGB<FFCGGGGGG9F@C@FFGGCFFF:*=FFG::FGGGGEG:7:<CG+<E8EDGG8EGGCCGD5C5?EGGC*;8CEC?;*+;EG5@EECFFGFGE=385:CE56*91*759>EDEB:<CG*CFGGF7C55C)9>*9CG35>G5>DF27=>>)8B)00?)
@M03506:14:000000000-AKVR1:1:1101:20501:2915 1:N:0:30
CGAACTCCTACGGGAGGCAGCAGTGGGGAATATTGGACAATGGGCGAAAGCCTGATCCAGCAATGCCGCGTGAGTGATGAAGGCCTTAGGGTTGTAAAGCTCTTTTACCCGGGATGATAATGACAGTACCGGGAAAATAAGCTCCGGCTAACTCCGTGCCAGCAGCCGCGGTAATACGGAGGGAGCTAGCGTTGTTCGGAATTACTGGGCGTAAAGCGCACGTAGGCGGCTTTGTAAGTTAGAGGTGAAAGCCCGGGGCTCAACCCCGGAACCGCCTTTAAGACTGCATCGCTAGAATCCC
+
BCCCCGGGGGGGGGGGGGGGGGGGGGGGGGGGGGGGGGGFGGFGGGDGGGGGGGGGGFFFGGGGFFFEGGFFEGGGGGGGFGGFGEGGEGFFGGGGGGGGGGGGGGGGGGGGGGGGGGGGGGC,EEFGGFCEG:+8FEGGGGGGGGGGGGGGGGGGGGGGFFG@CFFGGGGGG:FFCFGGEGGDGDFGF7FFGGGG988EGGGFGGGCBEGGGGCCGGGCEGGFGDGCC::?<EGDC?:EG?F?FGGG9?FF55:C13795FCG:CC<57*.*77CD):>CB?6+)*1:*86)8)9798?)
@M03506:14:000000000-AKVR1:1:1101:11033:3044 1:N:0:30
CGAACTCCTACGGGAGGCAGCAGTGGGGAATTTTGGACAATGGGGGCAACCCTGATCCAGCCATGCCGCGTGCGGGAAGAAGGCCTTCGGGTTGTAAACCGCTTTTGGTCGGGAAGAAAGGGTCACTCCTAATAAGGGTGATTGTTGACGGTACCGGCAGAATAAGCACCGGCTAACTACGTGCCAGCAGCCGCGGTAATACGTAGGGTGCGAGCGTTAATCGGAATTACTGGGCGTAAAGCGTGCGCAGGCGGTTCGTTGTGTCTGATGTGAAAGCCCCGGGCTCAACCTGGGCATGGCA
+
CCCCCGGGGGGGGGGGGGGGGGGGGGGGGGGGGGGGGGGGGGGGGGGGGGGGGGGGGGGGGGGGGGGGGGGGGGGGGGGGGGGGGGGGGGGGGGGGGGGGGGGGGGGGGGGGGGGGGGGGGGGGGGGGGGGGGGGGGGGGGGGGGGGFGGGGGGGGGGGGGGGGGGGGGGCGGGGGGGGFGGGGGGGGGGGGGGGGGEEDFGG@CEEGGDGGGGGGGGGGCGGGGGGFGGGFCGGGGEGFFGD7CGGGDEDDGD7CEDGGGGC*<79:E7<6>77?4>*CD@>=/57F<CFBFF)755>F7
@M03506:14:000000000-AKVR1:1:1101:11734:3075 1:N:0:30
CGAACTCCTACGGGAGGCAGCAGTGGGGAATATTGCACAATGGGCGCAAGCCTGATGCAGCGACGCCGCGTGGGGGATGAAGGCCTTCGGGTTGTAAACCCCTTTCAGCAGGGAAGAAGCGAAAGTGACGGTACCTGCAGAAGAAGCGCCGGCTAACTACGTGCCAGCAGCCGCGGTAATACGTAGGGCGCAAGCGTTGTCCGGAATTATTGGGCGTAAAGAGCTCGTAGGCGGTTTGTCGCGTCTGCTGTGAAAACCCGAGGCTCAACCTCGGGCCTGCAGTGGGTACGGGCAGACTAGA
+
CCCCCGGGGCGGGGGGGGGGGGGGGGGGGGGGGGGGGGGGGGGGGGGGGGGGGGGGGGGGGGGGGGGGGGGGGGGGGGGGGGGGGGGGGGGGGGGGGGGGGGGGGGGFGGGGGGGGGGGGGGGGGGGGGGGGGGGGGGGGGGGGGGGGGGGGGGGGGGGGGGGGGGGGGGGGGGGGGGGGGGGGGGGGGGGGGGGGGGGGFGGGEG>FGGCCFGGGGDEGGGGGGGGGCGGGGGEGGG*AEGGGGEFGE603:AFFFEDGGGGDFDGGEFEF<D<EDEGGFF87CFDFFGD0@DFFFFFF*
@M03506:14:000000000-AKVR1:1:1101:23669:3127 1:N:0:30
CGAACTCCTACGGGAGGCAGCAGTGGGGAATCTTGCGCAATGGGCGAAAGCCTGACGCAGCGACGCCGCGTGCGGGAGGAAGCTCTTCGGGGTGTAAACCGCTGTCGGGAGGGAAGAACGGGCGCGGGAGGCAATGCCCGCGTTTTGACGGTACCTCCAGAGGAAGCACCGGCTAACTCTGTGCCAGCAGCCGCGGTAATACAGAGGGTGCGAGCGTTGTTCGGAATTACTGGGCGTAAAGCGCGCGCAGGCGGCCTTTCACGTCCGACGGTGAAATGCCGGGGCTCAACCCCGCGCCCGC
+
CCCCCGGGGGGGGGGGGGGGGGGGGGFEGGGGGFGGGGGGGGGGGGGGGGGGGFCF@CGGGCGGEGGCFGGEGGDFGGGGGGGGGGGGGGGGDGGFGGGGGGGGGDGGGDGGGGGGGFFDGDGDDEGGEEEEEGGGGFFGGGCG7CF?FGGGGGFFEEFGFDDGGGGGGFEEG>>68+9@FF77CC6AFGFGGG8C*8>CECGGGC5E;CECCGDC:8EG59;C8>FGGFFD?E=8C85AFGGGGGGGGD==)*>DE);7A:7CG:5):C5BCFFEG@767)57:)9?3C74>D)7BD)55
@M03506:14:000000000-AKVR1:1:1101:23801:3150 1:N:0:30
CGAACTCCTACGGGAGGCAGCAGTAGGGAATCTTGCGCAATGGGGGAAACCCTGACGCAGCGACGCCGCGTGCGGGATGAAGGCCTTCGGGTCGTAAACCGCTTTCAGCAGGGACGAAATTGACGGTACCTGCAGAAGAAGGCCCGGCCAACTACGTGCCAGCAGCCGCGGTGATACGTAGGGGTCTAGCGTTGTCCGGAATTATTGGGCGTAAAGAGCTCGTAGGCGGTTCGGCAAGTCGGATGTGAAATCTCCACGCTTACCGTGGAGGGGCCATTCGCAACTGCCGCGACCCCAGTCC
+
CCCCCDFGGGGGGGGGGGGGGGGGGGGGGGGGGGGGGGCGGGGGGEGGGGGGGGGGGGGGGGGGGGGEG=FCGEGGGGGGGGFCFGGGGEGGGGCGGGGGGDFGGGGGGGGGGFF:CFEG9CGGEGGGGFGGGGFFGGGGFFGFDGGGGEFGF:FEFFFG9CFBFGG7F*4*4*7:BF9:CEEGAG8:@GD*;:;:CEGC88FF03AFG55/:C8CFGGFG**/::9?G8EGDGGDCDCCC*/:57CCFGC9:FFFFEGG5E*+79EG57E3CD<59**0/.7EFFF?1))4>)7).))19
@M03506:14:000000000-AKVR1:1:1101:6938:3156 1:N:0:30
CGAACTCCTCCGGGAGGCAGCAGTGGGGAATATTGGACAATGGGGGAAACCCTGATCCAGCAATGCCGCGTGAGTGATGAAGGCCTTAGGGTTGTAAAGCTCTTTTACCCGGGAAGATAATGACTGTACCGGGAGAATAAGCCCCGGCTAACTCCGTGCCAGCAGCCGCGGTAATACGGAGGGGGCTAGCGTTGTTCGGAATTACTGGGCGTAAAGCGCACGTAGGCGGCTTTGTAAGTTAGAGGTGAAAGCCCAGGGCTTAACCCTGGAATTGCCTTTAAGACTGCATCGCTAGAATCGG
+
CCCCCGGGG-EFGGGGGGGGGGGGGGGGGGGGGGGGGGGGGGGGGGGFGGGGGGGGGGGGGGGGGGGGGGCGGGGGGGGGGGGGGGGGGGGGGGGGGGGGGGGGGGGGGGGGGGGGGGGGGGGGGGGGGFGGGGGGGGGGGGFGGGGGGGGGGGGGGGGGGGGFGFGGGGGGGGGGGGGGGGGGGGGGGGGCF@EFFEGECFGFGGGGGGGGGGGGGGGGGGGGGCGGDGG58EGCCFDFCFFGGGGGEFCCCECFGE37ECFCCFFGGGCBCFDFF=F>FB6F76CFFGF0757?F7?F3
@M03506:14:000000000-AKVR1:1:1101:19280:3156 1:N:0:30
CGAACTCCTACGGGAGGCAGCAGTGGGGAATTGTTCGCAATGGGCGCAAGCCTGACGACGCAACGCCGCGTGGAGGATGAAGACCTTCGGGTCGTAAACTCCTTTCGATCGAGACGAATGGTTTCCGGGTGAACAATCCGGGAAAGTGACGGTACCGAGAGAAGAAGCCCCGGCTAACTCCGTGCCAGCAGCCGCGGTAATACGGGGGGGGCAAGCGTTGTTCGGAATCATTGGGCGTAAAGGGCGTGTAGGCGGGTTGTAAAGTCAGGTGGGAATGCCCTCGGCCCAACCGGGGAACGTC
+
CCCCCGGGGGGGGGGGGGGGGGGGFGGGFFGGGGGGGGGGGGGGGGGGGGGGGGGGGGGFGGGGGGGGGGGGGGGGGGGGGFGGGGGGGGGGGGGGGGGGGGGGCFGGGGGGGGEGGGGGD3EFGGGGGGGGGGFFGGFCCGBCFGFGGGGEGGGGG*CEE7FGGGGGCF7FDGGG7A:,<<<CFGGGFGGFCEEEEGC>CGDCC58?8>5CC>FGC?8C:EC8CC8FGG?E+6*85:C8CGFEC=*5*:C?CC5):557++003>976:6)94***1*2>F3C7)1.25515>33;55))
@M03506:14:000000000-AKVR1:1:1101:10818:3157 1:N:0:30
CGAACTCCTACGGGAGGCAGCAGCGACGAATCTTCCGCAATGGGCGCAAGCCTGACGGAGCGACGCCGCGTGTGGGATGAAGCGTCTTCGACGTGTAAACCACTGTCAGAGAACAGAAACACTGATTGTTCTCAGAGGAAGGGGCGACTAACTCTGTGCCAGCAGTCGCGGTAAGACAGAGGCCCCGAGCGTTAATCGGAATTACTGGGCTTAAAGGGTGCGTAGGTGGACCAGCAAGTGCTTTGTGAAAGCCCCCGGCTCAACCGGGGAACAGCGGGGCATACTGCTGGTCTTGAGGAAG
+
CCCCCGGGGGGGGGGGGGGGGGGGGGGGGGGGGGGGGGGGGGGGGGGGGGGGGGGGGGGGGGGGGGGGGGGGGGGGGGGGGGGGGGGGGGGGEGGGGGGGGGGGGGGGGGGGGGGGGGGGGGGGGGGGGGGGGGGGGGGGGGGGGGGGGGGGGGGGGGGGGGGGGGGGGGGGGGGGGGFGGGGGGGGGGGGGGEFGGGGGGGGFGC?FFGGFGG7<FGFGGGGDGD+9CFGGGGG6CGGGGFGGGGFGGFDGGFEGDDG):EFFGGGD7CEFCFFCD>DG<>?F78FFBD7AFFF=???<>
@M03506:14:000000000-AKVR1:1:1101:10689:3214 1:N:0:30
CGAACTCCTACGGGAGGCAGCAGTGGGGAATCTTGCGCAATGCGCGAAAGCGTGACGCAGCAACGCCGCGTGGGGGAAGAAGGCCTTCGGGTTGTAAACCTCTTTCAGTTGGGACGAAGGTCGCGCGGTTAATAGCCGTGCCGGCTGACGGTACCTTCAGAAGAAGCCCCGGCTAACTACGTGCCAGCAGCCGCGGTAATACGTAGGGGGCAAGCGTTGTCCGGAATCATTGGGCGTAAAGAGCGTGTAGGCGGCCCGATAAGTCCGCGGTGAAAGTCCAGGGCCCAACCCTGGAATGCCG
+
CCCCCGGGGGGEGGGGGGGGGGGFGGGGGGGGGGGGGGGGGGGGGGGGGGGGGGGGGGDGGGGGGGGDGECFGGGGFGGGFGGGGGFGGGGGGGGGGGGGFGGGGFGGFGGGGGGGGGGG8FGGGGGGGGDFFFGGGGGDGGGGGGGGGGGGEFGGFEFGGGGGGGGFGGGEGGGFEGGGGFGGGGFCCCG8>GEEEEDGFGG+CFGGGGCC>EFCECE=F@CE*?FGD9FGGGGGGEG8?9CGECCCCGGGGGCCC@77*:FF90CD*>:8*77:**:C64>E*)17197.5.)9/96))
@M03506:14:000000000-AKVR1:1:1101:15216:3239 1:N:0:30
CGAACTCCTACGGGAGGCAGCAGTCGGGAATTTTGGGCAATGGGCGCAAGCCTGACCCAGCAACGCCGCGTGAAGGATGAAATCCCTCGGGATGTAAACTTCGCAAGAACGGGAAGAATAAGTAAGGGTTAATATCTCTTACGATGACGGTACTGTTTGTAAGCTCCGGCTAACTCCGTGCCAGCAGCCGCGGTAATACGGGGGGAGCAAGCGTTGTTCGGATTTACTGGGCGTAAAGGGCGCGTAGGCGGCCACCGCAAGTCGACTGTGAAATCTCCGGGCTTAACCCGGAAAGGTCAGC
+
CCCCCGGGGGGGGGGGGGGGGGGGGGGGGGGGGGGGGGGGGGGGGGGGGGGGGGGGGGGGGGGGGGGGGGGGEGGGGGGGGGGGGGGGGGGGGGGGGGGGGGGGDGGGGGGGGGGFFFFGGGFFEFGGFFFGGGGGGGGGDGGGFGGGGGEFGGGGGGGFGGGGFGGGGGDEGFCGGGGGGFF:CFFG7@CEGCEEFGGGGGGGGGEGG6F*8/*:EFFGG8CDE:9CECFGE=:EC30;EECC*2CDGG57CEFFGED<C?:CC>AD<C?BG7>:77DC3B:=F@F66D>>3).<=/?4)
@M03506:14:000000000-AKVR1:1:1101:19129:3273 1:N:0:30
CGAACTCCTACGGGAGGCAGCAGTGGGGAATTGTTCGCAATGGGCGCAAGCCTGACGACGCAACGCCGCGTGGAGGATGAAGACCTTCGGGTCGTAAACTCCTTTCGATCGAGACGAATGGCTTCCGGGTGAACAATCCGGGAGAATGACGGTACCGAGAGAAGAAGCCCCGGCTAACTCCGTGCCAGCAGCCGCGGTAATACGGGGGGGGCAAGCGTTGTTCGGAATTACTGGGCGTAAAGGGCTCGTAGGCGGCCAACTAAGTCAGACGTGAAATCCCTCGGCTTAACCGGGGAACTGG
+
CCCCCGGGGGGGGGGGGGGGGGGGGGGGGGGGGGGGGGGGGGGGGGGGGGGGGGGGGGGGGGGGGGGGGGGGGGGGCFGGFGGGGGGGGGGGGGGGGGGGGGGGGGGGAFGGFGGGGGFGGGGGGGGGGEGGGGGGGGGGGGDGGGGGFFGGGGGGGGGDGGGGGGFFG7CFEGGGGGG9CCFFGGGGGFGGGGGGGCEGG9CFEEEGGGG58CG5EEEEG=CEG>EGFFEFGGCCE=5*7C?EE*1C==FE6CECC3<9CFCG0:?C7DG7CFF:C?G44).:=FD?A*99D3@5>>67)
@M03506:14:000000000-AKVR1:1:1101:19618:3278 1:N:0:30
CGAACTCCTACGGGAGGCAGCAGTAAGGAATATTGGACAATGGGGGCAACCCTGATCCAGCCATGCCGCGTGAAGGATGAATGCGCTATGCGTTGTAAACTTCTTTTATACGGGAAAAATATCCGCTATTCTTAGCGGATCGATTGTACTGTAAGAATAAGGGTCGGCTAACTTCGTGCCAGCAGCCGCGGTAATACGAAGGACCCGAGCGTTATCCGGATTTATTGGGTGTAAAGGGTGCGTTGGCGTCCTGGAAAGCGACGGTTGAAATCTGCTGGCCGAACAAGGAAACTGGCCGTAA
+
CCCCCCFFFGGC7FFGGGDGGGGFFGGGGFFGGGGGFFGDFFFGGCGDGGGGG?E<EFEFGGFFFGD+CF@F?DFFDFGGCFFC@:FFEFDCGGFECFFD<FFFG9E?<EAACF:=?<B@F,BFCGG>CG9FDFEFEGGF+3>DFGGFFG<D<@7,,,DFF,3<7::+>>FGCFGGFGGG;BC:><FE7F71=<@;,=:8*=C8F*1BE833;CG9CE88/*+3<<7<>*/:0<0CF8CE=E**2*+)*275:E66<:*)**1::>5DG7C7F**CD)/*).0*::9)357???:F5BB3)
@M03506:14:000000000-AKVR1:1:1101:25333:3292 1:N:0:30
CACTCCTACGGGAGGCAGCAGTCGAGAATTTTTCTCAATGGGGGAAACCCTGAAGGAGCGACGCCGCGTGGAGGATGAAGGTCTTCGGGTGGTAAACTCTTGTCACTTGGGAACAATGCGTAAATATTAACTGTATTTGCGTTGATAGTACCAGAAGAGGAAGAGACGGCTAACTCTGTGCCAGCAGCCGCGGTAATACAGAGGTCTCAAGCGATGTTCGGAGTCAATGGGCGTAATGGGCGCGTAGGCGGCCACCGTAAGAAGAATGTGAAATCTCCGGGCTTCACACGGTACGGGCAGC
+
@@<AC,-C<BCC@FCD7@@,;@@BCGGCEEFE@EEDG,6CEGGGGG,6,B<669@,,8<B+@+@@6C7>CC7E,?84C,C,B?FFFF7CF+==<<FEGF9,,CF,,,5AFGD=?==E,,+B8+:5,<@9D?D<?<,B,B8>+83=,:@@<@,@<,5>,3@AFCG,,,5><>:7FBCC,7,?<,BFE>D8*=<B***++5B+5B@2+5>9C:+33=8CE7*8**/3++<:08*C5*;*0***:=C7*17C==*1*/*2)*/5+*03*3:0*<=:C7+:?9C)5)**/**.9D())0))85B)
@M03506:14:000000000-AKVR1:1:1101:12047:3294 1:N:0:30
CGAACTCCTACGGGAGGCAGCAGTGGGGAATTTTCCGCAATGGGCGAAAGCCTGACGGCGTGACGCCGCGTGTGGGACGAAGGCCTTCGGGTCGTAAACTACTGTCAGTGGGAAAGATGGGTGTCGGTGCTAATACCATTGGCATCTGACGGTACCTGCAGAGGAAGCCCCGGCCAACTCTGTGCCAGCAGCCGCGGTAAGCCCGGGGGGGCAAGCGTTGCTCGGAATTACTGGGCGTAAAGGGCGCGTAGGCGGGATGGCCGGTCGGTCGTGACATCCCTCGGCTCAACCGGGGAAGGTC
+
CCCCCFEFE9FFC:CEEFGGEGGFGGGGGEE8CC,CFEFCFGDEFEGECEFGG@FFF7+:6+@F:EE>@FGGE@FEF,@>F7CF8EFGFG+EFGGGEGG9<<DDE?<<5,B=,8=DE9>8,>FFFGGGGGGGGCFGC,@=3,FF,3@FCGCCFGGGGFFG,7D@EF,:,CFEFGE<<FFCFGFFG?98C@FCC7EFEEGE6+<*2*:CCE588CEDCEE5C++;E8*A+<?@F65**89**3<C5*:D*2/*9C=):.93*0)2:CED**2010*+*1090).:E5C4)2.()..)0))/*
@M03506:14:000000000-AKVR1:1:1101:16368:3301 1:N:0:30
CGAACTCCTACGGGAGGCAGCAGTGGGGAATATTGGACAATGGGCGCAAGCCTGATCCAGCCATGCCGCGTGAGTGATGAAGGCCTTAGGGTTGTAAAGCTCTTTTAGCAGGGAAGATAATGACGGTACCTGCAGAAAAAGCCCCGGCTAACTTCGTGCCAGCAGCCGCGGTAATACGAAGGGGGCTAGCGTTGCTCGGAATCACTGGGCGTAAAGCGCACGTAGGCGGCTTCCTAAGTCAGGGGTGAAATCCTGGAGCTCAACTCCAGAACTGCCTTTGATACTGAGAAGCTTGAGTCCG
+
CCCCCGGGGGGGGGGGGGGGGGGGGGGGGGGGGGGGGGGGGGGGGGGGGGGGGGGGGGGGGGGGGGGGGGGGGGGGGGGGGGGGGGGGGGGGGGGGGGGGGGGGGGGCGGGGGGGGGGGGGGGGGGGGGGGGGGGGGGGGGGGGGGGGGGGGGGGGGGGGGGGGGGGGGGGGGGGGGGGGGGGGGGGGGGGCFEGGGGGECGFGGGGGGGGGGEEFGGGGGGGFGE6EGGGGCFGGGGGGGGCGGGGGGFFGGGGGG4D<FGD6::FGGD6@FGGGC677D?F7C?>FFF??:F?>FFBFE
@M03506:14:000000000-AKVR1:1:1101:16332:3308 1:N:0:30
CGAACTCCTACGGGAGGCAGCAGTAGGGAATCTTGCGCAATGGGCGAAAGCCTGACGCAGCCATGCCGCGTGAATGATGAAGGTCTTAGGATTGAAAAATTCTTTCACCGGGGAAGATAATGACGGTACCCGCAGAAGAAGCCCCGGCTAACTTCGTGCCAGCAGCCGCGGTAATACGAAGGGGGCTAGCGTTGCTCGGAATCACTGGGCGTAAAGCGCACGTAGGCGGACTCTTAAGTCGGTGGTGAAATCCTGGAGCTCAACTCCAGAACTGCCTTCGATACTGAGAGTATCGAGTCCG
+
CCCCCGGGGGGGGGGGGGGGGGGGGGGGGGGGGGGGGGGGGGGGGGGGGGGGGGGGGGGGGGGGGGGGGGGGFGGGFGGGGGGFGGGGGGGGGGGGGGGGGGGGGGGGGGGGGDGGGGGEGGGGGGGGGGGGGGGGGGGGGGGGGGGGGGGGFGGGGCEGGFG7CFFGGGGGGGGGGGGFGGGGGGGGGGGGGGGGGGGGGGGFGGGEFGGGG8>C7=EG=GG?FGECGGGGGFGGCCCCCGGC*/AFF7C?C+C4*00>6E0CEF<<?FF)CFFCG7=FGF4>7/*9<F))**.059@4;
@M03506:14:000000000-AKVR1:1:1101:19943:3319 1:N:0:30
CGAACTCCTACGGGAGGCAGCAGTCGGGAATTTTGGGCAATGGGCGAAAGCCTGACCCAGCAACGCCGCGTGAAGGATGAAATCCCTCGGGATGTAAACTTCGCAAGAACGGGAAGAATAAGTAGGGGACAATACGCCCTATGATGACGGTACCGTTTGTAAGATCCGGCTAACTCCGTGCCAGCAGCCGCGGGAATACGAAGGGGGCTAGCGTTGCTCGGAATTACAGGGCGGAAAGGGCGCGGAGGCGGATATCTAAGTGGGGGGTGAAATCCCGTGGTGCAACGAGGTAAGTGCCTGC
+
C@CCCGFFFF9CGD@@:@B@;FGGGGDGGGE@E@F+@E<DF<C<F7F:F7<FGDDEFCE<EC<CF77CFGCF74C=E,CF?FCC4,BBFFDF7FGGC,B,EFF:FC@,=A:4+=FFGCGGGGFGFF>FGG@A<=B++386:,@D,=,,3>@>53<5*,*@FC,,7,7<7>>B7<<>::=B**,<:<7,=C7E@71<99CC7*;*/2**:/*+:*;>89:/*8*A?90+2***2/:/:558*:*1/*/)*25*)2+2+1:::021*):):*<*:*201)*9*01+39))(1))**197*1*)
@M03506:14:000000000-AKVR1:1:1101:21285:3327 1:N:0:30
CGAACTCCTACGGGAGGCAGCAGTCGGGAATTTTTGGCAATGGGCGAAAGCCTGACCCAGCAACGCCGCGTGAAGGATGAAATCCCTCGGGATGTAAACTTCGCAAGAACAGGAAGAATAAGTAAGGGTTAATACCACTTACGGTGACGGTACTGTTTGTAAGCTCCGGCTAACTCCGTGCCAGCAGCCGCGGTAATACGGGGGGAGCAAGCGCTGTTCGGATTTACTGGTCGTAAAGGGCGCGTAGGCGGCTACCGCCAGTCGGGTGTGAAAGCTCCGTGCTTAACCCGGACAGGCCAAA
+
9CC<CCFGE<FF7FFEECEFG<ECAF@E77FFFE,+:FAFFG@CF@FCE7FFGE@FGGFFFGGGEGG@CFFG7D<FFGCDDCDG<FEFGGCCEEGGGGGGFGE@E7F?8E=F<?EEFFCEB<5ADAA<B,DCFEFDGFFA<DGGGFDGFG@CCCA,<,>BFF=FFCG7C@FC<B;=FCF@CFGFGGFGFGG77FG7;CFF**8@5/*88:E*828C8++;E5*?FCC?EF+A52*8CFGEEECE/*:DE*C*)*2085)):29=C)2/:>?6::4+*0>*<>F+0/*0435().07)05F)
@M03506:14:000000000-AKVR1:1:1101:23264:3336 1:N:0:30
CGAACTCCTACGGGAGGCAGCAGTGGGGAATCTTGCGCAATGCGCGAAAGCGTGACGCAGCAACGCCGCGTGGGGGAAGACTGCCTTCGGGTTGTAAACCCCTTTCAGGAGGGACGAAGCCGGGCCGGTGAACAGCCGGTCCCGGTGACGGTACCTCCACAAGAAGCCCCGGCTAACTACGGGCCAGCCGCCGCGGTAATACGTAGGGGGCAAGCGGTGTCCGGAATCATTGGGCGTAAAGAGCGACTCGGCGGTCCGGTAAGTCGGGTTTGAAACTATGTGCTCCACCCCTCGTAGGCCG
+
CCCCCGGGGGGGGGGGDGG;EFFFCGGGDEGGFGFGEGCCEFGGGGC+@FGGF::CFFEDGFG,@CG+>:BEFC@EEE:EF,5EFFFCC7:B:BCGGGGDGGGGGGF,?=FE@@F@FGF+<:7::*>:F:BCCCFFGFF*=CFFG:7<FFEGGCFFGBFC7F7:FFFF:FC5/*;C+0<:1/*182*;/?*:EC*/1*;CEF5<C8*/****;8;5*;12<<;5*:*02A7++25*2**2<7**5*/7***:)**917<)5*2<+9C):**00:*+**2*20*3+9F),9)4BE)..)*))
@M03506:14:000000000-AKVR1:1:1101:13549:3341 1:N:0:30
CGAACTCCTACGGGAGGCAGCAGTCGAGAATTTTTCTCAATGGGCGAAAGCCTGAAGGAGCGACGCCGCGTGGGGGATGAAGGGTTTCGATCCGTAAACCCCTGTCATTTGTGAACAATGGTTACCGATGAATAATGGGTGACTTGATAGTAATGAAAGAGGAAGGGACGGCTAACTCTGTGCCAGCAGCCGCGGTAATACAGAGGCCCCGAGCGTTGTTCGGATTCACTGGGCGTAAAGGGTGCGTAGGTGGCGATGAAAGTTCGATGTGAAATCTCCGGGCTTAACCCGGAAAAGCAAT
+
CCCCCGGGGGGGGGGGGGGGGGGGGGGEFEGGGGGGEGGGGGGFGGGGGDCFGGGGGGGGGGGGGGGGGGFGGGGGGGGFFGGGGGGGEFGGGGGGGGGGG@FGGGGGGGGGGGGGGGGGGGFGGGGGGGGFGGGGGGGGGGGGGGGGGGDFGGGCCFFGDGFGFFDGGGGGEGGFGFGGGGFGGGGGGFGGDGGCDDGGGGCCFFGCB88*/2?:CEEFFGD5EGCFCCGGGGE:EECFG=FEGD=5:5:?G6C<C3**+<C?+9E*:0<4CGGDGFCGG>>5*<:F295755>>F5))/
@M03506:14:000000000-AKVR1:1:1101:24735:3361 1:N:0:30
CGAACTCCTACGGGAGGCAGCAGTCGGGAATTTTGGGCAATGGGCGAAAGCCTGACCCAGCAACGCCGCGTGAAGGATGAAATCCCTCGGGATGCAAACTTCGCAAGAATGGGAAGAATAAGGGAGGGTAAATAGCCCTTCTGATGACGGTACCATTTGTAAGCTCCGGCTAACTCCGTGCAAGCAGCCGCGGTAATACGGGGGGAGCAAGCGTTGTTTGGATTTACTGGGCGTAACGGGCGCGTAGGCGGCCAAACAAGTAACTTGTGAAATCTCCGGGCTTAAGTCGGCAAGGTCAAGG
+
CCCCCGGGGGGGGGGGGGGGGGGGGGGGGGGGGGGGGGGGGGGGGGGGGGGGGGGGGGGGGGGGGGGGGGGGGGGGGGGGGGGGCAGGGGGGGGGGGGFFGGDEGGGGGGGGGFGGGFBFC?FFFGEFGGFBFDFD@EG8,=FFDFGCEGGG:BAEFFGGGGC:FGGGG*5C,@><,>CFG*,FBECDGGGEGCCGGGGFGEEG*8C>GCFCG>2?C=*;?C+<F7AEG6/*:7CE*;<CE52>2:CD+2:C)*/*/.95++*++2+:CGGFGF*+*)13/7)3A*2*-5)47>F=@F=*)
@M03506:14:000000000-AKVR1:1:1101:12672:3399 1:N:0:30
CGAACTCCTACGGGAGGCAGCAGTGGGGAATCTTGCGCAATGGACGAAAGTCTGACGCAGCGACGCCGCGTGGGTGATGAAGGCCTTCGGGTTGTAAAGCCCTGTGGGGAGAGACGAATAAGTGTAGCCTAATACGTTACATGATGACGGTATCTCCTTAGCAAGCACCGGCTAACTCTGTGCCAGCAGCCGCGGTAAGACAGAGGGTGCAAACGTTGTTCGGAATTACTGGGCGTAAAGCGTGTGTAGGCGGCTACGTAAGTCGGATGTGAAAGCCTCAGGCTCAACCTGGGAAGTGCAC
+
CCCCCGGGGFGGGGGGGGGGGGGGGGGGGGGGGGGGGGGGGGGGGGGGGGFGFGGGGGGGGGGGGGGGGGFGGGGGGGGGGGGGGGGGGGGGGGGGGGGFFGFGGGEGGGGGGGGGGDFGGGGGGGGGGGGGGGGGGGFGGFFGGGGGGGGGFGGGGGGGGGGGGGGGGGGGGGGGEGGGGGGGGGGFGGGGGGGGECFGGFFCFFGCGGGGGGGCACEEGGGCCCFFCEFEGGEGGGGGFGCGEG5C99CGGGGDFEC4:CCFEDEDEDFFFFF?F)27C?@*C=D7:4FB:FFF69///
@M03506:14:000000000-AKVR1:1:1101:19431:3462 1:N:0:30
CGAACTCCTACGGGAGGCAGCAGCAAGGAATTTTCGGCAATGGGGGCAACCCTGACCGAGCAACGCCGCGTGCGGGATGACGGCCTTCGGGTTGTAAACCGCTTTTGGGGGGGACGACATCGACGGTACCCTCCGAATAAGGCTCGGCTAACTCTGTGCCAGCAGCCGCGGTAAGACAGAGGAGCCAAGCGTTGTCCGGACTGACTGGGCGTAAAGCGCCCGCAGGCGGCCGTGCACGTGGGGTGTGAAAGCTCGCGGCTTAACTGCGAGAGGCCATCCCATACGGCGCGGCTCGAGCCGC
+
CCCCCGGGGGGGGGGGGGGGGGGFFGGGGGFGGGGGGGCGGGGFGGGGGGGGGFGGGGGGGGGGGGGGGGGGGGGGGGGGGGGGGGGGGGGFFGGGGGGGGGDGG?EGGGGGGEEGEGGGGGGGGGGGGGG?GGGDGGGGCGGFFEGG*1CFFGGGG9EG?EEFFGGGGGGGGGGGGFGCGGGG>E6FGGGGGGE??5CCGGGGGGGGGGGCCE*<FGGGGGD8CEEGCDDE**;*::>CCEGEGC=::<?G*7:C?7<>*A*:<FFD*1*0>37:6</9**)*25<;>C3,.75.7>35)
@M03506:14:000000000-AKVR1:1:1101:5693:3486 1:N:0:30
CGAACTCCTACGGGAGGCAGCAGTGGGGAATATTGGACAATGGGCGCAAGCCTGATCCAGCCATGCCGCGTGGATGATGAAGGCCTTAGGGTTGTAAAGTCCTTTTAACGGGGAAGATAATGACGGTACCCGTAGAATAAGCCCCGGCTAACTTCGTGCCAGCAGCCGCGGTAATACGAAGGGGGCTAGCGTTGCTCGGAATTACTGGGCGTAAAGCGCACGTAGGCGGCTCTTTAAGTCGGAGGTGAAATCCTGGAGCTCAACCCCAGAACCGCCTTCGATACTGTAGAGCTTGTGTTCG
+
CCCCCGGGGGGGGGGGGGGGCFGFGGGGGGGGGGGGGGGGGGGGGGGGGGGGGGGGGGGGGGGGGGGGGGCFGGFGGGGGGGGGGGGGGGGGGGGGGGFFGGGGGGGGGGGGGGGGGGGGGGGGGGGGGGFGGGGGGGGGGD@FGDDGFFGFGDFGGGGGGGGGGCFEGGGGGGGGFG:FFGGGGGGGGGGFGCGFGGEEEFGGFECFGGGCGEFGGGGGGCGGFGGDGC*/<<FC9CGG5>CGGEGGGCFFCC7<CFDF6966*957EFG>*15>*)255*.*<@DF2*8<8?4)/<F=:
@M03506:14:000000000-AKVR1:1:1101:20485:3493 1:N:0:30
CGAACTCCTACGGGAGGCAGCAGTGGGGAATTGCTCGCAATGGGCGCAAGCCTGACGACGCAACGCCGCGTGGAGGATGAAGATCTTCGGGTCGTAAACTCCTTTCGATCGAGACGAATGGCTTCCGGGTGAACAATCCGGGAGAGTGACGGTACCGAGAGAAGAAGCCCCGGCTAACTCCGGGCCAGCAGCCGCGGTAATACGGGGGGGGCGAGCGGCGTTCGGGATGACTGGGGGTAAAGGGCTCGTAGGTGGCGACCTAAGTCAGACGTGTACTCCCGCGGCTGAACCGGGGAACTGC
+
CCCCCGGGGGGGGGGGGGGGGGGGGGGGGGG@,CC6@FCFGGGGGGGGGGGGGGGG7@:FGFG:CGGGGGGGGG@FGGGGGG9<FEF<FGGGGGGGGG9FGGGGGGGGA,@CFGEGGGF3,33BD=><:@F7DBCG<>,*C7CF<F:>FG*CF7:<F<<*4*C::FC@F11C***=F<,,?C*<*:**8:CC;EGEC/*;@9FG*:EGG8E8888*2**22**2:**/8:9F+****/1+0<CE5**/*:57:9C4*.))*0*+30+*22/)***+*1*1)))**8)7)0)().))0))/*
@M03506:14:000000000-AKVR1:1:1101:21320:3520 1:N:0:30
CGAACTCCTACGGGAGGCAGCAGTGGGGAATATTGCGCAATGGCCGAAAGGCTGACGCAGCGACGCCGCGTGTGGGATGACGGCCCTCGGGTTGTAAACCACTGTCGGGAGGGACGAATACAGGGCCTCGAATAGGGGACCCTGGGTGACGGTACCTCCAAAGGAAGCACCGGCTAACTCCGTGCCAGCAGCCGCGGTAATACGGAGGGTGCGAGCGTTGTCCGGAATCACTGGGCGTAAAGGGCGCGTAGGCGGTTTGTTAAGTTGCTGGTGACATCCCGGGGCTCAACTCCGGGGCTGC
+
CCCCCGGGGGGGGGGGGGGGGGGGGGGGGGGGGGGGGGGGGGGGGGGGGGGGGGGGGGGGGGGGGGGGGGGGGGGGGGGGGGGGGGGGGGGGGGGGGGGGGGGGGGGGGGGGGGGGGGGGGGGGGGGGGGGGGGGGGGGDCFFFGGFEGGGGGGGGCFECFGGGFEFGGFGGGGGGGGGGFGGGGFGGGGGGGGGGGGGDCCGGGGCGGGGEE>CEGEGGGGGGCC5CFFGGGGGFGGG==?F5:ECD*2CCCGG5:.9DC<::<7C7CCC7C>*+:69>/>3CE)7=)9*)97B>D>FF3
@M03506:14:000000000-AKVR1:1:1101:16308:3534 1:N:0:30
CGAACTCCTACGGGAGGCAGCAGTGGGGAATATTGGGCAATGGGCGCAAGCCTGACCCAGCCACGCCGCGTGAGTGATGAAGGCCTTCGGGTCGTAAAGCTCTGTGGGGAGGGACGAAAGCCCTGAGGTTAATAGCCTCAGGTTTGATGGTACCTCCTTAGCAAGCACCGGCTAACTCCGTGCCAGCAGCCGCGGTAATACGGAGGGTGCAAACGTTGCTCGGAATCATTGGGCGTAAAGCGCACGTAGGCGGTCCGGCAAGTCGGGGGTGAAAGCCCTCGGCTCAACCGAGGAATTGCAT
+
CCCCCGGGGGGGGGGGGGGGGGGGGGGGGGGGGGDFGGGGGGGGGGGGGGGGGGGGGGGGGGGGGGGGGGGGGGGGGGGGGGGGGGGGGGGGGGGGGGGGGGGGGGGGGGGGGGGEGGGGGFGGGGGGGGGGGGGGGFGGGGGFGGFGGGGGGGGGGGGGGGGGGGGGGGGGGGGGGGGGGGG>FGGGGFGGGGGGGGGGEFECFE5CCEGGGGGGGGGGGGGGECCDGGGGGGGDEEGCFECG=C=FFGGGGECDGDC95=:<:CE3CCE@GGFCCF495@>5A?4?(<>9>:)/)19**
@M03506:14:000000000-AKVR1:1:1101:10795:3543 1:N:0:30
CGAACTCCTACGGGAGGCAGCAGTGGGGAATCTTGCGCAATGCGCGAAAGCGTGACGCAGCAACGCCGCGTGGGGGAAGACGGCCTTCGGGTTGTAAACCCCTTTCAGGAGGGACGAAGGTTCACCGGTGAATAGCCGTGTGGATTGACGGTACCTCCACAAGAAGCTCCGGCTAACTACGTGCCAGCAGCCGCGGTAATACGTAGGGAGCAAGGGTTGTCCGGAATCATTGGGCGTAAGGCGCGCGAAGGTGGCTTCGTAAGTCCGTTGTGAAAGTCAAAGGCTCAACCTGTGAACGCCG
+
CCCCCFGGGGGGGGGGGGGGGGGFGGGGGGGFGFGGCCFGGGGGGEGGEGGGGD7EGGCGEG8FCGE:FG+@CFEDGCFGGGGGGGGCFGDGGGEGGGGGGDGGGGFEFFGGC=7@C+@CFFG:ACFGG@FFGCEGC@CFFFE@F9<,3<:<CFDFGC,<CFECFFGFCCECCEG:ECCFGGFCF:<@?FFGCGG5:CC9CCC2<CC5*2*@8C**288;<<C5CEC69@CCFF8*2?C*66:*:5*)2:=<>*:F55DGG*>9CFG5+>*7CC:C79>*?8):+09=<5@1@66**0>5)
@M03506:14:000000000-AKVR1:1:1101:5703:3567 1:N:0:30
CGAACTCTTACGGGAGGCAGCAGTGGGGAATTTTGGACAATGGGCGCAAGCCTGATCCAGCCATGCCGCGTGAGTGAAGAAGGCCTTCGGGTTGTAAAGCTCTTTCGGCGGGGACGAAACGGTTCGCGCTAACACCGCGGACTAATGACTGTACTCGCAGAAGAAGCACCGGCTAACTACGTGCCAGCAGCCGCGGTAATACGTAGGGTGCAGGCGTTAATCTGAATTACTGGGCGTAAAGCGTGCGCAGGCGGCTCCTTAAGTCAGCTGTGAAAGCCCCGGGCTTAACCTGGGAACTGCG
+
CCCCCGGGGGGCEGGGGEGGGGGEFGGGDCFGGGGGGGGGGGGGGGGGGGGGGGGGGGGGGGGGGGGGGGGGGGGGGGGGGGGGGGGGGGGGGGGGGGGGGGGGGGGGGGGGGFEEGGGGGFGGEGGGGGGGGGGGGGGGDGEGGGGGFFGGGGGGGGGGGGGGGGGGGGGGGGGFGGGGGGGGGGGGGGGFEGGGGCEFGGC+@@EEFEGCGFGG8EGGGG+<<FDF+<EF6E:E5E<5+95EGCCD87:77CC)17>G99DE9>C*<CFF7:FG40*19>BEC:CFA=/15>)9546=7
@M03506:14:000000000-AKVR1:1:1101:19331:3594 1:N:0:30
CGAACCCTACGGGAGGCAGCAGTAGGGAATCTTGCGCAATGGGCGAAAGCCTGACGCGGCCATGCCGCGTGAATGATGAAGGTCTTAGGATTGTAAAATTCTTTCACCGGGGAAGATAATGACGGTACCCGGAGAAGAAGCCCCGGCTAACTTCGTGCCAGCAGCCGCGGTAATACGAAGGGGGCTAGCGTTGCTCGGAATTACTGGGCGTAAAGGGCGCGTAGGCGGGCAGTTTAGTCAGAGGTGAAAGCCCAGGGCTCAACCTTGGAATTGCCTGTGATACTGGCTGTCTTGAGTTCGG
+
CCCCCGGGGFGGGGGGGEGE8FFFFGGGGGGGGGGGGGGFDGFF@EGEGGGGGGGDGEGCFGGFGGGGGGEC,?E<EF9FFGDFEFGGG9EG=FEGGFGGFFGGECCGB:CE=FG@FFGGFCCFFGGEGGDGB+<DCFGC8@FEEG7>CFDFGEEGGGGGGG7:CG7CEDEGGGGGGDFEDECEEGCG?5;EGG?F8EEGGGEGGFGGGGG?CEFGGGDEGG5?EGG5*:?EC+<<FFDCC7C57*+7CFEF<*5<*)2*+277+*+2<7?)0*20*9**?6*++0*)3096=*0)/@@)<
@M03506:14:000000000-AKVR1:1:1101:16402:3596 1:N:0:30
CGAACTCCTACGGGAGGCAGCAGTGGGGAATTTTGGACAATGGGCGCAAGCCTGATCCAGCCATGCCGCGTGGGTGAAGAAGGCCTTCGGGTTGTAAAGCCCTTTCGGCTGGGACGAAAAGATTCGGGTTAATAACCCGGATCCATGACGGTACCAGCAGAAGAAGCACCGGCTAACTACGTGCCAGCAGCCGCGGTAATACGTAGGGTGCAGGCGTTAATCGGAATTACTGGGCGTAAAGCGTGCGCAGGCGGTCTGCTAAGAGAGATGTGAAATCCCCGGGCTTAACCTGGGAACTGCG
+
CCCCCGGGGGGGGGCGGGGGGGGGGGGGGGGGGGGGGGFGGGFGGGGGGGGGGGGGGGGGGGGGFGGGGGGGGGGGGGGGGFGGGGGGGGGGGGGGGGGGGGGGGGGGGGDGGGGGGGGGFFGGGGGGGGGFGGGGGGGGGGGGGGGGGGGGGGGGGGGGGGGGGGGGGGGGGGGGGFGGGGGGGGGGGGGGGGGGGGGGDGGGGGGGGGGGGGGCEECGGGGGGGGGGFGFC=CEGGGFGGGGGGDGGCEGDDGDG:CFFEF+<>ECFGGF7?DGGFGGGFFGGF6=):?:F@5@FFFFB
@M03506:14:000000000-AKVR1:1:1101:15732:3598 1:N:0:30
CGAACTCCTACGGGAGGCAGCAGTGGGGAATATTGGACAATGGGGGCAACCCTGATCCAGCAATGCCGCGTGTGTGAAGAAGGCCTTCGGGTTGTAAAGCACTTTTATCCGGAACGAAACGCGCAGGGCGAATAGCTTTGCGAACTGACGGTACCGGAGGAATAAGCACCGGCTAACTTCGTGCCAGCAGCCGCGGTAATACGAAGGGTGCAAGCGTTACTCGGAATTACTGGGCGTAAAGCGTGCGTAGGTGGGTTGTTAAGTCCTTTGTTAAAGCCTCGGGCTCAACCTGGGAATGGCA
+
CCCCCGGFGFGGG7BFCGGDGFCGGGFG7@F9ECEGGGGGGG,EFGEGGCCFGFEFG<FE@FGGCFGCFCCE?DGGFD9?FGGGGGGGGEE=F@F9<BEFCEG<BA<<,CF7++>CECEGGGGC@FEECE:+@<@B9FC,EC7<FEG9>FFFG:FGE:>@7,:<FGCEGGDGGCFGGF@::=FEC@FGGGC<CCE82:E+AFF:C*?EFDED008CEGGE7E??5;@?+<:@FGFGG5C*2CE*1A57CGC9CE*9*79C+:*<:*+0<F+);C:+:<*9*0.*:57*47)45))/0)7))
@M03506:14:000000000-AKVR1:1:1101:16118:3623 1:N:0:30
CGAACTCCTACGGGAGGCAGCAGTAGGGAATATTGGGCAATGGACGCAAGTCTGACCCAGCCATGCCGCGTGCAGGATGAAGGCCTTCTGGGTTGTAAACTGCTTCTATCTAGGAAGAAAAAACTCTTGCGAGAGGAACTGACGGTACTAGATGAATAAGCACCGGCTAACTCCGTGCCAGCAGCCGCGGTAATACGGAGGGTGCAAGCGTTGTCCGGATTTATTGGGTTTAAAGGGTGCGTAGGCGGCCTTATAAGTCAGTGGTGAAAGCCCATCGCTCAACGATGGAACTGCCATTGAT
+
CCCCCGGGGGGGGGGGGGGGGGGGGGGGGGGGGGGGGGGGGGGGGGGGGGGGGGGGGGGGGGGGGGGGGGGGGGGGGGGGGGGGGGGGGGGGGGGGGGGGGGGGGGGGGGGGGGGGGGGGGGGGGGGGGGGGGGGGGGGGGGGGGGGGGGGGGGGGGGGGGGGGGGGGGGGGGGGGGGGGGGGGGGGGGGGGGGGGGGGGGGGGGGGGGGEGGEFGGGGGGFGGGGGGCE8F9FFGGGGGGGGGGGGGGDGFFGGGGB>CFGGGCFCFGGC7>FGGC7*>DFFGGFGFFFF?FFFFFFFF*
@M03506:14:000000000-AKVR1:1:1101:19967:3627 1:N:0:30
CGAACTCCTACGGGAGGCAGCAGTGGGGAATATTGGACAATGGGCGAAAGCCTGATCCAGCCATGCCGCGTGTGTGAAGAAGGTCTTCGGATTGTAAAGCACTTTAAGTTGGGAGGAAGGGCATTAACCTAATACGTTGGTGTCTTGACGTTACCGACAGAATAAGCACCGGCTAACTCTGTGCCAGCAGCCGCGGTAATACAGAGGGTGCAAGCGTTAATCGGAATTACTGGGCGTAAAGCGCGCGTAGGTGGTTTGTTAAGTTGAATGTGAAATCCCCGGGCTCAACCTGGGAACTGCA
+
CCCCCGGGGGGGGGGGGGGGGGGGGGGGEGGGGGFGGGGGGGGGGGGGGGGGGGGGGGGGGGGGGGGGGGFGGGGGGGGGGGGGGGGGGGGGGGGGGGGDGGGFGECGFGGGGGGGGGGGGGGGGGGGGGGGGGGGGGGGGFGGGGGGGGGGGGGCFCFGGGGGGGGGFFGGGGGGGGGGGGGGGGGFFGGGCCEGEEEGGGGGGGGGEGGGGCFG58EF?CFECEG69<FGGGGGGDGGFFEDE5ECCCEGGG=GF>7709C+<DGGGDCF>70+?)9*>BEDE3D?B46:>>;?7;F*/
@M03506:14:000000000-AKVR1:1:1101:23590:3653 1:N:0:30
CGAACTCCTACGGGAGGCAGCAGTGGGGAATATTGGACAATGGGCGAAAGCCTGATCCAGCAATGCCGCGTGAGTGATGAAGGCCTTAGGGTTGTAAAGCTCTTTTACCCGGGATGATAATGACAGTACCGGGAGAATAAGCCCCGGCTAACTCCGTGCCAGCAGCCGCGGTAATACGGAGGGGGCTAGCGTTGTTCGGAATTACTGGGCGTAAAGCGCACGTAGGCGGCTTGGTAAGTTAGAGGTGAAAGCTCAGGGCTCAACCCTGGAATTGCCTTTAAGACTCCATCGTTTGAACATC
+
CCCCCGGGGGGGGGGGGGGGGGGGGGGGDGF<FFGGGGGFGFCEGGGEGGFGFGGGGAFGGGG@EFGGDG@FGGGGGG9CE,E8EGFGGGGFGGGGGGGGCGGGGGGFED>@EG7CFFGFGEFAFGFGEGGDFCGGGGGGFFC7CFCEEGGG>9>:CFGGGFGGGGGGGGC1>:@F;CEEGCFDG@:@FFE:<:BFFGGDEFFFE7CFE*:EGGGFFGGG5EGGGG6*8**2*:@C9629CEFFF6CFG?CG*<9DCF>**36?072974CF69:+:=77?FF0C)*06C)(0.)6@FF40
@M03506:14:000000000-AKVR1:1:1101:14106:3662 1:N:0:30
CGAACTCCTACGGGAGGCAGCAGTAAGGAATCTTCCACAATGGGCGAAAGCCTGATGGAGCAACGCCGCGTGCAGGATGAAGGCCCTCGGGTCGTAAACTGCTTTTATGAGTGAAGAATATGACGGTAACTCATGAATAAGCACCGGCTAACTACGTGCCAGCAGCCGCGGTCATACGTAGGGTGCAAGCATTATCCGGAGTGACTGGGCGTAAAGAGTTGCGTAGGTGGTTAGTAAAGCGAATAGTGAAACCTGGTGGCTCAACCATACAGACTATTATTCGAACTCACTAACTCGAGAG
+
CCCCCFGGGFGGGGGGGGGGGGGGGGGGGGGGGGFDFGGGGGGGGGGGGGGGGGFGGCGGGGFGGGG7FGFGGGGGGFFGGGFGGGFFFEFFGEGFGGEFFFFADFFFGFGGGGGGFGGGGFGGGDGGEGGFGFFGGGGGGGGGFGGGGGGGGGGGGGGGGGGGGGGGGGGGGGF;CGFE7CE:FGGGGGGGFFGGGGGGGGDCGGGGGGGGDEGG9FGGGGCE*?>ECC5A+:++<9DFEEEEC?<77AFG**:D0)97:AC9*9==?D9/:7*3:8***9>FEFF*-7*6@49@3)0).
@M03506:14:000000000-AKVR1:1:1101:6264:3678 1:N:0:30
CGAACTCCTCCGGGAGGCAGCAGTGGGGAATATTGGACAATGGGCGAAAGCCTGATCCAGCAATGCCGCGTGAGTGATGAAGGCCTTAGGGTTGTAAAGCTCTTTTGCCAGGGATGATAATGACAGTACCTGGAGAATAAGCTCCGGCTAACTCCGTGCCAGCAGCCGCGGTAATACGGAGGGAGCTAGCGTTGTTCGGAATTACTGGGCGTAAAGCGCGCGTAGGCGGCTTTGTAAGTTAGAGGTGAAAGCCCGGGGCTCAACCCCGGAACTGCCTTTAAGACTGCATCGCTTGAATCCG
+
CCCCCGGGG9FGGGGGGGGGGGGGGGGGGGGGGGGGGGGGGGGGGGGGGGGGGGGGGGGGGGGGGGGGGGGGGGGGGGGGGGGGGGGGGGGGGGGGGGGGGFGFGGGGGGGGGGGGGGGGGGGGGGGGGGGGGGGGGGGGGGGGGGGGGGGGGGGGGGGGGGGGGGGGGGGGGGGGGGGGGDGGGEFGGGGGGGGGGGGGGGGCFGGGGGGGGEGGGGGDGGGGGGGGGGCEGFFCGFDFFGGGGGGGGGGGDFGCEBCC*CGFFD5CCD7DGFGGGFGCCF=FGF<=47@FF57>@6FF>
@M03506:14:000000000-AKVR1:1:1101:10375:3704 1:N:0:30
CGAACTCCTACGGGAGGCAGCAGTGGGGAATCTTGCACAATGGGGGCAACCCTGATGCAGCGACGCCGCGTGAGCGATGAAGCCCTTCGGGGTGTAAAGCTCTTTCGGCAGGGAAGATGATGACGGTACCTGCAGAAGCAGCTGCGGCTAACTACGTGCCAGCAGCCGCGGTAATGCGTAGGCAGCGAGCGTTGTTCGGAGTTACTGGGCGTAAAGGGTGTGTAGGCGGTCTTTTAAGTTTGGTGTGAAATCTCCCGGCTCAACCGGGAGGGTGCGCCGAATACTGAGAGACTTGGAGTGG
+
CCCCCGGGGGGGGGGGGGGGGGGGGGGGGGGGGGGGGGGGGGGGGGGGGGGGGGGGGGGGGGGGGGGGGGGGGGGGGGGGGGGGGGGGGGGGGGGGGGGGGGGGGGEGGGGGGGFGGGGGGGGGGGGGGGGGGGGGGGGGGGGGGGGGGGGGGGGGGGGGGGGGGGGGGGGGG7FFGGGGGGDFGGGDGGGGGG>EFGGGGEF7CFGGGGDG8CFGGGGGGGGGGGGGGEEEGGGG6C7CFGGGGGDFGGGGGGFGGFGGEGGGEDGG57CECDDECBGGDE3?CF:)<F53F*/<9??4.
@M03506:14:000000000-AKVR1:1:1101:7024:3706 1:N:0:30
CGAACTCCTCCGGGAGGCAGCAGTCGGGAATTTTGGGCAATGGGCGAAAGCCTGACCCAGCAACGCCGCGTGAAGGATGAAGTCCCTCGGGATGTAAACTTCGCAAGAACAGGAAGAATAAGACGGTGTTAACACCACCGGCGATGACGGTACTGTTTGTAAGCTCCGGCTAACTCCGTGCCAGCAGCCGCGGTAATACGGGGGGAGCAAGCGTTGTTCGGATTTACTGGGCGTAAAGGGCGCGTAGGCGGCCACCGCAAGTCGGTTGTGAAATCTCCGGGCTTAACCCGGAAAGGTCAAC
+
CCCCCGGGG<FGGGGGGGGGGGGGGGGGGGFGGGFDGGGGGGGGGGGGGGGGGGGGGGGGGGGGGGGGGGGGCFGGGGGGGGGGGGFGGGGEGGGGGGGGGGGGGGGGGGGGGFFGFGGGFGGGGGGGGGGGGGGDGGGEGGGEGGGGGGGGGFFGGGGGGGGGGEFGGGGGGGGGGGGGGGGGGGGGGGGFGFEFGGGGGGGGGGGDFFGGGA*?CFFGGCGDFGFGGGGGE2*;CFGGGD5E=7CDCCEG37=FGFGDE:CGGGEGEGGB7*2<:BGGGD::?FGF3DE(7)0)11<*/
@M03506:14:000000000-AKVR1:1:1101:17935:3707 1:N:0:30
CGAACTCCTACGGGAGGCAGCAGTGGGGAATTGTTCACAATGGGCGCAAGCCTGATGACGCAACGCCGCGTGGAGGATGAAGGTCTTCGGATTGTGAACTCCTGTTGCTCGGGAATAACGGCTCCAACCTAATACGTTGGAGTTTGACGGTACCGGGTGAGGAAGCCCCGGCTAACTCTGTGCCAGCAGCCGCGGTAATACAGAGGGGGCCAGCGTTGTTCGGAATTACTGGGCGTAAAGGGCGCGTAGGCGGCCGGTTAAGGCCAACGTGAAAGCCCCCTGCTCAACCTGGGAACTGCGT
+
CCCCCGGGC-CF7CF:7F@CCCE6,C<+BFFF,CFEEFGGGG8CEFCEBCGDGFGGFGC:FFGGGG@@FCFC77<,:E8=?CFEEAECFGEG@FF,,<BFDFEGEGD<A?=>@:=,55<?CF7:CD8DF<D8>@DFBBFFFGCF>9,@CF@FCC:CEF@7:,@5F:B<BFDFC1,CC@F@<,?2>F7:,4=EF@C<E@C?FF+2281?5:***2:?ECCF+/*28C8EFF+<**::5*C:CED*5::)*:97)*/)2)/*<C66*12*25:)12**2)*))0<+<**),258)0950**)0
@M03506:14:000000000-AKVR1:1:1101:14297:3712 1:N:0:30
CGAACTCCTACGGGAGGCAGCAGTGGGGAATATTGCGCAATGGGCGAAAGCCTGACGCAGCAACGCCGCGTGAAGGATGAAGGCCTTCGGGTTGTAAACTTCTTTTATCAGGGAAGATAATGACGGTACCTGATGAATAAGTCACAGCTAACTACGTGCCAGCAGCCGCGGTAATACGTAGGTGACAAGCGTTGTCCGGATTTACTGGGCGTAAAGAGCGCGCAGGCGGTCGTTCAAGTCGAGTGTGAAAGCCCCCGGCTCAACTGGGGAGGGTCACTCGATACGGAGCGACTCGAAGGCA
+
CCCCCGFGGF9FEGGGGGGGCFGFGGGGGEGFGGGGGGB@FGFGGGG7FGGGGGGGCE:FGFGGGGG@CGGGFFFGCFGCGGGGGFFFGGDGGCFGGGGGFFFFGGG<FCFGGFDGDGGGFGGG7CCFGGGGGGDFFGGGGGFFG,<FGFGGFEGGGFGGGGG?CFGGGE::*>@C9F>CCFFGFCF@FGG:FC4?CEEEGGE+C9;:EGEGGCCFCF?C=CCED>?EE8EECE8FGFGFGGGE=FEFFCCCC*ACEF3):+9*+>7/C*:B395:*/*59)85*)*),1)-)0)7FEE>)
@M03506:14:000000000-AKVR1:1:1101:25355:3716 1:N:0:30
CGAACTCCTACGGGAGGCAGCAGTAGGGAATCTTGCGCAATGGGCGAAAGCCTGACGCAGCCATGCCGCGTGAATGATGAAGGTCTTAGGATTGTAAAATTCTTTCACCGGGGAAGATAATGACGGTACCCGGAGAAGAAGCCCCGGCTAACTTCGTGCCAGCAGCCGCGGTAATGCAGAGGGGGCAAGCGTTATTCGGAATTATTGGGCGTAAAGGGCGCGTAGGCGGCTACACAAGTGGCGGGTGAAATCCGTCGGCTTAACCGAGGAACTGCCTGCCTGACGGTGTGGCTTGAGACCG
+
CCCCCGGGFGG7CGGGGGGGGGGGGGGGGGGGGGGGGGGGGGGGGGGGDGGGGGGGGGGGGGGGGGGGGG=FCGGGGGGGGGGGAFF<FGGFFGGGGFGGGFGGFFGFFGGGGGGGGGGGGGGGFGGGGFDCFCFFGGGGGFDFCCFCGGGGGFGGGF@FCFGGGFFDGGGFDGGG,2<FGGGCDFGFEFC4CFFGFFGE5F69CFGGGGG5888<08CEGG=*:CCEGGGC86:C:8>@<EEGGGGG69C?**278:DF56F??C*>55*)074**0>**9.+*)/0-C)-)8<74.*)7
@M03506:14:000000000-AKVR1:1:1101:22860:3726 1:N:0:30
CGAACTCCTACGGGAGGCAGCAGTCGAGAATCTTCGGCAATGGGCGCAAGCCTGATCGAGCGACGCCGCGTGGAGGACGAAGGCCCTCGGGTTGTAAACTCCTGTCGAGGGGGAGGAAGGCGCAAGCTTGACCGATCCCTGGAGGAAGCACGGGCTAAGTTCGTGCCAGCAGCCGCGGTAAGACGAACCGTGCGAACGTTATTCGGAATCACTGGGCTTAAAGCGCGTGTAGGCGGGCCGCCCCGTCGGCGGCCGACATCCCCCGGCTCAACCGGGGAATGGGCACCGATACCAGCGGCAC
+
CCCCCGEFGEEGGGGGGDGGGFCGGGGG@FAFFFFGGGGGCFGG,F:FCFGCF@A,CFF@CFGG>EGGGGGGGGGGGGGEFGGGGEFGDGEB7@FEFGFFFGGGGGGFGCGGG3>FEGCC,<BFCE*>F@CFF:*55>CF@*<FGDFGGGGEC*=1F@FCCEC<F@FFFFGC+4CE>EGCEGGGGDGCEG:8CCEDE>***10+0C?5*3<C+<CFCCCFCA9C5>C*8A22CEE=*/1?:C**/2:<:E5=)*278)577:FEGGGC=CF59)):3)77CF:FG:/5(1),)905>87)0
@M03506:14:000000000-AKVR1:1:1101:6832:3740 1:N:0:30
CGAACTCCTCCGGGAGGCAGCAGTGGGGAATTTTGCGCAATGGGGGAAACCCTGACGCAGCAACGCCGCGTGGAGGATGAAGTCCCTTGGGACGTAAACTCCTTTCGACCGGGACGATAATGACGGTACCGGTGGAAGAAGCCCCGGCTAACTTCGTGCCAGCAGCCGCGGTAATACGAGGGGGGCAAGCGTTGTTCGGAATTATTGGGCGTAAAGGGCGCGTAGGCGGTGCGGTAAGTCACCTGTGAAATCTCTGGGCTCAACTCAGAGTCTGCAGGCGGAACTGCCGTGCTGGAGTATG
+
CCCCCGGGG-FGGGGGGGGGGGGGGGGGGGGGGGGGGGGGGGGGGGGGGGGGGGGGGGGGGGGGGGGGGGGGGGGGGGGGGGGGGGGGGGGGGGGGGGGGGGGGGGGGGGGGGGGGGGGGGGGGGGGGGGGGGGGGGGGGGGGGGGGGEGGGGGGGGGGGGGGGGGGGGGGGGGGGGGGGDGGGGGGGGGGCEGGGGGGGGGGDGGGGGGG8:8FGGGGGGGCCEGGGGCCEGGGE5ED?:CFDGFGG?FGG*CEGGFGG=97F?CFGFCCFFFGFG@CCGEB76=7FFC@:FFF:@96FF
@M03506:14:000000000-AKVR1:1:1101:13219:3750 1:N:0:30
CGAACTCCTACGGGAGGCAGCAGTGGGGAATCTTGCGCAATGGTCGAAAGACTGACGCAGCGACGCCGCGTGCGGGAGGAAGCTCTTCGGGGTGTAAACCGCTGTTGCCCGGAACGAAACTCTGGATTCGTCCAGATTGACGGTACCGGGTGAGGAAGCGCCGGCTAACTCTGTGCCAGCAGCCGCGGTAATACAGAGGGCGCGAGCGTTGTCCGGAATCACTGGGCGTAAAGGGCGCGTAGGTGGCCACCATAAGGCCGCGGTGAAAGTCTGGGGCTCAACCCCAGATCGGCCGCGGCGG
+
CCCCCGGGGFGGGGGGGGGGGGGGGGGGGGGGGGGGGGGGGGGGGGGGGGGGGGGGGGGGGGGGGGGGGGGGGGGGGGGGGGGGGGGGGGGGGGGGGGGGGGGGGGGGGGGGFGGGGGGGGGGGGFGGGGGGGGGGGGGGGGGGGGGGGGGGGGGGFGGGGGGGGGEGGGGGGGGGGGGGGGGGGGGGGGCFFGEGGGGGGGGGGGGGGE8CCFGGG5EFGCFDFFGG8>5@FCEEGDC=EGGFGFFCFGFFGFGCFFGGGGG7C*3:FGG*?FCGC)9CF:<5=:<),05<D>>5BEFF)
@M03506:14:000000000-AKVR1:1:1101:5953:3763 1:N:0:30
CGAACTCCTACGGGAGGCAGCAGTCGGGAATTTTGGGCAATGGGGGAAACCCTGACCCAGCAACGCCGCGTGAAGGATGAAGTATTTCGGTATGTAAACTTCGAAAGAATGGGAAGAATAAATGACGGTACCATTTATAAGCTCCGGCTAACTACGTGCCAGCAGCCGCGGTAATACGTAGGGAGCAAGCGTTGTTCGGATTTACTGGGCGTAAAGGGCGCGTAGGCGGCGCGGTAAGTCACTTGTGAAATCTCTGAGCTTAACTCAGAACGGCCAAGTGATACTGCAGTGCTAGAGTGCA
+
CCCCCGGGGGGEFGGGGGGG7FGGGGGGGGGGGGGEEGGGGGGGGGGEGGGGGGGGGGGGGGGGGGGGGGFGFGGGGFGGGGGGGGGGGGGFGGGGGGGGFGGGGGGGDGGGGGGGGGGGGGGGGGCEFCFGGGFGGGGGGGGGGGGGGGGGGGGGGGGGGFGGGGGGGGGFGEGFGF>CFGGGG@FGGGG=FEGGGGGGGGGGFGGC7*BEC*CCFEGCEGEEGGGGGGGCEGGGGGCC9E?CFGGGF7F7CEGGG?F7<?CG<FFGDFGECGGG<5:C789?FFGF0:?AFFFFF??F1
@M03506:14:000000000-AKVR1:1:1101:10227:3786 1:N:0:30
CGAACTCCTACGGGAGGCAGCAGTGGGGAATTTTGCGCAATGGGGGAAACCCTGACGCAGCAACGCCGCGTGGAGGATGAAATATCTTGGTATGTAAACTCCTTTCGATGGGGCAGATTATGACGGTACCCATAGAAGAAGCCCCGGCTAACTTCGTGCCAGCAGCCGCGGTAATACGAGGGGGGCAAGCGTTGTTCGGATTTATTGGGCGTAAAGGGTGCGTAGGCGGTTTGGCAAGTCTGATGTGAAATCTATGGGCTCAACCCATAGTCTGCATCAGAAACTGCCGGGCTTGAGTATG
+
CCCCCGGFAFEFGG7FECGGGCFFCFGGGGGGGGFGC>BCFFGGGGGEGGGGGGFGGGEGDGGGGGGEEDEEGFGDGFGFGGGCFA<FCFGFGGGFFFGGGFDFGGGGFFGGD+@FCFDGFFGGGGGGD9F@F8FDGGGG8BFDEGEFF+3@FCACFFCGFFG7@CEGGGGGDCGGGGGEEDGGGGGFGECECCEFGGGC5*2+0AFGGFGG5E5::C885:C8C5CGGGEEG=DCC5230<7CC<E>FC9C7990+)92*<9F65**0*+8:F=+20**27?FGF*8()8(07))0987F
@M03506:14:000000000-AKVR1:1:1101:12942:3792 1:N:0:30
CGAACTCCTACGGGAGGCGCAGTGGGGAATTGTTCGCAATGGGCGCAAGCCTGACGACGCAACGCCGCGTGGAGGATGAAGGTCTTCGGATTGTAAACTCCTGTTGCCCGGGACGAAACGCCTCGACCTAACACGTCGAGGTTTGACGGTACCGGGTGAGGAAGCCCCGGCTAACTCTGTGCCAGCAGCCGCGGTAATACAGAGGGGGCAAGCGTCGTTCGGAATTACTGGGCGTAAAGGGCGCGTAGGCGGCCTCCTAAGTCGAACGTGGAATCTCCGGGCTCAACCCGGGAACTGCGTC
+
CCCCCGGGG<FGGGGGGGGGGGGGGGGGGGGGGGGGGGGGGGGGGGGGGGGGGGGGGGGGGGGGGGGGGGGGGGGGGGGGGGGGGGGGGGGGGGGGGGGGGGGGGGGGGGGGGGGGGGGGGGGGDGGGGGGGGGGGGF@FE1FFGGGGGGGGGGGGDEEFDCFGCFGGGGDGGFGFFFGGGGCFFGFGGGGGGGG5CGGFGGG?FGGGEGEEGGC*22CGGGGDFGGF?FECAEE=CCCC55C7CEEGGFG5<>=**)9>C:FG55CC***0**2+:?)9>>)2070<(>B>3<)66=)7)
@M03506:14:000000000-AKVR1:1:1101:12733:3818 1:N:0:30
CGAACTCCTACGGGAGGCAGCAGTGGGGGATATTGCGCAATGGGCGCAAGCCTGACCCAGCAACGCCGCGTGAAGGATGAAGTCCCTCGGGATGTAAACTTCGCAAGAACGGGAAGAATAAGCCTGTGTTAATAGCACAGGTGATGACGGTACCGTTTGTAAGCTCCGGCTAACTCCGTGCCAGCAGCCGCGGTAATACGGGGGGAGCAAGCGTTGTTCGGAATTATTGGGCGTAAAGGGCGCGTAGGCGGTTTGTTAAGTCGGCTGTGAAAGCCCGGGGCTCAACCCCGGAGGGTCAGCC
+
CCCCCGGGGCGGGGGGGGGGGGGGGGGGGGGGGGGGGGGGGGGGGGGGGGGGGGGGGGGGGGGGGGGGGGGGGGGGGGGGGGGGGGGGGGGGGGGGGGGGGGGGGGGGGGGGGGGGGGGGGGGGGGGGGGFGGGGGGGGGGFFGGGGGGGGGGGGGGGGGGGGGCFGGGGGGGGGGGGGFCFGGGGGGGGGGGGGDGGGGGGGGGGGGGCGGG5EGGFGEEE5FCGEGGGGGGGG=CCDE5EEGCEGGGDECD7EFGBFFG:CE5*:FFFGF7**:75CGC5599)CE?7)2>@@<)))97
@M03506:14:000000000-AKVR1:1:1101:13863:3838 1:N:0:30
CGAACTCCTACGGGAGGCAGCAGTGAGGAATATTGGTCAATGGGCGCAAGCCTGAACCAGCCATGCCGCGTGCAGGATGACGGTCCTATGGATTGTAAACTGCTTTTGTACAGGAAGAAACAGTTCTACGTGTAGAACCTTGACGGTACTGTAAGAATAAGGATCGGCTAACTCCGTGCCAGCAGCCGCGGTAATACGGAGGATCCAAGCGTTATCCGGAATCATTGGGTTTAAAGGGTCCGTAGGCGGTGTTGTAAGTCAGTGGTGAAAGCCCATCGCTCAACGGTGGAACGGCCATTGG
+
CCCCCGGGGGGGGGGGGGGGGGGGGGGGGGGGGGGGGGGGGGGGGGGGGGGGGGGGGGGGGGGGGGGGGGGGGGGGGGGGGGGEGGGGGGGGGGGGGGGGGGGGGGGGGGGGGGGGGGGGGGGGGGGGGGGGGGGGGGGGGGGGGGGGGGGGGGGGCFFFGGFGFGGGGGGGGG?CFGGGGGGGGGDGGGGGGGGGGGGGCGC7<7CGGGGGGGGFGGGGGGGGBBEGGGGE6CFGGGGGFGGGGGGGEE*:CC**:@0??EGGFGGCC>C7FCC?C>7*956::@GFF36()755>)*9)
@M03506:14:000000000-AKVR1:1:1101:6091:3840 1:N:0:30
CGAACTCCTACGGGAGGCAGCAGTGGGGAATCTTGCGCAATGGCCTAACGGCTGACGCAGCGACGCCGCGTGTGGGATGAAGCTCCTCGGAGTGTAAACCACTGTTGCCCGGGACGAATAGCTCGATTAATCGAGCCTGACGGTACCGGGTGAGGAAGCACCGGCTAACTCCGTGCCAGCAGCCGCGGTAATGCGGGGGGAGCAAGCGTTGTTCGGATTTACTGGGCGTAAAGGGCGCGTAGGCGGCCACCGCAAGTCGATTGTGCAATCTCCGGGCTTAACCCGGAAAGGTCAACCGATA
+
CCCCCGGGGGGGGGGGGGGGGGGGGGGGGGGGGGGGGGGGGGGGGGGGGGGGGGGGGGGGGGGGGGGGGGGGGGGGGGGGGGGDGFDGGGGGGGGGGGAFGGGGGGFGGGGGGEGGGGGGGGGGGEGGGGGGGGGGGFGFGGGGGGGGGGGGGGGGGGGGGGGGGGGGGCGGGGGGG9FGGGGGGGGGGGCEGCCEGDGGGGDGGGGGGEC*CFEGEEGCEFGGGGGG8:E8CECCGGGECEGCGC>DC*2>DC5D:=5/7C>:E>GDEF7FC>CEDFG<FF?FCED)4FF?8)09F:>@)
@M03506:14:000000000-AKVR1:1:1101:6894:3841 1:N:0:30
CGAACTCCTCCGGGAGGCAGCAGTGGGGAATTGTTCGCAATGGGCGCAAGCCTGACGACGCAGCGCCGCGTGGAGGATGAAGATCTTCGGGTCTTAAACTCCTTTCGATCGGGACGAATGATCGGTGACCTAATACGTCATCGGAATGACGGTACCGAGAGAAGAAGCCCCGGCTAACTCCGTGCCAGCAGCCGCGGTAATACGGGGGGGGCAAGCGGTGTTCGGAATTACTGGGCGTAAAGGGCTCGTAGGCGGCCAACTACGTCAGACGTGAAATCCATCGGCTTAACCGTGGAACTGC
+
CCCCCFGGF<FFD@+@:CFDGGGGGGGGGGFDGFGDGGGCFFGG@EDFCFCFGGCCEGGGCCCCEGGFFGGGC:EFCGGCGGFGGFGGGGGGG,CDFFEAF8FFGEFGFGGEGGGGGEGGCFFGDGGGGGGGFGGGGGGCFF7CCCF7FGGGFFGF7:FGCFGGE7<<FF:F<FGGGG:EE*=:7<CFFE@CFFEEC888E:CGC*5CCDDE>>F>C*;?EEFC5**1<9CG+?8**:)*2<<5:C=D:5***:5D57F5EC*::CE*0**.9*77:@C*28;EGFGF<F?0)7)7*69**
@M03506:14:000000000-AKVR1:1:1101:5855:3887 1:N:0:30
CGAACTCCTACGGGAGGCAGCAGTGGGGAATATTGGACAATGGGGGCAACCCTGATCCAGCAATGCCGCGTGAGTGATGAAGGCCTTCGGGTTGTAAAGCTCTTTTGCCAGGGACGATGATGACGGTACCTGGAGAATAAGCCCCGGCTAACTTCGTGCCAGCAGCCGCGGTAATACGAAGGGGGCAAGCGTTGTTCGGAATTACTGGGCGTAAAGGGCGCGTAGGCGGCTTAGCAAGTCAGGCGTGAAATTCCCGGGCTCAACCTGGGGGCTGCGCTTGAGACTGATGAGCTGGAATGCG
+
CCCCCFFGGGEEGGGGGGGDFFGFGGGGGGGGGGGGGGGGGGGGGGDFGGGGGGGCGGGGGGGFGGGGGE@F7=,CFFGGGGGFGGGGGGGGGGGGGGGGFGGGGGFGFGGGGCCGFCDGECCFGEGGEGGFGGCFFGAFFF?<C@FEEGFGFGGGGGGGGFFGGFGEGCFEEGGGGGFGGGGEGG:BBBF<*CC:<EGCBE:C<?EGGDCGEG5CFCC*8C?8::F/:5*:8+:EC=*A<EFCEEGCEFC+?+9C=>C):CF*7>CGC<E>3<*>)8*14))23;*9-0<4@)75?/9/8
@M03506:14:000000000-AKVR1:1:1101:22790:3925 1:N:0:30
CGAACTCCTACGGGAGGCAGCAGTCGAGAATTTTTCTCAATGGGGGAAACCCTGAAGGAGCGACGCCGCGTGGAGGATGAAGGTCTTCGGATTGTAAACTCCTGTCATTGGGGAACAATGCGTAAATATTAACTGTATTTGCGTTGATAGTACCCGAAGAGGAAGAGACGGCTAACTCTGTGCCAGCAGCCGCGGTAATTCAGAGGTCTCAAGCGTTGTTCGGATTCATTGGGCGTAAAGGGTGCGCAGGCGGCGCGGTAAGTCGGGTGGGAAATCTCGGGGCTTAACTCCGAAACTGCAA
+
CCCCCG<DG9EFGGC:FGGGGGGGGGFGGEFEF<E@AEGFGGGGGGGGGGGGGFEGGGGGGEC@@FGDEGFFGGFG:,CFEFGEDGFGGGFFGCGEFFFGGGF@FDFGGDFFGEGGGG<F?FFECFGDF9F9C<FED9FCFGGGF@7FGGFG<CCGGEC:>:CFGGGGGGGG<7,2DEGDFGCFECFG8,=FGFEGC89++5C9B@FG9CCC9C>8E*;F+3:5/;+0A@:EFC=8C*13+5A=CC*7*:57)*:3EEDGG92<CDG*:55077>C*7>57))*2)26<7)-75559@7?*
@M03506:14:000000000-AKVR1:1:1101:23082:4014 1:N:0:30
GAACTCCTACGGGAGGCAGCAGTGGGGAATATTGGACAATGGGCGCAAGCCTGATCCAGCAACGCCGCGTGGAGGACGAAGGTCTTCGGATTGTAAACTCCTGTCAGGCGGGACGAAGGGCTGGCGGCGAATAGTTGCCAGCCTTGACGGTACCGCCAGAGGAAGCCCCGGCTAACTCCGTGCCAGCAGCCGCGGTAATACGGAGGGGGCGAGCGGTATTCGGAATTATTGTGCGTAAAGGGTGCGTAGGCGGCCGGATAAGTCAAAGGTGAAATCCCTCGGCTCAACTGAGGAGCTGCCT
+
@CCCCGGGGFGGGCEGGGGGGGGGGGG@FFGGGECCCFFFFGFGGGGGCFFGGGGGGGGGGGGGGGGGGECEGGFFFGGGGGGGGGGGGDFGGGFGDFGDGGGGGG9,FEGGGGGGFGB:@EFEGDGGG>FFEFCFGFGG?@EGGGGGGEGGCCFG7FF<FGGGCFD<FGGE5:8CGFGGGGCCGGGFGGGGGECG8>FGGG*8CCEGGE8:5C8*2:/<98FE>*03A+<+3<;*/;5FC522*:798=FCCECDE>DCCGF+<:?>6267DCFF6)7C)..***27:46>F47>@F65*
@M03506:14:000000000-AKVR1:1:1101:14083:4021 1:N:0:30
CGAACTCCTACGGGAGGCAGCAGTGGGGAATATTGGACAATGGGCGCAAGCCTGATCCAGCCATGCCGCGTGGATGATGAAGGCCCTAGGGTTGTAAAGTCCTTTCGGCGGGGAAGATAATGACGGTACCCGCAGAAGAAGCCCCGGCTAACTTCGTGCCAGCAGCCGCGGTAATACGAAGGGGGCTAGCGTTGCTCGGAATCACTGGGCGTAAAGCGCACGTAGGCGGACTCTTAAGTCGGTGGTGACATCCTGGAGCTCAACTCCAGAACTGCCTTCGATACTGAGAGGCTCGAGTCCG
+
CCCCCGGGGGGGGGGGGGGGGGGGGGGGGGGGGGGGGGGGGGGGGGGGGGGGGGGGGGGGGGGGGGGGGGGGGGGFGGGGGGGGGGGGGGGFGFGGGGGGGGGGGGGGGGGGGFEGGGGGGGGGGGGGGGGGGGGEGFGFFGGDGCEDGGGGGGGGGGEGFGFCFCFGGDGG7FCFCFCEFCGEE5EGFGE8>G>FFGG*CFFGGGG6EGGGGCFFF=CGGGDEFD985*/*8<<@<0:<CEEG=EGG++<<<FGG6;<*<+9?CF6FFGF>C==C67D*9=>CF*26<F31<FEE>@)95
@M03506:14:000000000-AKVR1:1:1101:17722:4039 1:N:0:30
CGAACTCCTACGGGAGGCAGCAGTGGGGAATTTTGGACAATGGGCGCAAGCCTGATCCAGCCATTCCGCGTGCAGGATGAAGGCCCTCGGGTTGTAAACTGCTTTTGTACGGAACGAAAAGCGCTGAGTTAATACCTTGGCGTCATGACGGTACCGTAAGAATAAGCACCGGCTAACTACGTGCCAGCAGCCGCGGTAATACGTAGGGTGCAAGCGTTAATCGGAATTACTGGGCGTAAAGCGTGCGCAGGCGGTGATGTAAGACAGGTGTGAAATCCCCGGGCTTAACCTGGGAACTGCC
+
CCCCCGGGGGGGGGGGGGGGGGGGGGGGGGGGGGGGGGGGGGGGGGGGGGGGGGGGGGGGGGGGGGGGGGGGGGGGGGGGGGGGGGGGGGGGGGGGGFGGGGGGGGGGGGGGGGGCEEGGGFGGGGGGGGGGGFGGGGGGGGGGGGCDGGGGGEGGGGGGGGGGGGGGGGGGGGGGGGGGGGGGGDEGGGGFGGGGCCE?CFGFFGGGGGCEGGGGGGCFGGDGGGFGCFGGFCCCEGDGGFGGGGGDGEGGGD*>=9D>+CFCC7CFCF9>7C7?C?7CDFBGG>FF>C=<>>5)))*0)
@M03506:14:000000000-AKVR1:1:1101:21031:4039 1:N:0:30
CGAACTCCTACGGGAGGCAGCAGTGGGGAATATTGGACAATGGGCGCAAGCCTGATCCAGCCATGCCGCGTGAGTGATGAAGGCCCTAGGGTTGTAAAGCTCTTTCGCCAGGGACGATAATGACGGTACCTGGATAAGAAGCCCCGGCTAACTTCGTGCCAGCAGCCGCGGTAATACGAAGGGGGCTAGCGTTGTTCGGAGTCACTGGGCGTAAAGCGCACGTAGGCGGATCTTTAAGTCAGAGGTGAAATCCCAAGGCTCAACCTTGGAACTGCCTTTGATACTGGGGATCTTGAGTCCG
+
CCCCCGGGGGGGGGGGGGGGGGGGGGGGCGGGGGGGGGGGGGGGGGGGGGGGGGGGGGGGGGGGGGGGGGGGGGGGGGGGAFGGGGGGGGGGGGGGGGGGFGFGGGDFGGGGGGGEGGGGGGGGGGGGEGGGGFEFGGG9EGGGGDGGDEGGGGCGF<FGGGGGGGGGGGEGDGGGGGGCCFCFGDEFGGGGGEGGGGDEE>CCGFCEGGGGDC8CDGCEE5C*2AFEEGEEGGGC7<7CFF7CFF7*0+3<<CFGFFF7CGGG=FGGGG7;F47CDFFGCB6:76CF95>(7*99FB=F3
@M03506:14:000000000-AKVR1:1:1101:13468:4076 1:N:0:30
CGAACTCCTACGGGAGGCAGCAGTGGGGAATCTTGGACAATGGGGGAAACCCTGATCCAGCCATGCCGCGTGAGTGATGAAGGCCCTAGGGTTGTAAAACTCTTTCGGCGGGGACGATAATGACGGTACCCGCAGAAGAAGCTCCGGCTAACTTCGTGCCAGCAGCCGCGGTAATACGAAGGGGGCTAGCGTTGTTCGGAATTACTGGGCGTAAAGCGCGCGCAGGCGGTTCTTCAAGTCAGAGGTGAAAGCCCAGGGCTCAACCCTGGAATGGCCTTTGAGACTAGAGGACTAGGGTACG
+
<CC@CGFFE-EEGG>GGGGGG8EFGGF>GGGGGGGGGGFEFDGFGGEGFGCEGAFACFGGGGGGGGE@@FBF7F6EFDFFFFGFECDFGGGEFF=FFGGGGGGGGGGGFGGEG+@FEFCGCFAFECG<<A:FGG>CCC8FGGA:7>C@7BFF9CEDFGGGGCFGGGGEGEECFGFFGGFE:CEGGG>CG6CEG888:CGGGFEEF?GCG8EEEGCFGGGGDD88CGGDC/8*A7++<<*<<CC9C?7C?EGGGFF48.<429C6C*2CFG+9<DCF*)*2*8)<:*70<D>?)0/6)8?@<
@M03506:14:000000000-AKVR1:1:1101:7647:4116 1:N:0:30
CGAACTCCTCCGGGGGGCAGCAGTCGGGAATTTTGCGCAATGGACGAAAGTCTGACGCAGCAACGCCGCGTGAGGGATGAAGGCCTTCGGGTTGTAAACCTCTTTTCTCAGGGACGATGATGACGGTACCTGAGGAATAAGCCACGGCTAACTACGTGCCAGCAGCCGCGGTAATACGTAGGTGGCAAGCGTTGTCCGGATTTACTGGGCGTAAAGAGCGCGCAGGCGGTCGTTCAAGTCGCGTGTGAAAGCCCCCGGCTCAACTGGGGAGGGTCACGCGATACTGATCGACTCGAAGGCG
+
CCCCCGGGG9FFGDFGGGEGGGGGGGGEGGGGGGGGGDEGGGGGGGGCEFFGGGGGGGEFCGGGGGGGGGEEFGGGGGGGGGGGGFGGGEGGGGGGGFGGGFGGGGGGGGGGGGGGGGGFGGGGGGGGGFGAFGGGGGGGGGEGGGGGGGGGGGGGGGFGGGGGFGFGGEGGGGFFGGGGGGF?CGGGGGGGG5EGGGE>E>FFGGGGGGGEGGGFGGGGDGGGGGGGG8CC:E=6CFCEGEEGGEGGGGGGGGGGGBG)1<CE7CEDE<EEG*7C7BCD)8BG79:*6C>05>F))85F)
@M03506:14:000000000-AKVR1:1:1101:18808:4147 1:N:0:30
CGAACTCCTACGGGAGGCAGCAGTCGGGAATTTTGGGCACTGGGCGAAAGCCTGACCCAGCAACGCCGCGTGAAGGATGAAATCCCTCGGGATGTAAACTTCGCAAGAACGGGAAGAATAAGTCGGTGCTAACACCACCGGCGATGACGGTACTGTTTGTAAGCTCCGGCTAACTCCGTGCCAGCAGCCGCGGTAATACGGGGGGAGCAAGCGTTGTTCGGATTTACTGGGCGTAAAGGGCGGGTAGGCGGCCACTGCAAGTCGATTGAGAATTCCACGGGCTTAACCCGGCTAGGTTCGC
+
CCCCCGGFDFFCFEBFFGFCFGFGGGGGFGGFGG9BFFG,@C<FEEEEEEFFFFCCF<<EEC@@FGC6FGEGGFF?ECFF9FAEEF,484:8@CGEFFEDFGGGGF+,EECE:+4?3DD<A<@<BFF@FDF,>,3>FFDECFE:><BBC7FD:FCFFF,>EFFCF:7C7F<:F7F,CFC*=F9FGGGGFEGGGGE*B@EF/*:>C*:8/2ACEEG8:CFC**;5<<9CF+*@5>*22@D5=:>5>*:/0*:5)**9C6*><FC7*9+*+**1**2+***)/.<*26*9117().071**7.
@M03506:14:000000000-AKVR1:1:1101:12069:4159 1:N:0:30
CGAACTCCTACGGGAGGCAGCAGTCGGGAATTTTGGGCAATGGGCGAAAGCCTGACCCAGCAACGCCGCGTGAAGGATGAAATCCCTCGGGATGTAGACTTCGCAAGAATGGGAAGAATAAGTAGGGGACAATACCCCCTATGATGACGGTACCGTTTGTAAGCTCCGGCTAACTCCGTGCCAGCAGCCGCGGTAATACGGGGGGAGCAAGCGTTGTTCGGATTTACTGGGCGTAAAGGGCGCGTAGGCGGACTGTGCAAGTCAGTTGTGAAATCTCAGAGCTTAACTCGGAAAGGCCAAC
+
CCCCCGGGGFGGGGGGGGGGGGGGGGGGGGFFFGGGGGGGGGGGGGGGGGGGGGFGCFGGGGDGGGGGGGGGGGGGGGGGGGGGGFEGGGGGGGGGGGGGGGGGGGGFGGGGGGFGGFFGGGGGGGGGGGGGGGGFGGGGFCGGGGGGGGGGGCGEGGGGGGGGGGGGGGGGGFCFFFFGGFGGGGG7CGGGFGDGFG@FEGGCEGGGG6CFGGEGEFGGEG=CGFG?FCGGGGD5F:*8CEGGEEG5AEG5C7:FFFFGGGGGD:ED9D9@FGG97**09F4<F@D=43<(03.))0;;8
@M03506:14:000000000-AKVR1:1:1101:11286:4196 1:N:0:30
CGAACTCCTACGGGAGGCAGCAGTGGGGAATATTGCACAATGGGCGGAAGCCTGATGCAGCGACGCCGCGTGAGGGATGACGGCCTTCGGGTTGTAAACCTCTTTCAGCACCGACGAAGTGGCGGGGTTTTCCTTGTCGTGACGGTAGGTGCAGAAGAAGCGCCGGCCAACTACGTGCCAGCAGCCGCGGTAAGACGTAGGGCGCGAGCGTTGTCCGGATTTATTGGGCGTAAAGAGCTCGTAGGCGGCTTGTCGCGTCGACTGTGAAAACCCGCGGCTCAACTGCGGGCTTGCAGCCGAT
+
CCCCCGGGGGGGGGGGGGGGGGGGGGGGGGGFGGGGGGGGGGGGGGGGGGGGGGGGGGGGGGGGGGGGGGGGGGGGGGGGGGGGGGGGGGGGGGGGGGGGGGGGGGGGGGGGGGGGGGGGGGGGGGGFGGGGGGGFGGGGGCFFGGGGGFGFGGGGGGGGGGGGGGGGDGGFFGGC8FGFGGFGGGGGGGG>EGDG?EGFGG@>CE5C*:C5E*0<CCC=ECCGF7FGEEG*C5+2=:DFEECGGG5C8C57D7EFG@GGDEDG<CCF7CCEGG7/>D)**7<:EFC@6<5?EF*=FFB5.
@M03506:14:000000000-AKVR1:1:1101:23560:4197 1:N:0:30
CGAACTCCTACGGGAGGCCGCAGTGGGGAATATTGGACAATGGGCGCAAGCCTGATCCAGCCATGCCGCGTGGGTGAAGGAGGCCTTCGGGTTGTAAAGCCCTTTTGTCCGGGACGAAATCGTACGGGTGAATATCCCGTGCGGATGACGGTACCGAAAGCATAAGCACCGGCTAACTTCGTGGCAGCAGCCGCGGTAATACGCAGGGTGCAAGTGTTACTCGTAATTACCGGGCGTAAAGTGTGCGTAGGCGGTTTGGTAAGTCCGGTGGAATAGGCCTGGGCTCAACCTTGGTATTGGC
+
CCCCCGGGAEF7FE@CF7,@FGGFFGGGEGDFEFFGGG,CFFFGDCFCFDFGDFGFGGFDAFF,6EE+@FGDGFGGFDGGGCFEF,BFFGGGG7CFGGDAF<4AF9FF,FFEEBEEEGGGGGFEFEGGEGD@FCDF9<FD>FG>7FGFGG>:>F:<55>C,?,<9F@FC,F*1CF<FEFGE4**4<:89FDGGGDEC>>E++;**/*:28;+2<0+2:@:++***02<+++*//*2:=<*<0+22+*9*1*+)22)/.*1207C70:):/*)**2+*)29C:):*7=6146)*609B=4*)
@M03506:14:000000000-AKVR1:1:1101:16423:4222 1:N:0:30
CGAACTCCTACGGGAGGCAGCAGTGGGGAATCTTGGTCAATGGGCGAAAGCCTGAACCAGCGACGCCGCGTGAGTGATGAAGGCCTTCGGGTTGTAAAGCTCTGTGGGGCGAGACGAAAGCCTACGTTCTAACAGGACGTAGTTTGACGGTATCGCCTTAGCAAGCACCGGCTAACTCTGTGCCAGCAGCCGCGGTAAGACAGGGGGTGCAAACGTTGCTCGGAATCACTGGGCGTAAAGGGCGTGTAGGCGGGAAGGAAAGTCAGATGTGAAATCCCTGGGCTCAACCCAGGAACTGCAT
+
CCCCCGGGGGGGGGGGGGGGGGGGGGGGGGGGGGGGGGGGGGGGGGGGGGGGGGGGGGGGGGGGGGGGGGGGGGGGGGGFEGGGGGGGGGGGGGGGGGGGGGGGGGGGGGGGGGGGGGGGGGGGGGGGGGGGGGGGGGGGGGGGGGGGGGEGGGGGGGGGGGGGGGGGGGGGGGGGGGGGGGGGFGGGGGFDGGGGG>FGGGGGGGGGGG6FFGGGFEG7@EEEEGGGFGGGGGGGEGGFGD=E5EEGGGGGGGGCEEC*<*:9CFFFGFFFFGGGGFGCCFF7CFGF:>D?@5>FF?6F9
@M03506:14:000000000-AKVR1:1:1101:20337:4226 1:N:0:30
CGAACTCCTACGGGAGGCAGCAGTGGGGAATCTTGCGCAATGGGCGAAAGCCTGACGCAGCCATGCCGCGTGAGTGAAGAAGGTCTTAGGATTGTAAAGCTCTTTCGCTCGTGACGATGATGACGGTAACGAGAGAAGAAGCCCCGGCTAACTTCGTGCCAGCAGCCGCGGTAATACGAAGGGGGCTAGCGTTGTTCGGAATTACTGGGCGTAAAGCGCGCGTAGGCGGGTTTGCAAGCCAGAGGTGAAATGCATGAGCTCACCTCGGGAATGGCCTTTGGGACTGCGAGGCTTTGAGGAG
+
CCCCCGGGGGGGGGGGGGGGGGGGGFGGGGGGGGGGGGGGGGGGGGGGGGGGGGGGGGGGGGGGGGGGGGFGEGGGFFGGGGGGGGGFGGFFGGGGGGGGGGGGGGGGGGGGFGGEDFGGGGGGGGGGGGGDGGDFGGGGGG=DFGGDGGGGGAFGGGGGFGGGFGGGGDGC:<9B;@7FEGDGGFGGGFF*<FCGFGDDEFGEF:CDFCEGCE59@:=EGG88?CC5C*:;8EFDCG9CCGFCCCFG6<<C>++0+0:*2+0*+9>DC<7>FGGEC400*58:=<5)-9@154)9*75))
@M03506:14:000000000-AKVR1:1:1101:15221:4238 1:N:0:30
CGAACTCCTACGGGAGGCAGCAGTGGGGAATTGTTCGCAATGGGCGCAAGCCTGACGACGCAACGCCGCGTGGAGGATGAAGATTTTCGGATCGTAAACTCCTGTCGAATGGGACGAATAGGTCGCGGGTTAACAGCCCGTAACCCTGACGGTACCGTTAAAGGAAACCCCGGCTAACTCCGTGCCAGCTGCCGCGGTAATACGGGGGGGGTAAGCGTTGTTCGGAATTACTGGGCGTAAAGGGCTCGTAGGCGGCCAACTAAGTCATACGTGAAATCCCTCAGCTTAACTGGGGAACTGC
+
CCCCCGGGGGGGGGGGGGGGGGGGGGGGGGGFGGGGGGGGGGGFFEGGGGGGGGGGGGGGGDGGCFG7@E:FGEGGGGGFGGGGGEFFGEGGDEGGGGFGGGGGGCFGGFBBDFFGE+BFFGBFEFEGC@CFGGGGGG7BCFEE9,DDFFCEGCCGE:FEEGGGGGGGGEFGGDE@FFEFFG<FEGGGGGGGGGGG5:E*A7E>>DGEGGGGC<EGGGGG8*CEEGEF8FGGGGGGGGGDCF7EG==<?55*9CC<C:<CF60<<DGG+*:6<<9EGFFGGF:6+*:95C*)9)))07697
@M03506:14:000000000-AKVR1:1:1101:21763:4241 1:N:0:30
CGAACTCCTACGGGAGGCAGCAGTGGGGAATTTTGGACAATGGGGGCAACCCTGATCCAGCAATGCCGCGTGAGTGAAGAGGGCCTTCGGGTTGTAAAGCTCTTTTGTTGGGGAAGAAACGGTAACTTCTAATATAGGTTACTAATGACGGTACTCAAAGAATAAGCACCGGCTAACTACGTGCCATCAGCCGCGGTAATACGTAGGGTGCGAGCGTTAATCGGAATTACTGGGCGTAAAGGGTGCGCAGGCGGTTGTATAAGTCAGCGGTGAAATACCTGGGATTAACCTAGGAATTGCC
+
CCCCCGGGG-<FFGG7CFEFGGGGGGGDGGGGGGCFDFFGCG?,B:6FCFGBFDFFGGGGGGGGGGFEGGG:F7FGGG9F8DC:,,EFFEGD:BCGCFGGFGFDEGCF,E@FG@FFGDFGGGGGGC,FFDF<FGGG9FEF,ABAD9?FFGEEGG,CEBEG8E=;FGGCD,@+@F7,@9C:7DC75?,?D@FF7CE*B*=BCFF@9;BC:B558**C*C*/1>FE5?E+A?:+A558/*7;+?CG5**>E*77):1)*8:C?AF+A:+*:):3/77+:9FD*530+7>B)*=(/5)*9)/*0
@M03506:14:000000000-AKVR1:1:1101:19821:4253 1:N:0:30
CGAACTCCTACGGGAGGCAGCAGTGGGGAATTGTTCGCAATGGGCGCAAGCCTGACGACGCAACGCCGCGTGGAGGATGAAGACCTTCGGGTCGTAAACTCCTTTCGATCGAGACGAATGGCCTCCGGGTGAACAATCCGGAGGAGTGACGGTACCGAGAGAAGAAGCCCCGGCTAACTCCGTGCCAGCAGCCGCGGTAATACGGGGGGGGCAAGCGTTGTTCGGAATTACTGGGCGTAAAGGGCGCGTAGGCGGCCAAACAAGTCACTTGTGAAATCTCCGGGCTTAACGCGGAACGGTC
+
CCCCCGGGGGGGGGGGGGGGGFCFGGCFGGGGGGGGGGFEGGGGGGGGGGGGGGGGGGGGGGGGGGGGGGGGGGGGGGGGGGGGGGGGGGGGGGGGGGGGGGGFGGGDGGG7FFGGDGGGGGGGGGGCFGGGGGGFGGGGGDGGCCGG>FEGGGGGGD<:FCFFFGFGFFFGGCEEAFEFGGGGGGFGGGGFFGGGDGGGFGGE5ECEGGGGCDFGGEEG88FGE5*CF7CF?GCFEGG5599**:CGE*CEGGGG55CFFCC:?:CC:FGFF>7<F?CC7)5C5)*927)(85))08:78
@M03506:14:000000000-AKVR1:1:1101:19889:4260 1:N:0:30
CGAACTCCTACGGGAGGCAGCAGTGGGGAATTGTTCGCAATGGGCGCAAGCCTGACGACGCAACGCCGCGTGGAGGATGAAGATTTTCGGATCGTAAACTCCTGTCGAGCGGGACGAACGATCTGCGACCTAATACGTCGTGGAAGTGACGGTACCGCTAGAGGAAGCTCCGGCTAACTCCGTGCCAGCAGCCGCGGTAATACGGGGGGGGCAAGCGGTGTTCGGAATTACTGGGCGTAAAGGGCTCGTAGGCGGCCAACTAAGTCAGACGTGAAATCCCCCGGCTTAACCGAGGAAATGG
+
CCCCCGGGGGGGGGGGGGGGGGGGGGGGGGGGGGGGGGGGGGGGGGGGGGGGGGGGGGGGGGGGGGGGGGGGGGGGGGGGGGGGGGGGGGGGGGGGGGGGGGGGGGGGGGGGGGGGGGGGGFGGGGGGGGGGGGGGGGGGGGGGGGGGGGGDGGGGGGGGGGGGGGGGGGGGGDGGGGGGGGGGGGCFGGGGGGGGGGGDFFGGCEGGGGGGG5;CE51**1CCG58CC<+<CFEDD:>C/?9=ACFG11/CC=GD8)9C?GGGF>F>7<E)>CFC7=C4*5>=*7>))096))53))*9*
@M03506:14:000000000-AKVR1:1:1101:18172:4261 1:N:0:30
CGAACTCCTACGGGAGGCAGCAGTGGGGAATCTTGCGCAATGGGCGAAAGCCTGACGCAGCAACGCCGCGTGGGGGACGAAGGCCTTCGGGTTGTAAACCCCTTTCAGCAGGGACGAAAATGACGGTACCTGCAGAAGAAGCCCCGGCCAACTACGTACCAGCAGCCGCGGTAATACGTAGGGGGCGAGCGTTGTCCGGATTTATTGGGCGTAAAGAGCTCGTAGGCGGTTTGGCAAGTCGGGTGTGAAAACTCCGGGCTCAACTCGGAGACGCAACTCGATACTGCTATGACTCGAGTCC
+
CCCCCGGGGGGGGGGGGGGGGGGGGGGGGGGGGGGGGGGGGGGGGGGGGGGGGGGGGGGGGGGGGGGGGGGGGGGGGGGGGGGGGGGFGGGGGGGGGGGGGGGGGGGGGGGGGGGGGGGGGGGGGGGGGGFGGGGGGGGGGGGGGGGGEGFGGGGGGGGDGGGGGFFGGGGGGGGGGGFFGCGDGGGGGGGGGGGGGGGGEEGGGGGG58ECEGGFGGGGGE*;>8CEECDCE5CCFCDFGGGGGGDGGFGF<CCDC@33:FCFGGGGDGGFGG)*9:F5C)7C?=:B):6<B667>@=@F
@M03506:14:000000000-AKVR1:1:1101:8164:4265 1:N:0:30
CGAACTCCTCCGGGAGGCAGCAGTGGGGAATTTTGGACAATGGGCGAAAGCCTGATCCAGCAATGCCGCGTGAGTGAAGAAGGCCTTCGGGTTGTAAAGCTCTTTTGTCAGGGAAGAAACGGTGCGGGCTAATATCCTGCACTAATGACGGTACCTGAAGAATAAGCACCGGCTAACTACGTGCCAGCAGCCGCGGTAATACGTAGGGTGCAAGCGTTAATCGGAATTACTGGGCGTAAAGCGTGCGCAGGCGGTTTTGTAAGTCTGTCGTGAAATCCCCGGGCCCAACCTGGGAATTGCG
+
CCCCCGGGG9FGGGGGGGGGGGGGGGGGGGGGGGGGGGGGGGGGGGGGGGGGGGGGGGGGGGGGGGGGGGGGGGGGGGGGGGGGGGGGG>FCFEGGGGGGGGGGGGGGGGGGGGGGGGGGGGGFGGGGGGGGGGGGGGGGGGGGFFGFGGGGGGGGGGGGGGGGGGGGGGGGGGDFGGGGGGGFFGGGGGGGG>CGGD*?CFGFGFGGEGGGFFGGGGEGGFGGDDGG?F?<8FFDCE3CFGEEE5=CCEGGDG575>GG+3?F7:FF9**)*1:<C47CCDBC*)75<5)8757?56?4)
@M03506:14:000000000-AKVR1:1:1101:21188:4273 1:N:0:30
CGAACTCCTACGGGAGGCAGCAGTGGGGAATATTGGACAATGGGCGAAAGCCTGATCCAGCAATGCCGCGTGAGTGATGAAGGCCTTAGGGTTGTAAAGCTCTTTTACCCGGGATGATAATGACAGTACCGGGAGAATAAGCCCCGGCTAACTCCGTGCCAGCAGCCGCGGTAATACGGAGGGGGCTAGCGTTGTTCGGAATTACTGGGCGTAAAGCGCACGTAGGCGGCTTTGTAAGTTAGAGGTGAAAGCCCGGGGCTCACCTCCGGCATTGCCTTTAAGACCGCATCGCCAGCATTGT
+
CCCCCGGGGGGGGGGGGGGGGGGGGGGGGGGGGGGGGGGGGGGGGGGGGGGGGGGGGGGFGGGGGGGGGGGGFGGGGGGGGGGGGGGGGFGGGGGGGGGGGGGGGGGGGGGGGGGGGGGGGGGGGGGGFGGGGCEGGGGGGGGFDCFGGDGGGGGGCFGGGGGFGGGGGCC:CBFGGBFFGGGDGE@BFGGG*CC:CGDEEDC9FFGGGGGG5E5CGGGDGCECFECEGG?*<CGFF@:FFDC?C?F>CFCFF=EDE77)1C*:+9CDG):)*27ECF:F*=6<*8C)-1.4).7)0/**/
@M03506:14:000000000-AKVR1:1:1101:21936:4276 1:N:0:30
CGAACTCCTACGGGAGGCAGCAGTGGGGAATATTGGACAATGGGCGCAAGCCTGATCCAGCCATGCCGCGTGTGTGAAGAAGGCCTTCGGGTCGTAAAGCACTTTTGTCCGGAAAGAAATCCTGTCGGTTAATACCCGTGGGGGATGACGGTACCGGAAGAATAAGCACCGGCTAACTTCGTGCCAGCAGCCGCGGTAATACGAAGGGCGCAAGCGTTACTCGGAATTACTGGGTGTAAAGCGTGCGTAGGTGGTGAGTTAAGTCTGTCGTGAAAGCCCCGGGCGCAACCTGGGAATGGCG
+
A<CCC8EFF9FCGGDF7FFG@EFEGGGGF@F<C<E<FGC,EF,68+CFGEGFG?FAFFGGDGGFCFFECFFFCFF?9CFACEDE=FC5F7BCFGGG,DFDGFGGC,,EE<FCEDGGGGGFFGGGFGGGEEGGGD<B8@++8@FC+>BFGEBF7*,@C<CF:CFF;9CECFED>CE7CFGFE:::<F@1+=BFC7:*34CCC>CC8?8EG58*:C*CACC8<:*;*:FF?FFC8:2;*::<CGGEG57**1:+25CF+)*02+::<*<779:5C**0*.7*17)/*075(CF<F3))0)07>
@M03506:14:000000000-AKVR1:1:1101:17453:4283 1:N:0:30
CGAACTCCTACGGGAGGCAGCAGTGGGGAATTGCTCGCAACGGGCGCAAGCCTGACGACGCAACGCCGCGTGGAGGATGAAGACCTTCGGGTCGTAAACTCCTTTCGATCGAGACGAACGGCCCCTGGGCTAATCACCAGGGGAGTGACGGTACCGAGAGAAGAAGCCCCGGCTAACTCCGTGCCAGCAGCCGCGGGAATACGGGGGGGGCAAGCGTTGTTCGGAATTACTGGGCGTAAAGGGCTCGTAGGTGGCCAACTAAGTCAGACGCTAAATCCGTCAGCTTAACGGCGGAAGTGGG
+
CCCCCGGGGGGGEEGCEGGDGGGGGGGG>FFFGGGGGG@ECFDBEGEDGEGGGGFGCBF@FCGGDEEFGGGGGDGGCGEFBFAF8FGGGDEFG>FFGGFAFGGGGGDC?BFEGGGDGDEGD7>CEFGGGFEF8FD9>FA:*<BFFGG;FG:CFCF*C@@CC,+,?<C::71C@FEFCCCEEF>8EC6CF6EFEED**:5*+<F5CCE8C58:FFGG*8*2AC*C**;++<A7<*@ECC58F7C52CE3?=C+2/*987*9+<*+<7CG?7*)*12<76)1C>:E+*0/-/)(..).)0**)
@M03506:14:000000000-AKVR1:1:1101:9718:4291 1:N:0:30
CGAACTCCTACGGGAGGCAGCAGTGGGGAATATTGGACAATGGGCGCAAGCCTGATCCAGTAATGCCGCGTGAGTGATGAAGGCCTTAGGGTTGTAAAGCTCTTTTACCCGGGAAGATAATGACTGTACCGGGAGAATAAGCCCCGGCTAACTCCGTGCCAGCAGCCGCGGTAATACGGAGGGGGCTAGCGTTGTTCGGAATTACTGGGCGTAAAGCGCACGTAGGCGGCTTTGTAAGTTAGAGGTGAAAGCCTGGGGCTCAACCCCAGAATTGCCTTTAAGACTGCATCGCTCGAATCCA
+
CCCCCGGGGGGGGGGGGGGGGGGGGGGGGGFGGGGGGGCFGGGGGGGGGGGGGGGGGGGGGGGGGGGEGGGGGGFGGGFFGGGGGGGGGGGGGGGGGG9EFCGGGGGG9EGGGGGGGGGGGGGGGGGGGGGGGEGDFGGGFFGGGDDGGEGGGGGGGGGGGGGGGGFGGGGGGGGGGGG7<F7FEGD>FFGGGGGGGGGGECGGGGGGC>ECCCGCCEDGEGGEF>688CEEGFGG+CFG7FCGGGGGC79CC<6CGDG5>FFCCDGDC7:4>CFFFFGFF?4A7)9=9FD0))0;)/07*
@M03506:14:000000000-AKVR1:1:1101:16998:4294 1:N:0:30
CGAACTCCTACGGGAGGCAGCAGTGGGGAATCTTGGACAATGGGGGCAACCCTGATCCAGCGATGCCGCGTGAGTGAAGAAGGCCTTCGGGTCGTAAAGCTCTTTAGGTTGGGAAGAAGGTTGGTTGAGGAAATGCGATCAACGTGACGGTACCGACAGAATAAGCACCGGCAAACTCTGTGCCAGCAGCCGCGGTAATACAGAGGGTGCAAGCGTTAATCGGAGTTACTGGGCGTAAAGGGCGCGTAGGCGGTAAGATGTGTGTGATGTGAAAGCCCCGGGCTTAACCTGGGAAGTGCAT
+
CCCCCGGGGGGGGGGGGGGGGGGGGGGGGGGGGGGGGGGGGGGGGGGGGGGGGGGGGGGGGGGGGGGGGGGGGGGGGGGGGGGGGGGGGGGFGGGFGGGGGGGGGGGGGGGGGGGDGAFGGDFGGGGGGGGGGGGGGGGGGFGGGGGGGGGGGGGGGGGGGGGGFFFGGDFGGGGGGGGGGGGGGGGGGGGGGGGGGGFGGGGGFGGGGDFGGFGGGGGGGGG>EGGGGGGGF==EEGGGGGGDEC*9EGGGGDE3900?::*::F?D:*<*::FCFFGG3)5C:FG=AGFFF>FFFF?61
@M03506:14:000000000-AKVR1:1:1101:25933:4307 1:N:0:30
CGAACTCCTACGGGAGGCAGCAGTCGGGAATTTTGGGCAATGGGCGGAAGCCTGACCCAGCAACGCCGCGTGAAGGATGAAATCCTTCGGGATGTAAACTTCGCAAGAACGGGAAGAATAAGTCTGCGCGAATATCGCAGGCGATGACGGTACCGTTTGTAAGCTCCGGCTAACTCCGTGCCAGCAGCCGCGGTAATACGGGGGGGTCAAGCGTTGTTCTGAATTACTGGGCGTAAATGGCCAGTAGGCGGCCAACTAAGTCCGAAGTGAAATCCCCAGTCTTAAACTGGCAACTGCGTCC
+
CCCCCGGG@FFFFGGEEGG;@FFFG,@FECFFGGGEDF8FGFC8FF++8+CF8,6EFCEEFFGG@C>7@@F@CF9<AFGC<AEBEGGFF>CFGGGGGGG?FF?FG>7FFFC7::F@<F,?FDFFGGGED7>CCEGGCCFC>F:C<*?<C<><FGE*>FCFGFGD;:CC*CF*,,,,,<C:C7,?FCCGFEG7*:C5F7CC5***:8*/C+0<EE8CCF7+3A+<C:F728*;5>CCC+:+*<+:++2795CD7E=<F)9>:+7C****3:CF77*297>****<0*0*.>)49:9)9@)).
@M03506:14:000000000-AKVR1:1:1101:14949:4316 1:N:0:30
CGAACTCCTACGGGAGGCAGCAGTCGGGAATTTTGGGCAATGGGCGAAAGCCTGACCCAGCAACGCCGCGTGAAGGATGAAATCCCTCGGGATGTAAACTTCGCAAGAACGGGAAGAATAAGTAGGGGACAATACCCCCTATGATGACGGTACCGTTTGTAAGCTCCGGCTAACTCCGTGCCAGCAGCCGCGGTAATACGGGGGGAGCAAGCGTTGTTCGGATTTACTGGGCGTAAAGGGCGCGTAGGCGGCCAGCACAAGTCAGTGGTGAAATCTCCGAGCTGAACTCGGAAAGGTCAAC
+
CCCCCGGGGGGGGGGGGGGGGGGGGGGGCFGGGGGGGGGGGGGGGGGGGGGGGGGGGGGGGGGGGGGGGGGGGGGGGGGGGGGGGGGGGGGDEGGGGGGGGGGGGGGGGGGGG@FGGGFFGGGGGGGGGDGGGGGGGGGGGGGGGGGGGGGGGGGFDFGGGGGGGGGGGGGGGGGGGGGGGGGGGGGGGGEGGEEE9;FFDDEGGCEDG?CEECGGCGGEEECC69ACEG558***:<>8=EEGGGECFEGGGGDCFFD<FCFFFG+921+1:C*3:FC)).7+949?AC>0))8<?BFFF
@M03506:14:000000000-AKVR1:1:1101:13540:4348 1:N:0:30
CGAACTCCTACGGGAGGCAGCAGTGGGGAATATTGCGCAATGGGCGGAAGCCTGACGCAGCGACGCCGCGTGGGGGATGAAGGCCTTCGGGTTGTAAACCCCTTTCACCACCGACGAAGCTAACGTGACGGTAGGTGGGGAAGAAGCGCCGGCTAACTACGTGCCAGCAGCCGCGGTAATACGTAGGGCGCAAGCGTTGTCCGGAATTATTGGGCGTAAAGAGCTCGTAGGCGGTCTGTCGCGTCTGCCGTGAAAACCCGAGGCTTAACCTCGGGCCTGCGGTGGATACGGGCAGACTAGG
+
CCCCCGGGFCGGGGGGGGGGGGGFGGGGGGGGGGGGGGGGGGGGGGGGGGGGGGGGGGGEGGGGGGGEDGGGGGGGGGGFFGGGGGGGGGGGGGGGGGGGGGGGGGGGGGGGGGGGGGGGGGGGGGGGGGG>DFGGGGGCGGGFGGGGGGGGGFGGGGGGGGGGGGGGGGFFCGGDEGGGGGF:FGGGGGGCEEGGGCEEFGGGEGF8CCEFGGGCE?EGGGGFGGGG5CGGGG?EEGFFGFGE5ACGFG7CC5C7C5DGEC//*967?FF@D5DG5)9*C30>GFF?BGFFEB:856*<)
@M03506:14:000000000-AKVR1:1:1101:24129:4359 1:N:0:30
CGAACTCCTACGGGAGGCAGCAGCTAGGAATCTTGGGAATGCGCGAAAGCGTGACCCAGCAACGCCGCGTGGGCGATGAAGGCCTTCGGGTCGTAAAGCCCTTTTGCAGGGGACGATAGTGACGGTACCTTGCGAATAAGCCACGGCTAACTACGTGCCAGCAGCCGCGGTAATACGTAGGTGGCAAGCGTTGTCCGGATTTACTGGGCGTAAAGGGCGTGCAGGCGGTTTGTTAAGTTCAGGGTGAAAGCGCCCGGCTCAACTGGGAGAGGTCCGTGGATACTGGCAGACTGGAGGGAGG
+
CCCCCGGGGGGGGGGGGGGGGGGGGGGGGGGGGGGGGFGGGGGGGGGEGGGGGGGGGGGGGGGGGGGGGGGGGGGFGGGFGGGGGGGGGGFGGGGGGGGFGGGGGGGGGGGGGGGDFGGGGGGDGGG@FDFGFFGDGFFGGFGFGGGGGGG?FGGGGGFFGFGGFFGGGGEGF99,FFFGGFFGGFFGCGGGGGGFEEDGGGGGFGGGFGEE>5AFG5CEE5;<F*:8*:CE66CC<9?@CGGG:5:49C:*1719EB379?DCCFGCEC5:9*9*9@G3C46+A@1),/7:)745>>7;>
@M03506:14:000000000-AKVR1:1:1101:12828:4398 1:N:0:30
CGAACTCCTACGGGAGGCAGCAGTGGGGAATCTTGCGCAATGGCCTAACGGCTGACGCAGCGACGCCGCGTGTGGGATGAAGCTCTTCGGAGTGTAAACCACTGTTGCCCGGGACGAACAGCTCGATTAGTCGAGCCTGACGGTACCGGGTGAGGAAGCACCGGCTAACTCCGTGCCAGCAGCCGCGGTAATACGGGGGGTGCGCGCGTTGTCCGGAATCACTGGGCGTAAAGGGCGCGTAGGTGGTATGGTAAGGGTGTGGTGTAAGTCCGGGGCTCAACCACGGATCGGCCGTGCCGAC
+
CCCCCCGEE9@@@@ECCGFGCFGFCEGCC;FCFDGDCE@@FE<EFFGGGGGGC:FGGG7@@:@FGCECFE@FBCGEEFGG9FFDFCFFFG==FEFC?E?FBFFEEEA<FFG>:>CEG@>CF88=<FDFCFFGCFGG@<CECFDF@B:FCFBF:AFG,CCCFFC7BF<:CEF7CFFGGAGC7++<CEE/::8??EE>CECC5CEG*/*:**?E7CC>:/;+@80<FFC8:*8C<<8;=EG8::70CC**+<*32+3*;)1>EGGD**<*2*38)7DD3.*2*))2/;D@;7>>F>57B>E5)
@M03506:14:000000000-AKVR1:1:1101:11060:4417 1:N:0:30
CGAACTCCTACGGGAGGCAGCAGTCGGGAATTTTGGGCAATGGGCGAAAGCCTGACCCAGCAACGCCGCGTGAAGGATGAAATCCCTCGGGATGTAAACTTCGCAAGAATGGGAAGAATTAGTAGGGGTTAATACCCTCTATGATGACGGTACCATTTGTAAGCTCCGGCTAACTCCGTGCCAGCAGCCGCGGTAATACGGGGGGAGCAAGCGTTGTTCGGATTTACCGGGCGTAAAGGGCGCGTAGGCGGTCAGCACAAGTCAGTTGTGAAATCTCCGGGCTTAACTCGGAAAGGTCAAC
+
CCCCCGGGGGGGGGGGGGGGGGGGGGGGEGGGGGGGGGGGGGGGGGGGGGGGGGGGGGGGGGGGGGGGGGGGGGGGGGGGGGGGFGGGGGGDFEGGFGGGGGGGGGGGFGEFGEGGGGGGGGGGGGGGGGGGGGGGGGGGGGGGGGGGGGGGGGGFGGGGGGGGGGGGGGGGGGGGGGGGGGGGGGGGGGGGGGGGGGGFGGGGGGGGGG>FGC:EGGGGGGGGGGGGGGDGGGD8CFGGGGGGGGGGGGGG3=FGGFGFGCFDE?FF?DFFFFGFGFD<DD:=F4>=>DB25).5=@FF9
@M03506:14:000000000-AKVR1:1:1101:14129:4425 1:N:0:30
CGAACTCCTACGGGAGGCAGCAGTGGGGAATTGTTCGCAATGGGCGCAAGCCTGACGACGCAACGCCGCGTGGAGGACGAAGATCTTCGGGTCGTAAACTCCTGTCGAGCGGGAAGAACGCTTCCCGGGTGAATAATCCGGGGAATTGACGGTACCGCTAAAGGAAGCCCCGGCTAACTCCGTGCCAGCAGCCGCGGTAATACGGGGGGGGCAAGCGTTGTTCGGAATTACTGGGCGTAAAGGGCTCGTAGGCGGCCAACTAAGTCGGATGTGAAATCCACCGGCTTAACCTGGGAACTGC
+
CCCCCGGGGGGGGGEGGGGGGGGGGGGGGGGGGGGGGGGGGGGGGGGGGGGGGGGGGGGGGGGGGGCEGGGGGGGGGGGGGGG9?FGGGGGGGGGGGGGGGGGFGGFGGGGGECGGGGGGGEG>FGGGGEGGGGGCGGFGGGGGGGGDGFFDGGGGEG:FGGGGGGGGGFEFGGGGGGGFFEFEEGGGGGGGGDGGCCEGGGGGGGDCEGCEDFG>EC=EGCFGGGGC6<?FGGGGGGGGGFGC=CCC?EGECE=3*7>G67DF?:CCE3C67*:0?B4*2).:*))06:9<57>7?7?F*
@M03506:14:000000000-AKVR1:1:1101:17053:4438 1:N:0:30
CGAACTCCTACGGGAGGCAGCAGTGGGGAATATTGGACAATGGGCGAAAGCCTGATCCAGCAATGCCGCGTGAGTGATGAAGGCCTTAGGGTTGTAAAGCTCTTCTACCCGGGAAGATAATGACTGTACCGGGAGAATAAGCCCCGGCTAACTCCGTGCCAGCAGCCGCGGTAATACGGAGGGGGCTAGCGTTGTTCGGAATTACTGGGCGTAAAGCGTACGGAGGCGGCTTGATAAGTTAGAGGTGAAAGCCCGGGGCGCAACTCCGGAATTGTCTTTAAGACTGTCGCGTCTGAACGTC
+
CCCC?<FCFCFE;C@:FEEGFED6FEAF,FEEGGGGGFAAFFCGF7FG7FFFFGGFF,<9C<FF<E@GGG+>=?6C,C<AFFCEF=EEFGGGGDF,CFFE,BF?ABGGAFGG@:=7<??EF9F<B?A8<?FFGB:+DFF<D,,3C+:FFGG<@FFG@+>FFFDBAFF@FEFCBGFCFDC*<<7<:FGFD@C=BF*<CBC811@C9CFC55C1:EFG7E*;:C*;EGCEGGC*:CFFCFCC+<3<EEFGGC:*7:EC?>7)2*)*0*+1=*C)0*03:877?7@<9?09(*83)))19FF5)
@M03506:14:000000000-AKVR1:1:1101:7382:4459 1:N:0:30
CGAACTCCTCCGGTAGGCAGCAGTCGGGAATTTTGGGCAATGGGCGAAAGCCTGACCCAGCAACGCCGCGTGAAGGATGAAATCCTTCGGGATGTAAACTTCGCAAGAACGGGAAGAATAAGTAAGGGTTAATATCTCTTACGATGACGGTACTGTTTGTAAGCTCCGGCTAACTCCGTGCCAGCAGCCGCGGTAATACGGGGGGAGCAAGCGTTGTTCGGATTTACTGGGCGTAAAGGGCGCGTAGGCGGCCACCGCAAGTCGACTGTGAAATCTCCGGGCTTAACCCGGAAAGGTCAGC
+
CCCCCGGGG9FGGGGGGGGGGGGGGGGGGGGGGGGGGGGGGGGGGGGGGGGGGGGGGGGGGGGGGGGGGGGGGGGGGGGGGGGGGGGGGGGGGGGGGGGGGGGGGGGGGGGGGEGGGGGGGGGGGGGGDGGGGGGGGGGGGGGGGGGGGGGGGGGFGFGGGGGGGGGGGGGGGGGGGGGGGGGGGGGGGGGGGGGGGGGGGGGGGGGGGFGGGCCEGGGGGGG>FGFGGGGGGGGDGEGGGGGGGGGGFEGGCEFGGFGGGFGGGGCGGG7*CCC77*7CGE@GDFFFBDBBF@>F==?F:
@M03506:14:000000000-AKVR1:1:1101:13222:4475 1:N:0:30
CGAACTCCTACGGGAGGCAGCAGTCGGGAATTTTGGGCAATGGGCGCAAGCCTGACCCAGCAACGCCGCGTGAAGGATGAAATCCCTCGGGATGTAAACTTCGCAAGAACGGGAAGAATAAGCCTGTGTTAATAGCGCAGGTGATGACGGTACCGTTTGTAAGCTCCGGCTAACTCCGTGCCAGCAGCCGCGGTAATACGGGGGGTGCGAGCGTTGTCCGGATTCACTGGGCGTAAAGGGCGCGTAGGCGGCTGGCTCTGTCGGGCCTGTGAGGGCGGGGCCCAACCCCGTGATGGGTTCG
+
CCCCCGCGGFGEGGGGGGGGGGGFGGGDGGGGFFGGGGGGGGG?FGGGGGGGGGGGGGGGGGGGGGG7FGGGGFGFEGFGGGGGGGGDGGGEEGF?99FGGFGEGGGGGGGGGCEGGGEFGGDGGGFCAFBFGGGGCFCEFGFFGFEGGCFFGFEC*DFGD9=DAFG7CCFG7FFGGGGGEFGGGGGGFEC::FCCFFGGDCE>C**;C5*:EEGEEGDEGEEEGGF?FGG5=C*;:+:CEGGGCCCC91>=CG*C*97*A+9C=55*:;+/0**2C>G37)8=*0170/7,0)=?5)0.)
@M03506:14:000000000-AKVR1:1:1101:9258:4499 1:N:0:30
CGAACTCCTATGGGAGGCAGCAGTGGGGAATTTTGCGCAATGGGCGAAAGCCTGACGCAGCAACGCCGCGTGGAGGATGAAGGTCTTTGGATTGTAAACTCCTGCCAGCAGGGAAAAAGCGACCGAGGCGAATACCCTCGGGAGTTGATTGTACCTGCAGAGGAAGCCCCGGCTAACTCTGTGCCAGCAGCCGCGGTAATACAGAGGGGGCAAGCGTTATTCGGAATTATTGGGCGTAAAGGGCGCGTAGGCGGCTTTGCAAGTGACGGGTGAAAGCCCTCGGCTTAACCGAGGAACTGCC
+
CCCCCGGGGGGGGGGGGGGGGGGGGGGGGGGGGGGGGGGGGGGGGGGGGGGGGGGGGGGGGGGGGGGGGGGGGGGGGGGGGGGGGGGGGGGGGGGGGGGGGGGGGGGGGGGGGGGGGGGGGGGGGGGGGGGGGGGGGGGGGGEFGGGFGGGGGGDGGGGGGGGGGGGCCFGGGGGGGFGGFFGGGGGGGGGGGGGGGGGGGFGGGGGGGGGGGGGGCGGDGGGG5CC6CFGGGFFGGEGGGGGGGGGGGGGGGGGGGFGGGGGGGGGGGGGF36DGGFF<FEEGCBGFBG>17))87FFFF
@M03506:14:000000000-AKVR1:1:1101:10620:4508 1:N:0:30
CGAACTCCTACGGGAGGCAGCAGTGGGGAATTGTTCGCAATGGGCGCAAGCCTGACGACGCAACGCCGCGTGGAGGATGAAGACCTTCGGGTCGTAAACTCCTTTCGATCGAGACGAATGGCCTCCGGGTGAACAATCCGGAGGAGTGACGGTACCGAGAGAAGAAGCCCCGGCTAACTCCGTGCCAGCAGCCGCGGTAATACGGGGGGGGCAAGCGTTGTTCGGAATTACTGGGCGTAAAGGGCTCGTAGGCGGCCAACTAAGTCAGACGTGAAATCCCTCGGCTTAACCGGGGAACTGG
+
CCCCCGGGGGGGGGGGGGGGGGGGGGGGGGGGGGGGGGGGGGGGGGGGGGGGGGGGGGGGGGGGGGGGGGGGGGGGGGGGGGGGGGGGGGGGGGGGGGGGGGGGGGGGGGGGGGGGGGGGGGGGGGGGGGGGGGGGGGGGGGGGGGGGGGGGGGGGGGGGGGGGGGGGGGGGGGGGGGGGGGGGGGFGGGGGGGGGGGGGGGGGGGGGGGGGGDGGGGGGGGGGGGGGGGGGGGGGGCDC:CEGC*AC?EGGFGGGC@FFFG4F:DCC9*:7C<CC:7FFFFBE=3)64*=6B;53).)1)
@M03506:14:000000000-AKVR1:1:1101:14904:4554 1:N:0:30
CGAACTCCTACGGGAGGCAGCAGTGGGGAATATTGGACAATGGGCGCAAGCCTGATCCAGCCATGCCGCGTGAGTGATGAAGGCCCTAGGGTTGTAAAGCTCTTTTGTGCGGGAAGATAATGACGGTACCGCAAGAATAAGCCCCGGCTAACTTCGTGCCAGCAGCCGCGGTAATACGAAGGGGGCTAGCGTTGCTCGGAATCACTGGGCGTAAAGGGTGCGTAGGCGGGTCTTTAAGTCAGGGGTGAAATCCTGGAGCTCAACTCCAGAACTGCCTTTGATACTGAGGATCTTGAGTACG
+
CCCCCGGGGGGGGGGGGGGGGGGGGGGGGGFGGGGGGGGGGGGGGGGGGGGGGGGGGGGGGGGGGGGGGGGGGGFGGGFGGGGGGGGCGGGGGGGGGGGGGGGGGGGGGGGGGGGGGGGGGGGGGGGGGGGGGGGGGGGGG,DEEGGGGGGGGGGGGGGGGGGGGGGGGGGGGGGGGGGGGGGGGGGGGGGGGGGGGGGGGGGGGGFGGGGGCCEGGGGG=CEDGGFGGGGGGFGFCCGGGGGGGGG3ECFFG+CFFFGGCG*2+:CCGGFFGGGGGFGGGFFGGBGFBC;29?FF?FF=:
@M03506:14:000000000-AKVR1:1:1101:8519:4560 1:N:0:30
CGAACTCCTCCGGGAGGCAGCAGTGGGGAATCTTTCGCAAGGCGCGAAAGCGTGACGCAGCAACGCCGCGTGGGGGAAGACGGCCTTCGGGTTGTAAACCCCTTTCAGGCGGGACGAAGGGTCACCGGTGAATAGGCGTGTGGATTGACGGTACCTCCAGAAGAAGCTCCGGTTAACTACGTGCCAGCAGCCGCGGTAATCCGTAGGGAGCAAGCGTTGTCCGGATTCATTGGGCGAAAAGCGCGCGTGGGCGGCCCGGTAGGTCCGCTGTGAAAGCCAAAGCTGCACCCCGTAAAAGCCG
+
CCCCCGGGG@FGGGGGGGGGGGGGGGGGGGG9@F,EFGGGDGFGGG+FFGGCGGGGG::FFGGGGGGGGGGGG=FGE:FG<CGFGGGGGG:FGGGGGGG8FFG,FA9,,,@FGGGGGGG**8>3?<*:4*8?,F9,,*818=*2C9+7,=*1<F,:,*+2,2,?6:C+A8C*/2;++2<+;C8F59<8E8C*/*?5*:;F++:;/8AE*//:001/;ACEG+A*?*C@<79FG58**/9*<*/***5)*2/*>*:D:))9C**23**)*97/0:*0*75**05++0C/13),)).7*1>).
@M03506:14:000000000-AKVR1:1:1101:14227:4574 1:N:0:30
CGAACTCCTACGGGAGGCAGCAGTAACGAATCTTCCGCAATGCGCGAAAGCGTGACGGAGCGATGCCGCGTGCAGGATGAAGCCCTTCGGGGTGTAAACTGCTGTCAGGGATTAGGAAGCAAGTGACCAATCCCAAAGGAAGAGACGACTAACTCTGTGCCAGCAGTCGCGGTAATACAGAGGTCTCGAGCGTTAGTCGGAATCACTGGGCTTAAAGCGTGCGTAGGCGGATGCGCAGGCGTCGTGTGAAAGCCCTCGGCTCAACCGAGGAACTGCACGGCGAACCGCGCGTCTTGAGGCG
+
CCCCCGGGGGGGGGGGGGGGGGGGGGGGGGGGGGGGGGGGGGGGGGGGGGGGGGGGGGGGGGGGGGGGGGGGGGGGGGGGGGGGGGGGGGGGGGGGGGGGGGGGGGGGGGGGGGGGGGGGGGGGGGGGGGGGGGGGGGGGGGGGGGFGGGGGGGGGGGGGGGGGGGGGGGGGGGGGGGGGGGGGGGGGGGGGGDEGGGGGGGGGGGBCFFFF8CFGGGGGD*CCEGGGGGGGGGDGGGCGGECG:=/CFGCFCCFFEDGGF=FFGGGGGGC>FFGFGFGGGFD>E>GFFGE(7;)07?)..
@M03506:14:000000000-AKVR1:1:1101:8489:4584 1:N:0:30
CGAACTCCTCCGGGAGGCAGCAGTAGGGAATCTTGCGCAATGGGCGAAAGCCTGACGCAGCCATGCCGCGTGAATGATGAAGGTCTTAGGATTGTAAAATTCTTTCACCGGGGAAGATAATGACGGTACCCGGAGAAGAAGCCCCGGCTAACTTCGTGCCAGCAGCCGCGGTAATACGAAGGGGGCTAGCGTTGCTCGGAATTACTGGGCGTAAAGGGCGCGTAGGCGGATATCTAAGTTGGGGGTGAAATCCCGGGGCTCAACCTCGGAATTGCCTTCAAAACTGGATATCTTGAGTTCG
+
CCCCCGGGG9FGGGGGGGGGGGGGGGGGGGGGGGGGGGGGGGFGGGGGGGGGGGGGGGGGGGGGGGGGGGGGGGGGGGGGGGGGGGGGGFGGGGGGGGGGGGGGGGGGGGGGGGGGGGGGGEGGGGGGGGGGGGGCGGGGGGFGEGGGGGGGGGGGGGGGGGGGGGGGGGGGDDGGGGGCFFEGGGGGGGGGGGG9CEEE8FFGGFFGGGGGDEFFGGEEGEGEGG?EG5EEGFF7:7D<EFGDGGGFC9CGFCEGGED5>CGG=66D=CC54CFFGFGGCF?*39CF2**69FF6FF@*)
@M03506:14:000000000-AKVR1:1:1101:25171:4605 1:N:0:30
CGAACTCCTACGGGAGGCAGCAGTCGAGAATTTTTCTCAATGGGGGAAACCCTGAAGGAGCGACGCCGCGTGGAGGATGAAGGTCTTCGGGTTGTAAACTCCTGTCATTTGGGAACAATGCTTACGTATTAACTGTACGTGAGTTGATAGTACCAGAAGAGGAAGAGACGGCTAACTCTGTGCCAGCAGCCGCGGTAATACAGAGGTCTCAAGCGTCGTTCGGACTCATTGGGCGTAAAGGGTGCGTAGGTGGCGTCGTAAGTCGGGTGTGACATTTCGGAGATTAACGACGAAAATGCAT
+
CCCCCGGGGGFGGG@FGGGGGGGFDEFFGCFGGGGGGGGGGGGGDGGCGGFGGGGGG8FFGGGGGGF+@FFGGGGGDCEF9FGFF?FGGCGGEEGGFGCGFGDDFFGGFFFFGG@FFGAFFGGGGGGGCFGGGGGFDGG><3@C@=FFGGGFGGGGGCFGGGGGGGGGGGGG@@FAFEFGEFFGCGGGGFC::@BFGGF@EGGGEC87C9<BFGGG**=**=*3**;8++++/*C:5CC0A=F=EE:DGGC97=59:>5*220<>7**29EF77C+29D33>3*<@F4(*043)))09=?=
@M03506:14:000000000-AKVR1:1:1101:18236:4630 1:N:0:30
CGAACTCCTACGGGAGGCAGCAGTTAGGAATCTTGGACAATGGGCGCAAGCCTGATCCAGCCATGCCGCGTGAGTGATGAAGGCCTTAGGGTTGTAAAGCTCTTTCAGCGGGGAAGATGATGACGGTACCCGCAGAAGAAGCCCCGGCTAACTTCGTGCCAGCAGCCGCGGTAATACGAAGGGGGCTAGCGTTGCTCGGAATCACTGGGCGTAAAGCGCACGTAGGCGGCTTTCTAAGTCAGGGGTGAAATCCTGGAGCTCAACTCCAGAACTGCCTTTGATACTGGAGAGCTTGAGTCCG
+
CCCCCGGGGGGGGGGGGGGGGGGGGGGGGGGGGGGGGGGGGGGGGGGGGGGGGGGGGGGGGGGGGGGGGGGGGGGGGGGGGGGGGGGGGGGGGGGGGGGGGGGGGGGGGGGGGDGGGGGGGGGGGGGGGGGGGGGGGGGGGGGGGGGGGGGGGGGGGGGGGGGGGGGGGGGGGGGGFF>FGGGGGGGGGGGFGGEGGGGGGGGGGGGGGGGGGDCFGEGGEGCGGGGGGDEEDGGG?FGGGGGGGEECGGDFFGDG6@<20<46+:?>E:EFDFGCFFGGCFF7CFFFF*0,8?@))**17
@M03506:14:000000000-AKVR1:1:1101:16295:4633 1:N:0:30
CGAACTCCTACGGGAGGCAGCAGTAAGGAATCTTCCACAATGGGGGCAACCCTGATGGAGCAACGCCGCGTGAAGGATGAAGGCCTTAGGGTCGTAAACTTCTTTTGTTAGCGAAGAATATGACGGTAACTAACGAATAAGGGTCGGCTAACTACGTGCCAGCAGCCGCGGTCATACGTAGGACCCAAGCGTTATCCGGAGTGACTGGGCGTAAAGAGTTGCGTAGGCGGCTTAGTAAGTGGATAGTGAAACCTGGTGGCTCAACCATTCAGACTATTATCCAAGCTGCTAAGCTCGAGAA
+
CCCCCGGGGGGGGGGGGGGGGGGGGGGGGGGGGGGGGGGGGGGGGGGGGGGGGGGGGGFGGGGGGGGGGGGGGGGGGGGGGGGGGGGGGGGGGGGGGGGGGGGGGGGGGGGGGGGGGGGGGGGGGGGGGGGGGGGGGGGGGGGGGDGGGGGGGGGGGGGGGGGGGGGGGGGGGGGGFGGGFGGGGGGGGG>CFGFGGDGGGGGGGGGGGGD8EDGGFGGGGGGGGGGGGGGGGFFEG+:EFGEFF6+;FFGFGFGGCFDG=CFFDFEG+?FFCCFGGB>:C**CCFGFFGFA?FF@E@>F)
@M03506:14:000000000-AKVR1:1:1101:21114:4634 1:N:0:30
CGAACTCCTACGGGAGGCAGCAGTCGGGAATTTTGCGCAATGGGCGAAAGCCTGACGCAGCAACGCCGCGTGAGGGATGACGGCCTTCGGGTTGTAAACCTCTTTTGTCAGGGAAGATAATGACGGTACCCGGCGAATAAGCCACGGCTAACTACGTGCCAGCAGCCGCGGTAATACGTAGGTGGCAAGCGTTGTCCGGATTTACTGGGCGTAAAGAGCGCGCAGGCGGTCGTTCAAGTCGCGTGTGAAAGCCCCCGGCTCAACTGGGGAGGGTCACGCGGTACTGATCGACTCGAAGGCG
+
CCCCCGGGGGGGGGGGGGGGGGGGGGGGGGGGGGGGGGCFGGG<FGGGGGGGGGGGGGGGGGGGGGGGGGCGGGGGGGGGGEGGGGGGGGGGGGGGGGGGGGGGGGGGGGGGGGFGGGGGGGGGGGGGGFGGGGGGGGGGGGGGGGGGDCFGGGGGGGGGFGGGGGGGGGGGFGGGGGFCEECCGGF9EGGGEEGGGGGGGGGGGGGGGGGCEEFGGGGGGGGGGGGG>8CGGGGF+<::CDEGGCGGFGGG4:EGGFC):C6C<CFGGDGFGGFED@CD))0C+9:86*.330)7)07))
@M03506:14:000000000-AKVR1:1:1101:16394:4636 1:N:0:30
CGAACTCCTACGGGAGGCAGCAGTGGGGAATTGTTCGCAATGGGCGCAAGCCCGACGACGCAACGCCGCGTGGAGGACGAAGATCTTCGGGTCGTAAACTCCTGTCGAGTGGGAAGAACGCTTCGGGGGCGAATATCCTCCGGAATTGACGGTACCACTAAAGGAAGCCCCGGCTAACTCCGTGCCAGCAGCCGCGGTAATACGGGGGGGGCAAGCGTTGTTGGGAATTAATGGGCGTAAAGGGCTCGTAGGCGGCTAACTAAGTCGGATGTGAAATCCCCAGGCTTCACCTGGGAACTGG
+
@CCCCCFFFGGGGGGDCGGGEGGE8EFCGGGDGGFGFCFEGFGGGEC@+@CFGGGG@EGGGGDEGGDGGGGGDEDEED::FGCD?EEFG>@FEGGE@FGGGGGGF8D3@FGGGCF@FFGGDGGGEECECGGGGFFF<<<AF7C@EGF9<B@CGDGGGC+AEG+7AC*A@8?EEEEEGGFGGC85>F+<;@FFCECEG8:><FC5C8::/8***2;8;=582C**:8CG6C+03785*:DC:<C552:C:E::C=ED/)20<CDF::*)2>=F77*9C?6657355<5))*1)))0)0)6/)
@M03506:14:000000000-AKVR1:1:1101:20302:4639 1:N:0:30
CGAACTCCTACGGGAGGCAGCAGTAGGGAATTTTCCACAATGGGCGAAAGCCTGATGGAGCAACGCCGCGTGCAGGATGAATGCCTTAGGGTTGTAAACTGCTTTTATATGTGACGATTATGACGGTAGCATATGAATAAGGATCGGCTAACTCCGTGCCAGCAGCCGCGGTCATACGGAGGATCCAAGCGTTATCCGGAATTACTGGGCGTAAAGAGTTGCGTAGGTGGCGGGGTAAGTAGATAGTGAAAGCGTGTGGCTCAAACATACATGCATGATCTAGACTGCACATCTAGAGGAT
+
CCCCCFGA<EEFCF@FCF@;B@;C,CFGFFFGEGCF<C<A@F@E8FCCCFFGG<C<C<FCDFDGEDEGGGCFE<FFCFGGGGGF<?CFGAFAFGG<DFGDGGGFEFGF9<FGGD,?FGGG<<<FCFEFCFCFG9EF<?FFFF?@FF7@>FGG99,6>+++C:FGF87@E:FG*FF3>BGCFF7C:7,>D@F:<*8C9CEGGGC9<BCFG7*:*1BFGGGGFG=B*:*+<88*1CE5*+*00<<C++A03+3+9E5*2)9*A+6++*2*+00=*267*77C2**++**0-07))**/*175)
@M03506:14:000000000-AKVR1:1:1101:11059:4677 1:N:0:30
CGAACTCCTACGGGAGGCAGCAGTGGGGAATCTTGCGCAATGGGCGAAAGCCTGACGCAGCCATGCCGCGTGTATGATGAAGGTCTTAGGATTGTAAAATACTTTCACCGGGGAAGATAATGACGGTACCCGGAGAAGAAGCCCCGGCTAACTTCGTGCCAGCAGCCGCGGTAATACGAAGGGGGCTAGCGTTGCTCGGAATTACTGGGCGTAAAGGGCGCGTAGGCGGACAGTCTAGTCAGAGGTGAAAGCCCAGGGCTCAACCTTGGAATTGCCTTTGATACTGGCTGTCTTGAGTTCG
+
CCCCCFGGGGGGGGGECF@CEFFFGGGGGGGFGGFGGEGGGGGGGGEEFGFGGGGGGGEEEGGGFGEGGGCFFFGGGEGFEFGFGFFGFGEGGGFGGGGGGGGGGGGGGFCGGFE=EFGGFAFFEDFGGGGGGG@G@FGGGGFDGGDCFFGFGFGDGGGGG:DGFGCFGEEGGEFFGGCFGGGGDCG7EGGGGEG,AEECEGGG7C?8CGGE8CFGGEE*CGG8EE?C5*::CG+:9EF70?79CFFG6<CC5F74*<D5ECCEF49>66C=79CEFFFG7=7C+6CF?D>2*1@?FFF4)
@M03506:14:000000000-AKVR1:1:1101:23174:4730 1:N:0:30
CGAACTCCTACGGGAGGCAGCAGTAGGGAATATTGCGCAATGGGGGCAACCCTGACGCAGCGACGCCGCGTGAGTGATGAAGGCCTTCGGGTCGTAAAGCTCTGTTATATGGGAATAAGTTCTGAATGTACCATGTGAGAAAGGATCGGCTAACTTCGTGCCAGCAGCCGCGGTAAGACGAGGGATCCTAGCGTTGCCCGGAATCATTGGGCGTAAAGCGGGTGTAGGTGGCTTTGTAAGTCAGGTGTGAAAGCCCAGGGCTCAACACTGGAAGTGCATTTGAGTCTGCGAAGCTTGAGTG
+
CCCCCGGFGFFGGGGGGGDGEFGGAFFGGGGFGCEGGG:FGGGCE7FEFGGGGGGGGGEGGEGGEGGDGF7CCC?FEFEFAFFGDEE9FGGFGDFGGGGFFGGGGFFGGGGGGGGCGGFGDFF?AFGGFGG<DEEGFGGCCGDFC9FGGGGEGGCCEEGGGE;CGFFC@C@EE>F:FGFFGE1CE7:EFFGGGFCC>+?BC>CCFC9@CC>CEE>C*<:EGG8>:<ACGF58/*<A+<CFCCEFF:F7??<9F?**275C*29?CF07?*6)0>2<:@>>:=41+9*8>C5;BB@*)./09
@M03506:14:000000000-AKVR1:1:1101:12338:4768 1:N:0:30
CGAACTCCTACGGGAGGCAGCAGTGGGGAATCTTGCGCAATGGGGGAAACCCTGACGCAGCGACGCCGCGTGCGGGATGAAGGCCTTCGGGTTGTAAACCGCTTTCAGCAGGGACGAAATTGACGGTACCTGCAGAAGAAGGCCCGGCCAACTACGTGCCAGCAGCCGCGGTAATACGTAGGGGCCTAGCGTTGTCCGGAATTATTGGGCGTAAAGAGCTCGTAGGCGGTTCGGCAAGTCGGATGTGAAATCTCCACGCTTAACGTGGAGGGGCCATTCGAAACTGCTGTGACTCGAGTCC
+
CCCCCGGGGFGGGGGGGGGGGGGGGGGGGGGGGGGGGGGGGGDGGGGGGGGGGFGGGGGGGGGGGGGGGGGGGGGGGGGGGGGGGGGGGGGGGGGGGGGGGGGGGGGGGFFGGGGGFGGGGGGGGGGGGGGGGGGGGGGGGGGGGGGGGEGGGGGG<CGGGGGGGGGGGGGDGGGGGGGGGGGGGGGGGGGCCCCFFGEEGGGGFGGGGGGGGEF:CCGGGGG5CEGGGGGGEGGGGG>CEGGCGGGGGGGGGGGGGEG37:>F5CGDCFGBC57*0@GGDF>C<*963CF2F665)7@5*
@M03506:14:000000000-AKVR1:1:1101:24340:4787 1:N:0:30
CGAACTCCTACGGGAGGCAGCAGTGGGGAATCTTGCGCAATGGGCGAAAGCCTGACGCAGCAACGCCGCGTGCGGGATGACGGCCTTCGGGTTGTAAACCGCTTTCAGTAGGGACGAAATTGACGGTACCTGCAGAAGAAGCCCCGGCCAACTACGTGCCAGCAGCCGCGGTAATACGTAGGGGGCAAGCGTTGTCCGGATTCATTGGGCGTAAAGAGCTCGTAGGCGGCTTGGCAAGTCGGGTGTGAAAACTTCAGGCTCAACCTGGAGCGGCCACTCGATAATGCCATGGCTAGAGGCC
+
CCCCCGGGGGGGGGGGGGGGGGGFGGGGGGGGGGGGGGGGGGGGGGGGGGGGGGGGGGGGGGGFEGGGDGGGGGGGGGGGGGGD@FGGGGGGGGGGGGGFGGGGDDDGGGFFGGGGGGGGCFFGGEFF@FEGGC:DGCDFDC@CBB7FCGGGGFGGGGFCFG@FFFGGGGGEEDFF?CFF@FDGGG5@;FGGG>CFGGDG>EDGFFFGFGG*:*;FCFGGG5CE8CCEGGG*:EFCFG?FG=*2::EFC7FGDC+:AF<<*+9C*9*7C<*.)7DEGFGG4))*+10927?BF4BFF*).7
@M03506:14:000000000-AKVR1:1:1101:22909:4794 1:N:0:30
CGAACTCCTACGGGAGGCAGCAGTGGGGAATCTTGCGCAATGGACGAAAGTCTGACGCAGCGACGCCGCGTGAGTGATGAAGGCCCTAGGGTTGTAAAGCTCTTTCACCGGAGAAGATAATGACGGTATCCGGAGAAGAAGCCCCGGCTAACTTCGTGCCAGCAGCCGCGGTAATACGAAGGGGGCTAGCGTTGTTCGGAATTACTGGGCGTAAAGCGCACGTAGGCGGATCGATCAGTCAGGGGTGAAATCACAGGGCTCAACCCTGGAACTGCCTTTGATACTGTCGATCTGGAGTATG
+
CCCCCGGGG<FGGGGGGGGGGGGGGGGGGGGGGGFGGGGGGGGGGGGGGGGGGGGGGGGGGGGGGGGGGGGGGGGGGGDGGGGGGGGGGGGGGGGGGGGGGGGGGGGGGGDGGGGGGGGGGFFFGGGGGGGGGGGGGGGFGFFGDGGGGECFFGGGGGGGGGGGGGGGGGGGGDGGGGGGGGGGGGGGGGGCEGGGGGGGGCCFFGGGGFEGGGGFFGGGGGGGGG6CGD=CECF6EGDFGGGFDCE3CF7C*<CFGFC*:?DFCDGF=*+/**9EG?GGGFFF?7DF0/.4>@FFFF@FF
@M03506:14:000000000-AKVR1:1:1101:22751:4797 1:N:0:30
CGAACTCCTACGGGAGGCAGCAGTGGGGAATTTTGGACAATGGGCGCAAGCCTGATCCAGCAATGCCGCGTGAGTGAAGAAGGCCTTCGGGTTGTAAAGCTCTTTTGTCAGGGAAGAAACGGTGAGGGCTAATATCCTTCACTAATGACGGTACCTGAAGAATAAGCACCGGCTAACTACGTGCCAGCAGCCGCGGTAATACGTAGGGTGCAAGCGTTAATCGGAATTACTGGGCGTAAAGCGTGCGCAGGCGGTTTGGTAAGTCTGTCGTGAAAGCCCCGGGCTCAACCTGGGATTTGCG
+
CCCCCGGGG9FGGGGGGGGGGGGGGGGGGGGGGGGGGGGGGGGGGGGGGGGGGGGGGGGGGGGGGGGGGGGGGGGGGGGGGGGFGFGGFGGGGGGGGFGDFFGGGGGGGGGGGGGGGGGFGGGGGGGGGGGGGGGGGGGGGGGGFCFFGGGGGFGCGGGGGGGGFCCGGGDDGCFC:C93CFFFCCFGGGG>FGGGGGEGFGGC,:BEFCGGDF>ECEGGGFGCEE5C9EGGGFFEEGG5FEEEGGCC*5ECC=EGD5<5C?FGGCF:?3:><F7+5@3*/7>C=FG@37/2@74)06=?7
@M03506:14:000000000-AKVR1:1:1101:9386:4806 1:N:0:30
CGAACTCCTACGGGAGGCAGCAGCAAGGAATTTTCGTCAATGGGCGCAAGCCTGAACGAGCAACGCCGCGTGGAGGATGACGGCCTTCGGGTTGTAAACTCCTTTTTCGGGGGACGATAATGACGGTACCCCGGGAATAAGGCTCGGCTAACTCTGTGCCAGCAGCCGCGGTAATACAGAGGAGCCAAGCGTTGTCCGGATTGACTGGGCGTAAAGCGCACGCAGGCGGTCTGGCGCGTGGGGTGTGAAATCTGGCCGCTTAACGGCCAGGCGCCATCCCATACGGCCGGACTGGAGGGCG
+
CCCCCGGGGGGGGGGGGGGGGGGGGGGGGGGGGGGGGGFGGGFGGGGGGGGGGGGGGGGGGGGGGGGGGGGGGGGGGGGGGGGGGGGGGGGGGGGGGGFGGGGGGGGGGGGGGGGGGGGGGGGGGGGGGGGGGGGGCFGGGGGGGGGGGGGGGGGGGGGGGGGGFGGGGGGGGGGCFGFDFGG5;CFGGGGGGCECGG5CGGGDFGGGG>CEEGGGGGGGGGGGG5EGGEECEGGGGCDGGGGEGEG7@FDGFFCFFFGDC57CEDEGGCF))9<=C@GGGF:FGDD@FC365>FFF@DF)
@M03506:14:000000000-AKVR1:1:1101:21646:4810 1:N:0:30
CGAACTCCTACGGGAGGCAGCAGTGGGGAATATTGGACAATGGGCGCAAGCCTGATCCAGCCATGCCGCGTGGATGATGAAGGCCCTAGGGTTGTAAAGTCCTTTCGGCGGGGAAGATAATGACGGTACCCGCAGAAGAAGCCCCGGCTAACTTCGTGCCAGCAGCCGCGGTAATACGAAGGGGGCTAGCGTTGCTCGGAATCACTGGGCGTAAAGCGCACGTAGGCGGACTCTTAAGTCGGTGGTGAAATCCTGGAGGTCAACTCCAGAACTGCCTTCGATACTGAGATTCTCGAGTCCG
+
@CCCCGGGG9FFGGGGGGGGGGGGGGGGGGGGGGGGGGGGGGGGGGGGGGGGGGGGGGGGGGGGGGGDGGGGGGCFGFGGGGGGGGGGGGGFGGGGGGGGGGGGGGEGGGGGG>FGGGGGFFGGCGEGDFCGGGGGGCFGGGGFGEGGGGGGGFCFFGDGGGGGGG7CGGGGGGGGGGFC@EEGGG*8ECGCGCC?FEDGGGGGGFCFFGGCCEFG7C:588A6@CFGGD=>CFGCCGFG5C/1CCEF@C9EGGGGF:*1667CFG6CGC:>*9F?C*9*5@5*<@C:A*/61*8636<F>
@M03506:14:000000000-AKVR1:1:1101:9429:4811 1:N:0:30
CGAACTCCTACGGGAGGCAGCAGTGGGGAATATTGGACAATGGGGGCAACCCTGATCCAGCAATGCCGCGTGAGTGATGAAGGCCTTCGGGTTGTAAAGCTCTTTTGCCAGGGACGATGATGACGGTACCTGGAGAATAAGCCCCGGCTAACTTCGTGCCAGCAGCCGCGGTAATACGAAGGGGGCAAGCGTTGTTCGGAATTACTGGGCGTAAAGGGCGCGTAGGCGGCTTATCAAGTCAGGCGTGAAATTCCCGGGCTCAACCTGGGGGCTGCGCTTGATACTGATGAGCTTGAATGCG
+
CCCCCGGGGGFGGGGGGGGGGGGGGGGGGGGGGGGGCFGGGGGGGGGGGGGDGG8FGGGFFGDGGGGGGGGGGGGGFGGGGGGGGGGGFGGGGGGG9EGGGGGGGGGGE<FGGGFGGGFGGGGEFGGFGGGGGGGGGGGGCGGGEGGGG7F=FGGGGGEGGGG7FFGGGFCFCGGGGGGFGGGGEEEFEGGGGGGGGGGG*=CBFGGGGGGGGGFFGEGGDG=CEEFGGGCCGFFFCGGGFGGFGCEGGCGGGEF5C5DDFGGGGG6<CGEDGD7*/8<F*9*<A77=A:6AF)5>)1=@D
@M03506:14:000000000-AKVR1:1:1101:20000:4817 1:N:0:30
CGAACTCCTACGGGAGGCAGCAGTTTGGAATTTTGGACAATGGGCGAAAGCCTGATCCAGCGACGCCGCGTGGACGATGAAGGTCTTCGGATTGTAAAGTCCTTTTGTTAGGGAAGAATATTTTGACGGTACCTAACGAATAAGAGGTTGCTAACTCTGTGCCAGCAGCAGCGGTAATACAGAGACCTCAAGCGTTATCCGGAATCATTGGGCGTAAAGCGTACCGATAGGTGGTTTTGCAGGTCAGAGGTGAAATCTCAAGGCTCAACTTTGAGAATGTCCTTTGAAACTGCACAACTAG
+
CCCCCGGGGGGGGGEEGGGGGGGFFGGGGFGGGGGECGGGGGDFGFGGGGGGGEGCGAFFGGGGGGGGGGGGGGGGGGGGGGGGGGGGGGCCFFGGDFGGGGGGGGGFGGGGGE@FFGGFGGGGGGGGGGGGGGGEGGGGGGGGGGGGGGGGEFGGGFGGGGFCFFGFGGGGDGFEEGGGGGFGGGGGGGGGGGGGGGGGDGGGFFGGGCC>FGGGG=FDGGCEGGGDEEGFCFGGGG799FGGGCFFGGFGFFGGG6*7?EGGGDFFC7A?DCC1>FD7>FBG9*?FAFFF466=)06)*
@M03506:14:000000000-AKVR1:1:1101:17310:4861 1:N:0:30
CGAACTCCTACGGGAGGCAGCAGTGGGGAATTGTTCGCAATGGGCGCAAGCCTGACGACGCAACGCCGCGTGGAGGACGAAGATCTTCGGGTCGTAAACTCCTGTCGAGCGGGAAGAATGCTTCGCGGGTGAATACTCCGCGAAATTGACGGTACCGCTAAAGGAAGCCCCGGCTAACTCCGTGCCAGCAGCCGCGGTAATACGGGGGGGGCAAGCGTTGTTCGGAATTACTGGGCGTAACGGGCTCGTAGGCGGCACACTAAGTCAGACGTGAAATCCCCAGGCTTAACCTGGGAACGGC
+
CCCCCGFGGGGGGGGGGGGGGGGGGGGGGGGGGGGGGGGGGGGGGCEGGGGGG8ECGGGGGCFGGGGGGGFGGDFEFFD:FG@AFEGGFGGGGDGFGGGGGGGGGGD<FGEGGCF<<FGGGFCFGGGGGEGFCGGFCFGGEFFC*CCGFGEGGF<<FFECFBFGGGFGFFEGGGG88E?9E>;5EEF6EGGGGGGGD>*;CFFE>ECEGEGC*;@*:/1:;FGGEE5E0++<9+8CE8DC*:CEDC5C:CE50:CD877C666<<CGGFFC)7**22*9997>55;D/6F=A)7)))0.83
@M03506:14:000000000-AKVR1:1:1101:10250:4864 1:N:0:30
CGAACTCCTACGGGAGGCAGCAGTGGGGAATATTGCGCAATGGACGAAAGTCTGACGCAGCGACGCCGCGTGTGGGATGACGGTCTTCGGATTGTAAACCACTGTCGGGAGGGACGAATACGCCGCAAGGCGGGTGACGGTACCTCCAAAGGAAGCACCGGCTAACTCCGTGCCAGCAGCCGCGGTAATACGGAGGGTGCGAGCGTTGTCCGGAATCACTGGGCGTAAAGGGCGCGTAGGCGGCCTGGTAAGTAGGGGGTGAAATCCTGCGGCTTAACCGCAGGGCTGCCTTCTAAACTGT
+
CCCCCGGGGGGGGGGGGGGGGGGGGGGGGGGGGGGGGGGGGGGGGGGGGGGGGGGGGGGGGGGGGGGGGGGGGGGGGGGGGGGGGGGGGGGGGGGGGGGGGGGGGGGGGGGGGGGGGGGGGGGGGGGGGGGGGGGGGGGGGGGGFGGGGFGGGGGGGGGGGGGGGGGGGGGGGGGGGGGGGGGGGGGGGGGGGGGGDGGGGGGGGGGGGGGGGGGGCEGGGGGGGEEDFGFGGGGGGEGGCEGEC5CF<:0<03CDEEG):5CFFCGGDFGDDCDGGFGGD)<EEEGFFG=2?7?F6?B=*
@M03506:14:000000000-AKVR1:1:1101:11486:4870 1:N:0:30
CGAACTCCTACGGGAGGCAGCAGTGGGGAATTGTTCGCAATGGGCGCAAGCCTGACGACGCAACGCCGCGTGGAGGACGAAGATCTTCGGGTCGTAAACTCCTGTCGAGTGGGAAGAATGCTTCGGGGATGAGTAATCTCCGGAATTGACGGTACCACTAAAGGAAGCCCCGGCTAACTCCGTGCCAGCAGCCGCGGTAATACGGGGGGGGCAAGCGTTGCTCGGAATTACTGGGCGTAAAGGGCTCGTAGGCGGCCAACTAAGGCAGACGTGAAATCCCCAGGCTTAACCTGGGAACGGC
+
CCCCCGGGG@FGGGGGGGGGEGGGGGGGGGGGGGGGGGGGGGGGGGGGGDGGGGGGGGGGGGGGGGGGGGGGGGGGGFGGGGGGGGGGGGGGGGGGGGGGGGGGGGGGGGGGGFGGGGGGGGGGGGGGGGGGGGGGGGGGGGGGEGGGGGGGGGGGGGFGGFGGGGGGGGGGGGGGGGECFGGFGGGGGGGGGGGGGGGGGGGGGGGGGGGGEEG>EGGGGGGGGGGGGGGGGGG5CGGDGGFCEGDDECFC*:C3=DC>CG402*:CCC:7<FFFGFF4C57F5<*6<>B>F>85)7)7)
@M03506:14:000000000-AKVR1:1:1101:19740:4900 1:N:0:30
CGAACTCCTACGGGAGGCAGCAGTGGGGAATTTTCCGCAATGGGCGAAAGCCTGACGACGCAACGCCGCGTGGAGGATGAAGACCTTCGGGTCGTAAACTCCTTTCGATCGAGACGAACAGCTTCCGGGTGAACAATCCGGAGGTTTGACGGTACCGAGAGAAGAAGCCCCGGCTAACTCCGTGCCAGCAGCCGCGGTAATACGGGGGGGGCAAGCGTTGTTCTGAATTACTGGGCGCAAAGGGCTCGTCGGTGGCCAACTCAGTCAGACGTGAGCATCCTCGGCGTAACCGGCGGACCTC
+
CCCCCGEGFGFGGEGGGGCCEGGGGGGGGDGGGGGGGGCFFGGGGGECGGGGGGGGGGGGGGGGGGDGDGEEGD,F7FFF,EE8BFF<F:CECFGF@FCFGGGGGGGFFGCFF@F77CCEGGGGGGGGGGGFGFFECGGGGCFFEGCBCGGEE<FFGECCC<<F:C77<CFGGGGD7CCA<*:B7FFFGGGC8E>ECEEC@<+*85?**8?E5C58EGGG=CC+<9+<C<@FF?8AE*)*:+0*:2/)*22=D5=9C6**A:CEFC?FFCEFC**+0*29*/.1:)15-*19))0)0<)0)
@M03506:14:000000000-AKVR1:1:1101:11450:4912 1:N:0:30
CGAACTCCTACGGGAGGCAGCAGTGGGGAATCTTGCGCAATGGGCGAAAGCCTGACGCAGCAACGCCGCGTGGGGGATGAAGGCTCTCGGGTTGTAAACCCCTTTCAGCAGGAACGAAAATGACGGTACCTGCAGAAGAAGGCCCGGCCAACTACGTGCCAGCAGCCGCGGTAATACGTAGGGGCCAAGCGTTGTCCGGATTTATTGGGCGTAAAGAGCTCGTAGGCGGTTTGGATAGTCGGGTGTGAAAACTCCGAGCTCAACTCGGAGACGCCACCCGATACTGCCATGACTAGAGTCC
+
CCCCCGGGGCGGGGGGGGGGGGGGGGGGGGGGGGGGGGGGGGGGGGGGGGGGGGGGGGGGGGGGGGGGGGGGGGGGGGGGGGGGGGGGGGGGGGGGGGGGGGGGGGGGGGGGGGGGGGGGGGGGGGGGGGGGGGGGGGGGGGGGGGGGGGGGGGGGGFGGGGGGGGGGGGGGGGGGGGGGGGGGGGGFGGGEGGGGGGGGDGGGGGGGGGGGGGGGGGGGGGGGGGGGGEECCGGGGGGGGGGGGGGGG:CFDFGGCDGDFGFE+2CDCDC>D5CE<>CGDBFGGBG?7GFAFF4?FFFF@
@M03506:14:000000000-AKVR1:1:1101:11137:4925 1:N:0:30
CGAACTCCTACGGGAGGCAGCAGTGGGGAATATTGGACAATGGGCGCAAGCCTGATCCAGCCATGCCGCGTGGATGATGAAGGCCCTAGGGTTGTAAAGTCCTTTCGACGGGGAAGATAATGACGGTACCCGTAGAAGAAGCCCCGGCTAACTTCGTGCCAGCAGCCGCGGTAATACGAAGGGGGCTAGCGTTGCTCGGAATTACTGGGCGTAAAGCGCACGTAGGCGGGTTCCTAAGTCGGTGGTGAAATCCTGGAGCTCAACTCCAGAACTGCCTTCGATACTGGGAATCTTGAGTCCG
+
CCCCCGGGGGGGGGGGGGGGGGGFGGGGGGGGGGGGGGGGGGGGGGGGGGGGGGGGGGGGGGGGGGGGGGGGGGGGGGGGGGGGGGGGGGGGGGGGGGGGGGGGGGGGGGGGGGGGGGGGGGGGGGGGGGGGGGGGGGGGGGGGGGGGGGGGGGGGGGGGGGGGGGGGGGGGGGGGGGGGGGGGGGGGGGGGGGGGGGGGGGGGGFGFGFGGGGGFGGGGGEFGGGGGGG*AFGC?7@C9:EEGEEGFGCFFFGGG=F<7FFDFGGGGFC:@7FGFFF=*CBFGGFGFFF>??FF?:BF@E
@M03506:14:000000000-AKVR1:1:1101:14498:4940 1:N:0:30
CGAACTCCTACGGAGGCAGCAGTGGGGAATCTTGGACAATGGGCGCAAGCCTGATCCAGCCATGCCGCGTGAGTGATGAAGGCCTTCGGGTTGTAAAACTCTTTTGGCGGGGACGATAATGACGGTACCCGCAGAATAAGCTCCGGCTAACTTCGTGCCAGCAGCCGCGGTAATACGAAGGGGGCTAGCGTTGTTCGGAATTACTGGGCGTAAAGCGTGCGTAGGCGGCTTCTCAAGTCAGGGGTGAAAGCCCAGAGCTCAACTCTGGAACTGCCTTTGAGACTGAGAGGCTTGAGTACGG
+
CCCCCGGGGGGGGGGGGGGGFGGGGGGGGGGGGGGGGGGGGGGGGGGGGGGGGGGGGGGGGGGGGGGGGGGGGGGFGGGGGGGGGGGGGGGGGGGGGFGGGGGGGGGGGGGGGGGGGGGGGGGGGGGGGGGGGGGGGFGGGGGGGGGGGGGGGGGGGGGGGGGGGGGGGGGGGGGGG@CFGGGGDGGGGG8EDGGGGGGGGGGGFFGCFEGEGGGGGGGEGEEGGFGGGGGG7CC9CCGC7CFEEEFGDGG6FGFCGFDFGFG7+*+7?4CFGFG<??FG3@FC??F63DE?F@>FB=FDB
@M03506:14:000000000-AKVR1:1:1101:14077:4967 1:N:0:30
CGAACTCCTACGGGAGGCAGCTGTCGGGAATTTTGGGCAATGGGCGAAAGCCTGACCCAGCAACGCCGCGTGAAGGATGAAGTATTTCGGTATGTAAACTTCGAAAGAATGGGAAGAATAAATGACGGTACCATTTATAAGGTCCGGCTAACTACGTGCCAGCAGCCGCGGTAATACGGAGGGACCAAGCGTTGTTCGGATTTACTGGGCGTAAAGGGCGCGTAGGCGGCGTGGTAAGTCACTTGTGAAATCTCTGAGCTTAACTCAGAACGGCCAAGTGATACTGCTGTGCTAGAGTGCA
+
CCCCCGGGGGGGGGGGGGGGGGGGGGGGGGGGGGGGGGGGGGGGGGGDGGGGGGGGGGGGGGGGGGG>FGCFGGGGGGGGGGGGGGGGGGGGGGGGGGFGGGGFGGGGGGGGGGGGGGGGGGGGGGGGGGGGGGGGGGGGFGGGCFGGGGGGGGGGGGFGGGGGGGGGGGGGGDFGFGGGGDGGGGGGGGGGFEGGFGGGGGGDFEFGGGGGGGGGFEG58EGGGE6*8>CEGGF?CFGGGGG+AEFFGGFGFGGGGFGGD0?EDGGGG**0*7CGF>GFFF@FGFGF?CF2@B==4F=F*
@M03506:14:000000000-AKVR1:1:1101:12114:4968 1:N:0:30
CGAACTCCTACGGGAGGCAGCAGTGGGGAATATTGGACAATGGGCGCAAGCCTGATCCAGCCATGCCGCGTGGATGATGAAGGCCCTAGGGTTGTAAAGTCCTTTCGGCGGGGAAGATAATGACGGTACCCGCAGAAGAAGCCCCGGCTAACTTCGTGCCAGCAGCCGCGGTAATACGAAGGGGGCTAGCGTTGCTCGGAATCACTGGGCGTAAAGCGCACGTAGGCGGCTTCTTAAGTCAGGGGTGAAATCCTGGAGCTCAACTCCAGAACTGCCGTTGATACTGAGGGGCTTGAGTCCG
+
CCCCCGGGGCGGGGGGGGGGGGGGGGGGBFGGGGGGGGGGGGGGGGGGGGGGGGGGGGGGGGGGGGGGGGGGGGCEGGGGGGGGGGGGGGGGGGGGGGGGGGGGGGGGGGGGGGGGFGGGGGGGGGGGGGGGGGGGGGGGGGGGGGGGGGGGGGGGFGGGGGGGGGGGGGGGD7FFGG@CFGGGGGGGGGGGE>E7CEGGGGGGGGFGFGGGGG5FF:CGGGGGCEGGGGGDGGGFFFCGCFE*CEGDGGGGGGDF*<FDGGFD+*<7FDFFF=9E)7CDGFFF:77?(*035@B:??=FB
@M03506:14:000000000-AKVR1:1:1101:6496:4977 1:N:0:30
CGAACTCCTCCGGGAGGCAGCAGTGGGGAATCTTGCGCAATGGGCGAAAGCCTGACGCAGCAACGCCGCGTGGGGGATGAAGGCTCTCGGGTTGTAAACCCCTTTCAGCAGGGACGAAACTGACGGTACCTGCAGAAGAAGCCCCGGCCAACTACGTGCCAGCAGCCGCGGTAACACGTAGGGGGCAAGCGTTGTCCGGATTTATTGGGCGTAAAGAGCTCGTAGGTGGTTCGGTAAGTCGGGTGTGAAACCTCCAGGCTCAACCTGGAGACGCCACCTGATACTGCCGTGACTGGAGTCC
+
CCCCCGGGG-FGGGGGGGGGGGGGGGGGGGGGGGFGGGGGGGGGGGGGGGGGGGGGGGGGGGGGGGGGGGEGGGGGGGGGGGGGGGFGGGGGGDGGGGGGGGGGGGGGGGGGGGGGGGGGGGGGGGGGGGGGGGGGGGGFGGGGGGGGGG7FFCGGFFGGGGGGGGGGGGGGGGGGGGGGGGGGGGGGGGGGGGGGGGGGGGGGGGGGGGGGGGGGGGGFGGGGGGFGGEFCEDECEGGFGGGGGGDGGGGG:CCGGF3*CCDGG6C7EF6@GGDGG:FGC69C:FG:6D>?@4B<?@<:9
@M03506:14:000000000-AKVR1:1:1101:11548:4978 1:N:0:30
CGAACTCCTACGGGAGGCAGCAGTGGGGAATATTGGACAATGGGGGCAACCCTGATCCAGCAATGCCGCGTGAGTGATGAAGGCCTTCGGGTTGTAAAGCTCTTTTGGCGGGGACGATGATGACGGTACCCGCAGAATAAGCCCCGGCTAACTTCGTGCCTGCAGCCGCGGTAATACGAAGGGGGCAAGCGTTGTTCGGAATTACTGGGCGTAAAGGGCGCGTAGGCGGCTTACCAATCAAGCCGTGAAATTCCCGGCCTCAACCTGGGGGTGGCGCTGGTTTCGGGTCGGCTTGAATGCG
+
CCCCCGGGGGGGGGDEGDGEDGGGGGGGGGGGGGGGFGGGEFGFGGGGGGGGGGGGGGGCDFEGFGGGGGGGGEGFGGFFGGGGGGGGGGGGGGGFFFFGGGGFFFEGGGGGEEGGGGGGGGGGDGG7FFFGGGGEFFFGFECFGG7EGEFFFG9FFCGGGGGGGGGGG<CFEEFCFFFGGEEGDGGGGGDAEGGECE5C>FGGECC6EGGGG5CFFGGCGGGGGEGG>EEC<78C++2++<+1***1*+<C>F0>E)//2<*62*:CFD5)))*2*))/**)3*./.()0(0574)*6*0
@M03506:14:000000000-AKVR1:1:1101:19497:4984 1:N:0:30
CGAACTCCTACGGGAGGCAGCAGTGGGGAATATTGGACAATGGGCGCAAGCCTGATCCAGCCATGCCGCGTGTGTGAAGAAGGCCTTCGGGTTGTAAAGCACTTTTGTCCGGGAAGAAAAGCCAGGGATTAATACTCTCGGGTTCTGACGGTACCGGAAGAATAAGCACCGGCTAACTTCGTGCCAGCAGCCGCGGTAATACGAAGGGTGCGAGCGTTACTCGGAATTACTGGGCGTAAAGCGTGCGTAGGTGGTTCGTTAAGTCTGCCGTGAAAGCCCCGGGCCCAACCTGGGAATGGCG
+
CCCCCGGGGGGGGGGGGGGGGGGEEFGGGGGDGGGGGFGGGGGGGGGGGGGGGFGGGGGA@EGGFGEFGGGGGGGGDGEFGGGFGFGGGGCFG=?EFGGGGGGGGGFGDFGGGGDE8FFGGGGGGGGGGGGGGGGGGEGGCDGGEC99BFEFFFGDGCCCDFGE9,:D7FCDGGGGGGFGEGFEFGD@@CE,CF@<EEGGGGGGFEGC84*:E*B8EEEG?+A5>EGFGFF<?FGEGGGEFAC55*>GCC5+27>508DFG/:?:D+2ADE>DG7:<)9*)85*/75>:D?07))97@?FD
@M03506:14:000000000-AKVR1:1:1101:12019:5006 1:N:0:30
CGAACTCCTACGGGAGGCAGCAGTGGGGAATCTTGCGCAATGCGCGAAAGCGTGACGCAGCAACGCCGCGTGGGGGAAGACGGCCTTCGGGTTGTAAACCCCTTTCAGGAGGGACGAAGGTCAGGCCGTTAATAGCGGTCCTGACTGACGGTACCTCCAGAAGAAGCCCCGGCTAACTACGTGCCAGCAGCCGCGGTAATACGTAGGGGGCAAGCGTTGTCCGGAATTATTGGGCGTAAAGAGCGCGTAGGCGGTCCGATAAGTCGGCTGTGAAAGTCCAGGGCTCAACCCTGGAAAGCCG
+
CCCCCGGGG<FGGGGGGGGGGGGGGGGGGGGGGGGGGGGGGGGGGGGGGGGGGGGGGGGGGGGGGGGGGGGGGGGGGGGGGGGGGGGGGGGGGGGGGGGGGGGGGGGGGGGGGGGGGGGGGGFGGGEGGGGGGGGGGGGGGGGGGGGGGGGGGGGGGGGGGGGGGGGGGGGGGGGGGGGGGGGGGGGGGGGGGGGGEEGGGFGGGGGGGGGGGGGGEGGGGGGGEGCG+<7+<FGGGGGCFGGGGGEGGCGGGGEDCDCGCEFG77E<57=@FFFFC8CFFFFG7<FF?FF<FF>47F5::
@M03506:14:000000000-AKVR1:1:1101:24818:5014 1:N:0:30
CGAACTCCTACGGGAGGCAGCAGTGGGGAATATTGGACAATGGGCGCAAGCCTGATCCAGCCATGCCGCGTGAGTGAAGAAGGCCTTCGGGTTGTAAAGCTCTTTTGTTGGGGAAGAAAAGCATTCGATTAATACTCGGGTGTTCTGACGGTACCCAAAGAATAAGCACCGGCTAACTTCGTGCCAGCAGCCGCGGTAATACGAAGGGTGCAAGCGTTACTCGGAATTACTGGGCGTAAAGCGTGCGTAGGTGGTTCGCTAAGTCTGATGTGAAAGCCCCGGGCTCAACCTGGGAACTGCA
+
CCCCCFCFGGFGFDEEGGGCGFFFGGFC@FFE@9FFGGGDFFFFF:@FCCCFG?FGGGDFEDEDDGFGDGGDFGGACFACF=F8FFCEFECFC:FFE?FEEGGFG,EFAFFG7FGGG?FFGCCFFFGFFCFGGFEFFFE:,>8B@D9FAC:FGG9,3F<FGGGACEFFFGGCEGGGGGG973>*D9F:EF7,>::*=E*C2<CG@E*=CEE?C9B58;5?>9C>EEC+<:C?8:FE=ED8C9C:*A=78>CFD*2>FB)C51*0AFFGC*<FG**:0)*/9335=>4*,>6:4>>?;?@?1
@M03506:14:000000000-AKVR1:1:1101:7401:5018 1:N:0:30
CGAACTCCTCCGGGAGGCAGCAGTCGGGAATTTTGGGCAATGGGCGAAGGCCTGACCCAGCAACGCCGCGTGAAGGATGAAGTATTTCGGTATGTAAACTTCGAAAGAATGGGAAGAATAAATGACGGTACCATTTATAAGGTCCGGCTAACTCTGTGCCAGCAGCCGCGGTAATACAGAGGAGCCAAGCGTTGTCCGGATTGACTGGGCGTAAAGCGCACGCAGGCGGTTGCGCGCGTGGGGTGTGAAATCTGGCCGCTTAACGGCCAGGCGCCATCCCATACGGCGCGACTGGAGTGAG
+
CCCCCGGGG9FFFGGDGGGGGGGGGGGGGGGGGFGGGGGFGGFGGGGGGDGGGGGGFGG<FFEFEGGGGGFEGGGGGGFFGGGGGGGFFGGGGGGGFE5FGGGGBBFGGGGGGGGGCBFGGGGCGFGGFG@FDFFFGDEGGFF,F@F:CCFGCBCFD=FGGGGGGFFG7FEGGGCCGGG@FGCCFGGGFDEFGEC<FGG>CE@C<EGGFGGGGGGGG5CEEEGGDGGGEC=EGGDE=87C5EDEGEE7<AFGGGFGF5C5*5*AC7/7*953//957FGC*@FG=3<B>C303)7).))06
@M03506:14:000000000-AKVR1:1:1101:14905:5028 1:N:0:30
CGAACTCCTACGGGAGGCAGCAGTCGGGAATTTTGCGCAATGGGCGAAAGCCTGACGCAGCAACGCCGCGTGAGGGATGACGGCCTTCGGGTTGTAAACCTCTTTTGTCAGGGACGATGATGACGGTACCTGGCGAATAAGCCACGGCTAACTACGTGCCAGCAGCCGCGGTAATACGTAGGTGGCAAGCGTTGTCCGGATTTACTGGGCGTAAAGAGCGCGCAGGCGGTCGACCAAGTCGCGTGTGAAAGCCCCCGGCTCAACTGGGGAGGGTCACGCGATACTGATCGACTCGAAGGCA
+
CCCCCGGGGGGGGGGGGGGGGGGGGGGGGGGGGGGGGGGGGGGGGGGGGGGGGGGGGGGGGGGGGGGGGGGGGGGGGGGGGGGGGGGGGGGGGGGGGGGGGGGGGGGGGGGGGGGGGGGGGGGGGGGGGGGGGGGGGGGGGGGGGGGGGGGGGGGGGGGGGGGGGGGGGGGGGGFGGGFGGGGGGGGGGCF:FFEGGGGGGGGGGGFGGGGGGGGGGG?EGGGDGGGGG8EGCGGG=FGGGGGCC*>CF7<?<7EDCEGGGGGGGCFFE<E:C*9**0*)/)0:?F>*695;5>>F4)58)
@M03506:14:000000000-AKVR1:1:1101:20407:5039 1:N:0:30
CGAACTCCTACGGGAGGCAGCAGTAAGGAATATTGGTCAATGGACGCAAGTCTGAACCAGCCATGCCGCGTGAAGGACGAAGGTCCTCTGGATTGTAAACTTCTTTTATTTGGGAAGAAACCCATTTTTTCTAGAGTGGTTGACGGTACCAGATGAATAAGCACCGGCTAACTCCGTGCCAGCAGCCGCGGTAATACGGGGGGAGCAAGCGTTGTTCGGATTTACTGGGCGTAAAGGGCGCGTAGGCGGCCACCGCAAGTCGACTGTGAAATCGCCGGGCGTAACTCGGAAAGGTCAGCCG
+
CCCCCGGGGGGGGGGGGGGGGGGGGGGGGGGGGGGGGGGGGGGGGGGGGGGGGGGGGGGGGGGGGGGGGGGGGGGGGGGGGGGGGGGGGGGGGGGGGGGGGGGGG9FFFGGGGGFGGGFGGGGGFFGGGGGGGGGGGGGGGGGGGGGGGGGGGGGGGGGGFGGGGE7FGGGGFFFE++@FGGGGFFGDGGGFEGCCGGGGGGD88:FGGFG*:88:CEG=E=EFFGGGGGGE8CFG7=CCCG:/5=CGGCE55AEDE3C:9><5ECC7:2?8:***)5CD))0***28-)0()51*9F@5:
@M03506:14:000000000-AKVR1:1:1101:25070:5042 1:N:0:30
CGAACTCCTACGGGAGGCAGCAGTAGGGAATCTTGCGCAATGGGCGAAAGCCTGACGCAGCCATGCCGCGGGAATGATGAAGGTCTTAGGATTGTAAAATTCTTTTACCGGGGAAGATAATGACGGTACCCGGAGAAGACGCCCCGGCTAACTTCGTGCCAGCAGCCGCGGTAATACGAAGGGGGCTAGCGTTGCTCGGATGTACTGGGCGTAAAGGGCTCGTAGGCGGATATCTTAGTTGGGGGTGAAATCCCGGGGCTCAACCTCGGAATTGCCTCAAAAACGGCATATCTTGAGTCCG
+
@9ABCG9FFE<FGGGCGGGGFCFGAEC>F?FFGGGFG:BCFFGFEEEDGDFGFGCGGGGDCCEFFGFGGG+:+FEFDGGFCA8FCGD9CF,<FCFFEFA,BEFGG,@E<CEE>+8B8BFEFGDFEEGDG,>F+8CFCA><F7F+**@FGGGFGFG:CFG@;DFGFFF:CC@<CECGAEF7FE7::FCCFGGG>8/2<CCG*/2+:<@C>8CGCC8:95C*;/:8@>+:CE**09++<0:FFC557C=3+3<09+/78:37:+96>GC*:):)*0*02)2***8:*)))-2*)96**0**/)
@M03506:14:000000000-AKVR1:1:1101:11035:5048 1:N:0:30
CGAACTCCTACGGGAGGCAGCAGTCGAGAATATTCGACAATGGGCGAAAGCCTGATCGAGCGACACCGCGTGGTGGATGAAGTCCTTCGGGACGTAAACATCTTTTATGAGGGAGGAAGTTATTGACGTTACCTCATGAATAAGGGGCTCCTAACTCTGTGCCAGCAGGAGCGGTAATACAGAGGCCCCAAGCATTACCCGGAATCACTGGGCGTAAAGGGTGTGTAGGTGGTTATATTAGTCGTTCGTTAAATCTCAGTGCTTAACCCTGAAATCGCGGGCGAAACGGTACAACTAGAGA
+
CCCCCGGGGGGGGGGGGGGGGGGGGGGGGGGGGGGGGGGGGGGGGGGDGGGGGGGGGGGGGGGGGGGGGGGGGGGGGGGGFGGGGGGGGGGGGGGGGGGGGGFGGGGGGGGGGGGGGGGGGGGGGGGGGGGGGGGGGGGGGGGFGFGGGGGGGGGGGGGGGGGGGGGGGGDGGGGGEGGGGGGGGCFEGGGFGFGGGGGGGGGGGGGGGGGDFGCGGGEGGGGGCFGGGEFGGCFGCGGF7CFGGGGGGGGGFGG:29F*+3:?9>?F5<C5FFGF<@35<BB52;DF?D):476967=4*
@M03506:14:000000000-AKVR1:1:1101:7994:5054 1:N:0:30
CGAACTCCTCCGGGAGGCAGCAGTGGGGAATCTTGCGCAATGCGCGAAAGCGTGACGCAGCAATGCCGCGTGTGGGAAGACGGCCTTCGGGTTGTAAACCACTTTCAGAAGGGACGAAGGGTCGGCCGCGAATAGCGAGCCGACTTGACGGTACCTTCAGAAGAAGCTCCGGCTAACTACGTGCCAGCAGCCGCGGTAATATGTAGGGAGCAAGCGTTGTCCGGAATCATTGGGCGTAAAGCGCGCGTAGGCGGCTCGATCAGTCTGTTGTGAAAGTCAAAGGCTCAACCTTTGAATGCCG
+
CCCCCGGGG9FGGGGGGGGGGGGGGGGGGGGGGGGGGGGGGGGGGGGGGGGGGGGGGGGGGGGGGGGGGGGGGGGGGGGGGGGGGGGGGGGGGGGGGGGGGGGGGGGGGGGGGGGGGGGGGFGGGDGGGGGGGGGGGGGGGGGGGGGGGGGGGDFGGGGGGGGGGGGFCFGGGEG<FGGGGGGGGGEGEC6FGGGGCECGFFFG?FGGFGGFFFGGGGGGGGGGC?EFGFFGFGGGGCGGGGGGGGGDCGGGGGGGC39*:>F9CCF:AC*.*::C7=FGD=:C+8DF?G45867?8=86)
@M03506:14:000000000-AKVR1:1:1101:10745:5067 1:N:0:30
CAACTCCTACGGGAGGCAGCAGTGGGGAATATTGCACAATGGGCGCAAGCCTGATGCAGCGACGCCGCGTGGGGGATGACGGCCTTCGGGTTGTAAACCTCTTTCACCAGGGACGAAGCGCAAGTGACGGTACCTGGAGAAGAAGCACCGGCCAACTACGTGCCAGCAGCCGCGGTAATACGTAGGGTGCGAGCGTTGTCCGGAATTACTGGGCGTAAAGAGCTCGTAGGTGGTTTGTCGCGTTGTTGGTGAAAACTCACAGCTTAACTGTGGGCGTGCGGGCGATACGGGCAGACTGGGG
+
CCCCCGGGGGGGGGGGGGGGGGGGGGGGGGGGGFGGGGGGGGGGGGGGGGGGGGGGGGGGGGGGGGGGGGGGGGGGGGGGGGGGGGGDGGGGGGGGGGGGGGGGGGGGGGGGGGG@FGGGGGGGFGGGGGGGGGGGGGGGGGGGGGFGGGGGGGFFGGGGGGGGGGGCFGGGGGGGGGGGFGGGGGGFGGG58CGGGEEGGGGC>FGCGGGGGGGCC::9CFF7EEE5CGC?8:C@EG=557EGGC7*/*2<4CFD+*29FFCGC7E::>+=CC3*/)9DCEFG55C>:D59)73)9:7.)
@M03506:14:000000000-AKVR1:1:1101:16811:5092 1:N:0:30
CGAACTCCTACGGGAGGCAGCAGTGGGGAATATTGGACAATGGGCGAAAGCCTGATCCAGCAATGCCGCGTGAGTGACGAAGGCCTTAGGGTTGTAAAGCTCTTTTACCCGGGAAGATAATGACTGTACCGGGAGAATAAGCTCCGGCTAACTCCGTGCCAGCAGCCGCGGTAATACGGAGGGAGCTAGCGTTGTTCGGAAATACTGGGCGTAAAGCGCACGTAGGCGGCGCAGCAAGTCAGGGGTGAAATCCCGGGGCTCAACCCCGGAACTGCCCTTGAAACTGCAGTGCTAGAATTCT
+
CCCCCGGGGGGGGGGGGGGGGGGGGGGGGGGGGGFGGGGGGGGGGGGGGGGGGGGGGGGGGGGGGGGGGGGGGGGGGGGGGGGGGGGGGGGGGGGGGGGGGGGGGGGGGGGGGEGGGGGGGGGGGGGGGGGGGGEEGGGGGGGGGGGGGGGGGGGGGGGGGGGGGGGGGGGGGGGGGGGGGGGGGGGGGGGEGGGGGGGGGDGGGGGG>FGGGGGGGGGGGGGGGGGGGGGEGEGGDCDFGGGFGGGGFGFFGGGGGFDDCCFGGGGDCDC:F4CGG?FD=<FFGF472*9446@64**9*
@M03506:14:000000000-AKVR1:1:1101:23039:5116 1:N:0:30
CGAACTCCTACGGGAGGCAGCAGTGGGGAATTTTGGACAATGGGGGCAACCCTGATCCAGCCATTCCGCGTGAGTGAAGAAGGCCTTCGGGTTGTAAAGCTCTTTTGTCCGGAACGAAACGGTGAGCGTGAATATCGCTCGCTACTGACGGTACCGGAAGAATAAGCACCGGCTAACTACGTGCCAGCAGCCGCGGTAATACGTAGGGTGCGAGCGTTAATCGGAATTACTGGGCGTAAAGCGTGCGCAGGCGGTTGTGTAAGCCAGATGTGAAAGCCCCGGGCTTAACCTGGGAATGGCA
+
CCCCCGGGG9FFGGGGGGGGGGGGGGGGGGGGGGGGGGGGGGGGGGGGGGGGGGGGGGGGGGGGGGGGGGGGGGGGGGGGGGGGGGGFGGGFGGGGGGGGGGGGGGGGGGDGGGGGGGGGGGGGGGGGGG@FGGGGGGGGGGGGGGGFGGGGGGGGGGCGGGGGFGGGGGEGGGGGFGGGGFGGFCFFGFFGGC8FEDEFGGG4<8:EEGDEEGGGCE*;CGGDGDFGFGGGGGGGGD<:EGGGGGGGDEGEDGCD*7DFEFGE+9:CGD?F>DG7>>FDGBEGG)*94*9<FF:FFF@:)
@M03506:14:000000000-AKVR1:1:1101:5293:5118 1:N:0:30
CGAACTCCTACGGGAGGCAGCAGTGGGGAATATTGCGCAATGGGCGAAAGCCTGACGCAGCGACGCCGCGTGAGGGATGAAGGCCTTCGGGTTGTAAACCTCTTTCAGCACCGACGAAGCGCAAGTGACGGTAGGTGCAGAAGAAGCGCCGGCTAACTACGTGCCAGCAGCCGCGGTAATACGTAGGGCGCAAGCGTTGTCCGGAATTATTGGGCGTAAAGAGCTCGTAGGCGGTTTGTCGCGTCTGTCGTGAAAGCCCACAGCTTAACTGTGGGTCTGCGGTGGATACGAGCAGACTAGA
+
CCCCCGGGGGGGGGGGGGGGGGGGGGGGGGGGGGGGFGGGGGGGGGGGGGGGGGGGGGGGGGGGGGGGGGGGDGGGGGGGGGGGGGGGGGGGGGGGGGGGGGGGGGGGGGGGGGGGGGGGGGGGGGGGGGGGGGGGGGGGGGGGGGGGGGGGGGDFGGGGGGGGGGGGGGGGGGGGGGGGGGGGCEGGGGGGGGGGGGGGGGGG>EGGGGGGFGGGGEGGGGGFGGDGGDGGGGGGDCGFGFGEGGCCFGGGG5CFG>FCEEGGG7CFFFGFGGDEFFGGDEFDE>CF?F)8@@??:?=@*
@M03506:14:000000000-AKVR1:1:1101:15017:5127 1:N:0:30
CGAACTCCTACGGGAGGCAGCAGTGGGGAATATTGCGCAATGGGGGAAACCCTGACGCAGCGACGCCGCGTGTGGGATGACGGCCTTCGGGTTGTAAACCACTGTCGCGAGGGACGAAAAAAATGACGGTACCTCGAAAGGAAGCACCGGCTAACTCTGTGCCAGCAGCCGCGGTAATACAGAGGGTGCGAGCGTTGTCCGGAATTACTGGGCGTAAAGGGCGCGTAGGCGGCCCGATAAGTAGGAGGTGAAATTCCGTGGCTTAACCACGGAACTGCCTTCTAGACTGTCAGGCTTGAGG
+
CCCCCGGGGGGGGGGGGGGGGGGGGGGGGGGGGGGGGGGGGGGGGGGGGGGGGGGGGGGGGGGGGGGGGGGGGGGGGGGGGGGGGGGGGGGGGGGGGGGGFGGGGGGGGGGGGGGGGGGGGGGGGGGGGGGGGGGGGGGGGGGGGGGGGGGGFFGCGGGGGGGGGGGGGGGGGGGGGGGGGGGGGGGGGGCEGGG5?CGFGGGGGGFGGGGGGGGGGCFGGCEGGEGGGGGGDEDGC8C5CCGGGCCD/:E6:EF:CF79C5FGGCFDFGGDD5C+**99CFFGFFCF:*92=??5@>7?)
@M03506:14:000000000-AKVR1:1:1101:15425:5137 1:N:0:30
CGAACTCCTACGGGAGGCAGCAGTGGGGAATCTTGCACAATGGGCGAAAGCCTGATGCAGCAACGCCGCGTGCGGGAAGAAGGCCCTCGGGTTGTAAACCGCTTTCAGAAGGAACGAAACTGACGGTACTTTCAGAAGAAGGTGCGGCCAACTACGTGCCAGCAGCCGCGGTGACACGTGGGCACCAAGCGTTGTCCGGATTTATTGGGCGTAAAGAGCTCGTAGGCGGTTCAGTAAGTCGGGTGTGAAAACTTTGGGCTTAACCCAATGCGTGCATCCGATACTGCTGTGACTTGAGTAC
+
CCCCCGGGGGGGGGGGGGGGGGGGGGGGGGGGGGGGGGGGGGGGGGGGGGGGGGGGGGGGGGGGGGGGGGGGGGGGGGGGGGGGGGGGGGGGGGGGGGGGGGGGGGGGGGGGGGGGGGGGGGGGGGGGGGFGGGGFGGFGGGGGGGGGGGGGGGGGGGGGGCFGGGGGGGGGGGGGGGGGGGG7FGFGGGGFEG7FFGGG5CFEGGGGCGGGEE>FFCCFGGGEGGGGGGGD+<CFEGGGGGG=GECC+<+:CCEF6DGGGFGCGFEFGCFDDGGGGFGGD53>9*:6>FF46FF???@61
@M03506:14:000000000-AKVR1:1:1101:15988:5165 1:N:0:30
CGAACTCCTACGGGAGGCAGCAGTGGGGAATATTGGACAATGGGGGCAACCCTGATCCAGCCATGCCGCGTGAGTGATGAAGGCCTTCGGGTTGTAAAGCTCTTTTGGCGGGGACGATGATGACGGTACCCGCAGAATAAGCCCCGGCTAACTTCGTGCCAGCAGCCGCGGTAAGACGAAGGGGGCTAGCGTTGTTCGGAATTACTGGGCGTAAAGCGAGTGTAGGTGGTTGTCCAAGTTGGATGTGAAAGCCTTGAGCTCAACTCAAGAAATGCATTCAGGACTGGGCGGCGAGAGGACC
+
CCCCCGGGGGGGGGGGGGGGGGGGGGGGGGGCGGGGGGGGGGGGGGGGGGGGGGGGGGGGGGGGGGGGGGGGGGGGGGGGGGGGGGGGGGGGGGGGGGGGGGGGGGGGGGGGGGGGGGGGGGGGGGGGGGGGGGGGGGGGGGGGGGGGGGGGGGGGGFGGGGGGGGGGGGGGGGGGGGG7CEGG5CEGFFGEG5AFGGGGGGGGGGGDFFGGGGGGGGEGEGGGGGGGGGGGCFGGFC:FGFGGGE77EGGGFGF*+6D*+?4FDDFGGGGFGF7<CFCCG46F?4F46DD()8))>BF@>
@M03506:14:000000000-AKVR1:1:1101:17837:5166 1:N:0:30
CGAACTCCTACGGGAGGCAGCAGTAAGGAATATTGGTCAATGGACGAAAGTCTGAACCAGCCATGCCGCGTGGAGGATGAAGGTCCTCTGGATTGTAAACTTCTTTTATATGGGACGAAAAAAGGCTTTTCTAAGTCGTCTGACGGTACCATATGAATAAGCACCGGCTAACTCCGTGCCAGCAGCCGCGGTAATACGGAGGGTGCAAGCGTTATCCGGATTCACTGGGTTTAAAGGGTGCGTAGGTGGGTCTGTAAGTCCGTGGTGAAATCTCCGAGCTTAACTTGGAAGCTGCCATGGG
+
CCCCCGGGGGGGGGGGGGGGGGGGGGGGGGFFGGFGGGGGGGGGGGGGGGGGGFGGGGGGGGGGGGGGGGGGGGGGGGGGGGGGGGGGGGGGGGGGGGGGGGGGGGGGGGGGGGGGGGGGGGGGGGGGGGGGGGGGGGGGGGGGGGGGGGGGGGGFGGGGGGGGGGGGFGGGGGFGGGGGGGGCFGGGGGFGGFFFGGGGGGDCFGFFGGGGGGGGGGDGECGDCGGGGBECCGGGG5DEEE*7>GGCGGCG<?FFFF*7<=CCGCGGGCFFGGCEG>3<4899:=7?8C.(99F>FFFF3
@M03506:14:000000000-AKVR1:1:1101:6972:5195 1:N:0:30
CGAACTCCTCCGGGAGGCAGCAGTGAGGGATATTGGTCAATGGGCGCAAGCCTGAACCAGCGACGCCGCGTGGGTGAAGAAGGTCTTCGGATCGTAAAGCCCTTTTCTAGGTGACGAGCAAGGACGGTAGCCTAGGAATAAGTCTCGGCTAACTACGTGCCAGCAGCCGCGGTAAAACGTAGGAGGCAAGCGTTATCCGGAGTTACTGGGCGTAAAGCGCATGTAGGCGGTTGGGCAAGTTGAGTGTGAAAGCTCCCGGCTAAACTGGGAGAGGACATTTAAGACTGCCCGGCTAGAGGAT
+
CCCCCGGGG9FGGGGGGGGGGGGGGGGGGGGGGGGGGGGGGGGGGGGGGGGGGGGGGGGGGGGGGGGGGGGGGGGGGGGGGGGGGGGGGGGGGGGGGGGGGGGGGGGGGGGFGGGGGGGGGGGGGGGGGGGGGGGGGGGGGGGGFFFGGGGGGGGGGGGGGGGGGGGGGGGGGGGGGGGFGFGFGGGGGGCFGGCFGFDG>EGG?FGFGGGGGGGGGGGG5GGGFGGCEGGGGGGGGEFGFGGGGGGGGEGGGFGGG@DDCE9EFGGGGFGFGGGG4FGGFFFCFFG?<F@BF35>=FF>)
@M03506:14:000000000-AKVR1:1:1101:14548:5205 1:N:0:30
CGAACTCCTACGGGAGGCAGCAGTCGAGAATTTTTGACAATGGGGGAAACCCTGATCGAGCGACGCCGCGTGGAGGATGAAGGTCTTCGGATTGTAAACTCCTGTCATTGGGGAACAAGGTGCATACGTTAACTGCGTGTGCATTGATAGTACCCGAAGAGGAAGAGACGGATAACTCTGTGCCAGCAGCCGCGGTAATACAGAGGTCTCAAGCGTTGTTCGGATTCATTGGGCGTAAAGGGTGCGTAGGCGGCGCGGTAAGTCGGGTGTGAAATCTCGGAGCTTAACTCCGAAACTGCAT
+
CCCCCGGGGGGGGGGGGGGGGGGGGGGFEGGGGGGGGGGGGGGGGGGGGGGGGGGGGGGGGGGGGGGGGGGGGGGGGGGGGGGGGGGGGGGGGGGGGGGGGGGGGGGGGGGGGGGGGGGGGGGGGGGGGGFGGGGGGGGGGGGGFGGGGGGGGGGGGGGGGGGGGGGGGGGGGGGGFGGGGGGGGGGGGGGGGGGGDCGGGGGGGGGGGGGFFDGCEGGGGGGG5CFCCGGGGGGEGEGGGGGGGGGC5:CGCCGGGFGG5EGDEDE9EGGFGGGG*=9C5B36+7:=AG?0))8B6FFF9
@M03506:14:000000000-AKVR1:1:1101:19737:5230 1:N:0:30
CGAACTCCTACGGGAGGCAGCAGTGGGGAATATTGGACAATGGGCGCAAGCCTGATCCAGCCATGCCGCGTGAGTGATGAAGGCCTTAGGGTTGTAAAGCTCTTTTAGCAGGGAAGATAATGACGGTACCTGCAGAAAAAGCCCCGGCTAACTTCGTGCCAGCAGCCGCGGTAATACGAAGGGGGCTAGCGTTGCTCGGAATCACTGGGCGTAAAGCGCACGTAGGCGGCTTCTTAAGTCAGGGGTGAAATCCTGGAGCTCAACTCCAGAACTGCCTTTGATACGGAGAAGCTTGAGTCCG
+
CCCCCGGGGGGGGGGGGGGGGGGGGGGGGGGGGGGGGGEFGGFGGGGGGGGGGGGGGGGGGGGGGGGGGGGGEGGGGGGGGGGGGGGGGGGGGGGGGGGGGGGGGGGGGGGGGGGGGGGGGGGGGGGGGGGFGGGGGGGGGFGGGGGGGGGGGFGGFGGGGGGGGGGGGGGGGGGGGGGCEGDFGGGGG7FGGECGGGGDCFGGGGGGGGGGGEFGGGGGGGGGCEFGGGGCFGGFCC>FC9?FEEE*ACFGCCEC6@GGFGDG?FGGGGC>764FDFGG7@FF*)*)-CF076)797/8)
@M03506:14:000000000-AKVR1:1:1101:10163:5241 1:N:0:30
CGAACTCCTACGGGAGGCAGCAGTGGGGAATATTGGACAATGGGCGCAAGCCTGATCCAGCCATGCCGCGTGGATGATGAAGGCCTTAGGGTTGTAAAGTCCTTTCGGCGGGGAAGATAATGACGGTACCCGCAGAAGAAGCCCCGGCTAACTTCGTGCCAGCAGCCGCGGTAATACGAAGGGGGCTAGCGTTGCTCGGAATCACTGGGCGTAAAGCGCACGTAGGCGGACTCTTAAGTCGGTGGTGAAATCCTGGAGCTCAACTCCAGAACTGCCTGCGATACTGGGAGTCTCGAGTCCG
+
CCCCCGGGGGGGGGGGGGGGGGGFFGGGGGFEGGGGGGGGGGFFGGGGGGGGGFFGGGGGGGGGGGGGGGGGGGGGGGGGGGGGGGGGGGGGGGGGGGEEFGGGGGGGGGGGGEEGGGGGDCFFDGGGGGGGGGGDCFFGGGGFGGGGGEFGGGGGGGGGGGGGGFGGGGGGDDFGFG7F7FEGGGGGCGGGGCEGFGGGGGGFFGGDFCCEGGGFGGGGGGGFGEGGGD8CFFGFGGGGGGEGGGD79?ECDEFD84DDF?GF?CFFCFFFGGGGG4CCC).::=4:7CE(@F497*7*0
@M03506:14:000000000-AKVR1:1:1101:14196:5246 1:N:0:30
CGAACTCCTACGGGAGGCAGCAGTGGGGAATATTGGACAATGGGCGCAAGCCTGATCCAGCAATGCCGCGTGAGTGATGAAGGCCTTAGGGTTGTAAAGCTCTTTTACCCGGGAAGATAATGACTGTACCGGGAGAATAAGCCCCGGCTAACTCCGTGCCAGCAGCCGCGGTAATACGGAGGGGGCTAGCGTTGTTCGGAATTACTGGGCGTAAAGCGCACGTAGGCGGCTTTGTAAGTTAGAGGTGAAAGCCCGGGGCTCAACCCCGGAATTGCCTTTAAGACTGCACCGCTAGAATTGT
+
CCCCCGGGGGGGGGGGGGGGGGGGGGGGFGGGGGGGGGGGGGGGGGGGGGGGGGGGGGGGGGGGGGGGGGGGGGFGGGGGGGGGGGGGGGGGGGGGGGGGGGGGGGGGGGGGGGGGGGGGGGGGGGGGGGGGGGGGGGGGGGFCGGGGGGGGGGGGGGGGGGGGGGGGGGGGGGGGGGGGGGGGGGGFGGGCCFGGGGGCGGGGGGGGGGGGEEGGGGGGGGC?FGGGGGCECF9@7@:@EFGGF6AD?FGGCGGGGFGDGGGFCCEDGGG346>CGFGGGF=?9@7*:*73@BB44@***
@M03506:14:000000000-AKVR1:1:1101:10603:5264 1:N:0:30
CGAACTCCTACGGGAGGCAGCAGTGGGGAATTTTGGACAATGGGCGCAAGCCTGATCCAGCCATGCCGCGTGAGTGAAGAAGGCCTTCGGGTTGCAAAGCTCTTTCGGCGGGGACGAAACGGTTCGCGCTAACACCGCGGACTAATTACGGTACTCGCCGAAGAAGCCCCGGCCAACTTCGTGGCAGCAGCCGCGGGAATACGTAGGGTGGCGGCGTTTTCTGGGTTCACTGTGGTTTAAGGGTGCGTAGGGGGGCAAGTAAGTCAGTGGTGAGATTCCCGGGCTTAACCCGGAAACTTCC
+
CCCCCGGGGGGGGGGGGGGGGGGFGGGGGGGEFGGCEFGGGGGGGGGGFGGGGGGGGGGGGGGFGGGGGGGGEGEGGGGGDFGGGGGCGGGGGGFFFG?CFGGGGGGGGCGGGGCGGGGEFEGGGG7C<*5>BC3C>:*<<FE:?F,,24<+4<<E@*14<<:*A8+*;C5E8*/;/8+<50**28*****2*/1C5*?*++/3+1AE*;**1:8*2:*1++0302;89:<++<*0**2<9?****/***1*9:C5*<*:?:73+*3:E4+)*1*3***2*5)*2)9/6:563)005**09
@M03506:14:000000000-AKVR1:1:1101:16573:5285 1:N:0:30
CGAACTCCTACGGGAGGCAGCAGTGGGGAATTGTTCACAATGGGCGCAAGCCTGATGACGCAACGCCGCGTGGAGGATGAAGGTCTTCGGATTGTAAACTCCTGTTGCTCGGGACGAAACGCCTCGACCTAATACGTCGAGGTCTGACGGTACCGAGTGAGGAAGCCCCGGCTAACTCTGTGCCAGCAGCCGCGGTAATACAGAGGGGGCAAGCGTTGTTCGGAATTACTGGGCGTAAAGGGCGCGTAGGCGGCCTGCTAAGTCGAACGTGAAATCCCCGAGCTCAACTCGGTAACTGCGT
+
CCCCCGGGGGGGGGGGGGGGDGGGGGGGGGGGGGGGGGGGGGGGGGGGGGGGGGGGFFGGGGGGGGGGGGGGGGGGGFGGGGGFGFGGGGGGGGGGGGGGFGGGGGGGGGGGGGGGGGGGGGGGGGGGGGGGGGGEGGGDGCFGGGGGGGGGGGGGGGGGGCFFGDGGGGGGGGFGCFGGGGGGGGFFGFFGGGGGGCGFGFGFFCD>EEGFFFGEEGCGGEC:CFGG<9CDCFG/5CFGGEEGDECC8/2><EE/;;D7AFGGCCEGEDGF5CCE*0977)723*9FF7B6)<8664*7)
@M03506:14:000000000-AKVR1:1:1101:20382:5300 1:N:0:30
CGAACTCCTACGGGAGGCAGCAGTGGGGAATCTTGGACAATGGGCGCAAGCCTGATCCAGCAATGCCGCGTGATGGATGAAGGCTCTAGGGTTGTAAAGCTCTTAAGTGTGGGAAGAATAAGAGGCTACCGTAAGAATAAGCTCCGGCTAACTACGTGCCAGCAGCCGCGGTAATACGAAGGGGGCTAGCGTTGTTCGGATTCACTGGGCGTAAAGGGTGGTTAGGCGGCGATTTAAGTCATGGGTTAAATCCTGGAGCTTAACTCCGAAACGGCCTTTGATACTGAAGTTCTTGAGTTGG
+
CCC<CGFGGDGGC7C:@FGCGGEF@F@FCGG,CCEFDEGADFF8@F+@BCFGG<F<6@FFC,C@<6C:@FGG7,,:<EAFGGE,,:4,C<,,,@FGFGF,5=?F<,AA555BCF8F8,,<,,,9,+,,,,+88=,C,:BEG<,5=B+>F=DG<,@FF83DFGGF8>FFDCEGECE9,@*<CEG***1,:FFGGG8:C*:8*3+22?+BCCE8CCB9CG8***/<8*<E588*21/<+<C7<++<5+*1+3<CDE+9;)7C+<F++:2*/*:)*19**)2CCFF9+6**.*1:/6*=69*/)
@M03506:14:000000000-AKVR1:1:1101:16802:5301 1:N:0:30
CGAACTCCTACGGGAGGCAGCAGTGGGGAATCTTGCACAATGGAGGAAACTCTGATGCAGCGACGCCGCGTGAGCGATGAAGCCCTTCGGGGTGTAAAGCTCTTTCGACGGGAACGATAATGACGGTACCCGAAGAAGAAGCTGCGGCTAACTACGTGCCAGCAGCCGCGGTAATACGTAGGCAGCGAGCGTTGTTCGGAATTACTGGGCGTAAAGAGTGTGTAGGCGGTGCTCTAAGTCTGGTGTGAAATCTCCCGGCTCAACTGGGCGGGTGCGCTAGAAACTGGAATGCTAGAGGGTG
+
CCCCCGGGGGGGGGGGGGGGGGGGGGGGGGGGGGGGGGGGGGGGGGGGGGGGGGGGGGGGGGGGGGGGGGGGGGGGGGGGGGGGGGGGGGGGGGGGGGGGGGGGGGGGGGGGGGGGGGGGGFGGGGGGGGGGGGGGCFGDGGGGGGGGGGGGGGGGGGGGGDGGGGGGGGGGGGGGGGGGGGGGGGGGGGG?EEGGGGGGCGGCCGGGGGGECE5E7CGGGGGFFGGGD858A?GFEFGGDGG<:FC>?EFGGFFFGFGCGGGFFGFG*95>DCDGDE3<4=4?F?F)8CFF**9*9>)8B
@M03506:14:000000000-AKVR1:1:1101:13465:5310 1:N:0:30
CGAACTCCTACGGGAGGCAGCAGTGGGGAATATTGGACAATGGGCGCAAGCCTGATCCAGCCATGCCGCGTGGATGATGAAGGCCCTAGGGTTGTAAAGTCCTTTCGGCGGGGAAGATAATGACGGTACCCGCAGAAGAAGCCCCGGCTAACTTCGTGCCAGCAGCCGCGGTAATACGAAGGGGGCTAGCGTTGTTCGGAATTACTGGGCGTAAAGGGCGCGTAGGCGGTTTGACGAGTCAGGTGTGAAATTCCCGGGCTTAACCTGGGGGCTGCACTTGATACTGTCAGGCTTGAATTTG
+
CCCCCGGGGFGGGGGGGGGGGGGGGGGGGGGGGGGGGGGGGGGGGGGGGGGGGGGGGGGGGGGGGGGGGGGGGGGGGGGGGGGGGGGGGGGGGGGGGGGGGGGGGGGGGGGGGGGGGGGGGGGGGGGGGGGGGEGGGGGGGGGGGGGGGGGGGGGGGFGGGGGGGGGGGGGGGGGGGFGGEGGGGGGFGGGGGGEGFGEEGGGGDCFGGGGGGGGGGGGGGGGGGGFGGEGGGGGGGGGEGGGFGGGFG?FFGGFGGFGGGG>9CFCFGGG3<<<67@FG776CFFGFDGF145)0)9F**
@M03506:14:000000000-AKVR1:1:1101:20361:5330 1:N:0:30
CGAACTCCTACGGGAGGCAGCAGTGGGGAATTGTTCGCAATGGGCGCAAGCCTGACGACGCAACGCCGCGTGGAGGACGAAGATTTTCGGATCGTAAACTCCTTTCGATCGGGAAGAACAGCTCTCGAGTTAATAGCCTGAGAGTCTGATGGTACCGAGAGAAGAAGCCCCGGCTAACTCCGTGCCAGCAGCCGCGGTAATACGGGGGGGGCAAGCGTTGTTCGGTATGACTGGGCGTAAAGGGCTCGTAGGCGGCAAACTAAGTCCGACGTGAAAGCCCAAGGCGTAACCTTGGAACGGC
+
CCCC@@CCFCFGGCGGDGCGFGGGGGGGGDGCG@CECCF+FF<AFCCCEGGGFAFGF:FGCFEFCF:=C>+@CFGC?<CFGGCEFF<9FCFEECE,=A?E?<<F?D:=D,F@C>FECC8F>D,3C<<,@:><BFGGGG<FGGGF:3EF9,@:F,;@CFD77>,D@C<CCFFF7CF7C,C9,<<F7<:C87=+<*BC8::8++<*CE5?E58?*;A5;/;82*<CE**1+3++A*;/:*5**3?7/CC71*/:6E53*077<70CEDCDG<EFGD*+*)0*1075C)*01*9<*9))*0)))
@M03506:14:000000000-AKVR1:1:1101:15194:5340 1:N:0:30
CGAACTCCTACGGGAGGCAGCAGTGGGGAATATTGCGCAATGGGCGAAAGCTTGACGCAGCAACGCCGCGTGAGTGATGAAGGCCTTCGGGTCGTAAAGCTCTGTCGGGAGGAACGAATGCTCCTGAGGTTAACAGCCTCGGGAGGTGACGGTACCTTCAAAGGAAGCACCGGCTAACTCTGTGCCAGCAGCCGCGGTAATACAGAGGGTGCAAGCGTTGTTCGGAATCATTGGGCGTAAAGGGCGTGTAGGCGGTCTGTTAAGTCATGTGTGAAATCCCTCGGCTCAACCGGGGAACGAC
+
CCCCCGGGGGGGGGGGGGGGGGGGGGGGGGGGGGGGGGGGGGGGGGGGGGGGGGGGGGGGGGGGGGGGGGGGGGGGGGFGGGGGGGGGGGGGGGGGGGGGFGGGGGGGGGGGGGGGGGGGGGGGGGGGGGGGGGGGGGGGGGGGGGGGGGEGGGGGGGGGGGGGGGGGGEFGGGGGGGGGGGGGGGGGGGGGGGGGGGGGFCFDGDFGGEGGGFFGGE=EGDGGGE*8:CFFGGGGGGDCFGGGGGEDA=FGGGGGGFG:<CCFGFCFGFGF5::FDFGF4@>::>7*4CFB>DF>5>>:)
@M03506:14:000000000-AKVR1:1:1101:17537:5341 1:N:0:30
CGAACTCCTACGGGAGGCAGCAGTGGGGAATATTGGACAATGGGCGAAAGCCTGATCCAGCAATGCCGCGTGAGTGATGAAGGCCTTAGGGTTGTAAAGCTCTTTTACCCGGGAAGATAATGACTGTACCGGGAGAATAAGCCCCGGCTAACTCCGTGCCAGCAGCCGCGGTAATACGGAGGGGGCTAGCGTTGTTCGGAATTACTGGGCGTAAAGCGCACGTAGGCGGCTTTGTAAGTTAGAGGTGAAAGCCCGGGGCTCAACCCCGGAATTGCCTTTAAGACTGCATCGCTAGAATTGT
+
CCCCCGGGGGGGGGGGGGGGGGGGGGGG7@FGGGGGGGFGGGGGGGGGEGGGGGGGGGGGGGGGGGGGGGFGCGGGFFCGFGFGGGGGGGGGGGGGGGGDFFGGGGGGGGGGGGGG?FFGGGGGGGGGGGGGGEGGGGGGCG,BCFDGGDGGEEEFC>CFGGGGGGGGGGGGGGGFGGGGGGDEFEGGBFGFGEEGFGG8EFFGGGGCFDGGC?FFGGGGG=8:>CFD*:?:CGFG+<0<<FEGC<5:C0AFGDC38>75:<96*5/959556=CFG?7>7@FCFFGFB7>()5<4/901*
@M03506:14:000000000-AKVR1:1:1101:10480:5344 1:N:0:30
CGAACTCCTACGGGAGGCAGCAGTGGGGAATATTGGACAATGGGGGCAACCCTGATCCAGCCATGCCGCGTGAGTGATGAAGGCCTTCGGGTTGTAAAGCTCTTTTGGCGGGGACGATGATGACGGTACCCGCAGAATAAGCCCCGGCTAACTTCGTGCCAGCAGCCGCGGTAAGACGAAGGGGGCTAGCGTTGTTCGGAATTACTGGGCGTAAAGCGCGTGTAGGCGGTTGCCCACGTCGGGTGTGAAAGCCTTGAGCTCAACTCCAGAAATGCACTCGGTCCTGGGTGACGAGTGGACC
+
CCCCCGGGGGGGGGGGGGGGGGGGGGGGGGFGGGFFGGFGGGGGGGGGGGGGGGGGGGGGGGGGGGGGGGGGGGGGGGGGGGGGGGGGGGGGGGGGGGGGGGGGGGGGGGGGGGGGEGGGGGGGGGGGGGGGGDEDGGGGGGGGGGGGGEGGGGGGGGGGGFGGGGGGGGGGGDGFFGCGGDGGGGGFGGGGGGGGGGGGCFFDGGCFFEEGDECGGGEEGGGGGGGE>GD:E7CC*:CGEGC*7=CD+:E676CGC?:*3+CEC:+96**7:7*+*1>C3.0>:9D:7C@7)).0.7*9)
@M03506:14:000000000-AKVR1:1:1101:7797:5346 1:N:0:30
CGAACTCCTCCGGGAGGCAGCAGTAAGGAGTATTGGTCAATGGACGCAAGTCTGAACCAGCCATGCCGCGTGGAGGATGAAGGTCCTCTGGATTGTAAACTTCTTTTATTTGGGAAGAAACCCATCTTTTCTAAGATGGCTGACGGTACCAGATGAATAAGCACCGGCTAGCTCCGTGCCAGCAGCCGCGGTAATACGGAGGGTGCAAGCGTTATCCGGATTCACTGGGTTTAAAGGGTGCGTAGGTGGGCAAGTAAGTCAGTGGTGAAATCTCCGGGCTTAACCCGGAAACTGCCATTGA
+
CCCCCGGGG<FGGGGGGGGGGGGGGGGGGGGGGGGGGGGGGGGGGGGGGGGGGGGGGGGGGGGGGGGGGGGGGGGGGGGGGGGGGGGGGGGGGGGGGGGGGGGGGGGGGGGGGGGGGGGGGGGGGGGGGGGGGGGGGGGGGGGGGGGGGGGGGGGGGGGGGGGGGGGGGGGGGGGGGFGGGGGGFGGGGGGGGGGGGGGGGGGGGDGGGDDGGGFGGGGC5=FGGDGGFGGGGFFCF5FGGGEGGDGDGGGFGGGGGFFFCFGGGG*CG>FFC>CEGFGGFFFGC:DDFCD?@?459694*
@M03506:14:000000000-AKVR1:1:1101:6654:5346 1:N:0:30
CGAACTCCTTCGGGAGGCAGCAGTGGGGAATTGTTCGCAATGGGCGCAAGCCTGACGACGCAACGCCGCGTGGAGGATGAAGGTCTTCGGATTGTAAACTCCTGTTGCCCGGGACGAAACGTCTCGACCTAACACGTCGAGATCTGACGGTACCGGGTGAGGAAGCCCCGGCTAACTTCGTGCCAGCAGCCGCGGTAATACGAAGGGGGCCAGCGGTGCCAGGAATCCCCGGGCGTGAAGAGCACGGAGGCGGCCTCTTACGTAGGGGGTGGAATCCTGGAGCACAACTCAAGAACTGCCC
+
@-6@@ED<F9C6@:+@@EF;F<8FEA@CF;,C<FC9FE7F;C@,E7:@C+@FFF,EFGC+:FBCGEGGGG:FG=F>BEB=?EF<FAF9FE4+4BEFG<<<<EFFGGC,,B=BFCBBB:FGGDFE<=8:FFCFD<8<FFG7:,@FFF=>C7>:>:**=4*@<<:FAC,*<CCF7<,<<C,*2**4<FF8724:C*8*:A+2<88/:828***2;*:***:*+02**30+<*21?*1**29++**+:**1::E5DC*1*)*0+:*+***/*)2)102969:45)7**.9>);*(**.)167?5
@M03506:14:000000000-AKVR1:1:1101:23325:5362 1:N:0:30
CGAACTCCTACGGGAGGCAGCAGTTAGGAATCTTCCACAATGGGGGCAACCCTGATGGAGCGACGCCGCGTGAGGGATGAAGGTTTTCGGATCGTAAACCTCTGAATCAGAGACGAAAGGCCCCGACAAGGGGAGATGACGGTATCTGAGTAATAGCACCGGCTAACTCCGTGCCAGCAGCCGCGGTAATACGGAGGGTGCAAGCGTTACCCGGAATCACTTGGCGTAAAGGGCGGGTAGGCGGGACGTTAAGTCTGGTTTTAAAGACCGTGGCCCAACCCCGGGAGTGGACTGGATACTG
+
CCCCCGGGGGGGGGEGCGGDGGGGGGGGGGGGGGGGGGGGGGGF@G@FGGGGFGFFGFGFGGGGCGGGGGGGE7FGGGGGGGGEFGFGGGGFGGGGGFGCGGGFAFGGGGGDFGGGGGGGCFE:FFGGGGGDD>FFGFCFGGECFGGGGGGGGFGCC3FF7CGEDFGFGGGGGDFB:<CFGGGGGG*=EFCGGGGGGGGGGGG?FG*A8:EDGGG>5<FF7+2+<E/:EGGCEC=*:CCE59C577CD8:75D++CF:C:*:*+0:7>*9*)19*197*9*075*5552*1(*.)7*9909
@M03506:14:000000000-AKVR1:1:1101:17987:5372 1:N:0:30
CGAACTCCTACGGGAGGCAGCAGTGGGGAATTGTTCGCAATGGGCGCAAGCCTGACGACGCAACGCCGCGTGGAGGACGAAGATTTTCGGATCGTAAACTCCTTTCGATCGGGAAGAACAGCTTTCTAGTTAATAGCTGGAGAGTCTGACGGTACCGAGAGAAGAAGCCCCGGCTAACTCCGTGCCAGCAGCCGCGGTAATACGGGGGGGGCAAGCGTTGTTCGGAATTACTGGGCGTAAAGGGCCAGGAGGCGGCCAACTAAGTCCGACGTGAAATCCCAAGGCTTAACCTTGGAACTGC
+
CCCCCGGGGGGGGGGGGGGGGGGGGGGGGGGGGGGGGGGGGGGGGGGGGGGGGGGGGGGGGGGGGGGGGGGGGGGGGGGGCEEGGGGGGGGGGGGGGGGGGGGGGGGGGGGGGGGGGGGGGGGGGGGGGGGGGGGGGGGGGGGGGFGGGGGEEGGFGGGGGGGGGGFGGCGGGGGGGGGFGDFGEGCFGGGGFGGGGGGGGGGGGEGGGGEGDGGGGD8EGFGGGGGGFCFGCFGGGEGGCGGGGGE3*:C=CEEGEEDFGG4CEF?72/:5DGCFGFGGF?@E=<26>7FA*B?FFF66/
@M03506:14:000000000-AKVR1:1:1101:10775:5384 1:N:0:30
CGAACTCCTACGGGAGGCAGCAGTGGGGAATATTGGACAATGGGCGAAAGCCTGATCCAGCAATGCCGCGTGAGTGATGAAGGCCTTAGGGTTGTAAAGCTCTTTTACCCGGGATGATAATGACAGTACCGGGAGAATAAGCCCCGGCTAACTCCGTGCCAGCAGCCGCGGTAATACGAAGGGGGCTAGCGTTGTTCGGATTTACTGGGCGTAAAGCGCACGTAGGCGGATTGTTAAGTCAGGGGTGAAATCCCGGAGCTCAACTCCGGAACTGCCTTTGATACTGGCAATCTTGAGGCTG
+
CCCCCGGGGGGGGGGGGGGGGGGGGGGGGGGGGGGGGGGGGGGGGGGGGGGGGGGGGGGGGGGGGGGGGGGGEGGGGGGGGGGGGGGGGGGGGGGGGGGGGGGGGGGGGGGGGGGGGGGGGGGGGGGGGGGGGGGGGGGGGGGGGGGGGGGGGGGGGGGGGGGGGGGGGGGGGGGGGFGGGGGGGGGGGGGEGGEGGGGGGGGFGGGGGGGGGGGGGGGGGGGGGGGEE:CEFGGGGGGGGFGGGGGGGFGGFFDCC:DGGGDCFF6CCGEFGGFGC=FGCFFC9F<424979=B?FF37;
@M03506:14:000000000-AKVR1:1:1101:7566:5404 1:N:0:30
CGAACTCCTCCGGGAGGCAGCAGTGAGGAATATTGCACAATGGGCGCAAGCCTGATGCAGCGACGCCGCGTGGGTGATGAAGGCTTTCGGGTCGTAAAGCCCTTTTCTAGGTGACGAGTAAGGACGGTAGCCTAGGAATAAGTGTCGGCTAACTACGTGCCAGCAGCCGCGGTAAAACGTAGGACACAAGCGTTATCCGGAGTTACTGGGCGTAAAGGGCGTGTAGGCGGACCTATAAGTCTATTCTGAAAGCTCCTGGCTAAACTGGGAGAGGCGAATGGAGACTGTAGATCTAGAGTGG
+
CCCCCGGGG9EGGGGGGGGGGGGGGGGGGGGGGGGGGGGGGGGGGGGGGGGGGGGGGGGFGGGGGGGGGGFGGGGGGGGGGGGGGGGGGGGGGGGGGGGGGGGGGGGGGGGGGGGGDGGGGGGGGGGGGGCGGGGGGGGFGGEGCGGEGGGGGGGGGGGGGCGCCCGFGGGGCGGGFGGGG7FGGGFGF7CG:FGGEGGGGGGGGGFG6FFGGGGGDGGGGGGGGGGGGGDEGGFGGGGGCFGGGGDGGCFGG7FGGFGDCGFFCGGGGGE>GGCE3396D6:6E4CBAF*4*9?6*/98)
@M03506:14:000000000-AKVR1:1:1101:17003:5434 1:N:0:30
CGAACTCCTACGGGAGGCAGCAGTGGGGAATTTTTCACAATGGGCGAAAGCCTGATCCCGCAATGCCGCGTGAGGGATGAAGGCCTTAGGGTTGTAAAGCCCTTTTACCCGGGAAGAAAATGACTGTACCGGGAGAACAAGCCCCGGCTCACTCCGTGCCAGCAGCCGCGGTACTACGGAGGGGGCTAGCGTTGTTCGGAATTACTGGGCGTAAAGCGCACGTAGGCGGCTGTGTAAGTTAGAGGTGAAAGCCGGGGGCCCAACTCCGGAATTGCATCTGAGGCCGCATCCCTCGAACTGT
+
CCCCCGGGGGGFGGGGGG7FGFFFFDGGGGG,CF,,,C9FG<FCFD+@FCFGGGG99<,BFFG:CFGCFDGG7:,B=FGFGFCFGEG=EFGGEGGGFGAFEGGGGGC<9BF7FC78F,48,,,:5<??,CCE77+B,,:>F,6B@+:7++7,FAC@5*<<,335,,,5**1*4*,@<CE*=C*<CE**2,<4*21*+/*;>@8+03:FGG5??E8<+/*::E**2/68**//0<+++000<:+<6E:*+<<:**:/:3)/*/5*2*3/***)*0*+2*****)2/./7(1),))0.)7)0*
@M03506:14:000000000-AKVR1:1:1101:13705:5439 1:N:0:30
CGAACTCCTACGGGAGGCAGCAGTGGGGAATTGTTCGCAATGGGCGCAAGCCTGACGACGCAACGCCGCGTGGAGGATGAAGGTCTTCGGATTGTAAACTCCTGTTGCCCGGGACGAAACGTTTCGACCTAACACGTCGAGGCCTGACGGTACCGGGTGAGGAAGCCCCGGCTAACTCTGTGCCAGCAGCCGCGGTAATACAGAGGGGGCGAGCGTTGTTCGGAATTACGGGGCGTAAAGCGCGCGTAGGCGGCTTTGGAAGTTAGGGGTGAAAGCCCGGGGCTCAACCCCGGAACTGCCG
+
CCCCCGGGGCGGGGGGGGGGGGGGGGGGGGFGGGGGGGGGGGGGGGGGGEGGGCGGGGGGGGGGGGGGGGFGGGGGGGGGGGGGGGGGGGGGGGGGGGGGGGGGGGGGGGGGGGGGDEEGCFGFGGGGGGGGGGCGGGG>BFFGGFGGEEGGGGGGGGGGFDGG7CFFGEEEGDGG9FGCCFCFFCFGGFCGGGGEE5<CC7C7+;EGGGG:>*:/***;CEGECGGGC8*/1CEEEGFCGDEECE=):C+:)**109*02:*CCC6>:>*)2*:E9)7CD>5*/627(*)4507)/94?)
@M03506:14:000000000-AKVR1:1:1101:21148:5441 1:N:0:30
CGAACTCCTACGGGAGGCAGCAGTGGGGAATATTGGACAATGGGCGAAAGCCTGATCCAGCAATGCCGCGTGAGTGGTGAAGGCCTTAGGGTTGTAAAGCTCTTTTACCCGGGATGATAATGACAGTACCGGGAGAATAAGCCCCGGCTAACTCCGTGCCAGCAGCCGCGGTAATACGGAGGGGGCTAGCGTTGTTCGGAATTACTGGGCGTAAAGCGCACGTAGGCGGCTTGGTAAGTTAGAGGTGAAAGCCCAGGGCTCAACCCTGGAATTGCCTTTAAGACTGCACCGCGTGAACATC
+
CCCCCGGGGGGGGGGGGGGGGGGGGGGGGGGGGGGGGGGGGGGGGGGGGGGGGGGGGGGGGGGGGGGGGGGGCGFGGGGGGGGGGGGGFGGGGGGGGGGGGFGFFGGGGGGGGGGDGGFGGGGGGGGGGGGGGFGGGGGGEGCFGGGGGGGGFFGGEFEFGGGGGGGGGGGGGGGGGGDGGGGGGGDGFGGFGGGGGGG*;CFFGGFGGGGG>GGF?EEEGGF6CE+*:C?E*:0<7A:<EFCFFFFCEGFGDCGGGBGFDDFFF<FC/*06CF=A?@7*:@4<?FGFFG:9785)7@669
@M03506:14:000000000-AKVR1:1:1101:10705:5445 1:N:0:30
CGAACTCCTACGGAGGCAGCAGTGGGGAATTTTTCGCAATGGGGGAAACCCTGACGAAGCAACGCCGCGTGGAGGATGAAGGCCTTCGGGTCGTAAACTCCTGTCGACCGGGACGAACGCTATTGGGCCCAATACGCCCGATAGTCGACTGTACCGGTGGAGGAAGCCACGGCTAACTCTGTGCCAGCAGCCGCGGTAATACAGAGGTGGCAAGCGTTGTTCGGAATTACTGGGCGTAAAGGGCGCGTAGGCGGTCTTGTCAGTCCCTTGTGAAATCCCCCGGCCCAACTGGGGAACTGCA
+
CCCCCGGGGGGGGGGGGGGGGGGGGGGGGGGGGGGGGGGGGGGGGGGGGGGGGGGGGGGGGGGGGGGGGGGGEGGGGGGGGGGGGGGGGGGGGGGGGGGGGGGGGGGGGGGGGGGCFGGGCGGGGGGGGGGGGGFGGGGG>FGGGGGECCGGGCFGGFGGDFGGGF7FGGGGGGGGGGGGFFGGGGFGGGGGGGGGGGCC<C+<CGG<8C@8@FEG858AFGGGGGGFFGF9FGFEC5DGGFGGGGE5?EGC<5755*:CFCDFFGCFFGC?>77C>F7FDFFC*8DF?DF?))7)7)*7*
@M03506:14:000000000-AKVR1:1:1101:12111:5454 1:N:0:30
CGAACTCCTACGGGAGGCAGCAGTGGGGAATTTTGCGCAATGGGGGAAACCCTGACGCAGCAACGCCGCGTGGAGGATGAAGTCCCTTGGGACGTAAACTCCTTTCGACCCGGACGATAATGACGGTACGGGTGGAAGAAGCCCCGGCTAACTTCGTGCCAGCAGCCGCGGTAATACGAGGGGGGCAAGCGTTGTTCGGAATTATTGGGCGTAAAGGGCGCGTAGGCGGTGCGGTAAGTCACCTGTGAAATCTCCGGGCTTAACTCGGAGCCTGCAGGCGAAACCGCCGTGCTTGAGTGTG
+
CCCCCGGGGFGGGGGGGGGGGGGGGGGGGGGGGGGGGGGGGGGGGGGGGGGGGGGGGGGGGGGGGGGGGGGGGGGGGGGGGGGGGGGGGGGGGGGGGGGGGGGGGGGGGGGGGGGGGGGGGGGGGGGGGGGGGGGGGGGGGGGGGGGGGGGGGGGGFGGGGGGGGGGGGGGGDGGGGGGGGGGGGGGGGFGGGGGGGGGEEG6FGG?FFGG?ECCGFGGGGGGDGGGGGGGGGGGDGGGGGFF9FGGGGGGGDGGGGFGGGGGGGGDDGGDEGGGGGFGD)77C=BDBF9><>FF>@BF6=
@M03506:14:000000000-AKVR1:1:1101:19441:5484 1:N:0:30
CGAACTCCTACGGGAGGCAGCAGTGGGGAATATTGCACAATGGGCGAAAGCCTGATGCGGCGACGCCGCGTGGAGGATGACGGCCTTCGGGTTGTAAACTCCTTTCGACAGGGACGAAGCGCAAGTGACGGTACCTGTAGAAGAAGCACCGGCCAACTACGTGCCAGCAGCCGCGGTAATACGTAGGGTGCGAGCGTTGTCCGGAATTACTGGGCGTAAAGAGCTTGTAGGCGGTTTGTCGCGTCTTCTGTGAAAACTTGGGGCTCAACCTTAAGCTTGCAGGCGATACGGGCAGACTAGG
+
CCCCCGGGGGGGGGGGGGGGGGGGGGGGDGGGGGGGGGGGGGGGGGGGGGGGGGGGGGGGGDGGGGGGGDGGGGGGGGGGGGGGGGGFGGGGGGGGGGGGGGGGGGGGGEGGGGGGGGGGGGGDGGGGGGGGGGGGGCFGGGFGGGGGGGGGGDGGGGGGGGGGGGGGGGGGGGGGG7CG?CFGGGGGGGGGGGDE?EGCGGGGGGGGCFCGGGGCC5?CGGGGGF8FGGGFE5*?*CFECGGGGGGFE<CGGAFGCFGGGEDC5FCFGG6FFFDFFFGGF4FGGDG349>;57)07?0)0
@M03506:14:000000000-AKVR1:1:1101:19932:5505 1:N:0:30
CGAACTCCTACGGGAGGCAGCAGTGGGGAATATTGGACAATGGGCGAAAGCCTGATCCAGCAATGCCGCGTGAGTGATGAAGGCCTTAGGGTTGTAAAGCTCTTTTACCCGGGATGATAACGACAGTACCGGGAGAATAAGCTCCGGCTAACTCCGTGCCAGCAGCCGCGGTAATACGGAGGGAGCTAGCGTTGTTCGGAATTACTGGGCGTAAAGCGCGCGTAGGCGGCTTTGTAAGTTAGAGGTGAAAGCCCGGGGCTCAACTCCGGAATAGCCTTTAAGACTGCATCGCTAGAATCCG
+
CCCCCGGGGGGGGGGGGGGGGGGGGGGGGGGGGGGGFGGGGGGGGGGGGGGGGGFGGGGGGGGGGGGGGGFGDGFGGGFGGGGGGGGGGGGGGGGGGCFGGGGGGGGGFFGGGGGGGGGGFCFGGGGGFDFGGDFGG9FGGGFFDCFGGFGGGGGGGGDFCGGGGFGGGGGGGCGFGGGGGGGFGG@FEFGGFGGGGDGC88F9<FGGGGGGGEC9CCCCCCCEGGGGGG*:8AFFGGCEGGCGG6CF+:CF45:DG>3)*+9:?>07=3CF77DCC7CG>??FFF4B>7>:F35=@4695
@M03506:14:000000000-AKVR1:1:1101:27364:5513 1:N:0:30
CGAACTCCTACGGGAGGCAGCAGTGGGGAATTTTGCGCAATGGGCTAACGCCTGACGCAGCAACGCCGCGTGGAGGATGAAGGTCTTTGGATGGTAAACTCCTGTCAGCGGGGAAAAAGCAACCGTACCTCATACGTGCGGAAGTTGATTGTACCCGCAGAGGAAGCCCCGGCTAACTCTGTGCCCGCAGCCGCGGTAATACAGAGGGGGCAAGCGTTATTCGGAATGATTGGGCGTAAAGGGCGCGTAGGCGGCCTGGCAAGTGGAAGGTGAAATCCCTCGGCTTACCCGCGGAACCGCC
+
ACCCCGGGG-CCFGGFECDGDGGGGGGGFEGGGGGGG>@FEGFGGGGGGEFFFFAGGDEGGGGGGGC:FGCFGDGGD?FG9E,BEF9FGGEC,+5CFFEFDFGGGGGGGGGG:>+F8,BFGDFFCCFCE@BC<<CGFGGGGDE:7@FFA,>>FGFGGGGD<71<FFFFEGG*:=::5<FEEC:F@+<8BE@BFEC8/:E9AC+2<<8*:8C>*;FE;**2+<C;5**0+3+<6:5:5?*/0<*AC*5>CC5<5C5)*)/9:35++2<**107*0*+*/769))*20*)5*<()))0))))7
@M03506:14:000000000-AKVR1:1:1101:25295:5532 1:N:0:30
CGAACTCCTACGGGAGGCAGCAGTAGGGAATATTGGGCAATGGGCGGAAGCCTGACCCAGCCATGCCGCGTGCAGGATGAAGGCCTTCTGGGTTGTAAACTGCTTTTATCAGGGAAGAAAACACCCATGCGTGGGGAACTGACGGTACCTGAGGAATAAGCACCGGCTAACTCCGTGCCAGCAGCCGCGGTAATACGGAGGGTGCAAGCGCTGTCCGGATTTATTGGGTTTAAAGGGTGCGTAGGCGGGCCATTAAGTCAGTGGTGAAAGCCCGGGGCTCAACCCCGGAACCGCCATTGCT
+
CCCCCGGGG@ECEDEEGGGGGGGEGGGDCFGGGFGGGGGGGGGGGGDGGGGGGFGGGFGGGGGEFGGCGGGGGGGGGGGGGFG<@FFCFGCCFFFCGFGFFGGGFDAFFGGG8FGGF?FFGFDB+FFEFGF=B7@@7FFGFGGDFGGCGGGGGGGF7FCBFFGAC@CF:FGFFGGGGBDF7BF:FEEG@EC7F,2FFE7B@8B@C8CECE*/:E?8CC5*/3AEF9:5/A8EECFC5FCE5C5CGGDD*:CE4<A*+1:7C0:6C7+9+:7>FD:CDB3*9?:6*.>395:15>5777*/*
@M03506:14:000000000-AKVR1:1:1101:4237:5534 1:N:0:30
CGAACTCCTACGGGAGGCAGCAGTGGGGAATATTGGACAATGGGGGAAACCCTGATCCAGCAATGCCGCGTGAGTGATGAAGGCCTTAGGGTTGTAAAGCTCTTTTACCCGGGATGATAATGACAGTACCGGGAGAATAAGCCCCGGCTAACTCCGTGCCAGCAGCCGCGGTAATACGGAGGGGGCTAGCGTTGTTCGGAATTACTGGGCGTAAAGGGCGCGTAGGTGGCCTTCTAAGTTGAACGTGAAATCCCTGGGCTCAACCCAGGAACTGCGTCCAAGCACTGGAGGCTTGACTCCG
+
CCCCCGCFGGGG>FGGGGGGGDFCF8EFGGGGGFGCF@DG9FCFEGGGGGGGEGF9CFGFGGGFDGGGGG@C:CFGGAFFFFGGEGGCD,EFFGEFGG<FFGFECGG9C,@CCEFFGFFCFFGCCAGDF9?CEG7@DDFC<FFEFG7FGGGGGG,>D<<F>FFGF:FCFFEGFC,7DFE7<EFCCFF@FCEGG:C7FCCEC*<A?<<CCFGC585++:CEG5/88202AFCC+<F9+0000<<AF*/*;<E77CCG:5***<>CCC*9F3F5FF=59@5>C6)**)2.37507)8<)**)0
@M03506:14:000000000-AKVR1:1:1101:18363:5578 1:N:0:30
CGAACTCCTACGGGAGGCAGCAGTGGGGAATATTGGACAATGGGCGAAAGCCTGATCCAGCAGTGCCGCGTGAGTGATGAAGGCCTTAGGGTTGTAAAGCTCTTTTACCCGGGAAGATAATGACTGTACCGGGAGAATAAGCCCCGGCTAACTCCGTGCCAGCAGCCGCGGTAATACGGAGGGGGCTAGCGTTGTTCGGAATTACTGGGCGTAAAGCGCACGTAGGCGGCTTTGTAAGTTAGAGGTGAAAGCCCGGGGCTCAACTCCGGAATTGCCTTTAAGACTGCATCGCTAGAATTGG
+
CCCCCFGGGGGGGGGGGGGGGGFFFCFGGGGGGGGCFGGGGGGGGGGDGGGGGGGGFGGGGGGGGGGGDGFGFFFFFFGGGFGGGGGGGGGGGGGGGGGGFGGGGGGGGGGGGGGGGGGGGGGGGGGFGFGGGGGGGGGGGGGGGGDGGGGGGGFGGGG:FGGGGD>EGGDCCGGGGFGEFGGGGGDFGFGGGEGGGGGGGGGGGCFGGGGGEGFGGGDGGGFGGC6CEC=*<?CFCFF7CEF?FGCD6<ECC=:>=BC/:?C6+:7DD*:>CC>F78CC*9@<9?C4<F>?>;7*079?)
@M03506:14:000000000-AKVR1:1:1101:22526:5592 1:N:0:30
CGAACTCCTACGGGAGGCAGCAGTAAGGAATATTGGTCAATGGGCGCAAGCCTGAACCAGCCATGCCGCGTGCAGGAAGACGGTGCTCTGCATTGTAAACTGCTTTTATACCAGAATAACCCCCCGGTCGTGTATCGGGGCTGAATGTATGGTAAGAATAAGGATCGGCTCACTCCGTGCCAGCAGCCGCGGTAATACGGAGGATCCACGCGTTATCCGGGCTTATTGGGGTTAAAGGGTGCGTAGACGGCTTTTTAAGTCAGGGGTGAAAGACGGTGGGTCACCCCACGCAGTGCCCTTG
+
CCCCCGGGGCGGGGGGGGGGGGGGGGGGGGGAFGGGGGGGGGGGGGGGGGGGGGGFGGGGGDGDGGGGGGGEDEGGGCFGFEE:F@GGGGGFGA=FGGGGGGCAFEFEFGFFFEGFGGGFG<?FCFGFGGFFGGD,>:FCCCF=E<FC9,FCFGFFABFGBF,>ACCEGG*@@;FC<CC*1>>F7FG,B>F@:7BFE@CGCCBCCE@:+1:CC8AEGGCE**28++<+<8CE**<C?CDFECEC:5C7=::C36C6*97*0+:*/929*9:FC475C73)1.<++)))(1),.))**7))0
@M03506:14:000000000-AKVR1:1:1101:21887:5593 1:N:0:30
CGAACTCCTACGGGAGGCAGCAGTGGGGAATTGTTCGCAATGGGCGCAAGCCTGACGACGCAACGCCGCGTGGAGGATGAAGACCTTCGGGTCGTAAACTCCTTTCGACCGAGATGAATTCCTGCCGGCCAAACACGCCGGCGGGGTGACAGTATCGAGGGAAGCAGCCCCGGCTAACTCCGTGCCAGCAGCCGCGGTAATACGGGGGGGGCAAGCGTTGTTCGGAATTACGGGGCGTAAAGGGTTCGTAGGCGGCTTTGTAAGGTAGAGGTGAAAGCCCGGGGCTCAACTCCGGAATTTC
+
CCCCCGGGGDGGGGGGGGGGGGGGGGGGFGFGGGGGGGGGGGGGGGGGGGGGGGGGGGGGGGGGGGGGGGGGGGGGGGGGGGGGGGGGGGGGGGGGGGGGGGGGGGGGGGGGGGGGGGGGGGGGGGGGGGGGGGGGGGGGGGGGGGGGCGGGGF<CEGGGGGGDGGFCCEGGGGGGGGFGGGGGGGFGG6;>FEEGG5:CGFGG>ECEEGEGGGGFGGGGGFCEGGCFGGG*5:8:EE<CFGG=*75D;EFGFECCE5CC<920+;?D+:=?*09CGFF3387*2)1??<?AFFE)5;)**
@M03506:14:000000000-AKVR1:1:1101:20489:5618 1:N:0:30
CGAACTCCTACGGGAGGCAGCAGTCGGGAATTTTGGGCAATGGGCGAAAGCCTGACCCAGCAACGCCGCGTGAAGGATGAAATCCCTCGGGATGTAAACCTCGCAAGAACAGGAAGAATAAGTAGGGGACAACACCCCCTATGATGACGGTACTGTTTGTAAGCTCCGGCTAACTCCGCGCCAGCAGCCGCGGTAATACGGGGGGAGCAAGCGTTGTTCGGACTTACTGGGCGTAAAGGGCGCGTAGGCGGCCACCGCAAGTCGGTTGTGAAATCTCCGGGCTTAACCCGGAAAGGTCAAT
+
CCCCCGGGGGGGGGGGGGGGGGGGGGGGEGGGGGGGGGFGGGGGGGGGGGGGGGGGGGGGGGGGGGGGGGGGGGGGGGFGGGGFGGGGGGGGGGGGGGGGGGGGGGGGGCGGGGGGGGGGGGGGGGEGGGGGFGGGGGGGGGGGGGGGGGE@FFF@;FGGGGGGGGGGGGDGFGGFGGGGGGGGGFGGGGGGG7BECFGGGGDGGGGGG?CGE88CCCGGGEGCFAFGEFGGG=8CFGDGGGGGCCEGGGGGDEGF8;CDEFGGGDCDADC*:CF<741CDF>7C?D?()0(5<>F?6?6*
@M03506:14:000000000-AKVR1:1:1101:14017:5651 1:N:0:30
CGAACTCCTACGGGAGGCAGCAGTTTGGAATTTTGGTCAATGGGCGAAAGCCTGAACCAGCGACGCCGCGTGGATGAAGAAGGACTTCGGTCTGTAAAATCCTTTTGGCAGGGAAAAATCTTTGATTGTACCTGCAGAATAAGAGGTTGCTAACTCTGTGCCAGCAGCAGCGGTAATACAGAGACCTCGAGCGTTATCCGGAATCATTGGGCGTAAAGCGTACCGATAGGTGGTTATGAAAGTCGGAGGTGAAATCACAAAGCTTAACGTTGTGACTGTCCTTTGCAACTTCATGACTAGA
+
CCCCCGGGGGGGGGGGGGGGGGGGGGGGGGGGGGGGGGGGGGGGGGGGGGGGGGGGGGGGGGGGGGGGGGGGGGGGGGGGGGGGGGGGGGGGGFGGGGGGGGGGGGGGGGGGGGGGGGGGGGGGGGGGGGGGGGGGGGGGGGGGGGGGGGGGGGGFGGGGGGGGGGGGGGGGGGGGGGGGGGGGGGGGGGGGGGGGGGGGGG*BFFGGFFFGEGD8C97EC5=EEDEEE?+<8:;C+CGGDFEGGECG=5:?CF9:CFC=*65CGG77*9EFG*:?CF>>6=FCF*7*4D*6844*)*9)*
@M03506:14:000000000-AKVR1:1:1101:26191:5658 1:N:0:30
CGAACTCCTACGGGAGGCAGCAGTGGGGAATATTGCGCAATGGGCGAAAGCCTGACGCAGCAACGCCGCGTGAGTGATGAAGGCCTTCGGGTCGTAAATTCCTGTCGATTGGGATAAACGCTTCGGGGGCGAATATCCTCCGGAATTGACGGTACCACCAAACGAAGCCCCGGCTAACTCCGTGCCAGCAGCCGCGGAAATACGGGGGGGGCAAGCGGTGTTCGGAATTACTGGGCGTAAAGGGCTCGTAGGCGGCCAACTAATTCGGATGTGAAATCCCCTGGCTTAACTGGGTAGCTGC
+
C<BCC<<D<CCF7C,6+FCCFFCEFG,@7CGFGGFC,CF7:<CE8@F@B7<FFCEF7,@@FFG<@CGF7C::7FE9EFDFGEFG<,E<+=C=FCEGG7,<,<C?F,+B+<=AFG,,8F,BF@FCCF:FEC<:CFGFA<FF,*==FEFF;7<CF<<FF@*<7<**<7*<:@F7<*:5+<+9C5;*;>CGF6*C8C*:8**1<@FE58*8**2*:;****28C;+;:>C8<+0+<?;*::7CAF?***:9*27CC*:583C*:<6+0:*5:7*)2*?+019CF).5*)1767*))0)*)0*7)
@M03506:14:000000000-AKVR1:1:1101:13068:5676 1:N:0:30
CGAACTCCTACGGGAGGCAGCAGTGGGGAATTTTCCGCAATGGGCGAAAGCCTGACGGAGTGACGCCGCGTGTGGGACGAAGGCCTTCGGGTCGTAAACCACTGTCAGTGGGAAAGATGGGTGTCGGCGCGATAACCGCCGACATTTGACGGTACCTGCAGAGGAAGCCCCGGCTAACTCTGTGCCAGCAGCCGCGGTAAGACAGAGGGGGCAAGCGTTGCTCGGAATTACTGGGCGTAAAGGGCGCGTAGGCGGGATGGCAAGTCGGTCGTGAAATCCCTCGGCTCAACTGAGGATCGTC
+
CCCCCGGGGDGGGGGGGGGGGGGGGGGGGGGGGGGGGGGGGGGGGGGGGGGGGGGGGGGGGGGGDEGFGGFGGGGGGGGGGGGGGGGGGGGGGGGGFGFGGGGGGGGGGGGGGGFGFGGGGGGGGGGGGGGGGEEFGGGGGGGGGFFGGGGGGGGGGGDGC;FFFFGDFGGGGDEGGGGGGFGGGGGGGGGGGGDGGE>EGGGGGGGGGGGGGGD8EE=GDGFGGG58FFF?9CFGGCGEGGGEEGGGGGGGG=ECEBDFGEGFGFEDEDE>**1+:@FCFFEDG)>??GFFFF>F?FFF8
@M03506:14:000000000-AKVR1:1:1101:16526:5682 1:N:0:30
CGAACTCCTACGGGAGGCAGCAGTGGGGAATCTTGCGCAATGGCCTAACGGCTGACGCAGCGACGCCGCGTGTGGGATGAAGCTCCTCGGAGTGTAAACCACTGTTGCCCGGGACGAATAGCTCGATTAATCGAGCCTGACGGTACCGGGTGAGGAAGCACCGGCTAACTCCGTGCCAGCAGCCGCGGTAATACGGGGGGTGCGAGCGTTGTCCGGAATCACTGGGCGTAAAGGGCGCGTAGGTGGTTTGATAAGGGTGTGGTGAAAGTCCGGGGCTCAACCCCGGATCTGCCGTGCCGGC
+
CCCCCGGGGGGGGGGGGGGGGGGGGGGGGGGGGGGGGGGGGGGGGGGGGGGGGGGGGGGGGGGGGGGGGGGGGGGGGGGGGGGGGGGGGGGGGGGGGGGGGGGGGGGGGGGGGGGGGGGGGGDFGDGGGGGGGGGGGGGGGGGGGGGGGGFGGGGGGGGGGGGGGGGGGGGGGGGGGDGGGGGGGGGGEGGGGGGGGGGGGGGG>EEG*8ECGGGGDGGGGGGGGGGG>5EC7CE8=*)2>EGFGGED==99CFGGC)99EG5C74<DF7CDCDGC))*9<FB5C@1)-:@<FE)).5)7)
@M03506:14:000000000-AKVR1:1:1101:23463:5692 1:N:0:30
CGAGCTCCTACGGGAGGCAGCAGTAACGAATCTTCCCCAATGCACGAAAGTGTGAGGGAGCGACGCCGCGTGTGGGACGAAGTCCTTCGGGATGTAAACCACTGTCAGGGGATACCAAGTTCTGAGGATCCCCAGAGGAAGAGGCGGCTAACTCTGTGCCAGCAGCCGCGGTAAGACAGAGGCCTCAAGCGTTAGGCGGAATCACTGGGCTTAAAGCGTGTGTAGGCGGAGCGTTAAGTACCTTGTGAAATCCCACGGCTCACCCGTGGAACTGCTGGGTATACTGGCGATCTTGGGCCAA
+
CCCCCGGGGFGGGGGGGGGGGGGGGGGGGGGGGGGGGGGGGGGGGGGGGGGGGGFFGGGGGGGGGGGGGGGGGGGDGGGGGGGFGGGGGGGGGGGFGGGGGGGFGGGGGGGGGGGGGGGDFGGGGFGGGGGGGGGGGGGGGGEFFGGGGGGGFGFFFCFGGGGGFGFGGGDFGGGFGGGCGFGGGGCGGGGFEG8CFEGGDGGGFCF>FEF8CFCFGGECGFGFCFCCEE*:C=8CFGG@9F7C?EG>FFGGGGFDEDD<:C>5CD*C*96?CF4C<4<<FFFG9*>>>D78F*7*)0<37
@M03506:14:000000000-AKVR1:1:1101:17800:5693 1:N:0:30
CGAACTCCTACGGGAGGCAGCAGTGGGGAATTGTTCACAATGGGCGCAAGCCTGATGACGCAACGCCGCGTGGAGGATGAAGGTCTTCGGATTGTAAACTCCTGTTGCTCGGGACGAAAAGCTTTGACCTAACACGTCAAAGTCTGACGGTACCGAGTGAGGAAGCCCCGGCTAACTCTGTGCCAGCAGCCGCGGTAATACAGAGGGGGCAAGCGTTGTTCGGAATTACTGGGCGTAAAGGGCGCGTAGGCGGTTATTTAAGTAAGAAGTGAAATCCCTGGGCTTAACCTAGGAACAGCAT
+
CCCCCGGGGGGGGGGGGGGGGGGGGGGGGGGGGGGGGGGGGGGGGGGGGCGGGGGGGGGGGGGGGGGGGGGGGGGGGGGFGGGGGGGGGGGGGGGGGGGGGGGGGGFDGGGGGGGGGGGGGGGGGFGGGGGGGGGGGGGGFGGGGGGGGGGGEGGEGCFFGGGGGGFGGGFGGGGGGGGGGGGGGGGGGGFCFCGGGDGGG9EFGGGGGGGGGGG*CEEGGGEEGDFFGGGGGGGGD89EGGGE:CCDEGGGD:C*A?>C<EDFC7C7EDGFGGFFCFFFGFFC*6*9AF:<F4=.7FFF=
@M03506:14:000000000-AKVR1:1:1101:22267:5694 1:N:0:30
CGAACTCCTACGGGAGGCAGCAGTAAGGAATATTGGACAATGGCCGCAAGGCTGATCCAGCCATGCCGCGTGCAGGATGAAGGTGCTCTGCATTGTAAACTGCTTTTGTTTGGGAATAAACCCCTCTACGTGTAGAGGGCTGAATGTACCAAAAGAATAAGGGTCGGCTAACTTCGTGCCAGCAGCCGCGGTAATACGAAGGACCCAAGCGTTATCCGGATTTATTGGGTGTAAAGGGTGCGTAGGCGGATTATTAAGTCAGTGGTGAAAGCCTGCAGCTTAACTTCAGAATTGCCATTGA
+
CCCCCGGGGCGGGGDGGDGGGGGGGGGGFGGGGGGGGGGGGGFGGGGGGGGGGGGGGGGGGGGGGGGGGGGGGGGGGGGGGGGGFGFGGGGGGGGGGGGGGGGGGGGGGGGGGGGGGGGGGGGGGDGGGGGGGGGGGGGGGDGFGGGGFGGGGDEFDGFFGGGGDGGGGGGGGGCEFGGGGGFGGFGGGGGCGGFGGGGG8EGGCECFCGEGGGGFGDGDE8CCDGGFFC8:FCCGGEFGGGGGGGGGGDG5>C77FF::?<>FCCEFGGGFGC*2>?FG7???C*:@<7@<F@F=BFFB*
@M03506:14:000000000-AKVR1:1:1101:12135:5697 1:N:0:30
CGAACTCCTACGGGAGGCAGCAGTCGGGAATTTTGGGCAATGGGCGAAAGCCTGACCCAGCAACGCCGCGTGAAGGATGAAATCCCTCGGGATGTAAACTTCGCAAGAACGGGAAGAATAAGTAGAGGACAATACCCTCTATGATGACGGTACCGTTTGTAAGCTCCGGCTAACTCCGTGCCAGCAGCCGCGGTAATACGGGGGGAGCAAGCGTTGTTCGGACTTACTGGGCGTAAAGGGCGCGTAGGCGGCCCCCGCAAGTCAATTGTGAAATCTCCGGGCTTAACCCGGAAAGGTCAAA
+
CCCCCGGGGCGGGGGGGGGGDGGGGGGGGGGGGGGGGGGGGGGGGGGGGGGGGGGGGGGGGGGGGGGGGGGGGGGGGGGGGFGGGGGGGGGGGGGGGGGGGGGGGGGGGGGGGGGGGGGGGGGGGGGGGGGGGGGGGGGGFGGGGGGGGGGGGFGGGGGGGGGGGGGGGGGGGGGGGGGGGGGGGGGFGGGGG<CGECFGGGGGGGGGGF8FG?EGGGGGGGGEGGGGGFFGGEG*:?>EDGGG:CGDFGDG)/*5CEGDG7:?CCCC?FGFGF7+:6DD<53:C*:=:G>0>3.76F:6*
@M03506:14:000000000-AKVR1:1:1101:10223:5730 1:N:0:30
CGAACTCCTACGGGAGGCAGCAGTTGGGAATCTTGCACAATGGGGGAAACCCTGATGCAGCGACGCCGCGTGGAGGATGAAGGATCTAGGTCTGTAAACTCCTTTTATCGGGAAAGACTTAGGACGGTACCCGATGAATAAGCACCGGCTAACTACGTGCCAGCAGCCGCGGTAAGACGTAGGGTGCAAGCGTTGTCCGGATTTACTGGGCGTAAAGAGCGCGTAGGCGGTCTGTTAAGTGTGAAGTGAAATCTCCAGGGCTCAACCCGGAAACTGCTTCGCATACTGGCAGGCTGGGGGG
+
CCCCCGGGGGGGGGGGGGGGGGGGGGGGGGGGGGGGGGGGGGGGGGGGGGGGGGGGGGGGGGGGGGGGGGFGGGGGGFGGGGGGGGGGGGGGGGGGGGG<FGGGGGGGFGGGFGGGGGGGFGGGGGGGGGGGGEFGGGDFGFGGGGGGGGGGGGGGGFGFFGGGFGGFGGEGGGGGGGG@CFEDCGGGGGGGGDGEGFD>EGGGGGGGGGGGGGC8FF@FGEE?EGG9EE8ECFFGGGFFGFCCAFGGGGDG7E<FGFGGGGGGGGGGGGG>DGDGFFGCGBF5*97@?<F?D>5>D)<:)
@M03506:14:000000000-AKVR1:1:1101:12293:5763 1:N:0:30
CGAACTCCTACGGGAGGCAGCAGTGGGGAATATTGGACAATGGGCGCAAGCCTGATCCAGCCATGCCGCGTGAGTGATGAAGGCCCTAGGGTTGTAAAGCTCTTTTGTGCGGGAAGATAATGACGGTACCGCAAGAATAAGCCCCGGCTAACTTCGTGCCTGCAGCCGCGGTAATACGAAGGGGGCTAGCGTTGCTCGGAATCACTGGGCGTAAAGGGTGCGTAGGCGGGTCCTTAAGGCAGGGGTGAAATCCTGGCGCTCAACTCCAGAACTGCCTTTGATACTGAAGACCTTGAGTTCG
+
CCCCCGFEFFGGGCGC:FECEDGGFFGGGGGCFCFAFFDGGGGFEGGEGGGFDCFGGFEEFGGGGGGGGEEC7:CEFEE<FCFGGGFGFD<F<@FFFC,CA=EEFGFEEGGGGEE@FA9FE@<FGCCFEFDGECFDGGGGFFFFGEGGGFF@CGGEFFEGGGGD:C::FFGGGG9CFGGGGGB7F7:C7ECF7:*<CEGGD><<<FFGCFEEEEGF98EEEGGCC*AEEG5E8:E+<+*8*:7CC*/>C9++7:<F*)*7C=*:+:<FG*A:79CF=*:>7BF??BF??G)(//*9)77/7
@M03506:14:000000000-AKVR1:1:1101:18497:5794 1:N:0:30
CGAACTCCTACGGGAGGCAGCAGTGGGGAATTTTTCGCAATGGGGGAAACCCTGACGAAGCAACGCCGCGTGGAGGATGAAGGCCTTCGGGCCGTAAACTCCTGTCGACCGGGACGAACGTAGTCGGGTCCAATACACCCGGCTATCGACTGTACCGGTGGAGGAAGCCACGGCTAACTCTGTGCCAGCAGCCGCGGTAATACAGAGGTGGCAAGCGTTGTTCGGAATTACTGGGCGTAAAGGGCGCGTCGGCGGTTGGTTAAGTCCTGTGTGAAATCCCCCGGCTCAACTGGGGAAGTGC
+
CCCCCGGGGGGGGGCFGDEGGGGGGGGGCCFGGGGGGGCGGGGGGGDEGGFGGFCDG7@@FEFFGGDCCGFGGGDGGFGGG9EFGGGEFGGGDDECFFFCGGGGGFDDFCFGGEGDGG7F<A,@CE>FCE:FAFGGGGGGCCGG>A@FFGGGGGGGGGGGGCFG7CFGGGGGGGGEFGGFGFFG?ECFEGGGGDCC*?C>F:E@?78CFGF>ED>C>8=C8F7?EDCFF?CCCC*CCC7/2:9=CE558*2*)/:9C)77*+:7+*3*<:?*9:*<76*0*)8CE)962D??)733>)/9*
@M03506:14:000000000-AKVR1:1:1101:26334:5814 1:N:0:30
CGAACTCCTACGGGAGGCAGCAGTGGGGAATATTGGACAATGGGCGCAAGCCTGATCCAGCCATGCCGCGTGAGTGATGAAGGCCTTAGGGTTGTAAAGCTCTTTTAACGGGGAAGATAATGACGGTACCCGTAGAATAAGCTCCGGCTAACTTCGTGCCAGCAGCCGCGGTAATACGAAGGGGGCTAGCGTTGCTCGGCATCACTGGGCGTAAAGCGCACGTAGGCGGATCTTTAAGTCTGGGGAGAAATCCCGGAGCTAAATTCCGGAACTGCCTTTACTACTGGGGATCTTGAGTTCG
+
CCCC@CEFFGGDGGGGGDGGGGGCCGFDF@FGGGGFGFGGGGC<FGGGGGGGFCEFEGFGFGGGGGFGGGFFGC<CCFDFGFF8FCFGGGCEE:CEEFFCFGAFCFGGGGGGGGCFFFFFGGGGGGDFFCEFGGEFD?FC5F,BDEGD7FFGG,@@FCCBFGFFGGGCF@*>::@,<FB,**7=FE<@7<B<<CEFCEG*=:+<FCGFGDEEE5*<F88:CE=CEEFC88:>CEE++<2++2:*:****+3+9?CD/77*++*+0:36EDC:<9*A2****113+/*0-*)(*/8@6@=*)
@M03506:14:000000000-AKVR1:1:1101:13847:5837 1:N:0:30
CGAACTCCTACGGGAGGCAGCAGTGGGGAATTGTTTGCAATGGGCGCAAGCCTGACGACGCAACGCCGCGTGGAGGATGAAGGTCTTCGGATTGTAAACTCCTGTTGCTCGGGACGAAAAGCTTCGACCTAACACGTCGGAGTCTGACGGTACCGGGTGAGGAAGCCCCGGCTAACTCTGTGCCAGCAGCCGCGGTAATACAGAGGGGGCAAGCGTTGTTCGGAATTACTGGGCGTAAAGGGCGCGTAGGCGGCCGAACAAGTCACTTGTGAAATCTCCGGGCTTAACTCGGAAAGGTCAA
+
CCCCCGGGGGGGGGGGGGGGGGGGGGGGGGGGGGGGGGGGGGGGGGGGGGGGGGGGGGGGGGGGGGGGGGFGGGGGGGGGGGGGGGGGGGGGGGGGGGGGGGGGGGGGGGGGGGGGGGGGGGGGGGGGGGGFGGGGGGGGEGGGGGGGGGGGGGGGGGGGGGGGGGGGGGGGGGGGGGGGGGGGGGGGGGGGGGGGGGGFGGGGGGGEGGDGGGGCEGGGGGGGGGGFDC?FGGGGGGGGGGGGGG:DEEGGGGGGE@<)AE:<FGGGGGGFGGFGG=CGG@BE5FGF>GFF5B3@FFFF=
@M03506:14:000000000-AKVR1:1:1101:6441:5882 1:N:0:30
CGAACTCCTCCGGGAGGCAGCAGTGGGGAATATTGGACAATGGGGGCAACCCTGATCCAGCCATGCCGCGTGAGTGATGAAGGCCTTCGGGTTGTAAAGCTCTTTTGGCGGGGACGATGATGACGGTACCCGCAGAATAAGCCCCGGCTAACTTCGTGCCAGCAGCCGCGGTAAGACGAAGGGGGCTAGCGTTGTTCGGAATTACTGGGCGTAAAGCGCGTGTAGGCGGTTGCCCAAGTCGGGTGTGAAAGCCTTGAGCTCAACTCAAGAAATGCACTCGGTACTGGGTGACTAGAGGACC
+
CCCCCGGGG<FGGGGGGGGGGGGGGGGGGGGGGGGGGGGGGGGGGGGGGGGGGGGGGGGGGGGGGGGGGGGGGGGGGGGGGGGGGFGGGGGGGGGGGGGGGGGGGGGGGGGGGGGGGGGGGGGGGGGGGGGGGGGGGGGGGGGGGGGGGGGGGGGGGGGGGGGCGGGGGGGGGGGGGGEEGEGGGGGGGGGEGGGGGGGGGGGFGGFGFEEEEGGFGGGGEGGGDGGGGGGGGFEFGGDCEC57EGGG?FFGGGCG76CFGG=F<CGGGGG4:CFGGFFGDBFGGFGFBGF>F86@@FFF5
@M03506:14:000000000-AKVR1:1:1101:17200:5884 1:N:0:30
CGAACTCCTACGGGAGGCAGCAGTGGGGAATTTTGGACAATGGGGCAACCCTGATCCAGCCATGCCGCGTGTGTGAAGAAGGCCTTCGGGTTGTAAAGCACTTTCGGACGGAACGAAATTGCGCGGGTGAATATCCTGCGTAGATGACGGTACCGTAAGAAGAAGCACCGGCTAACTACGTGCCAGCAGCCGCGGTAATACGTAGGGTGCGAGCGTTAATCGGAATTACTGGGCGTAAAGTGTGCGCAGGCGGCGTTGCAAGTCGAGTGTGAAATCCCCGAGCTTAACTTGGGAATTGGGC
+
CCCCCGGGGGGGGGGGGGGGGGGGGGGGGGGGGGGGGGGGGGGGGGGGGGGGGGGGGGGGGGGGGGGGGGGGGGGGGGGGGGGGFGGGGGGGGGGGGGGGGGGGGGGGGGGGGGGGGGGGGGGGGGGGGGGGGGGGGGGGGGGGGGGGGGGCBFGGFGGGCFFGGGGGGGGGGGGGGGGGFCFFGGCCGGGGGGGGGGGGGGGCFGGGGGEEGGGGEG8CFFGD*CCFFGGFGGGEEE3@FGEGGGGGDGGDDGGDGFDD7EGCE<EGGGD6:C>+74CGD>@*09>*<77:F597)*)0)
@M03506:14:000000000-AKVR1:1:1101:16503:5905 1:N:0:30
CGAACTCCTACGGGAGGCAGCAGTAGGGAATTTTCCACAATGGGGGCAACCCTGATGGAGCGACGCCGCGTGCAGGATGAATGCCTTCGGGTTGTAAACTGCTTTTATCTGTGACGAATATGACGGTAGCAGATGAATAAGGATCGGCTAACTCCGTGCCAGCAGCCGCGGTCATACGGAGGATCCAAGCGTTATCCGGAATTACTGGGCGTAAAGAGTTGCGTAGGCGGCACGTTAAGCGAAGTATGAAATCGTGTGGCTCAACCATACGGCTATGCTTTGAACTGGCAAGCTAGAGAAG
+
CCCCCGGGGGGGGGGGGGGGGGGGGGGGGGGGGGGGFGGGGGGGGGGGGGGGGGGGGGGFGGGGGGGGGGGGGGGGGGGGGGGGGGGGGGGGGGGGGGGGGGGGGGGGGGGGGGGGGGGGGGGGGGGGGGGGGGGFGGGCGGGGFDGGGGGGGGGGGGGGFGGGGGFGGGGGGGGGGGGGGGGGGGGFGGGGGGGGGGGG8C79FFEF8=CBEGFGGGGGGGCEGGGGGGGGEGGGGEFFEECEGG7F99:+0:/7EFGGF60+AF5CG5CBDDGGGFGGGFFDGFGF6FFBF4=**/*/)
@M03506:14:000000000-AKVR1:1:1101:13682:5911 1:N:0:30
CGAACTCCTACGGGAGGCAGCAGTGGGGAATATTGCGCAATGGCCGAAAGGCTGACGCAGCGACGCCGCGTGTGGGATGAAGGCCTTCGGGTTGTAAACCACTGTCGGGAGGGGCGAATACCTGGCTTCGAATAGGAGACCAGGGGTGACGGTACCTCCAAAGGAAGCACCGGCTAACTCCGTGCCAGCAGCCGCGGTAATACGGAGGGTGCGAGCGTTGTCCGGAATCACTGGGCGTAAAGGGCGCGTAGGCGGCCGGGTAAGTCACTTGTGAAATCCCGGGGCTCAACTCCGGGGCTGC
+
CCCCCGGGG<FGGGGGGGGGGGGGGGGGGGGGGGGGGGGGGGGGGGGGGGGGGGGGGGGGGGGGGGGGGGGGGGGGGGGGGGGGGGGGGGGGGGGGGGGGGGGGGGGGGGGGGGGGGGGGGGGGGGGGGGGGGGGGGGGGGGGGGGGGGGGGGGGGGGGGGGGGGGGGGGGGGGGGGGGGGGGGGGGGGFGGGGDGGGDGGGFGGEGGGCGEDEGEGGG5CCGGGGGCFFGGGFDEGGGCGGGGGGEGEEEEGGGGEE)CG54CEFGGGGF@GGGG=4*9CE)5CBF4<F4>?:BEFFEB)
@M03506:14:000000000-AKVR1:1:1101:21391:5926 1:N:0:30
CGAACTCCTACGGGAGGCAGCAGTGGGGAATATTGCACAATGGGCGAAAGCCTGATGCAGCGACGCCGCGTGAGGGATGACGGCCTTCGGGTTGTAAACCTCTTTCAGCAGGGAAGAAGCGCAAGTGACGGTACCTGCAGAAGAAGCGCCGGCTAACTACGTGCCAGCAGCCGCGGTAATACGTAGGGCGCAAGCGTTGTCCGGAATTATTGGGCGTAAAGAGCTCGTAGGCGGCTTGTCACGTCGGATGTGAACGCCCGGGGCTTAACCCCGGGTCTGCTTTCTATACGGGCTAGCTAGT
+
CCCCCGGGGGGGDGGGGGGGGGGGGGGDGGFFGGGGGGGGGGGFFGGDCGGGGGGGGGGFGGGGGGG7FFGG74FFDFEGGDCEEGGGGGGGG@GFGGFEFGGGGGFFFBG7BFFGBFGGCGGGDFGGGGGGGEGGFGFGG?<DF7<CFGFGGEEFFG;FGB7BFGGGC<FCFFGGGEGGFGGG?C:CGEGE>CGG>E5CCFEG*:*<:EGCGGGGGEGFGGCFGFC?8F56?GCEE59?E+:C5=E3?CF7:?+*;BDGG5CCCFF>F7CE3)):5>7C**9<08:@)4:(7B@F@*9?1
@M03506:14:000000000-AKVR1:1:1101:9577:5934 1:N:0:30
CGAACTCCTACGGGAGGCAGCAGTGGGGAGTATTGGACAATGGGCGGAAGCCTGATCCAGCAATGCCGCGTGTGTGAAGAAGGCCTTCGGGTTGTAAAGCACTTTCAGAGGTGAGGAAGTATTCATAGCGAATAACTATGAGTATTGACGTTAGCCTCAGAAGAAGCACCGGCTAACTCTGTGCCAGCAGCCGCGGTAATACAGAGGGTGCTAGCGTTAATCGGAATTACTGGGCGTAAAGGGTGTGTAGGTGGTTTAGGCAAGTCAGGTGTAAAAACCCCGGGCTTAACCTGGGAATGTC
+
CCCCCGGGGGGGGGGGGGGGGGGGGGGGGGGGGGGGGGGGGGGGGGGGGGGGGGGGGGGGGGGGGGGGGGGGGGGGGGGGGGGGGGGGGGGGGGGGGGGGGGGGGGGGGGGGGGGGGGGGGGGGGGGGGGGGGGGGGGGGGGGGGGGGGGGGGGGGGGGGGGGGGGGGGGGGGGGGGGGGGGGGGGGGGGGGGGGGGGCFFFGGCFGGGGGGGGGGGGGGGGGEGDGGGGFFFCGGEGDCFGGGGGGGGGFCDFGGGFGFC?<FGFGDFGGFGGGFCBGGDEFED55F>FFBFFFFFF@F4
@M03506:14:000000000-AKVR1:1:1101:20444:5941 1:N:0:30
CGAACTCCTACGGGAGGCAGCAGTGGGGAATATTGGACAATGGGCGCAAGCCTGATCCAGCCATGCCGCGTGAGTGATGAAGGCCCTAGGGTTGTAAAGCTCTTTCAACGGTGAAGATAATGACGGTAACCGTAGAAGAAGCCCCGGCTAACTTCGTGCCAGCAGCCGCGGTAATACGAAGGGGGCTAGCGTTGTTCGGAATTACTGGGCGTAAAGCGCACGTAGGCGGATACTTAAGTTAGGGGTGAAATCCCAGGGCGCAACCCTGGAACTGCCTTTAATACTGGGTATCTCGCGTTCG
+
CCCCCGGGGGGGGGGGGGGGGGGGGGGGGGGGGGGGGGGGGGGGGGGGGGGGGGGGGGGGGGGGGGGGGGGGFGGGGGAFGGGGGDGGGGGGGGGGGGGGGGGGGGGGGGGGGGGGGGGGGGGGGGGGGGGGGGGGGGGGGGGFFFEGGGGGGGGGGGGGGGGGFGGEGEGGGGGGGGGGGGGGGGFFGGGFGGGGFDEGGGGGGGGGGGGC5>CF7C=GEGG6FDDGGCGGFEGGGG>FG??FCEGCC:<?<<CFC3C)/:CCFDCFG47@FGF?=?7*:9F?FFG::7@26@>)<3)8<
@M03506:14:000000000-AKVR1:1:1101:24430:5965 1:N:0:30
CGAACTCCTACGGGAGGCAGCAGTAGGGAATATTGGGCAATGGACGCAAGTCTGACCCAGCCATGCCGCGTGCAGGATGAAGGCCTTCTGGGTTGTAAACTGCTTTTATCTGGGAAGAAAACACCCCTGCGGGGGGAACTGACGGTACCAGATGAATAAGCACCGGCTAACTCCGTGCCAGCAGCCGCGGTAACACGGCGGGTGCAAGCGTTGTCCGGATGTATTGGGTTTAAAGGGTGCGTAGGCGGCCTTTTAAGTCAGTGGTGAAAGCCCATCGCGCCACCATGGAACCGCAATTGAT
+
CCCCCGGGGGGGDGGGGGGGCEGGGFDEE<FGGGF@FGFFGGGGCFGGGGGGGGGGGGGGGDGAFGGGDECFEG<FGGGGEF=8CFGGG?FFGGGGGFFGGGGGGGFEFGGFDCGFGGGGGGGGGGFF7<C@CEDEFGGGAF:F>FGGGGGGGGGGG@G?FFGF>5?GGGGFCEEG>8:78E?EFFCCG8EGG+CFE5*:8CEEEFFG8A:8C*++/:5;*<CF7@FG8;*3@FCC**9EGEC5CCE3**2+2+<79*0*3+:C+7CFF**8/*2:9.)/)8)*/*05?*0(07)084@/9
@M03506:14:000000000-AKVR1:1:1101:5924:5967 1:N:0:30
CGAACTCCTACGGGAGGCAGCAGTGGGGAATTTTCCTCAATGCGCGAAAGCCTGACGGAGTGACGCCGCGTGTGGGACGAAGGCCTTCGGGTCGTAAACCACTGTCAGTGGGAAAGAAGGATGTCGATGCTAATACCATCGGCATTTGACGGTATCTGCAGAGGAAGCCCCGGCCAACTCTGTGCCAGCAGCCGCGGTAAGACAGAGGGGGCAAGCGTTGCCTGGAATTACTGGGCGCAAAGGGCGCGTAGGCGGGATGGCACGTCGGGCGTGAAATCCTTCGGCTCAACCGACGAACGTC
+
CCCCCGGGGGGGCDGGFEGGEDFGEFFGGEGGEEEF,<EGAF,6B:@FGGGFGFFEEDGEGGFA@F:FEEEEGFDE@FECCGDGGGFGFC>GGC@<F<?EGFEEFEFA<FFGFFGGCGGGGGFGGGGEEDE<<AFFGGGGDCEFGFGFFCG@<<*3E9FCC;FCC@<C:<::<C:F:CAFCGG9F<9<CFCFF*:E>::*+?++;:6;ECEEC>88>E58=7+0C>:@+<<+3?****18*<CEC57>*//7*/7)*)/*:7**1**1*1C555*3*****175C)*6)*728))07>;7)
@M03506:14:000000000-AKVR1:1:1101:10994:5995 1:N:0:30
CGAACTCCTACGGGAGGCAGCAGTTGGGAATCTTGGACAATGGGGGAAACCCTGATCCAGCCATGCCGCGTGAGTGATGAAGGCCTTCGGGTTGTAAAACTCTTTCGACGGGGACGATAATGACGGTACCCGTAGAAGAAGCTCCGGCTAACTTCGTGCCAGCAGCCGCGGTAATACGAAGGGGGCTAGCGTTGTTCGGAATTACTGGGCGTAAAGCGCGCGCAGGCGGTTTTTCAAGCCAGTGGTGAAAGCCCGGAGCTCAACTCCGGAACTGCCATTGAAACTGTGAAACTTGAGGATG
+
CCCCCGGGGGGGGGGGGGGGGGGGGGGGGGGGGGGGGGGGGGGGGGGGGGGGGGGGGGGGGGGGGGGGGGGGGGGGGGGGGGGGGGGGGGGGGGGGGGGGGGGGGGGGGGGGGGGGGGGGGGGGGGGGGGGGGGGGGGGGFGGGGGGGGGGGGFGCFGGGGGGGGGGGGGGGGGGGGGGGGGGEGGGGGGGGGGGGGGGEEGGDGGGGGGGGGGFGGGGGGGGGGGGGGEEGGGCGGGGGFGGGGDGGGGGGGGGGGFGDGDFGGFFGGDE>G=C6F4>DFFFGCB?=<*@<4=F*94:6?
@M03506:14:000000000-AKVR1:1:1101:22504:5996 1:N:0:30
CGAACTCCTACGGGAGGCAGCAGTGGGGAATATTGGACAATGGGCGCAAGCCTGATCCAGCAATGCCGCGTGAGTGATGAAGGCCTTAGGGTTGTAAAGCTCTTTTACCCGGGAAGATAATGACTGTACCGGGAGAATAAGCCCCGGCTAACTCCGTGCCAGCAGCCGCGGTAATACGGGGGGGGTAAGCGTTGTTCGGAATTACTGGGCGTAAAGGGCTCGTAGGCGGCCAACTAAGTCCGACGTGAAATCCCACGGCTTAACCTTGGAACTGCGTCGGATGCTGGATGGCTTGAATTCG
+
CCCCCGFGECEEGGGDGGGGGFGFFGGGFGGGGGAFGGFGGGGGGGDFGGGGGGGGGFFDGGGG9EG7CFGCBFEFGGFGFFCCFGFCFGG<EF@EGGFG9FCGGGGFGGGGGGGGFGGGGGGGGGGFGGGDGGGCGCFFC<FD7CCEGDD<D9B<FGGFDFG7<:FDG:>:<<EGDEEEEE>EC*8+<@E*/CC><55C880<CFGGGFC*:C*<CE***2**;89/?>EC8:8868C7+:::ECEGGF7<DC6*/797E67+<:EFGF+6<7*/*01))7)2<=<@29.1).7064@7)
@M03506:14:000000000-AKVR1:1:1101:5065:6015 1:N:0:30
CGAACTCCTACGGGAGGCAGCAGTCGGGAATTTTGGGCAATGGGCGAAAGCCTGACCCAGCAACGCCGCGTGAAGGATGAAATCCCTCGGGATGTAAACTTCGCAAGAACGGGAAGAATAAGTGAGGGTTAATATCTCTCGCGATGACGGTACCGTTTGTAAGCTCCGGCTAACTCCGTGCCAGCAGCCGCGGTAATACGGGGGGAGCAAGCGTTGTTCGGATTTACTGGGCGTAAAGGGCGCGTAGGCGGCCACCGCAAGTCGATTGTGAAATCTCCGGGCTTAACCCGGAAAGGTCAAC
+
CCCCCGGGGGGGGGGGGGGGGGGGGGGGGGGGGGGGCGGGGGGGGGGGGGGGGGGGGGGGGGGGGGGGGGGGGGGGGGGGGGGGGGGGGGGGGGGGGGGGGGGGGGGGGGGGGDEGGGGGGGFGGGGGGGGGGGFDFGGGGGGGGGGGDGEGGGGGGGGGGGGGGGGGGGGGGGFGGEFGGFGGGGGGGGGGGGDGGFGFGGEGGGGGFCFGGCGGGGGGG=EEGGGGG6FGGGEEEFFEGGGGEDEGCC=595C<EFG3C0:==CGFFGGFGGGGGBCDDBBFF?DF0C@285<FFB?=9
@M03506:14:000000000-AKVR1:1:1101:17020:6018 1:N:0:30
CGAACTCCTACGGGAGGCAGCAGTGGGGAATATTGCGCAATGGGCGAAAGCCTGACGCAGCGACGCCGCGTGGGGGATGAAGGTCTTCGGGTCGTAAAGCCCTGTCGGGAGGGACGAAACAGCCGAGACCTAATACGTCTCGGCATTGACGGTACCGCCTAAGCAAGCACCGGCTAACTCTGTGCCAGCAGCCGCGGTAATACGGAGGGGGCAAGCGTTGTTCGGAATTATTGGGCGTAAAGGGCGCGTAGGCGGCTGGCTAAGTCTGGTGTGAAAGCCCCTGGCTCAACGCGGGAACGTC
+
CCCCCGGGGGGGGGGGGGGGGGGGCFGGGGG,FG9FGGFGGGGGGG+FEGGGGGGGG@FGG+FEGGGGGGGGFG7FG+=FGGG4CFGGGG>F=FFGGG9F<FG<F<F7F+@7FG+FEGD>FCF:>*5*1*3?F,@,*,,3,@CFGE@CGG*CFG@F*C***7,+7FF72+=FGGGDGGGG7@FF7EDGGGGGGGGGGGGGFGG5CEGG***:*;/AEGCEG*AEGEE=+++0<CGFG=D5CFFE=C*9:CGG47C3*)1/0<DG+:+:02?5>7>C*8*9*))/C:C?)9)()737B5)))
@M03506:14:000000000-AKVR1:1:1101:10336:6028 1:N:0:30
CGAACTCCTACGGGAGGCAGCAGTGGGGAATTTTGCGCAATGGGGGAAACCCTGACGCAGCAACGCCGCGTGGAGGATGAAGTCCCTTGGGACGTAAACTCCTTTCGACCCGGACGATAATGACGGTACGGGTGGAAGAAGCCCCGGCTAACTTCGTGCCGGCAGCTGCGGTAATACGAGGGGGGCAAGCGTTGTTCGGAATTATTGGGCGTAAAGGGCGCGTAGGCGGTGCGGTAAGTCACCTGTGAAATCTCCGGGCTTAACTCGGAGCCTGCAGGCGAAACTGCCGTGCTTGAGTGTG
+
CCCCCGGGGGGGGGGGGGGGGGGGGGGGGGGGGGGGGGGGGGGGGGGGGGGGGGGGGGGGGGGGGGGGGGGGGGGGGGGGGGFGGGGGGGGGGGGGGGGGGGGGGGGGGGGGGGGGGGGGGGGGGGGGGGGGGGGGGGGGGGGGGGGGGGGGGDGGGGGGGGGGGGGGGGGGGGGGGGGGDGGGGGDGGGGGGCGGGGGGEGGGGGGGGGGGGGGGGGEGGGGD8C6CEC8*:CCEGGFGFGGFE96>FFGGGGFGGFGDGG7??FGG5C/<CC5*7:DGDFFCFFDFBC5:FFF)6@?*9
@M03506:14:000000000-AKVR1:1:1101:14811:6029 1:N:0:30
CGAACTCCTACGGGAGGCGCAGTCGGGAATTTTGGGCAATGGGCGAAAGCCTGACCCAGCAACGCCGCGTGAAGGATGAAATCCCTCGGGATGTAAACTTCGCAAGAACGGGAAGAATAAGTAGGGGACAATACCCCCTATGATGACGGTACCGTTTGTAAGCTCCGGCTAACTCCGTGCCAGCAGCCGCGGTAATACGGGGGGAGCAAGCGTTGTTCGGATTTACTGGGCGTAAAGGGCGCGTAGGCGGCCAGCACAAGTCAGTTGTGAAATCACCGAGCTTAACCCGCAAAGGTCAACC
+
CCCCCGGGGGGGGGGGGGGGGGGGGGGGGGGGGGEGGGGGGGFGGGGGGGGGGGGGGGGGGGECGGGGGGGGGGGGGGGGGGGGGGGGGGGDGGGGGGFGGGGGGGGGGGGGGGGGGGGGGGGFGGGCGGGGFGGGFGGGGGGFFGGGGFGGGGGEGGGGFGFGGGGGGGDFGGGGGGGGGG?7CEGCGGGGGGDGGFFDGG>CED>FCCFG2;CG5CE/8CCFFC+08;AE:*;C+<*57EG:5C/CC7*21AF7FFFG+9>92*<?5D7*22*3*5)7<)/<C4*)-))()94?BF=?)
@M03506:14:000000000-AKVR1:1:1101:10476:6044 1:N:0:30
CGAACTCCTACGGGAGGCAGCAGTGGGGAATATTGGGCAATGGGCGAAAGCCTGACCCAGCCACGCCGCGTGAGTGATGAAGGCCTTCGGGTCGTAAAGCTCTGTGGGGAGGGACGAACAAGTGCGCATCTAACACATGCGTGCCCTGACGGTACCTCCTTAGCAAGCACCGGCTAACCATGTGCCAGCAGCCGCGGTAATACATGGGGTGCAAACGTTGCCCGGAATCATTGGGCGTAAAGCGCGCGTAGGCGGTTACTTAAGTTGGAGGGGAAAGCCCTCGGCTTAACTGGGGAAGTGC
+
CCCCCGGGGGGGGGGGGGGGGGGGGGGGGGGGGGGGGGGGGGGGGGGGGGGGGGGGGGFGGGGGGGGG@CCFEGECDFFGFGGGGGG9FGGGGGGGG7B<EFCGEFGGGCGGECEEGFGDDF383@7CCFFG9=FE@F98C>@FGG7AF,FEE*FC,?BFFFGGGC@@CFCFDDC@:FC<:<,2F9,58FFGFEGGG8CCF7C9<FGG>*:*AEFDEFG==G?EGGE=CFF?FGC*:*);*<3**/*1*1C5*:CD539C0C:0<:A7+95))9**/)9**)0:7:3?2**-))05;B@?*
@M03506:14:000000000-AKVR1:1:1101:17689:6075 1:N:0:30
CGAACTCCTACGGGAGGCAGCAGTGAGGAATATTGGTCAATGGGCGCAAGCCTGAACCAGCCATGCCGCGTGCAGGATGACGGTCCTATGGATTGTAAACTGCTTTTGTACAGGAAGAAACAGTTCTACGTGTAGAACCTTGACGGTACTGTAAGAATAAGGATCGGCTAACTCCGTGCCAGCAGCCGCGGTAATACGGAGGATCCAAGCGTTATCCGGAATCATTGGGTTTAAAGGGTCCGTAGGCAGTTTTGTAAGTCAGTGGCGAAAGCCCATCGCTCAACGGTGGAACGGCCATTGA
+
CCCCCGGGGGGGGGGGGGGGGGGGGGGGGGGFGGGGGGGGGGGGGGGGGGGGGGGGGGGGGGGGGGGGGGGGGGGGGGGGGGGGGGGGGGGGGGGGGGGGGGGGGGGGGGGGGGGGGGGGGGGGGGGGGGGGGGGGGGGGGGGGGGGGGGGGGGGGGGGGGGGGGGGGGGGGGGGGGGGGGGGGGGGGGGGGGGGGGGGGGGGGGGGGGGGGGGGGGGGGGGG?CFGDGGEGGGFDFGGGGGGGEGGGG?9CF7C>CFGGGGGGGGGGEDEFGCFCDBD*5)9?C:1>>D@>FDEEE?FF*
@M03506:14:000000000-AKVR1:1:1101:14784:6083 1:N:0:30
CGAACTCCTACGGGAGGCAGCAGTGGGGAATATTGGACAATGGGCGCAAGCCTGATCCAGCCATGCCGCGTGAGTGATGAAGGCCCTAGGGTTGTAAAGCTCTTTTGTGCGGGAAGATAATGACGGTACCGCAAGAATAAGCCCCGGCTAACTTCGTGCCAGCAGCCGCGGTAATACGAAGGGGGCTAGCGTTGCTCGGAATCACTGGGCGTAAAGGGTGCGTAGGCGGGTCTTTAAGTCAGGGGTGAAATCCTGGAGCTCAACTCCAGCACTGCCTTTGATACTGAGGATCTTGAGTTCG
+
CCCCCGGGGGGGGGGGGGGGGGGGGGGGGGGGGGGGGGGGGGGGGGGGGGGGGGGGGGGGGGGGGGGGGGGGGGGGFGGGGGGGGGGGGGGGGGGGGGGGGGGGGGGGGGGGGEGGGGGGGGGGGGGGGGGGGGGGGGGGGGGGGCGGGGGGGGGGGGGGGGGGGGGGGGGGGGGGGGGGGGGGGGGGGGGGGGGFGGGGGGGGGGGGGGGGGGGGGGGGGGGCEGGGGGDGGGGEGGG?CFGGDEG<CCGGFFG4FFGGFFCFGGGGG4C>CFFGGFGGFF8FGF7632)5646=6FF/5
@M03506:14:000000000-AKVR1:1:1101:27650:6094 1:N:0:30
CGAACTCCTACGGGAGGCAGCAGTGGGGAATATTGGACAATGGGCGAAAGCCTGATCCAGCAATGCCGCGTGAGTGAAGAAGGCCTTCGGGTTGTAAAGTTCTTTTGTCCGGAACGAAACGGTTAGCGTGAATATCGCTGACTACTGACGGTACCGGAAGAATAAGCACCGGCTAACTACGTGCCAGCAGCCGCGGGAATACGTAGGGTGCGAGCGGTAATCGGCATTACTGGGCGGAAAGCCTGCGACGGCGGTTGTGTATGCTAGATGTGAAGTCCCTGGGTTTAACCTGGCAGAGGCG
+
@CCCCFCFF@@F7BCEF,BFGFGF8DCDCFFCG,C@@@,@@ECFGEGDCFGGFFGD,,CFF8<6C,EFFG:CEFGGE?,CC,C9<F<,48@,8@FGGGC,CFF9,9?4<F@FFGGGG:?FCD+BFGGG+3++,EFF::,++3<BDE9F<F7+F+>:B@+5C,@,E9,>>C:B*>BB,@,>*>,1*7<=<FGF7C@**4*3:9C42C8828A8**1*/**2+C/5*2*3+<+++:*?5*)**:*+2AE)//*7<5*1*0/00+*++*3*00<**:*0**9:7))**09*.*/4)))0)))))
@M03506:14:000000000-AKVR1:1:1101:12112:6095 1:N:0:30
CGAACTCCTACGGGAGGCAGCAGTGGGGAATTGTTCGCAATGGGCGCAAGCCTGACGACGCAACGCCGCGTGGAGGATGAAGATCTTCGGGTCGTAAACTCCTTTCGATCGAGACGAATGGCTTCCGGGTGAACAATCCGGGAGAGTGACGGTACCGAGAGAAGAAGCCCCGGCTAACTCCGTGCCAGCAGCCGCGGTAATACGGGGGGGGCAAGCGTTGCTCGGAATTACTGGGCGTAAAGGGCTCGTAGGTGGCCAACTAAGTCAGACGTGAAATCCCTCGGCTTAACCGGGGAACGGC
+
CCCCCGGGGGGGGGGGGGGGGGGGGGGGGGFGGGGGGGFGGGGGGGGGGGGGGGGGGGGGGGGGGGGGGGGGGGGGGGGGGGGGGGGGGGGGGGGGGGGGGGGG9FGGGGGGGGGGGGGGFGGGGGGGGGGGGGGFGGGGGGGG:FGGGGGDGGGGGGGDE<:FFGGGGGGGGGGGGGGGGGGGGGGGGGGGGGGGGGGGGGFFGGGGGGGGGCFGGGCGGGGGG>8C6ECGGFGGGED5CFGDGG=5:*:CF6:786DCF6CGFGDFG67.173+:649*4>CEF<?<F*-53)))85))
@M03506:14:000000000-AKVR1:1:1101:20530:6107 1:N:0:30
CGAACTCCTACGGGAGGCAGCAGTGGGGAATTGTTCGCAATGGGCGCAAGCCTGACGACGCAACGCCGCGTGGGGGATGAAGGTCTTCGGATTGTAAACTCCTGTTGCCCGGGACGAATGGCTCCAACCTAATACGTTGGAGTGTGACGGTACCGGGTGAGGAAGCCCCGGCTAACTCTGTGCCAGCAGCCGCGGTAATACAGAGGGGGCAAGCGTTGTTCGGAATTACTGGGCGTAAAGGGCGCGTAGGCGGCCTTCTAAGTCGAACGTGAAATCCCCGGGCTCCACCCGGGAACTGCGG
+
CCCCCGGGG@FGGGGGGGGGGGGGGGGGGGFGEGGGGGFGGGGGGGGGGGGGGGGGGGGGGGGGGGGGGGGGGGGGGGGGGGGGGGGGGGGGGGGGGGGGGGGGGGGGGGGGGGGGDFGFGGGGGGGGGGGGGGGGGGGGGGGGGGGGGGGGGGGGGGGGGGGGGGGGGGEDGGCGGGGDFCGGGGGGGGGGGGGE5?FGFFG?FGGGGGGGGGGGGGGGGGC?>EF:C+:@GGGGGCCFFC5EGG=DGGGGGGDCCFGF?EGGGDEDCFF)9:*<7FF)9:B7*)9).9>>>57:9/7>)
@M03506:14:000000000-AKVR1:1:1101:20377:6115 1:N:0:30
CGAACTCCTACGGGAGGCAGCAGTGGGGAATATTGCGCAATGGGCGAAAGCCTGACGCAGCGACGCCGCGTGAGTGATGAAGGCCTTCGGGTCGTAAAGCTCTGTCGGAGGGAACGAATGCTCTTGAGGTCAACAGCCTCGGGAAGTGACGGTACCCTCAAAGGAAGCACCGGCTAACTCTGTGCCAGCAGCCGCGGTAATACAGAGGGTTCAAGCGTTGTTCGGAATCATTGGGCGTAAAGGGCGTGTAGGCGGTTTGGTAAGTCATGTGTGAAATCCCTCGGCCCAACCGGGGAACGAC
+
CCCCCGGGG@FGGGGGGGGGGGGGGGGG>FGGGGGGGGEGGGGGGGGGGGGGGGGGGGGGGGEGGGGDGGFGGGFFGGGGGGGGGGGGGGGGGGGGGGGGGGGGGGGGDGGGGGGGGEGGGGGGGGFGFGGGGGGGGGGGGGGGGGGFGGGGGGGGGGGGGGGGG:BGFGGGGGGDFGGFGGGGFGGGGGGGGGGCGGGGF7?79AFCC:*:?FGGGGGG8ECEE;8*09EC:CEFECC5FGGGGG:<86CEGGG/?5**:9C?CC+:F7C7DGFGG8CGCF@G*)1)-751:5)0..)).
@M03506:14:000000000-AKVR1:1:1101:8641:6118 1:N:0:30
CGAACTCCTACGGGAGGCAGCAGTGGGGAATATTGGACAATGGGCGCAAGCCTGATCCAGCAATGCCGCGTGTGTGAAGAAGGCCTTCGGGTTGTAAAGCACTTTTATCAGGAACGAAAAGGTCGTGGTTAATACCCATGACTGCTGACGGTACCTGAGGAATAAGCACCGGCTAACTTCGTGCCAGCAGCCGCGGTAATACGAAGGGTGCAAGCGTTAGTCGGAATTACTGGGCGTAAAGCGTGCGTAGGCGGTTTCTTAAGTCCGTTGTGAAAGCCCTGGGCTCAACCTGGGAACTGCA
+
CCCCCGGGGGGGGGGGGGGGGGGGGGGGGGGDGGGGGGGGGGGGGGGGGGGGGGGGGGGGGGGGGGGGGGGGGGGGGFFGGGGGDGGGGGGGGGGGGGGGGGGGGGGGGGGGGGGGGGGGGGGGGGGGGGGGGGFGGGGGGGDGGGGGGGGGGGFGGFGGGGGGGGGGGGGGGGGGGGGGGGGGGGGGGGGFEGGG5BEFFFCFFCEGGGGGDG8CEGDECFGGCCFDGGFGCGGGGGDCFGGEECCDEDGGDDE<?9F7<?CCCFGFCDG@7::?F)7FF@FG6)6=0C?<FFFFF6?F*
@M03506:14:000000000-AKVR1:1:1101:18546:6118 1:N:0:30
CGAACTCCTACGGGAGGCAGCAGTGGGGAATATTGGACAATGGGCGCAAGCCTGATCCAGCCATGCCGCGTGAGTGATGAAGGCCCTAGGGTTGTAAAGCTCTTTTGTGCGGGAAGATAATGACGGTACCGCAAGAATAAGCCCCGGCTAACTTCGTGCCAGCAGCCGCGGTAATACGAAGGGGGCTAGCGTTGCTCGGAATCACTGGGCGTAAAGGGTGCGTAGGCGGGTCTTTAAGTCAGGGGTGAAATCCTGGAGCTCAACTCCAGAACTGCCTTTGCTACTGAGGATCTTGAGTTCG
+
CCCCCGGGGGGGGGGGGGGGGGGGGGGGGGFFGGGFGGDFGGGGGGGGEGGGGGGGGGGGGGGGGGGGGGGGGGGGGGGGCGGGGGGGGGGGGGGGGGGGGGGGGGGGGGGGGGGGGGGGGGGGGGGGGGGGGGGGDFGGFGGGGFCGGCFGEGGGGGGGGGGCEGGDGGGGGGGGGGCFDGGGGGGGGGGGGGGGFCE>CFFDGGCCGFGGDEECFGGGGGGGGGGCCCE>CFFGEFGF+<FGGGGFG+<CGFCFC:FDGCFGGG?FF*:5*79?CFF7*9=FG?7??6F0B=F46BFF3
@M03506:14:000000000-AKVR1:1:1101:21284:6142 1:N:0:30
CGAACTCCTACGGGAGGCAGCAGTGGGGAATATTGGACAATGGGCGAAAGCCTGATCCAGCAATGCCGCGTGGGCGATGAAGGCCTTAGGGTTGTAAAGCTCTTTTACCCGGGATGATAATGACAGTACCGGGAGAATAAGCCCCGGCTAACTCCGTGCCAGCAGCCGCGGTAATACGGAGGGGGCTAGCGTTGTTCGGAATTACTGGGCGTAAAGCGCGCGTAGGCGGCTTTGTAAGTTAGAGGTGAAAGCCCGGGGCTCAACCCCGGAACTGCCTTTAAGACTGCATCGCTTGAATCCA
+
CCCCCGGGGDGGGGGGGGGGGGGGGGGGDGGGGGGFGGFGGGGGGGGEGGGGGGGGGGGGGGGGGGGGGGGGEGGGGGGGGGGGGGGGGGGGGGGGGGGGGFGGGGGGGGGGGGGGGGGGGGGGGGGGGGGGGEGF@FGFGGFGGGGGFFGGGGGDGFDGG7FGGGGGGGCGFGGGGGGGGCFGGGGGGGGGGGGGGGGGDGFGGGGGGGDE>CCGGGCEEECECGGGGGEECFFG?GC:CGFFGGDCFFFG<FEDEDGCC9DFFGGGG3*07=FGCFF7>*0<F@DFBC@0FFF4)/7?*
@M03506:14:000000000-AKVR1:1:1101:12527:6160 1:N:0:30
CGAACTCCTACGGGAGGCAGAAGTGGGGAACATTGGACAATGGGCGAAAGCCTGATCCAGCAATGCCGCGTGAGTGATGAAGGCCTTAGGGTTGTAAAGCTCTTTTACCCGGGAAGATAATGACTGTACCGGTGGAGGAAGCCACGGCTAACTCTGTGCCAGCAGCCGCGGTAATACAGAGGTGGCAAGCGTTGCTCGGAATTACTGGGCGTAAAGGGCGCGTAGGCGGTTCGTTAAGTCCTGTGTGAAATCCCCCGGCTCAACTGGGGAACTGCACAGGCAACTAGCGGGCTTGAGTTCG
+
CCCCCGGGGGGGGGGGGGGG,FFFGGGGGGGGGGGGGGGGGGFGGGGGGGGGGGGGGGGGGGGGGGGDGGGGGGGGGGFGGGGGGGGGGGGGGGGGGGGGGGGGGGGGGGGGGCFGGGFGGGGFGGGGGGFGGGGGGGGGGGGGGGGGGEGGGGGGGGEGGGGGGGGGGGGGGGGGGGG9FGGFGGGFCFGGGGGGGGG>GGGCFGGGGGGBC*=CFCGGGGGGGDC=C*:>EEGGGGGGGGGE7EGGG7C?*AECG>CDGC46?7655>A@GGGGGFFG37<CFFD@B<:>B)776@F73
@M03506:14:000000000-AKVR1:1:1101:22751:6171 1:N:0:30
CGAACTCCTACGGGAGGCAGCAGTGGGGAATTTTCCGCAATGGGCGAAAGCCTGACGGAGTGACGCCGCGCGTGGGACGAGGGCCTTCGGGTCGTAAACCACTGTCAGTGGGAAAGAAGGATGTCGATGCTAATACCATCGGCATTTGACGGTACCTGCAGAGGAAGCCCCGGCCAACTCTGTGCCAGCAGCCGCGGTAAGACCGAGGGGGCAAGCGTTGCTCGGAATTACTGGGCGTAAAGGGCGCGTAGGCGGGATGGCAAGTCGGTCGGGAAATCCTCCGGCTCACCCGCATAACGTC
+
CCCCCGGGGGGGGGGGGGGGGGGGGGGGGGGGGGGGGGGGGGGGGGGGGGGGGGGGGEEGGGGGGFEEGGGGGGGGGGFGGGGGGGGGGGGGGGGGGGGGGGGGGGGGBAFGEFFGFGGGGGGGGGGGGECFAFCGGFGGGGGD7@DGGGGGGCEGGGG<F>FCC,,<FCFGEEEFDFCFCFFGFFFGGD7CGFGGGE8CFGF*:CEEEGGGEF5FGGGGGCFG8EE*CECCEGG5=//*:C9=E7C<C=E=D=EC*7D3>?C53:57>CE)/)9:**22*)7CC;DFA*.337))/9)))
@M03506:14:000000000-AKVR1:1:1101:10850:6175 1:N:0:30
CGAACTCCTACGGGAGGCAGCAGTGGGGAATATTGCACAATGGGCGCAAGCCTGATGCAGCGACGCCGCGTGAGGGATGACGGCCTTCGGGTTGTAAACCTCTTTCAGTAGGGAAGAAGCGAAAGTGACGGTACCTGCAGAAGAAGCGCCGGCTAACTACGTGCCAGCAGCCGCGGTAATACGTAGGGCGCAAGCGTTATCCGGAATTATTGGGCGTAAAGAGCTCGTAGGCGGTTTGTCGCGTCTGCCGTGAAAGTCCGGGGCTCAACTCCGGATCTGCGGTGGGTACGGGCAGACTAGG
+
CCCCCGGGGGGGGGGGGGGGGGGGGGGGGGGGGGGGGGGGGGGGGGGGGGGGGGGGGGGGGGGGGGGGGGGGGGGGGGGGGGGGGGFGGGGGGGGGGGGGGGGGGGGGGFGGGFEGGGGGEEGGGGGFGGGGGGGGGGGGDGGGGGGGGGGGGGGFFGGGGGGGGGGGGGDGGGGGGGGGGGGGGFGGGGGGGGGGGGGGGGEG>EFFGFFGGGEGGGG=FGGGCCGGDGGGGGCCCGC<=CC5CCFGGGG=FCEF:=7CCGGC7>9FGCG?3C9ED?>:CBDGG3DB0C>>F:@))09@)
@M03506:14:000000000-AKVR1:1:1101:17143:6193 1:N:0:30
CGAACTCCTACGGAAGGCAGCAGTGGGGAATTTTGGACAATGGGGGAAACCCTGATCCAGCCATTCCGCGTGAGTGAAGAAGGCCTTCGGGTTGTAAAGCTCTTTTGTCCGGAACGAAACGGTTTGCGTGAATAGCGCCGACTACTGACGGTACCGGAAGAATATGCACCGGCTAACTACGTGCCAGCAGCCGCGGTAATACGTAGGGTGCGAGCGTTAATCGGAATTACTGGGCGTAAAGCGTGCGCAGGCGGTTTTGTAAGCCAGATGTGAAATCCCCGGGCGTAACCTGGTAATGGCA
+
CCCCCGGGGGGGGGGGGGGGGGGGGGDGGGGGGGGGGGGGGGGGGGGGGGGGGGGGGGGGGGGGFGGCGGGGDGGGGGGGFGGFGGGGGGGFGGGGGGGFGGGGGGGGGGGGGGGGGCGGGGCFGGGGGGGCFGGGGGGE@FF>E<BCFGGGGGGGGCGGG7FFGGGGGCFGGG>EFFGGGFF@FDFCGFGGCCGFGEGGGGGCFFDE2=*:*:8CCEGCFGGGGGG6AEGGGC5C5?7CF+:*:57C*5CE55*1*8C5C9C9CCF<?FG=7*:+:)09C>:5*85>BC*(50**/09))
@M03506:14:000000000-AKVR1:1:1101:25504:6247 1:N:0:30
CGAACTCCTACGGGAGGCAGCAGTCGAGAATCTTTCTCAATGGGCGAAAGCCTGAAGGAGCGACGCCGCGTGGGGGATGAAGGGCTTCGGCCTGTAAACCCCTGTCATTTGCGAACAAGGTCGGCTATTTAAAAGATGGCCGGATTGATGGTAGCGAAAGAGGAAGGGACGGCTAACTCTGTGCCAGCAGCCGCGGTAATACAGAGGCCCCAAGCGTTGTTCGGATGCACTGTGCGTACAGGGTGCGTAGGTGGCGAAGTAAGTTGGATGTGCAAGTTCCGAGCTTAACTCGGAAAGGGAA
+
CCCCCFGFGGGGGGGGGGGGGGGFFGGFGDGGFGGGFFFGGGDFG::F7CEGGDFGG8@F7@CGGCGGGG@:7=>7CFCF<?FDCFFEFCGGGCFEFGGGEGFGGFEFGGGF7EEDG?FDFCGE@+>F,,@,@FC<EF@CFEGG7@CFGGGGCCG7CC*<,<,,=FEGG*:CCCFGFFB,7?FG9F<*<<BC<C55:CEC9<AFF8>*;;:*/*;;;5/;E+/**2*2+<9++0+*/2)8+0****2C*:5ACF=3*)1C7+*3+2+*02<6*20<*97*5)7**02*679,8))0755)0
@M03506:14:000000000-AKVR1:1:1101:4861:6254 1:N:0:30
CGAACTCCTACGGGAGGCAGCAGTGGGGAATATTGGACAATGGGCGAAAGCCTGATCCAGCAATGCCGCGTGAGTGATGAAGGCCTTAGGGTTGTAAAGCTCTTTTACCCGGGATGATAATGACAGTACCGGGAGAATAAGCCCCGGCTAACTCCGTGCCAGCAGCCGCGGTAATACGGAGGGGGCTAGCGTTGTTCGGAATTACTGGGCGTAAAGCGCACGTAGGCGGCTTTGTAAGTTAGAGGTGAAAGCCCGGGGCTCAACTCCGGAATTGCCTTTAAGACTGCATCGCTAGAATTGT
+
CCCCCGGGGGGGGEGGGGGGGGGGGGGGGGGGGGGGGGGGGGGGGGGGGGGGGGGGGGGGGGGGGGGDGGFGGGGFGGGGGGGGGGGGGGGGGGGGGGGGGGGFFGGGGGGGGGGGGGGGGGGGGGGGGGGGGGGGGGGGGGGGGGGGGGGGGGGGGGGGGGGGGGGGGGGGGGGGGGGGGGGGGGGFGGG::FEGGGGGGGGGGGGGGGGGGEEFEGGGGGGGGGGEGGDG8?EGGFGGGGGGGEFGCCGGFFEDEEDDC?CEGGGGGGGFFDCFGFFF>FFF7?F42CBBF)<=@F4=0
@M03506:14:000000000-AKVR1:1:1101:22827:6254 1:N:0:30
CGAACTCCTACGGGAGGCAGCAGTGGGGAATATTGGACAATGGGCGCAAGCCTGATCCAGCCATGCCGCGTGAGTGATGAAGGCCTTAGGGTTGTAAAGCTCTTTCAGTAGGGACGATAATGACGGTACCTACAGAAGAAGCCCCGGCTAACTTCGTGCCAGCAGCCGCGGTAATACGAAGGGGGCTAGCGTTGTTCGGATTTACTGGGCGTAAAGCGCACGTAGGCGGATCGTTAAGTTGGGGGGGAAATCCCAGGGCTCAACCCTGGAACGGCCTTCAATACTGGCGAGCTAGAGTCCG
+
CCCCCGGGGGGGGGGGGGGGGGGGGGGGGGGGGGGGGGGGGGGGGGGGGGGGGGGEGGGGGGGGGGGGGGFG7FGGGGFFGGGFFFGGGGGGGGGGGGGGFGGGDGGFGGGGGGGGGGGDGGFGCFFGGGGGGGFFGGGGGDAFDFGGGEGGGGGGDG7FGGGGGGGGGGE:*CFFGGGCCEGEGDFGGGGFGEEGGCGGG>FGFGGGGGGGDE5CFEE5:=;@FGGGC/:C8*;CFGGC9FGGD*:DC5?FDF67ADGCF6>GGGCC5>+0*19EG4>CC?FG?=FF99.4@*9=4@BF:
@M03506:14:000000000-AKVR1:1:1101:5296:6278 1:N:0:30
CGAACTCCTACGGGAGGCAGCAGTGGGGAATATTGCGCAATGGCCGCAAGGCTGACGCAGCGACGCCGCGTGTGGGATGACGGCCTTCGGGTTGTAAACCACTGTCGAGAGGGACGAATACGGGGCCTCGAATAGGGGACCTCGGGTGACGGTACCTCTAAAGGAAGCACCGGCTAACTCCGTGCCAGCAGCCGCGGTAATACGGAGGGTGCGAGCGTTGTCCGGAATTACTGGGCGTAAAGGGCGCGTAGGCGGTTCGCTAAGTTGCTGGTGAAATCCCGGGGCTCAACTCCGGGGCTGC
+
CCCCCGGGGGGGGDGGGGGGGGGFFGGGGGGGGGGGGGGGGGGGGGGGGGGGGGGGGGGGGGGGGGGGGGGGGGGGGGGGGGGGGGGGGGGGGGGGGGGGGGGGGGGGGGGGGDGGEGGGGGGGGGEGGGGGGGGGGGGGCCEGGGGEGGGGGGGGFGCCGGGGGGGGCC:FGG>FCF:AGGF5CFFGGFFEGGGGC?CECGGCGGGGG>EEGCED>CG5CACEGEGGGGGCCGC:**9?EFFGEGGGEGGECEE<EDGG=EGC:CGD?DF55C4CD9D>C>B=5;D6<4@29;@)5575)
@M03506:14:000000000-AKVR1:1:1101:15258:6324 1:N:0:30
CGAACTCCTACGGGAGGCAGCAGTGGGGAATCTTGGACAATGGGCGCAAGCCTGATCCAGCGACGCCGCGTGGGTGACGAAGGCCTTCGGGTTGTAAAGCCCTTTTCCCGGGGACGATGATGACGGTACCCGGGGAATAAGCACCGGCTAACTCCGTGCCAGCAGCCGCGGTAAGACGGAGGGTGCTAGCGTTGTTCGGAATGACTGGGCGTAAAGGGCGCGTAGGCGGCCGCTTGCGTCGGATGTGAAAGCCCGGGGCTCAACCCCGGAACGGCATCCGATACGGGGCGGCTCGAGACCG
+
CCCCCGGGGGGGGGGGGGGGGGGGGGGGGGGGGGGGGGGGGGGGGGGGGGGGGGGGGGGGGGGGGGGGGGGGGGGGGGGGGGGGGGGGGGGGGGGGGGGGGGGGGGGGGGGGGGGGGGGGGGGGGGGGGGGGGGGGGGGFGGGGGGGGGGGGGGGGGGGGGGGFGGGGGGGGGGGGGGGGGGGEGGGGGGGEEGGGGGGDGGG@FFGGFFG?CEFGGGGGGGGGGGGGGD5C*:8CFEDEGGGEC0:>CGGGGGGGGFGDGGGGGGGGGDD:DGG5<?FGDD>ECBGD>GE>)8@7>F350
@M03506:14:000000000-AKVR1:1:1101:11803:6354 1:N:0:30
CGAACTCCTACGGGAGGCAGCAGTGGGGAATATTGGACAATGGGGGCAACCCTGATCCAGCAATGCCGCGTGAGTGATGAAGGCCTTCGGGTTGTAAAGCTCTTTTGGCGGGGACGATGATGACGGTACCCGCAGAATAAGCCCCGGCTAACTTCGTGCCAGCAGCCGCGGTAATACGAAGGGGGCAAGCGTTGTTCGGAATTACTGGGCGGAAAGTGAGCGTAGGCGGCTCAGCAAGTCAGGCGTGAAATTCCAGGGCCCAACCTGGGGGCTGCGCTTCGGACTGGTGGGCTGGAATGCG
+
CCCCCGGGGGGGGGGGGGGGGGGGGGGGGGGGGGG9FGGGGGGGCGGGGGGGGGGGGGGGG8FEGGGGGGGGGGFFGGGGAGGGGGGGGGGGGGGGGGDGGFGGGG?E8:FCGDDGG+FFADF9FGGGG9FCCFGCGFGFFEBF7F7*>*73<FE@C<EGFAE7CA<FFGD<**?2?FGGGCGGEE588FE:>E**<88C580<A@C+8C8**2*;+3+<0818ECCEEC8:9*<90;CF+:CC:7C*;++9*0+**.*9EGF=*22*:5E3)9**)8**1))1*0**,1<(553>)//*0
@M03506:14:000000000-AKVR1:1:1101:22567:6364 1:N:0:30
CGAACTCCTACGGGAGGCAGCAGTGGGGAATATTGGACAATGGGCGAAAGCCTGATCCAGCAATGCCGCGTGAGTGATGAAGGCCTTAGGGTTGTAAAGCTCTTTTACCCGGGATGATAATGACAGTACCGGGAGAATAAGCTCCGGCTAACTCCGTGCCAGCAGCCGCGGTAATACGGAGGGAGCTAGCGTTGTTCGGAATTACTGGGCGTAAAGCGCACGTAGGCGGCTTTGTAAGTTAGAGGTGAAAGCCCGGGGCTCAACTCCGGAACTGCCTTTAAGACTGCATCGCTTGAATCCA
+
CCCCCGGGGGGGGGGGGGGGGGGGGGGGGGGGGGGFGGEGGGGGGGGGGGGGGGCGGGGGGGGGGGGGGGFFFGEGGGGGGGGGGGGGGGGGGGGGGGGGGGGGGGGGDFFGGGGGGGGGGFCGGGGGGGECGGGGGGGG9FEGFGGGGGGGGGGGGGGGGGGGGFGGGGGGGGFGGGGEGGGDGGGGGGGFGGGGGGGGDGDFGGGCDFEGGGGGG55CECCCEDGD8CCC@FCGGG:F?FFG6+:DFFGF7FCGGF33FGGGGCCCEG5>CF=E68CCGFF6CF*067>(7>FFF7@@4
@M03506:14:000000000-AKVR1:1:1101:11485:6382 1:N:0:30
CGAACTCCTACGGGAGGCAGCAGTGGGGAATATTGGACAATGGGCGAAAGCCTGATCCAGCAATGCCGCGTGAGTGATGAAGGCCTTAGGGTTGTAAAGCTCTTTTACCCGGGATGATAATGACAGTACCGGGAGAATAAGCCCCGGCTAACTCCGTGCCAGCAGCCGCGGTAATACGGAGGGGGCTAGCGTTGTTCGGAATTACTGGGCGTAAAGCGCACGTAGGCGGCTTTGTAAGATAGAGGTGAAAGCCCGGGGCTTAACTCCTGAATGGCCTTTAAGACTGCATCGCTAGCATTGT
+
CCCCC@EFFECFCEGEDFGG7FCCCCDGGGGFGE<CA@FGGGGDCFCBFFGGGGGGGDGGGGFGDCFCEECFEGGGEDACACFFFFGAAGGGGGEFFGGF,BBFAF<FFGCEG:F=AFE9<FFGEGGFGGCEEFGEF9FGDF,BFEGG7+CFAAFCFGGCBFGCFG7C7CC*:BF@CCE7CCCEF<C7CEC*1<EGGGEE7:8:0CGCFEEGCECGCED8CCFFCD?8>5**<9<92A>7+3ACFEGG<FG6<FEDEF3/*2:++*0*3:+9**9C40::FFFGGF494:@(0)))/**61
@M03506:14:000000000-AKVR1:1:1101:12969:6383 1:N:0:30
CGAACTCCTACGGGAGGCAGCAGTGGGGAATTTTGGACAATGGGCGCAAGCCTGATCCAGCCATTCCGCGTGCAGGATGAAGGCCCTCGGGTTGTAAACTGCTTTTGGACGGAACGAAAAGCGCTGAGTTAATACCTCGGCGTCATGACGGTACCGTCAGAATAAGCACCGGCTAACTACGTGCCAGCAGCCGCGGTAATACGTAGGGTGCAAGCGTTAATCGGCATTACTGGGCGTAAAGCGTGCGCAGGCGGTGCGGTACAACAGGTGTGATATCCCCGGGCTCAACCTGGGAACTGCA
+
BCCC<<CEFFEG@CGEE7@@,@6CC<FFGEGGEE,@@<<<CC,CFFGEG:CDC<CFGA<A@FFF<FF<@FCFGDFFC6<CFCGGGG=847FGE:?B?EDEDGCBFG<+=F@F8?F@:F:FG8>F=::B?,F?CD?F,?FC@:CFEGC9>@FG<F<FGGGDC9FCC,3=>D:@*>C>F;?FF<B@<C<7CF,,<F8:C1=B;BFE9*4B8:5+++//2A*103C**//0++++01@*::3EF9::/:CD:5E5<E5/*)1/***++1:*+0+0***02*9*>>)2/)*11>9:)))07)9//
@M03506:14:000000000-AKVR1:1:1101:22178:6389 1:N:0:30
CGAACTCCTACGGGAGGCAGCAGTGGGGAATATTGGACAATGGGCGAAAGCCTGATCCAGCAATGCCGCGTGAGTGATGAAGGCCTTAGGGTTGTAAAGCTCTTTTGCCAGGGATGATAATGACAGTACCTGCAGAAGAAGGCCCGGCCAACTACGTGCCAGCAGCCGCGGTGATACGTAGGGGTCTAGCGTTGTCCGGAATCATTGGGCGTAAAGAGCTCGTAGGCGGTTCGGCAAGTCGGATGGGAAATCTCCACGCTCAACGTGGAGGGGCCATTCGAAACCGCCGTGACTCGAGTCC
+
CCCCCGGGGGGGGGGGGGGGGGGGGGGGGGGGGGGGGGGGGGGGGGGGGGGGGGGGGGGGGGGGGCGGGGFGGGGGGGGGGGGGGGGGGGGGGGGGGGGGGGGGGGFDGGGGGGGGGGGGGGGGGGGGGGGGGGGGGGGGGGGGGGGGGGGGGGGGGGGGGFGGFGGGDFGEFGGGFGGGGGGGGGG@GGGBFCGGGEGCEGGFGDGGCEGGCEFGFCF?FEGDFDG=GGDEEGD=CFFF=EC***:>85C?:FGGC<DD:=6FGGGDE*:3<CGCF*;D7>;E*)15;CB?:=FFF)987
@M03506:14:000000000-AKVR1:1:1101:25783:6403 1:N:0:30
CGAACTCCTACGGGAGGCAGCAGTGGGGAATTGTTCGCAGTGGGCGCAAGCCTGACGACGCAACGCCGCGTGGAGGACGAAGATCTTCGGGTCGTAAACTCCTGTCGAGCGGGAAGAATGCTTCGCGGGTGAATACTCCGCGAAATTGACGGTACCGCTAAAGGAAGCCCCGGCTAACTCCGTGCCAGCAGCCGCGGTAATACGTAGGTGGCAAGCGTGGTGCGGAATTATTGGGCGTAAAGGGCGCGTAGGCGGCTTGTTAAGTAGGCTGTGAAAGCGTGGGGCTCACCCCCAGAGGGTC
+
CCCCCGGGGGGGGGGGGGGGGGGGGGGGGGGGGGGGGGGCGGGGGGGGGGGGGGGGDEGGGGGGGGGGGGGGGGGGGGGCFGGGGGFGCGGGEFFGGGGGGGGGGGGGGGGGGGGGFGFGCGGGGGGGGGGGFGGGGGGGGGGGDC,<FFGGGGD?FG7FG9CB7AFF>CGGGEEGCC7C88C8CFGGFFCF:?CEG288EGFGA:CEFFGG>:CCCE*8C*3:C8*8AEGCF+CE*2)/CEDGGGDC*7>EG=ED57C9+0:CF*<7C*786*?+*.)19>DGD39F)/8(835555:7)
@M03506:14:000000000-AKVR1:1:1101:5405:6456 1:N:0:30
CGAACTCCTACGGGAGGCAGCAGTGGGGAACTGTTCGCAATGGGCGCAAGCCTGACGACGCAACGCCGCGTGGAGGATGAAGATTTTCGGATCGTAAACTCCTGTCGAACGGGACGAATAGATTGCAAGTTAACAGCCTGCAGTCCTGACGGTACCGTTAAAGGAAACCCCGGCTAACTCCGCGCCAGCAGCCGCGGTAATACGAAGGGGGCTAGCGTTGCTCGGAATCACTGGGCGTAAAGCGCACGTAGGCGGATCTTTAAGTCGGGGGTGAAATCCTGGAGCTCAACTCCAGAACTGC
+
CCCCCGGGGGGGGGGGGGGGGGGGGGGGGGGGGGGGGGGGGGGGGGGGGGGGGGGGGGGGGGGGGGGGGGGGGGGGGGGGGGGGGGGGGGGGGGGGGGGGGGGGGGGGGGGGGGGGGGGGGGGGGGGGGGGGGGGGGGGGGGGGGGGGGGGGGGGGGGGGGGGGGGGGGGGGGGGGGGGGGGGGGGGGGGGGGGGGGGGGGGFGGGGGGGGGGGGFEGDDG<EEGGDFF?FGGGGGGGGGGGGEG5EG;EEEGGCCE>DGGG703:EGCDE)>CD?F?*:F?>GE)7=2*=A??FF?FFF6
@M03506:14:000000000-AKVR1:1:1101:24620:6498 1:N:0:30
CGAACTCCTACGGGAGGCAGCAGTGGGGAATTTTGCGCAATGGGCTAACGCCTGACGCAGCAACGCCGCGTGGAGGATGAAGGTCTTTGGATTGTAAACTCCTGTCAGCAGGGAAAAAGGGATGAGTGCTAATACCATTCAGACTTGATTGTACCTGCAGAGGAAGCCCCGGCCAACTCTGTGCCAGCAGCCGCGGTAATACAGAGGGGGCAAGCGTTATTCGGAATTATTGGGCGTAAAGGGAGCGTAGGCGGCTTTGCAAGTGACGGGGGAAATCCCTCGGCTTAACCGAGGAACTGCC
+
CCCCCGGGGGGGGGGGGGGGGGGGGGGGGGGGGGGGCFGGGGGGGFCFGGGGGGGGGGGGG8F@FGGGGGGGDCGDG@FGGGGEGGGGGGEGGGFGGGCFFGGFGG?FFAFEEGGGGGEGDD8:FA<DGGGCFFGGGG99FADG8@FFA9CFGGG9D,FGGGGGGGG>FFGGG7FGFCF>FFCGGGGGGGGGG7EEGGGGFEFFFFGGGGCCFGGG;C=50<FC*/;+C<FGCC8CCCDGGFG*:5E/;CG?CE55*9**+0032*+97D*)99*30)2**)8=E5*99*7()75;:FFF?
@M03506:14:000000000-AKVR1:1:1101:11510:6534 1:N:0:30
CGAACTCCTACGGGAGGCAGCAGTGGGGAATCTTGGGCAATGGGGGAAACCCTGACCCAGCGACGCCGCGTGGGGGATGAAGGCTTTCGGGTCGTAAACCCCTGTTAGGTGGGACGAACGTCCTCCTGCAAATAGCTGGGGGATTTGACGGTACCACCAGAGAAAGCCCCGGCTAACTCCGTGCCAGCAGCCGCGGTAATACGGAGGGGGCGAGTGTTGTTCGGAATTACTGGGCGTAAAGGGCGCGCAGGCGGCCTGGCAAGTCGAGTGTGAAATCCCTTGGCTTAACTGAGGAATGGCG
+
CCCCCGGGGGGGGGGGGGGGGGGGGGGGGGGGGGGGGGGGGGGGGGGGGGGGGGGGGGGGGDGGGGGGGGGGGGGGGGGGGGGGGGGGGGGGGGGGGGGGGGGGGGGGGGGGGGGGGGGGGGGGGGGGGGGGGFGGGGGGGGGGGGGGGGGGGGGGGGGGGGGGGGFGGGGGGGGGGGGGGGGGGGGGGGGGGGGGGGGDGGGGGGGGGGGGEGEGGGGGFGGGGGGF?FGEFFGGGGGCC?EEGGGGGGGGGGGDD>GGG?FF?D:C9>GFCF7CD47D7??F776BACFAF>65;?@@5
@M03506:14:000000000-AKVR1:1:1101:6733:6541 1:N:0:30
CGAACTCCTACGGGAGGCAGCAGTCGGGAATTTTGGGCAATGGGCGCAAGCCTGACCCAGCAACGCCGCGTGAAGGATGAAATCCCTCGGGATGTAAACTTCGCAAGAACGGGAAGAATAAGCCTGTGTTAATAGCGCAGGTGATGACGGTACCGTTTGTAAGCTCCGGCTAACTCCGTGCCAGCAGCCGCGGTAATACGGGGGGAGCAAGCGTTGTTCGGATTTACTGGGCGTAAAGGGCGCGTAGGCGGCCACCGCAAGTCAACTGTGAAATCTCCGGGCTTAACTCGGAAAGGTCAGG
+
CCCCCGGGGGGGGGGGGGGGGGGGGGGGGGGGGGGGGGGGGGGGGGGGGGGGGGGGGGGGGGGGGGGGGGGGGGGGGGGGGGGGGGGGGGGGGGGGGGGGGGGGGGGGGGGGGGGGGGGGGGGGGGGGGGGGGGGFGGGGGGGGGFGGGGGGGFGGGGGGGGGGGGGGCGGGGGGGGGGCGGGGGGGGGGGGG7EEGGGGGDGGG5ECFGGGGCCE;EFGGDGG6FGGCGGGGGGGGGGC5C=C*:CC?7=:55=DE:3CEFGFGGGGFF7=FGFCGFDDGD@E+9F4<D@(.>FFF47;)
@M03506:14:000000000-AKVR1:1:1101:25133:6569 1:N:0:30
CGAACTCCTACGGGAGGCAGCAGTGGGGAATATTGGACAATGGGCGAAAGCCTGATCCAGCAATGCCGCGTGAGTGATGAAGGCCTTAGGGTTGTAAAGCTCTTTTACCCGGGATGATAATGACAGTACCGGGAGAATAAGCCCCGGCTAACTCCGTGCCAGCAGCCGCGGTAACACGGAGGGGGCTAGCGTTGTTCGGAATTACTGGGCGTAAAGCGCACGTAGGCGGCTTTGTAAGTTAGAGGTGGAAGCCCGGGGCGCAACTCCGGAATTGCCTTTAAGACTGCATCGCTAGAATGGG
+
CCCCCGGGGGGGGGGGGGGGGGGFGGGGGGGGGGGGGGGGGGGGGGGGGGGGGGGGGGGGGGGGGGGGGGFGGGGGGGGGGGGGFGFGGGGGGGGGGGFGGCGGGGGGGGGGGDCEGGGFFGDGGGGGGGGGGGGGGGGGFFDGGGGGGGGFCFGGGGGFGFGFGGFEDEGGGGCCFFGGGGGGGDC8FFGFCF8CFCEDGGF?GGGF8CEGGGGGGGCE8:C88EEE5>=*0AFGGF7C7E9?:AFGGGGGFFDGGDD)5=356>6CEG*56FFFGF7:***30)*?AGB0)75?FB*6)
@M03506:14:000000000-AKVR1:1:1101:16090:6577 1:N:0:30
CGAACTCCTACGGGAGGCAGCAGTGGGGAATCTTGCGCAATGGCCTAACGGCTGACGCAGCGACGCCGCGTGTGGGATGAAGCTCTTCGGAGTGTAAACCACTGTTGCCCGGGACGAACAGCTCGATTAATCGAGCCTGACGGTACCGGGTGAGGAAGCACCGGCTAACTCCGTGCCAGCAGCCGCGGTAATACGGGGGGTGCGAGCGTTGTCCGGAATCACTGGGCGTAAAGGGCGCGTAGGTGGTTTGATAAGGGTGTGGTGAAAGTCCGGGGCTCAACCCCGGATCTGCCGTGCCGAC
+
CCCCCGGGGGGEGGGGGGDGGGGGFGGEGEGGGGFGGGDEFGEEGGGGGGGG>FGGGCBFGGC@:FF@EGCFEGGGDGGGGGGBFFFGGGFEGGGFFGAFFDCDFFGGGGGGEFG=CFCEEFCFCCFGDGACDFFGGFD8FGGGCDFGEGFG7CFFF:EEGCFG@CGGG?FFGFEEGFGGGGGGGGGE>CEFFGGE8CCEGGGD*:CCEECECFEGGG5A<69C>FFC:*C*<7EGG5<**::+9515*:<A*2AFCFGGEGGG0><C?C?>GCDCD3770)8*:717;G?)6)0))7:5B
@M03506:14:000000000-AKVR1:1:1101:17056:6580 1:N:0:30
CGAACTCCTACGGGAGGCAGCAGTCGGGAATTTTGGGCAATGGGCGAAAGCCTGACCCAGCAACGCCGCGTGAAGGATGAAATCCCTCGGGATGTAAACTTCGCAAGAACGGGAAGAATAAGTAGGGGACAATACCCCCTATGATGTCGGTACCGTTTGTAAGCTCCGGCTAACTACGTGCCAGCAGCCGCGGTAATACGTAGGTGGCGAGCGTTGTCCGGATTTACTGGGCGTAAAGAGCGCGCAGGCGGCTGGTCAAGTCCGATGTGAAAGCTCCCGGCTTCACTGGGAAATTGCATCG
+
CCCCCGGGGGGGGGGGGGGGGGGGGGGGGGGGGGGGGGGGGGGGGGGGGGGGGGGGGGGGGGGGGGGGGGGGGGGGGGGFGGGGGGGGGGGGGGGGGGGGGGGGGGGGGGGGGGGGGGGGGGGGGGGGGGGGGGGGGGGG7FGGGGGGGGGGGGGGGGGGGGGGGGGGGGGGGGGGGGGGGFDFGCEGGGGGGGGGGGGGGGEGGGGGGGGGGGGG>GGGGEGGGGDFGGDFGGGGGGFGFGDGGDGGGGGGDGGGFBCC:CDE5<EFGGCFGGFFGFGDD)7*<6>61C:>FFFFBB?6@
@M03506:14:000000000-AKVR1:1:1101:7947:6593 1:N:0:30
CGAACTCCTACGGGAGGCAGCAGTGGGGAATATTGGACAATGGGCGCAAGCCTGATCCAGCCATGCCGCGTGTGTGAAGAAGGCCTTCGGGTTGTAAAGCACTTTTGTTCGGGAAGAAAAGACACCGGTTAATACCCGGGGTTTCTGACGGTACCCAAAGAATAAGCACCGGCTAACTTCGTGCCAGCAGCCGCGGTAATACGAAGGGTGCAAGCGTTACTCGGAATTACTGGGCGTAAAGCGTGCGTAGGTGGTGAGTTAAGTCTGTCGTGAAAGCCCCGGGCTCAACCTGGGAATGGCG
+
CCCCCGGGGGGGGGGGGGGGGGGGGGGGGGGGGGGGGGGGGGGGGGGGGGGGGGGGGGGGGGGGGGGGGGGGGGGGGGGGGGGGGGGGGGGGGGGGGGGGGGGGGGGGGGGGGFGGGGGGGGGGGGGGGGGGGFGGGGGGGGGGGGGGGGGGGGGGGGGGGGGGGGGGGGGGGGGGFF;FGGGGGGGGGGGGGGGGGGGGGGGGFEDGGEGFGGGGGGGGGGGGGDGFGGGGGGGGG57=GD5AEGGDCEGGGGGGFFGGGGGCG7?FCFF)99CCF>F:)5>C5>66:46:F>5?FFF@@
@M03506:14:000000000-AKVR1:1:1101:19044:6598 1:N:0:30
CGAACTCCTACGGGAGGCAGCAGTGGGGAATATTGCGCAATGGGCGAAAGCCTGACGCAGCAACGCCGCGTGAGTGATGAAGGCCTTCGGGTCGTAAAGCTCTGTCGGAGGGAACGAATGCTCTTGAGGTTAATAGCCTTGAGAAGTGACGGTACCCTCAAAGGAAGCACCGGCTAACTCTGTGCCAGCAGCCGCGGTAATACAGAGGGTGCGAGCGTTGTTCGGAATCATTGGGCGTAAAGGGCGTGTAGGCGGTTTGGTAAGTCATGTGGGAAATCGCTCGGCTCAACCGGGGAAGGAC
+
CCCCCGGGG9FGGGGGGGGGGGGFGGGGGGGGGGGGGGGGGGGGGGGGGGGGGGGGGGGGGGGGGGGGGGFGGGGGGGGGGGGGGGGGGGGGGGGGGGGGEDGGGGGGGGGGGGGGGGGGGFFFGGFGGDFGGGGGGGGFGGGGCFGGGFGGGGFGGGGGGGGGGGCDFGGGGGGGGGGGGGGDCGGGGGGGGGGGGGGGGGG9EFGGG:?EGGGDGCEC8C?EGEG*+<9?C?EFC?DE5:<E5C/986CFFEE7C>D3CEFC72+*<*+**/9/>B***.7CC5**597>:@:5:DE))
@M03506:14:000000000-AKVR1:1:1101:9488:6598 1:N:0:30
CGAACTCCTACGGGAGGCAGCAGTGGGGAATATTGCGCAATGGGCGAAAGCCTGACGCAGCGACGCCGCGTGGGTGATGAAGGCCTTCGGGTCGTAAAGCCCTGTCAAGAGGGACGAAACCTCGTCGACCTAATACGTCGGCGACCTGACGGTACCTCTGAAGGAAGCACCGGCTAACTCCGGTCCAGCAGCCGCGGTAATACGGAGGGTGCAAGCGTTGTTCGGAATCACTGGGCGTTAAGTGCGTGTAGGCGGCCCCCTCAGTCAGGTGTGAAAGTCCGGGGCTCAACCCCGGCAGTGC
+
B66CCGGFGGGGG7;:BFGDGFFGGGGGGGFFEFFEE7FEFGGFGGDECEFFE@<E7BCFDEGG:CCFE@F@EG=F@EEG9EFDFFGFF7CFFGGGGGFAEFGFD,<BFF,,C==>:CFC<8DE>F7:BFGF:FFGGCA@@BF*1*<<<F*4=CC92?FC,?,,4+=AFGDFFCGGFG<BC**1:8<<?6C6@:818?C>C9:FEG858;/*+2+A/*/2:*<:CG>:<CC7+08**2);770+3:*9E6++2*1)/.)9:556<:+*200/9*:+**2:*7)7C)/*52<(0)0775.6*
@M03506:14:000000000-AKVR1:1:1101:4009:6617 1:N:0:30
CGAACTCCTACGGGAGGCAGCAGTGGGGAATTGTTCGCAATGGGCGCAAGCCTGACGTCGCAACGCCGCGTGGAGGATGAAGATCTTCGGGTCGTAAACTCCTTTCGATCGAGACGAACAGCCTCTGGGTGAACAATCCGGAGGTCTGACGGTACCGAGAGAAGAAGCCCCGGCTAACTCCGTGCCAGCAGCCGCGGTAATACGGGGGGGGCAAGCGTTGTTCGGAATTACTGGGCGTAAAGGGCTCGTAGGCGGCCAACTAAGTCAGACGTGAAATCCCTCGGCTTAACCGGGGAACTGC
+
CCCCCGGGGGGGGGGGGGGGGGGGGGGGGGGGGGGGGGGGGGGGGGGGGGGGGGGGGGGGGGGGGGGGGGGGGGGGGGGGGGGGGGGGGGGGGGGGGGGGGGGGGGGGGGGGGGGGGGGGGGGGGGGGGGGGGGGGGGGGGGGGGGGGGGGGGFGGGGGGGGGGGGGGGGGGGGGGGGGGGGFFGGGGGGGGGGGGGEGGGGGGGGGGGDEDGFFGGCEEGGGGGGCFGFFGGGGGGGD=CFGGGGGGGGGGGGGGG:<CGFCFGG9:CDGFGDDCFFGCFFEEEFGFFGF>FFEBEFFF6
@M03506:14:000000000-AKVR1:1:1101:8162:6650 1:N:0:30
CGAACTCCTACGGGAGGCAGCAGTGAGGAATCTTCCACAATGGACGAAAGTCTGATGGAGCAACTCCGCGTGCAGGATGAAGGCCTTCGGGTCGTAAACTGCTTTTATGAGTGAAGAATATGACGGTAACTCATGAATAAGGGTCGGCTAACTACGTGCCAGCAGCCGCGGTCATACGTAGGACCCAAGCGTTATCCGGAGTGACTGGGCGTAAAGAGTTGCGTAGGTGGTTAGTAAAGTGAATAGTGAAACCTGGTGGCTCAACCACACAGACTATTATTCAAACTCACTAACTCGAGAA
+
CCCCCGGGGGGGGGGGGGGGGGGGGGGGGGGGGGGGGGGGGGGGGGGGGGGGGGGGGGGGGGGGGGGGGGGGGGGGGGGGFGGGGGGGGGGGGGGGGGGGGGGGGGGGGGGGGGGGGGGGGGGGGGGGGGGGGGGGGGGGGGGGGGGGGGGGGGGGFGGGGGGGGGGGGGGGDGGGGGGGGGGGGGGGGGGGGGCGGGGGGGGGGGGGG7CGDDEEEFFC+;CCEGGFGGEGFFCGGGGEGFGGGGGGGDDF<6CFFF5C2<F?FGEFE*1;FF4FG?FGGFFGGFGFBG*6FF??@FBF3
@M03506:14:000000000-AKVR1:1:1101:21533:6705 1:N:0:30
CGAACTCCTACGGGAGGCAGCAGTGGGGAATATTGGACAATGGGCGAAAGCCTGATCCAGCAATGCCGCGTGAGTGATGAAGGCCTTAGGGTTGTAAAGCTCTTTTACCCGGGATGATAATGACAGTACCGGGAGAATAAGCTCCGGCTAACTCCGTGCCAGCAGCCGCGGTAATACGGAGGGAGCTAGCGTTGTTCGGAATTACTGGGCGTAAAGCGCACGTAGGCGGCTTTGTAAGTTAGAGGTGAAAGCCCGGGGCTCAACCCCGGAACTGCCTTTCAGACTGCATCGCTAGAATCCA
+
CCCCCGGGGGGGGGGGGGGGGGGGGGGGGGGGGGGGGGGGGGGGGGGGGGGGGGGGGGGGGGGGGGGGGGGGGGGGGGGGGGGGFGGGGGGGGGGGGGGGGGGGGGGGGGGGGGGGGGGGGGGGGGGGGGDGGGGGGGGGGGGGGGGGGGGGGGGGGGGGGGGGGGGGGGGGGGGGGGGEGGGGGGGFCGGEGGEGGGGGGGGGGGGGGGGGGGGGFGDGGGGGGGG5>8E:EFCFFCGEECFG=7FGGGGDGGECEDC35C7FF7EDGG577D4CGFF*:69FFFGF9:78>BB=6B=@*
@M03506:14:000000000-AKVR1:1:1101:27929:6742 1:N:0:30
CGAACTCCTACGGGAGGCAGCAGTTTGGAATTTTGGACAATGGGCGAAAGCCTGATCCAGCGACGCCGCGTGGACGATGAAGGTCTTCGGATTGTAAAGTCCTTTTGCAAGGGCAGAATATTTTGACGGTACCTTGCGAATAAGAGGTTGCTAACTCTGTGCCAGCAGCAGCGGTAATACAGAGATCTCAAGCGTTATCCGGAATCTTTGGGCGTAAAGCGTACCGATAGGTGGTTTTGCAAGTCAGAGGTGAAATCTCAGAGCGTAACTCTGTATCTGACCTTTGAAACTGAACATCTAG
+
CCCCCGFGGDGGCGGGGGGCGEFFGGFG@FCFGGGGGGG8FGGE<FEGDEGGGFGG9CCAC@FC+@FGEG:F7:FEDFFEGGGGFGFCEC?F@EFGGGGGGF<FFGGC?DGGG++B+48A?C9?A7,CFGG+?<FF<FCE7<DF9EF=,>F,83<BFGGEFFEGGGGGFC:3@7@FECG<:FFGG,2,@F<9CCEFGFGFDEE*<B+?4+?**3381*>EEGEE8;:CE5C<FF8**;590702+3<><C6:D+27C=:*<C47*)*1:2+*2*29>=C*0)*:+0>7)**)*167*9@66
@M03506:14:000000000-AKVR1:1:1101:15419:6774 1:N:0:30
CGAATTCCTACGGGAGGCAGCAGTCGGGAATTTTGGGCAATGGGCGAAAGCCTGACCCAGCAACGCCGCGTGAAGGATGAAATCCCTCGGGATGTAAACTTCGCAAGAACGGGAAGAATTAGTGGAAGTTAATACCTTCCACGATGACGGTACCGTTTGTAAGCTCCGGCTAACTCCGTGCCAGCAGCCGCGGTAATACGGGGGGAGCAAGCGTTGTTCGGATTTACTGGGCGTAAAGGGCGCGTAGGCGGCCTCCGCAAGTCAGGTGTGAAATCGCCGAGCTTCACTCGGAACGGTCAAC
+
CCCCCGGGGGGGGGGGGGGGGGGGGGGGEFGGGGGGGGGGGGGGGGGGDGGGGGGGGGGGGGGGGGGGGGGGGGGGGGGGGGGGGGGGGGGGGGGGGGGGGGGGGGGAFDFGGGGGGGGGGGGGGGGGGGGGGGGGGGGGGGGGGGAFDGGGGGGGGGGGGGGGGGGGGGGGGGGGGGF7FCFFGGGGFGGGGG8FGCFFEEGGGEGGFCFGGCGGGC98**2*:2<FGGG5EG=85CGC=E5E5:CG97CCG56CEEG)*3:++*3>F<94:C7**)9975BG+9C*)1795)0)835?7
@M03506:14:000000000-AKVR1:1:1101:8570:6776 1:N:0:30
CGAACTCCTACGGGAGGCAGCAGTGGGGAATTTTGCGCAATGGGGGAAACCCTGACGCAGCAACGCCGCGTGGAGGATGAAGTCCCTTGGGACGTAAACTCCTTTCGACCGGGAAGATTATGACGGTACCGGTGGAAGAAGCCCCGGCTAACTTCGTGCCAGCAGCCGCGGTAATACGAGGGGGGCGAGCGTTGTTCGGATTTATTGGGCGTAAAGAGCTCGTAGGTGGTTTGGTAAGTCGGATGTGAAATCTCCAGGCTCAACCTGGAGGGGTCATTCGAGGCTGCCATGAATAGAGTTC
+
CCCCCGGGGGGGGGGGGGGGGGGGGGGGEGGGGGGGGGGGGGGGGGGGGGGGGGGGGGGGGGGGGGGGGGGGGGGGGGGGGGGGGGGGGGGGGGGGGGGGGGGGGGGGGGGGGGGGGFGGGGGGGGGGGGGGGGGGGGGGGFGFEFGGGDGGGGGGGGGGGGGGGGGGFGGGGGGGGGGGGGGGGDGEECECCGGCFGGDGD?CGGGGGGGCEG:@<@ECFE8EGGCFF8CFGGGFCFGGGGG>=0<7ECGC7+<7+7C*:<2:=FFF=FGFG3<F*8*0:))/1)*80D@)*1*96@=@*
@M03506:14:000000000-AKVR1:1:1101:9147:6794 1:N:0:30
CGAACTCCTACGGGAGGCAGCAGTGGGGAATTGTTCGCAATGGGCGCAAGCCTGACGACGCAACGCCGCGTGGGGGATGAAGGTCTTCGGATCGTAAACCCCTGTCGAATGGGACGAATAGCCTCCGGATTAATACCTCGGAGGAATGACGGTACCGTTAAAGGAAGCCACGGCTAACTCTGTGCCAGCAGCCGCGGTAATACAGAGGTGGCAAGCGCTGTTCGGAATTACTGGGCGTAAAGGGCGCGTACGCGGCCATCTAAGTCAGCGGTGCAATCCCCCGGCTTAACCTGGGAACTGC
+
CCCC@EFFGGFGDGC@CGGGECGFAFFFGDGGFGGCFGEGGFGFGCC@FFFFF,CF7:F:B6+@@FGGGGCCFEGGEEG<,?FDF?FCFG@CGGGFGEB8FFGGGF<FDFFG8BFCECCGFCFFFCGE:FF,EFEAC,=:CFCEG,>F9FCCFGFGG@CC*@FFGECFGFFCC*C*?FF9,?<FC,,?EF7:*:8*/:/*3<C:0+<@C@F6C9C8E*8:CF95C5?CF+39AC5FGEC5C+:*C5CDCE**95:)*7C<9CCEAFCC+)2)))2009<<D@>*2<C6)2*)).7565@F9
@M03506:14:000000000-AKVR1:1:1101:14743:6802 1:N:0:30
CGAACTCCTACGGGAGGCAGCAGTGGGGAATATTGGACAATGGGCGCAAGCCTGATCCAGCCATGCCGCGTGAGTGATGAAGGCCTTAGGGTTGTAAAGCTCTTTTAGCAGGGAAGATAATGACGGTACCTGCAGAAAAAGCCCCGGCTAACTCCGTGCCAGCAGCCGCGGTAATACGGAGGGTGCAAGCGTTGTTCGGAATTACTGGGCGTAAAGCGTGTCTAGGCGGAAGTGTAAGTCAGGTGTGAAAGACCTTGGCTCAACCAAGGAATTGCGCCTGAAACTGCGCTTCTTGAATAGG
+
CCCCCGGGGGGGGGGGGGGGGGGFGGGGGGGGGGGGGGGGGGCGGGGGGGGGGGGGGGGGGGGGGGGGGGGGFGFGGGGGGGGGGGGGGGGGGGGGGGGGGGGGGGGGGGGGGGGGGGGGGGGGGGGGDGGGGGGGGGGGGGGGGGGGGGGGGGGDGGGGGGGGGGGGGGGGGGGGGGGDEGGEFGGFFGGFCFC*<EEEEGGGGFGGGGGGGGGGFGGGGGGCFGFGGGGGGFFFFGFEFGG7E7**<A9C4CE7FFGG6CFFCG5CCGF?FGG593>F:FBF9B67(/80=FF=?FF?)
@M03506:14:000000000-AKVR1:1:1101:6714:6826 1:N:0:30
CGAACTCCTACGGGAGGCAGCAGTGGGGAATTGTTCGCAATGGGCGCAAGCCTGACGACGCAACGCCGCGTGGAGGACGAAGATTTTCGGATCGTAAACTCCTTTCGATCGGGAAGAACAGCTCTCGAGTTAATAGCCTGAGAGTCTGACGGTACCGAGAGAAGAAGCCCCGGCTAACTCCGTGCCAGCAGCCGCGGTAATACGGAGGGGGCTAGCGTTGTTCGGAATTACTGGGCGTAAAGCGCACGTAGGCGGCTTTGTAAGTTAGAGGTGAAAGCCCAGGGCTTAACCCTGGAATTGC
+
CCCCCGGGGGGGGGGGGGGGGGGGGGGGGGGGGGGGGGGGGGGGGGGGGGGGGGGGGGGGGGGGGGGGGGGGGGGGGGGGGGGGGGGGGGGGGGGGGGGGGGGGGGGGGGGGGGDGGGGGGGFGFGGFGFFGGGGGGGGGGGFGGGGGGGGGGGGGGGGGGGEG:FFGF>FGGGGGGGFEFGGGGGGGGGGGGGGGGGGGGGGGE*:EEGGGGGGGGGGGGGGGGGGGGGDFCFGGGGGGGGGDED5CFGEGD=GGE37C<CFFFGCC9F6:FGGGGFF3CFFDGFGFF=7:45@FF*9?*
@M03506:14:000000000-AKVR1:1:1101:24404:6866 1:N:0:30
CGAACTCCTACGGGAGGCAGCAGTCGGGAATTTTGGGCAATGGGCGAAAGCCTGACCCAGCAACGCCGCGTGAAGGATGAAATCCCTCGGGATGTAAACTTCGCAAGAACGGGAAGGATAAGTAGGGGATAATACCCCCTATGATGACGGTACCGTTTGTAAGCTCCGGCTAACTCCGTGCCAGCAGCCGCGGTAATACGGGGGGAGCAAGCGTTGTTCGGATTTACTGGGCGTAAAGGGCGCGTAGGCGGCCTGTGCAAGTCAGTTGGGAAATCTCCGGGCTTAACTCGGAACGGTCAAC
+
CCCCCGGGFDFGGGEGGGGGGGG<FGEG7FFGGGEFEFDCEGFGGDGEEGGGGGCGDEGGGGGGGGGGGGGGFFFFFDGGFFGGGGCCFGGGCCGGGGGGGGGGGGEFEGGGGGDED=DFGGAEFGGD:><FCFCFFFGGGGGGFACGGGGFGGF36@FGGGGGFGGGGGGGGG9:?C<FGFF?FCCGF*<FGGEEGFFGGGEGGGEGGGGCEG*://<=C88ACCFCCC5CGGEG*+:;CE5C:==CFGGD5E=?+8*:C::C?:+:+)299::F7?GC35>=CFGF99>,75>5.))*/
@M03506:14:000000000-AKVR1:1:1101:3275:6889 1:N:0:30
CGAACTCCTACGGGAGGCAGCAGTGGGGAATTGTTCGCAATGGGCGCAAGCCTGACGACGCAACGCCGCGTGGAGGATGAAGACCTTCGGGTCGTAAACTCCTTTCGATCGAGACGAATGGCCTCCGGGTGAACAGTCCGGAGGAGTGACGGTACCGAGAGAAGAAGCCCCGGCTAACTCCGTGCCAGCAGCCGCGGTAATACGGGGGGGGCAAGCGTTGTTCGGAATTACTGGGCGTAAAGGGTTCGTAGGTGGCGTACTAAGTCAGACGTGAAATCCCACAGCTTAACTGTGGAACTTC
+
CCCCCGGGGGGDGGEGGGGGGGGGGGGGGGGGGGGGGGGGGGFGGGGGGGGGGFGGGEGGGGGGGGGGGGGGGGGGGGGGFGGGGGGGGG>FGGGGGGGGGGGGGGGGGGEFGGGGGGFGFGGGGGGGGGGGGGGGGGGEGGGGGGGGGGGGGGGGGGGG77BFGGF:FFGGC@FDFGFGGGD>@FGGGGGGGCEDEGCE?9?>CEEGEED88EF>CAE=E*:*8*;CFC+<7CF=*1)**AF=:F/9?*7CCFGFE:19>7*+<F0:76:594*+2*2*270*:?7*6:@9/=F*=66**
@M03506:14:000000000-AKVR1:1:1101:14631:6897 1:N:0:30
CGAACTCCTACGGGAGGCAGCAGTAGGGAATCTTCCGCAATGGACGAAAGTCTGACGGAGCAACGCCGCGTGAACGAAGAAGGCCTTCGGGTCGTAAAGTTCTGTTGTTAGGGAAGAACAAGTACCAGAGTAACTGCTGGTACCTTGACGGTACCTAACCAGAAAGCCACGGCTAACTACGTGCCAGCAGCCGCGGTAATACGTAGGTGGCAAGCGTTGTCCGGAATTATTGGGCGTAAAGCGCGCGCAGGTGGTTCCTTAAGTCTGATGTGAAAGCCCACGGCTCAACCGTGGAGGGTCA
+
CCCCCGGGGGGGGGGGGGGGGGGGGGGGGGGGGGGGGGGGGGGGGGGGGGGGGGGGGGGGGGGGGGGGGGGGGGGGGGGGGGGGGGGGGGGGGGGGGGGGGGGGGGGGGGGGGGGGGGGGGGGGGGGGGGGGGGGGGGGGGGGGGGGGGGGGGGGGGGGGGGGGGGGGGGGGGGGGGGGGGGGGGGGGGGGGGGGGGEGGGGGGFG>CFGGGGGGGG=EGGFGGCEFFFGGGGDGGGEGGFGGGGGGGGEEGGGCGGFGGGF7+<*:?FFA@0CCFD4CFDF:E=)0935>,)>)85>5:)
@M03506:14:000000000-AKVR1:1:1101:26378:6899 1:N:0:30
CGAACTCCTACGGGAGGCAGCAGTGGGGAATATTGGACAATGGGCGAAAGCCTGATCCAGCAATGCCGCGTGAGTGATGAAGGCCTTAGGGTTGTAAAGCCCTTTTACCAGGGATGATAATGACAGTACCTGGAGAATAAGCTCCGGCTAACTCCGTGCCAGCAGCCGCGGTAATACGGAGGGAGCTAGCGTTGTTCGGAATTACTGGGCGTAAAGCGCACGTAGGCGGCGACTCAAGTCGGAGGTGAAAGCCCGGGGCTCAACCCCGGAACTGCCTTTGAAACTAGGTTGTGAGAATCCT
+
<CCCCFGGGGGGGGGGGGGGGGGFGGGGGGGGGFFGGGGGGGGGGGGGGGGGGGGDGGGGGGGGGGGGGGCEDFFFGGGGGDGGGGGGGGGGFGGGGGGGFGG8E<EFCFGGGCGGGGGGGGGGFGGGGGGGGGGGGGGGGGAFFEBGEGGGGDGGGGGGGGGGGGFGEGFGG>FGC@BEG7CGGF@FGGG<FGGGFCGDCEGGGGGGGGGGE5CG9CEEEC*2;CEEDECEE5:<<6:CCGGGCECF+:C6*5=DEEDGC+762C*95):><F=F48*2:**<+1>F<>>()/9*0*16*
@M03506:14:000000000-AKVR1:1:1101:11117:6900 1:N:0:30
CGAACTCCTACGGGAGGCACCAGTTTCGAATCATTCACAATGGGCGAAAGCCTGATGGTGCGACGCCGCGTGAGGGATGAAGGTCTTCGGATTGTAAACCTCTGTCACCGGGGAAGAAACGCTTCAAGTTAATAGTTTGAAGCCTGACTTAACCCGGAGAGGAAGCAGTGGCTAACTCTGTGCCAGCAGCCGCGGTAATACAGAGACTGCGAGCGTTATTCGGATTCACTGGGCGTAAAGGGTGCGCAGGCGGCCAAGTGTGTGAGGCGTGAAAGCCCGGGGCTTAACCCCGGAATTGCAC
+
CCCCCGGGGGGGFGGGGGGGGGGGGGGGGGGGFGGGGGGGGGGGGGGGGGGGGGGGGGGGFGGGGGGGGGGGGGGGGGGGGGGGGGGGGGGGGGGGGGGGGGGGGGGGGGGGGGGGGGGGGGGGGGGGGFGGGGGGGGGGGGGGGGGGGGGGGCGGGGG@CFGGGGGGGGGGGGGGGGGGGGGGGGGFGGGGGGGGGGGGGGGGGGGGGGGGDGGE>EGGGGGGGGGGGGGGGGEE5EDFGEGEEE59=EGGGGGDDF07<CDGGGGGGDG)1*:?CFGDG>BCD:FF<FFFFFB5:?FBF
@M03506:14:000000000-AKVR1:1:1101:3791:6905 1:N:0:30
CGAACTCCTACGGGAGGCAGCAGTGGGGAATTGTTCGCAATGGGCGCAAGCCTGACGACGCAACGCCGCGTGGAGGATGAAGACCTTCGGGTCGTAAACTCCTTTCGATCGAGACGAACGGCTTCCGGGTGAACAATCCGGAAGAGTGACGGTACCGAGAGAAGAAGCCCCGGCTAACTCCGTGCCAGCAGCCGCGGTAATACGGGGGGGGCAAGCGTTGTTCGGAATTACTGGGCGTAAAGGGCTCGTAGGCGGCCAACTAAGTCAAACGTGAAATCCCTCGGCTTAACCGGGGAACTGC
+
CCCCCGGGGGGGGGGGGGGGGGGGGGGGGGGGGGGGGGGGGGGGGGGGGGGGGGGGGGGGGGGGGGGGGGGGGGGGGGGGGGGGGGGGGGGGGGGGGGGGGGGGGGGGGGGGGGGGGGGGGGGGGGGGGGGGGGGGGGGGDEGGGFGGGGGGGGGGGGDCGGFGGGGGGGGGGDG*FGGGGGGFGGGGGGGGGGGGGGGGGGGGGGGGGGGGGCEDECEGGGCEE5?GF7CFGGGGGEDC5FGGG6ED8>FCGDGGG)9CF62<FG7CC=C>GDCFCFGG45>55)9<AGF9>5;83>@?*
@M03506:14:000000000-AKVR1:1:1101:9342:6908 1:N:0:30
CGAACTCCTACGGGAGGCAGCAGTGGGGAATTGTTCACAATGGGCGCAAGCCTGATGACGCAACGCCGCGTGGAGGATGAAGGTCTTCGGATTGTAAACTCCTGTTGCCCGGGACGAAAAGCTCTGACCTAACACGTCGGAGTCTGACGGTACCGGGTGAGGAAGCCCCGGCTAACTCTGTGCCAGCAGCCGCGGTAATACAGAGGGGGCAAGCGTTGTTCGGAATTACTGGGCGTAAAGGGCGCGTAGGCGGCCTTCCACGTCGAACGTGAAATCCCCGGGCTTAACCCGGGAACTGCTC
+
CCCCCGGGGGGGFGGGGGGGGGGGGGGGGGGFGGGGGGGGGGGGGGGGGGGGGGGGGGGGGGGGGGGGGGEGGGGGGGGFGGGGGGGGGGGGGGGGGGGGGGGGGGGGGGGGGGGGGEGGGGGGGCDGFGGGGGGE=DFFEGGCGGFGGEGFFGGEGGGDGGGGGGGGGGGGDF:FFGGGGGGGFGGDFGFFEGGCE8EFG+A7CFECCEEFFFEEEGCFF=DGCECDGGGF5FEG=;<@ECGGGE><*:<CD5>5CF57+*95:D57:9C)*::FC?CCC55*::>FFGF935)<?****
@M03506:14:000000000-AKVR1:1:1101:22104:6920 1:N:0:30
CGAACTCCTACGGGAGCCAGCAGTCGGGAATTTTGGGCAATGGGCGAAAGCCTGACCCAGCAACGCCGCGTGAAGGATGAAATCCCTCGGGATGTAAACTTCGCAAGAACGGGAAGAATAAGTAGGGGACAATACCCCCTATGATGACGGTACCGTTTGTAAGCTCCGGCTAACTCCGTGCCAGCAGCCGCGGTAATACGGGGGGAGCAAGCGGTGTTCGGATTTACTGGGCGTAAAGGGCGCGTAGGCGGCCAGCACAAGTCAGTTGTGAAATCTCAGAGATTAACTCGGAAAGGTCAAC
+
6CC@C<FDGGGGGGDEGEGGGGGFCCGEGGFEFFFEEEGFGFGGGGGGDGGGGGGGFFGFFCFGGGCC7CFEGGGGGGGGGF?ECFDFEGECFEFFGFDFCGCGGGGFGEFGG>:BF8BDDFGGFGCCEEFFGD<B=F7FGDFGA<<F@@GGG97FEE:FGF9<9,,6*1:BF@,:,FFGE@F::<FG:*:*=<8@?;9BE>EGCEEE5E>FC**2*/<;*2;;<3+23C5C*28*1+*2/7*227//3:==C/*/CFG<C<:27*3:0*<**0*<***200*+0=DFB3@,)35<6//7*
@M03506:14:000000000-AKVR1:1:1101:10123:6931 1:N:0:30
CGAACTCCTACGGGAGGCAGCAGTGGGGAATTTTCCGCAATGGGCGAAAGCCTGACGGAGTGACGCCGCGTGTGGGACGAAGGCCTTCGGGTCGTAAACCACTGTCAGTGGGAAAGAAGGATGTCGATGCTAATACCATCGGCATTTGACGGTACCTGCAGAGGAAGCCCCGGCCAACTCTGTGCCAGCAGCCGCGGTAAGACAGAGGGGGCAAGCGTTGCTCGGAATTACTGGGCGTAAAGGGCGCGTAGGCGGGATGGCAAGTCGGTCGTGAAATCCTTCGGCTCAACCGAAGAACGTC
+
CCCCCGGGGGGGGGGGGGGGGGGGGGGGGGGGGGGGGGGGGGGGGGGGGGGGGGGGGGGGGGGGGGGGGGGGGGGGGGGGGGGGGGGGGGGGGGGGGGGGGGGGGGGGGGGGGGGGGGGGGGGGGGGGGGGGGGGGGGGGGGGGGGGGGGGGGGGGGGGGGGGGGGGGGGGGGGGGGGGEFGGGGGGGGGFGGGGGGGCEGEFGGDFGGGGGGGGGGGGGG9EEGGGGGGDGFFGGGGGEGGGGGGGDECGGGGGGCDDGGF9F?7EGDGG@D4CGGFGGG?>GG3<F4F56;5B3?FFF5
@M03506:14:000000000-AKVR1:1:1101:12372:6952 1:N:0:30
CGAACTTCTACGGGAGGCAGCAGTCGGGAATTTTGGGCAATGGGCGAAAGCCTGACCCAGCAACGCCGCGTGAAGGATGAAATCCCTCGGGATGTAAACTTCGCAAGAACGGGAAGAATAAGTAAGAGCTAACATCTCTTACGATGACGGTACTGTTTGTAAGCTCCGGCTAACTCCGTGCCAGCAGCCGCGGTAATACGGGGGGAGCAAGCGTGTTTCGGATTTACTGGGCGTAAAGGGCGCGTAGGCGGCCACCGCAAGTCGACTGTGAACCCTCCGGGCTTAACCCGGAAAGGTCAGC
+
CCCCCGGGGGGGGGGGGGGGGGGGGGGGGGGGGGGGGGGGGGGGGGGGGGGGGGGGGGGGGGGGGGGGGGGGGFGGGGGGGGGGGGGGGGGGGGGGGGGGGGGGGGGCFGGGGEGGGGGGGGGGGGGGGGGFGGGGGGGGGGGGCFGFGGGGGGGGGEGDFFGGGGGGGGGGGGGFGGGGGGFGGGGGFGDGGGGGGGGGGEGGDGDGF?FGG**/*2AEGDCGGG:CGGGFGEGGGGGGGG*>>EDDGGGG)2*/:@D)>+?C/>*>?C?=7*9CC>GD)5@:68>66D@;))779B?F6
@M03506:14:000000000-AKVR1:1:1101:15153:6965 1:N:0:30
CGAACTCCTACGGGAGGCAGCAGTCGAGAATTTTTGACAATGGGGGAAACCCTGATCGAGCGACGCCGCGTGGAGGATGAAGGTCTTCGGATTGTAAACTCCTGTCATTGGGGAACAATGCGTGACGGTTAACTGCCGTCGCGTTGATAGTACCCGAAGAGGAAGAGACGGCTAACTCTGTGCCAGCAGCCGCGGTAATACAGAGGTCTCAAGCGTTGTTCGGATTCATTGGGCGTAAAGGGTGCGTAGGCGGCGCGGTAAGTCGGGTGTGAAATCTCGGAGCTTAACTCCGAAACTGCAT
+
CCCCCGGGGGGGGGGGGGGGGGGGGGGGGEGGGGGGGGGGGGGGGGGGGGGGGGGGGGGGGGGGGGGGGGGGGEGGGGGGGGGGGGGGGGGGGGGGGGGGGGGGGGGGGGGGGGGGGGGGGGGGGGGGGGGGGGGGGGGGGGGGEGGGGGGGGGGGGGGGGGGGGGGGGGGGDGGGGGGGGGGGGGGCCFGGGGGGGGGGGCFDGGFFCCEFGGGECEEFFEGGGGGGGGGGGGGGDEFGGGGGGGD3CEECDE5)?>7):FFGGGG*7>C*::>C*1><5>77<@C?>F@B)87:?7991
@M03506:14:000000000-AKVR1:1:1101:4276:6976 1:N:0:30
CGAACTCCTACGGGAGGCAGCAGTTGGGAATCTTGCACAATGGGGGAAACCCTGATGCAGCGACGCCGCGTGGAGGATGAAGGATCTAGGTCTGTAAACTCCTTTTTCAGGGAAAGACTTAGGACGGTACCCTGAGAATAAGGACCGGCTAACTACGTGCCAGCAGCCGCGGTAAGACGTAGGGTCCAAGCGTTGTCCGGATTTACTGGGCGTAAAGAGCGCGTAGGCGGCTCGTTAAGTGTGAAGTGAAATCTCTAGGGCTCAACCCAGAAACTGCTTTACATACTGGCGAGCTGGAGTG
+
CCCCCGGGGGGGGGGGGGGGGGGGGGGGGGGGGGGGGGGGGGGGGGGGGGGGGGGGGGGGGGGGGGGGGGGGGGGGGGGGGGGGGGGGGGGGGGGGGGGGGGGGGGGGGGGGGGGGGGGGGGGGGGGGGGGGGGGGDFGGGGGGGGGGGGGGGGGGGGGGGGGGGGGGGGGGGGGGGGGGGGGGGGGGGGGGFGGGGGGGGGGGFGGGGGGGGGGGEGGGGGGGGGGGGGC*;EGFGF><:<C7<CGGGGGG79:>7@FGGGGFD*:DEDGFGG7CFFF:7=BCFFCF2970<>)7?870;
@M03506:14:000000000-AKVR1:1:1101:14707:6994 1:N:0:30
CGAACTCCTACGGGAGGCAGCAGTCGGGAATTTTGGGCAATGGGCGCAAGCCTGACCCAGCAACGCCGCGTGAAGGATGAAATCCCTCGGGATGTAAACTTCGCAAGAACGGGAAGAATAAGCCTGTGTTAATAGCACAGGTGATGACGGTACCGTTTGTAAGCTCCGGCTAACTCCGTGCCAGCAGCCGCGGTAATACGGGGGGAGCAAGCGTCGCTCGGACTTACTGGGCGTAAAGGGCGCGTAGGCGGCCACCGCAAGTCAAATGTGATCTCTCCGGGCTTAACTCGGAAAGGTCCGC
+
CCCCBEFGGGGGGGGGGGGGGGGGGGGGGGGEFGGGGFGGGGGGGGGGGGCFFGGGGGFDCFFFEGDGGGGDEGGGGFF<EGG9=EF<FGGGFGFGFFGGGGGGGGGGFGDGGE7FFD<FAFGFGGGEBA,,CFEF<FGGGGGCDF9D7CGGBBC<FFGFF@FC>,>FGGCFGCFGEE>FC>>FG7:7CEC**4:*3<FFE*BE>8C>FF>5*;>:*2C=C**:6CGC+<8E8:*8/<F*=:C=EEECA5C=DEG<EB5):ACF?*<:AC+**0:9C4D)9BF=+**1.9770<F@*707>
@M03506:14:000000000-AKVR1:1:1101:13861:7005 1:N:0:30
CGAACTCCTACGGGAGGCAGCAGTGGGGAATATTGCGCAATGGGCGAAAGCCTGACGCAGCGACGCCGCGTGGGTGATGAAGGCCTTCGGGTCGTAAAGCCCTGTCGCAGGGGAAGAATAAGCATCGGGATAATACCCCGGTGCCCTGACGGTACCCTGCAAGAAAGCACCGGCTAACTCCGTGCCAGCAGCCGCGGTAATACGGAGGGTGCAAGCGTTGTTCGGAATTACTGGGCGTAAAGGGCGCGTAGGCGGTTCGTTAAGTCCTGTGTGAAATCCCCCGGCTCAACTGGGGAACTGC
+
CCCCCGGGGGGGGGGGGGEGGGGGCGGGFGGGEGFGGG+FFFGGG@F+BCGFGCEGGG@EF+@FCEGGGGCFGGBCGCCGGGGGGFGDBFDGGGGGGGGGGGD=F<<F+>CFGCFEFFGGGGGGGFCED7F@DGFAEFGGDFCEGGGGGGCCFCFGGGGG7FGFFGFGGGGGGGCEGGCGFGEEGGCFGGGGFGD*::C5FC@CEEDCC;CCCFFCE;C8CCGGGC8@+<@FFFD@E=3;5CFGGECD:EGDG7EDDBG96A*33:<>ECF=F7*3:@CC5<)5EBG?2C8?<).)07:6=
@M03506:14:000000000-AKVR1:1:1101:13491:7012 1:N:0:30
CGAACTCCTACGGGAGGCAGCAGTGGGGAATATTGGGCAATGGGCGAAAGCCTGACCCAGCCACGCCGCGTGAGTGATGAAGGCCTTCGGGTCGTAAAGCTCTGTGGGGAGGGACGAATAAGTTCCATGGAAATACCATGGGGCCCTGACGGTACCTCCTTAGCAAGCACCGGCTAACCATGTGCCAGCAGCCGCGGTAATACATGGGGTGCAAACGTTGCTCGGAATTATTGGGCGTAAAGCGCGCGCAGGCGGTTATCCAGGCCGGATGTGAAAGCCCTCGGCTTAACTGAGGAAGTTG
+
CCCCCGGGGGGGGGGGGGGGGGGGGGGGGGGGGGGGGGGGGGGGGGGGGGGGGFGGGGGGGGGGGGGGGGGGDGGGGGGGGGGFGGGGGGGGGGGGGGGGCGGGFGGGGGGGGGGGGGGGGGGGGGGGGGGGGFGGGGGGGFGGGGGGGGGGGGGGGGGGGGGGGGGGGGGGGGGDFFGGGGGGGGGGGFGGC7EGGGGDGGGEGGGGGGGGGGFFGGCF5:FGD8CG?FFG7CEF5/9EFGGGGGGGGGGEGGDD*<FFFCG***297DE7D7*9>@C59>@DC))7:C@97<@FFF?**
@M03506:14:000000000-AKVR1:1:1101:9811:7048 1:N:0:30
CGAACTCCTACGGGAGGCAGCAGTGGGGAATTTTGGGCAATGGGCGAAAGCCTGACCCAGCAACGCCGCGAGGGAGGAAATCCTTCGGGATGTAAACCTCACAAGCAAGGGAAGAGCGCTCAGGGGTGAATACCCCCTAATCCCGAGGTAACTTTGGGTAAGCACCGGCAACATAGGTGCAGGCGCCGGCGTTATTCGGAAGGGGGCAGCGGTGGTCGGGAATTTTTGGGGGTAAAGGGCCGGAGGGGGGTTGGTTAGGTCAGCGGGGAAAGCCGGGGGGCAACCCCGGGGGGGTAGGTGG
+
CCCCCGGGGGGGGGGGGGGGGGGGGGGGGGGGGGGGEGGGGGGGGGGGGGGGGGGGGGGGGCGFGGGGGGFFGGFFGDGFAFEAFGGGGE>FFFCGC8FGGGGGGG8FEGGGGGGG8FDCFEGFFGGDGGGGFDFF+++,,,@3+*3@*,,@,F,35**?32?D,2>***4*,,,,2,,7,,+*141*1*=*2**+22*8*:*/1**/**2****/+28****++++2C*252*8+CE***/7*25/):E**1:**30**++0+*)*/5C*)29)773))1)7:A57)()875:)..7/*0
@M03506:14:000000000-AKVR1:1:1101:13952:7093 1:N:0:30
CGAACTCCTACGGGAGGCAGCAGTCGGGAATTTTGGGCAATGGGCGAAAGCCTGACCCAGCAACGCCGCGTGAAGGATGAAGTATTTCGGTATGTAAACTTCGAAAGAATGGGAAGAATAAATGACGGTACCATTTATAAGGTCCGGCTAACTACGTGCCAGCAGCCGCGGTAATACGTAGGGACCAAGCGTTGTTCGGATTTACTGGGCGTAAAGGGCGCGTAGGCGGCGTGGTAAGTCACTTGTGAAATCTCTGAGCTTAACTCAGAACGGCCAAGTGATACTGCTGTGCTAGAGTGCA
+
CCCCCGGGGGGGGGGGGGGGGGGGGGGGGGGGGGGGGGGGGGGGGGGGGGGGGGGGGGGGGGGGGGGGGGGGEGGGGGGGGGGGGGGGGGGGGGGGGGGGGGGGFEGGGGGGGGGGGGGGGGGGGGGGGGGGGGGGGGGGGGGFGGGGGGGGGGGGGGGGGGGGGGGGGGGGGDGGGGGGGGGGGGGGGGGGDEEGGGGGEGFGGGGGGGGGGGGGFEGGGGGGGGGGGDGEGGGGFFGGGGCGGFGGFFFGGFGGCFFFGGGGFF?4CFGFC3DG<>>DD4?FEFGFDDFAFBFFFFFF4
@M03506:14:000000000-AKVR1:1:1101:14679:7145 1:N:0:30
CGAACTCCTACGGGAGGCAGCAGTGGGGAATATTGGACAATGGGCGAAAGCCTGATCCAGCAATGCCGCGTGAGTGATGAAGGCCTTAGGGTTGTAAAGCTCTTTTACCCGGGAAGATAATGACTGTACCGGGAGAATAAGCCCCGGCTAACTCCGTGCCAGCAGCCGCGGTAATACGGAGGGGGCTAGCGTTGTTCGGAATTACTGGGCGTAAAGCGCGCGTAGGCGGCTTTGTAAGTTAGAGGTGAAAGCCCGGAGCCCAACTCCGGAACTGCCTTTAAGACTGCATCGCTAGCATTGT
+
CCCCCGGGGGGGGGGGGGGGGGGGGGGGGGGGGGGFGGGGGGGCFGGGGGGGGGGGGGGGGGGGGGGCFGFG@FFFGGGGGGGGGGGGGGGGGGGFGGGGGGGGGGGGGGGGGGGGGGGGGGGGGGGGGGGGGGGGGGGFGGFEGGGGGCGGGGGGGGGGGGGGGGGGGGGGGGGGGGGCGGGGGGGGGGGGGGGGEEGGGGGGGGGGGGGGGGGCCEGEEG:CGGGDGGGEGGF7+<:C?E?9F<CFGFGGG*:D*7CC5FFGGGCDEGGFDGFFFFFFC?4EGFFFFCE?F3>6**19*
@M03506:14:000000000-AKVR1:1:1101:10688:7157 1:N:0:30
CGAACTCCTACGGGAGGCAGCAGTGGGGAATATTGGACAATGGGCGCAAGCCTGATCCAGCCATGCCGCGTGAGTGATGAAGGCCCTAGGGTTGTAAAGCTCTTTTGTGCGGGAAGATAATGACGGTACCGCAAGAATAAGCCCCGGCTAACTTCGTGCCAGCAGCCGCGGTAATACGAAGGGGGCTAGCGTTGCTCGGAATCACTGGGCGTAAAGGGTGCGTAGGCGGGTCTTTAAGTCAGGGGTGAAATCCTGGAGCTCAACTCCAGAACTGCCTTTGATACTGAAGATCTTGAGTTCG
+
CCCCCGGGGGGGGGGGGGGGGGGGGGGGGGGFGGGGGGGGGGGGGGGGGGGGGGGGGGGGGGGGGGGGGGFGGGFFGGGGGGGGGGGGGGGGGGGGGGGGGGGGGGGGGGGGGGGGGGGGGGGGGGGGGGGGGGGGGGGGGGFGGGGGGGGGGGGGGGGFGGGGGGGGGGGGGGGGGGFGGGGGGGGFGFGGGGGGGGGGEGGGGGGGGGGGGGFGFEGGCEGGGGGGGGECFFGFFGGGGGGGGEGFFFGF67<<A>F4CGGGGGGGGFF4>F4:C@>>CF49:BFF<C@ABFFFFBFB>
@M03506:14:000000000-AKVR1:1:1101:15231:7179 1:N:0:30
CGAACTCCTACGGGAGGCAGCAGTGGGGAATATTGGACAATGGGCGAAAGCCTGATCCAGCAATGCCGCGTGAGTGATGAAGGCCTTAGGGTTGTAAAGCTCTTTTACCCGGGAAGATAATGACTGTACCGGGTGAGGAAGCACCGGCTAACTCCGTGCCAGCAGCCGCGGTAATACGGGGGGTGCGAGCGTTGTCCGGAATCACTGGGCGTAAAGGGCGCGTAGGTGGTTTGATAAGGGTGTGGTGAAAGTCCGGGGCTCAACCCCGGATCTGCCGTGCCGACTGTCAAAATCGAGGGCT
+
CCCCCGGGGGGGGGGGGGGGGGGGGGGGEGGGGGGGGGGGGGGGGGGGGGGGGGGGGGGGGGGGGGGGGGGGGGFGGGGGGGGGGGGGGGGGGGGGGGGGGGGGGGGGGGGGGGGGGGGGGGGGGGGGGGGGGFGGGGGGGGGGGGGGGGGGGGGGGGGGGGGGGGGGGGGGDGGGGGGGGGGGGGGDGGGGGEGFEGGGGGGFGGGGGGGEE>:CGGGGGGG*?E:CF*;EE9@GCEGGGGCEE:>FEFGGGFGDGFGDFFDC6DEDG3:@7FGCC:GGDF:CC>F?4>6)*9@47:B))
@M03506:14:000000000-AKVR1:1:1101:7164:7185 1:N:0:30
CGAACTCCTACGGGAGACAGCAGTGGGGAATCTTGCGCAATGGCCTAACGGCTGACGCAGCGACGCCGCGTGTGGGATGAAGCTCTTCGGAGTGTAAACCACTGTTGCCCGGGACGAATAGCTCGATTAATCGAGCCTGACGGTACCGGGTGAGGAAGCACCGGCTAACTCCGTGCCAGCAGCCGCGGCAATACGGGGGGTGCGAGCGTTGTCCGGAATTACTGGGCGTAAAGGGCTCGTAGGCGGCCAACTAAGTCATACGTGAAATCCCTCAGCTTAACTGGGGAACTGCGTGTGGTAC
+
CCCCCGGGGGGGGGGGGGGGGGGGGGGGGGGGGGGGGGGGGGGGGGGGGGGGGGGGGGGGGGGGGGGGGGGGGGGGGEGGGGGGGGGGGGGGGGGGGGGGGGGGGGGGGGGGGGGGGGGGGGGGGEGGGGGGGGGGGGGGGGDGGGGGGGGGGGGGGGFGGGGGGGGGGGGGGGGGFFFGGGGGGGGGGC5EGGGGGGGGGGGGDEGEGDGGGFGGGGGGGGGGGGGGDG=FFFC=FFGGCFGGCGGGEFFG466*<?F7FFF=**<CF9E4CFFG=BC7C@FGGFGF?FFFFFE:))001
@M03506:14:000000000-AKVR1:1:1101:18023:7198 1:N:0:30
CGAACTCCTACGGGAGGCAGCAGTGGGGAATCTTGCGCAATGGGCGAAAGCCTGACGCAGCAACGCCGCGTGGGGGATGAAGGCTCTCGGGTCGTAAACCCCTTTCAGCAGGGACGAAACTGACGGTACCTACAGAAGAAGCCCCGGCCAACTACGTGCCAGCAGCCGCGGTAACACGTAGGGGGCAAGCGTTGTCCGGATTTATTGGGCGTAAAGCGCTCGTAGGTGGTTCGGTAAGTCAGGTGTGAAACCTCCAGGCTCAACCTGGAGACGCCACTTCATACTGCTGTGACTGGAGTCC
+
CCCCCGGGGFFGCFGE7F,8,@<FFGGG7FG@<@,E+@6@C@E@ECB@F@FFF,,:BFCC:C6CCF@@=FFEEECFECEGGCFG8F?FEFGGGEC=F@9DFGCFG<F?,C=FD@GC+@FGFFFGDDBCGGF,:FGGACFE@E:FG@FEGGGGGGG:<,<CCFGFACCEGD7FBFFFGGGGDFE58C?8C85;;CC9<88C5/A+<+<:8CE?5CE7+1*/;:?GG><<>*1<*:?@EG70<9*3A?EC9?9=CGF*<FC*:?**A<FGD<C5CDD53):*2**++9:B0:))7/67F>)98
@M03506:14:000000000-AKVR1:1:1101:9046:7231 1:N:0:30
CGAACTCCTACGGGAGGCAGCAGTAAGGAATATTGGTCAATGGGCGCAAGCCTGAACCAGCCATGCCGCGTGCAGGAAGACGGCCCTACGGGTTGTAAACTGCTTTTATTCGGGAATAAACCTCTTTACGTGTAAAGAGCTGAATGTACCGAGGGAATAAGGATCGGCTAACTCCGTGCCAGCAGCCGCGGTAATACGGAGGATCCAAGCGTTATCCGGATTTATTGGGTTTAAAGGGTGCGTAGGCGGCTTATTAAGTCAGGGGTGAAAGACGGTGGCTCAACCATCGAAGTGCCTTTGA
+
CCCCCGGGGGGGGGGGGGGGGGGGGGGGGGGGGGGGGGGGGGGGGGGGGGGGGGGGGGGGGGGGGGGGGGGGGGGGGGGGGGGGGGGGGGGGGGDGGGGGGGGGGGGGGGGGGGGGGGGGGGGGGGGGGGGGGGGGGGGGGGGEFGGGGGGGGGGGGGFGFGGFFGGGGEGGGGGGGGGGGGFEEGGGGGGGEGGFGGGGGGG7CGFGGGGDEGGB?CGGGG6CCGGGGGGGGCGDGEGEGGGDGGGGGEECGGGG7@FCFCF=C5>FCFEFG5D5C5FG:?4E*7D;6*0:<=F=64?F*
@M03506:14:000000000-AKVR1:1:1101:9064:7235 1:N:0:30
CGAACCCCTACGGGAGGCAGCAGTAAGGAATATTGGTCAATGGGCGCAAGCCTGAACCAGCCATGCCGCGTGCAGGAAGACGGCCCTACGGGTTGTAAACTGCTTTTATTCGGGAATAAACCTCTTTACGTGTAAAGAGCTGAATGTACCGAGGGAATAAGGATCGGCTAACTCCGTGCCAGCAGCCGCGGTAATACGGAGGATCCAAGCGTTATCCGGATTTATTGGGTTTAAAGGGTGCGTAGGCGGCTTATTAAGTCAGGGGTGAAAGACGGTGGCTCAACCATCGCATTGCCTTTGG
+
CCCCCCGGGGGGGGGGGGGGGGGGGGGGGGGFGGGGGGGGGGGGGGGGGGGGGGGGGGGGGGGGFGGGGGGGGGGGGGGGGGGGGGGGGGGGGGGGGGGGGGGGGGGFGGGFGGGGGGGGGGGGGGGGGGGGGGGGG9DFGGGGGGGGGGGGGGGDFFGGGGGGGGGGFDFGGGGGGGGGGGGGGGGGGGGGGDGGGGGGDGGGFF?CGGGGGCFGFGGDCECFGGGFC>CC8FGG7=D=5E:EG595:>CEC99C9@DFDFCFCD57EFC:*9CEC3**097EF>CF?GE()*9?FFBF)
@M03506:14:000000000-AKVR1:1:1101:25050:7238 1:N:0:30
CGAACTCCTACGGGAGGCAGCAGTGGGGAATATTGGACAATGGGCGCAAGCCTGATCCAGCCATGCCGCGTGGATGATGAAGGCCTTAGGGTTGGAAAATCCTTTCGGCGGGGAAGATAATGACGGTACCCGCAGAAGAAGCCCCGGCTAACTTCGTGCCAGCAGCCGCGGTAATACGAAGGGGGCTAGCGTTGCTCGGAATCACTGGGCGTAAAGCGCACGTAGGCGGCTCTTTAAGTCAGGGGTGAAATCCTGGAGCTCAACTCCAGAACGGCCCTTGCTAATGAGCAGCTTGAGTCCG
+
CCCCC,CFFDGGDGDGC@GGGGGE@E8@B@F,EGACEGFFEGF@C++@@CGFGGGFGAFEEDFFCFGGGGGGGG,<FGGGFGG?EFGEFGGFE@+CFGF,EFF9FGGDFEDFG>FGGF,>F<CCFEFCGFGEG@FEG8<>F<FFC*CCG*CCCEF*<FEF,2<C<<F7:*=FFDGG,1=F@CEGGGGG8FCCEGGGGEE>*2+<CFEDDD5CE8*3<EGGGDFGC:9CED5*<7C???:C?9E*>:5C+C9<*02>*77*<CFF:>7D?7?5)/)*)099***228*9)27()970/8=F:
@M03506:14:000000000-AKVR1:1:1101:3562:7259 1:N:0:30
CGAACTCCTACGGGAGGCAGCAGTAGGGAATCTTGCGCAATGGGCGAAAGCCTGACGCAGCCATGCCGCGTGAATGATGAAGGTCTTAGGATTGTAAAATTCTTTCACCGGGGAAGATAATGACGGTACCCGGAGAAGAAGCCCCGGCTAACTTCGTGCCAGCAGCCGCGGTAATACGAAGGGGGCTAGCGTTGCCCGGAATTACTGGGCGTAAAGGGCGCGTAGGCGGACAGTTTAGTCAGAGGGGAAAGCACAGGGCTCAACCTTGGAATTGCCTTTGATACTGGCTGTCTGTAGGTGG
+
CCCCCGGGGGGGGGGGGGGGGGGGGGGEFGGGGGGGGGGGGGGGGGGGGGGGGGDGGGGGGGGGGGGGGGFGEFFGGGGGGGGFGGGGGGGGGGEFGFGFGGGGGGFFGGGGGGGGGGGGGGGGGECGGGGGGGGGGGGGGGFFGGGGGEGGFFGG@FGGGGGGGGFGGGGGGGGGGGDFGGGEGGGGGFGFGG>,3BE>E5FDGGGFGGG5CEGGDGGGGEC>EC9EGCE>E<C7CGG9?FGGF*>C:CFF*:6CF:7CFC46*9+?C49**9>?CF7C:@=++/9)4DFBF**19*=*5
@M03506:14:000000000-AKVR1:1:1101:12586:7273 1:N:0:30
CGAACTCCTACGGGAGGCAGCAGTGGGGAATCTTGCACAATGGGGGCGACCCTGATGCAGCGACGCCGCGTGAGCGATGAAGCCCTTCGGGGTGTAAAGCTCTTTCGTCAGGGAAGATAACGACGGTACCTGGAGAAGCAGCTGCGGCTAACTACGTGCCAGCAGCCGCGGTAATACGTAGGCAGCGAGCGTTGTTCGGAGTTACTGGGCGTAAAGGGCGCGTAGGCGGCCACTACAAGTCACTTGTGAAATCTCCGGGCTTAACTCGGTAGAGGCCAAGTGATACTGTTGGGCTAGAGTG
+
CCCCCGGGGFFGGGGGGGGGGGGGGGGGGGGGGGGGGGGGGGGGGGGGGGGGGGGGGGGGGGGGGGGGGGGGGGGGGFGGGFGGGGGGGGGGGGGGGGGCGGGGGGGGGGGGGCGGGGGGGGGGGGGGGGGGGGGGGGGGGGGGGGGGGGGGGGGGGGGGGGGGGGGGGGGGGGGGGGGGGGGFGEGGGGGEGGGGGGGCECFCGFGGGGDCEEFGGGDEGGGDEGGGGGG5FDG6<CFFGCEEFFCDGCGGFFGGGFGGDFGFFGF559C::CGGGFGG:8FEGF>@:CFB@:5:FFFFF
@M03506:14:000000000-AKVR1:1:1101:16887:7281 1:N:0:30
CGAACTCCTACGGGAGGCAGCAGTGGGGAATATTGGACAATGGGCGAAAGCCTGATCCAGCAATGCCGCGTGAGTGATGAAGGCCTTAGGGTTGTAAAGCTCTTTTACCCGGGAAGATAATGACTGTACCGGGAGAATAAGCCCCGGCTAACTCCGTGCCAGCAGCCGCGGTAATACGGAGGGGGCTAGCGTTGTTCGGAATTACTGGGCGTAAAGCGCGCGTAGGCGGCTTTGTAAGTTAGAGGTGAAAGCCCGGAGCTCAACTCCGGAATTGCCTTTAAGACTGCATCGCTAGAATCAT
+
CCCCCGGGGGGGGGGGGGGGGGGGGGGGGGGGGGGGGGGGGGGGGGGGGGGGGGGGGGGGGGGGGGGEGGGGCFFGGGGGGGGGGGGGGGGGGGGGFGGGGGGGGGGGGGGGGGGGGGGGGGGGGGGGGGGDEEGGGGGGGGGGGGGGGGGGGGGGGGGGGGGDGGGGGG7>FGGGGGGGGGGGGGGGGGGE7FEFGEGGGCGGGFGGGGGGGEG7FGGEEDEEGGGGGGGGC9CGGGGG79CCGFGC6EFGCFGC5>C*CFCFFFFDED*7FDD?FF>DF?FC9?CFAFF?FBD4=FFF7
@M03506:14:000000000-AKVR1:1:1101:17932:7287 1:N:0:30
CGAACTCCTACGGGAGGCAGCAGTCGGGAATTTTGGGCAATGGGCGAAAGCCTGACCCAGCAACGCCGCGTGAAGGATGAAATCCCTCGGGATGTAAACTTCGCAAGAATGGGAAGAATAAGTGGGGGACAATACCCCCCATGATGACGGTACCATTTGTAAGCTCCGGCTAACTCCGTGCCAGCAGCCGCGGTAATACGGGGGGAGCAAGCGTTGTTCGGATTTACTGGGCGTAAAGGGCGCGTAGGCGGCCACGACAAGTCAGTTGTGAAATCTCTGGGCTTAACTCAGAGCGGTCAAC
+
CCCCCGGGGAEGGDGGGGEGGGGFGG>FEEEGGGGGEFFGGGEFGGDECGGGGFGGGGGGGGGGGGGGGGGDCFGGGGGDGFGGGGGGGGGCFGGCFGCFFGGGGCGFGGGGGGF@F@FCEGGCFGGGGGGGGGGGGGGGEGGGGGGGGGGGEGGGGGGGGGCCF:FGGGGGGGGGGGGGGGFGGFDFFEGGDGGGGFGGGGGGGGGGGGGGGEG>*;FGGGGGF?CG9?C>E5?;=F7EGGGGCGGDCGGGDGGGE)95*0?EE*:C95:77:D7>FGG*0)*<67@<FF)975>>))/*
@M03506:14:000000000-AKVR1:1:1101:17685:7293 1:N:0:30
CGAACTCCTACGGGAGGCAGCAGTGGGGAATATTGGACAATGGGCGCAAGCCTGATCCAGCCATGCCGCGTGGGTGATGAAGGCCCTAGGGTTGTAAAGCCCTTTCGGCGGGGAAGATAATGACGGTACCCGCAGAAGAAGCCCCGGCTAACTTCGTGCCAGCAGCCGCGGTAATACGAAGGGGGCTAGCGTTGCTCGGAATCACTGGGCGTAAAGCGCACGTAGGCGGCTTCTTAAGTCAGGGGTGAAATCCTGGAGCTCAACTCCAGAACTGCCTTTGACACTGAGAAGCTTGAGTCCG
+
CCCCCFGGGGGGDGGGGGGGGGGGGGGGEGGGGGGGGGGGGGGGGGGGGGGGGGGGGGGGGGGGGGGGGGFGGG>FGGGGGGGGGGGGGGGGGGGGGGGGGGGGGGGGGGGGGGEGGGGGGGGGGGGGGGCGGGGGGFGFGDGGGEFGGGGGGGFGGGGGCGGCCFGGGGGGGGGGGGCFGGGGDDEGGGGGGGCFCECE>CFFGGGFFGGGGGGGGCEGDGGCGG6C>EEDDEGG?F>E:C65EEEFFG+?FGGGCFGFFF=:CDCFFGE@7=CCFFDFGFF6+9CFAFFFF87>?4**0
@M03506:14:000000000-AKVR1:1:1101:20561:7296 1:N:0:30
CGAACTCCTACGGGAGGCAGCAGTAAGGAATATTGGTCAATGGACGCAAGTCTGAACCAGCCATGCCGCGTGGAGGATGAAGGTCCTCTGGATTGTAAACTTCTTTTATCTGGGAAGAAATGCATTTTTTCTAAAGTGTTTGACGGTACCAGATGAATAAGCACCGGCTAACTACGTGCCAGCAGCCGCGGTAATACGTAGGGTGCGAGCGTTAATCGGAATTACTGGGCGTAAAGCGTGCGCAGGCGGTTTTGTAAGCCAGATGTGAAATCCGCGGGCTTAACTTGGGAATGGCATTTGG
+
CCCCCGGGG9FGGGGGGGGGGGGGGGGGGFFFGEFFGGGGGGGGGGGGGGFGGGGGGGGGGGGGGFGGGGGGGGGGGGGGGGGGGGGGGGGGGGGGGGGGGGGGFGGGC<FGGGGGGGGGGGGGGGFG9FFGGGGGGGGGGGGGGEGGGFFGGFGGGGGGGGFGFGDGGGEFGGGGGGGGGGGGGGGGGGG:C>EFGG;?DEGGGCGDGGGCECEF9*CCCCFGGGGGG5C8CECFGECCEECCG=EDG:55CGF>7@>CFG*+0:FGGCC9F)9CD>D<C?FG+0>F:C:0??5F4099B
@M03506:14:000000000-AKVR1:1:1101:8244:7302 1:N:0:30
CGAACTCCTACGGGAGGCAGCAGTGGGGAATCTTGCACGATGGGGGAAACCCTGATGCAGCGACGCCGCGTGAGCGATGAAGCCCTTCGGGGTGTAAAGCTCTTTCGGCAGGGAAGATTATGACGGTACCTGCAGAAGCAGCTGCGGCTAACTACGTGCCAGCAGCCGCGGTAATACGTAGGCAGCAAGCGTTGTTCGGAGTTACTGGGCGTAAAGGGTGTGTAGGCGGTTGTTTAAGTTTGGTGTGAAATCTCCCGGCTCAACTGGGAGGGTGCGCCGAATACTGAATGACTTCGAGTAC
+
CCCCCGGGGGGGGGGGGGGGGGGGGCGGGGGGGGGGGGGGGGGGGGGGGGGGGGGGGGGGGGEGGGGGGGGGGGGGGGGGGGGGGGGGGGGGFGGGGGGGGGGGGGGGGGGGGFGGGGGGGGGGGGGGGGGGGGGGGGGGGGGGGGGGGGGGGGGGGGGGGGGGGGGGGGGGGGGGGGFGGGGGGGGGGGGGGGGGGGGGGGFGEGGGGEECEGFFGGGGGGGGGGGGGGDGGC6C:C:FEFGEFCEGGGGGGFGGGFGGGFGGGGGF6<EFGGDG<>DCC>>FFFCFAGFFFFBB>@F@6
@M03506:14:000000000-AKVR1:1:1101:6274:7317 1:N:0:30
CGAACTCCTACGGGAGGCAGCAGTGGGGAATCTTGCGCAATGGCCTAACGGCTGACGCAGCGACGCCGCGTGTGGGATGAAGCTCCTCGGAGTGTAAACCACTGTTGCCCGGGACGAATAGCTCGATTAATCGAGCCTGACAGTACCGGGTGAGGAAGCACCGGCTAACTCCGTGCCAGCAGCCGCGGTAATACGGGGGGTGCGAGCGTTGTCCGGAATCACTGGGCGTCAAGGGCGCGTAGGTGGTTTGATAAGGGTGTGGTGAAAGTCCGGGGCTCAACCCCGGATCTGCCGTGCCGAC
+
CCCCCGGGGGGGGGDFGGGGDFGGGGGGGGGGGFAFGGGGGGGGGGGGGGGGGGGGGGGGGGDGGGGGGGFEGGGGGGCGGGGEFGGGGGCFGGGGAFGGGGGFGGGGGFGGGGGGGGGGGGGGG:<BEAFFFGGGGGGFGCFGGGGGGGGGGCFFGGFCFGGGGGGGGGGGGGCFFGGGDFGGGGGGG5ACFFGGG>CG:?CCE8EEE5CGGGCEE8CCEGEF>EGG?*:*3CCEEC5*27C:CF27*:++:<<CE@7DGGGDF4:><CG))9C5)7C4>)<CEE5)-0/66)07>5@35
@M03506:14:000000000-AKVR1:1:1101:11220:7327 1:N:0:30
CGAACTCCTACGGGAGGCAGCAGTGGGGAATCTTGCGCAATGGGCGAAAGCCTGACGCAGCCGTGCCGCGTGTATGATGAAGGTCTTAGGATTGTAAAATACTTTCACCGGGGAAGATAATGACGGTACCCGGAGAAGAAGCCCCGGCTAACTTCGTGCCAGCAGCCGCGGTAATACGAAGGGGGCTAGCGTTGCTCGGAATTACTGGGCGTAAAGGGCGCGTAGGCGGATGTTTAAGTCGGGGGTGAAAGCCCGGGGCTCAACCCCGGAATAGCCTTCGATACTGGACATCTTGAGTTCG
+
CCCCCGGGGGGGGGGGGGGGGGGGGGGGGGGGGGGGGGGGGGGGGGGGGGGGGGGGGGGGGGGGGGGGGGGGGGGGGGGGGGGGGGGGGGFGGGGGGGGGGGGGGGGGGGGGGGGGGGGGGGGGGGGGGGGGGGGGGGGGFGGGGGGGGGGGGGGGGGGGGGGGGGGGGGGEGGGGGGGGEGGGGGGGGGGGGGG7FEGGCFGGGGGGGFGGGGCFGGGGGGGDGGGEECEE<CGFFDFFEGGGGGGGG79F9>EGGFG7>?C6CD=GEDCF=FFG>FDGF4>GFFGF:4???FFBF6=@E
@M03506:14:000000000-AKVR1:1:1101:28359:7328 1:N:0:30
CGAACTCACGGGAGGCAGCAGTGGGGAATATTGGACAATGGGCGAAAGCCTGATCCAGCAATGCCGCGTGAGTGATGAAGGCCTTAGGGTTGTAAAGCTCTTTTACTCGGGAAGATAATGACTGTACCGGGAGAATAAGCCCCGGCTAACTCCGTGCCAGCAGCCGCGGTAATACGGAGGGGGCTAGCGTTGTTCGGAATTACTGGGCGTAAAGCGCACGTAGGCGGCTTTGTACGTTAGAGGTGAAAGCCCGGGGCGTAACTCCGGTATTGCCTTTAAGACTGCATCGGTCGAATTGTGG
+
@CCCCGGFGGGDGGGGGGGGGDFGGGGEGFGGFGCFGFFFGGGGGGGGGGGGGFEGGGGGGFFGGGGGDG@F6EEEF9FGGGGCFFGGGGGGGGGGGFGGGGGGDF,,BFGGDGCEFFFFEFF?FFFAFEECGGFA<FFE,D:CCEGGG>F,,@FFGB9DFGGGG+*@@CFG@<;>F@FFGGGGGDFE@FCFG@<FGDGGGFC9FGFG**:8CCFGC=88F*A>CEE*//CF<7+;*;7E?CG?FC9*+0*/9CE388/9:**337C)/79@CC7:>6*00*9E??7*(*.-..))87@F>
@M03506:14:000000000-AKVR1:1:1101:5543:7333 1:N:0:30
CGAACTCCTACGGGAGGCAGCAGTGGGGAATATTGCACAATGGGCGCAAGCCTGATGCAGCGACGCCGCGTGAGGGATGACGGCCTTCGGGTTGTAAACCTCTTTCAGTATCGACGAAGCGCAAGTGACGGTAGGTACAGAAGAAGCACCGGCCAACTACGTGCCAGCAGCCGCGGTAATACGTAGGGTGCGAGCGTTGTCCGGAATTACTGGGCGGAAAGAGCTCGGAGGTGGTTTGTCGCGTTGTTCGTGAGAACTCACAGCTCAACTGTGGGTGTGCGGGCGATACGGGCAGGCTGGG
+
CCCCCGGGGFFGDFGGGGGGGFGFGGGGGDF9FFGGGGGGGGFFGGDGGGGGGGFFCGFGGCCGEGGGGGGGEGGEEGGCCGGCGGGGGGGGGGGGGGGFFGGFGGGGFFGEGFGGGCCCGED:C<F,>C@BFEGEDGCFECFDCF<FFGGDFF:FCFG7CFFCG?7FAFG@FFCFC7<A@9FCC*=8C<FF*?*:>EGGG+;C5**<90CF?CF8*8*:*0;C+<C/1:E*;5*;*?DC5**2:554+:EFF*+08=DCE+2*<*<7CFE675*/107:5>:5C>))(>@(70))08<3)
@M03506:14:000000000-AKVR1:1:1101:22705:7334 1:N:0:30
CGAACTCCTACGGGAGGCAGCAGTGGGGAATTTTGGACAATGGGCGCAAGCCTGATCCAGCCATTCCGCGTGCAGGATGAAGGCCCTCGGGTTGTAAACTGCTTTTGTACGGAACGAAACGCGCTGAGCTAATACCCCGGCGTAATCACGGTACCGTAAGAATAAGCACCGGCTAACTACGTGCCAGCAGCCGCGGTAATACGTAGGGTGCGAGCGGTAATCGGAATTAGTGGGCGTAAAGCGTGCGCAGGCGGGTAAGTAAGACAGGTGTGAAATGCCCGGGCTTAACCTGGGAACTGCA
+
CCCCCGGGACFEGGGGGEEGGFGEGGCCGEGGGGGG8<D8EEF<C@:FEEGGGCGDEGGGA<E<FFC<:F@FCDGGEGGGGF8EF74<FCFAFCCGCDG99,FFF9FCFFGGDEEC@F77?::@@C:,3,8B?B5=,8@+FFCFDB,3@FCGCC=CFGGF9DFCC,:FFGCFE7FGG<;C<2<F:,,*5<@C@FECCE79<9*?,2*;C;8E**1:8A88+28*1*/<7++<@5*C/87:<?E5E=5D*7=E)5*9*)*2<+7EFFCFFG+7070009F*9D::7<6=<**.4).)00***
@M03506:14:000000000-AKVR1:1:1101:5022:7381 1:N:0:30
CGAACTCCTACGGGAGGCAGCAGTGGGGAATTTTGGACAATGGGCGCAAGCCTGATCCAGCCATGCCGCGTGGGTGAAGAAGGCCTTCGGGTTGTAAAGCCCTTTCGGCTGGGACGAAAAGGTTCGGGTTAATAACCCGGACCCATGACGGTACCAGCAGAAGAAGCACCGGCTAACTACGTGCCAGCAGCCGCGGTAATACGTAGGGTGCAGGCGTTAATCGGAATTGCTGGGCGTAAAGCGTGCGCAGGCGGTCTGCTAAGAGAGATGTGAAATCCCCGGGCTTAACCTGGGAACTGCG
+
CCCCCGGGGGGGGGGGGGGGGGGGGGGGGGGGGGGGGGGGGGGGGGGGGGGGGGGGGGGGFGGGGGGGGGGGGGFGFGGGGGGGGGGGGGGGGGGGGGGGGGGGGGGGGGGGGGGGGGGGGGGGGGGGFGGGGGGGGGGGGGGGGGGGGGDEGGGGGGFFDFGGGGGGGGGGGGGGCFGGGGGGGGGCCFGGGGGGEEEGGGGFGGGGGGDCGGGGDECGGGGG5CFGGGGGGGGGDCD=FDDCECGGGGGDDEGGEFGGCF49<<EFGD?4:7:FGFD3D)5:/7D?<F4?F@F4:FFF:
@M03506:14:000000000-AKVR1:1:1101:14574:7399 1:N:0:30
CGAACTCCTACGGGAGGCAGCAGTGGGGAATCTTGCGCAATGGCCGAAAGGCTGACGCAGCGACGCCGCGTGTGGGAGGACGCCTTTCGGGGTGTAAACCACTGTTGCCCGGGACGAACAGCTTCTTTCGAGGAGCCTGACGGTACCGGGTGAGGAAGCACCGGCTAACTCCGTGCCAGCAGCCGCGGTAATACGGAGGGTGCGAGCGTTGTCCGGAATCATTGGGCGTAAAGGGCGCGTAGGTGGCTGGCCAAGCGTGCGGTGAAAGCTCGGGGCTCAACCCCGAGTCGGCCGTGCGAAC
+
CCCCCGGGGGGGGGGGGGGGGGGGGGGGGGGGGGGGGGCFGGGGGGGGGGGGGGGGGGGGGFGGGGGGGGDGGGGGGGGGGGGGGGGGGGGGGGGGFGGGGGGGGGGGGGGGGGGGGGGGGGGGGGGGGGGGGEGGGGGGGGGGGGGGGGGGGGGGGGFGGGGGGGGGGGGGGGCEGGGGGGGGGGGEG>EFFGFGGGGGDGDGCEEG:;CCFFGG5?8@FGGCGGGGE*;;FGGGGDGGEGGF6::CGGEFDGCCE>DGGG3>*49CF*67)/>5CFGGGFBE5)187DFFFD75.7)0)
@M03506:14:000000000-AKVR1:1:1101:9154:7400 1:N:0:30
CGAACCCCTACGGGAGGCAGCAGTGGGGAATTGTTCGCAATGGGCGCAAGCCTGACGACGCAACGCCGCGCGGAGGATGAAGACCTTCGGGTCGTAAACTCCTTTCGATCGAGACGAATGGCCTCCGGGTGAACAATCCGGAGGAGTGACGGTACCGAGAGAAGAAGCCCCGGCTAACTCCGTGCCAGCAGCCGCGGTAATACGGGGGGGGCAAGCGTTGTTCGGAATTACTGGGCGTAAAGGGCTCGTAGGCGGCCAACTAAGTCAGACGTGAAATCCCTCGGCTTAACCGGGGAACTGC
+
CCCCCGGGGGGGGGGGGGGGGGGGGGGGGGGGGGGGGGGGGGGGGGGGGGGGGGGGGGGGGGGGGGGGGGGGGGGGGGGGGGGGGGGGGGGGGGGGGGGGGGGGGGGGGGGGGGGGGGGGGGGGGGGGGGGGGGGGGGGGGGGGGGGGGGGGGGGGGGGGGGGGGGGGFGG7:EGGGGGGGGE>EGGGGGGFEGGGGG>EGEGGGGGGGGGGGGGFE8EGGGFGGGGFGG?FFGGCECGGFGGGG6A<E*C56EE5EEGDFFGGADFGFGG)9959FFDDGFFGE:CFAGF>DEE@).<?*
@M03506:14:000000000-AKVR1:1:1101:9663:7404 1:N:0:30
CGAACTCCTACGGGAGGCAGCAGTGGGGAATATTGCGCAATGGGCGGAAGCCTGACGCAGCAACGCCGCGTGAGGGATGACGGCCTTCGGGTTGTAAACCTCTTTCAGCAGGGACGAAGCGAGAGTGACGGTACCTGCAGAAGAAGGACCGGCCAACTACGTGCCAGCAGCCGCGGCAATACGTAGGGTCCGAGCGTTGTCCGGAATTATTGGGCGTAAAGGGCTCGTAGGCGGTTCGTCGCGTCGGGAGTGAAAACTCGGAGCTCAACTCCGAGCCTGCTTCCGATACGGGCGGACTAGA
+
CCCCCGGGGGGGGGGGGGGGGGGGGGGGGGGGGGFGGGGGGGGGGGGGGGGGGGGGGGGGGGGGGGGGGGGGGGGGGGGGGGGGGGGGGGGGGGGGGGGGGGGGGGGGGGGGGGGGGGGGGGGGGGGGGGGGGGGGGGGGGGGGGGGGGGGGGGGGGGGGGGGGGGGGGGGGGGGGGGGGGGGGFGGGGGGGGGGGGGGGGGGGEGEGGGGGG>FCCEECEGGGFGGGGFGGGD:CEGGGGGGGGGGG:E56::CFFFGGGCDG6CFGFGGFG:DGG:FGFFFFC>GFFGD>>>B>5>:?6
@M03506:14:000000000-AKVR1:1:1101:5916:7420 1:N:0:30
CGAACTCCTACGGGAGGCAGCAGTGGGGAATTGTTCGCAATGGGCGCAAGCCTGACGACGCAACGCCGCGTGGAGGACGAAGATCTTCGGGTCGTAAACTCCTTTCGATCGAGACGAACAGCCTCTGGGTGAACAATCCGGAGGTTTGACGGTACCGAGAGAAGAAGCCCCGGCTAACTCCGTGCCAGCAGCCGCGGTAATACGGGGGGGGCAAGCGTTGTTCGGAATTACTGGGCGTAAAGGGCAGGTAGGCGGGCAAGTAAGTCAGACGTGAAAGCCCCCGGCTTAACCGGGGAACTGC
+
C@CCCECFGG?EGG7:CG>F@FGGGGGGGGGGGEFGCFGGEGFGGGEGGGGGGEGGDCGGGGEDEDEEGEFGGEGE=BCFG@CEBFACFGGGEFGCG?AFFFGGGFGEDEGGGGGGGG:C<@FFFCFGFGFFG=E@FCFGDGGGGGGC;,*C@FEBFEGGGF@F<CF7+=1=<<C*2:FFGF7*<<+<8?EG5>EDE*/1<+28C*:E>CGE58:/;2:C:;9C>8CC6++3+<@5>81*/3CG5**1;:076E=)*)/*32*0+2+2<4:@3*7025***07/:.)/429(<:55)0)1*
@M03506:14:000000000-AKVR1:1:1101:15585:7431 1:N:0:30
CGAACTCCTACGGGAGGCAGCAGTCGGGAATTTTGGGCAATGGGCGAAAGCCTGACCCAGCAACGCCGCGTGAAGGATGAAATCCTTCGGGATGTAAACTTCGCAAGAACGGGAAGAATAAGTAAGGGTTAATATCTCTTACGATGACGGTACTGTTTGTAAGCTCCGGCTAACTCCGTGCCAGCAGCCGCGGTAATACGGGGGGAGCAAGCGTTGTTCGGATTTACTGGGCGTAAAGGGCGCGCAGGCGGCCACCGCAAGTCGACTGTGAAATCTCCGGGCTTAACCCGGAAAGGTCAGC
+
CCCCCGGGGGGGGGGGGGGGGGFFGGGGGGGGGGGEGGGGGGGGGGGGGGGGGFGGGGGGGGGGGGGGGGGGCDFGFGGGGGGGGGGCFGGFGGFFGGFFGGGGGGGGGGGGGEEEGGGGGGGGGGDGFFFFCFFGGGGGGGGFGFFFGGGCFGGGGGGGGGGGFGGGC>CCFGFGFFGGGFE@FGGGGGGDCB=EFCDECCCEE>EGGGGFCCCDGGGGGEGECEFFGGFCECEGCC*?EGGG5*:9EGGGGCFFE3C3=CFGGG=DC:<?D*:3:*93CBDFGFGF0C@1>)7FFF?F:
@M03506:14:000000000-AKVR1:1:1101:7407:7467 1:N:0:30
CGAACTCCTACGGGAGGCAGCAGTGGGGAATATTGGACAATGGGCGAAAGCCTGATCCAGCAATGCCGCGTGAGTGATGAAGGCCTTAGGGTTGTAAAGCTCTTTTACCCGGGAAGATAATGACTGTACCGGGAGAATAAGCCCCGGCTAACTCCGTGCCAGCAGCCGCGGTAATACGGAGGGGGCTAGCGTTGTTCGGAATTACTGGGCGTAAAGCGCACGTAGGCGGCTTTGTAAGTTAGAGGTGAAAGCCCGGGGCTCAACTCCGGAATTGCCTTTAAGACTGCAGCGCTAGAATTGT
+
CCCCCGGGGGFCCEGGGGDGEGGGGGGGGGGGEGGFGGGGGGGGGFGGGGGGGGGCGGEFGGGGGFFCGG:F=FFFAFGEGGGFDCFFGGGGGDFF,FGGGGCFFFFGGGGGDGGGGGEEFGGEFGFGGGGGGGGGGGFGGGGGGGGGGDGGGDGDFGCFGGGGGGGGDFGGG7CEFF>FEEDGGGGGGGGGGGECGGGG>CGGGGGGGGGGE8CEFGEGGGFGDGGGG8EGGG:<CGGGFGGGG6C:6<EGDG=DGEC7FEFD?7CCEDCF*7>+>@CCFFFCC?FF(9>>3)740=*9*
@M03506:14:000000000-AKVR1:1:1101:20750:7470 1:N:0:30
CGAACTCCTACGGGAGGCAGCAGTAGGGAATATTGCGCAATGGACGCAAGTCTGACGCAGCGACGCCGCGTGGGTGACGAAGGCTTTCGGGTCGTAAAGCCCTGTCGAAAGGGACGAAAAACGGAATGGCTAATATCCATACCGCTTGACGGTACCTTTAGAGGAAGCACCGGCTAACTACGTGCCGGCAGCCGCGGTAATACGTAGGGTGCTAGCGTTGTTCGGAATCATTGGGCGTAAAGCGCGTGTAGGCGGTTCATTAAGTCGGGTGTGAAATCCCTGGGCTCAACCCAGGAAGGGG
+
CCCCCGGGG9CFGEGDGGFGGGGFFGGGGGGGGGGGGGEGGGFGGGGGGGGGGGGGGGGGGGGGGGGEGG@FEFECFGGGGEGGFGGGGGGGGGGGGGCFFGGFGGGGGGGGGGGGGGGGGGGGGGGGGGGDGGGCGGGGGGFGGGGGGGGGGGGFFCAGGGGGFGEGGGGGDG>EFGGGGGGGGGG@CGGGGGGGGG>CGGGFCFGCEGGDFGFGGCE=C59CC?58?++297=FGGDCFCFGG=CD86?FFGE7E3>D:0CF9:EGG9E:3C0AF66<7:@F5;D684<1)5<>)7:3)
@M03506:14:000000000-AKVR1:1:1101:3380:7473 1:N:0:30
CGAACTACTACGGGAGGCAGCAGCGGGGAATTTTGCGCAATGGGCGAATGCCTGACGCAGCAACGCCGCGTGGAGGATGAAGGTCTTTGGATCGTAAACTCCTGTCAGCAGGGAAAAAGCAGGCCGGCCTAATACGCCGGTGAGTTGATTGTACCTGCAGAGGAAGCCCCGGCTAACTCTGTGCCAGCGGCCGCGGTAATACAGAGGGGGCAAGCGTTATTCGGAATTATTGGGCGTAAAGGGCGCGTAGGAGGCTTGGCAAGTGGAAGGGCAAATCCCTCGGGTTAACCGAGGAACTGCC
+
CCCCCG-F@DFEGGGDGGGGGGFFGGGGGGGGGGGCEGGGGGGGGGGGGGC<EFFEGGGGGGGGGGGGDC4CGGGGGGGGGGGGGGCEDFG9BB4AFFFFGGG8BFGGFEG?F<FGGGGGFGF@@CFFGDFGGCFGGGGGFEFFFFE9FFEGGGCG<,3<<:C:C,3,=CFCF7<,?:,<CFG:AFGCEGEGCE>E:>*AFCCC7?FCEGGEGGGGE*2;C+;C*1*+<<999A=E=CC/<9C=E*:955=+**2*;774ACC?FG+6AD*./*90*06C4>5/:)9=<:@7D>)5;?998
@M03506:14:000000000-AKVR1:1:1101:27334:7477 1:N:0:30
GAACTCCTACGGGAGGCAGCAGTCGAGAATTTTTCTCAATGGGGGAAACCCTGAAGGAGCGACGCCGCGTGGAGGATGAAGGTCTTCGGGTTGTAAACTCCTGTCATTTGGGAACAATGCTTACGTATTAACTGGACGTTAGGTGATAGTACCAGAAGAGGAAGAGACGGCTAACTGTGTGCCAGCAGCCGAGGTAATACAGAGGTCTCAAGCGTTGTCCGGATTCATGGGGCGTAAAGGGGGAGTGGGTGGGGGCGTAGGGCGGGGGGGGAGTTTTGTAGCTGAACGCCGCAACCGGAGT
+
CCCCCFCFCGE7+FGGGGGFGGFFGCFDFFGFGG?EAFFGFGGGGGGCCEF@F,FCF,ECFG+CF7FGC=FE@FECCE=EGE<,C?EDFGA?FCFEE<F,9?FEGD?5,?F@,B?4EEE,BB5=B,D,=E<?,F,BBC++38,C,,:@,:@9@FF<<7FCFFCCE@>7F:*<BC:,,3@;<CF2DEC8:,>*1<*7?C;C9<;,<EC+<9>C:C*=*3++;=*=*55@++/8;***11:E557*7/*9C/:5)1*):>))**9==)/55)*7)/5000**0**+01*),9)()7))0)0).
@M03506:14:000000000-AKVR1:1:1101:3621:7487 1:N:0:30
CGAACTCCTACGGGAGGCAGCAGTCGGGAATTTTGGGCAATGGGCGAAAGCCTGACCCAGCAACGCCGCGTGAAGGATGAAATCCCTCGGGATGTAAACTTCGCAAGAACGGGAAGAATAAGTAAGAGCTAACATCTCTTATGATGACGGTACTGTTTGTAAGCTCCGGCTAACTCCGTGCCAGCAGCCGCGGTAATACGGGGGGAGCAAGCGTTGTTCGGATTTACTGGGCGTAAAGGGCGCGTAGGCGGCCACCGCAAGTCGATTGTGAAATCTCCGGGCTTAACCCGGACAGGTCAGG
+
CCCCCGGGGGGGGGGGGGGGGGGGGGGGGGGGGGGDGGGGGGGGGGGGGGGGGGGGGGGFGGGGGGGGGGGGGGGGGCGGGGGGGGFGGGGGGGGF<FGGGGGGGGGGGGGGGGGGGGGGGGGGGGGGGGFGGGGGFFFFGGGGGGGGDEGGGGGG9EGGFDEGDGGGGGGGGGCFGGGDGFGGGGGGGGGGGGD79CFFCEEECEGCF68:;;EE8EGGG5CCFDFFGGGCCEEECFG55C=CCEGGFGEECEGGGFGGGGCECGGF3?CFDDCCF=D577@GFBCF?GE()).)=69>)
@M03506:14:000000000-AKVR1:1:1101:9985:7513 1:N:0:30
CGAACTCCTACGGGAGGCAGCAGTGGGGAATATTGGACAATGGGCGCAAGCCTGATCCAGCCATGCCGCGTGGATGATGAAGGCCTTAGGGTTGTAAAGTCCTTTCGGCGGGGAAGATAATGACGGTACCCGCAGAAGAAGCCCCGGCTAACTTCGTGCCAGCAGCCGCGGTAATACGAAGGGGGCTAGCGTTGCTCGGAATCACTGGGCGTAAAGCGCACGTAGGCGGACTCTTAAGTCGGTGGGGAAATCCTGGAGCTCAACTCCAGAACTGCCTTCGATACTGGGAGTCTCGAGTCCG
+
CCCCCGGGGGGGGGGGGGGGGGGGGGGGGGGGGGGGGGGGGGGGGGGGGGGGGGGGGGGGGGGGGGGGGGGGGGGGGGGGGGGGGGGGGGGGGGGGGGGGGGGGGGGGGGGGGGDGGGFGGGGGGGEGEGGGGGGGGGGFFFDGGGGGGGGGGGGEBFGGGGGGGGGGGGGEEEGGGG7FDFGGGGGGGGGGGGGFGGGGGGGGGGGGGGE8CEF79EEG55/;AE6EG**1;?:0A7>7:EEEG**18C7<7CGGFFGG?+>6:CFCCCF>FC66=@FF*=<*+1>47C35@FFFFF)@3
@M03506:14:000000000-AKVR1:1:1101:11557:7515 1:N:0:30
CGAACTCCTACGGGAGGCAGCAGTGGGGAATATTGCGCAATGGGCGAAAGCCTGACGCAGCAACGCCGCGTGAGTGATGAAGGCCTTCGGGTCGTAAAGCTCTGTCGGAGGGAACGAATGTTTCTGAGGTTAATAGCCTCAGGAAGTGACGGTACCCTCAAAGGAAGCACCGGCTAACTCTGTGCCAGCAGCCGCGGTAATACAGAGGGTGCTAGCGTTGTTCGGAATCATTGGGCGTAAAGGGCGTGTAGGCGGTTTGTTAAGTCATGTGTGAAATCCCTCGGCTCAACCGGGGAACGAC
+
CCCCCGGGGGGGGGGGGGGGGGGGGGGGGGGGGGGGGGGGGGGGGGGGGGGGGGGGGGGGGGGGGGGGGGGGGGGGGGGGGGGGGGGGGGGGGGGGGFGFGGGGGGGGGGGGGGGGGGGGGGGGGGGGGGFGGGGGGGGGGGGGGGGGGGGGGGGGGGGGGGGGGGGGGGGGGGGGGGGGGGGGGGGGGGGGGGGGGGGGGGGFFGDDGGGGGFGGGCEGGGGGGCGGGGGFGGGCCEGECF?CEE:C?67CFEDDGDCDGGGFGGGGGGGFGGGGGFGG<@BEGFDF?DFBEFFF@F33.
@M03506:14:000000000-AKVR1:1:1101:23055:7533 1:N:0:30
CGAACTCCTACGGGAGGCAGCAGTGGGGGATATTGCGCAATGGGCGAAAGCCTGACGCAGCGACGCCGCGTGGGTGATGAAGGCCTTCGGGTCGTAAGCCCTGTCGAGGGGAACGAAACGGTCTCGACCCAATACGTCGAGGCCCTGACGGTACCCCTAAAGGAAGCACCGGCTAACTCCGTGCCAGCAGCCGCGGTAATACGTAGGGCGCAAGCGTTGTCCGGAATTATTGGGCGTAAAGAGCTCGTAGGCGGCTTGTCGCGTCGGTTGTGAAAGCCCGGGGCTTAACCCCGGGTCTGGA
+
CCCCCGGGGGGGGGGGGGGGGGGGGGGGGGGGGGGGGGGGGGGGGGGGGGGGGGGGGGGGGGGGGGGGGGFGGGGGGGGGGGGGGGGGGGGGGGGGGGGGGGGGGGGGGGGGGGGGGGGGGGGGGGGGDGFGGGGGGGGGGGGGGGGGGGGGGGGGGGFGGFGGGGGGGGGGGGGGGGGGGGGGGGGGGFGGEEEDEEGGGGGCFFGCF>EC8EFECCEEEFGG5?F6<FGFGGGG78CGGF=CFGE7EF=395CCCE4CEGD=CD5)*7=>7>7?DFFGGD3:*59*)*.(8:>ED45)*
@M03506:14:000000000-AKVR1:1:1101:14010:7554 1:N:0:30
CGAACTCCTACGGGAGGCAGCAGTGGGGAATTGTTCGCAATGGGCGCAAGCCTGACGACGCAACGCCGCGTGGAGGACGAAGGTCTTCGGATTGTAAACTCCTGTTGCCCGGGACGAAAAGCTCCGACCTAATACGTTGGAGTCTGACGGTACCGGGTGAGGAAGCCCCGGCTAACTCTGTGCCAGCAGCCGCGGTAATACAGAGGGGGCAAGCGTTGTTCGGAATTACTGGGCGTAAAGGGCGCGTAGGCGGCCTACTAAGTCGGACGTGAAATCCCCGGGCTCAACCCGGGCACTGCGG
+
CCCCCGGGGGGGGGGGGGGGGGGGGGGGGGGGGGGGDGEGGGGGGGGGGGGGGGGGGGGGGGGGGGGGGGGGGGGGGFGGEEGGGGGGGGGGGGGGGGGGGGGGGGGGGGGGGGGGGCFGGGGGGGDGGGGEFGGG<DGG8FGGGGGGGGGGGGGGFCGGGGGGGDFGGGGGGGGGGGFCFFGGGGG8FGCGGEGGDGGCGCFCFGEDECGGGGG/;E;@CGGGGF8?:FGFGCG8E=D7EG=CEG59==CCCEC**76*3CFGGD*):CEF*:>?CFGDDFB*5*=??GFFF3<>5<=>)
@M03506:14:000000000-AKVR1:1:1101:2947:7556 1:N:0:30
CGAACTCCTACGGGAGGCAGCAGTGGGGAATCTTGGACAATGGGGGAAACCCTGATCCAGCCATGCCGCGTGAGTGATGAAGGCCCCAGGGTTGTAAAACTCTTTCGGCGGGGACGATAATGACGGTACCCGCAGAAGAAGCTCCGGCTAACTTCGTGCCAGCAGCCGCGGTAATACGAAGGGGGCTAGCGTTGTTCGGATTTACTGGGCGTAAAGGGCGCGTAGGCGGCCACCGCAAGTCGACTGTGAAATCTCCGGGCTTAACCCGGAAAGGTCAGCCGATACTGCGGGGCTAGAGTGC
+
CCCCCFGGGGGGGEGGGGGGGF8CCFFGGGGGGGGGGGGFGGGGGEGGGDFGGGGAFDFGGGGGGGGGGEFGGGFGGGGGGGGGFGGGGGGEFGECFGGFGGGFGGGEGGGDCGGGGGGGGGGGGGGGGGGGGEGGGFGGCG,8?:CCCGGGGGGCFCGGGDFGCFGG:FEFGGFCGFFGGGGG>EGGGFG;8>CDF8EG>CCGG7CFFGGGGDFGGDEGGG82?EGEGG/?C/CEDGDF9ACE5:<7@FFGG?7CEECGGGGGCFGD5DC)7<FGFFFGDD3:E4*9:DBFFE@F*698*
@M03506:14:000000000-AKVR1:1:1101:16231:7568 1:N:0:30
CGAACTCCTACGGGAGGCAGCAGTAGGGAATATTGGTCAATGGGTGAGAGCCTGAACCAGCCATGCCGCGTGCAGGAAGAAGGCCTTCTGGGTCGTAAACTGCTTTTGCCGGGGGATAAAAATTCCATGCGTGGAAAATTGAAGGTACCCGGTGAATAAGCCACGGCTAACTACGTGCCAGCAGCCGCGGTAATACGTAGGTGGCAAGCGTTGTCCGGATTTATTGGGTTTAAAGGGTGCGTAGGCGGCCCTGTAAGTCAGTGCTGAAATACTCTAGCCTAACTAGAGGGGTGGCATTGAT
+
CCCCCGGGGGGGGGGGGGGGGGGGGGGGGGGGGGGGGGGGGGGGGGGGGGGGGGGGGGGGGGGGGGGGGGGGGFGGGGGGGGGGGGGGGGGGGGGGGGGGGGGGGGGGGGGGGGGGGGGGGCFGGGGGGGGGGGGGGGGGGFGGGGGGGGGGGGGGGGGGGGGGGGGGGGGGGGGGCGGGGGGGGGGGGGGGGGGGGGGGGGGGGGGGGGGGGGGGGGGE5C?FFGGF8>C8FGFGDG5EGE=GEGGGGGGGGGGCCFFFGGGGFG7=FG?@F=7CDFGGC@F+0=CF?GFFFDFFFFFF6
@M03506:14:000000000-AKVR1:1:1101:23727:7582 1:N:0:30
CGAACTCCTACGGGAGGCAGCAGTAGGGAATCTTGCGCAATGGGGGAAACCCTGATCCAGCGACGCCGCGTGGGCGATGAAGGCCTTCGGGTCGTAAAGCCCTGTCGGGGGGGAAGAAACTCTTGCCGGTGAACAATCGGCGAGATTGACGGTACCCCCTAAGGAAGCACCGGCTAACTCCGTGCCAGCAGCCGCGGTAAGACGGAGGGTGCAAGCGTTGTTCGGAATTACTGGGCGTAAAGGGCGCGTAGGCGGTCCGCTAAGTTCGGTGTGAAAGCCCCTGGCTCAACTGGGGAACGGC
+
CCCCCGGGGGGGGGGGGGGGGGGGGGGGGGGGGGGGGGGGGGGGGGGGGGGGGGGGGGGGGGGGGGGGGGGGGGGGGGGGGGGGGGGGGGGGGGGGGGGGGGGGGGGGGGGGGGGGGGCFGGGGGGGGGGGGGGGGGGGGGGDGGDFGGGGGGGGGDFGGGGGGGGGGGGGGGGGGGGGGGGGGGGGDGGGGGGGGGGGDGGGGGGGG>EEGGGGGGEEGEFGCGGGG?EFFFFGGECDEFGFGGDGGCEDEGGGDEEDG*:CFF7C<CDEDDF7<C@95*7>5C)298<FBF47>DF>E)
@M03506:14:000000000-AKVR1:1:1101:25760:7589 1:N:0:30
CGAACTCCTACGGGAGGCAGCAGTGGGGAATATTGGACAATGGGCGAAAGCCTGATCCAGCAATGCCGCGTGAGTGATGAAGGCCTTAGGGTTGTAAAGCTCTTTTACCCGGGATGATAATGACAGTACCGGGAGAATAAGCTCCGGCTAACTCCGTTCCAGCAGCCGCGGTAATACGGAGGGAGCTAGCGTTGTTCGGAATTACTGGGCGTAAAGCGCGCGTAGGCGGCTTTGGAAGCTAGAGGTGAAAGCCCGGGGCTCAACTCCGGAATAGCCTTTAAGACTGCATCGCTAGAATCCG
+
CCC@CGGG9FFEC@GEGGGGGGGCEFGECCFEFFGFGGF<FFFFFDGEFGGGG@FE9CD,<EFG<FFECGFFC=CFFGGGGGGF<8=<FEFFG7CEFEG,ACEBFCEFGEGGG7CCFCEA@CA,EEFDGGG+>+3+BFFD9<,BBFDG@F<,@FFGB,5D=CFGGGF77>F>*>@@?D7FBC>CF7BCFGE<FCGFG7EGC>+;99C7FGGGGE5+95:C8E*:*8EEGG5*<<+0??*+3<6<*3:D6<:65==55)9)AF=?9*37>95)*027*97D71*A74**627<>35*18*9)
@M03506:14:000000000-AKVR1:1:1101:13983:7590 1:N:0:30
CGAACTCCTACGGGAGGCAGCAGTGGGGAATATTGCACAATGGGCGCAAGCCTGACGCAGCGACGCCGCGTGTGGGAGGACGCCTTTCGGGGTGTAAACCACTGTTGCCCGGGACGAACAAGCGGTTTCGACCGCTCTGACGGTACCGGGTGAGGAAGCACCGGCTAACTCCGTGCAGCAGCCGCGGTAATACGGAGGGTGCGAGCGTTGTCCGGAATCATTGGGCGTAAAGGGCGCGTAGGTGGCCCGGTAAGCGTGCGGTGAAAGCTCGGGGCTCAACCCCGAGCCGGCCGTGCGAACT
+
CCCCCFGGFGGECEGGGGGGGGGGGGGEFGGGGFGGGG9CFFEFGGCCFGGGGGGGGGCGG@FGGGGDFGCFFDGDACGGGGGGGGGGGGGGGCFFDFFGGG=BFFGGGGGDC:FGGGGGGFFED:FEF>FFCFGEFFFGGEGGGGGGGEGGCFF7CFFGGGGGDDCFGGGGGGC58<FCFFGGGDC8?5CEGG8AEE8*1;EE588*/:CGFGD*/899@?E65CEE8*;@FGEGGGGCGEFGGF6CEE=>3FFDC3DGGEG7C*A<C*A)975*1*647BDC*7)74DEFFE55B377)
@M03506:14:000000000-AKVR1:1:1101:22035:7606 1:N:0:30
CGAACTCCTACGGGAGGCAGCAGTGGGGGGTATTGCGCAATGGGCGAAAGCCTGACGCAGCGACGCCGCGTGGGTGATGAAGGCCTTCGGGTCGTAAAGCCCTGTCGAGGGGGACGAAACGACTCCGGTCGAACAGGCCGGGGTCCTGACGGTACCTCTAAAGGAAGCCCCGGCTAACTCCGGTCCAGCAGCCGCGGTAATACGGAGGGTGCGAGCGGTGTTCGGAATGAAGGGGCGTAAAGGGCGCGTAGGCCGCCCGCTAAGTCTGAAGGGAAAGCCCGGGGCGCACCCCCGGAAGGGG
+
CCCC@8E@F9FGCF7C7FGDGCCFGDF@FC>=F<AEDEGGGFGGFG74>>4=E=<==?F7=:+@++:+:F5>CG<@<CA@=3,3<FD@:>FGGGG:BFGGC@F:3:FG7:FCCEE:FGE8:CEE888818C5C8?@52;:/*8:;ECCC+;8C8>++3+0+<CGC8*:*C***//;F80<:***/*+2<****:5*2C:8F7+/;8*8828C>8/*//1?//9CCE8/+0+++:/*/2/;C995C**)22*:*+2/:)95C*>7<D+:+*2)1**2*)09)))/*))8().4)5>.)).))
@M03506:14:000000000-AKVR1:1:1101:12629:7618 1:N:0:30
CGAACTCCTACGGGAGGCAGCAGTGGGGAATTGTTCGCAATGGGCGCAAGCCTGACGACGCAACGCCGCGTGGAGGATGAAGGTCTTCGGATTGTAAACTCCTGTTGATCGGGACGAACATCCATCGGGATAACACCCCGGAGGACTGACGGTACCGGTTGAGGAAGCCCCGGCTAACTCTGTGCCAGCAGCCGCGGTAATACAGAGGGGGCAAGCGTTGTTCGGAATTACTGGGCGTAAAGGACGCGTAGGCGGCCACCTAAGTCAGACGTGAAATCCCTCGGCCCAACCGGGGAACTGC
+
BCCC@CFCGFFGGDGGCG;@;EFACFGGGGGGDFFFGGDGEGFCE@ECC@FFGGGGGGGCCEFE@FCC@FC@C:FG7FBFFFGEFFGGGGCGGGGDGGG?FF<,CEEGAFFGGCGGEFGEFDF,@>CCCFG8>CFGGGGDG@FG*>7F<FGGEGECCE*=FFGGD:CDGGEC><BCCF<:?:<CF::FFGGGD>CGCEG57+<7AE+8ECC85****;C=E=@EGG8:0CC7+<FFGG)8CFF*C55D*11C62:7CBC7:6<FEGGG:*7;7/7+:*7C*).:*)1<:552>)))0)7?4
@M03506:14:000000000-AKVR1:1:1101:6968:7637 1:N:0:30
CGAACTCCTACGGGAGGCAGCAGTGGGGAATCTTGCGCAATGCGCGAAAGCGTGACGCAGCAACGCCGCGTGGGGGAAGAAGGCCTTCGGGTTGTAAACCCCTTTCAGTTGGGACGAAGCTTCGCCGGTGAATAGCCGGCTGGAGTGACGGTACCTTCACAAGAAGCCCCGGCTAACTACGTGCCGGCAGCCGCGGTAATACGTAGGGGGCTAGCGTTGTCCGGAGTCATTTGGCGTAAAGCGCGTGTAGGGGGCCCGGTAGGTTCGCTGTGAACGTCGGGGGCTTACCCCACGACTGCTG
+
CCCCCGCEFFGG@ECCFGGGGEGGGGGDCEEFFDAFB@C@FGGBFGGDGCCFGEGFGGCFGGGFGGGGGG@FGD@F@FGFGGGG<EE=B:FEF@=?FGF,+:FF<<@<FDFCFGGCCEGGGEFFFCFGGFGGFGGGDGGD@@EFGGFFDE@FFFGGGGGGGEFDCFG:B:<=EF@,?A:8;FGFECGGEGGGCEGDGGGGG7@?9*;8**8?CEGE8CCE:+*:8**<+A9+<98E**9ACGGGC::*;+0*1>5)2>3C/**0+0:5*7:)2**2*01)775:*.2).*.().))7>:*9
@M03506:14:000000000-AKVR1:1:1101:20841:7661 1:N:0:30
CGAACTCCTACGGGAGGCAGCAGTGGGGAATCTTGCGCAATGGCCTAACGGCTGACGCAGCGACGCCGCGTGTGGGATGAAGCTCTTCGGAGTGTAAACCACTGTTGCCCGGGACGAATAGCTCGATTAATCGAGCCTGACGGTACCGGGTGAGGAAGCACCGGCTAGCTCCGTGCCAGCAGCCGCGGTAATACGGGGGGTGCGAGCGTTGTCCGGAATCACTGGGCGTAAAGGGCGCGTAGGTGGTTTGATAAGGGTGTGGTGAAAGTCCGGGGCTCAACCCCGGATCTGCCGTGCCGAC
+
CCCCCGGGGDGGGGGGGGGGGGGGGGGGGGGGGGGGGGGDGGGGGGGGGGGGGGGGGGGGGGGGGGGGGGGGGGGGGGGGGGGGGGGGGGGGGGGGGGGGGGGGGGCFFFGGGGGGGGGGGGGGGGGGDGGGGGGGGGGGGGGGGGGGGGGGGGGGGGGGGGGGGGGGGGGGGGFGGGGGGGGGGGGGGGGGGGGGGGGGGGGGDG5C?CEGGGGGGGGGFG?+;FFE:?E5FFDEEED:CEG?FGE<*A?9?7AFG7<<EGGGCC?C+*<)CGG5/0*7<FF575))3FF<?E3)07750
@M03506:14:000000000-AKVR1:1:1101:13902:7667 1:N:0:30
CGAACTCCTACGGGAGGCAGCAGTGGGGAATCTTGCGCAATGGCCGAAAGGCTGACGCAGCGACGCCGCGTGTGGGAGGACGCCTTTCGGGGTGTAAACCACTGTTGCCCGGGACGAACATCCCTTTTCGAGGGGACTGACGGTACCGGGTGAGGAAGCACCGGCTAACTCCGTGCCAGCAGCCGCGGTAATACGGAGGGTGCGAGCGTTGTCCGGAATCACTGGGCGGAAAGGGCGCGTAGGCGGCCGTGTAAGTCACTTGTGAAATCCCGGGGCTCAACTCCGGGGCTGCAGGTGGGAC
+
CCCCCGGGGGGGGGGGGGGGGGGGGGGGGGGGGGGGGGGGGGGGGGGGGGGGGGGGGGGGGGGGGGGGGGGGGGGGGGGGGGGGGGGGGGGGGGGGGGGGGGGGGGGGGGGGGGGGGGGGGGGGGGGGGGGGGGGGGGGGGGGGGGGGGGGGGGGFGGGGGGGGGDGGGGGGGGFGGGGGCGGGGGGGGGGGGGGGCGGGGGGGGGGGEEGEGFGGEGGGGGGGGFGE*/8CFGGEG5DC=EGGGGDGGCEE4<CCG?>>CFC?<DFGCDCBDDCED>7CGF?E=DGDBD@??FF>?)87)
@M03506:14:000000000-AKVR1:1:1101:24873:7678 1:N:0:30
CGAACTCCTACGGGAGGCAGCAGCAGGGAATATTGCGCAATGGGCGAAAGCCTGACGCAGTAACGCCGCGTGGGGGATGACGGCCTTCGGGTTGTAAACCCCTTTCAGCAGGGACGAAATTGACGGTACCTGCAGAAGAAGCACCGGCCAACTACGTGCCAGCAGCCGCGGTAACACGTAGGGTGCAAGCGTTGTCCGGATTCATTGGGCGGAAAGGGCTAGTAGGCGGCTTAGCAAGTCGGGTGTGAAAACTTCAGGCTCAACCCGGAGCGGCCAGCCGATACCGCGACGGCTAGAGTCC
+
CCCCCGGGGGGG>EGGDGGGGGGFFGGGGGGGGGGGGGGGGGGGGEGGGGGGGFGGG7FFGFFGEFGGGG:FECGEEGDGGFGDGGGGGGE=BFFFGGGGGGGGG9<EFFGGGFEFFFEG9FCFFCFGGGGGGGG9CFFF8D,3@CEGGGC@,<FEFCFF@@FF7FGGGEG7FFGGFG<<<7<C<<FGGGEC*8*+</?C*;F77CEC5*:*:5?ECG5@*A:C:9?=C52C8CF7+;*255CCE7EF:CFGC7C><BFF69CF7*:C7D55CD7C*<FCG@7/+0))(/)-5;::4?**0
@M03506:14:000000000-AKVR1:1:1101:5033:7733 1:N:0:30
CGAACTCCTACGGGAGGCAGCAGTCGGGAATTTTGGGCAATGGGCGAAAGCCTGACCCAGCAACGCCGCGTGAGGGAGGAAATCCTTCGGGATGTAAACCTCACAAGCAAGGGGAGAGCGCTCAGGGGTGAATACCCCCTGAGTCCGACGGTACCTTGCGTAAGCCACGGCTAACTACGTGCCAGCAGCCGCGGTAATACGTAGGTGGCAAGCGTTGTTCGGAATTATTGGGCGTAAAGGGCGCGTAGGCGGTTTGTTAAGTCAGCTGTGAAAGCCCGGGGCTCAACCCCGGAGGGTCAGC
+
CCCCCGGGGGGGGGGGGGGGGGGGGGGGCEGGFFGGGGGGGGGGGGGGGGGGGGGGGGGGGGGGGGGGGGG@:CFGGGGGGGGGGAFFFEGDGGGGGGFFFGGGGGGGG=FGEGEGGGGGE:FGFFGGGGFFFGGGGFGGGGGF9>:EGGGGF:DCFFFEFGGGGGGGGGGGGFGCFGGGGGGGGCGGFGGFGGGGGGGCE+<FGC@;FFGGGGGEE5CFGG5EGGCFC7@EFC?8EGGGGGD5**29EG=E7EGG8<7:?<CGGF9C:6<=77729>5<CD):??<>?573:.8@>:)<7
@M03506:14:000000000-AKVR1:1:1101:17184:7742 1:N:0:30
CGAACTCCTACGGGAGGCAGCAGTGGGGAATATTGGACAATGGGCGCAAGCCTGATCCAGCCATGCCGCGTGAGTGATGAAGGCCCTAGGGTTGTAAAGCTCTTTTGTGCGGGAAGATAATGACGGTACCGCAAGAATAAGCCCCGGCTAACTTCGTGCCAGCAGCCGCGGTAATACGAAGGGGGCTAGCGTTGCTCGGAATCACTGGGCGTAAAGGGTGCGTAGGCGGGTCTTTAAGTCAGGGGTGAAATCCTGGAGCTCAACTCCAGAACTGCCTTTGATACTGAGGATCTTGAGTTCG
+
CCCCCGGGGGGGGGGGGGGGGGGGGGGGGGGFGGGGGGGGGGGGGGGGGGGGGGGGGGGGGGGGGGGGGGGGGGFFGGGGGGGGGGGGGGGGGGGGGGGGGGGGGGGGGGGGGGGGGGGGGGGGGGGGGGGGGGGGGGGGGGGGGGGGGGGGGGGGGFGGGGGGGGGGGGGGGGGGGGGGGGGGGDGGGGGGGGGGGGGGGGGGGGGGGGGGGGGGFGGGGGGGGGGGGGCEFGGGGGGG9EFGGEGFGGGGGGGG6>FF6FGGFFFFFGGFGGGGFFGGFF6C?F>FBCF?F4*09BFFF
@M03506:14:000000000-AKVR1:1:1101:28563:7743 1:N:0:30
CGAACTCCTACGGGAGGCAGCAGTCGGGAATTTTGGGCAATGGGCGAAAGCCTGACCCAGCAACGCCGCGGGAAGGATGAAGTATTTCGGTATGTAAACTTCGAAAGCATGGGAAGAATCAATGACGGTACTATTTATAAGGTTCGGCTAACTACGTGCCAGCAGCCGCGGTAATACGAAGGGACCAAGCGTTGTTCGGATTTTATGGGAGAAAAGGGCGCGTAGGCGCCTTGAACACTCACTTGGGAAATCGACGTGTTGAACTCGTAACTGGCAGGAGAACCTGTCCTGCACGAGTGCA
+
9BCC<E9-F<9E7FF@CDEDGDCFFEGGGGGG9C<:,CCCC@<6CC+@F:FEG8E6CFGF@DE@:F:+=++4>=++4EFF?FD9C?,<BC=BDE@<FF???,BF@++,:?9EG<C=,DFFGGB<F<+++:3,C,,88=D<,3:3,+++@<,8@FCEEFFFFF>:D,@7C:7F1<C@<C*,*=:,***22**44**458B**;<9,?2:+41**+22*/2?E=E*:*+1****++++3*2:00+0++*1+*++**21*022:+:6<7C*:>/*0*/0*)*1/76/*)2))2*()).))08**
@M03506:14:000000000-AKVR1:1:1101:25692:7744 1:N:0:30
CGAACTCCTACGGGAGGCAGCAGTGGGGAATCTTGCACAATGGACGAAAGTCTGATGCAGCGACGCCGCGTGAGCGATGAAGCCCTTCGGGGTGTAAAGCTCTTTCGACGGGAACGATAATGACGGTACCCGGAGAAGAAGCTGCGGCTAACTACGTGCCAGCAGCCGCGGTAATACGTAGGCAGCGAGCGTTGTTCGGAATTACTGGGCGTAAAGAGTGTGTAGGCGGTGTTCCCAGTCTGTCGTGAAATCTCCCGGCTTAACTGGGAGGGTGCAGCGGAAACTAGAATGCTAGAGGGTG
+
CCCCCGGGGGGGGGGGGGGGGGGGGGGGGDGGGGGGGGGGGGGGCFGGGGGGGGGGGGGGGEFEGGGGGGEGGGGGGGGGGGCFGGGGGGGGGGGGGGGGGGGGGGGCFGGGGGGGGGGEFGGGGGGGGGGCEGGGGAFF8FFFFGGGGGGGGGGGGGGECGFGGGGGGG*1FGGGGGGGGGGGGG7BE>EE5*;EFGCC5*<CFFFGGGG:5CFG+:FF<CEFCGGEG*:CE+@AFFGG+<C:ECEGCGGG73?DG><5=CFF+C?C2>*7/*96C@)15)):96:=<CB>64=??F:)7
@M03506:14:000000000-AKVR1:1:1101:7055:7750 1:N:0:30
CGAACTCCTACGGGAGGCAGCAGTGGGGAATATTGGACAATGGGGGCAACCCTGATCCAGCGACGCCGCGTGTGTGAAGAAGGCCTGCGGGTTGTAAAGCACTTTTAGTGGGGATGAAAAGCACAGGTCTAATACATCTGTGTCTTGACCTAACCCAAAGAAAAAGCACCGGCTAACTCTGTGCCAGCAGCCGCGGTAATACAGAGGGTGCGAGCGTTAATCGGAATTACTGGGCGTAAAGCGTGCGTAGACGGTTATTTAAGTCGGGTGTGAAAGCCCCGGGCTCAACCTGGGAATTGAA
+
CCCCCGGGFGGGGGEDEGGG>FGFFDGGGGGGGGGGGGGGGGGGGGGGG@FGGGGFGGFFGGCGGEGGGFFGGGGGGGGGGGGGGGGFDGGGGGGGGGGGGGGGGGGGFCGGGFCGGGDGGGGGGGGDFGCGGGFGAFGGGGGGGGFGGGGFFCFGGEFGD7E,>FFFFGGDGGGGG?:;FGFGGGGGGCEFCGCC:8*+?C<CFFCECEDEGGDECECFGGGCEGGCCFFD+:FEEGGGC+::==7DEE5AD::*/9C>??::EDEDFD*5C>FGF4C<C5):25=??4)8>5>FFF***
@M03506:14:000000000-AKVR1:1:1101:21079:7789 1:N:0:30
CGAACTCCTACGGGAGGCAGCAGTCGGGAATTTTGGGCAATGGGCGAAAGCCTGACCCAGCAACGCCGCGTGAAGGATGAAGTCCCTCGGGATGTAAACTTCGCAAGAATGGGAAGAATAAGGGAGGGTAAATAGCCCTTCTGATGACGGTACCATTTGTAAGCTCCGGCTAACTCCGTGCCAGCAGCCGCGGTAATACGGGGGGAGCAAGCGTTGTTCGGATTTACTGGGCGTAAAGGGCGCGTAGGCGGCCAAACAAGTCACTTGTGAAATCTCCGGGCTTAACTCGGAAAGGTCAAGG
+
CCCCCGGGG9FGEGGGGGGGGGGGGGGG@ECGGGGGGGGGGGGGGGCFGGGGGFGGGGGGGGGGGGGGGGGGGGGGGGGGGGGGGGCFGGGCGGGGGGFGGGDGGEGFFGGGGFFGFGGGGGDFFGGGGGFGDDGGFFGGGGGGGGGGGGGGEGGGG9FFFFGGGGGGGGEEG7DEFEE7*FGGGGGG77:FGG7FFFGGGEGGGEGGGGGGGGGGEFGEGG8ECEEFGCCFECECFG7CEGCC/:=D6CEEDGE7CFC5CFCCCDG*7:CF*:*+*)195D4EFB:83570)<<96@4?6
@M03506:14:000000000-AKVR1:1:1101:17897:7807 1:N:0:30
CGAACTCCTACGGGAGGCAGCAGTGGGGAATATTGCACAATGGGCGCAAGCCTGATGCAGCGACGCCGCGTGAGGGATGACGGCCTTCGGGTTGTAAACCTCTTTCAGTAGGGAAGAAGCGAAAGTAACGGTACCTGCAGAAGAAGCGCCGGCTAACTACGTGCCAGCAGCCGCGGTAATACGTAGGGCGCAAGCGTTATCCGGAATTATTGGGCGTAAAGAGCTCGTAGGCGGTTTGTCGCGTCTGCCGTGAAAGTCCGGGGCTCAACTCCGGATCTGCGGTGGGTACGGGCAGACTAGG
+
CCCCCGGGGGGGGGGGGGGGGGGGGGGGGGGGGGGGGGGGGGGGGGGGGGGGGGGGGGGGGGGGGGGGGGGGGGGGGGGGGGGGGGGGGGGGGGGGGGGGGGGGGGGGGGGGGGGGGGGGGGGGGGGGGGGGGGGGFGGGGGGFGGFEGGDFEDGGGGGGGGGGGGGGGCFGGDGCFEGGGGGFFGGGGGDDGEDEEGEGGGGGEEGDGFGGGFGGEEEFF7EE?:?CDFE6CEECCC4@=*::*:=:<C:*5>7C+8>DEGDCECCD6:C4<D:C56**/07EGE7@07;>:@D>@@*0)
@M03506:14:000000000-AKVR1:1:1101:19759:7828 1:N:0:30
CGAACTCCTACGGGAGGCAGCAGTGGGGAATATTGCGCAATGGTCGAAAGACTGACGCAGCGACGCCGCGTGTGGGAGGAAGCCCTTCGGGGTGTAAACCACTGTCGGGAGGGACGAATCCCGGACGGGCAAATAGCCCGGACGGTTGACGGTACCTTCAAAGGAAGCACCGGCTAACCCTGTGCCAGCAGCCGCGGTAATACAGGGGGTGCAAGCGTTGTTCGGAATTACTGGGCGTAAAGCGCGGGCAGGTGGCCTTTTAAGTCCTTTGGGAAATCCCGGAGCTCAACTCCGGATGTGC
+
CCCCCGGGGCGGGGDGGGGGGGGGGGGGGGGFGGGGGGGGGGGGGGCGGGGGGFFGGGGGGGGGGGGGGGGGEGGGFGGGGGGGGFGGGGGGGGGFGGGFFGGGGGGGGGGGGGGGGGGDGGGGEGEGEGGGGG?EGFGEDEEGGGGGGGGGGGGGGFGGCGFGGGGGGGGGGGGGFGGGGGGGGGGCFGGF>EEG*?>CCEFCCC5EGGEG?7@GGG**2:9888*;2CCEGFGCEEC*:<EGDCG3C*:ECF*98F<>+?<:2:97?F7)/**7****9@3*7>*9)99>F)7))06?*
@M03506:14:000000000-AKVR1:1:1101:6844:7840 1:N:0:30
CGAACTCCTACGGGAGGCAGCAGTGGGGAATATTGGACAATGGGCGCAAGCCTGATCCAGCCATGCCGCGTGGGTGATGAAGGCCCTAGGGTTGTAAAGCCCTTTCGGCGGGGAAGATAATGACGGTACCCGCAGAAGAAGCCCCGGCTAACTTCGTGCCAGCAGCCGCGGTAATACGAAGGGGGCTAGCGTTGCTCGGAATCACTGGGCGTAAAGCGCACGTAGGCGGATCATTATGTCGGGGGTGAAATCCTGGAGCTCAACTCCAGAACTGCCTTCGATACTGAAGATCTCGAGTCCG
+
CCCCCGGGGGGGGGGGGGGGGGGFGGGGGGGGGGGGGGGGGGGGGGGGGGGGGGGGGGGGGGGGGGGGGGGGGGGGGGGGGGGGGGGGGGGGGGGGGGGGGGGGGGGGGGGGGGGGGGGGGGGGGGGGGGGGGGGGGGGGGGGGGGGGGGGGGGGGGGGGGGGGGGGGGGGGGGGGGGGFGGGGGGGGGGGGGGCCFEGGGGGGFGGGGGGEGGCCFG=ECGGGGGGGGECEG?FGGGGGGGGGGGGGG79FFG?F65CCFCFFGGGGG7CFGDCC9FCG3@:=7=CFFC=9=?FFFFFFB
@M03506:14:000000000-AKVR1:1:1101:5101:7843 1:N:0:30
CGAACTCCTACGGGAGGCAGCAGTGGGGAATATTGCACAATGGGCGGAAGCCTGATGCAGCGACGCCGCGCGAGGGATGACGGCCTTCGGGTTGTAAACCTCTTTCAGCAGGGACGAAGCGAGAGTGACGGTACCTGCAGAAGAAGCACCGGCCAACTACGTGCCAGCAGCCGCGGTAAGACGTAGGGTGCGAGCGTTGTCCGGATTTATTGGGCGTAAAGAGCTCGTAGGCGGCTTGTCGCGTCGACTGTGAAAACCCGCAGCTCAACTGCGGGCCTGCAGTCGATACGGGCAGGCTAGG
+
CCCCCGGGGGGGGGGGGGGGGGGGGGGGFGGGGGGGGGGGGGGGGGGGGGGGGGGGGGGGGGGGGGGGGGGGEGGGGGGGGGGGGGGGGGGGGGGGGGGGGGGGGGGGGGGGGGGGGGGGGGGGGGGGGGGGGGGGGGGGGGGGGGGGGGGGGGGGGGGGGGGGFGGGGGGGGGGGGGGGGGGFGEEGGGGGGGGGGGGGGGGGEE5@FGGGGGGGGGGGGGGGGGGGGGGGGGGGGGGFEGC=EDEGGGFGGGGGFFGDEGGC76+CC>??DGDCG)*/*97+*)*86C@;D)0>).0))
@M03506:14:000000000-AKVR1:1:1101:13399:7850 1:N:0:30
CGAACTCCTACGGGAGGCAGCAGTCGGGAATTTTGGGCAATGGGCGCAAGCCTGACCCAGCAACGCCGCGTGAAGGATGAAATCCCTCGGGATGTAAACTTCGCAAGAACGGGAAGAATAAGCCTGTGTTAATAGCACAGGTGATGACGGTACCGTTTGTAAGCTCCGGCTAACTCCGTGCCAGCAGCCGCGGTAATACGGGGGGAGCAAGCGTTGTTCGGATTTACTGGGCGTAAAGGGTGCGTAGGCGGCCACCGCAAGTCAACTGTGAAATCTCCGGGCTTAACTCGGAAGGGTCAGC
+
CCCCCGGGGGGGGGGGGGGGGGGGGGGGGGGGGGGGGGGGGGGGGGGGGGGGGGGGGGGGGGGGGGGGGGGGDGGGGGGGGGGGGGGGGGGGGGGGGGGGGFGGGGG8FGGGGEGGGGGGGEF<FGGGGFFGGGGGCFDGGGGFGCFFGGGGGGF<FEGFGGGGGCFGFGGGGGGGGCCFECFGGGGG:FGGGG7@FGEDCBEGGCGCF6CGEC88CEGGE58C?E@FCCGGG:=5=E7E*:=CACGGF=EG75*9C>G)/3::CFGFFFC?*:*32955D@>:C4:*69>(7)07.;:F)
@M03506:14:000000000-AKVR1:1:1101:13297:7866 1:N:0:30
CGAACTCCTACGGGAGGCAGCAGTGGGGAATCTTGCGCAATGGGCGAAAGCCTGACGCAGCCATGCCGCGTGAATGATGAAGGTCTTAGGATTGTAAAATTCTTTCACCGGGGACGATAATGACGGTACCCGGAGAAGAAGCCCCGGCTAACTTCGTGCCAGCAGCCGCGGTAATACGAAGGGGGCTAGCGTTGCTCGGAATTACTGGGCGTAAAGGGCGCGTAGGCGGACAGTTAAGTCAGAGGTGAAAGCCCAGGGCTCAACCCTGGAATAGCCTTTGATACTGGCTGTCTTGAGTGCG
+
CCCCCGGGGGGGGGGGGGGGGGGGGGGGGGGGGGGGGGGGGGGGGGGGGGGGGGGGGGGGGGGGGGGGGGGGGGGGGGGGGGGGGGGGGGGGGGGGGGGGGGGGGGGGGGGGGGGGGGGGGGGGGGGGGGGGGGGGGGGGGGGGGGGGGEGGGFGGGGGGFGGGGGGGGGGGGGGGGGGFGGGGGGGGGGGGGGG7CGDCEGGFGGGGGGGGGGGGFGGGGGGCEGC5:CCEGFFGGGGGGG?FGFGGGGGG<FGGD339*+9CGGDFGFFB4DGGDFFFFFFD7@GF0D536=F?:97FE
@M03506:14:000000000-AKVR1:1:1101:23901:7880 1:N:0:30
CGAACTCCTACGGGAGGCAGCAGTGGGGAATTGTTCGCAATGGGCGCAAGCCTGACGCCGCAACGCCGCGTGGCGGATGAAGACCTTCGGGTCGTAAACTCCTTTCGATCGAGACGAACGGCTTCCGGGTGAACAATCCGGAAGAGTGCCGGTACCGAGAGAAGAAGCCCCGGCTAACTCCGTGCCAGCAGCCGCGGTAATACGGGGGGGGCAAGCGTTGTTCGGAATTACTGGGCGTAAAGGTCTCGTAGGCGGCAAACTAAGTCAAAAGATCAATCCCTCGGCCTAACCGCGGAACTGC
+
CCCCCFEFGGFEDE,@7F;FGGGGFFGGDFFFGGGGGGGCGGGGGGE7@FGGGE@FB,@+@CFEFGGEFDGGD+>4CFGGGGGGGGGCGGCFEEGD<DGCFGCGFGC>DF@7+DF@8CFFGCCCCF*3FGCBCFF:3DGG7*C*,4@@,<=<FFGF@:1*<:F<B@CC<FFD5?>C@FECFC;/8CCEDF68E8:*:C:8A99C55***:8E?AC@:8EEG5<?8;5C+3<C7CCFGG)/*<++<+2>*7:5975D*)2/009?3:+*3**)**02:@DCG>75*)*0)*01)).))))**
@M03506:14:000000000-AKVR1:1:1101:3628:7890 1:N:0:30
CGAACTCCTACGGGAGGCAGCAGTAGGGAATCTTCCGCAATGGACGAAAGTCTGACGGAGCAACGCCGCGTGAGTGATGAAGGCTTTCGGGTCGTAAAACTCTGTTGTTAGGGAAGAACAAGTGCTAGTTGAATAAGCTGGCACCTTGACGGTACCTAACCAGAAAGCCACGGCTAACTACGTGCCAGCAGCCGCGGTAATACGTAGGTGGCAAGCGTTATCTGGAATTATTGGGCGTAAAGCGCGCGCATGTGGTTTCTTAAGTCTGATGTGAAAGCCCACGGCTCAACCGTGGTGGGTG
+
CC<CCGGGGGGEGGGDGGGGCFGFGGGGGGGEGGGCE7@CFGGGGGGGGGGGGGGGGDD+@EEFFGCCEGGGGEFFFGGFG9FGGGGGGGGEBFEGDFFDFFGGGGFF8ECFGFGGFDDEFFFGFFGA<??DCFGGGGGDCEGGFGDF9DFEGGGCFFGFFFGGGFFG<CFGGGGGGGGGGGGGGGGGDFFCFGGGGGGGGCE8:?@EC989*:5*:CE5EG+3B?8+C+<CC+*;>EDE7<EGGEGGG5*7CC75@>FD?CF9:CEF:*<8:C=+:)91>@>E*7*?274(.)7)8>E))
@M03506:14:000000000-AKVR1:1:1101:19872:7897 1:N:0:30
CGAACTCCTACGGGAGGCAGCAGTGGGGAATCTTGCGCAATGGCCTAACGGCTGACGCAGCGACGCCGCGTGAGGGATGACGCTCTTCGGAGTGTAAACCTCTTTTGGCCGGAACGAATTGCCACCTTCAGGTGGCTTGACGGTACCGGTTGAATAAGCACCGGCTAACTCCGTGCCAGCAGCCGCGGTAATACGGGGGGTGCGAGCGTTGTCCGGAATCACTGGGCGTAAAGGGCGCGTAGGTGGCGGGATAAGGGTGGGGTGAAAGCCCGGGGGCCAACCCCGGGTCTGCCATGCCGAC
+
CCCCCGGGGDGGGGGGGGGGGGGGGGGGGGGGGFGGGGGGGGFGGGGGDE7FGGGFDGGDEGGG7F:CFFGEEGGGGGGGGGGDGGGGGGGGFGGGGGGDFFGFFGGFFGGGGGGGGEFG@FGGGGDFGFGG=FCGG?@CACEGGGGFGGDFCGFGFGGGGGGGGGGGFFGGGG@EGGGCECFCFGGG8FGGGGGGGGGGCGGC8C>C*2CE7AEGGCFCF8CFCGCG*1CCGGGECEG5*:CCE5CC*::1>9<DGFC):=<C*0<C*7:>CDC*))*95)<=7:C5>*<A=@8))95.0
@M03506:14:000000000-AKVR1:1:1101:5561:7914 1:N:0:30
CGAACTCCTACGGGAGGCAGCAGTAGGGAATCTTCCACAATGGACGAAAGTCTGATGGAGCAACGCCGCGTGCAGGATGAATGCCTTCGGGTTGTAAACTGCTTTTACGAGTGACGATTATGACGGTAACTCGTGAATAAGGATCGGCTAACTCCGTGCCAGCAGCCGCGGTCATACGGAGGATCCAAGCGTTATCCGGAATTACTGGGCGTAAAGAGTTGCGTAGGTGGCACTGTAAGTCGTTAGTGAAAGCGTCCGGCTCAACCGGATACCCATTATCGAAACTACAGAGCTAGAGGAC
+
CCCCCGGGGGGGGGGGGGGGGGGGGGGGGGGGGGGGGGGGGGGGGGFEGGGFGGGGGGGGGGGGGGGGGGGGGGGGGGGGGGGGGGGGGGGGGGGGFFFGGGGGGGGGGFGGGGGGCGGGGGGGGGGGGGGGGGGGGGGGGGGGGGGGGGFGGGGGGGGGGDGGGG7<FDGGEGGF;CGGGGGCGGGGGGGBFGGGFGGEGGGGCGGGGGGGGGGGGGGGGGGGEGCGGGGGGGGGF970+:CE5CG>EGG+9>ECC7<DGGGG*9C<5C5?*CC*CFFGGF?ECFGF79F?)9??@?FF5
@M03506:14:000000000-AKVR1:1:1101:5753:7923 1:N:0:30
CGAACTCCTATGGGAGGCAGCAGTGGGGAATCTTGCGCAATGGCCTAACGGCTGACGCAGCGACGCCGCGTGTGGGATGAAGCTCCTCGGAGTGTAAACCACTGTTGCCCGGGACGAATAGCTCGATTAATCGAGCCTGACGGTACCGAGAGAAGAAGCCCCGGCTAACTCCGTGCCAGCAGCCGCGGTAATACGGGGGGGGCAAGCGTTGTTCGGAATTACTGGGGGCAAAGGGCGCGCAGGTGGCCAACTAATGCAGACGTGAACTCCCTCGGCCTAACGGGGGAACGGCGTACGAGTC
+
CCCCCFGDCEEFEEGGGGGGGGGCFGGGGGGGGGGGGGGGGGCGFF?EFGEF@CEGGGGGGGDGGGGGGGGGFGGGGGGFGGG8,B<ECE:>FEFGDGFCFGGGGGDGFFFGGCCGG>8FGGFD@FG,FFGFFGFGGFCFGGGGFGGEGCEDGACFEGFAC<CFCFD<FC:FF*=FDGG*CFCGGGGGGGE7<EGGGGCECC*1AEFGEDG8@::C8CG?CF+9:5***/2*+:C***9**/:/AC*CFC:640+*387775757C+009:7*11:*)*29))75)9),1)->B)))0).0
@M03506:14:000000000-AKVR1:1:1101:15514:7928 1:N:0:30
CGAACTCCTACGGGAGGCAGCAGTGGGGAATTTTGGACAATGGGGGCAACCCTGATCCAGCCATTCCGCGTGAGTGAAGAAGGCCTTCGGGTTGTAAAGCTCTTTTGTCCGGAACGAAACGGTTTGCGTGAATAGCGCCGACTACTGACGGTACCGGAAGAATAAGCACCGGCTAACGACGTGCCAGCAGCCGCGGTAATACGTAGGGTGCGAGCGCTAATCGGGATTACCGGGCGTAAAGCGTGGGCAGGCGGTATTGGCAGCCAGATGTGAAAGACCCGGGGTTAACCTGGGAATGGCG
+
<@@CCC<@@FFBF7CF@C;;@<FFEFFFGGFGFFGC<8@,CECEFGDGG@FCC@86,C@EGFAFCFFC:B@FE,CE<EF<EC8=F,C<FFGC?@F?ADDFGGGGGGF,EFGG7:+?BC@=FEFG7+5433=FG@9F@+@+8@:F7,:9>FFFFG9FC<>F33=>,,33,>F**1*2<*1<C=:742C7CA7*<C84:**39+22+*;8;**/**28*;:*3+*****20++//C=E*:**3+72C*1**25*72*)/9D*+<CE*9*>C729;*?<4?5*)))**8/9>F?3)85)0)97)
@M03506:14:000000000-AKVR1:1:1101:6077:7941 1:N:0:30
CGAACTCCTACGGGAGGCAGCAGTGGGGAATCTTGCGCAATGGGAGAAATCCTGACGCAGCAACGCCGCGTGGGTGATGAAGGTCTTCGGATCGTAAAGCCCTGTCGGAGGGGAAGATGCTTGGTCTTGCTAATAGTAGGATCAGGTGACGGTACCCTCAAAGGAAGCACCGGCTAACTCTGTGCCAGCAGCCGCGGTAATACAGAGGGTGCAAGCGTTGTTCGGAATTATTGGGCGTAAAGGGAGTGTAGGCGGTTAGTTAAGTCTTCTGTGAAATCTACGGGCTTAGCCTGTAACGTGC
+
CCCCCFGGGFGGGGGGGGGGGGGGGGGGGGGGGGGGGGGGGGGGGGGGGGGGGGGGGGGGGGGGGGGGGGCFGGGGGGGGGGGGGGGGGGGGGGGGGGGGGGFGGGGGDEGGGGGGGGGGGGGGGGGGGGGGGGGGFGGGGCGGGGGGGGGGGGGFFGGGGGGGGGGGGGFGGGGGGGFGGGGGGGFGGGGGGGGCCEEGGGFGGGGGGEEGGFFGG:/8A=GCGCEFCGGGFGG5::<?EGGE5CE>3<<FGGD3EEGFGF>EFFG*C*</:7*C76>FDFFDGE4:>*/6@6F=?D@F)
@M03506:14:000000000-AKVR1:1:1101:14918:7942 1:N:0:30
CGAACTCCTACGGGAGGCAGCAGTGGGGAATCTTGCGCAATGGCCGAAAGGCTGACGCAGCGACGCCGCGTGTGGGATGAAGCATTTCGGTGTGTAAACCACTGTTGCCCGGGACGAACAGCCTGTTTCGACAGGTCTGACGGTACCGGGTGAGGAAGCACCGGCTAACTCCGTGCCAGCAGCCGCGGTAATACGGAGGGTGCGAGCGTTGTCCGGAATCATTGGGCGTAAAGGGCGCGTAGGTGGCCCGGTAAGCGTGCGGTGAAAGCTCGGGGCTCAACCCCGAGTCGGCCGTGCGAAC
+
CCCCCGGGGGGGGGGGGGGGGGGGGGGGGGGGGGGGGGGGGGGGGGGGGGGGGGGGGGGFGGGGGGGGGGGGGGGGGGGGGGGGGGGGGGGGGGGGGGGGGGGGGGGGGGGGGGGGGGGGGGGGGGGGGGGGGGGGGGGGGGGGGGGGGGGGFGGGFFGGGGGGGGDFGGGGGGGGGGGGGGGGGGGGGGGGGGGGGGGGCEGGGGGGGGGGGFEGE=FGFGGGGGGG8?EGGGGGGDG?CGEFFF=CCGGEDGGGGFGGGG3:**<C6C?>DDGED3C6D<:C=>C)4D@30).7<B)).
@M03506:14:000000000-AKVR1:1:1101:21207:7942 1:N:0:30
CGAACTCCTACGGGAGGCAGCAGTGGGGAATTTTGCGCAATGGGCTAACGCCTGACGCAGCAACGCCGCGTGGAGGATGAAGGTCTTTGGATTGTAAACTCCTGTCAGCAGGGAAAAAGCGAGTCGACCTAATACGTCGGTGAGTTGATTGTACCTGCAGAGGAAGCCCCGGCTAACTCTGTGCCAGCAGCCGCGGTAATACAGAGGGGGCAAGCGTTATTCGGAATTATTGGGCGTAAAGGGCGCGTAGGCGGCTATGCAAGTGACGGGTGAAATCCCTCGGCTTAACCGAGGAACTGCC
+
CCCCCGGGGFGGGGGGGGGGGGGGGGGGGGGGGGGGGGGGGGGGGGGGGGGGGGGGGGGGGGGGGGGGGGFFGGGGGGGGGGGGGGGGGGGGGGFGGGGGGGGGGGGGGGGGGGGGGGGGGDGGGGGGGGGGGGGFGGGGEGGGCFFGGGGGGGFGGGGGGGGGGGFEGGGGGGGGGGFGGGGGGGGGGG>FGGGGGGDGGGGFDDGCGGGGCEGG**:FFGGGACEFGGGGGFFG*?98CGCCCCECCEGGGGGGGFGGC7:CFGGGGGEDFGF7C?FCC@EEG)764FB(...)<?=45
@M03506:14:000000000-AKVR1:1:1101:6292:7946 1:N:0:30
CGAACTCCTACGGGAGGCAGCAGTAGGGAATTGTTCGCAATGGGCGCAAGCCTGACGACGCAACGCCGCGTGGAGGATGAAGACCTTCGGGTCGTAAACTCCTTTCGATCGAGACGAATGGCCTTCGGGTTAATAGCCCAGAGGAATGACGGTACCGAGAGAAGAAGCCCCGGCTAACTCCGTGCCAGCAGCCGCGGTAATACGGGGGGGGCAAGCGTTGTTCGGAATTACTGGGCGTAAAGGGCTCGTAGGTGGCCAACTAAGTCAGACGTGAAATCCCTCGGCTTAACCGGGGAACTGC
+
CCCCCGGGGGGGGGGGGGGGGGGGGGGGGGGGGGGGGGGEGGGGGGGGGGGGGGGGGGGGGGGGGGGGGGGGGGGGGGGGGGGGGGGGGGGGGGGGGGGGGGGGGGGGGGGGGGGGGGGGGGGGGGGGGGGGGGGGGGGGGGGGGGGGGGGGGGGGGGGGGGGGGGGGGGGGGGGGGGGGGGFGGGGGGGGFGGGDGCEGGGGGGGGGGGGGGGGC:E5CCFGGEDEFFGGGGGGGGGGGCFGEGGFGCCEECEFGGFGGFEFC:C?FGFD)*73CD*96DF@E5FDF>*9>3>>::;@F4
@M03506:14:000000000-AKVR1:1:1101:11375:7953 1:N:0:30
CGAACTCCTACGGGAGGCAGCAGTGGGGAATATTGCGCAATGGGCGGAAGCCTGACGCAGCGACGCCGCGTGGGGGATGACGGCCTTCGGGTTGTAAACCTCTTTCAGCAGGGACGAAGCCGTGAGGTGACGGTACCTGCAGAAGAAGCACCGGCCAACTACGTGCCAGCAGCCGCGGTAATACGTAGGGTGCAAGCGTTGTCCGGAATTATTGGGCGTAAAGAGCTCGTAGGCGGTTGGTCGCGTCGGCTGTGAAAACCCGGAGCTCAACTCCGGGCCTGCAGTCGATACGGGCCGACTT
+
CCCCCGGGGGGGGGGGGGGGGGGGGGGGGGGGGGGGGGGGGGGGGGGGGGGGGGGGGGGGGGGGGGGGGGFGGGGGGGGGGGGFGGGGGGGGGGGGGGGGGGGGGGGFGFGGGGGGGGGGGGCGGGGGGGGGGGGGGGGGDGGGGGGGGFGGGEFGGGGGFGGFGGGGGGGGGGGGGGEEECCFFF@FGGGGG?FGGGGGC:EGGGDGG6CFFGCFGC/?5;CFGGFFEC=CC?EECCGGGFGGGEGGGC*:CEFGF=DCEGG555*6C7CFGGGG559*9)7ACFG)-*8(535BB)<>5
@M03506:14:000000000-AKVR1:1:1101:15418:7966 1:N:0:30
CGAACTCCTACGGGAGGCAGCAGTGGGGAATACTGGACAATGGGCGAAAGCCTGATCCAGCAATGCCGCGTGAGTGAGGAAGGCCTTAGGGTTGTAAAGCTCTTTCGGCGGGGACGATGATGACGGTACCCGCAGAAGAAGCCCCGGCTAACTTCGTGCCAGCAGCCGCGGTAATACGAAGGGGGCGAGCGTTGTTCGGATTTACTGGGCGTAAAGGGCGCGCAGGCGGTCATTTTTGTCGAGTGTGAAAGCCCCGGGCTTAACCTGGGAACTGCGCCCGAAACGGGATGACTAGGGACCG
+
CCCCCGGGGGGGGGGGGGGGGGGGGGGGGGGGGGGGGGGGGGGGGGGGGGGGGGGGGGGGGGGGGGGGGGCFEFFGGGGGGGGGGGGGGGGGGGGGGGGGGGGGGGGGGGGGGGGGGGGGGGGGGGGGGGGGGGGGGGGGGGGGGGGGGGGGGGGGGGGGGGGGGGGGGGGGGGFFGGGGGGGGGGGGGGGGGGGGGGGGGGG7CFCF>8>EDECEGGGGGGGCEGGGGECGGFGGCEFGGGEGFF?*<CGFGGGD57CC5A>FFCGFFFFFD**A))1>C>EG=3C>(/04B66))7)57
@M03506:14:000000000-AKVR1:1:1101:11164:7968 1:N:0:30
CGAACTCCTACGGGAGGTAGCAGTGGGGAATTTTCCGCAATGGGCGAAAGCCTGACGGAGTGACGCCGCGTGTGGGACGAAGGCCTTCGGGTCGTAAACCACTGTCAGTGGGAAAGAAGGATGTCGATGCTAATACCATCGGCATTTGACGGTACCTGCAGAGGAAGCCCCGGCCAACTCTGTGCCAGCAGCCGCGGTAAGACGGAGGGGGCAAGCGTTGCCCGGAATTACTGGGCGGAAAGGGCGCGTAGGCGGGATGGCAAGTCGGTCGTGAAATCCTTCGGCCTAACCGAAGAACGGG
+
CCCCCGGGGGGGGGGGGGGGGGGGGGFGGGGGGGGGGGGGGGGGGGGGGGGGGGGGGGEGGGFGGGGGEGGGGGGGFGGGGGGGGGGGGGGGGGGGGGGGGGGGGGGGGFGGGF8FFGGGGGFGGGGGGGGGGGGGGGGGGGGGGFGGFGD@FFFGFGGFECFGGGGG,DGGGGGCFGGG?FGGGGGGFGFGGGGC8BEEFFGG5CG88EGGGGGGGGGGG+CEE>:8CGFC7EG5587:CGGGDEGD8*:C4EEGC)9CFC45+:CDEDG)5*1+*100065:5)*.55.-)0.0?)))0
@M03506:14:000000000-AKVR1:1:1101:11059:7994 1:N:0:30
CGAACTCCTACGGGAGGCAGCAGTGGGGAATTTTGGACAATGGGGGCAACCCTGATCCAGCCATTCCGCGTGAGTGAAGAAGGCCTTCGGGTTGTAAAGCTCTTTTGTCCGGAACGAAACGGGCGACGTGAATAGCGTTGTCTACTGACGGTACCGGAAGAATAAGCACCGGCTAACTACGTGCCAGCAGCCGCGGTAATACGTAGGGTGCGAGCGTTAATCGGAATTACTGGGCGTAAAGCGTGCGCAGGCGGTTTTGTAAGCCAGATGTGAAATCCCCGGGCTTAACCTGGGAATGGCA
+
CCCCCGGGGGGGGGGGGGGGGGGGGGGGGGGGGGGGGGGGGGGGGGGGGGGGGGGGGGGGGGGGGGGGGGGGGGGGGGGGGGGGGGGGGGGGGGGGGGGGGGGGGGGGGGGGGGGGGGGGGGGGGGGGGGGGGAGGGGGGGGGGGGGGGGGGGGGGGGGGGGGGGGGGGGGGGGGGGGGGGGGGGGGGGGGGGGGGGGGGGGGBFFEGFGGGEGGGGGCEGGGGGGGGGFG7EFFGGGGGGGE::55DEGGGGDECCFGGG9D??F5FED+9:CF?CFG*C>DE557@AGFFFF>6:6?F)
@M03506:14:000000000-AKVR1:1:1101:22966:7998 1:N:0:30
CGAACTCCTACGGGAGGCAGCAGTGGGGAATATTGGACAATGGGCGAAAGCCTGATCCAGCAATGCCGCGTGAGTGATGAAGGCCTTAGGGTTGTAAAGCTCTTTTACCCGGGATGATAATGACAGTACCGGGAGAATAAGCTCCGGCTAACTCCGTGCCAGCAGCCGCGGTAATACGGAGGGAGCCAGCGTTGTTCGGAATTACTGGGCGTAAAGCGCACGTAGGCGGCTGTGTAAGTTAGAGGTGAAAGCCAGGGGCCCAACCCCGGAACTGCCTTTAAGACTGCATCGCCAGAACCTA
+
CCCCCGFGCDFEGEDCD;CFEAE@FFFC7FG<CEGGG,CFGGFGFGG:FEFC@<,9CFEF?CFGACFG@F@FFE<FCGDFDAFDF@CCDGGGGGCFGAFA,BFGGG<FDFEGGGC+EDA9EFCDEGF<FCF+7@F7FFB<DD?B>6FEEF=DGGF@F@<D=,>>F:<CGGC:>>@BFF76*<C<<**,,<C*=<C7;BEGD>FFCBBBCCE8C5CF?8ECE=FCFEG58*/*033<?FC:+30:*+27E79:**2C5<<)*2/2:5CCGD5)*09*09:>:@*3+9999078)>:)0))))
@M03506:14:000000000-AKVR1:1:1101:6542:8006 1:N:0:30
CGAACTCCTACGGGAGGCAGCAGTGGGGAATATTGGACAATGGGCGCAAGCCTGATCCAGCAATGCCGCGTGAGTGATGAAGGCCTTAGGGTTGTAAAGCTCTTTTACCCGGGAAGATAATGACTGTACCGGGAGAATAAGCCCCGGCTAACTCCGTGCCAGCAGCCGCGGTAATACGGAGGGGGCTAGCGTTGTTCGGAATTACTGGGCGTAAAGCGCACGTAGGCGGCTTTGTAAGTTAGAGGTGAAAGCCCGGGGCTCAACCCCGGAATTGCCTTTAAGACTGCATCGCTAGAATTGG
+
CCCCCGGGGGGGGGGGGGGGGGGGGGGGGGGFGGGGGGGGGGGGGGGGGGGGGGGGGGGGGGGGGGGGGGGGGGGGGGGGGGGGGGGGGGGGGGGGGGGGGGGGGGGGGGGGGGGGGGGGGGGGGGGGGGGGGGGGGGGGGGGGGGGGGGGGGGGGGGGGGGGGGGGGGGGGGGGGGGGGGGGGGGGGGGGGGGGGGGGGGGGGGGGGGGGGGEGGGGGGGGGGGGGGGC5CCFGGCFGGGGGGCFGGGCFFF5>DGD3>CGGGGGGGEG5<69C?DFGGGFFFFFGFB>D()5>F?FF4)
@M03506:14:000000000-AKVR1:1:1101:19572:8016 1:N:0:30
CGAACTCCTACGGGAGGCAGCAGTCGGGAATTTTGGGCAATGGGCGAAAGCCTGACCCAGCAACGCCGCGTGAAGGATGAAATCCCTCGGGATGTAAACTTCGCAAGAACGGGAAGAATAAGTAGAGGACAATACCCTCTATGATGACGGTACCGTTTGTAAGCTCCGGCTAACTCCGTGCCAGCAGCCGCGGTAATACGGGGGGAGCAAGCGTTGTTCGGATTTACTGGGCGTAAAGGGCGCGTAGGCGGCCACCGCAGGTCAATTGTGAAATCTCCGGGCTTAACCCGGAAAGGTCAAC
+
CCCCC8EFC-EFCCGGGGGECFGEG@CGGEFFGGGGGGGGGGFGFGEGGGFCFEFF8F@DGGCDFGEGC=FC:CEDCCFGCFFG<=8FGGG:FCEFGGGFEFCGGEGGGGGGGGD:A@9BDBFFG9DFFFFFGF=FFF@B,CFAFFFF@FECE,>@@ECGAC;FCECFGGC@CA;DFGG7>FG,FFGGCFEGGC8CF+BFEDGG5ECE>EFC8*2:CGFC5;5?CE7<EF5*:CC8=FCE5:7E*:EDC55/>7E/CFG)::C7?DFF+*+7*:CFD7C9D3>/+8CB(/593)7>/*)1*
@M03506:14:000000000-AKVR1:1:1101:26420:8022 1:N:0:30
CGAACTCCTACGGGAGGCAGCAGTGGGGAATATTGGACAATGGGCGAAAGCCTGATCCAGCAATGCCGCGTGAGTGATGAAGGCCTTAGGGTTGTAAAGCTCTTTTACCCGGGATGATAATGACAGTACCGGGAGAATAAGCCCCGGCTAACTCCGTGCCAGCAGCCGCGGTAATACGGAGGGGGCTAGCGTTGTTCGGAACTACTGGGCGTAAAGCGTACGTAGGCGGCTTTGTAAGTTAGAGGTGAAAGCCCGGAGCTCAACTCCGGAATTGCCTTTAAGAATGCATCGCTTGAATCAT
+
CCCCCFGGGGGGGGGGGGGGGGGGGGGGEFGGGGGFGGGGGGGGGGGGGGGGGGGDG9FFGGGFGGGGGGFFGEGEFFGGGGGFDFGGGGGGGGGGGGGGGFGGFGGGAGGGGFGGGGGGGGGGGGGGG9?EFEGGGGGGGGFGGGGDGGGGDDEFEFGGGGGGG>FFGDEGGGFBECEEGGGGGGGGGGGFGGCGGGGGGGGGG?FFGGGGGC@CF5*18CFGGGGGGG5EC?:9<+:+<CFGF+:FC?ECD=CD*89D697C776<EGG>9*:A7=FF789+3=D4)0045))<9@4**
@M03506:14:000000000-AKVR1:1:1101:16727:8023 1:N:0:30
CGAACTCCTACGGGAGGCAGCAGTTAGGAATATTGCGCAATGGGGGAAACCCTGACGCAGCCATGCCGCGTGAGTGACGAAGGCCTTAGGGTTGCAAAGCTCTTTCGTGTGTGAGGATAATGACAGTAACACAAGAAGAAGCCCCGGCTAAATTCGTGCCAGCAGCCGCGGTAATACGAAAGGGGCAAGCGTTGTTCGGAATCACTGGGCGTAAAGCGTACGTAGGCGGCTTTTCAAGTCAGAAGTGAAAGCCTTGGGCTCAACCCAAGAATTGCTTTTGAAACTGGATCGCTAGAGTCCC
+
CCCCCGGGGGGGGGGGGGGGGGGGGGGGGGGGGGGGGGGGGGGGGGGGGGGGGGGGGGGGGGGGGGGGGGGGGGGGGGGGGGGGGGGGGGGGGGGGGGGGGGGGGGGGGGGGGGGGGGGGGGGGGGGGGGGGGGGGGGGGFGDGGGGGGGGGGGGGGGGGGGGGGGGGGGGEECGGGGGG7FGGGGGGGGGGGGEGGGDGGGGGGGC@FGGGGGGFGEEGGGGDGGGGGGGGGGCGGGGGCCG7<:?79CGGGCG6CFCFCFG6CGEFFDC9CDGG=FCDD*=C9*9F99@6FD@6FFFFF
@M03506:14:000000000-AKVR1:1:1101:20636:8035 1:N:0:30
CGAACTCCTACGGGAGGCAGCAGTCGGGAATTTTGGGCAATGGGCGAAAGCCTGACCCAGCAACGCCGCGTGAAGGATGAAATCCCTCGGGATGTAAACTTCGCAAGAACGGGAAGAATAAGTCGGTGCTAACACCACCGGCGATGACGGTACTGTTTGTAAGCTCCGGCTAACTCCGTGCCAGCAGCCGCGGTAATACGGGGGGAGCAAGCGTTGTTCGGATTTACTGGGCGTAAAGGGCGGGTAGGCGGCCACTGCAAGTCGATTGTGAAATCTCCGGGCTTAACCCGGAAAGGTCAAC
+
CCCCCGGGG9FFDGGGGGGGGGGFFGGGGGGGGGGGGGGGGGGGCGGGGGGGGGGGGGGGGGGGGGGGGGGGFGGGGGGGGGGGGGGGGGGGGGGGDGGGGGGGGGGGGGGGGCEGGGFGGFFFGEGGGFGCFGGDGGEDF7FDGGGGGGGGCFGCGEGGGFGGFEFC@FGGFGGGFGFGCFFGGGGGGGGGCF8EBCFGDEGGDEEGFCFGGGDEG=CEDGGG6<9CGGGGGG5;:F*CECGGC57<?EGGGC=9FFG*9+:EECC79>79*02+:/)))08227>?0D>0>5>)1*969
@M03506:14:000000000-AKVR1:1:1101:17404:8056 1:N:0:30
CGAACTCCTACGGGAGGCAGCAGTGGGGAATATTGCGCAATGGGCGAAAGCCTGACGCAGCGACGCCGCGTGGGGGATGAAGGCCTTCGGGTTGTAAACCCCTTTCAGCAGGGACGAAGCGAAAGTGACGGTACCTGCAGAAGAAGCGCCGGCTAACTACGTGCCAGCAGCCGCGGTAACACGTAGGGCGCAAGCGTTGTCCGGAATTATTGGGCGTAAAGAGCTCGTAGGCGGTCTGTTGCGTCTGCTGTGAAAACTCGGGGCTTAACCCCGAGCCTGCAGTGGATACGGGCCGACTAGG
+
CCCCCGGGGGGGGGGGGGGGGGGGGGGGGGGFGGGGGGGGGGGGGGGGGGGGGGGGGGGGGGGGGGGGGGEGGGGGDEGGGGGGGGGGGGGGGDFGGGGGGGGGGGGGGGGGGGGGGGGGGGGGGGGCFEGGGGGGGGGGGGEFFGGGGGGGG7FGGGGGGGGGGGGGGGGGECEGGGG6<?EGGGGDGGGGGGGGGGGGGGGGEEDFCGG<EFGGC:E8EGGGGGGG>FG?8C:C=FCFG?5:ECFG+<+0;97CG?=<=CDEGCCFG>CB3)9CDF4C5?0CC=6@?DEFD):)8))/)
@M03506:14:000000000-AKVR1:1:1101:15527:8072 1:N:0:30
CGAACTCCTACGGGAGGCAGCAGTGGGGAATATTGCACAATGGGCGGAAGCCTGATGCAGCGACGCCGCGTGAGGATGACGGCCTTCGGGTTGTAAACCTCTTTCAGCAGGGACGAAGCGAAAGTGACGGTACCTGCAGAAGAAGCGCCGGCCAACTACGTGCCAGCAGCCGCGGTAAGACGTAGGGCGCGAGCGTTGTCCGGATTTATTGGGCGGAAAGAGCCCGGAGGCGGCCTGTCGCGTCGACCTTGAAAACCCGTTGCCTCACCCAGCGGGCTGCAGTCCATACGGGGCGGGTAGG
+
CCCCCGFGGGGGGGGGGGGGGGGFFGGGGGGGGGGGGGGGGGGGGGGGGGGGGGGGGGFCFGGGGE@7FFGGGGGFFEF5CFCGEEGFFG,FGBEGFFGFGGGGGC9BF@FGFEGCFDECFCG:,@9,@F<FGD=@8,>@EGDGGFG7FEE7FGCCFC:16<*=,,<B+4=C@<ECFCEC+;*;5EGCC>CC>C8/;ECCGEE**8<:<@CFF@?E*::8820**1***:*/:5*2*2017/:7:*/)*+<3>C9*;>G3*A7++*27C/*)*/>*>)//*/*2+/2/(05(0))5).)0)
@M03506:14:000000000-AKVR1:1:1101:8475:8087 1:N:0:30
CGAACTCCTACGGGAGGCAGCAGTGGGGAATATTGGACAATGGGCGAAAGCCTGATCCAGCAATGCCGCGTGAGTGATGAAGGCCTTAGGGTTGTAAAGCTCTTTTACCCGGGAAGATAATGACTGTACCGGGAGAATAAGCCCCGGCTAACTCCGTGCCAGCAGCCGCGGTCATACGGAGGATCCAAGCGTTATCCGGAATTACTGGGCGTAAAGAGTTGCGTAGGTGGCATAGTAAGTCGGTAGTGAAAGCGTGGGGCTCAACCCCATATACATTATCGAAACTGCTAAGCTAGAGGAA
+
CCCCCGGGGGGGGGGGGGGGGGGGGGGGDGGGGGGGGGGGGGGGGGGGGGGGGGGGGGGGGGGGGGGGGGGGGGGFGGGGGGGGGGGGGGGGGGGGGGGGGGGGGGGGGGGGGGGGGGGGGGGGGGGGGGGGGGGGGGGGGGGGGGGGGGGGGGGGGFGGGGGGGGGGGGGGGEGGFBFGGGGFGGGGGGDFFGGFGGDG7FFCGCGGGGGEEGFGGGGGGGGGGGGGGGC*+<CFGGGCFGD5CECFCEFFGGC7C>D<5FCCFGGGG4EFFGGFGFCF<FF5C?F@AF?::8?9*67>)
@M03506:14:000000000-AKVR1:1:1101:24248:8098 1:N:0:30
CGAACTCCTACGGGAGGCAGCAGTGGGGAATCTTGGACAATGGGGGCAACCCTGATCCAGCGATGCCGCGTGAGTGAAGAAGGCCTTCGGGTCGTAAAGCTCTTTAGGCTGGGAAGAAGGTATATTGGGGATAACCCAGTATATTTGACGGTACCAGCAGAATAAGCACCGGCAAACTCTGTGCCAGCAGCCGCGGTAATACAGAGGGTGCGAGCGTTAATCGGAGTTACTGGGCGTAAAGGGCGCGTAGGCGGTTGTATGTGTGTGATGTGAAAGCCCCGGGCTTAACCTGGGAAGTGCA
+
CCCCCGGGGGGGGGGGGGGGGGGGGGGGGDGGGGGGGGGGGGGGGGGGGGGGGGGGGGGGGGGGGGGGGGDGGGGGGGGGGGGGGGGGGGGGDGGGGDDFGGGGFGFGFGGGGFGGGGGGGGGFGFGGFGGGGGGGGGFGGDGGGGFGGGGGGGGGGGGGGGGGGGGGGGGGGDCFCFFGGGFFGGGGGGGGGGGGEGGGGGFFFGFECEGEEGGGBEGG7CGCCGGGG:CFFGFE:EGFGFC==EGGEGC?DG5>:>CCF3CGFCFFCDC=CFG74)/75>>EC:<FDG??F3)0<)6=0
@M03506:14:000000000-AKVR1:1:1101:2826:8101 1:N:0:30
CGAACTCCTACGGGAGGCAGCAGTCGGGAATTTTGGGCAATGGGCGCAAGCCTGACCCAGCAACGCCGCGTGAAGGATGAAATCCCTCGGGATGTAAACTTCGCAAGAACGGGAAGAATAAGTCTGTGTAAATACCACAGATGATGACGGTACCGTTTGTAAGCTCCGGCTAACTCCGTGCCAGCAGCCGCGGTAATACGGGGGGAGCAAGCGTTGTTCCGATTTACTGGGCGTAAAGGGCGCGTAGGCGGTCAGTGCAAGTCAGTTGTGAAATCTCCGGGCTTAACGCGGACAGGTCAAC
+
CCCCCGGGGGGGGGGGGGGGGGGGGGGGGGGGGGGGGGGGGGFGGGGGGGGGGGGGGGGGGGGGGGGGGGGGGGGGGGGGGGGGGGGGGGGDFGGGFGGGGGGGGDGGGGGGGGGGGGGF?DDGFDGGGGGGFGGDGGGF?FGGGGGGGGGGGGGGGGGGGFGGGGGGGGGGGGGGGGGGGGGGFGGGFFGGGG8:C;98EEGGGGGGFFFGGGGGGF+<?;ECFGGCCG=:CC*?CCC=CEDEGCCDGGGGG=EG76>>FGGCGGG0<CA*0?DF7=CG55):F=C)(/7().)79966*
@M03506:14:000000000-AKVR1:1:1101:18761:8106 1:N:0:30
CGAACTCCTACGGGAGGCAGCAGTAAGGAATATTGGTCAATGGACGCAAGTCTGAACCAGCCATGCCGCGTGGAGGATGAAGGTCCTCTGGATTGTAAACTTCTTTTATCTGGGAAGAAACCCATATTTTCTAGTGTGGTTGACGGTACCAGATGAATAAGCACCGGCTAACTCCGTGCCAGCAGCCGCGGTAATACGGGGGGGGCAAGCGTTGTTCGGAATTACTGGGCGTAAAGGGCTCGTAGGCGGCCAACTAAGTCCGACGTGAAATCCCAAGGCTTAACCTTGGAACTGCGTCGGA
+
@CCCCEGGDGGGGGEGGDEG;FFFGCFEFGGGGFGGFFGGFGGGGGEGGGGGGEGFGGG@@@EFFGGGGGGGGCGGFGGGGGGGGGGFGGGGGGFGGFGGGGGGGFGGDFFFFGDFGGGFDFGEGGGGGGGGGGFDEFGGCGGGDGGGGFEGGGGGGFGFGGGFGGGGGGGCCGGGGCFDGGCFGGCEGGGFGC;;>DEGGGGGGDE/;CEEEGEFFEEEEEF799CFFGGECECEFGG6::7:FEFDEE>*9C6F+)*:<7<EECG*>;<@C4<7D5C*9)793@*90*/()96<>>DD)
@M03506:14:000000000-AKVR1:1:1101:23145:8117 1:N:0:30
CGAACTCCTACGGGAGGCAGCAGCAAGGAATTTTCCGCAATGGGCGCAAGCCTGACGGAGCAACGCCGCGTGGGGGAGGACGCCCTTCGGGGTGTAAACCCCTTTTCTTGGGGACGACGACCGACGGTACCCGAGGAAGAAGGACCGGCTAACTACGTGCCAGCAGCCGCGGTAATACGTAGGGTCCGAGCGCTGTCCGGAGTTACTGGGCGTAAAGCGCGCGCAGGCGGCCCGTCAAGCACGGCGTGAAAGCCCCCGGCTCAACCGGGGAGGGGCGTCGTGGACTGGCGGGCTTGAGGGG
+
CCCCCGGGGGGGGGGGGGGGGGGGGGGGGGGGGGGGGGGGGGGGGGGGDGGGGGGGGGGGGGGGGGGGGGGGGGGGGGGGGGGGGGGGGEGGGGGGGGGGGGGGFGGGGGGGGGGGGGGGGGGDGGGGGGFGGGGGGGGGDGGGCGGGGGGGGGGGGGEGGCFGGGGGGGGGGDG?CGDCFGGGGDGGGGGDGGGGGGCE8:E*AFFC?FGGCC>CGFCDEGGCCEGGGGGDGEEGGEGG6CEGGGDC5C7+>*57C>CD*C=9FCEDGDE7CD3CC5CD7)7:C=7FBGF>3))7.9<B5
@M03506:14:000000000-AKVR1:1:1101:27272:8157 1:N:0:30
CGAACTCCTACGGGAGGCAGCAGTGGGGAATTGTTCGCAATGGGCGCAAGCCTGACGACGCAACGCCGCGTGGAGGATGAAGACCTTCGGGTCGTAAACTCCTTTCGATCGAGACGAACGGTCTCCGGGTGAACAATCCGGGGAAGTGACGGTACCGAGAGAACAAGCCCCGGCTAACTCCGTGCCAGCAGCCGCGGTAATACGGGGGGGGCAAGCGGATTGCTGACTTACTGGGCGTAATGGGCACGTAGGCGGCCAACTAAGTCAGACGTGAAAGCCCGCGTCTCAACCGGGGAACCGG
+
BCCCAFFGGFEC@DGCDGGEGGGDEFCC@@FFDDFGGGGDEFG?<BEGFGFFGC@C7FCFGFFCGGCF:B+@@C<@7<EFFGGGG8EGGB@GGDEDFFF,<,BCFAEFGGGCFBF7@FGF@CEGGGCG>+<*F=@8E:FF@F7F:CEFGC::F:F3=CECFGG,<F<7F7:F77B*F,72?EF5EFGF5C8;E8C85CC8<97***/:C5E5C*;C8****2++0+0+3320<+8***)/*33>E*:<*7C56C5)/)*/2+9+0:CC7*:7*/7:0)97).)1*)*1:CF(.)).8).7)
@M03506:14:000000000-AKVR1:1:1101:18570:8158 1:N:0:30
CGAACTCCTACGGGAGGCAGCAGTGGGGAATTGTTCGCAATGGGCGCAAGCCTGACGACGCAACGCCGCGTGGAGGATGAAGATCTTCGGGTCGTAAACTCCTTTCGATCGAGACGAATGGCCCCTGGGCTAATCACCAGGGGAATGACGGTACCGAGAGAAGAAGCCCCGGCTAACTCCGTGCCAGCAGCCGCGGTAATACGGGGGGGGCAAGCGTTGTTCGGAATTACTGGGCGTAAAGGGCCCGTAGGTGGCCAACTAAGTCAGACGGGAAATCCCTCGGCTTAACCGGGGAACTGCG
+
CCCCCGGGGGGGGGGGGGGGGGGGGGGGGGGGGGGGGGGGGGGGGGGGGGGGGGGGGGGGGGGGGGGGGGGGGGGGGGGGGGGGGGGGGGGGGGGGGGGGGGGGGGGGGGGGGGGGGGGGGG?FEGGGGGGGGGGGGGGGGGGGGCFGGDGGGGGGEGCGFGFGGGGGGGGGGGGGGGCFEFGGGDECFFGGGGGGGGEGGGGGGGCEGGCEGG5*;88E@FGCEGGGGECCF5;CGEC=FCC5*/7/*:507C6CC:C<E660+7+*+9*)95<+>:FDGE@C5><FFC>;:BD>5)6?>
@M03506:14:000000000-AKVR1:1:1101:4415:8161 1:N:0:30
CGAACTCCTACGGGAGGCAGCAGTGGGGAATCTTGCGCAATGGGCGAAAGCCTGACGCAGCAACGCCGCGTGGAGGATGAAGGCCCTTGGGTTGTAAACTCCTGTCGGCTGGGAAGAAATCGTTCGGGGTTAATACCCTCGGACGTTGACTGTACCAGCAAAGGAAGCCCCGGCTAACTCTGTGCCAGCAGCCGCGGTAATACAGAGGGGGCCAGCGTTATTCGGAATTATTGGGCGTAAAGGGCGCGTAGGCGGCCATGCGTGTCTTCCGTGAAATCCCTCGGCTTAACTGAGGACGTGC
+
CCCCCGGGGGGGGGGGGGGGGGGGGGGGGGFGGGGGGGGGGGGGGGGGGGGGGGGGGGGGGGGGGGGGGGGGEGGGGFFEGGG@FFFGGGGGGGEGGGGGGGGGGFFFGGGGGGEGGGGGGGDFGGDGGGFGBFFFGGFGGGGGGCGGGGGDGFG9FFFGGFFGFDFGGBCGGCC:AFCFEC<FFCGGGGGG@<CGGGGGGGGGC7CGDGG5?CGF>;EEFG?FC5;F++<7CFGGD:9ECF:ED**98>7CFD5)177CFGGD2CCGF7E?><3<:67FF)87C55FAGF2?4>)57>85
@M03506:14:000000000-AKVR1:1:1101:7764:8173 1:N:0:30
CGAACTCCTACGGGAGGCAGCAGTGGGGAATTGTTCGCAATGGGCGCAAGCCTGACGACGCAACGCCGCGTGGAGGATGAAGATTTTCGGATCGTAAACTCCTGTCGAATGGGACGAATAGGTTGCGGGTTAACAGCCCGTAACCCTGACGGTACCGTTAAAGGAAACCCCGGCTAACTCCGTGCCAGCAGCCGCGGTAATACGGGGGGGGTAAGCGTTGTTCGGAATTACTGGGCGTAAAGGGCTCGTAGGCGGCCAACTAAGTCATACGTGAAATCCCTCAGCTGAACTGGGGAACTGC
+
CCCCCGGGGGGGGGGGGGGGGGGGGGGGDGGGGGGGGGGGGGGGGGGGGGGGGGGGGDGFGGGGGGGGGGGGGDGGGGGGGGGGGGGGGGGGGEGGGGGGGGGFGGGGGGGFGFFGGGGGGGFGGGGGGGGGGGGGGGGGGGGGGGGGFGGGGGGGGFGGFGGGGGG?F@FGGGGGGGGGGGFCFGGGGGCGGGGGGGGGGGGGGGGDGGGGDGGGGEEGEFGGGDEGGFFGFCFCEGGDGGGGCFGCEEGDGGEGGBGCC69?FGGGGGGFG4CFGFFFGFFGGF**4CF<FF::@F@6*
@M03506:14:000000000-AKVR1:1:1101:20065:8185 1:N:0:30
CGAACTCCTACGGGAGGCAGCAGTCGGGAATTTTGGGCAATGGGCGAAAGCCTGACCCAGCAACGCCGCGTGAAGGATGAAATCCCTCGGGATGTAAACTTCGCAAGAACGGGAAGAATAAGCGAGAGTTAATATCTTTCGCGATGACGGTACCGTTTGTAAGCTCCGGCTAACTCCGTGCCAGCAGCCGCGGTAATACGGGGGGAGCAAGCGTTGTTCGGATTTACTGGGCGTAAAGGGCGCGTAGGCGGCCAGCGCAAGTCAGTTGTGAAATCTCCGGGCTTAACGCGGAAAGGTCAAC
+
CCCCCGGGG<FGGGGGGGGGGGGGGGGGGGGGGGGGGGGGGGGGGGGGGGGGGGGGGGGGGGGGGGGGGGGGFGGGGGGGGGGGGGGGGGGGGGGFFGGGGGGGGGGGGGGGGEGGGGGGGGGGGGGGGGGGGFGGGGGGGGGGGGGGGGGGGGGFGGGGGGGGGGGGGGGGGGFGGGGGGGGGGGGGGGGGGGGFGCFGGGGGGGGGGFGGGEEG?FFGGEGGGGGDGEGGEEEGCFGGGGGGGEGGGGGG5EDGGDCDD+?FGG7D<>F?DG>:>4<DDD:A6FF)3DD2.7>>FFFFF
@M03506:14:000000000-AKVR1:1:1101:15975:8197 1:N:0:30
CGAACTCCTACGGGAGGCAGCAGTGGGGAATATTGGACAATGGGCGAAAGCCTGATCCAGCAATGCCGCGTGAGTGATGAAGGCCTTAGGGTTGTAAAGCTCTTTTACCCGGGATGATAATGACAGTACCGGGAGAATAAGCCCCGGCTAACTCCGTGCCAGCAGCCGCGGTAATACGGAGGGGGCTAGCGTTGTTCGGAATTACTGGGCGTAAAGCGCACGTAGGCGGCTTTGTAAGTTAGAGGTGAAAGCACCGGGCTAACCCCTGGAATTGCCTTTAAGACTGCATCGCTTGAACAGC
+
CCCCCGGGGGDFDGGDGGGGGGGGGGGGGGG<FFGGGFFFGGGGGGGGGGGGGCFGGGGGDGFFFGGGGGFC@ECC?FGC<FFFCEFDGGFGGGGGGGGGG<FFFGGGGFGGGEEDGE<CFGGGGGGG9?CEDEGGGGGGDFGGGGGFGGG,FFGGGGGFGGGGGGCFE7FC7:DGFGG7FFGGDG>FGGGEBFE7C::>EC@CGFGFFCEGEEFCF5/8:5;8FDFGC58:6<F:+@:@9E0C6AF>A+<F***/187)*3*2*9=5*70/*7C7:=*0*09?97*/)273;;:)909).
@M03506:14:000000000-AKVR1:1:1101:11169:8198 1:N:0:30
CGAACTCCTACGGGAGGCAGCAGTGGGGAATATTGGACAATGGGCGCAAGCCTGATCCAGCCATGCCGCGTGAGTGATGAAGGCCTTAGGGTTGTAAAGCTCTTTCAGTGGGGAAGATAATGACGGTACCCACAGAAGAAGCCCCGGCTAACTTCGTGCCAGCAGCCGCGGTAATACGAAGGGGGCTAGCGTTGTTCGGATTTACTGGGCGTAAAGCGCACGTAGGCGGATCGTTGAGTCGGGGGTGAAATCCTGGAGCTCAACTCCAGAACTGCCCTCGATACTGGCGATCTTGAGTCCG
+
CCCCCGGGGGGGGGGGGGGGGGGGGGGGGGGGGGGGGGGGGGGGGGGGGGGGGGGGGGGGGGGGGGGGGGGGGGGGGGGGGGGGGGGGGGGGGGGGGGGGGGGGGGGGGGGGGGGGGGGGGGGGGGGGGGGGGGGGGGGGGGCGGGGGGGGGGGGGGGGGGGGGGGGGGGGGGGGGGGGFGGGGGGGGGGGGGGGGGGGGGGCFGGGGGGGGGECGGGGGGGGDGGGGGGGGGFCFFGFGGGGGCCEGFGGGGGGGFFGCCFFGGGCGGGGFGGFGDFGDGF>E?FC46C@?>6BFFFFFE
@M03506:14:000000000-AKVR1:1:1101:6633:8199 1:N:0:30
CGAACTCCTACGGGAGGCAGCAGTCGGGAATTTTGGGCAATGGGCGCAAGCCTGACCCAGCAACGCCGCGTGAAGGATGAAATCCCTCGGGATGTAAACTTCGCAAGAACGGGAAGAATAAGCCTGTGTTAATAGCACAGGTGATGACGGTACCGTTTGTAAGCTCCGGCTAACTCCGTGCCAGCAGCCGCGGTAATACGGGGGGAGCAAGCGTTGTTCGGATTTACTGGGCGTAAAGGGCGCGTAGGCGGCCACCGCACGTCAACTGTGAAATCTCCGGGCTTAACTCGGAAAGGTCAGC
+
CCCCCGGGGGGGGGGGGGGGEGGFGGGGGGGGGGGGG8FGGGGGGGGGGGGGGGGGGGGGGGGGGGGGGGGGCDFGFGGGGGGGFFGGFGGEEEFAFFGGGGGGGGGGGGGGGDGGGDGGGGGGGGDDDGGFGFGGGGGGGGDGGGGFGGFFFCGGGGGGGGGGGGGGGGGGGGDFGGGFDGFGGFGFEGGGGG@CFFF5CEGGGDGCECFGG/;CCFGDEDGGCGGGGCFFG5?57<DEGE5=:5=3<CGC55FGGEG):>F5E7?79CFFFG7+:7DGD>):<?FF>DFB>57FF4454
@M03506:14:000000000-AKVR1:1:1101:18635:8228 1:N:0:30
CGAACTCCTACGGGAGGCAGCAGTGGGGAATTGTTCGCAATGGGCGCAAGCCTGACGACGCAACGCCGCGTGGAGGATGAAGGTCTTCGGATTGTAAACTCCTGTTGCCCGGGACGAATGGCTCCAACCTAATACGTTGGAGTGTTACGGTACCGGGAGAGGATGCGCCGGCTAACCCTGTGCCATCAGCCGCGGTAATACAGAGGTGGCAAGCGTGGTTCGGAATTACTGGGCGTTAAGGGGGAGTAGGCGGTGCGGTAAGTCACCTGTGAAATCTCCGGGTTTAACTCGGAGCCTGCAG
+
-ACC-C@F9C9FFCGC:F;;@F<666C+CBC,6CF<,7FGCF<F@+@F+@6CFEGD:FC+7+@6>=+==>CF++,=CEG<?5EBCF,A<F+?C,5,C<F,B5AFE9F<5,B++@F=+@BD@D,,+BFGGC,><@FC@<F7F,5>@,3,**63>9*1**>C@7C,@:*=7<C::F:F*22CFCC,>,4++22=:C8:CG++<03++;<*8:CFGGE**/;C75=?8*@9@7++27CE*;5@66*:*1CC:99=DEE385>C*9>+<:<CFGC*00*2*1*95>)156>42*04))))0).8)
@M03506:14:000000000-AKVR1:1:1101:10787:8237 1:N:0:30
CGAACTCCTACGGGAGGCAGCAGTGGGGAATCTTGCGCAATGGGCGAAAGCCTGACGCAGCGACGCCGCGTGTGGGATGACGGCCTTCGGGTTGTAAACCACTGTCGGGAGGGACGAAGCTCTGACGGTACCTCCAAAGGAAGCACCGGCTAACTCCGTGCCAGCAGCCGCGGTAATACGGAGGGTGCAAGCGTTGTCCGGAATCACTGGGCGTAAAGGGCGCGTAGGCGGCTTGATAAGGAGGAGGTGAAATCCTGCGGCTTAACCGCAGGGCTGCCTTCTAAACTGTCAGGCTCGAGCC
+
CCCCCGGGGGGGGGGGGGGGGGGGGGGGGGGGGGGGGGGGGGGGGGGGGGGGGGGGGGGGGGGGGGGGGGGGGGGGGGGGGGGGGGGGGGGGGGGGGGGGGGGGGGGGGGGGGGGGGGGGGGGGGGGGGGGGGGGDGGGGGGGGFBFGGGDGGGCFFGGGGGGGGGFGGGGGGCFCGGGGGGDGGGGGGGGGGEGDEGGGGGD8CCGGGGGGGEE8EGFEGGGGGDCEDGG>CCE8CF>:+<CE=CE9C9CFFC6CFFDGD576CFGGEGE>GDDGD>47C?FGGFD*.2/4:5:>:)7))
@M03506:14:000000000-AKVR1:1:1101:15168:8239 1:N:0:30
CGAACTCCTACGGGAGGCAGCAGTGGGGAATTTTCCGCAATGGGCGAAAGCCTGACGGAGTGACGCCGCGTGTGGGACGAAGGCCTTCGGGTCGTAAACCACTGTCAGTGGGAAAGAAGGATGTAGATGCTAATACCATCGGCCTTTGACGGTACCTGCAGAGGAAGCCCCGACCAACTCTGTGCCCGCAGCCGCGGTAAGACAGAGGGGGCAAGCGTTGCTCGGAATTACTGGGCGAACATGGTGCGCAGGAGGGGTGGCGAGTCGGTTGTGAAATCCTTTGTGTCAACGGCAGCACGGC
+
CC@CCFGGCFAFCFD7CCFGE@8,6C@@F;F<FFCC;C+@F@,@E@:CCCDFF<EFC@:CFFFFFE@@@C8>?=:7FE7FGGDGD=FD@7CBFECG,D9E=F=,CE<FDFFC<FC,,B<>BGG>,3,8CFG<DDCFGG,,=:F+<<A,,@3*@CFCFFGD,;F*,,,5>FFF**4<:F2,,,@@FB,4***<=CC*:8**++++222CE585C8*;*1;8*<+/8*;*<3++2+/:C5)*/+3*+3CC8:7:**2/*.))**1//2*7/**0*2*+*/***/*+*00*)2)())))))0).
@M03506:14:000000000-AKVR1:1:1101:13502:8256 1:N:0:30
CGAACTCCTACGGGAGGCAGCAGTCGGGAATTTTGGGCAATGGGCGAAAGCCTGACCCAGCAACGCCGCGTGAAGGATGAAATCCCTCGGGATGTAAACTTCGCAAGAATGGGAAGAATAAGGAGGGGTTAATAACCCTTTTGATGACGGTACCATTTGTAAGCTCCGGCTAACTCCGTGCCAGCAGCCGCGGTAATACGGGGGGAGCAAGCGTTGTTCGGATTTACTGGGCGTAAAGGGCGCGTAGGCGGCCGAACAAGTCACTTGTGAAATCTCCGGGCTTAACTCGGGAAGGTCAAGG
+
CCCCCGGGGGGGGGGGGGGGGGGGFGGGGGGFGGG@BGGGGGGGGGGGGGGGGGGCDGGGGGGGGGGGGGGGGGGGGGGFGECGG<EGGGGCFGGGGGGGGGD@@:=<FC<CFFFGGGGGGGGFGDFD:>=FFCAFDG<EEFFGEGGG@F<<FGGA9EFFGCFG9>>:<@11<FE<7>F**>;BE7F@,CFGEECFFD9CE8EG>CG>E66ACEE>C*CCECE5<CGGGGGCC58*A<78*:*CE5=*@EC:D5CDC)9722*:9DCC?*?FGC*<CDG:C7)<C?:817)3)759=4?4)
@M03506:14:000000000-AKVR1:1:1101:5180:8298 1:N:0:30
CGAACTCCTACGGGAGGCAGCAGTGGGGAATATTGCGCAATGGGCGAAAGCCTGACGCAGCAACGCCGCGTGAGTGATGAAGGCCTTCGGGTCGTAAAGCTCTGTCGGAGGGAACGAATGTTTTTGAGGTTAACAGCCTCAGGAAGTGACGGTACCCTCAAAGGAAGCACCGGCTAACTCTGTGCCAGCAGCCGCGGTAATACAGAGGGTGCTAGCGTTGTTCGGAATCATTTGGCGTAAAGGGCGTGTAGGCGGCTTGCTAAGTCATGTGTGAAATCCCTCGGCTCAACCGGGGAACGAC
+
CCCCCGGGGGGGGGGGGGGGGGGGGGGGGGGFGGGGGGGGGGGGGGGGGGGGGGGGGGGGGGGGGGGGGGGGDGEFGFGGGGGGGGGGGGGGGGGGGGGGEFGGGGGGGGGGFGGGGE8BFEFGGG7C8B8DDFEG8CC@CCF8<FBCAFG>FGGCBCFFDCCFF@FFFDBF@F@FGFGGFGFFFGGGGFGFGG7CC@8EBC@@,<CGGCEGGGGGG5/8*12;E*A*:EF@+2++5*);EG7E5C792CFEFGG5*5)77A7C<><*<:C1>F7EF?D*00<5*719,459D)>5>5>3)
@M03506:14:000000000-AKVR1:1:1101:9868:8298 1:N:0:30
CGAACTCCTACGGGAGGCAGCAGTCGAGAATTTTTGACAATGGGGGAAACCCTGATCGAGCGACGCCGCGTGGAGGATGAAGGTCTTCGGATTGTAAACTCCTGTCATTGGGGAACAAGGTGCATACGTTAACTGCGTGTGTATTGATAGTACCCGAAGAGGAAGGGACGGCTAACTCTGTGCCAGCAGCCGCGGTAATACAGAGGTCCCAAGCGTTGTTCGGATTCATTGGGCGTAAAGGGTGCGTAGGCGGCGCGGTAAGTCGGGTGTGAAATCTCGGAGCTTAATTCCGAAACTGCAT
+
CCCCCGGGGGGGGGGGGGGGGGGGGGGGGGGEGGGGGGGGGGGGGGGGGFGGGGGGGGGGGEGEGGGGGGGGGEGGGGGGGGGEFGGFGGGGGGGGGGGGGGGGGGGGGGGGGGGGGGGFGGGGG9EGDFGFGGGGGGGEGG9FGGGFGGGC,@FG:><7FF>CFECBFFGGGGGGFDFGCCF<CFGFGGFEGGGG5B;9F;BCCDGFGCCC*8>8;=A8CGGD?CC++<EGF*:::C3<EG6CEEE<:C+:CEG3E>DC*<DFDDCFGDC?7:*AC@*9CEE6+0**)0133))7/*=?6
@M03506:14:000000000-AKVR1:1:1101:23403:8316 1:N:0:30
CGAACTCCTACGGGAGGCAGCAGCAAGGAATTTTCCACAATGGGCGCACGCCTGATGGAGCAACGCCGCGTGCGGGATGACGCCCTTCGGGGTGTAAACCGCTTTTCGAGGGGACGAAGGCAATGACGGTACCCTCGGAATAAGGATCGGCTAACTACGTGCCAGCAGCCGCGGTAAGACGTAGGATCCGAGCGTTGTCCGGAGTTACTGGGCGTAAAGCGCGCGCAGTCGGATATGCGCATCGGCGGTGCAAGCCCCCCGCTCAACGGGGGAGGGGCCGACGGGATGGCGTGGCGGGGGG
+
CCCCCGGGG<CFCFFGGGGGGFGG<FFGGEGGGGGGGGFFEGFGGEDG+@FFGGDDFFGGGGGGGGGGGGGEEGDGCCE8FCF7FGDFFGGGGEEFG9F<CFGGFFFG+BFCCGD@F7FFGFCFCDGGGEG@=F:7CB7<F93DCFGGGDC@7?7<FCGGGGGGGGGGFGGGCGG*<9<<BFFGG6<885CECCC:CGCCEG5C*;++<:EGFGDE88F:E5EEGG5C*0;8C=;+3+98C:E:5=E3*2*+0:*9:<)91:C5*6AC/5C>DD7515)11).*/01.(703))))..)07
@M03506:14:000000000-AKVR1:1:1101:22098:8320 1:N:0:30
CGAACTCCTACGGGAGGCAGCAGTTAGGAATATTGGACAATGGGCGCAAGCCTGATCCAGCCATGCCGCGTGAGTGATGAAGGCCTTCGGGTTGTAAAACTCTTTAGCCGATGAGTATAATGACTGTAGTCGGAAAATAAGCCCCGGCTAACTTCGTGCCAGCAGCCGCGGTAATACGAAGGGGGCGAGCGTTATTCGGAATCACTGGGCGTAAAGCGTGCGTAGGCTGCTTGGAAAGTTGGGAGTGAAAGCCCAGGGCTCAACCCTGGAATTGCTCTCAAAACTACCAGGCTCGGATTTG
+
CCCCCGGGGGGGGGGGGGGGGGGGGGGGGGGGGGGGGGGGGGGGGGGGGGGGGGGGGGGGGGGGGGGGGGGGGGGGGGGGGGGGGGGGGGGGGGGGGGGGGGGGGGGGGGGGGGGGGGGGGGGGGGGGGGGGGCGGGGGGGGGGGGGGGGGGGGGGGGGGGGGGGGFEGGGGGGGGFFGGGGGGGGGGGDGGGGDGDGGGGGGGGGGGGGECGGGGGG5?EEGEGGGCFGGGGGFEGFFFGGGGGDCC@FGF<CCCGFDD=?FGGGGGG<6?FGFEGF>CCF**3*7?BG@?)>@E::)=6
@M03506:14:000000000-AKVR1:1:1101:23355:8348 1:N:0:30
CGAACTCCTACGGGAGGCAGCAGTCGAGAATTTTTCTCAATGGGGGAAACCCTGAAGGAGCGACGCCGCGTGGAGGATGAAGGCTTTCGGGTTGTAAACTCCTGTCATTTGGGAACAATGCTACCGAGTTAACTGTTCGGTAGTTGATAGTACCAGAAGAGGAAGAGACGGCTAACTCTGTGCCAGCAGCCGCGGTAATACAGAGGTCTCAAGCGTTGTTCGGATTCATTGGGCGTAAAGGGTGCGTAGGTGGCGCGCTAAGTCAGGTGTGAAATTTCGGAGCTTAACTCCGAAACTGCAT
+
CCCCCGGGGGGGGGGGGGGGGGGGGGGCEGGGGGGGGGGGGGGFGG7FFGGGGGGGGGGGGGGGGGGGGGGGGGGGGGGGGGGGGGGGGGGGGGGGGGCFFGGEFFGGGGGGGFCFFBFGGGGGGGGGGGGGGFGEGGGGFGGGGGGFG<EEGGGGGGCGGGDDFEGGGGGGGDGFGC>FFFCEEGGGGGCFCFGEGGGGGGGCFF+BGGGGDGGG>EGCCGC;EE?FF79E5=8E5ACCFCGGGD:<EGG97*:DGFGGGFGG?CCCEF=F770<D4*7<5:7??D*)*0:)55)9FFF=
@M03506:14:000000000-AKVR1:1:1101:14363:8374 1:N:0:30
CGAACTCCTACGGGAGGCAGCAGTCGGGAATTTTGGGCAATGGGCGAAAGCCTGACCCAGCAACGCCGCGTGAAGGATGAAATCCCTCGGGATGTAAGCTTCGCAAGAATGGGAAGAATAAGGAGGGGTTAATAACCCTTTTGATGACGGTACCATTTGTAAGCTCCGGCTAACTCCGTGCCAGCAGCCGCGGTAATACGGGGGGAGCAAGCGTTGTTCGGATTTACTGGGCGTAAAGGGCGCGTAGGCGGCCAAACAAGTCACTTGTGAAATCCTCGGGCGTAACTCGGAACGGTCAAGG
+
CCCCCGGGFGGGGGGGGGCFGGGGCGGGEGGGGGGGGGDDFFGGGEGGGGGGGGGGFGGFGFFGGGGGGGGGCFGGFACEGGFFGDGGCGGFGGGGGFGEEFFGE7ECEGGGG?EFCGGGGGGFGGDGFGGGGECFGGGGGG9FA<FFGGGEEFGAFCFGGGDEAFGGGFFCFCFDFEGGGGGGG7FBFGECG78FG+2=8CDECGG5*8CFGCCC8CFEDEEC6:<CCGGGGE:*/+*8ACCE7==D@5CC)**285*7F?C7CFGGG*<@***+279DD)0*/)*93D5,<@F0).?F4
@M03506:14:000000000-AKVR1:1:1101:14054:8380 1:N:0:30
CGAACTCCTACGGGAGGCAGCAGTGGGGAATATTGGACAATGGGGGAAACCCTGATCCAGCAATGCCGCGTGAGTGATGAGGGCCTTAGGGTTGTAAAGCTCTTTTACCCGGGAAGATAATGACTGTACCGGGAGAATAAGCCCCGGCTAACTCCGTGCCAGCAGCCGCGGTAATACGGAGGGGGCTAGCGTTGTTCGGAATTACTGGGCGTAAAGCGCACGTAGGCGGCTTTGTAAGTTAGAGGTGAAAGCCCGGGGATTAACCCTGGAATTGCCTTTAAGACTGCATCGCTAGACTCGT
+
CCCCCFFGGFFGGGGDGGGGGFGFGGGGEFFGGGGGGGGGGGGGGGGGG8EFGFGGGGGGGGFGFGGFGGCCBB,CCCFFFFFF=BFFGGFFGCF9BFGF,<FGCFAEFGEGGFCGGGFEECF<CFFGGEFCEEEGGGFFEF8FEGGGGGGFA=@FCFEGD@FG7BFEFGG*>>FGCFF77FCFGCGFGCG:CGEDEEE5CEGCFFGGC8EGECFG<EG88C8E@CFGDC*:+0<CGFGE?F+A6A5C?<+:*7*)2))*2+*<+1*7:5+*7**+:7770*09C?>?<07(7)5**/)0)
@M03506:14:000000000-AKVR1:1:1101:17472:8391 1:N:0:30
CGAACTCCTACGGGAGGCAGCAGTGGGGAATCTTGCACAATGGGCGAAAGCCTGATGCAGCGACGCCGCGTGCGGGATGACGGCCTTCGGGTTGTAAACCGCTTTCAGCAGGGACGATTATGACGGTACCTGCAGAAGAAGCCCCGGCCAACTACGTGCCAGCAGCCGCGGTAATACGTAGGGGGCAAGCGTTGTCCGGATTTATTGGGCGTAAAGAGCTCGTAGGCGGTTGGGTAAGTCTGGTGTGAAATCCCCACGCTCAACGTGGAGGGGCCATTCGAAACTGCCGTGACTCGAGTCC
+
CCCCCGGGGGGGGGGGGGGGGGGGGGGGGGGGGGGGGCGGGGGGGGGGGGGGGGGGGGGGGGGGGGGGGGGFGGGGGGGFGGGGGGGGGGGGGGGFGGGGGGGGGGGGGGGGGGGGEFGGGGGGGGG?FFFGGGGGGGGGGGGGGGGGGGEFGEFGGGGFGGGGGGGGGGGGG>FFFCFGGGGG>CGGFDGGGGGFCGDG5CFGGF7ECGGED8:9@CFGGECEFEFGECE*8=?C69CG?FGGG=5C@E?FC6*9C5DCEGGGE5E5EGGF<395*9CGC:DGC?6?BGD?F4*)07?F@
@M03506:14:000000000-AKVR1:1:1101:19351:8396 1:N:0:30
CGAACTCCTACGGGAGGCAGCAGTAAGGAATATTGGTCAATGGACGCAAGTCTGAACCAGCCATGCCGCGTGAAGGATGAAGGCCCTCTGGGTTGTAAACTTCTTTTATCTGGGAAGAAATGCCTGTTTTTTAACGGGTTTGACGGTACCAGAGGAATAAGCACCGGCTAACTCCGTGCCAGCAGCCGCGGTAATACGGAGGGTGCAAGCGTTATCCGGATTCACTGGGGTTAAAGGGTGCGTAGGTGGGTTGGTAAGTCAGTGGTGAAATCTCCGTGCTTAACATGGAAACTGCCATTGT
+
CCCCCGGGG<FGGGGGGGGGGGGGGGGGGGGGGGGGFFFGGGGGGGGGGGGGGGGGGGGGGGGGGGGGGGGGGGGGFGGGGGGGGGGGGGGGGGGGGGGGGGGGFGGGGGGGGGGGGGGGFGGGGGFDFFGGGGGGGGGEGGGGCEGGGGGGGGGGGGGGGGFGGGGGGGGGCCGGGDGGGGGGGGGGGGGGGGGFFGGGGDGGGGGGG7CEEEGGG=ECCEEFG+;CF*?/;CFGFGGGGG7CCE?FCG*:DGGGCFCCC?7CE0/:?*+7::CEG5DFGFFGCFFF0==:FFFFFFFF*
@M03506:14:000000000-AKVR1:1:1101:15248:8416 1:N:0:30
CGAACTCCTACGGGAGGCAGCAGTGGGGAATCTTGCGCAATGGGGGAAACCCTGACGCAGCCATGCCGCGTGAATGATGAAGGTCTTAGGATTGTAAAATTCTTTCAGCGGGGACGATAATGACGGTACCCGCAGAAGAAGCTCCGGCTAACTTCGTGCCAGCAGCCGCGGTAATACGAAGGGGGCTAGCGTTGCTCGGAATTACTGGGCGTAAAGGGCGCGTAGGCGGACAGTTAAGTCAGAGGTGAAAGCCCAGGGCTCAACCCTGGAATTGCCTTTGATACTGGCTGTCTTGAGTACG
+
CCCCCGGGGGGGGGGGGGGGGGGGGGGGGGGGGGGGGGGGGGGGGGGGGGGGGGGGGGGGGGGGGGGGGGGGGGGGGGGGGGGGGGGGGGGGGGGGGGGGGGGGGGGGGGGGGGGGGGGGGGGGGGGGGGGGGGGGGGGGGGGGGGGGGGGGGGGGGGGFFGGGGGGGGGGGGGGGGGGFGGGGGGGGGGGGGGGDGGGDEGGFFGGGGGGEEGGGGGGGGGGGGGGGGDGGGGGGFGGGGGGGGGG7<FGGDGGGGEGGGGGGGDFGGDFFDGFGGFGFGFFGGFGFFG@?FF=87BFF>
@M03506:14:000000000-AKVR1:1:1101:19475:8444 1:N:0:30
CGAACTCCTACGGGAGCAGCAGTGGGGAATTTTGGACAATGGGCGCAAGCCTGATCCAGCCATGCCGCGTGGGTGAAGAAGGCCTTCGGGTTGTAAAGCCCTTTCGGCTGGGACGAAAAGGTTCGGGTTAATAACCCGGACCCATGACGGTACCAGCAGAAGAAGCACCGGCTAACTACGTGCCAGCAGCCGCGGTAATACGTAGGGTGCAGGCGTTAATCGGAACTACTGGGCGTAAAGCGTGCGCAGGCGGTCTTTTAAGTCAGATGTGAAATCCCCGGGCTTAACCTGGGAACGGCGA
+
CCCCCGGGG9FFGGGGGGGGGGGGGGGGDGGGGGGGGGFGGGGGGGGGGGGGGGGGGGGGGGGGGGGGGGGGGFGGGGGFGGGGGGGGGGGGGGGGGAFGGGGGGGDGFGGGGGGGGGDGG<FABGGFGFGGGGGGGGGGFGGGGGGGGGGFFGGDGGGGFFF?:CGGGG7FCEECA,,=F@FFGGGGGGGGGGG<:CGFFGEFFEGGGGFGFGG*?C5CGFCEEGFAFGG6858*/;77CEEDC==CEDGDD>7D<=*2++*3<2+0+CE?D*??<)>DG:B5C4:F4*)45))0)075)
@M03506:14:000000000-AKVR1:1:1101:16092:8446 1:N:0:30
CGAACTCCTACGGGAGGCAGCAGTGGGGAATTGTTCGCAATGGGCGCAAGCCTGACGACGCAATGCCGCGTGGAGGATGAAGGTCTTCGGATTGTAAACTCCTGTTGCCAGGGACGAATGGCTTCGACCTAATACGTCGAAGTATGACGGTACCTGGTGAGGAAGCCCCGGCTAACTCTGTGCCAGCAGCCGCAGTAATACAGAGGGGGCGAGCGTTGTTCGGAATTACTGGGCGTAAAGGACGCGTAGGCGGCCCGCTAAGTCGAACGTGAAATACCCAGGCTCAAACTGGTGACTACCT
+
CCCC9FFGGGGGGGGEDEDGGGGEEFC7@FFDGFFDCGGGC<EF@BFE7@FEGGFGGFCF7FEGFGGGGGGGEFFGCGGGDGGGG<EBDF@C:4F9BFG<FCFF<FGFGFG++BF:CG8>,FFFGGGGGC9FGGGGGGCE@7DFFACF:CGC7FC:,D,@C:BFFFG1CE>CFFF?BFDFE@FCCGG72CE*<=C@+>BFG94<F8EE7>C::E8CEGAFEED*8@@:E7+<5*:85/*:0:FEC=/1:CG5)*:5E>)//30+**/***2><::+:007455*:FC*5702*)*)**/)*
@M03506:14:000000000-AKVR1:1:1101:18364:8468 1:N:0:30
CGAACTCCTACGGGAGGCAGCAGTGGGGAATATTGGACAATGGGCGAAAGCCTGATCCAGCAATGCCGCGTGAGTGATGAAGGCCTTAGGGTTGTAAAGCTCTTTTACCCGGGATGATAATGACAGTACCGGGAGAATAAGCTCCGGCTAACTCCGTGCCAGCAGCCGCGGTAATACGGAGGGAGCTAGCGTTGTTCGGAATTACTGGGCGTAAAGCGCACGTAGGCGGCTTTGTAAGTTAGAGGTGAAAGCCCGGAGCTCAACTCCGGAATTGCCTTTAAGACTGCATCGCTTGAATCCG
+
CCCCCGGGGGGGGGGGGGGGGGGGGGGGGGGGGGGGGGGGGGGGGGGGGGGGGGGGGGGGGGGGGGGFFGGGEGGGGGGGGGGGGGGGGGGGGGGGGGGGGGGGGGGGGGGGGGGGGGGGGFGGGGGGGGGGGGGGGGGGGGAFGGGGGGGGGGGGGGGGGGGGGGGGGGGGGGGGGGGGGGGGGGGGGGGGDGGGGGGGGGGGGGGGGGGGGCFGFGGGGGGGGGGDGGGGGGFGGGGGGGGFGGC7+<FG9FEGEFG*0<CC<CFDGDE>4CCFCFGGGFFGC6<?BF3:F@7>FFF@<
@M03506:14:000000000-AKVR1:1:1101:13464:8469 1:N:0:30
CGAACTCCTACGGGAGGCAGCAGTGGGGAATATTGCGCAATGGGCGAAAGCCTGACGCAGCGACGCCGCGTGGGGGATGACGGCCTTCGGGTTGTAAACCTCTTTCAGCAGGGACGAAGCGAAAGTGACGGTACCTGCAGAAGAAGCACCGGCCAACTACGTGCCGGCAGCCGCGGTAATACGTAGGGTGCAAGCGTTGTCCGGAATTATTGGGCGTAAAGAGCTCGTAGGCGGTTTGTTGCGTCGGCTGTGAAATCCCGAGGCTCAACCTCGGGTCTGGAGTCGATACGAGCAAACTAGA
+
CCCCCGGGGFFGGGGGGGGGGGGFGGGGGGGGGGGGGGGGGGGGGGEGGGGGGGGGGGGGGGGGGGGGGGGGGGGGGGGGGGGGGGGGGGGGGGGGGGGGGGGGGGGGGGGGGGCFFGGGGEGGGGGGGGGGGGGGGGGGGCGGGGGGGGGGGGGGGGGGGGGGGGGGGGGGCGGGC>EGGGFFFGGG@EGFFCCGEGGECFEECC@FG9FFFGGGGEEFGGGCFFE8CF8?GG?ECEGGGGGEC5CCGG:EFC+:@?4<=CD55DEGGC6)9CDGD4***0)3:7C4(/.27<F::949*
@M03506:14:000000000-AKVR1:1:1101:5662:8487 1:N:0:30
CGAACTCCTACGGGAGGCAGCAGTGGGGAATCTTGCGCAATGCGCGAAAGCGTGACGCAGCAACGCCGCGTGGGGGAAGAAGGCCTTCGGGTTGTAAACCCCTTTCAGTTGGGACGAAGCTCCGTCGGTGAATAGCCGGCTGGAGTGACGGTACCTTCACAAGAAGCCCCGGCTAACTACGTGCCAGCAGCCGCGGTAATACGTAGGGGGCTAGCGTTGTCCGGAATCATTGGGCGTAAAGAGCGTGTAGGCGGCCCGGTAAGTCCGCTGTGAAAGTCGGGGGCGCAACCCTCGAGTGCCG
+
CCCCCFFGFGGGGGGGGGGGGGGFGGGGEGGGGGGGEGGEGGGGGGGGEGGGGGGGGGGGGGGGGGGGGG>FGEGGGGGGGGGGDEGGGD:FGEGGGGGGEGGFCCFFGG<DEGGGGGGGGGGGGGGGGGGGGGGGFG:@:FGGGGGDC@FGGEFG9CAF?C<CFFG7FEECFEGGGGFGGCFDGGFFGGDGGGGCC>GFFGGFECCE5EGGCGG58**;3<=EE>/<<7@EFFGG**78EEGGG5:CF+9CDDGGGFGG*:0<<::C:>*/***<C@3/7)8E*<3),9>:@3>)9)9*)
@M03506:14:000000000-AKVR1:1:1101:19026:8488 1:N:0:30
CGAACTCCTACGGGAGGCAGTAGTGGGGAATATTGGACAATGGGCGAAAGCCTGATCCAGCAATGCCGCGTGAGTGATGAAGGCCTTAGGGTTGTAAAGCTCTTTTACCCGGGATGATAATGACAGTACCGGGAGAATAAGCCCCGGCTAACTCCGTGCCAGCAGCCGCGGTAATACGGAGGGGGCTAGCGTTGTTCGGAATTACTGGGCGTAAAGCGCGCGTAGGCGGCTTTGTAAGTTAGGGGTGAAAGCCCGGAGCTTAACTCCGGAACTGCCTTTAAGACGGCATCGCTAGAATTGG
+
CCCCCGGGG@FGGGGGGGGGGGGGGGGGGGGGGGGGGGGGGGGGGGGGGGGGGGGGGGGGGGGGGGGGGGGGBCFGFGGGGGGGGGGGGGGGGGGGGGGGGGGGGGGGGGGGGGGGGGGGGGGGGGGCFGGGGGGGGGGGGGGGGGGGGGGGGGGGGGGGFGGGGGGGGGGGGGGFGGG>EEEGGGFFGFGEECGGGGGEGGGGGGFCCFEGDECFGGGGCC?EE>6EGG*:8CC<<F7ECF*:>CE3CCGFGFGG:7C*<CFG7:CGG3>>>**76=>:***9*)17;D)())0*/99/)
@M03506:14:000000000-AKVR1:1:1101:3297:8503 1:N:0:30
CGAACTCCTACGGGAGGCAGCAGTGGGGAATATTGCGCAATGGGCGGAAGCCTGACGCAGCAACGCCGCGTGAGGGATGACGGCCTTCGGGTTGTAAACCTCTTTCAGCAGGGACGAAGCGAGAGTGACGGTACCTGCAGAAGAAGGACCGGCCAACTACGTGCCAGCAGCCGCGGTAATACGTAGGGTCCGAGCGTTGTCCGGAATTATTGGGCGTAAAGGGCTCGTAGGCGGTTCGTCGCGTCGGGAGTGAAAACTCGGAGCTCAACTCCGAGCCTGCTTCCGATACGGGCAGCCTAGA
+
CCCCCGGGGGGGGGGGGGGGGGGGGGGGGGGEGGGGGGGGGGGGGGGGGGGGGGGGGGGGGGGGGGGGGGGGGGGGGGGGGGGGGGGGGGGGGGGGGGGGGGGGGGGGGGGGGGGGGGGGGGGGGGGGGGGGGGGGGGGGGFFGGGGGGGGGGGGGGGGGGGGGGGGGGGGGGGGGGGGGGGGCCGGGGGFGGGGGGGEEFGGGG*CEFGGGGGGGG=;FGGGDEGGE>C5+8CCGGGGGGGGG55EG8EEFF99DE47DGDD=CGCF67<;3)15D5CCCFFFC5C59F3>:).)0)95*
@M03506:14:000000000-AKVR1:1:1101:19624:8510 1:N:0:30
CGAACTCCTACGGGAGGCAGCAGTGGGGAATCTTGCGCAACGGGAGCAATCCTGACGCAGCGACGCCGCGTGGGGGAGGAAGGGCTTCGGCTCGTAAACCCCTGCTGCCCGGGGCGAACCTCGGCTTTCGAGCCGACTGACGGTACCGGGTGAGGAAGCACCGGCTAACTCCGTGCCAGCAGCCGCGGTAATACGGAGGGTGCGAGCGTTGTCCGGAATCACTGGGCGTACAGGGCGCGTAGGCGGCATGCCAAGCGTGTGGTGAAAGCCCGGGGCGCAACCCCGGGTCGGCCGTGCGGAG
+
CCCCCGGGGCFGGGGGGGGGGGGGGGGGGGGGGGGGEG7FEGGGGGGGGGGGGGGGGGGFDGGGGGG7@F>FFGGGDGGGGGGGGGGGGGGGE=CFFGGGGGGGCG=FGGGGGGGEGGGGFGGGGFEFGGGGGGGGGGGGGEGGGGGGGGGGGGGCCFGGGG>ECG*AFCFGGGCEEFFGGGGGGC>EGGG+CFCEEG>E8EEGEGGGEGG>9<CEGGCCCF9CFFGG*8*;EEEDGGGGGGGGEEE78FC7*07DC7C<FGGG7CFG?CFEDDGD)57CD4:EC@7)4>)3>>BEFFF3.
@M03506:14:000000000-AKVR1:1:1101:14025:8515 1:N:0:30
CGAACTCCTACGGGAGGCAGCAGTGGGGAATTGTTCGCAATGGGCGCAAGCCTGACGACGCAACGCCGCGTGGAGGATGAAGATCTTCGGGTCGTAAACTCCTGTCGAGCGGGACGAACACCTATCCGGCTAACATCCGGAGAGGCTGACGGTACCGCTAAAGGAAGCCCCGGCTAACTCCGTGCCAGCAGCCGCGGTAATACGGGGGGGGCAAGCGTTGTTCGGAATTACTGGGCGTAAAGGGCTCGTAGGCGGCCAACTAAGTCGGACGTGAAATCCCCAGGCCCAACCTGGGAACGGC
+
CCCCCGGGGGGGGGGGGGGGGGGGGGGGGGGGGGGGGGGGGGGGGGGGGGGGGGGGGGGGGGGGGGGGGGGGGGGGFGGGGGGGGGGGGGGGGGGGFGGGGGGGGGGGGGGGGGGGGGGGGGGGGGGGGGGEFGGGGGGGGGGGGGGGGGGGGGGGGG@:FGGFFFFGGGGGGGGGGGGGGGGGGGGGGGGGGGGGGEEEGGGGGGGGGGGGGGGGGGGGEGGEGEGGGFGGFGGDGEGGGFGGGGGGGDGGGGGGCD<FFDGG9:EG5)5.9*/<>BFGG:>:*.>5?DEF4>@:@F)8)
@M03506:14:000000000-AKVR1:1:1101:20160:8549 1:N:0:30
CGAACTCCTACGGGAGGCAGCAGTGGGGAATATTGGACAATGGGCGCAAGCCTGACCCAGCAATGCCGCGTGCGGGATGAAGGCCTTAGGGTTGTAAAGCGCTTTCAGCCGGGAAGAAAATGACTGTACCGGGAGAATAAGGCCCGTCTAACTCCGTTCCAGCAGCCGCGGTAATACGGAGGGGGCTAGCGCCGTTCGGAAATACTGGGCGTAAAGGGCACGCAGGCGGCTTTGGAGGTTAGAGGGGGAAGGCCGGGGCTCAACTCGGGAGTGGCCTGTTAGACTGCATCTCCAGAGTTGG
+
CCCCCGGGG9FGGGGGGGGGGGGFGGGGGGG,FGGG9FGGGGG,FF+CFGCFGGG8FGGFG8F6FGGGGGGGCF+@FGGG<F8E,EF9FGG8FGGGGG,F+CF7F,C,,9CFGGGGG,,B,,5C8C?5,CC:>+++8D9,,,3,+@+38<,,@,@:5,6@F=335<3****14*@F;1<<*<<C*=***,=**:**0*/C**++20<:82?8EG*++*2/*2*/?8C**8/:+<000*1*3:+CF*2)*1:/**:3CB7)2+90<F555<*7**1*9)2**1/++97?2**)**0*)107)
@M03506:14:000000000-AKVR1:1:1101:3309:8556 1:N:0:30
CGAACTCCTACGGGAGGCAGCAGTGGGGAATCTTGGACAATGGGGGAAACCCTGATCCAGCCATGCCGCGTGAGTGATGGAGGCCCTAGGGTTGTAAAACTCTTTCGGCGGGGACGATAATGACGGTACCCGCAGAAGAAACTCCGGCTAACTTCGTGCCAGCAGCCGCGGTAATACGAAGGGGGCTAGCGTTGTTCGGAATTACTGGGCGTAAAGCGCGCGCAGGCGGTTCTTCAAGTCAGAGGTGAAAGCCCAGAGCTCAACTCTGGAATGGCATTTTAGACTAGAGAACTAGGGTAAG
+
CCCCCGGCGGFGGDG7CCC@FGGGGFGGDGFFGDFGGFFGGGGGGGGGGECFGFFGGAGGGGGGGGFFGC:B@CC?EF9EF<FGGGDFGG?FGGEFGFGG<FGGGGDGGGD7C>FFGGC@FCDGCCFG:FFGGEDEGGCC,?3,?*>FGE7@FCC@FGGGFEFCC7F@CCG<FFGG9FFC8?EGG>:C86:/CEGFEGCGGGGCGF7CC8?CCG8FGE5CGC:8*2**::*2<7:FECDCE9<CFC57<CEC*/:787CDGGGGFF77+:+/9<7*:=***54++1*9)*0,16*0.57)/
@M03506:14:000000000-AKVR1:1:1101:17496:8582 1:N:0:30
CGAACTCCTACGGGAGGCAGCAGTGAGGGATATTGGTCAATGGGCGCAAGCCTGAACCAGCGACGCCGCGTGGGTGAAGAAGGTCTTCGGATCGTAAAGCCCTTTTCTAGGTGACGAGCAAGGACGGTAGCCTAGGAATAAGTCTCGGCTAACTACGTGCCAGCAGCCGCGGTAAAACGTAGGAGGCAAGCGTTATCCGGAGTTACTGGGCGTAAAGCGCATGTAGGCGGTTGGGCAAGTTGAGTGTGAAAGCTCCCGGCTAAACTGGGAGAGGACATTTAAGACTGCCCGGCTAGAGGGG
+
CCCCCGGGGGGGGGGGGGGGGGGGGGGGGGGGGGGGGGGGGGGGGGGGGGGGGGGGGGGGGGGGGGGGGGFGGGGGGGGGGGGGGGGGGGGGGGGGGGGGGGGGGGGGGGGGGGGGGGGGGGGGGGGGGGGGGGGGGGGGGGGGGGGGGGGGGGGGGGFGGGGGGGGGGGGGEGCGGGGGGGGGGGGGGGGGDEG7FFGEDEBFGGGGGGFCGGCCFGGGGGGGGGGGGGGGGECFE5F0AFCFFGFF@C:<F9ECFFDDGG<FFFGGG4:>D<*:77:>7FFC+9F)8C>4)8)<6?4))
@M03506:14:000000000-AKVR1:1:1101:25459:8584 1:N:0:30
CGAACTCCTACGGAGGCAGCAGTGGGGAATTGTTCGCAATGGGCGCAAGCCTGACGACGCAACGCCGCGTGGAGGATGAAGATCTTCGGGTCGTAAACTCCTGTCGAGCGGGACGAACACCTATCCAGCTAAAATCGGGAATGGCTGACGGTACCGCTAAAGGAAGCCCCGGCTAACTTCGTGCCAGCAGGCGCGGTAATACGGGGGGGGCAAGCGTGGTTCGGAATTAATGGGCGGAAAGGGCTCGGAGGCGGCCAACTAAGGCAGACGGGAAATCCCCAGGCCCAAACGGGGGACTGGG
+
CCCCCGGGGGGGGB@FF@@@<6C@FGG@F@FF,FC@C,F7CEG8+@+F@CFA<<@F7@+6+@+66>7+4@CF:EFBFFEGD?9CFF?<FGE44@=FG,<=F<FGGC4>38FF++68@>@DGG?<BCGG,:@F,:;,*3:*>,?B:,>3>FGGC7F:<<=CF@E7B:*CFG7FC<<FE,,><:<*FC0862*:>/*:1*;@9+1;C>GDGG5:C8:E****10*:*1/03++0<=*8*/7C*CE**7:)2>C*9C5)*592+30*0*2**/*019C+*061*.)/*.10(1),07)5>5))0
@M03506:14:000000000-AKVR1:1:1101:17648:8617 1:N:0:30
CGAACTCCTACGGGAGGCAGCAGTGGGGAATATTGGACAATGGGCGAAAGCCTGATCCAGCAATGCCGCGTGAGTGATGAAGACCTTAGGGTTGTAAAGCTCTTTTACCCGGGAAGATAATGACTGTACCGGGAGAATAAGCCCCGGCTAACTCCGTGCCAGCAGCCGCGGTAATACGGAGGGGGCTAGCGTTGTTCGGGATTACTGGGCGTAAAGCGCACGTAGGCGGCTTTGTAAGTTCGAGGTGAAAGCCCGGGGCCAAACTCCGGCATTGCCTTTAAGACTGCATCGCTAGAATTGT
+
CCCCCGGGGGGGGGGGGGGGGGGGGGGGGGGFGGG@GGGGGGFGGGGGGGGGGGGGGFGGGGGGGGGGGDGGFGGGFFFGGGGGGGGGGFGFGGGFGGGGGGGGGGCGGGGGGGGGGGGGGGGGGGGGGGGGGGGGGGGGCFFGGGGGGGGGGGGGGFDFGGGFGGGGGGECCEGGGGGFGGGGGGGD8CCFG>1F9EGEEGG6EFCFGGGGGG>:ECE*:EGGG5FGGCC*+<:EC?FGF*/:5>F>0A9E*AC3:)))*1**<>EDC):>F7:CCFF729*+36<=4DDFF:>*9@44/
@M03506:14:000000000-AKVR1:1:1101:25980:8699 1:N:0:30
CGAACTCCTACGGGAGGCAGCAGTCGGGAATTTTGGGCAATGGGCGAAAGCCTGACCCAGCAACGCCGCGTGAAGGATGAAATTCCTCGGGATGTAAACTTCGCAAGAACGGGAAGAATAAGCGAGAGTTAATATCTTTCGCGATGACGGTACCGTTTGTAAGCTCCGGCTAACTCCGTGCCAGCAGCCGCGGTAATACGGGGGGAGCAAGTGTTGTTCGGATTTACTGGGCGTAAAGGGCGCGTAGGCGGCCAGCGCAAGTTAGTCGTGAAATCTCCGGGCTCAACTCGGCAAGGTCAAC
+
CCCCCGFFGGGGDGGGGGGGGGDGGFDECG<CCCFEEGGGFGGF?GC@F@8CFFCD@,CDEFG<C@:+@F>C==F84C<FFGF,?E?EFGG@:=,9EFEBFG7@EEGBE@CC@F@F=FFGFFFCBFFC8CFGD<9E9,BCCFG@FGGAFEB7F=FFCF@B;,F93D7<:<CFFGC?F<FG7BFC7B:E:C:CFGGGFGDFEGGGD5/8;CC+<<@CCCFDC?*;C9FDGGFGD***:2:E*57:CECD+*2>3EC*/)))*+*+30+9A3<)0:;02*17)7)*317FFC)(.).)0966*
@M03506:14:000000000-AKVR1:1:1101:6102:8718 1:N:0:30
CGAATTCCTACGGGAGGCAGCAGTGGGGAATATTGGACAATGGGCGCAAGCCTGATCCAGCCATGCCGCGTGGGTGATGAAGGCCTTAGGGTTGTAAAGCCCTTTCGGCGGGGAAGATAATGGCGGTACCCGCAGAAGAAGCCCCGGCTAACTTCGTGCCAGCAGCCGCGGTAATACGAAGGGGGCTAGCGTTGCTCGGAATCACTGGGCGTAAAGCGCACGTAGGCGGATCTTTAAGTCGGGGGTGAAATCCCGGGGCTCAACCCCGGAACTGCCTTCGATACTGAGGATCTTGAGTTCG
+
CCCCCGGGGGGGGGGGGGGGGGGGGGGGEGGGGGGCGGFGGGGGGGGGGGGGGGGGGGGGGGGGGGGGGGCFGGCFGGGGFGGGGGGGGGGGGGGGGGGGGGGGGGGGGGGGG@FEFGCGGGGGGGGGGGGEGGGGFGGGFGGGGGGGG@GGGGFGGGGGFGGGGGGDGGGGGGGGGGGGGGGGGG>FCCCC>EECFGGEEGGDGFGGF5C8?EDCEGGDGEFE8EGGG5*CFGGFDFFCEEGECC55<:F?C6CGGFG3CFCFFGGGDC=B447098CFG?4779CFB6).*/9@676*7
@M03506:14:000000000-AKVR1:1:1101:3441:8720 1:N:0:30
CGAACTCCTACGGGAGGCAGCAGTCGGGAATTTTGGGCAATGGGCGAAAGCCTGACCCAGCAACGCCGCGTGAAGGATGAAATCCTTCGGGATGTAAACTTCGCAAGAACAGGAAGAATAAACCGGTGACAACACCACCGGCGATGACGGTACTGTTTGTAAGCTCCGGCTAACTCCGTGCCAGCAGCCGCGGTAATACGGGGGGAGCAAGCGTTGTTCGGATTTACTGGGCGTAAAGGGCGCGTAGGCGGCCACCGCAAGTCGGTTGTGAAGTCTCTGGGCGTAACCCAGCAAGGTCAAT
+
CCCCCGGGGGGGGGGGGGGGGGGGGGGGGGGGGGGGCGGGGGGGGGGGGGGGGGGGFGGGGGGGGGGGGGGGGGGGGGGGGGFGGGGGGGGGGGGGGGGFFGGGGGGGGGGGGGEFGGGGGGFGGDFGGGGGGGGGGGGGGGEGGGGFGFGGDFFFDFGFFGGGGFGGDGGGGGGGGGGGGCAE>FGDBFCFEFGGGFGFGCE5E58CF6@F*;8?GFC=CA8;CC7EGFGGCCE8FF*:C*1:7*:*27E59:CCEDDDD+?CGDDGGDC***2<>FF4>4):=>>42>5.57>FF@:*0
@M03506:14:000000000-AKVR1:1:1101:14052:8736 1:N:0:30
CGAACTCCTACGGGAGGCAGCAGTCGGGAATTTTGGGCAATGGGCGCAAGCCTGACCCAGCAACGCCGCGTGAAGGATGAAATCCCTCGGGATGTAAACTTCGCAAGAACGGGAAGAATAAGTCTGTGTTAATAGCACAGGTGATGACGGTACCGTTTGTAAGCTCCGGCTAACTCCGTGCCAGCAGCCGCGGTAATACGGGGGGAGCAAGCGTTGTTCGGATTTACTGGGCGTAAAGGGCGCGTAGGCGGCCACCGCAAGTCAACTGTGAAATCTCCGGGCTTAACTCGGAAAGGTCAGC
+
CCCCCGGGGGGDGGGGGGGGGGGGFGGGGGGGGGGEGGGGGGGFGGGGDGGFGGGGGGGFGGGGGGGGDGGGGGFGGGGG9DGGFGGGGGGGGGGGFGGGGG>FGBBCCFGGGDEG@FGGGGGGGGGGFGGFFGGGGGGGGGGGGFFGGGGGGCFGEGGGGFACFFGGDEGGGGGGGGGGGGGGGGGGGGGGGCEE9FGGBEGGDEEGGCFGGC>EGGGGGG5CFGGCEFFCCE?85EGD5EGEC*29EEGGGE=FGE3):<FC+>?CAFF?FFFGFFDG3@>/27:79C3(5.)797))0
@M03506:14:000000000-AKVR1:1:1101:3244:8745 1:N:0:30
CGAACTCCTACGGGAGGCAGCAGTGGGGAATATTGCACAATGGGCGCAAGCCTGATGCAGCGACGCCGCGTGAGGGATGACGGCCTTCGGGTTGTAAACCGCTTTCAGTAGGGAAGAAGCGAAAGTGACGGTACCTGCAGAAGAAGCGCCGGCTAACTACGTGCCAGCAGCCGCGGTAATACGTAGGGCGCAAGCGTTATCCGGAATTATTGGGCGTAAAGAGCTCGTAGGCGGTTTGTCGCGTCTGCCGTGAAAGTCCGGGGCTCAAATCCGGATCTGCGGTGGGTACGGGCAGAATAGG
+
CCCCCGGGGGGGGGGGGGECBFF@EEFGFGGGCFFDGGGGGGGFDGDGECGFFFGGGGGGFFGC7FGGGGGGGGGGGGGGGGGGGGGGGGGGGGGGGGGGGGDGGGEFGGGGGGGGGGGGGFGGGFGFGGEGGGEGGGGGGGGGGGGGGGGCEFEFGGFGGFFC7F<CFGCGFGGF4:CCCFF<CFGEGGGGDGGGE*:CF7:EEG88FGGFGGCEGDGG:FGGGGGCCFECCG8*::5CEFGCG5C7<:>=<:FG+=*9E*CEGFC4+:??DDGEGFG=C>>G5BGBFGE>55>F)9/*)
@M03506:14:000000000-AKVR1:1:1101:15299:8810 1:N:0:30
CGAACTCCTACGGGAGGCAGCAGTCGGGAATTTTGGGCAATGGGCGAAAGCCTGGCCCAGCAACGCCGCGTGAAGGATGAAATCCCTCGGGATGTAAACTTCGCAAGAACGGGAAGAATAAGTGAGGGTTAATATCTCTCGCGATGACGGTACCGTTTGTAAGCTCCGGCTAACTCCGTGCCAGCAGCCGCGGTAATACGGGGGGAGCAAGCGTTGTTCGGATTTACTGGGCGTAAAGGGCGCGTAGGCGGCCACCGCAAGTCGATTGTGAAATCTCCGGGCTTAACCCGGAAAGGTCAAC
+
CCCCCGGGGGGGGGGGGGGGGGGGGGGGGGGGGGGGGGGGGGGGGGGGGGGGGGGGGGGGGGGGGGGGGGGGGGGGGGGGGGGGGGGGGGGGGGGGGGGGFGGGGGGGGGGGGGGGGGGGGGGGGGGGGGGGGGGGGGEFGGGGGGGGGGGGGGGGGGGGGGGGGGGGGGGGGGGGGGGGGGGGGGGGGGGGG7BFGFGGDBEEGGGGFGGGGCEECCCGGEGGGGGGGGFFDEE=5CFGGE*:1>CGDEE=C5FGE>GDE:>EC3CCGF:*?DG7:6DGC@>FGFDF?G:>7>>@?=FF?
@M03506:14:000000000-AKVR1:1:1101:19675:8816 1:N:0:30
CGAACTCCTACGGGAGGCAGCAGTCGGGAATTTTGGGCAATGGGCGAAAGCCTGACCCAGCAACGCCGCGTGAAGGATGAAATCCCTCGGGATGTAAACTTCGCAAGATTGGGAAGAATTAGTAGGGGTTAATACCCTCTATGATGACGGTACCTTTTGTAAGCTCCGGCTAACTCCGTGCCAGCAGCCGCGGTAATACGGGGGGAGCAAGCGTTGTTCGGATTTACTGGGCGTAAAGGGCGCGTAGGCGGTCAGCACAAGTCAGTTGTGAAATCTCCGGGCTTAACTCGGAAAGGTCAAC
+
CCCCCGGGG9FGGGGGGGGGGGGGGGGGDEGGGGGGGGGGGGGGGGGGGGGGGGGGCFGGGGGGDGGGGGGGGGGGGGGCFGGGFFGGGGGFGGGGGFCGGGGGGGGCGGGGFFGEFGGFGGGGGGGGGGGFGGFGGFGFFGGGGGGGGCFEGG<CGGGGGGGGGGGGGGEGGGGGGGGGGGGDEGFGFGGCFF7FGGGCEGGE5>GDFGGGGGEG8EFGG==>FC7@?FCC5C8ECFF*CEGG57CDG=*:7EG6959<5F77?>?:?*:77?D:CBCD3.)/79C8<<B1;)0<FFFF?
@M03506:14:000000000-AKVR1:1:1101:8263:8820 1:N:0:30
CGAACTCCTACGGGAGGCAGCAGTGGGGAATATTGCGCAATGGGCGAAAGCCTGACGCAGCGACGCCGCGTGGGGGATGACGGCCTTCGGGTTGTAAACCTCTTTCAGCAGGGACGAAGCGAAAGTGACGGTACCTGCAGAAGAAGCACCGGCCAACTACGTGCCAGCAGCCGCGGTAATACGTAGGGTGCAAGCGTTGTCCGGAATTACTGGGCGTAAAGGGCGCGTAGGCGGGATGGCAAGTCGGTCGTGAAATCCTTCGGCTCAACCGAAGAACGTCGATCGATACTGATGTTCTTGG
+
CCCCCGGGGGGGGGGGGGGGGGGFGGGGEGGGGGGGGGGGGGGGGGGGGGGGGGGGGGGGGGGGGGGGGGFGGGGGGGGGGGGGGGGGGGGGGGGGGGGGGGGGGGGGGGGGGGGGGGGGG7FFGGGGGGGGGGGGGGGFGGGGFGGFFGGGGE*<FGGFGGGGGGGGCGGGGGDGECEGGGGFGGGGGGGGGFGEGGGGGGGGGGGGGGGGGGFG/?8CCFGGGGGGCCEFGGGEGEGGGGGF?CGGEGG5CGF>F):C?FGGFGFF6FEBGGG60<FFGFBDGD77174)9=969*19*
@M03506:14:000000000-AKVR1:1:1101:19109:8823 1:N:0:30
CGAACTCCTACGGGAGGCAGCAGTAGGGAATCTTGCGCAATGGGCGAAAGCCTGACGCAGCCATGCCGCGTGTATGATGAAGGTCTTAGGATTGTAAAATACTTTCACCGGGGAAGATAATGACGGTACCCGGAGACGAAGCCCCGGCTAACTTCGTGCCAGCAGCCGCGGTAATACGAAGGGGGCTAGCGTTGCTCGGAATTACTGGGCGTAAAGGGCGCGTAGGCGGACAGTTTAGTCAGAGGTGAAAGCCCAGGGCTCAACCTTGGAATTGCCTTTGATACTGGCTGTCTTGAGTTCG
+
CCCCCGGGG<FGEGGGGGEFCCEGFGGG@FF<FGFGGG:@FDCFFEFEGGGGGC8FGGGGGGGGGGGGGGFFEGFGGGFGGGGGGFGGGGGGFGGGGGGGFGFGGGGGFGDGG@+FEGFGGGFGGDFGGGGCGGG@FEGGGDGF<:FGGCDGGEFGEFD:BFFGGFF7CGCFEGGGFG:FGGGDEGECFGGCGD*3CCGGGGGFFGFGC5EGEGEEGEGGGGEC58FEGGD5CF+ACFDFD7<CCFFF9CGGF*:7CEGC59C6:49?CFGFDFG?FFDD>=7FGFGF4D>BF??6:FFFD
@M03506:14:000000000-AKVR1:1:1101:15565:8835 1:N:0:30
CGAACTCCTACGGGAGGCAGCAGTGGGGAATATTGGACAATGGGGGCAACCCTGATCCAGCCGTGCCGCGTGAATGATGAAGGCCTTCGGGTTGTAAAGTTCTTTTGGCGGGGACGATGATGACGGTACCCGCAGAATAAGCTCCGGCTAACTTCGTGCCAGCAGCCGCGGTAATACGAAGGGAGCTAGCGTTGTTCGGAATTACTGGGCGTAAAGGGCGCGTAGGCGGCCTTCTAAGTCGAACGTGAAATCCCCGGGCTCAACCCGGGAACTGCGTCCGAGACTGGACGGCTCGAATCCG
+
CCCCCGGGGGGGGGGGGGGGGGGGGGGGGGGFGGGGGGGGGGGGGGGGGGGGGGGGGGGGGGGGDGGGGGGGGGGGGGGGGGGGGGGGGGGFGGGGGGGGGGGGGGGGGGGGGGGGGGGGGGGGGGGGGGGGGGGGGGGGGGGGGGGGGGGGGGGGGGGGGGGGGGGGGGGGGGGGGGGGGGGGGGGFFGGGGGGGGGGGGGGGGGGGGGGGG5FFGEGGGGGGEGGGGGDE6EGFCFGGGGGGGGGGD7CFFGGGGEDDGGGGCGGGC3:F<FGGD5CGCB>E7?DF()50@BBE563)0
@M03506:14:000000000-AKVR1:1:1101:21957:8843 1:N:0:30
CGAACTCCTACGGGAGGCAGCAGTGGGGAATATTGGACAATGGGGGAAGCCCTGATCCAGCAATGCCGCGTGAGTGATGAAGGCCTGAGGGTTGTAAAGCTCTTTTACCCGGGAAGATAGTGACTGTACCGGGAGAATAAGCCCCGGCTAACTCCGTGCCAGCAGCCGCGGTAATACGGAGGGGGCTAGCGTTGTTCGGATTCACTGGGCGTAAAGAGCACGTGGGCGGCTTTGTAAGGTAGAGGTGAAAGCCCGGGGCTCATATCCGGAATTGCCTTTAAGACTGCATGGCTAGAAGTGT
+
-@CCCCGF9-@F7FD77F@@@EFFEGGDCCFEF9<<FEEGFFGFGC@@,CCDF8E@@CFGGGFFG8E:CG6@88E<,<6C9F8F<E=<FEGGGG:F,5?<,=??AF<EFFGG7+>FF<,,C@?<E?EAFAFF7CF7F,,A9F=+=7=7FECFGF@C@FBBFCFABFGDCFE*5>F9><7:F@C@E7BBCCC*4*1=C;:C*;++03<FFGGED**++28+8?F**:*12*:*+2+3+<*0<9<?62*2C+30*2:):>9D*2*++2+9*9*5***<>4:F=46?FF**5*0(0756*****
@M03506:14:000000000-AKVR1:1:1101:15234:8845 1:N:0:30
CGAACTCCTACGGGAGGCAGCAGTGGGGAATTTTGGACAATGGGGGCAACCCTGATCCAGCAATGCCGCGTGTGTGAAGAAGGCCTTCGGGTTGTAAAGCACTTTTGTCCGGAAAGAAATCCCTTGGGTTAATACCCTGGGGGGATGACGGTACCGGAAGAATCAGCACCGGCTAACTACGTGCCAGCAGCCGCGGTAATACGTAGGGTGCAAGCGTTAATCGGAATTACTGGGCGTAAAGCGTGCGCAGGCGGTTGTGCAAGACCGATGTGAAATCCCCGGGCTTAACCTGGGAATGGCC
+
CCCCCGGGGGGGGGGGGGGGGGGGGGGGGGGGGGGGGGGGGGGGGGGGGGGGGGGGGGGGGGGGGGGGGGGGGGGGGGGGGGGGGGGGGGGGGGGGGGGGGGGGGGGGGGGGGGGGGGGGGGGGGGGGGFFGGGGGGGGGGGGGGGGGGGGGGGGGGGGGFGGGGGGGGGGGGGGGGGGGGGGGGGGG8FGGGGGGGG>GGGGGGGGGFGGGGGGGEDGGGGGGG>CFFGGGGGGGGGGGGFGEGGGGCGGGGGGGG><CFFF**9C7:>F?*C*AF47C<BFGGF<@AFFFFFF?FFFF)
@M03506:14:000000000-AKVR1:1:1101:17803:8855 1:N:0:30
CGAACTCCTACGGGAGGCAGCAGTGGGGAATTTTGCGCAATGGGCTAACGCCTGACGCAGCAACGCCGCGTGGAGGATGAAGGTCTTTGGATTGTAAACTCCTGTCAGCAGGGAAAAAGGGATAGGGCCTAATACGCCTTAGACTTGATTGTACCTGCAGAGGAAGCCCCGGCTAACTCTGTGCCAGCAGCCGCGGTAATACAGAGGGGGCAAGCGTTATTCGGAATTATTGGGCGTAAAGGGCGCGTAGGCGGCTACACAAGTGGCGGGTGAAATCCCTCGGCTTAACCGAGGAACTGCC
+
CCCCCGGGGGGGGGGGGGGGGGGGGGGGGGGGGGGGGGGGGGGGGGGGGGGGGGGGGGGGGGGGGGGGGGGGGGGGGGGGGGGGGGGGGGGGGGFGGFGGGGGGGGGGGGGGGGGGGGGGGFGGGGGFGGGGGGGGGGFFDFGGGGGGGGGGGGGGGGGGD7CFGGGGGGGGGGGGFGGFGGFFGFFGFGFGEGEGEEGGGGGDGGGGGGDEGFCC*A*A<9EC*2;FEFFFFF=E58<C9?CEGDG<CE=6)7:C*8CFC5*3<CECGG:7C4CC*9***0)**.9*):<(8:)).?FFF
@M03506:14:000000000-AKVR1:1:1101:26015:8867 1:N:0:30
CGAACTCCTACGGGAGGCAGCAGTTAGGAATCTTGGACAATGGGCGCAAGCCTGATCCAGCCATGCCGCGTGAGTGATGAAGGCCTTAGGGTTGTAAAGCTCTTTCAGCGGGGAAGATAATGACGGTACCCGCAGAAGAAGCCCCGGCTAACTTCGTGCCAGCAGCCGCGGTAATACGAAGGGGGCTAGCGTTGCTCGGAATCACTGGGCGTAAAGCGCACGTAGGCGGATCTTTAAGTCAGGGGTGAAATCCTGGAGCTCAACTCCAGAACTGCCTTTGATTCTGGGGATCTCGAGTCCG
+
CCCCCGGGGFGGGGGGGGGGGGGEFFGGGGGGGGGGGGGGGGGGGGGGGGGGGGGGGGGGGGGFGGGGGDGGGEFGGGGGGGFGGGGGGFGGGGGFGGGFGGGGFGFFFEGGGEGGGGGGGGGGGCFGGEFGGGFGGGGGGGGGEGCEEGFEGGFCFGGD,<FFGGGGGDGGGGGGFC@GGGGGEEEGGGGEGGGFGGGGGGGGGGFGGFGGGGGFGG*:CECCGGGEE5=ECF<E7CDECCC=5EGG6??77FC<@F7C6?4CEGGGC>FFDFFGC?FGC**++87:67:(7/<FDF@=;
@M03506:14:000000000-AKVR1:1:1101:22461:8870 1:N:0:30
CGAACTCCTACGGGAGGCAGCAGTCGGGAATTTTGGGCAATGGGCGAAAGCCTGACCCAGCAACGCCGCGTGAAGGATGAAATCCCTCGGGATGTAAACTTCGCAAGAACAGGAAGAATAAGTAGGGGACAATACCCCCTATGATGACGGTACTGTTTGTAAGCTCCGGCTAACTCCGTGCCAGCAGCCGCGGTAATACGGGGGGAGCAAGCGTTGTTCGGATTTACTGGGCGTAAAGGGCGCGTAGGCGGCGCCGCAAGTCGGTTGTGAAATCTCCGGGCTTAACCCGGAAAGGTCAACC
+
CCCCCGGGGGGGGGGGGGGGGGGGGGGGGGGGGGGGGGGGGGGGGGGGGGGGGGGGGGGGGGGGGGDGGGGGGGGGGGGGGGGFGGGGGGGGGGGGGGGGGGGGGGGGGGGGGGGGGGGGFGGGGGGGGGGGGGGGGGGGGGGGGGGGGGG?GGGCGGGGGGGGGGGGGGDEFCCF7FFGGGFGGGGFGGDEGGDGGFGGGGGEGGGGGGGGG?E888ECDEEDFGGGCFFFGCED5E7CEGGG*>>CFGC*>EEDG3CDCEGG*7C<E=+*:7C?FEDCDF)<C6:59G)-)).940*=>
@M03506:14:000000000-AKVR1:1:1101:23285:8881 1:N:0:30
CGAACTCCTACGGGAGGCAGCAGTGGGGAATCTTGCGCAATGGGCGAAAGCCTGACGCAGCGACGCCGCGTGTGGGATGACGGCCTTCGGGTTGTAAACCACTGTCGGGAGGGACGAAGCTCTGACGGTACCTCCAAAGGAAGCACCGGCTAACTCCGTGCCAGCAGCCGCGGTAATACGGAGGGTGCAAGCGTTGTCCGGAATCACTGGGCGCACATGGCGCGTAGGCGGCGTGATAAGTAGGAGGTGACATCCTGCGGCTTAACCGCAGGGCTGCCTTCTAAACTGTCAGGCTCGAGCC
+
CCCCCDCFFFGGCB@C@FEGGGGFEE87CB@FGGGCFGE@CE,,EFF7@FFGGAFFEFEDGDGGGGGDGGFGGGCGGGGGGGCEECFED7CFEG@,@AFFGGCFFGEDGGGD7FGGD7FDGEFFFF7FC@CF@FGFGACG8FDFFGGGCF<@FGGFFGGGG:BFGGGGFEGEE::FGGGGG5>C8CCE6FCGGCEEG7CECCDGEGFFGGCFE*8*2+<;*:E5CEEEFCDG:1C*A:792+3++:=//++<79F*:6DCG*90:::CGD7>DG4EGF6009*<+9D*):6:4F::73080
@M03506:14:000000000-AKVR1:1:1101:11464:8904 1:N:0:30
CGAACTCCTACGGGAGGCAGCAGTGGGGAATATTGGACAATGGGCGCAAGCCTGATCCAGCAATGCCGCGTGAGCGATGAAGGCCTTAGGGTTGTAAAGCTCTTTGACCCGGGAAGATAATGACTGTACCGGGAGAATAAGCCCCGGCTAACTCCGTGCCAGCAGCCGCGGTAATACGGAGGGGGCTAGCGTTGTTCGGACTTACTGGTCGCAAAGCGCACGTCGGCGGCGTTGTAAGTTCGAGGTGAAAGCCCGGGGCTCAACCCCGGAATCTCCTTTCAGCCTGCATCGCTAGAATTGT
+
C@CCCDEF9F<F;:CEFCGGFFEGDCFEGGD,E@C9,C,CCF@@@@C:FEFGGFCDG9@FGD<F@EDCCG@FBF,@FC:?6C,F8CF95=FE8>?E?95,F?E<F,5?AE>:@+6=4?,5?5@FBCF<F?++=+3+,,CD<A@D=>CF@+3<@FF:+@CF9<E3:3F>@BF*<*@F;7C*=*C*11<**:*<*4CG+BEE*1+<9++3+0***22+AE=8CE;*/:C8/?*/*2*+2<*++/:65::C+0AE5*:)*)975?6?F3ADE)*.2*:C>?D*2***2)1))25,0)0/*/***
@M03506:14:000000000-AKVR1:1:1101:12342:8909 1:N:0:30
CGAACTCCTACGGGAGGCAGCAGTGGGGAGTCTTGCGCAATGGGCGAAAGCCTGACGCAGCAACGCCGCGTGGAGGATGAAGGCCCTTGGGTTGTAAACTCCTGTCGGCTGGGAAGAAATCATACGGTGCTCATACCTCCGTGTGTTGACTGTACCAGCAAAGGAAGCCCCGGCTAACTCTGTGCCAGCAGCCGCGGTAATACAGAGGGGGCCAGCGTTATTCGGAATTATTGGGCGTAAAGGGCGCGTAGGCGGCCATGCGTGTCTTCCGTGAAATCCCTCGGCTTAACTGAGGACGTTC
+
CCCCCGGGGGGGGGGGGGGGGGGGGGGGGGGGGGGGGGGGGGGGGGGGGGGGGGGGGGGGGGGGGGGGGGGGG7FGGGGGGGGGFGGGGGGGGGGGCFGGGGGGGGGGGGGGGGGGGGGGGGGGGGGGGGGGGGGGGGGGGGGGGGGGFGDGGGGGGGGGGGGGGGGGGGGGGGGDGGGGGGGGGGGGGDGGFGGGGGGGGGGFC<:ECEEGEGGGGEGDCFFFF8EGFCGF7E55CC<:AEGGGGGGECEDGDEGGBDFC79CEGG=CDE69DCGCFFF*)7E5)992**6??FFF:)..
@M03506:14:000000000-AKVR1:1:1101:21169:8915 1:N:0:30
CGAACTCCTACGGGAGGCAGCAGTGGGGAATTGTTCGCAATGGGCGCAAGCCTGACGACGCAACGCCGCGTGGAGGATGAAGATCTTCGGGTCGTAAACTCCTTTCGATCGGGACGAATGATCGGTGACCTAATACGTCATCGGAATGACGGTACCGAGAGAAGAAGCCCCGGCTAACTCCGTGCCAGCAGCCGCGGTAATACGGGGGGGGCAAGCGTTGTTCGGAATTACTGGGCGTAAAGGGCGCGTAGGCGGCCTTCTAAGTCGGACGTGAAATCCCTCGGCTTAACCGAGGAACTGC
+
CCCCCGGGG<EGGGGGGGGGGGGGGGGGGGGGGGGGGGGGGGGGGGGGGGGGGGFFGGGGGGGGGGGGGGGGGGGGGGGGGGGGGGGGGGGGGGGGGGGGGGGGGGG7<FGGGGGGGGGGGGGGGGGFGGGGGGGGGGGGGGGGGGGGGGGGGGGGGGGGGGGGGGGGGGGGGGGGGGGGGGFFGG@GGGGGGGGCGG5EGGGGGGDEGGGGDGGGGGGGGGGGGG8FCGGGGGGGGCDDGGGEGGGGGGD=CCEGE)9DE?FCAFD>/9C>CG5<CFFGCFFGG3C44:?635>:>@@F*
@M03506:14:000000000-AKVR1:1:1101:2952:8917 1:N:0:30
CGAACTCCTACGGGAGGCAGCAGTCGGGAATTTTGGGCAATGGGCGAAAGCCTGACCCAGCAACGCCGCGTGAAGGATGAAATCCCTCGGGATGTAAACTTCGCAAGAACAGGAAGAATAAGTAGGGGACAATACCCCCTATGATGACGGTACTGTTTGTAAGCTCCGGCTAACTCCGTGCCAGCAGCCGCGGTAATACGGGGGGAGCAAGCGGTGTTCGGATTTACTGGGCGTAAAGGGCGCGTAGGCGGCGCCGCAAGGCGGGTGGGAAATCCCCGGGCTTAACCCGGAAAGGTCAACC
+
CCCCC8EC<@<FEECCFGGC;FFGGGGGGGFGFGFECGGGGGGGFCC@FGFGGEEFGG@<EFFGGGGC:CFG:FGGGGGGGGFFEGFGEEG7CGAFADFGGGC@C=FGGGGGGEFFGFGGGGGGGCFGGEFGGGDGGFGGGGGGGFCCEC:<FGGFGGCGFDFFFGGGD:CCEE9CGDGFG<FDGA:CF@FFGF7F9B+B;EEDC888*@EFD*;C*/95:;?8+A9<CF=5*1:*/+:;5:5E:CGDFEE>)*/1*7C5*2)**1*)27C>***+17D)).)0<=CF>D53)7@**)*9>
@M03506:14:000000000-AKVR1:1:1101:21015:8975 1:N:0:30
CGAACTCCTACGGGAGGCAGCAGTCGGGAATTTTGGGCAATGGGCGCAAGCCTGACCCAGCAACGCCGCGTGAAGGATGAAATCCTTCGGGATGTAAACTTCGCAAGAACGGGAAGAATAAGTAAGGGTTAATATCCCTTACGATGACGGTGCTGTTTGTAAGCTCCGGCTAACTCCGTGCCAGCAGCCGCGGTGATACGGGGGGAGCAAGCGTTGTTCGGATTTACTGGGCGTAAAGGGCGCGGAGGCGGCCACCGCACGTCGGTGGTGAAAGCTCCGGGCTTAACCCGGAACGGTCAAT
+
CCCCCGDFF-EFGGGGGGGGGGGAFGGGGGCGGGGGEGGGGGGFGGGGGGGGGFGGGGGFGCGFGGG@FGGGCGGGGGGGGGGGGEFGGGGCFDGCFFFFFGGGGGG?FGGGGG7FGGGGGGGGFCGG=BFFFGGFFFGGGGGFGGGFEGGGGGGGGGCGGFFGFGGG7B<FGGGGFCG@:FEFGFFDFGGCFFE:9CC>8EGC>EEGFDCEG;ECEG?C=E8EF9<9@+;8=*:8:CC55:=/*2:C*5CED5:C8@5)*19EE5*)*9+0***3<6*/5)>*+*29.7800)7<0)7*/
@M03506:14:000000000-AKVR1:1:1101:15774:8977 1:N:0:30
CGAACTCCTACGGGAGGCAGCAGTGGGGAATTGTTCGCAATGGGCGCAAGCCTGACGACGCAATGCCGCGTGGAGGATGAAGGTCTTCGGATTGTAAACTCCTGTTGCCAGGGACGAATGGCTCCGACCTAATACGTCGGAGTATGACGGTACCTGGTGAGGAAGCCCCGGCTAACTGTGTGCCAGCAGCGGCGGTAAGACAGAGGGGGCGAGCGTTGTTCGGAATTACTGGGCGTAAAGGGCGCGGAGGGGGCCCGCTAAGTCGAAGGTGCAACCCCTAGGCCCAACCCGGGAGCTGCGG
+
CCCCCGGGGGGGGGGGGGGGGGGGGGGGGGGD<F<E;FGGGGGGGG>FGGGGGGGFEB6@FGGGGGGGGGGGE,CFFGGGGGGFGGG<FGBGGGGGGG<5:BF<FG9FG9FGGG7FG:33<=,B>F7=FCA<3E<<:<=@+@F<<=@F7:***@@FB35=<C,>FFG:FGGCCFEB,,@=2C222,4?CG7*:<5E**+<A0*;08EGGGG*/182:EC=FGGD*/++++2+8/::E*5<+:*2*/*9:**27E*/:.))*20</****2<)0*2**7*9*8)+*.*)(*033;5.)/0))
@M03506:14:000000000-AKVR1:1:1101:9658:9009 1:N:0:30
CGAACTCCTACGGGAGGCATCAGTGGGGAATATTTGACAATGGGCGCAAGCCTGATCAAGCCATGCCGCGTGAGTGATGAAGGCCTTAGGGTTGTAAAGCTCTTTCGCCCGGGACGAACATGACGGTACCTGGATAAGAGGCCCCGGCTCACTTCGTGCCAGCAGCCGCGCGAATACGAAGGTGGCTGGAGCTGTGCGGATTTGCTGGGGGCAAGGCTTATTCGGAAGGACTTGTAGTCGAGGGGTGGAAGCCGGGCGCTCAACCCCGGAGTGACATTCCATACCGGAAATCTGGAATCCG
+
CCCCCGGGGGGGGDGGEGG,EFGGGGGEFGG,6E,,<CAFGGGGGGGGGEGGGDG@,,,CE7FCEGGGGGGG,,,CC,FGFF8,:CC,CF=F,@FFGG9,,CFFGGGC:+@FGGC@F++@,,,B++BF@<<,,,,,8,,5,86==+++8+,,@,@+@33>,7*,56,555****4:,*14*<,F*=<*1*<+45?,+4*:482+2+<8C*8*:8*/*2:0+0<0;*//*;CC++203+***2:E*:2)/+2*0**)*)//:C7***:C*5*)0*2+**0*2****0/>(1*)0*/9)/*/)
@M03506:14:000000000-AKVR1:1:1101:20013:9016 1:N:0:30
CGAACTCCTACGGGAGGCAGCAGCGGGGAATTGTTCGCAATGGGCGCAAGCCTGACGACGCAACGCCGCGTGGAGGATGAAGGTCTTCGGATTGTAAACTCCTGTTGCTCGGGACGAATGGCTCCAACCTAATACGTTGGAGTATGACGGCACCGGGTGAGGAAGCCCCGGCTAACTCTGTGCCAGCAGCCGCGGTAATACAGAGGGGGCAAGCGTTGTTCGGAATTACTGGGCGTAAAGGGCGCGTAGGCGGCCTTCTAAGTCGAACGTGAAATCCCTGGGCGCAACCCAGGAACTGCGG
+
CCCCCGGGG-CFGGGGGGGDCGGFEGEGGGGGGFGGGGGGGGGGGGGEFFGGGGGGGDGGGGGGDGGGGGCFGGEEEFFFCFGGGFGGGGEGGGFGGGGGGGGGGGGGEGGGGDGGGGGGGFGGGGGDGGGGFGGGGGGG8FGFGGFGGGEEGGGGGGGGGGGFGGGGGGGGGGGGGGGGGGGFEGGGGGGGGGGGGG9EGGFFFGGGGGGCGCEEGGDGGGGGGGCGF?CGGGGGCEGCFGEGGGE9CEG5D7*964*:9?DG55**27=7FFF7>F4*CFF*/0)715>0:745)/*))
@M03506:14:000000000-AKVR1:1:1101:22501:9031 1:N:0:30
CGAACTCCTACGGGAGGCAGCAGTCGGGAATTTTGGGCAATGGGCGAAAGCCTGACCCAGCAACGCCGCGTGAAGGATGAAATCCCTCGGGATGTAAACTTCGCAAGAATGGGAAGAATAAGGTGGAGGTTAATACACTCTGCCGATGACGGTACCATTTGTAAGCTCCGGCTAACTCCGTGCCAGCAGCCGCGGTAATACGGGGGGAGCAAGCGTTGTTCGGATTTACTGGGCGTAAAGGGCGCGTAGGCGGCCACTACAAGATACTTGTGAAATCTCCGGGCTTAACTCGGAAGAGGCC
+
CCCCCGDFGDGFD:;:+,C,BEEGG;F@76;6CF,@@@,66CCAC:+@+7FGFFGAE<C,CE8AFGFEC@CFECFFGC=FFGEAAFG8:FGGGGGGFFG9FFB=:=B<EFFFE<DC,A,EE9BF,>FCE+BE9FFEFGDDAEG,F:>FFACFFG:,<=,@@F,D;FGGCC*:*5:F,7<:*1*D>7*?CF,=*F71*=F9<5*=:?EGC>CCCDE;*:8*<EEG**+<97C+;CCCC*1<CGGEDG:C85671*29;)0>CAC*+2<7FDC6:*0+:*:*>B):7><?<C6:>)7B>>><5
@M03506:14:000000000-AKVR1:1:1101:20813:9033 1:N:0:30
CGAACTCCTACGGGAGGCAGCAGTGGGGAATTGTTCGCAATGGGCGCAAGCCTGACGACGCAACGCCGCGTGGAGGACGAAGATTTTCGGATCGTAAACTCCTTTCGATCGGGAAGAACAGCTTTGGGGTGAATAGCCCGAGAGTCTGACGGTACCGAGAGAAGAAGCCCCGGCTAACTCCGTGCCAGCAGCCGCGGTAATACGGGGGGGGCAAGCGTTGTTCGGTATTACTGGGCGTAAAGGGCTCGTAGGCGGCCAACTAAGGCCGACGTGAACTCCCCAGGCTGAAACTTGGAACTGG
+
CC@ACGGFF-EEGG>CGGDGGGGC<DFGGGFFGGGFGGGGGEGGGGGGEGGGGGCFF7FGD7@@FGGDGGGGGGFFEGGEGEGG9FGDGEEGGGGFFGGFFGGGGG@BFFGGGCFGFGGG8>=FFFCEGGDGDGGFC,@:FFFE:FAD>FCFEEG,41<CCGFGGGFFCBEFFGGD:<,?CCFGEG9BF*28C8EEE*/ACGGFGGGGGDG>*;C8;;88;@CEG18AGFFFGGF5E57;=FG5*:AD8C*:4CE:*7<C7+0305*7C):8DCC+*927*5)/5<*.)29-1@?)=?)9)
@M03506:14:000000000-AKVR1:1:1101:21211:9037 1:N:0:30
CGAACTCCTACGGGAGGCAGCAGCGACGAATCTTCCGCAATGGGCGCAAGCCTGACGGAGCGATGCCGCGTGTGGGATGAAGCGTCTTCGACGTGTAAACCACTGTCAGGGAACAGAAACACTGATTGTTCCCAAAGGAAGGGGCGACTAACTCTGTGCCAGCAGTCGCGGTAAGACAGAGGCCCCGAGCGTTAATCGGAATTACTGGGCTTAAAGGGTGCGTAGGTGGACCAGCAAGTGCTTTGTGAAAGCCCCCGGCTCAACCGGGGAACTGCGGGGCATACTGCTGGTCTTGAGGCAG
+
CCCCCGGGG@GGGGGGGGGGGGGGGGGGGGGGGGGGGGGGGGGGGGGGGGGGGGGGGEGGGGGGGGGGGGGGGGGGGGGGGGGGGGGGGGGGGGGGGGGGGGGGFGGGGGGGGGGFGGGGGGGGGGGGGGGGGGGFGGGGGGGGGGGGGGGGGGGFGGGGGGGGGGGGGGGGGGGGGGGFGGGGGD:@CFGGGGGGFGGDGGGGGGGGGGGGGG7CFD;;C:2:?>@FGFEFCFFDG6:@E+A7+<F7FGGGG*:<8>3)19CC*75559*09=FC37<D>)9<9FDF?D?>F47/9?3:7
@M03506:14:000000000-AKVR1:1:1101:4157:9050 1:N:0:30
CGAACTCCTACGGGAGGCAGCAGTGGGGAATTTTGGACAATGGGGGCAACCCTGATCCAGCCATGCCGCGTGTGTGAAGAAGGCCTTCGGGTTGTAAAGCACTTTCGGCCGGAACGAAATCGCGCGATCTAATAAGTCGCGTGGATGACGGTACCGGAAGAAGAAGCACCGGCTAACTCCGTGCCAGCAGCCGCGGTAATACGGGGGGGGCAAGCGTTGTTCGGAATTACTGGGCGTAAAGGGCTCGTAGGCGGCCAACTAAGTCGGATGTGAAATCCCCAGGCTTAACCTGGGAACTGCA
+
CCCCCGGGGGGGGGGGGGGGGGGGGGGGGGGGGGGGGGGGGGGGGGGGGGGGGGGGGGGGGGGGGGGGGGGGGGGGGGGGGGGGGGGGGGGGGGGGGGGGGGGGGGGGGGGGGGGGGGGGGGGGGGGGGGGGGGGGGGGGGGGGGGGGGGGGGGGGGGGGGGGGF7FGGGGGGGGGGGGGGGGGGGGGGGGGGGGGCEDFGGGGGGGGGGGGGGGGCDEEGGGGG5CF?FGGGGGGGGGCFGGGCGGGGDDFDEGGEFFDF?F?<<EDGGG6:7:<C;DFGBFGG@FBAGFFF@F6>FFF4
@M03506:14:000000000-AKVR1:1:1101:2413:9077 1:N:0:30
CGAACTCCTACGGGAGGCAGCAGTCGAGAATCTTCCACAATGGACGCAAGTCTGATGGGGCGACGCCGCGTGTGGGAAGAAGGTCTTTGGATTGTAAACCACTGTCACGCGTTATGAATGCGAAGCAGTCAATACCTGCTGCGTTGACAAAGGCGCGAAAGGAAGTCACGGCTAACTCTGTGCCAGCAGCCGCGGTAATACAGAGGTGGCAAGCGTTGCTCGGTATCACTGGGCTTAAAGGGCGCGTAGGCGGTGCGGTGCGGTTTCGGTGAAATCCCTCGGCCCAACCGAGGAACAGCCG
+
CCCCCFGGGGGGGGGGGGGGGGGFGGGGGGGGGGFGFFGGGGGFG@EFGGGGGGGFGFGGGGGGGGGCFG@FCD7FGFCGGGGGGFFGGGGGGFFFGFFGGGGDEGCGEFGFDGGGGFGGGCE@FGE,EGGFGDDFCGGFGFFE>:CFGGCCCGCDCE1<@,@<77=EFECC7FCFCCGCFFFGCC7CEFGDGGGGGEGFFE7<FGGGGGGFCFGGGDGFGEGGGGGCEFGF5588CFC?ECEDEEEDC59C5*:3CBG3:1>AG39959=>C>><7?FGG@>7E>CD?C>>3)7)77)57
@M03506:14:000000000-AKVR1:1:1101:25240:9101 1:N:0:30
CGAACTCCTACGGGAGGCAGCAGTAGGGAATATTGGTCAATGGACGCAAGTCTGAACCAGCCATGCCGCGTGGAGGATGAAGGTCCTCTGGATTGTAAACTTCTTTTATCTGGGACGAAAAAGGGTCTTTCTAGATCAACTGACGGTACCAGATGAATAAGCACCGGCTAACTCCGTGCCAGCAGCCGCGGTAATACGGAGGGTGCAAGCGTTATCCGGATTCACTGGGCTTAAAGGGTGCGTAGGTGGGTTGGTAAGTCAGTGGTGAAATCCCCGATCTTAACTTGGGAACTGCCGTTGA
+
CCCCCGGGGGGGGGGGGGGGGGGGGGGGGGGGGGGFFGGGGGDGGGGGGGGGGFFGGGGGGGGGFFGCCFGGGGGGGGFGDF@FGGGGGFGGGGGGGEEFGGGAFGGFGGGGGGGGGGGGDGGGDFGGGGGGGGGGGDEFGGFGGGGGG9A<@FGGGGGC,CFGF7FECCGGFCFCFFCCACFEFECCEGGGEDGGGFGGGDEGGDGCEGGGEGGFGGGGG5@FGGGG**323?C7FC*AC*2:=7<CF**:C57*+7>:<A7E*0:DEC<*0*/1)))*29=F+6?F<*9(/9?)7))7)
@M03506:14:000000000-AKVR1:1:1101:13695:9103 1:N:0:30
CGAACTCCTACGGGAGGCAGCAGTGGGGAATTGTTCGCAATGGGCGCAAGCCTGACGACGCAACGCCGCGTGGAGGATGAAGGTCTTCGGATTGTAAACTCCTGTTGCCCGGGACGAAAAGCCTCGACCTAACACGTTGAGGTCTGACGGTACCGGGTGAGGAAGCCCCGGCTAACTCTGTGCCAGCAGCCGCGGTAATACAGAGGGGGCAAGCGTTGTTCGGAATTACTGGGCGTAAAGGGCGCGGAGGCGGCCTTCTAAGTCGAACGTGAAATCCCCGGGCTCAACCCGGGAACTGCGG
+
CCCCCGGGGGGGGGGGGGGGGGGGGGGGGGGGGGGGGGGGGGGGGGGGGGGGGGGGGGGGGGGGGGGGGGGGGGGGGGGGGGGEGGFFGGGDGGGGGGFGGGGGGGGGGGGGGGGGGGGEGGGGGGGGDFCCGGGGFG7DFGGGCFGGFGEFDFGGGEGGEFGCFEGGGGEGGGFGGGGGFGGGCFFGFGFGGGGGGEGGGGFFFGGGGECGGFE85?EGGGGEEFF7C?CEFCG?==D9+:122>*)2:555*=*0*:CCCDGGGG*/7C4C>FGF679C>DC7?4)3C31)>5>F6FF)
@M03506:14:000000000-AKVR1:1:1101:14682:9105 1:N:0:30
CGAACTCCTACGGGAGGCAGCAGTGGGGAATTTTCCGCAATGGGCGAAAGCCTGACGGAGTGACGCCGCGTGGGGGACGAAGGCCTTCGGGTTGTAAACCCCTGTCAGAGGGAAAGAAGGGCGCTGACGTTAATAGCGTCGGCGTCTGACGGTACCTTCAGAGGAAGCCCCGGCCAACTCTGTGCCAGCAGCCGCGGTAAGACAGAGGGGGCAAGCGTTGCTCGGAATCACTGGGCGTAAAGGGCGCGTAGGCGGGATGGCAAGTCGGGCGGGAAATCTCGCGGCTCAACCGAGAAACGTC
+
CCCCCGGGGGGGGGGGGGGGGGGGGGGGGGGGGGGGGGGGGGGGGGGGGGGGGGGGGGGGGGGGGGGGGGGGGGGGGGGGGGGGGGGGGGGGGGGGGGGGGGGGGGGGGGGGGGGGGGGGGGGGGGGGGG7CGCFGGGGGGGGGGGGGGGGGGGGGCGGFGGGGGGGGGGGGGGGGGGGGGGGFGGGGGGGGGGGGGGCCFFGFECFFEE?8:CECEGGGGCCGGGDFGGG+:CGGGEGG5:FC=57D:*2:>EGG50>F=F*:+:*7*)2))7):C4:C*)075)1?<FF9>@37))0>)
@M03506:14:000000000-AKVR1:1:1101:27209:9140 1:N:0:30
CGAACTCCTACGGGAGGCAGCAGTGGGGACTATTGGACAATGGGCGAAAGCCTGATCCAGCAATGCCGCGTGAGTGATGAAGGCCTTAGGGTTGTAAAGCTCTTTTACCCGGGAAGATAATGACTGTACCGGGAGAATAAGCCCCGGCTAACTCCGTGCCAGCAGCCGCGGTAATACGGAGGGGGCTAGCGTTGTTCGGAATTACTGGGCGTAAAGCGCACGTAGGCGGCTGTGTAAGTTAGAGGTGAAAGCCCGGGGCTCAACTGCGGAATTGCCTTTAAGACCGCATCGCTAGAAGTGT
+
CCCCCGGGGGGGGGGGGGGFGGGDGGFEGGGFGGGGGGGGGGGGGGGGGGGGGGGGGFFFGGGGGGGGGGGGGG,CEFFGGGGGGGGFGFCEGGEFGGGGGGGCFGGFFFG++>F:FDFGGGFCCFDFAFCEF7FEGCEF<,:BF=7FFCGGGGFEFGGGGFGGFFF@FGEGDECFCGED@FGECC*4CFGE7CGG91=EEDF?FGFC@F8CEGFD7?CEE8@FGGGGD5**;<CFFG7CCF?9EA57C+C605:5C>C):+*:+*<<=DGFF477*1:>C6*+*)/82772.856=*99/
@M03506:14:000000000-AKVR1:1:1101:21681:9177 1:N:0:30
CGAACTCCTACGGGGGCAGCAGTGGGGAATCTTGCGCAATGGCCGAAAGGCTGACGCAGCGACGCCGCGTGTGGGAGGACGCCTTTCGGGGTGTAAACCACTGTTGCCCGGGACGAACACACAGTTTCGACTGTGCTGACGGTACCGGGTGAGGAAGCACCGGCTAACTCCGTGCCAGCAGCCGCGGTAATACGGGGGGTGCGAGCGTTGTCCGGAATCATTGGGCGTAAAGGGCGCGTAGGTGGCCCGGTCAGCGTGCGGTGAAAGCTCGGGGCTCAACCCCGAGTCGGCCGGGCGAACC
+
CCCCCGGGGGGGGGGGGGGGGGGGGGGGGGGGGGGGGGGGGGGGGGGGGGGGGGGGGGGGGGGGGGGGGFEGGGGGGGGGGGGGGGGGGGGFGGGGGGGGGGGFGGGDGGGGGGGGGGGGGGGGGGGGGGGGGGGGGGGFGGGGDGGGGFGGGGGGGGGGGGGGGGGGGGGGGCGGGGGGGGGGGGGGGGGGGGGGGGGGGGGGGCGGEGCCFGGEGGGGGFGGGGGEGGGGGEECEG<EGGGGGCGGGGEGGGFDCDCDG55*<?E<+07>DDD7<9494<;E=5CFFGF:5575)0<@)
@M03506:14:000000000-AKVR1:1:1101:24133:9197 1:N:0:30
CGAACTCCTACGGGAGGCAGCAGTGGGGAATCTTGGACAATGGGCGCAAGCCTGATCCAGCCATGCCGCGTGAGTGAAGAAGGCCTTAGGGTTGTAAAACTCCTTCGCCGGAGAAGATAATGACGGTATCCGGAGAAGAAGCCCCGGCTAACTTCGTGCCAGCAGCCGCGGTAATACGAAGGGGGCTAGCGTTGTTCGGAATTACTGGGCGTAAAGCGCACGTAGGCGGATCTGTAAGTAGGGGGTGAAATCCCCGGGCTCAACCCGGGAACTGCCGTCTAGTCTGCAGACCTTGAGATCA
+
CCCCCGGGGGGEDGGGGGGGGGFFGGGGGDGGGGGF?FCFGGFGGGGGGGFGGGFGGGGGGGGGFFFEEEFFFFFGGGGGGGGGGGGGGGGCACGGGGGFFGGGGGGGGGD7EEDGGGGGGGGGGGGGGFGGGFGDBFGGFF8<CCFGGGGGGGGGG7CGGEGGFG7FEFGCCC<@<F>CFGGDDC<BEFDCFGG7CB@EGGEGCFFGGGGCCE>FFECE=EGGECCGG>21C9+2<<D:?FE=EEGGEG+3*3:)?DGDGGGF*9C5=7=>D=F*)87/*6*+<B>??CFB?*7*?)**)
@M03506:14:000000000-AKVR1:1:1101:18861:9203 1:N:0:30
CGAACTCCTACGGGAAGGCAGCAGTGGGGAATCTTGCGCAATGGGCGAAAGCCTGACGCAGCAACGCCGCGTGCGGGAAGAAGGTCTTAGGGTTGTAAACCGCTTTCAGCAGGGACGAAGGCAATCGGGTTAATAGCCCGTGAGTTGACGGTACCTGCAGAAGAAGGTCCGGCTAACTACGTGCCAGCAGCCGCGGTAATACGTAGGGACCAAGCGTTGTCCGGAATCATTGGGCGTAAAGAGCGTGTAGGCGGCTTGTTAAGTCTTGTGTGAAATCTCGGGGCTCAACCCCGAGCGGTCC
+
CCCCCGGGGGGGGGGGGGGGGGGGGGGGGGGGGGGGGGGGGGGGGGGGGGGGGGGGGGGGGGGGGGGGGGGGGGGGGGGGGGGGGGGGGCGGGGGGGGGGGGGGGGGGGGGGGGGGGGGEGGGGGGGGGGGEGGGGGGGGEGGGGGGGGGGGGGGGGGGGGGGCFGFGGDGG@FGGGGGGGGFGGGCEGCGGGGGGGGGGGGGGGGGGGGGGGGCGGGGGGGGGGEGG7C++CFFGGGGGGGGGGEEGCCFCD=E::<9DCFFFGGGG+7=FGGGGF*:DFFBG=)7??GFFF35>EF3))
@M03506:14:000000000-AKVR1:1:1101:4385:9211 1:N:0:30
CGAACTCCTACGGGAGGCAGCAGTGGGGAAAATTGGACAATGGGCGAAAGCCTGATCCAGCAATGCCGCGTGAGTGATGAAGGCCTTAGGGTTGTAAAGCTCTTTTACCCGGGATGATAATGACGGTACCGGGAGAATAAGCTCCGGCTAACTCCGTGCCAGCAGCCGCGGTAATACGGAGGGAGCTAGCGTTGTTCGGAATTACTGGGCGTAAAGCGCACGTAGGCGGCTTTGTAAGTTAGAGGTGAAAGCCCGGGGCTCAACCCCGGAACTGCCTTTAAGACTGCATCGCTAGAATCCA
+
CCCCCGGGGGGGGGGGGGGGGGGGGGGGGDGGGGGGGGGGGGGGGGGGGGGGGFGGGGGGGGGGGGGGGGGGDGGGGGGGGGGGGGGGGGFGGGGGGGGGGGGGGGGGGGGGGGGGGGGGGGGFGDGGGGGGGGGDFGGFGGGGGGGGGGGGGGGGGFCGGGGGFGGGGGGGGDGGGGGGE@EFFGGFFGGGGGGFGGGDGGGFGGGGGEGGECACFGGEGGGGGGFGEGEG?FGCFCGFFF7?FGDFGG7C>CEGGFD)2+>FGDGDE357CCD66=7:>@FFF?CFFG>?FFF=F4@4*
@M03506:14:000000000-AKVR1:1:1101:15850:9233 1:N:0:30
CGAACTCCTACGGGAGGCAGCAGTGGGGAATCTTGCGCAATGGCCGAAAGGCTGACGCAGCGACGCCGCGTGTGGGAGGACGCCTTTCGGGGTGTAAACCACTGTTGCCCGGGACGAACTTCTGGTTTCGACCAGATTGACGGTACCGGGTGAGGAAGCACCGGCTAACTCCGTGCCAGCAGCCGCGGTAATACGGAGGGTGCGAGCGTTGTCCGGAATCATTGGGCGTAAAGGGCGCGTAGGTGGCCCGGTCAGTTCGTGGTGAAAGCGCGGGGCTCACCCCTGCTGCGGCCATGAATAC
+
CCCCCGGGGGGGGGGGGGGGGGGGGGGGGGGGGGGFEGGGGGGGGGGGGGGGGGGGGGGEECGGGGGGGGGFGGGGGGGGGGGGGEGGGGGGGGGGGGGFGGGFGGGGGGGGGGGGGGGGGGGFF>F>FCFGEGGGGGGGGGDGGGGGGGGGGGGGFGGGGGGGGGGGGGGGGGGGGGFFGGGGGGGGGGGGDEGGDGDGGGDEGGGG?CGGGFG8EGCFGF:CFGGGCGECFFECEGGEEGG7FGE<;EEEGEG7<9CDG5CFDC+:CD=@DGGGD>C*507*7>*)))<1>))<=?=*9
@M03506:14:000000000-AKVR1:1:1101:15634:9236 1:N:0:30
CGAACTCCTACGGGAGGCAGCAGTCGAGAATCTTGGGCAATGCACGAAAGTGTGACCCAGCGACGCCGCGTGGAGGATGAAGGACCTTGGTTCGTAAACTCCTTTTATGAGAGAAGAAAGGGCCTTTGGCCTGTGACGGTATCTCATGAATAAGCCACGGCTAACTACGTGCCAGCAGCCGCGGTAATACGTAGGTGGCAAGCGTTGTCCGGATTTACTGGGCGTAAAGGGTGTGTAGGCGGAAGCTTAAGTAGGAAGTGAAAGGTTGGAGCTCAACTCCAACACTGCTCCCTATACTGGG
+
CCCCCGGGGGGGGGGGGGGGGGGGGGGGGDGGGGGGGGGGGGGGGGGGGGFGGGGGGGGGGFGGGGGGGGFGGGGGGGGGGGGGGGGGGGGGGGGGGGGGGGGGGGGFGGGGGGGGGGGGGGGDGGGGGGGGGGGGGGGGFGGGGGGGGGGGGGGGGGGGGDGGGCFGGGGGGGGGFGGFGGGGGGGG9FFGGGD;CC7ECFGGEEGGGFGGDCEG9CF?FGGG88CFGGG6?EGGDGCDEG5C556CFG7+:7?7+><=FG7CF4EG56F4>6C9<*:CGFFFGFFFFDF(8=6B=B?FF
@M03506:14:000000000-AKVR1:1:1101:8075:9257 1:N:0:30
CGAACTCCTACGGGAGGCAGCAGTGGGGAATTGTTCGCAATGGGCGCAAGCCTGACGACGCAACGCCGCGTGGAGGACGAAGACCTTCGGGTCGTAAACTCCTTTCGATCGAGACGAACGGCCTCCGAATAAACAATCCGGAGGAGTGACGGTACCGAGAGAAGAAGCCCCGGCTAACTCCGTGCCAGCAGCCGCGGTAATACGGGGGGGGCCAGCGGTGTTCGGAAATTATGGGCGGAAAGGGCCTGGTGGCGGGCAACTAAGGTAGGCGGGCAAACCCTAGGGTTAGCCCGGGTGATGG
+
CCCCCGGGGGGGGGGGGGGGGGGGGGGGGGGGGGGGGGGGGGGGGGGGGGGGGGGGGEGGGGGGGGGGGEGGGGGGGGGGGGGGGGGGGGGGGGGGGGGGGGGGGGGDCGGGGGGGGGGGGGGGGGGGGGGGGGGGFGGGGGGGGGGGGGGGGGGGGEGGGGGGGGGGGGGGGGDGGGGFGCFGGGGGGGGGGGGGGGGGGFCFGEEGDCE**2**/*2**/0*:***3+00+<@***)2:*1A7***23*:**:55>C5++0+:*06*0*)/)11*07C*.)**)20(*)(055)))/1*
@M03506:14:000000000-AKVR1:1:1101:5520:9259 1:N:0:30
CGAACTCCTACGGGAGGCAGCAGTCGAGAATATTCGACAATGGGCGAAAGCCTGATCGAGCGACGCCGCGTGCAGGAAGAAGGCCTTCGGGTCGTAAACTGCTTTTGCGTGGGAAGAACAATGACGGTACCACGAGAATAAGGGGTTGCTAACTCTGTGCCAGCAGCAGCGGTAATACAGAGACCCCAAGCGTTATCCGGATTTACTGGGCGTAAAGCGCAAGTAGTCGGTTATGATAGTCTGATGTTAAATCTCATTGCTTAACGGTGAGGCCGCATCAGAAACGTCATAGCTAGAGCAG
+
CCCCCGGGGGGGGGGGGGGGGGGGGGGGGGGGGGGGGGGGGGGGGGGGGGGGGGGGGGGGGGGGGGGGGGGGGGGGGGGGGGGGGGGGGGGGGGGGGGGGGGGGGGGGGGGGGGGGGGGGGFGGGGGGGGGGGGGGGGGGGGGGGGGGGGGGGGGGGFFGGGGFGGGGGGGGGGGGGGFGGGGGGGGGGGGGGGGFCGGGGDEGFGGGGGGG>CEFFGGGG5EFGGGDCDCGEEGGGGFFGGGFGGFFFGGGGGGGGFGDF9>?CGGGGGGFGGGGC>DFGFFG?FF)17=2?FF*=FFFF
@M03506:14:000000000-AKVR1:1:1101:6889:9289 1:N:0:30
CGAACTCCTACGGGAGGCAGCAGTCGAGAATTTTTCACAATGGGGGCAACCCTGATGGAGCGACGCCGCGTGGAGGATGAAGGCCTTCGGGTTGTAAACTCCTGTCATGCGGGAACAAGCAAGTGATAGTACCGCAAGAGGAAGAGACGGCTAACTCTGTGCCAGCAGCCGCGGTAATACAGAGGTCTCAAGCGTTGTTCGGATTCATTGGGCGTAAAGGGTGCGTAGGTGGTGACGCAAGTCTGGTGTGAAATCTCGGAGCTTAACTCCGAAATTGCACCGGATACTGCGTAACTCGAGG
+
CCCCCGGGGGGGGGGGGGGGGGGGGGFFGFGGGGGGGGGGGGGGGGGGGGGGGGGGGGGGGGGGGGGGGGFGGGGGGGGGGGGGGGGGGGGGGGGGGGGGGGGGGGGGGGGGGGGGGGGGGGGGGGGGGGGGGGGGGGGGGGGGGGGGGGGFGGGGGGGGGGGGD7CFGGGGGGGGGGGGGGGGGGGGGGFGGGEGGGGGGGGGDDFGGGFGGGEGGFFFGGGGGGDEGGGG=FGGGGG85+<9CFGGGGGGGEGGGFG:ECFGFD7C:FGFDCFFDFGFFBEEGFGFD7@?@>@FBD>5>
@M03506:14:000000000-AKVR1:1:1101:5637:9311 1:N:0:30
CGAACTCCTACGGGAGGCAGCAGTGGGGAATTGTTCACAATGGGCGCAAGCCTGATGACGCAACGCCGCGTGGAGGATGAAGGTCTTCGGATTGTAAACTCCTGTTGCTCGGGACGAAAAGCCTCGACCTAACACGTCGAGGTCTGACGGTACCGAGTGAGGAAGCCCCGGCTAACTCTGTGCCAGCAGCCGCGGTAATACAGAGGGGGCAAGCGTTGTTCGGAATTACTGGGCGTAAAGGGCGCGTAGGCGGCCTGCTAAGTCGAACGTGAAATCCCCGAGCTCAACTCGGGAACTGCGT
+
CCCCCGGGGGGGGGGGGGGGGGGGGGGGGGGGGGGGGGGGGGGGGGGGGGGGGGGGGGGGGGGGGGGGGGGGGGGGGGGGGGGGGGGGGGGGGGGGGGGGGGGGGGGGGGGGGGGGGGGGGGGGGGGGGGGFGGGGGGGGGGGGGGAFFFFGGGGGGGGFFGGGGGGGGGGGGGGGGGGGGGGGGGGGGG7BFGGGGGGGGGGFGGGEGGGGGGGEGGGGGGGDGGCFGG9C8CGCEGGGGCEGGGGCEGGGGGGDFFCFGGGGCDFFECF>FGGDGFGGDD@CFFD56DE:B>EFF?@))
@M03506:14:000000000-AKVR1:1:1101:4296:9315 1:N:0:30
CGAACTCCTACGGGAGGCAGCAGTGGGGAATATTGGACAATGGGCGCAAGCCTGATCCAGCCATGCCGCGTGAGTGATGAAGGCCCTAGGGTTGTAAAGCTCTTTTGTGCGGGAAGATAATGACGGTACCGCAAGAATAAGCCCCGGCTAACTTCGTGCCAGCAGCCGCGGTAATACGAAGGGGGCTAGCGTTGCTCGGAATCACTGGGCGTAAAGGGTGCGTAGGCGGGTCTTTAAGTCAGGGGTGAAATCCTGGAGCTCAACTCCAGAACTGCCTTTGATACTGAGGATCTTGAGTTCG
+
CCCCCGGGGGGGGGGGGGGGGGGGGGGGDGFGGGGFGGGGGGGGGGGGGGGGGGGGGGGGGFFGGGGGGGGGFGGGGFGFFGGGGGGGGGGGGGGGAFFGGGGGGGGGGGGGGCGDFGGGGGGGGGEGGFGG:FFGFFGGGGFGGCCGGGFGGGGGGGGGGGGGGGGGGGGGGGGDGC7::F>CGGGGGGGGEGG:9;ECEGGGFCFGCGGG8CCGGGC5ECEEGGGGGGGGFCGCFFFFDEGFEEEGGGGCDE?FC:F7+9=*<:F<C7EFCD4?*9:C*969?*2939??FF=*)9@B>
@M03506:14:000000000-AKVR1:1:1101:15598:9320 1:N:0:30
CGAACTCCTACGGGAGGCAGCAGTGGGGAATTTTGCGCAATGGGGGAAACCCTGACGCAGCAACGCCGCGTGGAGGATGAAGTACCTTGGTACGTAAACTCCTTTCGACAGGGACGATTATGACGGTACCTGTAGAAGAAGCCCCGGCTAACTTCGTGCCAGCAGCCGCGGTAATACGAGGGGGGCAAGCGTTGTTCGGAATTATTGGGCGTAAAGGGCGCGTAGGCGGCGTGGCGAGTCTCCTGTGAAAACTCCGGGCTCAACTCGGAGCCTGCAGGAGGGACTGCCATGCTGGAGTGTG
+
CCCCCGGGGGGGGGGGGGGGGGGGGGGGGGGGGGGGGGGGGGGGGGGGGGGGGGGGGGGGGGGGGGGGGGGGGGGGGGGGGGGGGGGGGGGGGGGGGGGGGGGGGGGGGGGGGGGGGGGGGGGGGGGGGGGGGGGGGGGGGGGGGGGGGGGGGGGGGGGGGGGGGGCFGGGGGGGGGGFGGGGGGGDCGGGEDEEFGGGCC@CGGGGGGGGGGEGGGGGGGGGEGGGGGGEEGGC5CEGGGCGG?CGC7CGFGGGDEED)7<*CCFGD=D5;<FC6C:CD<D>E=FG4:*649@F)<?>*8
@M03506:14:000000000-AKVR1:1:1101:22289:9334 1:N:0:30
CGAACTACTACGGGAGGCAGCAGTGGGGAATTTTGGACAATGGGGGAAACCCTGATCCAGCCATTCCGCGTGAGTGAAGAAGGCCTTCGGGTTGTAAAGCTCTTTTGTCCGGAACGAAACGGTTAGCGTGAATATCGCTGACTACTGACGGTACCGGAAGAATAAGCACCGGCTAACTACGTGCCAGCAGCCGCGGTAATACGTAGGGAGCAAGCGTTGTCCGGAATCATTGGGCGTAAAGCGCGCGTAGGCGGCCCTGTAAGTCCGTTGTGAAAGTCAAAGGCTCAACCTTTGAAAGCCC
+
CCCCCGGGGGGGGGGGGGGGGGGGFGGGGGGGGGGGGGGFGGGGGGGGGGGGGGGGGGGGGGGGGGFGGGFGGGGGGGGGGGGGGGGGGGGGGGGGGGGGGGGGGGGGGGGGGGGGGGGGGGGGGGGGGGGGGGFGGGGGGGGGGGGGGGGGGGGGGGGGGGGGGGGGGGGGGFEGG9FGGG7FFGGGGGGGGDGGEEEFGGGGDGECCCCFGF5E*;E:E+88*:*0AFGGGGCG5EDGFCC*1:5>27EFC=*9:.9CFCF<CCCFCC/7>FGG:6:F*/573)291D6)766*177<)
@M03506:14:000000000-AKVR1:1:1101:16098:9335 1:N:0:30
CGAACTCCTACGGGAGGCAGCAGTGGGGAATTTTCCGCAATGGGCGAAAGCCTGACGGAGTGACGCCGCGTGTGGGACGAAGGCCTTCGGGTCGTAAACCACTGTCAGTGGGAAAGAAGGATGTCGATGCTAATACCATCGGCATTTGACGGTACCTGCAGAGGAAGCCCCGGCCAACTCTGTGCCAGCAGCCGCGGTAAGACAGAGGGGGCAAGCGTTGCTCGGAATTACTGGGCGTAAAGGGCGCGTAGGCGGGATGGCAAGTCGGTCGTGAAATCCTTCGGCTCAACCGAAGAACGTC
+
CCCCCGGGGGGGGGGGGGGGGGGGGGGGGGGGGGGGGGGGGGGGGGGGGGGGGGGGGGGCFFGGGGGGGGGGGGGGGGGGGGGGGGGGFGGGGGGGGGGGGGGGGGGGGGGGGGGGGGGGGGFFFGGGGGGFFGGGGGGG>GGGGGGGGGGGGGGGGGGGGGGGGGGCEGGGGG>:FGGGGGGGGGGGDFECGCEGEGEEC?6:CFFFGGGGGFCF>8CCE?CEE:CFFGFGGGGFGE5*/<:E5529:=EGGCED:5DGC6CFCF5DE*:>D<CC0742C=F=C>D47754.)5>)5>7.
@M03506:14:000000000-AKVR1:1:1101:22397:9343 1:N:0:30
CGAACTCCTACGGGAGGCAGCAGTGGGGAATATTGGACAATGGGCGCAAGCCTGATCCAGCCATGCCGCGTGGATGATGAAGGCCCTAGGGTTGTAAAGTCCTTTCGGCGGGGAAGATAATGACGGTACCCGCAGAAGAAGCCCCGGCTAACTTCGTGCCAGCAGCCGCGGTAATACGAAGGGCGCTAGCGTTGCTCGGAATCACTGGGCGTAAAGCGCACGTAGGCGGACTCTTAAGTCGGTGGGGAAATCCTGGAGCTCAACTCCAGAACTGCCTCCGATACTGGGAGCCTTCGAGTCC
+
CCCCCGGGGGGGGGGGGGGGGGGGGGGGFGGGGGGGGGGGGGGGGGGGGGGGGGGGGGGGGGGGGGGGGGGGGGGGGGGGGGGGGGGGGGGGGGGGGGGGGGGGGGGGGGGGGGGGGGGGGGGGGGGGGGGGGGGGGGGGGGGGGEGDGGGGGGGGGGGGGGGGGGGGGGGGGGGGGGGGGGGGGGGGGGGGGGGGGGGGGGGDCFGGGGGGGGCFGGGGGGGGFEGGGGGGFGGFGGGGEGGGG*:DEFGGGGGGGFGCFFCGCFFGGGCFCDGGFFGGGFBEF4CF?DEFFFFF@:?>?
@M03506:14:000000000-AKVR1:1:1101:19123:9349 1:N:0:30
CGAACTCCTACGGGAGGCAGCAGTGGGGAATATTGGACAATGGGCGAAAGCCTGATCCAGCAATGCCGCGTGAGTGATGAAGGCCTTAGGGTTGTAAAGCTCTTTTACCCGGGATGATAATGACGGTACCCGCAGAAGAAGCCCCGGCTAACTTCGTGCCAGCAGCCGCGGTAATACGAAGGGGGCTAGCGTTGCTCGGAATCACTGGGCGTAAAGCGCACGTAGGCGGACTCTTAAGTCGGTGGTGAAATCCTGGAGCTCAACTCCAGAACTGCCTTCGATACTGAGAGTCTCGAGTCCG
+
CCCCCGGGGFGGGGGGGGGGGGGGGGGGGGGGGGGGGGGGGGGGGGGGGGGGGGGGGGGGGGGGGGGGGGGGGGGGGGGGGGGGGGGGGGGGGGGGGGGGFGGGGGGGGGGGGGGGGGGGGFGGGGGGEGGGGGGGGGFGGGGGGGGGGGGGGGGDGGGGGGGGGGGGGGGGGGGGGGCCGGDCFGGGGGGGGCGGGGGGGGGGGGGGGGGGGGFGFDGGGEAFFEGGGE?CFFFGGFFGGGGG=ECFGGEFDFGGCFGC7996CF?6FDFFDFGGGFC<C?FGGFGFAGFBFFFFE9)/0
@M03506:14:000000000-AKVR1:1:1101:2936:9352 1:N:0:30
CGAACTCCTACGGGAGGCAGCAGTGGGGAATTTTGGACAATGGGGGCAACCCTGATCCAGCCATGCCGCGTGCGGGAAGAAGGCCTTCGGGTTGTAAACCGCTTTTGTCCGGGAAGAAAAGGCACCCCCTAATACGGGATGCTCTTGACGGTACTGGAAGAATAAGCACCGGCTAACTACGTGCCAGCAGCCGCGGTAATACGTAGGGTGCGAGCGTTAATCGGAATTACTGGGCGTAAAGCGTGCGCAGGCGGTTCGTGATGCCTGATGTGAAAGCCCCGGGCTCAACCTGGGGATGGCA
+
CCCCCGGGGGGGGGGGGGGGGGGFGGFGGGGGGGGGGGFGFGGGGGGGGGGGGGGGGGGGGGGGGGGDGGGGGGGG@EGGGGGGGGGFGGGFFDFGFGGGGGGGGGGGGGGGGEGGGGGFGGGGGGGGGGFGGGGFCFGGGGGGGGGGGGGGGGGGFGGGGGGGGGGFGGCFC7F7AFCCGCFFFGGGGGGGCFEGGGEG?7CFFGGGGGGG>CEEEG=EFEFGECFC?E9?FFFGGCC5CEC=C*:DC5CEDGEGGFCF6C7+<7C99CF4CFGFF7CGDBF**56?BGFFFF5)7:>4)
@M03506:14:000000000-AKVR1:1:1101:6869:9370 1:N:0:30
CGAACTCCTACGGGAGGCAGCAGTCGGGAATTTTGGGCAATGGGCGAAAGCCTGACCCAGCAACGCCGCGTGAAGGATGAAATCCCTCGGGATGTAAACTTCGCAAGAATGGGAAGAATAAGTGGGGGACAATACCCCCCATGATGACGGTACCATTTGTAAGCTCCGGCTAACTCCGTGCCAGCAGCCGTGGTAATACGGGGGGAGCAAGCGTTGTTCGGATTTACTGGGCGTAAAGGGCGCGTAGGCGGTCGTGACAAGTCACTTGTGAAATCTCCGGGCTTAACTCGGAACGGTCAAG
+
CCCCCGGGGGGGGGGGGGGGGGGGGGGGGGGGGGGGGGGGGGGGGGGGGGGGGGGGGGGGGGGGGGGGGGGGGGGGGGGGGGGGGGGGGGGGGGGGGGGGGGGGGGGGGGGGDFGGGGGGGGGGGGGGEGGGGGGGGGGGGGGGGGGGGGGGDGGGG9FFGGGGEFGEGFGGGGGGGGFCEECFGGGGGC=FGCCFGGGGGGDEGGGG*;68C8>E>FGGGEGEGGGFFGFFGGGC*:FGGGGCC:EGFGGE<GEDG:CFFCF7CCFGGFF*:FGGG*99<B>*29CFFGF9)08BEDF**
@M03506:14:000000000-AKVR1:1:1101:17238:9394 1:N:0:30
CGAACTCCTACGGGAGGCAGCAGTGGGGAATTTTGGACAATGGGGGCAACCCTGATCCAGCCATGCCGCGTGAGTGAAGAAGGCCTTCGGGTTGTAAAGCTCTTTCGGCCGGAACGAAATCGCGCGGGTGAATATCCCGCGTGGATGACGGTACCGGAATAAGAAGCACCGGCTAACTACGTGCCAGCAGCCGCGGTAATACGTAGGGTGCGAGCGTTAATCGGAATTACTGGGCGTAAAGTGTGCGCAGGCGGCCGAGCAAGTCGAGTGTGAAAGCCCCGAGCTTAACTTGTGAACTGCG
+
CCCCCGGGGGGGGGGGGGGGGGGGFGGGGGGGGGGGGGGGGGGGGGGGGGGGGGGGGGGGGGGGGGGGGGGGGGGGGGGGGGGGGGGGGGGGGGGGGGGGGGGGGGGGGGGGGGGGGGGGGGGGGGGGGGGGGGGGGGGGGGGGGGGGGGGGGGGGGGEGGGGGGGGGFGGGGGGGGGGGGGGGGGGGGFFCGGDGGGGGECCFGGGGFGGGGGGGEGD5EFGGGGGGGFGGGFEE/?C5EFGFGGGGGGGDDE7DG>GGGGG?CDC5+9087F>CCFCGG7>C56:@200</9*9FFF4)
@M03506:14:000000000-AKVR1:1:1101:6127:9398 1:N:0:30
CGAACTCCTACGGGAGGCAGCAGTGGGGAATCTTGCGCAATGCGCGAAAGCGTGACGCAGCAACGCCGCGTGGGGGAAGAAGGCCTTCGGGTTGTAAACCCCTTTCAGTTGGGACGAAGCTTCGAGGGTTAACAGCCCTCTGGAGTGACGGTACCTTCAGAAGAAGCCCCGGCTAACTACGTGCCAGCAGCCGCGGTAATACGTAGGGGGCTAGCGTTGTCCGGAATCATTGGGCGTAAAGCGCGTGTAGGCGGTCCGAGAGGTCCGCTGTGAAAGTCGGGGGCTCAACCCTCGGATGCCG
+
CCCCCGGGGGGGGGGGGGGGGGGGGGGGGDGGFGGGGGGGGGGGGGGGGGFEGGGGGGGGGGGGGGGGGGGGGGGGGGGGGGFGGGGGGGFFGGGGGGGGGGGGGGGGGFGGGGGDGGGGGGGGGGGDFGGGGGGGGGGGGGG9FGGGGGGGGGGGGGGGGFGGGGGG@EGGGGGGGGGGGGGGFEG*?FFGGE>EGGEGCFG@?FEGGGGGGGGGGC5CFFGD**CF7<@9FFGEG57CGFEGGEDGGGGGGG5<*579*:<FDGGD75*9*0:CDFDDCDFG*7**.9).55).)7:45
@M03506:14:000000000-AKVR1:1:1101:3402:9428 1:N:0:30
CGAACTCCTACGGGAGGCAGCAGTGAGGAATCTTGCGCAATGGGCGAAAGCCTGACGCAGCGACGCCGCGTGGAGGACGAAGGTCTTCGGATTGTAAACTCCTGTCGAGAGGGACGAATGCCGTGAGGGTGAACAATCCTCACGGTTGACGGTACCTCCAGAGGAAGCCCCGGCTAACTCCGTGCCAGCAGCCGCGGTAATACGGAGGGGGCCAGCGTTGTTCGGAATCATTGGGCGTAAAGGGCGCGTAGGCGGCCGACCAAGTCGGAGGTGAAATCCCTCGGCTCAACTGAGGAACTGC
+
CCCCCGGGGGGGGGGGGGGGGGGGGGGGGGGGGGGGGGGGGGGGGGGGGGGGGGGGGGGGGGGGGGGGGGGGGGGGGGGGGGGGGGGGGGDGGGGGGGGGGGGGGGGGGGGGGGGGGGFGGGGGGGGGGGGGGGGGGGGGGGGGGGGGGFGGGGGGGGGGGGGGGGGGGGDGGGGDFGGGGGGGGGGGGGGGGGGGG5CGCFGGGGGGGEEGEGGGECGGGGGGGEGFGGGGGGGGGGGGCGGGGGGGE=E5=CE:EEDGDEC5<CGGGGGFGFG7FFFC6>FGG>D*5<*(*0))7549*
@M03506:14:000000000-AKVR1:1:1101:10326:9469 1:N:0:30
CGAACTCCTACGGGAGGCAGCAGTGGGGAATCTTGCGCAATGGCCTAACGGCTGACGCAGCGACGCCGCGTGTGGGATGAAGCTCTTCGGAGTGTAAACCACTGTTGCCCGGGACGAATAGCTCGATTAATCGAGCCTGACGGTACCGGGTGAGGAAGCACCGGCTAACTCCGTGCCAGCAGCCGCGGTAATACGGGGGGTGCGAGCGCTGTCCGGAATCACTGGGCGTAAAGGGCGCGGAGGTGGTGTGAAAAGGGTGAGGTGAAAGTGCGGGGCGCAACCCCGGATCTGCCTGGCCGAC
+
CCCCCGGGGGCGGEEG:EFCECF,CEFEG@FCFEGGCEGGEGGGDDFGE:FEFFCF@:@BFB@F:FC+:@>:FGGG<=FFFGG8DGGGGG7:FGGGGGGCDFGFGGBFG@FGGGEFGGF7,=<D@+@FC9F,+<<B::::>>F<3CA::C*>:FCGF:7:F<74***?,,?FB<:@<<<F7F7F7FE:/2*:CCC58C8C/*/?>C5C*1*;<C::8*1+3<9::C*:?5;CD7E*:8C**2:*2:=5/5:+2<6/;FG*:57:+*<*3*3))7D5)))1)08=C3).2>*-***)).878
@M03506:14:000000000-AKVR1:1:1101:12817:9481 1:N:0:30
CGAACTCCTACGGGAGGCAGCAGTGGGGAATATTGGACAATGGGCGCAAGCCTGATCCAGCCATGCCGCGTGAGTGATGAAGGCCCTAGGGTTGTAAAGCTCTTTTGTGCGGGAAGATAATGACGGTACCGCAAGAATAAGCCCCGGCTAACTTCGTGCCAGCAGCCGCGGTAATACGAAGGGGGCTAGCGTTGCTCGGAATCACTGGGCGTAAAGGGTGCGTAGGCGGGTCTTTAAGTCAGGGGTGAAATCCTGGAGCTCAACTCCAGAACTGCCTTTGATACTGAGGATCTTGAGTTCG
+
CCCCCGGGGGGGGGGGGGGGGGGGGGGGGGGGGGGGGGGGGGGGGGGGGGGGGGGGGGGGGGGGGGGGGGGGGGFGGGGGGGGGGGGGGGGGGGGGGGGGGGGGGGGGGGGGGGGGGGGGGDGGGGGGGGGGGGGGGGGGGGGGGGGGGGGGGGGEFGGGGGGGGGGGGGGGGGGGGGGGGGGGGGGGGGEGDEGFEGGGGGGFCFCFGFGGDGGGGGGGCCEGEGGGGGGEFFGGGGFGFGGGGCEFGGGGGGGFGFGGGGGG?*6DGCFFC=FCFFGGF=@FE?7??<??F696?=6=:
@M03506:14:000000000-AKVR1:1:1101:3001:9501 1:N:0:30
CGAACTCCTACGGGAGGCAGCAGTAGGGAATTTTGCGCAATGGAGGAAACTCTGACGCAGCAACGCCATGTGTGGGATGAAGCATTTCGGTGTGTAAACCACTGTCAGCAGGGAATAAAAGGTCGCTTCGGCGGCGGTTGAATGTACCTGCAAAGGAAGCCCCGGCTAACTTCGTGCCAGCAGCCGCGGTAATACGGGGGGAGCAAGCGTTGTTCGGAATTACTGGGCGTAAAGGGCTCGTAGGTGGCCAACTAAGCCGGACGTGAAATCCCTCGGCTTAACCGGGGAACTGCGTCTGATA
+
CCCCCGGGGGGGGGGGGGGGGGGGGGGGGGGGGGGGGGGGGGGGGGGGGGGGGGGGGGGGGGGGGGGCEFEGFGGGGGGGGGGGGGGGGGGGGGGGGGG<FFGGGGGGGEGGGFGGGGGGGGGGGDGGGGGGGGG:FFCDGGGGGGFGGGGGGGGFGGGGGGGGGGGGGGGGGGGGGGFGGGGGGGGGGGGGGGGGGDEGGGGGGGGGGCEGGDCEGGEGGGGGCFGFGCGEFFGGEGGEGGGGGGGG=C=FD7FG*09CECCEGDFFGGGFC*/7C:CFCFFGDFDB?<FF=)))))*1*
@M03506:14:000000000-AKVR1:1:1101:11179:9506 1:N:0:30
CGAACTCCTACGGGAGGCAGCAGTGGGGAATCTTGCGCAATGGCCTAACGGCTGACGCAGCGACGCCGCGTGTGGGATGAAGCTCCTCGGAGTGTAAACCACTGTTGCCCGGGACGAACAGCTCGATTTCTCGAGCCTGACGGTACCGGGTGAGGAAGCACCGGCTAACTCCGTGCCAGCAGCCGCGGTAATACGGGGGGTGCGAGCGTTGTCCGGAATCACTGGGCGTAAAGGGCGCGTAGGTGGTTTGATAAGGGCGTGGTGAAAGTCCGGGGCTCAACCCCGGATCTGCCGTGCCGAC
+
CCCCCGGGGGGGGGGGGGGGGGGGGGGGGGGGGGGGGGGGGGGGGGGGGGGGGGGGGGGGGGGGGGGGGGGGFGGGGGGGGGGGGGGGGGGGGGGGGGGGGGGGGGGGGGGGGGGGGGGGGGGGGGGGGGGGGGGGGGGGGGGGGGGGGGGGGGGGGGGGGGCFGGGGGGGGGFGGGGGGGGGGGGEG*CEGGDGGGGGGCGGG5EDGGGEGGGGGGGGGGGGFGGGG*88CFGDCCCG25>:?FG*76C9E>CCFF))9>C55?6?F?FFDG3C>)7C7D@BCGFGE0F=B4B:5>@E@;
@M03506:14:000000000-AKVR1:1:1101:2312:9511 1:N:0:30
CGAACTCCTACGGGAGGCAGCAGTGGGGAATATTGGACAATGGGCGCAAGCCTGATCCAGCCATGCCGCGTGAGTGATGAAGGCCCTAGGGTTGTAAAGCTCTTTTGTGCGGGAAGATAATGACGGTACCGCAAGAATAAGCCCCGGCTAACTTCGTGCCAGCAGCCGCGGTAATACGAAGGGGGCTAGCGTTGCTCGGAATCACTGGGCGTAAAGGGTGCGTAGGCGGGTCTTTAAGTCAGGGGTGAAATCCTGGAGCTCAACTCCAGAACTGCCTTTGATACTGAGGATCTTGAGTTCG
+
CCCCCGGGGGGGGGGGGGGGGGGGGGGGGGGGGGGGGGGGGGGGGGGGGDGGGGGGGGGGGGGGGGGGGGGGGGGGGGGGGGGGGGGGGGGGGGGGGGGGGGGGGGGGGGGGGGGGGGGGGGGGGGGGGGGGGGGGGGGGGGEGGGG>FFDGGGGGGGGGGGGGGGGGGGGGEGGGGGFFFGGGGGGGGGGDDGGGGGGEGGGGGGFGGGGGGGGGG5@EDGGGGG?GEE=50<A?C9*0+9CGGC=5EFGGGGGFFF79+<7:::CFFFDFD4CC6BFCC?*3?=::1<44?@BFFF?4>
@M03506:14:000000000-AKVR1:1:1101:8732:9532 1:N:0:30
CGAACTCCTACGGGAGGCAGCAGTAAGGAATATTGGTCAATGGACGAAAGTCTGAACCAGCCATGCCGCGTGAAGGATGAAGGCCCTCTGGGTTGTAAACTTCTTTTATCTATGAAGAAATGTCCTGTTTCTACGGGATTTGACGGTAATAGATGAATAAGCACCGGCTAACTCCGTGCCAGCAGCCGCGGTAATACGGAGGGTGCAAGCGTTATCCGGATTTACTGGGTTTAAAGGGTGCGTAGGTGGGTTGGTAAGTCAGTGGTGAAATACTTTCGCTTAACGAAGGAACTGCCTTTGA
+
CCCCCGGGGGGGGGGGGGGGGGGGGGGGGGGGGGGGGGGGGGGGGGGGGGFGGGGGGGGGGGGGGGGGGGGGGGGGGGGGGGGGGGGGGGGGGGGGGGFGGFGGGGGGGGGGGGGGGGGGGGGGGGGGGGGGGGGGGEGGGGGGGGGGGFGGDFGFEFGGGGGGGGGGGGGGGGGGGGGGGGGGGGGGGGGGGGGGGGGGGGGEGGGGGGGGEGGGGGEGGGGGGGFGFFG5FCFFGGGDGGCEGGEGGGGC>ECDFFFGFGGGGGGGFCF?FF7CF:D<CD=:C)9>945:FFFFFF?=*
@M03506:14:000000000-AKVR1:1:1101:16628:9559 1:N:0:30
CGAACTCCTACGGGAGGCAGCAGTGGGGAATCTTGCACAATGGGCGAAAGCCTGATGCAGCGACGCCGCGCGGGGGATGAAGCATTTCGGTGTGTAAACCCCTTTCGACCCGGACGAAACCCCGCAAGGGATTGACGGTACGGATATAAGAAGCCCCGGCTAACTACGTGCCAGCAGCCGCGGTAAGACGTAGGGGGCCAGCTTGGTCCGGAATTACTGGCTGTAACGGGTTCGTAGGCGGTGTGGCAAGTTGGGAGGGAAATCTCTGGGCTGAACCCTGCGGCTGCCCGCAAAACTGCTG
+
CCCBCC<@-F<-;FFEC;,6,;,;C8F7,@<96<<,,CC<F<8F<C7@:@6C,C,,CFFD86C@7@@+=:@CC7FD:FF8FFGGEGFACFFC:><EFG9=C7=>BD@++83@E:::*:FC,>*>7<BCE::B:<:FB*CF*<:81:,,27<B,<F1<<CE>EC8CCGG@8F59@FFGGC8/?C**2++<8*;8*;C55:5*;++2*0++2:CGGC+00<+**22+2<:?>8*2:E*2/**/*2*/7*9@CC+*3:58)37**03+*+:+7*.*1>6*)*2*0.**)1)(*0-0.)0)**0)
@M03506:14:000000000-AKVR1:1:1101:9851:9569 1:N:0:30
CGAACTCCTACGGGAGGCAGCAGTAGGGAATTTTCCACAATGGGCGAAAGCCTGATGGAGCAACGCCGCGTGCAGGATGAAGGCCTTCGGGCCGTAAACTGCTTTTGTTAGTGACGATTATGACGGTAGCTAACGAATAAGGGTCTGCTAACTACGTGCCAGCAGCCGCGGTCATACGTAGGACCCAAGCGTTATCCGGAATTACTGGGCGTAAAGAGTTGCGTAGGTGGCACAGTAAGTTGGTAGTGAAAGCGTGTGGCTCAACCATACACACATTACCAAAACTACTGAGCTAGAGGAC
+
CCCCCGGGGGGGGGGGGGGGGGGGGGGGGGGGGGGGGGGGGGGGGGGGGGGGGGGGGGGGGGGGGGGGGGGGGGGGGGGGGGGGGGGGGGGGGGGGGGGGGGGGGGGGGGGGGGGGGGGGGGGGGGGGGGGGGGGGGGGGGGGGGGGGGGGGGGGGGGGFFGGGGGGGGGG><FGGGGFGGGGGGEGCDGGGGGGGGGDGGGGGGGGFGGGGGCCFGDFGGGGGGGGGGGGGGGGGGGGCFGGGGGGGGGFCGGEGGFGGCCDCFGEGGGGF4CGGGBCCF6FFFFGFFCF?FF?@??FF3
@M03506:14:000000000-AKVR1:1:1101:12914:9580 1:N:0:30
CGAACTCCTACGGGAGGCAGCAGTGGGGAATTGTTCACAATGGGCGCAAGCCTGATGACGCAACGCCGCGTGGAGGATGAAGGTCTTCGGATTGTAAACTCCTGTTGCCCGGGACGAAAAGCTTCGACCTAACACGTCGAGGTCTGACGGTACCGGGTGAGGAAGCCCCGGCTAACTCTGTGCCAGCAGCCGCGGTAATACAGAGGGGGCAAGCGTTGTTCGGAATTACTAGGCGTAAAGGGCGCGTAGGCGGCCTTCTAAGTCGAACGTGAAATCCCCGGGCTCAACCCGGGAACTGCGT
+
CCCCCGGGGGGGEGGGGGGG7@FEGGGECGFDEFGGGGGGGGGGGGGGGGGG<FGGGGGGGGGGGGGDGG@FGEGGGGFFGGGGGGGFFGGGGGGGGGGGGDGFBFGCD<FGGGG@FGGG8FCDECFGGGGGGGGGGGGGGGFAC@9D::FC@CFGDGGGFGGGGGE@FF7CGEFGGGGFCFGGGFGFCCGEFGGCCEGD9+<CGGGGGGECCGCE*?:*<CEEE*<FEGGG?CGGG8799=CECEEGGDGE)*758?FG7::EE*7*:**79D*<2)/7353*1**7(17130>3)*95)
@M03506:14:000000000-AKVR1:1:1101:19538:9589 1:N:0:30
CGAACTCCTACGGGAGGCAGCAGTGGGGAATTTTCCGCAATGGGCGAAAGCCTGACGGAGTGACGCCGCGTGTGGGACGAAGGCCTTCGGGTCGTAAACCACTGTCAGTGGGAAAGAAGGATGTCGATGCTAATACCATCGGCATTTGACGGTACCTGCAGAGGAAGCCCCGGCCAACTCTGTGCCAGCAGCCGCGGTAAGACAGAGGGGGCAAGCGTTGCTCGGAATTACTGGGCGTAAAGGGCGCGTAGGCGGCTTTTCAAGTGACGGGTGAAATCCCTCGGCTTAACCGAGGAACTGC
+
CCCCCGGGGGGGGGEEGGGGGGGGGGGGGGG8FFGGGGGGGGGFFGDGEGGGGGGGGGGGGGGGGGGGGGGGFFEFCFGDGGGGGFG<FEEGG=CFGGGGGGGGGGGGEFFFDFGFFGFDC9FDCFGFFGGGGGGGGFGGGGGGCGGGABEFEGGFGGG:@FFGFDFFFDEGGDGG7=CG<FGGGFFCCFFFG:7CGEEGGFGGGGFGEECCCCFFCC=/8+<8C*A8FFGGFG=;**95C9?C**29?EEDC5EGGE4FCC*+3:<*7)/07*9C*0<C7<B=5)>)-:9;>>))0.0/4
@M03506:14:000000000-AKVR1:1:1101:9714:9589 1:N:0:30
CGAACTCCTACGGGAGGCAGCAGTGGGGAATATTGGACAATGGGGGCAACCCTGATCCAGCAATGCCGCGTGAGTGATGAAGGCCTTCGGGTTGTAAAGCTCTTTTGCCAGGGACGATGATGACGGTACCTGGAGAATAAGCCCCGGCTAACTTCGTGCCAGCAGCCGCGGTAATACGAAGGGGGCAAGCGTTGTTCGGAATTACTGGGCCTAAAGGGCGCGTAGGCGGCTTATCAAGTCAGGCGTGAAATTCCCGGGCTCCACCTGGGGGCTGCGCTTGATACCGATGAGCTTGAACGCG
+
CCCCCGGGGGGEEEGCCGGGGGGFGGGGGGGGGGGGGGGGGGGGCEGFGFGEGFGGGGFFGGFGDEFEEGFG:?FFFGGGFGGGGGGGGGGEGDGDFGGG9FFEFFFFFGCDGGGGG>FEFAFE@FEGFGFGGGGFGGGGGGF@FGGCECFGGGGGG7FFGGGGGGGEGGGGGGFFGFBFEGDGGGGFGCCF@FGGGGGGCFFC99CFG78E6+3ACE58EGC>EG6:EEE>EF?97@CFCEC?EGGC89E9:0<9CDGDE*9C676<F<=3>CC5)53<59*:+07)(*0.=;?4;458>
@M03506:14:000000000-AKVR1:1:1101:14328:9592 1:N:0:30
CGAACTCCTACGGGAGGCAGCAGTCGGGAATTTTGGGCAATGGGCGAAAGCCTGACCCAGCAACGCCGCGTGAAGGATGAAATCCCTCGGGATGTAAACTTCGCAAGAATGGGAAGAATTAGTAGGGGCTAATACCCCCTATGATGACGGTACCATTTGTAAGCTCCGGCTAACTCCGTGCCAGCAGCCGCGGTAATACGGGGGGAGCAAGCGTTGTTCGGATTTACTGGGCGTGAAGGGCGCGTAGGCGGTCAGCACAGGTCAGTTGTGAAATCTCCGGGCTCAACTCGGAAAGGTCAAC
+
CCCCCGGGGGGGGGGGGGGGGGGGGGGGGGGGGGGGGGGGGGGGGGGGGGGGGFGGGGGGGGGGGGGGGGGGDGGGGGGGGGGGGGFFFGGGGGGGGGGGGGGGGGGGGGGGGGGGG8ECGGEFGGGGGGCFGGGGGGGGGGGGGGGGGGGGGGGGGGGGGGGGGGGGGGGGGGGGGGGGCGGGGGGGGGGGEEE@BCGG>>EGGGGDDEGGGEEEEGGGDGCCFGGGGFFGGCC8=FC=EGGGE5EGG=EEGD6*27*9=+0+:*9729:9CG7+29C<7B55+1*6<C>15).7=?FF*
@M03506:14:000000000-AKVR1:1:1101:15262:9592 1:N:0:30
CGAACTCCTACGGGAGGCAGCAGTAGGGAATTGTTCGCAATGGGCGCAAGCCTGACGACGCAACGCCGCGTGGAGGATGAAGACCTTCGGGTCGTAAACTCCTTTCGATCGAGACGAATGGCCTTCGGGTGAATAACCCGGAGGAATGACGGTACCGAGAGAAGAAGACCCGGCTAACTCCGTGCCAGCAGCCGCGGTAATACGGGGGGGGCAAGCGTTGTTCGGAATTACTGGGCGTAAAGGGCTCGTAGGCGGCCAACTAAGTCAGACGTGAGATCCATCGGCGTAACCGGGGACCTGC
+
CCCCCGGGG-CFFGFEGGEGGGGGCFECCFFGGGGG@EFGGGFGGGDE@:FGGE<FEFGGGGGGGGGGGGGGGGGGGGGGGGGGFG9EFGGGGEEFFDGGGGGGEFCCFEFCFGGDGGGGFGGGF<FGEGGGCFG9>FDFGEGGGGGGGGF<FGCF>CGEFFGGG?F,,@<FEGG7FGGGGGFFEGGGG<<F7BEGGEC>EGFGGEEGDGC>E5@FGC;CGFGGGEDGGFGFGGGFE:5*1CGDD617/*>5*1/5?:5C?+*++:9?<6C5CC*+;4>*295/>)17(*0-8>@:>).8)
@M03506:14:000000000-AKVR1:1:1101:22808:9653 1:N:0:30
CGAACTCCTACGGGAGGCAGCAGTGGGGAATTTTGGGCAATGGGCGCAAGCCTGACCCAGCAACGCCGCGTGAGGGAGGAAATCCTTCGGGATGTAAACCTCACAAGCAAGGGAAGAGCGCTCAGGGGTGAATACCTCCTGAGTCCGACGGTACCTTGCGTAAGCCACGGCTAACTACGTGCCAGCAGCCGCGGTAATACGTAGGTGGCAAGCGTTGTTCGGAATTATTGGGCGTAAAGGGCGCGGAGGCGGGCTTGTAAGTCAGCTGTGAAATCACGGGGCTCAACCACGGAGGGTCGGC
+
<BCCCGFEG9@8;@FF@@@B7@C,;6CF,,6CCCC:@E66C@@C<+6@BFDEE@C,,E<FCFCFE7FB+>>@=F8FCF7=C=FGGGGBFGG=:?AF9FEFGFG<FGGGDFG77<EF@<E7FF7:DEF7FEGDFFCE,EFCC9F>@FFCGGGF@>AFCF,F>FFFCFC:1<C1=<F>B<F<<FF@7BCEEF:FGGEEE9CEC9F88<CFGGFCGGE8?C5CGE**;8C:+<?**:/**/:@577EC55C=555)*79:F7>+<7ECD<4ACC7**:+95CDG37:FF<5(5<>).777)8>5
@M03506:14:000000000-AKVR1:1:1101:22112:9659 1:N:0:30
CGGAACTCCTACGGGAGGCAGCAGTAAGGAATCTTCCACAATGGGCGAAAGCCTGATGGAGCAACGCCGCGTGCAGGATGAAGGCCCTCGGGTCGTAAACTGCTTTTATGAGTGAAGAATATGACGGTAACTCATGAATAAGCACCGGCTAACTACGTGCCAGCAGCCGCGGTCATACGTAGGGTGCAAGCATTATCCGGAGTGACTGGGCGTAAAGAGTTGCGTAGGTGGTTAGTAAAGCGAATAGTGAAACCTGGTGGCTCAACCATACAGACTATTATTCGAACTAACTAACTCGAGA
+
CCCCCGGGGGGGGGGGGGGGGGGGGGGGGGGGGGGGGGGGGGGGGGGGGGGGGGGGGGGGGGGGGGGGGGGGGGGGGGGGGGGGGGGGGGGGGGGGGGGGGGGGEGGGGGGGGGGGGGGGGGGGGGGGGGGGGGGGGGGGGGGGGGGGGGGGGGGGGGGGGGGGGCFGGGGGBFFGGGGFGGGGGGGGGGGGGFGFGGGGGGGGGGGGGGGG>CBCECFFFFGGGGEGFGGGFFFFGGGGGGGEGGG7ECEFDG?<CFGGG*96?C=DCCC=7*7?FF7C*9@6FFCF)*/6469//<FF5
@M03506:14:000000000-AKVR1:1:1101:20687:9672 1:N:0:30
CGAACTCCTACGGGAGGCAGCAGTGGGGAATATTGGACAATGGGCGCAAGCCTGATCCAGCCATGCCGCGTGAGTGATGAAGGCCCTAGGGTTGTAAAGCTCTTTTGTGCGGGATGATAATGACAGTACCGGGAGAATAAGCTCCGGCTAACTCCGTGCCAGCAGCCGCGGTAATACGGAGGGAGCTAGCGTTGTTCGGAATTACTGGGCGTAAAGCGCGCGTAGGCGGCTTTGTAAGTTAGAGGTGAAAGCCCGGGGCTCAACCCCGGAATTGCCTTTAAGACTGCATCGCTTGAATCCG
+
CCCCCGGGGGGGGGGGGGGGGGGGFGGGGGGGGGGGGGGGGGGGGGGGGGGGGGGGGGGGGGGGGGGEGGFGGGGGGGGGGGGGGGGFGGGGGGGGGGGGGGGGGGGGGGGGGGGGGGGGGGGGGGGGGGGGGGGGGGGGGGCFGGGGGGGGGGGGGGGGGGGGFGGGGGGGGGGGGGGCFDGEGGGGGGGGDGGGGGGGGGGGGGCGGGGEEGGGGGGCEGGGGGGGGG*?CFFCFFDGFFCGGGGGFEF6CCCDGFGGGFCAFGGGEDGF49FCF=CDG?4F:?FF<CB?FFFFF?FF>
@M03506:14:000000000-AKVR1:1:1101:10691:9682 1:N:0:30
CGAACTCCTACGGGAGGCAGCAGTGGGGAATTGTTCGCAATGGGCGCAAGCCTGGCGACGCAACGCCGCGTGGAGGATGAAGATCTTCGGGTCGTAAACTCCTTTCGATCGAGACGAATTCCTTCGGGGTGAATAATCCTGGAGGTTGACGGTACCGAGAGAAGAAGCCCCGGCTAACTCCGTGCCAGCAGCCGCGGTAATACGGGGGGGGCAAGCGTTGTTCGGAATTACTGGGCGTAAAGGGCTCGTAGGTGGCCAACTAAGTCAGACGTGAAATCCCTCGGCTTAACCGGGGAACTGC
+
CCCCCGGGGGGGGGGGGGGGGGGGGGGGGGGGGGGGGGGGGGGGGGGGGGGGGGGGGGGGGGGGGGGGGGGGGGGGGGGGGGGGGGGGGGGGGGGGGGGGGGGGGGGGGGGGGGGGGGGGGGGGGGGGGGGGGGGGGGGGGGGGGGGGGGGGGGGGGGGGGGGGGGGGGGGGGGGGGGGGGGGGGGGGGGGGGGGGGGGGGGGGGGGGGGGGGFGGGGGGGFCEEDEGFG?FGGGGGED=:FFEDFCD=EGGGGCFF@FGGGGGGGGGFGG>DF3CGFGCC>EDEFGFFGFBE>E>DFFF4
@M03506:14:000000000-AKVR1:1:1101:7557:9691 1:N:0:30
CGAACTCCTACGGGAGGCAGCAGTGGGGAATATTGGACAATGGGCGAAAGCCTGATCCAGCAATGCCGCGTGAGTGATGAAGGCCTTAGGGTTGTAAAGCTCTTTTGCCAGGGACGATAATGACAGTACCTGGAGAATAAGCTCCGGCTAACTCCGTGCCAGCAGCCGCGGTAATACGGAGGGAGCTAGCGTTGGTCGGAATTACTGGGCGTAAAGCGCGCGTAGGCGGCTTTGTAAGTTAGAGGTGAAAGCCCGGGGCTCAACCCCGGAACTGCCTTTAAGACGGCATCGCTTGACTCCG
+
CCCCCGGGGGGGGGGGGGGGGGGGGGGGGGGGGGGGGGGGGGGGGGGGGGGGGGGGGGGGGGGGGGGGGGGGEGGGGGGGGGGGGGGGGGGGGGGGGGGGGGGGGGGGGGGGGGGGGGGGGGGGGGGGGGGGGGGGGGGGGGGGGGGGGGGGGGGGGGGGGGGGGGGGGGGGGGGGGGGGGGGDGGGGGGGGFGGGGGGGGGGGGGGGGGGGDGGGGGGGGGGGGGGGGGC5ACFG+<CCFF+AFEFFFGGG4FCDE>DDGGGGFD5CGCEFGFFGGF7CCFFG5>C>0C;:@>:>0/=FF
@M03506:14:000000000-AKVR1:1:1101:3956:9709 1:N:0:30
CGAACTCCTACGGGAGGCAGCAGTGGGGAATCTTGCGCAATGGCCGAAAGGCTGACGCAGCGACGCCGCGTGTGGGAGGACGCCTTTCGGGGTGTAAACCACTGTTGCCCGGGACGAACTTCTGGTTTCGACCAGATTGACGGTACCGGGTGAGGAAGCACCGGCTAACTCCGTGCCAGCAGCCGCGGTAATACGGAGGGTGCGAGCGTTGTCCGGAATCATTGGGCGTAAAGGGCGCGTAGGTGGCCCGGTCAGTTCGTGGTGAAAGCGCGGGGCTCAACCCTGCGTCGGCCATGAATAC
+
CCCCCGGGGGGGGGGGGGGGGGGGGGGGGGGGGGGGGGGGGGGGGGGGGGGGGGGGGGGGGGGGGGGGGGGGGGGGGGGGGGGGGGGGGGGGGGGGGGGGGGGGGGGGGGGGGGGGGGGGGGGGGFGGGGGGGGGGGGGGGGGGGGGGGGGGGGGGGGGGGGGGGGGGGFGGGGGGGGGGGGGGGGGGGGGGGGGGGGGGGGGGGGGGGGGGGGGGGGGGGFGGGGGGEGDFGGGGGGGEGGGCGGGGFEEEG5F>EFGDGGG57=:F63:>DDDED57=C>BCFFGDFGD;E>:F=@4F@
@M03506:14:000000000-AKVR1:1:1101:11000:9710 1:N:0:30
CGAACTCCTACGGGAGGCAGCAGTGGGGAATCTTGCGCAATGGGCGAAAGCCTGACGCAGCAACGCCGCGTGCGGGATGACGGCCCTCGGGTTGTAAACCGCTTTCAGTGGGGACGAACCAAGACGGTACCCACAGAAGAAGCCCCGGCCAACTACGTTCCAGCAGCCGCGGTAACACGCAGGGGGCAAGCGTCGTCCGGATTTATTGGGCGTAAAGAGCTCGAAGGTGGTTCGATCAGTCGGGTGCGCAACCGCCAGGCCCAACCTGGCCACGCAACCCGCTGCTGTCGTGACTACACGC
+
BB@@C<CE<E@;CB;FDDE7CFG<EFEGGGF9E@FC@+6@B<C8CFDGE7CEC8CCCC:CFEEFGGC@@CFGD@C7:F=EEC+@FE4ECFGA?CB,,B?>CGGGGG9F@<EGGEE+:FE:@+3,>3F>:@FFCC::,D,,,,@,161<FG*@BFCC*4++222<FECFFGB7=>*<+2;*:28::8:CG5**A*2888EE*18<<9?:+/2*//**000;CE85A*/<+8;89CFF**0++2:*:5*9*1/*0*:)1)*12:3*:*+***/01)9*).7C)))**02*,*8(00**)0)..
@M03506:14:000000000-AKVR1:1:1101:18560:9723 1:N:0:30
CGAACTCCTACTGGAGGCAGCAGTGGGGAATATTGGACAATGGGCGCAAGCCTGATCCAGCCATGCCGCGTGGGTGAAGAAGGCCTTCGGGTTGTAAAGCCCTTTTGTTCGGGACGAAATCGTACGGGTGAATATCCCGTGCGGATGACGGTACCGAAAGAATAAGCACCGGCTAACTTCGTGCCAGCAGCCGCGGTAATACGAAGGGTGCAAGCGTTACTCGGAATTACTGGGCGTAAAGCGTGCGTAGGCGGTTGGTTAAGTCCGCTGTGAAAGCCCTGGGCTCAACCTGGGAATTGCA
+
CCCCCGGGGGGGGGGGGGGGGGGGGGGGCGFFGGFFGGFFGGFGGGGGGGGGGGGGGGGGGGGGGGGGGGGGGGGGGGGGGGGGGGGGGGGGGGGGGGGGGGGGGGGGGGGGGGGGGGGGGGGGGGGGGGGGGGGGGGGGCGGGGGGCFGGGGGGGGEGGGGGGGGGFGGGGDEEFGGGGGGGGGFFGGGGGGGGGGGGGGGFC<8CGGGGGGE5ACC?8CGGG5888CGC+8CGGCEDGGF5*/:CC*:CGGEEC*)19CGFGCCEGDGGF7::C4;/95@3**<*92CF?FFF6>?/=1
@M03506:14:000000000-AKVR1:1:1101:4202:9725 1:N:0:30
CGAACTCCTACGGGAGGCAGCAGTGGGGAATTTTGACAATGGGGGCAACCCTGATCCAGCCATGCCGCGTGCGGGAAGAAGGCCTTCGGGTTGTAAACCGCTTTTGGTCGGAAAGAAAGGTCTGGGGCTAATAAGCCTGGGCTTTGACGGTACCGGCAGAATAAGCACCGGCTAACTACGTGCCAGCAGCCGCGGTAATACGTAGGGTGCGAGCGTTAATCGGAATGACTGGGCGTAAAGCGTGCGCAGGCGGTTTGGTAAGTCCGCTGTGAAAGCCCGCGGCTCAACCGGGGAAGGGCGG
+
CCCCCFGGGEDFFEEGEGDGGGGFFFFGGGDGGGGGGGGCFFDDFEGGGGGEGGCEFFGFFDGGD6CEEGECEGGGGGFFGGGFFEGEEDGGGGGGGFFEGGCFCCCFGGGGDDFGGGGGDECGGCGGGGGGGGGGGGFGCCFFFEGGGGGG73<>FFGGFFCEGFGGGGGGCCGFCFFGGDFGGGGGFFCGGGDBC*C9C>@CCEEEGDGDEEC5**;<CC58?F+99<<:FEE?CECFGC55*:/)?=>CCEG38)/:0<D7+9:CGGGFFDF?C>/))53***270)59@3>.<))0>
@M03506:14:000000000-AKVR1:1:1101:13608:9746 1:N:0:30
CGAACTCCTACGGGAGGCAGCAGTGGGGAATTTTGCGCAATGGGCTAACGCCTGACGCAGCAACGCCGCGTGGAGGATGAAGGTCTTTGGATTGTAAACTCCTGTCAGCAGGGAAAAAGCAAATCGGCCTAACACGCCGGGGAGTTGATTGTACCTGCAGAGGAAGCCCCGGCTAACTCTGTGCCAGCAGCCGCGGTAATACAGAGGGGGCAAGCGTTATTCGGAATTATTGGGCGTAAAGGGCGCGTAGGCGGCTTGCTAAGTGGATGGTGAAATCCCTCGGCTTAACCGAGGAACTGCC
+
CCCCCFGGGFGGGGGGGGGGGGGFEE8FCGG<EEGGGGGGGGGGGGGGGGDGFFGGGDFGGGGGEFG7CFCCEFGDGFFDGGGEDBD?EA=:C<CFEFG@=,CEGGFGGGGGDFGFFFGGGGG,A==FEGCFGGGGCGGG+@FFE7FF,@A>FBFGFGG>AF7FGGGGC7>F7FFCFFF9FF@,,2?BC<AF:*=:EGCFF?CGGF*;8EGE8CFE*/;C+9A>>>;8C7+<+>2:5:C*C7:5=E:CCC5<DG578</*+<6<F=+96596>F7+29<C5>)77)*/9::()00)0)/90
@M03506:14:000000000-AKVR1:1:1101:5184:9751 1:N:0:30
CGAACTCCTACGGGAGGCAGCAGTGGGGAATATTGCACAATGGGCGAAAGCCTGATGCAGCGACGCCGCGTGAGGGATGACGGCCTTCGGGTTGTAAACCTCTTTCAGCAGGGAAGAAGCGAAAGTGACGGTACCTGCAGAAGAAGCGCCGGCTAACTACGTGCCAGCAGCCGCGGTAATACGTAGGGCGCAAGCGTTGTCCGGAATTATTGGGCGTAAAGAGCTCGTAGGCGGCTTGTCACGTCGGGTGTGAAAGCCCGGGGCTTAACCCCGGGTCTGCATTCGATACGGGCTAGCTAGG
+
CCCCCGGGGGGGGGGGGGGGGGGGGGGGGGGGGGGGGGGGGGGGGGGGGGGGGGGGGGGGGGGGGGGGGGGGGGGGGGGGGGGGGGGGGGGGGGGGGGGGGGGGGGGGGGGGGGGGGGGGGGDGGGGGGGGGGGGGGGGGGGGGGFGGGGGGGGGGGGFGGGGGGGGGGGGGGGGGGGGGGGGGFGGGGGGGGGFEEEEGGGGGGGFGFGGGGGGGGGDGGGGGGFEC58CFGGGGGGGGGGGGGGGGA*:CFGGGFFGGGGGGGGGGGGCEG:DCDFGGFFFGG=FF63<1>>@497FF5
@M03506:14:000000000-AKVR1:1:1101:22751:9754 1:N:0:30
CGAACTCCTACGGGAGGCAGCAGTCGGGAATTTTGGGCAATGGGCGCAAGCCTGACCCAGCAACGCCGCGTGAAGGATGAAATCCCTCGGGATGTAAACTTCGCAAGAACGGGAAGAATAAGTAAGAGTTAATATCTCTTATGATGACGGTACTGTTTGTAAGCTCCGGCTAACTCCGTGCCAGCAGCCGCGGTAATACGGGGGGAGCAAGCGTTGTTCGGATTTACTGGGCGTAAAGGGAGCGTAGGCGGCCACCGCAAGTCGACTGTGAAATCTCCGGGCTGAACCCGGAAAGGTCAGC
+
CCCCCGGGGGGGGGGGGGGGGGGGGGGGGGGGGGGGGGGGGGGGGGGGGGGGGGGGGGGGGGGGGGGGGGGGCEGGGGGGGGGGGEFCGGGGGGGGGGGGGGGDGGGGFGGGGCFGGGGGGGGGGGGGCFFFCFGDFDF<D9EGGGGGGGGGGGGFGGGGGGGGGGGGGGDGGGFEGGGGFCDCGGGGGGGDEFCFGGGFGEGGGEGGC868C*AEGCFC=ECEGGEFGGFG=*:C5+7;*:EE7C=C+:E5DDFFGFG3*+2>*):9<FCB>GFG*7)7753*1=<>?D3,8@F@766F6
@M03506:14:000000000-AKVR1:1:1101:14820:9755 1:N:0:30
CGAACTCCTACGGGAGGCAGCAGCAAGGAATCTTCCGCAATGGGCGAAAGCCTGACGGAGCAACGCCGCGTGTGGGATGACGCCTTTCGGGGTGTAAACCACTTTTCTCAGGGAAGAATTCCTGACGGTACCTGAGGAATAAGGACCGGCTAACTACGTGCCAGCAGCCGCGGTAATACGTAGGGTCCGAGCGTTGTCCGGAGTTACTGGGCGTAAAGCGCGCGCAGGCGGCGGTGTAAGCATGGCGTGAAAGCCCCAGGCTCAACCTGGGAGGGTCGTCGTGGACTGCACCGCTTGAGGG
+
CCCCCGGGGGGGGGGGGGGGGGGGGGGGGGGGGGGGGGGGGGGGGGGGGGGGGGGGGGGGGGGGGGGGGGGGGGGGGGGGGGGGGGGGGGGGGGGGGGGGGGGGGGGGGGGGGGGGGGGGGGGGGGGGGGGGGGGGGGGGGGGGGGGGGGGGGGGGGGGGGGGGGGGGGGGGGFGGGGGGGGGGGGGGGEEGGCEGGFFGGCE;E?FFGGFGGED8;EFGGGGC**:CEGGGGGGEGG=FFFCGGGGGGC>+CC7D5.79A*9<F4E*69E7DGG=F799C;5C56*8<>??>:)5>5;FD
@M03506:14:000000000-AKVR1:1:1101:23361:9757 1:N:0:30
CGAACTCCTACCGGAGGCAGCAGTCGCGAATCATTCACAATGGACGCAAGTCTGATGATGCCACGCCGCGTGCGGGATGAAGGCCCTTTGGGTTGTAAACCGCTGTCCAGGGAGGGGAACCGCTGGATGTGAATAGCATCCAGTCTGACTGCTCCCTAAAGGAAGCCCCGGCAAAACATGTGCCAGCATCCGCGGTAATACATGTGGGGCAAGCGTTGCTCGTAATGACTGGGCATAAAGGGTGCTTCGGCGGTTTGTTATGTCATTGGTGCAATTTGTCGGCCCACCCGTAAAATTTCAT
+
@CCCCGGGGFGGGGGDDFGDEFGGFEG@FGGGDFGGGGGCGEECFFEF7@FGGGFGGFFGGD9@:FFDGGFEF@7@CEFG9EEFGC@CF9AFGGCC<BF,BCFCFGEGFF@7<F=+:+B++C@C:FC9FFFGFEG99EG83F@@@B,=,7>:;A<FGG,FF,,@F7DGC:F@FEGFCGGCBE@,??7++?CCC:818CCGG+++30+:*2*;:*?C***2@E/*8@2<@9<CGG@C+A*0+*2**++**1=C)22*172*+3;++2+*+27*0:*+2*2:155*:)*)49)2))9*)17**
@M03506:14:000000000-AKVR1:1:1101:14252:9762 1:N:0:30
CGAACTCCTACGGGAGGCAGCAGTCGGGAATTTTGCTCAATGGGCGCAAGCCTGAAGCAGCAACGCCGCGTGAGGGATGAAGGCCTTCGGGTTGTAAACCTCTTTTGACAGGGACGATGATGACGGTACCTGTCGAATAAGTCACGGCTAACTACGTGCCAGCAGCCGCGGTAATACGTAGGTGACAAGCGTTGTCCGGATTTACTGGGCGTAAAGAGCGCGCAGGCGGTCGTTCAAGTCGAGTGTGAAAGCCCCCGGCTCAACTGGGGAGGGTCATTCGATACTGATCGACGCGAAGGCA
+
CCCCCGGGGGGGGGGGGGGGGGGGGGGGFGGGGGGGFGGGGGGGGGGGGGGGGGGGGGGGGGGGGGGGGGGGGGGGGGGGGGGGGGGGGGGGGGGGGGFGGGGGGGGGGGGGGGGGGGGGGGGGGGGGDGGGGGGGGGGGGGGGGGGGGGGGGGGGGGFGGGGGGGGGGGGGGGCC@FGGFGGGGGGGGFG<CCEGFGGGGGGGFGGGGDDEDGGGFFGGGG58CGGGG8:C*7C?FGCF55EEDFGGGGGFFFEDED:<CECF9DGGE<E>77>FG*::7@FGC6:F29>()77).)34)
@M03506:14:000000000-AKVR1:1:1101:12543:9764 1:N:0:30
CGAACTCCTACGGGAGGCAGCAGTGGGGAATCTTGCGCAATGGGCGAAAGCCTGACGCAGCGACGCCGCGTGGGGGATGAAGCATCTCGGTGTGTAAACCCCTTTCGACCCGGAAGAATGTCCCGCAAGGGATTGACGGTACGGGTATAAGAAGCCCCGGCTAACTTCGTGCCAGCAGCCGCGGTAATACGAAGGGGGCTAGCGTTGCTCGGAATCACTGGGCGTAAAGCGCACGTAGGCGGATCTTTAAGTCAGGGGTGAAATCCTGGAGCTCAACTCCAGAACTGCCTTTGATACTGGG
+
CCCCCGGGGGGGGGGGGGGGGGGGGGGGGGGGGGGGGGGGGGGGGGGGGGGGGGGGGGGGGGGGGGGGGGGGGGGGGGGGGGGGGGGGGGGGGGGGGGGGGGGGGGGGGGGGGGGGGGGGGGGGGGGGGGGGGGGGGGGGGGGGGGGGGGGGGGGGGGGGGGGGGGGGGGGGGGGGGGGGGGGGGGGGGGGFGGGDEGGGGGGG>EGGGGGGGDGGGGGGFGGGGGGGGFGGGGGEGGGGGGG=EFGCEFGGGFFFFEGGGG=FCCECEFFFGGFEFFFFGFFGGFFF7F4<FFF?BF?4>
@M03506:14:000000000-AKVR1:1:1101:15523:9767 1:N:0:30
CGAACTCCTACGGGAAGCAGCAGTGGGGAATATTGGACAATGGGCGCAAGCCTGATCCAGCAATGCCGCGTGAGTGATGAAGGCCTTCGGGTTGTAAAGCTCTTTCGCACGCGGCGATGATGACGGTAGCGTGAGAAGAAGCCCCGGCTAACTTCGTGCCAGCAGCCGCGGTAATACGAAGGGGGCTAGCGTTGTTCGGAATTACTGGGCGTAAAGGGCGCGTAGGCGGTACTTCAAGTCAGGCGTGAAAGCCCCGGGCTCAACCTGGGCACCGCGCTTGAGACTGGAGAACTAGCGTTCG
+
CCCCCFGGDGFGGGGGGGEFGGGGGGGDEGGGGGGGDGGFGGGGGGGGGGGFGGGGGGGFFGGGGGGGGGGDGGGGGGGGGGGGCFGGDCCFGEGG<FFFGGGGGGGEEFFGCCE@CGEAFGCGGGEFCFEFEGGGGGGGGG7FB<FGGDGGGGGGCFGGGGGGGGGGGDCFGGDAEFF:::@FEGGFFGG?CE8EGEGGEFGFFGD?CGGEEGGFGGGGGEGGGGGDGG=ECGFFGFFFG?FFE:C3@<9C>*:7*77/:ADCF7>*7*6>FCDEG)C<F@F9<)9?:C@)*1*)))8>)
@M03506:14:000000000-AKVR1:1:1101:19768:9774 1:N:0:30
CGAACTCCTACGGGAGGCAGCAGTGGGGAATTTTCCGCAATGGGCGAAAGCCTGACGGAGTGACGCCGCGTGTGGGACGAAGGCCTTCGGGTCGTAAACCACTGTCAGTGGGAAAGAAGGATGTCGATGCTAATACCATCGGCATTTGACGGTACCTGCAGAGGAAGCCCCGGCCAACTCTGTGCCAGCAGCCGCGGTAAGACAGAGGGGGCAAGCGTTGCTCGGAATTACTGGGCGTAAAGGGCGCGTAGGCGGGATGGCAAGTCGGGCGTGAAATCCTTCGGCTCAACCGAAGAACGTC
+
CCCCCGGGGGGGGGGGGGGGGGGGGGGGGGGGGGGGGGGGGGGGGGGGGGGGGGGGGGGGGGGGGGGGGGGGGGGGGGGGGGGGGGGGGGGGGGGGGGGGGGGGGGGGGGGGGGGGGGGGGGGGGGGGGGGGGGGGGGGGGGGGGGGGGGGGGGGGGGGGGGGGGGGGGGGGGGGEGGGGGGGGGGGGGGGGGGGGGGGGGGGDG6CGGGGGCGGGGGGGCCGGGGGGGGGFFGGGG59=FGGGGGGG5EGCFGGGGFGG=E4CFGGG*9C53C*<:/6:FFFC*)/*55>95:B::FD>3
@M03506:14:000000000-AKVR1:1:1101:19278:9818 1:N:0:30
CGAACTCCTACGGGAGGCAGCAGTAGGGAATATTGGGCAATGGACGCAAGTCTGACCCAGCCTTGCCGCGTGCAGGATGAAGGCCTTCTGGGTTGTAAACTGCTTTTATCTAGGAAGAAAAAACTCTTGCGAGAGGAACTGACGGTACTAGATGAATAAGCACCGGCTAACTCCGTGCCAGCAGCCGCGGTAATACGGAGGGTGCAAGCGTTGTCCGGATTTATTGGGTTTAAAGGGTGCGTAGGCGGCCTTATAAGTCAGTGGTGAAAGCCCATCGCTCAACGATGGAACTGCCATTGAT
+
CCCCCGGGGGGGGGGGGGGGGGGGGGGGGGGGGGGGGGGGGGGGGGGGGGGGGGGGGGGGGGGGGGGGGGGGGGGGGGGGGGGGGGGGGGGGGGGGGGGGGGGGGGGGGGGGGGGGGGGGGGGGGGGGGGGGGGGGGGGGGGGGGGGGGGGGGGGGGGGGGGGGGGGGGGGGGGGGGGGGGGGGGGGGGGGDGGGGGGGGGGGGGGGGGGGECEGGGG=EG?FGGGGGGCEFDCFGGGGGGE5ECEE35CECGFGFGFGGGFGGGGGFFGF)9FFCCE4DGFFG5FGEFGFBFFFF?FF?*
@M03506:14:000000000-AKVR1:1:1101:16264:9834 1:N:0:30
CGAACTCCTACGGGAGGCGGCAGTAGGGAATATTGGTCAATGGGTGAGAGCCTGAACCAGCCATGCCGCGTGCAGGAAGAAGGCCTTCTGGGTTGTAAACTGCTTTTGCCGGGGGATAAAATTCCCATGCGTGGGAAATTGAAGGTACCCGGTGAATAAGCCACGGCTAACTACGTGCCAGCAGCCGCGGTAATACGTAGGTGGCAAGCGTTGTCCGGATTTATTGGGTTTAAAGGGTGCGTAGGCGGCCTATTAAGTCGGTGCTGAAATATCCCGGCTTAACCGGGAAGGTGGCATTGAT
+
CCCCCGGGGGGGGGGGGG7FGGGGGGGGGGGGGGGGGGGGGGGGGEGGGGGGGGGGGGGGGGGGGGGGGGGGGGGGGGGGGGGGGGGGGGGGGGGGGGGGGGGGGGGGGGGGGGGGGGGGGGGGGGGGGGGGGGGDGGGGGGGGGGGGGGGGGGGGGGGGGGGGGGGGGGGGGGGGGGGGGGGGGGGGGGGGGFGCGGFGGGGGGGFGGGGGGGGGGGEEE6:FGFGGGGDGGGFFGGGGGGGGEFGGGGGGF99C7@FGGGDC+:9DGG78FFGGCDCD4FFFGDC315>4F:>F7FF49
@M03506:14:000000000-AKVR1:1:1101:15947:9867 1:N:0:30
CGAACTCCTACGGGAGGCAGCAGTGGGGAATTGTTCGCAATGGGCGCAAGCCTGACGACGCAACGCCGCGTGGAGGACGAAGATCTTCGGGTCGTAAACTCCTTTCGATCGGGAAAAACGCCTTCGGGGCTAACATCCTCGGAGGGTGATGGTACCGAGAGAAGAAGCCCCGGCTAACTCCGTGCCAGCAGCCGCGGTAATACGGGGGGGGCAAGCGTTGTTCGGAATTACTGGGCGTAAAGGGCTGGTAGGCGGCCAACTAAGTCCGACGTGAAATCCCCAGGCCCAAACTGGGAACTGC
+
CCCCCGGGGGGGGGGGGGGGGGGGGGGGGGGGGGGGGGGGGGGGGGGGGGGGGGFFGEGEEEGGGGGDCGCFGGGGGGGGGGGFFGGGGGGGGGGFGGGGFGGGGGGFFFGGGCE?FGEGDGG7EGEGDGGGGGGGGGGFGGEGGG*FCFGGGGFFGGGEGGFFGGGFG7CFGGG:<FCC+:FFGGGGGGGGGDCEG?8CC9CCGGGDEG8C5EFGGC8E8;?GCEGFGGGCCC5@E:C5=FFE76:C?CEDFGGGC>F*:6DC0:?CGGDDGGG7F=CF*735*)*.,*0897@>4))7*
@M03506:14:000000000-AKVR1:1:1101:9632:9877 1:N:0:30
CGAACTCCTACGGGGGCAGCAGTGGGGAATATTGGACAATGGACGAAAGCCTGATCCAGCAATGCCGCGTGAGTGATGAAGGCCTTAGGGTTGTAAAGCTCTTTTACCCGGGAAGATAATGACTGTACCGGGAGAATAAGCCCCGGCTAACTCCGTGCCAGCAGCCGCGGTAATACGGAGGGGGCTAGCGTTGTTCGGAATTACTGGGCGTAAAGCGCACGCAGGCGGCTTTGTAAGTTAGAGGTGAAAGCCCGGGGCTCAACTCCGGAATTGCCTTTAAGACTGCATCGCTAGAATTGTG
+
CCCCCGGGGGGGGGGGGGGGGGGGGGGGGGGGGGGGGGGGGGGGGGGGGGGGGGGGGGGGGGGGGGGGGGGGGFGGGGGGGGGGGGGGGGGGGGGGGGGGGGGGGGGGGGGGCGGGGGGGGGGGFGGGGGGGGGGGGGGGGEFGGGGGGGGGGGGGGGGGGGGGG<FGGGGGGGGGGGGGGGGGGDGGGGEGGGGGGDEE>FGGGFFDGGGGGGGGG5*:CEGC>>ECEE88CC:9C<CCFGG=CF?FEC?7CEGGGD5C6<FFAFGD737:7>FGFFG77*6CFFGFAGB?@:*9=F67*
@M03506:14:000000000-AKVR1:1:1101:21062:9894 1:N:0:30
CGAACTCCTACGGGAGGCAGCAGTGGGGAATCTTGCGCAATGGCCGAAAGGCTGACGCAGCGACGCCGCGTGTGGGATGAAGCATTTCGGTGTGTAAACCACTGTTGCCCGGGACGAACAGCTTCTTTCGAGGAGCCTGACGGTACCGGGTGAGGAAGCACCGGCTAACTCCGTGCCAGCAGCCGCGGTAATACGGAGGGTGCGAGCGTTGTCCGGAATCACTGGGCGTAAAGGGCGCGTAGGTGGCGCGAGTAGTCAACGGTGAAAGCCCGGGGCTCAACCCCGGGTCGGCCGTCGATAC
+
CCCCCGGGGGGGGGGGGGGGGGGGGGGGGGGGGGGGGGGGGGGGGGGGGGGGGGGGGGGGGGGGGGGGGGGGGGGGGGGGGGGGGGGGGGGGGGGGGGGGGGGGGGGGGGGGGGGGGGGGGGGGGGGGGGGGGGGGGGGGGGGGGGGGGGGGGGGGGGGGGGGGGGGGGGGGGGGGGGGGGGGGGGGGGGGGGGGGEGGGGGGGEGGGGGGGF7C:E=FCGDEGGGFGEE8@FFCEGGGCGGGFFGGGCEGGGCGF<@FFGD3C=FFGGC=3<7CEGFC=CF5C=:DBBGE;8@)8:>)7;
@M03506:14:000000000-AKVR1:1:1101:22872:9904 1:N:0:30
CGAACTCCTACGGGAGGCAGCAGTGGGGAATATTGCGCAATGGGCGAAAGCCTGACGCAGCGACGCCGCGTGGGTGATGAAGGCCTTCGGGTCGTAAAGCCCTGTCAAGAGGGACGAAACCTCGTCGACCTAACACGTCGGCGACCTGACGGTACCTCTGAAGGAAGCACAGGCTAACTCCGTGCCAGCAGCCGCGGTAATACGGAGGGTGCAAGCGTTGTTCGGAATAAGTGGGCGTAAAGCGCGGGTAGGCGGCCTTCTCAGTCTGGTGGGGAAGCCCGGGGCCTACCCCCGGAAGTGG
+
@ACCCCG9FFGGGGGGGGGGGDFFGGGGCGA<FDCFEGGGGFAFFGGGGGGEFGFFG7CCEGGEEGGGGE=:CG:FGFCFF<F8FFEDGGEFEGCFFGE,4DFGDFDDFGFCCECGFCGGDDGGFEE@EGFGGGGGGGGGGCF>FF><CCGGGGGGGG9<,,,CFGG@GD+<<FGGF7<9FFG7?FCC8E66:>>*:?8*<++;8::E8:C5FFFFCCE5;8EGGGDF+++3+3;*>?DAC997:**1*:*:=CC3*7D6++;?07CF6*:7))1:*)**1<:C55*5,9>:))75>:6F1
@M03506:14:000000000-AKVR1:1:1101:3037:9908 1:N:0:30
CGAACTCCTACGGGAGGCAGCAGTCGGGAATTTTGCGCAATGGGCGAAAGCCTGACGCAGCAACGCCGCGTGAAGGATGAAGGCCTTCGGGTTGTAAACTTCTTTTATCAGGGAAGGTAATGACGGTACCTGATGGATAAGTCACGGCTAACTACGTGCCAGCAGCCGCGGTAATACGTAGGTGACAAGCGTTGTCCGGATTTACTGGGCGTAAAGAGCGCGCAGGCGGTCGTTCAAGTCGAGTGTGAAAGCCCCCGGCTCAACTGGGGAGGGTCACTCGATACTGATCGACTCGAAGGCA
+
CCCCCGGGGGGGGGGGGGGGGGGGGGGGGGGGGGGGGGGGGGGGGGGGGGGGGGGGGGGGGGGGGGGGGGGGGGGGGGGGFGGGGGGGGGGGGGGGGGGGGGGGGGGGGFGGGGGGGGGGGGGGGGGGGGGGGGGGGGGGGGGGGGGGGGGGGGGGGGGGGGGGGGGGGGGGGGGGGGGGDGGGGGGFGGGGGGGGGGGGGGGDEFFGGGG:EEFF7FGGGGGGGGGGDGEGGDGCFGGGGGDGGGGGECFGFFGG=DDDGGGGFDGFEDGBDGGFD=FGDF4CE77?AGB>DD@455>F)
@M03506:14:000000000-AKVR1:1:1101:13152:9933 1:N:0:30
CGAACTCCTACGGGAGGCAGCAGTGGGGAATTGTTCGCAATGGGCGCAAGCCTGACGACGCAACGCCGCGTGGAGGATGAAGATTTTCGGATCGTAAACTCCTGTCGAGCGGGACGAACGATCTGCGACCTAATACGTCGTGGAGGTGACGGTACCGCTAGAGGAAGCCCCGGCTAACTCCGTGCCAGCAGCCGCGGTAATACGGGGGGGGCAAGCGTTGTTCGGAATTACTGGGCGTAAAGGGCTCGTAGGCGGCCAACTAAGTCAGACGTTAAATCCCTCGGCTTAACCGAGGAACTGG
+
CCCCCGGGGGGGGGGGGGGGGGGGGGGGGGGGGGGGGGGGGGGGGGGGGGGGGGGGGGGGGGGGGGGGGGGGGGGGGGGGFGGGGGGGGGGGGGGGGGGGGGGGGGGGGGGGGGGGGGGGGFFGGGGGGGGGGGGGGFGGGGGGGGGGFGGGGGGGGGGEGCCGGFGGGGGGGGGDGGEFGCGFGGGGGGGCEEEEGGGGGCEGGGGGEGG5:@C:AC:C?EF>E8?88<7EF6FC58C=FGGG=CFG*:=EFGEC?>CGFCGG<CGG+0:)/2/+21CFC@D=55C<<GFFB>;5F4<F)
@M03506:14:000000000-AKVR1:1:1101:11759:9949 1:N:0:30
CGAACTCCTACGGGAGGCAGCAGTGGGGAATATTGGACAATGGGCGCAAGCCTGATCCAGCAATGCCGCGTGAGTGATGAAGGCCTTAGGGTTGTAAAGCTCTTTTACCCGGGAAGATAATGACTGTACCGGGAGAATAAGCCCCGGCTAACTCCGTGCCAGCAGCCGCGGTAATACGGAGGGGGCTAGCGTTGTTCGGAATTACTGGGCGTAAAGCGCACGTAGGCGGCTTTGTAAGTTAGAGGTGAAAGCCCGGGGCTCAACCCCGGAATTGCCTTTAAGACTGCATCGCTAGAATTGG
+
CCCCCGGGGGGGGGGGGGGGGGGGGGGGGGGGGGGGGGGGGGGGGGGGGGGGGGGGGGGGGGGGGGGGGGGGGGGGGGGGGGGGGGGGGGGGGGGGGGGGGGGGGGGGGGGGGGGGGGGGGGGGGGGGGGGGGGGGGGGGGGGGGGGGGGGGGGGGGGGGGGGGGGGGGGGGGGGGGGGGGGGGGGGGGGGGGCGGGGGGGGGGGGGGGGGGDCFGFGGGGGGGGGGGGGEGFCCFGGGFDGGFFFFFGGGGF5CGEEDGFFFGGGGGGGGF6CGF:@CFFFFCGFG?9DDBFDFFFFF=/
@M03506:14:000000000-AKVR1:1:1101:10230:9981 1:N:0:30
CGAACTCCTACGGGAGGCAGCAGTGGGGAATCTTGCGCAATGGCCGAAAGGCTGACGCAGCGACGCCGCGTGTGGGATGAAGCATTTCGGTGTGTAAACCACTGTTGCCCGGGACGAACAGCTTCTTTCGAGGAGCCTGACGGTACCGGGTGAGGGAGCACCGGCTAACTCCGTGCCAGCAGCCGCGGTAATACGGAGGGTGCGAGCGTTGTCCGGAATCACTGGGCGTAAAGGGCGCGTAGGTGGCGCGAGTAGTCAACGGTGAAAGCCCGGGGCTCAACCCCGGGTCGGCCGTCGATAC
+
CCCCCGGGGGGGGGGGGGGGGGGGGGGGGGGGGGGGGGGGGGGGGGGGGGGGGGGGGGGGGGGGGGGGGGFGGGGGGGGGGGGGGGGGGGGGGGGGGGGGGGGGGGGGGGGGGGGGGGGGGGGGGGGGGGGGGGGGGGGGGGGGGGGGGGCEGGFGEGGGGGGGGGGGGGGGGGFGGGGGGGGGGGGGGGGGGGGGGGGGGGGGGGGGGGGCFGGGGGGGGGGGGGGGE>E>?EGEGGGC=EGEFFFGGGCECFFCE@CGGDGGF*<F?CFEGGGECFF6F>EE5BG>9DEFEF>>>530>
@M03506:14:000000000-AKVR1:1:1101:14065:9991 1:N:0:30
CGAACTCCTACGGGAGGCAGCAGTAAGGAATATTGGTCAATGGACGCAAGTCTGAACCAGCCATGCCGCGTGGAGGATGAAGGTCCTCTGGATTGTAAACTTCTTTTATCTGGGACGAAAAAGGGGCATTCTTGCTCAACTGACGGTACCAGATGAATAAGCACCGGCTAACTCCGTGCCAGCAGCCGCGGTAATACGGAGGGTGCAAGCGTTATCCGGATTCACTGGGTTTAAAGGGTGCGTAGGCGGATATGTAAGTCCGTGGTGAAATCTCTGGGCTTAACCCGGAAACTGCCATGGA
+
CCCCCGGGGGGGGGGGGGGGGGGGGGGGGGGGGGGGGGGGGGGGGGGGGGGGGGGGGGGGGGGGGGGGGGGGGGGGGGGGGGGGGGGGGGGGGGGGGGGGGGGGGGGGGGGGGGGGGGGGGGGGGGGGGGGGGGGGGGGGGGGGGGGGGGGGGGGGGGGGGGGGGDGGGGGGGGGGGGGGGGGGGGGCGGGGGGGGGGGGDEGGGGGGGGGGGDGGGGGGGGGGGGGGG5;EFGGGGGGGGGGGGCFGGDEGGGGGCFGGGGGGGGGGF7FFGGGGGFGCG??FCFGFFGE<FF???=?@)
@M03506:14:000000000-AKVR1:1:1101:28461:10011 1:N:0:30
CGAACTCCTACGGGAGGCAGCAGTGGGGAATATTGGACAATGGGCGAAAGCCTGATCCAGCAATGCCGCGTGAGTGATGAAGGCCTTAGGGTTGTAAAGCTCTTTTGCCAGGGATGATAATGACAGTACCTGGAGAATAAGCTCCGGCTAACTCCGTGCCAGCAGCCGCGGTAATACGGAGGGAGCTAGCGTTGTTCGGAATTACTGGGCGTAAAGCGCGCGTAGGCGGCTTTGGAAGTTAGAGGTGAAAGCCCGGGGCTCAACCCAGGAACTGCCTTTAAGACTGCATCGCTTGCAGCCG
+
CCCCCGGGGGGEDGGGGCFGGGGFGGGGDEGGGGGGGGAFGGGGGGGGGGGGGGGGGFEGGFG<EFFDCFGG?FFGGGGGGGFFGFGFFGGFGGGGGGGCFGGGGGGGGFFFG@EGGGGGGGGGGGGGGGGGGGFGGEFGDFFG<=EGG7FFGGGGGGE?GGGGGG8FEEGC@CCF@FECGGGGCC:DFFE:*=:CCC8CEG7CGFFGGDDGGGGGFGCEEGECCEFEG>*:+<+0<CD?FC7:CFGC<CE6**77=B335CF6FD**:*:>96FFF*:7:@4+39**6:B:FFF)/*9.7
@M03506:14:000000000-AKVR1:1:1101:14543:10021 1:N:0:30
CGAACTCCTACCGGGAGGCAGCAGTTTGGAATTTTGGACAATGGGCGAAAGCCTGATCCAGCGACGCCGCGTGGACGATGAAGGCCTTCGGGATGTAAAGTCCTTTTATCAGGGAAGAATATTTTGACGGTACCTGATGAATAAGAGGTTGCTAACTCTGTGCCAGCAGCAGCGGTAATACAGAGACCTCAAGCGTTATCCGGAATCATTGGGCGTAAAGCGTACCGATAGGTGGTCAAGAAAGCCAAAAGTGAAATCTCCGAGCTCAACTCGGAATCTGTCTTTTGGAACTTCTCGACTA
+
CCCCCGGGGGGGGGGGGGGGGGGGGGGGGGGGGGGGGGGGGGGGGGGGGGGGGGGGGGGGGGGGGGGGGGGGGGGGGGGGGGGGGGGGGGGGGGGGGGGGGGGGGGGGGGGGGGGGGGGGGGGGGGGGGGGGGGGGGGGGGGGGGGGGGGGGGGGGGDFGGGGGGGGGGGGGGGGGGGGGGGGGFGGGGGGGGGGGGGGGGGGEFGFGGGGGGGGGGGGGGGGGEEGD8CEGGGGGCFGGGFGGGGGGGFEGGGGGFFFGFGGCEC67CD<BDG5CF@FGC=8C+9>BBGFFFF*17F37.
@M03506:14:000000000-AKVR1:1:1101:2472:10043 1:N:0:30
CGAACTCCTACGGGAGGCAGCAGTGGGGAATTGTTCACAATGGGCGCAAGCCTGATGACGCAACGCCGCGTGGAGGATGAAGGTCTTCGGATTGTAAACTCCTGTTGCCCGGGACGAAAAGCTTCGACCTAACACGTCGAGGTCTGACGGTACCGGGTGAGGAAGCCCCGGCTAACTCTGTGCCAGCAGCCGCGGTAATACAGAGGGGGCAAGCGTTGTTCGGAATTACTGGGCGTAAAGGGCGCGTAGGCGGCCTCCTAAGTCGGACGTGAAATCCCCGGGCTCAACCCGGGCACTGCGT
+
CCCCCGGGGGGGGGGGGGGGGFGFEFGGGDFGGGGGGGGGGGGGGGGGGGGGGGGGGFGGGGGGGGGGGGGGGGGGGGGGGGGGGGGGGGGGGGGDFGGGGGGGGGGFFFGGGGGGGCEGGGGGGGGGGGGGGGGFGDDGGEFFFGCGGGGGEGGDGFDCGFDFFGDFCFGGGGGGGGGGG?GGFGGGGGGGGGGGD5CGGFG+<EDGGEDECEECEGEFFEEE>:F9CG?FDGGG5EGFGEGGEEGGDEGGGGGCC@FG7C:+:C>C55*)97:994CCCBEGGFGF:GB>3.)5FFFF)
@M03506:14:000000000-AKVR1:1:1101:8027:10045 1:N:0:30
CGAACTCCTACGGGAGGCAGCAGTGGGGAATTGTTCGCAATGGGCGCAAGCCTGACGACGCAACGCCGCGTGGAGGATGAAGATTTTCGGATCGTAAACTCCTGTCGAATGGGACGAAAAGATTGCGGGTTAACAGTCCGTAGTCCTGACGGTACCGTTAAAGGAAACCCCGGCTAACTCCGCGCCAGCAGCCGCGGTAATACGGGGGGGGTAAGCGTTGTTCGGAATTACTGGGCGTAAAGGGCTCGTAGGCGGCCAACTAAGTCGGACGTGAAATCCCTCAGCTTAACTGGGGAACTGG
+
CCCCCGGGGGGGGGGGGGGGDGGGGGGGGGGGGGGGGGGGGGGGGGGGDGGGGGGGGGGGGGGGGGGGGGGGGGGGGGGGGGGGGGGGGGGGGGGGGGGGGGGGGGGGGGGGGGGGGGGGGGGGGGGGGGGGGGGGGGGGGGGGGGGGGGGDGFFGGEGGGGGGGGGGGGGGGGGGGGGGGEGGGGCEGGFGGGGGGGGGGGGGGDGGDGDGGGFGGC5CEGGGGEGGFGFFGFFGG89=CFGDEC5C8*:C45:5C)**2<9CFGED/):01CF+:*9DCF:C?F:F2C?B?@EB3FFF)
@M03506:14:000000000-AKVR1:1:1101:2182:10109 1:N:0:30
CGAACTCCTACGGGAGGCAGCAGTGGGGAATATTGGACAATGGGCGAAAGCCTGATCCAGCAATGCCGCGTGAGTGATGAAGGCCTTAGGGTTGTAAAGCTCCTTTACCCGGGATGATAATGACAGTACCGGGAGAATAAGCACCGGCTAACTCCGTGCCAGCAGCCGCGGTAATACGGAGGGTGCAAACGTTGCTCGGAATCATTGGGCGTAAAGCGCACGTAGGCGGTCCGGCAAGTCGGGTGTGAAAGCCCTCGGCTTAACCGAGGAAGTGCATTCGAAACTACCGGACTTGAATACT
+
CCCCCGGGGGGGGGGGGGGGGGGGGGGGGGGGGGGGGGGGGGGGGGGGGGGGGGGGGGGGGGGGGGGGGGGGGGGGGGGGGGGGGGGGGGGGGGGGGGGGGGGGGGGFGGGGGGGGGGGGGGGGGGGGGGGGGGGGGGGGGGGGGGGGGGGFFFGGGGGGGGGGGGGGGGGGGGGGGC7>B:FGGGGFFGGGGGGGGGGGGGGFCEGGGCEGGGGCD**:EGFFFGGGEGG>EE?=E5CFE=575:=FGGGCFGG<EFGC5CFGGD*9EDGFD6CGCB=7CF37EFGFFGF9>FF=FF6@*
@M03506:14:000000000-AKVR1:1:1101:23115:10116 1:N:0:30
CGAACTCCTACGGGAGGCAGCAGTCGGGAATTTTGGGCAATGGGCGAAAGCCTGACCCAGCAACGCCGCGTGAAGGATGAAGTTTTTCGGAATGTAAACTTCGTAAGAATGGGAAGAATAAATGACGGTACCATTTGTAAGGTCCGGCTAACTACGTGCCAGCAGCCGCGGTAATACGTAGGGACCAAGCGTCGTTCGGATTTACTGGGCGTAAAGGGCGCGTAGGCGGCAATCGAAGTCAGCTGTGAAGTCTCCGGGCTTAACTCGGAACGGTCAGCTGATACTGCTTCGCTAGAGTGCG
+
CCC@CGGFF<C;FFBFFECFCGGCFCGCFBF<FFGGGGFDFGGGGEFECFDGE<FFFGGFGGFGFEGCFDFG7,CE=FGGGFCCEGGDFG:?FGGAEFCE9@:?F=E<<EF8E8EB?@FCFA,B,?=:=DF9BEFGFFBDCD?F=++F7F<FCBG:D<E+=FEB@CFCGEC*<*,;<>D:7>7F*=CCGFE1*=**=CCE78EC:9>CCF831:;?CG***8?8:CCC8CG*++***8C7C?E?F<CD97+0:+:)27C)76CF7C*955C@D7**9)0C67*++*27)*.,700****/)
@M03506:14:000000000-AKVR1:1:1101:5707:10124 1:N:0:30
CGAACTCCTACGGGAGGCAGCAGTCGAGAATTTTTCTCAATGGGGGAAACCCTGAAGGAGCGACGCCGCGTGGAGGATGAAGGTCTTCGGATTGTAAACTCCTGTCATTGGGGAACAAGGTGCATACGTTAACTGCGTGTGCATTGATAGTACCCGAAGAGGAAGAGACGGCTAACTCTGTGCCAGCAGCCGCGGTAATACAGAGGTCTCAAGCGTTGTTCGGATTCATTGGGCGTAAAGGGTGCGTAGGCGGCGCGGTAAGTCGGGTGTGAAATCTTTGAGCTTAACTCCGAAACTGCCT
+
CCCCCFGFGGGGGGGGGGGGGGGGGGG@FGFFFGGGGFGGGGGGGGGGGGGGFDFGGGGGGGGGGGGGGF>=:FGEGGGGGGGGGGGGGGGGGGGGGGGGGGGGGGGGGGGFGGGGGGGGGGGGGFGFGGGGGGGGGGGGEFGGGGGCFDGGFCFGGCGGGGGFFGFFFECGGGG<@:FFGGGFG7FEFFEEEEEEC7<BCGG?:B<CCEFG9+BBECGFGGG5C8FF?CFG@5E*CE*9C5*:CE>7E*3CDCEDG>5>EGFCEGCCEC=8**0<:**:?F@F+**92*90.)30786)1
@M03506:14:000000000-AKVR1:1:1101:26011:10145 1:N:0:30
CGAACTCCTACGGGAGGCAGCAGTGGGGAATATTGGACAATGGGCGAAAGCCTGATCCAGCAATGCCGCGTGAGTGATGAAGGCCTTAGGGTTGTAAAGCTCTTTTACCCGGGATGATAATGACAGTACCGGGAGAATAAGCTCCGGCTAACTCCGTGCCAGCAGCCGCGGTAATACGGAGGGAGCTAGCGTTATTCGGAATTACTGGGCGTAAAGCGTACGTAGGCGGCTTTGCAAGTTAGAGGTGAAAGCCTGGAGCTCAACTCCAGAACTGCCTTTAAAACTGCATCGCTTGAATCCA
+
CCCCCGGGGGGGGGGGGGGGGGGFGGGGGEGGGGGGGGGGGGGGGGGGGGGGGGGCFFGGGGGGGGGGGGGGEGDFGGGGGFGGFACFGGGGGGGGGGGGFGGGGGGGGGGGDGGGGGGGGGFFFGGFFFEFEGGGGDGGGGGGGGGGGEFGGFGGGGGGG?FGGGGGDEDEGEGGGGGFCEFDEG7CGGGEEGGGG8CEECGGGC9BCGGGGEGGFGDGGGGGGGCEC58>8FC:<E:FCCFGG6FCFCGF46A<@FCD3<>C?FCFG7CF7FFCD?:>:7*3<@*62:7<)<>@?6*9*
@M03506:14:000000000-AKVR1:1:1101:26192:10145 1:N:0:30
CGAACTCCTACGGGAGGCAGCAGTCGAGAATTTTTGACAATGGGGGAAACCCTGATCGAGCGACGCCGCGTGGAGGATGAAGGTCTTCGGATTGTAAACTCCTGTCATTGGGGAACAAGGTGCATACGTTAACTGCGTGCGCATTGATAGTACCCGAAGAGGAAGAGACGGCTAACTCTGTGCCAGCAGCCGCGGTAATACAGAGGTCTCAAGCGTTGTTCGGATTCATTGGGCGTAAAGGGTGCGTAGGCGGCGCGGTAAGTCGGGTGTGAAATCTCGGAGCTTAACTCTGAAACGGGAG
+
CCCCCFFGGGGGGGGGGGGGGGGGGGGBFCGDFGGGGGGGGGGGGGGGGGGGFGGFGEGCEEGG7>B:CCEFGGGGGGFAFFG<,FDEFGFGCGGGFGGGCFCGGGGFGGGGCGEFG,DDBD@FGG9FGFFGCCDGDGGCFGCCGFFAFFFAF,EF7FEFF77CFGGFGDBFEFGG9FCF,7,77<CFCFC:*FGC8C9F@9F+:C>89CG?E+*2AE88+/:8;EDF++9<85C*>57CG50/:5*9EEGED5CCEEDC*9:CEG=7:1C4:*:?**9*)0):6*7*6:*6/9?F)))0)
@M03506:14:000000000-AKVR1:1:1101:15570:10165 1:N:0:30
CGAACTCCTACGGGAGGCAGCAGTGGGGAACTGTTCGCAATGGGCGCAAGCCTGACGACGCAACGCCGCGTGGAGGATGAAGACCTTCGGGTCGTAAACTCCTTTCGATCGAGACGAATGGCCTCCGGGTGAACAGTCCGGAGGTGTGACGGTACCGAGAGAAGAAGCCCCGGCTAACTCCGTGCCAGCAGCCGCGGTAATACGGGGGGGGCAAGCGTTGTTCGGAATTACTGGGCGTAAAGGGCTCGTAGGCGGCCAACTAAGTCAGACGTGAAATCCCTCGGCTTAACCGGGGAACTGG
+
CCCCCGGGGFGGGGGGGGGGGGGGGGGGGGGGGGGGGGGGGGGGGGGGGGGGGGGGGGGGGGGGGGGGGGGGGGGGGGGGGGGGGGGGGGGGGGGGGGGGGGGGGGGGGGGGGGGGGGGGGGGGGGGGGGGGGGGGGGGGGGGGCGGGGGGGGGGGGGGGGGGGFGGGGGGGGGDEGGGGGGCGGFGGGGGGGGGEG8E5E7@FGGGGGGGGGGGFE=8C8CCEEEGGGCFCCFGCG=DEFCFG5ACCEC5CCCEC*7<*ACGF<:EC+*2)*19??FCD*57CC><?B7?>:>>3>F)*)
@M03506:14:000000000-AKVR1:1:1101:16738:10170 1:N:0:30
CGAACTCCTACGGGAGGCAGCAGTGGGGAATATTGGACAATGGGCGAAAGCCTGATCCAGCAATGCCGCGTGAGTGATGAAGGCCTTAGGGTTGTAAAGCTCTTTTGCCAGGGATGATAATGACAGTACCTGGAGAATAAGCTCCGGCTAACTCCGTGCCAGCAGCCGCGGTAATGCGGAGGGAGCTAGCGTTGTTCGGAATTACTGGGCGTAAAGCGCGCGTAGGCGGCTTTGTAAGTTAGAGGTGAAAGCCCGGGGCTCAACCCCGGAACTGCCTTTAAGACTGCATCGCTTGAATCCG
+
CCCCCGGGGGGGGGGGGGGGGGGGGGGGGGGGGGGGGGGGGGGGGGGGGGGGGGGGGGGGGGGGGGGGGGEGFFGGGGGGGGGGGGGGGGGGGGGGGGGGGGGGGGGGGGGGGGGGGGGGGGGGGGGGGGGGGGGGGGGGGGGGGGGGGGGGGGGGGGGGGGGGGGGGGGGGGGGGGGGEGFGDEGGGGGGEGGGGGGGGCGGGGGGGGGGGEEFGGGGGGGGGGGGGGGG?CFGGFF>FFFGGGGGGGCEG5EEGGFGDGCGGGGGGECC><CCC=FFD7B@FGF:4:D56FFF4FFFF5
@M03506:14:000000000-AKVR1:1:1101:24201:10215 1:N:0:30
CGAACTCCTACGGGAGGCAGCAGCACGGCCTAGTCTAGAGATTAGATACCCCAGTAGTCCAGATCGGAAGAGCACACGTCTGAACTCCAGTCACGCTTACGAATCTCGTATGCCGTCTTCTGCTTGAAAAAAAAAAGCTAGCGAATGTAAGAGACGGGTGCAATTCCATTCGTTTCAGCAAAAAGCGTATAGTAGTGGACTACTACAGATGGCGATAGTATAACCACGGGCCATGACTGCCGTTTACACACGCAATTGTGTGGACCCAACAGACCTCGTTAAATTAGTGTCACAGATGGCA
+
CCCCCGGGGGGGGGGGGGGGGGFFFGGGGGGCGGGGGFCFGGDFGGCFFGGGGGEFGGGGGGGCF@EEGGFGGFGGGGGGGGGGGGGGGGGGGGGGGEEGGD84:FGG<FFGGGG4CFFEF9?AFG8AEEE@F+48+,,,,,++++:,,3,,,,,+++@3+,,,,,@,,,,,3,5,73,,,,,*6>FCE*,7,,,@,,4,,62,7,6?,,2,2****/++3>+28+*******0+565+**/**+*+*+3:*):**+/**22/?+****1*)*/*+*)***)1++9*0)20)0*1/6*)))
@M03506:14:000000000-AKVR1:1:1101:20535:10223 1:N:0:30
CGAACTCCTACGGGAGGCAGCAGTCGGGAATTTTGGGCAATGGGCGCAAGCCTGACCCAGCAACGCCGCGTGAAGGATGAAATCCTTCGGGATGTAAACTTCGCAAGAACGGGAAGAATAAGTAAGGGTTAATATCCCTTACGATGACGGTACTGTTTGTAAGCTCCGGCTAACTCCGTGCCAGCAGCCGCGGTAATACGGGGGGAGCAAGCGTTGTTCGGATTTACTGGGCGTAAAGGGCGCGTAGGCGGCCACCGCAAGTCGGTTGTGAAATCTCCGGGCTTAACCCGGAAAGGTCAAC
+
CCCCCGGGGFGGGGGGGGGGGGGGGGGGGGGGGGGGGGGGGGGGGGGGGGGGGGGGGGGGGGGGGGGGGGGGGGGGGGGGGGGGGGGGGGGGGGGGGGGGGGGGGGGGGGGGGGGGGGGGGGGGGGGGGGGGGGGGGGGGGGGGGGGGGGGGGGGGFGGGGGGGGFGGGGGGGGGGGGGGGGGGGGGGGGGGGGGGGGGGGGGGGGGGGGGGGGGG:FFGGGCEGGGGGGGGGGECGGGGGGGGGGGGFGGGGGG4C@D<EECEGGCGGGFFGGFFFFGGGFFFFFGFFGFFFFFF47;41
@M03506:14:000000000-AKVR1:1:1101:10067:10225 1:N:0:30
CGAACTCCTACGGGAGGCAGCAGTCGAGAATTTTTCTCAATGGGGGCAACCCTGAAGGAGCGACGCCGCGTGGAGGATGAAGGCTTTCGGGTTGTAAACTCCTGTCATTTGGGAACAAGTGGTCGAACGTAACTGCTTCGGCCTTGATAGTACCAGAAGAGGAAGGGACGGCTAACTCTGTGCCAGCAGCCGCGGTAATACAGAGGTCTCAAGCGTTGTTCGGATTCATTGGGCGTAAAGGGTGCGTAGGCGGCGCGGTAAGTCGGGTGTGAAATCTCGGGGCTTAGCTCCGAAACTGCAT
+
CCCCCGGGGGGGGGGGGGGGGGGGGGGGGGGGGGGGGGGGGGGGGGGGGGGGGGGGGGGGGGGGGGGGGGFFGGGGGGGGGGGGGGGGGGGGGGGGGGGGGGGGGGGGGGGGGGGGGGGGGGGGGDFGGGGGGGGGGGGGGGGGGGGGGGGGGGGGGGGGGGGGGGGGGGGGGGGGFGGGGGGGGGGGGGGGGGGGEGGFFFGFFGGGFEEGGGG8EEGGGGD8EEGCGGGGGDGEGGGGGG6CGG=CCCFGDCEGG@C7*?*<5DE*>)AFGCGDDFG3>:@5A;FFFG@F3>DFFB*60
@M03506:14:000000000-AKVR1:1:1101:12868:10229 1:N:0:30
CGAACTCCTACGGGAGGCAGCAGTGGGGAATTGTTCGCAATGGGCGCAAGCCTGACGACGCAACGCCGCGTGGAGGATGAAGGTCTTCGGATTGTAAACTCCTGTTGCCCGGGACGAATAGCTCCGACCTAACACGTCGAAGTCTGACGGTACCGGGTGAGGAAGCCCCGGCTAACTCTGTGCCAGCAGCCGCGGTAATACAGAGGGGGCAAGCGTTGTTCGGAATTACTGGGCGTAAGGGGCGCGTAGGCGGCGTGCTAAGTCGAACGTGAAATCCCCGGGCTCAACCCGGCAACTGCGT
+
CCCCCGGGDFGGFGEDDEGFGGGGGGGGGGFFGGGGGGGGGGGGFGGGGGGGGGGGGGGGGGFGGGGEEEGEG7FGGGFGGGGFFFE@DEEGEGGGGGGGFGGAEFGFG<FDEEGGDDG@ACFGFDGGGGGFFFEGGFGEFEGGGGEFGDGGGGDGGGG*<CCGGG7FFGGGGFGGGFGCFFDC,2<:CCFGGDEC>>@@GG?F<E5>EGGCC>E*AE1CCEGGGG6@FFC?C5=2*;*+:::E5CGC=CE*/>5>?DG7:CFC7D5C5CC)9CC?*<FD5BFGG=*7:<.2)).00?=).
@M03506:14:000000000-AKVR1:1:1101:24972:10233 1:N:0:30
CGAACTCCTACGGGAGGCAGCAGTGGGGAATCTTGCGCAATGGGCGAAAGCCTGACGCAGCAACGCCGCGTGGGGGATGAAGGCCCTCGGGTTGTAAACCCCTTTCAGCAGGGACGAAATTGACGGTACCTGCAGAAGAAGCCCTGGCCAACTACGGGCCAGCAGCCGCGGTAATACGTAGGGGGCAAGCGGTGGCCGGATGTATTGGGCGTAAATAGCTCGTAGGCGGCTTACCAAGGCGGGGGTGAAACCGCCCGGAGCAACCTGGAGCGGACACTCGATACCGGTATGGCGTGAGCCC
+
CCCCCGGGFFAFGGF@FEEGGGGCEFFEGGGF,CC9@FG:FGGGC:@7@FCCEG8@C,6@@<<@FFCCC:FEG7::BFEGFF8,=CG8EGDFDD?FAAF,?BF<F,<,<9<@@FF@=B>B=F>=+@>F@3,3>D,,,8>CC,>C,3>D,?,*33,5*5<<*FF@@GFGGGD<*<,27*7?<F7FE5*2;>C*2?*;*1**/*30+<<6CC:8:C*+2++<@=EE8*+/***13<8++**/:5>5C*/79A9*1:C)8>)):**0***1*2::D)9*96DC*))*+09<(1915).7@3)).
@M03506:14:000000000-AKVR1:1:1101:28907:10238 1:N:0:30
AGAACTCCTACGGGAGGCAGCAGTGGGGAATATTGGACAATGGGCGCAAGCCTGATCCAGCCACGCCGCGTGAGTGATGAAGGCCTTCGGGTCGTAAAGCGCTGTGGGGAGGGACGAACCGCTGGTAATTAATACCTTCCAGCATGACGGTATCTCATTAGCAAGCACCGGCTAACTTCGTGCCAGCAGCCGCGGTAATACGAAGGGAGCAAACGTTGCACGGAATTATTGGGCGTAAAGGGCACGTAGGCGGTCTTTTAACTCCCATGTGAAAGCCTACGGCTTGATCGCGGAAGTGCTT
+
6BCCAC<<-@<C;BF:FGEGDEGACFCEC;F@GGG<E@FDEG<FF7CCFEFGGAF,CFFFGCFGG7C:BB@F7:,CFFGGDFGECA,,CFGGECFFFFGD==:CB<E>CBFE++3@:B@>F+=@FEFCF<FE,@FFA,@,@F<CCGGEFCF@*3@C,@;,<FFC7:AECEE77*7F9B,46F7F,C72+2<FCGEGD8FD9BFC5C**2CCCFE*;EEG+38**2*0<+++<*7?*:29@+::*2:C<EE675**19***++2++/02:>G4*:*:*)**9>::*)**)9)())05796*1
@M03506:14:000000000-AKVR1:1:1101:14802:10240 1:N:0:30
CGAACTCCTACGGGAGGCAGCAGTGGGGAATTTTGGACAATGGGGGCAACCCTGATCCAGCAATGCCGCGTGAGTGAGGAAGGCCTTCGGGTTGTAAAGCTCTTTCGCACGCGACGATGATGACGGTAGCGTGAGAAGAAGCCCCGGCTAACTTCGTGCCAGCAGCCGCGGTAATACGAAGGGGGCGAGCGTTGTTCGGATTTACTGGGCGTAAAGGGCGCGCAGGCGGCGATCTTTGTCAGGCGTGAAAGCCCCGGGCTTAACCTGGGAACTGCGCTTGGGACGGGATGGCTGGAGACCG
+
CCCCCGGGGGGGGGGGGGGGGGGGGGGGGGGGGGGGGGGGGGGGGGGGGGGGGGGGGGGGGGGGGGGGGGFGFGGGGGGGGGGGGGGGGGGGGGGGGGGGGGGGGGGGGGGGGGGGGGGGGGGGGGGGGGGGGGGGGGGGGGGGGGGGGGGGGGGGGGGGGGGGGGGGGGGGGGGGGGGFGGGGGGGGGGGEEGCFGGGGGGGGGGGGGGGGD8FFGGGGGGG>EGGGGGGGGDFDFGFGGFFGGGG38?ECCFGCGEGGDFFGGFFGGGFFGGFGGFGGDFFEEEGD;*<0:>37@?3>;
@M03506:14:000000000-AKVR1:1:1101:8639:10250 1:N:0:30
CGAACTCCTACGGGAGGCAGCAGTGGGGAATATTGGACAATGGGCGCAAGCCTGATCCAGCCATGCCGCGTGAGTGACGAAGGCCTTAGGGTTGTAAAGCTCTTTTGGCGGGGAAGATAATGACGGTACCCGCAGAATAAGCTCCGGCTAACTTCGTGCCAGCGGCCGCGGTAATACGAAGGGAGCTAGCGTTGTTCGGAATCACTGGGCGTAAAGCGCACGTAGGCGGATGTGTCAGTCAGGGGTGAAATCCCGGAGCTCAACTTCGGAACTGCCTTTGATACAGCACGCCGTGAGTCTG
+
CCCCCGGGGGGGGGGGGGGGGGGGGGFGDGGGGG<FFGGGGGGGGGGGGGGGGGGGGFGGGEGFGGGGGGGGEGFGGGGGGGGGGGGFGGGGGGGGGGGGCFGFGGGDGGGGGGGGGFGGGGGGGGCGC=DCGGGGGGCFGGGGGGGGDGGGFFGGGFEGFFF7FGGGGGGF>C:FGGFGGGGGGD8FCCEE5:CCGGGGEGFG@9CFDGEEC>*@FE*C5CA8EGGGDCEE+<++3<:EFCEF=*:7<+0<FGG5CBGCCFG*+:+>ECD)6C=609*::**+<*752C)())83>*9*9
@M03506:14:000000000-AKVR1:1:1101:25398:10259 1:N:0:30
CGAACTCCTACGGGAGGCAGCAGTGGGGAATTTTGCGCAATGGGCTAACGCCTGACGCAGCAACGCCGCGTGGAGGATGAAGGTCTTTGGATTGTAAACTCCTGTCAGCAGGGAAAAAGCGAGTCGACCTAATACGTCGGTGAGTTGATTGTACCTGCAGAGGAAGCCCCGGCTAACTCTGTGCCAGCAGCCGCGGTAATACAGAGGGGGCAAGCGTTATTCGGAATTATTGGGCGTAAAGGGCGAGTAGGCGGCTTTTCAAGTGACGGGTGAAATACCTCGGCTTAACCGAGGAACTGCC
+
CCCCCGGGGGGGGGGDGGGGGGGGGGGGEGGGGGGGGGGGGGGGF<EFGGGGGFGGGGGGEGGGGGGGGGEGG:FFGGGGGGGFE9FGGFFGGGGGGGGGGGCEGGGGDCGFGGGGEGGGGGGGFGGEEE9A9FGF,DGGGGGFGGGGGGGFFGGGCF@CFCFCFGG<:FGECECFGGGGGGGGGGGGFGCFCFDG8:ECF9EC,<:EE>>88@FE>5C/+2A88**<9CC995*2>8<EF+/AC*:>C7EFCCG3EF*:C:C+<DC<EGC7/>DG*97>CDEG*.6=A7<6DE37<)665
@M03506:14:000000000-AKVR1:1:1101:10326:10260 1:N:0:30
CGAACTCCTACGGGAGGCAGCAGTGGGGAATTTTGGGCAATGGGCGAAAGCCTGACCCAGCAACGCCGCGTGAGGGAGGAAATCCTTCGGGATGTAAACCTCACAAGCAAGGGAAGAGAGCTCAGGGCCGAACAAGCCTTGAGTCCGACGGTACCTTGCGTAAGCCACGGCTAACTACGTGCCAGCAGCCGCGGTAATACGTAGGTGGCAAGCGTTGTTCGGAATTATTGGGCGTAAAGGGCGCGTAGGCGGCTTGTTAAGTCGGTTGTGAAAGCCCGGGGCTCAACCCCGGAGAGTCGAC
+
CCCCCGGGGGGGGGGGGGGGGGGGGGGGGGGGGGGGGGGGGGGGGGGGGGGGGGGGGGGGGGGGGGGGGGGGGGGGGGGGGGGGGGGGGGGGGGGGGGGGGGGGGGGGGGGGGGGGGGGGGFGGGGGGGGGGGGGGGGGGGGGGGGEGGGGGGGGFGGGGGGGGGGGGGGGGGGGGGGGGGGGGGGGGGGGGGGCBEGFGGFFGGGGGGFGGGGE*:*CFGG=CFCFFFFGGGGGDC@FGGEGGGGGDE?EGG=EG8=FFC?FDC5=<7C+9CF7:9BGDDF:C+*20(>@>)7).095.)
@M03506:14:000000000-AKVR1:1:1101:17296:10268 1:N:0:30
CGAACTCCTACGGGAGGCAGCAGTAGGGAATTTTCCACAATGGGCGAAAGCCTGATGGAGCAACGCCGCGTGCAGGATGAAGGCTTTCGGGTCGTAAACTGCTTTTATATGTGACGATTATGACGGTAGCATATGAATAAGGATCGGCTAACTCCGTGCCAGCAGCCGCGGTCATACGGAGGATCCAAGCGTTATCCGGAATTACTGGGCGTAAAGAGTTGCGTAGGTGGCAGAGTAAGTAGGTAGTGAAAGCGTGTGGCTCAACCATACATCCATTATCTAAACTGCTCAGCTAGAGGAT
+
CCCCCGGGGGGGGGGGGGGGGGGGGGGGGGGGGGGGGGGGGGGGGGGGGGGGGGGGGGGGGGGGGGGGGGGGGGGGGGGGGGGGGGGGGGGGGGGGGGGGGGGFGGGGGGGGGGGGGGGGGGGGGGGGGGGGGGGGGFGGGGGGGGGGGGGGGGGGGGGGDFGGGFFGGGGFECGFGGGGGGGCFFGGGGGGGGGGGGGGDFGGGGGGGGGGGGGFGFGGGGGGGEGGGGFFGGFGFGGFGCFGCGGGGGGGGGEG=@DGGGGGGFGGGGGFG4>7:8DGCF?FG4CFA>F?F*8@F?FF)
@M03506:14:000000000-AKVR1:1:1101:9970:10271 1:N:0:30
CGAACTCCTACGGGAGGCAGCAGTAGGGAATCTTGCGCAATGGGCGAAAGCCTGACGCAGCCATGCCGCGTGAATGATGAAGGTCTTAGGATTGTAAAATTCTTTCACCGGGGAAGATAATGACGGTACCCGGAGAAGAAGCCCCGGCTAACTTCGTGCCAGCAGCCGCGGTAATACGAAGGGGGCTAGCGTTGCTCGGAATTACTGGGCGTAAAGGGCGCGTAGGCGGACAGTTTAGTCAGAGGTGAAAGCCCAGGGCTCAACCTTGGAATTGCCTTTGATACTGGCTGTCTTGAGTTCG
+
CCCCCGGGGGGGGGGGGGGGGGGGGGGGGGGGGGGGGGGGGGGGGGGGGGGGGGGGGGGGGGGGGGGGGGGGGGGGGGGGGGGGGGGGGGGGGGGGGGFGGGGGGGGGGGGGGGGGGGGGGGGGGGGGGGGGGGGGGGFGGGFFGGGGGGGGFGGGGGGGGGGGGGGGGGGFGGGGGGCFGGGGGGGGGGGFGGGGGGD*?FGCFGFGGGGGGCGGCGEGGGGCEG?EGDGDEEG7CFGGGGGFGGGGFFFG5FGGGFGDGGFGG4CGCC:F7**+29DFGF=CCF45(95,/6**09@6)
@M03506:14:000000000-AKVR1:1:1101:17472:10287 1:N:0:30
CGAACTCCTACGGGAGGCAGCAGTAGGGAATCTTCCACAATGGACGAAAGTCTGATGGAGCAACGCCGCGTGCAGGATGAATGCCTTCGGGTTGTAAACTGCTTTTACGAGTGACGATTATGACGGTAACTCGTGAATAAGGATCGGCTAACTCCGTGCCAGCAGCCGCGGTCATACGGAGGATCCAAGCGTTATCCGGAATTACTGGGCGTAAAGAGTTGCGTAGGTGGCACTGTAAGTCGTTAGTGAAAGCGTCCGGCTCAACCGGATACCCATTATCGAAACTACAGAGCTAGAGGAC
+
CCCCCGGGGGGGGGGGEGGGGGGGGGGGGGGGGGGGGGGGGGGGGGGGGGGGGGGGGGCGGGGGGGGGGGGGGGGGGGGGGGGGGGGGGGGGGGGGGGGGGFGFFGGGGGGGGGGGECGGGGGGGGEGGGGGGFGGGFGGFGFGGGGGGGGGGGGGGGGGGGG7FGGGG7FCFGGGF:CFGGDEBFFFGGCCFCFGGGEGGGGGCEG7CCEGGEGGFGGGGGGGEDEFF5EGGGGFGGGE?EGGGGGGGGGFGGGGCBDGGG=EFFG5CD=?C<CF**0:C@?C5=>63*88FF46*9>.7
@M03506:14:000000000-AKVR1:1:1101:3763:10302 1:N:0:30
CGAACTCCTACGGGAGGCAGCAGTGGGGAATATTGGACAATGGGCGCAAGCCTGATCCAGCCATGCCGCGTGAGTGATGAAGGCCCTAGGGTTGTAAAGCTCTTTTGTGCGGGAAGATAATGACGGTACCGCAAGAATAAGCCCCGGCTAACTTCGTGCCAGCAGCCGCGGTAATACGAAGGGGGCTAGCGTTGCTGGGAATCACTGGGCGTAAAGGGTGCGTAGGGGGGTTTTTAAGTAAGGGGTGAAGTCCGGGAGCCCAACTCCAGAACTGCTTTGGATAATGAGGATCTGGATTTGG
+
CCCCCGGGGGGGGEGGGGGGGGGFGCGGGGFFFGGGGGGGGGGGGGGGGGGGGGGGGGGGGGGGGGGGGGGGGGGGGGGGGGGGGGGDFGGGGGGGFGGGGFGGG9BBFCEGGGD@8,CF9<E9F7C=FAFEGC7D8A<,BFFCGGF+@F7DF9,@<>BF;ADFCE<F@FC5F7FEC<<,<CFC::F8;C7=*:8,+?8CBC<+<+CF@CE5C>/:E:CEE=;*C**:E5*/8>58++2+3++:5EG*0+<CF5:7:@GG*/*2*20*<7C4*>C+*9***96++*2/4D4:?*9**07**
@M03506:14:000000000-AKVR1:1:1101:9607:10304 1:N:0:30
CGAACTCCTACGGGAGGCAGCAGTAGGGAATCTTCCGCAATGGACGAAAGTCTGACGGAGCAACGCCGCGTGAGTGATGAAGGCTTTCGGGTCGTAAAACTCTGTTGTTAGGGAAGAACAAGTGCTAGTTGAATAAGCTGGCACCTTGACGGTACCTAACCAGAAAGCCACGGCTAGCTACGTGCCAGCAGCCGCGGTAATACGTAGGTGGCAAGCGTTATCCGGAATTATTGGGCGTAAAGCGCGCGCAGGTGGTTTCTTAAGTCTGATGTGAAAGCCCACGGCTCAACCGTGGAGGGTT
+
CCCCCGGGGGGGGGGGGGGGGGGGGGGGGGGGGGGGGGGGGGGGGGGGGGFGGGGGGGGGGGGGGGGGGGFGGGGGGGGGGGGGGGGGGGGGGGGGGGGGGGGGGGGGGGGGGGGGGGGGGGGGGGGGGGGGDGGGGGGGGGGGGGGGGGGGGGGGGGGGGGGGGGGGGFGGGGGGGGGGGGGGGGGGGGGGGGGGGEEGGGGGFFGE?EGGGGGGGEGGGGGEE8EGGGGFGGGGEGGGGGCEGGGG=CEGGGGD@FG7FCCE<D?7FGGF=7DCD?4/9>@GD@>F?<F607@)>ED>)
@M03506:14:000000000-AKVR1:1:1101:20126:10310 1:N:0:30
CGAACTCCTACGGGAGGCAGCAGTGGGGAATCTTGCGCAATGGCCGAAAGGCTGACGCAGCGACGCCGCGTGTGGGATGAAGCACTTCGGTGTGTGAACCACTGTTGCCCGGGACGAATATCCTTTTTTGGAGGGATTGACGGTACCGGGTGAGGAGGCACCGGCTAACTCCGTGCCAGCAGCCGCGGTAATACGGAGGGTGCGAGCGTTGTCCGGAATCACTGGGCGTAAAGGGCGCGTAGGCGGCGGGGGCAGTCAACGGTGAAAGCTTGGGGCTCAACCCCGAGTCGGCCGTCGCCAC
+
CCCCCGGGGCGGGGGGGGGGGGGGGGGGGGGGGFGGGGGGGFGGGGGGGGGGGGFGEDEEGGGGEGGDFGGGGGGGGGGGGFGGGGGC@CGGGGGGGGCGGGGFGGGGEGEGGEECEGGGGGGGGGGGGEEC<>C<CFEFGGCGGGFCFC1<7FG::FGGDGGG77BFG:FBCFCFB,<<CFCGDE8C588+<@58:?CG*8C*//?GC*:CEFEGCEG67@:+8CE8/?*8C+;8EED*/:CD7:53**2551A5E=7C*>/5C=F*6*973CC:7@*CFFFGC))).1)15>.)))0.<
@M03506:14:000000000-AKVR1:1:1101:3933:10319 1:N:0:30
CGACTCCTACGGGAGGCAGCAGTCGGGAATTTTGGGCAATGGGCGAAAGCCTGACCCAGCAACGCCGCGTGAAGGATGAAATCCTTCGGGATGTAAACTTCCCAAGAACGGGAAGAATAAGTCTGCGCGAATATCGCAGGCGATGACGGTACCGTTTGTAAGCTCCGGCTAACTCCGTGCCAGCAGCCGCGGTAATACGGGGGGAGCAAGCGTTGTTCGGATTTACTGGGCGTAAAGGGCGCGTAGGCGGCCACTGCAAGTCAGTTGTGAAATCTCCGGGCGTAACTCGGAAAGGTCAACT
+
CCCCCGGGGGGGGEGGGGGGGGGFGGGG@AFGGFCCCGGGGGGGGGGGGDGGGGGGGGGGGGGGGGGGGGGGGGGGGGGGGGGGGFGGGGDGGGGGGGGGGGGGGGGGGGGG7FGFGGDEEGGGGGCFGGGEEGFGGGG7FFBFEGGGGGGGGGF>FGFFGGG@>::<FG@FGFGGGCFEGGFGGGGGGGGGGGGF?>C88ECE>8:EFFG::8CEFFEC5E8C+<@C:CFEE5*;9:*AEEEC*>EFGCGCGGF<FFFD<9::+0A0CF+9D7>F>3<C<)0**5*/3<>1BFFF?FF6/
@M03506:14:000000000-AKVR1:1:1101:5591:10356 1:N:0:30
CGAACTCCTACGGGAGGCAGCAGTGGGGAGTATTGGACAATGGGGGCAACCCTGATCCAGCAATGCCGCGTGAGTGATGAAGGCCTTAGGGTTGTAAAGCTCTTTCGACGGGGAAGATGATGACGGTACCCGGAGAAGAAGCCCCGGCTAACTTCGTGCCAGCAGCCGCGGTAATACGAAGGGGGCTAGCGTTGCTCGGAATTACTGGGCGTAAAGGGCGCGTAGGCGGACAGTTAAGTCAGCGGTGAAAGCCCAGGGCTCAACCCTGGAATAGCCTTTGATACTGGCTGTCTTGAGTGCG
+
CCCCCFDGFFGDGGGGGGGGGGGCFCFDFGGGFGGFFG8EGGFGGDEFGGCGFCFEC,C@FFEGFGGG7FFGDGGGGGGCFGGGFGFFFFGCFGGGFGFFGFGFEGEGGCGEFEEGGGFGGGGGGGCCEBDCGGGGGGGGGG<FGGEB7C7BF,BCFGCD9BCFFGFGGGGGG@F9CF:,**<@E>FFGGGF7CEF:EDE>5@+<:F?C*:**;>FGDEEGGG**CCE5>ECCA7++<CC+<+2C5:*++2:*1///7D*/<=?*1*2**0/0:*0:**:C*0<:=*7(1).**049***0
@M03506:14:000000000-AKVR1:1:1101:9437:10359 1:N:0:30
CGAACTCCTACGGGAGGCAGCAGTGGGGAATTGTTCGCAATGGGCGCAAGCCTGACGACGCAACGCCGCGTGGAGGATGAAGATCTTCGGGTCGTAAACTCCTTTCGATCGGGACGAATGATCGGTGACCTAATACGTCATCGGAATGACGGTACCGAGAGAAGAAGCCCCGGCTAACTCCGTGCCAGCAGCCGCGGTAATACGGGGGGGGCAAGCGTTGTTCGGAATTACTGGGCGTAAAGGGCGCGTAGGCGGCCTTCTAAGTCGGACGTGAAATCCCGCGGCTTAACCGAGGACCTGC
+
CCCCCGGGGGGGGGGGGGGGGGGGGGGGGGGGGGGGGGGGGGGGGGGGGGGGGGGGGGGGGGGGGGGGGGCFGFGGGGGGGGGFGGGGGGGGGGGGGGGGGGGGGGGGGGGGGGGGGGGGGGGGGGGGGGGGGGGGGGGCFGGEDGGGGGGGGGGGGEFGGFFGGGGGGFEGGGGDFGGGGGGGGGGGGGGGGGGEGEGDGGGGGEECEDDGEGGFGEGC8FGGGGGGGC?+<6@85EGCFGC5CGED*:CC=ECCE:CF++:C375CE7C@D47<CBG<*0)/:7>F>G9>EFDF)07.)
@M03506:14:000000000-AKVR1:1:1101:17730:10363 1:N:0:30
CGAACTCCTACGGGAGGCAGCAGTCGGGAATTTTGGGCAATGGGCGAAAGCCTGACCCAGCAACGCCGCGTGAAGGATGAAATCCCTCGGGATGTAAACTTCGCAAGAACGGGAAGAATAAGCCTGTGTCAACACCACAGGTGATGACGGTACCGTTTGTAAGCTCCGGCTAACTCCGTGCCAGCAGCCGCGGTAATACGGGGGGAGCAAGCGTTGTTCGGATTTACTGGGCGTCAAGGGCGCGTAGGCGGCCACCGCAAGTCAGTCGTGAAATCTCCGGGCTTAACTCGGACAGGTCAAC
+
CCCCCGGGGGGGGGGGGGGGGGGFGGGGGGGGGGGGGGGFGGGGGGGGGGGGGGGGGGGGGGGGGGGGGGGGGGGGGFGGGGGGGGFFEFDGGGGGGGGGFFGGGGGGGGGGECFGGGGGGGGCGGGGGGGGGGGGFGGGGFDFCFGGGGGGGCFFCFGGGGGG=CGGGDGGGG,DFFCFEF9FFFEFEGGGGGDGG;FGGGGGGGGGGCFFGECGCGGGC*:*+<EFFCF5C>*2=FFGCEEG=CE3+7CCC>F*:)5>C+:E:?+9:C<:7*:+*1)>DD)C+9**9<>>)0;>*07*/
@M03506:14:000000000-AKVR1:1:1101:12872:10371 1:N:0:30
CGAACTCCTACGGGAGGCAGCAGTGGGGAATATTGGACAATGGGCGAAAGCCTGATCCAGCAATGCCGCGTGAGTGATGAAGGCCTTAGGGTTGTAAAGCTCTTTTACCCGGGAAGATAATGACTGTACCGGGAGAATAAGCCCCGGCTAACTCCGTGCCAGCAGCCGCGGTAATACGGAGGGGGCTAGCGTTGTTCGGAATTACTGGGCGTAAAGCGCACGTAGGCGGCTTTGTAAGTTAGAGGTGAAAGCCCGGGGCTCAACTCCGGAATTGCCTTTAAGACTGCATCGCTAGAATTGT
+
CCCCCGGGGGGGGGGGGGGGGGGGGGGGGGGGGGGGGGGGGGGGGGGGGGGGGGGGGGGGGGGGGGGGGGGGDGGGGGGGGGGGGGGGGGGGGGGGGGGGGGGGGGGGGGGGGGGGGGGGGGGGGGGGGGGGGGGGGGGGGGGGGGDGGGGGGGGGGGGGGGGGGGGGGGGGGDGGGGGEEGGGGGGGGGGGGGGGGGGGGGGGGGGGGGGGGEGGGGGGGGGGGGGGGGCEGGGGGFGGGGGGGGGGGGGG4=EDGFDDGFCGCDFGGC=@CFGGD=G>FFFGGFGFACDB>BDFFFFF*
@M03506:14:000000000-AKVR1:1:1101:8541:10397 1:N:0:30
CGAACTCCTACGGGAGGCAGCAGTGGGGAATATTGGACAATGGGCGAAAGCCTGATCCAGCAATGCCGCGTGAGTGATGAAGGCCCTAGGGTTGTAAAGCTCTTTTACCCGGGATGATAATGACAGTACCGGGAGAATAAGCTCCGGCTAACTCCGTGCCAGCAGCCGCGGTAATACGGAGGGAGCTAGCGTTGTTCGGAAATACTGGGCGTAAAGCGCACGTAGGCGGCGCAGCAAGTCAGGGGTGAAATCCCGGGGCTCAACCTCGGAACTGCCCTTGAAACTGCAGTGCTAGAATCTT
+
CCCCCGGGGGGGGGGGGGGGGGGFDGGGGGGGGGGGGGGGGGGGGGGGGGGGGGGGGGGGGGGGGGGGGGGGGGGGGGGGGGGGGGGGGGGGGGGGGEGGGGGGGGGGGGGGGGGGGGGGGGGGGGGGGGGGGGGGGGGGGGGGGGGGGGGGGGGGGGGGGGGFGGGGGGGGGGGGGGGGGGGGCFGGGGGGGGGFFGGGGGGGGGCFFGEEGDGGGGGGGGGGG>CEG>EGCEC;EG>+AFGGGGEFGGGGCFEGG>:55CG?FCEDDDCEFGDFF@4C=@FC78F?3*<A9=FF**1*0
@M03506:14:000000000-AKVR1:1:1101:6695:10399 1:N:0:30
[truncated: 45,409,866 more chars]
