# Supplementary material for: Differential responses of the acidobacterial community in the topsoil and subsoil to fire disturbance in Pinus tabulaeformis stands
Source: PeerJ. 2019 Dec 11;7:e8047. doi: 10.7717/peerj.8047 (PMC6911345; doi:10.7717/peerj.8047)
Supplement: Supplemental Information 7 — H, high severity; C, represents a repetitive sample; 10, topsoil (0–10 cm). [file peerj-07-8047-s007.gz › peerj-07-8047-s007]

@M03506:14:000000000-AKVR1:1:1101:16887:1087 2:N:0:30
NCACACACCNNNNNNATGTNNNCGTGAGTCNNNNNNNACATGCCNNNNNNNGTCAGCCNNNNNNNCTGTCTTNNNNNNNCTCCGCCNNNNNNNCCCCCCCNNNNNNNCCCCCGCGGNNNCCNNNNCCNCCGNNCNNCNNCCCNNNNNNNCCCTCACTCNNNNNNCCNCCCNCNNNACTCTCTCCNNNNNNNCTCCCCCNCCCCCCACCCNCANNNNNNNCTCTCCCNCTNNANNNNCCNNNNCNNCTCCGCTCCNNNTNNNCCCCCCCNNNNNNNCCGCCCCNNNNNNNCTGCCGCGCNGC
+
#8-,,,,-6######---,###6,,,,,,6#######,,6,,,,#######:6,,,;,#######,,,:6,6#######9,,,,,6#######:,4,4++#######944A4++++###36####+:#+++##3##3##38@#######6***4,@;,######*4#141#6###*4*4*61,?#######4*3****#/32=***2A/#1*#######/**/*0*#)*##*####(1####1##/*)***))0###(###))****0#######*1(0*(-#######0(()-())0#,,
@M03506:14:000000000-AKVR1:1:1101:9170:1104 2:N:0:30
NGACTACACNNGTNTCTAATCCCGTTTGCTCNNNACNCTTTCGCNNNNNNNCGTCAGAANNNNNNCAGCGAGNNNNNNNCGCCACTNNNNNNNCTCCCAANNNNNNNGCATTTCACNGCTANACTGGGAATTCCNCTCGCCTNNNNNNNCCTCAAGCAAANCAGTTTGGAGGGCNGTTCCTCGGNTNNGNNGAGGGATTTCACCTTCCACTTNCCAAGCCGCCTACGCGCCCTNNCCGCCNAANNATTCCGAATAACCNNNTCCCCCTCTGNNNTACGGCGCNNNNNNNCACAGATTTAGC
+
#8ACCGGF-##=:#=CFGGGGGGGEGGGGGG###::#:CFFGEG#######::CDCFGG######::CFGCF#######::CFGEF#######::D@FGE#######::B?<EFGF#4:+9#99DFGGFGFGGF#8A?AEF+#######38+3@E9D?EF#+68DEG98CFGC:#64@CFGGGC#6##4##1*4>CEGCEGGGGGGFFGGGG#14@*/>*8<):*>)8*:)*)##*-*0;#/1##*/)21<53@C7C(###)0*/;C:E)*###2/2(.*((#######)--818*/*)).
@M03506:14:000000000-AKVR1:1:1101:9977:1119 2:N:0:30
NGACTACCCGGGTNTCTAATCCTGTTTGCTCNCNACGCTTTCGCNNNNNNNCGTCAATANTNNNCCAGGTCGNCNNNNNCGCCACTNNNNNNNCCCCCGATNNNNNNGAATTTCACNCCTACACCGGGAATTCCNCGACCCCNNNNNNNATTCAAGCCCCNCAGTTTCGAGTGCACTTCCTGGGNTNAGNNCCGGGCTTTCCCACCCGACCTAACATGCCCCCCACGTGCGCCTTCCGCCCAATGATTCCGTGACACCGNTCCCCCCCCCGTNTTCCGTCCGCNGNCNNGCCGGTGCTATC
+
#8A<@FAFAFGG6#=CCFGCFGFGFGGG,CE#:#:,:CFGGGEC#######,:6:CFCC#:###::<,DG@C#:#####:,:C=E<#######:4:DFGG+######94:?<FFC,#+999AE@@C@:++,AFG#3++33F8#######++5>+@596++#5633@BD*>8>DD;CG?CFGFC>#*#*4##6**6/85,<C8,,=C**//)/<CC++*/2*95*))0)*185*)00(1);C=*>*++1CC+0)01:21)#))011?:)17).#*2*;()*(-(#(#(##.(()2())/-)(
@M03506:14:000000000-AKVR1:1:1101:11790:1148 2:N:0:30
NGACTACTAGGGTATCTAATCCTGTTTGCTCCCCACGCTTTCGCNNNNNNGCGTCAATATGTGTCCAGTGAGTCGCNTTCGCCACTGGTGTTNTTCCGAATATCTACGAATTTCAACTCTACACTCGGAATTCCACTCACCTCTNCACAATTCTAGCGCTGCAGTCTTAAAGGCTATTCCGGAGTTGAGACCCGGACTTTCACCTATAACTTACAAAGACGCCTACGTGCGCTATACGCCCAGTAATTATGAACACCTCTAACCCACACAGTNTCAACTGATCATCTGTATCGGGGTAGCG
+
#66AA,FFAEEGGDA-EFGGG9,,;C<,,C@FG7FC:F6FFGG@######6,:CF,@E,CFGGDE9@;,CC,9C:C#,,696,8@,CA6,66#:BC7F::6,,5EF,,,,AFEF,,,:E9A?F,9,4@C4AEB,C?<?BFG,@E#99>=+,46=;,;6+63=DF98,@A,@D,8,,=3,76++>+4<:@,,8,5+**@,@<C,<3,@9:5D2,+5>;4*47CCFG;?6C*2=))2+9*83***0@CC6+++1:B7*2(19A++19*2)2)*1#/***(*+)))))-)*.*)65(()))(),
@M03506:14:000000000-AKVR1:1:1101:16699:1168 2:N:0:30
NGACTACCGGGGTATCTAATCCCGTTTGCTCCCCTGGCTTTCGCNNNNNNGTGTCAGTGTCGGTCCAGGATGCCGCCTTCGCCACCGGCGTTCCTCCAGATATCTACGCATTTCACCGCTACACCTGGAATTCCACATCCCTCTCCCGGATTCAAGCCTTTCAGTATCGGACGCAGTTCCTCGGTTAAGCCGAGGGATTTCACGTCCGACTTAGAAGGCCGGCTTCGCGCCCTTTAAGCCCAGTAATTCCGAACAACGATTGGCCCCCCCGCTCTCCCGCGGTGCCGCTGCCGGCAGTAGC
+
#8@@CGGGCFEGCFGGGGCFGGGGCFGGG<FDGGGFGG<FGGEG######:::CDFGG9FFEGGGGCFFFGGGGGGGGGGDEFFGGGG+@=FGGAF?8FF9FGDFFGGGGBFCF,FEFD+@FGGFFGG8D?FF<AFGGGGGD8F8EFCE=88EFC9@:CAC7FC,,,>E5B*5@C54DC,,=AC=:=,BFGCEECD=6*=EFFGFGE=5C3*<7+>+827D)1*)*))*)7/9))2)*1+**1**3+*2<<37.5**-**).)20;?0?:))))*+2(.*((((((-),7(4>(()0.6))
@M03506:14:000000000-AKVR1:1:1101:13806:1234 2:N:0:30
NGACTACCGGGGATTCTAATCCTTTTTGCTCCCCACGCTTTCGCACCTCAGCGTCAGGATTGGGTCACGGAGCCGCCTTCTGCACTGGTGTTTTGTCGTATAGCTACGAATTTCACCTCTACCCTCTCAGTTCCACGCACCACCCTCGTCCTCGAGATCCCTGGTATCAAAGACAGATCCAAGCTTGAGACTTGGGTCCTCACCTTTGACTTTCAAAGTTGCCTACGTCCGACTTACCCCCAACCAATTCGAACAACGTTACCCCCCTTCGCCTTACCGCCTCCGCTGCCAAGGAGTTATC
+
#68A,,,-88+@+8;CF-,C,,,,;,C+C<,,:F@C7B,6@CC7,+8FDCGCCC@,,,6:,:,C6,,,,6+8C,@+6B,,,,5,,C=<,,48,4,,,84,E,,:9F=+BB=F9E,,,9,?,,,67A,,54AA;<E<+++36,6B>+>3++8+@8A+,+,,,,,+5,,733,@,D,3,7,5@,<*5>3,,,,,52,,4,,5,;,,>0,,,2==,+,,++1,++4,4;55*/2*):5CA463//1**/*)++*/8))**,**.0**1C5)*)*))1;98(.:((,((,40(0)))-4F50)-)
@M03506:14:000000000-AKVR1:1:1101:10589:1238 2:N:0:30
NGACTACACGGGTATCTAATCCCGTTCGCTCCCCTGGCTTTCGCGCTTCAGCGTCAGTGTCAGCCCAGCAACCCGCCTTCGCCGCAGGTGTTCCTCTTGATATCTACGCATTTCACCGCTACACCAAGAATTCCAGTTGCCCCTTCTGCACTCTAGTCGCCCAGTATCAGTTGACCTGTCCGAGTTAAGCTCGGAGATCTCACAACTGACTTGTTCTGAACGCCTACGCGCCCTCTACGCCCAGTACACCCGAACACCGTTTGCTCCTCCTGTATTCCACAGCCCCCTGTCCGGACGGTCG
+
#8-@CFFG--@@F7FCFGFEDFG@@DDFEEGCCFF8<FFEFGFGGC:CEEFGGF,BCGDDFA,EEEC,<9@CFDDF=FFFFGGDG@7=F4:BFF9FEF<EFFCFFCFFEC7BEGGCB=+C@CF?,DF@DDABC?@<77CF,@8+,=D=;38=@AD,@9C6+14,D=,7DFF,,,33<,:CBE5@@>A,,,,6**1*4C,:7=<C,=66,08B:=,==++,2**:7*5)75;*9>)*.0)*2:1*2+2*+;853)1)*-1*)0):*+<0;5*)/0<++.*0(.(((,-5().))((10)-4(
@M03506:14:000000000-AKVR1:1:1101:10633:1240 2:N:0:30
NGACTACCCGGGTTTCTAATCCCGTTCGCTCCCCTAGCTTTCGCGCATCAGCGTCAGTGTCAGCCCAGCAACCCGCCTTCGCCGCAGGTGTTCCTCTCGATATCTAAGCATTTCACCGCTACACCGGGAATTCCGTACGCCCCTACCGGACTCTAGCTAGATCAGTATCAAGTGGCGTCTCCAGGTTGAGCCTGGAGGTTTCACACCTGACTTTCTCAGCCGCCTAGGAACCCTTCACGCCCAATAACTCCGGACACCGCTCCCCCCCTCACTCTTCCCCCGGCTGCTGGCCCCTCGATGG
+
#8ACCGGG?FGGGGGGGFDFGGGGGGGGGDGGGGGFGGGGGGGGDGGEGFGGGEGGGGGGGGGGGGGFFCFGGGGGGGGGCCCFE7FGFGGGGGGGGGCFGDEGGGGGG<FFGGGGGGGEFGCFGG7FCCGGGGFGGGCG:CGGCGGGG+@EGCCDFGE6,,78AF9;DFGFFFGGEGCEGGG6:C9=CFGG8:CC=78=E:?EGGCFC*8:FC?<CF+2C3<58*0)+2)*9>F*5=FC575F0AC*++<53))/*()2)5)>DEE@/)/)/:02+67*(4(4,(4/842(7((*)),)(
@M03506:14:000000000-AKVR1:1:1101:9359:1251 2:N:0:30
NGACTACTCGGGTATCTAATCCTGTTTGATCCCCACGCTTTCGGGCCTAAGTGTCAATGTTGGGCCAGGTACCCGGCTTCCCCACCGGTGTTCCTCCTAATATCTACGTATTTCACCACTACACTAGGTATTCTAGCACCCTCTCCCACATTCAAGTCTCCCAGTATCAAAAGCACTTCCTGGGTTGAGCCCAGGGCTTTCACTCCTGACTTAAGAGACCACCTGCGCTCGCTTTACGCCCAATACTTCCTAGCAAACGTTGCCCCCCTCGTGTTATCTCGGCTGCTTGCACCAGGTTAGC
+
#8ACCGGGGGGGGEGGGGGGGGGGGGGGGGGGGGGGGGGGGGGGGGGGGGGGGGGGGGGGGC@CEGGGGGFGGGGGFFGGGGGGGGGGGGGGGGGGGGGGGGGGDGGGGGGGGF9FF9FGGGGG58F@FE?CFGFEGGGG7DDEDFGGGD=8EF8AD9,@DDFGGEB>=DAFEF88@D?FG8@CD=ED8DFGGG66+4@479:,@C,2,*<?FGA3;CAF*9C,9?*9**):C?)=61?CED:<*++3=C++;;CC*,1*;))*2=8):5<F)9A++.*3:(4((3)*)).)).(*)*.()
@M03506:14:000000000-AKVR1:1:1101:13463:1285 2:N:0:30
GGACTACCAGGGTATCTAATCCTGTTCGCTCCCCTAGCTTTCGCGCCTGAGCGTCAGGACAGGTCCAGAGAGCCGCCTTCGCCACCGGTGTTCCTCCAGATATCTACGCATTTCACCGCTACACCTGGAATTCCACATCCCTCTCCCGGATTCGAGCCCACCAGTATCGGACGCAGTTCCTGGGTTGAGCCCAGGGATTTCACGTTCGACTTAGTGGGCCGCGCAGGCGCCCTCTACGCTACGTAATCCCGACCAACGCTTGCGCACTCTGTATTACCGCGGACGTTGTCTCAGAGCTAGC
+
CCCCCGFGGGGGGGGGGGGGGGGCGGGGGGGGGGGGGGGGGGGDFGFGFCAFGFGGGFFGGGGFGGGGGGGGGGGGGGGGGGGGGGGGCGGGGGGGC8FGGGCFFEGGGG+BFGF9FGEGCGFGE<FCGCEFFGFGGGGGGFE,=@FG>EGCGED>6CFFDGGGGG9EEE><@EGE9E7<D?6CFGC?FC:8:CECF64<BDFGG6EEFD3*+1>@*/22>D)*7)5>*)02)))2.*7****29:@*0+:7))/*18)*.5))1*2)<*:B9:9CE)7*41((-(()(0))*6)0)1)).
@M03506:14:000000000-AKVR1:1:1101:14417:1296 2:N:0:30
GGACTACTGGGGTTTCTAATCCCGTTCGCTCCCCTAGCTTTCGCGCCTCAGCGTCAGTGTCAGCCCAGCAACCCGCCTTCGCCGCAGGTGTTCCTCTCGATATCTACGCATTTCACCGCTACACCGAGAATTCCAGTTGCCCCTTCTGCACTCTAGCCCCGCAGTATCAGCTGACCTTTCCGAGTTAAGCCCGGAGATTTCACAGCTGACTTGCGGTGGCCGCTTACGCGCCCTTTACGCCCCGCTAACCCGACCAACGCCTGCTCCCCCCGTTTTACCCCGCCCGCTGGCACGGCTGTTG
+
CCCCCGGGGGGGGCGGGGGGGGFGGGGGGGGGGGGGFGGGGGGGGGGGGGGGGGGGGGGGGGGGGGGGGGGGGGDGGGGGGGGGG7>FFFGGFG9FAFF8@8>FFFGGGGGCEFFGF:FEDGFGGFCFGG<FFF;FB<;DEGG7DFFDG9EDDADCFG8CCEDEG73EF7B9F?D:9DFGB8*4;8:<9DC8>=CEG?F,1+>=F*0<CCGF7F**2))=D35*9/)):5):>@?7-?)88*)9)*2)+2*055))14*:)0<5*<C5C5<>.03/037C67(((((0()3(92(1)),))
@M03506:14:000000000-AKVR1:1:1101:18268:1308 2:N:0:30
GGACTACAAGGGTATCTAATCCCGTTTGCTACCCATGCTTTCGTGCCTTAGTGTCAGGAACAAGCCAGTTATCCGCCTACGCCATCGGTGTTCCTCCTAATATCTACGGATTTCACTCCTACACTAGGAATTCCAATAACCTCTCTTGTCCTCCAGCCCTGTAGTTTAGATAATGGGTATCCGGTTGAGCCGGACGCTTTCACTAACGACTTACGGTGCCACCTACGCAACCCTTTACCCCCAGTAATTCCGGTTAACGCTTGGCCCCCCTGTATCACCCTGGCTGCGGGCACTGTGTTTC
+
CCCCCGGG-CFGGGGGGGGGGGGGGGGGGGGGGGGGGGGGGGGGFGGGGGCFGGGFG8FCFGGGGGGGGGGGG,6FFGDFGGGGFGGGGGGGGG9FEGGFGGGGGGGGGG7FEGGGA,,,5:EFAFC:F;AFFEAFGFGGGGGGGGFGCGFF=,4@4+6@=F9,=D;,7=,;;DF9C8EFGFGGGGC?DCD78EE6CE:CGFFGF?E>>D>D7<*=0;@77;977*/)*)/,2?AC*B*>*/552A7::<;)0))8>)**:8)2*+*.:>5797+++-)*(.(2.(()(.4(70,0191()
@M03506:14:000000000-AKVR1:1:1101:10633:1308 2:N:0:30
GGACTACTGGGGTATCTAATCCCGTTTGCTCCCCTGGCTTTCGCTCCTCAGCGTCAGTGTTGGTCCAGGATGCCGCCTTCGCCACCGGTGTTCCTCCAGATATCTACGCATTTCACCGCTACACCTGGAATTCCGCATCCCTCTCCCAATCTCAAGCCATCCAGTATCAGATGCAGTTCCCCGGTTAAGCCGAGGGATTTCACGTCTGCCTTAGTTGGCCGCCTACGAGCCCTTTACCCCCCGTAATTCCGAACAACCCTTCCCCCCCCCGTATTACCGCCGCGGCCGCCCCCGCTTTCGC
+
CCCCCGGGGGGGGGGGGGGGGGGGGGGGGGGGGGGGGGGGGGGGGGGGGGGGGGGGGGGGGGGGGGCFFGGGGGGGGGGGGGGGGGGGGGGGGGEGGDFGGGGGGGGGGGGGGGGGGGGGGGGGGGFGGGDGGGGGGGDGGFG8@DGFECFEGGDDFGBFGFFGG8DFFD9,DEC,@>ECGFEDEE5E9FGEEGGG59:<D7ECCF8*,0*=9?CFGG4A9CDC8D3:59BGGFA7>*9*?*)/1/8@CFE@3>)**-**8))99:*8C@))7*2+36)*312((4()(),()-(1)04(4
@M03506:14:000000000-AKVR1:1:1101:15948:1431 2:N:0:30
GGACTACTAGGGTTTCTAATCCCGTTTGCTCCCCTGGCCTTCGTGCCTCAGCGTCAGGAACTGTCCAGAGACCCGCCTTCGCCACTGGTCTTCCTTACGATATCTACGCATTTCACCGCTACACCGTAAATTCCAGTCTCCTCTCCAGTCCTCAAGCACGGCAGTATCGAATGCAGTTTCGGAGTTAAGCTCCGAGATTTCACACCCGACTTACCTCTCCGCCTACGCACCCTTTACCCCCAATGACACCCAACAACCCCTGAGCCCCCCGTCTCTCCCCCGCCTATGCCCCCCGTGTAGC
+
CCCCCGGGF@FFFGGGGFGGGGGG@FGFGGGGGGGCFEGGGGGG?FEEFGGGGGGGDCEFGGGGFGFGGCCGGFEGGGGG7FGDGGG@EGCFGGGGGGFFG=CEFGCGD:C@<<<EFBCFGGFFF>F7=DFCF9=AFF;=DGGGGG,@EFGGGGD=FCD6>CBC37;C@D,,,@E=7E2:@++@C,,5;E,>D*3*31@5D2=7ECE9**399:C,**;,/:CE4*))*)8C/;;+.*25?***0<+*<;*8@BC**(**)))2*2*):5)08/;++(0*(-9((()1)*,()((1)).)-
@M03506:14:000000000-AKVR1:1:1101:11764:1486 2:N:0:30
GGACTACCGGGGTATCTAATCCTGTTTGCTCCCCACGCTTTCGTGCCTCAGCGTCAGTATCGGGCCAGTGAGCCGCCTTCGCCACTGGTGTTCTTGCGAATATCTACGAATTGTACCTCTACACTCGCAGTTCCACTCACCTCTCCCGAACTCAAGATCTTCAGTATCAACGGCAGTTCTTGAGTTGAGCTCCAGGATTTCACCCCTGATTTAAAGCCTCTCCTCCGCCCCCTTTCCGCCGTGCGCTGCCCACCAACGCCTGCCCCCCTCCGTTTCCCACCGCCGCTTGCCCGCACTTAGC
+
C@CCCGGGG7F@FEC<FC@CFFC@;CF899EGCCFGEGGGGFCFGFFFGGGGGFGC7EE,,@@CCCEFECGGGGGGGEEFFGG@FEEF5EFG9<FGGGG=F4B@,AF++,,B,,,CEEE9FGEG<FFF:=?,CABF<FFGGFGFF8D>+@B,3@8,633CF8,,@A;F,5,8CC3@,3:,5,,7,,7,@@,>?8C,1,>C?7=9E*:*,+2B,:;7+*)4*;;?**05*)07C))+.*)//*1*15*)/8*/).**9()*)))*18*0*0*))2+++)*2((((((()4)4,)-())))))
@M03506:14:000000000-AKVR1:1:1101:11571:1509 2:N:0:30
GGACTACCCGGGTTTCTAATCCTGTTTGCTCCCCACGCTGTCGCGCCTCAGTGTCAGCCACTGCCCAGCAGGCCGCCTTCGCCACCGGTGTTCTTCCGGATCTCTACGCATTCCACCGCTACACCCGGAATTCCGCCTGCCTCTACAGTGCTCGAGCCCCGCAGTTCGCACGGCCGACTCGGGGTTGAGCCCCGAGCTTTCACCGCACGCTTGCCGGGCCACCTCCGCGCCCTTTACGCCCAATGCTTCCGGACCACGCTCGCACCCCCCGTATTACCCCCGCCGCTGGCCCTGAGTTAGC
+
CCCCCGGGGGGGGGGGGGGGGGGGGGGGGGGGGGGGGGGGGGCGCGGDGFGGGGGGGGGGGGGGGGGGGGFGGGGGGGGGGGGGGGGGGGGGGGGGGGGGGGCFFGGGGDGGGGGGGGGDGGGGGGGG7CFFFGGGGGGGGGG8DGGGGFG7DE6+BEGE>E*CC?9BCEEFCEB8?E*=*==>EEG?FDGGCG>5E*<+9*A:;G=C:DC<=DF=DGEG*9CF*9>D5>@EG4):<5>EE55CGCC?FC175>)*927*5.7)9=C>=<)0)>++06)2((4(-6>3,821)420/*).5
@M03506:14:000000000-AKVR1:1:1101:15628:1529 2:N:0:30
GGACTACTAGGGTTTCTAATCCTGTTCGCTCCCCACGCTTTCGCTCCTCAGCGTCAGTTACGGCCCAGAGATCTGCCTTCGCCATCGGTGTTCCTCCTGATATCTGCGCATTCCACCGCTACACCAGGAATTCCGCACTCCCCTACCGGACTCGAGTCATAGCAGTATCGAGTGGCGTCTCCGAGTTGAGCCCGGCGTTTTCACACCCGACTTGCCAACCCGCCCACGAGCTCCTTACGCCCAATCAATCCGGACAACGCACCCCCCCCACGTCTTCTCGCGCCGGCCGGCACGCAGTCGG
+
CCCCCGGGGGGGGGGGGFGGGGGGGGGGGGGGGGGGGGGDGGGGGGGGGFGGGGGGGGGGGEFFGGEFGGGGGGGGGGGGGGGGGGGEGEGGGGGGGGGGGGGGGFGGGGGGGGGGGGGGGGGGGGGGDGGGGGGGGGGGGFGGGFGGCEE=DECEDD=E9EFAFGGGGCGCCFDEEGG8DC:8EFEE<:CG>CE58*::*++3++7>7CG)1*>A7D.CG)9>33>>=)<*2)9*6C5CEG*1**<6+2;>3)9)*,):)0)9>EEE=)9)09022)1/26(,((,)-)(,)4(/)0(,(
@M03506:14:000000000-AKVR1:1:1101:23421:1551 2:N:0:30
GGACTACCGGGGTTTCTAATCCCGTTTGCTCCCCTGGCTTTCGCTCATCAGTGTCAGTGTTGGTCCAGGACGCCGCCTTCGCCACCGGTGTTCCTCCAGATATCTACGCATTTCACCGCTACACCTGGAATTCCGCGTCCCTCTCCCAAACTCAAGCCATCCAGTATCAGACGCAGTTCCCCGGTTAAGCCGAGGGATGTCACGTCTGACTTAGTTGGCCACCTTCGAGCTCTCTACGCCCAGTATTTCCGAACAACGCTTGCCCCCCCCTCATTTCCGCGGCTGCGGTTCCCGAGTTTGC
+
CCCCCGGGGGGGCGGGGGGGEEFFGGGGFGGGGGGFGGGGGDEG@FEFGFFEFGGGGFFEF,FGGGGGGFGGGGGGGGDFGGCE?FED>=4BFE?FGGG9C,<BE<?EFCBC9FEFGEGGGBFGFF<,,,7AF7CEGCEGGGGDED,@,3@EDF?99DC,@7?9C<ECF,><@C5@99CG9=51:CGG9ECE5:EG5F*=1:C*==EG77?DE>@@7C)0;94**;>>C3)0:*/:53358*9C*+<*+<C))0)9<1CE))5798:>E>)05*++<))*,((,-4,)-)((*,()0)4))
@M03506:14:000000000-AKVR1:1:1101:21493:1554 2:N:0:30
GACTATCGGGTATCTAATCCCGTTTGCTCCCCTGGCCTTCGTGCCTCAGCGTCAGGAACTGTCCAGAGACCCGCCTTCGCCACTGGTCTTCCTTACGATATCTACGCATTTCACCGCTACACCGTAAATTCCAGTCTCCTCTCCAGTCCTCAAGCACGGCAGTATCGAATGCAGTTTCGGAGTTAAGCTCCGAGATTTCACACCCGCATTTCCACCCTGCCCACGCACCCTTTACGCCCAATGAACCCGAACCACCCTCGAGAACCCCGTATTACCCCCGCCGCTGTCCCGCACTTAGCCG
+
CCCCC<CCEG<@E<@CGGFGGGGGGGGEGGGEE<8FEFGGGGGGG9@,C@:8CCFGGFFEGGGGFFCG<EFF@@FBFF7CF7F@EF<B,A<FFFFGFD7B@<DCGD@@,?E9ECFEE7+@?FFCA<+A,4,E,,CE,8EE@9@EE8=6>,4,@,=3@+++3=3,@=+66=,3,,>,@;7@BE+,,@,,9DC@E3*:,@@E7218C?**47++4+,,2*8??**:)8))2>8786;*(/>*=**;+038*2*)))1*/-*:7))70*;)27).0*<C+()*,((((((*)*4(7((0**.:(
@M03506:14:000000000-AKVR1:1:1101:19003:1571 2:N:0:30
GGACTACAGGGGTATCTAATCCTGTTCGCTACCCACGCTTTCGCTCCTCAGCGTCAGGTAAGGCCCAGAGAGCCGCCTTCGCCACCGGTGTTCTTCCTGATATCTGCGCATTCCACCGCTACACCAGGAGTTCCGCTCTCCCCTGCCTACCTCTAGTCTGCCCGTCTCGGAAGCCGGCCCGGAGTTGAGCTCCGAGTTTTCACTCCCGACGGGTCTAACCGCCTACGAGCCCTTTCCGCCCACTCATTCCGTCCAACGACCGCACCCTACGTATCACTGCGCCCTGCGTCCCGTAGTTGTC
+
CCCCCGGGGGGGGGGGFGGGGGGFGGGGGGGGFGGGGGEGGGDG;CFDFFFGGEGGGGGGGGGGGGGGGGFEFG7CCBFGGGG7FG@FCEGEFGGGGGGGGGAFEEGGGGGGGGGGFFGDGGGFECEF++A<FF7F=>AFGGGGE8EFCFFCF,@;EF>DGGGGG+>DD:CF*@,8@C*@E**448;,AC,6<*::**>CGFC+;67*=9))2)3*276F3DD535>):C5E509*6*5;=E*>*:2/?A<0))9:4(*/7;)17:;.0.*.9**+2)*33(((((()(0(()((*00-.-
@M03506:14:000000000-AKVR1:1:1101:22627:1618 2:N:0:30
GGACTACAAGGGTTTTTAATCCTGTTTGCTCCCCACGCTTTCGCGCCTCAGCGTCAGTATCGGGCCAGTTGGCCGCCTTCGCTTCTGGTGTTCCCCCGAATATCCACGAATTTCACCTCTACACTCGGAGTTCCACCAACCTCTCCCGATCTCCAGATCTTCAGTATCAAAGGCAGTTCCAGGGTTTAGCCCTGGGAGTTTACCCCCGACTTTACGATCCGCCTACGCGCGCTTTTCGCCCCGGTAATCCTAACAACGCTAGTCCCCCTCGTATGTCCGCGTCTTCTTACACGAAGCTAGC
+
-ABCCFFGCDE@@FG--6CC@C9F;CE,C,,CFEGG@7@BF96,+6@FC,;@@8C:FC,,,6@FEG766C@<EFC:=:F,C7,=FFFF<?:C,F,9>+@+?=5,,CE7=+:FGFAFF,=,?<?A,,:@+:>,,C,AF8:>C3=B88DE@=CF,2=@9:F,>C>D,;9EGAA;3,,*,@,@EF?8<>:?ACF?E,1D:*=7,5=<1=4*4:):+++3**)A47D5*;85*)):/77*)))1;7)1)22=<0+*076DF()*0.?7:<8)*0/)8**++)./-((((-)*)*)-7(-*)0))(
@M03506:14:000000000-AKVR1:1:1101:11405:1619 2:N:0:30
GGACTACTGGGGTTTCTAATCCCGTTTGCTCCCCTGGCCTTCGTGTCTCAGTGTCAGGAACTGTCCAGAGACCCGCCCTCGCCACTGGTCTTCCTCATGCTCTCTACGCATTTCACTGCTACACCATGAATTCCAGTCTCCTCTCCAGTCCTCAAGCACCGCAGTATCGAATGCAGTTTCGGCGTTACGCCCCGAGATCTCACACCCGACTTCCGGCGCCACCCACACAACCTTCTCCCCCCACCAACCCACCCAACCCTTAACACCTCCTCCTCACCCCGCTCCCACGCCCACAGCTCCC
+
CC<@CEGGGFGEFGGGGGCGGGGCGFGEGGGGGGG@FFDGGGDG<F<6EEFFDEGGEGFGGGEEGFGFCEFFCFCFFGFF@F@:FDEFEFFFGGEF9FD,<BE<=??DFGG7FGGGC,CA<F,AE75EAFCCEEGFGF,EC=EEGC,>FEE4E8@B9EGG688=3,,36=,A@ED9@D8=@+++444+3@8EEC3*4:,=D+;88:4*19)9,4=*/))2)91**:55**0A*;)*/*8E5*1)**/)211)))*/*(**0)*2*<8.:5*0)**2/,)2(((-((()(),(7((*0/)(-
@M03506:14:000000000-AKVR1:1:1101:9791:1639 2:N:0:30
GGACTACTGGGGTATCTAATCCCATTCGCTCCCCACGCTTTCGTCCTAGCAGTGTCAGGTGGCACCCAGTGATCTGCCTTCGCTTTCGGTGTTCCGAATGATATCAACGCATTTCACTACTACACCATTCGTTCCAATCACCTCCTTGCCCCTCTAGTCGAAAAGTATCTTAAGCAAACTCAGAAGTTGAGCTTCTGGCTTTTACCCAAGACTATTTCAACCACCTATCGGCACGCCTTACGCCCAATGGTTCCGGTTCACGCTTGAGGTCTCTGTATTACCGCTGCTGCGGGCACGGAGT
+
CCCCCGGGGGGGGGGGGGFGGGGGGGGGGGGGGGFGGGGGGGGGGGGGFGFGFGGGGGGGGGGGGGEGGGGGGGGGGGGFEFCGGGFEGGGGGGGGGCGGFGGEGGGGGGGGGGGGGGGGGGGGCFDGGGGFFFFFG?,FFDE8DEFEGFFD8A8E;DG66@8CFGFECEFGG8D>@EDEGGGG886ED@F8B,@3@,@C6DD7EEGGGG*;,;DFFCA:CD>7D7*+29:E*/:8(;?CE*9CDGDA?8@+@6CD),*=6;4>3**)*/*+**22<6*+)61>((,)5*(()((*)04(-
@M03506:14:000000000-AKVR1:1:1101:11327:1645 2:N:0:30
GGACTACACGGGTATCTAATCCTGTTCGCTCCCCACGCTTTCGCTCCTCAGCGTCAGTTCCGGCCCAGACCACCGCCTTCGCCACCGGTGTTCCTCCTGATATCCGCGCATTTCACCGCTACACCAGGAATTCCGTGGTCCCCTACCGGACTCTAGCCATGGCAGTATCGAGTGGCCGCCCCAGGTTGAGCCTGACGTTTTCACACCCGACTTGCCAAGCCGCCTACGAGCTCTTTACGCCCAATGAATCCGCACAACGCTTGCCCCCCACGTCTTACCGCGGCCCCTGGCCCTCAGTTGG
+
CCCCCGGGGGGGGGGGGGGGGGGGGGGGGFFGGGGGGGGGGGGGFGGGGGGGGGGGGGGGGGEFFGGGGGGCGGGGGGGG7FGDGGDFCFFGGGGGGGFAFGGFFCGCGGGGGGAFGGG7FGGGG?FDFDGBFGG@DF=D:8FGEDGDGCE+>9DCGGGG89B6>FGFCEEG?CGGGGG*:=5CF<,0<BCFGGG+A7=E*:;CFCEC=DD)=*<?79FGGGGG7C:527:***1*4*.//:7*0+<*00<>).9)*-):<5)*7EF>*.7575**+6?E6((3((()43(()-,*01)6(
@M03506:14:000000000-AKVR1:1:1101:22831:1687 2:N:0:30
GGACTACCAGGGTTTCTAATCCCGTTTGCTCCCCTAGCTTTCGCGCCTCAGCGTCAATAACCGGCCAGGTAGTCGCCTTCGCCACTGGTGTTCCTCCCGATATCTACGCATTTCACCACTACACCGGGAATTCCCCTACCCTCTCCTCCCCTCGAGCCCATCAGTTCCGCGTGGCTCCCCCCAGTTCAGCCGGGGGCTGCCACCCGCTACTTTACCGGCCGCACTCCGTCTCCTACGCCCCGGTAACTCCTGACAACTCTCGCCAACTCATGCTTTCCCCGGCTTATACCCGCTGCTGTGC
+
<6A6AFFGFGGG6<B<6EAFE@E,CEGDCFGGFEFD,CFGFFCG@FBB:C,CB6B,C,,CC,@CG7FF7,6CCABFEDGC@CF,,C,,C,4BF9BEFE7=FG:E<FFBBFGGGAD<ADF,9:<=E:@C:>,,7?,3DF8:,C@,8DG,3C+=6++3+5+5,@99@,57;:C>:3*,,4*4>ECE6;1,>BCC*=:**2***20*;*:*:)*2+2+31))/)/)/)*.)27)206**())2**)1)*0/<F7)*)*25)0+/.07**2)+**0*2+++-*21(3(())*)/(()-(10).()
@M03506:14:000000000-AKVR1:1:1101:12446:1729 2:N:0:30
GGACTACAAGGGTTTCTAATCCTGTTTGCTCCCCACGCTTTCGTGCCTCAGTGTCAGTCCTGGTCCAGAGAGCCGCCTTCGCAACTGATGTTCCTTCCGATCTCTACGCATTTCACTGCTACACCGGGAATTCCATCCTCCTCTACCGTACTCTAGCGTCCCACTATCCATCACCATTCCCAGGTCGAGCCCGGGGCATTGGCGACAGCCTAAACTCTTCACCTACCCCCGCTTTACCCCCAGTAATCCCCAACTACGGTTTCCCCTTCCCTCCTACCGTCTCCGCTGGCTCCAAGATCGC
+
8@A6BC@CE<FE6;BC@-,C@,,,;CF,EF,C68CF@F76CC6,,,:EF88,6;;,;C,,C;,;,6;,,E,BEGG+@86E,:,++C<9,6,<6,C,?B,,B+?9@9<,@E=C,5<FB??A,:,A?++4+@F?FGG,,,9EF?FC4,>++8B6EDA,>=+++6@,6,6@ECD,,6@9,38@DCC6D,+++>@C58**=1:,,*4*/=C5,1;2,2,1;++4;6C<*9.)*1):3))172;@*/*0:+07+0*)..*29-/0)0/*9C6)*0*0)**++()*-,3.(,()-)()).(*)*)(-
@M03506:14:000000000-AKVR1:1:1101:18541:1731 2:N:0:30
GGACTACCCGGTTTCTAATCCTGTTTGCTACCCACGCTTTCGTGTCTCAGCGTCAGAAGTGGTCCAGTAAGCTGCCTACACCACAGGTGTTCCTCCTGATATCTACGCATTTCACCGCTACACCAGGAATTCCGCTTACCCCTCCCACCCTCTAGCATTCTAGTTTCCGCTGCCCCCTCCCAGTTAAGCCGGGAGCTTTCCCAACAGACTGGGACCACCGCCTCCACACCCTTTCACCCCACTAATTCCTAACAACGCTCCCTGCCTACGTATTCCCCCCGCTGTTCGCACCTAGTCATCC
+
CCCCCGGGGGGGGGFGGGFEFGGGGGGGGGGGGGGGGGGGGGGFAF<FAFFGFGGEGGC<EFGGGGGGEFGG<@FGG9FGEF7FEFFFGGGGGFFGGGC<EEGGGA=F7F7EABFGGGDGGGAEG8FGFGE?,:FGG7AG,++8=+6@EEEFF84=,@EDF89EC:>@8=8+=,6>=@EE86C:@C,@EGG+@:*3@<9,,22:>7?,13*3,*,***24/9**;C))//.:56++)0)=//268<379+51);*1),**)00*9@0*8<77=*+++(0*((,(())03)(()():*1)..
@M03506:14:000000000-AKVR1:1:1101:11874:1738 2:N:0:30
GGACTACCAGGGTTTCTAATCCTGTTTGCTCCCCTAGCTTTCGCGCCTCAGCGTCAGTTTCTGTCCAGGTAGCCGCCTTCGCCACCGGTGTTCCTCCTGATATCTACGCATTTCACCGCTACACCAGGAATTCCGCTACCCCCTCCAGCACTCTAGCCCGCCAGTTTTGGATGCAGGCTCTGGGTTGAGCCCAGAGTTTTCACATCCAACTTAGCGAACCGCCTACGCGCCCTTTACGCCCAGTAATTCCGAATAACGCTCGCCCCCCCCGTCTTACCACGCCTCCTGGCCCGGCGTTAGC
+
CCCCCGGGGGGGFGGGGGGGGGGGGGGGGGGGGGGGGGGGGGGGGGGGGGGGGGGGGGFGGGGGGGGGGGGGGGGGGGGGGGGGGGGGFGGGGGEGGGGFGDGGEEFFGEGGGGGGGGGGGGGGGC<CCGFGGGGDGEGCFGGEGGGG8EGFGGGDF,DEEEGGFFFFCDFDCGGFGGGGCDEGGEGGGGGG5:5E9CFFFCGC:?70A<CG?>?ECDD=<)755>AD5C5:35)2:57EE*/2*33@FFCB)./:F03EE33C3CE5EF)0)1*9<8*0(3(.((,).)(47((10)(,)
@M03506:14:000000000-AKVR1:1:1101:18144:1753 2:N:0:30
GGACTACTAGGGTATCTAATCCTGTTTGCTCCCCACGCTTTCGCACCTCAGCGTCAATATGTGTCCAGTAAGTCGCCTTCGCCACTGGTGTTCTTCCGAATATCTACGAATTTCACCTCTACACTCGGAATTCCACTTACCTCTCCACAATTCTAGCGATGCAGTCTTAAAGGCAATTCCGGGGTTGAGCCCCGGGCTTTCACCTCTAACTTAAAAAGCCGCATACGTGCGCTGTACGCCCATTAATTCTGAACAACGTTAGCCCCCTCCGTATCACCGCGGCCGCTGGCATGACGTTAGC
+
CCCCCGGG9FGGGGGGGGFGGGGGGGGGGGGGGGGGGGGGGGGGGGEGGGGGGGGGGGGGGGGGGGFGGGGGGGGGGGGGGGGGGG?FFEFGGGGGGGGGGFGGFEGGDGGFGAECFFGGGFDGGGGGFGGFFFE<FGFGGGGGGGFGGGFFFDFDGGGF6EGGAFECFFGGGGGDFG8=DED6@EE?D,>78:EGDEDCF>:>EC?9CGCCE+5;CDF6CG):8?;6,*:57):7?*::8**2:+>692>1+0:>4(*0.7*0*/858)1.7C*<215*49(,(,-77)(.).)*773--
@M03506:14:000000000-AKVR1:1:1101:11417:1785 2:N:0:30
GGACTACCAGGGTATCTAATCCTGTTTGCTCCCCACGCTGTCGCGCATCAGTGTCAGAAACTGCCCAGCAGGCCGCCTTCGCCACCGGTCTTCCTCCGGATCTCTACGCATTCCACCGCTACACCCGGAATTCCGCCTGCCTCTACAGCCCTCGAGTTTGACAGTCGGCCCGGCAGATCCGGGGTTGAGCCCCGGTCTTTCGCCCCACCCTTATCAAACCACCTCCGCGCTCTTTACGCCCCGGCATTCCGGACCACTCCCGCCCCCCCCTTATTCCCCGCGCCGCCGCCACGCATCTCCC
+
@CCCCGGGGGGGGGGGGGGGGGGGGGGGGGGGGGGGGGGGGGGGGGGGGGGGGFGGGFFGGGGGGGFGGGGGGGGGGGGGGGGGGGGGGGGGGGGGGG@FFGFFGCDCFGGGGGGGGCG7FG?FFGCFEGFFFFCGGD7FGGGGFGGCEFEDGDGDBCBFACA?FGEED*@:>CCEG>CF8*7:8:CCC>+==*B*:C7CC*/8*:CECC*20*:+*09FFFGC*/)7:5):<?=:><;:CE)))21*3++.)71/C0**053)9?E)?57))*3++).*,(4((7>>(0--),(*.9))(
@M03506:14:000000000-AKVR1:1:1101:17803:1799 2:N:0:30
GGACTACTAGGGTATCTAATCCTGTTTGCTCCCCACGCTTTCGCACCTCAGCGTCAATACATGTCCAGTTAGTCGCCTTCGCCACCGGTGTTCTTCCGAATATCTACGAATTTCACCTCTACACTCGGAATTCCACTAACCTCTCCATGATTCTAGCGGTGCAGTCTTAAAGGCAATTCCGGTGTTGAGCCCCGGGCTTTCACCTCTAACTTCCCAAGCCGCCTCCCCGCTCTTTACGCCCAGCAATTCCGACACACGCCCGTCCCCTCCGTCTTCCCGCCGCGGCTGGCCTCGAGTTCGC
+
CCCCCGGG-CFGGGFGGGGGGGGGGGGGGGGGGGGGGGFGGGGGGGGCGGGGGGGGGGGGFFFFFGGGGGGGGFGGGGGGGGGGGGGGG:FFGG9AF=B7CFFGGGGGEGAFGF9FG?FEGFGGA8=C>FG<EBFCFEECEFD,67;ECAE;=F8;EE8@8CFFDFD;@=BFDG,8A,93=++>A+,,4,8>E5E5E*,42+2>,,<,,;FF?*,52*?=D)85*/).*1)1*2++./)=E/*59*+7:<+0).)01()*))0958C58>)0)/*++47>11((-(()()())((17))43
@M03506:14:000000000-AKVR1:1:1101:11701:1808 2:N:0:30
GGACTACTCGGGTTTCTAATCCTGTTTGCTCCCCACGCTTTCGCGCCTAAGCGTCAGTTGTGGTCCAGATGGCCGCCTTCGCCACTGGTGTTCTTCCCAATATCTACGAATTTCACCTCTACACTGGGAATTCCGCCATCCTCTCCCACACTCTAGCCCGACAGTATCTTGCGCATTTCCCGGGTTAAGCCCAGGCCTTTCACACCCGCTCCTTCAGGCCGCCTACGCCCCCTTTACGCCCCGTAATTCCGAACCACGCCTGCCCCCCTCGTATCCCCGCGGCTGCTGGCACACGATTGCC
+
CCCCCGGGGGGGFFGGGGGFGGGGGGGGGFGGGGCGGGGGFGCFDGGGDGGGEFGGCFFFGDGGGGGE9AAEEF7FFDEGGGGGGGGGBCFGGGGGGGGAFF?F9EGGDGGG9F,ED,A<EFC=,,,:=F@EFGFDGGGGGEEAFGGGGGGCCGC,@@F++63+63,;,,,8+3+@E>CCDEDG8*@,9>@DCEF1:7879:FFGEGE*))2,+,1+2)/2>D***0.*:BE<4<7:9)?CC<CD*;*:<8>)7)*/-)*)))*9@*)*0)0)0*<845*(,4,2234(>18)(())0().
@M03506:14:000000000-AKVR1:1:1101:22473:1811 2:N:0:30
GGAGCAGACTTGTTCATTTCGTTGAACATCACCTTTACACCTTTTGTCCGTAGTTTTCCTTTCTTTAAGATCTCTCCTACAATTGACCCACCATCCCCCCATTTACGCGTCCCGCTCCTCGCCCCACCTCACCTCCTCAAGCATCACATCCCCACACCCTCCACCTCCCCCTCCCTCTCTCCCCTCCCCTCTTCTCCACGCCCTCCCACCCCCTCTGCACCCCCGCCCTCCCCGCTGCCCGCCCCCTCTCTACTCCCTCTCACTGCTACTCCTCTCACCCCACACACACTCCCACCCTCCC
+
-,-8,,,----,CEF-6<,,6,,6:,;,;,,,,;,,,,<,,,6;6,;6,,;,,8<,,<,6,,,<,,6,,,,;,,,;C,,,,,,,,666,B6B,,,:,,+4+:9,,,,8++8+,++++8,4++8446++99,,4,84,A,,7,,,669,,,,6+,++363+6@@,,,,3+6@+++4,@,,,6,1*,4**373,7,,,,,=4:3:1;9*,,1/2*2/,*21+*1)*))))**)**0.)().***)11**)*03//*2*77C*)*/**3+1+06<*9+2:))*(((((-,.()(.)(.*0)(4(
@M03506:14:000000000-AKVR1:1:1101:22755:1813 2:N:0:30
GGACTACCCGGGTTTCTAATCCCATTCGCTCTCCACGCTTTCGTCCTAGCAGTGTCAGGTGGCACCCAGAAGCCTGCCTTCGCTATCGGTATTCCGAACGATATCAACGCATTTCACTACTACACCGTTCGTTCTAGCTTCCTCTTTGCCCCTCTAGTCGTACAGTTTCAAAAGACAGATTCCGAGTTGAGCTCGGAGATTTCACTTCTGACTTGTACAACCACTTATCGGTCTGCGTTACGCCCAATGATTCCGGATAACGTTTGAGGTCTCTGTTTTACCGCTGCTGATGCTCTAGAGT
+
<CCBCGGDCC@C@FEGGGFGGGGEFGGGDEGGG@FGGGGGGGGG@C@FFFGGEF@FCDGFDFFGGFGGFDGGGGGGGFFGGGGEEGGGGGGGGBFF@,@FFEEFGGGGDGGGGGGADGEGGGGGGGGGEFGGEGFGGCCEEGGGFGGGCGE=+=8E;EFD8C?>D:FCGAF9=FFC?FDFDGCCCDCCA,,,,,@;C55:,;DFC=F9DF7@,=2D97=C9C55*4+=,2):/)0:(2:*35*:)=*0+211++;)/,*+/0)9**2789*8**3<+50+-5(,3,().*..*.)***.))
@M03506:14:000000000-AKVR1:1:1101:16172:1828 2:N:0:30
GGACTACTAGGGTTTCTAATCCTGTTTGCTCCCCACGCTTTCGCGTCTCAGCGTCAGTATCCAACCAGGGGGCCGCCTTCGCCACAGGTGTTCCTCCCGATATCTACGCATTTCACCGCTACACCGGGAATTCCACCCCCCTCTTTGGTACTCTAGCTTGCCAGTTTCCTGCGTCGTTCCCCGGTTGAGCCGAGGGCTTTCACACATGACTTAACAAACCCCCTACACGCCCTTTACTCCCACTGCTTCCGCACAACGCTAGCACCCCCTGTATTTCCCCGGCCTCCGGCACAGCTTCACC
+
CCCCCGGGGFGGGGGGGGGGGGGGGGGGGFGGGGGGGGGGGGGGGEEFGGGGGGGGGGGFGGG<FG@FGDGGGGGGGDFGFGGGGGGGBGGDGGGGGGGEGGGGGGGGG>FGGGFFGEGGCGGGGCG=FGGGGGGGGGGGGGGFFGABF>FCFCG9FA;4CEDC:;BC,<;>:;BEEEGGFFGDCC=G?>CG*:5:*=3=CDGGGDGCEGG7C7CF74):**9/>46<:<FG3)9*-*/A***29+0/C@;)00)*9()*57)**;*7E09?**0++.**(-,((.(.3:(,0((*0/.4)
@M03506:14:000000000-AKVR1:1:1101:22258:1842 2:N:0:30
GTACTACCGGGGTTTCTAATCCTGTTTGCTCCCCACGCTGTCGCGCCTCAGTGTCAGCTACTGCCCAGCAGGCCGCCTTCGCCACCGGTGTTCTTCCGGATCTCTACGCATTCCACCGCTACACCCGGAATTCCGCCTGCCTCTACAGTGCTCAAGCAAAACAGTTCGCACGGCCGACCCGGGGTTGAGCCCCAGGCTTGCCCCGCACGCTTGTCCCGCCACCTACGCGCCCTCTCCGCCCCATGTTTCCCGCCAACGCCCCCACCGTCCCTCTTACCTCGTCCGCTGTCTCCGTGTGACC
+
CCCCCGGGGGGGFG@FFFFGGGGGGGGGCEFGGGGGGGGEGFFFCDGGGCFFD<,EFFCDGGGGGFGFGGGGGGGGGE>F7FGGGFEC+>?FFGGGGGG>FGFGFGGFGGCFG@EFG=FEEGFFEC7>BFF<F,8@F@+>BCDD9>9>@,>EG;?,4,,48@,:EFG:E>EC*=E4**44=**1:8866<F7BCB8CC****+2*:*:*9**:0:0955:CDG:*>))/1777.8*().;C***0++*2++0)0))9()*.)))9**)/0**)2+++.*<(-4(2,()(1)6*4-*0)))-
@M03506:14:000000000-AKVR1:1:1101:10446:1853 2:N:0:30
GGACTACCCGGGTTTCTAATCCCGTTTGCTCCCCTGGCTTTCGCTCCTCAGCGTCAGTGTTGGTCCAGGATGCCGCCTTCGCCACCGGTGTTCCTCCAGATATCTACGCATTTCACCGCTACACCTGGAATTCCGCATCCCTCTCCCAATCTCGAGCCATCCAGTATCAGACGCAGTTCCTCGGTTAAGCCGAGGGATTTCACGTCTGACTTAGTTGGCCGCCTACGTGCCCTTCACGCCCAGTAATTCCGAACAACCCTTGCCCCCCCCCTCTTCCCGCGGCTGCTTCCACGTAGTTCGC
+
CCCCCGGGGGGGGGGGGFFGGGGGGGGGGGGGGGGGGGGGGGGGGGGGGGGGGGGGGEGGFFFGGGGGGGGGGGGGGEGGGGGGGGGGGGEGDFGGGGGFGGGGGGGGGEGGGGGGGGGGEGGGGGFFF?FGGGGFC7:FC=FFCFFF=FG9E8E@BC?EEDFGF8>FA:FGGGGBEGCF,@@EEG5CFFGD>>C540=ECFG,4AFG,CFFCGCF7FFG5CDG*C>)28=FFA)*7*)2:55*:+<9A985)0)07(12))/9>8C)80)))9+3047:((44(2)*)).))-(10*)((
@M03506:14:000000000-AKVR1:1:1101:7551:1856 2:N:0:30
GGACTACTAGGGTTTCTAATCCTGTTTGCTCCCCACGCTTTCGCACCTCAGCGTCAATATGTGTCCAGTGAGTCGCCTTCGCCACTGGTGTTCTTCCGAATATCTACGAATTTCACCTCTACACTCGGAATTCCACTCACCTCTCCACCATTCTAGCGATGCAGTCTTAAAGGCAGTTCCGGAGTTGAGCCCCGGGCTTTCACCCCTAACTTACAAAGCTGCCTACGCGCGCTTTACGCCCAGTAATTCCGAACAACGCTAGCCCCCTCCGTTTTCCCCCTGCTGCGTGCACGGATCTAGC
+
CCCCCGGGFGGGGGGGGGGFGGGGGGGGGGGGGGGGGGGGGGGGGGGGGFFGGGGGEGGGGGGGGGGGGGFGGGGGGGGGCGCGGGGGGCFEGFCGGGGGGGF9FFEGGGGGGGGGGGGGGGGGFFGG>EGFGGGGGGFGGGGGGGC8,8BFGGGCGGDF>E,@=EFGF=EFCFFCFF:==C8EGFCDFG,+@@E58@EGG7AC,=?>9CFF,CE99*?,0;F,=D?;CD>5958+1*::CE*23+31<@+075D**4C=B:@C4:E);7)))02<+))1((35))()-7(4)707)1)..
@M03506:14:000000000-AKVR1:1:1101:10970:1896 2:N:0:30
GGACTACCGGGGTTTCTAATCCTGTTCGCTCCCCACGCTTTCGCGCCTCAGTGTCAGTAATGTCCCAGCGAGCTGCCTTCGCTATTGGTGTTCCTCCTGATATCTGCGCATTTCACCGCTACACCAGGAATTCCACTCGCCTCTTCCGTACTCTAGCCTCACAGTATCCACCGGCTTCCAACGGTTGAGCCTTTGACTTTTACAGCCTACTTATGCGGCCCCCTTCGCGCTCTTTACCCCCAATGTCTCCGGACAACGCTTGCCCCCTACGCATTTCCCCGGCTCTTGGCAAGTAGTTAGG
+
@C@CCEGGDGCGFGCCF9FGGDDFGGFGGFFFGGGGCFGGFGEFEEGGGGF6CFDAFD9,,6CE<F,F8FFGG:E8F@FFFFC,8CFACFFGGDEEECCF?F<F?,C+@EBF,:9<FGGGGGGGFDFDAFEFE<FFGD+63+@D8@@6=,@EDF8;ECE3,@F7E,>7,5,@6+@*@,27@,*4=:E6CDD,,,225CE7;DE,,=/,4?FG9=C,*10/)275*2).*)):1//*.*9EGE*02++87A8)))11*(1/)).028C)*83))*/++.*0-((,(.)*)9),)).*0*)).
@M03506:14:000000000-AKVR1:1:1101:10541:1919 2:N:0:30
GGACTACTCGGGTATCTAATCCTGTTTGCTCCCCACGCTTTCGCACCTCAGCGTCAGTACCGGTCCAGATAGCCGCCTTCGCCACTGGTGTTCTTCCCAATATCTACGAATTTCACCTCTACACTGGGAATTCCGCTATCCTCTCCCGGTCCCAAGCCCAACAGTATCAAATGCAGTTCCCGAGTTAAGCTCGGGGCTTTCACATCTGACTTGGAAGGCCGCCTACGTCCGCTTCACGCCCAGTAATTCCGACCAACCCTCGCCCCCTCCGCCTTACTCCGCCCGCCTGTCCCGCTGTTGC
+
CCCCCGGGGGGGGGGGGGGGGGGGGGGGGGGGGGGGGGGGGGGGGGGGGGGGGGGGGGGGGEGGGGGGGGGGGGGGGGGGGGGGGGGGGGGGGGGGGGGGGFEGGGGGGFGGGGGGG@FGGGFF<FFGC8EGGGGGGECGGGGGGGGG>EEGGD=>FFFECGGFFGGG,=,7EFGFGGFDFDG+DEGGGGCG*@>:CEE<D+>F?C7CC8CF94A78CF=DDDCDGBF*8;*/2)2;*;CCC4CC7@9F<+)))9/9(7:))))12?@EF337*;<E)*2((,(-(,)(/),*(())0,))
@M03506:14:000000000-AKVR1:1:1101:10052:1926 2:N:0:30
GGACTACAGGGGTATCTAATCCCGTTCGCTCCCCTAGCTTTCGCGCTTCAGCGTCAGTGTCAGCCCAGCAACCCGCCTTCGCCGCAGGTGTTCCTCTCGATATCTACGCATTTCACCGCTACACCGAGAATTCCAGTTGCCCCTTCTGCACTCTAGCCCCGCAGTATCGGTTGCCCTTTCTGGGTTAAGCCCAGAGATTTCACAACCGACTTGCGGTGGCCGCCTACGCGCCCTTTACGCCCAGTAAATCCGAACAACGCGTGCTCCCCCCGTATTTCCGCCGCTCCCGGCACGGAGTTCG
+
CCCCCGGGG9C:FDFGGGFEDGGGGGGGGGGFFEGGGGGGGGEDEGGGGGGGGGGGGEFGGGDFGGDFFGGFFGGGEEEGGGGGG7CFFFF,CFFFGGG8FGGFGFFGGGGGFGFFFGECGGGCFCFGE7D?EFF,F<=FEED@E8FGGGGFGG9,@FFGDEEEG7@E:CGC8,@E,?7EGFFFGC*2;DDFC5:FFF?FGGGCF====CDC7C/59:5EDC<5**7)2/5:C>)9)2./::*>F0+/302.7)9970CC)7)53<?3;)9>.7*3+.*22(699(,),)((),()0),)(
@M03506:14:000000000-AKVR1:1:1101:12792:1928 2:N:0:30
GGACTACCGGGGTTTCTAATCCCGCTTGCTCCCCCGGCTTTCGCTCCCCAGCGTCCATATTGGTCCAGGATGCCGCCTTCGCCACCGGCGTTCCTCCAGATATCTACGCCTTCCACCGCCACCCCCGGCATTCCGCCCCCCTCCCCCAACTCCAACCCCCCCCCTATCACACGCCGTTCCCCAGTCCAGCCGAGCGATCTCCCGCACGCCTTCTCTGCCCCCCTCCGCTCCCTTCACGCCCCGCACATCCCATCACCGCTCCCCCCCCCCGTCCCTCCCTCGCTGCCGCGCAGGCGTTGAC
+
C?CCCF8-@+@B@CEFGGF,6EE7+@7C@9EFGG++6@6@CC,BCFC@E,6C6B,+8C,6,6:6EE,,6C6,CC+@F,8E4:=,=E+=++8+8B<<E,,9,C,CFFF77+,+,:5A,+@++B,FF+++8<:,;FEC+>B*>*>*4BEC**:>FG,,;***=C**=*0<00+<5C**2*2A+;**+++03+*2***/*:**002:********+*02**12/)9***).*>)*9/7*57)*/*)))/**2;*9*7*27(955>577**0:8)05/*+*(8*.(3((-.)(),(.-0)0)-()
@M03506:14:000000000-AKVR1:1:1101:23164:1940 2:N:0:30
GGACTACTGGGGTATCTAATCCTGTTTGCTCCCCACGCTTTCGCGTCTCAGCGTCAGTAACGTCCCGGCGAGCTGCCTTCGCAATTGGTGTTCCTCCTGATATCTGCGCATTTCACCGCTACACCAGGAATTCCACTCGCCTCTTCCGTACTCAAGCCCGACAGTATCCACCCGCATCCGAGGGTTGAGCCCCCGACTTTCACAGCGGCCTTATCGGACCGCCTACACGAGCTTGACGCCTAATGATTCCGGACAACGCAAGCCCCCATCGCATCACAGAGTACGCTTGCCCGCAGTTATC
+
@@CCCGGG<FFGG7,-CEFFGGD,C<FCEEEGGGGGGGGF8FE;CEE:;F<@:F7:,CEFGDF@@:B:CB7=C>8EFAEFC:CCFF,<<AFFFFFGFG@FFCF,EFCC:+F7,5C,:7CCGCG8=FG@CF@AF,DF9,+:C+@@EAFCGDEFFFGFGCC>6CED9,5;:D83*4BCEGD:5@C5CCE<C,6*=CEGE5?2;@C1>55**)**+*0*17<E37C**2)0>).*9/.*5*5:*72:*<+*+30))8C*11C5.0)*118)*75)0<*+9)*+.6))(((0()().(,9<*.)-
@M03506:14:000000000-AKVR1:1:1101:12364:1978 2:N:0:30
GGACTACTGGGGTATCTAATCCTGTTTGCTCCCCACGCTTTCGCACCTCAGCGTCAATACCTGTCCAGTGAGTCGCCTTCGCCACTGGTGTTCTTCCGAATATCTACGAATTTCACCTCTACACTCGGAATTCCACTCACCTCTCCAGGATTCTAGCAACCTAGTTTCAAAGGCAGTTCCGGGGTTGAGCCCCGGGCTTTCACCTCTGACTTGAGTCGCCGCCCACGTGCGCTTTACGCCCAGTAATTCCGAACAACGCTCGCCCCCTCCGCTTTACCCCTGCCGCTGTCACGGAGTTAGC
+
CCCCCFCGGFGGGGGGGGGGGGGGGGGGAAEGGGGGGGGGGGDGGGGGGGGGGGGGGGDGGGGGGGGGGGGGGGGGGGGGGGGGGGGGEGGGGGGGGGGGGGGGCEA,CFFFGCFGGDFGGFFGGG7FG:<FFGGGGGFGD9==DFGGFCCFFGGGFGGGGGF?EFGGGAFGGC8+6E=EEEEEGG6C6>FFGGGEG>:FCGGG9CFFCCC7C78>8?AD/C3*//):/*)=/):175:CG=<C*+:67C+)).1>D(950.<D3*15::5))1CCF>::((((((-7-*)-.1(/)75<)
@M03506:14:000000000-AKVR1:1:1101:20964:1991 2:N:0:30
GGACTACACGGGTTTCTAATCCTGTTTGCTCCCCACGCTTTCGTGCCTCAGTGTCAGTGCTGGTCCAGAGAGCCGCCTTCGCAACTGATGTTCCTCCCGATCTCTACGCATTTCACTGCTACACCGGGAATTCCACTCTCCTCTACCGCACTCTAGCGAGCCAGTATCCATCGCCATTCCCAGGTTGAGCCCGGGGCTTTCACGACAGACTTAACTCACCGCCTACGCGCCCTTTACGCCCAGTAATTCCGAGCAACGCTAGCCCCCTTCGTCTTACCGCGGCTGATGGCACGAAGTCAGC
+
CCCCCGGGGGGGGGGGGGGGGGGGGGGGGGGGGGGGGGGGGGGGGGGGGDGGGGGGGGFGGCFGGGGGGGGGGGGGGGGGGGGGDGGGGGGGGGGGGFFDFCFAGAEEGGGGGGGGGGGGGGFGFGG>CEG?FFGGEFFGGGGFFGGGGCE6DGGGGDGGGGGGGGGGGGGFGEEGGGG:DG6CFFGGGGEC5ECEE*=CFFFD8E=GGGF=E+;<CCFFDDG=<4>3CGFDDFFGADFGGD*CF+<*<FFFEE)*24>555?FFEE3*555)9/+C45E((((,(-13)())-4*7/4<2
@M03506:14:000000000-AKVR1:1:1101:8714:2012 2:N:0:30
GGACTACTCGGGTATCTAATCCGGTTTGCTCCCCACGCTTTCGTGCTTTAGCGTCAGGAAAGCCCCAGCTGGCTGTCTTCACTTTCGGCATTCCGATAGATCTCTACGCATTCCACCGCTCCACCTATCGTTCTACCAGCCTCTAGCTTCCTCAAGATCAGCAGTTCGCCCTGCGGTTCCACAGTTGAGCTGTGGGATTTCACAAAGGGCTTACTGACCCGCCTACGCACCCTTTAAGCCCAGTGCATCCGATTAACCCTCCGGGCCTCTGTATTCCCGCCACTGTCTGCCCCGAGTCAGG
+
CCCCCGGG<FGGGGGGGGGGGGGGGGGGGGGGGGGGGGGGGGGGGGGGGGGGGGGGGGGGGFFFGGGGGGGGGGGGGGGGGGGGGGGGGGGGGGGEGGGFGGGGGFGFGEGGFGGGGGGGGGGGGGGDGEGGGGGGGGGGGGGDACGBFGGGEFC,>=D8@DAFGAEEEGEF8FC8EEEFFF6DGGAF?C,,7,@CC7FG?2D,D9,,*;99,*,;=D8:)1:5*5>35C>CC;AFEFF6C=**2++3<@*)0)1**)**0)8)9?E)2)91/:FC7)7:(318)-)*./)(0--)0)))(
@M03506:14:000000000-AKVR1:1:1101:10360:2014 2:N:0:30
GGACTACTCGGGTTTCTAATCCCGTTTGCTCCCCTGGCTTCCGCTCACTCAGCGTCAGTGTTGGTCCAGGATGCCGCCTTCGCCACCGGTGTTCCTCCAGATATCTACGCATTTCACCGCTACACCTGGAATTCCGCATCCCTCACCCAAACTCAAGCCATCCAGTATCAGCAGCAGTTCCCCGGTTAAGCCGGGGGATTTCACGTCTGACTTAGTTCGCCACCTACGAGTCTTTTAGGCCCAGTAATTCCGAACAACGCTTGCCCCCCCCGGATCACCCGGCACTCTGGCACGGCTTTAG
+
CCCCCFGFGGGGGDGGGGGGGGGGGGGGAGGGGGGGGGGGGGGGGGGGFFGFGGGGGGGFGGGGGEGDGGGGGGGECGG7@FGGGGGGDFGG7CE<FE<FA<FFGGGFFGEGDGGEFE+:7>FGGEEEFF<EFFFFGGGCBF,BFGFFBFGG9AEC,@B?DGGG?=96=C=7,,749DE,;@:+5*@A;,@33**1?*40@799*;C65+;DC+>37+)2<53=FC;5:*):*18*-*)3<575*0+9CC?)3.<)9<5:>>FGGCF)8)1).)2**(8*(((,(((0)/).64;).)5:.
@M03506:14:000000000-AKVR1:1:1101:20985:2074 2:N:0:30
GGACTACCCGGGTTTCTAATCCCGTTTGCTCCCCTAGCTTTCGCGCCTCAGCGTCAATGCCGGTCCAGGATGCCGCCTTCGCCACCGGTGTCCCTCCAGATATCTACGCATTTCACCGCTACACCTGGAACTCCACATCCCTCTCCCCGATTCTACCCTTTCAGTATCGGACGCAGGTCCTCGGTTAACCCGACGGTTTTCACGTCCGCCTCAGACGGCCGCCCACGCGCCCCTGACCCCCACTACTCCCGCAAAACTCTTGCCCCCCCCCTTCCTCCCCCGCCTCTCGCTCGGCTTCACC
+
8,-A@F@CEECF+6B@;C@<FFCBEFFGAEG,<C<F,<;<FC,@CE@,B,,@8B@,BF,8CF78F+C,C,,C@CEG7FGDC@F7FC>+F+?,<FBFF<8FC?@FFAF+7C++EFFDGFCEDC,?4,6,A=,:8AFBF8FGFDE,,,3+6+@?F,,,@8DFFGD7D,3@+5+@8*>C*6C<><**A*=,,4=8***3*2=A931*0:>51:5*<09+/*.:5>9*5705*95/))0*.*7;*2)*209)+/2))))*2)*0*/*9<C55:))0)*2+33)*,,4(4(()(0(45,85>)))-
@M03506:14:000000000-AKVR1:1:1101:13708:2111 2:N:0:30
GGACTACAGGGGTTTCTAATCCTGTTTGATCCCCACGCTTTCGTGCCTCAGTGTCAATGCTCCTGTAGTCAGCTGCCTTCGCAATTGGTGTTCTATGTCATATCTAAGCATTTCACCGCTACATGACATATTCCGCTGACCTCCGGAAGATTCAAGAAACATAGTATCAATGGCAGTTTCCATGTTAAGCACGGAGATTTCACCACTGACTTACATTCCCACCTACGCACCCTTTAAACCCAGTGAATCCGGACAACGTCTGCACCTTCCGTATTACCGACGCTTCTGGCTAGGAGTTAGC
+
BCCCCGGGG@EGFGGGGGFGGGGGGGGGGGGGGGGGGGGGGGGGDFFEGGGGGGGGGGGGGGGGGGGGFGGGGGGGGFFFGGEEFFG?FGGGFGGGGGGGGGEFGFFAFGGGGGGGFGEDGGGGGGFGGFDFFE:+CFEGGGGGGGGGGFGFCA@9,4>DFGFAFCEFDEGGFGGGGGF8BF=DEDFDF,9D++>8EFFG,?,9D5@,EGD?C7AF7>+9*;CFFGBDGG47CF4>*5*:87***4;+:,4?4)95;6**;)+:<E*2<5*/)>FF9))*((((((./))())()*854).
@M03506:14:000000000-AKVR1:1:1101:11452:2119 2:N:0:30
GGACTACCCGGGTATCTAATCCTGTTTGCTCCCCACGCTGTCGCGCCTCAGTGTCAGAAACTGCCCAGCAGACCGCCTTCGCCACCGGTCTTCCTCCGGATCTCTACGCATTCCACCGCTACACCCGGAATTCCGTCTGCCTCTACAGTCCTCGAGTTTGACAGTCGTCACGGCAGATCCGGGGTTGAGCCCCGGACTTTCACCCCACCCTTACCCAACCACCTACGCTCCCTTTCCGCCACGTCACTCCGAACACCCCTCCCCCCCCCCTCACTACCCCTGCTGCTGCCACCGCCTCACC
+
CCCCCGGGGGGGGGGGGGGGGGGGGGGGGGGGGGGGGGGGGGGGGGGGGGGGGGGGGGGGGGGGGGGGGGGGGGGGGGGGGGGGGGGGGGGFGGFGGGGG7FEGCGGDGGGGGGGGGGGGGGCF<FFCGCFFGGGGGG>EGGG8=>BCFFGFDCCEGGGC;EFC,3>*:8ECCGC57DG6>EGG?CGFGDGCECB:?5+=C7<@*=5>*8**<*++9*0:7*9*29)<*/7C**)24*;E**)1*:**3A*))870*,>*)).7C5C;EF)))*++3,)/((.()))9)))))(-/))(.3
@M03506:14:000000000-AKVR1:1:1101:13735:2149 2:N:0:30
GGACTACTCGGGTATTTAATCCCGTTTGCTCCCCTGGCTTTCGCGCCTCAGCGTCAATGCCGGTCCAGGATGCCGCCTTCGCCACCGGTGTTCCTCCAGATATTTACGCATTTCACCGCTACACCTGGAATTCCGCATCCCTCTCCCGGATTCAAGCCTCCCAGTCTCGGACGCAGTTCCTGGGTTGAGCCCAGGGATTTCACGTTCGACTTAGAAGGCCGCCTACGCGCCCTTTACGCCCAGTAATTCCGAACCACGCTTGCCCCCCCTCGCTTCTCGCGGCTGCTGGCACAGGGTTACC
+
CCCCCGGGGGGGGGGGGGGGGGGGGGGGGGGGGGGGGGGGGGGGGGGGGGGGGGGGGGGGGGGGGGGGGGGGGGGGGGGGGGGGGGGGGGGGGGGGGGGGGGGGGGGGGGGGGGFGGGGEGGGGGGGGCGFGFEGGFFEGGGGGGGGGEECEFGGFFGGGGEF?DGFC??>FGGGEEFFGGGGGGD5C8>CFGGGG=,=CGGG,0:FC:>DDFC7<CC57DDGGC75DEGFGD?@7AD:CC*7*2:CFF3+))0)2>27*8)5FGG?5E>*))1**+-)22(,-(2092>03<((*)043)
@M03506:14:000000000-AKVR1:1:1101:14581:2154 2:N:0:30
GGACTACTAGGGTATCTAATCCTGTTTGCTCCCCTAGCTTTCGCGCCTCAGCGTCAGACTCTGTCCAGATAGCCGCCTTCGCCACCGGCGTTCCTCCTGATATCTACGCATTTCACCGCTACACCAGGAATTCCGCTATCCCCTCCAGAACTCTAGCCTGTCAGTATTGAATGCAGGCTCTGGGTTAAGCCCAGAGTTTTCACATCCAACTTAGCAGACCGCCTACGCTCCCTTTACGCCCAGAAATTCCGCACAACGCCACCCCCCCCCCTCTTACCCCCGTCTCTGTCTCGCAGTTATC
+
CCCCCGGGGCFGGGFFGFGGGGGGGGGGGGGGGGGGGGGGGGGGDGEEEGGGGEGGGGGAFGGGGGGGFGGGGGGGGGGDFEGGDGGEEFFFGGGGGGGGGEBA,CAFDFGDGGCGGGGEEGGGGFF+AFFFGGGG7FGFFGGGGE?D9EFGGGCEFE,,@6E9F,EFGGG9,@9CGGGFGFFC:ECFFDF7BD,D=E>22C72=<?CFGGGG7CFCC042)9**;))*/854B)+1/)=*****3;6<?F)7>74C>)*7)55<C8BE3)))2+++()*(((((.:@./).0((*0*)--
@M03506:14:000000000-AKVR1:1:1101:9501:2161 2:N:0:30
GGACTACCGGGGTATCTAATCCTGTTTGCTCCCCACGCTTTCGTGCATGAGCGTCAGTGTTAGCCCAGGGGGCTGCCTTCGCCATCGGTGTTCCTCCACATATCTACGCATTTCACTGCTACACGTGGAATTCCACCCCCCTCTGCCACACTCTAGCCTCTCAGTTACAAGCGCAGTTCCCAGGTTAAGCCCCGGGCTTTCCCCTCCGACTTTCCGAGCAGCCTACACCCGCTTTACGCCCACTCATCCCCAACACCGCTTGCACCCCCTGTCTTCCTCCGCCTGCTGACACCTAGTGAGC
+
CCCCCGGGGGGGGDGGGGGGGGGGGGGCFGGGGGGGGGGGGGGGGGFGFGGGGGEGEGGGGGGGGGGGDG7CEBEGGGGGFGG>GGGGGDGGGGGGGFGGGGGGGCGGGEGGGGGGGGGGGGGGGGFGCFEGGGGGF@:CGECDFGFFF,@=D9=,,@9E3A9DDCFFEC97+@8CEFE,B;E5D,;,;CF**4*4:5,<9:C6A=E=5CD5+;C5/):/*0/*0*).*/.:)7)0677=:5****0/3;*7)05*9():7)>9CFE:87*/<C++<)**-,-,-(())))5)((010)),
@M03506:14:000000000-AKVR1:1:1101:17786:2188 2:N:0:30
GGACTACAGGGTTTCTAATCCTGTTTGCTCCCCCCGCTTTCGCACCTCAGCGTCAGTACCGGACCAGTGAGCCGCCTTCGCCACTGGTGTTTCTCCGAATATCTACGAATCTCACCTCTACACCCGGAATTCCACCCACCTCTTCCGGTCTCGAGACTATCAGGATCAAAGGCAGTGCCGCGGTTGACCCCCGGGACTTCCCCTCCCACTTAGTCGTCCGCCTACTTGCGCCTCACGCACAGGAAATCAAAACAACGCAAGCTCCCCCCCTAACACCGCTGCTGCTCGTACGTCGTGAGCC
+
-A-,6,,;;-@6;FGFC@FE66F<C<F99@,9@@FGCC;,,6::+@EF,E,8B66F@CFG@D@@CFFEFFEGC:=>?:9C,CBC8,4,9,,4C,C?:+44:CB<B,B:A<+E,,9,,495A,A,84+=+:,,7,,3C+@C,>@,@63++8=<:@+,3,,,32,,3,6>6AC>D@*@,;,*1;7**45,5BC85?5**0+++2C*****0*;:A:1*9C)>DDD*9*099).**))/(1)**0***+01+++/)0**)()*)0)96*/.*)))0*+32(8*-72)))))-)-()(,1.),((
@M03506:14:000000000-AKVR1:1:1101:14100:2194 2:N:0:30
GGACTACACGGGTATCTAATCCTGTTTGCTCCCCACGCTGTCGCGCATCAGTGTCAGAAACTGCCCAGCAGACCGCCTTCGCCACCGGTCTTCCTCCGGATCTCTACGCATTCCACCGCTACACCCGGAATTCCGTCTGCCTCTACAGCCCTCGAGTTTGACAGTCGGCACGGCAGATCCGGGGTTGAGCCCCGGACTTTCCCCCCCCCCTTATCCAACCACCTACGCCCCCCTTACCCCCAGTAATTCCGAACCACCCTTTCCCCCCCCCTATCCCCCCGGCTCCGGCCCCGCTCTTCAC
+
CCCCCGGGGGGGGGGGGGGGGGGGGGGGGGGGGGGGGGGGGGGFEGGGGGGGGGGGGGGGGGGGGGFFGGGGGGGGGGGGGGGEFGGGCG7FGGFGGGGGEGCFFGGFGGGGGGGGF=FGGEFGGGFGG+FEGFDFGGGGGGGCFGGGGGGGGGDE9E9ACFDAFG>*@8EEEGCC>,<DF=EG8::??CFCED8:C=E+>+>6*7*1:DGG67@+00):*>DF7F@3/9>C)5.*4*0;*17**0+9CG85))1CD(1*.)*:78C>ED)).900<1)2((-((-()()-3>((/)1)).
@M03506:14:000000000-AKVR1:1:1101:15911:2201 2:N:0:30
GGACTACCAGGGTATCCAATCCCGTTTGCTCCCCTTGCTTTCGCTCCTCAGTGTCAGTGTTGGTCCAGGACGCCGCCTTCGCCACCGTTGTCCCTCCAGATATCTCCGCATTTCACCGCTACACCTGGCACTCCGCGTCCCTCTCCCACACTCAACCCACCCAGCATCCGACGCACTCCCCCGCTTAACCCGAGCGATCTCACGTCTGACCTACTCGGCCACCTCCGAGCCCTCTCCGCCCACTAACTCCCACCACCGCTCCCTCCCCCCCCCCTCCCCCGCCTCCTCGCCCCCCGCCACC
+
-8ACCFG?F9FEC<FG--;CE@@,E@F8CEFG<CG8,<@E,F,C,CF8FDEEEFG9EFGED,CFGG,CECD@FG7FG>,C,FECEG:,=6B,CF,BCE<AA,?FD,F4FC?4CFFFGCF74>,EF=A:,:,,EECF:4=>>,@=DFG,6+@=D88,6AE>EC6,,,3:34+C>EB*1,,DE***4;*1,<B****/35/*>7C5@=6/+;6@+*++**2:)1/2*1)0*1.:5)708)8E8****++*3C8).5**1(91.)<*2*;):8)))9**24.>,(3(-:()(.(()(-)))-(.
@M03506:14:000000000-AKVR1:1:1101:18622:2232 2:N:0:30
GGACTACAGGGGTTTCTAATCCCGTTTGCTCCCCTGGCTTTCGCTCCCCAGTGTCAGTGTTGGTCCAGGATGCCGCCATCGCCACCGGTGTTCCTCCAGATATCTACGCATTTCACCGCTACACCTGGAACTCCCCATCCCTCTCCCAACCCCAAGCCATCCAGTATCAGACGCCGTTCCCCAGTTACGCCGAGGGATTTCACTGCCCACCTCGTTGGCCACCCACTACCCCTTCACGCCCCGCTATCCCCACCAACCCTTCTCCCCCCCGTCTTCCTCCCGTCTCGCGCCTGCGCGTGCC
+
6BACBFGGG9FE@FG<CFFFCFDCFFGDGEFGEGGCDG<F@FCGCG7,@EE;CFGAEFGF9@CFF8,C<C<CFFCG>FFGC@F:BFDC=FGGGF,5:,,,C,,CF9F=CEGGGG,,CFGGGE=FG,:=,,,:AF,+,8?EFGF,84>,,+>+@8=@@+,9,=88=E=>:E=F6@+4@CE@:F68,,72*@*41;CEE,,4=:9,440441*01*33**;A29>**/))+2)21;5*595**:)))*/0<8*7<5**7(9*.)**22*5?>7.)**0<)1*((.-28()3)((.((7))(,-
@M03506:14:000000000-AKVR1:1:1101:11678:2282 2:N:0:30
GGACTACCCGGGTTTCTAATCCTGTTTGCTCCCCACGCTATCGCGCCTGAGCGTCGGTAACGGGCCAGTGAGCCGCCTTCGCCGCTGGTGTTCTTCCGAATATCTACGAATTTCACCTCTACACTCGGAATTCCACTCACCTCTCCCGTACCCAAGTCCTCTAGTCTCAAAGGCCATTCCAGGGTTGAGCCCTTGGCTTTCACCCCTGACTTGAAGGCCCGCCTGCGCGCGCTTTACGCCCAGTAATTCCGAATCACGCTAGCCCCCTTCGTTCTACCGCTGCCGCTGTCACGGAGTTAGC
+
CCCCCFGGGGGGGGGFGGGGGGGFFFGGGECGGGGGGGGGGGEGGGGGGGCGGGC@FFFGGGCFGGGG=FFGGG@FGBCCFGGGGF:CEFGGGEGGFE>FB<EBE<FF7=EFGGCFF?E<FGAG,AD>C@GF9F9FAF8FFE3,@DFGGGGGC9DFFFGGGG9DFA;;:CEF6;F89BEFCGGGEFC,8DFC,,,,88;8F7;9,5778*+:+050**229<DE*85:5D)2)00*695:5*9D*3+9EC<)5)/29:7:))<50C=>*8*.)*20<4>G((((-2(8(9).)(,)07-).
@M03506:14:000000000-AKVR1:1:1101:10227:2305 2:N:0:30
GGACTACTCGGGTATCTAATCCTGTTTGCTCCCCACGCTTTCGCACCTCAGCGTCAGTATCGGGCCAGTGAGCCGCCTTCGCCACTGGTGTTCTTGCGAATATCTACGAATTTCACCTCTACACTCGCAGTTCCACTCACCTCTCCCGAACTCGAGACTCCCAGTATCGAAGGCAGTTCTGGAGTTGAGCTCCAGGATTTCACCACCGACTTAAGAGTCCGCCTACGTGCGCTTTACCCCCCGTGATTCCGAGCAACGCCACCCCCCGTCGTTTCACCGCGTCTCCTCCCACGCCTTTCGC
+
CCCCCGGGGGGGGGGGGGGGGGGFGGGGGGGGCGGEGGGGGGGGGGGCGFGGGGGGGGGFGCGDGGGGGGGGGGGGGGGGGGGGGGGFEGFFGGGFGGGFGC?FGGGGGEGGGGFGFDFFCGDE?F@FCFFAEGGD,ECFGGGFFEGGGGE8EEGE,@EGGGGFDFCF:FCC6DF>?CCAFCFGG6F7@E,DDFCGFGCEGGGFGGGD594C,BCCFFFGCDGCGG)0*:5*>).+)*2;/1)/95E*+3+)07)97,7*)87/78:)*))))1++3))/-(--()))(.(.)((20*5(-
@M03506:14:000000000-AKVR1:1:1101:10820:2326 2:N:0:30
GGACTACAGGGGTATCTAATCCTGTTTGATCCCCACACTTTCGTGCCTCAGCGTCAGTTAGAGCTTAGTTAGCTGTCTTCACTATCGGTGTTCTTGACGATATCTAAGCATTTCACCGCTACACCGTCAATTCCGCCAACCTCAACTCTACTCAAGCCTTGCAGTATCAATGCCACCCTCCCGGTTAAGCCGGGATATTTCAGCACTGACTTATAAGGCCGCCTACGCACCCTTTAAACCCAATAAATCCGGACAACGCTTCCCACCTACGTATTACCGAGGCTGCGTGGACGTAGTTCTC
+
9@<CCFEFFGGGGEGGGGGGGGGGGGFF9@EFGGGGGGGGGGGGGG<FDGGGGEGDGGGGFFGGGG9<EFAFGGFCEFFGGGFFGFD>FGGEAFEF9FFGGDFGGGDGGFFDCFGF9FGGGGGGGGGG77FFCC8FFGGGECFG8EGGFFG=FG,@,@DFDC9EFADD:CFECCFD6@DGGGGGGGCC99@C6C+*@EFFCFDEA>?FFFDCA@,:EC4C7DD=**285CDGG/)2):0@CE<F6FCC7:C>>;)C59DEB)95*8*)<<*)*20<740*((-,(((04)((0((*06)).
@M03506:14:000000000-AKVR1:1:1101:8061:2331 2:N:0:30
GGACTACCGGGGTTTCTAATCCTGTTTGCTCCCCACGCTTTCGCACCTCAGCGTCAATATGTGTCCAGTGAGTCGCCTTCGCCACTGGTGTTCTTCCGAATATCTACGAATTTCACCTCTACACTCGGAATTCCACTCACCTCTCCACAATTCTAGCGATGCAGTCTTAAAGGCAATTCCGGAGTTGAGCCCCGGGCTTTCACCTCTAACTTACAAAGCCGCCTACGTGCGCTTTACGCCCAGTAATTCCGAACAACGCTAGCCCCCTCCGTATTACCGCGGCTGCTGGCACGGAGTTAGC
+
CCCCCGFGGGGG@EGGGGGGGFGGGGGGGGGGFGGGGGGGGGGGGGGGGGGGGEGGGGGGGGGGGGGGFFGGGGGGGGGGGGGGGGGGGFGGFGGGGGGEGFGGGGGGG8<FBFGGGGGGGGGGABFGGCCGG<FGGC8DCEFFGGC?,DD8FCAEFGDFGGGGGGE9,@@FGFCB@DDGGD++5>9CFGB7EGGC*CEG7+>D9C6FFGDGGGCCFDFFCDGDGFFF6*)>C))16DDCE5497:FF?:<)7<<4/45*8.7D*8*)*)975><+A9@G0647((8)4:(553(180)54
@M03506:14:000000000-AKVR1:1:1101:23783:2362 2:N:0:30
GGACTACACGGGTTTCTAATCCTGTTTGCTCCCCACGCTTTCGTGCATGAGCGTCAGTATTGGCCCAGGGGGCTGCCTTCGCCATCGGTGTTCCTCCACCTCTCTACGCATTTCACTGCTTCACGTGGAATTCCACCCCCCTCTGCCATACTCTAGCCCGCCAGTCACGTAAGCAGTTCCCAGGTTGAGCCCGTGTCTTTCACATCCGTTTTAACAAACCGTCTGCGCCCGCTTTCCGCTCAGTATCTCCCATTACCGTTTGCCCCTCACGTCTTCCCTCGGCTCATGTCCCGTTGTTGGC
+
CCCC@@FFC-@FF7C-CEGGCFFGE9EF<FG@6@6CB@FEEFEGGGGFGCFA+6,@CA9@F99EF@,C<FGG@FEEFFFE,?6==<:BFE:?E,,C,::,:4,4C9?@48=:?,,CAA<,,:,C8,A:48AE;?,54+@:FCEF?9DF>,@AFGD,>,,6C>6:,,,,:,,6,@,377,,6,4*3@6,,,41**61,4;44BF,B4?4*26*4*,,0*)*)*2**1))/1>EG5)+.*0*:**:0++1++*.197*:47*9<6:*1*0/)*.)**++.*0((-8(24*.*))).(/0)(,(
@M03506:14:000000000-AKVR1:1:1101:10740:2377 2:N:0:30
GGACTACTGGGGTTTCTAATCCCGTTTGCTCCCCTGGCTTTCGCGCCTCAGCGTCAATGCCGGTCCAGGATGCCGCCTTCGCCACCGGTGTTCCTCCAGATATCTACGCATTTCACCGCTACCCCTGGAATTCCGCATCCCTCTCCCGGATTCAAGCCTGCCAGTATCGGACGCAGTTCCCGGGTTGAGCCCGGGGATTTCACGTTTGTCTTAGCCGGCCGCCCACGCGCCCCTTACCCCCTGTCATTCCGCACAACGCTTTCCCCCCCCGGTTTTCCGCGGCCGTCTGACCCGCGCTTGC
+
C<CCCGGGFGGGGGEFG@FGGGGGGGGGGFGGGGGFGGGGGGGGCF@FGGGGGGGGGGGFE7CG7C<FGDGGGFGGG@,C<BC:=F@CFGFCAEBFGDFGGCGFGGGGGDEFFFF9FE7@FG8F<B<:<BFGFDC=+@FGGFFGGGFGG+3CFC,,@F6@CEFC:=;>@EGGG58CG9CFGDEE?E*,>BCEGCCC*5:9C7>**07**3+;1+++:75/95)**90517<*)))24*)2:****3CFCC+))))2>(9*))9*008.:)))))2/:5.*((((-(4)(*.(.(())),,,
@M03506:14:000000000-AKVR1:1:1101:23274:2419 2:N:0:30
GGACTACTAGGGTTTCTAATCCTGTTTGATCCCCACGCTGTCGCGCCTGAGCGTCAGTAACGGGCCAGTGAGCCGCCTTCGCCACCGGTGGTCTTCCCAATATCTACGACTTTCACCACTACACTGGGAATTCCACCCACCTCCTACGTACTCGAAGCCTCACAGTCTCTAAGGCAATTCTAGATTTTATCCCTGGCATTTCCCCCCACACTTGAAAGGCCGCCTGCCCGCGTCTTACTCCTAGGAACTCCGAACCACGCTAGCCCCCTTCGCTTTTCCCCCGCTCTTAGCCCGCAGTTAC
+
9C@CCCFGF9FFFFGGGC<E<FEGGGDGGGCAEFFFGGGGE@CCF+CFF<FGDGGGGGGG,6C:FG7FFCFGGGGGGD=6CBF@=C>FC++BFFGCFE,BBFADA,,::+?=A9?FA,4<<,,8,5ECF,AFEDEF,++:+,8,,,7>>,66,@,=+=8EB8DCC;>DG,>,,5@,1,,7,,,,373,=,7ED,D*,1>E?+,44*:***29E+>8++)4*/922*.0*2)*)0)/)2*+2+***+0.<<+55)7)*(**)0)7*8*)2)9))**1+)*+.(-14((*)*)))--10))))
@M03506:14:000000000-AKVR1:1:1101:18137:2445 2:N:0:30
GGACTACCCGGGTATCTAATCCCGTTTGCTCCCCTGGCTTTCGCTCCTCAGTGTCAGTGTTGGTCCAGGATGCCGCCTTCGCCACCGGTGTTCCTCCAGATATCTACGCATTTCACCGCTACACCTGGAATTCCGCATCCCTCTCCCAATCTCAAGCCATCCAGTATCAGACGCAGTTCCCCAGTTAAGCTGAGGGATTTCACGTCTGACTTAGTTGGCCACCTACGAGCCCTTTCCCCCCAGTAATCCCGAACAACGCTTGCCCCCCCCGTTCTCCCGCGGCTGCTGGCCCGGCTGTAGC
+
CCCCCGGGGGGGGGGGGGGGGGGGGGGGGGGGGGGGGG?FGGGGGGGGGGGGGEGGGGGGGGGGGGGGGGGGGGGGGGCGGGGGGGGGGEGGGGGGGGGGGGGGGGGGGGGGGGGGGGGGGFFGGFCGFGFGFFFEGEGGGFF@FFFGC8FGGGDDFD8,DF8@DF;;CGDGEGG87>@FDFGGGGG,DFGC9:8@>@82=FGF,=9EFGDG7CG7:?FFGGG,*0))=9>C78A7)*.?ECGDDCG+<CEFADD<<0D7;>FDF=87?D:))*1+3,)*(-2-(-)).)(1)(())..))
@M03506:14:000000000-AKVR1:1:1101:19766:2459 2:N:0:30
GGACTACCCGGGTATCTAATCCCATTCGCTCCCCACGCTTTCGTCCTAGCAGTGTCAGGTGGCACCCAGAAGCCTGCCTACGCTATTGGTGTTCCGAACGATACCACCGCATTTCACTACTACACCGTTCGTCCCAGCTTCCTCTTTGCCCCTCTAGTCAAGAAGTTCCAACTGACAGATTCCGACTTGAGCTCGGAGATTTCACACCTGACTTTCTTAACCACCTATCGGTCCGCTTTACGCCAAATGATCCCGTACACCCCTTGAGGTCCCTGCCTTACCTCCTCTCCTGCACTCGATT
+
CC9<CF86-CFCBEG@A<@ACGGF9CFGGGGCFF8CCG@:FFEGG:@<C@FF<CC@@F8F@DGG9DCC@FEFFFG8FC<9EFGG7F<F9FGF7FECC,::FDE+,C,+8C=F+:C,,5AEAEGEFGG,8:=++=FF,,7,9@EGG9,3=DFD388,@DC:,@>=,=D,@C9,@EFG69,D;FF:++4+3,>,3,6@8@*:,=D,<=,1133*A+1B+2+4;*0ADF)897)4*8)),*.3<7*9)/==+5>8+;C*),*+))0**0+)2/21)2+**)108>)4((4*()-)0(,*))(()
@M03506:14:000000000-AKVR1:1:1101:17854:2479 2:N:0:30
GGACTACAGGGGTATCTAATCCTGTTTGCTCCCCACGCTTTCGCGCCTCAGCGTCAGTATCGGGCCAGTGAGTCGCCTTCGCCACTGGTGTTCTTCCGAATATCTACGAATTTCACCTCTACACTCGGAGTTCCACTCACCTCTCCCGAACTCAAGATATCCAGTTTTGAAGGCAATTCCGAGGTTGAGCCCCGGGATTTCACCCCCAACTTCGATATCCGCCTACGAGCCCCTTACCCCCAGTAACTCCGAGCAATGTTACCCCCCTTGTGATTACCGCGCCGTCCGGACCGCATTTCGC
+
CCCCCGGGGGGGGGGGGGGGGGGGGGGGGGGGGGGGGGGGGGGGGGDEGGGFGGEGGGGFFCGGGGGGGFFGGGGGGGGGGGGGGFGGGGGGGFFGGGGGGGCFGD9B7FG=FGGGGGGGGCCG,AFGGGGGCEGDFGCF:EFCECE6888DGCFF9DFGGGFG:9;DF+,@?,@DG;7,33+>?FGC:DCECCGCC7F,,1=>CEEG*9C:7/8<C31<<53=**0)//55/5)2(*0*:7**22+9?@*)).9**)2+0*19CG:)0)0)*:+++.)*((---(,)()(-)(-*)*..-
@M03506:14:000000000-AKVR1:1:1101:9595:2494 2:N:0:30
GGACTACACGGGTTTCTAATCCTGTTTGCTCCCCACGCTTTCGCGCCTCAGCGTCAGTTCCGGTCCAGTGAGCCGCCTTCGCCACTGGTGTTCCTCCCAATATCTACGCATTTCACCGCTACACTGGGAATTCTACTCCCCTCTCCCGGTCCCAAGCCTTCCAGTCTGACAGTCAGTTCCTCGGTTAAGCCGCGGGCTTTCTCCCGTCACTAGAAAACCCGCCTACGCGCCCTTTACCCCCAACAATTCCGCATAACGCTTTCCCCCCCCTTATTACCGCTGCTGCTGGCACACAGTTACC
+
CCCCCFGF@FGC@FFA-6FEECF<FGGGDFGGGGGGEEGGF@;EB7F7FFCCCGG,CFDAA,:7FG<EAFAFGFEEGG,E<:FCC88<FGCF<@CFEF8<EAEFFCG7=+C=E@FGGCGFGC=FE,68,AF@F,,E,A,ACDC6,D=6+@>+>A=,3=,@EE;;3@@FA9C<,4,,=3@3@E7E*@*,,7DC**>5***=>+9C857:>D7++++50*)2))2*1>))*).555)*)*);8*1*9*+*33+)))7*9(9*5)*2228)*))7);97@<.*((().)))(),,)4(*1*.)-
@M03506:14:000000000-AKVR1:1:1101:17237:2518 2:N:0:30
GGACTACTGGGGTTTCTAATCCCGTTTGCTCCCCTGGCTTTCGCGCCTCAGCGTCAATGCCGGTCCAGGATGCCGCCTTCGCCACCGGTGTTCCCCCAGATACCTCCGCATTTCACCGCTACACCTGGAATTCCGCATCCCTCTCCCAATCTCAAGCCATCCAGTATCAAGCGCAGTCCCCCGGTTAAGCCGAGGGATTTCCCGTTTGACGTAGTTGGTCGCCTCCGACCCCTTTCCGCCCAGTATTTCCGAACAACCCTGGCCCCCCCCCGCTTCCCCCAGCTGCTGCCCCCGCGTCCTC
+
CCCCCGGGGGGGFGGGGGGGGGGGGGGGGGGGGGGGGGGGGGEGGGGGEFGGGGGGCFFGGGGGGGGGGGGGGGGGGGCGGGGEGGGGGDFEFF,BFGFG9D,:F,B>FGGGFGGGG7CECFCFGCFG?FGFGF8++3@FF@F,DFF883DDGAE?F?DEF66@@D,;F,4@5>88A,@,D89>;>EF,6BC*CCE5*00<+5;*:75CC*::**3+2)4:<C**5)0*15/*00:</);C**00+39F<;)..)0*(16).<CFC8@G5).09?5@(0/32,5((.945((),(10;((-
@M03506:14:000000000-AKVR1:1:1101:21651:2532 2:N:0:30
GCACAACACGGCTTTCTAATCCAATTCGGTCCCCACGCTTTCCTGCCTTAGAGTAACGTAAGTGCCAGCCCACTGCCCTCCCCTCCGGTGTTCTTTCCCATCTCTACTGTTTTCACTCCACCACTACAAATTCCACTCTACTCCCCCCTGCCACACCTAAGCAGTACAGAGTAAAACCCCCCTGTCAAGCCCTGACCTTGCACTCCACGCTTTACTTGAAACCCATCCCACGCTTGCTTCACGCCATTTCCGTCAAACTCTCTCCCTCTCCCTACCTCCCCCCCCGTCGTCCGGCACTACT
+
6,-A,,6-8@++++6-;-CFG<,,CC@,,B,6;E,@+@,,:,,;,8FF<C,,CF,CC,;,,C,C,,CF7,,C,CC,:,:9,B,,B@++++,86,<E,95,,,,C,,,5,5,,:CFA?,A,,:,?=A,,,,5E=,9,,,,,9,@,,+@+684,,2@+>,,,6,,@@3=;,,3,,,,,6+6+6+++36,,@3**,5,5,24,,;,,,4,,***;*2,,++*,+2*/**)2/*2/7)2*,+31+<7**2*+++5)2.**+)*++0**20*0*8*).*1*+)0*((((-(,)-)--),2)75)()
@M03506:14:000000000-AKVR1:1:1101:9705:2538 2:N:0:30
GGACTACACGGGTTTCTAATCCTGTTTGCTCCCCACGCTTTCGCACCTCAGCGTCAATATGTGTCCAGTAAGTCGCCTTCGCCACTGGTGTTCTTCCGAATATCTACGAATTTCACCTCTACACTCGGAATTCCACTTACCTCTCCACAATCCTAGCGATGCAGTCTTAAAGGCAATTCCGGCGTTGAGCCCCGGGCTTTCACCTCTAACTTACAAAGCCGCCTACGTCCGCGTTACGCCCAGTAATTCCGAACACCGCTAGCACCCTCCGGACTACCCCGGCGGCTGTCTCGTAGTTCGC
+
CCCCCGGF-;FGFFFFGFGGGGGGGGGGGGGGGGGDFGGGGGGGGGG<EGGGGGDGDF<ECFDGGFFFGGGGGGGGGGDGGGGGGFCCGFGGFGGCEGCFFFGGGGGGGGGGGGFGGGGGGGGGEFCC:FFFGGGFGGGGFFG@FF;E8@FGGFGEGGD8=6,@@D;EDG,AEF8DG,BD88+@8C+4@F8DCE*?CE5C7:??<CC,=FC:FGF7;26,)98:DG50*/:5):5*3*.*27*97+0*<C6)07D*9(9*))022AE:C)))))*<C1)1(((((,-)44)5),,*0/.,(
@M03506:14:000000000-AKVR1:1:1101:14142:2546 2:N:0:30
GGACTACTGGGGTATCTAATCCTGTTTGCTCCCCACGCTTTCGCACCTCAGCGTCAATATGTGTCCAGTAAGTCGCCTTCGCCACTGGTGTTCTTCCGAATATCTACGAATTTCACCTCTACACTCGGCATCCCACTCACCTCTCCCGAACTCAAGACAGCCAGTATCAAAGGCAATTCCAAGGTTGAGCCCTGGGCTTTCACCCCTGCCTAAACTGTCCGCCTACGCGCCCTTTACGCCCCGTATTTCCGAGCAACGCTAGCCCCCTCCGTTTTACCGCGGCGTCTGGCACGACGTTAGC
+
CCCCCGGGGGGGGGGGGGGGGGGGGGGGGGGGGGGGGGGGGGGGGGGFGGGGGGGGGGGGGGGGGGGGGGGGGGGGGGGGGGGGGGGFFGGGGGGGGGGGGGGGGFGFGAFGGGGGGEGGEGGGFFGCEFGFGGGFFGGGGGGGFGDGEGGFG8FE9DEGCF8DF8CFCFGFFCDD=DB=,@=BFCF?CECFG6C:FGGGGGGF,:;*,3;D69EFGFFEGG7;4;?ECD8>7);:>8A=*/)9/*01:9/85.9*947:5.9CCEC>*57.)019+5)*3(((,(-5(77<<((1)).--
@M03506:14:000000000-AKVR1:1:1101:15332:2549 2:N:0:30
GGACTACTAGGGTATCTAATCCCGTTCGCTCCCCTAGCTTTCGCGCCTCAGCGTCAGTGTCAGCCCAGCAACCCGCCTTCGCCGCAGGTGTTCCTCTCGATATCTACGCATTTCACCGCTACACCGAGAATTCCAGTTGCCCCTTCTGCACTCTAGCCCCGCAGTATCGGTTGACCTTTCCGGGTTAAGCCCGGAGATTTCACAATCGACTTGCGGTGGCCGCCTACGCGCCCTTTTCGCCCAGTAACTCCGAACACCGCTTGCCCCCCCCTTTCTCCCCCGGCTCGCTGCCCCGAGTTGG
+
CCCCCGGGGGGGGFGGGGGGGGGGGGGGGGGGGGGGFGGGGGGGGGGCGGGGGGGGGGGGGGGGGGFGGGGCGGGGGGGGFGGGGCGGCGG>FG<FFGG?F?FGF<FGGCFGDFGGG:CF7FFFG=FECGGGGFC?ADAGGGGGGGFGGGG,6,@BEGGG>E:CE7CD8:EGG69ECFEF;*;8@E*:9FGF:?BEC6BF>+;>@FE5CD9C+@C8/)::C<C5**.)2)):>)56)0)2AC51*2<*++3.5>C)*()*.).76@A@E>D5)*3<+)0*(((--(()(.1(0(-/..3).
@M03506:14:000000000-AKVR1:1:1101:7835:2594 2:N:0:30
GGACTACTGGGGTTTCTAATCCCGTTTGCTCCCCTGGCTTTCGCGCCTCAGCGCCAATGCCGGTCCAGGATGCCGCCTTCGCCACCGGTGTTCCTCCAGATATCTACGCATTTCACCGCTACACCTGGAATTCCACATCCCTCTCCCGGATTCAAGCCTGTCAGTATCGGACGCAGTTCCCGGGTTGAGCCCGGGGATTTCACGTTCGACTTAGCAGGCCGCCTACGCGCCCTTTACGCCCAGTAATTCCGAACAACGCTTGCCCCCTCTGTATTACCGCGGCCGCTGCCCCAGAGTTAGC
+
CCCCCGGGGGGGGGGGGGGGGGGGGGGGGGGGGGGGGGGGGGGGGGGGGGGGGGGGGGGGGGGGGGGGGGGGGGGGGGFGGGGGGGGGGGGGGGFGGDGGGGGGGGGGGGDGGGGGGGGGGG,EGGGFDFGGGGGG@FGGGGGFGGGEG7+AGDGGGGGGFGDGGG9>CGDGGG8>?;BFGGGGGGGGGGGGEGGGGG?6A7FCGFFC5D35<+;;:3@=DDC7<>5>*)>E5)9*<<DEG*>*:+<=FC+5)555D9DC5)><CGG)8)0/*0<CFF)5;B1(41(7(.(-50(/9744)
@M03506:14:000000000-AKVR1:1:1101:9888:2607 2:N:0:30
GGACTACTCGGGTATCTAATCCTGTTTGCTCCCCACGCTTTCGTGCATGAGCGTCAGTGTTATCCCAGGGGGCTGCCTTCGCCATCGGTATTCCTCCACATCTCTACGCATTTCACTGCTACACGTGGAATTCTACCCCCCTCTGACACACTCTAGCCGTGCAGTCACCAATGCCATTCCCAGGTTAAGCCCGGGGATTTCACATCGGTCTTGCACAACCGCCTGCGCACGCTTTCCGCCCAGTAATTCCGATTAACTGTTGAACCTCCTGTATTACCCGCTCTGCTGGGACGTAGTTAGC
+
CCCCCGGG<BGGGGGGGGGGGGFGGGGFGEFGGGGGGGGGGGGGGGGGGGGGGGGGGGGEFFFF9FGGGDCGGGGGFFGFGGFGGGGGEEFGD?<EGGGGGGGGGGGGDGC@<FF@AEGCEEFFDGGGGGGGGGCFE=+@C@ED8DFGDCEGGFC9ECEGGGFFGGGGGGGFGC>>9EGC97E8EG7:=BFC*3B:**DFF7CBFFG*?CDFFG,,+2.=CDD=<C33*8)/*7F*933*1**2:AF89<+)77707-*09**2*;*)*)*16:++3.)*((-().-),)4.0-(*0*)-6
@M03506:14:000000000-AKVR1:1:1101:16349:2612 2:N:0:30
GGACTACAGGGGTATCTAATCCCGTTCGCTCCCCTAGCTTTCGCGCTTCAGCGTCAGTGTCAGCCCAGCAACCCGCCTTCGCCGCAGGTGTTCCTCTCGATATCTACACATTTCACCGCTACACCGAGAATTCCAGTTGCCCCTTCTGCACTCTAGCCCCGCAGTATCGGCTGACCTTTCCGGGTTAAGCCCGGAGATTTCACAGTCGCCTTGCGGTTGCCGCCTACGCGCCCTTTACGCCCAGTAAATCCGCACAACGCTTGCCCCCCCCGTATTCCCGCGGCTCCTGGTCCGGCAGTAG
+
CCCCCGGGGGGGE@GGGGGGGGGGGGGGGGGGGGGGGGGGGGGGGGGGGGGGGGGFGGGGGFGGGGGGGFGGGGGGGGGGGGGDGCFGEGGGGGFFCGGGGGGGGDFGGGFGGGFGGCFGCGFGGGGG7FFFGGGGGGDGGGF7DFDDF9D,>EA;EDFGCGGCG7EF8EG@EFGD<E?FFEG>EGC?CFGGDEE:8,>CFFC7+2=**:CC76/**))1;CD5/175E35ED>@C)0.AEGD*200*<<A:)0>771)1007C*CF:ED55))*0+.=*((,-((())0(.9;><)).))
@M03506:14:000000000-AKVR1:1:1101:10909:2673 2:N:0:30
GGACTACTGGGGTTTCTAATCCCGTTTGCTCCCCTAGCTTTCGCTCCTCAGCGTCAATGTCGGTCCAGGATGCCGCCTTCGCCACCGGTATTCCTCCAGATATCTACGCATTTCACCGCTACACCTGGAATTCTGCATCCCTCTCCCGAATTCAAGCCATCCAGTATCCGACGCAGTTCCAAAGTTAAGCTTTGGGATTTCACGTCGGACTTAGTAGGCCGCCTACGAGCCCTTTACGCCCAGTAATTCCGAACAACGCTTTCCCCCCCTCTCTTCCCGCGCCTCCTTCCCCCCAGTCAGC
+
CCCCCGGGGGGGGEGGGGGGGGGGGGGGGGGGGGGGGGGGGGGGGGGGGGGGGGGGGGGGGGGGGGGGGGGGGGGGGGGGFEGGGGGGGGGGGGFFGGGGGGGGGGGGGGGGGGGGGGGGGGGGGGGG8=FFGGGGGGGFGFGGGGGCCCEGGF,@FGGFGFFEE83>EE6CGDCGEDCFE72@<D,@,EF9D,:>,A8C7CGE:F*:?DDGGGG,B066)9<EDF:AED>GG5F+)/8CD*7*2<9@C:855B5C5,7C558:6FGFGF*7)9:<C:)52(-30(,*)0(.)(-*/*)).
@M03506:14:000000000-AKVR1:1:1101:11023:2686 2:N:0:30
GGACTACCCGGGTTTCTAATCCCGTTTGCTCCCCTGGCTTTCGCGCCTCAGCGTCAATACCGGTCCAGGATGCCGCCTTCGCCACCGGTGTTCCTCCAGATATCTACGCATTTCACCGCTACACCTGGAATTCCGCATCCCTCTCCCGGATTCAAGCCTGCCAGTATCGGACGCAGTTCCCGGGTTGAGCCCGGGGATTTCACGGTCGACTTAGCGGGCCGCCTACTCGCCCTTTACGCCCCGTCATCCGCGACACCCCCTGCCCCACCTGTATGACCCGCGCTTCTGCACCCGCATTCAC
+
CCCCCGFFGGG:FEEGGGGGGGGGGG@FFEFFGGGFGG@FEFEDCGDEGGGGGGGGGGGGGGC@FFG@FGFGG?FGFDGGGGEFGFE>4F84E?FFD?<FCGGGGAFFGECGCGGF,+=F:>F6AFC:,EFCGGGGDC:EG@D@8E@BBC76>ECCE?DFGGF6@FB;@8CC>E5*4?EF,15*4:/,>>88CEGG**<<+;E5*:C*><**+0::/)8*9)CC***0CC3*1))*6C5:CC)9**0*+*/)))/)*()*.))*1**)2)2//*++3()*-491044?9*((),4))0).)
@M03506:14:000000000-AKVR1:1:1101:6931:2711 2:N:0:30
GGACTACAGGGGTATCTAATCCCATTCGCTACCCTGGCTTTCGTGTGTGAGCGTCAGATTTGGACCAGTGCGCTGCCTTCGCCTTTGGTGTTCCCCACGATATCAACGGATTTCACACCTACACCGTGAGTTCCACGCACCTCTTCCAACCTCAAGTCATGCCGTTTCCCCCGCGGGCCAGCAGTTGAGCTCCTGGATTTTACGGAAGACTAACATGACCGCCTTGACCCCCTTTACCCCCCACAATTCCTGCTCACCGTTCGGGCCTCCGCATGCCCGCCCCTGCCGGCCCCACTGTTGG
+
@@CCCFFGGGDFGDGGGGGGGCGGFGGGGCFEGGGDGGGGGGGGGGGGGGCFGEGGGFFFGEGEGGGGFEGGGG>CGGDGGGGGGGGGGFFGEFGGGGCEGEGGGGGGG+BFB9ED,ACCGF?FF@FGFGGGGG9F7B:CFDFEFGGECCCDEF,,@A,@,=FGE=FF,=>7CEEC@EE5>*A>D,>,:C,2?<45@,5=;+A:?*7*0*;C6DCCD+)31)>CC**)295:)8)*)*02:5))1*3*+30*))*0*(**))0/)**)*))))1*++.0*(-32,1(0(04(8((*/14.4
@M03506:14:000000000-AKVR1:1:1101:19402:2717 2:N:0:30
GGACTACACGGGTATCTAATCCTGTTCGCTCCCCACGCTTTCGCGCCTCAGCGTCAGATCGAGCCCATCAAGCCGCCTTCGCCTCCGGTGTTCTTCCGGATCTCTACGCATTCCACCGCTACACCCGGAATTCCGCTTGCCTCCACTCGTCTCCAGCCTCCCAGTCTCTCCGCCGGGCACGGGGTTGAGCCCCGGCATCTCCCCGTCAGCCTTAACAGGCCGCCTGCCCGCGCTTTACGCCCACTAATCCCGAACCACGCTTGCACCCTCCCTATCACCGCTGCTGCTGGCTCATACGTCG
+
CCCCCFFGGEGGFEFGGGGGGGGFGGGGGEGGGGGGCFGGCF@;@F7BCFDGGGGDDF,:FCDF+:F,CCD<FC@F=FEGFGG,BFGGGE??EAEFGGCE+@E<?AEEFB=:EG9EFCCFG>E>D>>+=:=33@F==FFGF,@,5@,@8>C@C,,,@D,@FGFCG?;@,4@**;5*/**4;**8**3+++54*/3::E+<@*;5C*7*:**2<*++::)*5CD57*0)2*.*10)157);*7***2<*++2.0)>)9:*2)))1*+;>/>*))*2+260/(,,3).20,)4()))**).((
@M03506:14:000000000-AKVR1:1:1101:24828:2719 2:N:0:30
GGACTACCAGGGTTTCTAATCCTGTTTGCTCCCCACGCTTTCGCGCCTCAGCGTCAGTACCGGGCCAGTGAGCCGCCTTCGCCACTGGTGTTCTTCCTAATATCCACGAATTTCACCTCTACACCAGGAATTCCATCCACCTTTCCCGGACTCGAGACCCGCAGTATCGAAGGCAGTCCCGAGGTTGAGCCTCGGGCTGTCACCCCCGACTTGCAGGGCCGCCTACGCGCGCTTTACGCCCAGGTATTCCGATCCACGCCAGCCCCCCCCTGTGTACCGCGGCTTCTGGCTCGGCGCTCGC
+
CCCCCGGGCAFEGGGGECFFFGGGGGGGGDC8DG8CGGEEGG7FGGGEGGGGEFECCGFGGGD@CGCEFCADFGGGGGGGFGGGGGGGFFFD<9DGGFGGGFCF95AFF7FGG<,AF=?EGGFF<FECFG@FAF9,,,8AF8,,7>,+67@+@+@EDEFGC6C6A9AFE+@<*:6BF,<@5*18;DD,:FG:,=C8***=C+;C:EEE583733+9*))=)17**05)*).27))::>5CCE41*++*+3+0))*29-)*7;:*98*.2<)8)*3+<4)/((((((.*590:3963)0(((
@M03506:14:000000000-AKVR1:1:1101:11212:2749 2:N:0:30
GGACTACCCGGGTATCTAATCCTGTTTGCTCCCCACGCTGTCGCGCCTCAGCGTCAGCTACTGCCCAGCAGGCCGCCTTCGCCACCGGTCTTCCTCCGGATCTCTACGCATTCCACCGCTACACCCGGAATTCCGTCTGCCTCTACAGCCCTCGAGTTTGACAGTCGGCACGGCAGATCCGGGGTTGAGCCCCGGACTTTCACCACCCCCTTATCAAACCACCTACGCGCCCTTTACGCCCAGGTCTTCCGGCCCACGCCCGCACCCCCCGTATTACCGCGGCTGCTGGCACCGAGTTCGC
+
CCCCCGGG-FGGGGGGGGGGGGGGGGGGGGGGGGGGGGGGGGGGGGGGGGGGGGGGGGGGGGGGFGGFGGGGGGGGGGGGGGGGGGGGGGGGGGGGGEGCGGFGGGGCGGGGGGGGGGGGGGFGGGGGGGGGGGGDFFDGGFGGGGFFGFGGGGGGEE9D;FGGGGE8ECEEGD8:FFGGFCEGEECFFFGDCDEEGEG7+7EGGF*/:DGGD>FFG**:7DGFF4)8*/8CD?@><57CG57**3+1AC8>)))19(1*)0))1883EB)0)9C+<9>=(,1,-3,)5B(<)3,)).)44
@M03506:14:000000000-AKVR1:1:1101:17909:2780 2:N:0:30
GGACTACTGGGGTATCTAATCCCGTTCGCTCCCCATGCTGTCGTGTCTGAGCGTCAGTTGCGAGCCAGGGCGCCGCCTTCGCCTCTGGGGTTCCTCCGGATCTCTACGCATTTCACCACTACACCCGGAATTCCACGCCCCCCTCTCGCACTCTAGAGAAACAGTCTGGCATAACCCCCCCCGGTTTAGCCGAGCGACTTCATACACCCCTTGTTCCCCCGCCCGCCCTACACTTACGCCACGTCAACCCGCATAACCGTTGCCCACTCAGCTTTCCAGCTGCCGTCTGCCCGTGGTTTGC
+
6<AACFGDEFFGGGFGFAFGGFGGGFFGGEEGGGGGGCCFFFFGCDFF@<FFGECCEFCFECCFGGCEGGG@EEDGGEBF7FDCGGGGFEEFFG<BEF@+CFGGAFGC>BFGFFEFGF7FCED=ECBC7BFC;A;D6+:+@+B+@DBBE78@87,7;E,,2;2,2D9;4,,?@<8DCC*:887*33=++2+4*:8?87:7@:E7++2:*9**20AC>*>*)/>/1))0*0)+21/:9CBE*:1*1*1*2;C)))1**()*0))*0+*.*0*)**23<-/+,(((,(-0-*,,)-())7(,-
@M03506:14:000000000-AKVR1:1:1101:10766:2787 2:N:0:30
GGACTACCGGGGTTTCTAATCCTGTTTGCTCCCCACGCTTTCGCACCTCAGCGTCAATATGTGTCCAGTGAGTCGCCTTCGCCACTGGTGTTCTTCCGAATATCTACGAATTTCACCTCTACACTCGGAATTCCACTTACCTCTCCACAATTCTAGCGATGCAGTCTTAAAGGCAATTCCGGAGTTGAGCCCCGGGCTTTCACCCCTAACTTACAAAGCCGCCTACGTGCGCTTTACGCCCCGCAATTCCGAACACCGCTAGCCCCCCCCGTATTCCCCCGGCTGCTGGCCCGGAGTTACC
+
CCCCCGGGGGGGGGGGGGGGGGGGGGGGGGGGGGGGGGGGGGEGGGG8FD<FGGGGGGGGGGGGFGGGGGGCEFEGGGGGGGGDGGFGEGGGGGGGGGDDG<FGGGGGDFGGGGGGGGGGGGGGFGFGGEF=FCFFFGCF@EG9=F,@>ECEGGGCGE+6CE99=DFE:@,99DD,@>2E8CEEGFEA:7DFEC5CEGGGFGFA8:*7?9CFFGCF406?5CGE*>>F*9)*/.87>3>GC*))1:*9?C+).7D*9(>5>)0CCEC5CBC.)*0+32)/((492<??()(,7((/.0-).
@M03506:14:000000000-AKVR1:1:1101:19800:2790 2:N:0:30
GGACTACTGGGGTTTCTAATCCCGTTTGCTCCCCTGGCTTTCGCGCCTCAGCGTCAGTGTCAGTCCAGAAGGCCGCCTTCGCCACTGGTATTCCTCCCGATCTCTACGCATTTCACCGCTACACCGGGAATTCTGCCTTCCTCTCCTGAACTCAAATCCAACAGTTTCTAATGCACTTCCACAGTTAACATGTGGGCTTTCACACCAGACTTGTCAGCTCGCCTACGCGCCCTTTACGCCACATAATTCCGAGTAACGATTTCCCCCTCCGTATTACAGCGCATGCTGGCCCGGGCTTGGG
+
CCCCCGGGGGGGFGGGGGGGGGGGGGGGGFEFGGGGGFGGGGGGGGGGGFGGGGGGGGFGGGGFEGGFCFGFGGGGGGGGGGCFGGGGGGGGGGGGGGGGCFGGGFDGDCGCFACGGGG7FCFGGGGEEGG8FFFGGGEGGGGDGGGFA>=7DF8EFFBFGGFGFDDFGFFFCG9EFF?FGGGGCBCA,,@CFDACFFGGFFF@,**=,;DC9@,<:*+485<ECF:A*:>E55=FEGA?**;7+<C4+<C3).>>F0*/0)9:=CC)*8C>05+9C)*24(-((5-*(),,0(())746(
@M03506:14:000000000-AKVR1:1:1101:21146:2828 2:N:0:30
GGACTACCAGGGTATCTAATCCCGTTTGCTCCCCACGCTTTCGCGCATCAGCGTCAGTTCCGGTCCAGTGAGCCGCCTTCGCCACTGGTGTTCCTCCCAATATCTACGCATTTCACCGCTACACTGGGAATTCCACTCACCTCTCCCGGACTCAAGCCAAGCAGTTTGGAGGGCAGTTCCCCGGTTAAGCCGAGGGATTTCACCTTCCACTTGCCCGGCCGCCTACGCGCCCCTTACGCCCAATATTTCCGAATCACGCTTGCCCCCTCTGCATTACCGCGGCCGCCGGCCCAGACGTCGC
+
CCCCCGGGGGGGGGGGGGGGGGGGGGGGGGGGGGGGGG@FGGGGGGGGGGGGGGFEGGGGGGGGGGGGGGFGGGGGGGGGGGGGF@FGFGFFGGAFGGGGGCGGGGGGECEFGEFEFGGEGGFGGGGGFGG8FGGGGGFGGGGFGGFCEEDDGGD=9@8DFFBE,@BFDC>@EGFCEGCF,:CG>>:<<DFCC=EEG68FGCC<++=F+;@F?CF+:3>E)83/1>55*/.7)))9(77EEDG4*+3*+<8<:;*:<6C:5)><48C5?57***0+3-)2((-(,(,)()(-0.(*)8((-
@M03506:14:000000000-AKVR1:1:1101:21909:2828 2:N:0:30
GGACTACAGGGGTTTCTAATCCTGTTTGCTCCCCTAGCTTTCGTTCCTCAGCGTCAGTTGCGGTCCAGCGAGCCGCCTTCGCCACTGGTGTTCCTGCAGATATCTACGCATTTCACCGCTACACCCGCACTTCCACTCGCCCCTCCCGCACTCCACCACCGCACTCTCGGGAGCTGCCCCCAAGGTAAGCCCGCAGCTTTCACTTCCGACTCTCCCTCCCGCCTACGCACCCCTTACTCCCAGTAATGCCGACCAACCCACCCCCCCCTCTCCCTTCCGCGGCGCGTGGCACTCGGCTACC
+
CCCCCGGGGGGGGF@FFGDGGGG9EFEEE<@FGGGGFGFGGGGGGGFEGFFGGGG77FFCF@FF@F,,E+++CFDG7,=F=@G,=,9B:,EFFFGFFC,?BFG<,5FDGD7CF?,AFGG+4@9<,+@BF+@FCFDDFG7=BEEB>>EDE++36,:,6,4++44**,,44***4;,2<C,****=*6,4>9@*4**3*2>=>+A@@6<*57<*+;0***.21931*9))29):)))*(*/2*2*20++*3+*))))**-**.)01>=8)*0*))**+;8)/((((((()(),..((*))(((
@M03506:14:000000000-AKVR1:1:1101:17716:2833 2:N:0:30
GGACTACATGGGTATCTAATCCCGTTTGCTCCCCTCGCTTTCGCTCCTCAGCGTCAGTGCTGGTCCAGGATGCCGCCCTCGCCACCGGCGTTCCCCCAGATATATACGCATTTCACCGCTACCCCTGGAATTCCGCACCCCTCTCCCATCTCCACGCCATCCAGTATCCCACGCAGTCCCCCAGTTAAGCCGAGGGATTTCACGTACGCCTGCGTTGGCCGCCTCCGTGCCCTTTCCGCCCGTCAATTGCGCACATCGCCTCCCCCCCCCCGACCCACGCCGCCGCGCGGACGGCGTGTGC
+
<B9<CF<--668CF<EF-<<CFFG@C<FFGGFGEF,+F@CFG@7CEG8<CDF7FE,FC,,<,CFFFFD,,,EEE7FE+@FCEG,BFE7+4+8FF=EE+C9<B9,C5<4?:4+,:?FGCC++44,+4+6437,A737:+3@C++,@EGG,,,7,,,+53+3,@,5D,3><8,@::*@*,4<,:7*5,,,2,,4***/*2*0>:;C***2*2>**2;8)*)3))9**1.)275:C)/*)*8CC*1*9*+/++*077)*0,**)0<DGGDE=B38))1:*():((((-4(510(,),477)(()
@M03506:14:000000000-AKVR1:1:1101:22720:2836 2:N:0:30
GGACTACAGGGCTTTCTAATCCTGTTCGCTCCCCTAGCTTTCGCGCCTCAGCGTCAGGTAAGGCCCAGAGATCCGCCTTCGCCACCGGTGTTCCTCCTGATATCTACGCGTTTCACCACTACACACGGATTACCACCACCCCATACTGCCACCTAGTCTGGAAGTATCGGACAACCTCCCCCGGTTGAGTCGATCGATTTCATGCCCGACTCGCCAATCCGCCTGAACGCGCTTTACGCCCATTACATCCCGAAAACGCTGTGCACATTCGTTTTACGTCGGGTGCTGTGATGTTGTAAGC
+
-,-66C@EFGG,C<FCCCCC9E9,;<FC7,,+:6CFG8,,@6B;CC+,86ED7,@CCCD,FC8F,6@,C,,C,6@F,BF?<,B=F8++7@FC9CFC?FF<F?,CF9FG77+@:FGCA,=FF8,,54>=@++7,,9=+6+@6++8,63,,,,,6,6,@=,@,@>,6@,@CGC:EDF+4:,433C5***11,?:B*,4*,1/,15B,44?CDD**1:5C*;CD35:*;A?C35*9)0:)9)**2**0++1+2*)0))/9()/)00**3+0+/;9?3*++,0*40(.42)0))).9))25*)4)
@M03506:14:000000000-AKVR1:1:1101:16327:2846 2:N:0:30
GGACTACTGGGGTTTCTAATCCTGTTTGCTCCCCACGCTTTCGCGCATCAGCGTCAGTAACGTCCCAGCGAGCTGCCTTCGCAATTGGTGTTCCTCCTGATATCTGCGCATTTCACCGCTACACCAGGAATTCCACTCGCCCCTTCCGCACTCGAGCCCGACAGTATCCACCGGCGTCCGAGGGTTGAGCCCCCGACTTTCCCAGCGGACTTACCGGGCCGCCCAACCGCGCCTTACGCCCCATGCTTCCGGCCACCGCTTGCCCCCTCCGTACGACCGGCGATGCCGGCGCCTAGCTGGC
+
CCCCCGGGGGGGGGEGGGGGGGFGGGGGGFGGGGGGGGGGGGGGGGGGGGGGGGGGGGGGGGGGGGFFGGCCGGFGGGGGCE7FGGGGGCFGGFGGGGGEGGGGFFGGGGGDGG9FFEGGDG9FFFEEGGCFFFFFBF7F@+8D?F=CEDGGGGGCGEC:EDEGC,>CA:DCGC5>**7CEEG>E68+525=EG5/:7*<E+>++**/*95*+*<;D).:<7)*1*)02))*))025*5881/>7?:*<@*5)))*1()1)8>F<*:78@D5)/***-)*(((((,,01)((.,,7)9),-
@M03506:14:000000000-AKVR1:1:1101:15665:2867 2:N:0:30
GGACTACTAGGGTTTCTAATCCTGTTCGCTCCCCACGCTTTCGCTCCTCAGCGTCAGTTACTGCCCAGAGACCCGCCTTCGCCACCGGTGTTCCTCCTGATATCTGCGCATTCCACCGCTACACCAGGAATTCCAGTCTCCCCTGCAGTACTCCAGTCTGCCCGTATCGCCCGCACGCCCACAGTTGAGCTGTGAGTTTTCACGAACAACGCGACCAACCACCTACGAGCCCCTTACGCCCAGTAATTCCGGACCAACCTCGCACCCCCCGTATTACCGCGGCCGCTGGCACGTAGTTGGC
+
CCCCCGGGGGGGGGGGGGGGGGGGGGGGGGGGGGGGGGGGGGGGCGGGGGGGGGGGGGGGGGGGFGGGGGGGGGGGGGGGGEGDGGGGGGGGGGGGGGGGGGGFFFGGGGGGGGGGGGGGGGGGGGGGGGG8AC9FGG9EFGGGGGGGGGFFGGCFDFGGGGGGGEGF6EGDGEGGGGGDDG5DA,>=FFGGE,>D2CECF7C,:5C5FG5<525*:8AGGFGCCFB3*>)**07*43312*/9>+<@G9@>)7)**(10).))9C5)*)7>3*++2))2(-6,(-4)-7())4:7.9)4(
@M03506:14:000000000-AKVR1:1:1101:18493:2880 2:N:0:30
GGACTACCCGGGTATCTAATCCCGTTTGCTCCCCTGGCTTTCGCGCATCAGCGTCAGTATCGGCCCAGTAGCCCGCCTTCGCCTCAGGTGTTCCTCCCGATATCTACGCATTTCACCGCTACACCGGGAATTCCAGCTACCTCTTCCGTCCTCTAGTCTTGCAGTATCAGCCGACCCTCCGGTGTTGAGCCCCGGGCTTTCACACCCCACTTACAAAACCCCCTACGCGCCCTGTGCCCCCCATAACTCCCACCATCCCCCTCCCCCCACCGCTTCCACCGGCCGCCTGCCCCTGGATTGC
+
<<<BCGAF-@@CFCGGGGGGFDFFGGGGGGGFFGG<DFDFFGDEGGGGGC@FGFC@CGGGECFGGGEDF,CFFFEGG:BE,BE=F8C8EBFEGGA?FF7BFGEFG,?FF:+8FGGGGGGDEGGG8==:::F=AFFFDFDFG9DBFGDB@,@CGG7>DFG,@<@9E9E;,,>CE?C8C,CC8=144B,,,,<:CE:CG**0;+>90*7*=9*++051**8C**9**17>*15C)))*)*0;81)**3+*0A5>>>***,//))8C**:)*0*0)95;<)*:,(((((-)-)((.3(*)*)(.
@M03506:14:000000000-AKVR1:1:1101:9114:2880 2:N:0:30
GGACTACCCGGGTATCTAATCCTGTTTGCTCCCCACGCTGTCGCGCCTCAGTGTCAGCAACTGCCCAGCAGACCGCCTTCGCCACCGGTGTTCTTCCGGATCTCTACGCATTCCCCCGCTACACCCGGAATTCCATCTGCCCCTACAGTGCTCCAGCCCTCCACTCCCCGTGGCCGACTCGATTTTAAGCACCGAGCTTTCACCCCGGACTCGGATCGCCACCTACCCCCCCCTTACGCCCCGTGCTCCCCTCCAACGCTCGCACCCCCTTTATTACCCCGGCACCTGTTCCATCGCTTTC
+
@C<CCG<FGCGGC@CCF<F<EFEGGGGCEE<FGG,C@F77C9DC@FE@C,;6FF@CF@A<EFDFFGFE<DEGGFFDG,CFFGGDEFEG+>FGGGFAF@EBFGFFGGGFGD@BFE,4@4CC77,ADF+C7+>FDFD,,87DDGG+=FF?FB>=>96,:@EFGGC,7,,,3*6*8C>*9>*=8,0,4?7,,4,2;**:8C@CGCGG*>C57<);/***)*7*/94**2))*18:)))*.7<C8*)*/280?**)))**0-7*05>CC8?>G>*/1*+30))22(((((,/-*)64).9)0((.
@M03506:14:000000000-AKVR1:1:1101:15632:2881 2:N:0:30
GGACTACTAGGGTATCTAATCCCGTTTGCTCCCCTAGCTTTCGCTCCTCAGCGTCAGTTCAGGCCCAGGTCGCCGCCTTCGCCACCGGTGTTCTTTCGGATATCTACGCATTCCACCGCTACACCCGAAATTCCACGACCCTCTACCGAACTCCAGATCTACAGTATCCAACGGCCCCTCCCCGGTGAGCGGTGGAGATTTCACGTCAGCCTTTTAGATCCGCCTACGAGACCTTTACGCCCAATAATTCCGAACAACGCTTGCCCCCTCCGTCTTCCCGCTGCTGCTGCACCGGCGTTAC
+
CCCCCGGGGGGFGGGGGGFGGGGGGGGGGGGGGFGGFGGGGGGG7@FFGGGGGEGGGGGGGGGGGGGFFGGGGGGGGGCGFGGCFGGGEEFGGGGGGGGGGGGGG9FGGFFGGFGGGDEEDGFG,CFEGEGGGGCGG7CEGGFGAGGEE8CGGF68CAFFFGGGF,7@7CEGGG5C>E7EGGGDG*/7@FDC48C5*=<9@FCFC;**:*09+:CCF*;AFDDE3*75**)2<@4:9C<E=EG3FG7*3CF655)9*()*0))94<E5:<<B)/*1+.)*,(-7)))))*(.7(47)812-
@M03506:14:000000000-AKVR1:1:1101:23357:2894 2:N:0:30
GGACTACTGGGGTATCTAATCCTGTTTGCTCCCCACGCTTTCGTGCCTGAGCGTCAGTGCTAGCCCAGGGGGCTGCCTTCGCCATCGGTGTTCCTCCGCATCTCTACGCATTTCACTGCTACACGCGGAATTCCACCCCCCTCTGCCACACTCCAGTTCGCCAGTTTCCATGGCCATTCCCAGGTTAAGCCCGGGGCTTTCACCTCCGACACAACTAACCGCCTGCGCAAGCTTTACGCCCACGAATTCCGACTAACGCACCCACCTTCCTTCTGACCCGGCTCTCTGGCACGGCGTTGCA
+
CCCCCGGGGGFGFE@<EFFF<EEGGFDEGAD@@@FEGDCFGGGF,BCEF,CDF@CEGGFGGGGFEEEGGGD@FEGGG?CFGGFC@E=B=CC=??FFFFDGCCBEA<FCFE+BFECAFFGGFFG?:FGCCFF8>F=F3@F=F8CG,,>,9,@,69,>D=CEECCE<3,>33@E@D6,1BFF>9,>EC?:99CCC5C=C**0>++5+2*/*:))*1*+209*)/1*155>*).**0**6*):121)1*/0<C6))))06(7*).01C5*)+0*//*+0A:4/(((,())*./(,.((1.)(()
@M03506:14:000000000-AKVR1:1:1101:12121:2907 2:N:0:30
GGACTACTGGGGTTTCTAATCCCGTTTGCTCCCCTGGCATTCGCTCACTCAGCGTCAGTGTTGGTCCAGGATGCCGCCTTCGCCACCGGTGTTCCTCCAGATATCTACGCATTTCACCGCTACACCTGGAATTCCGCATCCCTCTCCCAAACTCAAGCCATCCCGTATCCGACGCAGTTCCCCGGTTAAGCCGAGGGCTTTCACGTCTGACTTAGTTGGCCGCCTACGAGCCCTTTACGCCCAGTAATTCCGGACAACGCTTGCCCCCCCCGTATTACCGCGGACCCTGGCCCGGTCGTCC
+
@C-B@F<6;EFGCGGF<EFD<FG;FFGEC<FGGGA9@<6FGF<F@F@FFGGGGGGGGGGF,C@E@FGGGG7<8FAFEGGGGGGGD,FGGGGGGGGGGG@EGGGGGGAFGGGGGGGGGGGGGGGGGGCFEFCGGGGGG@:>FGFFGFGFD8DDEG9DB8B87AG,CFG8E,+8@EGG5>CGG6:*@E>59DGG*:BECCFCFF,>E*=A=F:++;+A7+/?85CE*8FB**7:F47DAGFDGGGFG+<*<@F6).11*()/78)7<C8@G>C:7)8+04*/7((((((.(0.(041/)).,(
@M03506:14:000000000-AKVR1:1:1101:20501:2915 2:N:0:30
GGACTACTCGGGTATCTAATCCTGTTTGCTCCCCACGCTTTCGCACCTCAGCGTCAATACCAGTCCAGTGAGCCGCCTTCGCCACTGGTGTTCTTCCGAATATCTACGAATTTCACCCCTACACCCGGAATTCCACTCACCTCTCCTGGATTCTAGCGATTCAGTCTTAAAGGCAGTTCCGGGGTTTAGCCCGGGGCTTTACCCTCCAACTTACAAAGCCGCCTACGTGCGCTTTACTCCCATCAATTCCGAACAACGCTAGCTCCCCCCGTATTCCATCGGCTGCTGGCTCGGAGTTAGC
+
CCCCCFGGGGGGGGGGGGFGGGGGGGGGGGGGGGGGGGGGGGGGGGGCGGGGGGDFGFGGGGGGGGFFGGGGGGGGGGGGGDGGGFF@FGGGEFGFEFF:F<CFDGGGGFGGC,CFF,>FDDFA,>CCCCDDF,:?FFGGGGEED4@8D,D,>FD@9+B8+=@F3EFFGG9BCCE+,@<@C67::5*4,,@B*:C8**4,,+,5<?*,,2CFFCF?=D)=53):*58;>C)*95>CA*/3;6***+:87++8)<D9*(5/)09**+*)20)0598++)*+4(44(449()(.8(())).)-
@M03506:14:000000000-AKVR1:1:1101:11033:3044 2:N:0:30
GGACTACACGGGTTTCTAATCCTGTTTGCTCCCCACGCTTTCGTGCCTGAGCGTCAGTGTCAGCCCAGGGGGCTGCCTTCGCCATCGGTGTTCCTCCGCATCTCTACGCATTTCACTGCTACACGCGGAATTCCACCCCCCTCTGCCACACTCTAGCTCGCCAGTTTCCAATGCCATTCCCAGGTTGAGCCCGGGGCTTTCACATCCGACACAACGAACCGCCTGCGCACGCTTTACGCCCAGTAATTCCGCTTAACGCTCTCACCCTACGTTTTACCGCGGCCGCTGGCACGTATTTAGC
+
CCCCCGGGGGGGGGGGGGGGGGGGGGGGGGGGGGGGGGGGGGGGGGGGGGGGGEFGGGGGGGGGGGGGGGGGGGGGGGGGGGGGGGGGGGGGGGGGGGGGGGFGGGGGGDGGGGCGGGGCGGGGGG7F@FFGGGGGGGGGGGGG6EEFFFE,D7EGFFGCEEGGEFGG?@FFGGGFEBCGG@FFF?=EFGGE5=>*CGCGGGGFEC?5*)):C3CG*/>59CDED*8@*9>CD5F7>CBEC*777+3*AAF)83C7:(77>.?CFGF58;D))2*+34>53(1(492B(722)3(*)*)).
@M03506:14:000000000-AKVR1:1:1101:11734:3075 2:N:0:30
GGACTACTAGGGTTTCTAATCCTGTTCGCTCCCCATGCTTTCGCTCCTCAGCGTCAGTTGCGGCCCAGAGACCTGCCTTCGCCATCGGTGTTCCTCCTGATATCTGCGCATTCCACCGCTACACCAGGAATTCCAGTCTCCCCTACCGCACTCTAGTCTGCCCGTACCCACTGCAGGCCCGAGGTTGAGCCTCGGGTTTTCACAGCAGCCGCGCCAACCCGCCTACGAGCTCTTCACGCCCAAGCATTCCGGACAACGCCGCCGCCCTCCGTGTTACCGCGGCTCCTGGCACCTACTCAGC
+
CCCCCGGGGGGGGGGGGGGGGGGGGGGGGGGGGGGGGGGGGGGG7FGGGGGGGGGGGGGFGFEGEGEGGFGGFFCFGGGGF@FGGGGGGGGGGGGGGGGGGFGGGAFEFGGGAF9FGFGGGGGGG+ABF8FEFGGFFFAFCFDC6DGGGEGGGAEFGGGGGGGEEGGEG?E<8EF??C5@:*C5?,,,,,?:>;>EGC*?FGF7<7,;,*)1*)**2/):)<<**9>>*97A****,*)1:*/**2+9+@<3)73CC1)*))0)//::55/7)023<65*1(,,(-(9(..4)(,**))).
@M03506:14:000000000-AKVR1:1:1101:23669:3127 2:N:0:30
GGACTACTCGGGTATCTAATCCTGTTCGCTCCCCACGCTTTCGCGCCTCAGCGTCAGACCGAGCCCAGCAAGCCGCCTTCGCCTCCGGTGTTCTTCCGGATCTCTACGCATTCCACCGCTACACCCGGAATTCCGCCTGCCTCTACTCGTCTCCAGCCTCCCAGTATCTCCGGCGGGCACGGGGTTGAGCCCCGGCATTTCACCGTCGGACTTGAAACGCCGCCGCCGCCAGCTTTACGCCCACTTATCCCAACCAACCCCCCCCCCCTCTGGATTACCCCGTCCGCTGCACCAGCGTTAC
+
C?CCCGGGGGGGGGGGGD<<FGGEGGG7@BFFFCCFGEE@FGEG7FG@GDEFEGGGGGGGGG+@CGFEFGFFFGCGG@FGFEEGGGED>B?+E9EFF4@BFGGGEFFEGC:BF,<AE@F7BFGGFGGGGCGFFC@FDCF@7>D7;A7>3@C:DA,,>@>EFCFG:,?>2>D7*@*1*:5*1*2C8*2CCC?@***/**<+00CFC:C=EG<CF*<C7*)*117C))05*))/9)*2)00*?=3**+<@9+<)0)***(/*).))1*8<*74))*2<<<4+(,(((-(.-)((),,*0.4((
@M03506:14:000000000-AKVR1:1:1101:23801:3150 2:N:0:30
ACCACCACCCGCCCTCCCCCTCCCCCTTCCTCCCCCCCCTGTCTCCCCCCGGTCCCCTTCCCTCCCCCCCCACCCCCCCCCTCCCCCCCCTCCCCCCCTCTCTCCCCCCCCCCCCTCCCCCCTCCCCACTCCACCCCCCCCCCCCCCTCCCCTCCACCCTTCCCCCCCCCCCCCCTCCCCCCCCCCCTCCCCCCCCCCCCTCCCTCCCCCCCGCCCCCCCCCTCCCCCCCCCCCCCCGACCCCTCACACCCCCTCCCTCCACCGCACTACCCTCTTCCCCCCGACTGCCCCACGCCCCGCC
+
-88,8;FE-B+@@++-B-66+,6@,++,,;CCFG;C76++,:C,C9<8FG7+6++CF,,4,:,C,,8+4++++BB>FC++:+BC++38C**8>BC5=<*1,3,8C3=C<:*/**2*22*2***22/;***2*3*2;21/*/**2*2*2*//8*2***2****2*;8/**:/8C*:/*2AC>?**22***/*;/8/**5***1;8**/1*9)9:<*:)/5*)))197>5*/)>55:5())*:/9*/:89<C8B))***(*:)07)9**)09*>**2++.8*(4((3(()()-(0((9)7,,4
@M03506:14:000000000-AKVR1:1:1101:6938:3156 2:N:0:30
GGACTACAAGGGTTTCTAATCCTGTTTGCTCCCCACGCTTTCGCACCTCAGCGTCAATACGTGTCCAGTGAGTCGCCTTCGCCACTGGTGTTCTTCCGAATATCTACGAATTTCACCTCTACACTCGGAATTCCACTCACCTCTCCACGATTCTAGCGATGCAGTCTTAAAGGCAATTCCAGGGTTAAGCCCTGGGCTTTCACCTCTAACTTACAAAGCCGCCTACGTGCGCTTTACGCCCAGTCATTCCGAACAACGCTAGCCCCCCCCGTATTACCGCGGCCGCTGGCACGTAGTTAGC
+
CCCCCGGGGGGGFGGGGGFGGGGGGGGGGGGGGGGGGGGGGGGGGGGGGGGGGGGGGGGGGGGGGGGGGGDGGGGGGGGGGGGGGGGFFGG7FFGGGFFFFGGGGGGFCFFGGEFGGGGGGGGGF?DEGCEGFFFGGGGGCFFGGGGGGEGGFGGFGGGGGGFFAFGGDFGGFGGG8DE=E88>FEG7CAEDEFCD6CCEC>ACFDC9EFCD9<FAFCF7C4C:D46AGGA*))2+9*83=C*;*0>6CC65;58C565/)))00;C5C>D>3*++3))2-(((,(-.(7<>>((*0/)))
@M03506:14:000000000-AKVR1:1:1101:19280:3156 2:N:0:30
GGACTACTGGGGTATCTAATCCTGTTTGCTCCCCACGCTGTCGCGCCTCAGTGTCAGCAACTGCCCAGCAGGCCGCCTTCGCCACCGGTGTTCTTCCGGATCTCTACGCATTTCACCGCTACACCGGGAATTCCACCCCCCTCTTTGGTACTCTAGCTTGCCAGTTTCATGCGTCGTTCCCCGGTTGAGCCGAGGGATTTCACACATGACTTAACAAACCGCCTACACGCCCTTCACCCCCAACGCTCCCCAACAACGCTTGCCCCCCCCCTATTACCTCGTCTGCTGGCACGGCCTGATC
+
CCCCCGGGGGGGGGGGFGGGGGGGGFGGGGGGGGGGGGGGGGEGGGG@7FAGDFGGGGGGGGGGFFFGGGGGGGGGGGGGGGGGGGGGGEGGGGGGGGGG@C9FFGGGEE7F9EFEFGGGGGGGGFECE7FFFGAFGGGGGGGGGGDEGGGGGGGE,,>FGGFGFG9EFF9>4@CEGCGGFDGCCGG61,?78=E857FC++3+5=6ACCFFDDEE7*72/)15**07/>3E<?4*5*)28*/***/)1**057**1(//).747*:)?B))0*<09<*0(,(,,4)0,),)0(-)>).).
@M03506:14:000000000-AKVR1:1:1101:10818:3157 2:N:0:30
GGACTACACGGGTATCTAATCCTGTTTGCTCCCCACGCTTTCGTGCCTCAGTGCCAGGAAAGGCCCAGCCGCGCGTCTTCACCATCGGCATTCCTGTAGATATCTACGCATTTCACCGCTCCACCTACAGTTCTCGCGGCCCCTACCTTCCTCAAGACCAGCAGTATGCCCCGCTGTTCCCCGGTTGAGCCGGGGGCTTTCACAAAGCACTTGCTGGCCCACCTACGCACCCTTTAAGCCCAGTAATTCCGACTAACGCTCTGGGCCTCTTCCTTTCCGCGACTGCTCGCCCCGAGTTATT
+
CCCCCGGGGGGGGGGGGGGGGGGGGGGGGGGGGGGGGGGGGGGGGGGGGGGGFGGGGGGGGGGGGGDFGGGGGGGGGGGGGGGGGGGGGDFGGGGGGGGGGGGGGGGGGGGGGGGGGGGCGGFFGGCFCFFFGEDEGEEGEEGGGGGDGGGGGFGFGGG88CFFEGCFGG6FGC>>C:CCD@EDCEG?FGG7E:CECE*=E>C@<=FGGF4>+?<<**0:>DDEGG)7*/<5*097<:9F=/77*:C*:E0))83*0(1/759<7=E38)**1:++2)7C((4(-,4*,81<)2()0)-))
@M03506:14:000000000-AKVR1:1:1101:10689:3214 2:N:0:30
GGACTACACGGGTTTCTAATCCTGTTTGCTCCCCACGCTTTCGCGTCTCAGCGTCAATACCGTCCCAGTGAGCTGCCTTCGCCATTGGTGTTCCTCCTGATATCTGCGCATTTCACCGCTACACCAGGAATTCCACTCACCTCTTCCGGATTCGAGCCCGACAGTATCCACCGGCATTCCAGGGTTGAGCCCTGGACTTTCACAGCGGACTTATGGGGCCGCCCACCCGCTCTTTACGCCCAATGCTTCCGGACAACGCTTGCCCCCTACGTCTTCCCGCGGCTGCTGGCACGTTGTTAGC
+
CCCCCGGG@FGGCBGGEFGFGFGDGCFEGGGGGGGGG7CFDGCFE@C@<FFFGG7FFFCAE7CCGGGGCFFGGFGGGGGGGGGGGCAFGDECFGFGGGGGGFFDFFGCFGGGGGD9EFGEFCFGGGG>FDEGEFGF9?EEE9FGGGFGCC+@E6EEGGGECCE65@;E7DFGGGBCGAAF99C:DD*,DFGDCF5::,,,4+BBE57C/?)>C:+0*107)9:**2))*17C/*9C)9BGE=5>4+<=FFE3)79FF>3*7)8CCCE3*83<4**39(8513>B6?0)(.(,).(15))))
@M03506:14:000000000-AKVR1:1:1101:15216:3239 2:N:0:30
GGACTACCCGGGTTTCTAATCCCGTTCGCTCCCCTAGCTTTCGCGCTTCAGCGTCAGTGTCAGCCCAGCAACCCGCCTTCGCCGCAGGTGTCCCTCTCGATATCTACGCATTTCACCGCTACACCGAGAATTCCAGTTGCCCCTTCTGCACTCTAGCCCCGCAGTATCGGCTGACCTTTCCGGGTTAAGCCCGGATATTTCACAGTCGACTTGCTGTGGCCGCCTACGCGCCCTTTACGCCCAGTAAATCAGAACAACGCTTCCTCCCCCCGCATTACCGCGGCTTCTTGACCCGCGTTCG
+
CCCCCGGGGGGGCCFGGGGGCFGFGGGGGEGGGGGGGFGGGGGGFGGGGGEFGFGGGGGGG9FFGGGFGCCGGGGGGGGGFFG7F+C7BEGGFG9FFGGGGDFGFFGDECCEGGGGGGG@:F9FC+++@+C<FCFEFFGG:DGGGGGGGFFAFEG;EF:8EECG:D@BCEEC>588@?GFGGE*=*;,4>CC:E=*/:+1++>E<E+7:DG5?:>CF*.58)C7<*))*).:5>F*):)/:5**9+3*3<+****29(/:5))9C7;7CBDD));:<A6/43(1(((*)*))1(-/8)(((
@M03506:14:000000000-AKVR1:1:1101:19129:3273 2:N:0:30
GGACTACAAGGGTTTCTAATCCCGTTTGCTCCCCTGGCTTTCGCTCCTCAGCGTCAGTGTTGGTCCAGGATGCCGCCTTCGCCACCGGTGTTCCTCCAGATATCTACGCATTTCACCGCTACACCTGGAATTCCGCATCCCTCTCCCAATCTCAAGCCATCCAGTATCAGATGCAGTTCCCCGGTTAAGCCGAGGGATTTCACGTCTGACTTAGTTGGCCGCCTACGAGCCCTTTACGCCCAGTACTTCCGACCATCGCCTGTCCCCCCCGTATTACCGCGGCCGCTCGCATGGAGTTATC
+
CCCCCGGGGGGGGGGGGGGGGGGGGGGGGGGGGGGGGGGGGGGGGGGGGGGGGGGGGGGGGGGGGGFFGFGGGGGGGGGGGGFGGFGGGGGGGGGGGGGGGGGGGFGGDECEG59,C:BECGG8FGDFFGGFGFGGGEGGGEFCFGGGFEF3>AEBGGGFGDDFDGFGGF9,9D,EDGGGGFEEG>EGFGFGEGGGCFC6,=F:CC=*,=CGC8,>:46C)/8E3>>)73>FGA6+9C3=EC*2:+0/33/7))/*24**0)*9CC8>GB300*<+26)*-,0(((()-51(042*/7)44
@M03506:14:000000000-AKVR1:1:1101:19618:3278 2:N:0:30
GGACTACTAGGGTATCTAATCCTGTTTGATCCCCACGCTTTCGTGCCTCAGCGTCAGTTACAGTTTAGCGAGCTGCCTTCGCAATTCGTGTTCTGTGTCATATCTAAGCATTTCACCGCTACATGACACATTCCGCCCGCTTCAAATGTACTCAACCCTGATAGTTTTACTGCCATTTTCCTTGTTAAGCAAGGAGATTTCTACTGTAACTTTCCATGACCCCTACGACCGCTTTAAATCCAATAAATCCCAATAAAGCCCGGCTACCTCGTATTACCTCCTCTGCTTCCCCCAACTCAGC
+
CCCCCCFGE@FFFCAC-EGEGFFFG,FEGGGFF8F@+@,B<FEFFF<,;@6CFB66@FEF6,CE,6CC,@76B@CFGCFF@8,+6:,:E<FFFG9FF6,:,A,CEF9BEFGGEGE9EEG7=+C,9,A,=4=,,,:+@4@+CEE>,,>@E,CEF;,,,66,,@;E,8,@,@,3E3@,@,7@,@,,==@,,8,,@8,,,15CC2,@,272,++27+7,++4A**3***3**3/=*951>1+>C,*+*0,8,?,);)2*+)2*)):))*0.0/*))00+3480(.8<)26*)9(,),(*)*)),
@M03506:14:000000000-AKVR1:1:1101:25333:3292 2:N:0:30
GGACTACCCGGGTATCTAATCCCGTTCGCTCCCCTAGCTTTCGCGCCTCCGCGTCAGTTGCAGCCCAGCAACCCGCCTTCGCCGCAGGTGTTCCTCCCGGTATCTACGCATTTTACCGGCACACCGAGAATTCCAGCTGCCCCTCCTGCACTCCAGCCCTGCAGTATCCGCTGACGCTTCCGCGTTGAGCCCGACGATTTCACAGTAGACTCGCGGTGGCTGCTTTCGCGCCCTTTCCGCCCAACAAACTCTAAACACTCTGAGCCCCCCGGACTTCCTCGCGCTGCTGTCCCTGTGTGTT
+
<CCCCGGG9CGGGGGC9FCC@FE;FG,@F@FGGG<FGGGAFDCE@C+8B,+,7@CF@E,,:CF,FFFC,:@8CFCFGGGG7B:77+7>EFG+5C,A<C==FFGG59B<+++8E,,::+++++8A=+38@7=D;C,,,8,8D883+6@@,>43D6,@>:8,6@:D2,,,,4*>1*6**1==:****3*2+2:*1*1*3**2>++90<+3+2:**1:*9C)6157+2297E))*9.79)2)2*******)*+3*9*29C1:07******0*)))))*2+.*0(((((-()4*))*))0)1.,.
@M03506:14:000000000-AKVR1:1:1101:12047:3294 2:N:0:30
GGACTACAGGGGTTTCTAATCCCGTTTGCTCCCCTCGCTTTCGCGCCTCAGCGTCAGTAATTGCCCAGAAACCCGCCTTCGCCACCGGTGTTCCCCCCGATCTCTACCCATTTCACCGCTACACCTGGAATTCCAGTCCCCTCTGCAATCCTCTAGCACTGCAGTATCTATCGACGTTCCCCGGTTTCGCCGCGGTATTTCCCGACCGACTTCCCCTCCCGCCTACCCGACCTTTAGCCCCACTAACTCCCGGCCACCCCTCCCCCCCCCTGCCTTCCGCGTCTGCCGGCATCAGTGTAGC
+
CCCCC<CEFCFGF:FGC<FEFF@FGGGGFGGGGC,@FCBFFFGG@F::BFCFE:@7@,,<C<F9FEGG,,,,:F+@@:@FEEE:FFEGG:B=FF,B:++6@+,,C,C,A5F,CE?FDGD@CFFG<,,A,AFD,E=A9C,338>,,>7,,8DEG,@E3,,,,435;,@E37,7*5@E>C6D,5=*=**,4=E**4=3*:C+C++8*:*:*///+0**05):><7**2))2/):1=**)*)2**)**+39<<*))))9*(**0).9*:C5:)))0*<+<,)*(((((-))(),(0.)0*/)6)
@M03506:14:000000000-AKVR1:1:1101:16368:3301 2:N:0:30
GGACTACTCGGGTTTCTAATCCTGTTCGCTACCCACGCTTTCGCACCTCAGCGTCAGTACCGGGCCAGTGAGCCGCCTTCGCCACTGGTGTTCTTGCGAATATCTACGAATTTCACCTCTACACTCGCAGTTCCACTCACCTCTCCCGGACTCAAGCTTCTCAGTATCAAAGGCAGTTCTGGAGTTGATCTCCAGGATTTCACCCCTGACTTAGGAAGCCGCCTACGTGCGCTTTACGCCCAGTGATTCCGAGCAACGCTAGCCCCCTTCGTATTACCGCGGCTGCTGGCCCGCACTTAGC
+
CCCCCGGGGGGGGGGGGGGGGGGGGGGGGGGGGGGGDGGGGGGGGGGGGGGGGGGGGGGGGGGGGGGGGGGGGGGGGGGGGGGGGGGGGGGFGGGGGGFGGGGGGGGGCGGGGGCGGFFGGGGGGGFGGGGGGF;FDGDGG@DDFGFGG+BEGG8??FFG,2@;D:AFFFFF?EFC9D25@9C,5>9,,@D3>;FG5?F,<FGFGGF>,C7=,7,,=8F=CCCECFBF6<D*:>5+9*)CC/*20:26<C600))*0(9*).97*1?<8?5).*++0)5C199((,))(0(4)(()0)4))
@M03506:14:000000000-AKVR1:1:1101:16332:3308 2:N:0:30
GGACTACTGGGGTTTCTAATCCTGTTTGCTCCCCACGCTTTCGCACCTCAGCGTCAGTACCGGGCCAGTGAGCCGCCTTCGCCACTGGTGTTCTTGCGAATATCTACGAATTTCACCTCTACACTCGCAGTTCCACTCACCTCTCCCGGACTCGAGACTCTCAGTATCGAAGGCAGTTCTGGAGTTGAGCTCCAGGATTTCACCACCGACTTAAGAGTCCGCCTACGTGCGCTTTACGCCCAGTGCTTCCGAGCAACGCTAGCCCCCTTCGTATTACCGCGGCTTCTGGCACGCAGTTCGC
+
CCCCCGGGGGGGGGGGGGGGGGGGGGGEGGGGGGGGGGGGGGGGGGGGGGGGGGGGGGGGGGGGGGGGGGGGGGGGGGGGCCGEGGGGGFGGGGGGGGDGGGFEGGGGGGGGGG9FGEGE9FAG9F<FCFGGGGGGGGGGGGGG?GGEE7+@EDFEFEEF99CGGFFE6FFF:>,::FG:EFF6FGC7@FFGGCFGDF>=<:D7,4A5CDGGGGCCGGF?<CDGG45A6<ACCBAF93BGG57<*+ABGGGB)790027*0.?CFC:507D><D83A))*-3,(((-9<?(5)(,)8@)-(
@M03506:14:000000000-AKVR1:1:1101:19943:3319 2:N:0:30
GGACTACCAGGGTTTCTAATCCTGTTTGCTCCCCACGCTTTCGCGCCTCAGCGCCAGTATCGGGCCAGTGAGTCGCCTTCGCCACTGGGGTTCTTCCGAATATCTACGAATTTCACCTCTACACCCGGAGTTCCCCCCACCTCTCCCGCACTCAAGATATCCAGATTTGAAAGCAATCTCGAGGTTGAGCCCTGGGACTGCAACCCCTATCTAGACTGCCGCCAACCCGCCCGTCACGTCCCGTCTCTCCCAGCAACGCCAGCCCCGTCCGTCTTACCGCGCCTCTTCTGTCGGCGTCCGC
+
CCCCCCGFCCF;,;,6E-<C6EFGFGADFFGGG;A@:FC7FF;FFFCFEG<,+@6@CF66,@+6+@@D,66,6,++B8:=,=6,B<<E,7++:A,,?B:FC7FF9?FFGGC+C,E,5,:,,554,8++++4:9<,8+8=8@8D,388@+@C+3C6,>,37>BDF,,,7,,7,3@EC,,25>475C886C,?B,,**4,44,*,14C5****++3;++2)*:)5*)102*/)*)8)/,*)/**)/****+2*065*773C5>7:FD**0*.)))*/0+..74(4(-()*)*.))(()).(((
@M03506:14:000000000-AKVR1:1:1101:21285:3327 2:N:0:30
GGACTACCAGGGTTTCTAATCCCGTTCGCTCCCCTAGCTTTCGCACTTCAGCGTCAGTGTCAGCCCAGCAACCCGCCTTCGCCGCAGGTGTTCCTCTTGATATCTACGCATTTCACCGCTACACCAAGAATTCCAGTCGCCCCTTCTGCACTCTAGCCCCGCAGTATCGATTGACCTTTCCGGTTTAAGCCCGGCGATTTCACAACCGACTTGCGGTGGCCGCCTGCGCGCCCTTCACCCCACTCAAACCGGAACCGCCCTCGCCCCCCCCGTATTACCGTCGCCGCTGCCCCGGAGTTAC
+
CCCCCGGGF<FEGGGGGGGGGGCGGGGGGGFGGGGCFFGGGFGG@G+EFFGGGBFGGGD6C@EGGEGGGF8FGG7FF@@FFGGGG:C:B8F:F5<CAC<EFFGCEGGFFGCFGFGGGCG7FFGCF@CE,AFEFFC<E,+@@8EFDG9AEGGDGA@AFF,==@EC8,@A:@398,>EEFFCGGG*:CF7DCCGG:***?=AF7+9>>EEC<D*0:/*1))27592/*00:9575.7*26*;C*)**28*2A*))0)*),)2;))))/?):@C)))*3+-1*,((-((3),).(0(())04))
@M03506:14:000000000-AKVR1:1:1101:23264:3336 2:N:0:30
GGACTACCGGGGTATCTAATCCTGTTTGCTCCCCACGCTTTCGCGCCCCAGCGTCAGTACCGTCCCAGCGAGCTGCCTTCGCCATTGGTGGTCCTCCTGAGATCCGCGCATTTCCCCGCTACACTAGGAATTCCACTTGCCTCTTCCGTTCTCTACCCCGACAGTATCGGTCGACCTCCGAGTGTTATGCCCCCGACCTTCATAACCGACTTACCGGACCGCCTCGCCGGCCTTTATGCCCATGCATCCTGGCCAACGCTTGCCCCCCATGCTTTCCTCCGCCCTCTCACACGTTGTTACC
+
<CCCCGFFEGEEG7C-EEFDFEFGAEGAFAGFFEFDGG@F<FGGGCC+@C:DCFCCFAAFAFCFGGGGGEEBFG@FGF9FCEC7?E5?,B+B=DCDF,5?A5BE,A@FE:+BF9,5BFE++@=D,,:,5,A8,,,37,,C>,8,@76>,,,532,,78@C6@88@@B,*33*4**>*,,**4*1>;,14;,?8=8?**:FE*+1+2075)1197<83))*))1/1/)02)0:*)1*)2*<*+*2*2+6+++)0<CFF?):@).*2/*0*)2)*20++.**((((-32))*)(82(*.))).
@M03506:14:000000000-AKVR1:1:1101:13549:3341 2:N:0:30
GGACTACCACGGTTTCTAATCCTGTTTGCTCCCCTAGCTTTCGTGCCTCAGTGTCAGGTGTTGTCCAGGGACCCGCCTTCGCCACTGGTGTTCCTCTTGATATCTACGCATTTCACTGCTCCACCAAGAATTCCAGTCCCCCCTCCAAACCTCCAGAACCAGAGTTTTCAATGCCTTTCCCGGGTTAAGCCGGGAGATTTCACATCAAACTTTCACCGCAACCTACGCACTCTATACGCCCAGTGTACACGCACACCGCTCGGTGCCTCTGTATTCTCCTGCACGGCGTCCCCACCTACCC
+
CCCCCGGGG-BFGGDGGGGGGGGGGGGCFFGGGGGGFGGEGGGGCGGFGF8FFEFGG8FCGGCFGGGGGGGGGGGGFGGGGDGGE?EF<<FCFE<EFF9,69CFAABFEBF,EFG,,CFD,FEF<F8EFGGFG9@95C:=FCC>C>EGFG=,4666,@,3,6,873@,@:9D=,73ED,@B6>+=>8E9D>+35CE*@,7,+@7:C,2=2:D,:D:?*:*)/*=2*)577)=++1+/*2337*0*+31+?*)..CF3(/*7:./11;6@)***0+++./+,(.(-,,7(7(()((1))((,
@M03506:14:000000000-AKVR1:1:1101:24735:3361 2:N:0:30
GGACTACTAGGGTATCTAATCCCGTTCGCTCCCCTAGCTTTCGCGCCTCAGCGTCAGTGTCGGCCCAGCAACCCGCCTTCGCCGCAGGTGTTCCTCTCGATATCTACGCATTTCACCGCTACACCGAGAATTCCAGTTGCCCCTTCCGCACTCTAGCCAGACAGTATCACTTGACCTTTCCGATTTAAGCCCGGAGATCTCACAAGTGACTTGTTTGGCCGCCTACGCGCCCTTTACGCCCCGTAACTCCTAACAACGATTGCCCCCCCCCTATTCCCGCGGCTTCTGGCACGGAGTTAGC
+
CC@CCGGGGGGGGGGGGGGGGGGGGGFGGGGCFGGGGGGGGGGGGGEFCCGGGGCFGFGGCCCFEEGGGGGFGGGGGC@FFGD:CF7FF8FCGGGGAFBC=C=FEEAFFC:FEGGGGDG=FFGGGDGDE:FC9<FFDCFFFFFE,@D88EE:,@CCGF9DCCF?EF,,5@E97@,>2E<9,*1*4>?=;,>CE5*:8?,4>:,C@:C?+:77++>E58/<C7CC<*)5*9;=C)6743)8**5795*1<6+6*5CDF>**)8*:7C=>*))08C7+350*(-74(4<@<F?))-())0))-
@M03506:14:000000000-AKVR1:1:1101:12672:3399 2:N:0:30
GGACTACACGGGTTTCTAATCCTGTTTGCTCCCCACGCTTTCGTGTCTCAGCGTCAGTATTCGTCCAGTTGGCCGCCTTCGCCACCGGTGTTCCTTTCGATATCTACGAATTTCACCTCTACACCGAGAATTCCACCAACCTCTCCGATACTCAAGCTACGCAGTATCGAGTGCCCTTCCCAGGTTGAGCCTGGGGCTTTCACATCCGACTTACGTAGCCGCCTACACACGCTTTACGCCCAGTAATTCCGAACAACGTTTGCACCCTCTGTCTTACTGCGGCTGCCGGCACCGATTTAGC
+
CCCCCGGGGGGGECFGFGGGGGGGGGGGGGGGGGGGGGGGGGGEGGGFFFGGGGGGFGCFGGGGGGCFG<CFFGGEGGEGGGGGGGGGGGGGGGGGAFEFFC=FF9FF7<EFFGGGG9?EAFEGG7+:FEFFGGGG88EFFGGF?E>+C+3@E=@,@DFGEECCC,3@+@EGGF,69,,DGF6D373,:BDC,8ECEE,=9CF7,4AE*1:C:DC,*18:)5C=<D4=+:>G8>F+>*8C5*99*+<*AC+5.5/*139*)06CDGGFC5C*1*<+<)*<8>14(((),7(()(().)6-<
@M03506:14:000000000-AKVR1:1:1101:19431:3462 2:N:0:30
GACTACCAGGGTATCTAATCCGGTTCGCTCCCCACGCTTTCGCCCCTGAGCGTCAGCCCGTCCCCAGCCGGCTGGTTTCCCCCTGGGTGTTCCTGCCGATCTCTACGCATTTCACCACTACACCGGCAATTCCCCCGGCCTCTGGACGGCCCGAGCCGCGCCGTATGGGATGGCCTCCCGCAGTTAAGCCGCGAGCTTTCACCCCCCACGTGCACGGCCGCCTGCGGGCGCCTTACCCCCCGCCACTCCGGCCCACGCCTGGCCCCCCTGTCTTCCCGCCGCCGCTCGCCCTGCCGCAGCC
+
CCCCCGGGGGGGGGGFGGGGGGGGGGGGGGGGGDG@FFGGGGGGGGGF8EFFGGGGGGGGGCFGGGGFGGGGEECE9EFGGGGGGGFAFG+CFGGGGGGGG8FFGGFCCF+@FFGGCFF8EFGGEEC:C=FGG,DF7:FCFGF@DFFCED*3:C8B88C=EG5:8E6<88?*CCG?E*:CE*=*:+2<A@*?*1:EG+<C+2+;EEE*>)*1C/<*)9BEGG:*1/00:5<*1)09(*08:E)95*370*8.)01*/3*0)).**:*5*)207*+0*()*(((-,,(067<(7(()))((.
@M03506:14:000000000-AKVR1:1:1101:5693:3486 2:N:0:30
GGACTACCAGGGTATCTAATCCTGTTTGCTCCCCACGCTTTCGCACCTCAGCGTCAGTATCGGGCCAGTGAGCCGCCTTCGCCACTGGTGTTCTTGCGAATATCTACGAATTTCACCTCTACACTCGCAGTTCCACTCACCTCTCCCGAACTCAAGCTCTACAGTATCGAAGGCAGTTCTGGAGTTGAGCTCCAGGATTTCACCTCCGACTTAAAGAGCCGCCTACGTGCGCTTTACGCCCAGTAATTCAGAGCAACGATAGCCCCCCTCGTATTACCGCGGTCGCGTGCAGGATGTGCTC
+
CCCCCGGGGGGGGGFGGGGGGGGGGGGGGGGGGGGGGGGGGGGGGGGFGGGGGGGGDGGGGGGGEGGGGGGGGGGGGEGGGGDGGFFGGGGGFGGGGGGGGGGFGFGGGFGFGFGGGFFGGGGG9FGG7CCFFGGGG?EGGGGECEGGGGGEGCDBE,DFGFGFGC,6@EF:C,,3;;@FCFGGD3=;8;3>ECF6*7@,,BCG?FFGGD*9C>FGFGFGDD<EDC:F7<:=85>GCG)*=:**100*<++97?475(**)0*9C*:)109)09F++.)2((((4(,)(8,))()*0*6.)
@M03506:14:000000000-AKVR1:1:1101:20485:3493 2:N:0:30
GGACTACTAGGGTTTCTAATCCCGTTTGCCCCCCTGGCTTTCGCTCCTCAGTGTCAGTGTTGGGCCCGGATGCCGCCTTCGCCACCGGTGTTCCTCCAGATATTTACGCAATTCACCGCTTCACCTGGAATTCCGCCTCCCCCCCCCAATCCCAGGCCCTCCCGTATCAGATGCAGTTCCCCGGTTAAGCCGAGGGATTTCCCCTCCGGCTTAGATGGCCACCTTAGAGCCCCTTCCGCCCATGTCTTCCGAACAACGCCCGCCCCCCCCGTTTCTCTCCCCGCGCTCGCCCCGAGCTCGC
+
-A-@AF8CEFGG@FGCE6F<<FF;6FF@9,;DGGG<,;;EF9@8,;@;C<;;CC<9,<,CC,@+6C+@C7B79CFFG:FC,,F=BEFE:>,B<FGFG,BFDBE,9,B?B=+BAE,?A++++85CFA,F,6,=,C4@+@EFG888+BE**3>:,<,*@:*=>E**,*,6,2D,,>,,=BCC,0/5?**+19C7**1*:*3=9C<*3:*/*)1)+0++04>G49D****/+*82*8)*(*)2:***00+0+<8)5>)**(120.5<<C/):7/))*++3)/*.(((((.)-)-()24))0)((
@M03506:14:000000000-AKVR1:1:1101:21320:3520 2:N:0:30
GGACTACCGGGGTTTCTAATCCTGTTTGCTCCCCACGCTGTCGCGCCTCAGCGTCAGCAACGGCCCAGCAGAACGCCTTCGCCACCGGTATTCTTCCCGATATCTACGCATTCCACCGCTACACCGGGAATTCCATCTGCCTCTACCGTGCTCTAGCCCGCCAGTCTTACTGGCAGCCCCGGAGTTGAGCCCCGGGATTTCACCAGCAACTTAACAAACCGCCTCCGCGCCCTTTACGCCCCGTGATTCCGCACATCCGCCGCACCCCCCCTATTACCGCGGCTCCCGCCCCGGACGTCGC
+
CCCCCGGGGGGGGGGGGGGGGGGGGGGGGGGGGGGGGGGGGGGGGGGGG?FFFGGGGGFGGGGCDEGGGGF88FGGGFDGFGG:CEGGG@DB<FFGGGGGGEEGAFFGCEE@F9AFF:F7+C<FFFED@C8DDFFFG9FGGFGG7;EE@,8@,=E9BGGEEGC>DGCFDF,@FF6C?5CEC=:EE8+2+++C8C8=?**=CFG?+*:E690:+:CC>F>ECDC=**)):5>51)/05*)2:*/1/2:/?EC)8<<*9(*:).7)9EC):)1)7*0+<6):7>F>((()()(,)(4)))((-
@M03506:14:000000000-AKVR1:1:1101:16308:3534 2:N:0:30
GGACTACCCGGGTTTCTAATCCTGTTTGCTCCCCACGCTTTCGCACCTCAGCGTCAGTATCTGTCCAGATGGCCGCCTTCGCCGCTGGTGTTCCTCCCGATATCTACGAATTTCACCTCTGCACCGGGAATTCCGCCATCCTCTCCAGTACTCAAGTCCGATAGTTTCGAATGCACTTCCTCGGTTGAGCCGAGGGCTTTCACACCCGACTTGCCGGACCGCCTACGTGCGCTTTACGCCCAATGCTTCCTCGCAACGTTTGCGCCCCTCCTCTTCACTCGGCTGCTGCCCCGGAGTTAGC
+
CCCCCGGGGGGGGGGGGGGGGGGGGGGGGGGGGGGGGGGGGGGGGGGGGGGGGGDGGGGCGGGGGGGFGFGGDFGGGCGGGGGGGGGGGGGEFGGGGGGGGGGGGGGGGFGGGGFFGGGGGGGGGGCEEBFGGGCGGEGGGGGGGGA=DGGDFG8@>,@CCEG8DGDEC8CGGGFBFEFGFF@*=8CC?DFG*:CGE,:<;8C7C*5E5C<CFF6:):AE<CGD5C3<6C):5>F=4/.:C=*26+39CF+7)<)9)(9*.)*))2*)*5*0)2CE+.*+((4:>03)).((.((/8))))
@M03506:14:000000000-AKVR1:1:1101:10795:3543 2:N:0:30
GACTACCCGGGTATCTAATCCTGTTCGCTCCCCACGCTTTCGCGCCTCAGTGTCAGTAACGTCCCAGCGAGCTGCCTTCGCTATTGGTGTTCCTCCTGATATCTGCGCATTCCACCGCTACACCAGGAATTCCACTCGCCTCTTCCGTACTCTGGCTTCACAGTATCCATCGGCTTTCAAAGGTTGAGCCTTTGACTTTCACAACGGACTTACGAAGCCACCTACTCGCGCTTTACGCCCAATGATTCCGGACAACGCCTGCCCCCCACCTCTTCCCGCGGCTGTCGGCCGGTAGTTTCCC
+
CCCCCFGGGGGFGGGGGGGGGGGGGGGGGGGGGGGGGGGGGGGGGGGGGGEFGGGDGGGGGGGGGGGGFEDGGDGGGGGGGGEFGGDFGFGGGGGGGGCGGGGF9F@EFGGGADGFCCF=FDGGCFDFFFGGGGGGGGDGGGGCDGDEFG@FAFGGF8D=F8DF:DGGGDG7CCCCFG,=,DFGGG6CGGG999DEG@DF,=,::?77EC4DG4CC4CF,9CCF**;):))/*0+;01=8**9620+/2+/7>)9D30)2)))19**)*)2)02++;(.*(((2,)(.2)(()-47/*-..
@M03506:14:000000000-AKVR1:1:1101:5703:3567 2:N:0:30
GGACTACACGGGTATCTAATCCTGTTTGCTCCCCACGCTTTCGTGCACGAGCGTCAGTGTTAGCCCAGGGGGCTGCCTTCGCCATCGGTGTTCCTCCAGATATCTACGCATTTCACTGCTACACCTGGAATTCCACCCCCCTCTTCTACACTCCCGCCCCCCAGTTTCAAACGCAGTTCCCAGGTTAAGCCCGGGGCTTTCACACCTGACTTACGGAGCCGCCTGGGCCCCCCTACCGCCCGGTAATTCCCCTTCACGCCTGCCCCCCAGCCACTCACGCTACGCCTGCCCCGGCTGATGC
+
CCCCCGGGGGGGGGGGGGGGGFGGGGGGGGGGGGFG7FGGGGGGGGGGGG>CGGFGGGGGGGGC@,CEDEGGGGEDGGDGGGGG>FGDFECCAFGGGFGFGFGFGFGGD=EEFGGGGGGFFGGGG@BGCFF@EBDFECEFE8>DGAF,,>,9DD,@C+@CE@8@FGGGF7BFGCE5=;?,9AEFGC>:EFCFG5B855*=7C++52;768;>++;:5:):D<7/**07*))1)001.7>G8*)/)*312++)))*2*,*/0774<E/)2)*))*30*()*((,(((.8(5((0(-1)0-<5
@M03506:14:000000000-AKVR1:1:1101:19331:3594 2:N:0:30
GGACTACCAGGGTATCTAATCCTGTTTGCTCCCCACGCTTTCGCGCCTCAGCGTCAGTATCGGGCCAGTGAGTCGCCTTCGCCACTGGTGTTCCGCCGAATATCTACGAATTTCACCTCTACACTCGGCATTCCACTCACCTCTCCCGAACTCAAGACAGCCAGTATCAAAGGCAATTCCAAGGTTGAGCCCTGGGCTTTCACCTCTGACTAAACTGTCCGCCTACGCGCCCTTTACGCCCAGTAATTCCCAGCAACGCCAGCCCCCTTCGTATTCCCGCCGCTGCTGGCACGAACTTAGC
+
CCCCCGFGGGGGGGGGFGGGFGGGGGGGGGGGGGFGGGGGGGGGGGGCGCDFGGGGGGE9F@FGGGEFFFFGGGEGGDGGFGGDGGEGGGGGGGGGGGDGGGFFGGGFGGGGGGGGGGGF9<FF9FFGGFDDGG9FFFFFFEFBFGGDD7EDF9,@,@=FGGF?<C>E;:BC6FGFGCFFDCFGGG>7FFFFC>C5EGCGFGGF,=2=::C+<CFGCDFF5?/7*9)859>GGAF7;<BCD*7CC+3@E99*0>>*0()*)05578C585>F>*<9+.85(((47>))(7(5:44)77)).
@M03506:14:000000000-AKVR1:1:1101:16402:3596 2:N:0:30
GGACCAACCCGGGGTTTTCTCTTCTTTTTTCCCCCCCCCCTCCTTCATGAGGCGCGGTGGTTGTCCCACGGGCGGCCCTCGCCCCCCCGCCGTCTCCTCCTATCCTCCCCTCTCTCCCCTCTCCCCTCGGTCTCCCCCCCCCCCTCCCCACCCACACCCCCCCCCGTCGAAAACATACCTCCCGTTCTCTCCCGCGGTCTCTCTCCTCCCTCTTCCTCCCCCCCCCGCCCGCTCCTCGCCCCCCTTCTTCCCCTAATCACTCACCCCCCCCGCTTCTCAGCGCTCTGCCGCGCCATATCGC
+
68-8,C,-;8:+++8+-9,,,,,,6<E,,+,6CF@C@F:++,,,6,,,9,9,,++++8++8B??5<<,4@+>+++++++3++6+33++3***1*,,8,8<,,,8,,3,813*4?:<,,6,4,+?+4+***4*4,7+*CCE>8?***;*1*:*A*//2*1*2:C*:*2*21*****+++2+<*/*20**+++;***1/2*5+*++02+::****2++**0*1))*1/))*1)*/0)*(9)1AE<))***+3+0))**:-*<**0**2:.*)/)0)*/+.*+.(-2(-)*,07()-(**/)(-
@M03506:14:000000000-AKVR1:1:1101:15732:3598 2:N:0:30
GGACTACCGGGGTTTCTAATCCTGTTTGCTCCCCACGCTTTCGCGCCTCAGCGTCAATTACGGGCCAGATAGCCGCCTTCGCCACCGGTGTTCTTCCCAATCTCTACGCCTTTCACCGCTACCCCGGGAATTCCACTACCCTCTACCGCACTCTAGCTTGCCAGGATCCATTGCCATCCCCAGGTTGAGCCCGGGGCTTTCACACCAGACCTAACAAACCACCAACGCACTCTTCACGCCCCGTAATTCCGCGTCACCCTCACCACCTTCGATCTCCCCCGCCCCTGCGCCGCACGCCACC
+
A@9B@CFGGGGGCGGGGFFF<,CFCF9<EEC@DF<FCEC:F,BFC7C@FECFG:@CFFE<CF:FGGF@E<E<,EF+@,CFFEG@C=FB8+BCF?F,CF,BE,:9,5A7C+=?E9,EFCE:>C,<F:CF:>A=>@7=,>=B=,>,4EAEG+@:F7,3@E9DFF,,**@64>F9,;D9C,,=>4?CFGFC?CGG*:1//=32CCGG+=22*1*2+8<6>*)*9CG*//001)07**/*)*7;/59*)7*9+:6))0)7C)*250)1*2/.00*.1*1<:()2,3((((,),)-()4()))(-4
@M03506:14:000000000-AKVR1:1:1101:16118:3623 2:N:0:30
CACGAATAACGACCCGCACTCCCATTCTGTCCCCCACCCTCCCTGCTCCCGTTCCTCGCTCCTTCCCTCCCCCCTCCCTCCCCCTCCCCCGCCACCTGGTCCTCCCTCATCTCCATCTTCCCCCTCATTCGTCCCCTACATCTGCTTTCTTTTCCGCCTTCCTCCTCCATATCCTCCTCCCCCCTGCCTCCCTCTCTACTCCCCACTCTCACCATATACACCCCTTCACCTGTCCCCACTTTCTCCCCACATCACCTCCCCACGCCCGCTCCTCTCCACCCTATCCTCCCCCCCCCCCCAC
+
-66,8+;---67++++++++;,,,,,,,,,,,,66++,,,6,,6,,,C8F76,,,6,,+,6+6,6,:,:,,,6@7,B,,6,8,++,,,,8+++++4,,,:9,C,,+,,8,,5,:,,,,7<,,,++3,,,,,63++A,+,,,38,,,,6,,,,7,5+++++@1,,,5,,,,,,75,,,3@,*:4***,,5,,*202094,,,*/4***A<C*+/2+++33+0*/*/*)*02*+10)2(*)*++2*2+*00/*)0****(1*)0)))**0*)1))22*2-.*4(,).()*()--),())0,(-
@M03506:14:000000000-AKVR1:1:1101:19967:3627 2:N:0:30
GGACTACAGGGGTTTCTAATCCCGTTTGCTCCCCTGGCTTTCGCTCCTCAGTGTCAGTATTGGTCCAGGATGCCGCCTTCGCCACCGGTGTTCCTCCAGATATCTACGCATTTCACCGCTACACAGGAAATTCCACTACCCTCTACCATACTCTAGCTTGCCAGTTTTGGATGCAGTTCCCAGGTTGAGCCCGGGGATTTCACATTCAACTTAACAAACCACCTACGCGCGCTTTACGCCCAGTAATTCCGACTAACGCTTGCACCCTCTGTATTACCGCGGCTGCTGGCACAGAGTTAGC
+
CCCCCGGGGGGGGGGGGGGGGGGGGGGGGGFGGGGDGGGGGGGD;FGGGGDGGGFGGGFFFEFGGGGGG7FGFGGGGGGGGGGGGGGG=CGGGGFGGGGGGGGGGGGGGDGG<@EFGGG+CEFGAECGGGFFFGGG<,AFGCGGG=9D99FGGFFGGEDDFCGF37EADC,C88AF8>CFGG,@@9:,DFGGG++;CCGEECDFFF=@<:@7F7,>8CFGC9CCFC;A5)2*)))+.:5:EGF87+ABFGF5)<7C<<35<)5*CFE5:@*0*202<>5/306142:403(40,(*0*)--
@M03506:14:000000000-AKVR1:1:1101:23590:3653 2:N:0:30
GGACTACAGGGGTATCTAATCCTGTTTGCTCCCCACGCTTTCGCACCTCAGCGTCAACAATCGTCCAGTAAGTCGCCTTCGCCACTGGTGTTCTTCCGAATATCTACGAATTTCACCTCTACACTCGGAATTCCACTTACCTCTCCGATGTTCAAGCGATGCAGTCTTATAGGCAATTCAAGGGTTGAGCCCTGTGCTTTCACCTCTAACTTACAAAGCCGCCTACGTGTGCTTTACGCCCCGTTATTCCGCAAAACGCAAGCCCCCTCCGTATTACCGCGGCTTCTGGCCTGCAGTTACG
+
CCCCCGEGGFCG;B<DGGFEFFAGGFGGG<EGFCFEGGEC8AGGCFG<FFGGGEFEGGFGGGGGFCGGGGFEEFGGEED@DFGGEGEGAFFGGGFFGGGEG7F,C<,A?EFCFGFGGEFGCEAE?EDCFGF@B?=EFGDEFFDE@8>EGGFFA=,,@>E?>89EFD;EG,@,@FC8=,=,7E?C,:@,3D,8@:3@FF:25+5<ACFGGGGCD<AF70@EDDGG:*8A,2/,+=@8=*/:**)**2=1+;6).))0;,)*..)/9*:0*87;)*+30-)*440(((-*.6()0(,*18))(
@M03506:14:000000000-AKVR1:1:1101:14106:3662 2:N:0:30
GGACTACCAGGGTTTCTAATCCGGTTCGCTCCCCACGCTCTCGTGCCTCAGTGTCAGAAATGGTCCAGTAACCTGCCTACGCCATTGGTGTTCCTTCTTATATCTACGGATTTCACTCCTACACAAGAAATTCCAGTTACCTCTCCCACCCTCGAGTTAGTGAGTTCGAATAATAGTCTGTATGGTTGAGCCACCAGGTTTCACTATTCGCTTTACTAACCACCTACGCAACTCTTTACGCCCAGTCACCTCGGTTAATGCTTGCACCCTACGCTTTACCGCAGCTGCTGGCCGGTCGTTT
+
CCCCCGGGGGGGGGGGGGGGFGGGGGFGGGGGGGGGGGGGGGGGGGGFGCFFGGGGGGFGGGGGGGGFFDCFFGGGGGGGGEGGDGGFCCGGGGGGGGGAFFFGGGGGGGEEGGGG<FGGGGGGGGFFFGFDFGCGF<AFGGGG,4@DE78@D>8@E+=EFG9DFEFGFFG@E:,@DCCGECFGFGGCFFE@=DEFF:8FGGEFE;CGD?7D>FCGGGA9*;9;DG*::D4?FB8+9CAC*://6A6+,++2257**.++3+;*9+>)=8*;)35**)0<2((,(.(0)0(-)(()0)-3(
@M03506:14:000000000-AKVR1:1:1101:6264:3678 2:N:0:30
GGACTACTAGGGTTTCTAATCCTGTTTGCTCCCCACGCTTTCGCACCTCAGCGTCAATGCCGGTCCAGTGAGCCGCCTTCGCCACTGGTGTTCTTCCGAATATCTACGAATTTCACCTCTACACTCGGAATTCCACTCACCTCTCCCGGATTCAAGCGATGCAGTCTTAAAGGCAGTTCCGGGGTTGAGCCCCGGGCTTTCACCTCTAACTTACAAAGCCGCCTACGCGCGCTTTACGCCCAGTAATTCCGAACAACGCTAGCCCCCCCCGTATTACTGCGGCTGACGGCACGGAGTTACG
+
CCCCCGGGGGGGGGGGGGGGGGGGGGGGGGGGGGGGGGGEGGGGGGGGGGGGGGGGGGGGGGGGGDCGGGGGGGEGGGGGGGGGGGGFFGGGGGGGGGGEFGGGGAFG7FGGGGGGGCGGCGGG?FFGEEGGGGGGGGDGGGGGGDGG8E7CGGGGGGGGGGGGEEGGGGGGGGGGGGFGDDGC@CE,DF,6BEEEEEGGGGGF,?FDGGF4<DGFG;4*7)9CDGFFEGFGD>F*49>CC5CGC?G*ACCD))9*>>3C).)*2/:):597)9+<C)*0(-3((((0270()7(9;;4)(
@M03506:14:000000000-AKVR1:1:1101:10375:3704 2:N:0:30
GGACTACCGGGGTATCTAATCCTGTTTGCTACCCACGCTTTCGTGTTTCAGCGTCAGTTACGGTCCAGAAAGCCGTCTACACCACCGGTGTTCCTCCTGATATCTGCGCATTTCACCGCTACACCAGGAATTCCACTTTCCTCTCCCGCACTCCAAGTCTCTCAGTATTCGGCGCACCCTCCCGGTTGAGCCGGGAGATTTCACACCAACCTTAAAAGACCGCCTACACACCCTTTACGCCCAGTAACTCCGAACAACGCTCGCTGCCTACGCATTACCGCGGCTGCTGGCCCGTAGTTAC
+
CCCCCGGGGGGGGGGGGGGGGGGGGGGGGGGGGGGGGGGGGGGGGFGGGGGGGGGGGGGGGGGGGGGGGGGGGGGGGGFGGGGGGGGGFGEGGGGGGGGGGGGGGGGGGGGGGGGGGGGGGGGGGGGGGFFGGGGGGFGGGGGCDDGEGGGDFGGGGFGDGFGGCGAGAFE?ECE*C>EDF>5>*BEGFGGGBC:8?5FC,44<FGGGG*>F+:+>7+8E8C37*9F?F47:CFFD973CGEDC69CB398<5)15*.9C)83D3*?5+*7))1/2+66>6((4((-9:)(,04(1.7)-)
@M03506:14:000000000-AKVR1:1:1101:7024:3706 2:N:0:30
GGACTACTAGGGTTTCTAATCCCGTTCGCTCCCCTAGCTTTCGCGCTTCAGCGTCAGTGTCAGCCCAGCAACCCGCCTTCGCCGCAGGTGTTCCTCTCGATATCTACGCATTTCACCGCTACACCGAGAATTCCAGTTGCCCCTTCTGCACTCTAGCCCCGCAGTATCGGTTGACCTTTCCGGGTTAAGCCCGGAGATTTCACAACCGACTTGCGGTGGCCGCCTACGCCCCCTTTACCCCCAGTAAATCCGAACACCCCTGGCGCCCCCCGTATTCCCCCGCCGCGTGCCCCGGGGTCTG
+
CCCCCGGGGGGGCEGGGGGGFGGGGFFEGDE:FFGFE?FGG9BFEDCFGGGGGGGGGFE@FGFGGGGDCFFGGGGGGGFFGGGEG+CC,BEGGG9A5B@EFFGEFBGCFFCECBCFA7FE=FGGG@C:+>DFGGGGDAFEFFFFCEAFFFGGGGGEFCGGG9C>E7;E::3FG8DFG,<2DGGGGEC7>92=CE58*0,=C799+CEGDC5*++33*2>C<3)5C*).7)0:>))*)0*<8>7C<+@4<@F3)093*()/)).9)*17=BGF5>F++)1*-((,((()-)(.),-)).((.
@M03506:14:000000000-AKVR1:1:1101:17935:3707 2:N:0:30
GGACTACCTGGGCTTCTAATCTCGCTTGCTCCCCTGGCTTTTGCGCCTCAGCGTCAATGCCGGTCCAGGTTGCCGCCATCGCCACCGGCGTTCCTCCAGATATCTACGCTTTCCACCGCAACAACTGGAATTCCACATCCCTCTCCCGGATTCAACCCTGCCAGTATCGGACGCAGCTCCCAGGTTGAGCCTGGGGATTTCTCTTTCCACTTAACGGGCCGCCTCCCCGCCCTCTACCACCCGAACTTCCGACCACCTCTTCCCCCCGCCGGCTCACCCCGCCTGTGGACACCCAGTTAGC
+
<C-666,6-;EF,6,;FE6E,,CE,8,6C;6,C;F,@,6,<,6,+7C,8EF8+FC,,6C<C7++6@E8,,96CE@F@+,C,BF7FFC7+C:FFG,,?,,5<59,E<,+@+8F9,,9B4++8C,,4,,,DF9,EF;FE,>DC,@F88DE+8==>2,,7@BEGG,3@;F9*****=8B*>,5*1,*>9,41,?,2*685*=<C+3++=1+=C7++;9/5*)://5***)0*1)//)5C<*)38//1/*/7?<*.))119(1+*17C<=*)*))07)/+0..*(,4((-).)))(0((/9/)).
@M03506:14:000000000-AKVR1:1:1101:14297:3712 2:N:0:30
GGACTACAGGGGTATCTAATCCCGTTTGCTCCCCTAGCTTTCGCGCCTCAGCGTCAAGAACAGGCCAGGTAGTCGCCTTCGCCACTGGTGTTCCTCCCGATATCTACGCATTTCACCACTACACCGGGAATTCCACTACCCTCTCCTGCCTTCGATTCGATCCGTATCGAGTGACCCTCCCCAGTTGAGCCGGGGGCTTTCACACTCGACTTTAACGACCGCCTGCGCGCTCTTTACGCCCAGTAAATCCGGACAACACTCGTCACCCACGTATTCCCGCGGCTTCTGGCTCCTAGTGAGC
+
CCCCCGGGGFGGGGGFFGGGGGDEGDFGEFFGGGGG8FFFGGEGGGD7FGGGGGGGGGFGFGF@FEFCDEGGFECGCCFDGEGGF8FFGFFEFG9<FEGDEGGGGGGGGGGGGGFFFEG<EEGGG7+@+6EFEGFFFDD8C>FGGFGGFG9DFCD,7E6:9?+=D83DEGFFCFCFC3@5@C6>D,,73>>:EGC***;69:++5*;A5CD/++++*25C)>3/9D@>5C.:C4=7:C381**9:F7=7<8>>@/9C(9<4)75*/9)*01..*<++.)/((,,(.)9)/.5;()019)),
@M03506:14:000000000-AKVR1:1:1101:25355:3716 2:N:0:30
GGACTACACGGGTATCTAATCCTGTTTGCTCCCCACGCTTTCGCGCCTCAGCGTCAGTTCCGGTCCAGTGAGCCGCCTTCGCCGCTGGTGTTCCTCCCAATATCTACGCATTTCACCGCTACACTGGGAATTCCACTCACCTCTCCCGGTCTAAAGCCACACAGCCTGGCAGGCAGTTCCTCGGTTAAGCCGAGGGATTTCACCCGCCCCTTGTGTATCCGCCTATGCGCTCTTTACGCCGACTAATGCCGAAGAACGCTTGCCCCCTTTGCCTTCCCTGCGCACCTGGCCCGCAGTTATC
+
9BCCCEEFGGGCFEGGFACFGGGGGGGFFGCCCFGGGGGGGGGEGGGFFGGGEC7CFGGFGGG@FECGGGGGG8FGC7CF@EFFGGGCBBFEFGGGGE8EE8FFGGFGGBFGF,E,:44FGGGGGFCFF8A8A<CDCD8F:,,EE88C+3@3,,33@@EC>++:,+,@:FF@C*,41@CE9D7>=:E?CC:B*/*4*,,4;CCF=CG**)120CCG7+8+/52*/0*/*/)/96**5*)/**)))3C*++*)))1**(**)074CC*)*)***220*.*+(-(-(,4?()(-7(,1)/.)-
@M03506:14:000000000-AKVR1:1:1101:22860:3726 2:N:0:30
GGACTACCCGGGTTTCTAATCCCGTTCGCTCCCCTGGCTTTCGCGTCTCAGCGTCAGTACGGGTCCAGGGCCTCGCTTTCGCCACGGGCGTTCCTTCCGATCTCAACGCCTTTCACCGCTCCACCGGAAGTTCCAGACCCCCCTACCCCTCTCGAGGCCGCTCGCATCGGTGCCCCCTCCCCGGTTGAGCCGGGGGACTTCAGCAGCCGCCGGGGCGGCCAGCCTCCACGCCGCTGAAGCTCAGTGATTCTGATTAACGTTCGCCAGCGTCGTACTACGTCTCCAGCCTGCCCCGACTTGG
+
@C<@CGCCFGDGEG7;CFFGGG@F@EEGG>,@FCFGGC8<EEFEC@BBFFFFGFE7@EE<F++@@E<AFE7FFF,@?=FFEGFD@@@C7@::C<FF<FE+=CE9,,B:=+:C,:F,8+6CE+A3C=FC++@CA@D=A<CG78C7DC8,@*@6,4,1*;D5E5*=58*8888:5CC**3AE*3=E8:868+*:**:*2**32*+30:*5C)7)*/**/).1)175C*)0**)*))0)(01++3902<@6+2+/1**:2)7*.7.5**/)20/00***+))23(..)((0,7(()-()).(-)
@M03506:14:000000000-AKVR1:1:1101:6832:3740 2:N:0:30
GGACTACTCGGGTTTCTAATCCTGTTTGCTCCCCTAGCTTTCGCGCCTCAGCGTCAGTTATGGTCCAGTGCGCCGCTTTCGCCACAGGTGTTCCTCCCGATATCTACGCATTTCACCGCTACACCGGGAATTCCACGCACCTCTCCCATACTCCAGCACGGCAGTTCCGCCTGCAGACCCTGAGTTGAGCCCAGAGATTTCACAGGTGACTTACCGCACCGCCTACGCCCCCTTTACGCCCAATACTTCCGAACAACGCTTGCCCCCCCCGTCTTACCCGGCGTGCTGGCACGACGTTCGC
+
CCCCCGGGGGGGGGGGGGGGGGGGGGGGGGGGGGGGGGGGGGGGGGGGG?FGGGGGGGGGGGGGGGGGGGGGGGGGGGGGGGGGGGFGGGGGGG9FGGGGGGGGGCFGGGGGGGGGGGGEEEGGGGGGDGGGGGGGDGGGGEGEFFFGG8==EFGCGGGEEGGDCFFGEGGEEF8B9,*=,:6>>FF?,?D8CGF5::9CF@C7FC?696=@9:F5)):EC5DEDGF>*9>EDFF*:<:EG53*>+<@+:*.07)294)*)00*9FG>*51))*2+<445(,(,(4:*()(.)2()753(-
@M03506:14:000000000-AKVR1:1:1101:13219:3750 2:N:0:30
GGCTACCCGGGTTTCTAATCCTGTTTGCTCCCCACGCTGTCGCGCCTCAGTGTCGGTTAAAGGACTCTTCCGAGTCCACTGCCCAGCAGGCCGCCTTCGCCACTGGTGTTCTTCCGGATCTCTACGCATTCCACCGCTACACCCGGAATTCCACCTGCCTCTACAGTACCCGAGCCCCACAGTCGCCGCGGCCGATCTGGGGTTGAGCCCCAGACTTTCACCGCGGCCTTATGGTGGCCACCCACGCGCCCTTTACCCCCCGTGATTCCGGACAACGCTCGCGCCCTCCGTATTACCGCGG
+
CCCCCGGGGGGGGGGGGGGGGGGGGGGGGGGGGGGGGGGGGGGGGGGGGGFDGGGGGGGGGGGGGFGGGGFGGGGGGFGGDGGGGGGGGGGGCGGGGGDGGGGGGGGGFGGGGGGGGGGGGGGGGFGCGEGGGGGGGGGGGGGG>ECCGGGGCC<EFGGGGGDFGCG9DEFGG8EGGG5EE8CFEGGEDECEC*1/=5C7EDE5CC?EFGG3**;877=?DC7C<C>:*20+27*027>0A5*/95C35ED)76::*(9>).)1/*2/@?<3)9/A:1)2-4(493,7(833),-*971,(
@M03506:14:000000000-AKVR1:1:1101:5953:3763 2:N:0:30
GGACTACTCGGGTTTCTAATCCCGTTTGCTCCCCTGGCTTTCGCGCCTCAGCGTCAGTGTCAGCCTGGCAACCCGTCTTCACCTCAGGTGTTCCTCTTGATATCTACGCATTTCACCGCTACACCAAGAATTCCGATTTCCCCTTCTGCACTCTAGCACTGCAGTATCACTTGTCCGTTCTTAGTTAAGCTCAGAGATTTCACAAGTGACTTACCGCGCCGCCTACGCGCCCTTTACGCCCAGTAAATCCGAACAACGCTTGCTCCCTACGTCTTCCTGCCGCTGCTGGATCGCAGTCGTC
+
CC?ACGGGGGGGGGDGGGGGGGGGGGGGGGGGGGGGFGGGGFEFGGGGGFGGGGGGGGDGGGFGGGCFGFGFGEGGGGGFFFGADFGGGGGGFFGGGGGAFEFGGCFGEGGGG?EFGGDDCFGDF@FFA@FGGAGCGG7FFGGGGFGAFFFGGGGDCFGGGGGGFAFFGCFGG8EGEGGGG,,,3@A=ECFFFG9<EE9:CFFGDCGFAGG;C<FGG59C747C*9)::455<;F+.*::**8C77@+CE538<>*993=>>)2*2102./7>FE+C)8+(,409(2)()-53(,*0)((,
@M03506:14:000000000-AKVR1:1:1101:10227:3786 2:N:0:30
GACTACCCGGGTTTCTAATCCTGTTTGCTCCCCTAGCTTTCGTGCATCAGCGTCAGTTATGGTCCAGTGAGCCGCTTTCGCCCCAGGTGTTCCTTCCGATATCTACGCCTTTCACCGCTACACCGGAAATTCCACCCACCTCTCCCACACTCAAGCCCCGCCGTTTCTGAGCCAGCCTATGGGGTGGGCCCCAAAATTTTCCATCAGACTTGCTCAACACCACACGCCCTCTTTAAGTCCACTAACACCTACTCTCGCTCGCCCCCCTCGGATTCCACTCACGCACTGCAGCGTGTTGCCC
+
CCCCCGGGGGG@@@FFA<<<C<FFGGGGGCCF,ECC@<EFEFFCGG<F@FFFC@C,<,CEFDF9FGFEAE,99++6BFA7,@,@:6DF=??FFCD<FE,,+8EFEF,C+=CFGC<AFF+@7FGG+++64FG,,,,,@DCF,>,@@8>,@C,@>,3@+6+@E+34@CD3,,,,@,6*@,,5,,,*1114*4:B*/,,5,,,,0,,1+3A?*+*41<C8**/2***1)=)1);0:**0-**+0376>62)*20)*)**1(9187)158:)*)*0)1+0+.**((.3(,3)37(,)((1)))-)
@M03506:14:000000000-AKVR1:1:1101:12942:3792 2:N:0:30
GGACTACCCGGGTATCTAATCCCGTTTGCTCCCCTGGCTTTCGCGCCCCAGCGTCAATTCCGGTCCAGGGTGCCGCCTTCGCCCCCGGTGTTCCCCCCGATATCTTCGCATTTCACCGCTACACCTGGAATTCCGCCTCACCCCCCCCGATTCAATCCCTTCCGTATCGGACCCCGTTCCCGGGTTGTGCCCGGGGATTTCCCGTTTGCATTTGAAGGCCGCCTCCGCGCCCCTTTCGCCCAGCAATTCCCCACAACGCTTCCCCCCCCTGCATCACCGCGGCTGCGTGCCCCTCGTTTGC
+
CC9CCE,6F:FG+@CF@CED,CF@FGG>F,@EEGG,FC<EF9,B@CF:F,CC7@8B@A,CF6+6@@,:<,:8BC+CC,C,,?F,CC7@FE?FFG,=F+4>=:4,7,C+:::FG,5DD+=C@+,@F,:3>F<F,F:@33@,@,63C8**==78;,,66A8@,C*=0/8****4*/*3***5?*2:8C**/++2;*CC**2<+*+*/*+*+*0*+*+3*9)1)1)***)8:D>=)87*6*0:A*11*20*+<+)85C5*(1/)))25C:)*)*00*++3.)/((-4((()(0,()((/0)(,-
@M03506:14:000000000-AKVR1:1:1101:12733:3818 2:N:0:30
GGACACTGGGGTTTCTAATCCCGTTCGCTCCCCTGGCTTTCGCGCATCAGCGTCAGTATCGGCCCAGTAGCCCGCCTTCGCCTCAGGTGTTCCTCCCGATATCTACGCATTTCACCGCTACACCGGGAATTCCCGCTACCTCTTCCGTACTCTAGTCTGCCAGTCTCCGCTGACCCTCCGGGGTTGAGCCCCGGGCTTTCACAGCCGACTTAACAAACCGCCTACGCGCCCTTTACGCCCCATACTTCCGAACACAGCTTGCCCCCCCCGTATCTCCCCGGCCGCTGGCACGCAGTTAGCC
+
CCCCCGGGGGGGGGGGGGGGFGGGGGGGGGGGGGFFGGGGGGGGGGEGGGGGGGGGGGGGGG>FGGGGGGGGG@FEGGGDGGEG,,EECFGCGDGDGGEGGGGFFFDF+BBEGFGGCG:7FEEFEGGCC>FFG,>C3=FGDGGGFGBECGFFFF7,,,@ACFGG,9D,:5BC8?FG?EGCEC:8EGGGCGFCEGCCCFFC>F7AGC=2><>7<F++1>:*95****05:7B75?*:(<)****20+09+*/).<***.02)00*1CE:E)*)0*+0<()*-(((-3(01))3),->*/<A?
@M03506:14:000000000-AKVR1:1:1101:13863:3838 2:N:0:30
GGACTACTAGGGTATCTAATCCTGTTCGCTCCCCACGCTTTCGTCCATCAGCGTCAATATATTGGTAGTAACCTGCCTTCGCAATTGGTATTCCATGTAATCTCTAAGCATTTCACCGCTACACTACATATTCTAGTTACTTCCCAATAATTCAAGTCTTGCAGTATCAATGGCCGTTCCACCGTTGAGCGATGGGCTTTCACCACTGACTTACAAAACCGCCTACGGACCCTTTAAACCCAATGATTCCGGATAACGCTGTGATCCCCCGTTCTACCCCGGCTCCTGGCTCGGCGTGTGG
+
CCCCCGGGGGGGGGGGGGGGGGGGGGGGGGGGGGGGGGGGGGGGGGGGGGGGGGGGGGGGGGGGGGGGGGGGGGGGGGGGGGGCGGFFGGGGGFFGFGFGFGEGGGFGGGGGGGGGGGGGDFGGGGGCGGGGGGFGGGF=FGFFFCDGGGGGFGGFFGGFCFFDGFGGGCFFGCEGEECDCFFEGDCECFGG,+@EGG?FGGFGGGGG7CCDFC79F:A:9DCE9C5>E4AEF49C?CFFE*C8C,14:C64))9+72>5).02+3;)*)20)2=+9))*-41,((.0(.())4()00(((
@M03506:14:000000000-AKVR1:1:1101:6091:3840 2:N:0:30
GGACTACCCGGGTATCTAATCCCGTTCGCTCCCCTAGCTTTCGCGCCTCAGCGTCAGTGTCAGCCCAGCAACCCGCCTTCGCCGCAGGTGTTCCTCTTGATATCTACGCATTTCACCGCTACACCCAGAATTCCAGTTGCCCCTTCCGCACTCTAGCCCCGCAGTATCGGTTGACCTTTCCGGGTTAAGCCCGGAGATTTCACAATCGACTTGCGGTGGCCGCCTACGCGCCCTTTACGCCCCGTAAATCCGCACCCATCCTTGCCCCCCCCACTTCCCTCGCCGCCCGGCACGGGGTTGG
+
CCCCCGGGGGGGGGFGGGGGGGGGGGGGGCFGGGGGGGCFFGGGGGGGFGGGGGGGGGGGGGGGGGGGGGGGGGGGGGGFGGGCF+FFGGGGGGFGGGGGGGFGGFGGGFG7FGGGGGGGGGGGD+DFGGFFFFDGGC=FG?FFFGGGCEG6EGFDGGG8:78@E,5EEEGGGGGCGGGGFGGGE>5<AEGCCEGG=:?=FFCC9=61A)*13:/873);75<5*/0)*/.C)0)96>);CG)/1*;5+2<)))))*(*0)1**2387C79)))2+3.7+,4((((()-)4()(4)77(-(
@M03506:14:000000000-AKVR1:1:1101:6894:3841 2:N:0:30
GGACTACCAGGGTTTCTAATCCCGTTTGCTCCCCTGGCTTTCGCTCCTCAGCGTCAGTGTTGGTCCAGGATGCCGCCTTCGCCACCGGTGCTCCTCCAGCTATCTACGCATTTCACCGCTCCACCTGGAACCCCGCCTCCCGCCCCCAATCCCAAGCCCTCCAGTCTCCCATCCTGTTCCCCTGTCACGCTGAGGGACGTCACGTCTTACTTTCTTGGCCGCCTCCGCTCCCTCTCCGCCCCGTTCTCCCCACCACCGCCTTCCCCCCCCCTATCACCTCCCCCTCTGCCTCCGATCTCCC
+
CC@CBEFG-E7FEF7@F9FEGA@FFEGDG9,@F7<C@86CEEC7@C@8EFE,FFE,@,,CCF8,,6E,E6EFFCFGEEFG<FCFFC@7CE+C,=?FGGF?EFG,EDAFF++85<<FF@C=:4A?=<,,,9,+868++8>D++3+63@B+@,,@D,,@D+,6@,4733;,,,,,5,,2,2@D8,*,4,2;,***1**/**/=2/AFGC*2:2+++++102=):DE*5=./1)2*))2,))*2>)**2**+2*0))**14C7<)=*2*?):))))2+30.*1((--(-())*),)(-*)).).
@M03506:14:000000000-AKVR1:1:1101:5855:3887 2:N:0:30
GGACTACCGGGGTTTCTAATCCTGTTTGCTCCCCACGCTTTCGCGCCCCAGCGTCAATTACGGGCCAGATAGCCGCCCTCGCCACCGGTGTTCTTCCCAATATCTACGAATTTCACCTCTACACTGGGAATTTCACTATCCTCTCCCGCATTCAAGCTCATCAGTATCCAGCGCAGCCCCCAGGTTGAGCCCGGGAATTTCACTCCTGACTCTATAAGCCCCCTCCGCGCCCTTTACGCCCAGTAATTCCGAAAAACGCGCTCCCCCCTCGCATTCCCGCGCCGGCTGGCACGCTTTTAGC
+
CCCC@CEEEDGGFGCGGG9FAFFFGDFGGCF@FGGGEG>FEFEEGGG+@@CFGFECCF9@,C::C:7DF=ECEFGGE+8C@FC:FGGGCFGEGGFEFG9FGGGGGGGFC<<=FGDG?,AFFDFGEDG8,6A<,:@DEG;>FFF;=DFCEGE6EFCDF,D,@7,95@EC,DDG*@E85,9:C*48,,A<<8BEC:588:0@C7E+<6++4;7++351;+9C*:)*19>>=CBC3)0:573*:*/073+9+0+.)))/143*.0<DGE:3:53)7**++))1,(((,((0(0(,)-(1.*.(.
@M03506:14:000000000-AKVR1:1:1101:22790:3925 2:N:0:30
GGACTACAGGGGTATCTAATCCCGTTTGCTCCCCTGGCCTTCGTGCCTCAGCGGCAGGAACTGTCCAGAGACCCGCCTTCGCCACTGGTCTTCCTCACGATATCTACGCATTTCACCGCTACACCGTAAATTCCAGTCTCCTCTCCTGTCCCCCAGCACGGCAGTATCGAAGGCAGTTGCGGAGTTAAGCCCAGAGATTTCTCCCCCGTCTTACCGCGCCGCCTACGTCCCCCTTACACCCACTGAACCCGCACAACGCTGTCAACCCCTGACGTCCCCGCGCTGCTGTGCCCGCTATAGC
+
CCCCCFFFGGGGGGG9EEFFF<<FGGGG<FGG@CF<EFGGGGDAFGD6@<CFG+@FG>CGGGGGG8CE9AEEFFEGDEGGGGGCFGGGGFAACFF9FBFEEGEGGGGCB+?:EF9?ECGE@C@FG=E7:+C,CBG9CA,A4EE,DD,6,38,,+@+3@FE+=6@,,75++,+3@:*A,2,4*1**4>,56,>,:,1<,>,;+>,<*/*4*;*+30*280*)):2**))*15*)))25**;E5**20+0*;:)0))29,C=)09**+*)*)1))*2*2-)*(-,((-,/.).))(()))))-
@M03506:14:000000000-AKVR1:1:1101:23082:4014 2:N:0:30
GGACTACCAGGGTTTCTAATCCTGTTTGCTCCCCACGCTTTCGCGCATCAGCGTCAGTTCCGGTCCAGGTAGCCGCCTTCGCCACTGGCGTTCCTCCCAATACCTACGCATTTCACCGCTAAACTGGGAATTCCGCTACCCCCTCCCGGACTCTAGCCAAACAGTCTCAAAGGCAGCTCATCAGTTGAGCAGAGGGATTTCACCTTTGACTTATCCGGCAGCCTACGCCCCCTTTACGCCCACAAATACCGAATAAACTCCGCCCCACCCGTATTACCCGCCGCGATCGCACGGAGCATAC
+
CCCCCGGGFFGCFFGGGCFGGGFGFFGFGGEFFDGEGGGCGGGGCGGEEE@DGGGGCGGGEC@F:@FECEFFFFCFE@:ECCCECFDC,+4@F,CF8FC=?EFG9FGGGCF7FEFFCFFEF+5??<FFG8=FE<FCBCEDC7=EG+==8C8+@9E,@FGG6EF6D4@;:,ECFCB::6?,22,,5;>C<D,:,:>*;6,,,+5,A<F,4++4,+,1*58*//;6CD)55))*/.9>>*5CEC5C*/9*<2*)7)**2)*+/.)*98*)20)0)2+++)0*,(,((-()(.(-.(11)).))
@M03506:14:000000000-AKVR1:1:1101:14083:4021 2:N:0:30
GGACTACAGGGGTATCTAATCCTGTTTGCTCCCCACGCTTTCGCACCTCAGCGTCGGTACCGGGCCAGTGAGCCGCCTTCGCCACTGGTGTTCTTGCGAATATCTACGAATTTCACCTCTACACTCGCAGTTCCACTCACCTCTCCCGGACTCGAGACTCCCAGTATCGAAGGCAGTTCTGGAGTTGAGCTCCAGGATTTCACCACCCACTTCAGAGTCCGCCTACGTGCTCTTTACTCCGCGTTATCCCGTTCAACGATCGCCCCCTCCGCTTTACCGCTGCTCGTGGCCCGATGATAGC
+
CCC@CGGGGGGGGGGGGGGGGGGGGGGGGGGGGGGGGGGGGGDGGGGGGGGFGGGGDGGGEGGGGGCDGFGFDGEGGGEGGGGEDGGGGFFGGGFGGGEG7FFAFFGGGGEFGGAFFFFEGGGGFGGC7CFGGGGEEF?DFGGFGGGEGGDEF9E88>CD,:FFGA>,:4>FEC88CFFGDFF64?D,,6>2>8>F=CCC;:C@,7=*/?*+,25+*+1+18*:*;))**)4+=++)+1<**19/:2*<<*))0**0(*/)0057:*.*0/007*:7-.*(,-,6(()-0(()((**1)-.
@M03506:14:000000000-AKVR1:1:1101:17722:4039 2:N:0:30
GGACTACTCGGGTTTCTAATCCTGTTTGCTCCCCACGCTTTCGTGCATGAGCGTCAGTGCAGGCCCAGGGGATTGCCTTCGCCATCGGTGTTCCTCCGCATATCTACGCATTTCACTGCTACACGCGGAATTCCATCCCCCTCTGCCGCACTCCAGCGATGCAGTCACAAATGCAGTTCCCAGGTTAAGCCCGGGGATGTCACACCTGTCTTCCACCACCTCCTGCGCCCGCTTTCCGCCCAGTATTTCCGATTACCGCTTGCACCCTACGTTTTACAGCGTCTGTTGTCACGTAGTTAGC
+
CCCCCGGGGGGGGGGGGGGGGGGGGGGGGFGGGGGGGGGGFGEGGGGGGGGGGGGGGGFGFGGGGGGGGGDGCGGGGGFGGGGCFGGGGDGDCFFGGGEGGGCGG9A<FEGEGGGGGGGGGG?BFGCGGGGGGGFFGGFGGBCG8DCCEGGGGGGF?8+@+@;FAF,@@E>:,@@>FFCGC99@<D;9?FEFEEGD5:4=CFGEGGGG:F+++23+**2:*;<6<C:)*:)CC5.*)/58*//97+31+:*)))1**(1:)07*>8;)*09))**+3)*+-(-(4).6(*)-.(.*8*)).
@M03506:14:000000000-AKVR1:1:1101:21031:4039 2:N:0:30
GGACTACAGGGGTTTCTAATCCTGTTTGCTCCCCACGCTTTCGCACCTCAGCGTCAGTTCCGGGCCAGTGAGCCGCCTTCGCCACTGGTGTTCTTGCGAATATCTACGAATTTCACCTCTACACTCGCAGTCCCACTCACCTCTCCCGGACTCAAGATCCCCAGTATCAAAGGCAGTTCCAAGGTTGAGCCTGTGGATTTCACCTCTGACTTAAAGATCCGCCTACGTGCTCGTTACCTCCAGTGACTCCCAACAACGCTAGCCCCCTTCGTCTCACCGCGGCTGCTGGCCCGCAGTTAGC
+
CCCCCGGGGGGGGGGFGGGGGGGGGGGGGGGGGGGGGGGGGGGEEGGGGGGGGGGGGGGGGGGGDGEGGGGDFGGGGGGGGGG>GGGGGGGGGGGFGGDDGGGGGGGGGFGGGGGGGEFGGGGGGGCECEGG8EAFACFFGEGCFGGEECGGGFGDFGGGGFGCFCFFFFGGGG?*4EFFGGFGGGGG6EFC,,6699DFFFG,,=9ACDGFGGGF+*+=7**:D45A6C)=*8)/3++>=2*+2<?CC:*54)*1*()*).9<<;*.27*7)**+31.72119(1:?07(-)(()8945<
@M03506:14:000000000-AKVR1:1:1101:13468:4076 2:N:0:30
AAGCCTACCTGGGTCACTTATACTATGCTATACTCGCACTGTCGTCCCTGCCGGTCCTTTGAGCGCGGGTGCGCCGCCGAGGCTACCGTCGCCATCCGTCACTGCTCTGCACTTCTCCCCTACCCCCCGCGCACCCCCTACCTCCCCTCCACTCTCCACCCCCCCTCTCAACCCCCCCCTCTCCTCTCGTCTCACCCTCTTCCCCCTGCCTTTCTCACGCCCCCTCCCACCCCTTCACACCAACCACCCCCCGTAACCTCCGCCTCCCGCCCATCTCCCCCCCCCGTGCCCCCTATACCCC
+
8,6,,,,-C--6,C,C6@,6,C@,,,,CF;,E<,C,7+F+,,,,66,8;F,,+88++,,<,,,,8@+++8+8++,+>:++7+4,?,,6+8:+++4,:+:4++,,85,,,,,3,7,,:?,+8+3,,++++5+**53*>>**229>,**,*6,,,4,,,12,=*:**/3**5+<******/*****+*22**2*2+<***1*3*0;*2**2***+2++**)*1))21*))**./))0*)2*211*/5**)/2*0).)*1.*20).*/22)*0)).*2+3<)*(((--3()()(-)(,***)((
@M03506:14:000000000-AKVR1:1:1101:7647:4116 2:N:0:30
GGACTACTCGGGTTTCTAATCCCGTTTGCTCCCCTAGCTTTCGCGCCTCAGCGTCAAGAACAGGCCAGGAAGTCGCCTTCGCCACTGGTGTTCCTCCCGATATCTACGCATTTCACCACTACACCGGGAATTCCACTTCCCTCTCCTGCCTTCGAGTCGATCATTATCGCGTCCCCCTCCCCAGTTGAGCCGGGGGCTTTCACACGCGACTTGAACGACCGCCCGCGCCCTCTCTTCTCCCATGAAATCCGGTCAACCCTCCCCCCCGCCGTACTACCGCGGCCCGCGGCCCGTACTTAGC
+
CCCCCGGGGGDGCFGGGDEFEGEGGGGGFGAEFGFFGGGGGGGGGDG:FFGGGEGGGGDCFCEFFCFF<CCEFGCGGGGGGGGEGAFFAEFGCGEEFEFDEGEFGG,+@+BCF?AC?EFFFG,FF@FCGEFFGF;EGGGG@9>>FGGDGG,=,1==DFEDEGG8D,@>DG+>++68**43BC>C1D9=D8DE>8*8CEFDFFGC8=E**9//:*+<**7C5>5*9<5.*10**)/*.**<E*05*0+/0<*0)0/*0(*:)))1)2*.*07)0**+3(.7,,-1((()-)(-.((*)*)..
@M03506:14:000000000-AKVR1:1:1101:18808:4147 2:N:0:30
GGACTACCCGGGTTTCTAATCCCGTTCGCTCCCCTAGCTTTCGCGCCTCAGCGTCAGTGTCAGCCCAGCAACCCGCCTTCGCCGCCGGTGTTCCTCTCGATATCTACGCATTTCCCCGCTACACCGAGAATTCCAGTATCCCCTTCTGCCCTCTAGCCCTGCAGTATCGGCGGCCCTTTCCGGGTTCAGCCCCGAGATTTCACCCTATCCTCGCCTTTGCCGCCTCACCGTCCTTTCTGCCCAGTAAATCCGCTCAACGCTTGCCCCCCCCGTCTCCCCCCTGCCGTGCTAGCAGTCTGAC
+
BC6@CDGG-FGGGGGFGDFDGCA;FEC;FCGGGG88FFGGGG@C:FEEFFEFGGGCCE9FFEFGGGGDGFGGFGEEGGGGGGGGG+@FFDFFFGGF9F7@F<FFF9FFEFGBF?,5EBFE7FC@F=7F7:DFFGA>D,,9@,@44D,DA,,,6A;EFD,3>@,@<7@F85****=5?*=@B8*=E8*3+?BC**1**:<?CD7+/2*++2***)*****3:))2*1)0**):9:6:)**2<F*19++*+3+)))))*41737)**<*)2)958*/*+(0*((-((((0())))-.0/8)))
@M03506:14:000000000-AKVR1:1:1101:12069:4159 2:N:0:30
GGACTACCCGGGTTTCTAATCCCGTTCGCTCCCCTAGCTTTCGCGCCTCAGCGTCAGTGTCGGCCCAGCAACCCGCCTTCGCCGCAGGTGTTCCTCTTGATATCTACGCATTTCACCGCTACACCAAGAATTCCAGTTGCCCCTTCCGCACTCTAGCCGAGCAGTATCAGTTGACCTTTCCGAGTTAAGCTCGGAGATTTCACAACTGACTTGCACCGGCCGCCTACGGGACCTTTCCCCCCCGGCACTCCGAACCACGCTTGCCCCCCCCTTATTCCCCCCGCTGCTTGCCGGGACTTGT
+
@CCCCGGGGD@FEGGGGGEFGGGGGGGEECFGG@FGGGA9FFGGCGEBFF<CC@CFG,EEFG7@BFGGGGFG@@CFGGGFGFG:4>:BFFGGDGGGE,?FFGGFGFGGDBFGGGGGGGEGGGGGGG8FFG9FGGFGG9CA98DD6@D6C+@6,,=3>86+@EG6EA9>ECFFG;99,>?>BCGG5CG@7D;8B*8C*ACCG7C9,CF6CFFF+;9+0:)*))/15*7)*)02>.9>)7*027)))28)*3*)).)/7(**)7)*0+*):55)0*+++)9*-(-4(40))9,,)(()0))).
@M03506:14:000000000-AKVR1:1:1101:11286:4196 2:N:0:30
GGACTACCAGGGTTTCTAATCCTGTTCGCTCCCCACGCTTTCGCTCCTCAGCGTCAGTATCGGCCCAGAGACCCGCCTTCGCCACCGGTGTTCCTCCTGATATCTGCGCATCTCACCGCTACACCAGGAATTCCAGTCTCCCCTACCGAACTCTAGCCTGCCCGTATCGGCTGCAAGCCCGCAGTTTAGCCGCGGGTTTTCACAGTCGACGCGACAAGCCGCCCACGCGCTCTTTCCGCCCCATCAATCCCGACCACCGCCGCCCCCTACGCTCTACCGCGGCTGCCGGCACGTCGATCAC
+
CCCCCGGGGGGGGGGGGGGFGGGGGGGGGGGGGGFGGGGGGGGGEGGGGGGGGGGGGGGGGGGGGGGGEGGGGGCEGGGGDGGGGGGGGGGGGGCGGGGGGDFGGGCCFCEGGFFGGGGEGGGGG?FCG8EFGGGGGGCFGFEFGGGG8CGFGGFGGGFGGGG6EGDGGGGGDG6CFFGGCE*>CF,CGGGEEDEC:CCCF+<<9:?55>7)*1/:7*7C577**75)*).:*1**6>>E5*/9*+2*28+5).)9*-)*8.)1)2:;*)15)*/+0))2(-2(,(()(.(476()))(,(
@M03506:14:000000000-AKVR1:1:1101:23560:4197 2:N:0:30
GGACTACAAGGGTTTCTAATCCTGTTTGCTCCCCACGCTTTCGTGCCTCAGCGTTCGTTCTGGTCCAAATTGCCCCCCTCGCCCCGGGTGTTTCTCCCCATATCTACGCATTTCACCCCCACCCCGGGCATTCCACATTCCCCCTCCGCAATCTAACTCGTCAGTATCCACTGCAACTCCCAGGTTGAGCCCAGGGCATTCACAACGGCCTTATACACCCGCCTCCGCCCGCTTTCAGCACACGTATTCCTACTAACGTTGCTACCCCTCCTCTTATCGCCTCTGCTGGCGCCGAGTAATC
+
BC8B<CFEFCGGFFGF-<EE6FF<FGGGA,,EDGFEF+6CFFCE@CC,6,6E+6,,,8,;DCFFAF9,C<,6<F,,66@,@FF,++8>7>BF,555BF+:B4,,9,,+8B?=,A5,B48+8+4+8+@C+@<D,AA<,,,,9,3++6>+4++54,337,@+,@**@5,><,,3@<>?,?7<,,,*5D1<,22==E588*<41+>,,4/**152+3+++20*/)):*2555).*)07*)*0+2**)**+/0A+1*/***-0*))*2:**)/7*.):+<+6)*,-2(52))()(4.(()0))66
@M03506:14:000000000-AKVR1:1:1101:16423:4222 2:N:0:30
GGACTACTGGGGTTTCTAATCCTGTTTGCTCCCCACGCTTTCGCGTCTCAGCGTCAGTTGTCGTCCAGAAAGCCGCCTTCGCCACCGGTGTTCCTCCTGATATCTACGAATTTCACCTCTACACCAGGAATTCCACTTTCCTCTCCGACACTCAAGAAAGGGAGTTTCAAATGCAGTTCCTGGGTTGAGCCCAGGGATTTCACATCTGACTTTCCTTCCCGCCTACACGCCCTTTACGCCCAGTGATTCCGAGCAACGTTTGCACCCCCTGCCTTACCGCGGCTGTTGGCACACGTGTCGC
+
CCCCCGGGGGGGGGGGGGGGGGGGGGGGGGGGGGGGGGGGGGGGGGGGGGGGGGGGGGGGGGGGGGGGGGGGGGGGGGGGGGEEGGGGGGGGGGGGGGAFGGGGGGGGGGGGGGGGGGGGGGGGGGGGGF8FGGCGGGGGGGGGGGDCGEGEG,@DFCDFFE8EGFFGGGFGGGGGGDEDCF68DCG,5DGG8C***;CCFDGG;6:??F:@E@DGFFAC*9CEGFAFCCAG5AF7>*:EE*77=<C6+C+))))**-1::)@*9EGDEEF))*<6E,7>626((()1.<)5).(*)/,(-
@M03506:14:000000000-AKVR1:1:1101:20337:4226 2:N:0:30
GGACTACTGGGGTTTCTAATCCTGTTTGATCCCCACGCTTTCGCGCTGCAGCGTCAGAAACTGGCCAGTGAGCCGCCTTCGCCACCGGTGTTCTTCCCAATATCTACGAATTTCACCTCTACACTGGGAATTCCACTCACCTCTCCAGTCCTCAAAGCCTCGCAGTCCCAAAGGCCATTCCCGAGTTGACCTCAGGAATTTCACCTCTGGCTTCCAAAACCGCCTACTCGCGCTTTACGCCCAGTAATTCCGAACAACGCTAACACCCCTCCGCGTACCGCGTCCGCTGCCACCAAGTTAC
+
CCCCCGGGGGGGFGGGGGGGGGGGGGGGGGGGGGGGGGGGGGCGGGGGGGGGGGFGGGFGGGGGGFGGGGGGGGGGGGGGGGGCGGGGGEGGGGGGGG?FGGGGGFF@7FFFFGGGFFG99EFFFEFFFEFGDG;F,AD8AEE9DGGFGGD8EGCGFGGFF868=CEGFGG7:?FG?FAEFGG63D59:,@,88B,,4D9,5,2<9EGF**31*22=:6CG)8ED4A*7*:*))):)C.;3:5420+*+299))//5(/*7))9*+*0*)9))**2/(7*3,-,3(-52).2*.(*.94))
@M03506:14:000000000-AKVR1:1:1101:15221:4238 2:N:0:30
GGACTACTAGGGTTTCTAATCCCGTTTGCTCCCCTGGCTTTCGCTCCTCAGCGTCAATATTGGTCCAGGATGCCGCCTTCGCCACCGGTGTTCCTCCAGATATCTACGCATTTCACCGCTACACCTGGAATTCCGCATCCCTCTCCCAAATCCAAGCCATCCAGTACCACACGCCGTTCCCCAGTTAAGCTGAGGGTTTTCACGTAGGACTTAGTTTGCCGCCTTCGAGCCCTTTACGCCCAGTCATTACGAACAAAGCTAACCTCCCCCGTCTAACCGCGGCGCCTGACACGGGCTTTGC
+
CCCCCEGGFFGGEFGFGGG<@<CFFFGDCDF<CFGGC@FFDCFFGEE<E<F<FEFCGGCEFF9CFGGGGGGFFGFE7CDG7CEFGCB7FGGGFF9FCFGGFFCA<5EDGGGEFG,5<FGG7CFE<E=BF,5?FF87+FEEGFGGGCD67,D,@,D=>@,,,@DDEF@;FE8CED++@+@,6,7@D@FFAFE;@36@*,1*5+<,4,199CCCFC;9+++,)/84*0)073):CF6+9*)*3**0*3<A1B*))05*/(201*/1*2*./85<)123@(0:(2(((-(0(0).),().).))
@M03506:14:000000000-AKVR1:1:1101:21763:4241 2:N:0:30
GGACTACACGGGTTTCTAATCCTGTTTGCTCCCCACGCTTTCGTGCTTGAGCGTCAGTGTTATCCCAGGGGGCTGCCTTCGCCATCGGCATTCCTCCACATCTCTACGCATTTCACTGCTACACGTGGAATTCTACCCCCCTCTGCCACACTCTAGCCCTACATTCCCATAGGCCATCCCTCGTTTAATCCCAGGCTTTCTACCGCTGACTTAGAGACCCGCCTGCGCCACCTTTACCCCCAGTATATAAGATTAATGATCCACCCCGCCCTTATACGTCTCATTGCGTCCCCTCATGTGC
+
<C?CCFGGGGGE7;,EFGGGGFFF@CGGGG9CFGFG>CFFDAF<D7<FFFFFCCFG7;CFFDFGCE,,7F+@CE,,,ECFFFEDGGG@+++C<CFFF,C?5B,CEC9BF:74CAEGGEGGAB5?+?,@:9,A4CF<FFFGEGG,,,=3@@ECGA673,,63,,33E5:A,,8,DFC,>,3,,@3*@8A3;,,,,**,4,,,255*=/**;+8,+,,1*)4)/85/*.3*))*2)01)*)3**12*+0*+++*/**;7200**/2***)*)1))*320(1*(()-)))0(0(()((*1*.))
@M03506:14:000000000-AKVR1:1:1101:19821:4253 2:N:0:30
GGACTACAGGGGTTTCTAATCCCGTTCGCTCCCCTAGCTTTCGCGCATCAGCGTCAGTGTCGGCCCAGCAACCCGCCTTCGCCGCAGGTGTTCCTCTCGATATCTACGCATTTCACCGCTACACCGAGAATTCCAGTTGCCCCTTCCGCACTCTAGCCAGACCGTATCACTTGCCCGTTCCGAGTTAAGCCCGGAGATTTCACAAGTTACTTGTTTGTCCGCCTACGCGCCCTCTTCGCCCCGTACTTCCCACCAACGCCTGCCCCCCCCGTGTTCCCCCGGCGCCTGCCGCGGCGTGCGC
+
CCCCCGGGGGGGGGGGGGGGGGGGFGGGGDGGGGGGGGGGGGGGGGGGGGGGGGGGGFGGGGGGGGDGGGAGGGGGGDGGGGGGGFEGFGFGGGDGGGEGGEGGFFFFGEEEGGGGGGGEEGGGGC7FECGGGG9DC<FGFGGG?FGGGCECGG7>CGFF6C*@E*@,2=?F<@CFE:CC,/*4;C,,>FGGDD:C*05=@+>+>=1++++31;<6C*+=7C57*757>5@CD)0*69B;E*7D3***3+21)09*>6C*<:5*9EGFC>)5)2*++))27(,4(305(0((72(1.)((,
@M03506:14:000000000-AKVR1:1:1101:19889:4260 2:N:0:30
GGACTACTGGGGTTTCTAATCCTGTTTGCTCCCCTGGCTTTCGCTCCTCAGCGTCAGTGTTGGTCCAGGATGCCGCCTTCGCCACCGGTGTTCCTCCAGATATCTACGCATTTCACCGCTACACCTGGAATTCCGCATCCCTCTCCCAATCTCTAGCCATCCAGTATCAGACGCAGTTCCTCGGTTAAGCCGAGGGATTTCACGTCTGACTTAGTTGGCCGCCTACGAGCCCTTTACGCCCGGTAATTCCGACCCACGCTTTCCCCCCCCGGATTACCCCGGCTGCTGGCCCCGAATTAGC
+
CCCCCGGGGGGGGGGGGGGGGGGGGGGGGGGGGGGGGGGGGGGGGGGGGGGGGEGGGGGGGEGGGGGGGFGGGGGGGGGGEFG@FGGGGGGGGGGGGGGGGFGGDFGFGGGGGFFGGGGGGGFCFFFFC8FFGGFG+:FFGGGEGGGG,@8AFGEFFG9DGGCEGC>EGG?AEGGBEGGG9FCEGGD,@DFC:>5?E689;+D@<FFGED71=+;,+*6<57C51>38555**0/+9<AEE*1C5*<*+3+<)))979GC5.1:F6:5E:).7C*+34)/,467(,4)(0,-),()))),(
@M03506:14:000000000-AKVR1:1:1101:18172:4261 2:N:0:30
GGACTACTAGGGTATCTAATCCTGTTCGCTCCCCACGCTATCGCTCCTCAGCGTCAGTACCGGCCCAGAGTGCCGCCTTCGCCACCGGTGTTCCTCCTGATATCTGCGCATTTCACCGCTACACCAGGAATTCCGCACTCCCCTACCGGACTCGAGTCATAGCAGTATCGAGTGGCGTCTCCGAGTTGAGCCCGGCGTTTTCACACCCGACTTCCCAAACCGCCTCCGAGCTCTCTACGCCCAATAAACCCGGCCAACCCTCGCCCCCTCCGTATTCCCGCGCGCGCTGGTCTTTAGTTGT
+
@CCCCGGG<FGGGGGGGGGGGGGGGGGGGGGGGGGGEGGGGGEEDFGGGGGGGGGGGGGGGGGGGGGFGGGFGGGGG:7FFGGGGGGGCFCFGGGGGGFEGGGGGGGGGGC+FGFFGGG7E@FGGFGGFGGCCGFGGGEFGGGGGGG8=8CEGFGECF9F9:CG;E9;E:CF3DCC*>C18DECE>::CE:FFEE*/*/:?@FG7CAEC):D=+3C>7)A>73C557@*).19F*2)27E8***90CF+8837)9)9(*2.<551:CB*)97)1;8+:4/(((,((-)-.,)*).2**)6)
@M03506:14:000000000-AKVR1:1:1101:8164:4265 2:N:0:30
GGACTACTCGGGTTTCTAATCCTGTTTGCTCCCCACGCTTTCGTGCATGAGCGTCAATCTTGACCCAGGGGGCTGCCTTCGCCATCGGTGTTCCTCCACATCTCTACGCATTTCACTGCTACACGTGGCATTCTACCCCCCTCTGCCAGATTCTAGCCTTGCAGTCTCCATCGCACTTCCCAGGTTGAGCCCGGGGATTTCACGACAGACTTACAAAACCGCCTGCGCACGCTTTACGCCCCGTAATTCCGATTCACGCTTGCCCCCTCCGTATTACCCCGCCCGCTGGCCCGGCATTCGC
+
CCCCCGGFGGGGFGGGGGEFGGGGGGGGGGGGGGFGGGGGGGGCGGGGG<CDGGGGGFGFGFGFGGGGFGGGGCEGGGGGFGGGEGGGGDGGGGGGG?FDFGGGGGGGGCEEFFCCFEFF?FGGDGGG+FFFG9FGGGGGGGD@CFGGGDEFDE8DED=E?FDF=E9DFFCFE>E6CFGGD,48@FFCEFGGGDE587CFCCFCEEEG6?<FCC+50*):7CD=**)8*:7C*77*41)CE*9DDCA6:<<)>7*:C(**)))*28:3*0)85F?9+./*((4(-7()-)(()(())*))(
@M03506:14:000000000-AKVR1:1:1101:21188:4273 2:N:0:30
GGACTACAAGGGTTTCTAATCCTGTTTGCTCCCCACGCTTTCGCACCTCAGCGTCAATATGTGTCCAGTAAGTCGCCTTCGCCACTGGTGTTCTTCCGAATATCTACGAATTTCACCTCTACACTCGGAATTCCACTTACCCCTCCACAATTCTAGCGCTGCAGTCTTCAAGGCAATTCCGGAGTTGAGCCCCGTGCCTTCACCCCTAACTTACAAATCCGCCTCCGTCCGCTTTACGCCCCTTACTTCCGCACCCCCCCACCCCCCCCCGTACTCCCCCGCCCCCTGCCCCGCACTTAGC
+
CCCCCGGGGFGGGGGGGFFFGGGGGGGFGFFGGGGGEEGGGGCGGGGCF@EFEFF>FGAFDFFEFFAFFGFGGFGGG,BF7FG>:FCCEF<FFFFFEFGDGF<F9,C,:FAFCGCFGEG9EFGC?EF@:?FECFEF?EFCF,4+6==DD8,,7@;,E=+@6C88=DAE,=,36DDDC>9DD686+@,,,@CGGD+*@*3@E*EF,@*=,;@+48,,3+3C?FG5*;?8,))//05+785C8:***+5++?*55;)*/(1*).093:E38@).)*/+0(.:((-((((0(0(-5(())))).
@M03506:14:000000000-AKVR1:1:1101:21936:4276 2:N:0:30
GGACTACCGGGGTATCTAATCCTGTTTGCTCCCCACGCTTTCGTGCCTCAGCGTCAGTGCTGGTCCAGGTGGCCGCCTTCGCAACTGATGTTCCTCCCGATCTCTACGCATTTACCTGCTACACCGGGAATTCCACCACCCACTACCGCACTCTAGCGAGCCAGTATCCATCGCCATTCCCAGGTTGAGCCCGTGGCTTGCACGACAGACCTAACTCACCACCTACGCCCGCTTCACGCCCAGTAATCCCGAGTAACGCTTGCCCCCTTCGTCTCCGCTCTGCTGCGTCCCCGACGTCAGC
+
@,@BCD@FGFDE@@,CE-FG,CFCFGGF9FGEFC8@CFC7FGEE8:@F<,;,7BFDCCGFFDEFGGDF,6CC,@FC@F,CFG7==EE,E?EC<,FFD7C,CFGGGGF@C+F=,,,5BEBCFC9EF:+4@@=F??F9FB>F++86@?=8C+>+B,=3@+::>EGFEGCGFFG9:@ED5;CG?CC5821,:;2:**6*:EC*/*</C5/=CD*;+**+0*/5FC/68C3)*).75))2)/)*/2***3+*+0*...*0*-777@3*4;8>*)*007*+*-):23740)()-)(.)((/))(-.
@M03506:14:000000000-AKVR1:1:1101:17453:4283 2:N:0:30
GGACTACCAGGGTATCTAATCCCGTTTGCTCCCCTGGCTTTCGCTCCTCAGCGTCAGTGTTGGTCCAGGATGCCGCCTTCGCCACCGGTGTTCCTCCAGATATCTACGCATTTCACCGCTACACCTGGAATTCCGCATCCCTCTCCCAATCTCAAGCCATCCAGTATCAGACGCAGTTCCCCAGTTAAGCTGAGGGATTTCACGTCTGCCTTAGTTGTCCGCCTACGAGCCCTGTACGCCCAGTAATTCCGCACAACTCTTGCCCCCCCCGCCGTACCCCGGCTGCCGGCACGGAGTTAGC
+
CCCCCGFG-FGCGGGGGGGGGCFEGGGCGEFFFEGCGC,FCEF7;FCGFC<EGEGDGGGDDFFG9FGGFGGGGGCFEG@E@CCCGGCFGCGGGGCFFCECFFGGGG9,@?FGGGAFGEGGGEAG<A8F,4EFAEFG>:FFFGGGGG8D8@8AFCAEEGFFGG8?D3EG:8DFGG88+,CCF6684@,29BCGD5>C5,@EA;E8DFCG79;>?CF7D+49*795C8)?582/0)2+)*)/**;6++>:FC6):)92/);7**9**2:<=:))))*/*(*2(4,-4((.4),2)(,))))6)
@M03506:14:000000000-AKVR1:1:1101:9718:4291 2:N:0:30
GGACTACCGGGGTATCTAATCCTGTTTGCTCCCCACGCTTTCGCACCTCAGCGTCAATACCAGTCCAGTGAGCCGCCTTCGCCACTGGTGTTCTTCCGAATATCTACGAATTCCACCTCTACACTCGGAATTCCACTCACCTCTCCTGGATTCGAGCGATGCAGTCTTAAAGGCAATTCTGGGGTTGAGCCCCAGGCTTTCACCTCTAACTTACAAAGCCGCCTCCGTGCGCTTTACGCCCAGTAATTCCGAACAACGCACGCCCCCTCCCACTTACCGCGTCTGGCGGCACGTCGTTCGC
+
CCCCCGGGGGGGGGGGGGGGGGGGGGGGGGGFGGGGGGGGGGGGGGGFGGGGGCFEGGGGGGGGGGGGGGGGGGGGGGGGGGGGG8CFFGGGGGGGGGEFFFGGGGGGCGGFGGGGGFGGGGGG<FGGCCEAAECFFFDCGGGGGGGGD8EEGGFGGGGDB=,EDEFGAEECFGGGF3@FDCC8E5*,DDGFECBCC,@FGDFF<F69:CD@FGC,**;8):)**2):CG3*1..178:CEC*9>+39?@6)57)7D,9*).7*9=C58)*)09@0+5)*,39<(())-)((0.()074(4
@M03506:14:000000000-AKVR1:1:1101:16998:4294 2:N:0:30
GGACTACTGGGGTATCTAATCCTGTTCGCTCCCCACGCTTTCGCGCCTCAGCGTCAGTCTGATGCCAGGTGGCTGCCTTCGCCATTGACGTTCCTTCCGATCTCTACGCATTTCACCGCTACACCGGAAATTCCGCCACCCTCTCATCGACTCTAGTTAGATAGTTTGCGAGTCCCTTCCCAGGTTAAGCCCGGGGCTTTCACATCACACACATCTTACCGCCTACGCGCCCTTTACGCCCAGTAACTCCGATTCACGCCTTCACCCCCCGTATTCCCGCGGCTGCTCGCCCAGATTTTGC
+
CCCCCGGGGGGGGGGGGGGGGGGGGGGGGGGGGGGGGGGGGGGGGGGGGGGGGGGGGGFGGGGFGGGGGGGGGGCGGCGGCGGGGGFGGGFFGGGGGGGGGG8FFGGGG:EFGFGGGGGGGGGGGGGGGGGFGGGGGEFGGFF8DC=EGGGEGGGGGGFGGGFGFCEFFCC+5@,@93@FGFFGFG7<FFFFG>CECEFD,=@F,=??,CDC599AFF@?7DDC30).5>BGGFF>A*8CEE49*AF*?C8)).*2*(/*.)*29<E)*))0)2C+<8;G(((((-5*(.((0((**0)),
@M03506:14:000000000-AKVR1:1:1101:25933:4307 2:N:0:30
GGACTACCAGGGTATCTAATCCCGTTTGCTCCCCTAGCTTTCGCCATTCAGCGTCAATCTCGGTCCAGGATGCCGCCTTCGCCACCGGCATTCCTCCAGATATCTACGCATTTCACCGCTACACCTGGAATTCTGCATCCCTCTCCCGAATTCAAGCCATCCAGTAGCCGACGCAGTTCCCAGGTTAATCCTGGGGACTTCACGTCGTCCATAGTTGGTCGCCTACTGGCCCTTCACGCCCCGTAATTCCTACCAACGCTCGCACCCCCCCAATCACCCCGACCGATGCCACGGAGTAAGC
+
CCC<CFFGGGGE,C,EFGFGGGGGFGEEGFGGFGF?8F@E<E,FGGGGG9@FCBFEGFC@CF<FGFCECF@8EF+:+669FEFGGGC@CF>FGG,?F,C<,5AFGGGGGGG7?EFGGGGBCFFCDG88EFAFGGFFC,A8A848,DFEE>3DFGFGC@FDFGFG:A,,66@FEGGC+>F:9,@*5EFF,E;7,,6*;*1,5DA>FG?****+40>,1*0=483ED4**+2)1/0)2)*)/**)*1/**A<+9*84C*2<5))))/*;3:5)).**0347*,(,(((-52?2).1()7/)5.
@M03506:14:000000000-AKVR1:1:1101:14949:4316 2:N:0:30
GGACTACCAGGGTTTCTAATCCCGTTCGCTCCCCTAGCTTTCGCGCTTCAGCGTCAGTGTCAGCCCAGCAACCCGCCTTCGCCGCAGGTGTTCCTCTCGATATCTACGCATTTCACCGCTACACCGAGAATTCCAGTTGCCCCTTCCGCACTCTAGCCGCACAGTATCAGTTGACCTTTCCGAGTTAAGCTCGGAGATTTCACAACTGACTTGTTCTGGCCGCCTACGCGCCCTTTACGCCCAGTAAATCCGAACAACGCTTGCTCCCCCCGTATTCCCCCGGCTTCTGGCACGTCTGTTC
+
CCCCCGGGGGGGGGGGGGGGGGGGGGGGGGGGGGGGGGGGGGGGGGGGGCGGGGGGGGGGGGGGGGGGGGGGGGGGGGGGGGGGGG@FF<EFGGFGCGGGG8FEGFGGGCFGGGGGGCCGCCGFGFEGGDGGGF9,E,3FGGFD8FFCE+BCGGFCGGEE6@@FFGGCFEGGGGGG,,EFFGE*4>E@CF;ECE5*4AEGC@GG<=FGGGD@FC9CCF66C)9:99A8E)5CD)86-C;5:7*7*A+9+0A305DCC67=5>@FFCF:C)>:09FC+)9*-(-4(-,=)9:(9,,*))-))
@M03506:14:000000000-AKVR1:1:1101:13540:4348 2:N:0:30
GGACTACAAGGGTTTCTAATCCTGTTCGCTCCCCACGCTTTCGCTCCTCAGCGTCAGGTAAGGCCCAGAGAACCGCCTTCGCCACCGGTGTTCCTCCCGATATCTGCGCATTTCACCGCTACACCGGGAATTCCATTCTCCCCTACCTACCTCTAGTCTGCCCGTATCCACCGCAGGCCCGAGGTTAAGCCTCGGGTCTTCACGGCAGACGCGACAGACCGCCTACGACCTCTTTCCGCCCAACAATTCCGGACAACGCTTCCGCCCTCCGTAGTACCGCCGCTGCTTGCACGTGCTTCGC
+
CCCCCGGGGFGGGGGGGGGGGGGEGGGGGGGGGGGGGGGGGGGGDGGFGGGGGGGGGGGGGFGGGGGGGGGGGGGGGG7FEGGCEFGGFCFCGGGGGGGDEGEGFDGDGGGGGGGGGGGCEFGGGE7:8=,=FGDFFFFFGGG8DDGFCFG8FGCE@E9@DFGG:E6DEADF5@*5*8=CB*4=C,1<,BF7B8>*;**<E+<@85*:*27CC):*54<C7<DC3*.0*10<9==C6*5CC51*/*+*02+.)7)*1(1*))0*98*)/.)0)1;+3:)/((((41)*,7)2<((*7*)((
@M03506:14:000000000-AKVR1:1:1101:24129:4359 2:N:0:30
GGACTACCCGGGTTTCTAATCCGGTTCGCTCCCCACGCTTTCGCGTCTCAGCGTCAGGAAAGGCCCAGAGAGCCGCCTTCGCCACTGGTGTTCCTCCCGATATCTACGCATATCACCACTACACCGGGAATTCCACTCTCCTCTACCTCCCTCAAGTCTGCCAGTATCCAAGGACCCCTCCCAGTTGAGCCGGGAGCTTTCACCCTGAACTTAACAAACCGCTTGCACGCCCGTTCAGCCCAGTAAAACCGGACCACGCTTTCCACCTCCGTCTTCCCGCAGCTACCGGTGCGTAGTATGC
+
CCCCCGGGGGGG@FFGFGGGGGGEEGGGGGGGGGFGGGGGGGGGEBB:FCFFGFE@FFFGGGGGGGFFGGGGGGGGGDGCCFGGGDGFGGGGGGGGCGECGEFGDGFFGG7=ECFFFGDCGGG<F7EGG7FGGGFG,@:=FGGB8DA,@FG:FCE:@E;AEFEDGCE;:CCFC>EC*4*=>EC>:>7C6FDC5?888:@99@FFFC*A6*::+;@CC54758)*/8*/*)0*)0)*(01*AC***39/C5*0)))*1-5>)0977:0)*07))/*++()/(((.))(<0)(-0,->8*)).
@M03506:14:000000000-AKVR1:1:1101:12828:4398 2:N:0:30
GGACTACACGGGTATCTAATCCTGTTTGCTCCCCACGCTGTCGCGCCCCAGTGTCAGAAACTGCCCAGCAGACCGCCTTCGCCACCGGTCTTCCCCCGGATCTCTACGCATTCCACCGCTACACCCGGAATTCCGTCTGCCTCTACAGCCCTCGAGTTTGACAGTCGGCACGGCAGACCCGGGGTTGAGCCCCGGCCTTGCACCCCACCCTTACCAACCCACCTACGCGCCCTTTACCCCCCGTTACTCCGGACACCGCTCGCACCCCCCGCACTCCCCCGCCTCGTGCCCCCGCGTTACC
+
CCCCCFCFE7FGE:FE<FGFEEEEFFGFGGGGFC<@@@CF@F<F7FF+CFECFCF99F,CCFGGGGGGGG8E@CCFECFCDCEEEG=CFGDFF<49@=7+B65EF9FDFGGCFFAAEGGCFC9B,C@FFEF<;D:=F?F,3CECFGD8FGGGG+@8EG,@,7>E,,**4*>*4;8::,=C**/1:*/+0<@FCC5/:5@+8*<;*/*7/7**+*0+**05*9*20*).*1):/7)*-*);1*1/****2<2))75**4D*<5)1/*;)?>7))/*+*,)2,(((4(-)()((0((108((.
@M03506:14:000000000-AKVR1:1:1101:11060:4417 2:N:0:30
GGACTACTCGGGTTTCTAATCCCGTTCGCTCCCCTGGCTTTCGCGCATCAGCGTCAGTGTCAGCCCAGCAACCCGCCTTCGCCGCAGGTGTTCCTCTCGATATCTACGCATTTCACCGCTACACCGAGAATTCCAGTTGCCCCTTCTGCACTCTAGTCGCACAGTATCAGTTGACCTTTCCGAGTTAAGCCCGGAGATTTCACAACTGACTTGTGCTGACCGCCTACGCGCCCTTTACGCCCGTTAAATCCTAACAACGCTTGCTCCCCCCGTCTTCACGGGTCCGCCGGCCCGGCGTTCT
+
CCCCCGGG9FGGFGGGGGGGGGGGGGGGGGGDGGGFGGGGGFEGGGGGGGGGGGGGGGGGGGGCFGGGGGFGGFEGGGEGGGGGGDFGGGFGGGFFGFFDEFEGGGGGGDGGGGFGGGGEGGFGGD:FEDAFGGGGF?AFFDGGFFGFG9FFGAFEGGEGEC8DEEFGCGFGGA9D=;FGDCEG4B?:,>>FGGC8CF?C,+C9:EG,=*+3:@+<FGFFC<DE5*)::).>>3?*-*);?EC)***8+<C6//59F?DC8)837@C>8@/.7*AEC)92(((-(((.()(-<(4))0(((
@M03506:14:000000000-AKVR1:1:1101:14129:4425 2:N:0:30
GGACTACCAGGGTTTCTAATCCCGTTTACTCCCCTAGCTTTCGCTGTTCAGCGTCAATGCCGGTCCAGGATGCCGCCTTCGCCACCGGTATTCCTCCAGATATCTACGCGTTTCACCGCTACACCTGGAATTCTGCATCCCTCTCCCGGATTCAAGCCGACCAGTATCGGATGCAGTTCCCAGGTTAAGCCTGGGGATGTCACATCCGACTTCGTTGGCCGCCTATGAGCCCCTTACGCCCAGTACTGCCGACAAACGCTGGCCCCCCCCGATTTACTCCGGTTGCTGGCTCGTCTTTCGC
+
CCCCCGGGGGGGGGGGGGGGGGFGGGG8<FGGGGGGCGGGGGGDCFGGGGGGGDEEGGGGGGGGGGGFGGGGGFFGGGEGGGGGGGGEFGCGGGDGGGG9FFAFFFGGGGGGGGGGGGGGGGGGGFFG8EGGG9,FFCGGGGGCFGFCCBE+@,@>FDEEECE:EADEEGGDCFF9@>EFFFFFGGG,=CGGG5CE*=*=C+B=?F?EG<)2,2A6>FF6CDC:C+;+4C47*:A*455E:5*2*+3*00/<509<F(95)))7<8=)*)).)**++6*3(((-(4<423(5@((*0*)(-
@M03506:14:000000000-AKVR1:1:1101:17053:4438 2:N:0:30
GGACTACCGGGGTTTCTAATCCTGTTTGCTCCCCACGCTTTCGTACCTCAGCGTCAACAGTCGTCCAGTGAGCCGCCTTCGCCACTGGTGTTCTTCCGAATATCCACGAATTTCACCTCTACACTCGGAATTCCACTCACCTCTCCGACGCTCAAGCGAGACAGTCTTAAAGGCGATTCCGGAGTTGATCCCCGGGCTTCCACCTCTAACTTATCAAGCCGCCTACGTACGCTTCTCCCCCAGTAACTCCGAACAACGCTAGCCCCCACCGGACTCCCCCGCCTGCTGGCCCCGAGTGTGC
+
CCCCCG8EF@FGF@F@EEEF@AEGEFEAECEFF;FEBE;BFEC<EFGGGCEDF,@@,F9CC<:@CFGGGGDEDECGGEDDFE@?CFF@?<?BFEFGGDC=+BFF,@FCECE@?F,:?5FCE,EC,,+?C@F=E<,,<,,48=8=,@B+C7+++@,7DC+@>E6D5,3933@;,,*5*@7,,*=5?:9,,,5DFE5=C=E,:DF8*=<?+0@:0+51106:)5/=*;8A+*55*7)*)*02***2:C+0<A/.)<C5C(1/)))29/C)/7))0)8*+.0:,(-2((.).<(,)-(/7))..
@M03506:14:000000000-AKVR1:1:1101:7382:4459 2:N:0:30
GGACTACCCGGGTTTCTAATCCCGTTCGCTCCCCTAGCTTTCGCGCCTCAGCGTCAGTGTCAGCCCAGCAACCCGCCTTCGCCGCAGGTGTTCCTCTCGATATCTACGCATTTCACCGCTACACCGAGAATTCCAGTTGCCCCTTCTGCACTCTAGCCCCGCAGTATCGGCTGACCTTTCCGGGTTAAGCCCGTAGATTTCACAGTCGACTTGCGGTGGCCGCCTACGCGCCCTTTACGCCCAGTAAATCCGAACCACGCTTGCCCCCCCCGTACTTCCGCGGCCGCTGGCCCGGAGGTAG
+
CCCCCGGGGGGGFGGGGGGGGGGGGGGGGGGGGGDFGGGGGGGGGGGGGCFGGGGGGGGGGGGGGGGFGGGGGGGGGGGGGGGGGGGGGGFGGGCFFGGCFGGGGGGGGGGGGGGGGGGGGGGGGGGGGGGGFFF?FFFGGGGG88EFGDG9EFG9>FFEGGGGG7;EEGEGGCFF:D?FCEC8EGGDCFCFG*8C*9<CGGGGGFFEGGCD+;/?D3)257>:<7?@E)):9:FC2*./?E5<0<7*<9FD5>D<4(**8)7C*3*7?>D)<9*/+)0:,((((-()-5(.7>()))())
@M03506:14:000000000-AKVR1:1:1101:13222:4475 2:N:0:30
GGACTACAAGGGTATCTAATCCGGTTCGCTCCCCACGCTCTCGCGCCTCAGCGTCGGCCCTCGGCCCAGGAGACCGCCTTCGCCACCGGTGTTCCGCCGGATCTCTACGCATTTCCCCCCTACACCCGGCATTCCGTCCCCCTCGACCGCGCCCCAGCCAGCCCGTCCCGACCCCATCACGGCGTTGAGCCCCGCACTTACCGCCCCGCCCGACCCAGCCGCCTACGCGCCCTTGACCCCCAGTGACTCCGGACCACGCTCGCACCCCCCGTCTTCCCCCGGCTGCTGCCCCGATCTTAGC
+
CCCCCFGFD@C,CC@FFFGGEFE7+@BEEGGGGGEGGG@BEGBC:FG:FFDGGGC@+@CF7FF7C,>FFF<@<DF7B>C+ED:CEC=FCFFF4FE++?+4C=CE9,DAEFCE==<,C,++83@,,@CF+C:3@FF7,5*CFEGGG5CG8E*C57E5**=52*=E=EB*;*;*2:55::+<85*1:8?50+0;5:E=?:+0<*1*:55>*)97*)2:9*7C>CCC<*)0*1.>5)0*)*5;E*/2*++9<38.)0/71(11).>3C*:>*7)0)1*+2()*((((-()0)81(.(())/-44
@M03506:14:000000000-AKVR1:1:1101:9258:4499 2:N:0:30
GGACTACCGGGGTTTCTAATCCTGTTTGCTCCCCACGCTTTCGCGCCTCAGCGTCAGTTCCGGTCCAGTGAGCCGCCTTCGCCACTGGTGTTCCTCCCAATATCTACGCATTTCACCGCTACACTGGGGATTCCACTCACCTCTCCCGGTCTCAAGCCTCCCAGTCTGACAGGCAGTTCCTCGGTTAAGCCGAGGGCTTTCACCCGTCACTTGCAAAGCCGCCTACGCGCCCTTTCCCCCCAATCATTCCGACTCACGCTTTCCCCCTCCTTATTACCGCGCCTGCTCGCACAGCTTTAGC
+
CCCCCGGGGGGGGGGGGGGGGGGGGGGGGGGGGGGGGGGGGGEGGGGGGGGGGGGGGDGGG>GGGGGGGGGGGGGGGGGGGGGCGGFGDCFGGGGGGCFFGGGGGGGGG>FFGEDGGGGEGGGGFGFFGDGGGGGFEG8FFDFDF?FGDGEEFFFCFGFG,;@DFGGEGGGF5D8EG;7ABFGGEGCGFCF@E8*?CECEC7CGGCEG5CF7?@++26;6>DDC:0)<*9>EC:F*6*8CC75<*6C@G9+))0*07(5*.)/:6FE)A5**1?+0:907,(((,43*()(-),(***))-
@M03506:14:000000000-AKVR1:1:1101:10620:4508 2:N:0:30
GGACTACTGGGGTTTCTAATCCCGTTTGCTCCCCTGGCTTTCGCTCACTCAGCGTCAGTGTTGGTCCAGGATGCCGCCTTCGCCACCGGTGTTCCTCCAGATATCTACGCATTTCACCGCTACACCTGGAATTCCGCATCCCTCTCCCAAGCTCAAGCCATCCAGTATCAGACGCAGTTCCCCGGTTAAGCCGAGGGATTTCACGTCTGACTTAGTTGGCCGCCTACGAGCCCTTTACGCCCAGTAATTCCGAACAACGCTTGCCCCCCCCGTATTACCCCTCCTCCCGGCCCGGATTCAG
+
CCCCCGGGGGGGGGGGGGGGGGGGGGGGGGGGGGGGGGGGGGGGGGGGGGGGGGGGGGGGGGGGGGGGGGEGGGGGGGGGGGGGGGGGGGGGGGGGGGFGGGGGGGGGGGGGGGGGGGGGGGGGGGGGGGFGGGGGGGGGGGGGGGGGGFGC8@DGFFGGGGGGGFGFG8DFEEGCCECGGFGGGGG>9DGGGCEEEEGFGGGGGFGGG>DGGGGGGG4C<CDEC5;3*8AC9AFFFGBEGCDF6+0@EGFFE395CFGG)8)7CFC>E>C;71:0+6*+((((,(()-)(-7(())))))
@M03506:14:000000000-AKVR1:1:1101:14904:4554 2:N:0:30
GGACTACCAGGGTATCTAATCCTGTTTGCTCCCCACGCTTTCGTGCCTCAGCGTCAGTAACGGGCCAGTGAGCCGCCTTCGCCACTGGTGTTCTTGCGAATATCTACGAATTTCACCTCTACACTCGCAGTTCCACTCACCTCTCCCGTACTCAAGATCCCCAGTATCAAAGGCAGTTCTGGAGTTGAGCTCCAGGATTTCACCCCTGACTTACAGACCCGCCTACGCACCCTTTACGCCCAGTGATTCCTAGCAACGCTAGCCCCCTTCGTATTTCCGCGGCTGTGGGCACCATGTTATC
+
CCCCCGGGGGGGGGGGGGGGGGGGGGGGGGGGGGGGGGGGGGGGGGGGGGGGGGGGGGGGGGGCEGGFGG9FGGGGGGGGFGGGGGGGGGGGCFGGGGGGG?,BFCFGGGGGGFCFE5FFFGGGEF+FFGGFGGFGAE:FGEGF=BDEGGGGGG8@GGG9,17=@ACDG8,CDF,@7@CGACEGGGGGGD=BC<BDFFGC;@EEGDGGFGGGF+5<CG>C<CGE4F6BEDFGGFFFCG>EC*7*2++;CC++@6D7<9D=3)0>FCE3*5*0)0++3-):274(((()().(0()*11)).
@M03506:14:000000000-AKVR1:1:1101:8519:4560 2:N:0:30
GGACTACTCGGGTTTCTAATCCTGTTCGCGCCCCACGCTTTCGCGCCCCAGCGCCAGTACCCTCCCCCCGAGCTGCCCCCGCTCCTGGTGTTCCTCCTGATATCTGCGCATACCACCGCGACACACGGAATTCCACTCACCTCTCCCGGGCTCTAACCCTGCAGTATACCTCGCCCTTCACCGGTTGTGACCCTGACGTTCACACCGTACTCACAGCGCGCCCCCTACGCGCCCTTCACCCCATGATCTCCGCCACCGCTGCCTCCCCCTCCGTCACACTGCCGCGTCGCGCTTCTTGTGC
+
6,-@<;66-6BFC8F<F-,6,<C6;,,6++86CF,F@7,,C,,@FG@++6,:F++++9C<<,,:B,,++@47++,C,,+8+@+++4,,4BF+,5CE<,5C,FF,F,,6@+8+,3,:>=F:3CCG@++++533,77>>>,3@,@@,,6**1>**4,,,46,6,2,4,?,5,,7*****2*+5+*=****3++2*0**+*/:;*<E+***2*/*2*3<9D)*)11*/))75<EG)))*.*1+;/*2*23999+))09*5(7*.))29=;)/)/))*/**))2,).(-(()()(-.-(***)))
@M03506:14:000000000-AKVR1:1:1101:14227:4574 2:N:0:30
GGACTACAAGGGTTTCTAATCCCGTTTGCTCCCCACGCTTTCGTGCCTCAGCGTCAGAACGAGCCCAGCGGCCTGTCTTCACCTTCGGCGTTCCGATAGATATCAACGCATTTCACCACTCCACCTATCGTTCCGACCGCCCATACTCGTCTCAAGACGCGCGGTTCGCCGTGCAGTTCCTCGGTTGAGCCGAGGGCCTTCACACGACGCCTGCGCATCCGCCTACGCACGCCTTAAGCCCAGTGATTCCGACTAACGCTCGACACCTCCGTCTTACCGCCACTGCTGCCCCCGAGTTAGT
+
CCCCCGGGGGGGFGGGGGGGGFFGGGGGGGGGGGGGGGGGGGGGGGGGGGGGGGGGGFGGGDFGGGFGGGGGGCFFGDFGFGGGGGGGCCFGGGGGGDGDFGCEGGGGGGGGGGGGGGGEDFEGGGGFGGGGGG>FFFEEGGGGGGFGEFE?FAABFGCEEEEC?EG>EG8F5C:C,4ACCFC*3;C<8?CE*8:EC*/<CGF<C5*CEDD*:7*8)/77*/9:CF)8*/)*/73*.*1<;*9>4:+/2++.<37DF(1*8<5)1/;?@))0)9C++..*(-2(524)))(-)(,))0)))
@M03506:14:000000000-AKVR1:1:1101:8489:4584 2:N:0:30
GGACTACAAGGGTTTCTAATCCTGTTTGCTCCCCACGCTTTCGCGCCTCAGCGTCAGTATCGGGCCAGTGAGTCGCCTTCGCCACTGGTGTTCTTCCGAATATCTACGAATTTCACCTCTACACTCGGAGTTCCACTCACCTCTCCCGACCTCAAGATATCCAGTTTTGAAGGCAATTCCGCGGTTGAGCCCCGGGATTTCACCCCCAACTTAGATATCCGCCTCCGCGCCCTTTACGTCCCGTAATCCCGAGCACCGCTAGCCCCCTTCGTATTTCGCGGTCTGCTGGCACGCAGTTCGC
+
CCCCCGGG9EGGGGGGGGFGGGGGGGGFGGGGGGGGGGGGGGGGDGFGGDGGGGGGGGGGGGGGGCEFEFCFGGGGGEGGFGGGGGGGFGGGGGGGGDF>CCFGGF9<FGGGGGGGGGFGGGGGFFD>7FBFFDCGF@FGG9FGDFFCC+8CFF?FDG,@DGGDCDFF8EEF?EC?FDAFF+@CC:>FCCCF5:>??EGG?@,,=574>C5;::+>:FFEG5DC*7)8>D)CCF7DA<)2/:)/)/2*23*).77*54<*<.9CF?C)08<5)>+++.02-((-.):)(8083((10*)4(
@M03506:14:000000000-AKVR1:1:1101:25171:4605 2:N:0:30
GGACTACCAGGGTATCTAATCCCGTTTGCTCCCCTGGCCTTCGTGCCTCAGTGTCAGGAACTGTCCAGAGACCCGCCTTCGCCACTGGTCTTCCTTACGATCTCTACGCATTTCACTGCTACACCGTAAATTCCAGTCTCCTCTCCAGTCCTCAAGCACCGCAGGATCGAATGCAGTTTGGGAGTTAAGCTCCGAAATTTCACACCCGACTTACGACGACACCTACGCACCGCTTACGCCCAACGAAACCTAACAACGCTTGCGCCATCTGTATTAACGAGGCTGCTGGCCGCGAGTTCGG
+
CCCCCGGGGGGDEFGFGFFGGGGGGGGGGGDFFFCCFFGCF@FF?CGGFFGGGCGFGFC@FFCFCC,CFF@CEGGGGGCFFGG>@<EDB@BEAE9EDD,B,,:,CFGBC7?:F<EGCFFFFFEFFG<+C+AAEAEGGG9EFDFFGDFF@FEE,A=EDGECGDD++6@BEE8DF9,,@,=,++,@68CE,,88>@BC3@,<=CC::CC:>9C>EDC*3/**:?/0**2)AD)*)5)74*)3*29*:**)2**)/89**(1*.))1);*)2**/*:<E+)0*(-3((,.)8>(()-().)-((
@M03506:14:000000000-AKVR1:1:1101:18236:4630 2:N:0:30
GGACTACCGGGGTTTCTAATCCTGTTTGCTCCCCACGCTTTCGCACCTCAGCGTCAGTACCGGACCAGTGAGCCGCCTTCGCCACTGGTGTTCTTCCGAATATCTACGAATTTCACCTCTACACTCGGAGTTCCACTCACCTCTTCCGGACTCAAGCTCTCCAGTATCAAAGGCAGTTCTGGAGTTGAGCTCCAGGATTTCACCCCTGACTTAGCACGCCGCCTACGTGCGCTTTACGCCCAGTGATTCCGAGCAACGCCAGCCCCCTTCGTATTACCGCGGCTGCTGGCACGAAGGTACC
+
CCCCCGGGGGGGFGGGGGGGGGGGGGGGGGGGGGGGGGGGGGGGGGGGGGGGDFGGGGGGGGGGGGGGGGGGGGGGGGGGGGGGGGGGFDBCEGGGGGDGGGFGFGGFGFFGFGDGG<EBFEFGEFGE7FGGGGGG,DDGGFGGGFGGGGEEF?F9FFGFDGAFFGFD:,EFFGCGG;EF;DC>FGF7D;>CGGFCD6?<:BFGGGG*6?8C98,>*/6:)5>E*CEF6CD5/=>+;*7E2**2*+AFFC@7:B)9C(9/)5>GGGG5EFC74CFFC))*,,,((()/().47((/)0-))
@M03506:14:000000000-AKVR1:1:1101:16295:4633 2:N:0:30
GGACTACCGGGGTTTCTAATCCGGTTCGCTCCCCACGCTTTCGTGCCTTAGCGTCAGAAATGGTCCAGTAGCCTGCCTACGCCATTGGTGTTCCTTCTAATATCTACGGATTTCACTCCTACACTAGAAATTCCAGCTACCTCTACCATTCTCGAGCTTATCAGCTTGGATAATAGTCTGAATGGTTGAGCCACCAGGTTTCACTATCCACTTACTAAGCCGCCTACGCAACTCTTTACGCCCAGTCACTCCGGGTAACCCTTTGGTTCTACGTATGACCGCTGCTGCTGGCCCGTTGTTT
+
CCCCCFEGGGGGGGGGGGGGGGGGGGD7:FGGGGGGGGGGGGGGFGGGGGGGGGGGGGGGGGGGGGFGGGGGGGGGGGGGGGGEGGGFGGGGGGGGGGDFG9CFGFGFGGGGGGGGGGGGFGE8?@=B<FGGGGGGGGGGGGGGGFFFFEEGGDFEGGGG,==DEFFCE,,,7=;DFFD9A=A;:FEEC>DCFCG6D>FFGGFEG,EFG+9FGGGGC9*:?C>E974)/*05C=BF?++**2//*0++4++2.8)/)(0+).;*:+;)<***)20<0)*3,-,,(3)0,)(-<?B)0)-((
@M03506:14:000000000-AKVR1:1:1101:21114:4634 2:N:0:30
GGACTACTCGGGTTTCTAATCCCGTTTGCTCCCCTAGCTTTCGCGCCTCAGCGTCAAGAACAGGCCAGGTAGTCGCCTTCGCCACTGGTGTTCCTCCCGATATCTACGCATTTCACCACTACACCGGGAATTCCACTACCCTCTCCTGCCTTCGAGTCGATCAGTATCGCGTGACCCTCCCCAGTTGAGCCGGGGGCTTTCACACGCGACTTGAACGACCGCCTGCTCGCCCTTTCCGCCCAGGAAATCCGGCCAACGGTTGCCACCTACTTCATACCCCCGCTGCTGGCCCCGTGTTACG
+
CCCCCGGGGGGGGGGGGGGGGGGGGGGGGGGFGGGGGFGEFGEGGGGGG?EFEGGGGGEGGGG8FGGGGGGGGGGGGGGGGGGGGGGGF?FGGGGGGGGGGGGGGGGGGGGDFGCDF@F<<FCGGEGG7FGEFC=FAEFGG9D,=DFDDGFGGGGFFGGGCFD8DAFC+@C+@+>BF3AEGGCCDFF76>DCDDE5EGG6C+++<*2*2:55<70CD5@GDGG5**)/*))/179*-*0;E5**9=G*?885)0)*7()/))0**31)+/*/=*<<C8//(4((-17:.5.3)4(*)8)6,
@M03506:14:000000000-AKVR1:1:1101:16394:4636 2:N:0:30
GGACTACCCGGGTTTCTAATCCCGTTTGCTCCCCTAGCTTTCGCTCATCAGCGTCAATCTCGGTCCAGGATGCCGCCTTCGCCACCGGGATTCCTCCAGATATCTACGCATTTCACCGCTACACCTGGAATTCTGAATCCCTCTCCCGAATTCAAGGCATGCAGGATCTGATGCAGTTCCCACGTTACGCCGTGGGATTTCACATCCGACTTAGTTGGTCGCCTACGAGCCTTTTACGACCAGTAACTCCTAACAACGCTTCACCCCCCCATCTCACCGCGGTGGCTCACCTCTTCTGATC
+
-AAC@FECFFGGGGGDFCFGGCEEC<FCCCEFGGGGGFGGGGCGGFGGGFEDGGEFGGDFGGGGEEG8E7CEGEEDEGGFC,?:,,7++87C,B<E8F<<FAF?99,B+B4BEECF,@FC@C9?,AB:F:F84FA9BCF48>,8,3DC+@C@F,8,,@3D,69,,36D,,789,4>7ECDE;,5@@D*4:C*4=*:@,=9C9=@9?,44)5*,4BEC0)+1)9AGFDB5<5*2**+)*.=*290:9+99++1*8*:/()*8)*22*2)2)).)*++<.)=,(-(-41))863)))2**.)-
@M03506:14:000000000-AKVR1:1:1101:20302:4639 2:N:0:30
GGACTACTCGGGTATCTAATCCCGTTTGCTCCCCACGCTTTCGTGCCTTAGCGTCAGGAATGAGCCAGTTATCTGCCTACGCCATCGGTGTTCCTCCCCATATCTACGGATTTCACTCCTACACTGGGAATTCCAATAACCTCTCTCCTCCTCTAGCTGAGCAGTTTAGATAATGGATGTATGGTTGATCCCCACGCTTTCACTATCTACTTACCCTGCCACCTACGCACCCTTTTACTCCCATAAATTCCGGTCAACGTCTGGATCCCCCGATTTCCCTCGGCTGCGGCACCGGAGGTGC
+
CCCCCGGGGEGGGGGGGGGGGGGGGGGGGGGGGGGEGGGGGGGGGGFGGFG,CFGGGGF<E89@FGGG,EE9F@FGGG@FGGGCG6BFEEGGFGGGFD,FGGGGGGGG,?FEGGGGFCGGGGGGFCDFGFGGC<DEE,,F89E=8,4,,,84DDFGG,@,6,,,7EF;DEAD,66BDE8,3@@@FG68,CD,+,+3++59EFG7:,,,,++;@:8?C5*:D9F>*0/3*/*1**24/0+,>A*+*,58,=125.157@*/.250++>.*08))1/*+)*+,(-1((-)()(-)(()))(-)
@M03506:14:000000000-AKVR1:1:1101:11059:4677 2:N:0:30
GGACTACACGGGTTTCTAATCCTGTTTGCTCCCCACGCTTTCGCGCCTCAGCGTCAGTATCGGGCCAGTGAGTCGCCTTCGCCACTGGTGCTCCGCCGAATATCTACGAATTTCACCTCTACACCCCGCATTCCACTCACCCCCCCCGCCCTCAAGACCGCCAGTATCAAAGCCAATTCCAAGGTTGAGCCCTGGGCTGTCACCTCTGACTAAACTGTCCGCCTACGCGCCCTTTCCGCCCAGTCATTCCGACCCACGCTAGCCCCCTTCTCATTTCCGCGCCTGCCGTCGCGATCTCAGC
+
CCCCCGEF9BFEFEG<FECFGFG96CDFGFGFDE@FGCEGGGGCGDDFGFGGEGDGGE9EE,C7FC@@C<FGD@B+?FGFFD@?=,E8AAFGGGCFG@+@+4?FFB<@CFDFA?,CE9FAFGFG,4+8C+@FGCCABC>D8,+36+3@**@?FCFEC,,*4*4*,4>C@9B?,=BCF+1+2>9*0?*++?F78*3/8C*=<CC65=?C7:7:+*++*003*5D*7*../7)77)0*)*0;57*07++1<<@B>3/9>17A)))*2*2)*0***22+<)):((-(((,0-)(,)(,*09)),
@M03506:14:000000000-AKVR1:1:1101:23174:4730 2:N:0:30
GGACTACCGGGGTTTCTAATCCTGTTTGATCCCCACGCTTTCGGGTCTGAGTGTCAGTGTTGGGCCAGCTACCCGCCTTCGCCTCCGGTGTTCCACCTAATATCTACGTATTTCACCCCTACACTAGGTATTCCAGTAGCCTCTCCCACACTCAAGCATCGCAGTATCAAATGCACTTCCCGGGTTGAGCCATGGGCTTTCCAACCTGACTTACAAAGCCAACTACAACCACTTTACGACCAATGATTCCGACCAACGCTAGGATCCCCCGTCTTACCGCGGCAGCTGGCACGAAGTTATC
+
CCCCCFFGGGGG@FGFFGGFFGGGGGGGGGGFFGGGGGDEFFEEGEFFDEEFGGDDFGGGGGGGGGGGEGGC8F@+@BFGGGGGGG@@>+CFGG<<FGC<A<BBFFCGGGGGGFEEE,@?=,9,,4?EBFFE9?@F@<E,A9@@8D,6D+8D8,@>B,@ACE6E=9@,:,@CDE999DC9,34@:>8,,73,,,,:,1;C?+,5>1,,4;:=9;7D?46,C*/,;9;68<)49/=+)*)=/>*72<9++4>)05:FC<):;))**3;)*)))0//3<()*(-6(((3:(71?51>*)*)).
@M03506:14:000000000-AKVR1:1:1101:12338:4768 2:N:0:30
GGACTACAGGGGTATCTAATCCTGTTCGCTCCCCACGCTTTCGCTCCTCAGCGTCAGTACCGGCCCAGAGTGCCGCCTTCGCTACTGGTGTTCCTCCCGATATCTGCGCATTTCACCGCTACACCGGGAATTCCACACTCCCCTACCGGACTCGAGTCACAGCAGTTTCGAATGGCCCCTCCACGTTAAGCGTGGAGCTTTCACATCCGACTTGCCGAACCGCCTACCAGCTCTTTACCCCCAATAATTCCGGACACCGCCAGCCCCCTCCCTCTTACGCCGGTCGCTGGCACGCGTATGC
+
CCCCCGFGGGGGGGGGGGGGGGGGGGGGGGGGGGFGGGDGGGGGGGGGGFGGGGGGGGGGGGGGCEEGFGGGGGGGGEGG@EBEGGFGGGGGDF,CFGECGGGGFGFGG7EDFGGGGDGDCGCFG@7CC7FGGG9F8FEFFGGFFFF>EEGCB?C>9D9<,<DD6<EEGGG::?6F<EECEG6C*=,8@CF*=*8*3*30CCF9CC2**/:3*:>CD38C)1>:*/8)205+0*92):*<8>D3D?F7<<C)<:DCC177))8*98:>8)*)0*2+0.)*-((-(-(5()4(1(()..,()
@M03506:14:000000000-AKVR1:1:1101:24340:4787 2:N:0:30
GGACTACAGGGGTATCTAATCCTGTTCGCTCCCCACGCTTTCGCTCCTCAGCGTCAGTTCCGGCCCAGACCACCGCCTTCGCCACCGGTGTTCCTCCTGATATCTGCGCATTTCACCGCTACACCAGGAATTCCGTGGTCCCCTACCGGACTCTAGCCATGGCAGTATCGAGTGGCCGCTCCAGGTCGAGCCTGAAGTTTTCACACCCTACTTGTCAAGCCGCCTACGAGCTCTTTACGCCAACTGAATCCGGACAACGCTTGCCCCCTACCCAATTCCGCGTACTCTGGCACGTAGTTCG
+
CCCCCGGGGGGGGGDGGGGGGGGGFFGGGECGDCGGGGGGGGEGF<FCFGGGGGGGGGGGGDC7BFFGGGGGGGGGGCCFFEGGGGEGGG:FFFGGGGGAEFD,,5AC7FF?FE,9FFGEE7FF46EFFFGG9,AA=FGC:8,=DFGG6B>>CFFCCGGGGGGFCDFCG>D*@@EGG*=:**<8,,,=*BGG6@:,,15<;C;FCEEG**;6CG7<>D*=7<<E3*5)*1529?FC<*78**/*20+*+0<7).C)*.1*)))17</3*0*))*/2+)/+-(((-(4=)??1*-,*).-),
@M03506:14:000000000-AKVR1:1:1101:22909:4794 2:N:0:30
GGACTACTCGGGTTTCTAATCCTGTTTGCTCCCCACGCTTTCGCACCTCAGCGTCAGTAATGGACCAGTGAGCCGCCTTCGCCACTGGTGTTCCTCCGAATATCTACGAATTTCACCTCTACACTCGGAATTCCACTCACCTCTTCCATACTCCAGATCGACAGTATCAAAGGCAGTTCCAGGGTTGAGCCCTGGGATTTCACCCCTGACTGATCGATCCGCCTACGTCCGCTTTACGCCCCGTACTTCCGAACAACGCTAGCCCCCTTCGCATTACCGCGGCAGCTGGCACGAAGTTATC
+
CCCCCGGG9FGGFGCFGGGGGGGGGGGGGGGGGGGGEGGGGGGGGGGCFGGGGGGFGGGGFFGGGGGGGGGGGGGGGGGGGGGGGGGGFFFFGGGGGGGGGGGGGGGGCFFGGAEGGGGGCFFEFEFGGGGGFCFGEEFGG9EFEDC,DFEA>FFDAAED+8CEGGFFGFC>DFF8DFGFFA?6FGCGGGGDG?B@61,,@C@C5>**:AFF72=FGGFGC4CEGCF;,2?**.=GC*)3**)18**++5*)).9**73*7>FGCC*)*.*)0/2A:95=119(((.).>()0-,*075).
@M03506:14:000000000-AKVR1:1:1101:22751:4797 2:N:0:30
GGACTACCAGGGTATCTAATCCTGTTTGCTCCCCACGCTTTCGTGCATGAGCGTCAATCTTGACCCAGGGGGCTGCCTTCGCCATCGGTGTTCCTCCACATCTCTACGCATTTCACTGCTACACGTGGAATTCTACCCCCCTCTGCCAGATTCAAGCCTTGCAGTCTCCATCGCAATTCCCAGGTTGAGCCCGGGGCTTTCACGACCGACTTACAAAACCGCCTGCGCACGCTTTACGCCCCGTACTTCCGCTTAACGCCTGCACCCTACGTATCACCGCCGCTGCTGGCCCCGTGTTAGC
+
CCCCCGGGFGGGGGGGGGGGGGGGGGGGGGGGGGGGGGGGGGGFGGGGGGGGGGGGGGGGGGGGGGGGGGDGGGGGGGGGFEGGGGGGGGGGGGGGGGGGEGEGGCGGGGGGCDGGGGGFGFGGGGGGDFGGGGGGFFFGGEEGCEGGG8EF98E9FFGGFEFCFDFFG8DGDCED+6EGFFFCFGEE:CGGGGGGGEGFEGGG*=5E=DDDGG+<6FAGG<DG3>:B55:GG35:<*7*C5>CG*;97<:)0./0:(/*.7:**;;)27C.97*+345E((((46:F03(,)((/075>4
@M03506:14:000000000-AKVR1:1:1101:9386:4806 2:N:0:30
GGACTACCGGGGTTTCTAATCCGGTTCGCTCCCCACGCTCTCGCACCTCAGCGTCGGGTGCTGCCCAGTCGACTGGTTTCCCCCTGGGTGTTCCTGCCGATCTCTACGCATTTCACCACTACACCGGCAATTCCATCGACCTCTGCAGCCCTCCAGTCCGGCCGTATGGGATGGCGCCTGGCCGTTCAGCGGCCCGATTTCACACCCCACGCGCCAGACCGCCTGCGTGCGCTTCCCGCCCCGTCAATCCCGACAACGCTTGGCCCCCCTGTATTACCCCGGCCGCTTGCACAGAGTACGC
+
CCCCCGGGGGGGFGGGGGGGGGGGGGGGGGGGGGGGGGGGGGGGGGG8FEGGGGGGGDFFCGGGGGGFGGCEF=FFFFEGGGGGGGGGFCFFGGFGGFFCFGGGGGGGG+CFGG9FCFFGFFGGG7@ED=D>F>9=FBFGG@F3<F9BECGGGG,8>DE>*@**=1>BC:?2*;C:ECE8*8CC*;*+3>**BE*=5*:::*:CFCEGDD<D5DE5)9>C)9D*7D30:CBE3@)*(*.:E5911*;*22+))0/171555).7**8.:)/0/:+++))2(-3(-(,),72.*((*/*)-1
@M03506:14:000000000-AKVR1:1:1101:21646:4810 2:N:0:30
GGACTACACGGTTTCTAATCCTGTTTGCTCCCCACGCTTTCGCACCTCAGCGTCAGTACCGGGCCAGTGAGCCGCCTTCGCCACTGGTGTTCTTGCGAATATCTACGAATTTCACCTCTACACTCGCAGTTCCACTCACCTCTCCCGGACTCGAGACTCTCAGTATCGAAGGCAGTTCTGGAGTTGAGCTCCAGGATTTCACCACCGACTTAAGCGTCCGCCTTCGTGCGCTGTACGCCCAGTGATTCCGAGCACCGCTAGCCCCCTTCGTATTACCGCGGCTGCTGGCCAGCAGTTTGCC
+
CCCCCGGGGGG6CFGGGGGGGGGGGGGGGGFGGGGGGGGGGGGGGGFF?DFG@CGGGGGFGDGGGDGGGGGFFECF6BF@FEGGGGGGGGGGGGAFFGEGGGFGGGGGG8FGGFGGGGGGGGF9AFE@FG?<FEFCGD@F:DFDFFEDEGGF+,@DGCG,@CFEC:,:+@CCFGCFEFG7,,,3,@:95,?E6CBC8CEFFG7,=CCE5)97:+,4//51)5****.55C:E):+1(/8:**097+<6?C*<3)*9<0/*.675CE*86)94?*++<?:5(-((-4)01)((),(*/*653
@M03506:14:000000000-AKVR1:1:1101:9429:4811 2:N:0:30
GGACTACCCGGGTATCTAATCCTGTTTGCTCCCCACGCTTTCGCGCCTCAGCGTCAATTACGGGCCAGATAGCCGCCTTCGCCACCGGTGTTCTTCCCAATATCTACGAGTTTCACCTCTACACTGGGAATTCCCCTATCCTCTCCCGCATTCAAGCTCATCAGTATCAAGCGCAGCCCCCAGGTTGAGCCCGGGAATTTCACCCCTGACTTGATAAGCCGCCTACGCGCCCTTTACGCCCAGTAATTCCTAACCACGCTTTCCCCCTTCCTCTTCCCGCGGCTGCTGCCACGCCGTTAGC
+
CCCCCGGG-CGEGGGGGGFGGGGGGGGFGFFGGGGGGGGGGGFGGGGGCFGGGGGGGGGGGGGGGGGGEFGGGGGGGGGGGGGGGGGEFEGGGGGGGFADE<FGGFGGGGEEGGGG<?FCF9AFDFGGGGGGCE,6D+DFGCFA=F?EGGEGGG8,@@DFFGCFA77@,<3>+++59DEGGGGG?FFGC7EFGEG**;<,,4>,:5*5**:><:;E7>BEGCDEDG):*)<57??*6C58C5D6>7092<+18)9*71CE))1**;/)2)***:<9+4)*((4(-0)9).,)8((/0)-4.
@M03506:14:000000000-AKVR1:1:1101:20000:4817 2:N:0:30
GGACTACAAGGGTATCTAATCCCATTCGCTCCCCACGCTTTCGTCCTAGCAGTGTCAGGTGGCACCCAGAAGCCTGCCTACGCTATTGGTGTTCCGAACGATATCAACGCATTTCACTACTACACCGTTCGTTCCAGCTTCCTCTTTGCCCCTCTAGTTGTGCAGTTTCAAAGGACATTCTCAAAGTTGAGCCTTGAGATTTCACCTCTGACCTGCAAAACCACCTATCGGTACGCTTTACGCCCAATGATTCCGGATAACGCTTGAGGTCTCGTTTTTTCCGCTGCTGCTGGCACGGAGG
+
CCCCCGGGGGGCGFGGEAFGGGGGGGGGGGGGGGGGGGGGGGCGGGGGGGGFFFFGGGGGGFFGGGGGGGGGGGGGGGGGGGGGG>CFFGEGGGGGGGGEFGGGGGGGGGGGGCFFGGGGGGGGGGGFGGDGGGGGGGGFGFGGGGDFFDF6EEGGGGGGGCFGFGGGDGFFG8DDFAECGF8>DFF8,,@CCFA,@<,@CFGGGA9C?FF>F+,@C*=?FGFG>FAFC?AGG>;5@C>,>*29CG=AE<<+3@FDD2DCFF3>55*;*00*9*//*-0*.),((-,).9),/2,=)<27(
@M03506:14:000000000-AKVR1:1:1101:17310:4861 2:N:0:30
GGACTACCGGGGTATCTAATCCCGTTTGCTCCCCTAGCTTTCGCTCCTCAGCGTCAATGTCGGTCCAGGATGCCGCCTTCGCCACCGGTATTCCTCCAGATATCTACGCATTTCACCGCCACACCTGGAATTCTGCATCCCTCTCCCGAATTCAAGCCATCCAGTATCAGACGCAGTTCCCAGGTTACTCCTGGGGATTTCACGTCTGACTTAGTTGGCCGCCCACGATCCCTTTACGCCGCATACTTCCGCACTACGCTTGCCGCCTCCGACTGTCCGCCGCTGCCTGCACGGGGGTTGC
+
CCCCCFFCEGGGGGGGGGGE9FEFE<FGGGGGGGGGGGGFGGGGCFFGGFGGGGGGDFGGG@CFGEFFGFG8FF@FFG@F@EE,BEGCB=?DGGGGG@,9FA@955C+@?@CAFCDF7C+@FEFEC<,,6FCFGFGGD==,>DDFCDE++@DFFEDGD?ADF??E9AFGF?7>6+447,@D7<*@,7<,@@F888?CE,C:9,:4C65,C+8B+CAF*28?))*1:..*10=0+0:435C*/)1*+3/9@?)7))*0,5C)).2)*2)2<))09*++,.2(,4((3(*.8((.(()))(,(
@M03506:14:000000000-AKVR1:1:1101:10250:4864 2:N:0:30
GGACTACTCGGGTATCTAATCCTGTTTGCTCCCCACGCTGTCGCGCCTCAGCGTCAGCAACAGCCCAGCAGGCCGCCTTCGCCACTGATGTTCTTCCCGACCTCTACGCATTCCACCGCTACACCGGGAATTCCACCTGCCTCTACTGTGCTCCAGCCTGACAGTTTAGAAGGCAGCCCTGCGGTTAAGCCGCAGGATTTCACCCCCTACTTACCAGGCCGCCTACGCGCCCTTCACGCCCCGTGCTTCCGGCCACCGCCCCCCCCCCCCGTATTACCCCGGCCGCTGGCACGGCGTTCGC
+
CCCCCGGGGGGGGGGGGGGGGGGGGGGGGGGGGGGGGGGGGGGGGGGGGGGGGGGGGGGGGGGGGGGGGCFGGGGGGGGGGDFGGGGGGGGGGGGGFGEGGGGGFGGGGGFCGFGGFFGDGGGGGGGGGGGGGGGGGGFGGGGGGGGCEDF,@==8EFCGGFFGFFGGGGGGDGGGGGGGGGDEEEE7;DCC5EG*:F9,;:@FCGE:C>*@+;8;2*851::*:F)7*78:D@)04*<EE5737*2*<?*0)))/12)*0)))1C*7C3)0)7<+<>)14(3,(39)()(,7307.)(,,
@M03506:14:000000000-AKVR1:1:1101:11486:4870 2:N:0:30
GGACTACCGGGGTATCTAATCCCGTTTGCTCCCCTAGCTTTCGCTCATCAGCGTCAATCTCAGTCCAGGATGCCGCCTTCGCCACCGGTATTCCTCCAGATATCTACGCATTTCACCGCTACACCTGGAATTCTGCATCCCTCTCCCGAATTCAAGCCATCCAGTATCAGACGCAGTTCCCAGGTTAAGCCTGGGGATTTCACGTCTGACTCAGTTGGCCGCCTCCGAGCCCTTTACGCCCAGCAATTCCGAGCAACGCTTGCCCCCCCCGGATTACCGCGGCTCCTGGCACGGAGTTCGC
+
CCCCCGFGGGGGGGGGGGGGGFGGGGGGGGGGGGGFGGGGGGGGFGGGGEGGGGGGGGGGGGGGGGGGGGGGFGGGGGGGGGGGGGGGGDGGGGGGGGGGGGGGGGGGGGGGGGGGGGGGGGCFFGGGGGGGGGGGGGGGGFGGGGGGEEEGGGGGGGGGGGGGGGGGFGGC8@>EEFGG9DCFGFG799DGGGG5EGCF7@F885CFFFG+2?@FFCFCDDDG*;55*:>GG4;@>CA5?*/*02<*?CC)5<C4<35A3<5*7A?>E>))77E+9))*(412(,,9(0(55(397?211
@M03506:14:000000000-AKVR1:1:1101:19740:4900 2:N:0:30
GGACTACAAGGGTATCTAATCCCGTTTGCTCCCCTGGCTTTCGCTCCTCAGTGTCAGTGTCGGTCCAGGATGCCGCCTTCGCCACCGGTGTTCCTCCAGATATCTACGCATTTCACCGCTACACCTGGACTTCCGCATCCCTCTCCCGAACTCAAGCCATCCAGTATCAGACGCAGTCCCCCGGTTAAGCCGAGGGATTTCACGTCTGACTTAGTTGGCCACCTCCGAGCCCTTTTCGCCCAGTAGTTCCGCACAACGCTTTCCCCCCCCGGCTTACCGCGGCGCCTGTCACGGAGTCAGG
+
@C<CCGFFGGGGGGGGGGGFGGDGGGGGGGGGGGGGGGGGGGGGGGGGGGFFGGGGGGGGGGGEGCFFA7EFGGGDFGEFFGGG,FECFEFCFGGGGGCFFFFGGGGDECFGE5@AEFGGCFFFGDA?84,CBFED@FFE88>,@DFGCEEFGFG,@@FGGGG8EAEF8DEGG63>C,5<DC*BEG>?@G7:>*B8CFG,>FGG@:EFCFF7+2@+32)=4526*/:):):**;)*)17:;5*7*+3*:9/)7;)2/-9C)5/:6CC)/77))18++()*((-(((()-0).7(().)))(
@M03506:14:000000000-AKVR1:1:1101:11450:4912 2:N:0:30
GGACTACCGGGGTATCTAATCCTGTTTGCTACCCACGCTTTCGCTCCTCAGCGTCAGTACCGGCCCAGAGCAGCGCCTTCGCCACCGGTGTTCCTCCTGATATCTGCGCATTACACCGCTACACCAGGAATTCCCTGCTCCCCTACCGGACTCTAGTCATGGCAGTATCGGGTGGCGTCTCCGAGTTGAGCTCGGAGTTTTCACACCCGACTATCCAAACCGCCTACGAGCTCTTTACGCCCAATAAATCCGGCCAACGCTTGGCCCCCTCGTATTACCCCGGCTGCCGGCACGTAGTCTG
+
CCCCCGGGGGGGGGGGGGGGGGGGGGGGGGGGGGGGGGGGGGGGGGGGGGGGGGGGGGGGGGGGGGGGGGGGGGGGGGGGGGGGGGGGEGGGGGGGGGGFGGGGGGGGGGGGGGGGGGGGGGGGGGGGFGGGGGGGGGGGGGGGGGGGGGGGGGGFGGGGGGGGGF;;FECGGDDGGGGGGGGEGBEGCGG;EGGCEE?@FGGG96==E:GG=>;>FFFGGGGGCDF.:9@*2=*?<758ECD3C69BC9<@>))/*(*:7@77FCC>*)18)*;8<490(4(-,(()()((848CF5)).
@M03506:14:000000000-AKVR1:1:1101:11137:4925 2:N:0:30
GGACTACCCGGGTATCTAATCCTGTTTGCTCCCCACGCTTTCGCACCTCAGCGTCAGTATCGGGCCAGTGAGCCGCCTTCGCCACTGGTGTTCTTGCGAATATCTACGAATTTCACCTCTACACTCGCAGTTCCACTCACCTCTCCCGGACTCAAGATTCCCAGTATCGACGGCAGTTCTGGAGTTGAGCTCCAGGATTTCACCACCGACTTAGGAACCCGCCTACGTGCGCTTTACGCCCAGTAATTCCGAGCAACGCTAGCCCCCTTCGTATTACCGCGGCTCCTGGCCCGAAGTTAGC
+
CCCCCGGG-CFGFGGGFGGGGGGFGGGGGGGGGGGFGGEGFGGGGGGEEEFGGGGGGGGDF@F@FGDGGCFFGGCGGGGGGGG7BAFGGGGGGGGGGGGGGGGGGGGGGGGGGGFGG?FGGGGGGGGG7CFEGGGGFGGGGGGGGGGGG7EEGFGECEFGGFF6DFGGEG+>EEGDFGGGGGFFGF?C6,,8D?CFCCGGGGFFDGEE5:37+;C7+*.A<D<E558A*17ECD)0<*8/8*/2:+<*:2+)839**47:)8)>7C:)*.9@)2<+A))14((((,(/(8((.(()796)-
@M03506:14:000000000-AKVR1:1:1101:14498:4940 2:N:0:30
GGACTACTGGGGTATCTAATCCTGTTTGATCCCCACGCTGTCGTGCATGAGCGTCAGTTACGGGCCAGTGAGCCGCCTTCGCCACCGGTGTTCTTCCCAATATCTACGAATTTCACCTCTACACTGGGAATTCCACTCACCTCTCCCGTACTCAAGCCTCTCAGTCTCAAAGGCAGTTCCAGAGTTGAGCTCTGGGCTTTCCCCCCTGACTTGAGAACCCGCCTACGCACGCTTTACGCCCAGTCATTCCGTACCACCGTAGCCCCCTTCGCATTACCGCGGCTGCCGCACCGCAATGTGC
+
CCCCCGGGGFGGGGGGGGFGGGGGGGGFGGGGGGGGGGFEGGGGGGGGGGFGGGGGGGGGGGGGGGGFGGGGGGGGGEGGGGGEGGGGFGGEGFGGGGGGFC9@FAEFGF,+FFFFF<FGFFFGGGCCF8FGGGGE<FFGG9B9DFFCFGGGGGGFGGGG8EFGCD,@FF9>DFCCCFG7,,<33@<,4DCCEFF,DC8?E+4<EE4*9?FC7:6C+0)=)):51*.)19)**)::49:8E=*;*0+1++<)))**2()/)0)09**.*89)0*;0@A)5((3(-((0()(-5(())*-))
@M03506:14:000000000-AKVR1:1:1101:14077:4967 2:N:0:30
GGACTACAGGGGTATCTAATCCCGTTTGCTCCCCTGGCTTTCGCGCCTCAGCGTCAGTGTCAGCCCAGCAACCCGTCTTCACCTCAGGTGTTCCTCTTGATATCTACGCATTTCACCGCTACACCAAGAATTCCGATTGCCCCTTCTGCACTCTAGCACAGCAGTATCACTTGGCCGTTCTGAGTTAAGCTCAGAGATTTCACAAGTGACTTACCACGCCGCCTACGCGACCTTTACGCCCAGTAATTCCGAACAACGCTTGGTCCCTCCGTATTACCGCGGCTGCTGGCACGTTGTTAGC
+
CCCCCGGGGGGGGGGGGGGGGGGGGGGGGGGGFGGFFGGGFFGGGGGGGFGGGGGGGGGGGGGGGGEGGGGGGGGGGGGGGAFCF<EGGG?FGGGFGGFFDCGGFGGGGEGGFGDAFGGGEGGFGGGGGGGGG<ECGGGA=@=FFGGGGCFFDF=>=DDG?CCCDEGDDEEGGGGFCGECFC7,@CCFC9>,:E,,4@DFDCCCFC5,EC5;7CFFF5?17DDGD6AE*)::<FF>C3:EEC*01:+31;C38:55FF3/75)2*81*;55>FFG?+))*,(-4(-46()(,)((17;A)6
@M03506:14:000000000-AKVR1:1:1101:12114:4968 2:N:0:30
GGACTACAAGGGTTTCTAATCCTGTTTGCTCCCCACGCTTTCGCACCTCAGCGTCAGTACCGGGCCAGTGAGCCGCCTTCGCCACTGGTGTTCTTGCGAATATCTACGAATTTCACCTCTACACTCGCAGTTCCACTCACCTCTCCCGGACTCAAGCTCCTCAGTATCAAAGGCCGTTCTGGAGTTGAGCCCCAGGATTTCACCCCTGACTTAAGAAGCCGCCTACGTTCGCTTTACGCCCCGTGATCCCGGGCAACGCCAGCCCCCCTCGTATTACCTCCGCCGCTGGTACGACTTATGC
+
CCCCCGGGGGGGGGGGGGGGGGGGGGGGGGGGGGGGGGGGGGGGGGGFGGGGGGGGGGGGGGGGGGGGGFCFGGGGGGGGGGGGGFFGEDGGGGGFGGDEGFGGGGGGGGGGGGGGGGGEFGGGFGGG7F=FFGGG?BFFFCGGGGGGC88=BFGDF8EG?FGGGGFGC:CG6F,:E8C3DDA:D6DF?C,*BCEFE?EFGFFEFEG56;D+9+,5=C;FG5>EDFA)*98/8>F:435*C*)/1:;*+**))0)1C(7*)))178?):;CFE*03<<*0(42(3715()-).((1)*)).
@M03506:14:000000000-AKVR1:1:1101:6496:4977 2:N:0:30
GGACTACTCGGGTATCTAATCCTGTTTGCTACCCACGCTTTCGCTCCTCAGTGTCAGTACCGGCCCAGAGCGCCGCCTTCGCCGCTGGTGTTCCTCCTGATATCTGCGCATTTCACCGCTACACCAGGAGTTCCACGCTCCCCTACCGGACTCCAGTCACGGCAGTATCAGGTGGCGTCTCCAGGTTGAGCCTGGAGGGTTCACACCCGACTTACCGAACCCCCCACGAGCTCCTTACGCCCCATAACTCCGCACCACCCCTGCCCCCCCCCCGTTCCCCCGGCTCCTCTCCCGCTCTTGC
+
CCCCCGGGGGGGGGGGGGGGGGGGGGGGGGGGGGGGCCBFFGGG7FGGGGGGGGGGGGGCFCGGGGGCCFCFFGGGGGEGGCGEGDF+BFGGGFGGGGGFGGGGGGGGGEEFF@FGGGE:FGCGGGEGCFGGG<FGCG+FEGGGFFGG8@E@BEFFAEEGB6EGC:DEF7EDFE:C5BE*>D,C6?F6:,?C?E58A:*1<<7F1CCC5)C7*+0>/*):<*1:1)0)*10*2)7:49>GE*19>*<)+<EB5.<5>15=)0)19CF3/5)).)12*4**,((,((,)(*.,7(-))).))
@M03506:14:000000000-AKVR1:1:1101:11548:4978 2:N:0:30
GGACTACTGGGGTTTCTAATCCTGTTTGCTCCCCACGCTTTCGCGCCTCAGCGTCAATCACGGGCCAGATAGCCGCCTTCGCCACCGGTGTTCTTCCCAATATCTACGAATTTCACCTCTACACTGGGAATTCCACTATCCTCTCCCGCATTCAAGCACACCAGTATCAAGCGCAGCCCCCAGGTTGAGCCCGGGACTTTCCCGCCTGACTTGGTAACCCGCCCACCCGCCCTTTCGCCCCATTAATTCCGAACCACCCTCGCCCCCTTCGCTTTTCCCTGGTGGCTGGCCCAACGGTACC
+
CCCCCCGGFGGGGG7AFEGGGGGGGEFGFFFGGGGGGGGGGGGGFGGGGGGGGGGGGDFGEFECCCFG?EGGGGCEGCEDCFDEGEGGCCFGGGGCEFGGFGF<<DEEGFC<FFGAFGFGGGA=EF,,<=EF;?FFGDGGGFG,8>DCEEECFFF9D,@@D+63,,,3,,@FEE+>>D>*>?C52689,;8FGDE8*4,1>+,8CG55=CCC+*3+3*;>):)*//)2:5)2C))*(*.A*****3+*3+30)))01(*:)).9<C5)2)*))1*++)*2,,(((.,)(0(-53(1)0(-.
@M03506:14:000000000-AKVR1:1:1101:19497:4984 2:N:0:30
GGACTACTCGGGTTTCTAATCCTGTTTGCTCCCCACGCTTTCGTGCCTCAGTGTCAGTGCTGGTCCAGGTGGCCGCCTTCGCCACAGATGTTCCTCCCGATCTCTACGCATTTCACTGCTACACCGGGAATTCCACCCCCCCCTACCGCACCCTAGTCCGCCAGTATCCACCGCCATTCCCAGGTTGATCCCGGGGCTTTCACGGCCGACTTCACGAACCCCCCCCGCACGCATTACGCCCAGTAATTCCGAGTAACACTCGACCCCTTCGTATTACCGCGGTCGCTGGCACCAATTTAGC
+
CCCCCGGFD7FGFFGGGDFGGGGGGGGFFGGGGGGGGGGFGFEGDCFEGGCFGGC<FGEFGFFGFGCGGGGGGGGDGEGFC7FFG<,BCAEGGGC,E::F=FGGGGG7EECEDFFGGG,EFD9,AF+:>7FGGFGGG+@FCGEC8EBEE7C+64,7;E;8EGE5@ECFFFG:*1>*4,<DE2,;CEC0,22C58***78AF7C=***/:CC3+*<8*).*/1)*))..295=)00:)*88**/02++9?FE))0*2:.907:))1*;7*)*)09++26)*44,176(09E07).(0*/..)
@M03506:14:000000000-AKVR1:1:1101:12019:5006 2:N:0:30
GGACTACTCGGGTATCTAATCCCGTTTGCTCCCCTGGCTTTCGCTCCTCAGTGTCAGTGTTGGTCCAGGACGCCGCCTTCGCCACCGGTGTTCCTCCAGATATCTGCGCATTTCACCGCTACACCGGGAATTCCACTTGCCTCTTCCGGACTCTAGTCCGACAGTATCGGCCGGCTTTCCAGGGTTGAGCCCTGGCCTTTCACAGCCGACTTATCGGACCGCCCACGCGCCCTTTACGCCCAATACTTCCGGACAACGCTTGCCCCCTACGTATTACCGCGGCTGCTGGCACGTAGTTCGC
+
CCCCCGGGGGGGGGGGGGGGGGGGGGGGGGGGGGGGGGGGGGGGGGGGGGGGGGGGGGGGGGGGGGGGGGGGGGGGGGGGGGGGGGGGGGGGGGCFGGGFGGGGGGGGGGGGGGGGGGGGGGGGGGCDFGFGGGGGGGFFFGGGGGGGG+BEFGGAFGGGCG6CFFFGDEG:E>ED?EFG;F6:C>:,>FC:C8E,:9FGG>FFDFGCEDDGCFGGCDF5739**9)0*))2/<FCACBCCC<4C+37+C*.)8C**,1175@GGG8)/895978+9)0*7(3(,33F7@12)((1)/)41
@M03506:14:000000000-AKVR1:1:1101:24818:5014 2:N:0:30
GGACTCTCGGGTTTCTAATCCTGTTTGCTCCCCACGCTTTCGTGCCTCAGTGTCAGTGCTGGTCCAGGTGGCCGCCTTCGCCACTGATGTTCCTTCCGATATCTACGCATCTCACTGCTACTCCGGGAATTCCGCCACCCTCTACCGTACTCCAGATCGCCAGTATCCAATGCAGTTACCAGGTTGAGCACGGAGCTTTCACATCAGACATAACGAACCACCAACGCACGCTCTACGGCAAGTATTTCCGACTGTACGTGTAACCCATAGTCTTACCGCGCCCTCCGGAATCAAGTCAGCC
+
C?9BCD<CCFEFEFEFFCDEG@FFFG@CFF<@CCFGG7C<EEFFCCDGDGE,;@CFC96;9EFFFDFGGGFGGGGG:F,C@7F@,66,,<BF?E,AFE7F7F<FGAGGD7+5C5CE9DF,A,,4?CE@@,,,C:+6+@EEFEEEFDC6DCD,3@@,6,++@CEGFAC;D8,,,,57,,7,,5:3,,@7A,,3*33:D,,2,2>@,5,,,*+=9*;ED4):9<4,:*2)*).*/)+3,*2*//;++4+/3**)))***(0*).0:***)2)*1/0+++(051(((.-()(),)*))2*/-04
@M03506:14:000000000-AKVR1:1:1101:7401:5018 2:N:0:30
GGACTACCCGGGTATCTAATCCGGTTCGCTCCCCACGCTCTCGCACATCAGCGTCAGTTGATGCCCAGTCGGCTGGTTTCCCCCTGGGTGTTCCTGCCGCTCTCTACGCATTTCACCACTACACCGGCAATTCCACCGACCTCTGCCTCACTCCAGTCGCGCCTTATGGGATGGCCCCTGGCCGTTAAGCGGCCAGATTTCACACCCCACCCCCGCACCCGCCTGCGTGCGCCTTTCGCCCCGTCCATCCGGCAAACCCTTGGCCCCCCTGGTTTCCCGTCGCCGATTCCACGTAGTTAGC
+
CCCCCGGGGDCGFGGGGGGGFE@FFECEEFGGGE8FDCEG<ECEDCFAFFEFGGEGEGAFA9EGGGFGEG7@CE@@CFEEFEEDGF@EBCFEAEFEFAF74=FFF9BDC+?:FG9FGFGF,BFCE+::>+AFFG;D,>:CGCC9,@DFF7BFC:F63,++@98*@6B3,,?<8*>,=E7CEFFC=E**1<1*:?8*30A@C+++31*7*/***//:))):735>*9>5*77**08*<5<=5/)1****3;*5)))2/(/0)))00**)*.*))0*++).1(((-((,.)*)))-.*.1).)
@M03506:14:000000000-AKVR1:1:1101:14905:5028 2:N:0:30
GGACTACAAGGGTTTCTAATCCCGTTTGCTCCCCTAGCTTTCGCGCCTCAGCGTCAAGAACAGGCCAGGTAGTCGCCTTCGCCACTGGTGTTCCTCCCGATATCTACGCATTTCACCACTACACCGGGAATTCCACTACCCTCTCCTGCCTTCGAGTCGATCAGTATCGCGTGACCCTCCCCAGTTGAGCCGGGGGCTTTCACACGCGACTTGGTCGACCGCCTGCGCGCTCTTTCCGCCCAGTACATCCGGACAACGCTTGCCACCTCCGTATTACCGCGGCTGCTGGCACGTAGTTCGC
+
CCCCCGGGGGGGGGGGGGGGGGGGGGGGGGFFGGGGGGGGGGGGGGGGGGGGGGGGGGGGGGGCGGFGGGGGGGGGGGGGGGGGGGGGFGGGGFGFFGGCFEGGGGGGGCGGFFGGGGGGGGGGGGGDE:FFGDGGGDGGGEGFEGFFFGFDGCGFEDEAEGGGGGGF>CB88CFECEG*BEGD<;F,,?,*4;E*=586@7@@<7:/*19*+*<09>>ECCCE5C3@EC)/908*)9>5C*/**+09EC5.)59*137C5;@G*+*0:>)750+++.)*44;((3:42>.8).(17*.((
@M03506:14:000000000-AKVR1:1:1101:20407:5039 2:N:0:30
GGACTACCAGGGTATCTAATCCCGTTCGCTCCCCTAGCTTTCGCACATCAGCGTCAGTGTCAGCCCAGCAACCCGCCTTCGCCGCAGGTGTTCCTCTCGATATCTACGCATTTCACCGCTACACCGAGAATTCCAGTTGCCCCTTCTGCACTCTAGCCCCGCAGTATCGGCTGACCTTTCCGAGTTAAGCCCGGTGATTTCACAGTCGACTTGCGGTGGCCGCCTACGCCGCCTTTACGCACCGTAAATCCAGACAACGCCTGCTCCCCCCGTCTTACCGCGGTCGCGGGCACGGCGTTGG
+
CCCCCGGGGGGGGGGGGGGGGFGGGGGGGFGGGGGGGGGGGGEGGGGGG9FGGGGGGGGGGGGGFG?FCFGGGGGGGGDGFEGGGDGGGGGGGGCFGFG?CAFGGGGGGE:FFGGGF:=CDFGGFDCGGGGGD,7?F?BFFG@8EGCFGC@EFDFDGGGDEGEG@<,@>+8>C5B>CCC@CEG*=BC<;CGDD5*:CFG778>A@FF5*:D*+CE883A7FGG58*<:*))*1757):>C*1)9*1:5+<<***92>(35)07<4<?58)1.01**+66*41,(((-)()3()-().),-(
@M03506:14:000000000-AKVR1:1:1101:25070:5042 2:N:0:30
GGACTACCCGGGTTTCTAATCCTGTTTGCTCCCCACGCTTTCGCGCCTCAGCGTCAGTATCGGGCCAGTGAGTCGCCTTCGCCACTGGTGTTCTTCCGAATATCCACGACTTTCACCTCTACACTCGGAGTTCCACTCACCTCTCCCGAACTCAAGATATTCAGTTTTCAAGGCCATTCCGAGGTTGAGCCCCGGGATTTTACCTCCAACTTAGATATCACCCTCCCCCCCCTTTTCTCCCAGTACATCCGGTCCACACCACTCCCCCTCTGAGTCCCGCCGCTCCGGGCCCACACTGAGC
+
@C<CCD@FG@CECEDFADFF,EF9CEFFGC,FCF8@F7CFGACF7CG7@<CECGFB@E9C,FEEDFCFG,CAEFCFF7@FF,CFC4CF?F@FGDFGGE7+49C,C,B:7++BE<ECEFGC9E<<,AA?CC4A?<,,5AA:ADE98BD+3>6,,,@>D@,@,8,,7@,@,3E,3;,6<,@F6@;EEE,4,@DF***144=,,+4A,=F=,;DGC:?;@+;++27:**))*1)21)/*.**<;2*2:++1<A5)))/*0(**))0028*)*02)**3++..:((4(((()()-4),-/7*.).
@M03506:14:000000000-AKVR1:1:1101:11035:5048 2:N:0:30
GGACTACCGGGGTTTCTAATCCCATTCGCTACCCACGCTTTCGTGTTTCAGTGTCAGAAACGTACCAGTGAATTGCTTTCGCTTTCGGTGTTCCCCATGATATCAACGGATTTCACCCCTACACCATGAGTTTCATTCACCCCTTACGCTCTCTCGTTGTACCGTTTCGCCCGCGATTTCAGGGTTTAGCCCTGAGATTTAACGAACGACTAATATAACCACCTACACACCCTTTACGCCCAGTTATTCCCGGTAATGCTTGGGGCCTCTTTATTAACGCTTCTGCGTGCCTCGTATTTGG
+
CCCCCGFG6FGG@FGEFCEAFFGFFFECECG@FF9FCFFCFFDC,@FFF<FEE@<FF9EF<FFCD@,C,C6@<F<E@FGECCFFF<FCF@FGCBFG,,49FGEFGGD,=,BCF9,C,=FDCEC,?AD;9?@F,99CFF9EF8E8,,,4@BEGDG,+@F?ED:==DED@3+@C8>+5@FF:;<C5:E*@9,@DCD6,,5>:,22::?5*/)7)=+,>+4+<6496*9);+:5CDF)+)2.8C**0125;72+7:BC*2)2<F*57)**)0)*/97C++6):((--))(0,)())-(/)/-6)
@M03506:14:000000000-AKVR1:1:1101:7994:5054 2:N:0:30
GGACTACCGGGGTATCTAATCCTGTTCGCTCCCCACGCTTTCGCGCCTTAGCGTCAGTACCGTCCCAGCGGGCTGCCTTCGCCGTTGGTGTTCCTCCTGATATCTGCGCATTCCACCGCTACACCAGGAATTCCACCCGCCTCTTCCGGACTCTAGCTCGCCAGTATCCATCGGCATTCAAAGGTTGAGCCTTTGACTTTCCCCACAGACTGATCCAGCCGCCTACGCGCGCTTTACGCCCAATGATTCCGGCCAACGCTTGCTCCCTCCATATTACCGCCGCTGCCGGCCCGTAGTTAGC
+
CCCCCGGGGGGGGGGGGFGGGGGGGGGGGGGGGGGGGGGGGGGGGGGGGGGGGGGGGGGGGDGGGGGFGGGEGGGGGGGGGGGDEFGGGGGGGGGGGGGGG9FGGGGCF7FGGGGGGGGGGGDFGGG+>:FFGGCGGG:FGGG@FGGG+***6A;,E7EC*78:>DGGG,?FEGGCE9C@F99CAFCCFFFDGG9+1+>91+50AC*=0>487+++20)=5DDE5C5)*9.:57)2-*.:?****<2/+:8))0>*9(1*07>7CFG4*7*0*:0+<6)*((73(((01)(-)-(186:)-
@M03506:14:000000000-AKVR1:1:1101:10745:5067 2:N:0:30
GGACTACTCGGGTTTCTAATCCTGTTCGCTCCCCACGCTTTCGCTCCTCAGCGTCAGTTACTGCCCAGAGACCCGCCTTCGCCACCGGTGTTCCTCCTGATATCTGCGCATTCCACCGCTACACCAGGAATTCCAGTCTCCCCTGCAGTACTCCAGTCTGCCCGTATCGCCCGCACGCCCACAGTTAAGCTGTGAGTTTTCACGAACAACGCGACACACCACCTACGAGCTCTTTACGTCCAGTACTTCCCGACAACGCTCGCACCCCACGTATCACCGCTGCTGCTTGCACGTCACTGGG
+
CCCCCGGG-BFGGGGGGGGGGGGGGGGGGGGGGGGGGGGGGGGGGGEFGGGFGGGCFGGFGGGGGGGGGGGGGGGGGGGGGGGGGGGGGGGGGGGGGGGFFGGGGGGGEGGCGFFFGGGGGGGGGGGEFGGGGGGGFGGGFGGGFGGFGGGGGGGGGGGFFGCEGGGGGC8CCEGG5EGGEGGF;;?@FGGGECDCDF9FGGGC=EGECFDDC)85)0:CDGDG*7:):75EG4FCA3.2;*9:D+<BCC*0)7))9(1*0)8)9**)*0).)2*+0.)*((4,),)*.7>7).(*)*)((
@M03506:14:000000000-AKVR1:1:1101:16811:5092 2:N:0:30
GGACTACAGGGGTATCTAATCCTGTTTGCTCCCCACGCTTTCGCACCTCAGCGCCAATGTCTGTCCAGCGAGTCGCCTTCGCCACTGGTGTTCTTCCGAATATCTACGAATTTCACCTCTACACTCGGAATTCCACTCGCCTCTCCAGAATTCTAGCACTGCAGTTTCAAGGGCAGTTCCGGGGTTGAGCCCCGGGATTTCACCCCTGACTTGCTGCGCCGCCTACGTGCGCTTTACGCCCAGTATTTCCGAACAACGCTAGCTCCCTCCGTATTACCGCGGCTGCTGGCACGGAGTTAGC
+
CCCCCGGGGGGGGGGGGGFFGGGGGGGGGGGGGGGGGGGGGGGGDGGGGGGGGGGGEGGGGGGGGGFGGGGGGGGGGGGGGGGGGGGGGGGEGGGGGGGGGGGGGFGCGEFGA<EGGGGGGGGGDGGGGGFFFGDEFGGGGGGFGGGD9DFFGGF;DEGFEFB=DEGGCDFGGC@EGFCFGGCEGEEC,D4DC8EG*5CEFGC;AG=E?6;:C@99C35EDDDE*;:5*2>E5>5*675:?*7F*<7@FF5.7>)557DE))9:CCF42<<3)*3+A))2((46(-,),>?>),(908:26
@M03506:14:000000000-AKVR1:1:1101:23039:5116 2:N:0:30
GGACTACTGGGGTATCTAATCCTGTTTGCTCCCCACGCTTTCGTGCATGAGCGTCAGTGTCAGCCCAGAGACCTGCCTTCCCCATCGGTATTCCTCCCGATATCTACGCATTTCACTGCTACACCGGGAATTCCAGTCTCCTCTGCCGCACTCAAGCCTTGCAGTCCCAAATGCCATTCCAAGGTTACGCCCGGGGCTTTCACATCTGGCTTACAAAACCGCCTGCGCACGCTTTACGCCCAGTAATTCCGATTAACGCCCGCACCCTACGTCTTACCCCGGCTGCTGGCCACTAGTACTC
+
CCCCCGGGGGGGGGFGGGGGGGGGGGGGGGGGGGGGGGGGGGGGFGGGGGGGGGGEFGDGGGGGGFGFCFGGGGGGGFGG?FGGGGCFGGGGGGGGFGDCGGGGGGGGGGGGGGFEFGGGGGGGGGCE:CFFGGGGGGGGGCF;=DEGGGGC88=CFGCGFFGFGDGGF88FEGGFCAAD,@C+@>9,+BEC>E8CGEF6,+5,,=:9,CFG?F7C*9AEC)>5DG35/5;5/)2298>GG54*0++*<A8:>3*:C<3*5>>))*;)0)*7)2/A9()140((,8392)(().(97*)))
@M03506:14:000000000-AKVR1:1:1101:5293:5118 2:N:0:30
GGACTACCGGGGTATCTAATCCTGTTCGCTCCCCACGCTTTCGCTCCTCAGCGTCAGTACAGGCCCAGAGATCCGCCTTCGCCACCGGTGTTCCTCCCGATATCTGCGCATTTCACCGCTACACCGGGAATTCCGTTCTCCCCTACCTGCCTCTAGTCTGCCCGTATCCACCGCAGACCCACAGTTAAGCTGTGGGCTTTCACGACCGACGCGCCACACCGCCTACGAGCTCTTTACGCCCAATACTTCCGGACAACGCTTGCGCCCTCCGTATTACCGCGGCTGCTGGCACGTAGTTAGC
+
CCCCCGGGGGGGGGGGGGGGGGGGGGGGGGGGGGGGGGGGGGGGGGGGGGGGGGGGGGFGFFGGGGGGGGGGGGGGGGGGGGGGGGGGGGBFGGGGFGGGGGGGGGFGGCGEGGDGGGGDGGGGGGGGGGGGGGGGCFGGGGGGF@FGGGGFGGG9FGGAF,DEEGGGGFGGDGGC5>CE:==EFFGFFGF@GFGGGG,?EDCF==*7EGDDC3C*7FEDCGG=*753/>)<*9BGDDBCC=/7*++1<+*.8>)1>>C*7).19CE>CD3;:*0:C))*(-2((()/2825),4*084)-
@M03506:14:000000000-AKVR1:1:1101:15017:5127 2:N:0:30
GGACTACCCGGGTTTCTAATCCTGTTTGCTCCCCACGCTGTCGCGCCTCAGCGTCAGCAACGGCCCAGCAGACCGCCTTCGCCACTGGTGTTCTTCCCGATCTCTACGCATTCCACCGCTACACCGGGAATTCCATCTGCCTCTACCGTGCTCAAGCCTGACAGTCTAGAAGGCAGTTCCGTGGTTAAGCCACGGAATTTCACCTCCTACTTATCGGGCCGCCTACGCGCCCTTTACGCCCAGTAATTCCGGACACCGCCCGCACCCTCCGTATTCCTGCGGCTGCTGGCACCGGTGTGTC
+
CCCCCGGGGGGGGGGGGGGGGGGGGGGGGGGGGGGGGGGGGGFGGGGGGGGGGGGGGGGGGGGGGGGGGGGGGGGGGGGGGGGCFGGGGGGGGGGGGGGGGGGGGCFGGGGGGFGGGGGGDGGGGGGG7FGGGGGFGGGGGGGGDGGGGGGGGGGGGGFGFFCFGGGG:DADFFCEEFGGG6?CGGGGGGGGGGG885FFGFGGFCFGGCDDEGGGG)8CDGDD<FEFEGFGGF4FAC>CC5CF7CFFGG6>)79*99D*05>3>:C);)18)9C+A)*2,,,(-4)005,)0(-/)<((6
@M03506:14:000000000-AKVR1:1:1101:15425:5137 2:N:0:30
GGACTACTAGGGTTTCTAATCCTGTTTGCTACCCATGCTTTCGCTCCTCAGCGTCAGTTTCGGCCCAGAGCGGCGCCTTCGCCACCGGTGTTCCTCCTAATATCTGCGCATTTCACCGCTACACTAGGAATTCCCCGCCCCCCTACCGTACTCAAGTCACAGCAGTATCGGATGCACGCATTGGGTTAAGCCCAAAGTTTTCCCACCCGACTTACTGAACCGCCTACGAGCCCTTTACGCCCAATAAATCCGGACAACGCTTGGTGCCCACGTGTCACCGCGGCCGCTGCCACGTCGTTGC
+
CCCCCGGGGGGGGGGGGGGGGGGGGGGGGGGGGGGGGGGGGGGGGGGDGGGFGGGGFGGGGGGGGGGGFGGGGGGGGGGGGEGGGFFEGGGGGG,FF@GEFF<FFGGGGGGEGGGGFGEFG@FFFGFFGAFGGGFGGG+BFGGGFGGDFGGGGGCFB99F;CFGF<;>CEC784D,<ED**:,BEBEGGFFGGG*8F+9<<C+A+07C55>37+>CG78CC<C7<*7):75*>).9)?>**:*99<7*<CFF).75<():.5)*:8C);9C)0*3;+6917(40((,5;)4)7((*)0-4(
@M03506:14:000000000-AKVR1:1:1101:15988:5165 2:N:0:30
GGACTACTAGGGTTTCTAATCCTGTTTGCTCCCCACGCTTTCGAGTCTTAGTGTCAGAAACCGTCCAGATAGCCGCCTTCGCCACTGGTGTTCTTCCCAATCTCTACGTATTTCACCACTACACTGGGAATTCCACTATCCTCTCCGGTCCTCTAGCCGCCCAGTCCTGAATGCATTTCTTGAGTTGAGCTCAAGGCTTTCCCCTCCAATTTGGACAACCACCTACACCCGCCTTACGCCCAGTAATTCCGAACAACGCTAGCCCCCCTCCTTTTTCCCGGGTTTCCGGCCCCAATTTACC
+
CCCCCGGGGGGGGGGGGGGGGGGGGGGGGFFGGGGGGGGGGGEFGGGFGGGGGGFFGGFGGGEGGGGFGGGFGGGGGGEGGGGGGGGGGGGGGGGGGGC<FFCGGGGG8EAFCGGGGGGFGFEFAAEF@EGFGFGGGCFGFGGFG?8EEGGGGGFEGGGGGGGGD?FGF,=D,9@FGA:8E@D8FC,=DDB89,3DF7@AE76,:@E,,++5,+,@;;A**C9>*0*;,3/*)20275?E5*1C7CC+2B>>5)7*/(9*2))22AC5C>35*0++0.02(,((--))(.,4)-(9**---
@M03506:14:000000000-AKVR1:1:1101:17837:5166 2:N:0:30
GGACTACCGGGGTTTCTAATCCTGTTTGATCCCCACGCTTTCGTGCCTCAGTGTCAATATTTGTGTAGCCAGCTGCCTTCGCAATTGGTGTTCTATGTCATATCTAAGCATTTCACCGCTACATGACATATTCCGCTGACCTCCACAGTATTCAAGACCTATAGTATCCATGGCAGCTTCCAAGTTAAGCTCGGAGATTTCACCACGGACTTACAGACCCACCTACGCACCCTTTAAACCCAGGGAATCCGGATAACGCTTGCACCCCCCGTATTACAGCGGCCGCTGGTACGGATCTCGC
+
CCCCCGGGGGGGEEEGGGGGGGGGGGGGGGFGGGFGGGGGGFFGGGGFGGGGDFGGGGGGGGGGFGGGGGGGFGGGGGGGGGEEDFGGGGGGGFFGFGFGFGCGGGGGGGGGGGFGGEGEGGFGGGG9FFEFCCEC:FFDGGGG8DD8ECFGAE8ECFG8BGGGGEEFAEGDFGG=6D,@>DC?FFFF,3CFGGDGDGGGGGGGGGG7*;?*,8DF+;?FGGGFC>*31C6**;98*8ACE=**/AC)3<E)>BD>=071.25*;<E>5755)*<7C)*0(,14(,-5()).)((*)1).(
@M03506:14:000000000-AKVR1:1:1101:6972:5195 2:N:0:30
GGACTACCGGGGTTTCTAATCCTGTTTGCTCCCCACGCTTTCGCATCTCAGCGTCAGTAATGGCCCAGGGCGCCGTCTTCACCACTGGTATTCCTCGGGATCTCTACACATTTCACCGCTACACCCCGAATTCTGCGCCCCTCTACCATCCTCTAGCCGGGCAGTCTTAAATGTCCTCTCCCAGTTTAGCCGGGAGCTTTCACACTCAACTTCCCCAACCGCCCACATCCCCTTTACGCCCCGTACCTCCGGATAACGCTTGCCACCTACGCTTTACGCCGTCTGCCGTCCCGTCGTTGCC
+
CCCCCGGGGGGGGGGGGGGGGGGGGGGGGGGGGGGGGGGGGGGGGGGGGGGGGGGGGGGGGGGFGGGGCCGGGGGF>EGGGGGGGGGGGGGGGGGGGGGCFFGGGGGGG9FBFG9FGGGD7FFFGGGGC+@<EFGDFGG:CDEGGGGGFDE9@@FAFGGG6ECCGGGFFDDGADGGGG?FG?7?EFGG9EDCG5*=E6:CC:FD6*2*=FFG+C6CC3;7):7*/>)6+2)**06:<>3*//77)**/<C=3>B574(950).>*+/.+0*)75/22()1(-,2())0(53:51())8((.
@M03506:14:000000000-AKVR1:1:1101:14548:5205 2:N:0:30
GGACTACAAGGGTATCTAATCCCGTTTGCTCCCCTGACCTTCGTGCCTCAGCGTCAGGAACTGTCCAGAGACCCGCCTTCGCCACTGGTCTTCCTTACGATATCTACGCATTTCACCGCTACACCGTAAATTCCAGTCTCCTCTCCAGTCCTCAAGCACGGCAGTATCGAATGCAGTTTCGGAGTTAAGCTCCGAGATTTCACACCCGACTTACCGCGCCGCCTACGCACCCTTTACGCCCAATGAATCCGAACAACGCTTGACACCCCTGTATTACCCCGCCCGCTGGCACCGAGTTATC
+
CCCCCGGGGGGGGGGGGGGGGGGGGGGGGGGGGGGFGGGGGGGGGGGGGDFGGGGGGGGGGGGGGGGGGGGGGGGGGGGGGGGGGGGDGGGGGGGGGGGGGGGGGGGGGGGGGGGGGGGGGGGGGGGGEFEFGGFGGGGGGGG;FGGGGGGGGGFGGGGGGGDEGFFCCF8DFGCGGGFGGGGDEGF7CFF@GDG5CCGFGGGCFEED7*;7CFCEG)2?CDGG3*08*2:=:=6@>5:EG7*>4+38:FGF:EG4<;D5@FF47C8)2)19@23A?2):1(,,(-(81:0))((1.))--
@M03506:14:000000000-AKVR1:1:1101:19737:5230 2:N:0:30
GGACTACCGGGGTTTCTAATCCTGTTTGCTCCCCACGCTTTCGCACCTCAGCGTCAGTACCGGGCCAGTGAGCCGCCTTCGCCACTGGTGTTCTTGCGAATATCTACGAATTTCACCTCTACACTCGCAGTTCCACTCACCTCTCCCGGACTCAAGCTTCTCAGTATCAAAGGCAGTTCTGGAGTTGAGCTCCAGGATTTCACCCCTGACTTAAGAAGCCGCCTACGTGCGCTTTACGCCCCGTGATTCCGAGCACCGCTAGCCCCCTTCGTATTACCCCGGCTGCTGGCCCGAAGTTACC
+
CCCCCGGGGGGGGGGGGGGGGGGGGGGGGGGGGGGGGGGGGGGGGGGGGGGGGGGGGGGGGGGGGGGGGGGGGGGGGGGGGGGGGFGGFGGGGGGGGGGGGGGGGGGGGGGGGGGGGFGGGGGGCFCGFDGGGGFGCFGF@FFDGGGGGGGGGGGCGG,ECFCCFGGGCEACFFFGFGGG9CCFDEFF8FFFC8F65,>CFFGCFEFC6DFFG=FF84?GDDDE*9>57CBGGEAC65>EE5)7CFF?FF<)55D*91)*0)9CFE85*57>7>80+.)23(((--)9()(,)(4/.7-))
@M03506:14:000000000-AKVR1:1:1101:10163:5241 2:N:0:30
GGACTACCCGGGTTTCTAATCCTGTTTGCTCCCCACGCTTTCGCACCTCAGCGTCAGTACCGGGCCAGTGAGCCGCCTTCGCCACTGGTGTTCTTGCGAATATCTACGAATTTCACCTCTACACTCGCAGTTCCACTCACCTCTCCCGGACTCGAGACTCCCAGTATCGAAGGCAGTTCTGGAGTTGAGCTCCAGGATTTCACCACCGACTTACGAGTCCGCCTCCGTGCGCTTTCCGCGCAGTGATTCCGAGCACCGCTAGCCCCCTTCGTTTTACCCCGGACTGCTGTATGACGTTCGC
+
CCCCCGGFGGGGGGGGGFGGFFGGGGGGGGGGGGGGGGGDFGGGGGGGGFGGGGGGGGFGGGGGGGGFFFGEGGGGGGGGGGGGGFGGEGFGGGGGGGCFGGGGGGFGG8FGGGFGGFGGAFEF?F7C7FFGGFAFCDFGGG?@F8DEDEGGGFFB8CC:37>FGFGCCGGF>8@B@;BFEAFFFGG7:2,?D<,65<EGGFFFF5CEGGGDC+/3:DFGDGCE**.8/<;*)7>7>57**/9>0++9E7+75;)*/432).)**287:)*))1*+0.)/4((((((/5*.)*).*)0.(,
@M03506:14:000000000-AKVR1:1:1101:14196:5246 2:N:0:30
GGACTACTGGGGTATCTAATCCTGTTTGCTCCCCACGCTTTCGCACCTCAGCGTCAATACCAGTCCAGTGAGCCGCCTTCGCCACTGGTGTTCTTCCGAATATCTACGAATTTCACCTCTACACTCGGAATTCCACTTACCTCTCCACAATTCTAGCGGTGCAGTCTTAAAGGCAATTCCGGGGTTGAGCCCCGGGCTTTCACCTCTAACTTACAAAGCCGCCTACGTGCGCTTTACGCCCAGTAATTCCGAACAACGCCAGCCCCCTCCGTATTACCCCGGCTGCTGGCACGCAGTTATC
+
CCCCCGGGGGGGGGGGGGGGGGGGGGGGGGGGGGGGGGGGGGGGGGGGGGGGGGGGGGGGGGGGGGGGGGGGGGGGGGGGGGGGGGGGGGGGGGGGGGGGGCFGGGGGGGGGGGFGGCCFGGGG<DFGGDFFFFFGGEFFGGGGFFFGGGFFGGGFFEEEEEGGEFGGFFGDGGE8FGGGGGGGC+@C,DEGGD5?ECGFG>FC6E6EGGGGCDCC8FFF)5CCCFFA=GFGC5A777D8:*79:<E4CC?)<@35<9C*.)07CGE);B)855+::4)2((71(()6(032)(-1)9)).
@M03506:14:000000000-AKVR1:1:1101:10603:5264 2:N:0:30
GGACTACTCGGGTTTCTAATCCTGTTTGATCCCCACGCTTTCGTGCCTCAGTGTCAATATTTGTGTAGCCAGCTGCCTTCGCAATTGGTGTTCTATGTCATATCTAAGCATTTCACCGCTACATGACATATTCCGCTGACCTCCACAGTATTCAAGACAAATAGTATCAATGGCAGTTTCCGGGTTAAGCCCGGAGATCTCACCACTACCTTACTTGCCCACCTACCCCCCCTTCAAACCCAGTGAATCCGGATATCGCCCGCCCCTCACGTTTTCCTCACGCCCGCGTCTGCTCTTGCGC
+
<C<@CD8-C;BF6@@FAEAFECFFGGGGDFG@EFEG7CCGFGGGC@<FF@CFCFG,EECGGGGG8C<DFFGGGAF,C9FGC7B@CG?F9DE7FFFGDF<<C9EE9EE,<FAC<@,EAFG+CEBFG9,AAEBFEFF7@+>AF9E>@EDFD9@EG,=C=DFG8=D=FGG,,=,,6=8EE98@E6@+3+69AD@@8++6+43@CD<D,@F,,=C>CCC::>6,*3*,*;*/*;57)))0*=F:/*;0*2+1+<*)))*+3,9*)2.)9C*8*)*))0*+3)*3((.3(((.()((*))2**.,,
@M03506:14:000000000-AKVR1:1:1101:16573:5285 2:N:0:30
GGACTACTCGGGTTTCTAATCCCGTTTGCTCCCCTAGCTTTCGCGCCTCAGCGTCAATGCCGGTCTAGGATGCCGCCTTCGCCACCGGTGTTCCTCCAGATATCTACGCATTTCACCGCTACACCTGGAATTCCGCATCCCTCTCCCGGATTCAAGCCTGTCAGTATCGGACGCAGTTCCCGAGTTGAGCTCGGGGCTTTCACGTTCGACTTAGCAGGCCGCCTACGCGCCCTTTCCGCCCAGTCATTCCGAACAACGCTTGCCCCCTCTGTATTCCCGCGGCCGCCGGCCCAGACTTAGC
+
CCCCCGGGGGGGGGGGGGGGGGGEFGGGGGGGGGGGGGGGGGGGGGGGGGGGGGGGGGGGGGGGGGGGGGFGGGGGGGGGFGGGGGGGGGGFGGAFG<FFCEFGGCFFGEGGGGDFFEEEGGGGGGCFGCFGGGGGFGGGGGGFGGGGG+>CF8FGFGGGGGDC:DEFCEEDEECEGGGGGDG*DE,2>@DFEGEG5:C6C7>*=>F*;CCC<C7+2*:EDGGG**73*)7CDFF*4*0;:75F*++*ACF>.<CFG4<5>)7*4@C);<F4*29+<3)51(((-(()-0(-70(*0*)..
@M03506:14:000000000-AKVR1:1:1101:20382:5300 2:N:0:30
GTACGACTCGCGCTTCTTTTTAAGATCGCTACCTACCCTCTCTTTCCCCCTCGTCGCGTCAGTGCCAGGTAACCTACCTCGCTTCCGGCTCTCTTGCCACTCTGAACGTACCTCATGTCACCCCTGCCCCTTACACTCCGCCCGGCCCAACTGAACTGCACCAGAGATGCACCCACTGCTCCTTTTCAGTCCATCACTTCGGCGTCACACTTAAACAGACTCCTACCTTCCCCGCCCCTCACCACTTGCTCTGCCAGCGATCCCGTCTGCCTAATTTAGCCGCCGTGCGCGCCTGCGGTAG
+
8,A,8,6-8-+8++,-C6,,,,,;,6,C8E,+CCF@,C;,,;,;CF,C@++,6,,++788,B<F,C<E7:,,,6,,CC,,,6,,B,,+++,,:5,,9B,,4,CE9E,,+9++,99,::?,,?A@<+:,6++,,,7C,,8+@8=+3@++6+68,263,,,,3,,,5,,,5,3,,466,,4=9,1,32,52@,,,,6,,5594*85*/**18*++25>+*)*00*3*081:*)2*)))-))**2*0*++*+++*1**2*,)*).)2***)*/9***+++-*0)((-((-)4:(,0((*))-((
@M03506:14:000000000-AKVR1:1:1101:16802:5301 2:N:0:30
GGACTACAGGGGTATCTAATCCCGTTTGCTCCCCTGGCTTTCGCTCCTCAGCGTCAGTGTCGGTCCAGGATGCCGCCTTCGCCACCGGTGTTCCCCCAGATATCTACGCATTTCACCGCTACACCAGGAATTCCGCTTACCTATCCCATCCTCTAGCATTCCAGTTTCTAGCGCACCCTCCCAGTTGAGCCGGGAGATTTCACACCAGACTTAGAGCACCGCCCACACACTCTTTACGCCCAGTAATTCCGAACAACGCCCCCTGCCTACGTCTTACCGCCGCGGCTGCCCCGTATTTAAC
+
CCCCCGGGGGGGGGGGGGGGGFEFGGGGGGGGGGGGGGGGGGGGGGGGGGGGGGGGGGGGG>FGGGGGGGGGFGGGGGGGGGGGGGGGGGFGGGGGGGEGGGGGGCF7FE:FDF<FGGGGCGGGGFFED:E<DGGGGE7FGFGGGDDFGGGGGCGGCAF,=DFF==EGFGGGGG+@CEGFGGGFCGCCFFEE>E8CCE?CCDFFGGDEFFCF77,<BCFG3D5*2>)0*>5F+;87C*;8C5C672C*<@F).7C*1,C*0)7)1AE@+7<0)**+3():(4(((4,515:152(0)1.).
@M03506:14:000000000-AKVR1:1:1101:13465:5310 2:N:0:30
GGACTACCCGGGTTTCTAATCCTGTTTGCTCCCCACGCTTTCGCGCCTCAGCGTCAATGTCGGTCCAGATAGCCGCCTTCGCCACCGGTGTTCTTCCCAATATCTACGAATTTCACCTCTACACTGGGAATTCCGCTATCCTCTCCCGAATTCAAGCCTGACAGTATCAAGTGCAGCCCCCAGGTTAAGCCCGGGAATTTCACACCTGACTCGTCAAACCGCCTACGCGCCCTTTACGCCCAGTAATTCCGAACAACGCTACCCCCCCTCGTATTACCACCGCCGCTGGCACGAAGTTAGC
+
CCCCCGGGGGGGGGGGGGDGGGGGGGGGGGGGGGGGGGGGGGGGGGGGGGGGGGGGGGGGGGGGGGGGGGGGGGGGGGGGGGGGGGGGGGGGGGGGGGGGGGGGGGGGGGGGGGGGGFGGGGGGGGGFGGGGGGGGDGEGGGGDGFGGGGGGGGGFGGGGGGFGG:CDFGGGGF9CCCEGCCCCFFGG,@CFDGGGG6C=CFGCGGGGGGFFGFGFCCFGGGGG3<>DEDFEG59F4>DGG=<9><F0<:+).8)9C;<*))0CDEE)*0)0)*+394*<(39((4(0(7()5(-*0*))5
@M03506:14:000000000-AKVR1:1:1101:20361:5330 2:N:0:30
GGACTACTGGGGTTGCTAATCCCGTTTGCTCCCCTAGCTTTCGCTCATCAGCGTCAATGTCGGTCCAGGATGCCGCCTTCGCCACCGGTATTCCTCCAGATATCTACGCATTTCACCGCTACACCTGGAATTCTGCATCCCTCTCCCGAATTCAACCCATCCAGTATCCGACGCAGTCCCAAGGTTAAGCCTTGTGATTTCACGTCGGACTTAGTTGGCCGCCTACGAGCCCTTTTCGCCCCGTAATTCCGAATAACGCTTGCCCCCCCCGTCTTCCCGCGGCTGCAGGCCCGTCGTTGCC
+
-BCCCGFGGCFGF@+-C<@F@E@@E<FEDGGGFCF@FGGGFFCF@EEFF9FGGG::,FCFC8CFGGA8FFFG<,@FE,@FEDG7B<CE=+B,C?EEF?<FGCDGGCFGGEGGGG<AEFDDFGCGG,=FFEC5?F=ED9AFE8FC8DFGE77@;:=9E8+,@1>8:,3>E6CC+@8BC,@8C,9*5;,,@D,,,5,,,,5,>9,,=*4**1);9+B@:*6C3CD*>CD)7C:C*2)*)20;/*119***:2+).)*2C:)/))8DG8:):0/8)/*++30:1((((-().)-4:(,90.(()
@M03506:14:000000000-AKVR1:1:1101:15194:5340 2:N:0:30
GACTACACGGGTTTCTAATCCTGTTTGCTCCCCACGCTTTCGCGTCTCAGCGTCAGTATCCAACCAGGGGGCCGCCTTCGCCACCGGTGTTCCTCCCGATATCTACGCATTTCACCGCTACACCGGGAATTCCACCCCCCTCTTTGGTACTCTAGCTTGTCAGTTTCATGCGTCGTTCCCCGGTTGAGCCGAGGGATTTCACACATGACTTAACAGACCGCCTACACGCCCTTTACGCCCAATGATTCCGAACAACGCTTGCACCCTCTGTATTCCCGCGGCTGCTCGCTCAGAGTTACCC
+
CCCCCGGGGGGFGGGGGGGGGGGGFGGGGGGGGGGGGGGGGGGGGGGGGGGGGGGGGGGGGGGGGGGGGGGGGGGGGGGGGGGGGGGGGGGGGGGGGGGGGGGGGGGGEGGGGGGGEGEGGGGGGGGGGGFFFGFGGGGGGGGGCFGGGGC;CFCGF7::CGFGGGGGGGGGGGGEGGGGGGGCC5EGCEG=CECE*AFGD7+<16+<?D:FCFG75<>GGGGCCCF@G<55*7*:?GDGDDDFFFC@GGGF3:FGD>75.7=FG8/78?F*6D++<:DE33(((4))().-).8:6@)),
@M03506:14:000000000-AKVR1:1:1101:17537:5341 2:N:0:30
GGACTACCGGGGTATCTAATCCTGTTTGCTCCCCACGCTTTCGCACCTCAGCGTCAATATGTGTCCAGTGAGTCGCCTTCGCCACTGGTGTTCTTCCGAATATCTACGAATTTCACCTCTGCACTCGGAATTCCACTTACCTCTCCACAATTCTAGCGATGCAGTCTTAAAGGCAATTCCGGGGTTGAGCCCCGGGCTTTCACCACTAACTTACAAAGCCGCATACGTGCGCTGTACGCCCAGTAATTCCGAACAACTCTAGCCCCCACCGCATTCCCGCGGCTGCTTGCACGTAGCTAGC
+
CCCCCGGGGDGEGGGGGGGGGFGFGGGGGGGGGGGGGGGGGGGGGGGGGGGGGGGGGGGGGGGGGGGGGGGGFGGGGGGGGGGGGGGGFDFGCFGGFFECBFGGDFGGGGGFGFECFGGG89,E<EB+:FGEFG;FGEFFDFG@DG,D8,@A,7,=933@BEAEG8=ECFCF,@=@DEFGFG++5@>6,,3>BE>:;C>EGGGG,4,,=F>C,:FFGC40):/7<=)02>3>8)2+)18:=5*0::C69+<)0)C<*):<***9958):7/))**+34<59(707?248F)5>(,/)0.)(
@M03506:14:000000000-AKVR1:1:1101:10480:5344 2:N:0:30
GGACTACTCGGGTATCTAATCCTGTTTGCTCCCCACGCTTTCGCGTCTTAGCGTCAGAAACCGTCCAGATAGCCGCCTTCGCCACTGGTGTTCTTCCCAATCTCTACGTATTTCACCACTACACTGGGAATTCCACTATCCTCTCCGGTCCTCTAGTCACCCAGTACCGAGTGCATTTCTTGAGTTGAGCTCAAGGCTTTCACACCCGACTTGGGCAACCGCCTACACGCGCTTTACGCCCAGTAATTCCGAACAACGTCAGCCCCCCTCGTCTTACCGGCGCTGCTGGCCCGAAGTTAAC
+
CCCCCGGGGGGGGGGGGGGGGGGGGGGGGGGGGGGGGGGGGGGGGGGGGFGGGGGGGGGGGGGGGGGGGGGFGGGGGGGGFGGGGGGGGGGGGGGGGGGGGGFFGGGGGGGGGGGGGFGGGGGGGGGG8FGGGGFGGGGGGGGEFFGGGGGGGGGGGGGFDFG?FGGC>GGGGGGFGFGGGF7EFEDFGF,@DCGFFGFGFGGGGGGGGGDGF*DECF>=CDDGDGFFCD:ECBF7>D):C*>FG+C6+<+8;B3*9(**0569DEG):B57)9C+<:5*(-99>FF@0>(4333<.7)))
@M03506:14:000000000-AKVR1:1:1101:7797:5346 2:N:0:30
GGACTACTCGGGTTTCTAATCCTGTTTGATCCCCACGCTTTCGTGCCTCAGTGTCAATATTTGTGTAGCCAGCTGCCTTCGCAATTGGTGTTCTATGTCATATCTAAGCATTTCACCGCTACATGACATATTCCGCTGACCTCCACAGTATTCAAGACAAATAGTATCAATGGCAGTTTCCGGGTTAAGCCCGGAGATTTCCCCACTGACTTACTTGCCCACCTCCGTACCCTTTAAACCCAGTGAATCCGGATAACGCTTGCACCCTCCGTATTACCGCGGCTGCTGGCACGTACCTCGC
+
CCCCCGGGGGGGFGGGGGGGGGGGGGGGGGGGGGGGGGGGGGGGGGGGGEGGGGGGGGGGGGGGFGGFGGGFGGGGGGGGGGGGGGGFGGGGGGGGGGFGGGGGGGGGGGGGGGGGGGGGGGGGFGGGGGGGFGGGGGGGGGGFGGGCFGGGGGGGGG8FGGGGGGGGFDG9DFCCE@EEFGD6CGGGGGGGGC++5@FA:+,:,+,,5AC798EE7CFG*;9>****,**<;FF+::*8;5*2*<EA,,*0))1+2(1:8>F**=*)3))0088+B@:E>>6B;<F@3)(4>((*093(-
@M03506:14:000000000-AKVR1:1:1101:6654:5346 2:N:0:30
GGACTACAAGGGTATCTAATCCTGTTTGCTCCCCACGCTTTCGCACCTCAGCGTCAGTACCGGGCCACCGAGCCGCCTTCGCCACTGGTGTTCTTGCGATTATCGACGAATTTCTCCTCTACACTCGCGGTTGCACCCTCCTCCACCGGCCTCAAGCTCCTCGGCATCGCAGGCACTTCCGGAGTTGAGCTCCAGGATTTCCCCTCCGTATTATGACTCCGCCCACGTTCCCTTTACGCTCAGTCATTCCGTACAACGCTATCCACCTCCGTCGTTCCTCCGCCGCTCGCACGAAGTTCGC
+
CCC@CFCFG9-@FFG<E9,,CFEEF9F,,,;6C,6@FGC:DACG;6CEA@CEG@F:7C@@,@@+8+8,,6@FECCFCG:<F76BFF@FGFB:EG9<<B@7+49C++@7=>EF??,,:?,9,:C?,64@++8@+3,,,6+8=F?,,@B66+@+31D,,<:,,1**334DC51>C*,,4,,16:C5;,5,1,?C+5:C8++3++5=*=*/***21+11++++**1***))*2)+:7)*6*0*1**2*+3*238/).1**()*))/2*2;)*)1))1***(*+(-((461)4@>>>0(*06)((
@M03506:14:000000000-AKVR1:1:1101:23325:5362 2:N:0:30
GGACTACTCGGGTTTCTAATCCGGTTCGCTCCCCACACTTTCGCTCCTCAGCGTCACCTTCTGTCCAAGAACTTGCCTTCGCCATCGGTGTTCCTCCTGGTATCTACGCATTCCACCGCTACCACAGGAATTCCAGTTCTCTCTCCCGAGGTCGAGAGCGCCAGCATCCAGTCCACTCCCGTGCTTGAGCCACGGTCGTCACAACCAGCCTTAACGTCCCGCCTACAGGCCCTTCACGCCCCGTGATCCCTGGTAACGCCTGCACCCCGCGGCTTCACCCGTCTGCTCTCACCGTGCCTGC
+
CCCCCGGFGGGGGG7CFGGFFFGGGGGDGEFGGDGGD@FFFC@@,CCCFG<FGGEFEGFCEGCEGGGF@GCEFGFGG9FGEGGGGFFEC:BFGGDFGG@8FGFCAEE@FGGFFGGGGGGGCE8,9A=,9,F=;F9FEFGC;FGCFF,+463@F++=8+D886+@+4,@5@DDC,EFGC7F>@E**,4:<DF7>EE*4*;*A4,,:5*,7DC*<05*2>A=CD)***))*88CDF)6=9@F*/)1*2;*+*+))<**9(3*))009C8.*.)0))**+.*24(,(-49*)0)-)(,*)).-(
@M03506:14:000000000-AKVR1:1:1101:17987:5372 2:N:0:30
GGCTACCAGGGTATCTAATCCCGTTTGCTCCCCTAGCTTTCGCCGTTCAGCGTCAATGTCGGTCCAGGATGCCGCCTTCGCCACCGGTATTCCTCCAGATATCTACGCATTTCACCGCTACACCTGGAATTCTGCATCCCTCTCCCGAATTCAAGCCATCCAGTATCCGACGCAGTTCCAAGGTTAAGCCTTGGGATTTCACGTCGGACTTAGTTGGCCGCCTACTGGCCCTTTACTCCCAGTAATTCCGAACAACGCTTGCCCCCCCCGTATTCCCGCGCCCGCTGGCCCTGGGTTCGCC
+
CCCCCGGGGGGGGGGGGGGGGGGGGGGGGGGGGGGGGGGGGGGGGGGGGFGGGGEGGGGGGGGGGGGGGGGGGGGGGGG@FGGGGGGGGGGGGGGGCF?FFGGFGGGGGGGGGGGCCDGGGGFGF=EFEGFGCEFGFGGGFGEDDBEGCE8FGFFGGGFGGGGFDCFDGEE@E+>CFCGGFFCEECFFGGCCC,:@<CGGGGF>DC/*:?=>C@@740/5DDC*;*A)57:FFF=>)+/3*+*+34+/2<*8)5**)47*>:9F<?EFG3/).22<+(024(-21(()4)4(0-(*7721(
@M03506:14:000000000-AKVR1:1:1101:10775:5384 2:N:0:30
GGACTACTCGGGTTTCTAATCCTGTTTGCTCCCCACGCTTTCGCACCTCAGCGTCAGATCTGGACCAGTTAGCCGCCTTCGCCACTGGTGTTCTTCCCAATATCTACGAATTTCACCTCTACACTGGGAATTCCACTAACCTCTTCCAGCCTCAAGATTGCCAGTATCAAAGGCAGTTCCGGAGTTGAGCTCCGGGATTTCACCCCTGACTTAACAATCCGCCTACGTGCGCTTTACGCCCAGTAAATCCGAAAAACGCCAGCCCCCCTCGTATTACCGCGGCTGCTGGCCCGGAGTTATC
+
CCCCCGGGGGGGGGGGGGGGGGGGGGGGGGGGGGGGGGGGGGGGGGGGGGGGGGGGGGGGGGGGGGGGGGGGGGGGGGGGGGGGGGGGGGGGGGGGGCEGGGGGGGGGGGGGGGFGG?FGGGGGGGGGGGGGGGGGGGGGGGGGGGGGGGFGGGGGFFFCFFGGGCFGGGGFFGG6EGFCGGDGGG,EGGEFGCCCG*D9,?DFCCE*97CF?DEG7*;=@FDGD4/?,76:1?AC6CBEGG7FG++3AG5>3));56)*7.<578:):<CF)9CEF45C1(0(18:?:>0:B9()7F)))
@M03506:14:000000000-AKVR1:1:1101:7566:5404 2:N:0:30
GGACTACACGGGTATCTAATCCTGTTCGCTCCCCATGCTTTCGCGCCTCAGCGTCAGTTAAGGACCAGAAAGTCGCTTTCGCCACTGGTGTTCCTCCGCATCTCTACGCATTTCACCACTACACGCGGAATTCCACTTTCCTCTTCCTCACTCTAGATCTACAGTCTCCATTCGCCTCTCCCAGTTTAGCCAGGAGCTTTCAGAATAGACTTATAGGTCCGCCTACACGCCCTTTACGCCCAGTACCCCCGGATAACGCTTGTTTCCTACGTTTTACCGCGGCTGCTTGCCCGTAGTTAGC
+
CCCCCGGGGGGGGGGGGGFGDFGGGGGGGGGDGGGGGGGGGGGGGGGGE8FGGGGGGGGGFFGGGGGGGGCGGGGGCFFGGDGGDGGGFGEGGGGGGGGGC@EFGFGFGGGGGGGGGGGGDGFFCFCFEFGGGGGFGGGGGGGGGGGGCFGAFGGFGGGGGGGGGGCDFFFFG7EB@8,@DG9:FGGCEFC,3:FGGGGEGCEG,9E7E?BFGFCCCC+9C<DCC4A6CC)*/);+4*:C:*;>F91*24CD3)**247775.**<+1+1>7<5C0<-)*36>6(2)9<3(57-45)7)))
@M03506:14:000000000-AKVR1:1:1101:17003:5434 2:N:0:30
GGACTACTCGGGTTTCTAATCCTGTTTGCTCCCCTAGCTTTCTCACCTCAGCGTCAATATGTGTCCAGTGAGTCGCCTTCGCCACTGGTGTTCTTCCGAATATCTACGAATTTCACCTCTACACCTGGAATTCCACCCACCTCTCCCCAATTCTAGCGATGCAGTCTCAACGGCACTTCCGCAGTTTAGCCCCGGGATTTCACCCCTAACTTATCACGCCGCCTACGTGCGCTTTACGCCCCGTAATTCCGAACACCGCTACCCCCCCCCTGATTTCACCTGCTCCTGGCCAGGGTTTCTG
+
CCCCCGGGFEGGGCGDEFFFFGAEGGGCFGGGGG,,;EFFGG,@6;ECF,EDCFG:FF,C<,CFGEEF6,6E,C@CF7FDD7F7F@CFGFFEG,CFG=,=?B<B,9?B7,BBFF,CA,A,9EFGF,AF9:EEF?,C,6++C,=C?F,@,8=DE,7,D=B@@894==E,=8,+6@@+1>=D+61>:>@C,3@@6@E**48@,27,,==9EDGF7+,,+*35:CC**;5);D)=3)0+)/):?=C*)**/<7<)))5<5()*)).9C=?5C>)).:++:)*+..72).()().()(-2))))-
@M03506:14:000000000-AKVR1:1:1101:13705:5439 2:N:0:30
GGACTACTAGGGTTTCTAATCCTGTTTGCTCCCCACGCTTTCGCACCTCAGCGTCAATACCAGTCCAGTGAGCCGCCTTCGCCACTGGTGTTCTTCCGAATATCTACGAATTTCACCTCTACACTCGGAATTCCACTCACCTCTCCTGGATTCAAGCGATGCAGTCTTAAAGGCAGTTCCGGGGGTGAGCCCCGGGCTTTCACCTCTAACGTACAAAGCCCCCTACGCCCGCTTTACGCCCAGTCATTCCTACCAACGCTCGCCCCCCCTGTATTACCCCGGTCGCTGTCACCGCGTTAGC
+
CCCC@FFCFFCFGGGGFGGF@EGGGGGGGFFGGGEFGGGGGFEGGGGFGFGFEGGGDFFGFDEEGGFFGGGGGGGGGGGGFGG7C<EFBFGGCCFGGGGDG7EGGGGCGFGGGFEGG?,,C9,E<E<FGDCGGFFC5,:=F98>EDFFB@,@,CD,@C+@CC996,6@DF,,=DF6,7=@C+=8*@8*,4,6>C*:5:C6>+><,:93<7*;C9=EF<A=*2/78;3)*)0/)0.*-*7?8**9*<CBFG+9456F*,/:B)7)*/:5*)/09:@+09)2,(,-3;6)(9):*((1)031)
@M03506:14:000000000-AKVR1:1:1101:21148:5441 2:N:0:30
GGACTACTAGGGTATCTAATCCTGTTTGCTCCCCACGCTTTCGCACCTCAGCGTCAACAATCGTCCAGTAAGTCGCCTTCGCCACTGGTGTTCTTCCGAATATCTACGAATTTCACCTCTACACTCGGAATTCCACTTACCTCTCCGATGTTCAAGCGGTGCAGTCTTAAAGGCAATTCCAGGGTTGAGCCCTGGGCTTTCACCTCTCACTTACAAAGCCGCCTACGTGCGCTGTACGCCCAGTAATTCCCAACACCGCCAGCACCCCCCCTCTTACCGCGGCTGCTGGCACGGGCTCAGC
+
CCCCCGGGGGGGGGGGGGGGGGGGGGGGGGGGGGGGGGGGGGGGGGGGGGGGGGGGGGGGGGGGGGGGGGGGGGGGGGGGGGGGGGGFGGFGGGGGGGGGGFGGGGGGGFGFFGGGGGGGGGGF<A?+:+A<CEFGGCGGGGGFGDC>EGGGGGCFC>8CGGCGFC,EFGFG,=FGGGGGGGGGGFGC88D8C8CFGGG7<FDC6EG,4=CFGFC,;09=7CCGCFD849)=8)2+9*5*=7*;7+1;+;+*):**1()*)).*9*;5*))))0++03)14(-4(246(..3)(())))(.
@M03506:14:000000000-AKVR1:1:1101:10705:5445 2:N:0:30
GGACTACCCGGGTTTCTAATCCCGTTTGCTCCCCTGGCTTTCGCGCCTCAGCGTCAATGCCGGTCCAGGATGCCGCCTTCGCCACCGGTGTTCCTCCAGATATCTACGCATTTCACCGCTACACCCGGCATTCCGCTTCCCTCTCCCGAACTCAAGCCCTGCTGTTTCCCTTGCAGTTCCCCAGTTGAGCCGGGGGATTTCACAAGGGACTGACCAGACCGCCTACGCGCCCTTTACGCCCAGTAATTCCGAACAACGCTTGCCCCCTCTGTATTACCCCCGCTGCCGTCACAGTGTTAGC
+
CCCCCGGGGGGGGGGGGGGGGGGGGGGGGGGGGGGGGGGGGGGGGGGEGGGGGGGGGGGGGGGGGGGGGFGGGGGGG@FGGGFGGGGGGGGGFGFGGGGGGGGGGGGGGFGGGGGGGGGCFGGGGGGG+=FDFGCGCFGFGGGCDDGGD8EFFGGCGGGGGFFFGGGGGGGGCFGGGGGGFGG5>C7::D88CGDCEGEGD+;7CEGC=FGGF4+A*77FDGGC5C)5*577<@FCBGEE5**2299470+85@C*1(9*.7>**/:);54/*2@CFA)*(((((-(0(03:*4)297))-
@M03506:14:000000000-AKVR1:1:1101:12111:5454 2:N:0:30
GGACTACACGGGTATCTAATCCTGTTTGCTCCCCTAGCTTTCGCGCCTCAGCGTCAGTTGTGGTCCAGTGCGCCGCTTTCGCCACAGGTGTTCCTCCCGATATCTACGCATTTCACCGCTACACCGGGAATTCCACGCACCTCTCCCACACTCAAGCACGGCGGTTTCGCCTGCAGGCTCCGAGTTAAGCCCGGAGATTTCACAGGTGACTTACCGCCCCGCCTACGCCCCCTTTACGCCCAATCATTCCTAACAACGCTTGCCCCCCTCGTATTTCCGCCGCTCCCTGCCCGAAGTTAGC
+
CCCCCGGGGGGGGGGGGGGGGGGGGGGGGGGGGGGGGGGGGGGGGGGGGGGGGGGGGGGGGGGGGGGGGGGGGGGGFGGGGGGGGEGGGGGGGGGGGGGGGGGGGGGGGGGGGGGGGGGGEGGGGGGGGGGGFGGGGGCDGFEEGGGGGEGFGFFGFGFGGEGEEGEGGGGGGGGCFC6CEEGDECFECG7EEG>EGGGGFGFFCGGGGGGGDCFEG)<CD3<C<FFE*>DEDF4>AD3EG5>C*<+9?C+*94***-1:>35<6FED555)0*3++6)*(-(-(-().7,:3(2C)1))6
@M03506:14:000000000-AKVR1:1:1101:19441:5484 2:N:0:30
GGACTACTCGGGTTTCTAATCCTGTTTGCTACCCATGCTTTCGCTTCTCAGCGTCAGTTACTTCCCAGAGACCCGCCTTCGCCACCGGTGTTCCTCCTGATATCTGCGCATTTCACCGCTACACCAGGAATTCCAGTCTCCCCTGAAGTACTCTAGTCTGCCCGTATCGCCTGCAAGCTTAAGGTTGAGCCCCAAGTTTTCACAGAAGACGCGACAAACCGCCTACAAGCCCTTTACGCCCAGTTATTCCGGCCAACTCTCCCCCCCTACGTATTACGCCGGCTCACGGCACCTCGGTGGC
+
CCCCCGGGGGGGGGGGGGGGGGGGGGGGGGGGGGGGGGGGGGGGGGGGGGGGGGGGGGGGGGGGGGGFGGGGGGGGGGGGGGGDEGGGGEGFGGGGGGGGGGGGGGGGGGGGGGGGGGGGGGGGGDGGG@DEFGGFGGGFGGGGG,6DEEEGC=9>EGGGGGGGE6>FDEGFCF8F=+=DC9FEGGG68BE7B**8@,,5@9:D9171@9*?**/*:CAC:55=<*2*21)20;ADE*)/?=C*++53AFGB339*>(:+0.)*9CC:*5*)*2++A(0:14(,())0(727)((*.0860
@M03506:14:000000000-AKVR1:1:1101:19932:5505 2:N:0:30
GGACTACCAGGGTATCTAATCCTGTTTGCTCCCCACGCTTTCGCACCTCAGCGTCAATACCGGTCCAGTGAGCCGCCTTCGCCACTGGTGTTCTTCCGAATATCTACGAATTTCACCTCTACACTCGGAATTCCACTCACCTCTCCCGGATTCTAGCGATGCAGTCTTAAAGGCTATTCCGGAGTTGAGCCCCGGGCTTTCACCCCTAACTTACAAAGCCGCCTACGCGCGCTTTACGCCCATTAATTCCGAACAACGCTAGCTCCCTCCGGTTTTCCTCGGCTGCTGGCCCGGAGTTAGC
+
CCCCCGGGGGGGGGGGGGGGGGGGGGGGGGGGGGFGGGGGGGGGGGGGGGGGGGGGEGGGFCGEGGDGGGFFGGGGGGGGGGGGGGGGGFGGGGGGGGEFGGGGGGGGGFGGGGGGG,F<FGGGF@BFCEGGGGGGGF?FGFGFFGDCC+@CGGAEGEEGEEFFFDEFFFCEFGFFGCAC,@9@CCFCE7DFB*>>C*=4,:<D8C4*;C@FFD>,;*/=C83CDGA:57;CC5F*4*.CGD<7*0+0+<?))77F4(>C5>F*C8E);;<)))1*+-*+(-((,())()((.((/8<5))
@M03506:14:000000000-AKVR1:1:1101:27364:5513 2:N:0:30
GGACTACTGGGGTATCTAATCCCGTTTGCTCCCCACGCTTTCGCGCCTCAGCGTCAGAACCGGTCCAGCGAGCCGCCTTCGCCACTGGTGTTCCTCCCAATATCTACGCATTCCACCGCTACACTGGGAATTCCACTCGCCTCTCCCGGCCTCAAGCAACGCAGTTTGGAGGGCAGTTCCCCGGTTAAGCCGCGGGCTCTCACCTCCAACTTTCCAACCCGCCTACGCGCCCTTTACGCCCAACCATTCCGAATACCGCTTGCCCCCCCCGCCTTACCCCCCCTCCTCGCCCAGAGCTGCC
+
CCBCCGGGCFEE@FCCC9ECFGGGGGGFCAFGGGGGCEGGGF@F7BGGG<@86CFGGCDFF@@:FFG8FCFE7FGDG:BFCFGDGG8E:BEFGD,EEF,AF,9FFEGCE++?55,CF7F7FGDGAA88D,ABDB;FB8+@C+=8DC?>C7CCC7<,:@D,>E>CEF,,48E75=18,2,>2=:8***4,,<E***3*2*0<CGG6*:*+2*2+2<+:*87/9C577>3/7):5)9*6/:CG*9**7+*+<+05./*9(9*33>FGGG)?))))*20C?):,((((-()(0(,)(4*)*(,4
@M03506:14:000000000-AKVR1:1:1101:25295:5532 2:N:0:30
GGACTACTGGGGTTTCTAATCCTGTTCGCTCCCCACGCTTCCGTGCCTCAGCGTCAGTTATGGCCTAGTTAGCTGCCTACGCAATCGGTGTTCTTGAGGGTATCTAAGCATTTCACCGCTACACCCTCAATTCTGCCAACCTCGTCCATACCCAAGCCCACCAGTATCAATGGCGGTTCCGGGGTTGAGACCCGGGCTTTCACCCCTGACTTACGTGGCCGCTCACGCCCCCTGTACACCCATTAAATCCGGACACCGCTTGCACCCCCCGCATCACCCCTACCACCGCACAGGCCTTACC
+
CCCCCGGGGGGGGGGGGGFFGGFEGGGEGGCGGEGGGGGGGGGG8FF9FGGDFGGGGGGGG9F8FFFDFGCFGCEFG9FF>E7FEGF7FBFGFFGGFEF7C=FFFFG9FGGFFFFFGGEGGD,=,>A=FCGGG,A,E,A?C=FEGDE84C,,,6+,@=>D+@FG9ED,D8>,@8>+1@EF6:;*5**A,261>**4?5C4<C9>,*/***+3:+**0*)*)))*)2)8*)557)0*)29*?C*2*3<*<<:7>)9*1()10)0*7*;)*0)))1:+0,0*((((,.(7(0((.((*09)..
@M03506:14:000000000-AKVR1:1:1101:4237:5534 2:N:0:30
GGACTACCAGGGTTTCTAATCCCGTTTGCTCCCCTGGCTTTCGCGCCTCAGTGTCAATACCGGTCCAGGATGCCGCCTTCGCCACCGGTGTTCCTCCAGATATCTACGCATTTCACCGCTACACCTGGAATTCCGCATCCCTAGCACGGATTCAAGCCTCCCAGTCTTGGACGAACTTCCCGGGCTGAGCCCAGGGCTATCCCGCTCAACCTAGAACGCCACCCACGCGCCACTTACGCCCAGACACTCCAACCACCCCCACCCCCCCCCGCCACACCCCCCACCCTGGCACGACTCTCAC
+
C<C@CGC@FFEEFGDFGGG9EDF7CEF;<CEGGG@F<EE@FFG7FEGC@FCFEEFF99C@CCF@FGGGGG@,<EG@F7FGFEGGGGDE>F,4EE<EFGGGFGFGFG9+=C+=@FGFFGEFBFGGGC,,?B5:8AF@F:4F=8,,6,@>EE7C,2E=9D,@B+,@@<;,,,DC++3*4,5E,*4**411,4DDB,>:*0,01*4=**=567**<2+3*).*/***/95>*)8**)*:6*):EE**12*0AF+))09*5,)*07)*9CGF:5)0))2**3)*(((-(-()()(.)(-/)*.)6
@M03506:14:000000000-AKVR1:1:1101:18363:5578 2:N:0:30
GGACTACAGGGGTATCTAATCCTGTTTGCTCCCCACGCTTTCGCACCTCAGCGTCAATATGTGTCCAGTGAGTCGCCTTCGCCACTGGTGTTCTTCCGAATATCTACGAATTTCACCTCTACACTCGGAATTCCACTCACCTCTCCACAATTCTAGCGATGCAGTCTTAAAGTCAATTCCGGCGTTGAGCCCCGGGCTTTCCCCTCTAACTTACAAAGCCGCCTACGTGCGCTTTACGCCCAGAAATTCCGAACAACTCTGCCCCCCCCCGGCTTCCCGCGCCTGCTGGCACGTCGTTAGC
+
CCCCCCFFFFEGBFGGGDFGGFFGGGADCEGGGEFFGGGGGGFGGGGGGGGGFGGGEFFGGGFGGGGGGGGGFGGGGDEFGGG@GDFGGC,BFDFFCC,CBFG9FGGFGGGGFGGGGG=9?EAGCDEFGGGGDFC,,A8,9@@4DFFGGGCABFFGF6+D>C,=@DDDFFGF,3>DGG8DFD8CEEEGC@C78@88EG@E,2DF1;?CFDCGFCGFFGFE)9CECF3FCC3CC35C<5;8?:5**3C*<+285)<C*)03**195?8)*.1))710C?.2((-03((075(..((/0),()
@M03506:14:000000000-AKVR1:1:1101:22526:5592 2:N:0:30
GGACTACACGGGTAGCTAATCCTGTTTGATCCCCACGCTTTCGTGCCTCAGCGTCATTAAAACCTTAGTAAGCTGCCTTCGCAATCGGTGTTCTGTGACATATCTATGCATTTCGCCGCTACTTGTCACATTCCGCCTACCTCAAGCTCAATCCAGCTCTTCAGTATCAAGGGCACTGCGATGGTTGAGCCACCGTCTTTCACCCCTGACTTAAAAAGCCGTCTACGCCCCCTTTAAACCCAATAAATCCGGATAACCCGTGGACCCTCCGTATTCCCCCGGCTGCTCGGCCGGAGTTAGC
+
CCCCCEGCFFGGCFEGFGGGFGG@EFFE@6CFGGFGGGGGGGEFGGGCC<<E@@@,,,CEGGGGGGGGGCGGGFGGGCEFCFCCFGFGEDFGGGDF9<FAF<@FFCFCEFGGGD=CFEC@FFEF<EFGDGGGGGCGGBFGG9>>,4,=BFD=7@E>DFGGFGEFGGC@AFGFC=DEG8FE=FGG,E><8,>8@FD,@,@,@@FEFGG*1C7C,B,,;*3C*3;>?>FFCGEE).41)+/9EGC2*=;19+*0:8*22(**003*2;8)20).778++.)*((,((-,*-)-4@0().).)4
@M03506:14:000000000-AKVR1:1:1101:21887:5593 2:N:0:30
GGACTACCAGGGTTTCTAATCCTGTTTGCTCCCCACGCTTTCGCACCTCAGCGTCAATATGTGTCCAGTAAGTCGCCTTCGCCACTGGTGTTCTTCCGAATATCTACGAATTTCACCTCTACACTCGGAATTCCACTTACCTCTCCACAATTCTAGCGATGCAGTCTTAAAGGCAATTCCGGAGTTGAGCCCCGGGCTTTCACCTCTAACTTACAAAGCCGCCTACGAACCCTTTACGCCCAGTAATTCCGAACAACGCTTGCCCCCCCCGTATTACCCCCGCTGCTGGCCCGGCGTTACC
+
CCCCCGGGGGGGGGGGGGGGGGGFGGGGGGGGGGGGGGGGGGFGGGGGGGGGGGGGGGGGGGFGGGGGGGGGGGGGGGEGGGGGGGGFGGGGGGGGGGGGGGGGGGGGG8FGGGGGG9FCFGACAF<FGGGFGGCFFGGGGFEEFDFGCGGGGGGGGGCGCEGGF?FFGDEG,,=?8DGFGG>EG8,@6DCGDGGGEG>FFGFFAF6,,:CE9DCFGGA7CDGC<G48CGECCF/C3558=C5>C1<C?CC)80)9C(>C>F)>FGG3EB)))2003-)1((((-2?643((<;()00-()
@M03506:14:000000000-AKVR1:1:1101:20489:5618 2:N:0:30
GGACTACTAGGGTATCTAATCCCGTTCGCTCCCCTAGCTTTCGCGCTTCAGCGTCAGTGTCAGCCCAGCAACCCGCCTTCGCCGCAGGTGTTCCTCTCGATATCTACGCATTTCACCGCTACACCGAGAATTCCAGTTGCCCCTTCTGCACTCCAGCCCCGCAGTATCGATTGACCTTTCCGGGTTAAGCCCGGAGATTTCACAACCGACTTGCGGTGGCCGCCTCCCCCCCCTTTACGCCCAGTAAGTCCGAACAACGCTTGCTCCCCCCTGCCTTCCCGCGCTGTTGGCCCGGCGGTCC
+
CCCCCGGGGGGGGGGGDEGCFGGGGGGGGGGGGGGGFFFCFGEGGG+@FCFGGGGGGGGGGGGFGGDFGGGGGGGGGCEGFGGGG7FGFGFGGGFG<FCF8AFGCCFFD4+BEFGGGEG@FGGGGD>:F@EDGGFGD<ACFGG7FGGCDCGDE,@DEDEEEEEC8;@D8*@73:@DCCFFFC*4=E57,?FF*:1?*,>,9+,1+*=5CC/9+;C5*):C5/>>D*7)1)051)0*6>)8:C***328+0<)))17CBDG)))1::<5;5<))1*3050*((((((,*-)()041)))-((
@M03506:14:000000000-AKVR1:1:1101:14017:5651 2:N:0:30
GGACTACTCGGGTTTCTAATCCCATTCGCTACCCACGCTTTCGTCCTAGCAGTGTCAGGTGGCACCCAGAAGCCTGCCTACGCTATTGGTGTTCCAAACGATATCAACGCATTTCACTACTACACCGTTTGTTCCAGCTTCCTCTTTGCCCCTCTAGTCATGAAGTTTCAAAGGACAGTCACAAAGTTAAGCTTTGTGATTTCACCTCCGACTTTCATAACCACCTATCGGTACGCTTTACGCCCAATTATTCCGGAAATCGCCCGAGGTCTCTGTATTACCGCTGCTGCTCTCACAGCGT
+
CCCCCGGGGGGGEGGGGGGGGGGEFGFFGGGGGGFGGGGGGGGGGGGGFFEFDEEGGGGGGGF,CFFGGGGGGGGFGGGGGGG@FGGGDFFGEGGFGGGGGGGDEGGGGGGGDGGFGGGGGGGGGGGGGGGGGGGGGGGGGGGGGGFDAFCF=@DFGFCFGF9DCDDDEGF9@FFFE6D=@DF,@=DAA933>9BF;9<EF9DGFA25CCCDGGFG;++,99CF>?FFED4;456)/98>97?CDE5;+++;AFC3*(2+;>)/**3.*.97@F+<+-*04)4(-(3?>F0)*.)24*(2-
@M03506:14:000000000-AKVR1:1:1101:26191:5658 2:N:0:30
GGACTACCAGGGTATCTAATCCCGTTTGCTCCCCTAGCTTTCGCTCATCAGCGTCAATCTCGGTCCAGGATGCCGCCTTCGCCACCGGTATTCCTCCAGATATCTACGCATTTCACCGCTACACCTGGAATTCTGCACCCCTCTCCCGAACTCAAGCCATCCAGTATCTGCTGCACCTCCCAGGTTAAGCCTCTGGCTTTCACATCCGACTTAGTTGGCCTCCTCCGAGCCCTTTACGCCCAGCAAACACGAACAACGCTTGCCCCCCCCGTACTACCTCGTAACATGCCCCGGCGCTAGC
+
@CCCCFE9EFC;GD8CEFFFGGC7CFGGGG<FDF8,<FFGGGG7@F+CFFCCFFGG:FGGG8CFFCCFC7AGF8FF@F@CFCCF,,7:+8FFA6@:AFE9=EF<,9?,@,4BFB,E9FGGGGGF8,,9=FF8,9AF9,A=@+>=DC6=+8+@D8@9=EDFC,3,,,73,,,7=CG,,3,,@D,+@D@799,:,,@,,,3@D@:C,@7?*;?>,555+3@E*;CF*0/)4))*2);7)/=8CE**2=+)*4*))2/090CC;:5*6AC):B)))*2+0.99(((,().0)0.83(-<35((.
@M03506:14:000000000-AKVR1:1:1101:13068:5676 2:N:0:30
GGACTACTCGGGTATCTAATCCCGTTTGCTCCCCACGCTTTCGCGCCTCAGCGTCAGGAATTGCCCAGAGACCCGCCTTCGCCACCGGTGTTCCTCCCGATCTCTACACATTTCACCGCTACACCGGGAATTCCAGTCTCCTCTGCAATCCTCAAGAACGGCAGTATCGATCGACGATCCCCAGTTGACCCGAGGGATTCATCGACCGACTTGCCATCCCGCCTCCGCGGCCCTTACGCCCAGTCATTCCGCGCCACCCTTGCCCCCTCGTCTTTACCGCGGCTGCTGGCACAGATGTAGC
+
@@BCCFFCGGGGGGGGGGGGGGGGGGGGGGGGGGGGGGGEGGGGGGGFGGGGGGGGGGGGGGFFFGGGCCGGGGGGGGGGGGG@FGGDFGBFGFGGGG7+=:FEGGGADFGGGGDGFFDGDGFGGGD@C7A@FGFD?DCF9D>CAF9EFFGG9DD99EG>ED6CG7;E>8:,@*5>?EFC2*,:A?E,,6B***4=5=*+5+1>0*7C55)19C0<:CFF*1/2*1)5>))*177*537C8*>6*:+9E70)7)19*(**0.960CE);)*))*+03-)*,-,-(4)0,)())((*1/644
@M03506:14:000000000-AKVR1:1:1101:16526:5682 2:N:0:30
GGACTACACGGGTTTCTAATCCTGTTTGCTCCCCACGCTGTCGCGCCTCAGTGTCAGAAACTGCCCAGCAGACCGCCTTCGCCACCGGTCTTCCTCCGGATCTCTACGCATTCCACCGCTACACCCGGACTTCTGTCTGCCTCTACAGTCCTCGAGTTTGACAGCCGGCACGGCAGATCCGGGGTTGAGCCCCGGCCTTTCACCCCCCCCTTATCAAACCACCTACGCGCCCTTTACGCCCAGTGATCCCGTACACCGCTCGCCCCCCCCGTATTACCCCGCCCGCTGCCCCTGAAGTCGG
+
CCCCCGGGGGGGGGGGGGGGGGGGGGGGGGGGGGGGGGGGGGGGGGGGGGGGGGGGGGGGGGGGGGGGGGGGGGGGGGGGGGGGGGGEFGGGGGGGGGGGGGGGGGGGGGGG9FFGGGGECGGGGGGGG+@DFGC<DDCFGGGG,EGGGGGGGEEGDAFAFGG?FD>EG>EDCCEEFC6DFCGDC8C<FD?CEEG*=E6?;+>C*/*2:D)9+2@FD*6:*73*20)8EDDE3)0065<::*9*9++*3;C8)01*9(/*83<7<CCEGBC5)0+3<-)/(((-,((0(042)((**14((
@M03506:14:000000000-AKVR1:1:1101:23463:5692 2:N:0:30
GGACTACTCGGGTATCTAATCCCGTTTGCTCCCCTGGCTTTCGTGTCTCAGCGTCGGCACAACCCCAGCAACCTGTTTTCACCATTGGCGTTCCAAGCGATATCTACGCATTTCACCGCTCCACCGCTTGTTCCAGTTGCCCCTAGTTGGCCCAAGATCGCCAGTATACCCAGCCGTTCCACGGGTGAGCCGTGGGATTTCACACGGTACTTAACGATCCGCCTACACACGCTGTTAGCCCAGTGATTCCGCCTAACGTTGTAGCCCTCTGTCTTACCCCGGCTGACGGCACAGAGTCACC
+
CCCCCGGFGGGGGEGGGGGGGGGGGGGGGGGGGGGFGGFFFGGGGGGGGFGGEEGGGGCEAFGGGG@FDDGEFEFAEFGGGGGFGGCGGGGGGFD<FGGGFGGGGFGGGGGGGGGGGGGCGG@FFDFGGGGGGCG9FFEFFGGGGGGDFGGFG>F8>EFGGGGCDFDGGFGGFC+>7BFFCC5>*5**=BE>C8C*D,=<CFGG857CFGC@7CG5**0AF*95*;)8=C:C<)8*)29+*:<669+/+2057)*2*42*))1**+2.*)****3+0()/(-9;((()-7((),(29*)),
@M03506:14:000000000-AKVR1:1:1101:17800:5693 2:N:0:30
GGACTACTCGGGTTTCTAATCCTGTTTGCTCCCCACGCTCTCGCGCCTCAGCGTCAGTTTCAGTCCAGGTGGCCGCCTTCGCCACTGATGTTCCTTCCGATCTCTACGCATTTCACCGCTACACCGGAAATTCCGCCACCCTCTACTGTACTCCAGTTATCCAGTCTAAGATGCTGTTCCTAGGTTAAGCCCAGGGATTTCACTTCTTACTTAAATAACCGCCTACGTGCCCTTCACGCCCAGTAATTCCTAACAACGCTTGCCCCCTCCGTCTTACCGCCGCTGCTGGCACCTTGTCCGC
+
CCCCCGGG-CGGGGGGGGGGFGGGFFGGGGGGGGGGGGCGGGGGGGGGGGGGGGGGGGFGGGFFGGGGGGGCGDGGGGDFGDGCGGGGGGGGGGGGFGDEGGGFDFC@C:FEFGGGGGGGDGG8FEFDFGFGGGFGGGGCCBFGCFGGFGGGGDCF=EGGGGGGGGGFFF9E,9EAA9EEC,<,@;D7EDGC>5DG5@CFFGGG,9CFE+:@C+DFGGFG:DCEGG))0*:;CA5748;CC5C0@97@7<+1+;**>13*75377A:)*))))98++,)/(,((((4)4<()),)29*-(-
@M03506:14:000000000-AKVR1:1:1101:22267:5694 2:N:0:30
GGGCTAATTCGGTTGTTTATTCATTTTTGTTCCCACCCCTTCCTTGGTTCCCGTTTTGTTTTTTTTTTGTTGCGGTCTCTCCCCTTCGTGGTTTTTTTTTTTTTTTTAAAATTTTGCCCTTCCTCACTCATCTCTCGCCCCCCCCTACTAAAGTCACGATACTCTATCTCAATTTATTATTCTATCATACACGCTGGCTTTTCCCCCCTCCTTTTTAATCTCTCCTCTATCCCTTTAAATCACAAAAAACCCCACATACCTTATCGTCTCTTCCTCTTACCCGTTCTTCCTCCCTACACTT
+
B8-6,,,;6--,66+-C-,6,6,<@9F<+;,,<E,6688,,,,,,,;,,<,,86,;,,,;@,6+8+@8+:6C9++,+,,,,,,8,4,A4,,,4,+B>4+>+++++++,:,,,6=,:,,:,,,,7@,,,,8,,7,37*6@****4**6,,6,,++1++33*3/+0<+2+++52++<++5+12++++++2>+5<**:**/*12*+++2>***17+*++/**+*2*+20)*+*/39/9*)*1+3+*****)***))))1*)***0****20*029**2++.*+.(,-((-/)*)..(3>)),))
@M03506:14:000000000-AKVR1:1:1101:12135:5697 2:N:0:30
GGACTACCAGGGTTTCTAATCCCGTTCGCTCCCCTAGCTTTCGCGCCTCAGCGTCAGTGTCAGCCCAGCAACCCGCCTTCGCCGCAGGTGTTCCTCTCGATATCTACGCATTTCACCGCTACACCGAGAATTCCAGTTGCCCCTTCTGCACTCTAGCCCCGCAGTATCAGTTGACCTTTCCGGGTTAAGCCCGGAGATTTCACAATTGACTTGCGGTGGCGGCCTACGCGCCCTTTACGCCCAGCAAGTCCGAACAGCGCTTGCCGCCCCCGTCTTCCCGCGGCCTCTGGCCCAGCGTTAG
+
CCCCCGGGGGGGGGGGGGGGGGGGGGGFGGGGGGGGFGGGGGCGGGGGGGGGGBFGGGFGGEGGGGGFFGGGGGGGGGFGDEGGGGGGGGGGGG,?5FGCGGECGGGGGGCFGGGGGGEEGGEGG@:FC:DFGGGADFFFFGFC,3@FF,DFGFF9>DFEGC6+573D7EFA3E>974@E9CC*4>EGGGGCGC:CG65,,=BC97@9?FG=9CGGGG36)9)**5?>C57*975D2CBEECCF***00+355)C<*47*).55**/8*55)0*21+)0*--(1(((/)02()(4*00,((
@M03506:14:000000000-AKVR1:1:1101:10223:5730 2:N:0:30
GGACTACCCGGGTTTCTAATCCTGTTTGCTACCCACGCTTTCGCGCCTCAGCGTCAGATAACGGCCAGTGAGCTGCCTTCGCCATCGGTGTTCCTCCTGATATCAACCCATTTCACCGGTACACCAGGAATTCCACTCACCTCTCCGCCCCTCCAGCCTGCCAGTATGCGAAGCCGTTTCCGGGTTGAGCCCTGGAGCTTTCACTTCCCACTTAACAGACCGCCTCAGCGCCCTTTACGCCCAGTAAATCCGGCCAACGCTCGCCCCCTCCGCCCTACTGGTCGTGCTGGCGCTGTCTTAC
+
CCCCCGGGGGGGEGEGGGGGGGGFGGGGGGGGGGGGGGGGGGGGGGGGGGGFDGGGGGGGGGDGGGGF@FGGGGGGGGGGGGGCFGGGGGGGGGCFGGGGGEGGFGEGECGGFGGGGCEFGGGGGDFGF:FGGEDF9FFGGGGFGFEE+6B=CEGGFFEG?=DDFDC9,;C3:E,@*@CFEG:>?88?FGF@,:=,=,=8BF?E7,,,,*2;<+>FGD5=C<DC*/))0:8*).8DFGFGE594>CF6CE@)5<<)/4**7)0))2:>*0*.)**/*(*+)-.(((())01(8(,*/*)))
@M03506:14:000000000-AKVR1:1:1101:12293:5763 2:N:0:30
GGACTACCCGGGTATCTAATCCTGTTTGCTCCCCACGCTTTCGTGCCTCAGCGTCAGTATCGGGCCAGTGAGCCGCCTTCGCCACTGGTGTTCTTGCGAATATCTACGAATTTCACCTCTACACTCGCCGTTCCACTCACCTCTCCCGATCTCTAGTTCTTCCGTATCAAAGGCAGTTCTGGTGTTTAGCCACAGGCTTTCACCCCTGATCTAACATCCCGCTTAAGCCACCTTTACGCCAATAGATTCTCGGACCGACGTGCCCCCCTGTTGTTGCTGTGGCACGACTCCCTACTATCGC
+
BCCCCGGC<:FGGE8EF9@<;FF@ECCFCEGFFCEFEE@@FC@FGGFGGGGC@F@FFFECC,F@C7:6CEDC8C@FCGCFFC:BBFGG?EAFGGFFFGG+4=,5EF<+?8E<FGEGGGGGFDFGCE+>++@FGFE<F,A=EE,E83>6+++@=,@,,7,=,@,@,@8><,@,D6B:F7C,,,,,,6,7;>,,3=,,*1,42+,,,4**,++4,41,1*27C<)**2+++0;58)+2.*)/*10*3+58=++))))))()*)00/0**0:.9**28*3)*+.(((.(4)()(.).(***)(,
@M03506:14:000000000-AKVR1:1:1101:18497:5794 2:N:0:30
GGACTACTGGGGTATCTAATCCCGTTTGCTCCCCTAGCTTTCGCGCCTCAGCGTCCGTGTCGGTCCAGGAAGCCGCCTTCGCCACCGGTGTTCCTCCGGATATCTTCGCATTTCACCGCTACACCCGGAATTCCGCTTCCCTCTCCCGACCTCCAGCCCGCTAGTTTCCTGTGCAGTTCCCCAGTTTAACCGGGGGATTTCACACACGACTTAACGAACCGCCTACCCCCCCTTTACGCCCCGTTATTACCCACAACGCCTGCCCCCTCTGTCTTACCTCGGCTGCCTGTACACAGTTAGC
+
9C<CC?DEFGGGGEGFCEG<<FG@FFGGG9FFGGFCF<@EFC,CCEG7C,CA@F@+@FFGG7@@FC9EFFE<CF:FG:CC,8C,BFGGEEGGGG<EG77+?:EFC,,4=+BFF<?FFDFE7:,?FFCEDFCF,E,@3F+@F3@,3@E6++@>F,,,4:@CGGC*4>EGC>9DCF,55;,5>D>*4C,=,2C*1:>EC*:E@1>++=*:5>*102AE*7)=)9C5*0)0*9):).9:455CE*>7*21*+30/9)/97(9*0)4C*;5)2)29*:0+A7*0((4-2((*-1)-1))*964)4
@M03506:14:000000000-AKVR1:1:1101:26334:5814 2:N:0:30
GGACTACCGGGGTATCTAATCCTGTTTGCTCCCCACGCTTTCGCACCTCAGCGTCAGTATCGAGCCAGTGAGCCGCCTTCGCCACTGGTGCTCTTGCGAATATCTACGAATTTCACCTCTACACCCGCAGTTCCACTCACCTCTCTCGAACTCAAGATCCCCAGTATCAAAGGCAGTCCCGGAGTTGAGCTCCGGGATTTCACCCCTGATTTAAAGATCAGCCTACGTGCGTTTTACGCCGATTGCTCTCCATCAACGCCAGCCCCCTCCTCATTACCGCCGGCGCGTCCTCGAGGTTAGC
+
CCC8CEEGGGGGGGFGEEDFGGGFGGGGGFGCFGGGGGGGGGGGGGGG<EGGGCCECGD9FFGFGCF8CCF<F8@BFFD9CCBCF8FFFF,CE<FAFCCEGGGGFDADC8?A9EAFGGF,CFCF,>@7F@=,,E;DFG8DFGGG,@=88,6,32D,,3@E3@DE3,@;;FA84,@+4,<,3@*3@@9=:>,4?**1*7:9B=;,47E*,++4B:CC+*/+2***;>;FGGF2*5)+)>B5*/)*1++/3+***/*00(52)))15*:;C.*)*2+33))*(-(((410,)().-()))),)
@M03506:14:000000000-AKVR1:1:1101:13847:5837 2:N:0:30
GGACTACTAGGGTTTCTAATCCCGTTCGCTCCCCTAGCTTTCGCGCTTCAGCGTCAGTGTCGGCCCAGCAACCCGCCTTCGCCGCAGGTGTTCCTCTCGATATCTACGCATTTCACCGCTACACCGAGAATTCCAGTTGCCCCTTCCGCACTCTAGCCAAACAGTATCACTTGACCTTTCCGAGTTAAGCCCGGAGATTTCACAAGTGACTTGTTCGGCCGCCTACGCGCCCTTTACGCCCAGTAATGTCGAACAACGCTTGCCCCCTCCGTTTTTCCCCGGCTCTTGTCCCCAGTGTTCC
+
CCCCCGGGGGGGGGGGGGGGGGGGGGGGGGGGGGGGGGGGGGGGGGGGGGGGGGGGGGGGGGGGGGGGGFGGGGGGGGGGGGGGGGGGGGFGGGGGFGGGGGGGGFGGGDGGGGGGGGGGGGGGGDDGGGGGGGGFFFDGGGFGFFGDC3B8D79CFGGGCFGC7<@FGGGGGFGG7EFFF5E>:*,=FGGF:?=E8CEEG+CF6/AFGGF70;C9C55//<)/**).*95EC<9*4*5:=/7>:CE*+3*)))/99(9*75F<CFG)*)/))98*<)**40((((-0)1)))(,**/)))
@M03506:14:000000000-AKVR1:1:1101:6441:5882 2:N:0:30
GGACTACAGGGGTTTCTAATCCTGTTTGCTCCCCACGCTTTCGCGTCTTAGCGTCAGAAACCGTCCAGATGGCCGCCTTCGCCACTGGTGTTCTTCCCAATCTCTACGTATTTCACCACTACACTGGGAATTCCACTATCCTCTCCGGTCCTCTAGTCACCCAGTACCGAGTGCATTTCTTGAGTTGAGCTCAAGGCTTTCACACCCGACTTGGGCAACCGCCTACACGCGCCTTCCGCCCCGTACTTCCGAACAACGCCAGCCCCCTTCGTCTTACCGCGTCTGCTGGCCCGAAGTTAGC
+
CCCCCGGGGGGGGGGGGGGGGGGGGGGGGGGGGGGGGGGGGGGGGGGGGGGGGGGGGGGGGGGGGGGFGGGGGGGGGGGGGGGGGGGGGFGGGGGGGGGGGGGGGGFGFFGGGGGGGCGCFGGGGFFGCGGGGGGGGGGBFGGGGG>EGGGGGGGGGGCFGGGGGGGGGDE>:EFGGFAFGFGDDFDAF?3DGGG6@,@@3<AFECCEC4*9<>58?F>C<)?CDGFFDC3=)=E*6DEGG5C57*/8<<*7<>)9C>D*<:>FGGD3;?<5@4:+<:):9(-((-.64)(4)4()8@4)-
@M03506:14:000000000-AKVR1:1:1101:17200:5884 2:N:0:30
GGACTACTCGGGTATCTAATCCTGTTTGCTCCCCACGCTTTCGTGCATGAGCGTCAGTGTTGGCCCAGAAGGCTGCCTTCGCCATCGGTGTTCCTCCACATCTCTACGCATTTCACCGCTACACGTGGAATTCCACCTTCCTCTGCCACACTCGAGCATCGTAGTTTCGAGCGCAATTCCCAAGTTAAGCTCGGGGATTTCACACTCGACTTGCAACGCCGCCTGCGCACACTTTACGCCCAGTAATTCCGATTAACGCTCGCACCCTCCGTATTACCGCGGCGGCTGGCCCGTAGTTAGC
+
CCCCCGGGGGGGGGGGGGGGGGGGGGGGGGGGGGGGGGGGGGGGGGGGGGGGGGGDGGGGGFGGGGGGGGGGGGGGGGGGGGGGGGGGGGGGGGGGG8FEGGGGGGGGGGGGCE9EFGGGGGGGCFFEGGCGGGGGGGGGGGGGGGGGGGGFFFGGGGFGGFDGGGFFGGGGGEE>GGGDFFF8DDGC9FDGGGGGGG?GGDFGGGGCGGGDCFF=87>EGGGGFDDFGDEE78FF>DBEE*7C>79*+<@@)537:?DCEDF)9CCF5B5<5*+@CA)2--,(((,0()(453(/0/6--
@M03506:14:000000000-AKVR1:1:1101:16503:5905 2:N:0:30
GGACTACCGGGGTTTCTAATCCCGTTTGCTCCCCACGCTTTCGTGCCTGAGCGTCAGAAATGAGCCAGTTACCTGCCTACGCCATCGGTGTTCCTTCTAATATCTACGGATTTCACTCCTACACTAGAAATTCCAGTAACCTCTCTCATTCTCTAGCTTGCCAGTTCAAAGCATAGCCGTATGGTTGAGCCACACGATTTCATACTTCGCTTAACGTGCCTCCTACGCAACTCTTTACGCCCAGTAATTCCGGATAACGCTTGGATCCCCCGTATGACCTCGGCTGCTGCCACGGAGGTAG
+
CC<CCGGGGGGG@FFGFGGGGGGGGGGGGGGGGGGFGGGGGGGGFGGGDFGGGGG>EEGGGDGGGGGGGGGGGGGGFGGGGGGGGGG>BFGGFEDFGCGGGGCFGEGGGGGDGGGGCFGGGGGGE<FEFEGGGGGGGGGG,CEGGFGDGAFCEEG9DCE,D?,8=,@FFCFCCFGGG=EEGGG8EFCFCGGDC?E6+@CCDFFCFF7C5;*9C>?*;/:72;DC7C>4*12<C6C77+)=*=C4;C77199A:8C<FFCC3A55;9@52))))1**+.<+4(2210()4*()1(())0(..
@M03506:14:000000000-AKVR1:1:1101:13682:5911 2:N:0:30
GGACTACAGGGGTATCTAATCCTGTTTGCTCCCCACGCTTTCGCGCCTCAGCGTCAGCAACGGCCCAGCGAGCCGCCTTCGCCACCGGTGTTCTTCCCGATATCTACGCATTCCACCGCTACACCGGGAATTCCACTCGCCTCTACCGTGCTCTAGCCATGCAGTCTCACCTGCAGCCCCGGAGTTGAGCCCCGGGATTTCACAAGTGACTTACCCGGCCGCCTACGCGCCCTTTACGCCCAGTGATTCCGGACAACGCCCGCACCCCCCGTATTACCGCCTCTGCTGGCCTCGCGTTGCC
+
CCCCCGGGGGGGGGGGGGGGGGGGGGGGGGGFGGGGGGGGGGGGGGGGGGGGGGGGGGGGGGGGFGGDGGGGGGGGGGGGGGGGGGDGGGGGGGGGGGGGGGGGGGGGG>EFGGGGGGGGGGGGGGGGECEGGGGFCGFECGGGGGGGGFEGGGGFFGGGGGGGGGDG@FB2<ECD<EGGCC58;?1++?FGGCCDC=CFGGGG9>F+AC*:CG+AD35ECGDE*9>D5D@C57/0<*0:E7CCC+9=FFG))0/9F(7:))./9EE5=>57)5+++-)1((-(.5-).0().,-)75(()
@M03506:14:000000000-AKVR1:1:1101:21391:5926 2:N:0:30
GGACTACTCGGGTTTCTAATCCTTTTCGCTCCCCACGCTTTCGCTCCTCAGCGTCAGTAATGGCCCAGAGATCCGCCTTCGCCACCGGTGTTCCTCCTGATATCTGCGCATTTCACCGCTACACCAGGAATTCCGATCTCCCCTACCACACTCTAGCTAGCCCGTATCGAATGCAGACCCGGGGTTAAGCCCCGGGCTTTCACATCCGACGTGACAAGCCGCCTACGAGCCCCTTACGCCCAATAAATCCGGACAACGCTCGCCCCCTACGCTTCACCTCGGCCTACCGCCCGCACTTACC
+
CCCCCFGGGGGGGGGGGGGGGGG,CFEFGEGGGGFEEGGGGGCGEGGFFE@FCGGDFGCFGDGGGGGF?FFGGF8FGGGGFGGDGGGGG7=,CFDDGGFFCAFGGBGEGEGFDFGGGCGGFG9DF+A++,8A?FD+@F,==>CFEGF8D8EGGE9,>EFGGGGEGE,6++3,DFCC9DDFBE*>=C8,,?CGE5BE=CC69+A9C6F*=/)2*;F+1*)=777C<D5):)):*859:7>EG**9*++1<E575B<**,57))019CC)*0*))18+<<6:(-((,,,),.-13(().))-.
@M03506:14:000000000-AKVR1:1:1101:9577:5934 2:N:0:30
GGACTACTGGGGTTTCTAATCCTGTTTGCTACCCATGCCTTCGTGTTTCAGTGTCAGTTTCTATCCAGATAGTCGCCTTCGCCACTGGTGTTCCTTCCAATATCTACGCATTTCACCGCTACACTGGAAATTCCACTATCCTCTATAGTACTCTAGCTAGGCAGTCTCAAGCGACATTCCCAGGTTAAGCCCGGGGTTTTTACACCTGACTTGCCTAAACCACCTACACACCCTTTACGCCCAGTAATTCCTATTAACCCTAGCACCCCCTGTATTACCTCGTCCTCTTGCACAGACTTAG
+
CCCCCGGGGGGGGGGGGGGGGGGGGGGGGGGGGGGGGGGGGGGGGGGGFGGGGGGGGGGGGGGGGGGGGGFFGGGGGGGGGGGGGGGGGGGGGGGGGGGFGDGGGGGFGGGGGGGGGGGGGGGGGGGGCGFGGCFDGGFGGGGGGGGGGGGFGGGGFGGGGFGGFGFCFGGGGGGGGGGGFFFGFG9FGG8DE@CEECGGCFGGFGC?FCG?ACFFDD>EGGGG79AFF49*;*9?*+)::?<49C,=4@?6+;;DFC7*;);*;@F3/=D)9;?++1;+7(((((-*-*))1),*)):)-
@M03506:14:000000000-AKVR1:1:1101:20444:5941 2:N:0:30
GGACTACTCGGGTATCTAATCCTGTTTGCTCCCCACGCTTTCGCACCTCAGCGTCAGTATCGAGCCAGTGAGCCGCCTTCGCCACTGGTGTTCCTCCGAATATCTACGAATTTCACCTCTACACTCGGAATTCCACTCACCTCTCTCGAACTCGAGATACCCAGTATTAAAGGCAGTTCCAGGGTTGAGCCCTGGGATTTCACCCCTAACTTAAGTACCCCCCGACGTGCGCTTTACCCCCAGTAATTCCGAACAACGCTAGCCCCCTTCGTAGTACCGCGGCTGCGGGCACGAAGTTACG
+
CCCCCGGGGGGGGGGGGGGGGGGGGGGGGGFGGGGGGGGGGGEGGGGGGGGGEGGGGGGGGDFGGGGGGGFGGGGGGGGGGGGGGGGGGDGEEGFGGEGFEGGGGGGGCGGGGGGGGEFFE9FG9EEGCEFFGGGGFGFCGFCEFDCCCFGGGGGG8F,,=?DFGDFF8ED;EFFB8@7DFF,@EGCCGGGGC5BF>FG?D;;EDEGGGGFDE77D:+4,*29488>5*9>5)0:FC*)=3=CFF7EB?E+)55CFFBGG35)9CEC5*.*).*;++))2-(4-(((0-7(()((*)*6)(
@M03506:14:000000000-AKVR1:1:1101:24430:5965 2:N:0:30
GGACTACAAGGGTTTCTAATCCTGTTCGCTCCCCACGCTTTCGCGCCTCAGCCTCAGTTACAGCCTAGTAAGCTGCCTACGCAATCGGTGTTCTTGATGGTATCTATGCATTTCACCGCTACACCATCAACTCCGCCTACCTCGTCTGCACTCAAGCCTTACAGTATCAATGGCAGTTCCATCGCTGAGCGATGGGCTTTCACCACTGACTTATAATGCCGCCTACGCACCCTTTAAACCCAATACATCCGCACACCGCTTGCACCCTCCGTATCACTGCGGCCCCGACCACGGTGTTCGC
+
9C9CCFFGF9F;CC;-CFECFGG9CFDGGF@+6BFECC,CDGGGG7CC:,CF,CFFGFGGGGGG7D,<F<CFFFFGFFCFEGEECFFDGFFEEDFD,A59F,55CF9@F9,C,5F@BFE7BG9FEFGFGG,5=,4@:F=FGGG7DGC6,@ED==,@C=,@=,>?F,7E:,=;,8=8@,,@D89=+>CC?:+8,4>,@@,4<+@D5*@6,05+55;,+2+,*;?5CF4)A52=*2):)1/:*//*><@11+=))017*()*))09C**);<)))222A)9+-(3,((()()(-0(-*0))-(
@M03506:14:000000000-AKVR1:1:1101:5924:5967 2:N:0:30
GGACTACTGGGGTTTCTAATCCCGTTTGCTCCCCACGCTTTCGCGCCTCAGCGTCAGGAATTGCCCAGAGACCCGCCTTCGCCACCGGTGTTCCTCCCGATCTCTACACATTTCACCGCTACACCGGGAATTCCAGTACCCCCTGCAACCCTCAAGAACAGCAGTATCGATCGACGTTCTTCGGTTTAGCCGAAGTATTTCACGACCGCCTTGCCATACCGCCTACGTCTCCTTCACTGCCAGTAATTCCGAGCAACGCCTGCCCTCTTTGTCTTACCGCGGCTCGCGGCACAGAGTTGGC
+
CCCCCGFFGGGGGE7EGGGGDGCEFGGGGAFAFG<F:@7,DFGGFCF7BFFF@CBFEE<EGGGCEFC<FFGGGG>FGG,C7::,CEGG:FCGGGFFGCCF>F=ECFFGG@FAFA9F,+@:>F9EGECE+6DCCFGG,,,7>+@+@,,@EG@FFG6DFCGCE68C@,7EE*,3*ACEGF,DEFE>:8*=7BFB8=B*C79,1++*/:5**)9*+20>+*00/57**97):*89*9**,**+2+*9*++*+3+)0772>(/*0))05+/.+**0/*++2()*(,46((()()(-8((2**).(
@M03506:14:000000000-AKVR1:1:1101:10994:5995 2:N:0:30
GGACTACACGGGTTTCTAATCCTGTTTGCTCCCCACGCTTTCGTGCCTTAGTGTCAGAAATGAGCCAGTGAGCCGCCTTCGCCACCGGTGTTCTTCCCAATATCTACGAATTTCACCTCTACACTGGGAATTCCACTCACCTCTCTCATCCTCAAGTTTCACAGTTTCAATGGCAGTTCCGGAGTTGAGCTCCGGGCTTTCACCACTGGCTTGAAAAACCGCCTGCGCGCGCTTTACGCCCAGTAATTCCGAACAACGCTAGCCCCCTTCGTATTCCCGAGGCTGCCGGCCCGAAGTAAGC
+
CCCCCGGGGGGGGGGGGGGGGGGGGGGGGGGGGGGGGGGGGGGGGGGGGGGGGGGGGFGFGGGGGGGGGGGGGGGDGGEGGGGGCGGGGGGGGGGGGGGGGGGGDFGGG8ACFGGFFGGGGGGGGGG@C8FGGGCDFGGGGGF=,4=,=9E?FF8EEDFGGFGF6@EGGGGG8=FCGEFGGGC>EGGGFGGGGGEEGC>?ABFGGGGGGGGGGGFFG4?CCDGEGGFFGG:5/.5C>GF?E59>+<C4?<8>>535F9355>:F45C@C:<757E+:,)2((-(3((0()(()-497046,
@M03506:14:000000000-AKVR1:1:1101:22504:5996 2:N:0:30
GGACTACCAGGGTATCTAATCCCGTTTGCTCCCCTAGCTTTCGCTCCTCAGCGTCAATGTCGGTCCAGGATGCCGCCTTCGCCACCGGTATTCCTCCAGATATCTACGCATTTCACCGCTACACCTGGAATTCTCCCTCCCTCTCCCGAATTCAAGCCATCCAGTCACCGACGCAGTTCCAAGGTTACGCCTTGGGATTTCACGTCGGACTTAGTTGGCCGCCTACGTACCCTTTACGCCCAGTAATCCGGCACAACCCCTACCCCCCCCCTCTTACCTGCGCTGCTTGCCAGGCCGTTCC
+
CCCCCGGGFGGGGCFGGGGGGGFGGGGGGGGGGGG<EGGGGGDECFGGGCFGGEB:7F<CEE+6BFFFGDGGGFGGGGGGGGGG@FFGGGGGGGGGGFDC<FFFGGGGGC@FGGGGGEGGGDGGGGG:<8FEC,,9,,8CF8EFFFGCEG8+@,E,@DE,@FG,E,,@,6@:@E++13BC9,9CFCF,5CE7:,?:DFF6<FG;4=:=*?/8,+4,+0)=9C7**7))+28AFFF@;8):C5722+<*+**))02**(**00)*9E558</))*3<C,*+(411-,)*))())((*))(.(
@M03506:14:000000000-AKVR1:1:1101:5065:6015 2:N:0:30
GGACTACAGGGGTATCTAATCCCGTTTGCTCCCCTGGCTTTCGCGCCTCAGCGTCAGTGTCAGCCCAGCAACCCGCCTTCGCCGCCGGTGTTCCTCTTGATATCTACGCATTTCACCGCTACACCAAGGATTCCAGTTGCCCCTTCTGCACTCTAGCCCCGCAGTATCGGTTGACCTTTCCGGGTTAAGCCCGGAGCTTTCACAATCTACTTGCGGTGGCCGCCTACGCGCCCTTTCCGCCCAGTAAATCCGAACAACGATGACTCCCCCCGGATGTCCGCGGCTGCCGGCCCGTCGTTAG
+
CCCCCGGGGGGGGGGGGGGFGGGGGGGGGGGGGGGFCFGFFFGGGGGGGGGGGEGGGGGGGGGG?FFGGGGGGGGGGGGGGGGGG+:C@F@FGGGGGGGGGGGGGGGGG>CFGGGGGGDGGGGGF?,AE=<FCCFGFCAFGCFFD?FGGDFCD,@,=@EGGEGGG7EGGGEDDGGDFGGGGGDCEG899CF8BC:*/,>9EC9@E:E++;C7+@C5D));29DE<75>EC::DDF<4*)285>F*<+1?9+77:C)9<D*.)*0*3<FG)7))12*+)0*(,(32(8)4)720-(187(((
@M03506:14:000000000-AKVR1:1:1101:17020:6018 2:N:0:30
GGACTACCCGGGTATCTAATCCTGTTTGCTCCCCACGCTTTCGCGTCTCAGCGTCAGCATCCGCCCAGCAGGCCGCCTTCGCCACCGGTGTTCCTCCCGCCATCTACGCCTTTCACCGCTACACCGCGAAGTCCACCTCCCTCCTCTGCACTCGAGTCTGCCAGCAGCCGACGCTGCTCTCCCTTTGATCAGCGCGGAGCCACCCCACACTTCCTACCCCGCCCCCTCGCCCCTCACCCCCCGCCATTACGCACAACGCCCTCTCCCCCCCCATTCTCCCCGCCGCTGCCCCCCACTCCGC
+
-,A<@FGCF+6@@6,<E<6EF<F6;,<C,F9F,FDF7+88,,,,+8+,CC6FC66,,,:,C,B,8+,,,:E@C@FEG:,C68FFGG7=+@FG?@FGGD+++489AFG7>+,+:5,5C+@4+@,AF++68++6>,3EF,,DGGG8,@,3334@D1,*,3,7@,D68D2,,=*>85*4*,4,,,=,0++4+52+2/13****/0;**2:**17*+*2+**77)95*)9))*9>E5).*,*):/*7))/;6++*))0)090/77)74<8;):@)))*30+.*:,((((-4)-821)(()))((,
@M03506:14:000000000-AKVR1:1:1101:10336:6028 2:N:0:30
GGACTACTCGGGTTTCTAATCCTGTTTGCTCCCCTAGCTTTCGCGCCTCAGCGTCAGTTGTGGTCCAGTGCGCCGCTTTCGCCACAGGTGTTCCTCCCGATATCTACGCATTTCACCGCTACACCGGGAATTCCACGCACCTCTCCCACACTCAAGCACGGCAGTTTCGCCTGCAGGCTCCGAGTTCAGCCCGGAGATTTCACAGGTGACTTACCGCACCGCCTACGCGCCCTTTACGCCCAATCATTCCGCACAACCCTTGCCCCCCCCGTATTCCCCCCCCTCCCGGCACCGAGTTAGC
+
CCCCCGGGGGGGGGGGGGGGGGGGGGGGGGGGGGGGGGGGGGGGGGGGGGGGGGGGGGGGGGGGGGGGGGGEFGGGGGGGGGGGGGGGGGGGGGGGGDGGEGEGFFGGGGGGGGFGGGGGGGFGGGGG7BFGGGGGGGGGGFGGGGGGGDCGGGG?F6FEGG*@FGFGCEGGGG8,,8,=BEECC51<<FGGGGE**2+=C7+9@7CFEFGCFGGGD).=7CD***)0*95E>5@7<5@GG*7CC+01<@3)8>3**(9:5?@GGF?:*8).)20+98)*4(-((--)-<(-0(3)7.)--
@M03506:14:000000000-AKVR1:1:1101:14811:6029 2:N:0:30
GGACTACTAGGGTATCTAATCCCGTTCGCTCCCCTAGCTTTCGCGCCTCAGCGTCAGTGTCGGCCCAGCAACCCGCCTTCGCCGCAGGTGTTCCTCTTGATATCTACGCATTTCACCGCTACACCAAGAATTCCAGTTGCCCCTTCCGCACTCTAGCCGCACAGTCTCAGTTGACCTTTCCGAGTTAAGCCCGGAGATTTCACAACTGACTTTTGCCGGCCGCCTACGCGCCCTTTTCTCCCCGTCAATCCTACCCACCCTCGCTCCCCCCACATTTCCCCCGCCCCCGGTCCCGACGTTC
+
CCCCCGGGGGGGGF8FFGFGGGGGFGGGG@FGGGFCFGFECGCEGGGDGCFGGGGDGFGGCFCGGGDEFEGGGGGGG:FFEGGEGCCGEFEFGGCFGGGFG?EEFGGGGGGGEGCFGDGCEFFFGFGGG,CAF,3FGGFF,D>>EFC>67EE=FA@@,3@+@C8E9,3=:3@DAE9:D:EFE5>:>EG,>,>**=?*:C<E+>@1/46,;++<+5+*))2)/>*:9?)*)0295)9)**03**)11A)++2**/**9(9:)))9*C57*85))*0++-10(((--((),)-(0((*))-,,
@M03506:14:000000000-AKVR1:1:1101:10476:6044 2:N:0:30
GGACTACCGGGGTATCTAATCCTGTTTGCTCCCCACGCTTTCGCGCCTCAGCGTCAGTCTCTACCCAGGTCGCCGCCTTCGCCACCGGTGTTCCTCCCGATATCTACGAATTTCACCTCTACACCGGGAATTCCGCGACCCTCTTTAGTACTCAAGCTACTCAGTTTTGGGTGCACTTCCTCAGTTAAGCCGAGGGCTTTCACATCCAACTTAAGTAACCGCCTACGCGCGCTTTACGCCCAATGTTTCCGGGCAACGTTTGCACCCCATGTATTACCGCGGCCGCTGGCACAGGGTTAGC
+
CCCCCGGGGGGGFGGGDFFGGGGGGGGGGGGGGGGGGGGGGGGGGGG@FEGGGGGGGGGGGGFGGGGGGGFCFGGGGGGGGGGGGGGGGGGGGGCGFGGGGGGGGGGGGGGGFGFGGCGGDGGGGGGGGGFGFGGGDEEGGFF3@FCFGGGGFDDGGFFFFGGGGGGGGGDFEGFGGG6<2;=8CF7FFFFGECC5C=CA9@F@FGGGGGGGF7CEFGFGGCGEGGF5*>BGDE:C<D3=C=F4C+<*:<C3::<3<9FF?3F7C8=)*5*9*0+0<A5E(((((415-)(.),(15<(1)
@M03506:14:000000000-AKVR1:1:1101:17689:6075 2:N:0:30
GGACTACTAGGGTATCTAATCCTGTTCGCTCCCCACGCTTTCGTCCATCAGCGTCAATCCATTAGTAGTAACCTGCCTTCGCAATTGGTATTCCATGTAATCTCTAAGCATTTCACCGCTACACTACATATTCTAGTTACTTCCTAATAATTCAAGTCTTGCAGTATCAATGGCCGTTCCACCGTTGAGCGATGGGCTTTCGCCACTGACTTACAAAACTGCCTACGGACCCTTTAAACCCAATGATTCCGTATAACGCTCGGCTCCTCCGTCTTCCCGCGGCTGCTGGCCCCGTGTTTGC
+
CCCCCGGG9FGGGGGGGGGGGGGGGGGGGGGGGGGGGGGGGGGGGGGGGGGGGGGGGGGGGGGGGGGGGGGGGGGGGGGGGGDGGGGGGFGGGGCGGGFGGGCFGGGDFGGGGGGGGGGGGGGGGGGGG9FGGFGGGGGGGGFGGGGGGGFGGGGFGGGGFGGGGGGFCFGGGDGEEGGGGGGEEGGG8FGDGGGGGGGFD?CGED6EEF?FCGEA9@FFF>CC+C?*=7DGGF*5>+*DEC54C,B==E8)/?C+:(7C).)*18CACF):)1A+23:E0;9BF:))4;(,)-(15;(46
@M03506:14:000000000-AKVR1:1:1101:14784:6083 2:N:0:30
GGACTACAAGGGTTTCTAATCCGGATCGCTCCCCACGCTTTCGTGCCTCAGCGTCAGTATCGGGCCAGTGAGCCGCCTTCGCCACTGGTGTTCTTGCGAATATCTACGAATTTCACCTCTACACTCGCAGTTCCACTCACCTCTCCCGAACTCAAGATCCTCAGTATCAAAGGCAGTTCTGGAGTTGAGCTCCAGGATTTCACCCCTGACTTAAAGACCCGCCTACGCACCCTTTCCGCCCACTGCTTCCGAGCAACGCTAGCCCCCTTCGTATTACTCCGCCCGCTCGCACGCATTTAGC
+
CCCCCGGGGGGGGGGGGGGGGGGGGGGGGGGGGGGGGGGGGGGGGGGGGGGGGGGGGGGGGGGGGGCGGGDFGGGGGGDGGGGGGGGGGGGGGGGGGGGGGGGGGGGGGGGFGGAGGFGD<FGGFGFCFGFGGCEGDG@FGGGFGGGGGGGFG8D9FCD@@DAFG7,>E79CDDG6CF7:FFAFF?DGDGGFF6DF57;CC+=9EGF9CGFF7:9,=CAF)8C5>F3AGG>5*)6+/1=5=***29:*+</7)))*9()*086<CEC3*870)*<:F)*+4(-((-3)(5(-0(,*0*)).
@M03506:14:000000000-AKVR1:1:1101:27650:6094 2:N:0:30
GGACTACAGGGGTTTCTATTCCTGTTTGCTACCCACGCTTTCGTGCATGAGCGTCAGTTTCACCCCAGAGACCTGCCTTCGCCATCGGTGTTCTTCCTGATATCTACGCATTTCCCTGTTACACCAGGAATTCCAGTCTCCTATGCCAATCTGCAGCCTTGCATCCCCACATGCCATTCCCACGTTACGCCCGGCGCTTCCTAATCTGCATTACAAAACCGCCTGTGCACGCTTCTCTACCACCACTACAGATTAAACCTAGCCACCTACTTCTTGCGTCACATGACGGCATGTACTTATC
+
CCCCCGCFE@FGGG7CE9,,;6,CCFFF,,,6@,,B@F@,C,@F,@C,6,,,@@,B,<,6,,,;:6C788EFF8<<EFG9@,6BF<FG:,B,E,6E9?F,CEC<9,,,4B?B9<?FAE5?,B<E,+AF+,,AFE,?,C,,9,,9EFD9=,84,3,,,6,=D,4;4,6>8++FFC8F9,,E,,,66>,++@8@+++33*@4,2,2,,,,,+5=,+,52*/*)2:**2/::*):*).+7++337*2**0)++>+/+3:+)**)/0*022)0)0*/*++2():(()))))0(09(76)*1/).)
@M03506:14:000000000-AKVR1:1:1101:12112:6095 2:N:0:30
GGACTACCCGGGTTTCTAATCCCGTTTGCTCCCCTGGCTTTCGCTCCTCAGTGTCAGTGTTGGTCCAGGATGCCGCCTTCGCCACCGGTGTTCCTCCAGATATCTACGCATTTCACCGCTACACCTGGAATTCCGCATCCCTCTCCCAATCTCAAGCCATCCAGTATCAGATGCAGTTCCCCGGTTAAGCCGAGGGATTTCACGTCTGACTTAGTTGGCCACCTACGAGCCCTTTACGCCCAGTAATTCCGAGCAACGCTTTCCCCCCCCCTATTACCGCTGCCGCTGGCCCGGAGTTAGC
+
CCCCCGGGGGGGGGGGGGGGGGGGGGGGGGGGGGGGGGGGGGGGGGGGGGGGGFGGGGGGGGGGGGGGGGGGGGGGGGGGGGGGGGGGGGGGGGGGFCFC@FGGGGGGGGGCFGGFFGGGDDFG@FDFG=FFFGGGGGG=FFGGGGGG8DGEGFEFFGGGGGDFFGCFCFDDFG9ED>EGGDG6;E>AGFGGDGEDGG,=@CGGGFFF7CF7@FGF76ACGFFG4C>E53=C5AA793>ECDFCC@+19C+))0><D9<E3)9:CGEFE@)))2++0-.:04((4>9517,3)((18)-4.
@M03506:14:000000000-AKVR1:1:1101:20530:6107 2:N:0:30
GGACTACACGGGTATCTAATCCCGTTTGCTCCCCTAGCTTTCGCGCCTCAGCGTCAATGCCGGTCCAGGATGCCGCCTTCGCCACCGGTGTTCCTCCAGATATCTACGCATTTCACCGCTACACCTGGAATTCCACATCCCTCTCCCGGATTCGAGCCTTCCAGTCTCGGACGCAGTTCCCGGGTTGAGCCCGGGGATTTCACGTTCGACTTAGAAGGCCGCCTACGCGCCCGTTACGCCCCGTATTCCCGACCACCGCTTGCCCCCTCCGTATTCCCCCGGTGCCTGGCACAGAGTTAGC
+
CCCCCGGG<FGGGGGGGGFGGGGGGGGGGGGGGGGGGGGGGGGGGGGGGGGGGGGGGGGGGGGGGGGGG?FFGGGGGGGGGGGDGGGG+CFGGGGGGFGCFGFGFFGGG=FCFGGGFGGDGGGGGGGGGFGFGGFGGFFFGGG@?EGGDCGEGGGDGEFGCFCFGG,,,@+@CE:BCCFGFEGDCGG,5CGFG*:E55*<C7@FCF6C=DDD+:+9+9AGGDGG3<))/70:)085<*7EC=)17*<*+22.)0>*/,5>))877@:);)777*++<))14(((((-*(737)((00/).6
@M03506:14:000000000-AKVR1:1:1101:20377:6115 2:N:0:30
GGACTACAGGGGTATCTAATCCTGTTTGCTCCCCACGCTTTCGCGTCTCAGCGTCAGTATCCAACCAGGGGGCCGCCTTCGCCACAGGTGTTCCTCCCGATATCTACGCATTTCACCGCTACACCGGGAATTCCACCCCCCTCTTTGGTACTCTAGCTTGCCAGTTTCATGCGTCGTTCCCCGGTTGAGCCGAGGGATTTCACACCTGACTTAACAAACCGCCTACACGCCCTTTACGCCCAATGATTCCGAACAACCCTTTCACCCTCTGTATTCCCGCGGCCGCTGGCCCCTGCTTACC
+
CCCCCGGFGGGGGGGGGGEFGGGGGGGGGGGGGGGGGGGGGGGDGGGGGGGGGGGGGGGGGGGGGGGGGGGGGGGGGGGGGGGGGFGGGGGGGGGGGGD7FEGGGGGFGEGGGGFGF7CFEEGGG7FEGCGGGGGGGGGGGGDGDBC,@3@EGGFAFFFC5CFGFC,?DFFGDGG*7C6EGF*:C886>+BE*=*8**=C7+<+<*:66*::C7CFGGFGDGG=*96<*)0:944*)*0CEECFFG?4CE+7)7CFC(/7))100<5);)9=*:C79<5C1((-(,35(7(,5-(*9*))4
@M03506:14:000000000-AKVR1:1:1101:8641:6118 2:N:0:30
GGACTACTGGGGTTTCTAATCCTGTTTGCTCCCCACGCTTTCGTGCCTCAGCGTCAGTGTTGTCCCAGATGGCCGCCTTCGCCACTGATGTTCCTCCCGATCTCTACGCATTTCACCGCTACACCGGGAATTCCACCATCCTCTGACACACTCTAGCTTCTCAGTATCCACTGCAGTTCCCAGGTTGAGCCCAGGGCTTTCACAACGGACTTAAGAAATCGCCTACGCACGCTTTACGCCCAGTAATTCCGACTAACGCTTGCACCCTTCGTATTACCGCGGCTGCTGGCACGACGTTAGC
+
CCCCCGGGFGGGGGGGGGGGGGGGGGGGGGGGGGGGGGGGGGGGGGGGGGGGGGGGGGGGGGGGGGGGGGGGGGGGGGGGGGGGGFGGGGGGGGGGGGGDGGGGGGGGGCGGGGGGGGEGGGGGFDGG>GGDFFGGC<BEGGGGCFFFG8EGGGDDE89A9DFGFGGGGGGGFFC,@>FGGGGDEF:CGGDFFGG>5@FFGFGFFDCGD>CD?+=1=C+=DFGD44?>ED>*:>;F9>A=C55DGGGC?FGB.059F6DEB:F=FF5)*0C555<0<A3C(((-4?7?,.4<58())782-
@M03506:14:000000000-AKVR1:1:1101:18546:6118 2:N:0:30
GGACTACTAGGGTTTCTAATCCTGTTTGCTCCCCACGCTTTCGTGCCTCAGCGTCAGTATCGGGCCAGTGAGCCGCCTTCGCCACTGGTGTTCTTGCGAATATCTACGAATTTCACCTCTACACTCGCAGTTCCACTCACCTCTCCCGACCTCAAGATCCTCAGTATCAAAGGCAGTTCTGGAGTTGAGCTCCAGGATTTCACCCCTGACTTAAAGACCCGCCTACGCACCCTTTACGCCCAGTGATTCCGCGCAACCCTAGCCCCCTTCGTCTTCCCGCGGCTGCTGGCACGAACTCAGC
+
CCCCCGGGDFFGCFGGGGGFGGGGGGGGGGFGGGGGGGGGGGGGGGGFFGGGGGGGGGGGGDGGGGGGGGFGGGCEEFGF7CF@CFGGGGGGGEF9E7CGEGGGGGGGG8EFGGGFGAFFDGFGDG<FECFGDFFGGG=FD=FFGGGCE+86DF?,>E9F;@@=3=@>,@D,@DBECGGGGD28D>;;5D9@F6@8@CCCF@FGFGGG,;FGG+=E=FFFCG4*/?):5<BCC4)+//8EGGF<8?+11B0))0>D3(72))9<DGG3*89))1A+34):((3(4()/(0(4)(-))*5)2
@M03506:14:000000000-AKVR1:1:1101:21284:6142 2:N:0:30
GGACTACCCGGGTTTCTAATCCTGTTTGCTCCCCACGCTTTCGCACCTCAGCGTCAATACCAGTCCAGTGAGCCGCCTTCGCCACTGGTGTTCTTCCGAATATCTACGAATTTCACCTCTACACTCGGAATTCCACTCACCTCTCCTGGATTCAAGCGATGCAGTCTTAAAGGCAGTTCCGGGGTTGAGCCCCGGGCTTTCACCTCTAACTTACACACCCGCCTACGCGCGCTTTACGCCCAGGACTTCCGAACAACGACAGCCCCCTCCGTCCTACCGCGGCTGCAGGCACGGAGTTAGC
+
CCCCCGGG9FCEGGGGGFAFFGGGGGGGGGGGGGGGEDFGGGDDEEGDFGGGDGGGGFEFGGGGGG<<FCDFGGGGGGGGGGGFGGGGGGGGGFGGFEG77DFGGGGGG8FGGG9BFAFFCG9FGGGEEGFGGGGGGG8FGCEFGFDGD8DAGF,,@>EGGGDGFFFGC=D9,@EDFEFGEDEEGEE6@8:EBCE*?EFGFFFCCFCC9CCFCCG,9*?E)77C**):29):/5>*6*71?CD***210<A>)897*(**0.<*7EG5C5))))/3+.0/(,-2((,/()((.(()0).44
@M03506:14:000000000-AKVR1:1:1101:12527:6160 2:N:0:30
GGACTACACGGGTTTCTAATCCCGTTTGCTCCCCTAGCTTTCGCGCCTCAGCGTCAGTGTCGGTCCAGGAAGCCGCCTTCGCCACCGGTGTTCCTCCGGATATCTACGCATTTCACCGCTACACCCGGAATTCCGCTTCCCTCTCCCGAACTCAAGCCCGCTAGTTTCCTGTGCAGTTCCCCAGTTGAGCCGGGGGATTTCACACAGGACTTAACGAACCGCCTACGCGCCCTTTACTCCCCGTAATTCCGAGCACCGCTTGCCACCTCTGTATTACCCCGGCGCGTGGACCAGCGTTACC
+
CCCCCGGGGGGGCFGGGGCFFGGGGFGGGFGFGGFGGGGGGGFGGGG,CEFGGGGGGGCGGGGGGGGFGGGFFGGGGGGCCEGGGGCEBFGGGG,?FGFBFFFEGGGGGGEGGGGFGFGG+FFF8C>F:FBAEG8CE:FFGGG@FGGED7B:>,3>?8DEGG5*@;FGCECG8F,5<FG>CGG8DECF:,B:88:58>:+51A+>*2**/>007<2/*7/7D)/*5).*)):))9*.*9<C*)1)22*<<20)09*147*.)77CCC)2997*02++-):269((((),),351(7..,(.
@M03506:14:000000000-AKVR1:1:1101:22751:6171 2:N:0:30
GGACTACTCGGGTATCTAATCCCGTTTGCTCCCCTAGCTTTCGCGCCTCAGCGTCAGGAATTGCCCAGAGACCCGCCTTCGCCACCGGTGTTCCTCCCGATCTCTACACATTTCACCGCTACACCGGGAATTCCATTCTCCTCTGCAACCCTCAAGACCAGCAGTACCGATCGCCGTTCTTCGGTTGAGCCGACGGATTTCACGACCGACTTGCCATCCCGCCTACGCGCCCTTTCCGCCCAGTACTCCCGAGCCACGCTTGCCCCCTCTGCTTCACCGCCGCTGCTGGCCCAGAGTCGCC
+
CCCCCGGGGGGGG>FGGGGGFGGGGGGEGEFCFGGGGGGGGGCGGGGCGGGGGFGGGGFGGGGDFF@@FGFGGGGGGEEGGDFGGGGEGGGGGGGGGGGGGGFFGGGFGFGCFGAEEFEGGGCGGGGD+>>:C?9,5A3FEFDFFF=EFFG,@=DCF8D@F@DEDF,@@++5@**>9*=;5,=BE*41:7C7**4:*1ACCDC;C/:1=CDDCGF+:>:5CD>C5<355CB53?@7>*7=8:7>*+<*<;*053)9<45:5))9FFC)/7***20+2.)/((12373<()((0,(/9*(((
@M03506:14:000000000-AKVR1:1:1101:10850:6175 2:N:0:30
GGACTACCCGGGTTTCTAATCCTGTTCGCTCCCCATGCTTTCGCTCCTCAGCGTCAGTTAATGCCCAGAGACCTGCCTTCGCCATCGGTGTTCCTCCTGATATCTGCGCATTTCACCGCTACACCAGGAATTCCAGTCTCCCCTACATCACTCTAGTCTGCCCGTACCCACCGCAGATCCGGAGTTGAGCCCCGGACTTTCACGGCAGACGCGACAAACCGCCTACGAGCTCTTTACGCCCAATCATTCCGGAACACGCTTGCGCCCCACGTATTACCTCTGCACACGGCCCGTAGGTAGC
+
CCCCCGGGGGGGGGGGGGGGGGGGGGGGGGGGGGFGGGGGGGGCCFEFGGGGGGGGGGGGGGGGGGGGFGGGGGGGGGGGGGGGGGGGGGGGGGFGGGGFGGGGGGGGGGGGGGGGGGGGGGGGGGGDGGGGGGGFGGGGGGGGGGFGGFGGGGGGGGGGGGGGGGGGF?E=EEEEG9CFGEGGCGGG6FGFEEGGGCCE7EFF8:C5CFGGG38*75AFCDGECFD:EGBGGF4>)*.?CE*7*02*+<87)))**,9*8:5));C)1855?7CC76*+),4)()(025(4)-(*096))
@M03506:14:000000000-AKVR1:1:1101:17143:6193 2:N:0:30
GGACTACTGGGGTATCTAATCCTGTTTGCTCCCCACGCTTTCGTGCATGAGCGTCAGTTTCAGCCCAGAGACCTGCCTTCGCCATCGGTGTTCCTCCTGATATCTACGCATTTCACTGCTACACCAGGAATTCCAGTCTCCTCTGCCAAACTCCAGCCTTGCAGTCCCAAATGCCATTCCCAGGTTACGCCCGGGGATTTAACATCTGGCTTACAACACCGCCTGCGCCCGCTTTACGCCCAGCAATTCCGATTCTCGCCCGCAACCTTCCACTTACCGCCGCATCTGGCCCGTACTTAGC
+
CCCCCGGGGGGGGGGGGGGGGGGGGGGGGFGGGGGFFEGGGGGGGGGGGFGGGFGGGEFDEEEGFGGE8DG8FCFFFGFGGGGGGGEEF>FGFGEGDGGFGCEGGGGGG7FCGG9FGGGFGGGGGGFGGFGCA<A,CF,9EEE94@DFGFGCF@DDCFF88@BD@8,@98,C,=@FC=8@C=?GF9=,@BCB6>668CG6,?E,@CCC:?CF6DCF4*:4;D5***))*))19))11/=CC:**223;+?+0))++2-**.)5))2*)+)**/0+<+.)*(-(((--/))(-.4(*)*.66
@M03506:14:000000000-AKVR1:1:1101:25504:6247 2:N:0:30
GGACTACAAGGGTTTCTAATCCTGTTTGCTCCCCTAGCTTTCGTGCCTCAGTGTCAGGAGCTGTCCAGGGACTCGCCTTCGCCACTGGTTTTCCTCTCGATATCTACGCATTTCACTGCTACACCGAGAATTCCAGTCCCCCTTCCAACCCTCTATCCAGGTAGTTTTGAATGCCATTTCCCAGTTAAGTCGTGCGCTCTCACATCCAACTTACTTCGCCACTCACTCACCCTTTACGCCCCTTTAATCCAAACCACCTACGGGACCGCTGTCTCACCCCTGTTCCTGCCACCGACTCACC
+
-<BCCFGGD@FE;-8C@FEEGCC9CAFEECFCGGC8@,CEFGEFC@F,F,,C6F<AF@FC,CCFGGGG,@<D8FCEEFEG@FE,F8C,:,:<FG@EEGCGC,=FFBF<CC=:<EFGAFF9F9,AE+>C@EA,,:4C9EED:=+9D8=FGGGFFFG;D,=98D>9=ECFG6,A,,@EE3,,@,@,3>,2,,,+6+++5++4@7@,344,4*0+4@97C?*1/?*1;7+4,AAF/))19/5C/*2**+5+:;+)+0*1*6*+).))28*)27))/*++2():(()-)--*()).)((1)0).1
@M03506:14:000000000-AKVR1:1:1101:4861:6254 2:N:0:30
GGACTACCGGGGTTTCTAATCCTGTTTGCTCCCCACGCTTTCGCACCTCAGCGTCAATATGTGTCCAGTAAGTCGCCTTCGCCACTGGTGTTCTTCCGAATATCTACGAATTTCACCTCTACACTCGGAATTCCACTTACCTCTCCACAATTCTAGCGCCGCAGTCTTAAAGGCAATTCCGTAGTTGAGCCCCGGGCTTTCACCCCTAACTTACAAACCCGCCTACGTTCGCTTTACGCCCAGTAATTCCGAACAACGCTACCCCCCTCCGTATTACCGCGGCTGACTGCACGGAGTTAGC
+
CCCCCGGGGGGGFGGGGGGGCFGGGGGGGGGGGGFGDDEGGGGGGEGCF8FGGGGGGFFFGFFFGGGGGGGGCFGGGGGGGGGGGFFFFGDGGGEFFGGFGGGGGGGGGGGGGGGGGGGCFGFGCFDE>CGGGGGGGGGGGGG9=@DFD@EGGGA9@C++3@>8>FFGCFFF,,DFGEEF?,;@AFD,,7D7B8EDEDD6?ECF554*A<CCFFGGG*)/):DCGGAA*;8CD3)17*=:EC*CF<7*<F6)8:9**()/))8CD8C3/8<.5*<+<<)*-(4((((/)0-250()075)4
@M03506:14:000000000-AKVR1:1:1101:22827:6254 2:N:0:30
GGACTACTCGGGTATCTAATCCTGTTTGCTCCCCACGCTTTCGCACCTCAGCGTCAGTACCGGACCAGTGAGCCGCCTTCGCCACTGGTGTTCTTCCTAATATCTACGAATTCCACCTCTACACTAGGAGTTCCACTCACCTCTTCCGGACTCTAGATCGCCAGTATTGAAGGCAGTTCCAGGGTTGAGCCCTGGGATTTCACCCCCAACTTAACGATCCGCCTACGTTCGCTTGACGCCCCGTAAATCCCAACAACGCTAGCCCCCTTCGTATTACCGCGCGTTCTCGCACGGAGTCAGC
+
CCCCCGGGGGGGGGGGGGGGGGGGGGGGGGGGGGGGGGGGGGGGGGGFCFGGGGGGGGGCGGEGCFGGGGGGGGGGGGDGGGGGGGGGGGGEFFGGGGGGGGGGGGGGGGGGCGGGFFGFDFGGGFGF<FGFFF;E,?FFFGGGGEEC6EEGFGGECCGCCG6=,8E9,D;:DGE>?FFGGG,C8C@?,@DGFCC5,4<@FGGFF;*19CC+<89C**):*:<E4DE)*;)/>>)*/*:8=E)19:*7C++).)*576C2)74CFCC:*010)9+++.557((((((*,)(,0(-)8)).)
@M03506:14:000000000-AKVR1:1:1101:5296:6278 2:N:0:30
GGACTACTAGGGTATCTAATCCTGTTTGCTCCCCACGCTGTCGCGCCTCAGCGTCCGCAACGGCCCAGCAGAACGCCTTCGCCACCGGTATTCTTCCCGATATCTACGCATTCCACCGCTACACCGGGAATTCCATCTGCCTCTACCGTGCTCGAGCCCGCCAGTCTTACCGGCAGCCCCGGAGTTGAGCCCCGGGATTTCACCAGCAACTTAGCGAACCGCCTACGCGCCCTTTACGCCCAGCAATTCCGTACACCGCTCGCACGCTCCGTATCACCGCCGCCGCTGACACGGAGTTCGC
+
CCCCCGGGEGGGGGGGGGGGGGGGGGGFFFGGGGGGGGGDGGGGGGGGGGGGGGGGGGEGGGGGGGGGGGGGGGGGGFGGGGGGGGGGEEGFGGGGGGGGGGGGGGGGGGGGF<EFGGFCEGGGGECEECFFFFFGGGGGGFGFDFGGGCG6;EE@8CGDGGGGFGFCFGG:EGE5EGCE:*>BEGFF?8+8CEEG=EGGFCGCFFG?FFF7F>F:555EDGGC**082<):)7:*69:CEE4***09ECF/009*7(91777DD*:);39F)**3C?)*((,(-,()(04>B041))-((
@M03506:14:000000000-AKVR1:1:1101:15258:6324 2:N:0:30
GGACTACCAGGGTATCTAATCCTGTTTGCTCCCCACGCTTTCGCGCCTCAGCGTCAGAACCGAGCCAGTGAGCCGCTTTCGCCACCGGTGTTCCACCCAATATCTACGAATTTCACCTCTACACTGGGTATTCCACTCACCTCTCTCGGTCTCGAGCCGCCCCGTATCGGATGCCGTTCCGGGGTTGAGCCCCGGGCTTTCACATCCGACGCAAGCGGCCGCCTACGCGCCCTTTACGCCCAGTCATTCCCAACAACGCTAGCACCCCCCGCCTTACCGCGGCTGCTGCCACGGAGTTAGC
+
CCCCCGGGGGGGGGGGGGGGGGGGGGGGGFGGGGGGGGGGGGGGGGGEGFGGGGGGGGGGGGDGGGGGGGGGGGGGEGGGGGGGGGGGGGGGGGGGGGFGGGGGGGGGGFCGFFGGGGGGFGGGGE8F=AFFGGGGGGDGGGGGGGGG6@EGGFF6EEGGEEEC@EFGGGCF>EG>CEFECEEGEDEF<FGDEG5==CCFG7CF7?FEEGDG*5EG315CDGG/*98>EG:C55)*6/7?G=*02:+0CC+955*9C1C*0.9*:;8:8@D))9/++5):310(-:B@)84<>>BD>44))
@M03506:14:000000000-AKVR1:1:1101:11803:6354 2:N:0:30
CTAGGACTCCCTGGGGATCTAAGCCTGTTCGCCCCCCCCGCTTCCGCTCCTCAGCGTCAGCTACTGCCCAGATACCCGCCTCCGCCACCGGTCTTCCTCCTGATCTCTGCGCATCCCCCCGCCACACCAGTGATCCCACTCTCCCTTCCAGTTCCACTCCCTGCCCCTACCGCCCCCTCCCCCCACGCTCCGCCGCGCCGTCTCCCCCCACAACTCACGCCCCCCCCCCCCCCGCTGCCCTCGCCCCCCTGCCCACCGGCCTGCGCCCACCATGATGCTCCTCGGCGCTTCGCTCGCAACC
+
@CC@,FFCCFC,,6@BECGC<F;CA,,C,6@:7C+8@+8CFED,C,B,8@,,6CFGC?,,,,,,:EC,9E,,,5C,C+C+++:++88CFC+64+:C?,A,4,,C,5CE9ECC++=AB3+3++3:F,><>,,,8,,,,,,,6,@,,,7,>,,=,2;2>,2,2,,,,441*=645C*B5***3=5******1/**28*****21*2+**//))***+322)**))*1/))*))*)))1().20*))/**0/**0))**1()2..)1)2*)*0*)**++069<>04((,4)()-(),,1)),((
@M03506:14:000000000-AKVR1:1:1101:22567:6364 2:N:0:30
GGACTACCGGGGTTTCTAATCCTGTTTGCTCCCCACGCTTTCGCACCTCAGCGTCAATACCAGTCCAGTGAGCCGCCTTCGCCACTGGTGTTCTTCCGAATATCTACGAATTTCACCTCTACACCCGGAATTCCACTCACCTCTCCTGGATTCAAGCGATGCAGTCTTAAAGGCAGTTCCGGAGTTGAGCCCCGGGCTTTCACCTCTAACTTACAAAGCCGCCTACGTGCGCTTTACGCCCAGTAATTCCGAACAACCCTATCTCCCTCCGTATTACCGCCGCCTCGCGGACGGACTTAGC
+
CCCCCGGGGGGGGGGGGGGGGGGGGGGGGGGGGGGGGGGGGGGGGGGGGGGGGGGGGGGGGGGGGFGGGGCFGGGGGGDGGGGGGGGF<FEFGGGGGGGGGGGGECGGD@<FDF9EGBFGFGGF,@:FEEG8EC,FFGGGGBBB3D9D,,>FFFGGGGGGGGGG=DEC8D>;FGGGGFGGGGGGE,,@DEGEGGG5:;/=A:;CFF6,=77=,0,588AEGGGGDF8AFFAGG>3:4D)/*2/7CCC4CFGB@>34>(/*0)9::F:)2<D70*++0..2(41((4()-)((0(-/)*)).
@M03506:14:000000000-AKVR1:1:1101:11485:6382 2:N:0:30
GGACTACCCGGGTTTCTAATCCTGTTTGCTCCCCCCGCTTTCGCACCCCAGCGTCAATCCGTGGCCAGTAAGTTGCCTTCGCCACTGGTGTTCTTTCGAATATCTACGAATTTCACCTCTACACCCGGAATTCCACTTACCCCCCCACCAATCTTGCTATGCAGTCTTCTAGGCAATTCCGGAGCTGAGTCCCGGGCTCTCACTTCTTACTTCAAAAGCTGCTGAGGTGCTCGTTTCGCCCACGAATTCCGATCAACGCACGGCCCCTCCGTCCCACTCCACGCGCATGCACGCACTTGCG
+
-A-8ACFF9+:F+B@CF966,;<F<,<6,,;,6,+8+@::<,FDCCG,C@:8B@@:B,,,+,,++:CFEF?,,,<EF9?=FEF,BCC,5,:?F,C,5=+:949,C,B7:49A,@,E,,A,CEFG,8++4C7F9FGF<,CF,3+++@+:+,,5,@3,,,,7,,,,,,,@,,7B,@3D,,@9,@1:*,,,42,?::*/4=8<@;;+>=E+++2;++5>7*.220003*)2*0*4*0)*./7;CE*))*;5CC+8@)**935*.))/)/*85777.)2+*(0*)(((-40),65<@(()))).(
@M03506:14:000000000-AKVR1:1:1101:12969:6383 2:N:0:30
GGACTACTGGGGTATCTAATCCTGTTTGCTCCCCACGCTTTCGTGCATGAGCGTCAGTGCAGGCCCAGGGGATTGCCTTCGCCATCGGTGTTCCTCCGCATATCTACGCATTTCACTGCTACACGCGGAATTCCACCCCCCTCTGCCGCACTCAAGCGATGCAGTCACAAATGCAGTTCCCAGGTTAAGCCCGGGGCGTTCACACCTGTTTTCCCTCACCGCCTGCGCTCGCTTTACGCCCAGTCATCTCTGTTAACTCTTGGACCCTCCGTGTTATCGCGGCTCGCGTCACGTATCTAGC
+
CCCCCGEFFCGGGGFCFF<AEFGAC@@CFCGE@CDECFDFEF@FGC<,6EFCFGGGFFGF9@FFC@CFGGE7FFGAEDGF,,C,@<BF=F?FGGGGGCG7:B9FC9?CF=:=,,5E<FDC<FEGG+@>@C=5,<A,8@CCE@@8=,=B8+3+D,,,6+33BE9<@?CC,@,F99,>@FG?>,48DGF,5,?C*?*8**3:;;AFF=CC+2:*+2+59*.CDG:*>C:@*1)**))*.1388**0*<+*+3+*/**02)*+8/****2)/017)**++))7(((3(((.(.(4)((*09:)-
@M03506:14:000000000-AKVR1:1:1101:22178:6389 2:N:0:30
GGGAGAATTGGGGTTTTTATCCATGTTTGCTCCCCCCCCCTTGCTCCTCCCACTGCGGTTCCGCCCCCAGAGCCCCCCTCTCCCCCCGCGGTTGTCCCCCTATCTCCCCCTCTCTCACCCCCCCACCGGTGTGTTCCCCCCCCCCCCCCCAGCTCGTCCACGCACCCCTTCTTCTGGCCCCCCCCCTCCGGGAGGGGCGTGCTTACACCTCTCTCCCCACCCCCTCCCCCCCCTCTCACCCCCCCCTTATCGCCCTCCCCCGCTCACGCCCCCTTACTCCCCGGCGCTCTCCGCTGCCGCC
+
-A-,,,,---6@7@+-C6C,,,,,,,6,,,,;CF7C++8++,:,,,6,666,,,,,8+8+,,,,,8+=+,,,,,,8+=++,B,:?7F:7+++++8,88B=++::7<<<8+68F<9>,,@3<7*@3>>***56*4,7@,,4<8=E*//8**11*+<***2*2/1*****2*200++3++282:E>/*2*;****//2:**2/**+3+00:>*90*+*0*511*1*)17)*/)*1.)*(**/*//C)**)+++0))*)*(**0)0)1*+)*)10))*3+)00(,(((-(0(0)()(()))((-
@M03506:14:000000000-AKVR1:1:1101:25783:6403 2:N:0:30
GGACTACTCGGGTTTCTAATCCCGTTCGCTCCCCTGGCTTTCGCGCATCAGCGTCAGTATCGGCCCAGTAGCCCGCCTTCGCCTCAGGTGTTCCTCCCGATATCTACGCATTTCACCGCTACACCGGGAATTCCAGCTACCTCTTCCGTACTCTAGCTTGCCAGTATCGGCCGACCCCCTGGGGTTTCGCCCCAGGCGTTCCCAGCCGACTTAACAAGCCGCCTACGCGCCCCTTACGCCCAACAATTCCGCACAACGCTTGCCCCCCACCTATTACCGCGGCAGCTGGCACGGTGTCTGC
+
CCCCCGGGGGGGGGGGGGGGGGGGGGGGGGGGGGG8FFFGGGGGGGGGGFFCFEGGFGGFFGGGGGEGGGGGGGGGGGGGGGGDDCFGGGGGGGA,EFDFFGEGCGGGDGCFFGGGGGGC7B@F8+@FCGF8FDAFFGGFEGGGGGF6D@8:FFGEF7;6E@F,@DABC*8<?88>C8@8CE58::*,*4=8CEC8=*35:*A+5::555190*:+*2):75<*79@@*)8*)<FC:5BCE5****+*200)0<57315*).)008E:87*))*0+A<>*((-((,()(0,..4,/)))).
@M03506:14:000000000-AKVR1:1:1101:5405:6456 2:N:0:30
GGACTACCCGGGTATCTAATCCTGTTTGCTCCCCACGCTTTCGCACCTCAGCGTCAGTACCGGGCCAGTGAGCCGCCTTCGCCACTGGTGTTCTTCCGAATATCTACGAATTTCACCTCTACACTCGGAGTTCCACTCACCTCTCCCGGACTCGAGACCCTCAGTATCGAAGGCAGTTCTGGAGTTGAGCTCCAGGATTTCACCCCCGACTTACAGATCCGCCTACGTGCGCTTTACGCCCCGTGATTCCCAGCAACGCCAGGCCCCCTCGTCTTACCGCGGCTCCTGGGCCGGGTTTAGG
+
CCCCCGGGGGGGGGGGGGGGGGGGGGGGGGGGGGGGGGGGGGGGGGGDGGGGGGGGGGGGGGGGGGGGGGGGGGGGGGGFFDGGDGGFFEGGGGGGGGGGGGGGFGFFGFGFGGFGGEFFFGFGFGGGCFEFGGGGGGFGGGFEEFGEEGGGGGGDGGFG@AFGGGDFC8FGGCFEGFGG9D7>3DG7CF@DF68F*9CDCFGCGGGGGDDDG+A917AC*:<:3*);**02)8>*4*58?*)19=*/<<0*))*2C(/*.))1/A=)25)))18+<4)*(,2((-4)2)((.4(1)0(-)
@M03506:14:000000000-AKVR1:1:1101:24620:6498 2:N:0:30
ATGGCAACACGCGTGTCTCATACTCTTTTCTCCCCTCACATTCGCCACTACGCGCGTGAAGTTCGCCCGACGTCCGTCCCTTCCACCCCCCTCCTTCTCCATCTCTACGCGCTTCCCCCCTATCCCCTGCACCCTCCCCTCCCCTCCCATGCTCCCCCTCCCTCCAGCCTCACCACCACCTCCCCCTGACTCCCCGGCCCTCCCACCCCACACTCCCCGCACCCCTGACCCCCTCTACTCGCCAAACCACCACACAACCCGCCCTCCACCCATCTTCCCCCCGCGTCTCTCTCATGCACAC
+
A,-,,,6C<@-687+---,,,,,,;,,,,<C<96,,8,<6C@@@B,,8;,,6@+++++,,6,9C,+6,++8>6B,+,9+,:,:,,,,4+++@+8,,:CC?,,5<9,,:+6++63>,FF=C633,,,+,33,,,++8:@:F@*3@F*>>,3,5>,26*;***46,/,,,*4B,:,,******3****3/*5+++*3********2*0*::*9***0;*1)*)))*)*).<*)*1))*.2*0**)*)**)***)))***-1*.7))//;)*)1)0220+))2((((((,8<*))*.6***).(
@M03506:14:000000000-AKVR1:1:1101:11510:6534 2:N:0:30
GGACTACCCGGGTTTCTAATCCGGTTCGCTCCCCACGCTTTCGCGCCTCAGCGTCAGATGGTCCCCAGAGAGCCGCTTTCGCCACTGGTGTTCTTCCCGATATCTACAGATTTCACCCCTACACCGAGAGTTCCACTTCCCTCTCCCGCCCTCCAGCGAGGTAGTTTCGAGCGCCATTCCTCAGTTAAGCCAAGGGATTTCACACCCGACTTGCCAGGCCGCCTGCGCGCCCTTTCCGCCCAGTAATTCCCAACAACACCCCCCCCCCCCCCATTCCCGCGGCGGCTGGCCGGGAGTTCGC
+
CCCCCGGGGGGGGGGGGGGGGGGGGGGGGGGGGGGGGGGGGGGGGGGGGFGGGGGGGGGGGGGGGGGG?GFGGGGGGGGGGGGGGGGGEAEEGFFGGGDEGCFGGGGGGGGGGC9FGGGDGGGGFD+>FGGGGGGGGFGGGGGDGGEEGGGGGCF8FG+@EEGGGDBFCGFGGGE5CFGFCGGC<F9=7EGC8@BECFGFF>C79****:59:;0+;*2::CD5C<BFEG@C3.6065>=EC*2*++*<9+*85*/9(**0)07):E)*))))9+0A2)239(-(,(0(5(()((107)(-
@M03506:14:000000000-AKVR1:1:1101:6733:6541 2:N:0:30
GGACTACAGGGGTTTCTAATCCCGTTCGCTCCCCTGGCTTTCGCACTTCAGCGTCAGTGTCGGCCCAGCAACCCGCCTTCGCCGCAGGTGTTCCTCTTGATATCTACGCATTTCACCGCTACACCGAGAATTCCAGTTGCCCCTTCTGCACTCTAGCCCCGCAGTATCAGCTGACCTTTCCGAGTTAAGCCCGGAGATTTCACAGTTGACTTGCGGTGGCCGCCTACGCGCCCTTTACGCCCAGTCAACCCGCACAACGCTTGCCCCCCCCCGTCTCCCCCGGCTGCCGGCACGCACTTGG
+
CCCCCGGGGGGGFGGGGGGGGGGGGGGGGEGGGGGGGGGGGGGGGGGGGGGGGGGDGGGFGGGGGGGGGGGGGGGGGGGGGGGGGGGGGGGGGGFGGGGGGGGGCGGGGGGGGCGGGGGGDGGGGGEDFCDFGGGDCFDDGGGFGGGFGDGGGGG9F?CEEG>CEFGGFGGECCGGFGGGGE9B:BCGGGGGEE*?C6;:C+<=C+<C79@DCG=5>)0:*1979/7>E))>CE?F2:)/1:*99+<6+*2))0C)2()/855**020:<C))**1*.8*4(,,7((.-)7(7?())0,))
@M03506:14:000000000-AKVR1:1:1101:25133:6569 2:N:0:30
GGACTACCCGGGTATCTAATCCTGTTCGCTCCCCACGCTTTCGCTCTACAGCGTCAGTGTCGGCCCAGATCACCGCCTTCGCCACTGGTGTTCCTCCTGATATCTGCGCATTTCACCTCTACACTCGGAATTCCGCTTACCTCTCCACAATTCTAGCGATGCCGTCTTAAAGGCAATTCCGGAGTTGAGCCCCGGTCTTCCACCTCTAACTTACAAAGCCGCCTACTTTCGCTTCACGCCCACTCATTCCGAACAACGCACGCCCCCACCGTGTCACCCCTGCCGCGCGCACGGATTTTCC
+
CCBCCGGGGGGGGGGGGGEDFGGGGGGDGGGGGGGGGGGGGGGGGGGGGCCFFGDGGGGGFGGGGGGGCFG@FGGGGGGGFGFGGGG?EFFGFGFGGGGGGG9FFGGEGGBCFGFGGDGFGGGGFFFC@+AE9FFGE=FDGFD98==>?@DFFG8>E>6DEE,@EGGGCFCF,@CFE;FCE55E@,@7@@FC>EE*4=,=CFGG:C9:EGG+AFF+0*;=1>>=556+1+:5*))2)*);*****0+/2<+0)5DGG0D*))8C38*)/5))022094)*((((-(-)-.(,51(/)1)))
@M03506:14:000000000-AKVR1:1:1101:16090:6577 2:N:0:30
GGACTACCCGGGTATCTAATCCTGTTTGCTCCCCACGCTGTCGCGCCTCAGTGTCAGAAACTGCCCAGCAGACCGCCTCCCCCACCGGTCTTCCCCCGGATCTCTACGCATTCCACCGCTACACCCGGAATTCCGTCTCCCTCTCCAGTCCTCGAGTTTCACATACGGCACGGCAGACCCGCGGTTGAGCCCCGGACTGTCCCCACACCCTTACCAACCCCCCTCCGCGCCCTTTACCACCAGTGATACCCGACAACCCCCCCACCCCCCCCATTACCGCGGCTACTGGCCGGGAGTCACC
+
CCCCCGGA@CFCF+EEF<FGFGGGGEGFGFGGGGCF+:,8BF,C@7E7FE<@6C<<E9A@:EFGGG,6FFG8FG:F::,<,BC7FCE7@FE,C?,B=@CB@=,AFDG7+4C7DFAFG7F@=CFF@CCB:3@3>D,3=<,C:,@@:DB8,843@C8+::F,@C7,,43*@*><:C5**2::**=*318+>CC8*=*/*=*2+*2::E5EED30+2009<3*19C55*.)*/5:9?7*)*/38*1*09+*3<+7))9C<19*75B)1;*5=75.0*++<4):,(,4(4)0)82,.((170-).
@M03506:14:000000000-AKVR1:1:1101:17056:6580 2:N:0:30
GGACTACCCGGGTATCTAATCCCGTTTGCTCCCCTAGCTTTCGCGCCTCAGCGTCAAGAATGGGCCAGGTAGCCGCTTTCGCCACTGGTGTTCCTCCCGATATCTACGCATTTCACCACTACACCGGGAATTCCGCTACCCTCTCCCACCTTCCAGCCGATCAGTTTCCGATGCAATTTCCCAGTTAAGCCGGGAGCTTTCACATCGGACTTGACCAGCCGCCTGCGCGCTCTTTACGCCCAGTAAATCCGGCCAACCCTCGCCACCTACGTATTTCCGCGGCCGCGGGCACGCATTTAGC
+
CCCCCGGGGGGGGGGGGGGGGGGGGGGGGGGGGGGGGGGGGGGGGGGGGGGGGGGGGGGGGGGGGGGGGGGGGGGGGGGGGGGGGGGGGCFGGGGGGGDFGGGGGCFFGFCGGGGGGGGGGGFFGGDDGEGGGGGGGEFGFFGGGGGGGGGFGGGDGGGGDGGGGGGGGDGDGGF9CFCGGFFGFFG7DGGC>EEGGGG7F7FFCFEDCDD437CFGFAC))855D)75D3C76B*6*7=E>C9C:@=EF55)0)*1(1*..)97C:.+)1)1*0+<4):33(,((()-5(()((*0/-6)
@M03506:14:000000000-AKVR1:1:1101:7947:6593 2:N:0:30
GGACTACTAGGGTTTCTAATCCTGTTTGCTCCCCACGCTTTCGTGCCTCAGTGTCAGTGCTGGTCCAGAGAGCCGCCTTCGCAACTGATGTTCCTCCCGGTCTCTACGCATTTCACTGCTACACCGGGAATTCCACTCTCCTCTACCGCACTCTAGCGAGCCAGTATCCATCGCCATTCCCAGGTTGAGCCCGGGGCTTTCACGACAGACTTAACTCACCCCCTACGCACGCCTTACGCCCCGTAACTCCGCGTCACACTTGCACCCTTCGTTATCCCGCGGCACCTGCCCCGAAGCTAGC
+
CCCCCGGGGGGGFGGGGDFGGGGGGGGGGGGGGGGGGGGGGGGGGGGGGGFGGGGGGGGGGGGGGGGGGGGGGGGGGGGGGGEGGGFGGGGGGGAFFGGGGGGGGGFGGGGGGGGGGGGGGGGGGGGDGGGGCFGGEFCGGGGGGGGGG@EGGGGFGGGGGGGGGGFGGGGG+:CCEEFGGGGGGGGGFDC8*@>>C*8<CCF=*/??C;C@FFC@CCFC*>)5*>AE5C)7*.:6:FBC8*>757*99C8)77)**.*0*/=*9*8:*)/.)*/2053*,((,(((0(0(-0(,))0:2(
@M03506:14:000000000-AKVR1:1:1101:19044:6598 2:N:0:30
GGACTACCCGGGTTTCTAATCCTGTTTGCTCCCCACGCTTTCGCGTATCAGCGTCAGTATCCAACCAGGGGGCCGCCTTCGCCACAGGTGTTCCTCCCGATATCTACGCATTTCACCGCTACACCGGGAATTCCACCCCCCTCTTTGGTACTCTAGCTTGCCAGTTTCATGCGTCCTTCCCCGGTTGAGCCGCGGGATTTCACACATGACTTAACAACCCGCCTCCACGCCCTTTACGCCCAATGTCTCCGAACAACTCTCCCCCCCTCGTTATTTCCGCGGCTGTGGGCCCCGACATAGC
+
CCCCCGGGGGGG@F>DGGGFGGGGGGGFGGGGGGGGGDFGGGGGGGGFFCGFFEEGGGGGGGGGFGEGGGGGGGEGGEEGFGGGG<FG5EFGCFEFGGGG7=FGGGGDGEF7FFGGF:@FCEFGGEFGD@FEGGFG<FCEGEGED;FGGFF3EFGGGFGGGC,>DF9>,>CCECEDGFGFGGG>388?CEFG58>CEG6<<:ECEECC9F7CF7EEF5):5C>5**.0*9>E)?)*6/<EEGC<*++1<C*7))1**)0+/.7*)*:);)7)09+++..2(((((((),)-()(())04-5
@M03506:14:000000000-AKVR1:1:1101:9488:6598 2:N:0:30
GTACTACCCGGGTTTCTAATCCTGTTTTCTCCCCCCGCTTTCGCACCTCAGCGTCAGTCTTTGTCCAGGGGGCCGCCTTCGCCACCGGTCTTCCCCCAGATTTCTACGCATTTCACCGCTACACCAGGAATTCCACCCACCTCTCCGGTACTCCAGCCTCCCAGTATCCAATGCACTTCCGGGGTTGAGCCCCGGGCTTTCACACCAGACAGCGGAGACCGCCTACACTCGCTTTACGCCATGTGATTCTTATCACCTCTATCACCCTCCGTATTACCCCAGCCGTGCACACGGAGTTATC
+
-6A@,,C-C6+FFG,-F-6,6<6CCCC,6,6;C,+++:+,:CF7,++;,66,@@,8BFF<FGA<6:CE?@:+C+++8FB==,?+B<++4+B,C?,BF7+,,,5577?+CFGC,?FFEFFGC3,38+>:+,F,,3@B,C+@33@EFGGG:3@931,,3*@8DGCEFCEFCFG,>,5,=,<,68*14:/3+<<8;*3*3:*=EC<+C*:CF32*/92//)0*9)5:7<?F795C*))*67>****00+00<+<**10*25C9*98***1):5)))*0+0)):((((((-)-66,)(,57)-.)
@M03506:14:000000000-AKVR1:1:1101:4009:6617 2:N:0:30
GGACTACAGGGGTATCTAATCCCGTTTGCTCCCCTGGCTTTCGCTCACTCAGCGTCAGTGTTGGTCCAGGATGCCGCCTTCGCCACCGGTGTTCCTCCAGATATCTACGCATTTCACCGCTACACCTGGAATTCCGCATCCCTCTCCCAAACTCAAGCCATCCAGTATCAGACGCAGTTCCCCGGTTAAGCCGAGGGATTTCACGTCTGACTTAGTTGGCCGCCTACGAGCCCTTTACGCCCAGTAATTCCGAACAACGCTTGCCCCCCCCGTATTCCCGCGGCTGCTGGCCCGGACTTAG
+
CCCCCGGGGGGGGGGGGGGGGGGGGGGGGGGGGGGGGGGGGGGGGGGGGGGGGGGGGGGGGGGGGGGGGGGGGGGGGGGGGGGGGGGGGGGGGGGCGGGGGGGFFGGGGGDGGGGGGGGGGGGGGGGGCGFGGGGGGGGGFGGGFGGGGGGGAEGGFGGDGGFD?FGDGGGGGGDCCC9CFGGGDGGGCCFFGCE5858?6CEFFFGGGDDF?FFGGFFF4CDEDDFF=CDCCF5C)2);?CCFGG7=+3CFEEDD<?75<))54CE@G>GDE)2<+)9712(41;0).0((0415)0))-
@M03506:14:000000000-AKVR1:1:1101:8162:6650 2:N:0:30
GGACTACTCGGGTATCTAATCCGGTTCGCTCCCCACGCTTTCGTGCCTCAGTGTCAGAAATGGTCCAGTAACCTGCCTACGCCATTGGTGTTCCTTCTAATATCTACGGATTTCACTCCTACACTAGAAATTCCAGTTACCTCTACCATTCTCGAGTTAGTGAGTTTGAATAATAGTCTGTGTGGTTGAGCCACCAGGTTTCACTATTCACTTTACTAACCACCTACGCACCTCTTTACGCCCAGTCACTCCGGATAACGCTTGTGTCCTACGTAGGACCGCGGCTGCTGGCACGTATTTC
+
CCCCCGGGGGGGGGGGGGGGGGGGGGGGGGGGGGGGGGGGGGGGGGGGGGGGGGGGGGGGGGGGGGGGGGGGGFGGGGGGGGGGGGGGFGGGGGGGGGGGGGFGGGGGGGGGGGGGBFFGGGGGDGGGGGGGDGGGGGFGGGGGGGGDFGGGGD,BFGDAE;DFGGGGGGGFDDFC=DGFGFGD6BF6DFCC>FFGGGGGGFFFFFGGFFGFGFACFF7CDFG@C755EG51?AF74718*=>C6458B;1;>8CCDAG*):>C*><A9@7A)2+**./A(,(,7;>FFF(40227.*5<)
@M03506:14:000000000-AKVR1:1:1101:21533:6705 2:N:0:30
GGACTACCCGGGTTTCTAATCCTGTTTGCTCCCCACGCTTTCGCACCTCAGCGTCAATACCAGTCCAGTGAGCCGCCTTCGCCACTGGTGTTCTTCCGAATATCTACGAATTTCACCTCTACACCCGGAATTCCACTCACCTCTCCTGGATTCTAGCGATGCCGTCTTAAAGGCAGTTCCGGGGGTGAGCCCCGGGCTTCCAACCTTAACTTACAAAACCGCCTACGTGGGGCTTAAGCCCCGTAATTCCGAACAAAGCTAGCCCCCCCCCTTTTACCCCGCGCGCCTGACCGGCGGTTAG
+
CCCCCGGG9FFD@FGGGFGCAFG<FFG,CEAFGGGGGGEFGF,C,@F<F8C8::B6CEDEF@EFEGFEC@6CEF:@FCFDDDF?E,CCFFGGGFGCFE7?,,9CAFC+BFCGFG,,E<B<,:,A=4+87=+?,C;D,,,AF9,,6=936,>,@D=,3+3=+@,368>EFCF,@:,+5@7@>E5B*4:5:CB;B:E*5:C*5++5*+0++0CC7+;E**)=)1/**9).**0//70*-*93:*)9C*;4<9+)7))2*(*0**009*:)*.)0)900+4/*(((((,(0(0.4)609)0-((
@M03506:14:000000000-AKVR1:1:1101:27929:6742 2:N:0:30
GGACTACAAGGGTTTCTAATCCCATTCGCTCCCCACGCTTTCGTCCTAGCAGTGTCAGGTGGCACCCAGAAGCCTGCCTACGCTATTGGTGTTCCGAACGATATCAACGCATCTCACTACTCCACCGTCCGTTCCAGCTTCCTCTTTGCCCCTCTAGTTGTGCAGTTTCAAAGGACAGATTCCGAGTTGAGCGCGGCGCTTTCACCTCTGACTTCCCAAACCACCTATCGTTACGCTTTACCCCCTATGATTCCGGATACCGCTCGCGGCCCCTGTCGTCACGCCTCTGATGGCCACTAGT
+
CCCCBFGGFGFGFFGFGAEFFFEFGGGGGGFGF,C@7FF7C<B,BFG<@FFF,CCC<E@C<8CFF@EG@G8CFGC@FF,@E@BF@C<6,:,:?E,BB@G+4=EFC?FGDC+B45A,559F<,E<<A4A+4@?=EFA??ECAEGC8D9@ECFC=+89,33@,1@ECDD,68,,,6,@,@,,@,=:6+@+7,8;+**@*4/=**>1>EFFFG+:,+,,0:):D<**:*)++*.2*0)83*:>A+2*)**)+3@**76)*(1+)))))**./)1)0120+(0*(-((((4),*))*(,2)0.))
@M03506:14:000000000-AKVR1:1:1101:15419:6774 2:N:0:30
GGACTACCAGGTTTCTAATCCCGTTCGCTCCCCTAGCTTTCGCGCCTCAGCGTCAGTGTCGGCCCAGCAACCCGCCTTCGCCGCAGGTGTTCCTCTTGATATCTACGCATTTCACCGCTACACCAAGAATTCCAGTTGCCCCTTCCGCACTCTAGCCCCGCAGTATCAGTTGACCTTTCCGAGTTAAGCTCGGAGATTTCACAACTGACTTGCGGCGGCCGCCTACGCGCTCGTTACCTCCAGTAACTCCCAACCACGCTTGCCCCCCCCCTCGTCCCGCGGCAGCTGGCACCGAGCTAGC
+
CCCCCGGGGGGGGGGGGGGGGGGGGGGGGGGGGGFGGGGGGGGGGGGGGGGGGGCEFEFGGGGGGG?CGGGGGGGGGGGGGGEG@EFEGFEFGCGGGGAFGGGGGGGGCFFGGGGGGDEGGGGGFGD?CFGGGA;FFGGFGGGBCBEE+C7=FA8>E8CCGG+@A:C3:ECC79FGGGGFE*;D5>A:92DEC::CF7;=CGFGGGGFGGGGGG5*1CBECD<**C7>57)1).0*(**3;*9>CG+9?+*)07*7<,9:53)*08CBGB)05)2:*4)2((-((-,9(.4))((/))).5
@M03506:14:000000000-AKVR1:1:1101:8570:6776 2:N:0:30
GGACTACCAGGGTATCTAATCCTGTTCGCTCCCCACGCTTTCGCTCCTCAGTGTCAGTATCGGCCCAGAGTACCGCCTTCGCTACGGGTGTTCCTCCTGATATCTGCGCATTTCACCGCTCCACCAGGAATTCCGTACTCCTCTACCGAACTCTAGTCATGGCAGTCTCGAATGACCCCTCCAGGTTGAGCCTGGAGATTTCACATCCGACTTACCAAACCACCTACGAGCTCTTTACGCCCAATAAATCCGAACAACGACCGCCCCCCCCGCATTCCCGCGGCTGCTGGCCCGAAGTTAG
+
CCCCCGGGGGGGGGGGGGGGGGGGGGGGGGGGGGGGGGGGGGGGGGGGGGGGGGGGGGGFGGGGGGGGGGGGGGGGGGGGGGGGGGGGGGGGGGFGGGGGGGGGGGGGEEGGGGGGGGGFGGGGGFFGGFGGGGGGGGGGGGGGGGAEEEGGFGGGGFGGGGGGGGGBFFGGGGF9,D>DG5CEC@FF@FGGGGCFGC6CDC:CC:?FG4))=@A8:D4/:D*=7F6A5*)1;8AGEGB5:CC3C6CF++2).<DGG?C*..7<DEG>E)))0);8+)1*(,(2(3:??:0(849).846.
@M03506:14:000000000-AKVR1:1:1101:9147:6794 2:N:0:30
GGACTACCCGGGTTTCTAATCCCGTTTGCTCCCCTGGCTTTCGCGCCTCAGCGTCAATACCGGTCCAGGATGCCGCCTTCGCCACCGGTGTTCCTCCAGATATCTACGCATTTCACCGCTACACCTGGAATTCCACATCCCTCTCCCGGATTCAAGCCTGCCAGTACCAGACCCAGTCCCCAGGTTAAGCCGGGGGATTTCACGTCTGACTTACACGGCCGCTCACGCTCCCTTTACGCCCCGTGCTTCCGAACACACCTTGCCACCTCTGTTTTTCCTCGCCTGTGGGCCCCGAAGTAGC
+
-,-ACEEE9F@CG7FG<D<EF9CFG@F79,C6,CACDFF<F,,BCE>FEEEFEGEEC9,,CCC6@FD6CC<<FFDFECEDFG@FFE:=7>CEA<,CFF<FCDF9FDEFF?FFGFGGGDCFEE@F@FD,8,EADGFFC,7,ADDE@>FG883A@:@D9DFCFG:?3=,5=?C3*:,,4,,@D,:3@DF9FG@EGC5::A@++++3*=672;:+++++1).2/))*9:.5*/)**/02)*01*11***2=7+*8))1**,**)*90*<C48**1*28*:<*+-14((-,)()(-)4(/0842)
@M03506:14:000000000-AKVR1:1:1101:14743:6802 2:N:0:30
GGACTACTGGGGTATCTAATCCTGTTTGCTACCCACGCTTTCGTGCTTCAGCGTCAATAAATGGCCAGTGAGCCGCCTTCGCCTCCGGTGTTCTACCTAATATCTACGCATTTCACTGCTACACTAGGTATTCCGCTCACCTCTCCACTATTCAAGAAGCGCAGTTTCAGGCGCAATTCCTTGGTTGAGCCAAGGTCTTTCACACCTGACTTACACTTCCGCCTAGACACGCTGTACGCCCAGTAATTCCGAACAACGCTTGCACCCTCCGTATTACCGCGTCTGCTGGCTCGGAGTAACC
+
CCCCCGGGGGGGGGGGGGGGGGGGGGGGGDFGFFGGGGGGGGGGGGGGGGGGGGGGGGGGGGGGGGGGGGGGGGGGGGGGGGGGGFEDGGGGGGGGGGG?FCGGDGF?EBFEC9EGGEEG?FFEF,=FEECGGGFGFFFGGF?EFGFG;8E;CEG9D?DGGGGEEACF8CFGGCEEC9E7EGGGCGCAFEC@FF*:D,@EG7AEGDGGF>F99:<EFCFF;DDG*0*8=CBE5)2+*2)=***2:=CFFGGEEFDCC(9*75)290;.AB37>CE9<>@*4,4(()-)5>()),().)-))
@M03506:14:000000000-AKVR1:1:1101:6714:6826 2:N:0:30
GGACTACCAGGGTTTCTAATCCTGTTTGCTCCCCACGCTTTCGCACCTCAGCGTCAATATGTGTCCAGTGAGTCGCCTTCGCCACTGGTGTTCTTCCGAATATCTACGAATTTCACCTCTACACTCGGAATTCCACTCACCTCTCCACAATTCTAGCGATGCAGTCTTAAAGGCAATTCCAGGGTTAAGCCCTGGGCTTTCACCTCTAACTTACAAAGCCGCCTACGTGCGCTTTACGCCCAGTAATTCCGAACAACGCTAGCCCCCTCCGTATTCCCGCGGCTGCGGTCCCGGATTTAGC
+
CCCCCGGGFGGGGGGGGGGGGGGGGGGGGGGGGGGGGGGGGGGGGGGGGGGGGGGGGGGGGGGGGGGGGGGGGGGGGGGGGGGGGGGGGGGGGGGGGGGGGGGC9FGGGEGGGGGGFGGGGGGGFDFGGGGGFGGG9FEGGFFFFGGGGGGGCCCDGGGGDGFEFFGGGGFFGDFGGGGGGFGGGGGG,EGFFCFFGGGG97ECFGGGCFGGGGDGFD*4;9CEGD>),/)4CDFFECB8C:CC7+>;FG8B3AG*;:DE))975CE)87)8503++.)/,(9911(8(.(.733*)*)).
@M03506:14:000000000-AKVR1:1:1101:24404:6866 2:N:0:30
TGCTTTGTCCGCCTTCTGATCCTAATCGTGGTCCGTCCTCTCCCTCCCGCGCCTCCGTAGCACTTCCCTCCCCCTTCTCCCCCTCCGCAGCTGTTGGTGCCTCTCCTCCAGTCCCCCTCCCCCCCTACGCCTTCTCTTACTCTTCGCCCCACTCTTCTCTCTAACCAGATCTCCCTACGATCTCCCCGTCCTTCCCCCCGCCCTCCTCCCTCCACAGCCACCTATCATCCCCTCTCCCTTCTCATACCATACTCCACACCATCTGCTTCCCATCTCCCACTCTGCCCACACGCTCCGCACC
+
8,8,,,,---8+8B@--6,<,<,9,C,6;;,6C6+66@,,6,;CC<@,++@7+6@<+,,6,,:,,,,6666,87+,,,,:,8++,88,+8+4,,5,,84,,55,,,:,:E,9:9,=>CF7+=>6>++,+3+,3:,C,,,8@,C8=+++33+33,3,73@;,,33,3,,,,3,,,,,,,**6,,226:**::*29,:,4***)*/****23;*200+**)/*/7+***/+*)**0)*.*)32<0**++)+00.*19*5.77)*)0*3+*+)**/*+2<(.*(.)),)(0,04(5,(1))(-,
@M03506:14:000000000-AKVR1:1:1101:3275:6889 2:N:0:30
GGACTACACGGGTATCTAATCCCGTTTGCTCCCCTGGCTTTCGTTCATCAGTGTCAGTTACAGTCCAGAACGCCGCCTTCGCCACCGGTGTTCCTCCAGATATCTACGCATTTCACCGCTACACCTGGAATTCCGCGTTCCTCTCCTGCACTCAAGCCTACCAGTATCAGACGCAGTTCCCCAGTTAAGCTGAGGGATTTCACGTCTGACTTAGTACGCCACCTACGAACCCTTTCCGCCCCGTACTTCCGACCAACGCTTGCCACCCCCGTCACACCGCGGCTGCCGGCACGGAGTTTGC
+
CCCCCFGGGGGGCCCFGGGGGGGGGFGFFGGFGGGGGGGGGGGGGGGGGGGGGGGGGGGGGGGEGGGEEDGGGEGGCGEGGGGGGGDGGEFGFGEGGGGGGF<FF?GG7FFGGGFFFCDGGCGGGFDGFGFGGGCG>F>@D=FEFGGGFFGGGG8,9EFGGFGGG,EEFFDGEGDE47EAFF9:D,3,37@CGD**89:9;7AD:9?*BCGCFD=CF5)=)CF=DF43*5=CCF4+/*=?C*):77*/<@*))0)**(115:)9*38<ED5.)**+3:3E(14(((.0()-,)(()0.)..
@M03506:14:000000000-AKVR1:1:1101:14631:6897 2:N:0:30
GGACTACCAGGGTTTCTAATCCTGTTTGCTCCCCACGCTTTCGCGCCTCAGTGTCAGTTACAGACCAGAAAGTCGCCTTCGCCACTGGTGTTCCTCCAAATCTCTACGCATTTCACCGCTACACTTGGAATTCCACTTTCCTCTTCTGCACTCAAGTTCCCCAGTTTCCAATGACCCTCCACGGTTGAGCCGTGGGCTTTCACATCAGACTTAAGGAACCACCTGCGCGCGCTTTACGCCCAATAATTCCGCACAACGCTTGCCACCTACGTATTACCCCGGCCGCCGGCACGTGTGTAGC
+
CCCCCGGGGGGGGGGGGGGGGGGGGGGGGGGGGGGGGGGGGGGGGGGGGGGGGGGGGGGGGGGGGGGGGGGGGGGGGGGGGGGGGGFGGGGGGGGFGF<FGGGGGGGFDEEGGGGGGDGGEFDFF9,?EGFGGGGGGGGGGGGGFGGDGFGGGGGCEDGGGGDEFFGGGG9DDFFFFDGEDGD6D>C?8EFEGGDGGGGFF+<@,@<E,;>92=D,;4AC77DC0;56EG)>C..+1*2CGE30;+1;FFF5DE3CD;<5.)7**<*0+9*0/0@+C2)2(3((4((0,.(().(000<62
@M03506:14:000000000-AKVR1:1:1101:26378:6899 2:N:0:30
GGACTACCAGGGTTTCTAATCCTGTTTGCTCCCCACGCTTTCGCACCTCAGCGTCAATACCTGTCCAGTGAGTCGCCTTCGCCACTGGTGTTCTTCCGAATATCTACGAATTTCACCTCTACACCCGGAATTCCACTCACCTCTCCAGGATTCTAGCAACCTAGTTTCAAAGGCAGTTCCGGGGTTGAGCCCCGGGCTTTCACCTCCGACTTGAGTCGCCGCCTACGTGCGCTTTACGCCCTGTAATGCCGGACAACGGTAGCTCCCCCCTTATTTCCGCCGTCGCTGGCACGGAGTTAGC
+
CCCCCGGGGGGGFGGGGGGGGGGGFGGGGGGGGEFGGGGGGGDGGGGCGFCFGGG7FFG@FGFGFGGFFFGGFGEGGCBFCFGGGDF?CFFEGGGFGGCCDBGGGGGGD8?DFGGGGFFCCFAF,:CEC77<FGGGGGCFGGG,,@;DD+,7DAEF;=DDD?FFFGAFG,>C,@8+17@=E6CECCCEGGCD*@>CC7FGG7>@<E5CCCCCG7,>C4DGG3C73*).*/.*)).*.C>***1*;091++2)).1<<(//.54*2+27C@3)/*++0.5=(((-(((.-),.)4())..-)
@M03506:14:000000000-AKVR1:1:1101:11117:6900 2:N:0:30
GGACTACTCGGGTATCTAATCCCTTTTGCTCCCCACGCTTTCGTGCCTGAGCGTCAGCAATTGTCCAGGTAGCCGCCTTCGCCTCTGGTGTTCCTCACGATATCTACGCATTTCACTGCTACACCGTGAATTCCGCTACCCTCTCCAATGCTCTAGCCATGTAGTTTGAGGTGCAATTCCGGGGTTAAGCCCCGGGCTTTCACGCCTCACACACTTGGCCGCCTGCGCACCCTTTACGCCCAGTGAATCCGAATAACGCTCGCAGTCTCTGTATTACCGCGGCTCCTGGCACAGAGTTCGC
+
CCCCCGGGGGGGGGGGGGGGGGGGGGGGGFGGGGGGGGGGGGGGGGGGGGGGGGGGGGFGGGGGGGGGGGGGGGGGGGGGGGGGGFCGGFGGGGGFGFFEGGGGGGGGGGGGGGGDFGGGGGGGGGGGGGGGGGGGGDGGFGGGGGF?FGGGGGGF9DFFEFGAEGFGCCGGGGGGGGCGGEEGGGG7CFECEG58EGGGGGGGGGGGFGCCEDDF+CAGGGGGGGFFGGE**0=7>D:EGGC4*:<BC?8;@BG7F?D=>@B958AFF679*::C?)8=>(7(((()(0(.),,7*1),-
@M03506:14:000000000-AKVR1:1:1101:3791:6905 2:N:0:30
GGACTACTCGGGTTTCTAATCCCGTTTGCCCCCCTGGCTTTCGCTATTCAGCGTCAGTGTTGGTCCAGGATGCCGCCTTCGCCACCGGTGTTCCTCCAGATATCTACGCATTTCACCGCTACACCTGGAATTCCGCATCCCTCTCCCAATCTCAAGCCATCCAGTATCAAGCGCAGTTCCCCGGTTAAGCCGAGGGATTTCACGTTTGACTTAGTTGGCCGCCTACGAGCCCTTTCCGCCCCGTAATTCCGAACAACGCTTGCCCCCCCCGTATTCCCGCGGCTCCTGCCACGGAGTTAGC
+
CCCCCGGGGGGGGGGGGGGGGFGGGGGGGGGGGGGGFFGGGGGGGDGGGGGGGGGGDGGGGGGGGG?FGGGGGGGGGGDFGGGEGGGGGGGGGGFGGCFFGGGGCGGGGGGGGGFGGGGFGGFGGGG?<BGCGGFGEGGGGGGFGGGG8DFEGFCEFGCGGGG8FFGGG7EFGGEGEGGGGG>8EGD,>DEGGEGGGF=?9+>@CC:C1CDDFFG+;DFGGGC5*;).>CB5*.7*./<CC*7>C:FFGGC557<*99GD:3>GFF=BE>))0*+308)13((,,,2?0707)(())06).
@M03506:14:000000000-AKVR1:1:1101:9342:6908 2:N:0:30
GGACTACAGGGGTATCTAATCCCGTTTGCTCCCCTGGCTTTCGCGCCTCAGCGTCAATACCGGTCCAGGATGCCGCCTTCGCCACCGGTGTTCCTCCAGATATCTACGCATTTCACCGCTACACCTGGAATTCCGCATCCCTCTCCCGGATTCAAGCCTTCCAGTATCGGCCGCAGTTCCCGGGTTAAGCCCGGGGATTTCACGTTCGACTTAGAAGGCCGCCTACGCGCCCTTGACGCCCAGCAATTCCGCCCCACGCCTCCCCCCCCTGTCTTCCCGCGCCTGCTGGCCCAGAGTTCGC
+
CCCCCGGGGGGGGGGGGGGGGGGGGGGGGGGGGGGCFGGGGGGGGGGGGGGGEGGGGGGGGGCFGG<EDDFGGGGGGGGGGGGDGGGEGECFGGFFGDCEGGGFFFGFGDGGGGFGGGGGGGGGGGGGDFGGGFFG@CFGG@D,@FGG>+@EGGGDEGGGCGGCE,5@;E+>:EEGCFGGGGGG5ECE<FGGGG5C8:F9CCGG@FG==DCCCFF+;*;EDGGC5DB5:/<ED5):?*):ECC*27<*9F?))0)5C()*7)77CEC)855//?++3:556;>(-8::()(4)((*0*)(-
@M03506:14:000000000-AKVR1:1:1101:22104:6920 2:N:0:30
GGACTACACGGGTTTCTAATCCCGTTCGCTCCCCTAGCTTTCGCGCCTCAGCGTCAGTGTCGGCCCAGCAACCCGCCTTCGCCGCAGGTGTTCCTCTTGATATCTACGCATTTCACCGCTACACCAAGAATTTCAGTTGCCCCTTCCGCAATCTAGCCGCACAGTATCAGGTGACCTTTCCGAGTTAAGCTCGGAGATTTCAAAACTGACTTGTGCTGGACTCCTTCGCGCCCTTTAAGCCAACTAAATCCAACAAACGCCTGACACACCCTAATTACCTGGCAGGCTCGCCAGGACTTCA
+
CCC@CF<FGGCCFGGAFECGGG,B,<@@CCFCGE8FEGFFGGEGDEC,8EECFF@@EF<F68C>B@B@@EF8<,@C>:6C@CCF>FFEEEG7F,E9?,9BF<EFEGC@7=FC9F?F,@FCECAFCF8A,A<D,,CFDDB,>,8+@83+33+6@7ECC35++433,7,,5;,35983<EEA,**11*5=,;,44**=CFF9?+4,5=0+3*+++2+5+1)***23>+2)/93*8)526**+3*2*0+399+8*)0**9(**)00*2+8);)/7)*0++)1+)((((((0(7(()(,9))5)-
@M03506:14:000000000-AKVR1:1:1101:10123:6931 2:N:0:30
GGACTACCCGGGTTTCTAATCCCGTTTGCTCCCCACGCTTTCGCGCCTCAGCGTCAGGAATTGCCCAGAGACCCGCCTTCGCCACCGGTGTTCCTCCCGATCTCTACACATTTCACCGCTACACCGGGAATTCCAGTCTCCTCTGCAACCCTCAAGAACAGCAGTATCGATCGACGCTCTTCGGTTGAGCCGAAGGATTTCACGACCGCCTTGCCATCCCGCCTACGCGCCCTTTACGCCCAGGAATTCCGCGCAACGCTTGCCCCCTCTTTCTTCCCGCCGCTGCCGGCCCCGCGTTTGC
+
CCCCCGGGGGGGGGGGGGGGGGGGGGGGGGGGGGGGGGGGGGGGGGGGGGGGGGGGGGGGGGGGGGGGGGGGGGGGGGGGFGGGGGGGG::FGGFGGGGCBFGGGGGFG9FGGGGGGEEF+><FD=CCCCFGGGA9@F,@DAFADGF9ECGGGG89>6B8BCE8@9@C5>DBE>B**>CFGFGCEE=CFGFE>=ED6CF?9C95;EG5*:CG?FGFFGFG*5C=C7<B*9@C)797:*3?G=F***2/<EF>5@<DGBD=)077DGG:E)**10++<,0>(-2-(2(.,5((),79.)(--
@M03506:14:000000000-AKVR1:1:1101:12372:6952 2:N:0:30
GGACTACACGGGTTTCTAATCCCGTTCGCTCCCCTAGCTTTCGCGCCTCAGCGTCAGTGTCAGCCCAGCAACCCGCCTTCGCCGCAGGTGTTCCTCTCGATATCTCCGCATTTCACCGCTACACCGAGAATTCCAGTTGCCCCTTCTGCACTCTAGCCCCGCAGTACCGGCTGACCTTTCCGGGTTAAGCCCGGAGGTTTCACAGTCGACTTGCGGTGGCCGCCTACGCGCCCTTTACGCCCAGGTCATCCGAACAACGCTTGCTCCCCCCGTATTCCGCGTGCGGCTGGAACTGGGCGCG
+
CCCCCGGG9FGGGGGGGGGGGGGGGGGGGGGGGGGGGGGGGGGGGGGFGGFGGGGGGGGGGFGGGGGGFGGGGGGGGGGGGGG:F7FFFF9FGGFEAGBFFFGGG,FFEEEGGGGGGGGGGG?EGC+@:FGAFGDGDFE,DFGDDDEFFADCFG9ECF?66@C5:,,7*@8FEGGFCGF9?8?>C5CFFFGFGG5CEC6@CC?+>CCGG51:9C=E>CDCFCGGDC@)*15EGF?F)?.1:7C4*3+9?995)))/04C5))8**:<>E>CE))*++))*,(((-((0()(.)),9))(((
@M03506:14:000000000-AKVR1:1:1101:15153:6965 2:N:0:30
GGACTACTCGGGTATCTAATCCCGTTTGCTCCCCTGGCCTTCGTGCCTCAGCGTCAGGAACTGTCCAGAGACCCGCCTTCGCCACTGGTCTTCCTTACGATATCTACGCATTTCACCGCTACACCGTAAATTCCAGTCTCCTCTCCAGTCCTCAAGCACGGCAGTATCGAATGCAGTTTCGGAGTTAAGCTCCGAGATTTCACACCCGACTTACCCCGCCGCCCACGCCCCCTTTCCGCCCCATGACTCCGAACAACGCTTGAGACCTCTGTATTACCCCGGCTGCTGGCCCAGCTTAAGC
+
CCCCCGGGGGGGGGGGGGGGGGGGGGGGGGGGGGGGGFGGGGGGGGGCFGGGGGGGGGGGGGGFGGGGGGGFGGGGGDGGGGGCGGGGGGGGGGGGEFGFGGGGGDGGGGGGGGGGGGGGGGGGGDBFEGG9AFFAFGEEFGGFGGACDGGGGGGCFGGGGGGGD,@D6DF7@DFFGCGGCEGCGF,5,>,4D8>E5@F77=CFE:E*:**87CE,7C>E3>)*/C)8/>:7)</*.*01?**07<08?F*.))7CC>3*77:*>CE08*69*7++<4):792210:4(),().(***-)4
@M03506:14:000000000-AKVR1:1:1101:4276:6976 2:N:0:30
GGACTACTAGGGTATCTAATCCTGTTTGCTACCCACGCTTTCGCGCCTCAGCGTCAGTTGATGACCAGTTTGCTGCCTTCGCCATGGGTGTTCCTCCTGATATCAACGCATTTCACCGCTACACCAGGAATTCCACAAACCTCTTCATCACTCCAGCTCGCCAGTATGTAAAGCAGTTTCTGGGTTGAGCCCTAGAGATTTCACTTCACACTTAACGAGCCGCCTACGCGCTCTTTACGCCCATTAAATCCGGACAAAGCTTGGACCCTACTCCTTACCGAGGCTTCTGGCACGTAGTTGG
+
CCCCCGGGGGGGGGGGGGGGGGGGGGGGGGGGGGFGGGGGGGGECGGGGGGGGGGGGGGGGGGFGGGGGGGGGGGGGGGGGGGGGGGGGGEGGGGGGGGGGGGGGGGGGGGFGGGGGGGGGDEFGEGGGGGGADCFGFGGGGGFEFECG9FEGGFCGDFGGCCCDF;A,DEGFFGF9DDFGGGGGGCEGGEE,@D?9B;@DC,@,99C,CCD7BGFGD**3//CCCFFDC67D:B:);>GGE**;<73<FC55>G)7(*0*95CFGG@*09*)0+<+(9*,(4(((.*-9416:(*87)).
@M03506:14:000000000-AKVR1:1:1101:14707:6994 2:N:0:30
GGACTACCGGGGTATCTAATCCCGTTCGCTCCCCTAGCTTTCGCGCCTCAGCGTCAGTGTCAGCCCAGCAACCCGCCTTCGCCGCAGGTGTTCCTCTCGATATCTACGCATTTCACCGCTACACCGAGAATTCCAGTTGCCCCTTCTGCACTCTAACCCCGCAGTATCAGCTGACCTTTCCGAGTTAAGCCCGGAGATTTCCCAGTTGACTTCCGGTGGCCCCCTACGCGCCTTTTACGCCCATTACACCCGAACGACTCTTCACCCCCCCGTACTACTCCGGCCGCTTCGACGGCGTTAC
+
B6-A6<E<BEDFF;66E9EFGGGGGA@CF@EGGGGGGG9EEGGDECCFGGGFGGDGGGCECA<FDGGFGGGGEGC7=:F9CFGCG74CB=,BF<@EF@+9AFE?,@EDEEE:EA<5<==FCCECFF+@=C,C;3=,@FCF:ED8@,6,@E@EF7;,78,@>*>@3,3@:,,,34?6C?2,2A**=EG,4,?F5=:E5E1++30>+++4+2::+;CE)/57F*:CC77)/)5E*77:)7>/*:*20++*0**0).>)*4*/9****+;>=)9))/*;96*+.((-((45()--),()0)((-
@M03506:14:000000000-AKVR1:1:1101:13861:7005 2:N:0:30
GGACTACTAGGGTTTCTAATCCCGTTTGCTCCCCTAGCTTTCGCGCCTCGGCGTCAGTGTCGGTCCAGGAAGCCGCCTTCGCCACCGGTGTTCCTCCGGCTATCTACGCATTTCACCGCTACACCCGGAATTCCGCCTCCCTCCCCTAACTCAAGCCCGCTAGTTTCCTGTGCAGTTCCCCAGTTGCGCCGGGGGCTTTCACCCAGGACTTAACGAACCCCCCACGCGCCCCTTCCGCCCAGTAACTCCTCCCACCCCTCGCCCCCTCCCTTCTCCCGCGCCCCCTTGCACGGACTTAGCC
+
CCCCCGGGGGGCCFGFEG,CAAA@;EFFGGFF@@ED<EFGGCFC+FGEF@@F@@FFCECEA@@@C@F8C<<@EFEGGE7FF,FCGGE+@=FCAAFDG:B+FC9FFAFD>+BFDDF9FCG7FGCFGG:@+@BDCBGG++@FGFGB3C,+,@,@D,3E6EGGE7CF,@?>:D,?D7B9@FE9D,*>14,=*6:81*=**A?C+2+*AC5*7*2:+*2A3C5**/)/1)0)C)0*17)*(*88**0**++*<+*08@5**,/*).)/9?*7E)9*.;++;,5*4((-(((.,/.()((/18:))
@M03506:14:000000000-AKVR1:1:1101:13491:7012 2:N:0:30
GGACTACAGGGGTATCTAATCCTGTTTGCTCCCCACGCTTTCGCGCCTCAGCGTCAGTATCTACCCAGGTCGCCGCCTTCGCCACCGGTGTTCCTCCCGATATCTACGAATTTCACCTCTACACCGGGAATTCCGCGACCCTCTTTAGTACTCTAGCTATCCAGTTTCGGGTGCACTTCCTCAGTTAAGCCGAGGGCTTTCACATCCGACCTGGATAACCGCCTGCGCGCGCTTTCCGCCCCATAATTCCGAGCACCGTCTGCCCCCCTTGTATTCCCGCGGCTGCTGCCCTCTGGTCCGC
+
CCCCCGGGGGGGGGGGGGGGGGGGGGGGGFGGGGGGGGGGFGEGGGGGGGGGGGGGGGGGGEGGGGDGGGGEGGGGGGGGGGCFGGDCFGGGGGGGGGG@FECGGGGGGGG?FGGGGFG<FGGGFGGGB>FGD?FFEDEFFCFGG9;GGGGGGGGGGGFFECE6=DAFEECFEGEFFGGGGGGFGFFD?@FGG5*?EGGGGGG7+A6577DCE9=F7:A69)97*>B)1CDE7)0*45</?*10*2+0<CE3B>D**,97.56*9*:5*)*1**2++.0:(4901()/))(().4*9*.--
@M03506:14:000000000-AKVR1:1:1101:9811:7048 2:N:0:30
GGACTACTCGGGTTTCTAATCCCGTTTGCTCCCCTGGCTTTCGCGCATCAGCGTCAGTATCAGCCCAGTAACCCGCCTTCGCCTCAGGTGTTCCTCCCGCTATCTACGCATTTCACCGCTACACCGGGAATTCCAGTTACCTCTTCTGTACTCTAGTCTGCCAGTATCAGCTGACCCTCCGGGGTTGAGCCCCGGGCTGTCACAGCTGACTTCACAAAACGCCTACGCGCCCCTCACGCCCAACAATTCCGCACAACGCTGCCCCCCCCCTTCTTACCGCGCCTGCGTGCCGCTAGTAATC
+
@BCCCFGG-@C7C-6C<<,C<E@@CFFEAGFC<CE,DE<FG,CF@CGEFFG@@CFEGEEC<FFGC:FEEFECCFGGGG7FDFF@F<E,9BFGFEFGCCC+>FEGGEFGE7C:EF9FDCE==FF8F+>F@CGGA?;,95@=F9EEFGG93C9,,6@3@DA9D9,6D9,;,DFADC6BFCCE6*13@58,,>D7:5:*:=*4111,4;,7+0;@++<CFF)=<C8=/>DF7755).)/1*5A8*//>*C8C<+))0>CG-)*))0/*:*.*))))23++57E((,((,(.()(-)((/19)))
@M03506:14:000000000-AKVR1:1:1101:13952:7093 2:N:0:30
GGACTACTGGGGTTTCTAATCCCGTTTGCTCCCCTGGCTTTCGCGCCTCAGCGTCAGTGTCAGCCCAGCAACCCGTCTTCACCTCAGGTGTTCCTCTTGATATCTACGCATTTCACCGCTACACCAAGAATTCCGATTGCCCCTTCTGCACTCTAGCACAGCAGTATCACTTGGCCGTTCTGAGTTAAGCTCAGAGATTTCACAAGTGACTTACCACGCCGCCTACGCGCCCTTTACGCCCAGTAAATCCGAACAACGCTTGGTCCCTACGTATTACCGCGGCCGCTGGCACGTAGTTAGC
+
CCCCCGGGGGGGFGGGGGGGGGGGGGGGGGGGGGGFGGGGGGGGGGGGGGGGGGGGGGGGGGGGGGFGGGGGGGGGGGGGGGG@FFGGGGFEGGFGGGGFEFGGGGGGGDFCGGDGFEGEEGGGGGDEFGGGGGFGGG@GFGGGGGFEFAF9EFGBF8EGFGGFGGGFADDF8@FGDGEGGCA>DFC:FGFF9:C,4AFAGFFFEEGGCC>C7CCG>CDG4CDEGG>?CDEGC;A>>53ED=40C9A+@G=)55)<FFG5<5):DFC=<5*76:+<<>>E09(((325;B2<3<?*77).4
@M03506:14:000000000-AKVR1:1:1101:14679:7145 2:N:0:30
GGACTACAAGGGTATCTAATCCTGTTTGCTCCCCACGCTTTCGCACCTCAGCGTCAATATGTGTCCAGTGAGTCGCCTTCGCCACTGGTGTTCTTCCGAATATCTACGAATTTCACCTCTACACTCGGAATTCCACTCACCTCTCCACAATTCTAGCGATGCAGTCTTAAAGGCAGTTCCGGAGTTGGGCTCCGGGCTTTCACCTCTAACTTACAAAGCCGCCTACGCGCGCTTTACGCCCAGTAATTCCGAACAACGCCAGCCCCCTCCGTATTACCGCGGCCGCCGGCACGGGCTTAGC
+
CCCCCGGGGGGGFGGGGGGGGGGGGGGGGGGGGGGGGGGGGGGGGGGFFGGGGGGGGGGGGGGGGGGGGGGGGGGGGGGGGGGGGFGGGGGGGGGEGEG7FGGGGGGGDFGGGGCFGEGEFGGGCGGGGGFGGGGGGC4F@EFEE8DCFFGGGGGD9ECEE1=9EEFFDE;F=DFC=;EGEEE6+:,1+@3:CGGE5*@,7BCFFECCFFGGDC9C4FFFDDDE4FFEGG:55.)+91=88****+3*<A+>3))7>0)*0.5FCC87EB).020+0<52(-((-,(.()(()(())))).
@M03506:14:000000000-AKVR1:1:1101:10688:7157 2:N:0:30
GGACTACACGGGTTTCTAATCCTGTTTGCTCCCCACGCTTTCGTGCCTCAGCGTCAGTATCGGGCCAGTGAGCCGCCTTCGCCACTGGTGTTCTTGCGAATATCTACGAATTTCACCTCTACACTCGCAGTTCCACTCACCTCTCCCGAACTCAAGATCTTCAGTATCAAAGGCAGTTCTGGAGTTGAGCTCCAGGATTTCACCCCTGACTTAAAGACCCGCATACGCACCCTTTACGCCCAGTGATTCCGAGTAACGCTAGCCCCCTTCGTTTTACCCCGGCCGCTGGCACGACGTTCAC
+
CCCCCGGG9CFG@FGCFGGGGGGGGGGGGGGGGGGGGGEGGGGGGGGGGGGGGGGGGGAFGGGGGGCGGGGGGGGGGGGGGGGG>FGGGFGGGGCFGGGGGGGGGGG<FGGFGADFGEFGGGGGFGDGDBCF=FCGGGGGGCGGFDGEGEGGGGDED8>C;8CF=DCEGGGACFGGGFCC;F9DDFCFDC=FFC?F*,,<D7EG>E:7?CFCCCEFGC4F4D)4?6AFGG8*/)017*=8?7;D4C7=CCC).)27:(1*.)09*;?3*5*0)1:+34)51(((-4(0()(5.47)))(()
@M03506:14:000000000-AKVR1:1:1101:15231:7179 2:N:0:30
GGACTACACGGGTTTCTAATCCTGTTTGCTCCCCACGCTGTCGCGCATCAGTGTCAGAAACTGCCCAGCAGGCCGCCTTCGCCACCGGTCTTCCTCCGGATCTCTACGCATTCCACCGCTACACCCGGAATTCCGCCTGCCTCTCCAGCCCTCGAGTTTGACAGTCGGCACGGCAGATCCGGGGTTGAGCCCCGGACTTTCACCACACCCTTATCCACCCACCTACCCGCCCTTTACGCCCAGCGATTCCGGACAACGCTCGCACCCCCCGTTTTCCCGCGGCGGCTGCCACGGATGTCGC
+
CCCCCGGGGGGGGGGGGGGGGGGGGGGGGCFGGGGGGGGGGGGGGGGCGGGGGGGGGGGGGGGFGGGGGCGGGGGGGGGGGGGGGGGGEGEGGGGGGGGEGGGGGGGGGGGGGGGGGGGG@FGGGGGGGG@FGFFGGGGGGGGG,B>DFGGCFEGEFGGFFGGGGGEGGDEGCE5BF??G5EDGGEGGGFEGG58*==CF9+<?651:ED39+:70C*):35CCFG)):)5:D59*.1>E=*1*158)0305)5>FC,)27).)78C3C5>))*1+38)2(10,(-(.,))4>11*)/)((
@M03506:14:000000000-AKVR1:1:1101:7164:7185 2:N:0:30
GGACTACAGGGGTATCTAATCCCGTTTGCTCCCCTGGCTTTCGCTCCTCAGCGTCAATATTGGTCCAGGATGCCGCCTTCGCCACCGGTGTTCCTCCAGATATCTACGCATTTCACCGCTACACCTGGAATTCCGCATCCCTCTCCCAAATCCAAGCCATCCAGTATCACACGCAGTTCCCCAGTTAAGCTGAGGGATTTCACGTATGACTTAGTTGGCCGCCTACGAGCCCTTTACGCCCAGTAATTCCGGACCACGCTCGCCCCCCCCGTATTCCCGCGGCTGCTGGCCCGGAGTCAGC
+
CCCCCGGGGGGGGGGGGGGGGGGGGGGGGGGGGGGGGGGGGGGGGFGGFGGGGGGGGGGGGGGGGGGGGGGGGGGGGGGGGGGGGGGFGGGGGGGGGGGGGGGGGGGGGGGGGGGGGGGGGGGGGGGG8AFGFGGGCFGGGGGGGGGGGGFGGGG9CFGGGEFCGGGG,@,>EEGCGGGGFG,>@B,<;A,8,@>E5CCCA:FFGCFD?FGG?+2,+;?FGDGG*?A5CGFFFFFF<<B=**;8F7E6:;E5.5)15:D5>@@)7CEBGE30)0++<4@D((43(4,/()((7((7>))).
@M03506:14:000000000-AKVR1:1:1101:18023:7198 2:N:0:30
GGACTACACGGGTTTCTAATCCTGTTTGCTACCCACGCTTTCGCTCCTCAGTGTCAGTACCGGCCCAGAGCGCCGCCTTCGCCGCTGGTGTTCCTCCTGATATCTGCGCATTTCACCGCTACACCAGGAATTCCACGCCCCCCTACCGCACTCCAGTCACAGTAGTATCACGTGGCGTCTCCCGGTTGAGCCTGGAGGTTTCACACCTGACTACCCGAGCCACCTACCAGCTCCTTACGCCAAATAAATCCGGACAACGATCTCCCCTTACTTCTTTCCGCGACTGCTGCCATGACATTAG
+
BCCCCG<FF;FGGG;CFC,,CEF,;6;,CC,@F8FCGCGEF<CC;<@FFFGGFGFGFFFFE,FFE7,:,CF:FE+@BEFFGGG+C7:C4B?FGGEGGCE9CEE,EEGGG7C7,EF9FCEDGGGG==,++6AA;F=?@+3>F+@E+@DE++3*6;,>BEGF;C,,@;,7<:,*=5*>:E5;=9,:*=*:,BDC*8*3*=*;>C@@7+*2+;>C+**3)))*1*9C4*9)06.06)):)*.21*)*23+9<92).))/*.)*))02**2)*/9*/*+2+.**((((-((/5*,)*))***.))
@M03506:14:000000000-AKVR1:1:1101:9046:7231 2:N:0:30
GGACTACCCGGGTTTCTAATCCTGTTTGATCCCCACGCTTTCGTGCCTCAGCGTCAATACAACCATAGTAAGCTGCCTTCGCAATTGGTGTTCTGTGACATATCTATGCATTTCACCGCTACTTGTCACATTCCGCCTACCTCTAGTGTATTCGAGCTCATCAGTATCAAAGGCACTGCGATGGTTGAGCCACCGTCTTTCACCCCTGACTTAATAAGCCGCCTACGCACCCTTTAAACCCAATAAATCCGGATAACGCTTGGATCCTCCGTATTACCGCGGCTGCTGGCACGGAGTTAGC
+
CCCCCGGGGGGGFGFGGGGGGGGGGGGGGGGGGGGGGGFGGGGGGGGGGGGGGGGGGGGGGGGGGGGGGGGGGGGGGGGGGGEGGGGGGGGGGGGGGGGGGGC9FFGGGGGGGGGGGGGDGGGGGGGGGGGGGGGGCFGGGGGGGGGGGFGGGGGGGGF,@A;=FGGGFGGGFGGGFFGGGGGGGGD8,6>,=FGFGGG,@FGF8@C76>FGGGGGGGFG**?EDC>DGGFGGFFFE+8@=C3F<C++=:*.8)>:D;3785:<78C67?3079@7@9:G(261>F:4:>(<>6095.652
@M03506:14:000000000-AKVR1:1:1101:9064:7235 2:N:0:30
GGACTACCCGGGTTTCTAATCCTGTTTGATCCCCACGCTTTCGTGCCTCAGCGTCAATACAACCATAGTAAGCTGCCTTCGCAATTGGTGTTCTGTGACATATCTATGCATTTCACCGCTACTTGTCACATTCCGCCTACCTCTAGTGTATTCGAGCTCATCAGTATCAAAGGCACTGCGATGGTTGAGCCACCGTCTTTCACCCCTGACTTAATAAGCCGCCTACGCACCCTTTAACCCCAATACATCCGCATCACGCTTGGATCCTCCGTATTACACCGCTCACTGTCACGGAGTTAGC
+
CCCCCGGGGGGGGGEGGGGGGGGGGGGGGGGGGGGGGGGGGGGGGGGGGGGGGGGGGGGGGGGGGGCEFGGGGFGGGGGGG>FEGGGFGDFGGGGGGCGCF?FFGCCFEFFGGGGGGEEGDEGFGGGFGGGGGGCFFGCEGFGG,>FGFFDFGGGCEGGGGGGC=CFGGGGG8FGGGGFGEFECGB3@@8FDFGGFG?DCF@EEF>@C7CGFD8EGGGF637?EGF*9*?DGG;F>*+48*C*0;++:9?E))))2;77E.)0*:@EAE?D75C+0<)/23(((-..=4@A<D0()8:5<<
@M03506:14:000000000-AKVR1:1:1101:25050:7238 2:N:0:30
GGACTACCGGGTTTCTAATCCTGTTTGCTCCCCACGCTTTCGCACCTCACCGTCAGTACCGGGCCAGTGAGCCGCCTTCGCCACTGGTGTTCTTGCGAATATCTACGAATTTCACCTCTACACTCGCAGTTCCACTCACCTCTCCCGGACTCAAGCTCCTCAGTATCCAAGGCAGTTCTGGAGTTGCGCTCCTGGATTTCACCCCTGACTTAAAAAGCCGCCTACGTGCTCTCTCCGCCCCGGCATTCAGAGCAACGACTGCCCCCTTCGTCTTTCCGTCTGTGCTGGCCAGCTGTTTTAC
+
-A@@@FC<7BE8,-;@FDFFEGFGG<<AEFCCC8C+@,CDF7FB:FFF8,C@6CECFGGGCCEGGC@C,,C,CEGGCCGGGEB@E@F?B,?EFF<<FF+=<,AAFGC@EG7AEFCG<E5<EFGA,AC:=+8,AFFCDFEE,36D,,@E+8+68,,@8,,8@C6@DGG,E,>F+3@FA,B,BD,3EC,*=*:*,5:4,42=,+44CF*,=7=:C+,,94)*)1/*2*;)/*+4*1**(*:*22)))/+/+3+*.)*2),)*0))178*5:)9))1+3+(0*,().-):?6F(())(***())
@M03506:14:000000000-AKVR1:1:1101:3562:7259 2:N:0:30
GGACTACACGGGTATCTAATCCTGTTTGCTCCCCACGCTTTCGCGCCTCAGCGTCAGTATCGGGCCAGTGAGTCGCCTTCGCCACTGGTGTTCCGCCGAATATCTACGAATTTCACCTCTACACTCGGCATTCCACTCACCTCCCCCGAACTCAAGACAGCCAGTATCAAAGGCAATTCCAAGGTTGAGCACTGGGCTTTCACCTCTGACTAAACTGTCCGCCTACGCGCCCTTTACGCCCCGTAATTCCGAGCAACGCTAGCCCCCTTCGTATTACCGCCGCGCCCGGCCCGAAGATAGC
+
CCCCCGGGGGGGFGGGGFGGGGFGGGGGGGGGGGGGGGGGGGGGGGGEEGGGGGGGGGFEFCFEGGGGGGGGGGCGEFGGFGGGGGGFFGGGGFGCFGGGGDEC9?FEFGCEFFGFGCFEGCDGCFFGGGGGFG9F<A:FG9B,@EGG68CGGGE@>FG6C?EDDFCG,EE=::>:EDFG9:CGGGG?CG2D88>EGGD01BFG,ACF9D7@?FF,:+;?571*/;=3=<5=CAA*)9.?C*9*)/*82@88)7)**,95.))5C;E)*895>C6+<))*(,((((-)-)(,.4(9)*.66
@M03506:14:000000000-AKVR1:1:1101:12586:7273 2:N:0:30
GGACTACTCGGGTTTCTAATCCCGTTCGCTCCCCTAGCTTTCGCGCCTCAGCGTCAGTGTCGGCCCAGCAACCCGCCTTCGCCGCAGGTGTTCCTCTCGATATCTACGCATTTCACCGCTACACCGAGAATTCCAGTTGCCCCTTCCGCACTCTAGCCCAACAGTATCACTTGGCCTCTACCGAGTTAAGCCCGGAGATTTCACAAGTGACTTGTCGTGGCCGCCTCCGCGCCCTTTACTCCCAGTAACCCCGACCACCGCCCGCTGCCTCCGTATTACCGCGGCTGCTGGCCCGTACTCA
+
CCCCCGGGGGGGFGGGGGGFGGGGGGGGGGGGGGGGGGGGGGEGGGGGGGGGGGGGGGGGGGGEGGGGGGGGGGGGGEGGGGGGGGGGBDFGGG9BBFG<<,CECGGGGFFGFGAFG@FCEF9FGGC:F:FGFGDCFF,CFGGFGFFEGEGGGGGGFFF6DE5DF7DFFGGGG6CGF8FGGGGBCEE:,><,BCE***51++;>+2:4@7DGFG977C)*:;5=DD)7*777DD3*8DF+<CF<4<@@?:*0)))9>(**5))//**0/**)89*;C)8?(77>009B46(-)3,))),)-
@M03506:14:000000000-AKVR1:1:1101:16887:7281 2:N:0:30
GGACTACAAGGGTTTCTAATCCTGTTTGCTCCCCACGCTTTCGCACCTCAGCGTCAATACATGTCCAGTTAGTCGCCTTCGCCACTGGTGTTCTTCCGAATATCTACGAATTTCACCTCTACACTCGGAATTCCACTAACCTCTCCATGATTCTAGCGATGCAGTCTTAAAGGCAATTCCGGATTTGAGCTCCGGGCTTTCACCTCTAACTTACACAGCCGCCTACGCGCGCCTTCCCCCCAGTAATTCCGAACAACGCCAGCCCCCCCCGTAGTACCCCGCCCTCTGGCCCCGCTCTCGC
+
CCCCCGGCCFGGFFEGGGGGGGGGGGGGGFFGGCCGGGGGGGGGDGG<F8FGGGGGGGAFGGGGGGGGGGGGGGGGGGGFFGGEEFFGGGGGGFGFGGFECEAGGFGGGAFGFCGGGDGFGGCF9FFE@+AFFEAFG,FGGGFEDB;E9A;E=DGGGC>=+1=ED8>D,@;;,DE8=D=@8>++=E9@?B;>D6E6C54CFCG;<CF,@CF+ADE,2;9=7CD*7*)::5A5)5B*,58?*/*929C6<@8>33)*1,)18))158/):75))12+<>*A((-,-246))((),,))))-(
@M03506:14:000000000-AKVR1:1:1101:17932:7287 2:N:0:30
GGACTACTCGGGTTTCTAATCCCGTTCGCTCCCCTAGCTTTCGCGCCTCAGCGTCAGTGTCAGCCCAGCAACCCGCCTTCGCCGCAGGTGTTCCTCTCGATATCTACGCATTTCACCGCTACACCGAGAATTCCAGTTGCCCCTTCTGCACTCTAGCCCGACAGTATCAGTTGACCGCTCTGAGTTAAGCCCAGAAATTTCACAACTGACTTGTCGTTGCCGCCTACCCCCCCTTTACGCCCAGTTAACCCGAACAACGCTTGCTCCCCCCCTATCTCCTCCGCTGCTCACCCGCGTTTGG
+
CCCCCDFGGGGG@CFGGG<FGGGGFFF@F7FECGGGGGGGGFFEDGGGGGFGGGGGGGGGGGGGFGD<EFCGGGGGGGGGFGGGG+=@=EFEGGECAGG8=?>?F<F<FFGGACAFECGG=CEGFC+63@FFGGGDC?;F9=EC@FG9D@D=DAFEEFG6BEE6C;,@:CDF,3DCCE:EGG,DFC?CGE>72,4,>=>FFF,,1=?F7CFC:+,*2*2*:9C5DC5)//)>>557):);:219<+01+28))099*./5)..7*<C5C<C)71<++-7+(((-(-(7)*)(0(().)-,,
@M03506:14:000000000-AKVR1:1:1101:17685:7293 2:N:0:30
GGACTACAAGGGTTTCTAATCCTGTTTGCTCCCCACGCTTTCGCACCTCAGCGTCAGTACCGGGCCAGTGAGCCGCCTTCGCCACTGGTGTTCTTGCGAATATCTACGACTTTCACCTCTACACTCGCAGTTCCACTCACCTCTCCCGGACTCAAGCTTCTCAGTGTCAAAGGCAGTTCTGGAGTTGAGCTCCAGGATTTCACCCCTGACTTAAGAACCCGCCTACGTGCGCCTTACGCCCCGTGATTCCGAGCCACCCCCGCCCCCCTCCGACTCCCCCGCCTGCCGGCACCCCCTCACC
+
CCCCCGGGGGGDFGGGGGGGGGGGGGGGGFFGGGGGGGGGGGGGGGGGGGGGGGGGGGGGFGGGGG:CFGGGGGGGGECFDGGEGFGGGGFGGGGFGDFGG7FGFGGFD+CEGGGGGFDEFFGG<FGGGGGGGGGGGFFDD,@DFCGGCB=@FFG9DEGGAFFFGGGGDEEFGGGD7E;EEC7DDGA7DG,DE6D:=<79DCEGFGFD,7++=+15=*8?8<D7*>;5**)2*084;/5CG5)*95**3<+)0))*9(9:))8<7EG)*0*)0)*;C05=1-,(-2()(7(-)((1))(.3
@M03506:14:000000000-AKVR1:1:1101:20561:7296 2:N:0:30
GGACTACCCGGGTTTCTAATCCTGTTTGCTCCCCACGCTTTCGTGCATGAGCGTCAGTTTCAGCCCAGAGACCTGCCTTCGCCATCGGTGTTCCTCCTGATATCTACGCATTTCACTGCTACACCAGGAATTCCAGTCTCCTCTGCCAAACTCCCGCCTTGCAGTCCCAAATGCCATTCCCAGGTTAAGCCCGGGGATTTCACATCTGGCTTACAAAACCGCCTGCGCACGCGTTACGCCCAGTAATTCCTATTAACCCTCGCACCCTACGTATTACCGCGGGTGCTGCGACGTAGTTAGC
+
CCCCCGGG9FEGFFGGGGFGGGGGGGGDEGGGGGGEEGGGGFEGFGGGFDGGGFGGGGCFGFGGGDGFFFFGGF@8CE<FGGGEGGGGGGGGGGDFGGGGGFGGGGGGGGEDFGGGGGGGGFGGGGFGFD8FEGFGGG,EGGGCCFD,,@DGGF,@6CC6@,@8AD8F8D8FFDGGA;AD?,26DFFG;EFGGGDC@C,@:@EG,<9C:F>CEDC,7?FG:8)**;?4:C3C)2.*,*28*1*0:++*0++1*****)1*08>3CE5.*0*0**++365=0(--,0)/))((0,(1./-56
@M03506:14:000000000-AKVR1:1:1101:8244:7302 2:N:0:30
GGACTACAGGGGTATCTAATCCTGTTTGCTACCCACGCTTTCGTGTCTCAGCGTCAGTTACGGTCCAGAAAGCCGTCTACACCACCGGTGTTCCTCCTGATATCTACGCATTTCACCGCTACACCAGGAATTCCACTTTCCTCTCCCGTACTCGAAGTCATTCAGTATTCGGCGCACCCTCCCAGTTGAGCCGGGAGATTTCACACCAAACTTAAACAACCGCCTACACACCCTTTACGCCCAGTAACTCCGCACAACGCTTGCTCCCCACGTCTTACCGCGGCTGCTGGCCCGTCGTTAG
+
CCCCCGGGGGGGGEGGGGGGGGGGGGGGGGGGGGGGGGGGGGGGGGGGGGGGGGGGGGGGGGGGGGGGGFGGGGGGGGGGGGGGGGDGBFFGGGGGGGGGGGGGGGGGGGGGGGGGGGGGEGGGGGFG=FEGGFFEFGGGGFG;D@FGGGGGG>EGGGGGGGCGGEGCFF=FEGGEEEGGGGGGGGGF:@FGGE>ECEECCF@CFGGFC?<*BCC@FFACGGG=:DF4=*>EDFFFEGAGDG**79+97<C5)0CC*()/)77D*+37*8935**2+66*49(3(,(),)4(0-(*).-(-
@M03506:14:000000000-AKVR1:1:1101:6274:7317 2:N:0:30
GGACTACCAGGGTTTCTAATCCCGTTTGCTCCCCTGGCTTTCGCTCCTCAGTGTCAGTATTGGTCCAGGATGCCGCCTTCGCCACCGGTCTTCCTCCGGATCTCTACGCATTCCACCGCTACACCCGGAATTCCGCCTGCCTCTACAGCCCTCGAGTTTGACAGTCGGCACGGCCGATCCGGGGTTGAGCCCCGGACTTTCACCACACCCTTATCAAACCACCTACGCTCCCTTTCCGCCCACTTATTCCGGACCACGCCTGCCCCCCCCGTACTACCCCCGCTCCCGGCACGTGTTTACC
+
CCCCCGGFFCGGGGGGGCEEFEGGGGGGCFGGGGGDFGCFGGGGEFF<FFFFGGGGFGEFACFGGDCFGGGFGGGGG7FGFGEGGGCGCFGFGGDFGE+,CEGGFDGFDGC=EFEGGFG+=CEFGGECGGGFCE8FFGGGGEC,=DF?F>CDF+C=D=>,3@D9AD+@>>E++**37>EE,@5CEC50>2B:8888=EFCEFE;+1*7CD576:+1+*/:CC5***)0*17C*9)*)*7C*:**0+3*<<+)))//73C7)).***:5*<)75**0<0)*((,((,,.,>3>3((*).)).
@M03506:14:000000000-AKVR1:1:1101:11220:7327 2:N:0:30
GGACTACAGGGGTATCTAATCCTGTTTGCTCCCCACGCTTTCGCGCCTCAGCGTCAGTATCGGGCCAGTGAGTCGCCTTCGCCACTGGTGTTCCGCCGAATATCTACGAATTTCACCTCTACACTCGGCATTCCACTCACCTCTCCCGAACTCAAGATGTCCAGTATCGAAGGCTATTCCGGGGTTGAGCCCCGGGCTTTCACCCCCGACTTAAACATCCGCCTACGCGCCCTTTACGCCCAGTAACTCCGAGCAACGCTAGCCCCCTTCGTATTCCCGCGGCTGCGGGCAAGTAGTTAGC
+
CCCCCGGGGGGGGGGGGGGGGGGGGGGGGGGGGGGGGGGGGGGGGGGGGGGGGGGGGGGGGGGGGGGFGGGGGGGGGGGGGGGGGGGGGGGGGGGGGGEGGGGGGGGGGGGGGGGGGGGGGGGG<=BFGGGGGGGG9FDFGEG@8DGG6@E8EFF9,=>FGFCFF,,>;DFGGFE8,@EFFGGDEGE9E8DGCCC55CFGGFFFGGG=>C3C?FFGF>)=*:75*07@C<>G5F6C4*3CEDFC*++/3:*05855C0C17)6CC8C5*0/))2<++57C3(4(,1()(0((.))*105A>
@M03506:14:000000000-AKVR1:1:1101:28359:7328 2:N:0:30
GGAAGCCTACGCGTTTTTCTTATCTTTTTTTCCCCCCCTGTTTTCACTCCCCCGCACTATTTGTGCCGCTGGGGCCCGCCTCCCCAGCGGTTTGTCCTCACAATATTTATGATTTTCCCCACTACACCGGGTGTTCTCCTCACTTCTCCACTCCTCTAGAGACATCGTGTAAGAAGATCTTGGAGAGTGTCCACCGGCGTGTGACCCCAACTACACATGCCCTGCAATTTCGCGCTTCGCCCCCTACATCCAACCGACCACATCGCCCCCGCCGGCTCTCTGCTCGCGCTGCCAGAGCTTG
+
-,-,6,,--C66+6+@@D,,,<,,,<C@<++6,<;@:C+,66,@,,,,:,,88++++6,6<,,6,66+++87,884+++4++9+=,8,+88+8+B,,<,,4:5,,,,:<,5,5<D,:,,,,8,8,,,,6++8+83@,<3,5,4,34,,,3,,,4,@,,,,,,2,,2*6,,2@,,,,,64,?,,2<,*4,22?,524/*/13**+5221*/1*323*2**3*****2*0+****))),9)***)11*2)++*/))*)/2)*0)07***0:>)7))***-004),))((82)(-)).*8))((
@M03506:14:000000000-AKVR1:1:1101:5543:7333 2:N:0:30
GGACTACTGGGGTATCTAATCCTGTTCGCTCCCCACGCTTTCGCTCCTCAGCGTCAGTTACTGCCCAGAGACCCGCCTTCGCCACCGGTGTTCCTCCTGATATCTGCGCATTCCACCGCTACACCAGGAATTCCAGTCTCCCCTGCAGTACTCCAGTCTGCCCGTATCGCCCGCACGCCCACAGTTGAGCTGTTAGTTTCCACGAAAAACGCGCCAAACCACCTACGAGCTCTTTACGCCCAGTAATTCCGGCCACCTCTTGCACCATCCGCATTACTGCAGCGCATGGTGCCGCGTGGGC
+
CCCCCGFFGFGGG7FEFFFFFGGGGGFGGCGGGDFGGGGGGGGG7,FFGFFFGGGGGGGGGEAFGG?FFGGFFGGGGGEFGGGGGGGGGGFGGGFFGGGDGGGGGEFGGGGGGGGGGGGFFGGGC@CC=?FEFEFFEFE,FGGGDDED>EG,@6=8@9ECFE8EC=8DC6@FEECE7*@C5**>>CC2,?CF?,2:=CD,,:,**4*7,*?<*)3*/2827*9*6;))*7)<>4776*):8*/*22<6<?+.)>G7F(*+**1*2;*0+09))1*++-*0)()(((-)(*)))((/.)(((
@M03506:14:000000000-AKVR1:1:1101:22705:7334 2:N:0:30
GGACTACAAGGGTATCTAATCCTGTTTGCTCCCCACGCTTTCGTGCATGAGCGTCAGTACAGGTCCAGGGGATTGCCTTCGCCATCGGTGTTCCTCCGCATATCTACGCATTTCACTGCTACACGCGGCATTCCACCCCCCTCTACCGTACTCTACCTATGCAGTCACAACTGCAGTTCCCAGGTTAAGCCCGGGGATTTCACCTCTGTCTAACTGCACCGCATTCGCCCGCTTTACGCCGAGTAATTCCGATTATCTCCGCCACCCTACGGACACCTGCCGCGGCGGCCAGGGCTTAACC
+
CCCCCGGF9F@CEC@FFCGFGGGFGG,CFGGGGGGGFGEEFG@EFE@D<F<FFGGGEFGF,@FFFF,,<6+F,,CFFFFF<:CCFGC::FFFC<AFF:FFCCFGCCG@FD7B:,,A,:FGFGGG7++4+++7,E;FF+@FFCEBDD7=6+8=>:=,,,37,7>9<,,@<<63<?C8A,,7@,<DCCD7,9:F*=*=/*=C?:9,,4,<4=@+:8++**)2/:)**1+0**)2/).*.*)/**/10:0*0++))./*2)225)7)1C/.*)*)))22*.):1(,((,()(70(.((*)/-)-
@M03506:14:000000000-AKVR1:1:1101:5022:7381 2:N:0:30
GGACTACAAGGGTTTCTAATCCTGTTTGCTCCCCACGCTTTCGTGCATGAGCGTCAGTGTTAGCCCAGGGGGCTGCCTTCGCCATCGGTGTTCCTCCGCATCTCTACGCATTTCACTGCTACACGTGGAATTCCACCCCCCTCTGCCACACTCAAGCCTGCCAGTTAGAAACGCAGTTCCCAGGTTAAGCCCGGGGATTTCACATCTCTCTTAGCAGACCGCCTGCGCACGCTTTACGCCCAGCAATTCCGATTAACGCCTCCACCCTACGTATTACCGCGGCCTCTGGCCCGTACTTAGC
+
CCCCCGGGFGGGGGGGGGGGGGGGGGGGGGGGGGGGGGGGGGGGGGGGGGGGGGGGGGGGGGFGFGGGGGGGGGGGGGGGGGGGGGGGGGFGGGFFFGGFGGGGGGGGGGGGGGGG9FGFFFGGGGFECFFGGGGGGGEGGDGGGGGGGFGGGG8DFGDGGGGGGGGGGGGGFGEGGF7EEFFCGGGGGGGGGGGG8C8=EFE?BG,94;FGGGG7CFAFDGDGGG>AEGFG<:3>A*5CE*7556C*<C+)775*0()17)0*9@E>*)*)*;@7<6)/(31((.(),/(-)-(*.*.).
@M03506:14:000000000-AKVR1:1:1101:14574:7399 2:N:0:30
GGACTACTAGGGTTTCTAATCCTGTTTGCTCCCCACGCTGTCGCGCCTCAGTGTCAGCCACTGCCCAGCAGGCCGCCTTCGCCACCGGTGTTCTTCCGGATCTCTACGCATTCCACCGCTACACCCGGAATTCCGCCTGCCTCTACAGTGCTCGAGCCAACCAGTTCGCACGGCCGACTCGGGGTTGAGCCCCGAGCTTTCACCGCACGCTTGGCCAGCCACCTACGCGCCCTTTACCCCCACTGATTCCGGACAACGCTCGCCCCCTCCGTCCTACCGCGCCCGCTCGCACGGAGTTAGC
+
CCCCCGGGGGGGGGGGGGGGGGGGGGGGGGGGGGGGDGGCFFFGEGGGEFFGGGGGGGGGGGGGGGGGGGGGGGGGGGGGGGGGGFGGECGGGGGGGGGFEGFGG@FFFF:FFGFGGGGDGDGGGGEG7FEGFGBFF@DFGGG,=@;?DEGGGE>+@EG?FGC?AEGEEDGG8CEEEEGGGG=EEEC6+?FGGGGEGEGCF7CG/5*>5D*7/>CF7D:C4DF=<F@E5D57).)*6*0;?>5<47<*00+)87549(C*8)5)1*:);<5<))1+31)23,(-(-(.47,353()0))64
@M03506:14:000000000-AKVR1:1:1101:9154:7400 2:N:0:30
GGACTACTGGGGTATCTAATCCCGTTTGCTCCCCTGGCTTTCGCTCCTCAGCGTCAGTGTCGGTCCAGGATGCCGCCTTCGCCACCGGTGTTCCTCCAGATATCTACGCATTTCACCGCTACACCTGGAATTCCGCATCCCTCTCCCGAACTCAAGCCATCCAGTATCAGATGCAGTTCCCCGGTTAAGCCGAGGGATTTCACGTCTGACTTAGTTGGCCGCCTACGAGCCCTTTACGCCCCGTAATTCCGAACAACGCTTGCCCCCCCCGTATTACCGCGGCTGCGCGCACGGCGTTCGC
+
CCCCCGGGGGGGGGGGGGGGGGGGGGGGGGGGGGGGGGGGGGGGGGGGGGGGGGGGGGGGGGGGGGGGGGGGGGGGGGGGGGGGGGGGGGGGGGGGG@GGGGGGGGGGGGGGGGGGGGGGGECGGDFGGGGGGGGGGGGGGGGFF=?EC=EGGGG?FGEDCEFGFGGCCEGGGGGCFFAEFGGGGGGGGGGEDGGDDFGGGGGG8FGGGGGG7+>EFCFFDGGGCFD5CCEGG4?><DEEE*19DGF@FC6>3>3*9(9255:FCFEBEED>)2+<@ABE9(36,(()-)((8,().7(3(
@M03506:14:000000000-AKVR1:1:1101:9663:7404 2:N:0:30
GGACTACCGGGGTATCTAATCCTGTTCGCTACCCACGCTTTCGCTCCTCAGCGTCAGGTAAGGCCCAGAGAGCCGCCTTCGCCACCGGTGTTCTTCCTGATATCTGCGCATTCCACCGCTACACCAGGAGTTCCGCTCTCCCCTGCCTACCTCTAGTCCGCCCGTATCGGAAGCAGGCTCGGAGTTGAGCTCCGCGTTTTCACTCCCGACGCGACGAACCGCCTACGAGCCCTTTACGCCCAATCATCCCGGACACCGCCCGGCCCCCACGTATCGCCGCGCCTGCTGGGACCTAGCTGGG
+
CCCCCGGGGGGGGGGGGGGGGGGGGGGGGGGGGGGGGGGGGGGGFFGGGFGGGGGGGGGGGGGGGGGGGGGGGGGGGGGGGGGCGGGGFGGGGGGGGGFFGFGGGGGGD:FGGGFFGGGGGGGGGGCDFGGGGGGG:FGGGGGGGGGGGGGGGGFFEFDEGGGEGDDGGEE@EEC69B9:EE5:ABF7CFBFGG*CE5?EFFGGGGFG*:9D*CCC<<@EDDG5*97):DEC4@4C:*<EC*9F4+0*+2*)089*9()2)05)/?:)27)).0*2;:)*-,(-4::)()(()()*)*)((
@M03506:14:000000000-AKVR1:1:1101:5916:7420 2:N:0:30
GGACTACTAGGGTTTCTAATCCCGTTTGCTCCCCTGGCTTTCGCTCACTCAGCGTCAGTGTTGGTCCAGGATGCCGCCTTCGCCACCGGTGTTCCTCCAGATATCTACGCATTTCACCGCTACACCTGGAATTCCGCATCCCTCTCCCAAACTCAAGCCATCCAGTATCAGACGCAGTTCCCCGGTTAAGCCGAGGGCTTTCCCGTCTGACTTAGTTGGCCGCCTACGATCCCTTTAACCCCATCAATTCCGACAACCCCTATCCCCCCCCCGTTCTCCGCGGCCTCTGTCACGGAGTTAC
+
CCCCCG89CFFGCFFF<FGGFGGCGFF@CDFFGGGFF@,FFGCEEGGGGGGFFCFGGGGGFGF8FFGFDC7FGDCBCF7CFGGGGGFGGFEEGGGGGD,BEFFCBBFFGGG7FGGGFGCB@@C9FGE,<,FEAEFFCFF:FG8EDFGF83>D@?AEF8D,9AD8@@=,73>,DGG+46;EFACCEGEG,5=:C5B***4;8+,,4//4CFF7,=,5=76C4))=**;)**.*88=*1+++3*/0*<7*+++))))1*(11.))22<8@=>/).*22*)/*,,(3((())/)-12())0.))
@M03506:14:000000000-AKVR1:1:1101:15585:7431 2:N:0:30
GGACTACCCGGGTTTCTAATCCCGTTCGCTCCCCTAGCTTTCGCGCCTCAGCGTCAGTGTCAGCCCAGCAACCCGCCTTCGCCGCAGGTGTTCCTCTCGATATCTACGCATTTCACCGCTACACCGAGAGTTCCAGTTGCTCCTTCTGCACTCTAGCCCCGCAGTATCGGCTGACCTTTCCGGGTTAAGCCCGGAGATTTCACAGTCGACTTGCGGTGGCCGCCTGCTCGCCCTTTACGGCCATGTAATCCGAACCACGCTTGGCTCCCCCGTATTTCCCCAGCGCGTTGCCGGGCGCTTC
+
CCCCCGGFGGGGGGGGGGFFFGGGGGGGGCGGGGGGGGGGGGGDCEGGGGFGGGGGGGGGGGGFGGGGFGGGGGGGGGGGGGGDFFGCGGGGGG,F?FEFGGGFGGFFGE@FFDFGGEGG>FCFGGEG7@BFGGGGGDGG,CFGGGGGGCG=D8ADG6FGGGGCCFCGGDG@E5DFCFF??C;8:E*=CFGGGG5CE6C+>C9@;9+**95*0;58DGBF45DCCG:)0/)>*87*-:)2:>7*0+36<:@:)89)9(*2.7)**+202<7).12++./+(.-(((()(04))(()))(((
@M03506:14:000000000-AKVR1:1:1101:7407:7467 2:N:0:30
GGACTACAAGGGTTTCTAATCCTGTTTGCTCCCCACGCTTTCGCACCTCAGCGTCAATATGTGCCCAGTAAGTCGCCTTCGCCACTGGTGTTCTTCCGAATATCTACGAATTTCACCTCTACACTCGGAATTCCACTTACCTCTCCACAATTCTAGCGATGCAGACTTAAAGGCAATTCCGGAGTTGAGCCCCGGGCTTTCACCTCTAACTTACAAAGCCGCCTACGTGCGCTTTACGCCCAGTCATTCCGAACAACGCCAACCCCCCCCGTCTTACCCCGGCTGCTGGCACCGACTGAGC
+
CCCCCGGGFGGGDEGGGGGGGGGFGGGGGGGGGEFGGGCEGGCGFGEDFGFGGGG7BFEEFFFGGF@FGCFGEFDGGGGGECG@C<CEGDF=FFEFEGGGGGDEFGGGDGGFGGCGGDE=FGGGAFCFDGGEBF;FFGGFEFF9@FFGGC9=ED;=D>+6+@,6,6,@=FA,6,,@?,@EDE>==E72@@3>BC6*@7C7C7FG?C9,=CCC:+,5*3*9*9DGDG;F8FFGD>5CEG>=E=DG6CF+<;+8;)9*11C7))01*1?)?>58)9*+<,)/(-3((849(3(4)4().).42
@M03506:14:000000000-AKVR1:1:1101:20750:7470 2:N:0:30
GGACTACCCGGGTTTCTAATCCTGTTTGCTCCCCACGCTTTCGCGTCTCAGCGTCAAGAATGGTCCAGAAGGCCGCCTTCGCCACCGGTATTCCTCCAAATATCTACGAATTTCACCTCTACACTTGGAATTCCACCTTCCTCTACCATCTTCCAGCTCACTAGTTTCGGACGCCCTCCCTGGGTTGAGCCCAGGGATTTCACACCCGACTTACTGAACCGCCTACACGCGCTTTACGCCCAATGACTCCGAACAACGCGAGCCCCCTACGTATTCCCGCGGCTGCCCGCACGTCGTGTGC
+
CCCCCGGG-@FGFEGFGGGGGGGFGGGFGGGGGGGGGGGGGFFGGGG,FCGGGGGGGGGCGGGGGGGGGGGCGCFGGEGGGDGCEGGGF7FFGGAEFFCGGGGGGDGGCFGGGGGGGCFGGGGGGGFF<F5AFGFGFFFGC>FDGD@BFFBCGCD;DEDFGGDFFFFE686F+?C>C,;@FCG5DEC?FF>7>8>58>D,<:A7DG*:E8/9C+BC77;C<DCE*>FA1/)=9)7*6*)??5*2*0+10<2)0>)2>0D*)75)*;*)*8>FF:+++.)>61012(4)40(()((1))((.
@M03506:14:000000000-AKVR1:1:1101:3380:7473 2:N:0:30
GGACTACAGGGGTATCTAATCCTGTTTGCTCCCCACGCTTTCGCGCCTCAGCGTCAGAACCGGTCCAGTGAGCCGCCTTCGCCACTGGTGTTCCTCCCAATATCTACGCATTTCACCGCTACACTGGGAATTCCACTAACCTCTCCCGGCCTCAAGCAAAGCAGTTTGGAGGGCAGTTCCTCGGTTAAGCCGAGGGATTTCACCTTCCACTTGCCAAGCCGCCTACGCCCCCTTTACGCCCAATACTTCCGAATACCGCTTCCCCCCCCGGTATTCCCGCGGCCCCTGGCACGACGTTACC
+
CCCCCGGGGGGGGGGGGGGGGGGGGGGFDFGGGGGGGGBFDGGGGGGGGGGGEFGGGAEEFC@6FGFGGFFFFGGGGGGGCFGGGGGGFGFGCFAFFCFGGCDEGGGFGDGG,AFAFGD@FGGGADECAFFFF5A??,AFF,>3D8=8BCE=,=,,7=F8,=BFGCF;CFGGCEEE?;CFFGE58B:C,?D8C*:8C6,<EGFG,A?CG7::<DG7D4>F578*78..*9>557F*-15=E55F4++/:C8.))1023CC))<*9EG)1))))1++0)./((,(---)(0,4)(()80((6
@M03506:14:000000000-AKVR1:1:1101:27334:7477 2:N:0:30
GGACTACCGGGGTATCTAATCCCGTTTGCTCCCCTGGCCTTCGTGCCTCAGTGTCAGGAACTGTCCAGAGACCCGCCTTCGCCACTGGTCTTCCTTACGATCTCTACGCATTTCACTGCTACACCGTAAATTCCAGTCTCCTCTCCAGTCCTCAAGCACCCCAGTATCGAACTCAGTTTCGGAGTTTACCTCCGTAATTTCACACCCGACTCACGCCGCCACCGACGCCCCCCTCACGCCCCATGAATCCGAACAACGCTGGACACCCCTCTCTCACCCCGGCTGCTGGCCGAGACTGTGC
+
CCCC?FFGEFGGCEFCFFGGFGC@FGGGGGGGGEFCCFFGGGGGFG8@F8<CFG<@F8CE<EFFGGD,@EFFFGEEF@FFGGGGCFGGGFFFGGGGGDG==BFGGFGFE,4BDF<,CFGEFGGGGG=BCCA9;E9<594CFFGF8@=8DE=AED?99=,@+++=6=9=C+@,,738282@EE8+;,,7,8386:+4@*<@DDF,@;95*99*,3,4;/?E4C4*//:):):=)))*,/)/**/9*9<*<+*07>C59(1*)))****):)*).*9<<()*-((-((,0(7((),(/*)).)
@M03506:14:000000000-AKVR1:1:1101:3621:7487 2:N:0:30
GGACTACCCGGGTTTCTAATCCCGTTCGCTCCCCTAGCTTTCGCGCTGTCAGCGTCAGTGTCAGCCCAGCAACCCGCCTTCGCCGCAGGTGTTCCTCTCGATATCTACGCATTTCACCGCTACACCGAGAATTCCAGTTGCCCCTTCTGCACTCTAGCCCCGCAGTATCGACTGACCTTTCCGGGTTAAGCCCGGAGATTTCACAATCGACTTGCGGTGTCCGCCTCCCCGCCCTCTCCGCCGCGTACATCCGAACAACGCTTGCCCCCCCCGCATTACCCCGGCTCCTGCCCCGGAGTCC
+
CCCCCGGGGGGGGGGGGGGGFGGGGGFEDGGGGGGFFGGGGGGGGGGGGGGCGGGGGCFFGGGGCFE?FFGGGGG:FGG@GGGGGGGGGGGGCGGAFFGGGGFGGDGGCEFEFFGGGF7FD+=EFC::=FCFFGGAD<F,EAFFF=FGAA,DEFCGEGGGECEEGGG;E@CFCE?C?DCEG79>5BC??9CC;E:?:1=E;++3>+0717>52*>*):5*0:*>5C)7*1)*9>D*,*)*27))12*)*2<<)0/9>?F*)8)7C0+02750))*/*.*<(4((41(.(/((),()))-(.
@M03506:14:000000000-AKVR1:1:1101:9985:7513 2:N:0:30
GGACTACTCGGGTATCTAATCCTGTTTGCTCCCCACGCTTTCGCACCTCAGCGTCAGTACCGGGCCAGTGAGCCGCCTTCGCCACTGGTGTTCTTGCGAATATCTACGAATTTCACCTCTACACTCGCAGTTCCACTCACCTCTCCCGGACTCGAGACTCCCAGTATCGAAGGCAGTTCTGGAGTTGAGCTCCAGGATTTCACCACCGACTTAAGAGTCCGCCTACGTGCGCTTTACGCCCAGTGATTCCGACACACCCTAGCCCCCTTCGTATTACGGCGGTTCCGTGCCCGTAGTTACC
+
CCCCCGGG9FGGGGGGGGGGGGGGGGGGGGGGGGGGGGGGGGGGGGGFGGGGGGDGGGGGGGGGGGDGGGGGGGDGGGFGFFGEGFGGAFGFFGG9EGDGGDEFGGGGGGGGGGGGG,?@FGGGEFCE7@=EFGFG,A,DFDFE=BDG>EGCBDFC8E9D>FFGGFAECF,+3;,>C9:A9998DFF,<>,?:88D>FA,>CFF,=:7CGGCGFC7C:;:*):C*<>)*/8C25A+)8>=E**99?E*AFC5))107()/))9*9=E)07*0)2022()*,,-((.(),)(,0-(*0*-).
@M03506:14:000000000-AKVR1:1:1101:11557:7515 2:N:0:30
GGACTACTCGGGTTTCTAATCCTGTTTGCTCCCCACGCTTTCGCGTCTCAGCGTCAGTATCCAACCAGGGGGCCGCCTTCGCCACAGGTGTTCCTCCCGATATCTACGCATTTCACCGCTACACCGGGAATTCCACCCCCCTCTTTGGTACTCTAGCTTGCCAGTTTCATGCGTCGTTCCCCGGTTGAGCCGAGGGATTTCACACATTACTTAACAAACCGACTACAAGCCCTTTACGCCCAATGATTCCGAACAACACTAACACCCTCTTTCTCACCCGCGTTGCTGGCACAGAGTTAGC
+
CCCCCGGC-CFGGGGGGGGGGGGGGGGGGGGGGDGGGGGGGGGGGEGGGGGGGGGGDGGGGGGGGGGGDGEGGGGGGGDGGGGGGDFFGGGGGGGGGGDGCFGGGFGGGGG7EGFFGGGGGGGGC7FEFG?<FFGGGGGGG7E@EFE,DAFF;BFFFF;:8,,8<CGFC;CFGGGEEC7EGFGCG>:?CF8C588C***31@C+<EF+3?CGCFGGGF:FG)/*)*)*3/5**0/*./.:5>*9CFC/32+75)/2<(7+0)/29=5>@.**/*+3<()*(,((-,)*(0(3).(*/0)).
@M03506:14:000000000-AKVR1:1:1101:23055:7533 2:N:0:30
GGACTACTAGGGTTTCTAATCCTGTTCGCTCCCCACGCTTTCGCTCCTCGGCGTCAGTAATGGCCCAGAGATCCGCCTTCGCCACCGGTGTTCCTCCTGATATCTGCGCATTTCACCGCTACACCAGGAATTCCGAGCTCCCCTACCACCCTCTAGCCTGCCCGTCTCGACTGCAGACCCGGGGTTAAGCCCCGGGCTTTCACAACCGACGCGACAAGCCGCCTACGAGCTCTTTACGCCCAATAACTCCCGACAACTCTTGCGCCCTCCGTATTACCGCCGCTGCTGACACGGAGTTACC
+
CCCCCGGGDGGFFGGGGGGGGGGGGGGGGGGGGGGGGGGGGGEGGGGGGGGGGGGGGGFGGGGGGGGGGGGGGGGGGGGGGGGGDFGGGGGGGGCGGGFFFGGGFGGGGGFGFGGGGGGGGGF,AEGGFCFGGGCG++8DFGGGGGGG8+@DE?G=FGGFC?>8?+@E<DB*:FCE98CG>5CEGG5ECCFGGCGG5*36@C;+0>EE*9:DCCE855>*)9):CGB:CDE6779*45>CG5DF69+9C:*)8>/<C22+19?<DGE)*.).)93:+).*(4323(4))0).5((15)-))
@M03506:14:000000000-AKVR1:1:1101:14010:7554 2:N:0:30
GGACTACTAGGGTTTCTAATCCCGTTTGCTCCCCTGGCTTTCGCGCCTCAGCGTCAATACCGGTCCAGGATGCCGCCTTCGCCACCGGTGTTCCTCCAGATATCTACGCATTTCACCGCTACACCTGGAATTCCGCATCCCTCTCCCGGATTCAAGCCTTCCAGTATCGGACGCAGTTCCCGGGTTGAGCCCGGGGATTTCACGTCCGACTTAGTAGGCCGCCTCCGCGCCCTTTACGCCCAGTAATTCCGCACAACGCTCTCCCCCTCCTGATCACCGCGGCCGCGTGCACAGAGTTAGC
+
CCCCCGGGGGGGGGGGGGGGGGGGGGGGGGGGGGGGGGGGGGGGGGGGGGGGGGGGGGGGGGG@FGGGGGGGGGGGGGGGGGGGGGGGGGGGGGCGGGGGGFGGGGGGGGGGGGGGGEFGGGGGGGFG8,CEFGGECCGGGGF=DGGGGEGGFD=;EG?=EGFFG7@DEC6BE:*@C;A,>C5CE8?9:B@@EGGE5>=++3@*CFGE=D):CGF97:/<3>DG**))*/77C5?*57>CEC*9:+<8CG6).7<FC275))17*;8)2)*)*:++24772(,(,((0(7(-*..*84)-)
@M03506:14:000000000-AKVR1:1:1101:2947:7556 2:N:0:30
GGACTACTGGGGTATCTAATCCCGTTCGCTCCCCTAGCTTTCGCGCATCAGCGTCAGTGTCAGCCCAGCAACCCGCCTTCGCCGCAGGTGTTCCTCTCGATATCTACGCATTTCACCGCTACACCGAGAATTCCAGTTGCCCCTTCTGCACTCTAGCCCCGCAGTATCGGCTGCCCTTTCCGGGTTAAGCCCGGAGATTTCACCGTCGACTTGCGGTGGCCGCCTACGCTCCCTTTACGCCCCGTAAACCCGACCCACGCTACCCCCCCTCGTAGTTCCCCGGCTTCTGCCACGACGTTAG
+
BC9BCGGGCCG:@FFGCCEFCFGGGGGGGGFEGGCF@FECFGGGGGGGGGGGGC7CFFEGG9ECCFCEFFFEFEGGEGCGGDGGGDC:FFFCDGFFAFCGGC+C?AFFGGECFGGGGFCECCFGFFGG>FDAF<C,C7,ABDGGFFG,>DFDDFGADFFEEE>E*DAECE5FE*>DGF65>*;8*=*C9@ECGEC??C9CFD?CEC5*:5*101=*9).:C355**7)2*0**4=*6D588:)99E8)+;;)).))1:/:).)*98?>*77))1//+)*+((((((.*)*.46(3)571:-
@M03506:14:000000000-AKVR1:1:1101:16231:7568 2:N:0:30
GGACTACTCGGGTTTCTAATCCTGTTTGATCCCCACACTTTCGTGCCTCAGCGTCAGTTGAAGCCTAGTAAGCTGTCTACACTATCGGTGTTCTTGACGATATCTAAGCATTTCACCGCTACACCGTCAATTCCGCCTACCTCGACTTCACTCAAGCCCTGCAGTATCAATGCCACCCCTCTAGTTAGGCTAGAGTATTTCAGCACTGACTTACAGGGCCGCCTACGCACCCTTTAAACCCAATAACTCCGGACAACGCTTGCCACCTACGTATTACCGCGGCTGCTGGCACGTAGTTATC
+
CCCCCGGGGGGGGGGGGGGGGGGGGGGGGGGGGGGGDGGGGGGGGGGGGFGGGGGGGGGGGGGGGGGGGGGGGGGGGGGGGGGFGGGGGGGGGGGGGGGGGGGGGCFGGFGGGGGGGGGGGGGGGGGGGGGGGGGGGGGGGFGGGGGGGGGGGDCFGGGGFDFFGFGGCFFE?EDGGGGGGGGGGFCFCC8>:EFF:,<,;9EC3CFFCG>CCC73*9>C*4CEGFBF*?BCFA4C*+4CE538*?++=FG))87*5(/*8)5<*AEFC?DF*:?+<>BG(374(,5?0)(4;((9)*.).
@M03506:14:000000000-AKVR1:1:1101:23727:7582 2:N:0:30
GGACTACTAGGGTATCTAATCCTGTTTGATCCCCACGCTTTCGCGCCTCAGCGTCAGTATCCGTCCAGAGAGCCGCCTTCGCCACCGGTGTTCCTCCTGATATCTACGCATTTCACCGCTACACCAGGAATTCCACTCTCCTCTCCGGTACTCGAGTCCACCAGTATCCAGCGCCGTTCCCCAGTTGAGCCAGGGGCTTTCACACCGACCTTAGCGGACCGCCTACGCGCCCTTTACGCTCATTAATTCCGAACAACGCTTGCACCCCCCGTCTTACCGCGGCTCCTGGACCGGAGTTAGC
+
CCCCCGGGGGGFGGGGGFFGGGGGGGGGGGGGGGGGEGGGGGGGFGGGGGGGGGGGGGGGGGGGGGGGGGDEGGGGGGGGGGGGGGGGCEGGGGGGGGGFFCFGGCGGGCFEF9,CFGGGGGGGG@F7FCFFGGGGGGCFGGGFGGGCGGGGF=DE>?EAEEFFGDCFFF?FCGDBEGGFCG7:FGF:DFFGGGCCCCC?FCE,AEEE*5CF+*;=9):5CDDGGG5)*/7CC)6*49<*;**0:+<*3<8)5>G4C(97573*2;8)/8).0**+<>BEFF9(((.)()(()(()0)--4
@M03506:14:000000000-AKVR1:1:1101:25760:7589 2:N:0:30
GGACTACAAGGGTATCTAATCCCGTTCGCTCCCCTTGCTTTCGCGCACCAGCGTCAGTGTCGGCCCAGCAACCCGCCTTCGCCGCAGGTGTTCCTCTCGATATTCACGAATTTCACCTCTACACTCGGCATTCCACTCACCTCGCCCGGCTCCTAGCGATGTAGTCCTCAAGGCTATTCCGGAGTGGAGCCCCGTGCTTTCACCTCTATCTGACCAAGCCGCCCACGCGCGCCTTACGCCCCGTATTTCCTAACCACTCACGCCCCCTCCCTCGTCCCGCGGCTGCCTGCACTGAACTGCC
+
@CCCCGGDE<CFC6CF;CFFEAFGF8FC+@CFDFG,6@<FFGFGEFE+@E,CFCC,BFEC<,CGGGGAFGGGGG:FGC,,,BF++4+7B=5?EE9F,B+B==>,,,CFECE+E@BFFCF,785A,ED@+=+CCFFG<B:>FFG8=EGC>+@+3AFCG++,*,,35@,E,@>:,;>C9CF7,=?*1,*0:C86::B*84C,3;9<+52++11++3++2*0=83)***)5:).>5)7*,77C5*)1/*+/0:+/9)7*/(9*/)87):8)1)*)0)/*A<)/(((((((*)).3*()*)1)).
@M03506:14:000000000-AKVR1:1:1101:13983:7590 2:N:0:30
GGACTACCGGGGTTTCTAATCCTGTTTGCTCCCCACGCTGTCGCGCCTCAGTGTCAGCAACTGCCCAGCAGGCCGCCTTCGCCACCGGTGTTCTTCCGGATCTCTACGCATTCCACCGCTACACCCGGAATTCCGCCTGCCTCTACATTCCTCGAGCCCAGCCGTTCGCACGGCCGACCCCGGGTTGACCCCCGAGCCTTCACCGCACGCTTACCCGGCCACCTACGCCCCCTTTACGCCCAACGCTTCCGGCCAACCCCCGCCCCCCCCCGTCCCCCCCCCCTGCTGCCGCGCGTTCGTC
+
CCCCCGGGGGGDCFFGFGGGGGGGGGGGGGGGGGGGCGG7CF@FEGFDGEG@ECF9F8CFGFGGGFGCC@EFEGEGFD:CCDFCFGEGG@F@FFFGGGD:FGCFDFGGGCEEFCEFGDGD7B<FGGCFDCF,CFFCF7>F>DG8DF9,8,8@>;E+@:D5,,*@:CF5C;B:1:E*4B*:**2*33*++?CCC82****+39CF/>5E53777<C+)/0>9CD647.)*15E15)0)*):C73**/2)20*0)0)9>(/*.)79DGD)?>)))***;1<*((-3,(2)5)(()(()))--4
@M03506:14:000000000-AKVR1:1:1101:22035:7606 2:N:0:30
CGCTTACTCGGGTTTCTAATCCTGTTTGCTCCCCACGCATTCGCGTTTTGTCGTCAGTCACCGTCCAGAGGGCCGCCTTCGCCGCCGGTGTTCCTCCCGATATCTACGCATTTCACCGCTACACCGGGACTTCCACCCTCCTCTCCGTGACTCGAGACCGACAGCATCCAATGCCCCTCCGGGTGTCATCGCCGGGCTTTCACTTCAGACTGAACAGCCCGCCTACCGGCACTTTACGCTGTGTGCTTACGACCAACGCTCCCACCCCCCGTACGACCGCAGCGCACGGCGCGACGGTAGC
+
6,-,66CFF--66B,6E-,;,,6C<,<<,<;,,@6@+7+,66C,6C+6,,,,6C<C:CF9,:,:,:6EA<,68,+++,6C,6=++4++@7+8,,C,BBC7@+@EE?5++B+4,,9C,6++38>A,+@+@>,,3,37,3DC+,@E,3B**3:,;1@*,41=84::,,<2,5,7,>8,***=5**3*3+15+2****2:C*<C>79@+<7CFF*+*<+9*72)9)*/9))25)*2<**)*0****02+2*+0;.)))*1(/17))*0**)28).)****,)*-411(((0,)((0(())),,,
@M03506:14:000000000-AKVR1:1:1101:12629:7618 2:N:0:30
GGACTACCCGGGTTTCTAATCCCGTTTGCGCCCCTGGCTTTCGCTCCTCAGCGTCAATGTCGGTCCAGAATGCCGCCTTCGCCACCGGTGTTCCTCCAGATATCTACGCATTTCACCGCTACACCTGGAATTCCGCCTTCCTCTCCCGAATGCAAGCCACCCAGTATCAGACGCAGTTCCCCGGTTGCGCCGAGGGCTTTCACTTCTGCCTTAGGTGGCCGCCGATGCGCCCTCCAGGCCCCGTAATGCCGGAACACCCTTGCCCCCCCGTATTTTCAGCCGCGGCTGTCCCCGATTGACG
+
<CCC<ECF-+BE6-8CFE,CEFFGDEGGG+6B@FG8CFGEF<:@:EFD@FG<:FF@:EFCFG@@,C<F9<E9<C@F::BFFGGGGGGD4>FEGGGCCEAFEGGAFFAB>=C+@A,CEF7@>CADFE,6,A?EFDE:+++,66;;D3,6+>C,,6A,D:,@,48:DGG;:33FCC8*4>7,7595:CC,4:*=**1**=/A7;3+59+++;CC+:050*)68CD*)).)*93*/))*(0<E**/1/*/*<0:))))2*(1*)))908*)/./))*++2)*+(((-(((),*)))((10)))-
@M03506:14:000000000-AKVR1:1:1101:6968:7637 2:N:0:30
GGACTACTGGGGTTTCTAATCCTGTTTGCTCCCCACGCTTTCGCGTCTCAGCGTCAGTAACGTCCCAGCGAGCTGCCTTCGCAATTGGTGTTCCTCCTGATATCTTCGCATTTCACCGCTACGCCAGGAATTCCACTCGCCTCTTCCGTACTCGAGCCCGACAGTATCCACCGGCATTCGAGGGTTGAGCCCCCGCCTTTCACAGCGGACTTACCGGGCCGCCTACTCGCGCCTACCGCCCCATTATACCGGACCACGCTAGCTCCCTACGTATTACCGAGGCTCCCTGGCCCATGCTACC
+
CCCCC<E-ECFG7FGDGGEG,F@FF9FG99@<DC,@FG7FFEGGGGG:F,@AF@:FE@,CFGCDF7FG,CFCF@FGG,C<F>,>FEFFEFFGCCB9=FG,C?AEFAFFGGG7<FFGFGGDGGGC7:>7D,AF,<,5A<8+8=CGC,@CF@8DE+==++@8+:+@E7DCCC6,*3B5*DCC,:58C8:0,6<B1:**358+>+110/2=*85C@C<CDG:EDCC=9**)*)5C)<5*37;C5*10*++*3025)5)9C:D55))**<C4+./00*<<+6)*-(-(((-))0(,)((2)0))(
@M03506:14:000000000-AKVR1:1:1101:20841:7661 2:N:0:30
GGACTACCCGGGTTTCTAATCCTGTTTGCTCCCCACGCTGTCGCGCATCAGTGTCAGAAACTGCCCAGCAGACCGCCTTCGCCACCGGTCTTCCTCCGGATCTCTACGCATTCCACCGCTACACCCGGAATTCCGTCTGCCTCTACAGCCCTCGAGTTTGACAGTCGTCACGGCAGATCCGGGGTTGAGCCCCGGCCTTTCACCCCACCCTTACCAAACCCCCCACGCGCCCTTTACCCCCAGTGATTCCGGACAACCCCCCCCCCCCCCCGCTTCCCTCGCCCTCTGGCACCGGTCTCGC
+
CCCCCGGGGGGGFFEGGGGGGGGGFGGCGFGGGGGGGGGGGGGGGGGGGCFGGGGGGGGGGGGGGGDGGGGGGGDGGEFGCDGCFFEECCGGGGGGGGGDGGGGGDG<FFFFEFAGGDG:CGGGFGCCFCF=;D:FGGGGGGGCCFD8DGGEBE+@EEF79:DE,,63@**5*::87,4>>*75=B8E6BB8BEG58*>9C7F7*:*1:DG*3*++*/0:*99/7>>;:CEGC)7*4*0;E5<29<C=CC8)07575(**))0/9EEFGF70))2*+.*:((-((.())032),(1))).,
@M03506:14:000000000-AKVR1:1:1101:13902:7667 2:N:0:30
GGACTACTAGGGTTTCTAATCCTGTTTGCTCCCCACGCTTTCGCGCATCAGCGTCAGCAACGGCCCAGCGAGCCGCCTTCGCCACCGGTGTTCTTCCCGATATCTACGCATTCCACCGCTACACCGGGAATTCCACTCGCCTCTACCGTGCTCTAGCCACGCAGTCTCACCTGCAGCCCCGGAGTTGAGCCCCGGGATTTCACAAGTGCCTTACCCGGCCGCCTCCGCGCCCTTTCCGCCCAGTGCTTCCGGACAACGCCCGCACCCCCCGCATTCCCGCGGCTGCTGGCACGGCGTTAGC
+
CCCCCGGGGGGGFGGGGGGGGGGGGGGGGGGFGGFFFGGGGGGGGGGGGGGGGGGGGGGGGGGGGGEGGGGGGGGGGGGGGGGGGGEF=CFDGFGGGGGDEGGGGGGGGG>EGDGGGGGDED9BGDFC:FGGGGGGBFBFE7ECEGGEGDGFGGEACGFGGEECCF9?@FF9CC??FFGGB858EFF?+>:;E=E5**=<FFGCFF+++:C7?F+0/97><DDE**)0/75C37?*97);C*900+0/A8A555)>GBGD3.>)9EC)?@)).>*+24):(,929B?).7(4)4()050(-
@M03506:14:000000000-AKVR1:1:1101:24873:7678 2:N:0:30
TAAGACAAACCTACGCCAATGGTTGTTCTGCCCGTCTGTTTCTTACTCTCACGCGTCTGACCACACGTCCTCTCCGCCCCTGTCTCCCTCTCCACCTCCTCTCTTCTCCCTATCTGCCACCCCCTCCCTGCCTCCCTTCCCTCCCTGCCGCCATCCTCTCCTCTACCTCTCCCTGCGCTTGCCTGCTTCCCGTACTCACCGCGGGACAATCGTACGAGTCACGCCTCTCACCTCTCACACTCTCAGACGCCACATCCGCCGCTCCACCACGACATACGCCCTCAGACCTAGCCCGTTCACC
+
6A9,8<,--;-,;<,+++@,,,,,,8;,,6,66,6,,9C,<,,,,6C,@,,6,,8@:F,,,:,,,8+,,,,,,,C+@B6+:,6,,,C,?<,,:,44,,,,4,4:595?,,,:,C?,5,,,44++++4+,,,,,5,+,,,464>++,3,@+8=+16,,,,,76,,,3,,@,3,,,3,4++*4*13,:859,D*4*4*22,,4**4**2*2*****3/**)0++**2*))*297*)173*/+*0:**++)***).)***(1*.))/9+;)/.*)))*++.)2((.(().7)*)()(()))(.)
@M03506:14:000000000-AKVR1:1:1101:5033:7733 2:N:0:30
GGACTACAGGGGTTTCTAATCCCGTTTGCTCCCCTGGCTTTCGCGCATCAGCGTCAGTATCAGCCCAGTAACCCGCCTTCGCCTCAGGTGTTCCTCCCGATATCTACGCATTTCACCGCTACACCGGGAATTCCAGTTACCTCTTCTGTACTCTAGTCTGCCAGTATCAGCTGACCCTCCGGGGTTGAGCCCCGGGCTTTCACAGCTCACTCACCAAACCGCCTACGCGCCCTTCACGCCCAATATTTCCGACTACCGCTTGCCACCTACGTATTACCCCGGCTCCCGGCCCCTAGTTAGC
+
CCCCCGGGGGGG@FGGGGGGFGGGGFG@GFGGGGGGGGGGFGGGEGGGGGGGGGGGGGGAEGGGGGGGGGGGGGGEGGGGGGGGG8EFCFG,5FEGGGDCFDGGFGGGGG>FGGGGCCEDDGFCFGGECGG?F9F<EDGGGGGGFF;>@;E:EAD,@D,EDFF8FGFFFCGBF6C?F>6@CG5*@BC?8E,D**:EE78CGCC>;?C+<;C+2*3>55.*))9:<D3>5D7:)7)*27:=8:*0*+0*<@:)))1*24>*7.56:@;)09C07*<CG20:,(4(((()(0(()-(0**).:
@M03506:14:000000000-AKVR1:1:1101:17184:7742 2:N:0:30
TCCTCACCCGGAATAAAGGCGCTCATTGTTTTGTTCCCTCTATGCTCCCGCGCGCGCTCACCCCCTCTGTTCTGTCCTCTCTCCTGCGTTCGTGTCCGCTCCCGCATCATATTCACTCGTGACCCCCTCTCTTCTCTCTCGTCGTCTCCTCTCACTCCTTCACACCTCCAGCGCTCCCCTCCCACTGCGCCCCCCCCACACCACCCATACTCACTCACTCTGCTCCCCACCACTCTGACCTCTCCCCCCCCCCAACCCCCCCTCGCCCCCCTCCCTTCCCACCGCCCCGGTCCACCCTCCC
+
8,-,,,,-=++@+-,---,,86+B+,,,,,,,,6,<,,,;,,6,<,6;C++++++6++,+66::+8,,6<69,,66,,C,,,,:,:,+4+++4+,,,4+++++8+4++,,,,,,,,,,:6,,+,,++++,,,33,,,8,3+@B7++6@3,35@,7,,,,,,,4@,*335,,,***64:*,6:E,@,,,*1*4*****2*/2**2/:1**2**+2++***+**0+2*0501)59/7*62*+23*09**.**/0.)*11(9:3))*)/:./)).)***+()2).(((((0-)((.),2))(((
@M03506:14:000000000-AKVR1:1:1101:28563:7743 2:N:0:30
GGACTACTCGGGTATCTAATCCCGTTTGCTCCCCTGGCTTTCGCGCCTCAGCGTCAGTGTCAGCCCAGCAACCCGTCTTCACCTCAGGTGTTCCTCTTGATATCTACGCATTTCACCGCTACACCAAGAATTTCGATTGCCCCTTCTCCACCCTAGCATGACAGTTTCACTTGGGAGTTCCGAGTTAAGCCAGTTGGTTTCTCAAGTGACTTGTTAAGCCGTCTACTCGCCCCTTCTGGACAGTAAATACGAATAACGTTATGCCCTTACGTGTGCCCGCTGACCCTGACTCGTATGTCCC
+
6@CABFFGG@CGFG8<EF<,6FE;C<<,CFGC@CF,DEE@FAFCGECGGC,<:F7F:EGFC9EC<,,:CFEGG:FB@,CCECE@F<<?,B?FGCAFFG,,,EF??E9,+B,:FFGFGD+++>FGGD,,,995,,A4,9+44,>8DF9,@=4,+63==,@D,=6,,@DADFC,,,,,66=D931>3B7C5,@7:3,5,1*4;+,,,4@E77E+,2,,++3,**;,*2+;*22*)2/**+*,4+/2+19++23)))1+;3**))3+**+)+/*.)**+3()1(-(((.(8.9).>:-*)/)).
@M03506:14:000000000-AKVR1:1:1101:25692:7744 2:N:0:30
GGACTACTCGGGTATCTAATCCTGTTTGCTACCCACGCTTTCGTGTCTCAGCGTCAGAAGTGGTCCAGTAAGCTGTCTACACCACAGGTGTTCCTCCTGATATCTACGCATTTCACCGCTACACCAGGCATTCCGCTTACCTCTCCCACCCTCTAGCATTCTAGTTTCCGCTGCACCCTCCCAGTTAAGCCGGGAGCTTTCACGACAGACGGGGAACACCGCCTACACACCCTTTACGCCCAGTACGTCCGCACAAAGCGCTCTGCCCACGTATCTCCGCGGCCGCTGGCCCTGTGTTCGC
+
<CCCCGFCEFF7EGFFF-;EC,<CFCFFGG<C;,;F+@F@<ECE<FFFGFFGCGGCF9<FG<9CFGGGGEFEFDFGECAFFGFFFGGGFDFCEGAFEFCFFA<EEGAEGE@@,FCG<@FGGDFFFG<=+AA,CE:CFFB=D99EF,D8=8>+DDA,EFFDEAD,@4@,=@B:88,3@E8DG=@8D,,,6@8>+:+@*,,5EGCE*7:CF>****4*5;674D)/:7))01)19)/11*:C3*/>7+*.2A2)75C*1(027)7**03)07)..0*+3))7(((((,()().-)()29).(4
@M03506:14:000000000-AKVR1:1:1101:7055:7750 2:N:0:30
GGACTACAGGGGTTTCTAATCCTGTTTGCTCCCCACGCTTTCGTGCCTGAACGTCGGTACTGGTCCAGGAAGCCGCTTTCGCCACTGATGTTCCTTCCGATATCTACGCATTTCACCGCTACACCGGAAATTCCGCTTCCCTCTACCGTACCCTAGCTATTCAGTCTCGAATGCAATTCCCAGGTTGAGCCCGGGGCTGTCCCACCCGACTTAACTAACCGTCTACGCACGCTTTCCGCCCAGTCATTCCGATTAACGCTCGCCCACCCTGTAGTCACGCGGCTGCTCTGCACGCGTCACC
+
CCCCCGGGGGGGEGGGGCGGGGC<FF,FC@CFCFGGECCG,FCEDFGGGFGFGGGGEFFCGFCF9EF8<,CA8EEGGGFFEGGGGGGFFGFFGGGGGGGGGDGGGGFDEE@CGCG<FE:@FGFGG:@+::FGA,=+@FEFFGFGDFF=FGG6DFGFGC,@;F;FA9FFFFCC?9;CCCAA>9?FCB,@D,@*>:*:85*4,0,><*:5:55:+3+57;F*79>*/+)8//)=*.7*)17;C*19*<94:C808>3**4)775)/9*;)1)*97*3++))2,,2((-39)1).)2()))(()
@M03506:14:000000000-AKVR1:1:1101:21079:7789 2:N:0:30
GGACTACACGGGTTTCTAATCCCGTTCGCTCCCCTAGCTTTCGCGCCTCAGCGTCAGTGTCGGCCCAGCAACCCGCCTTCGCCGCAGGGGTTCCTCTCGATATCTACGCATTTCACCGCTACACCGAGAATTCCAGTCGCCCCTTCCGCACTCTAGCCAGACCGTATCACTTGACCTTTCCGATTTAAGCCCGGAGATTTCACAAGTGCCTTGTTTGGCCGTCTTCCCGCCCTCTCCGCCCAGTAACTCCGACCAAGGCTTGCGCCCCCCGTGTTCCGCCGCCTCCTGGCACGCAGTTCTC
+
CCCCCGGGGGGGEFGGFGGGFFGGGEFEGGGGDEGGGFFFGGE7CCFCGFFGGCFFFAFFF7@@@FECFGCGGGEDDEC=FGE+@CCC+==FGG,C?FGCCCGEGEFEGGE7CFCGGECF:>ABF7F3@FBDFFC9F,+@FGG@FFFCC*3:C:;,D8:D6*18C*2>,,?,<CB,,<,>9*****,4,,6;CE5=*:97<:FF6*=4<;21+2>E55)<3)9:/**)*18*))024))12*19*0+*+<8>)85**-9<).7)5/:5E3)0)2200():((4((,.).8(,8(,17*).)
@M03506:14:000000000-AKVR1:1:1101:17897:7807 2:N:0:30
GGACTACTCGGGTTTCTAATCCTGTTCGCTCCCCATGCTTTCGCTCCTCAGCGTCAGTTAATGCCCAGAGACCTGCCTTCGCCATCGGTGTTCCTCCTGATATCTGCGCATTTCACCGCTACACCAGGAATTCCAGTCTCCCCTACATCACTCTAGTCTGCCCGTACCCACCGCAGATCCGGAGTTGAGCCCCGGACTTTCACGGCAGACGCCACAAACCGCCTACGAGCTCTTTACCCCCAACAATTCCGGATCACGCCTGCGCCCTACGTATTCCCGCGGCTCATGGCGCGTTGTTAGC
+
CCCCCGGGGGGGFGGGGGGGGGGGGGGGGCGGGGGGGGGGGGGGEGGGGGGGGGGGGGGGGGGGGGGGGGGGGGGGGGGGGGGGGGGGGGGGGGGGGGGGGGFGGGGGDGGCGGGGGEGGGGGFFCFGFGGFGGGCFFFGGGGGGGG9FFGGGGG,@ECFFFGGG8=CEFGEEEC=:6CE@E78?CFGGGGGEGGGC5D,D9>8:=5==FGG5CGG4>:F5)9=<F3A5C572797)*/CE=5**:6*3<<>.0)091**7>477;E>8>309CF+0<)/4((-())15)(-.,()07<2:
@M03506:14:000000000-AKVR1:1:1101:19759:7828 2:N:0:30
GGACTACCGGGGTATCTAATCCTGTTTGCTCCCCACGCTTTCGCGGATGAGTGTCGGATCTGGCCCAGCGAGCCGCCTTCGCCACCGGTGTTCTTCCTGATATCTACGCATTCCACCGCTACACCAGGAATTCCGCTCGCCTCTACCAGTCCCAAGCCTTCCAGTTTCCTATGCACATCCGGAGTTGAGCTCCGGGATTTCACAAAGGACTTAAAAGGCCACCTCCCCGCGCTTTACGCCCACTAACTCCGAAGAACGCTTGCACCCCCTGTATTACCGCGGCTGCTCGCACGGTGTTACC
+
CCCCCGEGEGGGGGGGGGGFCFGGFGGGGGGGGGGGGGGBFFGGGGGGGGGGGGGFGGBFFFGGGGGFGGDBFCBDGGGGGGGGGFG>@B=FGGGGGGGG<5FFGFFGEECG<F,FDFG+=FFGG?FCGG8FDF@F7FCFG8C,EC>8>>4:FGFFGG?C:CF;D,,5>:,,,;,?22CC5>C8;C1,4?9CFG5*3*09C+>>+::7CFF41:9EFD4CFGC6**.)/)0:/5)*6*8*:5*97<+*<C8>))*294CC)7<CGEGD8)/077+2<A3C(((,(,.*-;02)--7)06))
@M03506:14:000000000-AKVR1:1:1101:6844:7840 2:N:0:30
GACTACAAGGGTATCTAATCCTGTTTGCTCCCCACGCTTTCGCACCTCAGCGTTAGTACCGGGCCAGTGAGCCGCCTTCGCCACTGGTGTTCTTCCGAATATCTACGAATTTCACCTCTACACTCGGAGTTCCACTCACCTCTCCCGGACTCGAGATCTTCAGTATCGAAGGCAGTTCTGGAGTTGAGCTCCAGGATTTCACCCCCGACATAATGATCCGCCTACGTGCGCTTTACGCCCAGTGCTTCCGAGCAACGCTAGCCCCCTTCGTATTGCCGCGCCTGCTCTCACGAAGTTCGCC
+
CCCCCGGGGGGGGGGGGGGGGGGGGGGGGGGGGGGGGGGGGGGGGGGGGGGGGGGGGGGGGGGGGGGGGGGGGGGGGGGGGGEGGGGGGGGGGGGGGGGGGGGGGGGGGGGGGGGGGGGGGGGGGGGGGGGGGGFGGFGGGGGFGGGGCGGGGGGFFEDCCGGGGDFEGGGGG8BE=EEFGGFFFFFCCFGGGGGGFEGG;FF5;7C?ED<F,:9CF+=CF595;>A.A7>E5>@:1>.88****0+1<;5);D75C97:547>DEC)070.56+3@>FE(44(,2)*.*6()(-***(-:
@M03506:14:000000000-AKVR1:1:1101:5101:7843 2:N:0:30
GGACTACTGGGGTTCTAATCCTGTTCGCTCCCCACGCTTTCGCTCCTCAGCGTCAGTATCGGCCCAGAGACCTGCCTTCGCCATCGGTGTTCCTCCTGATACCTGCGCATTTCACCGCTACACCAGGAATTCCAGTCTCCCCTACCGAACTCTAGCCTGCCCGTATCGACTGCAGGCCCGCAGTTGAGCTGCGGGTTTTCACAGTCGACGCTACAAGCCGCCGACGAGCCCTTTACGCCCAATAAACCCGGACAACCCCCGCACCCTTCGCCCTACCGCCGCCGCTGGCACGTAGTTGGCC
+
CCCCCGGGGGGGGGGGGGGGGGGGGGGGGGGGGGGGGGGGGGGCGGGGGGGGGGGGGGGGGGGGGGGGGGGGGGGGGGGGEG@GGGEFGFCAFEGGGGGGGGGGGGGGGGGGFFGGGGGGGGGGFG>FGFGGGGGG<,EFGGGFGGG>BE>D9=DGGGCGFFE@:D>:DEED6,@,@:;@G5EC,,,1D;>FGEC=:*=CFGG?+A**1)/**8@CCF:CDG)/93)8E3.29)0?(/8E57CF7+20**:.))*1*(**).)9<E*);)*))1*28()*-4(-36(0(74,0(,*/*(()
@M03506:14:000000000-AKVR1:1:1101:13399:7850 2:N:0:30
GGACTACTCGGGTTTCTAATCCCGTTCGCTCCCCTAGCTTTCGCGCCTCAGCGTCAGTGTCAGCCCAGCAACCCGCCTTCGCCGCAGGTGTTCCTCTCGATATCTACGCATTTCACCGCTACACCGAGAATACCAGTTGCCCCTTCTGCACTCTAGCCCCGCAGTATCAGCTGACCTTTCCGCGTTAAGCCCGGAGCTTTCACAGTTGACTTGCGGTGGCCGCCTACGCCCCCTTTCCGCCCAGTTACTCCGAACAACGCGTGCTCCCCCCGCACTACCCGCGCGTCTGCCACTTCGTTGC
+
CCCCCGGG-BFGCFEGGGGEFFGEGCCGGGGGGGGCGGGGFGGGGGGGGGGGGGGFEGGGGFGGGGGG<FCGGGGGGGGGCGGDGFFF8EFFGG9F<FFEEG:CEFFFGBCFFF9FFC>C:FDGC@=EC:F9FF:>?F9FFGGGGGF9DFGFGFF,@8DC6E8*5,3@:CG;:9D6C9:CGG**@C8C,9>**=*//*>=C+>+9+=<7*CG:@*=9):6*)9C*7.<C3>CC357)07C*>*10++*+++))093*47*)0)9>FF)25CB)1**<40/((-71,75,6))0()*)).((
@M03506:14:000000000-AKVR1:1:1101:13297:7866 2:N:0:30
GGACTACCGGGGTTTCTAATCCTGTTTGCTCCCCACGCTTTCGCGCCTCAGCGTCAGTTACGGGCCAGTGTGTCGCCTTCGCCACTGGTGTTCTTCCGAATATCTACGAATTTCACCTCTACACTCGGAGTTCCACACACCTCTCCCGCACTCAAGACAGCCAGTATCAAAGGCTATTCCAGGGTTGAGCCCTGGGCTTTCACCTCTGACTTAACTGTCCGCCTACGCGCCACTTTCGCCCCGGAAATTCGAGCAACGCCATCCCCCTTCGTATCACCGCGGCTGCTGGCACGATGTCAGC
+
CCCCCGGGGGGGGGGGGFGFGGGGGFFGGGGGGGGGGGGGGGGGGGGGGCFGEGGGGGGGG>FGGGGGGCEEEFGGGGGGCEGCGFF?FFGGGGGFGG7:FFG<FGGGGCEEGGDGFAFCCFGGC@+@@BCFEGGGFEEEGGGCEGGCEB@?GFGF9DDEC1::DF,;@E9;>C,>,;CCCCFCFG5?FFG7,:>*14=CFCFE1A,==7F+48,1+=AC2):7*258*1:*9=6*)*5C55)))***+3*008<FC07*).79CF?)*)*075*+28:E((((40,9(.(,)3(*7*)))
@M03506:14:000000000-AKVR1:1:1101:23901:7880 2:N:0:30
CGACTACACGGGTATCTAATCCCGTTTGCTCCCCTGGCTTTCGCTATTCAGCGTCAGTGTTGGTCCAGGATGCCGCCTTCGCCACCGGTGTTCCTCCAGATATCTACGCATTTCACCGCTACACCTGGAATTCCGCCTCCCTCTCCTAATCTCAAGCCATCCAGTATCAAGCGCATTTCCCCGGTTAAGCCGAGGGATTTCACGTTTGACTTAGTTGGCCGCCTACGAGCCCTCTACGCCCCGTAATTCCGAACAACGCTGGCCCCCACCGTATTCCCGCGGCTGATCGCACGTAGTTGTC
+
-88,B:FCFCGGGGGGDGGGGGFGGCE,FFGGFGG8DFFFDG;FGGEFGCCEFGGFGGGFG<FFGG9FC,CDFGCGGGGG7CF7FFE7CFGCG9FFFF<,CBFGA5E+:?FGGGE<FEGG7FEFFC,,AFEDFF,@+@=BFGGFFF,,,6DDFFEFE8DEGG8EFCFF8A9F>CC+:ECCB,@@EEC,@EG7*;BC;1<,=+58:04798D8,=CF>*)3/5DGD<33:DEFG);74*)/*//97***<<C507757(9*)0)7**/)279))*03+3)>((49(()*-)((),(*77)).
@M03506:14:000000000-AKVR1:1:1101:3628:7890 2:N:0:30
GGACTACTAGGGTATCTAATCCTGTTTGCTCCCCACGCTTTCGCGCCTCAGTGTCAGTTACAGACCAGAAAGTCGCCTTCGCCACCGGTGTTCCTCCATATCTCTACGCATTTCACCGCTACACATGGAATTCCACTTTCCTCTTCTGCACTCAAGTCTCCCAGTTTCCAATGACCCTCCACGGTTGAGCCGTGGGCTTTCACATCAGACCTAACAAACCACCTGCCCGCGCTTTACGCCCAATAATTCCGGATAACGCCTGCCACCTCCGTATTCCTGCGTCATCTGTCACGCAGTTAGC
+
CCCCCGGGDFGGFEGG<CGGEFGGGGFGFGGGCF<C:@6FCFEGEG@666;CFEFGGGFGDGGCFGG<AFFFGGGGG@FEFF@F@,6CGC==FG,FEFGFFFCFGGGFGEGGGGABFCE:FBEF<9C,999ABFGGGFCFEFGEA9D@;@EGG?,4@84@E@?D6@DFC,@C8D9B=>+CC8C=DE89,@8+>C+5@CE?7;EE@779,**4<4,>2*;99*C:46);CDB=)5)+1/>EG5*0*3+3<C0)..*+;(/*.).9*<85@4<)0*3+3)/<941((667-9)))(().*..)
@M03506:14:000000000-AKVR1:1:1101:19872:7897 2:N:0:30
ACGGCACACCGGGTTTTTAAGACGTATTAGTCCCCCCAACTAGCTCTCCAGAGGTAGTCACCCGCCACCACCCCGCCATCACCCCCCGGCTTCCGCCGCATCTCTTTCCCTCCCCCCACACGCACCCCGCGTTCCCCCTCCACCCTCCTCCCTCAACCTGCCACACCGCGCAATGCGTACCGACGGTGGACCCCCGGGCGTGCCAACCCCCCCCCTCTCCACCCCTCCGCCCCCTCCCCCACCTCGCTATCTGCAAACCCCACCCCCCCCCCCCAGCCCCCTGCCGCCGCAGCCAGCTACC
+
-,8,A:+6C-6@E@,=9C66,6,6,,,;,,,<CCC7@+,8,,6,,66CF,,,C,,,,,,,6,,++778,,,,,+8+++,,,C,,8>+++4+4,,++++44+8,8,,,,C,,,+6>F7+@3++++8<F++33**5,?C**6*,6,****6,,48;,,,4,,6*5A8*=**/***/++*3*:****/1****+*2*/******)/*++*/*/)1*78***)22>**//.87*)>57>*(1):2**2/::)*1+******.*:5))9***)/))))1***,):(((((((0()(,)41/))-)(
@M03506:14:000000000-AKVR1:1:1101:5561:7914 2:N:0:30
GGACTACTGGGGTTTCTAATCCCGTTTGCTACCCATGCTTTCGTGCCTTAGTGTCAGGAACAAGCCAGTTATCTGCCTACGCCATCGGTGTTCCTCCTAATATCTACGGATTTCACTCCTACACTAGGAATTCAAATAACCTCTCTTGTCCTCTAGCTCTGTAGTTTCGATAATGGGTATCCGGTTGAGCCGGACGCTTTCACTCACGACTTACAGTGCCACCTACGCAACTCTTTACGCCCAGTAATTCCGGATAACGCTTGGATCCTCTGTATGACCGCCGCTGCTGGCCCGGAGTTCG
+
CCCCCGGGGGGGGGGGGGGGGGGGGGGGGGGGGGGGGGGGGGGGGGGGGGGGGGFGGGFGGGFGFGGGGGGGGGAF9E<F@7CFGGGGGCFCFEFCFGGGGGGGGGGGGFGGGCEF<FFGFF8FFFGFGGFGG,AAEFAFCCFGFFFFFGF8BDFFDEFGGG9;=4=CEFFDCDFGE,3=F,C+C>CEGGEC>CEGGCEFGGGG,@CF7*;CFCF,;:>:D4?C*?5A5*8C:1+=9=6E**//2:9AEFGFB):CF4:C>357CF8;9;+097ACD5FC((((4,())0((036)750)(
@M03506:14:000000000-AKVR1:1:1101:5753:7923 2:N:0:30
GGACTACAGGGGTTTCTAATCCCGTTTGCTCCCCTGGCTTTCGCTCCTCAGTGTCAGTGTTGGTCCAGGATGCCGCCTTCGCCACCGGTGTTCCTCCAGATATCTACGCATTTCACCGCTACACCTGGAATTCCGCATCCCTCTCCCAAACTCAAGCCATCCAGTATCCGACGCAGTTCCCCGGGTACGCCGAGGGATTTCACTTCTGACTTAGTTGGCGAACTGCGAGCGCTTTACGCCCAGGAATTCCGAACAACGCTTGCCCCCCCCGTATTACCGCGGCGGCTGGCACGGCGTTAGC
+
CCCCCFCFFGGGGEGGGGGGFFFGGGFGGGGGD@F<FGGGGGGGCFGGGGGGGF<FGGGFDEFGFFEFGFDGGGGGGG,CFCFGGGFGCCFFGEDFFFFDFGDGFFGGGEGGFEFFGGGC:=EFFGGC,AF?=FGGCG7ABFG8DEFFFFG,DGC9E@,3DFF9D,=9,=8B:8CCE,@,E:C**5@,;8**>C5:;6:9>79,++=++;;1<FCCC4A*/)2*778):))/1).75<BED:C**:<?7<85:>DG433*).8*7@E3*7>.)20+<<)1,41,(7()-7(.)3(9.0(-)
@M03506:14:000000000-AKVR1:1:1101:15514:7928 2:N:0:30
TAACTAGTCGGGTTTCTAATCCTGTTTGCTCACCACGCCTTCGTGCATGAGCGTAAGTGTCAGCCCAGAGACCTGCCTTCGCCATCGGTGCTCCTCCTGCTATCTACGCATTTCACTGCTACACCAGGAATTCCAGACACCTCTGCCACACTCCATCCTTGTAGGCCGAAATGCCAATCGCAGGTTAACCCCGGGGATTCCACCCCTGGGTTAAGAAACGACCTGCGAACAAGTTACTCCCAGTAGTTCTGATCACCGGCCTCACCCGAAGTATGATCTCGCCACTAGGCACGATATAGAC
+
-,-,66,-<86+;8;FG<CF,C66,,<6,E@,;,;C7+,;B6,6CB@<FG,E+86@6CFAA9,C,8,6,C,,CE<,,:6,C76,,CF:@,+:9:,4,,9,,5,,,,?,@C,?5,59,AE,E<,,9+,6+9A<,,,,,+49A,9>8F>BGG7,6,=,,,DFC,7,3@FCC6+D,3@>,,@633@+D,,,,4,4++****5,2:>,49;F5/9*4+,5+8/*)1?4*;2)2))*21+27C=+82**3++12++@6=D*0()*..5*/C*)*)))*0+++.1+.(((((.*(731>1(*)*.),
@M03506:14:000000000-AKVR1:1:1101:6077:7941 2:N:0:30
GGACTACCCGGGTATCTAATCCTGTTTGCTCCCCATGCTTTCGAGTCTCAGCGTCAGTAATCAGCCAGGCAGGCGCCTTCGCCACTGGTGTTCCACCCAATCTCTACGAATTTCACCTCTACACTGGGTATTCCCCTGCCCTCTCCGATACTCAAGTCAGCCAGTTTCCTCTGCACGTTACAGGCTAAGCCCGTAGATTTCACAGAAGACTTAACTAACCGCCTACACTCCCTTTACGCCCAAGAATTCCAAACAACTCTTGCACCCCCTGTATTACCGCGTCTGCTGTCCAGGCGCTAGC
+
CCCCCGGGGGGGGGGGGGGGGGGGGGGGGGGGGGGGGGGGGGGGFFFFGGGGGGGGGGGGGGGGGGFGGGGGEGCG@FGGGGGGGGGDGGGGGGGGGGGGGGGGCFGG:FGFGGGGGGGFGGGGGGGGGGFGFFGG?F:AE8EDGGGE6CC;FCDF;DF=E,,D=EGF:D9F,8EF6D?F8,,,@>E7<EFGG+CE5CE@DGGGCFGG,;++5:FF77*CDGDE48;),28CF4)=4C>==***22+;FC++;:CD<);9+*874@*)1>F6**++<9)*((((()-7-6)))(()).-((
@M03506:14:000000000-AKVR1:1:1101:14918:7942 2:N:0:30
GGACTACAAGGGTTTCTAATCCTGTTTGCTCCCCACGCTGTCGCGCCTCAGTGTCAGCAACTGCCCAGCAGGCCGCCTTCGCCACCGGTGTTCTTCCGGATCTCTACGCATTCCACCGCTACACCCGGAATTCCGCCTGCCTCTACAGTGCTCCAGCCCAGCAGTTCGCACGGCCGACCCGGGGTTGAGCCCCGAGCTTTCCCCGCACGCTTCCCGGGCCACCTCCGCCCCCCTTACGCCACACGCTCCCGGACAACGCCCGCCCCCCCCGCATCACCCCGCCCGCTGGCCCGGGGCTGCG
+
CCCCCGGGGGGGEFGGGGFGGGGGGGGGGGGGGGGGGGGFGGFGGGGEGFGFGGGGGGGGGGGGGGGGGGGGGGGGGGGGGGGGGGDFCCFGGGGFGGCFFEGGGGGGGDGGGGGGGGGEGGGGGGEE>FF<FEFGG:=FGGGD9DFFGFGFGFF=DFEF6@?3@DFED5CCGGGGDE*=8C*:CEE+CGGFGC**?C+1>+<8*:*7:<3<*9C*7<BE**/**/07*)7:)7)93*7?****)**)2::))77*5,)175>)9:C.:7)).**++.)14,(41((.3)183(())0(((
@M03506:14:000000000-AKVR1:1:1101:21207:7942 2:N:0:30
GGACTACAAGTGTATCTAATCCTGTTTGCTCCCCACGCTTTCGCGCCTCAGCGTCAGTTCCGGTCCAGTGAGCCGCCTTCGCCACTGGTGTTCCTCCCAATATCTACGCATTTCACCGCTACACTGGGAATTCCACTCACCTCTCCCGGTCTCAAGCCACGCAGTCTGACAGGCAGTTCCTCGGTTAAGCCGAGGGATTTCACCCGTCACTTGCATAGCCGCCTACGCGCCCTTTACGCCCAAGAATTCCGAATAACGCTTGCCCCCTCTGTATTACCGCGGCTGCTTGCAGAGGCTTAAG
+
CCCCCGGG9@FFGGGGGGGGGGGGGGGGGGGGGGGGGGEFGGEGGGGGGGGGGEEFEGGGGGGGGGGGGGGGGGGGGGCF?FGGGGGGEFGGGGGGGGCDFGGGFFGE>EEGGGGEFGGGEGFGFC<EFGGGGGDDCFE8FFGGGGFG+@C@93:EDFGGE68C?E;;;EF,+@3@9;<EC@**3:@CCCDC>CC5>,:?CFFGGGCECDG79FCDGGFGCDGDCGFE538E)8?*5538ECD*>6+/<@C7507>D0<5@330>*:01)2***3++.):;;9((-4*5)))*,4*.))-.
@M03506:14:000000000-AKVR1:1:1101:6292:7946 2:N:0:30
GGACTACACGGGTATCTAATCCCGTTTGCTCCCCTGGCTTTCGCTCCTCAGTGTCAGTGTTGGTCCAGGATGCCGCCTTCGCCACCGGTGTTCCTCCAGATATCTACGCATTTCACCGCTACACCTGGAATTCCGCATCCCTCTCCCAATCTCAAGCCATCCAGTATCAGACGCAGTTCCCCGGTTAAGCCGAGGGATTTCACGTCTGACTTAGTTGGCCACCTACGAGCCCTTTACGCCCAGTAATTCCGAACAACGCTTGCCCCCCCCGTATTACCGCGGCTCCTTGCACGGAGTTAGC
+
CCCCCGGGGGGGGGGGGGGGGGGGGGGGGGGGGGGGGGGGGGGGGGGGGGGGGGGGGGGGGDGGGGGGGGGGGGGGGEGGDGGGGGGGGGGGGGGGGGGGGGGGGGGGGGGGGGGGGDDFGGGGGGGGFDGGGGGG7FEGGGGEGGGGF8DGGGG?GGCFGGGGGD=DECF@=8>BGFCFFFGGEE8CCGGGC>BEGG?FGFGGE5,=9@FGFC?FCCAG*:>**6):2>AGGFFGFG3CE5/9*A:@F?<55B)55(1*7)8*9:*<C>).)0<:C<>E9(,((-2*)9)4)((17))62
@M03506:14:000000000-AKVR1:1:1101:11375:7953 2:N:0:30
GGACTACCCGGGTATCTAATCCTGTTCGCTCCCCACGCTTTCGCTCCTCAGCGTCAGTTGTTGCCCAGAGACCCGCCTTCGCCACCGGTGTTCCTCCTGATATCTGCGCATTTCACCGCTACACCAGGAATTCCAGTCTCCCCTGCAACACTCAAGTCGGCCCGTATCGACTGCAGGCCCGGAGTTGAGCTCCGGGTTTTCACAGCCGACGCGACCAACCGCCTACGAGCTCTTTACGCCCAATCATTCCGGCCAACGCTTGCCCCCTACGTATTACCCCGGCTGCTGGCCCGTAGTAGGC
+
CCCCCGGGGGGGGGGGGFGGGGGFGGGGGGGGGGGGGGGGGGFGFGFEGGGGGGGGGGGGGGGGGGGGGGGGGGGGGGEGGGGGGGGGFEGFGGFGGGGFGGCFGFGGCCEFGFFGGGGGGGGGE==FD,EECFGGG9CDFFGGGGGGGGGGGGGGFEGGG>EEG6:?E8EFEGGGGGE*>:;CCGG7@FCFGGEE:**1>>FGFDCEGDDGGDGECDDE3C<7*775CGDC7**24C3:C5*2*206A@A))0/1*(9E37)**;C3;>*7**++0))241960(4).7(()-,95*)).
@M03506:14:000000000-AKVR1:1:1101:15418:7966 2:N:0:30
GGACTACTAGGGTTTCTAATCCTGTTTGCTCCCCACGCTTTCGCGCCTCAGCGTCAGTATCGGTCCAGAGAGCCGCCTTCGCCACCGGTGTTCTTCCCAATATCTACGAATTTCACCTCTACACTGGGAATTCCACTCTCCTCTCCCGATCTCTAGTCATCCCGTTTCGAGCGCAGTTCCCAGGTTAAGCCCGGGGCTTTCACACTCGACAAAAATGACCGCCTGCGCGCCCTTTACGCCCAGTAAATCCGAACAACGCCCGCCCCCTTCGTATTACCGCGGCCGCTGGCCCGAAGTTACC
+
CCCCCGGGGGGGCFGGGGGGGGGGGGGGGGGFGGFGGGGGGGGGGGGGGGGGGCFGGGGGGGGGGGGGGGFGGGGGGGGGGGGGGGGGCFGGGGGGGGGFGGGGGGGGDGFGGGGGG?FGGGGGGGGGGGEGGGFGAFFGGGGGGGGGCBEGGGGGGGFGGGGGFGGGGGFEG68CGGGGGGGGCFEFDGGGGGDEGGGCFFGCG?EFFDGGFGCFFFFFCCD:3C>EECEGDF4:<DEGGGGGG?C4<EE::55CF9D*))>DCCE)*87>5CC@@4)/((((41(07:1?B(-).1)))
@M03506:14:000000000-AKVR1:1:1101:11164:7968 2:N:0:30
GGACTACACGGGTATCTAATCCCGTTTGCTCCCCACGCTTTCGCGCCTCAGCGTCAGGAATTGCCCAGAGACCCGCCTTCGCCACCGGTGTTCCTCCCGATCTCTACACATTTCACCGCTACACCGGGAATTCCAGTCTCCTCTGCAACCCTCAAGAACAGCAGTATCGATCGACGTTCTTCGGTTGAGCCGAAGGATTTCACGACCGACTTGCCATCCCGCCTACGCGCCCTTTCCGCCCCGTAATTCCGAGCAACCCTTGACCCCTCCGTCTTCCCGCGCCTGCTGGCCACCGATCGCC
+
CCCCCGGG-CFGFGGFCFGGGGGGGGFEGGGGGGGGGGGGGGDEGGGCCGGGGGGGGGCCFGGGCFFFGGGGGGFGGGGGFGDDGGDFGDGGGGCF,FCF@E<FFGGFGGGGGGAF<FG=FEFFFCFB=FGGF99?FC,FFDEGCGGFGFGFGG:DC@FCCD6<D93EEFDCE5>@C86D;?F8;EE,>:<EE5BECFCC?D@FEG5=5C3DC:+ACF>:9C5:5C>>*57E3?60)*7CE*//9**0?F85)7)59(*0))/278C):0)07*20+(.24(4(6:B7?B2()(-).)-((
@M03506:14:000000000-AKVR1:1:1101:11059:7994 2:N:0:30
GGACTACTCGGGTATCTAATCCTGTTTGCTCCCCGCGCTTTCGTGCATGAGCGTCAGTGTCAGCCCAGAGACCTGCCTTCGCCATCGGTGTTCCTCCTGATATCTACGCATTTCACTGCTACACCAGGAATTCCAGTCTCCTCTGCCGCACTCGAGCCTTGCAGTCCCAAATGCCATTCCCAGGTTAAGCCCGGGGATTTCACATCTGGCTTACAAAACCGCCTGCGCACGCTTTACGCCCAGTAATTCCGATTAACGCTCGCACCCTACGTATTACCGCGGCCGCTGGCCCGTAGTTAGC
+
CCCCCGGGGGGGGGGGGGGGGGGGGGGGGGGGGGGGGGGGGGGGGGGGGGGGGGGGGGGFGGGGGGGGGGGGFGGGGGGGGGGGGGGGGGGGGGGGGGGGGGGGGGGGGGG:FGGGGGGGGGGGGGGGFFFGGGGGGGFGGGGGGG?EG+BCGFFGGGGCEFFGFFGFFGGCEECEFFGGD7C+DFGC99EFCEGD59<CEGF?>FFG7F4;6497CCFG)5C=FGFE=9:C5AF@9*>*:ACC*:@7FFC3>)7C:(//8<:)>EG328*7**+0@)):190(41(045(,)(-*89<24
@M03506:14:000000000-AKVR1:1:1101:22966:7998 2:N:0:30
TGACTACCCGGGTATCTAATCCCGTTCGCTCCCCACGCCTTCGCGCCTCAGCGTCAGGTCAGGTCCAGCGAGCCGCCCTCGCCACTGGTGTTCCTCCGAATATCTACGAATTTCACCCCTACACTCGGAATTCCACTCACCTTTCCTGTATTCTAGCGATTCAGTCTTAAAGGCAGTTCCGGGGTTGAGCCCCGGGCTTTCACCTCCAACTTGCAAAGCCGCCTACGTTCCTTTTACGCCCAGTACTTCCGAACAACGCTATCCCCCTCCGTATTACCGCGGCTGCTGGACCGTAGTCTTC
+
9CCCC<FCE6@@C+C<<6FE6F,BF8E;FFFGFGGGGGCGG@FEC777F8FDF,@CF8FCF8FG<C9,CCEEEF7EF+>ECCE7C4,BFFGG9FCGF=+B=<FEF<EBGCECGF,,8,68A4A<,,++3+3A,7:C3@@8:,,,,7>,,8,,,233,3@D+<@AFFDC,@BFF,6:A32<*:**=CEGF8C**4*=?*A++3;C+=*2=>FF+2>++*2787CEGF@70*)22*77.*)*:*97>+01+2;0)07*1,9*8)060**)1))0)2<C:9@*(((((-5)(0.2511*78)))
@M03506:14:000000000-AKVR1:1:1101:6542:8006 2:N:0:30
GGACTACAGGGGTTTCTAATCCTGTTTGCTCCCCACGCTTTCGCACCTCAGCGTCAATATGTGTCCAGTAAGTCGCCTTCGCCACTGGTGTTCTTCCGAATATCTACGAATTTCACCTCTACACTCGGGATTCCACTTACCTCTCCACAATTCTAGCGATGCAGTCTTAAAGGCACTTCCGGGGTTGAGCCCCGGGCTTTCACCTCTAACTTACCAAGCCGCCTACGTGCGCTTTACGCCCCGTAATTCCGAACCACGCTAGCCCCCTCCGTCTTACCGCCGCTGTCGGCACGGCGTCCGC
+
CCCCCGGGGGGGGGGGGGGGGGGGGGGGGGGGGGGGGGGGGGGGGGGEGGGGGGGGGGFGGGGGGGFFGGGGGGGGGGGGGGGGGGGGGGGGGGGGGGGGGGGGGGGGGGGGGGFGGGGGGGGF?FGGGGGGGGFGGGGGGDFEFGCGFEGFFGFGGC8DEGFGGGGGAEFGGEG,@DDFCECCEGCDGGGGGEE8CGGGGFGF??97:DGF7+,166FGC<DGGD5A2::C5>:@)9AG3559/*29FF8))7)29(>>))9CFGG)*0)0)1*3C:)*,46(3())4@>>3(()0)(((
@M03506:14:000000000-AKVR1:1:1101:19572:8016 2:N:0:30
GGACTACTGGGGTTTCTAATCCCGTTCGCTCCCCTAGCTTTCGCGCCTCAGCGTCAGTGTCAGCCCAGCAACCCGCCTTCGCCGCAGGTGTTCCTCTCGATATCTCCGCATTTCACCGCTACACCCAGAATTCCAGTTGCCCCTTCTGCACTCTAGCCCCGCAGTATCAGTTGCCTTTTCCGGGTTCAGCCCGGCGCTTTCATAAGTGACTGGCGGTTGCCGCCTACGCCCCCTTTACCCCCATTAAGTCACGCCACCACTTGCCCCGCCCGCCTCCCCCCGCCATCCGGCCCCGGGTTAG
+
-A<B@,,-;-EF@@CDD<FGGCCFGDFEGGGGGGFFFGFFFGGG+:F@,CFGGGDE@FDGE9FFFGGF@FF<FGDFGDEFGCG:F+@:99B7FFA9AFEGFCBFE,C=:8F7FGAEEE77CFCF8++8,A,,77@DGC9FEGF7,@D9=,@9=8=B,6@E>7>+57,@:,,,5,3,7,2,,*4>*:,<DFGC8:*4*=*:>@++++4=++++*/*3:))2*7953<4)*)0/)7>95>*+*1/*2<@*2<+/))*91(*2)***2+*):5)8)18**(0*(-((((.)()(()(-1))(,,
@M03506:14:000000000-AKVR1:1:1101:26420:8022 2:N:0:30
GGACTACCAGGGTTTCTAATCCTGTTTGCTCCCCACGCTTTCGTACCTCAGCGTCAATACATGTCCAGTTAGTCGCCTTCGCCACTGGCGTTCTTCCGAATATCAACGAATTCCACCTCTACACTCGGAATTCCACTAACCTCTCCATGATTACAGCGAGGAAGCCTTAAAGGCAATTCCGGAGTTGAGCTCCGGGCTTCCACCCCTAACTTACAAATCCGCCTACGTACGCTGTACGCCCACAAGTTCTCACCAACGCTAGCCCCCCCCGCATTCCCGCGGACGATGGCGCGGATGTAGC
+
<BCCCGGGGGGGGGFFCGFFGAF<FCFF,@FGG7FEECGGGGGGGGEFGGCFDGFGGGG<F9CC9FGGGGG9<,6FFGGCCEGGGC<E,6BCBFCFGE@CCGFE,F=FFEG<A,C<FAE<,<EDFEFGG:DFGGG9FGGGFB>>D,>F;9=,,,4,,++++6,,,,79===@,=8>DE89DC++@,3,@@CEG**3:1E,,2;E**4;,4BF,0,42+;6DG575C;ACCD=D)=@)2)8*=****5++++;+0*9C(7*05)2*;C)*.1))9/2A27*4((((-()()(()-())0))-
@M03506:14:000000000-AKVR1:1:1101:16727:8023 2:N:0:30
GGACTACACGGGTATCTAATCCTGTTTGCTCCCCATGCTTTCGTACCTCAGCGTCAGTTCCCGTCCAGTTGGCCGCCTACGCCACTGGTGTTCCTCCGAATATCTGCGAATTTCACCTCTACACTCGGAATTCCGCCAACCTCTCCGGGACTCTAGCGATCCAGTTTCAAAAGCAATTCTTGGGTTGAGCCCAAGGCTTTCACTTCTGACTTGAAAAGCCGCCTACGTACGCTTTACGCTCAGTGATTCCGAACAACGCTTGCCCCTTTCGTATTACCGCGGCTGCTCGCACGAATTTAGC
+
CCCCCGGDGGGGGGGGGGGGGGGGGGGGGGGGGGGGGGGGGGGGGGGFG8FGGGGGGGGGGGGGGGGGGGGGGGGGGGGGGGGGGGGGGGGGGGFGGGGGGGGGGGGGGEGGGGGGGCFEGGGGFGGGDGGGGGGGGGDGGGGGGGDGGGGGGGGDCECGGGFFGGGGCFGEFFFGGGGGGFGGEGGGGGCFGGG5>6DGFC?FFGD7B8CCCCF?DCFFGGDGGFB8C<3*1>>+77>/3=*+;+<7@9A:3:D*53DE>>@GGGG;CFGFF4@FC9)*-(((-,,*-),,)-(7)=)))
@M03506:14:000000000-AKVR1:1:1101:20636:8035 2:N:0:30
GGACTACCCGGGTTTCTAATCCCGTTCGCTCCCCTAGCTTTCGCAGTTCAGCGTCAGTGTCAGCCCAGCAACCCGCCTTCGCCGCAGGTGTTCCTCTCGATATCTACGCATTTCACCGCTACACCGCGAATTCCAGTTGCCCCTTCTGCACTCTAGCCCTGCAGTATCGGTTGACCTTTCCGGGTTAAGCCCGGAGATGTCACAATCGTCTTGCAGTGGCCGCCTACCCGCCCTTCTCGCCCCTTAAAACCGAACAACGGCTGCTCCCCCACTCTTACCGGCGCCTGTGGACAGGCGTGCC
+
CCCCCGGG-FGGFGGGGGGFFGGGFFFGDDGGGGGGGGGGGGGGGGGGGGGFGFGGGGGGGGGGGFFGGGGGGGGGEFFGGGGGG7FE8FGDCFFG,EF8FGDFGGFGGGFGFFFGGGGGCCFGGG+@:+8A,CFFGGGGGGGDF>93>,D=EFC;ECFFD7DC99EFCEG*@DEF79:<2AECGGC79>EFDE5:EG,=C:@;0+3/*2<*++++22AE57):C*85E))2>:F*):5:**)/*++*+31005)/043*)0)1*+<02)))7*3++))*(((-(,(9..)()((*08((-
@M03506:14:000000000-AKVR1:1:1101:17404:8056 2:N:0:30
GGACTACTAGGGTTTCTAATCCTGTTCGCTCCCCACGCTTTCGCTCCTCAGCGTCAGGTAAGGCCCAGAGAACCGCCTTCGCCACCGGTGTTCCTCCCGATATCTGCGCATTTCACCGCTACACCGGGAATTCCATTCTCCCCTACCTACCTCTAGTCTGCCCGTATCCACTGCCGGCTCGGGGTTAAGCCCCGAGTTTTCACAGCAGACGCAACCGACCCCCTACGAGCCCTCTTCCCCCACTCATTCCGGACAAGCCTTCCGCCCTCCCCGTTTCCCCGCCTGCTGGCTCGTGTCTCGC
+
CCCCCGGGFCFGGGGGGAFFGGGFGGDFGGGGGGGGGGGGGGGGDGGFGFGGGGGGGFGGGG8FFGFGGGGGGGGGGDEGGGCCFGGGGGGGGGGGGGCC@@FF<EDEC7FFEGGGGCGGDGFGG7FECFGGGFDCAD;CFGGGGGG?GFGGGCCCEFF,,5@C:+@>F7DDCF,*@ECE*=*=*=:4C9CFD83*3*>9@CG?+;6C*;CCE)8*157C)*///55>E3)/2))*-*)2?=)2*2+*<++..<)**,1+0*0*1AE@C)*))**+3)/23(4((((0(7(4)((/)/-41
@M03506:14:000000000-AKVR1:1:1101:15527:8072 2:N:0:30
GGACTACCAGGGTATCTAATCCTGTTCGCTCCCCACGCTTTCGCTCCTCAGCGTCAATATCGGCCCAGAGACCCGCCTTCGCCACCGGTGTTCCTCCTGATATCTGCGCATTTCACCGCTACACCAGGAATTCCAGTCTCCCCTACCGAATTCTAGCCTTCCCGTATCGACTGCAGACCACCTGGTTGAGCCACGGGTTTTCCCAGTCTACGCGCCACTCCGCCTACCAGCGCTTTACGCCCCATAAATCCGGACAACGCTCGCGCCCTACGCCTTACCGCGCCTTCTGGCACTTAGCTGC
+
6B<CCCEGGCGDFGGGGFEFGGGGGAFCCCFGGGCF>EEFFCCF@GGFGDFGGGGECFFEFGEF7::FGCGFGGGGG,,EC@FFGG=:8>B:EFFFGFGAGFFECEDGGEFFFGGGGEF7FFGGG<F+DFGGGEF,CFFGFGDCGGEGCCCF;8EFCGD,D@8:3@,@:+4+*3,37>C>F*@>8D,;EE7E,,***/4*/+,,,40,1+295C8:7*07<<*=8*2)3;7*1))94>5AEC)7**+*20<7.7CD*3)2))<>7E5<?597))2/<>?231(4-()1)13:?(.**16)(
@M03506:14:000000000-AKVR1:1:1101:8475:8087 2:N:0:30
GGACTACCCGGTTATCTAATCCCGTTTGCTCCCCACGCTTTCGTGCCTTAGTGTCAGGAATGAGCCAGTTATCTGCCTACGCCATCGGTGTTCCTCCCAATATCTACGGATTTCACTCCTACACTGGGAATTCCAATAACCCCTCTCATCCTCTAGCTTAGCAGTTTCGATAATGTATATGGGGTTGAGCCCCACGCTTTCACTACCGACTTACTATGCCCCCTACGCCACTCTTTACGCCCAGTAATTCCGGATAACGCTTGGACCCTCCGTATGCCCGCGCCCGCTGGCACGGCGTTAC
+
CCCCCGGGGGGGGGGGGFGGGGGGGFGGGGGGGGGGGGGGGGGGGGGGGGGGGGGGGGEGGEGGGGGDGGGGGGGGGGGGGGGCCGGGGGGGGGGGGGGGGGGGGGGGGGGGGGGGFGGGGGGG,AFFC8EDFGGCFGDFG,@@CBD>DEGGGGGFA,DFG9=A4=DGGFG8EGGGGDA@;D?CEGG88DED8@B+CE6EFFFGFGGDGGDGD8,<:CFG**;CCC>>C4;6;F18*=)?E5*8>++1+4<A::**272*53>*0+2)075B51C*+..:9>(,-(-)(0,1@<()0>(,(
@M03506:14:000000000-AKVR1:1:1101:24248:8098 2:N:0:30
GGACTACAGGGGTATCTAATCCTGTTCGCTCCCCACGCTTTCGCGCCTCAGCGTCAGTATGATGCCAGGTGGCTGCCTTCGCCATTGACGTTCCTTCCGATCTCTACGCATTTCACCGCTACACCGGAAATTCCGCCACCCTCTCATCTACTCCAGTTGTATAGCTTGCGATGCACTTCCCAGGTTAAGCCCGGCGCTGTCACATCACACACATACAACCGCCTACGCGCCCTTCACGCCCAGTAACTCCGATTAACCCCCTCACCCCCTTGCTTCCCGCGGCTGCTGGCACAGAGTCTGC
+
CCCCCGGGGGGGGGGGGGGGGGGGGGGGGGGGFGGGGGGFGFEGGGGGGGGFGGCGGGAFFGGDGGGFGGDGG8@EGGGGGEGGGF,,EFGGGGGCCGEGFFCE<?FCEFGFGGGF9:F=FGGGF@+@+4?FCF,@F=EFGCFFE9DFAGFGGGG83E=:E8,=,7@6DE8FGGGGDDF<C7,3@D7,,@DFGC*4/4*=CFGG?FC<CC*9CFFG*7A7DD957D3)>D>E17)24><E**19>FGFGGC)05/C7)**))0*9*;)*)*))23+<8:5((44(2)/.08451,*9*-6)
@M03506:14:000000000-AKVR1:1:1101:2826:8101 2:N:0:30
GGACTACCCGGGTATCTAATCCCGTTCGCTCCCCTAGCTTTCGCGCATCAGCGTCAGTGTCGGCCCAGCAACCCGCCTTCGCTGCAGGTGTTCCCCTTGATATCTACGCATTTCACCGCTACACCAAGAATTCCAGTTGCCCCTTCCGCACTCTAGTCCAGCAGTATCAGTTGACCTTTCCGAGTTAAGCCCGGAGCTTTCACAACTGACTTGCCCTGCCCGCCTCCGCGCCCTTTACGCCCAGTAAATCGGCACAACGCTCGCTCCCCCCGTATTCCCCCGCCCCCCGCCCCGGAGTTCC
+
CCCCCGGGGGGGGCGGGGGGGGGEGGGEDFFFFGGGGGGGGGGG7CFGG8FCCCF:FCFFGFGFGGD@FCFGGGEGGGEGFG@:F8FGGGGGGG9FCEC,B<EFFFGGG7?FEGFGE@F7:F<EFFFFG:F9FFG,AF>DCECF8=BEEGGEFEF7@C,D?E?E93@@,3@;,34EFG,3E>7**@:7;@CGGC8C*6<C987,,/0=,;CC0C,AFC)*;C8CD*5):CDGGBF<)2>=CE**2++*3AC5).<F*49*7))/*2:5;>3)0)*3057:((-(((()()-(72())0.))
@M03506:14:000000000-AKVR1:1:1101:18761:8106 2:N:0:30
GCGGTACCCCGGGGTTTTTAACCCTTTTTTCCACCCGCCCTCTCCCCCCTCCGCCGCATGTTGGGCCGGGAGCACGGCCCTCCCCCCCGCTGTCTCCCCACATATCTGTCTTTTTCACCCCCACACCGGGATTCCTCACCCCCCCCCCCAATCTCAACACACCCCATTACGCGGCGTTCCCCCGGTGAACACTGGGGGTTGTTCACCGGCTGCTGTTGTAGGCTCACCGGCCTCGTTTACGCCGCATTATCGTGCACACCTGCGTCCCCCCCTCGTTCTCCGTCGGATGGCACCCGGTTCG
+
A,@,,+,-C-@+C+86--,,,,;,,6CC9+6,,CC7+++7@,,,,:8@C+8,+,,++66,6<,::,<++4+8+<,++6+++,++B+B+B++++,3C=83,+>D,8,,,,,,,3733,:@,CC7:7F:**1**2,,,,,42,4**/33*?***2+0+0*+**1***;*+3<****1*2***3****2//+++*++2;**1:*1*3+++**)))**022:7+**2+2*1)*).2/))1(*.<*2>))2*)33+)))1**)*2))))***);577D<8/*,)0-(,.((()-..(*(().8((-
@M03506:14:000000000-AKVR1:1:1101:23145:8117 2:N:0:30
GGACTACTGGGGTATCTAATCCCGTTCGCTCCCCACGCCTTCGCGCCTCAGCGTCAGGGTCGGCCCAGCTGGCCGCCTTCGCCACGGGTGTTCCTCCCGATCTCTACGCATTTCACCACTACACCGGGAATTCCACCAGCCCCTACCGCCCTCAAGCCCGCCCGTCCACGACGACCCTCCCCGGTTGAGCCGGGGGCTTTCACGCCTTGCTTGACGTGCCGCCTGCGCCCGCTTTACGCCCAGTAACTCCGGACACCGCCCGGACCCTCCTCATGCCCGCGGCGCCCGCCACGAACTTAGC
+
CCCCCGGGGGGGFGGGGGGGGGGGGGGGGGGGGGGGGGGGGGGGGGGDGGGGGEDGGGGGGEGGGGEGGGGGGGEGEEGGGGG7BFGDCGEFFGCEGFCFEFEGGCFGGD??E,CFE<FF<EFGG7F@:+@@D9=DFFCFFGGD83@CE7BECEGGGGGGGG*=E=EEFECFDEGGEBCGGGGC=>868FFGEGGGECF6CF?*;5*2<C7C<>CG9*.A<CD5>F55*9):)..*49BEC**2*+2*22*0)89*73D5)>B)1:;5;5*)/:++28)*(,79(((7()(-)(().*.6<
@M03506:14:000000000-AKVR1:1:1101:27272:8157 2:N:0:30
GGACTACCCGGGTTTCTAATCCCGTTTGCTCCCCAGGCTTTCGCTCCTCAGCGTCAGTGTTGGTCCAGGATGCCGCCTTCGCCACCGGTGTTCCTCCAGATATCTACGCATTTCACCGCTACACCTGGAATTCCGCATCCCTCTCCCAATCTCAAGCCATCCAGTATCAGACGCAGTTCCCCGGTTAAGCCGAGGGATTTACAGTCTGACATAGTTGGCCGCATACGAGCTCTCAACGCCCAGTAATTCCGTACAACGTTCGCCCCCCCCGTATTACCGGCTCTGTATCCACCGCCTTAGC
+
CCCC@FGCFECFGGGG<F@FA@<FEE@GGGG,C@@@FGFFE9@F,,+C,@CFDGG7FCCCFGGF<F@CF<F,,,@:@,CFFDEGGDG7=+8BF<FE@DC,C9FEAFFEE4B+5A@A9FFCE>AF8,ABAEGGDG,@=@::B,3,,>@FCF@DDCF>9@>,@,,6==D>E,,@CED+AFFD,595@@CA9EG7CE>C8A8A,=4:9A,=C7*2,419764+:2)***5)//07+**3/9BGG5***+27<9C)7><FF052087*1:E>GFG5)*+0<9)*(((.)).*)/).)(()0).))
@M03506:14:000000000-AKVR1:1:1101:18570:8158 2:N:0:30
GGACTACTCGGGTATCTAATCCCGTTTGCTCCCCTGGCTTTCGCTCCTCAGTGTCAGTGTTGGTCCAGGATGCCGCCTTCGCCACCGGTGTTCCTCCAGATATCTACGCATTTCACCGCTACACCTGGAATTCCGCGTCCCTCTCCCAAACTCAAGCCATCCAGTATCAGACGCAGTTCCCCGGTTAAGCCGCGGGATTTCACGTCTGACTTAGTTGGCCACCTACGAGCCCTTTACGCCCAGTAATTCCCAACAACGCTTCCCCCCCCCGTCTCCCCCCGCCCGCTGTCCCGGGCTCAGC
+
CCCCCGGGGGGGGGGGGGGGGGGGGGGGGGGGGGGGGGGGGGGECFGGFGGGGGGGGGGGGGGGGGGGGFGGGGGGGGGGGDGGGGGGGGGGGGGGGGGGGGGGFGGGG@@CGGGGGGGGCGGGFGGGG=FEGGGGGGGEGGGGGGGGF8FGGGG9FEFFGGGGG8=EGGGGGGGGGGGFGGGGGGGFGGGG*?EGGGGGGG7=*AFG+;DGFFG7:442CDDC9<)8ACD500<D><>C82*0:+<*3C+*57C*9-5*)))9FG5DG>)0)9*+;10*(((((-,7-90)043)...(.
@M03506:14:000000000-AKVR1:1:1101:4415:8161 2:N:0:30
GGACTACTCGGGTATCTAATCCCGTTTGCTACCCACGCTTTCGCGCCTCAGCGTCAGTACCGGTCCAGGGGGCCGCCTTCGCCACCGGTGTTCCTCCCAATATCTACGCATTTCACCGCTACACTGGGAATTCCACCCCCCTCTCCCGGACTCGAGCCTTGCAGTTTCTTCCGCACGTCCTCAGTTAAGCCGAGGGATTTCACGGAAGACACGAATGGCCGCCTACGCGCCCTTTACGCCCAATCATTCCGAATAACGCGGCCCCCCCCTGTATCCCCGCGTCTCCTCGCACAGCGTTAGC
+
CCCCCGGEFGGGGGFGGFGGGCFGGGGEDGFGGGGGGGFGFGGGGGGFFGGGGGGGGGGGGDFGGGGDFGCEDFGGG77EFGGDGGEC@:FGFGC?FGGGGGGGGGGGG:FE:<EFFEGEGGGGFFDCCC@DFFGGFGGCF+BEGFCE5BB*>CC>E>F7DFG6D9;DG7BF=81:::C**3+<9C+<+CCEGGEGED6A9DGGGGEECCCC=)*;4>4<)9957C5>*755556:)9>**:749<A*A<+<75C7>(>*7)7)1:*)/)1)1?0+<(759(40(54)8B;1D?(9).-2.
@M03506:14:000000000-AKVR1:1:1101:7764:8173 2:N:0:30
GGACTACCGGGGTTTCTAATCCTGTTCGCTCCCCACACTTTCGCTCCTCAGCGTCAGGTAATGCCCAGAGAACCGCCTTCGCCACCGGTGTTCCTCCAGATATCTACGCATTTCACCGCTACACCTGGAATTCCGCATCCCTCTCCCAAATCCAAGCCATCCAGTATCACACGCAGTTCCCCAGTTAAGCTGAGGGATTTCACGTATGACTTAGTTGCCCGCCTACGAGCCCTTTACGCCCAGTAATTCCGAACAACGCTTACCCCCCCCGTATTACCGCGGCTGCTGGCACGGACTTAGC
+
CCCCCGGGGGGGGGGGGGGGGGGGGGGGGGGGGGGGGGGGGGGGGGGGGGGGGEGGGGGGGGGGGGGGGGGGGGGGGGGFGGGGGGGGFDGGGGGGGFGGGFGGGGGGGGCFFGGFGEGGCGCGGGGFGFGGGGCD@FEFGGFE,DFG?BFEGGGGGGGGGGGCFGCFGACEE6*>CCA,EF7CE;:7ECBEFGGG5CG9DGGGG,9:,+2=,+>>@+;?5CDEDGFFGGFE*=9+9D3CE=D6::CFG++5)79DG6557>?CC*:7EFGF:F<+267E>96290)9.5:7@,().*)-)
@M03506:14:000000000-AKVR1:1:1101:20065:8185 2:N:0:30
GGACTACCCGGGTTTCTAATCCCGTTCGCTCCCCTGGCTTTCGCGCCTCAGCGTCAGTGTCGGCCCAGCAACCCGCCTTCGCCGCAGGTGTTCCTCTTGATATCTACGCATTTCACCGCTACACCAAGAATTCCAGTTGCCCCTTCCGCACTCTAGCCGCGCAGTATCAGTTGACCTTTCCGAGTTAAGCCCGGAGATTTCACAACTGACTTGCGCTGTCCGCCTACGCGCCCTTTACGCCCAGTAAATCCGAACAACGCTTGCTCCCCCCGTCTTACCGCGGCTGCTGGCACGGCGTTAG
+
CCCCCGGGGGGGGGGGFGGGGGGGGGGGGGGGGGGGGGGGGGGGGGGGG8FGGFGDGGGGGGGGGGGGGGGGFGGGGGGGGGGGGBGG@FF7FGFGGGGGGGGGGGGGGCFCFGGGGGGCEGGGGGGGGGFGGGCGGAFF,,D8DBFGGGG6CCF9EFEE*:*@E?;;,>DGGGC9=DCGBE**=>7CFGCFEGEEG*>9<+59+*=?F<CFFCCGGC)<95)7>7:5E)7CDD4F4C>GGEGF4+<*<<6>>:G37:GE)5)9*2<>EDC70*1;740/61>>,31676((*(()7.((-
@M03506:14:000000000-AKVR1:1:1101:15975:8197 2:N:0:30
GGACTACACGGGTTTCTAATCCTGTTTGCTCCCCACGCTTTCGCACCTCAGCGTCAACAATCGTCCAGTAAGTCGCCTTCGCCACTGGTGTTCTTCCGAATATCTACGAATTTCACCTCTACACTCGGAATTCCACTTACCCCTCCGATGTTCAAGCGATGCAGTCTTAAAGGCAATTCCAGGATTGACCCCTGTGCTTTCACCTCTAACTTCCAAATCCGACTATGTGCGCTTTACGCCCAGTCATTCCGAACAATGCGAGCCCCCGCCGTCTTACCGCGGCTCCCGGCACGGATTCAGC
+
CCCCCCFDD;@G@FFGDAEF<@FCFAF8,CFG@FF@:F;B<FCGEEG8FFGGGGCFFGFGGGGGG7BF<CDFGCCECCCDG:FED,EEAAFC9EFGGED,C7:FF,AD=FF@FFFGG,EF9??E?FG7:+AF?F,,FDFFE,@>@>E6=3@DED,3B@>D6+9=DC;ECAFFC,6DC,,3;,@+,@3E994C+8,,,,<5,+,43,4,,+5+,*,,2*/,***7)++41+2:D5)=**0*35*20+539C65):)0*/**)0))/2*0*)1))18+2(850763(((0(034)(1*)*6))
@M03506:14:000000000-AKVR1:1:1101:11169:8198 2:N:0:30
GGACTACACGGGTTTCTAATCCTGTTTGCTCCCCACGCTTTCGCACCTCAGCGTCAGTACCGGACCAGTGAGCCGCCTTCGCCACTGGTGTTCTTCCTAATATCTACGAATTCCACCTCTACACTAGGAGTTCCACTCACCCCTTCCGGACTCAAGATCGCCAGTATCGAGGGCAGTTCTGGAGTTGAGCTCCAGGATTTCACCCCCGACTCAACGATCCGCCTACGTTCGCTTTACCCCCAGTCAATCCGAACCACGCTCGCCCCCTTCGTATTACCGCGCCTTCTGGCCCGGAGTTAGC
+
CCCCCGGGGGGGFGGGGGGGGGGGGGGGGGGGGGGGGGGGGGGGGGGGGGGGGGGGGGGGGGGDGGGGGGGGGGGGGGGGGGGGGGGGGGFGGGGGGGFGGGGGGGGGGGGGDFFGGGGGGGGGFFGFGFGGGGGGGGGGGGGGGGGGGCGGGGGGGGGGDGGGGGGGGFFGGGGGFCE:EGEGGGGFGGCGGFDFD?DCFGGGGGD=EGGGF*=8C<A7*/>55535*2)=5FFFF*68C557*<C*32/)5))29(97)05C<EC7*.*0)*0+<).*3((((..*-)(-)(())))).
@M03506:14:000000000-AKVR1:1:1101:6633:8199 2:N:0:30
GGACTACCAGGGTTTCTAATCCCGTTCGCTCCCCTAGCTTTCGCGCCTCAGCGTCAGTGTCAGCCCAGCAACCCGCCTTCGCCGCAGGTGTTCCTCTCGATATCTACGCATTTCACCGCTACACCGAGAATTCCAGTTGCCCCTTCTGCACTCTAGCCCCGCAGTATCAGCTGACCTTTCCGAGTTAAGCCCGGAGCTTTCACATGTGACTCGCGGTGGCCTCCTACGCCCCCTTTACGCCCCGTAATACCTAACAACCCTGCCTCCCCCCGTCTTCCCGCCGCTGCCGGCCGCGCTTTCC
+
CCCCCGFGDEGGFEFFF@FCFGFCGFDFGGGGGGGGGGFGFGEGFEEGGGFFGGGDCFFGGGGGGGGGGGFGGG+CEEGGGGGGG7>BEFGGGD?F,B:A<<:FDGGCEFFGGGCGGGGGDGGGF7=FBCFA;FD9FFC;FDB+@EF9E,DFFGGDFGGGCEEEE7>DA3,,3,6:@EGG9*:8D1,,2>2>*:**/;F9E8B,,,=++;:+*:*8>)5C**2=8*;)2/05/5<44:);CE))1*2)+2<**/9*0,/:)))*03*.;>5)0***05)*(((-(,4)()(()(-)))-.-
@M03506:14:000000000-AKVR1:1:1101:18635:8228 2:N:0:30
GGACTACCGGGGTAACTAATCCTGTTTGCTTCCCTAGCTTTCGCGCCTCAGCGTTAGTTGTGGTCCAGTGCGCCGCTATCGCCACAGGTGTTCCCCCCGATATCTACGCATTTCACCGCTACACCCGGAATTCCACGCACCTCTCCCACACTCAAGCACTGCAGTTTATCCCGCGGGCTCCGAGTGATGTAAGGACCCTCTCTAGCTCACTTACCGCAACGCGCATCCCCCCCTCACTACCATTATACCCGACAACTGCTCCTCACCTCTGTATTCCGGCCTCTGCTCACACTGACCTCTC
+
CCCCCEDF+@FC@F,C--,C;66F6<,CFF,;C,F<E@FDAE,,@@FB6E@E:F,@@EEEF,C<,CFEF<E7@6+@++6::C:,?=,4,,,BCG,,+4@B@+8,A,,BC+?FE9F@,@F+@FGC,+83CFGFD,,C+++833@,,6@,,++5>7<9EFF,,,@6@,@,,56,41*4*1/*1/**81++34++++50**=***++3++++02:+:?1)))2)/)*9*)02*)2)))*(**<*0***++1+0*7)))97(0C4))0**1***2/**+++()1((4:0,)/)/.,7)2*)*))(
@M03506:14:000000000-AKVR1:1:1101:10787:8237 2:N:0:30
GACTACACGGGTTTCTAATCCTGTTTGCTCCCCACGCTGTCGCGCCTCAGCGTCAGCAACAGCCCAGCAGGCCGCCTTCGCCACTGATGTTCTTCCCGATCTCTACGCATTCCACCGCTACACCGGGAATTCCACCTGCCTCTACTGTGCTCGAGCCTGACAGTTTAGAAGGCAGCCCTGCGGTTAAGCCGCAGGATTTCACCTCCTACTTATCAAGCCGCCTACGCGCCCTTTACGCCCAGTGATTCCGCACAACGCTTGCCCCCCCCCTACTACCCCCGCTCCCTGCCCGTAGTCAGCC
+
CCCCCGGGGGGGGGGGGGGGGGGGGGGGFGGGGGGGGGEGGGGEGGEGGGGGGGGGGGCGGCFFFGGGFFFGGEGGEBFFGGCGFGGCGDFGGGGGGGDEGFGGGGFD7CGGGCGGGG:>CFFGEGE:>FFGGGGGGEGGCFGFGDEFDG9D8C:EGG?EGGDDG,EBDFGFFFEGCEGGGGGEGGGCFFEECCCC?FC7+;+5=CFCCDCCC77<=CFEDCD=4/;BCDEED)*:0CEG55022<+12+*0))*1)4*1.7)95E*0:)/759+0C()2,-,((-(/(02:5(87*1)51
@M03506:14:000000000-AKVR1:1:1101:15168:8239 2:N:0:30
GGACTACCAGGGTATCTAATCCCGTTTGCTCCCCACGCCTTCGCGCCTCAGCGTCAGGCATTGCCCAGAGACCCGCCTTCGCCACCGGTGTTCCTCCCGATCTCTACACATTTCACCGCTACACCCGGAATTCCAGTCCCCTCTGCAACACTCACTAACCGCAGTATCGACAGGCGATCTTCGTTTGAGCCGAAGGATTTCCCCCACTACTTGCCCTCCACCCCCCGCCTCCCTTACCCCCACTATACCCTATGAACGCTTTCCCCCTCCGTCTGTCCCTGGCCGCCTGCGCCCGTGTGGC
+
<,B88@FFC9@EG9C@EGEF<<@CE<<@F,;C<EAEFF,CCF8;+++,8C6EFB,,86,CF<,@CEE@C,C@FFCGGG>CCEGD:E=+48B=FE9AEC7F7>8,,AFFD,AC?9,,<:BFGG?F,+++4@<,,C,,CDFFC8E,,6,,@,+,6,,,3@,3+@C++@,@*3**3*4***4,,2;,,>4,428:CG5*AF,41=9*/*2:6;C+++3+275**22*)/))*/7:*)0*,*98C*/**++/+0+)/***0.**))***0:)10).)**+3)*+)-((((()-)(()(()0)3((
@M03506:14:000000000-AKVR1:1:1101:13502:8256 2:N:0:30
GGACTACACGGGTTTCTAATCCCGTTCGCTCCCCTAGCTTTCGCGCTTCAGCGTCAGTGTCGGCCCAGCAACCCGCCTTCGCCGCCGGTGTTCCTCCCGATTTCTTCGCACTTCACCGCCCCCCCGAGAATTCCCGTTGCCCCTTCCGCTCTCTAGCCCAACAGTAACACTTCACCCTTCCGAGTTAAGCCCGGAGATTTCAACAGAGACTTGTTCGGCCCACTACCGGCCCCTTACGCCCAGTAAATCCACCAAACCGTTGCCCCCCCCGCTTTATCCCTGCTCCCCGCACCGTTGTCAC
+
CCCCCEFA@BFGFF;6CCFEAGGCFGFEC,CFGGGGAFCFG<,@:F+@FAEE@6BCFGGGG77@FGGFFFGGGG@FGBCEC7F+44+>++8B5E,C,B>+4++A,,5+4++8=F<AF+>=+>+>F+@<*:,;;C,6,,*1>EFCGEFEG***6,>2;,,4*:*0,5,,+53<++59/**:9EGE*81<1?CE5**1*:C+00+2+*0+220*<:+A775E)*1***))/))2)0>*4*0?CE<C7C+19A+)7)*/1()1))):78=:CE7))**++.*2,415).()(.(256(*.0)))
@M03506:14:000000000-AKVR1:1:1101:5180:8298 2:N:0:30
GGACTACTCGGGTATCTAATCCTGTTTGCTCCCCACGCTTTCGCGTCTCAGCGTCAGTATCCAACCAGGGGGCCGCCTTCGCCACAGGTGTTCCTCCCGATATCTACGCATTTCACCGCTACACCGGGAATTCCACCCCCCTCTTTGGTACTCTAGCTTGCCAGTTTCATGCGTCGTTCCCCGGTTGAGCCGAGGGATTTCACACATGACTTAGCAAGCCGCCTACCTCCCCTTTCCGCCCAATGATTCCGGAACACGCCAGCCCCCCCTGCATTACCGCCGCTGCCGGCACAACATCAGC
+
CCCCCGGGGGGGGGGGGGGGGGGGGGGGGGGGGGFGGGGGGGGGGEFGGGGGGGGGGGGDEDC,EFGGF7FDCFGGGGGGGGGGGFGGGGGGGGGGGGGEGGGGGGGGGGGGGGGGGGGGGGFGGGGGGGGGGGGGGGEFGEGG7;A,3=ECGGGGCF,3@@?CG?GGG7,<*1>*:8CFGFCCEGGGFFFE8=E5**<EGD9<EE6++*:D+2:0:5)ACDGC5*)*+/0A*.)*.9:C=**74+<7A<807))2C29*))7**8*.:)5))2<7067=(220((()-7,()((*0))))
@M03506:14:000000000-AKVR1:1:1101:9868:8298 2:N:0:30
GGACTACACGGGTTTCTAATCCCGTTTGCTCCCCTGGCCTTCGTGCCTCAGCGTCAGGCACTGTCCAGCGACCCGCCTTCGCCACTGGCCTTCCTTACGATATCTACGCATTTCACCGCTACACCGTAAATTCCATTCCCCCCTCCAGTCCTCACTCCCGGCAGTATCGAAAGCAGTTTCGGAGGTAAGCCCCGACATTTCACCCCCCACTTACCGCGACGCCTACGCACCCTCTCCTTCCAATGAATCCGAACAACGCTTGGTACCACCGTATTACCGCGCCTGCTGGCCCAGCGTTAGC
+
CC<CC<FG9@FFGC;@FG@CFFFGFFFEFGA,CFD@@D,,;ECCCF<,66,6CFEEF8,CFGFFG@EF,+@@F7:FG@EGFG7,8,CF,45CFDGDEF7=<CC<FC9+4C@:AFF,5+:==>,4,+:A+AE,4,A,@F;?F+83=B,3@FFFFG,,,,,@@@C8@=,;C>,*3@CEB;AC@>***>,529,44*=*44,=A=9+3/***:7+1C+37))211C**9.7/))5*))*4**3:7***0</+3*))7)*9(/*.0)0*3<*+)).09++:)0:(((((((0.0(,.((18)((.
@M03506:14:000000000-AKVR1:1:1101:23403:8316 2:N:0:30
GGACTATAGGGGTATCTAATCCCGTTCGCTCCCCACGCCTTCGCGCCTCAGCGTCAGGTCAGGTCCCGCCAGCCGCCTTCGCCACTGGTGTTCCTCCGGATCTCTACGCATTTCACCACTACACCCGGAATTCCACTGGCCTCTACCTGCCTCCAGACCCGCCATCCCGACGGACCCCCCCCCGTGGCGCGGGGGGCCTTCACCGCCGCTGCGCGTCTCCGCCCCCGCCCCCTGTACGCCCCGCTACCCCGGCCAACGTCGGGACCTTCCGTGTTCCCTCGCGCGCTGTCCTGCCGTTCGC
+
CCCCCGG-CEFFG>FCFGGFGF@CFGGGDGGGGGFFGGGGGGFEGGGGGGGGGGEFFFFEFFGFFG8BGE:FGGCCFFGGGGDGG8EDAFGGGA@FFCB+?+EFGFEGGDG:?<EFGFGG8FEAAFC:C7<ABFDFF<8A,3@8=D9,38=D88D,,D+,+@++*,,6**3>EEEE5*/4:CC83**/1/::?88C**;3+*++1:C5*9))/7*:)/.+9912)/).*/)*))0*)*.:**)))2*0:;/))))*9,/2)))1)/**801))**30.*2((,(-((0,/))*(.75)(,-
@M03506:14:000000000-AKVR1:1:1101:22098:8320 2:N:0:30
GGACTACACGGGTTTCTAATCCTGTTTGATCCCCACGCTTTCGTGCCTCAGCGTCGATGTTGGTCCAGATAGCCGCTTGCGCCACTGGTGTTCCTGTCAATATCTACGCATTTCACTGCTACACTGACAATTCCGCTATCCTCTCCCAAATCCGAGCCTGGTAGTTTTGAGAGCAATTCCAGGGTTGAGCCCTTGGCTTTCACTCCCAACTTTCCAAGCAGCCTACGCACCCTTTACGCCCAGTGCTTCCGAATAACGCCCGCCCCCTTCCTTTTACCGCGGCTGCTGGCACGAATGTAGC
+
CCCCCGGGGGGGGGGGGGGAFGGGGGGGGGGGGGGGGGGGGGGGGGGGGGGGGGGDGGGGGGGGGGGGFFGGGGGGGGGGGGGGGGGDFGEGGGGGGGGGFGGGGGGGGGGGGFGGFGGGGFGGGGGGGGGGGGGGGGGGGGGAFDFGGFG?EEG6EGGGGGFGDDFG,+6:@FGGG97EFFFGGCE?FGGFF,DFCFF7A+37<C5EC77C?7DC>C4,9<FFFF))*2)**)0+7*==E7FG*+>+1?C8)5*;>()*0)0/CCG)2)***2:++.7C9(3((4)).)(.)-,*)*-))
@M03506:14:000000000-AKVR1:1:1101:23355:8348 2:N:0:30
GGACTACAAGGGTTTCTAATCCCGTTTGCTCCCCTGGCCTTCGTGCCTCAGTGTCAGGAACTGTCCAGAGACCCGCCTTCGCCACTGGTCTTCCTCATGATCTCTACGCATTTCACTGCTACACCATGAATTCCAGTCTCCTCTCCAGTCCTCAATCACGCCAGTATCAAATGCAGTTTCGGAGTTAAGCTCCGAAATTTCACACCTGACTTAGCTCGCCACCTGCGCACCCCTTACTCCCAAAGAATCCGAACAACGCTTCAAACCTCCGTATTACCTCTGCACCTGGCTCCACGTGACC
+
CCCCCGGGGFGGFFEGGGGGDFGCFCGGGGFGGGGGGGGGGGGGFGGFGGGGFFFFFGGGGGGGGGCC<<8F@C@CEGGGGGGCFEFFFEGGEFFGGGAFGGG9FGGGGGGGGFGFAGGGFFFGGGGG9EGFGG;FF<,@=ED,@DDFDGGGCF8,@=E6BFE6EFCD,@D;A;,3=@CE86+=CFF8,>,@=+>6+,=AEF7,3+,,4?++,59,2**@9;;,*0/**3:C):AF=+=,462*20,+,?*)5.)*/()20.+++0*)302))2+++./+4),).(.)(0(.)((*.)(()
@M03506:14:000000000-AKVR1:1:1101:14363:8374 2:N:0:30
GGACTACAAGGGTTTCTAATCCCGTTCGCTCCCCTAGCTTTCGCGCTTCAGCGTCAGTGTCGGCCCAGCAACCCGCCTTCGCCGCAGGTGTTCCTCTCGATATCTACGCATTTCACCGCTACACCGAGAATTCCAGTTGCCCCTTCCGCACTCTAGCCAAACAGTATCACTTGACCGTTCCGAGTTAAGCCCGGAGATTTCACAAGTGACTTGTTTGGCCGCCTACGCGCCCTTTCCGCCCAGTAACTCCGCACAACGCTTGCCCCCCCCGTATTACCGCGGCTGCTGGCAGGTAGTTAGC
+
CCCCCGGGGGGGFGGGGGGFGGFGGGGGGFGDGGGFGGGGGGEFGGFGEGGGGEGGGFFGGEDGGGGGGFFGGGGGGGGGGGGGG7FEFGCGGFFG,4B?A,FFGGGGGGGGGGGGGG7FFGGGGE73++CFEFC9F<3@FGGGG8>BE:EGGGGCAFG,898E;,;EF7,>99DFCE?DFE58:E?,,6C*:E5:?C?ECF?@+/A?+;CDGGEFC*0=53>=3255ED>C556*)*0;?/9*:2+/<<8))7<CD0DE3))0*;C3*<).7*A7C).>229031?6(<(()..0*1-.)
@M03506:14:000000000-AKVR1:1:1101:14054:8380 2:N:0:30
GGACTACCAGGGTATCTAATCCTGTTTGCTCCCCACGCTTTCGCACCTCAGCGTCAATACGTGTCCAGTGAGTCGCCTTCGCCACTGGTGTTCTTCCGAATATCTACGAATTTCACCTCTACACTCGGAATTCCACTCACCTCTCCACGATTCTAGCGCTGCAGTCTTAAAGGCAATTCAAGGGTTCTGCGCTGGGCTTTCACCCCTAACTTACAAATCCCCATACGTGCGCTCTACGCCCTGTCATTCAGAACACCGCTACACCCCTCCGTATTCCCGCGCCTCTCGTCCCGCAGTTGGC
+
AC9<CEFGGEFGCCFFFGFF@D<FFFEE<<EEEE8BCDFGGGGGFFD<FFGFE:@7FF9FFF@CF,CEFCFFFFEEGDGCF7:B@,CBFGEEFG9FFEG7F<?FFCEDC,E7AF9EE9EF,?<D?A+4+@=,A5CF,94FE9,,D,,@C7+@,,,@4==C888D=EDD,:D,,6@=F9=,,,2@3@,,,5+8:CEGG1:<<>F,,**;7CFCFCCC?+;,*3*,0222,:8EG5F7)7)*:*7;7<5+4++;;A<**,)*0)0*9**)*)1))0+2<))*-(,(-.(.,)--;(,)7*),.
@M03506:14:000000000-AKVR1:1:1101:17472:8391 2:N:0:30
GGACTACCGGGGTTTCTAATCCTGTTCGCTCCCCACGCTTTCGCTCCTCAGCGTCAGTTCCGGCCCAGAGTGCCGCCTTCGCCACTGGTGTTCCTCCCGATATCTGCGCATTTCACCGCTACACCGGGAATTCCGCACTCCCCTACCGGACTCGCGTCACGGCAGTTTCGAATGGCCCCTCCACGTTGAGCGTGGGGATTTCACACCAGACTTACCCAACCGCCTCCGAGCCCTTTACGCCCAATAAATCCCGACACCGCTTGCCCCCCACGTACTACCCCGCCGTCCGGCCCGCAGATGG
+
CCCCCGGGGGGGCEEGGGCGGCFGGG9BFGGGGGFGGGCFGGGG@GGFFCGGGGGGEFGFGFGGGGDFGGFGGGGGGGGGGGGCGGCFEGGGGGDGGGCEGG:FB9BFFGG:FFGGFFG:+C9FF@FE7CF<DFCE@F7AF7C,DFGDC:EEF5*>CCEDE>***0?C<**2A@FCCFE*=CEF=B=*;CF*=*B:**2*+0+<:+AF**/*<:E6*2.7D3CC5*))/).27)87):5?CG3F*0+/<@F).55>)():))07>FG>*)1)07*/048:(((4((,)-70(82()).54)
@M03506:14:000000000-AKVR1:1:1101:19351:8396 2:N:0:30
GGACTACCCGGGTTTCTAATCCTGTTTGATCCCCACGCTTTCGTGCCTCAGTGTCAATATCCCTGTAGCAAGCTGCCTTCGCAATTGGTGTTCTATGTCATATCTAAGCATTTCACCGCTACATGACATATCCCGCTTACCTCCAGAAAATTCAAGATCAGTAGTATCAATGGCAGTTTCCATGTTAAGCACGGAGATTTCACCACTGACTTACCAACCCACCTACGCACCCTTTAAACCCAGTGAATCCGGATAACGCTTGCACCCTCCGTATTACCGCGGCTGCTGTCACGGAGTTAGC
+
@CCCCGGG9FGGGGGGGGGGGGGGGGGGGGGGGCGEGGFGGGGGGGGGGFGGGGGGGGGGGFDGGGGGGGGGGGGGGGGGGGGGGGGGGCFGGGGGGGGFFCGGGGGGGGGGGGGGG@FGDGF9FFGGFGGG,EFGEGGGGGGGGGGFGGGEGGFCGFFGGFFCDFFGGGFG?E,CCFGGGGGG=A,@=,68CEGCCG8,,+5D9FDE,@8E7<,EF5BECCD67D?EGDF59A6C6C>E=7762ACCFFE))5C+637*8856C8*)3.55AF8FC48*29((4(5?6*)452(1)))))
@M03506:14:000000000-AKVR1:1:1101:15248:8416 2:N:0:30
GGACTACAAGGGTTTCTAATCCTGTTTGCTCCCCACGCTTTCGCGCCTCAGCGTCAGTAACGGGCCAGTGAGTCGCCTTCGCCACTGGTGTTCTTCCGAATATCTACGAATTTCACCTCTACACCCGGAGTTCCACTCACCTCTCCCGTACTCAAGACAGCCAGTATCAAAGGCAATTCCAGGGTTTAGCCCTGGGCTTTCACCTCTGACTTAACTGTCCGCCTACGAGCCCTTTACGCCCAGTAATTCCGAGCAACTCTAGCCCCCTTCTTCTTACCCCGGCTGCTGGCCCGACTTTCGC
+
CCCCCGGGGGGGGGGGGGGGGGGGGGGGGGGGFGGGGGEGGGGGGGGGFGGGGGGGGGCGGFGGGGGGGGGGGGGGGGGGGGGGGGGFFFGGGFGGGGGGGFGGFGGFDGFFGGGFFGGGGGGG,>CGEG:FEGFGGCFGD@,,@DFGGDGFGGGFFGFGGFGGGFFGGF9BFFGGGFGGCCGGCF*,;;EFEFF*5CFCGCFGGFG,@FFGG+AFDCFG:DGE4?5)*:.2*5/@C7>GGC<7DEGAFF6)7))22(*+**1CFG:7*0*1*:<+C0)/44,(,1)0()(()((1)*)-(
@M03506:14:000000000-AKVR1:1:1101:19475:8444 2:N:0:30
GGACTACTGGGGTATCTAATCCTGTTTGCTCCCCACGCTTTCGTGCATGAGCGTCAGTGTTAGCCCAGGGGGCTGCCTTCGCCATCGGTGTTCCTCCACATCTCTACGCATTTCACTGCTACACGTGGAATTCCACCCCCCTCTGCCACACTCTAGCCTTCCAGTTTCAATCGCAGTTCCCAGGTTAAGCCCGGGGATTTCACATCTGACTTAAAAGACGGCCTGCGACCGCTTTCCGCCCAGTAGTTCCGATTAACGCCTGCACCCCACGTATTACCGCGGCTGCTGGCACGTCGTGAGC
+
CCCCCGGGGGGGGGGGGGFGGGGGGGG8FFGGGDFGEGFGGGGGGGGGGCFGGGGGGGGGGGGGGGGGGGGGGFGGGGGGGGGGGGEGFGGGGGGGGCFFFGGFGGGGG7FFDGGGGGGGFGGGCFGE7ECEGGGG@CGGGCEGFFGGG,@66AD,D?9A=DAFD=DGCFEGFFG>CEGGGGGE3>E:FGFG58C*5C@CF@G,,,9B9C:CC@9<79;**:CEF:))293:<B3*)*85C55C*0+0<+:))81CGFG7>)7*CC*)/)))0*00:))*((4716))()45)((10)(,.
@M03506:14:000000000-AKVR1:1:1101:16092:8446 2:N:0:30
GGACTACCGGGGTTTCTAATCCCGTTTTATCCCCTGGCTTTCGCGCCCCAGCGTCAGAAAGGGTCCAGTACGCCGCTTTCGCCACCGGCGTTCCTTCCGCTATCTCCGCATTTAACCGCTCCACCGGAAGCTCCGCCTGCCCCTACCCCCCTCGAGGCCCGCAGTATCGCACGCCGCTCCCAGGTTGGCCCTGGGGCTTTCATGTTCGACGTCACTGGCCCGCTCCGCGTTCTTTACGCCCAGTAATCCCCAACAAGTCGAGACCTCCCTACATTACGTACGCGGTATGCACCGAAGTCAC
+
-AB@A@C-FFF7@@,-CC9,,CFFFEFE,@EF<FG<,C86C9FE+F7+8BCDEG::C66@@,,:EFCC6CF@FBFE+,4C:,:=FF:@:F@FCGG,FF:+++4AE99C7C:3,,5?BC++@=FFD++383,7@<3:+8DE<E**4,:,DED:>:EG**=**4*:*+;BE*3*::*=*::C@8<C<+2*+<**2****2;++*3CCF+///)1**;AF4>F3)/:))))/1)>*9/*-*5C5**9?09*+0*)))1**)02.)))*++)*)*))*00+-.0(,((((-)(*).8((/)0)))
@M03506:14:000000000-AKVR1:1:1101:18364:8468 2:N:0:30
GGACTACCGGGGTTTCTAATCCTGTTTGCTCCCCACGCTTTCGCACCTCAGCGTCAGTACCGGTCCAGTGAGCCGCCTTCGCCACTGGTGTTCTTCCGAATATCTACGAATTTCACCTCTACACTCGGAATTCCACTCACCTCTCCCGGATTCAAGCGATGCAGTCTTAAAGTCAATTCCGGAGTTGAGCTCCGGGCTTTCACCTCTAACTTACAAAGCCGCCTACGTGCGCTTTACGCCCATTAATTCCGAACAACGCTAGCTCCCTCCGTATTACCGCGCCTGCTGTCACGGAGTTCTC
+
CCCCCGGGGGGGGGGGGGCFGGGGGGGGGGGGGGGGGGGGGGGGGGEFGFGGDGGGGGGGGFEGGGFGGGGGGGGGGGGGGGGFGGGGGGGGGGGGGGG>FGGGEGGGGGGFGGGGGGGGGGGGFGCEGFFGFGFGGGCFGGGFGGFGEGEEDGGGFEEGGEAGCFFF:EFG,@AFF9EFGD5CEG9E8CDGGGG58>FGGCFG96,,=CGDCF7,228EGCDC55>A*:5ECB5@4:3:CC**:+C/CA<7)7<*13C:@74:C<878>5.)*+3+))*-(-(40>))9-534;D7)))-
@M03506:14:000000000-AKVR1:1:1101:13464:8469 2:N:0:30
GGACTACACGGGTATCTAATCCTGTTCGCTCCCCACGCTTTCGCTCCTCAGCGTCAGTTGTTGCCCAGAGACCCGCCTTCGCCACCGGTGTTCCTCCTGATATCTGCGCATTTCACCGCTACACCAGGAATTCCAGTCTCCCCTGCAACACTCTAGTTTGCTCGTATCGACTGCAGACCCGAGGTTGATCCTCGGGATTTCACAGCCGACGCAACAAACCGCCTACCAGCTCGTTACGCCCAATAATTCCGCACAACCCCTGCACCCTACGTATTACCCCCGTCGCAGGCCACTAGCTCGG
+
CCCCCGGG?CFGFEFGGGGGFEFGGGGGGCA@FEGF@GCFGGEGEGG<CFGGGGGGGG@<FE<FGGGGCFFGF8CGGGFGGGGDGGGG>CFFGGGGGGFCFGFCF,<CFGCGG?FGEBC:FFGFGG,CFGGGGF9BAD>FFBEE8D89D8BFGFFFGDEGGGGGEGGGGGEGCFGGECGGGEG5AE8E,5D,>;*4*?@CCFEF,,*4:DGC53:0>CAGDDG=CG)/299E*0)/,*588*900++0+<@)..)*1-9*8)7**2;)25*0**+++.)/(--((((),7(.).(2)/)4(
@M03506:14:000000000-AKVR1:1:1101:5662:8487 2:N:0:30
TCGCTACCCGTCCCTCCCACCCTGTCTCCACCCCATCCTTCTCCCTCCCTTGGTCAGTTACCTTCCATCCCGCCGCCTCCGCACTCGTTCCTCTCCGCGGCTCCCCCTGAGCTCTCCCCTACCTCAAGCTACCCCCACGCTTCCACCGCCCCCTATCGCGCCCCCCCCCACCGCCCCTCCTCTCTCCCCCCTCCCACGTCCACGCCCCACCCACTCACTCTCCTCCCCCGCCCCTACGCCCCCCTCCCGCCCGTCACGTCTGCCCCCTCATCGCGCCCGCCTCATCCCTCTCCCCCCTGCC
+
A,6A@,@F@F-,C7CC--,6,,:,6,C9F,,6BF,,,C,C,,,;,,,,,,,,;;@<,<,6C,,,:@6C9,,,88+@:@,68,++@F<F,<,<CBF,+B+@++B++48>+,,9,:7C,,8,+,,,84,3<,5,8A::+@388=88,@,+3+3+**3,34@**4*4***3?*34***3*****0+0+3***/::88*28**1/*+1***121*>**02***3*9*2**))/))*)))14*)/**/))218*:2))0**1(*:))**1;:)/)0*)/**1()*((,().)7)0117((/07((4
@M03506:14:000000000-AKVR1:1:1101:19026:8488 2:N:0:30
GGACTACAAGGGTATCTAATCCTGTTTGCTCCCCACGCTTTCGCACCTCAGCGTCAATATGTGTCCAGTGAGTCGCCTTCGCCACTGGTGTTCTTCCGAATATCTACGAATTTTACCTCTACACTCGGAATTCCACTCGCCTCTCCACAATTCTAGCGATGCAGTCTTAAAGGCAGTTCCGGAGTTAAGCTCCGGGCTTTCACCTCTAACTTACAACGCCGCCTACGCGCGCTTTACGCCCCGTACTTCCGAACAACGCTAGCCCCCCCCGTATCACCGCGGCTGCTGGCCCGGAGTTCGC
+
CCCCCGGG-FFFGGGGGGGGGGGGGGGGGGGGGGGGGGGGGGGGGGGGGDGGGGGGGFGGGGGGGGFFGGGGGGGGGGGGGGGCEFDFFGGEGGGGGGGFGGGGGGGGD8FGGGGGGGGGGGGG9F=FGGGGGGGGGGGGGGG8EFDFF,EFGGFCGGCFCADGEE;DD,>FDFGGGFCDGDE6+@D7EGC@D+88E5DFGGGG?CECE?DF7:99*;9*:DGEGFBECGBGD5)+71>E5*9D)/;6+:*).>D*5,)*8)009C*5*>7.7C*+<1)*(-727?B677<?>(,1).621
@M03506:14:000000000-AKVR1:1:1101:3297:8503 2:N:0:30
GGACTACAAGGGTTTCTAATCCTGTTCGCTACCCACGCTTTCGCTCCTCAGCGTCAGGTAAGGCCCAGAGAGCCGCCTTCGCCACCGGTGTTCTTCCTGATATCTGCGCATTCCACCGCTACACCAGGAGTTCCGCTCTCCCCTGCCTACCTCTAGTCTGCCCGTATCGGAAGCAGGCTCGGAGTTGAGCTCCGAGTTTTCACTCCCGACGCGACGAACCGCCTACGAGCCCTTTACGCCCAACAATTCCGCCCAACGCTCTGACCCTACGTATTACCGCGCCTGCTGGCACGTACTTGGC
+
CCCCCGGGGGGGGGGGGGGGGGGGGGFGGGEGGGGGGGGGGGGGEGGFGGGGGGGGGGGGGGGGGCFGFGGGGGGGGGGGGGGGGGGGGGGGGGGGGGCFGGFGGFGGGGGGGGGGGGGGGGGGG78F7FGGFFFGCGGGFGGGGGGG9EF=FGG,>EFFGGG6C>FF6EGGDGGGFG6DBE5CCGG,:C;DFEC*E=FGCFF9CFFE=DDG59EGG:>GC3C=DF)5=D:E75)*.*75:****296:FG))09**(9CB5**:88.2>>F*0++045=((-((3()4>:<7(4*)9).(
@M03506:14:000000000-AKVR1:1:1101:19624:8510 2:N:0:30
GGACTACTGGGGTATCTAATCCTGTTTGCTCCCCACGCTGTCGCGCCTCAGCGTCAGCCGACGGATTGCTCCGCCTTCCTGCCCAGCGGGCCGCCTTCGCCGCCGGTGTTCTTCCGGATCTCTCCGCATTCCACCGCTACACCCGCAATTCCACCCGCCCCTACAGTGCCCAAGCCCGCCAGTCCGCACGGCCGCCCCGGCGCGGGGCCCCGCGCTTGCCTCCCCCGCCTCGCCCGCCGCCCATGCGCCCCTCTCGCCCCTTGCATCCCGTCCCACCCCCCACGCCCCCCATCCCCCGCCC
+
@C9B<;EFGGGGGCFC@E,FFGGGGGGCGFFFFGFGFEECBFEG@FG:BCFFE@F7BFGC+CFEG7F,CCFFC7F:BEFGFGGG8EGC7CFE:@F7CF@FG+>F>+86>=@BFFF:=+3@F,@3@+C++67FCGG*>*3>,>EE**14:,61,<,==:BEEGGGGGF+9+<,*/=85*>C*C+0A*:*8**::*/:EGC**7/**/2::1/)*)2*7*)<*9**17)8*9)/93))(9):8*1**+/0:E5))09*>15E))0**0<7*.9))*+*1(.*((-(,4(7()(,)(4C))(3,
@M03506:14:000000000-AKVR1:1:1101:14025:8515 2:N:0:30
GGACTACTCGGGTTTCTAATCCCGTTTGCTCCCCTGGCTTTCGCTCCCCAGCGTCAATGCCGGTCCAGGATGCCGCCTTCGCCACCGGTATTCCTCCAGATATCTACGCATTTCACCGCTACACCTGGAATTCTGCATCCCTCTCCCGGATTCAAGCCATCCCGTATCGGACGCAGTTCCCAGGTTGAGCCTGGGGATTTCACGTCCGACTTAGTTGGCCGCCTACGAGCCCTTTACGCCCAGTAATTCCGACCAACGCTTGCCCCCCCCGTATTCCCGCCGCCGCCGGCCGGGCGTTACG
+
CCCCCGGGGGGGGGGGGGGGGGGGGGGGGGGGGGG@FGGGGGGGGGGGGGGGGGGGEGGGGGGGGGFGG?FFGG>FGEGGGGGEGGCCC:DFGGGGGFGGDGGGGFGGGGGGGGFGFCG7CE@FGF88FGGGGG9FFFEGGFF@FGGGC+@EEFGAEFFAED,@FCFGEE6FGEEE@FGGGGFGG9<76>BFGGGDCCFFGFGG:EEE*/8>+;A+@FFCDCGC39)2:>575.):6*0CC5<9>?+*<@C5)0)9D?3/7)3CCCGFGE38)*00035C((-(-2(.(57()-(/)0(((
@M03506:14:000000000-AKVR1:1:1101:20160:8549 2:N:0:30
GGACTACCCGGGTATCTAATCCTGTTTGCTCCCCACGCTTTCGCACCTCAGCGTCAATATGTGCCCAGCGAGTCGCCTTCGCCACTGGTGTTCTTCCGAATCTCTACGCATTCCACCTCTACACCCGGAATTCTACTCACCTCTCCACAACTCTAGCCATGCAGTCTTAAAGGCAATCCCGAAGTTGAGCCCCGGGCGTTCACCTCTGACTTACACACCCACCTCCGCGCGCTTTACGCCCAGTAAATCCGAACAACGCTAGCCCCCTCCGTATTACCACGGCCGCTTGCCCGGAGTTATC
+
CCCCCGG-6@FGE:EGGGGGGGGGGGGGGGGGGGGGGGGGGGGG7FGEFFG8FGG:,<6,,,C,CFFC,7+C6EFGGGGGGGGGGCCG<<FGGGGGF,,BF4EFGGGG+4FG,FFGG,AFFGGG,=FGGEGGG,,A,<,FFCEG8E,=@,+,@EAE9,6=,@EF9,;,,7,,5DG:4,,@8+1@:EE7?FG8E5*C5*4*4*>9,=,,=@GC1+5+9/:E*9DE*88)/9.*))07:9;EG*CC*++038C)).)2C>DC<5<7CEE);>)08*30+.*0-14-36()-),,76()8).))
@M03506:14:000000000-AKVR1:1:1101:3309:8556 2:N:0:30
GTACTACTCGGGTATCTAATCCTGTTTGCTCCCCACGCTGTCGCGCCTGAGCGTCGGTAACGGGCCAGTGAGCCGCCTTCGCCACTGGTGTTCTTCCGAATATCTACGAATTTCACCTCTACACTCGGAATTCCACTCACCTCTCCCGTACCCTAATTCTCTAGTCTCAAAGGCCATTCCCGAGTTGCTCTCTGGGCTTTCACCTCTGCCTTGCAGAACCGCCTGCGCGGTCTTTCCGCCCATTCATTCCGAACAACGCTAGCCCCCTTCTCATTACCGCTCTTGCTTACACGAGCCTACC
+
CCCCCF<CFGGGGGGGGGFFGGGFGFF8<EGGGGGEEF@CGFFGEEGEGGGGGGGFCFFGFDEDC@CCG9FEFEGCFFGG7BB,,,:EF,AFGGGFG@+4?@CGCDBFG,BBFGGGGGGGGGGGBCECE+D<;<,CFFCFFDGGG8D+@B7C?C@,,@=FFC,,7EEG7:,,,,>,@>,7,3*3DE7,373;2,>68,D792ADDFF,09CF6*,,+*2C4<3:3C.)*))2::724*:CE5*0*3:*+++).))*9()2.))27;1)*.**1:3<9955(((.)-)*)))..(()).)(.
@M03506:14:000000000-AKVR1:1:1101:17496:8582 2:N:0:30
GGACTACTGGGGTATCTAATCCCGTTCGCTCCCCACGCTTTCGCATCTCAGCGTCAGTAATGGCCCAGGGCGCCGTCTTCACCACTGGTATTCCTCGGGATCTCTACACATTTCACCGCTACACCCCGAATTCTGCGCCCCTCTACCATCCTCTAGCCGGGCAGTCTTAAATGTCCTCTCCCAGTTTAGCCGGGAGCTTTCACACTCAACTTGCCCAACCGCCTACATGCGCTTTACGCCCAGTAACTCCGGATAACGCTTGCCTCCTCCGTTTTACCGCGGCTGCTGACACGTAGTTAGC
+
CCCCCGGGGGGGGGGGGGGGGGGGGGGGGGGGGGGGGGGGGGGGGGGFFGGGGGEGGGGGGCFGGGGGGGGGGGGGGGGGGGFGGGGGGGGGGGGGGGGGGGGGGCCGGGGGGGGFGEGE7EGGGGGGEGGGGGAGGGEGGGGGGGCFGGGGGGGDGGGGEEECFFAFG;DFCDDFGG7CFGGGFGG7FGFEG5>5EGG:C>E?F6,8?GGGGGGGGC>GGGDG3C;AAC>=5)57-/5:ECDC*CF4CECD>:<7F?D=BF>6:CC)*7<7/>;9E>>5,13(3:>:)4).)((1<64:4
@M03506:14:000000000-AKVR1:1:1101:25459:8584 2:N:0:30
GGACTACCAGGGTTTCTAATCCTGTTTGCTCCCCTAGCTTTCGCTCCTCAGCGTCAATGCCGGTCCAGGATGCCGCCTTCGCCACCGGTATTCCTCCAGATATCTACGCATTTCACCGCTACACCTGGAATTCCGCATCCCTCTCCCGGATTCAAGCCATCCAGTATCAGACGCAGTTCCCCGGTTGAGCCTGGGGATTTCACGTCTGACTTAGTTGGCCGCCTACGTGCCCTTTACGCCCAGTAATTCCGAACCACGCTTGCCCCCCCCGTTTTACCTCGGCCTCTGTCAAGCAGCTCGC
+
CCCCCGG9FGGGGGGGGGGGGGGGGGGGGCFGGGG@FGGGGGGGCFGFGGGGGGGG7<CE6CGGGGGGGGGGGGGGGGGGGGGGGGGGG+?FFGFGCFFGGGDGCGCCEEGGGGDEFGGGGGGGGG8EFGGGG9=FC:CEFFGCD?F86+8=DD,3DFFFGGCEGGAFAF?F6EGEGCCGG,4>3>*?C@F?68>*=*=9C:@==CEF,=:F7+BCC<AC)9CGGGF)21):*)/+98AE=EC*2+<*<+<5)7)2>:DGF>5DFFG>EB37)2:+3)*0((4(-(,))1))0),*)0)(,
@M03506:14:000000000-AKVR1:1:1101:17648:8617 2:N:0:30
GGACTACTAGGGTTTCTAATCCTGTTTGCTCCCCACGCTTTCGCACCTCAGCGTCAATATGTGTCCAGTGAGTCGCCTTCGCCACTGGTGTTCTTCCGAATATCTACGAATTTCACCTCTACACTCGGAATTCCACTCACCTCTCCACAATTCTAGCGATGCAGTCTTAAAGGCAATTCCGGAGTTGAACCCCGGGCTTTCCCCTCTAACTAACAAAGCCGCCTACGTGCGCTTTACGCCCATTACCTCCGAACAACGCTGCCCCCCTCCGTATCCCCCCGGCTGCTGTCCCGGCGTTAGC
+
CCCCCGGG9EFGGGGGGAEG<EGCFGGCDFGGGGGGGGGGGGGGEGGGGGGGGGGG@FAFFGCFFGGGFGGGGGGGGFFGFGGGGGGGFCFGGGGGGGGGC@FFGFGGG<FFGGGDGGGGGGGGCFGGGGFGGGGGFFFCGFGGFFFEG8>=;3;,DE>@>==EE8E>EFDGDD?,@@E,,@+@=,7<,@8>EGEECE@FG+,347,=,=C+=7D?4DA4/)::4;AF=C5=)5.:)2>E*7*0225+=C8DE3)01(37))7<DEC3831<)**++4)*-(4108??)6).0((975464
@M03506:14:000000000-AKVR1:1:1101:25980:8699 2:N:0:30
GGACTACTCGGGTTTCTAATCCCGTTCGCTCCCCTGGCTTTCGCGCCCCAGCGTCAGTGTCGGCCCAGCAACCCGCCTTCGCCGCAGGTGCTCCTCTTGATATCTACGCATTTCACCGCTACACCAAGAATTCTAGTTTCCCCTTCAGCACTCTATCCGCGCAGTATTAGTTGACCTTTCCGCGTTAAGCCCGGAGATTTCACAACCGACTTCCGCTTGCCGCCTACGCGCACATTACGCCCCGTAACTCCGCATAACGCTTCACCCCCCCGTATTACCCCGGCTGTCGGTCACGAGTTCC
+
-,8@@EE<FGGG;@CFGDE,C9CFFEC7:B@ECEFGFFCFDCFGDGE7@FF8CE::BFDCFG7@CCECDFGGFGGGG@=C@=ECECEB=,,C?E,?<AABFGF<<,C+@+++7E<,,+>FCC9FGCF,A>DBF,,@,,,9DEDCEE?,=,33@AD,@:BE6+:8@9,,,5@FC:D:E,<9F8**=>/=,;8*4:*8*05C?++;+**//)C5+0*:5*.5*)1*1*).7))*/)**)2)287))/**)23+))0***5*:)))**327*)/.05:+364+-((,((.*(0(())-*)0())
@M03506:14:000000000-AKVR1:1:1101:6102:8718 2:N:0:30
GGACTACTCGGGTTCTAATCCTGTTTGCTCCCCACGCTTTCGCACCTCAGCGTCAGTATCGGGCCAGTGAGCCGCCTTCGCCACTGGTGTTCTTGCGAATATCTACGAATTTCACCTCTACACTCGCAGTTCCACTCACCTCCCCCGAACTCAAGATCCTCAGTATCGAAGGCAGTTCCGGGGTTGAGCCCCGGGATTTCACCCCCGACTTAAAGATCCGCCTACGTTCGCTTTACGCCCAGTGATTCCGGGCAACGCTAGCCCCCTCCCTATTACCGCGGCCCCCGGCCGGGATTTCCCC
+
CCCCCGGGGGGGGGGGGGGFGGGFGGGGGGGGGGGGGGGGGGGGGDCFGGGGGGGEGGFFGGEGGGGGGFGGGEGGGDGGGGGGGGGFGGGGFEFGGGGG@EFGFGCGGGGGDECFDF@FGGGFFCEGGGGFGGGFGCEGAE,8AEGE6=,EF?DDCFGGGCG;,,ECFDEDG6>,27@:5EGCCGGCGCCCEG:*:8<E7+@FEGC>:5<>@+++2+1*/99=<5))27@DD36:1<5=8C497::*++*)0)19)39*7;FDDED)*)*/0:7+:43C14(((,(.,.(()((*/*).,
@M03506:14:000000000-AKVR1:1:1101:3441:8720 2:N:0:30
GGACTACTGGGGTTTCTAATCCCGTTCGCTCCCCTAGCTTTCGCGCTGTCAGCGTCAGTGTCAGCCCAGCAACCCGCCTTCGCCGCAGGTGTTCCTCTCGATATCTACGCATTTCACCGCTACACCGAGAATTCCGGTTGCCCCTTCTGCACTCTAGCCCCGCAGTATCGATTGACCTTTCTGGGTTAAGCCCAGAGATTTCACAACCGACTTGCGGTGGCCGCCTACGCGCCCTTTACGCCTAGTAAATCCGCACAACGCATGCACCCCCCGTATTACCGCCGACGCTGGCCCGGAGTTC
+
CCCCCGGCGGGGFFCFGGGGGGGGGGGGG@GGGGGGGGGGGGGGGGGGGFGGGGDEGGGGGG9FGD7DFG<FDFEEGGGEFDC,@EEGG<FGEGGG9<FGGFGGGGGGGGGGGGDFGGGGECCGGDGGDGEGFDGD:@CCF9DFGDFEGF;,,5@D9D6DC+**8A>9,5DF,:9DF?FFGGGC6:CFG;E8=,,85EGCFFGFC,=C*128E7C:)*./*2)*19.77)8*757<?D9;/729*2<93+29.3)C)(91.))19+37*595572;+)9332-3((,<63(4)(-/))4.)
@M03506:14:000000000-AKVR1:1:1101:14052:8736 2:N:0:30
GGACTACCCGGGTATCTAATCCCGTTCGCTCCCCTAGCTTTCGCGCCTCAGCGTCAGTGTCAGCCCAGCAACCCGCCTTCGCCGCAGGTGTTCCTCTCGATATCTACGCATTTCACCGCTACACCGAGAATTCCAGTTTCCCCTTCTGCACTCTAGCCCCGCAGTATCCGCTGACCTTCCCGAGTTAAGCCCGGAGATTTCACAGTTGACTTGCGGTGGCCGCCTACGCGCCCTTTCCGCCCAGGTAACCCGAACAACGCTTGCCACCCCCGCCTGCCCGCGCTCTGTGGTACGCAGTTAG
+
-@CCCGG9<FEGGGGFGGGGGGGGGGGGGGEGGE@@FGGGEF7FCEGEGFGGG:FGGFFGGGFFGGGCE8EEFGFGGFG9DEGGEGG>FEGGDG<EAFBFFBBE9FGFF:F@,FFFD>FEC7AEAF7BFG,<A9DFGG9DEGGDC=FGG9=DDFGG9,@CBEC>C,,7,*36*=DC<F,,6;>*4>7=9FGEE*:**0>EGCG97<<9+*+10+/*1).00)1/97F5710*)854)0)*1****+31++2)))9CC03:)73**+08;>983)**/,.*--(,,,)*)).)90(*086)6
@M03506:14:000000000-AKVR1:1:1101:3244:8745 2:N:0:30
GGACTACTGGGGTATCTAATCCTGTTCGCTCCCCATGCTTTCGCTCCTCAGCGTCAGTTAATGCCCAGAGACCTGCCTTCGCCATCGGTGTTCCTCCTGATATCTGCGCATTTCACCGCTACACCAGGAATTTCAGTCTCCCCTACATCACTCTAGTCTGCCCGTACCCACCGCAGATCCGGAGTTGAGCCCCGGACTTTCACGGCAGACGCGACAAACCGCCTACGAGCCCTTTACGCCCACTAATTCCGCATAACGCTTGCGCCCTACGGATTACCGCGGCTGCTGGCACGTCGCTAGC
+
C@CCCAFGEFGEEC8<<CEFGEF<CFGD@@F@,F8C8FF9FFGG;E:FFG?8FFGGGGGG9C9FGDGG,9EFGFAE<CEC<EG7EGDEGG?FFF@BFGGGGDAFGCFECCFGFGGFGGEEGGGGFFG+9?A8=F9EEE;EFGGGGGF=ECF8DAE,@EC9DFD==6CEF8EE8EE+@,CFG>E+3@9:8>DF8@DEEG:,D:DE5C:**;)9578*/;A=35<*2;..*))227?*)13?***2*+0*3<F).0*02(75)..)9*:)*)/))1:9@4)*(,(-,18)().47(())0((.
@M03506:14:000000000-AKVR1:1:1101:15299:8810 2:N:0:30
GGACTACTCGGGTATCTAATCCCGTTCGCTCCCCTAGCTTTCGCACTTCAGCGTCAGTGTCAGCCCAGCAACCCGCCTTCGCCGCAGGTGTTCCTCTTGATATCTACGCATTTCACCGCTACACCAAGAATTCCAGTTGCCCCTTCTGCACTCTAGCCCCGCAGTATCGGTTGACCTTTCCGGGTTAAGCCCGGAGATTTCACAATCGACTTGCGGTGGCCGCCTACGCGCCCTCTACCCCCAGTCAATCCGAACACCGCCTGCTCCCCCCCTACTACCCCGCCTGCTGGCCCGGCGCTAC
+
CCCCCGGGGGGGGGGGGGGGGGGGGGGGGGGGGGGGGGGGGGGGGGGGGGGGGGGGGGGGGGGGGGGGGGGGGGGGGGGGGGGEG:FGFDFGGGGGGGGFGGGGGGGGGGGGGGGGGGGGCFGFF7FEEEEFGGCAFB;FGGGDFGEDFGGCDGGAFGF@=CEGEG;EGGEG>6FGCFFDCCGG8CC79FEFGEEC:6B7;:EF,AGF,?DC?CE59>5*093=*2=>7>.:7;)7.*/*/:)*22<@++2..0)9947=75>C6<<;E>7))9*++))*32(2(,().)-(.((10)(((
@M03506:14:000000000-AKVR1:1:1101:19675:8816 2:N:0:30
ACTTCATCCTTAGTCATTTAGCCAAAGTTATACTCTTCTCAGTGTCTCTTTTCTTGACCCACCCGGCTGCTCATTACAGGCTTTCGCCCCTCCCCCCCCTTCGTCCCCCCTCCCCTCCCCCCCTCCCCCCCCCTCCCTCCCCCCTCCCCCCCCCTCGCCCCGTCCACCCCCTCCAGCGCCTCTCGCTCCGCACCCGTCCCCTACCTTGTGTCTCAACCCTTCTCTCTCTACCCTGACTGTGCCCACCCTCCCCTCCACGCTTCCCCTCACCTCCCACATACTACCTACTCCCATCCTCCAC
+
-,8,A,,-<-6,,;,--CD9<6,6,;,=@,,,,=F9<,,;,,6,;,,6@F9@C,<,6,,6;,,8+8+++,CC,C,,6,,,9:,,6,7,@@<BC7,+>FF7,,,:8++4++++8+8,:@+@@+++++++8+3@:C@C*,5651**4C*=E*:/***3*/:;5**2**3;*****/*+2**228<:8C**//**1:A**:*****/*++++***+0++*2)**2*+22**+**+**0*(**+0+2*21*)**1)0.1**(**))07**20*)**.***2()+.)).())/.0(.))(***((.
@M03506:14:000000000-AKVR1:1:1101:8263:8820 2:N:0:30
GGACTACCGGGGTATCTAATCCCGTTTGCTCCCCACGCTTTCGCGCCTCAGCGTCAGGAATTGCCCAGAGACCCGCCTTCGCCACCGGTGTTCCTCCCGATCTCTACACATTTCACCGCTACACCGGGAATTCCAGTCTCCTCTGCAACCCTCAAGAACAGCAGTATCGATCGACGTTCTTCGGTTGAGCCGAAGGATTTCCCGAACGACTTGCCCTCCCCCCTACGCCCCCTTTCCTCCCAGTCATTCCGGCCCACGCTTGCCCCCTCCGTCTTCACGCGGCTGCTGGCCCCAAGTTGGG
+
CCCCCGGGGGGGGGGGGGGFGGGGF8FFGCFGGGGGGGGGGGGGGGGGGCGGGCFGGACFGG@9FG<E8FGGGGEGGGGGFGGGGGGCFGGGGGGGGGEFFGEFGGGGG@FGGGFGGCGGCGFGGC=F+CFECAFCCAFFG=DGFGE9D7B:8:FCFFGFE6FFE7;>5DE7:>E>>BCFEFGDCEDGGGGG>E5:*AFGG+<C=*:7=DC<++0>*97**1>:*>@>*).7/8?74*1;8**96:+*308).5)17(92)0767C=)*)1.)*/++,.*((-(46)0.),()((*1*),(
@M03506:14:000000000-AKVR1:1:1101:19109:8823 2:N:0:30
GGACTACTCGGGTTTCTAATCCTGTTTGCTCCCCACGCTTTCGCGCCTCAGCGTCAGTATCGGGCCAGTGAGTCGCCTTCGCCACTGGTGTTCCGCCGAATATCTACGAATTTCACCTCTACACTCGGCATTCCACTCACCTCCCCCGAACTCAAGACAGCCAGTATCAAAGGCAATTCCAAGGTTGAGCCCTGGGCCTTCACCCCTGACTACACTGTCCGCCTACGCGCCCTTTACGCCCAGTACTTCCGAGCACAGCTAGCCCCCTTCGTACTCCCGCGGCCGCTGGCCCCAAGCTATC
+
CCCCCGFEEFFGGGGGGFEFCGGGGGE8FDFGGGFGGGGGGECFGGGGGFGGEGGGGGGGF:FGGGDCFGGGGGEFGDFFGGGCFGFGCFGGGGGGGG7+FCFF,AFG7<F@FFA:A=FFAFGCA,+:BFECA<;C,A:FGGG,+6>B+CC?DC89DFCF67@DD,3>,5333:,@CD9FCGF*5D86DCD*?,1:;**05*<<85*=,;;D,*:+;7+<*)75CC5=:<;:95);5C>?*:C*2+3*<9;)559**(*01*00*2:7:5<F>*;<0,8=((,,((1)(88()(-*)).),
@M03506:14:000000000-AKVR1:1:1101:15565:8835 2:N:0:30
GGACTACCGGGGTTTCTAATCCCGTTTGCTCCCCTGGCTTTCGCGCCTCAGCGTCAATACCGGTCCAGGATGCCGCCTTCGCCACCGATGTTCCTCCAGATATCTACGCATTTCACCGCTACACCTGGAATTCCACATCCCTCTCCCGGATTCGAGCCTTCCAGTCTCGGACGCAGTTCCCGGGTTGAGCCCGGGGATTTCACGTTCGACTTAGAAGGCCGCCTACGCGCCCCTTTCGCCCAGCAATTCCGAACAACCCCAGCTCCCTTCTTATTCCCCCGGCGCGCGGCTCGAAGTTACC
+
CCCCCGGGGGGGGGGGGGGGGGGGGGGGGGGGGGGGGGGGGGGGGGGGGGGGGGGGGGGGGGGGGGGGGFGGGGGGGGDFGGGGGGGDEGGGGGGGGGGFGAFGGGGGGGGGGGGGGGGGGGGGGGGGCFGGGGEGDGGGGFGGGGGGGCGEFCFDCGGGGGFGGGFGFGGGDCCCEFE?DEEE8E=?6:8:CCCE8>8C@+1:E6EC5>DD@7+3:5;EDDG:CF575CB5)77*)*0;?*1*9*3*+<<))8/75(7*))002<15+.**1*2+284/((--((()(0(()-(*.*..6
@M03506:14:000000000-AKVR1:1:1101:21957:8843 2:N:0:30
GGACTACACGGGTTTCTAATTCTGTTTGCTCCCCACGCTTTTGCACCCCAGCGTCAATATGTTTCCAGTGAGTCGCCCTTGCCACCGGCTTTCTTCCGAATATCTACGAATTTCACCTCTACACCCGGAAATCCACCCACCTCTCCACAATTCTAGCGATGCAGTCTTAAAGGCAATCCCGGAGTTGCGCCGCGGGCTTTCACCTCTACATTACAACTCCGCCTATGCTCGCTGTACGCACAGTCATTCCGAACCACCCTACCCCCCTCCGTAATCCCGCCGCCTCTGGGCAGCACTTAAC
+
-A-8AE@9C7CG+B@CF9@CAE,;EFC,C,,CD7,@++88C,,;<EF:F,B<@F@@C9,,6,,9CF,9C@A,69@FF,@,C<F9E,+++++:C<,,B7?@7<,A<9<,,?,<FEG9F9E,C,,9,+4++:+AE,EF8@4:B=@,=D;,,,>,,@=,>6+,61,3,,,@,@E;8:D6,,48++1*533,*@4**;5=?G5C7:++5=90+1+3+;+;*0*3:DD*:+**+2)*1)0:<*5*:*2>*A+*?CC>)))09(9=5).972*)/0)0)*/0+5)*(460((().)(()((*)))).
@M03506:14:000000000-AKVR1:1:1101:15234:8845 2:N:0:30
GGACTACTAGGGTTTCTAATCCTGTTTGCTCCCCACGCTTTCGTGCCTGAGCGTCAGTATTGGCCCAGGGGGCTGCCTTCGCCATCGGTGTTCCTCCGCATCTCTACGCATTTCACTGCTACACGTGGAATTCTACCCCCCTCTGACACACTCTAGCCGTGCAGTCACCAATGCCATTCCCAGGTTAAGCCCGGGGATTTCACATCGGTCTTGCCCAACCGCCTGCCCACGCTTTACGCCCAGTACTGCCGATTAACGCTTGCACCCTACGTATTACCGCGCCTGCTCGCCCGCATTGAGC
+
CCCCCGGGGGGGGGGGGGGGGGGGGGFGGGGGGGGGGGGGGGGGGGGGGGGGGGGGGGGGGGGGFGGGGGGGGGGGGGGGGGGGGGGDGGGGGGGGGGGG:@<EFGGGGGGGGGGGGGGGGGGGEGGGGGGGGGGGFFGEGDEEGDGGGGGEGGG;DGCGGEGAFGFEGGD?CEGFFGGGGGGGFCFF7EFGGGDECE@FGGGG96*=C<DGC0+>6*:E>CDEFF)2+:=5<..::5>?E579>++*301755D*:6<=57:79;CF67*07>87:9.54(-3(3(*-)-()(-*.*)),
@M03506:14:000000000-AKVR1:1:1101:17803:8855 2:N:0:30
GGACTACCAGGGTTTCTAATCCTGTTTGCTCCCCACGCTTTCGCGCCTCAGCGTCAGTTCCGGTCCAGTGAGCCGCCTTCGCCACTGGTGTTCCTCCCAATATCTACGCATTTCACCGCTACACTGGGAATTCCACCCACCTCTCCCGGTCTCAAGCCACACAGTCTGGCAGGCAGTTCCTCGGTTAAGCCGAGGGATTTCACCCGCCCCTGGTGTAGCCCCCCACGCGCCCTTTACGCCCAATAATTCCGAATAACGCTTGCCCCCTCTCTATTCCCGCCTCGGCTGGCCTACAGTTAGC
+
CCCCCGGGGGGGFFGGGFGGGGGGGGGGGGGGGGGGGGGGGGGGGGGGGGFGGGGGGGGGGGGGGGGGGGGGGGGGGGGGGGGGGGG?FGGGGFFGGGGGGGGGGGGGGGGDFF?EFEGGGGFGGGGGFEFEFEFG,@@FGGGGGG8B=CEGGGGDFGFG8CEGGFGDGF6@CE,@FEGGFFGGGGGFF,2>**BE=C?G>+=?C55**:9****32;A:*1)*1755/93C579*6/>E?***2++9C<8)0)102(7*.))9F==5*<***2<+A<@=,(4((-(0()())..*10)--
@M03506:14:000000000-AKVR1:1:1101:26015:8867 2:N:0:30
TGACTACCCGGGTATCTAATCCTGTTTGCTCCCCACGCTTTCGCACCTCAGCGTCAGTACCGGGCCAGTGAGCCGCCTTCGCCACTGGTGTTCTTGCGAATATCTACGAATTTCACCTCTACACTCGGAGTTCCACTCACCTCTTCCGGACTCGAGATCCCCAGTATCAAAGGCAGTTCTGGAGTTGAGCTCCAGGAGTTCACCCCTGACTTCAAGATCCGCCTACGTGCGTTTTACGCCGAGTGCTTCCGAGCAACTCTAGCCCCCTTCGGAGCACCGCGCCCGCTGTCACCAAGTTCGC
+
-@@CCFFFGGGDFGGGGGC<FGGGGGGGGGGFG@FEG@FFFFGGGGGDGGFF:FGEGGGGF:@FDDGGGGFGGGGGGD7FFGCEGCFG?=BCEFDFFGDFGGGFGGGFG,4B?E9BF?FGC9FGGGGG7FCFGC,ECFEGGGGGGCCECEEG?DC>DGE9FGG6@A;;AE,@6DBEFGG,D7:,5@,:DC,,>1><:*5,5+<E,:/*=;F:,=,14*1,/9*/>>DA*/./18)+)*8/*111*+09+2:)0))99(0:/*974*?)*7*))9**2,072((,((4>(/))*.(9*9)(-
@M03506:14:000000000-AKVR1:1:1101:22461:8870 2:N:0:30
GACTACAAGGGTATCTAATCCCGTTCGCTCCCCTAGCTTTCGCACTTCAGCGTCAGTGTCAGCCCAGCAACCCGCCTTCGCCGCAGGTGTTCCTCCCGATATCTACGCATTTCACCGCTACACCGAGAATTCCAGTTGCCCCTTCTGCACTCTAGCCCCGCAGTATCGGCTGACCTTTCCGGCTTAATCCCGGACCTCTCACAACCGACTTCACCGCCCCCCCTCGCCCCCTCTACGCCCCTCCAACCCGCACAACCCTCGCCCCCCCCCCCTCCCCGCGGCCCGCCGCCCCGTCTGCCCC
+
CCCCCGGEEFGC@CE9EDEFGGCF@F;F,FFGGGG@F9FGGGGCFG@GA<FGFF,BFGEFGFGGGFFGGGGGGDEGCFG<FG7F:F79FA:CF9F8FG:BGGGDA<=F:=+CFFFGGGF+FFGGG+6:F,,CFBC?,,7ED@+3=,>==D,@>9,@DGGCE>+3,,;*@**5,3D,27=C*=*44,,,1@C8:8**<,1=+:8<=7**2)9++0+*/)7*9>D*/))):55**)**()8C*2***+2.1*:...*/*(**)0)9):E>E))5)**;A9>*(((-(((04)(()((*)14::
@M03506:14:000000000-AKVR1:1:1101:23285:8881 2:N:0:30
GGACTACCGGGGTTTCTAATCCTGTTTGCTCCCCACGCTGTCGCGCCTCAGCGTCAGCCACAGCCCAGCAGGCCGCCTTCGCCACTGATGTTCTTCCCGAGCACTACGCATTCCACCGCTACACCGGGAATTCCACCCGCCTCTACTGTGCTCGAGCCTGACAGTTTAGAAGGCAGCCCTGCGGTTACGCCGCAGGAATTCCCCTCCTACTCAGCTAGCCGCCCACGCGCCCTTTCCGCCCAGTGCTTCCGGCCAACGCCTGCACTCTCCGTATTACCCCGCATGCTGCCCCGGAGATCGC
+
9CCCCGGGE7@+F:,;C-,CAEFGFFFFFAEFFGGGCEDFGGGGDCGCC@FFGC@CGF,<FDEFGGDAFE<FGGGGGDFGGEG@ECGD,?5A,CEFGG7B:++95EFFE+?CADFGGGGC7F?=FFG::+@3C,,7DF7++3C799;>E,,3@>C>>EF>EC:5;,,>,>,7DC,8CDE:5:7:4=E,*=CC5:B?5*+0+2>F*::*02**0*2+2*)2)99**1.)//8CD.6*-/)1:*102+<*30*055)/9()*87@5C+<6F?)))*++3))/((((-56=)5(4)4())))-(
@M03506:14:000000000-AKVR1:1:1101:11464:8904 2:N:0:30
GGACTACTCGGGTATCTAATCCTGTTTGCTCCCCACGCTTTCGCACCTCAGCGTCAATATGTGTCCAGTAAGTCGCCTTCGCCGCTGGTGTTCTTCCGAATATCTACGAATTTCACCTCTACACTCGGACTTCCACTTACCTCTCCACAATTCTAGCGATGCAGTCTTAAAGGCAATTCCAGGGTTGAGCCCCGGGCTTTAACCTCTAACTTCCAAAGCCGCCTCCGTGCGCGTTGCGGCCAGTAATTCCGAATCACGCCACGCCCCTCCGTTCTACCTCCGCTGCTGGCACGGAGGTTCC
+
CCCCC@<EA-BFF@@CCC@FD@EGE<<@E<,EFE8FF+6BFGCG;FEFFCCFGGDGGD9FDECEGG,C<FACFFGF:FC<FGC+>+6=,?FFGG99EE:,8,EEF9E,4:EEECAFGGDF9<<F,A7CF++?DADDDF=EEEC9@D;,,44@FFG,=++@>8DFFFEED36,@D838@=6,7;E8@E6DE,+6@CEG;,,,+5>;,=7,+5:,=9,+2869?DC*/)8=*8C)0)283)*//***3<4+<+).)1>6(**0)))*1/)27).)**3<<4+.(4((,)/271).(())0.)(
@M03506:14:000000000-AKVR1:1:1101:12342:8909 2:N:0:30
GGACTACCCGGGTTTCTAATCCCGTTTGCTACCCACGCTTTCGCGCCTCAGCGTCAGTACCGGTCCAGGGGGCCGCCTTCGCCACCGGTGTTCCTCCCAATATCTACGCATTTCACCGCTACACTGGGAATTCCACCCCCCTCTCCCAGACTCGAGCCTTGCAGTTTCTTCCGCACGTCCTCAGTTAAGCCGAGGGATTTCACGGAAGCCACGCATGGCCGCCTCCGCGCCCGTTACGCCCAATACTTCCGAATCACCCTTGCCCCCCCCGTCTTCCCGGTGCCTCTGGCCCCGGCCTGGC
+
CCCCCGGGGGGGGGGGGGGGGGGGGGGGGGGGGGGGGGGGGGGGGGGEGGGGGGGGGGGGGGGGGGGGGGGGGGGGGGDGFGGGGFGDFFFGGGGGGGFDFDFGGGFFGGGEGGGGGGGGGGGGGGGGCCFGGGFGGGGGGCGFFGGGFGGGGGG>EG6DFGFFFFGGG7?CEGCCEFGC*>9CFG++@EFGDGGDGG*9CCGC*=55*9<FCG58DCFCDDGG35>@*).*187*8358C*9C<++/<EC30.1?6(1*)0/20@C)1)))07/+<17*((((.)(/.0(,)-(/)0((4
@M03506:14:000000000-AKVR1:1:1101:21169:8915 2:N:0:30
GGACTACTGGGGTTTCTAATCCCGTTTGCTCCCCTAGCTTTCGCGCCTCAGCGTCAATGCCGGTCCAGGATGCCGCCTTCGCCACCGGTGTTCCTCCAGATATCTACGCGTTTCACCGCTACACCTGGAATTCCACATCCCTCTCCCGGATTCAAGCCTTTCAGTATCGGACGCAGTTCCTCGGTTAAGCCGAGGGATTTCACGTCCGACTTAGAAGGCCGCCTACGCGCCCTTTACGCCCAGTAATTCCGAACAACGCTTGCCCCCCCCGTATTCCCGCGGCTGCTGGCCCGCGGTTCGC
+
CCCCCGGGGGGGGGGGGGGGGGGGGGGGGGGGGGGGGGGGGGGGGGGGGGGGGGGGGGGGGGGGGGGGGFGGGGGGGGGGGGGGGGGGGGGGGGGGGCFGGGDGFGGGGGGGGGGGGGGGGGGGGGGFGGGGGGGGGGGBFFGDGFGGEGGGFGFFGGGG9AFGGGEG6E>F*CCGEGGFFGCECG5E,?E@*:CGE=:<;19CFCEG*CDD719++;=F<DGG*>@7CC):))9:49@EC/577+7*<C8)0775<2):))079EGE53>00*3+<>:C;241(4,)5).3;(,)0<(79
@M03506:14:000000000-AKVR1:1:1101:2952:8917 2:N:0:30
GGACTACTCGGGTATCTAATCCTGTTTGCTCCCCACGCTGTCGCGCCTCAGTGTAAGCCACTGCCCAGCAGGCCGCCTTCGCCACCGGTGCTCTTCCGGATCCCTACGCAGTTCACCGCTACACCGAGAATTCCAGTTGCCCCTTCTGCACTCTAGCCCCGCAGTATCGGTTGACCTTTCCTGGTTAAGCCCGGAGATTTCACAACCGACTTGCGGCGCCGCCTACGCCCCCTTTCCGCCCAGTACATCCGAACGACGCCTGTTCCCCCCGTCTTACCGCTGCTGCTCGCGCGGGCTTCTC
+
9C-B<<E-C7CCFGGGGGGFFGGGAEFCE9@DGGGGCD@CFG8<:FGGCFG,C,,;C9EEFGGCFGG8FG@GGGDGGGGG?:FGGFGGDG+CCF,AFE7+BC,=AFFEDC+C<:@AB7=FCFCB<CECC=C?,D,9C<,=:=>@FFEAADG98EF6==B+5@+@ECCDEGGD>CD?9CFGG,:8<DC9EFFGGGEC*,B7>+,5AEE**/)*+1:C37>EDDD5**))*)0>/7?DAG)22**20+<7<018).)1/4)*7>***2<5?7)))**0240*(,()).)*(0(()(,)))())
@M03506:14:000000000-AKVR1:1:1101:21015:8975 2:N:0:30
GGACTACTGGGGTATCTAATCCCGTTCGCTCCCCTAGCTTTCGCGCTTCAGCGTCAGTGTCAGCCCAGCAACCCGCCTTCGCCGCCGGCGTTCCCCTCGATATCTACCCATTTCACCGCTACACCGAGAATTCCAGTTGCCCCTTCTGCCCCCTAGCCCCGCACGATCGATTGCCCTTTCCGGCTTACGCCCGTCGATCTCACAACCGACCTGCGGTGGCCCCTTACCCCCCCTCTCCCCCCGTTCAACCCCAACAACTCTTGCTCCCCCCCCTCCCCCCCGGCCCTTCCCCCGGCGCGTC
+
@CCCCEGGGFGGF;FFGFAFF@FGEGFFGGGGGGG@FGGGGGFGDG7FFFGGGGG>EEGGGACFGGGFGFCFGGGGDDCFGGG7F4FC+>+@FF,EBBB7<F4A?:E,8C8?FGGGGFGECGFFD777BF9DFADFF3FEGGEFDFAEF,@EEE54@DFG@5**1;*2*48;@,62<,4>FCC*:8A+*8=8C*38*10/<CE++*:/*1))29**/5)27*7*00)/0*7*)))*(0);8:)9**+*+2/)))11*(*0*****+<.ABD)))*:*4>C6((((--.()(,)(-).5(-(
@M03506:14:000000000-AKVR1:1:1101:15774:8977 2:N:0:30
GGACTACTGGGGTTTCTAATCCCGTTTGCTCCCCTGGCTTTCGCGCCTCAGCGTCAATACCGGTCCAGGATGCCGCCTTCGCCACCGGTGTTCCTCCAGATATCTACGCATTTCACCGCTACACCTGGAATTCCACATCCCTCTCCCGGATTCAAGCCTGCCAGTATCGGACGCAGTTCCCAGGTTGAGCCTGGGGATTTCACGTTCGACTTAGCGGGCCGCCTACGCTCCCTTCACGCCCAGTAATTCCGAACAACGCTCGCCCCCTCTGTCTTACCGCGGCTGCTGCCACCGATTTAGC
+
CCCCCGGFGGGGGCGGGGGGGGDFGGGGGGGGGGG,DFGGGGGGCGGDGGGGGGGGGGGFC@FGGGGGC,<F@FGGGGGGGGGGGGGGGGGGG?FFGC=FFDGGGFGFEGGGGGGGG>FGGGGGD8FFGGGGGGGG8,AEFGFGGGGE+>CEGA=;F=B@>CC6D3EF8;CCCEGGGGGGGGCFCEGFCECCCF5E*ACCGGGF@EF*/:D*1:9:37=C7DGCCG7)*1):4@)*5FFGGE*9*3</:C+75>C*9(75355DGGG)*)01*:0+<33C(-((,43?)),551().).:4
@M03506:14:000000000-AKVR1:1:1101:9658:9009 2:N:0:30
GGACTACAGGGGTATCTAATCCTGTTTGCTCCCCTCGCTTTCGTGCCTCAGCGTCAGTAACGGGCCAGGGAGCCGCCTTCGCCACCGGTGTTCTTGCCAATATCTACGAATTTCACCTCTACACCCGCAGTTCTACTCCCCTCTCCCGAATTCAAGCCTTCCAGTATCCGACGCAGTTCCGCGGTTAAGCCTCGGGATTTTACCCCCGACTTAGAAGTCCGCCTCCCTACTCTTTACGCCCAGGAATTCCACACAACTGTGGCCCCCTCCCGTTTCCCTCCGCAGCGTTGCCGCGATGACC
+
CCCCCGG@-CFGG@FFGGCCEGCFGGGGGGGCFE,,@FFDFGGF,BFCGGFGGGGD,C,,<FC,CGDF,,,BFGGGGCGGGGGBF,CCF+BFFAF,E,55=FFGGGGGD?FFGGGG99FCEGCF<+8B@+8AF<,9,>,DFFGGGFFC+3+@>EE;>8BEGGFCGG;;,+++@@8EE3@E**1*4>4=<,BCCEC?CE??,BA+>ACE=)>D++++131</):7**))0/1<766:-*.:?5***00)++30))/*/)2+1))2*CC)*0*)02+23,**((,(-(,.()())(())))-(
@M03506:14:000000000-AKVR1:1:1101:20013:9016 2:N:0:30
GGACTACCGGGGTTTCTAATCCCGTTTGCTCCCCTGGCTTTCGCGCCTCAGCGTCAATGCCGGTCCAGGATGCCGCCTTCGCCACCGGTGTTCCTCCAGATATCTACGCATTTCACCGCTACACCTGGAATTCCGCATCCCTCTCCCGGATTCAAGCCTCCCAGTATCGGACGCAGTTCCTGGGTTGAGCCCAGGGATTTCACGTTCGACTTAGAAGGCCGCCTACGCGCCCTTTACGCCCAGTAATCCCGAACAACGCTTGCCCCCTCTGTCTTCCCGCGGCTCCTGGCACAGAGTTAGC
+
CCCCCGGGGGGGFEGGGGGGGGGGGCFEFCFFGGGGGGGGGGEGDCEDGGGGGGGG7EGGGCGGDGGGGFFFGGGGGG@GGGGEEGGDGGFGGGG9F@F9FCFAF9FGG7CGGGGGGGGCFGGGF,FEB:F8,?FFFCFGGGGFGGDC>B+@E7E;9?EEGGGGEGGGG>EGGEBEECF1<CCEC>CGCG7C,C55=6CCCFFD<6CE55C*1:+<75ACDDCCGFBEGG>ED)<F<D>CCG*20+<*<<;<5<D49(97B)09>FE7CF*1*:<+9:>51(((-(().0(58<(*1/)).
@M03506:14:000000000-AKVR1:1:1101:22501:9031 2:N:0:30
GGACTATCGGGGTTTCTAATCCCGTTCGCTCCCCTAGCTTTCGCGCCTCAGCGTCAGTGTCGGCCCAGCACGCAGCCTTCGCCGCAGGTGTTCCTCTCGATATCTACGCCTTTCACCGCTACACCAAGAACTCTAGTTCCCCACTCCCCCCTCTAGTCCAACAGTATTCCTTGGCCTCTATCGCATTAAGGCCGGTCAATCAACAATCGACTCGTAGTGGCCCCCTTCGCTGCTTTTACCCCACTGCAACCCCAACACCGCGTTCCCCCCCGTTCTTTCCGCGCTGCAGTGCACTGCGTTG
+
6,-,,C,-8F@+6+B6-C<,6C<,6;FGE,,@9F8<@,@CF,;,6++,86C67@,,,C,69F++66,,69,+6+@B,CF<9,BFGGGGGG5+,C5C?E+=:,4??,AEE+,BEG9,,@B+4>9F=+,33D<,,,3,3,,8CD,3@3D,++++@CAG,93,31*,@,,5,3,@3,2,4>6,,;*1**41,,,6=/*/*1+<+*+*+*++**1:*:*3/*//***1))).*10*)/8*5**++**)*+3*++*..)**1(*2.)))**3)*)907**1+.*<,0(2((()./,-/-)2*0(((
@M03506:14:000000000-AKVR1:1:1101:20813:9033 2:N:0:30
GGACTACCCGGGTTTCTAATCCCGTTTGCTCCCCTAGCTTTCGCTCCTCAGCGTCAATGTCGGTCCAGGCTGCCGCCTCCGCCACCGGCCTTCCTCCAGCTATCTACGCCTTTCACCCCTCCCCCTCGACCTCTGCATCCCTCTCCCCACTCCCACCCACCCAGCCTCCCACCCCGCTCCAAGGTTCAGCCCTCGCCTCTCACGTCGGCCTTCGTTGGCCGCCTCCCACCCCCTCACCCCCAGCCCCTCCGAACCACCCCTCCCCCCCCCCTATCACCCCCGCCGCTGCCCCCGCCTCGCC
+
@C9CCCG?CC@FGGECFGFGFEC;CFFGEACFGEFFFCGFCFFD7@@EA<,C6FC@FFF,;C7@CE,CC,,,8@@FE7,C+B?CG<6+++B=FGCGG,:,9:,B?<E+@+:8AF,A?,=4+B++C=+8++++8>,C5,CF8,D,6DG+,+@,6,6,3A:++@D,,+46D*,@*3*1**=;2,,11?,,,=:*6,****/+5:C*31***27*+/3***2<)9<:*9))*17*))0*475CG******)2:*)).9*515:).0CDEGEED/))*++34)>((4((--)(0((7(())0-(-
@M03506:14:000000000-AKVR1:1:1101:21211:9037 2:N:0:30
TCGACACAGGCACCGCTGATCTCTTTTCTTATCTTTCTCCCCTCGTTCCCCCCTTTTGTCTCTTTTTCTGCTACCTGCCCCCCCTCCTCTCTCGCTTCGGTACCACCTCTCTCCCACCGTCACCTGTCCTCTCCCTCCTCCCTCTCCCTCCTTGCTCCCCCCTCCCCCCCTCTCTCACCCCCCTCTACCTCCTCCCACTCCCTCGCCGTCCCCCCTACGCGCCTCACCTCTCTCCCACCTTCCTCCTACTCGCTGCACGTCCCCCTCCCCCCCCGTCTCGCTTCCCACTCTCTCTCACCGC
+
8,-,,,8--;-66-++6+6;,,;,,,<CCA,66,,6<E,,;,;@+C@,,,;++6C,:,,,6,<6,<,,<,,6,6::,,,,,+686,8,99:,,,,8:+++8B:5,A?,4,A,:,,,,++,4++5,,,8,,,,,,,,88,,8+,663,,,3+,,23,,6+@B9+5+++34=**,,,6,6,,***4/,,+>+4**05=*0*2998<****/)117)/***.*))/**2)0</**0*)*,*)*++*2*2*/00<)))*1*85*)0)9<*2>*5)7)12**(0+,(--.,)52)),*))0*9(((
@M03506:14:000000000-AKVR1:1:1101:4157:9050 2:N:0:30
GGACTACACGGGTATCTAATCCCGTTTGCTCCCCTAGCTTTCGCTCATCAGCGTCAATGCCGGTCCAGGATGCCGCCTTCGCCACCGGTATTCCTCCAGATATCTACGCATTTCACCGCTACACCTGGAATTCTGCATCCCTCTCCCGGATTCAAGCCATCCAGTATCGGATGCAGTTCCCAGGTTAAGCCTGGGGATTTCACATCCGACTTAGTTGGCCGCCTACGAGCCCTTTACGCCCAGTAATTCCGAACCACGCTCGCCCCCCCCGCATTACCGCGCCCGTTGGCCCGGAGTTTGC
+
CCCCCGGGGGGGGGGGGGGGGGGGGGGGGGGGGGGGGGGGGGGGGGGGGGGGGGGGGGGGGGGGGGGFCFFGGGGGGGGFFDGGGGGGGGGGGGGGGGGGGGGGGGGGGGGGGGGGGEGGGGGGGGGFGGFFGGEGEFGAFGGCFGGCEGGGEDFDEFFA>EGGG8;ECEEC>FGGGGGCFF?FCFFFEGECF>>>5CGFGGEGGF,;A7<DF+>CFFFGGGGG5F>>*))=5AA>;DBGCE**2+<6C7C>7>)27(95)0))9?C:E:C))>8+0))*-(-((((),).256(97))).
@M03506:14:000000000-AKVR1:1:1101:2413:9077 2:N:0:30
GGACTACCAGGGTTTCTAATCCCGTTTTATCCCCTGGCTTTCGCGCCCCAGCGTCACAGGCACCCCAGACAGTCGCTTTCGCCACCGGCGTTCCTCCCGATATCTACGCATTTCACCGCTCCACCGGGAGTTCCACTGTCCCCTGATGCCGTCTAGCGCGGCCGTAGCCCCGGCTGTTCCCCGGGTGGGCCGAGGGATTTCACCGAAACCGCACCGCACCGCCTACGCGCCCTTTAACCCCCGTGATCCCGAGCAACCATTGCCACCTCTGTATTACCTCTGCGGCATGCACAGTGTTAGC
+
CCCC@FFFFGGGFGGEGGGGGEGGFGG,<F,;FFF@@FFF<CCFGGGGG@CGGG>CGGGGGGCGGGGGFDFF@,,@CD@??F@@GGG>F++7CB,EC+@F+8+C@FGFGG=7F9FEFCC+>F<AF7C@:++3E@;F3,CFG9DFG,E9,@8CEGCA,*>EEEGGE:5C9,=<:::C=:C?+****3*1**2:EC*/*0*3<:?:E*::CF)7*1C:5)07)7DD**)0*/<E5.6*.*12A*/*1587+;:))))09(*3*9*:*+*)21*0*2+<<4*2)))(((()(97-12.**/-5)
@M03506:14:000000000-AKVR1:1:1101:25240:9101 2:N:0:30
GGACTACAGGGGTTTCTAATCCTGTTTGATCCCCACGCTTTCGTGCCTCAGAGTCAATCTTCGTGTAGCGAGCTGCCTTCGCAATTGGTGTTCTATGTCATATCTAAGCATTTCACCGCTACATGACATATTCCGCTCACCTCCACGGGATTTAAGACAGAGAGTATCAACGGCAGTTCCCAAGTTAAGCTCGGGGATTTCACCACTGACTTACCAACCCACCTACGCACCCTTTAAACCCATTGAATCCGGATAACGCTGGCACACTCCGTATTACCGCCGATGCTGGAACGGAGTTCGC
+
CCCCCGGGGGGGFGCEFFGGFGGGGGFGGGGDFGGGGGGFGGGGGGGGGGGFGGGFGGGGGG8FFFGGGGG>FGGGG9FFGGEGGGGFAFGGGFFFDGGFGGGGDFGGGGGGG<FGFGGGGGGG9F8EEFGCG,A+8C>FGGC8=,@8CGD8,=;DEGFGGFG+67,EFF>C++6=DEEC>CCD,@A,5@,@+@CC:7<CFGFFFGFEG4FGG28,3?::/:*,*26:C):5/)6:);9****:+29+=4*.2.5+*4):))8*9*/):)*5.*+++-.*((((,466,)(5)401)))(-
@M03506:14:000000000-AKVR1:1:1101:13695:9103 2:N:0:30
GGACTACACGGGTATCTAATCCCGTTTGCTCCCCTAGCTTTCGCTCATCAGTGTCAATCTCGGTCCAGGATGCCGCCTTCGCCACCGGTATTCCTCCAGATATCTACGCATTTCACCGCTACACCTGGAATTCCGCATCCCTCTCCCGAATTCAAGCCTTCCAGTATCGGACGCAGTTCCCGGGTTGAGCCCGGGGATTTCACGTTCGACTTAGAAGGCCGCCTACGCGCCCTTTCCGCCCAGGAATGCCGAACAACCGTTGCCCCCTCGGTATTACCGCGGCCGCTGCCACAGCGTGATC
+
CCCCCGGGGGGGGGGGGGGGGGGGGGGGGGGGGGGGGGGGGFGGCFGGGGGFGGGGGGGAFGGGGGGGGCGFGGGGGGGGGGGGGGGDCEFGGGGGGGGGGGGGGGFGGGCC9EAEGGGGGGGGGFG:FGFF9FGGFF>FGFGC@EEED+>D;,EEEDGEFGFGGG=FC8=FCEBCE;;FGGGG5C59D;:DCCEEC*=CG8EG86CE=DCD77+A+8F57555973<ED@G<?6*6<@585**10C)9+/8>EGDG2)2.).2CGGDC>*0<*3<C))*,-(,,(-7(.)..((17.((.
@M03506:14:000000000-AKVR1:1:1101:14682:9105 2:N:0:30
GGACTACAGGGGTTTCTAATCCCGTTTGCTCCCCACGCTTTCGCGCCTCAGCGTCAGGAAATGCCCAGAGACCCGCCTTCGCCACCGGTGTTCCTCCCGATCTCTACACATTTCACCGCTACACCGGGAATTCCAGTCTCCTCTGCATCCCTCAAGAACGGCAGTATCAGCCGACGTTTCTCGGTTGAGCCGAGAGATTTCACGACGGACTTGCCATTCCGCCTACGCGCCCGTTCCGCCCAGTGATTCCTAGCAACGCTTGCCCCCTCCGTCTTCCCGCGGCCGCGCGCTCACAGCTGGC
+
CCCCCGGGGGGGGGGGGGGGGGGGGGGGGGGGGGGGGGGGGGGGGGGGGGGGGGGGGGGGGGGGGGGGGGGGGGGGGGGGGGGGGGGGGGGGGGGGFGGEGGGGGGGGGGGGGGFGGGGGGGGGGEGFFGCEGGGGEGCFFGGGGGGGGGGGG??DGDFGDGCEG,,@ACFGGEG5?FCG,>;D/=C,4?FG>5CEGFFGFC?:E7**/7<CE>?::*9<6C***075*/57)0.*.*8**:C*0+2=C<+*09*:54)27>>FCCE3:5)))*1+330/((,,-22)4>0,)))2)),3(
@M03506:14:000000000-AKVR1:1:1101:27209:9140 2:N:0:30
GGACTACAAGGGTATCTAATCCTGTTTGCTCCCCACGCTTTCGCACCTCAGCGTCAATATGTGTCCAGTGAGTCGCCTTCGCCACTGGTGTTCTTCCGAATATCTACGAATTTCACCTCTACACTCGGAATTCCACTCACCTCTCCACAATTCTAGCGATGCAGTCTTAAAGTCAATTCCGGAGTGGAGACCCCGGCTTTCACCTCTAACTTACAAATGCGCTCCCGTGCGCTGTACGTACAGTACTTCCGCATCACGCCAGCCCACTCCGTCTTAACTCCTCTGCCGGGCCGGAGTACAC
+
CCCCCFGGGFGFGGGGGGGGGGGGGGGGGGGGGGGGDDGGFGCEGEGFGGGGEGGGGGGAFGFFAEF8FC99CFCFDC:F7F@:FGC@@F,?FDFFFEDGGFG,EFDCFCFG,F@9EEB<EEG<EF7?>+A<FCFGGC?:=,,,@=BFD8,@@@,@,=+,3=9E98BEGD9A,@99D3,@D+++6,+6,33@E+>@@C@,32,,,4,,@7=+4=D;78+,*3**)*))**)*2..2)8)+/:C>+++3<C5):)126(**.00***2)2)9>57CC+6*+))(),))),.(()((1)0.).
@M03506:14:000000000-AKVR1:1:1101:21681:9177 2:N:0:30
GGACTACCGGGGTTTCTAATCCTGTTTGCTCCCCACGCTGTCGCGCCTCAGTGTCAGCTACTGCCCAGCAGGCCGCCTTCGCCACCGGTGTTCTTCCGGATCTCTACGCATTCCACCGCTACACCCGGAATTCCGCCTGCCTCTACAGTGCTCGAGCCCAGCAGTTCGCACGGCCGACTCGGGGTTGAGCCCCGAGCTTTCACCGCACGCCGACCGGGCCACCTACCCGCCCTTTACGCCCAATGATTCCGGACCACGCCCGCCCCCCCCCTATCACTCCGGCCGCTGGCCCCGGTGTCGC
+
CCCCCGGGGGGGFGGGGGGGGGGGGGGGGGGGGGGGGGGGGGGGGGGGGGGGGGGGGGGGGGGGGGGGGGGGGGGGGG,EFGGGGGGGGGGDGGFGGGFGGGGGGGGGGGGEGGGGGGGGGGGBAFGGG>GFG<FFEFGGGFFGEFCGE@=CF6EECEDEEGGCDFGDEGGE>EEC5EEGGGGCE8:??C7CGE5C:7C9<:CF5*:EEG*/25:*5)7:*9<C74)0*)857))06*0:*:7**3+*0<A5)))*7,5:)73)9EC:E))))2+++)*0--4(,6()().()-(175),1
@M03506:14:000000000-AKVR1:1:1101:24133:9197 2:N:0:30
GGACTACCCGGGTATCTAATCCTGTTTGCTCCCCGCGCTTTCGCACCTCAGCGTCAGTATCAGTCCAGCGAGCCGCCTTCGCCACTGGTGTTCCTCCGAATATCTACGAATCTCACCTCTACACCCGGAATTCCGCTCGCCTCTCCTGATCCCAAGGTCTGCAGTCTAGAAGGCATATCCCGGTCTGAGTCCGGGTATTTCACCCCCTACTTACAGACCCGCCTACGTGCGCGTTACCCACAGTAGTTCCGACCAACCCTAGCCCCCTTCGTATCACCGCGGCTGCTGGCACGCACTGCGC
+
-B@C@@EFFE:@FD@DGE<EAFGFGFGFFECE@FGG+@B,DFECF@E,E<AFFCGGGGFGFGAFDFCEG+7::F7FGGGGGGG7B,C<A,,BF<FGGDD:F7<AE<?=7=B+CEE??FGFEF9E,46@7:FGFADGGG+=CCCDGGGG,@933,3,+EB7BC96;4@;,,,,@:,,2@@F,1*4**,,<,?,=55*4,>C,+1<;5/*2;*;CCF@C*55)97*9C75*175)0.*,*0+*//2*++/<0;5)87C9(9*0.)*2/*)*87)00*0<?)*(((,-3))(542)(().))--
@M03506:14:000000000-AKVR1:1:1101:18861:9203 2:N:0:30
GGACTACTAGGGTTTCTAATCCTGTTTGCTCCCCACGCTTTCGCGTCTCAGCGTCAGTTGCGTTCCAGAGAGCCGCCTTCGCCACGGGTGCTCTTCCTGATATCTGCGCATTTCACCGCTACACCAGGAATTCCACTCTCCTCTCCCGCACTCTAGCCTGCCAGTTTCTCATGACCGCTCGGGGTTGAGCCCCGAGATTTCACACCAGACTTAACAAGCCGCCTACACGCCCCTTACGCCCAATGCTTCCGGCCAACCCTTGGTCCCGTCGTATCACCGCGGCCGCTGGGCCGGCGTATGC
+
CCCCCGGGGGGGGGGGGGGGGGGGGGGGGGGGGGGGGGGGGGGGGGGGGFGGGGGGGGGGGGGGGGGGGGGGGGGGGGGGGGGGGDGGGGGGGGGGGGGGGCGGGGGGGGGGFGFGGGGGGGGGG7F@F@FFGGGG5DFGGGGGGGFEEEEEG=D=FF9DGGCG@FDC:FGGGGGGGGGGGEGD8EC,5DF8C:==55<CFFGFD*:=CGFCC19<CD5=>CDC5>).:C)/)57>:5:?C*9>6+<9?C=:))7*1(10.))22<8)*0/.)**0+4751(((((()-)(-)((9))(..
@M03506:14:000000000-AKVR1:1:1101:4385:9211 2:N:0:30
GGACTACCGGGTTTCTAATCCTGTTTGCTCCCCACGCTTTCGCACCTCAGCGTCAATACCAGTCCAGTGGGCCGCCTTCGCCACTGGTGTTCTTCCGAATATCTACGAATTTCACCTCTACACTCGGCCTTCCACTCACCTCTCCTGGATCCTAGCGATGCAGTCTTAAAGGCAGTTCCGGGGTTGAGCCCCGGGCTTTCACCTCTAACTTACAAAGCCGCCTACGTGCGCTTTACGCCCAGTAATTCCGAACAACGCTAGCTCCCCCCGTACTACCGCGGCCGCCGCCCCGGCTGTAGCC
+
CCCCCGGGGGGGGGGGCFCCEFGGGEFGGGGGGGG7FEGGGCGDGGFFEDFDFGGGGFGGGDEGGGGGGC8DFCEGFEGDDG,CD8CF,B=FEFGGGG,B+9@,<F?C,==9EFFC9E@FGFG,=+:++@FFFDFDGBGF4E,E@A8E,C,@,@=D==,+8,36DC,@,@,3,,:D;DFA8+4@834<DDECEE*=*,>CECC6E?,,,:+;C:,+2;A*89*:85;5C))*/)7>?GFG5*27:+9@G+*)0)9*)(7*.9*?C;*0151))1+0C(0/((,-3(()(0-,)(()0*))-
@M03506:14:000000000-AKVR1:1:1101:15850:9233 2:N:0:30
GGACTACCGGGGTTTCTAATCCTGTTTGCTCCCCACGCTTTCGTGCCTGAGCGTCAGTATTGGCCCAGGGGGCTGCCTTCGCCACCGGTGTTCTTCCGGATCTCTACGCATTCCACCGCTACACCCGGAATTCCGCCTGCCTCTACAGTGCTCCAGCCGCGGCAGCATTCATGGCCGACGCAGGGTTGAGCCCCGCGCTTTCACCACGAACTGACCGGGCCACCTACGCGCCCTTTCCGCCCCATGATCCCGGTCAACGCTCCCACCCCCCGCATTACCCCGGCCTGTCGCACGGGGGTGG
+
CCCCCGFGGGGGGGGGGGGGGGGGGGGGGGGGGGGGGGGGGGGGGGGGGGGGGGGGGGGGGDFG<DDECCEDGCGGGEDGGGDGGGGEBFGGGGGGGGGCEGEFGGGDGGGEGGGG8:FCEGGGGGGECCEGGGGGGEGFFDGGFGGGC9F;E66DGFCE5:BCE*6;;FGGGFGGEC78E==ECG*>+?+:CE58=EC*;>+<9+:5/9</9*<@377C5/95**))5)5*757C)27*2:)7**+1+<875)/*289*).)**2*88>D377**+)02(((((((1))-(0(()))-((
@M03506:14:000000000-AKVR1:1:1101:15634:9236 2:N:0:30
GGACTACTGGGGTATCTAATCCTGTTCGCTCCCTTGGCTTTCGTGTCTCAGCGTCAGTACTCGTCCAGAAGACTGCCTTCGCCATTGGTGTTCCGACACATATCCACGCATTTCACCGCTACACGTGTCGTTCCATCTTCCTCTCCGAGACTCAAGAAACCCAGTATAGGGAGCAGTGTTGGCGTTGAGCTCCAACCTTTCACTTCCTACTTAAGCTTCCGCCTTCACACCCTTTACGCCCCGTAAATCCGGACACCCCTTCCCACCTCCGTCTTACCTCGGCTGCTGGCACGTAGTTCGC
+
CCCCCGGFGGGGGGGGGGGGGGGGGGGGGGGGGGGFFGGGGGGGGGGGGGGGGGGGGGGGGGGGGGGGGFFGGGGGGGGGGEGGGGGGGDFGGAGCEGGGCCFGFGG7FFEEGEGFGGGGGG?FEF=A<:=FFGGFG<FFGGFGFFBCCGGFGGFDGGDGGEGGE8@FFGGD@C6DF8FF?84EGGGGC7,D?,,@@735D::F99A7CCG7EF9DCCF?4/8E*8**,9?=CAA7>8BC5*):555@FGG3>>D4*()*5).0*885*857)9*<C2*<((33140)5)14)43*>7)44
@M03506:14:000000000-AKVR1:1:1101:8075:9257 2:N:0:30
GGACTACCCGGGTTTCTAATCCCGTTTGCTCCCCTGGCTTTCGCTCCTCAGCGTCAGTGTTGGTCCAGGATGCCGCCTTCGCCACCGGTGTTCCCCCAGATATCTACGCATTTCACCGCTACACCTGGAATTCCGCATCCCTCTCTCAATCTCAAGCCATCCAGTATCAGACGCAGTTCCCCGGCTAAGCCGAGGGATTTCACGTCTGACTTAGTTGGCCGCCTACGAGCCCTTTCCGCCCAGTAATTCCGACTAACGCTTGCCCCCCCCCGTTTCCCCCCGGCCGCGGGCCGGGATTTCC
+
CCCCCGGGGGGGFGGGGGGGGFGGGGGGGGGGGGGGGGGGGGGGGGG@FEGGGDGDGGGGGCDGGGGGFFGGGGGGGGGGGGGGGGGDFGEFGGGGGDEGGGGGGGGGGGC:FGGGGDDEGGGGGGGC=EFFGGGGFGGGGGG8F,BDDDGGG88@FGCFGGGGGDEGGG9F;C+>@@AC,@EE8CGCFFGG5:E=:8C9ABF8AC,5,;+:<:C9+CFG3CCC<C55*8:5*<F*-/>5:*127+<7F?835)/6C257:7@DC@EFC5))00++3.7*--(-4(-)(813)(())))))
@M03506:14:000000000-AKVR1:1:1101:5520:9259 2:N:0:30
GGACTACTAGGGTTTCTAATCCTTTTTGATCCCCACGCTTTCGCAACTGATCGTCAGCAAAGTCCTAGCAAGCTGCCTTCGCTTTTGGTGTTCCGTGCGATATCAATGCATTTCACCGCTACACCGCACGTTCCGCTTGCCTCTGACCTGCTCTAGCTATGACGTTTCTGATGCGGCCTCACCGTTAAGCAATGAGATTTAACATCAGACTATCATAACCGACTACTTTCGCTTTACGCCCAGTAAATCCGGCTAACGCCTGGGGTCTCTTTTTTTCCGCTGCTGCTGGCACCGAGTTACC
+
CCCCCGGGFGGGGGGGGGGGFGGFFGGDEGEGGGGGGGGGGCFD@FGGGGDFGGFGGGGGGGGGGGGGGGGFGDGGGGGGGGGFGGGGGCFG9FGGFGGCFGEEF<EGGGGFE<?EGGGGGG=FEFGGGGGGGGGGGGDGG;EGGGGGGGGFGGGGGGCDFFFGEGG?@,=F8E>CCGDCBFFGGEG>FFC@DC,5AECF?9,>CECF?FC>FGGFF9664)/=)?BF,B>E*5;:><>=E5587+5;+>*)).*27()*.0)*)//0<F***2?*<))*4(,,.)4737(.)-()0)6).
@M03506:14:000000000-AKVR1:1:1101:6889:9289 2:N:0:30
GGACTACCAGGGTTTCTAATCCCGTTTGCTCCCCTGGCCTTCGTGCCTCAGTGTCAGGAACTGCCCAGAGATCCGCCTTCGCAACTGGTCTTCCTCACGATATCTACGCATTTCACTGCTACACCGTGAATTCCGATCTCCTCTACAGTCCTCGAGTTACGCAGTATCCGGTGCAATTTCGGAGTTAAGCTCCGAGATTTCACACCAGACTTGCGTCACCACCTACGCACCCTTTACGCCCAATGAACCCGAACCACCCCTGCGACCCCTCTATTACCGCGCCTGCGATCACCGATTTAGC
+
CCCCCGGGGGGGGGGGGGGGGGGGGGGGGGGGGGGGGGGGGGFFGGGGGGGGGGGGGGGGGGGGGGGGGGGGGGGGGGGGGGGGGGGGGCFFGGCGCGGGGGCGGGGGGGGGGGGGGGGGDGGGGCEGFGGGGFG+@F8FFF8E9E=?FGGGGGEGGGGG>ECC=,@FFC>>EEFCFGGGGC@E?FGGDFECEE6E5CEGF7FFGD5?599:<CEED4>F*:46CDFBEGBE*;A7;*8CG=58;@++=@8)5>)5C(/1)0)))*2./)*0*29+<2.52(,(((()(0-(0(()0).69
@M03506:14:000000000-AKVR1:1:1101:5637:9311 2:N:0:30
GGACTACACGGGTTTCTAATCCCGTTTGCTCCCCTGGCTTTCGCGCCTCAGCGTCAATACCGGTCCAGGATGCCGCCTTCGCCACCGGTGTTCCTCCAGATATCTACGCATTTCACCGCTACACCTGGAATTCCGCATCCCTCTCCCGGATTCAAGCCTGTCAGTATCGGACGCAGTTCCCGAGTTGAGCTCGGGGATTTCACTTTCGACTTCGCAGGCCGCCTCCGCGCCCTTTACGCCCAGGCATTCCGCACAACCCTCCCCCCCCCTGTTCTACCCCGGCGGCTGGCACCGGGCTGCC
+
CCCCCGGGGGGGGGGGGGGGGGGGGGGGGGGGGGGGGGGGGGGGGGGGGFGGGGGGGGGGGGGGGGGGGFFGGGGGGGGGCGGGGGGGFEFGGGDGG8EFF9FGFGGCECGGGGGGGGGGCE9EFFEEGGAFGFDFCCGGGFG,DEGG8+@>EDEFGGFGEFFGF;EF6E*5:CCEGDCDFECEGG,9,228C**4=C:9CDG+92<:*CCD+85**9BE)7>***).*17=75)2.*7=C*9**:8*2<2)07/**(*2)).9CGG)8)*)*03+39)1(((((-()(8()),(1))((.
@M03506:14:000000000-AKVR1:1:1101:4296:9315 2:N:0:30
GGACTACCCGGGTTTCTAATCCTGTTTGCTCCCCACGCTTTCGTGCCTCAGCGTCAGTATCGGGCCAGTGAGCCGCCTTCGCCACTGGTGTTCTTGCGAATATCTACGAATTTCGCCTCTACACTCGCAGTTCCACTCACCTCTCCCGAACTCAAGATCCTCAGTATCAAAGGCAGTTCTGGAGTTGAGCTCCAGGATTTCACCCCTGACTTAAAGCCCCGCCTACGCACCCTTTACCCCCCGTGATTCCGCTCACCGCTCGCCCCCTTCGTATTACCGGGGCTCCTGGCCCGCAGTTATC
+
CCCCCFDGFGGGGGGGGGGGGGGGGGGFEFGGFGFGGGGGGG@GGGGGG@FFCGGGGGGGGEE@FG7FF6EFGGGGGEGFDCFCFFFFCAFGGGGGGGGGECEGC9?DE8FFGFGEGGE,?FAF9FCF@+8?,57E,8,AF@EE?FG6+=86,E8,,,@@,E9,@:;FGGGG?,6+@;:<EC,,5:9,DFFEGFC,*2<C,:<CFC777;CFGC7,+;?*/587CG3>5<5E5;4+.*;8:*)11/;/?7<)0)9*1()*)).9DDG@*8*)07@+06)*,(47(4(9(0,,0(-1./)6:
@M03506:14:000000000-AKVR1:1:1101:15598:9320 2:N:0:30
GGACTACCAGGGTATCTAATCCTGTTTGCTCCCCTAGCTTTCGCGCCTCAGCGTCAGTTGTGGTCCAGTGCGCCGCTTTCGCCACAGGTGTTCCTCCCGATATCTACGCATTTCACCGCTACACCGGGAATTCCACGCACCTCTCCCACACTCCAGCATGGCAGTCCCTCCTGCAGGCTCCGAGTTGAGCCCGGAGTTTTCACAGGAGACTCGCCCCCCCGCCCGCGCGCCCTTTACGCCCTACAATTCCGACCCCCGCCCTCCCCCCCCCTAGTCCCGCCGCCCCCGGCCCCACTCACGC
+
CCCCCGGGGGGGGGGGGGGG<FGGGGGGGGGGGGGGGGGGGGEGGGGGGGGGGGGGGGGGGGGGGGGGGGGCFGGGEEGGGGGGG@GDFDFEFGGGGGGGGGGGGGGGGFGG9FGFGCGGGGFGGGDGDFGGGGGGFGDGGCGFFFGGGGGFGGC6>6C9DFGEFG>F9EGFFFG6>E>FEGDGDE?C?FGGD=*?*:<=CCEC,7*:*97C7CG5))27)7C*)1..577E30)*.1<8C****0<=FE@)7;)*1()*))0*9A80*))))*3005.:((((,-()(5(4),(*))(,,
@M03506:14:000000000-AKVR1:1:1101:22289:9334 2:N:0:30
GGACTACCAGGGTTTCTAATCCTGTTCGCTCCCCACGCTTTCGCGCCTTAGCGTCAGTACCGTCCCAGCGAGCTGCCTTCGCTACTGGTGTTCCTCCTGATATCTGCGCATTCCACCGCTACACCAGGAATTCCCCTCGCCTCTTCCGGACTCTAGCCCTGCAGTATCCATCGGCTTTCAAAGGTTGAGCCTTTGACTTTCACAACGGACTTACAGGGCCGCCTACGCGCGCTTCACGCCCCACGAATCCGGGCACGGCTTGCCCCCTCAGTATTACCGCCGCGTGTCGTCCGGAGTTACC
+
CCCCCGGGGGGGGGGGGGGGGGGFGGGGGGGGGGGGGGGGGGGGGGGGGGGGGGDGGGGFGGGGGGGFGCGGGGFGGGGGGGGGGGGGEEGGFFGFGGGGGGGGGGG7=FGDGGGGFGGDGGGGGGGGGEAFFC,AACC:F7EGFGCCCCGGGDGFFGEFGFD<9,55:@;=C3@@E6EFF,,CDFEGGGED9,,>DEGC9FCCFCEEGDCC7?@A<*)*/8)CDG5:7))2/7)24/0*/*1/7**01+*0).)**(127))001:<8)*1*20<<45*((((((,)-)(-)(()00.-.
@M03506:14:000000000-AKVR1:1:1101:16098:9335 2:N:0:30
GGACTACTGGGGTATCTAATCCCGTTTGCTCCCCACGCTTTCGCGCCTCAGCGTCAGGAATTGCCCAGAGACCCGCCTTCGCCACCGGTGTTCCTCCCGATCTCTACGCATTTCACCGCTACACCGGGAATTCCAGTCTCCTCTGCAACCCTCAAGAACAGCAGTATCGATCGACGTTCTTCGGTTGAGCCGAAGGATTTCACGACCGACTTGCCATCCCGCCTACGCGCCCTTTACGCCCCGTAATTCCGAGCAACGCTGTCCCCCTCCGTCTTCCCGCGGCGGCTGGCCACGACTTGGG
+
CCCCCGGGGGGGGGGGGGGGGAFEFGGGGFGGGGGGGGGGGGGGGGGGEGGGGGGGGFGGGGGCFFFFCFGGFFGGGGGFGGGGGGGF:F:FEF,?FGGGED=EGGGFGGEGG9FFFGGFFGFGEC>C+@FC,C,AAD3=F9DF8EAFGGGED,:@FFFGFD?,@7@EGC8FE5B>9DFGFGG**>E8C,BE5C5=,4;C?><**:CCED3*::97:C5**1>5CCDD5C.1)067-*0:C*99/*;90++.777FG>D*)01*2CE)8)9..7C+<:)1,(46(-(7().()-(/)8))(
@M03506:14:000000000-AKVR1:1:1101:22397:9343 2:N:0:30
GGACTACTAGGGTTTCTAATCCTGTTTGCTCCCCACGCTTTCGCACCTCAGCGTCAGTACCGGGCCAGTGAGCCGCCTTCGCCACTGGTGTTCTTGCGAATATCTACGAATTTCACCTCTACACTCGCAGTTCCACTCACCTCTCCCGGACTCGAAGGCTCCCAGTATCGGAGGCAGTTCTGGAGTTGAGCCCCAGGATTTCACCACCGACTTAAGAGTCCGCCTACGTTCGCTTTACGCCCAGTGATTCCGTCCAACGCTACCGCCCCTCGTCTTTCCCGGCGCGCGGTCCCGCCGTCGC
+
CCCCCGGGGGGGGGGGGGGGGGGGGGGGGGGGGGGGGGGGGGGGGGGGGGGGGGGGGGGGGGGGGGGGGGGGGGGGGGGGGGGGGGGGGGGGGGGGGGGEGGGGGGGGGGGGGGGGCEGGGGGGFGGGGGGGCFGG9ACGFGGGGGGGGGGEFGGGGCFFGGGGGGDFG8@+@CEGG6ECACC,,2:ECBF,>>:;C7CF<F9CCCFDC):?E+<9+*1=+*/2:*;A*0)28=>FCF)2?E3C*++10<9)))/1C>*:)))*):E)*)*.0*2;+)/+((((,(()-)(()-()))(,(
@M03506:14:000000000-AKVR1:1:1101:19123:9349 2:N:0:30
GGACTACCAGGGTTTCTAATCCTGTTTGCTCCCCACGCTTTCGCACCTCAGCGTCAGTACCGAGCCAGTGAGCCGCCTTCGCCACTGGTGTTCTTGCGAATATCTACGAATTTCACCTCTACACTCGCAGTCCCACTCACCTCTCTCGGACTCGAGACTCTCAGTATCGAAGGCAGTTCTGGAGTTGAGCTCCAGGATTTCACCACCGACTTAAGAGTCCGCCTACGTGCGCTTTACGCCCAGTGATTCCGAGCAACGCTAGCCCCCTTCGTATTACCGCGTCTGCGGGCACCACGTTTGC
+
CCCCCGGGCFGGGGGGGGGGGGGGGGGGGGGGGGGGGGGGGGGDGGGGGGGGEFGGGGGGGGGGGGFGGGGGGGGGGGGGGGGDGGGGGGGGF,CEFGEFGGGGGFGGGGGGGGAFGCFGFGGGFGGGGDGGGGGGGGGGG?FDF@DE6@C8F6DC?@>8,AEGGGGGDFFGDECECEG7CF,@@F7AFC,@@6DGG6AFF@,>FGC9C4<D,=,18CFGGGG=*;)87FFEDBFFC*):8**C6<@FC:8).07C44):574C*;8)*01)09+++605(((-(-()(7-,.((*.)((-
@M03506:14:000000000-AKVR1:1:1101:2936:9352 2:N:0:30
GGACTACCGGGGTTTCTAATCCTGTTTGCTCCCCACGCTTTCGTGCATGAGCGTCAGTGTTAGCCCAGGGGGCTGCCTTCGCCATCGGTGTTCCTCCACATCTCTACGCATTTCACTGCTACACGTGGAATTCCACCCCCCTCTGCCACACTCCAGCCCGCTAGTTTCCAATGCCATCCCCAGGTTGAGCCCGGGGCTTTCACACCAGACATCACGAACCGCCTGCGCACGCTTTACGCCCAGTAATTCCGCCTAACGCTCGCACCCTACGTATTACGGCGGCCGCTGGCTCGTCGTGAGC
+
CCCCCGFFGFGGBCCFGGGGGGGFFEEFGGDFGEGGGGGGFF7CFGGGFEFFEGGGCFGEGGGGFFFFCEGGEG7FFGGG7CGGGFEGGG7CFGFGGGGGFGFGDFGFDGGBCGFFFGGFFFGCFFFDE=FCEFGCEFFGGGE8A?=DFFGGDGG?CEEGGGGD4E9;3@DAECCGFF58*1C5DEE?FFFDE*C8E5C69;EC+/**=F<+2??5*9)17>9:FFFFEG3CC@.:95>EC5<*2+0=?EF))856*()*0<:/)2;>8)/.*:6A94)*9(-(479;(7(5>-(1.0(((
@M03506:14:000000000-AKVR1:1:1101:6869:9370 2:N:0:30
GGACTACCCGGGTTTCTAATCCCGTTCGCTCCCCTGGCTTTCGCGCCTCAGCGTCAGTATCAGCCCAGCAACCCGCCTTCGCCGCAGGTGTTCCTCTCGATATCTACGCATTTCACCGCTACACCGAGAATTCCAGTTGCCCCTTCTGTACTCTAGTCCGACAGTATCACTTGACCGTTCCGAGTTAAGCCCGGCGATTTCAGAAGTGACTTGTCACGACCGCCTCCGCGCCCTTTACGCCCCTTAAATCCGAACACCGCTTCCCCCCCCCGTATCTCCCCGGCTCCTTGCTCGGCGTTAC
+
CCCCCGGGGGGGGGGGGGGGGGGGGGGGGGGGGGG@FGGGGGGGGGGGGGGGGGGGGGGGGGCFGGGGGGGGGGGGGGGGGFGCGGGGEGF>FGDF?FFAGG@FFGGGGGGGGGCGGGGC+CFFF:FFGCFDCF;<?>FGGGGGEGGGG,@=DFFF9EGG+@EE;F;A;DFG,;CCEG>:EE5>CC;C,?DF5***/=CF;+++12<F7+CF++0+;/)=)7):55555/):C:4C2*)*:*)*03+*0+<..8C3*-)*)7)*9;:)?>G70)**+6?F<((-43-)-*()/(-*))(-(
@M03506:14:000000000-AKVR1:1:1101:17238:9394 2:N:0:30
GGACTACACGGGTATCTAATCCTGTTTGCTCCCCACGCTTTCGTGCATGAGCGTCAGTGTTGGCCCAGGAGGCTGCCTTCGCCATCGGTGTTCCTCCACATCTCTACGCATTTCACCGCTACACGTGGAATTCTACCTCCCTCTGCCACACTCTAGCCAAGTAGTTTCGAGCGCAGTTCCCAAGTTAAGCTCGGGGCTTTCACACTCGACTTGCTCGGCCGCCTGCGCACACTTTACGCCCAGTAACTCCGTTTAACGCTCGCACCCTACGTATTACCGCGGCTGCTTGACCGTAGTTCGC
+
CCCCCGGGGGGGGDGGGFGGGGGGGGGGGGGGGGGGGGGGGGGGGGGGGGGGGGGGGGGGG@FFGGGGGGGGGFGGGGGGGGGGGGGGGGGGGGGGGGGGGGGGGGGGGGDGGGGGFGGGGGGGGFGCC@FFGGGF?EFGGGGFEFFGGDEGGCFGFGF8DDFDDFFC+8EGGGGGEGGGGGCGEFGGFCFGCC>>C5CCC>G7DC?555DGGGFG49ACCG<E*;))*:)/96;+6*7EECCG*A+9C<C)0)*0:(15>)7)9EEF*)10*:<+<9)2(1(((()*)).5@4,1.*)-,
@M03506:14:000000000-AKVR1:1:1101:6127:9398 2:N:0:30
GGACTACTGGGGTATCTAATCCTGTTTGCTCCCCACGCTTTCGCGTCTCAGCGTCAGTAACGTCCCAGCGAGCTGCCTTCGCAATTGTGTTCCTCCTGATATCTGCGCATTTCACCGCTACACCAGGAATTCCACTCGCCTCTTCCGTACTCAAGCCCGACAGTATCCCCCGGCATCCGAGGGTTGAGCCCCCGACTTTCACAGCGGACCTCTCGGACCGCCTACATGCGCTTTACGCCCACTGATTCCGGACCACGCTACCCCCCTACGCATTACCCGTGCACCTGCCCCGGATTTCGCC
+
<CCCCGFGGGGGCGGGGGGGGGGGGGGGGGGGGGGGGGGGGGGGGGG7FFGGGGG>FFFFGGCGGGGFGGDGGGEFFGGGGGGGDGFGFFFGGFGGGG<DAFGGEGGGGGGFGGFGGGGGEGFFGDE?EGG<ACFGG?EGGGGG@EE>BEFF;8998DE8B8BFCEGF,+@>*5*:CGC55;C5D*,,>C7CE888:*>C1@?7CGD:CC<*0<5E5C>CDD<CF**/+)0*1.1:(9B=C***:0+970/57)99>>9C)).95C2)A))))1+0:()*((,)((.)()(-)((1**(22
@M03506:14:000000000-AKVR1:1:1101:3402:9428 2:N:0:30
GGACTACAGGGGTTTCTAATCCTGTTTGCTCCCCTAGCTTTCGCGCTGCAGCGTCAGTACCCGTCCAGGTAGCCGCCTTCGCCACTGGTGTTCTTCCGAGTCTCTACGCATTTCACCGCTACACTCGGAATTCCACTACCCTCTCCGGGACTCAAGCCGGCCAGTATCGGAGGCAGTTCCTCAGTTGAGCCGAGGGATTTCACCTCCGACTTGGTCGGCCGCCTACGCGCCCTTTACGCCCAATGCTTCCGAACACCGCTGGCCCCCGCCCTCTTCCCCCGGCTTCTGGCCCCGCGTTACC
+
CCCCCGGGGGGGGGGGGGGGFFGFGGGFGGGGGGGGGGGGGGGGGGGGGGGGGGGGGGGGGGGGGGDDGGFGFGGGGGGGGGGGGGGGGGGGGGGGGGGGGGEGGFGGG>FGGGGGGGGGEGFGFGFGE7@FGGFGGCAFGGGDGGG>C@B,@8F=FGG6EGGEGD,E*@8C*8*>FGGC;@ECDGGCC;DEEGGG5CFCFFGFGF=CGD)*AC99)9:ADDDE*77DEG3=CF?*<CEEG=*C769*<<::5>D**(/1.)7CDEG):))))0+2:():(4(((.)*-/(4)(-)0.,(.
@M03506:14:000000000-AKVR1:1:1101:10326:9469 2:N:0:30
GGACTACCCGGGTATCTAATCCTGTTTGCTCCCCACGCTGTCGCGCCTCAGTGTCAGAAACTGCCCAGCAGACCGCCTTCGCCACCGGGCTTCCTCCGGAACTCTACGCCTTCCCCCGCCACACCCGGAATTCCGTCTGCCTCTACTGTCCTCGAGTTTGACAGTCAGCACGGCCGATCCGGGGTTGAGCCCCGGACTTTCCCCCCACCCTTCACCAACCCCCTACCCGCCCTTTCCTCCCCGTGATTCCGGACAACCCCCCCACCCCCCGTATTACCGCCGCTGCTGGCCCCGCGTTCGC
+
@C<CC8CF-8@FC@EF@CE<CFFFGGG<E9<FFG@:7@,6B<,6@CF7F,CEF<ECCFC,C,ECF<8,C@<EFEE7@,BE,?FGGC:F+>7FDFCAD4+++8BF5?F?:+,BCB,EE=@+@F,@@C++@+6D;FF<FG@>F9,335,3,@FFFCE8EC;7,E9<;F,3@EGFEE***BE885ECC:5+++?BEE>:8*0<A*2;8>C55712**202*8E**9**1)0*15=)76*-2/;E*/**209E?+.5>)*/2**))0)9EEFD5)0)*0+<4):3722(4)6(0(()-().0((-
@M03506:14:000000000-AKVR1:1:1101:12817:9481 2:N:0:30
GGACTACCCGGGTTTCTAATCCTGTTTGCTCCCCACGCTTTCGTGCCTCAGCGTCAGTATCGGGCCAGTGAGCCGCCTTCGCCACTGGTGTTCTTGCGAATATCTACGAATTTCACCTCTACACTCGCAGTTCCACTCACCTCTCCCGAACTCAAGATCCTCAGTATCAAAGGCAGTTCTGGAGTTGAGCTCCAGGATTTCACCCCTGACTTAAAGACCCGCCTACGCACCCTTTACGCCCAGTGATTCCGAGCACCCCCAGCCCCCTTCCTATTACCCCGGCCGCTGGCACCACGCTCTC
+
CCCCCGGG9FGGGGGGGGGGGGGGGGGGGGGGGGGGGGGGGGGGGGGGGGGGGGGGGGGGGGGGGGGFGGGFGGGGGEFGGGGGGGGGGGGGGGGFGGGGGGGGGGGGGFGGGGGGGCGGCFGGFGGDCFEGGF9F?F,EFED9=DGGDEGGGGFF==BD=FECFACG,DGFGFCGGGGGGDF,D:EA8CDFFC,88EF?G7FFGGFFDG75BF9C78;5)9C57DDB*>BD5=A>CDFGG**2*2C6CB6780C**()*)))19CG)*7***2++3-)2(,4(,22),)())(-7).(-.
@M03506:14:000000000-AKVR1:1:1101:3001:9501 2:N:0:30
GGACTACTAGGGTTTCTAATCCCGTTTGCTCCCCTGGCTTTCGCTCCTCAGTGTCAGTGTTGGTCCAGGATGCCGCCTTCGCCACCGGTGTTCCTCCAGATATCTACGCATTTCACCGCTACACCTGGAATTCCGCATCCCTCTCCCAATCTCAAGCCATCCAGTATCAGACGCAGTTCCCCGGTTACGCCGAGGGATTTCACGTCCGACTTAGTTGGCCACCTACGAGCCCTTTCCGCCCCGTACTCCCGAACAACGCTTGCCCCCCCCTTATTACCGCGGCTGCTCGCACGCAGGTAGC
+
CCCCCFGGGGGGGGGGGGGGGGFEEGGGGGGGGGGGGGGFFFGGGGGGGGGGGCGFGGGFGGGGGGGFGFGGGCCGGGGGGGGGGGGGGGGGGGAFEF?AFGGGGGGGDEGFGGGGGDEEG@FFGGCDECFGFGFGGGGGGGGGGGGGDFFFGGG9EG?FGGGFD8EEFGCFGECBCCFFGF7+5+;,@CEE8E558,=9>=FE::5*71279:9<+96CF<C**2:A*C)=5A;+7/)28*9>C5817C*857)09,7/7..*7CG3?5)09*0<CA:C;B1-4:)*(7-2)(,)8)..4
@M03506:14:000000000-AKVR1:1:1101:11179:9506 2:N:0:30
CCCTCACCGTAACACATCGGCTCACCCACACTCTTCCCTTGCTCTCTCGCGCTTCTTTCCGTCACTTTTACCCCTCCCCCGCCCCCCCCCCCCCCCGTCCCCTCACCCCCCCCCCCGCCCCCGCCCCCCCCCCCCTCCCCACCCCCCCCCCTCCCCCCCACCCCCCCCGCCCCCCCCCCCCCCCCCCCTCGCAACTCTCTCTCGCCCACCACCTCGTCGGTGCGCTGCCTCCACCTCGCCCCGCCACCCCCCCCCTCCCACCCCCCCCCCCCCCCCGCGCCCCCCCCCCACTCCCACCCCC
+
-6868;86B-@,6-,---,,+,,,,;,,,,,,6,<,,6,;,,C@,,6,,,+++,8,,,,,8,:6,<6@,,,,6@,,8,,8++67++8@+++6BCC+++8++,,+3::>*5**>*1****1*<*1:C>/1:?:*:8*/:*;85*/*:**2*2:5>/;*/*///*2*/1/***1*2**/:75?*/:=G57*;28**/+99++02385:5**1***0/*97)*)*)*)/).:06=*).*(*02/5)9<*/0CE=5)01)/(**)00)>:8)20C)))2**4)*(-(--(,)38,()((*)73(,
@M03506:14:000000000-AKVR1:1:1101:2312:9511 2:N:0:30
GGACTACTGGGGTATCTAATCCTGTTTGCTCCCCACGCTTTCGTGCCTCAGCGTCAGTATCGGGCCAGTGAGCCGCCTTCGCCACTGGTGTTCTTGCGAATATCTGCGAATTTCACCTCTACACTCGCAGTTCCACTCACCTCTCCCGAACTCAAGATCCTCAGTATCAAAGGCAGTTCTGGAGTTGAGCTCCAGGATTTCACCCCTGACTTAAAGACCAGCCTACGCACCCTTTACGCCCAGTGATTCCGAGCAACGCTAGCCCCCTTCGTATTACCGCGGCTGCGGGCACCAAGTTATT
+
CCCCCGGGGGGGGDGGGGGGGGGGGGGGGGGGGGGGGGGGGGGGGGGGGGFGGGFGGGGGGCCFEGGGGFCDFGGGGGGCFEFEGEFGGGGGGGGCDGCCFF@FGDFFGGFFGGCEFGGGGGGGGGGGGGGDGGGGFEEGGEFGGGG6CEGGAA=>DFGGGGGGGGGGGGGEC?FC;DGGGAGGGGGG,3,6>8EGFGCEGGGGFE5*79@@FGFFG4A,1C*AFFD)4:)*/;FDE<BEEG:*>CFFG9+.:39CG>)*07?*7**)079))*0<:A<5(,-73((04591)..1964.)
@M03506:14:000000000-AKVR1:1:1101:8732:9532 2:N:0:30
GGACTACCCGGGTATCTAATCCTGTTTGATCCCCACGCTTTCGTGCCTCAGTGTCAATAACAGTGTAGCAAGCTGCCTTCGCAATTGGTGTTCTGCGTCATATCTAAGCATTTCACCGCTACATGACGCATTCCGCCTACCTCCACTGTATTCAAGACTGGTAGTCACAAAGGCAGTTCCTTCGTTAAGCGAACGTATTTCACCACTGACTTACCAACCCACCTACGCACCCTTTAAACCCAGTAAATCCGGATAAAGCTGTCCCCCTCCGTACTACCCCGGCCGCTGCCCCGGATTGACC
+
CCCCCGGGGGGGFFGGGGGGGGGGGGFGGGGGGGGGGGGGFGGGGGF9FEGGGGGGGGGGFGGGFGGGGGGGGGC8FFDGGGEGGGGFGGGGGGEGGCGGFGGFFF<AFGGGCFGGGGGGGDFGGFGFECFGGGDEG=7ACFFGGGG8ECFGDFFDFG9D?FDFF,,7@FFGGG=EDF=EDFFFDD=8D,@8E+4+,5,ECFGGGG,@<*2?CCFA2;>G44C6>**:CCAEC);B<C4?CC*;@7+7=B=):)*++);9)2**2C5)*877)*2+:.)1(((-((-54)(48((*).).2
@M03506:14:000000000-AKVR1:1:1101:16628:9559 2:N:0:30
GGACTACAAGGGTTTCTAATCCTGTTTGCTCCCCTAGCTTTCGTTCCTCAGCGTCAGTAGTGGTCCAGCGCGCCGCTTTCGCCACGGGTGTTCCTGCAGATATCTACGCATTTCACCGCTACACCTGCAATTCCACGCGCCTCTCCCACACTCACGCACATCAGTTTTGGAAGCCGCCCCCGGTTTAAGCCCAGAGATTTCACCCCCCACTTTCCCCACCGCCTACCAACCCTTTACTCCCTGTAATTCCCTACACCGCTCGCCCCCTCCGTCTTACCGCGGCCTCCTGCACGTAGTTAGC
+
CCCCC<<-F6EBFGGFGFG<CEA9CEAEGGGGGGGFGGFDFGCGGCE9@F8C+BFF,CC9C@,CCF<8@F@@+@CB@FFGECFBFC=:@=4BE9F,B,CF=,A<FCGGG+BEGGGGG7:F:FEG@AF:B:FD=,AF=+3@B738ED88>3@=EF,,@:B@,2EG3;,,3@,@DF,3:C*1**=*4B6=<;::,:8**4;9<7C+*1**29CG++90*20/>C7CDG)/+7):C@62-*9C8*002<?69++**)**2(95.)79CEC)*7)))**2<()/((((((())0((.((1)*)))
@M03506:14:000000000-AKVR1:1:1101:9851:9569 2:N:0:30
GGACTACACGGGTATCTAATCCCGTTCGCTCCCCACGCTTTCGTGCCTTAGTGTCAGGAACAAGCCAGTCACCTGCCTACGCCATCGGTGTTCCTTCTAATATCTACGGATTTCACTCCTACACTAGAAATTCCAGTGACCTCTCTTGTCCTCTAGCTCAGTAGTTTTGGTAATGTGTGTATGGTTGAGCCACACGCTTTCACTACCAACTTACTTTGCCACCTACGCAACTCTTTACGCCCAGTAATTCCGGATAACGCTTGGGTCCTACGTATGCCCGCCGCTGCTGGCACCTAGTTCT
+
CCCCCGGG-BFFGGGGGGGGGGGGGGGGGGGGGGGGGGGGGGGGGGGGGGGGGGGGGGGGGGGGGGGGGGGGGGGGGGGGGGGGGGGGFGGGGGGGGGGGGGGGGGGGGCGGGGGGFGGGGGGGGF99FFFGGGGCFFAGGGGGGCFFGEFGGGFGFCFFGFGDECGGGDGF:FGGF@,DFFGCDFGGCED8DFG6CG+AFGCGFGFFGCGFGFE,=+=A8*;FCDFE*9@6?BFFFG5CCC<CF7FFGGFF>5*:C<<C3;)9*:3;91;)2*59+.7*,,((,(,9)/4(*(.0*94))
@M03506:14:000000000-AKVR1:1:1101:12914:9580 2:N:0:30
GGACTACACGGGTTTCTAATCCCGTTTGCTCCCCTGGCCTTCGCGCCTCAGCGTCAATGCCGGTCCAGGATGCCGCCTTCGCCACCGGTGTTCCTCCAGATATCTACGCATTTCACCGCTACACCTGGAATTCCGCATCCCTCTCCCGGATCCAAGCCCCCCAGTATCGGACGCAGTTCCCGGGTTGAGCCCGGGGCTTTCTCCTTCGCCTTAAAAGGCCTCCTAAGGGCCCTTTCAGCCTAGGAATCCGATCCAACCACTTCTCCCCCCTCATTCCCTCGGCAGGTGGCACCGCATTATC
+
BCCB,C,-CFFG@C@-EF9,,,,@6@CF,CFCFF<@<,6CEFC@FGGGG8C<@8@,@D,E,C@6@@FEC@EF<FCD7,,,=,BB:F7+@FG:FG,CA=<,,C,C,,C@F@EGCF<,?:FFDFFG,6,,A4A<9F=F@@FFGDFFDD8EC8B+,,,6+D++@CG5FAEGC5**=:EC/?,>,/***6/0+?+*B38==**3++1+0+37**1*00+<:3750*16C*))**.//)/*)*/**+*2*+3*+**)))2*20*//*1*2+*)287))20++)*:3(((((.),.4))-4)))).)
@M03506:14:000000000-AKVR1:1:1101:19538:9589 2:N:0:30
GGACTACTCGGGTTTCTAATCCTGTTTGCTCCCCACGCTTTCGCGCCTCAGCGTCAGTTCCGGTCCAGTGAGCCGCCTTCGCCACTGGTGTTCCTCCCAATATCTACGCATTTCACCGCTACACTGGGAATTCCACTCACCTCTCCCGGTCTCACGCCTTCCAGTCTGACAGGCAGTTCCTCGGTTAAGCCGAGGGATTTCACCCGTCCCTTGAAAATCCGTCTACGCTCCCTTTTCGCTCCGTTATTCCGCGCAATGCTTCCCCCCTCCGCATTTCCGCTGCTGCGTTCACAGTTTCTGC
+
CCCCCGFG-FGGAF@FGFEEFCFGGFGCEFDFEEGGCFE@FEEGGGC:F<6<FGGGEGGGFGFGEEFGCDFGGG@ECCFGEEFBFFADEFEGC9EFCFA8F8EFF9FFCGGGGGGGGGGGG7=?<FFC8:FG,:@?BE8FBFFGD=B8+@3AD=,,@+3@,@=ADFFF77@,D+,@C>EE;,9*@>5:3@FCCCC5*,,=C7;,4/=**2:?67++2+0<5*1**;).*8.*0;)*1).*2*/**/*0+A337)/)*)2<6*)0*8:)*))))**0+-8=(((.4)()()()1))*1*)))
@M03506:14:000000000-AKVR1:1:1101:9714:9589 2:N:0:30
GGACTACACGGGTTTCTAATCCTGTTTGCTCCCCACGCTTTCGCGCCTCAGCGTCAATTACGGGCCAGATAGCCGCCTTCGCCACCGGTGTTCTTCCCAATATCTACGAATTTCACCTCTACACTGGGAATTCCCCTATCCTCTCCCGCGTTCAAGCTCATCAGTATCAAGCGCAGCCCCCAGGTTGAGCCCGGGAATTTCCCGCCTGACTTGATAAGCCGCCTACGCCCCCTTTAGCCCCAGTAATTCCGAACAACTCCTGCACCCTCCGTCTCACTGCGGATGCCGGCACCAAGTTAGC
+
CCCCCGGG-@FGC;CFFGGGGGGGGFGFFFGGGFGEGGGGGGEGDGGCGGFGGGFF@FFGGGG@GCFDGF<FGGGGGGGGGGGCFGGGGFGGGGFGFGGFFFFGFGGCFFGGGFFGGEGGGGDGEE<FFDGGGG,AFFCGGGGGGGGGGGEGGGA;FGGFGGFGA<CFE,:BEDECEFC>E*C5D9D,:CCFGG**4=@,=+4/:=7*CDCDC*1+;:6EDGG5DF55*95C)7;*:*);C5C7CC:*CG+)0><4<):+1<:*7@C>*7)))1*3C-694((-(4,)(0(3.((***)))
@M03506:14:000000000-AKVR1:1:1101:14328:9592 2:N:0:30
GGACTACAGGGGTTTCTAATCCCGTTTGCTCCCCTGGCTTTCGTGCCTCAGCGTCAGGAAATGTCCAGAGACTCGCCTTCGCCACTGGTGTTCCGCTCGATATCTACGCATTTCACTGCTACACCGAGAATTCCAGTTGCCCCTTCCGCACTCTAGTCGCACAGTATCAGTTTACCTTTCCGTGTTGAGCCCGGAGATTTCACAACTGACCTGTGCTGAACGCCTACGCCCCCTTCACGCCCAGTAACTCCGCACCACGCTTGCCCCCCCCGTATTACCGCGGCTGCTGGCACGGCGTTAG
+
CCCCCGGGGGGGBFGGGGGGFGGGGGGGGGGGGGGFGGGGGGGGGGGAFGGGGGGDGGFGGGGGFGGGGGGGGGFGGGGGFGGGGGGCFGGGGGDC7FFCFGGGCGFGGGGGGGGGGFGFAGGFGEECGGGFGG9EF<BFGGF@FF8+>BE+@EE96@886@C8ED,@DFF,,3@@CFFCGE,+DC,,4>E75:8:8:,@FGF:D>G9E<68FF,B:8A,9*/?<*0)5))79>4>);5:855*2<+*03<)))1)92175;5C*+;587D)))03+69*(,(449F:,)-4*2,)7)-,(
@M03506:14:000000000-AKVR1:1:1101:15262:9592 2:N:0:30
GGACTACTGGGGTTTCTAATCCCGTTTGCTCCCCTGGCTTTCGCTCATCAGCGTCAGTGTTGGTCCAGGATGCCGCCTTCGCCACCGGTGTTCCTCCAGATATCTACGCATTTCACCGCTACACCTGGAATTCCGCCTCCCTCTCCCAATCTCAAGCCATCCAGTATCAGACGCAGTTCCCCGGTTAAGCCGAGGGATTTCACGTCTGCCTTAGTTGGCCGCCTACGATCCCTTTACGCCCAGTAATTCCGAACACCGCTTGCCCCCCCCGTACTCCCGCCGCCGCTGGCCCGGCGGTGTC
+
CCCCCGGFGGGGGGGGGGGGGGFGGGGGGGGGGGG@CFGGGGGGEFGGGGGGGGGGGGGGGGFEGGGGGG<FGGGGGGGGGGGGGGGG@EFGGGFGF,FGGGGGGGFGGG>FGGGGGGGGEGGGGF,A,4?BEGGG+F@FGGG==FFF88F=D,@FGG8=DDGGG8;D8@9DCE+4A;ECGFG8@B*<,EFE8?C5*4<,1:C5<ECF,?F+<*;C=46?<CC*1;BA*;56FB;+;5):C:F*:C98C??)85)*96CE>>>C<FC58</0)**+2.)*(-40,4()(0(,)((1).((.
@M03506:14:000000000-AKVR1:1:1101:22808:9653 2:N:0:30
GGACTACCAGGGCATCTAATCCCGAATGATCCCCTCGCTTGCGCGCCGCAGCGTCAGTATCCGCCCAATCGCCTCCCTCCGCCCCAGGTGTTCCTCCCGATGTCTACGCATCTCACCGCTACACCGGCAAGTCCGGCTACCGCTTCCGCACTCTGGCCCTGCAGTATCAGCCGACCCGCCGCGGCTGAGCCCCGGGCGCTCACAGCTGCCGTAGAAGACCGCCTACGCGCACTCTCCGCCCAGCAATTCCGACCATCGCCTACCCACACCGTAGTAAGAGCGCTGCTGCCCCGCAGTAGTC
+
-8-66,6C-6-6,DFG<F,,CF<F,+,,6,,,;CF,7+BF,,6+776+++66+6B@CE,F6,,,,@F,E,,,B,,,,,48FF74+4++B,ABEF9,44@+8+B?F<,F=+B+CE,,4+++3@<F>FG73++:,7+@F+3,,+8*3@8**48*>7,2,=**,1?C2,2>=E6FE*1BC*:*:*1**:87:+CC>**/8**///++<*+<+*)1:**+**021/1*19)<75<CC6*2(1):******00?908559*9(/*))02*+27/))0)/*++)*+(,((-3.0).((8(())/).-
@M03506:14:000000000-AKVR1:1:1101:22112:9659 2:N:0:30
GGACTACTAGGGTTTCTAATCCGGTTCGCTCCCCACGCTTTCGTGCCTCAGTGTCAGAAATGGTCCAGTAACCTGCCTACGCCATTGGTGTTCCTTCTTATATCTACGGATTTCACTCCTACACAAGAAATTCCAGTTACCTCTACCACTCTCGAGTTAGTGAGTTCGAATAATAGTCTGTATGGTTGAGCCACCAGTTTTCACTATTCGCTTTACTACCCACCTACGCAACTCTTTACGCCCAGTCACTCCGGATAATGCTTGCACCCTCCTAATGACCGCGGCTGCTGCCACCTCTTTG
+
CCCCCGGGGGGGFGGGGGGGGGGGGGGGGGGGGGGGGGGGGGGGGGGGGGGGGGGGGGGGGGGGGGGGGGGGGGGGGGGGGGEGGGGGGFGGGGGGGGGCFGFGGGGCCCFGGFFFFFGGGGGGGGGGGGGGGGGEEFGGGGGFGGECFFGGFGFGG>FCFGGGGGCEFDCFGGFFGCCFC::9@FFEGGGGED8=F,6@=FGGFGGCF+C+@C7A@FACCC?4;9AB>>?7*;BD<7B5?C4*;,4+,,4;/87DC9@2+;A=3+>A/)*8)*13+)/23929>02>)9),))(*0*.))
@M03506:14:000000000-AKVR1:1:1101:20687:9672 2:N:0:30
GGACTACTGGGGTTTCTAATCCTGTTTGCTCCCCACGCTTTCGCACCTCAGCGTCAATGCCGGTCCAGTGAGCCGCCTTCGCCACTGGTGTTCTTCCGAATATCTACGAATTTCACCTCTACACTCGGAATTCCACTCACCTCTCCCGGATTCAAGCGATGCAGTCTTAAAGGCAATTCCGGGGTTGAGCCCCGGGCTTTCACCTCTAACTTACAAAGCCGCCTACGAGCGCCTTCCGCTCAGTCATTCCGAACCACGCTAGCTCCCTCCGTATTACCTCGGCCCCTGCCCCGCTGTTTAC
+
CCCCCGGGGGGGGGGGGGFGGGGGGGGGGGFGGGGGGGGDGGGGGGE@FGGGGGGGGGGGGC@FGGGGGGGGGGGGGEGGGGGFDGGF?F=FGGGGGGCCGGGGGGGGGGGDCE,FE=EFAF<EDGDCFFFGG,FGGGGFGGGGFFGDECEGGF,>DEG,+CDD@8=EA7;CFF?31@FG6>5CGEEGF7,6*;EGGGGFE8C5,7C,,:C+<+;+;;A*)725CF>):)0*/8>*,*8*:*0:0A@*CCEE3>)9D()*)092:+C5*))08<+++6*+,(((((()(.(,.,(/09)4.
@M03506:14:000000000-AKVR1:1:1101:10691:9682 2:N:0:30
GGACTACCGGGGTTTCTAATCCCGTTTGCTCCCCTGGCTTTCGCTCCTCAGTGTCAGTGTTGGTCCAGGACGCCGCCTTCGCCACCGGTGTTCCTCCAGATATCTACGCATTTCACCGCTACACCTGGAATTCCGCGTCCCTCTCCCAAACTCAAGCCATCCAGTATCAGACGCAGTTCCCCGGTTAAGCCGAGGGATTTCACGTCTGACTTAGTTGGCCACCTACGAGCCCTTTACGCCCAGTAATTCCGAACACCGCTTGCCCCCCCCGTATTACCGCGGCTGCTGGCCCGGAGTTCGC
+
CCCCCGGGGGGGGGGGGGGGGGGGGGGGGGGGGGGGFGGGGGGGFGGGGGGGGGGGGGGGGGGGGGGGGFGGGGGGGGGGGGGGGGGGGGGGGGGGGGFGGGGGGGGGGGGGGGGGGGGCFGGGGGGGFGGGGGGGCFGGGGGGFGGGFEFGGGGFGGF7EGGGFC>FGGFGGGGGGDE>DFGCEGGCFGFGGGDGGFG6@CGG:CCFCFFFGGGGCFF67CFGFFE3A<DF5FF7)9<CEGGGGCE@C<<7B@D*99C=5>@CFCC@GFG5:7<7CA):7-7B;:07?F(256,97))-(
@M03506:14:000000000-AKVR1:1:1101:7557:9691 2:N:0:30
GGACTACAAGGGTATCTAATCCTGTTTGCTCCCCACGCTTTCGCACATCAGCGTCAATACCGGTCCAGTGAGCCGCCTTCGCCACTGGTGTTCTTCCGAATATCTACGAATTTCACCTCTACACTCGGAATTCCACTCACCTCTCCCGGATTCAAGCGATGCAGTCTTAAAGGCAGTTCCGGGGTTGAGCCCCGGGCTTTCACCTCTAACTTACAAAGCCGCCTACGCGCGCTTTACGCCCAGTAATGCCGACCAACGCTAGCCCCCTCCGTATTACCGCCGCTGCCGGCACCGCTTTAGC
+
CCCCCGGGGGGGFGGGGGGGGGGGGGGGGGGGGGGGGGGGGGGGGGGGGGGGGGGGGGGGGGGGGGGGGGGGGGGGGGGGGGGGGGGGGGGGGGGCGGGGGGGGGGGGGGGGGGGGGGGGGGGGAFDFDDGGGGGFFF8FFEGDDGGGG@EGGGGFGGGGEGGFEFGGGGGGFFGGGCEGEGGGGGGFFGGGE5CGGGGGGCEG6=9F9FGG7:FGGGFGGDCCC4)0/:7C5.):>D:GD5<07+<*+2/5)8D*74CC<)0*2;:)2)7>)*<+<4)*(3,-41(7,5,4)3())0))-
@M03506:14:000000000-AKVR1:1:1101:3956:9709 2:N:0:30
GGACTACTGGGGTATCTAATCCTGTTTGCTCCCCACGCTGTCGCGCCTCAGTGTCAGCAACTGCCCAGCAGGCCGCCTTCGCCACCGGTGTTCTTCCGGATCTCTACGCATTCCACCGCTACACCCGGAATTCCGCCTGCCTCTACAGTGCTCCAGCCGCGGCAGTATTCATGGCCGACGCCGGGTTGAGCCCCGCGCCTTCACCACGAACTGACCGGGCCACCTACGCGCCCTTTACGCCCAATCATTCCGTACAACGCCCGCACCCCCCCTCTTACCGCGGCGTCTGGCCCGGCGTTAG
+
CCCCCGGGGGGGGGGGGGGGGGGGGGGGGGGGGGGGGGGGGGFGGGGGGGGGGGGGGGGGGGGGGGGGGGGGGGGGGGGGGGGGGGEFGGGGGFGGGGGFEGDGGGGFGEFGGGGGGEG7CFGGGGEGGGGGGGGGGGGGGCFFGGDGEFG,@?CDFDEE>EG5E?F955D,2>FF*:5=C*118EG5>EGG:C585C*:8F+9@65AE)CCFGGE)/)2//C:46F7*)0>D3;7)*);CG3C**+19+<@))9**.):8))1/?GE*)9))*2<+)/17((3(,-)2).(021).024(
@M03506:14:000000000-AKVR1:1:1101:11000:9710 2:N:0:30
GACTACCGGGGTTTCTAATCCTGTTCGCTCCCCACGCTTTCGCTCCTCAGTTTCAGTTCCAGCCCAGATCACTGCCTTCGCCACTGATGTTCCTCCTGATATCTGCGCATTTCAACGCTATACCAGGAACTCGATGCTCCCCTACTGGACTCTAGTCACGACAGCATCGGGTGGCGTCTCCAGGTTGCGCCTGGCGGGTTCACACCGGACGTAGGGAACACCCTCCTAGCTCTCTACGCCGAACAATACCGCGAACAGTTGTGCCCGTTCAGTTTCCGGAGCTCGCACGCAACTGTATTAC
+
-A@CCG<@@@B++6CF-CA,<,,6C,@@@,@C;@FE7,BC,6:FEG<,C,<,,,<CEA9,,,C,@F,,,C,C,6<<CF,D::7,CC,9E@F,6C?,F@AECEF99,4@>,+E@,,5B:CE+:5,,,+A?,5?+,,,@,C?A+8+8E=D88E=DA=9,:>@>@BE8,,,+?6:C+,>+**,63@F,,<,**>*4*6***3*3++1+/***/)12/****)***)*1*)1+**+2//:6*8/*/)))0<973*))01)).*+1*)**2*0*82/1*++3()2((.,(,()()(()((21*)))
@M03506:14:000000000-AKVR1:1:1101:18560:9723 2:N:0:30
GGACTACTGGGGTATCTAATCCTGTTTGCTCCCCACGCTTTCGTGCCTCAGCGTCAGTGCTGGTCCAGATGGCCGCCTTCGCCACGGGTGTTCCTCCCGATCTCTACGCATTTCACCGCTACACCGGGAATTCCACCATCCTCTACCGCACTCTAGCTTGCCAGTATCCACTGCAATTCCCAGGTTGAGCCCAGGGCTTTCACAGCGGACTTAACAAACCGCCTAAGCACGCTTTACCCCCAGTACTTCCGAGTAACGCATTCACCCTTCGTCTTACCGCGTCTGCTCGCACGAAGTTAGC
+
CCCCCGGGGGGGGGGGGGGGGGGGGGGGGGGGGGGGGGGGGGGGGGGGGFGGGGGGGGGGGGGGGGGGGGGGGGGGGGGGGGGGFFGGGGGEGGGGFGGGGGGGGGGGEGGGCGCGGGGGGGGGGGGGDEGGG?DGGGGGGGGF,@@BE@EGGGGGGFFGGGFGF3DFGGG9DF99FDGGGFGCGF>CF?BFF;F5A=DFEFC,,==5ED7=@FG7D<FGCDDG**0A+25=57@F>*);5/*9C0C=F@::>5*0*35*))12:CF5;5D))1;9:4571(-,42>*()(-)(-1)1)..
@M03506:14:000000000-AKVR1:1:1101:4202:9725 2:N:0:30
GGACTACACGGGTTTCTAATCCTGTTTGCTCCCCACGCTTTCGTGCCTGAGCGTCAGTGTGATCCCAGGGGGCTGCCTTCGCCATTGGTGTTCCTCCACATCTCTACGCATTTCACTGCTACACGTGGAATTCCACCCCCCTCTGACACACTCTACCTCGCCAGTTTCAACCGCCATCACCAGGTTGAGCCCGGGGATTACACAGCGGCCTTAACAACGCGTCTGAGCCCGCTTTACTCCCATAACTCCCGATGAACACCCGCACCCCACGATTCACGCGGGCGACAGATACTCAGTAAGC
+
CCCCCGGGGEFGFEBFGDGGFAEAEFEFCGG@CFFGGGG78EC@FGGGGGCFEC7@E@F<,CFFC8E@FGGGECED,C,CC,=BCG9,B<BC9F??FGFFFFCFGFGGGDFCF9F<,A,<,<9BCF,@+9?,4AFF8FG7@CCEFFAEGEB,>=,,3,6=EGGG?FFG,3@:8:@*7,,5,5A55,:,128*>*84*=<,58>,45***)/*3:@FG/)2/)1***1)*17CD5)24*9C**2*2+27+:*.00*22)**)))))228E))).1:+2()*,411(-(),*))1))*0*)-,
@M03506:14:000000000-AKVR1:1:1101:13608:9746 2:N:0:30
GGACTACTCGGGGTTCTAATCCCGTTTGCTCCCCACGCTTTCGCGCCTCAGCGTCAGTACCAGTCCAGTGAGCCGCCTTCGCCACTAGCGTTCCTCCCAATCTCTACGCATTTCTCCGCTACACTGGGAATTCCACCCCCCTCTCCTGGTCTGAAGCAACCCAGCTTGGACTGCAGTTCCCCGGTTCAGCCGATGGCTTTCAACATCCCCTTGCCAAGACGCCTACCTCCCCTTTACGCCTCATAATGTCGAAGAACTCATGACGCCCCTGTATTACCGCGCCCGCTCGTGCATCGTCCGC
+
66-A6,EFACEF+FECA@,,;@@FEF<F9EC,,8,6+8,8FGEGCE+6B<,,6B68CFG96,,C<F@,CE,,CABCCECD<C,CBC,5,@C:F,E<FG,=F,F,,AA+@:+?5<,:5+@84FEF9F,8=AFFDF9F8=++@+@3,>F=,,8D,@D96D6,,48@;<98CDE,3@;,73E3,3**=>*,,2,***4*,;,,5+51,,4**/02*2C7**)*/):*/;.*+1:**))24CB***0**+</+31)))*25)2+*//9*1*)*)*01*+0+4>*(-((,(-83)(-)--*7)-,(
@M03506:14:000000000-AKVR1:1:1101:5184:9751 2:N:0:30
GGACTACCCGGGTTTCTAATCCTGTTCGCTCCCCACGCTTTCGCTCCTCAGCGTCAGTAATGGCCCAGAGATCCGCCTTCGCCACCGGTGTTCCTCCTGATATCTGCGCATTTCACCGCTACACCAGGAATTCCGATCTCCCCTACCACACTCTAGCTAGCCCGTATCGAATGCAGACCCGGGGTTAAGCCCCGGGCTTTCACACCCGACGTGACAAGCCGCCTACGAGCCCTTTACGCCCAATAATTCCGGACAACGCTTGCGCCCCACCTATTCCCCCGGCTCCTGGCACGTTGTGAGC
+
CCCCCGGGGGGGGGGGGGGGGGGGGGGGGGGGGGGGGGGGGGGGGGGGGGGGGGGGGGGGGGGGGGGGGGGGGGGGGGGGGGGGGGGGFGGGGGFGGGGGGGGGGGGGGGDGGGGGFEGGGGGGGFGGCFFFGFGECE=FGGGG+DFEFGGCGGGE;D9EFGGGGGFGEFFGGGAB76CFEGCEECFGCFGGGGCCGGGGG7F7C=GGCDD<7;8<@9)1)79**C@)/C)**0904*7=5*17CCEFCC6>@73**-1/.)0/7AE:*5*)0:++<3)*,(-(-(().7(,)4(/5))-3
@M03506:14:000000000-AKVR1:1:1101:22751:9754 2:N:0:30
GGACTACCCGGGTTTCTAATCCCGTTCGCTCCCCTAGCTTTCGCGCATCAGCGTCAGTGTCAGCCCAGCAACCCGCCTTCGCCGCAGGTGTTCCTCTCGATATCTACGCATTTCACCGCTACACCGAGAATTCCAGTTGCCCCTTCTGCACTCTAGCCCCGCAGTATCGGCTGACCTTTCCGGGTTAAGCCCGGCGATTTCACAGTCGACTTGCGGTGCCCGCCTACGCGCCCTTTACGCCCAGTAAAACCCGACCATGCTTCCCCCCCTCGTTATACTCGCAGTGTCGTCACGGCACTAG
+
CCCCCGFGFGGGEEFFGFFGGGFGGGGGGGGGGGGGGGGGGGGGGGGGGGGGE@@7@FGFFGGGGGGGGGGGDFEGFCFGFGGGGGGGGGGGFGEGEFEFGFBAAFGGGGDE,EFGGDGE+@=DF@7>7=BF,D;F@FGCFGGCEGCFFDDDFFFGFCFDGE5C;CAGC5*>::BDFGG9DCGEGE;,5BCEEG1/*C*2C7CCF??E5CD3<**19))2**/23*5@G<5C<)0*)27**1**2+0*20*)))))))*0*/*9**1):)90)*/*+6*+(-((((-/(0((.,4))).,)
@M03506:14:000000000-AKVR1:1:1101:14820:9755 2:N:0:30
GGACTACCGGGGTTTCTAATCCCGTTCGCTCCCCACGCCTTCGCGCCTCAGCGTCAGGGACGGCCCAGCTGGCCGCCTTCGCCACGGGTGTTCCGCCTGATCTCTACGCATTTCACCACTACACCAGGCATTCCACCAGCCCCTACCGCCCTCAAGCGGTGCAGTCCACGACGACCCTCCCAGGTTGAGCCTGGGGCTTTCACGCCATGCTTACACCGCCGCCCGCGCGCGCTTTACGCCCAGTAACCCCGGACAACGCTCGGACCCTACGTATTACCGCGGCGCCTGGCCCGGATTTAGC
+
CCCCCGGGGGGGGEGGGGGGGGGGGGGGG>FGGGGGGGGGGGGGGGGGGGGGGGGGGGGGGGGGGGGGGFGGGGGGGGGGGGGGGGGGGDEGGGGGGDFGGGDFGGGGGGGEFGGGGGGGGGGGGGGEGGGGGGGFGFDGGGGF6DFGGGGGGGCFGGCECGGGGEG,ACCFGGGDG*=EGGGGGGGCFGG76CFEGE86:*CCFFGGGGFCCFFFGG>E<DG5CD)<EG5E))7*59:EEC57*39*1;85)8)9C6D*<@@95CE?6><)9:?+94)2(4((((-51<0481(*)*).-
@M03506:14:000000000-AKVR1:1:1101:23361:9757 2:N:0:30
GGACTACAGGGGTATCTAATCCTGTTTGCTCCCCATGCTTTCGTTCCTCAGCGTCAGTTGCGTACCAGTAGGGCCCCTTCGGCTCCGGCCTTCCGAGCAATATCTACGCATTTAACCGCTACACTGCTCGTTCCCCCTCCCCCTTACGCACTCAAGTTCGCCAGTATCACAGGCAATTTTACGGTTGGGCCGCAAACTTTAACCACTCACTTACCGAACCGCCCACGCACCCTTTATGCCCAGTACTGCCGCACAACGACTCCCCCCCATGTCATACCTCCACCCCTGGCCAATGTTTTCC
+
CCC?CGEEE?FFGC,<F<EFFGGG@DDEGGG8DCFCFFGGGGG6,CFAF<CGGGEDGGF9CCED@FCFEFGDGC,@FG8CF7+:@@C++@8CFECCB7:,BFEDE@E,++88:,,,:@CFEC9?A=,9<+=<E4CFFC+@C+++3@@6C8CC8,,,73EECEG+3,33;C9,@8:>6ED,@CE>3@***>8BE:*4:,,=,+,5,*8,,2++4++**/)/2)/*/*57*105*0)24*9C8+/20+<*0:*)08779(1*0.)****08)2***+++.*+((.((((.()(()((2*1(.)
@M03506:14:000000000-AKVR1:1:1101:14252:9762 2:N:0:30
GGACTACCAGGGTATCTAATCCCGTTTGCTCCCCTAGCTTTCGCGCCTCAGCGTCAAGAACAGGCCAGGAAGTCGCCTTCGCCACTGGTGTTCCTCCCGATATCTACGCATTTCACCACTACACCGGGAATTCCACTTCCCTCTCCTGCCTTCGAGTCGATCAGTATCGAATGACCCTCCCCAGTTGAGCCGGGGGCTTTCACACCCGCCTTGAACGACCGCCTGCGCCCTCTTTACGCCCCGTAAATCCGGCAAAAGCTTGTCCCCCTCGTATTACCGCGGCTGCTGGCTCGTCGTTATC
+
CCCCCGGGGGGGGGGGGGGGEGGGGGGGGGGGGGGGGGGGGGGGGGGGGGGGGGGGGGGGGGGFCFGGGGGGGGGGGGGGGGGGGCFCGGGGGFFGDEEGGGGGGGGGGEFGGGGCFGFGGGGGGEGGDCFCFGGGFFFEFGGFGGGFGD9FCG?GGGGGEGGC=EDGGFGDGFGEC8FEEEGGD;=CGGGGC5*=5=:++;++>*=>*:<C6*5+C3>C5D5A*/8)*))1*16*6>>:8*9C)/**<2/)))1**.*+/))0*+*)*095)023<932((((,(.)(5(,),,75)(.-
@M03506:14:000000000-AKVR1:1:1101:12543:9764 2:N:0:30
GGACTACCAGGGTATCTAATCCTGTTTGCTCCCCACGCTTTCGCACCTCAGCGTCAGTACCGGGCCAGTGAGCCGCCTTCGCCACTGGTGTTCTTGCGAATATCTACGAATTTCACCTCTACACTCGCAGTTCCACTCACCTCTCCCGGACTCGAGATCCCCAGTATCAAAGGCAGTTCTGGAGTTGAGCTCCAGGATTTCACCCCTGACTTAAAGATCCGCCTACGTGCGCTTTACGCCCAGTGATTGCGCGCAACGCTAGCCCCCTTCGTATTACAGCGGCTGCTGCCACGAGGTTAGC
+
CCCCCGGG-CFGGGGGGGGGGGGGGGGGGGGGGGGGGGGGGGBGGGGGGGGGGGGGGGGGGCFFGGGGFGGGGGGGGGGGFGGGGFGGGFGGFGGGGDFGGGGGGGGGGG,FFEFGGGG@FGGGGGFGCEGFEFGGAF:FG@GFGGF8CCE3@AF>FFGGFC:E<FGGGGFFCEBEC9B,5D,@@E7:DFFG?FGGC?F??CGGG75?6?7+==ECGGF?DDDG<*>ACCDGCDF7EGD=C=F7*2<+++2)))/97,C*837*9:*.*8/))020<)*<4((((3)0)8)..-()0))(.
@M03506:14:000000000-AKVR1:1:1101:15523:9767 2:N:0:30
GGACTACAAGGGTTTCTAATCCTGTTTGCTCCCCACGCTTTCGCGCCTCAGCGTCAGTGTCGGTTCAGATGGCTGCCTTCGCCATCGGTGTTCTTTCCAATATCTACGAATTTCACCTCTACACTGGGAATTCCACCATCCTCTCCCGAACTCCAGTTCTCCAGTCTCAAGCGCGGTTCCCAGGTTGAGCCCGGGGCTTTCACGCCTGACTTGCAGTACCCCCTTCGCGCCCTTTACGCCCAGTAATTCCGTACACCCCTATCCCCCTTCCTTTTCCCCCGGCCGCTGGCCCGAAGTTAGC
+
-,BCCC@F<FCFGG;6FFGGGGFAF@CFDEGGGCFGDCCF<FE7@@7FFG?<FG::BEC6C,@C,8C<<E@E,,BFC<C@DCE>C<:F?:FFCFG,5CFGGGFFGCFG,,,B@9EBECFFB,5FFGDB8?FFGFGG8E4EE=BEFGGG67=@3,383@CAF8@DCC;;:8D,@EG>ECCC9<78D9,@8833*@:8:C,?F+>8,:4=,2:CC+1,4+;9*25=*;):*))2:))16*0*:**0>+09EF+))05*2()*.)9>*;8)*0****++34)24((,413>(021)-(956)))
@M03506:14:000000000-AKVR1:1:1101:19768:9774 2:N:0:30
GGACTACCCGGGTATCTAATCCCGTTTGCTCCCCACGCTTTCGCGCCTCAGCGTCAGGAATTGCCCAGAGACCCGCCTTCGCCACCGGTGTTCCTCCCGATCTCTACACATTTCACCGCTACACCGGGAATTCCAGTCTCCTCTGCAACCCTCAAGAACAGCAGTATCGATCGACGTTCTTCGGTTGAGCCGAAGGATTTCACGACCGACTTGCCATCCCGCCTACGCGCCCTTTACGCCCAGTAATTCCGAGCAACGCTTGCCCCCTCTGTCTTACCGCGGCTGCTGGCACCTAGTTTGC
+
CCCCCGGGGGGGGGGGGGGGGGGGGGGGGGGGGGGGGGGGGGGGGGGEGGGGGGGGGGGGGGGGGGGFGGGGGGGGGGGGGGGGGGGDECFGGGGGFGGEGGGFGGGGGF@FGGGGGGGGGGGGGGGGDEEDGGGGFG;FGGGGGFGFFEEFGGGG98FFFGGGFCDG5D,DECEGGGGGGC>CCEE?FGFGEE*?FFG6ECCGEGGGGGG*:>EFGC)A7D5*9D@@EG>E:5FG<D>:CED67C:=CE+7).)072C5@3@CGC8@E)7/6*0:<8>E((((4:3)(7())(,*=6)))
@M03506:14:000000000-AKVR1:1:1101:19278:9818 2:N:0:30
GGACTACTAGGGTATCTAATCCTGTTCGCTCCCCACGCTTTCGTGCCTCAGCGTCAGTTACAGCCTAGTAAGCTGCCTACGCAATCGGTGTTCTTGATGGTATCTATGCATTTCACCGCTACACCATCAATTCCGCCTACCTCGTCTGTACTCAAGCCTTCCAGTATCAATGGCAGTTCCATCGTTGAGCGATGGGCTTTCACCACTGACTTATAAGGCCGCCTACGCCCCCTTTCAACCCAATAAATCCGGACAACGCTTGCCCCCTCCTGATTACCGCGGCTGCTGGCACGGAGTTAGC
+
CCCCCGGG<FGGGGGGGGGGGGGGGGGGGGGGGGGGGGGGGGGGGGGGGGGGGGGGGGGGGGGGGGGGGGGGGGGGGGGGGG@FGGGGGGGGGGGGGGCGGGGGGGGAFCGGGGGGGGGGGGGGGGGGGGGGFGGGGGGGGGGGGGGGGFGGGG?DFFGG9AFGGGFGD:DGFG?EFCFGGGGEFFGFFGEGFGE?FG87,<AF,@C6,;>FFGCC>FAG4;75CD45*/:CDF)+1+3=CC5**=++=<C)85/>F9GG>3>**/:);8*)*:<++.):;03013.)5@()0((1<).).
@M03506:14:000000000-AKVR1:1:1101:16264:9834 2:N:0:30
GGACTACTCGGGTTTCTAATCCTGTTTGATCCCCACACTTTCGTGCCTCAGCGTCAGTTTGAGCCTAGTAAGCTGTCTACACTATCGGTGTTCTTGACGATATCTAAGCATTTCACCGCTACACCGTCAATTCCGCCTACCTCGACTCTACTCAAGCCCATCAGTATCAATGCCACCTTCCCGGCTAAGCCGGGCTATTTCAGCACCGACTTAATCGGCCCCCTACGCACCCTTTAAACCCAATAAATCCGGACAACGCTTCCCACCTACGTATTACCCCCGCTCCTGCCACGTATTTACC
+
CCCCCGGGGGGGGGGGGGGGGGGFGGGGFGGGGGGGGGGGGGGGGGGGGCGGGGGGGGGGGGFGGGGGGGGGGGGGGGGGGGGGGGGGGGFGGGGGFFCEF==EDGGGGFGGGGGGGGGGGGFGGGGGDEAEFGGDFGGGGGGE6EEGFGGGGG8DFCGCGFGGGEFGGFGFGGFGGGFGGG6++6@23DFEB8*@DFGCGFAADFCC*;C7F@F,;*8E))//:C;ACCAE:A)75+9@8C3*207@FF88)0)7D95:..?5:CEF+6*77D+<C9):,(,,(4:?0:)58((*0*6).
@M03506:14:000000000-AKVR1:1:1101:15947:9867 2:N:0:30
GGACTACTGGGGTTTCTAATCCCGTTTGCTCCCCTGGCTTTCGCTTTTCAGCGTCAATCTCGGTCCAGGATGCCGCCTTCGCCACCGGTATTCCTCCAGATATCTACGCATTTCACCGCTACACCTGGAATTCTGCATCCCTCTCCCGAATTCAAGCCATCCAGTATCCGACGCAGTTCCCAGGTCGAGCCTGGGGATTTCACGGCGGACTTAGTTGGCCGCCTACAAGCCCTTTACGCCCAGTCATTCCGAACAACGCTTCCCCCCCCCGTCTTACCGCGGCTGCTGGCATGGAGTCAGC
+
CCCCCGGGGGGGFFGGGGGGCFFGGGGGGGFGGGG@DFGGGGGGGGGGGGGGGGGGGGECAFGGG7,CFFEGD@EGEDGGGGGGGC+:FGGGGG9EE@AAAFFCFEFFGDE:FDCFFEDFGGGFGF8:,:,=FCEFFGG4EEFGDEGGD78@BEDA96BF,1@=@FFGE+>F8:@EE;EGGG6>E,34:EG7,858;*:EG7CC*7/:*/);CCF?:FA?53CE5C6*A*7CD4@*.>@E8=DD*<:=+33)87<*13<*)))*2*:5?3)))*/+<(772(4(,())(0.)0(45<7)))
@M03506:14:000000000-AKVR1:1:1101:9632:9877 2:N:0:30
GGACTACACGGGTTTCTAATCCTGTTTGCTCCCCACGCTTTCGCACCTCAGCGTCAATATGTGTCCAGTGAGTCGCCTTCGCCACTGGCGTTCTTCCGAATATCTACGAATTTCACCTCTACACTCGGAATTCCACTCACCTCTCCACAATTCTAGCGATGCAGTCTTAAAGGCAATTCCGGAGTTGAGCCCCGGGCTTTCACCTCTAACTTCCAAAGCCGCCTGCGTGCGCTTTACGCCCAGTACTTCCGAACAACGCTAGCCCCCTCCGGTTTCCCGCGCCTGCTGGCCTCGAGTAACC
+
CCCCCGGGGGGGGGGGGGGGGGGGGGGGGGGGGGGGGGGGGGGGGGGGGGGGGGGGGGGGGGGGGFGGGGGGGGGGGGGGGGGGGGGGGGGGGGGGGGGGGGGGGGGFFGGDEFGFGGGGGGGGGGFGGGGGGGGGGGGGFFFEFG9EFFGGGGGGGGGGCEGGGGCGGDGCAFFGGGGGGGGGGGG7@87>CCEECEGFG:>C@E?,5;DF,?CF786658)*/5>)*9):D)8+;<3==E57*++9?C8;)5CC<()/7)955EE550)))1/+A28C>((-(.8:(7(.)-(1*))))
@M03506:14:000000000-AKVR1:1:1101:21062:9894 2:N:0:30
GGACTACTGGGGTATCTAATCCTGTTTGCTCCCCACGCTGTCGCGCCTCAGTGTCAGCTACTGCCCAGCAGGCCGCCTTCGCCACCGGTGTTCTTCCGGATCTCTACGCATTCCACCGCTACACCCGGAATTCCACCTGCCTCTACAGTGCTCAAGCACGAGAGTATCGACGGCCGACCCGGGGTGGAGCCCCGGGCTTTCACCGTTGACTACTCGCGCCACCTACGCGCCCTTTACCCCCAGTGATTCCGGACACCGCCCGCCCCCTCCTGCTTTCTGCCGCTGCTGGCACGGCGGTGCC
+
CCCCCGGGGGGGGGGGGGGGGGGGGGGFGGFGGGGGGGGGGGGGGGGGGGGGGGGGGGFGGGGGGGGGGGGFGGGGFECGFGGGGGGDFGGGGFGGFGGGGGGGGGGGGGEFGC<FFGGGGGGGGGE=CFG<>FDDCGGFGGGCGGF=EFGGGGGGFCFG+@BEFGEG6DGC8EG*CEG:*:CD?*3:CFGGD*38**8A9:FG=*:>***0<*<:C<5C)9C=*900*55=).):<*0;8*52*+3*398>575**39*0)))1?E:E)*))2+++)*+)--((-,)(7(,0((/).(-.
@M03506:14:000000000-AKVR1:1:1101:22872:9904 2:N:0:30
GGACTACTGGGGTTTCTAATCCTGTTTGCTCCCCACGCTGTCGCGTCTCAGCGTCAGTATCCGTCCAGAGGGCCGCCTTCGCCACCGGTGTTCCTCCTGATATTTACGCATCTCACCGCTACACCAGGAATTCCACCCTCCTCTCCGGTACTGCAGCCTTCCAGTATCCAATGCACTTCCTGGTGTGATCCCCGGGCTTTCACCCCATACTGAGAAGGCCGCCTACACGCGCTTTACGCCGATTGATTTCCATCAACGCCTACAACCCCCCTTTATCCACGGCGCCTGGTCCGCAGGCGCT
+
<BCA@FCEFGDG@FCAF<FCFCFGGGFGCEEDCG8FFDGFFCFFGEGEFCFGE@@:FF9,C<@@@+CFGFEFGGCEC7CF7CFEG?@+@C?CE?<E<E<EF9E,9CC@F7F+A5EFGDFDEC@EFF,@+,,A,73?,>:FF8FD,>=+63>=,,3,,@8AFG993,,@,3,3,<;,24@,,71,3,*5=9,?**>4*4:<9B11875,0*+3+2<9*74:)9)=8<84:C35)7)*)1>***)*1<:*+3+1*****()/.)0**3*0/)9).*+++)*0((,-(-()()-))(-/))(((
@M03506:14:000000000-AKVR1:1:1101:3037:9908 2:N:0:30
GGACTACCAGGGTTTCTAATCCCGTTTGCTCCCCTAGCTTTCGCGCCTCAGCGTCAAGAACAGGCCAGGTAGTCGCCTTCGCCGCTGGTGTTCCTCCCGATATCTACGCATTTCACCACTACACCGGGAATTCCACTACCCTCTCCTGCCTTCGAGTCGATCAGTATCGCGTGACCCTCCCCAGTTGATCCGGGGGCTTTCACACCCGACTTGAACGACCGCCTCCGCGCCCTTTCTGCCCAGTCAATCCGGACCACCCTTGTCACCTCCGTATTACCGCGTCTGCTGTCACGTCGTTAGC
+
CCCCCGGGGGGGGGGFEGGGGGGGGGGGGGGGGGGGGGGGGGGGGGGGGCFFGGGGGGGGGGFFGGGGGGGGGGGGGGGGFGGGGGGGGGGGGGGGGGGGGGGFGGGGGG7FGFGGG,DFGGGGGGGC:CFGGFEGGGGGGGGCFFD>CFFGF?E8@FEGEGECGA>A8+:FE5FGFCEEE>7*5;,,,5DE5:8E5=8+AFF+<*==*:D<+:+CF*7:9D>=*175*))1)00*)**3;<*97E<@G6*)).)17(1=5:*>CF6?C7C..200<6<=>(,(-)-9)9)->?()00-()
@M03506:14:000000000-AKVR1:1:1101:13152:9933 2:N:0:30
GGACTACTCGGGTATCTAATCCTGTTTGCTCCCCACGCTGTCGCGCATCAGTGTCAGAAACTGCCCAGCAGACCGCCTTCGCCACCGGTCTTCCTCCAGATATCTACGCATTTCACCGCTACACCTGGAATTCCGCATCCCTCCCCCAATCTCTAGCCATCCAGTATCAGTCGCAGTTCCTCGGTTAAGCCGCGGGATTTCACGTCTGACTTAGTTGGCCGCCTACGAGCCCTTTACGCCCAGTAATTCCGAACAACGCTTGCCCCCCCCGTTTTCCCGCGGCGGCTGGCCCGGACTTAGC
+
CCCCCGGGGGGGGGGGGGGGGGGGGFGGGGGGGGGGGGGGGGDGGGGGGGGFFGGGGGFGGFFGGGGGGGGGGGGGGGGGGGGDGGGCFCEFDGGGGFGFGGGGGGGFGGGGGGGGGGGGGGGGGGGGG,E<=?AFGEEFFDC+@=CE8FGFGGGCGFGGGGGGFGGGGGCCGC6CE>CF;A>ECGD7EFEG*;8ECGGGGGD5CF=C+C7CCGGGGGFGDDD=CFEB57:C*7FC<<@GGEFGCCD@<<<>EB)>F9G5;>@CCGGFGD)))**++.)*(,7(,-(0()((.(()0/-6)
@M03506:14:000000000-AKVR1:1:1101:11759:9949 2:N:0:30
GGACTACAGGGGTTTCTAATCCTGTTTGCTCCCCACGCTTTCGCACCTCAGCGTCAATATGTGTCCAGTAAGTCGCCTTCGCCACTGGTGTTCTTCCGAATATCTACGAATTTCACCTCTACACTCGGAATTCCACTTACCTCTCCACAATTCTAGCGATGCAGTCTTAAAGGCAATTCCGGGGTTGAGCCCCGGGCTTTCACCTCTAACTTACAAAGCCGCCTACGTTCGCTTTACGCCCAGTAATTCCGAACAACGCTAGCCCCCCCCTTATTCCCGCGGCTGCTGGCACGGAGGTAGC
+
CCCCCGGGGGGGGGGGGGGGGGGGGGGGGGGGGGGGGGGGGGGGGGGFGGGGGGGGGGFGGGGGGGGGGGGGGGGGGGGGGGGGFFFGEGGGGGGGGG>:FFFGGGGGGGGGGGGGGGFGGGGGCFGG7FFGGGFGGGGGGGGEGGGGGGGGGGGGGEDFGGFGGGFGGGGGGGGGFGGGGG68EEGGFE@FBCGDGG>7ECFGFGGGFFFGGG7C*;;FGGGG<7>;*;>CDF>>>DF5CCG*:7;61B8>)))2919*)09C<*:):<38):CC+5:C(((-6<?;?B:)02())8)2)
@M03506:14:000000000-AKVR1:1:1101:10230:9981 2:N:0:30
GGACTACTGGGGTTCTAATCCTGTTTGCTCCCCACGCTGTCGCGCCTCAGTGTCAGCTACTGCCCAGCGGGCCGCCTTCGCCACCGGTGTTCTTCCGGATCTCTACGCATTCCACCGCTACACCCGGAATTCCACCTGCCTCTACAGTGCTCAAGCACGAGAGTATCGACGGCCGACCCGGGGTTGAGCCCCGGGCTTTCACCGTTGACTACTCGCCCCACCTACGCGCCCTTTACGCCCAGTGATTCCGGACAACGCCCGCACCCCCCGTATTACCCCGCCTCCTGGCACGGAGTTGGCC
+
CCCCCGGGGGGGGGGGGGGGGGGGGGGGGGGGGGGGGGGGGGGGGGGGGGGGGGGGGGGGGGGGGGGGGGGGGGGGDGGGGGGGGGGGGGGGGGGGGGDFFGGGGGDCEGEFGGGGGGGEG,DGGGG7CFFGG<FDFFFGGGEFGGGGFGCFGGGGEEC>C58<FCFE5EEEGGGDEEEGGEDGCGC?CGFE>E>E:CCCCF?8@==7C*:DCF*/)*7*9**<C3@)>CB*9@*:,>B82A*97F+9CF*);3/C)3)*)0))>C*55>/.5*+2+(0:(-((.()04)535((/8*((,
@M03506:14:000000000-AKVR1:1:1101:14065:9991 2:N:0:30
GGACTACCAGGGTATCTAATCCTGTTTGATCCCCACGCTTTCGTGCCTCAGCGTCAATATTTGCTTAGTGAGCTGCCTTCGCAATTGGTGTTCTATGTCATATCTAAGCATTTCACCGCTACATGACATATTCCGCTCACCTCAACAACATTCAAGACACATAGTATCCATGGCAGTTTCCGGGTTAAGCCCAGAGATTTCACCACGGACTTACATATCCGCCTACGCACCCTGTAAACCCAGTGCATCCGGATCACGCTTGCACCATCCGTATTACCGCAGCTGCTGGCACGGAGATAGC
+
CCCCCGGGGFGGGGGGGGGGGGGGGGGGGGGGGGGGGGGGGGGGGGGGG<FGGGGGGGGGGGGGGGGGGGF9FFGGGGGGGGGGGGGGGGGGGGFFGGGGGGGGGGGAFGGGGF<FGGGGGGGGAEGGGGGGGCEC7FGFGFG8DGGGGGGCFACGGGDFGGFGGFGCGGGGCCDGEGGGGC6EEEF,@FG88DC@CFFFGGG7?C6++37;BFGFGFF,;D97;F>45;*1@*;1>CB:CEGC6,14=B=30))*;;GGD3849C**5;*2;*C+?)7=(-9082:9(532),93)8))6
@M03506:14:000000000-AKVR1:1:1101:28461:10011 2:N:0:30
GGACTACTCGGGTTTCTAATCCTGTTTGCTCCCCACGCTTTCGCACCTCAGCGTCAATGCCGGTCCAGTGAGCCGCCTTCGCCACTGGTGTTCTTCCGAATATCTACGAATTTCACCTCTACACTCGGAATTCCACTCACCTCTCCCGGATTCAAGCGATGCAGTCTTAAAGGCAGTTCCGGGGTTGAGCCCCGGGCTTTCACCGCTAACTTACAAAGCAGCCTACGCGCGCGTTACGCCGAGTAATTCCGAACAAAGACAGCCCCCTCCGTATACCCCAGGCGTCTGGCTCGGCGTTAGC
+
CCCCCEGGFEDCFEC9FGFGDFFGGGGFGGFEGGGGEFGCGGGGGGDFGGGGGGGEEGA<F7BFGF@FGGGGCGGGGEDEGGECGGFEECEGFEDF9FGGEFAF9FG@GGGGGGGFGGGGGFGCFFE:@+AA4FGGGGGFF98BDDGGD+8+@8D=DE68CEGGFFD9E8CCDFFCCFE7ED*5@85CGDCFCC5::C=6<7<C*4:*:C++=?@C**;32>FC<CABG3@CC@>C:3):**)1*<+9<?6:D>94*.**0))/9**);)9.)9+304)*(,4(-4().6()046957(4.
@M03506:14:000000000-AKVR1:1:1101:14543:10021 2:N:0:30
GGACTACCAGGGTTTCTAATCCCATTCGCTCCCCACGCTTTCGTCCTAGCAGTGTCAGGTGGCACCCAGAAGCCTGCCTACGCTATCGGTGTTCCGAACGATATCAACGCATTTCACTACTACACCGTTCGTTCCAGCTTCCTCTTTGCCCCTCTAGTCGAGAAGTTCCAAAAGACAGATTCCGAGTTGAGCTCGGAGATTTCACTTTTGGCTTTCTTGACCACCTATCGGTACGCTTTACGCCCAATGTTTCCGGATAACGCTTGTGGTCTCTTTCTTACCGCTGCTGCTTGCACAGAGT
+
CCCCCGFGGGGGGGGGGGGGGGGGGGGGGGGGGGGGGGGGGGGGGGGGFGGGGGGGGGGGGGGGGGGGGGGGGGGGGGGGGGGGGGGGGGGGGFGGGGDGGGGGGGGGGGGGGGFFGGGGGFGGGGGGGGGE8E:FAEEGGGGGGGGGGGGG?EFGGGFGCGFC?EGGGFGGGGGGFFGFGFDEEGEEC;D7BFEEDC5,>CA:CGGFGG4*=FCC=CB9FFFFDFAFFGD?5885(:2++*1:3:5)6+>7A@*1/,/:*735/;*)/)**1:+3+67+)((((-())*))1(44*).(.
@M03506:14:000000000-AKVR1:1:1101:2472:10043 2:N:0:30
GGACTACTAGGGTTTCTAATCCCGTTTGCTCCCCTGGCTTTCGCGCCTCAGCGTCAATATCGGTCCAGGATGCCGCCTTCGCCACCGGTGTTCCTCCAGATATCTACGCATTTCACCGCTACACCTGGAATTCCGCATCCCTCTCCCGGATTCAAGCCAACCAGTATCGGACGCAGTTCCCGGGTTGAGCCCGGGGATTTCACGTCCGACTTAGGAGGCCGCCTACGCGCCCTTTACGCCCAGTATTTCCGAACCACGCCTTCCCCCCCTTTCTTACCGCGCCTGCTTGCTCAGTGTTAGC
+
CCCCCGGGGGGFGGGGGGGGGGGGGGGGGGGGGGGGGGGGGGGGGGGGGFGGGGGGGGGFAFDFGGFFGFGGGGGGGGFGGGGGGGGCGGGGFGCFFEGFCFFFFEFGGEG7EFFGDFG7CCEFGGGCAFGFEAFEFEDFFEGGGGGGE>E+@CDFG?FGGGDFADEGEEE7*@BCEAFG9A5C@E5,>8EGGGDG*/0<CFG@@F5C5<CC::C3*7557C<CDD)0:CBGC)9769>?CE50:++1<E*).7)9*(1*0)94CFD)85*)1*++<,)2((-,-,(*.5))*,.*112))
@M03506:14:000000000-AKVR1:1:1101:8027:10045 2:N:0:30
GGACTACCCGGGTATCTAATCCCGTTTGCTCCCCTGGCTTTCGCTCCTCAGCGTCAATATTGGTCCAGGATGCCGCCTTCGCCACCGGTGTTCCTCCAGATATCTACGCATTTCACCGCTACACCTGGAATTCCGCATCCCTCTCCCAAATCCAAGCCATCCAGTATCGGACGCAGTTCCCCAGTTAAGCTGAGGGATTTCACGTCCGACTTAGTTGGCCGCCTACGAGCCCTTTCCGCCCCGTAATTCCGACCAACGCTTACCCCCCCCCTCTTACCCCGGCTGCTGGCGCGGGATCCAC
+
CCCCCGGGGGGGGGGGGGGGGGGGGGGGGGGGGGGGGGGGGGGGGGGGGGGGGGGGGGGGGDGGGGGGGGGGGGGGGGGGGGGGGGGGGEGGGGGGGGGGGGGGGGGGGGG?FCCFFEGEGGFFGGGC88EGGGGGGEGGG@D,DEFFGCGFGE?3=EBEEFFGD8@D=8EGGGCCGFGGGGEC,3@,,EFCC8CCE,1A,CDG@F57*9D59+5B+*)0)155*;.5*95C*86+)178:*)*1*//3220)))*939C))067CGEE@)5)500<()14(3(-1>?451,)-(10.,.,
@M03506:14:000000000-AKVR1:1:1101:2182:10109 2:N:0:30
GGATACTGGGGTTTCTAATCCTGTTTGCTCCCCACGCTTTCGCACCTCAGCGTCAATATCTGTCCAGGTTGCCGCCTTCGCCACTGGTGTTCCTCCCGATATCTACGAATTTCACCTCTACACCGGGAATTCCGCAACCCTCTCCAGTATTCAAGTCCGGTAGTTTCGAATGCACTTCCTCGGTTAAGCCGAGGGCTTTCACACCCGACTTGCCGGACCGCCTACGTGCGCTTTATGCCCAATGATTCCGACCACCGTTTGCACCCCCCCTACTCCCGCGGCTGCTGGACCGGAGTTAGCC
+
CCCCCGGGGGGFGGGGGGGGGGGGGGGGGFGCFGGGGEGGGGGGGGGGGGGGGGGGGGGGGGGGGGGGGGGGGGGGGGGCFGGGGGGGGGGGGCEGGG7FGGGGGGGDFEFGGGFFGGGFGGGFG7@@FFFFGFGGGGFFGGCCGAFDGC;CEGA;F9>=EGGG8DGE66BFGGGGGGGFG**B:C7CEEGEE>EGGECCC898?CECE<D=+>*:)9;EGDDEG300>53:C:**)*1;A5<4*<+9C6*)))*1)(/<)**75;:):)9>)9++2()*(-((-)))().1)-(/.7:4,
@M03506:14:000000000-AKVR1:1:1101:23115:10116 2:N:0:30
GGACTACTAGGGTTTCTAATCCCGTTTGCTACCCTAGCTTTCGCGCCTCAGCGTCAGTGTCAGCCCAGCAACCCGTCTTCACCTCAGGTGTTCCTCTTGATATCTACGCATTTCACCGCTACACCAAGAATTCCGATTGCCCCTTCTGCACTCTAGCAAAGCAGTATCAGCTGACCGTTCCGAGTTAAGCCCGGAGATTTCACAGCTGACTTGAATTGCCTCCTACGCGCCCTTTCCGGCCAGTAAATCCGAACAACTCTTGGTCCCTCCGTCATCCCGCGGCTGCTCGCACGTATTTTGC
+
@<CCCGFFFFGGFCFDEFFEFAEFG8FCGG,FCEGFFGDFFGGECFCFFG@FGEG7BFFDG,F<FECAFG8FFG@@BFGCFFG,C98EFCFBFGFGGGGGGGCFFFGGEGGGGGFDFEDCCE9F<<,AFEFFDF:@7C=EF,D@8DFFEAFGFE==D=;D,DD@E,=@DA?;DF8D+>ADGECE8>EFE@DC88+*:,@,<<;AFG,1,;++,*,,=DCF:C7C>D4?5C4C788C4*)/3**2:+1+<+/)))/972>C8****3***0100*;9@8./(-,-(-)*-)-1)3(*)*)..
@M03506:14:000000000-AKVR1:1:1101:5707:10124 2:N:0:30
GGACTACACGGGTATCTAATCCCGTTTGCTCCCCTGGCCTTCGTGCCTCAGCGTCAGGAACTGTCCAGAGACCCGCCTTCGCCACTGGTCTTCCTTACGATATCTACGCATTTCACCGCTCCACCGTAAATTCCAGTCTCCTCTCCAGTCCTCAAGCACGGCAGTATCGAATGCAGTTTCGGAGTTAAGCTCCAAGATTTCACACCCGTCTTACCGCGCCGCCTACCACCACTTTCCTCCCAATGAAGCCTAACAAGGTCTGACCCCGCTTGCTTACCCCGGGCGCTGGCACAGGGTGAGC
+
CCCCCGGGGEEGECGDGGCC@,CFEE@BFCA<,@@FDD<EEEFFCF@FFFGFEEEE76;F<<@C<FGGGFEGGCF:FEBEGGEDDFG86?ACFEFGGGGFGCEGGGCB>FEFE?FGDF>C+6AFGGGGGFF?9?,57<F9EEC,@DCEAF>ECFG,@FBC+1@ED,7E8D=B,63@9;CA++4B8::,<>ECFCD6,,7;,=7=D*44**4;:+,*:CDG/)85C*))+1)**+1+/+;</*2**1+;+2+065***(*31)**0**.2)*))*+2+()*-(((-(()(.(.0((*)),((
@M03506:14:000000000-AKVR1:1:1101:26011:10145 2:N:0:30
GGACTACTAGGGTTTCTAATCCTGTTTGCTCCCCACGCTTTCGTACCTCAGCGTCAATACCAGTCCAGTGAGCCGCCTTCGCCACTGGTGTTCTTCCGAATATCTACGAATTTCACCTCTACACTCGGAATTCCACTCACCTCTCCTGGATTCAAGCGATGCAGTTTTAAAGGCAGTTCTGGAGTTGAGCTCCAGGCTTTCACCCCTAACTTGCAAAGCCGACTACGTACGCCTTACGCCCAGTAATTCCGAAGAACGCTGACTCCCTCCGCATTACCGCGCCTCCTGCCCGGGCGTTAGA
+
<C@CCFGGGGGG;;FFFAFGGGGGGFGGGFGGGGFGGGGDGGCFDCEAEGFGDFGD@FGGGGDFGG9FGGGGGEGGGGGGGGGGGGG@,?FGFD?9FCEEBFFGF9D<44BFEFF9?EEGDCE@FCFECCDFEGGG9E8FG9>,8=@BC8,@>DDEEEG8CGGG,3=3@,@A=?,>@;EF,EADG8E8=E,@3D?EFG6ACFGC,1*47C8=,5D,29A,9*/@7CDF6CAC)/?6(*::5C*2++534>+.559*033:))20;+8)0))))1*+3)):4((,(..9(0.()((/.)3()
@M03506:14:000000000-AKVR1:1:1101:26192:10145 2:N:0:30
GGACTACAGGGGTATCTAATCCCGTTTGCTCCCCTGGCCTTCGTGCCTCAGCGTCAGGAACTGTCCAGAGACCCGCCTTCGCCACTGGTCTTCCTTACGATATCTACGCATTTCACCGCTACACCGTAAATTCCAGTCTCCTCTCCAGTCCTCAAGCACGGCAGTATCGTATGCAGTTTCGGAGTTAAGCTCCGAGATTTCACACCCGACTGACAGCGCCGCCTACGCACTCTTTACGCCCAATGAATCCGAACAACCCTTGAGACGTCTGGCGTACTGCGGCTGCTGGCCACGCGTAGGG
+
CCCCCGGGGGGGCCFCEGF9FFGFEFGGGGGGEGFG8EFGGGGFGGFD?FDGF:@ECEEFF8EFDFE<FFGGFGGG+@7FC7FGC8FGFEFAF?,C9B<?D:C9FEBFGGE7FFAFGFE+8CF=FEGFC7,9FAEGGGFGGFF=DDBBEGF8B9D9D8?CC88=3,,@33838DFDFG7CC66>@EGGAF;,,5@@C5DCC+>:D5*1*;;)4;,17))=D:CCDC5>CG)++3++.*)?*:**290*+0:)0)/2*(**009C*3/02755))/*14=7304660)0(),()-()0)(((
@M03506:14:000000000-AKVR1:1:1101:15570:10165 2:N:0:30
ACGTACACGGGGAGGGTATTCCCCTTTCTTGTCCTCGTCTTGTCCTCCCCGCTCTCCGTTTGTTTCCGCGGGCCGCCCTCCCCCCCCCCGGTTCCCCTGTCGCTTCACCGTTCCCCCCCCCCCCCCGCCACTCCCCCTCCCCCCCCCTCCACACACCCCCACACATTCAAAACACCACTACCCCTCTCACTCCAGGTGCGTCGTCGTGCGTTGTATCTGTCCGCTCACGCCGCTCGCGCCCACATCGTATACCCACACCCGCCTCCACCCCTCTCCCGTCCCGCCAGCCACGCCCACGCCG
+
-,8,8,,6-6:6++++6-,6,,;6;C,,,,,;;,,C,6,;,,;,,,CC,6++++,6,8:,,,9:,,,,8+++4+8++++,+4BFGG+++++8++8,,,:,,3++++,88*83D,,3*>**=::*****11/@*0*//*22**2*2*:*****+***/**28**2*+303+++21*/*2+2<*:*58*20<+0;++*+++**/*22*:5=)/***++*2*0291*9)0*:47*))0)())/?***03*0**+080*//(/*)))**;*.*7).7>**2,)2((-(,(()()(,)((*))(((
@M03506:14:000000000-AKVR1:1:1101:16738:10170 2:N:0:30
GGACTACTCGGGTATCTAATCCTGTTTGCTCCCCACGCTTTCGCACCTCAGCGTCAATACCGGTCCAGTGAGCCGCCTTCGCCACTGGTGTTCTTCCGAATATCTACGAATTTCACCTCTACACTCGGAATTCCACTCACCTCTCCCGGATTCAAGCGATGCAGTCTTAAAGGCAGTTCCGGGGTTGAGCCCCGGGCTTTCACCTCTAACTTACAAAGCCGCCTCCGCGCGCTTTACGCCCAGCACTTCCGCACAACGCTAGCTCCCTCCCCCTTACCGCGGCTGCCGGCACGGAGTTAGC
+
CCCCCGGGGGGGGGGGGGGGGGGGGGGGGGGGGGGGGGGGGGGGGGGGGGGGGGGGFGGGGGGGGGFGGGGGGGGGGGGGCGGGGGGGGGGGGGGGDGFFGGFGGGGFGGGGGGGGGFGGGGCFCGG>7FGGGFGFFG@FG9B=DFGDGGEGGG,@FE+=EEBFDDFCEDDCCFF8CBGGE>G5C8C?3,:CEEGCEEFFGGFCCFCC7?7=C77>6DFG3CDE5C35*9)5C)5:<7BGGEF*0*</<EE)5;5*/(1*)8F*:CF)87*..);+88)/((-(48(.-8(-07()8)))-
@M03506:14:000000000-AKVR1:1:1101:24201:10215 2:N:0:30
GGACTACTGGGGTATCTAATCTCTAGACTAGGCCGTGCTGCTGCCTCCCGTAGGAGTTCGAGATCGGAAGAGCGTCATGTAGGGAAAGAGTGTTATTATCTGTGTAGATCTCGGAGGGCGCCGGATCATAAAAAAAACAAATAAGACAAACCATCGAAAGGAAGTTAAACATGATCGTTGATAATTAAGACAGCAGAGTTGACATCTCACAATCCTATACGTGTTAGTATATATTGAGCTCAGGTAATCTGTGTGCGGTCACATCGATCAGTACTTATGGTGCGGCGATCACATGCTACTA
+
CCCCCGGGGGGGGGGGGGGGGFGFGGGGGGGGGGGGGGGGGGGGGGGGGG@CGGGE@CDFDGGGGGGGGGFGGG6C7FFF9CFE8@FF<FFGGGGFGDEFGFGFGGGA<BFA<F++++@7+@C++4>:,,,5,,4+++3363,,,7,,,88+,,,6>,34,,,,,,,,3,3,,,,,*7,,6,,,,3,,52,6,,,,,4>22+,,,4,,,+**,*5,+1+,***42+1;+:++++++1*2++0**3971+++++1*3*(/*))***2*)*.9*/*+++)*+)))((,(0,0((*))**94))
@M03506:14:000000000-AKVR1:1:1101:20535:10223 2:N:0:30
GGACTACCCGGGTTTCTAATCCCGTTCGCTCCCCTAGCTTTCGCGCCTCAGCGTCAGTGTCGGCCCAGCAACCCGCCTTCGCCGCAGGTGTTCCTCTTGATATCTACGCATTTCACCGCTACACCAAGAATTCCAGTTGCCCCTTCCGCACTCTAGCCCCGCAGTATCAGTTGACCTTTCCGGGTTAAGCCCGGAGATTTCACAACCGACTTGCGGTGGCCGCCTACGCGCCCTTTACGCCCAGTAAATCCGAACAACGCTTGCCCCCCCCGTCTTCCCGCGGCTGCCGGCCCGGCTTCCG
+
CCCCCGGGGGGGGGGGGGGGGGGGGGGGGGGGGGGGGGGGGGGGGGGGGGGGGGGGGGGGGGGGGGGGGGGGGGGGGGGGGGGGGGGGFGGGGGFGGFGGGGGGGGGGGGGGGGGGGGGGGGGGGFGDFCGGGGGGGGDGGGGGGG8B@=B@FGG,E5DECG*@CG,E;EGGGGGC7EGGGGGGEGF7AFCGGGEG57FFF@FF9=EGGDG<?FC8DDDCDDD557FD:5>EDBFD2:)88C5CCCCB+<@5@.7)*3)1)0)993;B:>D@5**;+-7*((,,((()-)(,89;)..()-
@M03506:14:000000000-AKVR1:1:1101:10067:10225 2:N:0:30
GGACTACAGGGGTTTCTAATCCCGTTTGCTCCCCTGGCCTTCGTGCCTCAGCGTCAGGAACTGTCCAGAGACCCGCCTTCGCCACTGGTCTTCCTTACGATATCTACGCATTTCACCGCTACACCGTAAATTCCAGTCTCCTCTCCAGTCCTCAAGCACGGCAGTATCGAATGCAGTTTCGGAGCTAAGCCCCGAGATTTCACACCCGACTTACCGCCCCGCCTACGCACCCTTTCCGCCCCATGACTCCCAACAACGCTTGAACCCCCTTTATTACCGCGGCTGCTGGCACACAGTTAAC
+
CCCCCGGGGFGGGGGGGGFGGGGGGGGGGFGGGGGGGGGGGGGGGGDFGFGGGGGGGGGGGGGGGGGGGGGGGGGGGGGGGGGGGGGGGGGGGGGGFGGFGEGGCGGGGEDGGGGGGGGG@FCGGGGCECGFGGGGGGEFFCGDGGGGGGGGGFCFGGGG6ECGFFFGE+DFFFGFGGGGCE+5@FFFGGGGGG>5CCGGGFCFGGG55?D5,?F*54)=5CD**;:>=C:GG5:*)*7:C*9*2A+/:C*7)75*5(7:55)**2C)*)*)**<+09)7(32(7<)97:084,(*1/5)5
@M03506:14:000000000-AKVR1:1:1101:12868:10229 2:N:0:30
GGACTACCGGGGTTTCTAATCCCGTTTGCTCCCCTGGCTTTCGCGCCTCAGCGTCAATACCGGTCCAGGATGCCGCCTTCGCCACCGATGTTCCTCCAGATATCTACGCATTTCACCGCTACACCTGGAATTCCACATCCCTCTCCCGGATTCAAGCATGCCAGTTTCGCACGCAGTTCCCGGGTTGATCCCGGGGATTTCACGTTCGACTCAGCCCCCCCCCTACGCGCCCTTTCCTCCCCGTATTTCCGAACAACCCCTCCCCCCACTTCATTATCGCCGCCGCTTCCCCACATATCAC
+
CCCCCFG<FFDGEGEGCFFGGGGGDFF@9CFGGG<6@@FGGG@@@@@BB,EDCFCF@FD<<:E@C:,C<7EFFFEG>BC9,B:@FG7>+CFCBF5?F,:5?E9?99EFCEFE?B?CF+@=FCFFAFFGDFFFAECF,8,3F,3@,6D8E++6@7:5@:C9FFFF<,,,3**5@C@CCDC,?4=>1B5,,,,?8:**/1<9+1+*006=*/*/+0+*2*)1))11*98;*5)1))9*-*/0129*9*39+A*))0/**(**.).99==)*)*/9:+++..*((3(,44)(0..),(***)).
@M03506:14:000000000-AKVR1:1:1101:24972:10233 2:N:0:30
GGACTACTCGGGTATTTAATCCTTTTTGCTACCCACGGTTTCGCTGCTCAGCGTTAGTTTCGGCCCAGACCACCGCCCTCGCCATTGGGTGTCCTTCTGATATCCGCGCATTTCACCTCTACACCAGCGATTTCGTGGTCCCCTACGGGACTGCAGCCATACCAGTATCGAGTGGCAGCTCCGGGCTGGGCCTGGGGGTTTGACACTCGACTTGGGGAGCCGCCTACGAGCCGTTGACGCACAAGAACTCCGGGCCACGCCTGCCCCCACCGTATGACCGCGGCGGTTGTCACGTAGTGTG
+
-8-6,,;E-BBF<+;6;CFFEC,,,;CC,6EEFGG7:+:FEFG7C,@6,@,;6@,,6<C,E@@C,@:8<,,,CF6+@@C,6+@,,:5E,,4@,,<,C,,,<A?<,++>8+4+<,,5?,:F9?,,A+A,+6,+85,336=,,@,,6D3+@+@@,1;,,5>9,1:FG,3@:C>*:D8>,*1,,3*4=****1:8*/1**=**3*+>+++258)*/*+*)*)*//)*1*7<51<=).)/(*0A/:)****)<9+).)))*,)/07)/5*/<*)*).*2*+.9/71((((-0,.6-*(.*.0.)6
@M03506:14:000000000-AKVR1:1:1101:28907:10238 2:N:0:30
GGACTACTCGGGAATCTAATCCTGTTTGCTCCCCACGCTTTCGCACCCCAGCGTCAGTATCTTCCCAGATCGCCGCCGTCGCCCCCGGTGTTCCTCCTGATCTCTACGAATTTCACCTCTACACCGGGAATTCCGCGATCCTCTTAAGTACTCAAGCTCTCCCGTTTCCCATGCACTCCAACGGTTAAGCCGTGGGCTTTCACATGGGACTTGCAAATCCGCCGCCGGTCGCTTTACGCCCACTCATCCCGCGCACCGTTTGACCCCTCTGCACTCCCGCGCCTGTCGTCCCGCAGTCCGC
+
CC9CCF,66BC:+@F-;EEFC<DFFGGGFGFD,@F:FGCGFF,BFFC,@,BEFGGC@F9,<9<C@C9FG9C7FG+F+8@F:FF,=+7+7+F+EFBFF,A?F,EED,B=+B<FFC,,BAFFFA<E,+8+3:F,7EC7=@:+@DG,<D9;E,@CD,5,4@CFGG,:,@,@DFEF,12,<,=5>F>*;*40,?,**4:*;CF+>@>>F+0****22+>;:+20)91/))).*15:*8.:)*.?C=*0**3*3/A))))))(*2/8*2*0*8C.7***+3*()2,(-3(.))-0,48((77))(-
@M03506:14:000000000-AKVR1:1:1101:14802:10240 2:N:0:30
GGACTACTAGGGTATCTAATCCTGTTTGCTCCCCACGCTTTCGCGCCTCAGCGTCAGATCCGGTCCAGAGAGCCGCCTTCGCCACCGGTGTTCTTCCCAATATCTACGAATTTCACCTCTACACTGGGAATTCCACTCTCCTCTCCCGGTCTCCAGCAATCCCGTCCCAAGCGCAGTTCCCAGGTTAAGCCCGGGGCTTTCACCCCTGACAAAGATCGCCGCCCGCGCGCCCTTTACGCCCATAAAATCCGAACAACGCCCGCCCCCTTCGTATTACCGCGGCGCCTGGCCCGCAGTTAGC
+
CCCCCGGGGGGGGGGGGGGGGGGGGGGGGGGGGGGGGGGGGGGGGGGGGGGGGGGGGGCGGGGGGGGGGGGGGGGGGGGGGGGGGGGGGGGGGGGGGGGFGGGGGGGGGGFGGGFGGFGFGGGGGGGGGFGGGGFF<FDEGGGGGGGGGGECGG83DEGEGGGDGGGGGGGGGDDGGGGGGGGGFFCAEGGDDG>*:EF?,=;,=CF=CF=F6>C;>FA=CD<*15)01/7:)77*6*0/?E**0+27FFC>55)096C*7)7)7EC5*8*775++<>)*,-3((((0()(-)(,1.*))-
@M03506:14:000000000-AKVR1:1:1101:8639:10250 2:N:0:30
GGACTACCAGGGTTTCTAATCCTGTTTGCTCCCCACGCTTTCGCACCTCAGCGTCAGTACCGATCCAGTGGGCCGCCTTCGCCACCGGTGTTCTTCCTAATATCTACGAATTTCACCTCTACACTAGGAATTCCACCCACCTCTATCCGACTCACGACGTGCTGTATCAAAGGACGTTCCGACGTTGTGCTCCGGGATTTCACCCCTGACTGACACATCCCCCTCTGTGCGCTCTACGCGCAGTGATTCCGAACAACGCTTGCTCCCTTCGTATTACACCGGCGCTGGTCACGAGTTTAGC
+
C@@BCFE<F<FDCCFCFGC<CCFFE,CF9CF6FGFGDEFFFF@G;F:;E<@,@FCFGFECF7B+@FE@EFE@FGGG:?CA@FB:FD@C:FF,EFEE5EBF?FFFGGGFG8EBDEFF9<F@DFAF?<5EF9,777,C<+FEGCGF,@F>33>3BF?=EEG>8F?9<,>>;,@9,,,*16@,@E*1;1;**,5>>8C5**0<,+>,=>****2+=<<C*2;C*51***23+28:))0*.*.*1*99C7+89C+)0>D**(1*)))*:C*)+.7.)*+++)*24,3(((()(0).)((*)0)))
@M03506:14:000000000-AKVR1:1:1101:25398:10259 2:N:0:30
GGACTACCCGGGTTTCTAATCCTGTTTGCTCCCCACGCTTTCGCGCCTCAGCGTCAGTTCCGGTCCAGTGAGCCGCCTTCGCCACTGGTGTTCCTCCCAATATCTACGCATTTCACCGCTACACTGGGAATTCCACTCACCTCTCCCGGTCTCAAGCCTTCCAGTCTGACAGGCAGTTCCCCGGTTAAGCCGAGGGATTTCACCCGTCCCTTCAAAAGCCCCCTACCCTCCCCATACGCCAAAAAATTCCGAATCATGCTTGCCCCCTCGGTATTACCGCGTCTGTTGGCACAGATCTATC
+
CCC@CGGGGGGG:FGGGGFGGGGGGGGGGEFGGGGG@F@EGGGEEDFCF<C@F:@@FFGGGG+FFC9FGFGGGGEEFGCEGGGGGCF=FCFEAEFGGGGDGGGGGFCFCF+BEAFEEFE7FGGFG9AEC8,,CF9F,AB>FFG9EEDGGEE+3=F,@FCFFDFF@@@E7EDF+D?+,3@,,5**@B5C7?F*>*1:*0@9>749=7::=5DF*0+>79A2**2=>D)0+15:*).245BE******2)33+0)7***)2<*/<69:*)/)*))13++-)*,((,())1()..7(.2)1)).
@M03506:14:000000000-AKVR1:1:1101:10326:10260 2:N:0:30
GGACTACTAGGGTATCTAATCCCGTTTGCTCCCCTGGCTTTCGCGCATCAGCGTCAGTATCGGCCCAGTAGCCCGCCTTCGCCTCAGGTGTTCCTCCCGATATCTACGCATTTCACCGCTACACCGGGAATTCCAGCTACCTCTTCCGTACTCTAGCTCGCCAGTATCGGTCGACTCCCCGGGGTTGAGCCCCGGGCTTTCACAACCGACTTAACAAGCCGCCTACGCGCCCTTTACGCCCCATCATTCCGAATCACGCTTGCCACCACCCGATTACCGCGGCTGCCGGCCCGCATTTAGC
+
CCCCCGGG9FGGFGGGGGGGGGGGGGGGGGGGGGGGGGGGFGGGGGGDGFGFGEGGGGGFFFGGGGCFGGGGGGGGGGGG@CEGGGGGCGGGGGFFGGGEGDGFFGGGGGGGGGGGGGGDEEFGGGGDFEGGGGCGFGCDDEGGGGGGGGGCEDDEGGFGGGGGGCFG6CBFEGDEE,=EC55C?ECGFGGGGGDGGCFE@+9<CGGGGGD*3CFF*9@5)9CEDG@>ED@G).0*6D3:E*>7*<+*+33.))*2>(1/0)<C7@F)*.*.))*1+.0:(30(46(815((0(,*)*.)6
@M03506:14:000000000-AKVR1:1:1101:17296:10268 2:N:0:30
GGACTACAAGGGTTTCTAATCCCGTTTGCTACCCACGCTTTCGTGCCTTAGTGTCAGGAATGAGCCAGTTATCTGCCTACGCCATCGGTGTTCCTCCCAATATCTACGGATTTCACTCCTACACTGGGAATTCCAATAACCTCTCTCATCCTCTAGCTGAGCAGTTTAGATAATGGATGTATGGTTGAGCCACACGCTTTCCCTACCTACTTACTCTGCCACCTACGCAACTCTTTACGCCACGTAATTCCGGCTCACGCTTGTCTCCTCCTTATGACCGCCGCTGCCGGCACGGCGTTAG
+
CCCCCGGGGGGGGGGGGGGGGGGGGGGGGGGGGGGGGGGGGGGGGGGGGGGGGGDGGGGFFGGGGGGGGGGGGGGGGGGGGGGDGGGGGGGGGGGGGGGFGGGGGFGFEGGGGD?EGFGFGGFGGGCFGGGGGGGGGGGGGFGGGGGGGGGGGFE9EFG,8?EDGGEEF8DCCDFGFFDDFGCFGG688DDF=DGGDEGG=+@EGG6CADGFGFCCCF?E5*@>9FBD>*:CFF1:7F?EE**)2?:)1@A65)2/*7*1:2:**5C=C5C4=@>++9)*6(,4;>>)45(-810))),,(
@M03506:14:000000000-AKVR1:1:1101:9970:10271 2:N:0:30
GGACTACCAGGGTATCTAATCCCGTTTGCTCCCCTGGCTTTCGCGCCTCAGCGTCAATGCCGGTCCAGGATGCCGCCTTCGCCACCGGTGTTCCTCCAGATATCTACGCATTTCACCTCTACACTCGGCGTTCCACTCACCTCTCCCGAACTCAAGACAGCCAGTATCAAAGGCAATTCCAAGGTTGAGCCCTGGGCTTTCACCTCTGACTAAACTGTCCGCCTACGCGCCCTTTACGCCCAGTAATTCCGATCAACGCTAGCCCCCTTCGTATTACCCCGGCTGCTGGCCCGCGGTTCGC
+
CCCCCGGG9FGGGGGGGGGGGGGGGGGGGGGGGGGGGGGGGGFGGGGGGGGGGGGGGGGGGDGGGGGGGGGGGGGGGGGGGGGGGGGGGGGGGGGGGGGGGGGGGGGGGGDGGGGGGGGGGGGGGGGGGGGGGGGGFGEGGGGC8DGG>GGGFGGFGGGGGCGFGAEFCGCEGGCGGGGGGA@53@:6DBFGGGGDCFFGFGGGGGFGCFGCF<FCDC+6*?<5*;)5/>8=9FF=C<ACE51>*+A70A6))07>F0)*089C5CE36;>552<+<)):((3((()9(.(4)((/07(,,
@M03506:14:000000000-AKVR1:1:1101:17472:10287 2:N:0:30
GGACTACCCGGGTATCTAATCCCGTTTGCTACCCATGCTTTCGTGCCTTAGTGTCAGGAACAAGCCAGTTATCTGCCTACGCCATCGGTGTTCCTCCTAATATCTACGGATTTCACTCCTACACTAGGAATTCCAATAACCTCCCTTGTCCTCTAGCTCTGTAGTTTCGATAATGGGTATCCGGTTGAGCCGGCCGCTTTCACTAACGACTTACAGTGCCACCTACGCAACTCTTTACGCCCGGTAATCCCGGATAACGCTTGGATCCTCCGTTTTACCGCGGCTGCTGGCCCGGGGTTAC
+
CCCCCGGGGGGGGGGGGGGGGFFGGGGDGGFGGGGGGGGGGGGGGGGGGFGGGGGGGGFGGGGGFGFGGGGGGGGGGGGGEGGGGGGGFFGGGGGGGGGGGGGGGGGGGBEGGGGFEGGFGGGGA8EFGAFFGAEFGFDEGC8,AFFG@EFFFDECF8EDGGDFGFFG>FGG6D9FCG,3=EEGGGE86DDBE+@8CCAFGGGGGGCE*;?*,5,,52BFFFCC4;8/*)/0;FCGEF)*3:)):=5A+2085)1*:;DE>)0/*+3)+9>>8*0*0-0*-499610/))40)-0/).(()
@M03506:14:000000000-AKVR1:1:1101:3763:10302 2:N:0:30
GGACTACCGTGGTTTCTAATCCTGTTTGCTCCCCACGCTTTCGCGCCTCAGCGTCAGTAATGGACCAGTATGTCGCCTTCGCCACTGGTGTTCTTCCGAATATCTACGAATTTCACCTCTACACTCGCAGTTCCACTCACCTCTCCCGAACTCAAGATCCTCAGTATCAAAGGCAGTTCTGGAGTTGGGCTCAATGATGTCACCCCTGACTTAAAGACCCGCCTACGCACCCTTTACGCCCAGTGATTCCCAGCACATCTAGCCCCCTCGGGATTACCCCGCGTGCTGGCCCCACTTGATC
+
CCCCCGGGGGGGFFGGGGGGGFFEFFGGFFGGGGGGGGGGGG;FFDE@FCAFEGGGDGFGGGGDCFGGGGGGGGGGDCFGC,,BFFGG<BFGGGGGGGGC@7FGGGGGC8?DF9BEGAEE<F?FFFDE7+@99E9AAA,8A@=8@FGE>=C?EGCB,=>8=DB8EFDE,,@EFFDE,D:D@EAEGGFCE?8@,,,@,;,75?FG>CEF@><C7+,,5;61;7)**;B>*:4:*;/1)*8CE7<DFFECEC+/0;<**)*11+6CFEG@*)*)))2+<-):3(((-(3*(0(,)((299A).
@M03506:14:000000000-AKVR1:1:1101:9607:10304 2:N:0:30
GGACTACCAGGGTTTCTAATCCTGTTTGCTCCCCACGCTTTCGCGCCTCAGTGTCAGTTGCAGACCAGAAAGTCGCCTTCGCCACTGGTGTTCCTCCATATCTCTACGCATTTCACCGCTACACATGGAATTCCACTTTCCTCTTCTGCACTCAAGTCTCCCAGTTTCCAATGACCCTCCACGGTTGAGCCGTTGGCTTTCACATCAGACTTAAGAAACCACCTCCGCGCGCTTTACGCCCAATAATTCCGGATAACCCTTTCCATCTACGTATTCCCGCGCCTGCTGTCCCGTATCCAGC
+
CCCCCGGG9FFGFGGGGGGFGGGGGGGGGGGGGGGGGGGGGGGGGGGGGCFGGGGGGGGGGGGGGGGGGFGGGGGGGGGGCDGGGGGGGGGGGGGGGCGGGCDGGGGGGGFGGGGGGGDFGGCGFA?@FGG8EADGEFGGGF9EDGGGG;FGGGGGGG>FGFGGGGGGGGGGGGGFGDFGFGEEF>ECDFFC3+@86,DFGGGFFG7E?FGGGC@FGGFGGGGG*@9B5DBE7A5+)1:E=5*20CC8=E65>):>=(;65)6:*+3*+110*23+32)231((-3(/)*).).4*0*.48
@M03506:14:000000000-AKVR1:1:1101:20126:10310 2:N:0:30
GGACTACCGGGGTTTCTAATCCTGTTTGCTCCCCACGCTGTCGCGCGTCAGCGTCAGCTACTGCCCAGCAGGCCGCCTTCGCCACCTGTGTTCTTCCGGATCTCTACGCATTCCACCGCTACACCCGGAATTCCACCCGCCTCTACGGTGCTCCAGCCCGGGACTATCGACGGCCGACCCGGGGTTGAGCCCCCAGCTTTCACCTCTGCCTACTCCCGCCCCCTACGCCCCCCTTACTCCCCGCCATTCCCGCCCCCGCTCGCCCCCCCCGCATCCCCCCGCCTCCTGCCATGGCCTTCTC
+
C,<CCGDFCEGGGGDGGGGGGGGGGFGFFGGGFG8FCFG@@F<EFEEFCCFGGGGGEG9EFFDGCFEAGGGFGGCFGCFFFEGEGG,,CFCE<FFDFF:B8CFGGG<+=7=BEF<F8=F7BF<DGGCEG7<8FF9F<++5>8C79D?C>*>,3@C,@FG*8*4*:,DFE*C**=>8*3*/==**:8*<?CCFG***:<C+A77E+*0309922*3+*)02/95157)7/)<*97)*5*/0*1))1:**<<2.)8))/(1*.)7)7/1.?51.011+*()1((4:(.,)(.))).(**),))
@M03506:14:000000000-AKVR1:1:1101:3933:10319 2:N:0:30
GGACTACAAGGGTTTCTAATCCCGTTCGCTCCCCTAGCTTCCGCGCCTCAGCGTCAGTGTCAGCCCAGCAACCCGCCTTCGCCGCAGGTGTTCCTCTCGATATCTACGCATTTCACCGCTACACCGAGAATTCCAGTTGCCCCTTCCGCACTCTAGCCCTGCAGTATCAGTTGACCTTTCCGAGTTAAGCCCGGAGCTTTCCCAACTCACTTGCAGTGGCCCCCTACGCCCCCTTTCCGCCCAGTAAATCCGAACAACGCTTGCCCCCCCCCGCTTACCTGTGCGGCTGCCCCGCGGTTCC
+
CCCCCGGGCGGGGGGFGGGGDGGGGGGGGCDEGGGGGGGGGGGGGGGGDFGGGFGGGGGGGGAFGDDGFCFGGGGGGGGFFGGGCCCC=EE:FG<DEFEFE,FFGGGGGGGEEGFGE?:F+>@FGF7CGCFCAFFGE,=BFGGD8EDEG+86DED,,@E,,@>8E7,@EF;FC,@C,>,3@CC5=*>:DDGGG5*?*=8,,+,5AEG,=;++<:+>:*.5**//)*)2*)2:C35C<77?87**2+<*3A8).))1*()7.<5**3;7179).)1887)+).))((-)()((0,()))(((
@M03506:14:000000000-AKVR1:1:1101:5591:10356 2:N:0:30
GGACTACCAGGGTATCTAATCCTGTTTGCTCCCCACGCTTTCGCGCCTCAGCGTCAGTTACGGGCCAGTGTGTCGCCTTCGCCACTGGTGTTCTTCCGAATATCTACGAATTTCACCTCTACACTCGGAGTTCCACACACCTCTCCCGCACTCAAGACAGCCAGTATCAAAGGCTATTCCAGGGTTGAGCCCTGGGCTTTCACCTCTGACTTAACTGTCCGCCTCCGCGCCCTTTACGCCCAGTAATTCCGACCAACGCTCGCCCCCTTCGTATTACCGCGGCTGCTGGCACGAAGTTAGC
+
CCCCCGGGGGGGFGGGGGGGGGGGGGGGGGGDFGGGEGGGGGD@FGGGG8EGGDGGGGGGGGGGGGGGGGGGGGGGGEGFCGGEGFFGFAFEGGGGGGGGEF,EF<FFCDGFGFFGGCFGGGGGGGGGF7?FDFFF<F@BFF8>DGGDE@EGC=D=FFGFFFFGGCFGFGGGFDGG6CCECE9CFGD7,@FG6DEFG?F?,=DGCF6,,22:BCGG8=8CDCDD**)2>D3E)8=+;5>GGC4CD7@@GGC3.0973():)7>GG5578?3))9?994)*3(,((43655(..,(*01))6
@M03506:14:000000000-AKVR1:1:1101:9437:10359 2:N:0:30
GGACTACTCGGGTATCTAATCCCGTTTGCTCCCCTAGCTTTCGCGCCTCAGCGTCAATGCCGGTCCAGGATGCCGCCTTCGCCACCAGTGTTCCTCCAGATATCTACGCATTTCACCGCTACACCTGGAATTCCACATCCCTCTCCCGGATTCAAGCCTTTCAGTATCGGACGCAGTTCCCCGGTTAAGCCGAGGGATTTCACGTCCGACTTAGAAGGCCGCCTACGCGCCCTTTACGCCCAGTAATTCCGAACAACGCTTGCCCCCCCCGTCTTCCCGCCCGCGCTGGCCCGGCCGTATC
+
CCCCCGGG-FGGGGGGGGGGGGGGGGGGGGGGGGGGGGGGGGGGGGGGGGGGGGGGDGGGGGGGGGGGGGGGGGGGGGGGGGGGGGGGGGGGGG<FGGGFGGGGGGGGGGEGGGGGGGGGEGGGF=FFGFFFGGGGGGGGGGGGGGGGGBCEGGGGGG?GFGDDFEDGD>+>CEEEEAF7,4:*=CEGGGGGCEG*CEFGGGGECG5=EGGGG71;@85FDDGG3F>BC<3CDFF7<<DGG:49CFG/A?+<)<C**2>5)85F<EEEG>)))**+<4)*,((((-()(0(-.6())0(((
@M03506:14:000000000-AKVR1:1:1101:17730:10363 2:N:0:30
GGACTACTAGGGTTTCTAATCCCGTTCGCTCCCCTAGCTTTCGCGCCTCAGCGTCAGTGTCGGCCCAGCAACCCGCCTTCGCCGCAGGTGTTCCTCTTGATATCTACGCATTTCACCGCTACACCAAGAATTCCAGTTGCCCCTTCCGCACTCTCGTCGAGCAGTCTCAGTTGACCTTTCCGAGTTAAGCCCGGAGATTTCACAACTGACTTGCGGTGGCCGCCTACGCCCCCTTTCGCCCCAGTAAATCCGCACAACGCTCGCTCCCCCCGATCTCACGCCCCCGCTGCCACTGAGTTAC
+
CCCCCGGGGGGGGGCFGFGGGFFEGGGGGCEGGGGGGGGGFGGEE7@FEGGDCCFGCGCCFDDCFGGGGGGGFECEGFGGGGGGD@F74?FEFBCFFA<9FFGGGGGGGGGGFGGGGGGGG@,6F<E=FEFAEEFGF9,DFGFFFGF>C8BCFD,66@+3:ACF9,;DC,E@FFGGCF2=FE9>ECD7;D>EGE8CEG,:@8>CC=+++*;@9>G*>7)*2)/:**05*)0210)0)*)**29**2@*+3<:)5))2(/>5))1/;8);5D3))**+)/2.(((,(47>)(.*(,*08)))
@M03506:14:000000000-AKVR1:1:1101:12872:10371 2:N:0:30
GGACTACAGGGGTATCTAATCCTGTTTGCTCCCCACGCTTTCGCACCTCAGCGTCAATATGTGTCCAGTAAGTCGCCTTCGCCACTGGTGTTCTTCCGAATATCTACGAATTTCACCTCTACACTCGGAATTCCACTTACCTCTCCACAATTCTAGCGATGCAGTCTTAAAGGCAATTCCGGAGTTGAGCCCCGGGCTTTCACCTCTAACTTACAAAGCCGCCTACGTGCGCTTTACGCCCAGTAATTCCGACCAACGCTAGCCCCCTCCGTATCACCGCGGCTGCTCTCACGTCGTTAGC
+
CCCCCGGGGGGGGGGGGGGGGGGGGGFGGGGGGGGGGGGGGGGGGGGFGGGGGGGGGGDGGGGGGGGGGGGGGGGGGGGGGGEGGFGGGGFGGGGGGG7FGGGGGFGFGGGGGGGGGFFGGGGGEFFGGDGGGGFGFGGGCFGGGGGGFGGGGGGGGGDGGGGFGGGCFG9=AFGCGGGGGD=8CF,7@EFGGGGGG>CFGC,5<CCGGCF@FF79*?49?DDCGF5?CCDGD>FDFCDCEGGDFFGA+CAA37C55:C7.0)0>EG3?@/74<*+<2)*((44(()*)1..)(()8)0(.
@M03506:14:000000000-AKVR1:1:1101:8541:10397 2:N:0:30
GGACTACAGGGGTTTCTAATCCTGTTTGCTCCCCACGCTTTCGCACCTCAGCGTCAATACTTGTCCAGCGAGTCGCCTTCGCCACTGGTGTTCTTCCGAATATCTACGAATTTCACCTCTACACTCGGAATTCCACTCGCCTCTCCAAGATTCTAGCACTGCAGTTTCAAGGGCAGTTCCGAGGTTGAGCCCCGGGATTTCACCCCTGACTTGCTGCTCCGCCTACGTTCGCTTTCCGCCCAGTATTTCCGACCAACGCTCGCCCCCCCCGCATTCCCGCGTCTGTCGGCACGGCGTCAGC
+
CCCCCGGGGGGGFGGGGGGGGGGGGGGGGGGGGGGGGGGGGGGGDGGFGGGGGGCGEFGGGGG@AFGGGGDGBDEGGDGGFEGGGCGFFFFEEGFGFGGEGGGFGGGGGGGGGGGGGAFGGGFG,EGGCFF@FFG<,ADFGEE,DDF8B8DFFGG9=DFGC?=FDGBGGFFGEGGDEFGE>+18CC6,<DFGCGDG**<9E+DFGG=*,;>=E@<,;*;6*?5*:>5)**)*2)0+78)?ECCC*<@*+3*5)5)*9(5:))./9?/)*8C))*22:?)*((44()-)1@(9:0()0)467
@M03506:14:000000000-AKVR1:1:1101:6695:10399 2:N:0:30
[truncated: 45,409,866 more chars]
