# Supplementary material for: Differential responses of the acidobacterial community in the topsoil and subsoil to fire disturbance in Pinus tabulaeformis stands
Source: PeerJ. 2019 Dec 11;7:e8047. doi: 10.7717/peerj.8047 (PMC6911345; doi:10.7717/peerj.8047)
Supplement: Supplemental Information 8 — H, high severity; A, represents a repetitive sample; 20, subsoil (10–20 cm). [file peerj-07-8047-s008.gz › peerj-07-8047-s008]

@M03506:14:000000000-AKVR1:1:1101:15047:1070 1:N:0:31
NGAACTCCTACGGGAGGCAGCAGTCGGGAATTTTGGGCANNNNNNNAAAGCCTNNNNNNNCAACGCCNNNNNNNGGATGAANNNNNNNGGGATGTNNNNNNNGCAAGAANGGNNNGNNNNNNNAAGAGCTNNNNNNNNNNNNNNTGNCGGTNNNNNNNGTNAGCTCCGGNTANNNNNNNGCCAGCANNNNNNNNAANANNGGNNNNNCANGCGTNNNNNNNATTTACTNNNNNNNAAGGGCGNNNNNNNGNCCACCGCANGTCNATTGNNNNNNNNNCGGNCTTNGCNNGGNNNNNGCAGG
+
#8BCCGGGFGEEGGGGGGGGGGGFGGGGGGGFGGGGGGG#######::CCFGG#######::DFGGG#######::CFGGG#######::==FGD#######::BFFFG#:B###:#######::B=DEE##############::#:@D@#######:8#8@CCGGGG#6@#######65>DFGG########61#6##4=#####44#3*;*#######*33ACFF#######22;D5=E#######/#1*2:*C:3#/29#*/:7#########019#00:#)1##10#####))0<)
@M03506:14:000000000-AKVR1:1:1101:14497:1076 1:N:0:31
CGAACTCCTACGGGAGGCAGCAGTGGGGAATTTTTCGCANNNNNNNAAACCCTNNNNNNNCAACGCCNNNNNNNGGATGAANNNNNNNGGGTCGTNNNNNNNTGTCGACNGGGNNGNNNNNNNTCGGGTCNNNNNNNNNNGNNNATNGACTNNNNNNNGGNAGGAAGCCACGNNNNNNNCTGTGCCNNCNNNNNCGNTNNTANNGNNGTGGCAANNNNNNNTCGGAATNNNNNNNCGTAAAGGNCNNNNGNGCGGTTCGNTAANTCCTNTNNNNNNNCCCCCGGCTCAACTNNNGNACTGC
+
CCCCCGGGGGGGGGGGGGGGGGGGGGGGGGGGGGGGGGG#######::DFGGG#######::DFGGG#######::CFGGG#######::CFGGG#######::DFGGG#:DF##:#######::BFFGE##########8###::#6@D@#######+6#36@FGGGFGGC#######56@FFGG##1#####16#*##43##4##4*4CDF?#######32/;5?8#######*219FCFF#/####*#21:ECG55#/29#*1:*#1#######017CF3CE@DF?G*###0#007>)
@M03506:14:000000000-AKVR1:1:1101:13772:1111 1:N:0:31
CGAACTCCTACGGGAGGCAGCAGTGGGGAATATTGCGCANNNNNNNGAAGCCTNNNNNNNCAACGCCNNNNNNNGGATGACNNNNNNNGGGTTGTNNNCNNNTTTCAGCAGGGAAGNNNNNNNGACGGTACCTGCAGAAGAAGGACCGGCCNNNNNNGTGCCAGCAGCCGCGNNNNTNNGTAGGGTCNGAGCGTTGTCCGGCATTATTGGGCGTNNNNNNNCCGTAGGNNNNNNNTCGCGTCGGGAGTGAAGACTCGGAGCTCAACTCCGGNNNNGNCTCCGATACTGGCGGANTNGAGGT
+
CCCCCGGGG9FGGGGGGGGGGGGGGGGGGGECFF9FFFG#######::CC@AE#######::CFGGG#######::CCGFG#######::DFFGG###9###::B<FGGGGGGGFF#######8+:DFGFGGGGGGFGFCDGCDGDGG@CC######8:+>FFGGGGGFGEG####1##66=FFDGF#14=:FFEG>@C5E*8EFCFCGGFFC:#######*2;CFGE#######2***;EEDEE55*;+++2AFG@>))7*2<97CCCC*####2#)1/7<ED55*9>C39)#0#))..)
@M03506:14:000000000-AKVR1:1:1101:14005:1115 1:N:0:31
CGAACTCCTACGGGAGGCAGCAGTGGGGAATTTTGCGCANNNNNNNAAACCCTNNNNNNNCAACGCCNNNNNNNGGATGAANNNNNNNGGGGTGTNNNCNNNTTTCGACCAAGACGNNNNNNNCGGTACTGGTGGAAGAAGCACCGGCTAANNNNNNGCCAGCAGCCGCGGTNNNNCNNAGGGTGCAAGCGTTGTTCGGAATTATTGGTCGTAANNNNNNNGTAGGAGNNNNNNNAAGTTAGCTGCGAAACATTTGGGCTTAACTCAGAGGNNNNANGTGAAATTGTGCGTCCGGNGGACG
+
CCCCCG@EFGGGEGEEGGGGGGGGFGGEGGGDF@<FFGG#######::6DFEF#######::CC@FG#######::CFGGG#######4:C<CFG###:###::DFGGDECC@FG@#######4:8:BFGGFFFGGGGGFGF8FGGGD7:F######66@FFDGGGDGGGG1####1##616FCFECGGCF*4FGFCCDCEC+4<9BF+?:88*#######*****+2#######*/2/*0+3+0+*)/***2++2+)12*32++*37+0*####1#)*/*)*++***)*),.))#.))))
@M03506:14:000000000-AKVR1:1:1101:16477:1116 1:N:0:31
CGAACTCCTACGGGAGGCAGCAGTCGGGAATTTTGGGCANNNNNNNAAAGCCTNNNNNNNCAACGCCNNNNNNNGGATGAANNNNNNNGGGATGTNNNCNNNGCAAGAACGGGAAGNNNNNNNGAGAGTTAATATCTTTCGTGATGACGGTNNNNNNTGTAAGCTCCGGCTANNNNCNNGCCAGCAGCCGCGGTAATACGGGGGGAGCAAGCGTNNNNNNNATTTACTNNNNNNNAAGGGCGCGTAGGCGGCCAGCACAAGTCAGTTGTGANNNNTNCGAGCTTAACTCGGAAAGNGCAAC
+
CCCCCFGGGGGGGGGGGGGGGGGGGGGGGGGGGGGGGGG#######::DFGGG#######::CFFGG#######::DFGGG#######::DFGGG###:###::BFFGGGGGGGGG#######::BFFFGGGGGFGFGFFGGGGGF9FGGG######8:DFFCF9FFGGGG:####6##16>FGGFFF@FEGDCEGGGFGDGGDEGGGGGGGGC#######*22A80<#######222>=ECGGGDGGGGGDDGCFF:CFGFGFFF7CGG7####*#01/CFE6:7:*<CE;;B:#))0)0
@M03506:14:000000000-AKVR1:1:1101:22235:1121 1:N:0:31
CGAACTCCTACGGGAGGCAGCAGTCGGGAATTTTGGGCANNNNNNNAAAGCCTNNNNNNNCAACGCCNNNNNNNGGATGAANNNNNNNGGGATGTNNNCNNNGCAAGAACGGGAAGNNNNNNNGAGAGTTAATAGCTTTCGCGATGACGGTNNNNNNTGTAAGCTCCGGCTANNNNCNNGCCAGCAGCCGCGGTAATACGGGGGGAGCATGCGTNNNNNNNATTTACTNNNNNNNAAGGGCGCGTAGGCGGCCACCGCAAGTCGATTGTGANNNNTNCGGGTTTAACCCGGAAAGNGGAAC
+
CCCCCFGGGEE@EGEGGGGGGGGGGGGGGGGCGGGGDEF#######::9@CFG#######::CDC@B#######::CCDAE#######:4CC9BE###:###9+9BF,?EFEGDEC#######:8:<FAFG,DF,CDFF9C+>@:FFGGGF######8:@F<FGGGGEDGGE####5##66*61*62:,::FE*11<<CG7EGGD?E*1+3+:;#######**2;*3+#######2*29EEEEG*773<7=EGE=*85)/*2*:C3:*+2+####*#0*19.7CF*C=1))()05#.))0)
@M03506:14:000000000-AKVR1:1:1101:17558:1175 1:N:0:31
CGAACTCCTACGGGAGGCAGCAGTCGGGAATTTTGGGCAATGGGCNAAAGCCTGACCCAGCAACGCCGCGTGAAGGATGAAATCCCTCGGGATGTAAACTTCGCAAGAACGGGAAGAATAAGCCGGTGCTAACACCATCGGCGATGACGGTACTGTTTGTAAGCTCCGGCTANCTNCGTGCCAGCAGCCGCGGTAATACGGGGGGAGCAAGCGTTGTTCNNATTTACTGNGNGTAAAGGGCGCGTAGGCGGCCACCGCAAGTCGGCTGTGAAATCTCCGGGCTTAACTCGGAAAGGTCAGC
+
CCCCCGGGGGGGGGGGGGGGGGDEGGGGGDGGGGGGGGGGGGGGG#:C@FGGGGGGGGFGGFGGCFGDGGGGDFGGFFG@EGGFGGGGEFGEGGGGGGGGGGGGGGGGGGGGGCFGGGGGGGGFDFFGGGGGGGGGGDFGGGGDGEGGEDGGGGG=FAFGGGGGGFGGDGGG#6*#66<*<CCFEFFCFGGCECCC;ECFDGGGEDECE?AFE2;?EGC##22228EFF#2#2:CGCC7EGGDGE*:9FE5>):ECCEG3E?CG*)5CF7+*2:CCC=)9<>@5C@C9<DE><>;:*9)79
@M03506:14:000000000-AKVR1:1:1101:17607:1179 1:N:0:31
CGAACTCCTACGGGAGGCAGCAGTGGGGAATCTTGCGCAATGGGCGAAAGCCTGACGCAGCGACGCCGCGTGCGGGAAGAAGGCCTTCGGGTTGTAAACCGCTTTCAGGAGGGACGAAGCCACTCAGGTTAATAGCCGAGAGGGTGACGGTACCTCCAGAAGAAGCCCCGGCTAACTACGTGCCAGCAGCCGCGGTAATACGTAGGGGGCAAGCGGTGTNCGGATTTATNGGGCTTAAAGAGCGTGTAGGCGGCCAGATAAGTCCGCTGTGAAAACGCGAGGCTCAAACTCGAGCTGTCGG
+
CCCCCGGGGGGGGGGGGGGGGGGGGGGGGGGGGGGDGGGGGGDGGGGGDGGGGGGGGGGGGDGGGGGGGGGGGGGGGGGGGGGGGGGGGGGGGGGGGGGGGGGFGGGGFDFCGGGGEGEEFGGFGGGGG9CFGGGGGGGGGGGGGGGGGGEDFF,?F:FFFGGGFF+=<EEGFGGG9FCEF@FCCF86E6CEG>E*8ECC7ECG58C>::EC8*;*28;#22;;*/+@7#*2;**/+0>C?E*52**2:A9>D*:CG)*23<*++1/*:7C?7*:7)09)9@>7C?**2*7:).077/*8>
@M03506:14:000000000-AKVR1:1:1101:21408:1193 1:N:0:31
CGAACTCCTACGGGAGGCAGCAGTTGGGAATCTTGGACAATGGGGGAAACCCTGATCCAGCCATGCCGCGTGAGTGATGAAGGCCTTCGGGTTGTAAAACTCTTTCGACGGGGACGATAATGACGGTACCCGTAGAATAATCTCCGGCTAACTTCGTGCCATCATCCGCGGTAATACGAAGGGGGCTAGCTTTGTTCGGACTTACTCGGCGTAATGCGCGTGCAGGCGGTCTTCCAAGTCAGTGTTGTAAGCTCGGACCCGCACTCCGGAAGTGCCATTGTAACTGTAAGACTTGAGTATG
+
CCCCCFGGGGFB@F;ECCFFEFCC@EECFFFGGCDCFFG8FG<,,6@FGGGGE;CAGEGF<FGF8F@+8687,8F9FF?9,C=EFE<F@@+4B+B<A,CEFFEGFF7?7+>CF7CED:?:BBFFEGGGEGGFGCCFC,FA,@,3DB7F:CGCG9F:FD:FF9BD;C,5>*5C@C9F?*6<E*CC@EE8*>,?:,;FFC7*4:+;C9+1*BE:>8*+9888*2:8@:E*8/*;@:+<9+003+<+0+2*++39*0=)1)11*2)/27*C**/)09C7***2*1*3+*:9)0@26?=947*6*
@M03506:14:000000000-AKVR1:1:1101:21536:1220 1:N:0:31
CGAACTCCTACGGGAGGCAGCAGTGGGGAATCTTGCACAATGGGCGAAAGCCTGATGCAGCGACGCCGCGTGGGGGATGAAGCATTTCGGTGTGTAAACCCCTCTCGATCCGGACGAAACCCCGCAAGGGATTGACGGTACGGATATAAGAAGCCCCGGCTAACTACGTGCCAGCAGCCGCGGTAAGACGTAGGGGGCCAGCGTTGTTCGGAAGTACTGGGTGTAAAGGGGTCGTAGGCGGTGCGGCCAGTGGGGAGTGAAATCGATGGGCTGAACCGTGAGTCTGCTTCCGAAACTGCTG
+
CCCCCC@FGFGEGGGDDEGGGGGGGGGGGDGGEFFCGGGFGGGFGGGFDGGGGFGFGGFGGGDG:FFC@ECGGGGGGGGGGGGGGGGGGEFCFGGGAFF8FGDE,FFFCFFGFGDDGGGG<F7FGEGGGGGGGGGGGGGG>FG7:<FFGGGGFCFDFGG7CFDF9<F@44*<<<@BFFCFD*::CEFFFE8F88CCGC5AF>8>5??5?E5CE*+3+<7CG2C8+<0@7*/;:E*8/CCCE1*77E*)2/3+27*/*77*+02+***2:1*5/79?3)/*1.*+09:1)*/35)55*949@
@M03506:14:000000000-AKVR1:1:1101:11965:1226 1:N:0:31
CGAACTCCTACGGGAGGCAGCAGTGGGGAATATTGGACAATGGGCGCAAGCCTGATCCAGCCATGCCGCGTGGATGATGAAGGCCCTAGGGTTGTAAAGTCCTTTCGACGGGGAAGATAATGACGGTACCCGTAGAAGAAGCCCCGGCTAACTTCGTGCCAGCAGCCGCGGTAATACGAAGGGGGCTAGCGTTGCTCGGAATTACTGGGCGTAAAGCGCACGTAGGCGGATTCTTAAGTCGGTGGTGAAATCCTGGCGCTCAACTCCAGAACTGCCTTCGACACTGGGAATCTTGAGTCCG
+
CCCCCGGGGGGGGEEGGGGGGDGGGGGGGGGGGGGGFGGGGGFGGGGGGGGGGGGGGGGGGGGGGGGGGGGGGGGGFFFGFGGGFFGFGGGGGGGGGGGGGGGGGGGGGGGGG+CE=F9FGGGGGGGGEGGGGGGEGGGGFGGFGGGGGGGGFGGGGGGGGGGGGGGGGGGGGEFFGEF7FECFGGGGGGGFGGGFGGGGGFGF?GGG85CE5CCEGGG==EFGFGGGG58CFGGG?@CFGGGGG57CEGGCCFF*/8DDGG=FFFCC+0:.:*4068=CG)0*<?F4:<)5FFF*98=6)
@M03506:14:000000000-AKVR1:1:1101:17403:1255 1:N:0:31
CGAACTCCTACGGGAGGCAGCAGTGGGGAATTTTGCGCAATGGGGGAAACCCTGACGCAGCAACGCCGCGTGGAGGATGAAGTCCCTTGGGACGTAAACTCCTTTCGACCCGGACGATAATGACGGTACGGGTGGAAGAAGCCCCGGCTAACTTCGTGCCAGCAGCCGCGGTAATACGGAGGTCTCGAGCGTTGTTCGGATTCATTGGGCGTAAAGGGCGCGTAGGCGGCAGGGCAAGTCGGGTGTGAAATCTCAGAGCTCAACACTGAAACGGCACTCGATACTGCTTTGCTGGAGGACT
+
CCCCCGGGGGGEGGGEGGGGGGGAFFCGGEG8FGFGGGGGGGGGGCEGGGGGFFFFGGG7CGGGGGDFGGGGGDFGGGGGGGGGGGGGGGGFGDFFCGGGGGGGGGDGGGGGGGGEGGGDGGFGGG:FGGGGGCFGCFCFGGGCE@EFC7FGGFCFCCFFGGGGGGGEGGDCB7ACGGEC:E>FGF6<CEG*;E1*A;EE**<<?::CFCGC5;:C?**2:CG8CGF5EC*:EGG=58*+:5EE=5:CF++<2++:C@F*667*+19*3*+9*/):D40/975=F77*)09:4*/07>35)
@M03506:14:000000000-AKVR1:1:1101:22436:1274 1:N:0:31
CGAACTCCTACGGGAGGCAGCAGTGGGGAATCTTGCACAATGGGCGAAAGCCTGATGCAGCGACGCCGCGTGGGGGATGAAGCTTCTCGGAGTGTAAACCCCTTTCGATCCGGACGAATACCTCGCAAGAGGGGTGACGGTACGGATATAAGAAGCCCCGGCTAACTACGTGCCAGCAGCCGCGGTAAGACGTAGGGGGCCAGCGTCGTTCGGAATTACTGGGCGTAAAGGGATCGTAGGCGGTTCGGCAAGTTGGGAGTGAAATCTATGGGCTCAACCCAGAGGCTGCTTCAAAAACTGC
+
9CCCCG-FG9E@FGGGDGGGGGGFGGGGE@FGGGGDGGGFFGCGGDG@CFGGGFGGF9F,CFC@@FGDGGFFGDDG7FGGFGGBFB?9BFFGGFF<FF,E:=?EFAB7C<CFGGGEGGF<,BDFGGGEGGGGGGEC3@FCGGGGGGDEFGGC:<F<C<:CFEC@CF?A<FFDCBFFGGGGCG7:EEGG?FCE;FEC5EDG5CFFC;*2/:@CDDCC6C@FCF8*:?*8@9<E*CCC*2>E97E:**295>E5002925C5*3:9?FF*<CGFG49927<*77;5=55F64*6*/97>B:/*
@M03506:14:000000000-AKVR1:1:1101:9717:1283 1:N:0:31
CGAACTCCTACGGGAGGCAGCAGTGGGGAATATTGGACAATGGGCGCAAGCCTGATCCAGCCATGCCGCGTGAGTGACGAAGGTCTTCGGATTGTAAAGCTCTTTTGGCGGGGACGATAATGACGGTACCCGCAGAATAAGCCCCGGCTAACTTCGTGCCAGCAGCCGCGGTAATACGAAGGGGGCTAGCGTTGTTCGGAATCACTGGGCGTAAAGCGCACGTAGGCGGATGTGCCAGTCAGGGGTGAAATCCCGGAGCTCAACTTCGGAACTGCCTCTGATACAGCACGTCTTGAGTCCG
+
CCCCCGGGGGGGGGGGGGGGGGGFGGGGGGGGGGGGGGGGG,CFGGGGGGGGGGGGGGGGGGGGGGGGGGGGGGGGGGGGGGGGGGGGGGGGGGGGGGGGGGGGGGGGGGGGGGGGGGGGGGGGGGGGGGGGGGGGGGFGGGGGGGEDEEGGFGGGGGGGGGGGGGGGGGGGGGGGFGGGGGGGGGGGGGG?EGECGGGGGGGGFGGCC8:?EEFFFGGGGGGGFGGGG5C58C@FFGF9CG?FG*59CGGGFGGG57C>FFFGG*07EGGE>CFGFF*CC4?CEF4;?G7:>)9F?F??7
@M03506:14:000000000-AKVR1:1:1101:9888:1302 1:N:0:31
CGAACTCCTACGGGAGGCAGCAGTCGAGGATCTTCGGCAATGGGCGCAAGCCTGACCGAGCGACGCCGCGTGCGCGATGAAGGCCTTCGGGTTGTAAAGCGCTGTCGAGGGGGAGAAAGCCCGCAAGGGTTGATCGACCTCTGGAGGAAGCACGGGCTAAGTTCGTGCCAGCAGCCGCGGTAAGACGAACCGTGCGAACGTTGTTCGGATTCATTGGGCGTAAAGGGTGCGTAGGCGGCGCGGTAAGTCGGGTGTGAAATTTCGAGGCTTAACCTCGAAACCGCATTCGATACTGCCGTGC
+
CCCCCGGGGGGGGGGGGGGGGGGGGGGGGGGGGGGGGGGGGGGGGGGGGGGGGGGGGGGGGGGGGGGGGGGGGGGGGGGGGGGGGFGGGGGGGGGGGGGGGGGGGGGGGGGGGGGGGGGGGGGGGGGGGFGGFGCFDCFGGGGGGGGGGFGFGGGGGDGGGGGFGGGGGGGGGGGGGGGGGGGGGGDGGGGGGGGGGGCEGGGAFFEGCCCF+@??CCFD8CC@FGGFE>E887?FCGDG=CGGEECFFCGGGG=50=;7007:5<5)25A@**;:DFCGG))**.17<*84)*99<>5))
@M03506:14:000000000-AKVR1:1:1101:19156:1351 1:N:0:31
CGAACTCCTACGGGAGGCAGCAGTCGAGGATCTTTCGCAATGGGCGTAAGCCTGACGGGGCGACACTGTGTGAGTGATGAAGGCTTTCGGGTTGTAAAACTCTTTTGTTTGGGAACAAGAAAGACTCGTGAATAACGGGTCAATTTGAGGGTACCAGAAGAAAAAGTACCGGCTAACTACGTGCCAGCAGCTGCGGTAATACGTAGGGTACAAGCATTAATCGGAATTATTGGGCGTAAAGGGCGCGTAGGCGGAAAGGTAAGTCAGATGTGAAATACCAAAGCTCAACTTTGGTGCTGCA
+
CCCCCGGGGGGGGGGGGGGGGGGGGGGGGGGGGGGGGGGGGGGGGGGGGGGGGGGGGGGGGGGGGGGGGGFGFGFFGGGGGGGGGGGGGGGGGGGGGGGGGGGGGGGG@FGGGGGGGGGGGGGGGFGGGGGGGGGGGGGGGGGGGGGGGGGGGGGGGGFGGGGGGGGGGGGGGCFEFFGGGGGGGGGGGGGGGGGGGEGGGGGGEGGGBFGCFGGGGGGGFGGGCEFFGGGDCFGG=ED8?9CDGDGG5EGCDGGG5>FF?C4+9>EF9C+8CCFF7*97CFFGD?CF7:*.86>)67*=)
@M03506:14:000000000-AKVR1:1:1101:13203:1361 1:N:0:31
CGAACTCCTACGGGAGGCAGCAGTCGAGAATTTTTCTCAATGGGGGAAACCCTGAAGGAGCGACGCCGCGTGGAGGATGAAGGTCTTCGGGTTGTAAACTCCTGTCATTTGAGAACAAGTTGGACGCAGTAACTACGCGTCCATTGATAGTATCAGAAGAGGAAGGGACGGCTAACTCTGTGCCAGCAGCCGCGGTAATACAGAGGTCCCAAGCGTTGTTCGGATTCATTGGGCGTAAAGGGTGCGTAGGTGGCGCCGTAAGTGGGGTGTGAAATTTCGGAGCTTAACTCCGAAACGGCAT
+
CCCCCGGGGCGGGGGGGGGGDGGGGGGGGGGGGGGGGGGGGGGGGGGGGGGGGGGGGGGGGGGGGGGGGGGGGGGGGGGGGGGGGGGGGGGGGGGFFGGGGGGGGGGGGGGGGGGGGGGGGGGGGGGGGGGGGGGGGGGGGGGGGGGGGGGGFGGGGGGGGGGGGGGGGGGDGGGGCCFFGGGGGGGGGGFGGGGEGGGGGGFFDGGDFFFFGGGEDEGGGDG*;8CFGGGGGGGCEEGCGGGGGGE3EE:CGGGDCB5*CG>EGGGCE7E4>CGGFFFDD>>=C=774:6:35<>)5>B0
@M03506:14:000000000-AKVR1:1:1101:12713:1372 1:N:0:31
CGAACTCCTACGGGAGGCAGCAGTGGGGAATTTTGCGCAATGGGGGAAACCCTGACGCAGCAACGCCGCGTGGAGGATGAAGTCCCTTGGGACGTAAACTCCTTTCGACCCGGACGATAATGACGGTACGGGTGGAAGAAGCCCCGGCTAGCTTCGTGCCAGCAGCCGCGGTAATGCGAGGGGGGCAAGCGTTGTTCGGAATTATTGGGCGTAAAGGGCGCGTAGGCGGTGCGGTAAGTCACCTGTGAAATCTCCGGGCTTAACTCGGAGCCTGCAGGCGAAATTGCCGTGCTTGAGTGTG
+
CCCCCGFGFCGDGGGGEGCE7<@C,EFDGCFFGFGGGDCGGGGGFDDEFGGGGGF8BFE:BFFGGGGGG:8CFFGGGGGDFFGGGGGGGCEF8CFGGGGGDE?FFFCFGE:CFDGDFEGCFFE9FCFDFGCG><B<FF8DB7FCF7FECC<FGGFCBCGGGGGCAF*FFGG7<*2,7=F<>ECEC>CE8FDC8EEFGGG5C5@<72+CCFEECE*<E8/?58EEDC9*8EE5CECC*0*3+<+<<<<CFFGF799CEEGDC+?E+0A<CC7BGGF6*7C<5)7*37*93*0-5*0))/**/
@M03506:14:000000000-AKVR1:1:1101:8908:1389 1:N:0:31
CGAACTCCTACGGGAGGCAGCAGTCGGGAATATTGCCCAATGGCCGAAAGGCTGAGGCAGCAACGCCGCGTGCGCGATGAAGGCCTTCGGGTCGTAAAGCGCTTTTCGGGTGGATGAGGAAGGACAGTACACCCGGAATAAGGTGCGGCTAACTACGTGCCAGCAGCCGCGGTAAAACGTAGGTACCGAGCGTTATCCGGATTTACTGGGCGTAAAGCGCGTTCAGGCGGTTTGGCAAGTCGGGCATGAAATCTCTCGGCTCAACCGGGAGAGGTTGTCCGATACTGCTGGACTTGAGGGC
+
CCCCCGGGGGGGGGGGGGGGGGGGGGGGGGGGGGGGGGGGGGGGGGGGGGGGGGGGGGGGGGGGGGGGGGGGGGGGGGEGGGGGGGGGGGGGGGGGGGGGGGGGGGGGGGFGGFGGGGGGGGGGGGGGGGGGFGGGGGGFGGGG,BFFGDCGGGGGGECGGGGGGGGFCFGGCFEGGGFGFDG<C?FCEDGGCEGCCEGGDEEGGGGGGGGGGEG>FFGGG=8CCGFGGG/C=EGGGGGEGGG*:C6CD?C7C?0*05C75EDCGC5>E5C)7CCGG52:C5@5:=CF<CF6;*9?66?D)
@M03506:14:000000000-AKVR1:1:1101:9532:1414 1:N:0:31
CGAACTCCTACGGTAGGCAGCAGTAGGGCATATTGGACCATGGGCGAAAGCCTGATCCAGCGACGCCGCGTGTGGGATGAAGGCCTTCGGGTTGTAAACCTCTGTTGTTGGGAAAGAAGCCGGGTGCATAACCCGGTGACGGTACCCAACGAGGAAGCCCCGGCTAACTACGTGCCAGCAGCCGCGGTGAGGCGTAGGGGGCGAGCGTTATCCGGATTCACTGCGCGTAAAGGGCACGTAGGCGGTTACGTACGTCCGCTGTGAAAACACACGGCTCCACTGTGTTCGTGCAGCGGAGTTT
+
ACCCCGG@GGFF7FG;FFCFGFFE@EFE,6C;CEFFE8,9C<C,@BC@FEGGGEFF@<F@CF7+66@+@:FE6C=7=C4=9DFC=CCE+=@:BCFF<DFGGGGCEGD8,,,8,,4:BFFF=BCCGEG,BCDF,D3=FDGGG>FFEG,7>>7DCC*@@77FC<*C*<,6F,C<F7*<,?CF7CB17C*=E<C>*=EC58C*8*8888>?>8*AFC8*;802:A<+2?8:>**3<CC*:CGEE*2*****+*:+*/:783)**/*+3*+**11))))*1729:)1<2):)45)(*)))))0)*
@M03506:14:000000000-AKVR1:1:1101:14268:1426 1:N:0:31
CGAACTCCTACGGGAGGCAGCAGTGGGGAATTTTGGACAATGGGCGCAGGCCTGATCCAGCAATGCCGCGTGTGTGAAGAAGGCCTTCGGGTTGTAAAGCACTTTTGTCCGGAAAGAAAACCTTTGCCCTAATACGGCGGGGGAATGACGGTACCGGAAGAATAAGCACCGGCTAACTACGTGCCAGCAGCCGCGGTAATACGCAGGGTGCAAGCGTTAATCGGAATCACTGGGCGTAAAGCGTGCGCAGGCGGTTCGTTAAGACAGATGTGAAATCCCCGGGCTTAACCTTGAAACTGCA
+
CCCCCGGGGGGGGGGGGGGGGGGGGGGGGGGGGGGGGGGGGGGGGGGGGGGGGGGGGGGGGGGGGGGGGGGGGGGGGGGGGGGGGGGGGGGGGGGGGGGGGGGGGGGGGGGGGGGGGGGGGGGGGCGFFFGFGGGGGGGGGGGGGGFFFGGGGGFCGGGGGGGGGCFGGGGGGGGGGGGGGGGFGGGGFCGFEGGG5CGGGC8CE5?5;8C?CFC>8?EGFGGGGCC+0<9+CGCCCCD*:EE:C5CCEGCEDD5);>57*5C?+2*9<7+9:D7+29C*>35E*7D?<F*)9*/*0899*
@M03506:14:000000000-AKVR1:1:1101:18105:1427 1:N:0:31
CGAACTCCTACGGCAGGCAGCAGTAAGGAATATTGGTCAATGGAGGCAACTCTGAACCAGCCATGCCGCGTGCAGGAAGAAGGCGCTACGCGTTGTAAACTGCTTTTGTACGGGAGAAAACCCTTGTTCGTGAACAAGGTTGATAGTACCGTAAGAATAAGCATCGGCTAACTTCGTGCCAGCAGCCGCGGTAAGACGAAGGATGCAAGCGTTATCCGGATTCATTGGGTTTAAAGGGTGCGTAGGCGGCCCTGTAAGTCAGTGGTGAAATCTCTCAGCTTAACTGAGAAACTGCCATTGA
+
CCCCCGGGGGGGGGGGGGGGGGGGGGGGGGGGGGGGGGGGGGGGGGGGGGGGGGGGGGGGGGGGGGGGGGGGGGGGGGGGGGGGGGGGGGGGGGGGGGGGGGGGGGGGGGGGGGGGGGGGGGGGGGGGGGGGGGGGGGGGGGGGGGGGGGGGGGGGGGGGGGGGGGGGGGGGGGGGGGGGGGGGGGGGGGGGGGGGCEGGGGGGGFFGGGGGGCFGFGGGGCF99CEGGCGGGGGG?EGEEGGGGGGGGEEGGGGF9@FFFEGF6:CFFFGFGF>?777:*9BDCFGF4C?BFFF@?FFF*
@M03506:14:000000000-AKVR1:1:1101:9982:1470 1:N:0:31
CGAACTCCTACGGGAGGCAGCAGTGGGGAATTTTGCGCAATGGGGGAAACCCTGACGCAGCAACGCCGCGTGGAGGATGAAGCTCCTTGGAGTGTAAACTCCTTTCGACCGGGACGATAATGACGGTACCGGTGGAAGAAGCACCGGCTAACTCTGTGCCAGCAGCCGCGGTAATACAGAGGGTGCGAGCGTTGTTCGGAATTATTGGGCGTAAAGGGCGCGTAGGCGGTGCGGTAAGTCACCTGTGAAACCTCTAGGCTCAACCTCGAGCCTGCAGGCGAAACTGCCGTGCTTGAGGGTG
+
CCCCCGGGGFGGGGGGGGGGGGGGFGGGGGGGGGGGGGGGGGGGGGGGGGGGGGGGGGGGGGGGGGGGGGGGGGGGGGGGGGGGGGGGGGGGGGGGGGGGGGGGGGGGGDGGGGGGGFFFGGGGGGGGGGGGGGGGGGGGGGGGGGGGGGGGFFGGGGGGGGGGGGGGGGGGDECGGGGGGGGGGGGGGGGGEGGGGEDE8*<FGGGGGGGGGCFGGGGGGGCEEEGEEEEDGEEE7FFGDCE?FGGGCG7C<6FGFFFGGGFCF**1:CE:C<FGGFDD<BEGG44593<039=>?FF<:
@M03506:14:000000000-AKVR1:1:1101:14120:1493 1:N:0:31
CGAACTCCTACGGGAGGCAGCAGTGGGGAATCTTGCGCAATGGCCTAACGGCTGACGCAGCGACGCCGCGTGTGGGATGAAGCTCCTCGGAGTGTAAACCACTGTTGCCCGGGACGAATAGCTCGATTAATCGAGCCTGACAGTACCGGGTGAGGAAGCACCGGCTAACTCCGTGCCAGCAGCCGCGGTAATACGGGGGGTGCGAGCGTTGTCCGGAATCACTGGGCGTAAAGGGCGCGTAGGTGGTGTGATAAGGGTGTGGTGAAAGTCTGGGGCTCAACCCCGGATCTGCCGCGCCGAC
+
CCCCCGGGGGGGGGGGGGGGGGGGGGGGGGGGGGFGGGEGGGGGGGGGGGGGGGGGGGEGGGDGGGGGGGGGGGGGGGGGGGGFGGGGGGGGGGGGGGGGGGFGGGGGGGGGGGGGDGGGGG<FFGFGGGGFGGFCFGGGGGGGGGGGGGGGGFGGDFGDGGGGGGGGGEFGECFEGGFGGGFGBCFEEEGFFG8CEGGGGGDGGG>E*ACEGFEGGEGF7CFCGG5?*:58?CEEEGG?=EGFGG**;:F?>:7CFFGGCC>FF=<C+:+0955575C75)7::8>)7FBA*75775>).
@M03506:14:000000000-AKVR1:1:1101:14719:1499 1:N:0:31
CGAACTCCTACGGGAGGCAGCAGTGGGGAATTTTCCGCAATGGGCGAAAGCCTGACGGAGTGACGCCGCGTGTGGGACGAAGGCCTTCGGGTCGTAAACCACTGTCAGTGGGAAAGATGGGTGTCGGCGCGATAACCGCCGGCATTTGACGGTACCTGCAGAGGAAGCCCCGGCTAACTCTGTGCCAGCAGCCGCGGTAAGACAGAGGGGGCAAGCGTTGCTCGGAATTACTGGGCGTAAAGGGCGCGTAGGCGGGATGGCAAGTCGGTCGTGAAATCCCTCGGCTCAACTGAGGATCGTC
+
CCCCCGGGGGGGGGGGGGGGGGGGGGGGGGGGGGGGGGFGGGGGGGGGGGGGGGGGGGGGGGGGGGGGGGGGGGGGGGGGGGGCGGGGGGGGGGGGGGGGGGGGFFGFGGGGGGFGECFFGGGEFGGGGGGGDGGGGGGFGGGGGFG@CFEGGGFGGFGCGGGGGGGGF@CEGEGCGGGGDGGGG?FGF6*;FGGGGGG5:AFGGGGGGGEEGCFGGEGGG9@EG5EGFFGCFFGGGCC5E:<EE=CCC=CGGGGG8><DC:FGG>EDCD55C7>CDFCC<FBC=.**,5@:=;54)0)))
@M03506:14:000000000-AKVR1:1:1101:21680:1515 1:N:0:31
CGAACTCCTACGGGAGGCAGCAGTCGGGAATTTTGGGCAATGGGCGAAAGCCTGACTCAGCAACGCCGCGTGAAGGATGAAATCCCTCGGGATGTAAACTTCGCAAGAACGGGAAGAATAAGTGAGGGTTAATATCCCTTACGATGACGGTACTGTTTGTAAGCTACGGCTAACTCCGTGCCAGCAGCTGCGGTAATACGGGGGGAGCAAGCGTTGTTCGGATTTACTGGGTGTAAAGTGCGCGTAGGCGGCAACAGTAAGACGGTTGTTAAATCTCCAAGCTCACTCCGGAAAGGACAAT
+
C<CC@,CFG9FG7@F77FGEGC@FFEG7@FAECF9+,CA@FE6,;+@7F@,6C,C<,66,,EFD@7@+@:@+FF9<=F,<C<E,C<=<F7C77FFFDF<AF9::?F+?B,84+BF7FE9D<9C,5A,+8ABFCDF,,,3,>,:D++:,3+3DCA,,@B<,@@DF9,3**5C@FC,7,>F*>:,752>C,4?C*6=FBE,*11**/*2:8**;?/C8*/<;*;CEFC?3++**2:<A++2+0**/:C5*07:=)1/***2*++***1:5A*29*0C9*****)/+3/**,*8(07))).70/
@M03506:14:000000000-AKVR1:1:1101:14151:1543 1:N:0:31
CGAACTCCTACGGGAGGCAGCAGTCGAGAATTTTTCTCATTGGGGGAAACCCTGAAGGAGCGACGCCGCGTGGAGGATGAAGGCTTTCGGGTTGTAAACTCCTGTCATTTGGGAACAAGGTGCACCGGTTAACTGCCGGAGTATTGATAGTACCAGAAGAGGAAGAGACGGCTAACTCTGTGCCAGCCGCCGCGGTAATACAGAGGTCTCAAGCGTTGTTCGGATTCATTGGGCGTAAAGGGTGCGTAGGTGGCGCGCTAAGTCAGGTGTGAAATTTCGGGGCTTAACTCCGAAACTGCAT
+
CCCCCGGGDGGGGGGGGGGGGGFGEEFCFFGGGGGG9FFGF<FGGCGGGGGGGGGFA<,ECEGGEGGGGG>FGGFGGGGGGGGFGFGFFGGGGGGGGGGGGGGDFGFFGGGGDGGF?FDGGGGGGGGGEGGGGDGGGG@EF7FF=AF<FCFCCGGFFGGGGGGGGDCGFEGEG7FFGGGGE,@FGG:*=:FC7CCCGCCFGG99FC@EEGGFGGGGGC/;@=C>8E?+<CC?FFG15*1@CCCGGEGGCEGFCC7<C))722:C77F:?0:67779:**)).8554:B>7)1))8>6?4**
@M03506:14:000000000-AKVR1:1:1101:21212:1547 1:N:0:31
CGAACTCCTACGGGAGGCAGCAGTGGGGAATCTTGCGCAATGCGCGAAAGCGTGACGCAGCAACGCCGCGTGAGGGAAGACGGCCTTCGGGTTGTAAACCTCTTTCAGGAGGGACGAAGGTCCGCCCGCGAATAGCGGCGCGGATTGACGGTACCTCCAGAAGAAGCCCCGGCTAACTACGTGCCAGCAGCCGCGGTAATACGTAGGGGGCAAGCGTGGTCCGGAATCATTGGGCGTAAAGCGCGCGTAGGCGGCCCGGTAAGTCCGCTGTAAAAGTTAAAGGCACAACCTTTGAATGCCG
+
CCCCCGGGGGGGGGGGGGGGGGGGGGGGGGFGGGGGGGGDGFGCFGE:@FFEGB@D:FEE@@FGGE>BCFFGGGFGGGGGFGGGDGGGGGGGGGGGGGGGGGGCCG,FDGGGGGFEGGGGGFCGGGGEGCCCEFFGGGGGDCFCFG7FFE>FFGF,<F:EG8:?CFG68C>EGGCGC@C880:EFGGGGGGGD>CGEG5+2<8:98>5CD>EFD5CE5*;985:?88CEFGEGG5EEGDEG7C5CGGC5:EGC*19*7C57E=9+**/*)//*:>9:*:7D7**00*.(*)5?=FB?*/70
@M03506:14:000000000-AKVR1:1:1101:15854:1554 1:N:0:31
CGAACTCCTACGGGAGGCAGCAGCAAGGAATCTTGGGCAATGGACGAAAGTCTGACCCAGCGACGCCGCGTGAGGGATGAAGGCCTTCGGGTCGTAAACCTCTTTTGCGGGGGCAGGAGATCTGACGGTACCCCGCGAATAAGCCACGGCTAACTACGTGCCAGCAGCCGCGGTAATACGTAGGGGGCTAGCGTTGCTCGGAATTACTGGGCGTAAAGCGCACGTAGGCGGCTTTGTAAGTTAGCGGTGAAAGCCCGGGGCTCAACTCCGGAATTGCCTTTAAGACTGCATCGCCAGAATT
+
CCCCCGGGGFFFGGGGGGGGGGGGGGGGGGGGGGGGGGGFGGFGGDE:FDFGGGFGGGGGGGGGGGGGGGGGGFGGEGGGGGGGGGGGGGEGGGGGGGGGGGEGGGEGGGDGGGGGGDGGGGGGGGGGGGGFGGDGGGGCCGGGGFGGGGCFGGGGGDFCGGGGFGGGGGGGGGGGFGGF@CFGGGGGGGGGGCCEGCEEEE5C?FGGFFFFCEG5AE7ECGEGGGCECCEGECFGC7:?CF7F+:ECEGD77FDDGFC3C*96+*+:ACC3DG6EGFFGG4@?EFCF?:@<B;>3>>:41
@M03506:14:000000000-AKVR1:1:1101:13096:1556 1:N:0:31
CGAACTCCTACGGGAGGCAGCAGTGGGGAATATTGCACAATGGGCGGAAGCCTGATGCAGCGACGCCGCGTGAGGGATGACGGCCTTCGGGTTGTAAACCTCTTTCAGCAGGGACGAAGCGTGAGTGACGGTACCTGCAGAAGAAGCGCCGGCCAACTACGTGCCAGCAGCCGCGGTAAGACGTAGGGCGCGAGCGTTGTCCGGATTTATTGGGCGTAAAGAGCTCGTAGGCGGCTTGTCGCGTCGTCCGTGAAAACCTGGGGCTCAACTCCAGGCGTGCGGTCGATACGGGCAGGCTAGG
+
CCCCCGGGGGGGGGGGGGGGGGGGGGGGGGGGGGGGGGGGGGGGGGGGGGGGGGGGGGGGGGGGGGGGGGGGGGGGGGGGGGGGGGGGGGGFGGGGGGGGGGGGGGGGGGGGGGGGGGGGGGGGGGGGGGGGGGGGGGGGGGGGGGGGGDGGGGGGGGGGGGGGFGGGGGGCGGGGGGGGFFGGGGGGGEGGGGDE?EGG:CED5C>9C7@FGGGGGGGGGFFCGC8C58CCEGEGGGG7C:E:E5/9CC*:*:CCA7<DCFD5:CC9CCC6*9FF)879<58753*73<DB3)873)9@5
@M03506:14:000000000-AKVR1:1:1101:9531:1573 1:N:0:31
CGAACTCCTACGGGAGGCAGCAGTCGGGAATTTTGCCCAATGGACGAAAGTCTGAGGCAGCAACTCCGCGTGAGGGACGAAGGCCTTCGGGTCGTAAACCTCTTTTCTCAGGGAAGATACAAGACGGTACCTGAGGAATAAGCCACGGCTAACTACGTGCCAGCAGCCGCGGTAATACGTAGGTGGCGAGCGTTGTCCGGATTTACTGGGCGTAAAGAGCGCGCAGGCGGTCGTGCAAGTCGCGTGTGAAAGCCCCCGGCTCAACTGGGGAGGGTGACGCGATACTGGTCGACTCGAAGGC
+
CCCCCGGGGGGGGGGGGGGGGGGGGGGGGGGGGGGGGGGGGGGGGGGGGGGGGGGGGGGGGGGGGGGGGGGGGGGGGGGGGGGGGGGGGGGGGGGGGGGGGGGGGGGGGFCGGGGGGGGGGGGGGGGGGGGGGGGGFGGFGGGGGGGGGGGGGGGGGFGGGGGGGGGGGGGGGGGFFCFFGGGGGGFGGGGGGEGGGGGGGDG+FC99CFFGCGECFFF6:EGEEEGGGGCEDGGGFEGCCGGCEGEGGGG?<*298;CD5:CE?:F<5<*5CC9**0>55;@CE6:).;)2))5))))7)
@M03506:14:000000000-AKVR1:1:1101:21019:1591 1:N:0:31
CGAACTCCTACGGGAGGCAGCAGTGGGGAATTTTGGGCAATGGGCGAAAGCCTGACCCAGCAACGCCGCGTGAGGGAGGAAATCCTTCGGGATGTAAACCTCACAAGCAAGGGAAGAGAGCTACGGGCTGAATAATCCCGTAGTGCGACGGTACCTTGCGTAAGCCACGGCTAACTACGTGCCAGCAGCCGCGGTAATACGTAGGTGGCAAGCGTTGTTCGGAATTATTGGGCGTAAAGGGCGCGTAGGCGGCTTGTTAAGTCGGCTGTGACAGCCCGGGGCTCACCCCCGGAGGGTCAGC
+
CCCCCGGGGGGGGGGGGGGGGGGGGGGGFGGGGGGGGGGGGGGGGGGGGGGGGGGGGGGGGGGCGGGGGGFEGGGGGGGGGGGGGGGGGGGEGGGGGGGGGGGGGGGGGGGGGFCGGGGGGGGGGGGGGGGDCGGGDFFGGGGGGGGGGGGGGGGFFGGGGGGFGGGGGDCGGGGGGGGGFCGGGGGGGGG@FDGGGGFGGCFGGGGGGGCFFEEEGCGGGG=CFFFGGGG>@=8CE5*ACECEG>CCE6EE7**1;/>CF+:5=5=CF79*0CC59<)9))0:?*1035>;:));0.08)
@M03506:14:000000000-AKVR1:1:1101:20320:1596 1:N:0:31
CGAACTCCTACGGGAGGCAGCAGTAAGGGATATTGCACAATGGGCGCAAGCCTGATGCAGCAACGCCGCGTGCCCGATGAAGGCCTTCGGGTCGTAAAGGGCTTTTCTGACCGACGAGATGGACTGTAAGTCAGGAATAAGTGTCGGCTAACTACGTGCCAGCAGCCGCGGTAAAACGTAGGACGCAAGCGTTATCCGGAGTTACTGGGCGTAAAGCGCGGGCAGGCGGCTCTGTAAGTCTGATGCGAAAGCGCCCGGCTTAACCGGGCGAGGTCATTTGAAACGGGCGAGCTGGAGTGCA
+
CCCCCFGGFGGGGGGGGGGGGGGEGGGGEFFGGGGGGGGGGGFGGGGGGGGDFCGCFFFFGGGFEECEGGFFGG<FFFDGGGGGGGGGGGGGGGGF=FFE+FFCGGGFFDGFC:>FGGDFGGGGGCGDGGGGCFGCA@FGGGGGGGGG7<FFFGFCGGCBFGGGCFCGDDC:FFGG9@F<FGFGGCFC@BC=:FC<FE78CE@FECFEGGGGC>FCFE=EG==88EECC>588<93CF0<CC:CF7EG*:=ED:CD5BGCE6?++/:<5C5></90:**2***<*)>)433()05<F).**
@M03506:14:000000000-AKVR1:1:1101:19081:1610 1:N:0:31
CGAACTCCTACGGGAGGCAGCAGTGGGGAATTGTTCGCAATGGGCGCAAGCCTGACGACGCAACGCCGCGTGGAGGACGAAGACCTTCGGGTCGTAAACTCCTTTCGATCGAGACGAGCGGTCTCCGGGTGAGCAATCCGGAGGAGTGACGGTACCGAGAGAAGAAGCCCCGGCTAACTCCGTGCCAGCAGCCGCGGTAATACGGGGGGGGCAAGCGTTGTTCGGAATTACTGGGCGTAAAGGGCTCGCAGGTGGCCAACTAGGTCAGTCGTGAAATCCTCCAGTCTAACTGGGGAACTGC
+
CCCCCGDFFGGGGGGGGGGGGGGGGGGGFGFGCGGGGGGGGFGGGGGGGGGGGGGGGFGGG:EGGGGGGGEGFFGGGGGGFGEGEGGGGDE@F=FFGGGGGDFGGF>FGGGCGFGGGGGEGE7CFAF*@FDGGGGGGGC@:CGE*4<C=FFGG7FEEGF:FFCCFEG:7FCB<FGGG?E9+A**;EFF>?CFGGGGG>E*AFFFEGEEC5>5:ECCGGEEGGGGC5**3<7<CF*;EGD=CFF55**1**25C?C4E)597F*3C7+2+:A7C**02*2**))++*29-**5/7))))07*
@M03506:14:000000000-AKVR1:1:1101:18443:1614 1:N:0:31
CGAACTCCTACGGGAGGCAGCAGTGGGGAATTTTGGACAATGGGCGCAAGCCTGATCCAGCAATGCCGCGTGTGTGAAGAAGGCCTTCGGGTTGTAAAGCACTTTTGTCCGGAAAGAAAACCTCTGCCCTAATACGGCGGGGGGATGACGGTACCGGAAGAATAAGCACCGGCTAACTACGTGCCAGCAGCCGCGGTAATACGTAGGGTGCAAGCGTTAATCGGAATTACTGGGCGTAAAGCGTGCGCAGGCGGTCCGTTAAGACAGATGTGAAATCCCCGGGCTTAACCTGGGAACTGCA
+
CCCCCGGGGGGGGGGGGGGGGGGGGGGGGGGGGGGGGGGGGGGGGGGGGGGGGGGGGGGGGGGGGGGGGGFGGGGGGGGGGGGGGGGGGGGGGGGGGGGGGGGGGGGGGGGGGGGGGGGGGGFGGGGGGGGGGGGGGGGGGGGGGCEE?CGGGECCGEGGFGFGGGGGGGGGGCGGGGGGGGGGFGGGGGGFG>CC:88FC7@+0/;E;?58CFCC;CEF+:C5AE58FFF+<CCE=?9::9C2=EG):EE*>52)*.*>C=C9EFC*<CF6*:7:>)*9C:@C*776)*11>F>9>)4**
@M03506:14:000000000-AKVR1:1:1101:10754:1615 1:N:0:31
CGAACTCCTACGGGAGGCAGCAGTGGGGAATATTGCGCAATGGGCGAAAGCTTGACGCAGCAACGCCGCGTGAGTGATGAAGGCCTTCGGGTCGTAAAGCTCTGTCGGGAGGAACGAATGCTCCTGAGGTTAACAGCCTCGGGAGGTGACGGTACCTTCAAAGGAAGCACCGGCTAACTCTGTGCCAGCAGCCGCGGTAATACAGAGGGTGCAAGCGTTGTTCGGAATCATCGGGCGTAAAGGGCGTGTAGGCGGTCTGTTAAGTCATGTGTGAAATCCCTCGGCTCAACCGGGGAACGAC
+
CCCCCGGGGGFGGGGGGGGGGGGGGGGGGGGGGGGGDGGGGGGGGGGGGGGGGGGGFGEGGGGGGGGGGGGGGGCGGGGGGGGGGFGGGGGGGGGF@DGGGGGGGGGGGEGGEGGGGGGGGGGGGDFGGGGGGGGGGGGGGGGGGGGGGGGDGGGGGGGGGGGGGGFGGGGGDGG><FFFFGGFGGGGGFGGGGGGGGCECCFGGGCFCGGGGGCGGEEE5CEEEGGGGGF+<CEGGEDCEFGCGECDEGGGGEGGGFGGGGGFCDGFGDDFGFGGFFGG<F:CG3<6)08>F@3)<3;))
@M03506:14:000000000-AKVR1:1:1101:9708:1618 1:N:0:31
CGAACTCCTACGGGAGGCAGCAGTCGGGAATTCTGGGCAATGGGCGCAAGCCTGACCCAGCAACGCCGCGTGAAGGATGAAATCCCTCGGGATGTAAACTTCGCAAGAACGGGAAGAATAAGTCTGTGTAAATACCACAGATGATGACGGTACCGTTTGTAAGCTCCGGCTAACTCCGTGCCAGCAGCCGCGGTAATACGGGGGGAGCAAGCGTTGTTCGGATTTACTGGGCGTAAAGGGCGCGTAGGCGGTCAGTGCAAGTCAGTTGTGAAATCTCCGGGCTTAACTCGGAAAGGTCAAC
+
CCCCCGGGGGGGGGGGGGGGGGGGGGGGGGGGGGGGGGGGGGGGGGGGGGGGGGGGGGGGGGGGGGGGGGGGGGGGGGGGGFGGGGGGGGGGGGGGGGGGGGGGGGGGGGGGGGGGGGGGGGGGGGGGGGGGGGGGGGGGGGGGGGGGGGGGGGGGGGGGGGGGGGGGGGGGGGGGGGGGGGGGGGGGGGGGGGGGGGGGGGGGGGGGGC>GG88CAEEGGGGGFGGGGGGGGEGEGGGGDGGGGC5CFGGGGGGGGFGDGGFGGCCDFDGFGDC7DF<DDDBFGFF4>DB9B5@F?FF?=
@M03506:14:000000000-AKVR1:1:1101:17073:1635 1:N:0:31
CGAACTCCTACGGGAGGCAGCAGTCGGGAATTTTGCGCAATGGGCGAAAGCCTGACGCAGCAACGCCGCGTGAGGGATGAAGGCCTTCGGGTTGTAAACCTCTTTTCTCAGGGAAGATAATGACGGTACCTGAGGAATAAGCCACGGCTAACTACGTGCCAGCAGCCGCGGTAATACGTAGGTGGCAAGCGTTGCCCGGATTTACTGGGCGTAAAGAGCGCGCAGGCGGTCGGATTAGTCGCGTGTGAAAGCCCCCGGCTCAACGGGGGAGGGTCACGCGATACTGGTCGACTCGAAGGCC
+
CCCCCGGGGGGGGGGGGGGGGGGGGGGGGGGGGGGFGGFGGGGGGGGGGGGGGGGGGGGGGGGGGGGDGGFGGGGGGGGGGFGGGGGGGDGFGFGFGGGG?FFGDGGGGGGGGGGGGGGGFGGFDGGFGGGGGDFGFEFFGFGGGGEGG7FGGGGGCFFGDGGGFCGGGGG<CGGGGGGGGGFFGGGGG>FFF>CFFGGGGGCBGFCCFFGEGE@CGGEE*:EGGG:EGGCGGEGDFGFGGGGGGGG7:EF6C2ACCEDD5+CC*)2<ED7:D7CC4>C3CD)*2/*0)/.(07)5?B)))
@M03506:14:000000000-AKVR1:1:1101:9386:1637 1:N:0:31
CGAACTCCTACGGGAGGCAGCAGTGGGGAATTTTGGGCAATGGGCGAAAGCCTGACCCAGCGACGCCGCGTGAGGGAGGAAATCCTTCGGGATGTAAACCTCACAAGCAAGGGAAGAGAGCTCAGGGCCGAATAGGCTTTGAGTCCGACGGTACCTTGCGTAAGCCACGGCTAACTACGTGCCAGCAGCCGCGGTAATACGTAGGTGGCAAGCGTTGTTCGGAATTATTGGGCGTAAAGGGCGCGTAGGCGGCTTGCTAAGTCGGTTGGGAAAGCCCGGGGCTCAACCCCGGAGAGTCGAC
+
CCCCCGGGGGGGGGGGGGGGGGGGGGGGGGGGGGGGGGGGGGGGGGGGGGGGGGGGGGGGGGGGGGGGGGGGGGGGGGGGGGGGGGGGGGGGGGGGGGGGGGGGGGGGGGGGGGGGGGGGGGGGGGGGGGGGGGGGGGGGGGGGGGGGGGGGGGGGGGGGGGGGGGGGGGGGCFGFGDGGGGGGGGGGFGGDFGGGGFGFGGGGGGGGGGGGGG>EEEGGGG*;>+9+<CEGDEEGE*:FGGGGGEGGGGGGGDGDCFG=EFGEGGED*9C?CGGFG>GGD35EF4CF:D>B3:)07=>B>
@M03506:14:000000000-AKVR1:1:1101:15157:1641 1:N:0:31
CGAACTCCTACGGGAGGCAGCAGTCGGGAATTTTGGGCAATGGGCGAAAGCCTGACCCAGCAACGCCGCGTGAAGGATGAAATCCCTCGGGATGTAAACTTCGCAAGAACGGGAAGAATAAGTGAGGGTTAATATCCCTTACGATGACGGTACTGTTTGTAAGCTCCGGCTAACTCCGTGCCAGCAGCCGCGGTAATACGGGGGGGGCAAGCGTTATCCGGATTCACTGGGCGTAAAGGGCGCGCAGGCGGCTACGTAAGTCCGGCGTGAAATCCCATGGCTTAACTGGGGAACTGCGTCG
+
CCCCCGGGGGGGFGGGGGGGGGGGGGGGGGGGGGGFGGGGGGGGGGGGGGGGGFGGGGGGGGGGGGGGGGGGGGGGGGGGGGGGGGGGGGGGGGGGGGGGGGDGGDDFGGGGGGGGGGGGGGGGGGGGGGGGGGGGGGGGGGGGGGGGGGGGGGGGGGGGFGFGGGGGGGGGGGGGGGGGGGGGGGGGDGGGGGDDGGGGGGG>E>C5?CGGGEGEGGGGGGGGGGGG?6CGGGE5>F>EEE==ECGGEGGDGGGD=?F>:E::5DGCEG=FFGC6C?F4<))2+9:7(9:?5@FFFB57)
@M03506:14:000000000-AKVR1:1:1101:9491:1658 1:N:0:31
CGAACTCCTACGGGAGGCAGCAGTCGGGAATTTTGGGCAATGGGCGAAAGCCTGACCCAGCAACGCCGCGTGAAGGATGAAATCCCTCGGGATGTAAACTTCGCAAGAACGGGAAGAATAAGTAAGAGTTAATATCTCTTATGATGACGGTACTGTTTGTAAGCTCCGGCTAACTCCGTGCCAGCAGCCGCGGTAATACGGGGGGAGCAAGCGTTGTTCGGATTTACTGGGCGTAAAGGGCGGGTAGGCGGCCACTGCAAGTCGGTTGTGAAATCTCCGGGCTTAACCCGGAAAGGTCAAT
+
CCCCCGGGGGGGGGGGGGGGGGGGGGGGGGGGGGGEGGGGGGGGGGGGGGGGGGGGGGGGGGGGGGGGGGGGGGGGGGGGGGGGGGGGGGGGGGGGGGGGGGGGGGGGGGGGGFGGGGGGGGGGGGGGGGGFGGCFDFGGGGGGGGGGGGGGGFFEFGGGFFGGFGFGGGGGCFGFGGG@FEGGGGGGGGGGGGGEECCFGEGGGGGGFFGGG8CEGGDC*8CEFGGGGGGGGG=8*CGEGGGGGGGGGGDGG57F?FDFGFGG5):DGGC=CFFFC4CCCE@EE=CB:<@9<D4@FFF6/
@M03506:14:000000000-AKVR1:1:1101:23150:1673 1:N:0:31
CGAACTCCTACGGGAGGCAGCAGTGGGGAATTTTGCGCAATGGGGGAAACCCTGACGCAGCAACGCCGCGTGGAGGATGAAGCCCCTTGGGGTGTAAACTCCTTTCGACCAAGACGATAATTACGGTACTGGTGGAAGAAGCACCGTCTAACTCTGTGCCAGCAGCCGCGGTAATACAGAGGGTGCAAGCGTTGTTCGGAATTATTGGGCGGACAGTGCGCGTAGGCGGCGCCACAAGTCACCTGTGAAATCTCTGGGCCTAACTCAGAGCCTGCAGGCGACAATGTGGTGCGTCGATATG
+
CCCCCFGGGFFECGGGDEFEFGFGG8FCGGGFGGCFGGGGGGFGGEFGGGGGG,CFGGDBFGFGFEEEGGCBFGECFGDGGGGFGGGGGGGGGGCFFGGGGGGGFGCDGCCGDGGGG+=FF,CA+BFGGG9F9<7FFCFG,@FFFE,FEGGGF9=;FFG9F,>F>FGEEDGFGGGCA9CFGGG<FDGG@CECGGG*+BGDCGBFGGG?CF**:*8;+0<88EE5CEFGC5***/*;CA*+<+<+63+2<??F0:3*+8***79CEGGCF92)9<CC*0))/)0*3***)20-70)))0))*
@M03506:14:000000000-AKVR1:1:1101:13008:1689 1:N:0:31
CGAACTCCTACGGGAGGCAGCAGTGGGGAATCTTGCGCAATGGCCTAACGGCTGACGCAGCGACGCCGCGTGTGGGATGAAGCTCTTCGGAGTGTAAACCACTGTTGCCCGGGACGAACAGCTCGATTAGTCGAGCCTGACGGTACCGGGTGAGGAAGCACCGGCTAACTCCGTGCCAGCAGCCGCGGTAATACGGGGGGTGCGAGCGTTGTCCGGAATCACTGGGCGCAAAGGGCGCGTAGGTGGTGTGATAAGGGTGGGGTGAAAGTCCGGGGCTCAACCCCGGCTCTGCCGTGCTGCG
+
CCCCCGGGGFGGGFGGGEGGGGGGGDGGGDGGGGGGGGGGGGGGGGGGGGGGGEGGEGGDGGEGEGGCFGFGGGGEGGGGGGGAFFGFCGGGGGGGFGGGGG@EGGCFGCGGGCCCGGGGGGGGGEFFEGGGGGGGGGGGGGGGGGGGGG:F7FGFGGCGGF:C<FFFGGGGGCFFGGGGGGGGGFCE>C:9+<88CGGD>?CC*:>EGEEGGCGD5CF?9FGDFFFG**:ECFEG5ED87=:FCFC**::+*+<FE5D)7:>5/6+:<7ABGD7E3>FFFF3CE)))(**,63.).)9*)
@M03506:14:000000000-AKVR1:1:1101:20207:1704 1:N:0:31
CGAACTCCTACGGGAGGCAGCAGTAGGGAATCTTGCACAATGGGCGCAAGCCTGATGCAGCGATGCCGCGTGAGGGATGAAGGCCTTCGGGTCGTAAACCTCTTTCAGTAGGGAAGAAGCCACGGGTCACCGTGGTGACGGTACCTGCAGAAGAAGCCCCGGCTAACTACGTGCCAGCAGCCGCGGTAAAACGTAGGGGGCAAGCGTTGCCCGGAATCACTGGGCGTAAAGCGGGTGTAGGCGGTTCCTTAAGTCGGATGTGAAATCCTACTGCTCAACCGTGGAACTGCTTCCGATACTG
+
CCCCCFECFGGG7FGECGGGGGGGGGFEGGGGGGGGGGGGGGGFFCFCFGGGGGGEGGGDC7CFGG8EGEFCC=CCFEEGAFG8C<FFGGGGDEFGFDFDFFFA,C<?ECFGG8?CGGCAEDEFCFGGGFGDGGGGGGGGGCDFGGGGGGEADFFGG<CFCFGE@GGGGDFFGGE,BFCFG>FG<CFEGGG@:=<<5CEEDE88@CCC>>EFEEEEFFC@0<@FGGC8C8?@EED27/CFGGGGCEC6<AC9D32/85>DGGF9+:+9F*+*20*+7*7>377E=6C?<7*)10;:B7>FF
@M03506:14:000000000-AKVR1:1:1101:11815:1709 1:N:0:31
CGAACTCCTACGGGAGGCAGCAGTCGAGAATTTTTCTCAATGGGGGAAACCCTGAAGGAGCGACGCCGCGTGGAGGATGAAGGTCTTCGGATTGTAAACTCCTGTCATTTGGGAACAAGGTGTGCGCGTTAACTGCGCGCGCATTGATAGTACCAGAAGAGGAAGAGACGGCTAACTCTGTGCCAGCAGCCGCGGTAATACAGAGGTCTCAAGCGTTGTTCGGATTCATTGGGCGTAAAGGGTGCGTAGGCGGCGCGGTAAGTCGGATGTGAAATCTTGGAGCTGAACCCCGACACTGCAT
+
CCCCCGGGG?FGGFFEGGGGGGGGGGGEFGGGGGGG9FFFGGGGGEGEGGGGGGGGG8E,CFGGGGGGGGEGGGGGEGGGGGGFEGGGFEFFGFGFGGGGGGGGGGGGFGFGGGGGGGGGFFGFGGGGGGEGGGFFEEGGGGGDGGFD;CFFGGGGGFDGGFGFFGFGGGGGGGDGGGGGGFGFGGGGGGGGGGGGGGGCFG99CFA8EFGGF9?*/?A2CEEGGGGF7CFGGGGGEE*<ACCCC5:DEGCGD5CGG:5C*<D957=DGFF=***0:=C**)8=+/9<<CB93)73:F@?6
@M03506:14:000000000-AKVR1:1:1101:18579:1746 1:N:0:31
CGAACTCCTACGGGAGGCAGCAGTCGGGAATTTTGGGCAATGGGCGAAAGCCTGACCCAGCAACGCCGCGTGAAGGATGAAATCCCTCGGGATGTAAACTTCGCAAGAATGGGAAGAATTAGCGAGCGCTAATACCGCTCGTGATGACGGTACCATTTGTAAGCTCCGGCTAACTCCGTGCCAGCAGCCGCGGTAATACGGGGGGAGCAAGCGTTGTTCGGAATTATTGGGCGTAAAGGGCGCGTAGGCGGTTCGGTAAGTCACCTGTGAAATCTCCGGGCTTAACTCGGAGCCTGCAGGC
+
CCCCCFGGGGGGDGGGGGGGGGGGGGGGGGGGGGGGGGGGGFGGGDGGGGGGGCFGGGGGGGGG7FGGGGGGGGGGGGGGGGGGGGCCFGDGGGGGGGFGGGGGGDGGGGEFGGGGGGGGG?FGGGGGGEEGGGGGGGEDFGGGGGGGGDF:@CFCFGGGGGGGFGGGDGGEFFGCGGG7CFGFGGFFFFGGGE:F99C8E**?EDGEGGGGG8*:C59C=88EF+<F@C5FCGCGGGFEGCE57::CG5CC):EDEFGGFGG?C*<C67C*:C*37.7))0569=DF<55()84>>)9>)
@M03506:14:000000000-AKVR1:1:1101:21419:1756 1:N:0:31
CGAACTCCTACGGGAGGCAGCAGTGGGGAATATTGGACAATGGGCGAAAGCCTGATCCAGCAATGCCGCGTGAGTGATGAAGGCCTTAGGGTTGTAAAGCTCTTTTGCCAGGGATGATAATGACAGTACCTGGAGAATAAGCTCCGGCTAACTCCGTGCCAGCAGCCGCGGTAATACGGAGGGAGCTAGCGTTGTTCGGAATTACTGGGCGTAAAGCGCGCGTAGGCGGCTTTGTAAGTTAGAGGTGAAAGCCCGGGGCTCAACCCCGGAACTGCCTTTAAGACTGCATCGCTTGAATCCG
+
CCCCCGFGGGGGGGGGGGGGGFGGFGFGGGF9FGDDFFGGGGC8FEDGGEFGGEAGGGGGGGGGFGGFGG:FFGGGGGGGFGGGGGF=?CFGGGGG9FFGEEE<FGC@FFGGGFGGFGGGGGGGGGGFGFFFGFGDGFFGGA<FFE>EGG<FFGGGFGEGGGGFFGGGGGGFGGFFAEC@FDGGGGGFCFGGF@EFGGGC:BEC:ECC>CGGGCGGCEGDGEGEGGGGGG*CFG99+<:EE<?0ACED@9CGGGE7:5DGFGGGGDGDGC5><9CGG=CG706206C/6D3-)>FF)79F5
@M03506:14:000000000-AKVR1:1:1101:13234:1774 1:N:0:31
CGAACTCCTACGGGAGGCAGCAGTGGGGAATTGTTCGCAATGGGCGCAAGCCTGACGACGCAACGCCGCGTGGAGGATGAAGACCTTCGGGTCGTAAACTCCTTTCGATCGAGACGAACTGCCTCCGGGTAAACAATCCGGAGGTCTGACGGTACCGAGAGAAGAAGCCCCGGCTAACTCCGTGCCAGCAGCCGCGGTAATACGGGGGGGGCAAGCGTTGTTCGGAATTACTGGGCGTAACGGGCTCGTAGGCGGCCAACTAAGTCAGACGTGGAATCCCTCGGCTTAACCGGGGAACTGC
+
CCCCCGGGG9FEGGGGGGGGGGGGGGGGGGGGGGGGGGGGGGGGGGGGGGGGGGGFGGGGGGGGGGGGGGGGGGGGGGGGGFGGGGGGGGGDGGGFGGGGGGGGGGGGGGGGGGGDBFGFGGGGGGGGGGGGGGGGGGGGGGGGGGGGGGGGGGGGGEFCFGGGGGGGFGDFFDEGGGGGGGGGGGGGFGGGG5ECEEGGGGEFGGGGGGG5>;ACEGGGGF:EGE>C80<@GE5@E:)8/:CEGG5>CECCGGD5?549?CC6::+2C75.9<DGC66747>5555@)?69B>:)55)/*
@M03506:14:000000000-AKVR1:1:1101:20544:1791 1:N:0:31
CGAACTCCTACGGGAGGCAGCAGTGGGGAATTTTGGACAATGGGGGCAACCCTGATCCAGCCATTCCGCGTGAGCGAAGAAGGCCTTCGGGTTGTAAAGCTCTTTTGTCCGGAGCGAAACGGGTGGTGTGAATAGCGCCATCTACTGACGGTACCGGAAGAATAAGCACCGGCTAACTACGTGCCAGCAGCCGCGGTAATACGTAGGGTGCGAGCGTTAATCGGAATGACTGGGCGTAAAGCGTGCGCAGGCGGTTTTGTAAGCCAGATGTGAAATCCCCGGGCTTAACCTGGGAATGGCA
+
CCCCCGGGGGGGGGGGGGGGGGGGGGGGECGGGGGGGGGGGGGGGGGGGGGGGGGGGGGGGGGGGGGFGG6CFFFGGGGGGGGGGGGGGGGDEGGGGGG,5FFFFGGGGGGGCEGGGGGGGGGCGECGGGGGGGGGGGGEEGFGGGGGGGGGGGGGGGGGDFGGGGGGGGGGGGGGGGFFEGGFGGGGGG7FGGEGGGGGGGGFGF5:CEGEEEGG>CGGGGGGGGG6?7C:EGGGEGGFFFG:=EED5CGECC*1?5<DC<7+<912+:EFG:F?CF4C<B@EEF<9)C*4:)56.)970
@M03506:14:000000000-AKVR1:1:1101:8289:1852 1:N:0:31
CGAACTCCTCCGGGAGGCAGCAGCAAGGAATTTTGCGCAATGGACGAAAGTCTGACGCAGCAACGCCGCGTGGAGGATGAAGGCTCTCGGGTTGTAAACTCCTTTTGCAGGGGAAGATGGTGACGGTACCCTGCGAATAAGTCTCGGCTAACTACGTGCCAGCAGCCGCGGTAATACGTAGGAGGCGAGCGTTGTCCGGATTTACTGGGCGTAAAGAACGCGTAGGCGGTTCGTTAAGTTTGGCGTAAAATCTCCTGGCGCAATTGGGAGGGCGCACCGAAGACTGGCGGACTGGAGGGCT
+
CCCCCGGGG-FEGGGGGGGGGGGGGGGGFGGFGGGGGGGEGGGGGGGCFGGGGFGGGGGGGGGGGGGGGEGGGFGGGGGGGGGGGGGGGGGFGGGGGGGGGGGGGGGGGGGGECGGGGGGFFAFEGGGEGGGGGGGGGGFGGGCF>CF@+>FFGGGGGGGBAFCGGGGGGGGG7BGGGGGGGCC@CGGEGGEGGGGGGGGCEGGFGGF5CGEGGGGGGGGGGGGCEGGEGGGG7CC5@G9<ECFGCED8<7CF+?*CFG/:*>*+9?757CDDCDGGFGC)<5?E@F)4D>>)7>;5@:))
@M03506:14:000000000-AKVR1:1:1101:15104:1855 1:N:0:31
CGAACTCCTACGGGAGGCAGCAGTAGGGAATCTTGGACAATGGGCGAAAGCCTGATCCAGCGACGCCGCGTGGGGGACGAAGGCCCTCGGGTTGTAAACCCCTGTTGTTGGGAAGGAAGCCGGGCGCATAGCCCGGTGACGGTACCCAACGAGGAAGCCCCGGCTAACTACGTGCCAGCAGCCGCGGTAAGACGTAGGGGGCGAGCGTTATCCGGATTCACTGGGCGTAAAGGGCGCGCAGGCGGCTACGTAAGTCCGGCGTGAAATCCCATGGCTCAACTGTGGAACTGCGTCGGAGACG
+
CCCCCGGGGGGGGGGGGGGGGGGGDGGGGGGGGFFEFFFGGGFGGGGGGGGGGGGGGGGGGGGGGGGGGGGGGGGGGGGGGGGGGGGGGGGGGCFGGGGGGGGGFGGG=FGGGGFGGGGGFGGGGCFGGGGGFGGGGGGGGGGGGGGGGGGGGGGGGGFGGGGGGEFFGGFGGGGCCFGFGGCGGGGGCEGCFGGFGGGDEG8EGDE5C*C7:EECE=CCCGGCFD>C5>:FC=CGGGDEEEC=EGD*2:E?CGG7@BDDG7CCC7:CFC6*7*976?DFCFFCF?=FBCFBB3)73)0))
@M03506:14:000000000-AKVR1:1:1101:16015:1856 1:N:0:31
CGAACTCCTACGGGAGGCAGCAGTAGGGAATATTGGACAATGGGCGAAAGCCTGATCCAGCGACGCCGCGTGGGGGATGAAGGCCTTCGGGTTGTAAACCTCTGTTGTTGGGAAAGAAGCCGGGTGCATAACCCGGTGACGGTACCCAACGAGGAAGCCCCGGCTAACTACGTGCCAGCAGCCGCGGTGAGACGTAGGGGGCGAGCGTTATCCGGATTCACTGGGCGTCAAGGGCGCGTAGGCGGTTACGTAAGTCCGATGTGAAAAGTCACGGCTCAACTGTGATCGTGCATCGGATACT
+
CCCCCGGGGGGGFEGEGFGGGGGEEFGGGGGEGGGGGGFGGFEFGGGGGEGGGGGGGFGGGGEGEEGEGGGGGGGGGGGGGGGGGEGGFEGGEFGGGFGGGGGFGGG==FFEFFGGGG@FGGGDCFGFFDFGBGEGGGGGGDFCGGGGGGGGEEGFFFGFGGEGECBCFGFGFGGGGGGGGCCFFCFE8@8@CCFFFCG5ECE8?EGGGEGG9?>**;E779+*;>EE*1;FEEE8CE<5CEG*7E:5@=7A75CF:5)1720++:+907C?3*5***9<76*0+0:8<GFF47>)085?*
@M03506:14:000000000-AKVR1:1:1101:7957:1860 1:N:0:31
CGAACTCCTCCGGGAGGCAGCAGTGGGGAATTGTTCGCAATGGGCGCGAGCCTGACGACGCAACGCCGCGTGGAGGACGAAGACCTTCGGGTCGTAAACTCCTTTCGATCGAGACAAACGGCCTCCGGGTGTACAATTCGGGGGAGTGACGGTACCGAGAGAAGAAGCCCCGGCTAACTCCGTGCCAGCAGCCGCGGTAATACAGAGGGTGCGAGCGTTGTTCGGAATTCTTGGGCGTAAAGGGCGCGTAGGCGGTGTTGTAAGTCACCTGTGACACCTCTGGGCGTAACTCAGCGCCTGC
+
CCCCCGFFF<ECF7CE+CFGGGGGFGG7@@FFFGGDCGG7BFGFF:@F:BCGG8<FGGGCGG>FGCFE7FGGD:<FGGGGGD@<BFDBF7EGGE>FFGFC=C<FGACFGGE:DFFFFFDFGGGE<FFEEFG*,;9F<,DF>:C@@FF:,2CCF7*FF:F7FFE86E8E;CGGDEE50C+<A*;@ECFFGG8FFGDEGC8C@@F++<+18CG58*?EEEEEGG7CC*;*A+<@+3;:CCC/:E75E=CD//:CFD=)/8<DFE*3<7+20>694**+0.019)967)1.(1*6*9)7>57@4
@M03506:14:000000000-AKVR1:1:1101:17342:1884 1:N:0:31
CGAACTCCTACGGGAGGCAGCAGTGGGGAATTTTGCGCAATGGGGGAAACCCTGACGCAGCAACGCCGCGTGGAGGATGAAGTCCCTTGGGACGTAAACTCCTTTCGACCCGGACGATAATGACGGTACGGGTGGAAGAAGCCCCGGCTAACTTCGTGCCAGCAGCCGCGGTAATACGAGGGGGGCAAGCGTTGTTCGGAATTATTGGGCGTAAAGGGCGCGTAGGCGGTTCGGTAAGTCACCTGTGAAATCTCCGGGCTTAACTCGGAGCCTGCAGGCGAAACTGCCGTGCTTGAGTGTG
+
CCCCCGGGGGGGGGGGGGGGGGGGGGGGCEGGGGFFGGGGGGGGGGGGGGGGGGGGGGGGGGGGEGGFGGGGGGGGGGGGGGGGGGGGGGGGGGGGGGGGGGGGGGGGGGDGGGGGGGGGGGGGGGGGGGGGGGGGFGGGGGFGGGGGGGCFGGGGGGGGCGGGGGFGGGGGGGGCCGFGGGCGGGGGFGGGC8ECFGGDEGG79FDGFGGGGDCFGE5*:8C5EGDEE8*1CCCFGFGFCGGFE97FGGCE*A97CEGGGF=FGCEC:<CBGD4:DFC5)57E77*72CD654?)9*119
@M03506:14:000000000-AKVR1:1:1101:7469:1900 1:N:0:31
CGAACTCCTCCGGGAGGCAGCAGTGGGGAATTTTGCGCAATGGGGGAAACCCTGACGCAGCAACGCCGCGTGGAGGATGAAGTCCCTTGGGACGTAAACTCCCTTCGACCCGGACGATAATGACGGTACGGGTGGAAGAAGCCCCGGCTAACTTCGTGCCAGCAGCCGCGGTAATACGAGGGGGGCAAGCGTTGTTCGGAATTATTGGGCGCAAAGGGCGCGTAGGCGGTGCGGTAAGTCACCTGTGAAATCTCCGGGCTTAACTCGGAGCCTGCAGGCGAAACTGCCGTGCTTGAGTGTG
+
CCCCCGGGGCGGGGGDGGGGDGGGGGGGGGGGGGGGGGGGGGGGGGGGGGGGGGGGGGGGGGGGGGGGGGGGGGGGGGGGGGGGGGGGGGGGGGGGGGGGGGGGGGGFGDGGGGGGGGGGGGGGGGGGGGGGGGGGCDCFGGGGGGGGGGFGGFFGEFGFDGGGGGGGGGGGCGGGGF7FGGGGGGGGGGGGGGGGEGECEGG7FG7@>EGG5E*<FGGGEG=5?GGGGGG5EEGG5+2CFGFFE?EFFFGF7AFDE>3C5?FGFGGD*7E:5DDGG4DCD)):CFFF0DB?F=*)/***1
@M03506:14:000000000-AKVR1:1:1101:16002:1904 1:N:0:31
CGAACTCCTACGGGAGGCAGCAGTGGGGAATTTTCCACAATGGGCGCAAGCCTGATGGAGCAACGCCGCGTGCAGGATGAATGCCTTCGGATTGTAAACTGCTTTTAATAGGGACGATTATGGCGGTAACTAGTGGATAAGGCCCTGCTAACCACGTGCCCGGCGCCCCGGTCATACGTAGGGACCAAGCGTTAGCCGGGATTACTTGGCGTAAAGAGTCGCGTAGGTGGCCTGTAAAGTGAAGAGTGAAAGCGTGTGGCTCAACCATACATCCATTATTGGAACTCTCAGTCTAGAAGGT
+
CCCCCGGGGGGGGGGGGGGGGGGG,,CFFGGGGGG9CFGGGGGG8F+CE+CFGGG,,CFGGGGGGGGGGGGGGGGGG,FFG9F95FF,DF+C=?FGGGGGGGGGGG9,55C,BFGGG+,B,B,,+@36BF<D,5A,C,C,,C,B+=B=,,@,,3++:3+@,***35C***=4<F,@;<,?,=F+***4**44=**,?7B*=/C07A+<C+:*/;F7<83+*:E1:CE9<F8*+2+3+<?+37+0<6<DG9<?55**/8CFG+7CCG**+*3**0*<:6*0:*6?F@**.2/)9@*/=*1))
@M03506:14:000000000-AKVR1:1:1101:11994:1943 1:N:0:31
CGAACTCCTACGGGAGGCAGCAGCAAGGAATTTTGCGCAATGGGCGAAAGCCTGACGCAGCAACGCCGCGTGGGGGAAGAAGGCCTTCGGGTTGTAAACCCCTTTTGCGAGGGAAGAAGATCTGACGGTACCTCGCGAATAAGCCACGGCTAACTACGTGCCAGCAGCCGCGGTAATACGTAGGTGGCAAGCGTTGTCCGGATTTACTGGGCGTAAAGCGCGCGCAGGCGGGCTGGTCAGTCCGGGGTGAAATCTCACGGCTCAACCGTGAGCGGTCCCTGGATACTGCCAGTCTTGAGGG
+
CCCCCGGGGGGGGGGGGGGGGGGGGGGGGGGGGGGGGGGGGGGGGGGGGGGGGGFGGGGGEGGGGGGGGGGGGGGGGGGGGGGGGGGGGGGGGGGGGGGGGGGGGGGGGGGGGGGGGGGGGGGGGGGGGGGFCGGGGGGGGGGGGGGGGGGGGGGGGGGGFGGGGGGGGGGGGGGGGFGGFGGD<9FGGGGGGG5EGGGGGGGGGGGGGGFGG8EGGGGGGGGGGEGGGGEGGGGDGCCFFGGEG7CDDFGGCGFGFFGD51*<CGGGG**7*9<55><FGF4:AF764DF:FFF467<F)
@M03506:14:000000000-AKVR1:1:1101:15192:1972 1:N:0:31
CGAACTCCTACGGGAGGCAGCAGTGGGGAATTGTTCGCAATGGGCGCAAGCCTGACGACGCAACGCCGCGTGGAGGATGAAGGTCTTCGGATTGTAAACTCCTGTTGCCCGGGACGAAACGCCTCGACCTAACACGTCGAGGCCTGACGGTACCGGGTGAGGAAGCCCCGGCTAACTCTGTGCCAGCAGCCGCGGTAATACAGAGGGGGCAAGCGGTGTTCGGAATTACTGGGCGTAAAGGGCGCGTAGGCGGCCTTCTAAGTCGAACGTGGAATCCCCGGGCTCAACCCGGGAACTGCGG
+
CCCCCGGGGGGGGGGGGGGGDGGGGGGEEGGGGGGGGGBC;EFFGGGGGGFCGGGGGCCGGGEGGGEEGGFGGDGGGGGFFFGGGGGGGGGGGGGAFCGGGGGGGGGFGGGDGGGEFFGEEGGGGGG:FCFFGGGCFFG@E7@@CF,FGGGGGGGGGGGGGGGGGCFCGEGGGGGGGFFCG@FCGGGFGGGGGGG>EG?FG9@<CGGGGEECFFE*;EGG?EDC2;FGCFGGFGGE5?/CFGGGGGECGE?EDEG58?77<EGGGC*9EGG)*20+*)193@EEFFFF<D5>E5)8)**7)
@M03506:14:000000000-AKVR1:1:1101:8480:1975 1:N:0:31
CGAACTCCTCCGGGAGGCAGCAGTAGGGAATATTGGGCAATGGACGAGAGTCTGACCCAGCCATGCCGCGTGTAGGAAGAAGGCTTTCTGAGTTGTAAACTACTTTTGATCGGGAACAAAAGATCCCTGCGGGGAGCATTGAGTGTACCGATAGAATAAGCACCGGCTAACTCCGTGCCAGCAGCCGCGGTAATACGGAGGGTGCAAGCGTTGTCCGGATTTATTGGGTTTAAAGGGTGCGTAGGCGGCTAATTAAGTCAGCGGTGAAATTCCACAGCTCAACTGTGGAACTGCCATTGAT
+
CCCCCGGGG9FGGGGGGGGGGGGGGGGGGGGGGGGGGGGGGGGGGGGGGGGGGGGGGGGGGGGGGGGGGGFGGGGGGGGGGGGGGGGGGGFGGGGGGGGGGGGGGGGGGGGGGGGGGGGGGGGGGGGFGGGGGGGGGGGGGGGGGGGGGGGGGGGGGGGGGGGGGGGGGFGGGGGGGGCCGGGGGGCEGGGGGGGGGGGGGGGGGGGGGGCEGGGGGGGEECFGGGGGECC?F?GGDGCEEEEEGGGG=CCCGGGGGFG7CCGCED5CFDFFGGGGGFGGCFFGGFGF7FF?FFFFFFFF*
@M03506:14:000000000-AKVR1:1:1101:15847:1986 1:N:0:31
CGAACTCCTACGGGAGGCAGCAGTGGGGAATATTGCGCTAATGCGCGAAAGCGTGACGCAGCGACGCCGCGTGGGGGATGAAGGCCCTCGGGTCGTAAACCCCTTTCGCCAGGGACGAAGGGAAACTGACGGTACCTGGAGAAGAAGTCCCGGCTAACTACGTGCCAGCAGCCGCGGTAACACGTAGGGGACGAGCGTTGTCCGGAATTATTGGGCGTAAAGCGCGCGTAGGCGGTCGTGCAAGTCGGATGTGAAAATCCCGGGCGCAACCCGGGACCTGCACCCGATACTGCTCGACCCG
+
CCCCCGGGGGGGGGGGGGGGGGGGGGGGGGGGGGGGGGGGGGGGGGGGGGGGGGGGGGGGGGGGGGGGGGGGGGGGGGGGGGGGGGGGGGGGGGGGGGGGGGGGGGGGGGGGGGGGGGGGGGGGGGGGGGGGGGGGGGGGGFGGGFFFFGGGGGGGGGGGGGGCEGGGGGGGGGGGGGGGGGGGCGGDGGGGGGGGGGDE59CGGC5C?FFEGFG>EE=EFGGGGD58:CEGGGGE=CD=7=F?FGG<ECEGGGGFGFGF<EGG=):CEGC5CCG5>D4CGF;*17550CFBFF?B)<)0.
@M03506:14:000000000-AKVR1:1:1101:9872:1998 1:N:0:31
CGAACTCCTACGGGAGGCAGCAGTAGGGAATATTGGACAATGGGCGAGAGCCTGATCCAGCCATGCCGCGTGCAGGAAGAAGGCCCTCTGGGTTGTAAACTGCTTTTGACAGGGACCAAAATATCCATGCGTGGAGAATTGAGAGTACCTGTAGAATAAGCACCGGCTAACTCCGTGCCAGCAGCCGCGGTAATACGGAGGGTGCAAGCGTTGTCCGGATTTATTGGGTTTAAAGGGTGCGTAGGTGGCCCTATAAGTCAGTGGTGAAAGTCTGCAGCTTAACTGTAGAACTGCCACTGAT
+
CCCCCGGGGGGGGGGGGGGGGGGGGGGGGGGGGGGGGGGGGGGGGGGGGGGGGGGGGGGGGGGGGGGGGGGGGGGGGGGGGGGGGGGGGGGGGGGGGGGGGGGGGFGGGGGGGGGGGGGGGGGFGGGGGFGFGEGFDF?FGGGGGGGGGGGGGGGFFGGGGGFCGGGGGGGGGGGFGEFA7BAFGGGGGGGGCGGGGG@EC5ECGGGGGGGCE*?CE58/8C++?BFGC>CC9:<CEADDC7CEDF9>C=CC4+0?F4CGDGGFFC7CCF7*C>*+767**/9+A=>?AG?BFFF:*/9*1
@M03506:14:000000000-AKVR1:1:1101:16278:2049 1:N:0:31
CGAACTCCTACGGGAGGCAGCAGTTAGGAACTTTGGGCAATGGGCGCAAGCCTGACCCAGCAACGCCGCGTGGGTGACGAAGGCCTTCGGGTTGTAAAGCCCTTTTCTGAGGGAAGATCGTGACGGTACCTCAGGAATAAGCACCGGCTAACTACGTGCCAGCAGCCGCGGTAATACGTAGGGTGCAAGCGTTGCCCGGATTTATTGGGCGTAAAGGGCGCGCAGGCGGCTCGGCACGTCCGTTGTGAAATCGCCCGGCTCAACTGGGCGGGGTCAGCGGATACGGCCGAGCTGGAGCAAG
+
CCCCCGGGGGGGGGGGGGGGGGGFFGGGGGGGGGGGGGGGGGGGGGGGGGGGGGGGGGGGGGGGGGGGGGGGGGGGGGGGGGGGGGGGGGGGGGGGGFCGGGGGGGGGGFFFGGFGGGGGGCGGGGGGGGCGFGGGGGGGGGGGGGGGGDGGGGFGGGGGGGGGGGGGGGG:FGGGFBFCGDGFGGGGGDFGG*BFGGGE8EGFGGFFGFCGE5@?CEGGDGGGGGGECECC8EEEGE<CEE:67777:<A?DDEGGFG3:F*??<EFC5C>C)9**))/9@36/59>657-<6?>FFF:<
@M03506:14:000000000-AKVR1:1:1101:19743:2050 1:N:0:31
CGAACTCCTACGGGAGGCAGCAGTGGGGAATATTGCACAATGGGCGCAAGCCTGATGCAGCGACGCCGCGTGAGGGATGACGGCCTTCGGGTTGTAAACCTCTTTCAGTATCGACGAAGCGCAAGTGACGGTAGGTACAGAAGAAGCACCGGCCAACTACGTGCCAGCAGCCGCGGTAATACGTAGGGTGCGAGCGTTGTCCGGAATTACTGGGCGTAAAGAGCTCGTAGGTGGTTTGTCGCGTTGTTCGTGAAAACTCACAGCTCAACTGTGGGCGTGCGGGCGATACGGGCAGACTGGG
+
CCCCCGGGGGGGGGGGGGGGGGGGGGGGGGGGGGDGGGGGGGGGGGGGGGGGGFGGGGGGGGGGGGGGGGGGGGGGGGGGGGGGGGGGGGGGGGGGGGFFGGGGGGGGGGGGGGGGGGGGGGGGGGGGGCFGGGGGGGGGGGGGGGGGGGGGGGEFFGFGEGGGGGFFGGGGGGGD*4CFFCF,CFFCFEEGGGGGEGDCF?EGGGFGE@7CFGGGGDEGGGC6<CG:*;;CCC:F=C5@CC5>**27CEEGG=FGF46:A6CCC9CC6FC/*0>FD))9)))/*)/89FE>3>>3;)9@)
@M03506:14:000000000-AKVR1:1:1101:7399:2059 1:N:0:31
CGAACTCCTCCGGGAGGCAGCAGTCGGGAATTTTGGGCAATGGGCGAAAGCCTGACCCAGCAACGCCGCGTGAAGGATGAAATCCCTCGGGATGTAAACTTCGCAAGAACGGGAAGAATAAGTAAGAGCTAACATCTCTTATGATGACGGTACTGTTTGTAAGCTCCGGCTAACTCCGTGCCAGCAGCCGCGGTAATACGGAGGGTGCAAGCGTTGTTCGGAATCATTGGGCGTAAAGCGCGTGTAGGCGGCTTGGCAAGTCGGTTGTTAAAGCCCGGGGCCCAACCCCGGAATTGCATCC
+
CCCCCGGGG-EFGGGGGGGGGGGGGGGGGGGGGGGGGGFGGGGGGGGGGGGGGGGGGGGGGGGGGGGGGGGGGGGGGGEFGGGGFGGGGGGFGGGGGGGGGGGGDGGGGGGGGGGGGFGGGGGGGFGFGGGGGGGGGGGGGGGGGGGGGGGGGGGFFCEGGGFGGGGCCGGGFDGGGGEGGCGGGFGFGGGDECEGG<?BECGCEGGGGGCFGEEGGG?E=*;5@EG7@:C8EC5:*<FECECEGDGGGGCEGGCDF9C5:FGEE97/*:+/:C7CDFCDGDF==79865:95)9?FF4@F
@M03506:14:000000000-AKVR1:1:1101:14447:2107 1:N:0:31
CGAACTCCTACGGGAGGCAGCAGTCGAGAATTTTTGACAATGGGGGAAACCCTGATCGAGCGACGCCGCGTGGAGGATGAAGGTCTTCGGGTTGTAAACTCCTGTCATTTGAGAACAAGGCGCACGTATTAACTGTACGTGCGTTGATAGTATCAGAAGAGGAAGGGACGGCTAACTCTGTGCCAGCAGCCGCGGTAATACAGAGGTCCCAAGCGTGGTTCGGCATCAGTGGGCGTAAAGGGTGGGTAGGAGGCGCCGTAAGTCAGGGGGGAAATCCTGGGGCATAACGTCGAAACTGTAT
+
CCCCCGGGFFFFGGEEGEEEFFG<FFEGFGGGCGGGCFGGFGGGGGCFGFGGFEF<FGGFDEECGEGCEG:CEFGGDFGGGGG<FFGGGGGAEGEGGG?,EFCGFECGCGGGGDFG8EFC=F7FGGFFFFGEGDGFGF?:>@FGDFC9CADF@<@,,@FCFG7FGEFCDGE7FCFFDFFF@<9<;FGGGGFGCEE**4<B+B9+2=+=+*?6;58;*:**<*:***3<+0<FE5?EEG*00C0A5EG**23055=)*0)11::++:C**/17***<0*:CG;5**6*)(*04))))19***
@M03506:14:000000000-AKVR1:1:1101:11785:2115 1:N:0:31
CGAACTCCTACGGGAGGCAGCAGTGGGGAATTGTTCGCAATGGGCGCAAGCCTGACGACGCAACGCCGCGTGGAGGATGAAGGTCTTCGGATTGTAAACTCCTGTTGCCCGGGACGAATGGCTTCGACCTAATACGTCGAAGTTTGACGGTACCGGGTGAGGAAGCCCCGGCTAACTCTGTGCCAGCAGCCGCGGGAATACAGAGGGGGCAAGCGTTGTTCGGAATTACTGGGCGTAAAGGGCGCGTAGGCGGGCTTCTAAGTCGAACGTGAAATCCCCGGGCTCAACCCGGGAACGGCGC
+
CCCCCEFGGCGGGGECGDGGCGGG8EFGGGG@GGFEGEGDFGGGGEGGGGGFGGFFGGGEGGDCGGEGCEGGGBFG@FGGAFGGCA<EDE+BF8E<?E<FFGF<F?9FGGGGCCFG@FGGGGGGFCFGGGGGFFCCGF>@DFGEFFFFGEGGGGEDD:C:CCC,<FC<C<*:<CCC<FE:CC,<,7<+=FGC<CE**:;CF79+8;EGDGCGG*:*8?*;9*8;E58E+CEFGGGG5E5E7:5C51:>E5?53**)1):D7EF9/7:57/:5*2*29?G3)<)*A4*.4/),)..)0))))
@M03506:14:000000000-AKVR1:1:1101:13909:2129 1:N:0:31
CGAACTCCTACGGGAGGCAGCAGTCGGGAATTTTGGGCAATGGGCGAAAGCCTGACCCAGCAACGCCGCGTGAAGGATGAAATCCCTCGGGATGTAAACTTCGCAAGAATGGGAAGAATTAGTAGGGGCTAATACCCCCTATGATGACGGTACCATTTGTAAGCTCCGGCTAACTCCGTGCCAGCAGCCGCGGTAGTACGGGGGGAGCAAGCGTTGTTCGGATTTACTGGGCGTAAAGGGCGCGTAGGCGGTCAGCACAAGTCAGTTGTGAAATCTCCGGGCTTAACTCGGAAAGGTCAAC
+
CCCCCGGGGGGGGGGGGGGGGGGGGGGGGGGGGGGGGGGGGGGGGGGGGGGGGGGGGGGGGGGGGGGGGGGGGGGGGGGGGGGGGGGGFGGGGGGGGGGGGGGGGGGGGFGGGFFGGGGGGGGGGGGDGGGGGGFGGGGGGGGGGGGGGGGGGGGGGGGGGGGGGGGGGGGGGGGGGGGFGGGGGGGGGGGGGGGGGGGGGGGGGGGGGFGGDGGGCFGGGDGGCFFGGGGGGGGGGFGGGGECEGGGGGGGGGGGGFGGGFFFF*7?CGGFGGGG795CD@@FGFG?4C>4>>>@F=F4*
@M03506:14:000000000-AKVR1:1:1101:21584:2130 1:N:0:31
CGAACTCCTACGGGAGGCAGCAGTGGGGAATCTTGCGCAATGGCCGCAAGGCTGACGCAGCGACGCCGCGTGTGGGATGACGGCCTTCGGGTTGTAAACCACTGTCGGGAGGAACGAATACACGCTTCGTGCGTGGGTGACGGTACCTCCAAAGGAAGCACCGGCTAACTCCGTGCCAGCAGCCGCGGTAATACGGAGGGTGCGAGCGCTGTCCGGAATCACTGGGCGTAAAGGGCGCGTAGGTGGCCCGTTAAGTGGCTGGTGAAATCCCGGGGCTCAACTCCGGGGCTGCCGGTCAGAC
+
CCCCCGGGG9CF@EGGGGGGGFGFFGGGGGFCFGFGGGDGGGGFFGGGGGGGGGGGGGECGGGGGGC:FGEG:FCFCGGCF7FFEEGFGGGGGGGFECCFGGGCFGGDG>EG7BC@CCBFGGGEDE<CCFCGC@CCCEE:><FGGGG,7,<FFGGFFGFGGDEGDFGGGGDFG<FGGGGGGGFGCEGEGEG?FCC>CEDEEE>EGGCC*;:8<@ECAEG6CFC78CC=C8CCFGGGG57:>=GGG=648CGFC5C>EF3*:CGGF470C*<><5>:)0*9>8?FC3)<>>7(0)7)0)0//
@M03506:14:000000000-AKVR1:1:1101:9987:2143 1:N:0:31
CGAACTCCTACGGGAGGCAGCAGTCGGGAATTTTGCGCAATGGGGGAAACCCTGACGCAGCAACGCCGCGTGGAGGATGAAGTCCCTTGGGACGTAAACTCCTTTCGACCCGGACGATAATGACGGTACGGGTGGAAGAGGCCCCGGCTAACTTCGTGCCAGCAGCCGCGGTACTACGAGGGGGGCAAGCGTTGTTCGGAATTATTGGGCGTAAAGGGCGCGTAGGCGGTGCGGTAAGTCACCTGTGAAATCTCCGGGCTTAACTCGGAGCCTGCAGGCGAGACTGCCGGGATTGAGTGTG
+
BCCCCAC@9FCFE:FEGGC@;CCCFDGCFG<CFE<<CFGGGGGGGDCC@FEFGCFA:C:@CF8FC:FECFFCFFFDBEGFEGF<FFGGG@F<FCFFDEAFFGGFGF@=CFFG@@CFF@7FFFGBGGGG@FC@>3@*8@FAF7*1*5::F<CFG9F@<FEGFGF:C@C@<FFGE1F9<F7*1*CECEE5CEG/8?E@+:8CEFFF99CFG8EC>EGFECGGEGG*:5@EC:55C=::7+*+0+0++3<7EGF+03?DC553/<:EGGCG*):5C45:*857))05969?;3>-.7>679?69
@M03506:14:000000000-AKVR1:1:1101:18134:2153 1:N:0:31
CGAACTCCTACGGGAGGCAGCAGTGGGGGATATTGCGCAATGGGCGAAAGCCTGACGCAGCGACGCCGCGTGGGTGATGAAGGCCTTCGGGTCGTAAAGCCCTGTCGAGGGGAAAGAAACGGTCTCGATCTAACACGTCGGGGCCTTGACGGTACCCCTAAAGGAAGCACCGGCTAACTCCGTGCCAGCAGCCGCGGTAATACGGAGGGTGCGAGCGTTGTTCGGAATCCCTGGGCGTAAAGGGCGCGTAGGCGGTCCGCTAAGTCCGATGTGAAAGCCCGGGGCTCCCCCCCGGCAGGGC
+
CCCCCGGGGGGGGGDGGGGGGGGE<FCCGDGFGFGGGGGGGGFGGGGEGGGGFFGGGG@FGGGGCE@FGGGGGG:FFGGGGF@FGGGGGGGGGGGGGGGFGGCFFGGDGGGGE7CFGGGCFGGGGGGGGGGFFGGGGFFGDGGGGGGFGGEEGGGGGGFGFGGGGG>FCFG@FGDEGGGGGGGGDC+CFCGCGGDGGGGDFCCFGGGGGG>GGGGGG::=EGGEECEFG+++3*:CECD55+?****1?CGEGG5):519*2>FFF+95C=@77:C>7477>:E5:F)(159>EF))).0)
@M03506:14:000000000-AKVR1:1:1101:20890:2163 1:N:0:31
CGAACTCCTACGGGAGGCAGCAGCGAGGAATCTTGGGCAATGGGCGAAAGCCTGACCCAGCGACGCCGCGTGAGGGATGAAGGCCTTCGGGTCGTAAACCTCTTTTGTGAGGGAAGAAGTTCTGACGGTACCTCACGAATAAGCCACGGCTAACTACGTGCCAGCAGCCGCGGTAATACGTAGGTGGCAAGCGTTGTCCGGATTTACTGGGCGTAAAGGGCTTGTAGGCGGTTCGTTAAGTCCGGTGTGAAATCTCCCGGCCCAACTGGGAGAAGCCATCGGAAACTGGCGAGCTAGGGGG
+
CCCCCGGGGGGGGGGGGFGGGGGGGGGGGGGGGGGFGGGFGGGGGGGGGGGGGGGGGGGFGGGGGGGGGGGGGGGGGFCFCFGGGGGGFGGGDGGFGGGGGGGGFGGGGGGGGGFEGGGGGFGGGGGGGGGG=DGGGGGGGGGGFGGGGGGGGGGGGEFGFGCCGGGGFGGGGGGGFCGGFFFFFGGFF@CGG7EGGGGGGGGC@FGG?8CFEC5EFGGGGG*C@EFF6CEEGGG56CC+2<EEGG5CGG7:DG7F7<)>57C57*0>C52)5>CG*7*9C>>55):=0*)(073**)))0
@M03506:14:000000000-AKVR1:1:1101:7940:2168 1:N:0:31
CGAACTCCTCCGGGAGGCAGCAGTAGGGAATCTTCCGCAATGGACGAAAGTCTGACGGAGCAACGCCGCGTGAGTGATGAAGGTTTTCGGATCGTAAAGCTCTGTTGTTAGGGAAGAACAAGTGCGAGAGTAACTGCTCGCACCTTGACGGTACCTAACCAGAAAGCCACGGCTAACTACGTGCCAGCAGCCGCGGTAATACGTAGGTGGTAAGCGTTGTCCGGAATTATTGGGCGTAAAGGGCTCGCAGGCGGTTTCTTAAGTCTGATGTGAAAGCCCCCGGCTCAACCGGGGAGGGTCA
+
CCCCCGGGG9FGGGGGGGGGGGGGGGGGGGGGGGGGGGGGGGGGGGGEGGGGGGGGGGGGGGGGGGGGGGFGFGGGGGGGGGGGGGGGGGGGGGGGGGGGAFGGGGGGGGGGGGGGGGGGFGFFGGGGGGGGGGGGGFGGGGGGGGGGGGGGGGGGGGGGGGGGGGGGGGGGGGCFGGGGGGGGGGGGGGGGGGGGGECCFGGEGGGFGGGGGGGEGE5CGGEG>?FGGFGFDGGGCEGGGGG=6:>3/=CGGGEDGFGF+3:+<C7*+:C4:>:?C57*9D>E2776:D74>B)8@5..)
@M03506:14:000000000-AKVR1:1:1101:14717:2170 1:N:0:31
CGAACTCCTACGGGAGGCAGCAGTCGGGAATTTTGGGCAATGGGCGCAAGCCTGACCCAGCAACGCCGCGTGAAGGATGAAATCCCTCGGGATGTAAACTTCGCGAGAACGGGAAGAATAAGTAAGGGTTAATATCTCTTACGATGACGGTACTGTTTGTAAGCTCCGGCTAACTCCGTGCCAGCAGCCGCGGTAATACGGGGGGAGCAAGCGTTGTTCGGATTTACTGGGCGGAAAGGGCGCGTAGGCGGCCTCTGCAAGTCGACGGGGAAATCTCCGGGCTTAACCCGGAAAGGTCAGG
+
CCCCCGGGGEGGGGGGGGGGGGGGGGGGGGGGGGGGGGGGGGGGGGGGGGGGGGGGGGGGGGGGGGGGGGGGGGGGGGGGGGGGGGFGFGGGGGGGGGGGGGGGGGGGGGGGGEGGGGGGGGFGGGGGEFDGGGGGGGGGGGGGFGGGGGGGGGGGFGGFGGGGGGG@FG>FFCEEGECFEGGGGGGGGGGGGFCFCEGFEEGGGGGEGGDGE/8C8;0AC8;ECF+@CFGC=5::>FGGCGEE**:*+//2>***07:>F+:C5)*9*/5)*:>:**/7C:7*+9*/.>;(75>F?64.)
@M03506:14:000000000-AKVR1:1:1101:11148:2176 1:N:0:31
CGAACTCCTACGGGAGGCAGCAGTGGGGAATCTTGCGCAATGGGCGAAAGCCTGACGCAGTGACGCCGCGTGGGGGATGAAGCATCTCGGTGTGTAAACCCCTTTCGACCCGGAAGAATGTCCCGCAAGGGATTGACGGTACGGGTATAAGAAGCCCCGGCTAACTACGTGCCAGCAGCCGCGGTAAGACGTAGGGGGCCAGCGTTGCTCGGAATTACTGGGCGTAAAGGGTTCGTAGGCGGTGCGGCAAGTCGGAAGTGAAATCTCCAGGCTCAACTTGGAGGCTGCTCCCGAAACTGCC
+
CCCCCGGGGGGGGGGGGGGGGGGGGGGGGGGGGGGGGGGGGGGGGGGGGGGGGGGGGGGGGGGGGGGGGGGGGGGGGGGGGGGGGGGGGGGGGGGGGGGGGGGGGGDGGGGGGGGGGGGGGGGGGGGDGGGGGGGGGGGGGGDGGGGGGGGGGGGGGGGGGEGGGGGGGFFFGGGGGGGGGGGGGGGGGFEGGGGGGGGGEGGGCEGD3<;8CGFCGGGC?@FCEECCECGFGGGEGGGGEGGCEGGCECGFCEE55;CFEFG:E*<*:705*7=G46:*7<FED)*).*6,075B:*1*0
@M03506:14:000000000-AKVR1:1:1101:9920:2224 1:N:0:31
CTAACTCCTACGGGAGGCAGCAGTGGGGAATTGTTCGCAATGGGCGCAAGCCTGACGACGCAACGCCGCGTGGAGGACGAAGACCTTCGGGTCGTAAACTCCTTTCGATCGAGACGAACGGTCTCCGGGTGAACAATCCGGCGGAGTGACGGTACCGAGAGAAGAAGCCCCGGCTAACTCCGTGCCAGCAGCCGCGGTAATACGGGGGGGGCAAGCGTTGTTCGGAATTACTGGGCGTAAAGGGATCGTAGGTGGCCAACTAAGTCAGACGTGAAATCCATCAGCCTAACTGGGGCACTGG
+
CCCCCAG9CFCCEGGGCECGCFGCFFGGGGF@FFE<7FFFEFFFFFDEEG?CDEFAC@FGCGGGGCC:FFFGEEGCBDFEEEEFCEFDFGGFCFGGGFGGCGAADFGGDFGGFGEFEEGDEEC@<<FFGGFGCCCCEE:C:*>FECFFGEFDGGGFGEEGG*<F<FG@+*;:CGC5<8CCFC;:CFFFFF*C*?ECE88?:+AF*/::88C5:*;;E**1;8+;5>EFF9:CC?F=GE)/2<C5*0/7;2:EGGG*2)*1:+*<+:<:?<E5**9::/9**6*<C)>F)2*5))))0))0.
@M03506:14:000000000-AKVR1:1:1101:11052:2243 1:N:0:31
CGAACTCCTACGGGAGGCAGCAGTGGGGAATTGTTCGCAATGGGCGCAAGCCTGACGACGCAACGCCGCGTGGAGGACGAAGATCTTCGGGTCGTAAACTCCTTTCGATCGAGACGAGCGGCCTCCGGGTGAACAATCCGGAGGAGTGACGGTACCGAGAGAAGAAGCCCCGGCTAACTCCGTGCCAGCAGCCGCGGTAATACGGGGGGGGCAAGCGTTGTTCGGAATTACTGGGCGTAAAGGGCTCGTAGGCGGCCAACTAAGTCAGACGTGAAATCCCTCGGCGTAACCGGGGCACTGC
+
CCCCCGGGGGGGGGGGGGGGGGGGGGGGGGGGGGGGGGGGGGGGGGGGGGGGGGGGGGGGGGGGGGGGGGGGGGGGGGGGGGGGGGGGGGGGGGGGGGGGGGGGGGGGGGGGGGGGGGGGGGGGGGGGGGGGGGGGGGGGGGGGGGGGGGGGGGEGGGGGGGGGGGGGFGGGGGGDGGCGGDGGGGGGGGGGCEGGGGEEFGGFEGGGGGGE5E@CGCCEEFEGGEGGGFCFGGGGGG3C:?95:*2>?EGGGGGGGBCDFCFGG=<CCFG@C*9FF*092>@EG)9)8DFF>53).7)6*
@M03506:14:000000000-AKVR1:1:1101:13313:2247 1:N:0:31
CGAACTCCTACGGGAGGCAGCAGTGGGGAATTGTTCACAATGGGCGCAAGCCTGATGACGCAACGCCGCGTGGAGGATGAAGGTCTTCGGATTGTAAACTCCTGTTGCCCGGGACGAAAAGCTTCGACCTAACACGTCGAGGTCTGACGGTACCGGGTGAGGAAGCCCCGGCTAACTCTGTGCCAGCAGCCGCGGTAATACCGAGGGGGCAAGCGTTGTTCGGAGTTACTGGGCGTAAAGGGCGCGTAGGCGTCCTCCCGGGTCGCACGTGAAATCCCCGGGCTCAACCCGGGAACCTCGT
+
CCC<CGGGF<EFCFDEGGGGDDE<EEDEG7CFFGGGGGEFF9F,E:F7766@C8C<F,E,@FFGGG@CEDBFGFCFD<F@?EEF9FF?BC+4C,EFFFEF5EE?EG?E?EF7F:FDEFDFB8,?FG7::=<=C,,BFF7CFFGCCGAAE>FG>F7>E><D77,F:FGF*<*CF<::,C<:C:<F,,49+:*4CCEE8*<?98C*::C*:?88CCE:CEGFDE58*;@2+:<?F:CC***<7=EG>7/)15+:***1+)1)*/15:)11**:.**0<<?G3>D85*02?7C)153)))0.)0
@M03506:14:000000000-AKVR1:1:1101:12182:2310 1:N:0:31
CGAACTCCTACGGGAGGCAGCAGTGGGGAATTTTCCGCAATGGGCGAAAGCCTGACGGAGTGACGCCGCGTGGGGGACGGAGGCCTTCGGGTCGTAAACCCCTGTCAGAGGGAAAGAAGGGTGCTGGCGTGAACAGCGCCGGCATCTGACGGTACCTTCAGAGGAAGCCCCGGCCAACTCTGTGCCAGCAGCCGCGGTAAGACAGAGGGGGCAAGCGTTGCTCGGAATCACTGGGCGTAAAGGGCGCGTAGGCGGGATGGCAAGTCGGTCGTGAAATCCTTCGGCTCAACCGAAGAACGTC
+
CCCCCGGGGGGGGGGGGGGGGGGGGGGGGGGGGGGGGGGGGGGGGGGGGGGGGGGGGGGGGGGGGGGGGGGGGGGGGGGGGGGGGGGGGGGGGGGGGGGGGGGGGGGGGGGGGGGGGGGGGGGGGGGGGGGGGGGGGGGGGGGGGGGGGGGGGGGGGGGGGGGGGGGGGGGGGGGGGGGGGGGGGGGGGGGGGGGGGG5EGGGGGFGGGGGGGFFGGEGGG+AEGDGGGGCDFFGGGEDCFFGGGGGG?CGGGGGGCDDGGGFG?FGGEGG5CFGFGFDG7FFCC>DF>DF9>>BF?@DF.
@M03506:14:000000000-AKVR1:1:1101:19500:2344 1:N:0:31
CGAACTCCTACGGGAGGCAGCAGTGGGGAATTTTGCGCAATGGGGGAAACCCTGACGCAGCAACGCCGCGTGGAGGATGAAGTCCCTTGGGACGTAAACTCCTTTCGACCCGGACGATAATGACGGTACGGGTGGAAGAAGCCCCGGCTAACTTCGTGCCAGCAGCCGCGGTAATACGAGGGGGGCAGGCGTTGTTCGGATTTACTGGGCGGCAAGGGCGCGTAGGCGGTCAGCGCACGTCCGTTGTGAAATCTCCGGGCTTAACTCGGAAAGGTCAACTGGAACCGTGCGACTACGGTGG
+
CCCCCGGGCFFGFECB:BEGGDFFGFD:F;F@FCECCEGCGFG@C7EEDGGGC<FFFFC@FEFG7F@FCE=FGE@CCCAEGG?FEFCFGGFDFGGGGG,,CFFGGGC<CFBCG7=FEECEFCFGECFFGGGGCEGGFEGFF<FGGGGEGDGFFGFD::FF9CGGCFC*1<*=<::CF1:<72C?C8ECEGG*/?C>7CG>E5@9+<C8>F***::*;EEE:C*?EGC88***;+:C=*9*/*:*<=7D9C722++:87)5=57:E7C5A)2)*9CE*6*266)++)10,*)(.))/)0)0)
@M03506:14:000000000-AKVR1:1:1101:17145:2355 1:N:0:31
CGAACTCCTACGGGTGGCAGCAGTGGGGAATTGTTCGCAATGGGCGCAAGCCTGACGACGCAACGCCGCGTGGAGGACGAAGATCTTCGGGTCGTAAACTCCTGTCGAGCGGGAAGAAGGCTCCGCGGTTGAATAGACCGCGGAATTGACGGTGCCGCTAAAGGAAGCCCCGGCTAACTCCGTGCCAGCAGCCGCGGTAATACGGGGGGGGCAAGCGTTGTTCGGAATTACTGGGCGTAAAGGGCTCGTAGGCGGCCAACTAGGTCGGACGTGAAATCCCCAGGCTTAACCTGGGAACTGC
+
CCCCCGGGGFFGGGGGGGGGGGGFFGGGGGGGGGGGGGGGGGGGGGGEEGGGGGGGGGGGGGGGGGGGGGGGGGGGGGGGGGGGGGGCGGGGGGGGGGGGGGGGGGGGGGGDGGGGGGGGGGGGGGGGFEGGFGGGGGFGGGCCEGCGGGGGGGGGG><FFGGG7FCFGGGGGGGGGCCFD8C5CGGGGGFEFGD5C/:CGGGGGGGDEGGGGGFCG85CCGGGGGDGFFE9C6F5:CC8CECEEA=CGDFEGGG3C3*C*3*<+:*7*/:77FFE*990/).AC@*)-:=A5557;376/
@M03506:14:000000000-AKVR1:1:1101:10407:2383 1:N:0:31
CGAACTCCTACGAGAGGCAGCAGTGGGGAATTTTGCGCAATGGGGGAAACCCTGACGCAGCAACGCCGCGTGGAGGATGAAGTCCCTTGGGACATAAACTCCTCTCGACCCGGACGATAATGACGGTACGGGTGGAAGAAGCTCCGGCTAACTTCGTGCCAGCAGCCGCGGTAATACGAGGGGGGTAAGCGTTGTTCGGAATTATGGGGCGTAAAGGCCGCGTAGGCGCTGCGGGAAGGCACCCGTGACACCTCTAGGTTTAACACAGAGCATGCAGGCGAAACTGCCGTCATCGAGTGGG
+
C@CC@@FCF@FGGCF7@EC7BEEC,,C@@@A<CF9FF7CFC9EFE@@B@FEC8C<ECFECFGFGCC@FGG+BB7ECFF=EGF<E<BFFFFFF<FF9FBFFDFG8FCCDE7F7FGGC==CEFGGF77CFCEGD:+@D,3>F87,8>>FFC@EFCE,*3**<<EF<77F@7CG<FGCFF:4*:**?***+2+1;8*;CFD>1*8+0+++*:?C**289+**/:*2***<8****:5*1*;**2/:*>CE<8CC=*:+*090*++*3+***+*00222+*0///7)1<**)-*)(09?))/)))
@M03506:14:000000000-AKVR1:1:1101:22582:2388 1:N:0:31
CGAACTCCTACGGGAGGCAGCAGTTAGGAATTTTGGGCAATGGGCGAAAGCCTGACCCAGCAACGCCGCGTGGGTGATGAAGGCCTTCGGGTCGTAAAGCCCTTTTCCCAGGGACGATGGTGACGGTACCTGGGGAATCAGCCCCGGCTAACTACGTGCCAGCAGCCGCGGTAATACGTAGGGGGCAAGCGTTGTCCGGATTTATTGGGCGTAAAGCGCTCGCAGGCGGCTCGCTACGGCGTGCGTGAAACACACCGGCGCAACCGGGGAGGGTCGTGCGATACGGGCGGGCTGGAGGCCA
+
CCCCCGFGG9FD>FGGGGGGGGGGGGGGEFGDFGGGGGGGFFGFGGGGEGGGG<FFGGGGGGGGDFG:@EF:FDCCGGCFG<FFFGGEGGGGGGGGGGAFGGGGGGGGGGGGGGFEE=F7?FFGGGFGEFGGGG7BFGGGGGGGGGGGGGFGGGC@AF7FGGGGGGCEGDF1CCFGGF2,4<FC@EFGB@F<FGGGFGEE*;CC9::9@FGG5:EGCGGGGDEEEEDED**;8:C858*1CGDC=*:<*AF6C*1CE5<1>C<5*)2)=CC)7/*//7CDGF355>DE93@()))))0)))
@M03506:14:000000000-AKVR1:1:1101:16567:2394 1:N:0:31
CGAACTCCTACGGGAGGCAAGCAGTTAGGAATATTGGACAATGGGCGCAAGCCTGATCCAGCCATGCCGCGTGAGTGATGAAGGCCTTCGGGTTGTAAAGCTCTTTAGTCCACGATTATAATGACTGTAGTGGAAGAATAAGCCCCGGCTAACTTCGTGCCAGCAGCCGCGGTAATACGAAGGGGGCGAGCGTTATTCGGAATCACTGGGCGTAAAGCGTGCGTAGGCTGTCTAGCAAGTTGGAAGTGAAAGCCCAGGGCGCAACCCTGGAATTGCTTTCAAAACTGCAAGACTAGAGTCC
+
@CCCCGGFFGGGGGGDDGEGGGDCFGGGGCCFEDFFDCFGFGGGGGGDGGGGGDGGFFFFFGDDGFCAFGFGEBEFGGGDFFGGGDFFGGGGGDGBFGFFAEEGGGD,CAFACFGFGGCFFGGFGFFFCAEFFCF@FG9FFDFGC7FEEEEFDDDGG8F@<FD@FFGDFGCFC@CGCAF76>>BGG7C@FGGG7*=FDEFGD@FF7;CF>8E:*1*<ECCDDE?8CCE?FFC+3<0207+2C7?76<=C7:?F0:<EFC5*:5**0:<CD*)09=77*:*2**<FF:/2>=(0*99/*@/1
@M03506:14:000000000-AKVR1:1:1101:20641:2397 1:N:0:31
CGAACTCCTACGGGAGGCAGCAGTGGGGAATTGTTCGCAATGGGCGCAAGCCTGACGACGCAACGCCGCGTGGAGGATGAAGATCTTCGGGTCGTAAACTCCTTTCGATCGAGACGAATGGCCCCTGGGCTAATCACCAGGGGAATGACGGTACCGAGAGAAGAAGCCCCGGCTAACTCCGTGCCAGCAGCCGCGGTAATACGGGGGGGGCAAGCGGTGTTCGGAATTACTTGGCGTAAAGGGCTCGTTGGCGGCCGACTAAGTTAGACGTTGTATCCCTCGTCTTAACCGGGGAACTGCG
+
CCCCCGGGGFEGGGGEC7CCFGGFFFGEGGGGGGGGGGGECGDGGEGGEGCGGGFGGGGG7FDGGGGGGGG@CFFCGFDFGGGFGCEFGGGGEGGGGG??FFF?FAFF9F>F7FGDEEGGGGFFGGCCFGGDFGFGGDCCCG@C7>>9=>:>FEGDGDCEGGGFF,,,*<**<44F<FGGC<CBE@CFGDCB7**?*:CGG7F*8C5CCEE858C>*;1;8CEGG58A+A+++2+**2>C+?*>6:ED*:*0)::3*59):?CF?*<7E*2)9*0+*9000))1*):/67)4)).))<F40
@M03506:14:000000000-AKVR1:1:1101:17954:2424 1:N:0:31
CGAACTCCTACGGGAGGCAGCAGTGGGGAATTTTTCGCAATGGGCGCAAGCCTGACGAAGCAACGCCGCGTGGAGGATGACGGCCCTCGCGGTCTTAAACTCCTGTCTAGCGGGACGAATGTCATTTGGGTGAACAATCCAAGTGAGTGACTGTACCGCTGGGGGAAGCTCCGGCCAACTCCGTGCCAGCAGCCGCGGTAATACGGAGGGAGCAAGCGTTACTCGGAACTACTGGGCGTAAAGGGCGCGTAGGCGATTTTGTAAGTCTTGCGTGAAAGCCCAAAGCCTAACTTTGGGAGTG
+
CCCCCGGGGGGGGGGGGGGGGGGGGGGGGGGGGGGGGGGGGGGGGGGGGGGGGGGGGGGGGGGGGGGGGGGGGGGGGGGGGGGGGGGGGGGGFEGGGGGGGGGGGGGGGGGGGGGGGGGGGGGGGGGGGGGGGGGGGFFGGGGGGGGGGGGGGGGGGGGGGGGDGGGGGGGGGGGGGGGGGGGGGGGGGGGGGGGGGGGGGGGGGG>CGEGDE5?FGGG5EECFGGDGG?CC<CFGFG7E5CGGGDGGGECEGFDCCFDCFFG??CCGGGFEDDDGF?CF3@FFGFG42D5)97FF)057F
@M03506:14:000000000-AKVR1:1:1101:17751:2427 1:N:0:31
CGAACTCCTATGGGAGGCAGCAGTGGGGAATCTTGCGCAATGGGCGAAAGCCTGACGCAGCGACGCCGCGTGAGGGAAGGAGGCCTTCGGGTTGTAAACCTCTTTCAGGAGGGACGAAGCCACTCGGGTTAATAGCCCAGAGGGTGACGGTACCTCCAGAAGAAGCCCCGGCTAACTACGTGCCAGCAGCCGCGGTAATACGTAGGGGGCTAGCGTTGTCCGGATTTATTGGGCGTAAAGAGCGTGTAGGCGGCCAGGTAGGGCTGCGGTTAAAACTCGAGGCTCAACCTCGAGACGGCGG
+
@CC@CGGFFDFGGFGGGGGDGGGGDFFDGEGGGFG9FGEEGGFE?EECFEGGGFGGGG:BFGCGECCE>FGFCEGEGFEGDFGDFEGGGGEFGGEFFFGCFGGGGGC?9FEGGEGGGGGGFGGGCGGGGDFDFFGFCFGGDGFFFGFGGGGGGGGGGGGGGGCCGGGFFGGGGGFFGFDFGGFFGDFFDFGGGGDE>8EFC@E6;EGEC8E*/@EEGGEGGGGCE5++3++<CCE=*/*0<>CGEGEFFFGDDC=CA)0;+:*:7DE35*/0***+*1*5C>)2:?7?2*53)).8)).8)
@M03506:14:000000000-AKVR1:1:1101:14221:2427 1:N:0:31
CGAACTCCTACGGGAGGCAGCAGTGGGGAATTTTGCGCAATGGGGGAAACCCTGACGCAGCAACGCCGCGTGGAGGATGAAGTCCCTTGGGACGTAAACTCCTTTCGACCCGGACGATAATGACGGTACGGGTGGAAGAAGCCCCGGCTAACTTCGTGCCAGCAGCCGCGGTAATACGAGGGGGGCAAGCGTTGTTCGGAATTATTGGGCGTAAAGGGCGCGTAGGCGGTGCGGTTAGTCACCTGTGAAATCTCCGGGCTTAACTCGGAGCCTGCAGGCGAAACTGCCGTGCTTGAGTGTG
+
CCCCCGGGGGGGGGGGGGGGGGGGGGGGGGGGGGGGGGFGGGGGGGGGGGGGGGGGGGGGGGGGGGGGGGGGGGGGGGGGGGGGGGGGGGGGGGGGGGGGGGGGGGGGGGGGGGGGGGGGGGGGGGGGGGGGGGGGGGGGGGGGGGGGGGGGGGGGGDGGGGGGGGGGGGGGGGGGGGGGGGGGGGDGGGGEEGGFEEGGGGCCFGFGGGGGGGGGGGGGGGGGGGCGGGGGGGEGGCFDFGGCCFGFFCFGDFEGGBGG=FFFEGGGGCCBFGDGFFDD<B:=98*89G>F:FFF;6F66
@M03506:14:000000000-AKVR1:1:1101:19692:2432 1:N:0:31
CGAACTCCTACGGGAGGCAGCAGTGGGGAATCTTGCGCAATGGCCTAACGGCTGACGCAGCGACGCCGCGTGTGGGATGAAGCTCTTCGGAGTGTAAACCACTGTTGCCCGGGACGAATAGCTCGATTAATCGAGCCTGACGGTACCGGGTGAGGAAGCACCGGCTAACTCCGTGCCAGCAGCCGCGGTAATACGGGGGGTGCGAGCTTTGTCCGGAATCACTGGGCGCAAAGGGCGCGTAGGTGGTTTGATAAGGGTGTGGTGAAAGTCCGGGGCTCAACCCCGGATCTGCCGTGCCGAC
+
CCCCCFEEGGGGGGGGGGGGGFGGFF?CE@FGGFFGGGGGG@CFGGGF@FGEF7EFEG>FEFGGDGDEFF:F=DGCFGEDFGG=FFF9DFFEFFGGGC9<<FFGG,AFFFGGCEGGGCFGGFGGCBFGGGGG7F<75FFG8:FGFCFCF@:FB:ECCFGGGCC7FCEGGGGGCCC<1<,*4=FC@FCCGGDGG7:58*8EEGDC/8**3++3:2*:58;C++<:A8CG/28*+088=CC/*/5FGG****0<7A9CC7C)2CGG7=+03*+095)5CFGFG)7*/)).4C8)6>E@3)))0
@M03506:14:000000000-AKVR1:1:1101:19975:2473 1:N:0:31
CGAACTCCTACGGGAGGCAGCAGTGGGGAATCTTGCACAATGGGCGAAAGCCTGATGCAGCGACGCCGCGTGGGGGATGAAGCTTCTCGGAGTGTAAACCCCTTTCGATCCGGACGAATGCCCGCAAGGGAGTGACGGTACGGATATAAGAAGCCCCGGCTAACTACGTGCCAGCAGCCGCGGTAAGACGTTGGGGGCCAGCGTTGTTCGGAATTACTGGGTGTAAAGGGTTCGTAGGCGGTGCGGCAAGTCGGGAGTGAAATCTCTGGGCTCAACCCAGAGGCTGCTTCCGAAACTGCTG
+
CCCCCGGGGGGGGGGGGGGGGGGGGGGGGGGGGGGGGGGGGGGGGGGGGGGGGGGGGGGGGGGGGGGGGG@FGGGGGGGGGGGGGGGGGGGGGGGGGGGGGGGGGGGGGGGGGGGGGGGGGGGGGEGGGEGGGGFGGGGGGGGDGGGGGGGGGGGFCFGGGCFGFFGGGGFGGGGGGGCGGGGEEGGCFGGGGFEGGEGGGGGGGEGGG>CGCEFGGGGGGA=E@@FGGG*ACGGGGGGGGGDGGGG):CEFGGGCEEGD79>FGF<>?FD)9D4C98DF5>F=/8D?AFFFF5>@FF?FF
@M03506:14:000000000-AKVR1:1:1101:16377:2484 1:N:0:31
CGAACTCCTACGGGAGGCAGCAGTCGGGAATTTTGGGCAGTGGGCGCAAGCCTGACCCAGCAACGCCGCGTGAAGGATGAAACCCTTCGGGATGTAAACTTCGCAAGAACGGGAAGAATAAGTAAGGGTTAATATCCCTTGCGATGACGGTACTGTTTGTAAGCTCCGGCTAACTCCGTGCCAGCAGCCGCGGTAATACGGGGGGAGCAAGCGTTGTTCGGATTTACTGGGCGTAAAGGGCGCGTAGGCGGCCACCGCAAGTCGGTTGTGAAATCTCCGGGCTTAACACGGAAAGGTCAAT
+
CCCCCGGGGGGGEGGGGGGGGGGGGEGGGDGGGGGCCFFGGGGGGGGGDGGGG?FFFGFGCGFFGGGGGGGG><FD8FGGGGGGGGGGGGG:FGGGFGGCGGGDEGD<BCFGG+@FGGGGGGGGGGGGGGGFGGGGGGGGGGGGGGGGGGGFGGGGGFGGGGGCBEGGC7FGCFFG7CC@DGGGGGDGFGDGGGEEGGGGGGDGGGGGG6CGC8:EGCGE*;*;CC9C7CGCEE=87@CEGGGGEGDDFC:CC57CE31/>0:C=9*9=D<=:F7+*9>5CD3*69C*5<>())85?F4*0
@M03506:14:000000000-AKVR1:1:1101:10119:2501 1:N:0:31
CGAACTCCTACGGGAGGCAGCAGTAGGGAATATTGGACAATGGGCGAAAGCCTGATCCAGCGACGCCGCGTGAGGGATGAAGGCCTTCGGGTTGTAAACCTCTGTTGTTGGGAAAGAAGCCGGGTGCATAACCCGGTGACGGTACCCAACGAGGAAGCCCCGGCTAACGACGTGCCAGCAGCCGCGGTGAGACGTAGGGGGCGAGCGTTATCCGGATTCACTGGGCGTAAAGGGCGCGTAGGCGGTTACGTAAGTCCGATGTGAAAAGTCAGGACTCGACTGTGATCGCGCATCGGCTACT
+
CCCCCGGGGGGGGGGGGGGGGGGGGGGGGGGFGGDGGGGGGGGGGGGGGGGGGGGGGGEGGGEGGGF:FCCFCFGGDGGGGFGGGGGGGGGGGGGGGGGGGGGGGGGEGGGGFGGGFGGGGGGGGGGFGGDFFGGGGGGGGGGGGGGGFEGGGGGGGGFFCEGDGGGGGCFGDECFFGGGGCFGGGE:CFCEGG*:CCGGGGGGGCEGEG>7@CG>EEG@9<<:FCGC>EGGGEDGDGC=CECCGE5*8EFG4F0;E<9D52>+<*<DG7+*26CCC)495>9CCFG:<531::8::@)?<
@M03506:14:000000000-AKVR1:1:1101:10237:2508 1:N:0:31
CGAACTCCTACGGGAGGCAGCAGTCGGGAATTTTGGGCAATGGGCGAAAGCCTGACCCAGCAACGCCGCGTGAAGGATGAAATCCCTCGGGATGTAAACTTCGCAAGAACGGGAAGAATAAGTAAGGGTTAATATCTCCTACGATGACGGTACTGTTTGTAAGCTCCGGCTAACTCCGTGCCAGCAGCCGCGGTAATACGGGGGGAGCAAGCGTTGTTCGGATTTACTGGGCGTAAAGGGCGCGTAGGCGGCCACCGCAAGTCGACTGTGAGATCTCCGGGCTTAACCCGGAAAGGTCAGC
+
CCCCCGGGGGGGGGGGGGEEGGGFGEGGGGGGGGGGDGGGGGGGGGGGGGGGGGGFGG<FGGGGGGGGGGGGDGGGGFGGGGGGGGGGEGGFGGGGGGGGGFGCFEGGGGGGGBFF>FFFFGFGFFGGGGGGGGFGGFGFG<FECFEGGGGGGFFFGGCFC9DGGGGGEGGCGGGGGGDCGGGGGGGGFD:FGGGDFFGFGCGGDGGGDGGGGC>EGCGEE5EEGG9CF?FC?EED5E785C5>=CEGDEGGGGFGGF:>=C>=*7*9CCF=:DDFGFGG3@F5FBFF:CD()).76*076
@M03506:14:000000000-AKVR1:1:1101:14001:2508 1:N:0:31
CGAACTCCTACGGGAGGCAGCAGTGGGGAATTTTGCGCAATGGGGGAAGCCCTGACGCAGCAACGCCGCGTGGAGGATGAAGTCCCTTGGGACGTAAACTCCTTTCGACCCGGACGATAATGACGGTACGGGTGGAAGAAGCCCCGGCTAACTTCGTGCCAGCAGCCGCGGTAATACGAGGGGGGCCAGCGTTTTTCGGAATTATTGGGCGTAAAGGGCGCGTTGGCGGTGCGGTAAGTGACCGGGGAAATTCCCGGGCTTAACTCGGTGCCTCCTGGCGATACTAGTGTGCTTGAGAGTG
+
@-8AAFGD@FGG@EFCCEGGGGCCF<C@@@FFFEGCG7@@BEAGDGGGGFGGGC6CFGGE:,CCFCC+7=FFCF=F7F=FCC9E5AF??,==4F7=E=<AA5CF?FB+46FG:CCEGCC+B3=<:F8++C:FG*@F,3@,8F:>C@7**4<F=<<<4**@7<:F:FF@FG*4<1,,,111*:*:5**/*1*2:**/+/***;C+3<FE**:C//*++*//*:**2;+*/:****1:*0:+3++***2);CG7:++98))9*+*<+0*1/1*)2**2*)*/)))20***-2*6*9*)))0)*
@M03506:14:000000000-AKVR1:1:1101:23609:2524 1:N:0:31
CGAACTCCTACGGGAGGCAGCAGTAGGGAATATTGCGCAATGGGCGAAAGCCTGACGCAGTAACGCCGCGTGGGGGATGACGGCCTTCGGGTTGTAAACCCCTTTCAGCAGGGACGAAATTGACGGTACCTGCAGAAGAAGCACCGGCCAACTACGTTCCAGCAGCCGCGGTAACACGTAGGGTGCAAGCGTTGTCCGGATTCATTGGGCGTAAAGGGCTAGTAGGCGGCTTAGCAAGTCGGGTGTGAAAACTTCAGGCTCACCCTTGAGCTGCCATCCGATACTGCAATGGCCAGAGCTC
+
CCCCCGGGGGGDCDGGGGGGGGGGGGGGFFGGGGGGEEEGGGFFGFFGGGGGGGGGCFGEGGGGGGGDDGGGGGGGEGGGGGEGGGGGGGDFC+BFGEGFGGGGFGGFGFFFGCFGGCEFCFDBGCCEED9EGGGGG8CFECGFGGGC:CFGGG7>,,64@<<FGGG7FFGGGDFGD7+5:@:F@7FFGG511/2AFGG5C*<9+C7+;5E>E8C7:5*:**3+A?CGDGC>CD+<CCCFEG5*2/**0<?ED9CCG6*9760*7*09+*+*29C6*09CCD>2+9D*)**()0<>>))*/
@M03506:14:000000000-AKVR1:1:1101:11497:2526 1:N:0:31
CGAACTCCTACGGGAGGCAGCAGTGGGGAATTTTGGACAATGGGCGCAAGCCTGATCCAGCCATGCCGCGTGGGTGAAGAAGGCCTTCGGGTTGTAAAGCTCTTTCGGCTGGGACGAAAAGGTCCGTGTTAACACCACGGATCCATGACGGTACCAGCAGAAGAAGCACCGGCTAACTACGTGCCAGCAGCCGCGGTAATACGTAGGGTGCAGGCGTTAATCGGAATTACTGGGCGTAAAGCGTGCGCAGGCGGTTTGCTAAGACAGGTGTGAAATCCCCGGGCTTAACCTGGGAACTGCG
+
CCCCCGGGG?@CECFFEGGGCGGFACGDGGFFEFFFGGE<F<@FGGGCFGGGGGGCGGF@FGGGGFG+CF6C:CFGGEFFGGGGGGGGGGGGGEFDFFFAFEFGFG7FGGGDGGFGDFGGGE=FFEFGGFCFGGFGGGGDFE@FFFGAFDGFGDGGGGGGGGGCCGGFGCFEGGE:62<FEFFGGFGGGGGF:*1:38B+?EGGGGE7+1:@FGE8;=EFGGGGGD8C+0<EEGFG=89*+<:E5>57*27C55CC87FC+37+<46<?C<@70:?C6*7<5):7>CB9D*,05.9@?F?)
@M03506:14:000000000-AKVR1:1:1101:16615:2528 1:N:0:31
CGAACTCCTACGGGAGGCAGCAGTGGGGAATTTTGCGCAATGGGGGAAACCCTGACGCAGCAACGCCGCGTGGAGGATGAAGTCCCTTGGGACGTAAACTCCTTTCGACCCGGAAGATAATGACGGTACCGGTGGAAGAAGCACCGGCTAACTCTGTGCCAGCAGCCGCGGTAATACAGAGGGTGCGAGCGTTGTTCGGAATTATTGGGCGTAAAGGGCGCGTAGTCGGTTCGGTCAGTCACCTGTGAAATCTCCTGGCCTAACCGGGAGCCTGCAGGCTAAACTGCCCTGCTGGGGGGCG
+
CCCCCFGDDGGGCCCFGGEDGFGGGCFGFGGFEFGGGGGGGGGGGGDGGGGGG?FD@CE>FFFGDGG@FGGGGDEFEGF8FFEEEFG?DFE@FEFEEEG<FFGDGDCCFEFE7+::BFEAFAECC@EDFDGGC:7<9<>D<7FGGGGG7><F,,D,@@9FFBFG7:F:FGGBCFF,<,<:,<FCGGGC@4C:8**/0;>8;>FF+:+<8EEE*;8CF58//81:E*+*****2:E**020+<++3<7*2<002+<FF:**009F*)*7:)*5074*2))**)*+<=*)(*)(009).)))0
@M03506:14:000000000-AKVR1:1:1101:13208:2528 1:N:0:31
CGAACTCCTACGGGAGGCAGCAGTGGGGAATTTTCCGCAATGGGCGAAAGCCTGACGGAGTGACGCCGCGTGGGGGACGAAGGCCTTCGGGTCGTAAACCCCTGTCAGAGGGAAAGAAGGGTGTCGGCGTGAATAGCGCCGGCACTTGACGGTACCTTCAGAGGAAGCCCCGGCCAACTCTGTGCCAGCAGCCGCGGTAAGACCGAGGGGGCAAGCGTTGCACGGAATTACTGGGCGGAAAGGGCGCGTAGGCGGGATGGCAAGTCGGTCGTGAAATCCTTCGGCTCAACCGAATAACGTG
+
CCCCCGGGG-E@FDGEGGGEGGGGGGFGFGGGGFFGGGGGGGGFGGGGGEGGGEGFGGGEBEFE@FEEDGCEEEGDEEGGGEFDGFGCGGGGCEGGFGGGGFFFGGFC<DGG@FGFGGGGGCGGFFDGD:FGGGGCFF7FEEGGEGGFCFEFFFFF@FFFCGGG:FFGFFEFCED>EG*<9?F+:CGGGG>88CCEGGGGEGFGE*::CDGEEFCGE8*:8+<88?E5+C?++A88C*)*:*2=*:CD:CGC7CEG=BDGG66*+*:3>DC5CC7+:09*>?:CG:*9<*7>35)09?F>)
@M03506:14:000000000-AKVR1:1:1101:20633:2541 1:N:0:31
CGAACTCCTACGGGAGGCAGCAGTAGGGAATCTTCCGCAATGGACGAAAGTCTGACGGAGCAACGCCGCGTGAGTGATGAAGGCTTTCGGGTCGTAAAACTCTGTCGTTAGGGAAGAACAAGTGCTAGTTGAATAAGCTGGCACCTTGACGGTACCTAACCAGAAAGCCACGGCTAACTACGTGCCAGCAGCCGCGGTAATACGTAGGTGGCGAGCGTTGTCCGGATTTACTGGGCGTAAAGAGCGCGCAGGCGGCTGGTCTAGTCCGATGTGAAAGCTCCCGGCTTAACTGGGAAATTGC
+
CCCCCGGGGGGGGGGGGGGGGGGGGGGGGGGGGGGGGDGGGGGGGGGGGGGGGGGGGGGGGGGGGGGGGGCFGGGFGGGGGGGGGGGGGGGGGGGGGGGGGGGGGGGGGGGGGGGGGGGGGGGGGGGGFGGGGGGGFGGFFGGGGGFFGGGGGGFGGGGGGGGGGGGGCFGGDGGCGGGGGGF>@FFGGGGGGGGGGDGCGGGGGGCGF9CGGCEDGGED?2+/8?EGDGGG76/;=C3:CFFGGGEDEGDGD7EDC@G7C+:9<>GD=C5):77EF4DDD>5C*77;9*96<>:6>=4@/
@M03506:14:000000000-AKVR1:1:1101:19375:2575 1:N:0:31
TGAACTCCTACGGGAGGCAGCAGTGGGGAATCTTGCGCAATGCGCGAAAGCGTGACGCAGCAACGCCGCGTGGGGGAAGAAGGCCTTCGGGTTGTAAACCCCTTTCAGTTGGGACGAAGCTCGGGCGGTGAATAGCCGTTCCGGGTGACGGTACCTTCACAAGAAGCTCCGGCTAACTACGTGCCAGCAGCCGCGGTAATACGTAGGGGGTAAGCGTTGTCCGGAATCATTGGGCGTAAAGAGCGCGTAGGCGGCCCGGTAAGTCCGCTGTGAAAGTCAAGGGCTTAACCCTTGAATGCCG
+
A<CCCGGGGGEGGGGGGGGGGGGGGGGGGGFGGGFGGGGGGGGGDE7B7C@FGGGGGDCE:EGECGG:FGG@E7CGGG7DGGFGGFGCFGGGGEEGGGGEF7FGGGF9FFFF:FGDF=CE,>>FFCE7<*>FFFG@,<<@F7:<FGC7<F*F:4FGFFD@FCEEFGG7FCCCE>E++<C6/C8CE9+/8A>FDEC>:CEGGGGGFGCG5E*;<CCC/;*ACFGE5*/<@F9:+/88:*987C6CEECC5C5CD5E<5519C*9??7=)17E:***+2*20743*64<F4*)(8?*)/*167
@M03506:14:000000000-AKVR1:1:1101:20922:2581 1:N:0:31
CGAACTCCTACGGGAGGCAGCAGTAGGGAATCTTGGACAATGGACGGAAGTCTGATCCAGCGACGCCGCGTGGGGGACGAAGGCCCTCGGGTTGTAAACCCCTGTTGTTGGGAAAGAAGCCGGGCGCATAGCCCGGTGACGGTACCCAACGAGGAAGCCCCGGCTAACTACGTGCCAGCAGCCGCGGTAAGACGTAGGGGGCGAGCGTTATCCGGATTCACTGGGCGTAAAGGGCGCACAGGCGGCTACGTAAGTCCGGCGTGAAATCCCATGGCTGAACTGTGGAACTGCGTCGGATACG
+
CCCCCGGGGGGGGGGGGGGGGGGGGGGGGGGGGGGGGGGGGGGGGGGGGGGGGGGFGFGGFGGGGGGGGGFFGGGGFFGGGGGGGGGGGGGGGGDGGGGGGGGGGGGGFGGGGGGGGGGGGGGGEFE7FFAFFCGGEGFGCCGGGDGGGFGGGGGGGGGGGGGGGFFGGGGG+4CFGGGGGGGEGGEEEECC9:@FGGGGGEG>E58*;?:C78EC5ECCGC<F8:?C5>CEFGEG=C3CFFFGCC>58**<>CEFC>DGCEGGGFGGE6+17FGG*)=*:?BFGFFFFDFB5<>D:37@)
@M03506:14:000000000-AKVR1:1:1101:22311:2592 1:N:0:31
CGAACTCCTACGGGAGGCAGCAGTCAGGAATATTGCACAATGGGCGCAACCCTGACGCAGCAACGCCGCGTGGGTGATGAAGGCCTTCGGGTCGTAAAGCTCTGTCGCCAGGGAAGAAAAGCACGTTAGCTAGTATTTAACGCGCCGTTGACTGTACGTTCACAGCAAGCACCGGCTAGCGCCGTCCCAGGAGCCTCGGAAAGACGGAGGGTGCAAGGCACGTCCGGAGCGTCGGTGCGTAAAGGGGGCGTCGCCGGGCTGGCCAGTGGAATGGGCTTTCACACTGCTTCACCGACGTAGT
+
CCCCCGFGG9FGGGGGGGGGGGGGE,CDFGGGGGG,,CEGGGG,,@+@F7,CFGGC,FGCF,E,CEEGGGGG>FFFCGFGGGGFGGG,?FGG+=>FFFCG9<F,F?++8+@?FF8BE,DFGB,,+:B,+C,3:,,,38C,,++8<++8C*@F,,7,@*66:,,@F,33,:,6,****1,,**1=F*F*5:*41<*+2;E*C*:8:AE*:*8C**<+0*10*;A**/*****/2*****1;5/:C?C*)****)**98))9****+*<CG*3******)*****0*/*16**.*)7.)0>4)
@M03506:14:000000000-AKVR1:1:1101:12610:2597 1:N:0:31
CGAACTCCTACGGGAGGCAGCAGTGGGGAATTGTTCGCAATGGGCGCAAGCCTGACGACGCAACGCCGCGTGGAGGATGAAGGTCTTCGGATTGTAAACTCCTGTTGCCCGGGACGAAATGCTCCGACCTAACACGTCGGAGCTTGACGGTACCGGGTGAGGAAGCCCCGGCTAACTCTGTGCCAGCAGCCGCGGTAATACAGAGGGGGCAAGCGTTGTTCGGAATTACTGGGCGTAAAGGGCGCGTAGGCGGCCTTCTAAGTCGGACGTGAAATCCCCGGGCTCAACCCGGGAACTGCGC
+
CCCCCGGGGDGGGGGGGGGGGGGGGGDGCGGGGGGGGGGGGGGGGGGGGEGGGGGGGECEECGGGGGGGGGGGGGGGGGGGGGGGGGGGGDGGGGGGGGGGGGGG9AE<EFGGG7>FGGGGGFDFGGGGGGGGGGEF<B<FCFGGGGDFGGGGGGGGBFGGGGGGG<@FGDGGGGGGGGGGGGGGGGGGGGGGGGCEGGGGGGFGGDDGGGGGGG;CGGGGGCE8*3<<AFFFGG2=CFGGG5ECECGEGGGGG51+7C*<E:?E)21:1CF5C>?F6CC))55*/2)3>56)055F?45)
@M03506:14:000000000-AKVR1:1:1101:15509:2608 1:N:0:31
CGAACTCCTACAGGAGGCAGCAGTAGGGAATCTTGGACAATGGGCGAAAGCCTGATCCAGCGACGCCGCGTGGGGGACGAAGGCCCTCGGGTTGTAAACCCCTGTTGTTGGGAAAGAAGCCGGGCGCATAGCCCGGTGACGGTACCCAACGAGGAAGCCCCGGCTAACTACGTGCCAGCAGCCGCGGTAAGACGTAGGGGGCGAGCGTTATCCGGATTCACTGGGCGTAAAGGGCGCGCAGGCGGCTACGTCAGTCCGGCGTGAAATCCCATGGCCTCACTTTGGCACTGCGGTGGATACT
+
CCCCCGGGGGGGGGGGGGGGGGGGGGGGGGGGGGGGGGGFGGGGGGGGGGGGGGGGGGGGGGGGGGGGGGGGGGEFGEGGGGGGGGCFGGGGGGDFGGGGGGCGFGFFFGGGG,FDAFBEFGGGGGGGGGGGGCBEGGGGGGGGGFCCFGGFCFCFGGGGGGGGGGGFGGGGGGGFEFGGFGGGGGGGGDG7CE:AEEGDDEGCEEEEGG5CFGGEG5FCGFC8CFD/8C8CCECEGGGGCEGGGGEDCCC*9A2>C35CEGGDED7>CCCB57C+7)97***36)7?76*()).8)7*)*
@M03506:14:000000000-AKVR1:1:1101:24528:2613 1:N:0:31
CGAACTCCTACGGGAGGCAGCAGTCGGGAATTTTGGGCAATGGGCGAAAGCCTGACCCAGCAACGCCGCGTGAAGGATGAAATCCTTCGGGATGTAAACTTCGCAAGAACAGGAAGAATAAGCCGGGGTTAATACCACCGGTGATGACGGCACTGTTTGTAAGCTCCGGCTAACTCCGTTCCAGCAGCCGCGGTAATACGGGGGTAGCAAGCGTTGTTCGGATTTACTGGGCGTAACGGGCGCGTAGGCGGTCAGCGCACGTCAGTTGTGAAATCTCCGGCCGTAACTCGGCAAGGTCAAC
+
9CC@CGGCFFGEDDCGGGGGGGGGGGGGDEGGGGF7FGFGFF<EGG7@@CFGFGGGECGCFCFGCCFCGGFEGGAFF9FGGGCEG,CEDFEEGEEEGGGGGGDGGGEFEGGFGGG8FF<FGFGGG77FFF>=FF<F?D@EFEF@FFCDGGGGEGGFDCGCFFDFFF?:CEGGGG;,@FF7FG@CC7CFDFC7CFCF9+>>E5C>/8*+AEGGGEG*;5C5:*//<+2+<C*;8:C=*/)8::*/:5:<FC:/9EC*/75):*9>*23?3*C?7:70:?C5)7):C5*9)95(875:?B:?4
@M03506:14:000000000-AKVR1:1:1101:23588:2614 1:N:0:31
CGAACTCCTACGGGAGGCAGCAGTAGGGAATATTGGACAATGGGCGAAAGCCTGATCCAGCGACGCCGCGTGAGGGATGAAGGCCTTCGGGTTGTAAACCTCTGTTGTTGGGAAAGAAGCCGGGTGCATAACCCGGTGACGGTACCCAACGAGGAAGCCCCGGCTAACTACGTGCCAGCAGCCGCGGTGAGACGTAGGGGGCGAGCGTTATCCGGATTCACTGGGCGTAAAGGGCGCGTAGGCGGTTACGTAAGTCCGTTGGGAAATCGCCCGGCGCAACTGGGCGGGGGCAGCGGATACG
+
CCCCCGGGGGGGGGGGGGGGGGGGGGFGFEGEGEGGGGGGCFGGGGGGGGGGGGGGGGGGGGGGGGGGGGGGGGGGGGGEFFGGGGGCDEGG7FGGGGGFFFFCFGGFGGFGGGGGGGGGGGGGGDGGGGFGGGGGGGGGGGGGCCGFGDGGEEGGGGGGGGGGG*?FGEBCFGGGGGGGGGGGGGGGGFFFGG8FCEC8CCEDDEG*2CG+<ECCE*A:E+ACF>?*:8@795C8>E):CDFGGCECCE=+CC90:7*9:/9F6C2>EG5<CDG2)757*)9C5>CB1))-<3>B);5<>
@M03506:14:000000000-AKVR1:1:1101:10139:2616 1:N:0:31
CGAACTCCTACGGGAGGCAGCAGTCGAGAGGCTTTGGCAATGGGGGAAACCCTGACCAAGCGACGCCGCGTGGAGGATGAAGGCCCTTGGGTTGTAAACTCCTTTTGTCGGGGAAGAAACACGATCAGGTGAATAATCTGGTCGTCTGACGGTACCCGGCGAATAAGCTCCGGCTAACTCCGTGCCAGCAGCCGCGGTAACACGGGGGGAGCAAGCGTTGTTCGGAATCACTGGGCGTAAAGGGCGTGTAGGCGGTCTGATAAGTGGAATGTGAAATCCCCCGGCTTACCCGGGGACCTGC
+
CCCCCGGGGGGGGGGGGGGGGGGGGGGGGGGGGGGGGGGGGGGGGGGGGGGGGGGGGGGGGGGGGGGGGGGGGCFGGGGGGGGGGGGGGGGGGGGGGGGGGGGGGGGGGGGGGGGGGGGGGGGGGGGGGGGGGGGGGGGGGGGGGGGGGGGGGGGFGGGGGGGGGGGGGGGGGGGDGGGGGGGGGGGGGGGGGGGGGGDGFGGGGGGGGGGEGGGGGGGGGGGGGGCFGGF7EGGGGCG5FFGEEGGGGGGGGGGDG>FCCFGGGGGGG7?BGGGGGF<FDD35C7<FFGF0>@D@F>FF5
@M03506:14:000000000-AKVR1:1:1101:18328:2631 1:N:0:31
CGAACTCCTACGGGAGGCAGCAGTGGGGGATATTGGACAATGGGGGCAACCCTGATCCAGCGATGCCGCGTGGGTGAAGAAGGCCTTCGGGTTGTAAAGCCCTTCAGGCGGGGAGAAAGATCGCTGCCCGAATAAGGCAGAGGTTTGATGGTACCCGCAGAATAAGCACCGGCAAACTCTGTGCCAGCAGCCGCGGTAATACAGAGGGTGCGAGCGTTAATCGGAATCACTGGGCGTAAAGGGCGCGTAGGTGGTTTGATAAGGGTGTGGTGAAAGTCCGGGGCTCAACCCCGGATCTGCC
+
CCCCCGGGGGGGGGGGGGGGGGGGGGGGGGGGGGGGGGGGGGGGGGGGGGGGGGGGGGGGGGGGGGGGGGGGGGGGGGGGGGGGGGGGGGGFGGGGGGGGGGGGGGGGGGGGGGGGGGGGGGGGGGGGGGGGGGGGGGGGGFGFFGGGGGGGGGGGGGGGCGGGGGGGGGDGEGDFGGGGGGDGFGG>FGGGGGGG*?5EFF?CCFGEEGG>EEDG8EEFCGGGGGFGGG?+*:FG:?*8<77CCC:5CEE+*C2908:7+<:EGFGGGGGF7>*+:@7C3B):5>*=:D315;@33?FF?
@M03506:14:000000000-AKVR1:1:1101:12407:2647 1:N:0:31
CGAACTCCTACGGGAGGCAGCAGTGGGGAATTTTGCGCAATGGGGGAAACCCTGACGCAGCAACGCCGCGTGGAGGATGAAGTCCTTCGGGTCGTAAACTCCTGTCGACCGGGACGAACGTAGTCGGGTCCAATACACCCGGCTATCGACTGTACCGGTGGAGGAAGCCACGGCTAACTCTGTGCCAGCAGCCGCGGTAATACAGAGGTGGCAAGCGTTGTTCGGAATTACTGGGCGTAAAGGGCGCGTAGGCGGTTCGTTAAGTCCTGTGTGAAATCCCCCGGCTCAACTGGGGAACTGC
+
CCCCCGGGGGGGGGGGGGGGEFGGGGGGGGGGGGGGGGGGGGGGGGGGGGGGGGGGGGGGGGGGGGGGGGGGGGGGGGGGGGGGGGGGGGGGGGGGGGGGGGGGGGGGGGGGGGGGGGGGGGGGFGGGGGGGGGGGGGGGGGGFGGGEGGGGGGGGGGGGGGGGGGGGGGGGGGGGGG?FGGGCGGGGGGGGGGGGGE>EGFFGGGFGFFFGCFFGGEEGGGGDEC>FGGGGGGGFE:CEFGGGGGGGEGGDCGDC8@DDFFFFC>FGGGGFGFCFFF4DDBFGD:G?BF=>FFEFFF4=/
@M03506:14:000000000-AKVR1:1:1101:16181:2667 1:N:0:31
CGAACTCCTACGGGAGGCAGCAGTGAGGAATTTTGCGCAATGGGCGAAAGCCTGACGCAGCAACGCCGCGTGGACGACGAAGGTCTTCGGATCGTAAAGTCCTGTCGAGTGGGAAGAAAAATGTGGGCGCTAATACCGCTTGCATTCGACTGTACCACCAAAGGAAGCCCCGGCTAACTCCGTGCCAGCAGCCGCGGTAATACGGAGGGGGCTAGCGTTGTTTGGAATTATTGGGCGGAAAGGGCGCGTAGGCGGGCGGACAAGTCTGACGTGAAATCCCTCGGCCCAACCGGGGGACTGC
+
CCCCCGGGGGGGGCE7FGGEGFGGGGFGFFFFFFGGGGGGGGGFEGGGGGGGGDFF@FGGGGGFEGGGDGGGGCEFGGGGGG=BFEFGGGGDFDFFGCFGEEGGEF@FG9FFGD<FFGGFGGCEFGGGGG@F:F,@FCCF:FGAFBFGGGGGFGG9@@FG72,DFCGGGFFGGGGGCA<FE:<*<FF7CFGGFE**:E:EFGFFGGE5EEGGG>FCE:**;8*2C+3:8@9C?6C55*)2:=57:CEC****0:*)*07):**23:?:+:C59/*<:8>**0)A=><)4*535)0)0.)8)
@M03506:14:000000000-AKVR1:1:1101:13248:2672 1:N:0:31
CGAACTCCTACGGGAGGCAGCAGTGGGGAATTTTGCGCAATGGGGGAAACCCTGACGCAGCAACGCCGCGTGGAGGATGAAGTCCTTTGGGATGTAAACTCCTTTCGACCGGGAAGATAATGACGGTACCGGAGGAAGAAGCACCGGCTAACTCTGTGCCAGCAGCCGCGGTAATACAGAGGGTGCGAGCGTTGTTCGGAATTATTGGGCGTAAAGGGCGCGTAGGCGGTGCGGTAAGTCTCCTGTGAAATCTTCGGGCTCAACCCGGAGCGGTCAGGGGAAACTGCCGTGCTTGAGTGTG
+
CCCCCGGGGGGGGGGGGGGGGGGGGGGGGGGGGGGGGGGGGGGGGGGGGGGGGGGGGGGGGGGGGGGGGGGGGGGGGGGGGGGGGGGGGGGFGGGGGGGGGGGGGGGGGGGGGGGGGGGGGGGGGGGGGGGGGDGGFGGGGGGGGGGGGGGGGGFGGG?FGGGGFGGGGGGGEFGGGGF?:CGFGGGGGGGEEE8FCEGGGFGGECFGGGEGGCFGGDGGGGGGGGGGGGGCEGGE5EFEG9?FFG?C:FDG*+3CEFGD566:E7CGGGDFGD<5D4CCCE@G77*77/)2<4?4<7?*=
@M03506:14:000000000-AKVR1:1:1101:7737:2692 1:N:0:31
CGAACTCCTCCGGGAGGCAGCAGTGGGGAATCTTGCACAATGGGCGAAAGCCTGATGCAGCAACGCCGCGTGCGGGAAGAAGGCCCTCGGGTTGTAAACCGCTTCCCGAAGGAACGAAACTGACGGTACTTTCAGAAGAAGGTGCGGCCAACTACGTGCCAGCAGCCGCGGTGACACGTGGGCAACAAGCGCTGGCCGGATGTATTGGGCGTAAAGAGCTCGTAGGCGGTTCAGTAAGTCGGGTGTGAAAACGTTGGGCTTGAGCCAAAGCCTGGATCCGATACTGCCGTGACTTGGGTGC
+
C?@<C<FGF@E@F:+CB,8;@AF,<FAFGGFCFFGGC<9CDFGG8@@FGCF8<,69<<96CCE<:@F::C:FFFEC7>FCC=<8F=@<FFG=+@FFFGFFDG4F+?,88+CF@=,8FB7F,3<F3@+3+>AEGG<CD<>,@FF8FFDGDFG7>F,<3,*>;,*64=BC@CG7:<C,CF:*<F<4*4+;E4***2*2AEE*1*3A++39@FGC***<+;*+38*;*/+1:/:*3C+3+<7+*7**:::CF++*)27*C:<C**2++*+**20)*2***0*/*7):9FG<(*.-.1**)05))
@M03506:14:000000000-AKVR1:1:1101:21080:2695 1:N:0:31
CGAACTCCTACGGGAGGCAGCAGTGGGGAGTATTGGACAATGGGCGAAAGCCTGATCCAGCAATGCCGCGTGTGTGAAGAAGGCCTTCGGGTTGTAAAGCACTTTAGGCCGGGAAGAAAAAGCTTCACCTAATACGTGGAGCCTTGACGGTACCGGCGAAATAAGCACCGGCTAACTCTGTGCCAGCAGCCGCGGTAATACAGAGGGTGCTAGTGTTAATCGGATTTACTGGGCGTAAAGCGTGTGTAGGCGGTCTGTTAAGTCGAGTGTGAAATCCCTGGGCTCAACCTGGGAATTGCAT
+
CCCCCGGGGGGGGGGGGGGGGGGGFGGGCFGGGGGGGGGFGGGGGGGGGGGGGGGGGGGGGGGGGGGGGGFGGGGGGGGGGGGGGGGGGGGGGGGGGGFDGGGGGCFGGFGGGEGGGGGGGGFGGGGGGGGGGGGGGFGGGGGGGGGGGGGGGGGGGGEGGGGFGFFGGGGGGC:FFFFGFCCFFFFGGGGGGGEFGDGGGGGGGGGCEGGFGGGGC7:CGGG>EEGG9FFFGGGGGGGF+:AE=F5>CFGGGEGDC=?>?9CEC3=6CFC4C7CF76FG5>>:AF*),971>@7:?F?70
@M03506:14:000000000-AKVR1:1:1101:19215:2699 1:N:0:31
CGAACTCCTACGGGAGGCAGCAGTGGGGAATTTTGGACAATGGGGGCAACCCTGATCCAGCCATTCCGCGTGAGTGAAGAAGGCCTTCGGGTTGTAAAGCTCTTTTGTCCGGAACGAAACGGTTGTGGTGAATAGCCACGACTACTGACGGTACCGGAAGAATAAGCACCGGCTAACTACGTGCCAGCAGCCGCGGTAATACGTAGCGTGCGAGCGTTAATCGGAATTACTGGGCGTAAAGCGTGCGCAGGCGGTTTTGTAAGCCAGATGTGAAATCCCCGGGCTTAACCTGGGAATGGCC
+
CCCCCGGGGGGGGGGGGGGGGGGGGGGGGEGGGGGGGGFGGGGGGGGGGGGGGGGGGGGGGGGGGGGGGGGGEGGGGGGGGGGGGGGGGGGGGGGGGGGGGGGGGGGGGGGGGGGGGGGGG>CFGGGGGGGGGGFGFGFCGGGGGGGGGGDGFGGGGGDGGFGDFGGGGGG7FFGFGGGFGG>F>FCGGGCFGGEEGGDGDEGGGGGGGGGGEGGGGGGGGFFGG58@?FFFGGGCE5CECCC57CE<?CEEGE/9E>GGGG79EDC730+/0*:9:?75<D3:C)094;@15>.<>?4:/
@M03506:14:000000000-AKVR1:1:1101:8673:2730 1:N:0:31
CGAACTCCTACGGGAGGCAGCAGTAGGGAATCTTGCGCAATGGGGGAAACCCTGACGCGGCGACGCCGCGTGCGGGATGAAGGCCTTCGGGTCGTAAACCGCTTTCAGCAGGGACGAAATTGACGGTACCTGCAGAAGAAGGCCCGGCCAACTACGTGCCAGCAGCCGCGGTGATACGTAGGGGTCTAGCGTTGTCCGGAATTATTGGGCGCAAAGAGCTCGTAGGCGGTTCGGTAAGTCGGATGTGAAATCCCCACGCTTAACGTGGAGGGGCCATTCGAAACTGCCGTGACTCGAGTCC
+
CCCCCGGGGGGGGGGGGGGGGGGGGGGGGGGGGGGGGGGGGGGGGGGGGGGGGGGGGGGGGFGGGGGDGGGGGGGGGGGGGGGGGGGGGGGGGGGGGGGGGGGGGGGGGGGGGFFGGGGGGGGGGGGGGGGGGGGGGGGGGGGCFGGGGCFGGGGGGGGGFGGGGGGGGGGDCFFGGGGGGGGDGCGGGGGEGGGGGEGEEFGC7CFGGGGGDGEGEGFCGEEE>8CCGEECEEEC=C79CE**72<*<+<:*<C*CB57=*:+127C*>*<D)C:*6:0*.8>+1=?65)(.*15))*07
@M03506:14:000000000-AKVR1:1:1101:12740:2762 1:N:0:31
CGAACTCCTACGGGAGGCAGCAGTGGGGAATTGTTCGCAATGGGCGCAAGCCTGACGACGCAACGCCGCGTGGAGGATGAAGACCTTCGGGTCGTAAACTCCTTTCGATCGAGACGAACGGCTTCCGGGTGAACAATCCGGAAGAATGACGGTACCGAGAGAAGAAGCCCCGGCTAACTCCGTGCCAGCAGCCGCGGTAATACGGGGGGGGCAAGCGTTGTTCGGAATTACTGGGCGTAAAGGGCTCGTAGGCGGCCAACTCAGTCAGACGTGCAATCCCTCGGCTTAACCGGGGAACTCC
+
CCCCCFFGE<CFGGGEGEGGGGGGGGGDEGGFGGGGGGEEEGCFGECF@EGGGGGGGEGEGGGGGDGGGEFCGDFDGFFGGGFEFGGGGDEGDEBEFFGEEFFEFEFCAGCGGACFEGGGGE@:CD<CGGEGGEG8EGGGGCGGCFGGGFFDGCBCFGEEE7AFGGGFFFCCGGGC:CCCGC<<5CEFCEG68*:8:2/8+AFF>*/88EDGDE>>*1*/1AFDGGDCE?FCF+/8*:)2/995EFCCEG=/45/):<<7?9DFGGGG97=<**1<C?FG4)0:5)7<):=97355>F)*0
@M03506:14:000000000-AKVR1:1:1101:22044:2774 1:N:0:31
CGAACTCCTCCGGGAGGCAGCAGCGACGAATCTTCCGCAATGGGCGAAAGCCTGACGGAGCGATGCCGCGTGTGGGATGAAGCGGCTTTGCCGTGTAAACCACTGTCAGGGGGTAGAAATACTCATCACCTCCAAAGGAAGGGGCGACTAACTCTGTGCCAGCAGTCGCGGTAAGACAGAGGCCCCGAGCGTTAGTCGGAATCACTGGGCATAAAGGGTGCGTAGGCGGACGGAGAAGTGTCGTGTGAAATCCCACTGCCCAACGGGGTAACTGCACGGCAAACAGTCCGTCTGGAGGAAG
+
CCCCBCFFF-CF@@@E7,C7@FF<6@EFE@F7CF,C@F+8@EE,,67@F@FGGGGGGGECEC+=?=FEGGGG8F7=EGB<B<<F++++:,8?C+@F@5C,,,BA8CFFEGGGGFGG9F,>>EA,@@DC@@F>,88=8,>F8<7CC7@FD7CFEFG9CCCC<FEFFG7CE7*=**?F<C::,:FF**8*8CCE8CC<F8>85*0<FG?F*/*0+0<?<*;1*/288*+/**1**/*1*2:+<?:>*1::C9+:9+<<*9C52395*)*//1+9**0+20)9C>4/*)20)17277:@75>5)
@M03506:14:000000000-AKVR1:1:1101:11054:2776 1:N:0:31
CGAACTCCTACGGGAGGCAGCAGTCGGGAATTTTGGGCAATGGGCGCAAGCCTGACCCAGCAACGCCGCGTGAAGGATGAAATCCCTCGGGATGTAAACTTCGCAAGAACGGGAAGAATAAGTCTGTGTAAATACCACAGATGATGACGGTACCGTTTGTAAGCTCCGGCTAACTCCGTGCCAGCAGCCGCGGTAATACGGGGGGAGCAAGCGTTGTTCGGATTTACTGGGCGTAAAGGGCGCGTAGGCGGTCAGTGCAAGTCAGGTGTGAAATCTCCGGGCTTAACCTGGAAAGGTCAAC
+
CCCCCGGGGGGGGGGGGGGGGGGGGGGGGGGFGGGGGGGGGGGGGGGGGGGGGGGGGGGGGGGGGGGGGGGGEFGGGGGGGGGGGGGGGGGGGGGGGGGGGGGGG++:?FFGGGGGGGGGGGGGGGGGGGGGGGGGGGGGGGGGGGGGGGGGGGGGEGGGGGFGGGGGGCGEGGFGGGGGEFFF7:FGGGGGGC87BFG*BEGGGGGGG68>E8E>?FGCE?=EFGGC7C5FG*:;CCCGGGGG=7EC9EGG:=CGF=77C::+A*<F<D?F:77<>6DCCD:*<FD*)95(607;64499
@M03506:14:000000000-AKVR1:1:1101:14352:2795 1:N:0:31
CGAACTCCTACGGGAGGCAGCGGTAAGGGATATTGCGCAATGGGCGAAAGCCTGACGCAGCAACGCCGCGTGGAGGATGAAGGCTTTCGGGTCGTAAACTCCTTTGGACGGGGACGAGGAAGGACGGTACCCGTCAAACAAGTCACGGCTAACTACGTGCCAGCAGCCGCGGTAAAACGTAGGTGGCAAGCGTTATCCGGATTTACTGGGCGTAAAGGGTGTGCAGGCGGCTGGTCAAGTGGTGTATGAAAGCGCTCGGCTCAACCGGGCAAGGGTATGCCAGACTGACCGGCGCGAGTGG
+
CCCCCGGGGGGGGGGGGGGGGGGFGGGGGGGGGGGGGGGGDGGGGGGGGGGGGGGGGGGGGGGGGGGGGGGGGCFGFCFGFGGGGGGGGGGGGGGGGDGGGGFGGEGGGGGGGGGGGGGGGGGGGGGGGGGGGGGGGGGFFEEGGGEGGGGGGGGGGGGGGCFFGGGGGGGGEGGFGCGFGGGGGGGC?FGGGCED7FEGGG5CGGFFFFEGGGCCFGDFGGEGG96C>EE5CC;@9?F<?FFGF7C:<?EFFG=CE>C3*:967<5<5)*873>*0/C::676:FG)5<>(.)75))0))
@M03506:14:000000000-AKVR1:1:1101:15707:2798 1:N:0:31
CGAACTCCTACGGGAGGCAGCAGTCGGGAATTTTGGGCAATGGGCGAAAGCCTGACCCAGCAACGCCGCGTGAAGGATGAAATCCTTCGGGATGTAAACTTCGCAAGAACGGGAAGAATAAGTAAGGGTTAATATCTCTTACGATGACGGTACTGTTTGTAAGCTCCGGCTAACTCCGTGCCAGCAGCCGCGGTAATACGGGGGGAGCAAGCGTTGTTCGGATTTACTGGGCGTAAAGGGCGCGTAGGCGGCCACCGCAAGTCGACTGTGAAATCTCCGGGCTTAACCCGGCAAGGTCAGC
+
CCCCCGGGGGGGGGEGGGGGGGGFGGGGGGGFGGDGGGGGGFGGCF@C@FGGGGGGGEFGGCGFGGDFEGGGCEFDFFGGFGF,=?,EFFCFFGFGFGGGGGGCEGGG@FEE7B>FGFFFGGC<CF@FDDDDFAFF9=,EDGDFGFFGE7FCFGA@=FCGGGGGFFGGGGGGGGGCA@FCCFGG:FCD@E<C<FGCFCFGEEGGGGGGGFFGDE28;@?CE8CEEGDF<8@CE:EEG7CCEE=57EEC6EEDDG/5::CDE9**29*9<:?*CCCFCF33C@@:?=>4<D>0:B).66)00
@M03506:14:000000000-AKVR1:1:1101:24850:2820 1:N:0:31
CGAACTCCTACGGGAGGCAGCAGTGGGGAATTTTTGGCAATGGGGGAAACCCTGACCAAGCAACGCCGCGTGGATGATGAAGTATCTCGGTACGTAAAATCCTTTCGACGGGGAAGAAAACCGCAAGGTTTGACGGTACCCGTAGAAGAAGCCCCGGCTAACTCCGTGCCAGCAGCCGCGGTAATACGGGGGGGGCAAGTGTTGTTCGGAATTACTGGGCGGAAAGGGCGCGTAGGCGGTCTGCTACGTTGGATGTGAAAACTCTGGGCTTAACTCAGAGCCTGTATCCAAAACTGATAGG
+
CCCCCGGGGDDE;B;6@FEEGGGGGGG7@CC<9<EFG8F,CFG8:CC66CDEGGGG8FC8<EFGEG7FGEGGG:FFFGGGDCFDGF,,B?8F:BFGCF,A?=B,A,4AF@:@CEEGGFGCG+FEC@F+C>ACF<CEGGG=9CBG@7FFFE7<<FC*>:**:F9>FG*1*<CFG7FG7<FEEG7*,<A:8*<5:28?EGG0ACCF**9/*AC*A7<+<?*2:8*::8CCD*:C:5:8+:9=55C70++/*2::*9C9@*0*+*2++*+*/27)0:*00)*2*8<F0/**-*045<F?F***0
@M03506:14:000000000-AKVR1:1:1101:14788:2826 1:N:0:31
CGAACTCCTACGGGAGGCAGCAGTAGGGAATCTTGGACAATGGGCGAAAGCCTGATCCAGCGACGCCGCGTGGGGGACGAAGGCCCTCGGGTTGTAAACCCCTGTTGTTGGGAAAGAAGCCGGGCTTCGCCCGGTGACGGTACCCAACGAGGAAGCCCCGGCTAACTACGTGCCAGCAGCCGCGGTAAGACGTAGGGGGCGAGCGTGATCCGGATTCACTGGGCGTAAAGGGCGCGCAGGCGGCTACGTAAGTCCGGCGTGAAATCCCACGGCTCAACTGTGGAATTGCGTCGGATCGTGC
+
CCCCCFGGGGGGGGGGGGGGGGGGGCGGFGGFFG9A,EEGGGGGGGGGGFGGGFFGFFGGGCCGFGGFGEFEGGGGGGEGGGGGGGGGGGDGGGGGGGGFGGGGGGGGFFGGGGCGGGGGGGCEGGGC:FFGFGGGGGGGGGGFGGGGGGGGGGGGGGGGGDCFGGGGGDFGGGGGGGFG7<8?EGD>CCGE8;FGDCEEGC>EEE**2+3;>C*;CG?F9FFF>:85EFFG*=EEEECCEGGCE56C*<:A*<95/;DGGC3CCF+*39EB3)1+7)*9*07+0976<DD>DEB55))0.
@M03506:14:000000000-AKVR1:1:1101:9913:2838 1:N:0:31
CGAACTCCTACGGGAGGCAGCAGTTAGGAATCTTGGACAATGGGCGCAAGCCTGATCCAGCCATGCCGCGTGAGTGATGAAGGCCCTAGGGTTGTAAAGCTCTTTCAGCGGGGAAGATAATGACGGTACCCGCAGAAGAAGCCCCGGCTAACTTCGTGCCAGCAGCCGCGGTAATACGAAGGGGGCTAGCGTTGCTCGGAATCACTGGGCGTAAAGCGCACGTAGGCGGATTGTTAAGTCAGGGGTGAAATCCTGGAGCTCAACTCCAGAACTGCCTTTGATACTGGCGATCTTGAGTCCG
+
CCCCCGGGGGGGGGGGGGGGGGGGGGGGGGGGGGGGGGGGGGGGGGGGGGGGGGGGGGGGGGGGGGGGGGGGGGGGGGGGGGGGGGGGGGGGGGGGGGGGGGGGGGGGGGGGGGGGGGGGGGGGGGGGGGGGGGGGGGGGGGFGGGGGDGGGGGGGGGGGGGGGGGGGGGGGGGGGGGGFGGGGGGGGGGGGGGGGGGGGGGGGGFFGGGGCECGGGGGGGGGGECFGGGG*8CFGGGGGGG6CCGGFCFGF7CGFAFG7?CGGGGGGFD6FGGGGGFGF*/9CGFGFBGEFFFF?F?FFB
@M03506:14:000000000-AKVR1:1:1101:10930:2838 1:N:0:31
CGAACTCCTACGGGAGGCAGCAGTGGGGAATCTTGCACAATGGGCGAAAGCCTGATGCAGCGACGCCGCGTGGGGGACGAAGGCCCTCGGGTTGTAAACCCCTTTCGACGGGGAAGAAGCGAAAGTGACGGTACCCGTAGAAGAAGCCCCGGCTAACTACGTGCCAGCAGCCGCGGTAAGACGTAGGGGGCGAGCGTTGTCCGGATTTACTGGGCGTAAAGCGCGCGCAGGCGGCCCGTTACGTCGGATGTGAAAAACTGGGGCTCAACCCCAGGCCTGCACCGGATACTGGCGTGCCCGG
+
CCCCCGGGGGGGGGGGGGGGGGGGFFGGGGGGGGGGGGGGGGGGGGGGGGGGGGGGGFGGGG:FCEEDGGGGGGGGGGGGGCDCGGGGGGGFFEGGFGGGFGFFGGGCEEGGGGGGGDFGGCFDGCF9CFGFGD@FFFG@CCFCECDFFF7CEFDCGGGFGCC<<CCFF::FFCE5>CEGGGGG8*;C>CECEE8CGEEEFGGGGG5<CF+<CC8*28=FFDEEGG>:*::88C8E5C5EE*:*1:E9*/+00:97*8**3297*1AD?CC7D<C=*6755?F**)174**44)).)0)<)
@M03506:14:000000000-AKVR1:1:1101:12169:2863 1:N:0:31
CGAACTCCTACGGGAGGCAGCAGTGGGGAATTGTTCGCAATGGGCGCAAGCCTGACGACGCAACGCCGCGTGGAGGATGAAGACCTTCGGGTCGTAAACTCCTTTCGATCGAGACGAACGGCCTCCGGGTGAATAGTTCGGAGGAATGACGGTACCGAGAGAAGAAGCCCCGGCTAACTCCGTGCCAGCAGCCGCGGTAATACGGGGGGGGCAAGCGTTGTTCGGAATTACTGGGCGTAAAGGGCTCGTAGGTGGCCAACTAAGTCAGACGTGAAATCCCTCGGCTTAACCGGGGAACTGC
+
CCCCCGGGG-FGGGGGGGCGGGGGGGGGGGGGGGGGGGGGGGGGGGGGGGGGGGGGGGGGGGGGGGGGGGGGGGGGGGGGGGGGGGGGGGGGGGGGGGGGGGGGGGGGGGGGGGGGGGGGGGGGGFGGGF:F9FGGGGGGDCCEDGFFDGGGGD:FEGGEFDFGGGFC:FGGDGGGGGGFGE7CGGGGGG>>;88CG:?CCGGGCCEGGGGG5CGCEE58CGGGGG5C8:FGF68FG=);CGC==:*91:AEFGF*8)95??FGEFFF+9C:5*/<C?FD95)/AFD@BGF(<5>E)5?=*
@M03506:14:000000000-AKVR1:1:1101:10361:2868 1:N:0:31
CGAACTCCTACGGGAGGCAGCAGTAGGGAATCTTGGACAATGGACGAAAGTCTGATCCAGCGACGCCGCGTGGGGGACGAAGGCCCTCGGGTTGTAAACCCCTGTTGTTGGGAAAGAAGCCTGGCGCATAGCCCGGTGACGGTACCCGACGAGGAAGCCCCGGCTAACTACGTGCCAGCGGCCGCGGTAAGACGTAGGGGGCGAGCGTTAGCCGGACCCATTGGGCGTAAAGGGCGCGGCGGCGTCTACGTAAGTCCGGCGTGACACCCATTGGCATACCCGTTGTACTGCGCTCGGTACC
+
CCCCCGCDGGGGCCEGGGGGGGDFFC9FFFFGGG<<CFFGG<<,;+@+@FFGGFGAFCCEFF@FEGDEEEGGGGC@CEGGGDCGCG7<C@F<CCBEAD,4BBFGGAGEFGDE<BA<DBDFD,>+3@EC><CGFGECGGGGE7FE@FFE7F**<F7,=FFFGDDD::,CF@>:FFF7,:<<:*/8?>::**0+31/*;;E*8C>*1/*1;/*<E858**28*+0+*;>****33*:***)*2*1/1***2:*+/*30<)))*29=*:+****0*9<+*)**2).*:0*/):61)))))0)0*
@M03506:14:000000000-AKVR1:1:1101:18582:2868 1:N:0:31
CGAACTCCTACGGGAGGCAGCAGTGGGGAATTGTTCGCAATGGGCGCAAGCCTGACGACGCAACGCCGCGTGGAGGATGAAGGTCTTCGGATTGTAAACTCCTGTTGCCCGGGACGAAACGCCTCGACCTGACACGTCGAGGCCTGACGGTACCGGGTGAGGAAGCCCCGGCTAACTCTGTGCCAGCAGCCGCGGTATTACATAGGGGGCAAGCGTTGTTCGGAATTACTGGGCGTAAAGGGCGCGTAGGCGGCCTTCTAAGTCGCACGTGGAACCTCCGGGCCCAACCCGGGACACGGGT
+
CCCCCGGGFGGGGGGEGGGGEGGFFEGGDGFGGGGGEEGCFGGGGGGDEGGEGFDFGGGCCFGCFGCFGDGGG7FGFFFA<EF4CFGAFE@E=BF<E,,C,,:,EGGA?FCGGGE+7FEGF+>>FF73@@F8FD:CFF7C*5>FFFC,1>F::CF*=FC:=:F<+24<F**<C<::FCC,7?FF?:FG>CCECE>/?C:+:@++++0/**/1AFC>8*AFF8=5>C6+++++;7?**;*0+*/2**21*:07<*2/+1*29<00*)/9E5/.1**1*.575<)*20/)29<2)5))000.)
@M03506:14:000000000-AKVR1:1:1101:22013:2872 1:N:0:31
CGAACTCCTACGGGAGGCAGCAGTAGGGAATATTGGACAATGGGCGAAAGCCTGATCCAGCGACGCCGCGTGAGGGATGAAGGCCTTCGGGTTGTAAACCTCTGTTGTTGGGAAAGAAGCCGGGTGCATAACCCGGTGACGGTACCCAACGAGGAAGCCCCGGCTAACTACGTGCCAGCAGCCGCGGTGAGACGCAGGGGCCCAGCGTTATCCCGCCTCACTGGGCGTACACGGCCCGCACCCGCCCACGTCACCCCCGCGCCCAACCCCCCGGCCTACCCGCGCCACTCCCCCGCACCCC
+
CCCCCGGGGFGGGGGGGGGGGGGFGGGGGGGGGGGGGGGGGGGGGGGGGGGGGGGGGGGGGGGGGGGGCG:FEGGGGGGGGFFGGGGGGGGGCGGGGFFGGGGGGGGGFGGGFEGGGEFFBEGGGGEGGGGGGGGD:FFFGGDGDFGGGGGGCEGFGFEFGGGGCF?BCCEGFC@CGGGGGGGGGGG78FFDF******1/:/**2*/*/*0A+188*;0;0+*1;8:*/;+****2*9***:**2*/;*2/9*+>837D**)**/*/:>*)1)>C*)*2*.7**01<(*.()8)0)))75
@M03506:14:000000000-AKVR1:1:1101:12996:2895 1:N:0:31
CGAACTCCTACGGGAGGCAGCAGTCGAGAATTTTTGACAATGGGGGAAACCCTGATCGAGCGACGCCGCGTGGAGGATGAAGGTCTTCGGATTGTAAACTCCTGTCATTGGGGAACAAGGTGCATACGTTAACTGCGCGTGCATTGATAGTACCCGAAGAGGAAGAGACGGCTAACTCTGTGCCAGCAGCCGCGGTAATACAGAGGTCTCAAGCGTTGTTCGGATTCATTGGGCGTAAAGGGTGCGTAGGCGGCGCGGTAAGCCGGGTGTGAAATCTCGGAGCTTAACTCCGAAACTGGAT
+
CCCCCGGGGCGGEGGGGGGGGGGGGGGGG@FGGGGGDGFGGGGGGGGGGGGGGGGGGGDGGGGGGGGGGGGGGFGGEGGFEFGFGGGGGGGGGGGGGGGGFGGGGGGGGGGGGGGGGGGGGGGGGGGGGGGGGGGFGGGGGGGGGDAFFFGGEDFGGGDCCGGGGGGGGGGGGG7FEDGGGGGFGGG7CGGGGGEFGG9BFCFCGCFFCFFCFFGEGGEG9EC1A5@GCGGG5CG?CGGFGGEECEEGGG6CDG5CEFD)2<*+:CCCEDC97DFFF7<D5<>*+6765204)).8F*)0*
@M03506:14:000000000-AKVR1:1:1101:17124:2908 1:N:0:31
CGAACTCCTACGGGAGGCAGCAGTAAGGAATATTGGACAATGGTCGCAAGACTGATCCAGCCACGCCGCGTGAAGGATGACGGCCCTATGGGTTGTAAACTTCTTTTGTATGGGAAAAAACCCCTCTACGTGTAGAGGGCTGATTGTACCATAAGAATAAGGATCGGCTAACTCCGTGCCAGCAGCCGCGGTAATACGGAGGATCCAAGCGTTATCCGGATTCATTGGGTTTAAAGGGTGCGTAGGCGGAATGATAAGTCAGTGGTGAAATCTCGGAGCTTAACTCCGAAACTGCCATTGA
+
CCCCCGGGGGGGGGGGGGGGGGGGGGGGGGGGGGGGGGGFGGFFGGGGGGGGGGGGGGGGGGFE@FG@FGCG@CGGGGGGGDGGEGFGGGGGGGGGGGFFGGGGGGFFGGGGGGGFGGFGGGGGGGGGGGGGGGGGGGGDGFGGGGGGGDEGCFFGGGGGGGGDGGGGD>FFGGGGGGGGGGGGGFGEEEEGGGGGGGGGGDECFGFGGGGGGGGGGGGGGEGFGGGCDE=E6?EFGGGGGGGGDG6CGD:5DFFDCF:CFF>CGGG=FFDF*:<53><FFF6C<=*<6379?F7@??*0/
@M03506:14:000000000-AKVR1:1:1101:13021:2946 1:N:0:31
CGAACTCCTACGGGAGGCAGCAGTCGAGAATTTTTGACAATGGGGGAAACCCTGATCGAGCGACGCCGCGTGGAGGATGAAGGTCTTCGGATTGTAAACTTCTGTCATTGGGGAACAAGGTGCATACATTAACTGCGTGTGCATTGATAGTACTCGAAGAGGAAGAGACGGCTAACTCTGTGCCAGCAGCCGCGGTAATACAGAGCTCTCAAGCGTTGTTCGGATTCATTGGGCGTAAAGGGTGCGTAGGCGGCGCGGTAAGTCGGGTGTGAAATCTCGGGGCTTAACTCCGAAACTGCAT
+
CCCCCGGGGFGGGGGGGGGGGGGGGGGGGGGGGGGGGGGGGGGGGGGGGGGGGGGGGGGGGGGGGGGGGGFFGFGGGGGGGGGGGGGGGGGGGGGGFGGGGGGGGGGGGFGGGGGGGGGGGGGGGGG9DFGGGGGGGGEGGGGGGGFGGGGGGFGGGGGGGGGGGGGGGGGGGGGGGGFCGGGGFGGGGGGGGGGGGGGGGGGGGFGGGGGGGGG;EGGFFGGE>EGCG7CCFGGGCE7EGGGGGGEGGGGGGGD3CDCDCG>FGGCCE5E=FC79:**7DFF*:?>FB7:257>E**096
@M03506:14:000000000-AKVR1:1:1101:10173:2982 1:N:0:31
CGAACTCCTACGGAAGGCAGCAGTGGGGAATTGTTCGCAATGGGCGCAAGCCTGACGACGCAACGCCGCGTGGAGGACGAAGACCTTCGGGTCGTAAGCTCCTTTCGATCGAGACGAATGGCCTTCGGGTGAACAATCCGGAGGAATGACGGTACCGAGAGAAGAAGCCCCGGCTAACTCCGTGCCAGCAGCCGCGGTAATACGGGGGGGGCAAGCGTTGTTCGGAATTACTGGGCGTAAAGGGCTCGTAGGCGGCCAACTAAGTCAGACGTGAAATCCCTCGGCTTAACCGGGGAACTGC
+
CCCCCGGGGGGGGGGGGGGGGGGGFGGGGGGGGGGGGGGGGGGGGGGGGGGGGGGGGGGGGGGGGGGGGGGGGGGGGGGGGDGGGGGGGGGGGGGGGGGGGGGGGGGG9CFDGGGGGGGGGGGGGGGGGGGGGGGGGGGGGGGDF7FGGGGGGGGGGGDCFGGGGGGGGGGGGGGGGGCGGGGGGGGGGFGGEGGGGEC>FCFGGEEEGGGGGE5@EGDEEGGGGGEGFGGGGGC8EC)?5<CCE6*92>FCFGC):DGF*C<6<CC796E>D*9<C7CG4@DCG@DFAG=>:BBE3.)9*
@M03506:14:000000000-AKVR1:1:1101:12316:2991 1:N:0:31
CGAACTCCTACGGGAGGCAGCAGTGGGGAATATTGGACAATGGGGGCAACCCTGATCCAGCAATGCCGCGTGTGTGAAGAAGGCCTGCGGGTTGTAAAGCACTTTCGTTGGGGAGGAGATAGTTGGGGGGATAAGCTCTGACTGGAGACGCTACCCAAAGAAGAAGCACCGGCTAACTCTGTGCCAGCAGCCGCTGTAATACAGAGGGTGCAAGCGTTAATCGGAATTACTGGGCGTAAAGCGCACGTAGGTGGTTGATTAAGTTGGAGGTGGAATCCCCGGGCTTAAGCTGGGAGGGTTA
+
CCCCCGGGG@FGGGGGGGGGGGGFGGGGGGGGGGGGGGGGGGGGGGGGGGGGGGGGGGGGFGCGFFGGGGGGGGGGGGGFGGGGGGGGGGGGGGGGGGGFFFFGGGGGGFGGGGGGGGGGGGGGCF7CGDDGGGGG<FGFFGGGGGGFGGDGCGFFG5A2@8CF+<FGGFECEGEFGCFGGG?7CGGGGGGCEC*:AC+AEGGGG<88;EGF9FGG8C519@58*A5@@C<<+:*****/++2***21:55+*::*;:*;+0*0+2+**12)*77?=)*1/7)::5**.:6:F:45))0).
@M03506:14:000000000-AKVR1:1:1101:10771:2993 1:N:0:31
CGAACTCCTACGGGAGGCAGCAGTGGGGAATATTGGACAATGGGCGCAAGCCTGATCCAGCCATGCCGCGTGAGTGATGAAGGCCTTAGGGTTGTAAAGCTCTTTCAGCGGGGAAGATAATGACGGTACCCGCAGAAGAAGCCCCGGCTAACTTCGTGCCAGCAGCCGCGGTAATACGAAGGGGGCTAGCGTTGCTCGGAATCACTGGGCGTAAAGCGCACGTAGGCGGATCTTTAAGTCAGGGGTGAAATCCTGGAGCTCAACTCCAGAACTGCCTTTGATACTGGGGATCTCGAGTCCG
+
CCCCCGGGGGGGGGGGGGGGGGGGGGGGGGGGGGGGGGGGGGGGGGGGGGGGGGGGGGGGGGGGGGGGGGGGDFFGGGGGGGGGGGGGGGGGGGGGGGGGGGGGGGGGGGGGGGGGGGGGGGGGGGGGGGGGGGGGGGGGGGGGGGGGGGGGGGGGGGGGGGGGGGFGGGGGGGGGFGGGGGDDGCECCFGGGCEFGEGGEGGGGGGGFGGGGDFFGGDGGGGGGGGGGGECEGGGF7>GG<FEGEEFF7<CC+368<FCFDC60*39CFGFGGGGF6C:CF=EGFC@FDBF4@F).0)0)
@M03506:14:000000000-AKVR1:1:1101:19410:2997 1:N:0:31
CGAACTCCTACGGGAGGCAGCAGTGGGGAATTTTTCGCAATGGGGGCAACCCTGACGAAGCAACGCCGCGTGGAGGATGAAGGCCCTAGCGGTCGTAAACTCCTGTCTAGCGGGACGAAAGTTTTTACGGCAAATAGCCGTAGAGATTGACTGTACCGCTGGAGGAAGCTCCGGCTAACTCCGTGCCAGCAGCCGCGGTAATACGGGGGGGCGAGCGTTGGTCGGATTTACTGGGCGGAAAGGGCGCGCAGGCGGCTATTTTGTTCAGGCGTGAAAGCCCCGGGCTTAACCTGGGAACTGC
+
CCCCCGGGGGGGGGGGGGGGGGGGGGGGGGGGGGGGGGGGGGGGGGGGGGGGGGGGGCFFGGGGGGGGGGGGGGGGGGGGGGGGGGGFGGGGGGGGGGGEFGGGGGGGGGGGGGGGGGGGGGGFFGGGGGGGGGGGGGGGGGGDGGGGGGGGGGGGGGGGGGGGGDGGGGGGGGGGDGGGGGGGGGGGGGFFGFGGGG/8CGGGGDGGGGGGGGCEE=5C*;0?E88=9FGCCF5AE83*:CFE*5:CCGGGGGDDE39>FG***2<DGF:77CFGF?<*9>@C5)9@>CF2>FF4;5:/*
@M03506:14:000000000-AKVR1:1:1101:16960:3003 1:N:0:31
CGAACTCCTACGGGAGGCAGCAGTGGGGAATATTGGACAATGGGCGCAAGCCTGATCCAGCCATGCCGCGTGAGTGATGAAGGCCCTAGGGTTGTAAAGCTCTTTTGGCGGGGACGATGATGACGGTACCCGCAGAATAAGCCCCGGCTAACTTCGTGCCAGCAGCCGCGGTAAGACGAAGGGGGCTAGCGTTGTTCGGAATTACTGGGCGTAAAGCGCGTGTAGGCGGTTGCCCAAGTCGGGTGTGAAAGCCTTGAGCTCAACTCAAGAAATGCACTCGGTACTGGGTGACTAGAGGACC
+
CCCCCGGGGGGGGGGGGGGGGGGGGGGGGGGGGGGGGGGGGGGGGGGGGGGGGGGGGGGFGGGGGGGGGGGGFGGGGGGGGGGGGGGGGGGGGGGGGGGGGGGGGGGGGGGGGGGGEGGGGGGGGGGGFGGGGGGGGGGGGGGGGGGGGGGGGGGGGGGGGFGGGGGGGGGGGGGGGGDFGGGGGGGGGGGGGGGGGGD>CFGGGGFGFGG?>EFGGGGGEE5FGGGGGGGEFGGG5EFFGGGFGCCFFGGDFG?4<?D*<EGGGGCFFFEFFDGDCFGGGFFGGFGFFCF>FBF??FFF@
@M03506:14:000000000-AKVR1:1:1101:21719:3027 1:N:0:31
CGAACTCCTACGGGAGGCAGCAGTAAGGAGTATTGCGCAATGGGCGAAAGCCTGACGCAGCGACGCCGCGTGGGGGATGAAGGTCTTCGGATTGTAAACCCCTTTCGGGAGGGAAGATGGAACGAGCAATCGTTCGGACGGTACCTCCAGAAGCAGCCACGGCTAACTTCGTGCCAGCAGCCGCGGTAATACGAAGGTGGCAAGCGTTATTCGGATTTACTGGGCGTACAGGGAGCGTAGGCGGTTCGGTAAGCCCTCTGTTAAATCTCCGGGCTTAACTCGGAGCCTGCAGTCGAAACTG
+
CCCCCGGGG9FEGGGGGGGGGGGGGGGGGGGGGGGGGGEGGGFGGGGGGGGGGEGGGGGGGGGGGGGGGGGGGGGGGGGGGGGGGGGGGGDGGGGGGGGFFFGGGGDFGCEGGGGGGGGGGGGGGGGGGGGE>FFGGEG>EGGEFGGGGGGFFGGGGGGGGGGGGGGGGFCBGGGGGGCFGGGGGGGGGGGGGFGGGCGFGG6FFGEGCFGGGG>EGFGGGEFFFGEEGGFFG5E::EDEEGGGGDEDEA=*9CFC?;*9<+0<<*<*<7C37C3=F4:C75:5*<9?<F:?6?7DF3>B9
@M03506:14:000000000-AKVR1:1:1101:7873:3032 1:N:0:31
CGAACTCCTCCGGGAGGCAGCAGTGGGGAATTGTTCGCAATGGGCGCAAGCCTGACGACGCAACGCCGCGTGGAGGATGAAGATCTTCGGGTCGTAAACTCCTTTCGATCGAGACGAACGGCCTCCGGGTGAACAATCCGGAGGAATGACGGTACCGAGAGAAGAAGCCCCGGCTAACTCCGTGCCAGCAGCCGCGGTAATACGGGGGGGGCAAGCGATGTTCGGAATTACTGGGCGTAAAGGGCTCGTAGGTGGCCAACTAAGTCAGACGTGAAATCCCTCGGCCTCACCGGGGAACTGC
+
CCCCCGGGG-CFGGGGGGGGGGGGGGGGGGGGGGGGGGGGGGGGGGGGGGGGGGGGGGGGGGGGGGGGGGFGGGGGGGGGGGGGGGGGGGGGGGGGGGGGGGGGGGGGGFGGGGGGGGGGGGGGGGGGGGGGGG9DGGGGGGGGGGGGGGGGGGGGG7FFFCFFG@FGGGECEGGEFGGCGGGGGGGGGCFGGGGGGGGGGFGGGGGGGEGGC@FGGGGEFGGGGGDGCFG79788CEG=5CE:CFGG8CF5:FCCEFGFGG:EC*<:+2C5DFFGDFFCC>>DE)9).9@FBDB35;?F4
@M03506:14:000000000-AKVR1:1:1101:13511:3036 1:N:0:31
CGAACTTCTACGGGAGGCAGCAGTGGGGAATATTGGACAATGGGCGAAAGCCTGATCCAGCCATGCCGCGTGAGTGATGAAGGCCCTAGGGTTGTAAAGCTCTTTCAACGGTGAAGATAATGACGGTAACCGTAGAAGAAGCCCCGGCTAACTTCGTGCCAGCAGCCGCGGTAATACGAAGGGGGCTAGCGTTGTTCGGAATTACTGGGCGTAAAGCGCACGTAGGCGGACTATTAAGTCAGGGGTGAAATCCCGGGGCTCAACCCCGGAACTGCCTTTGATACTGGTAGTCTCGAGTCCG
+
CCCCCGGGGDGGGGGGGGGGGGGGGGGGDGGGGGGGGGGGGGGGGGGGGGGGGGGGGGGGGGGGGGGGGGEFGGGGGGGGGGGGGGGFGGGGGGGGGGGGGGGGGGGGGGGGGGGGGGGGGGGGGGGGGGGGGGECFGGGGGGGGGGGGGGGGGGGGGGGGGGGGGGGGGGGEGGGGGFCCGGGGGGGGGGGGGGGGGGGGGCGGGECGGGCEGFFGGGGGGGFGGGGGGGGGGGGGGGFGGGGEGCCAEEFDGEC5:D<FGGCGDEDGGGDDD=CD4FFF?FGC47B<CFFFFFFF?)9>
@M03506:14:000000000-AKVR1:1:1101:23123:3036 1:N:0:31
CGAACTCCTACGGGAGGCAGCAGCTAGGAATCTTGGGAATGGGCGAAAGCCTGACCCAGCAACGCCGCGTGAGCGATGAAGGCCCTCGGGTTGTAAAGCTCTTTTGCAGGGGAAGATGATGACGGTACCCTGCGAATAAGCCACGGCTAACTACGTGCCAGCAGCCGCGGTAATACGTAGGTGGCAAGCGTTGTCCGGATTTACTGGGCGTAAAGGGCGTGCAGGCGGTCTGCTAAGTCTAGGGTGAAAGCTCCCGGCTTAACCGGGAGAGGTACTTGGATACGGGTGGACGTGAGGGAGG
+
CCCCCGGGG@FCFFEGGGGGGGGGGGGGGGGGGGGGGGGGFGCFGGFGGGGG@FGFGGGGGGGGG@EGDFGGGGGGGGGAFGGGGGGGGGGEFGGGGGFGGGGGFAFEGGDECGDFGFABFEFEGFFFGGGGFGGGGGGGG=FFGGGDGGGGGGGGEGDEEEFGGFGGGF:FEFGGFGGGGG9*:<FGGEGECCEF>EGGGGGF:BFGFDC5?*AFEGGGDGD7;EEE?CEGGG?ECC:0+3A7:/CC7CCC6<:C*<3)A7:C59795*75***+*/96*19**7)8;3?(77)75>>5>
@M03506:14:000000000-AKVR1:1:1101:13704:3040 1:N:0:31
CGAACTCCTACGGGAGGCAGCAGTCGAGAATTTTTCTCAATGGGGGAAACCCTGAAGGAGCGGCGCCGCGTGGAGGATGAAGGTCTTCGGATTGTAAACTCCTGTCATTGGGGAACAAGGTGCATACGTTAACTGCGTGTGCATTGATAGTACCCGAAGAGGAAGAGACGGCTAACTCTGTGCCAGCAGCCGCGGTAATACAGAGGTCTCAAGCGTTGTTCGGATTCATTGGGCGTAAAGGGTGCGTAGGCGGCGCGGTAAGTCGGGTGTGAAATCTTGGAGCTTAACTCCGAAACTGCAT
+
CCCCCGGGGCFGGGGGGGGGGGGGGGGGGEGGGGGGGGGGGGGGGGGGGGGGGGGGGGGGGGGGGGGGGGFFGGGGFGGGGGGGGGGGGGGGGGGGGGGGGGGGGGGGGGGGGGGGGGGGGGGGGGGGGGGGGGGGGEGGGGGGFGGGGGGGGGGGDGGGGGGGGGGGGGGGGGGF@FGGEFGGGGGFGGGGDGGEGGGFFC@FFDGGGGGGGGGEGGCFGGG8EGFDGGEGGGGGGG5CFDFGEGC<C=CGGD5CEBDDEG>CE5CCC15/2779C4>7*07EF*C=>7)-)07>?@?=1
@M03506:14:000000000-AKVR1:1:1101:6590:3051 1:N:0:31
CGAACTCCTACGGGAGGCAGCAGCAAGGAATTTTCGTCAATGGGCGCAAGCCTGAACGAGCAACGCCGCGTGGAGGACGACGGCCTTCGGGTTGTAAACTCCTTTTGCGGGGGACGATGATGACGGTACCCCGCGAATAAGGCTCGGCTAACTCTGTGCCAGCAGCCGCGGTAATACAGAGGAGCCAAGCGTTGTCCGGATTGACTGGGCGTAAAGCGCACGCAGGCGGACGCGCGCGTGGGGTGTGAAATCTGGCCGCTTAACGGCCAGGCGCCATCCCATACGGCGGGTCTGGAGCTAT
+
CCCCCGGGG-CEGGGGGGGGGGGGGGGGFGGGGGGGGGGGGCFFGGGGGGGGGGDGGGGGGGGGGGGGGGFGGEGGGGGGGGGGGGGGGGGGGGGGGGGFGGGGGGGGGGGGGGGGGGGGGGGGGGGFGGGGGGGGGGG9FGGGGGGGGDGGGGGGGGGGGGGGGGGGGGGGGGGGGGGGGGFEGGGGGGGGEGCGGGGCGGDFGGGFGGGEGGFCEGGGGGGEGGGCGGGGGCGGGDGGGGGGEGD>9<?9CFGFFBDD*AFFGGGC*7=@59<C*)5/**.A=BG@>G>>45F/<F57*
@M03506:14:000000000-AKVR1:1:1101:18727:3058 1:N:0:31
CGAACTCCTACGGGAGGCAGCAGTGGGGAATTGTTCGCAATGGGCGCAAGCCTGACGACGCAACGCCGCGTGGAGGACGAAGACCTTCGGGTCGTAAGCTCCTTTCGATCGAGACGAACGGTCTCCGGGTGAACAATCCGGAGGAGTGACGGTACCGAGAGAAGAAGCCCCGGCTAACTCCGTGCCAGCAGCCGCGGTAATACGGGGGGGGCCAGCGTTGTTCGGAGTTACTGGGCGTAAAGGGCTTGTAGGTGGCCAACTAAGTCAGACGTGAAATCCCGCAGCTTAACTGGGGAACTGG
+
CCCCCGGGGGGGGGGGGGGGGGGGGGGGGGGGGGGGGGGGGGGGGGGGGGGGGGGGGGGGGGGGGGGGGGGGGGGGGGEGGGGGGGGGGGGGGGGGGGGGGGGGGGGGGGGGGGGGGGGGGEGGGGDEEGGGGGGGG?CGGFGFGDFGGGGGGGGGGGGGGFGGGGGGGGGGFDG>EGGFGGGFDGGGFFE6CEGGGC*AFGFGEEGGGG5**2@CGGDGGFGEGG*;8+C+9788C*/;*9C*50:5*0<<7?F*;)/**<DG3:FG+>E:743+***9*78>E)**.*9)7)7)8))9/
@M03506:14:000000000-AKVR1:1:1101:9351:3107 1:N:0:31
CGAACTCCTACGGGAGGCAGCAGTGAGGAATATTGCGCAATGGACGACAGTCTGACGCAGCGACGCCGCGTGGGGGATGAAGGCCTTCGGGTTGTAAACCCCTTTCAGGAGGGAAGATGGGACGGGTAACCGTTCGGACGGTACCTCCAGAAGCAGCCACGGCTAACTCTGTGCCAGCAGCCGCGGTAAGACAGAGGTGGCAAGCGTTGTTCGGATTTACTGGGCGTAAAGGGCGCGTAGGCGGCCACTGCAAGTCGGGTGTGAAATCTCCGGGCTTAACCCGGAAAGGTCAATCGATACT
+
CCCCCGGGGGGGGGGGGGGGGGGFGGGGGGGGGGGGEEGGGGGGGGGGGGGGGGGGGGGGGGGGGGGGGGGGGGGGGGGGGGGGGGGGGGGGGGGGGGGGGGGGGGGGGGGGGGGGGGGGGGGGGGGGGFGGGGGGGGGGGGGGGFGGGGGGGGGGGGFFGGG7FDFFGFGGGGGGGGGGGFEDFGGGGGGGGGFGFCGGGGGGGGC*?>5CEGGD>?FFGGGGGG5?EFF?CG5=E:DEECEG=EECGGGGGGCFGF)9ECGF7:?CF>FBGGGD<6CFCFBC5>C@07=2F=FF>FFB8
@M03506:14:000000000-AKVR1:1:1101:22073:3121 1:N:0:31
CGAACTCTACGGGAGGCAGCAGTGGGGGATCTTGCGCAATGGGCGAAAGCCTGACGCAGCGACGCCGCGTGCGGGAAGAAGGCCTTCGGGTTGTAAACCGCTTTCAGGTGGGACGAAGCTACTCAGGTTAATAGCCCAGAGGGTGACGGTACCTCCAGAAGAAGCCCCGGCTAACTACGTGCCAGCAGCCGCGGTAATACGTAGGGGGCAAGAGATGTCCGGATTTATTGGGAGTAAAGGGCTCGTAGGTGCGCAACTGAGTCAGACGTGAAATCCCTCGGCTTAACCGGGGAACTGCGTG
+
C9CCCCFGCEGGGCGGGGGGGGGGFGGGGGGGGEGCGGGGGGGGGGGGGGGGGG@FGGGGDGGGGGGGGF7FCEGGEFGGGGGFBE9?@ECFGGGGGGGGGGGGGGC9,BBFFGGEG7*DFEFGFF,38==9CDC@3<:,D7>FGCF@7111CF,<7<::C7<FCFGF>EDC:<@:BFEF<**,,*2;FF8*88:**3+9*+<8:C>::*28*;*+0<99:C5E*<+3<9CF=:?FF<23C=6CGD*/A?F+/**9*)2*++2<9*<9AC57*2*306*77).:<FGB03<17)0)**7@)
@M03506:14:000000000-AKVR1:1:1101:14932:3129 1:N:0:31
CGAACTCCTACGGGAGGCAGCAGTGGGGAATCTTGCGCAATGGCCTAACGGCTGACGCAGCGACGCCGCGTGTGGGATGAAGCTCTTCGGAGTGTAAACCACTGTTGCCCGGGACGAACAGCTCGATTAGTCGAGCCTGACGGTACCGGGTGAGGAAGCACCGGCTAACTCCGTGCCAGCAGCCGCGGTAATACGGGGGGTGCGAGCGTTGTCCGGAATCGCTGGGCGTAAAGGGCGCGTAGGCGGCTCTGTGCGTCGGGCGGGAAAGGCCGGGGCTCAACCCAGGAAGGCCGCTCGATAC
+
CCCCCGGGGGGGGGGGGGGGGGGGGGGGGGGGGGGGEEGGGFGGGGGGGGGGGGGGGGGGGGGGGGGGGGGG:FFGGGGGGGGFGGGGGGDGGGGGFGGGGGGGAFGGGGFGG7=CGGGGGGFGE7>FDCFFGCCFGCCFFGGGF7FDGG>FFBFDFEGFECGDGGEFF<FGGFGGGGGGGGGGGGGGEEGGGGGGGGGDEDGD8E5?E>C>F9CECCC981;CCE*82?88CCE5=5DECGDFGD*);+<3:?:>*)9)**)/:7CFF4C>)9DGG5CFFF::579>(*),7))))).))
@M03506:14:000000000-AKVR1:1:1101:12090:3148 1:N:0:31
CGAACTCCTACGGGAGGCAGCAGTAGGGAATATTGGACAATGGGCGAAAGCCTGATCCAGCGACGCCGCGTGAGGGATGAAGGCCTTCGGGTTGTAAACCTCTGTTGTTGGGAAAGAAGCCGGGTGCATAACCCGGTGACGGTACCCAACGAGGAAGCCCCGGCTAACTACGTGCCAGCAGCCGCGGTGAGACGTAGGGGGCGAGCGTTATCCGGATTCACTGGGCGTAAAGGGCGCGTAGGCGGTTACGTAAGTCGGATGTGAATAGTCACGGCTCAACTGTGATCGTGCATCGGATACT
+
CCCCCGGGG-FFGGGGGGGGCGGGCFGGGGGGGGFFFGGGGGCGGGCGGGGGGGGGGG,@FEGGGGGGGGGGBGGGGGGGGFGGGGGGGGGGGGGGGGCFGGGGGGGGFGFGEEFGDFGGGGGDFGGGGDFFFEEGG:DFGGGFBFGGGGEFF@FCFF7CFECFFDGFF@ACAFGGGGGGGGGDGGGEE:FCFGBFGG>CGEG*88CCE5A@FCC/8?CECFC@>CEEE?CF7C=EGGDGGD?EE55<8EG65CFG*5)9CA7C+*37<:9@GG)*7*00:?FF<7FFFGD:FF>@:B)99
@M03506:14:000000000-AKVR1:1:1101:17709:3155 1:N:0:31
CGAACTCCTACGGGAGGCAGCAGCTAGGAATCTTGGGAATGCGCGAAAGCGTGACCCTGCAACGCCGCGTGGGCGATGAAGGCCTTCGGGTCGTAAAGCCCTTTTGTAGGGGACGATAGTGACGGTACCTTGCGAATAAGCCACGGCTAACTACGTGCCAGCAGCCGCGGTAATACGTAGGTGGCAAGCGTTGTCCGGATTTACTGGGCGTAAAGGGCGTGCAGGCGGTCTGTTAAGTTCAGGGTGAAAGCTCCCGGCCCAACTGGGAGAGGTCCTTGGATACTGGCAGACTTGAGGGAGG
+
CCCCCGGGGGGGGGGGGGGGGGGGGGGGGGGGGGGGGGGGGGGGGGGGGGGGGGGGGGGGGGGGGGGGGEGGGGGGGEFFGGGGGGGGGGGGGGGGGGGGGGGGGGGGGGGGGGGGGGGGGGGGGGGGGGGGGGGGGGGGGGGGC<@FGFGGGGGGGGGGFGCEGGDEGGGFGFGGGFGGGGFGGGGG>FFDEGCGGGEGGFGGGGGGGGECECCFGGGGGGGGGGGGCEEGGFFFGF79FGGG655FFG699FGGG3)):7DGF4F9=75>67C?DF4*099?9FFFFDF0?BB@FD7@E
@M03506:14:000000000-AKVR1:1:1101:18630:3160 1:N:0:31
CGAACTCCTACGGGAGGCAGCAGTCGGGAATTTTGGGCAATGGGCGAAAGCCTGACCCAGCAACGCCGCGTGAAGGATGAAATCCCTCGGGATGTAAACTTCGCAAGAACGGGAAGAATAAGTAGGGGACAATACCCCCTATGATGACGGTACCGTTTGTAAGCTCCGGCTAACTCCGTGCCAGCAGCCGCGGTAATACGGGGGGAGCAAGCGTTGTTCGGATTTACTGGGCGTAAAGGGCGCGTAGGCGGCCAGCACAAGTCAGTTGTGAAATCTCCGAGCTTAACTCGGAAAGGTCAAC
+
CCCCCGGGGGGGGGGGGGGGGGGGGGGGGGGGGGGGGGGGGGGGGGGGGGGGGGGGGGGGGGGGGGGGGGGGGGGGGGGGGGGGGGGFFGGGGGGGGGGGGGGGGGGGGGGGGGGGGGGGGGGGGGGGGGGGGFGGGGGGGGGGGGGGGGGGGGGGGGGGGGGG;FEEFGGGGGGGGGGGGGGGGGGGGGGGGCCCGGGGGGGGGDEGGGGGGEGGEGFDCE*CEDGGFFGGGGEECGFGGGCE*>CDGEGGGEGGG>GCEFCFG7:C9<<FFGGGGFGDDE:+09C@AG>078>:*9@??
@M03506:14:000000000-AKVR1:1:1101:14462:3196 1:N:0:31
CGAACTCCTACGGGAGGCAGCAGTGGGGAATATTGCGCAATGGACGAAAGTCTGACGCAGCGACGCCGCGTGTGGGATGACGGTCTTCGGATTGTAAACCACTGTCGGGAGGGACGAATACGCCGCAAGGCGGGTGACGGTACCTCCAAAGGAAGCACCGGCTAACTCCGTGCCAGCAGCCGCGGTAATACGGAGGGTGCGAGTGTTGTCCGGCATCACTGGGCGTAAAGGGCGCGTAGGCGGCCTGATAAGTAGGGGGTGAAAACCTGCGGCTTAACCGCCGGGCTGCCTTCTCAACTTC
+
CCCCCGFGGGGGGGGGGGGGEGGEGGGGG>FDFGGGGGGGGFGCEGGEGEFGGGGGGGECGFFGEGG7BFGGGGGGGFGGGGGEGDGFGGECCGGGGAFGGGGFEEFFEFGCEEEFEGGGFC@FCG@FEFGCCDFGGGGGCGCF:<B<:,2=<@BFDGGGDFC:EE9<C8A:EF9<**;A/12:?C88EC+:A88E*;/*8*:28EF5CF78C*2:<@+++888::C55<+8;:EG**/89:E=EE*0:3A+77+>8>D)**2<+0/200:D)/70*7*)1)8CE>D5(7@)0*019.79*
@M03506:14:000000000-AKVR1:1:1101:16843:3198 1:N:0:31
CGAACTCCTACGGGAGGCAGCAGCGGGGAATCTTGCGCAATGGGCGAAAGCCTGACGCAGCGACGCCGCGTGAGGGAAGAAGGCCTTCGGGTTGTAAACCTCTTTCAGGAGGGACGAAGCCACTCGGGTTAATAGCCCAGAGGGTGACGGTACCTCCAGAAGAAGCCCCGGCTAACTACGTGCCAGCAGCCGCGGTAATACGTAGGGGGCAAGCGTTGTCCGGATTTATTGGGCGTAAAGAGCGTGTAGGCGGCCAGGTAGGGCTGCTGTGAAAACTCGAGGCTTAACCTCGAGCTGTCGG
+
CCCCCGGGGGGGGGGGGGGGGGGGGGGGGGGGGGGGGGGGGGFGGGGGGGGGGGGGGGD@FGGGGGGGGGFGEGGGGGGGGGGGFGGGGGGGGGGGGGGGGGGGGGGGGGGGGGGGGECGDFE<FC@GGGGGGGGGGGGGGGGGGECFGGCE@ACFFGGGGGG?FGGGGE:=FCGG9:FGGGGGGF>FEGFD:EE8EEGFGGG?CGDGGDDCFGGDG5?::CGCCGF??CCCFGD87**2:C6C*/A7:?CEDC:DGFD*A5**:**2CD67CFFGGF<*1:>=C9**-*0().0))/*)0
@M03506:14:000000000-AKVR1:1:1101:21430:3215 1:N:0:31
CGAACTCCTACGGGAGGCAGCAGTGGGGAATATTGGACAATGGGCGCAAGCCTGATCCAGCCATGCCTCGTGGATGATGAAGGCCCTAGGGTTGTAAAGTCCTTTCGTCGGGGAAGATAATGACGTTACCCGCAGAAGAAGCCCCGGCTAACTTCTTGCCAGCATCCGCGGTAATACGAAGGGGGCTAGCGTTGCTCGGAATCACTGGGCGTTAAGCGCTCGTAGGCGGACTCGTAAGTCGGTGTTGAAATCCTGGAGCTCAACTCCATAACTGCCTTCGATACTGGGAGTCCCGACTACC
+
CCCCCGGGGFGGCFGC7FEGGFFGDGFEGEFGGG<CFGGGGF,,C++@::FFGCEEGGGGFGGG88E<AFFE7,CF8F<FC?FGEEGG8<<FE@F?,<EEEFGGGFD,C7++=4B:FA9A<FFF7+DEG?=++>C+BF<A8,AFC+:F@+@>F=@,@F,D<:E,,@BF<CFEF*@,>F*>7*1F*=F=FFGGGGGD>885*=+22?+<*:*=*;*@+1C*88*;;8:*8/88?A;A6;?7C*:***2*2<E97<<F6:F*+39FF>F6+*+9***:C?4*197=:0*70*8:6)).)0)9)
@M03506:14:000000000-AKVR1:1:1101:15671:3220 1:N:0:31
CGAACTCCTACGGGAGGCAGCAGTGGGGAATCTTGCACAATGGGCGAAAGCCTGATGCAGCGACGCCGCGTGGGGGATGAAGCTTCTCGGAGTGTAAACCCCTTTCGATCCGGACGAATGCCTCGCAAGAGGAGTGACGGTACGGATATAAGAAGCCCCGGCTAACTACGTGCCAGCAGCCGCGGTAAGACGTAGGGGGCCAGCGTTGTTCGGAATTACTGGGTGTAAAGGGTTCGTAGGCGGTGCGGCAAGTTGGGAGTGAAATCTCTGGGCGCAACCCAGAGGCTGCTTCCAAAACTGC
+
CCCCCGGGGGGGGGGGGGGGGGGGGGGGGGGGGGGGGGGGGGGGGGGGGGGGGGGGGGGGGDGGGGGGGGGGGGGGGGGGGGGGGGGGGGGEGGGGFGGGGGGGGGGDGGGGGGGGCFFFGGGGGGGGGGGGGGGGFGFGGGGGGGGGGGGGGGGGGGGGGGECEGGGGGFGGFCFGFGGGGGGGEEGGGGGFGGGGGGGGGGFEG5EGC98ED5CGCFEGGG@EC?CGFGG:FFGG65=E5EEEGGGGECF7+A4C>D7=FDEF7C7C:FFG)>EGBFG37:=:>FF?FFFFFF*>FF?=
@M03506:14:000000000-AKVR1:1:1101:8896:3241 1:N:0:31
CGAACTCCTACGGGAGGCAGCAGTGGGGAATTGTTCGCAATGGGCGCAAGCCTGACGACGCAACGCCGCGTGGAGGACGAAGATCTTCGGGTCGTAAACTCCTGTCGAGTGGGAAGAATGGTTCGGGGGTGAATACCCTTCGGAATTGACGGTACCACTAAAGGAAGCCCCGGCTAACTCCGTGCCAGCAGCCGCGGTAATACGGGGGGGGCAAGCGTTGTTCGGAATTACTGGGCGTAAAGGGCTCGTAGGCGGCCAACTAAGTCGGATGTGAAGTACCCAGGCTTAACCTGGGAACTGA
+
CCCCCCFG9EEEGGE@F@@;,FF@ACFCFGGGEGGABEGGC9EFFGGGGGFG8FEC7@FGGG7=FEFFCEEEGCFFD7CEGEG9EFFGGGGGGGGFGGGGGGGDDGGGGGGGGFGEGGCFCCFCFFEGGG:FFGGFFGDFGGCCCF7<;,=C<<C<:<<CF7FFGGF72C7<FCCG<CC+882AE5@G*0;CEGGGD?EG<9+2;8ECECE>EFG*?1CEGGDCCC5CGEC9@6*;7:DDFGG5/0*/2*2:CCC3?.79*3*2+:=<557<7DF+?*:*69>:55*9)2065FF:?::6*
@M03506:14:000000000-AKVR1:1:1101:18691:3269 1:N:0:31
CGAACTCCTACGGGAGGCAGCAGTCGAGAATTTTTCTCAATGGGGGAAACCCTGAAGGAGCGACGCCGCGTGGAGGATGAAGGTCTTCGGATTGTAAACTCCTGTCATTTGGGAACAAGGTGAGCGCGTTAACTGCGCGCGCATTGATAGTACCAGAAGAGGAAGAGACGGCTAACTCTGTGCCAGCAGCCGCGGTAATACAGAGGTCTCAAGCGTTGTTCGGATTCATTGGGCGTAAAGGGTGCGTAGGCGGCGCGGTAAGTCGGGTGTGAAATCCCTCGGCTCAACCGGGGAACGACGC
+
CCCCCGGGGGGGGGGGGGGGGGGGGGGFGGGGGGGGGGGGGGGGGGGGGGGGGGGGGGGGGGGGGGGGGGGGGEGGGGGGGGG8FGGGGGEGGGGGGGGGGGGGGGGGGGGGGGGGGGGG<FFGGGGGGGEEFGCFGGGGCGGGGGGGGGGGGGGGGFGGGGGGGGGFGGGCEGGGGGGGGGFFGGGGGGGGGGGGGDFFFFGGGGGFGGFGCFEGGGEGFGG>EEG?F7A+:5C8EEDG7=FGDGEDEEGGCDGDGFGGGF>?EDGGEGG=7:*<*997D7@CE=FF2D),757<B>B@5
@M03506:14:000000000-AKVR1:1:1101:9019:3270 1:N:0:31
CGAACTCCTACGGGAGGCAGCAGTAGGGAATCTTGGACAATGGGCGAAAGCCTGATCCAGCGACGCCGCGTGGGGGACGAAGGCCCTCGGGTTGTAAACCCCTGTTGTTGGGAAAGAAGCCGGGCGCATAGCCCGGTGACGGTACCCAACGAGGAAGCCCCGGCTAACTACGTGCCAGCAGCCGCGGTAAGACGTAGGGGGCGAGCGTTATCCGGATTCACTGGGCGTAAAGGGCGCGCAGGCGGCTACGTAAGTCCGGCGTGAAATCCCATGGCTTCACTGTGGAACTGCGTCGGATACC
+
CCCCCGGGGGGGGGGGGGGGGGGGGGGGGGGGGGGGGGGGGGGGGGGGGGGGGGGGGGGGGGGGGGGGGGGGGGGGGGGGGGGGGGGGGGGGGGGGGGGEGGGGGGGGGGGGGGGGGGGGGGGGGGGGGGGGGGGGGGGGGGGGGGGGGGGGGGGGGGGGGGGGGGGGGDGGGGGGGGGGGGGGGGGGGCEEGGGGGGGGGGGGGGGGGDC@CEGGDEG7CFGGGGGGGGGGGD/8:=35CE7:=*:***2+9EGGGFDD=C7C=*000CF*9CCEC):FDFFGG?C?)29<>BEFEFEF)
@M03506:14:000000000-AKVR1:1:1101:15323:3274 1:N:0:31
CGAACTCCTACGGGAGGCAGCAGTCGGGAATTTTGGGCAATGGGCGCAAGCCTGACCCAGCAACGCCGCGTGAAGGATGAAATCCCTCGGGATGTAAACTTCGCAAGAACGGGAAGAATAAGTCTGTGTAAATACCACAGATGATGACGGTACCGTTTGTAAGCTCCGGCTAACTCCGTGCCAGCAGCCGCGGTAATACGGGGGGAGCAAGCGTTGTTCGGATTTACTGGGCGTAAAGGGCGCGTAGGCGGCCACCGCAAGTCGACTGTGAAATCTCCGGGCTTAACCCGGACAGGTCAGC
+
CCCCCGGGGGGGGGGGGGGGGGGGGGGGGGGGGGGGGGGGGGGGGGGGGGGGGGGGGGGGGGGGGGGGGGGGGGGGGGGGGGGGGGGGGGGEGGGGGGGGGGGGGGGGGGGGGGGGGGGGGGGGGGFGGGGGGGGGGGGGGGGGGGGGGGGGGGGFGGGGGFGGGGGGGGGGGGGGGGGGGGGGGGGGGGGGGCEDGGGGGGGGC8EDFCGGG8EGGFCECCGEFE9EF6CDGCCG*<:CCEGC7EEGGGEEDE54EEDDGFFE59CD9:E6*;>F>?DDC:D*<8:9:DEF5>FF?0/<?
@M03506:14:000000000-AKVR1:1:1101:10209:3274 1:N:0:31
CGAACTCCTACGGGAGGCAGCAGTAGGGAATCTTGGACAATGGGCGAGAGCCTGATCCAGCGACGCCGCGTGGGGGACGAAGGCCCTCGGGTTGTAAACCCCCGTTGTTGGGAAAGAAGCCGGGCGCATAGCCCGGTGACGGTACCCAACGAGGAAGCCCCGGCTAACTACGTGCCAGCAGCCGCGGCAAGACGTAGGGGGCGAGCGTTATCCGGATTTATTGGGCGTAAAGAGCGTGTAGGCGGCCAAATAGGTCGGTTGTGAAAGCTGGAGGCGTAACCTCCAGCCGTCGACCGAACCC
+
CCCCCGGDFFGEGGE@CGCGGGGG9CFEGGGGGGGFGDG8FG8FGDG7@FFGGFGGG<EFGGGGEGD@FE:FCCFCEGGGGGGG8=BFGGEFGGBBEFFGGEFEFG@><DFF<ACFGFGGGGGDFDCC7FC@ADEGC@FGC7CFGFFFEFGCEECBFEGCE:@E7<FFFFGGCEFEFFG?FGGE5>?C5*;*;8/;F8;E>EG>G5*2;**ACEC**;@:<CCGFFGG>*C@7=8EGGG*+<AEC55DGGC9D7CFC:<*:*99<:+*<765CCC*9)95717=*7*76/04.>@3<>)0>
@M03506:14:000000000-AKVR1:1:1101:10159:3274 1:N:0:31
CGAACTCCTACGGGAGGCAGCAGTCGGGAATTTTGGGCAATGGGCGAAAGCCTGACCCAGCAACGCCGCGTGAAGGATGAAATCCCTCGGGATGTAAACTTCGCAAGAATGGGAAGAATTAGTAGGGGTTAATACCCCCTATGATGACGGTACCATTTGTAAGCTCCGGCTAACTCCGTGCCAGCAGCCGCGGTAATACGGGGGGAGCAAGCGTTGTTCGGATTTACTGGGCGTAAAGGGCGCGTAGGCGGTCAGCACAAGTCAGTTGTGAAATCTCCGGGCTTAACTCGGAAAGGTCAAC
+
CCCCCGGGGGGGGGGGGGGGGGGGGGGGGGGGGGGGGFGGGGFGGGGGGGGGGGGGGGGGGGGGGGGGGGGGGGGGGGGGGGGGGGGGGGGGGGGGGGGGGGGGGGGGGGGGGFFGGGGGGGGGGGGGGGGGGGFGGGGGGGGGGGGGGGGGGGGGGGGGGGGGGGGGGGGGGGGGGGGFGGGGGGGGGGGGGGGGFEFGGGGGGGGG>FGGGG8C8FGGGGGGDFCFGGGGD>EGDGGGGGDG:CEG6EE=DGGGFFGCEGGGGGGGGGFFDDFGGFGDDFEGFB>*6D37:)8@F4?=6
@M03506:14:000000000-AKVR1:1:1101:6385:3302 1:N:0:31
CGAACTCCTCCGGGAGGCAGCAGTCGGGAATTTTGCGCAATGGGCGAAAGCCTGACGCAGCAACGCCGCGTGAGGGATGACGGCCTTCGGGTTGTAAACCTCTTTTGTCAGGGAAGATAATGACGGTACCTGGCGAATAAGCCACGGCTAACTACGTGCCAGCAGCCGCGGTAATACGTAGGTGGCAAGCGTTGTCCGGATTTACTGGGCGTAAAGAGCGCGCAGGCGGTCGTTCAAGTCGCGTGTGAAAGCCCCCGGCCCAACTGGGGAGGGTCACGCGAGACGGACCGACGTGAGAGCA
+
CCCCCFGGG-EFGGGGGGGGGGGGGGGGGGGGGGGGGGGGGGGGGGGGGGGGGGGGGGGGGGGGGGGGGGGGGGGGGGGGDGGGGGGGGGGGGEEGGGGGGGGGGGGGGDGGGFGDFGGGGGGGGGGGGGGGGGGGGGGGGGGGDGGEGGGGGFGGFFGGGGGGGFGGGGGBFGGGGGFGGEGGGFGGGGGFFGCFFGGGEGGGGGCFGGEGDEGDECF5CGGCCCDCCCGG8C5FGGCGGGDEGEG7CFGF<FCDGFG)2ACC*96DE*:BC*7:><FG:).7*03),C>0007.)*07)
@M03506:14:000000000-AKVR1:1:1101:15639:3315 1:N:0:31
CGAACTCCTACGGGAGGCAGCAGTGGGGAATTTTGCGCAATGGGGGAAACCCTGACGCAGCAACGCCGCGTGGAGGATGAAGCTCCTTGGAGTGTAAACTCCTTTCGACCGGGACGATAATGACGGTACCGGTGGAAGAAGCACCGGCTAACTCTGTGCCAGCAGCCGCGGTAATACAGAGGGTGCGAGCGTTGTTCGGAATTATTGGGCGTAAAGGGCGCGTAGGCGGTACGGTAAGTCACCTGTGAAACCTCTGGGCTTAACTCGGAGCCTGCAGGCGAAACTGCCGTGCTGGAGGGTG
+
CCCCCGGGGGGGGGGGGGGGGGGGGGGGGGGGGGGGGGFGGGGGGGGGGGGGGGGGGGDGGGGGGGGGGGGGGGGGGGGGGGGFGGGGGGFGGGGGGGGGGGFGGGGGGGGGGGDFGGGGGGGGGGGGGGGGGGGC<>CGGGGGGGGECGGGGGGGGGGFGGGGGGGGGGGGGGCGGGGGGFGGEGGGGGGEGG?GCEG>>58EFGDC*88EEEGGGGGGDGG>CGGGGGEGEGGFGGGF7?9CFGGCFCFFGCCDGFGGGGCFCF=DEC5>F5*:C>CDD)7*+*9F><)17?F0)8).7
@M03506:14:000000000-AKVR1:1:1101:15214:3321 1:N:0:31
CGAACTCCTACGGGAGGCAGCAGTGGGGAATTTTGCGCGATGGGGGAAACCCTGACGCAGCAACGCCGCGTGGAGGATGAAGTCCCTTGGGACGTAAACTCCTTTCGATCGGGACGATAATGACGGTACCGGAAGAAGAAGCCCCGGCTAACTTCGTGCCAGCAGCCGCGGAAATACGAGGGGGGCAAGCGTTGTTCGGCATTATTGGGCGTAAAGGGCGCGTAGGCGGTGCGGTAAGTCTTCTGTGAAATCTCCGGGCTCAACTCGGAGCCTGCAGGGGAAACTGCCGTGCTGGGGTGTG
+
CCCCCGGGGGGGGGGGGFGGGGGGGGGGGGGGGGGGGGGGEGGGGGGGGGGGGGGGGGGGGGGGGGGGGGGGGGGGGGGGGGGGGGGGGGGFFGFGGGGGGGGGGGGEFGGGGGGGE@GGGGGGGGGGGGGGGGGGGGGGGGGGGGGGGGGGGGGGFFGGGGGGGGGGGGGEDGGGGGGGGGGGGGCGGGG**:;FCEG*/:C@?F7EGFGEEG8<+;EEGGEDGG68:8:EGGE5=C:E+C?CEGG*:99:CFGDG>D)*<=FFGDGGC*57CF*9@DD))):<@643*867=:)85>07
@M03506:14:000000000-AKVR1:1:1101:11377:3332 1:N:0:31
CGAACTCCTACGGGAGGCAGCAGTCGGGAATTTTGGGCAATGGGCGAAAGCCTGACCCAGCAACGCCGCGTGAAGGATGAAATCCCTCGGGATGTAAACTTCGCAAGAACGGGAAGAATAAGTGAGGGTTAATATCTCTCGCGATGACGGTACCGTTTGTAAGCTCCGGCTAACTCCGTGCCAGCAGCCGCGGTAATACGGGGGGAGCAAGCGTTGTTCGGATTTACTGGGCGTAAAGGGCGCGTAGGCGGCCACCGCAAGTCGGTTGGGAAATCTCCGGGCTTAACCCGGAAAGGTCACC
+
CCCCCGFGGDFGGGGGGGGGGGGGGDGGCGGGGGGGGGGGGGGGGGGGGGGGGGGGGGCFGGGGGDGGGGGGGFGGFGGGFGGGGGGGGGGDGGGGGGGGGGGGGGGGGGGGGGGEGGGGGGFC<FGGGGFFGGGGCGGGGGGGGGGGGGGGGGGGGGGGGFGCFFGGGGGGGGGGGGGGGGGGDEGEEGGGGFEDFGGGGGEGGG5EG*AFG8?EEF7C5=ECGGGGGGG>E*8CCFFEGGGE55=DFG=:CE5>*55>C+:E*1/)*17?*::<:=35<DECE?:B6)<4>)7)19))/
@M03506:14:000000000-AKVR1:1:1101:5814:3334 1:N:0:31
CGAACTCCTACGGGAGGCAGCAGCAAGGAATCTTGGGCAATGGACGAAAGTCTGACCCAGCGACGCCGCGTGAGGGATGAAGGCCTTCGGGTCGTAAACCTCTTTTGCAGGGGAAGAAGATCTGACGGTACCCCGCGAATAAGCCACGGCTAACTACGTGCCAGCAGCCGCGGTAATACGTAGGTGGCAAGCGTTGTCCGGATTTACTGGGCGTAAAGGGCTTGTAGGCGGTTTGTTAAGTCTGGTGTGAAATCTCCCGGATCAACCGGGAGGGGTCATCGGATACTGGCAGACTTGGGAC
+
CCCCCGGGGGGGDGCCFGGGGGGGGGGGFFGGGGGGFGGGGGGGGGGGGGGGGFGGFFGFFGGGEGGGGDGGGGGEGFGGGGGGGGGGGGGGGGGG?DFFGGGCGGGGEFEFGGGGGGGGDGGGGGGGGGGGGGDEGGDFGGGCFGGGGGGGFFGFFGCFCEFDFCDGGGGGGFBFGGGFEFGEFFFGCFGGDFGGEFGGGGD59@FGGGGG>>8C8CCEG6=GCCF9FGEGC=CFC:>E?EFGFCCFGG<CFGGF377<*15ACFGDC3C>)/7ED4*:*<BGC?GF:<:17>FF=)8)0
@M03506:14:000000000-AKVR1:1:1101:8116:3340 1:N:0:31
CGAACTCCTCCGGGAGGCAGCAGTGGGGAATTGTTCGCAATGGGCGCAAGTCTGACGACGCAACGCCGCGTGGAGGACGAAGACCTTCGGGTCGTAAACTCCTTTCGATCGAGACGAACGGTCTCCGGGTGAACAATCCGGAGGAGTGACGGTACCGAGAGAAGAAGCCCCGGCTAACCACGTGCCAGCAGCCGCGGTAATACGTAGGGTCCAAGCGTTGTCCGGATTTATTGGGCGTAAAGAGCTCGTAGGTGGCTCGGTAAGTCGGATGTGAACACTCGGGGCGCAACCCCGACACGCC
+
CCCCCFGCC-CFGECE7B;CFGGGFGGDGGGGGGFFFEGGGGGGD@C:@FGAFG<EFGGDGGDFGGGGGGGEG:FE:FGGGE7?F=FGC7FFFGFFFGGCBFFADGCDGGE@EG:>B+6FC>F:CFGGGGGGGGDEDFGC<C@CBBFFGGGGGGEGGGE*=BFFGF<@CFFF7FGGGGGCF*;C>8+<@0**2*:CC8/*<@9CGGECEGG5+<0;>2AECGGECC18@++<+95CEEDG5<:*030>CE5*:FCCGFGCGC<<CF*7*1:)**0+:>75C8>5C))<1DF<B3;))00)0
@M03506:14:000000000-AKVR1:1:1101:15540:3340 1:N:0:31
CGAACTCCTACGGGAGGCAGCAGCTAGGAATCTTGGGAATGGGCGAAAGCCTGACCCAGCAACGCCGCGTGGGCGATGAAGGCCTTCGGGTCGTAAAGCCCTTTTGCAGGGGACGATGAAGACGGTACCCTGAGAATAAGCCACGGCTAACTACGTGCCAGCAGCCGCGGTAATACGTAGGTGGCAAGCGTTGTCCGGATTTACTGGGCGTAAAGGGCGTGCAGGCGGTCTGGTGAGTCTAGGGTGAAAGCTCCCGGCACAACTGGGAGCGGTCCTGGGAGACTGGCGGACTCGGGGGGGG
+
CCCCCGAFEC@FGGD7FGGGCCG@DFFFG<FGGGGEE88<CFF8:FCEC8ECGCCFGCE<<EGCEFGEG>FEG@C++BAFEGGEFCFFGGFEECFEEGGC=F,,C<CFGGDC:=FG:FF,,:3B38C:=,=8<<,E<BBBFFEF:FCFGF:,=@C:@@@F:D,>,CFECE4=FB@AF9:,<224=+<8*<<CB=2C;C784?9;29+A;C*:>2AEEGE:88*<858EGC5;23*0><*<<CFG67C63::CG+*):B)96:D6C<5**)271)1+*)*21)7<6)*)-)0-)0)))8)7>
@M03506:14:000000000-AKVR1:1:1101:22696:3346 1:N:0:31
CGAACTCCTACGGGAGGCAGCAGTCGAGAATTTTTCTCAATGGGGGAAACCCTGAAGGAGCGACGCCGCGTGGAGGATGAAGGACTTCGGGTTGTAAACTCCTGTCATTTGAGAACAAGTGCCGGTACGTAACTGCTACCGGCTTGATAGTATCAGAAGAGGAAGAGACGGCTAACTCTGTGCCAGCAGCCGCGGTAATACAGAGGTCTCAAGCGTTGTTCGGATTCATTGGGCGTAAAGGGTGCGTAGGTGGCGTCGTAAGTCGGGTGTGAAATTTCGGAGCTTAACTCCGATACTGCTT
+
CCCCCGGGG?FGGGGGGGGGGGGGGGGGGGGGGGGGFGGGGGGGGGGGGGGGGGGGGGGGGGGGGGGGGGFGGGGGGGGGGGG8BFGGGGGGGGGGGGGGGGGGGGGGGGGGGGGGGGGGGGGGGGGGGGGGGGGGGGGGGGGGGGGGGGGGGGFGGFGGGGGGGGGGGEG>CGGGGGGGGGGGFGGC,=FCGGGGGEEFGGCGCFGGBFGGF?E=8C*ACC5885@@FGGGFGG5:57C9C7C*7/CEEGGG6E9*579*:::5DGFE5C?D277:FGDGD5:+976<F)->)084/**1
@M03506:14:000000000-AKVR1:1:1101:14046:3353 1:N:0:31
CGAACTCCTACGGGAGGCAGCAGTCGAGAATTTTTCTCAATGGGGGAAACCCTGAAGGAGCGACGCCGCGTGGAGGATGAAGGTCTTCGGATTGTAAACTCCTGTCATTTGGGAACAAGGTGTGCGCGTTAACTGCGCGCGCATTGATAGTACCAGAAGAGGAAGAGACGGCTAACTCTGTGCCAGCAGCCGCGGTAATACAGAGGTCTCAAGCGTTGTTCGGATTCATTGGGCGTAAAGGGTGCGTAGGCGGCGCGGTAAGTCGGGTGTGAAATTTCGAGGCTTAACTTCGAAACTGCAT
+
CCCCCGGGGGGGGGGGGGGGGGGGGGGGGGGGGGGGFGGGGGGGGGGGGGGGGGGFGGGGGGGGGGGGGGGGGGGGGGGGGGGGGGGGGGGGGGGGGGGGGGGGFGGGGGGGGGGGGGGGGGGGGGGEGGGGGGGGGGGGGGGGGGGGGGGGGGGGGGGGGGGGFGGGGGGGGGGFFGFGGGGCFGGCGGFFGGGFCEGGDFGGGGGGGGGGGGGC5EEFGGGGG5@E9@@CEGGGCECFGEGGGGGGGEFEGEEDEEGG*3*3ADE5C/5@*:*+*1C*955>*9?*679<FF).994?@
@M03506:14:000000000-AKVR1:1:1101:9143:3365 1:N:0:31
CGAACTCCTACGGGAGGCAGCAGTGGGGAATTTTTGGCAATGGGGGCAACCCTGACCAAGCAACGCCGCGTGGGTGATGAAGTCTCTTGGGACGTAAAACCCTTTCGACGGGGAAGAAAACCGCAAGGTTTGACGGTACCCGTAGAAGAAGCCCCGGCTAACTCCGTGCCAGCAGCCGCGGTAATACGGGGGGGGTAAGCGTTGTTCGGAATTACTGGGCGTAAAGGGCTCGTAGGCGGCCAACTAAGTCAGACGTGAAACCCCTCAGCTTAACTGGGGAACTGCGTCTGATACTGGATGG
+
CCCCCGGGGGGGGGGGGGGGGGGGGGGGGDGGGGGFFGFFGGGGDEGGGGGGGGGGGGGGGGGGGGGGGGGGGGGGGGGGFFGGGGGGGGGGGGGGGGGGGGGGGGEGGGGGGCGGCFEGGGGGGGGGGGGGGGGGGGGFFGGGGGFGGGGGGGGGGGGGGGGFFGGGDGGGGGFGFFEEGGCFGFGGGEE8EEGGGFG6CCGDGGGDGGGFGGGGGFDC8/?E*CGGGF@8:7F8C8DG=CCGFCFG+:++20:C5F7*+2*::<C46C?67DC?*7753>FF+)/0,9*)9@FF6?46)
@M03506:14:000000000-AKVR1:1:1101:12450:3379 1:N:0:31
CGAACTCCTACGGGAGGCAGCAGCAAGGAATCTTGGGCAATGGGCGAAAGCCTGACCCAGCAACGCCGCGTGAAGGATGAAATCCTTCGGGATGTAAACTTCGCAAGAACGGGAAGAATAAGTAAGAGCTAACATCTCTTATGATGACGGTACTGTTTGTAAGCTCCGGCTAACTCCGTGCCAGCAGCCGCGGTAATACGGGGGGAGCAAGCGTTGTTCGGATTTACTGGGCGTAAAGGGCGCGTAGGCGGCCACCGCAAGTCGATTGTGAAATCTCTGGGCTTAAACCGGAAAGGTCAGT
+
CCCCCGGGG9FGGGGGGGGGGGGGGGGGGGGGGGGGGGGGGGGFGGGGECFGGGGGGGGGGGGGGGGGGGGGDGGGGGGGGGGGGGGGGGGGGGGGGGGGFGGGGGG8FGGGGFCGGGGGGGGGGGGGFGGGGGGGGFGGGGGGGCGGGGGFGGGGGFFFGGGGGGGGDGGGFFGGGGGGDFGGGGGCFEGGGGGGGGGGEGGGEEED*;8@E;:5;CGGD8:ECGGGFG*CE:E5:C*;CEGEEGGGGGGCD=CCGFD3:?FGG7C9FGFFCF:?F*:CF4@5A**18DB>>)0>??@>*
@M03506:14:000000000-AKVR1:1:1101:6341:3381 1:N:0:31
CGAACTCCTCCGGGAGGCAGCAGTGGGGAATTGTTCGCAATGGGCGCAAGCCTGACGACGCAACGCCGCGTGGAGGATGAAGGTCTTCGGATTGTAAACTCCTGTTGCCCGGGACGAATGGCTTCGACCTAACACGTCGAAGTTTGACGGTACCGGGTGAGGAAGCCCCGGCTAACTCTGTGCCAGCAGCCGCGGTAATACAGAGGGGGCAAGCGTTGTTCGGAGTTACTGGGCGTAAAGGGCGCGTAGGCGGCCTTCTAAGTCGAACGTGAAATCCCCGGGCTCAACCCGGGAACTGCGC
+
CCCCCGGGG9EGGGGGGGGGGGGGFGGGGGGG?GGGGGGGGGGGGGGGGGGGGGGGGGGGGGGGGGGGGGGGGGGGDGGGGGGGGGGGGGGGGG<FFGGFFFCGGGGGGGGGGGGGGGGGGGGGGGGGGEGGGGDGGGGGGGFGGGGGGGGGGGGGGFGGGGGGGGGGGEDGGGGGGGGGGGGGGGGCFGGGGGDGCGGGGG77CCGGCEECFFGCEGCGGGGC5>8FFGGGGFEEGEFCFDGECEED5CFGGCC3+6**:+2<CC:FEGG)9*:+6?CD5@F5E*9?:77>EDFF)**))
@M03506:14:000000000-AKVR1:1:1101:15834:3383 1:N:0:31
CGAACTCCTACGGGAGGCAGCAGTCGGGAATTTTGGGCAATGGGCGAAAGCCTGACCCAGCAACGCCGCGTGAAGGATGAAATCCCTCGGGATGTAAACTTCGCAAGAACGGGAAGAATAAGTAAGGGTTAATATCTCTTACGATGACGGTACTGTTTGTAAGCTCCGGCTAACTCCGTGCCAGCAGCCGCGGTAATACGGGGGGGGCAAGCGTTGTTCGGAATTACTGGGCGTAAAGGGCTCGTAGGCGGCCAACTAAGTCAGACGTGAAATCCCTCGGCTTAACCGGGGAACTGCATCC
+
CCCCCGGGGGGGGGGGGGGGGGGGGGGGGGGGGGGGGGGGGGGGGGGGGGGGGGGGGGGGGGGGGGGGGGGGGGGGGGGGGGGGGGGGGGGGGGGGGGGGGGGGGGGGGGGGGGGGGGGGGGGGGGGGGGGGGGGGDGGGGGGGGGGGGGGGGGGGGGGGGGGGGGGGGGGGGGGDFGGGGGGGGGGGGGDGCGGGGGGGGGGGEGGC5CCGGD5>CCFEEEGGGGC?CC8EGGGG5@G?EGGECEC3<EGG<E*1;@FGGGGFGDCFGGG?DFC?9FCGGF3CF=DEFGF0>>)*99**)
@M03506:14:000000000-AKVR1:1:1101:8248:3403 1:N:0:31
CGAACTCCTCCGGGAGGCAGCAGCAAGGAATCTTGGGCAATGGACGAAAGTCTGACCCAGCGACGCCGCGTGAGGGATGAAGGCCTTCGGGTCGTAAACCCCTTTTGCGGGGGCAGAAGATCTGACGGTACCCCGCGAATAAGCCACGGCTAACTACGTGCCAGCAGCCGCGGTAATACGTAGGTGGCAAGCGTTGCCCGGATTTACTGGGCGTAAAGGGATTGCAGGTGGTTTGTTACGTCTGGTGTGAACTCTCCTGGCCCTACCGGGCGGGGTGATCGGTTGCTGGCTGTCTTGAGCC
+
<@CCCF<CE-C7@C@CEG@F@EFGGFFGGGGGGFFEDFF<EEC<CC:BF+EFCAFFF8@6FG>B@@@C:CCCFF?4=F@=FFAFGE=C+CG?C@@?,A?E+BBFFF,EF+>FD+@><,33>,@=BCFCCCE9:>:CCG@F7>3?F,<1*C7*,,,<F@F+1<<ECGFFC>C**:C/<++23:@EEF58*2**:/A?*+0;::C*AEDFFC*;5*:;8EF5*0;>C9:6/2*CFG5FF+*/02CF*A*9*:<+:++0;*06:***2>C)*)2.C)CE))20/))1*)**./)()1=F**9)0
@M03506:14:000000000-AKVR1:1:1101:22230:3416 1:N:0:31
CGAACTCCTACGGGAGGCAGCAGTGGGGAATTTTGCGCAATGGGGGAAACCCTGACGCAGCAACGCCGCGTGGAGGATGAAGTCCCTTGGGACGTAAACTCCTTTCGACCCGGACGATAATGACGGTACGGGTGGAAGAAGCCCCGGCTAACTTCGTGCCAGCAGCCGCGGTAATACGAGGGGGGCAAGCGTTGTTCGGAATTATTGGGCGTAAAGGGCGCGTAGGCGGTGCGGTAAGTCACCTGTGAAATCTCCGGGCTTAACTCGGAGCCTGCAGGCGAAACTGCCGTGCTTGAGTGTG
+
CCCCCGDGG9FGGGGGGGGGGGGGGGGGGGGGGGGGGGGGGGFGGGG7FGGGGGGGGGGGGGGGGGGGGGGGGGGFGGGGGGGGGGGFGGGGGGGGGGGGGGGGGGGGGGGGGGGGGGGGGGGGGGGGGGGGGGGGGGGGGFGGGGGGC7FEFGGGGGGGGGGGFGGGGGEFGGGG9FFGCGGGGGGC;EG2;E>FFGG>EF6@FGGG5@EGCE5C@GGGGGGGGGGGGEECC=EECFGCCCCGGCCFC9CC*+<<EDDDCGGC+:=D5)=BF4**94)9)5./<6=5(*8(7==F6FF=B
@M03506:14:000000000-AKVR1:1:1101:23278:3427 1:N:0:31
CGAACTCCTACGGGAGGCAGCAGTCGGGAATTTTGCGCAATGGGCGAAAGCCTGACGCAGCAACGCCGCGTGAGGGATGACGGCCTTCGGGTTGTAAACCTCTTTTGTCAGGGACGATGATGACGGTACCTGACGAATAAGTCACGGCTAACTACGTGCCAGCAGCCGCGGTAATACGTAGGTGACAAGCGTTGTCCGGATTTACTGGGCGTAAAGAGCGCGCAGGCGGTCGTTCATGTCGAGTGTGAAAGCCCCCGGCTCAACTGGGGCGGTGCACTCGATACCGATCGACTCGCAGTGG
+
CCCCCGGDFDFEECGGDGGGGGGGGGGGGEGEEEEFEGEGGG@GGGGCFGFGGFGGGG@FGGFFGGG6>:=F:BDCFGGGFFGDCFFFFGGGGGGGGFGGGGCAEE?FGFGGFFDEGEFG<,B==7FFFDC,,>FGGGGG<FCCE7FDE@C:9;3>FFFC<BFECCGC<::<F@CFGFCF:*?::7<9BCD=<7*7+;BC5*0<FGGECCC::>:ECFC5?5C5CE8C*2*::>8FF709A5CF*<97<++0>5CDE)/)2+2:<FF4/*:71))+2*095::5+.10-/)4)0))).0))
@M03506:14:000000000-AKVR1:1:1101:15994:3447 1:N:0:31
CGAACTCCTACGGGAGGCAGCAGTGGGGAATTTTGCGCAATGGGGGAAACCCTGACGCAGCAACGCCGCGTGGAGGATGAAGTCCCTTGGGACGTAAACTCCTTTCGACCCGGACGATAATGACGGTACGGGTGGAAGAAGCCCCGGCTAACTTCGTGCCAGCAGCCGCGGTAATACGAGGGGGGCAAGCGTTGTTCGGAATTATTGGGCGTAAAGGGCGCGTAGGCGGTGCGGTAAGTCACCTGTGAAATCTCCGGGCTTAACTCGGAGCCTGCAGGCGAAACGGCCGTGCTTGAGTGTG
+
CCCCCGGGGGGGGGGGGGGGGGGGGGGGGGGGGGGGGGGGGGGGGGGGGGGGGGGGGGGGGFGGGGGGGGGGGGGGGGGGGGGGGGGGGGGGGGGGGGGGGGGGGGGGGGGGGGGGGGGGGGGGGGGGGGGGGGGFGGGGFGGGGGGGGGGGGGGGGGGGGGGGGGGGGGGGGGGGCFEGGGGGGG5CCGGEGGGGGGGEEFCCFFGGGGGGDEFCEGGGGGGDEC9EEEGGGEEG5CCGDF++<EC7+<CGGGGCE:D5=F7FGGGGDDGFFFGF*;)/5))**)1)-956F?F>FFB69
@M03506:14:000000000-AKVR1:1:1101:17617:3458 1:N:0:31
CGAACTCCTACGGGAGGCAGCAGTGGGGAATTTTGCGCAATGGGCTAACGCCTGACGCAGCAACGCCGCGTGGAGGATGAAGGTCCTTGGATTGTAAACTCCTGTCAGCAGGGAAAAAGCGACCTGACCTCATACGTCAGGGAGTTGATTGTACCTGCAGAGGAAGCCCCGGCTAACTCTGTGCCAGCAGCCGCGGTAATACAGAGGTCTCAAGCGTTGTTCGGATTCATTGGGCGTAAAGGGTGTGTAGGTGGCGCCGTAAGTCGGGTGTGAAATCTCGGGGCTTAACTCCGAAACTGCA
+
CCCCCGGGGGGGGGGGGGGGGGGGGGGGGGGGGGGGGGGGGGGGGGGGGGGGGGGGGGGGGGGGGGGGGGGGG@FGGGGGGGGGGGGGGGGGGGGGDGGGGGGGGGGGGGGGGGGFGGGGGGGGGGGGGGGGGGGGFGGGGGGGGGGGGGGGGGGGGGGGFGGGGGGGGGEEGGGGGGGFGGGGGGGGGGGGGGDDG>EGGGGGGG8CFGGGGGGGC=EGGGGGEEGGFFGGGGGGGGGGGGGG=:CGFGGGGGFGG>DDG:F?:D=):9EF7C77C7C5D@3=*7<7<CFFD::57=B?*
@M03506:14:000000000-AKVR1:1:1101:13372:3467 1:N:0:31
CGAACTCCTACGGGAGGCAGCAGTGGGGAATATTGGACAATGGGGGCAACCCTGATCCAGCAATGCCGCGTGAGTGATGAAGGCCTTCGGGTTGTAAAGCTCTTTTGGCGGGGACGATGATGACGGTACCCGCAGAATAAGCCCCGGCTAACTACGTGCCAGCAGCCGCGGTAAAACGTAGGGGGCGAGCGTTGCCCGGATTCACTGGGCGTAAAGCGGGGGTAGGCGGTCCATTAAGTCGGATGTGAAATCTCACGGCCCAACGGTGGAATTGAATCCGTAACTGGGGGCCTTGAGGAGG
+
ACCC@EFGG6F@FCFGGGGG,FFCFGFGGGGGGGGFCFGGGFFGGEGEGGGCGGGACFFCFFFCCFGEGG:FCFEFFFFGGGGGGGGFGGGCCGGGGGF9EGGGG9AFCEGDGGGGDCDGAFGDG:CGE<,FFGGEGGGFGACCEEEGGGGGGFGG:E@FCG>FGFGGEG@4=*?CFE2<CFGGG5:CGEG5?CE?FEGGGGCFGFGCF;E*:;CFGGG5*:8*;C<CEGC5999<<30+://5:7C79:700<+:C:D<C*1C:<*/=3+**0*+2*9/*))1+9*)-))-)09*976)0
@M03506:14:000000000-AKVR1:1:1101:22624:3469 1:N:0:31
CGAACTCCTACGGGAGGCAGCAGTGGGGAATCTTGCGCAATGGCCTAACGGCTGACGCAGCGACGCCGCGTGTGGGATGAAGCACCTCGGAGTGTAAACCACTGTTGCCCGGGACGAACAGCTCGATTTCTCGAGCCTGACGGTACCGGGGGAGGAAGCACCGGCTAACTCCGTGCCAGCAGCCGCGGGAATACGGGGGGTGCGAGCGTGGTCCGGAATCACTGGGCGTAAAGGGCGCGGAGGTGGTGTGATAAGGGGGGTGTGCACGGCCGGGGGTCAACGCCTGTCCTGTCGTGCCGAC
+
-<@CBEFFGFFGGDGGCFEEGGFFCGFGEGCFCFFGGGGFGGG<,C<CEFGE@7,,,BE@BE:B=7+C7+8CFECECFGG9EC,B<=F:E>CF8FEAFC<EFDEFF9?EFGGGF+6@C@CFD8FEEGDB<,@F?77*,DC<3@:*>DF@@7FCCE*:7C:FFGG**4CF+<+2A@E*<:FF**;ECCC**:80</8E5CEE8*8;C?GC**;C8?81?5+9+AE6@8**2**<7C8**)***:C5521*:+:*+<>8)))*2)*+*0**)2<)9D*/)*2*))/07*))*/)0.0))8>3<
@M03506:14:000000000-AKVR1:1:1101:8022:3492 1:N:0:31
CGAACTCCTCCGGGAGGCAGCAGTGGGGAATTTTGGACAATGGGGGCAACCCTGATCCAGCCATTCCGCGTGAGTGAAGAAGGCCTTCGGGTTGTAAAGCTCTTTTGTCCGGAACGAAACGGTTGGCGTGAATATCGCCGACTACTGACGGTACCGGAAGAATAAGCACCGGCTAACTACGTGCCAGCAGCCGCGGCAATACGGAGGGTGCGAGCGTTGTCCGGAATCACTGGGCGTAAAGGGCGCGTAGGTGGCCCGTTAAGTGGCTGGTGAAATCCCGGGGCTCAACTCCGGGGCTGCC
+
CCCCCGGGG9EGGGGGGGGGGGGGGGGGGGGGGGGGGGGGGGGGGGGGGGGGGGGGGGGGGGGGGGGGGGGGGGGGGGGGGGGGGGGGGGGGGGGGGGGGGGGGGGGGGGGGGGGGGGGGGGGGGGGGGGGGGGFGGGGG@FEGGGGGGGGGGEGGGGDGCGGDGGGGGGGGGCGGGGFGGGGGGGFGGGGGGGGGCCEGGGGGECCGGGGGDEGGGGGGGGGGG>CCCE+CFFGGG5DFGGGEE5C9EDEGGGGGF>C5A57+<=57=567*7*0:6DGGFF57@*/:*92B:BF5)8).
@M03506:14:000000000-AKVR1:1:1101:8461:3530 1:N:0:31
CGAACTCCTCTGGGAGGCAGCAGTGGGGAATTGTTCGCAATGGGCGCAAGCCTGACGACGCAACGCCGCGTGGAGGATGAAGATCTTCGGGTCGTAAACTCCTTTCGATCGAGACGAATTCCTCTGGGGTGAACAATCCCGGAGGTTGACGGTACCGAGAGAAGAAGCCCCGGCTAACTCCGTGCCAGCAGCCGCGGTAATACGGGGGGGCAAGCGTTGTTCGGAATTACTGGGCGTAAAGGGCTCGTAGGCGGCCAACTAAGTCGGACGTGAAATCCCTCGGCTTAACCGGGGAACTGCG
+
CCCCCGGGGAGGGGGGGGGGGGGGGGGGGGGGGGGGGGGGGGGGGGGGGGGGGGGGGGGGGGGGGGGGGGGGGGGGGGGGGGGGGGGGGGGGGGGGGGGGGGGGGGGGGGGGGGGGGGGGGGGGGGGGGGGGGGGGGGGGGGGGGGGGGGGGGGGGGGGGGFGGGGGGGGGGGGGGGGGGFGGGGGGGGGGGGGGGGGGGGGGGGGGGGGGGGGGGECGGGGGGGGGGCFFGGGGGGGGFFFECFGGDEGGFGCEGE:F<<CFGGGGGGGE:4F7CGFF>C>BGGBFFB:79>>57:66/0
@M03506:14:000000000-AKVR1:1:1101:9349:3542 1:N:0:31
CGAACTCCTACGGGAGGCAGCAGTGGGGAATCTTGCGCAATGGCCTAACGGCTGACGCAGCGACGCCGCGTGTGGGATGAAGCTCTTCGGAGTGTAAACCACTGTTGCCCGGGACGAACAGCTCGATTAGTCGAGCCTGACGGTACCGGGTGAGGAAGCACCGGCTAACTCCGTGCCAGCAGCCGCGGTAATACGGGGGGTGCGAGCGTTGTCCGGATTCACTGGGCGTAAAGGGCGCGTAGGCGGTTACGTAAGTCCGATGTGAAAAGTCACGGCGCAACTGTGCTCGTGCATCGGATGC
+
CCCCCFGFGGGGGGGGGGGGGGGEFAFGGEGGGGGGFEDGEGGGFGGGFBGCFGGGGGGGGDFEGGGGGGGGGEFGGFGGGGG<FFFCFGGGGFFDGGGGGGEFFGGGGGGDGGGGGECFFG<FGGGFGGGC@C+CFGGGGGEGGFGGEGFFGGDE<FDGGGGG7CEFAE9FCFF@CC<@BC7FC=?EGCEGFEGEEGCE?ECGGGGGECEE97:55;E?FG+ACG*8:C?G9CEEGGCE555?EEED8C5*9:CCC*9CCE*+0*+:+:+/**1*)8))))0<9**1415:5B?3>85)0
@M03506:14:000000000-AKVR1:1:1101:21247:3547 1:N:0:31
CGAACTCCTACGGGAGGCAGCAGTGGGGAATTGTTCGCAATGGGCGCAAGCCTGACGACGCGACGCCGCGTGGAGGATGAAGGTCTTCGGATTGTAAACTCCTGTTGCCCGGGAAGAACGACCCCGATCTAATACGTCGGGGTGTGACGGTACCGGGTGAGGAGGCCCCGGCTAACTCTGTGCCAGCAGCCGCGGTAATACAGAGGGGGCAAGCGTTGTTCGGAATTACTGGGCGTAAAGGGCGCGTAGGCGGCCTGCTAAGTCGGACGTGAAATCCCCGGGGTCAACCCGGGAACTGCGG
+
CCCCCGGGGGGGGGDGGDGGGGGGGGGGGGGGGFGGGGGGGGGGGGGGGGGGFGGGGEGGGGGGGGGGGGCFGGGGGGGGGGGGFEFFGGGGGGFGGGGGFGGGGGGGDGGGGGGGFGGGGECCGEDFGFGGGDGGGGGG7CCF*:BFGGGFGGGGGGGCFGGGGGCFGE>EEEFFGCGFE+<CFG5*AC>EEGD??EFDGCGCCGGGDED*;F>;882AFGG;8F63C+<E@:?E5C*39>7E5CGG8E6CG*:C5FCC7?*<:C*959C)*;*:76CDDE)*25DFFC59B7))0=*.)
@M03506:14:000000000-AKVR1:1:1101:22758:3556 1:N:0:31
CGAACTCCTACGGGAGGCAGCAGCGAGGAATTTTCCGCAATGGGCGAAAGCCTGACGGAGCAACGCCGCGTGGGGGAAGAAGGCCTTCGGGTTGTAAACCCCTGTTGCGAGGGAAGAAGATCTGACGGTACCTCGCGAGGAAGCCACGGCTAACTACGTGCCAGCAGCCGCGGTAATACGTAGGCGGCAAGCGTTGTCCGGATTTACTGGGCGTAAAGCGCGCGCAGGCGGGCTGGTCAGTCTGGGGTGAAATCTCACGGCCCAACCGTGAGAGGTCCCTGGATACGGCTAGCCTTGAGGG
+
CCCCCGGGG9FGGGGGGGGGGGGGGFGGGGGGGGGGGGGDGGGFGGDEEGGGGGGGGCEEFGGGGGGGGGGGFFGGGGGGGGGFG<FGGGGEGFGGFGGF7FGGFF<FGGGG7FGGGGGGGFGGFGGFFGGGGGGGGDGGGG7FDFGEGGG@FGGFGC<<FGEFGGGFGGGEFGG>CEGGFFFEFGGDEGGFECCCGDFGGGEE6C@97CDF>:C8C??CEGC8?8:EEEGDGEGGE?F80++:EGG)87E9:++:C?FGE*9:=CCG5<E):75+*9*:FF)+29*<0CBF45*9?6:FF
@M03506:14:000000000-AKVR1:1:1101:20411:3569 1:N:0:31
CGAACTCCTACGGGAGGCAGCAGTGGGGAATTTTGCGCAATGGGGGAAACCCTGACGCAGCAACGCCGCGTGGAGGATGAAGTCCCTTGGGACGTAAACTCCTTTCGACCAAGACGAAAATGACGGGACCGGAGGAAGAAGCACCGGCTAACTCTGTGGCAGCAGCCGCGGGAATACAGAGGGGGCGAGCGGCGCTCGGAATTGTGGGGCGCAAAGGGCGCGTAGGCGGCGCCACAGGACACTGGGGGAAACTGTGGGCTAAACTCGGACGCTGAATGCGAACGTGGCGACGTGCAGTAGG
+
CCCCCGGGGGGGGGGGGGGGGGGGGGGGGGGGFGCFGGGGGGGGCF@FG<CFGGGGG7+@FGGGGGGGGGFEGEGGGGGGGF<AF<F9AFG8EGGGGGGGFGGGGGCG+@+,DFFFG+=C,,,,8@++33:7++**8<,@,@F:,@*5*135FC,>3@,=::7,,,34=*4***2?7,7,,;5*:C?******2*1/*1*2*0+++*;C8C**:*0;C8**?:*:*+*/8:C8****/1*2*2+0*/)*:*0:+32*)**/3:++>*9C)1)**)+**;9*5)*/0*)())(0.))*1**1
@M03506:14:000000000-AKVR1:1:1101:8751:3594 1:N:0:31
CGAACTCCTACGGGAGGCAGCAGTGGGGAATCTTGCACAATGGAGGAAACTCTGATGCAGCGACGCCGCGTGAGCGATGAAGCCCTTCGGGGTGTAAAGCTCTTTCGACGGGAACGATAATGACGGTACCCGAAGAAGAAGCTGCGGCTAACTACGTGCCAGCAGCCGCGGCAATACGTAGGCAGCAAGCGTTGTTCGGAATTACTGGGCGTAAAGAGTGTGTAGGCGGTGTCCCAAGTCTGGTGTGAAATCTCCCGGCTTAACTGGGAGGGTGCGCTAGAAACTGGAATGCTAGAGGATG
+
CCCCCGGGGGGGGGGGGGGGGGGGGGGGGGGGGGGGGGGGGGGGGGGGGGGGGGGGGGGGGGGGGGGGGGGGGGGGGGGGGGGGGGGGGGGGGGGGGGGGGGGGGGGGGGGGGGGGGGGGGGGGGGGGGGGGGGGGGGGGGGGGGGGGGDGGGGGGGGGGGGGGGGGGGGGGGGGGGGGGGGGGGGGGGGGGGGGGGGGGGGGGGGGGGGGGGGGFGGGGFGGGGGGGGGGGGFGGGF7FGGGGGGGGGGGGGGGGDEGGDFFGGGGGGDEFDGDGGEGGFFFG+=D?2C@ABFFFFFFFF
@M03506:14:000000000-AKVR1:1:1101:24572:3601 1:N:0:31
CGAACTCCTACGGGAGGCAGCAGTGGGGAATTGTTCGCAATGGGCGCAAGCCTGACGACGCAACGCCGCGTGGAGGATGAAGACCTTCGGGTCGTAAACTCCTTTCGATCGAGACGAACAGCTTCCGGGTGAACAATCCGGAGGTTTGACGGTACCGAGAGAAGAAGCCCCGGCTAACTCCGTGCCAGCAGCCGCGGTAATACGGGGGGGGCAAGCGTTGTTCGGAATTACTGGGCGTAAAGGGCTCGTAGGCGGCTAACTAAGTCAGACGTGTAATCCCTCGGCTGACCCGGGGAACGGG
+
-ACC9<;CCGGGGEEGGFFFGFFFFFGF7F8F<CFEGE@FFGGG@FFEEE7FCECAC7FG>FGG7+@:7>=EE7F7BBEFFFCEGGGGGGGACFGCFG9,?EFGGCF75BCCB=BFGGGGGF,C<FFGD<FCFAFG9,@@*3@FF,DFGGGGGG7FGGGECEGGGGGFG*<FEGGFFFG,<CGGEC9CGGGFFGGGGGC5C7EG**:EE5CGECCCE5C821A8EG*C+0::EFG*::)2C9:E5:*92**2255D*)24<99F?CG=94C5522+*1*2*)8E73/)(283>D>.).)))
@M03506:14:000000000-AKVR1:1:1101:8907:3602 1:N:0:31
CGAACTCCTACGGGAGGCAGCAGTGGGGAATCTTGCACAATGGGGGCAACCCTGATGCAGCGACGCCGCGTGAGCGATGAAGCCCTTCGGGGTGTAAAGCTCTTTCGGCAGGGAAGATGATGACGGTACCTGCAGAAGCAGCTGCGGCTAACTACGTGCCAGCAGCCGCGGTAATACGTAGGCAGCGAGCGTTGTTCGGAGTTACTGGGCGTAAAGGGTGTGTAGGCGGTTGGTTAAGTTTGGTGTGAAATCTCCCGGCTCAACTGGGAGGGTGCGCCGAATGCTGAATGACTTGGAGTGG
+
CCCCCGGGGFFGFGGGGGGGDGGFGGGGGGGGGGGGGGGGFGGGGDGGGGGGGGGFGFFFGGGGGGGGGDGGGGGGGGGGGGG,FGFFGGGGGGDGFGGGGGGGGGCFGGGGGGGGGGGGGGGGEGGCBFFFFGGGFGGCGGFGGGGGGGGGGFEGGC@FGFCGGG,<FGGGDFGGGGGFGGGCGGGDC7?C:EGGGGD?CGGGGGGGGG>:?:@FGDGEEGC+<CC=E*:?1:*09A*30<EGGCDF?+:<D79D=BCC:+9:7>EG:C7>511:)<D<CB)3+*:66?*-**/)/7)8)
@M03506:14:000000000-AKVR1:1:1101:13518:3610 1:N:0:31
CGAACTCCTACGGGAGGCAGCAGTCGGGAATTTTGGGCAATGGGCGCAAGCCTGACCCAGCAACGCCGCGTGAAGGATGAAATCCCTCGGGATGTAAACTTCGCAAGAACGGGAAGAATAAGTAAGGGTTAATATCTCTTACGATGACGGTACTGTTTGTAAGCTCCGGCTGACTCCGTGCCAGCAGCCGCGGTAATACGGGGGGAGCAAGCGTTGTTCGGATTTACTGGGCGTAAAGGGCGCGTAGGCGGCCACCGCAAGTCGATTGTGAAATCTCCGGGCTTAACCCGGAAAGGTCAAC
+
CCCCCGGGGCGGGGGGGGGGGGGGGGGGGGGGGGGGGGGGGGGGGGGGGGGGGGGGGGGGGGGGGGGGGGGGGGGGGGGGGGGGGGGGGGGGGGGGGGGGGGGGGGGGGGGGGGGGGGGGGGGGGGGGGGGGGGGGGGGGGGGGGGGGGDGGGGGFGGGGGGGGGGGGGGGGGGGGGGGGGGGGGGGGGGGGGGGGFGGGGGGGGGGGGGGGGEGEGFFGG=EGGGGGGGGGGCEGFCGGGGGGCEGGGGGGDEG<8B)5E<CE57C5CF?F7>CCFFG:C:7CFBCF?DF(7>FFFF6?*
@M03506:14:000000000-AKVR1:1:1101:23240:3610 1:N:0:31
CGAACTCCTACGGGAGGCAGCAGCGAGGAATCTTGCGCAATGGGCGAAAGCCTGACGCAGCAACGCCGCGTGGGGGATGAAGGCCCTCGGGTTGTAAACCCCTTTTGCGGGGGAAGAAGTTCTGACGGTACCCCGCGAATAAGGCACGGCTAACTACGTGCCAGCAGCCGCGGTAATACGTAGGTGGCAAGCGTTGTCCGGATTTACTGGGCGTAAAGCGCGCGCAGGCGGCTGATTAAGTCCGATGTGAAATCTCCCGGCTCAACCGGGAGTGGTCATTTGATACTGTTCGGCTTGAGGG
+
CCCCCGGFGFGCGDGGGGGGGGGGGGGGGGGGGGGGGGGGGGGGGGGG7FGGGCFGGGEGGGGGDEGEGCFFGGGGGGGGFCFG8CFGGGGFEGEGGGGGGGGGGGDFFEDGF@F<F,DFFGDE;<CGGFCFC7:@CC@7CGGGGFGD@FG7<EGGGGFGG5CFFCGGG8EE>*:*<CFFCCEG9<88C:5C>C*:;@CEECGEFC@G7<@>GGDGGGEECEG?EGD8CC8C85*:9C*00AFE55=CC+0<7C?7CFGCE55ECF7753*8/**+9*00*0*3+976)*1:3..)7<6:@
@M03506:14:000000000-AKVR1:1:1101:18270:3619 1:N:0:31
CGAACTCCTACGGGAGGCAGCAGTGGGGAATATTGCACAATGGGCGCAAGCCTGATGCAGCGACGCCGCGTGAGGGATGACGGCCTTCGGGTTGTAAACCTCTTTCAATAGGGACGAAGCGTAAGTGACGGTACCTATAGAAGAAGCACCGGCCAACTACGTGCCAGCAGCCGCGGTAATACGTAGGGTGCGAGCGTTGTCCGGAATTACTGGGCGTAAAGAGCTCGTAGGTGGTTTGTCGCGTTGTTCGTGAAAACCCACAGCTTAACTGTGGGCGTGCGGGCGATACGGGCAGACTGGG
+
CCCCCGGGGGGGGGGGGGGGGGGGGGGGGGGGGGGGGGGGGGGGGGGGGGGGGGGGGGGGGGGGGGGGGGGGGGGGGGGGGGGGGGGGGGGGGGGGGGGGGGGGGGGGGGGGGGGGGGGGGGFGGGGGGGGGGGGGGGGGGGGGGFGGGGGGGGGGGGGGGGGGGGGGGGGGGGGG:FFGGGG<FGGGGGGEGGGGGGGGGGGGGDGCFCEFGGGGGGCC?+ACFGGCGGGFGF85CEGGGGG5ECCFFG5AFCGGGFG<=:<E?*<DF7C?DDDFGEGGGEFCC3D39F@9B5@>5??7)
@M03506:14:000000000-AKVR1:1:1101:5670:3642 1:N:0:31
CGAACTCCTACGGGAGGCAGCAGTGGGGAATCTTGCGCAATGGGCGAAAGCCTGACGCAGCGACGCCGCGTGGGGGAAGAAGGCTTTCGGGTTGTAAACCCCTTTCAGGAAGGACGAAGCCACTCGGGTTAATAGCCCAGAGGGTGACGGTACTTCCAGAAGAAGCCCCGGCTAACTACGTGCCAGCAGCCGCGGTAATACGTAGGGGGCAAGCGTTGTCCGGATTTATTGGGCGTAAAGAGCGTGTAGGCGGCCAGACAAGTCCGTTGGGAAAACTTGAGGCTTAACCTCCAGAGGTCGG
+
@CCCCGGGGGGGGGGGGGGGDGGGGGGGGGGGGGGGGGGGGGGGGGGCFGGGGGGGGGGGGGGGGGGGGGFGGGGGGGGGGGGGGGGGGGGGGGGGGGFFGGGGGGGGGFGGGGGGGGGGGFGEGGGGGEGFGGGGFGGGGGGC>FGFEGEGGGGGGFGGGGGGGG7FEGGGEEFDFEGGEGGFGGGGGGGGDGGEGGGGGFFGGGGGGGEGGFE?EEEFFEG1;:6CG++<E5CCEGGGGGFGGGGGFFCEDECD@8CG?:C?FGC*/*:0CC57**0*97520)28)*.()09)0/07.
@M03506:14:000000000-AKVR1:1:1101:16179:3647 1:N:0:31
CGAACTCCTACGGGAGGCAGCAGTAAGGAATTTTCGACAATGGGTGAAAGCCTGATCCAGCGACGCCGCGTGCAGGATGAATGTCTTCGGGTTGTAAACTTCTTTTATCTGGGACTATTATGCTTGTGGCATCACAGGAAGTGACGGCAACATGTGTGCCAGCTGCGGCGGACTTCCTGCCAGCCCCCGCGGTAATACGAATGTCTCAAGGTATAGTGTTAATTAAGCGGCGAACAGAGTCGGTAGGGAGTTCATTAGGTCTAATGGAATAGATCCTGGCATAACTGGTTAAGGTCAACGG
+
C@CCCGGE<@CFGCCBC;@@FFGCC,EAFGF<EGD+C@F+;@FG,,6,;6@FEGAF,,;C8+7@+@:FECGG,CE<=EFGGAE<CFF<F@7FEG?FGCG??EFCFGGG9E5,:B<,B,,C,555,CE<F+B,,,,854,:F5<,,+6++8:,63E<,,,,@FF,,7CFG***>*,,,,7,,,,*4***4CFCBC;,+4;8**++,+++++++3+0+0+2++++<C7++*?CD*:***:F++2**275***/*0++23*?F++00+*+*2*21***0******0++/:))0*./97*)/*85
@M03506:14:000000000-AKVR1:1:1101:18148:3683 1:N:0:31
CGAACTCCTACGGGAGGCAGCAGTGGGGAGTTTTCCGCAATGGGCGGAAGCCTGACGGAGTGACGCCGCGTGTGGGACGAAGGCCTTCGGGTCGTAAACCACTGTCAGTGGGAAAGATGGGCGTCGGCGCGATAACCGCCGGCGTCTGACGGTACCTGCAGAGGAAGCCCCGGCTAACTCTGTGCCAGCAGCCGCGGTAAGACAGAGGGGGCAAGCGTTGCTCGGAATTACTGGGCGTAAAGGGCGCGTAGGCGGGATGGCAAGGCGGTCGTGAAATGCCTCGGCTCCACTGAGGAGCGTC
+
CCCCCGGGGGGGGGGGGGGGGGGGGGGGGGGGGGGGGGGDGGGGGGGGGGGGGGFGGGGGGGGGGGGGGGGGGGGGGGGGGGGGGGGGGGGGGGGGGGGFGGGGGGGGGGGGFGGGGGGGGGFGGGGGGGGGGGEGGGGGCFEGGGGGGGGGGGGGGGGGGFFGGGGGFGGGGGGGFGGGFFGGGGGGGFFGFEEEGGGGGCFFGGGFGGG>EGGFDCEGGGGGGGGFGGGGGCFGGEDC*AGGGGGGGEGGDEGDC3CFGC=C*1CGCDD)CCFGFFGC*9<EG@D)57*8FF>@:>D05
@M03506:14:000000000-AKVR1:1:1101:10672:3693 1:N:0:31
CGAACTCCTACGGGAGGCAGCAGTCGGGAATATTGCCCAATGGCCGAAAGGCTGAGGCAGCAACGCCGCGTGCGCGATGAAGGCCTTCGGGTCGTAAAGCGCTTTTCGGGTGGATGAGACGGGACAGTACACCCGGAATAAGGTACGGCTAACTACGTGCCAGCAGCCGCGGTAAAACGTAGGTACCGAGCGTTATCCGGATTTACTGGGCGTAAAGCGCGTTCAGGCGGTTTGGCAAGTCGGGCATGAAATCTCTCGGCTCAACCGGGAGAGGTTGTCCGATACTGCTGGACTTGAGGGG
+
CCCCCGGGGGGGGGGGGGGGGGGGGGGGGGGGGGGGGGGGGGGGGGGGGGGGGGGGGGGGGGGGGGGGGGGGGGGGGGGGGGGGGGGGGGGGGGGGGGGGGGGGGGGGGGGGGGGGGGGGGGGGGGGGGGGGGGGGGGGGGGGGGGGGGGGGGGGGGGGGGGGGGGGGGGGGEGGGGGGGGGGGGGGGCEGGGEGGGGGGDDCCCFGGFGGGGGGFGGGGGGGGGGGGGGC>EGDGGECGGGGGGCFGFFGGGGGGGBGGGECGFFGGGCE3<DFGG@GGD@EEGFGFAGF(7/=F?F@F)
@M03506:14:000000000-AKVR1:1:1101:12406:3752 1:N:0:31
CGAACTCCTACGGGAGGCAGCAGTGGGGAACTTTGCGCAATGGGGGAAACCCTGACGCAGCAACGCCGCGTGGAGGATGAAGTCCCTTGGGACGTAAACTCCTTTCGACCCGGACGATGATGACGGTACGGGTGGAAGAAGCCCCGGCTAACTTCGTGCCAGCAGCCGCGGTAATACGAGGGGGGCAAGCGTTGTTCGGAATTATTGGGCGTAAAGGGCGCGTAGGCGGTGCGGTAAGTCACCTGTGAAATCTCCGGGCTTAACTCGGAGCCTGCAGTCGAAACTGCCGTGCTTGAGTGTG
+
CCCCCGGGG@FGGGGGGGGGGGGGGGGGGGGGGGGGGGGGGGGGGGGGGGGGGGGGGGGGGGGGGGGGGGGGGGGGGGGGGGGGGGGGGGGGGGGGGGGGGGGGGGGGGGGGGGGGGGGGGGGGGGGGGGGGGGGGGGGGGGGGGGGGGGGFGGGGGGGGGGGGGGGGGGGGGGGGGGGGGGGGGGGGGFGGGGGGGEEEGFCCFFFGGGGEGGGGDCCGCCEEGGGDGGGDEGGGDGGGFFFGGGGGGG7EFGEDGFGGCC70+:CGGDEFFFFCC/7955BEF@GF>75:>8FF@=69=
@M03506:14:000000000-AKVR1:1:1101:25221:3804 1:N:0:31
CGAACTCCTACGGGAGGCAGCAGTCGGGAATTTTGCGCAATGGACGAAAGTCTGACGCAGCAACGCCGCGTGAGGGATTACGGCCTTCGGGTTGTAAACCTCTTTTGTCAGGGACGATGATGACGGTACCTGACGAATAAGCCACGGCTAACTACGTTCCAGCAGCCGCGGTAATACGTAGGTGGCAAGCGTTGTCCGGATTTACTTGGCGTAAAAAGCGTGCAGGCGGTCGACCAAGTCGCCGTTGAAAGCCGCCGGCGCAACTGGTGCGGGTACCTCCACAACGTTTGAATCGAAGGCA
+
CCCCC<FFFGF@;FGGEGGGGGCE<C:F+F<FE@9@@F:@F@FGF7BFGCCEEEFGC7@:FFGFCFEGGEG+4,CG:C,?A+BCD:BFGCE?FGEFGGGFGGDFDG,,8CECA++++88?<DDGFGCFE<<>8F++3DFF<FD8F@7<@FFFFGG7C,6>F,>6@,D1*=<<FGGG,4CA7FC,*<CC8CE:FFEC9*4:EE?@F<+3<AE;EC8++8/8***1<*::>*****/****0*/****21+<9*9**)2)1)*:9*<7<****5)C)2:*0/*))**)*)(*/)**0.)7>4.
@M03506:14:000000000-AKVR1:1:1101:17940:3814 1:N:0:31
CGAACTCCTACGGGAGGCAGCAGTGGGGAATATTGGACAATGGGCGCAAGCCTGATCCAGCAATGCCGCGTGAGTGATGAAGGCCTTAGGGTTGTAAAGCTCTTTTACCCGGGAAGATAATGACTGTACCGGGAGAATAAGCCCCGGCTAACTCCGTGCCAGCAGCCGCGGTAATACGGAGGGGGCTAGCGTTGTTCGGAATTACTGGGCGTAAAGCGCACGTAGGCGGCTTTGTAAGTTAGAGGTGAAAGCCCGGGGCTCAACCCCGGAATTGCCTTTAAGACTGCATCGCTAGAATTGG
+
CCCCCGGGGGGGGGGGGGGGGGGGGGGGGGGGGGGGGGGGGGGGGGGGGGFGGGGGGGGGGGGGGGGGGGGGGGGGGGGGGGGGGGGGGGGGGGGGGGGGGGGGGGGGGGGGGGGGGGGGGGGGGGGGGGGGGGGGGGGGGGGGGGGGGGGGGGGGGGGGGGGGGGGGGGGGGCFGGGGCEGGGGGGDGGGGFGGGGGGGGGG9FCCFFGGGGC5CFGGGGGGFGGGGGG58FGFG7EGEGG9CFGGGFGGEFEEDGFGGDF=CEDGDG<C39*>?CFFF>=@EE@CF>*<?FFBF@4?F)
@M03506:14:000000000-AKVR1:1:1101:12279:3845 1:N:0:31
CGAACTCCTACGGGAGGCAGCAGTCGAGAATTTTTCACAATGGGCGCAAGCCTGATGGAGCGACGCCGCGTGGGGGATGAATGGCTTCGGCCCGTAAACCCCTGTCATTTGCGAACAAGTTGGTTCAATTAACACCTGAACCATTGATAGTGGCGAAAGAGGAAGGGACGGCTAACTCTGTGCCAGCAGCCGCGGTAATACAGAGGTTCCAAGCGTTGTTCGGATTCACTGGGCGTAAAGGGTGCGTAGGTGGTGAGGTAAGTCGGATGTGAAAGCTCGGAGCTCAACTCCGAAATGGCAT
+
CCCCCGGGG?FGGGGEGGGGGGGGGGEGGGGGGGGGGGGGGGGGGGGGGGGGGGGGGFEGFGGGDGGDGGEGGGGDEGECFGGFFFEEBFCFGGEGEFGGGGGFGGFGGGFGDGGG@FGGGFGGCGFGGFGGGGGG?C<FFFGGF9FFFCGCFGGGGGGCGGGGDFGGGGGGGEGFFGGFF<CFGGGGFGGGDFGGGDF@E?+++;+*3:<CFGG/;*/:+?ECEGGGGCF6=*?8:E3EGGGGEC*18EGGC577=)77+<22*>:DEFG?70CF707C3556<FG4<GFF8:5)768)*
@M03506:14:000000000-AKVR1:1:1101:18994:3851 1:N:0:31
CGAACTCCTACGGGAGGCAGCAGTGGGGAATATTGCACAATGGGCGCAAGCCTGATGCAGCGACGCCGCGTGGGGGAATGACGGCCTTCGGGTTGTAAACCTCTTTCACCATCGACGAAGCCTTCGGGTGACGGTAGGTGGAGAAGAAGCACCGGCCAACTACGTGCCAGCAGCCGCGGTAATACGTAGGGTGCGAGCGTTGTCCGGAATTACTGGGCGTAAAGAGCTCGTAGGTGGTTTGTCGCGTTGTTCGTGAAATGCCACAGCTTAACTGTGGGCGTGCGGGCGATACGGGCAGACT
+
CCCCCGGGGGGGGGGGGGGGGGGGGGGGGGGGGGGGGGGGGGGGGGGGGGGGGGGGGGGGGGGGGGGGGGGGGGGGGGGGGGGGGGGGGGGGGGGGGGGGGGGGGGGGGGGGFGGGGGGGGFFGGGGGFGGGGGGFGGGGGGGGGGFFGGGGGGGGGGFGGGGGGGGGGGGGGGGGGGGFGGGGGF+<CGGFGGGDGGGGGGEGGGGG8CFCFFFGGGGGGECGFGGFGECEFGFGGCFGCGGGGGEGD5CEDC=F*9CFGFGGCFGGF>CF7:2ACDGC)5>GGEDFFG@;>BEB3737)
@M03506:14:000000000-AKVR1:1:1101:23988:3872 1:N:0:31
CGAACTCCTACGGGAGGCAGCAGTTAGGAATCTTGGACAATGGGCGCAAGCCTGATCCAGCCATGCCGCGTGAGTGATGAAGGCCTTAGGGTTGTAAAGCTCTTTCAGCGGGGAAGATAATGACGGTACCCGCAGAAGAAGCCCCGGCTAACTTCGTGCCAGCAGCCGCGGTAATACGAAGGGGGCTAGCGTTGCTCGGAATCACTGGGCGTAAAGCGCACGTAGGCGGCTTTCTAAGTCAGGGGTGAAATCCTGGAGCTCAACTCCAGAACTGCCTTTGATACTGGGAAGCTCGAGTCCG
+
CCCCCGGGGGGGGGGGGGGGGGGGGGGGGGGGGGGGGGFFGGGGGGGGDFGGGGGGGGGGGGGGGGGGCGGGGGGGGGGGEGGGGGGFGFGGGGFGGGGGGFGGGGGGGGGGGDG@GGGGGGGGGGGGGGGGGDGGFGGGGGGFGEGGGEGGGGGGGGFGGFGFGFGEGGGGGGGGGGGFGGEGGCFGGGGEGDGGFEGGGGF?FG7FGGEECE8@FGGGGGC8FGGGGG=CCGGFCF:?CFCGGGGC9CFDGGFF85C9CGGFGG67F:?7>>FGG?>*09BG7**.,*<:F)7)8=FB3
@M03506:14:000000000-AKVR1:1:1101:12386:3874 1:N:0:31
CGAACTCCTACGGGAGGCAGCAGTGGGGAATCTTGCCCAATGGGCGAAAGCCTGAGGCAGCGACGCCGCGTGCGGGAAGAAGGCCTTCGGGTTGTAAACCGCTTTCAGGAGGGACGAAGCCACTCGGGTTAATAGCCCAGAGGGTGACGGTACCGGAGGAAGAAGCACCGGCTAACTCTGTGCCAGCAGCCGCGGTAATACAGAGGGTGCGAGCGTTGTTCGGAATTATTGGGCGTAAAGGGCGCGTAGGCGGTGCGGTAAGTCTCCTGTGAAATCCCCGGGCTCAACCCGGAGCGGTTAG
+
CCCCCGGGGFGGGGGGGGGGGGGGGGGGGGGGGGGGGGGGGGGGGGGGGGGGGGGGGGGGGGGGGGGGGGGGGGGGGGGGGGGGGGGGGGGGGGGGGGGGGGGGGGGGGGGGGGGGGGGGGGGGDFGGGGGGGGGGGGGGGGGGGEGGGGGGGGGGGGGGGGGGGGGGGGGGGGGGGGGGGGGGGGGGGGCGGGGGGGGGGGGFGGG5CGGGGGG:EGGGGGGEG5<@CGCF=FGEGGGGGDGGGGGGGGGGGEDDGFGGEFGFEFGGGC+87C*3*0*5CDE*:?=F?D:>>:7:>00)0
@M03506:14:000000000-AKVR1:1:1101:13798:3875 1:N:0:31
CGAACTCCTACGGGAGGCAGCAGTGGGGAATTTTGGACAATGGGGGCAACCCTGATCCAGCCATGCCGCGTGCGTGAAGAAGGCCTTCGGGTTGTAAAGCTCTTTCGGTGGGAACGAAACGGTGGAGGCTAATACCCTCTACTACTGACGGTACCTACAGAAGAAGCACCGGCTAACTACGTACCAGCAGCCGCGGTAATACGTAAGGTGCGAGCGTTAATCGGAATTACTGGGCGTAAAGCGTGCGCAGGCGGCGCGTTAAGACAGGTGTGAAAGCCACGAGCGTAACTTGGGAATTGCG
+
CCCCCGGDA<C6C+,@:FCF7FGC@,F@C;FGAEGDFEFAFGGG::@:CEGGGC@6EF<FEFFCDFF+@F=F,@864CFDCDGF8=CFGGGEFEEGCCFDCFECEGGG==C+4B@FGFDC=FFD7FFGEC,>FC<=CF7CFDFGGGGADGEGGDGGAFFGB7FG@@BFFGD@FGCFCAFG:6,>=<FGGFCF:**:B**+?>E9,**4BC+38C**:8;FCGG5/8;F+0<CCC*:*29:CECEG5:78>5*/:*)28//5*:++9?C+00<>0*:0)**)077*0*)(*167<4:>)9*0
@M03506:14:000000000-AKVR1:1:1101:12441:3877 1:N:0:31
CGAACTCCTACGGGAGGCAGCAGTGGGGGATTTTGCGCAATGGGGGAAACCCTGACGCAGCAACGCCGCGTGGAGGATGAAATCCCTTGGGATGTAAACTCCTTTCGATCGGGACGATTATGACGGTACCGGAAGAAGAAGCCCCGGCTAACTTCGTGCCAGCAGCCGCGGTAATACGAGGGGGGCAAGCGTTGTTCGGAATTATTGGGCGTAAAGGGCGCGTAGGCGGTCTGACAAGTCTGATGTGAAATCTCTGGGCTCAACCCAGAGTCTGCATTAGAAACTGTCGGGCTTGAGTATG
+
CCCCCGGGGGGGGGGGGGGGGGGGGGGGGGGGGGGGGGGGGGGGGGGGGGGGGGGGGGGGGGGGGGGGGGGGGGGGGGGGGFGGGGGGGGGGGGGGGGGGGGGGGGGGGGGGGGGGGGGGGGGGGGGGGGGGGGGFGGGGGGFGGGGGGGGGGGGGGGGGGGGGGGGGGGGGGGGGGGFGGGGGGGGGGGGGGGGGGGGGGFGGGGGGGGGGGGFGGGGGGGGGGGGGGGDCGFCEFGGGGGFFFGGGFGGGFGCGFFGFFF=FFGGGGG+=FGGGGFGG=BFCF?GF<CBBF5B46@?4/
@M03506:14:000000000-AKVR1:1:1101:6302:3882 1:N:0:31
CGAACTCCTCCGGGAGGCAGCAGTCGGGAATTTTGGGCAATGGGCGAAAGCCTGACCCAGCAACGCCGCGTGAAGGATGAAATCCCTCGGGATGTAAACTTCGCAAGAATGGGAAGAATTAGCGAGCGCTAATACCGCTCGTGATGACGGTACCATTTGTAAGCTCCGGCTAACTCCGTGCCAGCAGCCGCGGTAATACGGGGGGAGCAAGCGTTGTTCGGATTTACTGGGCGTAAAGGGCGCGTAGGCGGTGCTCTAAGTCGGAGGGGAAAACTCTGGGCTCAACCCAGAGACTGCATCC
+
CCCCCGGGF9FGGEGGGGGGGGGGGGGGGGGGGGGGDGGGGGFGGGGGGGGGGFGGGGFGFGGGG@@FGGGGGGGGFGGGGGGFFFF=FGG=FGGGFGGGGGG>FGGFFGGGGDGGGFGCF@FFFCEFEGGGGGGFGD7@FCGGGGFGGGFFGGGDGFGCFFGGGFGGGGGDGFFGGGGGGGGGGGFGGGEGGFE7CFGGGGGGGCEDFGFFEC5?;@9C585A?:0+<6CE=51;*<>E5*/:**29+:C*95+2+9:C<2CE*)/)*1/09FC6*9C<D43+2)0)(9).)0*)09666
@M03506:14:000000000-AKVR1:1:1101:10067:3895 1:N:0:31
CGAACTCCTACGGGAGGCAGCAGTGGGGAGTTTTTCGCAATGGGCGCAAGCCTGACGAAGCAACGCCGCGTGGGGGATGAGGGTCTTCGGATTGTAAACCCCTGTTGCTCGGGACGAAACGCTGCGACCGAACACGTGTAGGCCTGTCGGTACCGGGGGAGGAAGCCCCGCCAAACTCTGCGCCAGCAGGCGGGGGAATACAGAGGGGGCGAGCGTCGGGCGGAATTAGGGGGGGTAGAGGGCGGGTAGGCGGGGGTCTAAGGCGAACGGGAAATCCCCGGGCTCACCCCGGGGACCGGCC
+
CCCCCGGGGGGGGGGGGGGGGGGGGGGGG7F,,C@F+BFGGGGGGG+FFGGGGGG8C,+BF8FGGGGGGGFGG+FGGGGG<F+F=,CFGGG+CFGGGGG,FGG7F9F,,C+CFGGGGG:33@++@3F***>**53*3,,@,?3<C<,31=1F*@****=<**8*0*;**:*:**0*+3+A+:**:**A*****2C5*1*<++<+<C*:***:55*2/**2*/88C83++0*2/**/*::CFEEC*5CGCF?7C**)*02*300:*)*)1*2)1/*<D)*95)75***8,))(.)87<)5))
@M03506:14:000000000-AKVR1:1:1101:22957:3903 1:N:0:31
CGAACTCCTACGGGAGGCAGCAGTGGGGAATTTTGCGCAATGGGGGAAACCCTGACGCCGCAACGCCGCGTGGAGGATGAAGTCCCTTGGGACGTAAACTCCTTTCGACCCGGACGATAATGACGGTACGGGTGGAAGAAGCCCAGGCGAACTGCGTGCCAGCAGCCGCGGTAATACGAGGGGGGCAAGCGTTGCTCGTAATTATTGGGCGGAAAGGGCGCGTAGGCGGTGCGGTCAGTCACCAGTGATCTCGCCAGGCTTACGTCGGAGCCTGCAGGCGAAACTGCAGGTCTCGAGTCTG
+
CCCCC@F<F9-B;CE:F@FF7EGF?FGDCCAEFGFF7C@BECEFE7+@@CEBDECFC:+@FC+8FC7FCCGGE@=7?FECFDFE,BFCEC8,?BFDBFG@<=FGFF:@3@7C==:++B:>CA9F:+><:****5*>:BFD8FCD:,>7<C7CE,?:14FGCCFF@7<FFE7B*;@++8;C5:5:8**;8CEE***+AE/*:A<+<C798F5***:;F**?C=:8**C=*2/*5//*::*0<C?+*32*++3+**:**)7*02**215)1)*0****2))1)0):C*9*(*)./*007*)10
@M03506:14:000000000-AKVR1:1:1101:15597:3918 1:N:0:31
CGAACTCCTACGGGAGGCAGCAGTGGGGAATTTTGCGCAATGGGGGAAACCCTGACGCAGCAACGCCGCGTGGAGGATGAAGTCCCTTGGGACGTAAACTCCTTTCGACCCGGACGATAATGACGGTACGGGTGGAAGAAGCCCCGGCTAACTTCGTGCCAGCAGCCGCGGTAATACGAGGGGGGCAAGCGTTGTTCGGAATTATTGGGCGTAAAGGGCGCGTAGGCGGTTCGGTAAGTCACCTGTGAAATCTCCGGGCTTAACTCGGAGCCTGCAGGCGCAACTGCCGTGCTTGAGGGTG
+
CCCCCGGGGGGGGGGGGGGGGGGGGGGGGGGGGGGGGGGGGGGGGGGGGGGGGGGGGGGGGGGGGGGGGGGGGGGGGGGGGGGGGGGGGGGFGGGGGGGGGGGGGGGGGGGGGGGGGGGGGGGGGGEGGGGGGGGFGGGGFCCGGGGGG7FGGGGGFFGGGGGGGGGGGGGGGEGGGGCFEGGGGG>CEGGEEGGFFCG5:EF?@?@FGGGDGC5:C58ECE8C>ECEE/**:E*/59DFCGGCFFEGG97<7<A):>D5FCFG:>5D=CGDFFC7DFGG35>C6?F?><)4)/*7))..7
@M03506:14:000000000-AKVR1:1:1101:22307:3927 1:N:0:31
CGAACTCCTACGGGAGGCAGCAGTCGGGAATTTTGCCCAATGGACGAAAGTCTGAGGCAGCAACTCCGCGTGAGGGACGAAGGCCTTCGGGTCGTAAACCTCTTTTCTCAGGGAAGATACAAGACGGTACCTGAGGAATAAGCCACGGCTAACTACGTGCCAGCAGCCGCGGTAATACGTAGGTGGCGAGCGTTGTCCGGATTTACTGGGCGTAAAGAGCGCGCAGGCGGCTGGTCAAGTCCGATGTGAAAGCTCCCGGCTTAACTGGGAAATTGCATCGGAAACTGATCGGCTGGAAGGG
+
CCCCCGGGGCFGGGGGGGGGGGGGGGGGGGGGGGGGGGGGGGGGGGGDGGGGGGGGGGGGGGGGGGGGGGGGGGGGGGGDGGGGGGGGGGGGGGGGGGGGGGGGGGGCGGGGGGGGGGGGGGGGGGGGGGGGGFGGGGGGGGGGGGGGGGGGGGGGGGGGGGGGGGGGGGGGGGGGGGG?AGGGGGGGGGGGGFCFFFGGC88CCCFGGGGG8>CGGGGGGGCCEGDCEGGGED8<EFF<FEGGDCFFGGGGGFGFG>GGG5CCG*+952<FF=>FGFGGGFFGD*0=A7;?>F>>47FE3
@M03506:14:000000000-AKVR1:1:1101:18040:3948 1:N:0:31
CGAACTCCTACGGGAGGCAGCAGTCGGGAATTTTGGGCAATGGGCGAAAGCCTGACCCAGCAACGCCGCGTGAAGGATGAAATCCCTCGGGATGTAAACTTCGCAAGAACGGGAAGAATAAGTAAGGGTTAATATCTCTTACGATGACGGTACTGTTTGTAAGCTCCGGCTAACTCCGTGCCAGCAGCCGCGGTAATACAGAGGGGGCAAGCGTTATTCGGGATTATTGGGCGTAAAGGGCGCGTTGGCGGCTTGGCAAGTGGAAGGTGAAATCCCTCGGCTTAACCGAGGAACTGCCCTC
+
CCCCCGGGGGGGGGGGGGGGGGGGGGGGGGGGGGGGGGGGGGGGGGGGGGGGGGGGGGGGGGGGGGGGGGGGGGGGGGGGGGGGGGGGGGGGGGGGGGGGGGGGGGGFGGGGGEGGGGGGGGGGGGGGGGGGGGGGGGGFGGGGG?FGGGGFGGGGGGGGGGGGGFGGGGGGGGGGGGGGGGGGGGGGGGGGGGGGGGGFGFFFGGGGGGGGGGG>F?FC6CEE?FGFGGGGEEE8=FGGGGGGGGGGFGGGGGGGGF*9CGGGDFGGGGGF7FFGFFGGGFB6+0:5(>BFFFFFFF4@F
@M03506:14:000000000-AKVR1:1:1101:18278:3962 1:N:0:31
CGAACTCCTACGGGAGGCAGCAGTGGGGAATTGTTCGCAATGGGCGCAAGCCTGACGACGCAACGCCGCGCGGAGGATGAAGGTCTTCGGATTGTAAACTCCTGTTGCCCGGGACGAAACGCCTCGACCTAACACGTCGAGGCCTGACGGTACCGGGTGAGGAAGCCCCGGCTAACTCTGTGCCAGCAGCCGCGGTAATACAGAGGGGGCAAGCGTCGTTCGGAGTTACTGGGCGTAAAGGGCCCGTAGGGGGCCAACGAAGCCAGACGTGAAAGCCCTCGCGCTAACCGGGGAACGCCTG
+
CCCCCDGCFGGCBFFFFEGGCEEFEGGGGGGEFGGGGEGEGGFGGGGGEEEFGG8CB:F@BC@FCEGEGG+@C>FFCFFC9FCF<?BFGDBCF,FEEFF<AFDCGGGFF<BCC7:CC<CEFEG?EFEGEGEC,<:F,@@**><FCFGGG:<:B:C714<C*<FCB7:<FC:C:8+0++<@9+0+03CGGG5:E8C8>*<7++2+AEE>E/:8**2;*:8?CCE**22<@FCCGDG**/*3+****21)A**/1:75*.*1/*)*2***2*20*:0*2.*9))0**)/08)025)).)))))
@M03506:14:000000000-AKVR1:1:1101:7647:3966 1:N:0:31
CGAACTCCTCCGGGAGGCAGCAGTCGGGAATTTTGGGCAATGGGCGCAAGCCTGACCCAGCAACGCCGCGTGAAGGGTGAAATCCCTCGGGATGTAAACTTCGCAAGAACGGGAAGAATAAGTAAGGGTTAATATCTCTTACGATGACGGTACTGTTTGTAAGCTCCGGCTAACTCCGTGCCAGCAGCCGCGGTAATACGGGGGGAGCAAGTGTTGTTCGGATTTACTGGGCGTAAAGGGCGCGTAGGCGGCCAGCACAAGTCAGTTGTGAAATCTCCGAGCTTAACTCGGAAAGGTCAAC
+
CCCCCGFG@ECEECEGGGGCCFFGGE@::CFCFGCCE8FFGEDFC@CB@F<FG@F@@FDEFAEFCFG7C=:C8F?EFC,9EBFCGFFCF@G>+:FFE?E,CCB::>FF<EEBF3@F8=FFGFF?FBF8>=+CFFCDB<F9BFB+FGFCF:F+>CC=FGGC9;F@,,@FCCF*<>DFFC>DCF9FD:FFCFGFG=CFBF9B8>EGE/:CC*;0<0+A6CF58??:C9+C?F:5::8CECD*:EG=>:CD6/>E1:C<08C0:0?C9::?<*<7>G7:77CC<)5+:6C79D3(5)7>9*)==
@M03506:14:000000000-AKVR1:1:1101:6458:3975 1:N:0:31
CGAACTCCTCCGGGAGGCAGCAGTGGGGAATTTTGCGCAATGGGGGAAACCCTGACGCAGCAACGCCGCGTGGAGGATGAAGTCCCTTGGGACGTAAACTCCTTTCGACCCGGACGATAATGACGGTACGGGTGGAAGAAGCCCCGGCTAACTTCGTGCCAGCAGCCGCGGTAATACGAGGGGGGCAAGCGTTGGTCGGAATTATTGGGCGTAAAGGGCGCGTAGGCGGTGCGGTAAGTCACCTGTGAAATCTCCGGGCTTAACTCGGAGCCTGCAGGCGAAACTGGCGTGCTTGATGGGG
+
CCCCCGGGG9FFGGGGGGGGGGGGGGGGGGGGGGGGGGGGGGGGGGGGGGGGGGGGGGGGGGGGGGGGGGGGGGGGGGGGGGGGFGGGGGGGGGGGGGGGGGGGCCGGGGGGDGGGGGGGGGGGGGGFGGGGGGGGGGGGGGGGGGGGGGGFGGGGFGGFGGGGDGGGGGGGGG@CGF>FGGGDDCGGGFGG5C*;CEDE>8EGC?9:E2/:EEEEEG=C?EGD>C@::8**?EGCEC>CG99+3<6>++9<?7<9C)9C*A7CF*192)::<7*C<FDG3@D=96*)29;0)/=)*/*))
@M03506:14:000000000-AKVR1:1:1101:6096:3995 1:N:0:31
CGAACTCCTACGGGAGGCAGCAGTCGAGAATTTTTCACAATAGGCGCAAGCCTGATGGAGCGACGCCGCGTGGGGGATGAATGGCTTCGGCCCGTAAACCCTGGCAATTTCGAAAAAAATAGGTCCAATAAAAACCGAACCCATGAAAATTAGCAAAAAAGGAAGGAATGGCTAGCCCGGCTCAAGCGGCGGGGGAAAGAAGGAGGTCCAAGGCGTGGTCGGACTTACTGGGGAGAAAGGGGGAGTAAGGGGGGGGGTAAGGTGGGGGTGAAAAGTCGGGAGTGCAGTCCAGAATGGCAAT
+
CCCCCGG@@@AE@FGGC;BF7FG,FCCCFEGGFE@,CFFGGGGGGC7@BFFD,C@@,C6F8C7@C@CC@CFFCCGD7FFGG<FCFFFCFEGBFGEG@+,A:,8+,:,3E,,,+:++BC+:,=<,,,@<F,@,,,8+*3@*5*3DC,3,3,3,7,,?<,****6,<C,,,2,++7*5++****17,,?*1<***:C*1;***+**2;**+<+0*;8E5C868C***+<++36C5***036;E=5*:*<*0?*:):*)279*030077*9*)*07**3*0))/0)0+**0.**)*0/09))*)
@M03506:14:000000000-AKVR1:1:1101:11794:4015 1:N:0:31
CGAACTCCTACGGGAGGCAGCAGTCGGGAATTTTGCGCAATGGGCGAAAGCCTGACGCAGCAACGCCGCGTGAGGGATGAAGGCCTTCGGGTTGTAAACCTCTTTTGTCAGGGACGATGATGACGGTACCTGACGAATAAGTCACGGCTAACTACGTGCCAGCAGCCGCGGTAATACGTAGGTGACAAGCGTTGTCCGGATTTACTGGGCGTAAAGAGCGCGCAGGCGGTCGTTCAAGTCGAGGGTGAAAGCCCCCGGCTCAACTGGGGAGGGTCACTCGGTACTGATCGACTCGAAGGCA
+
CCCCCGGGGCFGGGGGGGGGGGGGGGGGGGGGGGGGGGCEGGEFGGGGGGGGGGGGGG@:FGGGGGGGGGGGEEGGGGGGGGGGGGGGGGGGGGGGFFEGGGGGGGGGGGGGGGGGGGGFGGGGGGGFCFGGGGGC>FCGGGGGGGGGDFFFGFGEFGGGGGDFCGGFBCFF7BFFGGGGEEFGCGGFFFGG:*=7BEGCEGGGG++AF5EECCFFFFCECGCEGECEEC:C?E*2A?DCE***:EEC9???4C:/:55):99??7C*>CCDGG<*06CCC>>G7?7*.7)1))))7>@>)
@M03506:14:000000000-AKVR1:1:1101:13541:4025 1:N:0:31
CGAACTCCTACGGGAGGCAGCAGTCGAGGATCTTTCGCAATGAGCGCAAGCTTGACGGAGCGACACTGTGTGAGCGATGAAGGCCTTCGGGTTGTAAAGCTCTTTTGTTTGGGAACAAGAAAGATTCGTGAATAACGAGTCAATTTGAGGGTACCAGAAGAAAAAGTACCGGCTAACTACGTGCCAGCAGCTGCGGTAATACGTAGGGTACAAGCATTAATCGGAATTATTGGGCGTAAAGGGCGCGTAGGCGGGGATGTAAGTCAGGTGTGAAATACCAAAGCCCAACTTTGGTGCTGCA
+
CCCCCGGGGFGGGGGGGGGGGGGGGGGGGGGGGGGGGGGGGGGGGGGGGGGGGGGGGGFGGGGGGGGGGGGGFGGGDFGGDFGGGGGGGGGFFGGGGGGGGGGGGGGGFGGGGGGGGGGGFGGGGGFGGGGGFGGGGGGGGGGGGGGGGGGGGGGGGGGGEFGGGGGGGGGGGGGGGGFGGGGGGGFGGGGGGGGGEEGGGGGEGGGGGGGGEGGCEGGFGCGGDG5CGG7CCCGG:CCCFGDGGE=<8=EFDGGGG>DCGGG7+:?D<7<>FG=FGFGCF@FF*7<>BG44B4>7B6??9
@M03506:14:000000000-AKVR1:1:1101:11836:4038 1:N:0:31
CGAACTCCTACGGGAGGCAGCAGTCGAGAATTTTTGACAATGGGGGAAACCCTGATCGAGCGACGCCGCGTGGAGGATGAAGGTCTTCGGATTGTAAACTCCTGTCATTGGGGAACAAGGTGCATACGTTTACTGCGTGTGCATTGATAGTACCCGAAGAGGAAGAGACGGCTAACTCTGTGCCAGCAGCCGCGGTAATACAGAGGTCTCGAGCGTTGTTCGGATTCATTGGGCGTAAAGGGTGCGTAGGTGGCGCTGTAAGTCGGGTGTGAAATCCTGAGGCTTAACCTCGGAACTGCAT
+
CCCCCGGGGGGGGGGGGGGGGGGGGGGGGGGGGGGGGGGGGGGGGGGGGGGGGGGGGGGGGGGGGGGGGGFGGGGGGGGGGGGGGGGGGGGGGGGGGGGGGGGGGGGGGGGGGGGGGGGGGGGGGGGGGGGGGGGGGGGGGGGGGGGGGGGGGGGGGGGGGGGFGGGFGGGGGGGGGGGFGFGGGGGGGGGGGGGEGGGCEGGGGGGGGGGGGGGGGGGGGGGECEFFG7CCFGGEEGCCFGEGGGEDGGFDFCEDC>G=7CCFEDDGE1AFGCGG4=D:FFF77/0/5C;<BB3@FFF?=
@M03506:14:000000000-AKVR1:1:1101:21975:4057 1:N:0:31
CGAACTCCTACGGGAGGCAGCAGTGGGGAATCTTGCGCAATGGCCTAACGGCTGACGCAGCGACGCCGCGTGTGGGATGAAGCTCCTCGGAGTGTAAACCACTGTTGCCCGGGACGAATAGCTCGATTAATCGAGCCTGACGGTACCGGGTGAGGAAGCACCGGCTAACTCCGTGCCAGCAGCCGCGGTAATACGGGGGGTGCGAGCGTTGTCCGGCATCACTGGGCGTAAAGGGCGCGTAGGTGGTTTGATAAGGGTGTGGTGAAAGTCCGGGGTTCAACCCCGGAGCTGCCGTGCCGAC
+
CCCCCGGGG9FGEEEFEGGGGGGGGGGGGGGGGGGGGGGGGGGGGGEFGGGGGDGFGGGGE@F@FGG+@FFCGDGGFGCGGCFGA@8BFECEGGGGGGGDFGGGGFGEGGGGCFBGGEFGGGFFGDGGGGGGCFGGEGGGFEGGGGGGGGGGGGGGGGFG>FEGGGGGFCC@FG*=B@FGFGC<CCGGGGGGGGGEEG>ECEGGGEEGECEEF7;C*:CCCFFGGGGG*:AEGGGGG=D/5CGF?C278C7+*2<*:)>7EGGGCF97E7905DC*).200).:C:C39FF?)>7:)7>8)
@M03506:14:000000000-AKVR1:1:1101:24125:4058 1:N:0:31
CGAACTCCTACGGGAGGCAGCAGTCGAGAATTTTTGACAATGGGGGAAACCCTGATCGAGCGACGCCGCGTGGAGGATGAAGGTCTTCGGATTGTAAACTCCTGTCATTGGGGAACAAGGTGCATACGTTAACTGCGTGTGTATTGATAGTACCCGAAGAGGAAGGGACGGCTAACTCTGTGCCAGCAGCCGCGGTAATACAGAGGTCCCAAGCGTTGTTCGGATTCATTGGGCGTAAAGGGTGCGTAGGCGGCGCGGTAAGGCGGGTGTTAAATCGCGGAGCTTAAGTCCGAAACTTCAT
+
CCCCCFGGGGGGGGGGGDGGGGGGGGGFFCGGGGGGGGGGGGGGGG@FGGGGGGGGGGGGGGDGEGGGGGFGEGGGGGGGGGGFGEGGGGEGGGGGGFGGGGGGGDGGGGGG7FGFCGGCBDGGGDFGGCFFG9CCFFFFFGGGDCFCGFGGFCGCFFGGFGGGGGGGG7FCGGGGFFGGFGGG;FGGGGGGGGDGEE9B9FCFGDGFCCFCGGG1*:;*<EGG2*3<9++3;CC==GCF7CGEGDEGEECC<5*5:@>3*<*0:7C7C)**2**218DG9>>666**-*14>)7>@*/70
@M03506:14:000000000-AKVR1:1:1101:5488:4075 1:N:0:31
CGAACTCCTACGGGAGGCAGCAGTGGGGAATTTTGCGCAATGGGGGAAACCCTGACGCAGCAACGCCGCGTGGAGGATGAAGTCCCTTGGGACGTAAACTCCTTTCGACCCGGACGATAATGACGGTACGGGTGGAAGAAGCCCCGGCTAACTTCGTGCCAGCAGCCGCGGTAATTCGCGGGGGGCAAGCGTTGTTCGGATTTACTGGGCGTAAAGGGCGCGTAGGCGGCCGAACATGTTACTTGTTAAATCTCCGGGCTTACCTCGGACAGGGCAAGTGATACTGTTTGGCTATCGCGCG
+
CCCCCGCFF<@CFFBGGGCCEFGGGGFG,@EFGGGG@C:FFEEEGCEEFCAFGCFGG:+@FGCFGGGCGGCFE,EF7FEFCFFDFGF9<<FGGGC=FEGGGGGGGGDFGGGGG7FDF@==E9FFE:FCFEGEG*>*3@FGG7FCG*BFF>3CBEGECG7CFFFFG7FGGDG**=,,7=*=CEECCEC*;FC88CGFFC>8;CFCGCG+;C8?8*@F785CEGC*2;FEGGGG*C=5+3*+03CCC++*2++<:CF)?))):?*<F7:7*)*09***1)2;C*9:EFG@>D3??=*)8))<3
@M03506:14:000000000-AKVR1:1:1101:25807:4078 1:N:0:31
CGAACTCCTACGGGAGGCAGCAGTAGGGAATTTTCCGCAATGGGCGCAAGCCTGACGGAGCAATGCCGCGCGAGGGAAGAAGGCCTTCGGGTCGTAAACCTCTTTCGTTTGGGAAGAAAGCGTTCAACAAGAAACGGTTGAGCGTTGACGGTACCGGAGGTAGAAGCCCAGGCTAATTACGTGCCAGCAGCCGCGGTAATACGTCAGGGGCAAGCGGTGTCCGGAATTACTGGGCGTATAGCGCGCGCAGGCTGGCCGACACGTGTCGTGTGACAAGCCACTGCTCAACCATGGAGGGCCA
+
CCCCCG-<FDFEGEGGGDGGGCFFGGGGFGGGFGGDGC@CFGFGAEGGGGGGGGG<BF:@CFGFG?6@@C:F+8CFFEEFEGGFFGGGGGCFEFFD=EFCFGG9FGG,,B=++,,BF@33<F=FCEFD==F==<<3+@CFAAFEEGGCFEEF7CBCE7>C*?FD;F7,6<FF*6,>F9A,4<7FE,,*:<:*<*4C8*:++<@C*;C?>GD*;8*;*;5*0:8**/2@EG998=CECC3+9+::E55)*:C7>F*/:>))/:DF50A<:*277**+2)1**099:/:*(*))10))073).
@M03506:14:000000000-AKVR1:1:1101:18374:4133 1:N:0:31
CGAACTCCTACGGGAGGCAGCAGTCGAGAATTTTTGACAATGGGGGAAACCCTGATCGAGCGACGCCGCGTGGAGGATGAAGGTCTTCGGATTGTAAACTCCTGTCATTGGGGAACAAGGTGCATACGTTAACTGCGTGTGCATTGATAGTACCCGAAGAGGAAGAGACGGCTAAGTCTGTGCCAGCAGCCGCGGGAAGACCGAGGTCTCAAGCGTCGTTCGGTTGCATTGGGCGTTAAGTGTGCGTAGGCGGCGCGGTACGTCGGGTGTGAGATCTCGGAGGTGAACTACGGATCTGCAT
+
9CCCC,<CC<6F7CE@@F,@,CC,CFF@EFFFGGG7FA,;EF,EFEG@EFC7E,C,CD7<CC:7++>@FG+@B8CC+,B,,CFFGGF9FG@F7,5,@<FEF8FCFE,@<EGGD7+DEFFFFDFFGFGGF8F+33DDEGGE<,@,E9=,@FFGADACF7C:DE7:F3>ECG7F<*,,27,>F;FF,<FBF:,1=*7**4**2*=*:5/*++2<+95**2?*;CC****<?CC6@*/8/**30+++07**1A+79*:9*7/)*:**2)>C=G5/20:+*1977))**19*6*)()0))**97*
@M03506:14:000000000-AKVR1:1:1101:5682:4189 1:N:0:31
CGAACTCCTACGGGAGGCAGCAGTGGGGAATCTTGCGCAATGGGCGAAAGCCTGACGCAGCAACGCCGCGTGGAGGATGAAGGCCCTTGGGTTGTAAACTCCTGTCGGTTGGGAAGAAATCTTACGGGGTTAATACCTCCGTAAGTTGACTGTACCAGCAAAGGAAGCCCCGGCTAACTCTGTGCCAGCAGCCGCGGTAATACAGAGGGGGCCAGCGTTATTCGGAATTATTGGGCGTAAAGGGCGCGTAGGCGGCCATGCGTGTCTTTCGTGAAATCCCTCGGCTTAACTGAGGACGTGC
+
CCCCCGGGGGGGGGGGGGGGGGGGGGGGGGGGGGGGGGGGGGGGGGGEEGGGGGGGGGGGGGGGGGGGGGFGGGGGGGGGGGFGGGGGGGGDGGEDGGGGGGGGGGGGGGGGGCFEFGFGGGGGGGGGGGGGGFFGGGGGGFGGGGGGGGGGGGGGGGGGGGGGGFFGFFGGGGGGGGGGGGGDGGGGGGGGDECFGCCEFGGGFGGGGDEEGGFCECEE5@@FGGEFGF7:FCCFEEG*:FDCGGG)::CEFGGGGEC46CCEGC9CGFG>76C976079>5CEFGF<CFD4?;FFDD@)
@M03506:14:000000000-AKVR1:1:1101:9466:4213 1:N:0:31
CGAACTCCTACGGGAGGCAGCAGTGGGGAATCTTGCGCAATGGGCGAAAGCCTGACGCAGCAACGCCGCGTGGGGGATGAAGGCTCTCGGGTTGTAAACCCCTTTCAGCAGGGACGAATCTGACGGTACCTGCAGAAGAAGCCCCGGCCAACTACGTGCCAGCAGCCGCGGTAACACGTAGGGGGCAAGCGTTGTCCGGATTTATTGGGCGTAAAGAGCTCGTAGGTGGTTCGGTAAGTCGGGTGTGAAACCTCCAGGCTCAACCTGGAGACGCCACCTGATACTGCTGTGACTGGATTCC
+
CCCCCGGGGGGGGGGGGGGGGGGGGGGGGGGGGGGGGGGGGGGGGGGGGGGGGGGGGGGGGGGGGGGGGGGGGGGGGGGGGGGGFGFGGGGGGGGGGGGGGGGGGGGGGGGGGGGGGGGGGGGGGGGGGGGGGGGGGGGGGGGGGGGGGGGGGGGGGGGGGCGGGGGCGGGGGGGDGGGGGGGGGGGCFGGGCEGGGGGGCGGGGGGGGEEE>88FGCC<FGEGGE<9FCFFGGGGGGGGGGDG=E5FG7CF57CCFFG*:FGGGCDFC*+./9DED:*0*/9FE=778FFFF4*>)*17=
@M03506:14:000000000-AKVR1:1:1101:15083:4221 1:N:0:31
CGAACTCCTACGGGAGGCAGCAGTAGGGAATCTTGCGCAATGGGGGAAACCCTGACGCAGCGACGCCGCGTGCGGGATGAAGGCCTTCGGGTCGTAAACCGCTTTCAGCAGGGACGAAATTGACGGTACCTGCAGAAGAAGGCCCGGCCAACTACGTGCCAGCAGCCGCGGTGATACGTAGGGGTCTAGCGTTGTCCGGAATTATTGGGCGTAAAGAGCTCGTAGGCGGTTCGGCAAGTCGGATGTGAAATCTCCACGCTTAACGTGGAGGGGCCATTCGAAACTGCCGTGACCCGAGTCC
+
CCCCCGGGFGGGGGGGGGGGGGGGFFGGGGGGGGGDFECFEFGGGGGGGGFGGFGGGGGGGGGGGGGGGGGGGGGCBGGGGGGFGGGGGGGGGGGGGFFGGGGGGFGGGFGGEDFFFFGFFGGGCEFFCGGGGGGGCBFGGGGDGEGEGGGGFGGGGGGGGGGGFGFGG<==BCC:FFFGFDDGGGGGGFGGG58EEGD8:CFC?@FFGFG8CEEC:EFFFGGGGGFGGGGCEGG5=F7<:>C*:EGGG?9:73<CE@35==0<C9CD77*>CC)**9**2.):0**07C:1>*.)5)756
@M03506:14:000000000-AKVR1:1:1101:13443:4223 1:N:0:31
CGAACTCCTACGGGAGGCAGCAGTCGGGAATTTTGGGCAATGGGCGAAAGCCTGACCCAGCAACGCCGCGTGCAGGATGAAATCCCTCGGGATGTAAACTTCGCAAGAACGGGAAGAATAAGTGAGGGTTAATATCTCTCGCGATGACGGTACCGTTTGTAAGCTCCGGCTAACTCCGTGCCAGCAGCCGCGGTAATACGGGGGGAGCAAGCGTTTTTCGGATTTTCCGGGCGTAAAGGGCGCGTAGGCGGCCACCGCGAGTCGATTGTGGAAGTTCCGGGCTTCACCGGGAAAGGTCAAC
+
8CC@A<C@C-C@@CFEEGCFBFFEF@FEGEGGGDE7FGGGFGFFGDGGCEFFG<FE8FFEGFGGGGG+>:CF,FEC=FC8<9?F,,,:FGG:FFGF9<FE9ECCE+4,,BCGG@7=A<5,CB,8BDCE=FDFGGGGAF9,:@+:FCCGGGGC:F:F3D7<@=FC=,,CFB:7,:,?FGG*6<22C::,:FE@@:=FF+CFDG7:CC>CC*8*;:1*//<?**;*<+<+*8*8C>E:*<DD5CCE57=C+:E5C5**:>))::**:C<3EF*1***+**7)1))**1*9(159)7@)996*/
@M03506:14:000000000-AKVR1:1:1101:10563:4236 1:N:0:31
CGAACTCCTACGGGAGGCAGCAGTGGGGAATTGTTCGCAATGGGCGCAAGCCTGACGACGCAACGCCGCGTGGAGGACGAAGATTTTCGGATCGTAAACTCCTTTCGATCGGAAAGAACAGCTCATAGGTTAATAGCCTGAGAGTCTGACGGTACCGAGAGAAGAAGCCCCGGCTAACTCCGTGCCAGCAGCCGCGGTAATACGGGGGGGGCAAGCGTTGTTCGGAATTACTGGGCGTAAAGGGCCAGTAGGCGGCCAACTAAGTCCGACGTGAAAGCCCCAGGCTTAACCTGGGAACTGC
+
CCCCCGFGGGGGGGGGGGGGGGGEFCGGGGG@EFGGGGCFGGEFFCGGGGGGGGGGEFGGGGGGGGGGGGGGGGFGGGGGGGGGCFFFDEDGGDGGGGGGFGGGGFF@FC:CGGGGFGGGGG<FGCFGGFGGFGGGGFGGGGGGFFGGGGGGGGGGEDEEFGDGGGGGGGGGDEGGGFGGGGGFFGGFFGGGGGGGG>CGCEGGGGGDCEDGCFCGGCCCEGDEE5EFFFG?FGGGDGDEF?FGC5:F<FDGF5=)*0930?<CCF7C=D5;7<*020*>95>D=)9):C?B>FF4:@6*9
@M03506:14:000000000-AKVR1:1:1101:15684:4236 1:N:0:31
CGAACTCCTACGGGAGGCAGCAGTGGGGAATATTGCGCAATGGGCGAAAGCCTGACGCAGCAACGCCGCGAGAGTGGTGAAGGCCTTCGGGTCGTAAAGCTCTGTCGGCGGGAACGAATGCTATTGAGTATAATAGCCTTGAGAAGTGACGGTAACCTCAAAGGAAGCACCGGCCAACTCTGTGCCCGCAGCCGCGGTAATACAGAGGGGGCGAGCGTTGTTCGGAGGCATTAGGGGGAAGGAGCGTGGGGGCGGTTTGTTGAGTCGTGTGTGGAATTTCGCGTGACAACCTGGGAAGGAG
+
CCCC@@<F96-B7@FCCG7@;@,<,66@;,,6CE,CF@6FEF,EFE:+:CDGGDFGDE:@C<<C@:@:6F+4@:55A?+5,,B<EFG97C+4+CF84+85,,CF,FG@+@++++33833,,3,,,3@B,,8,@;@F9FG9,,,8?D3?3>7FF<*@,,67>,?,:<:<F7A7BF*=*<<,27?,C2+;8*:E8*8?>G*C+CA7<++///1**:8*2*ACGG+*****2*<C+07*/*9**:**2/*1**/*)**1::5*A**3+*:7*9=49**00)2:*8)*2)**.*.,.)))))0)0
@M03506:14:000000000-AKVR1:1:1101:8539:4237 1:N:0:31
CGAACTCCTCCGGGAGGCAGCAGTGAGGAATATTGGACAATGGGCGCAAGCCTGATCCAGCCATGCCGCGTGAGTGATGAAGGCCCTAGGGTTGTAAAGCTCTTTTGTGCGGGAAGATAATGACGGTACCGCAAGAATAAGCCCCGGCTAACTTCGTGCCAGCAGCCGCGGTAATACGAAGGGGGCTAGCGTTGCTCGGAATCACTGGGCGTAAAGGGTGCGTAGGCGGGTCTTTAAGTCAGGGGTGAAATCCTGGAGCTCAACTCCAGAACTGCCTTTGAGACTGAAGATCTTGAGTTCG
+
CCCCCGGGG9EFEGGGGGGGGGGGGGGGGGGGGGGGGGGGGGGGGGGGGGGGGGGGGGGGGGGGGGGGGGGGGGEFGFGGGGGGGGGGGGGFGGEGGGGGGGGGGGGGGGGGGGGGGGGGGGGGGGGGGGGCGGGGGGGGGGGGGGGG:FGGFCFGGGDGGGGGGGCFGGGGEGGGGG7CFGGGGGEGGGCFCFEG9EGGG>FGGGGGGGC:E*8CGGFEGGEEEGDEGG=C8E79FC7CFGGGGGGF+<C9C:?CFFG46C=?+>7C?*:7>D=CF6CC:)03A@D7>7*)9?B6?B*/7
@M03506:14:000000000-AKVR1:1:1101:17302:4274 1:N:0:31
CGAACTCCTACGGGAGGCAGCAGTCGAGAATTTTTGACAATGGGGGAAACCCTGATCGGGCGACGCCGCGTGGAGGATGAAGGTCTTCGGATTGTAAACTCCTGTCATTGGGGAACAATGCGTGACGGTTAACTGCCGTCGCGTTGATAGTACCCGAAGAGGAAGAGACGGCTAACTCTGTGCCAGCAGCCGCGGTAATACAGAGGTCTCAAGCGTTGTTCGGATTCATTGGGCGTAAAGGGTGCGTAGGCGGCGCGGTAAGTCGGGTGTGGAATCTCGGAGCTTAACTCCGAAACTGCAT
+
CCCCCGGGGGGGGGGGGGGGGGGGGGGGGFGGGGGGGGGGGGGGGGGGGGGGGGGGGGGGGGGGGGGGGGGGGGGGGGGGGGGGGGGGGGGGGGGGGGGGGGGGGGGGGGGGGGGGGGGGGGGGGGGGGGGGGGGGGGGGGGGGGGGGGGGGGGFGGEGGGGGGGGGGGGGGGGGGGGGGGGGGGGGGGGGGGGGGGGFGGGGFGGGCF9CEFGGCEGCCCEGG8EGGGGGGF==:CE3AGGGG5CEGGGGGG5>DGEDD*02?EGG7E5*7C7*9:@F3<>B6+9C66*)4)7>B?F=97
@M03506:14:000000000-AKVR1:1:1101:25115:4290 1:N:0:31
CGAACTCCTACGGGAGGCAGCAGTGGGGAATCTTGCGCAATGGGCGAAAGCCTGACGCAGCGACGCCGCGTGTGGGATGACGGCCTTCGGGTTGTAAACCACTGTCGGGAGGGACGAAGATCTGACGGTACCTCCAAAGGAAGCACCGGCTAACTCTGTGCTAGCAGCCGCGGTAATACAGAGGGCGCGAGCGTTGTCCGGAACCACTGGGCGTAAAGGGCGCGGAGGCGGCCTGATAAGTAGGGGGTGAGATCCTGTGGCTTAACTGCAGGGCGGCCTCCTAGACTGTTGGGAGCGAGAG
+
@CCCCFGGCGGGDDFGGGGDGGGGGGGGGGGDGGGDCDGEEGGGGGEGDGG<CFGGGGGGDGGGGF>@FF@F+BFE8FGCGCEEF>E<FEGGGFFFGDF@FG<@FCCFG>@=:>FCFGEGG9BFG,@C<FCACFGGCFFCF:EEFF7FCGFGGF9<FA@29,2<7<::CC*=CCCF9F:FECFFE*28*/::E://;+CE5>>**;;8@85;8*8;1:9E=C5*/:?88>**/:8*<ECE:9+<>5C)8A53>+<*<*2>5*96+*<>9:CF5*1*).1**)009=7F-*0,))007)5))
@M03506:14:000000000-AKVR1:1:1101:10152:4306 1:N:0:31
CGAACTCCTACGGGAGGCAGCAGTCGAGAATCTTCCGCAATGGGGGAAACCCTGACGGAGCAACGCCGCGTGGAGGATGAAGGCCTTCGGGTCGTAAACTCCTGTCGACCGGGACGAACGTAGTCGGGTCCAATACACCCGGCTATCGACTGTACCGGTGGAGGGAGCCACGGCTAACTCTGTGCCAGCAGCCGCGGTAATACAGAGGTGGCAAGCGTTGTTCGGAATTACTGGGCGTAAAGGGCGCGTAGGCGGTTCGTTAAGTCCTGTGTGAAATCCCCCGGCTCAACTGGGGAACTGC
+
CCCCCGGGGGGGGGGGGGGGGGGGGGGGGGGGGGGGGGGGGGGGGGGGGGGGGGGGDEGGGGGGGGGGGGGGGGGGCFGGGFFGGGGGGGGGGGGGGGGGGGGGGGGGGGGGGGGGGGGGGFGGGGGGGGGGFGGGGGGGGGGGGGGGGGGGGFCBFGCCC<FEGGGGGGGG>FGGGGGGGGGGGGGGCGCEGGGGGGDCGGGGEFF>CFGGC?C8EGGGGDC?EGGCECF++<C*>*9C=C?EEECDE=CECGGGC)/1**/:C7?7CFG?CFG+:872CEFGGFGF>GF7F>BFFFF@0
@M03506:14:000000000-AKVR1:1:1101:5797:4306 1:N:0:31
CGAACTCCTACGGGAGGCAGCAGTCGAGAATTTTTCTCAATGGGGGAAACCCTGAAGGAGCGACGCCGCGTGGAGGATGAAGGCTTTCGGGTTGTAAACTCCTGTCATTTGGGAACAAGGTGCACCGGTTAACTGCCGGAGTATTGATAGTACCAGAAGAGGAAGAGACGGCTAACTCTGTGCCAGCAGCCGCGGTAATACAGAGGTCTCAAGCGTTGTTCGGATTCATTGGGCGTAAAGGGTGCGTAGGTGGCGCCGTAAGTCGGGTGTGAAATTTCGGAGCTTAACTCCGAAACTGCAT
+
CCCCCGFFGGGGGGGGGGGGEFGFFGFFFGGGGGGGGFGGGFGGGGGGGGGGGGGGGGGGGGGGGGGGGGGGFFGGGGGGGGGGGGGGGCEE@FFGFF<EFGGFEGGGGFGFGFCGGGGGFDGGGGGGGGGGGGGF8=FFGGFGGFGGGGGGADFGFGGGFGGGGFGGGCG7FCFGGGFFGGFGGGGGGGFGCFEGGE;CCGGGFEGGG99BF+;EEGGCFE58;>C?7CFDGGDCEDGGE*2>*:*>?EGGDG59:><DCC*21)77=<EFGCGE797DCBD*C@CBA?)85558@*9B*
@M03506:14:000000000-AKVR1:1:1101:7510:4313 1:N:0:31
CGAACTCCTCCGGGAGGCAGCAGTAGGGAATATTGGACAATGGGCGAAAGCCTGATCCAGCGACGCCGCGTGAGGGATGAAGGCCTTCGGGTTGTGAACCTCTGTTGTTGGGAAAGAAGCCGGGTGCATAACCCGGTGACGGTACCCAACGAGGAAGCCCCGGCTAACTACGTGCCAGCAGCCGCGGTGAGACGTAGGGGGCGAGCGTTATCCGGATTCACTGGGCGTAAAGGGCGCGTAGGCGGTTACGTAAGTCCGATGTGAAAAGTCACGGCTCAACTGTGATCGTGCATCGGATACT
+
CCCCCGGGG-CFGGGGGGGGGGGGGGGGGGGGGGGGGGGGGGGGGGGGGGGGGGGGGGGGGGGGGGGGGGEGGGGGGGGGGGGGGGGGGGGGGGGGGGGGGGGGGGGGGGGGGGGGGGGGGGGGGGGGGGGGGGGGGGGGGGGGGGGGGGGGGGGGGGGGGGGGFGGGGGGGGGGGFGGGGGGGDGGEGGFGGGGGGGGGGGGGGGEGGGGGGGGGGG?CCGGGGFG:EGGGGG*:EECEEGFEECGDFGGF5C:CG@CDGGGDFGDFFC?BDCDGC?6F7?1C99>F<GF6?=BF:>))*
@M03506:14:000000000-AKVR1:1:1101:23271:4314 1:N:0:31
CGAACTCCTACGGGAGGCAGCAGTGGGGAATTTTGGACAATGGGCGCAAGCCTGATCCAGCCATGCCGCGTGTGTGAAGAAGGCCTTCGGGTTGTAAAGCACTTTCGGACGGAACGAAATCGCGTGGGCGAATATCCCGCGTGGATGACGGTACCGTAAGAAGAAGCACCGGCTAACTCCGTGCCAGCAGCCGCGGGAATACGGAGGGTGCGAGCGTGAAGCGGAATTACGGGGCGTAAAGTTTGCGCAGGCAGCGCCGCAAGTCGGGTGTGAAAGCCCCCGGCTTAACTTGGGAATGGCG
+
@BCCCFGGCGGGGDEGDFGEEGGE6EFGGGGGGGGGGGFFGFC,C7FFG@,DACEGGEFFGGGGGGGD7CFGG<FEFFFGGFFCFFCGFGGGCGGGGGF9FGGGGG7F@FGGGDGFCFGG9FFEC7FCDFGGG7BFCA+@CFGDECFGFCEGGDC*@FFE?@CFFAFF,<:<B=F<FE,2:*1=FF>*CA+2CC:5*:CC:9/*/*:C;C:CC*:52**;+28CCE>E<9*/?C88/*9*+0+3<7*)*/*/7/7C*8<D5:DF+5*/:D*)*2>+00**)0)**)*/4**)00)0<))0)
@M03506:14:000000000-AKVR1:1:1101:12869:4336 1:N:0:31
CGAACTCCTACGGGAGGCAGCAGTGGGGAATCTTGCGCAATGGGCGAAAGCCTGACGCAGCGACGCCGCGTGAGGGAAGAAGGCTTTCGGGTTGTAAACCTCTTTCAGGAGGGACGAAGCTACTCGGGTGAATAGCCCAGAGGGTGACGGTACCTCCAGAAGAAGCCCCGGCTAACTACGTGCCAGCAGCCGCGGTAATACGTAGGGGGCAAGCGTTGTCCGGATTTATTGGGCGTAAAGAGCGTGTAGGCGGCCATGCGGGTCCGTTGTGAACACTCGAGGCTCAACCTCGAGACGCCGA
+
CCCCCGGGGDGGGGGGGGGGGGGGGGGGEGGGGGGGGGFGGGFGGGGGGGGGGGGGGGGGGGGGGGGGGGGGGGGGGGGGGGGGGGGGGGGGGGGGGGGGGGGGGGGGGGGGGGGGGGGGGGGGGGGGFFGGGGGGFGGGGGGGGGGGGGGGGGGFGFGFGGFGGGGGGGGGGGGGFGGGGGGGGGGGGGGGGGGEGGGGGGFFGEGGGGGGGGGGGGDFGGGGDECFF7AFGGEG=EGGGGGC:EGGGFCEGDEGC:DGGGDE=3=759EFG*>6CFG:9BF=F*=?<*5<)))0<B@:)
@M03506:14:000000000-AKVR1:1:1101:25278:4345 1:N:0:31
CGAACTCCTACGGGAGGCAGCAGTGGGGAATTGTTCACAATGGGCGCAAGCCTGATGACGCAACGCCGCGTGGAGGATGAAGGTCTTCGGATTGTAAACTCCTGTTGCCCGGGACGAAAAGCTTCGACCTAACACGTCGAGGTCTGACGGTACCGGGTGAGGAAGCCCCGGCTAACTCTGTGCCAGCAGCCGCGGTAATACAGAGGGGGCAAGCGTTGTTCGGAATTACCGTGCGTAAAGGGCGCGTAGGCGGCCTCCGAAGTCGGACGTGAAATCCCATGGCTCAACCCGGTAACTGAGC
+
CCCCCGCFGGGGGGGEDGGEGGFFGGGCFGGGGGDFGGGGGFGG8F7CGDGGGFFF9FGGD>FCGGGDEGGDDGFEGGGF<F8F,CFCDCEGGEGGFF<9EFGGFG,AFGGGDGGGGGDE=EFFFEEEGEF8F8<8DFFG+CFCF,3@FDGECFDCCF*FD,?C,=F*=C*=<<B<<FFFC@A9FC*8+:<*=B8*:A7<@E<<:8EG5?**2CC/;8;@CE8C*;CG:+;//>EE=**@F==577/5:CF5C5***7))**9+*/:7>*7)/CFC*9*07.)27@FF(>5(8)06@4*/)
@M03506:14:000000000-AKVR1:1:1101:11541:4350 1:N:0:31
CGAACTCCTACGGGAGGCAGCAGTGGGGAATTTTGCGCAATGGGGGAAACCCTGACGCAGCAACGCCGCGTGGAGGATGAAGTCCCTTGGGACGTAAACTCCTTTCGACCCGGACGATAATGACGGTACGGGTGGAAGAAGCCCCGGCTAACTTCGTGCCAGCAGCCGCGGTAATACGAGGGGGGCAAGCGTTGTTCGGAATTATTGGGCGTAAAGGGCGCGTAGGCGGTGCGGTAAGTCACCTGTGAAATCTCCGGGCATAACTCGGAGCCTGCAGGCGAAACTGCCGTGCTTGAGTGGG
+
CCCCCGGGGFGGGGGGGGGGGGGGGGGGGGGGGGGGGGGGGGGGGGGGGGGGGGGGGGGGGGGGGGGGGGGGGGGGGGGGGGGGGGGGGFGGGGGGFGGGGGGGGGGGGFGGGGGGGGGGGGGGGGGGGGGGGGGGGGGGGGGGGGGGGGGGGGGGGGGGGGGFGGGFGGGCFGGGGGFGGGGGGGEGGGGEDGGGGGGEEFGGGGGGGGGEEDGGFGEGEE*:EGGGGGGEGGGD5<:CCFGGFFGGDFFGCC9<=DDDGC>C7D5CCCE>*7C6FF37)7BDCF4<9DF:F?FFFFF)<
@M03506:14:000000000-AKVR1:1:1101:17530:4360 1:N:0:31
CGAACTCCTACGGGAGGCAGCAGCAGGGAATCTTGCACAATGAGCGCAAGCTTGATGCGGCGATGCCGCGTGAGGGATGAAGGCCTTCGGGTCGTAAACCTCTTTCAGTAGGGAAGAAGCCACGGGACACCGTGGTGACGGTACCTACAGAAGAAGCCCCGGCTAACTACGTGCCAGCAGCCGCGGTAAAACGTAGGGGGCGAGCGTTGCCCGGATTCACTGGGCGTAAAGCGGGTGTAGGCGGTCCATTAAGTCGGATGTGAAATCTCACGGCCCAACCGTGGAATTGCATCCGATACTG
+
CCCCCGGGGGGGGGGGGGGGGGGGCGGGGGGFGGGGGGGFGG9FGGGGGGGGGFGGGGGGGGGGGGGGGGGGGGGGGGGGGFGFGGGFGGGGGGGGGGGGGGGGGGFGGFGGGGGGGGGGGGGCFEDGGFGGFFCGGFGGGGGGGGGGCEGG?GGFGGFGGGGG7FF;<FEGGGGGGGGGGFGGGGGGGGGGECBCCEEGGDEGGGGGGGFCGE5CEGGGDGGGGGE=**<CEGGCEEC7EGGGGGGGGFGG=<CD5)9<F?>7EGGDFCFFD)9C755>9)0:*9>:5C=<@?>3<3>=8
@M03506:14:000000000-AKVR1:1:1101:11751:4378 1:N:0:31
CGAACTCCTACGGGAGGCAGCAGTCGGGAATTTTGCGCAATGGGGGAAACCCTGACGCAGCAACGCCGCGTGGAGGATGAAGTCCCTTGGGACGTAAGCTCCTTTCGACCCGGACGATAATGACGGTACGGGTGGAAGAAGCCCCGGCTAACTTCGTGCCAGCAGCCGCGGTAATACGAGGGGGGCAAGCGTTGTTCGGAATTATTGGGCGTAAAGGGCGCGTAGGCGGTGCGGTAAGTCACCTGTGAAATCTCCGGGCTTAACTCAGAGCCTGCAGGCGAAACTGTGGTGCTGGAGTATG
+
CCCCCGGGGFGGGGGGGGGGGGGGGGGGGGGGGGGGGGGGGGGGGGGGGGGGGGGGGGGGGGGGGGGGGGGGGGGGGGGGGGFGGGGFGGGFGGGGGGGGGGGGGGGGGGGGGGGGGGGGGGGGGGGGGGGGGGGGGGGGGGFFFCEFGGGGGGGGGGGGGGGGGG:FFGGGGEFGGGGGGGGGGGCFGFGEGGGFGGGEEC?FG9?CFGG*?CCFFECGGGEGGDFGGGEEEGG=CFGGFFGGGGGFGG7<:?C<8B<)5?>CGGFG?F?5CF5CFFDDG)<EEFGB?CFA46@0;??=?
@M03506:14:000000000-AKVR1:1:1101:11286:4396 1:N:0:31
CGAACTCCTACGGAGGCAGCAGTGGGGAATTTTGCGCAATGGGGGAAACCCTGACGCAGCGACGCCGCGTGGAGGATGAAGCTCCTTGGAGTGTAAACTCCTTTCGACCGGGACGATAATGACGGTACCGGTGGAAGAAGCACCGGCTAACTCTGTGCCAGCAGCCGCGGTAATACAGAGGGTGCGAGCGTTGTTCGGAATTATTGGGCGTAAAGGGCGCGTAGGCGGTGTTGTAAGTCACCTGTGAAACCTCTGGGCTTAACTCAGAGCCTGCAGGCGAAACTGCAATGCTGGAGGGTGG
+
CCCCCGGGG<FGGGGGGGGGGFGCGGGGGGGGGGGGGEGGGGGGGGGGGGGGGGGGGEGGGGGGGGGGGGGGGGGGGGGGGGGGGGGFFFGGGGGGGGGGGGGGGGGGGGGGGGGECGGGGGGGGGGGGGGGGGGGGGGGGGGGGGGGGGGGGGGGGGGGGGGGGGGGGGGGGGGGDGGGGGGGGGGGDGGGGEFGGGCGFGGGGFGFDEGGEFGGGGGGGGCEGGGGEGGGGGGGGGGGGGGEFGGGGGGFDFF4CFGDGFFGG7EGGDF@FGFGGFG37>DGF=7=AGFAFF4>EF:DE
@M03506:14:000000000-AKVR1:1:1101:9274:4419 1:N:0:31
CGAACTCCTACGGGAGGCAGCAGTAGGGAATCTTGCACAATGGGCGCAAGCCTGATGCAGCGATGCCGCGTGAGGGATGAAGGCCTTAGGGTTGTAAACCTCTTTCGACAGGGAAGAAGCCACCTTTCAAGGCGGTGACGGTACCTGTATAAGAAGCCCCGGCTAACTACGTGCCAGCAGCCGCGGTAAAACGTAGGGGGCAAGCGTTGCCCGGATCTACTGGGCGTAACGCGGGTGTAGGCGGTTCATTAAGCCAGATGTGAAATCCTACGGCTCAACCGTTGAACTGCATCTGATACTG
+
CCCCCG<EFGGGDGGEGEGGGGDFFDF@FGFGGGFCF9EEFFG8FGGDGDGGGGFFFGGGFFGGGGG:FGFGECFGGG>F<?8FEGGFGGGFE@FGDGGFGGGGGGG7=FEC77BFGCFFGGGGGEGGF9E,<FGGG+B@FG7FE:3,CF<,FF9CF7FE@7FEG?DCE3*@DF7F,<F7B:<CFCFG7,@2=F74***1BB7CC7BEGC@CC8:?*++2:EC@FEG*;*;CG*:851*+09EDGG**:C7+?+<C@)C>F+:9C79CED+>3C):***017)25=**4CF)6*9*0**/0
@M03506:14:000000000-AKVR1:1:1101:23103:4435 1:N:0:31
CGAACTCCTACGGGAGGCAGCAGTGGGGAATCTTGCACAATGGGCGAAAGCCTGATGCAGCGACGCCGCGTGAGGGAAGAAGGCTTTCGGGTTGTAAACCTCTTTCAGGAGGGACGAAGCTCCTCGGGTTAATAGCCCAGAGGGTGACGGTACCTCCAGAAGAAGCCCCGGCTAACTACGTGCCAGCAGCCGCGGTAATACGTAGGGGGCAAGCGTTGTCCGGATTTATTGGGCGGAAAGAGCGTGTAGGCGGCTAGGTAGGTCCGTTGTGAAAACTCGAGGCTCAATCGCGAGAAGCCGA
+
CCCCCGGGGFGGGGGGGGGGGGGGGGGCFGGGGGGGGGGGGGGGG7EEGGGGGGGFGGGGGGGGGGE@FGCFEGG7BFGGFAAFFFGGGGGGGGGGGGGG8EFEFGF,5FFEGGGGGGDGGDFGFGGGDFFFFGGGCFFGGGCFEG77CEEGGCAFGFFEGGFFDGFFEEEGDG74?FDG7F::C@FG>>:*<*=<C8CDG*+3*;?C:*:;CGG*:C*<78C>8*0A+++<85**2:DF66***/:<:C?CD5***.0*0:7+</*27*27*:C6*6*/*))/:6**.*017)8))/))0
@M03506:14:000000000-AKVR1:1:1101:9201:4459 1:N:0:31
CGAACTCCTACGGGAGGCAGCAGTCGGGAATTTTGGGCAATGGGCGCAAGCCTGACCCAGCAACGCCGCGTGAAGGATGAAATCCCTCGGGATGTAAACTTCGCAAGAACGGGAAGAATAAGTCTGCGCGAATAGCGCAGGCGATGACGGTACTGTTTGTAAGCTCCGGCTAACTCCGTGCCAGCAGCCGCGGTAATACGGGGGGAGCAAGCGTTGTTCGGATTTACTGGGCGTAAAGGGCGCGTAGGCGGCCACTGCAAGTCAGTTGTGAAATCTCCGGGCTTAACTCGGAAAGGTCAAC
+
CCCCCGGGGGFGGGGGGGEGGGGFGGGEGGGGGGGGCFGGGGGGFEGGEGGGGGGGGGGGGGGGGGGDGFGFGGGGGGGGGGGGDFCGEGGCFGGGDFGGGGGGGGGFGGGGGCFEGGGGGGGGGGGGGGCF@FGGGGGGEGGFGCFGGGGCGFGGFGGGGGFGCECFGGGGGGGGGEG<:CF7F77BFGGCFBEEFGGGGGEG>CCG>CCCE*A>EFC8EG=CFGG9?F5CCE*:79FCEE5CC7EGFGGG35CFGFFF7+*+0:ECCD7@:C7+0055DB3A+92*.7)15).7777**
@M03506:14:000000000-AKVR1:1:1101:20510:4476 1:N:0:31
CGAACTCCTACGGGAGGCAGCAGTGGGGAATTTTGCGCAATGGGGGAAACCCTGACGCAGCAACGCCGCGTGGAGGATGAAGTCCCTTGGGATGTAAACTCCTTTCGACCAAGACGATAATGACGGTACTGGTGGAAGAAGCACCGGCTAACTCTGTGCCAGCAGCCGCGGTAATACAGAGGGTGCGAGCGTTGTTCGGAATTATTGGGCGTAAAGGGCGCGTAGGCGGCGCGGTAAGTCACCTGTGAAATCCCCCGGCCCACCTGGGTGTCTGCAGGCGAAACTGCCGTGCTGGAGGATG
+
CCCCCGFFG@CFCDECGGGGEDFDEFGGGEGGGD@FCG@:FG8C77C@FGGGGDFFBEECF<EFEFGDGGCGGGGEGFGGFGFGFGFGGGG<AFFGGGFGDGGGGGG<EGG=FCGCCECFGFFGGGFGGGGGD<CFDFEG<CGGGGGDGDGGGFCFGGGGGGGGFGGGCFGF:CGGGCF9:FGGGGGEGCFFEGGFGE71CCFC?FCGGGGCC8AF788CEE8CGEC858CCCGG5/@7<+++CF<+*++3<*3/7C:53*/*12>FF65E@:77<C)><<5>CCF7)4*.(096).)))0
@M03506:14:000000000-AKVR1:1:1101:17824:4485 1:N:0:31
CGAACTCCTACGGGAGGCAGCAGTCGAGAATTTTTCACAATGGGCGAAAGCCTGATGGAGCGACGCCGCGTGGGGGATGAAGGGCTTCGGCCCGTAAACCCCTGTCATTTGCGAACAAACCTTTTCATTGAACAGGTGAAAAGCTGATTGTAGCGAAAGAGGAAGGGACGGCTAACTCTGTGCCAGCAGCCGCGGTAATACAGAGGTCCCAAGCGTTGTTCGGATTCACTGGGCGTAAAGGGTGCGTAGGTGGTGGGGTAAGTTTGATGTGAAATCTCCGAGCTTAACTCGGAAATGGCGT
+
CCCCCGGGGGGGGGGGGGGGGGGGGGGFGGGGGEGGGGGGGG?FGGGGGGGGGGGGGGFGGGGGDGGGGGGGGGGGGGGGGGGGGGGGGGGGGGEGGGGGGGGGGFFGGGGGGGGGGGFFGGGGGGGGGGGFFGFG@FGGGFF<FGFFFFGGGGDEGGD7CGGGGGEFGDG@FGGGGGGFC,,:?<FFGGGEF*?CE5AE79<<C@+2<ACFFGD>CE=CCGG85CGF?CFGGCG*:=797C6=7559C5+<7*29*775+<:??*+*+*3*:2:97?F<37:C<@C@)27155)9B6<3)
@M03506:14:000000000-AKVR1:1:1101:17177:4489 1:N:0:31
CGAACTCCTACGGGAGGCAGCAGTCGGGAATTTTGGGCAATGGGCGAAAGCCTGACCCAGCAACGCCGCGTGAAGGATGAAATCCCTCGGGATGTAAACTTCGCAAGAACGGGAAGAATAAGTGAGGGTTAATATCTCTCGCGATGACGGTACCGTTTGTAAGCTCCGGCTAACTCCGTGCCAGCAGCCGCGGTAATACGGGGGGAGCAAGCGGTGTTCGGATTTACTGGGCGTAAAGTGCGCGTCGGCGGCCACCGCAAGCCGATTGTGAAATCTCAGGGCTTAACCCGGCACGGTCAAC
+
CCCC@FFGGGGGEE;BFGGGGFFGGG@EDEFCEFFGDGGFGGGGGGGGGGGGGCCF<FG8FEFGGEGGG:F:==FGFEGGGGGGGGGGGGGCFEGGGG?EFFFGGGDGFFGGGCEGDGFGGCFFFFFEBFFFDADGGGGGGGGEFFBFEGG?GGEG7FFFGGCFCFFGDEFGGG9?FGCC7CF77CCGFEGGGG7:EC9BEE7EG8C8EECFG*;C8CF888=86<C?FDF5CE8*7+*<CEGGC*:7*:5EDC5987C3CCCC5D=C+*0***2<D0:CF7):CFCF:C5())775)09*
@M03506:14:000000000-AKVR1:1:1101:12040:4515 1:N:0:31
CGAACTCCTACGGGAGGCAGCAGTGGGGAATTTTTCGCAATGGGCGCAAGCCTGACGAAGCAACGCCGCGTGGAGGATGACGGCCCTCGCGGTCTTAAACTCCTGTCTAGCGGGACGAATGTCTTCAAGGTGAATAATCTTGGAGAGTGACTGTACCGCTGGAGGAAGCTCCGGCCAACTCCGTGCCAGCAGCCGCGGTAATACGGAGGGAGCAAGCGTTACTCGGAATTACTGGGCGTAAAGGGCGCGTAGGCGATTTTGTAAGTCTTGTGTGAAAGCCCAAAGCCTAACTGTGGAAGTG
+
CCCCCGGGGFGGGGGGGGGGGGGGGGGGGGGGGGGGGGGGGGGGGGGGGGGGGGGGGGGGGGGGGGGGGGGGGGGGGGGGGGGGGGGGGGGGGGGGGGGGGGGGGGGGGGGGGGGGGGGGGGGGGGGGGGGGGGGGGGGGGGGGGGGGGGGGGGGGGGGGGGFGGGGGGCFGGGGGGGGGGGGGGGGGGGFGGGGGDGGGGGGGGGGGGGGGGGGGGCEE=CCFGG>8:EGGGGGCGGGGGGGGGCEDGEGGGGG:CFFFFGDGGGDGGGGF<CCG*=CDD5:777CFB<:B4=F:F*<?4
@M03506:14:000000000-AKVR1:1:1101:5307:4520 1:N:0:31
CGAACCCCTACGGGAGGCAGCAGTCGGGAATTTTGGGCAATGGGCGAAAGCCTGACCCAGCAACGCCGCGTGAAGGATGAGATCCCTCGGGATGTAAACTTCGCAAGAACGGGAAGAATAAGTAAGGGTTAATATCTCTTACGATGACGGTACTGTTTGTAAGCTCCGGCTAACTCCGTGCCAGCAGCCGCGGTAATACGGGGGGAGCAAGCGTTGTTCGGATTTACTGGGCGTAAAGGGCGGGTAGGCGGCCACTGCAAGTCGGTTGTGAAATCTACGGGCTTAACCCGGAAAGGCCAAA
+
CCCCCGCGGGGGGGDEGGGGC<@FGEGC@FECFDAF7CF@ECF@FGGEECFGFGFFGGGGGGGGGGGGGGGGGGGGGGFFGGGDGGGGDGGGGEGG9FGGGFGGEFGGGGGEG77>FG,FGGGGGFFGD<FGGGGGFDGGGGGG?FFGGEGGC>FCFEF>F@@,7,@B:FFCDDG<FDBFGGGCCF@@FGGGGFC@9BF8CE>*2?EC8:@@E2/CEFGDGCEEFFGGFGG>:E?E5<D555>*/:*9@CGGGGGFGF=F?+:579/5/108*:C0*193C:556*:783)7:>>))7)>)
@M03506:14:000000000-AKVR1:1:1101:15197:4537 1:N:0:31
CGAACTCCTACGGGAGGCAGCAGTCGGGAATTTTGGGCAATGGGCGAAAGCCTGACCCAGCAACGCCGCGTGAAGGATGAAATCCCTCGGGATGTAAACTTCGCAAGAACGGGAAGAATAAACCGGTGTTAACACCACCGGCGATGACGGTACTGTTTGTAAGCTCCGGCTAACTCCGTGCCAGCAGCCGCGGTAATACGGGGGGAGCAAGCGTTGTTCGGATTTACTGGGCGTAAAGGGCGGGTAGGCGGCCACCGCAAGTCAGTTGTGAAATCTCCGGGCTTAACCCGGAACGGTCAAC
+
CCCCCGGGGGGGGGGGGGGGGGGGGGGGEGGGGGGGGGFGGGGGGGGGGGGGGGGGGGGGGGGGGGGFGGGGEFGGGGGGGFGGGGGGGGGGGGGGGGGGGGGGGGG8FGGGG@GDGGGGFGCGEEFFGGGGFGGGGGGGGGGGGGFFD@FDGGGGGGGFGGGGGGFGEGGEGGGGGGGFGGGGGGGGGGGGGGGGGGGGGGGGGECGF*CGGEGDGGGGG5EGG?:ECGFGGGG*:FFEGGGGE5C<?CEG:**9CDGCGGG:?D9CFD7@7:DC79C3DDF5CFGF?D>())8>>D>*1
@M03506:14:000000000-AKVR1:1:1101:11093:4539 1:N:0:31
CGAACTCCTACGGGAGGCAGCAGTGGGGAATTTTCCGCAATGGGCGAAAGCCTGACGGAGTGACGCCGCGTGGGGGACGAAGGCCTTCGGGTTGTAAACCCCTGTCAGAGGGAAAGAGGGGTGTCGGCGTGAACAGCGCCGGCATCTGACGGTACCTTCAGAGGAAGCCCCGGCCAACTCTGTGCCAGCAGCCGCGGTAAGACAGAGGGGGCAAGCGTTGCTCGGAATTACTGGGCGTAAAGGGCGCGTAGGCGGGATGGCAAGTCGGTCGTGAAATCCTTCGGCTCAACCGAAGAACGTC
+
CCCCCGGGGGGGGGGGGGGGGGGGGGGGGGGGGGGGGGGGGGGGGGGGDGGGGGGGGGGGGGGGGGGGGGFGGGGGGGGGGGGGGGGGGGGGGGGGGGGGGGGGGGGGGGGGGGCFGGGGGGGGGGGGGGDGFGGGGGGGGGGGGGGGGGGGGGGGGGGGGGGGGGFGFFGGGGGGGFGGGGGGGGGGGGGGGGGGGGGGGGGGGGGGDDDGGFGGGGGGGFGGGECGGGGC9FFGGGGDFFGGGGGGCCE5CEGGEDGGGGGF9FGD:DCB:07?F?6CDF5*2.>=2C)45555)5;))
@M03506:14:000000000-AKVR1:1:1101:11523:4551 1:N:0:31
CGAACTCCTACGGGAGGCAGCAGTCGGGAATATTGCCCAATGGCCGAAAGGCTGAGGCAGCAACGCCGCGTGCGCGATGAAGGCCTTCGGGTCGTAAAGCGCTTTTCGGGTGGATGAGACAGGACAGTACACCCGGAATAAGGTACGGCTAACTACGTGCCAGCAGCCGCGGTAAAACGTAGGTACCGAGCGTTATCCGGATTTACTGGGCGTAAAGCGCGTTCAGGCGGTTTGGCAAGTCGGGCATGAAATCTCTCGGCTCAACCGGGAGAGGTTGTCCGATACTGCCGGACTTGAGGGG
+
CCCCCGGGGFGGGGGGGGGGGGGGGGGGGGGGGGGGGGGGGGGGGGGGGGGGGGGGGGGGGGGGGGGGGGGGGGGGGGGGGGGGGGGGGGGGGGGGGGGGGGGGGGGGGGGGGGGGGGGGGGGGGGGGGGGGGGGGGGGGGGGGGGGGGGGGGGGGGGGGGGGGGGGGGGGGGGGGGGGGGGGGGGGGDGGGGGGGGGGGGGGGGGGGGGGGGGDCFGGGGEEGGGGGEDECEGGGGGFFGGGGGEGGGGFGGGGFGFGD5CCGGGEGGC=@DGCED<2:C)8EEF*/4DF23)*/9??).
@M03506:14:000000000-AKVR1:1:1101:16316:4568 1:N:0:31
CGAACTCCTACGGGAGGCAGCAGTGGGGAATTGTTCGCAATGGGCGCAAGCCTGACGACGCAACGCCGCGTGGAGGATGAAGGTCTTCGGATTGTAAACTCCTGTTGCCCGGGACGAATGGCTTCGACCTAACACGTCGAAGTTTGACGGTACCGGGTGAGGAAGCCCCGGCTAACTCTGTGCCAGCAGCCGCGGTAATACAGAGGGGGCATGCGTTGTTCGGAATTACTGGGCGTAACGGGCGCGTAGGCGGCCTTCTAAGTCGAACGTGAACTCCCCGGGCTCAACCCGGGAACTCCGT
+
CCCCCGGGGGGGGGGGGGGGGGGGGGGGGGGGGGGGGGGGGGGGGGGGEGGGGGGGGGGGGGGGGGGGGGGGGGFGGGGGFCGGGGGGGGGGGGGGGGGGGGGGGGGGGGGGGGGGGGGGGGGGGEGGGGGGGGGGGGGGGGGGGGFGGGGGGGGDGE@BFGEDGCFCFEGGEG7FGG:FFGGGGDGGFGGGGEEEECFFG+<9@GEE>EGFDGGGG5?FFC5/CGG?CEG+ACGGGC*A=*217C=<EE?EGEGD6/:>AF>EC**9*9A4C**<*.>5D)7*:*2)(1<25)<>6*))0
@M03506:14:000000000-AKVR1:1:1101:14089:4570 1:N:0:31
CGAACTCCTACGGGAGGCAGCAGTGGGGAATTTTGCGCAATGGGGGCAACCCTGATGCAGCAACGCCGCGTGGGGGATGACGGCCTTCGGGATGTAAACTCCTTTCGGCACGGACGATGCGGACGGGACGGGTGGAACAAACGCCGCCCAAGCCCATGCCAGGCGCGCCGGCACGGCGAGGCGGGGGAGCGCAGCGCGGTCGGGTAGGACTGGGAGGAAGGGTCTGGGAGGCGGTTAGTCGCCTTGGTAGTCACAGGGGTTGGCTCCGACCCTGGCGGGGGGACTGCCGTGCGTGAGTGGG
+
CCCCCFFGGGGGGGGGGGGGGGGGGGGGGGG,EFGG+CFGGGGG,F+@F7FGGGG9FFGGG,EGGGGGGEGG++@FEEEF9FCGG7F,BFG++BFGGGG,,BFGGF:3++88@CEGG++8++8*@:*>FEG74*<1<,=,3,111<1*********++,7+0**2***2:****2/**/***2*/****//**2*25/8*1/1*;:**+3+*1**/****//********:*:=:**;CE*>*1*++2++3+*00*/))***)3<9***)107F**9))9).)2*)0.,*.()07)000)5
@M03506:14:000000000-AKVR1:1:1101:24830:4573 1:N:0:31
CGAACTCCTACGGGAGGCAGCAGTGGGGAATATTGGACAATGGGCGCAAGCCTGATCCAGCAATGCCGCGAGAGTGAGGAAGGCCTTAGGGTTGTAAAGCTCTCTCGGCGGGGACGATGATGACGGTACACGCAGAAGAAGCCCCGGCTAACTTCGTGCCAGCAGCCGCGGTAATACGAAGGGGGCGCGCGTTGTTCGGATTTACTGGGCGGAATGGGCGCGCAGGCGGCAGACCAAGTCAGGCGCGACAGCCCCGGGCTCAACCTGGGAACTGCGGCAGGGACTGGTTTGCCAGCGAGCG
+
CCCCCGAEFGGGECFGGGCCEEEEFGGGCCF<CEFGDF8FFF,EFGGGGGFE,CFF@EGC@CEA@C,6+@+@7FCCFCFGGDEGFG8FFDCFFGC99?FFF8E,:AF@:F7FF7EC7F<FCC,E7<@FE,3*@FEDD8CFFG,<F@FGGC,<=;FFFCGFGGG7C+<CFEDE7*:><F8:8CEGE5?*2CE::?8*+AC*;*<++<7+:@E**:*3+*;8C888*8?5>EC5**:C=C7CGFF6C*75*2*:7CEGG>GC5EF*:<F:52+0*94C)))))05:74<0->54///)85))7
@M03506:14:000000000-AKVR1:1:1101:9662:4579 1:N:0:31
CGAACTCCTACGGGAGGCAGCAGTGGGGAATATTGGACAATGGGCGAAAGCCTGATCCAGCAATGCCGCGTGAGTGATGAAGGCCTTAGGGTTGTAAAGCTCTTTTACCCGGGATGATAATGACAGTACCGGGAGAATAAGCTCCGGCTAACTCCGTGCCAGCAGCCGCGGTAATACGGAGGGAGCTAGCGTCATTCGGAATTACTGGGCGTAAAGCGTACGTAGGCGGCTTTGCAAGTTAGAGGTGAAAGCCTGGAGCTCAACTCCAGAACTGCCTTTAAAACTGCATCGCTTGAATCCA
+
CCCCCGGGGGGGGGGGGGGGGGGGGGGGGGGGGGGGGGGGGGGGGGGGGGGGGGGGGGGGGGGGGGGGGGEGGGGGGGGGGGGGGGGGGGGGGGGGFGGGGGGGGGGGGGGGGGGGGGCFGGGGGGGGGGGGGDEGGGGGGGGGGGGGGGGGGGFEGFGGGGGGGGFGGGGGGGGGGGGGGGGGGGGGGGGGGEGDGGGGEGGGGGGGGGGGGGGGGGGGGGGGGGGGEGGEGGGGGFFFGCEGGGFGGGGGGGG3;@GFFGFGCGGFGFCFGGGGGF=GCF?F?FGFFGF:FF@@F=F4*
@M03506:14:000000000-AKVR1:1:1101:8847:4593 1:N:0:31
CGAACTCCTACGGGAGGCAGCAGTCGGGAATTTTGGGCAATGGGCGAAAGCCTGACCCAGCAACGCCGCGTGAAGGATGAAATCCCTCGGGATGTAAACTTCGCAAGAACGGGAAGAATAAGTAGGGGACAATACCCCCTATGATGACGGTACCGTTTGTAAGCTCCGGCTAACTCCGTGCCAGCAGCCGCGGTAATACGGGGGAGCAAGCGTTGTTCGGATTTACTGGGTGTAAAGGGCGCGTAGGCGGCCAGCACAAGTCAGTTGTGAAATATCCGAGCTTAACTCGGAAGGGTTAACC
+
CCCCCGGGGGFGGGGGGCFFGGGGGGGGGGGGGGGGGGGGGGGGGGGGGGGGGGGGGGGGGGGGGGGGGGGGGGGCDECFGGGGGGFGGGGGGGGGGGGGGGGCGGCFGFFEGFGGGGEGGGGGGGGCFEGGGGG?FCG>DCFGFGGGEGGGG9@CEEEGGC@EFGFFG7CFGFF9DFFFFDGFGGGCGGGEGEEEBFGGGGGGEE>8*;*:8AEEF9EG8=*<ACF<8E8E8ECFCFGC5*75CEGGEGG*/:59C594++:9?DC:577@C**0:5*)7))<+*:*-9>()05)))/8*
@M03506:14:000000000-AKVR1:1:1101:19911:4600 1:N:0:31
CGAACTCCTACGGGAGGCAGCAGTAGGGAATCTTGGACAATGGGCGAAAGCCTGATCCAGCGACGCCGCGTGGGGGACGAAGGCCCTCGGGTTGTAAACCCCTGTTGTTGGGAAAGAAGCCGGGCGCATAGCCCGGTGACGGTACCCAACGAGGAAGCCCCGGCTAACTACGTGCCAGCAGCCGCGGTAAGACGTAGGGGGCGAGCGTTATCCGGATTCACTGGGCGTAAAGGGCGCGCAGGCGGCTACGTAAGTCCGGCGTGAAATCCCATGGCTTAACTGTGGAACTGCGTCGGACACT
+
CCCCCGGGGGGGGGGGGGGGGGGGGGGGGGGGGGGGGGGGGGGGGGEGGGGGGGGGGGGGGGGGGGGGGGGGGGGGGGGGGGGGCGGGGGGGGGGGGGGGGGGGGGGGGGGGGFGGGGGGGGGGGGGGGGGGGGGGGGFGGGGGGGGGGGGFGGGGGGGGCFEGGGGGGGGGGGCFFFGGGGGGGGGGDEGGGGFFF5?EGGGGGGGGGCFGGGGEGGGFGGGGGGGEC8FFFGDECED=EGGDG559?ECFDF9:<<757>5:EC9CFC?@5C*:*<D>*//<E?4))9??)).75)84/
@M03506:14:000000000-AKVR1:1:1101:15905:4605 1:N:0:31
CGAACTCCTACGGGAGGCAGCAGTCGAGAATTTTTCACAATGGGCGAAAGCCTGACCCAGCAACGCCGCGTGAGGGAGGAAATCCTTCGGGATGTAAACCTCACAAGCAAGGGAAGAGAGCCACGGGCTGAATAATCCCGTGGTACGACGGTACCTTGCGTAAGCCACGGCTAACTACGTGCCAGCAGCCGCGGTAATACGTAGGTGGCAAGCGTTGTTCGGAATTATTGGGCGTAAAGGGCGCGTAGGCGGCTTGTTAAGTCGGCTGTGAAAGCCCGGGGCTCAACCCCGGTGGGGCAGG
+
CCCCCE<FCFECCEECEGGDGFGEFEFFGEGFG<EEFFGGGGGGGGGGGEGGFCFGFGGCFCGGGGFGCFBFGGGG??FEFCC<FFFGFGDCFEGCGGGFFGCFGD<BFFFDFGGEEG@FBEFDGGG7=@F=,@=DG<<CFEGGGGG7FCEFGCD;9F@FFGDGFGGFGDGGGGGFF@FAECFFFGEFGCFGDEECECFFG<EGG9CCE8CEC>EGE;C+;C?8:@C<7@@>FG??EF:EE5CE=*:CC6>E)>5<0=**<?2*7)2CC69*:>F6D39)).779*0727:2)7>>))8:)
@M03506:14:000000000-AKVR1:1:1101:16171:4607 1:N:0:31
CGAACTCCTACGGGAGGCAGCAGTCAGGAATTTTGCGCAATGGGGGAAACCCTGACGCAGCAACGCCGCGTGGAGGATGAAGTCCCTTGGGACGTAAACTCCTTTCGACCCGGACGATAATGACGGTACGGGTGGAAGAAGCCCCGGCTAACTTCGTGCCAGCAGCCGCGGTAATACGAGGGGGGCAAGCGTTGTTCGGAATTATTGGGCGTAAAGGGCGCGTAGGCGGTGCGGTAAGTCACCTGTGAAATCTCCGGGCTTAACTCGGAGCCTGCAGGCGAAACTGCCGTGCTTGAGTGTG
+
CCCCCGGGGGGGGGGGGGGGGGGGGGGGGGGGGGGGGGGGGGGGGGGGGGGGGGGGGGGGGGGGGGGGGGGGGGGGGGGGGFGGGGGGGGGGGGGGGGGGGGGGGGGGGGGGGGGGGGGGGGGGGGGGGGGGGGGGGGGGGGGGGGGGGGGGGGGGGGGGGGGGGGGGGGG@FGGGDFFGGGGGGGGGGGGE5C8@FGGGG5CFGGGGGGG>CEGGGGGGGGECEEGGGCGCCGGGGGGGGFGGG?F7CCGFCCEDEFGGGGGGFFGG=9C>CFDEF7593;BGGFGFFD):)16)<*0*9
@M03506:14:000000000-AKVR1:1:1101:14543:4620 1:N:0:31
CGAACTCCTACGGGAGGCAGCAGTCGGGAATTTTGCTCAATGGGCAAAAGCCTGAAGCAGCAACGCCGCGTGAGGGATGAAGGCCTTCGGGTTGTAAACCTCTTTTCTTAGGGACGATGATGACGGTACCTGAGGAATAAGCCACGGCTAACTACGTGCCAGCAGCCGCGGTAATACGTAGGTGGCGAGCGTTGTCCGGATTTACTGGGCGTAAAGAGCGCGCAGGCGGTCGTTCAAGTCGCGTGTGAACGCCCCCGTCTCAACTGGGGAGGGTCACGCGATACTGCTCGACTCGAAGGCG
+
CCCCCEGDFGGG7BCFEGGGGFGGGGDGGGGGGGGGEFGGGFGFFFGF<E@FFGGGFGGGGGGFCEBF@FGGC7E7FECFCGGFFGGGGGGGGE?@EF<FFGG9?FFGECGC<F@@FEF<?EEEEGEGGF<93FFGB,9FDCC8F@FCF:,@DCEFBFF:,DF@CFCEEEGFF@C9D@2FGGFCFG78CFG=F@EA98E**=B;<FCCCEE:C?5E?FFEGG=*2?8EE/:C**20+<>@CCGCE770@+/:DC7)/09*:+:C72<9C<5>CG0A<@GG35BE+***4/)4>@@FF:.).
@M03506:14:000000000-AKVR1:1:1101:19873:4643 1:N:0:31
CGAACTCCTACGGGAGGCAGCAGTGGGGAATTGTTCGCAATGGGCGCAAGCCTGACGACGCAACGCCGCGTGGAGGATGAAGACCTTCGGGTCGTAAACTCCTTTCGATCGAGACGAACGGTCTCCGGGTGAACAATCCGGAGAAGTGACGGTACCGAGAGAAGAAGCCCCGGCTAACTCCGTGCCAGCAGCCGCGGTAATACGGGGGGGGCAAGCGTTGTTCGGACTTACTGGGCGGAAAGGGCTCGTAGGCGGCCAACCAAGTCAGGAGTGAAATCCCCCGGCTTAACCGGGGAACGGC
+
CCCCCGFGGGGGGGGGGGGGGGGGGGGG7FFGFFGGGG@GGGGFCFGGGECFGEGFGEGGGDGGGGGEEGCGGGGGFFEFFGGGGGGGFGGGGGGFFGGGGGGFFFC>,BFEEFEGCGGCDEE7CFGGEGGGFGGGGGGGEEFEDFGGG9CGGGGGGGGGGFGGGGGGEFGGGGGGGGGG?CFGGECFEGE8CEC>>EEEFFFGGDECEC>E:*;F52::;:AEGG58@CC7CGGF55<*>5CC*:5>8*2:*5*)2)1/:7*1+2+0***.*:7<*/92*0.:53))):?;)0)))7)).
@M03506:14:000000000-AKVR1:1:1101:24674:4647 1:N:0:31
CGAACTCCTACGGGAGGCAGCAGTCGAGAATTTTTGACAATGGGGGAAACCCTGATCGAGCGACGCTGCGTGGAGGATGAAGGTCTTTGGATTGTAAACTCCTGTCATTGGGGAACAAGGTGCATACGTTAACTGCGTGTGCATTGATAGTACCTGAACAGGAAGATACGGCTAATTCTGTGCCACCAGCCGCGGTAATACATAGGTTTCAAGCGTTGATCGGATTCATTGTGCGTCAAGGGTGCGTAGGCGGAGAGGTCAGTCGGTTGTGAATTCACGCAGCTTATCTCCGATACTATAT
+
CCCCC8E-CFDFC7FF:FGFG8FF?;CB@@,,C@F:C@F9,6CE7C:CAF,B@,6,E,,C:@CFCF,B>=,8:?EC@E,CFGF4,,,,,449?,9C,5B,9<5BCE<<,@A<+++:B8E,C,5:A@AE=,B+,,B@E=:C+,7C,,,3,::=FE,7,8,CF8:,,@,,@>+@++,,@C,7@,@@,,@C3D>::<B<*6;,4,,@,7B,,246,,13*?*+5**388:<9>9+5+=C5*1<2*2:5/*98*+*1*2)2)0*002<*7*159*/:**3**/1)))0+9*/.C6(>)07**1**
@M03506:14:000000000-AKVR1:1:1101:14156:4652 1:N:0:31
CGAACTCCTACGGGAGGCAGCAGTGGGGAATATTGCACAATGGGGGAAACCCTGATGCAGCGACGCCGCGTGCGGGATGACGGCCCTCGGGTTGTAAACCGCTTTCAGCAGGGACGAATTTGACGGTACCTGCAGAAGAAGCGCCGGCTAACTACGTGCCAGCAGCCGCGGTAATACGTAGGGCGCAAGCGTTGTCCGGAATTATTGGGCGTAAAGAGCTCGTAGGCGGCTTGTCGCGTCGGGTGTGAAAGCTTGGGGCTTAACCCCAAGGCTGCATCCGATACGGGCAGGCTAGAGGCAG
+
CCCCCGGGGGGGGGGGGGGGGGGGGGGGGGGGGGGGGGGGGGGGGGGGGGGGGGGGGGGGGGGGGGGGGGGGGGGGGGGGGGGGGGGGGGGGGGGGGGGGGGGGGGGGGGGGGGGGGGGGGFGGGGGGGGGGGGGGGGGGGFGGGGGGCEGGGGGGGGGGGGGGGGGGGGGGGGGGGGFGCEGGGGDGGGGC>EGGGGG>ECFCGGFGGFGGGGGGGGD7FGCEGG6EGGG8?*<?CE5E5EGGE==:<7CG7CFGFFGG=CDCE4/9*1*.CF3CC?FD5@3EFFG>BGF946)*/785>
@M03506:14:000000000-AKVR1:1:1101:6620:4653 1:N:0:31
CGAACTCCTACGGGAGGCAGCAGTGGGGAATCTTGCACAATGGGGGAAACCCTGATGCAGCGACGCCGCGTGAGCGATGAAGCCCTTCGGGGTGTAAAGCTCTTTCGGCAGGGAAGATTATGACGGTACCTGCAGAAGCAGCTGCGGCTAACTACGTGCCAGCAGCCGCGGTAATACGTAGGCAGCAAGCGTTGTTCGGAGTTACTGGGCGTAAAGGGTGTGTAGGCGGCCTGTTAAGTTCCGTGTGAAATCTCCCGGCTCAACCGTGAGGGTGCGCGGAAAACTGGGGGGCTTGAGTACG
+
CCCCCGGGG-CFGEEEGDEEEGGDFGGGGGGGGGGGGFGGGGGGGEEGGG8FGGDGGG<CCGDFGGGGGEGGGG8FGGGGGGFAEGEEDGDCFGFCGGEEFBFGGGEEE@EGGGGEGEDFG9=DGGGGCBFGCFGGF<FGGEFCGFCCF:FEFECFGG7BFBECFGGGDCFFEFGCF:FFGGFCF@<?E*CCFDEGF8CCCEGCCG96C5:ED8*<9:CGEECFFGE*CE5*;<FG7C>++<CGGFCC?:?FC9C5C)9)/+*2*9*7/**5CCDCD>3)1))*+9C41C>2>4<)9@FF>
@M03506:14:000000000-AKVR1:1:1101:8265:4671 1:N:0:31
CGAACTCCTCCGGGAGGCAGCAGTGGGGAATTGTTCGCAATGGGCGCAAGCCTGACGACGCAACGCCGCGTGGAGGATGAAGATCTTCGGGTCGTAAACTCCTTTCGATCGAGACGAAATCCCTAGGAATGAACAATTCCGAGGGTTGACGGTACCGAGAGAAGAAGCCCCGGCTAACTCCGTGCCAGCAGCCGCGGTAATACGGGGGGGGCAAGCGTTGTTCGGAATTACTGGGCGTAAAGGGCTCGTCGGTGGCCACGTAAGCCCAACGGGAAATCCCTCGGCCTAACCGGGGTACTGG
+
CCCCCEEGFCEGDGGEBEFGEFFFCE?F7@CFEGFFDGCCF<F,E6B@:CFGGEGFECGCGFGGCBEEEGGGG>E7FGFGFFCAE@FGGCC<FCF,=FDEGGEAGGEFFGCCF8FFEGEFGGG=FFFCFGGFEFGGGGDGGGG@CFFD,@CFG7FGC*<FEG,C:FC<:CGG>CFGGFF,FGG7<CCEC:ECC5*:E8*;++0:CC>>E5EGG558;2;/1;:EG5C8@CGG+6:8>CGD:<CGG=CD*5**//7*;)*)2**:+****/::<C<**/22*))/*.*025.-7@)0.907)
@M03506:14:000000000-AKVR1:1:1101:15451:4678 1:N:0:31
CGAACTCCTACGGGAGGCAGCAGTGGGGAATATTGGACAATGGGCGCAAGCCTGATCCAGCAATGCCGCGTGAGTGAGGAAGGCCTTAGGGTTGTAAAGCTCTCTCGCACGCGACGATGATGACGGTAGCGTGAGAAGAAGCCCCGGCTAACTTCGTGCCTGCAGCCGCGGTAATACGAAGGGGGCGAGCGTTGTTCGGATTTACTGGGCGTAAAGGGCGCGCAGGCGGCTATTTTTGTCAGGCGTGAAAGCCCCGGGCTTAACCTGGGAACTGCGCTTGAGACGGGATGGCTAGAGATCG
+
CCCCCGGGGGGGGGGGGGGGGGGFGGGGGGGFGGGGGGGGGGGGGGGGGGGGGGGGGGGGGGGGGGGGGGFG>FGGGGGGGGGGGGGGGGGGGGGGGGGGGGGGGGGGGGGGGGGGGDGGGGGGGGGFGGGGGGGGGGGGGGCCFGFGGGGGGAFGGGGGGGGGGGFEGGGGGGGGGGFFGGGGGGE8EGGEEGCDCEGEDC@GFGG6EGGG>;5:FGGDGGGGDEEGGGGGCFDGGGGGGGFGGGDGFGFGGGCCGBDCCFG?CFGGC56>CD=ED@3<5;:CCEDE;DF:@FF?F7*/8
@M03506:14:000000000-AKVR1:1:1101:19244:4711 1:N:0:31
CGAACTCCTACGGGAGGCAGCAGTGGGGAATCTTGCGCAATGGCCTAACGGCTGACGCAGCGACGCCGCGTGTGGGATGAAGCTCTTCGGAGTGTAAACCACTGTTGCCCGGGACGAACAGCTCGATTAGTCGAGCCTGACGGTACCGGGTGAGGAAGCGCTGGCTAACTCCGTGCCAGCAGCCGCGGTAATACGGGGGGTGCGAGCGTTGTCCGGAATCACTGGGCGTAAAGGGCGCGTAGGTGGTTTGATAAGGGTGTGGTGAAAGTCCGGGGCTCAACCCCGGATCTGCCGTGCCGAC
+
CCCCCGGGGGGGGGGGGGGGGGGGGGGGGGGGGGGGGGGGGGGGGGGGGGGGGGGGGGGGGGGGGGGGGGGGGGGGGGGGGGGGGGGGGGFGGGGGGGGGGGGGGGGGGGGGGGGGGGGGGGGGGGGGGGGGGGGGGGGGGGGGGGGGGGGGGGGGGGGGEGGGGGGGGGGGGGGGGFGGGGGGGGGGGGGGGGGCECCGGGGGGGGGGDEEGGGGGEG9ECCFGGGG*?=FGGGGGGG8CEGFGG5CCECFFFFGGFCDGGGFCC:>C*ADG:DE7>CD<FDCGFG>7CF)7>55D>BE:
@M03506:14:000000000-AKVR1:1:1101:17865:4711 1:N:0:31
CGAACTCCTACGGGAGGCAGCAGTGGGGAATATTGCGCAATGGCCGCAAGGCTGACGCAGCGACGCCGCGTGTGGGATGAAGGCCTTCGGGTTGTAAACCACTGTCGGGAGGGGCGAATACCTGGCTTCGAATAGGAGACCAGGGGTGACGGTACCTCCAAAGGAAGCACCGGCTAACCCCGTGCCAGCAGCCGCGGTAATACGGAGGGTGCGAGCGTTGTCCGGAATCACTGGGCGTAAAGGGCGCGTAGGCGGCCGGGTAAGTCACTTGGGAAATCCCGGGGCTCAACTCCGGGGCTGC
+
CCCCCGGGGGGGGGGGGGGGGGGAFGGGGGGGGGGGGGGGGGGGGGGGGGGGGGGGGGGGGGGGGGEGGGGGGGGGGGGGGFGGGGGGGGGGGGGGGGGGGGGGGGDGGGGGGGGGGGGGGGGGGGGGGGGGGGGGGGGGGGFEGGF:7CGGGGGGG:CCGGGGGGGGG>FGDEEGGGGGGE5CEGGG>FGC>ECG>:EGFCGFGC5EG;CEG>E*C??E=FGGGGGGG++39CGGGGDG=FFGGGDGC5CEGEEDGE)9::FFFD7*07:)5/9C*12*9>3CC)5@?<74<<B35355)
@M03506:14:000000000-AKVR1:1:1101:6819:4713 1:N:0:31
CGAACTCCTGCGGGAGGCAGCAGTCGAGAGGCTTCGGCAATGGGGGAAACCCTGACCGAGCGTCGCCGCGTGGAGGATGAAGGCCCTTGGGTTGTAAACTCCTGTCATGTGGGAAGAACCCTCACGGCGTAAATAATGCCGTGAGCTGACGGTACCACAAGAGGAAGCCCCGGCTAACTCCGTGCCAGCAGCCGCGGTAATACGGGGGGAGCAAACGTTGTTCGGAATCACTGGGCGTAAAGGGCGTGTAGGCGGCTGAATAAGTGGGGTGTTAAATCCCCGGGCTCAACCCGGGAACTGC
+
CCCCCGGGGDGGDGFGGGGGGGGFGGEEG7@FGGG7FGGGGGFGFFFGGFFGGGGGG7CFG7>FFGGGGGGGGGGGGGFFGGG@=FGFGFGGGGGGGGGGFGGFGG9@DGGGEGFGGFG<=EEFF<=:CGDDG,@@FGFF<FE*>FGGFFGGGFGGGGF@7BFFGGCF,<FEFEGEGGGGGEGGGFFGGGECFGC>ECEDGD9EGGGGG8EGGG8CG8CEEGGGGEG5ECFC+2CFG=35:7<CE**9CCG9*CC<C>D*30:C<:?FG)C57>*?>@67>D)>5)/*<F76D).)75:46
@M03506:14:000000000-AKVR1:1:1101:10366:4715 1:N:0:31
CGAACTCCTACGGGAGGCAGCAGTGGGGAATTGTTCGCAATGGGCGCAAGCCTGACGACGCAACGCCGCGTGGAGGACGAAGATCTTCGGGTCGTAGACTCCTGTCGAGTGGGAAGAACGCTTCGGGGGCGAATATCCTCCGGAATTGACGGTACCACTAAAGGAAGCCCCGGCTAACTCCGTGCCAGCAGCCGCGGTAATACGGGGGGGGCAAGCGTTGTTCGGAATTACTGGGCGTAAAGGGCTCGTAGGCGGCCAACTAAGTCGGCAGTGAAATCCCCCGGCGTAACCTGGGAACTGC
+
CCCCCGGGGGGGGGGGGGGGGGGGGGGGCGGGGGGGGGGGGGGGGGGGGGGGGGGGGGGGGGGGGGGGGGGGGGGGGGGGGGGGGGGGGGGGGGGGGGGGGGGGGGG?GEGGGGGGGGGGGCFEGGGGGGGGEGGGGGGGGGGGGGGGGGGGGGGGGGGGFGGGGGGGFFGGGGGGGGGGGGGGDGGGGGGFGGGGEG8EGFGGGGGGGGGGGFGGGCGGEGGGGG>FFGGF9?88:8CGECEEG6:DC5FEFEGGG5DFCFDEG75C*):.*020:*9C<).:=)95?D*).<FF6@)*0
@M03506:14:000000000-AKVR1:1:1101:26272:4752 1:N:0:31
CGAACTCCTACGGGAGGCAGCAGTGGGGAATCTTGCGCAATGGGCGAAAGCCTGACGCAGCAACGCCGCGTGGAGGATGAAGGCCCTTGGGTTGTAAACTCCTGTCGGCTGGGAAGAAATCGTTCGCGGTTAATACCCGCGGACGTTGAGTGTACCAGCAAAGAAAGCCCCGGCTAACTCTGTGCCAGCAGCCGCGGTAATACAGAGGGGGCCAGCGTTATTCGGAATTACTGGGCGTAAAGGGTTCGTAGGTGGCCTGCTAAGTCAGACGTGAAATGCCTCAGCTGAACTGGGGAACTGC
+
CCCCCFFGF@@GDGCEGFGGGGG6FFCFEFGGGGFGGEGFGGGGGGGGGGGGFGGFGG@EF8F<FC@EEEBFG7FGFAFGGGFEFGGGGGG=FFGFGFE<FEGGGGGG+DCDGFGGGGFGFG3DFFEFGG>CFAA9F<<8CCB*<>CGG,@CFGEGGG,<F@ACCFBA<F<EGD>:F:,,7FAF,7,?CCFCF>*:C:8>F+<@?0+;CEG5E*/*12/;8+<CF*;8++39:6=*:*CE7:+=>*7)20/:0<5*;9FF69:++*3:<75)*910**:*79@E0/**.**5445)85/6*
@M03506:14:000000000-AKVR1:1:1101:7988:4755 1:N:0:31
CGAACTCCTCCGGGAGGCAGCAGTGGGGAATTTTGGACAATGGGGGCAACCCTGATCCAGCCATGCCGCGTGTGTGAAGAAGGCCTTCGGGTTGTAAAGCACTTTCGGCCGGAACGAAATCGCGCGAGTTAACACCTCGCGTGGATGACGGTACCGGAAGAAGAAGCACCGGCTAACTACGTGCCCGCAGCCGCGGTGATACGTAGGGGGCGAGCGTTGTCCGGATTTACTGGGCGTAAAGCGTGTGCAGGCGGTTCGGGTAGTTGGATGGGAAATCTCCCGGCCCAACGGGGTGGGGGTG
+
CCCCCGGGGFFGGGGGGGGGGGGGGGGGDGGGGGGGGGGGGGGGGGGGGGGGGGGGGGGFGGGGGGGGGGFGFGGGGGGGGGGGGGGGGGGGEGGCFFGFGGGFGGGGGGGGCEGGGDGGGEGEGGGGGGG9BFGGFGGE<@@GFFFFGGEGGGGGG7FGFGGCFG@FGGGGGFGGGCFF7FGFG+<CEDGGGEEGCG>FC9CFFFEGGG58//?C*;C8:EEGC*8<@FGCCF8*//>EF?=CC5=:99C59E/>CB:)*1/3ACG<+9*)*9*+*02:C>;E*7*72*.3>535;:)0)
@M03506:14:000000000-AKVR1:1:1101:14166:4782 1:N:0:31
CGAACTCCTACGGGAGGCAGCAGTGGGGAATTGTTCGCAATGGGCGCAAGCCTGACGACGCAACGCCGCGTGGAGGATGAAGACTTTCGGGTCGTAAACTCCTGTCGAATGGGACGAATAAGACGCGGGCGAACAGCCCGCGTTTCTGACGGTACCGTTAAAGGAAGCCCCGGCTAACTCCGTGCCAGCAGCCGCGGTAATACGGGGGGGGCAAGCGTTGTTCGGAATTACTGGGCGTAAAGGGCTCGTAGGCGGCCAACTAAGTCAGACGTGAAATCCCTCAGCTTAACGGAGGAACTGC
+
CCCCCGGGGGGGGGGGGGGGGGGGGGGGGGGGGGGGGGGGGGGGGGGGGGGGGGGGGGGGGGGGGGGGGGGGGGGGGGGGGGGGGGGGGGGGGGGGGGGGGGGGGGGGGGGGGGGGGGGGFGGGGGGGGGGGGGGGGGGGGGGGGGGGGGGGGGGGGGGGGFCFGGGGGGGGGGEGGGGGGDFGGGGGC?EGGGGGGGGGGGFGGDGDEGGEEFGGGEEG85CEE5>CF7FGGGGGGGGGFGGGGCFD8CFGFGGC8>GFG?<6CC?FG*7.745FCFDGC>F?6*:=AG)35>DB)5?F6
@M03506:14:000000000-AKVR1:1:1101:14262:4789 1:N:0:31
CGAACTCCTACGGGAGGCAGCAGTGGGGAATATTGCACAATGGGCGCAAGCCTGATGCAGCGACGCCGCGTGAGGGATGACGGCCCTCGGGTTGTAAACCTCTTTCAGTATCGACGAAGCGCAAGTGACGGTAGGTACAGAAGAAGCACCGGCCAACTACGTGCCAGCAGCCGCGGTAATACGTAGGGTGCGAGCGTTGTCCGGAATTACTGGGCGTAAAGAGCTCGTAGGTGGTTTGTCGCGTTGTTCGTGAAAACTCACAGCTCAACTGTGGGCGTGCGGGCGATACGGGCAGACTGGG
+
CCCCCGGGGGGGGGGGGGGGGGGGGGGGGGGGGGGGGGGGGGGGGGGGGGGGGGGGGGFGGGGGGGGGGGGGGGGGGGGGGGGGGGGGGGGGGGGGGGGGGGGGGGGGGGGGGGGGGGGGGGGGG<FGGGGFFGGGGGGGGFGFFFGGGGEGGGGGGGGGGGGGGGGGGGGGGGGGGEGCFGGGF:FEEFGGDGDGGEEGGGGG>ED6FFFGGGGGEGEGGGGGG68?8CEGGFGGCEGFGGGGE5CF<CCF4*<>2)7:EECC+00>FGG4DFGCC5<DGBE*:09B1C@0BBDFF464)
@M03506:14:000000000-AKVR1:1:1101:8529:4806 1:N:0:31
CGAACTCCTCCGGGAGGCAGCAGTGGGGAATCTTGCGCTAATGCGGGAAACCGTGACGCAGCGACGCCGCGTGAGGGAAGAAGGCCTTCGGGTTGTAAACCTCTTTCAGGAGGGACGAAGCCACTCGGGTTAATAGCCCAGAGGGTGACGGTACCTCCAGAAGAAGCCCCGGCTAACTACGTGCCAGCAGCCGCGGTAATACGTAGGGGGCGAGCGTTATCCGGATTCACTGGGCGTAAAGGGCGCGCAGGCGGCTACGTAAGTCCGGCGTGAAATCCCATGGCTTAACTGTGGAACTGCG
+
CCCCCGGGG9FGGGGGGGGGGGGGGGGGGGGGGGGGGGGGGGGFEGGGGGGGGGGGGEGGGGDEGGGEGGGGGGGGGGGGGGFEFGGGGGGGGGGFFGGGGGGGGGGGGGGGGGGGGGGGGFGGFGCGGGGFGGGGGGGGG7FDGGGGGGGGGGGGGGGGGGGGGGGFGGGGGGDGGGGEGGGGGGGFGFGGEE8CEDGGGGGEGFGGGGGGGGGGGGGGGGGGDGGGGGGGGGGGG5D:FFGGEDGGCC5CCECDC@GGG*9CCGGGEDEDDCFGFFG4CF@FGFGFDC?4B5?*9??F>
@M03506:14:000000000-AKVR1:1:1101:7231:4816 1:N:0:31
CGAACTCCTCCGGGAGGCAGCAGTAGGGAATATTGGACAATGGGAGAAATCCTGATCCAGCGACGCCGCGTGAGTGACGAAGGCCTTCGGGTCGTAAAGCTCTGTTGTACGGGAAGAAGGGTACACTATTAATACCAGTGTATTTTGATTGTACTGTATAAGAAAGGGCCGGCTAACTTCGTGCCAGCAGCCGCGGTAAGACGAGGGGTCCTAGCGTTGTTCGGAATCACTGGGCGTAAAGCGTATGTAGGCGGCTTTTCAAGTCAGGTGTGAAATCCCATGGCTTAACCATGGAACTGCA
+
CCCCCGGGG9FGGGGGGGGGGGGGGGGGGGGGGGGGGGGGGGGGGGGGGGGGGGGGGGGGGGGGGGGGGGFGGGGGGGGGGGGGGFGGGGGGGGGGGGGGFGGGGGGGGGGGGGGGGGGGGGGGGGGGGGGGFGGGGGDGGGGFGGGGGGFGGGGGGGEGGGGGGGGGGGGGGGGGGGGGGGGGGGGGGGGGGGGGGGGGGGGGGGGGEGGFFFFGCECCGGGGGDGGGGFFFGFGG5D=CGGEGGGFGFF6>EEGDFFFCEC<A>E409CE7C>FF46CFF?=F>DFAF=37?4=??F=/
@M03506:14:000000000-AKVR1:1:1101:5620:4829 1:N:0:31
CGAACTCCTACGGGAGGCAGCAGTAGGGAATATTGGACAATGGGCGAAAGCCTGATCCAGCGACGCCGCGTGAGGGATGAAGGCCTTCGGGTTGTAAACCTCTGTTGTTGGGAAAGAAGCCGGGTGCATAACCCGGTGACGGTACCCAACGAGGAAGCCCCGGCGAACTACGTGCCAGCAGCCGCGGTGAGACGTAGGGGGCGAGCGTTATCCGGATTCACTGGGCGCAAAGGGCGCGTAGGCGGTTACGTAAGTCCGATGTGAACAGTCACGGCTCAACTGTGATCGTGCGTGGGGTACT
+
@CCCCGFGGGGEGGGEGGGG@EGEAFFGGGGFF<FEFGGFFGGGC7@CCCE<F@F@EGFFGGGGGGEEGEFECCGGGGGGGFGGGGGGGGGGGEGCGDGCAFFGE<FF,BFEFFGGFGAEBFBCFGGGGGGC,BF7FGGDGEGFGGFFG7CFGDGFGFFG*>>@*4CFF<FC<<BCFFFGGGFGDE>CG8EFFCC>FGGDGEGEEDE*;C5CFEE*;CE<C7:8@EE8*:?CGG5=CEG*:E+:=*/9+:A0*:+2<719>AFFF*29<*AB55<CD@CC*9899*:719)(0)07)..0/
@M03506:14:000000000-AKVR1:1:1101:6798:4830 1:N:0:31
CGAACTCCTCCGGGAGGCAGCAGTGGGGAATTGTTCGCAATGGGCGCAAGCCTGACGACGCAACGCCGCGTGGAGGATGAAGGTCTTCGGATTGTAAACTCCTGTTGCCCGGGACGAATGGCTTCGACCTAACACGTCGAAGTTTGACGGTACCGGGTGAGGAAGCCCCGGCTAACTCTGTGCCAGCAGCCGCGGTAATACAGAGGGGGCAAGCGTTGTTCGGAATTACTGGGCGTAAAGGGCGCGTAGGCGGCCTTCTAAGTCGAACGTGAAATCCCCGGGCTCAACCCGGGAACTGCGG
+
CCCCCGGGGC@FGGGGGEF;BFG@@FFGECFGGGGGGGGGGGGCDECGFGCGGGGFFGGGGGGGGGDFGGCFDEGG:FGFGGGGGGGFGGEGGFFGGGGFCGGGGGGFGGGGGEDGGGGGGGGGGGCGGGGGFGCF:<CGGGGGGCFGGGGGGGGGGGGGGGGGGGGGGGGGGGGGGGGGGGGGGGGGGGGGGGGCGGGGFGGGGGGGGGGGGGG?EEEGGGGGGG+ACFGGGGGG=CFG?EGGDD/CGGGGGGGGC6>DCFFGGGGGG5/)1:7CCFCGCFFDGFGFB:D>35))974))
@M03506:14:000000000-AKVR1:1:1101:17432:4833 1:N:0:31
CGAACTCCTACGGGAGGCAGCAGTCGAGAATTTTTCTCAATGGGGGAAACCCTGAAGGAGCGACGCCGCGTGGAGGATGAAGGTCTTCGGATTGTAAACTCCTGTCATTTGGGAACAAGGTGCGCGCGTTAACTGCGCGCGCATTGATAGTACCAGAAGAGGAAGAGACGGCTAACTCTGTGCCAGCAGCCGCGGTAATACAGAGGTCTCAAGCGTTGTTCGGATTCATTGGGCGTAAAGGGTGCGTAGGCGGCGCGGTAAGTCGGGTGTGAAATTTCGAGGCTTAACTTCGAAACTGCAT
+
CCCCCGGGGGGGGGGGGGGGGGGGGGGGGGGGGGGGGGGGGGFFGGGGGGGGGGGGGGGGGGGGGGGGGGGGGGGGGGGGGGGGGGGGGGGGGGGGGGGGGGGGGGGGGGGGGGGGGGGGGGGGGGGGGGGGGGGGGGGGGGGGGGGGGFGGGGFGGGGGGGGGGGGCGEGGGGGGGGGGGGGGGGGGGGGGGGGGGGGGGGGGGGGFGGGFGGG;CEGGGGG*/AEDECCFGGGGGG3FCEGGGGEDEGGGGGE3EFGCEGGGGGD>C9=F=CFF7FGFF@EC??*647B<55)7494*8
@M03506:14:000000000-AKVR1:1:1101:15163:4837 1:N:0:31
CGAACTCCTACGGGAGGCAGCAGTAGGGTATCTTGGACAATGGGCGAAAGCCTGATCCAGCGACGCCGCGTGGGGGACGAAGGCCCTCGGGTTGTAAACCCCTGTTGTTGGGAAAGAAGCCGGGCGCATAGCCTGGTGACGGTACCCAACGAGGAAGCCCCTGCTAACTACGTGCCAGCAGCCGCGGTAAGACGTAGGGGGCGAGCGTTGTTCGGATTCATTGGGCGTAAAGGGTGCGTAGGTGGCGCCGGAAGTGGGGTGCGAAATTTCGGAGCTTAACGCCGAAACTGCATCACATACT
+
--BC9FFCFGGG7:F7CFE7FCF<FFGG,6FGFGFG,CFFCCEEFGCB:FFGGFGGG99EF+@@BF77>=7+@4+>FFGCFE:F?C?F>FGG7CFGFECGEGDGGGGE8<,C=FD<BFEFGEGGDGEFGGGGC=FF8FFFGGGFC>F@:BFDCEFFGGGGDCFGFFFCE,CFCF7CFGDFGCCFGCCC5EGGGGCFCEGCCEGGEGEG*:1;CGG8?5CE+3+:E88*8*:C?CFEDE7EGEEFF=ECEE*59:329:3)1*1*2)/:707:799*91:>*)7>:)9)6D6AF4//7=*9*
@M03506:14:000000000-AKVR1:1:1101:19623:4841 1:N:0:31
CGAACTCCTACGGGAGGCAGCAGTGGGGAATCTTGCGCAATGGCCTAACGGCTGACGCAGCGACGCCGCGTGTGGGATGAAGCTCCTCGGAGTGTAAACCACTGTTGCCCGGGACGAATAGCTCGATTAATCGAGCCTGACGGTACCGGGAGAGGAAGCACCGGCTAACTCCGTGCCAGCAGCCGCGGTAATACGGGGGGTGCGAGCGTTGTCCGGAATCACTGGGCGTAAAGGGCGCGTAGGTGGTTTGATACGGGTGTGGTGAAAGTCCGGGGCTCAACCCCGGATCTGCCGTGCCGAC
+
CCCCCGGGGGGGGGGGGGGGGGGGGGGGGGGGGGGGGGGGGGGGGGGGGGGGGGGGGGGGGGGGGGGGGGEGEGGGGGGGGGGFGGGGGGGGGGGGGGGGGGFGGFGGGGGGGGGGGGGGGGGGGGGGGGGGGGGGGGGGGGGGGGGGGG7CFGGGGGGGGGEGGEFFGGFGGGFGGEFFGGGGEGCGGEGGGGGEGDGGECEGGEGGG5EGGGEG8CCFD87@G>C82:8CFFGGGGG=*:CFGGC56:<9><EDGFC/:E75+*3:<C?>3DGCD@FDFF@EGF>>978<*00<DFFDB
@M03506:14:000000000-AKVR1:1:1101:26307:4849 1:N:0:31
CGAACTCCTACGGGAGGCAGCAGTGGGGAATTTTGCGCAATGGGGGAAACCCTGACGCAGCAACGCCGCGTGGCGGATGAAGCCCCTTGGGGTGTAAACTCCTTTCGACTAAGACGATAATGACGGTACTGGTGGAAGAAGCACCGGCTAACTCTGTGCCAGCAGCCGCCGTAATAGAGCGGGCGCAAGGGTGGTTCGGAAGTACGGGGCGTAAAGGGCACGGAGGCGGCGCGTCAAGTCACCTGTGAAATCTGCTGTCTAAACCATGAGCGTGCAGCCTCAACTGTTCGGCTGTAGTATG
+
CCCCCGFGG<<@F:FFCGGGGGGFFGGC7;FFFGGF:@@@FFDG>BE@FGFGG<FF:F:FEGGC::FCCFFGG7>4C7@F,,,4ABB,BADEGGGGCDF,,:,,,B+:B+3<,<,:F+CC,,3>CC+<FF=,3:+*3<C,@6>:CEE7>5?C9>,,7,3<C?FCB,<<F*CC7BCF,,,,41=*:8*:*/1***2/0:C>>*3+0**1:*:*1**0+****2::8****2***2*/*0*+0<630<+:A+2+7++*<**:+300**+*30+)1****)/**)):+)2*-*)()0)**0**/
@M03506:14:000000000-AKVR1:1:1101:18754:4852 1:N:0:31
CGAACTCCTACGGGAGGCAGCAGTCGGGAATTTTGGGCGATGGGCGAAAGCCTGACCCAGCAACGCCGCGTGAAGGATGAAATCCCTCGGGATGTAAACTTCGCAAGAACGGGAAGAATAAGTGAGGGTTAATATCTCTCGCGATGACGGTACCGTTTGTAAGCTCCGGCTAACTCCGCGCCAGCAGCCGCGGTAATACGGGGGGAGCAAGCGTTGTTCGGATTTACTGGGCGTACAGGGCGCGTAGGCGGCCACCGCAAGTCGATTGTGAAATCTCCGGGCTTAACCCGGAAAGGCCAAC
+
CCCCCFGGGGGDGGDGGGGGGGGGGEFGCFGGGGGGGGGGGGGGGGGGGGGGGGGGGGGGGGGGGGGGGGGGGGGGGGGGGGGGGGGGGGGGGGGGFFGGGGGGGGGGGGGGGGGGGGGGGGG9DFGGGFGGGGGG=FGGGGGGGGFGGGGGGGGGGGGGFGGFFFFGGGGGGGGGGGGGGGGGGGGGFFGGGEE5E9EFGGGGGGGGGFGGGGCCCFGGCEEGC7CGGFFCEGG*5:<EGGDG5*:*<CGGDEGFEFG3C37C:C+9+*<@>CC7:=DGDFFGGFF=1<B0:).8>F>F>
@M03506:14:000000000-AKVR1:1:1101:13798:4855 1:N:0:31
CGAACTCCTACGGGAGGCAGCAGTTAGGAATCTTGGGCAATGGGCGAAAGCCTGACCCAGCAACGCCGCGTGGGTGATGAAGGCCTTCGGGTCGTAAAGCCCTTTTGCACGGGAAGATAATGACGGTACCGTGCGAATAAGCCCCGGCTAACTACGTGCCAGCAGCCGCGGTAATACGTAGGGGGCGAGCGTTGTCCGGATTTATTGGGCGTAAAAGGCTTGTAGGTGGCCACGCCAAGTCGGATGGGAAATCTCCCGGCCCAACTGGGAGGGGTCATTCGATACTGGCGGGCTCGAGGCG
+
CCCCCGGGGGGGGGGGGGGGGGGGGGGGGGGGGGGGGGDGGGFGGGGGGGGGGGGGGGGGGGGGGGGGGGFFGGCFFGGGGGGGGGGFGGGGGEGGGFGGGGGGGGGGGGGGDFGGGGGGGGGGGGGGGGGFFGGGGEGGGGFGGGGGGDGGGGGGE<FFDFG7<CEGGGGCFGGGGGCFCDGGDGGGGGG*AEG?FGG?CCGGEFFDE@C:CE>:9ECFGEFCGF9A>88CFC*C=8F0AEDE*:*9CF5?7<77CBDCCE**5CCCF4CDDDD559*?>89FE4C4:D:())0;7<:0)
@M03506:14:000000000-AKVR1:1:1101:6323:4875 1:N:0:31
CGAACTCCTCCGGGAGGCAGCAGTGGGGAATCTTGCGCAATGGCCTAACGGCTGACGCAGCGACGCCGCGTGTGGGATGAAGCTCTTCGGAGTGTAAACCACTGTTGCCCGGGACGAACAGCTCGATTAGTCGAGCCTGACGGTACCGGGTGAGGAAGCACCGGCTAACTCCGTGCCAGCAGCCGCGGTAATACGGGGGGTGCGAGCGTTGTCCGGAATCACTGGGCGTAAAGGGCGCGTAGGTGGTTTGATAAGGGTGTGGTGAAAGGCCGGGGCTCAACCCCGGATCTGCCGTGCCGAC
+
CCCCCGGGG<EGGGGGGGGGGGGGGGGGGGGGGGGGGGGGGGGGGGGGGGGGGGGGGGGGGGGGGGGGGGGGGGGGGGGGGGGFGGGGGGGGGGGGGGGGGGGGGGGGFGGGGGGGGGGGGGGGGGGGGGGGGGGGGGGGGGGGGGGGGGGGGGGGGGGGGGGGGGGGGGGGGGFGGGGGGGGGGGGGGGGGGGGGGGGGEGGGGGGGEEGGFFDGGEGGFGFFGFEEG5C8C?E=GGG8=ECEGG572:9:CCFDF551AEGG?F?C*7:><GD=<5C=CFE=ED))-;@29>)5;F>)0
@M03506:14:000000000-AKVR1:1:1101:14651:4879 1:N:0:31
CGAACTCCTACGGGAGGCAGCAGTGGGGAATTGTTCGCAATGGGCGCAAGCCTGACGACGCAACGCCGCGTGGAGGATGAAGGTCTTCGGATTGTAAACTCCTGTTGCCCGGGACGAAGCGTCTCGACCTAACACGTCGAGGCTTGACGGTACCGGGTGAGGAAGCCCCGGCTAACTCTGTGCCAGCAGCCGCGGTAATACAGAGGGGGCAAGCGTTGTTCGGAATTACTGGGCGTAAAGGGCGCGTAGGCGGCCTTCTAAGTCGAACGTGAAATCCCCGGGCTCAACCCGGGAACTGCGG
+
CCCCCGGGGGGGGGGGGGGGGGGGGGGGGGGGGGGGGGGGGGGGGGGGGGGGGGGGGGGGGGGGGGGGGGGGGGGGGGGGGGGGGGGGGGGGGGGGGGGGGGGGGGGGGGGGGGGGGGGGGGGGGFGGGGGGGGGEFFGGGGGGGEGGGGGGGGGGGGGGGGGGGGGGGGGGGGGGGGGGGGGGGGGGGGGGGGGEGGGGGGGGGGGGEE>FGGGGGGGGGGGEGDE7@C:CGGGEGEGGFGGGGGGGGGGGGGGG?FFCCFGGGGF4C5C5F7DCC@FGG>@*76C@B3>978>F)?FE)
@M03506:14:000000000-AKVR1:1:1101:12489:4889 1:N:0:31
CGAACTCCTACGGGAGGCAGCAGTGGGGAATTTTGCGCAATGGGGGAAACCCTGACGCAGCAACGCCGCGTGGAGGATGAAGTCCCTTGGGACGTAAACTCCTTTCGACCCGGACGATAATGACGGTACGGGTGGAAGAAGCCCCGGCTAACTTCGTGCCGGCAGCCGCGGTAATACGAGGGGGGCAAGCGTTGTTCGGAATTATTGGGCGTAAAGGGCGCGTAGGCGGTGCGGTAAGTCACCTGTGAAATCTCCGGGCTTAACTCGGAGCCTGCAGGCGAAACTGCCGTGCTTGAGTGTG
+
CCCCCGGGGCFGGGGGGGGGGGGGGGGGGGGGGGGGGGGGGGGGGGGGGGGGGGGGGGGGGGGGGGGGGGGGGGGGGGGGGGGGGGGGGGGGGGGGGGGGGGGGGGGGGGGGGGGGGGGGGGGGGGGGGGGGGGGGGGGGGGGGGGGGGCFGGGGGGGGGGGGGGGGGGGGGGGGGGGGGGGGGEEGEGGGGGGGGGGGEGGGGGGGGGGGCEEGGGGGGGGGGGGGGGGEEGGGGGGGCEF6FGGGGGGGGGGGGGFDDGCCFFGGGCGGFFCG6C4CDDDEGGFGFFCBBFFFF66=99
@M03506:14:000000000-AKVR1:1:1101:10206:4890 1:N:0:31
CTAACTCCTACGGGAGGCAGCAGTGGGGAATCTTGCGCAATGCGCGAAAGCGTGACGCAGCAACGCCGCGTGGGGGGAGAAGGCCTTCGGGTTGTAAACCCCTTTCAGGTGGGACGAAGCTTCGGGAGCGAATAGCTTTCCGGAGTGACGGTACCTTCAGAAGAAGCCCCGGCTAACTACGTGCCTGCAGCCGCGGTAATACGTAGGGGGCTAGCGTTGTCCGGAATCATTGGGCGTAAAGAGCGCGTAGGCGGCCAGATAAGTCCGGTGTGAAAGTCACAGGCCGAACCTGTGAATGCCG
+
CCCCCGGGGGGGGGGGGGGGGGGGGGGGGGGGGGGGGGGGGGGGGGGGGGGGGGGGGGGGGGGGGGGGGG>FGGGGGGGEGGGGGGGGGGGGGGGGGGGGGGGGGGGGGGGGGGGGGGGGGGGGGGGGGGGGGGGGGGGGGGGGGGGGGGGGGGGGGGGGGGGGGGGGGGDGGGGGGGGGGGGGGGGGGGGGGGGDGGGGG?CGFGGGGGGGGGGGCGCEGGGGEGGGGGD?FGCGGGGFGFCFGGGGGGGGGGDDEF4C9CGGGGGGEGEFGGDC*/*:>FFC*))04D4:@F*9FFFF3
@M03506:14:000000000-AKVR1:1:1101:15161:4917 1:N:0:31
CGAACTCCTACGGGAGGCAGCAGTGGGGAATATTGCGCAATGGGCGAAAGCCTGACGCAGCAACGCCGCGTGAGTGATGAAGGCCTTCGGGTCGTAAAGCTCTGTCGGAGGGAACGAATGTCTCTGGGGTTAACAGCCTCAGGGAGTGACGGTACCCTCAAAGGAAGCACCGGCTAACTCTGTGCCAGCAGCCGCGGTAATACAGAGGGTGCAAGCGTTGTTCGGAATCATTGGGCGTAAAGGGCGTGTAGGCGGTTTGTTAAGTCATGTGTGAAATCCCCCGGCTCAACCGAGGAACGAC
+
CCCCCGGGGGGGGGGGGGGGGGGGGGGGGGGEGGGGGGGGGGGGGGGGGGGGGGGGGGGGGGGGGGGGGGFGGGFGGGGGGGGGGGGGGGGGGGEGGDGGGGGGGGGGGGGGGGGGEGEGFGGGGGFGGGGGGGGGGGDGCFFFCGCGGGGGGGGGGGGGGGGGG?FGGGDGCFGEGGGGDFF@9CGFGGGGGEEECEEDGGGGG9CGGECCCCFGGE5?*AFGG5CFFFF7C6@8C8D*7CGGGGEG;0+ACGGGG5D7CFGF<>?CG*<9FD7:CFCFC>>>=55=44)1.<>:)7<7)
@M03506:14:000000000-AKVR1:1:1101:26039:4917 1:N:0:31
CGAACTCCTACGGGAGGCAGCAGTGGGGAATCTTGCGCTAATGCGGGAAACCGTGACGCAGCGACGCCGCGTGAGGGAAGAAGGCCTTCGGGTTGTAAACCTCTTTCAGGAGGGACGAAGCTACTCGGGTGAATAGCCCAGAGGGTGACGGTACCTCCAGAAGAAGCCCCGGCTAACTACGTGCCAGCAGCCGCGGTAATACGTAGGGGGCAAGCGTTGTCCGGCTTTATTGGGCGTAAAGAGCGTGTAGGCGGCTAGGTAGGTCCGATGTGAAAACTCGAGGCTCAACCTCGAGACTTCG
+
CCCCCGGGGGGGGGGGGGGGGGGGGGFGGGGGGGGGGGGGGGGGGGGGGGGGGGGGGGGDCEGGGGGGGGGGGGGGGGGDGGGGGGG=FFGGGGGGGGGFGGGGGGGGGGGEGGGGGGGGGCFGGGGGEFGFGGGGGGFGG@FGGEGGGGGGGGFGGGGGGGFGGGGFGG@@EEG7BFFGGGGFFGE7CFFDE8EGGGGFGGGGCFGGDGGG5CCE88:8CGEG*:E??<9@C=@E*:DCFC=CC1:58FGFGGE):7<>?FGGF=E377002:FF5)*9*007:<6@0D::>>))7*1/7
@M03506:14:000000000-AKVR1:1:1101:4503:4931 1:N:0:31
CGAACTCCTACGGGAGGCAGCAGCTAAGAATCTTGCGCAATGGGCGAAAGCCTGACGCAGCAATTCCGCGTGAGGGACGAAGGCCTTCGGGTCGTAAACCTCTTTTCTCAGGGAAGATACAAGACGGTACCTGAGGAATAAGCCACGGCTAACTACGTGCCAGCAGCCGCGGTAATACGTAGGTGGCGAGCGTTGTCCGGATTTACTGGGCGTAAAGCGCGCGCAGGCGGCTGGTCAAGTCCGATGTGAAAGCTCCCGGCTTAACTGGGAAATTGCATCGGAAACTGTTCGGCTGGAAGGG
+
CCCCCGGGGGGGGGGGGGGGGGGGGGGGGGGGGGGGDGGGGGGGGGGGGGGGGGGGGGGGGGGGGGGGGGGGGGGGGGGGGGGGGGGGGGGGGGGGGGGGGGGGGGGGGGGGGGGGGGGGGGGGGGGGGGGGGGGGGGGGGGGGGGGGGGGGGGGGGGGFGGGGGGGGGGGDCGGGGGGGGGGGGGGGGGGGFGCGGGGGCGGGGGGFCGGEEGGGFFEEGGGGGGGEGGGGGGGGGFGGGCCDGGGCG7EGGFFDFDGGCG<:CGGGGFFFFGFGGFDGDF@=FFG*)2)4>>EBFF@F:
@M03506:14:000000000-AKVR1:1:1101:10483:4953 1:N:0:31
CGAACTCCTACGGGAGGCAGCAGTGGGGAATTTTGGACAATGGGGGCAACCCTGATCCAGCCATTCCGCGTGAGTGAAGAAGGCCTTCGGGTTGTAAAGCTCTTTCGGCAGGGAAGGAACGGTGCGGGCTAATACCCCGCATTAATGACGGTACCCGAAGAAGAAGCACCGGCTAACTACGTGCCAGCAGCCGCGGTAATACGTAGGGTGCGAGCGTTAATCGGAATTACTGGGCGTAAAGCGTGCGCAGGCGGTTCGCTAAGACCGATGTGAAATCCCCGGGCTTAACCTGGGAACTGCA
+
CCCCCGGGGGGGGGGGGGGGGGGGGGGGGGGGGGGGGGGGGGGGGGGGGGGGGGGGGGGGGGGGGGGGGGGGGGGGGGGGGGGGGGGGGGGGGGGGGGGGGGGGGGGGGGGGGGGGGGGGGGGGGGGGGGGGGGGFGGGGGGGGGGGGGGGGGGGGGGGGGFGGGGGGGGGGGGGGGGGGGFGGGGGGGGGGGGGGGGGGGGGGGGGGGGGGGGGGGGGGGGGGGEGGGGGGGGGGGGGGGGGEGEEGGGEEGGEGGFGGDCFFFGG<7CAFGGGGFFGGGFFG=4CFAGF77>>?FFFF4
@M03506:14:000000000-AKVR1:1:1101:18109:4963 1:N:0:31
CGAACTCCTACGGGAGGCAGCAGTTAGGAATTTTGGGCAATGGGCGCAAGCCTGACCCAGCGACGCCGCGTGGGTGACGAAGGCCTTCGGGTTGTAAAGCCCTTTTCTGGGGGAAGATGATGACGGTACCCCAGGAAGAAGCACCGGCTAACTACGTGCCAGCAGCCGCGGTAATACGTAGGGTGCGAGCGTTGCCCGGATTTATTGGGCGTAAAGGGCGCGCAGGCGGTCACGCACGTCCGTTGTGAAATCGCTCGGCTCAACTGGGCGGGGTCAGCGTGTACTGGGGGACTGGCGCAAG
+
CCCCCGGGFGGGGGGGGGGGGEECEFGCECFGGCGCGFFDFG<,C:ECEEGGGCGGGGFFG>FF:FFEGGGGE@C7FFFGFGGGGGGEFGGGGGGEAE<CFEFFFGGGGGGGGE@7BDFDB<,FCCFGDGGGDGGC8FDGFGGGG@CEEEGGGDG*FCFFGGFGGGGGE7*<B:FFCGFFFGGGGGCCEEFGGGE<@E>C*;<++3<C*/:2***<+8;*::C5C2*8:88C8=****1;7EC?E27>+<+<**2/*)1/:670076>:/*>CCC*96)*/0.++/*)().4>;><)).).
@M03506:14:000000000-AKVR1:1:1101:19584:4979 1:N:0:31
CGAACTCCTACGGGAGGCAGCAGTGAGGAATCTTGCACAATGGGCGAAAGCCTGATGCAGCGATGCCGCGTGAGGGATGAAGGCCTTCGGGTCGTAAACCTCTTTCGACAGGGAAGAAGCCGGGGGTCACCCCGGTGACGGTACCTGTATAAGAAGCCCCGGCTAACTACGTGCCAGCAGCCGCGGTAAAACGTAGGGGGCGAGCGTTGCCCGGATTCACTGGGCGTAAAGCGGGTGTAGGCGGTCCGTTAAGTCGGGTGTGAAATCTCCAGGCTCAACCTGGAAAGTGCACCCGATACTG
+
CCCCCGGGGGGGEEGGGGGGGGGGGGGGGGGGGGGGGGGGGGGGGGGGGGGGGGGGGGGGGGGGGGGGGG@FFGGGGGGGGGGGGGGGGGGGGGGGGGGGGGGGGGGGGGGGGGGGGGGGGGGGGGGGGGGGGGGGGFGGGGGGGGGGGGGGGGGGGGFFGGGGGDGGGGGGGGGGGGGGGGGGGGG>EGGGGGEGGGGGGGGGGGGEGGGGGGCGD9CG7FFGGGEGDCFGGGGGG=DGGGGGC7EDFGCC>?FGD>DGCEF7CGGGF*<?GC9EC6*9*8@FGFGFACFFFDFE5B@F?
@M03506:14:000000000-AKVR1:1:1101:9928:4993 1:N:0:31
CGAACTCCTACGGGAGGCAGCAGTCGGGAATTTTGCGCAATGGGGGAAACCCTGACGCAGCAACGCCGCGTGGAGGATGAAGTCCCTTGGGACGTAAACTCCTTTCGACCCGGACGATAATGACGGTACGGGTGGAAGAAGCCCCGGCTAACTTCGTGCCAGCAGCCGCGGTAATACGAGGGGGGCAAGCGTTGTTCGGAATTATTGGGCGTAAAGGGCGCGTAGGCGGTGCGGTAAGTCACCTGTGAAGTCTCCGGGCTTAACTCGGAGCCTGCAGGCGAAACTGCCGTGCTTGAGTGTG
+
CCCCCGGGGGGGGGGGGGGGGGGGGGGGGGGGGGGGGGGGGGGGGGCGFGGGGGGGGGGGGGGGGGGGGGGGGGGGGGGGGGGGGGGGGGGGGGGFGGGGGGGGGGGGGGGGGGGGGGGGGGGGGGGGGGGGGGGGGGGGGGGGGFEGGGFGGGGGGGGGGGGFGGGGGGGGGGGDEG<CGGGGGE>FGGGGGEEGGGGEGFF7CFFFGGGGEEFGGGGGGGEEGGGGGDC>EEGG5F>C?CC6<<FGGGGG7<E3579D*7:+3:ECECE>GGG?D4C3C3.*39F?>C)3)90)087=F
@M03506:14:000000000-AKVR1:1:1101:5671:4998 1:N:0:31
CGAACTCCTACGGGAGGCAGCAGTGGGGAATCTTGCGCAATGGACGAAAGTCTGACGCAGCGACGCCGCGTGGGTGATGAAGGCCTTCGGGTTGTAAAGCCCTGTGGGGAGGGACGAATAAGTCTTGGCTAACATCCAAGATGATGACGGTACCTCCTTAGCAAGCACCGGCTAACTCTGTGCCAGCAGCCGCGGTAAGACAGAGGGTGCAAACGTTGTTCGGAATTACTGTGCGTAAAGCGCGTGTAGGCGGCAAGGCAAGTCGGGTGTGAAAGCCCTGGGCTCAACCCAGGAAGTGCAT
+
CCCCCGGGGGGGGGGCEFGGGGGGDFFGE>FFGGFGEGGFGGG@FEEG@FFGFDAFCFGGGEEE:CFEGGEGGGGGFGGGGGGGGGGFFGGGGDFGGGGGGFG8FFFGGGGCEBFGDGGGGGGGGGA@EGGCDGFGFGGGGFGGGFFGGGGGGGCFGFGGDGFCFFBFGGGGEC<FGFCFFGFFFFF7BFGEGGGGEGGDG8C*A>CC8:E?7CG6AFGGGGCE>FGFC+C+<<C?CE3FFGDGEGGG7CGGGG=CC@F47/:+:C51>9**00:CC35*/)5*/6C74DB?>))79??F9
@M03506:14:000000000-AKVR1:1:1101:9159:5012 1:N:0:31
CGAACTCCTACGGGAGGCAGCAGTCGAGAATTTTTCTCAATGGGGGAAACCCTGAAGGAGCGACGCCGCGTGGAGGATGAAGGTCTTCGGATTGTAAACTCCTGTCATTGGGGAACAAGGTGCATACGTTAACTGCGTGTGCATTGATAGTACCCGAAGAGGAAGAGACGGCTAACTCTGTGCCAGCAGCCGCGGTAATACAGAGGTCTCAAGCGTTGTTCGGATTCATTGGGCGTAAAGGGTGCGTAGGCGGCGCGGTAAGTCGGGTGTGAAATCTTGGAGCTTAACTCCGAAACTGCAT
+
CCCCCGGGGGGGGGGGGGGGGGGGGGGGFGGGGGGGGGGGGGGGGGGGGGGGGGGFGGGGGGGGGGGGGGGGGEFGGGGGGGGGGGGGGGGGGGGGGGGGGGGGGGGGGGGGGGGGGGGGGGGGGGGGGGGGGGGGGGGGGGGGGGGGGFGGGFFGGDGGGGGGGGGFGGGGGGGGFGGGGGGGGGGGGGFGGGGGGGGGGGGFGGGGGGGGGFGGGEEFGGGGGGGGGGGGGFGEEEGGGDGGGDGGGGGGGGGGGFGGGGGFGGGGGGGFFCFGGFGGGFFGEFG4AFF?D>>B=@4?=
@M03506:14:000000000-AKVR1:1:1101:9062:5015 1:N:0:31
CGAACTCCTACGGGAGGCAGCAGTCGAGAATTTTTCTCAATGGGGGAAACCCTGAAGGAGCGACGCCGCGTGGAGGATGAAGGTCTTCGGGTTGTAAACTCCTGTCATCTGGGAGCAATGCGCCGAATTTAACTACTTCGGCGTTGATAGTTCCAGCAGAGGAAGAGACGGCTAACTCTGTGCCAGCAGCCGCGGTAATACAGAGGTCTCAAGCGTTGTTCGGGTTCACTGGGCGTCAAGGGTGCGTAGGTGGCGTCGTAAGTCAGGTGTGAAATCTCGGGGCTTACCTCCGAAACTGCAT
+
CCCCCGF<FG9FB:FF:C,BF8;EF7@+<6@C@EGGGGGAFD<FG7@CDG,@E<EAC,,:F:CFGG7+:CGGF,448:<AFF89B9B<DB=?F:FFCB<FEGG8A,5<,CE<FGEGCFEF=CFCBF7C>C3BDFF,B3<BFCC<73*@;7@,@@,,,,,5**,>FFE,,>:F<*?F,7?FFCF>;FE8,4<FF<@F*4?CBC@+4122B+52<+**2*12+*2:/1A7+0+;C5C:**96AE>/ACE*8:<+*:778>95:=F+3?FF?2:802>7*/*/13>*A)*9)2)4>)8D?6=?*
@M03506:14:000000000-AKVR1:1:1101:8575:5036 1:N:0:31
CGAACTCCTCCGGGAGGCAGCAGTGGGGAATCTCGCGCAATGGGCGAAAGCCTGACGCAGCGACACCGCGTGGGGGATGAAGGCCTTTCAGGTCGTAAACCCCTTTCGGCAGGGACGAAGCGATCACGTGACGGTACCTGCAGAAGAAGCCTCGGCTAACTACGTGCCAGCAGCCGCGGTAACACGTAGGAGGCGAGCGTTGTCCGGAATCATTGGGCGTAAAGAGCGCGCAGGCGGCTTGGCAAGTCGGGTGTGAAATCCCGGGGCTCAACCCCGTGACTGCATCCGATACTGTCGGGCG
+
CCCCCGGGGCGGGGGGGGGGGGGGGGGGGGGGGGGGGGGGGGGGGGGGGGGGFGGGGGGGGGGGGGGGGGGGGGGGGGGGGGGGGGGGGDGGGGGGGGGGGGGGGGGGGGGGGGGGGGGGGGGGGGGGGGGGGGFGGGGGGFFFGGGGGFGGGGGEGGGGGGGGGGGGFGGGGGDGGEGDGGE98EFFFGEGGGGGGGG>CEGGGGG5C>EG9E7E>EG5:5CG:@*88CEDEEDEG5)?EEC+AECGEGGGG7C7<*7C6CDDED/)/9E?FCCEDFCG=FF+<=DFBCB0FFF*7>@5)
@M03506:14:000000000-AKVR1:1:1101:20782:5042 1:N:0:31
CGAACTCCTACGGGAGGCAGCAGTGGGGAATCTTGGACAATGGGCGAAAGCCTGATCCAGCGACGCCGCGTGAGGGATGAAGGCCTTCGGGTTGTAAACCTCTGTTGTTGGGAAAGAAGCCGGGTGCATAACCCGGTGACGGTACCCAACGAGGAAGCCCCGGCTAACTACGTGCCAGCAGCCGCGGTGAGACGTAGGGGGCGAGCGTTATCCGGATTCACTGGGCGTAAAGGGCGCGTAGGCGGTTACGTAAGTCCGAGGGGAAAAGTTACGGATCAACTGGGAACGTGCATCGGGTACT
+
9CCCCGGGGFFCGD7FGEEGEGCCFFFFG7@DFGGFGFGFGCDGGG+C@@FGGFGFCEEFGG7BGGE7CFFGF,EEFGGGG?A8E<EEDFDFFE:BBEE8=<FFFGC==F=F8E,?FAFGGEE7F7FBFGC,>DCGFC>FCFGCF>9FCEEFE7*DCGEFGGCCF7BCCFFEGCFCFGFCF@FEGEGGGF>GCEFCC8*288C5?88:C587AEG**/9:EC:8@CC8:2;EG*/:*C5**A+:EG=DFGF6DG+*+))1*2/::*:*3*3835**1>CF>6):6)/73*)(*8).)0700
@M03506:14:000000000-AKVR1:1:1101:22129:5043 1:N:0:31
CGAACTCCTACGGGAGGCAGCAGTGGGGAATTGTTCGCAATGGGCGCAAGCCTGACGACGCAGCGCCGCGTGGAGGACGGAGATCTTCGGGTCGTAAACTCCTGTCGAGTGGGAAGAATGGTTCGGGGGTGAATACCCTTCGGAATTGACGGTACCACTAAAGGAAGCCCCGGCTAACTCCGTGCCAGCAGCCGCGGTAATACGGGGGGGGCAAGCGTTGTTCGGAATTACTGGGCGTAAAGGGCTCGTAGGCGGCCAACTAAGTCGGAGGTGAAATCCCCAGGCTTAACCTGGGAACTGC
+
CCCCCGGGG9FGGGGGGGGGGGGGGGGGFGGGGGGGGGGGGGGGGGGGGGGGGGGGGGGGGGGGGGGEGGGGGGFGGGGGGGGFCFFFGGGGDEGGDGGGGGGGGGGG>,:+FE@FFGFFGGFGGGGGGCGG?FCFGFFGGGGGGGGFGFGGGGGGGGGGGG9BFFDGCFE*<FGGGGGGGGGGCFGFGGGGGGG5>:EGCGGGGGDDGGGGGFGGG58CCCFGECEC8@E?GDFGG?)/7EGGD65C/**:6CED/;FG6CCFEFEGE)7<**2A:707C:;55<FFF77<@>:))7699
@M03506:14:000000000-AKVR1:1:1101:19502:5061 1:N:0:31
CGAACTCCTACGGGAGGCAGCAGTGAGGAATATTGCACAATGGGCGCAAGCCTGATGCAGCGATGCCGCGTGAGGGATGAAGGCCTTCGGGTTGTAAACCTCTTTCAGTAGGGAAGAAGCCACCGGTCACGGTGGTGACGGTACCTACAGAAGAAGCCACGGCTAACTACGTGCCAGCAGCCGCGGTAAAACGTAGGTGGCTAGCGTTGCCCGGAATCACTGGGCGTAAAGCGGGTGTAGGCGGTTCTGTAAGTCGGATGTGAAATCCAGCGGCCCAACCGCTGAATTGCATCCGATACTT
+
CCCCCGGGGGGGGGGGGGGGGGGFGGGGGGGGGGGGGGGGGGGGGGGEEGGFGGFFGGFGFGEFGGGGGGGGGDGGGGGGGGGGGGGGGGDGEGGGEEGGGGGGGFGGGGGFFBFEGGGEGGGGGGFGGGGGGGGGGFGGGFGGFGGGGCEGGFGGGG7<CFG>FGDCFFGGGGE9CFF7FFBGGCE8CFGGGBFFEFEGCEGGFGDGEGC6BE:*BFFG@FEFFG>C*/AFGGE*5?D7?9EE2C*:+<AC>397CBDGGG=9+*3<EFGDGC5EDF3*5:BGE*21)**-9@).5:)**
@M03506:14:000000000-AKVR1:1:1101:12282:5061 1:N:0:31
CGAACTCCTACGGGAGGCAGCAGTCGGGAATTTTGCGCAATGGGCGAAAGCCTGACGCAGCAACGCCGCGTGAGGGATGACGGCCTTCGGGTTGTAAACCTCTTTTATCAGGGAAGATAATGACGGTACCTGATGAATAAGTCACGGCTAACTACGTGCCAGCAGCCGCGGTAATACGTAGGTGACAAGCGTTGTCCGGATTTACTGGGCGTAAAGAGCGCGCAGGCGGTCGTTCAAGTCGAGTGTGAAAGCCCCCGGCTCAACTGGGGAGGGTCACTCGATACTGATCGACTCGAAGGCA
+
CCCCCGGGGCGGGGGGGGGGGGGGGGGGDGGGGGGGGGGGGGGGGGGGGGGGGGGGGGGGGGGGGGGGGGGGGGGGGGGGGGGGGGGGGGGGGGGGGGGGGGGGGGGGGGGGGGGGGGGGGGGGGGGGGGGGGGGGGGGGFFGGGGGGGGGGGGGGGFGGFFGGGGGDGGGFGGGGGGGGGGGEFGGDCGGGGGEGGGGEEGGFGGGFGGGCEEGDCGGGGGG5EGG5>*?CEEGGGGGGGGD9:CF>FFGGFGGGG>CCEEDFGGGGDCEBDGFFG?FCDF5CG@>?AGFFFFFFF>>F)
@M03506:14:000000000-AKVR1:1:1101:20435:5066 1:N:0:31
CGAACTCCTACGGGAGGCAGCAGTGGGGAATTTTGCGCAATGGGGGAAACCCTGACGCAGCAACGCCGCGTGGAGGATGAAGTCCCTTGGGACGTAAACTCCTTTCGACCCGGACGATAATGACGGTACGGGTTGAAGAAGCCCCGGCTAACTTCGTGCCAGCAGCCGCGGTAATACGTGGGGGGCAAGCGTTGTTCGGAATTATTGGGCGGAAATGTGGCGTAGGCGGTTCGGTAAGGAACCTGGGAAATCACCGGGGGTAACTCGGAGCCGGCAGGCGAAACCGCCGTGCTGGTGCGTG
+
@CCC9@E@@<<F@CFEEGEFFDCFD@8FECFCFGD9FCFGGGC,FCC:FF<CFCGDEECCCFEEFD:6C@FGEF,C+B<F9?FEG@,?4FF<FEC@,DGFGGG?@5F<@FGGG+@C+3BB,F,D:<F3BC++33@,@FGGEFFC**>BEGGGF<FB4C1<<<*,,2CF<<B1*=>,7<,=77<8/:/*;C*;?*;8@EE5**3+<CC6EGE8*8/+22++2:///*+::EC*::88*<*+*2*:6/540A++*3:*?))):**03****1*))1)23))1/)8E*7176C>(7*/07*0<<
@M03506:14:000000000-AKVR1:1:1101:9485:5090 1:N:0:31
CGAACTCCTACGGGAGGCAGCAGTAGGGAATATTGGACAATGGGCGAAAGCCTGATCCAGCGACGCCGCGTGAGGGATGAAGGCCTTCGGGTTGTAAACCTCTGTTGCTGGGAAAGAAGCCGGGTGCATAACCCGGTGACGGTACCCAACGAGGAAGCCCCGGCTAACTACGTGCCAGCAGCCGCGGTGAGACGTCGGGGGCGAGCGTTATCCGGATTCACTGGGCGCAAAGGGCGCGTAGGCGGTTACGTAAGTCCGATGTGAAAAGTCACGGCTCAACTGTGCTCGTGCATCGGATATT
+
CCCCCGGGGGGGGGGGGGGGGGGFD<FGFGGGGGECGGGGGGGGGGGG>FGGGGGGGGGGGE>F:FGEFG@E:FGGGGGGGGGGGGGGGGGFGGGGGGGEGFGGGGGGFF@EFFGGGGGGGGEGGGGFFGD@DFGFGGFGGGGGGGGGGGGGGG@F7FFGGEGCE7FCGF?FCFFFGGCEFFEGGG:BEFCBFGC*15:?EDG5C5?*?8C:FED*A:ECF?FEECGGEECFFG*87ED=C=+/:/558CF65C+2+7CDGGCF7:F6E>:=D*//9*0*29@++105,*5:6FEBD75**
@M03506:14:000000000-AKVR1:1:1101:13907:5095 1:N:0:31
CGAACTCCTACGGGAGGCAGCAGTCGAGAATTTTTGACAATGGGGGAAACCCTGATCGAGCGACGCCGCGTGGAGGATGAAGGTCTTCGGATTGTAAACTCCTGTCATTGGGGAACAAGGTGCATACGTTAACTGCGTGTGTATTGATAGTACCCGAAGAGGAAGGGACGGCTAACTCTGTGCCAGCAGCCGCGGTAATACAGAGGTCCCAAGCGTTGTTCGGATTCATTGGGCGTAGAGGGTGCGTAGGCGGCGCGGTAAGTCGGGTGTGAAATCTCGGAGCTTAACTCCGAAACTGCAT
+
CCCCCGGGGGGGGGGGGGGGGGGGGGFFGFGGGGGGGGGGGGGGGGGGGGGGGGGGGGGGGGGGGGGGGGGGGGGGGGGGGGGGGGGGGGGGCDGGGGGGGGGGGGGGGGGGGGGGGGGGGGGGGGGGFGGGGFGGGGGGGGGGFFFGGGGGFFGFGGGGGGGGGGGGGGGGGGFGFFGGGGGGGGGGFGGGGGGGGGGFGGGGGGGGG>FGGECEEGG@EGGC?CCFGGGGGGGEDECF=5EEGG:DEGGGGGGDGDG35?C?EGGFG/>=::FC78CC5;>C+=:?276?>E5@4@@=1
@M03506:14:000000000-AKVR1:1:1101:10560:5096 1:N:0:31
CGAACTCCTACGGGAGGCAGCAGTCGAGAATTTTTCTCAATGGGGGAAACCCTGAAGGAGCGACGCCGCGTGGAGGATGAAGTCCCTTGGGACGTAAACTCCTTTCGACCCGGACGATAATGACGGTACGGGTGGAAGAAGCCCCGGCTAACTTCGTGCCAGCAGCCGCGGTAATACGAAGGGGGCTAGCGTTGTTCGGATTTACTGGGCGTAAAGGGCGCGTAGGCGGTGCAATAAGTCAGGCGTGAAAGCCCCGGGCTCAACCCGGGAACTGCGCTTGATACTGTCGCGCTTGAATCCC
+
CCCCCGGGGGGGGGGGGGGGGGGGGGGFFFGGGGGGFGGGGGGGGGGGGGGGGGGGGGGGGGGGGGGGGGGGGGGGGGGGGGGGGGGGGGGGGGGGGGGGGGGGGGGGGGGGGGGGGGGGGGGGGGGGGGGGGGGBFGGGGGGGGGGGGGGGGGGGGGGGGGGGGGFGGGGGGGGGGGGCFGGGGGGGGGGEGGEFGGGGGGGGGGGGGGGEE5EFGDGGEGGGGGGGGGGGGGGFGGGGGGGGGGEDGGGFGGGGGF<DFFCGFDGGDDEFGGGGGD5C06@FGFGF<3>9:@F<??BF)
@M03506:14:000000000-AKVR1:1:1101:13942:5125 1:N:0:31
CGAACTCCTACGGGAGGCAGCAGTAGGGAATCTTGGACAATGGGCGAAAGCCTGATCCAGCGACGCCGCGTGGGGGACGAAGGCCCTCGGGTTGTAAACCCCTGTTGTTGGGAAAGAAGCCGGGCGCATAGCCCGGTGACGGTACCCAACGAGGAAGCCCCGGCTAACTACGTGCCAGCAGCCGCGGTAAGACGTAGGGGGCGAGCGTTATCCGGATTCACTGGGCGTAAAGGGCGCGCAGGCGGCTACGTAAGTCCGGCGTGAAATCCCATGGCTTAACTGTGGAACTGCGTCGGATACT
+
CCCCCGGGGGGGGGGGGGGGGGGGGGGGGGGGGGGGGGGGGGGGGGGGGGGGGGGGGGGGGGGGGGGGGGGGGGGGGGGGGGGGGGGGGGGGGGGGGGGGGGGGGGGFGGGGGGGGGGGGGGGGGGGGGGGGGGGGGGGGGGGGGGGGGGGGGGGGGGGGGGGGGGGGGGGGGGGGGGGGGGGGGGGGGGEGGGEFFGGGGDGDGGGGGGGGGGGDGGGGG?CFGGE8?8CFGGGGDGDGGGGGGC>DGGGFGGGFGEGGG*9*:FCFC>EBFGD77?GDFF@:?*7)2C48)<5B0.7@1
@M03506:14:000000000-AKVR1:1:1101:17805:5129 1:N:0:31
CGAAACTCCTACGGGAGGCAGCAGTCGGGAATTTTGGGCAATGGGCGAAAGCCTGACCCAGCAACGCCGCGTGAAGGATGAAATCCCTCGGGATGTAAACTTCGCAAGAATGGGAAGAATTAGTAGGGGCTAATACCCTCTATGATGACGGTACCATTTGTAAGCTCCGGCTAACTCCGTGCCAGCAGCCGCGGTAATACGGGGGGAGCAAGCGTTGTTCGGATTTACTGGGCGTAAAGGGCGCGTAGGCGGTCAGCGCAAGTCAGTTGTGAAATCTCCGGGCTTAACTCGGAAAGGTCAA
+
CCCCCGGGGGGGGGGGGGGGGGGGGGGGGGGGGGGGGGGGGGGGGGGGGGGGGGGGGGGGGGGGGGGGGGGGGGGGGGGGGGGGGGGGGGGGGGGGGGGGGGGGGGGGGGGGGGGGGGGGGGGGGGGGGGGGGGGGGGGGGGGGGGGGGGGGGGGGGGGGGGGGGGGFGGGGGGGGGGGGGGGGGGGGGGGGGGGGGGGGGGGGGGGGGGGGGGGCEGGGDGDGGGGGGGGGGGG=CEDGGGGG=:EDGGGGDEEGGFCDEEFGGGC:FGE=FCCF:FFD3:>E*9CBADDF>57>F6=F@
@M03506:14:000000000-AKVR1:1:1101:8606:5129 1:N:0:31
CGAACTCCTCCGGGAGGCAGCAGCGACGAATCTTCCGCAATGGGCGCAAGCCTGACGGAGCGACGCCGCGTGTGGGATGAAGCGCCTTCGGCGTGTAAACCACTGTCAGGGGGCAGAACCAATGATCGCCCCCAGGGGAAGAGACGGCTAACCCTGTGCCAGCAGCCGCGGTAAGACAGGGGTCTCGAGCGTTAATCGGAATTACTGGGCTTAAAGGGTGCGTAGGCCGGCCCGCAAGGGTCTTGTGAAATCCCCCGGCTCAACCGGGGAACAGCTCGGCATCATGCGGGTCTTGAGGAAG
+
CCCCCGGGG9@FGGGGGGGGGGGGGGGGGGGGGGGFGGGGGGFFFEGGGGGGGGGGGGGGGGGGGGGGGGGGFFDGGGGGGGGGGGGGGGGGGGDGGGGGGGGGGGGGGGGGGGGGGFGGGGGGGFGGGGCEGGGGGGGGGGGGGGGGGGGGGGFCFFFGGGGGGGGEGGGGGGGGF6CGDEGGCCG6>EGGEDGGCCDEDFGCGGFC5FFC?+:7EDGC5*1CC?F6:C:ECE?=CE***2*2A+<DF7??<FFG8BGCEF**:7C<53:<<4<29BD39))+29DD6D)4)*7*)7))0
@M03506:14:000000000-AKVR1:1:1101:16755:5147 1:N:0:31
CGAACTCCTACGGGAGGCAGCAGTGGGGAATCTTGCGCAATGGCCTAACGGCTGACGCAGCGACGCCGCGTGTGGGATGAAGCTCTCCGGAGTGTAAACCACTGTTGCCCGGGACGAATAGCTCGATTAATCGAGCCTGACGGTACCGGGTGAGGAAGCGCCGGCTAACTCCGTGCCAGCAGCCGCGGTAATACGGGGGGTGCGAGCGTTGTCCGGAATCACTGGGCGTAAAGGGCGCGTAGGTGGGTTGATAAGGGTGTGGTGAAAGTACGGGGCTCAACCCCGGGTGCGCCGTGCCGAC
+
CCCCCGGGGGFEDGGGGGGGGGD@FFFGGEGGGGDFGGGDGGFGGGG8<FGGGGGGGGEDGEFGGGGGDEEGGGGGGCCFGFF,B?F<::BCFGGFGGAEGFE<FEGGGDGGGGECFFGFGGGB@CCF73,@<FBC:<<88@CBFGGCCC*>:FGGG:7FEFCCG:F,<CFGGGGE@,,<FDGG>CGEE>EGCC5CGGGG85CCEECEEGDG9@EC;8;E9FC7:CFE/:CE7CECE5D//7A+9=*985++*+29C)*11A*:+2+:+227D3C*/<*9*<BEE>).(*02)))).)).)
@M03506:14:000000000-AKVR1:1:1101:23936:5160 1:N:0:31
CGAACTCCTACGGGAGGCAGCAGTAGGGAATCTTGGACAATGGGCGAAAGCCTGATCCAGCGACGCCGCGTGGGGGACGAAGGCCCTCGGGTTGTAAGCCCCTGTTGTTGGGAAAGAAGCCGGGCGCATAGCCCGGTGACGGCACCCAACGAGGAAGCCCCGGCTAACTACGTGCCAGCAGCCGCGGTAAGACGTCGGGGGCGCGCGTTATCCGGATTCACTGGGCGTACAGGGCGCGCAGGCGGCTACGGACGTCCGGCGTGCAATCCCATGGCTTTACTGTGGACCTTCGTCGGATACT
+
CCCCC<@FA<FFGEGGGGEGGGGGDFGGGFGFGGF,CF,CFEFFF@G>FFGGD<C@FGGGG@FE:FFFCCFEGGGGDGCB:=CFGGGGGEGGG7=EFC@FFGF<FGCFGFGGF8F=FGGFGGDC7FC*CCFFG8BCG7FGCFE@FCE*C@FFGGG7FGAEECCE@7<FC<F7=<CE?CC*:EEC***:?*<+<82*1*1?EG5*2:?*:88<CEE8?EF7@F:ECC/C?*:CFCC8**1*:7:*/*//;***)2/9A@3C5CG5C*<FCC+95<C0/)0;7*00A**0(*00)00<))0/*
@M03506:14:000000000-AKVR1:1:1101:20516:5162 1:N:0:31
CGAACTCCTACGGGAGGCAGCAGTCGGGAATTTTGGGCAATGGGCGAAAGCCTGACCCAGCAACGCCGCGTGAGGGATGAAGGCCCTCGGGTCGTAAACCTCTGTCGGGAGGGAAGAATGGTTGCCGTTCAAATAGGGCGGGAACCTGACGGTACCTCCAAAGGAAGCACCGGCTAACTCCGTGCCAGCAGCCGCGGTAATACGGAGGGTGCAAGCGTTGTTCGGAATCATTGGGCGTAAAGCGCGTGTAGGGGGCTTGGCAAGTCGGTTGTGAAAGCCTGGGGCCCAACCCCGGGACTGG
+
CCCCCFGGGGGGGGGGGGGGGGGFGGGGGGGGGGGGGGGGGGGGGGGGGGGGGFGGGGGGGGGGEGGGGGGGGGGGGGGGFGGGAFFFGGGGGGGFFGGGGGGAFFGGGGGGGCCGGEDGGGGGFECC@CFCGCGFGGGEDGGGEFFGAFGGGCEE@FFFGGGGGE<E:F7FGGCCCFEG7ACGEGC@;8FEGGGGGGG5:E@FGEDDGEG5CEC5E8C=;C9CE;;F6+<+3?E5=8DG*0+:5::C;*3<*2>)8>CD76CGG7E<:5:7CD*3??**977*2)))(10(0<>))))0)
@M03506:14:000000000-AKVR1:1:1101:17586:5170 1:N:0:31
CGAACTCCTACGGGAGGCAGCAGTCGGGAATTTTGGGCAATGGGCGAAAGCCTGACCCAGCAACGCCGCGTGAAGGATGAAATCCCTCGGGATGTAAACTTCGCAAGAACAGGAAGAATAAGTAAGAGTTAATATCTCTTACGATGACGGTACTGTTTGTAAGCTCCGGCTAACTCCGTGCCAGCAGCCGCGGTAATACGGGGGGAGCAAGCGGTGTTCGGATTTACTGGGCGTAAAGGGCGCGTAGGCGGCCACCGCAAGTCGACTGTGAAATCTCGGGGCTTAACCCGGTAAGGGCAGC
+
CCCCCGGFGFGGGGGGGGGGGGGGGGGGGGGGGGGGGGGGGGGFGGGGGGGGGGGGGGGGGGGGGGGGGGGGGGGGGGGGGGGGGGFFGGGGGGGGGGGFGCGGGGGGGGGFGGGGGGGGGGGGGGGGGGGGGGGGGGGGGFGGGGGGGGGFGFGGGFGGGGGGGGGGGGEGGGGFFGG>EGGGGGFG7FEGGFGED9CCEGGGGGGGF8FGD*;CCC+CE8?EGGG?FGG*?7:?FGGG555C:*C3CEGE<EC<EF7DG<7CA3EG+:76:>F+:)*C55)7C***.9:25@F4).05)
@M03506:14:000000000-AKVR1:1:1101:4337:5185 1:N:0:31
CGAACTCCTACGGGAGGCAGCAGTGGGGAATTTTTCGCAATGGGCGCAAGCCTGACGAAGCAACGCCGCGTGGAGGATGACGGCCCTCGCGGTCTTAAACTCCTGTCTAGCGGGACGAATGTCTTCAAGGTGAATAATCTTGGAGAGTGACTGTACCGCTGGAGGAAGCTCCGGCCAACTCCGTGCCAGCAGCCGCGGTAATACGGAGGGAGCAAGCGTTACTCGGAATTACTGTGCGTACTGGGCGCGTAGGCGATTTTGTAAGTCTTGTGTGAAATCCCAAAGCCTAACTTTGGAAGTG
+
CCCCCGGGGGG@CGGGEEEECFGGGFGGEGGGGGGG@FEGEGFFFGGGGFGGGGGGGCEEEGGGDECEE:FEEGGGDGGGG:F@FGG<=C:+@+CFGGGGCFGGGFDFFG,3>FFGDCCFFGCGF9CFGGGFF@FABFCF;CF,,,C<BFFF9>FF@FGGG:A7FCC@FCGC**=7F:F<FFEGGGF@ECGGGGG7CC:CEECCGC8CC*CGDGFFGGGGCCGC5;8;CCGGGG+<CECE**37C5:C5*:E<?C)*8DF?FG:CFF:?:E@***0*0279;)*7407)97)9*7FFFF@*
@M03506:14:000000000-AKVR1:1:1101:6518:5215 1:N:0:31
CGAACTCCTCCGGGAGGCAGCAGTAGGGAATATTGGACAATGGGCGAAAGCCTGATCCAGCGACGCCGCGTGAGGGATGAAGGCCTTCGGGTTGTAAACCTCTGTTGTTGGGAAAGAAGCCGGGTGCATAACCCGGTGACGGTACCCAACGAGGAAGCCCCGGCTAACTACGTGCCAGCAGCCGCGGTGAGACGTAGGGGGCGAGCGTTGTTCGGAATTATTGGGCGTAAAGGGCGCGTAGGCGGTGCGGTAAGTCACCTGTGAAATCTCCGGGCTTAACTCGGAGCCTGCAGGCGAAACC
+
CCCCCGGGG9FGGGGGGGGGGGGGGGGGGGGGGGGGGGGGGGGGGGGGGGGGGGGGGGGGGGGGGGGGGGFGGGGGGGGGGGGGGGGGGGGGGGGGGGGGGGGGGGGGGGGGGGGGGGGGGGGGGGGGGGGGGGGGGGGGGGGGGFGGGGGGGGGGGGEGGGGGGGGGGGGGGGGGGGGGGGGGGGGGGGGGGGGGGGGGGGGGGGEGEGEGGGGCCGFF7EFGGFGEGGCCCEGGDEDCEEGGD775EGGGCGGGGFGGFFCFGFE>?>FDDGGGFF7DGFFGCBGF?448F>DFF35>)
@M03506:14:000000000-AKVR1:1:1101:23356:5232 1:N:0:31
CGAACTCCTACGGGAGGCAGCAGTGGGGAATCTTGCGCAATGGGCGAAAGCCTGACGCAGCGACGCCGCGTGCGGGAAGAAGGCCTTCGGGTTGTAAACCGCTTTCAGGAGGGACGAAGCTACTCGGGTTAATAGCCCAGAGGGTGACGGTACCTCCAGAAGAAGCCCCGGCTAACTCTGTGCCAGCAGCCGCGGTAATACAGAGGGAGCGAGCGTTGTTCGGAATTACTGGGCGTAAAGGGCGCGTAGGCGGTCCGATAAGTCCCGTGTGAAAGCCCTCGGCTCAATGGAGGAATGGCAC
+
CCCCCGGGGGGGGGGGGGGGGGGGGGGGGGGGGGGGGGGGGGGGGGEGCGGGGGGGGGGGGGGGGGGGGGGGGGGGGGGGGGGGGGFGGGGGGGGFGGFGGGGGGGGGGGGGGEGGGDGGGGFGFGGGGGGGGGGGDFGGGGGGGEFGDGGGGGGGFGGGGGGGFBCCFGGGGEGGCFF,FFGGGGFFDGGEGGGE587++<FGGGG5CCCEGGGGDG8FGGGC5@FF9EFEGCEGG55C77EEGGGD=CCEDE>)*8C3=?F7+6C*/9EBDG*:285</<EFGF*@)**358>6/<))1
@M03506:14:000000000-AKVR1:1:1101:23254:5261 1:N:0:31
CGAACTCCTACGGGAGGCAGCAGTGGGGAATATTGGGCAATGGGCGAAAGCCTGACCCAGCCACGCCGCGTGAGTGATGAAGGCCTTCGGGTCGTAAAGCTCTGTGGGGAGGGACGAATAAGTCCGGTGCTAATATCACCGGGCCCTGACGGTACCTCCTTAGCAAGCACCGGCTAACCATGTGCCAGCAGCCGCGGTAATACATGGGGTGCAAACGTTGCTCGGAATTATTGGGCGTAAAGCGCACGTAGGCGGTCCGGTAAGGCCCATGTGAAAACCCTCGGCTCAACCGAGGAAGTGC
+
CCCCCGGGGGGGGGGGGGGGGGGGGGGGFGGGGGGGGGGGGGGGGGGGGGGGGGGGGGGGGGGGGGGGGGCFGGGGGGGGGGGGGGGGGGGGGGGGGGGF<FA<FEDGGGGGGGGGGGGGGGGGGGGGGDGGGFGFGDGGE>GGGGGGCFGGGGCGFFFDFGGGGGGGGDGGGGFDFF7FGE9FCFCFGGCFFFECEG>EFGGGFDGCGGGEEEDFG8AFEGFGG5888@<F?38CGCC*CFGEDGCD8C=*97CC=;))1:C6+***/7CF>0:+*0*1*0)/2)963552))730;6=*
@M03506:14:000000000-AKVR1:1:1101:9901:5263 1:N:0:31
CGAACTCCTACGGGAGGCAGCAGTGGGGAATATTGGACAATGGGCGAAAGCCTGATCCAGCAATGCCGCGTGAGTGATGAAGGCCTTAGGGTTGTAAAGCTCTTTTACCCGGGAAGATAATGACTGTACCGGGAGAATAAGCCCCGGCTAACTCCGTGCCAGCAGCCGCGGTAATACGGAGGGGGCTAGCGTTGTTCGGAATTACTGGGCGTAAAGCGCACGTAGGCGGCTTTGTAAGTTAGAGGTGAAAGCCCGGGGCTCAACCCCGGAATTGCCTTTAAGACTGCATCGCTAGACTTGT
+
CCCCCGGGGGGGGGGGGGGGGGGGGGGGGGGGGGGGGGGGGGGGGGGGGGGGGGGGGGGGGGGGGGGGGGGGGGGGGGGGGGGGGGGGGGGGGGGGGGGGGGGGGGGGGGGGGGGGGGGGGGGGGGGGGGGGGGGGGGGGGGGGGGGGGGGGGGGGGGGGGGGGGGGGGGGGGGGGGGGGGGGGGGGGGGGGGEGGGGGGDGGGGGGGGFEGECGGFGGGGGGGGGGGGGGEEEFGCFGFGGCGGGDDEFGFGGGGGFGGFG4F6CEGGDGFGGGEF?GDGFFC96<FFF>:@E>@*6=F6
@M03506:14:000000000-AKVR1:1:1101:10077:5280 1:N:0:31
CGAACTCCTACGGGAGGCAGCAGTGGGGAATATTGCGCAATGGGCGAAAGCCTGACGCAGCAACGCCGCGTGAGTGATGAAGGCCTTCGGGTCGTAAAGCTCTGTCGGAGGGAACGAATGCTCCAGGGGTTAACAGCCTCAGGAAGTGACGGTACCCTCAAAGGAAGCACCGGCTAACTCTGTGCCAGCAGCCGCGGTAATACAGAGGGTGCAAGCGTTGTTCGGAATCATTGGGCGTAAAGGGCGTGTAGGCGGTTTGTTAAGTCATGTGTGAAATCCCCCGGCTCAACCGAGGAACGAC
+
CCCCCGGGGGGGGGGGGGGGGGGGGGGGGGGGGGGGGGGGGGGGGGGGGGGGGGGGGGGGGGGGEGEGGGGGGGGGGGGGGGGGGGGGGGGGGGGGGGGGGFGGGGGGGGGGGGGGGGGGGCGGGGGGGGGGGGGGGGGGGGGGGGGGGGGGGGGGGGGGGGGGGDGGGGGGGGGGGGGGGGGFGGGGGGGGGGGGGGGDGGGGGGGGGEGGGFGGGEGCCFFGGGECFFDCGGC5EGGEGGFGGE:DC:FGCEGGDEGG*A7<EGFD:7CBFGGC>6667>:C5.7=<DF;355354)87
@M03506:14:000000000-AKVR1:1:1101:23900:5291 1:N:0:31
CGAACTCCTACGGGAGGCAGCAGTCGAGAATTTTTCTCAATGGGGGAAACCCTGAAGGAGCGACGCCGCGTGGAGGATGAAGGCTTTCGGGTTGTAAACTCCTGTCATTTGGGAACAAGGCCCCGATATTAACTGTATCGGGGTTGATATTACCAGAAGAGGAAGAGTCGGCTAACTCTGTGCCAGCAGCCGCGGTAATACAGAGGTCTCAAGCGTTGTTCGGATTCATAGGTCTTAAAGGGTGCGTAGGTGGTGCTGTTAGTCGGGTGTGAAATTTCGGAGCTTAACTCCGAAACTGCAT
+
CCCCCFEFGCFGDCFEGGGGGGGGGGGFGGGGGGGGFGGGGGFF;C+,;EFGGA<FFF,C,@+@6CC7FCEGECEGDFF8FGDGFEGEEEGGGCFFAFEGGGF,F<5CFF<ACDGCF,,B7<CCC7CBFFFB<D9FFGGEE>+@7<BFF,@D333@F<DCGFFDFFC,3C*>F*7>FFGCC@CCCFFG7FF1<F8:E>CCC;9+<CFCFGGGF+;CEGGGGCED*;?E<3+<+<+00+;C7C2*C:/5*:CC3*:7CF**+00<:CD55>:*:*:?C?C3/.)*<=7*6F6()7)79**00
@M03506:14:000000000-AKVR1:1:1101:17554:5294 1:N:0:31
CGAACTCCTACGGGAGGCAGCAGTCGAGAATTTTTCTCAATGGGCGAAAGCCTGAAGGAGCGACGCCGCGTGGGGGATGAAGGGCTTCGGCTCGTAAACCCCTGTCATTTGCGAACAAACCTTACGATCTAATAAGTCGTGAGCTGATTGTAGCGAAAGAGGAAGGGACGGCTAACTCTGTGCCAGCAGCCGCGGTAATACAGAGGTCCCAAGCGTTGTTCGGATTCACTGGGCGTAAAGGGTGCGTAGGTGGCAGGGTAAGTTTGATGTGAAATCTCCGAGCTTAACTCGGAAACTGCAT
+
CCCCCGGGGGGGGGGGGGGGGGGGGGGGGGGGGGGGGGGGGGGGGGGGGGGGGGGGGGGGGGEGGGGGGGGGGGGGGGGGGGGGGGGGGGGGGGGGGGGGGGGGGGGGGGGGGDGGGGGGGGGGGGGGGGGGGGGGGGGGGGDFF@9FFGGGGGGGGGGGGFGGGGGGGGGGGGGGCFCFGGGGGGGGGGGGGGGEGGGGGFFFGGGGFFGFGGGGGGGGGGGDDECF?CCC=FDE5?5<<EEGEE5CEG?GGCCCGFFC6?77+207?F7?F7C::*C3/5):6@:?47>BD).?4@4*/
@M03506:14:000000000-AKVR1:1:1101:25264:5297 1:N:0:31
CGAACTCCTACGGGAGGCAGCAGCTAGGAATATTGGGAATGGGCGAAAGCCTGACCCAGCAACGCCGCGTGGGCGATGAAGGCCTTCGGGTCGTAAAGCCCTCTTGCAGGGGACGATAATGACGGTACCTTGCGAATAAGCCACGGCTAACTACGTGCCAGCAGCCGCGGTAATACGTAGGTGGCAAGCGTTGTCCGGATTTACTGGGCGTAAAGGGCGCGTAGGCGGTCAGTGCAAGTCAGTTGTGAAATCTCCGGGCTTAACTCGGAAAGGTTAACTGTTACTGCTCGACTAGAGTGGG
+
@CCCCFFGGGGGGGGGGGGGGGGGGFGGEAFFGGGGGGGGGGGGGGDEGGGGGGGGFEGGGGGGGGGGGFGGCFGCFGGGGGGGCFG<FGGEGGGGFFFCFE@AF<F9,EFGFGGGGGGDAFG@@>B3EGGDFFGEGGDG9@FCGGG:FGGBFGG@AF:;?BFFCGEGEGFEEC@::B9:72?@FA987<<<FFFBBEE>EGFGGGGG>ECEE5CC8CEGGCEEGCGG*/8EGG9F9+0<:<0<C2*?0<?+>9:<8>)97+7+<CC<*/7;F**+29:C**9+0/:*.*0(<@F6==*)0
@M03506:14:000000000-AKVR1:1:1101:4506:5307 1:N:0:31
CGAACTCCTACGGGAGGCAGCAGTGGGGAATTTTTCGCAATGGGGGCAACCCTGACGAAGCAACGCCGCGTGGATGATGAAGTATCTCGGTACGTAAAATCCTTTCGACAGGGAAGAAACCGCAAGGTTGACGGTACCTGTAGAAGAAGCCCCGGCTAACTCCGTGCCAGCAGCCGCGGTAATACGGGGGGGGCTAGCGTGGTTCGGAATTACTGGGCGTAAAGGGCGCGTAGGCGGTCTATTAAGTTGGATGTGAGCACTCTGGGCTTAACCCAGAGCCTGCATTCAATACTGACAGGAC
+
CCCCCFCFGGFFGGGGG7;FFFFGGGDGG@FFGGGGGGGGGGGFGGGGGFGEEGGGGGGGGGGGGCEFCFGDCFG?FFGGGFGGGGG9?FFGGGGGGGGGGGGGGGDGGGCECGGEGGGGFGGGGGGGGGGGGDFGGCFFEFFGGGFGGGEF7FGDGGGGGGFGGGGCFGGGGGGGGGCFF7FCGGGCCECGG>E@5+?C**;8+?EE8;6A?EEDFCEEDGFGGG8CGG5:8CAGECDD7C+2+3<CFGF+06+:F):0+0C7+*/9:C?*:***1.7*>F@F9?G44C=417@)*1)))
@M03506:14:000000000-AKVR1:1:1101:12638:5327 1:N:0:31
CGAACTCCTACGGGAGGCAGCAGTAGGGAATTTTCCACAATGGGCGAAAGCCTGATGGAGCAACGCCGCGTGCAGGATGAATGCCTTAGGGTTGTAAACTGCTTTTAATAGTGACGATTATGACGGTAACTATTGAATAAGGACCTGCTAACTACGTTCCAGCAGCCGCGGTCCTACGAAGGGTCCAAGCGTTATCCGGAATTACTTGGCGTAAAGAGTTGCGTAGTTGGCATGTAAAGCGAATAGGGACAGCGTGTGGCTCAACCATACATCCATTATTTGAACTCCCAAGATAGAAGAT
+
CCCC<<E@F-CFCDGGGG7B;@FCCFGDGFFGFE<FF<,CF@@8FCCEGCDCFGGG<<6CFC@F@FECECF@ECFE=FFFFFFFGFGGGGDFG@?EFC?BE<F?FFE,?EAFE<F:+4=FF9?FCCEGGGB<<FEGGCF<,7,FFGFFGF9DFFE:F,DFGCDEFCBFG3<@@*@FC:*,@>F<FEGBC<F@:F72BE7BCEG,;E,>2CEBBEF99CCFGGCG>5*+52<?;:@FG7*<::*5C++98*C7*/:C?33C5C*ACF7CF*+9*9D+**2***9<CFC6(9)()*0=F*/7*
@M03506:14:000000000-AKVR1:1:1101:23619:5356 1:N:0:31
CGAACTCCTACGGGAGGCAGCAGTGGGGAATCTTGGACAATGGGCGCAAGCCTGATCCAGCCATGCCGCGTGAGTGAAGAAGGCCTTAGGGTTGTAAAACTCTTTCGCCGGAGAAGATAATGACGGTATCCGGAGAAGAAGCCCCGGCTAACTTCGTGCCAGCAGCCGCGGTAATACGAAGGGGGCTAGCGTTGTTCGGAATTACTGGGCGTAAAGCGCACGTAGGCGGATCTGTAAGTAGGGGGTGAAATCCCCGGGCTCAACCCGGGAACTGCCGTCTAGACTGCAGACCTTGAGATCC
+
CCCCCGGGGGGGGGGGGGGGGGGGFGGGGGGGGGGGGGGGGGGGGGGGGGGGGGGGGGGGGGGGGGGGGGGFEFGGGGGGGGGGGGGGGGGGGGGGGGGGGGGGGGGGGGEGGCGGGGGGGGGFGGDFGGGGGEGGGFGCCF8DFFGGDGGGGGGDGGGGGGGGGGGGGGGGGGGGGG>FGDGGEE<FFCEFGGG*?E*=CFGGF:EGEGGGGGGG?CEEDGCF>CFC55*:FCF7CFFCFGGGGGEGG?GFCFGDED)7CFDC69ECE3CF76CF)7C53=?CF?*9:FF?F446:579*
@M03506:14:000000000-AKVR1:1:1101:8733:5365 1:N:0:31
CGAACTCCTACGGGAGGCAGCAGTCGAGAATTTTTGACAATGGGGGAAACCCTGATCGAGCGACGCCGCGTGGAGGATGAAGGTCTTCGGATTGTAAACTCCTGTCATTGGGGAACAAGGTGCATACGTTAACTGCGTGTGCATTGATAGTACCCGAAGAGGAAGAGACGGCTAACTCTGTGCCAGCAGCCGCGGTAATACAGAGGTCTCAAGCGTTGTTCAGAGTCATTGGGCGTAAAGGGTGCGTAGGCGGCGCGGTAAGTCGGGTGTGAAATCTCGGAGCTTGACTCCGAAACTGCAT
+
@CCCCFGGGGGGEEGEGGGGGDGFGGGEGGGCFGGCGG<FFGGGGGGGFGFFGCA@FCFCEEEGGGGGGGGGGGE@:FFEFGGEGEGGGG@FEAFAGGGGGCDEFF<EGADGECFCGGG?AFDGGAFGGGGGGGGFEGGGGGGGFGFFFCGFFGDCBFGGGGCCGGGGG>@FCGGFDFGGGGGG?FGGFGGEGGGGCCGGGGG?FGG+?9B9B9BE*5AE79:++<7+<CGGG=CE=E*<9ECCGG=D87<=7*:)C)>)*<C7ED5**1C7:>:0*9*>DEE67)292C6:D>374@?=*
@M03506:14:000000000-AKVR1:1:1101:7284:5367 1:N:0:31
CGAACTCCTCCGGGAGGCAGCAGTGGGGAATTTTGCGCAATGGGGGAAACCCTGACGCAGCAACGCCGCGTGGAGGATGAAGTCCCTTGGGACGTAAACTCCTTTCGACCCGGACGATAATGACGGTACGGGTGGAAGAAGCCCCGGCTAACTTCGTGCCAGCAGCCGCGATAATACGAGGGGGGCAAGCGTTGTTCGGAATTATTGGGCGTAAAGGGCGCGTAGGCGGTGCGGTAAGTCACCTGTGAAATCTCCGGGCTTAACTCGGAGCCTGCAGGCGAAACTGCCGTGCTTGAGTGTG
+
CCCCCGGGG-EFGGGGGGGGGGGGGGGGGGGGGGFGGGGGGGGGGGGGGGGGGGGGGGGGGGGGGGGGGGGGGGGGGGGGGGGGGGGGGGGGGGGGGGGGGGGGGGGGGGGGGGGGGGGGGGGGEGGGGGGGGGGGGGGGGGFGGGGGGGGGGFGGGGGGGGGGGGGGGGGGGGGGFGFGGG5EGGGFGCEGGGEGGGGGGGGFGGGGGGGGCEFGGGGGGGGGGGFEG**:EEGG5<>E799?CGGC9C7C>E<DC>GGGFFFF7CD57=>FFGGGFGDDB>*??C7(1)47@FFFFF=B
@M03506:14:000000000-AKVR1:1:1101:18382:5410 1:N:0:31
CGAACTCCTACGGGAGGCAGCAGTCGAGAATATTTCGCAATGGGCGAAAGCCTGACGAAGCGACGCCGTGTGGATGATGAAGGCCTTCGGGTTGTAAAATCCTGTCGCCTGGGAACAAGGAGAGGAAACGAATAGTTTTTTCTTTTGAGGGTACCAGGAAAGGAAGCACCGGCTAACTCCGTGCCAGCAGCTGCGGTAATACGGAGGGTGCAAGCGTTAGTCGGAATAACTGGGCGTAAAGGGTGCGTAGGCGGAGATGAAAGTCAGACGTGAAATTCCAGGGCTTAACCCTGGATCTGCC
+
CCCCCGGGGGGGGGGGGGGGGGGGGGGGGGGGGGGGFGGGGGGGGGGGGGGGGGGGGGGGGGGGGGGGGGGGGGGGGGGGGGGGGGGGGGGFGGGGGGGGGGGGGGGGGGGGGGGFFGFGGGGGGDFGGGGDFFGGGGGGGFGGGGGDGGGGGGGFFGGGGGGGGGGGGGGGGGGGGFGGGFCGGGGGGGG?FGGGEGGGFGGGCGDGGGGGG?8E*;*8<C=EEGGGFGCEGFGGEGDGG7EGGGGGGGGCGGGG17DF7CFFGGF*<5:>***<:7CG775**06@<C5155)*)19**
@M03506:14:000000000-AKVR1:1:1101:16606:5439 1:N:0:31
CGAACTCCTACGGGAGGCAGCAGTGGGGAATCTTGCGCAATGGGCGAAAGCCTGACGCAGCGACGCCGCGTGAGGGAGGGAGGCCTTCGGGTTGTAAACCTCTTTCAGGAGGGACGAAGCTACTCGGGTGAATAGCCCAGAGGGTGACGGTACCCCCAGAAGAAGCCCCGGCTAACTACGTGCCAGCAGCCGCGGTAATACGTAGGGGGCAAGCGTTGTCCGGATTTACTGGGCGTAAAGAGCGTGTAGGCGGCCAAACAGGTCCGTTGTGAAAACTGGAGGCTCAACCTCCAGACGTCGC
+
CCCCCGGGGGGGGGGGGGGGGGGGGGGGGGGGGGGGGGGGGGGGGGGGFGGGGGGGGGGGGGGGGGGGGGFGGGGGGGGGGGGGGGGGGGGGGGGGGGGGGGGGGGGGGGGGGGGGGGGGGGGGGGGGFGGGGGGGFGGGGGGGGGGGGGGGGGGGGGGGGGGGGGGGGGGGGGGGGGGGGGGGGGGGGGFGGEGGDEG?FF<EGGGGDCEGGGGGGG8?CEGCEEDFE<<EGGG8=EFF<CFGEGGGGF+:57CCGFFCGGGGCDGC=*CFF7CF4FCC<>B56*07(*),))*)77).)
@M03506:14:000000000-AKVR1:1:1101:8310:5471 1:N:0:31
CGAACTCTACGGGAGGCAGCAGTGGGGAATCTTGGGCAATGGGGGAAACCCTGACCCAGCGACGCCGCGTGGGGGATGAAGGCCTTCGGGTCGTAAACCCCTGTTAGGTGGGACGAACGTCCTCCTGCAAATGGCTGGGGGATTTGACGGTACCACCAGAGAAAGCCCCGGCTAACTCCGTGCCAGCAGCCGCGGTAATACGGAGGGGGCGAGCGTTGTTCGGAATTACTGGGCGTAAAGGGCGCGCAGGCGGCCTGGCAAGTCGAGTGTGAAATCCCTTGGCTTAACTGAGGAATGGCGC
+
CCCCCGGGGGGGGGGGGGGGFGGGGGGGGGGGGGGGGGGGGGGGGGGGGGGGGGGGGGGGGGGGGGGGGGGGGGGEGGGGGGGGGGGGGGGGGGGGGGFGGGGGGGGGGGGGGGGGGEGGGGGGGGGGFGGGGGGFGGGGGGGGGGGGGGGGGFGGGGGGGGFFFFGGGGGGEGGGGGGGGGGGGGGGGGGGGEEEGGGGGFGCEGGGGCECEGD>CE?EFGEECFF7EF9FFGEEC=CCGGGGC5=<EEGGGG=DFFGF<ECFE<C0A:?4*:7:<<CFCF?6*/796C4::)4)?F>:)
@M03506:14:000000000-AKVR1:1:1101:14258:5472 1:N:0:31
CGAACTCCTACGGGAGGCAGCAGTGGGGAATTGTTCACAATGGGCGCAAGCCTGATGACGCAACGCCGCGTGGAGGATGAAGGTCTTCGGATTGTAAACTCCTGTTGCCCGGGACGAAAAGCTTCGACCTAACACGTCGAAGTCTGACGGTACCGGGTGGGGAAGCCCCGGCTAACTCTGTGCCAGCAGCCGCGGTAATACAGAGGGGGCAAGCGTTGTTCGGAATTACTGGGCGTAAAGGGCGCGTAGGTGGCCTTCTAAGTGGAACGTGAAATCCCTGGGCTCAACCCAGGAACTGCGG
+
CCCCCGGGGGGGGGGGGGGGGGGGGGGGGGGGGGGGGGGGGGGGGGGGGGGGGGGGGGGGGGGGGGGGGGGGGCFGGGGGGGGGGGGGGGGGGGGGGGGGGGGGGGGGGGGGGGGGGGGGGGGGGGGGGGGGGGGGGGGGGGGGGGGGGGGGGFGGGGGGGGGGGGGGFGGGGGCGGGFGGGGGGFGGGGGGGGGEEGGGFGFCFGGGGDEGGECCEEEGCCE/;@@CGD:EGGE=5EGFFGDE*:CDGGGGDCFDF?FF+<F+97+7E**)1:C+*9CGF>5*:=*72754<F))9FFF)
@M03506:14:000000000-AKVR1:1:1101:10780:5473 1:N:0:31
CGAACTCCTACGGGAGGCAGCAGTGGGGAATTTTCCGCAATGGGCGAAAGCCTGACGGAGTGACGCCGCGTGGGGGACGAAGGCCTTCGGGTCGTAAACCCCTGTCAGAGGGAAAGAAGGGTGTCGGTGTGAATAGCGCCGGCATCTGACGGTACCTTCAGAGGAAGCCCCGGCCAACTCTGTGCCAGCAGCCGCGGTAAGACAGAGGGGGCAAGCGTTGCTCGGAATCACTGGGCGTAAAGGGCGCGTAGGCGGGATGGCAAGTCGGTCGTGAAATCCCTCGGCTCAACCGAAGAACGTC
+
CCCCCGGGGGGGGGGGGGGGGGGGGGGGGGGGGGGGGGGGGGGGGGGGGGGGGGGGGGGGGGGGGGGGGGGGGGGGGGGGGGGGGGGGGGGGGGGGGGGGGGGGGGGGFGGGGGGGGGGGGFGFFGGGGGGGGGGGGGGGGGGGGGGGGGGGGGGGGGGGGGGGGGGFFGGGGGGDGFGGGGGGGGGGGGGGGGGGGGGGGGGGC@FGGGGD*;CFGGGGGGGGG>GGCFFGGFGF5/>EFGG=DGDDEEEGGGGG::DDAFFF:7=DGGGBDFFEGF96645C5<9?>FF>7:D@:5:7)
@M03506:14:000000000-AKVR1:1:1101:18390:5474 1:N:0:31
CGAACTCCTACGGGAGGCAGCAGTGGGGAACTGTTCGCAATGGGCGCAAGCCTGACGACGCAACGCCGCGTGGAGGATGAAGACCTTCGGGTCGTAAACTCCTTTCGATCGAGACGAACGGCTCCCGGGTGAACAATCCGGAAGAATGACGGTACCGAGAGAAGAAGCCCCGGCTAACTCCGTGCCAGCAGCCGCGGTAATACGGGGGGGGCAAGCGTTGTTCGGAATTACTGGGCGTAAAGGGCCCGTAGGCGGCCAACTAAGTCAGACGTGAAATCCCTCGGCTTAACCGGGGAACTGC
+
CCCCCGGGGGGGGGGGGGGGGGGGGGGGGGGGGGGGGGGGGGGGGGGGGGGGGGGGGGGGGGGGGGGGGGGGGGGGGGGGGGGGGGGGGGGGDGGGGGGGGGGGGGGGGGGGGGGGGGGGGGGGGGGGGGGFGGGGGGGGGGGGGGGGGGGGGGGGGGGGDGGGGFGGGGGDGGGGGGGGGGGFGGGGGGGGGGGGGEECCFFFDGGGGGGD:EEC?C8=;F0CEEEGFGFGGFFCE*9C*2ACEEGG8*5:7EEC*)937?*<+:+:9<5.197?C4CD408EEF34.:9(7)7:>:949
@M03506:14:000000000-AKVR1:1:1101:21687:5479 1:N:0:31
CGAACTCCTACGGGAGGCAGCAGTGGGGAATTTTGCGCAATGGGGGAGACCCTGACGCAGCAACGCCGCGTGGAGGATGAAGTCCCTTGGGACGTAAACTCCTTTCGACCCGGACGATAATGACGGTACGGGTGGAAGAAGCCCCGGCTAACTTCGTGCCAGCAGCCGCGGTAATACGAGGGGGGCAAGCGTTGTTCGGAATTATTGGGCGTAAAGGGCGCTTAGGCGGTGCGGTAAGTCACCTGTGAAATCTCCGGGCTTAACTCGGAGCCTGCAGTCGAAACTGCCGTGCTTGAGTGTG
+
CCCCCGGGGEGGGGGGGGGGGGGGDFGGGGGGGGGFGGGGGGGGGGGGGGGGGGGGGGGGGFGGGGGGGGGEGGGGGGGGGFGFGGGGGGGGGGGGGGGGGGGFFFGGGGGGGGGGGE7FGGGGGGGGGGGGGGGFFGGGGG7DFGGGGCGGGGGGGGGDGGGGGGFCEFCFGBAFGGFEGGGG>>>CC>E*CCEFGGGCE5EFGFFGGGE:88CFFCEG5**;@?FE>8::EDE5:FGFC+<ECGGD@EC9*<C9C@CC5<FGGGGDCD5>CFGGF/*/9).1+9CF>CD<:19466=BF
@M03506:14:000000000-AKVR1:1:1101:13686:5482 1:N:0:31
CGAACTCCTACGGGAGGCAGCAGGGGGGAATTTTGCGCAATGGGGGAAACCCTGACGCAGCAACGCCGCGTGGAGGATGAAGTCCCTTGGGACGTAAACTCCTTTCGACCCGGACGATAATGACGGTACGGGTGGAAGAAGCCCCGGCTAACTTCGTGCCAGCAGCCGCGGTAATACGGGGGGGGCAAGCGTTGTTCGGAATTATTGGGCGTAAAGGGCGCGTAGGCGGCCTCTGCAAGTCGACTGTGAAATCTCCGGGCTTAACCCGGAAAGGTCAGCCGATACTGCAGGGCTGGAGGGC
+
CCCCCGGGGFGGGGGGGGGGGGGGGGGGGGGGGGGGGGGGGGGGGDGGGGGGGAAFFGDGFGFGGGECF:@FGGGGGDDGF:@CGGGGGGF7:1>CGGFGGGGGG9CCFFBFEF@7CCFE9:9FF:FFEGGG8EDGE?FC?@FGGGDGGG??C:EGGGGGGGGFGGF5>EECEGCCEF*8CEGGGGG8EFECEGE>:CEEEDGFCCFFF5885C>FGGC*8C:CE>CCEC?8CCE6FGGECEEC*:A::C+<:0<7CEC35AFCEF5>EG5)9C49*7F7))75C@G*)2<63))0)))0)
@M03506:14:000000000-AKVR1:1:1101:26130:5485 1:N:0:31
CGAACTCCTACGGGAGGCAGCAGTGGGGAATCTTGCGCAATGGCCTAACGACTGACGCAGCGACGCCGCGTGTGGGATGAAGCTCTTCGGAGTGTAAACCACTGTTGCCCGGGACGAACAGCTCGATTAGTCGAGCCTGACGGTACCGGGTGAGGAAGCACCGGCTAACTCCGTGCCAGCAGCCGCGGTAATACGGGGGGTGCGAGCGTTGTCCGGAATCACGGGCAGTAAAGGGCGCGTCGGTGGTTTGATCAGGGTGTGGTGAACGTCCGGGGCTCAACCCCGGATCTGCCGGGCCGAC
+
CCCCCGGGGGGGCEGGGEEGGGGFGCFGDGGGGGGGGEFGGGDF@FFGCFBF>@FFCGGGGGGGDGGGGDCF?DBCGGDFGGGC<,EF+?FFGGGCA<?B=FAFEGGG<FGGGGEDEECFFFG>FGFGGGCGCF7CGC:FG7:FGF@FE7CCFGCAFF>FG>1C*<F:CE<FE@CGGGGFGFGGEGGEC>EGGFFGGEGGGGGD5ED8EEC;FC8:;5*9:+**:*/;2++<EFGGGGGG5C=11**1*:C+*9AF*)17:EGC9729:C*))9/:)0**257:*7C54:66?:)0<>>)7
@M03506:14:000000000-AKVR1:1:1101:26427:5488 1:N:0:31
CGAACTCCTACGGGAGGCAGCAGTGGGGAATCTTGCGCAATGGACGAAAGTCTGACGCAGCGACGCCGCGTGGGTGATGAAGGCCTTCGGGTTGTAAAGCCCTGTGGGGAGGGACGAATAAGTGGTGGCTAATATCCACCATGATGACGGTACCTCCTTAGCAAGCACCGGCTAACTCTGTGCCAGCAGCCGCGGTAAGACAGAGGGTGCAAACGTTGTTCGGAATCACTGGGCGTAAAGCGCGTGTAGGTGGCGGGGCAAGTCGGGTGTGAAAGCCCGGGGCTGAACACAGGAAGTGCAC
+
CCCCCGGGGGGGGGGGGGGGGGGGGGGGEGGGGGGGGGEGGGGGGGGGGGFFGGGGGCFGGGGGGGGGGGEEGG@FFGGGEFG8FGCFGGGGGGGGGGGA?FGGGGGEGGGGGFCFEEFGFGGGC,DFC7FGGGGFGFFG@=FCFEGGDDGFCF@FFFCFDFGFCEGGGGGG<FGGGCCGGC:FGGGGGFFGGGGGGGGD?68C8FCEE>?F?@C:*;;5@EEGEG+<3+<8C=C::;CGGG5C5CC*AF<9CA75EEDD7523:<5CC7C*::DFDF)19))2*)96)9.,75)0)**1*
@M03506:14:000000000-AKVR1:1:1101:25855:5510 1:N:0:31
CGAACTCCTACGGGAGGCAGCAGTCGAGAATATTTGGCAGTGGACGCAAGTCTGACCATGCGACGCCGCGTGCGGGATGAAGGCCTTCGGGTCGTAAACCGCTGTTACGGGAGACGAAGACTACATCCGTGAACAACGGATGTAGTTTGACGGTACCCCGAGAGAAAGCCACGGCTTACTCCGTGCTCGCAGCCGCGGTAATACGGAGGTGGCAAGCGTTACTCGGATTTACAGGGTGTAACGGGCACGTAGGCGGCCCGATAAGCTCATCCTAAAATTCACTTGCTCTACCAGGGCGGCC
+
<@CCCFFGFEGGGGGGGCFGEFGA8@;CEEG9FGGDGGGGGGGFFC:FEFGGGFCGF<FFFGGGGGCFCF>C@7@B+FCFCF8FGC<F?CGGGD:F@F,,4+CFFFFD+=FGE7DFGCECCA,8F,=FFGGGGG,@D@C7:CD,3@=FF,FGGGF*,3<F***4*>A?CCFGE:C<*?C7,?CFF@*+=FGC>8C:ECEG><@C5E51*;CF*;@FGC/*2:+<CC>E*<E?2AF8:C)+0+*/**258C*:9+*)27CD:*)/+:+*3*3=*::<7****/9++*2*)2169?3050)))
@M03506:14:000000000-AKVR1:1:1101:6159:5513 1:N:0:31
CGAACTCCTCCGGGAGGCAGCAGTCGGGAATTTTGGGCAATGGGCGAAAGCCTGACCCAGCAACGCCGCGTGAGGGGTGAAATCCCTCGGGATGTAAACTTCGCGAGAATGGGAAGAATAAGGTGGAGGATAATACACTCTGCCGATGACGGTACCATTTGTAAGCTCCGGCTAACTCCGTGCCAGCAGCCGCGGTAATACGGGGGGAGCAAGCGTTGTTCGGACTTACTGGGCGTAAAGGGCGCGTAGGCGGCCACTACAAGTCACTTGTGAAATCTCCGGGCTTAACTCGGTAGAGGCC
+
CCCCCGGGG9FFEGGGGGGGGGGGGGGGGGGGGGGGGGGGG,EGGGGGGGGGFGGGGGGGGGFFGGGGGGGGDEGGGGGGGGGGGGGGGGGGGEGGGGGFGGGGGGECFDGFGGGGGGGGGGGFFG7DGGGGGGGGGGGGGGGGGGGGGGGGGGGFGGGGGCCFGGGFFGGGGGFFGFGGGG>F@FGGGGGGGGGGGGGGECEGGGEGGEGCEGGCEE8CGGGGGGGGGG7CFGGEGGGGGGGGGC*9EGFGC=EDF?FGFE=E9CC>+7<FFCDGF=77C@DCE@FFDD48>5>>?FFE7
@M03506:14:000000000-AKVR1:1:1101:15795:5517 1:N:0:31
CGAACTCCTACGGGAGGCAGCAGTGGGGAATTGTTCGCAATGGGCGCAAGCCTGACGACGCAACGCCGCGTGGAGGATGAAGGTCTTCGGATTGTAAACCCCTGTTGCCCGGGACGAAACGCCTCGACCTAACACGTCGAGGCCTGACGGTACCGGGTGAGGAAGCCCCGGCTAACTCTGTGCCAGCAGCCGCGGTAATACAGAGGGGGCAAGCGTTGTTCGGAATTACTGGGCGTAAAGGGCGCGTAGGCGGCCTTCTAAGTCGAACGTGAAATCCCCGGGCTCAACCCGGGAACGGCGG
+
CCCCCGGGGGGGGGGGGGGGGGGGGGGGGGGGGGGGGGGGGGGGGGGGGGGGGGGGGGGGGGGGGGGGGGGGGGGGGGGGGGGGGGGGGGGGGGGGGGGGGGGGGGGGGGGGGGGGGGGGGGGGGGGGGGGGGGGGGGGGGGGGGGGGGGGGGGGGGEEGGGGGGGGGGGGGGGGGGGGGGGGGGGGGGGGGGGGGDGGCCFGFGGGEGGGGGGGGEEEG7CDGEGFGGGFGGGGCEGG?FGE:*::CEEGGGGGG6?CCFGFFCDG<E7EFGCF9CFGGGF37E@D;7*)4:5>3)8)8)
@M03506:14:000000000-AKVR1:1:1101:4302:5521 1:N:0:31
CGAACTCCTACGGGAGGCAGCAGTGGGGAATTTTGCGCAATGGGGGAAACCCTGACGCAGCAACGCCGCGTGGAGGATGAAATATCTTGGTATGTAAACTCCTTTCGATGGGGAAGATTATGACGGTACCCGTAGAAGAAGCCCCGGCTAACTTCGTGCCAGCAGCCGCGGTAATACGAGGGGGGCAAGCGTTGTTCGGATTTATTGGGCGTAAAGGGTGCGTAGGCGGTTTGGCAAGTCTTATGTGAGATCTTCGGGCTCAACCCGAAGCCTGCATAAGAAACTGCCGGGCTTGAGTACG
+
CCCCCGGGGGGGGGGGGGGGGGGFGGGGGGGGGGGGDGGGGGGGGGGCFGGGGGGGGGGGGGGGGGGGGGGGGGGGGGGGGGGGGGGGGGGGFGGGGGGGGGGGGGGGGGGGGGGGGGGGGGGGGGGGGGGGGGGGGGGGGGDGGGGGGGGGGGGGGGGGGFFGGGGDGGGGGGGGGGFGGGGGGGGFGGGE8CGGGGGCC8@CGGGGFFGCEGGGGGGGGGGGEEGGGGGEEGGGGGGFGDGGGGGGC?F6:C?C=5DD>EGC=DGCEGE4CFFFGFFGGFFGGF4F1DF6B<D>FF?*)
@M03506:14:000000000-AKVR1:1:1101:18675:5522 1:N:0:31
CGAACTCCTACGGGAGGCAGCAGTAGGGAATATTGGACAATGGGCGAAAGCCTGATCCAGCGACGCCGCGTGAGGGATGAAGGCCTTCGGGTTGTAAACCTCTGTTGTTGGGAAAGAAGCCGGGTGCATAACCCGGTGACGGTACCCAACGAGGAAGCCCCGGCTAACTACGTGCCAGCAGCCGCGGTGAGACGTAGGGGGCGAGCGTTATCCGGATTCACTGGGCGTAAAGGGCGCGTAGGCGGTTACGTAAGTCCGATGTGAAAAGTCACGGCTCAACTGTGATCGTGCATCGGATACT
+
CCCCCGGGGGGGGGGGGGGGGGGGGGGGGGGGGGGGGGGGGGGGGGGGGGGGGGGGGGGGGGGGGGGGGGGGGGGGGGGGGGGGGGGGGGGGGGGGGGGGGGGGGGGGGGGGGGGGGGGGGGGGGGGGGGGGGGGGGGGGGGGGGGGGGGGGGGGGGGGGGGGGGGGGGGGGGFGGGGGGGGGGGGGGGGGFGGGGGGGGGGGGGGGEGDGGGGGGEGGGGFGGGGGGGGCCGDGGGGGGGGGGGGGGFGGG4EGDGDGGGGGGGFFFFFCFGGCED?GG=6=FG=FF?C@FFFFD@DFF@
@M03506:14:000000000-AKVR1:1:1101:11659:5529 1:N:0:31
CGAACTCCTACGGGAGGCAGCAGTGGGGAATTGTTCGCAATGGGCGCAAGCCTGACGACGCAACGCCGCGTGGAGGATGAAGACCTTCGGGTCGTAAACTCCTTTCGATCGAGACGAACGGCCTCCGGGTGAATAGTCCGGAGGAATGACGGTACCGAGAGAAGAAGCCCCGGCTAACTCCGTGCCAGCAGCCGCGGTAATACGGGGGGGGCAAGCGTTGTTCGGAATTACTGGGCGTAAAGGGCTCGTAGGTGGCCAACTAAGTCAGACGTGAAATCCCTCGGCTTAACCGGGGAACTGC
+
CCCCCGGGGFGGGGGGGGGGGGGGGGGGGGGGGGGGGGGGGGGGGGGGGGGGGGGGGGGGGGGGGGGGGGGGGGGGGGGGGGGGGGGGGGGGGGGGGGGGGGGGGGGGGGGGGGGGGGGGGGGGGGGGGGGGGGGGGGGGGGGGGGGGCGGGGGGGGGGGGGGFFGGGFGGGGD77CFGFFGFGGGGGGFGGGGGGGG>EFGGGGDGCCCDGGFGGGGGGEGGGGGC5+C9CCGGGGGGG5CCGGG7C:/CEFF=F=699FCCG9C?FF*>>D47F7=F<F>):C:39AGFBD@37)7?F6
@M03506:14:000000000-AKVR1:1:1101:21757:5547 1:N:0:31
CGAACTCCTACGGGAGGCAGCAGTCGAGAATTTTTCACAATGGGGGCAACCCTGATGGAGCGACGCCGCGTGGAGGATGAAGGCCTTCGGGTTGTAAACTCCTGTCATGCGGGAACAAGCAAGTGATAGTACCGCAAGAGGAAGAGACGGCTAACTCTGTGCCAGCAGCCGCGGTAATACAGAGGTCTCAAGCGTTGTTCGGATTCATTGGGCGTAAAGGGTGCGTAGGTGGTGACGCAAGTCTGGTGTGAAATCTCGGAGCTTAACTCCGGAATTGCAACGGATACTGCGTAACTCGATG
+
<CCCC8EFG-CCCCFDEGGGGGGGGGFECGFFE<FFCDGFGGGC7FGGGGCFGCEF9FGFGGG:+7@7>CFCFEGG@F8?E9FFFFFEFEFF7CFGFGCFFFGFFFDFGFECFCE7DFECFC<DC9F,EGGFF=CCFEGGG7<<ACFFGGGGDGGA>DF@FDFFG7CFGGEGGGECFGF;,?,<C::C+,2<<C:*=;*?1:=*<C9B9++2CE?:**<?CC=EGG588CFG85FFEC9=EG7<C*<F=E++29:2075<5C4E+:C7+*5)*9*27@**9)7*759*)*7?)))*10))*
@M03506:14:000000000-AKVR1:1:1101:17379:5557 1:N:0:31
CGAACTCCTACGGGAGGCAGCAGTGGGGAATTTTGCGCAATGGGGGAAACCCTGACGCAGCAACGCCGCGTGGAGGATGAAGTCCCTTGGGACGTAAACTCCTTTCGACCCGGACGATAATGACGGTACGGGTGGAAGAAGCCCCGGCTAACTTCGTGCCAGCAGCCGCGGTAATACGAGGGGGGCAATCGTTGTTCGGAATTATTGGGCGTAAAGGGCGCGTAGGCGGTGCGGTAAGTCACCTGTGAAATCTCCGGGCTTAACTCGGAGCCTGCAGGCGAAACTGCCGTGCTTGAGTGTG
+
CCCCCGGGGGGGGGGGGGGGGGGGGGGGGGGGGGGGGGGGGGGGGGGGGGGGGGGGGGGGGGGGGGGGGGGGGGGGGGGGGGGGGGGGGGGGGGGGGGGGGGGGGGGGGGGGGGGGGGGGGGGGGGGGGGEGGGGGGGGGGGGGGGGGGGGGGGGGGGGGGGGGGGGGGGGGGGGGGGGGGGGGGGGGGGGGGGGGGGG>EGGGGGGGGGGGGGFGGDEGEGCGEDFGGGGGG=ACGGGGGGGGCC?FCCGGGGGG5>D<CFCC?DGD=DEEGGGFCF77DBEGGFGFFGFF@4?4@FFF@
@M03506:14:000000000-AKVR1:1:1101:13688:5559 1:N:0:31
CGAACTCCTACGGGAGGCAGCAGCAAGGAATCTTGGGCAATGGACGAAAGTCTGACCCAGCGACGCCGCGTGAGGGATGAAGGCCTTCGGGTCGTAAACCTCTTTTGCGGGGGAAGAAGATCTGACGGTACCCCGCGAATAAGCCACGGCTAACTACGTGCCGGCAGCCGCGGTAATACGTAGGTGGCAAGCGTTGTCCGGATTTACTGGGCGTAAAGGGCTTGTAGGCGGTTTGTTAAGTCTGGTGTGAAATCTCCCGGCTCAACCGGGAGGGGTCATCGGATACTGGCAGACTTGAGAC
+
CCCCCGGGGFGGGGGGGGGGGGGGGGGGGGGGGGFGGGGGGGGGGGGGGGGGGGGGGGGGGGGGGGGDGGGGGGGGGGGGGGGGGGGGGGGGGGGGFGGGGGGGGGGGGGGGGGGGGGGGGGGGGGGGGGGGGGGGGGGGFGGGGGGGGGGGGGGGGGGGGGGGEGGGGGGGCEGDGGGGFGCCCEGGGGGGGGGGGFFGGGGGGFGGGGGGGGGGGCGGGFCECCFGGGGGEGCFFF7++<EFGGG*;CFEGGEFEFGGCEGEFGGGGG*)>CD*7:*:FE):76CFFGFF>>6??*?5*
@M03506:14:000000000-AKVR1:1:1101:7848:5566 1:N:0:31
CGAACTCCTCCGGGAGGCAGCAGTAGGGAATCTTGGACAATGGACGAAAGTCTGATCCAGCGACGCCGCGTGGGGGACGAAGGCCCTCGGGTTGTAAACCCCTGTTGTTGGGAAAGAAGCCGGGCGCATAGCCCGGTGACGGTACCCAACGAGGAAGCCCCGGCTAACTACGTGCCAGCAGCCGCGGTAAGACGTAGGGGGCGAGCGTTATCCGGATTCACTGGGCGTAAAGGGCGCGCAGGCGGCTACGTAAGTCCGGCGTGAAATCCCATGGCGTAACTGTGGAACCGCGTCGGATACT
+
CCCCCGGGG<FGGGGGGGGGGGGGFFGGGGGGGGGGGGGGGGGGGGGGGGFGGGGGGGGGGGGGGGGGGGGGGGGGGCGGGGGGGGGGGGGGGGGGFGGGGGGGGGGGGGGGGGGGGGGGGGGGGGGGGGGGGGGGGGGGGGDGGGGFGGGGGGGGGGGGEGGGGG?FGFGGGGGGGGGGGGEGGGGGGGGGFEFF8?EGGGGGGDGGGGGGGGGDEGGGGGGGGGGEGECA9EEGGGGGEGDEGGGDGEFFFGC>C5CGGCDCGGDCFDFFFFC*957D*9FGC49F0DEFD>387<E?8
@M03506:14:000000000-AKVR1:1:1101:19230:5566 1:N:0:31
CGAACTCCTACGGGAGGCAGCAGTGAGGAATTTTCCGCAATGGGCGAAAGCCTGACGGAGCAACGCCGCGTGAGGGATGAAGTCTCTAGGGATGTAAACCTCTGTTGGGAGGGACGAAGATCTGACGGTACCTCCTGAGGAAGCCCCGGCTAACTACGTGCCAGCAGCCGCGGCAATACGTAGGGGGCAAGCGTTACCCGGATTTACTGGGCGTAAAGAGCGCGTATGCGGTTCCGTAAGTTGGTTGTTAAAGTTCGAGGCGCAACCTCGAAACTGCGTCCAATACTGCGGGGCTGGAGTG
+
CCCCCFGCFGDGGGGGGGGGGGGGGFGFGGGFGGGFEGG>FGGGGDCCCFFFFGGGGGGGGFEFGFFGGGGGGDCEGGGGGGGGE,EFFGGDGGFG<BFGGGGGEGFGGFEG>CGG7CFF9DFEFGGEEGGCFFGGGGEFGFGGGGGGDGGGDFGG7FC<*D9DFFGGCEGCFGGCCCFG<,<CBEEGDCCF58?C>CG58CEGGCFF@C>CEEGE>ECFF5CC?8*0+2:EECFEC87*22<</:C**3?9:+<C?4*7**1:5C00:CG4*7*2*7DDD@BC7?G44<31>@@D<F4).
@M03506:14:000000000-AKVR1:1:1101:18074:5568 1:N:0:31
CGAACTCCTACGGGAGGCAGCAGTCGGGAATTTTGCGCAATGGGCGAAAGCCTGACGCAGCAACGCCGCGTGAGGGATGAAGGCCTTCGGGTTGTAAACCCCTTTTCTCAGGGACGATAATGACGGTACCTGAGGAATAAGTCACGGCTAACTACGTGCCAGCAGCCGCGGTAATACGTAGGTGGCAAGCGTTGTCCGGATTTACTGGGCGTAAAGAGCGCGCAGGCGGTCGTTCAAGTCGAGTGTGAAAGCCCCCGGCTCAACGGGGGAGGGTCACTCGATACTGATCGACTCGAAGGCC
+
CCCCCGGGGGGGGGGGGGGGGGGGGGGGGGGGGGGGGGDGGGFGGGGGGGGGGGGGGGGGGGFGGGGGGGCGCGGGGGGGGGGGGGGGGGGGGGGGGGGGGGGGGGGGGGGGGGGGGGGGGGGGGGGGGGGGGGF@GGGGGGGGGGDGGEGGGGGGGGGGGGGGGGFGGGGGGGGGGGGGGGGGGGGGGGGGGGGGFGGGCGGGGFG?F>?CEDG7FGGGGDG>EGGGGGEEEGGGGGGFDECF5+9::CFF5*:DGFGDECFD*/5>E3E><D*/7*:>4?>EC=:*63)35B3.)).50
@M03506:14:000000000-AKVR1:1:1101:4231:5606 1:N:0:31
CGAACTCCTACGGGAGGCAGCAGTGGGGAATCTTGCGCAATGGCCTAACGGCTGACGCAGCGACGCCGCGTGTGGGATGAAGCTCCTCGGAGTGTAAACCACTGTTGCCCGGGATGAACAGCTCGATTTCTCGAGCCTGACGGTACCGGGTGAGGAAGCACCGGCTAACTCCGTGCCAGCAGCCGCGGTAATACGGGGGGTGCGAGCGTTGTCCGGAATCACTGGGAGTAAAGGGCGGGTAGGGGGTTTGTTAAGGGTGTGGTGAAAGTCCGGGGCTCGACCCCGGATCTGGCGGGCCGAC
+
CCCCCGGGGGGGGGGGGGGGEGGGGGGGGGGGGGGGCFGGGGGGGGGGGGGGDGFGGGGGGGGGGGGGGGGGGGGGGGGGGGGGGGGGGGGGEFGFFFFGGGGGGAEFDDFGEFCFGGGFGDF8+CDDFDFGDFDG7FFFGGGGGGF<CGGD>B<7FDFGGGGGCEDGG9::FFGGGGCC+CFGGF@88EE7:CE>8:CC8CE>5>/8*;C:E?EGGCF3+<++81**/++<FCECG*9:EEG*:C/9*70*:E96F)>):=<=292?3*A>)5/=))1))0<EDE)),0@)9))))7))0
@M03506:14:000000000-AKVR1:1:1101:15576:5625 1:N:0:31
CGAACTCCTACGGGAGGCAGCAGTCGGGAATTTTGGGCAATGGGCGAAAGCCTGACCCAGCAACGCCGCGTGAGGGATGAAGGCCCTCGGGTCGTAAACCTCTGTCGGGAGGGAAGAATGGTTGCCGTTCAAATAGGGCGGGAACCTGACGGTACCTCCAAAGGAAGCACCGGCTAACTCCGTGCCAGCAGCCGCGGTAATACGGAGGGTGCAAGCGTTGTTCGGAATCATTGGGCGTAAAGCGCGTGTAGGCGGCGTGGCAAGTCGGTTGTGAAAGCCCGGGGCCCAACCACGGAATCGC
+
CCCCCGGGGGGGGGGGGGGGGGGGGGGGGGGGGFGGGGGGGGCEFGGGGGGGGGGGGGGGGGGGGGGGGGFGEGGDGGGGGGGGGGFGGGGGGGGGGGGGFGGGGGGGGGGGGGGGGFGFGFGGGGGFGEFFGGGGGGGGGGGGGGGGGGCDGGCFFGGG@CGGGGC*22<EBFFGFGGGGGFFGGFGGGGGGEGGD/?>FFFGD*?8C;>CGC9*;?EEGFGEGEGF:<CCCFG=**)/:97255*9ACG70*:D*8CDEC4:+:A<C5=7D779>)9*9>BC*)9>:GD6>).5)8*).
@M03506:14:000000000-AKVR1:1:1101:4897:5629 1:N:0:31
CGAACTCCTACGGGAGGCAGCAGTAGGGAATATTGGACAATGGGCGAAAGTCTGATCCAGCGACGCCGCGTGAGGGATGAAGGCCTTCGGGTTGTAAACCTCTGTTGTTGGGAAAGAAGCCGGGTGCATAACCCGGTGACGGTACCCAACGAGGAAGCCCCGGCTAACTACGTGCCAGCAGCCGCGGTGAGACGTAGGGGGCGAGCGTTATCCGGATTCACTGGGCGTAAAGGGCGCGTAGGCGGTTACGCAAGTCGGATGTGAAAAGTCACGGCGCAACCGTGATCGTGCATCCGAGACT
+
CCCCCGGGGGGGGGGGGDEG@FGFGGGGGGGGGGGGGGGGGGGGGGGEFGGGGGGGGGGGGGGGGGGGGGFGGGGGGGGGGGGGGGGGGGGGGGFGGGGFGGDGAFF<AFGGGGGFGGGGGGGGGGGGGGGFFFGGGGGGGGGGGGGFGGGGGGGGGG>FEGGGGGFFFGGGBFFFGGGGGGGGGGEEEFGGGGGGGGGGGGGGGGGGEGF7C?EGEDGCG7CFFFGE8AFGGG=EGG<EGDGGG5CDGGEEGEGGGF:/>CFFFFCC00097><*9579<BBFC)*.,1<66@)85))00
@M03506:14:000000000-AKVR1:1:1101:11495:5653 1:N:0:31
CGAACTCCTACGGGAGGCAGCAGTAGGGAATCTTGGACAATGGGCGAAAGCCTGATCCAGCGACGCCGCGTGGGGGACGAAGGCCCTCGGGTTGTAAACCCCTGTTGTTGGGAAAGAAGCCGGGCGCATAGCCCGGTGACGGTACCCAACGAGGAAGCCCCGGCTAACTACGTGCCAGCAGCCGCGGTAAGACGTAGGGGGCGAGCGTTATCCGGATTCACTGGGCGTAAAGGGCGCGCAGGCGGCTACGTAAGTCCGGCGTGAAATCCCATGGCGTAACTGAGGAAATGCGGCGGATACT
+
CCCCCFCGFEGGGGGGGGEEFCFGCGGGGGGGGGGGGGGGFGGGGGGGGGGGGGGGGGGGFG>CFGGGGGGGGGGGGCFGDFGGGGGGGGGGGEGGGGGGGGGGGFG=>DG7,BFGGCCG=C:FGDECF7FGGGGGGD@F:FGFGFGGGCCGGD77FFGGGCEEEDCF:FCCFFFGEGGGFCFGG5E8?5++9:;*/*;8?CECC5EG5*/+0;C*;CFECCGGGDEGE**<9:EE**)/1/*::::>FCFE55<*A@:DG55**0+:A77=4<**1)1C27*+109))0*()))0)8)/*
@M03506:14:000000000-AKVR1:1:1101:23175:5654 1:N:0:31
CGAACTCCTACGGGAGGCAGCAGTCGAGAATTTTTCTCAATGGGGGAAACCCTGAAGGAGCGACGCCGCGTGGAGGATGAAGGTCTTCGGATTGTAAACTCCTGTCATTGGGGAACAATGCGTAAATATTAACTGTATTTGCGTTGATAGTACCCGAAGAGGAAGAGACGGCTAACGCTGTGCCAGCAGCCGCGGTAATACAGAGGTCTCAAGCGTTGTTCGGAGTCATTGGGCGGAAAGGGTGCGGAGGCGGCGCGGTAAGTCGGGGGTGAAAGCTCGTGTCTTCACACCGAAGCTGCAT
+
CCCCCGGG<-EC7FCGGGGC>FGGGGCFCFFCGEFAEEFECFDFGGDGGG8CFFGGG8FEFEGGEGGGGE@FGGFGGFCGGGGDFGGFFGDDGGGFFGAADGGGGGAEEFGGDGGFGF,?8FFCGFGGGGGGGD?FFF,CFGD@7FFFGGGFGACEGGEGGGGCFGFFCC*CFEFC*>>F:BFGGGGGFG7C@<:43;<<BCCFGG88B@B9FCEC*CC=788*//A9@FG6C5C5*87C5E=5*1*1?EECD7CCC:)7CF7:577)*7574:2:*9D//05++*2*)*.-)0).)9)?0
@M03506:14:000000000-AKVR1:1:1101:8083:5680 1:N:0:31
CGAACTCCTCCGGGAGGCAGCAGTCGAGGATCTTTCGCAATGAGCGCAAGCTTGACGGAGCGACACTGTGTGAGTGATGAAGGCCTTCGGGTTGTAAAGCTCTTTTGTTTGGGAACAAGAAAGGTACGCGAATAACGTATCAATTTGAGGGTACCAGAAGAAAAAGTACCCGCTAACTACGTGCCAGCAGCTGCGGTAATACGTAGGGTACAAGCATTAATCGGAATTATTGGGCGTAAAGGGCGCGTAGGCGGAAGTGTAAGTCAGATGTGAAATACCAAAGCTCAACTTTGGTGCTGCA
+
CCCCCGGGF-CEGDGGGGGGGGGGGGGGGGGGGGGGGDGGGGGGGGGGGGGGGGGFGEFCCEGGGGFGFFGGGGFFFGGGGGGGGGGGFGGGGGGFGGGGGGGGFFGG<FFGGGGGGGGGGGGGGGGGGGGGGGGGGGGGGGGGGGGGFCEGGGGGFGGGGGFEGGGG,EFGGDGEFGGGEGGGGGGGGFGFGFGG:EEGCGGCFF8CGFDGG?BC>EGGGGGG>CE6BCFG?C@E7E>FGFGGDCEDGGGFDC*>C@C7CGF++2<>9>?9CFG7**29F>?GCFCFFG*:?F5F?4=9/
@M03506:14:000000000-AKVR1:1:1101:21343:5693 1:N:0:31
CGAACTCCTACGGGAGGCAGCAGTGGGGAATCTTGCGCGATGGCCTAACGGCTGACGCAGCGACGCCGCGTGTGGGATGAAGCTCCTCGGAGTGTAAACCACTGTTGCCCGGGACGAATAGCTCGATTAATCGAGCCTGACGGTACCGGGTGTTGAAGCACCGGCTAACTCCGTGCCAGCAGCCGCGGTAATACGGGGGGTGCGAGCTTTTTCCGGAATCACTGGGCGTCAAGGGCGCGTAGGTGGCTATGTAAGTCACGTGTGAAATCCCGTGGCTCAACTCCGGTGCCGCATGTTGGTC
+
CCCCCGGGGEGGGGGGGGGGGG,F<EFGGGGGGGFG7FC:@B@FGDFGG:@FFF8FFFEFGGGGGGC7FEGEGC::FG:FCFGFGGGDCE@FGCFCFGGAEEE=FFB?FG::7+C+@BBD,@F8++3@:<,E+,8:FC,@:::FFFG*F7FC**@,,<FFC@**=<<,?FFF<F**<,?<:<FGCC?CE:CGFF*?E5:CC8*5*8:*A<+<8<CEEDD69+9:*8CC5**/9?8E5*):>55<FG6C<FFCC+<:E7*5:59=7*+:0*275//**6*2*74CE>7.4>595:)9**))1
@M03506:14:000000000-AKVR1:1:1101:22420:5713 1:N:0:31
CGAACTCCTACGGGAGGCAGCAGTGGGGAATTTTGCGCAATGGGGGAAACCCTGACGCAGCAACGCCGCGTGGAGGATGAAGTCCTTTGGGATGTAAACTCCTTTCGACCGGGAAGATAATGACGGTACCGGAGGAAGAAGCACCGGCTAACTCTGTGCCAGCAGCCGCGGTAATACAGAGGGTGCGAGCGTTGTTCGGAATTATTGGGCGTAAAGGGCGCGTAGGCGGGGTTGTAAGTCACCTGTGAAACTTCTGGGCTTATCTCAGAGCCTGCAGGCGCAACTGCAATGCTGGAGGGTG
+
BCCCCGGGF-C@FEGGGGGGGGCGGGCEGGGGGGGFGGDEFGGGGDGCFGGGGEAFEG7FCEFFDDGGCF@FGGGGGFFCDGFGA<F9?FGEFFFFFECFFCFFGF7DCFGCC=FFFGFCACFGCGGGEGGGC@GGGGGFGFGEFCCE:FEC;@F>FGG@;FFC7@CCC:71=FGCCFGF:CGCFGGGDF8::>8*<EGE**<7:+<CC5?E:*1<E*CC5/*:/A<?>*/**:2+0<:3<79+ACE7<<:+0++:<54>5<*<<*A:CC7:<F:77)5))).:6:F?<7*(*1?>55.)8
@M03506:14:000000000-AKVR1:1:1101:19981:5734 1:N:0:31
CGAACTCCTACGGGAGGCAGCAGTGGGGAATTGTTCGCAATGGGCGCAAGCCTGACGACGCAGCGCCGCGTGGAGGACGAAGATTTTCGGATCGTAAACTCCTTTCGATCGGGAAGAACAGCTCATAGGTTAACAGCCTGAGAGTCTGACGGTACCGAGAGAAGAAGCCCCGGCTAACTCCGTGCCAGCAGCCGCGGTAATACGGGGGGGGCAAGCGTTGTTCGGAATTACTGGGCGTAAAGGGGACGTAGGCGGCCACCTAAGCCCGACGGGAAATCCCAAGGCTTCACCTTTGATCTGC
+
CCCCCGGGGGGGGGGGGGGGGGGFDFFGGEGGGGGGGGGGGGGGGGGGGGGGGGGFECGGGGGGGGGEGGGGGGGGGGGGGGGGGGGGGGGGGGGGGGGFGFGGGGGFGDFC@@FC,>FGGGGGGGGGFGGFGGGFGFGGGGGGCFGG9FGGGGGGGGGGGGDFGGFFFC@7FEGGGGGGGGGFGGGFFF:FE78*?E>CCGGGG58EG8>EEFFFG5*:AFD5EGGFFF+77?:=>E3*:CEEE*>CC*:=4*/CEBCCEF*0**195C=)7*9*2@FGF?)/>?7))*0.7**0*6***
@M03506:14:000000000-AKVR1:1:1101:22253:5778 1:N:0:31
CGAACTCCTACGGGAGGCAGCAGTCGGGAATTTTGGGCAATGGGCGAAAGCCTGACCCAGCAACGCCGCGTGAAGGATGAAATCCCTCGGGATGTAAACTTCGCAAGAACGGGAAGAATAAGTAAGGGTTAATATCTCTTACGATGACGGTACTGTTTGTAAGCTCCGGCTAACTCCGTGCCAGCAGCCGCGGTAATACGGGGGGAGCAAGCGTTGTTCGGATTTACTGGGCGTAAAGGGCGCGTAGGCGGCCACCGCAAGTCGACTGTGAAATCTCCGGGCTTAACCCGGAAGGGGCAGC
+
CCCCCGGGGCFEG@ECFGGGGGFGFFGEGEGFFGFEFGEFFGFDGDFGGCGGGEGGGGGGGGGGGGF7FGGDFFGFGFECGC<<=EF8FFG>CFFFGGGGGGGGGGGGGGGEGDGDGD9FFDGGDFG8C,3??DC9<BFFDF<><F=BFF<FFGGFG<FFGGDFGCBFCEGGGC;FBEF@CEFGGGGG>CEGGCE*CFGFEEGGCEGDF6FG8AEGCFFGGC8*<@FFFC*:C5ECFGG5C=EE55:>CEGGD:EFGFGGD<CED5/1+2</::C<C4C/535F+**14))(8)75))57)
@M03506:14:000000000-AKVR1:1:1101:15865:5779 1:N:0:31
CGAACTCCTACGGGAGGCAGCAGTGGGGAATCTTGCGCAATGGCCTAACGGCTGACGCAGCGACGCCGCGTGTGGGATGAAGCTCTTCGGAGTGTAAACCACTGTTGCCCGGGACGAACAGCTCGATTAGTCGAGCCTGACGGTACCGGGTGAGGAAGCACCGGCTAACTCCGTGCCAGCAGCCGCGGTAATACGGGGGGTGCGAGCGTTGTCCGGAATCACTGGGCGTAAAGGGCGCGTAGGTGGTTTGATAAGGGTGGGGTGAAAGTCCGGGGCTCAACCCCGGAACTGCCGTGCCGAC
+
CCCCCGGGGGGGGGGGGGGGGGGGGGGGGGGGGGGGGGGGGGGGGGGGGGGGGGGGGGGGGGGGGGGGGGGGGGGGGGGGGGGGGGGGGGGGGGGGGGGGGGGGGGGGGGGGGGGGDGGGGGEFGFGGGGGGGGGGGFGGGEGGGGGEGGFFGGGGAFGGGGGGGDGGGGGGGGCFGFGGGFGGGGGGEGGGGGGGGGGGEGDGCECE*;8CFFGECGDFGGEGFGGGGECG9FEE5*5:CGE?FF*5:C:F>FFGG)<)*:9CC4<DG>E3DDG=C@CFGF3CED75(76<FF3@EFF).
@M03506:14:000000000-AKVR1:1:1101:14183:5780 1:N:0:31
CGAACTCCTACGGGAGGCAGCAGTGGGGAATTTTGCGCAATGGGGGAAACCCTGACGCAGCAACGCCGCGTGGAGGATGAAGTCCCTTGGGACGTAAACTCCTTTCGACCCGGACGATAATGACGGTACGGGTGGAAGAAGCCCCGGCTAACTTCGTGCCAGCAGCCGCGGTAATACGAGGGGGGCAAGCGTTGTTCGGAATTATTGGGCGTAAAGGGCGCGTAGGCGGTGCGGTAAGTCACCTGTGAAATCTCCGGGCTTAACTCGGAGCCTGCATGCGAAACTGCCGTGCGTGAGGGGG
+
CCCCCGGGGGGGGGGGGGGGGGGGGGGGGGGGGGGGGGGGGGGGGGGGGGGGGGGGGGGGGGGGGGGGGGGGGGGEFGGGGGGGFGGGGGGGGGGGGGGGGGGFGGFFGGGEGEGGGGGGGEFGGGGGGGGGEGGGGGDGFGFFGGGGDCFGGGFGEGGGGGGGGGGGGGGGDDGGGGCFGGGGGGGGGGE>;C8;FEE>8FGGGGGGGGECC8AEFGECCG=8CEFEGEG8CECG7E:ECF?9CGGGG7C+:7CDGFG5FF7:CF5<CCEEGG:6*9FDC)5*+**89<>B)5@>B4>).
@M03506:14:000000000-AKVR1:1:1101:14559:5794 1:N:0:31
CGAACTCCTACGGGAGGCAGCAGTGGGGAATATTGGACAATGGGCGCAAGCCTGATCCAGCCATGCCGCGTGGGTGATGAAGGCCCTAGGGTTGTAAAGCTCTTTCGGCGGGGACGATAATGACGGTACCCGCAGAAGAAGCCCCGGCTAACTCCGTGCCAGCAGCCGCGGTAATACGGGGGGAGCAAGCGTTGTTCGGATTTACTGTGCGTAAAGGGCGCGTAGGCGGTCAGCACAAGTCAGTTGTGAAATCTCCGGGCTTAACTCGGAAAGGTCAGCTGATACTGTGCGACTAGAGTGC
+
CCCCCFGFGGGG7FGDGGGGGFGGCGGGGGGFGGGGGGGGGGGGGGGGGGGGGGGFGGGGGGGGFGGGGGGGGG=FDFGGGGGGGGGFFED,ECGFGGGGFGGGGGGGGGDGDCFFEGDCFFGGEGCCFGGECEGG8FFGCGGGG::FECFGFGGG<:FFGGGGGFGGGGGGGGGFGGGGDGGGGGGFACEGCE>>7?8ECGFCFGG+<@5?E8CFFGGDGEEGGGGG>8CEGC9****3<9C<FF+*0<?EFC9>=>DG5CCCFGFDED5)19FC6<FDF?FFFBC74*7,>>D@*617*
@M03506:14:000000000-AKVR1:1:1101:21736:5812 1:N:0:31
CGTACGGGAGGCAGCAGTGGGGAATATTGGACAATGGGCGCAAGCCTGATCCAGCAATGCCGCGTGAGTGATGAAGGCCTTCGGGTTGTAAAGCTCTTTCGGCGGGGGCGATGATGACGGTACCCGCAGAAGAAGCCCCGGCTAACTTCGTGCCAGCAGCCGCGGTAATACGAAGGGGGCGAGCGTGGTTCGGATTTACTGGGCGTAAAGGGCGCGTAGGCGGCGCGAGAAGTCAGGCGTGAAAGCCCCGGGCTCAACCTGGGAATGGCGCTTGGTACTCTCGTGCCTGAGTTCGGGAGAG
+
6@CCCGD@;FGGEEG@DCECFGGEFFFFGGGG@GGGFGFGGGG:<DF@FFGGGGGDFFGGGC@@FC:,EC,C,CF<AFFFGG<:@=FCFFCFGGGGG9FEGCECFCG+:>:BFFDFFC7FFGGGEECED>F@::FF3CF*<F@CFFFGGGG@@CBCF7CGGEGE58*/+<<C8E*8E?E::EEEC?**;8<C8*2*09<EFCGCEG>CFCFCCG5C888EF*2?>5C8C5**2<CFF8C:**/+<C*9;:5CDEA7E45DG*9*+9F::<E><*7+09:>*/5:5@*6455:7B:)7)855
@M03506:14:000000000-AKVR1:1:1101:12576:5822 1:N:0:31
CGAACTCCTACGGGAGGCAGCAGTCGGGAATTTTGGGCAATGGGCGAAAGCCTGACCCAGCAACGCCGCGTGAAGGATGAAATCCCTCGGGATGTAAACTTCGCAAGAGTAGGAAGAATTAGTAGGGGCTAATACCCCCTATGATGACGGTACTATTTGTAAGCTCCGGCTAACTCCGTGCCAGCAGCCGCGGTAATACGGGGGGAGCAAGCGTTGTTCGGATTTACTGGGCGTAAAGGGCGCGTAGGCGGTCAGCACAAGTCAGTTGTGAAATCTCCGGGCTTAACTCGGAAAGGTCAAC
+
CCCCCGGGGGGGGGGGGGGGGGGGGGGGGGGGGGGGGGGGGGGGGGGGGGGGGGGGGGGGGGGGGGGGGGGGDGGGGGGGGFFGGGGGGGGGGGGGGGGGGGGGGGGFDFCGGGGGGGGGGGGGGGECGGDFGGFGFFGGGGG<FGFGGFC@FGFGGGCGGGGDGGGDFGGGCFGGGG<@FEEF@@CCFGGGGGEGGG9;@GGGCEEEGCFFEEEECEGGE*22<<FFFGCCGGGGCF>E=EGG:CGGGD=*576F+595CEG?9:<><DC?**:<*19>DB)A+7:7>CE1))57**)1*
@M03506:14:000000000-AKVR1:1:1101:13919:5860 1:N:0:31
CGAACTCCTACGGGAGGCAGCAGTGGGGAATCTTGCGCAATGGCCTAACGGCTGACGCAGCGACGCCGCGTGTGGGATGAAGCTCCTCGGAGTGTAAACCACTGTTGCCCGGGACGAACAGCTCGATTTCTCGAGCCTGACGGTACCGGGTGAGGAAGCACCGGCTAACTCCGTGCCAGCAGCCGCGGTAATACGGGGGGTGCGAGCGTTGTCCGGAATCACTGGGCGTAAAGGGCGCGTAGGTGGTTTGATAAGGGTGTGGTGAAAGTCCGGGGCTCAACCCCGGATCTGCCGCGCCGAC
+
CCCCCGGGGGGGGGGGGGGGGGGGGGGGGGGGGGGGGGGGGGGGGGGGGGGGGGGGGGEGGEGGGGGGGGGGGGGGGGEGGGGGGGGGGGGGGGGGGGGGGGGGGGGGGGGGCBFGGGGGGGGGEGGGGGGGGGGGGFGGGGGGGCGGGECFEFGGGGGGGFFEGGGGGGGGGGGGGGGGGGCF:F>EEGGFGGGDGGGGE*8:;CGG?CEECFEEGGGGGGDDCFGEEEGDGGGGGEGCEGGFGG=D;ECCD7<CFFG<EG75CGCDGFFE3DCCGFF6C>EGE:D>1DFFFDFFFE:)8
@M03506:14:000000000-AKVR1:1:1101:18985:5865 1:N:0:31
CGAACTCCTACGGGAGGCAGCAGTTAGGAATTTTGGGCAATGGGCGCGAGCCTGGCCCAGCAGCGCCGCGTGGGTGACGAAGGCCTTCGGGTTGTAAAGCCCTTTTCTGAGGGAAGATCGTGACGGTACCTCAGGAAGAAGCACCGGCTAACTACGTGCCAGCAGCCGCGGTAATACGTAGGGTGCGAGCGTTGCCCGGATTTATTGGGCGTAAAGGGCGCGCAGGCGGCTTCGCACGTTCGTTGCGAAATCGCTCGGCTCAACTCGGCGGTGGCAGCGGCTACGGCGTAGCTGGAGCTAG
+
CCCCCGGGGGGGGGGGGGGGGGGGGCFGGGGFGGGGDFGGGGFGGGGCGGGGGD@<FFGGGG<,FEGEGGGGEGGGG<FEGGGGGGGFGGGGGGGGGGGGGGGGGGGFD,EFEGGGGGFFGGGGCGGGGG<<,>FGG8BEFGCGGGGGGGGGGAGGGGGGGGGGGGGGGGGEGGGGGGCFGGGGGG>C:FGGGGD9CEGGCEGD+@CGGGGGEGCCCEG5?ECCE>>?EGE*0C8EED<*6>/*:**)2:*</A5*:>DD=GFG+*/7*17)/)9*/)7)))0023<)()0-/6?F>))**
@M03506:14:000000000-AKVR1:1:1101:10260:5868 1:N:0:31
CGAACTCCTACGGGAGGCAGCAGTGGGGAATTTTGCGCAATGGGGGAAACCCTGACGCAGCAACGCCGCGTGAAGGATGAAGGTCTTTGGATTGTAAACTTCTTTCGTCCGGGACGATAATGACGGTACCGGAATAAGAAGCCCCGGCTAACTTCGTGCCAGCAGCCGCGGTAATACGAAGGGGGCGAGCGTTGTTCGGAATTATTGGGCGTAAAGGGCGCGTAGGCGGTGCGGTAAGAGTGTTGTGAAATCCTCGGGCTCAACTCGAGGCCTGCAACGCTGACTGCCGTGCTGGAGTGTG
+
CCCCCGGGGGGGGGGGGGGGGGGGGGGGGGGGGGGGGGGGGGGGGGGGGGGGFGGGGGGGGGGGGGGEGGGGGFGGCFGGGGFGGGGGGGGGGGGGGGGGGGGGGGGGGGGGGCFGGGGGGGDFGDGGGGGGGGDGGGGGFGGGGGGFGGGGGGG<>DFGGDFGGGFEEGGGGGGGGG@CCGGEGCCEEEG:8EGGCGGEGFFGFGGFCFECCECFG==GCCCCEGGGD:C*2CG5:EFGFGGCGE5CFFGGGGGGGEDGGF4CF*/7:DGFGGGG>?CD*7@?:BG495:<5@FFF?>9F
@M03506:14:000000000-AKVR1:1:1101:16032:5870 1:N:0:31
CGAACTCCTACGGGAGGCAGCAGTGGGGAATATTGGTCAATGGGCGAAAGCCTGAACCAGCAATGCCGCGTGGGTGATGAAAGCCTTCGGGTTGTAAAGCCCTGTCAGTGGGAAAGAAAAAGCCGGTTAACAGCCGGACTTGACGGTACCCACAAAGGAAGCACCGGCTAACTCTGTGCCAGCAGCCGCGGTAGCACAGAGGGTGCAAGCGTTGTTCGGAATTACTGGGCGTAAAGCGCGTGTAGGAGGCTTATTAAGACGGACGTGAAATCCCTTGGTTTAATCAAGGACCAGCGACCGA
+
BB@CCG9<FFC;;:@:CC@FCFEE@FEF7CC<,CC,EF<CCC6C@:+@FFGGCE@FAFC@FD89FCE+@@66>>>?FE,6,,:C,9C<9:BGE@=FFA,,,B=4BECG<?8FEDFD@F=F<4B4:=68=FACB,FG+CFG<3CFG+>C:=FGEF,333DFF:B,6**515>AFD;9<99DAF*?FFEG*C<<F7+,++4>B*=E:=8+5*13*32*<C5A8:+<@C+<55CEG7CF7*9?/*2CEG+**:**2<+:@/***2<**1*7F*27*2>79)**09*+3*9??C)()))07>)0)
@M03506:14:000000000-AKVR1:1:1101:11055:5894 1:N:0:31
CGAACTCCTACGGGAGGCAGCAGTGGGGAATTGTTCACAATGGGCGCAAGCCTGATGACGCAACGCCGCGTGGGGGATGAAGGTCTTCGGATTGTAAACCCCTGTCGAACGGGACGAAAGACTCGCGAGCTAATCATCGCGGGAGTGACGGTACCGTTAAAGGAAGCCACGGCTAACTCTGTGCCAGCAGCCGCGGTAATACAGAGGTGGCAAGCGTTGTTCGGAATTACTGGGCGTAAAGGGCGAGTAGGTGGCCATCTAAGTCAGACTTGAAATCCCCCGGCTTAACCTGGGAACTGCG
+
CCCCCGGGGGGGGGGGGGGGGGGGGGGGGGGGGGGGGGGGGGGGGGGGGGGGGGGGGGGGGGGGGGGGGGGGGGGGGGGGGGGGGGGGGGGEGGGGGGGGGDGFGGGGGGGGGGGGGGGGGF=FGGGGEFGGGGGGGGGGDGGEEEG;CFEFGGGGGGGGGGGGGGG:FFGGGGGCGGGGGGGGGGGGFCGGEGGGGGGGGGDGFGGGGGGGGGGGGCEGFGGC5CGG?FGCFFFGC8DCFC=C=:E/AFF+95EF+9C2<C:<+0:7<*+1>F2CF:FGDBFGGBCBA>=?F><4>FF@7
@M03506:14:000000000-AKVR1:1:1101:18493:5899 1:N:0:31
CGAACTCCTGGGAGGCAGCAGTGGGGGATTTTGGACAATGGGGGCAACCCTGATCCAGCGACGCCGCGTGAAGGATGAAGGTCTTCGGATTGTAAACTTCTTTTGAAGGGGATGGATGCCTGAGTGAATAACTCAGGGTGACAGTACTCTTCGAATAAGCCACGGCTAACTACGTGCCTGCAGCCGCGGTAATACGCGGGTGGCAAGCGATACTCGGAATCACTAGGCGTAAAGCGCAGGTAGGCGGTTCAGTAAGTCTTTTGTGAAAGCTCCCGGCTCAACTGGGAGCGGCCAAGGGAAA
+
CCCCCGGGGGGGGGGGGGGFGGGGGGGGDGGGGGGGGGGGGGGGGGGGGGGGGGGGGGGGEGGGGGGGGGGGGGGGGGGGGGGGGGGGDEGGGGGGGGGGGGGGGGGGGGGGGGGGGGGGGGGGGGGGGGGGGGGGGGGGGGGGGGGGGGFGGGGGGGGGFGGGGGGGGGGGGGGGGGGGGGGGGGGGGGGGGGGGGGGGGGGGGDFGGGFGGGGEDGDGGGGGGFGGGGGGCCFG=8D=EFFFGGGGDGGGGGCFGFGGGGGF**<*AC<?FGGDD@C*>F?6F>93(9:9DF:FFEF47
@M03506:14:000000000-AKVR1:1:1101:13093:5904 1:N:0:31
CGAACTCCTACGGGAGGCAGCAGTGGGGAATATTGCGCAATGGGCGAAAGCCTGACGCAGCGACGCCGCGTGGGGGATGACGGCCTTCGGGTTGTAAACCTCTTTCGACCGGGACGAAGCGCAAGTGACGGTACCGGTAGAAGAAGCACCGGCCAACTACGTGCCAGCAGCCGCGGTAATACGTAGGGTGCGAGCGTTGTCCGGAATTATTGGGCGTAAAGAGCTCGTAGGCGGTGTGTCGCGTCGGTCGTGAAAACTGGGGGCTTAACGCGGAGCTTGTGGTCGATACGGGCATCACTTT
+
CCCCCGFGG@GGEGGGGGGGGFGCEFGGGGGGGFGFGGDGGGFFGGGGGGGGGGGGGGDDGGGEGGGDFGFFGGEGGGGGFEGGGGGGGGGGGGGDGGGGGGFFFGGFGGGGGGCFGGGGGG>F>FFGGGGGFEFEGC:FCEFFGGGCFGGGGGGCGGGGGGGGEGCC8C;;8C>E2:EFGG8:98;8C8EECE5E5>:*<@ECCE8FC<EGGG81**:FG?EDFFDGG8E+:*:CCECFGGG5*/*)2>:7*:::*/**:5C5=73:F**)))/*9/702.76:57)3>B>3559:**/*
@M03506:14:000000000-AKVR1:1:1101:12467:5912 1:N:0:31
CGAACTCCTACGGGAGGCAGCAGTGGGGAATTTTTCGCAATGGGGGCAACCCTGACGAAGCAACGCCGCGTGGGTGATGAAGTATCTCGGTACGTAAAACCCTTTCGACGGGGAAGAAAACCGCAAGGTTTGACGGTACCCGTAGAAGAAGCCCCGGCTAACTCCGTGCCAGCAGCCGCGGTAATACGGGGGGGGCAAGCGTTGTTCGGAATTACTGGGCGTAAAGGGCGCGTAGGCGGTTCGCTAAGTTGGATGTGAAAACTCTGGGCGCAACCCAGAGCCTGCATCCAAAACCGGCGGG
+
CCCCCGGGGAGGGGGGGGGGGGGGGGGGGGGGGGGGGGGGGGGGGGGGGGGGGGGGGGGGGGGGGGGGGGGGGGGGGGGGGGGGGGGGGGGGGGGGGGGGGGGGGGGGGGGGGGGGGGGGGGGGGGGGGGGGGGGGGGGGGGGGGGGGGGGGGGGGGGGGGGGGGGGFGGGGGGGGGGGGGGGGGGGGGGGGGGGGGGGGGGGDCCFGGD*8CEGFDFGFG8EEGFGGGGGGDCGGGEGGGGECEGGGEFFGF?67FF>F9CF+2*<DG):)9DFG*)**>@:CE:74:CF9FF))7><>@
@M03506:14:000000000-AKVR1:1:1101:17942:5917 1:N:0:31
CGAACTCCTACGGGAGGCAGCAGTAAGGGATATTGCACAATGGGCGCAAGCCTGATGCAGCAACGCCGCGTGCCCGATGAAGGCCTTCGGGTCGTAAAGGGCTTTTCGAGCTGACGAAACCAGACTGTAAGCTCGGAATAAGTGTCGGCTAACTACGTGCCAGCAGCCGCGGTAAAACGTAGGACGCAAGCGTTATCCGGAGTTACTGGGCGTAAAGCGCGGGCAGGCGGCTCGATGCGTCGGATGGGAAATCCTTTCGCTCAACGGTGAGAGGCCATTGGGAACGGTCGAGCAGGAGGGG
+
CCCCCGGGGGGGGGGGGGGGGGGGGGGFGGGGGGGGGGGFGGGGGGGGEGGGGGFGGFFGGGGGGGGDGGGGGFDCFGGGGFGGGGGDFGEGGGECGFGCGGGFCGGGGGGGGBFGGGGEFFFGF=FFFGGG9FEGEGGGGGGGGGGGGGGFGGFDGGGGGDEFF<EGD7@EFFGCFGGFGFG:CCC*=:<CF:8*324C8EE@F9CF8*::85C8978?:ED*88C5*:**;/**+/)/2*:*25*7;6=C7++*09/*27C??55//***9757*)2:C)5<C:381).-7))))035.
@M03506:14:000000000-AKVR1:1:1101:14800:5941 1:N:0:31
CGAACTCCTACGGGAGGCAGCAGCAGGGAATCTTGCACAATGAGCGCAAGCTTGATGCAGCGATGCCGCGTGAGGGATGAAGGCCTTCGGGTCGTAAACCTCTTTCAGTAGGGAAGAAGCCACGGGACACCGTGGTGACGGTACCTACAGAAGAAGCCCCGGCTAACTACGTGCCAGCAGCCGCGGTAAAACGTAGGGGGCGAGCGTTGCCCGGATTCACTGGGCGTAAAGCGGGTGTAGGCGGTCCATTAAGTCGGATGTGAAATCTCACGGCCCAACCGTGGAATTGCGTCCGATACTG
+
CCCCCGGGGGGGGGGGGGGGGGGGGGGGGGGGGGGGGGGGGGGGGGGGGGGGGGGGGGGGGGGGGGGGGGGGGGGGGGGGGGGGGGGGGGGGGGGGGGGGGGGGGGGGGGGGGGGGGGGGGGGGGGGGGGGGGGGGGGGGGGGGGGFGGGGGGGGGGFGGGGGGEFGGGGGGGFFFGGGGFGDGGGFGDFFGG<CFEGDEGGGGGGGGGGGGGGCEGGGEGGGGGGCEE*+7CGGEEGGGGGDGGGDGFFG7DF?DEEGGGFGGGFFGGFGFDGDCDFDCDFFGGFFF?FB9>>BEEF5=*
@M03506:14:000000000-AKVR1:1:1101:12599:5945 1:N:0:31
CGAACTCCTACGGGAGGCAGCAGTGGGGAATATTGGACAATGGGCGAAAGCCTGATCCAGCCATGCCGCGTGAGTGAAGAAGGCCTTAGGGTTGTAAAGCTCTTTCAGCGGGGAAGATAATGACGGTACCCGCAGAAGAAGTCCCGGCTAACTTCGTGCCAGCAGCCGCGGTAATACGAAGGGGACTAGCGTTGTTCGGATTTACTGGGCGTAAAGCGCGTGTAGGCGGATCGCTAAGTCAGGGGTGAAATCCCAGGGCTCAACCCTGGAACTGCCTTTGATACTGACGATCTGGAGATCG
+
CCCCCGGGGFGGGGEGGGGGGGGGGGGGCFFFGGFGGGGGGGGGGGGGDEGGGGGGGGGGGGGGGGGEGGGGGGGGGGGDFGFGGGGGGGGGGGGGGGGGGGGGGGGGGGGEGGGGGGGGGGGGEEGGEGGGGGGGGGGGGGGGGGGGGGGGGGGGGGGGF?CFGGGGGGGGGDGGGG7FFGGGGGCGGGGGDGGGGGGGGGGGGFGGCGGGGDEGGGGGGGGGGGGGGG=EG=FGGG0+<06CC557CCC:9EFGF:CDFG407DFC7C6@<FCFGBCFD4FCEFG?:G@0>@6=>6F6<
@M03506:14:000000000-AKVR1:1:1101:10006:5950 1:N:0:31
CGAACTCCTACGGGAGGCAGCAGTCGGGAATTTTGGGCAATGGGCGAAAGCCTGACCCAGCAACGCCGCGTGAAGGATGAAATCCCTCGGGATGTAAACTTCGCAAGAACGGGAAGAATAAGTAAGGGTTAATATCTCTTACGATGACGGTACTGTTTGTAAGCCCCGGCTAACTCCGTGCCAGCAGCCGCGGTAATACGGGGGGGGCAAGCGTTGTTCGGAATTACTGGGCGTAAAGGGCTCGTAGGTGGCCAACTAAGTCAGACGTGAAATCCCTCGGCTTAACCGAGGAACTGCGTCT
+
CCCCCGGGGGGGGGGGGGGGGGGGGGGGGGGGGGGGDGGGGGGGGGGGGGGGGGGGGGGGGGGGGGGGGGGGGGGGGGGGGGGGGGGGGGGGGGGGGGGGGGGGGGGGGGGGGEGGGGGGGGGGGGGGGGGFGGGFFGGGGGGGGGGGGGGGGGGGGGGGGGGG@GGGGGGGGGGGGGGGGGGGGGGGGGGGGGGGGGGFGGGDGGGGGGGGGGGGCFGGGGGGGFFGGGGGGCEE=FFGGGGGGGGGGGGD<?FGDFFGCGGGGGG<EGC6F*9<27DGGFDCFFGF9750>:FFFFFF7
@M03506:14:000000000-AKVR1:1:1101:12857:5952 1:N:0:31
CGAACTCCTACGGGAGGCAGCAGTGGGGAATATTGCGCAATGGGCGAAAGCCTGACGCAGCGACGCCGCGTGTGGGATGACGGCCTTCGGGTTGTAAACCACTGTCGGGAGGGACGAATGCGCCGCAAGGCGAGTGACGGTACCTCCAAAGGAAGCACCGGCTAACTCCGTGCCAGCAGCCGCGGTAGTACGGAGGGTGCGAGCGTTGTCCGGAATCACTGGGCGTAAAGGGCGCGTAGGCGGCTTGATAAGTAGGGGGTGAAATCCTGCGGCTTAACCGCAGGGCTGCCTTCTAAACTGT
+
CCCCCGGGG@GGGGGGGGGGGGGGGGGGGGGGGGGGGGGGGGGGGGGGGGGGGGGGGGGGGGGGGGGGGGGGGGGGGGGGGGGGGGGGGGGGGGGGGGGGGGGFGGGGGGGGGGGGGGGGGGGGGGGDGGGGGGGGGGGGGGGGGGGGGGGGGGGGGGGGGGGGGGGGGGGGGGGGGGGGGGGGGGGGGGGGG5EGGGGCE5EGGGGDGGGGGGGGG?F7EGGGG5C5@EGGGGGGDGGGGGGG/CG479EC7A:DGFG):*>?EGGGCFGFGDGGGFGGGE>CEF4)3<F269?6B?FF/
@M03506:14:000000000-AKVR1:1:1101:9796:5955 1:N:0:31
CGAACTCCTACGGGAGCCAGCAGTGGGGAATATTGGACAATGGGCGCAAGCCTGATCCAGCCATGCCGCGTGTGTGAAGATGGCCTTCGGGTTGTAAAGCACTTTTGTCCGGGAAGAAAAGCATTCGGTTAATACCCGGGTGTTCTGACGGTACCGGAAGAATAAGCACCGGCTAACTTCGTGCCAGCAGCCGCGGTAATACGAAGGGTGCAAGCGTTACTCGGAATTACTGGGCGTAAAGCGTGCGTAGGGGGTTCGTTAAGTCTGTCGTGAAAGCCCCGGGCTCAACCTGGGCATGGCG
+
CCCCCGGGGGGGGGGGGGGGGGGGGGGG@FGFGGGGGGGGGGGGGGGGGGGGGGGGGGGGGGGFFGGGGGGGGGGGGGGGGGGGFFGGGGGFGGGGGGGGGCGGGFGGGGGGCCGGGGGGFGGFGFGGFGGGGCFFGGGGGGGGGGGGGGDFG7FGGGEG?FFGGGGGGGGGGGGGGGGFEGGGGGEGFFGGCCEG8:79;FFGGDGGGG5BFGFDCEGGGGGG5*;CFF798F;EGGGGGCGE=5=7EGG*5=E7FEDFGG=+<*CF+975**:EF>7CDDBE*<C=7*/3>>)0.05>>
@M03506:14:000000000-AKVR1:1:1101:24200:5963 1:N:0:31
CGAACTCCTACGGGAGGCAGCAGTCGAGAATATTTGGCAATGGACGCAAGTCTGACCATGCGACGCCGCGTGCGGGATGAAGGCCTTCGGGTCGTAAACCGCTGTTACGGGAGACGAAGACTACATCCGTGAACGACGGATGTAGTTTGACGGTACCCCGAGAGAAAGCCACGGCTAACTCCGTGCCAGCAGCCGCGGTAATACGGAGGTGGCAAGCGTTACTCGGATTTACTGGGTGTAAAGGGCACGTAGGCGGCCCGATAAGCTCTGCCTAAAATGCACTGGCTTAACCAGGGCGTGT
+
CCCCCGGGGGGGGGGGGGGGGGGGGGGGGGGGGGGFGGGGGGGFGGGGGGGGGGGGGGGGGGGGGGGGGGGEGGGGGGGGGGGGGGGGGGGGGGGGGGGGGGGGGGGGGGGGGGGGGGGGGGGGGDGGGGGFFGGGGGGGGGGGGFGGGGGGGGGGFGGGFFGDGGGFGFGGCEGGGGGGCFEGGEFFDGGGGGGGGGGGDGE7FGGCEGGGC8ECGG58EEGGEEGEGGGD?FGGEGCF+<:CGG=DGGGGGC5CEB<3*:DED>CFFFG?7FFGGFC70*@FC)5>):@>FF>:).7<)
@M03506:14:000000000-AKVR1:1:1101:16134:5982 1:N:0:31
CGAACTCCTACGGGAGGCAGCAGTGGGGAATCTTGCGCAATGGGCGAAAGCCTGACGCAGCGACACCGCGTGGGGGATGAAGGCCTTTCAGGTCGTAAACCCCTTTCGGCAGGGACGAAGCGATCTCGTGACGGTACCTGCAGAAGAAGCCTCGGCTAACTACGTGCCAGCAGCCGCGGTAACACGTAGGAGGCGAGCGTTGTCCGGAATCATTGGGCGTAAAGAGCGCGCAGGCGGCTTGGCCAGTCGGGTGGGAAATCCCGGGGCTCAACCCCGTGACTGCATCCGATACTGCCGGGCC
+
CCCCCGGGGGGGGGGGGGGGGGGGGGGGGGGGGGGGGGGGGGGGGGGGGGGGGGFGGGGGGGGGGGGFGGGGGGGGGGGGGGGGGGGGGGGGGGGGGGGGGGGGGGGDGGGGGGGGGGCGGGGG?>FCD7AEGGGGGGCAFCFGGGGGGGGGGGGGGG@FFGGGGCGGGFFFFCGFG>FGEEGGGGGFGGGGGEECEEE*CCEGFGDEGG97CF7CFEECGGGG+;@EGE8CEEGCED38EGF+<F6=CEE75*/98F7CFGGGGC5)/*20<<DEG)*1*=@997FEF359=F*))).))
@M03506:14:000000000-AKVR1:1:1101:5330:5984 1:N:0:31
CGAACTCCTACGGGAGGCAGCAGTCGGGAATTTTGGGCAATGGGCGCAAGCCTGACCCAGCAACGCCGCGTGAAGGATGAAATCCCTCGGGATGTAAACTTCGCAAGAACGGGAAGAATAAGTAAGGGTTAATATCTCTTACGATGACGGTACTGTTTGAAAGCTCCGGCTAACTCCGTGCCAGCAGCCGCGGTAATACGGGGGGAGCAAGCGGTGTTCGGATTTACTGGGCGTAAAGGGCGCGTAGGCGGCCACCGCAAGTCGACTGTGAAATCTCCGGGCTTAAACAGGAAAGGTCTGC
+
CCCCCGGGGGDGGGECECFCEEF@EGEDGGFFFDGC7<FGGGGGGEGGGGFEFGGGGGGG8@EFGGEGDDFDGGGGF=EFGGGGGDG8F7:::BBFGFGEGGEGG:FFFG:FECGGF<A<<<B9EA<A<FFF9F==@@EC<FGFDDFDG:@<FEF83@<FEGGGGG7**>FE:D9FFD@::F9F>FCB,*=ED4CGFCG5*585CCECFFG8C*2*/2+/*;/;CG+<C+5*:78;*:>E*7CGC*5C+7:C5*:C=DCCE<CEC35>3:<4***22=3<)8)*+1*0-2)(.))89?9?*
@M03506:14:000000000-AKVR1:1:1101:20196:5988 1:N:0:31
CGAACTCCTACGGGAGGCAGCAGTCGAGAATTTTTCTCAATGGGGGAAACCCTGAAGGAGCGACGCCGCGTGGAGGATGAAGGTCTTCGGGTTGTAAACTCCTGTCATTTGGGAACAAGGTGTGCGCGTTAACTGCGCGCGCATGGATAGTACCAGAAGAGGAAGAGACGGCTAACTCTGTGCCAGCAGCCGCGGTAATACAGAGGTCTCAAGCGTTGTTCGGATTCATTGGGCGTCAAGGGTGCGTAGGCGGCGCGGTAGGTCGGGTGTGAAATTTCGAGGCTTAACTTCGAAACTGCAT
+
CCCCCGGGGGGGGGGGGGGDGGGGGGGGGGGFGGGFFGGGGGGGGGDGGGGGGGGCFDGGGGGGGG:CEGGGGEFGGGGGGGCFGGFFFGGGGGGGGCFFGGGGGGFG9FE?=FEGF@FGGGFGFFGGGGGGFF9FCF+CCGEE*<BEGGFFFGFGFFFGGC7>B:AFGGCC@CFGEF?CFGGFA7B7CFGGGGGCEGF99AGF?CECC+<::6>1*12CE5E88>C<C+A+8::E*;5<65CD5EADD5C5CE=DE>9/:5?+7CEG5C=4:0>7C9<F55B=6?7*:C?35.8:@?*7/
@M03506:14:000000000-AKVR1:1:1101:20062:5990 1:N:0:31
CGAACTCCTACGGGAGGCAGCAGTCGAGAATTTTTCTCAATGGGGGAAACCCTGAAGGAGCGACGCCGCGTGGAGGATGAAGGTCTTCGGGTTGTAAACTCCTGTCATTTGAGAACAAATTGGACGCAGTAACTACGCGTCCATTGATAGTATCAGAAGAGGAAGGGACGGCTAACTCTGTGCCAGCAGCCGCGGTAATACAGAGGTCCCAAGCGTTGTTCGGATTCATTGGGCGTAAAGGGTGCGTAGGTGGCGCCGTATGTGGGGTGTGAAATTTCGGAGCTTAACTCCGAAACTGCAT
+
CCCCCGGGGGGGGGGGGGGGGGGGGGGGGGGGGGGGGGGGGGFGGGGGGGGGGFGGGFFFGGGGGGGGGGFGGGGGGGGGCGFFGGGGGGGGGGGGGGGGFGGGGGGGGGGGGGGGGGFGGGGFGGGGGGGGGGGFGGGGGDGGFGGGGGGGGGGG?<FCFGGGGGGFGGDCFFGGGGGGGGGGGGGFFGGGGGGGEEGGFGGC@@FBFGGGGGD5;ECFGGGEEEGGGGGFGGGGGG5FFCFGGGECGGGCCFGDE>GC*::+CGGGGDE47::97=FG35@CE?77:09(.)006=?61
@M03506:14:000000000-AKVR1:1:1101:8124:5990 1:N:0:31
CGAACTCCTCCGGGAGGCAGCAGTGGGGAATTTTGCGCAATGGGGGAAACCCTGACGCAGCAACGCCGCGTGGAGGATGAAGCCCCTTGGGGTGTAAACTCCTTTCGACCAAGACGATAATGACGGTACTGGTGGAAGAAGCACCGGCTAACTCTGTGCCAGCAGCCGCGGTAATACAGAGGGTGCAAGCGTTGTTCGGAATTATTGGGCGTAAAGGGCGCGTAGGCGGCGCCACAAGTCACCTGTGAAATCTCTGGGCTTAACTCAGAGCCTGCAGGCGAAACTGTGGTGCTGGAGTATG
+
CCCCCGGGG<EGGGGGGGGGGGGGGGGGGGGGGGGGGGGGGGGGGGGGGGGGGGGGGGGGGGGGGGGGGGGGGGGGGGGGGGGGGGGGGGGGGGGGGGGGGGGGGGGGGGGGGGGGGGGGGGGGGGFGGGGGGGGGGGGGGGGGGGGGGEFGGGGGGGGGGGGGGGGGGGGGGGGGGGGFGGGGGGGGGGGCCF:FGEGE>FGG?FECGGGGGGGGC=EGEGGGGGGGEGGG*:CCGFCCFEF?CFGGFFFGCG?DFFFFG?CG?C?FGGGFGFGGF@GG355=A?FF?FFBFFFFF?@@B
@M03506:14:000000000-AKVR1:1:1101:8414:5993 1:N:0:31
CGAACTCCTCCGGGAGGCAGCAGTGAGGAATCTTCCACAATGGACGAAAGTCTGATGGAGCGACACCGCGTGCGGGATGAAGGCCTTCGGGTCGTAAACCGCTTTTTCGTGGGAATACTTCGAATGTACCACAAGAATAAGTCACGGCTAATCACGTGCCAGCAGCCGCGGTAATACGTGAGTGGCAAACGTTATCCGGAATTACTGGGCGTAAAGCGTCCGTAGGGGGTATGGTAAGTGCAATGTTAAACATGCCGGCTCAACCGGTATTCGCATTGTAGACTGCTATGCTTGAGGTATG
+
CCCCCGGGG@FGGGGGGGGGGGGGGGGGGGGGGGGGGGGGGGGFGGGGGGGGGGGGGGGGGGGGGGGGGGGGGGGGGGGGGGGGGGGGGGGGGGGGGGGGGGGGGGGGGGGGGGGGGGGGGGGGGGGGGGGGGGGFGGGGGGGGGGGGGGGGGGGGGGGGGGGGGGGGGGGGGGGGGGGGGGGGGGGGGGGGGFFFGGGDGGGGGGGGGGGDEGCFFGG5EE8AEGGGGDEFFGGGGGGGG?<+<?FFGGGGCEFFGFG:EGGGGCGDEGGFG<5EGFGGG4=9C;F=)0*.=?@FF@F=<
@M03506:14:000000000-AKVR1:1:1101:21583:5994 1:N:0:31
CGAACTCCTACGGGAGGCAGCAGCAAGGAATCTTGGGCAATGGACGAAAGTCTGACCCAGCGACGCCGCGTGAGGGATGAAGGCCTTCGGGTCGTAAACCTCTTTTGCGGGGGAAGAAGATCTGACGGTACCCCGCGAATAAGCCACGGCTAACTACGTGCCAGCAGCCGCGGTAATACGTAGGTGGCAAGCGTTGTCCGGATTTACTGGGCGTAAAGGGCTTGTAGGCGGTTTGTTAAGTCTGGTGTGAAATCTCCCGGCTCAACCGGGAGGGGTCATCGGATACTGGCAGACGTGAGAC
+
BCCCCGFGG9F@FG@CGGGGGGGGGGD@GFGEGGG@CCCFFGGGGGGGGEGGEEFF@FG8FFEGGGEDFE>FFEFGGGEFFGGC@FFEGGGGGGEGGGGCGGGGGGGGEGGGGGGGGGGGGDFFGCEEF7FA@FGDGGGGGG<AFFFGDFGGGGGFFGFFGFGGGGGGGGGGG8>EFFGGFGGGGGGGGGGGG;?EC79>EDG5ACCC?CGGGGCEFDGCEC@EF+0<<EEEE5?8*CFFGGGFFFG5=0C97:?F7.9DEEDGGF6CGG*7CD):*<>C<@>*A):9)C:?;>).))./*
@M03506:14:000000000-AKVR1:1:1101:10850:6026 1:N:0:31
TGAACTCCTACGGGAGGCAGCAGTCGGGAATTTTGGGCAATGGGCGAAAGCCTGACCCAGCAACGCCGCGTGAAGGATGAAATCCCTCGGGATGTAAACTTCGCAAGAATAGGAAGAATTAGTAGGGGCTAATACCCCTATGATGACGGTACTATTTGTAAGCTCCGGCTAACTCCGTGCCAGCAGCCGCGGTAATACGGGGGGAGCAAGCGTTGTTCGGATTTACTGGGCGTAAAGGGCGCGTAGGCGGTAGCACAAGTCAGTTGTGAAATCTCCGGGCTTAACTCGGACAGGTCAAATG
+
CCCCCGGGGGFGGGGGGGGGGGGGGGGGGGGGGGGGGGGGGGGGGGGGGGGFGEGGGGGGGGGGGGGGGGGGEFGFGGGGGGGGGGGGGGGGGGGFGGGGGGGGGGGGGGGGGFGGGFFGGGGGC<CFGGGGGGFFGGDFFC,B<<D7FGC:3@9EGF3@FCC,,@CF7B>F?C3<>D1:FFFFD@7>714C*=;@9BGGGGGGC?C*88/*2AE>CC8C*/8<7CC+CC/?8=EEFGG*1:EE*2CC8=55*<+:;5**3<>:C7<*023*220<95<))80<+*2.3<)7F@/)09*96
@M03506:14:000000000-AKVR1:1:1101:15671:6046 1:N:0:31
CGAACTCCTACGGGAGGCAGCAGTGGGGAATTGTTCGCAATGGGCGCAAGCCTGACGACGCAACGCCGCGTGGAGGATGAAGACCTTCGGGTCGTAAACTCCTTTCGATCGAGACGAACGGCTTCCGGGTGAACAATCCGGAAGAGTGACGGTACCGAGAGAAGAAGCCCCGGCTAACTCCGTGCCAGCAGCCGCGGTAATACGGGGGGAGCAAGCGTTGTTCGGATTTACTGGGCGTAAAGGGCGCGGAGGCGGCCACCGCAAGTCGATTGTGAAATCTCCGGGCTGAACCCGGAAAGGG
+
CCCCCGGGGFGGGGGGGGGGGGGGGGGGGGGGGGGGGGEGGGGGGGGGGGGGGGGGGGGGGGGGGGGGGGGGGGGGGGGGGGGGGGGGGGGGGGGGGGGGGGGGGGGGGGGGGEGGGGGGGGGGGGGGGGGGGGGGGGGGGGGGGGGGGGGGGGGGGGGGGFGGGGGGGGGGGGGGGGGGGGGGGGFGGGGFG8EGGEEGFFGGGGGGGGGGGC85E/;C8C7CC*;50@CFFGGGG:<EFGGGAEGG*:CGGGGGE)5CGG:*:;CD=99:7CCF>6?:C=DGGFG)17?(.7>3)7>F5
@M03506:14:000000000-AKVR1:1:1101:15425:6062 1:N:0:31
CGAACTCCTACGGGAGGCAGCAGTCGGGAATTTTGCCCAATGGACGAAAGTCTGAGGCAGCAACTCCGCGTGAGGGACGAAGGCCTTCGGGTCGTAAACCTCTTTTCTCAGGGAAGATACAAGACGGTACCTGAGGAATAAGCCACGGCTAACTACGTGCCAGCAGCCGCGGTAATACGTAGGTGGCGAGCGTTGTCCGGATTTACTGGGCGTAAAGAGCGCGCAGGCGGCTGGTCAAGTCCGATGTGAAAGCTCCCGGCTTAACTGGGAAATTGCATCGGAAACTGATCGGCTGGAAGGT
+
CCCCCGGGGGGGGGGGGGGGGGGGGGGGGDGGGGGGGGGGGGGGGGGGGGGGGGGGGGGGGGGGGGGGGGGGGGGGGGGGGGGGGGGGGGGGGGGGGGGGGGGGGGGGGGGGGGGGGGGGGGGGGGGGGEGGGGGGGGGGGGGGGGGGGGGGGGGGFGGGGGGGGGGCFGGGGGGGGFGGGGGGGGGGGDGGGCGGGGGGGGDCGGCCEGGGGGGGGGGGGDGGDGGGGGGGGGF979CE7C55AE*:?FG?*+<CFFGG=E4?+:?*=9E>FDCFC?CDG@)*0*:7<FFFEFD>@45@/
@M03506:14:000000000-AKVR1:1:1101:15898:6066 1:N:0:31
CGAACTCCTACGGGAGGCAGCAGTCGGGAATTTTGGGCAATGGGCGAAAGCCTGACCCAGCAACGCCGCGTGAAGGATGAAATCCCTCGGGATGTAAACTTCGCAAGAATGGGAAGAATTAGCGAGCGCTAATACCGCTCGTGATGACGGTACCATTTGTAAGCTCCGGCTAACTCCGTGCCAGCAGCCGCGGTAATACGGGGGGAGCAAGCGTTGTTCGGATTTACTGGGCGTAAAGGGCGCGTAGGCGGCCAGCGCAAGTCAGTTGTGAAATCTCCGGGCTTAACTCGGAAAGGTCAAC
+
CCCCCGGGGGGGGGGGGGGGGGGGGGGGGGGGGGGGGGGGGGGGGGGGGEGGGFGGGGGGGGGGGGGGGGGGDGGGGGGGGCGGGGGGGGGGGGGGGGGGGGGGGGGCFGGGGGGGGGGGGGGGGGGGGGGGGGGGDGGGGGGGGGGGGGGGGGGGGGGGGGGGGGGGGGGGGGGGGGGFDGGGGGGGGGGGGGDFDFGGDEGGDGGGGGGGGGGGGGGEGGGGGGGGGFGGGEGGFF*;EGGGGGGDGGGGD5=FE>DGGGGFF0<CFGFFFFFFDFGGGFFFFFGB>GFF@D;86/9=6
@M03506:14:000000000-AKVR1:1:1101:27139:6068 1:N:0:31
CGAACTCCTACGGGAGGCAGCAGTAGGGAATCTTGGACAATGGGCGAAAGCCTGATCCAGCGACGCCGCGTGGGGGACGAAGGCCCTCGGGTTGTAAACCCCTGTTGTTGGGAAAGAAGCCGGCCTTTCGGGGTCGGTGACGGTACCCAACGAGGAAGCCCCGGCTAACTACGTGCCAGCAGCCGCGGTAAGACGTAGGGGGCGAGCGTTATCCGGATTCACTGGGCGTAAAGGGCGCGCAGGCGGCTAGGAAAGTCCGGCGTGAAATCCAACGGCTGAACGGTGGAACTGCGTCGGATAC
+
CCCCCGFFGEGGGGGGGGGGG8FGGGGGFFGGGGGFGGGGGGGGFGGGGGGGGGGGGDFFGGGGDGGE7>FFGGGDGG:CEGGG<C==>FFF=FEGCEEAFED<DGGDFDFGGGGGFFD<FCF@C@CFFEFE@5FE>>FEFFGFF>,CEFFGFGD7<BC7<<:FCCEGGGFF7:2=42FFFFFGGDE>CC8CCGGG55ECEGDC?E*2?58*<+*/;**0+<9CFFCC:5*;FFD8ED3*5CEG*>E)***+23=:+*95:>DG*9F*+2+/*197C)9*7)7:>DD42>F)7<BF35@B)
@M03506:14:000000000-AKVR1:1:1101:6889:6091 1:N:0:31
CGAACTCCTACGGGAGGCAGCAGTGGGGAATTGTTCGCAATGGGCGCAAGCCTGACGACGCAACGCCGCGTGGAGGATGAAGACCTTCGGGTCGTAAACTCCTTTCGATCGAGACGAATGGCCTTCGGGTGAACAATCCGGAGGAGCGACGGTACCGAGCGACGAAGCCCCGGCTAACTCCGTGCCAGCAGCCGCGGTAATACGGGGGGAGCAAGAGTTGGTCGGATTTACGGGGCGCAAAGGGCGGGTAGGCGGCCGCTGGAAGACGATTGTGAAATGTGCGGGCTTTACCCGGCAAGGG
+
CCCCCGFDG9<@@FGEGGGC@CFDFFCF,@EDEEFFEFEE7ECGGGGDECGGF<FGEFD7FF7E:FFEEFFCEGGGEGGGFDCFEECEF?:FFGCCFGFGG@EGADFF93>BFFFFDGEG8D8=DF7CFCGFCGFG<FDFD>FG@F7C>CC:FF:FG7C*<:*44<FG7<FC5:C8<::<<CCC8C7@50:CCC*::?*2<FAEGC>EGE58*:E*:0+2+/3:**;EFGG**7C5E*9*7<67*:CDC5:5CCC3:)1):*107**9*1*00:::C422**055)17(??A)57)..).)
@M03506:14:000000000-AKVR1:1:1101:9991:6119 1:N:0:31
CGAACTCCTACGGGAGGCAGCAGTGGGGAATTTTGCGCAATGGGGGAAACCCTGACGCAGCAGCGCCGCGTGGAGGATGAAGTCCCTTGGGACGTAAACTCCTTTCGACCCGGACGATAATGACGGTACGGGTGGAAGAAGCCCCGGCTAACTTCGTGCCAGCAGCCGCGGTAATACGAGGGGGGCAAGCGTTGTTCGGAATTATTGGGCGTAAAGGGCGCGTAGGCGGTGCGGTAAGTCACCTGTGGAATCTCCGGGCTTAACTCGGTGCCTGCAGGCGAAACTGCCGTGCTTGAGTGTG
+
CCCCCGGGGGGGGGGGGGGGGGGGGGGGGGGGGGGGGGEGGGFGGGGGGGGGGGGGGGGGGGGGGGGGGGGGGGGGGGGGGGGGGGGGGGGGGGGGGGGGGGGGGGGGGGGGGGGGGGGGGGGGGGGGGGGGGGGGGGGGGGGGGGGGGFGGGGGGGGGGGGGGGGGGGGGGGGGGGGD7FGGGGGGGGGGEEEGGGGGGEGFGGGFGGGGEEEFGGGGGGGGGGGGGGGGDECC*:CFGF?EGGGGGGGGGGGGCG:DGGDCF7FGG*9E)>CFGGFDCC>@EC467>CEFFFF>FFF98
@M03506:14:000000000-AKVR1:1:1101:18873:6119 1:N:0:31
CGAACTCCTACGGGAGGCAGCAGCTAGGAATCTTGGGAATGGGCGAAAGCCTGACCCAGCAACGCCGCGTGGGCGATGAAGGCCTTCGGGTCGTAAAGCCCTTTTGCAGGGGAAGATGATGACGGTACCCTGCGAATAAGCCACGGCTAACTACGTGCCAGCAGCCGCGGTAATACGTAGGTGGCAAGCGTTGTCCGGATTTACTGGGCGTAAAGGGCGTGCAGGCGGTTGGTTAAGTCCAGGGTGAAAGCTCCCGGCTCAACTGGGAGAGGTCCTTTGATACTGGCCGCCTTGAGGGAGG
+
CCCCCGGGGGGGGGGGGGGGGGGGGDFGFGGGGGGGGGGFFGGGGGGGGGGGGGGGGGGGFFGGGGGGCGGGGGGEGGCAFFGGGGGGGGGGGGGGGGGGGGGGGGGCFGEG>FGEGGGGGGGGGGFGCFGGGGGGGDFGGGGGGGGG@FEGFGDGGGGGGGGGFGGGGGC:7FFGGFFGGGGGGCFGGGGGGGGGGD*BEGFGGCC*@EEGC8F?CCEE58CFFGGGEGGGEGG+:FGD:CGE=ECGCCFGG6=D5>3CC6C:CFC<E*:>GG7EF*0*:=FGGFGFB)5256*94>35;
@M03506:14:000000000-AKVR1:1:1101:10358:6122 1:N:0:31
CGAACTCCTACGGGAGGCAGCAGTGGGGAATTTTGCGCAATGGGGGAAACCCTGACGCAGCAACGCCGCGTGGAGGATGAAGTCCCTTGGGACGTAAACTCCTTTCGACCCGGACGATAATGACGGTACGGGTGGAAGAAGCCCCGGCTAACTTCGTGCCAGCAGCCGCGGTAATACGAGGGGGGCAAGCGTTGTTCGGAATTATTGGGCGTAAAGGGCGCGTAGGCGGTGCGGTAAGTCACCTGTGAAATCTCCGGGCTTAACTCGGAGCCTGCAGGCGAAACTGCCGTGCTTGAGTGTG
+
CCCCCGGGGGGGGGGGGGGGGGGGGGGGGGGGGGGGGGGGGGGGGGGGGGGGGGGGGGGGGGGGDGGGGGGGGGGGGGGGGGGGGGGGGGGGGGGGGGGGGGGGGGGGGGGGGGGGGGGGGGGGGGGGGGGGGGGGGGGGGGGGGGGGGGGGGFGGGGGGGGGGGGGGGGGFGGGGGGGGGEGGGGGGGGGGGGGGGGGEGGGGGGGGGGGGGCFGDEGGGGGGGGGGGGGGGGGG5CFGFFEFGGGGGFEGDFFGE>GGGGGFGGGDGGG5C5CCFFGGD3>GGFDFFGFF3FF599=FF
@M03506:14:000000000-AKVR1:1:1101:27625:6127 1:N:0:31
CGAACTCCTACGGGAGGCAGCAGTCGGGAATTTTGGGCAATGGGCGCAAGCCTGACCCAGCAACGCCGCGTGAAGGATGAAATCCCTCGGGATGTAAACTTCGCAAGAACGGGAAGAATAAGTCTGCGCGAATAGCGCAGGCGATGACGGTACTGTTTGTAAGCTCCGGCTAACTCCGTGCCAGCAGCCGCGGTAATACGGGGGGAGCAAGCGTTGTTCGGATTTACTGGGCGTAAAGGGCGCGTAAGCGGCCACTGCAAGTCAGTTGTGAAATCTACGGGCTTAACTCGGAAAGGTCAAC
+
CCCCCFGGGGFGGGGGGGDGDGGFGFGGFGGGGGGGGGGGGGGGGDGGGGGFGFFGGGGGGGGAEGGGGGGGGGGGGGGGGGGAFGGGGGGDGGDFGDFCFGGGGCGFGGGGGGEGGGGGGGGGGGGGCCGGGGGFGGGGEGGGGGFFEFECF,,3@FFGGFGD3?CGGGGCA:>F,=F@*CFFFGGD8FGGGCCEGFDFGGGC?:ECF;FGG5*:;*3:C*;/<0::FGGGGGEEGGGGGGDG5E:79CGG9E:CF4**<:>9CC770C7=CG>+*17393):<9>*.9>95)0;*97*1
@M03506:14:000000000-AKVR1:1:1101:6079:6140 1:N:0:31
CGAACTCCTACGGGAGGCAGCAGTGGGGAATTGTTCGCAATGGGCGCAAGCCTGACGACGCAACGCCGCGTGGAGGATGAAGGTCTTCGGATTGTAAACTCCTGTTGCCCGGGACGAAACGCTCCGACCTAACACGTCGGAGCTTGACGGTACCGGGTGAGGAAGCCCCGGCTAACTCTGTGCCAGCAGCCGCGGTAATACAGAGGGGGCAAGCGTTGTTCGGAATTACTGGGCGTAAAGGGCGCGTAGGCGGCCTTCTAAGTCGAACGTGAAATCCCCGGGCTCAACCCGGGAACTGCGT
+
CCCCCGGGGGGGGGGGGGGGGGGGGGGGGGGGGGGGGGGGGGGGGGGGGGGGGGGGGGGGGGGGGGGGGGGGGGGGGGGGGGGGGGGGGGGGGGGGGGGGGGGGGGGGGGGGGCFGGGGGGGDGGGGGGGGGGGCFGGGGEGGGGGGGGGGGGGGGGGGGGGGGGGGGGGGGGG?FGGGGGGGGGGGGGGGGGGGGGCGGGGGGDFGEGEC;CCG8EECGGGGGGGGGGGGG=5C:7EGGGGGGGGEGEG?*>>E<<97:+<>EEDGGEGG:5>FF*79DDFF*:/=):GEFEE@>FFF3.
@M03506:14:000000000-AKVR1:1:1101:5750:6155 1:N:0:31
CGAACTCCTACGGGAGGCAGCAGTTAGGAATCTTGGGCAATGGGCGAAAGCCTGACCCAGCGACGCCGCGTGGGTGATGAAGGCCCTCGGGTCGTAAAGCCCTTTTGCACGGGAAGATAATGACGGTACCGTGCGAATAAGCCCCGGCTAACTACGTGCCAGCAGCCGCGGTAATACGTAGGGGGCGAGCGTTGTCCGGATTTATTGGGCGTAAAAGGCTTGTAGGTTGCCACGCCAAGTCGGATGTGTAATCTCCCGGCCCAACTGGGAGGGGTCATGTGATACCGGCGGGTCCGGGGCC
+
CCCCCGGGGGGGGGGGGGGGGGGGGGGGGGGGGGGGGGGGGGFGGGGGGGGGGGFGGGGGGGGGGGGDGGGGGGFGFGGGGGGGGGGGGGGGGGGGGGGGGGGGGGGGGGGGGEGGGGGGGGFFFGGGGGEGFGGGGGGGCEFGEDEGCEFGGGGGGGDGFGG?FGGCC7FFFEGGGGGGGGGGDGGGGGGG58:C@;5*;C6?EFCEFFGCCGGGF*/<:887<70+;CF7CG587:5AE2**7CCFG7AF>+0>FF:C*:9*:0<<52:@9C*:*1*0**1020152<5()0)0)7>53
@M03506:14:000000000-AKVR1:1:1101:10142:6156 1:N:0:31
CGAACTCCTACGGGAGGCAGCAGTCGGGAATTTTGGGCAATGGGCGCAAGCCTGACCCAGCAACGCCGCGTGAAGGATGAAATCCCTCGGGATGTAAACTTCGCAAGAATGGGAAGAATTAGTAGGGGCTAATACCCTCTATGATGACGGTACCATTTGTAAGCTCCGGCTAACTCCGTGCCAGCAGCCGCGGTAATACGGGGGGAGCAAGCGTTGTTCGGATTTACTGGGCGTAGAGGGCGCGTAGGCGGTCAGCACAAGTCAGTTGTGAAATCTCCGGGCTTAACTCGGAAAGGTCAAC
+
CCCCCGGGGGGGGGGGGGGGGGGGGGGGGGGGGGGGGGGGGGGGGGGGGGGGGGGGGGGGGGGGGGGGGGGGGGGGGGGGGGGGGGGGGGGGGGGGGGGGGGGGGGGGGGGGGGFGGGGGGGGGGGGGGGGGGGGGGGGGGGGGGGGGGGGGGGGGGGGGGGGGGGGGGGGGGGGGGGGGGGGGGGFGDFGGGGDGGFFGGGGGGGGGG6EGGGGGGFGGGGEGGGGGGGGGGGGGDGGGGGGGGGCDGGCCDEGGGFD*597+ACFGGCGFGGGFFFGDGF)56@FFBG:>E35FFFF@?
@M03506:14:000000000-AKVR1:1:1101:17465:6156 1:N:0:31
CGAACTCCTACGGGAGGCAGCAGTGGGGAATATTGCGCAATGGGCGAAAGCCTGACGCAGCATCGCCGCGTGAGTGATGAAGGCCTTCGGGTCGTAAAGCTCTGTCGGAGGGAACGAATGCTCTTGAGGTTAATAGCCTTGAGAAGTGACGGTACCCTCAAAGGAAGCACCGGCTAACTCTGTGCCAGCAGCCGCGGTAATACAGAGGGTGCGAGCGTTGTTCGGAATCATTGGGCGTAAAGGGCGTGTAGGCGGTTTGTTAAGTCATGTTTGAAATCCCTCGGCTCAACCGGGGAAGGAC
+
CCCCCFGFDGGGCFGEGGGGGGGGGGGGGGGCFCEGDGGGGGGGGGDEGGGGGGGGGGGGGGGGGGGGEFFFEGGGGGFFFFGGFFGFGGGGDGGFGGFGGGCEGGGCGEGGFGGGGGGGFEEAFBFF@FFFFGGGGGGGCA<7CFGGGFGGEGGDGGGDGFGGGGDFGGGGGEGD<FGF9FFDFGE@FFGGGGD@EGCEFFF9>98:*=8881:*?C8?EFGGG*/;C+2+7AEEG:C8=FC5CCE<EFFGGGCDC5<DF+*+37:*+0+/0*C+2=*02)87C5**.0>>)05.>:>@)
@M03506:14:000000000-AKVR1:1:1101:7585:6175 1:N:0:31
CGAACTCCTACGGGAGGCAGCAGTGGGGAATTTTGGACAATGGGGGAAACCCTGATCCAGCCATTCCGCGTGAGTGAAGAAGGCCTTCGGGTTGTAGAGCTCCTTTGTCCGGAACGAAACGGGTAGCGTGAATATCGCTGCCTACTGACGGTACCGGAAGAATAAGCACCGGCTAACTACGTGCCAGCAGCCGCGGTAATACGTAGGGTGCGAGCGTTAATCGGAATTACTGGGCGTAAAGCGTGCGCAGGCGGTTTTGTAAGCCAGATGTGAAATCCCCGGGCTCAACCTGGGAATGGCC
+
CCCCCGGGGGGGGGGGGGGGGGGGGGGGGGGGGGGGGGGGGGGGGGGGGGGGGGGGGGGGGGGGGGGGGGGGGGGGGGGGGGGGGGGGGGGGGGGGGGGGGGGGGGGGGGGGGGGGGGGGGGGGGGGGGGDGGGGGGGGGGGGGGGFGGGGEGGGGGGGGGGGGGGGGGGGGGDEGGGGGGGGGGGGFFGGGGGGGGGDFGF8+CFEDEEGGEGGGEGGGGFGGGGGGGGGFGGDDGEDCFFGGGGGGE=EGGG5C85CGDFGGFGGGCFGF7D7:7/>DD>DEEFGFFC)(7>)?F@F40
@M03506:14:000000000-AKVR1:1:1101:22284:6181 1:N:0:31
CGAACTCCTACGGGAGGCAGCAGTGGGGAATTTTGGGCAATGGGCGAAAGCCTGACCCAGCAACGCCGCGTGAGGGAGGAAATCCTTCGGGATGTAAACCTCACAAGCAAGGGAAGAGAGCTCAGGGCCGAATAAGCTTTGAGTCCGACGGTACCTTGCGTAAGCCACGGCTAACTACGTGCCAGCAGCCGCGGTAAGACGTAGGTGGCAAGCGGTGTGCGGAATTATTGGGCGGAAAGGGCGCGTAGGCGGCTTGCTAAGTCGGGTGTGAACGCCCGGGGCGCAACCCCGGAGAGTCGAC
+
CCCCCGGGGGGGGGGGGGGGGGGGGGGGFGGGGGGGGGGGGGGGGGGGGGGGGGGGGGGGGGGGGEGGGGEGGGGGGGGGGGCECEFGGGGDGGEFFFFGFGGGGGGCGGGGG8<:BFGG7?<FFFFGGGDGGFGGGGFGG,@FGDFCFGGGGDGGD,DCCFCC@BFF@ECFGGCFFFGCFFCFGGFGCECG7F**=+4?ECCCEGGG*2@8*A*;8;/<EE*8*<@FC<CGCE52>EGFEEE=EGE5EGGGD5*)27::F9CEG):7:>+/*1//1)5CD>./:>3.8572)0.509>))
@M03506:14:000000000-AKVR1:1:1101:13014:6189 1:N:0:31
CGAACTCCTACGGGAGGCAGCAGTGGGGAATCTTGCGCAATGGGCGAAAGCCTGACGCAGCAACGCCGCGTGGGGGATGAAGGCTCTCGGGTTGTAAACCCCTTTCAGCAGGGACGATTATGACGGTACCTGCAGAAGAAGGACCGGCCAACTACGTGCCAGCAGCCGCGGTAATACGTAGGGTCCAAGCGTTGTCCGGATTCACTGGGCGTAAAGGGCGCGCAGGCGGCTACGTAAGTCCGGCGTGAAATCCCATGGCTTAACTGTGGAACTGCGTCGGATACTGCGTTGGCTCGAGTGT
+
CCCCCGGGGGGGGGGGGGGGGGGGGGGGGGGGGGFFFGGGGGFGGGGGGGGGGGGGGGGGGGGGGGGGGGGGGGGGGGGGGGGGEGGGGGGGGGGGGGGGGGGGGGAFGGGGGGGG>FFFGGGGGGGGG<FGGGGDCCFFGGGGGGGGG7FFGCGEGGCFFCFFGGGGGGCFG<?FFFGGGGG:FCF;CGG;CEGGFEEEEGGFG+9@5>CEGECF7E5CEG*::8*8?EEC6*;CCGDCFG5EEEG38+AF4<FGGFF45<CG7*3CE*+99CFGDBD39)8E?@F)(/)4)900)01)*
@M03506:14:000000000-AKVR1:1:1101:14872:6195 1:N:0:31
CGAACTCCTACGGGAGGCAGCAGTCGGGAGTTTTGGGCAATGGGCGCAAGCCTGACCCAGCAACGCCGCGTGAAGGATGAAATCCCTCGGGATGTAACCTTCGCAAGAACGGGAAGAATAAGTCTGCGCGAATAGCGCAGGCGATGACGGTACTGTTTGTAAGCTCCGGCTAACTCCGTGCCAGCAGCCGCGGTAATACGGGGGGAGCAAGCGTTGTTCGGATTTACTGGGCGTAAAGGGCGCGTAGGCGGCCACTGCAAGTCAGTTGTGAAATCTCCGGGCTTAACTCGGAACGGTCAAC
+
CCCCCGGGGGGGGGGGGGGGGGGGGGGGGGGGGGGGGGGGGGGGGGGGGGGGGGGGGGGGGGGGGGGGGGGGGFGGGGGGGGFGGGGGGGGGGGGGGGGGGGGGGGGGGGGGGBEGGGGGGGGGGGGGGGGDGGGGGGGGGGFGGGGGGGGGGGGGDGGGGFGGCCGCGGGGGGGGGGGGGGGGGGGGGGGGGEEECFGGGGGGGGGGG6CCEEEGGGGEED*CFEGGGGGGGE==EFGDEGGG5CEGEEEGDGEGGFGCGGGGC:EFFG?F*:DFFFGGC>:=69C@AD)35)8>;DEF4
@M03506:14:000000000-AKVR1:1:1101:6188:6199 1:N:0:31
CGAACTCCTACGGGAGGCAGCAGTGGGGAATCTTGCGCAATGGGCGAAAGCCTGACGCAGCAACGCCGCGTGCGGGACGAAGGCCTTCGGGTTGTAAACCGCTTTCAGCAGGGACGAACATGACGGTACCTGCAGAAGAAGCCCCGGCCAACTACGTGCCAGCAGCCGCGGTAATACGTAGGGGGCGAGCGTTGTCCGGATTTATTGGGCGTAAAGAGCTCGTAGGCGGTTTGGCAAGTCGGGTGTGAAAACTCCGGGCTCAACTCGGAGACGCCACTCGATACTGCCATGACTCGAGTCC
+
CCCCCGGGGGGGGGGGGGGGGGGGGGGGGGGGGGGGGGGGGGGGGGGGGGGGGGGGGGGGGGGGGGGGGGGGGGGGGGGGGGGGGGGGGGGGGGGGGGGGGGEGGGGGGGGGGGGGGGGGGGGGGGGGGGGGGGGGGGGGGGGGGGGGGGGGGGGGGFFGGGGGGGGGGDGGGEGGGGGGGGGGGGGGCEGGGGGGGGGGDGGGGFGGGGGGGGGGDEEGGGGEFCGGGGGGGGGGFGG<2C55CCEGGFFFG67<EFGGG+76<CGC=DE><DD*9?FC57>EGFGFFGFFFF?>57?FF
@M03506:14:000000000-AKVR1:1:1101:19774:6200 1:N:0:31
CGAACTCCTACGGGAGGCAGCAGTAGGGAATATTGGACAATGGGCGAAAGCCTGATCCAGCGACGCCGCGTGAGGGATGAAGGCCTTCGGGTTGTAAACCTCTGTTGTTGGGAAAGAAGCCGGGTGCATAACCCGGTGACGGTACCCAACGAGGAAGCCCCGGCTAACTACGTGCCAGCAGCCGCGGTGAGACGTAGGGGGCGAGCGTTATCCGGATTCACTGGGCGTAAAGGGCGCGTAGGCGGTTACGTAAGTCCGATGTGAAAAGTAACGGCTCAACTGTGATCGTGCATCGGATACT
+
CCCCCGGGGGGGGGGGGGGGGGGGGGGGGGGGGGGGGGGGGGGFGGGGGGGGGGGGGGGGGGGGGGGGGGGGGGGGGGGGGGGGGGGGGGGGGGGGGGGGGGGGGGGGFGGGGGGGFGGGGGGGGGGGGDGGGGGGGGGGGGGGGGGGGGGGGGGGGGFGGGGGGGFGGGGGGCGGGGGGGGCGGGGGGGGGGGEGGGGGDCEEGGGGGGFGGGECEEFGGE?FGGGCEG5EGGGGGGGCGEGGG5EGGGFGFG<:C<D3E*:+<?FC+*+07<D*>FGF*<=FFBD>?GFFF4>D>)7?7
@M03506:14:000000000-AKVR1:1:1101:13644:6202 1:N:0:31
CGAACTCCTACGGGAGGCAGCAGTAGGGAATATTGGACAATGGGCGAAAGCCTGATCCAGCGACGCCGCGTGAGGGATGAAGGCCTTCGGGTTGTAAACCTCTGTTGTTGGGAAAGAAGCCGGGTGCATAACCCGGTGACGGTACCCAACGAGGAAGCCCCGGCTATCTACGTGCCAGCAGCCGCGGTGAGACGTAGGGGGCGAGCGTTATCCGGATTCACTGGGCGTAAAGGGCGCGTAGGCGGTTACGTAAGTCCGATGTGAACAGTCACGGCTCAACTGTGATCGTGCATCGGATACT
+
CCCCCGGGFEGGGGGGGGGGDFGGFGGGGGGFGGFGGGGGGGFGGGGGGGGGGGGGGGGGGGGGGGGGGGFEGGGGGGGGGGGGGGGGGGGGGGGGGGGGGG9FFGGGGGGGGGGGGGGGGGGGGGGGGGGGGGGGGGGGGGGGGGGGGGGGGGGGGGD7CCFGGEFGGCGGGGGGGCGGGGGGGGGGGGGGFG8:FGGGEGGGGEEEEG><CEEE5?6C@CFFFFE:85;?FGGGDGD5EGGEC*5>@EFGCCECGB3CGFFFC*:790<9C<)*/1*2*6*<9775.*026BEBE)8?/
@M03506:14:000000000-AKVR1:1:1101:7977:6214 1:N:0:31
CGAACTCCTACGGGAGGCAGCAGTCGAGAATTTTTCTCAATGGGGGAAACCCTGAAGGAGCGACGCCGCGTGGGGGATGAATGGCTTCGGCCCGTAAACCCCTGTCATTTGCGAACAAACCTTTTCCGATAACACCGGAAGAGCTGATTGTAGCGAAAGAGGGAGGGACGGCTAACTCTGTGCCAGCAGCCGCGGTAATACAGAGGTCCCAAGCGTTGTTCGGATTCACTGGGCGTAAAGGGTGCGTAGGCGGTGAGGTAAGTCGGATGTGAAATCTCCGAGCTCAACTCGGAAATGGCAT
+
CCCCCGGGGGGGGGGGGGGGGGGGGGGGFEGGGGGGGFGGGGGGGGGGGGGGGGGGGGGGGGGGGGGGGGGGGGGGGGGGGGGGGGGGGGGGGGGGGGGGGGGGGGGGGGGGGGGGGGFGGGGGGGGGGGCGGGGGGGGGGGGGGGGFFGFGGGGGDGGFGGGGGGGGGGGGGGFGCFFFCFG?FGGGGGGE>EEGGDGGGGGCGGFGGGGF8*1;CEE=FGGCEEGGF<CGGFGEE*<@FE6ECCADGGGEGCGGFFDFFGG7CDGGG<FFGCD+**:CDFFGGFGFDGEF;@>?FF5)1
@M03506:14:000000000-AKVR1:1:1101:10278:6215 1:N:0:31
CGAACTCCTACTGGAGGCAGCAGTAAGGAATATTGGGCAATGGAGGCAACTCTGACCCAGCCATGCCGCGTGGAGGATGAAGGTCCTCTGGATTGTAAACTTCTTTTATATGGGACGAAAAAGGGCTTTTCTAAGTCAACTGACGGTACCATATGAATAAGCACCGGCTAACTCCGTGCCAGCAGCTGCGGTAATACGGAGGGTGCAAGCGTTATCCGGATTCACTGGGTTTAAAGGGTGCGTAGGCGGGTCGGTAAGTCAGTGGTGAAATCTCCGCGCTTAACTTGGAAACTGCCATTGA
+
CCCCCGGGGGGGGGGGGGGGGGGGFFGGGGGGGGGGGGGGGGFFEGGGGGGGGGGGGGGGGGGGGGGGGGGGGGGGGGGGGGGGGGGGGGGEFGGGGGFGGGFAFGGFF?EFGGGGGGCGGCFGGGGGGGGGGGGGGGGGGGGGDGGF:EFGGGFGGGGGGGGGGGGGGDGGGGFGF@CEGGGCFGGGDGGGCFGC9CC5CEGEGGGGGGGGGGGGGGG=EGGGC9C@*53;>+>CGG5?CEGGGD+)8CGGDE:<EFCFFFCEGD50+:EF>CF=*)/9D>@:C8:67C?:FF=F66FB*
@M03506:14:000000000-AKVR1:1:1101:3590:6219 1:N:0:31
CGAACTCCTACGGGAGGCAGCAGTGGGGAATTTTGCGCAATGGGGGAGACCCTGACGCAGCAACGCCGCGTGGAGGATGAAGCTCCTTGGAGTGTAAACTCCTTTCGACCGGGACGATAATGACGGTACCGGTGGAAGAAGCACCGGCTAACTCTGTGCCAGCAGCCGCGGTAATACAGAGGGTGCGAGCGTTGTTCGGAATTATTGGGGGTAAAGGGCGCGTAGGCGGTACGGTAGGTCACCTGTGAAACCTCTGGGCTTAACTCAGAGCCTGCAGGCGAAACTGCCGTGCTGGAGGGTG
+
CCCCCGGGGGGGGGGGGGGGGGGGGGGGEGGGGGGGGGGGGGGGGGGGGGGGGGGGGGGGGGGGGGGGGGGGGGGGGGGGGGGGGGGGGGGGGGGGGGGGGGGGGGGFGGGGGGGGGGGGGGGGGGGGGGGGGGGGGGGGGGGGGGGGGGGGGGGGGGGGGGGGGGGGGGGGGGGGGGGGGGGGGGGGGGG?CEEGGGGGGGEGGGGGC*:CEG+CCGGGGEGDDEGGGGGGGGGGGGGGGF9CGGGGFGGGGGGFGFGGGGGGGG7C77FFGFFFGFGDD:>EFFGFBC:?FFFF>:>)7
@M03506:14:000000000-AKVR1:1:1101:7932:6225 1:N:0:31
CGAACTCCTACGGGAGGCAGCAGTGGGGAATTTTGCGCAATGGGGGAAACCCTGACGCAGCAACGCCGCGTGGAGGATGAAGCTCCTTGGAGTGTAAACTCCTTTCGACCGGGACGATAATGACGGTACCGGTGGAAGAAGCACCGGCTAACTCTGTGCCAGCAGCCGCGGTAATACAGAGGGTGCGAGCGTTGTTCGGAATTATTGGGCGTAAAGGGCGCGTAGGCGGTGTTGTAAGTCACCTGTGAAACCCCTGGGCTTAACTCAGAGCCTGCAGGCGAAACTGCAATGCTGGAGGGTG
+
CCCCCGGGGGGGGGGGGGGGGGGGGGGGGGGGGGGGGGGGGGGGGGGGGGGGGGGGGGGGGGGGGGGGGGGGGGGGGGGGGGGGGGGGGGGGGGGGGGGGGGGGGGGGGGGGGGGGGGGGGGGGGGGGGGGGGGGGGGGGGGGGGGGGGGGGGGGGGGGGGGGGGGGGGGGGGGGGGGGGGGGGGGGGGGGEGEGGGGGGGGEGGFGGGGGCGGGGGGGGGGGGGGGGGEGEGGFGGGGFGFGGGGGGGFDC>EFFGFGGFF=FGGFGFGFF<C>FF><375>CC@FFF7=?=BF>FDF@E
@M03506:14:000000000-AKVR1:1:1101:5975:6230 1:N:0:31
CGAACTCCTACGGGAGGCAGCAGTAAGGAATATTGGACAATGGCCGCAAGGCTGATCCAGCCATGCCGCGTGCAGGAAGAAGGACCTATGGTTTGTAAACTGCCTTTGAACGAGAGAAAACCTCCCTACGTGTAGGGGGCTGATAGTATCGTTAGAATAAGCATCGGCTAACTTCGTGCCTGCAGCCGCGGTAAGACGAAGGATGCAAGCGTTATCCGGATTCATTGGGTTTAAAGGGAGCGTAGGCGGATTGGTAAGTCAGTGGTGAAATCTGTGGGCTTAACCCACAAACTGCCATTGA
+
CCCCCGGGGGGGGGGGGGGGGGGGGGGGGGGGGGGGGGGGGGGGGGGGGGGGGGGGGGGGGGGGGGGGGGGGGGGGGGGGGGGGGGGGGGGGGGGGGGGGGGGGGGGGGGGGGGGGGGGGGGGGGGGGGGGGFFCGGGGGGGGGGGGGGFGGGGGGFGGGGGGGGG7EGGGGGGGGGCGGGGGGGGGGGGEGGGGGGGGGGGGGGGGGGGGGGGGGGEE=88@EFCGFCEGEGFGFGDGGGGGEGGGGG**:DGGGC?CCFGGGGGGFCCC?:>F9DDGG47=EGFD>0576?=@FFFFF*
@M03506:14:000000000-AKVR1:1:1101:21463:6237 1:N:0:31
CGAACTCCTACGGGAGGCAGCAGTCGGGAATTTTGGGCAATGGGCGAAAGCCTGACCCAGCAACGCCGCGTGAAGGATGAAATCCCTCGGGATGTAAACTTCGCAAGAACGGGAAGAATAAGTCTATGTTAATACCATAGGCGATGACGGTACCGTTTGTAAGCTCCGGCTAACTCCGTGCCAGCAGCCGCGGTAATACGGGGGGAGCAAGCGTTGTTCGGATTTACTGGGCGTAAAGGGCGCGTAGGCGGCCACCGCAAGTCAGTTGTGAAATCTCCGAGCTTAACTCGGAAAGGCCAAC
+
CCCCCGGGGGGGGGGGGGGGGGGGGGGGGGGGGGGGGGGGGGGGGGGGGGGGGF8FGCDDGGGGGGGGGGGG>@FGGGGGGGGGGGGGGGGGGCFGGFGGGGGGGGGFGDFGGGGEAFGG9DFGGGGGFGGGGGFGGGGGDGGEGGEGGGGFEFGGGGGGG,@FCFGGEGGGFGFGGDFFGGGFGG78FGGGGEB*B;CFEGGGGGGGCFDFECEDGGGED*AEGCAE7E5CCE5?5CDGGGGDG=ECGEE5D=:<CEC1:CF<+:9C:D7**:C+:?DC<3)2<BF=9*565)7))75))
@M03506:14:000000000-AKVR1:1:1101:18330:6239 1:N:0:31
CGAACTCCTACGGGGGCAGCAGTCGAGGATCTTTCGCAATGGGCGCAAGCCTGACGAAGCGACGCTGCGTGAGTGATGAAGGCCTTCGGGTTGTAAAGCTCTTTCGCGCAAGAACAAGGAAGGGATGTGAATAACATTCCGACTTGAGGGGACTGCGTAAAGAAGCACCGGCTAACTCCGTGCCAGCAGCTGCGGTAATACGGAGGGTGCAATCATTAGTCGGAATTATTAGGCGTAAAGGGCGCGTGGGCTGACAGACAAGTCAGATGTGAAATACCAAAGGTCAACCTTGGTGCAGCAA
+
CCCCC6@EFGFC7CG7FGEGGDCDFFD7@,;EEF,@FBCFG8EEFF@:F<@FEACFFCEEGE:FFEFGGFCFF,?EDFD,5444=,?F=FAF@FFFEF<,BEAC,=FBC:>F8AE,8DC,:,BF<,@CA,@@@,<FC,@CB8***>C@3<*>FGA:FGEC@,<:,4,<,<FBCEC<:FC<*CF@<B@FFC+?,:BF8:+:988*/:8CC?C9++:9C++<?GG5C*++3+++++*2:*/+9:CE5EE)/2**1**0+097:*2+3*2:9:<9*02+2)27*))+29D*(**.)9)*)/)))
@M03506:14:000000000-AKVR1:1:1101:22760:6250 1:N:0:31
CGAACTCCTACGGGAGGCAGCAGTGGGGAATCTTGGACAATGGGCGAAAGCCTGATCCAGCCATGCCGCGTGAGTGAAGAAGGCCTTAGGGTTGTAAAGCTCTTTTGGCAGGGACGATAATGACGGTACCTGCAGAATAAGCCCCGGCAAACTTCGTGCCAGCAGCCGCGGTAATACGAAGGGGGCTAGCGTTGTTCGGAATTACTGGGCGTAAAGCGCACGTAGGCGGGTGGTTAAGTCAGGGGTGAAATCCTGGAGCTCAACTCCAGAACTGCCTTTGATACTTGCAACCTAGAGACTG
+
CCCCCGGGGGGGGGGGGGGGGFGGGGGGGGGGGGGGGGGGGGGGGGGGGGGGGGGCGGGGGGGGGGGGGGGGGGGGGGGGG=FGGGFFFGGGGGGGGGGGDGGGFFEEGGGGGGGGGGGGGGGGGGGGGGGGG@@FGGGGGGFGGGGGGGGGGGGGGGGGGGGGGGGEGGD:CEGGFCC7FGGGGG@FGGGEGCCC98EEGGGGGGGGGFGGGE*<CEDCEGGGGGGG*?G*:7:??FGGGGFGDEGGGC9+9+0CC549EF4CCGGDCC67**2?C?FGFFFF?*:*,*01)6?9?=F*?
@M03506:14:000000000-AKVR1:1:1101:13436:6254 1:N:0:31
CGAACTCCTACGGGAGGCAGCAGTGGGGAATTGTTCGCAATGGGCGCAAGCCTGACGACGCAACGCCGCGTGGAGGACGAAGATTTTCGGATCGTAAACCCCTTTCGATCGGGGAGAACAGCGTCCGGGTGAATAATCCGGACGTCCGACGGTACCGAGAGCAGAAGCCCCGGCTAACTCCGTGCCCGCAGCCGCGGTAATCCGGGGGGGGCAAGCGTTGTTCGGAATTACTGGGCGTAACGGGCTCGTCGGAGGCCAACTAAGTCCGACGTCAAATCCCAAGTCATAACCCTGGAACCGC
+
CCCCCGAFC@<FGD,6@E@C8CECEC8+CFFFFGFC;FGD7@FCFECC6FDEFGDFGEGD7@F7F7=6C:@@CF,=FFED>CCFG?FFGG4BF7?F8BF,+8BFGC:3,:6=:::+@,:,@<CFC:CC@FF:,3@FFFFEGGBCFGGE>FFGGG7,1*<<F*:<FF7<FFE52*8*+2+A8>:*;E*2?C8EFE8C8?*8++2CC*2:*:?5:*/2*;C*CFGEG*;EF9C++<FE>89;*:E55**7*2:7)1:/AF<F6+03+*+/295)*1997****0.+<*2*.9)(.73))))))
@M03506:14:000000000-AKVR1:1:1101:23332:6282 1:N:0:31
CGAACTCCTACGGGAGGCAGCAGTGGGGAATATTGGACAATGGGCGAAAGCCTGATCCAGCAATGCCGCGTGAGTGATGAAGGCCTTAGGGTTGTAAAGCTCTTTTACCCGGGCAGATAATGACTGTACCGGGAGATTAAGCTCAGGCTAATTCCGTGAAAGCAGCCGCGGTAATTCGGTGGGGGCTAGCGTTGTTCGGAATTACTGGGCGGAAAGCGCGCGTAGGCGGTATTGAATGTTAGAGGAGAACGCGCGGAGCTAAACTCCGGAACTGTCTTTAAGAGTGTATAGCTTGATTTGG
+
<<BCC@FF9E<FFEFFDC777EF,6@CBFE8FFFCGFEF,;,CF8F77+@8,@A<6,,<FC8,CED8FEEG>:FFEG9,CE9E,,,=9?A<,,>BE,EEA9FG9?<F9,B>7F+++:5CEF<<,,:C,C,BF::F7,,,C,?C<,,:<=<C,3,,,:8++9=,>D,@:+:@@**E,@<,*>7>CDBF@C7****4*+4:=8;+4,9BCF*:*/CEG6EC**/2*2;3*8::@7<+2+3C<+++00*:*0+:*)*29=B5C+:*0097/:D5)9C*+09:2091+<**0)**)**))*96**
@M03506:14:000000000-AKVR1:1:1101:19606:6282 1:N:0:31
CGAACTCCTACGGGAGGCAGCAGCCAGGAATCTTGGGGATGGGCGAAAGCCTGACCCAGCAACGCCGCGTGGGCGATGAAGGCCTTCGGGTCGTAAAGCCCTTCTGCTGGGGAAGATGAGGACGGTACCCTGCGAATAAGCCACGGCTAACAGCGTGCCAGCAGCCGCGGTAATACTCAGGTGGCAAGCGTGGTCCGGATTTGATGGGTGGAAAGGGCGTGCGGGCGGTCGGGTGAGTCTAGGGCGAAAGCGCCCGGCTCAACCGGGAGTGGTACTTGGGTGCTGGACGCCTTGAGGGAGG
+
CCCCCGGGGCGGGGGGGGGGGGG8,66FGGG,FGD,,6F@;FF@FCGG@FG86C@6:<@<<CC6@F@@+68CEEG7>7<F<F=E<FE7CF,4489EF9F<FEFCG?<5BEGG4F=A5?<,,8B7FCG+,8,,DCC+8333,C7>3C:FFC,,7D7>:**?FCGE,<F:1=4*1,FF,,,2C:<12+,41*4*4*+2:***2+3++<680//;:+;@588E***2/*:888*:*2**23*++3<C6:>D*:**)/*/:))*<+2*:>=)>*:32**<:7C*/)89+)*),)0(.96))0))0
@M03506:14:000000000-AKVR1:1:1101:12700:6285 1:N:0:31
CGAACTCCTACGGGAGGCAGCAGTGGGGAATATCGGACAATGGGCGCAAGCCTGATCCAGCAATGCCGCGTGAGTGATGAAGGCCTTAGGGTTGTAAAGCTCTTTCGCCCGCGACGATGATGACGGTAGCGGGAGAAGAAGCCCCGGCTAACTTCGTGCCAGCAGCCGCGGTAATACGAAGGGGGCGAGCGTTGTTCGGATTTACTGGGCGTAAAGGGCGCGTAGGCGGCGCCGGAAGTCGCGTGTGAAAGCCCCGGGCTCAACCTGGGAGGTGCGCGCGAGACTGGGGTGCTGGGGTTCG
+
CCCCCGGGGGGGGGGGGGGGGGGGGGGGGGGGGGGGGGGGGGGGGGGGGGGGGGGGGGGGGGGGGGGGGGEGEGGFGGGGGGGGGGGGGGGGGGGGGGGGFFGFGGGGGGGGGGEGGGGGGGFGGGGGGGGGGEGGGGGGGGFGGGGGGGGGGGGGGGDFFCEGCFCGGGGGFEFGGGGFEGGEDGGGGGE?EGCE<EGGGGGGGGGGGGGG:EFFF=EEGGGGE8:CEE=CEGG?E59?:5=CEGC7<?76*1:5EFGDGGGGGGGGFCE:C37*9<CD)7>5:4*),7;?FF:)))7>:
@M03506:14:000000000-AKVR1:1:1101:10408:6299 1:N:0:31
CGAACTCCTACGGGAGGCAGCAGTGGGGAATTTTGCGCAATGGGGGAAACCCTGACGCAGCAACGCCGCGTGGAGGATGAAGTCCCTTGGGACGTAAACTCCTTTCGACCCGGACGATAATGACGGTACGGGTGGAAGAAGCCCCGGCTAACTTCGTGCCAGCAGCCGCGGTAATACGAGGGGGGCAAGCGTTGTTCGGAATTATTGGGCGTAAAGGGCGCGTAGGCGGTGCGGTAAGTCACCTGTGAAATCTCCGGGCTTAACGCGGAGCCTGCAGGCGAAACTGCCGTGCTTGCGTGGG
+
CCCCCGGGGGGGGGGGGGGGGGGGGGGGCEFGGGGGGGGGGGGGGDGGGGCFGFGGGGGGGGGGGGGEDGGGGGGGGGGGFGGGCDDFGGGEFEGGGGGGGGGGGGGGGGCGCGGGGGEGGGGGEGGGGGFGGGGFGGGCGGCFFGGDGC7:<FGGGGEGDFGGG7CGGGGFG7BEFFFCFCEEGGE>EGG;EGEGGGGCEGGFGGGGGGGG8C8CCEEEGGGGC8CEGGDG?5CE=@7C?E9CGGF*<+<C:9CCCBGGFD>A*95<5DD:FFFFFFDCD37CG6*79*)::?6)57>)>
@M03506:14:000000000-AKVR1:1:1101:12238:6313 1:N:0:31
CGAACTCCTACGGGAGGCAGCAGCGAGGAATTTTGCACAATCGACGCAAGTCGGATGCAGCAACGCCGCGTGGGGGAAGAAGGCTTTCGAGTTGTAAACCCCTTTTGTGAGGGAAGAAGACCTGACGGTACCTCACGAATAAGTCACGGCTAACTACGTGCCAGCAGCCGCGGTAATACGTAGGTGGCGAACGTTGTCCGGATTTACTGGGCGTAAAGCGCGCGCAGGCGGAACGGTAAGTCAGAGGTGAAATCTCACGGCTCAACTGGGAGCGGCCCTGTGATACTGCAGGTCTTGAGAG
+
<CCCCGGGGGGGGGGGGGGGGGGGGGGGGGGGGGGGGGEFFG@<FFGGGGGGGGGGGG<FFGFDGGGECCBFGCGECFDFGGGGGGGGG?DFGFGGGGGGDCFEFGFGGGGGDCCCCGGEGFGGGGG@FECF<FAFGDFFGFACFAFGGG@::>F=CFD:FGFFFGFFGGC:C*=F:FFFF9<CBFGGGEEGG*8<?CC8E88??FFG7+;CE8?88EGGD58:55:8>*C:*2;*1/192:CCFF5<EFEG7F?F+7CDDCC99C?F6D6<)9<*)09479=+<@>B9*)(7)184*97)
@M03506:14:000000000-AKVR1:1:1101:4990:6315 1:N:0:31
CGAACTCCTACGGGAGGCAGCAGTGGGGAATATTGGACAATGGGCGAAAGCCTGATCCAGCAATGCCGCGTGAAGGATGAAATCCCTCGGGATGTAAACTTCGCAAGAATGGGAAGAATTAGTAGGGGCTAATACCCTCTATGATGACGGTACCATTTGTAAGCTCCGGCTAACTCCGTGCCAGCAGCCGCGGTAATACGGGGGGAGCAAGCGTTGTTCGGATTTACTGGGCGTAAAGGGCGCGCAGGCGGTCAGCCCAAGTCAGTTGTGAAATCTCCGGGCTTAACTCGGATAGGTCAAC
+
CCCCCGGGGGGGGGGGGGGGGGGGGGGGGGFGGGGFFGGGGGGGGGGGEGGGGGGGGGGGGGGGGGGGGGGGGGGGGGGGGGGGGGGGGGGGGGGGGGGGGGGGGDGFGGGGGGGGGGGGGGGGGGGGGGGGGGGGGGGGGGFDFGDGDGGDGGGGGGGGFGGC<FCGGGGGGFFGGGGGGGGGGFGGCCFEGGGGGGGCGC7EGGGGGGGGGGGGEGFCGGGGGGGGGGDGGGG5F7CCEC=EGGCDGGDCDEGG*.C7:<:?C0<C+*00:>7<C7)CC>EG6?DF4530))//97?67
@M03506:14:000000000-AKVR1:1:1101:12458:6326 1:N:0:31
CGAACTCCTACGGGAGGCAGCAGTGGGGAATCTTGCGCAATGGGCGAAAGCCTGACGCAGCGATGCCGCGTGCGGGATGAAGGCCTTCGGGTTGTAAACCGCTTTCAGCAGGGACGAAATTGACGGTACCTGCAGAAGAAGCCCCGGCCAACTACGTGCCAGCAGCCGCGGTAATACGTAGGGGGCGAGCGTTGTCCGGATTTATGGGGCGTAAAGAGCCCGTCGGCGGTTTGGTAAGGGGGGTGGGAAATCTTCGGGCTCAACCTGTGGAGGTCATGCGAGACTGCGAGGGCTAGGTGCC
+
CCCCCGGGGGGGGGGGGGGGGGGGGGGGGGGGGGGGGGGGGGGGGGGGGGGGFGGGGGGGGGDFGGGGGGGGGGGGGGGFFFGGGGGGGGGGGGGGGGGGGGGGFGGGGGGGGGGGFGGGFGGFEGGGGCFGGGGFGGFGGFDF7F@FGGFGG@CGGGGGFGC7<CCG<FE*==CFFFCEBEGGGEGGEEE8*:1<:AEE5CCCE+:ED>GEGGGG?C**1?**:?*8CE5*;=/+++2*2:E*:*1*0/<+*++*2))1*3***2::+*+0/1*670*)/))206*)())()))))//))
@M03506:14:000000000-AKVR1:1:1101:27590:6365 1:N:0:31
CGAACTCCTACGGGAGGCAGCAGTGGGGAATCTTGCGCAATGGCCTAACGGCTGACGCAGCGACGCCGCGTGTGGGATGAAGCTCCTCGGAGTGTAAACCACTGTTGCCCGGGACGAATAGCTCGATTAATCGAGCCTGACAGTACCGGGTGAGGAAGCAACGGCTAACCTCGTTCCAGCAGCCGCGGGAATACGGGGGGGGCGAGCGGTGGCCGGCATCACTGGGCGTAAAGGGCGCGTACGTGGTTGGAGAAGGCGGGCGTGAAAGGCCGGGGGTCAACTCCGGCACTTCCGTGCCGTC
+
CCCCCGGGGFGGFGGGGGGCGGFFGGGG7C,FFGCACEGGGGGGGDGGGGGGGGGGGDCCFFGGEGB@FDGGGFEGA,=?<<=,E=BEG++48=BBEF<:FEF?AAEC9<CF@:CEEE,+BFD<CB<<C,8,:<CCFG,,,3:@D@9FGC*CCGGFE<,<,4<<CFGGC7,2*4*4<F<<F<4C<:<8**?69CC>CEEG**:E>CC>*;C*8*2:**:@F<+20***18*2+<C**/)2**20***1*/+2*0CC*)1)*2)2**+***/0)3>*)8>F>*7?*7))-*)./0/0)8<).
@M03506:14:000000000-AKVR1:1:1101:16042:6378 1:N:0:31
CGAACTCCTACGGGAGGCAGCAGTCGGGAATTTTGGGCAATGGGCGAAAGCCTGACCCAGCAACGCCGCGTGAAGGATGAAATCCCTCGGGATGTAAACTCCGCAAGAATGGGAAGAATTAGTAGGGGCTAATACCCCCTATGATGACGGTACCATTTGTAAGCTCCGGCTAACTCCGTGCCAGCAGCCGCGGTAATACGGGGGGAGCAAGCGTTGTTCGGATTTACTGGGCGTAAAGGGCGCGGAGGCGGTCAGCACAAGTCAGTTGTGAAATCCCGGGGCTTAACTCGGAAAGGTCAAA
+
CCCCCGGGGGGGEGFGGGGGGGGGFGGEFGFGGGCGDGGGGGGGGGGGGGGGGGGGGGGGGGGGGGGGGGEGGGGGGFFGGGGGGGGGDGGGGDGGGFFFEFGCFGGGGGDFGFFGFCEG9AFCDGGGE@DGFGFFGGGGGGGD9@BGGEECFAFGCCF;FGDGGFGG7EGGG7FGGE:FDGEGGDFGFEDGG:EDGGFGGGGGGGGGGF@>EG>8*;CGGCEGFF?:FGGGEC=8CGGD=EEG**178=E75=66+07*522+::CC9376:>*20))9C))176:/)9:0>DFF666**
@M03506:14:000000000-AKVR1:1:1101:18960:6384 1:N:0:31
CGAACTCCTACGGGAGGCAGCAGTGGGGAATTGTTCGCAATGGGCGCAAGCCTGACGACGCAACGCCGCGTGGAGGACGAAGATCTTCGGGTCGTAAACTCCTTTCGATCGGGACGAATGGCTGGTGGTCTAACACATCATCAGAGTGACGGTACCGAGAGAAGAAGCCCCGGCTAACTCCGTGCCAGCAGCCGCGGTAATACGGGGGGGGCAAGCGTTGTTCGGAATTACTGGGCGTAAAGGGCGCGCAGGCGGCCTGCTAAGTCGGATGTGAAATCCCTCGGCTCCACCGAGGACCGGC
+
CCCCCGGGG?GGGGGGGGGGGGGGG,FGGGGGGGGGGGGGGGGGGGGGGGGGGGGGGGGGGGGGGGGGGGGGGGGGGGGGGGGGFFFGGGGGGGGGGGGGGGGGGGGGGGGGGGGGECGGGGGGGGGGGGGGGGGGGGGGGGGGFGGGGGGGGGGGGCGGE>7FFFCGGGGGGGGGFG?FCGGGGGGGGGGGGGGGEE5>@FFFGGGGCEGGCFFC>**:CGGCC>CCFCCFECFFG5)C=FCGGEGGGGG*35CDGDDF+<0<9CDC57E4::7:06<6*0.:E:D)4CF;5)85)0))0
@M03506:14:000000000-AKVR1:1:1101:21878:6385 1:N:0:31
CGAACTCCTACGGGAGGCAGCAGCGAGGAATCTTGGGCAATGGGCGAAAGCCTGACCCAGCGACGCCGCGTGGAGGATGAAGGCCTTCGGGTTGTAAACTCCTTTTGCCGGGGAAGAAGTTCTGACGGTACCCGGCGAATAAGCCACGGCTAACTACGTGCCAGCAGCCGCGGTAATACGTAGGTGGCAAGCGTTGTCCGGATTTACTGGGCGTAAAGGGCTTGTAGGCGGTTCGTTAAGTCCGGTGTGAAATCTCCCGGCTCAACCGGGAGCGGCCATCGGATACTGGCGAGCTAGAGGG
+
CCCCCGGGGGGGGGGGGGGGGGGGGGGGGGGGGGGGFGFFFGEEGGGGGGGGGGFGGGGGGGGGGGGDGGGGGGGGGGGGGGGGGGGGGGGGGGGFGGGGGGGGGCFFGGGGCCCGGGFGGGGGGGGGGGGGGGGGDGGGEDFFGGGGGGGGGGGGG>FGG@FFGFGGGGGGGEGGGGGGGDFG@EFFGGFGGGGGEGGGGGDGFGGGGC@CEGCCGGGGGFFCCCC9FEGE8CE;:CF7+AC7=*=75:AFGG7738CDE=DCCFEGDD:>DD3/9)*9<372>F**3756BD:66*9@5
@M03506:14:000000000-AKVR1:1:1101:15667:6386 1:N:0:31
CGAACTCCTACGGGAGGCAGCAGTAGGGAATCTTGCGCAATGGGCGAAAGCCTAACGCAGCAACGCCGCGTGGGGGATGAAGGCTCTCGGGTTGTAAACCCCTTTCAGCAGGGGCGAAATTGACGGTACCTGCAGAAGAAGCCCCGGCCAACTACGTGCCAGCAGCCGCGGTAATACGTAGGGGGCGAGCGTTGTCCGGATTCATTGGGCGTAAAGAGCTCGTAGGCGGCTTGGCAAGTCGGATGTGAAAACTCCAGGCTCAACCTGGAGCCGCCATTCGATACTGCCATGGCTAGAGTCC
+
CCCCCGGGGGGGGGGGGGGGGGGGGGGGGGGGGGGGGGGGGGGGGGGGGGGGGGGGGGGGGGGGGGGGGGEGGGGGGGGGGGFFGGGGGGGGGGGGGGGFGEGGGGGGGGGGGGGGGGGGGGGGGGGGGGGGGGGGGGGGGGFGGGGGGGCCGCGGGFFFGGGGGGGGGGGGEGFCFFFGGDC8EGGGGGGCGEEGGGGGGEGGGFGGGGG>ECFG?FFFCGEGGGGGGG=CGGFFDGGGGGCEG?CFFGGGFFFFGFF7CCDFFC=5EGG>GG):9*:FG*<CCF>7)C@?))9;?@FF9
@M03506:14:000000000-AKVR1:1:1101:17910:6399 1:N:0:31
CGAACTCCTACGGGAGGCAGCAGTCGGGAATTTTGGGCAATGGGCGAAAGCCTGACCCAGCAACGCCGCGTGAGGGATGAAGGCCCTCGGGTCGTAAACCTCTGTCGGGAGGGAAGAATGGTTGCCGTTCAAATAGGGCGGGAACCTGACGGTACCTCCAAAGGAAGCACCGGCTAACTCAGTGCCAGCAGCCGCGGTAATACGGAGGGTGCAAGCGTTGTTCGGAATCATTGGGCGTAAAGCGCGTGTAGGCGGCTTGGCAAGTCGGTTGTGAAAGCCCGGGGCCCAACCCCGGAATTGC
+
CCCCCFGGGGGGGGGGGGGGGGGGGGGDGGGGGGGGDGFGFGFFFGGCGGGGGDGGGG@FGGGGGGGGGGG7CBFGGGDGGGGGGGGGGCEGGGGGGGGFGGGGGGGGG>FGGDGGGFGEGGGEDGFFCFGGGGGGGGGGGGGGGGGGGGGGGGGGGGGGGGGCFFFCC@EEGGCG7FFF,:<CCFGCFGFEGCEGGGDGGFCEE88CCECEGCC>E8**1*:58>>8FFGFG+;CGG3A*+<75C:DE=:CFGGGG:DGFF=>97EG:9E;<FFGG5C*97@*5)1.(181>D)))0)98
@M03506:14:000000000-AKVR1:1:1101:12116:6408 1:N:0:31
CGAACTCCTACGGGAGGCAGCAGTTAGGAATCTTGGACAATGGGCGCAAGCCTGATCCAGCCATGCCGCGTGAGTGATGAAGGCCTTAGGGTTGTAAAGCTCTTTCAGCGGGGATGATAATGACGGTACCCGCAGAAGAAGCCCCGGCTAACTTCGTGCCAGCAGCCGCGGTAATACGAAGGGGGCTAGCGTTGCTCGGAATCACTGGGCGTAAAGCGCACGTAGGCGGCTTTCTAAGTCAGGGGTGAAATCCTGGAGCTCAACTCCAGAACTGCCTTTGATACTGGGAAGCTTGAGTCCG
+
CCCCCGGGGGGGGGGGGGGGGGGGGGGGGGGGGGGGGGGGGGGGGGGGGGGGGGGGGGGGGGGGGGGGGGFGCFGGGGGGGGGGGGGGGGGGGGGGGGGGGGGGGGGGGGGGGGGGGGGGGGGGGFGGGGGGGGGGGGGGGGFGGGGGGGGGGGGGGGGGGGGGGGGGGGGGGGGGGG>FEGGGGGGGGGGGGGGFCGGGCFGGGGGGGGGGGDGGGGGGGGGFFGGGGGGGGGGGFFFGGEC5EEEFG7FDFFGGC@GCFGGG77CFGDGF>**:>6FGG=BFFFGFFG>::FFFFF?FB
@M03506:14:000000000-AKVR1:1:1101:10653:6408 1:N:0:31
CGAACTCCTACGGGAGGCAGCAGTGGGGAATTGTTCGCAATGGGCGCAAGCCTGACGACGCAACGCCGCGTGGAGGATGAAGACCTTCGGGTCGTAAACTCCTTTCGATCGAGACGAATGGCTTCCGGGTGAACAATCCGGAAGAATGACGGTACCGAGAGAAGAAGCCCCGGTTAACTCCGTGCCAGCAGCCGCGGTAATACGGGGGGGGCAAGCGTTGTTCGGAATTACTGGGCGTAAAGGGCTCGTAGGCGGCCAACTAAGTCAGACGTGAAATCCCTCGGCTTAACCGGGGAACTGG
+
CCCCCGGGGGGGCEEGGGGGGGGGGGGGGGGGGGGGGGGGGGEFFGGGGGGGGDGGDGGGGDGGGGG7FGGGGEGEFGGGGGGGGGGGGGGFCCGGGGGFGGGGDGEFFGGFGGGFGEGGGDGGGGDGGGGGGGGGGGFECGEGGGGCFGGGFFFGGGFFFFGCGGGGFFGGGGGEGGGGGGG*=FFFG:FDE>EGEEG5E@9>GGGCECCGECC5C?GDCFGEECGGG?7@CFGG5*)2:9CECC5)8*2*2*:7=5<FD+*3<:0:+9E5C*/<2*9C*).=E)9)6071@B>)<>F4)
@M03506:14:000000000-AKVR1:1:1101:16211:6429 1:N:0:31
CGAACTCCTACGGGAGGCAGCAGTGGGGGATCTTGCGCAATGGCCTAACGGCTGACGCAGCGACGCCGCGTGTGGGATGAAGCTCCTCGGAGTGTAAACCACTGTTGCCCGGGACGAATAGCTCGATTAATCGAGCCTGACGGTACCGGGTGAGGAAGCACCGGCTAACTCCGTGCCAGCAGCCGCGGTAATACGGGGGGTGCGAGCGTTGTCCGGAATCACTGGGCGTAAAGGGCGCGTAGGTGGTTTGATAAGGGTGTGGTGAAAGTCCGGGGCTCAACCCCGGATCTGCCGTGCCGCC
+
CCCCCGGGGGGGGGGGGGGGGGGGGGGGGGGGGGGGGGGGGGGGGGGGGGGGGGGGGGGGGGGGGGGGGGGGGGGGGGGGGGGGGGGGGGGGGGGGGGGGGGGGGGGGFGGGGGGGGGGGGGFGGGGFFGGGGGGGGGGGGGGGGGGGDGGGGGGGGGGGGGGGGGGGGFGGGGGGGGGGGGGGGGEGGDGGGGGGGGGGGGGGGGGGGGGGGGEGGGGGGGGGFGGGEE8FGGGDGGG=CEGCFF*7*:C7C9?FG;D5EE>EEF+>?FEDGGGG5>FCF>@EGE9)4DBD4)0<B;D)0
@M03506:14:000000000-AKVR1:1:1101:10695:6437 1:N:0:31
CGAACTCCTACGGGAGGCAGCAGTGGGGAATCTTGCGCAATGGGCGAAAGCCTGACGCAGCGACGCCGCGTGGGGGAGGAAGGCTTTCGGGTTGTAAACCCCTTTCAGGAAGGACGAAGCCACTCGGGTTAATAGCCCAGAGGGTGACGGTACTTCCAGAAGAAGCCCCGGCTAACTACGTGCCAGCAGCCGCGGTAATACGTAGGGGGCAAGCGTTGTCCGGATTTATTGGGCGTAAAGAGCGTGTAGGCGGTTAGGTAGGTCCGTTGTGAAAACTCGAGGCTCAACCTCGAGACGCCGA
+
CCCCCGGGGGGGEGGGGGGGGGGGGGGGGGGGGGGGGGGGGGFGGGGGGGGGGGGGGGCGGGGGGGGGGFFGGGGGGGGGGGGGGGGGGGGGGGGGGGGGGGGGGGFGGG?EFGGGGGGGFFEFGFGGGGGFGGGGFGGFGFGGGE>FGGGGGGGGECFFGGGGGGGGGGGGGG@FGGGGFGCF9FFFGGGGGGGEEGGGGGFGGGEGGGEGGGGGGGGGFGGDEG?CGG??C=EG*;*+:C7C/CE5EFDCD5C<FF7:C5>99>:D5*:/:CFC4/95CB>7C=C<?F?()7@::)>>)
@M03506:14:000000000-AKVR1:1:1101:10958:6438 1:N:0:31
CGAACTCCTACGGGAGGCAGCAGTGGGGAATATTGGACAATGGGCGAAAGCCTGATCCAGCAATGCCGCGTGAGTGATGAAGGCCCTAGGGTTGTAAAGCTCTTTTACCCGGGGAGATAATGACTGTACCGGGAGAATAAGCCCCGGCGAACTCTGTGCCAGCAGCAGCGGTAATACAGAAGGGGCAAGCGTGGTTCGGAATTACTGGGCGTAAAGGGCGCGCAGGCGGCTCTCCAAGTCGAACGTGAAATCGCCGGGCTCAACCCGTGAATGGCGTCCGATACTGGATGGCTGGAAAGCG
+
A-6C<,C@EFGG7EFCFFGGGE@FGGGGD@FGEDCGGDFGCCFFDFCFCC<CEDGGC<FFGGGGG@@FC@:@=BFFGGFGD9<,,,,9=FGGC:BDGFGFFGGC<9FE<EECG>+>C=,C,BFFEF?F<FC:@:F:C>F>,E8FG+<3+@:>>>;7@@,,;F@73><,><7*=73<2C9C,,,*CF788<@:*<F7911***4+2;9C7*:?E5;7+*/1:5*1:?*:****+<*+39*<**/**27*1<+<***):>))/32*:<5*:>****21/.1))).1+/*7)*)(8.)7)1)))
@M03506:14:000000000-AKVR1:1:1101:17634:6443 1:N:0:31
CGAACTCCTACGGGAGGCAGCAGTGGGGAATATTGGGCAATGGGCGAAAGCCTGACCCAGCCACGCCGCGTGAGTGATGAAGGCCTTCGGGTCGTAAAGCTCTGTGGGGAGGGACGAATAAGCCCGGTATCAACACCACCGGGCCCTGACGGTACCTCCTTAGCAAGCACCGGCTAACCATGTGCCAGCAGCCGCGGTAATACATGGGGTGCAAACGTTGCTCGGAATTATTGGGCGTAAAGCGCACGGAGGTGGTCTGTTATGTCGGATGTGAAAGCCCTCGGCTCAACTGAGGAAGGGC
+
CCCCCGGGGGGGGGGGGGGGGGGGGGGGGGGGGGFFGGGGGGGGGGGGGGGGGGGGGGFGFGGGGGGGGGGGGGGGGGGGGGGGGGGGGGGGGGGGGGGGFCGGGGGGGGGGGDGGGEGGGGGGGGGGGGGGGGGGGGGGEGGGGGGGGFGGGGGGGGGGGGGGGGGGGGGGGGGGGGGGGGDCGGGGGFGGGGGGGGGGGFGGGGGGGDDGGGGGG=EGGDEEGEE5ED?E:<EEEE);*CF:ECC3*:CEDDFGG?FC:C7EFGFG>C=FCDF7CFFFF@DEG)*9<FFF?F3055)))
@M03506:14:000000000-AKVR1:1:1101:11518:6444 1:N:0:31
CGAACTCCTACGGGAGGCAGCAGTGGGGAATCTTGCACAATGGGCGAAAGCCTGATGCAGCAACGCCGCGTGCGGGAAGAAGGCCCTCGGGTTGTAAACCGCTTTCAGAAGGAACGAAACTGACGGTACTTTCAGAAGAAGGTGCGGCCAACTACGTGCCAGCAGCCGCGGTGACACGTAGGCACCAAGCGTTGTCCGGATTTATTGGGCGTAAAGAGCTCGTAAGCGGTTCAGTAAGTCGGGTGTGAAAACTTTGGGCTTAACCCAAAGCGTGCATCCGATACTGCTGTGACTTGAGTAC
+
CCCCCGGGGGGGGGGGGGGGGGGGGGGGGGGGGGGGGGGGGGGGGGGGGGGGGGGGGGGGGGGGGGGGGGGGGGGGGGGGGGGGGGFGGGGGGGGGGGGGGGGGGGGGGGGGGGGGGGGGGGGGGGGGGGGGGGGGGGGGGGGGGGGGGGGGGGGGGGGGGGGGGGGGGGGGGFGGGGGGGGGGGGGGGGGGGGDGGGGGGEGFGGGGGGGGGGGGGGGGGGGGGGFGGGGGCFGGGGGGEGC/>EGGGGCCCFGGGFFGGGGGGCEGFGGFGGGGFFFGGBEGGFGFFGF<FF?476?F/
@M03506:14:000000000-AKVR1:1:1101:6833:6466 1:N:0:31
CGAACTCCTACGGGAGGCAGCAGTGGGGAATATTTGACAATGGGGGCAACCCTGATCCAGCAATGCCGCGTGAGTGATGAAGGCCTTAGGGTTGTAAAGCTCTTCTGTCAGGGACGACGATGACGGTAACTGAAGAATTAGCTCCGGCTCACTTCGTCCCAGCAGCCGCGGTAATACGAAGGGGGCGAGCGTTGTTCGGATTTATAGGGCGTGAAGGGCCGGTAGGCTGCGATCGGAGTCAGATCTGCACACTAGGGGCTTAACTGCGGGACGGCAATTAATACTGGAATCGTTGAAATCG
+
CCCCCGGGGG6@@CGE7F;B7EF9,@C+CCC,CC;,,CF@FFCEG+:BF8,,CCF<@ECCF8E66EC:@F+@@,<<?EC6C9<FED85,:CF4@4CE<?,?EFFEFA5CA5,B+D=E+88++,:++?=+:,5,55C,,,85,5FF77+@+,3CFB<3+@+8@FG8,8*@:*>>FG9B:7>>7<<7C<******4/*<*:1*1A+0+0+8*::**2++;*/**21;*<+2*:8*2*/*29C9F7+++3*<++**++**.79527?+*+*2)*)))1*)07**1*0396?2**(0)0.1***.
@M03506:14:000000000-AKVR1:1:1101:18465:6471 1:N:0:31
CGAACTCCTACGGGAGGCAGCAGTCGGGAATTTTGGGCAATGGGCGAAAGCCTGACCCAGCAACGCCGCGTGAAGGATGAAATCCCTCGGGATGTAAACTTCGCAAGAATGGGAAGAATTAGCGAGCGCTAATACCGCTCGTGATGACGGTACCATTTGTAAGCTCCGGCTAACTCCGTGCCAGCAGCCGCGGTAATACGGGGGGAGCAAGCGTTGTTCGGATTTACTGGGCGTAAAGGGCGCGTAGGCGGTCAGTGCAAGTCAGTTGTGAAATCTCCGGGCTTAACTCGGAAAGGTCAAC
+
CCCCCGGGGGGGGGGGGGGGGGGGGGGGGGGGGGGGGFFGGGGFGGGGGEGGGGGGGGGGGGGGGGGGGGGGGGGGGGGGGGGGGGGGGGGEGGGGGGGGGGGGGEECGGGGGGGGGGGGGGGGGGGGGGGGGGGGGGGGGGGGGGGGGGGGGGFGGGGGGGGGFDGGGGEEGGGGGGGGGGGDFGGGGGGGEF7:CFGGGGGGGG>CFCFFGEGGG5@EG8CGGFGGGGG587=8FGFECEC=*2:DC7E/7::798FCC9C7CG?CGG?9FGGGGFGG375*37FF<DDBB55>@FF?*
@M03506:14:000000000-AKVR1:1:1101:6718:6499 1:N:0:31
CGAACTCCTACGGGAGGCAGCAGTGGGGAATTGTTCGCAATGGGCGCAAGCCTGACGACGCAACGCCGCGTGGAGGATGAAGATCTTCGGGTCGTAAACTCCTTTCGATCGAGACGAACGGCTTCCGGGTGAACAATCCGGGAGAGTGACGGTACCGAGAGAAGAAGCCCCGGCTAACTACGTGCCAGCAGCCGCGGCAATACGTAGGGGGCAAGCGTTGTCCGGAATTATTGGGCGTAAAGAGCGCGTAGGCGGTCCGATAAGTCGGCTGTGAAAGTCAGGGGCTCAACCCTTGAAAGCC
+
CCCCCGGGGGGGGGGGGGGGGGGGGGGGGGGGGGGGGGGGGGGGGGGGGGGGGGGGGGGGGGGGGGGGGGGGGGGGGGGGGGGGGGGGGGGGGGGGGGGGGGGGGGGGGGGGGGGGGGGGGGGGGGGGGGGGGGGGGGGGGGGGGGGGGGGGGGGGGGGDGGGGGGGGGGGGGGGDFGGGGGFCGGGGGGGGGGGGGGCGFFGE<CGGGGGGGGGGGGGGGGGGGE5EE9?FGGGGG=D=FGGGGGGGGGGGG=EGEFD9*:DG?FEDE:E)9*0<FFCFFFFE5519<<>0<)7476@?F
@M03506:14:000000000-AKVR1:1:1101:6427:6512 1:N:0:31
CGAACTCCTACGGGAGGCAGCAGTCGGGAATTTTGGGCAATGGGCGAAAGCCTGACCCAGCAACGCCGCGTGAAGGATGAAATCCCTCGGGATGTAAACTTCGCAAGAACGGGAAGAATAAGTAAGAGTTAACATCTCTTACGATGACGGTACTGTTTGTAAGCTCCGGCTAACTCCGTGCCAGCAGCCGCGGTAATACGGGGGGAGCAAGCGTTGTTCGGATTTACTGGGCGTAAAGGGCGCGTAGGCGGCCACCGCAAGTCGACTGTGAAATCTCCGGGCTTAACCCGGAAAGGTCAGC
+
CCCCCGGGGGGGGGGGGGGGGGGGGGGDEGGGGGGGGGGGGGGGGGGGGGGGGGGGGGGGGGGGGGGGGGGGGGGGGGGGGGGGGGGGGGGDGGGGGGGGGGGGGGGGGGGGGGGGGGFGGGGGGGGGGGGGGGGGGGGGGGGGGGGGGGGGGGGGGGGGGGGFGGCGGGGGGGGGGGGGGGFGGGGGGGGEFGGDGGGGGGDGGGGGF?>FGEEGGGFDGDGEFGFFFFGGGGE8=F*5=EEGG5E39CEGDGFGGEGGGCCCEC=C3:<=CF7??FG<DD)*6=F*4773@5)01=640
@M03506:14:000000000-AKVR1:1:1101:8515:6513 1:N:0:31
CGAACTCCTACGGGAGGCAGCAGTGGGGAATTTTGCGCAATGGGGGAAACCCTGACGCAGCAACGCCGCGTGGAGGATGAAGCCCCTTGGGGTGTAAACTCCTTTCGACCAAGACGATAATGACGGTACTGGTGGAAGAAGCACCGGCTAACTCTGTGCCAGCAGCCGCGGTAATACAGAGGGTGCAAGCGTTGTTCGGAATTATTGGGCGTAAAGGGCGCGTAGGCGGCGCCACAAGTCACCTGTGAAATCTCTGGGCTTAACTCAGAGCCTGCAGGCGAAACTGTGGTGCTGGAGTATG
+
CCCCCGGGGGGGGGGGGGGGGGGGGGGGGEGGGGGGGGGGGGGGGGGGGGGGGGGGGGGGGGGGGGGGGGGGGGGGGGGGGGGGGGGGGGGGGGGGGGGGGGGGGGGGGGGGGGGGGGGGGGGGGGGGGGGGGGGGGGGGGGGGGGGGGGGGGGGGGGGGGGGGGGGGGGGGGGGGGGGGGGGGGGGGGGGGGGGGGGGGGGGGGGGGGGGGGDGGGGGGGGGGGGGGGGGGGGG65CCGGGGGEECFGGGG7CC>FFGFGFGGGGGGGGGFGGFGGF:95>DGE=C*,2066=@>FF)*9
@M03506:14:000000000-AKVR1:1:1101:5380:6514 1:N:0:31
CGAACTCCTACGGGAGGCAGCACTGGGGAATATTGGACAATGGGGGCAACCCTGATCCAGCCATGCCGCGTGTGTGAAGAAGGCCTTCGGGTTGTAAAGCACTTTTGTCCGGAAAGAAAAGCTCTGGGTTAATACCCCGGGGTCATGACGGTACCGGAAGAATAAGCACCGGCTAACTTCGTGCCAGCAGCCGCGGTAATACGAAGGGTGCAAGCGTTACTCGGAATTACTGGGCGTAAAGCGTGCGTAGGTGGTTCGTTAAGTCTGTCGTGAAAGCCCCGGGCTCAACCTGGGGATGGCG
+
CCCCCGGGGGGGGGGGGGGGGGGGGGGGEGGGGGGGGGGGGGGGGGGGGGGGGGGGGGGGGGGGGGGGGGEGGGGGGGGGGGGGGGGGGGGGGGGGGGGGGGGGGGGGGGGGEGGFGGGGGGGGGGGGGGGGGGGFGGGGGGGGGGFGGGGGGGGGGGECFGGFCAFFGFGDGGGGGGGFGGGGGGFGGGGGEGGGGGGGGGGCACEGGGGFGGGDGDCGGGGGC>CFCCC7?=GD*19FFG*1:/*/*:5+9=EGF:CFG5F99FGGCCED*9D9<5>7DEF5*)*92*/1;F3).0757
@M03506:14:000000000-AKVR1:1:1101:20350:6531 1:N:0:31
CGAACTCCTCCGGGAGGCAGCAGTGGGGAATTTTGCGCAATGGGGGAAACCCTGACGCAGCAACGCCGCGTGGAGGATGAAGTCCCTTGGGACGTAAACTCCTTTCGACCCGGACGATAATGACGGTACGGGTGGAAGAAGCCCCGGCTAACTTCGTGCCAGCAGCCGCGGTAATACGAGGGGGGCAAGCGTTGTTCGGAATTATTGGGCGTAAAGGGCGCGTAGGCGGTGCGGTAAGTCACCTGTGAAATCTCCGGGCTTAACGCGGAGCCTGCAGGCGAAACTGCCGTGCTTGAGTGTG
+
CCCCCGGGG-EFGGGFGGGGGGGGGGGGGDGGGGGGGGGGGGGGGGGEGGGGGGGGGGGGGGGGGGGCFGGGGGGGGGGGGGGGGGGG@GGCFGGGGGGGGGGGGGGGGEGGGGGGGGGGGGGGGGGGGGGGGDGGGGGGFA:CGGGGGGGEF9FFGGGGGGGGGFGGGD7F7FFG<F:CEGGGGGG>EFGG>EGCFGGE5F6F7+CFFGGEG>FFFGCCEEC5CG?CGGGGGGEGEFFG7CCGF?FGGFD:79EDE>DD:+*?53:DCDGDCDCFFFGD3)779=C59GDF>?@)??FFF
@M03506:14:000000000-AKVR1:1:1101:27472:6539 1:N:0:31
CGAACTCCTACGGGAGGCAGCAGTGGGGAATATTGGACAATGGGCGAAAGCCTTATCCAGCGACGCCGCGTGAGGGATGAAGGCCTTCGGGTTGTAAACCTCTGTTGTTGGGAAAGAAGCCGGGTGCATAACCCGGTGACGGTACCCAACGAGGAAGCCCCGGCTAACTACGTGCCAGCAGCCGCGGTGAGACGTAGGGGGCGAGCGTTATCCGGATTCACTGGGCGTAAAGGGCACGTAGGCGGTTACGCAAGTTGGTTGTGCAAAGCCACGGCCAAACCGTGCTCGGGCATCCGACCCC
+
CCCCCFFGE@FGDDGGGGG7FFCGGF8F7;FEF<DFFCFFFFGFC@@7FEGGG,,C@FFGGEE+6:+++8+@4C8@:E@EFCE,:5B9<FGGEG@CEGFCF,A<EF<:EFGGEDGCGGF8BCECGEG8F=BF8=FDCFDC+:5FE:DFGDG>@@ECF>,*::B<7:F@,?F@CF**<<*5=+C<<<<:EGGGFCFCGC>CDEC58?E8EE8@+:CEEEGFGGF8C>8/1*2<C=CEE=F85=65=75*0ACCDG+*+0**223?EC99**209))/)849957:*8D5(954.)053))0.
@M03506:14:000000000-AKVR1:1:1101:12739:6539 1:N:0:31
CCTACGGGAGGCAGCAGTGGGGAATATTGGACAATGGGGGCAACCCTGATCCAGCCATGCCGCGTGAGTGATGAAGGCCTTCGGGTTGTAAAGCTCTTTTGGCGGGGACGATGATGACGGTACCCGCAGAATAAGCCCCGGCTAACTTCGTGCCAGCAGCCGCGGTAAGACGAAGGGGGCTAGCGTTGTTCGGAATTACTGGGCGTAAAGCGCGTGTAGGCGGTTGCCAAAGGCGGGTGTGAAAGCCTTGAGCTCAACTCAAGAAATGCACTCGATACTTGGTGACTAGAGGACCGGAGAG
+
CCCCCGGGGGGGGGGGGGGGGGFEGGGGGGGGGGGGGGGGGGGGGGGGGGGGGGGGGGGGGGGGGGGDGGGGFFGGGGGGGGFGGGGGGGFFGGDGGFGGFFGCFGGEFG>CEFGGGGGGFFGGGGGEGGCGGGGGGGGGGGGGFFGGFGGGGGGFGGGGGGGGGGGGGFGGC@EDGGGGGGFGE*ACE5::E?EGFFGEGGGGGGGGCCFGGEGGGGGGGGG>EGGE?6CC*1:EGGD8C7?GGEC6C6<+*+0>?4DGF6DCC7C*:CC=*/9?C@C>>F*:?FGF8*61)7.)5).)8
@M03506:14:000000000-AKVR1:1:1101:8771:6545 1:N:0:31
CGAACTCCTACGGGAGGCAGCAGTCAGGAATATTGCGCAATGGAGGAAACTCTGACGCAGCGACGCCGCGTGGGTGATGAAGGCCTTCGGGTCGTAAAGCCCTGTCGGAAGGGAAGAAAAGCTTGTTGGCTAATATCCAGCGAGCCTTTGACGGTACCTTCAAAGGAAGCACCGGCTAACTCCGTGCCAGCAGCCGCGGTAAGACGGAGGGTGCAAGCGCTGTTCGGATTTACTGGGCGTAAAGGGCGCGTAGGCGGCCACCGCAAGTCGGTTGTGAGATCTCCGGGCTTAACCCGGAAAG
+
CCCCCGGGGGGGGGGGGGGGGGFFGGGGGGGGGGGGGGGGGGGFGGGGGGGGGGGGGGGGGGGGGGGGGGFFGGGGGGGGGGGGGGGGGGGGEGGGGGGGGGGGGGGGGGGGG?FGGGGGGGGGGGGGGGGGGGGGGGGGGGGDGGGGGGGGGGGFEFGGGGEFFGGGGGGGFDGGGDFFGGGGFGGGGGGGGGGGGDGGGDF9?EGGGGGEGEG7<5EC58;FEEGDCECCFGG?CFD8CEGGGGG5?EE5CEFDD@DC5EDGECC>EGGE*7>5>*22784+:3CE;D6<*1<B>>)5<
@M03506:14:000000000-AKVR1:1:1101:6532:6546 1:N:0:31
CGAACTCCTACGGGAGGCAGCAGTCGGGAATTTTGGGCAATGGGCGAAAGCCTGACCCAGCAACGCCGCGTGAAGGATGAAATCCCTCGGGATGTAAACTTCGCAAGAATAGGAAGAATTAGTAGGGGCTAATACCCTCTATGATGACGGTACTATTTGTAAGCTCCGGCTAACTCCGTGCCAGCAGCCGCGGTAATACGGGGGGAGCAAGCGTTGTTCGGATTTACTGGGCGTAAAGGGCGCGTAGGCGGTCAGCACAAGTCAGTTGTGAAATCTCCGGGCTTAACTCGGAAAGGTCAAC
+
CCCCCGGGGGGGGGGGGGGGGGGGGGGGGGGGGGGGGGGGGGGGGGGGGGGGGGGGGGGGGGGGGGGGGGGGGGGGGGGGGGGGGGFGGGGGGGGGGGGGGGGGGGGGGGGGGGGGGGGGGGGGGGGGGGGGGGGGGGGGGGGFGGGGGGGGGGGGGGGGGGGGGGGGGGGGGGGGGGGGGGGGGGGGGGGGGGGGGGGGGGGGGGGGGGGGG;EGGGGGGGGGGGGGGGGGGGCC5FFGGGGG=CEDGEGGGGGGFFGFGGGGGGGGCDGFGFDEGFGGDE3EDFF?AGEB>@F>?B?=*
@M03506:14:000000000-AKVR1:1:1101:22698:6579 1:N:0:31
TCGAACTCCTACGGGAGGCAGCAGTGGGGAATCTTGCACAATGGGCGAAAGCCTGATGCAGCAACGCCGCGTGCGGGAAGAAGGCCCTCGGGTTGTAAACCGCTTTCAGAAGGAACGAAACTGACGGTACTTTCAGAAGAAGGTGCGGCCAACTACGTGCCAGCAGCCGCGGTGACACGTAGGCACCAAGCGTTGTCCGGAGTTATTGGGCGTAAAGAGCTCGTAGGCGGTTCAGGAAGGCGGGTGGGAAAACTTTGGGCGTAACCCAAGGCGTGCAGCCGATACTGCTGTGACTTGAGTA
+
CCCCCGGGGGGGGGGGGGEEGGFGFGGGGGGGGGAFGGGGGGGGGGGEFFGGGEFGGGGGGGGFGGGGGGGGGGGGGGCGG@EFG@FFGGGGGGGCEFFFGEEEEGGGGGGGGCFGGEGGDFGGGGGGFGGFFDAF@FGFFEBFFGFGGGGGGCGGGGF@FCGGGGGGGGGGGGEFFGG<:<C9C7<C7CCCF@EC>CEGC*;;+ACGGGFE>5>@F9C6C8CGCFGGEDEC89C+<@*/*:CE*=*/22/**+0:CFD>*23***:<C5CFG5)/9**1775:=7C=)9974@F4==:7*
@M03506:14:000000000-AKVR1:1:1101:24489:6580 1:N:0:31
CGAACTCCTACGGGAGGCCGCAGTGGGGAATTGTTCGCAATGGGCGCAAGCCTGACGACGCAACGCCGCGTGGAGGATGAAGATCTGCGGGTCGTAAACACCTTTCGCTCGAGACGAACAGCCACTGGGTGAACAATCCGGAGGTCTGACGTTACCGAGAGAAGAAGCCAAGGCTAACTCCGTGACAGCAGCCGTGGGAATACGGGGGGGGCAAGCGTTGTTCGGAATTACGGGGCGTAAAGCGCTCGTAGTCGGCCAATTAAGTGAGACGTGTAATCCGTCGGCTTCATAGGGGACACGC
+
9CCCCFFFF9;FB7FF7F,+++6B8EFCC;EFC@FCE7FF@E@E,+FECF<CF8F@CCG+++7@CEC+@FGDC+A:CG8<E9E,C9,<:FFFGG7>DD<,BCA5EFC++B+==FCC:>>CF8B,@><@F<FGGC@:E3,1:*<C:<<A,@<*4F@,*=:*<*?FEC<<+++4*4:?FF,,?@<1*;+9AC**2:*:**2+:9+*/88/?*2*18/*/**1;*+;588*32+*/*/:C:)2:0+*2**1:7F***29*7**++::?*+099*.92*+:70)1).*7))0)**./0)))))70
@M03506:14:000000000-AKVR1:1:1101:3543:6591 1:N:0:31
CGAACTCCTACGGGAGGCAGCAGTCGAGAATTTTTCTCAATGGGGGAAACCCTGAAGGAGCGACGCCGCGGGGAGGATGAAGGTCTTCGGATTGTAAACTCCTGTCATTGGGGAACAAGGTGCATACGTTAACTGCGTGTGCATTGATAGTACCCGAAGAGGAAGAGACGGCTAACTCTGTGCCAGCAGCCGCGGTAATACAGAGGTCTCAAGCGTGGTTCGGATTCATTGGGCGTAAAGGGTGCGTAGGCGGCGCGGTAAGTCGGGTGTGAAATCTGGGAGCTGAACTCCGAAGCTGCAT
+
CCCCCFGGGGGGGGDGGGGGDGGGGGGGFGGGGGGGGGGGFFFGGGEFFFGGGGGGGFFFFGGGGGGGGG7FFFFGFBFGGGGGGCGGGGDGGGCDFFGFFGGF?FGGAFFGGEEEFFEGGGGEGCCFFGFGGGGGGGGCFFGGFGFAFFCFGFCFGEFFGGGGGGG7FEGGEGGGGGFC:CF@FGGGFD<C<FEFEC9::@978FC>70<3AEEC*:A*<?E8/*3+AEGGGGG?EEC7?CC=5C758E<CDEGCG@C<*?*+*/=7C7AB0**<C*09<BD6+066):)477)))9<@*
@M03506:14:000000000-AKVR1:1:1101:24999:6607 1:N:0:31
CGAACTCCTACGGGAGGCAGCAGTTAGGAATCTTGGGCAATGGGCGAAAGCCTGACCCAGCCACGCCGCGTGTGTGAAGAAGGCCTTCGGGTTGTAAAGCACTTTCAGCGGTGAAGAAAAGCTCGGGGCTAATACCCCTCGAGTCTTGACGTTAACCACAGAAGAAGCACCGGCTAACTCCGTGCCAGCAGCCGCGGTAATACGGAGGGTGCGAACGTTAATCGGAATCACTGGGCGTAAAGCGCGCGTAGGCGGTCTGTTAAGTGGGATGTGAAATCCCCGGGCTTAACCTGGGAATTGC
+
CCCCCGGGGGGGGGGGGGGGGGGGGGGGDGGGGGGGGGGGGGGGGGGGGGGGGGGGGGGGGGGGGGGGGGFGGGFGGFFGGGGGGGGGGGGGGGGGGGG9FFFFGGGGGGGGGGGGGGGGGFFGGGGG>FGGGGGGFCDFGGGGGFGGGGGGFFEFGGGGGGCEGGGGGG@FFFFD?@CFFECFCGGGGGDGGGGGGGDGGGGGGGEGGECCCE8EGFCFGGGDEED@9<CFGFGGGGDEGGGGGGCD87CEC::CGDC0<EFG9FFG57:6>>CEF?F*<>@GG:CF2:B257F;F@@?6
@M03506:14:000000000-AKVR1:1:1101:24835:6614 1:N:0:31
CGAACTCCTACGGGAGGCAGCAGTGGGGAATTTTCCGCAATGGGCGAAAGCCTGACGGAGTGACGCCGCGTGTGGGACGAAGGCCTTCGGGTCGTAAACAACTGTCAGTGGGAAAGAAGGGTGTCGGTGCTAATACCATCGGCATTTGACGGTACCTGCAGAGGAAGCCCCGGCCAACTCTGTGCCAGCAGCCGCGGTAAGACAGAGGGGGCAAGCGTTGGTCGGAATTCCTGGGCGTAAAGGGCGCGTAGACGGGATGGCAAGTCGGTAGGTCAAGCCTGCGGCCAAACCGACGAACGTG
+
@6ACAEFGGFGGFDDFEGGDGEEGGG?@CC@,EF,@@BGCCCGGFGDGEEGGGGCGDDGGGCF9FF@CGGGEGGC7EF@+F@FFC<<9A7:?>>>EADA,:BFEEFAE9CD<,,3BB<FFGF:C8CBFGCFF9=FF3@C,@>FFC:FGGGEDFGGGD:D>FF**>7:6D**=B*1<CF7?<FFF@,<CCFG7*=*<=8:8::+00;+;*8*?E85CE*;5*;:****/0+0++<AFCG78:<+/**:7C=5*:EG)255>6?F5+0/92**)**20**1**07C*))0(*),5))75).0.
@M03506:14:000000000-AKVR1:1:1101:15551:6635 1:N:0:31
CGAACTCCTACGGGAGGCAGCAGCGGGGAATTTTCCGCAATGGGCGAAAGCCTGACGGAGTGACGCCGCGTGGGGGACGAAGGCCTTCGGGTCGTAAACCCCTGTCAGAGGGAAAGAAGGGTCGCCGACCTAACACGTCGGTGACTTGACGGTACCTTCAGAGGAAGCCCCGGCCAACTCTGTGCCAGCAGCCGCGGTAAGACAGAGGGGGCAAGCGTTGCTCGGAATCACTGGGCGTAAAGGGCGCGTAGGCGGGATGGCAAGTCGGTCGTGAAATCCTGCGGCCCAACCGAAGAACGTC
+
CCCCCGGGGGGGGGGGGGGGGGGGGGGGGGGGGGGGGGCFEGGGGGGGGGGGGGGGGGFFGFGGGGGGGGGGGGGGGGGGGGGGGGGGGGCFGGGGGGGGGGGGGGAFFFGGDGFFGGGGGGGGGGGGGGGGFGGGGGGGGGGGGGFGGGGGGGGGGGGGGCFGGACFCCGGGGGGGGGGGGGGGGGGGGGGGGGGGGGEGGGCFFFGGGGEG5CFGGCECFFGD5/;CCFFGGFGGGG5*ACGGGCD:>CCCEGGG)>7CFFF:D5C5CE>*4><C@*:*9<CE5)565;9))7>@>@8.
@M03506:14:000000000-AKVR1:1:1101:7651:6654 1:N:0:31
CGAACTCCTACGGGAGGCAGCAGTCGAGAATTTTTCTCAATGGGCGAAAGCCTGAAGGAGCGACGCCGCGTGGGGGATGAATGGCTTCGGCCCGTAAACCCCTGTCATTCGGGATCAATGCTTGTTTCCCAACACGAGACAAGTTGATAGTACCGGAAGAGGAAGGGACGGCTAACTCTGTGCCAGCAGCCGCGGTAATACAGAGGTCCCAAGCGTTGTTCGGATTTACTGGGCGTAAAGGGTGCGTAGGTGGTTGGGTAAGTCTGATGTGAAATCTCCGGGCTCAACCCGGAAATGGCAT
+
CCCCCGGGGGGGGGGGGGGGGGGGGGGGGGGGGGGGGGGGGGGGGGGGGGGGGGGGGGGGGGGGGGGGGGGGGGGGGGGGGGGGGGGGGGGGGGGGGGGGGGGGGGGGGGGGGGGGGGGGGGGGGGGGFGGGGGGGGGGGGGGGGGGGGGGGGGDGGGGGGGGGGGGGGGGGDGGGGGGGGGGGGGGFGGGGGGGGGGGGGGFGGGAFGGGGGGG>CEGGGEEGGCGGGFCEDGGGDGGGGGGGGGGDEG?FG7CDGFGFGGGGGGCFG:+/:CFFF7FGGDDGFFGFBDE6<)<BFF>F4
@M03506:14:000000000-AKVR1:1:1101:3978:6664 1:N:0:31
CGAACTCCTACGGGAGGCAGCAGTCGAGAATTTTTCACAATGGGCGCAAGCCTGATGGAGCGACGCCGCGTGGGGGATGAAGGGCTTCGGCTCGTAAACCCCTGTCAGTTGCGAACAAAGTGTACCGGTGAACATCCGGTGCGCTGATAGTAGTGACAGAGGAAGGGACGGCTAACTCTGTGCCAGCAGCCGCGGTAATACAGAGGTCCCGAGCGTTGTTCGGATCCACTGGGCGTAAAGGGTGCGTAGGCGGGTCTGAAAGTATGATGTGAAATCTCCAGGACCAACCTGGAAATGGCAT
+
CCCCCFGGGGGGGGGGGGGGGGGGGGFFFCGGGGGGGGGGGGGGGGGGGFDGGGGGGGGGGGGGGGGCFGFGGGGGGGGFEAGFGFGFC:CGEDGGGFGF?FGGGGGGGGGGGGGGGGGGGGGGDFGDGFGGGGACGGGGGGGGEGGFGGGGGGGFFGFGGGFGGCCFGDG7FEF:FGFGGGGGGGGGGG:@FGDEGEFF7CGCFFGGGGGGGC8*1:;CECC828AEGCCDFGD:C?3E?CGG5**1?5<CC*:);)*0<E*+2:90<C?67:*+*9CF4))/:>F::*),7)67??F:1
@M03506:14:000000000-AKVR1:1:1101:12360:6695 1:N:0:31
CGAACTCCTACGGGAGGCAGCAGTCGGGAATTTTGGGCAATGGGCGAAAGCCTGACCCAGCAACGCCGCGTGAAGGATGAAATCCCTCGGGATGTAAACTTCGCAAGAACGGGAAGAATAAGTAAGGGTTAATATCTCTTACGATGACGGTACTGTTTGTAAGCTCCGGCTAACTCCGTGCCAGCAGCCGCGGTAATACGGGGGGAGCAAGCGTTGTTCGGATTTACTGGGCGTAAAGGGCGCGTAGGCGGCCACCGCAAGTCGACGGTGAAATCTCCGGGCTTAACCCGGAAAGGTCAGC
+
CCCCCGGGGGGGGGGGGGGGGGGGGGGGGGGGGGGGGGGGGGGGGGGGGGGGGGGGGGGGGGGGGGGGGGGGEGGGGGGGGGGGGGGGGGGGGGGGGGGGGGGGGGGGGGGGGGGGGGGGGGGFFFGGBDFGGGGGGGGFGGGGGGGGGGFGGGFFGGGGGGGGGGGGGGGGGGGGGGGGGGGGGGGGGGGGGFEFFFCFGGGGGGGGGCFGEE8EEFGGGGGGEFDFGFGGGGEE=FGGGGEEEDEGGGGCC=FGGFGD7+:CC5*1:C5?CG7:CFG3D@35<9:=1CD0)05>6FFF:
@M03506:14:000000000-AKVR1:1:1101:12179:6697 1:N:0:31
CGAACTCCTACGGGAGGCAGCAGTGGGGAATATTGGACAATGGGGGCAACCCTGATCCAGCCATGCCGCGTGAGTGATGAAGGCCCTAGGGTTGTAAAGCTCTTTTGTGCGGGAAGATAATGACGGTACCGCAAGAATAAGCCCCGGCTAACTTCGTGCCAGCAGCCGCGGTAATACGAAGGGGGCTAGCGTTGCTCGGAATTACTGGGCGTAAGGGTGCGTAGGCGGGGCTTTAAGTCAGGGGTGAAATCCTGGAGCTCAACTCCAGAACTGCCTTTGATACTGGCAATCTCGAGTCCGG
+
CCCCCGGGGGGGGGGGGGGGDGGFGGGGGGGGGGGGGGGGGGGGGGGGGGGGGGGGGGGGGGGGGGGGGGGGEGGGGGGGGGGGGGGGGGGGGGGGGGGGGGGGGGGGGGGGGGGGGGGGGGGGGGGGGGGGGGGGGGGGGGGGGGGDGGGGGGGGGGGGGGGGGGGGGGGGGDGGGGDFFGGGGGGGGGGGGGGFFEGDCFFGGGGGGGEEGDGGGGC8EGCEEFGG5*:5CGF79@7<CFFDGGGFCFFAFGGGGF4>FGGGEGGGG4A@4DGFGFF:C?FGGF<7?FFAFF4B4@FFF
@M03506:14:000000000-AKVR1:1:1101:11919:6713 1:N:0:31
CGAACTCCTACGGGAGGCAGCAGTGGGGAATATCGCGCAATGGGCGAAAGCCTGACGCAGCGACGCCGCGTGTGGGATGACGGCCTTCGGGTTGTAAACCACTGTCGGGAGGGACGAATGCGCCGCAAGGCGAGTGACGGTACCTCCAAAGGAAGCACCGGCTAACTCCGTGCCAGCAGCCGCGGTAATACGGAGGGTGCGAGCGTTGTCCGGAATCACTGGGCGTAAAGGGCGCGTAGGCGGCCTGATAAGTAGGGGGTGAAATCCTGCGGCTTAACCGCAGGGCTGCCTTCTAAACTGT
+
CCCCCGGGGGGGGGGGGGGGDGGGGGGGGGGGGGGGGGGGGGGGGGGGGGGGGGGGGGGGGGGGGGGGGGGGGGGGGGGGGGGGGGGGGGGGGGGGGGGGFGGGGGGGGGGGGDGGGGGGGGGGGGGGGGGEGGGGGGGGGGGGGGGGGGGGGGGGGGGGGGGGGFGGGGFFGGGGGGGFFEGEGGDEGGGGGDEGGGGGGCEGG?>CGGGGGDGGGGDFFGFFGE5E5@FGEE*::EGGGGGEE>FF7CFAC:CFGFGDGFGFFDFGFF:DDDGFCFCDG)7EGEGF(94:?F*964*9*
@M03506:14:000000000-AKVR1:1:1101:9325:6717 1:N:0:31
CGAACTCCTACGGGAGGCAGCAGTAGGGAATCTTGCACAATGGGCGCAAGCCTGATGCAGCGATGCCGCGTGAGGGATGAAGGCCTTCGGGTTGTAAACCTCTTTCAGTAGGGAAGAAGCCACCGGTCACGGTGGTGACGGTACCTACAGAAGAAGCCACGGCTAACTACGTGCCAGCAGCCGCGGTAAAACGTAGGTGGCTAGCGTTGCCCGGAATCACTGGGCGTAAAGCGGGTGTAGGCGGTTCTTTAAGTCGGATGTGAAATCCAGCGGCCCAACCGCTGAATTGCATCCGATACTG
+
CCCCCGGGGGGGGGGGGGGGGGGGGGGGGGGGGGGGGGGGGGGGGGGGGGGGGGGGGGGGGGGGGGGGGGGGGGGGGGGGGGGGGGGGGGGGGGGGGGGGGGGGGGGGGGGGGGGGGGGGGGGGGGGGGGGGGGGGGGGGGGGGGGGGGGGGGGGGGGGGGGGGGGGGGGGGGGGGGGGGGGGGGGGGGGGGGGGGGGGGGGGGGGGGGGGGGGDGGGGGCCDGGG8CCFGGGDG:EEGGGGDGCEEFGGGGGGGGGFGGGCGCEG9CGGGFGGDGC>GGGFEG5=F=?GF>FF>:B))9*
@M03506:14:000000000-AKVR1:1:1101:14522:6765 1:N:0:31
CGAACTCCTACGGGAGGCAGCAGTGGGGAATTTTGCGCAATGGGGGAAACCCTGACGCAGCGGCGCCGCGTGGAGAATGAAGTCCCTTGGGACGTAAACTCCTTTCGACCCGGACGATAATGACGGTACGGGTGGAAGAAGCCCCGGCTAACTTCGTGCCAGCAGCCGCGGTAATACGAGGGGGGCAAGCGTTGTTCGGAATTATTGGGCGTAAAGGGCGCGTAGGCGGTGCGGTAAGTCACCTGTGAAATCTCCGGGCTTAACTCGGAGCCTGCAGGCGAAACTGCCGTACTTGAGTGTG
+
CCCCCGGGGGGGGGGGGGGGGGGGGGGGGGGGGGGGGGGGGGGGGGGGGGGGGGGGGGGGGGGGGGGGGGGGGGGGGGGGGGGGGGGGGGGGGGGGGGGGGGGGGGGGGGGGGGGGGGGGGGGGGGGGGGGGGGGGGGGGGGFGGGGGGGGGGGGGGGGGGGGGGGGGGGGGGGGGCECEGGGGGGDGGGG8CE8FGGGEEEDCFGGGGGGDEGGGGGGGGGGDGGC=>CEGGGGGDG7<C7CFGFF7EGGGCGGGGFGD=EGGGGGGGGGFGGGGGFDDD37C<=7F>3563@BF@//*0
@M03506:14:000000000-AKVR1:1:1101:11989:6766 1:N:0:31
CGAACTCCTACGGGAGGCAGCAGTGGGGAATTTTGCGCAATGGGGGAAACCCTGACGCAGCAACGCCGCGTGGAGGATGAAGTCCCTTGGGACGTAAACTCCTTTCGACCCGGACGATAATGACGGTACGGGTGGAAGAAGCCCCGGCTAACTTCGTGCCAGCAGCCGCGGTAATACGAGGGGGGCAAGCGTTGTTCGGAATTATTGGGCGTAAAGGGCGCGTAGGCGGTGCGGTAAGTCACCTGTGAAATCTCCGGGCTTAACTCGGAGCCTGCAGGCGAAACTGCCGTGCTTGAGTGTG
+
CCCCCGGGGGGGGGGGGGGGGGGGGGGGGGGGGGGGGGGGGGGGGGGGGGGGGGGGGGGGGGGGGGGGGGGGGGGGGGGGGGGGGGGGGGGGGGGGGGGGGGGGGGGGGGGGGGGGGGGGGGGGGGGGGGGGGGGGGGGGGGGGGGGGGGGGGGGGGGGGGGGGGGGGGGGGGGGGGGCGGGGGGGGGGGGGGGGGGGGGEFGGGGGGGGGEGDGGGGGGGGGGGGGGGGGGGGGGDGGGGGFGGGGGGGDFFGGGDEGGG?FGGGGGCGGFFGGGGFDC>@5CEFG@;73:7BFFFFFF?
@M03506:14:000000000-AKVR1:1:1101:10127:6773 1:N:0:31
CGAACTCCTACGGGAGGCAGCAGTGGGGAATCTTGCGCAATGCGCGAAAGCGTGACGCAGCGACGCCGCGTGGGGGAAGAAGGCTTTCGGGTTGTAAACCCCTTTCAGTTGGGACGAAGCTTCTCCGGTGAATAGCCGGACGGAGTGACGGTACCTTCACAAGAAGCACCGGCTAACTACGTGCCAGCAGCCGCGGTAATACGTAGGGTGCAAGCGTTGTCCGGAATTATTGGGCGTAAAGAGCGTGTAGGCGGCCCGATTAGTCCGCTGTGAAAGTCCAGGGCTCAACCCTGGAATGCCG
+
CCCCCGGGGGFFEGGGGGGGGGGGGGGGGGGGGGGGGGGGGGGGGGGGGGGGGGGGGGEGGGGGGGGGGGGGGGGGGGGGGGGGGGGGGGGGGGGGGGGGGGGGGGGGGGGGGGGGGGGGGGGGFGGGGGGGGGGGGGGGGGGGGGGGGGGGGGGFGGFGGGGGCGGGFGGGGC>FGGGGGGGGGCFG8FFGGGGEEEEFGGGFGFEGGGDGGGGGEEGGGCEGEGFG?FCCECFGGGGGG?:FGEEG6?<+9CEGED55=E69CGGD5CEF>FGG**2:6::C*5=?:9BBFF4F4)*97
@M03506:14:000000000-AKVR1:1:1101:22839:6780 1:N:0:31
CGAACTCCTACGGGAGGCAGCAGTCGAGAATTTTTCTCAATGGGGGGAAACCCTGAAGGAGCGACGCCGCGTGGAGGATGAAGGTCTTCGGATTGTAAACTCCTGTCATTTGGGAACAAGGTGAGCGCGTTAACTGCGCGCGCATTGATAGTACCAGAAGAGGAAGAGACGGCTAACTCTGTGCCAGCAGCCGCGGTAATACAGAGGTCTCAAGCGTTGTTCGGATTCATTGGGCGTAAAGGGTGCGTAGGCGGCGCGGTAAGTCGGGTGTGAAATTGCGAGGCTTAACTTGGAAACTGCC
+
CCCCCGGGGGGGGGGGGGGGGGGGGGFGGGGGGGGGFGFGGGGGGGGGGGGGGGGGGGGGGGGGGGGGGGGGGGGGGGGGGGGGGGGGGGGGG@FGGGGGGGGFGGGGGGG;CEGGGGGGGGGGGGGGGGGGGGGGGGGGGGGGGGGGGGGGGGEGGFGGGGFGCF>EFFGGGEEGFFDGFGGGEGGGGGGGGGGGGGGGGG7C?CC<@9EFGGCG*A58;CEEC*;9F:9CGC5C*:CGGFGFGGEGCEDF5EED:7D55:9F?DEDFG5>**77?*093>DGFFGFF7@))//74***)
@M03506:14:000000000-AKVR1:1:1101:12780:6783 1:N:0:31
CGAACTCCTACGGGAGGCAGCAGTGGGGAATCTTGCACAATGGGCGAAAGCCTGATGCAGCGACGCCGCGTGGGGGATGGAGCTTCTCGGAGTGTAAACCCCTTTCGATCCGGACGAATGCCCGCAAGGGAGTGACGGTACGGATATAAGAAGCCCCGGCTAACTACGTGCCAGCAGCCGCGGTAAGACGTAGGGGGCCAGCGTTGTTCGGAATTACTGGGTGTAAAGGGTTCGTAGGCGGTGCGGCAAGTCGGGAGTGAAATCTCTGGGCTCAACCCAGAGGCTGCTTCCGAAACTGCTG
+
CCCCCGGGGGGGGGGGGGGGGGGGGGGGGGGGGGGGGGGGGGGGGGGGGGGGGGGGGGGGGGGGGGGGGGFGGGGGGGGGGGGGGGGGGGGGGGGGGGGGGGGGGGGGGGGGGGGGGGGGGGGEGEGGGGGEGGGGGGGGGGGGGGGGGGGFGGFCCCGGCGGGGGGGEGGGGGGGGGGGGGGGEGGGGG;CGGGGGGEGGGGE;:CCGGGGGG8CFGGGGFEGGGGFGG8CFGGGGDFGGGCGGG=DEECCCGGCGFGGG+:<AFGFCC7)949CDDDF9)5ECF3;4>667533***/)
@M03506:14:000000000-AKVR1:1:1101:9768:6804 1:N:0:31
CGAACTCCTACGGGAGGCAGCAGTGGGGAATCTTGCGCAATGGGCGAAAGCCTGACGCAGCGACGCCGCGTGGGGGATGAAGCTTTTCGGAGTGTAAACCCCTTTCGACCCGGACGAAACTCCCGCAAGGGATTGACGGTACGGGTATAAGAAGCCCCGGCTAACTACGTGCCAGCAGCCGCGGTAAGACGTAGGGGGCCAGCGTTGCTCGGAATTACTGGGCGTAAAGGGTTCGTAGGCGGTGTGGCAAGTCGGTGGGGAAATCTCCAGGCTTAACTTGGTGGCTGCTGCCGAAACTGCC
+
CCCCCGGGGGGGGGGGGGGGGGGGGGGGGGGGGGGGEGGGGGGGGGGGGGGGGGGGGGGGGGGGGGGGGGGGGGGGGGGFGGGGGGGGGGGGGGGGGGGGGGGGGGGGGGGGGGGGGGG:>FGCFG@>FGDEFGC,>FCCBBBCFFGGG@AF<:FGGCEFGEGAFG<:FACGFGGDGFGC?>EDEEG@+0A8CAEGGGDEC>>EG8C89+;888CC0<7CF58C8EDC<EGGF*/;6@*+C5C5:5:>F+:<:C=5*)))*:7CF*+;096770>+?9FGC*8E*5<3077(<>>379@6)
@M03506:14:000000000-AKVR1:1:1101:26048:6805 1:N:0:31
CGAACTCCTACGGGAGGCAGCAGTCGGGAATTTTGGGCAATGGGCGAAAGCCTGACCCAGCAACGCCGCGTGAAGGATGAAATCCCTCGGGATGTAAACTTCGCAAGAACGGGAAGAATAAGCGAGAGCCAACACCTCTCGTGACGACGGTACCGTTTGTAAGCTCCGGCTAACTCCGTGCCAGCAGCCGCGGTAATACGGGGGGAGCAAGCGTTGTTCGGATTTACTGGGCGTAAAGGGCGCGTAGGCGGCCACTGCAAGTCAATTGTGAAATCTCCGGGCTTAACTCGGAAAGGTCAAC
+
CCCCCGGGGGGGGGGGGGGGGGGFGGGGGGGGGGGGDGFDGFGFGGGGGGGGGGGGGGGGGGGGGGGGGGGGGFGGGDGGGGFFGGGGGGGCGGGGGGGFFGGGGGDFGGGD:BEGFFCFGGGEGGGDC=FFGGCGDGFFGGGG<:FGGGGGDDGFEFGFF;CCCGGDEG>EFFCFGGGGG7FFGGGGGGGEE*BC?CCFDGGGGGGGG6CFE1:C8*9;8/8:<CFF?FFGGGG*:CCEGE=C:C=DDEE575A*<FGGG9:FG7<CA:<?FGFGG49C3355CB*=ADB9@3<>=?699
@M03506:14:000000000-AKVR1:1:1101:7737:6812 1:N:0:31
CGAACTCCTACGGGAGGCAGCAGTTAGGAATATTCCACAATGGGCGAAAGCCTGATGGAGCAACGCCGCGTGGAGGATGAAGGCCTTCGGGTCGTAAACTTCTTTTCTATGCGAAGAATATGACGGTAACATAGGAATAAGGGTCTGCTAACTACGTGCCAGCAGCCGCGGTCATACGTAGGACCCAAGCGTTATCCGGATTGACTAGGCGTAAAGAGTTGCGTAGGTGGTTTATTAAGCGAATAGTGAAATCTTGGGGCTCAACCTTAAGGCTATTATTTGAACTGGTAGACTCGAGAGT
+
CCCCCGGGGGGGEEGGFGFGGCFFEGGGGGGGGGFGGGGGGGFEFEFGGDFFGFDGFFGGGGGGGGGECF>BFGGGGCFCFAFGGGGGDGGGGGFCGGGGGGGGGGFGFGGGG7:F@FCGFGGGGGFGGGGGGGGGGEGGFGFBFGFGGFDGGGGGGGGGGGGGGGGGGEGEGGGGGFGGGGGGFC:BCEGC:7BFGGGGCECFGEGCGGCEGGFB9FFCFCEEECC<@:;>C?FGC7:FGC=**<:>FGG7C?EFF>CDEGCF656*0:CFDCC9>=*C28@FGFFFDGF<B4;F5375)
@M03506:14:000000000-AKVR1:1:1101:24499:6818 1:N:0:31
CGAACTCCTACGGGAGGCAGCAGTGGGGAATCTTGCGCAATGGCCTAACGGCTGACGCAGCGACGCCGCGTGTGGGATGAAGCTCTTCGGAGTGTAAACCACTGTTGCCCGGGACGAATAGCTCGATTAATCGAGCCTGACAGTACCGGGTGAGGAAGCACCGGCTAACTCCGTGCCAGCAGCCGCGGTAATACGGGGGGTGCGAGCGTTGTCCGGAATCACTGGGCGTAAAGGGCGCGTAGGTGGGTTGATAAGGGTGTGGTGAAAGTCGGGGGCTCAACCCCGGATCTGCCGTGCGGAC
+
CCCCCGGGGGGGGGGGGGGGGGGGGGGGGGGGGGGGGGGGGGGGGGGGGGGGGGGGGGGGGCGGGGGGGGFFGGGGGGGGGGGCFGGGGGGGGGGGGGGGGG8EEDFFGGGGGGGDGCGGGF<FFFFFGGGGGGGGGGFGGGGGGCGGGGGEGGGGGFFFFGGGGGGGGCGGGGGGGGECGGGGGGGGGGGFGGGGGGGE:8>CEGGG>GG5CFEGE=FGGGGCCEC5/:=*9?EGGGG:EGG7EG*98EF?:EECGFC<CGCG?6EF?F*)9DC*)7>=F4)5C>)8>7@263).7)0))
@M03506:14:000000000-AKVR1:1:1101:20215:6820 1:N:0:31
CGAACTCCTACGGGAGGCAGCAGTCGAGAATTTTTCTCAATGGGGGAAACCCTGAAGGAGCGACGCCGCGTGGAGGATGAAGGTCTTCGGATTGTAAACTCCTGTCATTGGGGAACAAGTCGCTTACGTTAACTGCGTGAGCGTTGATAGTACCCGAAGAGGAAGAGACGGCTAACTCTGTGCCAGCAGCCGCGGTAATACAGAGGTCTCAAGCGTTGTTCGGATTCATTGGGCGTAAAGGGTGCGTAGGCGGCGCGGTAAGTCGGGTGTGAAATCTCGGAGCTTAACTCCGAAACTGCAT
+
CCCCCGGGGCFGGGGGGGGGGGGGGGGFGEGGGGGGGGGGGGGGGGGGGGGGGGGGGGGGGGGGGGGGGGGGGGGGGGGGGGGGGGGGGGGGGGGGGGGGGGGGGGGGGGGGGGGGGGGGGGGGGGGGGGGGGGGGGGGGGGGGGGGGGGGGGFGGGGGGGGGGGGFEGGGGGDGGGGGGCGGGGGGGGGGGGGG@5CFGGGGGGGGGCGGGGFGGDGGGGDGGEEGEGGFGCGG8=CGFCEGGGGGGGGGDGGGDGFGGCGCFEGGFEGGFFD>::@5>9>DC??D?>FF?E7>D*=F=/
@M03506:14:000000000-AKVR1:1:1101:22338:6824 1:N:0:31
CGAACTCCTACGGGAGGCAGCAGTGGGGAATTTTTCTCAATGGGCGAAAGCCTGAAGGAGCGACGCCGCGTGGGGGATGAAGGGTTTCGATCCGTAAACCCCTGTCATTTGCGAACAAAGCTCCGCCATGAACAGTGGCGAGAGTTGATAGTAGTGAAAGAGGAAGGGACGGCTAACTCTGTGCCAGCAGCCGCGGTAATACAGAGGTCCCGAGCGTTGTTCGGATTCACTGGGCGTAAAGGGTGCGTAGGTGGCTTCGCAAGTTTGGTGTGAAATCTCCGGGCTTAACCCGGAAATGGCA
+
CCCCCGGGFGGGGGGGGGGGGGGFGFGGGGGGGGGFFEGGGG8@FGG@FGGGGGGGGGD<FFGGGGGGGGEDF7CGDEGGFGGGGGEFG7FGGGDCFGGFGGGGGGDGAFCACCEBCEDGGGFGDCFC@F,DAF8@FFGGGG*>DEFFGGG@FG@CFB;F:2<CEBGE>F@CGCCCCCFGFGGGGG7CFGGGGGGGCDEGCGCFGGG08C*:8EEG8AC=@78E5>E9@<:C8CCEGC387A=C55=9;CG<FGGGGFDD**/+<7<9:<FDD**<7**2)05EGFFF<C>9>5>5FFFF.
@M03506:14:000000000-AKVR1:1:1101:22665:6827 1:N:0:31
CGAACTCCTACGGGAGGCAGCAGTGGGGAATTTTGCGCAATGGGGGAAACCCTGACGCAGCAACGCCGCGTGGAGGATGAAGTCCCTTGGGACGTAAACTCCTTTCGACCCGGACGATAATGACGGTACGGGTGGAAGAAGCCCCGGCTAACTTCGTGCCAGCAGCCGCGGTAATACGAGGGGGGCAAGCGTTGTTCGGAATTATTGGGCGTAAAGGGCGCGTAGGCGGTGCGGTAAGTCACCTGTGAAATCTCCGGGCTTAACGCGGAGCCTGCAGGCGAAACTGCCGTGCTTGAGTGTG
+
CCCCCGGGGGGGGGGGGGGGGGGGGGGGGGGGGGGGGGGGGGGGGGGGGGGGGGGGGGGGGGGGGGGGGGGGGGGGGGGGGGGGGGGGGGGGGGFGGGGGGGGGGGGGGGGGGGGGGGGGGGGGGGGGGGGGGGGFGGGGGGGGGGGGGGGGGFGGGGGFFGFGGGGGGGGFEG,?FFFGGGGGGGCFGGGEEEE@ECG>8CC?EFFGGGGEEGGGGG5EGGG>E59CEGGGGGGGCGGGGGCFGFG*AFGGGGCCE>CG5?C9*/:9C>C54*/:7>D<D3<EDFCF0DBFF=68?@?77
@M03506:14:000000000-AKVR1:1:1101:19983:6848 1:N:0:31
CGAACTCCTACGGGAGGCAGCAGTGGGGAATTTTGCGCAATGGGGGAAACCCTGACGCAGCAACGCCGCGTGGATGATGAAGCCCCTTGGGGTGTAAAATCCTTTCGGCAGGGACGAAACCCGAGCAATCGGGCCGACGGTACCTGAAGAAGAAGCCCCGGCTAACTCCGTGCCAGCAGCCGCGGTAATACGGGGGGGGCGAGCGTTGTTCGGAATTATTGGGCGTAAAGGGAGCGTAGGCGGTGCGATAAGTCGGGTGTGAAACCTCCAGGCTCAACTTGGAGCTGGCATCCGAAACTGC
+
CCCCCGGGGCEGGGGGGGGGGGGFGGGGGGGGGGAGGGGGGGGGGGGGGGGGGGGGGGGGGGGGGGGGGGGGGGGGFGGGFGGGGGGGGDFGGGGGFGGGDGGGGGGGGGGGGGGGGGGGGGGGGGGGGGGGGGGGGGGGEGGGGGFGGGGGGGGGGFGGGGGCGGGGFCFGGGGCFGCFC8?1C>58@@FGGGGGGGGEEDEEGEGD:CEEGCGFCG+<FGGFG/8*CEFGGGGGG57*9ECG5*:7/*:A7CGGGFGGD?>:F<04CF6F*7*095:*:4)*2>GF(**3)0)0)0/9*
@M03506:14:000000000-AKVR1:1:1101:27082:6870 1:N:0:31
CGAACTCCTACGGGAGGCAGCAGTGGGGAATTGTTCGCAATGGGCGCAAGCCTGACGACGCAACGCCGCGTGGAGGATGAAGGTCTTCGGATTGTAAACTCCTGTTGCCCGGGACGAATAGCTCCAACCTAACACGTTGGAGTGTGACGGTACCGGGTGAGGAAGCACCGGCTAACTCTGAGCCAGCAGCCGCGGTAATACCGAGGGGGCAAGCGTAGTTCGGAATTACGGGGCGGAAAGAGCGCTGAGGCGACATGCTAAGTCGAACGCGTAATACGCGGGCCCAACCCGGGACACGCGC
+
@CCCCFGG<9@@6F;F:;B7@EEAFGFGDFGFDCFEFFFEGFDGFDFB+@DFGCFFFGF@EFF::@=7FF+@7+BFB<EFFF<,:FECF+C@8<AF<F<B,<98EGFF9FFGGGC=7@=D<D,CFCF8+,@8@CGEFF?FF7FGFGDF7>@<*@:@C**>>,>,4<><@C**<*CC<FF9,,,?><FG7B*CEECE*;EGF+*1:E*:CE58*/*/1:2A9***/@++<**2*:E***/2*0*****)2:F5)2250)**+2:+*/:/5**)799+*)1/1))**855?G>6)))7)8)8)
@M03506:14:000000000-AKVR1:1:1101:7127:6917 1:N:0:31
CGAACTCCTACGGGAGGCAGCAGCAGGGAATCTTGCACAATGAGCGCAAGCTTGATGCAGCGATGCCGCGTGAGGGATGAAGGCCTTCGGGTCGTAAACCTCTTTCAGTAGGGAAGAAGCCACGGGACACCGTGGTGACGGTACCTGCAGAAGAAGCCCCGGCTAACTACGTGCCGGCAGCCGCGGTAAAACGTAGGGGGCGAGCGTTGCCCGGATTCACTGGGCGTAAAGCGGGTGTAGGCGGTCCATTAAGTCGGATGGGAAATCTCCCGGCCCAACCGTGGAATTGCATCCGATACTG
+
CCCCCGGGGGGGGGGGGGGGGGGGEFGGFGGGGGGGGGFGGGGGGGGGGGGFGGGGGGGGGEGFEGGGGG@FGGGGGGGGGFGGCGGGGEGGGGEGGGGGGGGGGGFFEGGGGGGGGGGGGGGGGGGEGGFGEFGFGGGGGGGGGGGGGGGGGGGGGF@FFGGGGGGFGGGGGGGGGGGGGGGGGGCE7FEGGFGGGGGGGGGGGGGGGGFFGECEC9FGCCGDGGEEC8EFECEEGCGGGGGCCEG6CCFGG79CC:9<**0<CCF7+*0815>57>DDG)8CE7C?)2*-0<>)85BFF
@M03506:14:000000000-AKVR1:1:1101:8222:6920 1:N:0:31
CGAACTCCTACGGGAGGCAGCAGTCGGGAATTTTGGGCAATGGGCGAAAGCCTGACCCAGCAACGCCGCGTGAAGGATGAAATCCCTCGGGATGTAAACTTCATAAGAACGGGAAGAATAAGTCCGTGCTAATACCACGGGTGATGACGGTACCGTTAGTAAGCTCCGGCTAACTCCGTGCCAGCAGCCGCGGTAATACGGGGGGAGCAAGCGTTGTTCGGATTTACTGGGCGTAAAGGGCGCGTAGGCGGCCACCGCAAGTCAGTTGTGAAATCTCCGGGCTTAACTCGGAAAGGCCAAA
+
CCCCCGGGGGGGGGGGGGGGGGGGGGGGGGGGGGGGGGGGGGGGGGGGGGGGGGGGGGGGGGGGGGGGGGGGGGGGGGGGGGGGGGGGGGGGGGGGGGGGGGGGGGGGGGGGGDGGGGGGGGGGGGGGGGGGGGGGGGGGGGGGGGGGGGGGGGGGGGGGGGFGGGGGGEGGGGGFGGGGGGGGGGGGGGGGGGEFFGGGGGGGGGGGFGGGGGGGEGGGDGGGGE?CFGGCECDGGGGGGGGGGEEGFGGGDGG*?BDDGFGFGCFG97C*:CF?CF3DDDFC7?78AGFFDEFF))55)
@M03506:14:000000000-AKVR1:1:1101:14410:6920 1:N:0:31
CGAACTCCTACGGGAGGCAGCAGCAGGGAATCTTGCACAATGAGCGCAAGCTTGATGCAGCGATGCCGCGTGAAGGATGAAATCCCTCGGGATGTAAACTTCGCAAGAATGGGAAGAGTTAGCGAGCGCTAATACCGCTCGTGATGACGGTACCATTTGTAAGCTCCGGCTAACTCCGTGCCAGCAGCCGCGGTAATACGGGGGGAGCAAGCGTTGTTCGGATTTACTGGGCGTAAAGGGCGCGTAGGCGGTCAGTGCAAGTCAGTTGTTAAATCTCCGGGCTTCACTCGGAAAGGTCAAC
+
CCCCCGGGGGGGGGGGGGGGGGGGGGGGFGGGGGGGGGGGGGGGGGGGGGGGGGGGGGGGGGGGGGGGGGGGGGGGGGGGGGGGGGGGGGGGGGGGGGGGGGGGGGGFGGGGGGGGGGGGGFGGGGGGGGGGGGGGGGGGGGGGGGGGGGGGGGGCAFGDGGGGGGGGGGGGGGFGGGGCGGGGGGGGGGGGGGGGGGGGGGGGGGEGG6FFEEEGGFGGGCGGGFGGGGGGGGEC*:DDGECDCGGGGGGEGEGFC=FGCCG+<*<C0*2*::79*63DG>:5*99=AGF9)))8@FF47
@M03506:14:000000000-AKVR1:1:1101:10325:6921 1:N:0:31
CGAACTCCTACGGGAGGCAGCAGTCGGGAATTTTGGGCAATGGGCGAAAGCCTGACCCAGCAACGCCGCGTGAAGGATGAAATCCCTCGGGATGTAAACTTCGCAAGAACGGGAAGAATAAGTGAGGGTTAATATCTCTCGCGATGACGGTACCGTTTGTAAGCTCCGGCTAACTCCGTGCCAGCAGCCGCGGTAATACGGGGGGAGCAAGCGTTGTTCGGATTTACTGGGCGTAAAGGGCGCGTAGGCGGCCACCGCAAGTCGATTGTGAAATCTCCGGGCTTAACCCGGAAAGGTCAAC
+
CCCCCGGGGGGGGGGGGGGGGGGGGGGGEGGGGGGGGGGGGGGGGGGGGGGGGGGGGGGGGGGGGGGGGGGGGGGGGGGGGGGGGGGGGGGGGGGGGGGGGGGGGGGGGGGGGGGG@DGGGGGGGGGGGGGGGGGGGGFGGGGGGGGGGGGGGGGEGGGGGGGGGGGGGGGGGGGGGGGFGGGGGGGGGGGGGGGGGGFGGEGGGGGGCFGGGGGGGGGGGGGDGFGGGGGGGG=ECFGGGGGGCEGGGGGGGGGGGFGGGCDG=DDGF7C@FC>FF?D73>D=+9C?6DF9)5<>F46?B
@M03506:14:000000000-AKVR1:1:1101:14146:6926 1:N:0:31
CGAACTCCTACGGGAGGCAGCAGTGGGGAATTTTTGGCAATGGGGGCAACCCTGACCAAGCAACGCCGCGTTGGTGAGGAAGTACCTTGGTATGTAAAGCCCTTTCGGCAGGGACGAAGAAGGTGACGGTACCTGCAGAAGAAGCCCCGGCTAACTCCGTGCCAGCAGCCGCGGTAATACGGGGGGGGCGAGCGTTGTTCGGAATCACTGGGCGTAAAGGGCGCGTAGGCGGCCCGCCCAAGTCTGCGGGGAAAACCTCCGGCTTAACCGGGGGCCGGCCGTGGAAACTGTCGGGCTGGAG
+
CCCCC<FFGGGGGGEFCGGFGFCGGGFFEGGCEEEGGDGG@FG8CFCFFFCFGFFE@FGFFGF<FF@:B=8+@EGFGGF,EFEFGGDFFF?EEEFGFECF8<FFGGGGGEBFGDEGFCED,D8B=,5BFCF:FCFCBBC8DEB<A,>FGDG7F:F=EGG<*>F<,1FACGFGFD<CGGFCC>EEDEGE88EECEEEGCEG8EE8EC:A+AEF>C:C>FEF==CE5*8*;CEG5EEEE*9/:5C<+<E<=*7*97:*8.7C5>5::7:FFGG:DDCDC@<C<7):A@7;):0405@D3BDFF
@M03506:14:000000000-AKVR1:1:1101:15682:6954 1:N:0:31
CGAACTCCTACGGGAGGCAGCAGTAGGGAATATTGGACAATGGGCGAAAGCCTGATCCAGCGACGCCGCGTGAGGGATGAAGGCCTTCGGGTTGTAAACCTCTGTTGTTGGGAAAGAAGCCGGGTGCATAACCCGGTGACGGTACCCAACGAGGAAGCCCCGGCTAACTACGTGCCAGCAGCCGCGGTGAGACGTAGGGGGCGAGCGTTATCCGGATTCACTGGGCGGAAAGGGCGCGTAGGCGGTTACGTAAGTCCGATGGGAAAAGGCAGGGCCCAACGGTGAGCGGGGATCGGACACT
+
CCCCCGGGFFFGEGGGGGGGGGGGGGGGG8FFGGGGGGFGGGGFGGGGGGGGGFFGG9FCEGDDFE@FGFFGGCFGECFFGECF@FGGGGGGFCFFGGDFGFFFGGG<CFGG8FFGGGFFFFGGGGEGGGGCGGEEGGF>FGGGGGGFGCEFCE<AFFG71>FF:FEGE9,CEGFG9<CCBEAFGGGEGGGGFD8<8ECCE5:8*CEED*;+<8CEE59@C7CGGCE5:*:A8:*:*898=GFEDE59+:*3*:2:7<3*:***<****/*)9<1*))19*7)**)*)()30))..))).)
@M03506:14:000000000-AKVR1:1:1101:18351:6969 1:N:0:31
CGAACTCCTACGGGAGGCAGCAGCGAGGAATCTTGGGCAATGGGCGAAAGCCTGACCCAGCGACGCCGCGTGGAGGATGAAGGCCTTCGGGTTGTAAACTCCTTTTGCCGGGGAAGAAGTTCTGACGGTACCCGGCGAATAAGCTACGGCTAACTACGTGCCAGCAGCCGCGGTAATACGTAGGTGGCTAGCGTTGTCCGGATTTACTGGGCGTAAAGGGCTTGTAGGCGGTTCGTTAAGTCCGGTGTGAAATCTCCCGGCTCAACCGGGAGCGGCCATCGGATACTGGCGAGCTAGAGGG
+
CCCCCGGGGGGGGGGGGGGGGGGGGGGGGGGGGGGGGGGGGGGGGGGGGGGGGGGGGGGGGGGGGGGGGGGGGGGGGGGGGGGGGGGGGGGGGGGGGGGGGGGGGGGGGGGGGGGGGGGGGGGEGGGGGGGGGGGGGGGDGGGGGGGGGGGGGGGGGGGGGFGGGGGGGGGGGGDEGGGGGGGGGGGGGGGGGGGEGGFGE5CECFGGFGGGGGGEFFCGGGGGGGG?FGG:E5CEFGGGGFGEEGGDE??CFGGGGFGDG*7EGFGGGG5>DGGGC5FFDD@EGFGF0D@3BFD6*9@F)
@M03506:14:000000000-AKVR1:1:1101:9246:6984 1:N:0:31
CGAACTCCTACGGGAGGCAGCAGTAAGGAATCTTCCACAATGGGGGCAACCCTGATGGAGCAACGCCGCGTGCAGGATGAAGGCCCTCGGGTCGTAAACTGCTTTTATGAGTGAAGAATATGACGGTAACTCATGAATAAGCACCGGCTAACTACGTGCCAGCAGCCGCGGTCATACGTAGGGTGCAAGCATTATCCGGAGTGACTGGGCGTAAAGAGTTGCGTAGGCGGTCCGTAAAGCGAATAGTGAAACCTGGTGGCTTAACCATCAGACTATTATTCGAACTCACGGACTCGAGGGG
+
CCCCCGGGFFFFGGGGGGGGGGGGGGGGGGGGGGFGGGGGGGGGGGGGGGGGGGGGGGGGGGGGGGGGGGGGGGGGGGGGGGGGGGGGGGGGGGGGGGGGGGGGGGGGGGGGGFGGGGGGGGGGGGGGGGGGGGGGGGGGGGGGGGGGGGGGGGGGFGGGCCEFGGGGGGGGGCGGGGGGGGGGGGFGGFFFCF;FGGGGGGGCG9FDGCEGGB*?9<>FFGGGGGGGGD8:?E8@=@DFC/:CFC<CFFGGGFFG05CFEFCFGFE*<=C?FGCF74>DGF4>FF77?GF>@D?:5))08
@M03506:14:000000000-AKVR1:1:1101:24423:6991 1:N:0:31
CGAACTCCTACGGGAGGCAGCAGTCGGGAATTTTGGGCAATGGGCGAAAGCCTGACCCAGCAACGCCGCGTGAAGGATGGAATCCCTCGGGATGTAAACTTCGCAAGAACGGGAAGAATAAGTGAGGGTTAATATCCCTTACGATGACGGTACTGTTTGTAAGCTCCGGCTAACTCCGTGCCAGCAGCCGCGGTAATACGGGGGGAGCAAGCGTTGTTCGGATTTACTGGGCGTAAAGGGCGCGTAGGCGGCCACTGCAAGTCGATTGTGAAATCGCCGGGCTTAACCCGGAAAGGTCAAC
+
CCCCCGGGGGGGDGGGGDGEEGGGGGGGEGFGGGFCEGDFGGGGGGGGDFGGGGGGGGGGGFGGGEGEGGGGFGGGFFG7FGFG?FFFCGF7FGGGGGGGGGGGGGGG==FCFFGGGGGGGGFFFGGG7DFGGGFFGGGGGGGGCFGGGGFGGGGCFEGFGGF?=>FEDDEEGCFG@B:*FFEGGGG>EGGGG7::+?EFCCGGG5CEGGGGGGGGE*<CEE5:FCEEFCEGGEGGGGGCGCD5CEG<FGGGDEC68@D*A07**9+9+0<@C*:*/.9C9)):6=77()82<>>F*9?47
@M03506:14:000000000-AKVR1:1:1101:8633:7001 1:N:0:31
CGAACTCCTACGGGAGGCAGCAGTCGAGAATTTTTCTCAATGGGGGAAACCCTGAAGGAGCGACGCCGCGTGGAGGATGAAGGTCTTCGGGTTGTAAACTCCTGTCATTTGAGAACAAACTGCACATGTTTACTGCATGTGCATTGATAGTATCAGAAGAGGAAGAGACGGCTAACTCTGTGCCAGCAGCCGCGGTGATACAGAGGTCTCAAGCGTTGTTCGGATTCATTGGGCGTAAAGGGTGCGTAGGTGGCGCCGTAAGTCGGGTGTGAAATTTCGGAGCTTAACTCCGAAACTGCAT
+
CCCCCEGFGGGBFGD:CFFC7FGGGGGGGGGGGGGGGGCEFGGDEFGGGFGGFDEGGCFFGGDGGGECCF>FFCECGGGFGGEEEA?FDCEFGFFGD<FFGGFFEGGGAFGGGFGGGGGGFFFFFGFFGGGFGGGGGFGFGGDEFDGGGGGGCGDCFGF=<FFGG7DEGGDEGGGFGGFBFBFFGGGDF:CB@CEGD7B<FCFGFGFFE9BFGFE*=?CEEE=8C8C99;@EGGG:5CFGFE:C7E:9EGCF36:*:<175:0<57C/5>GF>>7+7@4DDFEFG4:*6>)4>)))*096*
@M03506:14:000000000-AKVR1:1:1101:23935:7001 1:N:0:31
CGAACTCCTACGGGAGGCAGCAGTGGGGAATATTGGACGATGGGCGCAAGCCTGATCCAGCAATGCCGCGTGAGTGATGAAGGCCTTAGGGTTGTAAAGCTCTTTCGCCCGCGACGATGATGACGGTAGCGGGAGAAGAAGCCCCGGCTAACTTCGTGCCAGCAGCCGCGGTAATACGAAGGGGGCGAGCGTTGTTCGGATTTACTGGTCGTAACGGGCGCGTAGGCGGCCGATCATGTCAGGCGTGAAAGCCCCCGGCCCAACCCGGGGATGGCGCTTTGGATTGGTTGTCTTTCGTTCG
+
CCCCCGGGGGGGEGGGGGEGGGGG8F<CE7FFFFGD9F@7FGGCGEG@+FGGGCFGGGCFGGGGFCF@FFGGGGGFGGGGGCGGGGGDCGGGGGGGGGAGGGGFGGFGGGDG7:CC@CF9A5@?CCF<CF7F:<<:@F,D,>FFGCEGGDFFGGFCGFGFDFF7:ECEFCFFEFE9FFG*<7FGCF***::C/*;FGE>*:CFCCFFF:CEG5A*;8CEC**2*:*<**8:E5:?*+<:A7:CG*1**1:EE75C)*0<):E*5**211)*.9C5*95**29)+3)*9:7))**/*)0).)
@M03506:14:000000000-AKVR1:1:1101:25120:7013 1:N:0:31
CGAACTCCTACGGGAGGCAGCAGTGGGGAATCTTGCGCAATGGGCGAAAGCCTGACGGAGCAACGCCGCGTGGGGGAAGAAGGCCTTCGGGTTGTAAACCCCTGTTGCGAGGGAAGAAGATCTGACGGTACCTCGCGAGGAAGCCACGGCTAACTACGTGCCAGCAGCCGCGGTAATACGTAGGTGGCAAGCGTTGTCCGGATTTACTGGGCGTAAGGCGCGCGCAGGCGGGCTGGTCAGTCTGGGGTGAAATCTCACGGCTCAACCGTGCGAGGTCCCTGGATACGGCTAGCCTTGAGGG
+
CCCCCGGGGGGGGGGGGGGGEGGAGGGGGGGGGGGGGGGGGGGGGGGEGGGGGFGGGDG>CFGGGGG@FGGGGGGGGGGGGGGGGGGGGGGGEGGEEFEACEDGGDG<F:+BCFGGGGGGFCFFFFEFGGGGGGEEGGGGCFF73DFGGGCFFGGGGGFGGGGGGGGGGEGCEGDG7CGFFFEECFGC8FGGGGCEG??EGEGGCC<@@FFFGGGGCEGGGGC8CC>GG5:?=:CEE:DGGGFE6CCGGG6E7C:>CBGGD5*+<<CD=7*7*))*96CC67:9<@*)(/)4959*646)<
@M03506:14:000000000-AKVR1:1:1101:11404:7020 1:N:0:31
CGAACTCCTACGGGAGGCAGCAGTCGAGAATTTTTGACAATGGGGGAAACCCTGATCGAGCGACGCCGCGTGGAGGATGAAGGTCTTCGGATTGTAAACTCCTGTCATTGGGGAACAAGGTGCATACGTTAACTGCGTGTGCATTGATGGTACCCGAAGAGGAAGAGACGGCTAACTCTGTGCCAGCAGCCGCGGTAATACAGAGGTCTCAAGCGTTGTTCGGATTCCTTGGGCGTAAAGGGTGCGTAGGCGGCGCGGTAAGTCGGGTGTGAAATCTCGGAGCTTAACTCCGAAACTGCAT
+
CCCCCGGGGGGGGGGGGGGGGGGGGGGGGGGGGGGFGGGGGGGGGGGGGGGGGGGGGGGGGGGGGGGGGGFGGGGGGGGGGGGGGGGGGGGGGGGGGGGGGGGGGGGGGGGGDGGGGGGGGGGGGGGGGGGGGGGGGFGGGGGGGGGGGGGGGGGGDEGGGFG@CGGGFEGGGGGGFFCCFFCFFGGGGGGGG<CFEGGGGC+4?C?FGFGFGGGBBCEGCEGD5EC+<<CEGGGGGEGGCEGECE57CEGEDGGDGBD/5C>CCDC*:)**20>CFBGG9@BG6*0@4*9<:37@*8/*1
@M03506:14:000000000-AKVR1:1:1101:25063:7028 1:N:0:31
CGAACTCCTACGGGAGGCAGCAGTGGGGAATCTTGCGCAATGGCCGAAAGGCTGACGCAGCGACGCCGCGTGCGGGAGGAAGCTCTTCGGGGTGTAAACCGCTGTTGCCCGGAACGAAACTCCACTTTCGAGTGGATTGACGGTACCGGGTGAGGAAGCGCCGGCTAACCCTGTGCCAGCAGCCGCGGTAATACAGAGGGCGCGAGCGTTGTCCGGAATCACTGGGCGTAAAGGGCGCGTAGGTGGCCACCATAAGGCCGCGGTGAAAGTCTGGGGCCTAACCCCCGGTCGGCCGCGGCGC
+
CCCCCGGGGGGGGGGGGGGGGGGGGGG+BFFGGGGGGGGGGGGGGGGGGGGGGGGGGGGGGGGGGGGGGG:FGGGGGGGGGGGBFGFGGGGGG7>FFGGGGGGGGGGGGGGGEDGGGGGGBFGFGGGGGGGGCFFGGGGGGGDGFEGGDE:E*CFGGGGDDGGC:FGGGGGGGGGGGGFG?CGGGGGG?:8:EGGGGCCEEGGEGGGGGGGE?C>C*:89<E7+;8A?/:5*<CCEDCDEEG5:AC77+AAE7+<CGFGDG=92:<6>:>F***2:*5*09>FCC3))(9;15@))7>FF)
@M03506:14:000000000-AKVR1:1:1101:10098:7051 1:N:0:31
CGAACTCCTACGGGAGGCAGCAGTGGGGAATCTTGCACAATGGGGGAAACCCTGATGCAGCGACGCCGCGTGAGCGATGAAGCCCTTCGGGGTGTAAAGCTCTTTCGGCAGGGAAGATTATGACGGTACCTGCAGAAGCAGCTGCGGCTAACTACGTGCCAGCAGCCGCGGTAATACGTAGGCAGCAAGCGTTGTTCGGAGTTACTGGGCGTAAAGGGTGTGTAGGCGGTTGTTTAAGTTTGGTGTGAAATCTCCCGGCTCAACTGGGAGGGTGCGCCGAATACTGAATGACTTCGAGTGC
+
CCCCCGGGGGGGGGGGGGGGGGGGGGGGGGGGGGGGGGGGGGGGGGGGFGGGGGGGGGGGGDGGGGGGGGGGGGGGFGGFFEAFGGGFFGGGFGGGGFGGGGGGFGGGGGGGGFCGGGGGGGGGGGGGGGGGGGGGGGGFGGGGGGGGGGGGGFGGGFGGGGGGGGGGGGGGGGG?GGGGGGGGGGG?FFCCCFGFGGGGG8FFFFGGGGGGDG*<CEGGEECGFFF?E>EECGGG??:FGGGCECEFGFGFGFGDGECDC9*:FFGF=DG>CCCED><5CBFGD67B<FFAFFF<5;FF*
@M03506:14:000000000-AKVR1:1:1101:14395:7052 1:N:0:31
CGAACTCCTACGGGAGGCAGCAGTCGAGAATTTTTCTCAATGGGGGCAACCCTGAAGGAGCGACGCCGCGTGGAGGATGAAGGCTTTCGGGTTGTAAACTCCTGTCATTTGAGAACAAGGCTCCGAAATCAACTACTTCGGAGTTGATAGTATCAGAAGAGCAAGGGACGGCTAACTCTGTGCCAGCAGCCGCGGTAATACGTAGGGTCCAAGCGTTATCCGGAATCACTGGGCGTAAAGCGTCCGCAGCCGGCGCGTCAAGTGTGATGTTAAATCGTGTGGCTCAACCATACCGATGCAC
+
9CCCCGECAF?FC66@CGEGCFFGGGEEGCEAFDG@@<,;C@,CFFEDFEDEGFDF@E6FDCFG@C=CEF@C7,C,BFDFFFGGGCFGECBE7:F?ADFAF=?EFGECFG?EGCFGE@DC@<:=::>CFFF=AFFGF,EC7@=>DCFG9D@,@FGGGCCFF,@<CFFGFGGGG7FCFGGGDA<F@FE7CG:FDG*48*C9FGGGGGDF+4<C9BE5CCCECEGE5*0<E+<FGGGGGEGGC=:**2/9/:::DEGCCB)1*<DF<*+03C7F*C*<>>57DEF7667?<C4<))0)7BD**
@M03506:14:000000000-AKVR1:1:1101:8320:7054 1:N:0:31
CGAACTCCTACGGGAGGCAGCAGCGAGGAATCTTGGGCAATGGGCGAAAGCCTGACCCAGCGACGCCGCGTGGAGGATTAAGGCCTTCGGGTTGTAAACTCCTTTTGCCGGGGAAGAAGTTCTGACGGTACCCGGCGAATAAGCCACGGCTAACTACGTGCCAGCAGCCGCGGTAATACGTAGGTGGCAAGCGTTGTCCGGATTTACTGGGCGTAAAGGGCTTGTAGGCGGTTCGTTAAGTCCGGTGTGAAATCTCCCGGCTCAACCGGGAGCGGCCATCGGATACTGGCGAGCTAGAGGG
+
CCCCCGGGGGGGGGGGGGGGGGGGGGGGGGGGGGFEGGGGGGGFGGGGGGGGGGGGGGGGGGGGGGGGGGGGGGGGGGGGGGGGGGGGGGGGGGGGGGGGGGGGGGGGGGGGGGGGGGGGGGGGGGGGGGGGGGGGGGGGGGGGGGGGGGGGCGGGGGGGGGGGGGGGGGGEGGCCCFGFFFG:CFFGGCCCEEGGGCGEG5E>CFGGGGGGGEE*AFFGC;=E@FFGGGGE=CGCCGGGGGGGGC77EE+<CCGD7?GDG59CEFEDGGC@:DGGGBGGGFBGGFGFBGFF:>)7?6?>)
@M03506:14:000000000-AKVR1:1:1101:6643:7075 1:N:0:31
CGAACTCCTACGGGAGGCAGCAGTGGGGAATATTGGACAATGGGGGCAACCCTGATCCAGCGATGCCGCGTGAGTGAAGAAGGCCTTCGGGTCGTAAAGCTCTTTAGGTTGGGAAGAAGGTTATAAGAGGAAATGCTTGTAATTTGACGGTACCGACAGAATAAGCACCGGCAAACTCTGTGCCAGCAGCCGCGGTAATACAGAGGGTGCGAGCGTTAATCGGAGTTACTGGGCGTAAAGGGTGCGTAGGCGGTACTATGTGTGTGATGTGAAAGCCCCGGGCTTAACCTGGGAAGTGCAT
+
CCCCCGGGGGGGGGGGGGGGGGGGGGGGGGGFGGGGGGGGGGGGGGGGGGGGGGGFGGGGGGGGGGGGGGGGGGGGGGGGGGGGGGGGGGGGGGGGGGGGGGGGGGGGEFGGGGGGGCFGFGGGDDEAFFEFGGGFDGGGGGGGGGGGGGGGGGGEGGGGGGGGGGGGGGGGGGGG9FFEFGGFGGGGGGGDGGGGGGFGCGGGGGGEEEGGGGGECEGGGGDEEE6CCGGGGGCE5*7AFGEGGEECCGEGCEGD@=CC?FFFFFCDG:C*::C*95C3CB@G*<7/.25:5>9BF=**/
@M03506:14:000000000-AKVR1:1:1101:12107:7093 1:N:0:31
CGAACTCCTACGGGAGGCAGCAGTGGGGAATATTGGACAATGGGCGCAAGCCTGATCCAGCAATGCCGCGTGAGTGAGGAAGGCCTTCGGGTTGTAAAGCTCTTTCGCACGCGACGATGATGACGGTAGCGTGAGAAGAAGCCCCGGCTAACTTCGTGCCAGCAGCCGCGGTAATACGAAGGGGGCGAGCGTTGTTCGGATTTAATGGGCGTAAAGGGCGCGCAGGCGGTGAGTGTTGTCAGGCGTGAAAGCCCGGGGCTCAAACTGGGAACTGCGCTTGAAACGGGCTTGCTGGAGACCG
+
CCCCCG<EFDEGG7FGGGGFBEF<EF@EGDFEGGFFEFFGGGFGFGDE:EGGGFGEGGGGGGGGG<ECGGFFEGGGGGGEFFGGFFFGGGGGGEGFEGC<?FFFBAFGGGGDGEG:FFFA?FGGGGG?FFGGECF<EFGF<@<FGGGG7FFGGEFC7FEC<FFEFFFGGGGFE:;FCFCFDEGGGDGGEGGCEEG5<EEC5CC92:<CCCE**;8@FGG=C=CCEED/C***;3+3+*03AE66CA**;<CA77/)27)9E?F+0*<6E40)00*/9)***06<*59)(908**9))0)87
@M03506:14:000000000-AKVR1:1:1101:11304:7108 1:N:0:31
CTAACTCCTACGGGAGGCAGCAGTCGAGAGGCTTCGGCAATGGGGGAAACCCTGACCGAGCGACGCCGCGTGGAGGATGAAGGCCCTTGGGTTGTAAACTCCTTTTGTTGGGGAAGAAATGTGATCAGGTGAACAATCTGGTCACTTGACGGTACCCGACGAATAAGCTCCGGCTAACTCCGTGCCAGCAGCCGCGGTAACACGGGGGGAGCAAGCGTTGTTCGGAATCACTGGGCGTAAAGGGCGTGTAGGCGGTCAAGTAAGTGGGGTGTGAAATCCCTCGGCTCACCCGAGGATCTGC
+
CCCCCGGGGGGGGGGGGGGGGGGGGGGGGGGGGGGGGGGGGGGGGGGGGGGGGGGGGGGGGGGGGGGGGGFGGGGGDGGGGGGGGGGGGGGGGGGGGGGGGGGGGGGGGFGGGCGGGGGGGGGGGGGGGGGGGGGGGGGGGGGGGGGGGGGGGGGGGGDGGGGGGGGGFGGGGGGDGGGGGGGGGGGGGGGGGGGGGGGGGGGGGGGGGEGGGGGGGGGGGGGGGGGFFDGFGFGGG?DGGGGGDGGGEFGGGGG)?B*9<<*CCGGGG3C:GDF?:9FF4>:CEFD4)5>>DFFBF?FB*
@M03506:14:000000000-AKVR1:1:1101:10979:7111 1:N:0:31
CGAACTCCTACGGGAGGCAGCAGTGGGGTATATTGGACAATGGGCGCAAGCCCGATCCAGCAATGCCGCGTGAGTGATGAAGGCCTTAGGGTTGTAAAGCTCTTTTACCCGGGCAGATAATGACTGTACCGGGAGAATAAGCCCCGGCTAACTCCGTGCCAGCAGCCGCGGTAATACGGAGGGGGCTAGCGTTGTTCGGAATTACTGGGCGTAAAGCGCACGTAGGCGGCTTTGTAAGTTAGAGGTGAAAGCCCGGGGCTCAACCCCGGAATTGCCTTTAAGACTGCATCGCTAGAATTGT
+
CC@CBCCC<CEC@EBF:FGECGG@F@E@+86FFEGCG<FFGGEA<@F7FGG<CBF:FGGFA<CF@F<FG:FF=7FFAEFD<?FGDFE=FECGDCF9C?FG9FFEEF9F?FFGG+@F=FF<F<@B,BB,C@?:CFC:DDFF<<<+F:>F@<<F<=FCFFGGGGGEFFEC<F<>F=F,CF:<<FCCCCCE8?FC:<BACCEGGG6EGCG6;FGGGG5C?EGGCEEEFC<88E8CCEGC7<CCGGGG=CFGGCCC<FEGE>D)AEF*A7ACECE3C4:C:=7*0=7CCFCF9CE:F3<@F=66*
@M03506:14:000000000-AKVR1:1:1101:27795:7124 1:N:0:31
CGAACTCCTACGGGAGGCAGCAGTCGGGAATTTTGCCCAATGGACGAAAGTCTGAGGCAGCAACTCCGCGTGAGGGACGAAGGCCTTCGGGTCGTAAACCTCTTTGCGCAGGGAAGATACAAGACGGTACCTGAGGAATAAGCCACGGCTAACTACGTGCCAGCAGCCGCGGTAATACGTAGGTGGCGAGCGTTGTCCGGAGCTACTGGGCGTAAAGAGCGCGCAGGCGGCTGGTCAAGTCCGATGGGAAAGCTCCCGGCTTAAATGTGAGTGGTCCCCGGATCATGCCAGCCTTTAGGTG
+
CCCCCEAFFFG@@F@F@;C@EFFF8F@F@@GFCEFFFGDFGGGFGDGFFGGGAE9FC@F,BFFFFGG7:F@@8=FEG@FGGGEFFGGFFEEGGC:E8?<84EE<E?<+4@B:@?FF,CECAF=8<FFCEG,,,B=>8FCCF9F@88F@E@E<FFCAEE7:@CF7C,@,*5<C<CCFFFG,,:BG?:F*:BCGE**4<EB51**2:9+<8@F?*::@+<2;:8EEE*2::>5*2:8<99*3+0/:CE5**<7:*<69*.)1*/490>C*+:?77C7+*)7/)).1*/**40/455****099
@M03506:14:000000000-AKVR1:1:1101:16913:7131 1:N:0:31
CGAACTCCTACGGGAGGCAGCAGTGGGGAATTGTTCGCAATGGGCGCATGCCTGACGACGCAACGCCGCGTGGAGGACGAAGATCTTCGGGTCGTAAACTCCTGTCGAGTGGGAAGAATGGTTCGGGGGTGAATACCCTTCGGAATTGACGGTACCACTAAAGGAAGCCCCGGCTAACTCCGTGCCAGCAGCCGCGGTAATACGGGGGGGGCAAGCGTTGTTCGGAATTACTGGGCGTAAAGGGCTCGTAGGCGGCCAACTAAGTCGGGTGTGAAATCCCCAGGCTTACCCTGGGAACTGC
+
CCCCCGGGGGGGGGGGGGGGGGGGGGGGGGGGGGGGEGGGGGGGGGGGGGGGGGGGGGGGGGGGGGGGGGGGGGGGGGGGGGGGGGGGGGGGGGGGGGGGGGGGGGGGGGGGGGGGGGGGGGGGGGGGGGGGGGGGGGGGGGDFFGGGCGGGGGGGGGGGGGGGGGGGGGGGGGGGGGGGGGGGGGGFGGGFFGGGGG5?FGGGGGGGGGGGGGGGGEEEG*CEEEEG6CFGGGGGGEGD5<+ACCGD*:=GFGGC=5<FGFGGCG=CC/>7D:>C7@FC3)8:5;CF)297;FF:?54?*
@M03506:14:000000000-AKVR1:1:1101:20232:7142 1:N:0:31
CGAATTCCTACGGGAGGCAGCAGTCGGGAATTTTGGGCAATGGGCGAAAGCCTGACCCAGCAACGCCGCGTGAAGGATGAAATCCCTCGGGATGTAAACTTCGCAAGAACGGGAAGAATAAGTAAGGGTTAATATCTCTTACGATGACGGTACTGTTTGTAAGCTCCGGCTAACTCCGTGCCAGCAGCCGCGGTAATACGGGGGGAGCAAGCGTTGTTCGGATTTACTGGGCGTAAAGGGCGGGTAGGCGGCCACTGCAAGTCGGTTGTGAAATCTCCGGGCTTAACCCGGAAAGGTCAAA
+
CCCCCGGGGFGGGGGGGGGGGGGGGGGGGGGGGGGGGGGGGGGGGGGGGGGGGGGGGGGGGGGGGGGGGGGGGGGGGGGGGCEGGGGGGGGGGGGGGGGGGGGGGGGGGGGGGGGGGGGGGGGGGGGGGGGGGGGGGFGGGGGGGGGGGDFFGGGGGGGGGGGGGGGGGGGGGGGGGGGGGGGGGGGGDGDGGDC:+B9;8EEEGGGGCFFFE8/CEGGGGGGGGCGFFGGGG=E=:FGGGGGGG=EFFGCCC:CFGFG*<0;EGCE9:C+80::9DB)<37;*37DFBCE(57<>*7?4*
@M03506:14:000000000-AKVR1:1:1101:19597:7150 1:N:0:31
CGAACTCCTACGGGAGGCAGCAGTGGGGAATATTGCGCAATGGGCGAAAGCCTGACGCAGCAACGCCGCGTGAGTGATGAAGGCCTTCGGGTCGTAAAGCTCTGTCGGGAGGAACGAATGCTCCTGAGGTTAACAGCCTCGGGAGGTGACGGTACCTTCAAAGGAAGCACCGGCTAACTCTGTGCCAGCAGCCGCGGTAATACAGAGGGTGCAAGCGTTGTTCGGAATCACTGGGCGTAAAGGGCGTGTAGGCGGTCTGTTAAGTCATGTGTGAAATCCCTCGGCTCAACCGGGGAACGAC
+
@CCCCFGGGCGGGGGGGGGGGGGGGGGGEGGGGGGGGGGGGGGGGGGGGGGGGGGEGGGCGGGGGGGGGGFGFGGGFGGGGGGGFGFGGGGGGGGGGGGGCFFGGGEGGGGGGGGGGGGGGGGGGGGGFGGGGGFGGGGGGGGGGGGGGGGGGGGGGGGGGGGGGGGGGGGGGD@CGGCFGBGCGGGGGGFGGGGGGCGG7@CFCFGGEEGGGGGGECEGCGFGD*88CC+<9E=FDEDE:CFGCC*9;7FGGGG787CFCF>?CCFCEC?=F=G:7=6C45>=E3>6>C>2:DD>>@B>)
@M03506:14:000000000-AKVR1:1:1101:13422:7154 1:N:0:31
CGAACTCCTACGGGAGGCAGCAGTGGGGAATTGTTCGCAATGGGCGCAAGCCTGACGACGCAACGCCGCGTGGAGGACGAAGATCTTCGGGTCGTAAACTCCTGTCGAGTGGGAAGAACGATTCGCGGGTGAATAGCCCGTGGAAGTGACGGTACCACTAAAGGAAGCCCCGGCTAACTCCGTGCCAGCAGCCGCGGTAATACGGGGGGGGCAAGCGTTGTTCGGAATTCCTGGGCGTAAAGGGCTCGTAGGCGGCCAACTAAGTCGGATGTGAAATCCCCAGGCTTAACCTGGGAACTGC
+
CCCCCGGGGGGGGGGGGGGGGGGGGGGGGGGGGGGGGGGGGGGGGGGGGGGGGGGGGGDGGGGGGGGGGGEGGGGGGGGGGGGGGGGGGGGGGGGGGGGGGGGGGGGCEFGGGGGGGGGGGGGGGGGGGGDGGGGGFGDGGGGCGFGGGGGGGGGGFGGGGAFFCGGGGGDFGGGGGGDFEGFEEGFGGGGGCGGG5?>8C7EGCEC:?GGD5@CC5C**1;@EE5CE6+0+06@F5*985E7EG6=<?CEGG57<?:CGC67?E7E<EC>F**0<FFGCF@>5/5569F?<F::8;@0**
@M03506:14:000000000-AKVR1:1:1101:9822:7197 1:N:0:31
CGAACTCCTACGGGAGGTAGCAGTGGGGAATATTGCACAATGGGCGCAAGCCTGATGCAGCGACGCCGCGTGAGGGATGACGGCCTTCGGGTTGTAAACCTCTTTCAGTATCGACGAAGCGCAAGTGACGGTAGGTACAGAAGAAGCACCGGCCAACTACGTGCCAGCAGCCGCGGTAATACGTAGGGTGCGAGCGTTGTCCGGAATTACTGGGCGTAAAGAGCTCGTAGGTGGTTTGTCGCGTCGTTCGTGAAAACTCACAGCTCAACTGTGGGCGTGCGGGCGATACGGGCAGAGTGGG
+
CCCCCGGGGGGGGGGGGGGGGGGGGGGGGGGFGGGGGGGGGGGGGGGGDGGGGGGGGGGGGGGGGGGGGGGGGGGGGGGGGGGGGGGGGGGGGGGGFGGGGGGGGGGGGGGGGGGGGGGGGGGGGAEGGGGGGGGGGGGGGGGGGGGGGGGGGGGGGGDGGGGDGGFGGGGGGGGG@CEGGGGB,CFG8FGGCGGGGGGGGGGGGCFFCCGGGGGG?E5AFGGGCGEG5;=<CFCFGEDCECEGGGEGGGCFC5CGFFDFGGGGGGCFGGG?79DGGBC5D:3:>3C)3C@07)8))19>7
@M03506:14:000000000-AKVR1:1:1101:10594:7200 1:N:0:31
CGAACTCCTACGGGAGGCAGCAGTCGAGAATTTTTCTCAATGGGGGAAACCCTGAAGGAGCGACGCCGCGTGGAGGATGAAGGTCTTCGGATTGTAAACTCCTGTCATTTGGGAACAAGGTGTGCGCGTTAACTGCGCGCGCATTGATAGTACCAGAAGAGGAAGAGACGGCTAACTCTGTGCCAGCAGCCGCGGTAATACAGAGGTCTCAAGCGTTGTTCGGATTCATTGGGCGTCAAGGGTGCGTAGGCGGCGCGGTAAGTCGGGGGTGAAATTTCGAGGCTTAACTTCGAAACTGGAT
+
CCCCCGGGGGGGGGGGGGGGGGGGGGGGGGGGGGGGGGGGGGGGGGGGGGGGGGGGGGGGGGGGGGGGGGGGGEFGFGGGGGGGGGGGFGEGEFGGGGGGCFGGGGGGGGGGGGG=EGFFGGGGGGGG@FEGGGFDG=FGGGEGGGGGGGGGGGGGF@FGGGFFFCFFGEGGGGD:FFGGGGGGGCGGCFGGEDC<8CEGGGGGC>E*AC@FF+;?*:;FGGG88*@9FGDFFFG**/5CCDGDCECCCE9EDE5CEBGC7?*A=5>)7C*57>DCCFFF<5>=C)294:90358)9F))*
@M03506:14:000000000-AKVR1:1:1101:17705:7201 1:N:0:31
CGAACTCCTACGGGAGGCAGCAGTGGGGAATCTTGCGCAATGGGCGAAAGCCTGACGCAGCGACGCCGCGTGGGGGACGAAGGCCCTCGGGTTGTAAACCCCTTTTGGCAGGGACGAAGCGATCGTGACGGTACCTGCAGAAGAAGCCTCGGCTAACTACGTGCCAGCAGCCGCGGTAAGACGTAGGAGGCGAGCGTCGTCCGGATTCATTGGGCGTAAAGAGCACGCAGGCAGTTTGGCAAGTCGGATGTGACAGCCCGGAGCTCAACTCCGGACCTGCATCCGAAACTGCCCGACTAGA
+
CCCCCGGGGFCFGGGGGGCFEGEFCCGGGGGCFC,C6@@CE,CEFGG7FC8FF<FCEED@C@C:FGG7>:FDFGDFC@FGG=F@GGG83FFGG7F9FCDFGG<FGGFDE9:FE?FECCBEGDEGGE>FDCGGGFFFGGCFEFFCGDB<FG7CEGD<E<<,=FC7FFGC@CCFEGFGGCE<FFGGFFCGDG5C58>CGGDCF88E*8AC7A9CCFDC?***3+8CCE:E*1*2;C;<0<C69C522/:)/>0::+<D@:>):*)**2+*20+97<D57)27*1/+:>*5979)8@@35))/*
@M03506:14:000000000-AKVR1:1:1101:23300:7206 1:N:0:31
CGACTCTACGGGAGGCAGCAGTAGGGAATCTTGGACAATGGACGAAAGTCTGATCCAGCGACGCCGCGTGGGGGACGAAGGCCCTCGGGTTGTAAACCCCTGTTGTTGGGAAAGAAGCCGGGCGCATAGCCCGGTGACGGTACCCAACGAGGAAGCCCCGGCTAACTACGTGCCAGCAGCCGCGGTACGACGTAGGGGGCGAGCGTTATCCGGATTCACTGGGCGTAAAGGGCGCGCAGGCGGCTACGTAAGTCCGGCGCGAAATCCCATGGCCTAACTGTGGAACGGCCACGGATACTGC
+
CCCCCFEFAFGGGGGGDFGFFGGGGGGGFGGGGGCFGGGDE9EFGGGGCGFGFG@FFFFGGGGGE@DF:FEGC7BFGGC:CFFG7EF7FGGGGGAFGD@?F<FGDGGDFG,BFFGGGGCCCCFCC@GEC>:BF@FE@FE>FDBFC9FCFCFGGA7<<BFGGD*=,57,<7<CFCCCFFGG:EECDEC*;E5?/*/:;C>>E>?ECEGED7@8?*/*+<@F9;*2CE*;;C?EE5****)/::==ED*1;+27*++1:37)/*9**2<*+*:?C*9**0*20/5+<6*)())-)).75)*9*
@M03506:14:000000000-AKVR1:1:1101:4351:7214 1:N:0:31
CGAACTCCTACGGGAGGCAGCAGTCGAGAGGCTTCGGCAATGGGGGAAACCCTGACCGAGCGACGCCGCGTGGAGGATGAAGGCCCTTGGGTTGTAAACTCCTTTTGTTGGGGAAGAAATGTGATCAGGTGAATAATCTGGTCGCTTGACGGTACCCGACGAATAAGCTCCGGCTAACTCCGTGCCAGCAGCCGCGGTAACACGGGGGGAGCAAGCGTTGTTCGGAATTACTGGGCGTAAAGGGCGTGTAGGCGGTCAAGTAAGTGGGGTGTGAAACCCCTCGGCTCACCCGAGGATCTGC
+
CCCCCGGGGGGGGGGGGGGGGGGGGGGGGGGGGGGGGGGGGGGGGGGGGGGGGGGGGGGGGGGGGGGGGGGGGGGGGGGGGGGGGGGGGGGGGGGGFGGGGGGGGGGGGGGGGGGGGGGGGGGGGGGGGGGGGGFGGFFGGGGGGGGGGGGGGGGGGGGGEGGGGGGGAFGGGGGGGGGGGGGGGGGGGGG7FEGGGGGGFGGGGGGGGGGGGGGGGGGGGGGGDDGGGGGGGGGGGGG==FGGGG7C=FGGGGGCEDF4CFFGGFFFGCGEGGGCF)9C*8B5E;CF<*.17>DF4@4@*
@M03506:14:000000000-AKVR1:1:1101:16577:7252 1:N:0:31
CGAACTCCTACGGGAGGCAGCAGTGGGGAATATTGGACAATGGGCGCAAGCCTGATCCAGCCATGCCGCGTGAGTGATGAAGGCCTTAGGGTTGTAAAGCTCTTTCGGCGGGGACGATAATGACGGTACCCGCAGAAGAAGCCCCGGCTAACTTCGTGCCAGCAGCCGCGGTAATACGAAGGGGGCTAGCGTTGTTCGGAATCACTGGGCGTAAAGCGCACGCAGGCGGCGCGTTAAGTCAGGGGTGAACTCCCGAGGCGCAGCCTCGGGACTGCCTTTGATACTGGCGATCTTTGAGTCC
+
CCCCCGGGGGDCCEBB@FFGGGGFFFGGGGGGGFGGGGGCGF<CFEGGCGGGGCGFFGC@F@CFCFC:CFGG:BFEFFGG9?FFDCEFGGGFG@FFFFGGGGFFEFCEGGGGGGG@C=FCACF9BEGGGGGGGGD7FFGGFGF7FFE@CGGGGGGGGG@@CEFGC7FC@GE<F::<CFC8EC88EEECGGG>C?CFGGC*;*:C+<:FF@EGGGFGGGCEEG5*/?CCC**2:>GGCFG:<FGG=*:C<+2<*1C3C>C):5CE5*09C)17*9*:4@CFGFBG+164;/08>F*9*7//*
@M03506:14:000000000-AKVR1:1:1101:22354:7271 1:N:0:31
CGAACTCCTACGGGAGGCAGCAGTCGAGAATTTTTCTCAATGGGGGAAACCCTGAAGGAGCGACGCCGCGTGGGGGATGAAGGACTTCGGTTCGTAAACCCCTGTCACTTGGGAACAAAAATTGCAACCTAACACGTTGCAGTCTGATAGTACCAGGAGAGGAAGGCACGGCTAACTCTGTGCCAGCAGCCGCGGTAATACAGAGGTGCCAAGCGCTGTTCGGATTTATTGGGCGTAAAGGGTTCGTAGGTGGATGTTTAGGTCGGATGTGAAATCCCTGGGCTTAACCTAGGAATTGCAT
+
CCCCCEGG9C<@@C7@BFFGFGGEF@C+FBFFCEC<,CF9CFGCF7F7<EFGG@FGG<AFFCEGEFC7FEEFEEEGFGG8CFGGGC<ACCGG:FE<8FFGECDDBEFGGGGGGGGGFFDA=B<,,>DCFF<=F8>:D,@7FGGGGF3=FCDCCEFGGCFFEEFGCD>FC*1>CFFG9<A,@CFGGEFF8FGGGGGCCEEGF9CC:8CFF+7CF>E:C8;@?*888A++<9EC555:E**<AC6**2*9559<559C8*:7+7D?EG=***<*02*+*/**1)5CF@**5*03:F497648/
@M03506:14:000000000-AKVR1:1:1101:13052:7271 1:N:0:31
CGAACTCCTACGGGAGGCAGCAGTGGGGAATATTGCACAATGGGCGCAAGCCTGATGCAGCGACGCCGCGTGGGGGATGACGGCCTTCGGGTTGTAAACCTCTTTCAATAGGGACGAAGCGCAAGTGACGGTACCTATAGAAGAAGCACCGGCCAACTACGTGCCAGCAGCCGCGGTAATACGTAGGGTGCGAGCGTTGTCCGGAATTACTGGGCGTAAAGAGCTCGTAGGTGGTTTGTCGCGTTGTTCGTGAAAACTCACAACTCAATTGTGGGCGTGCGGGCGATACGGGCAGACTGGG
+
CCCCCGGGGGGGGGGGGGGGDFGGGGGGGGGGGGGGGGGGGGGGGGGGGGGGGGGGGGGGGGGGGGGGGGCFGGGGGGGGGGGGGGGGGGGGGGGGGGGF@FGGGGGGGGGGGGGGFGGGGGGGGFFFCEGGGGGGGGFFGGGGGF?FGGGGFGCFFGFFGGFFCFGGFFGFEGGB:<CFFGFCCBEEFGGG?ECEEEGC7FGGG>F6FFFGFGGG>8C8FGGGGGGECFG:9C;CEECEEGGCEGG<EG:=67+:@@C:++9C6:96?:EBFCD5<)95D37*:7)73FD00<B:4)6;4
@M03506:14:000000000-AKVR1:1:1101:21511:7282 1:N:0:31
CGAACTCCTACGGGAGGCAGCAGTGGGGAATATTGGACAATGGGCGAAAGCCTGATCCAGCAATGCCGCGTGAGTGATGAAGGCCTTAGGGTTGTAAAGCTCCTTTACCCGGGAAGATAATGACTGTACCGGGAGAATAAGCCCCGGCTAACTCCTGCCAGCAGCCGCGGTAATACGGAGGGGGCTAGCGTTGTTCGGAATTACTGGGCGTAAAGCGCACGTAGGCGGCTTTGTAAGTTAGAGGTGAAAGCACGGGGCTCAACTCCGGAATTGCCTTTAAGACTGCATCGCTAGAGTTGGG
+
BCCCCEEFE@EFGGGGGGDEDGEEEGFGGGGEGGDDFGFGGGC8FFGECGFGGGGDGGGGGGGGGGGGGGECFF?CEGGGFGGGGGGDEGGGGGGFGCGGGFFCGGFG<FEGG@FGGGGGGGGGAFFEEFGG7:FF<FEGCFEB@E>FEGGGGGGEGG<CGGFGFGD>CEGGCFFFGGGGGGGGGGCFFGFEGEG:EEEGCEFGGGGGGDGD8@CCEGCCE*88C?EGDGDG9F+2CF79<F9EFGG4@C?+7>CD*797FC73<<EG55/9>7:FGFC7>6@++):*6<)37BF*0**)0
@M03506:14:000000000-AKVR1:1:1101:6941:7293 1:N:0:31
CGAACTCCTACGGGAGGCAGCAGTCGGGAATTTTGCCCAATGGGCGAAGGTCTGAGGCAGCAACTCCGCGTGAGGGACGAAGGCCTTCGGGTCGTAAACCTCTTTTCTCAGGGAAGATACAAGACGGTACCTGAGGAATAAGCCACGGCTAACTACGTGCCAGCAGCCGCGGTAATACGTAGGTGGCGAGCGTTGTCCGGATTTACTGGGCGTAAAGAGCGCGCAGGCGGCTGGTCAAGTCCGATGTGAAAGCTCCCGGCTTAACTGGGAAATTGCATCGGAAACTGATCGGCTGGAAGGG
+
CCCCCGGGGGGGGGGGGGGGGGGGGGGGGGGGGGGGGGGGGGEGGGGGGGGGGGGGGGGGGGGGGGGGGGGGGGGGGGGGDGEGGGGGGGGGGGEGGGGGGGGGGGGGGGGGGCGGGGGGGGGGGGGGGGGGGGCGGGFGGGG8FGGGGGGGGGGGGGGGFGFEGFGGGGGGGGG9FGGFGGGGGGGGGDCGFEC<CGGGDEGGGGGGGGCCEC5CEFGFCDGGGGGGGGGGGGG?FFGGGGGGEEGGG?FGG?FCFEGG=*9FGD?<ECCFGC77>=CDD>37?FC?<F3:3;)5:F:5)
@M03506:14:000000000-AKVR1:1:1101:3732:7314 1:N:0:31
CGAACTCCTACGGGAGGCAGCAGTCGAGAATTTTTCTCAATGGGGGAAACCCTGAAGGAGCGACGCCGCGTGGAGGATGAAGGTCTTCGGATTGTAAACTCCTGTCATTGGGGAACAAGGTGCATACGTTAACTGCGTGTGCATTGATAGTACCCGAAGAGGAAGAGACGGCTAACTCTGTGCCAGCAGCCGCGGTAATACAGAGGTCTCAAGCGTTGTTCGGATTCATTGGGCGTAAAGGGTGCGTAGGCGGCGCGGTAAGTCGGGTGTGAAATCTTGGAGCTTAACTCCGAAACTGCAT
+
CCCCCGGGGGGGGGGGGGGGGGGGGGGGGGGGGGGGFFGGGGGGGGGGGGGGGGGGGGFGGGGGGGGGGGFFGGGGGGGGGGGGGGGGGGGGGGGGGFGGGGFGGGGGGGGGGGGGGGGGGGGGGGGGGGGGFGGGGFGGGCGFCFGGGGGGFCG>FGGGFFFDCCFGGDCFDGGF>FGGGDFFFGDFGGGGGGGGGGGGGFGGGGCG+;CFFCGG5:=EEEDDCEFDF?CEFFGC7A7CCEFE5=:DGGFGDCE9E:>5CGF?EDC*:1:=>CC+2@GFGFFF66:/4:)4>3756*969
@M03506:14:000000000-AKVR1:1:1101:23849:7323 1:N:0:31
CGAACTCCTACGGGAGGCAGCAGTGGGGAATCTTGCACAATGGGCGAAAGCCTGATGCAGCGACGCCGCGTGAGCGATGAAGCCCTTCGGGGTGTAAAGCTCTTTCGACGGGAACGATAATGACGGTACCCGGAGAAGAAGCTGCGGCTAACTACGTGCCAGCAGCCGCGGTAATACGTAGGCAGCGAGCGTTGTTCGGAATTACTGGGCGTAAAGAGTGTGTAGGCGGTGTTCCCAGTCTGTTGTGAAATCTCCCGGCTTAACTGGGAGGGTGCAGCGGAAACTAGAATGCTAGAGGGTG
+
CCCCCGGGGGGGGGGGGGGGGGGEFFGGEFGGGGGGGGGGGGGGGEGGGGGGGGGGFGGAFGDEGCCFGGGGGFGGGFGGGGGGGGGGGGGGGGGGGGGGGGGGGGEGEGGGGGGGGGGGGGGGEGGGGGGGEDCGGDGGGGGGFE7FGFFCCCFFFFGGGFGGGGFGGGGG7CGFG7<FEEGGGGGGGGG5C8**:CEEEEFGGGGFGGGCGGGGFGC@+<E??EFECGEGCC++3@GFGGG7<*:CC:CECAFFEEGG5?7+<CFGFDGFGGC6C@<D)75E79CBFC6<FFF47:BBE
@M03506:14:000000000-AKVR1:1:1101:12450:7353 1:N:0:31
CGAACTCTACGGGAGCAGCAGTCGAGAGGCTTCGGCAATGGGGGAAACCCTGACCGAGCGACGCCGCGTGGAGGACGAAGGCCCTTGGGTTGTAAACTCCTGTCATGTGGGAAGAACCCTCACGGCGTAAATAATGCCGTGAGCTGACGGTACCACAAGAGGAAGCTCCGGCTAACTCCGTGCCGGCAGCCGCGGTAAGACGTAGGGGGCGAGCGTTATCCGGATTCACTGGGCGTAAAGGGCGCGCAGGCGGCTACGTAAGTCCGGCGTGAAATCCCACGGCTCAACTGTGGAGCTGCGG
+
CCCCCGGGGGGGGGGGGGGGGGGGGGGGGGGGGGGGGGGGGGGGGGGGGGGGGGGGEGGGGGGGGGGGGGGGGGGGGGEGGGGGGGGGGGGGGGGGGGGGGGGGGGGGGGGGGGGGGGGGGGGGGGGEGGGGGGGGGGGGGGGGGGGGGGGGGGGGGGGGGGGCCGGGGGGGCCGGGGGGGGGGGGGCGGGGGGGGGGG7EGFGGGGGGDGGGGGGGGGGGGGGGDCEG7<@CFG5:;FFCEGGCEC<=EECCEGGC>CCFFF7?DGGG)>57:>FFFFFDBB*:69@A<1.<*8).765)
@M03506:14:000000000-AKVR1:1:1101:14965:7366 1:N:0:31
CGAACTCCTACGGGAGGCAGCAGTGGGGAATTTTGGACAATGGGGGCAACCCTGATCCAGCAATGCCGCGTGAGTGAAGAAGGCCTTCGGGTTGTAAAGCTCTTTTGTCCGGGAAGAAACGGTGATCTCTAATATAGATTGCTACTGACGGTACCGGAAGAATAAGCACCGGCTAACTACGTGCCAGCAGCCGCGGTAATACGTAGGGTGCAAGCGTTAATCGGAATTACTGGGCGTAAAGCGTGCGCAGGCGGTTTTTTAAGTCAGCTGTGAACTCCCCGGGCTTAACCTGGGAACTGCA
+
CCCCCGGGGGGGGGGGGGGGGGGGGGGGEGGGGGGGGGGGGGFGGGGGGGGGGGGGGGGGGGGGGGGGGGGGGGGGGGGGGGGGGGGGGGGGGGGGGGGGGGGGGGGGGGGGGGGGGGGGGGGGGGGGGGFGGGGGGGGGGGGGGGGDGGGGGGGGGGGGGGGGFGGGGGGGGGDFGGGGGGGGGGGGGGGF>FGGGG8CFDGGFFEGGGGGGGGG5CEFEGFD>5CC9CEFGF=E5/9CFCCEGGE::CGGGG=DC@5>FGGFG7C<FF09*:*<7)*755@EEF6=AF=?F@>6FFFF4
@M03506:14:000000000-AKVR1:1:1101:8025:7390 1:N:0:31
CGAACTCCTACGGGAGGCAGCAGTAGGGAATCTTGCGCAATGCGCGAAAGCGTGACGCAGCAACGCCGCGTGGGGGAAGAAGGCCTTCGGGTTGTAAACCCCTTTCAGGAGGGACGAAGGTGCGGCGGCGAACAGCCGTCCGTACTGACGGTACCTCCAGAAGAAGCCCCGGCTAACTACGTGCCAGCAGCCGCGGTAATACGTAGGGGGCTAGCGTTGTCCGGAATCATTGGGCGTAAAGCGCGCGTAGGCGGCCCGATAAGTCCGCTGTAAAAGTCCAGGGCTCAACCCTGGAAAGCCG
+
CCCCCGGGGGGGGGGGGGGGGGGGGGGGGGGGGGGGGGGGGGGGGGGGGGGGGFGGGGGGGGGGGGGGGGGGGGGGGGGGGGGGGFGGGGGGGGGGGGGFGGGGGGGGGFGGGGGGGGGGGGGGGGGGGGGGGGGGGGGGGGGGGGGGGGGGGGGGGGGGGGGGGGGFGGGGGGGGGGGFGGGFFGGGGGGGGGGGGGGGGGGC6@GGGGGGGGGGGGGGGGGGCCEF?EGGFFGGGGGFFGEEGGGGGGDC<EGGEF<DECFCF7EG5)**0:>F7@FFGFFG=FF*:C>:>>@FF>?>5
@M03506:14:000000000-AKVR1:1:1101:25289:7390 1:N:0:31
CGAACTCCTACGGGAGGCAGCAGTGGGGAATCTTGCGCAATGGGCGAAAGCCTGACGCAGCGACGCCGCGTGAGGGATGAAGGCCTTCGGGTTGTAAACCTCTTTCGGCAGGGACGAAGCCGCATGGTGACGGTACCTGCAGAAGAAGCCCCGGCTAACTACGTGCCAGCAGCCGCGGTAAAACGTAGGGGGCGAGCGTTGCCCGGATTCACTGGGCGTAAAGCGGGTGTAGGCGGTTCTTTAAGGCGTATGTGAAATCCTGCGGCTCAACCGCGGTACGGCATCCGATACGGGGGAACTT
+
CCCCCDGGGGGGGDGGDGGGGGGGGGGGGGFGGGGGGGGGGGGFGGCFGGGFGFFFGGGDEDGGGGGGGGGGGGGGGGGGGG?FGFFGGGDGGDEFGGAFFGGDFGGDGGGGGGGGGEEGGGGCEGGGGGGGDFGGGFCFDGGGGC@FF>FGGGGC:<CFGGEGGGGFGG@FGGGGGGGG@9E6?*;8CEEGCEEEGG8EEGGGDGE5EFGG?CG*C?8CCE@FGGG2:??9FGGG*5C7C9C7++*1*2:?:CG7C=*70+9/7D**+7C:53CE/<D*)7:E66*727)())0058>?6
@M03506:14:000000000-AKVR1:1:1101:24063:7403 1:N:0:31
CGAACTCCTACGGGAGGCAGCAGTAAGGAATATTGGACAATGGTCGCAAGACTGATCCAGCCATGCCGCGTGAAGGATGACGGCCCTATGGGTTGTAAACTTCTTTTGTATGGGAAAAAACCCCTCTACGTGTAGAGGGCTGATTGTACCATAAGAATAAGGATCGGCTAACTCCGTGCCAGCAGCCGCGGTAATACGGAGGATCCAAGCGTTATCCGGATTCATTGGGTTTAAAGGGTGCGTAGGCGGAATGATAAGTCAGTGGTGAAATCCTGCAGCTTAACTGCAGAACTGCCATTGA
+
CCCCCGGGGGGGGGGGGGGGGGGGGGGGGGGGGGGGGGGGGGGGGGGGGGGGGGGFGGGGGGGGGGGGGGCCGGGGGGGGGGGGGGGGGGGGGGGGGGGGGGGGGGGGGGGGGGGGGGGGGGGGGGGGGGGGGGGGGGEGGGGGGGGGGGGGGGGGGGGGGGGGGEGGGGGGDGFGGGGFGFGGGGGEGGGGGGGGGGGGGGGGGGFGGGGGGC>9EEC888CGGGDFF1;CC9C?FEGECGGGGC?DGCE=FFGGGF*?CFGGGGGFGFGFGGGFF)*>*@9CGFGF?G@?FF649@FF*
@M03506:14:000000000-AKVR1:1:1101:27784:7424 1:N:0:31
CGAACTCCTACGGGAGGCAGCAGTGGGGAATATTGGACAATGGGCGCAAGCCTGATCCAGCCACGCCGCGTGAGTGATGAAGGCCTTCGGGTCGTAAAGCTCTGTGGGGAGGGACGAACCGCCGGACGTTCATAGCGTACGGCATGACGGTACCTCCTTAGCAAGCACCGGCTAACTTCGTGCCAGCAGCCGCGGTAATACGAAGGGTGCAAACGTTGCTCGGAATTACTGGGCGTAAAGCGCACGTAGGCGGCAGTGCAAGTCGGATGTGGAATCCCGCGGCATACACAAGGAAGTGCAA
+
6BCCCCEFF-CCFEGGGGGGDGGCEF8E7CFCFAE?FGGGGGFC8@FEGGGGGFGFFFGGGGDFC@EGGE8@7C9CEGGCF9FF,EE<=FGGGGGGGGEC9AFAEFGGGGGGG:FC:E@:FFFGGDEGGEF:FADAFGGCGD>ECGGGGGCFEA@<FF9,@FE9:@FGDFCC*1<C,7?CFFGF9FBFGFGG5CC8E57<EFF@C8CCGDGGECC88C=9+:5E88+<@?+0;::::E37+1:5E55C856>35C)27DC<E*375:<E*+*00*+9)/))05*2)*1.2.3)<?>7@49*
@M03506:14:000000000-AKVR1:1:1101:8855:7426 1:N:0:31
CGAACTCCTACGGGAGGCACCAGTGGGGAATCTTGCGCAATGGGCGAAAGCCTGACGCAGCGACGCCGCGTGGGGGATGAAGGCCCTTGGGTTGTAAACTCCTGTCGGCTGGGAAGAAGTTGTTCGCGACTAATACTCGCGGACATTGACTGTACCAGCAAAGGAAGCCCCGGCTAACTCTGTGCCAGCAGCCGCGGTAATACAGAGGGGGCCAGCGTTATTCGGAATTATTGAGCGTAAAGGGCGCGTAGGCGGCCATGCGTGTCTTCCGTGAAATCCCCCGGCTCAACCGAGGACGTGC
+
CCCCCFGGGGGGDGGGGDGGFGGGGGFGGDGGGGGGGGGGGGGFGEGGDFGGGGCGGGEDDGEGGFEECCGGGGGGGGGGGGGG?FGGFGGCFGGFFGGFGCFGGGFGGFCGGGGFF@DGGGFGGDFEFEEEGFGDFGEGGDFEFGFCFGGGGGGGFC@@:FFGGGGFFGGGGDFCCFF?CEGGDFG68FFFGGEGGG8CF7@+<CFFCEGD5;CFG/;*1<:CG5CF+<EE+3@C=**1/<EE55*>ECEDC7=<E5CFG=7C=FG=CGC@G*9F=9<7*)0:55D??C79)5>>>)53)
@M03506:14:000000000-AKVR1:1:1101:22488:7430 1:N:0:31
CGAACTCCTACGGGAGGCAGCAGCGAGGAATCTTGGGCAATGGGCGAAAGCCTGACCCAGCGACGCCGCGTGGAGGATGAAGGCCTTCGGGTTGTAAACTCCTTTTGCCGGGGAAGAAGTTCTGACGGTACCCGGCGAATAAGCCACGGCTAGCTGCGTGCCAGCAGCCGCGGTAATACGTAGGTGGCTAGCGTTGTCCGGATTTACTGGGCGTAAAGGGCTTGTAGGCGGTTCGTTAAGTCCGGTGTGAAATCTCCCGGCTCAACCGGGAGCGGCCATCGGATACTGGCGAGCTAGAGGG
+
CCCCCGGGGGGGGGGGGGGGGGGGGGGGGGGGGGGGGGGGGGGGGGGGGGGGGGGGGGGGGGGGGGGGGGGGGGGGGGGGGGGGGGGGGGGGGGGGGGGCGGGGGGGGGGGGGGGGGGGGGGGGGGGGGGDGGGGGGGGGGGGG:FFGGGGGGGGGFGGGGGGGGGGGGGGGGGGGGFFGGGGGF6CFDGFDEEGGGGGGGGGDCFGGGFGGGGCECF?ECF=EC?CFF>?CGEGEGG3:CG?ECCE58999CFGDGFDGCEGGG4EGGD:7<DGGD546CEFCEFCF0*70:B:FF4=).
@M03506:14:000000000-AKVR1:1:1101:19151:7438 1:N:0:31
CGAACTCCTACGGGAGGCAGCAGTGGGGAATATTGGACAATGGGCGCAAGCCTGATCCAGCCATGCCGCGTGTGTGAAGAAGGCCTTCGGGTTGTAAAGCACTTTTGTCCGGAAAGAAAAGCATTCGGTTAATACCCGGGTGTTCTGACGGTACCGGAAGAATAAGCACCGGCTAACTTCGTGCCAGCAGCCGCGGTAATACGAAGGGTGCAAGCGTTACTCGGAATTACTGGGCGTAAAGCGTGCGTAGGTGGTTCGTTAAGTCTGTCGTGAAAGCCCCGGGCTCAACCTGGGAATGGCG
+
CCCCCGGGG9FGGGGGGGGGGGGGGGGGGGGGGGGFGGGGGGGGGGGGGEFGGGGGGGGGGGGGGGGGGGGGGGGGGGGGGGGGGGGGGGGGGGGGGGGGGGGGGFFGGGGGEGGGGGGGGGGGGGGGGGGGGGGFFGGGGGGGGGGFGGGGGGGGGGGGGGGGGGGGGGGGGGEGGGFFEFGGGGGFFGGGGCECEGGGGGG8FEGGGGGGGGGGGGGGFGGGGCFFFGGGGGFGCCD=EFEAC5CDCEDFFG55A>DFFFFGG7EGGGC>F3FEF)9>C>DDC>D4376:)<)7)0<<B
@M03506:14:000000000-AKVR1:1:1101:3040:7463 1:N:0:31
CGAACTCCTACGGGAGGCAGCAGTGGGGAATCTTGCGCAATGGCCTAACGGCTGACGCAGCGACGCCGCGTGTGGGATGAAGCTCTTCGGAGTGTAAACCACTGTTGCCCGGGACGAACAGCTCGATTAGTCGAGCCTGACGGTACCGGGTGAGGAAGCACCGGCTAACTCCGTGCCAGCAGCCGCGGTAATACGGGGGGTGCGAGCGTTGTCCGGAATCACTGGGCGTAAAGGGCGCGTAGGTGGTTTGATAAGGGTGTGGTGAAAGTCCGGGGCTCAACCCCGGATCTGCCGTGCCGAC
+
CCCCCGGGGFGEEGGGGGDGEGGGGGGGGGGGGGGGCGGGGGFGGGGGGGGGGGGGGGGGGGGGEGGGGG>FCFGGGGGGGGGGGGGGGGCGGGGGGGGGGGGGGGGGCGEGGFFGEEGGGGEGGGGGGFFGGGEGGGGGGDGGGGGFGGGGDBFGGFFGGGGGGCFGG,<CECFGFGGGGDFFGGGGC8?7<FGCGCG:88EE*?CGEGGGGFEE8=FFFFFCCC5C:?G>9:A5:?D8=EE+9C:>;E7E*2AFF)11:57=0*+02:+7)C)*)096D>>=C><D;>496<..<F)7)
@M03506:14:000000000-AKVR1:1:1101:15152:7481 1:N:0:31
CGAACTCCTACGGGAGGCAGCAGCAAGGAATTTTCGTCAATGGGCGCAAGCCTGAACGAGCAACGCCGCGTGGAGGGCGACGGCCTTCGGGTTGTAAACTCCTTTTGCGGGGGACGATGATGACGGTACCCCGCGAATAAGGCTCGGCTAACTCTGTGCCAGCAGCCGCGGTAATACAGAGGAGCCAAGCGTTGTCCGGATTGACTGGGCGTAAAGCGCACGCAGGCGGACGCGCGCGTGGGGGGTGAAATCTGGCCGCTTAACGGCCAGGCGCCATCCCATACGGCGGGTCTGGAGCTAT
+
CCCCCGGGGGGGGGGGGGGGGGGGGGGGGGGGGGGGGGGGGGGGGGGGGGGGGGGGGGGGGGGGGGGGGGGGGGGGGGGGGGGGGGGGGGGGGGGGGGGGGGGGGGGGGGGGGDGGGGGGGGGGGGGGGGGGGGGGGGGGFGGGGGGGGGGGGFGGGGGGGGGGGGGGGGGGGGGGGGGGGGGGGGGGGGGGGGGGGGGGGGGGG?@FCFGCEGGGGGGGGGG5CEGEE5CEEEEGGGDGGGG5:5CCGEGGGGGG=BG<=ECGGGGDGGGFGGCEC4CFF4@FCEDF>G<9FFF4>F@B6
@M03506:14:000000000-AKVR1:1:1101:14890:7483 1:N:0:31
CGAACTCCTACGGGAGGCAGCAGTAGGGAATCTTGGACAATGGGCGAAAGCCTGATCCAGCGACGCCGCGTGGGGGACGAAGGCCCTCGGGTTGTAAACCCCTGTTGTTGGGAAAGAAGCCGGGCTTCGCCCGGTGACGGTACCCAACGAGGAAGCCCCGGCTAACTACGTGCCAGTAGCCGCGGTGAGACGTAGGGGGCGAGCGTTATCCGGATTCACTGGGCGTAAAGGGCGCGTAGGCGGTTACGTAAGTCCGATGTGAAAAGTCACGGCTCAACTGTGATCGTGCATCGGAGACTTC
+
@CCCCFGGGGCFGGEFGGECCF@EEFGGDG@F9FDGFGGGGGGGGGGGGEFGGGGDEGGFFC@CEGGECBCBGCGEC=FGGCGFGGGGGGG<FEFGGGAEFGG@FGGBBDFG?ADGCFF,>CFGGEGGGGGEGGGGGGG7CBGGG:*CFCCC@<FGFCCFEGCCGEFCFGGGFFGGGFGCCGGGGCEFGEFGFCGGDEC8?CEG8*;*/<FEGGCC+2<CFGGGE:8*1<+??CEG=GGGGED575<C*9CCDEEC*099F7C9?<+:9:C5<<>+97**:7@7CF<5:F?<>ED).)/=6
@M03506:14:000000000-AKVR1:1:1101:13554:7509 1:N:0:31
CGAACTCCTACGGGAGGCAGCAGTGGGGAATATTGGACAATGGGCGCAAGCCTGATCCAGCCACGCCGCGTGAGTGATGAAGGCCTTCGGGTCGTAAAGCTCTGTGGGGAGGGACGAACCGCCGGTGGTGCATAGCCACCGGCATGACGGTACCTCCTTAGCAAGCATCGGCTAACTTCGTGCCAGCAGCCGCGGTAATACGAAGGGGGCTAGCGTTGCTCGGAATCACTGGGCGTAAAGCGCACGTAGGCGGACTCTTAAGTCGTTGGTGAAATCCTGGAGCTCAACTCCAGAACTGCCT
+
CCCCCGGGGEGGGGGGGGGGGGGGGGGGGGGGGGGGGGGGGGGGGGGGGGGGGGGGGGGGGGGGGGGGGGGGGGGGGGGGGGGGGGGGGGGGGGGGGGGGGGGEGFGGGGGGGGGGGGGGGGGGGGGGGGGGGGGGGGGFEGG>FGGGGGGGGGGGGCFGGG@FGF7AFEDEGGGGGGGGGGDGGGGFGGGGGGE8EEGGGF5CEG58CDEFGDEEEGGCGGDGGGGCFFFCGFG:7CFGDEGDGG=FGDCCDEGDFFCCCGFE=*:5:/:9=F7CDB7*7:FAC*>FB7??:*7769@@*
@M03506:14:000000000-AKVR1:1:1101:15793:7511 1:N:0:31
CGAACTCCTACGGGAGGCAGCAGTGGGGAATCTTGCGCAATGGCCTAACGGCTGACGCAGCGACGCCGCGTGAGGGATGAAGCTCTTCGGAGTGTAAACCCCTGTTGCCCGGGACGAACAGCCCGTTTATACGAGCCTGACGGTACCGGGTGAGGAAGCACCGGCTAACTCCGTGCCAGCAGCCGCGGTAATACGGGGGGTGCGAGCGTTGTCCGGAATCACTGGGCGTAAAGGGCGCGTAGGTGGTCTGATAAGGGTGCGGTGAAAGTCCGGGGCTCAACCCCGGATCTGCCGTGCCGAC
+
CCCCCGGGGGGGGGGGGGGGGGGGGGGGGGGFGGGGEECFGGGGGGGGGGGGGGGGGGGGGEDGGGGGGGGGGGGGGGGGGGGFGGGGGGGGGGGGGGGGGGGGGGGGGGGGGGGGGGGGGG+@C>FGFGGGGGGGGGGGGGGEGGGGGG@ECAF?@FGDGGGGGCEFGGGGGGFGG9FEAFFFGGCCE>EGGGFGCECGGGGECGDDC**;9F8E5=E9+<FFCD5E*1;@9AEC555*:5CC?:59@F7F70<F=)9*2:9*1*023*<:)>5:)7C6*8>EG7)79:/2=>)>3))85
@M03506:14:000000000-AKVR1:1:1101:3846:7512 1:N:0:31
CGAACTCCTACGGGAGGCAGCAGTAAGGAATCTTCCACAATGGGGGCAACCCTGATGGAGCAACGCCGCGTGCAGGATGAAGGCCCTCGGGTCGTAAACTGCTTTTATGAGTGAAGAATATGACGGTAACTCATGAATAAGCACCGGCTAACTACGTGCCAGCAGCCGCGGTCATACGTAGGGTGCAAGCATTATCCGGAGTGACTGGGCGTAAAGAGTTGCGTAGGCGGTCCGTAAAGCGAATAGTGAAATCTGATGGCTCAACCATCAGCCTATTATTCGAACTCACGGACTCGATAAT
+
CCCCCGGFGGGGGGGGGGGGGGGGGGGGGGGGGGGGGGGGGGGGGGGGGGGGGGGGGGGGGGGGGGGGGGGGGGGGGGGGGGGGGGGGGEGGGGGGGGGGGGGFFGGGF9EFGGGGGGGGGGCFGGGGGGFGGGGGFGGGGGGGGGGCFGGGGGGGGGGGGGGGGGFCFGGFGGGCFGFGGGFFDGGGGGGFCAFGGGGGGGGGGCFGGGG3CE*B9CEGDGGGGDGGGGGDGGGGD=FGEGEEFFCFCFFFGFDCF?G4*0>FGGE*369977DFFFC>D>FGC4CFBGF957.75))8*
@M03506:14:000000000-AKVR1:1:1101:22897:7528 1:N:0:31
CGAACTCCTACGGGAGGCAGCAGTGGGGAATCTTGCACAATGGGGGAAACCCTGATGCAGCGACGCCGCGTGAGCGATGAAGCCCTTCGGGGTGTAAAGCTCTTTCGGCAGGGAAGATTATGACGGTACCTGCAGAAGCAGCTGCGGCTAACTACGTGCCAGCAGCCGCGGTAATACGTAGGCAGCAAGCGTTGTTCGGAGTTACTGGGCGTAAAGGGTGTGTAGGCGGCCTGTTAAGTTCTGTGTGAAATCTCCCGGCTCAACCGGGAGGGTTCGCGGAAAACGGGCGGGCGAGAGGGCG
+
CCCCCGGGGGGGGGGGGGGGGGGGGGGGGGGGGGGGGGGGGGGGGGGGGGGGGGGGFGGGGGGG@EGGGGGGGGGDFGEGGFGDFGGFFGGGGGGGGGGGGGGGGGDGGDGGGGGGGGGGGFGGGD@=FFGFGGCFGGGGGFFGGGGGGGGGGGGGGGFGFGDGGFGEFGGF@EGC:<FCFGFGGEGGGGGGGGCFFEGDC?FAF+CCF8C:CEFEFG8CEG=C7E+?EECEGFGC79:@E+A?FF=7CEF?7<C<C>575+9?CDG7*>53*0**)0)11756*537(7B60)0)))0)8
@M03506:14:000000000-AKVR1:1:1101:18348:7542 1:N:0:31
CGAACTCCTACGGGAGGCAGCAGTGGGGAATATTGCGCTAATGCGCGAAAGCGTGACGCAGCGACGCCGCGTGGGGGATGAAGGCCCTCGGGTCGTAAACCCCTTTCGCCAGGGACGAAGGGAAACTGACGGTACCTGGAGAAGAAGTCCCGGCTAACTACGTGCCAGCAGCCGCGGTAACACGTAGGGGACGAGCGTTGTCCGGAATTATTGGGCGTAAAGCGCGCGTAGGCGGTTGTGCAAGTCGGATGTGAAAATCCCGGGCTCAACCCGGGACCTGCCCCCGATACTGCTCGACTCG
+
CCCCCGGGGGGGGGGGGGGGGGGGGGGGGGGGGGGGGGGGGGGGGGGGGGGGGGGGGGGGGGGGGGGGGGGGGGGGGGGGGGGGGGGGGGGGGGGGGGGGGGGGGGGGGGGGGGGGGGGGGGGGFFGGGGGGGGGGGGGGGGGGGGGGGGGGGGGGFGGGGGGGGGGGGGGGGGGGGGCGGGGGGGGGGGGGGCEGGGGGGGGGGDGGDGFGDDGGGGGGGGGGDGGGGGGGGGGGGGG=FGGGGGGGGGGGFGGFFFGDFG3CC5=CFGEEGGG5>>GFG).:EED59DB4@6/0)0<))
@M03506:14:000000000-AKVR1:1:1101:5553:7543 1:N:0:31
CGAACTCCTACGGGAGGCAGCAGTGGGGAATATTGGACAATGGGCGAAAGCCTGATCCAGCAATGCCGCGTGAGTGATGAAGGCCTTAGGGTTGTAAAGCTCTTTTACCCGGGATGATAATGACAGTACCGGGAGAATAAGCTCCGGCTAACTCCGTGCCAGCAGCCGCGGTAATACGGAGGGAGCTAGCGTTATTCGGAATTACTGGGCGTAAAGCGCACGTAGGCGGCTCTGTAAGTTAGAGGTGAAAGCCTGGAGCTCAACTCCAGAATTGCCTTTAAGACTGCATCGCTTGAATCCA
+
CCCCCD<<EFEFGDFG7@FGEGGFFGGCFEFGFGFGGGGCGGGGFGD7+CFFGGFGCF<CFFGGGGGGGGGGGCGF?FFGGFFFFEFDFFGFGGGCDFFG<BEFGGGECECCEGECFFGCCE9FFCGFFFGGCEEFFFGFGGGGGGC@F:FFFFFGF+CFCGGFF7FFEDCE@C;FGGGCE:@@<CGFGGGGGGFGGGFEEGGCFB9FFGGGG:5E98CGG5*;CCFC>5C5CCCFC?>79<<+7E=*C+3:DFGD8<C*<+*2+2<<C*79?6?7FFGGGF4++<DFA*<(7<>F<9=?/
@M03506:14:000000000-AKVR1:1:1101:5197:7543 1:N:0:31
CGAACTCCTACGGGAGGCAGCAGTCGAGAATTTCTCACAATGGGCGAAAGCCTGATGGAGCGACGCCGCGTGGGGGATGAATGGCTTCGGCCCGTAAACCCCTGTCATTTGCGAACAAACCTTGCCCGCTAACACCGGGCGAGCTGATTGTAGCGAAAGAGGAAGGGACGGCTAACTCTGTGCCAGCAGCCGCGGTAATACAGAGGTCCCAAGCGTTGTTCGGATTCACTGGGCGTAAAGGGTGCGTAGGTGGTGAGGTAAGTCGGATGTGAAAGCTCGGAGCTCAACTCCGAAATGGCAT
+
CCCCCGGGGGGGGGGGGGGGGGGGGGGGGGGGGGGGGGGGGGGGGGGGGGGGGGGGGGGGGGGGGGGGGGGGGGGGGGGGGGGGGGGGGGGGGGGGGGGGGGGGGGGGGGGGGGGGGGGGEGGGGGGGGCGEGGGGGGGGGGGGGGGGGGGGGGGGGGGGGGGGGGGFGGGGGGGGGGGGGGGGGGGFFGFGGGD>EDGGGGGG?FFGF5@CCGECE=*;CGGEEGGC00CFGGG*:CG7FEEECEECCECCC5C>EFGGGF7:CD59EFGBCCF6*09C57>FCF6@2>FF)5)8F?FF?
@M03506:14:000000000-AKVR1:1:1101:9507:7555 1:N:0:31
CGAACTCCTACGGGAGGCAGCAGTAAGGAATATTGGTCAATGGACGCAAGTCTGAACCAGCCATGCCGCGTGGAGGATGAAGGTCCTCTGGATTGTAAACTTCTTTTATCTGGGAAGAAATCCATGATTTCTTTCGTGGTTGACGGTACCAGATGAATAAGCACCGGCTAACTCCGTGCCAGCAGCCGCGGTAATACGGAGGGTGCAAGCGTTATCCGGATTCACTGGGTTTAAAGGGTGCGTAGGTGGGCTGGTAAGTCAGTGGTGAAATCTCCAGGCTTAACTTGGAAACTGCCATTGA
+
CCCCCGGGGGGGGGGGGGGGGGGGGGGGGGGGGGGGGGGGGGGGGGGGGGGGGGGGGGGGGGGGGGGGGGGGGGGGGGGGGGGGGGGGGGGGGGGGGGGGGGGGGGGGGGGGGGGGGGGGGGGGGGGGGGGGGGGGGGGGGGGGGGGGGGGGGGGGGGFGGGGGGGGGGGGGGGGGGGGGGGGGGGGGGGGGGGGGGGGGGGGGGGGGGGGGGGGGGGGGGGGGGGGGG?EGGGGDG=CECEGGGGGCGGDFGGGGFFGGGFFGG>EFFGGBG>>9DFGGG@FFCFG48FFFFFF@FFFF*
@M03506:14:000000000-AKVR1:1:1101:3411:7562 1:N:0:31
CGAACTCCTACGGGAGGCAGCAGTAAGGAATATTGGGCAATGGACGCAAGTCTGACCCAGCCATGCCGCGTGAGGGATGAAGGTCCTCTGGATTGTAAACCTCTTTTATTAGGGAAGAAATGTCTTGTTTCTACGAAATTTGACGGTACCTAAGGAATAAGCACCGGCTAACTCCGTGCCAGCAGCCGCGGTAATACGGAGGGTGCAAGCGTTATCCGGGTTTACTGGGTTTACAGGGTGCGTAGGCGGATCTTTAAGTCCGTGGTGAAATCCTCCCTCTCAACGGGAGAACTGCCATTGG
+
CCCCCGGGGGGGGGGGGGGGGGGGG,FGGGG@FGG@FGGGGGGFGGEGGGCFGGFGEGGGGGGGGGGGGGGGD:AFGGGGGGGGGGG9CFE<EAFAFGGFF<<FFC,,5<@FGCD=CBEEGGEGDF955EFFFBFG,+95B?5CCFGFC<,A5,,AD=,7<DF8>:3C++=FDF,@@+5>;F+@DFGCC:FGG7@;DFEE858;18<CBEEG5>>+BE=*3*38<9<93?C5+++3=CF57C2*:*<5=CECC+30+9::+*1:*9:7?7CF<*:C5)97*99F5>DB(9>:@**069B*)
@M03506:14:000000000-AKVR1:1:1101:3844:7578 1:N:0:31
CGAACTCCTACGGGAGGCAGCAGTGGGGAATTGTTCGCAATGGGCGCAAGCCTGACGACGCAACGCCGCGTGGAGGATGAAGGTCTTCGGATTGTAAACTCCTGTTGCCCGGGAAGAACGGCCCCGATCTAATACGTCGGGGTGTGACGGTACCGGGTGAGGAAGCCCCGGCTAACTCTGTGCCAGCAGCCGCGGTAATACAGCGGGGGCAAGCGTTGTTCGGAATTACTGGGCGTAAAGGGCGCGTAGGCGGCCTTCTAAGTCGGACGTGAAATCCCCGGGCTCAGCCCGGGAACTGCGT
+
CCCCCGGGGGGGGGGDGGGGGGGGGGGGGGGGGGGGGGGGGGGGGGGGGGGGGGGGGGGGGGGGGGGGGGGGGGGGGGGGGGGGGGGGGGDGGGGGGGGGGGGGGGGGGGGGGGGGGGGGGGGGGGGGGGGGGGGGGGGGGGGGGGGGGGGGGGGGGGGGGGGGGGGGGGGGGGGGGGGGGGGGGGGGGGGGGGGC5CGGGGD+:EEGGGGCFGGCGCEGFEGGGGGFFGGGG=EGEEGGGGGGGGEDGGFEGGGDGF7C9E:CGCC555CFFDGFCFGGC5BCE45:(>@9B3>F:FFF5
@M03506:14:000000000-AKVR1:1:1101:4314:7582 1:N:0:31
CGAACTCCTACGGGAGGCAGCAGCTAGGAATCTTGGGAATGGGCGAAAGCCTGACCCAGCAACGCCGCGTGGGCGATGAAGGCCTTCGGGTCGTAAAGCCCTTTTGCAGGGGACGATGATGACGGTACCCTGCGAATAAGCCACGGCTAACTACGTGCCAGCAGCCGCGGTAATACGTAGGTGGCGAGCGTTGTCCGGATTTACTGGGCGTAAAGGGCGTGCAGGCGGTCTGCTAAGTCTAGGGTGAAAGCTCCCGGCTCAACTGGGAGAGGTCCTTGGATACTGACAGACTTGAGGGAGG
+
CCCCCGGGGGGGGGGGGGGGGGGGGGGGGGGGGGGGGGGGGGGGGGGGGGGGGGGGGGGGGGGGGGGGGGGGGGGGGGGGGGGGGGGGGGGGGGGGGGGGGGGGGGGGGGGGGGGGGGGGGGGGGGGGGFFGGGGGGGGGGGGGGGGGDFCFGGGGGGGGGGGGGGGGGGGFGGGGGFGGGGGGGGGGGGGGCGGFGEEEEEFGGGGGGGGEE57CGGG=EGFFGGGG:?EGGGGGGFGGGGGGD=CFGG6FGDEDGEGGGGFGGGG7C3C:FCF+??GCF???C=C@BGFF/67;)<5>B
@M03506:14:000000000-AKVR1:1:1101:16755:7590 1:N:0:31
CGAACTCCTACGGGAGGCAGCAGTCGGGAATTTTGGGCAATGGGCGAAAGCCTGACCCAGCAACGCCGCGTGAAGGATGAAATCCCTCGGGATGTAAACTTCGCAAGAACGGGAAGAGTAAGTAAGGGTTAATGTCTCTTACGATGACGGTACTGTTTGTAAGCTCCGGCTAACTCCGTGCCAGCAGCCGCGGTAATACGGGGGGAGCAAGCGTTGTTCGGATTTACTGGGCGTAAAGGGCGCGTAGGCGGCCACCGCAAGTCGACTGTGAAATCTCCGGGCTTAACCCGGAAAGGTCAGC
+
CCCCCGGGGGGGGGGGGGGGGGGGGGGGGGGGGGGGGGGGGGGGGGGGGGGGGGGGGGGGGGGGGGGGGGGGGGGGGGGGGGGGGGGGGGGGGGGGGGGGGGGGGGGGGGGGGGGGGGGGGGGGGGGGGGGGGGGGGGGGGGGFGGGGGGGGGGGGGGGGGDGGGGGGGGGGGGGGGGGGGGGGGGGGGGGGGGGDGGGGGGGGGGGGGGGGGGGGE5CGGEGEFFEFGGGGGGGCECDEGGGGCEEGGGGGGGGGGFGGGFGCEDEG9C?@=FF7CFGGGD>GDFGFFG>9DFFFFFFF4
@M03506:14:000000000-AKVR1:1:1101:8612:7622 1:N:0:31
CGAACTCCTACGGGAGGCAGCAGCTAAGAATCTTGCGCAATGGGCGAAAGCCTGACGCAGCAATTCCGCGTGGGGGACGAAGGCCCTCGGGTCGTAAACCCCTTTTGCGAGGGAAGAAGTTCTGACGGTACCTCGCGAATAAGCCACGGCTAACTACGCGCCAGCAGCCGCGGTAATACGTAGGTGGCAAGCGTTGTCCGGATTTATTGGGCGTAAAGCGCCCGCAGGCGGCTTGATAAGGTTCAGGTGAAATCTCCCGGCTCAACCGGGAGGGGGCCTGGAAAACTATCAGGCTTGAGTC
+
CCCCCGGGGGFGGGGEGGGGGGGGGGGFGGGGGGGGGGGGGGGGGGGGGGGGGGGGGG:FGGFGFGGGGGGGGGGGGGGGGGGGFGGGGGGGGGGGGDEGGGGGGGGGGEGGDEGGGGGDFFEDGGGGGGGGFGGGGGGGGGGGGGGGGGE>FGFGFCEGGGDGGFGGGGGGGGGGFGFE?FCE<CGFFFGGG*;E><EEGG5C<FGC@CFDEGECFGGGG5CC*1CCCEC>EGGFFF=F+<EC::9*<?E9*<3*<5CCC*9C9C6CEDCDGG):)>CGF8?CCF4@9GF4485577?6*
@M03506:14:000000000-AKVR1:1:1101:20770:7622 1:N:0:31
CGAACTCCTACGGGAGGCAGCAGTCGGGAATTTTGGGCAATGGGCGAAAGCCTGACCCAGCAACGCCGCGTGAAGGATGAAATCCCTCGGGATGTAAACTTCGCAAGAACGGGAAGAATAAGTGGATGTTAATACCTTCCATGATGACGGTACCGCTTGTAAGCTCCGGCTAACTCCGTGCCAGCAGCCGCGGTAATACGGGGGGAGCAAGCGTTGTTCGGATTTACTGGGCGTAAAGGGCGCGTAGGCGGTCAGTGCAAGTCAGTTGTGAAATCTCCGGGCTTAACTCGGAAAGGTCAAC
+
CCCCCGGGGCFGGGGGGGGGGGGGGGGGGGGGGGGGGGGGGGGGGGGGGGGGGGGGGGGGGGGGGGGGGGGGGGGGGGGGGGGGGGGGGGGGGGGGGGGGGGGGGGGGGGGGGGGGGGGGFGGGGGGGGGGGGGGGGGGGGGGFGGGGGGGGGGGGGGGGGGGGGGGGEGGGDGGGGGGGGGGFFGGGGGGGGGGGGGGGGGGGGGGG5CFGGEGGGGGGGGGGGGGGGGGGGGGGGGGGG5:CGDEGGGGGGGFCGFG7EFFGG7ADGGGFCGFGGFDDDD>:CFF@BGB67BFF=B?F9
@M03506:14:000000000-AKVR1:1:1101:20221:7630 1:N:0:31
CGAACTCCTACGGGAGGCAGCAGTGGGGAATTGTTCGCAATGGGCGCAAGCCTGACGACGCAACGCCGCGTGGAGGATGAAGATCTTCGGGTCGTAAACTCCTTTCGATCGAGACGAATGGCTTCCGGGTGAACAATCCGGGAGAGTGACGGTACCGAGAGAAGAAGCCCCGGCTAACCCCGTGCCAGCAGCCGCGGTAAGACGTAGGGCGCGAGCGTTTTCCGGGTTTATTGGGCGTAAAGAGCTCGTAGGGGGGTTGTGGCGTCGTCTGGGAAAACCCGCGGCCCAACGGGGGGCTTGG
+
CCCCCGGGG9EBCFFGGGGGDFGGGGGGGGGGGGGGGGGCFGGGGGGECBFGGGFGE:FFGGCGGGGGGGFGGFAFG,<FEGGGFGGGGGGGDGGDAFFGGGGGGGGD<FCFFGGEFG?<BD,FFGGGGEDGGC9F9<BCGE@F:CCFFFF>FGEFE:E*<CFFFG<FGEFEGG*CFG74=<*:<=7+:CC>FEEGG5?C9@+;@FGGG>EGC*:/:2;*/+3;E**2;E+<<FGGGC385:+:*+09::=***2)*01/*:*2*/:)/*/)9<F7C)77))75*)9)4C)())07.)0))
@M03506:14:000000000-AKVR1:1:1101:20078:7630 1:N:0:31
CGAACTCCTACGGGAGGCAGCAGTCGGGAATTTTGGGCAATGGGCGAAAGCCTGACCCAGCAACGCCGCGTGAAGGATGAAATCCCTCGGGATGTAAACTTCGCAAGAATAGGAAGAATTAGTAGGGGTTAATACCCTCTATGATGACGGTACTATTTGTAAGCTCCGGCTAACTCCGTGCCAGCAGCCGCGGTAACACGGGGGGAGCAAGCGTTGTTCGGATTTACTGGGCGTAAAGGGCGCGTAGGCGGTCAGCACAAGTCAGTTGTGAAATCTCCGGGCTTAACTCGGAAAGGTCAAC
+
CCCCCGGGG9FGGGGGGGGGGGGGGGGGGEGGGGGGGGGGGGGGGGGGGGGGGGGGGGGGGGGGGGGGGGGGGGGGGGGGGGDGGGGGGGGCFGGGGGGGGGGGGFGGFGGGGGGGGGFGGGGGGGGGEGGFGGGGGGGGGGGFGGGGGGGFGFGGGGGGGGGGGGGGGGGGGGGFGGGGGFGGGGGGGGGGGGGGGGGGGGGGGGGGGGGGGGCECFEGGDCDFGFCFGGGGGDEGGFEGCEGEEED67ECGC=FFFGGG?C7C79CACC?GGDCF?DDDE3EEF>?)5)3))8)996?F
@M03506:14:000000000-AKVR1:1:1101:4838:7634 1:N:0:31
CGAACTCCTACGGGAGGCAGCAGTGGGGAATATTGCACAATGGGCGCAAGCCTGATGCAGCGACGCCGCGTGGGGGAATGACGGCCTTCGGGTTGTAAACCTCTTTCACCATCGACGAAGCCTTCGGGTGACGGTAGGTGGAGAAGAAGCACCGGCCAACTACGTGCCAGCAGCCGCGGTAATACGTAGGGTGCGAGCGTTGTCCGGAATTACTGGGCGTAAAGAGCTCGTAGGTGGTTTGTCGCGTTGTTCGTGAAATGCCACAGCTTAACCGTGGGCGTGCGGGCGATACGGGCAGACG
+
CCCCCGGGGGGGEEEEFGGGFGGGGGGGGGFFFGGGGGGFGGGFGGGGGGGGGGGGFG<FGGGGGGGGGGGGGGGGGGGGGGGGGGGGGGGGGGEGGFFGFGGGGFGGGGGGGGCFGGGGGGGFFGGGGGGGGGCFEGDBCGGCE:7DFFFGGGGGEFFF7CFGGGGGG?CFFGGGGGG*=C<CFG:CCEGEEEGGGGEEE>EFGGGGD8CFFGGCCEGE*:8@CGGGGDC*;:<CCEG@5697CECCEC5+9AFC58C:<CDF61**+:CF7DD5C37>/.0::.95,5)-.77:<55>)
@M03506:14:000000000-AKVR1:1:1101:18840:7635 1:N:0:31
CGAACTCCTACGGGAGGCAGCAGCGAGGAATTTTGCACAATCGACGAAAGTCGGATGCAGCAACGCCGCGTGCGGGAAGAAGGCCTTCGGGTTGTAAACCACTTTTGTGAGGGAAGAAGATCTGACGGTACCTCACGAATAAGTCACGGCTAACTACGTGCCAGCAGCCGCGGTAATACGTAGGTGGCGAACGTTGTCCGGATTTACTGGGCGTAAAGCGCGCGCAGGCGGACCGATAAGTCAGAGGTGAAATCTCCCGGCTCAACTGGGAGGGGCCCTTTGATACTGTCGGTCTTGAGTT
+
CCCCCGGGGFGGGGGGGGGGGGGGGGGGGGGGGGGGGGGGGGGGGGGGGGGGGGGGGGGGGGGGGGGGGGGGGGGGGGGGFGGGGGGGGGGGGGGGGGGGGGGGGGGGGGGGGGGGGGGGGGGGGGGGG?FG=FGGGGGG?FGGGGGGGGGGGGGGGGGFGGGGGGGGGGGGGGGGGGGGGGGGGFFGGGGGGGGCEGGEGDEGGGGGGGGGGGEDFGGGDEGDDEGGGGGGDGGGGGCF?EFF+<:FFFFDFFDCFFDGD*99CDF6CGFDDGD558*9964CE7FFFG>1.75=47/**
@M03506:14:000000000-AKVR1:1:1101:22011:7667 1:N:0:31
CGAACTCCTACGGGAGGCAGCAGTGGGGAATGTTGCGCAATGGGGGAAACCCTGACGCAGCAACGCCGCGTGGAGGATGAAGTCCCTTGGGACGTAAACTCCTTTCGACCCGGACGATAATGACGGTACGGGTGGAAGAAGCCCCGGCTAACTTCGTGCCAGCAGCCGCGGTAATACGAGGGGGGCAAGCGTTGTTCGGAATTATTGGGCGTAAAGGGCGCGTAGGCGGTGCGGTAAGTCACCTGTGAAATCTCCGGGCTTAACTCGGAGCCTGCGGGCGAAACTGCCGGGCTTGAGGGTG
+
CCCCCGGGGCGGGGGGGGGGGGGFGGGGGGGGGGGGGGGGGGGGGGGGGGGGFFGGEDGGGGGGGGGGGGGGGGFGEGGGGGGGFEFGGGGGGGGFFGGDGGGGCFGGGGGGGGGGGDGGGGGGCFGGGGGGGGGDGGGGGGGGGGGGEGGFFFGGGGGGGGGGGGCFEEF@@CFFFG*CFGGGGGGGGGGC;C>FCEGCCGFFGDGGGGGEEE>FGG*8EGGEE80?ECGEGGC5*32+3<0+<EGGGCFGCECD=>CDCG>?C:57C5CBC<**1)><C>5*</*7())(7.5<)))85
@M03506:14:000000000-AKVR1:1:1101:18920:7670 1:N:0:31
CGAACTCCTACGGGAGGCAGCAGTGAGGAATTTTGCGCAATGGGCGAAAGCCTGACGCAGCAACGCCGCGTGGGGGATGAAGGCCTTCGGGTTGTAAACCCCTTTTCTGGGGGAAGATAATGACGGTACCCCAGGAATAAGTCACGGCAAACTACGTGCCAGCAGCCGCGGTAATACGTAGGTGGCTAGCGTTGTCCGGATTTAATGGGCGTAAAGCGCGCGCAGGCGGTGTGGAAAGTCTGTGGTGAAATCTCTCAGCTCAACTGAGAGGGGTGTGCGGACACTCCCAGACTTGAGTGGG
+
CCCCCEFFF<FGGGGGGGGGGGGFCEGFGGGGGGGFGGGGGGGGFGCGGGGGGGGGGGGEGGGGGGCGGGFGGGGGGDBFGGGGGGGDFGG8?FFGGFF<FGFGGGGFFGGGGCCFGG9FGGGGGGGG7@FFGGGCEGGGGCFFAF>EFEFGGGGGAEFFFFFFGGGGGGG<::FF<FFGGEFFGGG@FGG<FFGGGGGGDECCF?7CC@?EEG@C?EEGCEGDEEGEGG88ED<E?C*<<<CFFGF7+<:0CCG4+9<*+09C9D<<?FE>DD)29@CDD:3CCFD>76:()/19?BF>)
@M03506:14:000000000-AKVR1:1:1101:19730:7688 1:N:0:31
CGAACTCCTACGGGAGGCAGCAGTGGGGAATATTGCACAATGGGCGCAAGCCTGATGCAGCGACGCCGCGTGAGGGATGACGGCCTTCGGGTTGTAAACCTCTTTCAGCACCGGCGAAGCGGCTGGGTTTTCCCGGTCGTGACGGTAGGTGCAGAAGAAGCGCCGGCCAACTACGTGCCAGCAGCCGCGGTAAGACGTAGGGCGCGAGCGTTGTCCGGATTTATTGGGCGTAAAGAGCTCGTAGGCGGCTTTTCGCGTCGACTGTGAAAACCCGCCGCCCAACTGTGGGCCTGCAGTCGAT
+
CCCCCGGGG-FGGGGGGGGGGGGGGGGGGGGGGGGGGGGGGGGGGGGGGGGGGGGDGGGGGEGGGGGGGGGGGGFGGGGGGGGGGGGGGGGGEGGGGGGGGGGGGGGGGFFCEEGGGGEGF7FG:FGFFFGGFFGG:FGGGGEGG7<FGFF:<F,,@FCAFEDG@FGGGCC<FFFF>EF+@CE>CFEE8EE8EFFGGCG5>GFEEE5CCGG>CCDFGG*2A6CEFGF58EGEG5CEF*:CCC*2C?ED8:5+*+*1*015>E/::*2027*)193*95)775)2+17?<F)()))09)00.
@M03506:14:000000000-AKVR1:1:1101:7929:7727 1:N:0:31
CGAACTCCTACGGGAGGCAGCAGTGGGGAATCTTGCGCAATGGCCTAGCGGCTGACGCAGCGACGCCGCGTGTGGGATGAAGCTCCTCGGAGTGTAAACCACTGTTGCCCGGGACGAACAGCTCGATTTCTCGAGCCTGACGGTACCGGGTGAGGAAGCACCGGCTAACTCCGTGCCAGCAGCCGCGGTAATACGGGGGGTGCGAGCGTTGTCCGGAATCACTGGGCGTAAAGGGCGCGTAGGTGGTTTGATAGGGGTGTGGTGAAAGTCCGGGGCTCAACCCCGGATCTGCCGTGCCGAC
+
CCCCCGGGGGGGGGGGGGGGGGGGGGGGGGGGGGGGGGGGGGGGGGGGGGGGGGGGGGGGGGGGGGGGGGGGGGGGGGGGGGGGGGGGGGGGGGGGGGGGGGGGGFFGGGGGGGGGGGGEGGGGGGGGGGGGGGGGGGGGGGGGGGGGGGFEFGGFFFGGGGGGGGGGGGGGGG@FGGGGGGGGGGGGGGGGGGGGGGEGGGGDED:ECEEGGFGGDGFDGGGGGGFE?EGGEFEEGGG/CEGEFG/>8><F:FGGG>55CGGF7F7D3::@GGGE7FCF4<>EGFG31:@AFD>;BFD>5
@M03506:14:000000000-AKVR1:1:1101:3347:7737 1:N:0:31
CGAACTCCTACGGGAGGCAGCAGTCGGGAATTTTGGGCAATGGGCGAAAGCCTGACCCAGCAACGCCGCGTGAAGGATGAAATCCTTCGGGATGTAAACTTCGCAAGAACGGGAAGAATAAGTCTGCGCGAATATCGCAGATGATGACGGTACCGTTTGTAAGCTCCGGCTAACTCCGTGCCAGCAGCCGCGGTAATACGGGGGGAGCAAGCGTTGTTCGGATTTACTGGGCGTAAAGGGCGCGTAGGCGGCCACTGCAAGTCAATTGTGAAATCTCCGGGCTTAACTCGGAAAGGTCAAC
+
CCCCCGGGGGGGGGGGGGGGGGGGGGGGGGGGGGGGGGGGGGGGGGGGGGGGGGGGGGGGGGGGGGGGGGGGGGGGGGGGGGGGGGGGGGGGGGGGGGGGGGGGGGGGGGGGGGGGGGGFGGGGGGGGGGGGGGGGGGGGGGGGGGGGGGGGEGGFGGGGGGGGGFGGDGGGGGGGGGGGGGGGGGGGGGGGGGGGGGGGGDGGGEG>CFGGG888CGG8CEEGGGFGCECFGED=FG7ECCEECCCDGGGGGGGDGFGFGGGG7CFGGGCFCFDFC6D3DE3*AFGFAGB1>>@F6@?F6
@M03506:14:000000000-AKVR1:1:1101:10625:7747 1:N:0:31
CGAACTCCTACGGGAGGCAGCAGTGGGGAATCTTGCGCAATGGGCGAAAGCCTGACGCAGCCATGCCGCGTGAATGATGAAGGTCTTAGGATTGTAAAATTCTTTCAGCAGGGACGATAATGGCGGTACCTGCAGAAGAAGCCCCGGCTAACTTCGTGCCAGCAGCCGCGGTAATACGAAGGGGGCTAGCGTTGCTCGGAATTACTGGGCGTAAAGGGCGCGTAGGCGGGTCGTTTGGTTAGAGGTGAAAGCCCAGGGCTCAACCCTGGAATTGCCTTTAATACTGGCGGCCTTGAGTATG
+
CCCCCGGGGGGGGGGGGGGGGGGGGGGGGGGGGGGGGGGGGGFGGGGGGGGGGGGGGGGGGGGGGGGGGGGGGGGGGGGGGGGGGGGGGGGGGGACFGGGGGGGGGGGGGGGGGGGGGDGGGGGGGGGGGGGGGGGGGGGGGGGGGGGGGGGGGGGGGGGGGGGGGGGGGGGGGGGGGCAFGGGGGGG@FFGGGG@CB>>CGGGGFFGF5EEGGFGFDGGGGEEGGGGGGG>8::*CGG=FGGGGGGGGFGGGG=CFEDD*<C6CGGGFCD=CGF?7BCFCFFFGF7)-5:(70??;?FF@
@M03506:14:000000000-AKVR1:1:1101:11296:7766 1:N:0:31
CGAACTCCTACGGGAGGCAGCAGTAGGGAATCTTGCACAATGGGCGCAAGCCTGATGCAGCGATGCCGCGTGAGGGATGAAGGCCTTAGGGTTGTAAACCTCTTTCGACAGGGAAGAAGCCACCTTTCAAGGCGGTGACGGTACCTGTATAAGAAGCCCCGGCTAACTACGTGCCAGCAGCCGCGGTAAAACGTAGGGGGCAAGCGTTGCCCGGATTTACTGGGCGTAAAGCGGGTGTAGGCGGTTCATTAAGTCAGATGTGAAATCCTACGGCTCAACCGTGGAACTGCATCTGATACTG
+
CCCCCGGGGGGGGGGGGGGGGGGGGGGGGGGGGGGGGGFGGGGGGGGGGGGGGGGGGGGGGGGGGGGGGGFFCGGGCEGGGGGGGGGGGGGGGGGGGGGGGGGGGGGGGGGGGDGGGGGGGGGGGGGFGGGGGGGGGFDGGGGGGGGGGGGGGGGGGGGGGGGGGGGGGGGGGGGGGGD@FGGGDGFGGGGGGF7FGGGGGGCECEEED5EFEGGG>FEGFGGGGGG=E>EDEGG*::>CFEEGEE=*0?C9>FF:CF>7<7CECDCGGGGDDGDEC?G<D5)5:?C6<GFAF48FFFFF=
@M03506:14:000000000-AKVR1:1:1101:9200:7779 1:N:0:31
CGAACTCCTACGGGAGGCAGCAGTGGGGAATATTGCACAATGGGCGCAAGCCTGATGCAGCCATGCCCCGTGTATGAAGAAGGCCTTCGGGTTGTAAAGTACTTTCAGCGGGGATGAAGGGAGTAAAGTTAATACCTTTGCTCATTGACGTTACCCGCAGAAGAAGCACCGGCTAACTCCGTGCCAGCAGCCGCGGTAATACGGAGGGTGCAAGCGTTAATCGGAATTACTGGGCGTAAAGCGCACGCAGGCGGTTTGTTAAGTCAGATGTGAAATCCCCGGGCTCAACCTGGGAACTGCA
+
CCCCCGGGGGGGGGGGGGGGGGGGGGGGGGGGGGGGGGGGGGGGGGGGGGGGGGGGGGGGGGGGGGGGGGGGGGGGGGGGGGGGGGGGGGGGGGGGGGGGGGGGGGGGGGGGG+FEGGGGGGGGGGGGGGGGGGGGGGGGGGGGGGGGGGGGGGGGGGGGDGGGGGGGGGGGGGGGGGGGGGGGGGGGGGGGGGGGGGGGGGGGGGGGGGGGGGGGEEG=FGGGGGGGGGFFF=CEGGGGGGGGDCCDEGGGGGCD=B<CCGGDCD<CFFCFGGCGGFGGGFFGE>FFFGFFFFF?))*61
@M03506:14:000000000-AKVR1:1:1101:18584:7788 1:N:0:31
CGAACTCCTACGGGAGGCAGCAGTCGGGAATTTTGGGCAATGGGCGAAAGCCTGACCCAGCAACGCCGCGTGAAGGATGAAATCCCTCGGGATGTAAACTTCGCAAGAATGGGAAGAATTAGTAGGGGCTAATACCCTCTATGATGACGGTACCATTTGTAAGCTCCGGCTAACTCCGTGCCAGCAGCCGCGGTAATACGGGGGGAGCAAGCGTTGTTCGGACTTACTGGGCGTAAAGGGCGCGTAGGCGGCAACCGCAAGTCGATTGTGGAATCCCCGGGCTTAACCCGGAACGGTCACC
+
CCCCCGGFAED;FGDG7FEGDFGFGGGEECGFFFFFGGGFGGGGGDEFFGGFG8FFGG@ECFFGEFC:FGGGDFFFEFGGFFGFAFFGGGGCGEGFFEFFGFGGGGEG8FGGGCGG?C99FDGGCCCGEFF=EGGGGGGGGGGFGFGGDCFFCA=CBFFGGFGFAEFFGD@*@EGGGGG7EFCGEB>>ECEG@FECGF9B7818C*:>>@GC>/1:/2<5?ECCC?C9C8EGGE88:E7EEEE7:1>79==7)*2017<>E0CCC597AFE?6*0+*.1)/)7*+97=(9:()).)075)1
@M03506:14:000000000-AKVR1:1:1101:17045:7802 1:N:0:31
CGAACTCCTACGGGAGGCAGCAGTCGGGAATTTTGGGCAATGGGCGAAAGCCTGACCCAGCAACGCCGCGTGAAGGATGAAATCCCTCGGGATGTAAACTTCGCAAGAACGGGAAGAATTAGTAGGGGACAATACCCCCTATGATGACGGTACCGTTTGTAAGCTCCGGCTAACTCCGTGCCAGCAGCCGCGGTAATACGGGGGGAGCAAGCGTTGTTCGGATTTACTGGGCGCAAAGGGCGCGTAGGCGGCCTCCGCAAGTCAGTTGTGAAATCTCCGAGCTTAACTCGGAAAGGTCAAA
+
CCCCCGGDGGGGGGGGGGGGGGGGGGGG@FGFGGGGECFFFGAGGGGGGGGGGGGGFFF?FGGGGGGGGECE:FGGGGGGGGGFGGGGGGEEGFFFFGEFEFCF>7FGGGDGGDEFGGFFCFGGGGGGGDCGFCF=<FEE7FFFGGFGGEEECCGFFFCFGGGGGGGDEGC:CF;AFGGCC:;<7CGC;<FGGC**+++;C>DEGGGGGGGCC?EE:FCCG5:EG99+CD5FEGECEGFGGG*:>EG3<5=C5*0CE@CGCE:?F7?>C3<=7CG7*97/9>)++9>?F<)(05<4**)/*
@M03506:14:000000000-AKVR1:1:1101:17367:7807 1:N:0:31
CGAACTCCTACGGGAGGCAGCAGTGGGGAATTGTTCGCAATGGGCGCAAGCCTGACGACGCAACGCCGCGTGGAGGATGAAGGTCTTCGGATTGTAAACTCCTGTTGCCCGGGACGAAACGCTCTGACCTAACACGTCGGAGTTTGACGGTACCGGGTGAGGAAGCCCCGGCTAACTCTGTGCCAGCAGCCGCGGTAATACAGAGGGGGCAAGCGTTGTTCGGAATTACTGGGCGTAAAGGGCGCGTAGGCGGCCTTCTAAGTCGAACGTGAAATCCCCGGGCTCAACCCGAGAACTGCGG
+
CCCCCGGGGGGGGGGGGGGGGGGGGGGGGGGGGGGGGGGGGGGGGGGGGGGGGGGGGGGGGGGGGGGGGGFGGFGGFFGGGGGGGGGGGGGGGGGGGGGGGGGGGGGGGGGGGGGGGGGGGGGGGGGGGGGGGGGGGGGGGGGGGGGGGGGGGGGGGGGGGGGGGGGGGGGGGDGGGGGGGGGGGGGGGGGGGGGGGGGGGGGFGGGGGGGCFGGGCEEFGEGGGGGGFGGGGGGGGGGGFGGCGC5)?CFE3:EGGF777F7CEGFGG*::FFGF4;CGGFFGC?CF?DD>DD)6@FFB)
@M03506:14:000000000-AKVR1:1:1101:10669:7816 1:N:0:31
CGAACTCCTACGGGAGGCAGCAGTGGGGAATATTGGACAATGGGCGCAAGCCTGATCCAGCAATGCCGCGTGAGTGATGAAGGCCTTAGGGTTGCAAAGCTCTTTTACCCGGGAAGATAATGACTGTACCGGGAGAATAAGCCCCGGCTAACTCCGTGCCAGCAGCCGCGGTAATACGGAGGGGGCTAGCGTTGTTCGGAATTACTGGGCGTAAAGCGCACGTAGGCGGCTTTGTAAGTTAGAGGTGAAAGCCCGGGGCTCAACCCCGGAATTGCCTTTAAGACTGCATCGCTAGAATTGT
+
CCCCCGGGGGGGGGGGGGGGGGGGGGGGGDGFGGGGGGGGGGGGGGGGGGGGGGGGGGGGGGGGGGGGGGGGGGGGGGGGGGGGGGGGGGGGGGGGGGGGGGGGGGGGGGGGGGGGGGGGGGGGGGGGGGGGGGGCFGGGGGFGGGGGGGGGGGGGGGGGGGGGGGGGGGGGGGFGGGGEGGDGGGGGGGGEDGGGGGGGGGGGGGGGGGGGGG5FGGGGGGGGGGGGGD8CGGGCFGGGGGFGGE=FGGFCFGGGGFGCFGC6CDCDG:5>FG=FGFGFFFF6C4*9AGFFF@E?F?*/*
@M03506:14:000000000-AKVR1:1:1101:18598:7822 1:N:0:31
CGAACTCCTACGGGAGGCAGCAGTGGGGAATATTGGACAATGGGGGCAACCCTGATCCAGCAATGCCGCGTGAGTGATGAAGGCCTTAGGGTTGTAAAGCTCTTTTGCCAGGGACGATGATGACGGTACCTGGAGAATAAGCCCCGGCTAACTCCGTGCCAGCAGCCGCGGTAATACGAAGGGGGCGAGCGTTGCTCGGAATTATTGGGCGTAAAGGGCGCGTAGGCGGTGCGGTCAGTCACCTGTGAAATCTCCGGGCTTAACTCGGAGCCTGCAGGCGAAACTGCCGTTCTTGAGTGTG
+
CCCCCGGGGGGGDCCGGGGGGGGGGFGGEGGFFFFGGGGGGGGGGGGGGGGGGFGGCFGCFFGGAEGDGGGG@@FFGGGGGGGDFG<FEGGFGGGGAFGGGGGGFGGFGFGGEGGGG@GGFBFGDEB??FF?DF@FGGGGGGCGG::FFB8FF,D@FFFGGGGGGGGGGGGGDGGFGGG>FGDGDEGGGGDGGGDCE>E8**<CFGGC@>EGEE5E?=8CCGGG8>?E8//?C5;*:@F:79C++227:CECGG+9E)3CECFGGFCG*57;<<F*>)<55>DG7*C),9)(0/9*98*88
@M03506:14:000000000-AKVR1:1:1101:8575:7823 1:N:0:31
CGAACTCCTACGGGAGGCAGCAGTGGGGGATATTGCGCAATGGGCGAAAGCCTGACGCAGCGACGCCGCGTGGGTGATGAAGGCCTTCGGGTCGTAAAGCCCTGTCGAGGGGAACGAAACGGTTCCGACCTAACACGTCGGGGCCCTGACGGTACCCCTAAAGGAAGCACCGGCTAACTCCGTGCCAGCAGCCGCGGTAATACGGAGGGTGCGAGCGTTGTTCGGAATCACTGGGCGTAAAGGGCGTGTAGGCGGTCCGTTAAGTCTGATGTGAAAGCCCGGGGCTCACCCCCGGAAGTGG
+
CCCCCGGGGGGGGGGGGGGGGGGGGGGGGGGGGGGGGGGGGGGGGGGGGGGGGGGGGGGGGGGGGGGGGGGGGGGGGGGGGGGGGGGGGGGGGGGGGGGGGGGGGGGGGGGGGGGGGGGGGGGGGGGGGGGGGGGGGGGGGGGGECGGGGGGGGGFGGGGGGGGGGGGFGGGGGGGGGGGGGF>EGFFGGFEGGGGDG>CGGGGGGGGGEGGGDGGGGGE?8FGGEGGGGG+C=FFGEGEGFGECCEDC6?C6EEC*>DCFD5EFCGCCFFFGFFCGF4DDFF5/)7?AF49:3><55)9*
@M03506:14:000000000-AKVR1:1:1101:8074:7835 1:N:0:31
CGAACTCCTACGGGAGGCAGCAGTGGGGAATATTGGACAATGGGCGCAAGCCTGATCCAGCAACGCCGCGTGGAGGATGAAGGTCTTCGGATCGTAAACTCCTGTCAGATGGGACGAAGGCAGTGGGGTGAACAATCCCGCTGTTTGACGGTACCATCAGAGGAAGCCCCGGCTAACTCCGTGCCAGCAGCCGCGGTAATACGGAGGGGGCGAGCGTTATTCGGAATTATTGGGCGTAAAGGGCGCGTAGGCGGCCCGGTAAGTCAAAGGTGAAATCCCTCGGCTCAACTGAGGAACTGCC
+
CCCCCGGGGGGGDGGGGGGGGGGGGGGGGGGGFGFGGGGGGGGGGGGGGGGGGGGGGGGGGGGGGGGGGGGGGGGGGGGGGGGGGGGGGGGGGGGGGGGGGGGGGGGFEFGGGGGGGGGGGGFFFGGGGGFGGGGGFDFGGGGGGGGGGGGGGGGGGFCGFGGCFGFGDGGGGGGGGGGGGGGGGGFGGGGEGGGGGEGGFGGGCCEDGEE>CGGEEG5@FGGGE8F8CFGGGGGG=*98?CDGGDGGGGDGGDEGG>DGG5CFGD?C7CFFFCFG*6477>:EGEG=<CF<@F?7:)64<
@M03506:14:000000000-AKVR1:1:1101:21637:7859 1:N:0:31
CGAACTCCTACGGGAGGCAGCAGTGGGGAATCTTGCGCAACGGCCTAACGGCTGACGCAGCGACGCCGCGTGTGGGATGAAGCTCTTCGGAGTGTAAACCACTGTTGCCCGGGACGAATAGCTCGATTAATCGAGCCTGACAGTACCGGGTGAGGGAGCACCGGCTAACTCCGTGCCAGCAGCCGCGGTAATACGGGGGGTGCGAGCGTTGTCCGGAATCACTGGGCGTAAAGGGCGCGTAGGTGGTTTGATAAGGGTGTGGTGAAAGTCCGGGGCTCAACCCCGGATCTGCCGGGCCGAC
+
CCCCCGGGGGGGGGGGGGGGGGGGGGGGGGGGGGGGGGGGGGGGGGGGGGGGGGGGGGGGGGGGGGGGGGGGFGGGGGGGGGGGGGGGGGGGGGGGGGGGGGGGGGGGGGGGGGGGGGGGGGGGGGGGGGGGGGGGGGGGGGGGGGGGGGGGGGGGGGGGGGDGGGGGGGGGGGGGGGGGGGGGGGGGGEEGGCGGGGGGEDGGEEEEGCGGGGGGEEGGFC+CFGGG>8E>FGGEGE>:=EGGGG:5*:+<F7CF8>D)/72/<79CC:9059DE7>CC5<5/7>C@3FF96:))8).)0
@M03506:14:000000000-AKVR1:1:1101:15764:7860 1:N:0:31
CGAACTCCTACGGGAGGCAGCAGTCGAGAATTTTTGACAATGGGGGAAACCCTGATCGAGCGACGCCGCGTGGAGGATGAAGGTCTTCGGGTTGTAAACTCCTGTCATTTGGGAACAAGGCGCCAATATTAACTGTATCGGCGTTGATAGTACCAGAAGAGGAAGAGACGGCTAACTCTGTGCCAGCAGCCGCGGTAATACAGAGGTCTCAAGCGTTGTTCGGATTCATTGGGCGTAAAGGGTGCGTAGGTGGCGCCGTAAGTCGGGTGTGAAATTTCGGAGCTTAACTCCGAAACTGCAT
+
CCCCCGGGGGGGGGGGGGGGGGGGGGGGGGGGGGGGGGGGGGGGGGGGGGGGGGGGGGGGGGGGGGGGGGGGGGGGGGGGGGGGGGGGGGGGGGGGGGGGGGGGGGGGGGGGGGGGGGGGGGGGGDGGGGGGGGGGGGGGGGGGGGGGGGGGGGGGGGFGGGGGGGCGFGGGGGGGGGGGGGGGGGGGGGGGGGGFGGGGGGGGGF:EFGCGGGEE>EGGGGGCEEGGGGGGGFGC=CFGGD6EGG**::<FGGGDC>C5=EGCEDE*19CFCFFF7FG)*8):??>?D7)4<BDE?FFF9
@M03506:14:000000000-AKVR1:1:1101:18756:7883 1:N:0:31
CGAACTCCTACGGGAGGCAGCAGTCGGGAATTTTGGGCAATGGGCGCAAGCCTGACCCAGCAACGCCGCGTGAAGGATGAAATCCTTCGGGATGTAAACTTCGCAAGAACGGGAAGAATAAGTGAGAGTTAATATCTCTCATGATGACGGTACTGTTTGTAAGCTCCGGCTAACTCCGTGCCAGCAGCCGCGGTAATACGGGGGGAGCAAGCGTTGTTCGGATTTACTGGGCGTAAAGGGCACGTAGGCGGCCACCGCAAGTCGGTTGTGAAATCTCCGGGCTTAACCCGGAAAGGTCAAA
+
CCCCCGGGGGGGGGGGGGGGGGGGGGGGGGGGGGGGGGGGGGGGGGGGGGGGGGGGGGGGGGGGGGGGGGGGGGGGGGGGGGGGGGGGGGGGGGGGGGGGGGGGGGGGGGGGGGGGGGGGGGGGGGGGFGGGGGGGGGGGGGGGGGGGGGGGGGGGGGGGGGGGGFGGGGGGGGGGGGGGGGGGGGFGGGGGGGGGGGGGGGGGGGGCGGGGGGGGE*<?EGGGGGFGGFGGGECGGGFGGGGGF6CGGCGGDGGCGFGGGGGGGGGGGG?=FCFC>6/CGD3CG?DFBGF>BE>F?=@9*
@M03506:14:000000000-AKVR1:1:1101:12609:7885 1:N:0:31
CGAACTCCTACGGGAGGCAGCAGTGGGGAATTGCTCGCAATGGGCGCAAGCCTGACGACGCAACGCCGCGTGGAGGATGAAGACCTTCGGGTCGTAAACTCCTTTCGATCGAGACGAATGGCCTCCGGGTGAACAATCCGGAGGAGTGACGGTACCTGTAGAAGGAGCCCCGGCTAACTACGTGCCAGCAGCCGCGGTATAACGTAGGGGGCAAGCGTTGCCCGGATTCACTGGGCGTAAAGCGGGTGTAGGCGGTTCCTTAAGTCAGATGTGAAATCCAGCGGCCCAACCGCGGAATTGC
+
CCCCCGGGGGGGGGGGGGGGGGGGGGGGGGGGGGGGGGFGGGGGGGGGGGGGGGGGGGGGGGGGGGGGGGGGGDGGGGGGGGGGGGGGGGGGGGGGGGGGGGGGGGGGGGGGGFGGGD<BGGGGGGGGGGGGGGGGGGGGDEGEEGGGGGDDGGGGGGGGGGGGGGGGEGGGGGGGGGGGGGGGGGGGGGFGGGGGGEGGCFEDCFFEGGGGGFGFGGG5ECGGDC;EDGCFGGGGGECE5FGGDEEGGC9+9EE/CBG7<F>C7C7::FFFC>CFGF:D*<>EGFD>?<D;>)).7@446
@M03506:14:000000000-AKVR1:1:1101:25770:7890 1:N:0:31
CGAACTCCTACGGGAGGCAGCAGTCGGGAATATTGCCCAATGGCCGAAAGGCTGAGGCAGCAACGCCGCGTGCGCGATGAAGGCCTTCGGGTCGTAATGCGCTTTTCGGGTGGATGAGGAAGGACAGTACACCCGGAATAAGGTACGGCTAACTACGTGCCAGCAGCCGCGGTAAAACGTAGGTACCGAGCGTTATCCGGATTTACTGGGCGTAAAGCGCGTTCAGGCGGGTTGGCAAGTCGTGCATGAAAGCTCTCGACCCAACCGGGAGAGGTGTGCCGATACTGCGTGACTTGGGGGG
+
CCCCCGFFGGFC7@FGCGGGGGGGGGGDFFGGGGFF9EFGGGGGGEGEGGGGGFGCFGGGGGGF:@FFGG:CGDG:FGGGGC@?E<F,B:CEFEGGGFA?BCFC<<FFFG<7==CFCGGGGGGGCF7=FD9FDC:7+FGGGACCFGDGGGEFFGGGEF>7:F7*?BCCGGCFC7*C:<@2<<CCFB<E7***28?5:+C>55CC7C97:58?>:?>+0:=C*:*0<<;CC28**2@<+1<EE*:=C?FFGG+*+2:+8DD2*9C=DGGG<5)*****)**95>C7FG?(/03)946)8)<)
@M03506:14:000000000-AKVR1:1:1101:11747:7900 1:N:0:31
CGAACTCCTACGGGAGGCAGCAGTCGGGAATTTAGCGCAATGGACGAAAGTCTGACGCAGCTACGCCGCGTGAGGGATGAAGGCCTTCGGGTTGTAAACCTCTTTTCTCAGGGACGATGATGACGGTACCTGAGGAATAAGCCCCGGCTAACTACGTGCCAGCAGCCGCGGTAATACGTAGGTGGCGAGCGTTGTCCGGATTTACTGGGCGTAAAGAGCGCGCAGGCGGTCGTGCAAGTCGCGTGTGAAAGCCCCCGGCTCAACTGGGGAGGGTCACGCGATACTGCTCGACTCGAAGGCC
+
CCCCCGGGGGGGGGGGGGGGGGGGGGGGGGGGGGGGGGGGGGGGGGGGGGGGGGGGGGGGGGGGGGGGGGGGGGGGGGGGGGGGGGGGGGGGGGGGGGGGGGGGGGGGGGGGGGGGGGGGGGGGGGGGGGGGGGGGGGGGGGGGGGGGGGGGGGGGGGGGGGGGGGGGGGGGGGGGGGGGGGGGGGGGGGGGGGGGGGGDGGGGGGGGGGGGGCGGGGGGGGGGGGGGGGGGGGGGGGGGGGGGGEGGF?9C*ACGGFGCC+=FCDGCGDCBDDG54>GGC>BG?6C*65>FFFFF)5>F)
@M03506:14:000000000-AKVR1:1:1101:22977:7905 1:N:0:31
CGAACTCCTACGGGAGGCAGCAGTCGAGAATTTTTCACAATGGGCGAAAGCCTGATGGAGCGACGCCGCGTGGGGGATGAATGGCTTCGGCCCGTAAACCCCTGTCATTTGCGAACAAACCTTGCCCGCTAATACCGGGCGAGCTGATTGTAGCGAAAGAGGAAGGGACGGCTAACTCTGTGCCAGCAGCCGCGGTAATACAGAGGTCCCGAGCGTTGTTCGGATTCACTGGGCGTAAAGGGTGCGCAGGTGGTCGAGTAAGTCTGGTGTGAAATCCCGCAGCTTAACTGCGGAATGGCAT
+
CCCCCGGGFFGGGGGGGGGGGGGGGGGGGEGGGGGGGGGGGGGGGGGGGGGGGGGGGGGGGGGGGGGGGGFGGGGGGGGGGGGGGGGGGGGGGGGGGGGGGGGGGGGFGGGGGGGGGGGFFGGGGGGGGGGGGGGGGGGGEGGGFGFGFGGFFGGGCEGGGG7BFFGGGGEDECGGFFGFFFDGFF8CF6CEDGG/:>9EGGCCFG+:FFC8?EE?ECCE9EE*8C@9<EFGC::EC5CFGG=5=EEGGD7AFEE<*77CCCCC7:*2*/**27C9F)*1)<B6FFG?)*9:55556?4)1
@M03506:14:000000000-AKVR1:1:1101:9083:7906 1:N:0:31
CGAACTCCTACGGGAGGCAGCAGCAAGGAATTTTCGTCAATGGGCGCAAGCCTGAACGAGCAACGCCGCGTGGAGGATGACGGCTTTCGGGCTGTAAACTCCTTTTCGAGGGGATGATTATGACAGTACCCTCGGAACAAGCCCCGGCTAACTCTGTGCCAGCAGCCGCGGTAATACAGAGGGGGCAAGCGTTGTCCGGAGTTACTGGGCGTAAAGGGTCCGCAGGTGGTTTGACAAGTGTCGTGTGAAAGCCCCGTGCTTAACACGGGGAGGCCACGGCAGACTGTCAAACTCGAGGGAT
+
CCCCCGGGGGGGGGGGGGGGGGGGGGGGGGGGGGGGGGGGGGGGGGGGGGGGGGGGGGGGGGGGGGGGGGGGGGGGGGGGGGGGGGGGGGGGGGGGGGGGGGGGGGGGGGGGGGGGGGGGGGGGGGGGGGGGGGGGGGGGGGGGGGGGGGGGGGGGGGGGGGGGGGGGGGGGEFGGGGGGGGGGGGGGGGGGGGGGGGGGG>FFGGGGGGGGGECEEEGGGDGEEGGGG*;8CEGCCGGFCGGGGGGFF7EEDCCD5:DGGFGGCFGGGG=BDD37CBGGGF:CCF>?)CF<4?E45)83)
@M03506:14:000000000-AKVR1:1:1101:14300:7937 1:N:0:31
CGAACTCCTACGGGAGGCAGCAGTTGGGAATCTTGGACAATGGGGGAAACCCTGATCCAGCCATGCCGCGTGAGTGATGAAGGCCTTCGGGTTGTAAAACTCTCTCGACGGGGACGATAATGACGGTACCCGTAGAAGAAGCTCCGGCTAACTTCGTGCCAGCAGCCGCCGTAATACGAAGGGGGCTGGCGTTGTTCGGAATTACTGGGCGTAAAGGGCGCGCAGGCGGTTTTTGAAGTCAGGGGTGAAAGCCCGGAGCCCAACTCCGGAAATGCCATTGAAACTGTAAAACTTGAGGAAG
+
CCCCCGFGDFG7FGCFFGGGECCFEECDGGGFGGFCGC@FFGGGG7:FFEFCE<@<EGGFEDGDGGGD7C@F7B6CFGEE<D=FCFGFCGGFGDCFFDFGGGGF=FC@CFG>G7=CFEEC<?DD::BBFF<CC@F7DG>A<,,,3+@CECF<,,@<>:3@F7F7>F@7<*51**12?FF,4*<CF@:*=7*<<7;2>;?;CG8++<FGF5CCC*2<0:;=55:8:E>GCC2*;=*2<@:7++:C51:7++26*/:>55)*1*/:?>F3*975::*0*1:7FFFC7=:*)0*)/*67<))))
@M03506:14:000000000-AKVR1:1:1101:18154:7940 1:N:0:31
CGAACTCCTACGGGAGGCAGCAGCTAGGAATCTTGGGAATGGGCGAAAGCCTGACCCAGCAACGCCGCGTGGGTGATGACGGCCTTCGGGTTGTAAAGCCCTTTTCTCGGGGACGATGATGACGGTACCCGGGGAATCAGCCCCGGCTAACTACGTGCCAGCAGCCGCGGTAATACGTAGGGGGCAAGCGTTGTCCGGATTTATTGGGCGTAAAGCGCTCGCAGGCGGTTCCATGCGTCGTGCGTGAAAGGCCCCGGCTCAACCGGGGGCGGTCGGGCGATACGGTGGAACTGGAGGCCAG
+
CCCCCGGGGGGGGGGGGGGGGGGGGGGGGGGGGGGGGGGGGGGGGGGGGGGGGGGGGGGGGGGGGGGGGGGGGGGGGGGGGGGGGGGGGGGGGGGGGGGGGGGGGGFGGGGGGGGGGGGGGGGGGGGGGGGGGGGGGGGGGFGGDGGGGGGGDGGGGFFGGGGGGGGGGGGDGGFGGGGGGGGGGEFFGGGGGGGGGGEEGGGGGGGGFGGEEGGGGGGGGGGGGGGGCEEFGFGGGGGEGGGGGGEG+AGGCGGGGF)/A?FGGGGGD3EB/>D*<BD35@>CE?F@(9::F?::3)7)0
@M03506:14:000000000-AKVR1:1:1101:10653:7947 1:N:0:31
CGAACTCCTACGGGAGGCAGCAGTAGGGAATATTGGACAATGGGCGAAAGCCTGATCCAGCGACGCCGCGTGAGGGATGAAGGCCTTCGGGTTGTAAACCTCTGTTGTTGGGAAAGAAGCCGGGTGCATAACCCGGTGACGGTACCCAACGAGGAAGCCCCGGCTAACTACGTGCCAGCAGCCGCGGTGTGACGTAGGGGGCGAGCGTTATCCGGATTCACTGGGCGTAAAGGGCGCGTAGGCGGTTACGTAAGTCCGATGTGAAAAGTCACGGCCCAACTGTGGGCGTGCGGGCGATACG
+
CCCCCGGGGGGGGGGGGGGGGGGGGGGGGGGGGGGGGGGGGGGGGGGGGGGGGGGGGGGGGGGGGGGGGGGGGGGGGGGGGGGGGGGGGGGGGGGGGGGGGGGGGGGGGGGGGGGGGGGGGGGGGGGGGGGGGGGGGGGGGGGGGGGGGGGGGGGGGGGGGGGDGGGGGGGGGDGGGGGGGGGGGGGEGGEDFG*=EEGDECGEGGE8CEFFFGGGEGEDGFCFE>EGE*ACGGGGE57?=E6:EGGGGGGGGGGGGFGCCFFFC:CG9>:@GGD*).19299EGB3>(>5;E::E@B)7<
@M03506:14:000000000-AKVR1:1:1101:8314:7950 1:N:0:31
CGAACTCCTACGGGAGGCAGCAGTGGGGAATTGTTCGCAATGGGCGCAAGCCTGACGACGCAACGCCGCGTGGAGGATGAAGGTCTTCGGATTGTAAACTCCTGTTGCCCGGGACGAAACGCTTCGACCTAACACGTCGAGGTTTGACGGTACCGGGTGAGGAAGCCCCGGCTAACTCTGTGCCAGCAGCCGCGGTAATACAGAGGGGGCAAGCGTTGTTCGGAACTACTGGGCGTAAAGGGCGCGTAGGCGGCCTTCTGAGTCGAACGTGAAATCCCCGGGCTCAACCCGGGAACTGCGT
+
CCCCCGGGGGGGGGGGGGEGGGGGGGGGDGGGGGGGGGGGGGFGGGGGGDGGGGGGGGGGGGGGGGGGGGGGGGGGGGGGGGGGGGGGGGGGGGGF<FGFFFGGGGGGGGGGGDGGGGGGGGGGGGGGGGGGGGGGEGGEGGGGGGGGGGGGGGGGGFCGGCFFGGGGGGGGGGCFGGGGGGGGGGGGGGGGGGGEGGFFGFGFGGDDGGGGGGGEEGGGGGGEGE?CFCFFFFGG=EGGFGGEGGGGGGGGCEC*<?FGFGGFE*:CE9E:D:>F4?FGGEFCCFC?7D:37>7>FFFF5
@M03506:14:000000000-AKVR1:1:1101:14985:7958 1:N:0:31
CGAACTCCTACGGGAGGCAGCAGTCGAGAATTTTTCTCAATGGGGGAAACCCTGAAGGAGCGACGCCGCGTGGAGGATGAAGGCTTTCGGGTTGTAAACTCCTGTCATTTGGGAACAAGGTGCACCGGTTAACTGCCGGAGTATTGATAGTACCAGAAGAGGAAGAGACGGCTAACTCTGTGCCAGCAGCCGCGGTAATACAGAGGTCTCAAGCGTTGTTCGGATTCATTGGGCGTAAAGGGTGCGGAGGTGGCGCCGTAAGTCGGGGGTGAAAGTTCGGAGCTGCACTCCGAAACTGCAT
+
CCCCCGGGGGGGGGGGGGGGGGGGGGGGGGGGGGGGFGGGFGGGGGGGGGGGGGFFGGFGGDGGGGGGGGFFGCFGEFFFGGGGGGGGGGGGFGGGGGGGGGGFGGGGGFGGGGGGGGGGGGGGGGGGGGGGFGGGGGGGGG7CFGGGGGGGGGFFGGGGGFGGGFFF7CCGCFFFFFEEFFGGGGGGGGAFEGGG5BFFGGGDEFEFGGFGF9E*;8;8CGGC8CE+:CFFG5E=*:DGGG7CC5*1:E:CGFGD?>D<:=*<:C5)21:5D>*+2*9)*07C+)0/4D)-.85<6@=**
@M03506:14:000000000-AKVR1:1:1101:16264:7978 1:N:0:31
CGAACTCCTACGGGAGGCAGCAGTGGGGAATTTTGCGCAATGGGGGCAACCCTGACGCAGCAACGCCGCGTGGAGGATGAAGTCCCTTGGGACGTAGACTCCTTTCGACCCGGACGATAATGACGGTACGGGTGGAAGAAGCCCCGGCTACCTTCGCGCCAGCAGCCGCGGTAATACGAGGGGGGGCACGCGTTGTTCGGAATTATTGGGCGTAAAGGGCGCGTAGGCGGTGCGGTAAGTCACCTGTGACATCTCCGGGCTTAACTCGAAGCCTGCAGGCGCAACTGCCGTGCTTGCGTGG
+
AC<C@,E@FEFE;7F@@FCFEGGGF?FCCFFF9E6F6F+@:F@8C++6@@EGFEFCBE+@FFFF:C@+>CFCCECEGGCFF9FFGGGG8FFFGGGC,CE9<EE9EEE<CCFFD>F@7CCFC<<ECEGF++@FCFGC:8>,3FCCG::CF<,?,FE*<FF<@BC@EC:FC**=*29CC5E**:EG1*:***CEE52CCCECD5@EFGC7+;/:C58:E7EC5ED8>*/@8C*/*:5/:820+9++3<<99+<F=FGDC:DC5C42+2+>19*.9*255?*9D))/*00=?GBFF3=F).7;)
@M03506:14:000000000-AKVR1:1:1101:27825:7984 1:N:0:31
CGAACTCCTACGGGAGGCAGCAGTGGGGAATCTTGCACAATGGGCGAAAGCCTGATGCAGCGACGCCGCGTGAGGGAAGAAGGCTTTCGGGTTGTAAACATCTTTCAGGAGGGACGAAGCTCCTCGGGTCAATAGCCCAGAGGGTGACGGTACCTCCAGAAGAAGCCCCGGCTAACTACGTGCCAGCAGCCGCGGTAATACGTAGGGGGCAAGCGTTGTCCGGACTGATCGGGCGTAACGAGCGTGTAGGCGGCTAGGTAGGTCCGTTGTGAAAACTCGAGGCTCACCCTCGAGACTCAGA
+
ACCCCFFFG<FGD7FEEGGGGDFFDFCCCFFGAECFGCGGFFFGFGCCEEAFG<@FG9FCFFDB@FC+:FGC:CE:BD7EEBEDCEE,B:F=F>CBFGG9FFFGG,AECFCCGFGGDFEDCGGDFG+@B+B=F<<F<>DF7@:>FGCEG7FFGF,@6@7<F,>?BE77>CGG7FFFG;F7FF7F,CFD7BCFEDCBEEGGGG6C5>58CGEC8>*/*:A++2:>*2/@F+/88CEE5E*A:775*:7CGGGG3**1;7:7+5*<<727A5C***:?4**19>D=6*25(*0()0;)*0)/*
@M03506:14:000000000-AKVR1:1:1101:26872:7998 1:N:0:31
CGAACTCCTACGGGAGGCAGCAGTGGGGAATTGTTCGCAATGGGCGCAAGCCTGACGACGCAACGCCGCGTGGAGGATGAAGGTCTTCGGATTGTAAACTCCTGGTGCCCGGGACGAAACGCTTCGACCTAACACGTCGAGGCCTGACGGTACCGGGTGAGGAAGCCCCGGCTAAGTCTGTGCCAGCCGCCGCGGTAATACAGAGGGGGCGAGCGTTGCTCGGAATGAATGGGCGTAAAGCGCGACCAGGCGGTGTTCCAAGTCCGGGTTGAAACCCTGGAGCTCCACTCCAGAACTGCCA
+
C@CCCGGCE9E@FGF:@6FFFGGFCFGDCFD@FGGGGDGGGCFGGCC7CCF<FG@C@BC@FFGGG>FGGCGC:CED=FFGGEGGFFGFCG@FFFG,F9<,,=E=,BBF,E7>=:=FG7:+8F=C3++@FFFF@CFGG7F777:*?*,FEFFG@9<<FGG7FC:<ECF::4F**=A7F:<,,:,?<</*:5C>CGC?>EC:C@9+0@CEG*5**/:*2:*03*:*1*+3++++;*8*28C<31*****1211:DE**20*2+0C++9*)*1/6*:*2/)0*2<)*+)*0)25)0*))0**7)
@M03506:14:000000000-AKVR1:1:1101:25751:8003 1:N:0:31
CGAACTCCTACGGGAGGCAGCAGTAGGGAATATTGGACAATGGGCGAAAGCCTGATCCAACGACGCCGCGTGAGGGATGAAGGCCTTCGGGTTGTAAACCTCTGTTGATGGGAAAGAAGCCGGGTGCATAACCCGGTGACGGTACTCAACGAGGAAGCCCCGGCCAACTACGTGCCAGAAGCCGCGGGCACACGCGGGGGGCGAACGTGATCCGGATTCACTGGGCGTTACGGGCGAGAAGGCGGGTACGTAAGCACGTTGTGAAACGTGCTGACGCACCTTTGATCGTGACGTGGATGCC
+
-@CCC@CFA9DFGC7+@FGCEF<C,CFE8E,,C@<FGGGG<AFG?FC+@:CDC,@E,6C,68<@++8B@+6+,8CF7,,CD,C,,CF,+:=,4:C<EF,:9?E,5CF,,5,B,?EF8,:,:4+F+=C,,:C8:,>>FG+BFCFG:,@,,,>++*5<3,5****555,1,2<<,,**77,<,,6**4*****02:8****/18**/1?:***+01**1;9<+++2;**/***2*:*2//)***/**/:/CC097*+**.***11++0+1C**87*9*1))12)*3+10),1)())0))*))/
@M03506:14:000000000-AKVR1:1:1101:16605:8013 1:N:0:31
CGAACTCCACGGGAGGCAGCAGTGGGGAATTGTTCGCAATGGGCGCAAGCCTGACGACGCAACGCCGCGTGGAGGATGAAGATCTTCGGGTCGTAAACTCCTTTCGATCGTGACGAACGGCCTCCGGGTGAACAATCCGGAGGAATGACGGTACCGAGAGAAGAAGCCCCGGCTAACTCCGTGCCAGCAGCCGCGGTAATACGGGGGGGACAAGCGTTGTTCGGAATTACTGGGCGTAAAGGGCTCGTAGGTGGCCAACTAAGTCAGACGTGAAATCCCGCGGCTTAACCGGGGAACTGCG
+
CCCCCGGGGGGGGGGGGGGGGGGGGGGGGGGGGGGGGGGGGGGGGGGGGGGGGGGGGGGGGGGGGGGGGGGGGGGGGGGGGGGGGGGGGGGGGGGGGGGGGGGGGGGGGGGGGGGGGGGGGGGGGGGGGGGGGGGGGGGGGGGGGGGGGGGGGGGGEGGGGGGGGGGGCGGGGGDGGGGGGGGGFFGGGGGGGGGGGDCFGGGGGGGGGGCFGGGGCCEEGGGGEDFGGGGGGGGGGDGFGFGG6=CGCFG+CFGDF@CCFFF<CGGGGGGFGGGC7)>*9BBE5<*9>F@BF:)0))1=B
@M03506:14:000000000-AKVR1:1:1101:5635:8032 1:N:0:31
CGAACTCCTACGGGAGGCAGCAGTGGGGAATATTGCACAATGGGCGCAAGCCTGATGCAGCGACGCCGCGTGAGGGATGACGGCCTTCGGGTTGTAAACCTCTTTCGCCAGGGACGAAGCCGTGAGGTGACGGTACCTGGATAAGAAGCACCGGCTAACTACGTGCCAGCAGCCGCGGTAATACGTAGGGTGCAAGCGTTGTCCGGAATTATTGGGCGTAAAGAGCTCGTAGGCGGTTTGTCGCGTCGGCTGTGAAATCTGGAGGCTTAACCTTCAGCGTGCAGTCGATACGGGCAGACTT
+
CCCCCGGGGGGGGGGGGGGGGGGFGFGGGGGGGGGGGGGGGGGGGGGGGGGGGGGGGGGGGGGGGGGGGGGGGGGGGGGGGGGGGGGGGGGGGGGGGGGGGGGGGGGGGGGGGGGGGGGGGGGGGGGGGGGGGGGGGCGGGGGFGGFFGGGGGGGGDFGGGGGGGGGGGGGGGGGGGGGGGGGGGFFGGGEFGFFGGGCEEGFFGGGGFFFGGGGGGGGGGFGGFGFGGEEGGGGG5EDGGGGGGCEGGGGGGGDCCFGFGGGGGG5CGFG?>F6EF?D5<0<FEFGB?GFFFFDDFF:F@
@M03506:14:000000000-AKVR1:1:1101:11518:8044 1:N:0:31
CGAACTCCTACGGGAGGCAGCAGTTAGGAATCTTGCGCAATGGGCGAAAGCCTGACGCAGCAACGCCGCGTGGGGGACGAAGGCTCTCGGGTTGTAAACCCCTTTCAGTAGGGACGAAATTGACGGTACCTACAGAAGAAGCCCCGGCCAACTACGTGCCAGCAGCCGCGGTAACACGTAGGGGGCAAGCGTTGTCCGGATTTACTGGGCGTAAAGGGCGCGTAGGCGGTCAGCACAAGTCAGTTGTGAAATCTCCGGGCTTAACTCGGAAAGGTCAACTGATACTGTGCGACTAGAGTGG
+
CCCCCGGGGGGGGGGGGGGGGGGGGGGGGGGGGGGGGGGGGGGGGGGGGGGGGGGGGGGGGGGGGGGGGGGGGGGGGGGGGGGGGGGGGGGGGGGGGGGGGGGGGGGGGGGGGGGGDDGGGGGGGGGGGGGGGGGGGGGGGGGGGDGGGGCGGGGGGGGGGGGGGGGGGGGGGCEFGGFGGGGGGGGFFFGEGGGGGGGEGGFCFEGGGGGGGGFGGGGGDGGGGGGEDEGDGGGFG=5<CCGCGGGGF+<C>FGGGFGGGFGGGGGGG5:7DF9CFFGDC*=EFFGFFCB:EBBF??FB)
@M03506:14:000000000-AKVR1:1:1101:13550:8046 1:N:0:31
CGAACTCCTACGGGAGGCAGCAGCAAGGAATTTTCGTCAATGGGCGCAAGCCTGAACGAGCAACGCCGCGTGGAGGATGACGGCCTTCGGGTTGTAAACTCCTTTTGCGGGGGACGATAATGACGGTACCCCGCGAATCAGGCTCGGCTAACTCTGTGCCAGCAGCCGCGGTAAGACAGAGGAGCCAAGCGTTGTCCGGATTGACTGGGCGTAAAGCGCACGCAGGCGGGTGCGCGCGTGGGGTGTGAAATCTGGCCGCTTAACGGCCAGGCGCCATCCCATACGGCGCGCCCGGAGCCTT
+
CCCCCGGGGGGGGGGGGGGGGGGGGGGGGGGGGGGGGGGGGGGGGGGGGGGGGGGGGGGGGGGGGGGGGGGGGGGGGGGGGGGGGGGGGGGGGGGGGGGGGGGGGGGGGGGGGGGGGGGGGGGGGGGGGGGGGGGGGGGGGGGGGGGGGGGGGGGGGGGGGGGGGGGGGGGGGGFFGGGGGGGGGGGGGGGGGGGGGGGGGGGGGGFFGGG:EGGGFGGGGGGGGGGGGGC>EGEGGE9EEEGCE=EFG7CEC:FGC>CDCGGGGGGDEGGFDDGE*99C*@5EGFGEF<31).58BF>:4
@M03506:14:000000000-AKVR1:1:1101:23254:8048 1:N:0:31
CGAACTCCTACGGGAGGCAGCAGTAAGGGATATTGCACAATGGGCGCAAGCCTGATGCAGCAACGCCGCGTGCCCGATGAAGGCCTTCGGGTCGTAAAGGGCTTTTCGAGCTGACGAAACCAGACTGTAAGCTCGGAATAAGTGTCGGCTAACTACGTGCCAGCAGCCGCGGTAAAACGTAGGACGCAAGCGTTATCCGGAGTTACTGGGCGTAAAGCGCGGGCAGGCGGCTCGATGCGTCTGATGGGAAATCTCTTCGCCCAACGGGGAGAGGCCATTGGAAACGGTCGAGCTGGAGGGG
+
CCCCCGGGGGGGGGGGGGGGGGGGGGGGGGGGGGGGGGGGGGGGGGGGGGGGGFGGGGGGGGGGDGGGGGGGGGGGGGGGGFGGGGGGGGGGGGGGGGGGGGGGGGGGGGGGFFGCFGE>FCFFGGGFGGGGCEGCBCGFFGEFFFEEGGGGGGGGGG7FGGGGFGGGGGGGGDGGGGGGGFGGGGEGGGGGGGGFGGGGGGCF:EC+28FEGGG8?FGCGCEEGGGGGGGECECAC59*:==<7C+9*AFGG+<>FFGG/:9C5<EDC7>5CCDGF:CFG??FG5C)4DFBB)6?)).7)
@M03506:14:000000000-AKVR1:1:1101:22623:8049 1:N:0:31
CGAACTCCTACGGGAGGCAGCAGTGGGGAATTGTTCGCAATGGGCGCAAGCCTGACGACGCAACGCCGCGCGGAGGATGAAGATCTTCGGGTCGTAAACTCCTTTCGATCGAGACGAACAGCCTTCGGGTAAACAATCCGGAGGTCTGACGGTACCGAGAGCAGAAGCCCCGGCTAACTCCGTGCCAGCAGCAGCGGTAATACGGGGGGGGCAAGCGCTGTTCGGAATCACTGGGCGTAAAGGGCTCGCAGGCGGCCGACGATGCTAGAGGGTAAAGCCCTCGGCCTAACCGGGGAAGTGG
+
CCCCCGF@66C6CC;CEGEF@FGE@FGEFCFFGG@@7@6@C<CFGGGE@FCG@<FCF7F+@FC@G7F++++@4+>>7FGG<9,A<BE@FGGGEEF<<FF,5<ADCF++,3C:<,=CFFC:8<<>3F<@@F*,88>FC,81:*>**>,37>**=C<FG**=CCA<F,<E7<<4F:*=AA<C+11/*;CC@ACF*CCCC1*13+0;?/**:C>88*/8C*11/+<//8?8+3+30CDCC858*+<****9**1:>EE)/)))*****0+0<0*)/*9:**9**)0*:)*),*0,))55))096
@M03506:14:000000000-AKVR1:1:1101:20609:8058 1:N:0:31
CGAACTCCTACGGGAGGCAGCAGTGGGGAATATTGGACAATGGGCGAAAGCCTGATCCAGCAATGCCGCGTGGATGAAGAAGGTTTTCGGATTGTAAAGTCCTTTCGGCGGGGACGATGATGACGGTACCCGCAGAAGAAGCCCCGGCTAACTTCGTGCCAGCAGCCGCGGTAATACGAAGGGGGCTAGCGTTGCTCGGAATGACTGGGCGTAAAGGGCGCGTAGGCGGTTTGGACAGTTAGGCGTGAAATTCCTGGGCTCAACCTGGGGACTGCCCTTAATACATCCAGACTTGAGTGTG
+
CCCCCGGGGDGGGGGGGGGGGGGGGGGGEGGGGGGGGGGGGGGGGGGGGGGGGGGGGGGGGGGGFGGGGGGGGGGGGGGGGGGGGGGGGGDGGGGGFGGGGGGGGGGGGGGGGGGGDEGGFDGGGGEFGGGGGGGGGGGGGGGGGGGGGGGGGGGGGFGGGGGGGGGGGGGGGGGGGG8C>EGGGGGFFGGGDEGGGGGG>FGCCFGGGGGGGGFGGGGGGG*:8CGGGG*;C56<6E:<?CGGGGGCCGGGGGCFC@FDGGGGGGGGFD5@FFCCF67*?FFF7=FF?G42@FF*)170=
@M03506:14:000000000-AKVR1:1:1101:18771:8073 1:N:0:31
CGAACTCCTACGGGAGGCAGCAGCAGGGAATCTTGCACAATGAGCGCAAGCTTGATGCAGCGATGCCGCGTGAGGGATGAAGGCCTTCGGGTCGTAAACCTCTTTCAGTAGGGAAGAAGCCACGGGACACCGTGGTGACGGTACCTGCAGAAGAAGCCCCGGCTAACTGCGTGCCAGCAGCCGCGGTAAAACGTAGGGGGCGAGCGTTGCCCGGATTCACTGGGCGTAAAGCGGGTGTAGGCGGTCCATTAAGTCGGATGTGAAATCTCACGGCCCAACCGTGGAATTGCATCCGATACTG
+
CCCCCGGGGGGGGGGGGGGGGGGGGGGGGGGGGGGGGGGGGGGGGGGGGGGGGGGGGGGGGGGGGGGGGGFGGGGGGGGGGGGGGGGGGGGGGGGGGGGGGGGGGGGGGGGGGGGGGGGGGGGGGGGGGGGGGGGGGGGGGGGGGGGGGGGGGGGGGGGGGGGGGCGFDGGGGGGGGGGGGGGGGGFDGFGGGGGGGGGGGGGGGGEGGE?FEG>E>CGFGGGGFD8CEGF??EG=C/:FGGDG===7@EE9:F7CE3*96?D9C*<*<7?FGGD=DFG5D35CC=G??GFF*9>5>3)*1
@M03506:14:000000000-AKVR1:1:1101:22127:8074 1:N:0:31
CGAACTCCTACGGGAGGCAGCAGTGGGGAATATTGGGCAATGGCCGAAAGGCTGACCCAGCGACGCCGCGTGCGGGAGGAAGCCCTTCGGGGTGTAAACCGCTGTCAGGGGGGACGAAAGAGTTGAGAGCTAATACCTCTCAGCAGTGACGGTACCCTCAAAGGAAGCACCGGCTAACTCTGTGCCAGCAGCCGCGGTAAGACAGAGGGTGCGAGCGTTGTTCGGAATTACTGGGCGTAAAGCGCGCGCAGGCGGATCCTGTAAGTCGGAAGTGAAATGTCAGTGCTCAACGCTGGCGCTG
+
CCCCCGGGGGGGGGGGGGGGGGGGGGGGGGGGGGGGGGGGGGGGGGGGGGGGGGGGGGGGGGGGGGGGGGGGGGGGGGGGGGGGGGGGGGGGGGGGGGGFGGGGGGGGGGGGGGGGGGGGGGGGGGGDFGGGGGGGGGGGGGGGGGGGGGGGGGGGGGGGGGGGGGGGGGGGGGGDGGGGGGGGGGGGGGGGGGGGGGGDGGGGGGGGGGGGGGGGGEEEGDGGGGGGG??GGGC5=8CCFGGGEEGCDGGEGGGGEDGGGGGGGGCGGCEE>FDC>FF7?FFFGFG4ADF:@37@@DEF5
@M03506:14:000000000-AKVR1:1:1101:26635:8083 1:N:0:31
CGAACTCCTACGGGAGGCAGCAGTGGGGAATTTTGCGCAATGGGGGAAACCCTGACGCAGCAACGCCGCGTGGAGGATGAAGTCCCTTGGGACGTAAACTCCTTTCGACCCGGACGATAATGACAGTACCTGGAGAATAAGCTCCGGCTAACTCCGTGCCAGCAGCCGCGGTAATACGGAGGGAGCTAGCGTTGTTCGGAATTACTGGGCGTAAAGCGCGCGGAGGCGGCTTTGTAAGTTAGAGGTGAAAGCCCGGGGCTCAACTCCGGAACTGCCTTTAAGACTGCATCGCTTGAATCCG
+
CCCCCFFGF<FGGEGGGGGGGGGGGGFGGGGGGGGGGGDGGGGGGDEFGGGGGGGGGEDGGGGGGGGGGGGGGGGGGGGGGGGAFEFGGGGGGGEFGGGGCGGDFAFFFGGFEDGGGGDGGGGGGGG,EBFGGFGGGGCFAFFGGGGGGG<7DFF7:FGGGGC@CF>7FCFGGGGGGCGECEGCFDFGGGGCCEGGGGGE*;EFFFCGGGGGEEGFGDG5=C*:E>EGGCEGCCFFGGCGGGGGG6*:E?EFDF5C*<3DC?7:EFEDEDE:*9CCF*>DFFFGCF**)*0()87@@6*9>
@M03506:14:000000000-AKVR1:1:1101:24681:8104 1:N:0:31
CGAACTCCTACGGGAGGCAGCAGCGACGAATCTTCCGCAATGGGCGCAAGCCTGACGGAGCGACGCCGCGTGTGGGATGAAGCGTCTTCGACGTGTAAACCACTGTCAGGGAACAGAAACACTGATTGTTTCCAAAGGAAGGGGCGACTAACTCTGTGCCAGCAGTCGCGGTAAGACAGAGGCCCCGAGCGTTAATCGGAATTACTGGGCTTAAAGGGTGCGTAGGTGGACCAGCAAGTGCTTTGTGAAAGCCCCCGGCTCAACCGGGGAACAGCGGGGCATACTGCTGGTCTTGAGGCAG
+
CCCCC@EGGGGGG@FGDCFGGGGGEGGGGGGEFGGGGGFDGGFDFDCGGEGGGDGGDGEC7FFE7FGC+=8CBFC7=FFGGGFGGG@FCCGEEF:FF9C9FFGGFDF9DFC7FCGGGGGGGGFFGFF<,@>F9FGC@CCG8BFGEGDGFCFGGGG;<F<<FFFGF?<<FDGGGGGC,,<CFF@F*CCC8EC*8?C@7*;EGGGDFGF8*;8*<:ECC52;;E:>EC0+2*805CFGFF>FDG+<?9CCFA9**/19C)9):<7:EGDGD3*.5*2:7>3C3)09+=C*8406F?F?;57;B
@M03506:14:000000000-AKVR1:1:1101:25976:8114 1:N:0:31
CGAACTCCTACGGGAGGCAGCAGTGGGGAATTTTGCGCAATGGGGGAAACCCTGACGCAGCAACGCCGCGTGGAGGATGAAGTCCCTTGGGACGTAAACTCCTTTCGACCCGGACGATAATGACGGTACGGGTGGAAGAAGCCCCGGCTAACTTCGTGCCAGCAGCCGCGGTAATACGAGGGGGGCAAGCGGTGTTCGGAATTATTGGGCGTAAAGGGCGCGTAGGCGGGGCGGTAAGGCACCTGTGAAAGCTCCGGGCTTAACTCGGAGCCTGCAGGGGCAACTGCCGTGCTTGAGTGGG
+
@CCCCGGGGFGGGGGGGGGGGGGFGGCECCFGGEGGGGGGGGFFGGGEFGGGGFGFEGDEFGGG7@FECG@F7BCCEFFGGGEDCEGEGFGF<FGGGGGGGGGGGGGFFFGD@FGGGE7CFFGGGGGGEEGGGGDE:8FG,@CB*<FFGGD@<FFGGG>:,,=<FFGGDGGGDFD9F:<FEGCGGG>@**;*/:C*+A>*2*+<+<9C>>C**;8CF8CE=E**:CGCE**8?C:?CF**>*:6A<?CF9+:C<+*/8)9>F*+2*2*1)*.*2**0))1))):+7*89/0(8*984**)0
@M03506:14:000000000-AKVR1:1:1101:14822:8121 1:N:0:31
CGAACTCCTACGGGAGGCAGCAGTGGGGAATCTTGCGCAATGGGCGAAAGCCTGACGCAGCCATGCCGCGTGTATGATGAAGGTCTTAGGATTGTAAAATACTTTCACCGGGGAAGATAATGACGGTACCCGGAGAAGAAGCCCCGGCTAACTTCGTGCCAGCAGCCGCGGTAATACGAAGGGGGCTAGCGTTGCTCGGAATTACTGGGCGTAAAGGGCGCGTAGGCGGACAGTTTAGTCAGAGGTGAAAGCCCAGGGCTCAACCTTGGAATTGCCTTTGATACTGGCTGTCTTGAGTTCG
+
CCCCCGGGGGGGGGGGGGGGGGGGGGGGGGGGGGGGGGGGGGGGGGGGGGGGGGGGGGGGGGGGGGGGGGFGGGGGGGGGGGGFGGGGGGGGGGGGGGGGGGGGGGGGGGGGGGGGGGGGGGGGGGGGGGGGGGGGGGGGGGFGGGGGGGGGGGGGGGGGGGGGGGGGDEGBFGGGGGGGGGGGGGGGGGGGGGGGGGGGGGGGGGGDFGGEGGFFGGDGGGEEGGGGGE5CC<CGFGG@:9<FFFGGFGGF45*>FDCFGC=C67?CFD+*7C7AC4D>:=FGGFGFFGF2@46=FFFBF
@M03506:14:000000000-AKVR1:1:1101:4992:8121 1:N:0:31
CGAACTCCTACGGGAGGCAGCAGTGGGGAATTTTGCGCAATGGGGGAAACCCTGACGCAGCAACGCCGCGTGGACGATGAAGGCCTTTGGGTCGTAAAGTCCTGTCAGCAGGGAAAAACAAAATGATGGTACCTGCAGAGGAAGCTCCGGCTAACTTCGTGCCAGCAGCCGCGGTAATACGAGGGGAGCAAGCGTTGTTCGGAATCATTGGGCGTAAAGGGCGCGTAGGCGGCAGTACAAGTCTGGGGTGAAAGCCCTCGGCTTAACCGAGGAATTGCCTTGGAAACTGTACGGCTTGAGG
+
CCCCCGGGGGGGGGGGGGGGGGGGGGGGGGGGGGGGGGGGGGGGGGGGGGGGGGGGGGGGGGGGGGGGGGGGGGGGGGGGGGGGGGGGGGGGGGGGGGGGGGGGGGGGGGFGGFGGGGGGGGGGGGGGGGGGGGGGGGGGGGGGGGGGGGGGGGGGFGGGGDEFGGGGGGGGGGGGGGGGGGGGGGGGGGFGGGGDEGGGGECEGGGGGGGGFGEGDFFGCCEEGEGGGGGGGGGGGGDFFGGGGFGGGGFGGGG4@)7DCDGGCFCFCD=DCD6CF4:CC:FDF6CFAGFFFFE::D>/)
@M03506:14:000000000-AKVR1:1:1101:16280:8133 1:N:0:31
CGAACTCCTACGGGAGGCAGCAGTCGGGAATTTTGGGCAATGGGCGAAAGCCTGACCCAGCAACGCCGCGTGAAGGATGAAATCCCTCGGGATGTAAACTTCGCAAGAACGGGAAGAATAAGCGAGAGCCAACACCTCTCGTGACGACGGTACCGTTTGTAAGCTCCGGCTAACTCCGTGCCAGCAGCCGCGGTAATACGGGGGGAGCAAGCGTTGTTCGGATTTACTGGGCGTAAAGGGCGCGTAGGCGGCCACTGCAAGTCAATTGTGAAATCTCCGGGCTTAACTCGGAAAGGTCAAC
+
CCCCCGGGGGGGGGGGGGGGGGGGGGGGFGGEFGGGFGGGGGGGGGGGGGGGGGGEGGGGGGGGGGGGGGGGGGGGGGGGCFGGGGGGGGGEGGGGGGGGGGEFGGGGDGGGGEGGGGGGGGGGDGGGGGFGFGGGGGGGGFEFGEGGGGGGGGGF*DCFFGGGF@F@<F7FGC<BFGFGGFGGGGGGFGGGGGG7B@FGE8C>>EEGG68@EC8EECFGECG>FC7FEFCFGEE**<:8CE*5==CDGGGGGGFFFFFGGGGF7C<DEFC/7CDCC?DCD>D5?=D*9*5,<7>>9*)*/
@M03506:14:000000000-AKVR1:1:1101:14699:8135 1:N:0:31
CGAACTCCTACGGGAGGCAGCAGTAGGGAATCTTGGACAATGGACGAAAGTCTGATCCAGCGACGCCGCGTGGGGGACGAAGGCCCTCGGGTTGTAAGCCCCTGTTGTTGGGAAAGAAGCCGGGCGCATAGCCCGGTGACGGTACCAAACGAGGAAGCCCCGGCTAACTACGTGCCAGCAGCCGCGGTAAGACGTAGGGGGCGAGCGTTATCCGGATTCACTGGGCGGAAAGGGCGCGCAGGCGGCTACGTAAGTCCGGCGTGAAATCCCAAGGCGCTACGGGGGGACTGCGTCGGAGACG
+
CCCCCGDGGGGGEEGGGE@CEAEFFFFGFGGDGGGFGGFGCGFGCFCFE+<C@FGGG9FEGGGG>FCBFG@BFGGGGF7=CEGGGDGGEGGGGGGGGGG,DEGDFFFDFGFGGDFFGGF8FGDFGDGGGG9F:CFC>FFC<<FCEF,><7FEGGECFGF7<FFGGDFCGGGGE<FF:F<FGGF>85E58ECCCCC>8EEG*8C:EEGDEG5<+1*;:5<79++8:5C8:C=CFEDC>EGGGD=EG=*18CC6<E9:+7/7EGC5/:0?+*+)1/9:))7)*0)27)1.8C?(0)0<5))0)
@M03506:14:000000000-AKVR1:1:1101:8233:8145 1:N:0:31
CGAACTCCTACGGGAGGCAGCAGTGGGGAATCTTGCGCAATGGGCGAAAGCCTGACGCAGCGACGCCGCGTGGGGGATGAAGCATCTCGGTGTGTAAACCCCTTTCGACCCGGAAGAATGTCCCGCAAGGGATTGACGGTACGGGTATAAGAAGCCCCGGCTAACTACGTGCCAGCAGCCGCGGTAAGACGTAGGGGGCCAGCGTTGCTCGGAATTACTGGGCGTAAAGGGTTCGTAGGCGGTGCGGCAAGTCGGAAGTGAAATCTCCAGGCTCAACTTGGAGGCTGCTCCCGCAACTGCC
+
CCCCCGGGGGGGGGGGGGGGGGGGGGGGGGGGGGGGGGGGGGGGGGGGGGGGGGGGGGEGGGGGGGGGGGGGGGGGGGGGGGGGGGFGGGGGGGGGGGGGGGGGGGGGGGGGGFGGGGGGGGGGGGGGGGGGGGGGGGGGGGGGGGGGFGGGGGGFGGGGGGGGGGGGGGGGGGGGGGGGGGGGGDGGGGGFFGGGGGGGGGGGEEEGGGGGDEGGGGGGG5FGGGGECFEGGGGGGFGGGGGGGGGGEEGGGGG3;><CFGGGGGGGGFF>FF4C<*?GF)7CD:<:);@?:)0<B4@?;
@M03506:14:000000000-AKVR1:1:1101:3255:8156 1:N:0:31
CGAACTCCTACGGGAGGCAGCAGTCGAGAATCTTCGGCAATGGGCGCAAGCCTGACCGAGCGACGCCGCGTGGAGGACGAAGGCCTTCGGGTTGTAAACTCCTGTCGAGGGGGAGGAAGGTCGGGCAACCGGCTTGACCGATCCCTGGAGGAAGCACGGGCTAAGTTCGTGCCAGCAGCCGCGGTAAGACGAACCGTGCGAACGTTATTCGGAATCACTGGGCTTAAAGCGCATGTAGGCGGACGGGAACGTCGGTCGTTGAAAGCCCCCGGCTCAACCGGGGCAGTGGCGCCGAAACGAC
+
CCCCCGGGGGGGGGGGGGGGGGGGGGGGGGGGGGGGDGGGGGFCGGGGGGGGGFGGGGGGGGGG:FGGGGGGDFGGGGGGGGGGGGGGGGGGGGGGGGGGGGGGGFGGGGGGGGGGGGGGGGGGGGGGGGGGGEGEFGGEGGGGGGGFGGGGGCGGGGGGGGGCFFFFGGGGGGGGGGGGGGGGGGGFGFECCGGEE@GGGGGGE:@F?@FFECFGFF7FGGGCCGGGGFGEGDEGGGGGG**:EEEDGFGF35=78@GDFGG+:<CC5575CDDGGF5<<5>*75*/,9;?BBFEEFF@>
@M03506:14:000000000-AKVR1:1:1101:22122:8170 1:N:0:31
CGAACTCCTACGGGAGGCAGCAGTGGGGAATTTTGCGCAATGGGCTAACGCCTGACGCAGCAACGCCGCGTGGAGGATGAAGGTCTTTGGATTGTAAACTCCTGTCAGCAGGGAAAAAGCAAATCGGCCTAACACGCCGGTGAGTTGATTGTACCTGCAGAGGAAGCCCCGGCTAACTCTGTGCCAGCAGCCGCGGTAATACAGAGGGGGCAAGCGTTATTCGGAATTATTGGGCGTAAAGGGCGCGTAGGCGGCGTGGCAAGTGGCTGGTGACATCCTCCGGCTTAACCGAGGAACTGCC
+
CCCCCGGFF@FGDGEGGGGGGGGG@F8CCCGGGGFGEDEGGGFEGGGGGGGGGGCGGGGECCEFGGGGDGGGGEFEGCGGGGG<FGGFFFEFGGFFFDGDGFC<FGGGGGDFGDEGFGEDGEFEFEGGGGGGGGGGGGGGG@CG=FGGGGGFGGGGGGGGGGFFGGGFGCFCFGCGGGFFGGGGGC<CGGGFEGGGGGG9EG9FEC@>8EGG*;EEEGC@FGF>5CCF79:765CE=***<9C57EGG55EC<CC)2))9:?F??7*1:DC):*2<C7*2*.8=E>**.2343)5..6=F7
@M03506:14:000000000-AKVR1:1:1101:23826:8174 1:N:0:31
CGAACTTCTACGGGAGGCAGCAGTGGGGAATATTGGACAATGGGCGCAAGCCTGATCCAGCAATGCCGCGTGAGTGAGGAAGGCCTTAGGGTTGTAAAGCTCTTTCGCACGCGACGATGATGACGGTAGCGTGAGAAGAAGCCCCGGCTAACTTCGTGCCAGCAGCCGCGGTAATACGAAGGGGGCGAGCGTTGTTCGGATTTACTGGGCGTAAAGGGCGCGCAGGCGGCTATTTTTGTCAGGCGTGACAGCCCCGGGCTTAACCTGGGAACAGCGCTGGAGACGGGATGGCTAGAGATCG
+
CCCCCGGGGGGGGGGGGGGGGGGGGGGGFGGGGGGGGGGGGGGGGGGGGGGGGGGGGGGGGGGGGGGGGGFGEGGGGGGGGGGFGGGGGGGGGGGGGGGGGGGGGGGGGGGGGGGGGGGGGGGGGGGGGGGGEGGGGFFGGEGFGGGGGGGGGGGGGGDGGFGGGGGGGFGEGGGGGGGFEGGGGGGGGGG?8EG>CEG>5C@E<AFGFGG5:EFGGGGGGGEGCGGGGC=CCCCFCC*<CF*AC5E3*<CG7CE5:B31*<:<?76CG4+57CCGDE39CF65C39:;G)()*7/=?46>
@M03506:14:000000000-AKVR1:1:1101:21514:8176 1:N:0:31
CGAACTCCTACGGGAGGCAGCAGTGGGGAATCTTGGACAATGGGGGAAACCCTGATCCAGCGACGCCGCGTGGGTGATGAAGGCCTTCGGGTCGTAAAGCCCTGTCGGGAGGGAAGAAACTCCTGCCGGTGAACAATCGGCGGGATTGACGGTACCTTCTAAGGAAGCACCGGCTAACTCTGTGCCAGCAGCCGCGGTAAGACAGAGGGTGCAAGCGTTGTTCGGAACTACTGGGCGTAAAGGGCGCGTAGGCGGTCCGCTAAGTTCGGTGTGAAATCCCCTGGCTCAACTGGGGAACTGG
+
CCCCCGGGDFGGGGGGGGGGGGGGGGGGGGGGGGGGGGGCFGGGGGGGGGGGGGDFGGGGGGGGDGGGGG>FGCFGGGGGCGGFFDGDGGGGDGGGGGGGGGGFFGFGGFGGFGGGGFGGFGGDDGGGFC@FFFDFGGGGD7FFDEFGGGDFEFGGGFFGGGGGGCGGGGFGGGGGDFGF:FFGGGGGGFGGGGDGGGE5:CCEGFGGEGGGG:CGGEGG;CGGGGGDG+3:+<*8**9CCFFGG55DCEGG=EGG=BDGG*)<<?EDD9557CF9*0*29>:5C)2*8C8:)53>574=)
@M03506:14:000000000-AKVR1:1:1101:19198:8176 1:N:0:31
CGAACTCCTACGGGAGGCAGCAGTTAGGAATTTTGGGCAATGGGCGCAAGCCTGACCCAGCAACGCCGCGTGGGCGACGAAGCCCTTCGGGGTGTAAAGCCCTTTTCCAGGGGACGATGATGACGGTACCCTGGGAATAAGCCCCGGCTAACTACGTGCCAGCAGCCGCGGTAATACGTAGGGGGCGAGCGTTGTCCGGATTCATTGGGCGTAAAGCGCGCGCAGGCGGTTGGCAGAGCCCGGCGTGAAAGCCCCCAGCCCAACTGGGGGGGGCCGTCGGAGACCTGTCGGCTGGAGGCCG
+
CCCCCGGGG9FGGGGGGGGEGGGGFGGGGGFGGGD>EFGGGGGCFGGGGFGGGFDGGGGGGGGEEECFGGGGGGGGGGGGGEGGGGGGGGGGGGGGGGFGGGGGGGGGGFGGEGDFGGGGFGFGCGGGGGGGGGGGGGGGGGGGGGGGGGGFFFGGGGGGGGGGGGCFEGG:FEFDFC,<AFG@FGGGGGGCEC;FFEG585CGFF?CFGGGGGGGGGDE=5EDGGCEG:=>EFFEFFD6A=E**1:DCGFG<*:5*>C7C=C5?4CDC3*7C35*/07/7@3C*9**.9)(0)0.)))00
@M03506:14:000000000-AKVR1:1:1101:5441:8183 1:N:0:31
CGAACTCCTACGGGAGGCAGCAGTGGGGAATTGTTCGCAATGGGCGCAAGCCTGACGACGCAACGCCGCGTGGAGGACGAAGACCTTCGGGTCGTAAACACCTTTCGATCGAGACGAACGGTCTCCGGGTGAACAATCCGGAGGAGTGACGGTACCGAGAGAAGAAGCCCCGGCTAACTCCGTGCCAGCAGCCGCGGTAATACGGGGGGGGCAAGCGTTGTTCGGAATTACTGGGCGTAAAGGGCTCGTAGGTGGCCAACTAAGTCAGACGTGAAATCCCTCAGCTTAACTGGGGAACTGC
+
CCCCCGGGGGGGGGGGGGGGGGGGGGGGGGGGGGGGGGGGGGGGGGGGGGGGGGGGGGGGGGGGGGGGGGGGGGGGGGGGGGGGGGGGGGGGGGGGGGGGGGGGGGGGGGGEGGGGGGGGGGGGGGGGGGGGGGGGGGGGGGGGGGGGGGGGGGGGGGGGGGGGGGGGGGGGGGGGGGGGGGGFGGGGGCGGGGGGGGEGGGCFGGGGGGGGGGGGG;CE8FGGGGGFGGGGGGGGGGGGGGGGCFCCEGGGGGGGGFGFFCFGGDFGGGGFGCC7CFDG4FFGC4:FAG4<FFDDF:??*
@M03506:14:000000000-AKVR1:1:1101:5776:8185 1:N:0:31
CGAACTCCTACGGGAGGCAGCAGTCGGGAATTTTGCGCAATGGACGAAAGTCTGACGCAGCAACGCCGCGTGAGGGATGAAGGCCTTCGGGTTGTAAACCTCTTTTATCAGGGAAGATAATGACGGTACCTGATGAATAAGTCACGGCTAACTACGTGCCAGCAGCCGCGGTAATACGTAGGTGACAAGCGTTGTCCGGATTTACTGGGCGTAAAGAGCGCGCAGGCGGTCGATCAAGTCGAGTGTGAAAGCCCCCGGCTCAACTGGGGAGGGTCATTCGATACTGATCGACTCGAAGGCA
+
CCCCCGGGGGGGGGGGGGGGGGGGGGGGGGGGGGGGGGGGGGGGGGGGGGGGGGGGGGGGGGGGGGGGGGGGGGGGGGGGGGGGGGGGGGGGGGGGGGGGGGGGGGGGGGGGGGGGGGGGGGGGGGGGGGGGGGGGGGGGGGGGGGGGGGGGGGGGGGGGGFGGGGGGGGGGGGGGGGGGGGGGGGGGGGGEEGGFGGGDGGGGGGGGGGGGGGGGGGGGGGGGGGDEGGGGEG=EGGGGGGEEFGGGFGGGGFEGGFDCEGGGGGGGGGGFGGGGGFGGGBFG7=**)>D95)8>7BBF4
@M03506:14:000000000-AKVR1:1:1101:6094:8191 1:N:0:31
CGAACTCCTACGGGAGGCAGCAGTGGGGAATATTGGACAATGGGCGAAAGCCTGATCCAGCAATGCCGCGTGAGTGAGGAAGGCCTTAGGGTTGTAAAGCTCTTTCGGCGGGGACGATGATGACGGTACCCGCAGAAGAAGCCCCGGCTAACTTCGTGCCAGCAGCCGCGGTAATACGAAGGGGGCGAGCGTTGTTCGGATTTACTGGGCGTAAAGGGCGCGCAGGCGGTCATTTTTGTCGAGTGTGAAAGCCCCGGGCTTAACCTGGGAACTGCGCTCGAAACGGGATGGCTAGAGATCG
+
CCCCCGGGGGGGGGGGGGGGGGGGGGGGGGGGGGGGGGGGGGGGGGGGGGGGGGGGGGGGGGGGGGGGGGFGFGGGFGGGGGGGGGGGFGGGGGGGGGGGGGGGGGGGGGGGGGGGGDGGGGGGGGGGGGEGGGGGGGGGGGGGGGGGEGGGGGGGGGGGGGGGGGGGGGGGDGGGGGFGGGGGGGGGGGGGGGGGFGGGEGGGGGGGGGGEEGGGGGGGGGGDGGGGG>EE:?CEEG5@CCGFGGGGGFG7<*CGGFGGGF73AFGGGGFFFGGGG>GG3FFCEDG@FGF:)9)07896>
@M03506:14:000000000-AKVR1:1:1101:8644:8195 1:N:0:31
CGAACTCCTACGGGAGGCAGCAGTGGGGAATTGTTCGCAATGGGCGCAAGCCTGACGACGCAACGCCGCGTGGAGGACGAAGACCTTCGGGTCGTAAACTCCTTTCGATCGAGACGAACGGCCTCCGGGTGAACAGTCCGGAGGAGTGACGGTACCGAGAGAAGAAGCCCCGGCTAACTCCGTGCCAGCAGCCGCGGTAATACGGGGGGGCAAGCGTTGTTCGGAATTACTGGGCGTAAAGGGCTCGTAGGTGGCCAACTAAGTCAGACGGGAAATCCCACGGCTTAACCGGGGAACTGCG
+
CCCCCGGGGGGGGGGGGGGGGGGGGGGGGGGGGGGGGGGGGGGGGGGGGGGGGGGGGGGGGGGGGGGGGGGGGGGGGGGGGGDGGGGGGGGGGGGGGFGGGFGGGGGGGGGEGGGGGGGGGGGGGGGGGGGGGGGGGGFGEEGGFGGGGGGGGGGGGGGGGGGGGGGFCFEGGDGGGGGFGGGGGGDGFGGGGGGEGGGGGGGGGGGGGGDEDGFE*;CCFFCEGEC?FFGFGG5CEEGGGGGGC7:9*::CFFE7E:FFC+90<*0:6D*)7)*+*)*227:E>DCFDF51>@)55)/*0
@M03506:14:000000000-AKVR1:1:1101:24633:8199 1:N:0:31
CGAACTCCTACGGGAGGCAGCAGTGGGGAATTTTGCGCAATGGGGGAAACCCTGACGCAGCAACGCCGCGTGGAGGATGAAGTCCCTTGGGACGTAAACTCCTTTCGACCCGGACGATAATGACGGTACGGGTGGAAGAAGCCCCGGCTAACTTCGTGCCAGCAGCCGCGGTAATACGAGGGGGGCAAGCGTCGTTCGGAATTATTGGGCGTAAAGGGCGCGTAGGCGGTGCGGTAAGTCACCTGTGAAATCTCCGGGCTTAACTCGGAGCCTGCAGGCGGAACTGCAGTGCTTGCGGGGG
+
CCCCCFFFCG<;FFEECFFEGGGGGGGGCEE<FF<FGGCCFGGGGDEGGGGGF@FFEG@FGFGG7C=:FFCGGGGG7EEEGAF,<FGGGGGFFE=AFFEDDGFGGGEFECEGGCFEGEEGFGGFGGGGEFG:@FFGGC:C@EC@FFDCECCFFGGGGG:CFG7?<B,<@E@<<*?C:C<FGC>EDGG*;CE/*:1*/;EEG*<79:?G5FGEEC>F:85/:E?5CE6=E?EE8CEE*<>+<C+9CFFD+:<0*22):>7C*2CF+01>5<=072<CC4C375)*3*0*.29<??=)7)))7
@M03506:14:000000000-AKVR1:1:1101:22113:8217 1:N:0:31
CGAACTCCTACGGGAGGCAGCAGTGGGGAATATTGGACAATGGGCGCAAGCCTGATCCAGCAATGCCGCGTGAGTGAGGAAGGCCTTAGGGTTGTAAAGCTCTTTCACCCACGACGATGATGACGGTAGTGGGAGAAGAAGCCCCGGCTAACTTCGTGCCAGCAGCCGCGGTAATACGAAGGGGGCGAGCGTTGTTCGGATTTACTGGGCGTAAAGGGCGCGCAGGCGGCGGACCAAGTCAGGCGTGAAAGCCCCGGGCTTAAGCTGGGAGGGGCGGCTGGGGCTGGACTGCGAGAGTTAG
+
CCCCCGFGGGCEGGGEGGEEGGGEFFGGGGGGGGGGGGGGGGGGGGGGGGGGGGGCGGGGGGGA,EFEGG:CCFFGGGGGGGFAF<FDFFG8FGGGGGFB?FGGGGGFGGFGGG7=FEFCFEDFG7=BFCFFGFGDGGFGGFABBFGEGDFCCFGGAFC<FCEGF,DEGD@BFCFGGGC4<B*<FGG7:@F8EE1;EEE5EEFF@<FGGGE::CFFFG5?5?E*:?58E?8/?52;EGF?EG6?E5E3*3<6**:/5>C)/0*+20<759A))19:C@)95>B*/79:?4@F))8)))1*1
@M03506:14:000000000-AKVR1:1:1101:26002:8218 1:N:0:31
CGAACTCCTACGGGAGGCAGCAGCTAAGAATCTTGCGCAATGGGCGAAAGCCTGACGCAGCAGCGCCGCGTGGGGGACGAAGGCCCTCGGGTCGTAAACCCCTTTTGCGAGGGAAGAAGTTCTGACGGTACCTCGCGAATAAGCCACGGCTAACTACGTGCCAGCAGCCGCGGTAATACGTAGGTGGCGAGCGGTGTCCGGATTTACTGGGCGTAAAGCGCCCGCAGGCGGCCTGGTAAGTTCTGGGTGAAATCTCCCGGCTCAACTGGGAGGGTGCCTAGGAAACTGGCAGGTTTGAGGC
+
-CCCCFGGFCCFGGGGGGGGGGGGGGGFFGGGGGCEGDGGGGFG?FDGGGGGGFFGGGEGGFGG7FGGGG@@FGGGGFCBFCCGECFGGGGGGGGFGGA,BFFCFGGFGEEGECCCBFCGFGGGGGG7<*8>DFEEG@FC@CGC?FGG::CEGFFFGGF7CFGD@FFF7F7CEG55+3<EGFE/+3**??>CE*;?;8+;EECCFGGFGF8CGG:*/++:*:EEECE55CC*:*;8<+*<E?E?:+CCEFAF7<3:+8)5*1*0+0A4CC:;GD*=5):>C5<765:4(9),))**89>@)
@M03506:14:000000000-AKVR1:1:1101:12952:8220 1:N:0:31
CGAACTCCTACGGGAGGCAGCAGTCGAGAATTTTTCACAATGGGCGCAAGCCTGATGGAGCGACGCCGCGTGGGGGATGAATGGCTTCGGCCCGTAAACCCCTGTCATTTGCGAACAAATTGTTCTACCTAACACGTGGAGCATTGATAGTAGCGAAAGAGGAAGGGACGGCTAACTCTGTGCCAGCAGCCGCGGTAAGACAGAGGTGGCAAGCGTTGTTCGGATTTACTGGGCGTAAAGCGTGCGTAGGTGGTTCGGTAAGACCTGTGCGAAATCCCTGGGCTTAACCCAGGAAGGTCGC
+
CCCCCGGGGGGGGGGGGGGGGGGGGGGGGGGGGGGGGGGGGGGGGGGGGGGGGGGGGGGGGGGGGGGGGGGGGGGGGGGGGGGGGGGGGGGGGGGGGGGGGGGGGGGGGGGGGGGGGGGGGGGGGGGGGGGGGGGGGGGGGGGGGGGGGGGGGGGGGGGGGGGGGGGGFGGGGGGGGGGGGGGGGGGGGGGGGGGGGEGGGGGDFGGGGGGGGGGEGGGGGGGCEGGFGGGGFFEGEGGGGGGGGGGGGGCFGEGGGED<59FCFGFF67C@G3CF6?F<FFFGGFGFFG>(>7:FDF483
@M03506:14:000000000-AKVR1:1:1101:11303:8242 1:N:0:31
CGAACTCCTACGGGAGGCAGCAGTCGAGAATTTTTCTCAATGGGGGAAACCCTGAAGGAGCGACGCCGCGTGGAGGATGAAGGTCTTCGGATTGTAAACTCCTGTCATTGGGGAACAATGCGTAAATATTAACTGTATTTGCGTTGATAGTACCCGAAGAGGAAGAGACGGCTAACTCTGTGCCAGCAGCCGCGGTAATACAGAGGTCTCAAGCGTTGTTCGGATTCATTGGGCGTAAAGGGTGCGTAGGCGGCGCGGTAAGTCGGGTGTGAAATCTCGGAGCTTAACTCCGAAACTGCAT
+
CCCCCGGGGGGGGGGGGGGGGGGGGGGGGGGGGGGGGGGGGGGGGGGGGGGGGGGGGGFGFEFGGGGGGGGGGEFGFGGGGGGGGGGGGGGGGGGFGAGGGGGGGGGGGGGFGFGGGGGGGGGGGGFGGGFFFGGGGGGGGGGGGGGGGGGGGGFD<FEEGGGGGGGFGGGGEGGGFFGGGGGFGGGFFGGGGGGGGGGFFFGGGGGFGFGFF9;*1:EFGG=EECEDFGGFFFCCCE3C75F5*:ECGGFED:EGGE<5*<CFGGGFC774?7F<DFDC))00A?C49D6:DE:>FFFF4
@M03506:14:000000000-AKVR1:1:1101:23873:8254 1:N:0:31
CGAACTCCTACGGGAGGCAGCAGTCGAGAATTTTTCTCAATGGGGGAAACCCTGAAGGAGCGACGCCGCGTGGAGGATGAAGGTCTTCGGGTTGTAAACTCCTGTCATTTGGGAACAATGCGCAAATATTAACTGTATTTGCGTTGATAGTACCAGAAGAGGAAGAGACGGCTAACTCTGTGCCAGCAGCCGCGGTAATACAGAGGTCTCAAGCGTTGTTCGGATTCATTGGGCGTAAAGGGTGCGGAGGCGGCGCGGTACGTCGGGTGTGAAATCTCGGGGCTTAACTCCGAAACTGCCT
+
CCCCCGGGGGGGGEDEGGGGGGGGGGGGGGGGGGGGGGF9EFGGGGGEGGGGGFDCFFGFGGGGCGG:F:=FF==FCFGGCFGBEGGGGGGFCEGG9BFGGGGGFGAEFEFGGF<BF=EGG:77F7ABFFG<CCGECFGGGGDF7>FGGFGGGGCF7FEFF:7@F7>,>FCEC7BAFFGFC@>FFDGFFGGGC:C*=EFGGD@B:@4<;@+?9+3=18/=C8E**AEFC:EGFC=2::*<:5EC5*/):>ECD*:55<C<*:7E=7:7EGG?>7C?:@C*7>E5:9CF2>)257))1@4)1
@M03506:14:000000000-AKVR1:1:1101:16557:8273 1:N:0:31
[truncated: 58,233,883 more chars]
