# Supplementary material for: Differential responses of the acidobacterial community in the topsoil and subsoil to fire disturbance in Pinus tabulaeformis stands
Source: PeerJ. 2019 Dec 11;7:e8047. doi: 10.7717/peerj.8047 (PMC6911345; doi:10.7717/peerj.8047)
Supplement: Supplemental Information 9 — H, high severity; A, represents a repetitive sample; 20, subsoil (10–20 cm). [file peerj-07-8047-s009.gz › peerj-07-8047-s009]

@M03506:14:000000000-AKVR1:1:1101:15047:1070 2:N:0:31
NCTACTCGGNNNNNNNANNNNNTNNNNNNCNNNNNNNNTNNNNNNNNNNNNGTCAGTGNNNNNNNAGCAACCNNNNNNNNCCGCAGNNNNNNNTCTCGATNNNNNNNCATTTCANNNNNNNNNNNNNNNNNNNNNNTNNNNNNNNNNNNCNCCNGCCNNNNNNNATNCANNNNNNTNTCCGGGCNNNNNNNGTAGNTTNNACATTNGNCNNNNNNNNNNCGCCTCCNNCNNNNNNNNNNNNNNNNNNCNCGAACNNNNNNNTCCCCCCNNNNNNNCCCCCGCNNNNNNNCACCCGGGNNNC
+
#8ACCCGGG#######6#####=######:########:############6:9C,CF#######::CFFFF########::,CCF#######,::B7C<#######::B+BF?######################8############8#6+#66@#######55#+3######*#64@***8#######614*#4*##*2;**#*#1##########2*1::**##*##################)#2*.7)#######)0**;*0#######**()/((#######),,)(())###,
@M03506:14:000000000-AKVR1:1:1101:14497:1076 2:N:0:31
NGGACTACCNNNNNNNCTNNNNCCNTTTNCNNNNNNNGCTTTNNNNNNNNNGCGTCAGNNNNNNNCCAGGAANNNNNNNNCGCCACNNNNNNNCCTCCGGNNNNNNNCGCATTTNANNNNNNNNNNCNNANNNNNNCNNNNCNNNNNNNAACTNAAGNNNNNNNGTNTCNNGNNNCNTTCCCCANNNNNNNCGGGNGGNTTCACACAGGNCNNNNNNNNCCGCCTANNCNNCNNNNNCNNNNNNNNATNCCGAANNNCNNNTGCCACCNNNNNNNTACCGCCNNNNNNNGCACAGATGNNG
+
#8BCCGGGG#######=:####==#:CC#:#######:9CFG#########::CFGGG#######::DEFGG########::CFGG#######::BFFGG#######::BFGGG#+##########:##+######8####8#######38@3#+6+#######55#65##*###3#34;DGG,#######66=E#4*#44?EFCFEGC#*########*21<C3*##2##2#####1########2.#*2.8)###,###))1/*<>#######12-0/2,#######)-,8((***##(
@M03506:14:000000000-AKVR1:1:1101:13772:1111 2:N:0:31
NGGACTACCNGGGNTTCTAATCCTGTTCGCTNCNCANGCTTTCGNNNNNNNGCGTCAGGNNNNNNCCAGAGANNNNNNNTCGCCACNNNNNNNCTTCCTGNNNNNNNCGCATTCCANCGCTNCACCAGGAGTTCNGCTCTCCNNNNNNNACCTCTAGTCCNCCCGTATCGGAAGCAGGCTCGGGNTNNANNCCCGAGATTTCACTCCCGACCNCCCGAGCCGCCTCCGAGCCCNNTCACCCAACNAATTCCCGAAAAANNNCGGCCTCCACNNNTTACCTCGGNNNNNNGCACGAAGATGG
+
#8ACCGGGG#=DF#:CFGGGGFFCDGFGDCF#9#:C#:CDDCEG#######,:CFFGGG######::CDGGG#######:9:FFGF#######::BFFGC#######4:BFFFGC,#:A<4#9ADF@EECCGG9#++4DBFF#######8363+,@9EFA#+6@FD+@@68F>68,4*1,@C5*#*##*##44**4=**=9=,4<CG6:DC)#**/*/2=85>=3*0):CE=F##1(*)/2***#2;):*<*)))1)(###0)1***0*)2###***,0+.((######0((.(()0))))
@M03506:14:000000000-AKVR1:1:1101:14005:1115 2:N:0:31
NGGATTACCCGGGNATCTAATCCTGTTTGATNCNCTNGCTTTCGNNNNNNNGCGTCAGTNNNNNNACAGTGCNNNNNNNTCGCCACNNNNNNNCCTCCCGNNNNNNNCGAATTTCANGGCTNCAGCGGGAATTTNAGGCAACNNNNNNNTACTTCAGTATNACAGTTTCGCCTGCATGCTATGGNTNNANNGCAAAGATCTCGCAGGTGACTNGTTGAGCAGCGTAACAGCCANTTCAGCCGAANAGTTTCGGACAACGNTTGAGACCTCTNNNTTGCTAGGGNNNNNNGCTGAGCTGTGG
+
#,8A,CC@@CFEG#:@FGC99;6,,C<E8,,#6#::#,6C<8,,#######::CC,:C,######::,<,,,#######9:,6:,8#######4:,9BCC#######+:499DEF<#+:+<#++4:+4=+:<,,#8+8AD8@#######683++7,577,#4+++57,7:*3:@,8,34,7@9,#*##*##*****1,5,,4,*4/=E,+23#*3*1*)+*02/*1))+*./*#)2(*)32*))#**)2*2))))/14)#.))***30+02###*2*()+).4######0(()((**))((
@M03506:14:000000000-AKVR1:1:1101:16477:1116 2:N:0:31
NGGACTACAAGGGNATCTAATCCCGTTCGCTNCNCTNGCTTTCGNNNNNNNGCGTCAGTNNNNNNCCAGCAANNNNNNNTCGCCGCNNNNNNNCCTCTTGNNNNNNNCGCATTTCANCGCTNCACCAAGCATTCNAGTTGCCNNNNNNNCACTCTAGCCGNCCAGTAACAGTTGACCTTTCCTANTNNANNCCGGAGATTTCACAACTGACTNGTGCTTGCCGCCTACGCGCCNTTTACGCCAANTAAATCCGAACAANNCTTGCTCCCCCNNNCTTACCGCGNNNNNNCGCACGGGACTC
+
#8ACCGGG9FGGG#:DFGGGGGFGGGGGGGB#:#:C#:CFGFFG#######9:CFFEGG######::CFFGG#######::CFGGG#######::,4DFG#######::BFGEFD,#:AF?#9AF<+A<+?,CF#88FFFCG#######33@8+3@>DF=#+6:D5DFFDB;@;@9CFG,;A,,#6##5##16*>8EE6?FGGGCCGF6:94#*4485+9C4CE<85A=DBCC#)135)18*))#*2):*+00./)/,##0.)**0268DG###*2/()<:91######)--),45))((.
@M03506:14:000000000-AKVR1:1:1101:22235:1121 2:N:0:31
NGGACTACCAGGGNTTCTAATCCCGTTCGCTNCNCTNGCTTTCGNNNNNNNGCGTCAGTNNNNNNCCAGCAANNNNNNNTCGCCGCNNNNNNNCCTCTTGNNNNNNNCGCATTTCANCGCTNCACCAAGGATTCNCGTTGCCNNNNNNNCCCTCTAGCCCNCCAGTACCGGCTGACCTTTCCGGNTNNANNCCGGAGATCTCACAATCGACTNTCGGTGGCCGCCTACGCGCCNCTTACGCCCCNCAACCCCCACCACNNCCTGCCCCCCCNNNACTACCTGGNNNNNNGGCGCGGGGTTA
+
#8@B8FG@EFFDC#:C@CECFGFGGGG?EEG#:#::#:9DFGGC#######::C6CFEE######::CCFCE#######9:<DFGE#######,::B<FA#######::+4BFGFD#::4A#+++:A=BE4<=<#+88A7C@#######++36@DC9EEF#463D5775:E*:;@@159;,7CC#*##4##66=E5?*4,4BC>19<?C*97#/3**1.**0)*//)873)*9#)*47585:5)#*/)***))))*1(##))0*9*;@*)>###**2(00)).######),()-4)))-1,
@M03506:14:000000000-AKVR1:1:1101:17558:1175 2:N:0:31
NGGACTACCCGGGTTTCTAATCCCGTTCGCTCCCCTAGCTTTCGNNNANNAGCGTCAGTGTCAGCCCAGCAACCCGCCTTCGCCGCAGGTGTTCCTCTCGATATCTACGCATTTCACCGCTACACCGAGAATTCCAGTTGCCCCTTCTGCACTCTAGCCCCGCAGTATCGGCTGACCTTTCCGAGTTAAGCCCGGAGCTTTCACAGTCGACTTGCGGTGGCCGCCTGCGCGCCCTTTACGCCCAGTCAATCCGAACTACGCTTCCCCCCCCCGCATTACCCCGGCTGCCGTCACGGAGCTC
+
#8@CCGGGFCFFEFGFGGGFGFGGEFGGEGEFGGGGGCGGGGGE###:##,::@DBECFGGGGGGGGCCFGGFGGGGGGGFFFGGEC:CE=FFGGGGGGGGGC:FGGGGGGG7AFGA9FG+>BEGGG7+F+:C<F<FAAAEFF@EFGGGG,DEG9,7DDF+:E6+55@F58:*5>DGDFG9C5*14::>D9F5*=*/*4+ACFFEGC+7CDDCC+*:C37CCC*)*))*/):9@3*.2688>37<F+/++<735*)*.9/3.)*2*;5C37)))1/8)9+((-4;(27(.(-0125))-2,
@M03506:14:000000000-AKVR1:1:1101:17607:1179 2:N:0:31
NGGACTACCCGGGTTTCTAATCCTGTTCGCTCCCCACGCTTTCGNNTCNNAGCGTCAGTACCGTCCCAGAAAGCCGCCTTCGCCACGGGTGTTCTTCCTGATATCTGCGCATTTCACCGCTACACCAGGAATTCCACTTTCCTCTTCCGGACTCTAGCCAAATAGTTTCCGCCGACAGCCCGAGGTTGAGCCTCGAGTCTTCACAGCAGACTTATCTGGCCGCCTACACGCTCTTTACCCCCAATAAATCCGGACAACGCGTGCCCCCTACGTATTACCCCGGCGGCTGGCACGTATCTAG
+
#8BCCGGGGGGGGFGDGGGGGGGGGGGGGGGGGGGGGGGGGGGG##::##::FFFGGGGGGGGGGDGGGGGGGGGGGGGFGGGGGGGGGGGGGFGGGGGGGGCFGGGGGGGGGGGGGDGGGGGGGG?FCCGGGEEFCDFGGGGGGGGGGGGGGFFGGF?CF7EGFCGDGFGGGGGGGGF*8:?*?8CFG<CC,=*=E?*<<CFG?:****28C7CCD>CFD)9CG*0):<.2>F4><F*3/*95DF+=+0+<30)9*49C).59*;::C>G)0*+++.*+4((((,()(.116(.**.6<)
@M03506:14:000000000-AKVR1:1:1101:21408:1193 2:N:0:31
NGGACTACCAGGGTATCTAATCCTGTTTGATCCCCACGCTGTCGCGCCTGAGCGTCAGAAATGAGCCAGTGAGCCGCCTTCGCCACCGGTGTTCTTCCCAATATCTACGCATTTCACCTCTACACCGCGAATTCCACTCACCTCTCTCATCCTCAAGTCTTACAGTTTCAATGGTAGTTCCGGACTTGTCCTCCGGTCTTTCCCCACTGATCTGGAAGACTGCCTTCGCTCCCATCACCCCCAGCAATCCCGCACAACGCTATCCCCCTTGTTATTCCCTCGGCGGTCTGCCTGAAGTCAC
+
#8-6ACEGGCF,,C8FFGGGFGGG@FFE,6<CEF8CC+FFDFD@D7FFEC,6@FCECE@EDFGE9EEFF8,,@8E+@7,@E,66,BF=+@4CFGGDGFGCABEFA999B+BF+A?AFF,FE?EE<,@+++4@+7;9<<FCFGGD,3>,9@FFFFF,,@=DF,3,37EFC,7@<<,,24,7@++3*@E,,,7@;3B=**4D5=,,,,1:?8+=987,2*),+*2,9+;)=*)*/.1*/*)=*=)*12*/+?+0)09)*()/))09*3*)/)0***+:+)9C?(((,(,),)))/.(**1)))
@M03506:14:000000000-AKVR1:1:1101:21536:1220 2:N:0:31
NGGACTACCCGGGTTTCTAATCCTGTTTGCTCCCCTAGCTTTCGTTCCTCAGCGTCAGTAGTGGTCCAGCGCGCCGCTTTCGCCACGGGTGTTCCTGCAGATATCTACGCATTTCACCGCTACACCTGCAATTCCACGCGCCTCTCCCACACTCAAGCACAGCAGTTTCGGAAGCAGCCTCTGGGTTAAGCCCAGAGATTTCACTCCCGACTTGCCGCACCTCCTACGAACCCTTTACACCCAGTAATCCCCAACAACGCTGGCCCCCTACGCCTTACCGCTGCCGCTGGCACGTAGTTTG
+
#8ACCGGFFGFGGFCFFFFFGFF9FGGGGGGGGFFGGFGGGGGGFFDGGGGEFGFCFEFGGGGGGCGGGGGEGGGGGGECFGGGEGEDGFFFEGGGEFFGCGFFCFCFGG:8@EGGGDFCG:FGGGGGGGFGGGADGDGCGE+>,>8DFFEG6E,>9C6:,@FFEEG;FCECEEGDGCFG>FCC,??EF@GFFCG5CF?:EGGC7A6,=?D3CFD93):=<*;CD*;.=8):>;?FFFB7?EGG*+<*+<<)).19*37EB3;D/8?5:;FED5:5C29C9(,-(,-0(.((1-4*.7.))
@M03506:14:000000000-AKVR1:1:1101:11965:1226 2:N:0:31
NGGACTACCCGGGTTTCTAATGCTGCTTGCTCCCCACGCTTTCGCACCTCAGCGTCAGTACCGGGCCAGTGAGCCGCCTTCGCCACTGGTGTTCTTGCGAATATCTACGAATTTCACCTCTACACTCGCAGTTCCACTCACCTCTCCCGGACTCAAGATTCCCAGTATCGAAGGCAGTTCTGGAGTTGAGCTCCAGGATTTCACCACCGACTTAAGCATCCGCCTACGTTCGCTTTACGCCCAGTAATTCCGATCCACGCTAGCCCCCCTCGTCTTACCGCCGCCCCCTGCCCGACGTTTC
+
#8A<CGGGGGGGGGGDGGGGGGGGGGGFGGGGGGGGGGGGGGGGGGGGFFDFGDFGGGGGGGGGGGGDGGGGGGGGGGGEGCGFEGGGGGGGGGGGCGGGC=+EFCFGGGFGFGFGGGGGDGGDGEG:CFEGFGDFGFG8FGGGD8DFGG8EBFGFGGFFFC9AF6B>FED,AEGGGGA33,<@3@E2>E7C68,:89CE9CFE9?FE55CCE+;A+;CGGGGGGG4=0*8:5=8F4+)*2>**2++*<<76).1*0(/:)074DGCE5>G3>**1+)0*1,07(,()(0(4)--).7:(,
@M03506:14:000000000-AKVR1:1:1101:17403:1255 2:N:0:31
NGGACTACCAGGGTTTCTAATCCCGTTTGCTCCCCTGGCCTTCGCGCCTCAGCGTCAGGAACTGTCCAGAGATCCGCCTTCGCCACTGGTCCTCCTCACGATATCTACGCATTTCACTGCTACACCGTGAATTCCAATCTCCTCTCCAGTCCTTAAGCAAAGCAGTATCGACTGCAGTTTCAGAGTTGAGCCCTGAGATTTCACACCCGACTTGCCCCGCCGCCTACGCGCCCTTTACGCCCACTGAATCCGAACAACCCCCGAGCCCTCCGTATTACCGCGGCTGCTGCCCGGAAGTTAC
+
#8@CCDFGGGGGGEFEGGGGGCFGEGGFCFFFFGDGG@FGGGGFGGGGEGGFGCFG,@FFDGGG@CFGGGGGGGGGGGGGFDFGGGGGFBEAFGGGF9CEDDGCEFCCFECE@,,,5CFFBECCFGCE8FF?FFGF9FEEFGGG8DEG8@FGD,@DECFGDFFEF=B==3=++3==?D8=EFG,@EDAEGG?FGGG6CAAACFFFFD*;D;C>>EFF4*=DC)5*2A5C)=EGD)>CG)CGG5*;3+799C>>)CCD<*/)8>))*:>*<D>)**++.9:3((((-,0)*.()(())))))
@M03506:14:000000000-AKVR1:1:1101:22436:1274 2:N:0:31
NGGACTACCCGGGTTTCTAATCCTGTTTGCTCCCCTAGCTTTCGTTCTTCAGCGTCAGTAGTGGTCCAGCGCGCCGCTTTCGCCACGGGTGTTCCTGCAGATATCTACGCATTTCACCGCTACACCTGCAATTCCACGCGCCTCCCCCACACTCGAGCACAGCAGTTTTGGAAGCAGCCTCTGGGTTGAGCCCAGAGATTTCACTCCCAACTTGCCGCACCGCCTACGAACCCTTTAACCCCAGTAACTCCGAACAACGCTGTCCCCCCACGTCCTATCGCGGATCCTGGTACGCTGTTAG
+
#68<CDFFCDGGG@F7FGGGGGGGCFFGGG9C<<7FDGGFGGGGGCFGG9FFCCBFGE@CFFFGGGFFFGGGDC@FGGGGGGC@F?FCFEEEFGFFFFFGAF<FG9FGGGGGG,,:BFEEGE4?FFGCFDCE9F9CDFC7F=38,6+3=CEGF::DG>:,4:D6<3E9E687ED867:C,,,=8D::C6,,?=:>CC6,4,@C?,?FFC*9*2+1<)/)=):)1217):*)2>:47>**+1:357+:7<9+)))/)241*0))*22CE*))80*/*+-9*(3((((.*)0()*((*)0,.-
@M03506:14:000000000-AKVR1:1:1101:9717:1283 2:N:0:31
AGGACTACCCGGGTTTCTAATCCTGTTTGCTCCCCACGCTTTCGCACCTCAGCGTCAGTACCGGACCAGTGGGCCGCCTTCGCCACCGGTGTTCTTCCTAATATCTACGAATTTCACCTCTACACTAGGAATTCCACCCACCTCTTCCGGACTCAAGACGTGCTGTATCAGAGGCAGTTCCGAAGTTGAGCTCCGGGATTTCACCCCTGACTGGCACATCCGCCTACGTGCGCTTTACGCCCAGTGATTCCGAACCACGCTAGCCCCCCTCGTATTACCGCGTCTGCTGTCACGCAGTTAT
+
CCCCCGGGGGGGGGGGGGGGGGGGGGGGGGGGGGGGGGGGGGGGGGGGGGGGGGGGGGGGGGGGGGGGGGGGGGGGGGGGGGGGGGGGGFGGGGGGGGGGDGGGGGGGGGGGGFGGGGGGGGGGGDFGGGDGGG;FGFEGGGGGGGGGGCGGGGGG,9@CFGGGGGCFGFCGGGGGC8<EGDGGC8CCG78CFGGGGGCGFGGGGGGFF;CFGGC6FG+77*::DGFF75>CDFFG9*0;*/5CCF7@+:C433))2,>E3574CF=>*)9)7*CC9<@*9,-(1(-*5*,)0(().).))
@M03506:14:000000000-AKVR1:1:1101:9888:1302 2:N:0:31
AGGACTACCCGGGTATCTAATCCCGTTTGCTCCCCTGGCCTTCGTGCCTCAGCGTCAGGAACTGTCCAGAGACCCGCCTTCGCCACTGGTCTTCCTTACGATATCTACGCATTTCACCGCTACACCGTAAATTCCAGTCTCCTCTCCAGTCCTCAAGCACGGCAGTATCGAATGCAGTTTCGAAGTTAAGCCTCGCAATTTCACACCCGACTTACCGCGCCGCCTACGCCCCCTTTACGCCCAATGAACCCGCACAACGTTCGCACGGTTCGTCTTCCCGCGGCTGCTGGCCCGCACTTCT
+
BCCCCGGGGGGGGGDGGGGFGGFGGGGGGGGGGGGGGFGGGGGGGGGGDGGGGGGGGGGGGGGGGGGGGGGGGGGGGGGGFGGGGGGGGGGGGGGGGGGGFGGGGDGGGGGGGGGGGDGGGGGGGGGGGD=F;FFGGGC;FGGGCFFGGGGGFDFD?FGGGEGEGGGED8E:EGGFFEEGG>?CEFGGGDFGGGG*4@EF@E@:,1=EC>CGD7CF<C>58<DEG*;55)85:>FG2:>CEG*7*+3*+2;5))1C*85C7)75*:E58><)05/;+47*96(,-,(/))44)9(17:)))
@M03506:14:000000000-AKVR1:1:1101:19156:1351 2:N:0:31
AGGACTACCCGGGTATCTAATCCTGTTTGCTCCCCTTGCTCTCGCGCCTCAGCGTCAGGTAAAAACTAGAAAGCCGCTTTCGCCACTGGTGTTCCTCCACGTATCTACGCATTTCACCGCTACTCGTGGAATTCCGCTTTCTCCGTCAGTCCTCTAGAAAGGGAGTTTCAAATGCAGCACCAAAGTTGAGCTTTGGTATTTCACATCTGACTTACCTTTCCGCCTACGCGCCCTTTACTCCCAATCATTCCGATTAATGCTTGTACCCTACGTATTACCGACGCTGCTGTCCCGACGTTAG
+
CCCCCGGGGGGGGGGGGGGGGGGGGGGGGGGGGDGGGGGGGGGGGGGGGGGGGGGGGGGGGGGGGGGGGGGGGGGGGGGGGGGGGGGGGFGGGGGGDGGGGGGCGGGGGGGG7FGGGGEGGGGGGGGG@C9F,CEGDGGFGGGGGGGGGGGGGGFGGGEAC?GF>+DEGGGD,EFC7FGGGG,>83DFFGG,6,@DFAEGGGGG,=FFFGGC<CE?CFFGF4CEGG4)*285DFF44C+<+=4***+;25CF>ED3FE7CFF=DC<+1<)93<=9E+66*--11209FB*2)*4().8-(-
@M03506:14:000000000-AKVR1:1:1101:13203:1361 2:N:0:31
AGGACTACACGGGTATCTAATCCCGTTTGCTCCCCTGGCCTTCGTGTCTCAGTGTCAGGAACTGTCCAGAGACCCGCCTTCGCCACTGGTCTTCCTCATGATCTCTACGCATTTCACTGCTACACCATGAATTCCAGTCTCCTCTCCAGTCCTCAAGCACCGCAGTATGGAATGCAGTTTCGGAGTTAAGCTCCGAAATTTCACACCCCACTTACGGCGCCACCTACGCACCCTTCACGCCCAATGAACCCGAACACCGCTTGGGACCCCCGTATTACCCCGGCCGCTGCCCCAGAGTTAG
+
CCCCCGGGG<FFEGGGFGGGGGGGGGGGGGGGGGGGGGGGGGGGGGGGFGGGGGGGDGGGGGGGGGGGGGGGGGGGGGGGGGGGCGGGGGGGGGGFGGGGGFGGGGGGGGGGGFGGGGGGFGGG@FFGFGGGFGGGGGGGGGGGCGGGGBCFGGGGFGGGF6CE=EGGGGGGGGGGG@FFGGGGGGGGGGC;>DEE+9EC9CFF7<CE5CDG<FGGCGFCDCDGGGFFG4)7CFF*77)/==***+>+2*;5)8CD*(1/)85>5*0755)8.7C8CA4+8>00(493()((046*)9<9)
@M03506:14:000000000-AKVR1:1:1101:12713:1372 2:N:0:31
AGGACTACCCGGGTATCTAATCCTGTTTGCTCCCCTAGCTTTCGCGCCTCAACGTCAGTTGTGGTCCAGTGCGCCGCTTTCGCCACAGGTGTTCCTCCCGATATCTACGCATTTCACCGCTACACCGGGAATTCCACGCACCTCTCCCACACTCAAGCACGGCAGTTTCGCCTGCAGGCTCCGCCTTAAGCCCGGCGACTTCAACTGTGACTTACCGCACCGCCCACTCGCCCGTTCCTCCCAATAATTTCGACCAACCCTTGCCCTCCCCGCCTCCCCTCTCCTCTCGCCCCCAACTTTC
+
-8A,A@C@-FE7+6@-C<CEFFC9,E@,,;C,;<@FFFD9,E,,6@+@FGF,C@:,@6,6:6,,69F@FF9CFE@FD>:CE:F:,CC?,94C??E<F8@FF+@:FF9ECFE7:FF<D<+++6@5,44+8++AFEF@CFCF@E,DFGCFGDGE,,5@DEG:+78*@@,3@>5FCEFB66:,>;=****49,2<C8:**7**8C@1++342:+12+00175>))17/*.)0*75*)09(0*<CC***++*2+<)7.95*(*2.)000A+)*)9)0)/**()*(.(,)())-),()((*)))))
@M03506:14:000000000-AKVR1:1:1101:8908:1389 2:N:0:31
AGGACTACCCGGGTATCTAATCCCGTTCGCTCCCCTAGCTTTCGCGTGTCAGCGTCAGGTGCAGTCCAGGTGGCCGCTTTCGCCACTGGTGTTCCTCCGGATATCTACGCATTTCACCACTACACCCGGAATTCCACCACCCTCTACTGCCCTCAAGTCCAGCAGTATCGGACAACCCCTCCCGGTTGAGCCGAGAGATTTCATGCCCGACTTGCCAAACGGCCCGAACGCGCTTTACGCCCAGTAAATCCGGCTAACGCTCGGTACCTACGTTTTACCTCGGCGCCTGGCACGTAGTTAG
+
CCCCCGGGGGGGGGGGGGGGGGGGDFGGDGGGGGGGGGGGGGGGGGGGGGGGGGGGGGGGGGGGGGGGGGGGGGGGGGGGGGGGGGGGGEGGGGGGGGGDDGGGGGGGGGGGEFGGGGGGGGGGGCFEGGCGGGGGFGCFCBDFGFGGFFGG8=8FEEGFG8DGGGGCCCE@EE5E7*@*@EGGGGC5,,;6>8::C=9FFCC,>BCC:CDD50<9CC)A*/:1)10)*)0*7.)*<D5??5*19+<F++2)7)11*,1:)07<92/7E*985*@CC80+)(41(((0,)14F<:*)7<A4
@M03506:14:000000000-AKVR1:1:1101:9532:1414 2:N:0:31
AGGACTACTCGGGTATCTAATCCTGTTTGCTCCCCTAGCTTTCGCGCCTCAGCGTCAGTAGTGGTCCAGCGCGCCGCTTTCGCCACAGGTGTTCCTCCCGATATCTGCGCATTTCACCGCTACACCGCTAGTTCCACTTGCCTCTACCGACCTCAATTCAACGAAGTATCCGACGCACGATCACATCTGACCCGTGACTTTTCACATCGCATTGACGTAACCGCCTATGTCCCCCTTACGCCCCGTGACTCCGGATACACCCCGCCCCTTACGCCCCACCCGCGCTGCTCGCCCTTCGTTA
+
B<@CCGGG9--CCFF--C,,EFFACFGFFGAFF,CF,,CF9DGG7+@F:7,6EFGGC:6<9F,FE9C9C,6@:C::F+=<CC:,,CEDCF,C,@FFAECE+@+7?E,FCF744,,C<<+84+@5AA>FG++,3CCFFG,,CE;>=3E,88B:C,4:,,@,,,+@E8*@3,;<5**>CE*=5,*?7,,=,,226?83**5+CF7+>72<:/9***+>**)2:;:*9*)*02*+90)),*)*1/99):*8*209..**1)0+))09>8E>*)*)07*/*,7C((((,((8)*(4)-(*0)(.(
@M03506:14:000000000-AKVR1:1:1101:14268:1426 2:N:0:31
AGGACTACCCGGGTATCTAATCCTGTTTGCTCCCCACGCTTTCGTGCATGAGCGTCAGTATTGGCCCAGGGGGCTGCCTTCGCCATCGGTATTCCTCCACATCTCTACGCATTTCACTGCTACACGTGGAATTCTACCCCCCTCTGCCATACTCGAGTCCGCCAGTCACAAATGCAGTTCCCAGGTTAAGCCCGGGGATTTCACATCTGTCTTAACGGACCGCCTGCGCACGCTTTACGCCCAGTAATTCCGATTAACGCTTGCACCCTGCGTATTACCGCGTCTGCTGGCACGTAGTTAG
+
CCCCCGGGGGGGGGGGGGGGGGGGGGGGGGGGGGGGGGGGGGGGGGGGGGGCGGGGGGGGGGGFGGGGGGGGGGGGGGGGGGGGGGGGGGGGGGGGGGGGGGGGGGGGGG7FGGGGGGGGGGGGGGGGGDGGGGGFGGGGGGGGGGGGFFGFGG6FEGGGEE8EGGGCGF9FFE,;:EFFGGGFGGCG@DCCFEEEC=EFAFFG@CEGGGG7FFGGGGFC>DGGGGF)*)7>CB:<)*7A5EGFG99@E+:?7>D3*)**8@)94<F>E)9>@CCGC2879;(403<B>)1(6((2.)6:)
@M03506:14:000000000-AKVR1:1:1101:18105:1427 2:N:0:31
AGGACTACTCGGGTTTCTAATCCTGTTTGCTCCCCTAGCTTTCGTGCCTCAGCGTCAGTTACAGTTTTGTCAGCTGCCTTCGCAATCGGTGTTCTATGACATATCTATGCATTTCACCGCTACATGTCATATTCCGCCAACATCATCTGTACTCAAGCCCTGCAGTATCAATGGCAGTTTCTCAGTTAAGCTGAGAGATTTCACCACTGACTTACAGGGCCGCCTACGCACCCTTTAAACCCAATGAATCCGGATAACGCTTGCATCCTTCGTCTTACCCCGTCTGATGGCACGCAGTTCG
+
CCCCCGGGGGGGGGGGGGGGGGGGGGGGGGGGGGGGGGGGGGFGGGEGDGGGGGGGGGGFCGGGGFFGFGGGGGGGGGGGGGGGGGGGGGGGGGGGGGFGGGGDGGGGGGFGGGGGGGGGGGGGGGGGGGGGGFGGGGGGGGGGGGGGGGGGGGGG?FFGGGGGEGGGGGGGGGGGDGGFGAAEEE:FEGGGFF?EGG8,@D:FGEGFFGGGGGGGGCB6CGD>DC9BGCAED4AG=CA7=EG4??98BCC4/8DD+):C;8AF=<C)+3CFA9F8;C4+,-,,34)8>61(/,()0754(
@M03506:14:000000000-AKVR1:1:1101:9982:1470 2:N:0:31
AGGACTACCCGGGTATCTAATCCTGTTTGCTCCCCCAGCTTTCGCGCCTCAGCGTCAGATGTGGTCCAGTGCGCCGCTTTCGCCACAGGTGTTCCTCCCGATATCTACGCATTTCACCGCTACACCGGGAATTCCACGCACCTCTCCCACCCTCAAGCACGGCAGTTTCGCCTGCAGGCTCCAGGTTGCTCCTAGAGGTTTCACAGGTGACTTACCGCACCGCCTACGCGCCCTTTACGCCCACTAATTCCCAACAACGCTCGCACCCCCCCTATTACCCCGGATGTACGCACAGAGTTCG
+
CCCCCFGGGGGGGGGGGGGGGGGGGGGGGGGGGGGGGGGGCGGEGGGGEEGGGGGGGGGGGGGGGGGGGGGGGDGGGDGFGGGGGGGGFGFGGGGGGGGGGGGGGGGGGGFECFGGGGFDCGGGGFDG+F7FFGGDFFGCEC=DEFGGGGGDC;FG,EFGGGCE>,>,@8CFEGFF<>>,4*0?@F9E8,?ECCC?C65;EC?FF9FE0:C7C799*))2:CCG<3?):C>*9<:C<CBCE=D*9FFFG:9*7)/1>0/:)).95EE5*))))*3++)*+,,(((-.*)0,,81(9)1))(
@M03506:14:000000000-AKVR1:1:1101:14120:1493 2:N:0:31
AGGACTACCCGGGTTTCTAATCCTGTTTGCTCCCCACGCTGTCGCGCCTCAGTGTCAGAAACTGCCCAGCAGACCGCCTTCGCCACCGGTCTTCCTCCGGATCTCTACGCATTCCACCGCTACACCCGGAATTCCGTCTGCCTCTACAGTCCTCGAGTTTGACAGTCGGCGCGGCCGATCCGGGGTTGAGCCCCGGACTTTCACCACACCCTTATCAAACCACCTCCGCGCCCTTTACGCCCAGTGCTTCCGGACAACGCCCGCACCCCCCGTTTTACCCCGGCCGCGGGCACCGGGTTAG
+
CCCCCGGGGGGGGFGGGGGGGGGGGGGGGG9EGGGGGGGGGGGGGGGGGGGGGGGGGFGGGGGGGGGGGGFGFGGGGGGEGGGGGGGEE+CCFGGGGGGDEFGAFGGGGGGGGDFGGGGGGGGGG@FFG+C7FE;FADFFFGCD8=E9@EGGF98BEFEGG7>CF9>35>5<;C**/4:CGFCEEE=C+?EFC=*C878CFCDGG6*:5C)96*+3*09E5<774*757<>=DEFGAC;5*:976<+*<:C)7<DG4(/1))0>)/*.*77@0*3ACA=0,(,4(-0)(.,()(())),((
@M03506:14:000000000-AKVR1:1:1101:14719:1499 2:N:0:31
AGGACTACCAGGGTATCTAATCCCGTTTGCTCCCCACGCTTTCGCGCCTCAGCGTCAGGAATTGCCCAGAGACCCGCCTTCGCCACCGGTGTTCCTCCCGATCTCTACACATTTCACCGCTACACCGGGAATTCCAGTCTCCTCTGCAATCCTCAAGAACGGCAGTATCGATCGACGATCCTCAGTTGAGCCGAGGGATTTCCCGACCGACTTGCCATCCCGCCTACCCGCCCTTTACGCCCAGCAATTCCGAGCAACGCTTGCCCCCTCTGTCTTACCCCGGCTGCCTGCACCGCTTTTG
+
CCCCCGGGG<FGFGGGGGGGGGGGGGGGGGGGGGGGGGGGGGGGGFGGGGGGGGGGGEGGGGG<EGGGGGGGGGGGGGGGGGGGGGGGGGGGGGFGGGGGCEDEGGGGFGFGGGGAFGFGGDGFGFFGDE@FGGGGGGGFGGGGGGGDD;@FGGGGFF8DCEGDEG9DCGG7EGGGC**=EGGFGGGCFC87B5::=*37CC+>8EGGCCDDEDCEFF@5CG3CG35)2/5C35)>):5EGE57**2=?C<))7<)2(7*)0)/23A)/.0)100<+6?+(3(1((-))*.().())),))
@M03506:14:000000000-AKVR1:1:1101:21680:1515 2:N:0:31
AGGACTACTCGGGTATCTAATCCTGTTTGATCCCCACGCTTTCGCGCCTCAGCGTCAGTACTCGTCCAGAGGGCCGACTTCGCCACCGGTGTTCCTCCTGATATCTACGCATTCAACCGCTACACCGAGAATTCCAGTTGCACCTTCTTCACTTTAGCCCTTCAATAACCATTAACCTTTCCGGGTTAATCCCTGACATTCTACAACTGTCTTTCAGTGGCCCCCCGTGCGTCATTTACTGCCGTCTCATCCTAATATACTTTGTTCACTTTCCATTACTCTGTCTGCTGACATGTATACA
+
CCCCC,C-6CFFGG7C<FEC9ECFFG<FCF,EC,F@EE+C7FCE,@+@:,6,,8F:@,CC<FFEC,8,CF,,,6,6++8:<?7@:BE@+++8B,,,,4BEFG,C55,:++B4F,,::E::F:4=,,@F7>6:C<FCFCE=,,,,,663,8=,,2,,7=,@E,3,,3@,,5@,3,5>,7@,,3*:*@@;,6,26,,1,22=,+,2,,=,,4+=C+,,+2+486*=/)))/:)2)2;7?@=9++*)1**)+2+0**2**)*30*8***+0<**/*2<+0)/+)).)--)1.))(*6)*/0)))
@M03506:14:000000000-AKVR1:1:1101:14151:1543 2:N:0:31
AGGACTACTCGGGTTTCTAATCCCGTTTGCTCCCCTGGCCTTCGTGCCTCAGTGTCAGGAACTGTCCAGAGACCCGCCTTCGCCACTGGTCTTCCTCATGATCTCTACGCATTTCACTGCTACACCATGAATTCCAGTCTCCTCTCCAGTCCTCAAGCACGCCAGTATCAAATGCAGTTTCTGAGTTAAGTTCCGCAATTTCACACCTGACTTATCTCGCCACCTACGCACCCTTTACGCCCAATGCATCCGAAAAACGCTTGATACTTCTGTATTTCCCTCGCTGCTGGCACAGAGTTAT
+
CCCCCGGGEFD7FCBFGGGFGGGGGFFC7ECEDDFGDF,FFGGGGGGGGGGGG<FG9F8@6EEGFCA<CEEGGFGEGGECGGFDBF<EFBE<CE,B<<EFA9<?<AFGGEEGEDFGGGGGG<,?BFF9EEDGGGCCF9AE,CFGDFFFFFCFGGGGGGDF6CD=CDFFF,EB=9>ECEFDD,EDFGF8,,,8@FE++@=E,+,,5,+,,++272,7+??7DDGGG7A@5*/*;*;CCD4**:CC68,=,?C65)))/()/8).C+3AC+:;@@+C1+)10.((-,(3).)4(*((*)0-).
@M03506:14:000000000-AKVR1:1:1101:21212:1547 2:N:0:31
AGGACTACCCGGGTTTCTAATCCTGTTTGCTCCCCACGCTTTCGCGCCTTAGCGTCAGTACCGTCCCAGCGAGCTGCCTTCGCTATTGGTGTTCCTCCTGATATCTGCGCATTCCACCGCTACACCAGGAATTCCACCCGCCTCTTCCGGACTCTAGCCCGACAGTATCCACCGGCATTCAATGGTTGAGCCTTTGACTTTTACAGCGGCCTGACCGGGCCGCCTACGCTCGCTTTACGCTCATTGATGCCGGACAACGCTTGCCCCCTACGTCTTACCCCGGCGTCCGCCACGTAGTTAG
+
CC<CCEFFG@@FGG@;@FCFGFFFDEFGFGDFF,FD:@::89EF>C:FB@,6FFGCGEEFDC@FEEBEFFE:B:F?E,,6CCGGD7FFFG@FGGF<BFDGCFEGE@??EGGGC<FGGG@++@FGE<BFDGCFGF,5A,CC=CCE8E9DGC>8EDFFECG6>6EECDC9D:FG,83:*1<,?2,?FF;C,?BC??FCCFGGG+BF7,,2>35C*059<).=<3C5D<F35<75)))*)2);*29**<<=+<C)5)19*8)205)9*<5.*0*)0**;@<)0,113,(-)()(,.-,*0))).
@M03506:14:000000000-AKVR1:1:1101:15854:1554 2:N:0:31
AGGACTACACGGGTTTCTAATCCTGTTTGCTCCCCACGCTTTCGCACCTCAGCGTCAATATGTGTCCAGTAAGTCGCCTTCGCCACTGGTGTTCTTCCGAATATCTACGAATTTCACCTCTACACTCGGAATTCCACTTACCTCTCCACAATTCTGGCGATGCAGTCTTAAAGGCAATTCCGGAGTTGAGCCCCGGGCTTTCACCTCTAACTTACAAAGCCGCCTACGTGCGCTTTACTCCCAGTAATTCCGAGCAACGCTCGCCCTCCACGTTTTACCGCGGCTCTTGGCACGTAGTTAG
+
@8ACCGGGGFGFEGGGGGF<FGFGGGGGGGFGGFGGGGGGGGGEGGGGGGGGGGGGG7FFFFFFFFGGFGGEDCFGCGGFGGGGGGGFGGGGGGGGGGGGGGGGGGGGFGFGFGGGFGGGGFGGGGGGEGDCFG;9EEEEFGGGGGGGGG@FGGGGGCCED8CD,6D;EFFDFAD>=8EF>DE+33@9D>FGGGDEGGG7>5,5DGGGCCCFGCE9C*)6;C:*/12)28)1>))717+AEF*02+5++9CA::C3*()/5)0>DG*)*)9)00;*+5?C9(3>F(,*.*53=62*).-6)
@M03506:14:000000000-AKVR1:1:1101:13096:1556 2:N:0:31
AGGACTACCCGGGTTTCTAATCCTGTTCGCTCCCCACGCTTTCGCTCCTCAGCGTCAGTATCGGCCCAGAGACCCGCCTTCGCCACCGGTGTTCCTCCTGATATCTGCGCATTTCACCGCTACACCAGGAATTCCAGTCTCCCCTACCGAACTCTAGCCTGCCCGTATCGACCGCAAGCCTGGAGTTGAGCCCCAGGTTTTCACGGACGACGCGACAAGCCGCCTCCGAGCCCTTTACGCCCAACAAAGCGGGACAACGCCCCGCCCCTTCCGTTTACCCCTGCGCCTGGCCGCGCGCTAG
+
CCCCCGGGGGGGGGGGGGGGGGGGGGGGGGGGGGGGGGGGGGGGGFGGGGGGGGGGGGGGGGGGGGGGGGGGGGGGGGGGGGGGGGGGGEGGGGGGGGGGGGGGGF9FGGGGGGGGGGGGGGGGGGCGGGGGGGGGGGGFGGFGGGGGGEGGFGGGGGGGECCDEE58@CCGDGGGGGGGFFCC:E6CGGCGGGCGF7E78:CCFD5CEC:<=5**93)*9C3=C*5)*975>)70)*):CC*9*28)20*)0))**(/:.)0))*10/)*)023086F+((((-(,0(.1,)(-1))-(-
@M03506:14:000000000-AKVR1:1:1101:9531:1573 2:N:0:31
AGGACTACCCGGGTTTCTAATCCTGTTTGCTCCCCTAGCTTTCGCGCCTTAGCGTCAAGAACAGGCCAGGTAGTCGCCTTCGCCACTGGTGTTCCTCCCGATATCTACGCATTTCACCACTACACCGGGAATTCCACTACCCTCTCCTGCCTTCGAGTCGAGCAGTATCGCGTGACCCTCCCCAGTTGAGCCGGGGGCTTTCACACGCGACGTGCACGACCGCCTGCGCGCCCTTTACGCCCAGTACATCCGGACAACTCCCGCCACCTACGCATTTCCCCCGGCGCTGGCACGTAGTTAG
+
CCCCCGGG-FGGGGGGGGGGGGGGGGGGGGGGGGGGGGGGGGGGGGGGGGGGGGGGGGGGGGGFGGGGGGGGGGGGGGGGGGGGGGGGGGGGGGGGGGGGGGGGGGGGGGGGGGGGGGGGGGGGGFGEGGGGGGGGEF8FGFFGCFGGGGGGGGGF8EE+@CCE6;E;FEGCECEC78,3BEC6>FC,,>2DCECGDE8=F;CG+=EG5)9):<E:C<)/5)7:7FF3*)57D:)9):7EG5DC9?+9<+2..)95D:*+/03C9*;7*)2<)**2+-12(((((((.-.,(=:2>F.6))
@M03506:14:000000000-AKVR1:1:1101:21019:1591 2:N:0:31
AGGACTACCCGGGTTTCTAATCCCGTTCGCTCCCCTGGCCTTCGCGCATCAGCGTCAGTATCGGCCCAGTAGCCCGCCTTCGCCTCAGGTGTTCCTCCCGATATCTACGCATTTCACCGCTACACCGGGAATTCCAGCTACCTCTTCCGTACTCTAGCCTGCCAGTATCGGCTGACCCTCCGGGGTTGAGCCCCGGGCTTTCACAGCCGACCTAACAGGCCGCCTACGCGCCCTTTACGCCCATTAATTCCGACCAACGCTTGCCACCCACCTATTACCGGCGCTGCTGGCACGCTGTTCG
+
CCCCCGGGGGGGGGEFFDFGGGGCGGGGGGGGGGGGGGGGGGGFGGGGGGGFGGGGGGGGEFGGGCFGGGGGGFFEGGGCC@GGDGGCGEFEGGGGGGGEGGGGGGGGGGGECADEFGGGECGFGGGGG7>F8,FFFFGGGGGGG9A;BF7CFGGGFAFGGGGCFGGFFGDEE5>F7:1::EE8:*4=>B@FFEG8CEG=>FEGF+AEE)5)/*<*7D)7C7<E5CF>EGB:C5?4)07*8CC**A@?+2AFB)37C45*0))1CF9)*.7)02+2+-**((((((4<><17/8(*0))-,
@M03506:14:000000000-AKVR1:1:1101:20320:1596 2:N:0:31
AGGACTACCCGGGTTTCTAATCCCGTTCGCTCCCCTGGCTTTCGCGGCTCAGCGTCAGGTGCAGCCCAGCAGGCCGCCTTCGCCTCTGGTGTTCCTCCGGATCTCTACGCATTTCACCACTCCACCCGGAATTCCGCCTGCCTCTACTGCCCTCCAGCTCTCCAGTTTCCAATGGCCCCTCCCGGTTAAGCCGGCCGCTTTCTCATCAGACTTACAGAGCCGCCCGCCCGCGCTTTACGCCCCGTAACCCCGGAGAACCCTTGCGTCCTACGATTCACCCCGGCTGCTGGCCCGTGGTCAG
+
CCCCCGGEEFGGCFBFGGGGGGGDBFGGGGGGGGDFGGGGGGGEGGDFECFGG>F:FGGFCEFDEEFGCFGGG7FGCGFG@7FG:F=FFGGGGGGFFFCDCCFFGGGGGG@FCGEGGFFG8BF<EGG:BEEGDFGDGGGGGGDFFDFCGAFG?7CD8F,<;9E98,@3DFG,=8FE@*;**;7>*>5*52<ECE*:=C?5CG71+<0+0***4++5*+)78)1>3)7<E))*)7)*)2);C5)/97:3+8C>3>75*)**).)2)2/)//>;)**++)9*,((4((()))-(79(*)0)),
@M03506:14:000000000-AKVR1:1:1101:19081:1610 2:N:0:31
AGGACTACCCGGGTTTCTAATCCCGTTTGCTCCCCTAGCTTTCGCTCATCAGCGTCAATATCGGTCCAGGATGCCGCCTTCGCCACCGGTATTCCTCCAGATATCTACGCATTTCACCGCTACACCTGGACTTCCGCATCCCTCTCCCAATCCCAAGCCATCCAGTATCAGACGCAGTTCCCCAGTTAAGCTGAGGGATTTCACTTCTGCCTTAGTTGGCCACCTACGAGCCCTTTACCCCCCGTAATTCCTAACACCGCTTGCCACCCCCCTATTCCCCCGGCCGCGGGCACGGTGTCAG
+
<CC<BFFGGGGC@FC7FGG9FGGDGGGGGGGGCCFECEGGGGGGG7FCFFCGGGFGGGFGGGGGGGGFFFGGGGGGGGD7FFGGGCGG>BF@FFGGGGCE?FEDGFEFDECGFGFCFFD7FEEDGGGG8E,CEA:+@=:FFDFG?BFC8FDC,=DD8D8=@A@=E@ECF;;FGGE+@>,AEFC8@3,23EFA33,:**4=99,>,542=+7*4;C<:+2<**1/2*;6**)*2;5*4:*3**17*225+<C47=*6*-):5))*9+30;5)0)*3++6**(((-(-1)(0((0,-*)82).
@M03506:14:000000000-AKVR1:1:1101:18443:1614 2:N:0:31
AGGACTACCCGGGTTTCTAATCCTGTTTGCTCCCCACGCTTTCGTGCATGAGCGTCGGTATTGGCCCAGGGGGCTGCCTTCGCCATCGGTATTCCTCCACATCTCTACGCATTTCACTGCTACACGTGGAATTCTACCCCCCTCTGCCATACTCGAGTCCGCCAGTCACAAATGCAGTTCCCAGGTTAAGCCCGGGGATTTCACATCTGTCTTAACGTACCGCCTGCGCACGCTTTACGCCCAGTAATTCCGATTAACGCTTGCACCCTACGTATTACCGCGGCGGCTGGCCGGTAGGTAG
+
CCCCCGGGGGGGGGGGGGGDGGGGGGGGGGGGGGGGGGGGGGGGGGGGGGGGFGFGGGGGGGGGGGGGGGGGGGGGGGGGGGGGDGGEGGFFFGGGAFGGGCECFGGGGGGGDAFGGGGGGGGGGGGGDEGGGDFGGGGCFGEEFGGGFGGCEE>FEGGGGGGDCE,;A9F3;DFC@FFCE6CC5DGGFGGGGGG==788?F7C79C+=DFF++5;7*;C77C5**)5C))29>)95755CEC7D797:C9<37***)**07)9700.*)*)0*03+./*--43(((03)((.-29>):<>
@M03506:14:000000000-AKVR1:1:1101:10754:1615 2:N:0:31
AGGACTACCCGGGTTTCTAATCCTGATTGCTCCCCTAGCTTTCGCGCCTCAGCGTCAGTTGTGGTCCAGTGCGCCGCTTTCGCCACAGGTGTTCCTCCCGATATCTACGCATTTCACCGCTACACCGGGAATTCCACCCCCCTCTTTGGTACTCTAGCTTGTCAGTTTCATGCGTCGTTCCCCGGTTGAGCCGAGGGATTTCACACATGACTTAACAGACCGCCTCCACGCCCTTTACGCCCAATGCTTCCGAAGAACGCTTGCACCCTCTGCATTACCCCCGACTCTGGCCCCTAGTTAG
+
CCCCCG<FGFEEGEEGGGGFGGGGGGG9FGGGGGGGGGGGFFGFGDGGGGGGGGGCFEAGGG>CFGCCFGEF7FF@GGG7FGGGGGGGGGGFECGFGGEEEGGGGGFFFG7FFA<,EFGGGGGDCF=FE=CFGGCGGGE@FG7B,@@FCG;AAFGGFGGG:C>A7ECFG,5,@*@BCCEFF6C8CC:E6,C@C8EEGGF6<C;E7FE+9>>7@1;CF7;CF797DD)8C<5CCB)*.:5AECD*72+99:+.)))*281:5)092<C./0*9*2<+36*+,(((,(,*)))()-(1)*...
@M03506:14:000000000-AKVR1:1:1101:9708:1618 2:N:0:31
AGGACTACTCGGGTTTCTAATCCCGTTCGCTCCCCTAGCTTTCGCGCATCAGCGTCAGTGTCGGCCCAGCAACCCGCCTTCGCCGCAGGTGTTCCTCTTGATACCTACGCATTTCACCGCTACACCAAGCATTTCAGTTGCCCCCTCCGCACTCTAGTCGCGCAGTCACAGTTGACCTTTCCCAGTTAAGCCCGGGAATTTCACAACCTACTTGCACCTACTCCCTGCCCGCCCTCTACGCCCACTAAATCCGAACCACCCTTTGTCCCCCCCCGATTCCCAGCGCCGTGGCCCGGGGTCT
+
CCCCCG8F@<@FGEGGGDDFGFGG7CFFGGGGGGGGC@ECFGFCE@CCC7FFGGFE:BCC6C:CCFGGFFFGEGGGDG:FCCDFC@::F=F?FAF?E<F9AF<?F<5E=C7?@?,CFE7:6>C9BF<F,+ABA,C9AED,C988?8E+3@+3@@E,,5>@+15**@,,5,27>2>D?;?F,2,,,?CFFCCFE*B**/=CGD9+39**2**9AD7+22)0***3**))21.5C80*4*0*1:D**2+/<+<?).17)(*20.0**++9C>C>7)**1(1A2)),(,(0,0(,8(())),(.
@M03506:14:000000000-AKVR1:1:1101:17073:1635 2:N:0:31
AGGACTACCCGGGTTTCTAATCCCGTTTGCTACCCTAGCTTTCGCGCCTCAGCGTCAAGAACAGGCCAGGAAGTCGCCTTCGCCACTGGTGTTCCTCCCGATATCTACGCATTTCACCACTACACCGGGAATTCCACTTCCCTCTCCTGCCTTCGAGTCGCACAGTACCGCGTGACCCTCCCCAGTTGAGCCGGGGGCTTTCACACGCGACTAATCCGACCGCCTGCGCGCCCTTTACGCCCAGTAAACCCGGCCAACGCTCCCCACCTACGGCTCTCCGCGGCTGCTGGCACGTACTGTC
+
CCCCCGGGGGGGGFGGGGGGGGGGGGGCGGGGGGGGGGGGGGG@EEEGGGGGGGGGGGGGGGGD87FGGGGGGGGGGGGGGGGGGGGGGAFGGGGGGGGCGDEDGGGGGGGGGGGGGGEGGCGGF=7=C7CDEGG9FFGGGG9EFFDEBFGGD=8DEFFE++@EFFG,@3+::E5EGGFE8EGC8>;9C,2D>E*?CEGF6>+>FF5/2))1:6@F7/0:99C7*178E97:>5?*.:);::77C9+8+;:.7)9/>:*5>))11*:38)9)))28+)0*4(-4(-8F)),(*((*)0.))
@M03506:14:000000000-AKVR1:1:1101:9386:1637 2:N:0:31
AGGACTACCCGGGCTTCTAATCCTGTTTGCTCCCCTAGCTTTTGTTCCTCAGCGTCAGTTGCGGTCCAGCGAGCCGCCTTCGCCACGGGTGTTCCTGCAGATATCTACGCATTTCACCGCTACACCGGGAATTCCAGCTACCTCTTCCGTACTCTAGCTCGCCAGTATCGGTCGACTCTCCGGGGTTGAGCCCCGGGCTTTCACAACCGACTTAGCAAGCCGCCTACGCGCCCTTTACGCCCAATAATTCCGCACAACGCTTCCCACCTACGTATTCCCGCGGCGGCTGGCCCGTAGTTAG
+
CCCCCGGG9FGGGGGGGGGGGGGGGGGGGGGGGGGGGCFGGGGGGGGGGGGGGGGGGGGGGGGGGGGGGGGGCFGGGGGFGGGGGGGGGGGGGGGGGGGGGGGGGGGGGGGDGGGGGGGGGGGGGGGGGGGGGGGFFFGDGF9EGGGGGGGGGGGGAFFFEEEDGG9DFEEFEGGGGGCFGGGGGEDGGCFFFGGGEGDFC>7CF?CEC)9DG7FCFD55CDGEGC?BGD>EDEFG<>EGE**19C+7+C9@)0>DGF5*.<)90::>6)9>.6CE+-9*,,4(((351>:(81-)754).
@M03506:14:000000000-AKVR1:1:1101:15157:1641 2:N:0:31
AGGACTACCCGGGTTTCTAATCCGGTTCGCTCCCCTAGCTTTCGCGCCTCAGCGTCAGGAGTGGCCCAGCCATCCGCCTTCGCCACCGGCATTCCTAGCGATATCTGCGCATTTCACCGCTACACCGCTAGTTCTAATGGCCTCTACCATCCTCAAGCCAACGCAGTATCCGACGCAGTTCCACAGTTAAGCCATGGGATTTCACGCCGGCCTTACGTCGCCGCCTGCCCGCCCTTTACGCCCAGTGAATCCGGACACCTCTTGTCCCCCCCGTTTTCCCTGCGCTGCCGGCCACGGCTTT
+
CCCCCGGGGGGGGFGGGGGGGGGGGEFGGGGGGGGGGGGGGGGGGDGGGGGGGGFEGEGGGGGGGGGGGGGGGGGGGGGGGGGEGGGGGGGECGGG<FDGC8FEGGGGGGGGGGGFGGGGGGGG,FCECCGEFFACFCFGGGFFFGG9>,@FGGGEGGGGGGDEEEE9CC9@EEEE*>EECC@C85E?7CCC,0>?FCF??CC+>=CE*C)1/2+<5>)*91/*9/<@*9):DF3*4**/;*7/12+=0+39@:3)9(7*.7/203A?FBDD./*02)*0))(,(,-0(0((0((1))((.
@M03506:14:000000000-AKVR1:1:1101:9491:1658 2:N:0:31
AGGACTACCCGGGTTTCTAATCCCGTTCGCTCCCCTAGCTTTCGCAGTTCAGCGTCAGTGGCAGCCCAGCAACCCGCCTTCGCCGCAGGTGTTCCTCTCGATATCTACGCATTTCACCGCTACACCGAGAATTCCAGTTGCCCCTCCTGCACTCTAGCCCTGCAGTATCGCTTGACCTTTCCGGGTTAAGCCCGGAGACTTCACAACCGACTTGCAGTGGCCCCCTACCCGCCCTTTCCCCCCAGTACACCCGAACAACGCTTGCTCCCCCCGCTTTCCCCCGGCTGCTTGCCCGTGTTTC
+
CCCCCGFGGGGGGGGGGGGGGGGGGGGGGGGGGGGGDEGGGGGGGGGGGGFDGEGGDGGGGGECFGGGGGGACGGGGGGGGFFGGG>FGGGGGGG<F?EG?EGCFGGGCC=FFGGFGGGGGGGGGGCEF+3FFGGA??CBGADE=BEGCGGF9DDE9DGF:,DDFGFGG6+@D*3@<;@CDEE*1C;F>,>,DEEEC5*=>C,>F,5C:5DGG*++*+0*:5*291).:<5E7;5C.:/+;*9)*2<*+2*78)))14C:7))*1+3);@)8))1/*)0A(4((22152*.,<0())),()
@M03506:14:000000000-AKVR1:1:1101:23150:1673 2:N:0:31
AGGACTACACGGGTTTCTAATCCTGTTTGCTCCCCTAGCTTTCGCGCCTCAGCGTCAGTTATGGTCCAGTGCGCCGCTTTCGCCACAGGTGTTCCTCCCGATATCTACGCATTTCACCGCTACACCGGGAATTCCACGCACCTCTCCCATACTCCCGCACCACAGTTTCTCCGGCAGGCTCTGAGTTCAGCCCAGAGATTTCACAGGTGACTGTTGGCGCCGCCTACGCGCCCTTCACGCCCAACATTCCCGACCAACACTTGCACCCTCTCTATGACTGCCGCTGCTGGCACACTCTTAG
+
CCCCCGGGFEGFCFGGGGGFGGGGDGGG?FGGGGGGGGGFGGGFGGGG@FCEGGFGGGGGGGGFGGGG?FFGGGGGGGGGGGGG7FGGFFAEGGGGEGC>@FGFCFGGGGDE+CD@FFCF7+@ECEFGE+CD:E,,7+>CFGGG8,@8DFGG9FGG6@BEECBFFAFCG7;:**1>CCE:DE7?,BC,,2;BCEC8:E7@EGG++3*277<C+0>+56=C):3*15))*9):C>F*,9)2:ED3*:*99+<)))/9*,*29**:7E;5*84)102++.*3(((331(/,/(,9((*)1)6.
@M03506:14:000000000-AKVR1:1:1101:13008:1689 2:N:0:31
AGGACTACTCGGGTTTCTAATCCTGTTTGCTCCCCACGCTGTCGCGCCTCAGTGTCAGAAACTGCCCAGCAGACCGCCTTCGCCACCGGTCTTCCTCCGGATCTCTACGCATTCCACCGCTACACCCGGAATTCCGTCTGCCTCTACAGCCCTCGGGTTTGACAGTCGGCACGGCAGATCCGGGGTTGAGCCCCGGACTTTCACTCCACCCCTACCAAACCACCCACGCGCCATTTACGCCCAGTGACTCCGGCCAACGCGCTCCCCCCCCGTACTACCGCAGCTGCTGGCACGGAGTTAG
+
CCCCCCFGGFGDFCFCFGFFGGGGGGGCFGGFFGGGGGGGGGGGGFGGGGGFFGGGGGGFGGGGGFGGGGGGFGFGGGGGGGGGGGGGGCGGGGGCFGGGGEFEDGFGF7FG7AFGFGGGGDGGGG7F@::F:<ADGGGGGGCFGDCFFGGDGGGGGFEE6AEAEGGGECGGCEGCC1=FFFE:E8*:8BEFCCEEEC5+<FGG++2AC2/):D*0695EGD3**95.:)75).9C9755EG39>+3/<+<;))))*-**.))*)1*5?)9.))**2.?*-((-(,(0,0(.*(()0)..)
@M03506:14:000000000-AKVR1:1:1101:20207:1704 2:N:0:31
AGGACTACCCGGGTTTCTAATCCGGTTTGCTCCCCTGGCTTTCGGGTCTCAGCGTCAGGATCGGCCCAGTCGGCCGCCTTCGCCACTGGTGTTCCTCCAGATATCTGCCCATTTCACCGGTACACCTGGAATTCCACCGACCTCTACCGTCCTCAAGTTCCCCAGTATCTGATGCAGTTCCACGGTTGTGCCGTAGGTTTTCCAATCCGACTTAAGGAACCGCCTACACCCGCTTTACGCCCAGTGAATCCGCGCACACCCTCCCCCCTCTCTCTCACCCTGCTGCCGCACTCTGCGTTAT
+
CCCCCFGG<CFE7@BFFFFEFCFG7CFGCFGFGFC6C<DGFGGGD7;CCGFFGDGC,,CECFCDGGGDFFGEGGGEGGFGGDCGFGGG@FGF+CFGGAEFGGFC,C9EFC,EE<?@FGGGG>FFGGAFC,<ACFGGGGGEEG73@DAGEFG>CG,>9D,@;,8@6@BAC7,,5;B,<3<;E7543D:1*6>;>?E==154*=,,1488*993*2+529)28)>2*:56CC5=5))/6>3CG***200*+30))875)(*/)).7**27*)*)**0+2.)*(((())()()-()))*)0(-(
@M03506:14:000000000-AKVR1:1:1101:11815:1709 2:N:0:31
AGGACTACCCGGGTTTCTAATCCTGTTCGCTCCCCTAGCTTTCGCGCCTGAGCGTCAGGACAGGTCCAGAGAGCCGCCTTCGCCACCGGTGTTCTTCCCGATATCTGCGCATTTCACCGCTACACCGGGAATTCCGCTCTCCCCTACCTGCCTCCAGTCCTCAAGCACGGCAGTATCGAATGCAGTTTCGGGGTTAAGCCCCAAGATTTCACATCCGACTTACCGCGCCGCCTACGCACCCTTTACGCCCCATCACTCCCAACAACGCCTCACACCTCTGTTATTCCCCGCCCTCCTGCCC
+
CCC@CFGGGEGGGBFGFGFGGGGGGGGGGGEGDG;FCFGGGGGCG:FGGF?FGGGEGGEGGFGFFFFFFGGGGGGGGGCFGGGGGFFCE444CFGAGGEGGEG@9F9?CFEEFA?AFGGGGEE9FGEG:CE8:FGGGDG7F8@EGGGCG9CD6@CG?@EFGCE@DFCGE*:B8F9DF5?8C,=?A<,=9:*4*:3*>97+/2:*8*+=9C7C71CEGG579CGGGD5>=)7555?79*):C*96*</55**7?)**2.9/78>**//55>/))*3**.6+-)).).4*(0((0((*)/5,4
@M03506:14:000000000-AKVR1:1:1101:18579:1746 2:N:0:31
AGGACTACCCGGGTTTCTAATCCTGTTTGCTCCCCTAGCTTTCGCGCCTCAGCGTCAGTTGTGGTCCAGTGCGCCGCTTTCGCCACAGGTGTTCCTCCCGATATCTACGCATTTCACCGCTACACCGGGAATTCCACGCACCTCTCCCACACTCAAGCACGGCAGTTTCGCCTGCAGGCTCCGAGTTAAGCCCGGAGATTTCACAGGTTACTTACCGCACCGCCTACGCGCCCTTTACGCCCATTAATCCCGAACAAACCTTGCTCCCCCCGTATTACCTAGGTCGCGTGCACGGAGTTAT
+
CCCCCGGGGGGGGEGGGGGGGGFGFFFG8EEFGGGGGFGGGGGGG7FG7CFGGDGGGGGGGGGGGGGGGGGGGGGDGECCFGGGGGGFGFGGGGGFGGGGGGCFF9?FGGDFEGGGGGGGGGGGGGGEGGEFFG99F7E::B,@EF8DFGGG,9DGG6,@8EGD5DD9;CEG;*>F76@6DEE5?;?FF99CG=>*3C6=<7@FF973++2+<CFFDD>5/7)>9*7571):))02:D:GCC***+<8++<BD:)55(*:.7*2:CF:E3/8.1*+3)/+.)().(-0,7?,*,(1.04)-
@M03506:14:000000000-AKVR1:1:1101:21419:1756 2:N:0:31
AGGACTACCGGGGTTTCTAATCCTGTTCGCTCCACACGCTTTCGCTCCTCAGCGTCAGTATCGGCCCAGAGACCCGCCTTCGCCACCGGTGCTCCTCCTGATATCTGCGCATTTCACCTCTACACTCGGAATTCCACTCACCTCTCCCGGATTCACGCGATGCAGTCTTAAAGGCAGTTCCGGGGTTGAGCCCCGGGCTTTCACCTCTAACTTACAAAGCCGCCTACGCGCGCTTTACGCCCAGTAATTCCGAACCACGCTAGCCCCCCCCGCTTTACCGCTGCTGCTGGCCCGGAGTTCC
+
CCCCCGGGGGGGGGGGGGGFFGGGFGGGCGGGGGGGGEGGGGGGGCGEFFGGGGGGGGGGGGGGGGGGGFGGGGG+FBFGF7CFGGCFEG++:EFFGGGCGGGGGGFG@F:FFFCCFGGGFCGGFFG7F7:AFCF9<<D:FD,D=DFDE7+@>EG,3:3+4;EFCGGDC,5,@,D8=DCCC;CE5E:EC,?CG8*3:E=F8>++50:9+1;FF*+0+*2=C))//*00593/).57):)/:=**9:3*+<<6)01)*-/:>))2*2C>*51)))2*3)/*4((-:))),)((82,)))4)-
@M03506:14:000000000-AKVR1:1:1101:13234:1774 2:N:0:31
AGGACTACACGGGTTTCTAATCCCGTTTGCTCCCCTGGCTTTCGCTCCTCAGCGTCAGTGTTGGTCCAGGATGTCGCCTTCGCCACCGGTGTTCCTCCAGATATCTACGCATTTCACCGCTACACCTGGAATTCCGCATCCCTCTCCCAAACTCAAGCCATCCAGTATCAGACGCAGTTCCCCGGTTAAGCCGAGGGATTCAACGTCTGACTTAGTTGGCCGCCTACGAGCCCTTTACGCCCAGTAATTCCGTACAACGCCTGCCCCCCCCGGTTCTCCGCGGCTGCTGGCTCGGCGCTAT
+
CCCCCGGGGGGGGFGGGGGGGGGGGGGDCFFGEGGGGGGGGGGGGGGGGGFGGGGGGGGGGGGGGGGGGGGGGGFGGGEGGGGEGGGGGGGGGGGGGGGGGGGGGGFFGGGGGGGGDGGGGEGGGGGGGGGGGFGCGGGGGGGGGGGGGGGGGFDG,6DFFGGFGG9=D=D>?8EGGEGGGGGDEGDGG,EFGEE>5*,0>+1BCCFF=8F7F79@FGFGGDGG3*.07*5ECFFG<>)182>7CC+9<9EF/)CC*:)*0779CECD809)0)2*+)1*-(((--(/)),(9((*))(((
@M03506:14:000000000-AKVR1:1:1101:20544:1791 2:N:0:31
AGGACTACCCGGGTTTCTAATCCTGTTTGCTCCCCACGCTTTCGTGCATGAGCGTCAGTGTCAGCCCAGAGACCTGCCCTCGCCATCGGTATTCCTCCTGATATCTACGCATTTCACTGCTACACCAGGAATTCCAGTCTCCTCTGCCGCACTCAAGCCTTGCAGTCCCAAATGCCATTCCCAGGTTAAGCCCGGGGATTTCACATCTGGCTCACAAAACCGCCTGCGCCCGCTTTACGCCCAGTAATCCCGATTAACGCTCGCACCCTACGTCTTACAGCGGCCGCCGGCACGGAGTGCG
+
CCCCCGGGGGGGGGGGGGGGGGGGGGGGGGGGGGGGGGGGGGGGGGGGGDFGGGEGGGGGGGGGGGGGFGGGGGGGGFGGGGGFGFGGGGFGGGGFGGGGGGGGGGGGGGGDGGCFG9FFGGGCFEFGGGGFCGFFDGFDFGGGGFGFGEBCEC88,98DFFDGEGGFDGF8=ADDGFGCFGGFGEC,3=B@CGDED?EF99,>2,4,2=>C,2;DFGFGGDDC476)1*)*)))2)28C8C**2=59++0)7>5C*:D=5>>GC*:<2.9.)*2*35*+,-((-(,)-),(.((15>()-
@M03506:14:000000000-AKVR1:1:1101:8289:1852 2:N:0:31
AGGACTACCCGGGTTTCTAATCCGGTTCGCTCCCCACGCTTTCACGCCTCAGCGTCAGGTACACCCCAGAAAGCCGCCTTCGCCACAGGCGTTCTTCCCGATCTCTACGCATTTCACCACTACACCGGGAGTTCCGCTTTCCTCTGATGCCCTCCAGTCCTCCAGTCTTCGGTGCGCCCTCCCAGTTGAGCCAGGAGATCTTACGCCAAACTTAACGAACCGCATACGCCGCCTCTACGCCTAGTAAACCCGGCCAACGCTCCCCCCCTCCGCATCCCGCCTGCGCGCGGCACTGCGGCGC
+
CCCCCGGGFFGGGFFGGGGFGFFGEFFEGCCFFGECCFGGEGGGGGGGGGGGGGEGGGGGFGGGGFGGGGGGGGGFGGCGFEGGGGFBF,>B>C?EFFFE7@:FFB9FFGEF@FFGGG9DE4?BFGDFB7:+,C,@FEDFGG,EA,@EAGG3,98D:DCF,@E6@5EF;EGCEGD4?EGGGED>,C,,4,?F6C>**4A,,3++=AC*/2:0:C;ECD>C))9**1=)//)*1>3<)C3E=*1*2++*0;AB@)7>*:*:).057EG>*)975)/1+.)21(-.(((),)((.((0))(((
@M03506:14:000000000-AKVR1:1:1101:15104:1855 2:N:0:31
AGGACTACCAGGGTTTCTAATCCGGTTCGCTCCCCTAGCTTTCGCGCCTCAGCGTCAGGAGTGGCCCAGCCATCCGCCTTCGCCACCGGCATTCCTAGCGATATCTGCGCATTTCACCGCTACACCGCTAGTTCTAATGGCCTCTACCATCCTCAAGCCAACGCAGTATCCGACGCAGTTCCACAGTTAAGCCATGGGATTTCCCGCCGGCCTTACGTAGCCGCCTGCGCGCCCTTTACGCCCATTGAATCCGGATAACCCCCGCCCCCTACGTCCTCCCGCCGCCTCCGGCCCGCAGTTT
+
CCCCCGGGG-EEFFFCFGGGGGGF@FEECFDFGGGGGGGGGGGFGGGGGGGGG@C@GGGGGGGCEFGGGGGFGGFCFGGGGGGGGGGGDEEFFFGFAGGFGGDGGGEGGGEGGGGFGGEGFEEGGGGD@@CAEGGGGGGFGGEFGGGGGGGGFFAFFFGFGGDEE;CCEAF>>84B*>*;DEGGAE9=CE9CGCFGGG:ACC7,+/2==D))/80CC5A5DG57C*)8:7<5DB)7)0=5CC5C*++*0+</.<**949+0)))1*:58)*0<F**A))2(((,4(()(.((046).)-.)
@M03506:14:000000000-AKVR1:1:1101:16015:1856 2:N:0:31
AGGACTACAAGGGTATCTAATCCGGTTCGCTCCCCTAGCTTTCGCGCATCAGCGTCAGGTACGGCCCAGCAAGTCGCCTTCGCCACCGGCGTTCCTAGCGATATCTGCGCATTTCACCGCTACACCGCTAGTTCCACTTGCCTCTACCGACCGCAAGTCAACGAAGTATCCGATGCACGATCACAGTTGAGCCGTGACTTTTCACATCGGACTTACGTAACCGCCCACGCGCCCTTTCCCCCCCGTGAATCCGGATACCGCCCGCCCCCTCCGTCCCCCCTCGGCTGCTGGCCTGCACCTC
+
CCCCCGGGG6CE@FGGGEFGGGGGGGGGGGGGGGGGGGGGGGGGGGDGGGFFGGGGECEGGFCCG@FGGGGC@EFCFGGGGGGGGEFGGG7FE@FGFFGGFCFGGCFGCGGGCGC,EFGGGDGGFC@FGE7>CFFGGFGFFC9DGGGGG7BE*:*14>D,BFCG5;DFCEFECCCG7CCG4,7C<CEC7+2?FEEE5C?C@:CCC71<*:87:0+<*7653:75))08*505755C:**+*//))**8*3<97775<)0/7)095C=@E39))/*2*(8C(-,(8,(83:20))-*))(4(
@M03506:14:000000000-AKVR1:1:1101:7957:1860 2:N:0:31
AGGACTACTGGGGTTTCTAATCCTGTTTGCTCCCCTAGCTTTCGCGCCTCAGCGTCAGTAGTGGTCCAGTGCGCCGCTTTCGCCACAGGTGTTCCTACCGATATCTACGCATTTCACCGCTACACCGGGAATTCCACGCACCTCTCCCACCCTCCCGCCTTGCAGTTTCGCCTGCAGGCTCTGAGTTAAGCCCAGCGGCTCCACAGTTGACTGCCAACACCCCCCACCCTCCCTTTCCGCCCAATCATTCCGCACCAACCCCGCACCCCCTGTCTTCACGCGTCCTCTGTCCCTGACTGTG
+
-@B,,EE<ECFG7@@E-6CDFFFGFEFGDF<C@DGGCFCFA,F,B@7@,CFFC@C7FG<FGG?8F<,6CE<ECEFGGFF7FCEG>C==8FDF7BFFE@F+44:4<FFGGEEGDECF9<C7CF48,AFC+3@F,C7<DC7>7BBF9>DDDE@EC7++5@6CEF,33;7@D58*3;5D,,*1>D?,;,D?DFG?E,2/*:*=*5+=+5+4@7;D+**52*:C8))=)15):*<ECF*7)*7=?ED***+*+3@6))95*(*2).)198C>*))09*+00)**(,((((.*4*.)/))*)*)-)
@M03506:14:000000000-AKVR1:1:1101:17342:1884 2:N:0:31
AGGACTACCCGGGTTTCTAATCCTGTTCGCTCCCCACGCTTTCGCTCCTCAGCGTCAGTTACTGCCCAGAGACCCGCCTTCGCCACCGGTGTTCCTCCTGATATCTGCGCATTCCACCGCTACACCGGGAATTCCACGCACCTCTCCCACACTCAAGCACGGCAGTTTCGCCTGCAGGCTCCGAGTTAAGCCCGGAGATTTCACAGGTGACTTACCGCACCGCCTACGCGCCCTTTACGCCCAATAATTCCGAACCACGCTTGCCCCCCCCGTATTACCGCGTCTCCTTGCACGAAGTTAG
+
CCCCCGGGGGGGGGEEGGGGGGGGFGGGGGGGGGGGGGGGGGGGGGGGFGGGGGGGGGFFGGGGGGGGG@FFGGGGGGGFGGGGGGGGGGGEGGGGGGGGFFGGGGDGGGGGGFGGGFGGGGGGGDF@FGGGGGFFFCFCFGGGF8E=DGGGGGGFFD?FGE>*@DFFGGGGGGGFCGGCFGGCC8:FCFCGGGD5C5*A;CCFGF=F<CGG?7CCCG>5CGGGGGFDC)):C7?C<F5C5CD39<<7+0A6B7/)*47=7;:37<E>E))75)*0+-**(,(--(-*)785F(45)))-)
@M03506:14:000000000-AKVR1:1:1101:7469:1900 2:N:0:31
AGGACTACACGGGTTTCTAATCCTGTTTGCTCCCCTAGCTTTCGCGCCTCAGCGTCAGTTGTGGTCCAGTGCGCCGCTTTCGCCACAGGTGTTCCTCCCGATATCTACGCATTTCACCGCTACACCGGGAATTCCACGCACCTCTCCCACACTCAAGCACGGCAGTTTCGCCTGCAGGCTCCGAGTTAAGCCCGGCGATTTCCCAGGTGACTTACCGCACCGCCTACGCGCCCTTTGCGCCCCACAATTCCGAACACCCCTTTCCCCCCCCGTCTTCTCGCGGCCGCTTGCCCGCTGTTAC
+
CCCCCGGGGGGGGEEGGGGGGGGGGGGGGGGGGGGGFGGGGGGGGGGG:FGGGGGGGGGGGGGGGGGGFGGGGGGDGGGGGDGGGGFGFGGGGGGGGGGGEGFGGFGGGGGGGAGGGGGGF>FDGGGGD>CFDF9,CEC=:=@>EGGFFGGEFGGGEGFG8>EC:DFCFEG:?:EC7FG>CGEC*=CCF99CF5>*:CE531+5+=E++:7+=+5>*7)/9)):5*)55)5ED3?<47)2*:)/)/1/+3+0)855*,)2)7)::FF):5775*/;<)=76((4(,-)()(,0(().054)
@M03506:14:000000000-AKVR1:1:1101:16002:1904 2:N:0:31
AGGACTACCCGGGTTTCTAATCCTGTTTGCTCCCCTCGCTTTCGTACCTGAGTGTCAGGTACTTCCCAGGACACTGCCTACGCCATCGGTGTTCCTCCTGATATCTACGCATATCACCCCTCCACCCGGAATTCCGTCTCCCTCTGTCACCTTCTAGCTTGTCAGTTCAAAGAATACATCGTTGGTTAAGCCGCCGTCTTTCACTACTCACTGTTCTGCCCGCCTACGCACCCCTTTCCCCCACGTACTTCCGAACACCCCCGTGCCCCTCGTGTTACCGCCGCTGCCTGCCCGGAGTTTT
+
@CCCCGGG-CFEGGGGGGGGGGGGGGG9FGGGGGG8,@FGGGGG6,CFG,CC6CFGG,E<F,,,<EFGG,C@FFFGGGG,FEEFGD,BFGGGGGGGGG,FDGGGGGGGG:FG4A,EFE,@F:FG8F7FGD@FGGF<F,A4E@FGC,,6,,C,@@,@E,;,@,,@=FF;,,,,@D=32,@,++,@=EG77DFF+++*444*@FGGG71,,+4B,+,,+++=4*5CD*66**)*/..;)++5=E<2)*0)/+10.)*11(/*))0*/*;@*)100*/0+)9*(((2(-(.54((<61))),))
@M03506:14:000000000-AKVR1:1:1101:11994:1943 2:N:0:31
AGGACTACCCGGGTTTCTAATCCGGTTCGCTCCCCACGCTTTCGCGCCTCAGCGTCAGGTGGTCCCCAGAGAGCCGCTTTCGCCACTGGTGTTCTTCCCGATATCTACGCATTCCACCACTACACCGGGAATTCCGCTCTCCTCTAGGCACCTCAAGACTGGCAGTATCCAGGGACCGCTCACGGTTGAGCCGTGAGATTTCACCCCGGACTGACCAGCCCGCCTCCGGCCGCTTGACGCCCAGTAAATCCGGACACCGCTTGCCACCCCAGTGTTACCGCCGCCGCCGGCCAGGTGTTCG
+
CCCCCGGGGGGGGGGGGGGGGGGGGGGGGGGGGGGGGGGGGGGGGGGG>FGGGGGGGGGGGGGGGGGGGGGGGGGGGGGGGGGGCGGGGGGGGGGGGGGGGGGGGGGGGGGGGGGGGGGGCDFFGGGDGGGG8FFGG:F+EFGGCGFGGDFF6CF8:9BDDEG6CFGGGFGG6ECF5EG8CEG5:;:EF7FGGGEF8CGF+:CFEGEE5<87:FGGDGFGD)9C<*))*))29)7*.7);/:*99+<*0CF75:C3*(11585*930</7*)0*+20)8/((-4(,(0(),3.((*)1()(
@M03506:14:000000000-AKVR1:1:1101:15192:1972 2:N:0:31
AGGACTACTCGGGTTTCTAATCCCGTTTGCTCCCCTGGCTTTCGCGCCTCAGCGTCAATACCGGTCCAGGATGCCGCCTTCGCCACCGGTGTTCCTCCAGATATCTACGCATTTCACCGCTACACCTGGAATTCCGCATCCCTCTCCCGGATTCAAGCCTTCCAGTACCGGACGCAGTTCCCGGGCTGAGCCCGGGGATTTCACGTTCGACTTAGACGGCCGCCTACGCGCCCTTTACGCCCAGTAAGTGCGACAAACGCTAGCCCACTCTGCATCACCCCCGCTGCTGGCACCGCGGGAG
+
CCCCCGGGFGGCECFCEFEC<CFFFFE@7EFEFGDF8CFFFFG@B+8C7B@FGEGGGGG@FF@F@CGGGGGGFGFG@FGGGGGGGGGDGGG:FGFC,BEEFEAEE,,C<F=+?FFGGG:@:CFFGGC,F8,5AEA<F7@FFG,8@=8DCC=+>9=DG9+@E9@DD3EB7C+*@4@E5>=>FFC*=*/:C8?<>5:EG**29:9C52267<<DGC;7**):<35C*77.:<@5535C)*0/1*9FF7C*<+<5)))193<CB))25A172.*1**:0+.)/4(40(44F,)((1,()))((-
@M03506:14:000000000-AKVR1:1:1101:8480:1975 2:N:0:31
AGGACTACCCGGGTTTCTAATCCTGTTTGATCCCCACGCTTTCGTGCCTCAGCGTCAGTTACAGCTTAGTAAGCTGCCTTCGCAATAGGTGTTCTTGACAATATCTAAGCATTTCACCGCTACACTGTCAATTCCGCCAACCCCATCTGTACTCAAGCCAGCCAGTATCAATGGCAGTTCCACAGTTGAGCTGTGGAATTTCACCGCTGACTTAATTAGCCGCCTACGCACCCTTTAAACCAAATAAATCCGGACAACGCTTGCACCCTCCGTATTCCCCCGGCCGCTGGCACGGAGCTGG
+
CCCCCGGGGGGGGGGGGGGGGGGGGGGGGGGGGGGGGGGGGGGGGGGGGGGEGGGGDGGGGGGGGGGGGGGGFGGGGGGGGGGGGGGGGGGGGGGGGGGGGGGGGGGGGGGGGGDGFGGGGGGFGGGGGGGGGGGGGG7FGGCGCGDGGGGGGGGGGGGGGGFGGGFDGGGFGCGGGFGGGCFGGGGG,>FGGGGGGCF6=FCEFGGGEDCFGCF,?;6CFDC7DGFF59?EGF);97+CF=54;E++1?38)58DF79*.))1*58)*)158C8@+)*23701(((.-)-.=2(1753(,
@M03506:14:000000000-AKVR1:1:1101:15847:1986 2:N:0:31
AGGACTACTCGGGTTTCTAATCCTGTTCGCTCCCCTAGCTTTCGCGCCTCAGCGTCAGGTAAGGCCCAGAGATCCGCCTTCGCCACCGGTGTTCCTCCTGATATCTGCGCATTTCACCGCTACACCAGGAATTCCGATCTCCCCTACCTACCTCGAGTCGAGCAGTATCGGGTGCAGGTCCCGGGTTGAGCCCGGGATTTTCACATCCGACTTGCACGACCGCCTACGCGCGCTTTACGCCCAATAATTCCGGCTAACCCTGGTCCCCCACGTGTTCCCTGGGCCTCCGTCCCGTCGTTAG
+
CCCCCGGGGGGGGGGGGGGGGGGGFGGGGGGGGGGGGGGGGGGDGGGGEGGFGGGGGDGGGGGGGGGGFGGGGGGGGGGGGGGGGGGGGGGFGGGGGGGGGGGGGCGGGGGGGGGGGGGGGGGGGGGGCF?FGGGGGGG8FFFCGGGGG;FGFGE8BFGCEGGGFG9@DEGDFGC8<6,@DFEDG*=C?,>D**>E?E,C,1,1+42CGGG):CGCCC>C7<DE9DFBE55:C)0*):)8CE**03:*<+<43))*2(*2)))*22;>C))579+22)0+)((,((..(7(()(.*0.(--
@M03506:14:000000000-AKVR1:1:1101:9872:1998 2:N:0:31
AGGACTACCCGGGTTTCTAATCCTGTTTGATCCCCACGCTTTCGTGCCTCAGTGTCAGTAACTCCTTGGTAAGCTGCCTTCGCAATCGGTGTTCTTGATAATATCTATGCATTTCACCGCTACACTATCGATTCCGCCTACCTCATCAGTACTCAAGCCCTACAGTATCAGTGGCAGTTCTACAGTTAAGCTGCAGACTTTCACCACTGACTTATCGGGCCACCTACGCCCCCTTTAAACCCAATAAATCCGGCAAACGCTTACACCCCCCCTATTCCCCGCGCCTCCGAGCCGGCATTTT
+
CCCCCGGCGFGGGFGGGGGGGGGGGGGGGGGGGGGGGGGGGGGGGGGGGGGFFGGGGGGGGGFGGFGGGFGGGGCCFFGGGGGGGGGGGGGGGGGGGFGFGGFGGGGDGFGGGGGGDEGGGGGGGFEFGGCGAFGGGGGGGGFGGGADEEGFGGGGGG?FEFFGFGFD8AEDC?EGEGFFD::EFFFEE39BFGG8=8,CE9,,@2+?68DC,C;,0+**<*79;?A*C**=DBA4*+1>E=**2,>8,@+)..))*(*2:))2>7C)*7C35C++0)0*(((((,-)(.(4)(-)).-).
@M03506:14:000000000-AKVR1:1:1101:16278:2049 2:N:0:31
AGGACTACCCGGGTTTCTAATCCGGATCGCTCCCCACGCTTTCGCGCCTCAGCGTCAGCAAAGCTCCAGGCAACCGCCTTCGCCACTGGTGTTCCTCCCGATATCTACGCATTCCACCACTGCACCGGGAATTCCATTGCCCCCTAGCTTGCTCCAGCTCGGCCGTATCCGCTGACCCCGCCCAGTTGAGCCGGGCGATTTCACAACGGACGTGCCGAGCCGCCTGCCCGCCCCTTCCCCCCAATCAATCCTGGCCACGCTCTCCCCCTCCGTCTTACCCCCGCTGCCTGACCGGTGTCCC
+
CCCCCGGGGGGGGGGGGGGGGGGGGEEGDGDEGGDEGEGGGGGDGGGGGGGGGGFBCCFGGGGGAFGFFFGGGGGEGGGGGGGG@GGGDFFGEGGFGGGGEGC@FFGGGGGGGFFAFFEFF,EFGGDFGGDFAFAFG<FFGGDG8D6EGGFF>CF6DEF?8ECC@CEFFGCFC>5EGGG:EGGDCC<=77CF8/5CEE*1;@9;96C55*97**;*))):C7C5755.2/)*1.5C(0)2:E)/*0<*+20*0/7**-)>E3)098;<*85))***+.9+-((-4(())*(./((/)82))
@M03506:14:000000000-AKVR1:1:1101:19743:2050 2:N:0:31
AGGACTACCCGGGTATCTAATCCTGTTCGCTCCCCACGCTTTCGCTCCTCAGCGTCAGTTACTGCCCAGAGACCCGCCTTCGCCACCGGTGTTCCTCCTGATATCTGCGCATTCCACCGCTACACCAGGAATTCCAGTCTCCCCTGCAGTACTCCAGTCTGCCCGTATCGCCCGCACGCCCACAGTTGAGCTGTGAGCTTTCACGAACAACGCGACAAACCACCTACGAGCCCTTTACGCCCACTAACTCCGGACCACGCTCGCACCCTCCGTATTACCCCCGCTGCTGGCACTGAGTGGG
+
CCCCCGGGGGGGGGGGGGGGGGGGGGGGGGGGGGFGGGGGGGGGG:FBFEF8FEGGGGEEGGGGGGGGGGGCGGGGGGGGGGGGGGGGDGDGGGGGGGGFFGFFFGGGGGEGGGGGGGGGDEEGGG<?BFGGCEFGDFF,DEFEFCD?FG9EAFF8FGGGGGGGGGDGFGGEC@C***@CEEG5D9,=,2>;8,2,5,5,1CEG,/CEEFCC55**)2=FFGGG**00*15*1)79475EEC7*2+0)23<>05C<F1**)0)99EEB*)*.7C86+4=+((,((-()5)-,9(.*/9)(,
@M03506:14:000000000-AKVR1:1:1101:7399:2059 2:N:0:31
AGGACTACCCGGGTTTCTAATCCTGTTTGCTCCCCACGCTTTCGCGTCTCAGCGTCAGTCACCGTCCAGAAGGCCGCCTTCGCCGCTGGTATTCCTCCCGATATCTACGGATTTCACCCCTACACCGGGAATTCTGCCTTCCTCTCCGGGACTCTAGCCAGGCAGTTTCGGATGCAATTCCGGGGTTGGGCCCCGGGCTTTCACAACCGCCTTGCCACGCCGCCTACACGCGCTTTACGCCCAATGATTCCGCACCCACCTTGCACCCCCCGTCTTCTCGCGGCTGCTGCCCCGTACTTCG
+
CCCCCGGGGGGGGGGGGGGGGGGGGGGGFGGGGGGGGGGGGGGGGGGGGGGGGGGGGGGGGGGGGGGGGCGGGGGGGGGGGGGGGGGGDEFFGGGGGGGGGCFGGGGFFGDCEGGGGGGGGGGGDGDGD+>FGFGFGGGFEFGGFGFCG+@CGGGGAF,53@EG>CFGA>8:;1,2<DGGGGGGDEE*?CFCGGCEEGCEFF+9<+2:E<)*:*<C**):*)>EGGFFC53:7))*)2)22//*2+0*+3307)9)*(12)9*76F?)*8)00**20)9:0((-(11))*(()44)))).-
@M03506:14:000000000-AKVR1:1:1101:14447:2107 2:N:0:31
AGGACTACCCGGGTTTCTAATCCCGTTTGCTCCCCTGGCCTTCGTGTCTCAGCGTCAGGAACTGTCCAGAGACCCGCCTTCGCCACTGGTCTTCCTTACGATATCTACGCATTTCACCGCTCCACCGTAAATTCCAGTCTCCTCTCCAGTCCTCAAGCACCGCAGCATCAAACGCAGTTTCGGAGTTAAGCCCCGAGATTCCACACCTGCCTTACTGCGCGCCCTCCCCCCCCTTTACGCCCAATGACTCCGAAAAACTCATGGCCCCTCTTTATACACGCCGCTGCGTCACCGGGGTTTG
+
@CBCCA@E9EFG@FFCFDGF@F96CFG@;E9FGG>@F,86E<C<CC<CE66,6+86,C8C<EDE@FE<C,CCFFF6F@F:A7FEFGGGFEFFFFEA<6C?B?B>AF<<7@FFG9@<FFCEC++4AFEFE:FF;B9555,4CE>FCD6@DEFFC8=8,9,6@6++++,,6=9B,6+54+27;EG6*@?7:,>8>C55@C*=,+<D,=C46***4;F,8+):))1*//:)*))1/).*.*)2:C95C+:4+<+)0)))*-*0*94**+1.*0****0+3)97((((((-0()((*(().0((,
@M03506:14:000000000-AKVR1:1:1101:11785:2115 2:N:0:31
AGGACTACCCGGGTTTCTAATCCCGTTTGCTCCCCTGGCTTTCGCGCCTCAGCGTCAATGCCGGTCCAGGATGCCGCCTTCGCCACCGGTGTTCCCCCAGATATCTACGCATTTCACCGCTACACCTGGAATTCCGCATCCCTCTCCCGGACTCAAGCCTTCCAGTATCGGACGCAGTTCCCGGGTTGAGCCCGGGGATTTCACGGTCGACTTAGCCGGCCGCCTACCCTCCCTTTACGCCCAGTAATTCCGAACTACGCCTGCCCCCCCCGCTTTTCCGCCGCTGTTGTCCCCGCGTTAA
+
-B<,8CECECFGEGEEF@FCFFFFG6@,BCFGG@@FDFFG@EEC;FE7:FFDF:FGGE@,CA77FEFF<<F,6@C+6+8CF<?B,8CC@4@CCFG<ECG+FEFEGG,<77:FCFGCDGG@C:6AFE<FFE=<ABCFFE=8,8>=@FGG>C+++@D893@D968EGF;,7*3*@*4>:B,=CGG**B85,4,<BE>C5C8*<:C+**=CE1/9/:E7*9):DDCE**8):*7:C4*94C75:CDD*<+1<EC6))9**,/=5>:C585)*7)7))2:+)**(((((((*.)6)1((/)04((
@M03506:14:000000000-AKVR1:1:1101:13909:2129 2:N:0:31
AGGACTACCCGGGTTTCTAATCCCGCTCGCTCCCCTGGCTTTCGCGCATCAGCGTCAGTGTCGGCCCAGCAACCCGCCTTCGCCGCAGGTGTTCCTCTCGATATCTACGCATTTCACCGCTACACCGAGAATTCCAGTTGCCCCTTCCGCACTCTAGTCGCACAGTATCAGTTGACCTTTCCGAGTTAAGCCCGGAGATTTCACAACTGACTTGTGCTGACCGCCTACCCGCCCTTTACGCCCAGTAAATCCGAACCACGCTTGCTCCCCCCGTACGCCCGCGCCTGCTGCCCCGTAGTTG
+
CCCCCGGGGGGGGGGGGGGGGGGGGGGGGGDGGGGGGGGGGGGGGGGGGGGFGEFGGGGGGGGGGDGCGGG?FFGGGGGFGGGGGGGGGGGGGEEEFAFG@EF:FG9FFECFGGGGGGGG>FEFGGGCGGGGGGGDGGG9FDGGGGGGGGEC@@9DEDDGEEGGGF;;::BFFCCEGGG79AE*8=:CC,<B=:85C=CC>+9EF97<7:FGF01<CD3+*9)>CD).*1)/7))9)08*1:<7*<90<:FF:)*)).**)0>FF+<?FFC))1***(./-39(((4>?:)(0((*)0())
@M03506:14:000000000-AKVR1:1:1101:21584:2130 2:N:0:31
AGGACTACCCGGGTTTCTAATCCTGTTTGCTCCCCACGCTGTCGCGCCTCAGTGTCAGCAACGGCCCAGCAGAACGCCTTCGCCACTGGTATTCTTCCCGATCCCTACGCATTCCCCCGCTACACCGGGAATTCCATCTGCCCCTACCGTGCTCTAGCTCGCCAGTCTGACCGGCAGCCCCGGCGTTGAGCCCCTGGATTTCCCCAGCCACTTAACGTGCCACCTCCGCGCCCCTTACGCCCATTGATTCCGGTCACCCCTCGCACCCCCCGCACTACCTCGGCCGCTGGCACGGCCTCAG
+
CCCCCFGGDGGGD@FFGGGGGGGFGGGGGGFG8DBEGGGGEGGGCEFGGEEFGCFFGGFGFGGGGG@FFGGGFEF=CFDECDCFFF=,E,<EEFF?FDFE+>C7,:BFGGC+CEE,4=CEC4CAFFF7:+@D,EADDFADC9DG68DE8D3AFCECFGG7@>ED5AFCAEFFE*8**:6E;=E*3*=:87CCC5*3=*>++++52**1**22+*02195C5:**0*)05)0C5)0*)2)2//9**32/+33/).95*<*205:3CGC:*<D>)9**3.)+-((-(3()75((0(41)).((
@M03506:14:000000000-AKVR1:1:1101:9987:2143 2:N:0:31
AGGACTACCCGGGTTTCTAATCCTGTTTGCTCCCCTAGCTTTCGCGCCTCAGCGTCGGTTGTGGTCCAGTGCGCCGCTTTCGCCACAGGTGTTCCTCCCGATATCTACGCATTTCACCGCTACACCGGGAATACCACGCACCTCTCCCACACTCAAGCACGGCAGTTTCGCCTGCAGGCTCCGAGTTAAGCCCGGAGATTTCACAGGTGACTTACCGCACCGCCTACGCGCCCTTCACGCCCAATAATTCCGAACCACGCTTTCCCCCCGCGTATTCCCCCGGCTGCTGCACTCAAGTCAG
+
CCCCCFFFGAFGE:FEDC<,EFGGFEFF@FFEGFGDCGGGF<FCCFGGECFGFGGGD+8BCCBF8FGD@GGGGEGEGGG7<,BF7FGA8FEGBFFGGFGCEGGCFFGGGGCFGDFFD9F7:BFE@D:::FEG,CD<DBBC:B:E,>D,DF78@:CF9FGGG58*@:C9D8E**;,?F>E,<C5*:4;7<E+>E*:*/:CF+;C@++=C++*+::F6<)):)/C75<?)>75=35@*)07@CEG<7++9+<<6BF)/>8**0.)*:+*.*)))01*++)1*(((-,(-))*((*.(066)))
@M03506:14:000000000-AKVR1:1:1101:18134:2153 2:N:0:31
AGGACTACCCGGGTTTCTAATCCTGTTTGATCCCCACGCTTTCGCGCCTCAGCGTCAGTACTCGTCCAGAGGGCCGCCTTCGCCACCGGTGTTCCTCCTGATATCTACGCATTTCACCGCTACACCAGGAATTCCACCCTCCTCTTCGGGACTCGAGTCCGTCAGCTTCCAATGCCCTTCCGGGGGTGAGCCCCGGGCTTTCACATCTGACTTAGCGGACCGCCTACACTCCCTTTACGCCCAGTGCTTCCGAACAACGCTCGCACCCTCCGTCTCACCTCTGCTGCTGGCCGGGGTTCAG
+
CCCCCGGGGGGGGCFGGFFGFFGGGGGGGGFFGGCFGGGGGGGDGGGGGGFGGGCFFGGGGGG:EFGGGCGFGGGGEGGGGGGGGGGCGF@CBFGGGGDFGG,EFGDGGDGGBGGFGECGGGGGGF@EC:DGFGGCFFCFGGGGGGCFC7@@DCFE>D,,+1D>G,>>9DC9,@FDC6CGE>*>ED=C5*+48/B5ED8CE7FGGF++<:**3:0+)1):/>C**1))**)01<*C275CC:59*000<EFE@DG5<()2).)/1CEBEF787C802<F6())))))).9((),()7).6.
@M03506:14:000000000-AKVR1:1:1101:20890:2163 2:N:0:31
AGGACTACAAGGGTTTCTAATCCGGTTTGCTCCCCACGCTTTCGCTCCTCAGCGTCAGGATAGGCCCAGAAAGCCGCCTTCGCCACTGGTGTTCCTCCCGATATCTACGCATTTCACCGCTACACCGGGAATTCCGCTTTCCTCTGCCCACCTCTAGCTCGCCAGTTTCCGATGGCTTCTCCCAGTTGGGCCGGGAGATTTCACACCGGACTTAACGAACCGCCTACAAGCCCTTTACGCCCAGTAAATCCGGACAACGGCTGCCCCCTACGTATTAACGCCGGCTCTTGCCCGGAGCTCG
+
CCCCCGGGGGGFEFFGGFGGGGGGGEGGGGGGGGEFGGGGGGGGGGGGCFFGGGGGGGGGGGGGGFGGGGGEGGGGGGEGGGGGGGGGGGFGGCF<FEFFEFGDFGGGGD7E=EGGFGGGFCFCFGG@+BFCFGGGGGGGGGGGDGGDGGCEF8EG,DFFGGGGGG;DCFGGGGGG68CDGGGGGFDGFGGGGGDCG5=:?C7C@FGG5CCC+7;+*1=CC537>3;)2*5>*)799F:=8/*/0++*:++7<EGD*()*).0*12*)*)*7)*+03)//(((,,(-))14(),())0,)(
@M03506:14:000000000-AKVR1:1:1101:7940:2168 2:N:0:31
AGGACTACCCGGGTTTCTAATCCTGTTCGCTCCCCACGCTTTCGCTCCTCAGCGTCAGTTACAGACCAGAGAGTCGCCTTCGCCACTGGTGTTCCTCCACATCTCTACGCATTTCACCGCTACACGTGGAATTCCACTCTCCTCTTCTGCACTCAAGTTTCCCAGTTTCCAATGACCCTCCCCGGTTGAGCCGGGGGCTTTCACATCAGACTTAAGAAACCGCCTGCGAGCCCTTTACGCCCAATAATTCCGGACACCGCTTACCACCTACGTATTACCGCGGCTGCTGGCCCGTAGTTAC
+
CCCCCGGGGGGGGGGGGGGGGGGGGGGGGGGGGGGGGGGGGGGGGGGGGGGGGGGGGGGGGGGFGGGGGGGGGGGGGGGGGGGGGGGGGEFGGGGCGGFGGGGGGGGGGGGDEFGGGGFGGGGGGGGGGDGGGGGFGFGFGGGGGGGGGCFGFFGCGCEGGGGGG8FGGGGGGGCDFG?FDGGEEECG6DFG85CE5EGGGGFGG9CGCFFCCG7FF>FFF)95515>5)7>F45C4DBGG*9**++8++<6>EDG*,):<)0>7+<B6)9))90<+)**,,,9((()5)(.01,/77)).
@M03506:14:000000000-AKVR1:1:1101:14717:2170 2:N:0:31
AGGACTACCCGGGTTTCTAATCCCGTTCGCCCCCCTAGCTTTCGCACTTCAGCGTCAGTGTCAGCCCAGCAACCCGCCTTCGCCGCAGGTGTTCCTCTCGATATCTACGCATTTCACCGCTACACCGAGAATTCCAGTTGCCCCTTCTGCACTCTAGCCCTGCAGTATCGGCTGACCTTTCCGGGTTAAGCCCGGAGATTTCACAGTCGACTTGCAGCGGTCGCCTACGCGCCCTCTACGCCCAGTAAATCCGAACAACGCTTGCACCCCCCGTATTACCGCGGCGGCCGGGACGGAACTA
+
CCCCCGGGGGGGGGGGGGGGGGGGGGGGGGGGGGGGFGGGGGGGGGGGGGGGGGCEFGFGGGGGGGGGGGGGGGGGGGGDGGGGGGGGGGGAGGG<F<FGGGFGGGCFGGGG+CFGGGEGGGGGGGGEDGG9FFF<FFF9FFEEGFF9EFFG,@9C;EGCC?EFGCF9FEEE*@DC?F7ABFDGGC;FCEEGG5::?5*AC7C++<+==<DCCF@F4*8*/93*C<>FGG)*9<B*4:*C5*9C4++0++<?)055C<C*.).*9+2)*0930*/*<4@C((413(,)(0-()(,9))(.)
@M03506:14:000000000-AKVR1:1:1101:11148:2176 2:N:0:31
AGGACTACCAGGGTATCTAATCCTGTTTGCTCCCCTAGCTTTCGTTCCTCAGCGTCAGTTGCGGTCCAGCCAGCCGCCTTCGCCACGGGTGTTCCTGCAGATATCTACGCATTTCACCGCTACACCTGCAATTCCACTGGCCTCTCCCGCACTCTAGCGCGGCAGTTTCGGGAGCAGCCTCCAAGTTGAGCCTGGAGATTTCACTTCCGCCTTGCCGCACCGCCTACGAACCCTTTACGCCCAGTAATTCCGAGCAACCCTGGCCCCCTACGTCTAACCGCTGCTTCTGGCACGTTGCTAG
+
CCCCCGGG?EFGGGGGGGGGGGGGGGGGGGGGGGGGGGGGGGGGGGGEEGGGGGGGGGGGGGGGGGGGGGGDGGGGGGGGGGGGGGGGGEEEGDFFFFGGGGGGGGGGGGDCFAFDGGGGGGGGGGGGGFGGGGGGGGGGGGGG8FGDCGC>CGF;DG6@8CGCEGEFAC5@:8CF,DC,>F6>9F?7BFCFECFGGGD,CFFF,BCFED5<=*5CDG):7:CCDDFF5*8/9>)9<F@GGG399+21:@EF5<5DCB*:.)0/*CEFG>F5)10*+-7*,-,7)))82=31@<3*0).).
@M03506:14:000000000-AKVR1:1:1101:9920:2224 2:N:0:31
AGGACTACCCGGGTTTCTAATCCCGTTTGCTCCCCTGGCTTTCGCTCCTCAGCGTCAGTGTTGGTCCAGGATGCCGCCTTCGCCACCGGTGTTCCTCCAGATATCTACGCATTTCACCGCTACACCTGGAATTCCGCATCCTCCTCCCAATCTCAAGCCATCCAGTATCAGACGCAGTTCCCCAGTTAAGCCGAGGGATTTCACGTCTGTCCTAGTGTGCCACCTACGAGCCCTTTACGCCCAGTAACTCCGAACAACGCTTGTCCCCCCCCGCCCCCCCCGGCTGCCGGCCCCGGGTGCC
+
@CCCCGGGFFGGG@FGGGGGGCC<@FEFCGFGDFEGGGGGGGGEC@FFGGGFFEBEEEGDGGGGGFFFECF,EFGGG@CFFFGD7CGGGGG@FFGEA=<<EFECFAFGGCBCG9FFF,+>@B:<<FFFEFEFGGEFG>@7F,,@=D,3@E88=E@=DF+@FGGC=E=,@,,7@3B++@,,@6CC3,,,73@:**>8**14,=,1;;=,=+4*4+5>2++==+C57;AA*/:5F55;)+)3CE<*>:<*<E?))))1*.):).)0*39>GFD))/**2(8*3,(,4(,0,)160(,)08(4(
@M03506:14:000000000-AKVR1:1:1101:11052:2243 2:N:0:31
AGGACTACTCGGGTTTCTAATCCCGTTTGCTCCCCTGGCTTTCGCTCCTCAGCGTCAGTGTTGGTCCAGGATGCCGCCATCGCCACCGGTGTTCCTCCAGATATCTACGCATTTCACCGCTACACCTGGAATTCCGCATCCCTCTCCCAATCTCAAGCCATCCAGTATCAGACGCAGTTCCCCGGTTAAGCCGAGGGATTTCACGTCTGACTTAGTTGGCCGCCTACGAGCCCTTTACGCCCAGTAATTCCGAACAACGCTTGCCCCCCCCGTCTTACCGCGGCCGCTGGCACGGAGTTAG
+
<CCCCGGGGGGGGGGGGGGGGGGGGGGGGGGGGGGGGGGGGGGGGGGGGGGGGGGGDGGGGGFGFGGGGGGGGGGGGGGGGGGGDGGGGGGGGGG<FGGGEDGDGGGGGGDGGGGGGGDGCFGGGGGGGC,FGGGGGEGGFGFGFGGGGGGGDEGFFGGGGGFCFFCCGCGGFGG67CCGGGGGGEE7A9BFGGCGG=@6AFGGFGGFF+=?C:FFGG;?*5CCC9A3:*:5:58<AC7C8ED47:<=9<F6.7G)>:)*)75><F@3CEG58**A+-6*(((-(-2>936(/(-)))().
@M03506:14:000000000-AKVR1:1:1101:13313:2247 2:N:0:31
AGGACTACTGGGGTATCTAATCCCGTTTGCTCCCCTGGCTTTCGCGCATCAGCGTCAATGCCGGTCCAGGATGCCGCCTTCGCCACCGGTGTTCCTCCAGATATCTACCCATTTCACCGCTACACCTGGAATTCCGCATCCCTCTCCCGGATTCAAGCCAACCAGTATCCGACGCAGTTCCCGGGTTGACCCCGGGGTTTTCACGTCCCACTTGGGAGGCCGTCCGTCCCCCTTTTCCCCCCATTAACTCCGACAAACGCTTGCCCCCCCTTTTTTCGCTGGGCTGCCTGCACATATTGCC
+
CCC@<@EF-CEF+8@-C-CEFF,C;FE,8@CEFGGFGCDFGGFC;+@C:FDFC@BC@CFFFF@F@F@<E<,C,C@CFEFDF,6BCG@FE>BF:@BFB?<F9A<5,A?<,,5BFC<,E?+++>==<?A=BF8F,A,,3F7F>@,,,,6DB+>8+2:>,@D??E>3:A;,5,4***5*=65=D6CD*>C5,,?8*/8:?*3=/;+1*CC***20+25://):*)/:))..**<*))):22*2:*5**2:*0++)))))*.*:3.)*2<*8*))))*3/+,.*((((((-),0((/))*/*)).
@M03506:14:000000000-AKVR1:1:1101:12182:2310 2:N:0:31
AGGACTACCCGGGTTTCTAATCCCGTTTGCTCCCCACGCTTTCGCGCCTCAGCGTCAGGAGATGCCCAGAGACCCGCCTTCGCCACCGGTGTTCCTCCCGATCTCTACACATTTCACCGCTACTCCGGGAATTCCAATCTCCTCTGCATCCCTCAAGAACGGCAGTATCGGCCGACGTTCTTCGGTTGCGCCGAAGGATTTCACGACCGACTTGCCATCCCGCCTACGCGCCCTTTACGCCCAGTGATTCCGAGCAACGCTTGCCCCCCCCGTCTTACCGCGGCTGCTGGCACAGGGTTTG
+
CCCCCGGGGGGGGGGGGGGGGGGGGGGGGGGGGGGGGGGGGGGGGGGGGGFFGGGGGGGGGGGGGGGGGGGGGGGGGGGGGGGGGGGGDFFGGGGGGGGGGGGFGGGGGGGGGGGDGGGGDEGGGGGGGGGGGGGGGGGGGGFGGFGGGGGGDF6EFA?GECEGGGF9D8EGGGGGEEFGGFGFECC=,=EEGC8?GCGGGF@C@=GC=DGGGGDC>FFGF*CE5C5>E/<5)8:C<FEGGCDF6C:@FGGFFDDD58<EF375CF87*)).09C8+69*-((1,3(/5)3(/4,*)84((
@M03506:14:000000000-AKVR1:1:1101:19500:2344 2:N:0:31
AGGACTACTCGGGTTTCTAATCCCGTTCGCTCCCCTGGCTTTCGCGCATCAGCGTCAGTGTCGGCCCAGCAACCCGCCTTCGCCGCAGGTGTTCCCCCCGATATCTACGCATTTCACCGCTACACCGAGAATGCCAGTTGCCCCTTCCGCACTCTCGTCGCACAGTATCAGTTGACCTTTCCGAGTTAAGCCCGGAGACTTCACAACTGACTTGCCCTGACCTCTCACTCGCCTTCTACGCCCCGTACATCCGAACAACTCCGTCCCGCCCCGGCTTACCGCCGCTGGCGCCCCGCATATC
+
CCCCCGGFGGGDGGGGGGGGFDFGGGGG@EGCFGG8DDGGGGGGGCECGDGGGD@FE:@,9<,FEGG7A8CECFCFDGG?E<FGG7BFGFFGGGG=F++48FCGGC,E==7FGFGFFGEC:FGF=DEGF=BD,,@9C@,,>>@DEBGC5BBC>,D,B8*8B>*8,>,,,>,,59;4=?,,,>78E;E7;+?E**=88**3<@CF7+*0+*22+*3+2C)26C*+****+28:3))*-***:*95</*)*30)..*/)./+1))***2)20)77)***)0<,((,4(-.(0((.((9))(-)
@M03506:14:000000000-AKVR1:1:1101:17145:2355 2:N:0:31
AGGACTACCCGGGTTTCTAATCCCGTTTGCTCCCCTAGCTTTCGCTCCTCAGCGTCAATGCCGGTCCAGGATGCCGCCTTCGCCACCGGTATTCCTCCAGATATCTACGCATTTCACCGCTACACCTGGAATTCTGCATCCCTCTCCCGGATTCAAGCCATCCAGTATCGGATGCCGTTCCCAGGTTAAGCCTGGGGCTTTCACGTCCGACCTAGTTGGCCGCCTACGAGCCCTTTCCGCCCAGTAATTCCGAACAACGCCTGCCCCCCCCTGCTCTCTGCGGCCGTTCGCTCGGAGCTTG
+
CCCCCGGGGGGEGGGGGGGGGGGFGGGGGGGGGFFGGGGGGGGGGGGGGGFGGGGEEGGGGGGGEEGGGGGGGGGGGGGGGGGGD@FCFEGGGEGGGG8EFGFGFGGGD@FFGFF9@FGGG@FFGGGEFFF9EFG,EEGGFGGGGGGGGGCE39,@=FGFFDGGG;B@@+++5CF8>EE@>C7D*6,,9=DC?E5>>*:,,55<CC4:*)?<**357CA7DDDG3:A35>:**))9)*)//:C<C9+9<@:?))7)2495075<CGGFEEC))*+++.*+,((4(-()(02()-(9))((.
@M03506:14:000000000-AKVR1:1:1101:10407:2383 2:N:0:31
AGGACTACCCGGGTTTCTAATCCTGTTTGCTCCACTAGCTTTCGTGCATCAGCGTCAGAAGTGGTCCAGTGCGCCGCTTTCGCCACAGGTGTCCCTCCAGATATCTACGCATTTCACCGCTACATCGGGAATTCCACGCACCGCTCCCACTCTCGAGCACGGCGGTTTCGCCTGCTGGCTCTAGGTGAAGCCTAGTGGGTGCATAGGAGACTGACCGCACGCCCTACGCACTCTTTACGCCCAATAACTTCGCACAAAGATTGCCCCCCCAGATTTCACGAGCCTCCTGGTCACAAGTAGG
+
9CCCC8F-CAFGC:,C9@FA<C,CFFGGGGGGC,,,CA,ECD<;CF,C<@C,@:B,BC,@8CECFF@<FF,CCEECDFC7FGDFEEGC<FGG,6C5E:,4,<FF9FDBDGD,+CE9EE?E++6,,:@?@++AE<9,C:C+4@+@+>++@>,@9,+=E=6D+1++*@*>9C*F8;8,28C=C:,,1?,,1,22:<:,1,*237++>+00=88FF*A855)=))*:7>:35>B*091*)*0*22**0++/0++))87)*(*+01***3*0*0)))*+++)*:(,(-(((..0()*..*)0)))
@M03506:14:000000000-AKVR1:1:1101:22582:2388 2:N:0:31
AGGACTACTCGGGTTTCTAATCCGGATCGCTCCCCACGCTTTCGCTCCTGAGCGTCAGTACCAGTCCAGGATGCCGCCTTCGCCGCTGGTGTTCCTCCGGATCTCTACGCATTCCACCACTACACCCGGAATTCCGCATCCCCCTACTGGTCTCAAGCCCGCCCGTATCGCACGACCCTCCCCAGTTGAGCCGGGGCGCTTCACGCACGAGGTAGCTAGCCGCCTGCGAGTGCCTTACGCCCAACTAAACCGGTCACCGCCTGCACCCCACGTATTACCTCGGACGCTCGCGCTTCGTTAG
+
CCCCCGGGFGGEGC@CGGGGGGGGGG;FGDGFFGEGGG7FGGGGGGGGGGGGGDFGGEFAFFFGGGFGGCFEFF8CFGCFGGGFCG:CFGCFGGGGGGGGGGGGGGGGFGG7FGF,,AFGFGGGFCFG>7C7FFGGGGCF8E7@8DFGEE,@DF7CF6DFEG@@8EEFGCEEECEGG5,*6*/6:,,,1>?2*88E*1**/1++2**:*9)/:4<A*:7<7//21*))*))***/*)2);/:*91*<)+<*))0)174*:)))5*3A)*5/)7*3<94*0)(-((-()->((71(*0)(((
@M03506:14:000000000-AKVR1:1:1101:16567:2394 2:N:0:31
AGGACTACCCGGGTTTCTAATCCTGTTTGATCCCCACGCTTTCGTGCCTCAGCGTCAGTACCGGTCCAGATAGCCGCTTGCGCCACTGGTGTTCCTCCCAATATCTACGTATTTCACTACTACACTGGGAATTCCGCTATCCTCTCCCGGACTCTAGTCTTGCAGTTTTGAAAGCAATTCCAGGGTTGAGCCCTGGGCTTTCACTTCCAACTTGCTAGACAGCCTACGCACGCTTTACGCCCAGTGATTCCGAAGAACGCTCGCCCCCTTCGTTTCACCGCGGCTCTTGGTACGACGTGTG
+
<CCCCGGGGGFEEC@EGEGFGGGEEFGGFGFFFFFGGGGGGGA;FCFGGCFEFFGGGGGDFGGGGGDGDGFGGGGGGDGFCFDF7FDGGGGGEGGGC<FGGF<,C<FGCGGFFFC,,,C4AFGGCGGGGFDDGFGGCEGG@F;EA,8>ECCE+@FCFGGGGGFF9,@EE8CCDFGGDGG,7:;:+@@+@,D>@CFF5@E>FG,3>:C,,=*;:+,<C>6CF>C:;8?4*/:C4>FFEF)*/555;0;;9<C):.)9*(/27))/);*78)200*23:)9C>;,((-,*-*))*(())0,,(
@M03506:14:000000000-AKVR1:1:1101:20641:2397 2:N:0:31
AGGACTACCAGGGTTTCTAATCCCGTTTGCTCCCCTGGCTTTCGCTCCTCAGCGTCAGTGTCGGTCCAGGATGCCGCCTTCGCCACCGGTGTTCCTCCAGATATCTACGCATTTCACCGCTACACCTGGAATTCCACATCCCTCTCCCGAACTCAAGCCGTCCAGTACCAGACGCAGTTCCCCGGTTAAGCCGAGGGATTCCACGTCTGACTTAGTCGGCCGCCTACAAGCACTTTACGCCCAGTAATTCCGACAAACGCTTGCCCCCCCCTATTTTCTCCGGCTGCGAGCCCGGAGTAAC
+
CCCCCGGGCEEFEGAFGGGFGGAFGGGGGGCFGFDCFGGGFGGEGF@FCFGFGGGGGGGGGGGDGGGEFFGGFAFFGGGGGGEGGGGGGFGGCGFCFE8EEGGFFGGBFGGGEGFC?FGCGFDDF,AEFGCDF<F<A<EECG,8=DFGEECE6,@D?DGEEEEE6=F,,EDCGGGC>:9:,@AE>BE5,>DFC*B**4C?F7<1C5=C577C9CF9C)857):C**7)+28*9)6>AG5*8E3CGGG60+090)))*.9*0)8*9C8<*<)))0+2+./+.(-(--()-09(59())8())
@M03506:14:000000000-AKVR1:1:1101:17954:2424 2:N:0:31
AGGACTACCCGGGTATCTAATCCCGTTTGCTCCCCTAGCTTTCGCGCCTCAGCGTCAGTATCCGTCCAGAAGATCGCCTTCGCCACTGGTGTTCCTCCCGATATCTACGCATTCCACCGCTACACCGGGAATTCCATCTTCCTCTCCGGAACTCAATTCTCGCAGTATCTTGTGCACTTCCAAAGTTAGGCTTTGGGCTTTCACGCAAGACTTACAAAATCGCCTACGCGCCCTTTACGCCCAGTAGTTCCGAGTACCGCTTGCTCCCGCGCGATAACCGCGGCCGCTGGCACGGGGCTGG
+
CCCCCGGGGGGGGGGGGGGGGGGGGGGGGGGGGGGGGGGGGGGGGGGGGGGGGGGGGGGGGGGGGGGGGGGGGGGGGGGGGGGGGFGGGGGGGGGGGGGGDGGGGGGGGGGGGGGGGFGGGGGGGGGGGGCFFFFFFGGGGGGG9FGGGDGE?EGEGFGFGDGECEE;EEFC<DFGFGGDGEG9DEFGGFGGGGGGGFGGGGGGFC5*50;CFFGFFGA9;CFGDDA>=D>5<BF4<>DGEE**2<+0+<C5:>75049*7)832<C>*)))))2**.;*30((((()()3(*(4)))-:0
@M03506:14:000000000-AKVR1:1:1101:17751:2427 2:N:0:31
AGGACTACCCGGGTTTCTAATCCTGTTCGCTCCCCACGCTTTCGCGTCTCAGCGTCAGTACCGTCCCAGAGAGCCGCCTTCGCCACGGGTGTTCTTCCTGATATCTGCGCATTTCACCGCTACACCAGGAATTCCACTCTCCTCTTCCGGACTCTAGCCAGATGGTTTCCGCCGACGTCTCGAGGCTGCGCCTCGAGTTTTCACAGCAGACCTACCTCGCCGCCTCCACGCTCCGTACGCCCACTAAATCCGGACAACGCTACCCCCCCACGCCTCACCGTCTCTTCTGTCACGCTGTTAG
+
CCCCCEGGCFGDGFGGGG<9EFFGAFGFGDEFGFEGGGGGEFGGGD@FDFGGGG8FBFGFAFGGGGGGGFDEFFGGCEGGGGDGDG>CFC>FC9FFFAFGFFAEE,,E:FGGCEFFGEGEGGGG,AD@CFFGADF9F,3,7@DC9EDA=83;:CFGAFGGC6CE,@EDDF>C?:8CCGE=>,,6/*8E::@E58=;;C8<E7?EFGGDC4C5+;CF4*):7C3:7*)0217CD))*,9:C*:7**+2)<+<5))))1(/205)29;?5*7C>)*0*3(.*.,(,)))*-*))0(4*0.)-)
@M03506:14:000000000-AKVR1:1:1101:14221:2427 2:N:0:31
AGGACTACACGGGTATCTAATCCTGTTTGCTCCCCTAGCTTTCGCGCCTCAGCGTCAGTTGTGGTCCAGTGCGCCGCTTTCGCCACAGGTGTTCCTCCCGATATCTACGCATTTCACCGCTACACCGGGAATTCCACGCGCCTCTCCCACACTCAAGCACGGCAGTTTCGCCTGCAGGCTCCGAGTTAAGCCCGGAGATTTCACAGGTGACTAACCGCACCGCCTCCGCGCCCTTTCCGCCCAACCAGTCCGAACAACGCTTGCCCCCCTCCTATTCCCCCCGCCTCCTGCCCGCACTTCA
+
CCCCCGGGGGGGGGGGGGGGGGGGGGGGGGGGGGGGGGGGGGGGGGGGGGGGGGGGGGGGGGGEGGGGGGGGGGGGGGDCGGGGDGGGGFGGGGGEGGGGGGGGGGGGGGGGCFGGGGGGGCFGGGGGECEFFGGFGGGEGGGGGGGGGGEE,;D8?FGGG5C::DC9FGGGEC,4<BE6EE51:CCFCCCGGE*:8C997@7CFE=?E+021*>87))*19DG5*)./)0>CB<F)2);87*//**)23<5)))/*4)*)0)*>F*81)9))2+3066*(((,-,3>()(()-()).4))
@M03506:14:000000000-AKVR1:1:1101:19692:2432 2:N:0:31
AGGACTACTCGGGTTTCTAATCCTGTTTGCTCCCCACGCTGTCGCGCCTCAGTGTCAGAAACTGCCCAGCAGACCGCCTTCGCCACCGGTCTTCCTCCGGATCCCTACGCATTCCACCGCTACACCCGGAATTCCGTCCGCCTCTTCAGTCCTCGAGTTTGACTGTCGGCACGGCCAAGCCGGGGTTGAGGCCCGGCCTTTCACCACAACACTAACAAACCCCCGTCCCCCCCTTCCCGCCCCGCTATTCCACACCAGACTCCCACCCCACTCCTTCTCGCGGCTGCTCGCCCCGATGTAG
+
CCCCCFGGG-68+C;F<CC9FFFDFGGGCFFCECC<C:FE,BEFG+:CCFGFG9EEGG9E@@C<@EDFEF<F6E@CGEGGF<?:?@F:C7>4FFGGGGEBB:>,AAFEF7C@FFFFEFEG:BF<AF@F:+++,CFF>D+@>++8,,,7@CA,3,4+@5>E>,;,,5333:CECEE**,,*****/*4*0++4:/=585*<+;+<0+:**1**+*0297;C*/9C)*0)2*)*9).*(*)2:55D)**)000**)1**(**))0/*0;5C)9))*+0+)9>:(44((,/)0((0((/))..)
@M03506:14:000000000-AKVR1:1:1101:19975:2473 2:N:0:31
AGGACTACCCGGGTTTCTAATCCTGTTTGCTCCCCTAGCTTTCGTTCTTCAGCGTCAGTAGTGGTCCAGCGCGCCGCTTTCGCCACGGGTGTTCCTGCAGATATCTACGCATTTCACCGCTACACCTGCAATTCCACGCGCCTCTCCCACACTCAAGCACAGCAGTTTCGGAAGCAGCCTCTGGGTTGAGCCCAGAGATTTCACTCCCGACTTGCCGCACCGCCTACGAACCCTTTACCCCCAGTAATTCCCAACACCGCTGGCCCCCAACGTCTTACCGAGGCTGCAGTCCCGTAGTTAG
+
CCCCCGGGFFGGGGGGGGGGGGGGGGGGGFGGGGGFFGGGGGGGFGGGGGGGGGGGGGEGGGGFFGGGGGGDEGGGGGGGGGGGDGGGGFGGGGGGGG?GGGGGGGGAFGGGGGGGGGGGGCGGGGDFGGGGGGGGGGGEGECC=DFEDG7CEGGFG6,DBCF?:<E,@:5<C>5D6>C6E@CDC,=*,,4B5@CFC0B=1BFC9?:EE3<D*2<8<<DCC<<:*<<7**)29<?<4C*3:EG3F7E*++<*155**()*08)5>E5>*.9))/;*+.9*(,4(3(().15.)(.1)045-
@M03506:14:000000000-AKVR1:1:1101:16377:2484 2:N:0:31
AGGACTACTCGGGTTTCTAATCCCGTTCGCCCCCCTAGCTTTCGCGCTTCAGCGTCAGTGTCAGCCCAGCAACCCGCCTTCGCCGCAGGTGTTCCTCTCGATATCTACGCATTTCACCGCTACACCGAGAATTCCAGTTGCCCCTTCTGCACTCTAGCCCCGCAGTATCGATTGACCTTTCCGGGTTAAGCCCGGAGATTTCACAACCGACTTTCGGTGGCTGCCTACGCGCCTTCTACGTCCAGTAAATCCGGACAACGCTTCCTCCCCTCGTCTCTCCGCGGCTCCTGGCCCGGAGGTC
+
CCCCCAFFGGGGDEGEGFCCFFGGGGGGGG,CFCFGGGGGFGGGFFGGGGGGFGGGECFGFGFCFFEFGGGFFFGGGCFCFGGGGG7ECEGG:<F,?<?C8<E7?,?FFGE:C9AFGGGCC+C@,A7C@@7F><DGFADAD9DD8D8>,;,,,@9ECEF?EGGDCE9,>**62D:9<2<E?9=:*14A,29EFG>*=E*4;C5++=7C5)1::3</5*)75*1/120)*97C)))*)*/**199C++/++2))0195(1*.759*+3)1.*7.1*2*)/01:0((-373/(()-()0)(((
@M03506:14:000000000-AKVR1:1:1101:10119:2501 2:N:0:31
AGGACTACTCGGGTTTCTAATCCGGTTCGCTCCCCTAGCTTTCGCGCATCAGCGTCAGGTACGGCCCAGCAAGTCGCCTTCGCCACCGGCGTTCCTAGCGATATCTGCGCATTTCACCGCTACACCGCTAGTTCCACTTGCCTCTACCGACCTCAAGTCACCGAAGTATCCGATGCGCGATCCCAGTCGAGTCGTGCCTTTTCACATCGGACTTCCGTACCCGCCTCCGCTCCCTTCACGCCCACTTCATCTGGACAACGCTCTCCCCCCTCGTCTCACCCCGCCTCCACACCCGTCGTGG
+
CCCCCGGGGFGGGGGGGGGFGGFGEGDGDGGGGGGGCGGGGGGGGGGDGGGGGGGGGGFFCFFGGGGGC8EGEDGEGGC?F@GGDGGE7@FGGGFFAAFG7F:FFGCCEG@EGGGGFFGEFCFGGGCGE+>DAF=9FFFCFFGG8EFG6CG5@@8EEFCC,,1=*=DFFFGC8;*:=CE*48*?A?+<5**2=CB5**11>*+1+A1=E3/7:6+<*2)*/*/:53))*17*9>>*(*1***/1*:+/++:**0*27(/*8:31*;F.?7)))1/8:)01,-((-(()()((.,-/7)--(
@M03506:14:000000000-AKVR1:1:1101:10237:2508 2:N:0:31
AGGACTACCCGGGTTTCTAATCCCGTTCGCTCCCCTAGCTTTCGCGCCTCAGCGTCAGTGTCAGCCCAGCAACCCGCCTTCGCCGCAGGTGTTCCTCTCGATACCTACGCATTTCACCGCTACACCGAGAATTCCAGTTGCCCCTTCTGCACTCTAGCCCCGCAGTATCGGCTGCCCGTTCCGGGTTAAGCCCGGAGCTCTCACAGTCGACTTGCGGTGCCCCCCTACGCGCCCTTTACCCCCAGTACATCCGAACAACCCTTGCCCCCCCCGTACTACCCCGGCTCCCTGCCCCGCCTTC
+
<B@CCGGG?FGGEGGGGGGCEFGGEGFC@E@FGGGG88EGGGG;CFGG:@ECFGFGGGF6EFFCFGGGGGGDGGGFGGGGG?FE@FFDGGFGGFGFGA=BGFCCFDAF7B7FGGGDGG@B:>CFGGCC7C:F9,EA9@B=DF@>+=D99E,@9C,@DE>DE+@3@CECA;*CFG*DC*=:DGGDGGEGGDGGGGE=5*<096>9C<3ACDD3=DG8)1)*57*:>C)7/C):)779)0=+<C55*3+*20<<57*9),9*)..2<C+):<D55/**/)1:(,((--()()).)(().)(-)
@M03506:14:000000000-AKVR1:1:1101:14001:2508 2:N:0:31
AGGACTACCCGGGTATCTAATCCTGTTTGCTCCCCTAGCTTTCGCGCCTCAGCGTCAGTTGTGGTCCAGTGCGCCGCTTTCGCCACAGGTGTTCTTCCCGATATCTACGCATTTCACCGCTACACCGGGAATCCCACGCACCTCTCCCACACTCAAGCACGGCAGTTTCGCCTGCAGGCTCCGAGTTACGCCCGGGGCTTTCACAGGTGACTTACCGCACCGCCTACGCGCCCTTCACGCCCAATCATTCCGAACATCGCTTGCCCCCCTCGTATCACCGCGGATGATGGCATGAAGTAAG
+
-ACC<@@E@9FG+F:6;FFGGC<FFCFFFFGD,C@F@EEGC9F7C7@6@FEGGCFG7F@,CFF7CCCE<,CCFCFFGEG<<FC@BF,B899CFE,9?,,BBF@:9FB<FEGC7EDCF<+@+@=A?A=7+>3D,=8>D++FECF,,,3,@DCC,,5>C6,:87EC*53,;**>*4,,9DE6>C7*?:CG,;@*88CC5*8;67++<:C??07+=7<8C)):7CC*7C;5C9)1>D5*)*)*;*****+/+++0))/7*49E4))**<5@*)9)0*;*+.8*40(((((*-/((*.):*/-6)
@M03506:14:000000000-AKVR1:1:1101:23609:2524 2:N:0:31
AGGACTACCCGGGTATCTAATCCTGTTCGCTACCCACGCTTTCGCTATTCAGCGTCAGTTCCGGCCCAGACCACTGCCTTCGCCATCGGTGTTCCTCCTGATATCTGCGCATTTCACCGCTACACCAGCAATTCCGTGGTCCCCTACCGGACTCTGGCCATAGCATTATCCGATGGCCGCTCCAGGGTGAGCCTGAAGTGTTCACACCCGACTTTCTAACCCGCCTACCAGCCCTTTACGCCCAATGGAACCGGACAAACCTTGCACCCTCCGTGTTCCCTCTGCTACTGGCACGTAGTTT
+
CCCCCGGGGGFEEGGGGGGGGGGGGGFGDGGGGGGGGGGGDGGGGGGGCGGGGGGGGGGGGG7CF@@FFGGDGGGFGG9EGFCFFF8,FFGGGGGGGGGGFB<FDFBFGGG+@EGFGGEC+>FG@AFF,8=BFFFF?+@F,@8EGGGGGECEGG,;3,@:DC63E,@EGG9C+58*,@@EDECF?8*=*DFC68:=6,5,,=@CFGGEG4)):*+51;A+9>DGD*8)**0*/.7F77*28=3C9E+)<++).)/111**))12*+3)/8*))*100)9F2.(,.))/.*5(.5(*))44)
@M03506:14:000000000-AKVR1:1:1101:11497:2526 2:N:0:31
AGGACTACTCGGGTTTCTAATCCTGTTTGCTCCCCACGCTTTCGTGCATTAGCGTCAGTGTTAGCCCAGGGGGCTGCCTTCGCCATCGGCGTTCCTCCACATCTCTACGCATTTCACTGCTACACGTGCAATTCCACCCCCCCCTGCCACACTCTACCTTGCCAGTTACAACCGCAGTCCCCCCGTTAACCCCGGGGATTTCACACCTGTCTTACCAACCCGCCTCCGCACGCTTTACGCCCATTCATTCCGCTTAATCCTGCCCCCCCCCGTACTCCCTCGCCTGCTGGCCCGTACTCCC
+
<<<BC<EFE-BFE@C@FCDF<FEEE,C<E<,CFC@8@EGGDFF,F8CD<,,6C:CFE,<6CCA6FEFFGG7:C@@6B<FGG@FGFEG7,+@47BFF9E=EEFF<EEEGGGCC:C?EGCDFG,?AE+EF+8A5=FGFAFGG77+>C:DF6EFE,4,@,@,3,4@,@<3,@3@,38CEEGCFB5**41:78+?C1=**3>CF+@;>CF=ECFG70:+<*0.C517CC*8)/)87>5772CBG==**2++*3AF4)019*-0<**)2*2:5/)18>)**+(0*.(((4,(),)(()(-)))-(.
@M03506:14:000000000-AKVR1:1:1101:16615:2528 2:N:0:31
AGGACTACCCGGGTTTCTAATCCTGTTTGCTCCCCTAGCTTTCGCGCCTCAGAGTCAGTTGTGGCCCAGTGCGCCGCTTTCGCCACAGGTGTTCCTCCCGATATCTACGCATTTCACCGCTACACCGGGAATTCCACGCACCTCTCCCACACTCCAGCACGGCAGTTTCGCCTGCAGGCTCCCAGCTACGCCAGGCGCTTTCACAGGTCACTTACCGCACCGCCTACGCGCCCGTTACGCCCACTAACTCCGACCACAGCTCGCCCCCCCCGTACTCCCGCGGCTTGCGGCACAGGGCTAC
+
@CCB86ECGDEGGG7C-E,EEFEFAGGG8E,EE8BD<8EF<F<FG::F,8EF,EFEFGAEGGFGGGGCGEFFD:CEGGCGGD:?=F8=,94??FGGGG7@7:7+,?FA=>FGCFFFGGCGFGG?8=CFD++A,?;<,++@CE8D8?,,@D7CCCGGF?FFCEE:E3,;:5>F>88C68C:D8>DG,1C,=7C>*****=C8;FFGF::+2*;1;F+/>:EDDCE3*7BE1<EC)0*(15**27**3+)++37)))1*(15<65C):C)*)))))/*+,.*,((((,()()((0((*))(((
@M03506:14:000000000-AKVR1:1:1101:13208:2528 2:N:0:31
AGGACTACCCGGGTTTCTAATCCCGTTTGCTCCCCACGCTTTCGCGCCTCAGCGTCAGGAGATGCCCAGAGACCCGCCTTCGCCACCGGTGTTCCTCCCGATCTCTACACATTTCGCCGCTCCACCGGGAATTCCAATCTCCTCTGCATCCCTCAAGCACGGCCGTATCGGCCGACGTTCTTCGGTTGAGCCGAAGGATTTCACGACCGACTTGCCATCCCGCCTCCCCCCCTTTTACTCCCAGTCATTCCGAGCTACGCTTGCCCCCCCCGTCTTACCGCGGCCGCTGGCCCGCAGTTGG
+
CCC<CEGFFGGGFGGGGDGFFGG?@FFFGGFGGFGCEGGGGGGGGGCFDFCCECGGGGFE7CEGFGF,CF8FGDF7B:FGGFGG=7EE@B>FGGG<EGGE:FGE<<9??AEF<B9=FGGG7+8FFG>:=+8@3FGG,CF=,EFG=D,5ECGG8CF69,4<C>C*4:>>>CC7EG*:5B:0=CGF*3:5+8788*1*::FGGCEGFC///)1)2*<A>*95735:**))*).*/))2.:*<<5*22++0<:C)57D)*)955)736@/7*))079@8+.6*((,((,-.-)-(.(,))04)(
@M03506:14:000000000-AKVR1:1:1101:20633:2541 2:N:0:31
AGGACTACCCGGGTTTCTAATCCCGTTTGCTCCCCTAGCTTTCGCGCCTCAGCGTCAAGAATGGGCCAGGTAGCCGCTTTCGCCACTGGTGTTCCTCCCGATATCTACGCATTTCACCACTACACCGGGAATTCCGCTACCCTCTCCCACCTTCCAGCCGATCAGTTTCCGATGCAATTTCCCAGTTAAGCCGGGAGCTTTCACATCGGACTTGACCAGCCCCCTGCGCCCCCGTTACGCCCAGTAAAACCGGACAACGCCCGCCCCCTACGTCTTACCCCGCTCTCCGCTCCCTATCTAC
+
CCCCCGGGGGGGGFFGGGG9FGGGGGGGGGGGGGGGGGGGGGGGGGGGGGGGGGCEGGGGGGGGGGGGGGGGGGGGGCGGGGGGGGGGGFFFGGGGCFFGGFFGGFF9FGEFFFGGGGGGFDFFGGGGGECFFGGGDCFGGG9@DFCFCGGGGGCGEFFE67BECAF,=F5:ECCCF9CAEGGGGGFGE;EGGGGEC5E,>?9E7,=CE3DDD*>?FD4CF*92C*;):*85/)071D>EEC3**3<*+<;)))9CCB)*5)))1*/.*)/.0*;*+)0+4,1(((.),),-),(2)*-).
@M03506:14:000000000-AKVR1:1:1101:19375:2575 2:N:0:31
AGGACTACTCGGGTTTCTAATCCTGTTTGCTCCCCACGCTTTCGCGCCTCAGCGTCAGTACCGTCCCAGCGAGCTGCCTTCGCCATCGGTGTTCCTCCTGATAACTGTGCATTTCACCGCTACACCAGGAATTCCACTCGCCTCTTCCTGTCTCTAGCCCGGTATTTTCCACCGGCTTTCAAGGTTTAATCCCTCTACTTTACCAGCTGACTTACCGGGACCCCTACGCGCCCTTTACTCCCAATGTCTCCGGACAACCATTGCTCCCTTCGTCTCAGCCCTGCTGCTGCACCGTCTTCAC
+
-<CCCGFGGCBEGGCFFGG99FFFFCAFGGGFGGEFDGGGBDE@CF7FE7FCF:FC:CG,6C7F:@@F@<:FDGDCFCFGGCEEGGFBC,?CFGGDFFEG<<95CF,CBC9EEEFFC<:FE4>A88A?=F,FEFFGD,:8=EEC=EBF,3,6EA,@,7B=+1+3+75,7,@CC+>8*@,737,@,>D6D,@D,2,,,5,5,+,55,4290*4,+,11))*2*/2*78)=/)2C;)7)0*0+2**0++*03+7))17*(****10*020**0))***+))*-((.,))))*.(.-4*).)-)
@M03506:14:000000000-AKVR1:1:1101:20922:2581 2:N:0:31
AGGACTACCCGGGTTTCTAATCCTGTTTGCTCCCCACGCTTTCGCGCCTCAGCGTCAGGAGTGGCCCAGCCATCCGCCTTCGCCACCGGCATTCCTAGCGATATCTGCGCATTTCACCGCTACACCGCTAGTTCTAATGGCCTCTACCATCCTCAAGCCAACGCAGTATCCGACGCAGTTCCACAGTTAAGCCAGGGGATTTCACGCCGGACTTACGCAGCCGCCTGTGCGCCCTTTACGCCCAGTGAATCCGGATAACGCTCGCCCCCTACGTCTTACCCCGGCTGCTGGCCCTTTGTTA
+
CCCCCGGGGGGGGGGDGGGGGGGGGGGGGGGGGGGGGGGGGGGGGGGGFEGGGGGGEGGGGGGGGGGGGGGGGGGGGGGGGGGGGGGGGGGGGGGGGGGGGGGGGGGGGGGGFFGGGFGGG7FGGGGGGGGGGGDFCFGGGGGGGGGGGGFGGGCGFGGFGFEGE>EGGGF@5CEGG8EFGGGGGGF?@B;CFC,*/:8:C*3>C5CC7CCDEFFG5*):CG3>DCFF6D@E37;C?71*;CDGG6<B+++9)7*9C)**))0)12ABE3CF5*;8*5@6(--(4((044,30((2)1.,.
@M03506:14:000000000-AKVR1:1:1101:22311:2592 2:N:0:31
CGGACTACGCGGGCTTCTAATCCCATTTCCTCTCCCCGCTTTCGCGCCTCAGCCTCAATACCGGTACATTGCGCCGCATTCGCCACCGGCGCTCCTCCTCTTACCCACGCATTCCACCGTCACCCCGGCAATCCGACTCCCCCCCCCCTCTCTCAAGCAAAGCCGTTTGGCTCGCAACTCCTCGGTTAGGGCGATGCATTTCGCTGTCCCCTTCCCATCCCACCTCCGCCACCTTTCCCCCCACCCCACTCAAATCACCACAACCCCCACCCCCTCCGCTGCTCCGCGGCCCCGCTCTCCG
+
-,-,6+6--78+++86@-,,,,C<,,C6,;,6,,,,,+7+,,C@F+++,6,6C,CFG,,6,C,+C:F,,<,,,+8++7,8E<EFB+9:4+++@::E,E,,,C??<,5+++8FC,,C,,+,3863,++++85>DB*@@F*,@***4=8CC7CC++05++=++320/;?<**0++*21**+3<+2**1*2*0***:*;*++0+**:**2<?4/*:2*02*)*1*2/**075<7*<)9*)0**1:/9*:1)7*;5/**2*(*+)).9***)*8*0)9/*/(55(4)6,,2)()44)2,)85)(,
@M03506:14:000000000-AKVR1:1:1101:12610:2597 2:N:0:31
AGGACTACCCGGGTTTCTAATCCCGTTTGCTCCCCCGGCTTTCGCGCCTCAGCGTCAATGCCGGTCCAGGATGCCGCCCTCGCCACCGGTGTTCCTCCAGATATCTACGCATTTCTCCGCTACACCTGGAATTCCGCATTCCTCTCCCGGATTCACGACTTCCAGTATCTGACGCAGTTTCCGGGTTTAGCCCGGGGATTTCACCCTCGCTTTAGAAGGCCCCCTCCGCGCCCTTTACGCCCACTAAGTCCGAACAACGCGCGCCCCCTCTCTATTTCCGCGCTGCTGGGCACGGCGTGTG
+
@89@@@@EEECCG:,BFFGAA<,EB<FG;,6FDGGGCFCF78E@FGG@CGF<8CGG@@<EFD@6FFCC<CCFFEGGGE++C+CF@FGCC+=FC??,E8B=<=CEGG,?7F=:?F,,CC+>F+3DF=:,88@=@>BDFCE+@D9DFFCF+78C*<A,,*@33CE9?>;B:,,,2*BC>G7,?,/BE:?*,,,,<:*/=7*0AF@C+*2:C3**2*++0*75//1>C*5):).:C>)9)088CE**2<+)+3+.).17*15*)).))*27*8C)9*<+0.**(-(-,()0()..0(().8(((
@M03506:14:000000000-AKVR1:1:1101:15509:2608 2:N:0:31
AGGACTACTCGGGTTTCTAATCCGGTTCGCTCCCCTAGCTTTCGCGCCTCAGCGTCAGGAGTGGCCCAGCCATCCGCCTTCGCCACCGGCATTCCTAGCGATATCTGCGCATTTCACCGCTACACCGCTAGTTCTAATGGCCTCTACCATCCTCAAGCCAACGCAGTATCCGACGCAGTTCCACAGTTAAGCCATGGGATTTCACGCCGGACTTACGTAGCCGCCTGCGCGCCCTTTACGCCCCGCGAATCCGGGTAACGCCCCCCCCCTATCACTTCCCGCGCTCGCTGTCACGTGGTTT
+
-ACCCGGGGGGGECFGGGGGGGGGGGGGGEGGGGEGGGGGGGGGGGGGGGGGGGFGGGFFDFGGGFGGGGFGGGGGGDBFGGGGFGGGGGDGFGGGGFECDGGGGGFCECEGEGFCGGGFGEGGGGGG>+CAFFG,=DFCG=,@8>FADFGDFFFFECFFFE>C8EBGFGDF8@EE9115?,=E,:14,@<9C=9CFFFGFFC<?C5CED3DE=CCCF6*5:C53C3;*97EG@)<)*/**/)))**)*//))))1)(22<)))/185E)*)*22<92*:(470(-1)-)()*.(2))(((
@M03506:14:000000000-AKVR1:1:1101:24528:2613 2:N:0:31
AGGACTACCCGGGTTTCTAATCCCGTTCGCTCCCCTGGCTTTCGCGCATCGGCGTCAGTGTCGGCCCAGCAACCCGCCTTCGCCGCAGGTGTTCCTCTCGATATCTACGCATTTCACCGCTACACCGAGAATTCCAGTTGCCCCTTCCGCACTCTAGTCGCGCAGTATCAGTTGACCTTTCCGAGTTAAGCCCGGAGATTTCACAACTCACTTGCACTGCCCGCCTACGCGCCCTTTACCCCCACATACCCCCCACAACCATTGCTCCCCCCTTATTACCGCGGCTCCTTGCCCCGCTTCG
+
CCCCCGFFGGGDDECGGGGFGGGGGGGGGGGGGGGGGFGFGFGEEFGCFGCFCF@@@FFGGC:@FGGDEFGGGGGGGGGGGDGGCGE+BFFFGDFEG<FCFE@FGGFGCEFF+E,CFG::>3FFBG:CGE>9CEGF>778,>,@@8FE5BBEEC7BD551*=:**4<;CDFCF?;9CC,,,>4**33@+;CG5:*****4;;3C7<E?+:9CE*9+*:)+9*7CC57?1>7:)))2,*/+275))*+*+*3.))/97(1*)*02:+<687)7)*+++)*3(34((,(.(*-,))(1))((,
@M03506:14:000000000-AKVR1:1:1101:23588:2614 2:N:0:31
AGGACTACTCGGGTTTCTAATCCGGATCGCTCCCCACGCTTTCGCGCCTCAGCGTCAGCAAAGCTCCAGGCAACCGCCTTCGCCACTGGTGTTCCTCCCGATATCTACGCATTCCACCACTACACCGGGAATTCCATTGCCCCCTAGCTTGCTCCAGCTACGCCGTATCCGCTGACCCCGCCCAGTTGAGCCGAGCGATTTCACAACGGACTCACGTAACCGCCCCATCGCCCCTTACGCTCAGTGAAGCGGCATAACGCCCGCCCCCGACGTCCCACCGCGGCTGCTGGCAGGTAGTTAG
+
CCC@CGGGDGGGGGGFGFGGGGGGDGGGGGGGGGGGGGGGGGFGGGCCBEGGGE@F7CFGCFGGGGGGGGGFGGGGDFGCFFGGGGGFFDFGB?FFG?FGDCEFGFGGGGGCFGGFGGGGCEFGGGGGDEGDCFCFGG9DFGGC=8,6@DFGEFFC6@>99:+@5@E4:EEEECEC?FGDC=?B,6B?BBFFDC5C*****;EFG6*2:335*0+82*)*0175))))**0:C)7*)0);**)7*+00++*))09**(12)0)/58?7*.17)9*;<(0*4419323)5),()((*19-).
@M03506:14:000000000-AKVR1:1:1101:10139:2616 2:N:0:31
AGGACTACCCGGGTTTCTAATCCCGTTTGCTCCCCTAGCTTTCGCGCATCAGCGTCAGTATCGGGCCAGATGAGCGCTTTCGCCACCGGTGTTCCTCCTGATATCTACGCATTTCACCGCTACACCAGGAATTCCCTCATCCTCTCCCGTACTCAAGCCTGACAGTATGGGATGCAGGTCCCCGGGTAAGCCGGGGGATTTCACATTCCCCTTATCAGACCGCCTACACGCCCTTCACGCCCAGCGATTCCGAACAACGCTTGCTCCCCCCGTGTTACCGCGGCCGCTGCCACGGAGTTAG
+
CCCCCGFFGGGGGGGGGGGGGGGGGGGGGGGGGGGGGGGGGGGEGGGGGGGGGGGGGGGGGGGGGGGGGGGGGGGGGGGGGGGGGGGGGGGGEGGGGGGGGGGGGGGGGGGGGGGGGGGGDGGDGGCFGCGGGGGGGGFFFFFFGGGGEE@EGG8?9FGFGGGG6E;FGG6CFGFFFGGGGGGGDGECEFC:::5CCE*=FGGEFGGCA*2;C>FFCF4F5DDGG*7@F3>GGF)*)2)A@:****/87@F47;CDF2C5)0)90CF5E@G>7>@0+-/2,,(4(10<>)4)6(45)<2))
@M03506:14:000000000-AKVR1:1:1101:18328:2631 2:N:0:31
AGGACTACCCGGGTATCTAATCCTGTTTGCTCCCCACGCTGTCGCGCCTCAGTGTCAGAAACTGCCCAGCAGACCGCCTTCGCCACCGGTCTTCCTCCGGATCTCTACGCATTCCACCGCTACACCCGGAATTCCGTCTGCCTCTACAGCCCTCGAGTTTGACAGTCGGCACGGCAGATCCGGGGTTGAGCCCCGGACTTTCACCACACCCTTATCAAACCACCTACGCGCCCTTTACGCCCAGTGATCCCGCTTAACGCTCGCACCCCCCGTATTACCGCCGCTGCTGGCCACGATGTTC
+
CCCCCGGGGGGGGGGGGGGGGGGGGGGGGGGGGGGGGGGGGGGFGEGGGGGGGGGGGGGGGGGFGGGGGGGGGGGGGGGGGGGGGGGDGCFGGGGGGGGGGEGFFFFGFGDGFGGGGGGGGGGGGCFG:CECDCFC<FFFFGGGGGGG?F8>39:BEFGGGGC7@@E>EC5FCEG>CGFGGFEEGB*5@CEGCE55*==FDD79FC:=C3C3:C0<:>*0>4CE*297C5B>5)<*6:)/:=<DG+3/+<C)).9**4*75>))):C3*7)00);2+)/*(((3(-2/)78(),-/0),-)
@M03506:14:000000000-AKVR1:1:1101:12407:2647 2:N:0:31
AGGACTACCCGGGTTTCTAATCCCGTTTGCTCCCCTAGCCTTCGCGCCTCAGCGTCAGTGTCGGTCCAGGAAGCCGCCTTCGCCACCGGTGTTCCTCCGGATATCTACGCATTTCACCGCTACACCCGGAATTCCGCTTCCCTCTCCCGAACTCAGGCCCGCTAGTTTCCTGTGCAGTTCCCCAGTTGAGCCGGGGGATTTCACACAGGACTTAACGAACCGCCTACGCGCCCTTTACGCCCAGTAATTCCGAACCACGCTTGCCACCCCTTTATTACCGCCGCCGCCGGCCCAGATTCAG
+
CCCCCGGGGGGGGGGGGGGFGGGGGGGGDGGGGGGGGGGGGGGGGGGGGGGDGGGGGGGGGGGGGGGGGGFGGGGGGGGGGGGGGGGGGGGGGGGCGGGGEGGGGGGCGFGGGGGGGGGGGEGDGGGGGG>FGGGGGGEGGGGG?EGGEEGCGGG6EFEEEG5?EDFGFGCCEGGCFGGGGGG68:C,,<BCCGE5CCECEF?E+<5EFGG60:+3*1<EDCD>**))2)7>C3?6:F)**:77>++9<C9)))9)9:**.))*9++8/<*))*0++6F*2(4((4()-0,(8((9**)).
@M03506:14:000000000-AKVR1:1:1101:16181:2667 2:N:0:31
AGGACTACCAGGGTTTCTAATCCTGCTTACTACCCCAGCTTTCGCGCCTCAGCGTCAGTTCCGGTCCAGGTAGCCGCCTTCGCCACCGGTGTTCCTCCCAATATCTACGCATTTCACCGCTACCCTGGGAATTCCACTACCCTCCCCCGGACTCGAGCCGGACAGTTTCAAACGCAGTTCCCCGGCTGGGCCGAGGGATTTCACGTCAGACTTGTCCTGCCGCCTACGCGCCCGTTACGCCCAATCAACCCTCGCACCCCTAGCCCCCCCCGTATTTCCGCCGCTGCTCGCCCCGACTGCG
+
CCCCCFEGC-CC7CEFFFGCFGFGCFGFGGGECGGGGDEG<FFCFFGG@7DEC7FGG:CCFGGC6@FCAACCFFFGDCGGFFGDGGGEGC=F7?F?FECF,4EFAFGE7CCF:AFEBF:@F+6,A5,:CF,,=FF,FF,=:D33+@>=+7C@C8+D+::CE6C>*5,@A,;@EEE*1>,55D>*:*8C**;**3:*858:67++/=C*5:<4+:C+:*/6*/):*7?5*)857)0*(10;CC35>:</***.0)9/)-*2))7C2*/7:.7).)*++.1*-(2(,(-)))4(.(41.0((,
@M03506:14:000000000-AKVR1:1:1101:13248:2672 2:N:0:31
AGGACTACTCGGGTTTCTAATCCTGTTTGCTCCCCTAGCTTTCGCGCCTCAGCGTCAGTTGCGGTCCAGTGCGCCGCTTTCGCCACAGGTGTTCCTCCCGATATCTACGCATTTCACCGCTACACCGGGAATTCCACGCACCTCTCCCACACTCAAGCACGGCAGTTTCCCCTGACCGCTCCGGGTTGAGCCCGGAGATTTCACAGGAGACTTACCGCACCGCCTACGCGCCCTGTACGCCCAAAAATTCCGAACAACGCTCGCACCCTCCGTATTACCCCTGCTGATGGCCCAGAGGTAG
+
CCCCCGGGGGGGDGGGGGGGGGGGGGGGGGGGGGGGGGGGGGGGGGGGGGGGGGGGGGGGGGGGGGGGGGGGGEGGGFEGGGGGGGGGGGGGGGGGGGGGGGGGGGGGGGGGGGGGGGGGGGGGGGG@@EEGGGGGG:EEGGGGGGGGGGCGCCGGGGFFG58:>DFGGFGGGGCFGGG5CGGCC:EEGFFGCC8EE5A7CFGGGGD57*>7C>G6DG):91>CC*<:5)7EDB)>AGFEEGG**2;76+CF>)>>7?75)8@C)::B80*077*<@<9+,((.()-*./((0((*)).2,
@M03506:14:000000000-AKVR1:1:1101:7737:2692 2:N:0:31
AGGACTACCCGGGTTTCTAATCCTGTTTGCTACCCATGCTTTCGCTCCTCAGCGTCCGTTTCGGCCCAGGGCGGCGCCTTCGCCACCGGTGGTCCTCCTAATATCTGCGCATTTCACCGCTACCCCAGGAATTCCCCGCTCCCCTACCGTCCTCCAGTCACAGCAGTATCGGATGCACGCTTTGGGTTAAGCCCAAAGTTTTCACACCCGACTTACTGCACCGCCTCCGAGCTCCTCACGCCCAATAAACTCTGACAACGCTTGGTGCCTTAGTTCTCCCGTGGCCGCCTGGCCGGAGGTG
+
CBCCC@,;CE:@F:6@<FGDF6<CE<F,C,;F9FE,CCF<F6,68,CF6C,,,@6C+@,;CEB@CD@FF,B@@FFGEE:49=FG@FGCC@=+BBFAFFCFF9<EF9?EF7EE+AA,CEFGD:B,=++@@+<FD9FGF:+3@CFE@*BFC4*;*5,>,DF?CCCCCC,=95***:CE7CGEG*/2A5*/*9?++:B/*;52<3;+>+=7*9/)27+007*372)>)7)):1)7)97>(25*/5CDD6860+0**1***)**))09DA****0*1:+++)/:(,,(((-),.,-).()))(-,
@M03506:14:000000000-AKVR1:1:1101:21080:2695 2:N:0:31
AGGACTACACGGGTTTCTAATCCTGTTTGCTCCCCACGCTTTCGTGTCTCAGCGTCAGTACAGGCCCAGGCGGTTGCCTTCGCCATCGGTGTTCCTCCGGATATCTACGCATTTCACCGCTACACCCGGCATTCCGCCGCCCTCTACCGTACTCTAGCCTGCCAGTATCGAATGCAATTCCCAGTGTGAGCCCAGGGATTTCACACTCGACCTAACAGACCGCCCACACCCGCTTTACGCCCAGTAAATCCGATTAAAACTAACACCCCCCGTCTTACCTCTGCTGCCGGCACAGATGTCC
+
CCCCCGGGGGGGGCEGGGGGGGGGGFGGGGGGGGCFGGGGGGGGGGGGGGGGGGGGGGAFFDGGGGGGGGGGGGGGFCGFGGGGFGFGGGGGGGG<EFFGGGGAEFCGC>CFGE?FGGGGG::AGGGGGGCFBGGGDGGDFG7D<DFGECCEFC,@3,DEGGGGFGGFCCG7CFG9?9?FEGG6,,5=7>?8E5:8*5F,>>GFE?6CE4)):>GG47)=*2CCC<>EG35C3)0*-:)88>7*9?F*++2)70/C*-*<??)9*0;3*5))7/*;+6:+.)),9)))-07()4(**/)).
@M03506:14:000000000-AKVR1:1:1101:19215:2699 2:N:0:31
AGGACTACAAGGGTTTCTAATCCTGTTTGCTCCCCTAGCTTTCGCGCCTCAGCGTCAGTTGTGGTCCAGTGCGCCGCTTTCGCCACAGGTGTTCCTCCTGATATCTACGCATTTCACTGCTACACCAGGAATTCCAGTCTCCTCTGCCGCACTCGAGCCTTGCAGTCCCAAATGCCATTCCCAGGTTAAGCCCGGGGATTTCACATCTGGCTTACAAAACCACCTGCGCACGCTTTACGCCCAGTAATTCCGATTAACGCTCGCACGCTACGTTTTACCCGGTCTGCTGGCACGTCGTTTG
+
CCCCCGGGGGGGGGGGGGGGGGGFGGGGGGGGGGGGGGGGGGGGGGGGGGGGGGFGGGGGGGGGGGFGGGGGDGGGGGGGGGGGGGGGGFFGGGGGGGGDFFGGGGGGGGEEGGGGGGGGGGGGGFGFEGGGGGFGGGFBEEEGFDCEGGEGGFG?BEEGF8DFGGG,D9D,DFGGGGGGFGGGCGGGGGG7@EGGGGEFGF,,=:9@<@>97<C@C8ACC*:=C*))//)2)5AGFGEEG5<58997ECFF)0><C47*)739):*)28>:.*2A+-=+(-(4(()7498,9(,*)0((-
@M03506:14:000000000-AKVR1:1:1101:8673:2730 2:N:0:31
AGGACTACCCGGGTTTCTAATCCTGTTCGCTCCCCACGCTTTCGCTCCTCAGCGTCAGTACCGGCCCAGAGTGCCGCCTTCGCCACTGGTGTTCCTCCCGATATCTGCGCATTTCACCGCTACACCGGGAATTCCGCACTCCCCTACCGGACTCGAGTCACGGCAGTTTCGAATGGCCCCTCCACGTTAAGCGTGGAGATTTCACATCCGACTTACCGAACCGCCTACGAGCTCTTTTCGCCCCATAATTCCGGCCAACCCTAGACCCCTACGTATCACCGCGGCTCTCGGCACGTAGTGG
+
CCCCCFGGGGGGGFGGGGGGGGGGGGGGDGCGGGGGGGGGGGGGGGGGDGGGGGGGCFGGGGGGGGGGGGGGGGGGGGGGGGGGEGGGGFGGGGGGGGGGDC7FFG9FGEFGEGDGGGGGGGGGGFEEGEF@F=FDGGGCFGCGGGGGGEEEEGCG:@F7F*>EEE,DFGGDCFGGDGGDFGG6@5;6@CCEGE>E*/0A7:++>?9+:99D=DFFC5>EDC)CD*5</*.*1?7F9*9:CEC)92*1<9E=?3)9<?G*7)7*>C6788*.)2<3856?049(414))),()(,*).4((
@M03506:14:000000000-AKVR1:1:1101:12740:2762 2:N:0:31
AGGACTACCCGGGTATCTAATCCGGTTTGCTCCCCTGGCTTTCGGGTCTCAGCGTCAGGATCGGCCCAGTCGGCCGCCTTCGCCACTGGTGTTCCTCCAGATATCTGCCCATTTCACCGCTACACCTGGAATTCCGCATCCCTCTCCCAATCTCAAGCCATCCAGTATCAGATGCAGTTCCCCGGTTAAGCCGAGGGATTTCACGTCTGACTTCGTTGGCCGCCTACGAGCCCTTTACCCCCCGTTATTCCGCACCACGCTTCCCCCCCCCGTATTCCCGCCTCGTCTGCCACGGTGTTAC
+
CCCCCGGGGGGGGGCFGGGCGGGGCFGGDGGGGGEGGGGGGGGGGEGGGGGGGGGGFGGGGGGGGFGDDFGGGGGGGGDGGGGGGGFGGGGGGGGFGG<8CFGGCC5FE<DEEFFFGGGGGFC<EGFGGFCFFGGGGGGCFFGDDF?FC8@FFF,=,@BD>,,8EFGGFGGGGDGDFGGGCFF88B?77C9>C8CE:EC?EFGGGGG,=FD+9:*<>4AFF7):><.)**0:C?4<-**3;=))9*;5++<)7./)2,/*<>)29*:):7))07*<+60*(((-(-2)(*))1((*)0,-)
@M03506:14:000000000-AKVR1:1:1101:22044:2774 2:N:0:31
AGGACTACCCGGGATTCTAATCCTGTTTGCTCCCCACGCTTTCGTGCCTCAGCGTCAGGAAAGCCCCAGTCGCCTGTCTTCACCTTTGGCGTTCCGCATGATATCTACGTATTCCACCGCTCCACCATGCGTTCCACCGACCTTTAGCTTCCTCCAGACCGATATCTTGCGGTTCAGTGCCACCGTTGACCATTGGGTTTTCACACGACTCCATTCAGTTTGCCTACGCACGCTTCAACCCCATTGTTTCCGCCGAACGCTCGGGGCCTTGTACTTTTGGCGACTGTTGCTCACCATTCAG
+
<,8@C<EA@FF7C++6-=@CEFGE9CEA,C@<<<,6@FC,B<E@FCEFD<@<6+8,8B8<C<@G,CF7FGGGC,,6C<FFFD9CCFFGFDF:=F8CF+B,,AE@,,:CF4BE,A,@EF:+84>,4A8F98>C7=:,,6@4=E7,E9DA,@B@,=DF8,36B++53,@,79**5**72E,,,74,4>*4=,,,252:,/4=*:,,5,=*4***+25+3:7+1++<+1.8**)*18A*6**21:**0++02++.))/))-)*.)))1**)*)*11*2<+)*/,(44>2)15*)-*..**1)).
@M03506:14:000000000-AKVR1:1:1101:11054:2776 2:N:0:31
AGGACTACCCGGGTTTCTAATCCCGTTCGCTCCCCTAGCTTTCGCGCATCAGCGTCAGTGTCGGCCCAGCAACCCGCCTTCGCCGCAGGTGTTCCTCTTGATATCTACGCATTTCACCGCTACACCAAGAATTCCAGTTGCCCCTTCCGCACTCTAGTCGAGCAGTATCAGTTGACCTTTCCGAGTTAAGCCCGGAGATTTCACAACTGACTGGCACTGACCGCCTACGCGCCCTTTACGCCCAGTAAATCCGAACACCGCTTGCTCCCCCCCTTTTCCCGCGGCTGCTGGCCCGACCTTC
+
CCCCCG<FFGGGGGGGGGGCFGEFEFGGGGGGGGGGGGGGGGGGGGGEGGGGGGEG7FEEGGEEGCGGGGGGGGECGEC:FGGGGGGGGFGGGEG,FFGGFFGGGGGFGGEEG9FGGGGGDEGGGGC>F,AFFFGFDFE9FDEDFGGC8E8C>FGG9DC++@CEFEFCEGFEGECFFGGGG9>>5DEG7>DFGGG8C=6=7@<CF+:CCDCF2*=*2>)06;//7/8./17:<B)*,09*8:DCD6+8++36)./7C(1/7))/*<<6E7C>))*32<FC1(-(-7,))),171>).)-)(
@M03506:14:000000000-AKVR1:1:1101:14352:2795 2:N:0:31
AGGACTACCCGGGTATCTAATCCCGTTCGCTCCCCATGCTGTCGTGTATCAGCGTCAGTGCTGAACCAGGTGGCCGCCTTCGCCTCTGGGGTTCCTCCGGATCTCTACGCATTTCACCACTACACCCGGAATTCCACCACCCTCTTTCAGACTCGAGCCGGTCAGTCTGGCATACCCTTGCCCGGTTGAGCCGAGCGCCTTCATACACCACTTGACCAGCCGCCTGCACACCCTTTTCGCCCAGTAAATCCGGAGTACGCTTGCCACCTACGTTTTACCGCGGCCGCTGGCACGTATTTAG
+
CCCCCGGGGGGGGGGGGGGGGGGGGGGGGGGGGGGGGGFGGGGGGGGGGGGGGGGGGGGFGF9FGGGGGGGGGGFGGGGGGGGGGGGGGDGGGGGGGGGGCEFAFGFGGGGGEFFGFFCFGFGFGGGEGC@FED=AFG8FFDFDDFGFFGFGFGGCGGGGGGGGGDFFF,,@C?FF?FGFG,@8CECC6D8CECBGGG*18>E7+:+<**1;C><C**;:>CD5D/<7+CF5CF:C)07CC*59FFCF7F8<:;)*24<=.5>G*2AF=?F50>@E+5?5((4((((8(7(3=(,*0)-).
@M03506:14:000000000-AKVR1:1:1101:15707:2798 2:N:0:31
AGGACTACCCGGGTTTCTAATCCCGTTCGCTCCCCTAGCTTTCGCGCCTCAGCGTCGGTGTCAGCCCAGCAACCCGCCTTCGCCGCAGGTGTTCCTCTCGATATCTACGCATTTCACCGCTACACCGAGAATTCCAGTTGCCCCGTCTGCACTCTACCCCCGCAGTATCGGCTGACCTTTCCGGGTTAAGCCCGGAGAGTTCACAGTCGACTTGCGTTGGCTGCCTACGCGCCCTCTACGCCCAGTCTACTCGAACAACTCTTGCTCCCCCCGTATTACCGCGTCTGCTGGCACGGGGTTT
+
9@CCCFGGGFEGGG@EFGGGGGGGGGGGGEFGGGEGGGGGGGGGCEEGGEEDFCGEGGCEGGGDFGDFGG@DFGGCGGGGGEGEFGEGEGGGGFGGFGFG8EFCGGGGGCF+FFGGGGEDFEED,F@+CFCF;DF9=F9;FFCD+6BEGFGGGG,>,,6:BCEE8C?2;*>EFG5CFBFGBGC8EGG*+5<2=EEGD5*31;<C@CGGC*59/:+:)17CC49CD494=3>EDED*4>9C?7D*9G6*3++0).**)(96760:D@?;;)<>5*:;64*<:1(--4(*)04(),(1))4((
@M03506:14:000000000-AKVR1:1:1101:24850:2820 2:N:0:31
AGGACTACCCGGGTATCTAATCCTGTTTGCTCCCCTAGCTTTCGCGCCTCAGCGTCAGACTCTTTCCAGATAGCCGCCTTCGCCACCGGTGTTCCTCCTGATATCTACGCATTTCACCGCTACACCAGGAATTCCCCTATCCCCTCCAGAACTCTAGCCTGTCAGTTTGGAATGCAGGCTCTGGGTTAAGCCCAGAGTTTTCACATCCAACTTAGCAGACCGCCTACGCGACCGTTACGCCCCCTAATTACGAACCCAGTTCTCCCCCCCCGCATTACCGCGGCTGCCGCCACTGGTTATC
+
9CCCCGGAF-FFCF76FFFG<<CFGFGG89@FF@FFFFDG@DF;F:@CF@,EEGGDGF,CEEC,CF9CFCGDEFFE@E7@,C@:FG87+6@B?FGE9EFF9F9FEG<B7FCCF<EFF?CEG:4A=FFGG+<58?F,8??EEEFD8BE,,@8DGGG9;F8@FGGG8EG9,@=D9,,3A?E,3@98,>:*@BC8C>8,D,7=A9,,>:CF6*ACGC,,2=9,1))***28C5)=C)8:(:>G*/))12A=70+0)05)*(*+1*/:**/7?5CB))1*+.*:73,((4()()-()()**/)))
@M03506:14:000000000-AKVR1:1:1101:14788:2826 2:N:0:31
AGGACTACCCGGGTATCTAATCCGGTTCGCTCCCCTAGCTTTCGCGCCTCAGCGTCAGGATCGGCCCAGCCTCCCGCCTTCGCCACCGGCGTTCCTAGCGCTATCTGCGCATTTCACCGCTACACCGCTAGTTCCAGAAGCCTCTACCGTCCTCAAGCCAACGCAGTATCCGACGCAATTCCACAGTTGAGCCGTGGGCTTTCACGCCGGACTTACGTAGCCGCCTGCGCGCCCTTTACGCCCAGTGAATCCGGTTCACGCCCGCCCCCTCCGCCTTTCCGCTGCCGCTGCCCGTCCGTTT
+
CCCCCGGGC-@CGGGGGGGGFGGGEGGGDGGGGGGGGGFFGGGGGGGGDEGFFGFGGECFFFG:FEFCFGDEEFGEGGGGGFGGGGCEEEGGGGGGFCGG+BFGGFGGGGGEFGGGGAFGDCEFGGGGE@>@@@@CF<FCGGGG6DGGGGGGGGF:FFF6DGGGGDEGDGGGDECE5CGFFFGGGGFG79EGGGC8*=*0:*0+CFCCCD)>5>++99*27>DGD*7>*/)19;@*47@885395+00+0A?)7)/*.:*))0)):85E318>**;5)/<,(((((,)()-25((*))(,(
@M03506:14:000000000-AKVR1:1:1101:9913:2838 2:N:0:31
AGGACTACCCGGGTTTCTAATCCTGTTTGCTCCCCACGCTTTCGCACCTCAGCGTCAGTACCGGGCCAGTGAGCCGCCTTCGCCACTGGTGTTCTTCCGAATATCTACGAATTTCACCTCTACACTCGGAGTTCCACTCACCTCTCCCGGACTCAAGATCGCCAGTATCAAAGGCAGTTCTGGAGTTGAGCTCCAGGATTTCACCCCTGACTTAACAATCCGCCTACGTGCGCTTTACGCCCCGCGATTCCGAGCAACGCTAGCCCCTTTCGTATTACCGCGGCTTCTGGCACTAAGTTAT
+
CCCCCGGGGGGGGGGGGGGGGGGGGGGGGGGGGGGGGGGGGGGGGGGGGGGGGGGGGGGGGGGGGGGGGGGGGGGGGGGGGGGGGGGGGGGGGGGGGGGGGGGFGGGGGGDGGGGGGGGGGGGGGEGGDFGGGGGGGFGGGGGGGGGGGGDEEFGEC9FGE7EGDFDFGGGGFGGGGFGGGGGFGGGGGCFCFGFE??@E?7@DF?=55DCC?FFGG8A6?D<EG*=>C55C3>:*;D5E5=)))**7*<CFE)757?<C35.CFCE)*0:57**<::?*(39B(((*.*316(.*)*)-)
@M03506:14:000000000-AKVR1:1:1101:10930:2838 2:N:0:31
AGGACTACCCGGGTTTCTAATCCTGTTTGCTCCCCTAGCTTTCGCGCCTGGGCGTCAGGACAGGCCCAGAGAGCCGCCTTCGCCACCGGTGTTCCTCCCGATATCTGCGCATTTCACCGCTACACCGGGAATCCCACTCTCCCCTACCTGCTTCGAGCCCGCCAGTATCGGGTGCAGGCCTTGTGTTGATCCCCAGGTTTTCACATCCGACTTAACGGGCCGCCTGCTCCCCCTTTACGCCTAGTAAATCCGAACCACCCTCTCCCCCTATGTCCTTCCGCGTCCTCCGGTCGTACTGTAG
+
<A@<CFGGGFGGGGGGFGGGGGFGCFEFGGGGGGGGGGGGFGGEGGEGFGFCFGGGGDFGGGF@FFCFF8C<@<<CFF7,CFDCCGGGGGEGGGGCFCFG>CGGGG9FGGG>F9FFFFCEFCFGDG7:FC@F,@,3@=FDF8EECGGFCBE,7;CC:CECE55C8DFCGC>FD8EFFC*A,1=,1<C7@+5?CF>**0+=8C9>+:0:=*:2=1A953)*9)):595)+*)*))0*):5=***90++/0+07)0))03*:554**CE::)*/*0+00-)/(-(-,()),)-(0,,<)*.).
@M03506:14:000000000-AKVR1:1:1101:12169:2863 2:N:0:31
AGGACTACTCGGGTTTCTAATCCCGTTTGCTCCCCTGGCTTTCGCTCCTCAGTGTCAGTGTTGGTCCAGGATGCCGCCTTCGCCACCGGTGTTCCTCCAGATATCTACGCATTTCACCGCTACACCTGGAATTCCGCATCCCTCTCCCAAAATCAAGCCATCCAGTATCAGACGCAGTTCCCCGGTTAAGACGAGGGATTTCACGTCTGACTTAGTTGGCCACCTACGCGCCCTTTACGCCCAGTACTTCCGCACAAAGCTTGCCCCCCCTGTATTACCGCCTCGGCTTGCACTGCGTCAT
+
CCCCCGGGGGGGGGGGGGGGGGGGGGGGGGGGGGGGGGGGGGGGGGGGGGFGGFGGGFGGGGGGGGGGGG<DFGFFGEGGGFGGGGGGGGGGGGGGGGGGFGGGGGGGFECFGGGFEGGGD7>EGGGGEG?G?FCFCFE@FFFGFFGGDCF,@EG,,@DEFFFF8FFCFGDGG6+@1@A5EDGECC>;C;,@E5*587,:<+,,1;CF5+C+=+1>D+;,;CF=**0.*70:C5A66+:A8CDD9:+*33:))8C35(*219.562;):3).9*32+64*,((4(-3)(8()624*.702(
@M03506:14:000000000-AKVR1:1:1101:10361:2868 2:N:0:31
AGGACTACCCGGGTTTCTAATCCGGTTCGCTCCCCTAGCTTTCGCGCCTCAGCGTCAGGAGTGGCCCAGCCATCCGCCTTCGCCACCGGCATTCCTAGCGATATCTGCGCATTTCACCGCTACACCGCTAGTTCTAATGGCCTCTACCATCCTCAAGCCAACGCAGTATCCGACGCAGTTACACAGTTAAGCCATGGGATTTCACGCCGGACTTACCTAGCCTCCTTCGCGCCCTTCTCCCCCAGTGTATCCGCATAACGCCCGCCCCCTACGTCTTATCGCGGCTTCTGTTCCGTATGTT
+
@C<BCFGGF9CC@BBF<CFCFGG@CFE>CEGCFGD8EE,FGGGECE7CBFFGGGCGGC,CFF<,B,CEF8DF<CFGGGGCFGGGGG8FEGEG9FEFEGGG:,B+?99?@CB+CFAACEGGD@FGG,>BC:FFDEGFGF9:D8,D89D,DA8C>CC8,,6,3;*:5*@F:=C***4>@CEC,>,<,6,4C22B,8<,<4CCCDFG?*7*/2)87CC9*2/+20*:77*9/73C5>;0(*1+02)11<<*0+3*))/1*-9*))0/5?*7C>35@*10*.*3((3((((0)*..*)-27)..)
@M03506:14:000000000-AKVR1:1:1101:18582:2868 2:N:0:31
AGGACTACAAGGTTATCTAATCCCGTTTGCTCCCCTGGCTTTCGCGCCTCAGCGTCAATACCGGTCCAGGATGCCGCCTTCGCCACCGGTGTTCCTCCAGATATCTACGCATTTCACTGCTACACCTGGAATTCTGCATCCCTCTCCCGGATTCACTCCTTCCAGTACCGGCCGCAGTCCCTGGGTTGAGCCCGGGGTGTTCCCTTCCGATCTTGCAGCCCGCCTACCCGTCCTTGTCGCCCAGCACTTCCGAACACCCCTCTCCCCCCTTGGATTCCCCCGCGTGCTGTCCCAGCGTGAC
+
CCC<C8,@-CFG6CFE--CFFFF87@CFGGGEF8CEGCGFCFF>CCG+,8EE<+CCEE,66C@+86@FCFGGCC<+@+@,69:CCGFC@FGFFFG99F88BFFE9FAEFG+?FC<<E,5,A,FF99::AC,E,E,,?<,AF,,@464,6@7A6A,,,@,6>8,,66,,,+++++5*4@,@CA,**61*5,,D5E5*=**487;C+<**29*)*+5+**)1*))*195)210:))1*)*0*//7<***)+3+))./)*-1/0))02**0*)*))*+30)1*-((-((()-1)./-)*)8--(
@M03506:14:000000000-AKVR1:1:1101:22013:2872 2:N:0:31
AGGACTACCCGGGTTTCTAATCCGCTTCGCTCCCCTAGCTTTCGCGCCCCAGCGTCAGGAGTGGCCCAGCCATCCGCCTCCGCCACCGGCATTCCTAGCGATATCTCCGCATTTCACCGCTACACCGCCAGTCCTCATGCCCTCCACCACCCCCAAGCCAACGCCCCACCCGACCCAGCTCCACACTCAAGCCCTGCGACCTCACGCCCCCCCTCCCTCTCCCCCTCCCCGCCCCCTACCCCCCCCCACCCCCCCCACCCCCCCCCCCCCCCCCCCCCCCCCCCCGCCTCCCCCCCCCCCC
+
9@BCCC<F-CF@:6,8EF<CFGGG,BCGCG;FGGG<C6ECCCF;F+FG+CC,F:,BC@,:899,CFGG,FF@,CF,FGF,E7FG:FCB+C+7,EG9@<B::94+C:,B+B+8+,9,EG7F++@=FGCE+8+33@@,8,,,@D,@+@FGC+>@5@**,@E86A*C****4=C*=C8:***+5A+B68**0++?C***/1***/<+;*:F5/)17)/;/2)*27*:C<3>5C):D3)1(*88EFG))//)1;CB)5/553C7>@BCGGEFGB)573C=E;DGBF(3;(3<(7(47;;975>>B
@M03506:14:000000000-AKVR1:1:1101:12996:2895 2:N:0:31
AGGACTACTCGGGTTTCTAATCCCGTTTGCTCCCCTGGCCTTCGTGCCTCAGCGTCAGGAACTGTCCAGAGACCCGCCTTCGCCACTGGTCTTCCTTACGATATCTACGCATTTCACCGCTACACCGTAAATTCCAGTCTCCTCTCCAGTCCTCAAGCACGGCAGTATCGAATGCAGTTTCGGAGTTAAGCTCCGAGATTTCACACCCGCCGTACCGCCCCGCCGACGCACCCTTTACGCCCAAAGAACCCGCACCACGCTTGAGACCTCCTTATTAACGCCGCAGCTGGCACAGAGGTAG
+
CCCCCGGGGGGGGFGGGGGGGGGGFGGGEGGGGGGGGGGGGGGGGGGGGGGFGGCFFGGGGGGGGGGGGFGGGGGFFGGGGGGGDGGGFGGGGGGGGGGFCGGGGGCGFGGGFADFGGGGCCGFGGGGG+FFEEFGDFFFFGGGFGGFFGGGGCAFF?=D=C>+=3@;83>,=EEDFFGGFEE8EE@E7EC,>EEE>7@C:FFGC=EG;*3)=**=<<)2:)1/):55EGFGG302):3*5*/***+8*;E3)8C3F1*28;>**1<<+)*)**0++)0*0(-(((-)()(4?((*/.53)
@M03506:14:000000000-AKVR1:1:1101:17124:2908 2:N:0:31
AGGACTACTCGGGTTTCTAATCCTGTTTGATACCCACGCTTTCGTGCCTCAGCGTCAGTTACAGTTTTGAGAGCTGCCTTCGCAATCGGTGTTCTGTGTCATATCTAAGCATCTCACCGCTACATGACACATTCCGCCCTCATCAAATGTACTCAAGATTTACAGTATCAATGGCAGTTTCGGAGTTAAGCTCCGAGATTTCACCACTGACTTACCATTCCGCCTACGCACCCTTTAAACCCATTGAATCCGGATAATGCTTGGACCCCCCGTATTACCGCGCCTGCTGGCCCGGATTTAG
+
6BCCCGFFFFGGDFFFGGFGGGGFFGGGGGGGGGFFGGGGGGGGGFGFGGDGGGEFGGFGGGGGFGGGGGGGGGCFGFAEFGGEFGGCDFFC:ECFGGGF<FDFGGAFGGGGG<A<EFEEGEEGGFA@EBF=AFFGDCFEGGGGGG,DEADFDA6B99@,,@EGDGFAFF9=:DCD+@,@3+6+@=@6:,6,@DGCE9@9,+@FFCFGFFFF,B,@>F6A999C*;;BC*:C7:?*/8=F:CD48:;+4C?>55357)+<F=F*>+*:*.9>:5C++.=*-1(-246)8)((),2/)7<A-
@M03506:14:000000000-AKVR1:1:1101:13021:2946 2:N:0:31
AGGACTACACGGGTTTCTAATCCCGTTTGCTCCCCTGGCCTTCGTGCCTCAGCGTCAGGAACTGTCCAGAGACCCGCCTTCGCCACTGGTCTTCCTTACGATATCTACGCATTTCACCGCTACACCGTAAATTCCAGTCTCCTCTCCAGTCCTCAAGCACGGCAGTATCGAATGCAGTTTCGGAGTTAAGCCCCGAGATTTCACACCCGACTTACCGCGCCGCCTACGCACCCTTTACGCCCAATGAACCCGAACAACCCTTGACAGCCCTTTAGTACCGCGGCTGCTCGCCCAGAGTTAG
+
CCCCCGGGGGGGGGGGGGGGGGGGGGGGDGGGGGGGGGGGGGGGGGGGGGGGGGEGGGGGGGGGGGGGGGGGGGGGGGGGGGGFDGGGGGGGGGGGGGGGDEE:FGGGGGGGGGGGGGGGGFEDGGGGGGGGFFGGGGGAGGGG8EFGGFGFGGF?FGGGGGGDGGG9CEFGFEDGFGDGGGGEDC?FDFGGFGEGG7D9797CFGGG*:D):79,*20=75DG**=>C*)=<>FGFGEDEG37DDG*+/;)).9C*3*:).7:0<9@5B7))*+3368*,(296(())0(,.((*0/66)
@M03506:14:000000000-AKVR1:1:1101:10173:2982 2:N:0:31
AGGACTACCAGGGTATCTAATCCCGTTTGCTCCCCTGGCCTTCGCTCCTCAGCGTCAGTGTTGGTCCAGGATGCCGCCTTCGCCACCGGTGTTCCTCCAGATATCTACGCATTTCACCGCTACACCTGGAATTCCGCATCCCTCTCCCAATCTCAAGCCATCCAGTATCAGACGCAGTTCCCCGGTTAAGCCGAGGGATTTCACGTCTGACTTAGTTGGCCGCCTACGAGCCCTTTACGCCCAGTAATTCCGAACACCGCTTGTCCCCCCCGTCTTCCCGCGGCTGCTGGACCGGAGTTCG
+
CCCCCGGG9EGGGGGGGGGGGGGGGGGGGGGGGGGGGGGGGGGGGDGGGGGGGGGGGGGGGGGGGGGGGGFGGGGGGGGGGGGGGGGGGGGGGGGGGGGGCGGGGGGGGG>FGGGGGGGGGGGGGGGGGGGGFGGGGGGDGG?E8FGGGGGGFGGCDGGGGGGGFDFGGEGGGGGGDGGGGFCEEEEDA;=DCE5CE7D69CEFGFGGG>FG7:EECFFGFDGGDCAA=D5CFFFGE>::ED3CF+<9CFF4))))*()2)0)0:998E@D)01*8+.7C>916(,(7)),48(,/0)()(
@M03506:14:000000000-AKVR1:1:1101:12316:2991 2:N:0:31
AGGACTACCCGGGTTTCTAATCCTGTTTGCTCCCCACGCTTTCGCACCTCAGTGTCAGTATCAGTCCAGGAAGTCGCCTTCGCCACTGATGTTCCTTCCGATATCTATGCATTCCACCGCTACACCGGAAATTCCTCTTCCCTCTACCGTCCTCTAGTCGACCAGTCTTGAATGACCCTCCCAGGTTAAGCCCGGGGCTTTGACATCCCACTTAATCAACCACCTACGTGTCCTTTACCCCCAGTACTTCCGATCAACTCTCTCACTCTTCTTATCACTGCGGCTGTGGGCTCAGGTTCAC
+
CCCCCGGGGGGGFGGGGGGFGGGFGFGGGGGGGGGGGGGGGGGEEGGGGGCFFCGECFGGGGGCGGGGCFCECE9FCGGFFGGGG7=F,AEFFGGGGGGGCF@FF9FE9CGGGGFAGGGGGFGGFFEEEEE9F9;,9<CFFG9,@CDCCD+3>,3>EGG88E+6,@D9DFDGEGFGCF?CG@C6+3@@,3,D6@C*=58F?*2D<,444;96A+,5:+6CG4FC5*;5>G)*13+3)2*58CDC0++3=E+0.8//74*<7/***3+/+***17+0+6*+)-(,11,)(0((042**/))-
@M03506:14:000000000-AKVR1:1:1101:10771:2993 2:N:0:31
AGGACTACTGGGGTTTCTAATCCTGTTTGCTCCCCACGCTTTCGCACCTCAGCGTCAGTACCGGACCAGTGAGCCGCCTTCGCCACTGGTGTTCTTCCGAATATCTACGAATTTCACCTCTACACTCGGAGTTCCACTCACCTCTTCCGGACTCGAGATCCCCAGTATCAAAGGCAGTTCTGGAGTTGAGCTCCAGGATTTCACCCCTGACTTAAAGATCCGCCTACGTCCGCTTTACGCCCAGTGATTCCGAGCAACGCTAGCCCACTTCGCATTACTGCGTCCGCTGGCACGACGTTAG
+
CCCCCGGGGGGGGGGGGGGGGGGGGGGGGGGGGGGGGGGGGGGGGGGGGGGGGGGGGGGGGGGCBFGGGGGGGGGGGGGGGGGGGGGGGGGGGGGGGGGGGGGGGGGGGFGGFGGGGFEG@FGGGBFGG+@FFAFEFCGCFG9FGCFGGGGG6@FGGG8EFFGGGGADFFGGGGG66DCFFGGF8DFAA,@FGFGGF*DCGG7>DCEFF*9C:FGFFGACDFGGD:8?G*227:)9)C8*:*2>FG7795+=D)/>5:DGD>5D2;*0:*9>)*;:+)*+.4(-((-73)((1,()8>:0(
@M03506:14:000000000-AKVR1:1:1101:19410:2997 2:N:0:31
AGGACTACACGGGTTTCTAATCCTGTTTGCTCCCCACGCTTTCGCGCCTCAGCGTCAGTATCGGTCCAGAGAGCCGCCTTCGCCACCGGTGTTCTTCCCAATATCTACGAATTTCACCTCTACACTGGGAATTCCACTCTCCTCTCCCGATCTCTAGCCATCCCGTATCAAGCGCAGTTCCCAGGTTAAGCCCGGGGCTTTCACGCCTGACAAAAATAGCCGCCTGCGCGCCCTTTACGCCCATTAAATCCGAACAACCCTCGCCCCCCCCTCTTCCCGCGGCTGCCTGCCCGGCGTTAGC
+
CCCCCGGGGGGGGGGGGGGGGGGGGGGGGGGGGGGGGGGGGGGGGGGGGGGGGGFGGGGGGGGGEGGGGGGGGGGGGGGGGGGGGGGGGFGGGGGGGGGGGGGGGGGGDCFGGGGGGGGFFFGGGGFFGGGFGGGGGGGAFGCFGFGGGE@CDG8EFGGFGGGFGG6DFG9:D>E8@*73EFAEFGFFFCE8FEGGGGGGGGGGFGGGG4CC798CD:A?GDGC39FBE)<=DF?7<GFGGGG**<CFDEE)3)9)7(**.7;5);EFGF)).9<++4):6;>((((*)0,()4(1).((-
@M03506:14:000000000-AKVR1:1:1101:16960:3003 2:N:0:31
AGGAATACCCGGGTTTCTAATCCTGTTTGCTCCCCACGCTTTCGCGTCTTAGCGTCAGAAACCGTCCAGATAGCCGCCTTCGCCACTGGTGTTCCTCCCAATCTCTACGTATTCCACCACTACACTGGGAATTCCACTATCCTCTCCGGTCCTCTAGTCACCCAGTACCGAGTGCATTTCTTGAGTTGAGCTCAAGGCTTTCACACCCGACTTGGGCAACCGCCTACACGCGCTTTACGCCCAGTAATCCCGAACCACGCCAGCCCCCTTCGTCTTCCCGCGGCTGCTGGCCCGAAGTTAC
+
CCCCCGGGGGGGGGGGGGGGGGGGGGGGGGGGGGGGGGGGGGGGGGGGGGGGGGGGGDGGGGGGGGGGGGGGGGGGGGGDGGGGGGGGGGFGGGGGGGGGGGGGGGGGGGGGGGGGGGGGGGGGGGGGGCFGGG9FGGCFFFGGGGFEGBCGGGGGCFGGC?EGGGGGGGDEF6EEFFEGFFAA,DFCE7D=EFCEDC:?FFACFGCGC*9DEG,:C05:?CC=CDF6:D>:CE39):)/*>37*9C7+<8)75D7C:*7)0)958EB5)*0.9C=945*(2(4((4))),(73())).6)
@M03506:14:000000000-AKVR1:1:1101:21719:3027 2:N:0:31
AGGACTACCCGGGTTTCTAATCCTGTTTGCTCCCCTAGCTTTCGCGCCTCAGCGTCAGTTGTGGTCCAGTGCGCCGCTTTCGCCACAGGTGTTCCTCCCGATATCTACGCATTTCACCGCTACACCGGGAATTCCACGCACCTCTCCCACACTCAAGCACGGCAGTTTCGCCTGCAGGCTCCGAGTTAAGCCCGGAGCTTTCACACAGGGCTTACCGAACCGCCTACGCTCCCTGCACGCCCATGAAATCCGAATAACGCTACCCACCCTCGTCTTACCCCCGCCGCTGGCACGAAGTCAC
+
CCCCCGGGGGGGGGGGGGGGGGGGGGGGGGGGGGGGGGFGGGGGGGGGGGGGGGEFFGGGFGEGEFGGGGGGEGGGGGGGGDGGGGGGGGGGGGGFGG,=CFGGGCGGGGGGGFGGGGCFGGGGGGGDGGDFGGFFGDEGGGGGF8BFGGGGFFGG9D,:C>GGGGDGF5CFEGGGF8EDGGE5:1=9=CFGGD5*?**3+29@C+=CF*17;FF885.*7CCE95575/<EF5?*.95*;7<**+39:++05759:4**)))**+1)*09.7*2*0-9+-((4((-)()-(0,(/07).)
@M03506:14:000000000-AKVR1:1:1101:7873:3032 2:N:0:31
AGGACTACCCGGGTATCTAATCCCGTTTGCTCCCCTGGCTTTCGCTCCTCAGTGTCAGTGTTGGTCCAGGATGCCGCCTTCGCCACCGGTGTTCCTCCAGATATCTACGCATTTCACCGCTACACCTGGAATTCCGCATCCCACTCCCAATCTCAAGCCATCCAGTATCAGACGCAGTTCCCCGGTTAAGCCGAGGGATTTCACGTCTGACTTAGTTGGCCACCTACGAGCCCTTTACGCCCAGTAATTCCGACCATCGCCTGCCCCCCCCTGATTACCCCGGCCGCTGGCACTGGTTGAC
+
CCCCCGGGGGGGGGCGGGGGGGGGGEFGGGGGGGGGGGGGGGGGGGGGGGGGGGGGGGGGGGGGGGGGGGGFGGGGGGGGGGGGGGGGGFGGGGGGGGGGCFEFGGGFGGGGGGDFGGGDGGGGGFGFFGGGGGGGGGGGGGEFGGGG?FGFFGFGGGGGGGFC?F;DDDG9F6CBEEGGCFGGGGGGACCCEE>ECGCCGG@EC6?CF7CFFCCCFFA6<>CGDC=)/9:EFF4;CFAGGC3>C9+*AF?)7)C<7(*/)))**;E;E@5))2<:<AF+,-,(,4;535:(*(,*0*,()
@M03506:14:000000000-AKVR1:1:1101:13511:3036 2:N:0:31
AGGACTACTCGGGTTTCTAATCCTGTTTGCTCCCCACGCTTTCGCACCTCAGCGTCAGCACCGGACCAGTGAGCCGCCTTCGCCACTGGTGTTCCTCCGAATATCTACGAATTTCACCTCTACACTCGGAATTCCACTCACCTCTTCCGGACTCGAGACTACCAGTATCAAAGGCAGTTCCGGGGTTGAGCCCCGGGATTTCACCCCTGACTTAATAGTCCGCCTACGTGCGCTTTACGCCCAGTAATTCCGAACAACGCTACCCCCCTTCGTATTACCCCCGTCGCTCGCCGCAAGGTAG
+
CCCCCGGGGGGGGGGGGGGGGGGGGGGGGGGGGGGGGGGGGGFGGGGGGGGGGGGGGGGGGGGGGGGGGGGGGGGGGGGGGGGGGGGGGGGGGGGFFGGEEGGGGGGGGEGFCGFBFFCFGGFFGFFGGGGGFFFGGGGGGGFGGFFGGGGGEGGFCCCFGGGGDCGGGG;FGGGGGFGABE>EGGGGGGFGFDEDCEECCFGCCGGFEFGGFCEC1+;CFDGGGGFEGDFEC@)9<:;E=/*>9+:8EEEFD)/>*8D5)0)2<FC@G>4550*006*+((,(-(33(.4()((/0).-)
@M03506:14:000000000-AKVR1:1:1101:23123:3036 2:N:0:31
AGGACTACCGGGGTTTCTAATCCGGTTCGCTCCCCACGCTTTCGCGTCTCAGCGTCAGGAAAGGCCCAGAGAGCCGCCTTCGCCACTGGTGTTCCTCCCGATATCTACGCATATCACCACTACACCGGGAATTCCACTCTCCTCTACCTCCCTCAAGTCCGCCAGTATCCAAGTACCTCGCCCGGTTAAGCCGGGAGCTTTCACCCTAGCCTTAGCAGACCGCCTGCACGCCCTTTACGCCCAGTAAATCCGACACACGCTTGCCCACTACGAATTACCGCCGCCACTCGCACGTAGGTCG
+
@<@CCGFGGGGGGG7@FGGFGGGGGGGGGDEGEFGCEGGCFFG:EDFGGGGGGD,FFGEFGGGFC,FGFFGGGF8BFD:?FFG+FGGDFADDGGFGGGGGE7FFFBFFF@CG+C<EGDFGFGGGGGGD7>FFG9A3==FF7E98AFGEDF::DC8FF@CC:E8CC@EFFF?>,D;>FEC4>:CE5:?EF,CFE=**3>F++2+13A577*00A9+9+:.*>D7:7C:)<5>F))02677:**7**0<*2+<>)0)/>?3*>)074+2)*0*))*21@>*5((-(,(-).71(),(2)).),
@M03506:14:000000000-AKVR1:1:1101:13704:3040 2:N:0:31
AGGACTACCCGGGTTTCTAATCCCGTTTGCTCCCCTGGCCTTCGTGCCTCAGCGTCAGGAACTGTCCAGAGACCCGCCTTCGCCACTGGTCTTCCTTACGATATCTACGCATTTCACCGCTACACCGTAAATTCCAGTCTCCTCTCCAGTCCTCAAGCACGGCAGTATCGAATGCAGTTTCGGAGTTAAGCTCCAAGATTTCACACCCGACTTACCGCGCCGCCTACGCACCCTTTACGCCCAATGAATCCGAACAACGCTTGCGACCTCCGTATTACCGCGGCTGCTGGCCCAGAGTTAG
+
CCCCCGGGGGGGGGGGGGGGGGFGGGGGGGGGGGGGGGGGGGGGGFGGCGGGGGGGGGGGGGGGGGGGGGGGGGGDGGGGGGGGGGGGFEFGGGGGGGGGGGDEFEGGGGGGDGGGGFGEGGGGGGGGGGGGGGGG9FFBFGGGGGGCFGGGEGD89EDDEGGGDGCEGDGFCCGFAGGGGGD@C:87EFG;@?6DE,@9EFFGFFEG5*9C*C?EDD)=)17>D<F>=*)=C5.2>DAECE3C5C78C9E.))))91):)7)*)*1.*)*07**<049*0(-3((4)39:<34<459<))
@M03506:14:000000000-AKVR1:1:1101:6590:3051 2:N:0:31
AGGACTACCCGGGTATCTAATCCGGTTCGCTCCCCACGCTCTCGCACATCAGCGTCAGCCTATGCCCAGTCGGCTGGTTTCCCCCTGGGTGTTCCTGCCGATCTCTACGCATTTCACCACTACACCGGCAATTCCACCGACCCCTGCATAGCTCCAGACCCGCCGTATGGGATGGCGCCTGGCCGTTAAGCGGCCAGATTTCACACCCCACGCCCCCGTCCCCCTGCGTTCGCTTTACGCCCAGTCAATCCGGCCACCGCCTCGCCCCTCGCTATTACCCCGGCGCCTGGCGCCGTGTTAC
+
CCCCCGGGGGGGDECFGGGFGGGGGGGGGGDGGGE8FGGGGGGGGGGFGEGCGCGGGGGGGGGGGFGGGGGGGG7FFGCFFGGGGEGFGDEGGGGGGGGGDGFAFGGGGGEGGGGAFG9FFGFFGGCCGGGFGGGGGG:BFGGGGFGFF,EC,<DFC9FDFCEGCC5>E:8:<8:C5C=?8CFE8:E5@?B@CEG=FCCCCG7C+CGGG*9571:*1)0/>*1C)*775*7*777*6:08:E/59CC6+<E)7)/)*43C)))*1*;>*7).)*/+3)9+(,((((-.(0(()(-)).(.)
@M03506:14:000000000-AKVR1:1:1101:18727:3058 2:N:0:31
AGGACTACCCGGGTATCTAATCCCGTTTGCTCCCCTGGCTTTCGCTCCTCAGCGTCAATGCCGGTCCAGGATGCCGCCTTCGCCACCGGTGTTCCTCCAGATATCTACGCATTTCACCGCTACACCTGGAATTCCGCATCCCTCTCCCGGATTCAAGCCATCCAGTATCAGACGCAGTTCCCCAGTTAAGCTGAGGGATTTCACGTCTGACTTAGTTGGCCACCTACAAGCCATTTCCGCCCAGTAATTCCGAACAACGCTTGCCCCCCCCGTATTACCCCGGCCTCTGGCACGGATGTAG
+
CCCCCGGGGGGGGGGGGFGGGGFFGGG@CGGGGGGGGGGGGGGEGEGCFGGGGGGGGGGGGGGGGEGGGGGFEFGGGGGGGFGGGGGGDGGGGGGGGGFEFGGGGGFGGGEGGFGCFGGGDEGFGGGGG8FFFGG8FCCFGGGGGGGGGDEGGGGFAFGGGGGGFGGCFGGDEEC3C*7@DF>,?>D,<DFGGGCF:ECFFGFD5CFCFCCGCFC9DGFG46FGG4;6?=AF*;++);:EEEC409<=FFGF3@GGGFDC@::D2<E>EEG55)80+)/+-,(3(-())))(9:1)))..-
@M03506:14:000000000-AKVR1:1:1101:9351:3107 2:N:0:31
AGGACTACTCGGGTATCTAATCCCGTTCGCTCCCCTAGCTTTCGCACTTCAGCGTCAGTGTCAGCCCAGCAACCCGCCTTCGCCGCAGGTGTTCCTCTCGATATCTACGCATTTCACCGCTACACCGAGAATTCCAGTTGCCCCTTCTGCACTCTAGCCCTGCAGTATCGATTGACCTTTCCGGGTTAAGCCCGGAGATTTCACAACCGACTTGCAGTGGCCGCCTACGCGCCCTTTACGCCCAGTAAATCCGAACAACGCTTCCCACCCCTGTCTTACCCCGGCCGCTGGCACCCGGCTC
+
CCCCCGGGGGGGGGGGGGGGGGGGGGGGGGGGGGGGGGGGGGGGGEGGGGGGGGDGGGGGGGGGGGGGGGGGGGGGGGGGGGGGGGGGGGGGGGGEGGGGGCFEGGGGGGDEFGGGGGGGGFGGGGGGEGGCFGGDFGFGGGGGGGGFGGGGAF=FDGGFGGGFFGGCF6CC,3>EFCAG9AEGEGEGGGGDFE>E>E:FCFF7@FGGCCD3ECFGGF4EDGDGDG>A*:)*17>4>FFC8EDG5CFF++<<.)*1)8*27)7*9C9;E)57)*++3.8C(1((((-7()--))-/))(,(
@M03506:14:000000000-AKVR1:1:1101:22073:3121 2:N:0:31
AGGACTACTGGGGTTTCTAATCCCGTTTGCTCCCCTGGCTTTCGCTCCTCAGTGTCAGTGTTGGTCCAGGACGCCGCCTTCGCCACCGGTGTTCCTCCAGTTATCTACGCATTTCACCGCTACACCTGGAATTCCGCATCCCTCTCCCAACCTCAAGCCATCCAGTTTCAGACGCAGTTATCCGGCTAAGCCGGGGGATTTCACGTCTGACACACTTGGCCACCTACGCGACCTTTACGCCCAAGACATCCGGACAACGTCTGCCCCCTTCGTTTTACAGCTGTCGGCACCACGTAGGTAG
+
9@CCCGGCGCFGGG7FGGGGGGFFGGGG7CFGGGGFEGGGGCGEDCF:@EFEGFFFAFE9FFFFGDG9<C<CC+++CFE@AFGCC7FG@@=FEFGF9FECGGEFA9FFC7F:F,,CEACEEEFD<A<@E8,,A,EE:4::FEGG8@,6@3==,@8,@,@@,,@D8E,,@:,,,;3++62,,574**@*,,:D5*>=85EC6:F?EFF07+@*0**5:7;6C*C*0*9)/))2>)**)255:*/*9**0<+2)))/)*()*))02**27*)*0)***+.*+))(.)(()()(.8((*))..)
@M03506:14:000000000-AKVR1:1:1101:14932:3129 2:N:0:31
AGGACTACTCGGGTTTCTAATCCTGTTTGCTCCCCACGCTTTCGCGCCTCAGCGTCAGTTGTGGTCCAGATGGCCGCCTTCGCCACCGGTGTTCTTCCCAATATCTACGAATTTCACCTCTACACTGGGAATTCCACCATCCTCTCCCACACCCGAGCTCCGCCGTATCGAGCGCCATTCCTGGGTTGAGCCCAGGCCTTTCACGCCCGACGCACACCTCCGCCTACGCCCCCTTTACGCCCAGCCATTCCGGACCACCCCCGCCCCCCCCGTATTACCGCGGCGGCTGGACCGGAGTCAG
+
C<CCCFEGEGGGGGGGGGGGGFFFDGGGFFGGGFGGGDGEGGGEGEGGCGGGGGEG7CFFDGEGFFCFGGGGFGGGGDFFGGG>FGGCECFCGGGGGGGGFFFAFAEFFE,ABDFGGGFFDEGGGDFCFFBDG<,,AFFGGGGG8BGGGFCE+@>>8EC?EEEGGG>:@+@+A*3CCGAEGC9D548?6EG@C,B@ECEGDC,>:6C5*55)29:8**)2;)*:C*../).>C38*)2.;:C***//*<@9)))9)/(**).0))CEB8>3)0)20+)711,((((-)-)((04,>7>.))
@M03506:14:000000000-AKVR1:1:1101:12090:3148 2:N:0:31
AGGACTACCCGGGTTTCTAATCTGGTTCGCTCCCCTAGCTTTCGCGCATCAGCGTCAGGTACGGCCCAGCAAGTCGCCCTCGCCACCGGCGTTCCTAGCGCTATCTCCGCATTTCACCGCTACACCGCTAGTTCCACTTGCCTCTACCGACCTCAAGTCAACGCAGTATCCGTTGCCCGATCCCAGTTGAGCCGTGCCTTTTTCCACCGGACTTACGTAACCGCCTACCCCCCCTTTTCGCCCATGTAATCCTGCTAACCTCCTCCTCCCTCCGCCCCCCCCCGACTCTTGCCCTGGACGT
+
6<BCCFEF9FGECCFGGGDFFGGFFFGGGGGGGGGC8CEEFGGFGGGDEG8EFGCF@@FA9EE@FDE:8E,F@?CFF@F=E7FF7FG7F7FEGGGGAAFG+?>?FC,C>C7F+CFA<F>FC+@DG8+@CC:3=,@,@<=,3DBCGCEF+>>C3<,@,5E<;F8*14>;;,>**,*6,2**1:*?E83<++2?*8C=*2>F?C9++4+2:))779++*2*:<D)>D3.<:*)*7@E*.*1*;ED***+*+3<6*9*2*-0**))2*2*865*).1*2*-)2,(,4-(,.)*)-),(*.)(,(
@M03506:14:000000000-AKVR1:1:1101:17709:3155 2:N:0:31
AGGACTACCCGGGTTTCTAATCCGGTTCGCTCCCCACGCTTTCGCGTCTCAGCGTCAGGAAAGGCCCAGAGAGCCGCCTTCGCCACTGGTGTTCCTCCCGATATCTACGCATATCACCACTACACCGGGAATTCCACTCTCCTCTACCTCCCTCAAGTCTGCCAGTATCCAAGGACCTCTCCCAGTTGAGCCGGGAGCTTTCACCCTGAACTTAACAGACCGCCTGCCCGCCCTTTACGCCCACTAAATCCGGACAACGCTTGCCACCCACGTATTACCGCGGCTGCCCGCCCGTATGTAC
+
CCCCCGGGGGGGGGGGGGGGGGGGGGGGGDDGGGGGGGGGGGGGGGGGGGGGGGGGGGGGFFGGGGGGGGGFGGGGGGGGGGGGDGFGFFGGGGGGGGGGGGGGGGGGGGGGGGGGGGGGG8FGGGGGGGGE8<FCFDGGGGGGGGGGGGGGGGFG9AFGDGGGDF9;DGEGCF>>:>CCFGD6DF>7<BEGGGG5CECFFGFGGGGF6**:+*AFGGFGGCGC5CF)27BDGE47)08EEGD5C+<<FGG57.))18)7>))56++.*)9))29++-95910(((()(0((804C:0.)6
@M03506:14:000000000-AKVR1:1:1101:18630:3160 2:N:0:31
AGGACTACCCGGGTTTCTAATCCCGTTCGCTCCCCTGGCTTTCGCACATCAGCGTCAGTGTCGGCCCAGCAACCCGCCTTCGCCGCAGGTGTTCCTCTCGATATCTACGCATTTCACCGCTACACCGAGAATTCCAGTTGCCCCTTCCGCACTCTAGCCGCGCAGTATCAGTTGACCTTTCCGAGTTAAGCTCGGAGATTTCACAACTGACGTGTGCTCGCCGCCCACACGCCCTCTCCGCCCAGTCAACCCGAAGCACTCTGGTCCCCCCCGTTTTCCCCCGGCTCCTGGCCCGGGTTTG
+
CCCCCGGGGGGGGFGGGGGGGGGGGGGGGGGGGGGGGGGGGGGGGGGGGGGGGGGGGG<EFGGDEGGGGGG<FGGGGGGFGGGGDGGGG<FFGFGCFDG>CFGGGGGGDGEECEGGGGGGG7FGGGEEEGGGC<F@FGGGGFFGGFFGGGCECFAFAFC5E5BC:;;>7>DCACFGFGG?BCC*:E=FC@E,6=*3==6<F7+>;C=++***2*+/1++29))2))).**)295.*(2)*2:7**0+*3+27<>))).9+)***0+3)*077)1*+/)1<(((((,().9(()(-)704((
@M03506:14:000000000-AKVR1:1:1101:14462:3196 2:N:0:31
AGGACTACCCGGGTTTCTAATCCTGTTTGCTCCCCACGCTGTCGCGCCTCAGCGTCAGCAACAGCCCAGCAGGCCGCCTTCGCCACTGATGTTCTTCCCGATCTCTACGCATTCCACCGCTACACCGGGAATTCCACCTGCCTCTACTGTGCTCGAGCCTGACAGTTTAGAAGGCAGCCCTGCGGTTAAGCCGCAGGATTTCACCCCCTACGTATCAGGCCGCCTACGCGCCCTTTACGCCCAGTGATTCCGGACAACGCTCGCACCCTCCCTCTTACCGCGGCTGCTTGCCCGACGATAG
+
C6@C8FGGFCCGDE7CAFCEF@@F<CFGDFA@FGEGGGGGDGFGG77@,BFFF7C66,EEFFEGEFEGFFG<@@F=CF@GGGGGGEFCF<FFGGGGG<FC:>:FFGGGFGEFFGGEGFBEFEGFGDF=F:FF:?9,<>DDFFGGGEDCDEGG=E+CEEEGFCC:FFFD7E8998F:5C5;B,,:*4CE9,?F*=1?=CCFFDCC9AEE7<9*26C*+2)6<C)5<DF@DD>=C@47A=5*:*1*22+9+300).5>*4/*)00CGG*71>*)000<9))*(((-(((956(()-()))-(-
@M03506:14:000000000-AKVR1:1:1101:16843:3198 2:N:0:31
AGGACTACCCGGGTTTCTAATCCTGTTCGCTCCCCACGCTTTCGCGTCTCAGCGTCAGTACCGTCCCAGAGAACCGCCTTCGCCACGGGTGTTCTTCCCGATATCTGCGCATTTCACCGCTACACCGGGAATTCCATTCTCCTCTTCCGGACTCTAGCCAGATGGTTTCCGCCGACAGCTCGAGGTTAAGCCCCGAGTTTTCACAGCAGACCTACCTGGCCGCCTCCACGCTCTTTACGCCCAATAAATCCGGACAACGCTTGCCCCCTACGTATTACCGCGCCTGCTGGCACGTAGTTCC
+
CCCCCGGGGGGGGCFGGGGGGGGGGGGGGGGGGGDGGGGGGGGEGFFGDFAFGGGGEEGGGGGGGGGGGGG?FGGEGGGGGGGGGGGDGGGEGGGGGGGDDFGGFFGFEGGGGCGGGGGGEBFCFFEGGGGFGGGGGGGDEGGGFGGGGG+;EFGGGDGGGGGFFCGGG7CFDC18*CF6CG58EC0C;CF+1:C5E7=F+@CFG?FGC*976*8E=>7=D3DED*8>C5)*187>AC:E=ED<CG9@+0+.).)1*.1>5))9*<CD=5<:)*<8C>7529(-((494??(*((2)042)
@M03506:14:000000000-AKVR1:1:1101:21430:3215 2:N:0:31
AGGACTACCCGGGTTTCTAATCCTGTTTGCTCCCCACGCTTTCGCACCTCAGCGTCAGTACCTGGCCAGTGAGCCGCCTTCGCCACTGGTGCTCTTGCGAATATCTACGAATTTCACCTCTACACTCGCAGTTCCCCTCACCTCTCCCGGACTCGTGACTCTCAGCATCGAAGGCAGTTCTGGATTTTATCTCCAGGATTTCACCACCGACTTACTATTCCGCCTACGTCCGCCTTACGCACAGTGTGTCCGCGCAACTCTAGCCCCCTTCCTACTACCTCCGCTCTTCGCCCGCATGTCC
+
<BCCCFFGGEGGDFEFEF,CEGGFFGGG@EF9CDF@@7FCGGGFE7FFC8<<F:FCDGF<,F,:E@EFDFFAE,C+BFGGEDFEEGE8,CE,9?F5,58=+CCFFC9FDE,BDFFGGFDGG9C?F,49:>?F,,=,?<F,E>9D,6>86++@C,6,6,@=D9EAD,,3@:6,++6,44@EFFF9,@:,3=@;,E94,152<+,,299;*79?:>,,1+4,+*2**2=02*02))0/)*.;*2)*0++*2<+5)7>)),*39*1*5AAD*07)=7+++.)+..76(((*)0((7(()))6))
@M03506:14:000000000-AKVR1:1:1101:15671:3220 2:N:0:31
AGGACTACCGGGGTTTCTAATCCTGTTTGCTCCCCTAGCTTTCGTTCTTCAGCGTCAGTAGTGGTCCAGCGCGCCGCTTTCGCCACGGGTGTTCCTGCAGATATCTACGCATTTCACCGCTACACCTGCAATTCCACGCGCCTCTCCCACACTCAAGCACAGCAGTTTTGGAAGCAGCCTCTGGGTTGCGCCCAGAGATTTCACTCCCAACTTGCCGCACCGCCTACGAACCCTTTACACCCCGTAATCCCCAAAAACCCTGCCCCCCTACCTCTTACCGACCCCGCTGGCCCTGAGCTAG
+
CCCCCGGGGGGGGGDGGGGGGGGGGGGGGGGGGGGGGGGGGGGGGGGGGGGGGGGGGGFGGFGFGGFGGGGGGGGGGGGGGGGGGGGGGFGGGGGGGGGGGAGGGGGGGGGDGFAGGGGGGGGGGGGGGGGGDFGFGGGEGEEGCDDGGGCEFG6>FGGF6CFGFGCGFFGGF?>FGG>:DFG88:AE5CEGG8>5F6,=<C+A@9CG67CF7@;FDGDGDDDE5145**0:>@446FFG8C)99*;>2C6)))**14*2)))298C@5)*)/:<<+66/((((,365>38(5((*8)6.,
@M03506:14:000000000-AKVR1:1:1101:8896:3241 2:N:0:31
AGGACTACCCGGGTATCTAATCCCGTTTGCTCCCCTAGCTTTCGCTCATCAGCGTCAATCTCGGTCCAGGATGCCGCCTTCGCCACCGGTATTCCTCCAGATATCTACGCATTTCACCGCTACACCTGGAATTCTGCATCCCTCTCCAGAATTCAAGCCATCCAGTATCGGATGCCGTTCCCAGGTTAAGCCTGGGGATTTCACAACCGACTTAGTTGGCCTCCTACGAGCTCTTTATGCCCAGTCTTCCCGAACACACCTTGCCCCCCCCGTCTTACCGCGACTGTTTGTCAGGATTTTG
+
CCCCCFGGCFGGFG@FGGGFECF<CFFEEGGGGF@EGGGGGGGG>BE:FGGDF:FGG7FEFFC@FECF<F:<E8CFGCEGGCGGGGGGD=:FFFGFGGCFFGGGGGGEGCBFGGGGG,FGGDFFFF8,<FFFGFGFFGGGGGDGC@B3,9,6,6=,7,@DE8,@EECFF++3+=,,4@CG?FFGGFGCC;B,,5D>57CFCC,:D,4*4*88::?C+8;<*2*=**1)/*)*;6=F)31;>=**;++++43)))1)*(**0)*00<CEGF5)0/:*0)0:(423(()*)).)*)(*)*)).
@M03506:14:000000000-AKVR1:1:1101:18691:3269 2:N:0:31
AGGACTACCCGGGTTTCTAATCCTGTTTGCTCCCCACGCTTTCGCGTCTCAGCGTCAGTATCCAACCAGGGGGCCGCCTTCGCCACAGGTGTTCCTCCCGATATCTACGCATTTCACCGCTACACCGGGAATTCCACCCCCCTCTTTGGTACTCTAGCTTGCCAGTTTCATGCGTCGTTCCCCGGTTGAGCCGAGGGATTTCACACCCGACTTACCGCGCCGCCTACGCACCCTTTACGCCCAATGAATCCGAACAAAGCTTGAGACCTCGTAACTACCCCGGATGCTGGCACAGGGTGAG
+
CCCCCGFFFGGGGEEGGGGGGGGGGGGGGGGGGGGGGGGGGGGGGGGGGGGGGGEGGGGGGGFGGGGDFGGGGGGGGGGDGGGGGGGGGGGGGGGGGGGGGGGGFGGGGGGECGGGGGGD+@FFGGCGCECGGGG9FFGGGGGGCGGGGGGEFGGGGGGGGG6,D@?FFC9,@CE55:E=FGGGGGGECFCFE=*8?EFGG>7CFG:C=<CD*:FF3C)*9/7:7D4)2*):/05<):);8EG3*3A4:7CE3@CD*(**11)0>8?F6)*0)**<:?)*-3,(((1/-788F??*)8((4
@M03506:14:000000000-AKVR1:1:1101:9019:3270 2:N:0:31
AGGACTACTCGGGTTTCTAATCCGGTTCGCTCCCCTAGCTTTCGCGCCTCAGCGTCAGGAGTGGCCCAGCCATCCGCCTTCGCCACCGGCATTCCTAGCGATATCTGCGCATTTCACCGCTACACCGCTAGTTCTAATGGCCTCTACCATCCTCAAGCCAACGCAGTATCCGACGCAGTTCCACAGTTAAGCCATGGGATTTCACGCCGGACTTACGTAGCCGCCTGCGCGCCCTTTCCGCCCCGTGAATCCGGATACCGCCCGCCCCCTCCCTTTTACCGCGGCTGCTGGCCCGGTCGTT
+
CCCCCFGGGGGGGGGGGGGGGGGGGGGGGGGGGGGGGGGGGGGGGGGGGGGGGGGEGGGGEGFGDGGGGGGGGGGGGGGGGGGGGGGGGGDGGGGGGGGGGGEGGGCGGGGGEGGFGGGGGGGEFFGGGGDFGGGGGGGCFGGGGGGGGGGG9F,>:FGGGFCGEEGFCGGGGG5CEE?@EFGGGCGG?;@EFGFCGFFCCGGGGGGGDCDD=C+@3CA5FD<EDC@FGG>ECB><5*/*1:))975>5+095>39*)2*.5.97CEF5.*8)2+++./<((((-,33)0(,7-()))(((
@M03506:14:000000000-AKVR1:1:1101:15323:3274 2:N:0:31
AGGACTACACGGGTATCTAATCCCGTTCGCTCCCCTAGCTTTCGCGCTTCAGCGTCAGTGTCAGCCCAGCAACCCGCCTTCGCCGCAGGTGTTCCTCTCGATATCTACGCATTTCACCGCTACACCGAGAATTCCAGTTGCCCCTTCTGCACTCTAGCCCCGCAGTATCGGCTGACCTTTCCGGGTTAAGCCCGGAGATTTCACAGTCGACTTGCGGTGGCTGCCTACGCGCCCTTTACGCTCCGTAAATCCGAACAACCCTTGCCCCCCCTGTATTACCGCCTCTGCTGGCCCGGAGTTC
+
CCCCCGGGGGGGGGGGGGGGGGGGGGGGGGGGGGGGGGGGGGGGGGGGGGGGGGGGGGGGGGGGGGGGGGGGGGGGGGGGGGGGGGEGGGGGGGGGGFGGGGGGGGGGGGGGGGGGGGGCE:CGGGG:FGDGGGFEGGGGFFFGGGGGG9DFF?8EFGGGEGGDEG,>D5EEEGFGC,4>>FGCE5C5EFGGGGGC558CFC+AF+03=5)7=:FD)255C*95C4B57<)797>F?C72**1)*:*./++).8*)1(7*)))*2+<<50>)022++677,-((-()9))41)(-)))(.)
@M03506:14:000000000-AKVR1:1:1101:10209:3274 2:N:0:31
AGGACTACCCGGGTTTCTAATCCGGTTCGCTCCCCACGCTTTCGCGTCTCAGCGTCAGTACCGTCCCAGAGAGCCGCCTTCGCCACGGGTGTTCTTCCTGATATCTGCGCATTCCACCGCTACACCAGGAATTCCACTCTCCTCTTCCGCACTCTAGCCAGATGGTTTCGGTCGACGTCTGGAGGTTAAGCCTCCAGTTTTCACAACCGTCCTATTTGGCCGCCTACACGCCCTTTACGCCCATTAAATCCGGCCAACGCTCGCCCCCTACGTCTCCCCGCGGCTTCCGCCACGTAGTTCC
+
@@CCCGDDEEGGE+C@FEEFFGCEDCFGFFCFE@,C@FGGECG@C:BFECEDGEGGDE<FCGGGGGGFEFCCCGG+F>?:DFGGGG@:CF>>:E?EDEGFGG9,E?CFGGECF,5AE84@FCCA<FDFF7F<:FGGGFG9,@>E8DEFG+8@BCFF;DFE,1,3,,3@=E8>*:8*41:A;6<::1<,524?:CF=?234+;;EFA*/:*1)*:E@+;12*)9:C*8@CDB5DF5*6D;EEED47<+10<+7;))972*C>B)C9=E>/)15)9A*+4>*4((((,.02)2(7((0)8))-
@M03506:14:000000000-AKVR1:1:1101:10159:3274 2:N:0:31
AGGACTACTCGGGTTTCTAATCCCGTTCGCTCCCCTAGCTTTCGCGCTTCAGCGTCAGTGTCAGCCCAGCAACCCGCCTTCGCCGCAGGTGTTCCTCTCGATATCTACGCATTTCACCGCTACACCGAGAATTCCAGTTGCCCCTTCCGCACTCTAGTCGCACAGTATCAGTTGACCTTTCCGAGTTAAGCCCGGAGATTTCACAACTGACTTGTGCTGACCGCCTACGCGCCCTTTACGCCCGGTCAATCCGACCACCGCTTGCTCCCCCCGTATTCCCCCGGCTGCTCGCCCGGAGTTT
+
CCCCCGGGGGGGGFGGGGGGGGGGGGGGGGCFGGGGFGGGGGGGGGGGGGGGGGGGGGGGGGGGGGGGGGGGGGGGGGGGGGGGGGDEGDGGGGAFGGGGGCFGGGGGGGGGGGGGGGGGGGGGGGEDG7FGGGGGGGGGFGFGGGGFGG7ECGGF;FGGGDGGGECDFFFFF7;F@9CEBFEGGG:E>DCCGGGGGGG7=:CFGFGGF7CCFGF87;@FDC3C<7>5*27E30.98:6;:17)/:*7?++705)/9(*1.00**336FBDB>*/2<4*<(((((46D:*3()-(/0.(,)
@M03506:14:000000000-AKVR1:1:1101:6385:3302 2:N:0:31
ACCGTACCGTAACTGGATTGTCACATAGTGCGCTGCTGTTTGCTGTCATGCCGGCATCGTCCCCCGCTTCTTCTCCCCGCCCTCCCGCGTCAGCTCCACTCATAACCCCGGTAGGCCTCTCACCCCTTCCTCGTTGCCTCCCTCTACCCTGCTCTCCTCCTCCCTCCACCTCCTCCGCCACACCCTCCCTCCTCTCTGCTCCCCACTCTCTCGTCCCCCACCCTCGCTCCCGCCCCTGCTTCCACCTCTCGCCCGCCCGCCCTCCCCACCCTGTCTTGCTCCCACCTCTCTCTCCACACCC
+
-,-,,,=6---,6-=C-;6,,,,=,,,,,,,+++++,;<,,,6,,,,,,,6,++++7C,:,,B,@@++,6,,6,9,,,++++6:,4++++84+,,:,4,,,,,,,,,48+4@+8+,,,,,8,8,,++86,8,+++,+,,38+,8,,7>,,,4,,,,,,3,,13@<,>,,,66,:3?**=14,=>*14**,6*24C:6,49+**=*=66AFC=**/3*/)*)2:*/))0*1)*)))9:5>++02*020002*7).)17()1))777**)/)9:)0+2+)*+-)((,((),.))/..*4),26
@M03506:14:000000000-AKVR1:1:1101:15639:3315 2:N:0:31
AGGACTACCCGGGTATCTAATCCTGTTTGCTCCCCTAGCTTTCGCGCCTCAGCGTCAGTAGTGGTCCAGTGCGCCGCTTTCGCCACAGGTGTTCCTCCCGATATCTACGCATTTCACCGCTACACCGGGAATTCCGCGCACCTCTCCCACCCTCCAGCACGGCAGTTTCGCCTGCAGGCTCCGAGTTAAGCCCAGAGGTTTCACAGGTGACTTACCGTACCGCCTACGCGCCCTTTACGCCCAATAATTCCGAACAACGCTCGCACCCCCCGTATTACCGCGGCCTCTGCCACCGCGTTAG
+
CCCCCGGGGGGCCGGGG9FFGGGGGGGGGGGGGFGGGGGGFGG7FEGGEGGFGGGGGGGGGGGGGGGGGGGGGGGDDGGGGEGGCGGGGFCFGFGFGGGG7F@FGGGGGGEG7AFFFFCFGEGGGGF:EGGCFAFEFGDGGG8EFFFDCEGEDCEGFG6DCE>5=8E,>C>CGEG?,,?@>:C*:4=C@@GFF@58F5+*>7+3+:>26+>7E7>85>ACDD<5*95):5>CD3)9<F58EE3>C++/2<<6)079D:):)055):17*)/8>D*<+6F*4(((-((0)*.36(()0.-2,
@M03506:14:000000000-AKVR1:1:1101:15214:3321 2:N:0:31
AGGACTACCCGGGTTTCTAATCCTGTTTGCTCCCCTAGCTTTCGCGCCTCAGCGTCAGTAGTGGTCCAGAGAGCCGCTTTCGCCACGGGTGTTCCTCCCGATATCTACGCATTTCACCGCTACACCGGGAATTCCACTCTCCTCTCCCACACTCCAGCACGGCAGTTTCCCCTGCAGGCTCCGAGTTGAGCCCGGAGATTTCACAGAAGACTTACCGCACCGCCTACGCGCCCTTTACGCCCAATAATTCCGAACAACGCTTGCCCCCCCTGTCTTTCCGCGGCTGCTTGCACATAGTTTG
+
CCCCCGGGGGGGGG7FFGGGGGGGGFGGGGGGGGGGGGGGGGGGGGGGGGGGGGGGCGFDGFFGGGGGGGGGGGGGGGGGGGGGGGGGGGGGGGGAEGGG7CGGGFGGGGGGGCFGGAFGGGGGGGGGGG7CDFFGGDFFGGGG,D?ECEEGFGGGFG?F8@E5C,@DAF9:@EG?FCECGEGDGG5E9CEEGGG*8=*=CF+5A92C?47DGGCGCD3:DC):5DF3=3)17;F*677EGG:F*3<*<F<45)/)9()*0<5C*22):5/)92+0+)1*((((-,(/6@()/))0/8<))
@M03506:14:000000000-AKVR1:1:1101:11377:3332 2:N:0:31
AGGACTACTCGGGTTTCTAATCCCGTTCGCTCCCCTAGCTTTCGCAGTTCAGCGTCAGTGTCAGCCCAGCAACCCGCCTTCGCCGCAGGTGTTCCTCTTGATATCTACGCATTTCACCGCCACACCAAGAGTTCCAGTTGCCCCTTCTGCGCTCTAGCCCCGCAGTATCGGTTGACCTTTCCGGGTTAAGCCCGGAGTTTTCACAATCGACTTGCGGTGGCCGCCCAAGCGCCCTTTGCCCCCAGTACACCCGAACAACCCTTGCCCCCACCGTATTCACGCCGCCGTCGGTCCTGAGGTC
+
CCCCCGGGGGGGGGGGGGGGGGCFFGFCEDEGGG7FFGGGGGGGGGGGGGGGGCEGEEGGGGGGGGFGGFGGGGGGGGGGGGGGGD:FGGGGEGGGGGGGGGGGDGDGGGGGEGGFGGGGGDF@FG7EFGFGGGGGFGG9FFGGGGGGEEGG>C+@,DFGECE663@,3:>CEG,><,@ACE7>E>EG,,?D::C5:*0,>=;E,<?F55DC:*<*):37>;35C)))*1)*1))2.**+319<C<+992*0.))/)(1/8).*0+<:/)97.91*04*<1(,(-(-.4B;(0()**)(4.
@M03506:14:000000000-AKVR1:1:1101:5814:3334 2:N:0:31
AGGACTACCCGGGTTTCTAATCCTGTTTGCTCCCCACGCTTTCGCGCCTCAGCGTCAGTTACAGTCCAGAGAGCCGCCTTCGCCACTGGTATTCCTCCCGATATCTACGCATTTCACCGCTACACCGGGAATTCTGCTTTCCTCTACCCGTCTCAAGTCTGTCAGTCTCCGCTGACCCCTCCCGGTTGAGCCGGGAGATTTCACCCCAGCCTTAACAAACCGCCTACAAGCCCTCTACGCCGAGTAAATCCGGTCAATCCTTGCCACCCCACTACTAACCCGGCGTCTGGAACTGCGTCAC
+
CCCCCGGGGGGGGGDGGGGGGFFGGGGGCDFGGFFDEGGGEGGGGGDGDGFGGEFFGGEFDGCDC9EFCFFFEGFECFGGG?FEGEGGGG9F<<EFGFFG7=>:FEFFFCFCEGBFFGGGGD@FGGGGG7:8DGGGA<DD:DEFGGCDEEE6D,DB9=,3;,@<EF,@;E>++@EFG>*4@C5EEEGE6DC7:5**85,,5=<;+;71:*9CC*C?CCFDDC3E5*))327CC).2)*0:C*))120=+<A7@))/9)07=?49*<C)*)*))*+3+))*(,4((-(0,).(0))*)),3(
@M03506:14:000000000-AKVR1:1:1101:8116:3340 2:N:0:31
AGGACTACCAGGGTTTCTAATCCTGTTTGCTACCCACGCTTTCGCTCCTCAGTGTCAGTACTGGCCCAGAGATCCGCCTTCGCCACCGGTGTTCCTCCTGATATCTGCGCATTTCACCGCTACACCAGGAATTCCGATCTCCCCTACCAGACTCAAGCCACAGCAGTATCGGATGGCGTCTCGGGTTTGAGCCCCGAGCTTTCACATCCGTCGTACCGAGCCTCCTACGCGGCCCCTATGTCCACTAATCTCGGTCAACGCTTGGACCCTACGCATTACCGCTCCTGCATGCATGTGGTGT
+
<CCCCGGFEFDGEGFGC<FA@EFGGE@EGGGAFFGGGGGGDFECBB,+;EFGDFFACFF@DFFA<,6,EDF,F@C6CF@FCEEC7BFE7@68BFFCFGFGGGEFFGFGGGCFEEE9?FGFG>FEEFFFG7EFGGGG@?F:FEECD8>46,,D8EDDGGFCDGC?,,@E7,++33+:@C96+@?6E,31A,@@D5*;C?*=,=,,,==6C**;*:,C48)*/1*2CG46/):*))))-/)+++*:0++/+++*))*95,:*)))/*++7;)085)*2;)1<06(((55?(0))/.)29*4((
@M03506:14:000000000-AKVR1:1:1101:15540:3340 2:N:0:31
AGGACTACTCGGGTTTCTAATCCTGTTTGCTCCCCTAGCTTTCGCGCCTCAGCGTCAGTTGTGGTCCAGTGCGCCGCTTTCGCCACAGGTGTTCCTCCCGATATCTACGCATATCACCACTACACCGGGAATTCCACTGTCCTCTGCGTCCCTCAAGTCCGCCAGTATCCAAGGACCTCTCCCAGTTGAGCCGGGAGCTTTCACCCTATACTTAACAGACCGCCTGCACGCCCTTTACGCCCCGTAAATCCGGACAACGCCTGCCACCTACGTACTACCGCGGCCTCGGGCACGTGGTTAG
+
CCCCCGGGCFGGGGGGGGFGGGGGECFGGGGGGGGC@FGGGGGGDEEGGGGGGGEFGGGGGGEGFGGGGGGCGGGEG:@FGCGGGGGGGFGGGGG9FG:BFFGGGGGGGGGGCFGGGGGFGGGGFF+=FEGGGGG9,F:AB>DGG8D+6@CCD?3DFCFFC>BE>E,@F79FFF3DF>?:B66DDGGAGGGC**1=*?CFFGGGCGF6,;CCE87>>>AE:<DCD*.)=*)/9)8*):);/:)9CEG:::FD).5570)*.))/*2<@*?>)00*8C47*((((((.0()4-5::1)7:>.
@M03506:14:000000000-AKVR1:1:1101:22696:3346 2:N:0:31
AGGACTACACGGGTTTCTAATCCCGTTTGCTCCCCTGGCCTTCGTGCCTCAGTGTCAGGAACTGTCCAGAGACCCGCCTTCGCCACTGGTCTTCCTTACGATCTCTACGCATTTCACTGCTACACCGTAAATTCCAGTCTCCTCTCCAGTCCTCAAGCACCGCAGTATCGAATGCAGTTTCGGAGTTAAGCTCCGAAATTTCACACCCGACTTACGACGCCACCTACGCACCCTTTACGCCCAATGAACCCGAACAACGCTCGACACCCCTGTATTACCGCGGCTGCTGGCACCGAGTTAC
+
CCCCCGGGGGGGGFGGGGGGGGGGGGGGGGGGGGGGGGGGGGGGGGGEFGGGGGGGGGGGFGGGGGGGGGGGGGGGGGGGGDFFCEFGGFGGGGGGGGGGGDGGGDDGGGGGGCGGGGGGGGGFGGEGFGGGGCFGGGGFGGEFFGGGGGFGFFGGGDFGC@CE8A;>A8EGCGCFGFD,386BCGFGFFG;:FG6EEGGAC7A:E1::*9;;+5=FD9C?47CG4?;*C8EDFF*;7>C=5D*8?;++;*.5)))*3)*0))1)**)/)*)0:99+-9*33(((-3).617=(355)(4)
@M03506:14:000000000-AKVR1:1:1101:14046:3353 2:N:0:31
AGGACTACCCGGGTTTCTAATCCCGTTTGCTCCCCTGGCCTTCGTGCCTCAGTGTCAGGAACTGTCCAGAGACCCGCCTTCGCCACTGGTCTTCCTTACGATCTCTACGCATTTCACTGCTACACCGTAAATTCCAGTCTCCTCTCCAGTCCTCAAGCACGGCAGTATCGAATGCAGTTTCGAAGTTAAGCCTCGAAATTTCACACCCGACTTACCGCGCCGCCTACGCACCCTTTACGCCCAATGAATCCGAACAACTCTTGAACCCTACTCTTTACCCCTGTTGATGGCACGGCGTTAG
+
CCCCCGGFGGGGGGGGGGGGGGGGGGGGGGGGGGGGGGGGGGGGGGGGGGGGGGGGGFGGGGGGGGGGGGGGGGGGGGGGGGGGGGGFGGGGGGGGGEGGGEGGGGGGGGGGGGGGGGGGGFGGGGGGGGGGGGGGGGGGGGGG;FGGGGGFGGFGGGDGEGEGGG9EFGC:FFGGGGGGGGF88DFGGGGCGFEG66DFGGGGGDE5**@DEFGF4CAE?DGCD*))*15ECAAG;FACGEC577+/0<C7>)>DF?*<7**0*+17@)**)*0++.*+,(())-)0.*42@((9)012-
@M03506:14:000000000-AKVR1:1:1101:9143:3365 2:N:0:31
AGGACTACCCGGGTTTCTAATCCCGTTTGCTCCCCTGGCTTTCGCTCCTCAGCGTCAATGTTGGTCCAGGATGCCGCCTTCGCCACCGGTGTTCCTCCAGATATCTACGCATTTCACCGCTACACCTGGAATTCCGCATCCCTCTCCCAAATCCAAGCCATCCAGTATCAGACGCAGTTCCCCAGTTAAGCTGAGGGATTTCACGTCTGACTTAGTTGGCCGCCTACGATCCCTTTACGCCCAGTAATTCCGAACAACGCTTACCCCCCCCGTATTACCGCGGCTGCTGGCCAGGAGTTTC
+
-ACCCGGGGGGGGGGEGGAFGGGGGGGGGGGGGGGGGGGGGGGGGD<FFFFGGGGGGGGGGFGGGGGG@DFFGGGGGGGGGGGGGGGGGGCGGGGGGGFFFGFGGGFGFFCFEFFAFEGGGCFFGFGGGGGFGGFGEEGGGG@FGGGGGDFD?FGFFGGGGGFGGGFGG8;:DEGDGEFGFFG>:8E:,=D;>C,DCEGF?ECCGFCE>+=;EF?FFF4CGDD*5948**2:FFAC3FAC*=CD7++1<C@?5)17*4):)737CG5.:>D@<<EG7<F512011,(93?1,)(,*.0(.)
@M03506:14:000000000-AKVR1:1:1101:12450:3379 2:N:0:31
AGGACTACCCGGGTTTCTAATCCCGTTCGCTCCCCTAGCTTTCGCGCTGTCAGCGTCAGTGTCAGCCCAGCAACCCGCCTTCGCCGCAGGTGTTCCTCTCGATATCTACGCATTTCACCGCTACACCGAGAATTCCAGTTGCCCCTTCTGCACTCTAGCCCCGCCGTATCGACTGACCTTTCCGGGTTAAGCCCGGATCTTTCACAATCTACTTTCGGTGGCCGCCTACGCGCCCCTTACGCCCAGTAACTTCGAACACCGCCTGCTCCCCCCGTCTTCCCGCGGCTGTTGGCACGGAGTT
+
CCCCCGGGGGGGDFFGGGGGFGGGGGGGGGGGGGGGGGGGGGGGGEGGGGGGGGGGGGGFGGFFGGGGGGGFGGGGGGGG7FFGGEGGGGGGFFGFFGGDBCFEGGGGGGG@F7FGGGGGGGCFCGGGGC7BF,AF,=DD,C=EGDGGGFGGG78>BFC@FCED*@C>8GDG:5CGGGGF9??58:CE89,<CFE8E5*2+;@7AC63<:++1+5127)1/0**1>:)21<5DD5)-C)3*/19**0*::+*1715*457)))15*0*3<*08D**1(0+31(1(90.(*.()).*004,(
@M03506:14:000000000-AKVR1:1:1101:6341:3381 2:N:0:31
AGGACTACTCGGGTTTCTAATCCCGTTTGCTCCCCTGGCTTTCGCGCCTCAGCGTCAATGCCGGTCCAGGATGCCGCCTTCGCCACCGGTGTTCCTCCAGATATCTACGCATTTCACCGCTACACCTGGAATTCCGCATCCCTCTCCCGGATTCAAGCCTTCCAGTATCGGACGCAGTTCCCGGGTTGAGCCCGGGGATTTCACGTCCGACTTAGAATGCCGCCTACGCGCCCTTTACGCCCAGTAACTCCGAACCACGCTTGCCCCCCCCGTCTCACCGCGGCTGCTGGCCCCGAGTTAG
+
CCCCCGGGGGGGGFGEGGG<FFGGGGGECFGGFFFGGFGGGGGBF:FCEFCFGG@FEGFGGGGDCFGFDGF@CFGGGGG@DGDGGGGDGGGGFAEFGGGGAEEFFGGGGGDE:FFGGGGGGGGFGG<=EFDFFFGDF@BEGCDD=EFGGGGCE==DA6:,,EFG7EFFC:CBEGG>CGCFGC5CGG**<CGGGCEGGECFC7FEC2*1/95):729D*/909DE5>7.>5):)<)4)*)115/*0?@=7+05))7)*-9E..)9<FCE=)1)0***+-8CB(09B104))-()(())),-)
@M03506:14:000000000-AKVR1:1:1101:15834:3383 2:N:0:31
AGGACTACTCGGGTTTCTAATCCCGTTTGCTCCCCTGGCTTTCGCTCCTCAGCGTCAGTGTTGGTCCAGGATGCCGCCTTCGCCACCGGTGTTCCTCCAGATATCTACGCATTTCACCGCTACACCTGGAATTCCGCATCCCTCTCCCAATCTCAAGCCATCCAGTATCAGATGCAGTTCCCCGGTTAAGCCGAGGGATTTCACGTCTGACTTAGTTGGCCGCCTACGAGCCCTTTCCGCCCAGTAATTCCTAACAACGCTTGCCCCCCCCGTATTACCGCCGCTGCTGGCCGGGGTTTCT
+
CCCCCGGGGGGGGGGGGGGGGGEFEGGGGGFGGFGGCFFGGGGGGGGGGGGGGGGGGGGGGGGCGGGGFGGGGGGGGGGEGFGFEGGGGGGGGGFEEEGGGGGGGGGGGGGCFGGGGGGGGGGGGGGGFGFGGGGGDGGGEGGG?FEFFDGGGGGGGGEGD8EF,7@DFGFGGGGCFGFCC6E>@EE>FGFDE>EGGEG?GFCCEG=65CFD7@FFGGFG6DC:<CFBGG3:F);<):)C5C*7CFC?:++**/7*::5:)>)9*2A5E>3;>);@+)1/,(461,-)5)3()(-/071).
@M03506:14:000000000-AKVR1:1:1101:8248:3403 2:N:0:31
AGGACTACTCGGGTTTCTAATCCGGTTCGCTCCCCTAGCTTTCGCGCATCAGCGTCAGAACAGGCCCCTAAAGCCGCCTTCGCCACTGGTATCCCTCCCGATGTCTACGCATTTCACCGCTACACCGGGAATTCTGCTTTCCTCTACCCGTCTCAAGTCTGCCTGTATCCGATGACCCATCCCGTTTGAGCCGGGAGATTTCACACCAGACTTACCAAACCGCCTGCAAGCCCTTTACGCCCCGTCACTCCGGAACACGTGCTCCCCCTCCGTATGCCCCACGCTGCTAGTCCGGTGTCAC
+
68-6BCFAFFC@+6B@<FG9F@9:6@:F@+6C7C@6DFGCF96@,+@:F@C,6C8@@7,E@6,,66@+,,,,,9<>:FGF6FFE7@C<8CB5CAD,BFCCB@?E,CAFGG+FEC,A,EFC++8F<,+++++63A@DE99DFF,CF9;EEE>E8C;9D:>,@CD,@E,3E,*3*35E?F,34:;*1:,;DFFFCG5*:5:C?C9,=+/:*1<*2:9>7C:E*9C57*2;?F@*9752-:DC*:))1*/)+2C;>5))*.90)07:*/*.*)10)***+))*(-((,,())0))*((1)7)))
@M03506:14:000000000-AKVR1:1:1101:22230:3416 2:N:0:31
AGGACTACCCGGGTTTCTAATCCTGTTTGCTCCCCACGCTGTCGCGCATCAGTGTCAGAAACTGCCCAGCAGGCCGCCTTCGCCACCGGTCTTCCTCCCGATATCTACGCATTTCACCGCTACACCGGGAATTCCACGCACCTCTCCCACACTCAAGCACGGCAGCTTCGCCTGCCGGCTCCGAGTTAAGCCCGGAGATTCCACAGGTGACTTACCGCACCGCCTACGCGCCCTGTACCCCCACTAATTCCGCACAACGCTTGCCCCCCCCGATTTACCGCGGCGTCTGGCCCGCATGTAG
+
CCCCCGGGGGGFGGGEGGGGGGGGFGGFGGGGGGGGGGGGGGFGGGGGGGGGFFGGGGGGGGGGGEC@FGFCCFGGGGGGGFDGG7=FG:FGGGGGGGGGGGGGGGGGCDGDGFFFGFGGC@GGGGGDD@C8DFFFEEGGGGGG,,@FGGDGGGGCBC,DBEDE>18BF*B@>FG,7:E*:CC*:B879CFGFCB8::*=++59EFF+3:C:EF7@7).7775773575)5EGD.92:*+/:C)*38*2<E?DBG)0():)0)*98=38)9>))*;+47*((2(,-,0()2(0(-1))--)
@M03506:14:000000000-AKVR1:1:1101:23278:3427 2:N:0:31
AGGACTACTCGGGTTTCTAATCCCGTTTGCTCCCCTAGCTTTCGCGCCTCAGCGTCAAGAACAGGCCAGGTAGTCGCCTTCGCCACTGGTGTTCCTCCCGATATCTACGCATTTCACCACTACACCGGGAATTCCACTACCCTCTCCTGCCTTCGAGTCGATCAGTATCGAGTGACCCTCCCCAGCTGCGCCGGGGGCTTCCACACTCGACATGACCGACTGCATGCGCGTCCTTTACTCCCACTAACTCCGAACAACGCTCTTCACCTACGCATTACCGCGACCGCTGCCACTGCGTACC
+
CCCCCGGGFGGG76B7FFECFECCFCEE@<,EED;F@FGGCEGEEEGGGG8CF+CFFCFF@FF,,C@FF?6,FEG:@@6:CDCFCF=FGEFFEFGFEFGGCE@CGC9<++8+@,C@FFC<EC4<AF:=@+@4AEFECFDFC8EF=D8E@FEGGF+@36@E++@@DG;FFC+@9CFC,@9C5**:@,4@6*CCEE58E=:**0>++:*=*/>>*0>+297C))7+*2))1))*1)*:):*<<C***<+)+0<)))1C5(/1)))2:?F4+9*7)9//0)*2,1((((,)().,/()2)8(((
@M03506:14:000000000-AKVR1:1:1101:15994:3447 2:N:0:31
AGGACTACCCGGGTTTCTAATCCTGTTTGCTCCCCTAGCTTTCGCGCCTCAGCGTCAGTTGTGGTCCAGTGCGCCGCTTTCGCCACAGGTGTTCCTCCCGATATCTACGCATTTCACCGCTACACCGGGAATTCCACGCACCTCTCCCACACTCAAGCACGGCAGTTTCGCCTGCAGGCCCCGAGTTAAGCCCGGAGATTTCACAGGTGACTTACCGCACCGCCTACCAGCCCTTTACGCCCAATAATTCCGACCCACGCTTGCCCCCCCCTTCTTCCCGCGGCTGCCGGCCTGAAGTTCG
+
@CCCCGGGGGGGEFGEGGGFGGGGGGGGGGGGGGGGGGGGGGGGGGGGFFGGGGGGGEFGGGGCFGF9F@FGGGGGGGGGGGGGGGGGGGGGGGGGFGGGGGGGGECFGGGECEFGGGGGFGGGGGFDFEEGCFGFFGGDEEFGFFGE8FEGFGGGGG8DBEGGC@B><:E7CFG?EGG*>EG*/*44;BFC:?C*:CFC9CGF7AC977*+=:C8//)*9)9C*>0)+*)/*)07)0)/:E3C*<:?CGG@B)1)*-1*)0)*2C:5877)0*3<+48*1((--,()-)4()((2/=4)-
@M03506:14:000000000-AKVR1:1:1101:17617:3458 2:N:0:31
AGGACTACCCGGGTTTCTAATCCCGTTTGCTCCCCTGGCCTTCGTGTCTCAGTGTCAGGAACTGTCCAGAGACCCGCCTTCGCCACTGGTCTTCCTCATGATCTCTACGCATTTCACTGCTACACCATGAATTCCAGTCTCCTCTCCAGTCCTCAAGCACCGCAGTATCGAATGCAGTTTCGGAGTTAAGCCCCGAGATTTCACCCCCGACTTACGGCGCCTCCTACACCCCCTTTACGCCCAATGAATCCGCACACCGCTTGCAACCTCTGTTTTACCGCGCTGGGCGGACCAGGGTTCG
+
CCCCCGGG-EFGGFGEGGGGGGGGGGGGGGGGGGGGGGGGGGGGGGGGGGGGGGGGGGGGFGGGGGGGGGGGGGGGGGGGGGGGGGGGGGGGGGGGGGGGGGGGGGGGGGGGGGGGGGGGG9FGGGGGGGGGGGGFCFGFGGGGGGGFFGGGGGGFGD?FGCGGGGAD8=DFC8DD9>BDGC>+@EGFFGGEGGG6EG+7DF=E,@?7@*;>:+;D*))/7*5AF*=)2*>*:;FD;@)=/:*:*0+90<+.)8CG*-):55)**2AF+0*01*+2+5B560(,((()-)(-.((*.01((
@M03506:14:000000000-AKVR1:1:1101:13372:3467 2:N:0:31
AGGACTACCCGGGTTTCTAATCCGGTTTGCTCCCCTGGCTTTCGGGTCTCAGCGTCAGGAACGGCCCAGCCGGCCGCCTTCGCCACTGGTGTTCCTCCCGATATCTGCCCATTTCACCGGTACACCGGGCATTCCACCGGCCTCTACCGTCCTCAAGTCCACCAGTATCGGATGCAATTCCACGGTGGGGCCGTGCGATTTCACATCCGACGTAATGGACCGCCCACACCCGCTTTACGCCCGGCGACTCCGGGCAACCCCTGCCCTCCACGTTTTTCCGCGACTGCTGGCTCGCAGTGTG
+
CCCCCGGGFFGGEGG79EFGGG<FEGGGGGGGGGGGGGGGGFGGCGGGFGGFGGGG>:FGGGGGG:FGGGGGGGG@E=BCFGGGGGGFGEFFDCGFFGGCE@F@EF9DEFEFACGGGGGD=CGGGGGGG+>E9D,CD3+<FEEGFEGDE>CE5E9D,@EG?GG>8C,,=>>>;*89,C,;?AEE5B*7*:8EGG***1A7;++<0++21*))2/;*:*179>C*/*))*1)*/))/6D>=8=)))2*)1*+)0)93*(2*)00CFE+)*)200**2*(*/((((,(.*))(()(())8(-)
@M03506:14:000000000-AKVR1:1:1101:22624:3469 2:N:0:31
AGGACTACCCGGGTTTCTAATCCCGTTTGCTCCTCTGGCCTTCGTGCCTCAGCGTCAGAAACTGCCCAGCAGACCGCCTTCGCCACCGGTCTTCTTCCGGATCTCTACGCATTCCACCGCTACACCCGGAATTCCGTCTGCCTCTACAGCCCTCGAGTTTGACAGTCGGCACGGCAGATCCGGGGTTGAGCCCCGGACTTCCACCACACCAGTCTCAAACCACCTACGCGCCCTTTACGCCCAGTGATTCGCGTCAACGCTCCCACCCCCCGTCTTACCGCCGCTGTGTGCGCGGAGTTAC
+
-ACCCFGDDFCE@F@B-CFEFA,;@FCGGG9CE,C<FFGGGFFGGGGGG8<@<CF:BFFGCEGGF?<<FGCFFFFCGGDGGG,BF=,@7FCB?E,:B<,>:FEGGGFG+FCGCE9,C,@:FGGGG8@CF+4+AFFGGGGGGF@>FGFAED+@8EGG63>,;E>,DCFC+@8BEE*8952DECCE5:*:FFD7*:CECE8C5*;+=*:>CD**2*5<*26C5>5**29>C37=3>.067@58**9>++*+21)))/11.**)07**22.:77))**/34)*2.((-1().))(.-7))0,.)
@M03506:14:000000000-AKVR1:1:1101:8022:3492 2:N:0:31
AGGACTACCAGGGTATCTAATCCTGTTTGCTCCCCACGCTGTCGCGCCTCAGTGTCAGCAACGGCCCAGCAGAACGCCTTCGCCACTGGTATTCTTCCCGACCTCTACGCATTCCACCGCTACACCGGGAATTCCATCTGCCCCTACCGTGCTCTAGCTCGCCAGTCTGACCGGCAGCCCCGGAGTTGAGCCCCGGGATTTCACCAGCCACTTAACGGGCCACCTACGCGCCCTTTACGCCCCGTGATTCCGGACGACGCCCGCACCCCCCGGCTTTCCGTGGCCGCTGGCCCGTGGTTCT
+
CCCCCGGGGGGGGGGGGGGGGGGGGGGGGGGGGGGGGGGGEGGGGGGGGG?FGGGGFGGGGGGGGGGGGGGGGGGGGGFGGGGGEGGGGGGGGGGGGGGDEGGGGGGGGGCGGGG,CEEGGGEFGGEGGGGGGGGGEGGGGGFGGGGFGG8C3E:ECFCFGEGGCGGGGDGFGGGEEEFGGGGEEEG9C,:BGGD5E*?*>FEFGGGG=*74?7CFGC5ED39:47?BGGFGDF?CAGEEG5)/95*8FFG)55>)9495.))//:EB*79)0):?<>FC)(-((4;)(.-()(-*))())
@M03506:14:000000000-AKVR1:1:1101:8461:3530 2:N:0:31
AGGACTACCCGGGTTTCTAATCCCGTTTGCTCCCCTGGCTTTCGCTCCTCAGCGTCAGTGTCGGTCCAGGATGCCGCCTTCGCCACCGGTGTTCCTCCAGATATCTACGCATTTCACCGCTACACCTGGAATTCCGCATCCCTTTCCCGAACTCTAGCCATCCAGTATCGGACGCAGTTCCCCGGTTAAGCCGAGGGCTTTCACGTCCGACTTAGTTGGCCGCCTACGAGCCCTTTACGCCCAGTACTTCCGAACAACGCTTGCCCCCCCGTATTCCCGCGGCTGCTGGCACGGTGTTCGC
+
CCCCCGGGGGGGGGGGGGGGGGGGGGGGGGGGGGGGGGGGGGGGGGGGGGGGGGGGGGGGGGGGGGGGGGGGGGGGGGGGGGGGGGGGGGGGGGGGGGFGGGGGGGGGGGGGGGG9FFGGGGGGGGGGGGGGGGGFFGGGGGGGGGGGG8CEGGGGFFGDGGGGGGFGGEE+CGGGGEGGGGGDGEGGCCGGGGGGG*=59FFGGCGGGGG:E>FGGGFFDGGEDD@>29>EGFFG2>5EGD*90A+89CF3>)99C?CGD5:FGFGFDD38)C87@3)>0(1((3)9(),.50(1<B)3;
@M03506:14:000000000-AKVR1:1:1101:9349:3542 2:N:0:31
AGGACTACTCGGGTTTCTAATCCGGTTCGCTCCCCTAGCTTTCGCGCATCAGCGTCAGGTACGGCCCAGCAAGTCGCCTTCGCCACCGGCGTTCCTAGCGATATCTGCGCATTTCACCGCTACACCGCTAGTTCCCCTTGCCTCTACCGACCTCAAGTCAACGAAGTATCCGATGCCCGATCACAGCTGCGCCGTGACTTTTCACAACGGACTTACCTAACCGCCTACGCCCCCTTTCCGCCCAGTTAATCCGGACAACGCTCGCACCCCCCGCACTACGTCGGCCGCGTTCACGGGGCTG
+
CCCCCGGGGGGGGGGGFGGGGGGGCFG7FEGGGGGGGGGFFFGGGGGECFFDGGGGGDGGGFEFG@FGGCFGGFF>C?FCEF>FEGGGGDFGCCFECEF:=AFCF9<EEGDEGFGADFFGDCGGGBCCC@CFFGD,@,DCFCC7,,,@C77@8@8E>FFC;,>;1*>;=:BFE*1*,,4:B?C:<;*3>+48888?C512C7@EF7+1:)<C5C7<*2*+*/1*7C>FEC):D7)087**/:)*9F9*<99*77*)147C>755C*2>8:DE>)*2*)0*.(2(7(-.7<1(06(*.)(-(
@M03506:14:000000000-AKVR1:1:1101:21247:3547 2:N:0:31
AGGACTACCCGGGTTTCTAATCCCGTTTGCTCCCCTGGCTTTCGCGCATCAGCGTCAATGCCGGTCCAGGATGCCGCCTTCGCCACCGGTGTTCCTCCAGATATCTACGCATTTCACCGCTACACCTGGAATTCCGCATCCCTCTCCCGGATTCAAGCCAACCAGTATCGGACGCAGTTCCCGGGTTGAGCCCGGGGATTTCACGTCCGACTTAGAAGGCCGCCTACGCGCCCTTCACGCCCAGTACTTCCGAACAACGCTGCCCCCCCCTCTCTTACCCCGCCCGCAGGCACAGAGCTAG
+
CCCCCGGGGGGGGGGGGGGGGGDFGFGGGGGGGGGFGGGGG8FGGGGGGGGGGDEECGGCGGGGGGGGGGGGGGGGGGGCFFGGGDGGGC@FGGGGGFGGGGGGGGGF<>@GCGFGG9FGG7FGFGCFGGGFDCFDGDEGGGEE?,>,BCGGBCGGGGEGD?EDF<B3;:B7:;8**4=EF67CECCECBG@BCE=E*=?C7>CG722CDG<**<C7CFFDD<:9*?>CDECDB5*,9@CCECF*:08+<+0)07)7,)*)))*9@E:*<37)*3++67+,4((((-)-),(0(4*9)654
@M03506:14:000000000-AKVR1:1:1101:22758:3556 2:N:0:31
AGGACTACCCGGGTATCTAATCCGGTTCGCTCCCCACGCTTTCGCGCCTCAGCGCCAGGTTGCCCCCAGAGAGCCGCTTTCGCCACTGGTGTTCCTCCGGATATCTACGCATTCCACCACTGCACCCGGAATTCCACTCTCCTCTGAGCCCCTCAAGGCTAGCAGTATCCAGGGACCTCTCACGGTTGAGCCGTGAGATTGCACCCCAGACTGACCAGCCCGCCTGCGCGCGCTTTACGCCCAGTAAATCCGTACAACGCTTGCCGCCCACGTAGTCTCGCCGCTGCTGGCAGGTCTTTCG
+
C8<CCGGGGGGGGGGGGGGDFEGEEFGEGG7FFC@FGGGG@CF:@ECGGGGGGFGGDGGGGCGGG?GDGGGGGEGGCCGGFGGGGG8,4?DFCGGGGF7F7FEDAGGE=CC7FFFGGGFG8,876AFFCFBFGGAFEFC9=EBFGDG;,8DECEG,@6FFC9?CCGFBEGCDCEGGDGG,,<CDCEEC6,,C5**/*,1C,:A?FEEGGFF4C*09CDAFGDDG8*)02)5=C.<*-27E559*C??*+++.)09*??3C@)85<5:5*0>B.0*2+-9+(,(46,(0.)(,)((**/))(
@M03506:14:000000000-AKVR1:1:1101:20411:3569 2:N:0:31
AGGACTACCCGGGTTTCTAACCTGTTTGCTCCCCTCTATTTCTCGCCCCCCAGTGTGTTATCGGCCCGAGGGCCGCTTTCGCCCCACGGGTTCCCCTCGAGATCTCCGCACTTTACCGCGCCACCCGGGGTTCTCCACACCCCTCCCCCCCTCTCACACCCCAGATTCGCCTGCCGGCTCCGTCGTGTGCCCCGCGTGTTCCAACGTGCCACTTGGCGCGCCCCCCACGCGCCTCTCGCCCCACCTATCCCTCAACAGCCCGCCACCCTTCTCCGCCCGCGGTCCCCTGCCCCGGGTTGAC
+
8,A8<6;-;;FEG7F@C-6,6CC,,6F,,;FEGG8@,,,<C6,EBGC@C+++86,,,6,,6,6++6+7+@+6,=+7+84,,44?:F7+++8B=4,B,B+B+:=,7??+=8+6,,,:E+8++86FD>3+++353,@F,<3@:*>**>C84****,5,?>B=8C**/+2+*/**33*1******2****2;++;5**2**2:<>++3*/****03*++2).*)1)/)97):))/1))0,*8*;CD3**+10<+)))*20(2*..7))2A>*)01*****-0>(,,,((,0(7,(5((1))((.
@M03506:14:000000000-AKVR1:1:1101:8751:3594 2:N:0:31
AGGACTACCCGGGTATCTAATCCTGTTTGCTACCCACGCTTTCGTGTCTCAGCGTCAGAAATGGTCCAGTAAGCTGTCTACACCACAGGTGTTCCTCCTGATATCTACGCATTTCACCGCTACACCAGGAATTCCGCTTACCTCTCCCATCCTCTAGCATTCCAGTTTCTAGCGCACCCTCCCAGTTAAGCCGGGAGATTTCACACCAGACTTGGGACACCGCCTACACACTCTTTACGCCCAGTAATTCCGAACAACGCTTGCGGCCTACGTATTGCCGCGTCCTCTGGCACTGCGTTAA
+
CCCCCGGGGGGGGGGGGGGGGGGGGGGGGGGGGGGGGGGGGGGGGGGGFGGGGGGGGGGGGGGGGGGGGGGGDGGGGGGGGGGGCGGGGGDGGGGGGGGGGGGGGGGGGGGGGGGGGGGGGGGGGGFGGCGGGGGGGGDGGGEFGGGGGGGGGGGGCGGCFFGGGDEDGGGFGGGGGGGGGGGCFFDFC;DDG6EEGEGEFGGFGG5CE>FGG78C4DFGGDDGD*))=?D?FFF;5D5EGG39>77A7CCA3))2*6)/8>)9)*:)*.5.89EG7>F511(4((-*4/)./(,*0.4,(
@M03506:14:000000000-AKVR1:1:1101:24572:3601 2:N:0:31
AGGACTACCAGGGTATCTAATCCCGTTTGCTCCCCTGGCTTTCGCTCCTCAGCGTCAGGGTTGGTCCAGGATGTCGCCTTCGCCACCGGTGTTCCTCCAGATATCTACGCATTTCACCGCTACACCTGGAATTCCGCATCCCTCCCCCAAACCCAAGCCATCCAGTATCAGACGCAGTTCCCCGGTTAAGCCGAGGGAGTTCACGTCTGACTTAGGTGGCCTCCTAACAGCCCTTTACGCCCAGGACTTTCGAACGACGCTATCCCACCCCGTCTCGCCCGACAGCGCCGCCCGGAGTTTG
+
9@CCCE@FE@F7BF@FFF<FG9FFGGGGGF@CEGGEGC@ADFDGECFGCF9ADG7CFC,,;E:+8CEFGGFEF,E8FCG7F,CFEG=C+8>FEFFDGF,<E,<<CA<?4@:B+AF95FEC4+4,4EEGGCGAFEFFG7+@4@8,+68CGD@EBE=+,6>,E,6D,,@,,,@CF:>EG+@,,3,:84@;;DCC8:>5=*4:C7,=CF*,*:7+<7++2*.*0***9*+)32)=3=F*)+.*::*1***00+00.79)*(//0))0*0+);7)))*2*+()1((((,(()()(()(4))).))
@M03506:14:000000000-AKVR1:1:1101:8907:3602 2:N:0:31
AGGACTACTCGGGTTTCTAATCCTGTTTGCTACCCACGCTTTCGTGTCTTAGCGTCAGTTACGGTCCAGAAAGCCGTCTACACCACCGGTGTTCCTCCTGATATCTACGCATTTCACCGCTACACCAGGAATTCCACTTCCCTCTCCCGCACTCCCAGTCATTCAGTATTCGGCGCACCCTCCCAGTTGAGCCGGGCGATTGCACACCAACCTTAAACAACCCCCTACTCACCCTTTACGCCCAGTAACCCCGACCAACGCTCGCTGCCTACGTATTACCGCGGCTGCTGGCCTGTCGTTA
+
CCCCCFFGGGGGGFDFECFFFGFGGGGGGGGGGGGGGGGGFFGGGGGGGFFGGGGGGEGGGGGCFCEGGFGGGGGGGEGFFFGGCFGGGCCBFFFFGGGGFGGGGFFGGGGGGGGGGGCE7FGF?FF8+A,A,CEF9EF,8E986DFBEDEEC8,,3@>ECF;:=3@EF:;F=EGGGEGGFEEC6D,@CGGFDE5;*/:C8*<CFCFEFF*97C9++*+:<7**:C.)+*1=DA57:79*:597/39*++/55>/5),9*7).7D*A>C9*775+226@C(241>66@:03:.4(*).(-,
@M03506:14:000000000-AKVR1:1:1101:13518:3610 2:N:0:31
AGGACTACCCGGGTTTCTAATCCCGTTCGCTCCCCTAGCTTTCGCACTTCAGCGTCAGTGTCAGCCCAGCAACCCGCCTTCGCCGCAGGTGTTCCTCTTGATATCTACGCATTTCACCGCTACACCAAGAATTCCAGTTGCCCCTTCTGCACTCTAGCCCCGCAGTATCGGTTGACCTTTCCGGGTTAAGCCCGGAGATTTCACAATCGACTTGCGGTGGCCGCCTACGCGCCCTTTACGCCCAGTAAATCCGAACAACGCTTGCTCCCCCCGTCTTACCGCCGCTGCTGGCCCGGAGCCC
+
CCCCCGGGGGGGGGGGGGGGGGGGGGGGGGGGGGGGGGGGGGGGGGGGGGGGGGGGGGGGGGGGGGGGGGGGGGGGGGGGGGGGGGGGGGDGGGGGGGGGGGGGGGGGFGGGGGGGGGGGGDGGGGGAFFGFGGGGGGGGGGGGGGGGGG9FAFGFAFGGGGGGGGGGFE>FGGFGGGGGGGGDGCEFCBFGE>E5CEFGGFGGGDCC5CDGG7F*<C5CFC<EGGDFCG@EGF>*57@;E=C9CF+*39CFFD:<)(1/;7099+3?F>D:>C*;/)9?(((,4((7,68174(10)(-(
@M03506:14:000000000-AKVR1:1:1101:23240:3610 2:N:0:31
AGGACTACCCGGGTTTCTAATCCGGTTTGCTCCCCACGCTTTCGCGCCTCAGCGTCAGGAAAGGCCCAGAGAGCCGCCTTCGCCGCCGGTTTTCCTCCCGACATCTACGCATTCCACCACTACACCGGGAATTCCACTCTCCTCTGCCTCCCTCAAGCCGACCAGTATCCAATGACCGCTCCCGGTTGAGCCGGCAGCTTCCACATCGGAATTAATCAGCCCCCTGCGCGCTCTTTCCGCCCAGTAAATCCGCACACCGCTCTCCACCCACTCACTACCTCCGCGCGCGGCCCGACGTGAG
+
<C9,BFCFFGGGGFE7FGGGGGGGDGGGGGGGGGGDG7FEFFGEDDGG:C<<FF,6CE8,,@C,CFECD<AFCGE@FFE:E<BC7:+7=C++4@E,BFGD++@:FGGG7FFG+CDAF8,8,BFEGGEDE+3@F,,,3,8,8>9DF,>:,,63@7DF9,DC*;>5:C,>D9C:C8FF?85:B5C8*=*/>+B+*=***/:<7<F+++0****/<*3+*000C*/:)*0.//7*9)*2)0)*;>5790<*0A<>:BCC5(95.).9<+;:=FD.)*0++(03812(-((),)((),-))83((
@M03506:14:000000000-AKVR1:1:1101:18270:3619 2:N:0:31
AGGACTACTCGGGTTTCTAATCCTGTTCGCTCCCCACGCTTTCGCTCCTCAGCGTCAGTTACTGCCCAGAGACCCGCCTTCGCCACCGGTGTTCCTCCTGATATCTGCGCATTCCACCGCTACACCAGGAATTCCAGTCTCCCCTGCAGTACTCCAGTCTGCCCGTATCGCCCGCACGCCCACAGTTAAGCTGTGGGTTTTCACGAACAACGCGACACACCACCTACGAGCCCTTTACGCCCGGTAATTCCGGACAACGCCCCCACCCTACGTATTCCCCCGGTCGCTGGCACCTAGTTGG
+
CCCCCGGGGGGGGFFGGGGGGGGGGGGGGGGGGGGGGGGGGGGGGGGGGGGGGGGGGGFGGGGGGGGGGGGGGGGGGGGGGGGGGGGGGGGGGGGGGGGGGDGFGGGGGGGGGGGGGGGGGGGGGGGG>FGGGGGG?FGGGGGGGGGEGGGGGGGGGGGGDFGGGG6FF>EFG6C8@CEDG>EBFDFC,?F9>D?DEG:5:+5BCE5C57C357CED5)=**2:C<FEE3>*95)2)2<EG=)//*/9+33)..>C565C.))1/:E@85C@)*<++-?616((-(-7(7?(1((**16<(
@M03506:14:000000000-AKVR1:1:1101:5670:3642 2:N:0:31
AGGACTACCAGGGTATCTAATCCTGTTCGCTCCCCACGCTTTCGCGTCTCAGCGTCAGTACCGTACTAGAGAACCGCCTTAGCCACGGGTGTTCTTCCTGATATCTGCGCATTTCACCGCTACACCAGGAATTCCATTCTCCTCTTCCGGACTCTAGCCAAACAGTTTCCATCGACGTCTAGAGGTTAAGCCTCTAGTTTTCACAACGGCCTTGTCTGGCCGCCCACACGCTCTTTACGCCCAATAAATCCGGACAACGCTTGCCCCCCACGTATTCACGCGGCATCTGGTCCGATGTCTG
+
CCCCCGGGGGGGGGGFGFGGGGGGGGGGGGGGGGGGGGGGGGGGGGGGGGGGGGGGGGGGGGGGGGGGGGGGGGGGGGGGGGGGGGGGGGGGGGGGGGGGGGFCFGGGGGGGGGGGGGGGGGDDF=FFGGGGFFGFFEGDFAEGD9;FGEEGGGGGGG8D3AFCFFFEFAAEFEFGGGGGF,@>,>DCF9>B8CFGGGF:,BFGGGG=C4)2A<@1=FAFGDC*)*):E3>E554:?F3*27DC4<CFC<85>D3)78DC:D37CGG>*)).029++)**,(((-((9-7))/4(*0.)).
@M03506:14:000000000-AKVR1:1:1101:16179:3647 2:N:0:31
CACACCAGTGCGTTCTGCGTTCCTGATCGCGCCACCAGCTCTCGCGTTTGAGGTTTAGTAATAGTCATGTGCCCGGCAATCGCCTTTGCTGTCGCTTTCTCTGCTAGTACATTTGGACTCCAGCCCTGCACTTCCAGTTCCATCACCGCCACTCAAGCTCTACATTACCCAGTGTTGTCTCTGTGTAATCCTTTGAGCCTAACGCTCTGACGTACAAATCAACTTGCCCGCCATGTAAGCTTCGTCATCCCGCGTCACCCGTTACCCCTTCGTATCACCTCTCGCGCGCGTGCGAGCTCCC
+
8,6,,6,-=--+,8B6--+88,=F<,;,68@CB8,,,6CA<,@BE+6@+8<D,,C,,CC,9,6<C,,9,<6,C,,++++,CCCF,,,C?,,C,B,B,4:,,9,559,C,,,5,:95,9,,95,,9F@,44,A,,C,,A9,A,4,,,,++++63@E,,,@D9,,,,8@,@D,3@,,3,623,,,,,7,,3,,83,73@EC,,+,****4,5B*4**12*+4**0,+5=92*)/2)/+91+,,44)2*/)=23)).)1*(*2))0*/+2)/.*8.9**+)0+(.(((,()(03()4()).)((
@M03506:14:000000000-AKVR1:1:1101:18148:3683 2:N:0:31
AGGACTACCCGGGTATCTAATCCCGTTTGCTCCCCACGCTTTCGCGCCTCAGCGTCAGGAGTTGCCCAGAGACCCGCCTTCGCCACCGGTGTTCCTCCCGATCTCTACACATTTCACCGCTACACCGGGAATTCCAGTCTCCTCTGCAACCCTCAAGAACGGCAGTATCGATCGACGCTCCTCAGTTGAGCCGAGGCATTTCACGACCGACTTGCCATCCCGCCTACGCGCCCGTTACGCCCAGTAAGTCCGAGCAACGCTTGCCCCCTCTGTCTTCCCCCCGACCCTCGCCCACAGTTAG
+
CCCCCGGGGGGGGGEGGGGGGGGGGGGGGGFGGGGGGGGGGGGDGGGGGGGGGGGGGGGGGGGGGGGGGGGGGGGGDCFEFGGGGGGGGGGGGGFFFEFGGCCDFFGGFGGGGGGFGFGGGGGGGGDEDGCFDFFF9FF=DAFF,=FFGGDGFG3>>FGGEGGDCCFGGDGFF>8CCE5?EDC9CCC91,8CGD5?8*+=+1+>**>7CDDGE*<CF7FGFGGGGGF32))19)7*(17EEE35*<9*3<<7))9<*.7C5.)**<C>*727BFFF+)0*,(((((,0(87()-(/)*)..
@M03506:14:000000000-AKVR1:1:1101:10672:3693 2:N:0:31
AGGACTACCAGGGTTTCTAATCCCGTTCGCTCCCCTAGCTTTCGCGTTTGAGCGTCAGGTACAGTCCAGGTGGCCGCTTTCGCCACTGGTGTTCCTCCGGATATCTACGCATTTCACCACTACACCCGGAATTCCACCACCCTCTACTGCCCTCAAGTCCAGCAGTATCGGACAACCTCTCCCGGTTGAGCCGAGAGATTTCATGCCCGACTTGCCAAACCGCCTGAACGCGCTTTACGCCCAGTAAATCCGGATAACGCTCGGTACCTACGTTTTACCGCGCCTGCTGGCCCGTCGTTAT
+
CCCCCGFGGGGGGGGGGGGGGGGGGGGGGGGGGGGGGGGGGGGGGGGGGEGGGGGGGGGGGGGGGGGGGGGGGGGGGGGGGGGGGGGGGGGGGGGGGFGDEGGGGGGGDGGGGGGGGGGGGGGGG8FGGGGGGGGGGGGGGGGGGGGGGGGGGGFF9DFGFGGGGGFCCEEGCCFGG??:CFGGGCEE,2DFE*4*=:EEGGGGCF?EED5C**5>FF4=FCDEC:)0CCD*)7>7<G:EECDF*:+*3<EB>)/*2<3>)85CD*;=<FG>:CG5@>=/7>(,(-2;246(),,1))-((
@M03506:14:000000000-AKVR1:1:1101:12406:3752 2:N:0:31
AGGACTACTCGGGTTTCTAATCCTGTTTGCTCCCCTAGCTTTCGCGCCTCAGCGTCAGTTGTGGTCCAGTGCGCCGCTTTCGCCACAGGTGTTCCTCCCGATATCTACGCATTTCACCGCTACACCGGGAATTCCACGCACCTCTCCCACACTCAAGCACGGCAGTTTCGCCTGCAGGCTCCGAGTTAAGCCCGGAGATTTCACAGGTGACTTACCGCACCGCCTACGCGCCCTTTACGCCCAATTATTCCGAACAACGCTTGCCCCCCTCGTTCTACCGCGGCCCCTGGCCCCACGTTAC
+
CCCCCGGGGGGGGGGGGGGGGGGGGGGGGGGGGGGGGGGGGGGGGGGGGGGGGGGEGGGGGGGGGGGGGGGGGGGGGGGGGGGGDGGGGGGGGGGGGGGGGGGGGGGGGGGGGGGFGGG7FFGGGGGDEGGGGGGGGGGGGGDFEGGGGGDG,ACFFCEGGGGEGG;EGDGGG5F>,:C<E>?1:BEDFFFGC::*3*0:EGFF7E=FF767<:FED<3CGDGECDF3C)):77)26C0?EGD**++1?+<6)))7*.)*.))17CCEG>G37***+-/*4(3(,(,0().()(-)))(((
@M03506:14:000000000-AKVR1:1:1101:25221:3804 2:N:0:31
AGGACTACCCTCGTGTCTAATCCCGTCTGCTCCCCTATCTTTCGCGCCTCAGCGTCAAGAACCGGCCAGGTAGTCGCCTTCTCCACTGGTGTTCCTCCCGATATCTACGCATTTCACCACTACACCGCGAACTTCACTACCCTCTCCTACCTTCTATTCCATCACTAGCCCTTGAACACTCCCAGTCGACCCGGGGGCCTGCACACCCGACTTGGATACTCGCACGCCCGCACTCTGCTCCCTGGTACTTGCGCCAACTCTTGCCCCCTACGCATTACAACGTGTGCTTCCACTTAGCTAC
+
B8-6<EEFC--,66,-=CFGFE<EF8,C,CF@CFGEG8FGDAF;F+@:@F86@FG@:C<FE@,68BC+,,:,,9,876,,6,,C<6,,,6,C?,C9?E7>,+@FCCCE=E++@95,:CE7F,A<8,+4+44+,,CFBFC@:8,@8DE>,CBD3,,3@,,,,,>9,3@45,6:,,,,,,133@:83E,A**>C>5**/*8>5;0>E5**/155/*+3*2)+*/5:)10)*))*1))*)*/+312*1+2*3+3*))17)(*+**17*0/8?5/)0*2/+-*+,(((.(-/)*,6*))*14<))
@M03506:14:000000000-AKVR1:1:1101:17940:3814 2:N:0:31
AGGACTACCCGGGTTTCTAATCCTGTTTGCTCCCCACGCTTTCGCACCTCAGCGTCAATATGTGTCCAGTAAGTCGCCTTCGCCACTGGTGTTCTTCCGAATATCTACGAATTTCACCTCTACACTCGGAATTCCACTTACCTCTCCACAATTCTAGCGATGCAGTCTTAAAGGCAATTCCGGGGTTGAGCCCCGGGCTTTCACCTCTAACTTACAAAGCCGCCTACGTGCGCTTTACGCCCAGTAATTCCGAACACCGCCACCCCCCCCCCCACTACACGCCCTCCTGGCACGCCGCTCG
+
CCCCCGGGGGGGGGGGGGGGGGGGGGGGGGGGGGGGGGGGGGGGGGGGGGGGGGGGGDGGGGGGGGGGGGGFGGGGGGGGGGGEEGGGGGGGGGGGGGGGGGGGGGGGGGGGGGGGGGFGGGGGGEEGGDGGGGGGGGGGGGFFEGGGGGFGGGGGGGDEGGGGGGEGGFFFGDEF??=F;EGGDECEF7F@CECGDGEF6CGCG,:97BFFGFC9+2),?757C55)02>EGF)*7;.AEG:*9+092<F?))1)*-)*.))1>CEB101)))**0.)2-,(-(.().).(98(*)7((-
@M03506:14:000000000-AKVR1:1:1101:12279:3845 2:N:0:31
AGGACTACCCGGGTTTCTAATCCTGTTTGCTCCCCTAGCTTTCGTGCCTCAGTGTCAGGAGTTGTCCAGGGACTCGCCTTCGCCACTGGTGTTCCGCTTGATATCTACGCATTTCACTGCTACACCAAGCATTCCAGTCCCCCCTCCAACCCTCGAGCAAGGTCGTTTCCAATGCCATTTCGGAGTTGAGCTCCGAGCTTTCACACCCGACTTACCTCACCCCCCACGCACCCTTTACGCCCAGTGAATCCGACCAAGCCTTGGCACCTCTGTATTCCCGCGGCTGCTGCACCAGACTAGG
+
CCCCCCGFGFGE:@FGGEFDFGGGGEFFGGGGGGGGFFFGGGGGGGGGCFCFGGGGGGGGEGFFGGGFGGGGGEGFGEEGGGGGGGGEGGGGGFGDGEGDAGGEGGGGFEGGFGF<EFGGGFGGGG7CFGF,EAFGGGGGGECECCBDBFGDDE>+=CE=8+@,6=@+@:AF9FGF6FFGGF+@8C,2,,@EFD5E*@479F?22,==EC7)4+5>+06C4*)2)):>E)::8;FG)2)8C594*<<*3:+)7)/)*(*20?4C7++.*.2/9:+++-1170;FFFBF7*.().(*)9)((
@M03506:14:000000000-AKVR1:1:1101:18994:3851 2:N:0:31
AGGACTACCCGGGTTTCTAATCCTGTTCGCTCCCCACGCTTTCGCTCCTCAGCGTCAGTTACTGCCCAGAGACCCGCCTTCGCCACCGGTGTTCCTCCTGATATCTGCGCATTCCACCGCTACACCAGGAATTCCAGTCTCCCCTGCAGTACTCCAGTCTGCCCGTATCGCCCGCACGCCCACAGTTAAGCTGTGGCATTTCACGAACAACGCGACAAACCACCTCCGAGCCCCTTACGCCCAGGAATTCCGGACAACGCCCCCCCCCTCCGGATTACCGCCGCCTCTGGCCCGTAGTTGG
+
CCCCCGGGGGGGGGGDGGGGGGGGGGGGGGGGGGGGGGGGGGGGGGGGGGGGGGGGGGGGGGGGGGGGGGGGGGGGGGGGGGGGGGGGGGGGGGGGGGGGGGGGEGGGGGEGGFFGGGGGDEGFFGGGGGGGGGGGGGGFGGGGGGGFGG,AFFGFGEFGCFEG>EEFFCGFGGGCG>EGGCE5;BCFCEFFCFGFFCGC,C7>E*CE58CD=:*395.=5*1:**5>*)0*/)09:F5;EGC****/+2:)))1)*()/)0)9)::B5)1))*28+54/,,34(,())).(81().))-(
@M03506:14:000000000-AKVR1:1:1101:23988:3872 2:N:0:31
AGGACTACCCGGGTTTCTAATCCTGTTTGCTCCCCACGCTTTCGCACCTCAGCGTCAGTACCGGGCCAGTGAGCCGCCTTCGCCACTGGTGTTCTTCCGAATATCTACGAATTTCACCTCTACACTCGGCGTTCCACTCACCTCTCCCGGACTCGAGCTTCCCAGTATCCAAGGCAGTTCTGGAGTTGAGCTCCAGGATTTCACCCCTGACTTAGAACTCCGCCTACGTTCGCTTTACGCCCAGTGATTCCGAGCAACGCTAGCCCCCTTCGTATTACCGCGTCCGCCTGCACGAAGTTAT
+
CCCCCGGGGGGGGGGGGGGGGGGGGGGGGGGGGGGGGGGGGGGGGGGGGGGGGGGGGDGGGGDGGEDE@GGFGGGGGGGGGFGEGGGGGGGGGGGGFGGG7F7EFEFG<F,=BFGGGGGGGDAFCEGGG+:FEFF,<?FGGGGGGGDFEEGEGGC,:6EFC?CGFG9EG,>FFGGFGFC7EF796DG?:2,,2>DCF*A7AF@CFFGGGFFGG7,>@*++255ECD8::8)*>5AC>GDD=CC**++/<+<63:DCC?<E5<3DGGGEG)2))**2+6@50(,,(-1)().(9(()00-)-
@M03506:14:000000000-AKVR1:1:1101:12386:3874 2:N:0:31
AGGACTACCCGGGTTTCTAATCCTGTTTGCTCCCCTAGCTTTCGCGCCTCAGCGTCAGTTGTGGTCCAGTGCGCCGCTTTCGCCACAGGTGTTCCTCCCGATATCTACGCATTTCACCGCTACACCGGGAACTCCACGCACCTCTCCCACACTCAAGCACGGCAGTTTCCCCTGACCGCTCCGGGTTGAGCCCGGAGATTTCACAGGAGACTTACCGCACCGCCTACGCGCCCTTTACGCCCAATAATTCCGAACAACGCCCGCACCCCCGGTATTACCGCGGTGGCTGGCACGGGGTTAC
+
CCCCCGGGGGGGGGGGGGGACGGDGGGGGGGGGGGGGFGGGGGGGDFF:CFGGG@FGGGGFFGGGGFEGGGGEGGGGEGGGGGG@FGGGGGGEGG<FGGGCCFGGGGFFGGGGG<?FFFCFCFGGFFGEG@FFG8DF+:3FGEFFGGC,:@C>CE6EFCFGEB>GGG9EGGFF58DDEE5BEGGCGE=8,?CFGGDE=F?FC?CCFG*7*/:E>FF5<7CD5DGD*8)59>CD3)94>3E5=D77F+/+3<6>5DCC?3*0).7):?>*5))8);99:F*(4((,((.-)3(6,()))(()
@M03506:14:000000000-AKVR1:1:1101:13798:3875 2:N:0:31
AGGACTACCCGGGTTTCTAATCCTGTTTGCTCCCCACGCTTTCGTGCATGACCGTCAGTGCTGGCCCAGGAGGCTGCCTTCGCCACCGGTGTTCCTCCACATCTCTACGCATTTCACTGCTACACCCGGAATTCCACCTCCCTCTGCCACCCTCCCCCCCGCCAGTCCCGACCGCCACTCCCAAGTTAACCTCGGGGCTTTCACACCTGTCCTACCGCGCCGCCCGCCCACCCTTTCCCCCCCTCACTCCCCGTTCACGCCACTACCCTCCGCATTACCGCGCCTGCTGCCGCGTCGCTAC
+
@8@<CDFG96FE:6BFFDA@FFAEA<E,C<<FEF@CBFGGE<F@E,6,C6,,;@CF,66,CCF,F@D:D@,BFG,CBD@<DGGGE,C6@6CC=FGGA=,4A=F?<<9FFGCCF9,9E<?EGCF<,,+8+>B@FGFAEG:?=CBDD,=33E8=+@=@++3@@CEGCFG6D8CC5@***1,0?;C,5>;=A,<,**1:CEE*0>5>++=6+;004++39<):))):)1)):*.*1557)290:71)**/1+;*)).***6**))0**+2<0)1))/**+-1*((((((,04*3(71(9))(-,
@M03506:14:000000000-AKVR1:1:1101:12441:3877 2:N:0:31
AGGACTACCCGGGTTTCTAATCCTGTTTGCTCCCCTAGCTTTCGCGCCTCAGCGTCAGTTATGGTCCAGTGAGCCGCTTTCGCCACAGGTGTTCCTTCCGATACCTACGCATTTCACCGCTACACCGGAAATTCCACTCACCTCTCCCATACTCAAGCCCGACAGTTTCTAATGCAGACTCTGGGTTGAGCCCAGAGATTTCACATCAGACTTGTCAGACCGCCTACGCGCCCTTTACGCCCAACAATTCCGAACAACGCTTGCCCCCCTCGTATTACCCCGGCTGCTGGCCCGAAGTTAC
+
CCCCCGGGGGGGGGGGGGFFGGGGGGGGGGGGGGGGGGGGGGGGGGGGGGGGGGGGGGGGGGGGGGGGGGGGGGGGGGGGGGGGGGGGGGGGGGGGGGGGGGGGGGGGGGGGGGGGGGGGGGGGGGGGGCFGGGGGF<FGGGGGGGGGGGGGGGGGGGGGGGGGGFFEG7CFGGGGFGF6EGEFGEGEC,>EC@>FFGFCFGCGC7C9?8C8CFGGGG4,:CGGGDF>C3>EDEFFCGEEEE*/*:8*++<9)<C)9()/07)CFGG>E3C:.*;A+<FC6(29(-075)(.)17<>)66)
@M03506:14:000000000-AKVR1:1:1101:6302:3882 2:N:0:31
AGGACTACCCGGGTTTCTAATCCTGTTTGCTCCCCTAGCTTTCGCGCCTCAGCGTCAGTTTCTGTCCAGGTAGCCGCCTTCGCCACCGGTGTTCCTCCTGATATCTACGCATTTCACCGCTACACCAGGAATTCCGCTACCCCCTCCAGCACTCTAGCACTCCAGTTTCGGATGCAGGCTCTGGGTTGAGCCCAGAGTTTTCACATCCGACTTAGAGCACCGCCTACGCGCCCTTTACGCCCAGTCAATCCGACCAACGCTTGCTCCCCCCGCCTTCCCGCGCCCGCTGGCACGGATTTCG
+
CCCCCGGGGGGGGGGGGGDFGGGGGGGGFGGGGGGGGGGGGGGGGFGGGGGGGDEGEGGGGGFGGGGGFGGGFGGGGGGGGGGGCGGGGGEGGGGGGGGGFGGGGGGGGFGGGGGGGGGGGGGGGGGG>D8FGGGGDGDCGGGGGGGGF,>DBFFGD89EFF=DFAFFGGGGGGG9EGGCC:A:,@AECCFCEFF58=DGGG?:DC?8C5D:::,>0+)=?DGEG3..CC:5<D4<):);?E<4C+C*29CED5)7*(1:>EFF*<8>A5CB));*+2;59;(3((-70)(,9:>57)))(
@M03506:14:000000000-AKVR1:1:1101:10067:3895 2:N:0:31
AGGCCTACCGGGGTACCTATTCCTGTTGGCTCCCCCAGTTTTCGTCCCCCAGCGCCGGTAGTGGCCCAGCGCGCGCCTTTCGCCACCGGGGTTCTCCCAGATATCTACGCATTTCACCGTTACACCTGGAATCCCGCATCCCTCCCCCCGCTTCAAGCCTCCCAGTATCGGAGCCGTTTCCCGGGTTGAGCCCGGGCTTTCCCCCCTCGCCTAACCATCCCGCCTCGCGCCCCTTTCCGCCCGGTAATCCCGAACAACCCTGCCCCCCTCCTCATTCCCCCGGCTCCTGCCACGGAGTTCC
+
-A<,,,;F<FGG7F,--6C,6C,,6CF,C66CFG7++,6CF,676,B,;6+66+++++6+6:,@,E<,,,+++@++@FG,5+B4+44@:++@4=,,C4E5,,,,55C?:>:BF<55C5+,+++,,@,D>8,@,DD++3+@FE,,**6****41/A929C,,=*,,5,,1*****3*2;+>9+A8*:**++<CFC>E*2*A0:AF5/*/*1)1:D****)21*>*19.)*)8E))8*)*)2A59)1*//+<+.))15*(*2)))9/A5)*0*))*02+6**((((-(()5).)9-75)>7-)
@M03506:14:000000000-AKVR1:1:1101:22957:3903 2:N:0:31
AGGACTACCAGGGTTTCTAATCCTGTTTGCTCCCCTAGCTTTCGCGCCTCAGCGTCAGTTGTGGTTCTGTGCGCCGCTTTCGCCACAGGTGTTCCTCCCGATATCTACGCATTTAACCGCTACACCGGGAATTCCCCGCACCTCTCCCACCCTCAAGCACGGCAGTTTCGCCTGCAGGCTCCGTGTTAAGCCTGTAGCCTGCACAGGTGACTTACCGCAGCGCCTACGCGCCCTTTACGCCCAATAATTCCCTACAACGTTGGCCCACCCCGTCTTACCGCTGCATGCGGCACTTACGTGC
+
-A-ACFGAFEFD@F8F9EF,CCFGGF<ADCFGFC;FFGGGGGGGGG+6@BFC8FG@FFEFFEB7E,6,CC,C:F7@@+,9@?FE,,,,B,,CBAFCF,,4,@@=,@,CF@FGE,:,5CEFFCB<,AC7=:+AA,3,6=:CC7DFCFF8,3+4+5@,,3,3+*BE8:;,@8>>?8,2=,;428*1/<,44?,,64,5A,,<*5*0+*/<+02;1:9ECD)*1/):C3?<*/)>C:54<7>**19C*++1+33*199CD))*).)*0827*7).7*;8<)//((((.)-)(.(()()**),((
@M03506:14:000000000-AKVR1:1:1101:15597:3918 2:N:0:31
AGGACTACCCGGGTTTCTAATCCTGTTTGCTCCCCTAGCTTTCGCGCCTCAGCGTCAGTTGTGGTCCAGTGCGCCGCTTTCGCCACAGGTGTTCCTCCCGATATCTACGCATTTCACCGCTACACCGGGAATTCCACGCACCTCTCCCACACTCAAGCACGGCAGTTTCGCCTGCAGGCTCCGAGTTAAGCCCGGAGATTTCACAGGTGACTTACCGCACCGCCTACGCGCCCTTTACGCCCAATACTTCCGAACAACGCTTGCCCCCCTCGCATTCCCGCGGCTGCTGGCCCGAAGCTAC
+
CCCCCGGGGGGGGGGGGGGGGGGGGFGGFGGGGGGGGGGGGGGGGGGGGGFGGGGGGGGGFGGGGGGGGGCGGGGGGGGGGGGGGGGGGGGGGGGGGGGGGGGGGGGGGGGGGGCDGGGGGGGGGGGGGGEGFFGGGGGGGGGG88@FFGGGFGGGGFC?EEGGEE;FGGGGGGGFGGGEFGGE:=CC7,<EGEE=C**ACFC?E?FFF+;C@CGF*>5CD35=*5@BGDFG:>FF4C3CEGCF*C+92:7)0)7952C*)8>GCFG:E)C@))2*+.=*10(47(89)),(0(4)5)44)
@M03506:14:000000000-AKVR1:1:1101:22307:3927 2:N:0:31
AGGACTACCCGGGTATCTAATCCCGTTTGCTCCCCTAGCTTTCGCGCCTCAGCGTCAAGAATGGGCCAGGTAGCCGCTTTCGCCACTGGTGTTCCTCCCGATATCTACGCATTTCACCACTACACCGGGAGTTCCGCTACCCTCTCCCACCTTCCAGCCGATCAGTTTCCGATGCAATTTCCCAGTTAAGCCGGGAGCTTTCACATCGGACCTGACCAGCCGCCTGCGCGCCCTTTACGCCCAGTAAATCCGGACAACGCCCGCCCCCTACGCATTACCGCCGCTGCTGGCACGTATTTAT
+
CCCCCGGGGGGGEGGGGGGGGGGGGGGGGGGFGGGGGGGGGGGGGGGFGEFGGGFCCGGGGGFGGGFEGGGGGGFGGGGGEGGGGGGGGGGGGFB?AFGGDCFG9EFFDFGGEFFGGGFGGGGGGGGGEBGGGCFEG+@FGGCE?DDFGGC8DFGF;FGG>CEG6<E9EDGG5AG9AFGGGGG9ABFGGFGGEGGDE5,8;DF?7?C=**))2;90**;5C3<:*97777B*/749:F@CEGCD7C00<FC557))/.9*.5><3/*.*)/0)/2C76956((4((4)8)(.7:(2*))))
@M03506:14:000000000-AKVR1:1:1101:18040:3948 2:N:0:31
AGGACTACTCGGGTTTCTAATCCCGTTTGCTCCCCACGCTTTCGCGCCTCAGCGTCAGTACCGGTCCAGTGAGCCGCCTTCGCCACTGGTGTTCCTCCCAATATCTACGCATTTCACCGCTACACTGGGAATTCCACTCACCTCTCCCGGTCTCAAGCCAGGCAGTTTGGAGGGCAGTTCCTCGGTTAAGCCGAGGGATTTCCCCTTCCACTTTCCAAGCCCCCAACGCGCCCTTTCCGCCCAATAAACCCGAACTACCCTTTCCCCCCCCTTTTTCCCCCCGCCCTCGGCCCGGGGCTAG
+
CCCCCGGGGGGGGGGGGGGGGGGGGGGGGGGGGGGGGGGGGGGGGGGGGGGGGGGGGGGGGGGGGGGGGGGGGGGGGGGGGGGGEEGGGGGGGGGGGGGGGGGGGGGGGGGGGGGGGGGGGGGFGCCCEG8FFGFFFFG8FGGD=EGGDEEGEGCG99+,36+,@DFGCGCGDDEDCF7EF:BC5CE592?FE5E====CEC,AC8,CE7>7E*>C+@*:**1C):55=7>CDBF*)*)2CE*9*<+*0AC>5>5**.2:*8)0>CFE=53)0*3<+-9*(,-(3(-0()-3;>()))(,(
@M03506:14:000000000-AKVR1:1:1101:18278:3962 2:N:0:31
AGGACTACTCGGGTTTCTAATCCCGTTTGCTCCCCTGGCTTTCGCCCCTCAGCGTCAGTGTTGGTCCAGGATGCCGCCTTCGCCACCGGTGTTCCTCCAGATATCTACGCATTTCACCGCTACACCTGGAATTCCGCACCCCTCTCCCAATCTCAAGCCATCCAGTATCAGACGCAGTTCCCCGGTTAAGCCGAGGGATTTCACGTCGGTCTTGCCTGCCCGCCTACGAGCCCTTTACGCCCAGTACTCCTGATCACCGCTTCCCCCCCCTGTTGTACCCCGGTCGTCCCCTCCACCCTGC
+
C@C<CC@E6C@FEECB-EFGGGFEGGGGGFCFGGEGG@FGG@F@@,BB,BE@FFFGGG,@CF??@E,CFFD@ADFEFGG,@CCCFGFGE:FF,FD,C@,=5E?F?EFFGE@FE,5,E,@FGE7,=EFGFD4EEFGGG++@F3+6@?FG,,3,7E=D9EGGGGF8,7,,,8,35@CEEC7AFGGG5EE>,2BFGCEC5=,8<>>CC8***):5C++07;)=**5>D*8)75)*9?F*4C3=***/2<+90A+)**2**.*/8>)9CCE)*8))/*3206*+((((,--)()((.((0)0-((
@M03506:14:000000000-AKVR1:1:1101:7647:3966 2:N:0:31
AGGACTACCCGGGTTTCTAATCCCGTCCGCTCCCCTAGCTTTCGCGCCTCAGCGTCAGTGTCGGCCCAGCAACCCGCCTTCGCCGCAGGTGTTCCTCTTGATCTCTACGCATTTCACCGCTACACCAAGAATTCCCGTTGCCCCTTCCGCACTCTAGCCCCACAATATCAGTTGCCCTTTCCGAGTTAAGCTCGGAGATTCCACAACTCACTTGTGCTGGCCGCCTACGCCCCCTTTGCACCCAGTAACTCCGACCAAACATTGCTCCCCCCGTATTACCCCCGCTGCGGGCGCGGAACGC
+
CCC,@@CC@EFGC@;@E-C@E<FFC;BC@FECEGDEFCFGCFGGGGD:CFFCEEGEEFCEFGDEEGGEGFFGGG@GGDC?FGEGF7+F+4=BFDEFGGGEAF,CEADFC7+B4FCAA<CC++@FBF=3,F<,7DF,3@:+3CD@FDFD6E3:+4,7,@3,3*4*,43@EFAFFC;?7>,<DFE*;>8,;FC,?=G=**0++1+0+/*7+2;@?F9+2C@C578E<C37*)):30.2)*0+3753C<:4+0<675/9)(**)/9*:2<?G:)57<**3)9C((,-4(()()-()(()))(((
@M03506:14:000000000-AKVR1:1:1101:6458:3975 2:N:0:31
AGGACTACAGGGGTTTCTAATCCTGTTTGCTCCCCTAGCTTTCGCGCCTCAGCGTCAGTTGTGGTCCAGTGCGCCGCTTTCGCCACAGGTGTTCCTCCCGATATCTACGCACTTCACCGCTACACCGGGAATTCCACGCACCTCTCCCACACTCAAGCACGGCAGTTTCGCCTGCAGGCCCCGCGTTAAGCCCGGAGATTTCACAGGTGACTTACCGCACCGCCTACGCGCCCTTTACGCCCATGAATTCCGAACACCGCTTGCCCCCCCCGTATTACCGCGGCCGCTGGCACGAGCTTAG
+
CCCCCGGGGGGGGGGGGGGGGGGGGGGGGGGGGGGGGGGGGGGGGGGGGGGGGGGGGGGGGGGGGGGGGEFGGGGGGGCGGGGGGGGGGEEFGGGGGGGFEGGFFGGEGE>EGGGFGGGGGCFFGGFFGCEGGGGGGGGGGGGGGGGGGGGGCFF8D9@ECEGGD@CDF5EC8FGGGGG*>E=1:4*=CEG7CEEGCECF+7<?7:CGG78>9C?FGG):777>DD?3C)<*98)*.25C:CD**+3*0<CF3)9/*(1787)5DCE3E)/).)2++)9*(300(((5(<6,6(())0,),
@M03506:14:000000000-AKVR1:1:1101:6096:3995 2:N:0:31
AGGACTACCAGGGTTTCTAATCCTGTTTGCTCCCCTAGCTTTCGTGCCTCAGTGTCAGGAGTTGTCCAGGGACGCGCCTTCGCCACTGGTGTTCCGCTTGATATCTACGCATTTCACTGATACACCAAGCATTCCAGTCACCCCTCCAACCCTCGAGCAAGGTAGGCTCCAATGCCATTTCGGAGTTGAGCCCCGAGATCTCACAGCCGACTTACCTCACCAACAACGCCCCATTTACGCCCATTGAACCCGAACAACGCGTGGGACCCCTGTCTTATCCCGGCTGCCGGCGCAGCGTGCG
+
C<CCCEG9CEFEEE@@FFFFD@FGGGGCFG<FEDE8DFF9<FEGAF@EAFGG@C6ECFGFGC,<FF9<,FCF@+6++8B@CF7FCFFGGFGC?@EFC:@F@9@<,,?FF+B+?<E<F@E5F?5A,A<AE7FF9FG9,9,??DGD+@BDFGEE?D+6C8ED??,EF6,,68FA,@,,6,,3@FE+++@:A8D,*8C>:**,,:?,5,=7**;)*=>12;?G***=*/00*))1*08+7@)/:=C*+2+0+;;)0)17C?3=)8))7FF)2)*<<*+++.*+),,--3:)(.(-7(()7)((3
@M03506:14:000000000-AKVR1:1:1101:11794:4015 2:N:0:31
AGGACTACCCGGGTTTCTAATCCCGTTTGCTCCCCTAGCTTCCGCGCCTCAGCGTCAAGAACAGGCCAGGTAGTCGCCTTCGCCACTGGTGTTCCTCCCGATATCTATGCATTTCACCACTACACCGGGAATTCCACTACCCTCTCCTGCCTTCGAGTCGATCAGTACCGAGTGACCCTCCCCAGTTGAGCCGGGGGCTTTCACACTCGACTTGAACGACCGCCTGCGCGCTCTTTACGCCCAGTACATCCGGACAACGCTTGTCACCTACGTATTACCCCGGCCGCTGGCACGTGGTTAG
+
CCCCCGGGFFFGDCGCFGGGGGGGDFGFGG,FFGGGFGGGEGGGG:CFGGGDDEGG7FECFGEDFGGGGFG9FGGEGCCEFGGGGG@FC?FGGGGGGGGGGGDGGG9FGCFGGAFFFGGGGGGFGG:C+@FCFG;EGF@F,DDF8=DF?FGGFG8E=DFEEGGCFF;FC?ECFFD99>7F>>:,3>EF,6D>8EEGC:=>FF?@9<6C5;817:++;CDGDC7>DCFFGDDCG:*:4DBGEGGD69969FFDF395C?9E35>9>?C40)2>5>9++./+((,-,(,0(84(=<3*.),.(
@M03506:14:000000000-AKVR1:1:1101:13541:4025 2:N:0:31
AGGACTACCCGGGTTTCTAATCCTGTTTGCTCCCCTTGCTCTCGCGCCTCAGCGTCAGGTAAAAACTAGAAAGCCGCTTTCGCCACCGGTGTTCCTCCATGTATCTACGCATTTCACCGCTACTCATGGAATTCCGCTTTCTCCGTCAGTCCTCAAGAAATGCAGTTTCAAATGCAGCACCAAAGTTGAGCTTTGGTATTTCACACCTGACTTACATCCCCGCCTACGCGCCCTTTACGCCCAATCATTCCGATTAATGCTTGTACCCTACGTATTACCGCAGCTGCTGGCACGTACTTAG
+
CCCCCGGGGGGGGGGGGDGGGGGGGGGGGGGGGGGGGGGGGFFGGGGGGGGGGGGGCFGGDGGGGGGCFFGGGG?FGGEFFGDGGGGGGGDGFGGGGGGGCFGFGGGGGEFGGGGGGFDDGGGGGFGGGCF9EGCFGGGGGGGACDFCEFGGGGG8EAGGGAAAFG9EEFGFGFDFGG6DGG6C6ECFFGGGGGC6DE::,5@,E?EGGGCDFGGGFC*;4>D5DGFFGDAED>A<3+)3*=/5*0++4?@F)575?AC766FGFEF4+)*)020+3.9:3;(3:((02)(.9:47)8).)
@M03506:14:000000000-AKVR1:1:1101:11836:4038 2:N:0:31
AGGACTACCCGGGTTTCTAATCCCGTTTGCTCCCCTGGCCTTCGTGCCTCAGTGTCAGGAACTGTCCAGAGACCCGCCTTCGCCACTGGTCTTCCTCATGATCTCTACGCATTTCACTGCTACACCATGAATTCCAGTCTCCTCTCCAGTCCTCAAGCGCCGCAGTATCGAATGCAGTTCCGAGGTTAAGCCTCAGGATTTCACACCCGACTTACAGCGCCACCTACGCACCCTTTACGCCCAATGAATCCGAACAACGCTCGAGACCTCTGTATTACCCCGGCTGCTGGCACAGCGTTAC
+
CCCCCGGGGGGGGGGGGGGGGGGGGGGGGGGGGGGGGGGGGGGGGGGGGGGGGGGGGGGGGGGGGGGGGGGGGGGGGGGGGGGGGGGGGFGGGGGGGFGGGGGGGGGGGGGGGGGGGGGGGGGGGGCFGGGGGGGGGGGGGFGG8FGGGCFGGGDGGGGGGGEG>E;CDCFDFGGGGFGGGGDGGE?CCDGC6CFCCF8F6CEF:C*CGDGGGGGF4CDG<42=CFFDD<ACDF4CEGDEEEGFCGE6CG68))95CB3E)7>)98E>+)2<FCCF7:8+49(((,(9,047F?0*.<46(
@M03506:14:000000000-AKVR1:1:1101:21975:4057 2:N:0:31
AGGACTACAAGGGTATCTAATCCTGATTGCTCCCCACGCTGTCGCGCATCAGTGTCAGAAACTGCCCAGCAGGCCGCCTTCGCCACCGGTCTTCCTCCGGATCTCTACGCATTCCACCGCTACACCCGGAATTCCGCCTGCCTCTACAGTCCTCGAGTTTGACAGTCGGCACGGCAGATCCGGGGTTGATCCCCGGACTTTCACCACACCCTTATCAAAACACCTACGCGCCCTTTACGCCCAGTGATTCCGGACAACGCTCCCACCCCCCGCACTACCGCGGCGACTGGCCCGGAGTTGC
+
<<CCC@FDCGGGGGG@<FEGGGGGFGFGGGGGGGFDFGG@CFFGFGGCFEGGGGGFGFFGGDCECEFGGGF<@7CEGGGGGGGGGGFF@FGCFGFGGF=>+CFGFDFGGG+FC,AEFGC+:@FG<AFGGG7DFFFGGF@=FCGF8,3=@@DEFFCCGG+<,9E,,4:CE*3@:8EG5*2>EFGECEE*,,6><:185CGF9@CF@+AC:9CCF:+<77*+9*1:5FF:E))7C5?4)?BE*:*19+<9++<F>:5)9:DD5))758*7C:D3)9**+5)71(230,-0(.(()-09)01))
@M03506:14:000000000-AKVR1:1:1101:24125:4058 2:N:0:31
AGGACTACCCGGGTATCTAATCCCGTTTGCTCCCCTGGCCTTCGTGCCTCAGCGTCAGGAACTGTCCAGAGACCCGCCTTCGCCACTGGTCTTCGTTACGACATCTACGCATTTCACCGCTACACCGTAAATTCCAGTCTCCTCTCCAGTCCTCAAGCACGGCAGTATCGAATGCAGTTTCGGAGTTAAGCTCCGAGATGTCACACCCGACTTCCCGCGCCGCCCACGCCACCTTTACCCCCCATGATTCCGAACAACGATTGGGCCCCCAGTCTTACTACGGCTCTCGGCACCGATTGTG
+
CC<CCFFGGGECECBDCFGGGGFGDFGCFGGAFFGFGGGGGGGGDFDF,@<FFD@FFG8EFGGGEGGGGGFGGGFG7CBFFEGFEE8?6E<AFGGGGFGCG+@CFG,<=F:F+CFAFEGCGGGGGGG,<F?DGGGGFFFFGDFFFGCG8,,,@AA898=8>6BCEDD,@@FGCCB,:5@FG>:E56:;CE33>C5:*4:,5+>FE9*::C5)/11=:)5*:)9=/>B3**)*17/0)2*+2/)/7*+*+2<?3>5/9(/*.0795/*01.)89*<:7.*+)(,42((*(.(,)(())7().
@M03506:14:000000000-AKVR1:1:1101:5488:4075 2:N:0:31
AGGACTACTCGGGTTTCTAATCCCGTTCGCTCCCCTAGCTTTCGCGCTTCAGCGTCAGTGTCGGCCCAGCACCCCGCCTTCGCCGCAGGTGTTCCTCTCGATATCTACGCATTTCACCGCTACACCGAGAATTCCAGTTGCCCCTTCCGCACTCTAGCCAAACAGTATCACTTGACCTTTCCGAGTTAAGCCCGGAGATTTCACAAGCGACTTCTTCGGCCGCCTACGCGCCCGTTACTCCCCGTAAACCCGAACCACCCTTGCCCCCCCCGCACTACCCCGGCCGCTGGCACGCACTCCC
+
CC9CCFCEGGEE:C,-CEFEEGGG7FGG7C@FF8,6,FGDEFFBFGF@FGEFGG,@FFGGGGD:FGGG8EF,EEGFG7FGGFG,7+47F<?FCFGFGDGDGGFCGGGG+>+=?9F9?FCFECCDF8+>7@+@8D99BF3@DDGGGDGG6E+@CAA>,E863CFFEGGCFF,F,3EEC?<DFFG:**8,5=,<B:85:5=:<@?C7+**1*28*++<+/)=/7<7D3?:EC3*9).0-9*08**1>5*7+;?>))))*,**)0.9C<C3=37)))21+(0*,(-(,(()4)437((1))(.,
@M03506:14:000000000-AKVR1:1:1101:25807:4078 2:N:0:31
AGGACTACCCGGGTTTCTAATCCAGTTCGCTCCCCACGCTCTCGCGCCTCAGCGTCAGAACAGGACCAGGATGCCGCCTTCGCCGCTGGTGTTCCGCCCGATCTCTACGCATTTCACCGCTCCACCGGGCATTCCACATCCCCCTCCCTGCCTCCAGACTGCACGTGTAGCGTTGCCCTCCCCCGTCTAGCAGTGCCTTGTTATAAGCCACGTGGCGGCTACACCGCCACCGCTGTCCGCCACGTACGTTCGGACCACGCTTGCCACTCTCTTACTCCTGTCGCTGCGTGAACGTACTACA
+
@C?,@FG966@C668B<<C9ECCFGGFFGGEGC87@FFGGGGG7F@FGDCGFC:FC,BC@FEF,,C,CC,,C,6,@:+BBFFGG@E>=C=8B??<C7++8++@ECACFFCFEGGF,8AC+6+=DED:7+++3,:3CF>BGC7+@+>+>C,:FGCF>,<D:3,,,4;4612>*=*::=8ECE*:*8B**;++><F6+++++++3+++++3*9/:**:)/)**022*)0)2*)*).894*)2;**)*08)0*28))1)7:**)07>*++)**0*1:+::8B+.),,,(()()((/,,2.5)5)
@M03506:14:000000000-AKVR1:1:1101:18374:4133 2:N:0:31
AGGACTACTCGGGTTTCTAATCCCGTTTGCTCCCCTGGCCTTCGTGCCTCAGCGTCAGGAACTGTCCAGAGACCCGCCTTCGCCACTGGTCTTCCTTGCGATATTTACGCATTTCACCGCTACACCGCAAATTCCAGTCTCCTCTCCAGTCCTCAAGCACGGCAGTATCAACTGCAGGTTCGGAGTTAATCCCCGAGCTTTCACACCCGCCTTACCGCGCCGCCTCCGCACCCTCTACCCCCATAAATCCCGACCATCCCCTCCTACCCCGGATTAACTCCGGCTCTCGGCCGGCGTGTTG
+
CCCCCGGGC-CFCCFEGFEFFFGDEGGGGFFFGGG,,@E<FGFFGFEGFFGCFEGDFG88EAE9FFED8,,9<C<CFGGGFFGDCFGFGFDGFGFCA,,@FD=EEEGGGGGGEFGFGGDEGGECFFC+8CEFCAA@57?,AEEGAE,,=@ECEFGFGC,@68EE63,3D,@,,@D,C,:A9CE48@,,7,5,7D8E**=?>+5>,=*4*))17*,17C)>C)75**))2)7:*7)*3**;8>395++*+<+)0)))*.*2)00*7+9<87)))1*++)*3)(((-(./3)-()((/..-((
@M03506:14:000000000-AKVR1:1:1101:5682:4189 2:N:0:31
AGGACTACCCGGGTATCTAATCCCGTTTGCTACCCACGCTTTCGCGCCTCAGCGTCAGTACCGGTCCAGGGGGCCGCCTTCGCCACCGGTGTTCCTCCCAATATCTACGCATTTCACCGCTACACTGGGAATTCCACCCCCCTCTCCCGGACTCAAGCCTTGCAGTTTCTTCCGCACGTCCTCAGTTAAGCCGAGGGATTTCACGAAAGACACGCATGGCCGCCTACGCGCCCTTTACGCCCAATAATTCCGAATAACGCTGGCCCCCTCTGTATTACCGCGTCCGCGGGCACAGCATTAG
+
CCCCCGGGGGGGGGGGGGGGGGGGGGGGGGGGGGGGGGGGGGGGGGGGGGGGGGGGGGGGGGGGGGGGGGGGGGGGGGGGGGGGGGGGGGGGGGGGGGGGGGGCGGGGGGEGGGGEDEGGGGGGGCEGG8AFGGGGGGGGGGGDGGG6ECEGCEFG9FGFFFCFFCE@C9CFFGGDGGGFEGG9FGGF9CFGGGDGE5CEGGGFG5*5CFGDEC88C7>C7CGCG*)7:CEGGE:FAGDGDGG**3+=GF+).)7C783*))054CED579/9*<<<:**((((((-)(),(7:1*)0).)
@M03506:14:000000000-AKVR1:1:1101:9466:4213 2:N:0:31
AGGACTACCCGGGTTTCTAATCCTGTTTGCTACCCACGCTTTCGCTCCTCAGTGTCAGTACCGGCCCAGAGCGCCGCCTTCGCCGCTGGTGTTCCTCCTGATATCTGCGCATTTCACCGCTACACCAGGAATTCCACGCTCCCCTACCGGACTCCAGTCACAGCAGTATCAGGTGGCGTCTCCAGGTTGAGCCTGGAGGTTTCACACCCGACTTACCGAACCACCTCCGAGCTCTTTCCGCCCAATAAATCCCGACAACCCTTCCCCCCTACGTGTTACCGCGGCTGCTTGCCCGTAGTGT
+
CCCCCGGGGGGGGGGGGGGGGGGGGGGGGGGGGGGGGGGGGGGGGGGGGGGGGGGGGGGGGGGGGGGGGGGGGGGGGGGGGGGGGGGGGGGGGGGGGGGGGGGGGGAFGGDGGGGGGGGGGGGGGGGGEDGGGGGGGGGCCCFGGGGGEG7>EEGGGGG7BEFFCGGGFG9BFF8:EGGDEFFG?FCEGGFGGF>FC6E=CCFDGGFCECDGG*+CCC3EDGCFGG)77)7C7<@F>**:C:DD3CCF99:6).*))(1*07?*9FCD55*83C*02)99:0((4(-3:*.8).()078()
@M03506:14:000000000-AKVR1:1:1101:15083:4221 2:N:0:31
AGGACTACCCGGGTTTCTAATCCTGTTCGCTCCCCACGCTTTCGCTCCTCAGCGTCAGTACCGGCCCAGAGCGCCGCCTTCGCCACTGGTGTTCCTCCCGATATCTGCGCATTTCACCGCTACACCGGGAATTCCGAACTCCCCTACCGGACTCGAGTCACGGCAGTTTCGAATGGCCCCTCCCCGTTAAGCCTGGGAATTCCACCTCCGACTTGCCCAACCGCCTACGCGCCCTCTACCCCCAATAACTCCGGTCCACCCATTGCCCCTACTTCACCCCGGCGCTCCGGGCCTCCAGTGT
+
CCCCCDFFGFGGGFFGGGGGGFGGGGGGGG7FEGEGGGGGGGGGGEFFGGGGGGGGGGGGDGEGGEGGGGFGGGG@FGCGGFGGCF8<AFFEEGGGDGGGGCGGFGGGGGCEGAFGGGGGGGGGGG@EGCE8FFGGGDGGG7DEGGGGG>@EEF:C8F69DC88:EFFFG5FFDCFGGGG*=E*3:=>CE94+3=C**+0>+++>0:57<3<E*3<7*0/>77>DD)8C)0=))<*.**+2:))*2+00<7;>B)/).C*)))**+39E>*)02++3))2((,-(-(.()40)((*.0)).
@M03506:14:000000000-AKVR1:1:1101:13443:4223 2:N:0:31
AGGACTACCCGGGTTTCTAATCCCGTTCGCTCCCCTAGCTTTCGCACTTCAGCGTCCGCGTCAGCCCAGCAACCCGCGTTCGCCGCAGGTGTTCCTCTTGATATCTACGCATTTCACCGCTACCCCCAGAATTCCAGTTCCCCCTTCTGCACTCTAGCCCCGCAGCATCGGTTGACCTTTCCGGCTTCAGCCAGGAGATTTCACAATCGACATTCGGTGGCCTCCTACCCCCCATTTACCCCCAGTAGACCAGAACAATGTCTGCCCCCCCTGACGTCCCGCAGCCGTCGGCCCGTGTTAC
+
6C9<CF@@C6FG7:F@FFFCGCEF@;CE@FCFG<;CCCFA9<F;@FF@EED,9@FF+8+@CGCGGG@,,6@C@FE:F+8@C,@F>F+84B8C+<FFDFGGCG9<,::EFE??FEGGG9CC:FG<,A+@+,=F9DAD,83,C9DC+,,,785@3,73,,::C*@C>*6?A5B>E8EEE;,>BFG8*1:,,,24*3*/***2+1+++0++*01**+5<*2)**796<C4=*7)29).*)*1+8C>C3+3*++<).)***.*+*****+*0/)/..58*1,)2-(-(((()()(-7-(1).()-
@M03506:14:000000000-AKVR1:1:1101:10563:4236 2:N:0:31
AGGACTACCCGGGTTTCTAATCCCGTTTGCTCCCCTAGCTTTCGCCGTTCAGCGTCAATGTCGGTCCAGGATGCCGCCTTCGCCACCGGTATTCCTCCAGATATCTACGCATTTCACCGCTACACCTGGAATTCTGCATCCCTCTCCCGAATTCAAGCCATCCAGTATCCGACGCAGTTCCCAGGTTAAGCCTGGGGATTTCACGTCGGACTTAGTTGGCCGCCTACTGGCCCTTTACGCCCAGTACTTCCGAACAACGCTTCCCCCCCCCGTATTACCCCGCCCTCTGGCACGGGGTTCG
+
<CCCCGGGGGGGGGGGGGGGGGFGGGGGGGGGGGGGGGFGGGGGGGGGGFGGGEGEGGGGGGGGGGGGGGFGGGGGGGEGGGGGGGGGGGGGGGGGGGGGGGGGGCDGGGEGEGGGGFGDCFFGGFD:FCGGFGGCGGGGGGGGGGGGG78CGFGGA8EFCF>=DFECCA6:;CEGECBFGCAFGGGGDGGGGGGG5*44:=,=CFFG5C5D6+<<@@6+*1)/:7AA<6;CF>;96*);?5949++9<+<.57D)90)2)7)02:E)C3>>)9@C+:F+(4((((())05.*-()..(((
@M03506:14:000000000-AKVR1:1:1101:15684:4236 2:N:0:31
AGGACTACCCGGGTTTCTAATCCTGTTTGCTCCCCACGCTTTCGCGTAACAGCGTCAGTATCCAACCAGGGGGCCGCCTTCGCCACAGGTGTTCCTCCCGATATCTACGCATTTCACCGGTACTCCGGTAATTCCACCCCCCTCTCTGGTACTCTAGCTTGCCAGATTCATGCGTCCTTCTCCGGTTGAGCAGAGGGATTTCACCCACGACTTATCAAACGGCCTACACGCCCTTTACACCAAATACTGCCGAAAACCGCCCGCACCCTCTGTATTACACAGTCTCCGCGCACACCGTGCA
+
-B<CCGGF<@CF++,-C<;,C@FC,;EF<CD<FC6@@:+@CD<CBF@@,86@,+B:,:CDFG<,6F:,6,,6@:+@4@4CF<FGFGGCEAFGGGGGC<F:FEC:AF<F@+++=EGFFF:3@3=,CF+:+3+3CFBEG8+C<++@E,33:@A,EE:EAE,,D*,;,,?,2DDG,*6>*1,>,1<18:?5CGG+*0*3*:C6C11++*/*:))/=7++**92**1//7)?**)210)2-:*<**97*++*+<25>B)C*45*))))9:C38>*61*A9+)*+...))))),.31>((*)0(((
@M03506:14:000000000-AKVR1:1:1101:8539:4237 2:N:0:31
AGGACTACCAGGGTTTCTAATCCTGTTTGCTCCCCACGCTTTCGTGCCTCAGCGTCAGTATCGGGCCAGTGAGCCGCCTTCGCCACTGGTGTTCTTGCGAATATCTACGAATTTCACCTCTACACTCGCAGTTCCACTCACCTCTCCCGAACTCAAGATCTTCAGTATCAAAGGCAGTTCTGGAGTTGAGCTCCAGGAATTCACCCCTGACTTAAAGACCCGCCTACGCACCCATTATGCCCAGGGCATCCGCGCAAGCGCACCCCCCTTCTTCTTCCCCGCGATACGGGCACGCACTCCG
+
CCCCCGGGGGGFGGGGGGGGGGGGGGGGFGGGGGGGDGGGGGGGGGGGGFFGGGGDGGGGGGGGGGGGGGGFFGGGEGGGGGG7FGGGGGGGGGGAFGGGEFFGFFFGGG@GGG9EGGCFGGFCFCGGCFGGGFFGGEEF8@@=9BDDE7CGDECGGABFGGGGGF,7=:;CFGC6@@C7B7AFGD8CDBE;8EGGF>44@C7EEGC>?CC7:+==C7A7CG7C*:68E*):C)02)++13=*75E*)040).)/)13**)0)/5:CE500**2+0+.5*((((((-)(.-3>:9D3)((-
@M03506:14:000000000-AKVR1:1:1101:17302:4274 2:N:0:31
AGGACTACCCGGGTATCTAATCCCGTTTGCTCCCCTGGCCTTCGTGCCTCAGCGTCAGGAACTGTCCAGAGACCCGCCTTCGCCACTGGTCTTCCTTACGATATCTACGCATTTCACCGCTACACCGTAAATTCCAGTCTCCTCTCCAGTCCTCAAGCACGGCGGTATCGAATGCAGTTTCGGAGTTAAGCTCCGAGATTCCACACCCGACTTACCGCGCCGCCTCCGCCCCCTTTACGCCCAATGAATCCCAACAACCCTTCAGACCCCGGTATTACCGCGGCTCCTGGCACATGGTTGG
+
CCCCCGGGGGGGGGGGGGGGGGGGGGGGGGGGGGGGGGGGGGGGGGGGGGFGGGGGGGGGGGGGGGGGGGGGGGGGGGGGGGGGGGGGGGGGGGGGGGGGGGGGGGGGGGGGGGGAFFGGGGGGGGGGGGGGGGGGGGGGGGGGGGGGGFGGGGAE9FCGGGGGGEEGF6C>FGGDFGGFFEGDCCC?,2DCFEEGGECGFGGGFGGC=5CDE1CFDDBGC5>*9*.8E*)>)8:0)*<ECE<C*<94+<A)9)5*91**.))**087*7))0)/0+.9*((-3(,4)46:(94)*)*)((
@M03506:14:000000000-AKVR1:1:1101:25115:4290 2:N:0:31
AGGACTACCCGGGTATCTAATCCTGTTTGCTCCCCACGCTGTCGCGCCTCAGCGTCAGCAACGGCCCAGCAGACCGCCTTCGCCACCGATGTTCTTCCCGACCTCTACGCATTCCACCGCTACACCGGGAATTCCATCTGCCTCTTCCGTGCTCGCGCCCGACAGTCTAGGAGGCAGCCCTGCAGTGAAGCCACAGGATCTCACCCCCTCCTTATCAGGCCGGCCACGTACCCTTGACGCCCAGTGGGTCCGGTCAACGCTCGCACCCTCGGTAGTCCCGCTGCTGCTGGCACAGCGTTAG
+
CCCCCGG9CEFGGGGDF<FFFF9FGGFGFGFGFDF@CGGGGGGGGGG7:FGGGGC@EG?<,,@FCC76FCEFGGCE:>,B<C=F7,CFCF7EFGC,BF<FG+4@AF5?<FG7=9F9FAC:+=FFC:C+>=C@,>=3C<@C9@EFD,3@+3@3*@@8CE>8*:CE:><24BCC:*;E5BF**/5B8<>79?C+3<FCC5+=+;5+3=*27*/*<*3:D7)*/))*)/.7**.*7=)*)25;/21CF98):EC3:))/*)5*).)17CGB*)))01*<+)<5,((-.:5)))-3*((*)043(
@M03506:14:000000000-AKVR1:1:1101:10152:4306 2:N:0:31
AGGACTACTCGGGTTTCTAATCCCGTTTGCTCCCCTAGCTTTCGCGCCTCAGCGTCAGTGTCGGTCCAGGAAGCCGCCTTCGCCACCGGTGTTCCTCCGGATATCTACGCATTTCACCGCTACACCCGGAATTCCGCTTCCCTCTCCCGAACTCAAGCCCGCTAGCTTCCTGTGCAGTTCCCCAGTTGAGCCGGGGGATTTCACACAGGACTTAACGAACCGCCTACGCGCCCTTTACGCCCAGTAATTCCGCACAACGCTCTCCACCTCCGTACTCCCGAGGCTGCTGGCACCGAGTTGG
+
CCC<@FGGGGGGGGGGGGG9EEFGGGGGGFGGGGGGGGGGGFFGGGDFCEGCFGGGGGGFFCCEEFGFFFGDFFFGGGGEGGGGGGFGEGGGGFGAEFGCCGEGFFFADGFGGGF9EFEGGGGFGGGGGG:FCF;FGEFGGGGG=DBFGEGEDA,>,@@EC5C?EF9;9CGG?@F9:FCG9D6:*?=@9,CECE>E5CGGFFC9FF=FGGFCGG++157EGDDG5577>35E))09<G);::*197+9+0C))8DD<?DEB))79:CFC4*))1*20375((((((().)1(14(1))().
@M03506:14:000000000-AKVR1:1:1101:5797:4306 2:N:0:31
AGGACTACCCGGGTTTCTAATCCCGTTTGCTCCCCTGGCCTTCGTGCCTCAGTGTCAGGAACTGTCCAGAGACCCGCCTTCGCCACTGGTCTTCCTCATGATCTCTACGCATTTCACTGCTACACCATGAATTCCAGTCTCCTCTCAAGTCTTCAAGCACCGCAGTATCGAATGCAGTTTCGGAGTTAAGCTCCGAAATTTAACACCCGACTTACGGCGCCACCTACGCCCCCTTTACGCCCAATGAATTCGAACAACGCTTAATCACTCTGTATTACCCCCGCTGCTGGTGCAGATTTAC
+
CCCCC<FFCFEGEGGFGGGGGFEGGGGFGGGGGFGGFGGFGF9@FGDF,CFFGGGFGFGC@AF9FGDACCDGCF@C@CFGEFF7,@C<=FFFFAFFE?A<?F,EFGGDFEGGGGGAF?EDGFF,4?F:EFBFG9EF9FEDGGFFGG,@,CE,@EGGCGGE86CC6AE3@++3=3@;EDFEG61@++6=D=9@B?>C++32@2@A,,@@C5*;5F,13;*=)996;*8?*/8*18;04C>=8=95*+<12+>7?4*9*4)*00):7++/+87*7:CFGF4+((-7>>>F:)((*.42**6-)
@M03506:14:000000000-AKVR1:1:1101:7510:4313 2:N:0:31
AGGACTACTCGGGTTTCTAATCCGGTTCGCTCCCCTAGCTTTCGCGCATCAGCGTCAGGTACGGCCTAGCAAGTCGCCTTCGCCACCGGCGTTCCTAGCGATATCTGCGCATTTCACCGCTACACCGCTAGTTCCACTTGCCTCTACCGACCTCAAGTCAACGAAGTATCCGATGCACGATCACAGTTGAGCCGTGACTTTTCACATCGGACTTACGTAACCGCCTACGCGCCCCTTACGCCCAGTGAATCCGGATAACGCTCCCCCCCTCCGCCCCCCCGCGGCTGCTGGCCCGTAGTCT
+
CCCCCGGGGGGGGGGGGGGGGGGGGGGGGGGGGGGGGGGGGGGGGGGGGGGGGGGGGGGGGGGGGGGGGGGGGGGGGGGGGGGGGGGGGGGGGGGGGGGGGGGGGGGGGGGGGGGGGGGGGGGGGGGGGGGFGGGGGGGFGGGGGGGGGGGGGGGGGCEFGGEGGDFFGFGGDEGEFGGGE==FDFGGG9FFFGGGGGFGFGGCGGGGGG*:C6EF3067D*>EDC3?*))*9.)9,07/;2)*1++99++0<73*946/<>B)/2C387<>B*;*:()2((,(2(3>))5(7,7/)83))
@M03506:14:000000000-AKVR1:1:1101:23271:4314 2:N:0:31
AGGACTACCCGGGTTTCTAATCCTGTTTGCTCCCCACGCTTTCGTGCATGAGCGTCAGTGTTGGCCCAGAAGGCTGCCTTCGCCATCGGTGTTCCTCCACATCTCTACGCATTTCACCGCTACACGTGGAATTCCACCTTCCTCTGCCACACTCCAGCACCATAGTTTCGAGCGCAATTCCCAAGTTAAGCCCGGGGCTTTCACACTCGACTTGCGGCGCGGCCTGCTCACCCTTTACGCCCAGTAATTCCGATTAACACTCGCACCCTACGTATTACACGCGCTGCTGGCACGTAGTAAA
+
CCCCCGGGFGGGGCFDGGGD9FGGGGGFGGGGGGGFDGGCEGFFEGGGG<FEFFGGGC@FFFCGGFGGGDDGEFFCGGGGGGGGGGGGGEC:FGFGGGGFDC8,?FEDGGGGGGGFGF7@BCFGGGGFCG<F@E,E<E8FC,>EDFG=DEF>,@FF883D=,>FE:DD,8D8ACCCC+4@E?E,4E7:;CA@F>8:EEEFEC7AFG6;:77CEGF=C<)2)))**17)<:@*/5)0:D>EE5*1*<<*3+3)5)/97<*+*7@G35*)/)1586+09<*+((49((().)(,0,(*)0).)
@M03506:14:000000000-AKVR1:1:1101:12869:4336 2:N:0:31
AGGACTACCCGGGTTTCTAATCCTGTTCGCTCCCCACGCTTTCGCGTCTCAGCGTCAGTACCGTACTAGAGAGCCGCCTTAGCCACGGGTGTTCTTCCTGATATCTGCGCATTTCACCGCTACACCAGGAACTCCACTCTCCTCTTCCGGACTCTAGCCATGCGGTTTCCATCGGCGTCTCGAGGTTGAGCCTCGAGTTTTCACAACGGACCCGCATGGCCGCCTACACGCCCTTTACGCCCAATAAATCCGGACAACGCCTGCCCCCTACGTCTTACCCCGGCCTCTGGCTCGCGGTTAC
+
CCCCCGGGGGGGGGGGGGGGGGGGGGGGGGGGGGGGGGGGGGGGG>FFGGGGGGGGGGGGGGGGGGGGGGGGGGGGGGGGGGGGGGGGGGGGGGGGGGGGGGGGGGGGGGGGGGGGGGGGGGGGGGGGGGGGGGGGGGGFGGGGGGGGG>EGGGGGGGGGGFFGGGEGGGCGGGGGGECCFGD8CEGGFFGGGGC;=9A9EGFG76:*>37DE3=*555:775EC*79C5<*)7)9-:3CGEGC50+9+0A53)))/,)/)07FCEGF*.937*;C7<F733(-((2/.))(/(())04()
@M03506:14:000000000-AKVR1:1:1101:25278:4345 2:N:0:31
AGGACTACCCGGGTTTCTAATCCCGTTTGCTCCCCTGGCTTTCGCGCATCAGCGTCAATGCCGGTCCAGGATGCCGCCTTCGCCAACGGGGTTCCTCCAGATATCTACGCATTTCACCGCTACACCTGGAATTCCGCATCCCTCTCCCGGCTTCAAGCCAACCAGTAGCCGACGCAGATCCCGGGTTCAGCCCGGGGATTTCACGCCCGCCTTAGGAGGCCGCCTACTCGCCCTGTCCGCCCAGGAATTGCGAACACATCTCGCCCCCTCTGTATTACGCCGTCTGTTCGATCATCGTTAC
+
CCCCC8E<FGGGGGDC-C@EFFGGGGGG@<CDFCFFGDGFFGG77+@+8@E@DFGGGF6C<C@F::FF@C,CE<EFG@BCCC,?C+,,>,>@FBFFFFFEE95CAE9AFF=F7EFFFGFF7FF9,D=:,A=?FCGD73=BDFFF,,,6+3+53;D9,EE6F:@CCA;,@,4@C5E>5*=@?CGC**;,39BCC85**:**>+3>5*=2:)1***++**.:<77***7*<9>/<5)0)2)1*/<****)+++0).9/*(*3//79)/2.*0*)1*2+36)*-3(((()*)0().(-*)),4(
@M03506:14:000000000-AKVR1:1:1101:11541:4350 2:N:0:31
AGGACTACTCGGGTTTCTAATCCTGTTTGCTCCCCTAGCTTTCGCGCCTCAGCGTCAGTTGTGGTCCAGTGCGCCGCTTTCGCCACAGGTGTTCCTCCCGATATCTACGCATTTCACCGCTACACCGGGAATTCCACGCACCTCTCCCACACTCAAGCACGGCAGTTTCGCCTGCAGGCTCCGAGTTATGCCCGGAGATTTCACCGGTGACTTACCGCACCGCCTACGCGCCCTTTACGCCCAATAATTCCGAACAACGCTTGCCCCCCTCGTCTTACCCCGGCTGGTGGCCCGAAGTTAC
+
CCCCCGGGGGGGGGGGGGGGGGGGGGGGGGGGGGGGGGGGGGGGGGGGGGGGGGGGGGGGGGGGGGGGGGGGGGGGGGGGGGGGGGDFGGGGGGGGGGGGGGCFGGGGGGDGGGGGGGGGGGGGGGGGGGGGGGGGGEGGGECGGGGGGGGGEFFFGGGGEGG5E:FCCGGEDGGGGGGGGGG5ECG7C;CEDDGGG=?CFGGG+:75CFDGFGGFCC>EC)7EDCFEGD:=DD4D<:75:=*72A:=+0:0755)7:>CB38CFGFFG:C>)**;0:6+((-((((),).(.1())))4)
@M03506:14:000000000-AKVR1:1:1101:17530:4360 2:N:0:31
AGGACTACCCGGGTTTCTAATCCGGCTTGCTCCCCTGGCTTTCGGGTCTCAGCGTCAGGAACGGCCCAGCCGGCCGCCTTCGCCACTGGTGTTCCTCCCGATATCTGCCCATTTCACCGGTACACCGGGAATTCCACCGGCCTCTACCGTCCTCAAGTCCACCAGTCTCGGATGCCATTCCACGGTTGGGCCGTGGGATTTCCCACCCGACTTAATGGACCGCCTACACCCGCTTCACGCTCAGCGAATCCCGCCACCGCCCCCCCCCTGCGCTTTACCGCGGTCCTCTCACCGCCGCTGG
+
-@@8CFCFGGGGGGGGGGGCFGGEGGGGCGGGGGGGGGGGGGFGGGGDGD9EFC@FGGFGDFEGGDGEGGGGCF>FFGG:EGGG>FGGG<,B:FFFF<FFFGGGGFEGGGE=FED,EFFGG@F9AD=FC7@D,EFGFFC@FGC88,@@EBCE>CC>::EE?E,,,5,6,>D**/B,9C:C;,AE*==78C71*33*3*<*>;+<>**2/))9**3+2**29DDE3547F*)*)0)*.9);*5/**/*)2;+)5)))*4)*).)95=E>*)1))/*;36**((((-()*)))).((1))4(,
@M03506:14:000000000-AKVR1:1:1101:11751:4378 2:N:0:31
AGGACTACCAGGGTTTCTAATCCTGTTTGCTCCCCTAGCTTTCGCGCCTCAGCGTCAGTTATGGTCCAGTGCGCCGCTTTCGCCACAGGTGTTCCTCCCGATATCTACGCATTTCACCGCTACACCGGGAATTCCACGCACCTCTCCCATACTCCAGCACCACAGTTTCGCCTGCAGGCTCTGAGTTAAGCCCGGAGATTTCACAGGTGACTTACCGCACCGCCTACGCGCCCTTTACGCCCAATAATTCCGAACAACGCTTTCCCCCCCCGTATTACCTCGCCCGCCGGCCCACACTTAC
+
CCCCCGGGG-CFGGGGGGGGGGGGGGGFGGGGGGGGGGGGGFGGGGGGGGGGGGGGGGGGGFG?FFGFDGGGGGGGGGGGGGGGGGGGGFGGGGGGGGGGGGGGGGGGGECFGFGGGGGGGCGGGGGGGGGGGGDCFGGCFEFE88DC?FGGFF8FFG68EDFG8EGGGEGEEGGF9,@:FGFFFGGFFFEFGGGDGGGCCFC<;<,AF7?@FCFFDG3CDGGED3)2*)85C>0C)05?*:3C7++/<@<).8C)7:C7>)):CCG3:)))0/*++.@+54((((3)(03()((*)).5.
@M03506:14:000000000-AKVR1:1:1101:11286:4396 2:N:0:31
AGGACTACTCGGGTTTCTAATCCTGTTTGCTCCCCTAGCTTTCGCGCCTCAGCGTCAGTAGTGGTCCAGTGCGCCGCTTTCGCCACAGGTGTTCCTCCCGATATCTGCGCATTTCACCGCTACACCGGGAATTCCACGCACCTCTCCCACCCTCCAGCATTGCAGTTTCGCCTGCAGGCTCTGAGTTAAGCCCAGAGGTTTCACAGGTGACTTACAACACCGCCTACGCGCCCTTTACGCCCAATACTCCCGAACAACGCTCGCACCCTCTGTATTACCGCGGCCGCTGGCACAGAGTTAG
+
CCCCCGFGGGGGGFEFGGGGGGGGAFFGGGGGGGGGGGGGGGGGGGGGGGGGGGGGGGCGGGGGGGGGGGGGGGGGGGGGGGGGGEFGGGGGGGGFGFGGG:FGGGGGGGGDGCGAFEFGCCGGFFCDEGGGGDGGGEEFGG8DFD=FGGCEGGGGFD?EFCECCGGGFGGGGGGGF:5=CCG?FGGGGGFDGFFFGGCCAFCFFGFGG>DF?+;+@C):CDGGD*;):D3EC5:*<F>EE*9*9<+*+32.)7CDGB3=).7C35?.1<0)9*:0<:?519B0((,033((9327)*6))
@M03506:14:000000000-AKVR1:1:1101:9274:4419 2:N:0:31
AGGACTACCCGGGTTTCTAATCCGGTTCGCTACCTGGCTTTCGGGTCTCAGCGTCAGGATCGGCCAAGTCGGCCGCCTTCGCCACTGGTGTTCCTCCCGATATCTGCCCATTTCACCGGTACACCGGGAATTCCACCGACCTCTACCGTCCTCAAGTTCCCCAGTATCAGATGCAGTTCCACGGTTGAGCCGTAGGCTTTCACATCTGACTTAATGACCAGCCTACACCCGCTTTACGCCCAGTCAATCCGGTGAACGCTTGCCCCCTACGTTTAACCGCACCTCATGCCACGTTGTTCGC
+
9CCCCGGGGGGGGGEGGGCEFC<FCCFGDGFFEAFFGGGGGGGDDEGGGDCGEEG>FD@ECG:FF+,CC@ECFGGGGGEGGEFCEGF@AFF@FFDGGGD7FFFGF@FGG?=EG9@DGGGGGGGFGGD@7FFEE<CFF7+CB@FFGFCEFEGGGDCDFCG,6:6C<C@CDF,F@E9;CBFECF58;EGCCFCCC*;8+=FFG799+=CCFFC:9+>CD7A+5CF6656AGG353))0.>>:***9*+00<8C).)**2,9C>5)9*1:)*.*0)0*3<)7*(((.((./))))0(,*.))((
@M03506:14:000000000-AKVR1:1:1101:23103:4435 2:N:0:31
AGGACTACCCGGGTTTCTAATCCTGTTCGCTCCCCACGCTTTCGCGTCTCAGCGTCAGTACCGTACTAGAGAGCCGCCTTAGCCACGGGTGTTCTTCCTGATATCTGCGCATGTCACCGCTACACCAGGAATTCCACTCTCCTCTTCCGGACTCTAGCTAGATGGTTTCCATCGGCGTCTCGAGGTTGAGCCTCGAGTTTTCACAACGGACCTACCTAGCCGCCTACACGCTCTTTACCCCCAATAAAACCGGACAACGCCTGCCCCCTACGTCATACAGCGGATGTTGGCCAGGAGTTAG
+
CCCCCGGGGGGGGGDEFFGGGGGGGGGGGGGGGGGGGGGGGGGGGEFFFDCGGGCGEGGGGGGGFGGGGGGGGGGGGDGGFADEFGCFGGGGGCGGGGGDG9FCGGFGGGGG+?FDBAFEEGGGAFG?EGGGFFFFGGGGGCADGF=D6ECEC885;DFGGGGGGDF6FGGGFGG57CE*>:?5CC,1,D<,<CE5;?8?7:A?FGGGE3C5>7+A6+A6*>D=C3)0:C5*1)*262*0;5CCCEC=+9*70<395(/:)87D*;A)*0C57/*0<)*+,((((((*).()),(*00.6)
@M03506:14:000000000-AKVR1:1:1101:9201:4459 2:N:0:31
AGGACTACCCGGGTTTCTAATCCCGTTCGCTCCCCTAGCTTTCGCGCTTCAGCGTCAGTGTCGGCCCAGCGACCCGCCTTCGCCGCAGGTGTTCCTCTCGATATCTACGCCTTTCACCGCTACACCGCGAATCCCACTTGCCCCTTCCGCCCTCTAGCCCTGCAGTATCAGTTCACCTTTCCGACTTCAGCCCGGAGATTTCACAACTGACCTGCAGTGGCCGCCTACGCGTCCTTTCCGCCCAGTAAATCCCAACAACCCTTCGTCCCCCCGTCTTACCGCGGCTGTTTCCCGGGCGTTG
+
CCCCCGGGFCGGECFGGFA9FEGGEEF8FFGFGGGFCCFFFFGEGGGC@CFFGGGG@GFGFG7FGGGGCDGFCFF:CEFCF=FG:FBC:FGG:FGGGGGE<FF>?FFGGG+BCFFFEFEC=:F9FGG+6+>F+@CF,3=3@DF7D33@>C*@>>FG9,?DD,>:1>CCCEFF9,,?C,=9<9EE*3;+>++2=5*5**0=;C7++0:FFGF6CC88>29*/95=95)7:D>*C@5*6*98;E)**3+9+++9)/01>14*77)**227?F)85*/;1402((-(41(0)*)6*(()0)-(,
@M03506:14:000000000-AKVR1:1:1101:20510:4476 2:N:0:31
AGGACTACTCGGGTTTCTAATCCCGTTTGCTCCCCTAGCTTTCGCGCCTCAGCGTCAAGAACAGGCCAGGTAGTCGCCTTCGCCACTGGTGTTCCTCCCGATATCTACGCATTTCACCGCTACACCGGGAATTCCACGCACCTCTCCCATACTCCAGCACGGCAGTTTCGCCTGCAGACTCCCAGTTGAGCCGGGAGGTTTCACAGGTGACTTACCGCGCCGCCTACTCCCCCTGTACGCCCAATCATTCCGAACACCGCCCGCACCCCCTGTATTACGGCGGTCTCGGGCTCCGTGTTAT
+
CCCCCGGFCFGE@C@FFFCGGGGG;EFGGFFGGGEFFFGGGDGEGEGDGGGFFG@BEGGGGGFFGGEFFGGGGFG7BGGEGGGDGGFGGFCEEGADCGGEGGGDFDCA<C+BF9@FFGGGC:FAFFGD7=+AD<,5CBFEFE,DEFF88>,@>=FG8,,5@+5+@EFDA*4@*@BDE>E8>F5>:F@E,>78C8>5:*=497+CCF=CF>>+97CF<D5CD7DEDGF*+*05>@)26738:7**9*3*0+3?53)9*3//7))75C85*5)<)*++24)*-((((,))-04()((*.)..)
@M03506:14:000000000-AKVR1:1:1101:17824:4485 2:N:0:31
AGGACTGCCCGGGTTTCTAATCCTGTTTGCTCCCCTAGCTTTCGTGCCTCAGTGTCAGGAGTCGTCCAGAGACTCGCTTTCGCCACTGGTGTTCCTTTCGATATCCACGCATTTCACTGCTACACCGAAAATTCCAGTCTCCCCTCCGACCCTCCAGCAGAGTAGTATTCAACGCCATTTCCGAGTTAAGCTCGGAGATTTCACATCAAACTTACCCCACCACCTACGCCACCTTTACGCCCAGTGAATCCGAACAAAGCTTTGGACCTCTGTATTCCCTCGGCTGCTGGCACAGATTTAG
+
CCCCCG8FGGGGDGGGGGGGGGGGGGGGGGGGGGGGGGGGGGGGGGGGGGGGGGGGGGGGGGGGGGGGGGGGFFGGGGGGGGGGGGGGGGGGGGGGGGGGFGGGGGGGGGDGGGCFGGGGGGGGGGGGGDGGGGGGGGGGGGGGGDGGGEGGFGEGEGDG88DFDFA;EGFFFGGGGEG@>EE6>FGFAAE=DGE5C*<CEG:D7FGFGGGGC*5D4*):54CEFFF>E3)5CF609FAE*:5*0<+3++<5)2C54(**10*0*3C58966/*02+.9+(,34-(().)(.9(36**...
@M03506:14:000000000-AKVR1:1:1101:17177:4489 2:N:0:31
AGGACTACTCGGGTATCTAATCCCGTTCGCTCCCCTAGCTTTCGCGCCCCAGCGTCAGTGTCAGCCCAGCAACCCGCCTTCGCCGCAGGTGCTCCCCTCGATATCTACGCATTTCACCGCTACACCGAGAATTCCAGTTGCCCCTTCGGCACCCTAGCCCCGCAGTACCGGTGGACCTTCCCGGGTCAAGCCCGGAGATTTCACAATTGGCTTGCGGTTGACGCCTACCCGACTTTGTCGCCCAGTAAACCGGAAAACCGTGTGCCCCCGCCTTATCTCAGCGCGCTCCTCCCACGCGCTT
+
C,9CCGGC-6CFGGDDFGFCFGAGGGGGDF8<@C;E,,CEGCECC7+@+6,CEFGEGGAFGF,CE8BFGCCFFF@:FGECDFC8=F++@9E,5C=+B,C:+,B:F9@B<F:?FFF9A9CFF7FFGGG+@@+<FFGD<EDDFGFF683+@B:@+@:>4:8D8EC@G*6,5**1*4*6=CF8::=>CC57+++=1**3**5+>CC7@+++097*//C*9/)**21:)7B)**02/))*-*1*2:<*1C+/<+8)))/)*(1:))09D0*.1))))1+20)0+.5(,-2(.()(.0((957(((
@M03506:14:000000000-AKVR1:1:1101:12040:4515 2:N:0:31
AGGACTACTCGGGTTTCTAATCCCGTTTGCTCCCCTAGCTTTCGCGCCTCAGCGTCAGTATCCGTCCAGAAGATCGCCTTCGCCACTGGTGTTCCTCCCGATATCTACGCATTTCACCGCTACACCGGGAATTCCATCTTCCTCTCCGGAACTCAATTCTCGCAGTTTCTTGTGCACTTCCAAAGTTAGGCTTTGGGCTTTCACACAAGACTTACAAAATCGCCTACGCGCCCTTTACGCCCAGTAATTCCGAGTAACCCTTGCTCCCCCCGTATTACCCCCGCTGCTTGCCCGGATTTGG
+
CCCCCGGGGGGGGGGGGGGGGGGGGGGGGGGGGGGGGGGGGGGGGGGGGGGGGGGGGGGGGGGGFGGGGGGGGFGGGGGGGGGGGGGGGGGGGGGGGGGGGGGGGGGGGGGGGGGGGGGGEGGGGGEE>CFGGFGGGGGGGGGGFGGDC@@EGFGGFDDCGGDEGGGFGGGGG?GGGGGGF9CE@DGAFGDEGEGGDED5@CFEGGCGGFGFG8CGF6;CF45**2A3C<>GDDF6>C8C*:*9<?<@9@F:3)9*06**..)97@C:*)9)7)009:@+40((3(-9)*(,)4().).))
@M03506:14:000000000-AKVR1:1:1101:5307:4520 2:N:0:31
AGGACTACAAGGGTTTCTAATCCCGTTCGCTCCCCTAGCTTTCGCAGTTCAGCGTCAGTGTCAGCCCAGCAACCCGCCTTCGCCGCAGGTGTTCCTCTCGATATCTACGCATTTCACCGCTACACCGAGAATTCCAGTTGCCCCTTCTGCACTCTAGCCCTGCAGTATCGATTGACCTTTCCGGGTTAAGCCAGGCGAGTTCACAACCGACTTGCAGTGGCCGCCTACCCGCCCTTTACGCCCCGCAAATCCGAACACCGCTTGCTCCCCCCCTCATACCACGGCTGCCGGCACGGAATTA
+
CCCCC8CFGCGGGGCFFGDGEGFGC;CF,@FEFGGFCFFGCCFECE@FEFDFFGGGGG<CFGGGG8@FGGG@FFGE+@,BCECCFGEEF4BE,CF?<<FCEE,+EFFFFEEFCCFFFBFGE:FCFG@F@7?A,FGG9C>CCE@D68DFCGCFFFEF,EDFGGGG,@99=+3,,@@F@;4DF7***3:CF9DG,=>*:**4=8CE?CE==):D5:++2+)0*2)=):))=*)2)).*)*1?8C3)9*:>*3<9)7*990/*7>)/*++/;>)))18*2:9*)4(((445(>6630(10)())
@M03506:14:000000000-AKVR1:1:1101:15197:4537 2:N:0:31
AGGACTACCCGGGTTTCTAATCCCGTTCGCTCCCCTAGCTTTCGCAGTTCAGCGTCAGTGTCAGCCCAGCAACCCGCCTTCGCCGCAGGTGTTCCTCTCGATATCTACGCATTTCACCGCTACACCGAGAATTCCAGTTGCCCCTTCTGCACTCTAGCCCCGCAGTATCAGTTGACCTTTCCGGGTTAAGCCCGGAGATTTCACAACTGACTTGCGGTGGCCCCTCACCCGCCCTTTACCCCCCGTAGATCCGAACACCTCTTGCCCGCTCCTTATTCCCGCCGCTGCGGCGCCAGAGTTG
+
CCCCCGGGGGGGGGFGGGGGGGGGDEGGGGGGGGGGGGGGGGGGGGGGFEGGGGEFGEFGGGAFFGGGGGGCFGEGGGEGG7FFGGGEGFGGGGGGFEAFFF@FFGGGGGFE=ECFG96@CCGGGFC++@>BDCGG9CDGFFGFDFFGCFFFA8=FAD8DCECGGGFCEE;DF,3,9,4D,@@E5CGFGGG75=CCE5,4,4CC7CE6<*2+<;FG3*)*9**2**28>/):9>)7:*9+2:))7:*)/++0.017C(**)1***++)2)1))23<+-/9(,(-2(-.(0(()(())0-6-
@M03506:14:000000000-AKVR1:1:1101:11093:4539 2:N:0:31
AGGACTACCCGGGTTTCTAATCCCGTTTGCTCCCCACGCTTTCGCGCCTCAGCGTCAGGAGATGCCCAGAGGCCCGCCTTCGCCACCGGTGTTCCTCCCGATCTCTACACATTTCACCGCTACACCGGGAATTCCAATCTCCTCTGCATCCCTCAAGAACGGCAGTATCGGCCGACGTTCTTCGGTTGAGCCGAAGGATTTCACGACCGACTTGCCACCCCGCCTACGCGCCCTTTACCCCCAGTACTTCCGGTCAACCCTTGCCCCCCCTGTCTTCCCCCGGCTGCCGCGCCCGAGTTGG
+
CCCCCGGGGGGGGGGGGGGGGGGGGGGGGGGGGGGGGGGGGGGGGGGGGGGGGGGGGGGGGGGGGGGGGGGFGGGGGGGGGGGEGGGGGEFGGGGFGGGGEFFFGGGGFF<FGFGCGGGGGGGGGGGGGGGG?FGCFFGDFGGGGGGDCGGGEFGGG7EFEEGGG?>,@E5:EE5>E*=CFEFGGGGGGG7EG53/=CEFGGCGCCECCCD3:*9CD*7><7CE<CFEGCEGGFF4)2*32:)**3+02<?))))*2)*20.7F<EFB*<C)07@9+-?*((-3(4(.3)((0(4))0()(
@M03506:14:000000000-AKVR1:1:1101:11523:4551 2:N:0:31
AGGACTACCCGGGTTTCTAATCCCGTTCGCTCCCCTAGCTTTCGCGTGTCAGCGTCAGGTGCAGTCCAGGTGGCCGCTTTCGCCACTGGTGTTCCTCCGGATATCTACGCATTTCACCACTACACCCGGAATTCCACCACCCTCTACTGCCCTCAAGTCCGGCAGTATCGGACAACCTCTCCCGGTTGAGCCGAGAGATTTCATGCCCGACTTGCCAAACCGCCTGAACGCGCTTTACGCCCAGTAAATCCGGATAACGCCCGCTCCCTACGTGTTACCGCCGCCGCTGGCACGTATTTAG
+
CCCCCGGGGGGGGFGGGGGGGGGGGGGGGGGGGGGGGGGGGGGGGGGGGGGGGGGGGGGGGGGGGGGGGGGGGGGGGGGGGGGGGGGGGGGGGGGGGGGGGGGGGGGGGGGGGGGGGGGGGGGFGGGGGGGDFFGGGGGGGGGGGFGGFGGGGGGG?EGGE>GDGGCCG>>FEDCFG6F:DFGGCEEE6CGGG5EEG*9,>>97CFGGGCD<C:CCFCFGG5DE**.967>EGFDGFC<G=59577+9<EE)73<D><7C)07)1**8*/*))*<;+)17;(7(((-72)(,7(44*)6-)
@M03506:14:000000000-AKVR1:1:1101:16316:4568 2:N:0:31
AGGACTACTCGGGTTTCTAATCCCGTTTGCTCCCCTGGCTTTCGCGCCTCAGCGTCAATGCCGGTCCAGGATGCCGCCTTCGCCACCGGTGTTCCTCCAGATATCTACGCATTTCACCGCTACACCTGGAATTCCGCATCCCTCTCCCGGATTCAAGCCTTCCAGTATCGGACGCAGTTCCCGGGTTGAGCCCGGGGATTTCACGTTCGACTTACAAGGCCGCCTACGCGCCCTTTACCCCCAGTAATTCCGACCCACGCATGCCCCCCCCTTCTTACCGCTGCTGCTGGTCCGATGTTCG
+
CCCCCGGGGGGGDGGGGGGGGGGGGGGGGGGGGGGGGGGGGGGGGGGGGGFFFGGGGGGGGGGG@FGCGGFGGGGGGGGGGGGGDGGDGGGGGGGGGGGF<EAAFFFFFGDGGGGGGGGGGCGGGGFEGG,?FGGGC+CFGFEGG8FFC=EDCFCGGGC?EGFAC;DEDGG*@CE*4>,DFF78EG5:,,4?:CCEC*;79C?C***2=7>CGF+5:*.:F7>C*175E1>ED)80)**211/97<+62CFF3.))*,)2)0)29@F>855)0*33+.9*,-(-4046)).66,2*.<<--
@M03506:14:000000000-AKVR1:1:1101:14089:4570 2:N:0:31
AGTACTACCCGGGTGGCTTATACTCTTTTCTCCCCTAGCCGTCGCCGCTCCGCGTCAGTTGTGGTCCCGTGCGGCGCCTTCGCCACCGCCGGTCCTCCCCCTATCTACGCCTTCCACCGCTGCTCCGCGAAGTCCTCGCGTCTCCCCCACACTCCCCTACGTCTGCTGCGCCTGCCGGCCCCCAGTCGAGCCCCCTCCTTTCTCCGGTGACTTCCCGCGCCTCCTCCTCGCGCTCTACGCCACTCAATACCGCCGACCGCTGTCCCCCCCCGCATTACCCCCGTTGCTGGTGCCAGTTCTG
+
6A8@,6EGE9@+++++-C6,C,,CC,C,,,,,C,BC,,,,88+6+,+8@F+,B+7@,,6,:C,6,,,,+66,6+44>4++:+?F+?,6++8+8+4:FGG+==+,,,:C3++33,8,3,85++8,3F++*5**6,>,?*>*14*6,?:1*=*/*********2=*=+B++33F5*387****2**22+***1***2*/**+30+<7**/**92<:CFGD):)*1***8)2*5*).)*.2)2C*9*2:3/+0+))8)1/,)/)0)09<CBG)))))*/0)*3-((((-31))((*(.*)0)-)
@M03506:14:000000000-AKVR1:1:1101:24830:4573 2:N:0:31
AGGACTACCCGGGTTTCTAATCCTGTTTGCCCCCCACGCTTTCGCGCCTCAGCGTCAGTATCGGTCCAGAGAGCCGCCTGCGCCACCGGTGTTCTTCCCAATATCTACGAATTTCACCTCTACACTGGGAATTCCACTCTCTTCTCCCGATCTCTAGCAAACCAGTACCAGCCGCAGTTCCCCGGTTCAGCCCGGGGACTTCACGCCTGACTTGGTCCTCAGCCCGCGCGCCCTGTCCGTCCAGTCAATCCGAACCACGCGCGTCCCCGCGTCACTACCGAGGCTGCTCGCACGCTGGTAC
+
<B9CBEFF9<@:+6@BFCEACFACEECCAE,;<F:67+666,;@FGGE7B<,CF6,@@FG<FEG@:7C@CEA:FGGGED,=F:=BF8:7744BFD9FGFA=A,E,<EG<+BAFE<FG95<EBFG?,=,,,=A,C,A,,8,A,3,,@,>>>+@8D8,7@F,,@:@:5,3@:B,*@8*1*,;D?,4=***5;,2**4****=+:@+;**::7*;+*00+*+42*2*1/))*17*9B)2)0)/****;++1+<;55)1)22*1.).))2*)*))))/*+08<*((-((((9)034>0(*))4))
@M03506:14:000000000-AKVR1:1:1101:9662:4579 2:N:0:31
AGGACTACCAGGGTTTCTAATCCTGTTTGCTCCCCACGCTTTCGTACCTCAGCATCAATACCAGTCCAGTGAGCCGCCTTCGCCACTGGTGTTCTTCCGAATATCTACGAATTTCACCTCTACACTCGGGATTCCACTCACCTCTCCTGGATTCAAGCGATGCAGTTTTAAAGGCAGTTCTGGAGTTGAGCTCCAGGCTTTCACCTCTAACTTGCAAAGCCGCCTACGTACGCTTTACGCCCATTAATTCCGAATGACGCTAGCTCCCTCCGTCTTACCGCGGCTGCTGGCACGGTGTTAG
+
CCCCCGGG9FGGGFGGGGGGGGGFGGGGGGGGGGGGGGGGGGGGGGGGDGGGGGGGGGGGGGGGGGGGGGGGGGFGGGGGGGGGGGGFFFGGGGGGGGGGGGGGGGGGGGFGGGGGGGGFGGGGGFGGG+@FGGGGGGGGGGDCEFGGGGGGGGGGDFGGFDGGCDFGGG8DFGGGGGGGGGGGFGGGCGFFGGGGGFC?FG,CE9FGCD5+@:,EC+;EDGGGGGFDGG4*:):8;76;8E7*+4++4BE4>5:*:=7EEDAFCF8>*;*)8*2;+6@=6>17(4<?0;<:F:>37),).
@M03506:14:000000000-AKVR1:1:1101:8847:4593 2:N:0:31
AGGACTACCCGGGTTTCTAATCCCGTTCGCTCCCCTAGCTTTCGCGCCTCAGCGTCAGTGTCAGCCCAGCAACCCGCCTTCGCCGCAGGTGTTCCTCTTGATATCTACGCATTTCACCGCTACACCAAGAATTCCAGTTGCCCCTTCTGCACTCTATCCGCACAGTATCAGTTGACCTTTCCGAGTTAAGCTCGGTGATTTCACAACTGACTTGTGCTGGCCGCCTAAGCTCCCTTTCACACCAGTGAAACCAAACATAGCTTTACCCCCCGTAATCCCCATCACGCTGGCACGGGGTTAG
+
CC9C<FGGGGGEC@FFGGGGGG@EFGGGGGGEFGGD8FGGFFGDG@EC@FGF@FCCE7@EFGGAFGGFFFFFGGGDGECCCGGGGGGGGGGGGGGGGGGGFFEFFFFAFEGCEFFGE<CFGEEGGE<EEE,CFGGG9@>DCDF@86@>@FFC98AD,3@=8EG>FGCCFFFGG,;,@;@CA,A8*@ACFAGFGEC*4*=5<@F7E9*,=**+=:>6+4@F4CGE)*)204++2.)+.++1++21/<++1+35))*/*)*30*1*0+3)8:))0)*/+))/(((.)(.)-)4(*--)))(,.
@M03506:14:000000000-AKVR1:1:1101:19911:4600 2:N:0:31
AGGACTACCAGGGTTTCTAATCCGGTTCGCTCCCCTAGCTTTCGCGCCTCAGCGTCAGGAGTGGCCCAGCCATCCGCCTTCGCCACCGGCATTCCTAGCGATATCTGCGCATTTCACCGCTACACCGCTAGTTCTAATGGCCTCTACCATCCTCAAGCCAACGCAGTATCCGACGCAGTTCCACAGTTAAGCCATGGGATTTCACGCCGGACTTACGTAGCCGCCTGCGCGCCCTTTACGCCCAGTCAACCCGGATAACGCTCGCCCCCTCCGTCTTCCCGCGGCTGCTGGCACGTCGTAA
+
@CCCCGGGGGGGGGGGGGGGGGGGGDGGGGDGGGGGGGGGGGFGGGGGGGGGCGGGGGGGGGG@FEEEGGGCEGGEFGCFGGGGGGGGGGGGGGGG<FFDCFGGGFFGGGGGGGGGGGGGEFEFCFFGE+C<DFFF9FGGFEFGF9FGG;ECDF7D,3D@,@E>E:BFCEA@EGGGG>EEGFFGGGFGF9<EECB6?CCG09CFGC57=C)>=C?EGG4A>>CEG<>4:<3ED>>5)*6CGECD:<+/++2)))1/>)6C)).))2:>C5CEFC/*;)10-31(420)5)(-08(9)04((
@M03506:14:000000000-AKVR1:1:1101:15905:4605 2:N:0:31
AGGACTACCGGGGTTTCTAATCCCGTTCGCTCCCCTGGCTTTCGCACATCAGCGTCAGTATCGGCCCAGTAGCCCGCCTTCGCCTCAGGTGTTCCTCCCGATATCTACGCATTTCACCGCTACACCGGGAATTCCAGCTACCTCTTCCGTACTCTAGCCTCCCAGTATCGGCTGACCCTCCGGGGTTGAGCCCCGGGCTTTCACAGCCGACTTACCAAGCCGCCTACGCGCTCTTTACGCCCAATAAGTTCTCACAACCCTTCCAACCCCCTTTCTTCCGGCGCTCCTGGCACTTAGTTAG
+
CCCC@FFFGGGG:@F@FF9@EF<EE<FEGG@F@DFFGFGG<FFFF,@@,;FEF@@CC@<CE<C:@@:FFFD,E<FE+@=CGFGG>F<EEFED?<?FFGFGFF::9EDGFD:?BEBAF9+FC+@=FGEFGCB@:FD8F8:=F,CECDAD+8@EBEGEB;@7,;EFF8B3=@C7*?,?9BFFGG5B=B5?F,,,1?BC*=85@FFG?+5:7)))**+0225:*7D5**77C75*9)00):)22>5/*++*2+2**/0**(//.00**++0;)9)0*03+-*14((,((-/,)8(9()*11)))
@M03506:14:000000000-AKVR1:1:1101:16171:4607 2:N:0:31
AGGACTACTCGGGTTTCTAATCCTGTTTGCTCCCCACGCTTTCGTGCATGAGCGTCAGTGTTGGCCCAGAAGGCTGCCTTCGCCATCGGTGTTCCTCCACATCTCTACGCATTTCACCGCTACACCGGGAATTCCACGCACCTCTCCCACACTCAAGCACGGCAGTTTCGCCTGCAGGCTCCGAGTTAAGCCCGGAGATTTCACAGGTGACTTACCGCACCGCCTACGCGCCCTCTACGCCCAATAATTCCGAACACAGCTTGCCCCCCTCGTCTTACCCCGGCTGCTCGCACGAAGTTCG
+
CCCCCGGGGGGGGGGGGGGGGGGGGGGGGGGGGGGGGGGGGGGGGGGGGGGGGGGGGGGGGGGGGFGGGGFGGGGGGGGGGGGGGGGGGGGGGGGGGGGGGGGGFFFGGGDGGGGGGGGGGGGGGGGGGGEGGGFEGGGGGG,DFFGFGFDGFGCCFGGGGGGGGFFGACEGDGGGGCGEGEGC8DE@C@EGG5>CC7EC9CCGGFGG6DCCFGGG55>58)3C/:F>ED>*>B)72C)8:CD*9AF?+<0635CD5(*2<*0C6855:)97<*2*+)0+,,44((-0)01()(-).0-)(
@M03506:14:000000000-AKVR1:1:1101:14543:4620 2:N:0:31
AGGACTACCCGGGTTTCTAATCCCGTTTGCTCCCCTAGCTTTCGCGCCTCAGCGTCAAGAACGGGCCAGGAAGCCGCCTTCGCCACTGGTGTTCCTCCCGATATCTACGCATTTCACCCCTACATCGGGCATTCCGCCTCCCTCTCCCGCCTTCGAGTCCAGCAGTCTCCCCTGTCCCTCCCCAGTTCCGCCGGGGGCTTCCACACGCGACTTGCACCACCGCCTGCGCCCTCTTCACGCCCACTAAACCCGGACCCACCTCGCCACCCACCGATTACCTGGGGCGCTGGCACGTAGTTAA
+
CCC@CCA@F@@FGGE;CF9FCC,CFEFGDFAEC@FC8C,6CEGG7@BF,6,CCFGEFGC@ECCFGD:B@@F<<,C:FFE@@FC=?BC<EEAF:FFCGGGD:C@F,A??=F:FF,F,A?,@F=E,,C++>+3A,C@,3+3@FDFF,68>EE83BF3+,@E,,,@,@E8F:,,*53,6,9,=C5=6122,,1=CEEE==E3;*9+++22>5)>C**<+2*):5CGE775)5*)*95?7)>4*2****0+)+0*)7)))*(12)0)))*2)*0*0))2*/4@9),((((-)(.14=(,9)..))
@M03506:14:000000000-AKVR1:1:1101:19873:4643 2:N:0:31
AGGACTACCCGGGTTTCTAATCCCGTTTGCTCCCCTGGCTTTCGCTCCTCAGCGTCAGTGTTGGTCCAGGATGCCGCCTTCGCCACCGGTGTTCCTCCAGATATCTACGCATTTCACCGCTACACCTGGAATTCCGCATCCCTCTCCCAATCTCAAGCCATCCAGTATCAGACGCACTTCCCCGGTTAAGCCGAGGGATTTCACGTCTGACTTGGTCGGCCGCCTACGAGCCCTTTGCGCCACGCAATTCCGACCACACCCTTCCCCCCCCGTATTTCCGCGTCCTCTGGCAGGGGGTTGG
+
CCCCCFGFFGGGGFGGGGGGGGGGGGGGCDAFGGGFG?CFGGEGDGGG<@EFGGBFGEDGG,@FFGFDFGG@EFGGDFFGFGGGGGGGGEDGGGGEGGEFAFBFA,AFFECFGGGGGG:@@@FCFFD8F,AFFGFFGECEFG8DDFGGGCF8=FGGCGFFGGG?=C,>@E,7@CGC+5@@GFDE*48C7598E**;E*4:>F,9,0/,=+;++*+0+1.*9D)://=75*)21)09)*)//**1)2:59EC:))//*,*2))0*9*00*)9<01*0+-1*,-(-,()*,)5()(,))0-(-
@M03506:14:000000000-AKVR1:1:1101:24674:4647 2:N:0:31
AGGACTACCCGGGTATATAATCCCGTTCGCTCCCCTGGCCTTCGTGCCTCAGCGTCAGCTACCGTCCAGAGTCCCGCCTTCGCCTCTGGCCTTCCTTACGATATATACGTATTTCACCGCTACACCGCACATTACAGTCTCCACTCCTGACCTCAAGCACCGTAGTATCAAATGCAGTTCCGACGACAAGCTCCCTGCTTTGTCACCCAACTGAACGCGACCCCTACTCACTCTTTATGACCAATGAATCCGACCAACGGTTAAGCCATCGGTCTTACAGCGGCCTCCGCCACAACGCTAT
+
A<@,,,;-C<@++@+C-C,C@<6@,,;,8+86+C;F8,CFECFE<,,9,6C,<@B,@,,66C,@FF+8<C@6CC,@F7,?<7C,,,,,,,,9::ECA,,,,:4+,5,,,,:5=,:<<?@:+CF9,A++@++,,,,C<7A?EE,,,66,,,@=D8==EFF8,+,63+7,,,6=@3@C,7,,,+++5*4:32,2,,*,2,52222>D,4=*288,*15*/)*1))/*8)*3+/++0;:)+1+++9**0+/203)7))9*(*1.).**++)+0*)0**0+)/+),,4(((7()(-7((*0)-((
@M03506:14:000000000-AKVR1:1:1101:14156:4652 2:N:0:31
AGGACTACTCGGGTTTCTAATCCTGTTCGCTCCCCACGCTTTCGCTCCTCAGCGTCAGTACAGGCCCAGAGAACCGCCTTCGCCACCGGTGTTCCTCCCGATATCTGCGCATTTCACCGCTACGCCGGGAATTCCGTTCTCCCCTACCTGCCTCTAGCCTGCCCGTATCGGATGCAGACTTGGGGTTAAGCCCCAAGCTTTCACACCCGACGCGACAAGCCGCCTACGAGCTCTTTACGCCCAATAATTCCGGACCACGCTTGCGCCCTACGTATTACCCCAGCTTCTGGCACGTAGCTTA
+
CCCCCGGGGGGGGGGGGGGGGGGGGGGGGGGGGGGGGGGGGGGCFGGGGGGGGGGGGGGGGGGGGGGGGGGGFGGGGGGGGGGGGGGGGFGGGGGGGGGG>FGGGGEGGGGEEFGGGFFGEGGGGGGGG7FCGGGGGGGGGFEGGGGGGGGGGGGGGGGGGGGGGCEGGG>::86DECFGGG6>CEEE7BFCFDDEGFCCGGCG+?EEEDG3ED58)9FGDGDED*.)*93:7?FC<F>8EE5CFGFF09C?E57)92*:>))*)/*<*775<47A+5*+-(,()))1)0)(01,9))-))
@M03506:14:000000000-AKVR1:1:1101:6620:4653 2:N:0:31
AGGACTACCAGGGTTTCTAATCCTGTTTGCTACCCACGCTTTCGTGTCTCAGCGTCAGTTACGGTCCAGAGAGCCGTCTACACCACCGGTATTCCTCCTGATATCTACGCATTTCACCGCTACACCAGGAATTCTACTCTCCCATCCCGTACTCTAGCCCCCCAGTTTTCCTCCCACCCTCCCGGTTGAGCCGGGAGATTTCACACGGAACTGAACGGGCCGCCTACACACCCTTTACGCCCATTAACCCCGAACAACGCTCTCTGCCTACGTATTACCCCGTCCGCCGGCACGTAGTTTG
+
B<CCCGGGGGFGDG8C<@FECFEFGDFEFGGGGGFDGGGG7CFCFGGGEEFEEDE@@7FFFGGCFCF98E8CEFGGGE@C666EDGGDFC7,CF,9CFFEGD<F<AE9F+8?FGGGGGGGG@494,=:FFCFFFBEFAE=FFFGD8DEEF+=FGGGGGCCEECC=6@@DGD,@,@,4@9DF6@+*BCC,,4,@>B*4CD:1B9EEEC?*:74,*4C**)*975=**;A*05C))07)*.*/*/*20+*0/;5>))7*1):)))2C0<4@=F).9+8+6B+-,(,-(,53;(-<:2*)74))
@M03506:14:000000000-AKVR1:1:1101:8265:4671 2:N:0:31
AGGACTACCAGGGTTTCTAATCCCGTTTGCTCCCCTGGCTTTCGCTCCTCAGTGTCAGTGTTGGTCCAGGACGCCGCCTTCGCCACCGGTGTTCCTCCAGATATCTACGCATTTCACCGCTACACCTGGAATTCCGCGTCCCTCTCCCATTCTCAAGCCATCCAGTATCAGACGCAGTTCCCCGGTTAAGCCGAGGGATCTCACGTCTGCCTTAGTTGGCCACCTACGACCCCTTTACCCCCCGTAATTCGCAACACCGCTTCCCCCCCCCGTATTCCACCGGCTGCTGGCCCGGACCTAC
+
CCCCCG8<E<ACEEGFE@FFGGFFCEFGGGGFGGEEG?FGGFGGG@FCFGGGGFGGGGF<FGF<FACC<C@E+FEFGE:C<,CFEG8CF+>FGGF<FG@FFE<FGC9CFF+CCFFGGGGGCCF@FGG8<,EFGGAEC7FFCEGGCFGG8,8@EC,>,3>8FFGFGD9,E@>9EED:;47EFFD**@>*5?FGCCE5E:8*4=,>88575+*;<*5A++26>***7*;5:)8/:>4DAF*3/*))/1*)32*)0)9>3(/:>))*9*:5?)7.)1;2+6/+((-(((1))04(.-(/.),,,
@M03506:14:000000000-AKVR1:1:1101:15451:4678 2:N:0:31
AGGACTACCCGGGTATCTAATCCTGTTTGCTCCCCACGCTTTCGCGCCTCAGCGTCAGTATCGGTCCAGAGAGCCGCCTTCGCCACCGGTGTTCTTCCCAATATCTACGAATTTCACCTCTACACTGGGAATTCCACTCTCCTCCCCCGATCTCTAGCCATCCCGTCTCAAGCGCAGTTCCCAGGTTAAGCCCGGGGCTTTCACGCCTGACAAAAATAGCCGCCTGCGCGCCCTTTACGCCCAGTAACTCCGAACAACGCCCGCCCCCTTCGTATTACCTCGGCTGCAGGCACTACGTTAG
+
CCCCCGGGGGGGGGGGGGGGGGGGGGGGGGGGGGGGGGGGGGGGGGGGGGGGGGGGGGGGFGGGGGGGGGGGGGGGGGGGGGGGGGGGGGGGGGGGGGGGGGGGGGGGGGGGGGGGGGGGGGGGGFGGGGGGGGCFEAFFGGGGGGEGGGCGDDGGC9F8EGFFGGGFEF;DFGGGGG7;EGGGF8C@CFFCC:EGGC*,A:,B8C5*:5;DF4FFG7+<FDDEDGFBGGFGG57<BGFGCGCFC9<*+3<5:)9C*()2...)9EE:5)95.*;<:46+)((-((17()(.7(5*87(3(
@M03506:14:000000000-AKVR1:1:1101:19244:4711 2:N:0:31
AGGACTACCCGGGTATCTAATCCTGTTTGCTCCCCACGCTGTCGCGCCTCAGTGTCAGAAACTGCCCAGCAGACCGCCTTCGCCACCGGTCTTCCTCCGGATCTCTACGCATTCCACCGCCACACCCGGAATTCCGTCTGCCTCTACAGCCCTCGAGTTTGACAGTCGGCACGGCAGATCCGGGGTTGAGCCCCGGACTTTCACCACACCCTTATCAAACCACCTACGCGCCCTTTACGCCCAGTGATTCCGGACCACGCCCGCACCCCCCGGATTACCGCTGCTGATGGCCCGGCGCTCG
+
CCCCCGGGGGGGGGGGGGGGGGGGGGGGGGGGGGGGGGGGGGGGGGGGGGGGGGGGGGGGGGGGGGGGGGGGGGGGGGGGGGGGGGGGGGGGGGGGGGGGGFGGGGGGGGDGGGGGGGGGGEGGGGGGGGGGGGGGFGFGGFGGGGGGGGGGGGGGEECGG:EFGGGDGGGCEGGCE*=@FGDGCE==+?BCCE8:8==FGG79C<FF55<CG*0A*:*9C5<E4>457)7CD@7*-2)2:5*99C97<0A:B3D)9:55<)))):?>EEG)))**+)0*-(--)))*.6(.77;).)-(-
@M03506:14:000000000-AKVR1:1:1101:17865:4711 2:N:0:31
AGGACTACCCGGGTTTCTAATCCTGTTTGCTCCCCACGCTTTCGCGCCTCAGCGTCAGCAACGGCCCAGCGAGCCGCCTTCGCCACCGGTGTTCTTCCCGATATCTACGCATTCCACCGCCACACCGGGAATTCCACTCGCCTCTACCGTGCTCTAGCCATGCAGTCTCACCTGCAGCCCCCGAGTTGAGCCCCGGGATTTCACAAGTGACTTACACGGCCGCCTACGCGCCCTTTACTCCCAGGGATTCCGGACAACGCCCGCCCCCCCCGTTGTACCGCCGCCGCTGGCACGGGTGTTG
+
CCCCCGGGGGGGGFGGGGFGGGGGGGGGGGGGGGGGGGGGGGGGGGGGDGDGGGGGGGGGGGG7FFFGFGGGGGGGGGGFGGGGGGGGGGGGGGGGGGGGGGDGGFCGGGGGGGGFGGGGGGGGGGCCGEGCFGGGGFGGGGGGGC;38DCEC::BFEGCG6DGC,>?5;CFF:FC?F?=C*2=*=CF+++?*;CCE7C*3:++<97C7::>CCFFG53*7)35**75C)5*1)876C*0<C****/.09:)))/)9()2))01)/2785))0*22+.7*,(-(((()35((*-(1.02(.
@M03506:14:000000000-AKVR1:1:1101:6819:4713 2:N:0:31
AGGACTACCCGGGTATCTAATCCCGTTTGCTCCCCTGGCTTTCGCGCCTCAGCGTCAGTATCATCCCAGAGACTCGCCTTCGCCACTGGTGTTCCTCCCGATATCTACGCATTTCACCGCTACACCGGGAATTCCAGTCTCCTCTGATGTACTCAAGCTGACCAGTATGAAGTGCAGTTCACGGGTTGCGCCCGGGGATTTAACACTCCCCTTATTCAGCCGCCTCCACGCCCTTTACGCGCCGTGGTGCCGACCACCGTTTGCTCCCCCCGTAACACCCACGCCGCTGGCCCGGCGTTGG
+
CCCCCE,C<CFG7@:EEEFDDF98;FGE7CDCFGC@F,CFFFE@F:@@,BEFCEC7FFDGGFGGGGA8CF8FD,C,@BEFA7CC,FFGC,,CCGF,EF7BFE@=D9?F7=+FFFFDFCEC=+@<EF+C:C3FDGGG98>BFGGFFG9DFF,@FDDFDFF8>,@,,@,>3:,@3,,@:E7A,,5B**@9,@16B>EE*/4,5=,4>,,:**18;CCDGF7+*):CD*54:CD*7:)2)*58**)/1/*8/28)))))*(1:)0.**3+8/<3)8)**+.8*((((((-),)(()--))03(,
@M03506:14:000000000-AKVR1:1:1101:10366:4715 2:N:0:31
AGGACTACTCGGGTTTCTAATCCCGTTTGCTCCCCTAGCTTTCGCTCATCAGCGTCAATCTCGGTCCAGGATGCCGCCTTCGCCACCGGTATTCCTCCAGATATCTACGCATTTCACCGCTACACCTGGGATTCTGCATCCCTCTCCCGAATTCAAGCCATCCAGTCTCGGATGCAGTTCCCAGGTTAAGCCTGGGGATTTCACATCCGACTTAGTTGGCCGCCTCCGAGCCCTTTACGCCCAGTAATTCCGAACAACGCTTGCCCCCCCCGTCTTCCCCGGGCTGCCGGCCCGGCGTTAG
+
CCCCCGGGGGGGGGGGGGGGGGGGGGGGGGGGGGGGGGGGGGGGGGGGGGGGGGGGDGGGFGGGFGGGFGFGGGGGGGGGGGGGGGGGGGGGGGGGGGGGGGGGGGDEFGGGGGGDGGGGGGGGGGGDG@FGGGGGGAFGCFFE8FGGE=8EGGGG9=E@FGEGFF9EFFFECEGGGGGGCG7DEGGGFCFGC,@8E5@CE97DE797?733;+5=:CAGFGGGD*;5/9ACFAA6;C>5879*2++3AF<)7)))03757).96EF>*7D@03*;+57*((-(((()-)4(89(10031(
@M03506:14:000000000-AKVR1:1:1101:26272:4752 2:N:0:31
AGGACTACCCGGGTTTCTAATCCCGTTTGCTCCCCTGGCTTTCGTTCCTCAGTGTCAGTTGCAGTCCAGAACGCCGCCTTCGCCACCGGTGTTCCTCCAGATATCTACGCATTTCACCGCTACACCTGGAATTCCGCGTTCCTCTCCTGCACTCAAGCTCGCCAGTCTCAGACGCAGTTCCCCAGTTGAGCTGAGGGATTTCACGTATGACTTAGCAGGCGACCTACGAACCCTTTACGCCACGTAATTCGGAATAACGCAGGCCCCCTCTGCATTACCCGGGCTGCTGGCACGAGTTATG
+
CCCCCGGGFGGGGFGDDGGFGGGGGGD@CFGGGFGGGGGGGGGDFGGF9FGGDE<CCFFDGGGGGGGGGFFGEGFGGGGGGGGGGEFFFGFGGCEAEEEFC@BCFEFCFFDEFA,CE9@+8+8CEEFFFE,EF,CBFGGGGGCFA=8,=DFGD8?,>8B=86>CE,,BECD:,5:5@>9FFFDC*6,@;,6,6>DCE5<7DD@C8,,,:+:=,=B7+0):)/8:>C6;5;)*:)=*.1.;8**/16*)2<*)))1*0)**).05/CE>*<*/*203+6*+-(32-(()./4:*(-)0)-.)
@M03506:14:000000000-AKVR1:1:1101:7988:4755 2:N:0:31
AGGACTACCCGGGTTTCTAATCCCGTTTGCTCCCCTAGCTTTCGTGTCTGAGCGTCAGGCTCATCCCAGAAGGCCGCTTTCGCCACTGGTGTTCCTCCGGATATCTACGCATTTCACCACTACACCCGGAATTCCACCTTCCTCTGATGCCCTCAAGTTTGGTAGTATTGAACGACCCCTCCCAGTTGAGCCGGGAGATTTCACATCCAACTTGCCGAACCGCCTGCACACGCTCTACGCCCAGTAAATCCGGCCGACCCCCGCCCCATACGTACCCCCGCGGCCGCTGGCACGTAGTTAC
+
<B@CCGGFGGGGGFFEGCFGGGGGGGGGGFGGGGGGGGGFFGDEF<EFCEFG@GGGCEF,CFEFGGGGGFGFEFFGFGGGGGGG7FGFGFGGEGGDFFG7FF@EFGFDGGC@+AFFGA,FGCGGGGE@FE@GGGGGGGGGGGGGG89=FGGEGFDF?F93@CDDED,;D,>;,=+:@GE6@3@D8DC,;D8D8CG8?5,D79:>7,,;F**;9=,,/)/=CD:ECC;;CFF5).)2);=C:5>F6EF4<E6).)/))-)/.>)7):?0*854/*28+4>:9((-,-75(0,(784*8)).)
@M03506:14:000000000-AKVR1:1:1101:14166:4782 2:N:0:31
AGGACTACCAGGGTTTCTAATCCCGTTTGCTCCCCTAGCTTTCGCTCCTCAGCGTCGATATCGGTCCAGGATGCCGCCTTCGCCACCGGTGTTCCTCCAGATATCTACGCATTTCACCGCTACACCTGGAATTCCGCATCCCTCTCCCGAATCCAAGCCATCCAGTATCAGACGCAGTTCCTCAGTTAAGCTGAGGGATTTCACGTCTGACTTAGTTGGCCGCCTACGAGCCCTTTACGCCCAGTAATTCCGAACAACGCTTGCCCCCCCCGTATTCCCGCGTCTGCCGCCCCTGTGTGAG
+
CCCCCGGGG9FGGGGGGGGGGGGGGGGGGGGGGGGGGGGGGGGGGDGGGGGGGGGGGGGGGGGGGGGGGGGGGGGGGGGGGGGGGGGGGGGGGGGGGGGGCGGGGGGGGGEGGGGGGGGGGGGGGGGGGGGGGGGGGGGGGGGGFGFGGC@CGGF=EFFDFGGGGG;FG:C<EGGEGEE@FFGCGGF:CCF9D,4::*DG6=:DE>FCE7=CCF?CF>AF4CC:CCA37*==>AFG3FAE5CD47++*0+A4))71*./*00)97FGFG@<)0)*<+)9=>2(4(4<*4)-4)(,*)0().
@M03506:14:000000000-AKVR1:1:1101:14262:4789 2:N:0:31
AGGACTACCCGGGTTTCTAATCCTGTTCGCTCCCCACGCTTTCGCTCCTCAGCGTCAGTTACTGCCCAGAGACCCGCCTTCGCCACCGGTGTTCCTCCTGATATCTGCGCATTCCACCGCTACACCAGGAATTCCAGTCTCCCCTGCAGTACTCCAGTCTGCCCGTATCGCCCGCCCGCCCACAGTTGAGCTGTGAGTTTTCACGAACAACGCGACAAACCACCTCCGCGCCCTTTACGCCCAGCATATCCGGGCACCCCCCGCCCCCTACGTTTTACCGCGGCTCTGGGCACGCCGCTGG
+
CCCCCGGGGGGGGGGGGGGGGGGGGGGGGGGGGGDFGGGGGGGGGGGGFGGGGGCGDGFGFGGGGFGGGCGGFGGGGGGGGGGGGGGGGGGGGGGCGGGGGGGGFGGGGGGGFGGGGCEGG7FGGGGGG+EGGFCAFEGFGFFGFFGGEFDGGGGCG=EGGGF8=CEGGGG@EEG*;CEGG>ECFG,,,>>DCC849,,4=7,=8C:CGGF<ED*85C)=**2:0*.8*9:*1<?62D):/:7**0+*+0<>))/9*(*:)77)):CB*)*0)*2*+.9*11((,((*)0((.((*))-,(
@M03506:14:000000000-AKVR1:1:1101:8529:4806 2:N:0:31
AGGACTACCCGGGTTTCTAATCCGGTTCGCTCCCCTAGCTTTCGCGCCTCAGCGTCAGGAGTGGCCCAGCCATCCGCCTTCGCCACCGGCATTCCTAGCGATATCTGCGCATTTCACCGCTACACCGCTAGTTCTAATGGCCTCTACCATCCTCAAGCCAACGCAGTATCCGACGCAGTTCCACAGTTAAGCCATGGGATTTCACGCCGGACTTACGTAGCCGCCTGCCCCCCCTTTACGCCCAGTGAATCCGGATAACTCCCGCCCCCTCCGTTTTACCCCCGCCACTGGCCCGTAGTTC
+
CCCCCGGGGGGGGFGGGGGFGGGGGGGGGGGGGFFGCFGGGGGGGGGGGGGGGGGGGGGFGGFGGGGEEGGFGFFGGGGGGGGGGGGGGFFGGEFGGGGGEGGGGGFGGGGGGFGGGGGCFFFGFGGGEEDGFGGF9F;:ADFGFCGGGCGCDF7DCFF,:C5C5CEFFFGDEGCE5>EFCGGGCFFG?,2BC,>8CF6CCC?+;55C*)27==;7*0929D)/7C3>**)29BBCF*858*197629FE:65:*9*6C+*)0)1?EEG5*0)1++2.6+(-((-((0,),()(,)))--)
@M03506:14:000000000-AKVR1:1:1101:7231:4816 2:N:0:31
AGGACTACCCGGGTTTCTAATCCTGTTTGATCCCCACACTTTCGTATCTCAGCGTCAGTATTTGGCCAGATGGCCGCCTTCGCCACCGGTATTCCTCCTGATATCTACGTATTTCACCACTACGCCAGGAATTCTACCATCCTCTCCAATACTCAAGCTTTACAGTTTCAAATGCAGTTCCATGGTTAAGCCATGGGATTTCACACCTGACTTGAAAAGCCGCCTACATACGCTTTACGCCCAGTGATTCCGAACAACGCTCGGACCCCCCGTCTTACCGCGGCCGCTGGCACGAAGTTAG
+
CCCCCGGGGGGGGGGGGGGGGGGGGGGGGGGGGGGGGGGGGGGGGGGGGGGGGGGGGGGGGGGGGGGGGGGGGGGGGGGGGGGGGGGGGGGGGGGGGGGGEFGGGGGGGGGGGGGGGGFGGGGGGGDCFFGGFFGGGGGGGGGGGGGGCFGGGGGDEGFGGGGGGGFGGGCFGFGDFGGGCFFCGGGGGGG8@D6DFGGGGDEA,,@@A+;FGCGG>7A575**9CFFGFAE*)/?CGFGGE*?CGFFDGG4)0CDFD)/2)08538:C)9375C;@)9:2((3((-)()3(*(4/5<94<
@M03506:14:000000000-AKVR1:1:1101:5620:4829 2:N:0:31
AGGACTACTGGGGTATCTAATCCGGTTCGCTCCCCTAGCTTTCGCGCATCAGCGTCAGGTACGGCCCAGCAAGTCGCCTTCGCCACCGGCGTTCCTAGCGATAGCTGCGCATTTAACCGCTACACCGCTAGTTCCACTTGCCTCTACCGACCTCACGTCAACGAAGTATCCGAGGCACGATCACAGTTGAGCCGGGCCTTTTCACATCCGACTCACGCAACCGCCTACGCGCCCTTTGCGCTCAGTGAACCCGGATACCGCGCGCCCCCCACCCCTACCCCGCTCCGCGTCCACACACGTC
+
ACCCCCCEFGGGGFEDF9F@FGGGGEDEDGDGGGGFGGCEAFA@C@FF7FGFFEEGGGFEFCGGFFGEFFGFFCEFGGGGE7FFEGCCFFEFEGGFEFG>C,C+?F,B+>:F+5,7ED:F=777FFCG+6F=,CC,@,@@FFGF8E>>6CE539,,,5*8CC8E8*1,22,*=*4*/=5**=EG?F++<+<EGG*8*:;++*<+<9++0*1/>*CC**0:75/*)/))/)0:5))0)28*:*919<:*+0*.)))*1.9*))0)98C>*)).)*2*1,):((((3,,.()-35)(*))(,-
@M03506:14:000000000-AKVR1:1:1101:6798:4830 2:N:0:31
AGGACTACCCGGGTTTCTAATCCCGTTTGCTCCCCTGGCTTTCGCGCCTCAGCGTCAATGCCGGTCCAGGATGCCGCCTTCGCCACCGGTGTTCCTCCAGATATCTACGCATTTCACCGCTACACCTGGAATTCCGCATCCCTCTCCCGGATTCAAGCCTTCCAGTATCGGACGCAGTTCCCGGGTTGAGCCCGGGGATTTCACGTTCGACTTAGAAGGCCGCCTCCGCGCCCTTTACGCCCAGTACTTCCGACCAACGCTTCCCCCCTCTGTATTCCCGCTGCTGCTGGCCCAGCGTTAG
+
CCCC@FFGGGGGC@FGGGGGFGGFGD@CCGCFCCFEFFGGGGGDFGGGGGGGF@FCF@CDFFGCFFGFFFFFFGFCFGFGGGGEEGFGGGGGDGGGGBFGGGGGGGGGGGGGFGGGGFDGGEGGGGFGCFGGFGGGGGGEFFFGFGGGGEGEEFFFGGGGGGGGAF9>E5B:CEGG;CGGGGEGEGEGGFFFFEEGG>;;CGGGGFFGG4DC71<+:C::7CG5C*8<ED>CDD:9)*.;CE3*0<+0<F9)0)1)937CDE)20ACB*7*977<<+6**,4-4).<)3)((7:?*<>:(-
@M03506:14:000000000-AKVR1:1:1101:17432:4833 2:N:0:31
AGGACTACTCGGGTTTCTAATCCCGTTTGCTCCCCTGGCCTTCGTGCCTCAGCGTCAGGAACTGTCCAGAGACCCGCCTTCGCCACTGGTCTTCCTTACGATATCTACGCATTTCACCGCTACACCGTAAATTCCAATCTCCTCTCCAGTCCTCAAGCACGGCAGTATCGAATGCAGTTTCGAAGTTAAGCCTCGAAATTTCACACCCGACTTACCGCGCCGCCTACGCACCCTTTACGCCCAATGAATCCGAACAACGCTTCAGACCTCTGTATTACCCCGGCTGCTGGCCCCGCGTTAT
+
CCCCCGGGGGGGGGGGGGGGGGGGGGGGGGGGGGGGGGGGGGGGGGGGGGGGGGGGGGGFGGGGGGGGGGGGGGGGGGGGGGGGGGGCFGGGGGGGGGGGGGGGGGFGGGGGGC<9FDBFGEGGGGGGGGGFGFGGFGG=FEGGEFFGGGGGFGEDGFGGGGGGGEFCFEGCD=FGFGC=E>C,3DECDFGGC<58D7FCGCDAFGGGGG>;AFGGGGBE))::7CF8=*.>DF466F3CGGCD9?+9<FGEDDGG429C>>):*<C>6@46**+0+67012,4,466)0(,.(-))0(-(
@M03506:14:000000000-AKVR1:1:1101:15163:4837 2:N:0:31
AGGACCACTCGGGTTTCTAATCCTCTTTGCCCCCCTGGCCTTCGTGCCTCAGTGTCAGGAACTGTCCAGAGACCCGCCTTCGCCACTGGTCTTCCTTACGATCTCTACGCATTTCACTGCTACACCGTAAATTCCAGTCTCCTCTCCAGTCCTCAAGAACCGCAGTATGGTATGCATGTTCGGAGTTAAGCTCCGAAATTTCACACCCCACTTCCGGCGCCACCTACGACACCTTTACCCCCAATGAATCCGAACACAGCCTTCGCCCTCCCGCTTACCGCGGCAGCTGCCGACTTGTTAA
+
8@@CB,CCFG<,+-@--C<C9,,,,CF;,6,;,@+@,:EF,C<FEC,9<,CF<EC<FF86,C,66,EEGA<ECFDGEE@76C,@=FFCFG9C,EFFF9FFFC<,5AEF<+,+8AFG9<EF,CEFCFBA+CAF;FGF?F@,AEF,,DD7D@F@D8DF9@,@F6+@+CFGD8,C,@;,,,77>CECCEC:;;>8,,+5**,7<533,@*71*9*,*,4*7?CC)2CC66A*))/95A:47*3/2)98<+8+0<)35>)*(**))/2*;C7C)1))1?5/20:(-(-(,(7()(()(-**06))
@M03506:14:000000000-AKVR1:1:1101:19623:4841 2:N:0:31
AGGACTACTAGGGTTTCTAATCCTGTTTGCTCCCCACGCTGTCGCGCATCAGTGTCAGAAACTGCCCAGCAGGCCGCCTTCGCCACCGGTCTTCCTCCGGATCTCTACGCATTCCACCGCTACACCCGGAATTCCGCCTGCCCCTACAGTCCTCGAGTTTGACAGTCGGCACGGCAGATCCGGGGTTGAGCCCCGGACTTTCACCACACCCTCATCACACCACCTACGCGCCCTCTACGCCCAGTGCTCCCGGACAACCCCCGCCCCCCCCGCATTCCCCCGTCCCGCCCCGCGGCGCCAC
+
CCCCCGGGGGGF<FGGFGGGGGGGGGGGGGFGGGGGGGGGGGGFGFGGGGGGGGGGGGGGGGGCGEGGGGGGGGGGGGDGGFGGGGGG@FGGGGGGGGGG7B@FGGGGFEEGGGGFGGGGGGGGGGGGGFG@:E,AFGG:8EFG?FGGB@==>EGGGGEDCGGGGGGDEGGEE>E>C*,>CFED8BC?:BFFEEED5C59>D+CF?CFGGGG*/<FFC?6CFF*0*07C/):>D)2):7EGG3**3+/0<C3))9>D<**.853):8)CDG<)9**+.9030(3(-(),)-()3()5)(-(
@M03506:14:000000000-AKVR1:1:1101:26307:4849 2:N:0:31
AGGCCTACTCGGGTTTCAAATCTTGTTTACTCCCCTAGCTTCCGCGCCTCACCGTCAGTTATGGTCCAGTCCGTCCCTTTCGCCACAGTTGTCCCCCCCGTTCTCCACGAATTCCACCGCTTCACCGGGTATCCCACGCACCTCTCCAATACTTCAGCACCACAGTTCCGCCTGCAGGCTCTGAGTTAACCCCCGAGATCTCACAGGTTCCTTAGGCACCCTCCACCGCCCCCTTTACGCCCGTTACTGCCTACCACACCTTACACCCCACTCATTCCCCCGCCTCCTGTCACAGCGCTAC
+
6CC,8,C;@AFF+;C-C-E,6C@C,CF,,6,C<F,FDE@FC,C6,++@@,,6;@,6@@,;<CE<666@66,9,,C+,,C<ECED@FFC,,,9,9F,@CC@+<,<,:,44++9D9,@B,4+++6,C?++++877@==,@+6+336@>EAB,@3,,3@,7;,@,>@,E;,E@@@:;FCG6C,@<:,5>C,,,2>>*14/5C6,=,,1,,++**+4++3**)1******.02))/9;5*)2)8E5))2:*/+<**/)*0*(*2))*20+;)2))))20++6**(,(-8:0)41,)1))*.),,(
@M03506:14:000000000-AKVR1:1:1101:18754:4852 2:N:0:31
AGGACTACTCGGGTTTCTAATCCCGTTCGCTCCCCTAGCTTTCGCACTTCAGCGTCAGTGTCAGCCCAGCAACCCGCCTTCGCCGCAGATGTTCCTCTTGATATCTACGCATTTCACCGCTACACCACGAATTCCAGTTGCCCCTTCTGCACTCTAGCCCCGCAGTATCGGTTGGCCTTTCCGGGTTAAGCCCGGAGATTTCACAATCGACTTGCGGTGGCCGCCTACGCGCCCTTTACGACCCGTAAAGCCCACCACACCTTCCTCCCCCCGTCTTACCGCTGCCGCCGCCCCGGAGTTT
+
CCCCCGGGGGGGGGGGGGGGGGGGGGGGGGGGGGGGGGGGGGGGGGGGGGFGGGGGGGGGGGGGGGGGGGGGGGGGGGGGGDEGGGEGDFGFFGGGGGGGGGGGGGGGGGEGGGFAEGGGD@FGGGG+?@:FF9FFGGG,EDB8E8FGGGFFEDDGFFGGECGGG8E;FGGG>CGG6FGGGGG5:EGFC@CFGGCGE50=C7CFC6AFGGGGGCGGD55C5;)=)1))*17CC557):**/2)11285*++.).*1/(**.0/*2++8C5CB)1*28<FE(99(((()(0(-)-4).)-.)
@M03506:14:000000000-AKVR1:1:1101:13798:4855 2:N:0:31
AGGACTACCAGGGTATCTAATCCGGATCGCTCCCCACGCTTTCGCTCCTCAGTGTCAGAACCGGTCCAGGAAGCCGCCTTCGCCACTGGTGTTCCTCCCGATATCTACGCATTCCACCACTACACCGGGAATTCCACTTCCCCCTACCGGCCTCGAGCCCGCCAGTATCGAATGACCCCTCCCAGTTGAGCCGGGAGATTTCACATCCGACTTGGCGTGGCCACCTACAAGCCTTTTACGCCCAATAAATCCGGACAACGCTCGCCCCCTACGTCTTCCCGCGGCTGCTGGCCCGTAGTTC
+
CCCCCGGGG@FGDEGGFGGGGGGGGGGGGGGGGGDFGGGGGDGEEGGGGGGGGGGGGGGGGFGFEGGGGGGGGGGGDGGGGGGGCGGGF?FEEGGGGGEGFGEGG9FEFDGGGGGGGG8FGGGGGGDGGGGGGGGFFAC,AEBGGGGF8=EGEE+@B6BD5CE55<;DFEFCDGGGCGGC>EG6ACFC,8:C>8C5E5*<+;7@C=<=C<D3>>CGC17*/0*:C*9@?7/CGFFCA*=*AC)97*+*++295)/9C1C5>.87CGGFE)7))**2*.*::>F99>0.26(()475)7,-)
@M03506:14:000000000-AKVR1:1:1101:6323:4875 2:N:0:31
AGGACTACCCGGGTTTCTAATCCTGTTTGCTCCCCACGCTGTCGCGCCTCAGTGTCAGAAACTGCCCAGCAGACCGCCTTCGCCACCGGTCTTCCTCCGGATCTCTACGCATTCCACCGCTACACCCGGAATTCCGTCTGCCTCTACAGCCCTCGAGTTTGACAGTCGGCACGGCAGATCCGGGGTTGAGCCCCGGACTTTCCCCACACCCTTCTCAAACCCCCTACGCCCCCTTTCCGCCCAGCGATTCCGGACAACGCTCGCACCCCCCGTCTCACCGCGGCTCCCGGCCCGGTCTTAC
+
CCCCCGGGGGGGGGGGGGGGGGGGGGGGGGGGGGGGGGGGEGGGGEGGGGGGGGGGGGGGGGGGGGGGGGGGGGGGGGGGGGGGGGGGGGGEGGGDGGGGGGGFGCFGFGGGGGGGGGGGGGG@FFGGGG:FFGG@DFGGGGGGGCFGGGGGGGGDEFEGFGGGFGGDDGCCC8CGGFFFFGEG5BC5ACGGGGCECE:ECF+58C7*29DFE*3<C*9FG*9C73>@G3@EC@57)2.?85*1***)*339)0957():)0)95EEFGF<))*10+.7*-((4((()()-,)41/.7)))
@M03506:14:000000000-AKVR1:1:1101:14651:4879 2:N:0:31
AGGACTACCCGGGTTTCTAATCCCGTTTGCTCCCCTGGCTTTCGCGCCTCAGCGTCAATGCCGGTCCAGGATGCCGCCTTCGCCACCGGTGTTCCTCCAGATATCTACGCATTTCACCGCTACACCTGGAATTCCGCATCCCTCTCCCGGATTCAAGCCTTCCAGTATCGGACGCAGTTCCCGGGTTGAGCCCGGGGATTTCACGTTCGACTTAGAAGGCCGCCTACGCGCCCTTTACGCCCAGCAATTCCGAACAACGCTTGCCCCCCCTGTATTACCCTCGCCTCTGGCCCAGCGTTCC
+
CCCCCGGGGGGGGGGDGGGGGGGGGGGGGGGGGGGGGGGGGGGGGGGGGGGGGGGGGGGGGGGGGFGGFGGDFGGGGGGGGGGGGGGGGGGGGGGGGGGGGGGGGGGGGGEGEGGGGGGGGGGGGFGGGGGGGGGGGGGGGGGGGGGGGGDGGGGFFGFGGGGGGGDFCEGGGGGGEGDEGGGGGGE5<:FCECEEE**2@@FGGGEFDFGGGGF+:C47C<DGDCF>5))>355*4C>EDGCD*:;*<CF4)09)7:/757)77CF7*7736*+<0.9+)(-(-((),))3)((*).4((
@M03506:14:000000000-AKVR1:1:1101:12489:4889 2:N:0:31
AGGACTACACGGGTATCTAATCCTGTTTGCTCCCCTAGCTTTCGCGCCTCAGCGTCAGTTGTGGTCCAGTGCGCCGCTTTCGCCACAGGTGTTCCTCCCGATATCTACGCATTTCACCGCTACACCGGGAATTCCACGCACCTCTCCCACACTCAAGCACGGCAGTTTCGCCTGCAGGCTCCGAGTTAAGCCCGGAGATTTCACAGGTGACTTACCGCACCGCCTACGCGCCCTTTACGCCCAATAATTCCGAACAACCCTCGCCCCCCTCCGATCTCCGCGGCCCCCGCACCGCAGTTAG
+
CCCCCGGGGGGGGGGGGGGGGGGGGGGGGGGGGGGGGGGGGGGGGGGGGGGGGGGGGGGGGGGGGGGGGGGGGGGGGGGGGGGGDGGGGGGGGGGGGGGGGGGGGGGGGGGGGGGGGGGGGGGGGFGGGGGGFGGFGGGCEGCCFGGGGGGEFF@EDGGGGDGEGFGGGGGGEGGGGGG>>8;*:CCCCCGFF*8*/*=9>DGCEFFA++01A++>CD>E)55599;)>DBECD:44*7CCCDF56@*AEG4)8D)*(*/.)8CDECBG)7)0)***-//4(((,(,0()((.((/0.)-)
@M03506:14:000000000-AKVR1:1:1101:10206:4890 2:N:0:31
AGGACTACCCGGGTTTCTAATCCTGTTTGCTCCCCACGCTTTCGCGCCTCAGCGTCAGTACCGTTCCAGCGAGCTGCCTTCGCCATTGGTGTTCCTCCTGATATCTGCGCATTTCACCGCTACACCAGGAATTCCACTCGCCCCTCCCGGACTCAAGCCAGACAGTTTCCAGCGGCATTCACAGGTTGAGCCTGTGACTTTCACACCGGACTTATCTGGCCGCCTACGCGCTCTTTACGCCCAATGATTCCGGCCAACGCTACCCCCCTACGTATTACCGCGGCGGCAGGCACGTAGTTAG
+
CCCCCGGGGGGGGGGGGGGGGGGGGGGGGGGGGGGGGGGGGGGGGGGGGGGGGGGGGGGGGGGGGGGGGGGGGGGGGGGGGGGGGGGGGGGGGGGGGGGGGGCFGGGGGGGGGGGFGGGGGGGGGGGGDGGFFGGGGGGFGGGGGGGGGDEE>FFF9ECCCCFDFGGAFGFFG:BEEGDGFFCCECFG:DFFGGGGFGGGGD9C@FG55CDDGGFGGFFFG3CEC3ABE:>:CFFF2C3CGGGDGFCFFGC:))9D7:<78@)*7CGDC3<B)9<++5B591(1,(4>4)4,<1,*<:2))
@M03506:14:000000000-AKVR1:1:1101:15161:4917 2:N:0:31
AGGACTACCCGGGTTTCTAATCCTGTTTGCTCCCCACGCTTTCGCGTCTCAGCGTCAGTATCCGACCAGGGGGCCGCCTTCGCCACAGGTGTTCCTCCCGATATCTACGCATTTCACCGCTACACCGGGAATTCCACCCCCCTCTTCGGTACTCTAGCTTGCCAGTTTCATGCGTCGTTCCTCGGTTGAGCCGGGGGATTTCCCACATGACTTAACAAACCGCCTACACGCCCTTTACGCCCCATGCTTCCGAACAAACCTTGCACCCCACGCATTACCCCGCGCTCTGGCCCCGAGTTAG
+
CCCCCGGGGGGGGGGGGGGGGGGGGGGGGGGGGGGGGGGGGGGGGGGGGGGGGGGGGGFGGGGGGGGGFGGGGGGGGGGGGGGGGGGGGGGGGGGGGGGGGGGGGGGGGG7?FGGGGGGGGGGGFGFDGEGG@FFGGGG7FGGEGEFGEGGGGGFFFFGCGGGDGGGGGGEFFGCGGGGGF+18EGGGFFG7:8CEEEEFC7+3+AC6<CCC?CFG>75E*9D*C*.)0/7/975*)2)*1*)*2A+*2337))5)*.**)1*2*2;<*0/)))//<)80,,(,,((..9)()(,)).-5)
@M03506:14:000000000-AKVR1:1:1101:26039:4917 2:N:0:31
AGGACTACTCGGGTATCTAATCCTGTTCGCTCCCCACGCTTTCGCGTCTCAGCGTCAGTCACGTACCAGAGAGCCGCCTTCGCCACGGGTGTTCTTCCTGATATCTGCGCATTTCACCGCTACACCAGGAATTCCACTCTCCTCATCCGGACTCTAGCTAGATGGTTTCCATCGACGTCTCGAGGTTGAGCCTCGAGTTTTCACATCGGACCTACCTAGCCGCCAACACGCTCTTTACGCCCCATAAATTCGGACAACGCCTGCCCCCTACGTAGTACCCCCGCTGCCGGACTGTAGTTCG
+
CCCCCGGGGGGGGGDEFFGGGGGGGGGGGGGGGGGGGGGGGCAEGGGGGGGGGGGGGGGGGFFGGGGGGGGFEGGGGGFDGGGDGGGCGGGGG,EGGFGGGGGGGGGGGGGGEFGDCCGGCEGFGFGFEG8AGGADCFF=DGGGGFFCGC=?CFGCFC9,D?;DFFFGGF9FF5>E@>*3@E,6*>FF:>8EGFGGEG*C,8,,9CF*=9)8>*A9F+;=5<<E))=FED@E7)7*):);?5)95?+9+++.))197.)*)..*>C57*)9;)**2+)*3(3-49(()4:(,).)*1/62(
@M03506:14:000000000-AKVR1:1:1101:4503:4931 2:N:0:31
AGGACTACCCGGGTTTCTAATCCCGTTTGCTCCCCTAGCTTTCGCGCCTCAGCGTCAAGAATGGGCCAGGTAGCCGCTTTCGCCACTGGTGTTCCTCCCGATATCTACGCATTTCACCACTACACCGGGAATTCCGCTACCCTCTCCCACCTTCCAGCCGATCAGTTTCCGATGCAATTTCCCAGTTAAGCCGGGAGCTTTCACATCGGACTTGACCAGCCGCCTGCGCGCGCTTTACGCCCAGTACATCCGGACAACGCCCGCCACCTACGTATTACCGCGGCTGCGGGCCCGTGGTTAG
+
CCCCCFGGGGGGGG;7FGGGGGGGGGGGGGGGGCFGGGGGGGGGGGGGFGFGGGGGDGGFGGGFFGGEFGGGGGGGGGGGGCGGGGGGGGGGGGG9FGEGGGDEGGGGGGGGGGGFGGFFGGGGGGGGGG7FFG9DFFDEGFGGDGGGGGGGGGGGGGFGGGGGGGEFGGGEEGGG,E9FGFC,DFGG:?EFEEE5E5@EG7CFF1AEDGDDC:CGGG):8CDGG5FDECB*C>33)07EEG<52<+10AC37>5D*49C).)7>5E>*)9>8=EFC4**4(33121.(50()(-*0.--.
@M03506:14:000000000-AKVR1:1:1101:10483:4953 2:N:0:31
AGGACTACTCGGGTTTCTAATCCTGTTTGCTCCCCACGCTTTCGTGCATGAGCGTCAGTATTGGCCCAGGGGGCTGCCTTCGCCATCGGTATTCCTCCACATCTCTACGCATTTCACTGCTACACGTGGAATTCTACCCCCCTCTGCCATACTCCAGCCCGCCAGTCACCAATGCAGTTCCCAGGTTAAGCCCGGGGATTTCACATCGGTCTTAGCGAACCGCCTGCGCACGCTTTACGCCCAGTAATTCCGATTAACGCCCGCACCCTACGTATTACCCCGGCTGCTGGCCCGTAGTCAT
+
CCCCCGGGGGGGGGGGGGGGGGGGGGGGGGGGGGGGGGGGGGGGGGGEFFGGGGGGGGGGGGCEGGGGGGGGEGGGGGGGGGGGGGGGGGGGGGGGGGGGGFFCGGGGGGGGGGFFFGGGGDGGGGGGGDFFEGGFGGGGGGGGGGGGGGGGGGGG?FFGGGGG>FG;FF:<E86,5@@FGG7>8DE7FBFGGGGG5C::FG@GF7<57DDCFF++)2.>DGGE**..C)7:D@>C4CBGEG<59?9=+<@?)7/*::*2)8)55C5>85>>>*A++67+-4(4((4<043(793))0)..
@M03506:14:000000000-AKVR1:1:1101:18109:4963 2:N:0:31
AGGACTACTCGGGTTTCTAATCCGGATCGCTCCCCACGCTTTCGCGCCTCAGCGTCAGCAAAGCTCCAGGCAACCGCCTTCGCCACTGGTGTTCCTCCCGATATCTACGCATTCCACCACTACACCGGGAATTCCAATGCCCCCTAGCTTGCTCCAGCCACTCCGTATCCGCTGACCCCGCCCAGTTGAGCCGCGCGATTTCACAACGGCCGTGCGTGACCGCCTGCGCGCCCTTTATGCTCAATAAATCCGGGCACCGCTCGCCACTCCTGTTTTCCTCCGCCTACTGTCCCGCAGTTCG
+
9BC@CFG@-EFGDEEEGGEFFFC@:@F7FGGGGGGGG:BF@E<FE+:FCGFCGEGEDEGFGGGF9,CFF<F@EDFGG7?CFFGGEGGGGGGGFG,5CEBFD:B4EFFGDGFGDFGGGGGGGGF8,EFC+@FGCC,AFFD:FFFEE6DF,,,@3:8,4,>,>,@8@EFCC:8:*@B69::11=?*:CC,7?F8**1*/*3*3:;FGF5CG)//1);***.C*1):1*)7C))/>))6)*/<+3?*:9:8C?<)).)1*()*)))/)*2/*)001*+2+)*0,426((,*5/6)6(()079)(
@M03506:14:000000000-AKVR1:1:1101:19584:4979 2:N:0:31
AGGACTACTGGGGTTTCTAATCCGGTTCGCTCCCCTGGCTTTCGGGTCTCAGCGTCAGGAACGGCCCAGTCGGCCGCCTTCGCCACTGGTGTTCTAACAGATATCTGTCCATTTCACCGGTACACCTGTTATTCCACCGACCTCTACCGTCCTCAAGTCCGCCAGTATCGGGTGCACTTTCCAGGTTGAGCCTGGAGATTTCACACCCGACTTAACGGACCGCCTACACCCGCTTTACGCCCAGTCCTCCCGGCCAACGCCCCCCCCCCACGCTTTACCCCGGCCGCCGCCCCTTAGTTAC
+
CCCCCGGGGGGGGGGGGGGGGGGGGGGGGGGGGGGGGGGGGGGGGGFGGGGGGGEFFGGGGGGGGCFGGGGGGGGGGGGGGGGGGGGGGEDFGGGGGGFFDFEGGGGFGGGGFGGGGGGGGGEGGGGGGGGGDGGGGGGGGGGGGA;EEGG=8ACF?@FFC>C+;FCGG?G7@@8,,,=9FG7E64DF<8CC6CE6CCGE9FEG7?EG5CDDG7<FGGFGDDDE<5:4:*)*95)9)C);C=***++*+2A:5)))9:9C3..)985.*)97<*8*+6=+46-1(-()-)((0(.*0*.))
@M03506:14:000000000-AKVR1:1:1101:9928:4993 2:N:0:31
AGGACTACCCGGGTTTCTAATCCTGTTTGCTCCCCTAGCTTTCGCGCCTCAGCGTCAGTTGTGGTCCAGTGCGCCGCTTTCGCCACAGGTGTTCCTCCCGATATCTACGCATTTCACCGCTACACCGGGAATTCCACGCACCTCTCCCACACTCAAGCACGGCAGTTTCGCCTGCAGGCTCCGAGTTAAGCCCGGAGACTTCACAGGTGCCTTACCGCCCCGCCTACGCGCCCTTTACGCCCACTACTTCCGAACAACGCCTCCCCCCCTCCTATTACCCCGGCGCCTCTCCCGACGCTAC
+
CCCCCGGGGGGGGGGGGGGGGGGGGGGGGGGGGGGGGGGGGGGGGGGGGGGGGGGGGGGGGGGGFGGGGGFFGGGGGGGGGGGGGGFGGGGGGGGGGGDECFGGGGGGGGGGGGGGGGGGGGGGGGEGGDFGGGGGG:C7FEFGGGGC?GEGGGGGGGGGDGC5CGGGGGGGGGGGGFD8DEEEEC8CFGFGGGG5CEGGFD9CE:*++*2;:*5ACD)//7>E<<?:G3BE).)9-::EC***26+12<<@))9C5:97)0)91:C:E)9))*0++.9614((-(()().(),4).)24(
@M03506:14:000000000-AKVR1:1:1101:5671:4998 2:N:0:31
AGGACTACCCGGGTTTCTAATCCTGTTTGCTCCCCACGCTTTCGCGTCTCAGCGTCAGTCACCGTCCAGATGGCCGCCTTCGCCACCGGTGTTCTTCTCGAGATCTACGCATTTCACCTCTACACCGAGAGTTCCCCCATCCTCTCCGGGACTCTAGCTTGGCAGTATCGAATGCACTTCCTGGGTTGTGCCCCGGGCTTTCACCCCCGCCCTGCCTTTCCGCCCCCACGCGCTTTTCCCCCATTAACTTCGCACACCGCTCGCACCCCCCGTCTTTCCCCGGCCGCGGGCTCCACTGTCT
+
<,-@CFEFCFGEDFCFFGFC9E,<CEFG,EGGGGGGG7F@FGF;FFF@@EEEGEFGC@FCDFG,:@7@,<CFEFF@FE@8C,C@=FFF7FGGGEG?EFGGA+:BFG,?=+B?=E5@FF9=F??5FGFCGDGGCE9,AFE,D8,@EFGG>C+@,@;,>CA3@+@,+@7;;**,D6,,,7<DCC9?>2;5*1>EC*=CEEC5+++5+/*:>)1)2**<6C*+*19*))7):>;*7)09)*/C6E7**++/+++.))))/1)*)))))*:5/7/)07*1+)*+(((((-(),0,(5((0*0)))
@M03506:14:000000000-AKVR1:1:1101:9159:5012 2:N:0:31
AGGACTACCCGGGTTTCTAATCCCGTTTGCTCCCCTGGCCTTCGTGCCTCAGCGTCAGGAACTGTCCAGAGACCCGCCTTCGCCACTGGTCTTCCTTACGATATCTACGCATTTCACCGCTACACCGTAAATTCCAGTCTCCTCTCCAGTCCTCAAGCACGGCAGTATCGAATGCAGTTTCGGAGTTAAGCTCCAAGATTTCACACCCGACTTACCGCGCCTCCTACTCACCCTTTACGCCCACTGAATCCGAACAACGCTTGAGACCCCTGTATTACCGCGGCTGCGTGCACAGCGTTAG
+
CCCCCGGGGGGGGGGGGGGGGGGGGGGGGGGGGGGGGGGGGGGGGGGGGGGGGGGGGGGGGGGGFFGGGGGFGGGGGGGGGGGGGGGGGGGGGGGGGGGGGGDEGGGGGGGGGGGGGFGGGGGGGGGGG7FGGGGGGGGFGGGGDGGDFFGGGGGGGG,DEEGGGGGFFEG868EFFGGGGG+BEGGGGGGFFFGFG6:B@CCF7F9EC>CCEGDF<D>GD*:EF6A*<1;FGF)>>D8EEED*2++/@C@)0)7/04)C3;<*08<@*09))*<?@4**(((,(-()(.-,*)(/)),((
@M03506:14:000000000-AKVR1:1:1101:9062:5015 2:N:0:31
AGGACTACCCGGGTATCTAATCCCGTTTGCTCCCCTGGCCTTCGCGCCTCAGCGTCAGGCACTGTCCAGAGACCCGCCTTCGCCCCTGGTCTCCCTTACGATATCTACGCATGTCACCGCTACACCGTAAATTCTATTCTCGTCTCCAGTCATCAAGCACCGCAGTATGGAATGCAGTTTCGGAGTTAAGCACCGATATTTCACACCTGACATAGCACGCCACCTACGCAACCTTTTCGCCCAAGCAACCCGAATAACGATTGATACCTCTGTTTTACCGCCTCTGCTGGCACAGGGTTCG
+
CCCCC,E<-CFG76@C@<,C<CEE,;CF;,C,;CF<D6CDFEE,B+:6,,,C,6@CC:F,@FEE6E8CF@FCFG@F:+C,F=,?,@C=FE,C,:F<F<4B=FF7?FFF7:?=+:AFF,CCFGEFG,F8++6F=F,,,7C,3+8@@,,6=C9,3==9D?DF,@866333,,,>@?>F75<@C;5C*3D,DCG9>,*1*7?FC+4,1<CC468*44,11?>7*)*A4*))**)20);2)+.:;*7D*28)=**0))**:.**).)**+<0+*2)9*2;@)**((((())*.),(1((1)03((
@M03506:14:000000000-AKVR1:1:1101:8575:5036 2:N:0:31
AGGACTACACGGGTTTCTAATCCTGTTCGCTCCCCACGCTTTCGCGTCTCAGCGTCAGTACCGTACTAGAGAGCCGCCTTAGCCACGGGTGTTCTTCCTGATATCTGCGCATTTCACCGCTACACCAGGAATTCCGATCTCCCCTACCTACCTCTAGCCCGACAGTATCGGATGCAGTCACGGGGTTGAGCCCCGGGATTTCACACCCGACTTGCCAAGCCGCCTGCGCGCTCTTTACGCCCCATGATTCCGGACAACGCTCGCCTCCTACGTGTTACCGCGGCCTCTGGCCCGTAGTTAG
+
CCCCCGGG9EGGGGGGGGGGGGGGGGGGGGGGGGGGGGGGGGGGGGGGGGGGGGGGGGGGGGGGGGGGGGGGGGGGGGGGGGGGGGGGGGGGGGGGGGGGGGFGGGGGGGGGGGGGGGGGGGGGGGGGGGD8DFFGC@FFFGDEGGGGG;@=>FGGGDGGGGGGCG9EGEGGGGGCG;EGGGGCCE=EFE7:BEGCGCE*AF7F7+1CGGGGCDFGF6753CDGGFFFGGD**8*2):>EEG3C*?9@FFF).)9)717:)75><*CF6**)0*38+.7/(((-(-.946)(.(()).6<<
@M03506:14:000000000-AKVR1:1:1101:20782:5042 2:N:0:31
AGGACTACTCGGGTTTCTAATCCGGTTCGCTCCCCTAGCTTTCGCGCATCAGCGTCAGGTACGGCCCAGCAAGTCGACTTCGCCACCGGCGTTCCTAGCGATATCTGCGCATTTCACCGCTACACCGCTAGTTCCACTTGCCTCTACCGACCTCAAGTCAACGAAGTATCCTATGCACGATCACAGTTTAGTCGTGACTTTTCACATCGGACTTACGTAACCGCCTACGCACCCTTTTCGCCACGACTATCCGTACACCTCTCGCCCCCTCGCGCCCCCCCCGCCGCGTCGGCCGTCGTGT
+
-@ABCF,ECFF7@E@C@-<C6<F+:FFEF@F8FFCE,<F9ACFGC+@+B7C9<6B:@@C@6F7CDBFD8<C,,6?,,7,BF=FG:CFG+48CEG<FG,=C+B7>FF<,+>=F?C<FFFF7FGD=FF7:+6>3C<DFAFF:FD9D?F9E6:>EGGD6D=;,@EE5>CD22,;,,DC9BECC*,:CE,>9,@;,2:1:+=@CF7++5+2=:5:)*;;<*;A*>F<CD7)0*1):>)>*)***1**/5**):++0))**1)*05*./7::::)*)))**2()*((,(4(2)4)((),(10)--(
@M03506:14:000000000-AKVR1:1:1101:22129:5043 2:N:0:31
AGGACTACCAGGGTTTCTAATCCCGTTTGCTCCCCTAGCTTTCGCTCATCAGCGTCAATATCGGTCCAGGATGCCGCCTTCGCCACCGGTATTCCTCCAGATATCTACGCATTTCACCGCTACACCTGGAATTCTGCATCCCTCTCCCGAATTCAAGCCATCCAGTATCGGATGCAGTTCCCAGGTTAAGCCTGGGGATTTCACATCCGACTTAGTTGGCCGCCTACGAGCCCTTTACGCCCAGTAATTCCCAACAACGCTTGCCCCCCCCGTATTACCGCGGCCGCTGGCACGGGGTTAG
+
CCCCCGGFFGGDGGC@FDCFFF<DEFFFEGGFFGGGGGGGGGGG>FGDFGGGGECF@B9CCFGDFEGGGGGGGGFFEFFGGGG:CGCFGFGGGGGAFDFFGGFFCFGGGGGEGGGGGGGGGDGGGGFGFFFECFFGGCGGGGGGGGGGCEC>EFFCDEF?AE@DFGGDGGECEGGFGGGGGGDC:D9AECF8D>5CC@EGFGGGGGG,7*;3*+=D9CFG4DGGGCF):C>**).9;C>5:ECF<C774?+**)>*9?D:7>)19<C@E)9>BC2<+)/*-(4((,()(71,9:B)3.-4(
@M03506:14:000000000-AKVR1:1:1101:19502:5061 2:N:0:31
AGGACTACCCGGGTTTCTAATCCGGTTCGCTACCCTGGCTTTCGGGTCTCAGCGTCAGGATCGGCCCAGTCGGCCGCCTTCGCCACTGGTGTTCCTCCCGATATCTGTCCATTTCACCGGTACACCGGGAATTCCACCGACCTCTACCGTCCTCAACTTCCCCAGTATCGGATGCAATTCAGCGGTTGAGCCGCTGGATTTCACATCCGACTTAAAGAACCGCCTACACCCGCTTTACGCCCAGCGATCCCTGGCAACGCTACTCCCCTCCGTTTTACCCCGCCCGCTCGCGCTGACTGAT
+
CCCCCGGGFGGGGEGGFGGGGGGGGGGGGGGGGGFGGEFGFFDGGGGGGGGGGGFGC@FGGFG7FFGGGFFCGGGEEEGDGGGGEGG8EB<FEGFBFGGGB@FF?FFGFFGGFGGFF<++@:FEFDF+>EGGGGCGGC@CEEBFC9>C68>ECGGG,E7:EFGG*>,6,***4*DFCFFFFD71?EE?,>8818B*/=>C?>+3+<+0//)//:0+02<EFG3:<DFF6*0:))392:58C*****/.**;))0***4):55)**+*8A)900*3;C71+-(7,,49)()-()(().0),.
@M03506:14:000000000-AKVR1:1:1101:12282:5061 2:N:0:31
AGGACTACCCGGGTTTCTAATCCCGTTTGCTCCCCTAGCTTTCGCGCCTCAGCGTCAAGAACAGGCCAGGTAGTCGCCTTCGCCACTGGTGTTCCTCCCGATATCTACGCATTTCACCACTACACCGGGAATTCCACTACCCTCTCCTGCCTTCGAGTCGATCAGTATCGAGTGACCCTCCCCAGTTGAGCCGGGGGCTTTCCCACTCGACTTGAACGACCGCCTGCGCGCTCTTTACGCCCAGTAAATCCGGACCACCCTTGTCCCCCTCCTCTTACCCACGCCTCCGGCCCGTCGTCCG
+
CCCCCGGGGGGGGGGGGGGGGGGGGGGGGGGGFGGGGGGGGFGGGGGGGGGGGGFF:FFGDGGGGGGGGGGGGGGGGGGGGGGGEGGGGGDGGGGGGGGGEGGGFFFGGGGGGGGGGGGGGGGGGGGGGEGCGGFGGGGGGGGGFFGFDGFFGGFCEGGGG73:EGGFG6FGGGFGGG,4>CGB8DECC:DG*@8:=E57>C+9@FCFC*9977?8C<3=939E**.)/53*95*?2*)*2:C5*+3=99?5>;<)*3*2)8)*2++<*)*))00++-9+)(-4(.(),)-(0((*).((-
@M03506:14:000000000-AKVR1:1:1101:20435:5066 2:N:0:31
AGGACTACCCGGGTTTCTAATCCCGTTTGCTCCCCTAGCTTTCGCGCCTCAGCGTCAATGCCGGTCCAGGATGCCGCCTTCGCCACCGGTGTTCCTCCCGATATCTACGCATGTCACCGCTACACCCGGAATTCCACGCACCTCCCCCACACACAAGCACGGCAGTTTCCCCTGCAGGCTCCGAGTTAATCCCGGAGACTTCACAGGTGACTGACCGCACCGCCGACGCGCCCCTCACGCCCAATAATTCCTAGCAACGTCTGCCCCCCACGTCTGAACCGGGCCGCCGGCCCGACCTTCG
+
<CCCCGGGFGGG7+8B@E@EFFGE@C<F;<FD@F;,@CEEDG9B@FGG7@<F8FFCCFCFFGGGCGEFF8,:<CF@+6:C<,FG7F<B+FEG:FGD<<FCGG+=FFFGG7=:+CFECEECCCG@<C+33=FG8<9@F:++@=D,,6>+8CCE**@C,,,@3=>**4,D:,:,<*;?FC=C6;C*4:E7+2B9:=8*/=*=++1>1<=0<+*1+0<<575CDC3:))))1)):C5.*8D);CEC<*<C*<A7=6*22C2)2))0028:7C)9)7>6*+)9*((-1,7()-.72)4()).)(,
@M03506:14:000000000-AKVR1:1:1101:9485:5090 2:N:0:31
AGGACTACCAGGGTATCTAATCCGGTTCGCTCCCCTAGCTTTCGCGCATCAGCGTCAGGTACGGCCCAGCAAGTCGCCTTCGCCACCGGCGTTCCTAGCGATATCTGCGCATTTCACCGCTACACCGCTAGTTCCACTTGCCTCTCCCGACCTCAAGTCAACGAAGTATCCGATGCACGATCCCAGTTTAGCCGTGACTTTTCACATCCGACCTACTTCCCCGCCTACGCGCCCTTTTCCCCCCTTGAATCCGGCAACCCCCCCCCCCCTCCGTCCCTCCGGCGCCGCCCGCCCGCTCTTT
+
CCCCCGFFGGGGFCEGGGDGGG@FFGGGGG7FGGGGGFDFGGGDGGGDEGF<CFCFGGGGGCFEGGGGGFFGGGG7FGC:FFGGDFGF>FGGGG,C@FGGGGDGGGAFDCFEFEF9DFEDC@FGGF>F@FC>F@C@FF9,;8,@E,3@8+CC5C68,@F,CAE>?8F9CFF*CE*B,<*=CE5:,C1C,;,?EEC8=CECC+++>++6***/*/+<03++*0)*95)):9)1C35*)08+<7>))**/+0+0)))))(0/)).)1CC>:)*801*/1)7=(((,((-)()((7(()))-))
@M03506:14:000000000-AKVR1:1:1101:13907:5095 2:N:0:31
AGGACTACCCGGGTTTCTAATCCCGTTTGCTCCCCTGGCCTTCGTGCCTCAGCGTCAGGAACTGTCCAGAGACCCGCCTTCGCCACTGGTCTTCCTTACGATATCTACGCATTTCACCGCTACACCGTAAATTCCAGTCTCCTCTCCAGTCCTCAAGCACGGCAGTATCGAATGCAGTTTCGGAGTTAAGCTCCGAGATTTCACACCCGACTTACCGCGCCGCCTACGCACCCTCTACGCCCAATGAATCCGAACAACGCTTGGGACCCCTGTATTACCCCGGCTGCTGGCACAGAGTTAG
+
CCCCCGGGGGGGGGGGGGGGGGGGGGGGGGGGGGGGGGGGGGGGGFGGGGGGGGGGGGGGGGGGGGGGGFGGGGGGGGGGGGGGGGGGGGGGGGGGGGGGGGGGGGGGGGGGDEFFGGGGGGGGGGGGGGFGGGGGGGGGGGGGGGGGGBFFFGGFGGGGEEGGGGFFFEG:DGGFFDGDGDG8ECDCFGGCGGECE55BF>,>7CEDGDGG=CECDDBGGGGGG3F>CDB5C>FG27:DCGD35A940AEEDEGG5?<5.8>3>AG3*<77<FFFG4*+-,(((((/5),(9,,*/16A)
@M03506:14:000000000-AKVR1:1:1101:10560:5096 2:N:0:31
AGGACTACCCGGGTATCTAATCCTGTTTGCTCCCCACGCTTTCGCGCCTCAGCGTCAATTCCAGGCCAGATGGCCGCCTTCGCCACTGGTGTTCTTCCCAATATCTACGAATTTCACCTCTACACTGGGAATTCCGCCATCCTCTCCTGGATTCAAGCGCGACAGTATCAAGCGCAGTTCCCGGGTTGAGCCCGGGGCTTTCACGCCTGACTTATTGCACCGCCTACGCGCCCTTTACGCCCAGTAAATCCGAACAACCCTAGCCCCCTTCGTATTACCGCGGCTGCTGGCACGACTTTAA
+
CCCCCGGGGGGGGGGGGGGGGGGGGGGGGGGGGGGGGGGGGGGGGGGGGGGGGGGGGGGGGGGGGGGGGGGGFGGGGGGGGGGGGGGGGGGGGGGGGGGGGGGGGGGGGGFGGGGGGFFGGGGGGGGG8EGGFFE<FGGEGGGGGGGGGGFFGGGGGGGGGGGGGGFGGDGFFEDGGGGGGFGGGGEGGGGGGGCEGGGGGG7+;FFGGFGGC>C?:7+<<CGEGCF:CGFGGFFD97);?EC59+<=9@CDFEG)9:*1...9FFC>:5>3)*83+.95996>1;?4))4,/(1).)62)
@M03506:14:000000000-AKVR1:1:1101:13942:5125 2:N:0:31
AGGACTACCGGGGTTTCTAATCCGGCTCGCTCCCCTAGCTTTCGCGCCTCAGCGTCAGGAGTGGCCCAGCCATCCGCCTTCGCCACCGGCATTCCTAGCGATATCTGCGCATTTCACCGCTACACCGCTAGTTCTAATGGCCTCTACCATCCTCAAGCCAACGCAGTATCCGACGCAGTTCCACAGTTAAGCCATGGGATTTCACGCCGGACTTACGTAGCCGCCTGCGCGCCCTTTACGCCCAGTGAATCCGGATAACGCTCCCCCCCTACGTCTTTCCGCGGCTGCCGGCACGTCGTTT
+
CCCCCGGGGGGGGGGGGGGGGGGGGGGGGGGGGGGGGGGGGGGGGGGGGGGGGGGGGGGGGGGGGGGDGGGGGGGGGGGGGGGGGGGGGG@FGGGGCGGGDGCFGGGGGGDEEGGGGGGGEFGGGGGGGGGGGGGFGFGGGGGGGGGGGGGGGGFCGGGGGGGGDCEGGGGGGGGGGGGFEGGGDFFCFCFGG=E+5C?6@CFFGACFGDGDE=FFFC?5*>CC9*7:5C>=CD)98*8;;=>5C03*0+<9@3*9<9FD>35)/;CDG>3@)0102)9<,,419((0,)((),(1))(-(
@M03506:14:000000000-AKVR1:1:1101:17805:5129 2:N:0:31
ACGACTACTCGGGTTTCTAATCCCGTTCGCTCCCCTAGCTTTCGCGCCTCAGCGTCAGTGTCGGCCCTGCAACCCGCCTTCGCCGCAGGTGTTCCTCTTGATATCTACGCATTTCACCGCTACACCAAGAATTCCAGTTGCCCCTTCCGCACTCTAGCCCCGCAGTATCAGTTGACCTTTCCGAGTTAAGCCCGGAGATTTCACAACTGACTTGCGCTGACCGCCTACGCGCCCTTTACGCCCAGTAAATCCGACCAACGCTTGCCCCCCCCGTATTACCGCGGCCGCTGGCACGGAGGTG
+
CCCCCGGGGGGGGFGGGGGGGGGGGGGGGGGGGGGGGGGGGGGGGGGGGGFGGGGGGGGGGGGGGGGGGGGGGGGGGGGGGGGGGGDFGGCGGGGGGGGGGGAFGGGGGGGGGGGGGGGGGGGGGGGGGGGGGGGGGGFCGGGGFGGGGGGGGGGGGGGGECEECGFFF7>FFCGGGGGF>FGG*DEEF9FFGGGGGGGGGGCFGGGGGCCCC*988:)*085CC75FEG>*7@3C>>FG5EC**<CFF?F))7))/452<DFGG+<>GFG@5>*2<)9FBF(,4((.-76?).-955(-,
@M03506:14:000000000-AKVR1:1:1101:8606:5129 2:N:0:31
AGGACTACCCGGGTATCTAATCCTGTTTGCTCCCCACGCTTTCGTGCCTCAGCGTCAGGAAAGGCCCAGTCGCCCGTCTTCACCATCGGCATTCCTGTAGACATCTACGCATTTCACCGCTCCACCTACAGTTCTGGCGACCCCTACCTTCCTCAAGACCCGCAGTATGCCGAGCTGTTCCCCGGTTGAGCCGGGGGATTTCACAAGACACTTGCGGGCCGGCCTACGCGCCCTTTAAGCCCAGTACTTCCGATTAACGCTCGAGACCCCTGTCTTACCGCGGCTGCTCGCACGGGGCTAG
+
CCCCCGGGGGGDB@FFF9FFGGGGFGGGGFGGGGGFGGGGGGGGFDEEFGGFGGCFDEFGCFFFGGGGFGGGGGGE@FGCFGGGGGGGGGDGGGGGGGGFGGGFGGAFDE>GGEGGGFEGCFEGGGFFGGGFGGGG9EFGG7EGGGFGGGFGGGGGFFFDGDGGCC,;EEGCEEGGGFFF9<EC>:?>6CFFGDGCC5*2ACEFGC*CG**2?7FGGGFGGGGCC47@E)8=57.*4*7CFCG42<+939<>.7*/*6C:)07)*2*5E>35@GD:+))*(-(-(((7))-,7(,73)(((
@M03506:14:000000000-AKVR1:1:1101:16755:5147 2:N:0:31
AGGACTACCCGGGTTTCTAATCCTGTTTGCTCCCCACGCTGTCGCGCCTCAGTGTCAGAAACTGCCCAGCAGACCGCCTTCGCCACCGGTCTTCCTCCGGATCTCTACGCATTCCACCGCTCCACCCGGAATTCCGTCTGCCTCTACAGTCCTCGAGTTTGACAGTCGGCCCGGCAGATCCGGGGTTGAGCCCCGGCCTTTCACCCCCCCCTTACTAATCCACCCACGCCCCCTTTACGCCCAGTGATTCCGGACAACGCTCGCCCCCCCGTTCTTACCGCGGCTCATGGCACGCCTCTAG
+
@<ABCGGGGGGG++8@DFGFGGGGGGGG@FFFGGGDGFEGEFEFGGG:@F@FD,;C<F,C@<FFFFFFDFCCFG77CFGGGEG>CGFGCFG7ADFFDGG7CCF?EC<E@EGG+EFFGG7:=+4AA<CCEC:F:CF<8,6+9@EFFFFCE@DF9@CED<C9F9ECFADCCC**::>C>>9DFE=CD>**0:C7*AEE8:*=+;FGC1:*:57D*<++0:*:7>FG375.*/)/))82:F);CED7C6<600<F:3D3/8<55555);:5E>))0*;@76?51,43-(.05*(.*((*0)().
@M03506:14:000000000-AKVR1:1:1101:23936:5160 2:N:0:31
AGGACTACACGGGTTTCTAATCCGGTTCGCTCCCCCAGCTTACTCGCCTCAGCGTCTGGAGTGGCCCAGCCATCCGCCTTCGCCCCCGGCATTCCTCGCGATATCTGCGCATTTCACCGCTCCACCGCTAGTTCTACTGGCCTCTACCATCCTCAAGCCAACGCAGTATCCGACGCCGTTCCACAGTTACGCCCTGGGATTTCACCCCGGTCCTCCGTCGCCTCCTGCCCGCCCTTTACGCCCAGCTAATCCGGCTACCCCTCGCCCCCTACCTCTTCCCCCCTCCGCTGCCCCGCTGTTT
+
<8@@CG<EGGG+@FBEGG,,<FE@7@FG+@CFGGGG76CFFAE,C@F+CC@,@F@C,96CEFDCCFF,,CF,C,F7FEC=E,FE,CC+7C+CE?F@,BF@7B?FFG<E:F=B:<E,EF7C7+@FFF>F=>+,C<,@,@,,5@@DGA;D8,>EFG,,4<C,3A8E*41,2,6*4;*=*4:=?C+C6CG@9+*4B*=5***3<*39C+/:*9)9*:+;)>)*59*:C7))*1)2C>>C,:=*A7<*1*+1<0077>)//10*5)0)/:EFG3*8)*++2)9A((((,(()()((.8()004))
@M03506:14:000000000-AKVR1:1:1101:20516:5162 2:N:0:31
AGGACTACCCGGGTTTCTAATCCTGTTTGCTCCCCACGCTTTCGCGTCTCAGCGTCAGTCACCGTCCAGAAGGCCGCCTTCGCCGCTGGTATTCCTCCCGATATCTACGGATTTCACCCCTACACCGGGAATTCTGCCTTCCTCTCCGGGACTCTAGCCAGGCAGTTTCAGATGCAATTCCGGGGTTGGGCCCCGGGCTTTCACAACCGACTTGCCACGCCGCCTACACGCGCTGTACGCCCAATGAGTCCGAACAACGCTTGCACCCTCCGTATGACCGCGGCCGCTGGCACGGCGTTAG
+
CCCCCGGFGGGGGFEEGGGGGGGGGFGGGGGGGGGGGGGGGGFEGGGGFGGGGGCFEGGGCAFGFEGGGGGGGGGGGGGGGGGFGGGGEGGGGGGGGA@EEGGGGGGGGEGGGGDGGFF7FFG?FG7E7FCFFFGAGEFGFGAEAFGGGG+5@4@ECFGGF5:FGCF9DD;,:EGG7EFGCFGEGGGGCEC7BEGECG5E9+1<79E559DDC*+<:*):3C<7*5?FD755>5)9)2<C=/*/9++*3<A@@)77*25C3).94<EE*<<>)/*006<E(40((477(7:(1(-/7)-((
@M03506:14:000000000-AKVR1:1:1101:17586:5170 2:N:0:31
AGGACTACCCGGGTTTCTAATCCCGTTCGCTCCCCTAGCTTTCGCGCATCAGCGTCAGTGTCAGCCCAGCAATCCGCCTTCGCCGCAGGTGTTCCTCTCGATATCTACGCATTTCACCGCTACACCGAGAATTCCAGTTGCCCCTTCTGCACTCTAGCCCCGCAGTATCGGCTGACCTTTCCGGGTTAAGCCCGGAGATTTCACAGTCGACTTGCGGTGGCCGCCTACGCGCCCTTTACGCCCGGTAACTCCGAACAACCCTTGCTCCCCCCGTCTCACCGCGGCTGCTGGCACGGTGTTA
+
CCCCCGGGGGGGGGGGFFGFGGGGGGGGGGGGGGGGGGGGGGGCGGGGGGGGGGGGGGFGGGGGGGGGGGGGGGGGGGGGGGGGGGCEGFGFGGGGGGFGFGFGFGGGGGGGGGGGGGGDFCFGGGGDCC=FFGGGGGGA;FGGGGGGGGGGGGFG9EFFGGGGDGFEC>CC@C8FGEF;F?C*==5C;9CF5?EED5*+>@FFFF7CECGGG*>8<D)>C<5C<<BF5>DDD))25*1:*77))1*7++<@@)/5).**078DG+:7C>C>3/*;*6@C(496((-7)?BB8,,7)),(.
@M03506:14:000000000-AKVR1:1:1101:4337:5185 2:N:0:31
AGGACTACCCGGGTATCTAATCCCGTTTGCTCCCCTAGCTTTCGCGCCTCAGCGTCAGTATCCGTCCAGAAGATCGCCTTCGCCACTGGTGTTCCTCCCGATATCTACGCATTTCACCGCTACACCGGGAATTCCATCTTCCTCTCCGGAACTCAATTCTCGCAGTTCCTTGTGCTCTTCCAAAGTTAGGCTTTGTGCTTTCACACAAGACTTACACACTCGCCTACGCTCCCTTTACGCCCACTCATTCCGAGTAACTCTTTCTCCCTCCGTATTAGTCCGTCTGCTGGCCCGGAGTTGG
+
<8CCCFFC-CFGEG@FGGGGGGGGGGGGGGGGGDGGGGGGFFGFCFDGGD8CFGGGGGGGGGGGEGGGGGGGFGGFGGGGGGGGGFGG,B,E?FEAFCEFC:CFGFFGDDGGCFDFCFEFGGGGDF@CC=7FF?FC9AFED9>9=D>+C=CECE,3EDG;FEGCC+EFDFGFF89,7;@;;@,7,7@CCF8;DCF5D,=CGGCFCFE*,2CF979,*;)4;*)2/*;):*57CA=63:)8*1>*;**/+<:00)C**.*2*0*20<A)*.7)0**3+)*0.(.4314@07((.,0)87(.(
@M03506:14:000000000-AKVR1:1:1101:6518:5215 2:N:0:31
AGGACTACCCGGGTTTCTAATCCTGTTTGCTCCCCACGCTTTCGTGCCTCAGCGTCAATGATCGTGTAGTAAGCTGCCTACGCAATTGGTGTTCTATGTCATATCTACGCATTTCACCGCTACACCGGGAATTCCACGCACCTCTCCCACACTCAAGCACGGCAGTTTCGCCTGCAGGCTCCGAGTTAAGCCCGGAGATTTCACAGGTGACTTACCGCACCGCCTACGCGCCCTTTACGCCCAACAATTCAGAACAACGCCCCCCCCCTCCGTCCCCCCCCGCCCCCTCGCCCGTTCTTAT
+
CCCCCGGGGGGGGGGCGGGGGGGGGGGGGGGGGGGGGGGGGGGGGGGGGGGGGGGGGGGGGGGGGGGGGGGGGGGGGGGGGGGDGGGGGGGGGGGCFGGGFGGD@AAFGGGGGGGGGGGGGCFGGGEFG>EGEGGGGGGGGGGG?FGGGG7EBEGEFF,DCEGGGFGGGCEC>8D6CCC>DEE*@DCCFC9DCE>*/:,=;CFFE7FGFGC>:+>CDC):C/8C<7FDGC3=C3?7-*)*:5*75E8*0<+**09**.):)7.)9==>*)1)01*//47*(,(-(,,)()-4>3(*).).)
@M03506:14:000000000-AKVR1:1:1101:23356:5232 2:N:0:31
AGGACTACCCGGGTTTCTAATCCCGTTTGCTCCCCTAGCTTTCGCGCCTCAGCGTCAGTGTCGGTCCAGGAAGCCGCCTTCGCCACCGGTGTTCCTCCGGATATCTACGCATTTCACCGCTACACCCGGAATTCCGCTTCCCTCTCCCGAACTCAAGCCCGTCAGTTTCCCGCGCCATTCCTCACTTGCGCCGAGGGATTTCACACGGGACTTATCGGACCGCCTACGCGCCCATCACGCCCAGTAATTCCGAACAACGACCGCCCCCCCTGTATTCCCCCGTCTGCTGGCACAGAATTCC
+
CCCCCGGGFGGGDEEFGGGGGGGGDGGFGGGGGGGGGGGGGGGGGGGGGGGGGGGEGEGGGGGGGGGGGGGFGGGGGGGGGGGGGGGGGGGGGGGGGGGCGFGGGGGGGGGGFF9FGGGGGDFFGCFGGGG7B<FF@FGG8>EFFDGG>EEGFGGD9:D5ECC:5EBCGGG:*=BB5BFGGCF9,,59,*:CE*1?858F+:+>>6:55*19CCCFFGFGGGG575)):)):7)0*)0)**21**3+1++<?35DG*()2)0)))/:)/.)090+++)1*,2(21(6@?4((/((*)15))
@M03506:14:000000000-AKVR1:1:1101:23254:5261 2:N:0:31
AGGACTACCGGGGTTTCTAATCCTGTTTGCTCCCCACGCTTTCGCACCTCAGCGTCAGTATCGACCCAGGTCGCCGCCTTCGCCACCGGTGTTCCTCCCGATATCTACGAATTTCACCTCTACACTGGGAATTCCGCGACCCTCTTCCGTACTCTACCCCGCCAGTTTCGCACGCACTTCCTCGGTTGAGCCGAGGGATTTCACATGCGACTTAACGGACCGCCTACGTGCGCTATACGCCCAACAATTCTGAACAACGTTTGCACCCCATGTAGTACCGCGGCGGTCTGCACTCCTGTAC
+
CCCCCGGGGGGGG7@CFGGGGGGGGGGGGGGFFGGGGGGGGGGGGGGG@EFFGGGGGGGGGGEFEFGGGGGGGGGGGGGGGGGGEGGCFFEFGGG<FGGCECEGGGEG7F?FFFGGGG=DFGFFGGGFFA<F,C3FCFCFGC8DGFFFCFFECFFF,@:FEG5CEF;FGDE*:CE5CC6<>?FDE*=:CFGGGG5E85CC9CGGFCFG55DD*:@+*9>=DCD***.)**.*)))1.27EC5*9**;69<+***9**,7*)0):*+;5/0*01*32+6*:1(((((-.-).)0)(**).))
@M03506:14:000000000-AKVR1:1:1101:9901:5263 2:N:0:31
AGGACTACCCGGGTATCTAATCCTGTTTGCTCCCCACGCTTTCGCACCTCAGCGTCAATATGTGTCCAGTAAGTCGCCTTCGCCACTGGTGTTCTTCCGAATATCTACGAATTTCACCTCTACACTCGGAATTCCACTTACCTCTCCACAATTCTAGCGATGCAGTCTTAAAGGCAATTCCGGGGTTGAGCCCCGGGCTTTCACCTCTAACTTACAAAGCCGCCTACGTGCGCTTTACGCCCAGTAATTCCTAACAACGCGAGCCCCCCCCGTATTACCGCGGCTGCTGGCCCGGAGTTAG
+
CCCCCGGGGGGGGGGGGGGGGGGGGGGGGGGGGGGGGGGGGGGGGGGGGGGGGGGGGGGGGGGGGGGGGGGGGGGGGGGGGGGGGGGGGGGGGGGGGGGGGGGGGGGGGGGGGGGGGGFGGCCGGCCEEGGGGGGGGGGGGECFGGGGGDGGFGGFDFEGGED8EGGGGGGGGFGGGGFFGGGGDGGGG7FGGGEGDGEDEGCGG?FGFGGGGGFG>F),;4D:C/;)7737C>>F9CFGGGGCFFGF7:C47/90*,1705)/1AED*.>)0)*+04@C6(41((-?)90()-().74).
@M03506:14:000000000-AKVR1:1:1101:10077:5280 2:N:0:31
AGGACTACTCGGGTTTCTAATCCTGTTTGCTCCCCACGCTTTCGCGTCTCAGCGTCAGTATCCGACCAGGGGGCCGCCTTCGCCACAGGTGTTCCTCCCGATATCTACGCCTTTCACCGCTACACCGGGAATTCCACCCCCCTCTTCGGTACTCTAGCTTGCCAGTTTCATGCGTCGTTCCTCGGTTGAGCCGGGGGATTTCACACATGACTTAACAAACCGCCTACACGCCCTTTACGCCCAATGATTCCGAACAACCCTTGCACCCTCTGTCTCACCGCGGCCGCTGGCACAGCGTTCG
+
CCCCCGGGGGGGGGGGGGGGGGGGFFGGGGGGGGGGGGGGGGGGGDGGEGGFFGGGGGGGFGGGGGEGGGGGGGGEGGEDGGGGGGGGGGGGGGCBFGGGDFEG<5CDGD4BFFGG<EFGG@:><<F7CFCFGDDDFGCFGGBECAFGE*DE;F7E;C9>EFGF6<D9;;CGGGEGGEEGGFGCCE5EDFFBC5E8*7CE?CCF2<C?C76*+29CFG4E53>EG*.):C>*1;5*-C>C5ECF4++*<CF))5<)21**0?5CFFC>*.*99*0+<4<51((-(-()-)216(4*07864
@M03506:14:000000000-AKVR1:1:1101:23900:5291 2:N:0:31
AGGACTACAAGGGTATCTAATCCCGTTTGCTCCCCTGGCCTTCGTGCCTCAGTGTCAGGAACTGTCCAGAGACCCGCCTTCGCCACTGGTCTTCCTCATGATCTCTACGCATTTCACTGCTACACCATGAATTCCAGTCTCCTCTCCAGTCCTCAAGCACCGTAGTATCGATTGCAGTTTCGGAGTTAAGCCCCGACATTTCACACCTGACTTCCAGCGCCACCTACCACTCCTTTCACCCCCATCCATCCGAACAACCCTGCAAACCCCTCATTTCCCCCGACTGCTTCCCCTGACTTAC
+
<CCCB<<FGC@F;FCEEEF9EFGG,EFGCF@F@FGGGFGGGGG<F<,CCF@EGDFGC9<@8CF9FCDFE9@,C,C8:@:FG7FF,CFEAAFGGF9CE,EFFE<BEFEG,@,FCA?FE,<EF?F,4<AFE9FFFFF<,AAEFF=FA9>D,C>D,,,@@ED,,6,6+6>EF86:6=9EFFADG+@+8@@@E=9,@CEG64+7,+,3@7C,@**5@+4,5***3**49CA*,**,29AF4++>,*))0,,)++*).)1)*(1*))29*+=)3)1.)*0++.**,,(-71(*.*),50(*)1)).
@M03506:14:000000000-AKVR1:1:1101:17554:5294 2:N:0:31
AGGACTACACGGGTATCTAATCCTGTTTGCTCCCCTAGCTTTCGTGCCTCAGTGTCAGGAGTTGTCCAGGGACTCGCCTTCGCCACTGGTGTTCCTCTCGATATCTACGCATTTCACTGCTACACCGAGAATTCCAGTCCCCCCTCCAACCCTCAAGCAGGATAGTATTCAATGCAGTTTCCGAGTTAAGCTCGGAGATTTCACATCAAACTTACCCTGCCACCTACGCACCCTTTACGCCCAGTGAACCCGAACAACTCTTGGGCCCTCTGGTTTACCGCGGCTGCTGGCACATCGGTTC
+
CCCCCGGG-FGGGEGGGGGGGGGGGGGGFGGGGGGGGGGGGGGGGGGGGGGGGGGGGGFGGGGGGGGGGGDFGAFFGGGGGGGGGGGGGFGGGGGGGGGGFGCEGGGGGGGGEFGAFFFGGGGDGGGGGGGFGFGDGFCFGFGGEGGFEGGG?FGGDFFGGGFCFG=EGFFACFDE8@=FDAECEGGDG9ECECGED*3,7BEACACEG7??=?CGFGAGGGGEF<FBG4?/??FCE78;E5<<C9;F+=8=:3>5D?*<4066**;>*77))*300:**,-2>>03/)/-,/()*0)(((
@M03506:14:000000000-AKVR1:1:1101:25264:5297 2:N:0:31
AGGACTACCCGGGTTTCTAATCCCGTTCGCTCCCCTGGCTTTCGCGCATCAGCGTCAGTGTCGGCCCAGCAACCCGCCTTCGCCGCAGGTGTTCCTCTCGATATCTACGCATTTCACCGCTACACCGAGAATTCAAGTTGCCCCTTCCGCACTCTAGTCGAGCAGTACAAGTCGACCTTTCCGAGTTAAGCCCGGACATTTCACAACTGACTTGGCCTGACCGCCTACGCGCCTTTAACGCACAGCAAAGCCGGACAATGCGGGCCCGCCAAGTTATACCGCGCGCGCGGGACCGACTTTT
+
<@C@@6E@GGGGGGGDFGFGGGEFEG8EFD@ECGGGCFAFF<FGGGGECCFGGCCBCEGFGGGGGFGGGGGGGGGGG7F@FFFBF7@@F?<A+BFGG,4CF<=+A,EFDEGG+?EFGF:@3CE9CFDC+@>EA<,@==D;FGFFFG6CCEB>+<A;533**4*@82,2,54F,4CEGDGGCF5;*=*,,,2<1=8C*/09;C;>+9C6<FD+4:++**.:6C<55/87AD)2)))0)*985*1)**27++2.735)53*+))))12*0*0).0*++3-9+(-(-((,.(0,(0((1))())
@M03506:14:000000000-AKVR1:1:1101:4506:5307 2:N:0:31
AGGACTACCCGGGTTTCTAATCCTGTTTGCTCCCCTAGCTTTCGCGCCTCAGCGTCAGACTCTGTCCAGATAGCCGCCTTCGCCACCGGTGTTCCTCCTGATATCTACGCATTTCACCGCTACACCAGGAATTCCGCTATCCCCTCCAGAACTCTAGCCTGTCAGTATTGAATGCAGGCCCTGGGTTAAGCCCAGAGTGCTCACATCCAACTTAATAGACCGCCTACGCGCCCTTTACGCCCAGTAATTCCCAACAACCCTACCCCCCCCCGGACTACCCAGTGCGCTGCCCCGGCGTTAG
+
@CCCCGGGGGCEGEGG<FGFFGCCCFFGGGGGGFFFGFGGGFGDGEDFGGGGGDGGCGGFCCFGECEFEGGGGGGCEGGGGGGGGGGDG::BFFGFGFGGC<EEFGGGFEEB@FFGGGDEFDEFFF?DC=AGFDEDFGG7:DFFGGGG?9E@EGF;E,DFGGGGFF9=8,E;,@E,A,++35,+;DCC,@D@B:@EGG,,55;;C2,,2;*;<C9@81BF44C74<F):<)*:>56C7)::C3>FGG=7<<675DF98*155)*1/*78)>7)1**05.*,4())-()-).(07()77(,,
@M03506:14:000000000-AKVR1:1:1101:12638:5327 2:N:0:31
AGGACTACCCGGGTTTCTAATCCTGTTTGCTCCCCACGCTTTCGTGCCTTAGTGTCAAGAATGAGCCAGTAGACTGCCTACGCCATCGGTGTTCCTCCTGATATCTACGGATATTACCCCTACATCAGGAATTCGATCTACCTCTCTCATCTTCTAGCTTGTGAGTTCAAATAATGGATGTATCGTTGCGCCACACGCGTTCACTATTCGCTTTACATGCCACCTACGCAACTCTTTACGCCCAGTAATTCCGGTTTACGTTTGGCTCATTGGTATTACCGTGGCTGCGTGCAGCATGGTA
+
CCCC<,CE<FGGE6BFF9@FEGGFFEAF<<,@@C,C66@:F8FGF,BCG@CEE<E<@EGG<CF9<@FCGFF@CFGGG@FEFGGGEEEF7CFFEGE,FFGF,CC<5@,?CE7F@FFF??FF+:,,9A5:,,,=AA+5,?4EFF9FCG,E,:@E@;84>4>DDF,EG,;>,EAF9DFGF,B8D3@,6DDD+6+@E+7AEE+@@*<,72@ACFDGC*,57969C**19CF>C5)*98B8*=A8C*)*2<+1<9+86)):*/;*)0;**++)+++*/2++05*+4(((-43<10((.))**1(.)
@M03506:14:000000000-AKVR1:1:1101:23619:5356 2:N:0:31
AGGACTACTCGGGTTTCTAATCCTGTTTGCTCCCCACGCTTTCGCACCTCAGCGTCAGTATCAGTCCAGCGAGCCGCCTTCGCCACTGGTGTTCCTCCGAATACCTACGAATTTCACCTCTACACTCGGAATTCCGCTCGCCTCTCCTGATCTCAAGGTCTGCAGTCTAGAAGGCAGTTCCCGGGTTGAGCCCGGGGATTTCACCCCCTACTTACAGATCCGCCTACGTGCGCTTTACGCCCCGTAATTCCGAACAACGCCAGCCCCCCTCGCATCTCCCCGCCTGCTTGCACTCAGTTTC
+
CCCCCGGGGGGGGGGEGGGCGGGGGGGGGGGGGGGGGGGGGGGGGGGE@DEGGGGGGGGGGGGGGGGGGGGGGGGGGGGEGGGGGGGGGFFFDGG9EFGGGGGGFGFGGGFGGGGGGGAFFFCFG9EFFEC+AF9EECGGGGE8DFGFF9EFEDEBBEFGFE9D8=BCF:9@ECF6ECGGGFGGGGGCECFFG>BEEDE?9@FFC=EC=<>;9CGG=C8EF<5CCDFD6*)*>>7F<F58EC))7**.++<:))1178<=7))9FE5>*73))1**+./2,(((-(())11)*)(209:2)
@M03506:14:000000000-AKVR1:1:1101:8733:5365 2:N:0:31
AGGACTACCCGGGTTTCTAATCCCGTTTGCTCCCCTGACCTTCGTGCCTCAGCGTCAGGAACTGTCCAGAGACCCGCCTTCGCCACTGGTCTTCCTTACGATATCTACGCATTTCACCGCTCCACCGTAAATTCCAGTCTCCTCTCCAGTCCTCAAGCACGGCATTATCGAATGCAGTTTCGGAGTTAACCCCCGAGATTTCAGACTCGACTTCCCGCGCCGCCCCCCCCCCCTTTCACCCCAATGACCCTGAACACCGCTTCACCCCTCTGTCTCACCCCCGCCTTCCCCACCTATGTCC
+
<CCCCGGGFFGGEFFGGGGFEGEGGGGGGGCGGGGGF<F,CC<,CFDFCEGG@FGGC,EC8@EEFDGAFGG<F@E+6+,CFDFF,B=<E?<E9BAFF,FGGGGGGG,5B7+BFGGFGG7CE+@<EFEF7F+5,CD<F5A,FC9E,@@@DFGE,=,3=,,=>C6++66,E++>,3>>,7,,83@+++@@C9B,*@@4*=:B7:,,5<,,**:CC+,51C5=)))2)2)):)):5<5*)**<CE***+<*22*0))2**4CGF>>7*<;>=)*)10<:<).*((-((((1(0.276(***).-
@M03506:14:000000000-AKVR1:1:1101:7284:5367 2:N:0:31
AGGACTACACGGGTATCTAATCCTGTTTGCTCCCCTAGCTTTCGCGCCTCAGCGTCAGTTGTGGTCCAGTGCGCCGCTTTCGCCACAGGTGTTCCTCCCGATATCTACGCATTTCACCGCTACACCGGGAATTCCACGCACCTCTCCCACACTCAAGCACGGCAGTTTCGCCTGCAGGCTCCGAGTTAAGCCCGGAGATTTCACAGGTGCCTTACCGCACCGCCTACGCGCCCTTTACGCCCAATAATTCCGACCCACGCTTGCCCCCCCCGTACTCCCGCGGCTGCTGGCACGGCGTTTG
+
CCCCCGGGGGGGGGGGGGGGGGGGGGGGGGGGGGGGGGGGGGGGGGGGGGGGGGGEGGGGGGGGGGG@FGDGGGGGGGGGGGGGCFGGDGGGGGGDFFGGGGGGGGGGGGGGGGGGGGGGGGGGFFGEGEGGGGGGGGGGGGFGDBGGGGGG8FGGFGGGGGDGGGFFG5BCGGGGGF>,>8CE5;;ECFFGGEG==EC+>D79CE5++**+22>+*1)57CG7**78E9<EDFFF<7);:ECF<++19CF:))1)9192.)014<85:>CED<*;+4):(,-4-(().)((7(())0-((
@M03506:14:000000000-AKVR1:1:1101:18382:5410 2:N:0:31
AGGACTACCTCGGGTATCTAATCCTGTTTGATCCCCTTGCTTTCGTGCCTCAGCGTCAGGTTTAGGCTAGAAACCCGCTTTCGCCACAGGTGTTCTTCCACATATCTACGCATTTCACCGCTACACGTGGAATTCCGTTTTCTCCGCCATCCCTCAAGGAATGAAGTTTCAGATGCAGCTCCAGGGTTAAGCCCTGGAATTTCACGTCTGACTTTCATCTCCGCCTACGCACCCTTTACGCCCAGTTATTCCGACTAACGCTTGCACCCTCCGTATTACCGCATCTCCGGGCCCGGAGTTC
+
CCCCCGGGGGGGGGGGGGGGGGGGGGGGGGGGGGGGGGGGGGGGGGGGGGGGGGGEGGGGGGGGGGGGGGGGGGGGGGGGGGGGGGGGGFGGGGGGGGGGGGGGGGGGGGGGGGGGGGGGGGGGGGGGGGG,FFFFGCCFFGGGGGGGGGGGGGGGCDF8EDECCEFGGGGFGGFFGGGGCDGG8B=@CDFFEGFCGF,@FGFDFGF5EGFGGG,;?DF7CCDCCG>FED)C/:4C371=EEG<C0;AFGGF657554<:)).9FFGFG5C@7FC8+.=E((((())/(.4()((9)8(()
@M03506:14:000000000-AKVR1:1:1101:16606:5439 2:N:0:31
AGGACTACCCGGGTTTCTAATCCCGTTCGCTCCCCACGCTTTCGCGTCTCAGCGTCAGTACCGTACTAGAGAGCCGCCTTAGCCACGGGTGTTCTTCCTGATATCTGCGCATTTCACCGCTACACCAGGAATTCCACTCTCCTCTTCCGGACTCTAGCCACACGGTTTCCGTCGACGTCTGGAGGTTGAGCCTCCAGTTTTCACAACGGACCTGTTTGGCCGCCTACACGCCCTTTACGCCCAGCAAACCCGGACAACGCTTGCCCCCAACGCATTACCGCGGCTACCGCCCCCGCGTTTA
+
CCCCCGGGGGGGGFGGGGGGGGGGGGGGGGGGGGGGGGGGGGGGGGGGEGGGGGFFDGGGGGGGGGGGFFGEGGGGGGDGGGGGGGGGGGGG@ECFGFGGGGGGGGFGGGGG=FEDGGGGGGGGGGGGGCGGGGGGGGFFGGGGGGGGGGDCGGGGFGFFGGGGDGEEGGGGGGDEGEGGG6FFDGG,8EF:8CF6@@,=@FGGGGEGEC<DC<FC7FD?7DGGGC)/2*0*15?*.:.=ECC**:8?*;=B@ED)915CDD)9FGG:2)1)8);*+-9*4,((((.)-)(()((1).4((
@M03506:14:000000000-AKVR1:1:1101:8310:5471 2:N:0:31
AGGACTACCCGGGTTTCTAATCCTGTTTGCTCCCCTAGCTTTCGCGCCTCAGCGTCAGTTGTGGTCCAGTGCGCCGCTTTCGCCACAGGTGTTCCTCTCGATATCTACAGATTTCACCCCTACACCGAGAGTTCCACTTCCCTCTCCCGCCCTCCAGCGAGGTAGTTTCGAGCGCCATTCCTCAGTTAAGCCAAGGGATTTCACACTCGACTTGCCAGGCCGCCTGCGCGCCCTTTACGCCCCGTAATTCCGACCAACGCCCGCCCCCCCCGTATCACCGCGTCCGCTGGCACGGCGCTAC
+
CCCCCGGGGGGGG:FGGGGGGGGGGGGGGGEGGGGGGGGGGGGGGGGGEGFGGGEGGGGGGGGGEGGFGGGGGGGGGGGDFGEGGGDFGGGGCGGDGEFGCF@CFFGFFE9FFFGFGGGGGCFDFF7+++45EFFCFEF@GGFG=FFGEGGGCFGGCFE+>+@,D;F;E+>,?EGEC*=>D;@?,?>=;>DD>,,18,8CFG9BCE?FF*:DC7CFF48AC3DC<*ABEG3E).)0.:5E=E)19:*.0AFF3)1)*47C)8)/9=EE*<CD)/**3.)*-9(427>59>:4?64/.),((
@M03506:14:000000000-AKVR1:1:1101:14258:5472 2:N:0:31
AGGACTACTCGGGTATCTAATCCCGTTTGCTCCCCTGGCTTTCGCGCCTCAGCGTCAATGCCGGTCCAGGATGCCGCCTTCGCCACCGGTGTTCCTCCAGATATCTACGCATTTCACCGCTACACCTGGAATTCCGCATCCCTCTCCCGGATTCAAGCCCCCCAGTCTCGGACGCAGTTCCTGGGTTGAGCCCAGGGATTTCACGTTCGACTTAGCAGGCCACCTACGCGCCCTTTACGCCCAGTACTTCCGAACAAAGCTTGCCCCTCCCGTACTTCCGCTCCCGCTGGCCCAGACATAG
+
CCCCCGGGGGGGGGGGGGGGGGGGGGGGGGGGGGGGGGGGGFGGGGGGGGGGGGGGGCGGGGGGGGGGFGGGGGGGGG>CGGGGGGGGGGGGGGGGGGGGGGGGGGGGFEDGGGGGCGGGGGGGGGGFGGGGGGGGGBEEGGGFEFGGGGGGGGGCEFCGGGGEC<>,=DF>EGG:E8CGGGF68FCG68:FG5CGG5=EFD+>8CGF*;DCE+;+1:5:<*>C*2<7C)5:D)5*):);:C<C7F740<:@>3CG*(*2/07DGGG)*0/80)*2+)1/3((((-,)-04,7:0*))...
@M03506:14:000000000-AKVR1:1:1101:10780:5473 2:N:0:31
AGGACTTACCCGGGTTTCTAATCCTGTTCGCTCCCCACGCTTTCGCGTCTCAGCGTCAGTACCGTCCCAGAGAGCCGCCTTCGCCACGGGTGTTCTTCCCGATCTCTACACATTTCACCGCTACACCGGGAATTCCAATCTCCTCTGCATCCCTCAAGAACGGCAGTATCGGCCGACGTTCTTCGGTTGAGCCGAGGGATTTCACGACCGACTTGCCATCCCGCCTACGCGCCCTTTACGCCCCGTGATTCCGACCAACGCTTGCCCCCCCCGCCTTACCGCCGCCGCTGGCCCACGGTTG
+
CCCCCGGGGGGGGGGGGGGGGGGGGGGGGGGEGGGGGGGGGGGGGGGGGGGGGGGGGGGGGGGGGGGGGGGGGGGGGGGGGGGGGEGGGGGGGGGGGGGGGGGGFGGCFFGGGFFGGGGGGGGGGGGEGGGDFGGGGGGGGFGAFDDFCGGGGGGGGEFDGGGGGGGFCFC@EGG>ECEEFCEFGGGGGGGGGGEEGGCCC9C?+*:7E7)/:CFGGF4<>F<5C*)8775ED:)5)00;EG:3C*;3C97*).)11(/*8)8*7<<<C)))))**2.?F(,(-(-,)(0(-)24*))(,(
@M03506:14:000000000-AKVR1:1:1101:18390:5474 2:N:0:31
AGGACTACCCGGGTTTCTAATCCCGTTTGCTCCCCTGGCTTTCGCTCCTCAGCGTCAGTGTTGGTCCAGGATGCCGCCTTCGCCACCGGTGTTCCTCCAGATATCTACGCATTTCACCGCTACACCTGGAATTCCGCATCCCTCTCCCAATCTCAAGCCATCCAGTATCAGATGCAGTTCCCCGGTTAAGCCGAGGGATTTCACGTCTGACTTAGTTGGCCGCCTACGGGCCCTTTACGCCCAGTAATTCCGAACAACGCTTGCCCCCCCCGGACTTCCCCCGCCTCCTGCACGCGGCTGC
+
CCCCCGGGGGGGGEGEGGGGGGGGGGGGGGGGGGGGGGGGGGGGGGGGGGGGGGGGGGEEGGGGGGGGFGGGGGGGGGGGGGGGGGGGGGEGGGGAFGGGGGCFGGGGGGGGGGGGGGGGGEGGGGGGCGFGFGGGDGEGGFGGGGGGCEFFDGGGGGGGGGGGFD9@EFGFGGGGGGAGGFGECEG>9EFGG5B55?6;CFGGGG58=8CFGFG==CFGGDDE935>C<>CDFFDAG:EEE9>CGC*<FFF))95*3)/<.)9DF@BGFG5))21+.=*,(((((().9:0<4()))((-
@M03506:14:000000000-AKVR1:1:1101:21687:5479 2:N:0:31
AGGACTACCCGGGTATCTAATCCTGTTTGCTCCCCTAGCTTTCGCGCCTCAGCGTCAGTTGTGGTCCAGTGCGCCGCTTTCGCCACAGGTGTTCCTCCCGATATCTACGCATTTCACCGCTACACCGGGAATTCCACGCACCTCTCCCACACTCACGCACGGCAGTTTCGCCTGCAGGCTCCGAGTTAAGCCCGGAGATCTCACAGGTGACTTACCGCACCGCCTCCTCGCCCTTTACTCCCAATAATTCCGAACAACGATTGCCCCCCCCGTCTTACCGCGCGTGTTGCCACGACTTTAT
+
CCCCCGGGGGGGGGGDFGGGGGGGGGGGGGGFGFGGGGGFEFGGEGGGGGGGGGGGCGGGGGFCFG@FGGCGGDCGDGFGGGEGDGGFDDFGEGGAFBFGGEEGGGFGGGECF,?<FDECEFCFGA=C=+>=FDFGG>C:F7=FDG8DGGGG6CF8DFGGD7E5E,,5::EGD5F6,:586CG*4:C,=F,CC=EE5CC+1:CCC:*=?CF7<7<0115CD)/*117)*957D))*.2*:8:C*02+*++0)../9*()*0).:7+;@85)<)*2;+)970;((-(,)(*-6?0()))).)
@M03506:14:000000000-AKVR1:1:1101:13686:5482 2:N:0:31
AGGACTACCCGGGTTTCTAATCCCGTTTGCTCCCCTGGCCTTCGTGCCTCAGTGTCAGGAACTGTCCAGAGACCCGCCTTCGCCGCAGGTGTTCCTCTCGATACCTACGCATCTCACCGCTACACCGAGAATTCCAGTTGCCCCTTCTGCACTCTAGCCCTGCAGTAACGGCTGACCTTTCCGGGCTAAGCCCGGAGATTTCCCAGTCGACTTGCATCGGCCGCCTACGCCCCCTTTACGCCCAATAATTCCGTACAACGCTCGCCCCCCCCGCATTACCGAGCCTGCGTGCACCCAGTTA
+
CCCCCGGGGGGGGEGGGGGGGGGGGGGGGGGGGGGFGGGGGGGGGGGGGGGGGFEFFGGGEGGGGGGGGGGGGGGGGGGGGFGGGGGEGGGGGGGFG9EF@FGGDGF@EECCE<F9FGEGG+FBFG:FEGCFGGG9,C33CCDFGDFGDFFE@DD96EFGFEGCEDA,@+>@CGGGGCDG;5@>@*4;D,>CF*>*45@C9D,54C<<**):*:++++22):9C)1:A=D):575C0D4//:7/*2C*+3376)*1*)27@D)15?:5EFD)0)/2*.8<(-(--(.8(0,4).(*7)(-.
@M03506:14:000000000-AKVR1:1:1101:26130:5485 2:N:0:31
AGGACTACCCGGGTTTCTAATCCTGTTTGCTCCCCACGCTGTCGCGCCTCAGTGTCAGAAACTGCCCAGCAGACCGCCTTCGCCACCGGTCTTCCTCCGGATCTCTACGCATTCCACCGCTACACCCGGAATTCCGTCTGCCTCTACAGCCCTCGAGTTTGACAGTCGGCACGGCAGATCCGGGGTTGCGCCCCGGCCGTTCACCACACCCTTCTCCAACTCCACACGCGCCCTGTACGCCCAGTGCTTCCGCACACCGCTCGCACCCCCCGGAGTCCCCCGGCATCGGTCACTGAGTTCG
+
CCCCCFGGGGGGC@@FGGCEGGGGGFGC@DCFFF,EF7FGDF@DF7FFGG8CFGCEFFG<8AEFGGGCFGGGFFFGCGGGG7F7B?FGG:F@F,E<<B>+4CFBFCEGDFC+?BF,BFCFGCCGEFEGFE:<,,9ADF,@FC@F?D,;8D+=@@EC+,4@E,5;@@DE5@8FGEC5=8<DF=/*4=8C:C:BE?>***2229<F?+:7C/717*20*00<**2+*2.0*))*9>FGA77==ECF>++*3A<))))1*-77);>C):E5*09:))*/+.0*,(((-(.)()4()))2/9)),
@M03506:14:000000000-AKVR1:1:1101:26427:5488 2:N:0:31
AGGACTACCCGGGTTTCTAATCCTGTTTGCTCCCCACGCTTTCGCGTCTCAGTGTCAGTCACCGTCCAGTTGGCCGCCTTCGCCACCGGTGTTCTTCTCGATATCTACGAATTTCACCTCTACACCGAGAGTTCCACCAACCTCTCCGGGACTCTAGCTAGGCAGTATCGAGTGCACTTCCTTGGGTGAGCCCCGGGCTTTCACACCCGACTTGGCCCGTCACCTACACGCGCCTTACGCCCAGTACTTCCGCACAACTTTTCAAGCCTCTCTCTTTCCCGGGCTGCTTGCTCTGAGTTAG
+
@A@CCGGFGGGGGFGGGGGGGG<FFGGGDGFGGGGGGGGDGFFGGG@CFGGGGGFGGFGFGGFGGGFEFFGGGG<@@FDGGFCGGFFEEEGFEFGFGGG@5,B@FGFGGDCF?FFCCC=FF9E<F?C7FFG@A<F9?FE8++>DGFC+>+8==D@BFDAD9,>9833,,583,5;;9@4@D@,7@,@1*DF7*418*//=@?,<,45?*1))*:++;<)*2**+**;;E5:*/))1.9)A*****++12++))))15(*009**0+3)<)*)*2200)0+(,((-(())1:)9).**0)).
@M03506:14:000000000-AKVR1:1:1101:25855:5510 2:N:0:31
AGGACTACCCGGGTTTCTAATCCTGTTTGCTCCCCTAGCTTTCGCACCTTAGCGTCAGAAATGACCCAGCGAGCCGCTTTCGCCACTGGTGTTCCTCCCGCTCTCTACAGATTTCACCCTTACACCGGGAATTCCGCTCGCCTCTGTCATCCTCAAGCCCAGCAGTCCTCCACCACGCGCCCTGGTTAAGCCAGTGCATTTTAGGCAGAGCTTATCGGGCCGCCTACGTGCCCTTTACACCCATTAAATCCGCGTAACGCTTGCCACCTCAGTATTACCCCGGCTGCCGGCTCGGTGTTAG
+
CCCCCGGGFFGEGGGGGGGFFFGGFG9EGFGGGGGEFCGGGFGGGGGB@EEFCG@6CCEGCFGGGFDD8DCFFF@FDCFFGG@:FEFCFE,EFGG<BFGG+4@FFFGG9=E<?A<AE,ACFFG9EEEFG78?E99=E:@CCECEGGDEFCG9=AF8D8>EFC?D,@DDFCEFC6DCCECEEECD>>DC<;;E>@?@F,>C9:9:,A6/:CG7CCFFF>:EC5<***)7:DF5*0)0.C=+2:C**++*+<837>7)9(9*5)0**33<*7*)1799+.9+-20016<),03(04(*082)-
@M03506:14:000000000-AKVR1:1:1101:6159:5513 2:N:0:31
AGGACTACTCGGGTTTCTAATCCCGTTCGCTCCCCTAGCTTTCGCGCCTCAGCGTCAGTGTCGGCCCAGCAGCCCGCCTTCGCCGCAGGTGTTCCTCTCGATATCTACGCATTTCACCGCTACACCGAGAATTCCAGTTGCCCCTTCCGCCCTCTAGCCCACCAGTATCACTTGGCCTCTACCGAGTTAAGCCCGGCGATTTCACAAGTGACTTGTAGTAGACGACTACGCGCCCTTTACGCCCAGTTAGTCAGAACAACTCTTACTCCCCCCGTTCTACCGCGGTTGTGGCCACGGGTGT
+
CCCCCGGGGGGGGEFGGGGGGGFF@FFEFGGFGGDGGFGGGGGGGEGGFGGGGCB7FGGCFFGGGDE@EGGGGCEEGGGGGFGGFE7FFFGGGGG9FGFGFG8:FCF9BF7FGGGFEEGEECC9FGGC@:>DFFAF,@,>FAC8=FD,+>+5+@3@;A@:5*@5:;9,@7DFFF68?D,8DCF5CED>9;?,<5**:/*:*9FF++<*1+1;+2<9C+;+2+3*)9<BFD;5C>:C:76@E59)7*3*0+<919**21*1)**2*3+9C735>)/**4*0-((3(((),),()(-7))((,
@M03506:14:000000000-AKVR1:1:1101:15795:5517 2:N:0:31
AGGACTACCCGGGTTTCTAATCCCGTTTGCTCCCCTGGCTTTCGCGCCTCAGCGTCAATGCCGATCCAGGATGCCGCCTTCGCCACCGGTGTTCCTCCAGATATCTACGCATTTCACCGCTACACCTGGAATTCCGCATCCCTCTCCCGGATTCAAGCCTTCCAGTATCGGACGCAGTTCCCGGGTTGAGCCCGGGGATTTCACGTTCGACTTAGAAGGCCGCCTACGCGCCCTTTACGCCCAGTAATTCCGAACAACGCTTTCCCCCTCTGTATTACCGCGGGCCCTGGCCCACAGTTAC
+
CCCCCGGGGGGGGGGGGGGGGGGGGGGGGGGGGGGGGGGGGGGGGGGGGGGGGGGGGGGGGGGECGGGGGFGGGGGGGGGGGGGGGGGGGGGGGGGGGGGGGFGGGGGGGGGGFGGGGGGGCFGGGFGGFGGGGGGGGGGGGFGDFGGGGDGDFGGFDGGFGGGGGDFGGGCGGG5ECGGFGGGGGGGGDGGGGCEE7:?EG7CFCC=ECDDGDGG*CFGGDCEDC?:E>>EGFF4<G5EEG3>*<9?E?E6)5C350):)5)0796.*0*99*<0+)0*(((((((01)((7((*09)))
@M03506:14:000000000-AKVR1:1:1101:4302:5521 2:N:0:31
AGGACTACCCGGGTTTCTAATCCTGTTTGCTCCCCTAGCTTTCGTGCATCAGCGTCAGTTATGGTCCAGTGAGCCGCTTTCGCCACAGGTGTTCCTTCCGATATCTACGCATTTCACCGCTACACCGGAAATTCCACTCACCTCTCCCATACTCAAGCCCGGCAGTTTCTTATGCAGGCTTCGGGTTGAGCCCGAAGATCTCACATAAGACTTGCCAAACCGCCTACGCCCCCGTTACGCCCAATAAATCCAAACAACGCTTGCCCCCCCCGTATTACCGCGGCTGCTGGCCAGCAGGTCG
+
CCCCCGGGGGGGGG7FGGFGGGGGGGGGGGGFGGGGGGGGGGGGGFGGGGGGGGGGGGGGGGFGGGGGGGGGGGGGGGGGGGGGGGGGGGGGGGGGGGGG>FEGFGGGGGCGGGGGGFGGGGGGGGGGGG7EDCFFGFC:FGCFG8DGGFFGDGGGGG?F6CGCEFFGGFGG;FCGFGGGGGGGCF>E88CGGGGDC>,<<=EFFCFFF8FGGFF,:F457DDGDDAB>3>C5)2C1955?E*7FFG*30<*94C*58CGD>5FGC;>C)/<>3;306**((72-,1<?:(()-(0)),,,
@M03506:14:000000000-AKVR1:1:1101:18675:5522 2:N:0:31
AGGACTACCCGGGTTCTAATCCCGTTCGCTCCCCTAGCTTTCGCGCATCAGCGTCAGGTACGGCCCAGCAAGTCGCCTTCGCCACCGGCGTTCCTAGCGATATCTGCGCATTTCACCGCTACACCGCTAGTTCCACTTGCCTCTACCGACCTCAAGTCAACGAAGTATCCGATGCACGATCACAGTTGAGCCGTGACTTTTCACATCGGACTTACGTAACCGCCTACGCGCCCTTTCCGCCCAGGGAATCCGGATACCGCCCGCCCCCTACGTCCCCCCCCGGCTGCGGTCACGTCGTTAG
+
CCCCCGGGGGGGGGGGGGGGGGGGGGGGGGGGGGGGGGGGGGGGGGGGGGGGGGGGGGGGGGGGGGGGGFGGGGGGGGGGGGGGGGGGGGGGGGDFGGGGGGGGGGGGGGGCEGGGGGGGGGGGGDGGGEFFGGGGFFAFFGGDCFGGCGGGGFCGGGGFGG5EGG9FGGG7EGGFGFGGGEGGGGGGGGGGGGGCFFGGFGGGGCFE53C7?CEFGGFGGGGGGGFEGD@GD@:F):>CEE3***;>CGGDD@CC*5**)))))1::15C>>F*;*47*32(47(,)()4(0(.*87?((
@M03506:14:000000000-AKVR1:1:1101:11659:5529 2:N:0:31
AGGACTACACCGGTTTCTAATCCCGTTTGCTCCCCTGGCTTTCGCTCCTCAGTGTCAGTGTTGGTCCAGGATGCCGCCTTCGCCACCGGTGTTCCTCCAGATATCTACGCATTTCACCGCTACACCTGGAATTCCGCATCCCTCTCCCAAACTCAAGCCATCCAGTATCAGACGCAGTTCCCCGGTTAAGCCGAGGGATTTCACGTCTGACTTAGTTGGCCACCTACGAGCCCTTTACGCCCAGTAATTCCGCACAACGCTCGCCCCCCCCGGATTACCGCGGCTTCTCCCCCCGCGCCTC
+
CCCCCGGGGGGGGGGGGGGGGGGGGGGGGGGGGGGGGGGGGGGGGDGGGGGGGGGGGGGGGGGGGGGGGGGGGGGGGGGGGGGGGGGGGEGGEGGGGGGGGGFGGGGGGGGGGGGGGFGGGGFGGGGGG8FFGFGGGGGGGGGFGGGFGGFGFFDEFDGGGGGGFGGAFDF:FGECGGFGGGGGECEC<EAFG8EEGCE6CGGGFEF6CCCGFF9;:>)C6FG;5CA35*5>CFFFCGBGGGG**20999@?).>3*8355)85DGDDEBG3))*/+-/*,-((((.*)*.-),4))),((
@M03506:14:000000000-AKVR1:1:1101:21757:5547 2:N:0:31
AGGACTACTCGGGTATCTAATCCCGTTTGCTCCCCTGGCCTTCGTGCCTCAGTGTCAGGAACTGCCCAGAGATCCGCCTTCGCAACTGGTCTTCCTCACGATAGCTACGCATTTCACTGCTACACCGTGAATTTCGATCTCCTCTACAGTCCTCGAGTTACGCAGGATCCGGTGCAATTTCGGTGTCAAGCTCCGAGATTTCACACCAGCCTTTCGTTCCAACCTACTCACCCTTTACGCCCAACGAGTTCGAACAATCATGTAGACCTCTTTATTACCTCCGCTGCGTGCACAGCGTTAT
+
-,8ACGC@E<FDEGDCEF@F9FEA@EEFCFE9E<FEF<FCEEEGGF7F<FFAE,C<@CF?FDGGGG,,FD88@9,:DF,BF66BCGD86FCE,,9,BFG8,,,,A@,AFBCF,555@F?@F9C,4:7?ED+9,,C,+:EA;EFD8,>,99,4,6++6=B;ECE+8++6@=,=+++,@=E,@@6+3>,,79,@,46+5;:,<5<A<9*71*;;,*,13**,+5958*)2=+;/*))*6+85/:C3***)**1)))22*)*+++1+2+9)86>*0*+++-*+)((,(,-),03(*)(*.03((
@M03506:14:000000000-AKVR1:1:1101:17379:5557 2:N:0:31
AGGACTACCAGGGTTTCTAATCCTGTTTGCTCCCCTAGCTTTCGCGCCTCAGCGTCAGTTGTGGTCCAGTGCGCCGCTTTCGCCACAGGTGTTCCTCCCGATATCTACGCATTTCACCGCTACACCGGGAATTCCACGCACCTCTCCCACACTCAAGCACGGCAGTTTCGCCTGCAGGCTCCGAGTTAAGCCCGGAGATTTCACAGGTGACTTACCGCCCCGCCTACGCGCCCTTTACGCCCAATAATTCCGAACAACGATTGCCCCCCCCGTATTACCCCGCCCCCTCGACCGAATTTTC
+
CCCCCGGGGGGGGGGGGGGGGGGGGGGGGGGGGGGGGFGGGGGGGGGGGGGGGGGGGGGGGGGGGGGGGGGGEGGGGGGGGGGGGGGGGGFGGGGGGGGGGGDGGGGGGGGGGGGGGGGGDGGGGGFGG:FFGGGFGGGEGGFGGGGGFGEE=EFGFGGGGDGGGGGGGGDGGGGCFGG>FEGECGDG9<CCCEEEEEC@ECFGFGGC?+;CF7CF*:)=D)CE95?3E35:CB:C2>3CGGD*7++9+<</8)9C*(1*8>)CFGGFG3)77)*++6*+(((((((.(0,()-())))).
@M03506:14:000000000-AKVR1:1:1101:13688:5559 2:N:0:31
AGGACTACCCGGGTTTCTAATCCGGTTTGCTCCCCACGCTTTCGCTCCTCAGCGTCAGAACAGGCCCAGAGAGCCGCCTTCGCCACTGGTATTCCTCCCGATATCTACGCATTTCACCGCTACACCGGGAATTCTGCTTTCCTCTACCCGTCTCAAGTCTGCCAGTATCCGATGACCCCTCCCGGTTGAGCCGGGAGATTTCACACCAGACTTAACAAACCGCCTACAAGCCCTTTACGCCCAGTAAATCCGGACAACGCTTGCCACCTACGTCTTCCCGCGGCTGCCGGCCCGTCGTTAG
+
CCCCCGGGGGGGGGGGGGFGGGGGGGGGGGGGGGGGGGGGGGGGGGGGGGGGGGGGGGGGGGGGGGGGGGGCFGGGGGGGGGGGDGFFFFGGGGGGGGGGGGGGGGGGGGGGGGGGGGGGGEGGGGGGGGGGGGGGGGGGGGCEEFGFGEEGBFFGFGGGEGGGGGGCCAC:EGFGDGGFEGGGDGGCCCCGGGD:EGF+>CFG9EEGG*>69C?FGG:7CGCEDCFFCF>5DF5><C)ACGGFCFF=<AFF55C)12CD)75FD?F>0)20<*;*+6?*46((313@1)1()6(*)0444
@M03506:14:000000000-AKVR1:1:1101:7848:5566 2:N:0:31
AGGACTACACGGGTTTCTAATCCGGTTCGCTCCCCTAGCTTTCGCGCCTCAGCGTCAGGAGTGGCCCAGCCATCCGCCTTCGCCACCGGCATTCCTAGCGATATCTGCGCATTTCACCGCTACACCGCTAGTTCTAATGGCCTCTACCATCCTCAAGCCAACGCAGTATCCGACGCGGTTCCACAGTTAAGCCATGGGATTTCACGCCGGACTTACGTAGCCGCCTGCCCGCCCTTTACGCCCAGTGCATCCGGATAACCCTCCCGCCCTCCGTCTTACCCCCGCGGCCTGTACTGTGCTC
+
CCCCCGGGEGGGCCEGGGGGGGGGEGGGGGGGGGGEGGFGGGGCGFFGEGGGGGGGEGFGGFFGGGFGFFGGFFGGGGGGGDGGGGGGCF7FFGGGGGGD@FCGFGFGGGGGGGGFGGGGGGGGGFCECEFDFGGGAFCCDGFG8>FGGGGFGDCG?GG6BCGGGDGFFGGC5>:EG>E=*>EG@CG9C;BEFC96*5AC3>CEGF*:C/89:7+99*=/9>C/17>5*9):C>)9)2/8E=7**02*00+07)*/1)0+0))*9*::8.*)098*/.*0,((-((-)-)(-*.)*0*)-)
@M03506:14:000000000-AKVR1:1:1101:19230:5566 2:N:0:31
AGGACTACCCGGGTTTCTAATCCCGTTCGCTCCCCTAGCTTTCGCGCCTCAGCGTCAGTTACAAGCTAGCAAGCCGCCTTCGCCACTGGTGTTCCGTGCGATATCTACGCATTTCACTACTACACCGCAAATTCCACTTGCCTCTCTTGCACTCCAGCCCCGCAGTATTGGACGCCGTTTCGAGGTTGAGCCTCGAACTTTCACAACCAACTTACCGACCCGCCTACGCGCTCTTTACGCCCAGTCAACCCGGGTACCGCTTGCCCCCTCCTTATTGCCCTGGCTGCTGGCCCGTACTGCC
+
CCCCCGFEEFFG>GEGGGGFGGFCFEFFGGDGGGGGGGGGGGG@FGGCEGGGGCGC@FFFGGGGGD@ECCFADCGG@FCFGFFCCFGGDGGFFGGGE=FGGGGEGGGGG+C=CGFFEFFF9,9=EDBCF@FFGGD9?DG9=3=E,@>,3,C3=,6DFG>+3@>C>G,@EC9CFC5**4;,?8*>CE:9@:CGGEC*<6,,,1,5C=C5CF<C0C++28)=>CD=73@@D3>*10=7)07=CE3/7++9?C=>3D<3*47=.55>*CCD?5<)0*+<+.7+((,443:?)9<()(()..)).
@M03506:14:000000000-AKVR1:1:1101:18074:5568 2:N:0:31
AGGACTACCCGGGTTTCTAATCCCGTTTGCTACCCTAGCTTTCGCGCCTCAGCGTCAAGAGCAGACCAGAAAGCCGCCTTCGCCACTGGTGTTCCTCCCGATATCTACGCATTTCACCACTACACCGGGAATTCCGCTCCCCTCTTCTGCCTTCGAGTCGATCAGTATCGAGTGACCCTCCCCAGTTGAGCCGGGGGCTTTCACACCCGACCTGACCGACCTCCTGCGCGCCCTTTACGCCCAGTAAATCCGGACAACGCTGTCCACCTACGCATTACCGCCGCTGCTGCCACTTCGTTCC
+
CCCCCGGGGGGFGGGGGGGGGGGGGGGGGGGGGGGGGGGGGGGGGFGGGGGGGGGGGCFGGGGG8FG@FGFGGGGGGGGGGGGGDGGGGGGGGGGGGGGGEGD@GGGGGGGGDGGGGG9FDGGGGGGGD:FFGGGCG@FGGGGDEGFGGGGGGGDDC<EECEFC6<;CFE>B355ECD?:EC7::FDC7DGFDD585:37FFEGC7*::)>)50;+01)>5)9CF<F>E<D*75?66>>DGG<*>+01+3A5)09C*4C*0))29++)*)0))*/196**((4;019))*.47()*)8(((
@M03506:14:000000000-AKVR1:1:1101:4231:5606 2:N:0:31
AGGACTACTCGGGTATCTAATCCTGTTTGCTCCCCACGCTGTCGCGCATCAGTGTCAGAAACTGCCCAGCAGACCGCCTTCGCCACCGGTCTTCCTCCGGATCTCTACGCATTCCACCGCTACACCCGGAATTCCGTCTGCCTCTACAGCCCTCGAGTTTGACAGTCGGCACGGCAGCTCCGGGGTCGAGCCCCGGACTTGCACCACACCCTTATCAAACCACCTACGCGCCCTTTCCGCCCAGCGATTTCGGACACCGCCCGCCCCCCCCGAATCCCCCGCGCTGCTGGCTCGGCGTCAG
+
CCCCCGGGGGGGGGGGGGAFGGGGGGGGGGGGGGGGGEGEGGGFGGGGGGFG9EFGGCFEGFGFCEGGDFFG8EGGGGGDG@FFGGGGGGGGGGGGGC7CBFGGFFGG7FFE7<FFFGGGG:>FGDF7CEFFGFG@,D8+CE9FGGAA,>+@DFG6>6C3ECC@CFGGEE5@E*8*C*=8DCG8E:;:**BBF=1:*=/++;+AC2C5EDDF*9:E*7=9C<FDFF?):)0:D);*)278;51**5*0**<50)))*-1*)0)/9:*.*.>>)18*2)0*(((4(-7:)/((/(-*).(((
@M03506:14:000000000-AKVR1:1:1101:15576:5625 2:N:0:31
AGGACTACTCGGGTTTCTAATCCTGTTTGCTCCCCACGCTTTCGCGTCTCAGCGTCAGTCACCGTCCAGAAGGCCGCCTTCGCCGCTGGTATTCCTCCCGATATCTACGGATTTCACCCCTACACCGGGAATTCTGCCTTCCTCTCCGGGACTCTAGCGAGGCAGTTTCAGATGCAATTCCGGGGTTGGGCCCCGGGCTTTCACAACCGACTTGCCAAGCCGCTTACACGCGCTTTCGGCCCCACGTCTCCGAACCACCCTTCCCCCCTCCCTTTTCTCTCGGCCGCTGGCACGGAGTGCG
+
9CCCCGGGGGGGDFGGGGGGGG@FEGGGGGGGGGGGGDFGGGGGGGGG7EFGFGGGGGGGGGGGCGGGFGGGGGGCGGGGGFDGGG>FGGGGFFGA<FGGEGGGGFAFDGGGGFGGGGFBFFGGGGGDGGCDCFF,CFFFG@D=,>DEEECCB;@E9EGEEEGCEGG@CD9;,,>EDGCCC,C>CEGG5*87BC5:E=3A+2+>F+:CEC77A7+32*>F5)/**96FG7>CDD3<)*./*:)*)/*)*;+0)<))*(*15))**;*7*<C)0*0<0)1+,-(-,(45(5(./(-))8()(
@M03506:14:000000000-AKVR1:1:1101:4897:5629 2:N:0:31
AGGACTACCAGGGTATCTAATCCGGTTCGCTCCCCTGGCTTTCGCGCATCAGCGTCAGGTACGGCCCAGCAAGTCGCCTTCGCCACCGGCGTTCCTAGCGATATCTGCGCATTTCACCGCTACACCGCTAGTTCCACTTGCCTCTACCGACCTCAAGTCAACGCAGTATCGGATGCACGAACACGGTTGAGCCGTGACTTTTCACATCCGACTTGCGTAACCGCCTACGCGCCCTTTACGCCCAGTGAATCCGGATAACGCCCGCCCCCCACGGCCCCCCGCTGCCGCCGGCCCGGTGACA
+
CCCCCGGGGGGGGGGGGDGGGGGGGGGGGGGGGGGGGGGGGGGGGGGGGGGGGGGGGGGGGGGGGGGGGGGGGGGGGGGEGFGGGGF:FFGEGEGGGGGGGGGGGCFCCGGGDAA<<FCCGFGGGCGGGGE,D<D9ECFFGGGGCFFFCCEC8CFFFFFCCECGGG8FDFGCECGGGGGD*?EGGDGGGC7CFGG5*1+<C7CGG++2=8CDEDE97))2/:CEC*0)*<)*1..047**2*19*79/<0373>3**.9=:3)))2?):))7))**243*,,((-((8(0(,.-6/7)())
@M03506:14:000000000-AKVR1:1:1101:11495:5653 2:N:0:31
AGGACTACCCGGGTTTCTAATCCGGTTCGCTCCCCTAGCTTTCGCGCCTCAGCGTCAGGAGTGGCCCAGCCATCCGCCTTCGCCACCGGCATTCCTAGCGATATCTGCGCATTTCCCCGCTACACCGCTAGTTCTAATGGCCTCTACCATCCTCAACCCAACGCAGTATCCGACGCAGGTCCACAGTTAAGCCATGGGCTTTCACGCCGGACTTACGTAGCCGCTGGCGCGCCCCTTACCCCGCGTGATCACGGATAACCCCGCCCCCCCTAGTCTCACCGCGTCCGCCGGCCTGCAGTTG
+
CCCCCG8FGGGGGGCGFEF9C@FGGGGGGGEGGGGFGGGGGFCFGGGGGGGFGCGFEFE8CGF7@FG7FG?FGGGEGEGGGGGGG:CB4>>FBFGCC,:>@,FFEGGGGG@+CF,5?<C++3@<FF:F6=F>;=FG9D33F89DE9EGEC8:,23@,8C8>73@*3@,,,?*=5:8=1*4B,,6,4>,<@,?+:9+5/*=:4C?FE5*:5CD5*+2*9*/1*)2)))0*93C<5)*,0)+31)/1/*7*++..8CD74>+))0)1:E>CE)))00++)*:(26-((()(0(()(8*./.).
@M03506:14:000000000-AKVR1:1:1101:23175:5654 2:N:0:31
AGGACTACCCGGGTTTCTAATCCCGTTTGCTCCCCTGGCCTTCGTGCCTCAGCGTCAGGAACTGTCCAGAGACCCGCCTTCGCCACTGGCCTTCCTTACGATATCTACGCATTTCACCGCTACACCGTAAATTCCAGTCTCCTCTCCAGTCCTCAAGCACGGCAGTATCGAATGCATTTTCGTCGTTCACCCCCGAGATTTCACACCCCCCTTACCGCGCCCCCTACCGCCCTTTTACCCCCAAACAATCCGACCACACCGTCCAAACTCTCTTTTTCGCCCGCGCCTGGTCGACCTGCTG
+
CCCCCFGGGGGEGFFFG9CCEFGGGGGG7FDGDGG8FFFGFGGCE<,CEF,CE@:CEGGDF8,6EFGEFGGGFFC+CFDEF,:C:FFGC,BCF,EED,CF7==:FB9F=:FCGF99,E?>+>C,,ECF7FDACE,,98=,AE,4,=>,6@,,,37@?E,,++6+6DACD3+,,,3,,,@,,3,+:35,,,,@B**4*C;:,+,4,,*4*):8**0+:/.=)7)1)*;)*1):70):)**3;E35*/;)+A*)05>C*./:)0))*++0+90)0*+++,)240(-,(()()(.)(-).)(.,
@M03506:14:000000000-AKVR1:1:1101:8083:5680 2:N:0:31
AGGACTACCCGGGTTTCTAATCCTGTTTGCTCCCCTTGCTCCCGCGCCTCAGCGTCAGGTAAAAACTAGAAAGCCGCTTTCGCCACTGGTGTTCCTCCATGTATCTACGCATTTCGCCGCTACTCATGGAATTCCGCTTTCTCCGTCAGTCCTCAAGAAATGCAGTTTCAAATGCAGCACCAAAGTTGAGCTTTGGTATTTCACATCTGACTTACACTTCCGCCTACGCGCCCTTTACGCCCAATAATTCCGTTTAATGCTTGTACCCTACGGTCTACCGACGCTGCCGGCACTTAAGTAG
+
CCCCCGGGFDGGGFGGGGGGGGGGGGGGGGGG?FEFGGGGGGGGGGGGGEGGGGFFFGGGGGGFGGGGGGGGGGGGGGGGGGDGGGGGGGGGGGGGGGCFFGGGGGFGGC:CFFAFEGGGGGGGFFFFEFFFDGGGGEGGFGGEGGGGG@FG;9=EFGGGGGGGGAEFGGGFCFGFGGFGGGG6@DG7E:C>EFG?ECGG,C7=D,<=,:+DFFFGGFFG=*CEC468C)8ED)=C3>>=57>5<6+;1>AA8/857477*7*9*<+?F5C:)**2<47:((((,-(.(82(8()***..-
@M03506:14:000000000-AKVR1:1:1101:21343:5693 2:N:0:31
AGGACTACTCGGGTTTCTAATCCTGTTTGCTCCCCACGCTTTCGCGCCTCAGTGTCAGCAATGGCCCAGCGAGCCGCCTTCGCCACCGGTGTTCTTCCCGATATCTACGCCTTCCACCGCTACACCGGGAATTCCACTCCCCTCTCCCACGCCCTAGCCACACAGTCTCACCTGCGGTCCCGGAGTTGATCCCCGGGCTTTCACACGGCACTTACATACCCCCCTACCCGCCCTTTCCGCCCCGCGTTCCCGGCCACGCCTGCCCCCCCCCCCCTTCCCCCGCCCTCAGGCCCGCCGTGCC
+
8,6ACG8FGGEGCFFFGGGCFGGGCGGG?FGGGGGGGGGGGGGFE7F@CF<FGFFGGCFCGFC<C@DCGG7@FCGEDGGGG7FF7FFF+@+BFFGFG,87?:BCGG9E<F:A:9FFFFED+:C=FFG+:CF,>D;9F<B,@E3@D,6@@:CC+@+,33@D8,BC8DC,@:,,>58*1*4?C5*4*4<,,,>C*A5C***AEFFG++***)7*+:C+:>***7C=/9))2)):35?4):5C;*/))*2)*2+)8)1>7,)2)))*/;2>E3C)))**245*-((3(-()..2:04())7>((
@M03506:14:000000000-AKVR1:1:1101:22420:5713 2:N:0:31
AGGACTACCCGGGTTTCTAATCCTGTTTGCTCCCCTAGCTTTCGCGCCTCAGCGTCAGTAGTGGTCCAGTGCGCCGCTTTCGCCACAGGTGTTCCTCCCGATATCTACGCATTTCACCGCTACACCGGGAATTCCACGCACCTCTCCCACCCTCCAGCATTGCAGTTTCGCCTGCAGGCTCTGAGATAAGCCCAGAGGTTTCACAGGTGACTTACAACACCGCCTACGCGCCCTTTACGCCCAATAATCCCGAACAACGCTCGCCCACTCTGTCTTACCCAGGCTGTTGGCACAGGGTTAG
+
CCCCCGGFEGGGGGGGGGGGGGGDFGGGDGGGGGGGGGGGGGGDGGGGGGGGGGGGGGFFEFFFGGGCGGGGGGFDGFGFGGGDEGFGFFFGGFGGFDFEGGGGGDFGGGDEFGGGGAFEGGGGGFGGDGGGG<;BF7@GD+,@DFF8?FCGGG>D?FFFG?FGGGGGG5E::>C,,>?,>>C,,2>?9298*;E8,A8=FFEGGC5ECCFGDCCEGC:5D<5=CDA3=/8E))774C@5C5DFF6E/0+2.<5C551)*)))9):/80<7?6*<@:49+).312(,*))(,64<*)).(,
@M03506:14:000000000-AKVR1:1:1101:19981:5734 2:N:0:31
AGGACTACCCGGGTTTCTAATCCCGTTTGCTCCCCTAGCTCTCGGCTTTCAGCGTCAATGTCGGTCCAGGATGCCGCCTTCGCCACCGGTATTCCTCCAGATATCTACGCATTTCACCGCTACACCTGGAATTCTGCATCCCTCTCCCGAATTCAAGCCATCCAGTATCCGACGCAGTTCCAAGGTTAAGCCTTGGGATTTCACGTCGGACTTAGTTGGCCGCCTACGTCCCCTTTACGCCCAGTAATTCCGAACAACGCTTGCCCCCCCCGTATTACCGCGGCTCCTCGCCCGGCCCTAC
+
CCCCCGGGGGGGGGGGGGGGGGGGGGFFFFGGGGGGFGGGGFGGGGGGGGGGGGGGGGFGGGGGGGGFGGFGGGGEGGCEF7CFGGGEGG+FFGGDGGG,EFDGGGGGGGGGGGGFGGGGEFGGGGGFFG8EEC;CFGGG,@EGGFGGGG7+@8:EC8DFFFGFGG98EF+<EECBEC;D;7E9*@C7,,7DDE?E>98;C@FG>,75C):CF+,B::?6C7DCC*8)21)=C4)>3:)?EG3<*<:=+330579)*4):B:)9CCF@5>C).)*+066*4((-,(2?()-(830))),(.
@M03506:14:000000000-AKVR1:1:1101:22253:5778 2:N:0:31
AGGACTACCCGGGTATCTAATCCCGTTCGCTCCCCTAGCTTTCGCGCATCAGCGTCAGTGTCAGCCCAGCAACCCGCCTTCGCCGCAGGTGTTCCTCTCGATATCTACGCATTTCACCGCTACACCGAGAATTCCAGTTGCCCCTTCTGCACTCTAGCCCCGCAGTATCGTCTGACCTTTCCGGGTTAAGCCCGGACATTTCACAGTCGTCTTGCGGTGGCCGCCTACGCCCCCTTTACGCCCAGTCACTCCGAACCACGTCTGCTCCCCCTCTATTACCGCGGCTTCTGGCTCGGAGGTT
+
<C<8CEGGFGGCCGGDFCACEGAFGGGGGG;CFFGGGGGGDCCEEGGGGEFGGGFCF@EFFCFFGG>FCFF,CFEGGGGEADGGEGFFGGDFEFGGG?FFAFDCFGGGGGCFGAFFAD@>CBCEFGF+3>=DDD>FDFFF9,DD3D?CCCCECFGCAGG887EEGGFAD>,@CFCGC9:2?<9*;:?:1,B<1:BC**++5+5C9??+**8D/+08)2:C4*):79>FGC)*17)9)**;;57*1++1+3C5.7*9)(**.0897+</*0)))*3++6*0(((,2-(.)053))()0)(-(
@M03506:14:000000000-AKVR1:1:1101:15865:5779 2:N:0:31
AGGACTACACGGGTTTCTAATCCTGTTTGCTCCCCACGCTGTCGCGCCTCAGTGTCAGAAACTGCCCAGCAGACCGCCTTCGCCACCGGTCTTCCTCCGGATCTCTACGCATTCCACCGCTACACCCGGAATTCCGTCTGCCTCTACAGCCCTCGAGTTTGACAGTCGGCACGGCAGATCCGGGGTTGAGCCCCGGACTTTCACCACACCCTTATCAAACCACCTACGCGCCCTTTACGCCCAGGGCTTCCGGCCAACGCCCGCACCCCCCGTTGTACCCCAGCTGCTTGCCCGGAGTTAG
+
CCCCCGGGGGGGGFGGGGGGGGGGGGGGGGGGGGGGGGGGGGGGGGGGGGGGGDFGGGGGGGGGGGGGGGGGGGFGGGGGGGGGGGGGGGGGGGGGGGGGGGGGGGGGGGGGGGGGGGGGGCGGGGGEEGGGCEFFFGGGGGGGGGGGGGGGGGGGGGGFFGGGFGGGGGGGGGGDG>6D?,?EG:EG,:B?8CBE=*:C7C+>FFG5CDD9*6C::7??7>D5406>E)5>7)79<FDGEE*/*/*./;C>5)119:**)0)1)2?BGBG3)*/1+.@+4(-.)38))*4(),-))0(6)
@M03506:14:000000000-AKVR1:1:1101:14183:5780 2:N:0:31
AGGACTACCCGGGTTTCTAATCCTGTTTGCTCCCCTAGCTTTCGCGCCTCAGCGTCAGTTGTGGTCCAGTGCGCCGCTTTCGCCACAGGTGTTCCTCCCGATATCTTCGCATTTCACCGCTACACCGGGAATTCCACGCACCTCTCCCACACTCAAGCACGGCAGTTTCGCCTGCAGGCTCCGAGTTAAGCCCGGAGATTTCACAGGTGACTTACCGCACCGCCTCCGCGCCCTTTCCGCCCAATAATCCCGAACCATCCTTGCCCCCCCCGTATTACCGCGCCTGCTGCACCCCATTTAC
+
CCCCCGGGGGGGDCFGGGGEGGGGGGFGGGDGGGDF?FGGFFGCGEGECGGGGGGG,B6CFCCECFGF@FFGGDGEGF:CFGGGGGDCEFGGEGGCGFEGGGGGGGFGGGEFF9EGGACGGGGGGGGGEGGBFGGFFGDGCEEG,DD88DCE,,3:,,DF8*@>?FCC<EGDAFC?F8>64=5*=;:CF,CCF8*3:E@7@FCG7=5C+2;C+79<7D3EDDD=C*)7C).CD><F)0)2C5<**2+1+<@>))/)*)***/*9*<C78)C@.1*++.7:9B02((4)5*,(),(*)*)))
@M03506:14:000000000-AKVR1:1:1101:14559:5794 2:N:0:31
AGGACTACCCGGTATCTAATCCCGTTCGCTCCCCTGGCTTTCGCGCCTCAGCGTCAGTGTCGGCCCAGCAACCCGCCTTCGCCGCAGGTGTTCCTCTCGATATCTACGCATTTCACCGCTACACCGAGAATTCCAGTTGCCCCTTCCGCACTCTAGTCGCACAGTATCAGCTGACCTTTCCGAGTTACGCCCGGAGATTTCCCAACTTACTTGTTCTTACCGCCTACTCCCCCTTTACGCCCCGTACATCCGAACCACGCTTGCCCCCCCCGGATTCCCCGCGCTGTTGCTCCCGCGCTAC
+
CCCCCGGGGGGGFCFGGFEGDAFGGGFGGGGGGGGDFGFFFGCEEGG::EFGGGGGGGGGGGDGGGGGGFGGGGGGGGFGFGGEFEDFGFGGGGCEEECGGAFFGFGGGGDEEFGF9FFEEC9FDB:FCCEFF9@DFFCFGFGFEFGGGGGGFFA,EFCEBC8,@,732,,2>2DFGFGGFEC:@EG:*1BE58:E:7+<C+>9@CF+0+1:++5<7+826*97DGF66*0=D3)7)>)88:))9=*0+3;5)7/)241:>5)**+2<8@/7))1*+.6:((42((-*)*).)(-1.)4(-
@M03506:14:000000000-AKVR1:1:1101:21736:5812 2:N:0:31
AGGACTACTCGGGTTTCTAATCCTGTTTGCTCCCCACGCTTTCGCGCCTCAGCGTCAGTCTCGGTCCAGAGAGCCGCCTTCGCCACCGGTGTTCTTCCCAATATCTACGAATTCCTCCCCTACTCTGGCAACTCCACTCTCCTCTCACTAACTCAAGCACGAGAGTCCCACGCGCCATCCCCAGGCTGACCCCGCGCCTCTCACCGCTCACTTCGCTCTCCGCCATCACGCCCACAAGCCCCAGTATACCCGCACAACTCTCTCCCCCCTCTTATTACCTAGGCACGCTGCCAGAACATAG
+
CC9B6C@F@C@FGGGEFGEFEEECFGFGEFCDD<FD::FFCF9F@+@FFEF,CEGGEFFGCF8FEC+6C96:@,,8@FECDG,,?FF:+448,,5AFEEE@E85?,55+B,B?,5,:A++,:9,5:,8,8A+6FE,4EF,8,,8@D,3,66@@F,73=@=3=8++8@F6@,3@@*B*@,3>5,@**1,,,6>1**:*=*4181+**/7*1+3+0***;)0*1*2)19*<*)17))*.*.**/91*3+0++3))0C5260A*6*2>8*0/)/0/*++0.*+)),2)((0()(().(2).64)
@M03506:14:000000000-AKVR1:1:1101:12576:5822 2:N:0:31
AGGACTACCCGGGTTTCTAATCCCGTTCGCTCCCCTGGCTTTCGCGCATCAGCGTCAGTGTCAGCCCAGCAACCCGCCTTCGCCGCAGGTGTTCCTCTCGATATCTACGCATTTCACCGCTACACCGAGAATTCCAGTTGCCCCTTCTGCACTCTAGTCGCACAGTATCAGTTGACCTTTCCGAGTTAAGCCCGGAGATTTCACAACTGACTTGTGCTGACCGCCTACGCGCCCTTTACGCCCAGGAACTCCCAACAACCCTTGCCCCCCCCGTATTCCCTCGGTCTCCTGCCAGGCGTTT
+
CCCCCGGGGGGGGGGGGGGGGGGGGGGGGDCGGGGGGGGGGGGECCFGEGDEFF:FEEGGGGGGGGGFFGAAGGGFGGGGGCEGDG:CE<ADFGGGGDGG,?<>FFGGFG7=FGGDFGGEG7FFGGDEECBFGGG9>FFFCFGGGGGADCAF;FGG9EGEE:>ECCDEFCFCECGEC;CEGGDCEFEGGBEFC?CCE=C@F>,B;?E6609FG*1<07+=CGGGG/.=7DBGCEE:>CF8CCDC**:7*+07))0>*8D*5.52*+08:>G>5*::0)*<)4(3(((*)1.5.))*078((
@M03506:14:000000000-AKVR1:1:1101:13919:5860 2:N:0:31
AGGACTACCCGGGTTTCTAATCCTGTTTGCTCCCCACGCTGTCGCGCCTCAGTGTCAGAAACTGCCCAGCAGACCGCCTTCGCCACCGGTCTTCCTCCGGATCTCTACGCATTCCACCGCTACACCCGGAATTCCGTCTGCCTCTACAGCCCTCGAGTTTGACAGTCGGCGCGGCAGATCCGGGGTTGAGCCCCGGACTTTCACCACACCCTTATCAAACCACCTACGCGCCCTTTACGCCCCGTGATTCCGGACAACGCCCCCACCCCCCTTCTTCCCGCGGCTGCTGCCACGGAGTTAG
+
CCCCCGGGGGGGGGGGGGGGGFGGGGGGGGGGGGGGGGGGGGGGGGGGGGGGGGGGGGGGGGGGGGGGGGGGGGGGGGGGGFGGGGGGGGGGGGGGGGEG@FGGGGGGGG:FFGFGGGGGGGGGGGGGGDBFFFGGGGGDGGGGEGDCGFFGGGCEGGG7;AECFGFGGG>:?C>*=*=CGGDG8=EG+BFGGGDGDGG?FFGDGFG*:DGCF4007CFDFCF*706)7)):C5:F):3CGG39/:15++<6).1)*,)*.<)9)?EDGDD375::0)8:91((((3).*4,940).0(-)
@M03506:14:000000000-AKVR1:1:1101:18985:5865 2:N:0:31
AGGCCTACCCGGGTTTCTAATCCGGATCGCTCCCCACGCTTTCGCGCCTCAGCGTCAGCAAAGCTCCAGGCAACCCCCTTCGCCACTGGTGTTCCTCCCGATATCTACGCATTCCACCACTCCACCGGGAATCCCATTGCCCCCTAGCTTGCTCCACCTACGCCGTATCCGCGCACCCCCCCCAGTTCACCCGCGCCCTTCCCCACCCGACGCCCGTCGCCCCTCCGCCGCCCTTTCCCCCCACTATACCCCGCACACCCCCTCCCCCCCCCAACACCCGCGGCCGCGGTCCTGCACTGCG
+
8A-,8ECF<FFG78B-6CECEGCECCFE,B<FGGG8C+@FF@E:@+CF,B8,@F,@FCFGC,:@6E@<<,@CFGA,C:F,:,BC,8,9,BEF@<D<FB=:++44EFAA++8BFG97F8,?4,4,A=@@7:3F,DA,CF,DF=FC++,=,8,:,@5,,3,3@+33*546,>*:*;:8*=?*:?=88>++5+58*/:8**/2*28*****///)/):81*02*19*11))2)5>))7*)26EEC3)*6+0+335>@3)).*/)0)**;C)2.)))***/4.*22((((()(.4,/.(00934(
@M03506:14:000000000-AKVR1:1:1101:10260:5868 2:N:0:31
AGGACTACCAGGGTTTCTAATCCTGTTTGCTCCCCTAGCTTTCGCGCCTCAGCGTCAGTTGTGGTCCAGTGCGCCGCTTTCGCCACAGGCGTTCCTCCCGATATCTACGCATTTCACCGCTACACCGGGAATTCCACGCACCTCTCCCACACTCCAGCACGGCAGTCAGCGTTGCAGGCCTCGAGTTGAGCCCGAGGATTTCACAACACTCTTACCGCACCGCCTACGCGCCCTTTACGCCCACTAATTCCGAACAACGCCCGCCCCCTTCGTATTACCGCCGCTGCTGGCACCAATTTAC
+
CCCCCGGGGFFGFFGGGGGGGGGGGGGGGGGGGGGGGGGGGGGGGGGGGGGGGGGGGGGGGGGGGGGGGGCFEGGGGGGGGGGFEGGGGGGGGGGGGGGDGGGGGGAEGGGGGGFGGGGGGGGFGGGGGGGGGGGGG77@GGDGFGGFGGGGFGGGGGGGCEGEGFGGGGGFGGGGGFEG6:AC8<CF9CGGGGDGG5CCCG+<CFE5=7CDF:C9<3)5<D3E<DF>G5>=DF)2-::CGGG55+07:EGFF:DDG?)C)7)9<ECE8.9;<*:+0-9/999>((7)4)22*(.*)/)).
@M03506:14:000000000-AKVR1:1:1101:16032:5870 2:N:0:31
AGGACTACCCGGGTTTCTAATCCTGTTTGCTCCCTACGCTTTCGCGTCTCACCGTCAGTTGTCTTCCAGGTGGCCGCCTTCGCCACAGGTGTTCCTCCTGATATATACGAATTTCACCTCTACGCCAGTAATTCCCCCACCCCCTCCGCCACTCAAGCCTAGTAGTATCGGACGCAGTTCCTTGGTTAAGCCAAGGGAGTTCACGTCCGACTTAATATGCCGCCTACACGCGCTTTACGCACAGTAATACTGAACAACGCTTCCACCCCCGGTACTAACCCTGCTTCTGGCAACGGATTTA
+
66-,,,C--C66+78-CF,;C9C,C66FC@F@,,,6C@7@6F<,,676C<,,;6FF@F@6,<696E@,6CC,,9@@+@@8F7,6,,,,BE,F:,,?9EFF9DFFF,5,A+,4AF9E,55,C,,A=FFC,,,:,A4,6++@4@@@CGE++6CEF?==EFFD88,@,3@@E@834C*3*6,=EA:E,@5C?;,D,,>@87*=6C17,:*/*)))=+1>C+;C*95:75;0**)*)0./67);**)22<78+3+**17**,/*70)**3*)*)))))10+)0*((.(())1-92(*-()))-))
@M03506:14:000000000-AKVR1:1:1101:11055:5894 2:N:0:31
AGGACTACCCGGGTTTCTAATCCCGTTTGCTCCCCTAGCTTTCGCGGTTCAGTGTCAGTAATGGTCCAGAACGCCGCCTTCGCCGCCGGTATTCCTCCAGATATCTACGCATTTCACCGCTACACCTGGAATTCTACGTTCCTCTCCCATACTCAAGCCGTCCAGTATCAGACGCAGTTCCCAGGTTAAGCCGGGGGATTTCACGTCTGACTTAGATGGCCACCTACTCGCCCTTTACGCCAAGTAATTCCGAACAACGCTTGCCACCTCTGTATTACCGCGGGTGCTGGCACTGAGTTAG
+
CCCCCGGGGGGGGGGGGGGGGGGGGGGGGGGG?GGGGGGGGGGGGGGGGGGGGGGFGGGGGGGGGGGGGGGGGGGGGGGGGGGGGGFGGGGGGGGGGGGCFFGGGDFGGGGG7ECCGGGGGGGGDFCGFCFGGGGGGGGGGDGGGGGGGGGGCFFFGGGGGCEGFFBDGFGFGEEEGCFGGGG6>FCFGFGGGDCEE556@77ECCCEGFDFDCCC7:;6;CGGGFF=?DFGG@:GFD5=C*)9:+@?C9+908D3DBDD>D392<FFCFC667FC+6=*3((((,46<4:0?((*0*)).
@M03506:14:000000000-AKVR1:1:1101:18493:5899 2:N:0:31
AGGACTACCCGGGTTTCTAATCCTGTTTGCTCCCCTAGCTTTCGCAGCTCAGCGTCAGTGATGGCCCAGATACCTGCTTTCGCCATAGGTATTCCTCCTGATATCTACGCATTTCACCGCTACACCAGGAATTCCAGTATCCCCTACCCCACTCTAGTCCAGTAGTTTCCCTTGGCCTCTCCCAGTTGAGCCGGGAGCTTTCACAAAAGACTTACTGAACCTCCTACCTCCGCTTTACGCCTATTGATTCCGAGTAATGCCTCCCCCCCGCGTATTACTCCGCCTGCCGCCCCCTAGTTAG
+
CCCCCGGGGGGGGGGGGFGFGGGGGGGGGGAFGGGGGFGGGGGGGGGG,CEEFFFG@CEGFGGGGGGGFGGCFGFGGGGDGBFGDG9FFGGGFEEFGGGGGGGGGGGGCFGGGGGDEGGGGGG,AECFGC@FFGGGCGAEFDGCD8?=,@B>=AFC;@FFGFCFADEFGFGGGGCEFGGFFFGG?DF8=,>EEEGGGGGGGF:EECG5CFGGGFFF>CAFG**;09AFC*;*9)?*9@4CC8:C+1;+<CE4))>*3)+1)1)/1/58?.7577/AC:*+(-((((4)-)-(8((*0*6:)
@M03506:14:000000000-AKVR1:1:1101:13093:5904 2:N:0:31
AGGACTACCCGGGTTTCTAATCCTGTTCGCTCCCCACGCTTTCGCTCCTCAGCGTCAGTATCGGCCCAGAGACCCGCCTTCGCCACCGGTGTTCCTCCTGATATCTGCGCATTTCACCGCTACACCAGGAATTCCAGTCTCCCCTGCCGAACTCAAGTGATGCCCGTATCGACCGCAAGCTCAGAGTTAAGCCCCAAGTTTTCACGACCGACGCGACACACCGCCTACCAGCTCCTTACCCCCAATACTTCCGGACCACCCTGGCACCCTACGTATTACCCCACCCTCTGGCCCCACGTTG
+
CCCCCGGGG<FGFFGGGGGGFGGFFGGGGGGFGGG<CFGGGGFCF@GGGFGGGGGEFGGGGGFEGGGGGGFGGGGGGGGDECFG7FFG7FGGEGFGGGGGFGGFGGGG7CFGFFF<FCFGGGGGGG+A>+FGEFFFGA,DFCB@8>=ECCCECGGDDE,DFGFFGGDGGFEGGEGEECEF,50,,?CCC,2,6=8**=1=,+5+>*5C5)9<E55:DD:*/C/*9C@)*0)**0)262<++*97*7F49++0055C/3755))1**05;)*))*+00.9C((((-((.4))).((*)),..
@M03506:14:000000000-AKVR1:1:1101:12467:5912 2:N:0:31
AGGACTACCCGGGTTTCTAATCCTGTTTGCTCCCCTAGCTTTCGCGCCTCAGCGTCAGTTTCTGTCCAGGTAGCCGCCTTCGCCACCGGTGTTCCTCCTGATATCTACGCATTTCACCGCTACACCAGGAATTCCGCTACCCCCTCCAGAACTCTAGCCCGCCAGTTTTGGATGCAGGCTCTGGGTTGAGCCCAGAGTTTTCACATCCAACTTAGCGAACCGCCTACGCGCCCTTTACGCCCAGTAATTCCGAACAACGCTTGCCCCCCCCCTATTACCGCGGCTGCTGGCACGGCGTTAG
+
CCCCCGGGGGGGGGGGGGGGGGGGGGGGGGGGGGGGGGGGGGGGGGGGGGGGGGGGGGGGGGGGGGGGGGGGGGGGGGGGGGGGGGGGGGDFGGGGGGGGGGGGGGGGGGDEGGGGGGGGGGGGGGGGDGGGGGGGGGGGGGDGGEGGGGFGGGGFFDGGGGGGGFGGGGGFGGGGFGGFGGF:CFGDFGGFG584;:E7CFCF,B<C64<<F7,ADCBEGDDED:FAGGFGGBFG<C7CEGD<6C+90<EF5)9<C<CE>3)90AE3CDC)0*30<6=*721(((-/)/-(*41)70(-(
@M03506:14:000000000-AKVR1:1:1101:17942:5917 2:N:0:31
AGGACTACCCGGGTTTCTAATCCCGTTCGCTCCCCTGGCTTTCGCGGCTCAGCGTCAGGTGCAGCCCAGTAGGCCGCCTTCGCCTCTGGTGTTCCCCCGGATCTCTACGCATTTCACCACTCCACCCGGCATTCCGCCTACCTCTACTGCCCTCTAGCTCGACCGTTTCCAATGGCCCCTCCCCGTGGAGCGAAGCGGTTTCACACCCGACGCCTCGGGCCGCCTGCCCGCCCTCTCCGCCCATTACCTCCGGATAACGCTTGCGCCCTACGTCTTACCGCGTCCTCCGCCCCGTAGTTAC
+
CCCCCGGFEFGDG@FGGGGGDG9FCFFGG76FEGCGE@FGGGGGGCEF:FEFDEGGGG8CEGFA<F7FGC@FCDFGGGGGGF7F:F@@EFGGEGG,4@+::FC,EFGF7F+8F,F<FGDFGFF8DFFEB+@=DFCAEFB=FF,E<9;CEGF8BC,,,@,@3@EEGC*2>D;,>>?>C*::C5EGG8**/2=E8?EC=**/3C+@C+2**)9>C)2;**.:C95=75>5C5)/)).9(20AEE5*2++*+01)7.**24**.)85C**)*./75***+-0*21-4(-))()-(0(())0.-.
@M03506:14:000000000-AKVR1:1:1101:14800:5941 2:N:0:31
AGGACTACCAGGGTTTCTAATCCCGTTTGCTCCCCACGCTTTCGCGCCTCAGCGTCAGGAATTGCCCAGAGACCCGCCTTCGCCACCGGTGTTCCTCCCGATATCTGCCCATTTCACCGGTACACCGGGAATTCCACCGGCCTCTACCGTCCTCAAGTCCACCAGTATCGGACGCAATTCCACGGTTGGGCCGTGAGATTTCACATCCGACTTAATGGACCGCCTACACCCGCTCTACGCCCAGTGAATCCGGGCAACGCTCGCCCCCCCCGTTTTACCCAGGCCGCTGGCCCGTTGTTTG
+
CCCCCGGGG9FGEGFGGGGGGGGGGGGGGGGGGGGGGGGGGGGGGGGGGGGGGGGGGGGGGGGGGGGGGGGGGGGGGGGGGGGGGGGGGGGGGGGGGGGGGGGGGGGGGGGGGDFFGGGGGGEGGGGGGGGGGFFGGGCEGGGGGGGGGFGGGGGGGGGGGGGGGGGGDGEEGGD8CE9?CFGGGCEECCF@5EGGGEFCFF?FG?FFC/97=*<CF793>C3*7CFF*95/9@)14:):8CCGGG7*<EE>:@G3*85C)873DEC3/)1).2+A727+)(,,((-)(0:(.((*0.(((
@M03506:14:000000000-AKVR1:1:1101:12599:5945 2:N:0:31
AGGACTACCAGGGTTTCTAATCCTGTTTGCTCCCCACGCTTTCGCGCCTCAGCGTCAGTATCGGGCCAGTTGGCCGCCTTCGCTTCTGGTGTTCCTCCGAATATCTACGAATTTCACCTCTACACTCGGAATTCCACCAACCTCTCCCGATCTCCAGATCGTCAGTATCAAAGGCAGTTCCAGGGTTGAGCCCTGGGATTTCACCCCTGACTTAGCGATCCGCCTACACGCGCTTTACGCCCAGTAAATCCGAACAACGCTATTCCCCTTCGTATTACCGCGGCCGCTGGCCCGAAGTTAC
+
6CC@CGGFG-EFGGFEGGEF9@DFGGGGGFGGGGGGGDCFCFFGGCFGGGFGEGGDGGGFGGEGGGCFFGGCGGGEEEEGGGC7FEGGGGGE@FEFF@BF>CCG9EEFFGFF<EFGGGCFFCFGGGGEC+@BF97CF8F8C7>DGFGGGGCC3=DGEF98BFGGCFGC<:DFG:,,+6;E;A7?>EDCFDFG*,68E6>F9FGGGG>5*8C8,=9,/)2A94<CDDF)=3=55)=<6F>E57<D*0AF7+<7B:D5*(9C>)):CGGFCFG:57C++.=*2(-,((,8(<(()-(1)0)))
@M03506:14:000000000-AKVR1:1:1101:10006:5950 2:N:0:31
AGGACTACCCGGGTTTCTAATCCCGTTTGCTCCCCTGGCTTTCGCTTTTCAGTGTCAGTGTTGGTCCAGGATGCCGCCTTCGCCACCGGTGTTCCTCCAGATATCTACGCATTTCACCGCTACACCTGGAATTCCGCATCCCTCTCCCAAGCTCAAGCCATCCAGTATCAGACGCAGTTCCTCGGTTAAGCCGAGGGATTTCACGTCTGACTTAGTTGGCCCCCTACGAGCCCTTTACGCCCAGTACTTCCGAACAACGCTTGCCCCCCCCGCATTCCCGCCGCTGCTGGCCCGGCGTTCC
+
CCCCCGGGGGGGGGGGGGGGGGGGGGGGGGGGGGGGGGGGGGGGGGGGGGGGGGGGGGGGGGFGGGFGGGGGGGGGGGDGGGGGGGGGGGGGGGGGGGGGAFGGGGGGGGGGGGGFGGGGGGGGGGGFGG=FGGGGGGGGGGGGGGGGFFDFFF9FEGGGGGGGGGGGGCFGG>E>EEFG9;EECEGGFEGGGGGGG5>CGGCFGGGGG+:DFFFCFC66C*>EDGF5:>=554AC>C:C8:9DFF+7:+A:)7<DF?31.75CCCFFC>D:))2/+)9*-(((,(-<)/2,726>;54((
@M03506:14:000000000-AKVR1:1:1101:12857:5952 2:N:0:31
AGGACTACCCGGGTTTCTAATCCTGTTTGCTCCCCACGCTGTCGCGCCTCAGCGTCAGCAACGGCCCAGCAGACCGCCTTCGCCACTGATGTTCTTCCCGATCTCTACGCATTCCACCGCTACACCGGGAATTCCATCTGCCTCTACCGTGCTCTAGCCCGACAGTTTAGAAGGCAGCCCTGCGGTTAAGCCGCAGGATTTCACCCCCTACTTATCAAGCCGCCTACGCGCCCTTTACGCCCAGTGATTCCGGACAACGCTCGCACCCCCCGTACTACCGCGGCTTCTGGCCCGTGTGCAC
+
CCCCCGGGGGGGGGGGGGGGGGGGGGGGGGGGGGGGGGGGGGGGGGGGGGGGGGGGGGGGGGGGGGGGGGGGGGGGGGGGGGGGGGGGFGGGGGGGGGGGGGGGGGGGGGGGGGGGGGGGGGGGGGGGGGCGFGGGFGGGGGGGGFGGGGFGGGGGGGGGGGGDCFGGFGGG?CFGGGFEGCGGGGGDGGGGDGGGGGGFFGFGGGGEE3**AFCGFGFGGGGGGD45:3>EC57>):5EGD37CE+900<6:@DD4:5E)00>):EF*0>BB58/+:5*711>((4*)*4(8((*0.).)
@M03506:14:000000000-AKVR1:1:1101:9796:5955 2:N:0:31
AGGACTACCCGGGTTTCTAATCCTGTTTGCTCCCCACGCTTTCGTGCCTCAGTGTCAGTGCTGGTCCAGAGAGCCGCCTTCGCAACTGATGTTCCTCCCGATCTCTACGCATTTCACTGCTACACCGGGAATTCCACTCTCCTCTACCGCACTCTAGCCCGCCAGTATCCATCGCCATTCCCAGGTTGAGCCCGGGGCTTTCACGACCGCCTTAACGACCCACCTACGCTCGCTTTACGCCCAGTATTTCCTGGTAACCCTTCCACCCTTCGTATTCCCCTGGCCGCTGGCCCGACGTTAG
+
CCCCCGGGCGGGGGGGGGGGGGGGFFGGGGGGGGGGGGGGGGGGGGGG9FGGEFGGGGGEEFFGGGGGG9@FGGGGGGGGGGGGGGGGFGGGGGGGGGGGGGDGGGGGGGGGGGGGGGGGGGGGGD@CEEEGGGAFEEFEGGFGG9FEGEC>CFCGGGGF+8CEEF,>DFG9,@B+;BBF;EGGGGGGGCGFG5CE8C5FCDGG5****)17=6;9**)*1*/:46?3C*.*97:76C)/:***22+12<<**92:*4*27<)**3;>84757*;6:6?*(((,(-,.()-.569)076(,
@M03506:14:000000000-AKVR1:1:1101:24200:5963 2:N:0:31
AGGACTACCCGGGTTTCTAATCCTGTTTGCTCCCCTAGCTTTCGCACCTTAGCGTCAGAAATGACCCAGCGAGCCGCTTTCGCCACTGGTGTTCCTCCCGATCTCTACAGATTTCACCCTTACACCGGGAATTCCGCTCGCCTCTGTCATCCTCAAGCCCAGCAGTCCTCCACCACACGCCCTGGTTAAGCCAGTGCATTTTAGGCAGACCTTATCGGGCCGCCTACGTGCCCTTTACACCCAGTAAATCCGAGTAACGCTCGCAACCCCCCGATTTCCGCGCCCTCTGGCCCGGACTCAT
+
CCCCCGGGGGGGGGGGGGGGGGGGGGGGGGGGGGGGGGGGGGGGGGGGGGCGGGFCFDGGGFFGGGGGGGGGGGGGGGGGGGGGGGGGGGGGGGGGGGGGGEEGGGFGFGGGGGFEGGFGGGGGGGGGGGEGGGGFDFG>@>B8D8@7CDFGGGCF9AFGG6FFGFGGCGF7FGFFFEEGGGG81:>99@EFG,,5;CCFFG7C??CEF*1;?DFGGD)/93CE<35);C3C*)84-:=FCGC*9+2*20<0).9<*675>))9)*:)*)/)0):**)124,((4(,))),(.,,1)03))
@M03506:14:000000000-AKVR1:1:1101:16134:5982 2:N:0:31
AGGACTACTCGGGTTTCTAATCCTGTTCGCTCCCCTAGCTTTCGCGCCTGAGCGTCAGGTAAGGCCCAGAGATCCGCCTTCGCCACCGGTGTTCCTCCTGATATCTGCGCATTTCACCGCTACACCAGGAATTCCGATCTCCCCTACCTACCTCTAGCCTGACAGTATCGGATGCAGTCACGGGGTTGAGCCCCGGGATTTTCCCCCCGACTTGCCAAGCCGCCTGCGCGCTCTTTACCCCCAATGATTCCGGCTAACTCCGCCCCCCTCCGTGTTTCCCCGGCCGCCGCCCCGTCGTTCG
+
CCCCCGGGGGGGGGGEGGGGGGGGGGGGGGGGGGGGGGGGGGGGGGGGGGGGGGGGDEGGGGGGGGGGGGGGGGGGGGGGGGGGGGGGGGGGGGGGGGFGCGGGGGGFGGGGEFGGGGFGGGGGGGGGCCEGGFGGECGGGGGGG+DEGFGDEDEDDFGGFFGD9=FGGCEGCEF9AFFGG8EE5BEEG,DDECCEDC??9+,5,,=C5:DDE7EGDD)5>3CE<*))*)8/>3*CAG*0*:<**3+*<CE6B))**(*+/))19*/0*)9)0**;*683,(4(,(43()-(.((*).-.(
@M03506:14:000000000-AKVR1:1:1101:5330:5984 2:N:0:31
AGGACTACCGGGGTTTCTAATCCCGTTTGCTCCCCTTGCCTTCGTGCCTCAGCGTCAGGAACTGTCCAGAGACCCGCCTTCGCTACTGGTCTTCCTTACGAGATCTACGCATTGCACCGCTACACCGAGAATTCCATTTGCGCCTTCTGCACTCTAGCCCCGCAGTATCGGCCGATCTTTCCTGTTTAAGCTCGGAGACTTCACAGTGGAGCTGCGGTGGCCCCCTACGCGCCCGTTCCGCCGATGATATACGAACACAGCTTCTTGCCGCCGACTTATCTCTTGTGCGGGGTCCGGGTTG
+
C8BCC@FGEBFG786BFFGGGG9F;CE<BC,,;6,;6CFEGFFGG8@<,;CFC:8@,:E9C<,,,999F,@8,,C:+@C7<<66,>DCDEG99B?,<<,,,,8,,5CB?>=?@,,,5E7:F@+CFFC+@B+5,5A?,9C;,+++3+793,,,,,,,,,6,CE6:C:D,,+******12,56,,6,?9,,,,,2***/**,>8C,,4+2*****26*8>)/***22/5):<5/1))14*)**2)))*36+<+94)*/)(1/))***++10)))))*/*.9+.).-).)*()(()((1.)4((
@M03506:14:000000000-AKVR1:1:1101:20196:5988 2:N:0:31
AGGACTACTCGGGTTTCTAATCCCGTTTGCTCCCCTGGCCTTCGTGCCTCAGCGTCAGGAACTGTCCAGAGACCCGCCTTCGCCCCTCGTCTTCCTTACGATATCTACGCATTTCACCGCTACACCGTAAATTCCAGTCTCCTCTCCAGTCCTCAAGCACGGCAGTATCGAATGCCGTTTCGAATTTACGCCTCGAAATTTCACACCCGACCTACCGCGCCGCCTACGCACCCCCTACTCCCAATCACCCCGCACAACCCTTGAGCCCCCTTTATTACCGCAGCCGCTGCACAAGAGTCAG
+
CCCCCFFGGGGG>FEEGGGFFGFFGFF<CEEGGGDGGCFGGFGFF,BFFFEGGDCGGCDFGFC@<EFGG,CFGC,7FF8@EFEC,6C,7BF,=FGA@@EFFFB+E9EDFG7BCFGGFGEG7@@EFFCFFE<EGF;,A5C,=EFF8B,@,6,@EGG?,6@DE6>EEGFFG6@,3<3,+6@,@@53,*@,,6*>D*>:8C:FEFGG,7557)9)*8C,)))289CE*1;3=5:*1))/-**<0:*75*<)2*:)).))0(/2))7*2+*7*))0)*++<>=*2(,((,4.3.(./,.*882.)
@M03506:14:000000000-AKVR1:1:1101:20062:5990 2:N:0:31
AGGACTACCCGGGTATCTAATCCCGTTTGCTCCCCTGGCCTTCGTGCATCAGTGTCAGGAACTGTCCAGAGACCCGCCTTCGCCACTGGTCTTCCTCATGATCTCTACGCATTTCACTGCTACACCATGAATTCCAGTCTCCTCTCCAGTCCTCAAGCACCGCAGTATGGAATGCAGTTTCGGAGTTAAGCTCCGAAATTTCACACCCCACTTACGGCGCCACCTACGCCCCCTTTACGCCCAATGAACCCGAACAACGCTGGGCACCTCTGGTTTACCGCGGCTGCTGGCACTGAGTTAC
+
CCCCCGGGGGGGGGGGGFGGGGGGGGGGEGGGGGGGGGGGGGGGGGGGGGGGGGGFGGGGGGGGGGGGGGGGGGGGG>FGGGGGEEGGGFF<FGGGGFGGGFEFFGDCGGGGGGGGGGGGFFGFGGGFCGEFEEEDCEF,EFBFFFGECEEF@D@?BFGGGG686@;9E8A:DE9BE9,@EGG+=3=D:;=,@@888+,=9C@FFFGEDC>DCGGGG**=9):C46?5C))2)08;)18CEEDFF+9;+=E35>DD5?)C555<*8E:*)*)0*32+<4C969;,1364/437((*/*)-)
@M03506:14:000000000-AKVR1:1:1101:8124:5990 2:N:0:31
AGGACTACTCGGGTTTCTAATCCTGTTTGCTCCCCTAGCTTTCGCGCCTCAGCGTCAGTTATGGTCCAGTGCGCCGCTTTCGCCACAGGTGTTCCTCCCGATATCTACGCATTTCACCGCTACACCGGGAATTCCACGCACCTCTCCCATACTCCAGCACCACAGTTTCGCCTGCAGGCTCTGAGTTAAGCCCAGAGATTTCACAGGTGCCTTGTGGCGCCGCCTACGCGCCCTTTACGCCCAATAATTCCGAACAACGCTTTCACCCTCTGTATTACCGCGGCGCGTGGCACAGAGTTAG
+
CCCCCGGGGGGGGGGGGGGGGGGGGGGGGGGGGFGGGGGGGGGGGGGGGGGGGGGGGGGGGGGGGGGGGGGGGGGGGGGGFFGGGGDGGGGGGGGGGGGGFG>FFGAFGGGDEFFGFGGGGGGGGGGGGGGGGGFGGGGGGGGGGGGGGGGFFGGGGGFFECF,D<DEFGEEGGGGGGGCF69;CGGG@FFEF5D8C6<7<FC?>CFF6*0=F6EC*C>EGGGGD*;55)0CGFF4:7.;?55*20<FCC<6>>GGG1DE3))2*<07*7*)0:+A9:7*((-((((0-89:@47*09<>6
@M03506:14:000000000-AKVR1:1:1101:8414:5993 2:N:0:31
AGGACTACCCGGGTTTCTAATCCGGTTCGCTCCCCACGCTTTCGTCGCTTCAGGGTCAGGTGATGCCCAGTGTGTTGCCTTCGCTATTGGTATTCCTCCCAGTATCTACGGATATTACCCCTACTCTGGGAATTCTACACACCTCTGCATACCTCAAGCATAGCAGTCTACAATGCGAATACCGGTTGAGCCGGCATGTTTAACATTGCACTTACCATACCCCCTACGGACGCTTTACGCCCAGTAATTCCGGATCACGTTTGCCACTCCCGTCTTACCGCGGCTGCTGGCCCGTGTTTAG
+
CCCCCGGGGGGGGGGGGGGGGGGGGGGGGGGGGGGGGGGGGGGGGGGGGGGFGGGGGGGGGGEGGGGGGGGGGGFGGGGGGGGGGGGFFGGGGGGGGGGGGGGGGGGGGGGDGCCGGGGGGGGGGGGFFFGGGGGGGGGGEGGGGGGGGGGGGGGGGCFDFGGGGFEDFGBFGGGGGCGGGGGGGGGGGFGGCEG589;EEGFFG,=CC7CFFGGGGGFG*;FGG4FE=<>=CEDG3:AEEGG489+++3<)5)9)0:CFF:3*:0<6F)9;F*;;9>F=>>(4(436)/(,761C))().
@M03506:14:000000000-AKVR1:1:1101:21583:5994 2:N:0:31
AGGACTACCGGGGTTTCTAATCCTGTTTGCTCCCCACGCTTTCGCTCCTCAGCGTCAGAACAGGCCCAGAAAGCCGCCTTCGCCACTGGTATTCCTCCCGATATCTACGCATTTCACCGCGACACCGGGAATTCTGCTTTCCTCTACCCGTCTCAAGTCTGCCAGTATCCGATGAACCCTCCCGGTTGAGCCGGGAGCTTTCACACCACACTTACCAAACCGCCCACCAGCCCTTCACGCGCACTAACTACGGACAACGCTTGCCACCCACGCACTACCTCGGCTCCTGGACAGTACTTAG
+
CCCCCFGGGCC:C@+@FGGFGGGFFGGGFGG@EGEFGDGGE@FE@FFGEEDCE+B,C@FFGG8F7,CFEE@<<EE@EE:FGFGGGGFFGFEE9BEFGGGDG@FGGGGGDC++@<F95FG:++8+@F:++8+@FG=F9D;FEGGGGGFCFC8;,1:,@,37EC>:8E,@<D@EE8E,=>C86C98*=CC6,CFC55*:*<+1:9C+0/**/5CCF++2*):7)C*)*.)/1)29FF*.0.***1)1+0)3+38).9)1()*0).*7CF7*.C35)**+,)+.-(1((-<))(()(-:*0).)
@M03506:14:000000000-AKVR1:1:1101:10850:6026 2:N:0:31
AGGACTACCCGGGTTTCTAATCCCGTTCGCTCCCCTGGCTTTCGCGCCTCAGCGTCAGTGTCAGCCCAGCAACCCGCCTTCGCCGCAGGTGTTCCTCTCGATATCTACGCATTTCACCGCTACACCGAGAATTCCAGTTGCCCCTTCTGCACTCTAGTTGCACAGTATCAGTTGACCTTTCCGAGTTAAGCCCGGAGATTTCACAACTGACTTGTGCTACCGCCTACGCGCCCTTTACGCCCAGTAAATCCGAACAACGCTTGCCCCCCCCGTATTACCCACGCCGCCGGCCCGGAGATTG
+
CCCCCGGGGGGGD@FEGGCAFGGGGGGGGGGGGGGGGFGGGGGFGGGGGEEGGGEFGEGGGGC@EEGCCG8FGGGGGGG7FFGGGGEEGDFBBEGFGCFGGGGEGF9FEG@F=<FFFCFGG@FGGGG+@=FFGGFD<FF9D=EFGGG9EAADBFEG9EBC;CC9D,>EC<,37@>E?;<DBFEEED:C,;CFFGDE=E6:CF>EG6*?F7D>,*5AC:AG7>D//5))22)7)5)9):38EDG*99@*+98.00/7*()1))09*0*)/8D@)9*++-96)((((((.-)-(),(9))(-.
@M03506:14:000000000-AKVR1:1:1101:15671:6046 2:N:0:31
AGGACTACCCGGGTTTCTAATCCCGTTCGCTCCCCTAGCTTTCGCACTTCAGCGTCAGTGTCAGCCCAGCAACCCGCCTTCGCCGCAGGTGTTCCTCTTGATATCTACGCATTTCACCGCTACACCAAGAATTCCAGTTGCCCCTTCTGCACTCTAGCCCCGCAGTATCGGTTGACCTTTCCGGGTTAAGCCCGGAGATTTCACAATCGACTTGCGGTGGCCGCCTACGCGCCCTTTACGCCCAGTAAATCCGACCAACGCTTGCTCCCCCCGTATTACCGCGGCCGCTGGCACGGAGTTA
+
CCCCCGGGGGGGGGGGGGFGGGGGGGGGGGGGGGGGGGGGGGGGGGGGGGGGGGGGGGGGGGGGGGGGGGGGGGGGGGGGGGGGGGGGGGGGGGGGGGGGGGGGGGGGGGGGGGGGGGGGGEGGGGGGGGGGEGGGGGGGGGGGGGGFGGGGGGFGGGGGGCEGGGGFFGGCEGDGGGGGCEEGG>ED,>FGGED5C*=FFGGGGGFGGGGGGGGGGD)5<935CD@FGD@DDDF::*9EEG:7CCF@++<<3:)9<:DEB57390<@85C>>7**<)*2-(-(4((8(841))(C)8(,-
@M03506:14:000000000-AKVR1:1:1101:15425:6062 2:N:0:31
AGGACTACTCGGGTTTCTAATCCCGTTTGCTCCCCTAGCTTTCGCGCCTCAGCGTCAAGAATGGGCCAGGTAGCCGCTTTCGCCACTGGTGTTCCTCCCGATATCTACGCATCTCACCACTACACCGGGAATTCCGCTACCCTCTCCCACCTTCCAGCCGATCAGTTTCCGATGCAATTTCCCAGTTAAGCCGGGAGCTTTCACATCGGACTTGACCACCCCCCTGCCCGCTCTTTCTGCCCAGTAAATCCGGCCCACCCTCCCCCCCCACGTTTTCCCCCGGCTGCTGTCCTGTAGTTAG
+
BCCCCGGGGGGGDGGGGGGGGGGGGGGGGGGGGGGGGGGGGGGCGGGGGGGGGGGGGGGGGGGGCFFGGGGGGGGGGGGGGDGGEGGGGGGGGGGGGGGGGGGGGGGGFG7FG<FEGGFFGGGGGGEGG7:FEEGGG=FGGGGGGGGG8DGGFFGGGGGGCGGG?EFAFF8:EGDCEGGGGGGFF6D7D;9FG5BECEE?EGCFEFC55<CD+03CCF)CD):E3*.)**0/9)/2-*1:EF**9<+*2<C>3)))*(1*)0)*9*:.*)9))*2;+-6*-,(4(70)415>1))**1).)
@M03506:14:000000000-AKVR1:1:1101:15898:6066 2:N:0:31
AGGACTACCAGGGTTTCTAATCCCGTTCGCTCCCCTGGCTTTCGCGCCTCAGCGTCAGTGTCGGCCCAGCAACCCGCCTTCGCCGCAGGTGTTCCTCTCGATATCTACGCATTTCACCGCTACACCGAGAATTCCAGTTGCCCCTTCCGCACTCTAGCCGCGCAGTATCAGTTGACCTTTCCGAGTTAAGCCCGGAGATTTCACAACTGACTTGCGCTGGCCGCCTACGCGCCCTTTACGCCCAGTAAATCCGAACAACGCTTGCCCCCCCCGTCTTACCTCGGCTCCCGGCCCGCGGGTT
+
@CCCCGGGGDGGGGGGGGGGGGGGGGGGGGGGGGGGGGGGGGGGGGGGGGGGGGGGGGGGGGGGGGGDGGGGGGGGGGGGGFGGGGCGGFCFGGGGFFFG8FGGGGGGGGGGEGFGGGGGGDEGGGGEEC:DGFDG9FF9FGGGDGGGEGDECG7D3AECE>EGEGGGGGCFEGGGGGCFGG*=?EG9@;CBCEGGEEC7AF;CCFCFGDFFF*A*7D)>D5)5>D>FCDEGDDB4407*2:D342+1+23<>5>C)3CCEF>5*+<<E@DE3**2/6@F)4((,(()(0((0,())044(
@M03506:14:000000000-AKVR1:1:1101:27139:6068 2:N:0:31
AGGACTACCCGGGCATCTAATCCGGTTCGCTCCCCTAGCTTTCGCGCCTCAGCGTCAGGAATGGCCCAGCCTCCCGCCTTCGCCACCGGCGTTCCTAGCGATATCTGCGCATTTCACCGCTACACCGCTAGTTCCAGAAGCCTCTACCATCCTCAAGCCAATGCAGTATACGACGCAGTTCCACAGTTAAGCCATTGGATTCCATGCCGGACTTCCCTAGACTCCTGCGCGACCTTTACGCCACGTGAATCCCGATAACGCTCGCTCCCTACGTCTTTCCGCTGCTGCTGGCCCGGCGTTT
+
CCCCCGGGGGGCC7FFFGFGGGFGCFGGGGGCECFGGGCFFGGGGGGGCECCFEFCFCFCFGGGGGGGGGG@GGGGGEGGGFG4,B=CFFCFGFGFFCGGDGGGFGFGGC+?CFGCAGGGGGGGGGGDDFF>FCFACC::,DF?EF;;FE,4@CFFDF5CCFG65;DC:,5,:C>*55:CGF991,5,>@FFG,5+>++CG4++++3+*2:552+5*+/**2*<<F66C55*175:)*9ACCD37:/>FCC?))1))3>*75)1>*;)25:).*/*1)103:0-,))*49(()(())0-2(
@M03506:14:000000000-AKVR1:1:1101:6889:6091 2:N:0:31
AGGACTACAAGGGTTTCTAATCCCGTTTGCTCCCCTGGCCTTCGTGCCTCAGCGTCAGGAACTGTCCAGAGACCCGCCTCCGCCGCAGGTGTTCCTCTCGATATCTACGCATTTCACCGCTACACCGAGAATTCCAGTTGCTCCTTCTGCACTCTAGCCCTGCAGTATCGGTTGCCGTTTCCGGGTTAAGCCCGGAGATTTCACAATCGACTTGCAGTGGCTGCCTACCCGCCCTTCACGCCCAGTAAACCCGAACAACGCTTGCTCCCCCCGTATTACCGCGGCCGCGGCCAAGCCGTTC
+
CCCCCGFGGGGDDCFCFFGCGGGGGGGGGGECFFGGGFGEGGGGGGGFFGGGCCFEGGFDFGCFGFGA<@CFFGGCCEF,C7FECEEGDFFF:<FDE9EFFFC7?,,?FFEGGD,@F?FFEFFFGF=>F=CFF9FFCE4,;,C6,3E=9=F?,@,@DF>DD?ED=@D,@+333+,6+@@,,,4585C5@C9,*:B5:CC7,4>?C60AC*)2:?73726CG*/=CG656;)=DDEF(;458*79*329+3*))0)9515*80)**239CB)7>D*;84=0-((--(,)()(,0(.*))-(,
@M03506:14:000000000-AKVR1:1:1101:9991:6119 2:N:0:31
AGGACTACCCGGGTTTCTAATCCTGTTTGCTCCCCTAGCTTTCGCGCCTCAGCGTCAGTTGTGGTCCAGTGCGCCGCTTTCGCCACAGGTGTTCCTCCCGATATCTACGCATTTCACCGCTACACCGGGAATTCCACGCACCTCTCCCACACTCAAGCACGGCAGTTTCGCCTGCAGGCTCCGAGTTAAGCCCGGAGATTCCACAGGTGACTTACCGCACCGCCTACGCGCCCTTTACGCCCAATAATTCCGAACAACGCTTGCCCCCCCCGTATTACCGCGGCCGCTGCCACGAAGTTCT
+
CCCCCGGGGGGGGGGGGGGGGGGGGGGGGGGGGGGGGGGGGGGGGGGGGGGGGGGGGGGGGGGGGGGGGGGGGGGGGGGGGGGGGGGGGGGGGGGGGGGGGGGGGGGGFGGGGGGGGGGGGEGGGGGGGGGGGGGGGGGGGGGGCGGG?F7E:FG??FGGG>EGDFGFGGGGGGGGGGGCFEG*:FGGGFGGGG55?EDFGF;F+=CCF7<CECGGDD3EGDGGDDFEGDFDDBF4<FFGEE<7>6+*3<E:)8DCC?5E@E)9DGGDG)9)0/2C+6=*3(31(,3>>)()1((/)06))
@M03506:14:000000000-AKVR1:1:1101:18873:6119 2:N:0:31
AGGACTACTCGGGTTTCTAATCCGGTTCGCTCCCCACGCTTTCGCGTCTCAGCGTCAGGTAAGGCCCAGAGAGCCGCCTTCGCCACTGGTGTTCCTCCCGATATCTACGCATATCACCACTACACCCGGAATTCCACTCTCCTCTGCCTCCCTCAAGTCGGCCCGTATCCAAGGACCTCTCCCCGTTGAGCCGCGAGCTTTCCCCCTGGACTTAACCAACCGCCTGCCCGCCCTTCCCGCCCATCACACCCGTCCACCGCTCGCCCCCTACGCATTCCCTCCGCGGCTGTCCCGTCGTTAC
+
CCCCCG<EFGGGGGDFCEFCFGGDFGGGEGGGGGGGGGGGGGG@F>FGGG<CDEGG>,CCF<C<FGGE,C<8:FGGFE>CEDGGCFCCFF8FGGGFGGGGGGGGGGGG7E:=BFC9<FFGGGGCED+@=+@=DGGDG,D3>DDFGGFF9DGGDF@>9DF8+@C*8C*3@<E:C5>FGFF6EGG*:C65;,<EE***8=E+>C+>9=****2*215<D*.19)CE557):*8CDFF*(98C85***3+*+22)))9**4)*0))9)*:)2)95)***+6?+.(,(((-.(),)96(7578((
@M03506:14:000000000-AKVR1:1:1101:10358:6122 2:N:0:31
AGGACTACCCGGGTTTCTAATCCTGTTTGCTCCCCTAGCTTTCGCGCCTCAGCGTCAGTTGTGGTCCAGTGCGCCGCTTTCGCCACAGGTGTTCCTCCCGATATCTACGCATCTCACCGCTACACCGGGAATTCCACGCACCTCTCCCACACTCAAGCACGGCAGTTTCGCCTGCAGGCTCCGAGTTAAGCCCGGCGATTTCACAGGTGACTTACCGCACCGCCTACGCGCCCTTTACGCCCAATAATTCCGAACAACGCTTGCCCCCCTCGTATTACCCCCGCTGCTGGCCCGAAGTCCG
+
CCCCCGGGGGGGGGGGGGGGGGGGGGGGGGGGGGGGGGGGGGGGGGGGGGGGGGGGGEGGGGGGGGGGGGGGGGGGGGGGGGGGGGFGGGGGGGGGGGGGGGGGGGGGGGGGGGGGGGGGGGGGGGGGGGGGGGGGGGGGGGCFFGGGGG7C,?EFGGGGGGGGEGGGGGGD>CFFGCG,DEGE*=;FG,;EFC>*3:E=FFFGCFFGCCCGGDGFCD5:<DG=C35;E5>GGDFG9C3EGGGGG63=9CFFB5<)029EB))9>FGFG5C>>*8C+.=?((-3((,/.08(.(())0))(
@M03506:14:000000000-AKVR1:1:1101:27625:6127 2:N:0:31
AGGACTACCCGGGTTTCTAATCCCGTTCGCTCCCCTAGCTTTCGCGCTTCAGCGTCAGTGTCGGCCCAGCAACCCGCCTTCGCCGCAGGTGTTCCTCTCGATATCTACGCCTTTCACCGCTACACCGAGAATTCCAGTTGCCCCTTCCGCACTCTAGCCCTGCAGTATCAGTTGACCTTTCCGAGGTAAGCCCGGAGCTTTCTCACCTGACCTGCAGTGGCGCCTTACGCGCCCTTTCCGCCCAGCAAATCCGACCAAGTCGTGCTCCCCCTGTATGCCCGCGTGTGTCTGCTGGGTCTTC
+
CCCCCGGGCFGD@F;CGGGGGGGGEGGGDGEEFFEGFGGGGGGGGGGGGGDGGGGGEGFFEFGCFGGGGGGGGGGGGGGGGGGGGG7FGEEGDGGGG<FGGFEGGFFFF>+=C,AFGGGECCCF<=CGG7>FB<EC,@;CBGGGFF6CE78:BC,B99>@,,@DC99,,7>ECFGFFCGGFE518*4,,:9BF*:4==:F+++53+=++2**<2**22)*1)*2*>10*/.:95:4)*1**/97***7++0)7))99(*31)./**30;09))*+3+)1*(((,((())*--*,(30)(-)
@M03506:14:000000000-AKVR1:1:1101:6079:6140 2:N:0:31
AGGACTACCCGGGTTTCTAATCCCGTTTGCTCCCCTGGCTTTCGCGCCTCAGCGTCAATGCCGGTCCAGGATGCCGCCTTCGCCACCGGTGTTCCTCCAGATATCTACGCATTTCACCGCTACACCTGGAATTCCGCATCCCTCTCCCGGATTCAAGCCTTCCAGTATCGGACGCAGTTCCCGGGTTGAGCCCGGGGATTTCACGTTCGACTTAGAAGGCCGCCTACGCGCCCTTTCGGCCCAGTCATTCCGAACAACGCTCGCCCCCCCTGTACTCCCGCGGCGGCTTGCCCAGAGTTAG
+
CCCCCGGGGGGGGGGDGGGGGGGGGGGGGGGGGGGGGGGGGGGGGGGGGGGGGGGGGGGGGFGEEGGGGGGGGFGGGGGGGFGGGGGGGGGGGGCFGGFGGGGGFGGGGGGGGGF<FGGGDGDGGGGGGGFGCGGGGG+@FFGGGGEGEEECEGE,EFGGFFFFGGFFGEC785CEDGGGGGGGGGCEGCGFC58CEECED>;EGFFE=FCG52:97*7CGCD:DGFDG55>CB)9)*.2CGDFC+C=+3A47)))2(1:5))19EG@*737?7+9+5@5969(((()(04().,*)15:6
@M03506:14:000000000-AKVR1:1:1101:5750:6155 2:N:0:31
AGGACTACCCGGGTATCTAATCCGGATCGCTCCCCACGCTTTCGCTCCTCAGTGTCAGAACCGGTCCAGGAAGCCGCCTTCGCCACTGGTGTTCCTCCCGATATCTACGCGTTCCACCACTACACCGGGAATTCCACTTCCCCCTACCGGCCTCGAGCCCGCCCGTATCGAATGACCCCTCCCAGTTGAGCCGGGAGATTACACATCCGACTTGGCTCGGCCCCCTACAAGCCTTTTCCGCCCAATAAATCCGGCCAACCTCCGCCCCCTACCTCTTACCGCGGCTGCTGGCTCGACGTCT
+
CCCCCGGGGGGGGGGGGGGGGGGGGGGGGGGGGGGGGGGGCFFGGGGGGGGGGGGGGGFFGGGGGGGGGGGGGGGGGGCCFFEGGGDDFFGGGFGGGGGGGGDGGGGGGGGGCGGGGGFGGGGCFF+@CC7FDEGFGGGGGGGGGGGGGECEC,@E4CCGEGG*8;:,E*:,,,4?CF5CEDE98BF7<+?FGG**3/*2<FGFD+AF5*5/A768**.7<C55D3)7+90A>6?FF*78=5CDFC+97+A:@@)9)3**))./9*8>=)77)*0<A)/<460(41-))).(),(1082((
@M03506:14:000000000-AKVR1:1:1101:10142:6156 2:N:0:31
AGGACTACCCGGGTTTCTAATCCCGTTCGCTCCCCTGGCTTTCGCGCATCAGCGTCAGTGTCGGCCCAGCAACCCGCCTTCGCCGCAGGTGTTCCTCTCGATATCTACGCATTTCACCGCTACACCGAGAATTCCAGTTGCCCCCTCCGCACTCTAGTCGCACAGTATCAGTTGACCTTTCCGAGTTAAGCCCGGAGATTTCACAACTGACTTGTGCCGACCGCCTACGCCCCCTCTACGCCCCGTCAAACCCAACAACGCTTGCCCCCCCCCTATTACCGCCGCTGCCGGCCCGGACTTT
+
CCCCCGGGGGGGGGGGGGGGGGGGGGFGEGCGGGGGGGGGGGGGGGGGGGGFGGFFGGGGGGGGGGGGGGGGGGGEGGGGGGGGFGCGGGGGGGGFGDGGGGGGGGGGGGGGGGG?EGGGGGGFGGG:B:B<=DF9<E,>FFGG+BEG6C+@>FGF,EFEECGGGF,6D,BFFC9EG?71?AE>C*=EEBFCGGG5?=9?C:9@79CG+*2++*5+++)21)9CDD)?*9)75>5C7*=5C=D<5:*)/+28)<*9*4C:)))*/+078@7>));++)9<(319>(33()(,04350),,)
@M03506:14:000000000-AKVR1:1:1101:17465:6156 2:N:0:31
AGGACTACACGGGTTTCTAATCCTGTTTGCTCCCCACGCTTTCGCGTATCAGCGTCAGTATCCAACCAGGGGGCCGCCTTCGCCACAGGTGTTCCTCCCGATATCTACGCATTTCACCGCTACACCGGGAATTCCACCCCCCTCTTTGGTACTCTAGCTTGCCAGTTTCATGCGTCCTTACCCGGTTGCGCCGCGGGCTTTCACACATTACTTCACAAACCGCCTACCCTCCCTTTCCCCCCAAGGTTTCCCAACAAAGCCTCACCCCTTCGCATTCCCGCCGCCTGCGGCACAGCGTTAC
+
CCCCCGGGCFFGGGGEEGFFGGGFFFEGFGGGGFGGEGEEGGGGGGGGEFGFGGG7FGFFFGGGGEGGGGGGGGGGEC:EFGGG@FGGGG<FGFGGGGG@CG7FFFDGGG7F+CFFFGGGG7F9F,CF+F+@FFDCFGG:BCEGGFGE6DAE@EGFEFG:D9?E?2;DFFG99;>CEGC,B5,*4=EC*4C78*:5E*:70*<@:C57+:>F+*2<7*)/*992*95):*8EGF6D4742?=)***+*+++**)179(*2095*1*8<*)0.)***3-**(((((-,)(.-25((*)),((
@M03506:14:000000000-AKVR1:1:1101:7585:6175 2:N:0:31
AGGACTACCCGGGTTTCTAATCCTGTTTGCTCCCCACGCTTTCGTGCATGAGCGTCAGTGTCAGCCCAGAGACCTGCCTTCGCCATCGGTATTCCTCCCGATATCTACGCATTTCACTGCTACACCGGGAATTCCAGTCTCCTCTGCCGCACTCCAGCCTTGCAGTCCCAAATGCCATTCCCAGGTTGAGCCCGGGGATTTCACATCTGGCTTACCACACCGCCTGCGCCCGCTTTCCGCCCAGTAATTCCGATTAACCCCCGCACCCTCCGGATTCCCCCGGCTGCTGGCCGCTAGTTCG
+
CCCCCGGGGGGGGGGGGGGGGGGGGGGGGGFGGGGGGGGGGGGGGGGGGFGGGGGGGGGGGGGGGGGGGGGGGGGGGGGGGGGGGGGGGGGGGGGGGGGGGGGGGG9EGGGGGGGGGGGGGGGGGGGGGEGGGGGGGGGEGFFGGDGGDGECEGGGGGGGGFEGFG=6DFFGAAFGGCCEF?CFGGGGGCFCFGGGGEGGGG,4>CE:FFFCEDD,=465CDDE<FF)2*2:C)=F);>=EGG599CB?+3/75CCD401.0)95/:7*)9.)*2;24**((-((44039:()(-).9<)-
@M03506:14:000000000-AKVR1:1:1101:22284:6181 2:N:0:31
AGGACTACCCGGGTTTCTAATCCCGTTTGCTCCCCTGGCTTTCGCGCCTCAGCGTCAGTATCGGCCCAGTAGCCCGCCTTCGCCTCAGGTGTTCCTCCCGATATCTACGCATTTCACCGCTACACCGGGAATTCCAGCTACCTCTTCCGTACTCTAGCTCGCCAGTATCGGTCGACTCTCCGGGGTTGAGCCCCGGGCTTTCCCAACCCCCTTAGCAAGCCGCCTACGCGCCCTTTACCCCCACTCATTCCAAACCACCCCTGCCCCCTACCTCTTAACCGGGCTGCTGGCGCGTAGTTAG
+
CCCCCGGGGGGGGGGDGGGGGGGGGGGGEGGGGGGGGGGGGGGGGGGGGGGGGGFGDGGGGGCFGEGGGFFGGFGDDGGFGFGGGG8EBFGGCGGGGGGGCEGGFGEFDC@CEEDAFDF@==@FFFGGDGEFGGG<?BDEFC@>EFGFG@>E:9,D,;3@>CGCGG97E**6@C>*4B:DCEEGGEEGF@FE5EEG87:EC796+*:=**))29+A>7<FF39=39?5*/8*1.50):*3@/9)**21++<*/95<FB/*)).7*/;>8)*)*0<9+)9+(((-((()))(-5(()))-))
@M03506:14:000000000-AKVR1:1:1101:13014:6189 2:N:0:31
AGGACTACCCGGGTTTCTAATCCGGTTCGCTCCCCTAGCTTTCGCGCCCCAGCGTCAGGAGTGGCCCAGCCATCCGCCTTCGCCACCGGCATTCCTAGCGATATCTGCGCATTTCACCGCTACACCGCTAGTTCTAATGGCCTCTACCATCCTCAAGCCAACGCAGTATCCGACGCAGTTCCACCGTTAAGCCATGGGATTTCACGCCGGACTTACGTAGCCGCCTGCGCGCCCTCTACGCCCAGCGAACCCGGACCACGCTGGTCCCCTCCGCATTACCGCGTCTGCTGGCCGTGCGGGG
+
CCCCCGGGGGFFGFGCFFFAFGGGD7FGGGGG7CFGGGGGGGGGGDGGDGGGGDFDEEGGGGC@F,FFEFGG<FGEGGGGGGGGGGGEEGEEGGGGGGGG>FEG9F,,8>CFGGGGGGGGEFEGGGDG@FGGCEFF,FCFGG@F8DC>>@FEGGGGCFGG6CEGE5C>7=D:*CEGCE?FG?,C,CEGCFCFE@CCGG*0:;7++/=5><)7:*+<*CF53C3:C3)8*95CD3>*8:B58=3*1*27**1)7>5>)(/*)0)9*+3<=>/<5**/*)/+((((,,-9)04()(-1))((,
@M03506:14:000000000-AKVR1:1:1101:14872:6195 2:N:0:31
AGGACTACCCGGGTTTCTAATCCCGTTCGCTCCCCTAGCTTTCGCGCTTCAGCGTCAGTGTCGGCCCAGCAACCCGCCTTCGCCGCAGGTGTTCCTCTCGATATCTACGCATTTCACCGCTACACCGAGAATTCCAGTTGCCCCTTCCGCACTCTAGCCCTGCAGTATCAGTTGACCTTTCCGAGTTAAGCCCGGAGATTTCACAACTGACTTGCAGTGGCCGCCTACGCGCCCTTCTCGCCCGGTAAACCCGCACCACGCTTGCTCCCCCCCTATTCCCGCCGCCTCCGGCCTGGACTGC
+
CCCCCGGGGGGGGEGGGGGGGGGGGGGGGGGGGGGGFGGGGGGGGGGGGGGGGGGGGGGCGGGGGFGGGGGGGGGGGGGFGGGGGGDGGEFEFGGGG9EGFFDGFFCGGGEGE<FFGGGDGEF9FGE7@FCGGGGGGG3,=@EDEEFGEG+@+CFF,9DFFFGGGG9DFDA,@DCF6;CFFEEE::?FG9@CC5:*47:CFGCF7?E67**2A776CC6*:8/>3<>5*))/)08*(*0/*77)):*73+08)7)9).92<@)/*+00:;D3))*+2.1A(-((((()()--)(,*.),(,
@M03506:14:000000000-AKVR1:1:1101:6188:6199 2:N:0:31
AGGACTACCCGGGTTTCTAATCCTGTTCGCTCCCCACGCTTTCGCTCCTCAGCGTCAGTTCCGGCCCAGAGTGCCGCCTTCGCCGCCGGTGTTCCTCCTGATATCTGCGCATTTCACCGCTACACCAGGAATTCCGCACTCCCCTACCGGACTCGAGTCATGGCAGTATCGAGTGGCGTCTCCGAGTTGAGCCCGGAGTTTTCACACCCGACTTGCCAAACCGCCTACGAGCTCTTTACGCCCAATAAATCCGGACAACGCCCGCCCCCTCCGCATTACCGCGGCTGCGGGCCCGTAGTTG
+
CCCCCGGGGGGGGGGGGGGGGGGGGGGGGGDGGGGGGGGGGGGGGGGGGGGGGGGGGGGGGGGGGGGGGGGGGGGEGGGGGGGGGGGGGCFEGGGGGGGGGGGGCGGGGGGDFGGGGGGGGGGGGGGGGGGGGGGGGGGGGGGGGGGGGCEEGGGGDFGGGGGGGDGGGGGGGGFGGDGE>EFG5EGGG97BCFEGGEGGFGGFGDG=CD3DEDCFGGF6>CDGGG3?=CBGGF?FAGF5*:DG*AC*+3</5>*97:F*5)8>DEE5C;*85***;-@?0(,(-(()()(-)-7))5:<)
@M03506:14:000000000-AKVR1:1:1101:19774:6200 2:N:0:31
AGGACTACCCGGGTTTCTAATCCGGTTCGCTCCCCTAGCTTTCGCGCATCAGCGTCAGGTACGGCCCAGCAAGTCGCCTTCGCCACCGGCGTTCCTAGCGATATCTGCGCATTTCACCGCTACACCGCTAGTTCCACTTGCCTCTACCGACCTCAAGTCAACGAAGTATCCGATGCACGATCACAGTTGACCCGTGACTTTTCACATCGGACTTACGTAACCGCCTACGCGCCCTTTACGCCCCGTGAATCCGGTTAACCCGCGCCCCCTCCGCCCCACCGCGGCTCCTGCCCTCTAGTTT
+
CCCCCGGGGGGGGGGGGGGGGGGGGGGGGGGGGGGGGGGGGGGGGGGGGGGGGGGGGGGGDGFGGGGGGGGGGGGGGGGGGGGGGGGGGGGGGGGGGGGGDG>FGFACEEDGCFGGGGGGGGGGGGGGEEEGGGGDFGCFFFEFG9ED:@EGGGGGFGGG9CEG8EF9,>DF5EEEGGGE>CCE7B595;+?858*8EC?CFGGGFG?59*)*;<<*26CCD<5CC)./9>53.02)?B8EGG597:3:+<)75)9*)0+8)))/:EEGD*>)***2-5C17(,-((04<(450(2**).)
@M03506:14:000000000-AKVR1:1:1101:13644:6202 2:N:0:31
AGGACTACCCGGGTTTCTAATCCGGTTCGCTCCCCTAGCTTTCGCGCATCAGCGTCAGGTACGGCCCAGCAAGTCGCCTTCGCCACCGGCGTTCCTAGCGATATCTGCGCATTTCACCGCTACACCGCTAGTTCCACTTGCCTCTACCGACCTCAAGTCAACGAAGTATCCGATGCACGATCACAGTTGAGCCGTGACTTTTCACATCGGACTTACGTAACCGCCTACGCGCCCTTTACGCCCCGTGCATCCGGATAACGCTCGCCCCCTACCTCTCACCGCGGCTGCAGGCCCGGTAGTA
+
CCCCCGGGGGGGGFGGGGGGGGGGEGGGGGGGGGGGFGGGGGGGGGGGGGGGGGGGGDFGFFGGGDGGGGGGGGGGGGGGGFGGDGGDGGGEGGGGGFGGCGGGGFFFGGGGGGGGGGGGGCCGGGGGGDGGGGGGGGGGGFGGGGGGGGGGGGGDGGGG9CECECCFGFFG*=5C7BF5ECGG,CE7+?CCGGC=CFFGGGG7C:FGG3DGGGCFGGFGGG<EGG>@=D>5CEF4>7B=EG))1CE):9E?575*96CC>559CEEBG3*0)09+82=:(1((4(3)()(-),()0)(.)
@M03506:14:000000000-AKVR1:1:1101:7977:6214 2:N:0:31
AGGACTACCCGGGTTTCTAATCCTGTTTGCTCCCCTAGCTTTCGTGCCTCAGCGTCAGGAATTGTCCAGGGACTCGCCTTCGCCACTGGTGTTCCACTTGATATCTACGCATTTCACTGCTACACCAAGTATTCCAGTCCCCCCTCCAATCCTCGAGCAAGGTAGTTTCCAATGCCATTTCCGAGTTGAGCCCGGAGATTTCACATCCGACTTACCTCCCCGCCTACGCCCCCTTTCCGCCCAGTGAATCCGAACAACGCTTTGCACCTCGGTATTACCGCGGCGGCCACCCCTGACTTAT
+
CCCCCFGGGGGGGEGCGGGGGGGGGGGGGGGGGGGGGGGGGGGGGGGGGGFGGGGGGGGGGGGGGGGGGGGGGGGFGGGGGGGGGGFGGGGGGGG9FFGG9FFGFEGGGGCGEGGGGGGGGGGGGGG8FF9FG<FFGGGFEFCEGGGGFFGDBFG>>CC8D?3=EGGFDGGD==DFFFGA;C8CCFDCCDG,6@@:E>DF,5,>@FGC**394+5:+;4555?E555)*)):<AFC)0)33=:**+07+0+.)))946)*))):*+37*5*00**3069/3(3(((,)().()(-*)0)))
@M03506:14:000000000-AKVR1:1:1101:10278:6215 2:N:0:31
AGGACTACCCGGGTATCTAATCCTGTTTGATCCCCACGCTTTCGTGCCTCAGTGTCAATATATGTGTAGCCAGCTGCCTTCGCAATCGGTGTTCTATGTCATATCTAAGCATTTCACCGCTACATGACATATTCCGCTGACCTCCACAATATTCAAGACTGATAGTATCAATGGCAGTTTCCAAGTTAAGCTCGGAGATTTCACCACTGACTTACCGACCCACCTACCCACCCTTTAAACCCAGTGAATCCGGATAACGCTTGCACCCTCCGTATTACCCCAGCTGCTGGCCCGGGGTTAG
+
CCCCCGGGGFGGEGGGGDGGGGGGGFGG8CFGGGGGGGGGGDGG8FGGGGGGGGGG<FGGGFGGGGGGGGFGFDCFGGGGGGGGGGFGGGGGGGGFGGGGDGGFEEAFGCEFGGGC<FGGGGGCECBEFEFFGEGCEGEF:FFGGGGFC9EGDGFGGGCFGDGCDGGGGFGFEDGGGGEGFGGFGGD83==@DEEGG>=CE?;:E?G9,+5<FGFCD*3*<CD:*9;*,*:CD?;C4CAFC=4*869+=,A8)87CD)//05>F6?F>*2>=)*<+35963:6:7((/))4(0,4)707:.
@M03506:14:000000000-AKVR1:1:1101:3590:6219 2:N:0:31
AGGACTACCCGGGTTTCTAATCCTGTTTGCTTCCCTAGCTTTCGCGCCTCAGCGTCAGTAGTGGTCCAGTGCGCCGCTTTCGCCACAGGTGTTCCTCCCGATATCTACGCACTTCACCGCTACACCGGGAATTCCACGCACCTCTCCCACCCTCCAGCACGGCAGTTTCGCCTGCAGGCTCTGAGTTAACCCCAGAGGTTTCACAGGTGACCTACCGTCCCGCCTACGCGCCCTTTACACCCAATAATTCCGAACCACGCTCGCCCCCCCTGTTTTACCCCGGCTTCCTGCACCGACTTAG
+
CCCCCGGGGGGGGGGGGGGGGGGGGGGGGGGGGGGGGGGGGGGGGGGGGGGGGGGGGGGGGGEGGGGGGGGGGGGGGGGFGGGGGG?EGGGGGGGGGGGG7FEGGGGGGGDGEGGGGGGGGGGGGGEEDGCGGGFDGDDDEG@FDFGG=DGGGGECFGGGGGED5D,@FGDGDCGCGGGEGFG?9=CF7,<CCEGFCCF=FF7++3;FFGGGG466):)*9:551CF>=)7=D55>)**<EG*50+<@FGE?>31)047C55)))2:7*<5))*+2+)1+3901-(())*.(0(-1))())
@M03506:14:000000000-AKVR1:1:1101:7932:6225 2:N:0:31
AGGACTACCCGGGTTTCTAATCCTGTTTGCTCCCCACGCTTTCGCACTTGAGCGTCAGTATTGGTCCAAGAAGTCGCTTTCGCCACTGATGTTCCTCCCGATATCTACGCATTTCACCGCTACACCGGGAATTCCACGCACCTCTCCCACCCTCCAGCATTGCAGTTTCGCCTGCAGGCTCTGAGTTAAGCCCAGGGGTTTCACAGGTGACTTACAAAACCGCCTACGCGCCCTTTACGCCCAATCATTCCGACCAACGCTCGCCCCCCCTGTATTACCGCGGCTGCTGGACCAGAGTTAC
+
CCCCCGGGGGGGGGGGGGGGGGGGGGGGGGDGGGDFGGGGGGGGGGGGGGGGGGGGGGGGGGEFFGGGGGGGGGGGGGGGGGGGGGGGGGGGGGGFGGGGGGGGGGGGGGGGGFGGGGGCGBFFGGGGG7FGGGGCFFD@FG8FCGGGCFGECFGGCFFGG9;DFGGGGGCGEGFFFGG8FGGG7@CFF9@FFGGGGDGE=8FGGDCEEC<8E79A+*)=*):5758AE5>GGDFC2>BGGGG50*<B+A?@:))7*:55)7)));27*.9)0*<9+-**700(((-6)9((.((*0=4--
@M03506:14:000000000-AKVR1:1:1101:5975:6230 2:N:0:31
AGGACTACTCGGGTTTCTAATCCTGTTTGATCCCCGCACTTTCGAGCCTCAGCGTCAGTTACAGCTTCGTTAGCTGCCTTCGCAATCGGTGTTCTATGACATATCTAAGTATTTCACCACTACATGTCATATTCCGCCAACGGCAACTGTACTCTAGACCAGCAGTATCAATGGCAGTTTGTGGGTTAAGCCCACAGATTTCACCACTGACTTACCAATCCGCCTACGCTCCCTTTAAACCCAATGAATCCGGATAACGCTTGCATCCTTCGTCTTCCCGCGGCTGCAGGCACGAAGTTAG
+
CCCCCGGGGGGGGGGGGGGGGGGGGGGGGGGGGGGGGGGGGGGGGGGGGGGGGGGGGGGGGGGGGGGGGGGGGGGGGGGGGGGGGGGGGGGGGGGGGGGGGGGGGGGGGGGGGGGGGGGGGGGGCFGGGGGGGGFGGGGGGGGGGGGGGGFGGGGGGGGGGGFFCDEFGFGGGGGGEFGDGGGGDGGGFCGGGGGG69DCCGGGGGGGGGFFFGGGGG46CGF5DCFEG5?EGFFGE7FGGGG*9<9A@@C:5.8DGF<5>BFC7<@FG47F@GGG+)5596011,(/.862F?37>..))
@M03506:14:000000000-AKVR1:1:1101:21463:6237 2:N:0:31
AGGACTACCCGGGTTTCTAATCCCGTTCGCTCCCCTAGCTTTCGCGCCTCAGCGTCAGTGTCGGCCCAGCAACCCGCCTTCGCCGCCGGTGTTCCTCTTGATATCTACGCATTTCACCGCTACACCAAGAGTTCCAGTTGCCCCTTCCGCACTCTAGCCCCGCAGTATCAGTTGCCCTTTCCGAGTTAATCTCGGAGATTTCACAACTGACTTTCGTTCGCCGCCTACGCGCCCTTTACGCCCCGTACATCCTACTCACCCTTGCCCCCCCCCTCCTACCTCCGCCGCTGGCCCGGAGTTC
+
CCC8CGGGGGGGGGECFFGGGGGGGGGGGGGGGGGGGGGGGGGGGCEGGGFGGGGGGGCFGACFGGGGGGGGGGGGGGGEGFGGDG+@+8>FFEGCGGGFEG?FFCFGGGC@FDFCGGGGG+CFFGG=C8FFFGGFCFGGGG?FGGFDCGE+31E9,@>FGGG>ECF,>7EA:,,,=DG6;>C*/6=,,,B2CC8:::<ECFFG9+*=6*7>E+>E<F)*2/9C<C3575>5<@>4879*;5C3<A/.19@?/70**.**87)*0++787))))**0)0:).(((--)()(,.((9).-..
@M03506:14:000000000-AKVR1:1:1101:18330:6239 2:N:0:31
AGGACTACCCGGGTTTCTAATCCTGTTTGCTCCCCTTGCCCTCGCGCCTCATCGTCAGGTATAAACTAGAAAACCGCTCTCGCCACTGGTGTTCTTCCACATATCTACGCATTTCACCGCTCCACGTGGAATTCCGTTTTCTCCGTCAACCCTCTAGATAAACAGTTTCAAATGCAGCCCCAAACTTGAGCTTTGGTATTTCACATCTGACTTGTTTTTCAGCCTACGCGACCTTTACGCCCAATACTTCCGATTAACGCTTCCACCCTCCGTACTACCGCACACTGTCGCCTGGCGTTAG
+
<@9<CDECEF77@@C@EF@FCA,C,E,<@9C,6,BF8<E,<8C:+++@@66,;CD8<@EE,C,9,CF<@F9,CCCFD++C,8=+6C86,9,9C9<,,,,A<FD,E5,54F++85FF<E@E+4CAFF+4@+,7FE=FFG,+8@@EC4D@+3D@8DG,,@D8,EFGCA,,,738@FFDD,,56+4@+6,,53,D,7>6,,@:,?@,;,9,,++2:2;,;C*4+++10;A)/))=)2*:);)/*/8**=++++0:):**2)**)0)*:2075)93.***+.<*03(((()1))(45:(*0),--
@M03506:14:000000000-AKVR1:1:1101:22760:6250 2:N:0:31
AGGACTACCAGGGTTTCTAATCCTGTTTGCTCCCCACGCTTTCGCACCTCAGCGTCAGTGCTGGACCAGTTAGCCGCCTTCGCCACTGGTGTTCTTCCCAATATCTACGAATTTCACCTCTACACTGGGAATTCCACTAACCTCTTCCAGTCTCTAGGTTGCCAGTATCAAAGGCAGTTCTGGAGTTGAGCTCCAGGATTTCACCCCTGACTTAACAACCCGCCTACGTGCGCTTTACGCCCAGTAATTCCGAATAACCCTATCCCCCTCCTCATTCCCGCGGCCGCTGGCACGAAGTCTT
+
CCCCCGGGGFGGEFGGGGGGGGGGGGGGGGGGGGGGGGGGGGGGGGGGFGGFGGGGGGGGGGGGFGGFEGGGGGGGGGGBCGGGGGGGGGGGGFFGGGGGGGGGGGGGGGCCFFGGGGGGGGGGGGG?GGGGGGAFGGGFGCEGGDFG9>EDDGGGEGG8DEFDGFFCGGFGGGGGGGECFGGGGGGGGF8CFGFEEEF7EGGG;@>FGFGG7:AFFCFEGDDECCFF:*:7CD>CC:;:EDDCCC?F+?+)=A**:.*25));C?E>C)9))202+-9:1((-(10)(7(.1--/05.6)
@M03506:14:000000000-AKVR1:1:1101:13436:6254 2:N:0:31
AGGACTACCCGGGTTTCTAATCCCGTTTGCTCCCCTGGCTTTCGCTCATCAGCGTCAATCTCGGTCCAGGACGCCGCCTTCGCCACCGGTGTTCCTCCAGATATCTACGCATTTCACCGCCACACCACGGCGTCCGCATCCCTCTCCCGAATTCCAGCCATCCGTAATCCAACGCAGTTCCAAGTTTAGGCCTCGGGATCTCACGCCGACCTTATGTTGCCGCCTCCGACCTCTCTACCCCAGGTATGTACGCACGCCTCGTGCCCCCCCCGTCGCACCGCGGCTGACGGCTCGCAGTTAG
+
CCCCCGGFF@FFCF,6CAFGGC<E@E@G7EFGGGGGGGEGFCGE;BFGGGGGGGEGEG9<6FEGC@C,,C<C+@CBGD=FGDGCEC,+:+@?FDFEGF,,B=?5E?5E7@FEBFC,,C@C+:?,+@+4@@:7FC++@+8CDGFC<3,,@453@<,>,,6,,@D*4,**52,,>*>=C*1>,,4,5><B,2B,:,8:**3*5@++3*==*))9+0++2*1+:))*95055)7/2?)*)2**12**23+)+++0)0)))(*2708C*8C)*.9B)1***-)*444(((()()4()(,))).))
@M03506:14:000000000-AKVR1:1:1101:23332:6282 2:N:0:31
AGGACTTCTCGGGTTTCTATTCCTGTTTGCACCCCACGCTTTCGCATCTCAGCGTCAATATGTGTCCAGTGAGTCGCCTTCGCCACTGGTGTTCTTCCGAATATCTACGAATTTCACCTCCACACTCGGAATTCAACTCACCTCTCCTCACTCCTACCGATACAGTCTTCAAGGCAGTTCCGGTGACGAGCTCAAGGCTTTCACCTCTAACTTACAAAGCCTCTTACTCGAGCTCTACGTCTACTAATCTCGAACAATGATAGCCACTTCCGTATTCCAGTGCCTGCTTACCCGGGTCTAA
+
-,8,A,,-<--:+;@;--C,,,CFD6C,C9,CF;+8@FEG,6,8C@,8,CEFECGFC7F,,;C<F<,9,<,,,C,++,@F<<C@,,,:9C,6B,,B9<,8,F,E9,E,4,:,,,,C?5C,,4A,+:,++8=<E9,,9A,,944E9DE,,@,7,6@E,,+6++333@>,,,37,,+36,6@F+@+++3+@E*:,,,@,@,43+@:,4;F,=:F:8,,:7*,*0*,0=F+4*)*/62=>C)***17++33+++)285:9)2+3+++*+3)3*0)9/2++6*3-,)))-()-*)()(-1).4:.
@M03506:14:000000000-AKVR1:1:1101:19606:6282 2:N:0:31
AGGACTACCCGGGTTTCTAATCCGGTTCGCTCCCCACGCTTTCGCGTCTCAGTGTCGGGTACGGCCCAGAAAGCCGCCTTCGCCACTGGTGTTCCTCCCGATATCTACGCATATCACCACTACACCGGGAATTCCACTTTCCTCTCCCTCCCTCAAGTCCGCCAGTATCCAAGGACGTCTCCCAGTTGAGCCCGGAGCTTTCACCCTAGACTTACCAGACCGCCTGCACGCCCTTTACGCCCAGCCACTCCGCACAACGCTTCCCACCCATGTATTCCCGCGGCTTCCGCCCCCGAGTTAC
+
CCCCCGGGGGGGGFECFGGGGGG+BFFFGGDGGGG<@FGEGGGGDG@FFGGG,CFFCEEEE,8@7BFGGGFGDFGGGGGGGGGGGGFGGF8EFGGGABFGGG+@EAFGGGGG=FFGG,AFGGGGGGGE7CE,@FGGAC,CFFGGG6>,,:CEFFFG9,@CGGGGGEFCE;B:DG,:*4;,<,4=:?A,BBCC*/:5C*0<>7<F7C5***?F9@+>36)=3/<ED3>)A*0CDDF2)::==C*11:;)3;C3)8/95(/*00)*2+*7*)*012:0+)1*1(,4((()()-()((/)02)-
@M03506:14:000000000-AKVR1:1:1101:12700:6285 2:N:0:31
AGGACTACCCGGGTTTCTAATCCTGTTTGCTCCCCACGCCTTCGCGCCTCAGCGTCAGTCTCGGTCCAGAGCGCCGCCTTCGCCACCGGTGTTCTTCCCAATATCTACGAATTTCACCTCTACACTGGGAATTCCACGCTCCTCTCCCGAACTCCAGCACCACAGTCTCGCGCGCACCCCCCAGGTTGAGCCCGGGGCTTTCACACGCGACTTCCGGCGCCCCCTACGCGCCCTTTCCGCCCAGTAAATACGAACAACGCTCCCCCCCTTCTGTTTTCCGCCGCCGCTGGCGCGAATTTAC
+
CCCCCGGGGGGGGGGGGGGGGGGGGGGGGGGGGGGGGGGGGGGGGGGGCFGGGGCFGGGGGGGGGD@<CFFFGGGGGCGGGGDGG>FGGGGGEGGFGGGF8EFDFFGFFGGGC,FFGGDFGEDCFG<FFG<FFGG,FCD+>E8EFD?DC+3@@A8FGG6CGGG?FFEAA8E7CEDDC8*4=ECC=2<CF78CCEEC*532<71<+7CEE5C<5*<:))7C1)1:)>435)):7)87)*8;8=**2++0+22))))/9495)))*9:*7/)****3+*)**-(49(4()()-()4().8).)
@M03506:14:000000000-AKVR1:1:1101:10408:6299 2:N:0:31
AGGACTACCCGGGTTTCTAATCCTGTTTGCTCCCCTAGCTTTCGCGCCTCAGCGTCAGTTGTGGTCCAGTGCGCCGCTTTCGCCACAGGTGTTCCTCCCGATATCTACGCATTTCACCGCTACACCGGGAATTCCACGCACCTCTCCCACACTCAAGCACGGCAGTTTCGCCTGCAGGCTCCGAGTTAAGCCCGGCGATTTCACAGGTGACTTACCGCACCGCCTACGCGCCCTTTACGCCCAATAATTCCTAACAACGCTTCTCCCCCCCGATTTCCCCTCGCTGCTGGACCGCGGTTCC
+
CCCCCGGGFGGGGGGGGGGGGGFFGGFGGGGGGGGGGGGGFCGCG7CFEGGFGGFGGGGGGGDFFGGGGGC9FGGGGGGGGGGGEEEFGFGG@EGGGGGGCF+@EAFGGGGGGGGGGGGE@FFGGGEGGGGGGGF9<7F:CEEFDGGGGF+AFGGEFGGGGGGGGGFFCEEE>C8DEGG6D5C5CBC,14C<CEG*:5=*;D7<ECCF6+2@7@CGGG3CGGGC<DF3CDFGDE?F4C5CEED3*++*+3+**95*:6)55;)02<?DG)))0)*1+.6*((-,,12)))((0(())0(,(
@M03506:14:000000000-AKVR1:1:1101:12238:6313 2:N:0:31
AGAACTACCCGGGTTTCTAATCCGGTTTGCTCCCCACGCTTTCGCGCCTCAGCGTCAGATCGCCCCCAGAGAGCCGCTTTCGCCACTGGTGTTCCTCCCGATATCTACGCGTTCCACCACTACACCGGGAATTCCACTCTCCTCTCGGCATCTCAAGACCGGCAGTATCAAAGGCCCCCTCCCAGTTGAGCCGGGAGATTTCACCTCTGACTTATCGGTCCGCCTGCGCCCCCTTTACGCCCCGTACACCCGGACAACTTTCGCCCCCTACGCATTACCGCGGCTGCTGGCACGTAGTTAG
+
-CCCCGGGGGGGE@CBFFGGGGGGDFFF@DEFGGECGGGGGGG@CCGGGGGGGGCG,@EF8FCCGFGGGGCCGFGEGGGGFDGGFCFFG?<FCAFGGGGGEGCCFD9FFB=CFG,?FD=FGFF8CFCG7>F,>F9<FDGGGGEGG,@68+@4,@=9DGGCE***1=,55;,,1,,6AEGGD==*ABEE+<BFG55/C5C7<CFEGC=EG7CDCFCFDD>CD3CG3*:5C*)*9>)06::E*:)9<**)02*.)07)1,*0*/73C*:<?;*8)*;/+64*(429,(().)((1(4C)06)-
@M03506:14:000000000-AKVR1:1:1101:4990:6315 2:N:0:31
AGGACTACCCGGGTTTCTAATCCCGTTCGCTCCCCTGGCTTTCGCGCATCAGCGTCAGTGTCGGCCCAGCAACCCGCCTTCGCCGCAGGTGTTCCTCTCGATATCTACGCATTTCACCGCTACACCGAGAATTCCAGTTGCCCCTTCCGCCCTCTAGTCGCACAGTATCAGTTGACCTTTCCGAGTTAAGCCCGGCGATTTCACAACTGACTTGTGCTGACCGCCTGCGCGCCCTTTACGCCCAGTCAATCCGAACCACGCTCGCCCCCCCCGTCTTCCTGCGGCTGCTGCCCCGCGTTTC
+
CCCCCGGGGGGGGGGGGGGGGGGGGGGGFGEGGGGGGGGGGGGGGGGGGGGGGGGGGGGFGGEFGGGGCGGGGGGEGGGGGGGGGGC@GFGCEGGFGFGGDGFCGGCFDG?FEEGGGGGGGGGGGGFEF+@F3@F,@F,;FAFFCFGGDGEGC::F9;E*>*@88F;?D,;D,,2?CFCCG?*=?:CCCFFGGE**3/3=*:+>FEECFFGCE710CF4+907=D3:F5C)*975*5*9*8CGD<7+*++<7)857/(75)0)178?3:@DE3//;/-=+-(((-((.)))(0,3)0)(()
@M03506:14:000000000-AKVR1:1:1101:12458:6326 2:N:0:31
AGGACTACCCGGGTTTCTAATCCTGTTTGCTCCCCACGCTTTCGCTCCTCAGCGTCAGTACCGGCCCAGTGTGCCGCCTTCGCTACGGGTGTTCCTCCTGATCTCTGCGCATTTCACCGCTCCACCAGGAATTCCACACACCCCTACCGGACTCTAGTCATGGCAGTCTCGAATGACCTCTCCAGGTTGAGCCTGGAGATTTCACACCCGACTTACCAAACCGCCTACGAGCCCTTTACGCCCAATAAATCCGGACAACGCTCGCCCCCTACGTATTACCGCGGCGGCTGTCCCGTAGGTG
+
CCCCCGGGGGGGGGGGGGGGGGGGGGFGGGGGGGGGGGEGGGGGGGGGGGGGGGGGGGGGGGGGGGGGGGGGGGGGDEEEGGGGGGGGGEGGGGGGGGGGGFGFFGGGGGGGGFGGGGGGCGGGGGDGGGGFGGGGGGG@FCGGDGGGEC7CCEFFFFGDFE9?DEEG7A,:DCFGGE9CBF?,>CFGG7EGGGCEE=6CCGGGGGFCGC47:D+CGGF=3<DGDD55:85C)5)7);=CCGDCFFFFGGG))7757<5*.77)>CC):>*089<CC>FD66691-151>(4<2(955(.7
@M03506:14:000000000-AKVR1:1:1101:27590:6365 2:N:0:31
AGGACTACCCGGGTTTCTAATCCTGTTTGCTCCCCACGCTGTCGCGCCCCAGCGTCAGCAACGGCCCAGCAGACCGCCTTCGCCACTGAGGTTCTTCCCGATCTCTACGCATTCCACCGCTACACCCGGAATTCCGTCTGCCTCTACAGTCCCCGAGTTTGACCGTCGGCACGGCAGATCCGCGGTTGAGCCCCGGACCTTCACCACACCCTTATCAAACCACTTACGCGCCCTTTACGCCCAGGTAATCCGCAAAACCCTCCCCCCCCCCGTGTTACCCCGTCCGCTGGCACGTGGTCAG
+
C,A8CE<CFFFGGGGC9F@FGFDFFFGGFFDCFGGGGC7@F:C<<CEG+@E,E@6BFFC9@F@+:BCFG,FDGFFFE7,B,CF:CFGF<,B,B,,:BFFE7+8,EF<,=CFFE<FFGG7>:@FFFD+@@CGGGCFGGFFGC9,,@,3>@CF,3@888@CCFFG,**4:5*4CEEGCEGGFGF*:=C8C+:CB**1:*:*:EFCG9+*:C<372*+9776?C5/+22/.*95*9))*-?388***/++/02+755)75,**)).**2/5CB355*28+5*+-(((((-0(0:0614*70)),
@M03506:14:000000000-AKVR1:1:1101:16042:6378 2:N:0:31
AGGACTACACGGGTTTCTAATCCCGTTCGCTCCCCTGGCTTTCGCGCATCAGCGTCAGTGTCGGCCCAGCAACCCGCCTTCGCCGCAGGTGTTCCCCTCGATATCTACGCATTTCACCGCTACACCGAGAATTCCAGTTGCCCCTTCCGCGCTCTAGTCGCCCAGTATCAGTTGACCTTTCCGAGTTAAGCCCGGAGATTTCACAACTGACTTGTGTTGACTGCCTCTGCGCCCTTTACTCCCATTAACTTCGACCAACTTTTGCTCCCCCCCTATTACCGCCGCAGCGGCCCTGGAGTTG
+
CCCCCGGGGEGGGGGGGGGGCF<C;EFGGGGGGGGGGFFGEGAFGDGGGEFFGGFFGGFFGGGGGGF,CEGGGGGEGGGGGCCEGGGGDFF<F@FGGFGGGGCFFF,F7=+BFGG9EG@@F+F<DGGGGG7FGGGG,CDCDDGFGGGCGG+:CC8C,5,*5*6*D>,5,,,7>>BF6CFG9;:8888C7,>,*8C*3**4A@+++9CC6C8D92>6**8+7*0:**00<=@C7;5C)78+2<9C*++*+++07)*/).****1**++6557))120+)/+,4(21(()()(()(.*85:,)
@M03506:14:000000000-AKVR1:1:1101:18960:6384 2:N:0:31
AGGACTACCCGGGTTTCTAATCCCGTTTGCTCCCCTGGCTTTCGCGCCTCAGCGTCAATGCCGGTCCAGGATGCCGCCTTCGCCACCGGTGTTCCTCCAGATATCTACGCATTTCACCGCCCCACCTGGAATTCCACATCCCTCTCCCGGATTCCAGCCCCCCACTATCGGACGCCGTTCCTCGGTTGAGCCGAGGGATTTCCCCTCCGCCTTAGCACGCCGCCTGCGCCCCCTCTACGCCCAGTACCTCCGCACCACCCTTCCCCCCCCCCGACTCCCCCCGCCGCCGCCCCCGGTCCGC
+
CCCCCGGGGGGGGFGGGGGGGGGGGGGGEGFGGGGGGFGGGGGGGGGGEGCFGEGGG7ECGGGEEGG@EGFFFGGGGGDFGCFG,FG@EE7CBGGEGGCF9BBCF<CGDF+B=FGDFG@FG+F=FG=D<3<FDGGCG8:FGG8D8DGGG+>::EE;,@FG+@GG*,,,5*4>*18:E>/<F,41**/2A+>C8*1=**<*+:+9**2C5*9*20+<**)*1)>E*1<5=*.:C>)2)25CGG9/7++*+3:))0CC5:*:)))29FG@E@D:))***.>CB6949215(7>9:2-)))-,3
@M03506:14:000000000-AKVR1:1:1101:21878:6385 2:N:0:31
AGGACTACCCGGGTTTCTAATCCGGTTTGCTCCCCACGCTTTCGCTCCTCAGCGTCAGGATAGGCCCAGAAGGCCGCCTTCGCCACTGGTGTTCCTCCCGATATCTACGCATTTCACCGCTACACCGGGAATTCCGCCTTCCTCTGCCCACCTCTAGCTCGCCAGTATCCGATGGCCGCTCCCGGTTGAGCCGGGAGATTTCACACCGGACTTAACGAACCGCCTACAAGCCCGTTCCGCCCAGTAAATCCGGTGAACGACTGCAAACTCCGTAGTCCCGCGGCTGCCGGCACGCAGTGAG
+
CCCCCGGGGFGGGGCFGGFDFGGGGGGGGGGGGGGGGGGGGGGGGFFGFDFDGGEGGEEGGGFEFGEFGGGGGGG7FF7FGGGGGGGGGCFFFFGGGGGGGGGGGACFFDCCF9AEFEEECEEFGGGGGD@FGFFGGEGGGFFEF8?,D@ECCFG9FC3<CGEC>E;;@5>788*DF8;8EGC>CE8=CCFG8C88CE*A?CGGFGGE57D3+:::7*.//3):9*8)2*5CC)80(7)5C*99*3<*9<05)))*2)**).)2*++.+/*7>4**+))/,2(((-()()-(0(())0(-.
@M03506:14:000000000-AKVR1:1:1101:15667:6386 2:N:0:31
AGGACTACACGGGTTTCTAATCCTGTTCGCTCCCCACGCTTTCGCTCCTCAGCGTCAGTACCGGCCCAGAGTGCTGCCTTCGCCATCGGTGTTCCTCCCGATATCTGCGCATTTCACCGCTACACCGGGAATTCCACACTCCCCTACCGGACTCTAGCCATGGCAGTATCGAATGGCGGCTCCAGGTTGAGCCTGGAGTTTTCACATCCGACTTGCCAAGCCGCCTACGTGCTCTTTACGCCCAATGCATCCGGACCACCCTCGCCCCCTCCGTATTACCGCTGCTGCTGGCACGTATTTG
+
CCCCCGFGGGGGGGGGFGGGGGGGGGGGGGGGGGGGGGGGGGGGGGGGGGGGGGGGGGGGGGGGGGGGGCFEFGGGGGFGGGGGGGGGGGGGGGGGGGGGGGDGGFGGDGGGGGGGGGGGGEGGGGDGDEGGGGG9FGGGGGFGGFGGGEEECGGDFFGGGC?FGGG9DFGGG?BECGEGEEGFE6148CEGG6C80:E6CGF?CFGE?*:D=C?FGGA*7795DC>FE*75*9**.*9;8557*:C)+9@65)*1)-7:5>>)1?*787*7@**2+)*<6>(,())9))(,0)4/.*,)-
@M03506:14:000000000-AKVR1:1:1101:17910:6399 2:N:0:31
AGGACTACCCGGGTTTCTAATCCTGTTTGCTCCCCACGCTTTCGCGTCTCAGCGTCAGTCACCGTCCAGAAGGCCGCCTTCGCCGCTGGTATTCCTCCCGATATCTACGGATTTCACCCCTACACCGGGAATTCTGCCTTCCTCTCCGGGACTCTAGCCAGGCAGTTTCAGATGCAATTCCGGGGTTGGGCCCCGGGCTTTCACAACCGACTTGCCAATCCGCCTCCACGCGCTTTACGCCCAATGATCCCGAACGACGCTTGCACCCTCCGCATTCCCGCGGCTTCTTGCCCGGAGTTGG
+
CCCCCGGGGGGGGGGEGGGGGGGGGGGGGFGFGGGGGGGGGGGGGGGGC@EFGFGGGGGGDGGGGGGGGGGFDGFGGGGGGGGGGGGGDGFGGGGFDGGGEGGGGGFFGG?CGGGA<FGGGGGGFGE7F+3ADFFFGGGDGGGFECFDG7@;B,DFFGCFFGGCGGG,@ACB,2>EGGCG9D1:ECGEGGF@E85C55:C+:5<+9:5C3>G=:FG>C):7>3CD*)):/<=D:376?5=:75*CF+/++2)00))*()*.0.962;7*)90))*;+6?:((40(((1)0)(0,7555,).
@M03506:14:000000000-AKVR1:1:1101:12116:6408 2:N:0:31
AGGACTACCCGGGTTTCTAATCCTGTTTGCTCCCCACGCTTTCGCACCTCAGCGTCAGTACCGGGCCAGTGAGCCGCCTTCGCCACTGGTGTTCTTCCGAATATCTACGAATTTCACCTCTACACTCGGAGTTCCACTCACCTCTCCCGGACTCAAGCTTCCCAGTATCAAAGGCAGTTCTGGAGTTGAGCTCCAGGATTTCACCCCTGACTTAGAAAGCCGCCTACGTGCGCTTTACGCCCAGTGATTCCGAGCAACGCTAGCCCCCTTCGTATTACCGCGGCTGCTGGCCCGCCGGTAG
+
CCCCCGGGGGGGGFGGGGGGGGGGGGGGGGGGGGGGGGGGGGGGGGGGGGGGGGGGGGGGGGGGGGGGGGGGGGGEGEGGGGGGDGFGGGGGGGGGGGGGGGGFGGAFFGFGGGGGGGFGGGGGGAGGDGG:FGGCEE@CEFGGGGGGGDEEGGGGCFFGGGG7,@DFFF;FFGGGEB2;FGGFGCFGCGG96@?FCCF,>F@FGGGGGCC>FG7,=+/CGGG585AB29>CC))17C5CGGG*9C9*<ECFF3>3CBDD)<)2CFGBC)957*;C+4/*4130296?20(()(()))--(
@M03506:14:000000000-AKVR1:1:1101:10653:6408 2:N:0:31
AGGACTACCGGGGTTTCTAATCCCGTTTGCTCCCCTGGCTTTCGCTCCTCAGCGTCAGTGTTGGTCCAGGATGCCGCCTTCGCCACCGGTGTTCCTCCAGATATCTACGCATTTCACCGCTACACCCGGAATTCCGTATCCCTCTCCCAATCTCAAGCCATCCAGTATCAGATGCAGTTCCCCGGTTAAGCCGAGGGATTTCACGTCTGACTTAGTTGGCCGCCTACGCGCCCTTTCCGCCCAGTCATCCCGAACACCGCTTGCCCCCCCCGTATTACCCCGGCTGCTGGCACTGTGTTAC
+
CCCCCGGGGGGGGGGFGGGGGGGGECFGGGGGGGGGGGGGGCGGGEFGGGGGGGFFCCCGGGGGFGGGGGGGGGGGGGGGGGGGGGGGG>FF@FGBFC8ECFCGGFEFGGGGG9BFGGGGEGGGG8F7+CEFFDGFFGGGGGFFGGGGC8DF,=:==,DFF?DDEFD,=:E,@EGGFC@FF<E58589,?9FEE5?CECC,=;CC6CFCFC7=77>C7)<;C3C<3A5*9<:C5:F):)8=***2++9+3;30<D5*,/75))/9?/):>CD>CC0+.9+4(,4(((04)4(/((0**,6)
@M03506:14:000000000-AKVR1:1:1101:16211:6429 2:N:0:31
AGGACTACCCGGGTTTCTAATCCTGTTTGCTCCCCACGCTGTCGCGCATCAGTGTCAGAAACTGCCCAGCAGACCGCCTTCGCCACCGGTCTTCCTCCGGATCTCTACGCATTCCACCGCTACACCCGGAATTCCGCCTGCCTCTACAGTCCTCGAGTTTGACAGTCGGCACGGCAGATCCGGGGTTGAGCCCCGGACTTTCACCACACCCTTATCAAACCACCTACGCGCCCTTTACGCCCCGTGATTCCGGACAACGCTCGCCCCCCCCGTATTACCGCGGCTCCTGGCCCCGGTGTCG
+
CCCCCGGGGGGGGGGGGGGGGGGGGGGGGGFGGGGGGGGGEGGGGGGGGGGGGGGGGGGGGGGGGGGGGGGGGGGGGGGGGGGGGGGDGFFGGGGGGGGGGGFGGGGGGGGGGGGGGGGGG7EGGGGGEGGGCFFFGGGGGGGGGGGGGGGGGGGDGEEGGFFCCFGGGGGCGGGCEC,DFGGGGEGGFFFCGG8E*58+>DCGGDC5EGD*277@*:*<<4CG57:3C57:C)744D:EGG)>DC5)<CEF@)9)*()*)0)1);8>C@C)0)*3+6=*3922((,/.6:()(()))()(
@M03506:14:000000000-AKVR1:1:1101:10695:6437 2:N:0:31
AGGACTACCCGGGTTTCTAATCCTGTTCGCTCCCCACGCTTTCGCGTCTCAGCGTCAGTCACGTACTAGAGAGCCGCCTTAGCCACGGGTGTTCTTCCTGATATCTGCGCATTTCACCGCTACACCAGGAATTCCACTCTCCTCTTCCGGACTCTAGTCAGATGGTTTCCATCGGCGTCTCGAGGTTGAGCCTCGAGTTTTCACAACGGACATACCTAACCGCCCACACGCTCGTCACCCCCAATAAATCCCGAACACGCTTGCACCCAACGTATTACCGCGGCTGCCCTCGCGCAGTTAG
+
CCCCCGFGGGGGGGFEGGGFGGGGGGEGCEEGGFGGGGGGE@GGGGEGGGGGGGGGGDFGGGGGGGGGDFF@EGGGGEFGGGGGGGGCF>FGGFFGGGGGGGEFGGFFEGFGGAFFFFGGECFEFGGFBFGF:FGCDDFEFFGFGGFE687=8?9,73>C,,@DC<>CFF;FA8>CE8EGGD7B*BFG,BF7CC>54<C:BC7@C97/**:)0+5:F@AC7>5*/8>>=/0*1)0*,1*2*>3*27+92<8)))1)51C53).12<8.*)*0)9+2+:@1(33;>18).03(.,()0)).)
@M03506:14:000000000-AKVR1:1:1101:10958:6438 2:N:0:31
AGGACTACCCGGGTTTCTAATCCCGTTTGCTCCCCTGGCTTTCGCGCCCCAGCGTCAATACCGGTCCAGGATGCCGCCTTCGCCACCGGTGTTCCTCCAGATATCTACGCATTTCACCGCTACACCTGGAAGTCCGCATCCCGCCCCCGGTTTCAAGCCGTCCAGGATCGGAGGCAGTTCCCCGGTTGCGCCCGGGGCTTTCACGTTCGACTTAGAAGGCTGCCTACCGGCGCATTTCGCACCGTAATTACGCTGAATCCTTGCACCCTGTGTAGTCCTGTGCCCGCTGTCACGCAGTGCG
+
A@C8CG<<FFCGGF7BFGGGC9C@CFEGCFFE<DCFCF@@EDFCG7FGGF7:FFGGGG9,CCFFGC@FGFF8EFGGF+:,,C7C,BFGGG:F4CF9,E8F95EF<FFG@CG:?9FBAFBC::+5AF<FCDF,A?,8@F+CE,+3+>+@:3**3@,@,@3*6*4*5,*,>**1*4**/,,5,,,3*135*=88E51==5/AFD70/2**2939=7?<:7)52>326*0)/))*1))*)*)2**))12*0<+3)))//2)*A*/*9*0*0*.*)10+0+.*2-,).3(()(.)-/(())0()(
@M03506:14:000000000-AKVR1:1:1101:17634:6443 2:N:0:31
AGGACTACCCGGGTTTCTAATCCTGTTTGCTCCCCACGCTTTCGCACCTCAGTGTCAGTATTGTCCCAGGTCGCCGCCTTCGCCACCGGTGTTCCTCCCGATATCTACGAATTTCACCTCTACACCGGGAATTCCGCGACCCTCTTACATACTCAAGCCTGCCAGTTTCGGATGCACTTCCTCAGTTGAGCCGAGGGCTTTCACATCCGACATAACAGACCACCTACGTGCGCTTTACGCCCAATAATTCCGAGCAACGTTTGCACCCCATTTATTACCGCGTCTGCTGGCCCAGGGTTAG
+
CCCCCGGGGGGGGGGGGGGGGGGGGGGGGGGGGGGGGEGGGGGGGGGGFGFGFGGGGGGGGGGGGGGGGGGGGGGGGGGGGGGG@FGGGGCGEGGGGGGGGGGGGGGGGCFGGGGGFGGGGFGGGFEGFDEGGGGGGGDGGGFGCGGGGGGGGGGFGGGGFFGGGGGGGGGGGGGGFFEFGGGF8EGGCFGGGGEECG*=CG7??E+7E3755>9@7DFGC<CECFFFFGFGGBB547)/:ED922+*3+:655<)2(1:FF@7*000:8D***3<+)7>06(4((./,)-(.((*070(.
@M03506:14:000000000-AKVR1:1:1101:11518:6444 2:N:0:31
AGGACTACCCGGGTTTCTAATCCTGTTTGCTACCCATGCTTTCGCTCCTCAGCGTCAGTTTCGGCCCAGAGCGGCGCCTTCGCCACCGGTGTTCCTCCTAATATCTGCGCATTTCACCGCTACACTAGGAATTCCCCGCTCCCCTACCGTACTCAAGTCACAGCAGTATCGGATGCACGCTTTGGGTTAAGCCCACAGTTTTCACACCCGACTTACTGAACCGCTTACGAGCTCTTTACGCCCAATAAATCCGGACACCGCTTGGTTCCTACGTGTCACCCCGGCGGCTGGCACGTAGTGG
+
CCCCCGGG-FGGGGGGGGGGGGGGGGGGGGGGGGGGGGGGGGGGGEGGCGGGGGGGGGGGGGGGGGGGGGGGGGGEGGGGGGGGDGGGGGGGGGGEGGGGGGGGGGFGGGDGGGGGGGGG:CEGGGCCGGGFGGGGGGG:FGGGGGG6CFBEGGGF?5EGGGGFDGFFGGGGCGDF9?*=:E1BF>EGGGFGGGG5EFGGFDGGD:EGGGCGGG9<77@FGGGD<D>?=CE5)99C2*9=CGDD3:E=F9C)))19<(9C>7>FG+*/<=*/098C8:=<(44;1((07>((.43>4)-((
@M03506:14:000000000-AKVR1:1:1101:6833:6466 2:N:0:31
AGGACTACCAGGGTATTTAATCCTGATTGTTCCCCCCGCTTTCGCTCCCCAGCGTCAATGTCTGTCCAGATATCCGCCTTCGCCCGCGGTGTTTTTCCCAATATCTACTAACTTCACCTCTACACTGCGAATTACGCTATCCTCCCCTGACTTCAATCAATCCAGTACCAATCGCATTCCCCTGGATCAGTCCAGGACTCTCACATCCACATTGCATCAGCCCCTCACCCCCACGTCCGTCCAGCAACGGCCTCACACCCACGCTTCCTTCCTACGTCCTCCGCCTGCGGCCTGCAGCTAC
+
BC@C,C;-=-C@C-,;-6,;C,C6,,6CE66,;6,++6@+,9EFE7FE,,;8;@88F,C,96C@,C<,9,C,,,C,CC,BA,?@,6++++88,,,B<<:,,FAEEGGG,,C,,<?FF9,4,,9C8?A,+@+>+5,+?+8838CD,3=,+,,,,7,,,=,,EG8,,6,,,5,,3343+@2E,8,6*,3,3,,,6;,,*1,1>*<,,2,,,***,+,5+4),2**/**))/*2=/))2(*2****0**30***)).0*2.5C)0<C1**0+/7)/*+*2()2).((431)(02(),.*092-)
@M03506:14:000000000-AKVR1:1:1101:18465:6471 2:N:0:31
AGGACTACTCGGGTTTCTAATCCCGTTCGCTCCCCTGGCTTTCGCGCATCAGCGTCAGTGTCGGCCCAGCAGCCCGCCTTCGCCGCAGGTGTTCCTCTCGATATCTACGCATTTCACCGCTACACCGAGAATTCCAGTTGCCCCTTCCGCACTCTAGTCGAGCAGTATCAGTTGACCTTTCCGAGTTAAGCCCGGAGCTTTCACAACTGACTTGCACTGACCGCCTACGCGCCCTTTACGCCCCGTAACTCCGAACACCGCTTGCCCCCCCCCTAGTACCGCGCTCTCCGTCACGGTGTTC
+
CCCCCGGGGGGGGGGGGGGGGGGGEGGGGGGGGGGGGGFGGGGGGGDDGGCGGGGGGGGFFGFGGGEDGGGFGGGGGGGGGGDGEG7FEGGGGGGFGAGDEGGGGGDEGGGGGGGGGGDGE7CFFGG@C@3FFFGFFFGGGFGGGFCFEGGGEFFE9<@@E98@D;CGC=FGGE?F??FFFGG*:CEC7FFG8:C***30<7FFG6:6<:*+<*;<67;CFGDC5*>@EG>E)7>*2*0*8C))1*:.*+:)7)*9C.7*).)*1++)/0>3)1/*0)63(--((-(*(0,40,-*)0(()
@M03506:14:000000000-AKVR1:1:1101:6718:6499 2:N:0:31
AGGACTACCCGGGTTTCTAATCCTGTTTGCTCCCCACGCTTTCGCGCCTCAGCGTCAGTACCGTCCCAGCGAGCTGCCTTCGCCATTGGTGTTCCTCCCGATATCTGCGCATTTCACCGCTACACCGGGAATTCCACTCGCCTCTTCCGGACTCTAGTCCGACAGTATCGGCCGGCTTTCAAGGGTTGAGCCCCTGACTTTCACAGCCGACTTATCGGACCGCCTACGCGCTCTTTACGCCCAATAATTCCGGACAACGCTTGCCCCCTACGTATTGCCGCGGCTGCTGGCCCGTGGTTTG
+
CCCCCGGGGGGGGGGGGGGGGGGGGGGGGGCGGGGGGGGGGGGGGGGGGGGGGGDFGGGGGGGGGGGGGGGGGGGGGGGGGGGGGGGGGGGGGGGGGGGGGGGFFGGGDGGGGGGGGGGGGGGGGGGGGDGGGGFDFDGGGGGGGGGGGEEEGGGGGGGGGGGGGGGGGCGGGGGGGGFGFGGGDGFGG7FBEGGGGGGGDGEFG?ECCDDD57CCF3>E55C5CGF3C<>55:?D)?BECE3*0A@B0CFF>)))11)>:B55FGGE*)9570C6+67*4((-,,3:./(,)-,/.82,(
@M03506:14:000000000-AKVR1:1:1101:6427:6512 2:N:0:31
AGGACTACCCGGGTTTCTAATCCCGTTCGCTCCCCTAGCTTTCGCGCCTCAGCGTCAGTGTCAGCCCAGCAACCCGCCTTCGCCGCAGGTGTTCCTCTCGATATCTACGCATTTCACCGCTACACCGAGAATTCCAGTTGCCCCTTCTGCCCTCTAGCCCCGCAGTATCGGCTGACCTTTCCGGGTTAAGCCCGGAGATTTCACAGTCGACTTCCGGTTGCCGCCCACGCGCCATTTACGCCCAGTAAATCCGAACACCGCTTGCTCTCCCCCTATTCCCGTCGCTGTCGGCCAGGCGTTC
+
CCCCCGGGGGGGGGGDGGGGGGFGGGGGGGEGGGGGGGGGGGGGGGGGGGGGGGGGGGFGGGGGGGGGFGCGGGGGGGGGGGEGGGGGGGGGGGGGF<FECGFGGECFGGEGDGGGGFEGGGFFGGDEGG7FGGG9<CFGGGGF8@FG9E,DDFCGEFDFEGGDEEA>D>8B8CGFGGGGGF;C=*=5,?BEC?:3?*:9979?E?EF1*8CE++*:9):CDDDD)5.7).=<))2)*95C557*<+6+309))7)1(9E))85C<C4+7*).)*33)*0((,-22())020;(1*.)4((
@M03506:14:000000000-AKVR1:1:1101:8515:6513 2:N:0:31
AGGACTACCCGGGTTTCTAATCCTGTTTGCTCCCCTAGCTTTCGCGCCTCAGCGTCAGTTATGGTCCAGTGCGCCGCTTTCGCCACAGGTGTTCCTCCCGATATCTACGCATTTCACCGCTACACCGGGAATTCCACGCACCTCTCCCATACTCCAGCACCACAGTTTCGCCTGCAGGCTCTGAGTTAAGCCCAGAGATTTCACAGGTGACTTGTGGCGCCGCCTACGCGCCCTTTACGCCCAATAATTCCGAACCACGCTTGCACCCTCTGTATTACCGCGGCCGCTGGCACAGCGTTAC
+
CCCCCGGGGGGGGGGGGGGGGGGGGGGGGGGGGGGGGGGGGGGGGGGGGGGGGGGGGGGGGGGGGGGGGGGGGGGGGGGGGGGGGGGGGGGGGGGGGGGGGGGGGGGGGGGGGGGGGGGGGEGGGGGGGGGGFEGGGGGGGGGGGGGGGGGGFGGGGGGGGGGGCFCFG5>F>8EGGGGGGGGDGGGDFGGGGFFG=GCFFB@FCCC9E+0+B8FG3FA=DCDEG:FFE)7CG>FFAG>ACED*96:*<<E:)>9)9?DE.7>F4EDD*84</29A+<F*40((,3(76)4(9.2*)0,4(
@M03506:14:000000000-AKVR1:1:1101:5380:6514 2:N:0:31
AGGACTACACGGGTTTCTAATCCTGTTTGCTCCCCACGCTTTCGTGCCTCAGTGTCAGTGCTGGTCCAGAGAGCCGCCTTCGCAACTGATGTTCCTCCCGATCTCTACGCATTTCACTGCTACACCGGGAATTCCCCCCTCCTCTACCGCACTCTAGCCCGCCAGTATCCATCGCCATTCCCAGGTTGAGCCCGGGGCTTTCACGACAGCCCTAACGACCCACCTACGCCCGCTCTACGCCCCGTAATTCCGAGTCACGCCTGCACCCCTCCTATTCCCGCGGCTGCTGGCCCGAAGGTAG
+
CCCCCGGGGGGGGECCFGGGGGGGGGGGFGGGGGGGGGGGGGGGGGGGFGFFEGGGGGGGGGFFEFGGGG?FFFGEGG:EGGGGDECFFGGGFGGFFGGDCCF=FGGGGG:FFFG9<?EFGDG<FGGG7>CGCGG,AFCCEGGGGFFG=ECECC8=;FGGCEEEG<EAFFGAF*8@5C:DCFF6*?FFFGFFG8>E*:*4,4,5=*>EE*:*=F8@8*)*7*75*7?):))/95)927)?8C)9/*/.<AG45:FC>A**.7797<:5*5C))*+3+)119((4(,,))/8(72())),))
@M03506:14:000000000-AKVR1:1:1101:20350:6531 2:N:0:31
AGGACTACCCGGGTTTCTAATCCTGTTTGCTCCCCTAGCTTTCGCGCCTCAGCGTCAGTTGTGGTCCAGTGCGCCGCTTTCGCCACAGGTGTTCCTCCCGATATCTACGCACTTCACCGCTACACCGGGAATTCCACGCACCTCTCCCACACTCAAGCACGGCAGTTTCGCCTGCAGGCTCCGACTTAAGCCCGGAGATTTCACAGGTGACTTACCGCACCGCCTCCGCGCCCTTCACGCCCAATAATTCCGAACAACGCTTGCCCCCCCCGTCGTACCCCCGCGGCTGTCCCGATGATTG
+
B<CCCGGGGGGDGEGDFGGGGGGGGGGGGGGGGGGGGGGGGGFFGDGGGGGGGGGGGGGGGGDGGGGAFFCEFGGCEDGGGGGGCEGGGFEFFGGGGGGGDGCCFGGFEGGGGGGGFFG7+=FGGGGGGG7DDFAFFEDEGC8D8DDGGGCECFFE9EG6BCG5CDFFGGGG58E?CGG,DEED**4=9@FGGG*=*:*1>C7;+<=:+;8+9+0+*9):/77CD3))2).:/<@42CFG=CD*7++*+30/7:C3*:DE55)>CFG>E)/)7**/*,.03(3,((()-).)/((/)*)).
@M03506:14:000000000-AKVR1:1:1101:27472:6539 2:N:0:31
AGGACTACCCGGGTTTCTAATCCGGTTCGCTCCCCTAGCTTTCGCGCATCAGCGTCAGGTATGGCCCAGCAAGCTGCCTTCGCCACCGGCGTTCCTAGCGATATCTTCGCATTTCACTGCTACACCGCTAGTTTGACTTGCCTCTACCGATCTCAAGTCATCGCAGTATCGGATGCCCGATCACGGCTGAGCCGTGACTTTTCACAATGTACCTGCAGACCCGCCTACGTCGACTTTACCCCCAGTGAACCCTGATTTAGCCCTCTCCCATCTTCTTCTCGCGGCTGCGGGCTATCATGCC
+
CCCCCGGGGF7FFGB;EF<EGEFCCEGEEGGFE8BE8<,EC<FG@+7+@@DEGEEFEC@@9,,CCF<CC?EFG,,6CCC<FFGEFFGGG@8@@7FD,5,@+EFG9E,F7+F+:FC?B,C9,85?FC+@@++:,,,73@F,C,8@E9,@8++@,@;,>,7,,,,3*53,,@>F5:8,4,;*>@*,/:*482,6,=;**2+=9+>+1++0+311+++3**;**1):17)0:0)*)))1-2*++*15*3<*+0*)))***)*+*).*1**)*)*0**00+5*0(,((-((7(769317**1)-)
@M03506:14:000000000-AKVR1:1:1101:12739:6539 2:N:0:31
AGGACTACTCGGGTATCTAATCCTGTTTGCTCCCCACGCTTTCGCGTCTTAGCGTCAGAAACCGTCCAGATAGCCGCCTTCGCCACTGGTGTTCTTCCCAATCTCTACGTATTTCACCACTACACTGGGAATTCCACTATCCTCTCCGGTCCTCTAGTCACCAAGTATCGAGTGCATTTCTTGAGTTGAGCTCAAGGCTTTCACACCCGACTTTGGCAACCGCCTACACGCGCTTTACGCCCAGTAATTCCGACCAACGTTAGCCCCCTTCGTCTTACCGCGGCTGCTGGCCCGAAGTTAG
+
CCCCCGGGGGGGGGGGGGGGGGGGGGGGGGGGGGGGGGGGGGGGGGGGGGGGGGGGGGGGGGDGFGGGGGGGGGGGGGGGGGGGGGGFGGGGGGGGGGGGGFGGGGGGGGGGGGGGGGGGGGGGGGGGGGGGGGFGGGGGFF@DGCFGGGGGGGGGGGFGFFGCFGFACEGGFGFFFFGG97EG,EFEGCGGG99:FEFGFF7FCDECCCGC*=D,2A@C*?C?C<AFGDDDG:><C+)=/:3**<+:+>@?:)19<?G*0<3>98?:=)93)1/;+4)20419>;?FDF0(0(7C3))))
@M03506:14:000000000-AKVR1:1:1101:8771:6545 2:N:0:31
AGGACTACCAGGGTATCTAATCCCGTTCGCTCCCCTAGCTTTCGCGCTTCAGCGTCAGTGTCAGCCCAGCAACCCGCCTTCGCCGCAGGTGTTCCTCTCGATATCTACGCATTTCACCGCTACACCGAGAATTCCAGTTGCCCCTTCTGCACTCTAGCCCTGCAGTATCGATTGACCTTTCCGGGTTAAGCCCGGAGATTTCACAACCGACTTGCGGTGGCCCCCTCCGCGCCCTTTCCGCCCAGTACACCCGGACCGCCCCTCCACCCTCCCCCTTCCCGCGCCTCCGTGCCCGGGGTTA
+
CCCCCGGGGGGGGGGGGGGGGGGGGGGGGGGGGGGGDFGGGGGEGGGGGGGGGGGGGGGGGGFGGGGGGGGGGGGGGGGGFDGGDGGGGEFGGFGGF<FFGGG=FGFGGG7F:FFGGGGGGFGGGGDEGDCGGGFCGA;,ECGGGGGCDFFD,=,7;EGGG6?8EGGADCG7CC,@,,EEG77C5CEGGGGGGGD*:*8C7@,BF?C**9DDC:98)9):>7*::)))**)27.)92**;:55**+<0::@>)))11(/*.))*9*;@C)95)*//2(8C,42(,(,0()(-),,/))-((
@M03506:14:000000000-AKVR1:1:1101:6532:6546 2:N:0:31
AGGACTACCCGGGTATCTAATCCCGTTCGCTCCCCTGGCTTTCGCGCCTCAGCGTCAGTGTCAGCCCAGCAACCCGCCTTCGCCGCAGGTGTTCCTCTCGATATCTACGCATTTCACCGCTACACCGAGAATTCCAGTTGCCCCTTCTGCACTCTAGTCGCACCGTATCAGTTGACCTTTCCGAGTTAAGCCCGGAGATTTCACAACTGACTTGTGCTGACCGCCTACGCGCCCTTTACGCCCAGTACATCCGAACAACGCTTGCTCCCCCCGTTTTACCGCGGCTTCTTGCACGGATTTT
+
CCCCCGGGGGGGGGGGGGGGGGGGGGGGGGEGGGGGGGGGGGGGGGGGGGGGGGGGGGGFFGGGGGGGGGGGGGGGGGGGGGGGGDCFGGGGGGGGGFGGFFGGGGGGGG7FGGGGGGGGFCGGGGGEECEEGGGGGGGGGAFGFGGGGG,@FD7FGGGGG6E*3@8BFECFC<CEFGGGGGG>5DC7FCEFGGGDGGFGGGGGGGGG6F4FGDF+::67<FGGC*)=*>3=D)5C7*98*:1/5CG4C2<::5*152C*777*90C?FFG7)1*28)1<6B(-4(1)-*.)/.(1))()-
@M03506:14:000000000-AKVR1:1:1101:22698:6579 2:N:0:31
AAGACTACCCGGGTTTCTAATCCTGTTTGCTACCCATGCTTTCGCTCCTCAGCGTCAGTTTCGGCCCAGAGCGGCGCCTTCGCCACCGGTGTTCCTCCTAATATCTGCGCATTTCACCGCTACACTAGGAATTCCCCGCTCCCCTACCGTACCCAAGTCACAGCAGTATCGGATGCACGCCTTGGGTTAAGCCCAAAGTTTCCACACCCGACTTACTGAACCGCCTACCAGCCCTTTACCCCCAATAAACCAGGACAACGCTTGGTGCCTCTGTGTCACCGCCGCGGCTGCCACGTACTTG
+
CCCCCGGGGGGGGCFGGFGGGGGFGFGGGGGFGGGGGGGGGGGDGCGGGGGFGGGGDEFFGGGGGGGGGGFEFGGGGG7BFGGGGGGGGFD=FFGAFGGGFGFEG9BFGGGGG<EGFF@CF:>AF<DFGGFD8FFGGDGCG=FGGGFGGFCC+@A+>AFFGC,:>FC9A:EEGGEGGDCCFGDF:8=?FGGGFFGG561=@++@C?CE5533*/1CFCF7CFGGGC5)*29E5847)74+<5)97CF*3+0)7)117:D:>)09*3;90@7)):+2046C10(((((03B249)49))-6)
@M03506:14:000000000-AKVR1:1:1101:24489:6580 2:N:0:31
AGGACTACACGGGTTTCTAATCCCGTTTGCTCCCCTGGCTTTCGCTCACTCAGCGTCAGTGTTGGGCCAGGATGCCGCCTTCGCCACCCGTGTTCCTCCAGATATCTACGCATTTCACCGCTACACCTGGAATTCCGCATCCCTCTCCCAAACTTAAGCCATCCAGTATCATACGAATGTCCCCGGGTTATCCGAGGGATCTCACGTCCGGCTGAGGTGCCCTCCTACGAGACATTTACTCCCAATAATTCCGAACAACTACTCTCCTCCCGGCATTAACGTGGCTGCTGCCACGGTGTGG
+
CCCBCGGF<FGG@+,6;-@CFEFE@CFF7,6,<@,<,<EE,C@C,CF7FGG@<8@FFGCCF6EE8+:C@FG7CDEFG7BFGG?FFG7F,@,,:BCB5E,BE9E9,,:?FBCF7F,:,59FEGGGG?AE?8F=F,C,4@@C=F@D=,8D888=D8,,76BEGGEFF,3>::=,,@F+,,,7,398:**4*@,3B8*=8C=91*;=;=,4/)))*1/***)+*2*2:78A55A*/)++1++3+3/9*0+7++<*7>5))35+))9**3***87)0)*2+)*3(((,4(,))0).041<).(44
@M03506:14:000000000-AKVR1:1:1101:3543:6591 2:N:0:31
AGGACTACCAGGGTATCTAATCCCGTTTGCTCCCCTGGCCTTCGTGCCTCAGTGTCAGGAACTGTCCAGAGACCCGCCTTCGCCACTGGTCTTCCTTACGATATCTACGCATTTCACCGCTACACCGTAAATTCCAGTACCCTCCCCAGTCCTCAAGCACGGCAGTAGCGAATGCAGTGTCGGAGTTAAGCTCCAAGATTTCACACCCGATAGACCGCCCGGCCCAAGCACCCCTTCAGCCCAATGAACCCGCACACCGATTTAGCCCTCTGTATTACCGCAGCTGCGGGCAACGCGTTAG
+
CCCCC8FGFGGGD-CFGGGGGEFGCCF@FEFFFGGF?<CF9<FGDFCFGGGGECEFCGGGFGFG@FGFEAEEFGGEGG,@FGG@CF,BF@@,CEFG<E,DEFGGGFDFF::F7AFGG97C+CC<<FF8D:+AAFDF99,,9@@E=6B,>,,@@,@DG?B3B8>EC6E,@+=C68A=DF,@@87+;@,@<3,3,,@,EF,,5+D@CC*4*****45>55)/)))2)*)0:*);*))0,0+>0157*<9*+/;)08)/*,5*).)*2++8*756*:9+0.0*,((((.()(003),49<0(,-
@M03506:14:000000000-AKVR1:1:1101:24999:6607 2:N:0:31
AGGACTACTCGGGTTTCTAATCCTGTTTGCTCCCCACGCTTTCGCGCCTCAGCGTCAGTATCGATCCAGGAGGCCGCCTTCGCCACTGGTATTCCTTCCTATATCTACGCATTTCACCGCTACACAGGAAATTCTACCTCCCTCTACCGTACTCTAGTCGGCCAGTTTGGAATGCAATTCCCAGGTTAAGCCCGGGGATTTCACATCCCACTTAACAGACCGCCTACGCGCGCTTTACGCCCAGTAATTCCGATTAACGTTCGCACCCTCCGTATTACCGCGCCTGTGCGCCCGGAGTTAC
+
CCCCCGGGFGGGGGGGGGGGGGGGGGGGGGGGGGGGGGGGGGGEGFGGGGGGGGGGGGGGFGFGFGDGGGFGGEGGGGGGGGGGGGGGGGCFG?FCFG8FGGGGGF?EFGGGGGGGGGEDEDEFFFGGCGGGF<DFGFFGGGGGFFGFGGGGGGGGGGGGGGEEGFFGGGGCCGGG9DFGGGGCCF6FG9DDFEGGGGGGFGG9,=CG66CGGGFFFF);5C<=*:;>E3B7/77*-:)/*:**0+29CFCF>)7*::C*8)8DD=C>859)09:+<96:3;((-()))79(),4)708))
@M03506:14:000000000-AKVR1:1:1101:24835:6614 2:N:0:31
AGGACTACAAGGGTTTCTAATCCCGTTTGCTCCCCACGCTTTCGCGCCTCAGCGTCAGGAATTGCCCAGAGACCCGCCTACGCCACCGGTGTTCCTCCCGATCTCTACACATTTCACCGCTACACCGGGAATTCCACTCTCCTCTGCAACCCTCAAGAACAGCAGTATCGAGCGCCGTTCTTCGGTTGAGCCGAAGTATTTCACGACTGACATGCCATCACGCCTACGCGCCCTTTACGCCCAGTAACTCCGAGCCACGCTTGCCCGCTCTGCCTTCCCGCGGCTGCAGGCGCAGGGCTGG
+
C,@CCGFGFGFFGGGGGG9FC@,C@,CF@9,<<@CF@@CFGFD@E7@F:@FFFFEGG7FFE8CFG,CFFGGA@FC:FE@,6C@CBG8=+C484,99FEC:BCGGFE,:A?=EF9A,BC+8+66A8<@>F@C@,5EE,5A:FD9BFGFGGF,A,@D,9@EG?FC?:@BF,5**5***44*=:EF8EB47C,B,*?:8*<A+5;C9FD**/0C=C6C6CF409*//*:2)*/<15:44)*08/:**2++/39@D)7C)9()*0).*2+*)*81*/033+()2(((4>((/5)4()(()))1((
@M03506:14:000000000-AKVR1:1:1101:15551:6635 2:N:0:31
AGGACTACACGGGTTTCTAATCCCGTTTGCTCCCCACGCTTTCGCGCCTCAGCGTCAGGAAATGCCCAGAGACCCGCCTTCGCCACCGGTGTTCCTCCCGATCTCTACACATTTCACCGCTACACCGGGAATTCCAGTCTCCTCTGCATCCCTCAAGAACAGCAGTATCGGCCGACGTCCTTCGGTTGGGCCGAAGGATTTCACGACCGACTTGCCATCCCGCCTACGCCCCCTTTCACCCCAGTTATTCCCAGCAACGCTTGCCCCCCTCGGCTTACCGCCGCCTGCGGCCCAGCGTTGG
+
CCCCCGGGGGGGGGGGGGGGGGGGGGGGDGGGGGGGGGGGGGGGGGGGGGGGGGGGGEGG8FGGGGGGGGGCFGGGGGGGGFGGGGGGGGGGGGGGGGGGGCGGGFFGFGGGGGGGGGGGDCFGGGGCF7F<DFGGGG93DFGGGGGGDFGGGGGGFCBGF786DFF;CCBCEG5*9C*=EE?:EGGGCEGGG8CEGFGDCFG78CGGE))9ACGG*29C<9CE**8)*/):C3>F2**3;C***22*3+<**)10983:>78>D8CD*)*0)*/*35)*((,(-(()(02,0((*))-4(
@M03506:14:000000000-AKVR1:1:1101:7651:6654 2:N:0:31
AGGACTACTCGGGTTTCTAATCCTGTTTGCTCCCCTAGCTTTCGTGCCTCAGTGTCAGGAGTTGTCCAGGGACTCGCCTTCGCCACTGGTGTTCCACTTGATATCTACGCATTTCACTGCTACACCAAGTATTCCAGTCCCCCCTCCGACCCTCTAGTCAAATAGTATCCAATGCCATTTCCGGGTTGAGCCCGGAGATTTCACATCAGACTTACCCAACCACCTACGCACCCTTTACGCCCAGTAAATCCGAACAACGCTTGGGACCTCTGTATTACCGCGGGCGCTGGCCCAGAGTTAG
+
CCCCCGGGGGGGGFGGGGGGGGGGGGGGGGFGGGGGGGGGGGGGGGGGGGGGGGGGGGGGGGGGGGGGGGGGGGGGGGGGGGGGGGGGGGGGGGGGGGGGGGGGGGGGGGGGGGGGGGGGGGGGGGGGFGGGGGFGGGGGGFGGEEGGGGGG8FG9DFGGGFGGGGGGDDFGGGGGGGGFGGDGGGGDCDFFGGGG>EGGGGGGGGGGFFFGGGGGGCAGGG<E666?E<DCDF;F4@>CE7817=@:+??35>D5915=>5>D7=E>=4*9=70<7<B*(((((--.4>0(.,3*)0<4)
@M03506:14:000000000-AKVR1:1:1101:3978:6664 2:N:0:31
AGGACTACCAGGGTTTCTAATCCTGTTTGCTCCCCTGGCTTTCGTGCCTCAGCGTCAGGACTTGTCCAGGAACTCGCCTTCGCCACTGGTGTTCCGCTCGATCTCTACGCATTTCACTGCTACACCGAGCATTCCAGTTCCCCCTCCAAGCCTCTAGCCCTGTAGTTTCTAATGCCATTTCCAGGTTGGGCCTGGAGATTTCACATCAGACTTTCAGACCCGCCTACGCACCCTTTACGCCCAGTGGATCCGAACAACGCTCGGGCCCTCTGTATTACCCCGGCCGCGGGCACAGAGATGG
+
CCCCCFGGGGGGGEEGGGGGGGGGGGGGGGGGGGEGGGGGGCFGG?B@FFGGGEGGGGGCEFFFEGGGGCFGGGG7FCGCGGGEEGGFGGGGGGGCGFGG@FFGFGFGCGFEGAFBAF?EFGGGGEFE7EEGFFCDFGGFG?FEGG8,=CFFGDGGDGGGGGGG,@FFGGG9DE>DFGGGG8EF8D:FCE7BEF?,:<EFAB,DEGGFF**;:B;?=C*A9>95C5;8*18*?4?6>+:C:*98F+0;2B0;B)2>C=5C5>:<)*:3::56*0:C+)/+((,-,33),0(,)(40))6))
@M03506:14:000000000-AKVR1:1:1101:12360:6695 2:N:0:31
AGGACTACTCGGGTTTCTAATCCCGTTCGCTCCCCTAGCTTTCGCGCCTCAGCGTCAGTGTCAGCCCAGCAACCCGCCTTCGCCGCAGGTGTTCCTCTCGATATCTACGCATTTCACCGCTACACCGAGAATTCCAGTTGCCCCTTCTGCACTCTAGCCCCGCAGTATCGGCTGACCTTTCCGGGTTAAGCCCGGAGATTTCACAGTCGACTTGCGGTTGCCGCCTCCGCGCCCTTGACGCCCGGGAGATCCGAACAACGCTTGCTCCCCCCGTATTGCCGCGGCTGCTGGCTTGGGGTTG
+
CCCCCGGGGGGGDFFGGGGGGGGGGGGGGGGGGGGFGGGGGGGGGGGGGGGGGGGGCF@FGGGGGGGGGGGGGGGCFGGGGGGGGGGGGGGGGGGGGCEEFFGGGGGGGG7F:FFGGFGGGGGGDGGEFEGGGDFGFFGGGFGGGGGGGGFGGGFGFGGGGGGGGGAFFEEE*@F8F,=EFFCC5>CC?FC:FGGCE5*1<:@C7+CCE:<*7*+/:5)55:):77).:<>79))7(*)//:7/9**)1*3*.)//)3C5:7@C*+09C>DE>C=C+)1<,1(,(-253)(()(-*))-((
@M03506:14:000000000-AKVR1:1:1101:12179:6697 2:N:0:31
AGGACTACTCGGGTTTCTAATCCTGTTTGCTCCCCACGCTTTCGCACCTCAGCGTCAGTACCGGACCAGTGAGCCGCCTTCGCCACTGGTGTTCTTCCTAATATCTACGAATTCCACCTCTACACTAGGAGTTCCACTCACCTCTTCCGGACTCGAGATTGCCAGTATCAAAGGCAGTTCTGGAGTTGAGCTCCAGGATTTCACCCCTGACTTAAAGACCCGCCTACGCCCCCTTACGCCCAGTAATTCCGAGCAACGCTAGCCCCCTTCGTATTCCCGCGCCGCACGGCACGAACTTAGC
+
CCCCCGGGGGGGGGGGGGGGGGGGGGGGGGGGGGGGGGGGGGGGGGGGGGGGGGGGGGGGGGGGGGGGGGGGGGGGGGGEGGGGGGGGGGGGGGGGGGGGGGGGGGGGGGFGGGGFGGGGGFGGGFGGGGFGGGGGGGGGGGFGGGGGGGGGGGGGGGGGGGGGGGFGGCFAGFGGGCFGGGGFFEGFDB;EFFCDEF6C,?,DEGECGFCCG><7:DFCCDGC*:;45):7DEF45FDGG=CG71<7FF9).<C*93<E)067FEGF8FG@5*+9A2)1((-((((0(52,)(())0))-
@M03506:14:000000000-AKVR1:1:1101:11919:6713 2:N:0:31
AGGACTACCCGGGTTTCTAATCCTGTTTGCTCCCCACGCTGTCGCGCCTCAGCGTCAGCAACGGCCCAGCAGACCGCCTTCGCCACTGATGTTCTTCCCGATCTCTACGCATTCCACCGCTACACCGGGAATTCCATCTGCCTCTACCGTGCTCTAGCCCGACAGTTTAGAAGGCAGCCCTGCGGTTAAGCCGCAGGATTTCACCCCCTACTTATCAGGCCGCCTACGCCCCCTTTACGCCCAGGGATTCACGCCAACGCCCGCACCCCCCGTATGACCCCGGACGGCGGCCCCGGGTTAG
+
CCCCCGGG-FGGGGGEGGGGGGGGGGGGGGGGGGGGGFGGEGGGGGGGGGGGGGGGGGGGGGGGGGGGGGGGFGGGGGDEFGGGGGGGDFGFFGGGGGGGDDGGGGGGGGDGGGGGGFCGFDGGGGGGGGGGGGGGFGGGGGFGGFGGEE7EDFGGGGGCGCGEGGGGGGGGGCGGGGFGGCFGGGEE;FGCEGGGE5+2AF+CFFGG55;8975++2:FD:DEC/5):)):75>F):.*8******00:+*00/)7<//)0)9)/?@5BD).9C*+.)0,(,-(((),)(-)(()0.(((
@M03506:14:000000000-AKVR1:1:1101:9325:6717 2:N:0:31
AGGACTACTCGGGTATCTAATCCGGTTCGCTACCCTGGCTTTCGGGTCTCAGCGTCAGGATCGGCCCAGTCGGCCGCCTTCGCCACTGGTGTTCCTCCCGATATCTGTCCATTTCACCGGTACACCGGGAATTCCACCGACCTCTACCGTCCTCAAGTTCCCCAGTATCGGATGCAATTCAGCGGTTGGGCCGCTGGATTTCACATCCGACTTAACGAACCGCCTACACCCGCTTTACGCCCAGTGATTCCGGGCAACGCTAGCCACCTCAGGTTTACCCCGGCTGCTGGCCCGTACTTAG
+
CCCCCGGGGGGGGGGGGGGGGGGGGGGGGDGGGGGGGGGGGGGGGGGGGGGGGGGGGGGGGGGGGGGGGGGGGGGGGGGGGGGGGGGGGFGGGGGGGGGGGGGDGGGGGGGGGGGGGGGGGGGGGGGGGCCGGGGFGGGCGGGGGGGGGGGGGGGGGGGFGGGFDGGGGGGGCECGDFGGCC?EGEGCGDGCEGGGGFGGFG+A7CEFG*:DEFF+9*7>DC5C*95)09>EGB:>4>@DEGGD40+03A:93557385=@5)0C+C58)*))2<7+.=+-((9(((0))40)(-))0<4)
@M03506:14:000000000-AKVR1:1:1101:14522:6765 2:N:0:31
AGGACTACCCGGGTTTCTAATCCTGTTTGCTCCCCTAGCTTTCGCGCCTCAGCGTCAGTTGTGGTCCAGTGCGCCGCTTTCGCCACAGGTGTTCCTCCCGATATCTACGCATTTCACCGCTACACCGGGAATTCCACGCACCTCTCCCACACTCAAGTACGGCAGTTTCGCCTGCAGGCTCCGAGTTAAGCCCGGAGATTTCACAGGTGACTTACCGCACCGCCTACGCGCCCTTTACGCCCAATAATTCCGAACAACCCTTGCCCCCCTCGTATTCCCGCGGCTGCTGGCCCGAACTTAG
+
CCCCCGGGGGGGGGGGGGGGGGGGGGGGGGGGGGGGGGGGGGGGGGGGGGGGGGDGGGGGGGGGGGGGGGGGGGGGGGGGGGGGGGGGGGGGGGGGGGGGCGGGGGGGGEGGGGGGGGGGGFGGGGGGGGGGFGFGGGGGGGGGFGFGGGDG:FGGFGGGCEGGGGFGGGGGGGGGDGGFB:E88EG9;,<F8EBCG**49@CGGG5CF+97@FGF5<AEDGGD5*).C55EDDFF):>CC=DDF60=+<CF)0>CF?*:::)40<@>E3DD)7@C+66*7(49>(:)))36.(-))).)-
@M03506:14:000000000-AKVR1:1:1101:11989:6766 2:N:0:31
AGGACTACCCGGGTTTCTAATCCTGTTTGCTCCCCTAGCTTTCGCGCCTCAGCGTCAGTTGTGGTCCAGTGCGCCGCTTTCGCCACAGGTGTTCCTCCCGATATCTACGCATTTCACCGCTACACCGGGAATTCCACGCACCTCTCCCACACTCAAGCACGGCAGTTTCGCCTGCAGGCTCCGAGTTAAGCCCGGAGATTTCACAGGTGACTTACCGCACCGCCTACGCGCCCTTTACGCCCAATCATTCCGAACAACGCTTGCCCCCCTCGTATTACTGCGGCTGCTGGCCCGCAGTTAC
+
CCCCCGGGGGGGGGGGGGGGGGGGGGGGGGGGGGGGGGGGGGGGGGGGGGFGGGGGGGGGGGGGGGGGGGGGGGGGGGGGGGGGGGGGGGGGGGGGGGGGGGGGGGFGGGEGGGGGGGGGGGGGGGGGGGGGFGGFGGGGGGDFFFGGGGDGFGGGGGGGGGGGGCGFGGDGEGG6CCE,>EE*/;C9CFGGGGD5C5C@FGGGGGFGEGGGDFEF*78CDGGC<<<DG5>CG:)>975C=GGFF*2=FFG?>3C5*4CG>577FG5BE3C:0*;80./+.(((,((/5)4(83(/)064)
@M03506:14:000000000-AKVR1:1:1101:10127:6773 2:N:0:31
ACGACTACCCGGGTTTCTAATCCTGTTTGCTCCCCACACTTTCGCGTCTCAGCGTCAGTCACGTCCCAGCGAGCTGCCTTCGCCATTGGTGTTCCTCCTGATATCTGCGCATTTCACCGCTACACCAGGAATTCCACTCGCCCCTTCCGGCCTCTAGCCCGACAGTATCCACCGGCATTCCAGGGTTGAGCCCTGGACTTTCACCGCGGACTAATCGGGCCGCCTACACGCCCTTTACGCCCAATAATTCCGGACACCCCTTGCCCCCCAACTCTTACCGCGCCCGCTGGCCGTGAGTTGG
+
CCCCCGGGGGGGGGGGGGGGGGGGGGGGGGGGGGGGGGGGGGFFGGEEFGGGGGGGGGCGGGDGGGGGGGGDGGGGGDFFGGGGG>FGGGGGGGGFGGGGCFCFFGGGGGDGGGGCGGGGGGGGGGGGGGFGB<FGGFGGGGGGGFGGDG7==DF99;>,>@CC*@,,@:;FFE8CGGFEGECGCFC5,,>@FGFGGGGF7>,;,2=CGDDG?C;;FD):CDDC310)0>>*/77<A>);EEG*2<+9+007<))1*()2.74708:)*)*))*+3+./:>0((,-,)-)4()((10*-)(
@M03506:14:000000000-AKVR1:1:1101:22839:6780 2:N:0:31
AGGACTACCCGGGTTTCTAATCCTGTTCGCTCCCCACGCTTTCGCTCCTCAGCGTCAGTTCCGGCCCAGAGTGCCGCCTTCGCCACTGGTGTTCCTCCCGATATCTGCGCATTTCACCGCTACACCGTAGATTCCATTCTCCTCTCCAGTCCTCAAGCACGGCAGTATCGAATGCAGTTTCGAAGTTAAGCCTCGAAATTTCACACCCGACTTACCGCGCCGCCTAACCACCCGTTACGCCCACTGCATCCGAACAACGCTTGAGACCTATGTATTCCCCCGGCTGCTGGCATCGAGTCTG
+
CCCCCGGGGGGGGGGGGGGGGGGGGGGGGGGGGGGFGGGGGGGGGGFGFFFGGGGGGGGFGGGDGGGGGFGGGGFGGGGGGGGGGGGFGGGGGGGGGGDGFGEGGGA?CFEEGGGGGGGGGDGCFEGGGGDFAFDF,AF=FGCFGGGGFEBFGGGGCCDFGCECCGGC:CE<EFGGGGFFGCF6C*D:ECGGFFED:5:E>F;<,ACGC<7DCCFFGGEGDGGCDD))105C3)82(9>G57D*2<+97<FD.)/)9()2))7*2;65+**11*22+)/*(-(((,()))((*(-20=04)
@M03506:14:000000000-AKVR1:1:1101:12780:6783 2:N:0:31
AGGACTACCCGGGTTTCTAATCCTGTTTGCTCCCCTAGCTTTCGTTCTTCAGCGTCAGTAGTGGTCCAGCGCGCCGCTTTCGCCACGGGTGTTCCTGCAGATATCTACGCATTTCACCGCTACACCTGCAATTCCACGCGCCTCTCCCACACTCAAGCACAGCAGTTTCGGAAGCAGCCTCGGGGTTGAGCCCAGAGATTTCACTCCCGACTTGCCGCACCGCCTACGACCCCTTTACACCCAGTAATTCCGAACAACGCCGGCCCCCTACGTCTTCGCGCCGCCGCTGGCCGGTAGTTAC
+
CCCCCGGGGGGGGFGEGGGFGGGGGGGGGGFGGGGGGGGGGGGGGGGGGGGGGGGGGGGGGGGGGGGGGGGGGGGEGGGGGGGGDGGDG7CFFGGGGGDGFGCGGGGGGG>FDFEAFFGGCFGGGGGBFFGGFGGGFC@@EECEDBFGGGGEEFF6CCCECCC,@DEFGE><ECF?FGGDE*=>8:CGCBCFC5B5=,1:<:1A;:AEECC<7:CFD<3:DCDC35?>E)7EGF47<FBGGC576++*33<).)9<*83:)77C<CE>*)>;>C*:+(02((-3((173)3()((1)*)-)
@M03506:14:000000000-AKVR1:1:1101:9768:6804 2:N:0:31
AGGACTACCCGGGTTTCTAATCCTGTTTGCTCCCCTAGCTTTCGTTCCTCAGCGTCAGTTGCGGTCCAGCGAGCCGCCTTCGCCCCGGGTGTTCCTACCGATATCTACGCATTTCACCGCTACCCCTGTAATTCCACTCGCCTCTCCCGCACTCTAGCACGGCAGTTCCGGCAGCAGCCTCCAATTGAAGCCTGGAGATTTCACTACCGCCCTGCCACACCGCCCACGAACCCTTTCCGCCCACTAAGTCCGACCCACGCTGGCCCCCCACGTCCTACTGCCGTCGCCGGCCCGTCTCTAG
+
C@9<CGGCGAECCC,@<FGECFCFGGAFGGGCCGGG8@FGCDFDFEFGGG9@FEFCCEFEFGGCFE@FEF:@GGGEGGCCFCCF,>7=C=FECE<FBF,8+8FEGGGF+@CF@BF,,A=+33>,A<++8,5@CDCEG,@@FCC8,>@D6E7C*<,3@DFG8@C1:FC,>**>*85CEFF,68,,,20=+++4+<5*=<5:3+>9>+<C*):)*/;@9C)AD3D=)/8)/9@GG409)*)**15**++)3+200)1/1(1/).)**1:>:)9@)**2+4*+),(,(,()-07(<((10)).)
@M03506:14:000000000-AKVR1:1:1101:26048:6805 2:N:0:31
AGGACTACCCGGGTTTCTAATCCCGTTCGCTCCCCTAGCTTTCGCACTTCAGCGTCAGTGTCGGCCCAGCAACCCGCCTTCGCCGCAGGTGCTCCTCTCGATATCTACGCATTTCACCGCTACACCGAGAATTCCAGTTGCCCCTTCCGCACTCTAGCCCTGCAGTATCAGTTGACCTCTCCGAGTTAAGCCCGGAGATTTCACAATTGACTTGCATTGGCTGCCTACGCGCCCTTTACTCCCCGTAAATCCGCACAACCATTGCGCCCCCCGCATTACCGCGGCTGCTGCCACGGAGGTC
+
CCCCCGGGFFGDGFGGGGGGGFGGGGGGGGGGGGGGGGGGGGGGGEDGGGGGGGGGGGGCEEFEDCGGGGGGGGGFGGGGGGGGDGG@EFGGCFG8<?CFFFDCGFCGGGGGGCGGGGDEC+CEGGGFC@EF;<FEGG9FGGGFG8?B8CEGEGGAFGGGFEFGGAB,7D;@FGCFGG,:8DCCC>:FC;9EEE**4:6?7=@?F++<9@C:@*<9+3=?<**/7DF2=CBE)0)0577+<+**9**02+<)))9/1(**)1/?*//783757)28?)@<((((-,(7:F)())().)(((
@M03506:14:000000000-AKVR1:1:1101:7737:6812 2:N:0:31
AGGACTACTCGGGTTTCTAATCCGGTTCGCTCCCCACGCTTTCGTGCCTCAGTGTCAGAAATAGGCCAGCATCCTGCCTACGCCATTGGTGTTCCTTCTAGTATCTACGGATTTTACCCCTACACTAAAAATTCCAGATGCCTCTCCTACTCTCGAGTCTACCAGTTCAAATAATAGCCTTAAGGTTGAGCCACAAGATTTCACTATTCGCTTAATAAACCACATACGCAACTCTTTACGCCACGTCAATCCGGATAACGCTTGGGTCCTACGTATGACCGACGCTGCTGGCCCGTATTGA
+
CCCCCFF9CFGGDFCFGGGGFGEC+@@@CE@EEEBC:@CC:FGCF8FF<CCGG9EADGGGGGGGGGGGEGGFG<FGGGGCFG>E::FFFGGGEGGGFFGD@FFGFFFGGCE:CFFE9?<FCFGGGGGG<:=FC<EEFF:FCE9F@8FGDGGF9=>8CEFDGGG=F,@EGCGGCD;D,@,=D8=DEEFE@FF8,@??GGG9CCADF,@CF++7@>7A+;@C**3,;=A44;*=*;C><7=CEE4*//=:5;<5885/>>CCFD335*3)3226)9+:*)0C69(,,435494()(-9:)3))
@M03506:14:000000000-AKVR1:1:1101:24499:6818 2:N:0:31
AGGACTACCCGGGTTTCTAATCCCGTTTGCTCCCCTGACCTTCGTGCCTCAGCGTCAGGAACTGTCCAGAGACCCGCCTTCGCCACCGGTCTTCCTCCGGATCTCTACGCATTCCACCGCTACACCCGGAATTCCGTCTGCCTCTACAGTCCTCGAGTTTGACAGTCGGCACGGCAGATCCGGGGTTGAGCCCCGGACTTTCACCACACCCCTATCAAACCACCCACGCGCCCGTCACGCCCAGGGCTTCCGGCACACCCCCGCCCCCCCCCTATTACCGGCCCGTCTGGCACCGGCTCGC
+
CCCCCGGGGGGGGGGGGGGGGGGGGGGGCGDFGGGGGGGGGGGGGGGEGFFAFGFGGGGGGGGGGGGGGGGFGGFGGGC@FGF@CEGGFCBC<FF?FGEGGGG9AEFGFGGGGGGGGGGGGGGGGGGE@FCF?FGDFGFEGD@F8FGFGDFGFG6EGGECGGFFFGGCGD6BCEGC5DEGGF7EEG54,,2::;8*/>?+<19@E9F5>5<)=*AFDFF+74CE59::550>D))*-*)1;C3**2*0*8A:))))*(/*00.7):C@EE>)010+<)/1(((-((-)4).,*(()).(((
@M03506:14:000000000-AKVR1:1:1101:20215:6820 2:N:0:31
AGGACTACCCGGGTTTCTAATCCCGTTTGCTCCCCTGGCCTTCGTGCCTCAGCGTCAGGAACTGTCCAGAGACCCGCCTTCGCCACGGGTGTTCCTCTCGATATCTACGCATTTCACCGCTACACCGAGAATTCCAGTCTCCTCTCCAGTCCTCAAGCACGGCAGTATCAAATGCAGTTTCGGAGTTAAGCTCCGAGATTTCACACCCGACTTACCGCGCCGCCTACGCCCCCTTTACGCCCAATGAATCCTAACAACGCTTGAGACCCCTCTATTCACGCGTCCGCCGGCACAGAGTTAC
+
CCCCCGGGGGGGGGGGGGGGGGGGGGGGGGGGGGGGGGGGGGGGGGGGGGGGGGGGGGGGEGGGGGGGGGGGGGGGGGEFGGGGGGGGGGGGGGGGGFGGGGGGGGGGGGEGGGGGGGGGGCGGGGGDGCGGGGGGGFFFGGFF=>=@B39DEFGGGG?CEEDCGGGFEGDCFFGGGGFGGC5>EEGGGGGGGFE>E*=C@D7C;?EEC5C<AFFGGG555)>CC5F>=))2>)72-:08/C<*0<+7<C<***9F7<)*58<C4595*)/).*0<<)0*(-((,,()(.44<0(*0=9))
@M03506:14:000000000-AKVR1:1:1101:22338:6824 2:N:0:31
AGGACTACCCGGGTTTCTAATCCTGTTTGCTCCCCTAGCTTTCGTGCCTCAGTGTCAGGGGTTGTCCAGGGACTCGCCTTCGCCACTGGTGCTCCTCTCGATATCTACGCATTTCACTGCTACACCGAGAATTCCAGTCCCCCCTCCAACCCTCGAGCTCACGCAGTATTCAATGCCATTTCCGGGTTAAGCCCGGAGATTTCCCACCATACTTGCGCAGCAACCTACGCACCCCATACGCCAATGGAATCCGACCAACGCCACGGACACCTGTCTTACCTCTCCTGTGGCCATATACCTA
+
CCCCCGGGGGGGECFCEEF9FGGGE@EECFGGGDEGDECFCEGEFFBFC,CCFEGC<EACCEEGEGGGC8FFGGGGGG,BFCEGGGEFCFFG,FFCFCFCEG8@9FDGGGDEFGGGGGGGGGEBFCC:FCFC9,E9E<FD8B4@++6@DFGE=D88>>+,6@B8ECE973D=:=>6C9E,@A:8@*::*7;EDGC5;**,,4>,,4:5C*2*,+41)))222**;D/8*))*2:)/,272:7))*++*++<:)0)))4C/7))*1**0*)90)*+3<2/+-.),(-)*))((/()*/*).)
@M03506:14:000000000-AKVR1:1:1101:22665:6827 2:N:0:31
AGGACTACACGGGTTTCTAATCCTGTTTGCTCCCCTAGCTTTCGCGCCTCAGCGTCAGTTGTGGTCCAGTGCGCCGCTTTCGCCACAGGTGTTCCTCCCGATATCTACGCATTTCACCGCTACACCGGGAATTCCACGCACCTCTCCCACACTCAAGCACGGCAGTTTCGCCTGCAGGCCCCGCGGTAAGCCCGGAGATTTCACAGGTGACTTACCGCACCGCCTCAGCCCCCCTCACGCCCAATAATTCCGAACACCGCTTCCCCCCCCCCTCTTACCCGTGCTACTGGCCTGAACTCAC
+
@CCCCFGG9EFGGGEEGGGCGGGGGGGGGGGGGEGFGGGGGGGGGGGGCGGGGGGEGGFEGGGGDGGGGGGGGDGEGDEGGGGGGGGGFGGGEGF9EGGGGGGFGGGGGGGGCEFGGGGGGGGGGGGGGG+A:FFGGEDGGGGGGGG8,@=C@@F,@DBFCEG:E6@;ECE181D8F>E*>>:*=*3:/?BBCE5:5=?C+@?FCF*33:FF?FGC<C)*9)9CC3))3*):9)<*,7);:**1*++*+<@45))9*,)*05>CDF=>?><)73::96)3(((-()-))0,4*4(2/*)..
@M03506:14:000000000-AKVR1:1:1101:19983:6848 2:N:0:31
AGGACTACCCGGGTTTCTAATCCTGTTTGCTCCCCTAGCTTTCGAGCCTCAGCGTCAGTTATGGTCCAGAGAGCCGCCTTCGCCACCGATGTTCCTCCCGATATCTACGCATTTCACCGCTACACCGGGAATTCCACTCTCCCCTCCCACACTCTAGCACGGCAGGTTCGGATGCCAGCTCCACGTTGAGCCTGGAGGTTTCACACCCGACTTATCCCACCGCCTACGCCCCCTTTACGCCCAATAACTCCCGACAACGCTCCCCCCCCCCGGCTTACACGCGCTGCCGGCTCGGGTTTCG
+
CCCCCGGGGG+FECFGGGGGGGGGGGGGCDGGFGGGGGGGGGGGGGGEGGGGGGCEEFCFGGGGGGGGGGGGGCGGGGEFGGGGGGGG@CFGGGGFFGGGGGG@CAEF7FEF?CEBFG:FEEGGGG7FC7CGGGGFG,D:FGGGDGGGGF@E?FEGFC,@C6@E85@FECEFEG8D6FG,?EC,;8<7A87?<8BFG5;,BCE9,+=**27)2:F++*)0:7DE39?)*)):C@F*.*0;:C5**++/9+<7)095)47C5.)*9EGFEB7)))2:+4*<,(4>19043)2(02(/0)-),
@M03506:14:000000000-AKVR1:1:1101:27082:6870 2:N:0:31
AGGACTACTCGGGTTTCTAATCCCGTTTGCTCCCCTGGCTTTCGCGCCTCAGCGTCAATACCGGTCCAGGATGCCGCCTTCGCCACCGATGTTCCTCCAGATATCTACGCATTTCACCGCTACACCTGGAATTCCACATCCCTCTCCCGGAGTCAAGCCTTTCAGTCTCGGACGCAGTTCCCGTGTTTAGCCCGGGGTGTTCACGTTCGACGTAGAAGGCCGACTCCGCGCCCTTTACGCCCAGTACTTCCGAACCATGCTTGCGCCCCCTCACTTACTCCAGCGCCGGGCACAGGCTCAT
+
CCC@CGCFAFG>7F;7EF9EGFFFFGGGGFG9EF@D8,CF8@FEGGGFCFGGGCFGGEGAEEFGGGGGGGD@,CECFFGCFGGGGCGG7>?FFGGGGGFGGC<FFGGAB7+B@EGFGGGGGGGFCECFG,FFDBGFFGGGGGGFDF=EC8++6,=EGGF,3,3@3=D9C,>CEGE8*>EC;91,=41,5?22?C55:*4>ED7C**2C=43)*1*/1+)**)1/)*9B*7)*9.)0):7=*:579C+*++<))07)2)2+0119)18)*.9))*+++)*+.),(((-)()(2087*0)())
@M03506:14:000000000-AKVR1:1:1101:7127:6917 2:N:0:31
AGGACTACTCGGGTTTCTAATCCGGTTTGCTCCCCTGGCTTTCGGGTCTCAGCGTCAGGATCGGCCCAGTCGGCCGCCTTCGCCACTGGTGTTCCTCCCGATATCTGCCCATTTCACCGGTACACCGGGAATTCCACCGACCTCTACCGTCCTCATGTCCACCAGTATCGGATGCAATTCCACGGTTGGGCCGTGAGATTTCACATCCGACTTAATGGACCGCCTACACCCGCTTTACGCCCAGTGAATCCGGGCAACGCTCCCCCCCTTCGTTTTACCGCGGCCGCCGGTCCGCAGTTAG
+
CCCCCGGGGGGGGGGGGGGFGGGGEGG7FDGGGGGFDCFGFFGCGEGGEGGAFGFGGGGGGGGEGGGGGGGGGGGEGEGFGGGGDEFGGBFGFFFFFG:BFGGBFGGGGFGGGGG?EF@CC@EGGGGCBCFGDA>3=<C:@C>@CCCFCGE6>EF;A@CFEFC:,@EFGCE7ECF,,;?FGGCE8F8CECGG5?B@8:CF+7+5;+?CECCC52++;>6EGDCGC<)<FG7/9>>F2DD5*****3<*<@+)))1)1()/.7)*118<C)2)0*;E+)**-,((43(8(0(-7(())0).)
@M03506:14:000000000-AKVR1:1:1101:8222:6920 2:N:0:31
AGGACTACCCGGGTTTCTAATCCCGTTCGCTCCCCTAGCTTTCGCGCCTCAGCGTCAGTGTCGGCCCAGCAACCCGCCTTCGCCGCAGGTGTTCCTCTCGATATCTACGCATTTCACCGCTACACCGAGAATTCCAGTTGCCCCTTCCGCACTCTAGCCCCGCAGTATCAGTTGACCTTTCCGAGTTAAGCCCGGAGATTTCACAACTGACTTGCGGTGGCCGCCTACGCCCCCTTTACGCCCAGTAAACCCGCACAAAGCTCCCCCCCCCCGTTTTACCGCGGCGGCTGGCACGGCCGTC
+
CCCCCGGGGGGGGGGGGGGGGGGGGGGGGGDGGGGGGGGGGGGGGGGGGGGGGGGGGGGGGGGDGGGGGGGGGGGEGGEGGGGG>C=FGFEDFGFEG9FGFFFGGAFFCFCEGGGGGGGEFGGGGGGDFGDGCFGCEFFGGGGGGGGGDG+C8AC9EFGGGEGGCE9DFGGGGG9FFFFFFFGC=:=,BFGGGGCE85EG7@+5<EGC6:>C?>7*975*5C):777?*9)*95><>C?5EC35C2+/++2..)99)(**.=)*//:>88C:)**+2:F?(,-13(()()36)),/))-((
@M03506:14:000000000-AKVR1:1:1101:14410:6920 2:N:0:31
AGGACTACCCGGGTATCTAATCCCGTTCGCTCCCCTGGCTTTCGCGCATCAGCGTCAGTGTCGGCCCAGCAACCCGCCTTCGCCGCAGGTGTTCCTCTCGATATCTACGCATTTCACCGCTACACCGAGAATTCCAGTTGCCCCTTCCGCACTCTAGTCGAGCAGTATCAGTTGACCTTTCCGAGTTAAGCCCGGCGATTTCACAACTGACTTGCACTGACCGCCTACGCCCCCTTTACGCCCAGTACATCCGAACCACGCTTGCCCCCCCCGGAGTCCCGCGGCTGCTGGCACCGGGGTT
+
CCCCCGGGGGGGGGGGGGGGGGFGGGGGGGGGGGGGGGGGGGGGGGGGGGGGGGFFGGGGGGDGGGGGGGGGGGGGGGGGGGGGGGDGGFGECGGGGGG@FGGGG9FGGG7F:FGGGGGGGBFGGGGGGGDGGGG@FDF;DEFDCDDEEGDEGGGGGG;C5CGGFEC,>,,F7DEFGGGGGGECCFEGFFFGGG5**:=5@FCCFGEFGGGGF*9<C76?<6>ED75:E))29>DG:7B=E5794+<6<295))1C)4CE>30*78+7EB57))**2,0<03192((54:410)()))(((
@M03506:14:000000000-AKVR1:1:1101:10325:6921 2:N:0:31
AGGACTACCCGGGTTTCTAATCCCGTTCGCTCCCCTAGCTTTCGCACTTCAGCGTCAGTGTCAGCCCAGCAACCCGCCTTCGCCGCAGGTGTTCCTCTTGATATCTACGCATTTCACCGCTACACCAAGAATTCCAGTTGCCCCTTCTGCACTCTAGCCCCGCAGTATCGGTTGACCTTTCCGGGTTAAGCCCGGAGATTTCACAATCGACTTGCGGTGGCCGCCTACGCGCCCTTTACGCCCAGTAAATCCGAACAACGCTTGCTCCCCCCGTATTCCCGCGGCCTCTGGCACGGCGTTT
+
CCCCCGGGGGGGGGGGGGGGGGGGGGGGGGGGGGGGGGGGGGGGGGGGGGGGGGGGGGGGGGGGGGGGGGGGGGGGGGGGGGGGGGGGGGGGGGGGGGGGFGGGGGGGGGGGGGGGGGGGCGGGGGGGGGGGGGGFDFFDFDCFGGGGGGGGFFGFGGFGGGGGGGGGGGGGGEGGFDFFGAEGGGGFCGGGG>EEGGGGFGFDFCGGC*>DG>C53>B*7CDGGCBFGD55<@352FFEEGC<5+26+2C?777<51**))7/9+<</5C@F<8AC)9C:;>((((04@22;813)0-3(
@M03506:14:000000000-AKVR1:1:1101:14146:6926 2:N:0:31
CGGACTACTCGGGTTTCTAATCCTGTTTGCTCCCCTAGCTTTCGCGCCTCAGCGTCAGGACTGGTCCAGGCAGCCGCCTTCGCCGCCGGTGTTCCTCCCGATCTCTACGCATTTCACCGCTACACCGGGAATTCCGCTGCCCTCCCCTAGCCTCCAGCCCGACAGTTTCCACGGCCGGCCCCCGGTTCAGCCGGAGGTTTTCACCGCAGTCTTGTGCGGGCCGCCCACGCGCTCTTTACGCTCGGTGATTCCGTCCCCATCGAGCCCCCCCCGTCTTCCCGCGCTGGCTGGCAGGGAGTTG
+
-6-,AFF9-;BFGG,8CF9@6E@6,,;E<<<E,6FC,6C<<9FG;:+@,,CCEGGCG7@,,:6ECC@,FFC@7@A:FG77,,,B@F>:+@+48E@,E,+@EGGGGFAD<F7FGEE<EEE:+=+5,:+>F7+@F9FF7FGGG7,@+63,3>:D9@>DBFG:>*>C5;,,5>>FGGGG5C=*:85B=1/*0+5?E5*::*;+80+23:=5**0*A7:809>*)//5))))/775))8C5CB;E*/)1/:)+<<*/0*)*.**0))17*;5=)10)1***)9*(49((-(0(<(4.((/0740)
@M03506:14:000000000-AKVR1:1:1101:15682:6954 2:N:0:31
AGGACTACCCGGGTATCTAATCCGGTTCGCTCCCCTAGCTTTCGCGCATCAGCGTCAGGTACGGCCCAGCAAGTCGCCTTCGCCACCGGCGTTCCTAGCGATATCTGCGCATTTCACCGCTACACCGCTAGTTCCACTTGCCTCTCCCGACCTCAAGTCAACGAAGTATCCGATGCACGATCACAGTTGAGCCGTGACTTTTCACATCGGACTTACGTAACCGCCTACGCGCCCTTTACGCCCAGTGAATCCGGATAACGCCCGCCCCCTACGTCTCACCGCGGCAGCTGGCACGTAGGTT
+
CCCCCGGGGGGGGGGGGGGGGGGGGGGGGGEGGGGGGGGGGGGGGGGGGGGGGGGGGGGGGGGGGGGGGGGGGFGGGGEGGGGGGGGGGGGGGGGGGGGGGGGGGGGGGGGEFFGGGGGGGGGGGGGGGDG<FFGCFGGEGGGGFFEFGGGGGGFFGGGCFGEF8:>;>@DGEGGGGGGGBFGDGGFGFF+:CEGGGDGDGC?7CFG6ECDG5DGDGF?=D73*>CBF5C353;572*9CGECDGC9BC<C?B39D3<GG))019:E3:)/750A**)75(7(-((-7:?B1.41*5>(.-
@M03506:14:000000000-AKVR1:1:1101:18351:6969 2:N:0:31
ACGGCTACTCGGGGTTCTTCTTCCCTTTTGTCCCCCCCCCTTTTCCCCCCCCCGCCCCCTTTACGCCCCGCTGCCCCCCCCTCCCCCCCGGTTCTTTCCCCACACTCCAAAATTCACCCCCCCACCCCGCAGTTCTCCCTCCCCTCCCCCACCCCCCCCCCCCCACATCCCGTCGCTGCCCCCCCTTGCTCCCGGGGTGTGCCCCACCCGACTGACTGACCCCCCCACACCCCTCTCCTCGCCACACAACCCGGACACACCACCCCCCCTCCGCATCCCACCCCCCCGCGCGCCCCTGTCC
+
8,8,,+,;-;68++76--,,,,,,,CEG,,6,;6C:F:@@+9,,<,:97FE+@4++7++8,,5,++++4+++++4,DC=+3++>F<C>3*35:*,;,38,,3*143,<,,,,,6,,3?3<**4**44<**1*/0<+3@8***/80**/2/*:8*/*/1/8*:?E*8*+2;**2:8****2*;C88***++00/*/**2****3***2/2)))*)++**)+0*/://)0**)/5))2(298*1)****0*28))0)1/44*)))*1**0/)*00****()+.((((((04@1(0(())),.)
@M03506:14:000000000-AKVR1:1:1101:9246:6984 2:N:0:31
AGGACTACCCGGGTTTCTAATCCGGTTCGCTCCCCACGCTTTCGTGCCTTAGCGTCAGAAATGGTCCAGTAACCTGCCTACGCCATTGGTGTTCCTTCTAATATCTACGGATTTCACTCCTACACTAGAAATTCCAGTTACCTCTACCACTCTCGAGTCCGTGAGTTCGAATAATAGTCTGATGGTTAAGCCACCAGGTTTCACTATTCGCTTTCCGGACCGCCCACGCCACTCTTTACGCCCCGTCACTCCGGATAATGCTTGCACCCTCCGTCTGCCCGTGCCTGCTGGCATGCAGTCG
+
CCCCCFGFFGFGFCFGGGGGGGGGDGGDGG;F@EFCCFGGGGGEGFDFFGGFGGFEFGFFCGFE@FGFGGGGGGEFGGG9EFGGEEGGGGGGGGGGGGGGCGGFBFCFG+=FECFFGGGGGGFGGGC=EAEFGGGDEGFGFGFGE9=FFGGFCGEFEFGFEFFFDAFCEFECGAFCDDEFGGGG8DFAACF,,58,@@:?CCGG7EGGGF*3@C,9;7B>*@DE)1:):*)1CAFC57;==C))2/*)=2>;@E3**.09**1**39?1)*879*2;)**((-(-6)).)3()),2*/.(,
@M03506:14:000000000-AKVR1:1:1101:24423:6991 2:N:0:31
AGGACTACCCGGGTTTCTAATCCCGTTCGCTCCCCTAGCTTTCGCACTTCAGCGTCAGTGTCAGCCCAGCAACCCGCCTTCGCCGCAGGTGTTCCTCTTGATATCTACGCATCTCACCGCTACACCAGGAATTCCAGTTGCCCCTTCTGCACTCTAGCCCCACAGTATCGGTTGACCTTTCCGGGTTAAGCCCGGAGATTTCACAATCGACTTGCAGTGGCCGCCTACGCGCCCTTTACGCCCCGTAAATCCGAACAACGCTTGCGCCCCCCGTATTACCGCGCCTGCTGGCCCGGAGGTA
+
C,CCCGGGGGG:F6C;EFACEGFGGEGGGGGGGGGGGGGGGCF@FGGGGDFGGGCFEGGGFGFGGGFFGGGGGFECEGGGGDGFCEGGGGGFFEFEGGGFGGGFGGFFGGEE+C<?FFGGDCGGGGFGDDEFGGDAFGFFGGGGD,DC;DGGGGGGGGGGGGGGGGCF7E><>E?GGGG7,7@5:@CFCB9F>E55E55B7@9B?CCFFCCC:CFE4:A6*<>5938A5))*/5)*4068*:C5/*2)*+3653//)(9*0.)95*?.1)173***+.*3(46(-2(0()(()425<)(()
@M03506:14:000000000-AKVR1:1:1101:8633:7001 2:N:0:31
AGGACTACCCGGGTTTCTAATCCCGTTTGCTCCCCTGGCCTTCGTGCCTCAGTGTCAGGAACTGTCCAGAGACCCGCCTTCGCCACTGGTCTTCCTCATGATCTCTACGCATTTCACTGCTACACCATGAATTCCAGTCTCCTCTCCAGTCCTCAAGCACCGCAGTATCGAATGCAGTTTCGGCGTTAAGCACCGAAATTTACCCCCCGACTTACGGCGCCACCGACCAACCCCTTACGCCCAATGAAGCCGCACACAGCTTGAGACATCTGGATCCCCGCGCCTCCTGGCACAGAGTTAG
+
CCCCC8FFFGGEGCGGGFFFFGDCCFEFGD<FFCFFGC@FCDF<FG@FGEEFGGGC<FFCFGFGGGGGGG@EDEFGEFGGGFGGGGFGGBFFGGFCEGGGGGGEEFGGGEGGEGFCFGGFGD<E=,:AFFDGDG,,?,=;BEGF=D8DDEC=EFGGG?,,@=EEC>;D8+6FFFGA=,@=3=++@5+@E9,34@CC*4DF92,5,4*;=<)):+5@DC>EC):A5>>)2*2*/)0926>ECGD10+2*++27)0)/*(*/0/)***+)30***0++*()*((((-(.)49:?FB(9)162)
@M03506:14:000000000-AKVR1:1:1101:23935:7001 2:N:0:31
CGGACTACCCGGGTTTCTAATCCTGTTTGCTCCCCACGCTTTCGCGCCTCAGCGTCAGTATCGGTCCAGAGAGCCGCCTTCGCCACCGGTGTTCTTCCCAATATCTACGATTCTCACCTCTACACTGGGAATTCCACTCTCCCCTCCCGCACTCAAGCCCACCACTCCCACGCGCCATTCCCATGTTGAGCCCGGGCCGTTCACCCCTGACTCGTTCGGCCCCCTACTCTCCCTTTACGCCCAGCAAATCCCAACCACCCTCCCCCCCTTCCTTCTATCCTGTCCTCCGTCACTCCTCTAC
+
-6ACCGFGGGGDCFCEGGGFGGGGGGGGGGGFGFGGG7FFGGGDGBFCFG<FGCGGEEFGGFCGG@C,ECF@EFFGGGGGGGGGFGGGGGECFGGCGGGG,F<EFFAEDF+B,C@9FGGGGFFDGF,A8:,AEA9,5,3>,6>CGGGG++@@E?8=E8D+>CEG+DFGGD,*@8CEE52DE6<,1?2,5?D,1*4=*////9+>+1>5*20++***;*5**)1:)18*0:<GF)9*):788C*****)2++0))*1*(/:)7)9/:CB*)*)1*++0)0+)--5)--),.((0-6**0)))
@M03506:14:000000000-AKVR1:1:1101:25120:7013 2:N:0:31
AGGACTACCCGGGTTTCTAATCCGGTTCGCTCCCCACGCTTTCGCGCCTCAGCGTCAGGTTGCCCCCAGAGAGCCGCGTTCGCCACTGGTGTTCCTCCGGATATCTACGCATTCCACCACTACACCCGGAATTCCACTCTCCTCTGAGCCCCTCAAGGCTAGCAGTATCCAGGGACCTCTCACGGTTGAGCCGTGAGACTTCACCCCAGACTGACCAGCCCGCCTGCGCGCGCCTTACGCCCAGTAAACACGGACAACCCTTGCCACCCACGTATCCCCGCTGCTCCCTGCCCGTACGTAG
+
CCC<CGGGGFGFC@C-EFGGGGGGG@FFGGDFEGGEFCGGGGGFG7FFGGGCGCFFEFFE<FGGFGGFGDFGGGGGG+@=FDGE:F,?=,BBFGGGFGGG7FEFGGGGGG7?:EGFGGGGGGGGDFGG7@+6,>>BFDGFD8,@ED,3D:FG6C6:98FG69DCDCCFGCE,4=B8C6F?8C?:?CEEG7EFGG55CC+<+;+3>:**:C:;+0AF**8**)):*1))*))*).)1)9;E*:*92+@*++;<))77CB*A)))97+05*8D355+*+4<*-(((.)..,9((011C)).,(
@M03506:14:000000000-AKVR1:1:1101:11404:7020 2:N:0:31
AGGACTACTCGGGTTTCTAATCCCGTTTGCTCCCCTGGCCTTCGTGCCTCAGCGTCAGGAACTGTCCAGAGACCCGCCTTCGCCACTGGTCTTCCTTACGATATCTACGCATTTCACCGCTACACCGTAAATTCCAGTCTCCTCTCCAGTCCTCAAGCACGGCAGTATCGAATGCAGTTTCGGAGTTAAGCTCCGAGATTTCACACCCGACTTACCGCGCCGCCTACGCACCCTTTACGCCCAATGAATCCGAACCACCACTGCGACCTCCGTATTACCGCCGCCGCTGGCCCACAGTTAG
+
CCCCCGGGGGGGGGGGGGGGGGGGGFFGBFGGGGGGGGGGGGGGGEGGGGGGGGGGGGGGGGGGGGGGGGGGGGGGGGGGGGGGGGGGGGGGE9FFGGGFBFGGGFGGGG7FEGGDGGGGDGFFDGGGFCEFAFGGFGGBEFGG88DDG;FEFFFGFGCFCEGEEG9D==DDGGGEG;@@DCEC>CFDC;=3DFC**@FC:DGCEGG5;7D<?>?CDDBGG<CE775;E5):DFF*/C3ECG3C*0<*+<C>)<D5F?*2)9)*1**8*6*7)*2<@A4*(((-3;()-)-()((*)1-))
@M03506:14:000000000-AKVR1:1:1101:25063:7028 2:N:0:31
AGGACTACCAGGGTATCTAATCCGGTTCGCTCCCCTAGCTTTCGCGCATCAGCGTCAGGTACGGCCCAGCAAGTCGCCTTCGCCACCGGCGTTCCTAGCGATATCTGCGCATTCCACCGCTACACCCGGAATTCCACCTGCCTCTACAGTACCCGAGCCCCACAGTCGCCGCGGCCGATCTGGGGTTGAGCCCCAGACTTCCACCGCGGCCTTATGGTGCCCCCCTACGCGCCCTTTACGCCCAGTGAGTCCGGCCAACGCTCGCCCCCCCTGTATTACCGCGCCTGCTGTCCCAGGGGCG
+
CCCCCGGGGGGGGGFGFGGGGGGGGGGGGGGGGGGGGGGGGGGGGGGGGGFGGGFGGGGGFGEEFGGGGGGG8FFGGGEGGGGGGGGGGGDCCGGGGCGGEEGGGFFGGGGGGGGGGGGGFCGGGGGGCFG<@FFFGGGFFGGGFFFF?FDF9EECBCGGGGGGGFE8EG*C*=EDCD5CCC+=3C5E6AFF@/28/:<C+:+9CCD*7CD3+03<6:?+9**:C)775C;CD>F*)0==C7C*7A+1++:97))1/1<5>)))1**8/09@57+00)/+-4((((,7(0)4).-9))((,
@M03506:14:000000000-AKVR1:1:1101:10098:7051 2:N:0:31
AGGACTACCCGGGTTTCTAATCCTGTTTGCTACCCACGCTTTCGTGTCTCAGCGTCAGTTACGGTCCAGATAGCCGTCTACACCACCGGTGTTCCTCCTGATATCTACGCATTTCACCGCTACACCAGGAATTCCACTATCCTCTCCCGCACTCGAAGTCATTCAGTATTCGGCGCACCCTCCCAGTTGACCCGGGAGATTTCACACCAAACTTAAACAACCGCCTACACACCCTTTACGCCCACTAACTCCGAACAACCCTAGCTGCCTCGGTATTACCGCGGCTGCTGCCACGAAGTTA
+
CCCCCGGGGGGGG@7BFGGGGGGCF6EFGGFCFG<EFEGGGFGGGGGGCCFGGGCEGEFGGGGGDGGGGGGGGGGGE@FGGGFF@FEGGGGGGGGGGGGFAD9<FGGGDEGFEFC9F?FGGGG,=F+?E:?FAF;,59A9E@CA,@DF6E@EGFEDF6DEDC;EFGGCFEFGFG661@CGGFEGGFEF7;,?FE>5*:;0B89,1,0/5CFGG@F?+7=/8DDGD:8A+>*A*:;73DB=*C<<**<6<+A<;@C3)39*.80*7<+9C**))1*13:FC(((-29(<7)).0,6)))(.)
@M03506:14:000000000-AKVR1:1:1101:14395:7052 2:N:0:31
AGGACTACTCGGGCTTCTAATCCTGTTCGCTCCCCACGCTTTCGTCCATGACCGTCAGAAAAATCCCAGCAAGCTCCCTTCGCCATTGGTGTTCCTTGTAATATCTACGCATTTCACTGCTACACTACAAATTCCACTTGCCTCTGATTTCCTCTAGCACGCCAGTATGTGATGCATCGATATGGTTGAGCCACACGATTTAACATCACACTTAACGCGCCGGCTGCGGCCGCTTTACTCCCATTGATTCCGGATAACGCGTGTACCCTCCGTTTTACCCCGGTTGTTCTCACAGAGTTTC
+
CCCCCFGF--B;C+CFFA9@<CFCFGGGE>7EC<7@CCGGG8FFA:7@@EAFDD@FCGAF8C,CF<CCFGC8EFG,<DFGG?FGE7FG@CECCEFFEEGE?FEEF<9FGGCFG9?FGEEFGFFFG9EF8A=EEFFAF,CC;@CFFF,EDDFCEDEGFGEGDGGGGCEFFFD;EGG9CFCF8=CFCF813DECCFGGGCF68+;C7;,,,89CEGFFC5/C>DG5):?DC)0:5B>3C++55A*+0<+10<C7<B*C*)9:))0/23<=+)/7)2+/+3*+-,(((,())*))/))*/*)4)
@M03506:14:000000000-AKVR1:1:1101:8320:7054 2:N:0:31
AGGACTACCCGGGTTTCTAATCCGGTTTGCTCCCCACGCTTTCGCTCCTCAGCGTCAGGATAGGCCCAGAAGGCCGCCTTCGCCACTGGTGTTCCTCCCGATATCTACGCATTTCACCGCTACACCGGGAATTCCGCCTTCCTCTGCCCACCTCTAGCTCGCCAGTATCCGATGGCCGCTCCCGGTTGAGCCGGGAGATTTCACACCGGACTTAACGAACCGCCTCCAAGCCCGTTACCCCCAGTAAATCCGGACAACGCTTCCCACCCACGTATTCCCCCGGCTGCTCGCGCGTAGTTAG
+
<CCCCGGGGGGGGGGGGGGGGGGGGGGFGGGGGGGGGGGGGGGGGGGGGGGGGGGGGGGGGGGGGGGGGFGGGGGCGGGDGGFGGGGFGGGGGFGFGGGGEGEGGCFFGGGG7?FGGGGGGGGGGGECEGGGGFGGGGGGGG9EGFDGFCGC@CFFFGGGGGGGEGAEGGGCEEEGGEG5EGGEGGEGF@C75?E5:E*7<CFF9CEGG3CGFGCC355ECCDED<5FC*<EG)8C(/*<5:)/0+2/23CDBB5742>E>B)97:C:*)*))2+++.**(-((,-8)))-()--)))-.)
@M03506:14:000000000-AKVR1:1:1101:6643:7075 2:N:0:31
AGGACTACCCGGGTTTCTAATCCTGTTCGCTCCCCACGCTTTCGTGCCTCAGCGTCAGTATGATGCCAGGTGACTGCCTTCGCCATTGACGTTCCTTCCGATCTCTACGCATTTCACCGCTACACCGGAAATTCCATCACCCTCTCATCTACTCTAGTTCTACCGTTTGCGATGCACTTCCCAGGTTAAGCCCGGGGCTTTCACATCACACACATAGTACCGCCTACGCACCCTTTACGCCCAGTAACTCCGATTAACGCTGGCCCCCTCCGCATAACCGCGGCTGCTGCCCCAGTGTTTC
+
CCCCCGGGGGGGGGGGGGGGGGGFGGGGGGCGGGGGGGGGGGGGGGGGGGGGGGGGGGGGGGGGGGGGGGGGGGGGGFGGGGDG7FFGFFF@FGGGGGGGGGG,EFGGGG7FG<CEFGGGGGGGGGCFB=FGGGFGGGFFFGDGFEGGGFCD72,,@=DFGGG8@DEDEFD+@CGAEGCECECFGGEFFDA@FDE*;CEGCD9FGGGGGFG<EDFCC:6F:DG5955557A5C>5<3;>CEGGFCDCF?FG5)511*4*:7))1*;:)*0*))/;*+4?/1((----;:*4()42**/6()
@M03506:14:000000000-AKVR1:1:1101:12107:7093 2:N:0:31
AGGACTACCCGGGTTTCTAATCCTGTTTGCTCCTCACGCTTTCGCGCCTCAGCGTCAGATCCGGTCCGGAGAGCCGCCTTCGCCACCGGTGTTCTTCCCAATATCTACGAATTTCACCGCTACACTGGGAATTCCACTCCCCTCTCCCGGTCTCCAGCAAGCCCGTTCCAAGCGCAGTTCCCAGGTTCAGCCCGGGGCTTTCACGTCTGCAACAACTCGCCGCCTGCGCGCCCTGCACGCCCAGTAGATCCGACCAACCCTCGCCCCATACGCATTACCGCGCCCGCTGGCACGGCGCTAC
+
CCC,B@E@CCFG7@@-CFEFGFG9<<<C,<F<<C@@F6E@@FECE7F@,6<C6@F7FC9CEFCE@FFC:7F@@F8CFF77C<CGEG<+48@F=FFGF9FFGG8,9F<FF+,BFGFF?F+44FG9DA=:8=CF8?=DF9B8CE8C,@FGG@ECEC7E?F,,,@FGD88,,@C,@8C8E5,,;,,24D9,<,<:C*:*/2=C8+++**/02++*+0/30;)=D)):C*0)>)7*9))*.<3C*71*2++1+0A)))1)/4*:).87C*:)*)27)9**+./*,((((((0,)(.61())),-(
@M03506:14:000000000-AKVR1:1:1101:11304:7108 2:N:0:31
AGGACTACCCGGGTTTCTAATCCCGTTTGCTCCCCTAGCTTTCGCGCCTCAGCGTCAGTATTGGGCCAGATGAGCGCCTTCGCCACCGGTGTTCCTCCTGATATCTACGCATTTCACCGCTACACCAGGAATTCCCTCATCCTCTCCCATACTCAAGCCAAGCAGTTTGGGATGCAGATCCTCGGGTGAGCCGAGGGATTTCACACCCCACTTACTTGACCGCCTACACGCCCTTTCCGCCCAGGTATTCCGAACCACGCTTGCCCCCCCCGCGTTACCGCGGCCGCTGGCACGGCGTTAG
+
CCCCCGGGGGGGGGGGGGGGGGGGGGGGGGGGGGGGGGGGGGGGGGGGGGFGGGGGGGGGGGGGGGGGGGGGGGGGGGGGGGGGGGGGGGGGGGGGGGGGGGGGGGGGGGDGGGGGGGGGGGGGGGGGGGGFCFGF<FGFGG9EFGGGGGDFGFAB,=FGCEGGGGGG88@@?GGGGFGGF,EEDEFGDEFGGDGGG>FECGGGGGGGGGGGGFFG7FFGGGGGGCF4:*=FC>AF277CECG**++*<CF?))))*->5.85<*@8>EFD@)//?*64*-((4-(()()-(1(-)70(4(
@M03506:14:000000000-AKVR1:1:1101:10979:7111 2:N:0:31
AGGACTACCAGGGTTTCTAATCCTGTTTGCTCCCCACGCTTTCGCACCTCAGCGTCAATATGTGTCCAGTAAGTCGCCTTCTCCACTGGTGTTCTTCCGAATATCTACGAATTTCACCTCTACACTCGGAATTCCACTTACCTCTCCACATTTCTAGCGATGCAGTCTTAAAGGCAATTCCGGGGTTGAGCCCCGGGCTTTCACCTCTTACTTACAAAGCCGCCTACCTGCGCTTTGCGCCCGCTAATCCCTAACAACGCTAGCCCCCTCCGCATTACCGGCGCGTGTTGCGCGGGGTTTG
+
-68,8C;FG@@68;,6-C<,C,6;<E<F@<<CCC6CBEDGB8CFCE@6,;C;,@@FB:CE<9F,FCF<@6EFF,EFGC@7C,:C<CFCG@6CB<F<??F:,=AFE@F?D:EFGEF<EDDEE<FFGDDC>@CC8<BFF?FEFBFF8EFFF8,,=@FEF,4+>+@8==DDAF>9@=,@=DFFCDC+@C>G<883@C8@5C5:8:DG@?74,5+==@CFC*9,48C55CF)9*;*9=B*)+:8/*)))/3+++3)*)**:()*)8<C98E5*8C))/2;+.9*((((-(-0(0)(7((10>9(,
@M03506:14:000000000-AKVR1:1:1101:27795:7124 2:N:0:31
AGGACTACCCGCGTTTCTAATCCGGTTCGCTCCCCACGCTTTCGCGCCTCAGCGTCAGGTCGTCCCCAGAGAGCCGCTTTCGCCACTGGTGTTCCTCCCGATATCTACGCATTCCACCACTACACCGGGAATTCCGCACTCCTCTACACACCTCAAGGCTGGCAGTATCCGGGGACCACTCACAGTTAAGCCGGGAGCTTTCACATCGGACTTGACCAGCCGCCTGCGCGGTCTTTACGCCTGGTAAATCAGGACCACGCCTGACACCTACGTATTACCCCGCCGTGTTGCACCTACTGCG
+
C@CCCGGGGGG+:FF+CF<AEFFGDGDEDGGEEGEFFG+@CFGGC:FGG>CDFG@7BC<C8@FF:FAECFGGFGGGGGD7E?FGGGGCGGED?<FADGGC:=CEFCF9B7+8?,,EA8F@FFCGFGG+@@FFC,CF7+8+8DFD7E,,@,3*:CCFFCCD,*><CC>2>D5C*:BBEF*>,0+59?<C+<@CE8E=CEFEFF+;A?6579C<F>7<7*)2*997*/775))/))*26C3*2**/20A?FF+9F@3*/,95<))*20+88)9@5*03+.*+-7(2,((0.)-,*((2)/,)(
@M03506:14:000000000-AKVR1:1:1101:16913:7131 2:N:0:31
AGGACTACCCGGGTTTCTAATCCCGTTTGCTCCCCTAGCTTTCGCTCATCAGCGTCAATATCGGTCCAGGATGCCGCCTTCGCCACCGGTATTCCTCCAGATATCTACGCATTTCACCGCTACACCTGGAATTCCGCATCCCTCTCCCGAATTCAAGCCATCCAGTATCGGATGCAGTTCCCAGGTTAAGCCTGGGGATTTCACACCCGACTTAGTTGGCCGCCTACGAGCCCTTTACGCCCCGTAATTCCGAACAACGCTCGCCCCCCCCGTATTACCGCGGCTGCTGGCACCGATGTCG
+
@CCCCGGGGGGGGGGGGGGGGGGGGGGGGGGGGGGGGGGGGGGGGGGGGGGGGGGGGGGGGGGGGGGGGGGGGGGGGGGCFGGDGGFGGGGGGGGGGGDFGGGGGGGGGGGGGGGGGGGGGGGGG?FEEFGGFGGGGGGGGGGGFFFGGGECFEG@;DGGGGGGFFCFGGGC+:C9E;FFDGGF*@99E9>EF3DFG*=F6>7DCFGGGGG<EC7FFF6,*))CD5A35C>CCA493C5CGE)7**15C:FF5;DG5?DGE)7CDGGFG><3:)@8+.8*(-77((8::)2(1(.))).)(
@M03506:14:000000000-AKVR1:1:1101:20232:7142 2:N:0:31
AGGACTACCCGGGTTTCTAATCCGGTTTGCTCCCCACGCTTTCGCTCCTCAGCGTCAGAACAGGCCCAGAAAGCCGCCTTCGCCACTGGTATTCCTCCCGATATCTACGCATTTCACCGCTACACCGAGAATTCCAGTTGCCCCTTCTGCACTCTAGCCCTGCAGTATCGATTGACCTTTCCGGGTTAAGCCCGGAGATTTCACAACCGACTTGCAGTTGCCGCCTACCCGCCCTTTACGCCCCGTAATTCCGACCAACGCTTGCCCCCCCCGCATGACCGCCGCTGCTGGCCCGGAGTTC
+
CCCCCGGGGGGGGGGGGGGGGGGGGGGGGGGGGGGGGGGGGGGGGGGGGGGGGGFGDGFGGGGGGGGGGGGGGGGGGGGGGGGGCGFGFEEFCFGGGGGGDGC@F9F<EGCEGGGGGGGGGEGGGGGEEGGGGGGGGGDFF=FG=DF9AFGFDFGGGGGGGDGG6EGGGEDGGCFFGGGFFGGDCCEGCGGGGGC:C:F7<7EG7C=EE3DDCCC6*++4+2CGG*)=7C5:7>5*:CB58/>79**)*+31)))))(**)77*/+35C3775)*1*-0<1((,,-(7:)40)44)))(()
@M03506:14:000000000-AKVR1:1:1101:19597:7150 2:N:0:31
AGGACTACCCGGGTTTCTAATCCTGTTTGCTCCCCACGCTTTCGCGTCTCAGCGTCAGTATCCAACCAGGGGGCCGCCTTCGCCACCGGTGTTCCTCCCGATATCTACGCATTTCACCGCTACACCGGGAATTCCACCCCCCTCTTTGGTACTCTAGCTTGTCAGTTTCATGCGTCGTTCTCCGGTTGAGCCGAGGGATTTCATACATGACTTAACAGACCGCCTACACGCCCTCTACCCCCAATGCTTCCGAACAACGCCTCCCCCCTCTGTCTTACCGCGCCTGCTGGCACAGGTGTAA
+
CCCCCGGGGGGGGGGGGGGGGGGDFGGGGGGGGGGGGGGGGGGGGGGG:FFFGGGGGGGEFGFA@FDGGDCEDGGGGGEGFGGGGGGGDC@CCFFGCGGGE@E7FAFF?CEFFGGGGGGGGGGGGGEDECEGCGGGFBFGGGEE8EFGFFFFCFAFGD??FCGCCCFCEFFCCCCGGC?F*5CC?8CE+<@FG5:CCEGF9*+++3ACGC4*<:99**5C*7CE*>?):75CG))2)*****)*2++10:C:77))*(/>)8)*1*:5*8*)10+3366*,((-((,0.0,2=(.**).))
@M03506:14:000000000-AKVR1:1:1101:13422:7154 2:N:0:31
AGGACTACCCGGGTTTCTAATCCCGTTTGCTCCCCTAGCTTTCGCTCATCAGCGTCAATCTCGGTCCAGGATGCCGCCTTCGCCACCGGTATTCCTCCAGATATCTACGCATTTCACCGCTACACCTGGAATTCTGCATCCCTCTCCCGAATTCAAGCCATCCAGTATCGGATGCAGTTCCCAGGTTAAGCCTGGGGATTTCACATCCGACTTAGTTGGCCGCCTACGAGCCCTTTACGCCCCGTAATTCCGAACAACGCTTGCACCCCCCGTCTCACCGCGGCTGCTGGCCCGGCGTTAG
+
CCCCCGGGGDFGGGGGGGGGGGGGGGGGGGGGGGGGFGGGGGGGGFGGGGGGGGGGGGGGGGGGFGGGGGCGGGGGGCGGGGGGGGFGFFCFFGGGGGGGGGGGGGGGGG>FGGG<FCCECFGGGEFGG@F<EGGGGEAE=E@FFGGFG7CED9F>EGFFFGE8FADDGE6F6EFFGGFGEGD?CFFCGGGEBC*8*?EGGFGF?<F?5CD>C7>EFGF6FDGGG3=DCCA=C);;CF3ECE))*1*0+329)8D3*3)7>:5C*2*7*7D>>*20+.)/(,((,-4:)9(()(,)85(--
@M03506:14:000000000-AKVR1:1:1101:9822:7197 2:N:0:31
AGGACTACCCGGGTTTCTAATCCTGTTCGCTCCCCACGCTTTCGCTCCTCAGCGTCAGTTACTGCCCAGAGACCCGCCTTCGCCACCGGTGTTCCTCCTGATATCTGCGCATTCCACCGCTACACCAGGAATTCCAGTCTCCCCTGCAGTACTCCAGTCTGCCCGTATCGCCCGCACGCCCACCGTTGAGCTGTGAGTTTTCACGAACGACGCGACAAACCACCTACGAGCTCTTTACGCCCAGTAATTCCGGACAACGCCCGCACCCTACGTATAACCGCGGCGGCCGGCCCGGAGTTGG
+
CCCCCGGFGGGGGGGGGGGGGGGGGFFFGGGGGGGGGGGGGGGGGGGGGGGGGGGGGGGGGGGGGGGGGGGGGGGGGGEGGGGCCGGGGGGFGGGFFGGGCFGFGGCGEGGGGFGDGGGGGEGGGG7FEFFGGFG9AFG9FBFGGFGFFGGGGGF?FGGGGGGGE;+6:3@FGDG59CEFGEE:4>C7=CFGG?8@><,=9=FGGCGEGGGGG7*=7/7FGFFEC7F>57DGG=6:608ECCCFF7:89CF?E3C5DF35)0)/):=3*05)0*<++.0*4(-((.10,5((0((1)7(.(
@M03506:14:000000000-AKVR1:1:1101:10594:7200 2:N:0:31
AGGACTACCCGGGTTTCTAATCCCGTTTGCTCCCCTGGCCTTCGTGCCTCAGCGTCAGGAACTGTCCAGAGACCCGCCTTCGCCACTGGTCCTCCTTACGATATCTACGCATTTCACCGCTACACCGTACATTACAATCTCCTCTCCAGTCCTCATGCACGGCAGTATCGAATGCAGTTTCGAAGTTAAGCCTCTAAATTCCACACCCGACGTACCGCGCCGCCTACGCACCCTTTACGCCCAATGAACCCGAACAACGCTCGAGACCCCTGTATTAACGCGGCTGCGGCCACAGAGTTCG
+
@C9@CFGEFCFGGFG@FGGGDC9<,;6C@<E<,9CC8C@FDEFFG<BFA@,6,@FCG>@8@FFFE6C<FGGFFF8:++,BCC,C=?,B?F<,:?EDGFGGFF?FFGFCD+444EE<FFFDG=7?,A:AF7F<F,,,C,8A,4,,@8>E8@=D;EF,,@EADE+@@,=36+6@F,,@9@,:D+C63D,2,79D8D,,3,5@,?EGF*:>*94)=CC*7?B*:83:*7FAD3)>DFF*575=*>D54<CF7C5>5:9D4(15000)9*1.*)150*3+<)1:1((1(-(0-)-3F:(>06))(
@M03506:14:000000000-AKVR1:1:1101:17705:7201 2:N:0:31
AGGACTACTCGGGTTTCTAATCCTGTTTGCTCCCCTAGCTTTCGTGCCTCAGCGTCGGTATCTGTCCAGAAAGCCGCCTTCGCCACCGGTGTTCCTCCTGATATCTACGCATTTCACCGCTACACCAGGAATTCCGATCTCCCCTACCTACCTCTAGTCGGGCACGTTCGGATGCAGGTCCGGAGTTGAGCTCCGGGCGTTCACATCCGTCTTGCCAAACTGCCGGTCTGCTCTTTAAGCCCACTGAAGTCGGACGAACCCGGCCTCCTCCGCCTTACCCGGTCCGCTGGCCCGGAGCTGG
+
-B9<CF8FFFGGC@CGCG,CEC66,CEGDC@F8CGE8EEFFEFGGFEF<EFEEFGCFGEFGGGGGGGFDGFGCC<EGF7,CDG7FFGEBFEGEGF9EFGG9EAFFECFCF++@FGFFF+CB@FDGGEGC@<F,CF,@FD8EEEC8=DEGGGGGGFA,7>C++=8++,,33+C8@E3@>9,@8C**>,,,?D,:<5?ED*4:*0>>:CF**;*/;AEGF)/;+2*)7..*9*0:/972**3327*77+7+0+0))///()2.))/9::.*)*))*2;+(/3(,(,4((04)((.((10).(.
@M03506:14:000000000-AKVR1:1:1101:23300:7206 2:N:0:31
AGGACTACCCGGGTTTCTAATCCGGTTCGCTCCCCTAGCTTTCGCGCCTCAGCGTCAGGAGTGGCCCAGCCATCCGCCTTCGCCACCGGCATTCCTAGCGATATATGCGCATTTCACCGCTACACCGCTAGTTCTAATGGCCTCCACCACTCTCACGCCACCGCCGTATCCGACGCAGTTCCACAGTTAAGCCATGGGATTTCACGTCGCACTTCCGCTGTCGCCGGCGCTCCTCTTTCCCCCACTGAATCCTGTTAACGCCTGCCCCCCTCTCTTTCCCCTCCCCGTCTGCCCGTTAGTT
+
A@-<A,EFFFFGD@6BCFCFGGF@7@F;CE7F:@BFC<ED,EECF@7@:B,C<CFFC@C8,CFDEDF>8FF<:6=BCE,,:CF@7F=++>@F,C9BF,E:+,++,,C?BE::+CF9F97B:7+A<F+@:+6C@,,,8C=,@EDF,6,6,+,,,24,,,6@5:C5*34C>FC*48*8*=CF9=,?8CFG+B++29B<?5C?EC7;9/**2)))*2+0*1)*****9)075<)A))0*-**++:)))*203+<)*1*2:2*1)0)**2*)*))0)*303)*3,,((-(()(),)*(-)))-6)
@M03506:14:000000000-AKVR1:1:1101:4351:7214 2:N:0:31
AGGACTACTCGGGTTTCTAATCCTGTTTGCTCCCCTAGCTTTCGTGCCTCAGCGTCAGACTCTGTCCAGGTAGCCGCCTTCGCCACCGGTGCTCCTCCTGATATCTACGCATTTCACCGCTACACCAGGAATTCCCTCATCCTCTCCCATACTCAAGCCAAGCAGTTTGGGATGAAGATCCTCGGGTGAGCCGAGGGGTTTCACACCCCACTTACTTGCCCGCCTACACGCCCTTTACGCCCAGTAATCCCGAACAACGCTTGCCCCCCCCGTGTTACCGCGGCGGCTGGCACGGCTTTAG
+
CCCCCGGGGGGGGGGGGGGGGGGGGGGGGGGGGGGGGGGGGGGGGGGGGGGGGGGGGGGGGGGGGGGGGGGGGGGGGGGGGGGGGGFGGGGGGGGGGGGGGGGGGGGGGGGGGGGGGGGGGGEGGGGGGFFGGGGGGGGGGGGGCGGGGGGGGGGGEGDGFGFF,EADFC=>8C,>FA=FFFD>E+5;F8EG5**:CGGG>F;C:FCEEDCG7:>C:++=4/>CDDA)0*>FDFA>;C3ECE759:@@+<67))75*.):>)057CEEGED><9C;+:=*-23(((()-.((*(-)))(.:
@M03506:14:000000000-AKVR1:1:1101:16577:7252 2:N:0:31
AGGACTACTCGGGTATCTAATCCTGTTTGCTCCCCACGCTTTCGCACTTGAGCGTCAGTACCGGGCCAGTGAGCCGCCTTCGCCGCTGGTGTTCTTCCGAATATCTACGAATTTCACCTCTACCCTCGGAGTTCCACTCACCTCTCCCGGACTCACAGATCGCCAGTATCAAAGGCAGTTCCGAGGCTGACCCTCGGGACTTCACCCCTGACTTAACGATCCGCCTGCCTTCCCCTTCCGCCCAGTGCTTCCGAACAACCCTAGCCCCCTTCGTATTACCCTGTCCGCCGGCACGCACTTA
+
<CCCCGGFCFFGFEGGGGGGGCGGGGGGGG@F<C@ECGGGGFGDGEFCG<EFFGEGGGFGFFGC@C@@FGGGGGGDGGC@FGGGGG74>4EE7FFGGG:F7F7@F<,E<F8EF<@EFG<<FB?,8,AF7+>+AFGDF9BFFGDF8BFC>+@C8DF,@<>3D6EEGGG,DFF9;9DC6393;<;C*1;CCC,:<,6/858*0><+<CEEG*87=@79D*)*****:*55**0+*)0*.*0**:5**00/<9@FD33CC0C*7;<29;C.20*8>C;00)97()..,)(0()(()-()0)-).
@M03506:14:000000000-AKVR1:1:1101:22354:7271 2:N:0:31
AGGACTACCCGGGTTTCTAATCCTGTTTGCTCCCCACGCTTTCGCGCCTCAGTGTCAGTATTGGTCCAGGAAGCCGCCTTCGCCACTGGTGTTCCTTCCGATATCTACGCATTTCACCGCTACACCGGAAATTCCACTTACCTCTCCCATACTCAAGATGCGCAGTATCGGCTGCTATTCCTAGGTTAACCTCAGGGATTTCACATCCGACTTAAACATCTACCTAAGCACCCTTTACGCCCAATCAATCCGAACAGGCCTTCGCACCCCTTAATACCCGCGTCTGCTGCCACTGTCGTAC
+
CCC<@@FECFEG:7F@FGGEEDE,CFFCAFCFGGCEFGGGEGG@FEGEF@EF,6CF,CC@9C@,C@E@FC<DF8FEGEEGGGGGGG,,AC<F@F<FBFFFEF+=EF<F<7CFF@AEF<BFGG=DAE4FC+@<;<F<F<F,A,EFG,6>,@8D,ED,69D,,+68@@5EFCB+5*@,,3@,,@,,,7,,3,6,,,6,;;:EFGG@;:7C:75)5@11:8AG+=1+7C=)*+)22.;6);)A8*****+*+?EE37))2(**09**95?3*73))00++,0*((--8()*5*()1(.**),((
@M03506:14:000000000-AKVR1:1:1101:13052:7271 2:N:0:31
AGGACTACTCGGGTTTCTAATCCTGTTCGCTCCCCACGCTTTCGCTCCTCAGCGTCAGTTACTGCCCAGAGACCCGCCTTCGCCACCGGTGTTCCTCCTGATATCTGCGCATTCCACCGCTACACCAGGAATTCCAGTCTCCCCTGCAGTACTCCAGTCTGCCCGTATCGCCCGCACGCCCACAATTGAGTTGTGAGTTTTCACGAACAACGCGACAAACCACCTACGAGCTCTTTACGCCCAGGAATTCCGGACAAACCCCCCACCCCACGCATTACCGCGGCGGCGGGGCCCGAGTTGG
+
CCCCCGGGGGGGGGGCFGGGGGGGGGGGGGGFGGGGGGGGGGGGGGGGGGGGGGGGGGGGGGGGGGGGGGFGGGGFGGGGGGGGGGGGGFGGGGGGGGGGGGGGGGFGGDEGGGGGGGGGGGGGGGCGGGGGGGGG9?F;FGGGG6D=FEGGFGGFFGCFGGGGGG>6EEGGGGGGGG>DE8:*:DF,2?;;?>CFGGG7CFGGFG*7?<FGED=EG78FFCFG8CF:*95CFF?C2*);CE9C**2)<7CFD5)9*(*20))1/:?5/)95)1;*+)9*((((((-)()(-)(()))--(
@M03506:14:000000000-AKVR1:1:1101:21511:7282 2:N:0:31
AGGACTACCCGGGTTTCTAATCCTGTTTGCTCCCCACGCTTTCGCACCTCAGCGTCAATATGTGTCCAGTGAGTCGCCTTCGCCACTGGTGTTCTTCCGAATATCTACGAATTTCACCTCTACACTCGGAATTCCACTCACCTCTCCACAATTCTAGCGATGCAGTCTTAAAGGCAATTCCGGAGGTGAGCCTCGGGCTTTCACCTCTAACTTACAAAGCCGCCTACGTGCGCTTTACGCCCAGTAATCCCGAACAACGCTAGCCCCCCCCGTATTCCCCCGGCTGCGTGCAGTAGTTAGC
+
CCCCCGGGCFGGDEEGGAGFFEGGEFGGGFGGGGGGGGGGGFGGGDGEDEFEGDGGGGFGGGGFGGFGGGGGGGGDGGGGGGGGGGGGFFGGCGEGGGGGGGDFGGGGG>A@A<,5EFEEGGGGG9EBFGD7FECFGFGGGGGGEGFEFC8E@EFFDDGGGGEFFFFCCAFC9F8=18==EGGEC+5@EGGF,@5>8EG,:;FGFFEFFGGFEGC?F>4,?DGDGDA?6;:CD)53):.=ECDF899;+5<8>539C6):3>39568<*7977)*3+.7243(3(-2;,.((1))210.<4
@M03506:14:000000000-AKVR1:1:1101:6941:7293 2:N:0:31
AGGACTACCCGGGTATCTAATCCCGTTTGCTCCCCTAGCTTTCGCGCCTCAGCGTCAAGAATGGGCCAGGTAGCCGCTTTCGCCACTGGTGTTCCTCCCGATATCTACGCATTTCACCACTACACCGGGAATTCCGCTACCCTCTCCCACCTTCCAGCCGATCAGTTTCCGATGCAATTTCCCAGTTAAGCCGGGAGCTTTCACATCGGACTTGACCAGCCGCCTGCGCGCTCTTTACGCCCAGTAAATCCGGACAACGCTCGCCACCTACGTCTTACCGCGGCCGCTGGCACGTCGTTAG
+
CCCCCGGGGGGGGGGGGGGGGGGGGGGGGGGGCGGGGGGGGGGGGGGGGGGGGGGGDGGGGGGCFGGGGGGGGGGGGGGGGGGGDGGGGGFGGGGGGGGGDGGGGGGGGGGGGGGGGGBFGGFFGGGGCFEF8EFGGGGGGGCC?EGFDGGGGGGGG8EE>>EGGGGFGGGGDGGCFFGGGGGGGGGCFGGFGGDGCEF,=D?CG=FC5*:D+*5A*9;GGDDGGC:7EG@*CFFF2CBGG7*97F+99?F:3>DDC17:))0978C40/9<0*22+66*-(32((-)451(*4.*)82<?
@M03506:14:000000000-AKVR1:1:1101:3732:7314 2:N:0:31
AGGACTACCCGGGTTTCTAATCCCGTTTGCTCCCCTGGCCTTCGTGCCTCAGCGTCAGGAACTGTCCAGAGACCCGCCTTCGCCACTGGTCTTCCTTACGATATCTACGCATTTCACCGCTACACCGTAAATTCCAGTCTCCTCTCCAGTCCTCAAGCACGGCAGTATCGAATGCAGTTTCGGAGTTAAGCTCCAAGATTTCACACCCGACTTACCGCTCCGCCTACGCACCCTTTACGCCCAATGAATCCGAACAACGCTTGAGCCCTCTGTATTACCGCGGCTGCGGGCACTGAGGTAG
+
CCCCCGGGGGGGGCEGGGGGGFFGGGGCEFGGGGGGGGGGGGGGGFEFFFGGGGGGGGGGGGGGGGGGGGGGGGGEGGGGGGGGDGFGCGFGGGGGGFFGGFGGGGGGGGGGGGFGFGGGGGGGGGFGGG@BAAEGGGGGGGGGGGGGGGGGGDCFFGFFGGGG8FA@C=DCFGCCDGCCFEDBEGF7:>@,4@8E@C6CGFGGF65*9*9?EF7FDC)=DCDC5<A>5D3C7357CC>ECE<35<+9CCFDE@3)2()105)92+*7*)2)1*00:.9*1((1((()(899)(.>)),),
@M03506:14:000000000-AKVR1:1:1101:23849:7323 2:N:0:31
AGGACTACCCGGGTTTCTAATCCTGTATGCTACCCACGCTTTCGTGTCTCAGCGTCAGAAGTGGTCCAGTAAGCTGTCTACACCACAGGTGTTCCTCCTGATATCTACGCAGTTCACCGCTACACCAGGAATTCCGCTTACCTCTCCCACCCTCTAGCATTCTAGTTTCCGCTGCACCCTCCCAGTTAAGCCGGGAGATTTCACAACAGACTGGGAACACCGCCTACACACCCTTGTCGCCCATTCATTCCAAACAACGCACGCTGCCTCCGTATTCTCTCGTCTGCTGGCCCCTAGTTAA
+
CCCCCFGGCGGGGFGGGGFFGGGGGGEGGGGGGGGGGGGGGGGGGGGGGGGGGGE>FGGGGGGGGGEEGGGGGFGGFFGFFGGGFFGGGGFGGGGGGGGGGGGCFCFFGG@+@FGGGGGGGFG5<FBFG7EGAFF?EGGDFGFGDDFEBFEDE6DD9EDFAD,=DEFCFF+FE+3,@>CGDEGGGG,CCCDDEC+5@EG9A>FEA959C4**2;5697*,/)8E**)8=*)*/..2)0)=/5>*+++1+59+1+9D*6):).))/*106)*))12<+)0+,(-301)*))(()((1094))
@M03506:14:000000000-AKVR1:1:1101:12450:7353 2:N:0:31
AGGACTACCAGGGTATCTAATCCGGTTCGCTCCCCTAGCTTTCGCGCCTCAGCGTCAGGAATGGCCCAGCTTTCCGCCTTCGCCACCGGCGCTCCTAGCGATATCTGCGCATTTCACCGCTACACCGCTAGTTCCAAAAGCCTCTACCATCCTCAAGCCAACGCAGTATCCGACGCAGCTCCACCGTTGAGCCGTGGGATTTCACGCCGGACTTACGTAGCCGCCTGCGCGCCCTTTACGCCCAGTGAATCCGGATACCGCTCGCCCCCTCCGTCTTACCCCGGCCGCTGGCCCGGGCTTT
+
CCCCCGGGGGGGEGGGGGGGGGGGCFFGGGGGGGGGGGGGGGGEGCEGGGFGGGFGGGGGGGGFGGGGGGGFFGGGGGG>FFGGGGGGGGEGCGGGEGGEFFGGGGGGGGFGGGGCGGGGGGGGGGGGCECF@FGFA9AFGG8DFGFFCCFGGGCFFFG8FF>CCEE;EFFGCEEG58CCFF?F,=C=E78EGDE8E7*<?=F9C*:=*/5>57@CDD?*9F5EGD;>:7)C).)2)28*;=DC*<9@?7<::3**/)**08>)C=E@G)9)7/*//)0A(((((((8()--)(-1)),,(
@M03506:14:000000000-AKVR1:1:1101:14965:7366 2:N:0:31
AGGACTACCCGGGTTTCTAATCCTGTTTGCTCCCCACGCTTTCGTGCATGAGCGTCAGTGTTATCCCAGGGGGCTGCCTTCGCCATCGGTATTCCTCCACATCTCTACGCATTTCACTGCTACACGTGGAATTCTACCCCCCTCTGACACACTCCAGCCTTCCAGTCTCAACTGCAGTTCCCAGGTTAAGCCCGGGGATTTCACAGCTGACTTAAAAAACCGCCTGCGCACGCTTTACGCCCAGTAATTCCGATTAACTCTTGCACCCTACGTATTACCGCGGCTGCTGGCACGTAGTTAG
+
CCCCCGGGGGGGGGGGGGGGGGGGGGGGGGGGGGGGGGGGGGGGGGGGGGGGGGGGGGGGGGGGGGGGGGGGGGGGGGGGGGGGGGGGGGGGGGGGGGFGGDGGGGGGGGGGGGGGGGGGFAFFGGGGGDGGGGGGGGGGGGGGCCFGGGGGGGGGGGGGGGGGFGGGGDFFGFFGFFFGGGGGCGFFFDFGFGGGDECCFGFGGGGGG=F8?FE9+?BGGGCCGFFD5CEGDBEGFGFDGEDGFG76+<C6B:DGF<*<9FBGCC@>=?GF:4CCGF?E909990-726:26645)8A44
@M03506:14:000000000-AKVR1:1:1101:8025:7390 2:N:0:31
AGGACTACTGGGGTTTCTAATCCTGTTCGCTCCCCACGCTTTCGCGCCTCAGCGTCAGTACCGTCCCAGCGAGCTGCCTTCGCTATTGGTGTTCCTCCTGATATCTGCGCATTCCACCGCTACACCAGGAATTCCACTCGCCTCTTCCGGACTCGAGCCCGACCGTATCCACCGGCTTTCCAGGGTTGAGCCCTGGACTTTTACAGCGGACTTATCGGGCCGCCTACGCCCGCCTTACGCCCACTGCTTCCGGACCACGCCGGCCCCCTACCGCTTCCCGCCGCCTCTGCTCTCGAGTTTG
+
CCCCCGGGFGGGGFGGGGGGGGGGGGGGGGCGGGGGGGGGGGGGGDGGGGGFGGGGGGGGGGGGGGGGGGEGGGGGGGGAFGGG:EGGGFGGGGGFGGGDGGGGGGGFGGGGGGFGGGGGGGGGGGGGG7FGGGGGGGGGGG7CFGGGEGGDEGGGGGGGCEG*::D8DE9DDE5CCEGGG@FGD>6*,<<FGGGG6=>A9C99C9A55):8C>7>7DBGG5355*)7*1.*/))157:8CC3*57<9EFC>))))9:*55))19EC:*)*).)***))/4(((((,))*.)*,(2)/())
@M03506:14:000000000-AKVR1:1:1101:25289:7390 2:N:0:31
AGGACTACCCGGGTATCTAATCCGGTTCGCTACCCTGGCTTTCGGGTCTCAGCGTCAGGATCGGCCCAGTCGGCCGCCTTCGCCACTGGTGTTCCTCCAGATATCTGCCCATTTCACCGGTACACCTGGAATTCCACCGACCTCTACCGTCCTCAAGTTCCCCAGTATCGGATGCAGTTCCGCGGTTGAGCCGCAGGATTTCACATCCGACTTAAAGAACCTCCTACACCCGCTTTACGCCCAGTGAACCCCGGAAACTCTCGCCCCCTACCTTTGACCGCCGCTGCTGGCACTTAATCAG
+
CCCCCGGGGGGGGGGFGGFGGGFGFGDGGG@FC@FG88@CEFGGCFGEFFFFGGGGGGCCFFGGGDGGGFFFGEGGGGG7FGD@BFGCCFEFFGGGGGGGFCFFGGACFGFFF,FGGGGDGGGFCFEFGGGDGFFFGGGDGG=DFFG98FEEEAEFFGGCGFGE>DGFCGG7CEGGCDFGGGGCE:*4,>>EEEEGG7F7<D9CGC?C*3CC5+CC7+864*27*26<:CBGD@BG42);***5C++9+**)0))1)(*3*07C3EE3CF4)9CC++6**,(-41(-;4901?()0**)))
@M03506:14:000000000-AKVR1:1:1101:24063:7403 2:N:0:31
AGGACTACCCGGGTTTCTAATCCTGTTTGATACCCACGCTTTCGTGCCTCAGCGTCAGTTACAGTTTTGTGAGCTGCCTTCGCAACCGGTGTTCTGTGTCATATCTAAGCATTTCACCGCTACATGACACATTCCGCCCACATCAAATGTACTCAAGATTGACAGTATCAATGGCAGTTCTGCAGTTAAGCTGCCGGATTTCACCACTGACTTATCATTCCGCCTCCGCACCCTTTAAACCCAATGAATCCGTCTCACGCTTGGATCTCCCGTATTACCGCGCATGCTCGCCCGGCGTTAC
+
CCCCCGGGGGGGGGG>FGGGGGGAFGGGGGGGGGFGGGGGGGGGGGDCFGGGGGGGGGFGGGGGFGGGGGGFGGGGGGGGGGGGGECFGGDEGDGGGGGGGGGGFGGGGGAAFGGFFGGGGEGGGGGFCCEFA9FGGGGGGDFGGFFG=EAFFFGGCGGGFGGGGGGFGGGFGGCCE>DEFF,,,@,EDFFF,<,5@+;CE+@D761C7CC?CFGGFFE7F*;?>**:CC):7>/;:8:,=*9*;CCF+2C50)*22;7EE)5>*+>*+*2);C@??<=*-,((-8:8))3(),()079(,
@M03506:14:000000000-AKVR1:1:1101:27784:7424 2:N:0:31
AGGACTACCCGGGTTTCTAATCCTGTTTGCTCCCCACGCTTTCGCACCACAGCGTCAGTATCTTCCCAGATCGCCGCCTTCGCCACTGGTGTTCCTCCCGATATCTACGAATTTCACCTCTACACCGGGAATTCCGCGATCTTCTTAAGTACTCAAGTACTGCAGTTTCGGATGCACTTCCTTGGTTAAGCCGATGGATTTCACATCAGACTTGCATTGCGGCTGACGGCCGTTTCACGACCAGTAATTCCGATCAACCTTCGAACCCTGTGCTTTACCCTGCTGGCCGCCACGAATTTAG
+
CCCCCGGGGGGC@@FGGCFGGGGEFGGCCFF,CF7E@GG7FFFG;CF@,@FCFF:FGDF<FFGFFFFEG@@,CFFFFGCGGGGEGGGD@<<FGGGGGCE:@E@ECFGCGC8,DFDFAE9F=?FECGECF++<F?BFC>++=,,8E@,,==EDGFFD,,73E7F<CEFGGCE<E:D9@EC?EACGC>CF7,;,>C*1*454C>FGC7E,<60*,?F?1+/=2)8*)*0)*))/))0*.*)*1*74C99*++3)8)5*2(*+*)0*>G85*50)*0+++.9+)((()(()-),(71(/5)-.-
@M03506:14:000000000-AKVR1:1:1101:8855:7426 2:N:0:31
AGGACTACCCGGGTTTCTAATCCCGTTTGCTACCCACGCTTTCGCGCCTCAGCGTCAGTACCAGCCCAGGGGGCCGCCTTCGCCACCGGTGTTCCTCCCAATATCTACGCATTTCACCGCTACACTGGGAATTCCGCCCCCCTCTTCTGGACTCGAGCCTTGCAGTTTCTTCCGCACGCCCTCGGTTGAGCCGAGGGATTTCACGGAAGACACGCATGGCCGCCTCCGCCCCCTTTACGCCCAATAATCACGCATAACGCGGGCCCCCCCCGTATTACCGCGCACGCTGGCCCCGAGTTAC
+
CCCCCGGGGFG@FECEFGGFGGDFGEFGGGGFFFGGGEGGGGGGGDDGGGGGGGGGGGGFFGDFFFEEGGGGGGD@FGGGGFGGGGGGGGGGGGGFGGGGGG8,?<FGEGGECGGGG?EGEGEGG,=DGCFGGGF<FGGGGGDGFGGGFGFGGFEGGGGGFCFFGF?CE7>@DED*=E*:8?FGD*=C8++23*3:C*;6AFGGGG55557*:95**/)*095:7*7)7*):5:)2)2)/*/*9*0<8++20))*1C075).0C9:E)?B)))/0++)9*43((,-,),)3(),-)0.(6)
@M03506:14:000000000-AKVR1:1:1101:22488:7430 2:N:0:31
AGGACTACCCGGGTTTCTAATCCGGTTTGCTCCCCACGCTTTCGCTCCTCAGCGTCAGGATAGGCCCAGAAGGCCGCCTTCGCCACTGGTGTTCCTCCCGATATCTACGCATTTCACCGCTACACCGGGAATTCCGCCTTCCTCTGCCCACCTCTAGCTCGCCAGTATCCGATGGCCGCTCCCGGTTGAGCCGGGAGATTTCACACCGGACTTAACGAACCGCCTACAAGCCCTTTCCGCCCAGTAAATCCGGACAACGCTCGCCCCCTACGTATTACCGCGGCGGCTGGCAACCCGCTAC
+
CCCCCGGGGGGGGGGGGGGGGGGGGGGGGGGGGGGGGGGGGGGGGGFGGGGGGGGGGGGGGFFGFCEGFGGGGGGDGGGGGFGGGGGGFAFFGAFGGGDGDG@FEG9FCFGFGGGGGGGGGGGGGGGGGCCGGGGGGEGGGGGGGGGFGGEG?9:ECEEFGC>ECGGAFEEFEE>FGECEE5:C::EED?CFGGC*=5CC>71>;+/==)119*AED5)55))**1796>:C5)07)2)*/7D/>CG?<C85:>D:*()*0))1)*2<*)*8769++)7*((4(((,02<?0/(,1).-((
@M03506:14:000000000-AKVR1:1:1101:19151:7438 2:N:0:31
AGGACTACCCGGGTATCTAATCCTGTTTGCTCCCCACGCTTTCGTGCCTCAGTGTCAGTGCTGGTCCAGCGAGCCGCCTTCGCACCCGATGTTCCCCCCGCTCTCTACCCACTTCACCGCTCCACCGCCAATCCCCCCCCCCCCCACCGCCCTCCACCCCCCCACTACCCCTCGCCACCCCCCGCCCGCCCCCGCGCCCCCCCCCCCAGCCCCCCCCCACCACCCACCCCCCCCCCCCCCCCCCCCCCCCCGCGCCCCCCCCCCCCCCCCCCCCTCCCCCCCCCCCCCGCCCCCCCCCTCC
+
CCCCCGGGGGGGGDGGGGGGGGGGFGGGGGGGGGG<F+F@@CF@C,CF<F,6C;<F,,,;C@,6CFG<,,7+7CF+CF@6F,B?+@,@++,49CF,EFG7++@4E,,C,B,+,5E9F,+@:+C,AF++++6,,:F+@+F<FG8C**=E*B*=*=*2*=EG5CGC**++;C*/A*?E***;EG**1*****2CG=/**:**1)*:*/:**19**)*:)9):D*9E**80:5;//.0),95CCG)1)*171CG).)75/7CG5)5C3CGF85C3)C**A4B=91,371;5(770>>6)75(,:
@M03506:14:000000000-AKVR1:1:1101:3040:7463 2:N:0:31
AGGACTACCCGGGTTTCTAATCCTGTTTGCTCCCCACGCTGTCGCGCCTCAGTGTCAGAAACTGCCCAGCAGACCGCCTTCGCCACCGGTCTTCCTCCGGATCTCTACGCATTCCACCGCTACACCCGGAATTCCGTCTGCCTCTACAGCTCTCGAGTTTGACAGTCGGCACGGCCGATCCGGGGTTGAGCCCCGGACTTTCACCACACCCTTATCAACCCACCTACGCGCCCTTTACGCCCCGTGCTTCCGGACAACCCTCTCACCCCCCCTATTCCCGCGGCTGCTGTCCCGGCGTTAG
+
CCCCCGGGGGGGGGDFGGGGGGGGDGGFFGDGGGGGGGGDGGGGGCGGEGGDFFGGGGGGGGGGGGGGGGGGGGGGGGG@FDGGGGGGD7FFGGGGGGGGGGGGGGGFDEGGDFFGFFC>BFG@GGGGCGGDFGGDFBFFDEEGG9FADD,@EE>F6FEFC,35EFG8E>EDC58*;:?CC85*:B8CC8:EGGGCGEEGFC<EF?FFGGDGC7CCG7):D*9EG*0):/<CCD:F)2)88>)9D5*799855)71*(/:)8)70<@5C)9))*3++.0*3463,(86:*))0(()00((-
@M03506:14:000000000-AKVR1:1:1101:15152:7481 2:N:0:31
AGGACTACCCGGGTTTCTAATCCGGTTCGCTCCCCACGCTCTCGCACATCAGCGTCAGCCTATGCCCAGTCGGCTGGTTTCCCCCTGGGTGTTCCTGCCGATCTCTACGCATTTCACCACTACACCGGCAATTCCACCGACCTCTGCATAGCTCCAGACCCGCCGTATGGGATGGCGCCTGGCCGTTAAGCGGCCAGATTTCACACCCCACGCGCGCGTCCGCCTGCGTGCGCTTTACGCCCAGTCAACCCGGACAACGCTTGGCTCCCCTGTATTACCGCGGCTCGCGGCACCGGGTTTG
+
BCCCCGGGGGGGGGGGGGGGGGGGGGGGGGGGGGGGGGGGGGGGGGGGGGGGGGGGGGGGGGGGGGGGGGGGGGGGGGGGGGGGGGGGGGGGGGGGGGGGGGGGGGGGGGEGGGGGGGGGGGGGGGGGGGGGGGGGGGGGGGGGGGGGGGFGGGGCFFGGGGGGGGGEGGGGGGGGGDEGGCFGDGG*:CGGCEGGG6@FFCFGCCGGGCD<EDG*73.><CDGDDFFEC>*)).9:F:EEEGGD<+1+22)<7<)/:CC>5)17+3<*<*0)*30+:?*4(96((()(01-5(,).),((
@M03506:14:000000000-AKVR1:1:1101:14890:7483 2:N:0:31
AGGACTACCAGGGTTTCTAATCCGGTTCGCTCCCCTAGCTTTCGCGCATCAGCGTCAGGTACGGCCCAGCGAGTCGCCTTCGCCACCGGCGTTCCTAGCGATATCTGCGCATTTCACCGCTCCACCGCTAGTTCCACTTGCCTCTACCGACCTCAAGTCAACGAAGTATCCGATGCACGATCACAGTTGAGCCGTGACTTTTCACATCGTACTTACGTAACCGCCTACGCGCCCCTTCCCCCCCACGAATCCGGCTCACCCCCGCCCCCCACGTCTCCCCCCGTCCGCTGCCCAGTAGTTT
+
-A@<BFEF9EDGGEFGGGGGFEFGGGGEEGCGGGGG<EFGDGGEGGGG:FF@CG@CCGGGGGGGGEGCFGGGGGF:F7,BCFGE=FGEGGGGDGGCEEGC:,BFGGDFDF=FGGGFGFGGG+=DGC7F7BF<C=F9FFAFGGFCCDGE*@:C>FG6,2>EFEGF*:D9,>D*=?E8?FEE5:5?,?CEC+>FF5:CC:FFF+11<+2==*2/:779<0955*9EC3)7ADB7)0)14*)**:9/)**0*2?4)77)*8**..)/7CEFG35<3/;*;)7C(,((-((.(.(,0)(0*0)).
@M03506:14:000000000-AKVR1:1:1101:13554:7509 2:N:0:31
AGGACTACCAGGGTTTCTAATCCTGTTTGCTCCCCACGCTTTCGCACCTCAGCGTCAGTATCGGGCCAGTGAGCCGCCTTCGCCACTGGTGTTCTTGCGAATATCTACGAATTTCACCTCTACACTCGCAGTTCCACTCACCTCTCCCGAACTCGAGACTCCCAGTATCGAAGGCAGTTCTGGAGTTGAGCTCCAGGATTTCACCACCGACTTAAGAGTCCGCCTACGTGCGCTTTACGCCCAGTGATTCCGAGCAACGCTAGCCCCCTTCGTATTACCGCGGCTGCTCGCAGCCGAGTAG
+
CCCCCGGG9FFGGGGGGGGGGGGGGGGFFGGGGGGGGGGGGGGGGGGG<FGGGGGGGGGFGGGGGGGGGGGGGGGGGGDGGFGGCGGGGGGGGGGGGGGGGGGGGGGGGGGGFGGFGGGGGGGGGAFGGGGGFFGGGEFCFG9EGGGGG8EEFFCGGFED=FFCFGGCGCFFEGGCGCFGDEGA8>EGGGGCDFGF@CFFEFGGGGGGDGGDCFDG+8BEFD<CGDFEF*0*/:)><CEECGD5*+<4+CGF37CC5<CE@5DGGGGE87C>)20<+6@C>6B6,1())0,()(,)))((-
@M03506:14:000000000-AKVR1:1:1101:15793:7511 2:N:0:31
AGGACTACTCGGGTTTCTAATCCTGTTTGCTCCCCACGCTGTCGCGCCTCAGTGTCAGAAACTGCCCAGCAGGCCGCCTTCGCCACCGGTCTTCCTCCGGATCTCTACGCATTCCACCGCTACACCCGGAATTCCGCCTGCCTCTACAGTCCTCGAGTCTGACAGTCGGCACGGCAGATCCGGGGTTGAGCCCCGGACTTTCACCACCCCCTTATCAGACCACCTACGCGCCCTTTACGCCCAGTGATGCCGCACAACGCTCGCACCCCCCGTATTCCCCCTGCCGGTGGCACGTAGTTAC
+
CCCCCGGGGGGE7<FGGGFGGGGGCFGGGGGGGGGGGGGGFGGGGGGGGGGGGCEFGGDFGGGDCGF8FGGG<CGGGGCFGGDGEGFCCFGGFGFEFGCC=BF?EGF?FGC:BFGGGGGFGFFCGGGGCBEF,AF8FFECFGCDD9D938EGCFGGG?FFGFFF?DFDGGCGG8BCGC61>:7EGGG5EDGFGEGGGGG6EFFGGDF*:>>5C*<EFC6FC4DEFD@EGD>EGF)><7)88EDD>++8++<:.8CD*875)))1/**)1;D))180+)**((-.2(()().,=(,*).)..
@M03506:14:000000000-AKVR1:1:1101:3846:7512 2:N:0:31
AGGACTACCCGGGTTTCTAATCCGGTTCGCTCCCCACGCTTTCGTGCCTTAGCGTCAGAAATGGTCCAGTAACCTGCCTACGCCATTGGTGTTCCTTCTAATATCTACGGATTTCACTCCTACACTAGAAATTCCAGTTACCTCTACCATTCTCGAGTCCGTGAGTTCGAATAATAGGCTGATGGTTGAGCCATCAGATTTCACTATTCGCTTTACGGACCGCCTACGCAACTCTTTACGCCCAGTCACTCCGGATAATGCTTGCACCCTACGCATGACCGCGGCTGCTGCCCCGTAGTTT
+
CCCCCGCGGGGGGGGGGGGGGGGGGGGGCGGGGGGGGGGGGGGGGFEGGGGGGGGGGGGFGGGGGGGGGGGGGGGGGGGGGGGGCE<FGFGGGGGGGGGCEGGGGGGGG>?CFFEGGGGGGGGGGFGGGGGGGGGFGFEEGGGGGGGGGFFGGGEGCFGGGGG8@FGFGGGGC99EEGGGGG89DFFGFF7,@FEFCFFFGGFFCFGFCFDDFGGG5?*:4CDGGG6)498?;*;@7;AEEEGGF79AF+@A)=DD*)2+0=F**0<5A)9:3)*;*.6C,32(69074))(7:0*0),6)
@M03506:14:000000000-AKVR1:1:1101:22897:7528 2:N:0:31
AGGACTACCCGGGTTTCTAATCCTGTTTGCTACCCACGCTTTCGTGTTTCAGCGTCAGTTGCGGTCCAGAGAGCCGTCTACACCACCGGTATTCCTCCTGATATCTACGCATTTCACCGCTACACCAGGAATTCTACTCTCCCATCCCGCACTCTAGCCCTCCAGTTTTCCGCGCACCCTCCCGGTTGAGCCGGGAGATTTCACACGGAACTTAACAGGCCGCCTACACACCCTTTACGCCCAGTAACTCCGAACAACGACTCCCGCCTCCCGTTTACCGCGCATGCTGGCCCGTAGTTCG
+
9@CCCGGGGGGGGFGDGGGGGGGGFCFGGGGGGGGGGGGGGGGGGGGGFGGGGFGGGGDFFGEGGGFGFGGGGGGGGDGGGGGG,DFFGGGGG9EFEFGFCEGFFFGGFG7:FFGGGGGGEGGGGGGGGGGGFGGGGFF,AFCFA8?E8BEGGGFE=9@D,,68DFG@EG>>EGGGGEEFGGGG5B5:C@FGGCD5:*,49:EG7CEE5/9*1*>E+;;*9))=C77)*7<*17)96*):?EDD2AF4+<6.<>DCG?)*)0)**/2)2)*))*0+16**32((((.9:)(()--).06)(
@M03506:14:000000000-AKVR1:1:1101:18348:7542 2:N:0:31
AGGACTACAGGGGTTTCTAATCCTGTTCGCTCCCCTAGCTTTCGCGCCTCAGCGTCAGGTAAGGCCCAGAGATCCGCCTTCGCCACCGGTGTTCCTCCTGATATCTGCGCATTTCACCGCTACACCAGGAATTCCGATCTCCCCTGCCTACCTCGAGTCGAGCAGTATCGGGTGCAGGTCCCGGGTTGAGCCCGGGATTTTCACATCCGACTTGCCCAACCGCCTACGCGCGCTTTACGCCCCATAATTCCGGACCACGCTCTTCCCCTACGTGTTACCGCGGCCGCCGTCCCGTAGTTCG
+
CCCCCGGGGGGGGGGGGGGGGGGGGGGGGGGGGGGGGGGGGGGGGGGGGGGGGGGGGGGGGGGGGGGGGFGGGGGGGGGGGGGGGGGGGGGGGGGGGGGFGGGFGGGGGGGGGGGGGGGGGCFGGGG8FFGGGFGGGGGGGGGGG68@FGGGFFCECDFCECGC8F9>EGG7;CEFGGEGGGDECGC:CBEGGEG5*4,=1:FGCGGG=55C=*1+20)*:>GGGGFFGD>>D3BG9GD8EE)9*0+9<@76))9)7<DE>E)*2A8@*)1.74+8+6F*(4(4(49)()4(0(,)0<))-
@M03506:14:000000000-AKVR1:1:1101:5553:7543 2:N:0:31
AGGACTACCCGGGTATCTAATCCTGTTTGCTCCCCACGCTTTCGCACCTCAGCGTCAATACCAGTCCAGTGAGCCGCCTTCGCCACTGGTGTTCTTCCGAATATCTACGAATTTCACCTCTACACTCGGAATTCCACTCACCTCTCCTGGATTCAAGCGATGCAGTCTTAAAGGCAATCCTGGAGTTGAGCTCCAGGCTTTCACCTCTAACTTACAGAGCCGCCTACGTGCGCTTTACGCCCAGCAATTCCGAATAACGCTAGCTCTCTTCGTATTACGTCGGCCGCTGGCCACGAGTTTG
+
CCCCCGGECEFGDGDGCEGA<FFGGGGGGDFGGGECFGGGGGGDGGG:<FGGGDFED@<,CC<FFA,CFG@E,<CFG:FGGGGGGGGC@FCEFECADFGEEEG9<FGGFFCFGGGC<<EDC,CFDFGGDDFGFGG9FEGCFFDEG,@ED,63>,@>EDGGGDE,=7>;@@F@8,@8EC,6B75:DFFCEB8D@C6C?7:9D+ECECGG,=8:CFGG*:A7CC*:C56BF4FE54=<EC>E5=58*038+;+=D5<*2;5E55@CD9+92*0)8*2<+))2(,(((-(.()3()(-)7<0).
@M03506:14:000000000-AKVR1:1:1101:5197:7543 2:N:0:31
AGGACTACACGGGTATCTAATCCTGTTTGCTCCCCTAGCTTTCGTGCCTCAGCGTCAGGAGTTGTCCAGGGACTCGCCTTCGCCACTGGTGTTCCGCTTGATATCTACGCATTTCACTGCTACACCAAGCATTCCAGTCCCCCTTCCAACCCTCGAGCAAGGTAGTTTCCAATGCCATTTCGGAGTTGAGCTCCGAGCTTTCACATCCGACTTACCTCACCACCTACGCACCCTTTACGCCCAGTGAATCCGAACAACGCTTGGGACCTCTGTATTACCGCGGCTGCTGGCACAGTGTTAG
+
CCCCCGGGGGGGGGGGGGGGGGGGGGGGGGGGGGGGGGGGGGGGGGGGGGGGGGGGGGGGGGGGGGGGGFGGGCGGGGGGGGGGGGGGGGGGGGGGGGGGCGGGGCFGGGGGGGGGGGGGGAFGGGG8DFFGGGGGFGGGGGGGGG@BEGGEFGGDGGG?FFD8=EADEFGGGGGGGGDGFGGG6CF7EGG;FGC5CGGFE+,,@E7?EDDDEDFGCF6?<=FEFF4;58BE:FF2):8EC5*;*=>++?<>BBGGG?CEEB>C58E3*6CFB>FF+6B59>6>,0873)8(0.(*/1)..
@M03506:14:000000000-AKVR1:1:1101:9507:7555 2:N:0:31
AGGACTACCGGGGTTTCTAATCCTGTTTGATCCCCACGCTTTCGTGCATCAGTGTCAATAATCGTGTAGCCAGCTGCCTTCGCAATTGGTGTTCTATGTCATATCTAAGCATTTCACCGCTACATGACATATTCCGCTGGCCTCCACGGTATTCAAGACTAATAGTATCAATGGCAGTTTCCAAGTTAAGCCTGGAGATTTCACCACTGACTTACCAGCCCACCTACGCACCCTTTAAACCCAGTGAATCCGGATAACGCTTGCACCCTCCGTATTACCGCGGCTGCTGGCACGGAGCTAG
+
CCCCCGGG9CGGGGGGGGGGGGGGGGGGGGGGGGGGGGGGGGGGGGGGGGGGGGGGGGGGGGGGGGGGGGFGGGGGGGGGGGGGGGGGGGGGGGGGGGGGGGGGGGGGGGGGGGGGGGGGGGGGGGGGGGGGGGGGGGGGGGGGGGFGGG7EFGGGFGFFGGGGFGGGGGGGGGGGGGGGGGG=FGGGFGGGFFGCFGGGGGGGG?FGEFC8FGG68?FC7CDGGGF>DGFGGFFGCFFGFEGGDC7B=B88>5<CF3>=:EA3*C8:*=DDF<=F9>8:96>B;BF:2<0,010)))4..
@M03506:14:000000000-AKVR1:1:1101:3411:7562 2:N:0:31
AGGACTACCCGGGTTTCTAATCCTGTTTGATCCCCACGCTTTCGTGCCTCAGCGTCAATCACAGTTTAGCGAGCTGCCTTCGCACTCGGTGTTCTGTGTCATATCTAAGCATTTCACCGCTACCCGCCACATTCCGCCCACCTCCCCTGTATTCACGCTCAATAGTATCAATGGCAGTTCTCCCGTTACGCGGGCGCCTTTCACCCCTGACTTAACGATCCGCCTCCCCACCCTTTCACCCCAGTACATCCGGCTAACGCTTCCCCCCCCCCTATTACTCCCCCTGCTGGCACGCACTTCT
+
B<98BD,CECCC>:6-FFG9EF9@CFFGGCFG9FD,F:F7CFF@F<F<6C,,C@BF:@FGGG9,FGG,CFGGGCFGGG9FFFEF:CFCC?:FEFGAF,EGD<,:@CF,,BFFBFE,??+:4+84A++8+8,<FGEFEGCEFE8>,+@@+@,6@CF,,,+++6@,,3,7@,7@:D,,+,,,35EF+@,****5*;*=*=C*5+35+/**208:+;+0*9559**:**8):*5A*770)**3:E3*0++*3<*)0)//*5*:>3)9**?7*<CB7C8++.*0(,((((.))6-(9:().7).-
@M03506:14:000000000-AKVR1:1:1101:3844:7578 2:N:0:31
AGGACTACTCGGGTTTCTAATCCCGTTTGCTCCCCTGGCTTTCGCGCATCAGCGTCAATGCCGGTCCAGGATGCCGCCTTCGCCACCGGTGTTCCTCCAGATATCTACGCATTTCACCGCTACACCTGGAATTCCGCATCCCTCTCCCGGATTCAAGCCAACCAGTATCGGACGCAGTTCCCGGGCTGAGCCCGGGGATTTCACGTCCGACTTAGAAGGCCGCCTACGCGCCCTTTACGCCCAGTAATTCCGAACCACGCTTGCCCCCCCTGTATTACCGCCGCTGCTGTCACAGACTTCG
+
CCCCCGGGGGGGGGGGGGGGGGGGGGGGGGGGGGGGGGGGGGGGGGGGGGGGGGGGGGGGGGGGGGGGGGGGGGGGGGGGGGGGGGGGGGEGGGGGGGGGGGGGGGGGGGGGEGGGGGGDFFGGGGGGGGGGGGGGGDGGGGGGFGGGGG7CEF:>;DGDFGGGEF,@D:>FECEDGE<FGGC:CGEE::CFGGG=C*/*>C@FC7CEC3C7C7?+:*.75)/:D*05E3)>DF5CBG:55C3>CC+9+<FF)7D)041:@))*9CE@*)))/*30+-**,((--1())*../4.7))--(
@M03506:14:000000000-AKVR1:1:1101:4314:7582 2:N:0:31
AGGACTACCCGGGTTTCTAATCCGGTTCGCTCCCCACGCTTTCGCGTCTCAGCGTCAGGTAAGGCCCAGAGAACCGCCTTCGCCACTGGTGTTCCTCCCGATATCTACGCATATCACCACTACACCGGGAATTCCATTCTCCTCTGCCTCCCTCAAGTCTGTCAGTATCCAAGGACCTCTCCCAGTTGAGCCGGGAGCTTTCACCCTAGACTTAGCAGACCGCCCTCACGCCCTTTACGCCCAGTAAAACCGGACAACGCTCCCCACCTACGTATTACCGCGGCTGCTGGCATGTAGTTAG
+
CCCCCGGGGGGGGGGGGGGFGGGGGGGGGGGGGFGGGGGGGGGGGGGG:FFGGGGGGGGGGGGGGGGCGFGCFGGGGGGGGGGGGGGGGGGGGGCGGGGGGGGGGGGGGGGEDFGGGGGFGGGGGGGGDE=FGGGGGGGGGGGGGGGGDCFGGGGBCDF7FGGGGFEAFGGGE*@CGGFGGFGCFGFGGGGG>EG?CCF?FF,CGDFC6D7C<7>@+C;CGCD5)/;5C*5CC5<6)27ECC<5>:9*+3:>BFGG<<5*)0)17:=5;)>>57@+36**-11((,297)4,*(.*18)64
@M03506:14:000000000-AKVR1:1:1101:16755:7590 2:N:0:31
AGGACTACCGGGGTTTCTAATCCCGTTCGCTCCCCTAGCTTTCGCGCATCAGCGTCAGTGTCAGCCCAGCAACCCGCCTTCGCCGCAGGTGTTCCTCTCGATATCTACGCATTTCACCGCTACACCGAGAATTCCAGTTGCCCCTTCTGTACTCTAGCCCCGCAGTATCGGCTGACCTTTCCGGGTTAAGCCCGGAGATTTCACAGTCGACTTGCGGTGGCCGCCTACGCGCCCTTTACGCCCAGCAAATCCGCACAACGGTTGCTCCCCCCGTATTACCCCTGCCGCTGGCACGGCGTTT
+
CCCCCGGGGGGGGFGGGGGGGGGGGGGGGGGGGGGGGGGGGGGGGGGGGGFGGGGGGGGGGGDGGGGGGGFGGFGEGGGDGGGGGGCECFGGGGGGGGGGGGGEGGGGGGGGGGGGGGGGE7FFGGGCFEECDFGGGGGAFGGGGGGGGGGGFGCFFG:CECECGGGBEGGEFGFFF?FGGGG55*/=9FGGGGG5C7?99CGGFGFFG*8>5D9CCD)54C3EG*7?GG3EC>:2506*5*9*/*27+3<;3)1>C:GC))0)9+<:CBD5>**284@<(-(41,(.()(,).:<).-((
@M03506:14:000000000-AKVR1:1:1101:8612:7622 2:N:0:31
AGGACTACCCGGGTTTCTAATCCGGTTTGCTCCCCACGCTTTCGCCCCTGAGCGTCAGTACATGGCCAGGATGCCGCCTTCGCCACTGGTGTTCCTCCCGATATCTACGCATTTCACCACTACACCGGGAATTCCACATCCCTCTCCATGCCTCAAGCCTGATAGTTTTCCAGGCACCCTCCCGGTTGAGCCGGGAGATTTCACCTGAAACTTATCAAGCCGCCTGCGGGCGCTTTACGCCCAATAAATCCGCACAACGCTATCCACCTACGTATTACCCCGGCTGCTGGTGCGCAGTTCG
+
CCCCCGGGGFGGGFGGGGGGGGGGGCFGGGDGGGGGGGGGGGGGGGDGGGGGGGGGGGGGGGGGFGGGGGGGGGGGGGGGGGGGEGGGG?FEGGGGGFGGGGCEGGFGGGCGGGGGGGFGGAFFGGEE@FEF8FFFGFGGFGGF8DEGGD,@DF8DCGGGGDF:CE>@CFCGFFF,9EE@FGEDGECE,>DFC5:=85C=9D;FC66CF7;@ED?@7CFGGGCCDCF35>5/7>3D)*7E5:<*97+0+<F>)7<<*89*)))26<E5*/6>.*389<F+,((,-(().)(.9(,55.6<3
@M03506:14:000000000-AKVR1:1:1101:20770:7622 2:N:0:31
AGGACTACCCGGGTTTCTAATCCCGTTCGCTCCCCTAGCTTTCGCGCCTCAGCGTCAGTGTCGGCCCAGCAACCCGCCTTCGCCGCAGGTGTTCCTCTTGATATCTACGCATTTCACCGCTACACCAAGAATTCCAGTTGCCCCTTCCGCACTCTAGTCGAGCAGTATCAGTTGACCTTTCCGAGTTAAGCCCGGAGCTTTCACAACTGACTTGCCCTGACCGCCTACGCGCCCTTTACGCCCAGTAAATCCGAACAACGCTTGCCCCCCCCGTATTACCGCGGCTGCTGGCACGGACTTC
+
CCCCCGGGGGGGGGGGGGGGGGGGGGGGGGGGGGGGGGGGGGGGGGGGGGGGGGGGGEFFGFGGGGGGGGGGGGGGGGGGGGGGGGGGGGGFGGGGGGGGDFFGGGGGGEEFGAGFGGGGGDGGGGFDFGGGGGGGGFFGGGGGGGGG6E=CEGGGGFGCEEGGGGFGGGGGGGGGGGGGGGG5CFGGGFGFGECC8*=FFCGGCCEE+:CFF*1+;2;FGFDGGGFFEG3CD@E5)CF=EEGG4A?F?7@))./>C?F=3))*108>EFGF:78*<4@F(123>26E)0(4).43)),))
@M03506:14:000000000-AKVR1:1:1101:20221:7630 2:N:0:31
AGGACTACCCGGGTTTCTAATCCTGTTCGCTCCCCACGCTTTCGCTCCTCAGCGTCAGTATCGGCCCAGAGACCCGCCTTCGCCACCGGTGTTCCTCCTGATATCTGCGCATTTCACCGCTACACCAGGAATTCCCTTCCCCCCTCCCGAACTCCAGCCTGCCCGTGTCGACTGCAAGCCCACAGTTGAGCCCCGGGCTTTTCCAGCCGACGTCTCCAGCCGCCTACCCGCCCTTATCTCCCACTAAATCCGGTCAACTCTCGCGCCCTACGCTTCCCCGCGCCGCCTGCCCCGCGTATTG
+
CCCCCDEF--@E@GGDAFGFGGGF9FFFCGGGGGGGGG7FECFF7@FF8FF<C@,@6,CFA<::FGCFCFG8FFG=FFC=F,BE,,4>+++8+B@CB?,,,9CA,CAF:BFCEGG,F<=BC+@AFC7:FC,A=FC,,7AFFGCE686@+3+@,@@,8<C,@@DF8@>D<1>*85DF,,=CF:C*;9;,,6CC****3*/*+*+51++1*2)1*****2)?5>71**0)*10*9))*)**23:*0*+<)+3A>)))**)*3*/)*):*7*05>)12*+45C0166(-(0()(,.(()8)((-
@M03506:14:000000000-AKVR1:1:1101:20078:7630 2:N:0:31
AGGACTACCCGGGTTTCTAATCCCGTTCGCTCCCCTGGCTTTCGCGCCTCAGCGTCAGTGTCGGCCCAGCAACCCGCCTTCGCCGCAGGTGTTCCTCTCGATATCTACGCATTTCACCGCTACACCGAGAATTCCAGTTGCCCCTTCCGCACTCTAGTCGCACAGTATCAGTTGACCTTTCCGAGTTAAGCCCGGAGATTTCACAACTGACTTGTGCTGACCGCCTACGCGCCCTTTACGCCCAGTAAATCCGAACAACGCTTGCTCCCCCCGCTTTACCGCGGCTGCTGGCCCGGAGTTA
+
CCCCCGGGGGGGGEGGGGGGGGGGGGGGGGEGGGGGGGGGGGGGGGGGGGGGGGGGGGGGGGGGGGGGGGGGGGGGGGEGGGGGGGGGGFGGGGGGGDGG=F?:FGGGCGGGGGGGGFEGG:FCFGG7FEGGGGGGGFGGGDFGGGGGGEEGEGGGGGGDGDGGGGGGGGGGGFCFFGGGGGG>CGGG7CFCFGGGD*@CF79CEGGGDCGF+:F8:CAGGFGGGG38*9)C>>>DF788;EC*/C79+3AF>>7))49*7>59<+<FCEG>5)*2;)9E691(4((0)/.,)((15.,.)
@M03506:14:000000000-AKVR1:1:1101:4838:7634 2:N:0:31
AGGACTACCCGGGTTTCTAATCCTGTTCGCTCCCCACGCTTTCGCTCCTCAGCGTCAGTTACTGCCCAGAGACCCGCCTTCGCCACCGGTGTTCCTCCTGATATCTGCGCATTCCACCGCTACACCAGGAATTCCAGTCTCCCCTGCAGTACTCCAGTCTGCCCGTATCGCCCGCACGCCCACGGTTAAGCTGTGGCATTTCACGAACAACGCGACAACCCACCTACGAGCTCTTTACGCCCACTAATTCCGGCCAACGCTCCCACCCTACGCATTACCGCCGCCGCAGCCTCGCCGTTGG
+
CCCCCGGFCFGGG@FFGGGGFEFGFFFGFDEGEGCFGGGGEFGGG7@FGFACFECFCGFFFGGFGGFGFGGGGGGEGCBCFGGGGGGGG:FF7FGGGFGGFGDGGG<BFFFGGGGGGEFGGEEFGG7ECCEG=FFGGGGADFGGGGEDDD9DCFDCFGGGF9?D>:CEE8CCEEE>CCEFEE9E8*;EF9B,?988CCC?,:,>E5:E5CFGG<5?59):DDGGD<FBE*.29BF*5C:GEG3*203*0<E7>)))*-/7)8)*0AEE*)1>)*2*+.9*6(,((36)()((03())0,,,
@M03506:14:000000000-AKVR1:1:1101:18840:7635 2:N:0:31
AGGACTACCCGGGTTTCTAATCCGGTTTGCTCCCCACGCTTTCGCGCCTCAGCGTCAGATCGCCCCCAGAGAGCCGCTTTCGCCACTGGTGTTCCTCCCGATATCTACGCATTCCACCACTACACCGGGAATTCCACTCTCCTCTAGGCATCTCAAGACCGACAGTATCAAAGGGCCCCTCCCAGTTGAGCCGGGAGATTTCACCCCTGACTTATCGGTCCGCCTGCGCGCCCTTTACGCCCCGTAAATCCGGACAACGTTCGCCCCCTCCGTATTACCGCCGCTGCTGGCACGGAGTTAG
+
CCCCCGCGGGGGGGGGGGGGGGGGGGGGGGGGGGGGGGGGGGGGGFGGDGFGGGGGGGFFGGGGGGGDGGG8FGGGGGGGGGGG>FGGGGFGGGGDGGGDFGCGFGFGCG@EGGGCGG,FF<EFGFF7E=FFFGG,C3D:FFGGEDFCC,>D;<CCC78EGGGDECF,DFC9A6>EEEGFGGGG8CE7CCEGGGGC5**4AF7;F*::*;C>C+>>53>EGDDC3*7)7))*).775C>GGG3D5/*)038)53C<<3320<55C*/7/)955*2++.9*1(4-439:0)((1((1)<())
@M03506:14:000000000-AKVR1:1:1101:22011:7667 2:N:0:31
AGGACTACCCGGGTTTCTAATCCTGTTTGCTCCCCTAGCTTTCGCGCCTCAGCGTCAGTTGTGGTCCAGTGCGCCGCTTTCGCCACAGGTGTTCCTCCCGATATCTACGCATTTCACCGCTACACCGGGAATTCCACGCACCTCTCCCACACTCAAGCACGGCAGTTTCGCCTGCAGGCTCCGCGTTAAGCCCGGAGATTTCACAGGTGACCTACCCCACCCCCTACGCACCCTTTCCCCCCAATAATCCCGAACCACGCTTGCCCCCCCCGTTTTCCCCGCGCTTCTGGCCCGCAGTTAG
+
CCCCCGGEFGGGGGGGGGGFGEGGGGGGGGGGGGGGGGGGGGGFGGGGGGGGFFEGGGGGGGEDGGGGGFEFDGGGGGGGGGGG@FDEAFGGGGGGGGDGEGGGGGFGCGCCFGF9FFGGGEF,FF>:+@7DDFDC9@>>FEFE8BDF8@BC?EF8:E,<EDG*4@DFG8CFDE:,<6C,487**1/:CCCEF8BCC**C?F+;@95+++2+1*+8*17>**9>3/5:E*.7C))2-**02*)1*++*+02)3))/*4*7.0)5C+;>C)1)0*+/+./*(((,((,*)*5(04()..)))
@M03506:14:000000000-AKVR1:1:1101:18920:7670 2:N:0:31
AGGACTACCCGGGTTTCTAATCCGGTTCGCTCCCCACGCTTTCGCGCCTCAGCGTCAGTTAGTGCCTCGAAGGCCGCCTTCGCCACTGGTGTTCCTCCGGATATCTACGCATTTCACCACTACACCCGGAATTCCACCTTCGTCTACACCACTCAAGTCTGGGAGTGTCCGCAGACCCCTCCCAGTTGAGCTGAGAGATTTCACCACAGACTTTCCAACCCGCCTGCGCGCGCTTTACGCCCATTAAATCCGCACACCGCTAGCCACCTACGTCTTACCGCTGCTGCTCGCACTGACTTTG
+
CCCCCGFGGGGGGGGGGGGGGGGGGGGGGGGGGGGGGGGGGGGGGGGGGDCFFGGGGDFGGGGGGGFFEG8FEGFGGGGEGGGECCFGG?FGEGGCGFGDGGG<FFGGGG@FEFGDFG9<ECFGGD7C7:FFGGGGGFFGEGB7@DAD?F7:>ECG9D@,>EFCEEGEE;8:;E5DECC1>*1,5?7,,<@@:EG7F*><E>FFG6CC5>5DC+7C7@)=5)::5/;8>C3*1<5/)25AC*7*0+0*+33735C5*(/2).)6C@@50)0)0*;;+:4A4160)))0).2()((*)1))-
@M03506:14:000000000-AKVR1:1:1101:19730:7688 2:N:0:31
AGGACTACCCGGGTTTCTAATCCTGTTCGCTCCCCACGCTTTCGCTCCTCAGCGTCAGTATCGGCCCAGAGACCCGCCTTCGCCACCGGTGTTCCTCCTGATATCTGCGCATTTCACCGCTACACCAGGAATTCCAGTCTCCCCTACCGAACTCCAGCCTGCCCGTATCGACTGCAAGCCCCCAGTTGAGCCGCGGGTTTTCCCCGTCGACGCGACCAGCCGCCTCCCAGCCCCTTTCGCCCAACTACTCCGGACCAACCCCCCGCCCCCCGTCTTACTGCCGCTCCTGGCCCTTACTTTG
+
C@C?CFFG-@@FG@FFGGGGGGGGCEGFFC,CFGGGC:@BFGF@FBF@AFFFGG:FGEFECDECDGE@EFGFFFF:@E7FF,CG7FFDFFFCF9FAEGGEFFFFDFAB+=4BEG99FGC@+8FGDG=FDFFGGCF9A5C,EFGGFCF8=7+@FFG?:EGG6FCF+*@BFEGGGGE,CBCFF*CECDF:,,:C*44*8=5*=:++*/2CC7C)=<*/))):C)7C*1))09)*/).*)2./CE<7/*<)30@)))))*(*2<))15C*78>C5)**2+)*+-(--,((/))((.((2)0)).
@M03506:14:000000000-AKVR1:1:1101:7929:7727 2:N:0:31
AGGACTACACGGGTTTCTAATCCTGTTCGCTACCCACGCTTTCGCGCTTCAGTGTCAGTATCATGCCAGGTGTCTGCCTTCGCCACCGGTCTTCCTCCGGATCTCTACGCATTCCACCGCTACACCCGGAATTCCGTCTGCCTCTACAGCCCTCGAGTTTGACAGTCGGCACGGCAGATCCGGGGTTGAGCCCCGGACTTTCACCACACCCCTACCCAACCACCCCCGCGCCCTTTACGCCCAGCGATTCCGGCCCACGCCTCCACCCCCCGTATTACCGCGGCCGCCGCCCCGGAGGTCG
+
CCCCCGEGFGGGGGGFGGGGGGGGGGGGGGGGGGGGGGGGGGGGGGGGGGGGGGGGGGFGGGGGFGGGGGGGGGDFGGGGGGGGGGGGGEFGGGGFGGEG@BCDFGGGGGGGGGGGGGGGG7EFGGG:+>F7EFFFFGGGGG@F,EEE8DGGFGD6C?>DDCFFFFGE:C+@8>>31*4<D,;8C8E587,?CEGD*=5CF7++;+=5=5CDCC*8**.:DD<=*)))/).>D))267);CCD5*18)/<<6))/)*4)*0))7>FGFGFG3)/*+06@*4((4610)-)-(.(().)(.,
@M03506:14:000000000-AKVR1:1:1101:3347:7737 2:N:0:31
AGGACTACCGGGGTTTCTAATCCCGTTCGCTCCCCTAGCTTTCGCGCTTCAGCGTCAGTGTCGGCCCAGCAACCCGCCTTCGCCGCAGGTGTTCCTCTCGATATCTACGCATTTCACCGCTACACCGAGAATTCCAGTTGCCCCTTCCGCACTCTAGCCCTGCAGTATCAGTTGACCTTTCCGAGTTAAGCCCGGAGATTTCACAATTGACTTTCAGTGGCCGCCTACGCGCCCTTTACGCCCATTAAATCCGAACAACGCTTGCTCCCCCCGTATTACCGCTGCTGCTGGCCCGGATTTT
+
CCCCCGGGGGGGGGGGGGGFGGGGGGGGGGGGGGGGCGGGGGGGGGGGGGFGGGCFGEGGGGGGGGGGGGGGGGGGGGGGGGGGGGFEFGGGGGGGGAGGGFECGGGGFGGGFGGGGGGD7:FCFGF@F@@GGGGGDFCFD=7EFGGGGGEEEGGD;EFGDGGDDGGGGEGGGDFFEFGCFGE8/CE744?CFE53?=CFFG7<++3@++1;E+>97CF*:F)=39B5570>D5)7>7=*:CC**++9+2AF3)*19(9*775950@FG5DB)>*00)0<(2(-())146((),,95),))
@M03506:14:000000000-AKVR1:1:1101:10625:7747 2:N:0:31
AGGACTACTCGGGTTTCTAATCCTGTTTGCTCCCCACGCTTTCGCGCCTCAGCGTCAGTAATGGCCCAGTGTGTCGCCTTCGCCACTGGTGTTCTTCCGAATATCTACGAATTTCACCTCTACACTCGGAGTTCCACACACCTCTGCCATACTCAAGGCCGCCAGTATTAAAGGCAATTCCAGGGTTGAGCCCTGGGCTTTCACCTCTAACCAAACGACCCGCCTACCCCCCCTTTACGCCCAGTAATTCCGAGCACCGCTAACCCCCCTCGTATCCCCCCGCCTCCGCGTCCGAAGTCTC
+
CCCCCGGGGGGGGGGGGGGGGGGGGGGGGGGGGGGGGGGGGGGGGGGGGGGGGGGGGGFGFGGGGGGGGGGFFGGGGGGGGFGGDGEGGGGGGGGGGFGEGGGGGGGGGGGGGGGGGGGGGGFGGFGGGGGGGGF,CFFEGGGGGGGGGFFG;EDFCDFGGGGGDD3EFDAACGGFFCFGGEGFEFFGGEGF5DEDGGFFGGC:E2CFFGGGCG,=7)8CC)/:*1))**2>:);7:C)*:EDGDC@B9<<65)97*.>=)).97CED*.9).90*2).*(-(4((()()((.(-7)7)))
@M03506:14:000000000-AKVR1:1:1101:11296:7766 2:N:0:31
AGGACTACCCGGGTTTCTAATCCGGTTCGCTACCCTGGCTTTCGGGTCTCAGCGTCAGGATCGGCCCAGTCGGCCGCCTTCGCCACTGGTGTTCCTCCCGATATCTGCCCATTTCACCGGTACACCGGGAATTCCACCGACCTCTACCGTCCTCAAGTTCACCAGTATCAGATGCAGTTCCACGGTTGAGCCGTAGGAATTCACATCTGACTTAATGAACCGCCTACACCCGCTTTACGCCCAGTAAATCCGGGCAACGCTTGCCCCCCACGGTTTACCGCGGCTGCTGGCCCGCATGTAG
+
CCCCCGGGGGGGGEGFGFGGGGGGGGFGGGGGGGGGGGGGGGGGGGGGGGGGGGGGGGGGGGGGGGGGGGGGGGGGGGGEGGGGDEGGGFGGGGGGGGGGEGDGGGGGGGGFGGGGDFGGGGGGGGGGGGG8:DCEFFGGGGGGGGGGGGGGGGFGGCFGGGFGFGG9@7EFFGFGGGFGG7?E=CGGCCGGGGGCC6+=+;CF<<=CF7+++:+CF7AFC<3:CD??*9)79)<*6F5*:>3*9CF4<:80)7))9:C5)7<C<+;)*0/))1*2+)*24(((((,/,/-(0(-1)))).
@M03506:14:000000000-AKVR1:1:1101:9200:7779 2:N:0:31
AGGACTACCCGGGTTTCTAATCCTGTTTGCTCCCCACGCTTTCGCACCTGAGCGTCAGTCTTCGTCCAGGGGGCCGCCTTCGCCACCGGTATTCCTCCAGATCTCTACGCATTTCACCGCTACACCTGGAATTCTACCCCCCTCTACGAGACTCAAGCTTGCCAGTATCAGATGCAGTTCCCAGGTTGAGCCCGGGGATTTCACATCTGACTTAACAACCCGCCTGCGTGCGCTTTACGCCCAGTAATTCCGATTAACGCTTGCACCCCCCGTATTACCGCGGCTTCTGGCACGGAGTTAG
+
CCCCCGGGGGGGGGGGGGGGGGGGGGGGGGGGGGGGGGGGGGGGGGGGGGGGGGGGGGGGGGGGGGGGGGGGGGGGGGGGGGGGGGGGGGGGGGGGGGFGGGGGGGFGGGGGGGGGGGGGGGGGGGGGGDGGGGGGGGGGGGGGGGGGCEEGGGFGGGGGGGGGGGDEFDGGGFCGGFGFGGGGCFGGGGGGGGGGGCEGCFGGF+6EEGFFG=@FGG)C*9D=5DFEECBEG>BG<>DG:CD5DC+9<FFF>DGGGA3CB55<4CEF*.178)@++:6*-(13((.9<=03=:;3)78A6
@M03506:14:000000000-AKVR1:1:1101:18584:7788 2:N:0:31
AGGACTACCCGGGTTTCTAATCCCGTTCGCTCCCCTAGCTTTCGCGCATCAGCGTCAGTGTCGGCCCAGCAACCCCCCTTCGCCGCAGGTGTTCCTCTTGATATCTACGCATTTCACCGCTACACCAAGAATTCCAGCTGCCCCTTCCGCACTCTAGCCCCGCAGTATCCGTTGACCTTTACGGGTTAAGCCCGGAGATTCCCCACTCTACTTGCGGTGGCCGCCTACGCGCCCTTTCCGCCCACTAACGCCGTACTACCGTTGCCCCCCCCCTCTTTCCGCCGCCTCCGGCCCGGCTTTG
+
<<A@CGGGFEFGE6FBFEFFGGFCECE8@B;FFFEGGFGGG9FCE+CCGG@6C@BF@@CCFGDCFCEEE@,@FGG,@>F,EFFGDC::@EC<:BFFFEGFFEFGGF,B?CECFEFGG:4=CCG,=D+8<>F?DDE,<,8F:8DG6,>D6E@E81,7,,@D>*4C8*,2>,>>,:D9<DF?,>CC:*;=>9BFCEG=CC?C;F+***2:+;;+4+53595**9<595>F=C>EC<@F0**/;ED5*2+0+*/)0)*9747*)0./70<5?)/)))**+-9<,((,((171)(3)((1))-(-
@M03506:14:000000000-AKVR1:1:1101:17045:7802 2:N:0:31
AGGACTACCGGGGTTTCTAATCCCGTTCGCTCCCCTAGCTTTCGCGCCTCTGCGTCAGTGTCGGCCCAGCAACCCGCCTTCGCCGCAGGTGTTCCTCTTGATATCTACGCATTTCACCGCTACACCAAGAGTTCCAGTTGCCCCTTCCGCACTCTAGCCCCGCAGTATCAGTTGACCTTTCCGAGTTAAGCTCGGAGATTTCACAACTGACTTGCGGAGCCCGCCTACGCGCCCTTTTCGCCCAGTAAATCCTCACCACGACTCCTCCCCCCGTATTTCCGCGGCTGCTGCCCATGAGTGT
+
CCCCCGGGGGGFGEG7<CFGGGFFEFEEEGDECDBCDEGGGGEEEGCC@FFGGG@@FEEAEC:CCGC7=C=FC@EFF:F,C,?4CFGEGFGGGGF9FFFG9FCCEF<?<F=C+C95CD@FFF7=F,+DF@F7A<DF<FFECFFFD,@D68:CE79BCF6D6@C5CC,>DC;C,,5D?,:7B2C84*/=79CGG*=**2*+>7<@C+CC6*2>CC7*7C3*1*9=)9;):).*9.)*.*1*;5375796<+A?*****)**)))*2+00*07))12*2)/+-(((-2()))).0,(21).))
@M03506:14:000000000-AKVR1:1:1101:17367:7807 2:N:0:31
AGGACTACCCGGGTATCTAATCCCGTTTGCTCCCCTGGCTTTCGCGCCTCAGCGTCAATACCGGTCCAGGATGCCGCCTTCGCCACCGGTGTTCCTCCAGATATCTACGCATTTCACCGCTACACCTGGAATTCCGCATCCCTCTCCCGGATTCAAGCCTTCCAGTATCGGACGCAGTTCTCGGGTTGAGCCCGGGGATTTCACGTTCGACTTAGAAGGCCGCCTACGCGCCCTTTACGCCCAGTAATTCCGAACAACGCTTGCCCCCTCTGTCTTACCGCGGCTGCTGGCACATATGTAG
+
CCCCCGGGG9FGGGGGGGGGGGGGGGGGGGGGGGGGGGGGGGGGGGGGGGGGGGGGGGGGGGGGGGGGGGGGGGGGGGGGGGGGGGGGGFGGGGGGGGGGGGGGGGGGGGGGGGGGGGGGGGGGGGGGGGGGGGGGGGGGGGGGGEGGGGGGGGGGGGGGGGFGGGGGGGGGEGG>EGGGFGGGGGGGGGGGGGGDG*C6CFGGGGGGGGGGEGGGD:AGCDD*5<F>EDEECE5C2>BGEEDG<FC??CG:@@GDCBDC)>>FGFC>87D4/*3:A<FG>71;69<F?FB:61)*//.)-
@M03506:14:000000000-AKVR1:1:1101:10669:7816 2:N:0:31
AGGACTACCCGGGTATCTAATCCTGTTTGCTCCCCACGCTTTCGCACCTCAGCGTCAATATGTGTCCAGTAAGTCGCCTTCGCCACTGGTGTTCTTCCGAATATCTACGAATTTCACCTCTACACTCGGAATTCCACTTACCTCTCCACAATTCTAGCGATGCAGTCTTAAAGGCAATTCCGGGGTTGAGCCCCGGGCTTTCACCTCTAACTTACAAAGCCGCCTACGTGCGCTTTACGCCCAGTAATTCCGAACAACGCTACCCCCCTCCGTATTACCGCGGCCGCTGGCACGGATTTCG
+
CCCCCGGGGGGGGGGGGGGGGGGGGGGGGGGGGGGGGGGGGGGGGGGGGGGGGGGGGGGGGGGGGGGGGGGGGGGGGGGGGGGGGGGGGGGGGGGGGGGGGGGGGGGGGGCFFFFGGGGGGGGGGFGGGEGGFGGGGGGGGGGGEFGGGGGGGGGFGGGDGGGGGGGGGFGGGGGGEGFFGGGGGDGGGGFGGGGGGGCFC>CGGEGGG7CFG8FGFC4C8<CEDGFA=08>C>B<);>EEGGFFGF=+ACF:59C9?DC)7)0>CE8/<9)71;CG48/9;1((,35;><<FBFC)73)(
@M03506:14:000000000-AKVR1:1:1101:18598:7822 2:N:0:31
AGGACTACCCGGGTTTCTAATCCTGTTTGCTCCCCTAGCTTTCGCGCCTCAGCGTCAGTTGTGGTCCAGTGCGCCGCTTTCGCCACAGGTGTTCCTCCCGATATCTACGCATTTCACCGCTACACCGGGAATTCCACGCACCTCTCCCACACTCAAGCACGGCAGTTTCGCCTGCAGGCTCCGAGTTAAGCCCGGAGATTTCACAGGTGACTTACCGCACCGCCTACGCGCCCCTTACGCCCAATAATTCCGAGCAACGCTCGCCCCCTTCGTATTACCGCGGCTGCTGGCACGAAGTTAG
+
-6ACCGCDGE@FGG@CGGGGGGGGGFGGFGGFF@FGFGGGGGGGD@EG:FCCECGG,6,9CECFGFFGGG,CC:BEG:FGF:FEBFGFGG=FFFG9FGGE:F:FC9<FDE7?@EFAFE7=@+@<FGGDECFF,,C,5:@+FE,@666D8D7@@;E,DFFF+@EGCFFECEDEE5DC?6@:EG5B*=::,?9>::*8*:9<EFFGG7CF6CF7CCG><))2>DDEGGFE5)5=5)8*)2);CE>CF?99++<05)17*,)::B:DGG5@*75)79C++.==1(((,-3@4)3(980/)0..)
@M03506:14:000000000-AKVR1:1:1101:8575:7823 2:N:0:31
AGGACTACCCGGGTTTCTAATCCCGTTTGCTCCCCTGGCCTTCGTGCCTCAGTGTCAGGAACTGTCCAGAGACCCGCCTTCGCCACTGGTCTTCCTCATGATCTCTACGCATTTCACCGCTACACCAGGAATTCCACCCTCCTCTCCGGGACTCGAGTCCGCCAGTTTCCAATGCACTTCCGGGGGTGAGCCCCGGGCTTTCACATCAGACTTAACGGACCGCCTACACGCCCTTTACGCCCAGTGATTCCGAACAACGCTCGCACCCCCCGTATTCCCGCGGCTGCTGGCACGGAGTTAG
+
CCCCCGGGGGGGGGGGGGGFGGGGGFGGGGGGGGGGGGGGGGGGGGGGGGFGGGGGGGGGGGGGGGGGGGGGGGGGGGGGGGGGGGGGGGGGGGGGGGGGGGGGGGGGGGGGGGGGGGGGGFGGGGGGGGGGFGGGGGGGGGBFGFGGG>7EFGGGGGGGGGGGG@FGGGGGGGGCFGGGFGG6EC5CFGCFGGGGEEG=GGGGGGEFGGGGFG9EGGFG95D5*9@FFDE5CBFG)>:EGG3CC6AF9+<:55DDD?GGB@FGDEGFCEGE>)A++)6E;>(3(,(?3;<(9<1/0>(-.
@M03506:14:000000000-AKVR1:1:1101:8074:7835 2:N:0:31
AGGACTACCCGGGTTTCTAATCCTGTTTGCTACCCACGCTTTCGCGCATCAGCGTCAGAACCGGTCCAGGTAGCCGCCTTCGCCACTGGTGTTCCTCCCAATATCTACGCATTTCACCGCTACACTGGGAATTCCGCTACCCCCTCCCGGCCTCACGCCCGACAGTTTCAAAGGCAGTTCCTCAGTTGAGCCGAGGGATTTCACCTTTGACTTACCGGGCCGCCTACGCGCCCTTTCCGCCCAATAATTCCGAATAACGCTCGCCCCCCCCGTATTACCGCTGCTGCTGGCCAGGATGTCC
+
@CCCCGFGGGGGGFGGGGGGGGGGFGGFFGFGGGGGGGGGGGGGGGGGGGCGGGGGGGFGGGGGGGGDFGGGGGGGGGDGGGGGGGGGGEFFGGGFGGGG?FAEFFFGCGGGGGGFGGGCGCFGGGGGFFDFEGGDFGGGGGDEECGDC+CEGGG6ECFGE*543@E@7,>@F6FG56CFGFG,,?F7?FGGGEG:EECCCF7AFGGGG+::C:EFC<)C5>CGGG@>=D>=C>?F)2)2;C<35++/<CC6).1>727C).8CGEEB5)73.)2A+)9*1,-3)))).)4:)(,*)/5))
@M03506:14:000000000-AKVR1:1:1101:21637:7859 2:N:0:31
AGGACTACCAGGGTTTCTAATCCTGTTTGCTCCCCACGCTGTCGCGCATCAGTGTCAGAAACTGCCCAGCAGGCCGCCTTCGCCACCGGTCTTCCTCCGGATCTCTACGCATTCCACCGCTACACCCGGAATTCCGCCTGCCTCTACAGCCCTCGAGTTTGACAGTCGGCACGGCCGATCCGGGGTTGAGCCCCGGACTTTCACCACACCCTTATCAAACCACCTACGCGACCTTTACGCCCAGTGATTCCGGTCAACGCTCGCACCCCCCGTATTACCGCGCCCGCGCGCACGGCGGTAG
+
CCCCCGGGGGGEGFGGGGGGGGGGGGGGGGGGGGGGGGGGEGGGGGGGGGGGGGGGGGGGGGGGGGGGGFFGFEGGGG7FGGGGGGGGGGGGGGGGGGGGGDGGGGGFFEFEGGGFGGGDEGGG8DGGGG>F:,D=7CFGGFGGGGGGCF78,@@6CDEFGAFAE@FEGGG7E58*41?8C=C5C*==88CB*CEE*=/+1;7::6**:779:*<@FFFFCFG**9?EG)):576*6>5==5*9*0<@++3<7)19C)9>7B3<):CEC>5).)*++-8*,3(((,(0(032BB93>3-((
@M03506:14:000000000-AKVR1:1:1101:15764:7860 2:N:0:31
AGGACTACTCGGGTTTCTAATCCCGTTTGCTCCCCTGGCCTTCGTGCCTCAGTGTCAGGAACTGTCCAGAGACCCGCCTTCGCCACTGGTCTTCCTCATGATCTCTACGCATTTCACTGCTACACCATGAATTCCAGTCTCCTCTCCAGTCCTCAAGCACCGCAGTATCGAATGCAGTTTCGGAGTTAAGCTCCGAAATTTCACACCCGACTCACGTCGCCACCTACGCACCCTTTACGCCCAATTAACCCTAACAAACCTTCATACCCCTGTATTTCCGCGGCTGCGCGCACACAGCTTC
+
CCCCCGGGGGGGGGGGFGGGGGGGGGGGGGGGGGGGGFGGGGGGGGGFFGFGGGGGGGGGGGGGGGGFGGGGGGGGGGGGGGGGGGGGGFGGGGGGGCGGFGFAGGFGGGDGGGGGGGGGGCGGGGGGGGGGGGGGGGGEGFGGGGFEFGFFFGGFGDFGGGG6EG9EG8D8DFFGGGGCGDECE@D8,,3,6@BE+7EG,C;C7C7E5*9C*;D,*3*4;>DGF;FAD55558;;4+8CEGC**+53+58));***(*=;4);+>9.+./0)*20+-/*4(390,1)(043<((*.).))
@M03506:14:000000000-AKVR1:1:1101:18756:7883 2:N:0:31
AGGACTACCCGGGTTTCTAATCCCGTTCGCTCCCCTAGCTTTCGCGCTTCAGCGTCAGCGTCAGCCCAGCAACCCGCCTTCGCCGCAGGTGTTCCTCTTGATATCTACGCATTTCACCGCTACACCGAGAATTCCAGTTGCCCCTTCTGCACTCTAGCCCCGCAGTATCGATTGACCTTTCCGGGTTAAGCCCGGAGATTTCACAACCGACTTGCGGTGGCCGCCTACGTGCCCTTTACGCCCAGTAAACCCGAACAACGCTTTCCCCCCCCGCCTTCCCGCTGCCTCTTGCACGGAGGTG
+
CCCCCGGGGGGGGGGGGGGGGGGGGGGGGGGGDGGGGGGGGGGGGGGGGGGGGGGGGGGGGGGGGGGGGGGGGGGGGGGGGGGGGGGDGFCAFGGGGGGGGG9EFGGGGGCFGGGGGGGGGGGGGGGGGCCGGGGGGGCFGGGE?FGFFFGG@EFGGG:FGGGGDCFCDG5B7D?FFGFFGDEG5:85A99>EECCGGFEF>7;CC=CC:DDE*>8C<)>CGGECC:4C*75F)/>::7**:CGG6+*<00.)8)))./*77)*2+38:5DFD)**15F0(,(-2()/(*.)6)-9)0(-(
@M03506:14:000000000-AKVR1:1:1101:12609:7885 2:N:0:31
AGGACTACCCGGGTTTCTAATCCGGTTCGCTACCCTGGCTTTCGGGTCTCAGCGTCAGGATCGGCCCAGTCGGCCGCCTTCGCCACTGGTGTTCCTCCCTATATCTGCCCATTTCACCGGTACACAGGGAATTCCACCGACCTCTACCGTCCTCAAGTTCCCCAGTATCAGATGCAATTCAGCGGTTGGGCCGCTGGATTTCACATCTGACTTAAGGAACCGCCTAAACCCGCTTTACGCCCAGTGAACCCGGGCAACGCGTGCCCCCCACGTTATCCCGCCGCCCCTTGCCCGTGATTCG
+
CCCCCGGGGGGGGGGGGGGGGGGGGGGGGGGGGGGGGGGGGGGGGGGGGGGGGGGGGGGGFGGGGGG@GGGGGGGGGGGGGFGG7FEGGGGGGCGGFGGGGGFEFFGGGGFGDGGGGGGGBFGGGGGFGGFFGFDGGGG@FECFFGGGEFGGEGAFFFACFGGGGGGGFGF9;AC9AD9FFCCCGGGGEGGGGGC?EF?C?CFGC7FFFFCCC:CCD4=FGGGGCC)/AFD7C.5>)*)*:E9DF++10*;;))))14):)0)1>?C5*0>))2;5+4/*-44((-,)(0(.98(*)06)(
@M03506:14:000000000-AKVR1:1:1101:25770:7890 2:N:0:31
AGGACTACCCGGGTTTCTAATCCCGTTCGCTCCCCTAGCTTTCGCGTGTCAGCGTCAGGTGCAGTCCAGGCGGCCGCTTTCGCCACTGGTGTTCCTCCGGATATCTACGCATTTCACCACTACACCCGGAATTCCACCACCCTCTACTGCCCTCAAGTCCAGCAGTACCGGACAACCTCTCCCGGTTGAGTCGAGAGATTTCATGCCCGACTTGCCAAACCGCCTGAACGCGCATTACGTCCACTAAATCCGGATAACGCCCGGTCCCTACGTTCTACCGCAGCTGCGTGCTCGTAGTTAC
+
CCCCCGGGGGGG>FCCEFGGGGAFEGCCEGDGG@BED<@CFGG7FC@FGFFGGG@F6BEEGGA<:CCCE8DFGGGGGCG<FGFFFEF=454EEFFFFGGDG7F@FFGGGG7F7EFGGEFDGDFCFF@F+C7=@FCFF=FGGGGGGGGA:F8C6983@D;D;7,@,7@,7**@@EFGGCC6DFE888?=,2>CE*1:8EG+<+1ACE+0:CG)*:;CC*2CGGDE73)6CC:*10)*)0.*2C5**0+)+<+7.)1>:<9C3)5)1*2)+1*).2**0-**,(,60(..,),(*((17.)))
@M03506:14:000000000-AKVR1:1:1101:11747:7900 2:N:0:31
AGGACTACTCGGGTTTCTAATCCCGTTTGCTACCCTAGCTTTCGCGCCTCAGCGTCAAGAACAGGCCAGGAAGTCGCCTTCGCCACTGGTGTTCCTCCCGATATCTACGCATTTCACCACTACACCGGGAATTCCACTTCCCTCTCCTGCCTTCGAGTCGAGCAGTATCGCGTGACCCTCCCCAGTTGAGCCGGGGGCTTTCACACGCGACTTGCACGACCGCCTGCGCGCTCTTTACGCCCAGTAAATCCGGACCACGCCCGCCACCCACGTCTTCCCCCGGCCGCTGGCCCGTACTTCG
+
CCCCCGGGGGGGGGGGGGGFGGGGGGGGGGGGGGGGGGGGGGGGGGGGGGGGGGGGGGGGGGGGGGGGGDGCFGGGGGGGGGGGGGGGGGGGGGGGGGGGDGGGFGGGGGGGGGGGGGGGGFGGGGGGGCGGGGD9FGGGGDGGGGGGGGGGEGCEFFGG6EGG?FCFGGGCEGEGFFFFEGGGDGGC?CFFGCEE8E=;CDCC;FGEE3C<EFG+9*):<C55*15757@5C>40:F5EEGC49+<6+008)7C)*-15)759C8C58)*)0*220<?*9601-26)()415,())54),
@M03506:14:000000000-AKVR1:1:1101:22977:7905 2:N:0:31
AGGACTACCCGGGTTTCTAATCCTGTTTGCTCCCCTAGCTTTCGTGCCTCAGCGTCAGGAGTTGTCCAGGGACTCGCCTTCGCCACTGGTGTTCCTCTCGATATCTACGCATTTCACTGCTACACCGAGAATTCCAGTCCCCCCTCCAACCCTCTAGCCGAATAGTATCCAATGCCATTCCGCAGTTAAGCTGCGGGATTTCACATCAGACTTACTCGACCACCTGCGCACCCTTTACGCCCAGCGAATCCGCACAAGGCCCGGGACCCCTTGATTACGCCGGGCGCCGGCCCGGTCTCGG
+
CCCCCGGGGGGGGGGGGGGGGGGGGFGGGGFGGGGGGGGGGFGGGGGDFGGGGGFGGDGGGGGGGGGGGGGGG@GGGGDGFGGGEGGGGGGGGGGGGGFG?EGGGFGGGEEGCDA,FFDGGGGGGGGGGG>FEDFGGGGCFFCEGGEGGE>CDGGGG8EGG6BFDGD9@DFGGGGFG9E7FF>+3@F7E=9,,<58?CE?<2,>D9?,=48?:+A<C4)7//*10;=>515*22;64@)=CC5C***0*;8)))15*(**)0)7C587/.9))2:C+5)*((((,4,)-59()(())))(,
@M03506:14:000000000-AKVR1:1:1101:9083:7906 2:N:0:31
AGGACTACCCGGGTTTCTAATCCGGTTCGCTCCCCACGCTTTCGTCCCTCAGTGTCAGTTGATGCCCAGGTGGCTGCTTTCGCCCTGGGTGTTCCTGCCGATCTCTACGCATTTCACCACTACACCGGCAATTCCACCACCCTCTGCATCACTCGAGTTTGACAGTCTGCCGTGGCCTCCCCGTGTTAAGCACGGGGCTTTCACACGACACTTGTCAAACCACCTGCGGACCCTTTACGCCCAGTAACTCCGGACAACGCTCGCCCCCTCTGTATTCCCTCGGCCGCCTGCACCCAGCTAC
+
CCCCCGGGGGGGGGGDGGGGGGGGGGGGGGGGGGGGGGGGGGGGGGGGGGGGGFGGGGGGGGGGGGGGGGGGGGGGGGGGGGGGGGGGGGGGGGGGGGGGGGGGGGGGGGGGGGGGGGGGGGGFGGGGGGCGGGGGGGGGFGGGGGGFFGFFGG?FEFGGGFGGGEGC,EFGE88CGFFGGG7>EFGG:;C9CEDEEEGDFG7CGGGGE3DGGFFF7@7?DFFG5>FBC)7EG?F72C>C=C**0+<8<:C@)<DG5?3CB).93=EE8>*)1*3<+.4+(((-((()(0((0.(1)))4)
@M03506:14:000000000-AKVR1:1:1101:14300:7937 2:N:0:31
AGGACTACTAGGGTTTCTAAACCTGTTTGATCCCCACGCTTTCGCGCCTGAGCGTCAGAAATGAGCCAGTGAGCCGCCTTCGCCACCGGTGTTCTTCCCAATATCTACGAATTTCACCTCTACACTGGGAATTCCACTCACCTCCCTCATCCTCAAGGTTTACAGTTTCAATGGCATTTCCGGAGTTGAGCCCCGGGCTTTCACCCCTGACTTTAAAAACCGCCTGCGCGCGCTTTACGCCCATTAATCCCGAAAAACGCTAGCCCCCTCCGTATTACCGCGGCTTCTGGCCCGAGGTTAG
+
9,ABC,@-<EFFG;E7FF,C,CFCA;CF@AE,,FFF7::8,D,8@@:FGFF,<+6@:CFFGFD9FEFFGG?FFFG:FC@CF,CFGEECGGGGG,5CCF?A<<<<FGA?F7<4FG<?EG<=<9??A958BECAEEG,C,4A:FGFE=,@8BE,9=,@,,3,766,,,@EF,=7,@B,,,2@,68+3@6,,@888A:::1*4D:FGGGCGC;A;C+,,22*/?4D***;)>).*1=)*):@GGG7**<@9+3@))<)//33*)70***:5*)/757C?+.6*,(-7(((16FF(),-).0(..
@M03506:14:000000000-AKVR1:1:1101:18154:7940 2:N:0:31
AGGACTACCCGGGTTTCTAATCCGGATCGCTCCCCACGCTTTCGCTCCTGAGCGTCAGGTCCAGTCCAGGACGCCGCCTTCGCCGCTGGTGTTCCTCCGGATCTCTACGCATTCCACCACTACACCCGGAATTCCGCGTCCCCCTACTGGCCTCCAGTTCCACCGTATCGCACGACCGCCCCCGGTTGAGCCGGGGCCTTTCACGCACGACGCATGGAACCGCCTGCGAGCGCTTTACGCCCAATAAATCCTGACAACGCTTGCCCCCTACGTATTCCCCCGGCTGCTGGCCCGTAATTAG
+
CCCCCGGGGGGGGGGGGFGGGGGGGGDGGGGGGGGGGGGGGGGGGGGGGGGGGGGGGGGGGGGGGGGGGGGGGGGGGGGGGGGGGGGGGEGGFGGGGGGGCGEGGFFGGGEGFGCGGGDFGDFGGGGGG=CGFGF8EGGGDGGGGCGGF,>EFGGGGGGGGGGGG8EFGEE<EG8EGCEEGEGGGCC5ACGGGDGGGGEFG>9E8FEECD<3E5CEG4*ACDGGCD@5=55/).7D97:EECG3*0<@7CC*97CC*(9C5)09*3C>C)5;5C+<+)1*,-(4(,(/,9(3)4(1)..))
@M03506:14:000000000-AKVR1:1:1101:10653:7947 2:N:0:31
AGGACTACCCGGGTTTCTAATCCTGTTCGCTCCCCACGCTTTCGCTCCTCAGCGTCAGTTACTGCCCAGAGACCCGCCTTCGCCACCGGTGTTCCTCCTGATATCTGCGCATTCCACCGCTACACCAGGAATTCCAGTCTCCCCTGCAGTACTCCAGTCTGCCCGTATCGCCCGCACGCCCACAGTTGAGCCGTGACTTTTCACATCGGACTTACGTAACCGCCTACGCGCCCTTTACGCCCAGTTAATCCGGATAACGCTCGCCCCCTACGTCCCACCCCCGCTGCTGGCACGTGATTAC
+
CCCCCGGGGGGGGGGGGGGGGGGGGGGGGGGGGGGGGGGGGGGGGGGGGGGGGGGGGGGGGGGGGGGGGGGGGGGGGGGGGFGGGGGGGGCFGFGGGGGGGGGGGGGGGGGGGGGGGGGGGCGGGGGGDGGGGADGFFGAEFGDGGGGGGDGGGGFG8B,=DGGGEEGGGGGEGGCGGGGGGG5D;FF@FFGDEC*=?C71=9@CCCE5DG3<+>87=4ED))=7*;)2)0>DE)2)?>8CE3*2++*:7<:D37C04*>)83)1?CE5)1)87*;+8B*-(31((()))81?0(1)0).)
@M03506:14:000000000-AKVR1:1:1101:8314:7950 2:N:0:31
AGGACTACTGGGGTTTCTAATCCCGTTTGCTCCCCTGGCTTTCGCGCCTCAGCGTCAATACCGGTCCAGGATGCCGCCTTCGCCACCGGTGTTCCTCCAGATATCTACGCATTTCACCGCTACACCTGGAATTCCGCATCCCTCTCCCGGATTCAAGCCTTCCAGTATCGGACGCAGTTCCCGGGTTGAGCCCGGGGATTTCACGTTCGACTCAGACGGCCGCCTACGCGCCCTTTACGCCCACTAGTTCCGAACACCGCTTGCCCCCTCTGTATTACCCCGTCTGCTGGCACAGAGTGAG
+
CCCCCGGGGGGGGGGDDFGFGGGDGGGGGG9FFGGGGGGGGGGGGEGG@FF8FGGGGGFGGGGGFGGEFGGGGGGGGGGEGGGGGGGGGGGGCGGFGGGG9E?FGGGG7C7FGCAFGDCGE+=,AA?EEE=9EFFGGG@FGG@FD>DE87+=+@AECFC@>EGGGG;5;@C*@E5@CE:DF?EG>EECC78,:C8C?>C*+3@95ACE5CC5:*00*95>>/7575?37)079BF*42.?E:7*2+<*<C2)0.9D4877.0.**+1;*7*6/*<0+.*+(-(((-5/,)4(*.4*/6)-,
@M03506:14:000000000-AKVR1:1:1101:14985:7958 2:N:0:31
AGGACTACCCGGGTATCTAATCCCGTTTGCTCCCCTGGCCTTCGTGCCTCAGTGTCAGGAACTGTCCAGAGACCCGCCTTCGCCACTGGTCTTCCTCATGATCTCTACGCATTTCACTGCTACACCATGAATTCCAGTCTCCTCTCCAGTCCTCAAGCACCGCAGTATCGAATGCAGTTTCGGAGTTAAGCCCCGAAATTTCCAACCCGACTTACGGCGCCACCTCCGCACCCTTTACGCACAATAAATCGTAACAATGCTTGAGACCGCAGTATTCCGAAGACTGCTGGCTCAGCGTGTC
+
CCCCCGGGGGGGGGCGGGGGGGDFGGGGCGFCGGEGGGFFFGGGF8CF<E,FACFFFGGGGGGFCFGGGGGGGGGDG+,BFFGG,,EFF?<,CFG9F9,5EEGF9,?EFFEGGGGCE9AFFFGGGGGGGGCF,A?FFFC,A>FGFFGGFEGGD8A8FG?E=CBCC@D;D+@>3,@A9@E:DEGC3@8AFDF,+:>6:+3735,,59*7;0*3*5,19*):C44CC*0=*))2CF)*17);*CD4*+++40*07<7C*)*+1//4*;CF2)))0:+++-)*(,(.))3*)0((0..*00(((
@M03506:14:000000000-AKVR1:1:1101:16264:7978 2:N:0:31
AGGACTACAAGGGTATCTAATCCTGTTTGCTCCCCTAGCTTTCTCGCCCCAGCGTCAGTTGTGGTCCAGTGCGCCGCTTTCGCCCCAGGTGTTCCCCCCGCTATCTACGCATCTCCCCCCTACACCGGGACTTCCACGCACCCCCCCCCCACTCAAGCACGGTAGTTTCGCCTGCGGGCTCCGAGTTAAGCCCGTAGATTTCCACAGTTCCTTCCCTCTCCCCCTTCGCGCCACTTCCCCCCAACAATTCCGAACTATCCTTCCCCCCCTCCCTTTTCCCCTGGTGTCTGTCCCGACTTCT
+
@@CCCGFC9EGG>C,E@<9FFGF,;C<E<<,@EFE<DD,EEEF,6BFC,8;BF+8,@,CCFE:,,C6,CF,EFF@7@FC@CBCE,+,,,B,CFFE,B@F7+>:FGE<94C+?+,C,,8+4+:8,AA7+++6@>>:,=CC+@E++5@C81:**,:,,6<*0:***/55++3*<*3**=*1://7/**/++3<65:****0:3*32++*3+*2*+*;C:>)AC*/:5*))*)0*))0*)*)2**)**//*3<9)).)**)*00**20*27*05<)*+3+4/3((((((,0)0)-/),*07())
@M03506:14:000000000-AKVR1:1:1101:27825:7984 2:N:0:31
AGGACTACCCGGGTTTCTAATCCTGTTCGCTCCCCACGCTTTCGCGTCCCAGCGTCAGTACCGTACTGGAGAGCCGCCTTAGCCACGGCTGTTCTTCCTGATATCCGCGCATTTCACCGCTACACCAGGAATTCCACTCCCCTTTTCCGGCCTCTAGCTAGACGGATTCCACCGGCGTCTCGAGGTTGTGCCCCGACTCTTCCCAACGGACCCACCTAGCCGCCTACACGCCCTTTACGCCCAATAAATACGGATAACGTTTGCCCTCTACGCATCACCGCGGTCGCTCGCACGCAGTACG
+
@,A@CFG9F<F@FFEGCGFGGG<9@CEE77@C@@CFFC7@7C<F@CFF+,EFG@F7CCCF9<B@,:<FGG<C@<F6@C6?=<FE9F>F++4:E,@,,55C,9?E<58B:C+8+,C?FEGCGEC>,,A,6+6A:B=?FEF,36,,@=DF>E+@69EADCC,3,,*5**@@,;,,3*>7:5:2,4=CE6C**25**:**2*+531<9*5:CCDG*1;/76975)72**)/*93*10)*)00*17>5<6+97+37))*1?<C*)07**<+0**?))*2/3)01(4((4,(03)(4)((1).))(
@M03506:14:000000000-AKVR1:1:1101:26872:7998 2:N:0:31
AGGACTACCCGGGTTTCTAATCCTGTTTGATCCCCACGCTGTCGCGCCTGAGCGTCAGATATGAGCCAGTGAGCCGTCTTCGCCACCGGTGCTCTTCCTAATAACTACGAATTTCACCTCTACACTGGGAATTTCACACACCTCTCTCATCCTCTAGTCTTACAGCTTCAATGGCAGTTCCGGAGTTGAGCTCCGGGCTTTCACCACTGACTTGGAAGCCCGCCTTCGCGCGTTGTACGCCCTGTCATGCCGTACTACGCTCACACCCCCTGTATTACCCCCGCTGCTTGACAAGTGTTAG
+
CCC@CFFFGG@@@CFGG-E9AFGCFGCC<F6CFFCFCF+C:6F@FGGF><F<EECFGEFFGFFGFC,@FG?C<@EE,@ECFFE,,,C6=@:+:?5AFG,,,,,,,,,,84,49?<5@E=4,AE,AEE8@F,4=,CA,,A:7C@,=8@=D9DF9E,@,E9EFGFFC8DDF9,C@8,,+72=D>+:C6:,:@@E88>5**3,15>,D,A,<CD;E:,,2?):*95*/**.*).:)))*1+2/*///*309++<:.)9**41*)0)22<C7*))000+0+)*+,(-((-,))*()*).**0)))
@M03506:14:000000000-AKVR1:1:1101:25751:8003 2:N:0:31
CTGACTACCCGGGTTTCTAATACGGTTCGCGCCCCTAGCTTTCGCGCATCAGCGTGAGGTACGGCCAAGCAAGTCGCCTCCGCCACCGGCGTTCCTCGCGACATCTTCGCACTTCTCCGCTACACCGCTAGTTCCACTTCCCTCTACCGACCTCTATTCACTGTATGATCCGAGGCCCGATCCCAGTTGAGCCCCTCCTTTTTAACTCTGCCCTACGTAAGCGCCTACGACCTCCTTACTGCCCGCGAATCCCGAAAACCCTCCCACCCTCACGTCTTCCCCGGCTGCCGGCCGGGTATTC
+
6,-86CF-<ECDG:,B;F9F<,66,C@,+@7@C:FD@,6,,<,,8F@@6@,E@E6,8,,66C6@+@+CEE,,,C,8>CC,,+,,:4BFCEGGC7?,,+@+4++B<F,,B=+++@@,DAC76@<@F<:FD7:@FF,,@,@,@>9DE@@?***41=,9,>C9C,21,1,,54?,;**1**=3*?=86+5452+?*****/0+3*+8++0<20*27C==*5*5*0)*1*07**)*))07.*)++00**2*0/**)07*))(0*.)077*8>50*))*01*(10((-((((.(0(,0((/).)).
@M03506:14:000000000-AKVR1:1:1101:16605:8013 2:N:0:31
AGGACTACTCGGGTTTCTAATCCCGTTTGCTCCCCTGGCTTTCGCTCCTCAGTGTCAGTGTTGGTCCAGGATGCCGCCTTCGCCACCGGTGTTCCTCCAGATATCTACGCATTTCACCGCTACACCTGGAATTCCGCATCCCTCTCCCAATCTCAAGCCATCCAGTATCAGACGCAGTTCCCCGGTTAAGCCGAGGGATTTCACGTCTGACTTAGTTGGCCACCTACGAGCCCTTTACGCCCAGTAATTCCGAACAACGCTTGTCCCCCCCGTATTACCGCGGCCGCTGGCACCGAGTTAG
+
CCCCCGGGGGGGGGGGGGGGGGGGGGGGGGGGGGGGGGGGGGGGGGGGGGGGGGGGGGGGGGGGGGGGGGFGGGGGGGGGGGGGGGGGGGGGGGGFGGFGGGGGGGGGGGGGGGGGGGGGGGGEFGGGDGGGFFGGGGGGFGGGGGGGGFGGAFEFFFGGGGGGGGGDFDDDFGGGGGEGEGGGGGEEADFGGGGGGDDFFDGF=0:CGGGGFFFGC:6CGGGGGGAD5CDGG4;FCCEGGGG:C<+7:CF?)5CG5:3ED3>CCCC>EFG>)1;89.**-4(44(452)8?=(4))76A)
@M03506:14:000000000-AKVR1:1:1101:5635:8032 2:N:0:31
AGGACTACCCGGGTATCTAATCCTGTTCGCTCCCCACGCTTTCGCTCCTCAGCGTCAGTATCGGCCCAGAGACCCGCCTTCGCCACCGGTGTTCCTCCTGATATCTGCGCATTTCACCGCTACACCAGGAATTCCAGTCTCCCCTACCGAACTCAAGTCTGCCCGTATCGACTGCACGCTGAAGGTTAAGCCTCCAGATTTCACAGCCGACGCGACAAACCGCCTACGAGCCCTTTACGCCCAATAATTCCGGCCAACGCTTGCACCCTACGTATTACCGCGGCTGCTGGCCCGTACTTAT
+
CCCCCGGGGGGGGGGGGGGGGGGGGGGGGGGGGGGFGGGGGGGGGGGGGGGGGGGGGGGGGGGGGGGGGGGGGGGGGGGGGGGGGGGGGGGGGGGGGGGGCGFGGGGGGGGGGGGGGGGGGGGGGGGEGGFGGGGFFFGGGGGGGGGGGGDEGGFGGGGGGGGGGGGFGGFGGGGB?FGDEEFGG:D?,;9FFGGGGGFGGF9BGFG5CCDD=DGGGC4:<39C35?@5>.*1)8>4D@EEG:396C?FGFF@)1)9<**.7.9*9F>*.55)*<<+6@C;190(-16:4((76973)6:)
@M03506:14:000000000-AKVR1:1:1101:11518:8044 2:N:0:31
AGGACTACCCGGGTTTCTAATCCCGTTCGCTCCCCTGGCTTTCACGCATCAGCGTCAGTGTCGGCCCAGCAACCCGCCTTCGCCGCAGGTGTTCCTCTCGATATCTACGCATTTCACCGCTACACCGAGAATTCCAGTTGCCCCTTCCGCACTCTAGTCGCACAGTATCAGTTGACCTTTCCGAGTTAAGCCCGGCGATTTCACAACTGACTTGTGCTGACCGCCTACGCGCCCTTTACGCCCAGTAAATCCGGACACGGCTTGCCCCCTCCGTGTTCCCGCGGCTGCCGGCCCCGTGTTT
+
CCCCCGGGGGGGGFGGGGGGGGGGGGGGGG>GGGGGGGGGGGGGGGGGGGGGGGGGGGGGGGGGGGGGGGGGGGGGGGGGGGGGGGGGGFFGGGGDF<FGGGGGGGGGGGDCFFGGGGGGG>FGGGGGGGEFAFGGG<F9FCBFFGGGEGDE+AEGGGGGG>E58D;EFFGGGGGGFGGFGGG5>CEGFFGGGGG*85C5@FFFCCEG67CFFCGCFGF+;FCGDDE?*/)>55344*9*;C5*1<C4<+0/)./)1(**0.>3<GGFE3*8.**26)89,(,(-(-3()-3)(())0.((
@M03506:14:000000000-AKVR1:1:1101:13550:8046 2:N:0:31
AGGACTACCCGGGTTTCTAATCCGGTTCGCTCCCCACGCTCTCGCACCTCAGCGTCAGCGCTTGCCCAGGCGGCTGGTTTCCCCCTGGGTGTTCCTGCCGATCTCTACGCATTTCACCACTACACCGGCAATTCCACCGCCCTCTGCAAGGCTCCAGGCGCGCCGTATGGGATGGCGCCTGGCCGTTAAGCGGCCAGATTTCACACCCCACGCGCGCCCCCGCCTGCGTGCGCTTTACCCCCAGTCAATCCGGACCACCCTTGGCCCCCCCGTCTTACCGCGCCCGCCGGCCCAGCGTCAG
+
CCCCCGGGGGGGGGGGGGGGGGGGGGGGGGGGGGGGGGGGGGGGGGGGFGGGGGGGGGGGGGGGGGGGGGGGGGGGGGGFGGGGGGGGGGGGGGGGGGGGGGGGGGFGGGGGGFGGGGGGGGGGGGGGGEGGGGGGGGGGGGGGGFGGGGGG8EGGGGGGGCEGGGDBFGGCFGGF7CE=5=CF8EE=5CGEDGGGG69EFF7<0?E5ECD<>)8*/)):5)/:*95):<:7775C67*3@E5*0A+*3<855)9)*(*2)7)64+;:*.)))1//+66*(-(4((,.4)(()(.*)0((,
@M03506:14:000000000-AKVR1:1:1101:23254:8048 2:N:0:31
AGGACTACCCGGGTTTCTAATCCCGTTCGCTCCCCTGGCTTTCGCGGCTCAGCGTCGGGTGCAGCCCAGTAGGCCGCCTTCGCCTCTGGTGTCCCTCCGGATCTCTACGCATTTCACCACTCCACCCGGAATTCCGCCTACCTCTACTGCCCTCCAGCTCGACCGTTTCCAATGGCCTCTCCCCGTTGAGCGAAGAGATTTCACATCAGACGCATCCAGCCGCCTGCCCGCGCTTTACGCCCAGTAACTCCGGATAACCCTTGCGTCCTACGTTTTACCGCGGCCGCTGGCTAGTTGTTAG
+
CCCCCGGGGGGGGGGCFGFFFGCGGEFGGGGGGFFFGGGGGGGGGGGGGGGGFEEFFEEGGGFGGGGGDFGGGGGGGGGGGGGGEGGGGGGGGGGGGGGCFGGGFGEAFGDF@EGGGGGG8FGCFFGGGCEEFFGGGGGGGG9FFGGC9C8DBFG8CC,8EEEEG8EEG72;9DGGGDF,BFFG=B6:=BCE*8:?=*>C@FCE++<CCFF)=55C0>=?FGGGD<5>E*0:55>C<:)*21*/9ACF+<C>3)1/:>6*7))*/**8A?C)0>8?+8?EB>>9(495>>B(/(.**0(-)
@M03506:14:000000000-AKVR1:1:1101:22623:8049 2:N:0:31
AGGACTACTCGGGTTTCTAATCCCGTTTGCTCCCCTGGCTTTCGCTCACTCAGCGTCAGTGCTGGTCCAGGATGCCGCCTTCGCCACCGGTGTTCCGCCAGATATCTACGCATTTCACCGCTACACCTGGAATTCCGCATCCCTCTCCCAAACTCAAGCCATCCAGTATCAGACGCAGTTCCCCGGTTACGCCGAGGGACTTCACGTCTGACTTAGTTGGTCGCCTACCAGCCCTCTACGCCAAGTAACTCCGCACAACGCTTTCCACCCCCGTACTACCGCGGTAGCGCCCCCGGCGTCG
+
CCCC@CC@E<CE7-@BFGDC,C,=,;CFE96EFF,C@FCF<EC7C@<@FG<EFGCC@:FDF,CC@@E@6C8DCAFGDDGFBEFGEFG,++76BCGE,BCFCC,<FFBFGGDCG:,9B<F:7:4CFGGGF8FAAFE<@EGE:,D@?,@8>8,=DFG,66D+,@D88FF9D=9,3<>++>+,7,@8@:C@8,1B*=**4*85C4;;9C;5=C7@<@+;1+3+*11CDDEF*99EF))*.0**2:))*0+*+3<6))9))(*/).)*:<+18:<B)11/;47760(((((0()(()-(/7>91(
@M03506:14:000000000-AKVR1:1:1101:20609:8058 2:N:0:31
AGGACTACCCGGGTTTCTAATCCTGTTTGCTCCCCACGCTTTCGCGCCTCAGCGTCAGTCATGGACCAGGTTGCCGCCTTCGCCACCGGTGTTCTTCCCAATATCTACGAATTTCACCTCTACACTGGGAATTCCACAACCCTCTTCCACACTCAAGTCTGGATGTATTAAGGGCAGTCCCCAGGTTGAGCCCAGGAATTTCACGCCTAACTGTCCAAACCGCCTACGCGCCCTTTACGCCCCTTCATCCCGACCAACCCTCGCCCCCTTCGTATTACCCCGTCCGCTGCCCCGAAGTTAG
+
CCCCCGGGGGGGGGGGGGGGGGGGGGGGGGGGGGGGGGGGGGGGGGGGGGGGGGGGGG9FGGGGGGGGGGGGGGGGGGGGGGGGGGGGGGGFGGGGGGGGGGGGDGGGGGGGGGGGGGGGGGGGGGGGGFDFGGGGGGGGGGGGGGGGGGGGDGGF?FGCAFAA=ECGFGGFFFGGGFGGGGGGGGGGFFGCGGGGGGGGFG@::7CC*;7@EECC>7+4??D=CDFF5).=>E);6C58E:)/*2+9+<C35)1954*2)))19CE@*09)0*2<+5@6(,-((,3745(170(9)8<))
@M03506:14:000000000-AKVR1:1:1101:18771:8073 2:N:0:31
AGGACTACAGGGGTATCTAATCCGGTTTGCTCCCCTGGCTTTCGGGTCTCAGCGTCAGGATCGGCCCAGTCGGCCGCCTTCGCCACTGGTGTTCCTCCCGATATCTGCCCATTTCACCGGTACACCGGGAATTCCACCGACCTCTACCGTCCTCAAGTCCACCAGTATCGGATGCAATTCCACGGTTGGGCCGTGAGATTTCACATCCGCCTTAATGGACCGCCTACACCCGCTTTCCGCCCAGCGAATCCGGGCAACCCTCGCCCCCTACGTTTTACCGCGGCTTCGTGCACGCCGCCTG
+
CCCCCGGGGGGGGGGGGGGGGGGGGGGGGGGGGGGGGGGGGGGGGGGGGGGGGGGGGGGGFGGGGGFGGGGGGGGGGGGFGGGGGGGGGGGGGGGFGGGGDEG7DFEGGGGGGGGGGGGGG7FGGGGGDGCGGGGFEGEGGGDGGGGGGGGGGGGG?@AFA6D@>FF>EEEEGGGGGF,5>DFECF5:*8FE83CFEGGGC>++>+<CE*:D=49@+:ACFG<=77??EF)*9)57)*)2255/*2*8*;<>3)/)98*2)077>8*;*)*0.*8;+5**(,(,((.0(.,(1(4*0)((-
@M03506:14:000000000-AKVR1:1:1101:22127:8074 2:N:0:31
AGGACTACCCGGGTTTCTAATCCTGTTTGCTCCCCACGCTTTCGCGCCTCAGCGTCGGATCCGGCCCAGCCGGCCGCCTTCGCCACGGGTGTTCTTGCAGATCTCTACGCATTCCACCGCTACACCTGCAATTCCACCGGCCTCTACCGGTCCCCAGATCCGCAGTATCGGAAGCAGCGCCAGCGTTGAGCACTGACATTTCACTTCCGACTTCCAGGATCCGCCTGCGCCCGCCTTACGCCCCGTAATTCCGAACAACGCTCGCACCCCCTGTCTTCCCGCCGCTCCTGCCCCAGCGTTA
+
CCCCCGGGGGGGGGGGGGGGFGGGGGGGGGGGGGGGGGGGGGGGGGGGDFFGGG:FGGGGGGGGGGGGGGGGGGGDGGGEGGGGDGGGGGGGGGGGGGGGGGGGGGGGGGGGGGGGGGGGGGGGGGGGGGGGGGGGGGGGGDGGGGGGGGGGGFEGE8DFC,:5CCG@;:EFC*;C6C=EGEGFG8CC5BC+:8>9EEGG7:0<0<?FE373C*+3*<3CGGFGGC5)*))*)0)*4*6*/:5)1*/.2+0*/0*7)(**))0)9/CDG:D>)*<7<)0:(((((-(0(0(.03<*)),,-
@M03506:14:000000000-AKVR1:1:1101:26635:8083 2:N:0:31
AGGACTACACGGGTATCTAATCCTGTTTGCTCCCCACGCTTTCGCACCTCAGCGTCAATACCGGTCCAGTGAGCCGCCTTCGCCACTGGTGTTCTTCCGAATATCTACGAATTTCACCTCTACACTCGGAATTCCACTCACCTCTCCCGGATTCAAGCGATGCAGTCTTAAAGGCAGTTCCGGTGTTGAGCCCCGGGCGTTCACCTCTAACTTACAAAGCCGCCTACGCTCGCTTTACGCCCAGGAATTACGAACAACGCTAGCTCCCTCCGCATTACCGCGGCTGCTGCCACGGGGTTCG
+
CCCCCGGGGGGGGECFFF9FGFGGGGGGGGGGGFBFGGGGGGGGGGGGCGGGFGGCEFFGGGGGFEGGGGGGGGGGGGGGGGGG:FGGDEEGGGGGGGGGGGGGFGGGGGDG7FFFGGFCFFGGDEDFEG@F?F9FFFGGG@FFGCE?EEEGDFFCAFC>?CC9F=FCGFFGGFDGEDEG;EG*8B5:,,37@*1@C5*4*:8>CCEF7;:D?DGCGF)02>3*5*;)=*=E))8>2C@GEC<4**2/+2+.)0CD70>5)87F7F@>CF<>)/*13)9*,-,9(-(0.*.,*,(17.(.-
@M03506:14:000000000-AKVR1:1:1101:24681:8104 2:N:0:31
AGGACTACCCGGGTTTCTAATCCTGTTTGCTCCCCACGCTTTCGTGCCTCAGTGTCAGGACAGGCCCAGCCGACCGTCTTCACCATCGGCGTTCCTGAAGATAGCTACGCATTTCACCGCTCCACCTTCAGTTCCGTCGGCCCTTACCTGCCTCAAGACCAGCAGTATGCCCCGCTGTTCCCCGGTTGAGCCGGGGGCTTTCACAAAGCACATGCTGGTACACCTACGCACCCTTGACGCCCATTACGTCCGCTTAACGCTCGGGGACTCTGTCTTACAGCGCCTTCTGGCACCGCGTGAG
+
BCCCCGGFGGGG+CCBFFGGFFCEGGGFGGFFG<@FGEGGGGGGG,:FFCEFFFEGFCGFGCGGGC@FGFGCEDFG:CFGAAACCCFECCE:CFGF99,9,5C,C55:BC@G7FFFF?CCC:EEFGDCF?FFGGGEF<>CECEFF?8DE9BD9A3,,,6,,,@,:DD;,CF@FEE5>E9DCC,*8B>EF?F:EGGD**85@FCCE+2*0*9*2C6+:*)3:7>69*0)**0*9)8*.*7A=:7*:F7)2A*8)8>5*)*/)0595:*)2.:**:+<<4*+4,((--47)133/(3)7)(((
@M03506:14:000000000-AKVR1:1:1101:25976:8114 2:N:0:31
AGGACTACACGGGTTTCTAATCCTGTTTGCTCCCCTAGCTTTCGCGCCTCAGCGTCAGTTGTGGTCCAGTGCGCCGCTTTCGCCACAGGTGTTCCTCCCGATATCTACGCATTTCCCCGCAACACCGGGAATTCCACGCACCTCTCCCACACTCAAGCACGGCAGTTTCGCCTGCAGGCTCCGAGTTAAGCCCGGAGATTTCACAGGTGCCTTACCGACCCGCCTACCCGCCCTTGACGCCCAATAATCCCGATCCACGCTTCCCCCCCCCGTATTACCGCGCCCGCTGGCCCGACTTCAT
+
CCC8CGFGDFGGG@;8F@EDFFGAFGGG8C<FGGGGGGGGGGGGGGG@:@EFGGEGGGGGGGGGEF@FCGEGGGGCEGGGGGGGGGGFGGGGG@FFGGGD7C@F?FGGDC+BFD9,CECCCEGGEGGFEF@F:FFFGDG7FGFF,@FFGDEE8CFG9D,,3*8EG,;DGG*>CCGC,,=4B8C8E>89A,4<E5:8***++1+5C?FC+**+27EG3*)2//9:*90)*)0:>5<*)*)2?E7CF6@F+@F>>))*0.1/55)778E>85).)1*00.**,((((-1768(()(()).6).
@M03506:14:000000000-AKVR1:1:1101:14822:8121 2:N:0:31
AGGACTACTCGGGTTTCTAATCCCGTTTGCTCCCCTGGCTTTCGCGCCTCAGCGTCAGTATCGGGCCAGTGAGTCGCCTTCGCCACTGGTGTTCCGCCGAATATCTACGAATTTCACCTTTACACTCGGCATTCCACTCACCTCTCCCGAACTCAAGACAGCCAGTATCAAAGGCAATTCCAAGGTTGAGCCCTGGGCTTTCACCTCTGACTAAACTGTCCGCCTACGCGCCCTTTACGCCCAGTAATTCCGAGCAACGCTAGCCCCCTTCCTATTACCTCGGCTGCTGGCACGAAGTTAA
+
CCCCCGGGGGGGGGGGGGGGGGGGGGGGGGGGGGGGGGGGGGGGGGGGGGGGGGGGGGGGGGGGGGGGGGGGGGGGGGGGGGGGGGGGGGGGGGFEGGGGGGGGGGGGGGGGGGGGGGGGGCGGGGGGGGDGGGGGGEG8FF9DGGGGGGGGFGGGGGGCDFGGCFCCFDFGFGGGGGGGGGGGGFFFGGGGDGGG@CFCGF?EGCEEC88+CFGGGGFGGGGGGGF>C35EC>ADCG3EGG*9*0<F+0<@35DCC?3::)5CFGGDE49)**0<+:@+-,-4(,4436<(986)<;4))
@M03506:14:000000000-AKVR1:1:1101:4992:8121 2:N:0:31
AGGACTACTCGGGTTTCTAATCCCGTTTGCTCCCCTGGCTTTCGCGCCTCAGCGTCAGTGATTGTCCAGAAAGCCGCCTTCGCCACCGGTGTTCCTCCCAATATCTACGCATTTCACCGCTACACTGGGAATTCCGCTTTCCTCTCCAATACTCAAGCCGTACAGTTTCCAAGGCAATTCCTCGGTTAAGCCGAGGGCTTTCACCCCAGACTTGTACTGCCGCCTACGCGCCCTTTACGCCCAATGATTCCGACCAACGCTTGCCCCCCTCGTATTACCCCGGCTGCTGGCACGAATTTAG
+
CCCCCGGGGGGGGFGGFGGGGGGGGGGGGGGGGGGGGGGGGGGGGGGGGGGGGGGGGGGGGGGGGGGGGGGGDGGGGGGGFGGGGGGGGGGGGGGGGGGGGGGGGGGGGGGGEGGGGGEGGGGGGGGGGGFGGGFGGGGGGGCGFGGGFGGGEGGGGGGGGGGGGGGFGGGCCECFGFGGAFGGGEGECFFFEDECCEGGGGFGGGGGGC<6FFE7D@F+*19CDCABEDADDEFG27)AE=*97?79+3A6>)9<*37*<B@D*<F5E:<@75*3+6@+32622,3?2)((1((/)).))
@M03506:14:000000000-AKVR1:1:1101:16280:8133 2:N:0:31
AGGACTACCCGGGTTTCTAATCCCGTTCGCTCCCCTAGCTTTCGCACTTCAGCGTCAGTGTCGGCCCAGCAACCCGCCTTCGCCGCAGGTGTTCCTCTCGATATCTACGCATTTCACCGCTACACCGAGAATTCCAGTTCCCCCTTCCGCACTCTAGCCCTGCCGTCTCAGTTGACCTTTCCGAGTTAAGCCCGGAGCTTTCACAATTCACTCGCATGGTCCGCCCACGCTCCCTTTACCCCCGCCAAATCCGAACCACTCCTGCTCCCCCCGTATTACCGCCGCTGCCTGCCCGGCCTTT
+
CCCCCGGD9FFEGCCGGGG9FFFGGGFGGGGGGGGGC@FFECFC;FFEEGF<FEFGCEG<EE:@@FGEGGFC8FGGGGEGGCFGEGGGDF,CFGGFEFGGFC8FFG9A<C7C6EFDF<=FF@FGGF7:FB><DGGGAF=,CB>CE?FFCE7;CFCB5@DGF58,4@*@D7>=;5;:<?<@EG71:D5C,?CFG5CC**<EFG7<99+++1;D+::83*)+301C5))0*)):9:40)*/++2<))*2)*+067)*7)2*+)0/2C+A);)>>)1**+.*0(-(-((-)(*.15,1))048)
@M03506:14:000000000-AKVR1:1:1101:14699:8135 2:N:0:31
AGGACTACCCGGGTTTCTAATCCGGTTCGCTCCCCTAGCTTTCGCGCCTCAGCGTCAGGAATGGCCCAGCTTTCCGCCTTCGCCACCGGCGTTCCTAGCGATATCTGCGCATTTCACCGCTACACCGCTAGTTCCAAAAGCCTCTACCATCCTCAAGCCAACGCAGTATCCGACGCAGTTCCACAGTTGAGCCGTGGGATTTCACGCCGGACTTACGTATCCGCCGTCGCGCCGCTTACGCCCACGGAATCCGGATAACGTCCGCCCCCTACGGCTTACCGCGGCTGGTGACACGTCGTTC
+
CCCCCGGFFGGGF@BFGGGGGGCEGFECCEEGGCEGGGGGFFFCFDGG,BAEEE@8CFGGGFGGGEFGFGF<EFFGGGG7AFGGGGCEDGGGEF@F9FF>FG:FEBCFEGDECFGGGGEG7FB9DB@EFCEC;DGGGGGFGGGGFGGGF9CD97,@@9C>>EGE8EE?;@BC:EEEEG:EGGGC,:A,1@,22:B8CE50<8F+>C**>)>CE*97CF*+97CGC)))//0>)))>0/?C*:<C***)2;99@;DD54*2))8C)*CB857))*1/*,<7:(((((,).)))*),2))(-.
@M03506:14:000000000-AKVR1:1:1101:8233:8145 2:N:0:31
AGGACTACCCGGGTTTCTAATCCTGTTTGCTCCCCTAGCTTTCGTTCCTCAGCGTCAGTTGCGGTCCAGCCAGCCGCCTTCGCCACGGGTGTTCCTGCAGATATCTACGCATTTCACCGCTACACCTGCAATTCCACTGGCCTCTCCCGCACTCTAGCGCGGCAGTTTCGGGAGCAGCCTCCAAGTTGAGCCTGGAGATTTCACTTCCGACTTGCCGCACCGCCTACGAACCCTTTACGCCCAGTAATTCCGAGCAACGCTGGCCCCCTACGTCTTACCGCGCCTCCTGGCACGTAGTTCG
+
CCCCCGGGGGGGGGGGGGGGGGGGGGGGGGFGGGGGGGGGGGGGGGGGGGGGGGGGGGGGGGGGGGGGGGGGGGGGGGGGGGGGDGGGGGGGGGGGGGGGGFGGGGFGGEEGGGGGGGGGFGGGGGGGGF9FFFGGGGDGGGGGEFGFGGEGEGGG9DEEGDG5CCGGGEDC*;8DFFCFGGGFFGFGC:FG8FFFG,@FCFGGDEDEGCDGGGG?7)3:CCD79DFE=53594)9>FBGGGGGC?F=EGCF@BDD425EEF<DGGGFE5>::CG5+56/27(-2(2:)032*:6*)8.)-
@M03506:14:000000000-AKVR1:1:1101:3255:8156 2:N:0:31
AGGACTACTCGGGTTTCTAATCCCGTTCGCTACCCTAGCTTTCGCGTCTCAGCGTCAGTAGACGTCCAGGACCTCGCTTTCGCCACGGGCGTTCCTTCCGATCTCAACGCATTTCACCGCTCCACCGGAAGTTCCAGGTCCCCCTACGTCCCTCCAGACGGGTCGTTTCGTCGCCACTTCCCCGGTTGAGCCGGGGGCTTTCAACGACCGACGTTCCCGTCCGCCTACCTGCGCTTTAACCCCAGTTATTCCGACTAACTTGCCCACGTTTCGCCGTACCGTCTCTGCTGGCCCGATCTTT
+
CCCCCGGGGGGGGGG7FGFGGGGGGGGGGGGGGFGGGGGGGGGGGGGGDGFFGGFGGGGAFFGG@EEGGFGGGGGGGGGFGGGGGGGGDGGGGGGGCGFG@BF,EFGGGFEGGGGGGG7EEGGCFGDCEC7FDFGGC<:DEF88+@DG8DEGGFEG>9EGGD>C5EGCFG,>*:C*AFFFCGFG*=*=++55=*=?*>8CFGG+A7*:CD)77/*;CFBCD3)7DC3?AG*:33)9-0/+3>D3*++1+<C497)1/.7+/*0*9+*)*.00)***24>*--,.:2)/))(-)4495>0))
@M03506:14:000000000-AKVR1:1:1101:22122:8170 2:N:0:31
AGGACTACTCGGGTTTCTAATCCCGTTTGCTCCCCACGCTTTCGCGCCTCAGCGTCAGTACCGGTCCAGTGAGCCGCCTTCGCCACTGGTGTTCCTCCCAATATCTACGCATTTCACCGCTACACTGGGAATTCCACTCACCTCTCCCGCTCTCAAGCAAAGCAGTCTGGACGGCAGTTCCTCGTGTATGCCGAGGGATTTCACCATCCACCTGCCACGCCGCCTACGCTCCCTTTCCCCCCAATAATTCCGATTACCGCTTCCCCCCTCCTTTTTACTCGCGCCGCTGGCCCATACTTCG
+
CCCCCGGFFGGEG@FCFGFGGGGGGGGGGGGGGGGGGGGGGFGGGGDFCGGFGDFFGGFFGGGCFGEEFDFGFGCFGG>EGGGGGGEDFEFFGEFCFFE8FFFEFCFGFGGFF<FDGCGEF@C,A9FFEG8?,7?FFFFGGG@FGD@DE+B@D?,CDFF8B=,=F96;A@FB@EDC>C2E9,@BD,;:,D@,:*BC8*=A6C;FFF,=5*****=<F*.5D3D5D*28E*7*>)89)**2/2C54+3*03+/5)***-**7))77@57*8*)1*0+*5*+,(-(((,)-08(0,(*)*).,
@M03506:14:000000000-AKVR1:1:1101:23826:8174 2:N:0:31
AGGACTACCCGGGTTTCTAATCCTGTTTGCTCCCCACGCTTTCGCGCCTCAGCGTCAGTATCGGTCCAGAGAGCCGCCTTCGCCACCGGTGTTCTTCCCAATATCTACGAATTTCACCTCTACACTGGGAATTCCACTCTCCTCTCCCGATCTCTAGCCATCCCGTCTCAAGCGCTGTTCCCAGGTTAAGCCCGGGGCTTTCACGCCTGACAAAAATAGCCGCCTGCGCGCCCTTTACGCCCAGTAAATCCGAACAACGCTCGCCCCCTCCGTACTACCGCGGCTGCTGGCCCGAAGTTAT
+
CCCCCGGDGGGGGEGDGGGGGGGGGGGGGGGGGGGGGGGGDGGGGGGGGGGGGGGGGGGGGGGGGGGGGGGGGGGGGGGGGGGGGGGGGGGGGGGGGGGGFGFFGFGGGEGDFGGGGGGGGGGGGCEGCFA=FFGDFFFDGGGGGGGGEEGEGDCGGGGGCFE8EFG?FG9EFEGGEEGGGFGFFGGFGCGFFG5EEGGGCFFGCFF,5?<FFGD*;7+<<CDGG7A>C>>59B:F9CEGGDCCGF79+<C>B:GG*.7C>B3CG==78)1.)***+))*,(423((/402(0(,9))65)
@M03506:14:000000000-AKVR1:1:1101:21514:8176 2:N:0:31
AGGACTACCCGGGTTTCTAATCCCGTTTGCTCCCCTAGCTTTCGCTCATCAGCGTCAATCTCGGTCCAGGATGCCGCCTTCGCCACCGGTATTCCTCCAGATATCTACGCATTTCACCGCTACACCAGGAATTCCACCCTCCTCTCCGGTCCTCGAGTCTGCCAGTTTCCGGCGCAGTTCCCCAGTTGAGCCAGGGGATTTCACACCGAACTTAGCGGCCCGCCTACTCCCCCTTTCCCCCCACGTGTTCCTAACACCGCTTGCCCCCCCCGCCTTCCCCGTGCCTGCTCAGCAGACTCTT
+
CCCCCGGGGGGGDGGCFGGCGGGGGFGGGGGGGGGGGFGGGGGGGGGGGGGGGGGGGGGDFGCGGEGGGGFDGGFGGGGDGGGGGGGGGEEGGFGGGGFGFGFGGGGDGGGGGGA9FF@F:FGF@FCE7BEF??;9FABFFECEGFGG>E+@DFC8@DGA;EEFD8;,@FE@8@BC5@9:DC6,;><9<DC,4=>E=C*4,=;9,=5*/)1/+;9?)))22175**7*3*):5.<7-:*08*)))*/0*AC***00*(1:B7)**0;0/.)))/28+()0-4(-(.)).*.(9)(2)/)-)
@M03506:14:000000000-AKVR1:1:1101:19198:8176 2:N:0:31
AGGACTACCAGGGTTTCTAATCCGGATCGCTCCCCACGCTTTCGCGCCTGAGCGTCAGCGCCGGTCCAGAGAGCCGCCTTCGCCACTGGTGTTCCTCCCGATATCTACGCATTCCACCACTACACCGGGAATTCCGCTCTCCCCTACCGGCCTCCAGTCGACAGGTCTCCGACGGCCGCCCCCAGCTGCGCTGGGGGCTTGCGCGCCGTGCGCTGCCGCCCGCCTGCGCCCGCCTTACGCCCATTGAAGCCGGACAACGCTCGCCCCCTACGTTTCACCGCGGTCGCTGGCACTGTTTTGG
+
CC@CC@FFGCFEDGGGGGFGGGGGFGCGDEFGGGGGGGGEG8EGDEFG6CCAEFBCF@F7FGEGGGG9EG8CF=FEEGGGGCFGG:<?FFDGFF99FEEGG7C:FFFFGGGGGGF9FFGGD,BF<FFCCG+@F<FGGBFFF:>C8C6C8CEG>FDD,DBCCG>>><B,<9:1:?CEC*:*==**;*<A+1CED=C5?E//***1:>*:/9C)>9*=5))/)19*7/5)**)29))137>GEC***208++00))//7():)8@7CE*7?)970*2+<-1*-7(-(-1;<)((1((***..(
@M03506:14:000000000-AKVR1:1:1101:5441:8183 2:N:0:31
AGGACTACCCGGGTTTCTAATCCCGTTTGCTCCCCTGGCTTTCGCTCCTCAGTGTCAGTGTTGGTCCAGGATGCCGCCTTCGCCACCGGTGTTCCTCCAGATATCTACGCATTTCACCGCTACACCTGGAATTCCGCATCCCTCTCCCAATCTCGAGCCATCCAGTATCAGACGCAGTTCCCCAGTTAAGCTGAGGGATTTCACGTCTGACTTAGTTGGCCACCTACGAGCCCTTTACGCCCAGTAATTCCGAACAACGCTTGCCCCCCCCGTATTACCGCGGCCGCTGGCACGGAGTTAC
+
CCCCCGGGGGGGGFGGGGGGGGGGGGGGGGGGGGGGGGGGGGGGGEFGGGGGGGGGGGGFGGGGGGGGGGGGGGGGGGGGGGGGGGGGGGGGGGGGGGGGCGGGGGGGGGGGGGGGGGGGGGGGGGGGFGFGFFGGGGGGGGGGGGGGGGGGDGFGEEGGGGGFGGCEGFGFGGGEGGGGGGG6>8EACGGGGFGDGEG7DD7CCCGGC7@FC+4BC>A6CCFF;FFD**8CGF5*77ACEGGGFE7+=FCF)59)>:C>@37<CF55E<DB5);++.6*((49((-)-)3./,-))..))
@M03506:14:000000000-AKVR1:1:1101:5776:8185 2:N:0:31
AGGACTACCCGGGTTTCTAATCCCGTTTGCTCCCCTAGCCTTCGCGCCTCAGCGTCAAGAACAGGCCAGGTAGTCGCCTTCGCCACTGGTGTTCCTCCCGATATCTACGCATTTCACCACTACACCGGGAATTCCACTACCCTCTCCTGCCTTCGAGTCGATCAGTATCGAATGACCCTCCCCAGTTGAGCCGGGGGCTTTCACACTCGACTTGATCGACCGCCTGCCCGCCCTTTACGCCCAGTAAATCCGGACAACGCTTGTCACCTCCGTATTACCGTGGCTGCTGGCCCGTATTTTG
+
CCCCCGGGGGGGGGGGGGGGGGGGGGGGGGGGGGGGGGGGGGGGGGGGGGGGGGGGGGGGGGGGGGGGGGGGGGGGGGGGGGGGCFGGGFFGGGGGGGGGGGGGGGGGGGGGGGGGGGGGGGGGGGGGGGDGGGGGGGGGGDFG8>FGFGGGFGGFGEFGGCFGGGCFGEC7DE9DGGGGGG56AFF7:,>FGE5CED=G+;1C7A*275C3EG?CC7BEC)9EC<7)29D5)5879CBGG=<*03+9+<CDB)9D5:D5>)707+<?G)*5FCFC9<6*(,-1(-108)(()(().)64.
@M03506:14:000000000-AKVR1:1:1101:6094:8191 2:N:0:31
AGGACTACCCGGGTATCTAATCCCGTTTGCTCCCCTGGCTTTCGCTCCTCAGCGTCAGTGTTGGTCCAGGATGCCGCCTTCGCCACCGGTGTTCCTCCTGATATCTACGAATTTCACCTCTACACTGGGAATTCCACTCTCCTCTCCCGATCTCTAGCCATCCCGTTTCGAGCGCAGTTCCCAGGTTAAGCCCGGGGCTTTCACACTCGACAAAAATGACCGCCTGCGCGCCCTTTACGCCCAGTAAATCCGAACACCGCTCGCCCCCTTCGTATTACCCCGGCTCCTGGCCCGACGTTAG
+
CCCCCGGGGGGGGGGGGGGGGGGGGGGGGGGGGGGGGGGGGGGGGDGGGGGGGGGGCG<FFGGGGFGGGGGGGGGGGGGGGGGGGGGGGGGEGGGGGGGGGGGGGGGGFGFFGFGCFFGGGGGGGGFGGFGGGGGGGFGGGGGGGGGGGGEGGGGGGGGGGGGGGGGFGGGDDEGGGGGGFFGFG8EACEGGGGEGGGG,1;CFGFFG=FGDGGGCFF+3>>GGGGFFC)>EG@?GDGBC*CDF0<EF+3<755DG4,1:)87D3CC>*0977*;+0:/+43(3,(().?<(53()081(-
@M03506:14:000000000-AKVR1:1:1101:8644:8195 2:N:0:31
AGGACTACCCGGGTTTCTAATCCCGTTTGCTCCCCTGGCTTTCGCTCCTCAGTGTCAGTGTTGGTCCAGGATGCCGCCTTCGCCACCGGTGTTCCTCCAGATATCTACGCATTTCACCGCTACACCTGGAATTCCGCATCCCTCTCCCAATCTCAAGCCATCCAGTATCAGACGCAGTTCCCCGGTTAAGCCGAGGGATTTCACGTCTGACGTAGTTGGCCACCTACGAGCCCTTTACGCCCAGTAATTCCGAACAACGCTTCGCCCACCGTATCACCGAGGCTGCTGGCACGGGGTTAGC
+
CCCCCGGGGGGGGFGDGGGGGGGGGEEFGGGGGGGGGGGGGGGGGEGGGGGGFGGGGGCFGGGGGGGGGGGFGGGGGGGGGGGGDFGGGGGGGGGFGGGFGGG9FGGGGGGGGGGFGGGGGGGFGGFFFF@FFGGGGG:FGG8@=DFGGDDFACDFFFGGDFFGGGGE8,EEFGG6@EFFGFGGEGGGGGGD>EECGCFF6FGCFCGFGG7*=5EGGGFGGGGGGGFEEC5C3AAFFF5EED*CGGG?:0A))09)0:)*))))1?C);>70)**0<1)*-(-(.,)0(.().4()))(()
@M03506:14:000000000-AKVR1:1:1101:24633:8199 2:N:0:31
AGGACTACCAGGGTATCTAATCCTGTTTGCTCCCCTAGCTTTCGCGCCTCAGCGTCAGTTGTGGTCCAGTGCGCCGCTTTCGCCACAGGTGTTCCTCCCGATATCTACGCATTTCACCGCTACACCGGGAATTCCACGCACCTCTCCCACACCCAAGCACGGCAGTCCCGCCTGCAGGCCCCGAGTTAAGCCCGGAGATTTCCCAGGTGCCTTACCGCCCCTCCGCCGCGCCCTTTACGCCCCAACCTTCCGAACAACGCCTGCCCCCCCCGGATTTCCCTGCCTGACGGCACGAAGTTAC
+
-A<BCGGFF9FGCE<@FEFGGGEFFFGFFGGGEFGG<AFGGGGDGEGEEEF<8:@,C7EFF@FGDGFDC<@EFGCFGC7DEFG,:CC8FBE?F<A,BBC=,7+4E?,?7:?:B@FFG<+=FC+,A<=>@7:BAFFGDGG:CE8EFGGGEGEG+@?F8DFFEGG>E@,@@58*44DECEG5B*::*6=@94?C*3CEC*=9;C+++0*3<*;DC4CC3)75)**/)*))215CD5@*)?@5=7)/***03<E:0599*4)*)0)9*;57=)9)0)**+)10-4(,)-()(0-(.4()).)))
@M03506:14:000000000-AKVR1:1:1101:22113:8217 2:N:0:31
AGGACTACCCGGGTTTCTAATCCTGTTTGCTCCCCACGCTTTCGCGCCTCAGCGTCAGTCTCGGTCCAGAGAGCCGCCTTCGCCACCGGTGTTCTTCCCAATATCTACGAATTTCACCTCTACACTGGGAATTCCACTCTCCTCTCCCGAACTCTAGCAGTCCAGCCCCAGACGCACCTCTCAGGTTAAGCCCGGGGCTTTCACGCCTGACTTTGTCCGCCTCCTGCGCGCCCGTTACGCCCAGTAAATCCTAACCACGCTCGCCCCCTTCGTATTACCCCGCCACCTGTCACCACTTTAT
+
CCCCCG@FFGGGGFGGGGF9EFGGCGGGFFGGGGGGGGGGGGGBFGGB@7CFGGEB@EFEGFC7B@+F8,C9FF,:=+68,,?B,:,>+@FFGCFFF<FFCF?ECG9?DG,,4?<EFG9FC9?EFFGF,8,A,,A,?EF=,DEGGGGG+@BC@EGFDCD=D8,D,,63;C6::+C*@E6E,@A,DA?:,>@DF>:ECEEFGF<C,=F6**;+=+<<CF5ED*>55665C3>C7).0(*7**:*/9F76?@+1***/>:3*)7)));8@5)2<52:+36/+,3(-(((0(*))*))*)*)).
@M03506:14:000000000-AKVR1:1:1101:26002:8218 2:N:0:31
AGGACTACCCGGGTTTCTAATCCGGTTTGCTCCCCACGCTTTCGCCCCTGAGCGTCAGGACAGGGCCAGGATGCCGCCGTCGCCACTGGTGTTCCTCCCGATATCTACGCATTTCACCGCTACACCGGGAATTCCGCATACCTCTCCCTGCCTCAAGCCTGACAGTTTTCTATGCACCCTCCCAGTTGAGCCGGGCGCTTTTCCCCAGAACTTACCAGGCCGCCGGCGGGACCTTTACGCCCAGTAACACCGGCAAACGTTCGCCATCTACGTATCACCCAGGCCGCGTGTCAGTAGCTAC
+
CCCCCGGGGFGE@@;CFF9FGEFGCBCGCFGCFFDGG:FEEFGF>BFEGG@FFFFCEEEFFGGGGGDGEGGGGFFDFG+@F7FGG=,EEEFGGGGGFEEGDE7CCFCFFF++=EF,,CCGGGGGGCEED+CF,:8@FCE+@BGF,DD,3,@8,4@,3EGF>CB6<,?BFGE,,>?,2?9:ED=:4?CFFC8B88C*=*8*;*5+5;F557*2=*C+**)*1)97))))*))*10?*.*3*::CG*+0*+3/.5>3C*,**).79***0<8*)07A2+)0*-.:0((-)-)((*..*974-)
@M03506:14:000000000-AKVR1:1:1101:12952:8220 2:N:0:31
AGGACTACCCGGGTTTCTAATCCTGTTTGCTCCCCACGCTTTCGTGCCTCAGTGTCAGGAACGTTCCAGAGAGCCGCCTTCGCCACCGGCCTTCTTCCCGATCTCTACGCATTTCACCGCTACACCGGGAATTCCGCTCTCCTCTCCCGTCCTCAAGCACGGCAGTCACCTGCGACCTTCCTGGGTTAAGCCCAGGGATTTCGCACAGGTCTTACCGAACCACCTCCGCACGCTTTACGCCCAGTAAATCCGAACAACGCTTGCCACCTCTGTCTCTCCGCGGCTGCTGGCACACAGTTCC
+
CCCCCGGGGGGGGGGGGGGGGGGGGGGGGGGGGGGGGGGGGGGGGGGGGGGGGGGGGGGGGGGGGGGGGGGGGGGGGDGGGGGGEGGGGGGGGGGGGGGGGGG?FFGGGGDGGGGGGGGGEEGCFGGGGGGGGGGGG:F3FFFGGGFGG,CEEGGFGG?FCEGGGGGGGGF?FEEGGCCGGFG2*?EDC@GGFFCFGCFG6DCGEE=FGDF=ECF?C35CGFGGG*85=)5*>)7C<FFG:EC4>F7*2<<>::C5*(/:)<)7<@FF*.*/0:<++5?*3((7(4::?4:(9:(*)0)))
@M03506:14:000000000-AKVR1:1:1101:11303:8242 2:N:0:31
AGGACTACCCGGGTTTCTAATCCCGTTTGCTCCCCTGGCCTTCGTGCCTCAGCGTCAGGAACTGTCCAGAGACCCGCCTTCGCCACTGGTCTTCCTTACGATATCTACGCATTTCACCGCTACACCGTAAATTCCAGTCTCCTCTCCAGTCCTCAAGCACGGCAGTAGCGATCGCAGTTTCGGAGTTAATCTCCGAGATTTCCAAACCGACTTACCGCGCCGCCTACGCACCCTTTACGCCCAATGAACCCGAAACACCCTTGGGCCCTCTGTACTCCCGCCGCGGCCGTGCACACCTTAC
+
@CCCCGGFGGGGGCFDGGCGGGGGGGGGGGGGGGGGGCFGGGGGGGGGGGFGGGGGGGGGGGGGGGGGGGFFGFGGGGGGG?FG@FGGGGGGGGGGFAAFGGGGGFGG<CBEGGGFGGGGDGGFGGDGGEGGGG9<<?47=FGGDD86>@EFGGGGCD=FB>CEEC973++,+5>C7EEGFGC*@B,2,,,,7E>>E*D557,,,,44*))/=8,ACD3CC3DED*A):/77C>?*)25***1*5+:*+2/)))))24*/).0***/0*00)0*3C<5)*-,26((()()((0-)*).))(
@M03506:14:000000000-AKVR1:1:1101:23873:8254 2:N:0:31
AGGACTACCCGGGTTTCTAATCCCGTTTGCTCCCCTGGCCTTCGTGCCTCAGCGTCAGGAACTGTCCAGAGACCCGCCTTCGCCACTGGTCTTCCTTACGATATCTACGCATTTCACCGCTACACCGTAAATTCCAGTCTCCTCTCCAGTCCTCAAGCACGGCAGTATCGAATGCAGTTTCGGAGTTAAGCCCCGAGCTTTCACACCCGACTTACCGCGCCGCCTAACCACCCTTTACTCCACCTGAATACTAACAACGCTTGAGACCACCGTATTATCGCCTCTGGTCGCACGAGTGTCG
+
CCCCCGGGG@FEGBCCGGGGGGAFEGGGEGEFFGGGGFGGGGGGG<FF,<AEGGGGGD<<<FDFEF8FFF@<FGF@EEE,CDCF@=C8FFFGGGFGGCGGFF=>EF9FEF+?@,AEFFGG@+CEGGGGGG<FFG99,CE48>FC=@89D@=DDA8D>D,@886++6@BD>E,33E>E,@DFG6+@E?,,3E@8E514**15+,5DFEG5C45717,*9>E)))*/*))*;>ECF57):*<8+**270)+++*/****.)*.))***2)2.1709*0<)0*((((.,)0)0(()((/.)-)-
@M03506:14:000000000-AKVR1:1:1101:16557:8273 2:N:0:31
[truncated: 58,233,883 more chars]
