# Supplementary material for: Differential responses of the acidobacterial community in the topsoil and subsoil to fire disturbance in Pinus tabulaeformis stands
Source: PeerJ. 2019 Dec 11;7:e8047. doi: 10.7717/peerj.8047 (PMC6911345; doi:10.7717/peerj.8047)
Supplement: Supplemental Information 10 — H, high severity; B, represents a repetitive sample; 20, subsoil (10–20 cm). [file peerj-07-8047-s010.gz › peerj-07-8047-s010]

@M03506:14:000000000-AKVR1:1:1101:17936:1075 1:N:0:32
NGAACTCCTACGGGAGGCAGCAGTGGGGAATTGTTCACANNNNNNNCAAGCCTNNNNNNNCAACGCCNNNNNNNGGATGAANNNNNNNGGATTGTNNNNNNNTGTTGCCNGGNNNGNNNNNNNTCGACCTNNNNNNNNNNNNNNTGNCGGTNNNNNNNGANGAAGCCCCNGCNNNNNNNGTGCCAGNNGNNNNNGGNANNCANNNNNGGNAAGCNNNNNNNGGAATTANNNNNNNTAAGGGGNNNNNNNGNGGCCTGCTNAGTNGAAGNNNNNNNNNCCGNGCTNAACNCGNNNNNCTCGT
+
#8ACCFGFAEFGGGGGGGGGGGG@CCCFCF<FFFFFFFF#######::CDFGG#######:6CDEEE#######::6CFFF#######::CFFCE#######::BFFFF#:B###:#######::AFGGC##############6:#:@FF#######:5#83DFFF@F#6*#######*61>DC>##6#####4*#6##16#####41#33=1#######3*3:5F9#######*22*2:E#######2#1/*:F*.2#22*#2*2*#########01/#0)*#)1)#1)#####)))).
@M03506:14:000000000-AKVR1:1:1101:18394:1135 1:N:0:32
CGAACTCCTACGGGAGGCAGCAGTGGGGAATATTGGACANNNNNNNCAAGCCTGNNNNNNCCACGCCNNGNNNGTGATGAANNNNNNCGGGTCGTANNGNTNTGTGGGGAGGGACGNNNCNCNGCAGGTTAATACCCTGCAGCATGACGGTNNCNNNTTAGCAAGCACCGGCNNNNTNNGTGCCAGCAGCCGCAGTAATACGAAGGGTGCAAACNNNNNNNGGAATTANNNNNNNTAAAGCGCACGTAGGCGGCTTGGCAAGTCGGATGTGAANNCNCTCGGCTCAACCGAGGAAGTGCAT
+
CCCCCGGGGGGGGGGGGGGGGGGGGGGGGGGGGGGGGGG#######9:CFGGGG######::CDFGG##:###::CFGGGG######::DFGGGGG##:#+#9:DFGDGGGGGGGE###:#8#:BFGG<FFGGFGCFGGGGGGFGGGGGGG##8###8:@FGGGGFDGGFGC####6##16<FGGFFFGFGGG<EGFCFGGGGGGGGFGGGGG=#######12*;E?+#######/12CFFED=CC57=E9ED:C3CBFFGF*+:92*:<FFF##*#019D>)*:6*;3D315.<F@?F?/
@M03506:14:000000000-AKVR1:1:1101:9590:1174 1:N:0:32
CGAACTCCTACGGGAGGCAGCAGTCGAGAATTTTTCTCAATGGGGGAAACCCTGAAGGAGCGACGCCGCGTGGAGGATGAAGGTCTTCGGATTGTAAACTCCTGTCATTGGGGAACAATGCGTAAATATTAACTGTATTTGCGTTGATAGTACCCGAAGAGGAAGAGACGGCTAACTCTGTGCCAGCAGCCGCGGTTATACAGAGGTCTCAAGCGTTGTNCGGATTCATNGGGCGTAAAGGGTGCGTAGGCGGCGCGGTAAGTCGGGTGTGAAATCCCGGGGCTCACCTCCGAAACTGCAT
+
CCCCCGGGGGGGGGGGGGGGGGGGGGGGGGGGGGGGGGGGGGGGGGGGGGFGGGGGGGGGGGGGGGGGGGFGGGGGGGGGGGGGGGGGGGGGGGGGGGGGGGGGGGGGGGFGGGGFGGGGGGGGGGGFGGGGGFFGGGGGGGGGGG7=DGGGGGGGGGGGGG7FGGGGGGDDEFGFGGFGGGG9FGGGGGGEGGGGE7EGGGGFFC@FFFC9+BEGGGE#32*:;E?7<#/1;E8:=?CFGEE5CEGGED6CDGGGGFGGDG7C:D=CECE4C*CC*9CC377*:=*.87)4>:3)===FF
@M03506:14:000000000-AKVR1:1:1101:9316:1321 1:N:0:32
CGAACTCCTACGGGAGGCAGCAGTGGGGAATCTTGCGCAATGGGCGAAAGCCTGACGCAGCGACGCCGCGTGGGTGACGAAGGCCTTCGGGTTGTAAAGCCCTGTGGGGGGAGACGAACCGGTCCATGGCTAATATCCATGGGTCTTGACGGTATCCCTTTAGCAAGCATCGGCTAACTCTGTGCCAGCAGCCGCGGTAAGACAGAGGATGCAAACGTTGCTCGGAGTTACTGGGCGTAAAGCGCGTGTAGGTGGTCTGATAAGTCGGGTGTGAAATCCCGGGGCTCAACCTCGGAAGTGC
+
CCCCCGGGGGGGGGGGGGGGGGGGGGGGGDGGGGGGGGGGGGGGGGGGGGGGGGGGGGGGGGGGGGGGGGGGGGGGGGGGGGGGGGGGGGGGGGGGGGGGGGGGGGGGGGGGGGGGGGGGGGGGGGGGGGGGGGGGGGGGGGGGGGGGGGGGGCGFGFGFGGGGGGGGGGGGGGGCEFGGGGGFGGFGGGGGGGGGGGGCGCFCGGGG6@FGGGGGGGGGGFGGGGEG?CFFCCFGGGGGFC?CEGEG**<F:+ACC?47+0*:?D5CEFGFGG79:BG4<5;EE)1=3FFBFFD))76/1
@M03506:14:000000000-AKVR1:1:1101:10117:1331 1:N:0:32
CGAACTCCTACGGGAGGCAGCAGTGGGGAATTTTGGGCAATGGGCGAAAGCCTGACCCAGCAACGCCGCGTGAAGGATGAAGTATTTCGGTATGTAAACTTCGAAAGAATAGGAAGAATTAATGACGGTACTATTTATAAGGTCCGGCTAACTACGTGCCAGCAGCCGCGGTAATACGTAGGGACCAAGCGTTGTTCGGATTTACTGGGCGTAAAGGGCGCGTAGGCGGCGTGACAAGTCACTTGTGAAATCTCTGGGCTTAACCCAGAACGGCCAAGTGAACCTGTTGTGCTAGAGTGCA
+
CCCCCGGGGGFGGGGGGGGGGGGFGGGGGGGGGGGGGGGGGGGGGGGGGGGGGGGGGGGGGGGGGGGGGGFGGGGGGGGGGGFGGGGGGGGGGGGGGGGGGGGGGGGGGGGGGGFGGGGGGGGGGGGGGGGGGGGGGGGGGGGGGGGGGGGGGG,@DGGGGGGGFGGGGGGFGGGGGGGGGGGGGGGGGGGG7FBGGGGD7C@FE9CGGGGCGEEGGGGGGGGGGGGDEEEEGGCEDG*9?CFFGDFGFFFGDCGDCFFFFFDCFGGG52:;DD)>C@:CGB*2:5:=<9>9?*9FFF?=*
@M03506:14:000000000-AKVR1:1:1101:19288:1354 1:N:0:32
CGAACTCCTACGGGAGGCAGCAGTGGGGAATTTTCCGCAATGGGCGAAAGCCTGACGGAGTGACGCCGCGTGTGGGACGAAGGCCTTCGGGTCGTAAACCACTGTCAGTGGGAAAGAAGGATGTCGATGCTAATACCATCGGCATTTGACGGTACCTGCAGAGGAAGCCCCGGCCAACTCTGTGCCAGCAGCCGCGGTAAGACAGAGGGGGCAAGCGTTGCTCGGAATTACTGGGCGTAAAGGGCGCGGAGGCGGGATGGCAATCCGGTCGTGAAATCCGTCGTCTCAACCGGAGAACGTC
+
CCCCCGGGGGGGGGGGGGGGGGGGGGGGGGGGGGGGGGGGGGGFF@CFGGGGGGGGGGGGGGGGGGGGGGGGGGGGGFGGDGDFFGGGGGGFGGGGGGGFFGGGGGGABFGG@FFFGGGGF9DFDFGGGGGFFGFGGFGGGGGGGGGGGGGGGGGGGFGGGAFFGGGGGGGGG*CFGGGGGG,,CAFGG?CFCGGEDGGECFGCGFEGDCC>CF5CEECE=+0;*2CFCG9?EG*8CEGDG99EG551**:5CED3*55DC6*++**9*/>)17*<D*2)955277C8)75()...79:F)
@M03506:14:000000000-AKVR1:1:1101:14237:1455 1:N:0:32
CGAACTCCTACGGGAGGCAGCAGTGGGGAATATTGGACAATGGGCGCAAGCCTGATCCAGCCATGCCGCGTGTGTGAAGAAGGCCTTCGGGTTGTAAAGCACTTTTGTTCGGGAAGAAATCGTGCGGATTAATACTCTGTACGGATGACGGTACCGAAAGAATAAGCACCGGCTAACTTCGTGCCAGCAGCCGCGGTAATACGAAGGGTGCAAGCGTTACTCGGGATCACTGGGCGTAACGCGTGCGTAGGCGGTTCGTTAAGTCTGCTGGGAACGCCCGGGGCTCAAACGGGGAACTGCG
+
CCCCCGGGGGGGGGGGGGGGGGGGGGGGGGGCFGGGGGGGGGGGDGGGG:FGFGGGGGGGGGGGGGGGGGGGEGGGGFGGGGGGGGGGGGGGGGGGGG9F8EFGGGGFBFGEGG:FFEG<9F==@FDGC7<??FD<<C?FFGGC@EEFDFE:<+@F7CCFG7,=@:FCGGGGE7*DF9F;F>>*1<FC8,,2=<CG>**2B9BE<CECBC5>E9FE8C85C+//*2:5**<+;*ACEG<*:*:CEEEDECCF<5:);@*9>57<CDC7+2+0*9**989)/)01:)**)*)-))..)/=9.
@M03506:14:000000000-AKVR1:1:1101:22361:1459 1:N:0:32
CGAACTCCTTCGGGAGGCAGCAGTGGGGAATATTGGACAATGGGGGCAACCCTGATCCAGCAATGCCGCGTGAGTGATGAAGGCCTTCGGGTTGTAAAGCTCTTTTGCCAGGGACGATGATGACGGTACCTGGAGAATAAGCCCCGGCTAACTTCGTGCCAGCAGCCGCGGTAATACGAAGGGGGCAAGCGTTGTTCGGAATTACTGGGCGTAAAGGGCGCGTAGGCGGCTTATCAAGTCAGGCGTGAAATTCCCGGGCTCAACCTGGGGGCTGCGTCCGATACTGGAAGGCTTGAATCCG
+
CCCCCGGGGGGGGGGGGGGGGGGCFGGGGGGGGGGGGGGGGGGGGGGGGGGGGGGFGGGFGGGGGGGGGGFFGGGGGGGGGGGGGGGGGDGGGGGGGGGGGGGGFEG9FGGGGGGGGGGGGFGGGGGDFGGGGFGFGGGGGGGGGGGGGD=FGGGGGGCFGGGFGGFGGGGCFEC9;FF,:FCEGGGGGGGG7CCFGGGGEGCFFFGGGCEC:EGGGEGGGGGGGGGGDCC8<9CFGF:<?FGG=*:C@?C+0+398@GCGGFGGGGGGGE3DGGECDD37:5*3@C)4F)(9?:5)9B?:
@M03506:14:000000000-AKVR1:1:1101:14382:1462 1:N:0:32
CGAACTCCTACGGGAGGCAGCAGTCGAGAATTTTTGACAATGGGGGAAACCCTGATCGAGCGACGCCGCGTGGAGGATGAAGGTCTTCGGATTGTAAACTCCTGTCATTGGGGAACAAGGTGCATACGTTAACTGCGTGTGCATTGATAGTACCCGAAGAGGAAGAGACGGCTAACTCTGTGCCAGCAGCCGCGGTAATACAGAGGTCTCAAGCGTTGTTCGGATTCATTGGGCGCAAAGGGTGCGTAGGCGGCGCGGTCGGTCGGGTGTGAAATCACGGAGCTTAACCCGGAAACTGCAC
+
CCCCCFGGGGGGGGDECEFGEFF@@CFDFCF@FFG:FDEEFCECECCGGFGGGFGCFGCD::FE@CGEEGGGG:E=B=FFGGFEE5E?DCFE=?FGFGGGFGBFGGF9,E<EEGGC8>=DFFC<E9FGFFGGG=DFGC@==FFGCFC,ECCCGCFECEDGDGFC<<FFGGGGBF:F<:F@BFFFFB<F7FFGGGGGG@+<FGF;E7+:CFFDFF>BGG*;A5?58*+9+0++1*?*>*)<**AC*711:EGGDC=)8B9)/:):=DGG=C56**2A2)//)<57C=FF)/)-).079==*)
@M03506:14:000000000-AKVR1:1:1101:9737:1495 1:N:0:32
CGAACTCCTACGGGAGGCAGCAGTCGAGAATTTTTGACAATGGGGGAAACCCTGATCGAGCGACGCCGCGTGGAGGATGAAGGTCTTCGGATTGTAAACTCCTGTCATTGGGGAACAAGGTGCATACGTTAACTGCGTGTGTATTGATAGTACCCGAAGAGGAAGGGACGGCTAACTCTGTGCCAGCAGCCGCGGTAATACAGAGGTCCCAAGCGTTGTTCGGATTCATTGGGCGTAAAGGGTGCGTAGGCGGCGCGGTAAGTCGGGTGTGAAATCTCGGAGCTTAACTCCGAAACTGCAT
+
CCCCCGGGGGGGGGGGGGGGGGGGGGGGGGGGGGGGGGGGGGGGGGGGGGGGGGGGGGGGGGGGGGGGGGFGGGGGGGGGGGGGGGGFGGGGGGGGGGGGGGGGGGGGGGGGGGGGGGGGGGGGGGGGGGGGGGGGGGGGGGGGFFGGGGGGCGGGGGGGGGGGGGGGGGCGGGGGGGGGGGGGGGGGGGGGGGGGGGGGGGGGGGGGGGFFGGGEDGGGGGG>C56:CDGGGGG:E5<ECCFGGDCGG5FGGGGGDEGDEGGFEG=FG<5=C77EFFCD)>D*AF7@A*9-5:)77BFFF
@M03506:14:000000000-AKVR1:1:1101:9701:1506 1:N:0:32
CGAACTCCTACGGGAGGCAGCAGTCGAGAATTTTTCTCAATGGGGGAAACCCTGAAGGAGCGACGCCGCGTGGAGGATGAAGGTCTTCGGATTGTAAACTCCTGTCATTGGGGAACAAGGTACATACGTTAACTGCGTGTGCATTGATAGTACCCGAAGAGGAAGAGACGGCTAACTCTGTGCCAGCAGCCGCGGTGATACAGAGGTCTCAAGCGTTGTTCGGATTCATTGGGCGTAAAGGGTGCGTAGGCGGCGCGGTAAGTCGGGTGGGAAATCTCGGAGCTTAACTCCGAAACTGCAT
+
CCCCCGGGGFGGGGGGGGGGGGGGGGGFGGGGGGGGFGGGGGGGGGGGGGGGGFGGGGGGGGGGGGGEGGFGGFGGGGGGGGGGGGGGGGGGGGGGGGGGGGGFGGGGGFGGGDEGGGGFGGGGGGGDGGGGGFFFGGGGGGGGGGGGGGGGGGG7@CEGGGGGGGGGGGGG7FGGGGGGGCFGGGGGGGGGGGDGGGGCG?CFDC?:EGGFGGGEGEEGFG5CEDGGFCGEFF5?:EFGFGG=EEGC8C<CGEEDC>CD5<FFGGG**)2.>77CGFGG<>7CF=FFFG6:3>5)48F69
@M03506:14:000000000-AKVR1:1:1101:14490:1521 1:N:0:32
CGAACTCCTACGGGAGGCAGCAGTCGGGAATTTTGGGCAATGGGCGAAAGCCTGACCCAGCAACGCCGCGTGAAGGATGAAATCCTTCGGGATGTAAACTTCGCAAGAATGGGAAGAATTAGCGAGCGCTAACACCGTTCGTGATGACGGTACCATTTGTAAGCTCCGGCTAACTCCGTGCCAGCAGCCGCGGTAATACGGGGGGAGCAAGCGTTGTTCGGATTTACTGGGCGTAAAGGGCGCGTAGGCGGCCAGCGCGAGTCAGTTGTGAAATCTCCGGGCTGAACGCGGAAGGGTCAAC
+
ACCCCCFFGGEGECGCEGGCEGGEFGDFGCG8FEC@FFEGGG,@E@6@BFGGGDGGDFEDDFFGCC::@FFGGCDFFFGGGGFGGGGGGGG:>EFGG,?9C?FGGDFAGFAFGGGGGGFGG<FCCECFFGG7DEEGEGEFC>FFFGCFF7F7FAGGGGGFGGGFCCFFGDFFGFGGGGCFC7<CG?7=FCEEC48FFF@FDGGGD5C*A8>EC2*2;;AEC88>@FC9CE=*::*;/<F8*:EC/:ED+>5:7*:/*77):/9<7CCC9DC**2:<C?)/3)8*1*0)(950;)57>))1*
@M03506:14:000000000-AKVR1:1:1101:8471:1523 1:N:0:32
CGAACTCCTCCGGGAGTCAGCAGTGGGGAATATTGGACAATGGGCGCAAGCCTGATCCAGCCATGCCGCGTGAGTGATGAAGGCCTTAGGGTTGTAAGGCTCTTTTAGCAGGGAAGATAATGACGGTACCTGCAGAAAAATCCCCGGCCAACTTCGCGCCCGCAGCCGCGGTAATACGAAGGGGGCTAGCGCTGCTCGGCATCACTGGGCGTAAAGCGCACGTAGGCGGCTTCTTAAGTCAGGGGTGAAATCCTGGAGCACAACTCCATACCTGCCTTTGCTACTGAGGCGGTTGAGTGCG
+
CCCCCGGFG6CFF>FFFGGDGFFG@8<CFGE9;C9@DCF,;6CF,CFE:7FGFC,C6<CFFGFFFG,@:+@+B?<CFGF9?9<FC,5,?EF=<FB5<5,CF,BBGFD<EFCGG?,B<ECFG9<F@C??FGA<EBFGGCCG,AFECF>F+@@@BFA7+5+>+@CFC@F**:FGDCEAF7<<*<*1*4=88F**4=1CFCG5EEE+03+**1/:8*C?CEE=:C8*;5CE*::*C9<99<00<<7**2:3++2<0C7*2)**:F4CACC<+2*.0:>>7*2**//2C6?),*)(08><<7//.
@M03506:14:000000000-AKVR1:1:1101:18584:1640 1:N:0:32
CGAACTCCTACGGGAGGCAGCAGTCGGGAATTTTGCGCAATGGACGAAAGTCTGACGCAGCAACGCCGCGTGAGGGATGAAGGCCTTCGGGTTGTAAGCCTCTTTTATCAGGGAAGATGATGACGGTACCTGATGAATAAGTCACGGCTAACTACGTGCCAGCAGCCGCGGTAATACGTAGGTGACGAGCGTTGTCCGGATTTACTGGGCGTAAAGAGCGCGCAGGCGGTCGTTCAAGTCGAGTGTGAAAGCCCCCGGCTCAACTGGGGAGGGTCATTCGATACTGATCGACTCGAAGGCG
+
CCCCCGGGGGGGGGGGGGGGGGGGGGGGGGGGGGGGGGGGGGEFGGGGGGGGGGGGGGGGGGGGGGGGGGGGEGGGGGGGGGGGGGGGGGGGGGGGGGGGGGGGGFGGFGGGGGGGGGGGGGGGGGGGGGGGGGGFGFFGGGGGGGGGGGGGGGGGGGGGGGGGGGFFGGGGGGGCFGFGFGGGGGGDGGG<:@8FGGGGEGGCFGGGDGGEGDFFFGFEDGGGGGGGGEGE=EFFGGFGGGGGGFGGCCFF>C:5C>D3CF*239CDG3CDGGFCG6*?74;CGFFFAG@>353)5DFF)
@M03506:14:000000000-AKVR1:1:1101:22232:1642 1:N:0:32
CGAACTCCTACGGGAGGCAGCAGTGGGGAATCTTGCGCAATGGGCGAAAGCCTGACGCAGCAACGCCGCGTGGGGGACGAAGGCCTTCGGGTTGTAAACCCCTTTCAGCAGGGACGAAAATGACGGTACCTGCAGAAGAAGCCCCGGCCAACTACGTGCCAGCAGCCGCGGTAATACGTAGGGGGCGAGCGTTGTCCGGATTTATTGGGCGTAAAGAGTTCGTAGGCGGTTTGGCAAGTCGGGTGTGAAAACGCCGGGCTCAACGCGGAGACGCCACTCGATACTGCTATGACGCGAGTCC
+
CCCCCGGGGCGGGGGGGGGGGGGFGGGGGGGGGGGGGGGGGGGGGGGGGGGGGGGGGGGGGGGGGGGGGGGGGGGGGGGGGGGGEGGGGGGGGGGGGGGGGGGGGGGGGGGGGFGGGGGECGGGGGGGGGFFFGFAEFGGGGCFCFGGEGGGGGFEGGGGFCFGGFGCFEGFF@CGGGFGGGGGGGGGCEGGCEGGGGGGEGGGCFGFGGGEGDFFGC0<C?A8FECGEEE5EGGFC=:CEEGFE=ECCF:7)2*>GB<)*+96*9CC*9*7<)95*)*/15:CCBG?A*9A=)7..7.79
@M03506:14:000000000-AKVR1:1:1101:15123:1659 1:N:0:32
CGAACTCCTACGGGAGGCAGCCGTCGGGAATTTTGGGCAATGGGCGGAAGCCTGACCCAGCAACGCCGCGTGAAGGATGAAATCCCTCGGGATGTAAACTTCGCAAGAATGGGAAGAATTAGTAGGGGTTAATACCCTCTATGATGACGGTACCATTTGTAAGCTCCGGCTAACTCCGTGCCAGCAGCCGCGGTAATACGGGGGGAGCAAGCGTTGTTCGGATTTACTGGGCGTAAAGGGCGCGTAGGCGGCCAGCGCAAGTCAGTTGTGAAATTTCCGGGCTTCACTCGGAAAGGTCAAC
+
CCCCCFGGGGGGGDGFEGGGGGGFGEGGFGGGGGGGGFFFGGGGGG@FEF8FGGDGGFFFFFGGGGG:FGCEEGGGGGGGGGGFFFG@FGGGDFFGFGGEGGDEGGG8DEFFGC<==CFG9>DDAGG7>CFFGGFGGGGGGGGGF9CGGEGGGC==>F9FFE;<FFFCECBCB:CFFCE@CFCGCFFG,=7CC4*4<99CE588C8E>FCCF5;:ECCFGE8EEFC7@FG5FE58*70*85E=EG*:3C//:)1/7*)9CCC:+<D+:9D797*2<>*/>)5@5*9*/6*73))0419677
@M03506:14:000000000-AKVR1:1:1101:8645:1668 1:N:0:32
CGAACTCCTCCGGGAGGCAGCAGTCGGGAATTTGGGCAATAGGCGAAAGCCTGACCCAGCAACGCCGCGTGAAGGATGAAATCCCTCGGGATGTAAACTTCATAAGAACGGGAAGAATAAGTCCGTGCTAACACCACGGGTGATGACGGTACCGTTAGTAAGCTCCGGCTAACTCCGTGCCAGCAGCCGCGGTAATACGGGGGGAGCAAGCGTTGTTCGGATTTACTGGGCGTAAAGGGCGCGTAGGCGGCCACCGCAAGTCAGTTGTGAACTCCCCGGGCTTAACTCGGAAAGGTCAACT
+
CCCCCGGGG9FGGGGGGGGGGGGFGGGGGGGGGGGGGGGGGGGGGGGGGGGGGGGGGGGGGGGGGGGGGGGGGGGGGGGGGGGGGGGGGGGGGGGGGGGGGGGGGGGGGGGGGGGGGGGGGGGGGGGGFGGGGGGGGGGGGGGGGGGGGGGGGGFGGGGGGFGGGGGGGGGGGFGGGGFCFGGGGGGFGFGGF7CGGGGGGGGGGGGGGGGEGGGECEDG*8=67C:CFGGGEEGGGGGGGGGCEEDCGG5EDCCGG@3D<FFF?FFFGGC*:>*:DBDDG>FGGF7=4C>3B:F=B??B0
@M03506:14:000000000-AKVR1:1:1101:15974:1671 1:N:0:32
CGAACTCCTACGGGAGGCAGCAGTCGAGAATTTTTCTCAATGGGGGAAACCCTGAAGGAGCGACGCCGCGTGGAGGATGAAGGTCTTCGGGTTGTAAACTCCTGTCATTTGGGAACAATGCGTAAATATTAACTGTATTTGCGTTGATAGTACCAGAAGAGGGAGAGACGGCTAACTCTGTGCCAGCAGCCGCGGTAATACAGAGGTCTCAAGCGTTGTTCGGATTCATTGGGCGTAAAGGGTGCGTAGGCGGCGCGGTAAGTCGGGTGTGAAATCTCGGGTCTTAACTCCGAAATTGCAT
+
8ACCAEFGCEFGGGGGGGGCCC@@FGFBFFGGGFGGCFFGGGGGGDFEFEFCFDGG9A@FGG>CCBFEEC>FCCCC7AFCEDFFDFGGGGGGGEFCEFF?FGEG,?<FDD<FEFGGGGFFFFCGCDGFFDDFFGGGFAFGGGGEC@DG,@FGCFFG7FFGGFGGG>FDBCEE:FDFGFDFFBEGFGGGGGFEGGGGGGFGFC9CE:2=99FF9EG8:CEC+=CECGCC<CG6@FEEG*/<<5CE5E:7CE3:)7:DGED55?F9*7C*2):87:7AF60*5).2<?*65*9455>)9*/1*
@M03506:14:000000000-AKVR1:1:1101:8806:1675 1:N:0:32
CGAACTCCTACGGGAGGCAGCAGTGGGGAATTTTGCACAATGGGCGAAAGCCTGATGCAGCAACGCCGCGTGTGTGATGAAGGTCTTCGGATCGTAAAGCACTTTCGACCGGGACGAACAACCTCTGGGTAATTCTCAGGGGCCTGACGGTACCGGGAGAAGAAGCACCGGCTAACTCTGTGCCAGCAGCCGCGGTAATACAGAGGGTGCAAGCGTTGTTCGGAATGATTGGGCGTAAAGCGCGTGTAGGCGGCTTGTTAAGTCGGGTGTGAAAGCCCTCAGCTCACCTGAGGAAGTGCGC
+
CCCCCGGGGGGGGGGGGGGGGGGGGGGGCCEFGGGGGGFGGGAFGDGG@:FFFFGGGGGGGGGGGEGGGGFGGGGGGGGFGGGGGGFGGG@GEGGGCDBFGGGGGGDGGGGGGGGGGDGGGFEFGGGGGGDFGGGFGGGGGEFGGGCFDEGGEGGDGEFGGGFGGFGGGG77*1?F,>FCFGG9CF>FFFFFG:8F>EFGG?FCFCCE5CCC7CECC*;CF//;:;+2<<@>@=EGDG3:EEGDC7:CFFCGGGGGGFGFFDGGGGDGG<E4>7:C4@5*/9?7CF*.)2.2))))/9*).
@M03506:14:000000000-AKVR1:1:1101:20563:1677 1:N:0:32
CGAACTCCTACGGGAGGCAGCAGTAGGGAATCTTGCACAATGGGCGCAAGCCTGATGCGGCGATGCCGCGTGAGGGATGAAGGCCTTCGGGTCGTAAACCTCTTTCAGTAGGGAAGAAGCCACGGGTCACCGTGGTGACGGTACCTGCAGAAGAAGCCCCGGCTAACTACGTGCCAGCAGCCGCGGTAAAACGTAGGGGGCAAGCGTTGCCCGGAATCACTGGGCGTAAAGCGGGTGTAGGCGGTTCCTTAAGGCGGATGTGAAATCCTACGGCTCAACCGTGGAACGGCCTCCGATACTG
+
CCCCCGGGFGFGGGGEGGGGGGGFFFGGGCGGGGGFGFFGGGGGGGGEGGGDFDEFFGGECGEFGGGEGG@FCCFGGEGGAFC<FFFDGCC=CFFF<FDGFGGGGGFGFFGGGDGGGGGFGGGGGGGFFFGGGCCFC9D<FG@CGGGGGGGCGGGFDFGGGGGGGFFFFGGGCFFGGGGGGEFGGG*8:CFBF<CGEGGGC:8@8E?EGEGGGGGDGGCC?CCCGEEGEGG??EGEGEFFG0CG:**2CCC+:+73=B<D+ACCGG+9C7A;DC7CF?*2C5>C7*0)-))-.)7))0)*9
@M03506:14:000000000-AKVR1:1:1101:10925:1717 1:N:0:32
CGAACTCCTACGGGAGGCAGCAGTCGGGAATTTTGGGCAATGGGCGAAAGCCTGACCCAGCAACGCCGCGTGAAGGATGAAATCCCTCGGGATGTAAACTTCGCAAGAACGGGAAGAATAAGCGAGAGTTAATATCTTTCGTGACGTCGGTTCTGTTTGTAAGCTCCGGCTAACTCCGTGCCAGCAGCCGCGGCAATACTGGGGGAGCAAGCGACGTTTGGATTTACTGGGCGTAAAGGGCGCGTTGGCGGTCTCTGCAAGTCGACTGTGAAATCTCCGGGCTTAATCCGGAAGGGTCAGC
+
@CCCCFCD99-@FCC+@FEGGGGFFC7+CFGC@A<C,6CFEFFGGG7C::@<8FD<CFC@6CCCFFCFGDGEG<F,F=,CC<C<C,,4+4+FFEDFA,<@?,B+B:><DF@C@+=7BFDGF9?BB:CG=F9,FB,,C@3@FG7FGE++3+C**@,,@3@>F99,@3@CC7**,33,7<<**1,@@<,,,4**<*=*:++245*12**2@08;8***2/*2*+<:+<99E+*1/>E**+*2**2*2*1*<75*1:+:C9*:9+0:A37C+:+9*0*0:4577)0:EB7*))56;)))07)))
@M03506:14:000000000-AKVR1:1:1101:7789:1720 1:N:0:32
CGAACTCCTCCGGGAGGCAGCAGTCGGGAATTTTGCGCAATGGGCGAAAGCCTGACCCAGCAACGCCGCGTGGAGGATGAAATCCCTTGGGATGTAAACTTCGCAAGAACGGGAAGAATAAGAGGATGTTAATACCTTCCATGATGACGGTATCGGTGGTAAGCTCCGGCTAACTCCGTGCCAGCAGCGGCGGTTACAGGGGGGTAGCAAGCGCTGTGCGGATTGACGGGGCGGAAAGTGCGCGTAGGCGGTCAGTGCAAGTCAGTTGGGAATGCCGCGGGCTCAACTGGGAACGGTCAAG
+
CCCCCGGGG9FGGGGGGGGGGGGG8FGGFGGGFFF,CFGGGGGGCFGGG+EFFEFG,CFFGGGGGGGEGGGG+CFGGGGGF9,BFGG,EGGGFGGGGGGE<E+C7+CFCG+FGGCEGFAF,F,,=,,:8,,3C<3B,,,,,3,37F9F@C+@+@:+6><*73@:9,,:*5>>C:F::>>D*1,@*<BC8<*:*4**+++**/:5**1+3A;***1:/2<C8*2**+<***:EG5/:5:20?:=E75C/+:=//:72<*27:<:+<*02+9C6**:+)))1)))*+09*(25())85).76*
@M03506:14:000000000-AKVR1:1:1101:20992:1753 1:N:0:32
CGAACTCCTACGGGAGGCAGCAGTGGGGAATTTTGGGCAATGGGCGAAAGCCTGACCCAGCAACGCCGCGTGAGGGAGGAAATCCTTCGGGATGTAAACCTCACAAGCAAGGGAAGAGAGCTCAGGGCCGAATAAGCTTTGAGTCCGACGGTACCTTGCGTAAGCCACGGCTAACTACGTGCCAGCAGCCGCGGTAATACGTAGGTGGCAAGCGTTGTGCGGAATTATTGGGCGTAAAGGGCGCGTAGGCGGTTTGCTAAGGCGGTTGGGAAAGCCCGGGGCTCAACCGCGGAGGGGTGAC
+
CCCCCGGGGGGGGGGGGGGGGGGGGFGGGGGGGGGGGGGGGGGGGGGGGGGGGGEGGGGGGGGGGGGGGGFGDGGGGGGGGGGGDCGGFGCEEGGGGGGGCGFFGGGGGGGGGGGGGGGDGCFFGGGGGGGG7FFGGCFGGGGGGCEFGGGGGGFG9CFECCEGC:CFGGDEEGFGG@E@FFFFCGGGGGGG@G*=3<9CE<CCE@@CC@FGF>*2*2*+;ECEEC9+<@CG5ECE*2:F575CC=C/105:)/*7+7:*<*0:>C*>*97)9790/.75)))2+7CF(/<9).).))8)0
@M03506:14:000000000-AKVR1:1:1101:12711:1756 1:N:0:32
CGAACTCCTACGGGAGGCAGCAGTGGGGAATCTTGCGCAATGGGCGAAAGCCTGACGCAGCAACGCCGCGTGGAGGATGAAGGCCCTTGGGTTGTAAACTCCTGTCGGTTGGGAAGAAATCTAGCGGGGCTAATACCTCCGCTTGTTGACTGTACCAGCAAAGGAAGCCCCGGCTAACTCTGTGCCAGCAGCCGCGGTACTACAGAGGGGGCCAGCGCTATTCGGAATTCTTGGGCGTCAAGGGCGCGTAGGCGGCCATCCGTGTCTTCCGTGAAATCTCTCGGCTTACCTGAGGACGTTC
+
CCCCCGGFFGGGGGGDDEGEEFGGGGGGGGDG9EGGGGGGECG@DGGEFGGFFEEECE:+:CCFDC=7=>CCFFG7+?F=?E,E,4=EFFFC=CBE,B<EGFAECG@FCFCB=F>FGGGFFFFFGGGCEEGCCB@;<,@<ECGF<<>DFG?:><@@AFFC7<FAFCE,6<<<CEC:F@CG,CFGC,?8FCBFGCGGEE8*03+<+++/8>EE?*2/8*2//0+;88**00<99EC*>*)/*3<55*/C:**:*:5C8:9*2*9:2CEFFGC6F77E7**:09>FD37?)**.)<F4F:7))
@M03506:14:000000000-AKVR1:1:1101:17066:1853 1:N:0:32
CGAACTCCTACGGGAGGCAGCAGTCGAGAGGCTTCGGCAATGGGGGAAACCCTGACCGAGCGACGCCGCGTGGGGGATGAAGGCCCTTGGGTTGTAAACCCCTTTTGTTCGGGAAGAAATGCGATCAGGTGAACAATCTGGTCGTTTGACGGTACCGGACGAATAAGCTCCGGCTAACTCCGTGCCAGCAGCCGCGGTAACACGGGGGGAGCAAGCGTTGTTCGGAATCACTGGGCGTAAAGGGCGTGTAGGCGGGCAGGTAAGTGGGATGGGAAATCCCTCGGCTCACCCGAGGACCGGC
+
CCCCCGGGGGGGGGGGGGGGGGGGGGGGGGGGGGGGGGEGGGGGGGGGGGGGGGGGGGGGGGGGGGGGGGGGGGGGGGGGGGGGGGGGGGGGGGGGGGGGGGGGGGGGGGGGGGGGGGGGFFGGGGGGGGFGGGGGGGGGGGGGDGFGGGGGGGGGGGGGGDGGGGGGGGGGGEGGGGGGGGGGGGGFGGGGFGGGGGGGGGGGGGCGGEGGFDC5EE=EC=FGGGGGGG6FFG5CEGGDGFFGGG5<:*AFCGD)*.>D=?FG9:CF57*)*29CC?*9FF>C5.7*6<7,7>>>FFED)
@M03506:14:000000000-AKVR1:1:1101:20684:1886 1:N:0:32
CGAACTCCTACGGGAGGCAGCAGTGGGGAATATTGCACAATGGGCGCAAGCCTGATGCAGCGACGCCGCGTGAGGGATGACGGCCTTCGGGTTGTAAACCTCTTTCAGTATCGACGAAGCGCAAGTGACGGTAGATACAGAAGAAGCACCGGCCAACTACGTGCCAGCAGCCGCGGTAATACGTAGGGTGCGAGCGTTGTCCGGAATTACTGGGCGTAAAGAGCTCGTAGGTGGTTTGTCGCGTTGTTCGGGAAAACTCACAGCTTAACTGTGGGCGTGCGGGCGATACGGGGAGACTGGG
+
CCCCCGGGGGGGGGGGGGGGGGGGGGGGGGGGGGGGGGGGGGGGGGGGGGGGGGGGGGGGGGGGGGGGGGGGGGGGGGEGGGGGGGGGGGGGGGGGGGGGGGGGGGGGGGGGGGGGGGGGGGGGGFGGGGGGGGGFGFFGGGGGGGGGGGG>CEEGGGFGGFDFFGGGGGGGGGGGGGGC<CFFEGDGFGGGGGGGGGGEGGDGCE>?GG?FGGGD:CEGGGGDGGEC>FGGGCE*AEG?EGGG:7CFCC*51::**6=:<?CC6*:CF*<@DFD2/>GG:DF5CDCD9GD>)0<B5/)8)
@M03506:14:000000000-AKVR1:1:1101:20329:1925 1:N:0:32
CGAACTCCTACGGGAGGCAGCAGTCGAGAATTTTTGACAATGGGGGAAACCCTGATCGAGCGACGCCGCGTGGAGGATGAAGGTCTTCGGGTTGTAAACTCCTGTCATTTGGGAACAAGGCGTATGTATTAACTGTACGTGCGTTGATAGTACCAGAAGAGGAAGAGACGGCTAACTCTGTGCCAGCAGCCGCGGTAATACAGAGGTCTCAAGCGTTGTTCGGATTCATTGGGCGTAAAGGGTGTGTAGGTGGCGCGCTAAGTCGGGTGTGAAATTTCGGAGCTTAACTCCGAAGCGGCAT
+
CCCCCGGGGGGGGGGGGGGGGGGGGGGGGGGGGGGGGGGGGGFGGGGGGGGGGGGGGGGGGGGGGGGGGG4CFFGGGGGGGGGGGDGGGGGGGGGGGGGGGGGGGFGEFGGGGGGGGGGGGGCFGGGGGGGGGGGGGGGF=FGGGGGGGGGGGGGGGGGGGGGGGGGGFGCDDEGGFGGGGGFGGCFFGEC7CFD:C:9FGGGGGGGGGGEFGGGECC5@9?ECG*++@FFGE5?1:C*<CG:::C5CGE<CC7CCE>C7CEG9CD57C/79CF><CFFGCD:E697F27)23)5)).)0)
@M03506:14:000000000-AKVR1:1:1101:7502:1950 1:N:0:32
CGAACTCCTCCGGGAGGCAGCAGTCGAGAATTTTTCTCAATGGGGGAAACCCTGAAGGAGCGACGCCGCGTGGAGGATGAAGGTCTTCGGGTTGTAAACTCCTGTCATTTGGGAACAAGTGCCGGTACATAACTGCTACCGGCTTGATAGTACCAGAAGAGGAAGGGACGGCTAACTCTGTGCCAGCAGCCGCGGTAATACAGAGGTCTCAAGCGTTGTTCGGATTCATTGGGCGTAAAGGGCGTGTAGGTGGCGAGCTAAGTCGGGTGTGAAATTTCGGAGCTTAACCTCGAAACTGCAT
+
CCCCCGGGG<FFGGGGGGGGGGEFGGFEGGFGGGGGGGGGGGGGGGGGGGGGGFFGFGGGGGGGGGGEGGGGGEDGGGGGGGGGGGFFGGGGGGGDFGGFGCFEGCCGGDEGGFDGGGEGGGGGGGGGGGFFGGFCGGDFGGGDEFCFEGGGGFDEFFGGGGAFDGGGGGGEGDFFCF<FGGFGGGGGGGGCF:BFCECFEF@;,BFGGGGGGGEGC=EFGGEGECFGCC9FGFDCE*7CFGDEEG5C7ACFGCE)*)9*++2<7)19CD787*::FFFC5<D*66*1)274>?DFF?F=/
@M03506:14:000000000-AKVR1:1:1101:7831:1956 1:N:0:32
CGAACTCCTCCGGGAGGCAGCAGTGGGGAATTGTTCGCAATGGGCGCAAGCCTGACGACGCAACGCCGCGTGGAGGATGAAGACCTTCGGGTCGTAAACTCCTTTCGATCGAGACGAACGGTCTCCGGGTGAACAATCCGGAGGAGTGACGGTACCGAGAGAAGAAGCCCCGGCTAACTCCGTGCCAGCAGCCGCGGTAATACGGGGGGGGCAAGCGTTGTTCGGAATTACTGGGCGTAAAGGGCTCGTAGGCGGCCAACTAAGTCAGACGGGAAATCCCTCGGCTTAACCGGGGAACTGG
+
CCCCCGGGG-FGGGGGGGGGGGGGGGGGGGGGGGGGGGGGGGGGGGGGGGGGGGGGGGGGGGGGGGGGGGGGGGGGGGGGGGGGGGGGGGGGDGGGDGGGGGGGGGGGGGGGGGGGGGGGGGGGGGGGGGGGGGGFFGGGGGGGGGGGGGGGGGGGGGGDGGGGGGGGGFGGGGGGGGGGGGGFGGGGGGGFFGGDGGDCFFGGGEEG5EGG5FFCEEEC85CCG5EGCGG7EGCGG1):*ACEEGGG**::9>EDG:DFFFFGGGGGGGD)537=FFGCC7):5>D@<F*45@BB5)9?)
@M03506:14:000000000-AKVR1:1:1101:13779:1978 1:N:0:32
CTAACTCCTACGGGAGGCAGCAGTCGGGAATTTTGGGCAATGGGCGAAAGCCTGACCCAGCAACGCCGCGTGAAGGATGAAATCCCTCGGGATGTAAACTTCGCAAGAATGGGAAGAATTAGTAGGGGTTAATACCCTCTATGATGACGGTACCATTTGTAAGCTCCGGCTAACTCCGTGCCAGCAGCCGCGGTAATACGGGGGGAGCAAGCGTTGTTCGGATTTACTGGGCGTAAAGGGCGCGTAGGCGGTCAGCACAAGTCAGTTGTGAAATCTCCGGGCTTAACTCGGAAAGGTCAAC
+
CCCCCGGGGGGGGGGGGGGGGGGGGGGGGGGFGGGGGGGGGGGGGGGGGEGGGGGFEFGGGGGGGGGGGGGGGGGGGGFGGGFGGGGGGGGEGD<EFFGGGGGGGGGGGFFGGFGGFGFGGGFFGGDGEGGGGGGGGFF8FGGGGGGGGGGGGGGFGGGGGGGGGGGGCGDEGGGGGGGGGGGGGGGG7EEGGEECGGGFEEGEGEGGGGGGGCGCEFGGEGGDGGGGGGGGE78EGGFGGGGGGGGGGGGECCFFFFG::CFFGFGGCC?@*:7+:455D:BF+978AD36D78FFF:4*
@M03506:14:000000000-AKVR1:1:1101:10712:1996 1:N:0:32
CGAACTCCTACGGGAGGCAGCAGTGGGGAATTGTTCGCAATGGGCGCGAGCCTGGCGACGCAACGCCGCGTGGAGGACGAAGATCTTCGGGTCGTAAACTCCTGTCGAGCGGGAAGAACGTTTCGCGGATGAATAAGCCGCGGAAGTGACGGTACCGCTAAAGGAAGCCCCGGCTAACTCCGTGCCAGCAGCCGCGGTAATACGGGGGGAGCAAGCGTTGTTCGGATTTACTGGGCGTAAAGGGCGCGTAGGCGGCCGCCGCAAGTCAGTTGTGAACTCTCCGAGCTTAACTCGGAACGGG
+
CCCCCGGGGGGGGGGGGGGGGGGGGGGGGGFGFGGGGGGGGGGGGGGGGGGGGGGGGEGGGGGGGGGGGGGEDGGGGGGGGGGGGGGGGGGGGEGGGGGGGGGGGGGGGGGGGGGGGGGGGGGGGGGGFGGGFGGGGGGGGGGGGGGGGGGGGGGF7CE5C+<EGGCFGGGGGDG>FGFGGGFFEGGFGCGFGGGGGGED7AFFGGGGG>GC5CC*;AEGGGGGG5;8CD++<AFGG8C**ACGDC:C:5CEGGGDE5CDGEG=C:+:C:+/:<FF*9**20<*7))/6CBA=@EB3)7>)
@M03506:14:000000000-AKVR1:1:1101:14116:2005 1:N:0:32
CGAACTCCTACGGGAGGCAGCAGTGGGGAATTGTTCGCAATGGGCGCAAGCCTGACGACGCAACGCCGCGTGGAGGATGAAGGTCTTCGGATTGTAAACTCCTGTTGCCCGGGACGAAATGCTCCGACCTAACACGTCGGAGCTTGACGGTACCGGGTGAGGAAGCCCCGGCTAACTCTGTGCCAGCAGCCGCGGTAATACAGAGGGGGCAAGCGTGGTTCGGAATTACTGGGCGTAAAGGGCGCGTAGGCGGCCTTCTCAGTCGAACGTGAAATCCCCGGGCTCCACCCGGGAACTGCGC
+
CCCCCGGGGFGGGGGGGGEDFGGGGGGGGGGGGGGGGDGGGGGGGGGEEGGGGGGGGGGGEFGGGGGGGGGGGEGGGFGGFFGGGGGGGEGGEGGGGFGGFGGGGFG9<FFCGEGGGGGGGGCGFGGEGGFGGGG:@FFFGGGEGGCFC@GGGCGGGG:FGFGGACFFGGC<:BCGFFFFGGGFAGGFGGGGGGEGGGFCGGGGFGGCEEE*;8CE*:CGGGG>8CCFFGFFF=C:C:*3+:EE*5/5?C97CE7DF@>*2+2+//*/:9=5C77997>57)7**)*72*>BB)05<*9:)
@M03506:14:000000000-AKVR1:1:1101:16366:2013 1:N:0:32
CGAACTCCTACGGGAGGCAGCAGTAAGGGATATTGCGCAATGGACGAAAGTCTGACGCAGCAACGCCGCGTGCCCGATGAAGGCTTTCGGGTCGTAAAGGGCTTTTCGAGCTGAGGAAACAAGACCGTAAGCTCGGAATAAGTGTCGGCTAACTCCGTGCCAGCAGCCGCGGTAATACGGGGGGGGCAAGCGTTGTTCGGAATTACTGGGCGTAAAGGGCTCGTAGGCGGCCAACTAAGTCAGACGTGAAATCCCTCAGCTTAACTGGGGAACTGCGGCTGATACTGGATGGCTGTAGATT
+
CCCCCGGGGGGGGGGGGGGGGGGFFGGGGGGGGGGGGGGGGGGGGGGGGGGGGGGGGGGEGGGGGGGGGGGGGGGGGGGGGGGGGGGGGGGGGGGGGGGGGGGGGGGGGGGGGFGGGGGGGGGGGGGGGGGGFGGGCEGGGGGGGGGGGGGGGGGGGGFGGGGGGGGGGGGGFGGGGFFGGGGGGGGEGFCE*ACEGGGGGDGGGGGGCGFEGGEFGGG56CE?CCGGGGE5**8CFFC<?FFCFG5CFCC+27?CGF67++:<FGGGGGCDC4*<5)9)7)*<C?FF:7924770*/*=*
@M03506:14:000000000-AKVR1:1:1101:14710:2024 1:N:0:32
CGAACTCCTACGGGAGGCAGCAGTGGGGAATTTTCCGCAATGGGCGAAAGCCTGACGGAGTGACGCCGCGTGGGGGACGAAGGCCTTCGGGTCGTAAACCCCTGTCAGAGGGAAAGAAGGGTGTCGGCGTGAATAGCGCCGGCACTTGACGGTACCTTCAGAGGAAGCCCCGGCCAACTCTGTGCCAGCAGCCGCGGTAAGACAGAGGGGGCAAGCGTTGCTCGGAATTACTGGGCGTAAAGGGCGCGGAGGCGGGATGGCAAGTCGGTCGTGAAATCCTTCGGCTCAACCGAAGAACGTC
+
CCCCCGGGGGGGGGGGGGGGGGGGGGGGGGGGGGGGGGGGGGGGGGGGGGGGGGGGGGGGGGGGGGGGGGGGGGGGGGGGGGGGGGGGGGGGGGGGFGGGGGGGGGGGGGGGGGGGGGGGGGGGGGGGGGGGGGGGGGGGGGGGGGGGGGGGGDEGGGGGGGGGGGGGGGGGEFGGFGGGGGF7?FGGGFEGFEGGGEECFGGGF6CGEDEEEGGCG5:E?C7?ECCFE7<EGFCDE*18CFGGGGCD**/5<CGG:>DGGE=FGFGG/*:)9>9<DFGG**7=C)/*)*0,))05)8>).
@M03506:14:000000000-AKVR1:1:1101:20701:2062 1:N:0:32
CGAACTCCTACGGGAGGCAGCAGTGGGGAATATTGCGCAATGGGCGAAAGCTTGACGCAGCAACGCCGCGTGAGTGATGAAGGCCTTCGGGTCGTAAAGCTCTGTCGGGAGGAACGAATGCTCCTGAGGTCAACAGCCTCGGGAGGTGACGGTACCTTCAAAGGAAGCACCGGCTAACTCTGTGCCAGCAGCCGCGGTAATACTGAGGGTGCAAGCGTTGTTCGGAATCATTTGGCGGAAAGGGAGTGTAGGCGGTCTGTTAAGACATGTGTGAAACCCCTCGGCTCAACCGGGGAACGAC
+
-CCCCGGCFGFFGGEE7@C@BF,<,F8@F><FFF<F;7FGCFCFGGDD@CCFGFDG:7F7CAF<CGD=FD>+CBFFGD,FEGDGFFGGGGGGED:=8?,C?EF,5@FE@++@><FDEC<BE93D<F<@DG,B<FF<<+,38:++3>F::F@75@FFCFCE;AFG,,>><F<@:FGGCFF@G<F9,F,?:F+=A1*4:=8C?@C+0<:;*;*;CG9ECG8CGC?;8EE*+3@C+:98**):>C5*/5C4@7:?4*278552<9C700A*+0+12:*+*)*/7@3EG)**.*)(75>75)<>)
@M03506:14:000000000-AKVR1:1:1101:13204:2083 1:N:0:32
CGAACTCCTACGGGAGGCAGCAGTCGGGAATTTTGGGCAATGGGCGAAAGCCTGACCCAGCAACGCCGCGTGAAGGATGAAATCCCTCGGGATGTAAACTTCGCAAGAATAGGAAGAATAAGCCACCGTTAATACCGGTGGTGATGACGGTACTATTTGTAAGCTCCGGCTAACTCCGTGCCAGCAGCCGCGGTAAGACGAACCGTGCAAACGTTGTTCGGAATCACTGGGCTTAAAGGGCGCGTAGGCGGGCAATCAAGTCGAAGGTTAAATCACACGGCTCAACCGTGGAAGTGCCCCC
+
CCCCCGFGGFGGGGGGGDGG7EGEEFFGGGGGGGGDGGFGFGGGGDGGGGFGGCFFCG@FEFCG7CEGGGCF7CADDFCGAEGEGGFFEBB7>F<FDB?FGGGDG@C<F?<F?FAFFFGGFFGGFGGGGGGGGGGGGGCECFG<DFGGGGGCGCADDFDCFFGG97BCEGGGGGGGFGF>FFFFGGG>EDGGGGGG?EFEGEEGEG7**?EFE>8CCFFGEG58@+@+28**:*++0<7**:C521:5+:7=5***2/*93+7***1*+*+9CF*279))9)8?<?0)-*;(6?6**9)87
@M03506:14:000000000-AKVR1:1:1101:9728:2110 1:N:0:32
CGAACTCCTACGGGAGGCAGCAGTGGGGAATTTTCCGCAATGGGCGAAAGCCTGACGGAGTGACGCCGCGTGTGGGACGAAGGCCTTCGGGTCGTAAACCACTGTCAGTGGGAAAGATGGGTGCCGGCGTGATAACCGCCGGCATTTGACGGTACCTGCAGAGGAAGCCCCGGCTAACTCTGTGCCAGCAGCCGCGGTAAGACAGAGGGGGCAAGCGTTGCTCGGAATTACTGGGCGTAAAGGGCGCGTAGGCGGGATGGCAAGCCGGTCGTGAAATCCCTCGGCTCAATTGAGGATCGTC
+
CCCCCGGGGGGDGCEGGEGGGGGAFFGGGGGGGGGG>FG@FGGGGGGGG:FEGGGEFEGGGFGF:BFGGDCFEDECGGGCG7@<FGGGGGGECGGGGGGGGGGGGGDGGGGGGGGC=FFDGGGGGEEGGEDG?FGFFDGGCEGCFFBFCFE@<:CCGEGGDCCFGG:7CCFGGGDD:<BFFFGGCFCCC?CGGGGEGGCCE@?68@FEEC:*:CFGGGG5EFFGGGGGGGFFG?FFGG<=*<7575CC8:57FD5C*</17CCC*9CG75CE5C<<>@7C7>3CG>D65*0,**764?5F.
@M03506:14:000000000-AKVR1:1:1101:13114:2124 1:N:0:32
CGAACTCCTACGGGAGGCAGCAGTGGGGAATCTTGCACAATGGGCGAAAGCCTGATGCAGCGACGCCGCGTGAGCGATGAAGCCCTTCGGGGTGTAAAGCTCTTTCGACGGGAACGATAATGACGGTACCCGGAGAAGAAGCTGCGGCTAACTACGTGCCAGCAGCCGCGGTAATACGTAGGCAGCGAGCGTTGTTCGGAATTACTGGGCGTAAAGAGTGTGTAGGCGGTGTTCCCAGTCTGTTGTGAAATCTCCCGGCTTAACTGGGAGGGTGCAGCGGAAACTAGAATGCTAGAGGGTG
+
CCCCCGGGGGGGGGGGGGGGGGGGGGGGGGGGGGGGGGGGGGGGGGGGGGGGGGGGGGGGGGGGGGGGGGGGGGGGGGGGGGGGGGGGGGGGGGGGGGGGGGGGGGGGGGGGGGGGGGGGGGGGGGGGGGGGGGGGGGGGGGGGGGGGGGGGGGFEGGGGGGGGGGGGGGGGGGGGGGGGGGGGGGGGGGGGGGGGGGGGGGGGGGGGGGGEGGGGGGCGGGFGGGGGECECCGGGGGGGGGGFFGGG?FGGGGGGGFGGGGGGGGGGGGGEGGC+?FGGG3BFGFF69CFAFFF4?@F>E
@M03506:14:000000000-AKVR1:1:1101:7711:2161 1:N:0:32
CGAACTCCTCCGGGAGGCAGCAGTGGGGAATCTTGCGCAATGGCCTAACGGCTGACGCAGCGACGCCGCGTGTGGGATGAAGCTCCCCGGAGTGTAAACCACTGTTGCCCGGGACGAACAGCCCGATTAATCGAGCCTGACGGTACCGGGTGAGGAAGCACCGGCTAACTCCGTGCCAGCAGCCGCGGTAATACGGGGGGTGCGAGCGTTGCCCGGAATCACTGGGCGTAAAGGGCGGGTAGGTGGCTTGCTAAGGGTGGGGTGAAAGTCCGGGGCCCAACCCCGGATTCGCCGTGCCGAC
+
CCCCCGGGG9FGGGGGGGGGGGGGFGGGGGGGGGGGGGGGGGGGGGGFFG7+7@FD@FE@@:+@>FC+@+74BFFD8E@FF<<,E?+?FEB>B,CFGCGFDDFFGGFGGFGGG7B7FCCC8>3>+3@BF@@FCFDGC::FCF7>FGAFDG:C:C7ED:FGGFG***1:,2CFC<:CC<88EGGGCCGC8E>@++CEGGG58>>>*/*:/CE*<+;EE**<+++<@C5CEE=*AC**/*/1/:C+05:F5=*+2+<7@)*):55CCC+*+2<>DG)5))*9C;>*2.))(*04070)0..)0
@M03506:14:000000000-AKVR1:1:1101:19520:2165 1:N:0:32
CGAACTCCTACGGGAGGCAGCAGTGGGGAATCTTGCACAATGGGCGAAAGCCTGATGCAGCGACGCCGCGTGAGCGATGAAGCCCTTCGGGGTGTAAAGCTCTTTCGACGGGAACGATAATGACGGTACCTGGATAAGAAGCCCCGGCTAACTTCGTGCCAGCAGCCGCGGTAATACGTAGGGGGCTCGCGTTGTTCGGAATTACTGGGCGTAAAGCGTATTCAGGCGGACTTTTACGTCGGGGGTGAAACCCCGAGGCTCAACCGCGGAACTGCCTTCGATACTGTACGTCTTGCGTCTG
+
CCCCCGGGDGGGGECFEEGGGGGGGGCEGEGGGGGGGDEFFGGF?@BCGDFGGFFGG9FDGGC:@CBBFC>F,BCFFFGGGGGGFGC,=?FCFDGGCFF,EFEEFGGGCCEG>CF@B+CGD<DFCCFCFF<C7,:DFGGG8EGFG:*@FC>><EG>DFFG;<=C@73=F@*CC7,2:<,,=CCF:FG*:5?*8CEF@>:5A5::@FFEGGD888F+A=*;2++00+85**/*+39C+8<C:5*=5=*790+:C:CDC>)10+96:)*15)*8<6*:99CC5*)1C02*.9.(5)9*)7557
@M03506:14:000000000-AKVR1:1:1101:14517:2173 1:N:0:32
CGAACTCCTACGGGAGGCAGCAGTGAGGAATATTGCACAATGGGCGCAAGCCTGATGCAGCGACGCCGCGTGGGTGAAGAAGGTTTTCGGATCGTAAAACCCTTTTCTGTGTGACGAGCAAGGACGGTAGCACAGGAATAAGTCTCGGCTAACTACGTGCCAGCAGCCGCGGTAAAACGTAGGAGACAGACGTTATCCGGAGTTACTGGGCGTAAAGGGCGTGTAGGTGGTTTCGTAAGTCTGGCGTGAAATTTTTCGGCTTAACCGGGAAAGGTCGGTGGATATTGCGGGACTAGAGGAG
+
CCCCCGGGGGGGGGGGGGGGGGGGGGGGGGGGGGGGGGGGGGGGGGGGGGGGGGGGGGGGGGGGGGGGGGGGGGGGGGGGGGGFGGGGGGGGGGGGGGGGGGGGGGGGGGFGGFGGGGGGGGGGGGGGGGGGGGGGGG8FGFGGGGGGGFCFGGGGGGGGGGGGCGGGGGGGGGGGGGGGGGGGGGGGGGGGGGGGGGGDEG89:CFGFGGGGGGFGGGGGEGEGGFGGG88@?EG=FCCG79CFG=5CF??FFGGGEGGG5CGF:EG=<C>CFCCD))93:@?+9CFB)5375::=*0))
@M03506:14:000000000-AKVR1:1:1101:20000:2188 1:N:0:32
CGAACTCCTACGGGAGGCAGCAGTCGGGAATTTTGGGCAATGGGCGAAAGCCTGACCCAGCAACGCCGCGTGAAGGATGAAATCCCTCGGGATGTAAACTTCGCAAGAACGGGAAGAATAAGTAGAGGACAATACCCTCTATGATGACGGTACCGTTTGTAAGCTCCGGCTAACTCCGTGCCAGCAGCCGCGGTAATACGGGGGGAGCAAGCGTTGTTCGGATTTACTGGGCGTAAAGGGCGCGTAGGCGGCCACCGCAAGTCAATTGTGAAATCTCCGGGCTTAACCCGGAAAGGACAAC
+
CCCCCGGGGGGGGGGGGGGGGGGGGGGGGGGGGGGGGGGGGGFGGGGGGGGGGGGGGGGGGGGGDGGGGGGGGGGGGGGGGGGGGGGGEGGGGGGGGGGGGGGGGEGGGGGGGDCFGGGGGGGGGGGGGGGGGGGGGGGGGGCFGFGDGGGGGGGFGGGFGGGGGFGEGGGGGGGGGGFGGGGGGGGFFECCD<EFF;CGEDGGGC>ECGG5C2/*8:FGGCGDEFGG+<=CEEGGF?DGCGGGEGDGGGGEDDEDGFDDGGF977EG7CA@FGD<*=DG3:B5C**/1C81@@FF)8>5>
@M03506:14:000000000-AKVR1:1:1101:17932:2197 1:N:0:32
CGAACTCCTACGGGAGGCAGCAGTGGGGAATTGTTCGCAATGGGCGCAAGCCTGACGACGCAACGCCGCGTGGAGGATGAAGATCTTCGGGTCGTAAACTCCTTTCGATCGAGACGAACGGCCTCCGGGTGAACAATCCGGAGGAATGACGGTACCGAGAGAAGAAGCCACGGCTAACTACGTGCCAGCAGCCGCGGTAATACGTAGGTGGCAAGCGTTGTTCGGAATTATTGGGCGTAAAGGGCGCGTAGGCGGCTTGTTAAGGCGGTTGGGAAAGCCGGGGGCTCAACCCCGGAGAGTC
+
CCCCCGGGGGGGGGGGGGGGGGGGGGGGGGGGGGGGGGGGGGGGGGGGGGGGGGGGGGGGGGGGGGGGGGGGGCGGGGGGFGGGFGGGGGGGDGGGGGGGGGGGGGGGGGGGGGGGGGGGGGGGGGGGGGGGGGGGGGGGGDGGGGGGGGGGGGGGGGGCGFFGGDFGGGGGGGGDFGGGFGGGGGDGGCF6C5>EGEGGGGCG9EGDGGGGGGGFG=;EEAEEGCEFFFG+AFDGE:CC/AEEGE5CEEG=C5ED1399CC70+7>D=)*)9DGGG?G)9>BGDBCF)*76>BE:))89*
@M03506:14:000000000-AKVR1:1:1101:8996:2205 1:N:0:32
CGAACTCCTACGGGAGGCAGCAGTAGGGAATTTTCCACAATGGGCGAAAGCCTGATGGAGCAACGCCGCGTGCAGGAGGAAGGCCTTCGGGTCGTAAACTGCTTTTATATGTGACGATTTTGACGGTAGCATATGAATAAGGATCGGCTAACTCCGTGCCAGCAGCCGCGGTCATACGGAGGATCCAAGCGTTATCCGGAATTACTGGGCGTAAAGGGCTCGTAGGCGGCCAACTAAGTCGGATGTGAAATCCCCAGGCTTAACCTGGGAACTGCATCCGATACTGGATGGCTTGAATTCG
+
CCCCCGGGGGGGGGGGGGGGGGGGGGGGGGGGGGGGGGGGGGGGGGGGGGGGGGGGGGGGGGGGGGGGGGGGGGGGGGGGGGGGGGGGGGGGGGGGGGGGGGGGGGGGGGGGGGGGGCFGGGGGGGGGGGGGGGGGGGGGGGGGGGGGGGGGGGGGGGGGGGGGGGGGGGGGGGGGGGGGGGGCGGGGGGGGGGGGGGGGDGGGGGGGGGGGDEGGGGG@FEEEGGGGGGGGGGGGFFFFCECECAFFGGFGDE=CEFGFGDFGGGGFFFFFGGGG7=9DDE@CFBC@AGF:5>5F@FFFF
@M03506:14:000000000-AKVR1:1:1101:22159:2210 1:N:0:32
CGAACTCCTACGGGAGGCAGCAGTCGAGAATTTTTGACAATGGGGGAAACCCTGATCGAGCGACGCCGCGTGGAGGATGAAGGTCTTCGGATTGTAAACTCCTGTCATTGGGGAACAATGTCCCGCCATTAACTGTGGTGGGATTGATAGTACCCGAAGAGTAAGAGACGGCTAACTCTGTGCCAGCAGCCGCGGTAATACAGAGGTCCCAAGCGTTGTTCGCATTCATTGGGCGTAAAGGGCGCGTCGGCGGCGCGGTAAGTCGGGCGTGAAATCTTGTAGCTTAACTCCGAAACTGCAT
+
@CCCCGGGG-EF7FBFDGGGGF@FCFGG8FGCDCGGGFFFGGG8;FCCEGFGGFGGGGGG>CCFC>:>:==BF78F=?F<9<EEFGGA@C@F?FG<?5AFGFGFG8FGEB=FFD7BFG,?AAA9=@F7F9@D>DFFC,BFGFCFFECGFGF<<>FCGG7C7,@D,,>D,*55**@>CF;FFGFGEC>8,2<<*FCC8*2B+24B7B?9+8253*;;*:E2<***2/@:F:@65:8?E5/09=*:=E:)1:1/>=558)9<*<*+*55)19=5***CFB7**//20/**)*/-).)7/*?B9
@M03506:14:000000000-AKVR1:1:1101:17757:2220 1:N:0:32
CGAACTCCTACGGGAGGCAGCAGTAACGAATATTCCACAATGCGCGAAAGCGTGATGGAGCGATGCCGCGTGCAGGATGAAGCCCCTCGGGGTGTAAACTGCTGTCAGGGTTTAACAAAAAAATGAGTAGACTCAGAGGAAGAGACGGCTAACTCTGTGCCAGCAGCCGCGGTAATACAGAGGTCTCGAGCGTTGATCGGAATTGCTGGGCTTATAGGGTGCGTAGGCGGTGCTGTAATGGCATGTTGAAATCCCATGGCTCAAACATGGAATTGCGCGGAAGACTGAGGCCGTTGAGGTC
+
9CCCBCCFA6C@@CCFCC@F;FGEFF9@FFFCEFFFGCF8FFFGGFGCFGDE@@F,E,C,,C+9@6<:++@=@CF8FCC8EF,,,8,8C+@>@CGA,E99FCAFAFGC88EE+AFEGEFCD:+,C,?5BF9<,3BB,CC,DF<=,5<CF@+,8,33DBE9BACF@DD,****44*@9<F9A7F?FFF<:@FE*<1*244B*:CE,+4+B7*3B+++++;*/*:2?EE68C*8?C@+++2+<**3*3+*+0<+*<+*05**:+9++2**0*+9**2+5<)9)))6C19))*0()).)8<??)
@M03506:14:000000000-AKVR1:1:1101:19286:2226 1:N:0:32
CGAACTCCTACGGGAGGCAGCAGTGGGGAATATTGCGCAATGGGCGAAAGCCTGACGCAGCAACGCCGCGTGGGGGATGACGGCCTTCGGGTTGTAAACCCCTTTCAGCAGGGACGAAACTGACGGTACCTGCAGAAGAAGCCCCGGCCAACTACGTGCCAGCAGCCGCGGTAATACGTAGGGGGCGAGCGTTGTCCGGATTCATTGGGCGTAAAGAGCTCGTAGGCGGCTTAGCAAGTCGGGTGTGAAATCTCCAGGCTCAACCTGGAGCGGCCATTCGATACTGCTAAGACTAGAGTCC
+
CCCCCGEGGGGGGGGGGGGGGGGGGGGGGGGFGGGGGGGGGGGGGGGGGGGGGFGGGGGEEGGGGGGGGGFGGEEGGGFFEEEFGGGGGGGCEGGGGGG?FFGGGGGGGGFFGGGGGDGF,EFFGEGGGGGFGGCGGGGGGGFG7CFGGGGGGGGGFFGGGFGGGGGGGGDGGGF<,=FGGGGGGEGEGGGG>*;FG>ECEGGG79C8EF>**2*3AFC:F5*;EGGDG*88CCF7?6>7EE7/>EGD?:FE7F?CE)/2:<6FC*:FE*:><)9*9F70:65E9FFF)*934*9?64@*9
@M03506:14:000000000-AKVR1:1:1101:20860:2253 1:N:0:32
CGAACTCCTACGGGAGGCAGCAGTGGGGAATTGTTCGCAATGGGCGCAAGCCTGACGACGCAACGCCGCGTGGAGGATGAAGATCTTCGGGTCGTAAACTCCTTTCGATCGAGACGAACGGCCTCCGGGTGAACAGTCCGGAGGAATGACGGTACCGAGAGAAGAAGCCCCGGCTAACTCCGTGCCAGCAGCCGCGGTAATACGGGGGGGGCAGGCGTTGTTCGGAATTACTGGGCGTAAAGGGCTCGTAGGTGGCCAACTAAGGCAGACGTGAAATCCCTCGGCTTAACCGGGGAACCGG
+
CCCCCGGGGGGGGGGGGGGGGGGGGGGGGGGGFGGGGGGGGGGGGGGGGGGGGGGGGGGGGGGGGGGGGGGGGGGGGGGGGGGGGGGGGGGGGGGGGGGGGGGGGGGGGGGGGGGGGGGGGGGGGGGGGCEFGGGGCFFGGGGGFGGGFFFGGGGGGCFEG7FGGGGGGGGGGGGGGGEGGGGFGG?<>FCFGGGGGGGGCCF8EECEGGGGCEGGG*CC8@EGE?CFGGGCCFGEEEGGC?FGG6112*27*9/969CF*2CF*9:CEC=;CFGGFFGDCF@5*)1)6*905B3>:77>)
@M03506:14:000000000-AKVR1:1:1101:7240:2260 1:N:0:32
CGAACTCCTACGGGAGGCAGCAGTGGGGAATCTAGCGCAATGGACGAAAGTCTGACGCAGCGACGCCGCGTGGGCGACGAAGGCCTTCGGGTTGTAAAGCCCTGTGGGGAGGGACGAACACTTCGGGATCGAACAGGTCCAGGAGCTGACGGTACCTCCTTAGCAAGCACCGGCTAACTCTGTGCCAGCAGCCGCGGTAAGACAGAGGGTGCAAACGTTGCTCGGAATTACTGGGCGTAAAGGGCTCGTAGGCGGCCAACTAAGTCAGACGTGAAATCCATCGGCTAAACCGGGGAACTGC
+
CCCCCGGGG-FFGGGGGGGEEGGC@@FFGGCF9FGGGEFFGFGGGGGGGGGFEGGG7FGGGGGGGGCFG@FGFGGGGGGGEGGGG8FCFGGFCGGFGGGG8F8F=FGGGGGGGEGGGGGGGGGGGGGDDFEGGGGGGGGGGGGGGGGGGGGGFG7AE<CCCFEGGGGGGGGGGDCFGGGG:BCFCAF@>F@C5EEC>EGEF::CCCEGGGGGGGGCE=FFEFFCGEG5CEG7EECCEEGECFGGE==CED5E4CEC*0*1*<<6A7C0<*209*5?*0>0*9@GE3*047?15.5)))0/*
@M03506:14:000000000-AKVR1:1:1101:7497:2261 1:N:0:32
CGAACTCCTCCGGGAGGCAGCAGTAGGGAATTGTTCGCAATGGGCGCAAGCCTGACGACGCAACGCCGCGTGGAGGATGAAGACCTTCGGGTCGTAAACTCCTTTCGATCGAGACGAATGGCCTCCGGGTGAACAATCCGGAGGAATGACGGTACCGAGAGAAGAAGCCCCGGCTAACTCCGTGCCAGCAGCCGCGGTAATACGGGGGGGGCAAGCGTTGTTCGGAATTACTGGGCGTAAAGGGCTTGTAGGCGGCCAACTAAGTCAGACGTGAAATCCCTCGGCTTAACCGGGGCACTGC
+
CCCCCGGGG<EGGGGGGGGGGGGGGGGGGGGGGGGGGGGGGGGGGGGGGGGGGGGGGGGGGGGGGGGGGGGGGGGGGGGGGGGGGGGGGGGGGGGGGGGGGGGGGGGGGGGGGGGGGGGGGGGGGGGGGGGGGGGGGGGGGGGGGGGGGGGGGGGGGGGGGGGGGGGGGGFGGGGGGGGGGGGGGGGGGGGGGEGGGGGGGGGGGGGGGGDGDFGGGCEEGGGGGC8FFEFGGGGFGGD5FGGGGCFCACDGGGE5CBGGCFGF9FDGGFE7D4D+:96<F>>GG:CF)2?>FEF)757?*
@M03506:14:000000000-AKVR1:1:1101:20708:2300 1:N:0:32
CGAACTCCTACGGGAGGCAGCAGTCGGGAATTTTGGGCAATGGGCGAAAGCCTGACCCAGCAACGCCGCGTGAAGGATGAAATCCCTCGGGATGTAAACTTCGCAAGAACGGGAAGAATAAGTAGGGGACAATACCCCCTATGATGACGGTACCGTTTGTAAGCTCCGGCTAACTCCGTGCCAGCAGCCGCGGTAATACGGGGGGAGCAAGCGTTGTTCGGATTTACTGGGCGTAAAGGGCGCGTAGGCGGCCAGCACAAGTCAGTTGTGAAATCTCCGAGCTTAACTCGGAAAGGTCACC
+
CCCCCGGGGGGGGGGGGDEGGGGGGGGGGDGGGGGGGGGGFFGGGCEFCGGGGGGGGGGGGGGGGGEGGGGGEGGGGGGGGGGGGD=FFEGDCFGGGCFAFGGGD@:FGFGGGGGGGGGE9FFGGGGE7CFDFFEGGDFC@FBC9,,>CDGGGGGFEDCGGGFFC@EECEECGGGGGG:<BCCDGGGGDFEGGBC*BFGFCG>5C*8:CCGGG*A?CGGG**;:6<CFFEGGG**2*<*/1>=C5:59CG=C97CF*80*130+0;7::7F4*:C9C6D)/>)<09FFDGF6))07?*7)*
@M03506:14:000000000-AKVR1:1:1101:10130:2327 1:N:0:32
CGAACTCCTACGGGAGGCAGCAGTGGGGAATATTGGACAATGGGCGAAAGCCTGATCCAGCCATGCCGCGTGTGTGAAGAAGGTCTTCGGATTGTAAAGCACTTTAAGTTGGGAGGAAGGGTTGTAGATTAATACTCTGCAATTTTGACGTTACCGACAGAATAAGCACCGGCTAACTACGTGCCAGCAGCCGCGGTAATACGTAGGGTGCGAGCGTTAATCGGAATTACTGGGCGTAAAGCGTGCGCAGGCGGTGAGTTAAGGCTGATGTGAAAGCCCCGGGCGCAACCCGGGAATGGCA
+
CCCCCGGGGGGGGGGGGGGGGGGGGGGGGGGGGGGGGGGGGGGGGGGGGGGGGFGGGGGGGGGGGGGGGGGGGGGGGGGGGGGGGGGGGGGGGGGGGGGGGGGGGGDFGGGGGDGGGGGGGBFFGGGGGGGGGGGGGGGGGGGGGGGGGGGGGGCGGGGGGGGFGGGGGGDGGG73:D>FGFGGGGGGGGGGGDGG5:@GGGGBFGGGGGGGEGDGE=CGGGGGDEFGGGDF8:FGCEDFEFE=77EDGGGGCDCD5<:79EG+:*7C+?:BGFGG*7FGG7:5*)751*)-8))8766))
@M03506:14:000000000-AKVR1:1:1101:23283:2356 1:N:0:32
CGAACTCCTACGGAGGCAGCAGTGGGGAATTGTTCGCAATGGGCGCAAGCCTGACGACGCAACGCCGCGTGGAGGATGAAGATCTTCGGGTCGTAAACTCCTGTCGAGCGGGACGAAAGATCCGCGACCGAATACGTCGCGGAAGTGACGGTACCGCTAGAGGAAGCCCCGGCTAACTCCGCGCCAGCAGCCGCGGTAATACGGGGGGGGCAAGCGTTGTTCGGAATTACTGGGCGTAAAGGGCTCGGAGGCGGCCAACTAAGTCAGACGCTGGAACCCTCGGCCTAACCGAGGTACTGCG
+
CCCCCGGGGGGGGGGGGGGGGGGGGGGGGGGGGGGGGGGGFGEFGGGGGGGGFFGGGGEGDEFCGEGGG7BFGGGCEFGGGGDGGFGGGGGGGGGGGGGFGGGGGGGDGGGGGGGGGGDGGGEGGCGDGGGGGGGGCB:7<FFGGFGGGGGGGGGGEEEGGGFFGGGCC5CDG5CFFFGGDECEGDEGGGGGG5?EGEGGGCF>:EDCEGGEGGFG*;C=8CEGE5CE7C+:C=58C=DFFF=EF*/)***257E<=:346CGC9FG>E)*)*11+9)/*9>35/87?:*)-07)9FB?*)
@M03506:14:000000000-AKVR1:1:1101:17638:2398 1:N:0:32
CGAACTCCTACGGGAGGCAGCAGTGGGGAATTTTCCGCAATGGGCGAAAGCCTGACGGAGTGACGCCGCGTGGGGGATGAAGGCCTTCGGGTTGTAAACCCCTGTCAGAGGGAAAGAAGGGTCGGCGCGTGAACAGCGCGTCGATCTGACGGTACCTTCAGAGGAAGCCCCGGCCAACTCTGTGCCAGCAGCCGCGGTAAGACAGAGGGGGCAAGCGTTGCTCGGAGTTACTGGGCGTAAAGGGCGCGTAGGCGGGATGGCAAGGCGGTCGTGAAATCCCTGGGCTCAACTCAGGGGGGTC
+
<@CCCGGGGCFGDGGGGGGGEGGGGGGGGGGCFGFGGGGCGGDGGGGGGGGGGDGGGG:C@FFECFEFEECFFCEGFGGGFGGG<DFGGDGGGGGGFGG@C=DFGFGGG<DCF@GA=>FAFFFGGGGGEGECGGFGDEEGC@*<<FFGGGD>CCGG?9CBGFG@FFFGGGGE<CBCFGG?FGGGGGF+2888FGG>EGG*<<F?C*<;;C>**/@FEEGDEGGG>C*;@79@F6@*::)*2:EE:5*1?ECEFED3:)9FC*95**:D7)77795+*/0CF?>**)9*7CB)7))7)5)))
@M03506:14:000000000-AKVR1:1:1101:16309:2453 1:N:0:32
TCGAACTCCTACGGGAGGCAGCAGTCGGGAATTTTGGGCAATGGGCGAAAGCCTGACCCAGCAACGCCGCGTGAAGGATGAAATCCCTCGGGATGTAAACTTCGCAAGAACGGGAAGAATAAGTAAGAGCTAACATCTCTTATGATGACGGTACTGTTTGTAAGCTCCGGCTAACTCCGTGCCATCAGCCGCGGTAATACGGGGGGAGCACGCGTTGTTCGGATTTACGGGGCGTAAAGGGCGCGTAGGCGGCTCCCGCAAGTCGATTGTGACATCTCCGGGCTTCACCCGGAAAGGTCAG
+
<CCCCGGGFFFFGGGCC7F7FFG@EEGGG7CFFGD9CFGGC@,@<F7@FGCFGGF,FEFGFGGDAFDC+@@FFGGGGGFEGGFFEGG<AFGG7FEDFCDFFGG7F7:FCGFGCGGG+BBFGCCFGGGGGGGGGGFAFDDCDA<D=D9@FFGG7<EF3@=DDC;F9;FFD:E<F@EGFCCFFCFF,>:9EGEFEC**8<;CFC8C***:CC*?*2:*C8;0A88*;C<E**1::>1*2/*<5CE552:>295*)*//*05)*2:?E*77C:9/**:+0*:9))755)2=<FEFE3)))7@48
@M03506:14:000000000-AKVR1:1:1101:21135:2464 1:N:0:32
CGAACTCCTACGGGAGGCAGCAGTCGGGAATTTTGGGCAATGGGCGAAAGCCTGACCCAGCAACGCCGCGTGAAGGATGAAATCCCTCGGGATGTAAACTTCGCAAGAACGGGAAGAATAAGTAGGGGACAATACCCCCTATGATGACGGTACCGTTTGTAAGCTCCGGCTAACTCCGTGCCAGCAGCCGCGGTAATACGGGGGGAGCAAGCGTTGTTCGGATTTACTGGGCGTAAAGGGCGCGTAGGCGGCCAGCACAAGTCAGTTGTGAAATCTCCGAGCTTAACTCGGAAAGGTCAAC
+
CCCCCGGGGGGGGGGGGFGGGGGGGGGGGEGGGGGGGGGGGGGGGGGGGGGGGGGGEFGGGGGGGGGGGGGGGGGGGGGGGGGFGGGGEGGGGGGGGGGGGGGGGGGFGGGGGFEGGGGGGGGGGGGGGGFGGGDFFGGGGDGEFDGGGGGGGFC@FGGGGGGGGFGGGGGGGGGGGGGGDDGFFGGGGGGGGGGGGFCC@EGGGGGGFFGGGCCEGGGGG58EGDCGDG55?E58CC7?EEDE52CD97C=>CF<FFF4F?FGGC::09?@*7>+2/7CG@33<@77<GB955>5?F4==
@M03506:14:000000000-AKVR1:1:1101:12307:2464 1:N:0:32
CGAACTCCTACGGGAGGCAGCAGCAAGGAATTTTTGTCAATGGGCGCAAGCCTGAACGAGCAACGCCGCGTGGAGGATGACGGCCTTCGGGTTGTAAACTCCTTTTTCGGGGGACGATGATGACGGTACCCCGGGAATAAGGCTCGGCTAACTCTGTGCCAGCAGCCGCGGTAATACAGAGGAGCCAAGCGTTGTCCGGATTGACTGGGCGTAAAGCGCACGCAGGCGGACGCGCGCGTGGGGGGTGAAATCTGGCCGCTTAACGGCCAGGCGCCAGCCCAAACCGGCCGTCCGGAGCCAT
+
CCCCCGGGGCGGGCFGGGGGGGFEGGGCFGGGGGGGCFGGGGGGGGGGGGGGGGGGGGGGGGGGGGGGGGFGGDGGGGGGGGGGGGGGGGGCGCFFGGFFFGGGGGGGGEGGDDGGGEGG=FCFFGGGFGGFGDGGGGGGGGGCF@CBCEFG9FFGGGCFFCGGGGCGGGGEFE9FFC9B<F7FCC+8CCEGGG8C?8>EEGGFFFGGGCC/88CFEE=EC5::8CGCE8CE=ECEGG):C==*//:36++<C9CGF)/):=C95CC)7*/./955))1/*))2*0))(104)..)))8)1
@M03506:14:000000000-AKVR1:1:1101:17201:2485 1:N:0:32
CGAACTCCTACGGGAGGCAGCAGTAAGGAATATTGCTCAATGGCCGAAAGGCTGAAGCAGCAACGCCGCGTGAAGGATGAAGATCTTTTGGTTGTAAACTTCTGTATAATAGGAGAAACACCCCGCTCTGCGGGGTTTGATAGTACTATTAGAGTAAGCCCCAGCTAACTACGTGCCAGCAGCCGCGGTAATACGTAGGGGTCGAGCGTTGTCCGGATTTACTGGGTGTAAAGGGTGCTCAGGTGGTTCTGTAAGTCAGGGGTGAAATTCTAAAGCTTAACTTTTGAACTGCATTTGATAC
+
CCCCCGGGGGGGGGGGGGGGGFFGGFGGGFG9FGGGGGFGGGFFGGG7:FGFDC@CEGGGGGGGGECFCC@FG,CD<FFGGG9?FECFGGGFCFFFGGD,<CFFGGG9FFDEAFFFFCFGGGGGDGGCFGGDEFGFG++CDEGGFF9EFG,<F<FGCF9FCEEEGFGGGFCFGFGFFGGG7FFFCFC8CC:B@@CFFGCEG1=:*CE@:B123<ECECC6EGFFECFE:@C?9+/;CC>GG6*+2:E5+<CFCFFC+87<*/95/29CEGF?*:C9D@C>F?4++*/*5C4?*/9/**1**
@M03506:14:000000000-AKVR1:1:1101:17759:2540 1:N:0:32
CGAACTCCTACGGGAGGCAGCAGTGGGGAATCTTGCGCAATGGGCGAAAGCCTGACGCAGCAACGCCGCGTGCGGGATGAAGGCCCTCGGGTTGTAAACCGCTTTCAGTGGGGACGAACCAAGACGGTACCCACAGAAGAAGCCCCGGCCAACTACGTGCCAGCAGCCGCGGTAACACGTAGGGGGCAAGCGTTGTCCGGATTTATTGGGCGTAAAGAGCTCGTAGGCGGTTCGATAAGTCGGGTGTGAAACCTCCAGGCTCAACCTGGAGACGCCACCCGATACTGTCGTGACTAGAGTC
+
CCCCCGGGGGGGGGGGGGGGGGGGGGGGGGGGGGGGGGGGGGGGGGGGGGGGGGGGGGGGGGGGGGGGGGGGGGGGGGGGGGGGGGGGGGGGGGGGGGGGGGGGGGGGGGGGGFGGGGGGGGGGGGGGGGGGGGGGDGGFGGGGFGGGGGGGGGGGGFGGFDFGCFGGGGGGGDF9FFGFGGGGGGDCCE@ECCEGGGGGE;CFFFGG6E>ECEGGGDG*<85:EGGGGGGEC=:F7EGCGGGG=5CD7E7<D:FCC:FF6:9?6CC4=*2/*7757>DD7))*/9C@)10-9>4=6*9*/
@M03506:14:000000000-AKVR1:1:1101:11026:2553 1:N:0:32
CGAACTCCTACGGGAGGCAGCAGTGGGGAATTTTCCGCAATGGGCGAAAGCCTGACGGAGTGACGCCGCGTGGGGGACGAAGGCCTTCGGGTCGTAAACCCCTGTCAGAGGGAAAGAAGGGGGTCGGCGTGAATAGCGCCGGCACTTGACGGTACCTTCAGAGGAAGCCCCGGCCAACTCTGTGCCAGCAGCCGCGGTAAGACAGAGGGGGCAAGCGTTGCACGGAATTACTGGGCGGAAAGGGCGCGTAGGCGGGATGGCAAGGCGGGCGTGAAATCCTTCGGCTCAACCGCAGAACGGC
+
CCCCCFGGGGGGGGGGGGGGGGGGGGGGGGGGGGGGGGGGGGGGGGGGGGGEGAGGGGCFGGGGGGG@FFGGGGGGGGGGEGGGFGGGGGGEGGGGGGGGGGGGGGFFAAFGFGGGGGG8F+<FFGGGGCFGGGCG?@CFGEC@FG7FFFEBFFFGFFFFF:FGGGF>FCEGGGDEGGCCGG?9CF+CF68FGEG>EGC8<++A?8@FCGGCE;EFGGEEG69CEDGG<@F79CFAE*)**/>C5C*>?*:>FGGG*)9C:67C*9CD*/:557><0/7*?*5=DF56)28;)0.)9)7))
@M03506:14:000000000-AKVR1:1:1101:11525:2569 1:N:0:32
CGAACTCCTACGGGAGGCAGCAGTCGGGAATTTTGGGCAATGGGCGAAAGCCTGACCCAGCAACGCCGCGTGAAGGATGAAATCCCTCGGGATGTAAACTTCGCAAGAATGGGAAGAATAAGTAGGGGATAATACCCCCTATGATGACGGTACCATTTGTAAGCTCCGGCTAACTCCGTGCCAGCAGCCGCGGTAATACGGGGGGAGCAAGCGTTGTTCGGATTTACTGGGCGTAAAGGGCGCGTAGGCGGCCAGCACAAGTCAGTTGTGAAATCTCCGGGCTTAACTCGGAAAGGTCAAC
+
CCCCCGGGGFGGGGGGGGGGGGGGGGGGGGGGGGGGGGGGGGGGGGGGGGGGGGGGGGGGGGGGGGGGGGGGGGGGGGGGGGGGGGGGGGGGGGGGGGGGGGGGGGGGGGGGGGFGGGGGGGGGGDGGGGGGGGGFGFGGGGGGGGGGGGGGGGGGGGGGGGGGGGGGGGGGGGGGGGGGGFGGFGGGGGGGGGGGGGGGGEGGDEEGGGGGGGEECGFEGDGGGGGGGGGGGGGGGG7EGGGGGDGGGGGGCEGGFFFGFCGFFGGG+>F47>FGGFGGGFFGGFC46CD>@@@:=F@??
@M03506:14:000000000-AKVR1:1:1101:21871:2586 1:N:0:32
CGAACTCCTACGGGAGGCAGCAGTGGGGAATATTGGACAATGGGGGAAACCCTGATCCAGCGACGCCGCGTGGGGGATGAAGGCCTTCGGGTCGTAAAGCCCTGTCTGGGGGGACGAATCCCCTGCCGGTGAACAATCGGCAGGAATGACGGTACCCCCTAAGGAAGCACCGGCTAACCCTGTGCCAGCAGCCGCGGTAAGACAGAGGGTGCGAGCGTGGGTCGGAATTACTGGGCGTAAAGGGCTCGTAGGCGGCCAACTAAGTCAGACGTTAAATCCCCGGGCCCAACCCGGGAACGGC
+
CCCCCGGGGCGGGGGGGGGGGGGFGGGGDGGFEGFG?FFGGGGGGGGGGGGGGGGGGGGGGEGEGGGGGGEFEE+@CGGGGFFGFGF9FGG<FGGGGGA?FF<BFF<FFGGGGE@FGGFD,>CEGGGGDC>FFGGGGFFGCGGGECCC++:?EFCE<@C*2CFGFGGECCE5?EGGG8;@FGEFGDC0CF>CF58?CGD8FCC@FGGG58EGG8C8CE*:*8;8?EE56+3+:C*;E*)2:E?G5*17***/7:E5*75*A+>?C7<79C=<**1C>?*9CFFC*)).2*.(0058;5)))
@M03506:14:000000000-AKVR1:1:1101:24852:2592 1:N:0:32
CGAACTCCTACGGGAGGCAGCAGTCGAGAATTTTTGACAATGGGGGAAACCCTGATCGAGCGACGCCGCGTGGAGGATGAAGGTCTTCGGATTGTAAACTCCTGTCATTGGGGAACAAGGTGCATACGTTAACTGCGTGCGCATTGATAGCATCCGAAGAGGAAGAGACGGCTAACTCTGTGCCAGCAGCCGCGGTAATACAGAGGTCTCAAGCGTTGTTCGGATTCATTGGGCGTAAAGGGTGCGTAGGTGGTTCGTTAAGTCCTGTGTGAACTCCTCCGGCTCAACTGGGGACGGGCAC
+
CCCCCGG9FGGGGGDEECGGGGGEFFEEGEGGGGGGGGGGGGFCCCFGFFDGGGCGGGGGGGGEGDEEFG@FG:A=FE?FFGGFGGAB=CEEF@F<CGG9BFDFGGFFFACEFEGGGGFFGFFGFFGGFGGGGFAFEF+B:FBFGFGGGGGDFGDG7>FCCFFGGCE7FFBFGCF:<:FCFGFGGF7B77AFEEC*389CCCFFGGGFFFC9FGGEGC*;0;C>*:CF7<90A*:/:A3995:>EC5<8=+<<17*/)75*:?7C:+:CDF6D77<**9*5)72**0.)9?B)))))0>D8
@M03506:14:000000000-AKVR1:1:1101:13012:2593 1:N:0:32
CGAACTCCTACGGGAGGCAGCAGTGGGGAATTTTCCGCAATGGGCGAAAGCCTGACGGAGTGACGCCGCGTGGGGGACGAAGGCCTTCGGGTCGTAAACCCCTGTCAGAGGGAAAGAAGGGTGCTGGCGTGAATAGCGCCGGCATCTGACGGTACCTTCAGAGGAAGCCCCGGCCAACTCTGTGCCAGCAGCCGCGGTAAGACAGAGGGGGCAAGCGTTGCTCGGAATCACTGGGCGTAAAGGGCGCGTAGGCGGGACGGCAAGTCGGTCGTGAAATCCTTCGGCTCAACCGAAGAACGTC
+
CCCCCGGGGGGGGGGGGGGGGGGGGGGGGGGGGGGGGGGGGGGGGGGGGGGGGGGGGGGGGGGGGGGGGGGGGGGGGGGGGGGGGGGGGGGGGGGGGGGFGGGGGGGGGGGGGGGGGGGGGGGGGGGGGGGGGGGGFGGGGGGGGGGFGGGGGGGGGGGGGGGGGGGGGGGGGGGGGGGGGGGGGGGGGGGGGGGGGGGGGFFGGFGGGGGGGDGGGEGGGGGGGGGGGGGCFFGGGEGDGGGC5EEG:CGGGGGG55DGG5CGCFGG1>E)>CGC>FFGGF3EE@D=4FFF>BEDFF)).
@M03506:14:000000000-AKVR1:1:1101:24455:2605 1:N:0:32
CGAACTCCTACGGGAGGCAGCAGTGGGGAATTTTCCGCAATGGGCGAAAGCCTGACGGAGTGACGCCGCGTGTGGGACGAAGGCCTGCGGGTCGTAAACCACTGTCAGTGAGAAAGAAGGCTGTCGATGCTAATAACATCCGCACTTGACGGTACCTGCAGAGGAAGCCCCTGCCAACTCGGTGACAGCAGCCGCGGTAAGACTGAGGGGGCAAGCGTTGCTCCGAATCACTGGGCGTAAAGGGCGAGCAGTCGGGTTGGCACGCGGGCCGTGAAACCCAGCGGCGCAAACGAGTAACGCC
+
9BCCCGFGGGFEFCCF+CFFECEGFDFCFCGFEEGCBEFEEFC,,8@FCCCFFFFF,+B@8,CFFGG+==++B,,?FF+>F774?E4,88=CC:@A<DF,>D,<,:CFFF,,8DD,D<B,,,,:>++8=CD9C,E,,@<F<+@C7F,EF<<7F7>D;<F<D;*1>:>C,<7*1<=,<BFG*6C1*,,4=+4+CC=***2;++<+++02**2*/*/;8*8**+++2:CC>+<++**2**1**32=75:)*76+*2:/*8)/0+***/*)*)*011*+*)***0)12)9@0).27)))19)0.
@M03506:14:000000000-AKVR1:1:1101:10719:2610 1:N:0:32
CGAACTCCTACGGGAGGCAGCAGTGGGGAATTGTTCGCAATGGGCGCAAGCCTGACGACGCAACGCCGCGTGGAGGATGAAGACCTTCGGGTCGTAAACTCCTTTCGATCGAGACGAATGGCCTCCGGGTGAACAATCCGGAGGAGTGGCGGTACCGAGAGAAGAAGCCCCGGCTAACTCCGTGCCAGCAGCCGCGGTAATACGGGGGGGGCAAGCGTTGTTCGGAATTACTGGGCGTAAAGGGCTCGTAGGTGGCCAACTAAGTCAGACGGGAAGTCCCTCGGCTTAACCGGGGAACTGC
+
CCCCCGGGGGGGGGGGGGGGGGGGGGGGGGGGGGGGGGGGGGGGGGGGGGGGGGGGGGGGGGGGGGGGGGGGGGGGGGGGGGGGGGGGGGGGGGGGGGGFGFGGADEFFFGGDGGEGGCGFGD<DFGGGGDGFGGE@FCBFGGECC<:EEEEFGGGE7<:FGGFFGGGGGGGDGGGGC<FEDCGGF7FGFFGGDECEGEEF7CEGGGGGGGGG8@**2CCG5FCC>5CF7@<FGGGE:<5:?FE70:D8*:=>C54CF4302*0+*32<<C3DCDEG?09:)7C5:3?ACF95>@D30<?*
@M03506:14:000000000-AKVR1:1:1101:14678:2612 1:N:0:32
CGAACTCCTACGGGAGGCAGCAGTCGGGAATTTTGGGCAATGGGCGAAAGCCTGACCCAGCAACGCCGCGTGAAGGATGAAATCCCTCGGGATGTAAACTTCGCAAGAATGGGAAGAATTAGTAGGGGCTAATACCCCCTATGATGACGGTACCATTTGTAAGCTCCGGCTAACTCCGTGCCAGCAGCCGCGGTAATACGGGGGGGCAAGCGTTGTTCGGAATTACTGGGCGTAAAGGGCGCGTAGGCGGCTTTTCAAGTCGGGCGCGAAATCTCCAGGCTTAAGCTGGAAGGGTCGTTTG
+
CCCCCGGGFFFCGGGGGGDGGGGGGGGGDGGGGGGGDGGGGGFGFCFGGDGGGGGGGGGGGGGGGGGGGGGGDFGGGCFFGGGFF8FEGGGGGGFGGGGGGGGFECFFGGFGGCGCFGGFGGGGGGGGG@FBFGGDFBCFGFFGFGCFGDGFGGGFFFGGG9@C,@7<CFECEG,7?FEGGGGGCC7,=C>EG@8=?9B>EEGDED5CFFGEG8E;/<C5EEFFECEF@5EE/:*;+<*;CEE:5C56:E:*>C+:7/:2</1:*>*)//:)*2:9>?G3*8):+1:F7>4355)<>).).
@M03506:14:000000000-AKVR1:1:1101:14593:2617 1:N:0:32
CGAACTCCTACGGGAGGCAGCAGTGGGGAATTTTGCGCAATGGGGGAAACCCTGACGCAGCAACGCCGCGTGGAGGATGAAGTCCCTTGGGACGTAAACTCCTTTCGACCCGGACGATAATGACGGTACGGGTGGAAGAAGCCCCGGCTAACTTCGTGCCAGCAGCCGCGGTAATACGAGGGGGGCAAGCGTTGTTCGGAATTATTGGGCGTAAAGGGCGCGTAGGCGGTGCGGTAAGTCACCTGTGAAATCTCCGGGCTTAACTCGGAGCCTGCAGGCGAAACTGCCGTGCTGGTGTGTG
+
CCCCCGGGGGGGGGGGGGGGGGGGGGGGGGGGGGGGGGGGGGGGGGGGGGGGGGGGGGGGGGGGGGGGGGGGGGGGGGGGGGGGGGGGGGGGGGGGGGGGGGGGGGGGGGGGGGGGGEGGGGGGGGDGGGGGGGGGGDFFGGGFGDGGGDGGGGGGGGGGGGGGGGGGGGGGGGGGGGGGGGGGGGEFGGGA8EGGGGG:EEFGEFFGGDGGEGGGGGG*:C8CEG<ECCEEGG=5:CCFFG?FGGGGGGFG70<CC@C):?D97DEG7CG555CFC4CDD3;C96649*)-.*9)7;>FF
@M03506:14:000000000-AKVR1:1:1101:23441:2628 1:N:0:32
CGAACTCCTACGGGAGGCAGCAGTGGGGAATTTTGCGCAATGGGGGAAACCCTGACGCAGCAACGCCGCGTGGAGGATGAAGTCCCTTGGGACGTAAACTCCTTTCGACCCGGACGATAATGACGGTACGGGTGGAAGAAGCTCCGGCTAACTCCGTGCCAGCAGCCGCGGTAATACGGGGGGAGCAAGCGTTGTTCGGATTTACTGGGCGTAAAGGGCGCGTAGGCGGCCACCGCAAGTCGACTGTGAAATCTCCGGGCTTAACGCGGAAAGGTCAGCCGATACTGCGGGGCCAGAGGGG
+
CCCCCGGGGFGGGGGGGDEFDGGEAGGGGGGGGGGGGGGGGGGFGGEGGGGGGGGGGGGGGGGGGGGGGE:FGGGGGGGGGGFGCFGFFGGCE@=FGGGGGGGGAFGFDGGEEGGGGCFCF<DAGGGGGGGGFFECFGGGGGGGGCEEGGGGCGGEFCFFFGGCGGGGGGD@CGF?FGGCF5EEGDFEGGC*;ECCFCCCEGFGGCGFFFECEG59CECEGE18CC6EEE?55=C=5E<+<CEEEE2:FCCGG9CD?><D*27<<**9C3:>FC6EDF<DD575=*:=8C@B>))0)0)))
@M03506:14:000000000-AKVR1:1:1101:11078:2650 1:N:0:32
CGAACTCCTACGGGAGGCAGCAGTCGGGAATTTTGGGCAATGGGCGAAAGCCTGACCCAGCAACGCCGCGTGAAGGATGAAATCCCTCGGGATGTAAACTTCGCAAGAACGGGAAGAATAAGTAGGGGACAATACCCCCTATGATGACGGTACCGTTTGTAAGCTCCGGCTAACTCCGTGCCAGCAGCCGCGGTAATACGGGGGGAGCAAGCGTTGTTCGGATTTACTGGGCGTAAAGGGCGCGTAGGCGGCCAGCACAAGTCAGTTGTGAAATCTCCGAGCTTAACTCGGAAAGGTCAAC
+
CCCCCGGGGGGGGGGGGGGGGGGGGGGGGGGGGGGGGGGGGGGGGGGGGGGGGGGGGGGGGGGGGGGGGGGGGGGGGGGGGGGGGGGGGGGGGGGGGGGGGGGGGGGGGGGGGGGGGGFGGGGGGGGGGGGGGGGGGGGGGGGGGGGGGGGGGGGGGGGGGGGGGGGGGGGGGGGGGGGGGGGGGGGGGGGGGGGGGGGFEGGGGGGGGGGGGGGG>EGGGEEC?@FCFGGGE:8C5CFGDEEGEEEGFCEEDEGGC><9CGGGFGFGFDE=>FGGGFG395.<CFF=9DF>F@F4*9661
@M03506:14:000000000-AKVR1:1:1101:15096:2660 1:N:0:32
CGAACTCCTACGGGAGGCAGCAGTGGGGAATTGTTCACAATGGGCGCAAGCCTGATGACGCAACGCCGCGTGGAGGATGAAGGTCTTCGGATTGTAAACTCCCGTTGCCCGGGACGAAAAGCTTCGACCTAACACGTCGAGGTCTGACGGTACCGGGTGAGGAAGCCCCGGCTAACTCTGTGCCAGCAGCCGCGGTAATACAGAGGTCCCAAGCGTTGTTCGGATTCATTGGGCGTAAAGGGTGCGTAGGCGGCGCGGTAAGTCGGGTGTGAAATCTCGGAGCTTAACTCCGAAACTGCAT
+
CCCCCGGGGGGGGGGGGGGGGGGGGGGGGGGGGGGGGGGGGGGGGGGGGGGGGGGGGGGGGGGGGGGGGGGGGGGGGGGGGGGGGGGGGGGGGGGGGGGGGGGGGGGGGGGGGGGGGGGGGGGGGGGGGGGGGGGGGGGGGGGGGGGGGGGGGGGGGGGGGGGGGGGGGGGGGGGGCGGGGGGGGGGGGGGGGGGGGGGFGGGGGGGGGFGGGGGCCGGGDEGACE?FCFGGGFG?CEGGGGGGDGGGGGGGGGGGGBGG5C>E5DGGGGGBC>F+*09FG>>=F4:=9:6:3.7B8FFF1
@M03506:14:000000000-AKVR1:1:1101:19895:2683 1:N:0:32
CGAACTCCTACGGGAGGCAGCAGTGAGGAATCTTCCACAATGGACGAAAGTCTGATGGAGCAACTCCGCGTGCAGGATGAAGGCCTTAGGGTCGTAAACTGCTTTTATGAGTGAAGAATATGACGGTAACTCATGAATAAGGGTCGGCTAACTACGTGCCAGCAGCCGCGGTCATACGTAGGACCCAAGCGTTATCCGGAGTGACTGGGCGTAAAGAGTTGCGTAGGTGGTTAGTAAAGCGAATAGTGAAACCTGGTGGCTCAACCACGCAGACCATTATTCGAACTCACTAACTCGAGAA
+
CCCCCGGGGGGGGGGGGGGGGGGGGGGGGGGGGGGGGGGGGGGGGGGGGGGGGGGGGFGGGGGGGGGGGGGGGGGGGGGGGGGGGGGGGGGGGGGGGGGGGGGGGGGGGGGGGGFGGGGFFGGGGGGGGGGGGGGGGGDGGGGGGGGGGGGGGGGGGFGGGGGGGGGGGGGGGGGGGGGGGGGGGGGGGGGGGDCGGGGGGGGGGGGGGGGCEEGGGGGG@FGGDEGGGG58CCCFG?FFGGGGCGGGGGFFGGFGFFDGGG46CCCFG:=335CFFF>FGFFCC>F=>FFBFF6?EF:47
@M03506:14:000000000-AKVR1:1:1101:9876:2700 1:N:0:32
CGAACTCCTACGGGAGGCAGCAGTGAGGAATATTGCGCAATGGGCGAAAGCCTGACGCAGCGACGCCGCGTGGGTGAGGAAGTCCTTCGGGATGTAAAGCCCTTTTGCCGGGGACGATTCCAGACGGTACCCGGCGAATAAGCCCCGGCTAACTACGTGCCAGCAGCCGCGGTAATACGTAGGGGGCAAGCGTTGTCCGGATTTACTGGGCGTAAAGAGCGCGCAGGCGGTCGATTAAGTCGGATGTGAAATCCCCTGGCTCAACTGGGGGGCGTCATTCGATACTGCCCGACTTGAAGGC
+
CCCCCGGGGGGGGGGGGGGGGGGGGGGGGGGGGGGGGGGGGGGGGGGGGGGGGGGGGGGGGGGGGGGGGG>FGGFGGGGGGGGGGGGGGGGGGGGGGGGGGGGGGGFGGGGGGGGGGGGGGGGFGGGGGGGGGEEGGDGGGGGGGGGGGGGGGGGGGGGGGGGGGGGGGGGG=EGGFFG@FGGGGGGGGGGGEDCEGGGGGGGGGGGGGGGGGGGCFGDFE=CGGGEGGGGGGGECCFGGGGDECCFGGCGGGGGGFFFF*+*+2*<CFDGFGC5=7>*:7=@*:@C?(18>EB3F6;=)0
@M03506:14:000000000-AKVR1:1:1101:16682:2721 1:N:0:32
CGAACTCCTACGGGAGGCAGCAGTGGGGAATTTTTCGCAATGGGCGAAAGCCTGACGAAGCAACGCCGCGTGGAGGATGAAGGCCTTCGGGTCGTAAACTCCTGTCGACCGGGTCGAAAGTAGTCTGGCCCAATACGCCAGGCTATCGACTGTACCGGTGGAGGAAGCCACGGCTAACTCTGTGCCAGCAGCCGCGGTAATACAGAGGTGGCAAGCGTTGTTCGGCATTACTGGGCGTAAAGGGCTCGTAGGCGGTTCGTTAAGTACTGTGTGAAATCCCCCGGCCCAACGGGGGAATGGC
+
BCCC@@FGGGGGC@FFE>FCDFGFFGGGGDFCFFFC7F;@FFC@DCEEGECEGFGF7FGGEGGGEFEGEE>CF@D7,=EE?FG=FEF,?=@:CEG=FGAFGED8FCFFEC++8+68+B+>>FG=8E<,D38@C<F<37C3C><:<,@FF::7F;F;FEGGGCB@C:FF7CFC:7<:,?<FFAFFGGGEFF7:C78C:1/;@79EC7@E@FGG*+/;A;EEAF7A5*:*2@<+<688521*/90:=65)?5>56C5):)9/C:*93*+2+:+95**+**2*177E5)1)-5)()757))0))
@M03506:14:000000000-AKVR1:1:1101:14090:2726 1:N:0:32
CGAACTCCTACGGGAGGCAGCAGTCGGGAATTTTGGGCAATGGGCGAAAGCCTGACCCAGCAACGCCGCGTGAAGGATGAAATCCCTCGGGATGTAAACTTCGCAAGAACGGGAAGAATAAGTAGGGGACAATACCCCCTATGATGACGGTACCGTTTGTAAGCTCCGGCTAACTCCGTGCCAGCAGCCGCGGTAATACAGAGGGTGCGAACGTTGTTCGGAATCATCGGGCGTAAAGGGCGTGTAGGCGGTTTGTTAAGTCAGGTGGGAAATCCCTCGGCTCAACCGGGGAAGGACGCAG
+
CCCCCGGGGGGGGEGGGGGDFEFGGGGGGGGGGGEGGGGGGGGFGGGDFFCFFGGGGGGFGFFGGGEEGGGDGFFGC9EDAEFGGGFGGDGEFGGGGGG9E?FGGCFFFGEGGCDGGFFFAFGFFFEGG7FF@AFGGFEGGGFGCFFGCF<C7B@FDG<FCGF?FFFGG>FDFGA??FF7<:,<<FGDFGEG**B:9C9C9++8<*CEE5*/:*;CEGC=CC85CFGDCEGE8=E5=@**2::*1*<CFCG*/5:*;67*<+0+:*C*:<F5C7<6C5)7*)0+<.7<93:(05>F@35))
@M03506:14:000000000-AKVR1:1:1101:17306:2742 1:N:0:32
CGAACTCCTACGGGAGGCAGCAGTGGGGAATTGTTCGCAATGGGCGCAAGCCTGACGACGCAACGCCGCGTGGAGGATGAAGACCTTCGGGTCGTAAACTCCTTTCGATCGAGACGAACAGCCATCGGGTGAACAATCCGGAGGTTTGACGGTACCGAGAGAAGAAGCCCCGGCTAACTCCGTGCCAGCAGCCGCGGTAATACGGGGGGGGCAAGCGTTGTTCGGAATTACTGGGCGTAAAGGGCTCGTAGGTGGCCAACTAAGTCAGACGTGAAATCCCTCGGCGTAACCGGGGAACTGC
+
CCCCCGGGGGGGGGGGGGGGGGGGGGGGFGGGGGGGGGGGGGGGGGGGGGGGGGGGGGGGGGGGGGGGGGGGGGGGFGGGGGGGGGGGGGGGGGGGFEGGGGGGGGGGGGGGGGGGGGGGGGGFGGGDGCGDFGGGGGGGGDCEGGGGFGGGGGGGGGGGGFGGGGFFFGGGGGG@GFBCF><FFFFG58F>FGE8CC*;CGCGGGGGE>ED:>EGEEEEGGG8>8>C+<?996EGECD8GGGGG>*CEEEGCCCFFFFF?07?CC<C06CFG43+:7CF<FBC709729?63)>07F)/0
@M03506:14:000000000-AKVR1:1:1101:12035:2762 1:N:0:32
CGAACTCCTACGGGAGGCAGCAGTGGGGAATCTTGCACAATGGGCGAAAGCCTGATGCAGCGACGCCGCGTGAGCGATGAAGCCCTTCGGGGTGTAAAGCTCTTTCGACGGGAACGATAATGACGGTACCCGGAGAAGAAGCTGCGGCTAACTACGTGCCAGCAGCCGCGGTAATACGTAGGCAGCGAGCGTTGTTCGGAATTACTGGGCGTAAAGAGTGTGTAGGCGGTGTTCCCAGTCTGTTGTGAAATCTCCCGGCTTAACTGGGAGGGTGCAGCGGAAACTAGAATGCTAGAGGGTG
+
CCCCCGGGGFGGGGGGGGGGGGGGGGGGGGGGGGGGGGGGGGGGGGGGGGGGGGGGGGGGGGGGGGGGGGGGGGGGGGGGGGGGGGGGGGGGGGGGGGGGGGGGGGGGGGGGGGGGGGGGGGGGGGGGGGGGGGGGGGGGGGGGGGGGGGGGGGGGFGGGGGGGFGGGGGGGGGGGGGGGGGGCEDEGGGGGGGGGGGGCEGGCFGGGGGGEEEFGGGGGE?CCGGGGGEGGGFC?9@>F0?C7EFCFGEGGDCFDEDGGEGCFFFGGFGGDDD*2?@DGDB>FDFD64*9>44==@FE35
@M03506:14:000000000-AKVR1:1:1101:13873:2762 1:N:0:32
CGAACTCCTACGGGAGGCAGCAGTGGGGAATTGTTCGCAATGGGCGCAAGCCTGACGACGCAACGCCGCGTGGAGGATGAAGATCTTCGGGTCGTAAACTCCTTTCGATCGAGACGAACGGCCTCCGGGTGAACAATCCGGAGGAATGACGGTACCGAGAGAAGAAGCCCCGGCTAACTCCGTGCCAGCAGCCGCGGTAATACGGGGGGGGCAAGCGTTGTTCGGAATTACTGGGCGTAAAGGGCTCGTAGGTGGCCAACTAAGTCAGACGCGAAATCCCTCGGCTTAACCGGGGAACTGC
+
CCCCCGGGGGGGGGGGGGGGGGGGGGGGGGGGGGGGGGGGGGGGGGGGGGGGGGGGGGGGGGGGGGGGGGGGGGGGGGGGGGGGGGGGGGGGGGGGGGGGGGGGGGGGGGGGGGGGGGGGGGGGGGGGGGGGGGGGGGGGGGGGGGGGGGGGGGFGGGGGGGGGGGGGFFGGGGGGDGFGGGGGGGGGGGGGGGGGGEGGGGGFGGGGGGGGEGFFG88CCFFGGG5C<EFC?6EGGEGGGGGGG=FD*:5:CCED*)/9:C4?CCGFCDGFGCDGC?F<7<@GE3C6);793>BB>>4?6
@M03506:14:000000000-AKVR1:1:1101:11497:2763 1:N:0:32
CGAACTCCTACGGGAGGCAGCAGTGGGGAATCTTGGACAATGGAGGAAACTCTGATCCAGCCATGCCGCGTGAGTGATGAAGGCCTTCGGGTTGTAAAACTCTTTTGGCGGGGACGATAATGACGGTACCCGCAGAATAAGCTCCGGCTAACTTCGTGCCAGCAGCCGCGGTAATACGAAGTGGGCTAGCGTTGTTCGGAATTACTGGGCGTAAAGCGTGCGCAGGCGGCTGCTCAAGTCAGGGGTGAAAGCCCAGCGCTCAACTCTGGAATTGCCTTTGAGACTGAGTGGCTTGAGTACG
+
CCCCCGGFF9FGGDGGGGGGDGGGGGGGGGGGGGFF<FFFFGGF8@FFDEGFGG9FGGGGGFDGDGGEGGGEC@GFGFGGGGCGGF@ED@CFEGGGGCEGGGGGGGCC<CCEGG::FG>FCGFGDGCDGGGGGCC@EGGFGGC3DBBCFGECGGCFGGGGGFGGCFC@FEFG<@FGGF7C:1CF@F:CE,4FG*;FG>**/;AC7ECCFGEEEEGGGGGD8CD588C/8:8E5CFF?FFFGGGC5AC*+0<6C:*1/7C*2:DGG7<>F*<*67FGCFF7F5)<9<6FFG:?@4)./9BF@
@M03506:14:000000000-AKVR1:1:1101:7165:2833 1:N:0:32
CGAACTCCTCCGGGAGGCAGCAGTTTGGAATTTTGGACAATGGACGAAAGTCTGATCCAGCGACGCCGCGTGCACGAAGAAGGCCTTCGGGTTGTAAAGTGCTTTTGCAGGGAACGAATTTTGACGGTACCCTGAGAATAAGAGGTTGCTAACTCTGTGCCAGCAGCAGCGGTAATACAGAGACCTCAAGCGTTATCCGGAATCATTGGGCGTAAAGCGTACCGATAGGTGGTTTTGGTAGTTTTGGGTAAAAGCCGGAGGCTCAACTTCCGCGTTTGCTCAAAATACTCCAAGACTAGAG
+
CCCCCGGGG-CFGGGGGGGGGGGGGGGGGGGGGGGGGGGGGGGGGGGGGGGGGGGGGGGGGGGGGGGGGGGGGGGGGGGGGGGGGGGGGGGGGGGGGGGGGGGGGGGGGGGGFFFGGGGDFGGGGGGGGGGGGGGGGGGGGGGGGGGGGGGGFFGGGGGGD=FFGGGGGGGGFGGGGGGGGGGGGGGGGF>FGGGFGGGGEECCFCFFGGGGGGGGGFGEGGGGE8EEGGGGGFGFGGCC90<CFCGG=C?CFDCC=@3CEGG*0CCD7C::3C)*9>F77=6<C4**-994<?F7B*/*0
@M03506:14:000000000-AKVR1:1:1101:7381:2839 1:N:0:32
CGAACTCCTCCGGGAGGCAGCAGTGGGGAATCTTGCGCAATGGGCGAAAGCCTGACGCAGCGACGCCGCGTGGGGGATGAAGCTTCTCGGAGTGTAAACCCCTTTCGACCCGGACGAAACTCCCGCAAGGGATTGACGGTACGGGTATAAGAAGCCCCGGCTAACTACGTGCCAGCAGCCGCGGTAAGACGTAGGGGGCCAGCGTTGCTCGGAATTACTGGGCGTAAAGGGTTCGTAGGCGGTGTGGCAAGTCGGAGGTGAAATCTCTGGGCTCAACCCAGAGGCTGCTCCCGAAACTGCC
+
CCCCCGGGG9FGGGGGGGGGGGGGGGGGGGGGGGGGGGGGGGGGGGGGGGGGGGGGGGGGGGGGGGGGGGEGGGGGGGGGGGGGGGGGGGDGGGGGGGGGGGGGGGGGGGGGGGGGGGGGFGGGGGGGGGGGGGGFGGGGGGGGGFGGGGGGGGGGGGGGGGGGGGGGGGGGGGFGGGGGGGEGEGGGGGG8F@EEGEDGDFGGGGGG?FCGGGGGFG?CFGGGECDFEGGGFFEEGGGGGGGGEGG78CEC:EEC*)*99<CFG7?CFGGFGGDFF@GDGF@5C8C>):6:>53>@F??:
@M03506:14:000000000-AKVR1:1:1101:15585:2853 1:N:0:32
CGAACTCCTACGGGAGGCAGCAGTGGGGAATTTTGGGCAATGGGCGAAAGCCTGACCCAGCAACGCCGCGTGAGGGAGGAAATCCTTCGGGATGTAAACCTCACAAGCAAGGGAAGAGAGCTCAGGGCCGAATAAGCTTTGAGTCCGACGGTACCTTGCGTAAGCCACGGCTAACTACGTGCCAGCAGCCGCGGTAATACGGAGGTGGCAAGGGTTGTTCGGAATTATTGGGCGTAAAGGGAGCGTAGGCGGGTTGCTAAGTCGGTTGTGGAAGCTCGGGGCCCAACCCCGGGGAGTAATA
+
ACCCCECFGGEGG7FDEEG@BFFEE@E@FGGFFFFGGGGGGGGGGGEGEGFCGFGGF<<FFGFFGEG:CCCEGGGGGGFEGGEFGCFGGGGCFGGF9FFDCF@FGGGGG=FDGGC7BFFG?BBBFCF>CDEEGGFFBA>FCFFFF,CCECGFFBAFFG7FF@:D36:3CF7FFFGGGG7244@FGGF<CCBFCC*=CCE+1*2:8/;/0*<@***2/;CGGG*8*+<C?++**2?5*;*:C*>*::5)/+:757:<*9**<+7:CDCG5**1***+08CC5))*1557(7<0)))07)**1
@M03506:14:000000000-AKVR1:1:1101:13215:2882 1:N:0:32
CGAACTCCTACGGGAGGCAGCAGTGGGGAATTTTGGGCAATGGGCGAAAGCCTGACCCAGCAACGCCGCGTGAGGGAGGAAATCCTTCGGGATGTAAACCTCACAAGCAAGGGAAGAGAGCTGTAGGCTGAATAATCCTACAGTACGACGGTACCTTGCGTAAGCCACGGCTAACTACGTGCCAGCAGCCGCGGTAATACGTAGGTGGCAAGCGTTGTTCGGAATTATTGGGCGTAAAGGGCGCGTAGGCGGCGTGTTAAGTCGGCTGTGAAAGCCCGGGGCTCAACCCCGGAGGGTCAGC
+
CCCCCGGGG9EFGGDGGGGG>FGFG8FGGGGFGGGEGGGGGGGGGGGGCFGGFGGG?FCGDGCFGGGCGDFFGEFGE:FCDGGEAAFFFGGG7FGD<CFFGGGGGFGFGFGGGGDE8<EFGEFFGG9DFGGGGGGGGGGGFFFFGD@FFDGF7B,EFCFGGE@BAFFGGGEE:FGFGG7CFCFBFGGGGFGGGGGE8C9?FCC8@CFCGGGGGEEGG8C7C=5;8<?9C?FDFECGDFGFEGEDCEG5EDGGC*:D8@*:9ACGCDGG=F29*:**7))9<B)AE**.1C:9)7775?::)
@M03506:14:000000000-AKVR1:1:1101:8602:2883 1:N:0:32
CGAACTCCTCCGGGAGGCAGCAGTCGGGAATTTTGGGCAATGGGCGAGAGCCTGACCCAGCAACGCCGCGTGAAGGATGAAATCCTTCGGGATGTAAACTTCGCAAGAATAGGAAGAATTAGCGAGTACTAATACTGCTCGTGATGACGGTACTATTTGTAAGCTCCGGCTAACTCCGTGCCAGCAGCCGCGGTAATACGGGGGGAGCAAGCGTTGTTCGGATTTACTGGGCGTAAAGGGCGCGTAGGCGGCCAGCGCAAGTCAGTTGTGAAATCTCCGGGCTTAACTCGGAAAGGTCAAC
+
CCCCCGGGGCFGGGGGGGGGGGGGGGGGGGGGGGGGGGGGGGGGGGGGGGGGGGGGGGGGGGFGGGGGGGGGGGGGGGGGGGGGGGGGGGGGGGGGGGGGGGGGGGGGGGGGGGGGGGGGGGGGGGGGGGGGGGGGGGGGGGFFFGGGGGGGGGGGGGGGFGGGGGGGGGGGGGGGGGGGGFGGGGGGGEGGGGGGBFGGGGGEGGGGGGGFGGGGGFGDGDDGFGGGGGGGGCC?=GGGGGCEE5EDGGGEGCF5:7CDD?C77*AF9DF=C>F<>FCGGFFFD=C4)18;B>5@96;**
@M03506:14:000000000-AKVR1:1:1101:9140:2903 1:N:0:32
CGAACTCCTACGGGAGGCAGCAGTGGGGAATCTTGCGCAATGCGCGAAAGCGTGACGCAGCAACGCCGCGTGGGGGAAGAAGGCCTTCGGGTTGTAAACCCCTTTCAGTTGGGACGAAGGTCGGGCCGTTAATAGCGGTTCCGGCTGACGGTACCTTCACAAGAAGCTCCGGCTAACTACGTGCCGGCAGCCGCGGTAATACGTAGGGAGCAAGCGTTGTCCGGAATCATTGGGCGTAAAGAGCGTGTAGGCTGCCCGGTAAGGCGGTTGTGAAAGTCAAGGGCTCAACCCTTGAAAGCCG
+
CCCCCGGCGGGGGGGGGGGGGGGGGGGGGGGGGGGGGGGGGGGGGGGGGGGGGGGGGGGGGGGGGGGGGGGGGGGGGGGGGGGGGGGGGGGGGGGGGGGGGGGGGGGGGGGGGGGGD7FFFGGGGGGGGCGGGGGGGGGGGEGEEEGGGGEGGGGGGFDG9FGGGFFFGFGGGGCGGGGGGGCGGGCEEGGGDEEGEGDFFFG+ACEGGGGG6FFCEGGG9C8ECCG6<FGFGFFEC8CGFGEGGGGG=CFG*:CFC37DGE*+2)7)15*0*2:C*9:C*7<E*5*187@B?:*)*/.<7
@M03506:14:000000000-AKVR1:1:1101:10212:2905 1:N:0:32
CGAACTCCTATGGGAGGCAGCAGTGGGGAATTGTTCGCAATGGGCGCAAGCCTGACGACGCAACGCCGCGTGGAGGACGAAGACCTTCGGGTCGTAAACTCCTTTCGATCGAGACGAACGGTCTCCGGGTGAACAATCCGGAGGAGTGACGGTACCGAGAGAAGAAGCCCCGGCTAACTCCGTGCCAGCAGCCGCGGTAATACGGGGGGGGCAAGCGTTGTTCGGAATTACTGGGCGTAAAGGGCTCGTAGGTGGCCAACTAAGTCAGACGTGAAATCCCTCAGCTTAACTGGGGAACTGC
+
CCCCCGGGGGGGGGGGGGGGGGGGGGGGGGGGGGGGGGGGGGGGGGGGGGGGGGGGGGGGGGGGGGGGGGEGEGGGGGGGGGGGGGGGGGGGGGGGGGGGGGGGGGGGGGGGGGGGGGGGGGGGGGDGGGGGGGGGGGGGGGGGGGGGGGGGGGGGGDDCEGGGGGGFGGGGGGFCGGFGGGGGGGGGGGGGGGGGGGGGGGGGGGGGGGEDEG@FEEGGGGGGGGGFGGGGGGGCCEDG59<:5=CDE*::CGG*;?CGCFGCF>:F:**<7*7<76C7*0)+<@7BAGF947<)>>)6*
@M03506:14:000000000-AKVR1:1:1101:24222:2915 1:N:0:32
CGAACTCCTACGGGAGGCAGCAGTGGGGAATTTTGCGCAATGGGGGAAACCCTGACGCAGCAACGCCGCGTGGAGGATGAAGTCCCTTGGGACGTAAACTCCTTTCGACCGGGACGATAATGACGGTACCGGTGGAAGAAGCCCCGGCTAACTTCGTGCCAGCAGCCGCGGTAATACGAGGGGGGCAAGCGTTGTTCGGAATTATTGGGCGTAAAGGGAGCGTAGGCGGTGCGGTAAGTCACCTGTGAAATCTCTGGGCTAAACTCATAGTCTGCAGGCGACACTGCCGTGCTGGAGTATG
+
CCCCC<EGGGGGGGGGGGGGGGGGGFGCCFGGGCCGGGDFFFEFGGGGGGGGGDGGGGGGGFGGCDC@CGFFGDDCGGGGCFFCAF<FAEFG8FFGGGAFC=FFGFDFE:FDGEGGCFC=BD<DGGDGGGE73FE<FFCFFGG<<CEDGFGGFGGGGG**CFGGGGE@FFEEFE,?<:FBFGGD>8:C8*;;*:*2@EG*;*<CGFFEG>:C>GG?D**/:C:CC>?CECCEGGEEEFFCFGEFF:?FGG??*+3:@)17*00<CDC*<C9=7:7075<DG).>6**.(/)4)*08.))/0
@M03506:14:000000000-AKVR1:1:1101:16218:2927 1:N:0:32
CGAACTCTACGGGAGGCAGCAGCGGGGAATTTTGGGCAATGGGCGAAAGCCTGACCCAGCAACGCCGCGTGAGGGAGGAAATCCTTCGGGATGTAAACCTCACAAGCAAGGGAAGAGAGCTCAGGGCCGAATAAGCTTTGAGTCCGACGGTACCTTGCGTAAGCCACGGCTAACTACGTGCCAGCAGCCGCGGTAATACAGAGGTCTCAAGCGTTGTTCGGATTCATTGGGCGTAAAGGGTGCGTAGGTGGCGAGGTAAGTTGGATGTGAAATCCCGGGGCTTAACCCCGGAACTGCATTC
+
CCCCCGGGGGGGGGGGGGGGGGGGGGGGGGGGGGGGGGGGGGGGGGGGGGGGGGGGGGGGGGGGGGGGGGCGGGGGGGGGGGGGGGGGGGGGGGGGGGCFGGGGGGGGFFGGGGGGGGGGDGFGGGGGGGGGGGGGGGGDEGGGEFGGGGGGFGGGGGGGGGCF:FG<CECGFFCGGGE7FCGGG7F:FGGGGE8EF?FFGFGGGGFGFGFCGGGGEGGGC?CGGGFFGGCEE58CEGFG6C5CCEG53<FCGE=729>CEGGGC>EFDFC4CFFGGBC7DFFGFFD)4D39:5??FFF46
@M03506:14:000000000-AKVR1:1:1101:13154:2974 1:N:0:32
CGAACTCCTACGGGAGGCAGCAGTCGAGAATTTTTGACAATGGGGGAAACCCTGATCGAGCGACGCCGCGTGGAGGATGAAGGTCTTCGGATTGTAAACTCCTGTCATTGGGGAACAAGGTGCATACGTTAACTGCGTGTGCATTGATAGTACCCAAAGAGGAAGAGACGGCTAACTCTGTGCCAGCAGCCGCGGTAATACAGAGGTCCCAAGCGTTGTTCGGATTCATTGGGCGTAAAGGGTGCGTAGGCGGCGTGGTAAGTCGGGTGTGAAATCTCGGAGCTTAACTCCGAAACTGCAT
+
CCCCCGGGGFGGGGGGGGGGGGGGGGGGGGGGGGGGGGGGGGGGGGGGGGGGGGGGGGGGGGGGGGGGGGGGGGGGGGGGGGGGGGGGGGGGGGGGGGGGGGGGGGGGGFGGGGGGGGGGGGGGGGGGGGGGGGGGGGGGGGGGGGGGGGGGGGGGGGGGGGGCGGGGGGGGGGGGGGGGGGGGGGGGGGGGGGGGGGGGGGGGGGGGGGGGGGG8CGGGGGGGCEFG7CFG=FGGGGCFEEEEGGE5EDGGDEGCGEFF??0A=DG4EDG47**<*9FD<B>FG=70)2<::5509?@=8
@M03506:14:000000000-AKVR1:1:1101:6658:2980 1:N:0:32
CGAACTCCTCCGGGAGGCAGCAGTGGGGAATCTTGCACAATGGAGGAAACTCTGATGCAGCGACGCCGCGTGAGCGATGAAGCCCCTCGGGGTGTAAAGCTCTTTCGACGGGAAAGATAATGACGGTACCCGAAGAAGAAGCTGCGGCTAACTACGTGCCAGCAGCCGCGGTAATACGTAGGGTCCAAGCGTTATCCGGAATCACTGGGCGTAAAGCGTTCGTAGGCGGTTTTTCAAGTTGGGGGTGAAATCCTGTGGCTCAACCATATGGACGGTGCCTAAACCTGAAAGACTAGAGTAT
+
CCCCCGGGG@FGGGGGGGGGGGGGGGFGGGG@FGGGGGGGGGGFFGGGGGAFGGGGGGGGGGEGGGGGGGGGGDGGGGGGGGGGG@FGGGGDGGGGGG<<?FGGGF:=FFGGDEGGGGFGGGGGGGGG7FFGDCEGG<>FF<78FFGGGGGGGGGGGGGGGGGGGGGGGGGGD7FFGGCFGGCFGGFGGGGGGGGGGGGCEG?9@FGGGGGGGEGD?CEG8E:@CGFGC**1;=6+<?7AF?5*:/:5CCCC6CFFGF5*A+7C=*99+0+09)):*5***/9+:?C54**(7F4:*///*
@M03506:14:000000000-AKVR1:1:1101:20701:2985 1:N:0:32
CGAACTCCTACGGGAGGCAGCAGTGGGGAATTGTTCGCAATGGGCGCAAGCCTGACGACGCAACGCCGCGGGGAGGATGAAGATCGTCGGGTCGTAAACTCCTGTCGAGCGGGAGGAACGTTTCGCGGATGAATAAGCCGCGGAAGTGACGGTACCGCTAAAGGAAGCCCCGGCTAACTCCGTGCCAGCAGCCGCGGTAATACGGGGGGGGCAAGCGTTGTTCGGAATTACTGGGCGTAAAGGGCTCGTAGGCGGTCAACTAAGTGAGATGTGAAATGCCCCGGCTGAACCGGGTGACTGC
+
9B@CCFFF@<C@FE7CGGGGGFGFGFCEGGGD@CEEFE@FCFGGFGCCC7FD<F8FFFGEGCGGGGD+:F+@CECGGGGGGAAFG+BFDFGGGGGGG@FG9=FFFF<<FCGEGGCFE8DFFFB,7CC@F>*FFC,FFCA<CC7:1*CE+2;8CC;C>>8*:CGFFGFG6;**88C*+0<@FCECGGFDCCFFG5*:*?**30+;CCE>C>EC*:*A5C8E*;@EGEEG+:++<+;=E8)**+05*:*9**2:*57):;F7CEFF+*06+*+1?C7+0/**00;:77))56)4>))).9**)
@M03506:14:000000000-AKVR1:1:1101:22154:2985 1:N:0:32
CGAACTCCTACGGGAGGCAGCAGTGGGGAATTTTGCGCAATGGGCTAACGCCTGACGCAGCAACGCCGCGTGGAGGATGAAGGTCTTTGGATTGTAAACTCCTGTCAGCAGGGAAAAAGCAAGCCGGCCTAACACGCCGGTGAGTTGATTGTACCTGCAGGGGAAGCCCCGGCTAACTCTGTGCCAGCAGCCGCGGTAATACAGAGGGGGCAAGCGTTATTCGGAATTATTGGGCGTAAAGGGCGCGTAGGCGGCTTGGCAAGTGGATGGTGAAATCCCTCGGCTTAACCGAGGAACGGCC
+
CCCCCGGGG9FGGGGGGGGGGGGGGGGGGDGGGGGGGGGGGGGGGGGGGGGGGGGGGGGGGGGGGGGGGGFFGGGGFGGGGGGEFGGGGGGGGGGGGGGGGGGGGGFGGGFFGGFGFFEFGGGGGGDGGGGGGGGGEGGGFEGGGGGGDGGGGGGGGGGFGGCFEGGGGGGGDGGFGGGGGGGGGGDGGGGGFGGGGEGG++<CFGGGGG5*;ECE8EEF7@FGE5C6::<FGGFGGGGFF7ECEDE<CC5CCEGG=@GGE9C0ECC*<<08:CFGG?7*9>EEF>DF>C),)0>)5)..7
@M03506:14:000000000-AKVR1:1:1101:11877:3000 1:N:0:32
CGAACTCCTACGGGAGGCAGCAGTGGGGAATCTTGCGCAATGGGCGAAAGCCTGACGCAGCAACGCCGCGTGCGGGATGAAGGCCCTCGGGTTGTAAACCGCTTTCAGCAGGAACGAAAATGACGGTACCTGCAGAAGAAGGTCCGGCCAACTACGTGCCAGCAGCCGCGGTAACACGTAGGAACCAAGCGTTGTCCGGATTTATTGGGCGTAAAGCGCTCGTAGGCGGTTCGGTAAGTCGGGTGTGAAACCCCTGGGCTCAACCCGGGGACGCCACCCGATACTGCTGTGACTCGAGTTC
+
CCCCCGGGGEGGGGGGGGGGGGGGGGGGGGGGGGGGGGGGGGGGGGGGGGGGGGGGGGGGGGGGGGGGGGGGGGGGGGGGGGGGGGGGGGGGGGGGGGGGGGGGGGGGGGGGCFGGGGGGGGGGGGGGGGGGGGGFGGGGGGGGGGGGGGGGGGGGGFGGGGGGGGGGGGGGGGGGGGGGGGGGGGGGGGGGGGGGGGG>CEFGGGG6EGGGGGGGGGDEGGGDGGGGG8EEGGGGGGGGGGGGGGGGGGGGGGGGGFGGFGGGGGGGGG=EGGGG3.>DC@3CG?>FFFFFF=FF:DFD?
@M03506:14:000000000-AKVR1:1:1101:17872:3006 1:N:0:32
CGAACTCCTACGGGAGGCAGCAGTGGGGAATCTTGCGCAATGGCCTAACGGCTGACGCAGCGACGCCGCGTGAGGGATGACGCTCTTCGGAGTGTAAACCTCTTTTGACCGGAACGAATTGCCACCTTCAGGTGGCTTGACGGTACCGGTTGAATAAGCACCGGCTAACTCCGTGCCAGCAGCCGCGGTAATACGGGGGGCGCGAGCGTTGTCCGGAATCACTGGGCGTACAGGGCGCGTAGGTGGCGTGGTAGGGGTGTGGTGAAAGCCGGGGGCTCAAGCGCGGGTCTGCCATGCCGAC
+
CCCCCGGGGGGGGGGGGGGGGGGGGGGGGGGGGGGGEGGGGGGGGGGGGGGGGGGGGGGGGDGEGGGGGGGGFFFGGDGGGGD=FGGGGGBFGGGGGGFG8FFGGGG7FGGG7C7FGDFGFGCFFGCDGGCBFCFGGGGGFGGGGFFFE:>@F;A@DF:>CFGGCGGGGCCFGGGDGCGGBA<FCEGCCF*3+<CGG5C8CECGEEEEE5C8CFGE?5E??F+ACFFECC/;9C88:5>*2>E:FFCD*:*2:+:<C.99C=FG:*+:*0*5>)55)7=F*9):5>C70*796?46))7)0
@M03506:14:000000000-AKVR1:1:1101:9701:3030 1:N:0:32
CGAACTCCTACGGGAGGCAGCAGTCGGGAATTTTGGGCAATGGGCGAAAGCCTGACCCAGCAACGCCGCGTGAAGGATGAAATCCCTCGGGATGTAAACTTCGCAAGAATGGGAAGAATTAGTAGGGGTTAATACCCTCTATGATGACGGTACCATTTGTAAGCTCCGGCTAACTCCGTGCCAGCAGCCGCGGTAATACGGGGGGAGCAAGCGTTGTTCGGATTTACTGGGCGTAAAGGGCGCGTAGGCGGTCAGCACAAGTCAGTTGTGAAATCTCCGGGCTTAACTCGGAACGGTCAAC
+
CCCCCGGGGGGGGGGGGGGGGGGGGGGGDGGFGGGGGGFGGGCEGGGEGGGGGGGGGGGGGFGGGGGGGGGGEGGGGGGGGGGGGGGGGGG>FGGGGGGGGGGGGG7EEEEGGGGGGGGGGGGGGCDGGGGGGGGDGGGGGGGGGGGGGFFGGGGGGGGFF=CGGGGGDEGCEGGGGGG*FDCFGFGGGGGGGGD7EFGGGGGGDGGGGGDDEGGGGGGCE=CGFGGFGGFFG*:8*<DEGGG5:7EGFEEGDGGGEFC5:+:<CFGGE3+**::<*9CCCDDFG4C*-7>>D)550))19
@M03506:14:000000000-AKVR1:1:1101:18546:3059 1:N:0:32
CGAACTCCTACGGGAGGCAGCAGTGGGGAATCTTGCACAATGGGGGAAGCCCTGATGCAGCGACGCCGCGTGAGCGATGAAGCCCTTCGGGGTGTAAAGCTCTTTCGGCAGGGAAGATAGTGACGGTACCTGCAGAAGCAGCTGCGGCTAACTACGTGCCAGCAGCCGCGGTAATACGTAGGCAGCGAGCGTTGTTCGGAGTTACTGGGCGGAAAGGGTGTGTAGGCGGTTTTTTAAGTTTGGTGTGAAATCTCCCGGCGCAACTGGGAGGGGTCGCCGAATACTGAAAGACTAGAGTACG
+
CCCCCFGGAFGGDFGCFGGGGGGEGGGGEGGFGGGGGGDFGGGGEGGEGGGGGCFCFGGGGGGECFGCGFGGFEFGGFDEGFGC7EFEGGGGGDGGFFGGGGGGFGGDGCFEEEGGGGFDFAFFDEGGGGGGGGGGEGGGFGGGFGEGGGGGGGGE7<FFGGGGGGGGGGGG7:AFGGGGFGGGGGG>EDGGGGG5CCGGGECFFGFFF8E*::>;E?E=?E*+<C@?E8?*/7?*+<F++9=CF=:C2?70:739C35):*7*+*292C:5)/1:))999)00<4*15F@36=)7@BFF>
@M03506:14:000000000-AKVR1:1:1101:17192:3068 1:N:0:32
CGAACTCCTACGGGAGGCAGCAGTGGGGAATTGTTCGCAATGGGCGCAAGCCTGACGACGCAACGCCGCGTGGAGGATGAAGATTTTCGGATCGTAAACTCCTGTCGAATGGGACGAAAAGATTGCGGGTGAACAGTCCGTAGTCCTGACGGTACCGTTAAAGGAAACCCCGGCTAACTCCGTGCCAGCAGCCGCGGTAATACGGGGGGGGTAAGCGTTGTTCGGAATTACTGGGCGTAAAGGGCTCGTAGGCGGCCAACTAAGTCGGACGTGAAATCCCTCAGCTTAACGGGGGAACTGC
+
CCCCCGGGGGGGGGGGGGGGGGGGGGGGGGGGGGGGGGGGGGGGGGGGGGGGGGGGGGGGGGGGGGGGGGGGGGGGGGGGGGGGGGGGGGGGGGGGGGGGGGGGGGGGGGGGGDGGGGGGGGGGGGGGGGGGGGGGGGGGGGGGGGGGGGGGGGGGGGGGGGGGGGGGGGGGGGGGGGCFGGGGGGGGGGGGGGGGGG>EGGFFGGGGGGGGGGGGGG=EGEGEGGD5EG@FGFFCECCGGGGGGG5C::FE4CGD*5CC*<<??7EGEDGDG4D+*8*2*07??0C4<F)4<@E3.5@F*
@M03506:14:000000000-AKVR1:1:1101:23493:3068 1:N:0:32
CGAACTCCTACGGGAGGCAGCAGTGGGGAATTTTGGGCAATGGGCGCAAGCCTGACCCAGCAACGCCGCGTGAGGGAGGAAATCCTTCGGGATGTAAACCTCACAAGCAAGGGAAGAGCGCTACAGGTCTAATAAGTCTGTAGTCCGACGGTACCTTGCGTAAGCCACGGCTAACTACGTGCCAGCAGCCGCGGTAATACGTAGGTGGCAAGCGTTGTTCGGAATTATTGGGCGTAACGGGCGCGTAGGCGGCTTGGTAAGTCGGCTGTGAAAGCCTGGGGCGCAACCCACGAGGGACGGG
+
CCCCCGGGFGGGGGGCG@FFDCFFFGCF7CF<FGGGGGC8FFGGGC:BCEGGGGFFCFGFDEFGGGGGGGGGGGGGGGGE4<BFFGGG@EED77FC?FGFGGGFGFGFGGGGFDFCCFGEGGGGGFGFGGGGGGGCDFF>=FFG,=FFGGE@GEGG=CFGGEGCFGGGGGGGGBEG?FGCGF@FCFAF:2F<C:C<1;FC;?9CFCEC>ECGGC8AC:CFDG*//+<+0<CFFE:8**9CGG5*1:5)*3>EGEC<*1:>F+::*)/9:>+/*:<C45<3C375:05)-*)-))05).5))
@M03506:14:000000000-AKVR1:1:1101:18757:3090 1:N:0:32
CGAACTCCTACGGGAGGCAGCAGTCGAGAATTTTTCTCAATGGGGGAAACCCTGAAGGAGCGACGCCGCGTGGAGGATGAAGGTCTTCGGATTGTAAACTCCTGTCATTTGGGAACAAGGTGCGCGCGTTAACTGCGCGCGCATTGATAGTACCAGAAGAGGAAGAGACGGCTAACTCTGTGCCAGCAGCCGCGGTAATACAGAGGTCTCAAGCGTTGTTCGGATTCATTGGGCGTAAAGGGTGCGTAGGCGGCGCGGCAAGTCGGGTGTGAAATCTTGGAGCTTAACTCCGAAACTGCAT
+
CCCCCGGGGGGGGGGGGGGGGGGGGGGFFFGGGGGGCFFGGGGGGGGGGGGGGGGGGGGGGGGGGGGGGGGGGEGGGGGGGGGGGGGGGGGGGGGGGGGGGGFFGGFFFGFGGGGGGGGGGGGGGGGGGGGGGGGGGGGDGGGGEFGGGGGGGGGGGGGGGGGGGGGGG7FEGDGGGDGGGGGGGAFGFGGGGGGGGEFGGGGFEFCGGGGGDGGGEGGGGGGE*;EFF<<FCFGGGGGGCGGEGGEC=EGGGGGGGF)9:CFGGGGDEDG?**:+CFGGG?F6+9294?@F3773@FF70
@M03506:14:000000000-AKVR1:1:1101:16301:3095 1:N:0:32
CGAACTCCTACGGGAGGCAGCAGTCGAGAATTTTTCTCAATGGGGGAAACCCTGAAGGAGCGACGCCGCGTGGGGGATGAAGGACTTCGGTTCGTAAACCCCTGTCACTTGGGAACAAAGGTTTCAACCTAACACGTTGAGGCCTGATAGTACCAGGAGAGGAAGGCACGGCTAACTCTGTGCCAGCAGCCGCGGTAATACAGAGGTGCCAAGCGTTGTTCGGATTTATTGGGCGTAAAGGGTGCGTAGGCGGTCATGCGAGTCGGGTGTGAAATACCGGAGCCTAACTCCGGAACGGCAT
+
CCCCCGGGGGGGGGGGGGGGGGGGGGGGGGGGGGGGGGGGGGGGGGGGGGGGGGGGGGGGGGGGGGGGGGGGGGGGGGGGGGGGGGGGGGGGGGGGGGGFGGGGGGGGGGGGGGGGGGGGGGGGGGGGGGGGGGGGGGGGGGGGGGGGGGGGGGGGGGGGGGGGGGGGGGGGGGGGGGGGGGGGFGGEGGGGDGGGGGGGGGGGGGGGGGGGGGGGGGGCFGGGGGGFEGFECFE?EGGGGGGDDGGGGG?EG5CDGFGGGGDFGGGGGGGFGGGGG:CDCBEE?66:A*9:E>>).73).
@M03506:14:000000000-AKVR1:1:1101:12353:3101 1:N:0:32
CGAACTCCTACGGGAGGCAGCAGTGGGGAATTTTCCGCAATGGGCGAAAGCCTGACGGAGTGACGCCGCGTGGGGGACGAAGGCCTTCGGGTCGTAAACCCCTGTCAGAGGGAAAGAAGGGTGCTGGCGTGAATAGCGCCGGCATCTGACGGTACCTTCAGAGGAAGCCCCGGCCAACTCTGTGCCAGCAGCCGCGGTAAGACAGAGGGGGCAAGCGTTGCTCGGAATCACTGGGCGTAAAGGGCGCGTAGGCGGGATGGCAAGTCGGTCGTGAAATCCTTCGGCTCAACCGAAGAACGTC
+
CCCCCGGGGGFEGGGGGGGGGGGFGGGGGGGGGGGGGDGGGGFGGGGGGGGGGFFGGGGGGGEGGGGGGGEGEGGGCEGGGGGGGGGGGGGGGGEGGGGGGGGGGG,DBFGGGGGGGGGGGGGGGGGDGGGEFGGGDGGCEGEG@F<FGGFGEFEFFGGGGGGFFGGG+=<FDDGGGF4FEGGGGFGGGGGG@EC8>EEDGDF?88@5C8EEGCGGG;8?8?FGDEGGGC+9C6CGD8CGCC+CC5:D8>ED=*:9:)*9**2CFGGGGDEFD*9F7@FGG?:CCFGF)5>07)5>).<F3
@M03506:14:000000000-AKVR1:1:1101:12953:3170 1:N:0:32
CGAACTCCTACGGGAGGCAGCAGTGGGGAATTGTTCGCAATGGGCGCAAGCCTGACGACGCAACGCCGCGTGGAGGATGAAGGTCTTCGGATTGTAAACTCCTGTTGCCCGGGACGAAACGCCTCGACCTAACACGTCGAGGTTTGACGGTACCGGGTGAGGAAGCCCCGGCTAACTCTGTGCCAGCAGCCGCGGTAATACAGAGGGGGCAAGCGTTGTTCGGAATTACTGGGCGTAAAGGGCGCGTAGGCGGCCTTCTAAGTCGAACGTGAAATCCCCGGGCTCAACCCGGGAACTGCGG
+
CCCCCGGGGFFFGGGGGGGGGGGGGGGGGGGGGGGGGGGGGGGGGGGGGGGGGGGGGGGGGGGGGGGGGGGGGGGGGGGGGGGGGGGGGGGGGGGGGGGGGGGGGGGGGGGGGGGGGGGGGGEGGGGGGGGGGGGGGGGGGGGGGGGGGGGGGGGGGGGGGGGDGGGGGGGGGGGGGGGGGGGGGGGGGGGGGGGEGC?EFGFFGGGGGGGGGFGEEGGGGGGGCFFD97FGGGEEDCFGGGGGGG5CEGFGGG5*<=*:+<:?C3*/CFE;<FGGF:FGG>)*:?=?8GE;>DDFFF43)
@M03506:14:000000000-AKVR1:1:1101:24212:3212 1:N:0:32
CGAACTCCTACGGGAGGCAGCAGTAGGGAATCTTGCGCAATGCGCGAAAGCGTGACGCAGCAACGCCGCGTGGGGGAAGAAGGCCTTCGGGTTGTAAACCCCTTTCAGGAGGGACGAAGGTGCGGCGGCGAACAGCCGTCCGTACTGACGGTACCTCCAGAAGAAGCCCCGGCTAACTACGTGCCAGCAGCCGCGGTAATACGTAGGCAGCGAGCGTTGTTCGGAATTACTGGGCGTAAAGAGTGCGTAGGCGGTGCTCTAAGTCGGTTGTGAAATCTCCCGGCTCAACTGTGAGGGTGCG
+
CCCCCGGGGGGG7CFCFGGGGGGGGGFGGGFGGGGGDGGGGFGGGGG@CGGGGGGC7@FCEDFCCCEDEGEG+:CEEFGGGGGGFGGGFEGGGGEAEFEDCGFBBEG9FGGGCCEFCCBE<<@<CFGGDEGGGGGGG7<=CCF7CCFGGGEEEGE+<A@@?*<EGFGG8?EDCEEGG:@FEGGGG7?FDC8EEGEE??>GGEGCC5ECF**:EEGEEC88C:8EECCCEGGCG=F=CCC8C<:C97E7EDEF3C*987:7++2<E*7CEGC@*;:C*7:**7>=*0C@1*9)018.5>73)
@M03506:14:000000000-AKVR1:1:1101:9653:3220 1:N:0:32
CGAACTCCTACGGGAGGCAGCAGTCGAGAATTTTTCTCAATGGGGGAAACCCTGAAGGAGCGACGCCGCGTGGAGGATGAAGGTCTTCGGGTTGTAAACTCCTGTCATTTGAGAACAAATTGGACGCAGTAACTACGCGTCCATTGATAGTATCAGAGGAGGAAGAGACGGCTAACTCTGTGCCAGCAGCCGCGGTAATACAGAGGTCTCAAGCGTTGTTCGGATTCATTGGGCGTAAAGGGTGCGTAGGTGGCGCCGTAAGTGGGGTGTGAAATTTCGGAGCTTAACTCCGAAACTGCAT
+
CCCCCGGGGGGGGGGGGGGGGGFGGGGGGGGGGGGGGGGGGGGGGGGGFGGGGGGGGGFGGGGGGGGGGGGGGGGGGGGGGGGGGGGGGGGGGGGGEGGGGGGGGGGGGGGGGGGGGGGGGGGGGGGGGGGGGGGGGGDGGGDFGGGGGGGFFGF9<FFFGGCCEGGGGGDCGGGGCD@FFFGDFFFGGGGGGG7FGEFGGGGGGGGGGG9F9CGEED:2<8E5CGFGGGFGG5C:EE*99CFGGG:*2::+1>E35<D3ACFC9CDDEGEFF7>CF49<<>>GG*:44CFB::>DF*76*
@M03506:14:000000000-AKVR1:1:1101:8592:3232 1:N:0:32
CGAACTCCTCCGGGAGGCAGCAGTGGGGAATATTGCACAATGGGCGAAAGCCTGATGCAGCGACGCCGCGTGAGGGATGACGGCCTTCGGGTTGTAAACCTCTTTCAGCAGGGAAGAAGCGCAAGTGACGGTACCTGCAGAAGAAGCACCGGCTAACTACGTGCCAGCAGCCGCGGTAATACGTAGGGTGCGAGCGTTGTCCGGAATGATTGGGCGTAAAGAGCACGTAGGCGGGCCGTCACGTCGGATGTGAAAGCCCGGGGCTGAACTCCGGGACTGCATTCGATACGGGCCGACTGGG
+
CCCCCF9FG<C@FEFCEGGGEEF@F,C@C7FEFGGGGG9E,FF8A@F@BEG@GE<FFGGFFGEGGGEDDGGGD:DFG8FGGG:FEEFCE7FFC@:?FFGGFGDFFGCCDCE7FGGEGGGCBFGEFGFACFFCCECFACGCFGD@>DFGGG77FEECCCDF:FFG:;D:FFGFC>CECFG9<<FAFGDDC:*F*<*?EEG8?FGGEE>+23<+A:8C:85;9+*0+2:8*/;CE5***27CG5=:FD55CE69>C7FGFF5>ED55**2A:C?5)5*9)57:*7<07*7,CB>:55.75)))
@M03506:14:000000000-AKVR1:1:1101:10086:3248 1:N:0:32
CGAACTCCTACGGGAGGCAGCAGTGGGGAATTGTTCGCAATGGGCGCAAGCCTGACGACGCAACGCCGCGTGGAGGATGAAGACCTTCGGGTCGTAAACCCCTTTCGATCGAGACGAATGGCCTCCGGGTGAACAATCCGGAGGAGTGACGGTACCGAGAGAAGAAGCCCCGGCTAACTCCGTGCCAGCAGCCGCGGTAATACGGGGGGGGCAAGCGTTGTTCGGAATTACTGGGCGTAAAGGGCTCGTAGGTGGCCAATCAAGTCCGACGTGTAATCCCTCGGCTTAACCGGGGAACTGG
+
CCCCCGGGGGGGGGGGGGGGGGGGGGGGGGGGGGGGGGGGGGGGGGGGGGGGGGGGGGGGGGGGGGGGGGGGGGGGGGGGGGGGGGGGGGGGGGGCFGGGGGGGFGGGDGGGGFGGGGGGGGGGGGGGGGGGGDGFGGGGGGGDGGGGGGGGGGEFGGG7F7CFFGGGGGGEGGGECEF:FGGGGGGF5?FGGGGGGECECF?FGGDGGGGGDF>FEE=*1@98E>8=F<EFGG=55CDC:FGGG67>:*177+7>FF***3*3+*+**9559DC?DF*2*8.52<3:<>49355)77:*)
@M03506:14:000000000-AKVR1:1:1101:13457:3256 1:N:0:32
CGAACTCCTACGGGAGGCAGCAGTCGGGAATTTTGGGCAATGGGCGAAAGCCTGACCCAGCAACGCCGCGTGAAGGATGAAATCCCTCGGGATGTAAACTTCGCAAGAATGGGAAGAATTAGCGAGCGCTAATACCGCTCGTGATGACGGTACCATTTGTAAGCTCCGGCTAACTCCGTGCCAGCAGCCGCGGTAATACGGGGGGAGCATGCGTTGTTCGGATTTACTGGGCGTAGAGGGCGCGTAGGCAGTCAGCACATGGCAGTTGTGAAATCTCCGGGCTTGGCTCGGACAGGTCAAC
+
CCCCCGGGGGFEEECCEGDGCFGF<CGECCF,CFGGGGGGGGGGGCC7FG8FEFFFGGFGGGGGGD:CECEGECDDGFEGGGCG4EE<FEEFCFEFA,CAEF:F7BFG,8CDE,BC8:??AEG+3CFEEGG7FFGF:7+>@EA<@==D:<<<:FGAGGFF@BC93<CFDG:FGC;?FGCGDFGGG7:BF:**4<8CCEEG7B*:C*?C5++<*/8:;;7*:**;<+2AFGFF**:*225CE5EC:E5/9+**2++0<F<*9**219<*+/+9**:9:*177>DF*097575(.785=6:/7
@M03506:14:000000000-AKVR1:1:1101:6619:3268 1:N:0:32
CGAACTCCTCCGGGAGGCAGCAGTAACGAATATTCCGCAATGCGCGAAAGCGTGACGGAGCAATGCCGCGTGCAGGATGAAGCGGTTTCGCCGTGTAAACTGCTGTCAGGGGCAAGAAACACTGATCTGCCCCAGAGGAAGAGCCGGCTAACCCTGTGCCAGCAGCCGCGGTAAGACAGGGGGCTCGAGCGTTAATCGGGATCACTGGGCTTAAAGGGTGCGTAGGCGGACCAGTAAGCGTCCCGTGAAATCCCCCGGCTCAACCGGGGAACTGCGGGGCGAACTGCGGGTCTAGAGGTAG
+
CCCCCGG?FEGGGGGGDGGGEGGGDFGGGGGGGGFGGGGFGGGEGGGCFGGGF@FFGGDDGGGGCGGBFGGGEFFFEGGGGGDGGGGGGGGGEG7FG<FFGGGGCGCGFGGGDG7FFGGGGGGFCFGGGGGGGGGFFCFFFG<EGGGDCFGGGGGGGGGFGGCEGFEEFFDCC@F;FG@C7FEF<EFEG78E55@<+A8CECFFFFF>FFFGGCCEC=FGGG8EEGGGG5CE*7@E+2>:=C5CGGD3803<<C=CEEGCCC*07557C<E>9FDD<:DD3@@E*96)()0277=647)10
@M03506:14:000000000-AKVR1:1:1101:21126:3292 1:N:0:32
CGAACTCCTACGGGAGGCAGCAGTGGGGAATTGTTCGCAATGGGCGCAAGCCTGACGACGTAACGCCGCGTGGAGGACGAAGATCTTCGGGTCGTAAACTCCTGTCGAGTGGGAAGAATGGTTCGGGGGTGAATACCCTTCGGAATTGACGGTACCACTAAAGGAAGCCCCGGCTAACTCCGTGCCAGCAGCCGCGGTAATACGGGGGGGGCAAGCGTTGTTCGGGATTACTGGGCGTAAAGGTCTCGGAGGCGGCCTACTAAGGCGGATGTGAAATCCCCAGGCTGAACGTGGGAACTGC
+
CCCCBEGGGGGGCDGECEFEGGGGFE8CC;,CEFG96F6FCCD?,@@@CGGGGCGGE7FEFD@@:7CGGDBFG@,=FDCEFFGC?FFCFEDGCDGDED?EGFFDFDD=CBFD88FFABCDFFFDEDEFGGGGGCF9,@C8FF<7FCFGGGGDGDG<CGGGF7<<CFGGG*=FCCEGFCFFGGF*8;:EDC082:CC5?8*CC9:5EGGGG5*28>E:E=EGGGCE***2<+++<*2>19C5CF+0+<7*::5*/:)/)9C++:+*2:D*)/)72:+**999).5*7*))2)4.0)7)0/6*
@M03506:14:000000000-AKVR1:1:1101:20934:3301 1:N:0:32
CGAACTCCTACGGGAGGCAGCAGTGGGGAATTTTGGGCAATGGGCGAAAGCCTGACCCAGCAACGCCGCGTGAGGGAGGAAATCCTTCGGGATGTAAACCTCACAAGCAAGGGAAGAGAGCTCAGGGCCGAATAAGCTTTGAGTCCGACGGTACCTTGCGTAAGCCACGGCTAACTACGTGCCAGCAGCCGCGGTAATACGTAGGTGGCAAGCGTTGTTCGGAATCATTGGGCGTAAAGGGCGCGTAGGCGGCTTGCTAAGGCGGTTGTGAAAGCCCGGGGCTCAACCCCGGAGAGTCGAC
+
CCCCCGGGGGGGGDGGGGGGGGGGGGGGGGGGEFGGGGGGGGGGGGGEFGGGGGGGGGGGGGGGGGGGGGGGGGGDGEDGGGGAFGGDFEEGGGGGGGGFGGGGGGGCGFFGGGGGGCGGG?FFGGGGGGGGDFEFCAFGGGGGGGEDEGEFGGFGFFGGFCGGFGGGCCEEGGGGGGDFGG:9B@7:BFF>CGEEGF@9*9@CGFGDC66@CEC**2*<;ECEG+0CCGGGGD*:58*CEGGGGGGGG<E=<EE7:*:C?*9CG)77:C9@7*0**09CD575+*944951).)776:))
@M03506:14:000000000-AKVR1:1:1101:24368:3306 1:N:0:32
CGAACTCCTACGGGAGGCAGCAGTAACGAATCTTCCGCAATGCGCGCAAGCGTGACGGAGCAATGCCGCGTGCAGGATGAAGCCCTTCGGGGTGTAAACTGCTGTCAGGGATTAGGAAGAAAGTGACCATTCCCAAAGGAAGAGACGACTAACTCTGTGCCAGCAGTCGCGGTAATACAGAGGTCTCGAGCGTTAGTCGGAATCACTGGGCTTAAAGCGTACGTAGGCGGAGATGCAGGCGTCGTGTGAAATCCATCGGCTCAACCGGGGAACTGCACGGCGAACCGCATTTCTCGAGACA
+
CCCCCGGGGGGGGGGGGGGGGGGGGGGGGGGGGGFGGGGGGFGGGGGGGGGGGGGGGGGGGGGGGFGCGEGEEGGGGGGGGGGGGGGDFGGGGGGGGGFEFG9,CECGFFGGFGGDGGGGGGFGGGGEFGGDGGGAFFGFEDFGGGCEGGGGG=FFEFGG<FFGGGGGDGGGFGEGFG:CFFGGFF9FGD<C=CEGGGGG*B*<?EGGGGGG5FCCFGGECGGGDFC98ECC86EC9<CEGCEGGG5C7C<+:0+2<:3C7C*+295D7C>@C*22:)7)9B@5:)9339)-***)950.7
@M03506:14:000000000-AKVR1:1:1101:8232:3307 1:N:0:32
CGAACTCCTCCGGGAGGCAGCAGTAGGGAATCTTGCGCAATGGGGGAAACCCTGACGCAGCGACGCCGCGTGCGGGATGAAGGCCTTCGGGTCGTAAACCGCTTTCAGCAGGGACGAAATTGACGGTACCTGCAGAAGAAGGCCCGGCCAACTACGTGCCAGCAGCCGCGGTGATACGTAGGGGTCTAGCGTTGTCCGGAATTATTGGGCGTAAAGAGCTCGTAGGCGGTTCGGCAAGTCGGATGTGAAATCTCCACGCTTAACGTGGAGGGGCCATTCGAAACTGCCGTGACTCGAGTCC
+
CCCCCGGGG9FGGGGGGGGGGGGGGGGGGGGGGGGGGGGGGGGGGGGGGGGGGGGGGGGGGGGGGGGGGGGGGGGGGGGGGGGGGGGGGGGGGGGGGGGGGGGGGGGGGGGGGGGGGGGGGGGGGGGGGGGGGGGGGGGGGGGGGEGGGGGGGGGGGGGGGGGGGGGGGGGGGGGGGGGGGGGGGGGGGFGGGGGGGGGCGGGGGGGGFGGGEGGGGGGFGGGGGGGGGGGEGGGGCGGGGGGGGGGGG79EFFGGGFGGGGCFEFGGGGDFGGGGFFGGFF>=<BFFFGF:FFF@>@F@6
@M03506:14:000000000-AKVR1:1:1101:14073:3308 1:N:0:32
CGAACTCCTACGGGAGGCAGCAGTCGAGAATTTTTCTCAATGGGGGAAACCCTGAAGGAGCGACGCCGCGTGGAGGATGAAGGTCTTCGGATTGTAAACTCCTGTCATTTGGGAACAAGGTGTGCGCGTTAACTGCGCGCGCATTGATAGTACCAGAAGAGGAAGAAACGGCTAACTCTGTGCCAGCAGCCGCGGTAATACAGAGGTCTCAAGCGTTGTTCGGATTCATTGGGCGTAAAGGGTGCGTAGGCGGCGCGGTAAGGCGGGTGTGAAATTTCGAGGCTTAACTTCGAAACTGCAT
+
CCCCCGGGGGGGGGGGGGGGGGGGGGGGGGGGGGGGGGGGGGGGGGGGGGGGGGGGGGGGGGGGGGGGGGGGGGGGGGGGGGGGGGGGGGGGGGGGGGGGGGGGGGGGGGGGGGFGGGGGGGGGGGGGGDGFGGGGGGGGGGGGGFGAFGGGGGGGGGGGGDGGGFGGGFDF>EGFFGGGGGGGGGGGGGGGGGGFE7FGGGGGGG:6@FGGGCGE*:?=FGGGGDGGGGGFFGG?ECDFFEGGCG55CCEGCEEDEDGD*2*:CGGDEGG?FG7<>7DDFFFF?4*=AGF:F@>EBF@?8
@M03506:14:000000000-AKVR1:1:1101:12254:3325 1:N:0:32
CGAACTCCTACGGGAGGCAGCAGTTTGGAATTTTGGACAATGGGCGAAAGCCTGATCCAGCGACGCCGCGTGGACGATGACGGCCTTCGGGTTGTAAAGTCCTTTTGCTTGGGAACAATTTTTGAGTGTACCAAGAGAATAAGAGGTTGCTAACTCTGTGCCAGCAGCAGCGGTAATACAGAGACCTCAAGCGTTATCCGGAATCATTGGGCGTAAAGCGTACCGATAGGTTGTTTACAAAGTCAGAGGTGAAATCTCCGAGCTCAACTCGGAGTCTGTCCTTTGAAACTTGTAGACTAGA
+
CCCCCGGGG9EGGGDGGGGGGGGGGGGGGGGGGGGGGGGGGGGGGGGGGGGGGGGGGGGGGGGGGDGGGGGGGGGGGGGGGGGGGGGGGGGGGGGFGGGEGGGGGFFGGGGGGGGGGGGGGGGGGGGGGGGGFF8DF>FAFFFGGFGGGGGGGGGGGGGGGGGGGGGGGGGFGGGGGGGGGGGGFCGGFGGGGGGCGFGEG5E7:F9EFGGGGGG>EGFGGGGGGGG=8EGGGGGGGG>?CGGGGGGGGFD?CEGFFFFG5>DGG*+9FGGEDD9C*9CCFFFFC@7@<D6<F?=6=BF?*
@M03506:14:000000000-AKVR1:1:1101:8909:3368 1:N:0:32
CGAACTCCTACGGGAGGCAGCAGTAGGGAATATTGGGCAATGGGCGAAAGCCTGACCCAGCAACGCCGCGTGTGCGATGAAGGCCCTCGGGTCGTAAAGCACTTTTCTGAGGAATGAGAATGGACAGTACCTCAGGAATAAGTCTCGGCTAACTACGTGCCAGCAGCCGCGGTAAAACGTAGGAGACGAGCGTTATCCGGATTTACTGGGCGTAAAGCGTGTGCAGGCGGTTCGGCAAGTTGGATGTGAAATCTCCCGGCTCAACTGGGAGGGGTCGTTCAATACTACCGAACTTGAGGGT
+
CCCCCGGGGGGGGGGGGGGGGGGGGGGGGGGGGGDGGGGGGGGGGGGGGGGGGGGGGGGGGGGGGGGGGGGGGGGGGGGGGGGGGGGGGGGGGGGGGGGGGGGGGGGGGGGGGGGGGGGGGGGGGGGGGGGGGGGGGGGGGGGGGGGGGGGGGGGGGGGGGGGFGGGGGGGGGEGGGGGGGGGGGGGGGGGG@FEFFGGGGE8CGFFGGGFEGGGGGGGGDGGGGGGCG>::;CE=*8CE<FGC+<ECCFFGG7:*ABGC*2*26:FF5*:7C35*97<7CFFCC4*/(>53@>B?*64).
@M03506:14:000000000-AKVR1:1:1101:10696:3380 1:N:0:32
CGAACTCCTACGGGAGGCAGCAGTGGGGAATTGTTCGCAATGGGCGCAAGCCTGACGACGCAACGCCGCGTGGAGGATGAAGACCTTCGGGTCGTAAACTCCTTTCGATCGAGACGAATGGCCTCCGGGTGAACAATCCGGAGGAGTGACGGTACCGAGAGAAGAAGCCCCGGCTAACTCCGTGCCAGCAGCCGCGGTAATACGGGGGGGGCAAGCGTTGTTCGGAATTACTGGGCGTAAAGGGCTCGTAGGTGGCGAACTAAGTCAGACGTGAAATCCCTCCGCTTAACTGGGGAACAGC
+
CCCCCGGGGGGGDEGGGGGGGGGGGGGDGGGGFFGGDGGGCFGFGGGGGEGGFGGGGDCCFGFEGC=FEGFEFGGGFCFFFGGFGEFFGGEFGCFGGGGGDGGGGGGG,>BCEGEGEE<FGGG,BFEGGGCFGGGGDGGGDEDEGEGGGGGEGFCFDCCFGGGCGGGG:F:BFFGGGCBCCCGGGCECGGGGGG>CEGGGGGGGCGDGGDGGGGGGEEG5C8<>EG5;ECFEFCFE=E);/<?C=FGGGGFEF6E:*)1)CC<CCDGDE6C@3**3:@4*0))1:3*.6D=4)05)<>)))
@M03506:14:000000000-AKVR1:1:1101:18581:3391 1:N:0:32
CGAACTCCTACGGGAGGCAGCAGTAGGGAATTTTCCACAATGGGCGCAAGCCTGATGGAGCAACGCCGCGTGAGGGATGAAGGTCTTCGGATTGTAAACCTCTTTGGAGTGGGAAGAACGATTCCCGTGTTAACAGCGCGGGGAAGTGACGGTACCACTAGAACAAGACACGGCTAACTCTGTGCCAGCAGCCGCGGTAATACAGAGGTGTCAAACGTTGTCCGGAATTACTGGGCGTAAAGGGCGCGTAGGCGGCCTTTGAAGGCATGTTGGAAAGCTTTGGGCTCAACCCAGGACTTGG
+
CCCCCGGGGGGGGGGGGGGGGGGGGGGGGGGGGGGGGGFGGGGGGGGGGGGGGGGGGGGGGGGGEGGDGGGGGGGGGGGGGGGGGGGGGGGGGGGGGGGGGGGGGGGFGGGGGGGFFGGGDFG@DGGGGGGGGFGAFEGGGGGEDGGGGGGGGGEGGGGFGGGGFFGGGGGG7FFGGFGGCF:,,:FG@FFGGGGGGGEEFGG++<@FGG+<FGC9EFC=E:CE5CE*39+<@C**:EDE5+<:5*/92:*/01:)/.0*++0<+7:**2+**2*3>F7:**95C5**8*715)5>);**/
@M03506:14:000000000-AKVR1:1:1101:10154:3399 1:N:0:32
CGAACTCCTACGGGAGGCAGCAGTGGGGAATTTTCCGCAATGGGCGAAAGCCTGACGGAGTGACGCCGCGTGTGGGACGAAGGCCTTCGGGTCGTAAACCACTGTCAGTGGGAAAGATGGGTGCCGGCGCGATAACCGCCGGTATCTGACGGTACCTGCAGAGGAAGCCCCGGCCAACTCTGTGCCAGCAGCCGCGGTAAGACAGAGGGGGCAAGCGTTGCTCGGAATTACTGGGCGTAAAGGGCGCGTAGGCGGAATGGCAAGTCGGTCGTGAAATCCTTCGGCTTAACCGAAGAACGTC
+
CCCCCGGGAFFFGGDEGGGGGGGFGGGDGGGGGGGGGGGGGGGGGGGEFGGGGGGGGGGGGGFGGGGGGGGDGFGGGGGGGGGGGCFFGGGGGGGFGFGGGGGGGGGGDFFFAFGFFFGGGGGGCEGGGGGGGED9FEEECDFGGGGGGGDGEGGGFCCFE<C*C7FFGGGGGGGGGCC9<7@CCGFFC6*:C8>>EGE/<A6+*;CFDGCGDCGFECCEEDG5C858C+30A6=5CE)/:A9CEGD7*/:=CED)85FDGGF=+0*1*9CED*1+:8<7:*0/2))).;FFD)))00)0)
@M03506:14:000000000-AKVR1:1:1101:25358:3404 1:N:0:32
CGAACTCCTACGGGAGGCAGCAGTCGGGAATTTTGGGCAATGGGCGCAAGCCTGACCCAGCAACGCCGCGTGAAGGATGAAATCCCTCGGGATGTAAACTTCGCAAGAACGGGAAGAATAAGTAGGGGACAATACCCTCTATGATGACGGTACCGTTTGTAAGCTCCGGCTAACTCAGTGCCAGCAGCCGCGGTAATACGGGGGGAGCAAGCGTTGTTCGGATTTACTGGGCGTAACGGGCGCGTAGGCGGTCAGCACAAGTCAGGTGGGAAATCTCCGAGCTTAACTCGGAAAGGTCAAA
+
CCCCCFGGGGGGGD@FGGGGGFDDFGGGDGGGGGAFGGGGGGGGGGCFGGGFGGFFEFEFFGGFGFEDEGGGDFGGGGGGDEGCCFGGEGEEGGGAFFG9FACCGD7FDEGGGCFGGGADDDFGGDEDEDF<FFF8FGGCFGGGGFGGG>:C@FECFF<BAFE9FGFCF<7>DFFG,><A9<AFC@@:=<7FFGG@+?CFC*181:?58@EEG88*;*<EGDG/<C7C+88CG5CG**9EGG:E:5**2:E*95=*+<F4C+?C9*39*)*/*0:+:?C)/7379@D*6C>(>@FF?49=*
@M03506:14:000000000-AKVR1:1:1101:21478:3430 1:N:0:32
CGAACTCCTACGGGAGGCAGCAGTGGGGAATTGTTCGCAATGGGCGCAAGCCTGACGACGCAACGCCGCGTGGAGGATGAAGACCTTCGGGTCGTAAACTCCTTTCGATCGAGACGAATGGCCTCCGGGTGAACAATCCGGAGGAGTGACGGTACCGAGAGAAGAAGCCCCGGCTAACTCCGTGCCAGCAGCCGCGGTAATACGGGGGGGGCAAGCGTTGGTCGGAATTAGTGGGCGTAAAGGGCGCGTAGGCGGCAAACTACGGCAGACGTGAAATCCCCCGGCCTAACCGTGGAACTGC
+
CCCCCFFGG-FFGGGGGGGGGGGGGGGGCFFGGGGGGGGEGGGGEFGE:FGGGGGGGEG7BFGGGGGGGDFFEFGDCGGGG,?EFFFCFGGFF=FEGC<FGCFGF9:F,>>CCDGGED,<FFBECCFCFCEFFGFGGGCEC7BFFEFFFDGGGGBCED*<CFDFGDFF@*<1=B*1,?:<CEGGGGGFC8CFGGGDE88E7@<E5C*8CC**?2A*;**:*/3?EECFCF6<C*88=*);*<:*:**91:CCDGGG*)9>++***)*1795)***<:*04*)7EE.7F?<)()0))*))9*
@M03506:14:000000000-AKVR1:1:1101:19685:3440 1:N:0:32
CGAACTCCTACGGGAGGCAGCAGTCGAGAATTTTTCTCAATGGGGGAAACCCTGAAGGAGCGACGCCGCGTGGAGGATGAAGGTCTTCGGATTGTAAACTCCTGTTGCCCGGGACGAAACGCCTCGACCTAGCACGTCGAGGTTTGACGGTACCGGGTGAGGAAGCCCCGGCTAACTCTGTGCCAGCAGCCGCGGTAATACAGGGGGGGCAAGCGTTGTTCGGAATTACTGGGCGTAAAGGGCGCGTAGGCGGCCTTCTAAGTCGAACGTGAAATCCCCGGGCGCAACCCGGGTACTGCGC
+
CCCCCGGGGGGGGGGGGGGGGGGGGGGGGGGGGGGGGGGGGGGGGGGGGGGGGGGGGGGFGGGGGGGGGGGGGGGGGGGGGGGGGGGGGGGGGGGGGGGGGGGGGGGGFGGGGGGGGGGGGGGGGGGGGGGGGGGGFGGGGGGGGDGFGFGGDFGGGGGGGDGEGGGGGGGGGGGG?FGGGGFFGGGGGGGGGGG?CCGGFFGGGGGGGGGCFFGCGEE=FGEGEDFCFGGGGGGGGEGGGGGGGGGGGGGGGG5*CF7;CE7?E<CFE*:>*:CCCFDCD>3*755@:G:9BF))979>)
@M03506:14:000000000-AKVR1:1:1101:12502:3469 1:N:0:32
CGAACTCCTACGGGAGGCAGCAGTGGGGAATTTTCCGCAATGGGCGAAAGCCTGACGGAGTGACGCCGCGTGTGGGACGAAGGCCTTCGGGTCGTAAACCACTGTCAGTGGGAAAGATGGGTGTCGGCGCGATAACCGCCGGCATTTGACGGTACCTGCAGAGGAAGCCCCGGCTAACTCTGTGCCAGCAGCCGCGGTAAGACAGAGGGGGCAAGCGTTGCTCGGAATTACTGGGCGTAAAGGGCGCGTAGGCGGGATGGCAAGTCGGTCGTGAAATCCCTCGGCTCAACTGAGGATCGTC
+
CCCCCGGGGGGGGGGGGGGGGGGGGGGGGGGGGGGGGGGGGGGGGGGGGGGGGGGGGGGGGGGGGGGGGGGGGGGGGGGGGGGGGGGGGGGGGGGGGGGGGGFGGGFFFGGGGCGGG9FFGGGGGGGGGGGGGGGGFGGGGGGGGGGGGGGGGGGGGGGGGGGGGGGFGGGGGGGGGGGFGCFCGFGGGCGGGGGGG:ECEFDCGGGFGGECEDFG:ECEC+<CEGGGGGFFCEFGG:<*:?E=EEDD:*>E=GGD?DGG607FCCEDGDG:D45A>*9667:==>372CF296>))9<70
@M03506:14:000000000-AKVR1:1:1101:23232:3477 1:N:0:32
CGAACTCCTACGGGAGGCAGCAGTGGGGAATTGTTCGCAATGGGCGCAAGCCTGACGACGCAACGCCGCGTGGAGGATGAAGATCTTCGGGTCGTAAACTCCTTTCGATCGAGACGAACGGCTTCCGGGTGAACAATCCGGGAGAGTGACGGTACCGAGAGAAGAAGCCCCGGCTAACTCCGTGCCAGCAGCCGCGGTAATACGGGGGGGGCAAGCGTTGTTCGGAATTACTGGGCGTAAAGGGCTCGTAGGTGGCCAACTAAGGCAGACGTGAAATTCCTCGGCTTAACCGGGGAACTGG
+
CCCCCFGGGEGFGGGGGGGGGGGGGCFGGGFGGGGGGGGDGGGGGGGGGGGGGGGFGECFGGGGGGGGGGCFGDGGGGGGFFFGCFGGGGGFGGEFGGGGGGGGGFGGGGGGGGGGGGGGGGFGFFGGGFGGFGGFGFGGDG:F:CFGDFDGGGGGDGGGG7FFFGGGGFEEEECE7CF<FEGGGGGGGCFGGGEEG8>EGCFCGGGGGGGE*:CCCE5=**22:8AEGFFDFFFCC/CCEGFG*25D85CC*3:78)*1:6<CCFGC*>5>DCF?7*27DFB5C@3)6*963>))55?F6
@M03506:14:000000000-AKVR1:1:1101:5897:3480 1:N:0:32
CGAACTCCTGGGAGGCAGCAGTCGGGAATTTTGGGCAATGGGCGAAAGCCTGACCCAGCAACGCCGCGTGAAGGATGAAATCCCTCGGGATGTAAACTTCGCAAGAACAGGAAGAATAAGGCGGTGTTAACACCACCGGCGATGACGGTACTGTTTGTAAGCTCCGGCTAACTCCGTGCCAGCAGCCGCGGTAATACGGGGGGAGCAAGCGTTGTTCGGATTTACTGGGCGTAAAGGGCGCGTAGGCGGCCACCGCAAGTCGGTTGTGAAATCTCCGGGCGTAACCCGGAAAGGTCAACCG
+
CCCCCGGGGGGGGGGGGGGGGGGGGGGGGEGGGGGGGGGGGGGGGGGGGGGGGGGGGGGGGGGGGGGGGGGGGGGGGGGGGGGGGGGGGGGGGGGGGGGGGGGGGGGGGGGGGGGGCFGFGGGGGGGGGGGGGEGGGGGGGGGGGGGGGGGGG@CGGGGGGGGGGGGGGGGGGGFGGGGGGGGGGGGGGGGFGGGGGGGGGGGGGEGGGGGECEC8CGGGCC@FG7@F>8::EECGCEGGGGEGGGF3=:EGGGGDGFGCEGGC5DEDGCCFGFDFCECC37>CGFFB9C),7@?BFFFF>
@M03506:14:000000000-AKVR1:1:1101:10458:3499 1:N:0:32
CGAACTCCTACGGGAGGCAGCAGTCGGGAATTTTGGGCAATGGGCGAAAGCCTGACCCGGCAACGCCGCGTGAAGGATGAAGTATTTCGGTATGTAAACTTCGAAAGAATAGGAAGAATAAATGACGGTACTATTTATAAGGTCCGGCTAACTACGTGCCAGCAGCCGCGGTAATACGTAGGGACCAAGCGTTGTTCGGATTTACTGGGCGTAAAGGGCGCGTAGGCGGCTTGTCAAGTCACTTGTGAAATCTCTGGGCTTAACCCAGAACGGCCAAGTGAAACTGACATGCTAGAGTGCA
+
CCCCCGGGGGGGGGGGGGGGGGGGGGGGGGGGGGGGGGGGGGGGGGGGGGGGGGGGGGGGGGGGGGGGGGFFGGGGGGGGGGGGGGGGGGGGGGGGGGGGGGGGGGGGGGGGGGGGGGGGGGGGGGGGGGGGGGGGGGGGGGGGGGGGGGGGGGGGGGGGGGGGGGGGGGGGGGGGGGGGGGGGGGGFGGG:FFGGGGGGGGGGGGGGGGGGGGGCCGGGGGGGGGGGGDGGGGGGGGCFGGGGGFFGGGGGGGFGGFGGFGGGGGEGCFGFDGDEGF*7CFF7+7:44FF?FFF4/9=B*
@M03506:14:000000000-AKVR1:1:1101:9995:3519 1:N:0:32
CGAACTCCTACGGGAGGCAGCAGTGGGGAATTGTTCACAATGGGCGCAAGCCTGATGACGCAACGCCGCGTGGAGGATGAAGGTCTTCGGATTGTAAACTCCTGTTGCCCGGGACGAAAAGCTTCGACCTAACACGTCGAAGTCTGACGGTACCGGGTGAGGAAGCCCCGGCTAACTCTGTGCCAGCAGCCGCGGTAATACAGAGGGGGCAAGCGTTGTTCGGAATTACTGGGCGTAAAGGGCGCGTAGGTGGCCTTCTAAGTTGAACGTGAAATCCCTGGGCTCAACCCAGGAACTGCGT
+
CCCCCGGGGGGGGGGGGGGGGGGGGGGGGGGGGGGGGGGGGGGGGGGGGGGGGGGGGGGGGGGGGGGGGGFGGGGGGGGGGGGGGGGGGGGGGGGGGGGGGGGGGGGGGGGGGGGGGGGGGGGGGGGGGGGGGGGGGGGGGGGGGGGGGGGGGGGGGGGGGGGGGGGGGGGGGGGGGGGGGGGGGGGGGGGGGGGGGGGGGGF7CFGGGGGGGGGCEGGFGEGCCFGFCE78CEGGGGCFGGGEGG>DGEGGG*:4<?C7<?FGGGGGFDCFGDGGFFFCCFF=C6CFBD>:FFFFFFFD.
@M03506:14:000000000-AKVR1:1:1101:8927:3525 1:N:0:32
CGAACTCCTACGGGAGGCAGCAGTGGGGAATCTTGCGCAGTGGCCTAACGGCTGACGCAGCGACGCCGCGCGTGGGATGAAGCCCCTCGGAGTGTAAACCACTGTTGCCCGGGACGAATAGCTCGATTAATCGAGCCTGACGGTACCGGGTGAGGAAGCACCGGCTAACTCCGTGCCAGCAGCCGCGGTAATACGGGGGGTGCGAGCGTTGTCCGGATTCACTGGGCGTAAAGGGCGCGTAGGTGGCTTGATAAGGGTGTGGTGAAAGCTCGGGGCTCAACCCCGGATCTTCCGTGCCGAC
+
CCCCCGCFGGFG@FGDCCFEEFGFGGGDDFF,@F,E::@@CC8CFF,CFCEGGGFE:F+@C:+@FGE7:=+@@::FFDFGDEE,BFF7>=@:FFFFGFB,38,BFGGGG8:BF@C7>@FFCA@F@@>CFFFGCGGGGGFEFCGG7FCCGE<7F><FEFG:FFCCGG:BFF@F7<<*<,?CEEGGDDG>E5*3@FC**/:8EED>8CG>CEC><@>EE*;9+<C?*:8CGGGGCG***:C:CCE:65*95CF7*<?C=@GD:EF=C69C**<7D3):D@=C*7:CE3)79**)17?FE:5)8
@M03506:14:000000000-AKVR1:1:1101:15995:3540 1:N:0:32
CGAACTCCTACGGGAGGCAGCAGTCGAGAGGCTTTGGCAATGGGGGAAACCCTGACCAAGCGACGCCGCGTGGAGGATGAAGGCCCTTGGGTTGTAAACTCCTTTTGTTGGGGAAGAAATGCGACCAGGTAAATAATCTGGTCGTTTGACGGTACCCGACGAATAAGCTCCGGCTAACTCCGTGCCAGCAGCCGCGGTAACACGGGGGGAGCAAGCGTTGGTCGGAATCACTGGGCGTAAAGGGCGGGTAGGCGGTCGAGTAAGTGGAATGTGAAATGCCCCGGCTCACCCGGGGAGCGGC
+
CCCCCGGGGGGGGGGGGGGGGGGGGGGGGGGGGGGGGGGGGGGGGGGGGGGGGGGGGGFGGGGGGGGGGGFGGFGGGGGGGGGGGGGGGGGGGGGGGGGGGGGEFGCF<FFGGGGGGGGGGGGGGD@FGDCAFGGGCGFGGGGGGGGGGGGGGGGGGGGGGGGGDGGCF?FGGCFCGGGGGGECGGGFCFGGGGGGGD*;FFGGGCEEGEG>>FFF>;5:*;9CC?EDGF6C@6=@E*9**<C7=E*92:CEFEE58<7>02CF+0+02:?@F*>+*92*757C=.96-9),87>@)87;)
@M03506:14:000000000-AKVR1:1:1101:8296:3630 1:N:0:32
CGAACTCCTCCGGGAGGCAGCAGTGGGGAATCTTGCACAATGGGGGCAACCCTGATGCAGCGACGCCGCGTGAGCGATGAAGCCCTTCGGGGTGTAAAGCTCTTTCGGCAGGGAAGATTATGACGGTACCTGCAGAAGCAGCTGCGGCTAACTACGTGCCAGCAGCCGCGGTAATACGTAGGCAGCAAGCGTTGTTCGGAGTTACTGGGCGTAAAGGGTGTGTAGGCGGTCCCCTAAGTTTGGTGTGAAATCTCCCGGCTCACCTGGGAGGGTGGGCCGCAAACTGGAAGGCTAGGGTGCG
+
CCCCCGGGFDGGGGGEGG>C@CFFGGDFCFGGGGCFGGGGGGGGGGGG@DEEGGFGGGD<FGGGGGGGGGGGGGGGGDCFFCGGGGGGGGGDFGGGG9EFFFFGGGEGGGGGGC<=FGGGGGFGDG<FFFFGGGGDEGGGGFF8CCFGCFFFGGGGGGGFGFGCFF@<FEGGGG9FGFGFE79B::+BF7<*=?;>?EGEGECF?+ACFGC1/28@:*;EEEC99CC=5C?*1:@C*<:<<<=CCFGFF+:AD9E0*5D5C6::+25D*7*)**)2C33)))05+8C@(0),9<.)00)0<
@M03506:14:000000000-AKVR1:1:1101:12448:3641 1:N:0:32
CGAACTCCTACGGGAGGCAGCAGTCGAGAATTTTTGACAATGGGGGCAACCCTGATCGAGCGACGCCGCGTGGAGGATGAAGGTCTTCGGGTTGTAAACTCCTGTCATTTGGGAACAAGCGTCGGTACGTAACTGCTACCGGCTTGATAGTACCAGAAGAGGAAGAGACGGCTAACTCTGTGCCAGCAGCCGCGGTAATACAGAGGTCTCAAGCGTTGTTCGGATTCATTGGGCGTAAAGGGTGTGTAGGTGGCGCCGTAAGTCAGGTGTGAAATCTCGGGGCTTAACTCCGAAACTGCAT
+
CCCCCGGGGGGGGGGGGGGGGGGGGGGGGGGGGGGGGGGGGGGGGGGGGGGGGGGGGGGGGGGGGGGGGGFGGGGGGGGGGGGGGGGGGGGGGGGGGGGGGGGGGGGGGGGGGGGGGGGGGGGGGGGGGGGGGGGGGGGGGGGGGEGGGGGGGGGGFGGGFFGGGGGGGGGEGGGGFFCDGCECGFGFGGGGGGGGGGFC@FGGGGGF?FFGFGGGGG5CFDDA5ECFGFEGGGG2CEDCFGFGGGGFGG+<<FGG*7CC57D<7CGGGFG?77*AF4DFGFEE56C=<F6?DBBD4=@4=
@M03506:14:000000000-AKVR1:1:1101:6732:3670 1:N:0:32
CGAACTCCTCCGGGAGGCAGCAGTCGAGAGGCTTTGGCAATGGGGGAAACCCTGACCAAGCGACGCCGCGTGGAGGATGAAGGCCTTTGGGTTGTAAACTCCTTTTGTCGGGGAAGAAATGCGATCAGGTGAATAATCTGGTCGTTTGACGGTACCCGGCGAATAAGCTCCGGCTAACTCCGTGCCAGCAGCCGCGGTAACACGGGGGGAGCAAGCGTTGTTCGGAATCACTGGGCGTAAAGGGCGTGTAGGCGGCTAGGTAAGTGGAATGTGAAATCCCTCGGCTCACCCTAGAACCTGC
+
CCCCCGGGF9@FDGGGGGGGGGGGGGGEGGGGGGGFGGG9FGGGGGGDGFDGGGGGGGGGGGGGGGEGGGFFGCGG=EGGDGGGGDFFGGGGGGGGBEGGGGCFGFGGGGGDGGGGGGGGGGGG7FGGGGGDGG9CEFGGDFGGGGGGFGGGGGEGGGCCCFEEFGGGFF@EEFFGCFAFFCF*:CF7CGGGGGGEEC5CF+<EGGCE85?EG6FGGGGGEF7EC*AFC??+<ECFE?3?*39CC5*1;*3?DGG)*)1*+3*<97CC97C@::>9C*772)7:5)**)9.(0.*0775>)
@M03506:14:000000000-AKVR1:1:1101:5879:3671 1:N:0:32
CGAACTCCTACGTGAGGCAGCAGTGGGGTATTGTTCGCAATGGGCGCAAGCCTGACGACGCAACGCCGCGTGGAGGATGAAGGTCTTCGGATTGTAAACTCCTGTTGACCGGGACGAAAAGCTCCGACCTAACATGTCGGGGTCTGACGGTACCGGGTGAGGAAGCCCCGGCTAACTCTGTGCCAGCAGCCGCGGTAATACAGAGGGGGCAAGCGTTGTTCGGAATTACTGGGCGTAAAGGGCGCGTAGGCGGCCCGCTAAGTCGAACGGTACATCCCAGGGCTTACCCCGGGAACTGCGC
+
CCCCCF-CD<CFEEG,@C,,8CECEFGF:CFEGCEC,+B@@EGGDGCFCECG,E@FFDGEGE>:F+FFGGFGDFGDCC<FGGGEEGGC<EEGFAC9A<<B?FF8E,C,8C=CGF>+@CGEFGG>FCGEC:FFCF9<F@F77FC@FF,>CCC*>3*141<CFCFG,:@:<:<<F@,?FEGFGFBFG:<C8FFG8*/:5CFF9@C+AFECG*:2@FEG>C*;<EED8C?9F99+8*/:C**+97*:5::)/*353*29*)))/32<*<//***)***+2)*01))**)*05F)3)0)0)717)
@M03506:14:000000000-AKVR1:1:1101:20542:3699 1:N:0:32
CGAACTCCTACGGGAGGCAGCAGTCGGGAATTTTGGGCAATGGGCGAAAGCCTGACCCAGCAACGCCGCGTGAAGGATGAAATCCCTCGGGATGTAAACTTCGCAAGAACGGGAAGAATGAGTAAGGGTTAATATCTCTTACGATGACGGTACTGTTTGTAAGCTCCGGCTAACTCCGTGCCAGCAGCCGCGGTAATACGGGGGGAGCAAGCGTGGTTCGGATTTACTGGGCGTAAAGGGCGCGTAGGCGGCCACCGCAAGTCGACTGTGAAATCTCCGGGCTTAACCCGGAAAGGTCAGC
+
CCCCCGGGGGGGGGGGGGGGGGGGGGGGCGGGGGGGGGGGGGGGGGGGGGGGGGGGGGGGGGGGGGGGGGGGDGGGGGGGGGGGGFEGGGGGGGGCGGGFGGGGGGGGGGGGGGGGGFGGGGFGFFGFGGGGGGFGGGGGGGGGGDGGGGGDEGGCFGGGGGGGGGGGEGGDGGGGGGGGGFFGG?FGGGGGGGDGGDFGGGGGEGGC>EGGEE58C8FECE559<AEGCFFE**;CEDE5CDE:EECFDECG5:CC)7CEE>579=DCD077>DF77CC73>CGF>11<>9)7<:F@@4/
@M03506:14:000000000-AKVR1:1:1101:5450:3717 1:N:0:32
CGAACTCCTACGGGAGGCAGCAGTAACGAATATTCCGCAATGCGCTAAAGCGTGACGGAGCAATGCCTCGTTCAGGATGAAGCGGTCTCGCCGTGCAAACTGCTGTCAGGTGCCAGAAATACTGATCTGCCCCAAAGGAAGAGCCGGCTAACCCTGTTCCAGCAGCCCCGGTAATACCGGCGGCCCGAGCGTTAATCGGAATCACTGTGCCCAAAGGGTGCGGAGGCGGCTCCGCAAGCGTCCCGTGGAACCCCCCTGCCCAATCCGGGTACCGCCAGCCGTATTCCCGAGCTTGCTGGCG
+
CCCCCGGGE<=FC:,+@7CF@E<F,C,6F,CDFE,,,8@@,;E:@+6@6,,+8,@F::@++6<E6<@,,,,,66C<<66=F9D+C,+B,44@:8++45B4E,C,,,C,C,,,,B,B,=,,5,C,C,CE,5=F@7+<8FFG<,:CEGCGG:FGG<=,:,:C,,@,,,,3+8*5*3,@F33***=C41***4<1=*4F9*=B@3<+2+000++*2/**0C***/*2**;*/**2/7*2:85;*1**/2*)137***/1*7<*:6C*02*>7)*)*1C5/0*9D5)7<*;F(*),.)83*7)).
@M03506:14:000000000-AKVR1:1:1101:19872:3719 1:N:0:32
CGAACTCCTACGGGAGGCAGCAGTTAGGAATTTTGGGCAATGGGCGCAAGCCTGACCTAGCAACGCCGCGTGGGTGACGAAGGCCTTCGGGTTGTAAAGCCCTCTTCTGAGGGAAGATGATGACGGTACCTCAGGAAGAAGCACCGGCTAACTACGTGCCAGCAGCCGCGGTAATACGTAGGGTGCGAGCGTTGCCCGGATTTATTGGGCGTAAAGGGCGCGTAGGCGGTCACGCACGTCCGTTGTGAAATCGCTCGGCTCAACTGGGCGGGGTCAGCGGATACGGTGGGACTGGAGCAAG
+
CCCCCGGGGGGGGGGGGGGGGGGGGGGGGFGGGGGGGGGGGGGGGGGGGGGGGGGGGGGGGGGGGGGGGGGGGGGGGFGGGGGGGGGGGGGGGGGGFGGGGGGGGCGGGGGGGGGGGGGGGGGGGGGGGGGGGGGGGGGGGFGGGGGGGGFGGGGGGGGGGGGGGGGGGG71>FGGGGGGGGGGGGGGGGDGGGCCFGGGGGGG<?FGGFGGCGFC7CCGGGCEEGGGGCCEGE8?*?DCCECEG7*:C<CEGCGGGB7CEC4C+>FD*9E:3><=F?CC))80C@9>(751855)..8?F
@M03506:14:000000000-AKVR1:1:1101:19491:3734 1:N:0:32
CGAACTCCTACGGGAGGCAGCAGTCGGGAATTTTGGGCAATGGGCGAAAGCCTGACCCAGCAACGCCGCGTGAAGGATGAAATCCCTCGGGATGTAAACTTCGCAAGAACAGGAAGAATAAGTAGGGGACAATACCCCCTATGATGACGGTACTGTTTGTAAGCTCCGGCTAACTCCGTGCCAGCAGCCGCGGTAATACGGGGGGAGCAAGCGTTGTTCGGATTTACTGGGCGTAAAGGGCGCGTAGGCGGCCTGTGCAAGTCAGTTGTGAAATCTCCGGGGTTAACTCGGAACGGTCAAC
+
CCCCCGGGGGGGGGGGGGGGGGGFGGGGGGGGGGGGGGGGGGGGGGGGGGGGGGGGGGGGGGGGGGGGGGGGGGGGGGGGGGGGGGGGGGGGGGGGGGGFGGGGGGGGFFGGGGGFGGGGGGGGGGGGGGGGGGGGGGEFFGGGGGGFGGGGGGGFGFGGGGGGGGGGGGGGGGGGGGFG7<AFFGGG@FGGG<7<FFGGDGGGGGGGGGGGECEGGGGDE=EGGGGG7FGFE5:CGFGGGGGGE=EGFGGGDEGGGFGFGEC9<:CG9>742:C97*)7))02:8FF>DF;>.))07>=9
@M03506:14:000000000-AKVR1:1:1101:20069:3776 1:N:0:32
CGAACTCCTACGGGAGGCAGCAGTAGGGAATATTGGACAATGGGCGCAAGCCTGATCCAGCCATGCCGCGTGAGTGATGAAGGCCTTAGGGTTGTAAAGCTCTTTTGCCGGGGAAGATAATGACGGTACCCGGAGGATAAGTTCCGGCTAACTTCGTGCCAGCAGCCGCGGTAATACGAAGGGAACTAGCGTTGTTCGGAATCACTGGGCGTAAAGCGGGCGCAGGCGGACTATCAAGTCAGGGGTGAAATCCTGAGGCTTAACCTCAGAATGGCCTTTGAAACTGATAGCCCGGAGTGTG
+
<CCCCGCGCFFGCECEEGGGEGG@CF@;FFFECFF?DFGE9FGGGDDGGGGGGGGDEECFGGGGGGGCFCGGGCFFGGGGFFC8E<C@EFDFFCFD,<F?EEFFGGFGGGDFGC@EGGGGCFGGGGG<FFGECCECFDFFG,CEF+CFFCFBG,@:FFBF<FGGGGGGGEEGGG;;FFFGGDE7F:FC2<FCGGGGGGGGGG9CFFGCFFG5CGFG?CE*:5*1?*1:8?E*8+0A9C?FGGFFDC:FE99FDG+005*92<C7C*:FG*06***<77>C7*9?+97=5**,)8).005==
@M03506:14:000000000-AKVR1:1:1101:16411:3778 1:N:0:32
CGAACTCCTACGGGAGGCAGCAGCAAGGAATTTTCCGCAATGGGCGCAAGCCTGACGGAGCAACGCCGCGTGGGGGAGGACGCCCTTCGGGGTGTAAACCCCTTTTCTTGGGGACGACGAACGACGGTACCCGAGGAAGAAGGCCCGGCTAACTACGTGCCAGCAGCCGCGGTAATACGTAGGGGCCGAGCGTTGTCCGGAGTTACTGGGCGTAAAGCGCGCGCAGGCGGCGGTCTGCAGCCCGGCGTGAAAGCCCCCGGCTCAACCGGGGAGGGGCGTCGGGAACGGGATCGCTTGAGGG
+
CCCCCGGGGGGGGGGGGGGGGGGGGGGGGFGGGGGGGGFGGGGGGGGGGGGGGGGGGGGGGGGGGGGGGGGGGGGGGGGGGGGGGGGGGGGGGGGGGGGGGGGGGGGGGGGGGGGGGGGEGGGGGGGGGGGGGEEGGGGGGFGGGGGGGGGGGGGGGGGGGGGGGGGGGGGGCCGFDGGCGGGGGGGGGGGGEEECFGGGGGGFCGGGGGGGGC>@EFGGGGGGCGGGGGD>ECCCF?FGFGEEECE)?E*9C?CCG>DGG*99CFCCC5C7DDG*9795<>B:*0C78*<2BE:)<>77)
@M03506:14:000000000-AKVR1:1:1101:20937:3779 1:N:0:32
CGAACTCCTACGGGAGGCAGCAGTGAGGAATATTGGACAATGGGGGCAACCCTGATCCAGCCATGCCGCGTGAGTGATGAAGGCCTTCGGGTTGTAAAACTCTTTTAGATGTGACGATGATGACGGTAACATCAGAAAAAGCTCCGGCTAACTTCGTGCCAGCAGCCGCGGTAATACGAAGGGAGCGAGCGTTGTTCGGAATCACTGGGCTTAAAGCGTGCGTAGGTGGATTGGTAAGTAAGGAGTGAAATCCCAGGGCTTAACCCTGGAACTGCTCTTTAGACCGCCTGTCTGGAATTCG
+
CCCCCGGGGGGGGGGGGGGGGGGGGGGGGGGGGGGGGGGGGGGGGGGGGGGGGGGGGGGGGGGGGGGDGGGGGGFFGGGGGDFFGGGGGGGGGGGGGGGGCFGGGFGGCGFGFGGGGGGGGGGGGGGGGGGGGGGGGGE<E<<=FGEEGGFGGFGEGDGFGGFGCGGGGGGCFGGGA@FGD>EFDCFGGGGGGGCFGGGEGG@FFGFF@FGGGGCEGGEGGCACGGGFG5+0;EG?C@FCGFG6C**:9C7?9?+2A@D4=FF7CC6CCF+76=*<77*:?FFF657@(9@??FF=9?6@F
@M03506:14:000000000-AKVR1:1:1101:6204:3804 1:N:0:32
CGAACTCCTCCGGGAGGCAGCAGTGGGGAATTGTTCGCAATGGGCGCAAGCCTGACGACGCAACGCCGCGTGGAGGATGAAGATCTTCGGGTCGTAAACTCCTTTCGATCGAGACGAACGGCCTCCGGGCGAACAATCCGGAGGAGTGACGGTACCGAGAGAAGAAGCCCCGGCTAACTCCGTGCCAGCAGCCGCGGTAATCCGGGGGGGGCAAGCGGTGTTCGGAATTACTGGGCGTAAAGGGCTCGTAGGTGGCCAACGAAGTCAGACGGGAAATCCCTCGGCTTAACCGGGGACCTGC
+
CCCCCFGGDECFEEGEG7@FE<EFFFG@FGGGGGGGDCFEGGGDF@FECGGGGGGGGG@BFG@FE7FEFGEEGCFGEFFEGGEGCGEADGGFDGG@E?FDFGGGGGEGA<FEFFGCE:FGECFF<FFE@F7FDGCFFCB*1CEGEGG7<AF:<<7FGC@FEBFCG7<CF<F*:8E*<@9C+;@CE*:CFCF6@C?>/:CCE+<?EGCEGGGGGC5@E*;ECE+8**;EF+<CCFGGGED52<C=CFGG::5:0?5C8<*9/73A:FFFFF*.)*)2*1290)85*79F9*96)775))..0
@M03506:14:000000000-AKVR1:1:1101:8979:3808 1:N:0:32
CGAACTCCTACGGGAGGCAGCAGTCGGGAAATTTGGGCAATGGGCGAAAGCCTGACCCAGCAACGCCGCGTGAAGGATGAAATCCCTCGGGATGTAAACTTCGCAAGAACGGGAAGAATAAGCCGGTGCTAACACCATCGGCGATGACGGTACTGTTTGTAAGCTCCGGCTAACTCCGTGCCAGCAGCCGCGGTAATACGGGGGGAGCAAGCGTTGTTCGGATTTACTGGGCGTAAAGGGCGCGTAGGCGGCCACCGCAAGTCGACTGTGAAATCTCCGGGCTTAACTCGGAAAGGTCAGC
+
CCCCCGGGGGGGGGGGGGGGGGGFGGGGGGGGGGGGDFFGGGGGGGGGGGGGGGGGGGGGGGGGGGGGGGGGGGGGGGGGGGGGGGGGGGGEGGGGGGGGGGGGGGGGGGGGGGGGGGGGGGGGGGGDGGGGGGGGGGGGGGGGGGFGGGGGGGGGGGGGGGGGGGGGGGGGGFCFGGGGGGGGGGGGGGGGGGGGGGGGGGGGGCEGFGGGDEEECEFGE*;EFFGGGGFFG7CGCCFCGGDGCCGDFC==DC=<E))/7+:E*>5C?C+*:7C7C69DDE:EGFF6<D:>:>@F@F)76
@M03506:14:000000000-AKVR1:1:1101:16219:3813 1:N:0:32
CGAACTCCTACGGTAGGCAGCAGTGGGAAATTTTGCGCAATGGGCTAACGCCTGACGCAGCAACGCCGCGTGGAGGATGAAGGTCCTTGGATTGTAAACTCCTGTCAGCAGGGAAAAAGCGACTCGGGTTAATACCTCGGGGAGTTGATTGTACCTGCAGAGGAAGCCCCGGCTAACTCTGTGCCAGCAGCCGCGGTAATACAGAGGGGGCAAGCGTTATTCGGAATTATTGGGCGTAAAGGGCGCGTAGGCGGCTTGGCAAGTGGAAGGTGAAATCCCTCGGCTTAACCGAGGAACTGCC
+
CCCCCGGGGFGGGGGGGGGGGGGGGGGGGGGGGGGGGGGGGGGGGGGGGGGGGGGGGGGGGGGGGGGGGGGGGEGGGGGGGGGGGGGGGGGGGGGGGGGGGGGGGGGGGGGGGGGGGGGGGGGGGGGGGGGGGGGGGGGGGGGGGGGGGGGGGGGGGGGGGGGGGGGFGGDGGGGGGGGGGGGFFBFGGGGGGGGGGGGGGGGGGGGGGGGGFFEE?E=FGGGGEEFFCF:FGGGGCE3*:CCGGGEGDGGGGCCCEDGGGGGGGCGCFG?:FC>FCFGFF>EE=BCFFGFFFFFFF:FF:
@M03506:14:000000000-AKVR1:1:1101:14130:3851 1:N:0:32
CGAACTCCTACGGGAGGCAGCAGTAGGGAATTGTTCGCAATGGGCGCAAGCCTGACGACGCAACGCCGCGTGGAGGATGAAGACCTTCGGGTCGTAAACTCCTTTCGATCGAGACGAATGGCCTCTGGACAAATAATCCGGAGGAATGACGGTACCGAGAGAAGAAGCCCCGGCTAACTCCGTGCCAGAAGCCGCGGTAATACGGGGGGGGCAAGCGTTGTTCGGAATTACTGGGCGTAAAGGGCTCGTGGGCGGCCACCCAAGCAAGCGGTGAAATCCCTCGGCTAAACCGGGGACCTGC
+
CCCCCGGGGGGGGGGGGGGGGGGGGGGGFGGGGGGGGGGGGGGGGGGGGGGGGGGGGGGGGGGGGGGGGGGGGGGGGGGGGGGGGGGGGGGGGGGGGCGGGGGGFGGGGGGGGGCCGECFFF@,>DFGFGGGGAFGGGEGGGGGGGGGGGDGGGGGGEFFGGGGGG@FGGCF***CC:,<2FFFG<,+++2?2=*?C/:1<+0;CGGGGGC5E//*;C8*;*0;***A++++<7**:29/*<<5C6*)**:**:*<*7**2:***02*2*/)196+*/26*)):=F*92*)33>.5).)8)
@M03506:14:000000000-AKVR1:1:1101:23349:3862 1:N:0:32
CGAACTCCTACGGGAGGCAGCAGTGGGGAATCTTGCGCTAATGCGGGAAACCGTGACGCAGCGACGCCGCGTGAGGGAAGAAGGCCTTCGGGTTGTAAACCTCTTTCAGGAGGGACGAAGCCACTCGGGTTAATAGCCCAGAGGGTGACGGTACCTCCAGAAGAAGCCCCGGCTAACTACGTGCCAGCAGCCGCGGTAATACGTAGGGGGCAAGCGTTGTCCGGATTTATTGGGCGTAAAGAGCGTGTAGGCGGCTAGATAGGTCCGGTGTGAAAACTCGAGGCCCAACCTCGAGACGTCG
+
CCCCCGGGGGGGGGGGGGGGDFGGGGGGGGGGGGGGGGGGGGGGGGGGGGGGGGGGGGGGGGGGGGGGGGGFGEGGGGGGGGGGGGGGGGGGGGGGGGGGGGGGGGGGGGGCCFGGGGGGGGFGGFGGGGDFGGGGCAFGGDDGGGECGGGGGGFGGGGGGGCGGGDFFGGGDFGEGGGGGB7FFGGGGGGGGGD>E8EGGGGGGD>EEEGGGGGGCEGEGFGGEE5<CF7C+=CGEGDCFFFCEGGGGGG6DGGDG>=C9EC+<6C):928CCFG4?*74<>5*.>>?*)8D@F>>57)0
@M03506:14:000000000-AKVR1:1:1101:20403:3873 1:N:0:32
CGAACTCCTACGGGAGGCAGCAGTCGGGAATTTTGGGCAATGGGCGAAAGCCTGACCCAGCAACGCCGCGTGAAGGATGAAATCCCTCGGGATGTAAACTTCGCAAGAATGGGAAGAATTAGTAGGGGTTAATACCCTCTATGATGACGGTACCATTTGTAAGCTCCGGCTAACTCCGTGCCAGCAGCCGCGGTAATACGGGGGGAGCAAGCGTTGTTCGGATTTACTGGGCGTAAAGGGCGCGTAGGCGGTCAGCACAAGTCAGTTGTGAAATCTCCGGGCTTAACTCGGAGAGGTCAAC
+
CCCCCGGGGGGGGGGGGGGGGGGGGGGGGGGGGGGGGGGFGGGGGGGGEGGGGG@CFGFFGGGGGGGEGGGGGFGGGFFGGGFGFGBEFGEEEGFGGGGGGGGGGEG<FGGF8<E:<FFGGFGGGFGG=CEFFGGGGGGGGG<@EE9CFGCGEA,ECCCEGGFFCCBFDCFCFFGFGGGGGFFGGGGGGGGGEFEB9FCEEGGGGDE:*0:EG:EEECFGEEGDCFGGGGGC//:*:CDGGCEE5>C<GE7*/AEFE><7CEFGC:7:</<@7FGCFBCC:>>CFFCBACB;))0>?<@*/
@M03506:14:000000000-AKVR1:1:1101:11011:3894 1:N:0:32
CGAACTCCTACGGGAGGCAGCAGTCGAGAATTTTTCTCAATGGGGGAAACCCTGAAGGAGCGACGCCGCGTGGAGGATGAAGGCTTTCGGGTTGTAAACTCCTGTCATTTGGGAACAAGGTGCACCAGTTAACTGCCGGAGTATTGATAGTACCAGAAGAGGAAGAGACGGCTAACTCTGTGCCAGCAGCCGCGGTAATACAGAGGTCTCAAGCGTTGTTCGGATTCATTGGGCGTAAAGGGTGCGTAGGTGGCGCTGTAAGTCGGGTGTGAAATTTCGGAGCTTAACTCCGAAACTGCAT
+
CCCCCGGGGGGGGGGGGGGGGGGGGGGGGGGGGGGGGGFGGGGGGGGGGGGGGGGGGGGGGGGGGGGGGGFFGEGGGGGGGGGGGGGGGGGGGGGGFGGGGGGGGGGGGGGGGGGGGGGGGGGGGGGGGGGGGGGGGGGGGFGFFGGGGGGFFGGGFGGGGGGGGGGGGGGGGGGGGGGGGGGGGGGGGGGGGGGGGGGFGGGFGGGGGGGGFGGEGGCGGGD?CCFFGG?CCFGGGCFGGGFGGGEGGGFGGGGDGDGF?FD9CGGGGDEFC>DF=FGGD>EC7FD=AFF?).7@BFFF1
@M03506:14:000000000-AKVR1:1:1101:10333:3919 1:N:0:32
CGAACTCCTACGGGAGGCAGCAGTCGAGAATTTTTCTCAATGGGGGAAACCCTGAAGGAGCGACGCCGCGTGGAGGATGAAGGTCTTCGGGTTGTAAACTCCTGTCATTTGGGAACAATGCGCCGAATTTAACTATTTCGGCGTTGATAGTACCAGAAGAGGAAGAGACGGCTAACTCTGTGCCAGCAGCCGCGGTAATACAGAGGTCTCAAGCGTTGTTCGGATTCATTGGGCGTAAAGGGTGCGTAGGTGGCGTCGTAAGTCAGGTGTGAAATCTCGGGGCTTAACTCCGAAACTGCAT
+
CCCCCGGGGGGGGGGGGGGGGGGGGGGFGFGGGGGGGGGGGGGGGGGGGGGGGGGGGGGGGGGGGGGGGGFFGCFGGGGGGGGGGGGGGGGGGGGGGGGGGGGGGGGGGGGGGGGGGGGGGGGGGDGGGGGGGGGGGGGGGGDGGGGGGGGGGGGGFGGGGCGGGGGGGGGGGGGGCFGGGGFGGGFGGGGGGGGGDGFCGGGGGGGGGGGGGGGGDEGCFGGEGEFGFFGGGGGCGGG?CEGGGGCCE=C?FGG<?>DDFDCCCG*20:CFGGGGGFGFGB>5C@F=2:<?3>DFFFFF=
@M03506:14:000000000-AKVR1:1:1101:12389:3925 1:N:0:32
CGAACTCCTACGGGAGGCAGCAGTGGGGAATATTGGACAATGGGCGCAAGCCTGATCCAGCCACGCCGCGTGAGTGATGAAGGCCTTCGGGTCGTAAAGCTCTGTGGGGAGGGACGAACCGCTGCTGGTTCATACCCAGCAGCATGACGGTACCTCCTTAGCAAGCACCGGCTAACTTCGTGCCAGCAGCCGCGGTAATACGAAGGGTGCAAACGTTGCTCGGAATTATTGGGCGTAAAGCGCACGTAGGCGGCTTGGCAAGTCGGATGTGAAATCCCTCGGCTCAACCAAGGAAGTGCAT
+
CCCCCGGGGCGGGGGGGGGGGGGGGGGGGGGGGGGGGGGCGGGGGGGGGGGGGGGGGGGGGGGGGGGGGGGGGGGGGGGGGGGGGGGGGGGGGGGGGGGGGGGGGGGGGGGGGGGGGGGGGGGGGGGGGGGGGGGGGGGGGGGGGGGGGGGFGGGGGGGGGGGGGGGGGGGGGGGGGGGGGGGGGGGGGGGGGGGGGGGGGGGGGGGGGGGGGGGGGGGGGGGG>EG?FGGGFGGEDGGGGGGGGG52:CGG:EDDG>CGGGGFGG5<EC<47:CFF?97D>@EEFG409)(<7?49FFF6
@M03506:14:000000000-AKVR1:1:1101:17459:3939 1:N:0:32
CGAACTCCTACGGGAGGCAGCAGTCGAGAATTTTTCTCAATGGGGGAAACCCTGAAGGAGCGACGCCGCGTGGAGGATGAAGGTCTTCGGGTTGCAAACTCCTGTCATTTGGGAACAAGGCGTACGTATTAACTGTACGTGCGTTGATAGTACCAGAAGAGGAAGAGACGGCTAACTCTGTGCCAGCAGCCGCGGTAATACAGAGGTCTCAAGCGTTGTTCGGATTCATTGGGCGTAAAGGGTGCGTAGGTGGCGTGGTCAGTCGGGTGTGAAATTTCGGAGCTTAACTGCGAAGCTGCAT
+
CCCCCGGGGGGGGGGGGGGGGGGGGGGGGGGFGGGGGGGGGGGGGGGGGGGGGGGGGGGGGGGGGGGGGGGGGGGGGGGGGGGGGGGGGGGGGGGGGGGEFGGGGGGGGGGGGGGGGGGGGGGGGGGGGGCCGGGGGGG8FFGFEGGGGGGDFGGGGGGGCGGGGGGGFGGGDEGGFFFGAFGGGGCCGG<FGGGGDEGGGGGGFGGG9>CFFDGBEECCGEGCG1<EEG?C==E/:*9CFGG5CE5DGE79CF=7*0>*<=C<5C51>)C?>*:?CBDDG3)*+9*84*9()8).9::6*
@M03506:14:000000000-AKVR1:1:1101:14794:3948 1:N:0:32
CGAACTCCTACGGGAGGCAGCAGTCGGGAATTTTGGGCAATGGGCGAAAGCCTGACCCAGCAACGCCGCGTGAAGGATGAAATCCCTCGGGATGTAAACTTCGCAAGAACGGGAAGAATAAGTGAGAGTTAACATCTCTTACGATGACGGTACTGTTTGTAAGCTCCGGCTAACTCCGTGCCAGCAGCCGCGGTAATACGGGGGGAGCAAGCGTTGTTCGGATTTACTGGGCGTAAAGGGCGCGTAGGGGGCCACCGCAAGTCACTGGTGAAATCTCCGGGCTTAACCCGGAATGGTCACC
+
BCCCCFGGGGGGGGGGGGGGGGGCFGGGGGGGGGCEGGGGGGGGGGGGGFGFGGGGGGGGG<FFGGGDDGGGGGGGGGGGGGGGGG8FEGGDGGEFGGGFE@FEEFDGFG@FG:FGFE?FFGCD<@?FGGGCFE@D=DG<FDFDFFFGGG<@EGFFGGGGGGGFAFGGC:F7BEC:?C<D@7FGGGGGGGGED***9<C;8:@CECEC@C*::ECE*8<:5=C*+A9CCCFC8**/*+2/*1*:::/**:C5):C*8)1):<:<+2+9<0+9:CD+0735)).:+12*353(8)9097=)*
@M03506:14:000000000-AKVR1:1:1101:7291:3955 1:N:0:32
CGAACTCCTCCGGGAGGCAGCAGTGGGGAATTGTTCGCAATGGGCGCAAGCCTGACGACGCAACGCCGCGTGGAGGATGAAGGTCTTCGGATTGTAAACTCCTGTTGCCCGGGACGAAACGCCTCGACCTAACACGTCGAGGCCTGACGGTACCGGGTGAGGAAGCCCCGGCTAACTCTGTGCCAGCAGCCGCGGTAATACAGAGGGGGCAAGCGTTGTTCGGAATTACTGGGCGTAAAGGGCGCGTAGGCGGCCTTCTAAGTCGAACGTGAAATCCCCGGGCTCAACCCGGGAACTGAGG
+
CCCCCGGGG<FGGGGGGGGGGGGGGGGGGGGGGGGGGGGGGFGGGGGGGGGGGGGGGGGGGGGGGGGGGGGGCFGGGGGGGGGGGGGGGGDFEFGGGGGDGGGGGGGGFFGGGGGEGGGGGGGCGGGGGGGGGGGGGGEGCCGGGGCGGGDCFCFGGFGGGGGGGGGGGGGGG7CBFFGGFGGGGGGCCEGGGGG:EECFGFFGGGEGGGGFGGG>EEGFFGGGGCFC@EFC=C8CECF?EEGECGEGGCCGDCE58?>FGCGFEGFD59:)*:FGG6CD<B:/**200<D>D05;)1*0)
@M03506:14:000000000-AKVR1:1:1101:10462:3955 1:N:0:32
CGAACTCCTACGGGAGGCAGCAGTGGGGAATTGTTCGCAATGGGCGCAAGCCTGACGACGCAACGCCGCGTGGAGGACGAAGACCTTCGGGTCGTAAACTCCTTTCGATCGAGACGAATGGCCTTCGGGTGAACAATCCGGAGGAGTGACGGTACCGAGAGAAGAAGCCCCGGCTAACTCCGTGCCAGCAGCCGCGGTAATACGGGGGGGGCAAGCGTTGTTCGGAATTACTGGGCGTAAAGGGCGCGTAGGCGGGATGGCAAGTCGGTCGTGAAATCCTTCGGCTCAACCGGAGAACGTC
+
CCCCCGGGGGGGGGGGGGGGGGGGGGGGGGGGGGGGGGGGGGGGGGGGGGGGGGGGGGGGGGGGGGGGGGGGGGGGGGGGGGGGGGGGGGGGGGGGGGGGGGGGGGGFCGGGGGGGGGGGGGGGGGGGGGGGGGGGGGGGGGEGGGGGGGGGGGGGGGGGGGGGGGGGGGGGGGDEGGGGGG<FGCGGGGGGGGEEGE5EFGFFGGGGGGGGDGFGGGDGEFGGGGGGGFC+<A8C=2987?FGGGECEDC*7CGG55CCCFCFCD=5**77CFCE7=C776>ECFD@7*>>))0776@>5
@M03506:14:000000000-AKVR1:1:1101:21405:3958 1:N:0:32
CGAACTCCTACGGGAGGCAGCAGTGGGGAATTGTTCGCAATGGGCGCAAGCCTGACGACGCAACGCCTCGTGGAGGACGAAGATTTTCGGATCGTAAACTCCTTTCGATCGGGAAGAACAGCTCTCGGGTTAATAACCTGAGAGTTTGACGGTACCGAGAGAAGAAGCCCCGGCTAACTCCGTGCCAGCAGCCGCGGTAATACGGGGGGGGCAAGCGTTGTTCGGAATTACTGGGCGTAAAGGGCCAGTAGGCGTCCAACTAAGTCCGACGTGAACTCCCAAGGCTGACTCTTGGAACTGC
+
CCCCCGGGGGGGGGG@EGGGGGGGF8FGD7FGGGGGFGGCFG,@FFGGEGGGGGFGGGGGGGGGGGD,BFGGG7,FFGGCCEEGGGGGGGGGGGEEFGGFFFGEGGCEGGGGGGEGFFGGFFDFGGGGGGGGGGFGGGGGGCEGGGFCGG7FEFEGGGCFCF7,?C77:BB7@FGGFGFGGGGGGDDGGG+=FDCFEG*;9<F5>C8C5C5EGG8*C*1:CEGG>85AC@CFF+::EE58*+<EEG=F<+<+9E*5?::9*<*<CC?5*):<D4C+7@>*755:5FC5(*14*99)97@??
@M03506:14:000000000-AKVR1:1:1101:9659:3960 1:N:0:32
CGAACTCCTACGGGAGGCAGCAGTGGGGAATCTTGCACAATGGGCGCAAGCCTGATGCAGCGACGCCGCGTGGGGGAAGAAGGCCCTCGGGTTGTAAACCCCTTTCGGCCGGGAAGAAGCCGCAAGGTGACGGTACCTGCAGAAGAAGCCCCGGCCAACTACGGGCCAGCAGCCGCGGTACGACGTAGGGGGCGAGCGTTGTCCGGATTTATTGGGCGTAAAGCGCGTGTAGGCGCCCCGTTAAGTCGCGTGTGGAAATCCGGGGCACAAGCCCGGACCTGCGCCCGAACCTGGGGGGTGG
+
CCCCCGGGGGGGGGGGGGGGGGGGGGGGCGGDFGAFEGGGGGGGGGGGGGGGGGGGG9FFG7FEGGGGGGGGGDGGGCGGGGCGG:FGGGGG@FGGGGG8CEFGGGGGE+@:FECGGGC<,3@@C:C8DC8:CFGG:;<,3:><C73?,D*1*1FGEGD:2?<**4*4<B@F:F7**/?8*8:/*2;C8?E58E*?*:8/:/A9>E5**++0+0<C*:::2/++::8**202A?E***)*2**/30A****/*2*2<=7:C*)::C**2**)/*):)))9*7)*2)/8(174@>))85)))
@M03506:14:000000000-AKVR1:1:1101:19740:3961 1:N:0:32
CGAACTCCTACGGGAGGCAGCAGTCGGGAATTTTGGGCAATGGGCGAAAGCCTGACCCAGCAACGCCGCGTGAAGGATGAAATCCCTCGGGATGTAAACTTCGCAAGAATGGGAAGAATTAGTAGGGGTTAATACCCTCTATGATGACGGTACCATTTGTAAGCTCCGGCTAACTCCGTGCCAGCAGCCGCGGTAATACGGGGGGAGCAAGCGTTGTTCGGATTTACTGGGCGTAAAGGGCGCGTAGGCGGTCAGCACACGTAAGTTGTGAAATCTCCGGGCTTAACTCGGAAAGGTCAAC
+
CCCCCGGGGGGGGGGGGGGGGGGGGGGGGGGGGGGGGGGGGGGGGGGGGGGGGGGGGGGGGGGGGGGGGGGGGGGGGGGGGGGGGGGGGGGGGGGGGGGGGGGGGGGGGGFGGGGGGGGGGGGGGGGGGGGGGGGGGGGGGGGGGFFGGGGGGGGGGGGGGGGGGGGGGGDGGGGGGGGGGGGGGGGGFGGGDFCEGGGGGDEGDEEEG6E8AG5?GF7CCCEEGC?EGGGG**28:FGGDE5//*:D+7:>DEGGD44**:9*AFFF:CF?>CCFC*9CC5:1<=7*)17>;7F>*6<?*
@M03506:14:000000000-AKVR1:1:1101:6933:3973 1:N:0:32
CGAACTCCTCCGGGAGGCAGCAGTCGGGAATTTTGGGCAATGGGCGAAAGCCTGACCCAGCAACGCCGCGTGAAGGATGAAATCCCTCGGGATGTAAACTTCGCAAGAATGGGAAGAATTAGCGAGCGCTAATACCGCTCGTGATGACGGTACCATTTGTAAGCTCCGGCTAACTCCGTGCCAGCAGCCGCGGTAATACGGGGGGAGCAAGCGTTGTTCGGATTTACTGGGCGTAAAGGGCGCGTAGGCGGTCAGTGCAAGTCAGTTGTGAAATCTCCGGGCTTAACTCGGAAAGGTCAAC
+
CCCCCGGGG-EFGGGGGGGGGGGGGGGGGGGGGGGGGGGGGGGGGGGGGGGGGGGGGGGGGGGGGGGGGGGGGGGGGGGGGGGGGGGGGGGGGGGGGGGGGGGGGGGGGGGGGGGGGGGGGGFGGGGGGGGGGGGGGGGGGGGGGGGGGGGGDGGGGGGGGGGGGGGGGGGGGGGGGDFFGGGGGGGGGGGGGGGGGGGGGGGGGGGDFFC>EGCECFGGGGGGGGGGGGGGGEG=EGGGCCCGEGEDFGGGGGG>CFGCGGGGGFGGGGGFGFGG>FCGGFEFFFFF)9B1:BFF9?FF?
@M03506:14:000000000-AKVR1:1:1101:13951:3985 1:N:0:32
CGAACTCCTACGGGAGGCAGCAGTGGGGAATTTTCCGCAATGGGCGAAAGCCTGACGGAGTGACGCCGCGTGGGGGCCGAAGGCCTTCGGGTCGTAAACCCCTGTCAGAGGGAAAGAAGGGTCGCGCGGTGAACAGCCGCGTGATCTGACGGTACCTTCAGAGGAAGCCCCGGCCAACTCTGTGCCAGCAGCCGCGGTAAGACAGAGGGGGCAAGCGTTGCTCGGAATCACTGGGCGTAAAGGGCGCGTAGGCGGGATGGCAGGTCGGTCGTGAAATCCCTCGGCTCAACGGAGGAGCGTC
+
CCCCCGGGGGGGGGGGGGGGGGGGGGGGGGGGGGGGGGGGGGGGGGGGGGGGGGGGGGGGGGGGGGGGGGGGGGGGGGGGGGGGGGGGGGGGGGGGGGGGGGGGGGGGGGGGGCFGFGGGGGGGGGGGGGGGGGGGGGGGGGGGFGGGGGGGGGGGGGGGGGGGGGGGGGGGGGGGGGFGGGGGGGGGGGGGGGGGGGGGGFGGGGGFGGGEE8FGGGGEG+<EEEGGGEGG?FFFG:3C*AE755*>C5C5=EGD55DFGG*C:*2):/>@DG3<C=<C*7>51)*1)2)3)075>FD>)
@M03506:14:000000000-AKVR1:1:1101:11163:3999 1:N:0:32
CGAACTCCTACGGGAGGCAGCAGTAGGGAATTTTCCACAATGGGCGAAAGCCTGGTGGAGCAACGCCGCGTGCAGGATGAATGCCTTAGGGTTGTAAACTGCTTTTATCTGTGACGAATATGACGGTAGCAGATGAACAAGGATCGGCTAACTCCGTGCCAGCAGCCGCGGTCATACGGAGGATCCGAGCGTTATCCGGAATTACTGGGCGTAAAGAGTTGCGTAGGTGGCAGAGTGTGTCGGTGGTGAAAGCGTGTGGCTCAACCATATATGCATTACCGAGATTGATCAGCTAGCGGAC
+
CCCCCGGGGGGGGGGGGGGGGGGG9FGGGGGGGGFGFGGGGGGGGGGGEGGGGGGEGGGGGGGGGGGGGGGGGGGGGGGGG9FEGFGCFGFGGGGGGGGGEFGCFGG<E,EFFGA7FFCF9AFEEGGG:?FFC9<<FG<DGGG9>+CCFFFG9FGG+DF+CD@C<:C+@FGFGF,EFCECGC77FFGCCEGGD<8,?E7EBC7B:+CGGFE5C85C96<F7@E*;5?C6CF8E7CCFCF5+::/*/*1<++<5>/9CFGD>C*<*2*962+1:C>CC6:0/.)**02*):*567??)7357
@M03506:14:000000000-AKVR1:1:1101:15131:3999 1:N:0:32
CGAACTCCTACGGGAGGCAGCAGTGGGGAATATTGGACAATGGCCGAAAGCCTGATCCAGCAATGCCGCGTGAGTGATGAAGGCCTTAGGGTTGTAAAGCTCTTTTACCCGGGTTGATAATGACAGTACCGGGAGAATAAGCCCCGGCTAACTCCGTGCCAGCAGCCGCGGTAATACGGAGGGGGCTAGCGTTGTTCGGAATTACTGGGCTTAAAGCGTACGTAGGCGGCTTGGTAAGTTAGAGGTGAAGGCCCGGGGCTTAACCCCGGAATTGCCTTTAAGCCGGCATCGTTTGATTCAT
+
CCCCCGGGGGGGGGGGGGGGGGGGGGGGGCE9EFGFC8FF?FF,;@EG@+EEGEEEGAEFDG@A9FA@@:@C=6CD<9?F9FCF<FFCFGGGGGFFGFAD<FFGGFGGGFGGG++6?,E,9,@FFFFGG<FG@=+=FEGA<FBC==+:3@DFCFFFGF7:,,+3@FFGDFGGGG9CF@<1>CFEGGCCD:<F*1CF9EECBEC9:;:C5**1@F9<78?8/**+;;::5:EG*7AE+9>ACC?FFFFGCF6:5*:DE@<CFEFC:5*9:9:.6*7<??77>0*2*07)3C;1<5:B*11*/
@M03506:14:000000000-AKVR1:1:1101:14648:4003 1:N:0:32
CGAACTCCTAGGGGAGGCAGCAGTGGGGAATATTGGACAATGGGCGAAAGCCTGATCCAGCAATGCCGCGTGAGTGATGAAGGCCTTAGGGTTGTAAAGCTCTTTTACCCGGGATGATAATGACAGTACCGGGAGAATAAGCCCCGGCTAACTCCGTGCCAGCAGCCGCGGTAATACGGAGGGGGCTAGCGTTGTTCGGAATTACTGGGCATAAAGCGTACGTAGGCGGCTTTGTAAGTTAGAGGTGAAAGCCCGGGGCTCAACTCCGGAATTGCCTTTAAGACTGCTTCGCTTGAATCAT
+
CCCCCGGGGGGGGGGGGGGGGGGFGGGGGGGGGGGGGGGGGGGGGGGGGGGGGGGGGGGGGGGGGGGGGGFGFGFFGGGGGGGGGGGGGGGGGGGGGGGGGGGGGGGGGGGGGGGGGGGGGGGGGGGGGGGGGGGGGGDFGGFGGGGGGGGGGGGGGGGGGGGGGGGGGGGGGGGGGGGFGGGGGEGGGGGGGGGGGGGGGGGGGGGGGGGGG0<FGGGEGGFEGGGGEGGC+<<CFFC9<FFGFFGGFGFGDFEDG>3)AFFGFGCDE<C>*CFFG=DF7BFFF?*=<FFFFFFF?==B*
@M03506:14:000000000-AKVR1:1:1101:18232:4013 1:N:0:32
CGAACTCCTACGGGAGGCAGCAGCGAGGAATCTTGGGCAATGGGCGAAAGCCTGACCCAGCGACGCCGCGTGGAGGATGAAGGCCTTCGGGTTGTAAACTCCTTTTGCCGGGGAAGAAGTTCTGACGGTACCCGGCGAATAAGCCACGGCTAACTACGTGCCAGCAGCCGCGGTAATACGTAGGTGGCAAGCGTTGTCCGGATTTACTGGGCGTAAAGGGCTGGTAGGCGGTTCGTTAAGTCCGGTGTGAAATCTCCCGGCTCAACCGGGAGCGGCCATCGGCTACTGGCGAGCTAGGGTG
+
CCCCCGGGF<EGGGGGGG>FCGGGGGGCCFGGGGDGDFGFEDDGGEEGGGGFDFFFGCCFFCEGFGGGGGGGEFFC7:FD<C8FGGGBFCGFFDGGGGGGGGGGGG<D?CFE::=C=FGFF<F9=FEGEGGGGF:>FECFGCGFGFAEFGFFCCFG:<<CCCCFGGFGF<B4CFFCFGFGG9CGCCCCCF:C?ED*/:<C5*;CEGFE+:*C>:/*2@:8CE*;C9+/<CEEGCE?EF:9EGFC52:DCD++:++:+7D3C:7F6C6<ED*)1>CG38<<DB5*/)29::)(0.7/*)0).
@M03506:14:000000000-AKVR1:1:1101:21581:4015 1:N:0:32
CGAACTCCTATGGGAGGCAGCAGTGGGGAATTTTGGGCAATGGGCGAAAGCCTGACCCAGCAACGCCGCGTGAGGGAGGAAATCCTTCGGGATGTAAACCTCACAAGCAAGGGAAGAGAGCTCAGGGCCGAATAAGCTTTGAGTCCGACGGTACCTTGCGTAAGCCACGGCTAACTACGTGCCAGCAGCCGCGGTAATACGTAGGTGGCAAGCGGTGTTCGGAATTATTGGGCGTAAAGGGCGCGTAGGCGGCTTGCTAAGTCGGTTGTGAAAGCCCGGGGCTCAACCCCGGAGAGTCGAC
+
CCCCCGGGG<FGGGFGGGGGGGGGGGGGGGGFGGGGGGGGGGGGGGGGGGGGGGGGGGGGGGGGGGGDGGGGGGGGGGGGGGGGGGGGGGGGGGGGEFFCGFGGGGGGGGCFGGGCFFGGGGGGGGF@FCFFGGFE9DEGFGFGFEFFG@FFGGFFAF?BFEEFGFGGG>FGEFFDCFGFFGC@7F:FFGGGGG8CCFC?EC9FEC+;ECCDFD*;EG*<5:/;C+<C++95/:CCGFG+:CDEDEEGGGGDG7EGF=DCFCFEG7=D=<7***7:*75DD)77C=D>0779:D3B<7).)
@M03506:14:000000000-AKVR1:1:1101:10006:4037 1:N:0:32
CGAACTCCTACGGGAGGCAGCAGTGGGGAATTGTTCGCAATGGGCGCAAGCCTGACGACGCAACGCCGCGTGGAGGATGAAGGTCTTCGGATTGTAAACTCCTGTTGCCCGGGACGAAACGCTTCGACCTAACACGTCGAGGCCTGACGGTACCGGGTGAGGAAGCCCCGGCTAACTCTGTGCCAGCAGCCGCGGTAATACAGAGGGGGCAAGCGTTGTTCGGAACTACTGGGCGGAAAGGGCGCGTAGGCGGCCTTCCTAGTCGAACGTGAAATCCCCGGGCTCAACCCGGGAACTGCGG
+
CCCCCGGGGGGGGGGGGGGGGGGFGGGGGGGGGGGGGGGGGGGGGGGGGGGGGGGGGGGGGGGGGGGGGGGGGGGGGGGGGGGGGGGGGGGGGGGGGGGGGFGGGGGGGGGGGGGGGGGGGGGEGGGGGGGGGGGGGGGGGGGGGGGGGGGGGGGGGGGGGGGGFF7FFGGGGEGCFGGGGGFGGGGGGGGGGGGGDEGGGGGGGGCEGGGGGCGCEEEGFGGCGGDFGGGFGGG*:CCGFGGGGGG<EEGGDCGG8@F*<EGGGGGGGGGFDGFGC//5CBB5C*>;?D@;E3@@?=6;)
@M03506:14:000000000-AKVR1:1:1101:10773:4056 1:N:0:32
CGAACTCCTACGGGAGGCAGCAGTCGAGGATCTTCGGCAATGGGCGCAAGCCTGACCGAGCGACGCCGCGTGTGCGATGGAGGCCTTCGGGTTGTAAAGCACTGTCGAGGGGGAGGAACGCCCGCAAGGGCTTGACCTATCCCTGGAGGAAGCACGGGCTAAGTTCGTGCCAGCAGCCGCGGTAAGACGAACCGTGCGAACGTTGTTCGGAATCACTGGGCTTAAAGGGCGCGTAGGCGGGTCTTCAAGTCAGGGGTGAAATACTTCGGCTTAACCGGAGAATGGCTTCTGATACTGGAGG
+
CCCCCGGGGGGGGGGGGGGGGGGGGGGGGGGGGGGGGGGGGGGGGGGGGGGGGGGGGGGGGGGGGGGGGGGGGGGGGEGGGGGGGGGGGGGGGGGGGGGGGGGGGGGGGGGGGGGGGGGGGGGGGGGGGGGGGGGGGGGGGGGGGGGGGGGGGGGDEGGGGGGFGFGGGGGGGGGGGGGGGDEGGGGGGGGGGGGGGGGGDEGFG8CCEG>EGGGGGGGGGGFG7@@CC>E5CCCGGGGGG5>*<<FCF?CFFGGG8>F>C+C7FGGGGG*7CG*<DEDG>:*<F5<5::*-017*/6)7)
@M03506:14:000000000-AKVR1:1:1101:7977:4058 1:N:0:32
CGAACTCCTCCGGGAGGCAGCAGTCGGGAATTTTGCCCAATGGACGAAAGTCTGAGGCAGCAACTCCGCGTGAGGGACGAAGGCCTTCGGGTCGTAAACCTCTTTTCTCAGGGAAGATCCAAGACGGTGCCTGAGGAATAAGCCACGGCTAACTACGTGCCAGCAGCCGCGGTAATACGTAGGTGGCGAGCGTTGTCCGGATTTAGTGGGCGTAAAGAGCGCGCAGGCGGCTGGTCAAGTCCGATGTGAAAGCTCCCGGCTTAACTGGGAAATTGCATCGGAAACTGATCGGCGGGAAGGG
+
CCCCCGGGG9FGGGGGGGGGGGGGGGGGGGGGGGGFFGGGGGGGGGCGGGGGGGGGGGGGGGGGCFGGGGGGGGGGGFGGGGGGGGGGGGGGGGGGGGGGGGGGGGGCGGGGGGDCE<F=E@F<FGGGGG<?BFGGGGGCGCFGGGGEGCBF@FGFGGFCFGG>FGG,5C@G<>FCFGGFE:FGFGFCEGGG**:<<+=CEECFG+5<8CCC*:8/2<8CEGGCC8>:>CG>EG8+2A7::CG5*57C792AF+<7F><3:*6+20<CC*+)*2:0C=F<57)5*176->>?7)))7..00
@M03506:14:000000000-AKVR1:1:1101:16824:4083 1:N:0:32
CGAACTCCTACGGGAGGCAGCAGTCGAGAATTTTTCTCAATGGGGGAAACCCTGAAGGAGCGACGCCGCGTGGAGGATGAAGGTCTTCGGATTGTAAACTCCTGTCATTGGGGAACAATGGTTACGCGTTAACTGCGCGTGACTTGATAGTACTCGAAGAGGAAGAGACGGCTAACTCTGTGCCAGCAGCCGCGGTAATACAGAGGTCTCAAGCGTTGTTCGGATTCATTGGGCGTAAAGGGTGCGTAGGCGGCGCGGTAAGTCGGGTGTGAAATCTCGGAGCTTAACTTCGAAACTGCAT
+
CCCCCGGGGGGGGGGGGGGGGGGGGGGGFCFGGGGGGGGGGGGFGGGGGGGGGGGGGGGGGGGGGGGGGGGGGFGGEGGGGGGGGGGGGGGGGGGGGGGFGGGGGGGGGGGGGGGGGGGGGGGGGGGGGDGGFGFGGGGGGCFGGGGGGGGGGGGGGCEEFFGGGGGGGGGGGGGGGGGGFFGGFGF7BFGDGGGGDGGGGGGGGGGFGFDFGDGGGGGCGGE58EG@G7+8CFECGGCC?57EGEEGGG9>DC7)?>D3*+0<7CEFDCCFF7:CD***/)076*:460*,).8>6@F?=
@M03506:14:000000000-AKVR1:1:1101:10961:4091 1:N:0:32
CGAACTCCTACGGGAGGCAGCAGTGGGGAATCTTGCGCAATGCGCGAAAGCGTGACGCAGCAACGCCGCGTGGGGGAAGACGGCCTTCGGGCTGTAAACCCCTTTCAGGAGGGACGAAGGGCAGGCGGTGAATAGCCGTTCTGCTTGACGGTACCTCCACAAGAAGCTCCGGCTAACTACGTGCCAGCAGCCGCGGTAATACGTAGGGAGAAAGCGTTGTCCGGAATCATTGGGCGTAAAGAGCGCGTAAGCGGTACGGTAAGTCGGTTGTGCAAACTGGGGGCTCAACCCTCAGAGGCCG
+
CCCCCFFFFGGGDEGGGGGGEFGFFFFDGGGGFFCF7CCGGGFEDGCGGGGGGDGGEGGGGGGCEGE@CCFGEGDGGCEGFGGGGGGGGGGGGGG9<FGFFGG8FD<9FGCFGGFF7B>@FDE@C7<ECFDBF;DCFGGF<CEF<FG,F:FFFGGG,<<CFFGC<FC,<F=<FCE6F+9C*A>E5A85@6*2C>EG:**AFGFG6:EG68*;A?CE:E5CGFGGEGGF?FCC8CDGEECFF?F*:*7>82:?DGE91<59A=DGGG57CDE)**2CF477F5:E5>9?:C@77:6B*7)7)
@M03506:14:000000000-AKVR1:1:1101:19856:4106 1:N:0:32
CGAACTCCTACGGGAGGCAGCAGTGGGGAATTGTTCACAATGGGCGCAAGCCTGATGACGCAACGCCGCGTGGAGGATGAAGGTCTTCGGATTGTAAACTCCTGTTGCCCGGGACGAAAAGCTTCGACCTAACACGTCGAGGTCTGACGGTACCGGGTGAGGAAGCCCCGGCTAACTCTGTGCCAGCAGCCGCGGTAATACAGAGGGGGCAAGCGTTGTTCGGAATTACTGGGCGTAAAGGGAGCGTAGGCGGCCTCCTAAGTCGGAAGGGAAATCCCCGGGCCCAACCCGGGAACGGCGG
+
CCCCCGGGGGGGGDGGGGDGGGGGGGFGDEGGGGGGGGGGGGGGGGGGGGGGGGGGGFFFGGGGGDGGGGFCECFGFGGGGGGGGGGGGEBFGGGGAEFFGGGEEEGGFG@FGFCFGGGGGGGGFGGGF@FGGGGGFEGGGGEGGGGFGGGFGGGGGGG7FGGGGG,@CGGGGFFGCFGGGGGGGGFGGCGGDGGGGGGFGDE<68EDDE58CFECEC;FGGC8CGCFFFFC=*?87A39<C***1:*:CC=DE**;>5*+0*3*/**1*2)9*2<66DCC@5*1<CD:DB>>)55).).)
@M03506:14:000000000-AKVR1:1:1101:24349:4129 1:N:0:32
CGAACTCCTACGGGACGCAGCAGTGGGGAATATTGGACAATGGGCGCAAGCCTGATCCAGCCATGCCGCGTGAGTGATGAAGGCCCTAGGGTTGTAAAGCTCTTTTGTGCGGGAAGATAATGACGGTACCGCAAGAATAAGCCCCGGCTAACTTCGTGCCAGCAGCCGCGGTAATACGAAGGGGGCTAGCGTTGCTCGGAATCACTGGGCGTAAAGGGTGCGTAGGCGGGTCTTTAAGTCAGGGGGGAAATCCTGGAGCTCAACTCCAGAACTGCCTTGGACACTGAGGATCTTGAGTTCG
+
CCCCCGGGGGGGGGGGGGGGGGGGGGGGGGGGGGGGGGEGGGGGGGGGGGGGGGGGGGGGGGGGFGGGGG@FFGGGGGDGGFGGFEFGGGGGGGGGGGGEFGGGGGGGGGGGGGEGDEFGGGGFGGGGGFGGGGGGGGGGGGGGGGGGGE7FGFGGGFGCFGGGGCFCECGEGGGGGFCCGGCGDGGCFFFGGGGGFGGGGFGFFGGGC8C*:E>CGG;CECEEEGGECE?8*<CFCF*@7?FFG*//;EGFF+<C6)00++9ECFGG6>F>>D=FGF*79)):E4*91<6>?96=6@*@7
@M03506:14:000000000-AKVR1:1:1101:23341:4135 1:N:0:32
CGAACTCCTACGGGAGGCAGCAGTCGGGAACTTTGGGCAATGGGCGAAAGCCTGACCCAGCAACGCCGCGTGAAGGATGAAATCCCTCGGGATGTAAACTTCGCAAGAATGGGAAGAATTAGTAGGGGCTAATACCCTCTATGATGACGGTACCATTTGTAAGCTCCGGCTAACTCCGTGCCAGCAGCCGCGGTAATACGGGGGGAGCAAGCGTTGTTCGGATTTACTGGGCGTAAAGGGCGCGTAGGCGGCCAGCACAAGTCCGTTGTGAAATCTCCGAGCGTAAATCGGAAAGGGCAAA
+
CCCCCGGGGCFGGGGGGGEEDGFGGGGGGGFGFCFAFF@FGGFF<@B:FBFFAEFDGFEGGGGGGGGFFGE:FCEEFFDEFGFGGGFCFD:FFGFFGGCEACCCCEECGGGGGF=?=EFFGFGGDF>CEFFDFFDFGGGGGGG9CFFCCEFEEFCCGGGFFGAFG?FCEF<:DFCB36:<<BFCCDDFCG7CCFCECFGG8C@E5CED>ECCC**C?*+;=ECECF9C@+;*1>CC5@C;CEGCCE559CEG3:5D*)7**+*+19?>ADFB>GC37*9/).)2A:**)95:).7))0)0)
@M03506:14:000000000-AKVR1:1:1101:8093:4166 1:N:0:32
CGAACTCCTACGGGAGGCAGCAGTGGGGAATTTTGGACAATGGGGGCAACCCTGATCCAGCCATGCCGCGTGCGGGAAGAAGGCCTTCGGGTTGTAAACCGCTTTTGTCCGGAAAGAAAAGGCGCCCCCTAATACGGGGCGCTCTTGACGGTACCGGAAGAATAGGCACCGGCTAACTACGTGCCAGCAGCCGCGGTAATACGTAGGGTGCGAGCGTTAATCGGAATTACTGGGCGTAAAGCGTGCGCAGGCGGTTCGCAAAGTCTGATGTGAAAGCCCCGGGCTCAACCTGGGAATGGCA
+
CCCCCGGGG-CFGGG7CGEGGGGFGGGGGGGGFGGGGGG<FGGGGDEGFFGGGGGGGGGGGGGGGGFEGGGGGGGGC@EEGFGGFGFFGGCEGFGGF<<EFGEGGGFGGGEG7F7,BFGFGDGGGGGG:F@>DFGFGGEEGGGGCFGGFGGGG:F<FFD@CF:FFFGGGFC7C**7?F9A<FFGGGGGGGGCC>EG/CG+<EGCC55ECEDCEGEG*/?CFFF58*;C799CFCGG>CD*<E=5EGG38*=CDG:DE>CD*76<E7<:+:<@F7*00)9CD>5CC>G6297:45:@4)/5.
@M03506:14:000000000-AKVR1:1:1101:22527:4169 1:N:0:32
CGAACTCCTACGGGAGGCAGCAGTCGAGAATTTTTCTCAATGGGGGAAACCCTGAAGGAGCGACGCCGCGTGGAGGATGAAGGCTTTCGGGTTGTAAACTCCTGTCATTTGGGAACAAGGTGCACACGTTAACTGCGTGGGCATTGATAGTACCAGAAGAGGAAGAGACGGCTAACTCTGTGCCAGCAGCCGCGGTAATACAGAGGTCTCAAGCGTTGGTCGGATTCATTGGGCGTAAAGGGTGTGTAGGTGGCGCCGTAAGTCGGGTGTGAAATGTCGGAGCTTAACTCCGAAACTGCAT
+
CCCCCGGGGFGGGGGGGGGGGGGGGGGFFGGGGGGFDGGGGGGGGGGGGGGGGGGFGGGGGGGGGGGGGGFCCEGGGGGGGFFGGGGGGGGGGGGGGGGGGGGFGGGGFDGFGGFGGGGGGFFGGGGGGCEFGGCGFGGGGGGGFFGGGGGG<AEFGGG@FFGGECGGGCGGGGGGGGGDF@FGGFGF@CFGDE74BCCCFGGG7CECCFGD9BEG5**3CEC8CGGGG+9+/:EEC*9<C=F5*::>FFFC3CEDEEGC7:C?*/:CEDE**:C<F*7))056C6CFAD4(00))9/*=*
@M03506:14:000000000-AKVR1:1:1101:23359:4228 1:N:0:32
CGAACTCCTACGGGAGGCAGCAGTGGGGAATTGTTCGCAATGGGCGCAAGCCTGACGACGCAACGCCGCGTGGAGGATGAAGATCTTCGGGTCGTAAACTCCTTTCGATCGAGACGAACGGCCTCCGGAGTAACACGCCGGAGGAGTGACGGTACCGAGAGAAGAAGCCCCGGCTAACTCCGTGCCAGCAGCCGCGGTAATACGGGGGGGGCAAGCGGTGTTCGGAATTACTGGGCGTAAAGGGCGAGAAGGCGGTCAACTCAGTCAGACGTGAAATTCCCCGGCCTAACCGGGTAACTGC
+
CCCCCGGGGFGGGGEGDGG7FFGGFGGGGGGFGGGGGGGEGGGDFGGFGGGGFCFG:FFEGGGG:CE:7B>CEFFEECCFGGGAAFCCF@FGGCFGFD<<EFGGGGGC9DEEGGDGGGGGGCFGFGEEG>:@FGEFDCFGEEGFGCEGFEEG*<@AC7<FF:FC,<<<FFGCECGGEFGC??;8?8FCCEF>E5CEG2:?+++2*CCCE>*88FGGG=EEAE9A**;CFF+2<+8*22);5C?:5**1*/2*1*:)*06:F+*<A*9C?**.7CC721**2)0*/)9<0*)(0).)97/**
@M03506:14:000000000-AKVR1:1:1101:5079:4231 1:N:0:32
CGAACTCCTACGGGAGGCAGCAGTCGGGAATTTTTCACAATGGACGAAAGTCTGATGGAGCGACGCCGCGTGGAGGATGAAGGTTTTCGGATTGTAAACTCCTGTCACTGCAGAACAAGGATGTGTTCGTTAATAGCGAATGCATTTGATGGTATGCGGAGAGGAAGGGACGGCTAACTCTGTGCCAGCAGCCGCGGTAAGACAGAGGTCCCGAGCGTTGTTCGGATTCATTGGGCGTAAAGGGTGTGTAGGAGGTCGGGTAAGTCAGGTGTGAAATCTCAGAGCTTAACTCCGAAACTGC
+
CCCCCGGGGGGGGGGGGGGGGGGGGGGGGCGGGGGGGGGGGGGGGGGFGGGGFGGGGGGGGGGGGGGEGF>FGGGGGGGGGGGGGGGGGGFGGGGGGGGGGGGGGGGGFGGGGGGGGGGGFFFGGGGGGFFGGGGGGBFGGGGGG9FFGGGGFGGGGGF@7CFGFGGGGGGGGEGGGGGGGFCFGGGGGFGGGGGGGCGEGFFEGFGGFE9CEGGGGEDGE8FCG?8ECCEFGGGFECDEEFFG6CGG8?FGCGGCFEGDGG:CCGFFGFG6<CC:CF7:>FBGGFCFAFBA:BB@B3FF*
@M03506:14:000000000-AKVR1:1:1101:21627:4248 1:N:0:32
CGAACTCCTACGGGAGGCAGCAGTGGGGAATATTGGACAATGGGCGCAAGCCTGATCCAGCCATGCCGCGTGAGTGATGAAGGCCTTAGGGTTGTAAAGCTCTTTTAGCAGGGAAGATAATGACGGTACCTGCAGAAAAAGCCCCGGCTAACTTCGTGCCAGCAGCCGCGGTAATACGAAGGGGGCTAGCGTTGCTCGGAATCACTGGGCGTAAAGCGCACGTAGGCGGCTTCTTAAGTCAGGGGTGAAATCCTGGAGCTCAACTCCAGAACTGCCTTTGATACTGAGAAGCTTGAGTCCG
+
CCCCCGGGGCGGGGGGGGGGGGGFGGGGGGGGGGGGGGGGGGGGGGGGGGGGGGGGGGGGGGGGGGGGGGCGGGFGGGGGGGGGGGGGGGGGGGGGGGGFGGFGGGGGGGGGEFGGGFGGFGGGGGGGGGGGGGFGGGGGGGGGGGGGGGGGGGGGGGGGFGGGGGGGGGDFGGGCGGFFGGGGGGGGGGGGGGGCFGGGGGGGGGGGGGGEGGGGGGG5EDFGGGFGGGEEGFGCFF02<+AED/55CC99C?FGDF<46<7FGF?FFCFFFGFEGF7:FF?CGBC?<F:4?FFFF@467
@M03506:14:000000000-AKVR1:1:1101:20488:4252 1:N:0:32
CGAACTCCTACGGGAGGCAGCAGTCGGGAATTTTGGGCAATGGGCGAAAGCCTGACCCAGCAACGCCGCGTGAAGGATGAAATCCCTCGGGATGTAAACTTCGCAAGAACGGGAAGAATAAGTAGGGGACAATACCCCCTATGATGACGGTACTGTTTGTAAGCTCCGGCTAACTCCGTGCCAGCAGCCGCGGTAATACGGGGGGAGCAAGCGTTGTTCGGATTTACTGGGCGTAAAGGGCGCGTAGGCGGCCGGTGCAGGGCAGTTGTGAAATCTCCGCGCTTAACTCGGAAAGGTCAAC
+
@CCCCGGGGGFGGGGEGGGGEFEEFGGGEGFGGGGDGFFDGGGDECEEEGGGGGGGGGFGGFGGGGGGGGGGEGGGGGFGGGGGGGFGGDGCEGEGGGGGGGDE+@FGFGCCG?FEGGGGGDGGGGGGGGGGFFFGGGGGGGGCEDFGGG<>FFG;CBFGGCGGGGGGGGGGCFGGGGFFEFFGGGGFCGGGGCCFEGGG*:EDG5CGEC8EEGGG;@@C=*;EGFFFCCC8C2*8CGF?CG=E:CGGGG=E)*7/:)****1*/9+2+9?**2C7C4C35@EGEF=69D>1>3))0*09*
@M03506:14:000000000-AKVR1:1:1101:9889:4272 1:N:0:32
CGAACTCCTACGGGAGGCAGCAGTAGGGAATTGTTCGCAATGGGCGCAAGCCTGACGACGCAACGCCGCGTGGAGGATGAAGATCTTCGGGTCGTAAACTCCTTTCGATTGGGACGAATTTCTCGGGGGTGAATAATCCCTGAGAGTGACGGTACCGAGAGAAGAAGCCCCGGCTAACTCCGTGCCAGCAGCCGCGGTAATACGGGGGGGGCAAGCGTTGTTCGGAATTACTGGGCGTAAAGGGCTCGTAGGCGGCCAACTAAGTCAGACGTGAAATCCCCCGGCTTAACCGGGGAACTGC
+
CCCCCGGGGGGGGGGGGGGGGGGGGGGGFGGGGGGGGGEGGGGGGGGGGGGGGGFGGGGGGGGGGGGGGGFEGGGGGCGGGGGGGGGGGGGGGGGGDGE<FGGGGGGGGGGGGGFFGGGGGGFFFGGGGGGCFGGGGGGGGGGAFGGGGGEDGGGGGGDGGGGGGFGGGGGGGGGEGGGGGGFFGGGCCECFGCEGGGGCCFGGGGEGGGGGGGGGGC;58EGGGGEFGGG7CC8;5E78/AEG56><:*:E9=*7?5CDGC0<:CC=7*CFD4<C**02*)7E=3)).2115@7)576*/
@M03506:14:000000000-AKVR1:1:1101:7953:4293 1:N:0:32
CGAACTCCTCCGGGAGGCAGCAGTGGGGAATTGTTCGCAATGGGCGCAAGCCTGACGACGCAACGCCGCGTGGAGGATGAAGACCCTCGGGTCGTAAACTCCTTTCGACCGAGATGAATTCCTGCCGACCTAACACGTCGGCAGGGTGACAGTACCGAGGGAAGAAGCTCCGGCTAACTCCGTGCCAGCAGCCGCGGTAATACGGGGGGAGCAAGCGTTGTTCGGATTTACTGGGCGTAAAGGGCGCGTAGGCGGTCAGCACAAGGCAGTTGTGAAATCTCCGGGCTTAACTCGGAAAGGG
+
CCCCCGGGG9FGGGGGGGGGGGGGGGGGGGGGGGGGGGGGGGGGGGGGGFGGGGGGGGGGGGGGGGGGGGGGGGGGGGGGGGGGGGGGGGGGGGGGGGGGGGGGGGGGGDGGGGGGGGGGGGGGCFGGGGGGGGGGGGGGGGGGGGGGGGGGGGGFG>FFGGGGGGGGGGGEGGGGGGDGGGGGDEGGGEGGGGEGGGD5CFGGGGGDC>EE58C>>*;EC=CCEE>CC?FGCECGGCC8FFGGEGGGECEEGGGDGFGGGGF65*:CE79@DGGGC@7>CFFGEDC:2FF2B@B8>EFF3
@M03506:14:000000000-AKVR1:1:1101:19547:4299 1:N:0:32
CGAACTCCTACGGGAGGCAGCAGTGGGGAATTGTTCGCAATGGGCGCAAGCCTGACGACGCAACGCCGCGTGGAGGACGAAGACCTTCGGGTCGTAAACTCCTTTCGATCGAGACGAATGGCCTTCGGGTGAACAATCCGGAGGAATGACGGTACCGAGAGAAGAAGCCCCGGCTAACTCCGTGCCAGCAGCCGCGGTAATACGGGGGGGGCAAGCGTTGTTCGGAATTACTGGGCGTAAAGGGCTCGTAGGCGGCCGACTAAGTCAGACGTGAAATCCCTCGGCTTAACAGGGGAACTGC
+
CCCCCGGGGGGGGGGGGGGGGGGGGGGGGGGGGGGGGGGGGGGGGGGGGGGGGGGGGGGGGGGGGGGGGGGGGGGGGGGGGGGGGGGGGGGGGGGGGGGGGGGGGGGCFGGCGGGDEFGGGGGGGGGGGGGFGGGFGGGEDGGGGGGGGGGGGGGGGGGGGGGCFFGGAFFGGEGGGGFGFGGGGGGGGGGGDGGGGECEFFFFEGGGGGD>EFGGGEGEGFEGGD8EC?9<<FGFGE<5CFGEDGCG1>FG*7CDC)97E56CF7CF7<C>C*>C76967>DED59FFC*)>>:7>5F@*
@M03506:14:000000000-AKVR1:1:1101:16363:4300 1:N:0:32
CGAACTCCTACGGGAGGCAGCAGTGGGGAATCTTGCGCAATGGGCGAAAGCCTGACGCAGCAACGCCGCGTGGAGGATGAAGGCCCTTGGGTTGTAAACTCCTGTCGGCTGGGAAGAAATTGTTCGGGGCTAATACCTCCGGACATTGACTGTACCAGCAAAGGAAGCCCCGGCTAACTCTGTGCCAGCAGCCGCGGTAATACAGAGGGGGCCAGCGTTATTCGGAATTATTGGGCGTAAAGGGCGCGTAGGCGGCCATGCGTGTCTTCCGTGAAATCCCTCGGCTTAACTGAGGACGTGG
+
CCCCCGGGGGGGGGGGGGGGGGGGGGGGGGGGGGGGGGGGGGGGGGGGGGGGGGFGGGGGGGGGGGGGGGEFGFFGGGGGGGGGGGGGGGGGGGGGGGGDGGFFGGGGGFFGGGGGGGGGGGGGGGGGGGGGGDCGGFGGGGDGGGGGFCFCCEGGCGFGFGGGFGGGFGGECGGGGGFGF@<BFGFGGFGGGGGGGGDGGCCGC+<>CE5EE5CFEGDGGF7CGEGFCCGFFFGD5CGGCFGG=**1EEG59EDDGBF7<*9CEFCFG=C)9CC77?4920.AE3D4<C4:*/3)8:>))
@M03506:14:000000000-AKVR1:1:1101:9164:4310 1:N:0:32
CGAACTCCTACGGGAGGCAGCAGTGGGGAATTTTTGGCAATGGGGGAAACCCTGACCAAGCAACGCCGCGTGGATGATGAAGTATCTCGGTACGTAAAATCCTTTCGACGGGGAAGAAAACCGCAAGGTTTGACGGTACCCGTAGAAGAAGCCCCGGCTAACTCCGTGCCAGCAGCCGCGGTAATACGGGGGGGGCAAGCGTTGTTCGGAATTACTGGGCGTAAAGGGCGCGTAGGCGGTCTGCTAAGTTGGATGCGAAAGCTCCGGGCTTAACCCAGAGCCTGCATCCAAACCTGCCCGG
+
CCCCCGGFGGGGGGGG>CGGGGGGGGGGGGGFGGGGGCGFGGFGGGGGGCFGGGGGGGGGGGFGGGE@7FFEGF<FFGGFGFGFGECFGGGEG>FFFFFE,4BEGGGF>FDGDGGGGGFGFG>ED+FGFGGGGGGGGF7F@FG7<CF;AFGGFCFEGGEFGEDFGFFFCCFFBE,<<@C<FCFCCFGGGD<?88818C8>C/;CC5+1?E88C9CGDF588*//8@@E8***2*289?DCC5:FGC+2+<AE*++**))1/*77+*17/)A:77:**87*5))2*?:*,9))0))))))08
@M03506:14:000000000-AKVR1:1:1101:24080:4325 1:N:0:32
CGAACTCCTACGGGAGGCAGCAGTCGAGAATTTTTGACAATGGGGGAAACCCTGATCGAGCGACGCCGCGTGGAGGATGAAGGTCTTCGGATTGTAAACTCCTGTCATCGGGGAACAAGGTGCATACGTTAACTGCGTGGGCATTGATAGTACCCGAAGAGGAAGAGACGGCTAACTCTGTGCCAGTAGCCTCGGAAATACAGAGGTCTCAAGTGTGGTTCGGATTCATTGGGCGTAAAGGGTGCGTAGGCGGCGCGGTACGCCGGGTGAGAAATCTCGGCGTCTAACTACGAACGTGGAT
+
CCCCCGG<FFGGEGGGDEG@C<<FGGEG<CFGFGG@FGGGGGGF7F:FGGGGGGGGGGCCEGGG:C7@FC+@:F8C:FFC,FFEEFFFGGFE:?A?F,<EFEFGE=D<EGCEFGG=FFFGDDFFFGGGFCD>FA,F@BF+3DFC,>>,@=FF=;FC<*5C:<DFGG,3:CCCFC:BFGFFGFCFFD2?CCF,<C***=;CFC++58CF+++?9+32+3<*>*:;>*0A+3<C8CE2:;C+<7:5CE*C8*<*9CE<5<5)*2)/5779C95*C7*<C*C**)0**)*9)*9175))00)5*
@M03506:14:000000000-AKVR1:1:1101:26365:4326 1:N:0:32
CGAACTCCTACGGGAGGCAGCAGTGGGGAATTGTTCGCAATGGGCGCAAGCCTGACGACGCAACGCCGCGTGGAGGATGAAGACCTTCGGGTCGTAAACTCCTTTCGATCGAGACGAATGGCCTCCGGGTGAATAGTCCGGAGGAATGACGGTACCGAGAGAAGAAGCCCCGGCTAACTCCGTGCCAGCAGCCGCGGTAATACGGGGGGGGCAAGCGTTGTTCGGAATTACTGGGCGTAAAGGGCTCGTAGGTGGCCAACTAAGTCAGGCGTGAAATTCCGCGGCTTAACCGGTGACCGGG
+
CCCCCGGGGGGGGGGGGGGGGGGFGGGGGGGGGGGGGGEEGGFFGGGGGGGGGGGGGEGGGGGGGGCCGDFGEGGGGGGFGGGGGGFGFDGFGEGGGGGGGGGGGGGGGGEEFGEGGDFGG8,>:D@EGCFCFGFFGGDFGGGGCCGGGGGGGGGFFG7FFFBFFGGGC*FFFG7*CEGFF@FGGEDFG7EGGEC?EGG5FCFC??E>>EDC88;EC//CGE@E>;?F6CC++2;CG85::FGGGGFD::C5:CD<*0***006+29***/8C*/20****08EG))0:C*(0)78)*)))
@M03506:14:000000000-AKVR1:1:1101:16936:4339 1:N:0:32
CGAACTCCTACGGGAGGCAGCAGTGGGGAATCTTGCACAATGGGCGAAAGCCTGATGCAGCGACGCCGCGTGAGCGATGAAGCCCTTCGGGGTGTAAAGCTCTTTCGACGGGAACGATAATGACGGTACCCGGAGAAGAAGCTGCGGCTAACTACGTGCCAGCAGCCGCGGTAATACGTAGGCAGCGAGCGTTGTTCGGAATTACTGGGCGTAAAGAGTGTGTAGGCGGTGTTCCCAGTCTGTTGTGAAATCTCCCGGCTTAACTGGGAGGGTGCAGCGGAAACTAGAATGCTAGAGGGTG
+
CCCCCGGGGGGGGGGGGGGGGGGGGGGGGGGGGGGGGGGGGGGGGGGGGGGGGGGGGGGGGGGGGGGGGGGGGGGGGGGGGGGGGGGGGGGGGGGGGGGGGGGGGGGGGGGGGGGGGGGGGGGGGGGGGGGGGCGGGGGGGGGGGGGGGGGGGGGDGGGGGGGGGGGGGGGGGGGGGGGGGGGGGGGGGGGGGGGGGGGDGGGGGGGGGGGGGG>9CCFFFGEGGGGGGCEGGG<9CGGGGG9EG*AGFGFFG7?DE>D<CFGGFGFGCDG>DD<CD@DGCD:CF6:@):=A==?FF@:7>
@M03506:14:000000000-AKVR1:1:1101:9882:4339 1:N:0:32
CGAACTCCTACGGGAGGCAGCAGTGGGGAATTTTGGACAATGGGGGCAACCCTGATCCAGCCATGCCGCGTGTGTGAAGAAGGCCTTCGGGTTGTAAAGCACTTTCGGCCGGAACGAAATCGCGCGGGCGAATATCCCGCGTGGATGACGGTACCGGAAGAAGAAGCACCGGCTAACTACGTGCCAGCAGCCGCGGTAATACGTAGGGTGCGAGCGTTAATCGGAATTACTGGGCGTAAAGTGTGCGCAGGCGGCGTTGCAAGGCGAGTGTGAAATCCCTGGGCTCAACTTGGGAACTGCG
+
CCCC@CE@FFEFGEGGGGDG@FFC<CFFGGGGGGGCFGGGGGGGGGGGF7<FFCFAEGGGGGGGGGGGGG>FBDFAEGGGGGG8,5,CCFGGGGGA<FFGGGGFGGG>EFG@FCEEFGGGF:FCFFFGGGGGGGFGFC@GGGG71C@BC7@FGCFCE:BCCCCCC@BF7FF7BGGFCGCCE8@C>9:FCC6C8>ECEDEFCCE<9*/:*/8CCEGG8C58+C=CC/;@+:0<CCFC7?*1<A9+<<CCC*57CCEGE>G3+9D**9CDEG0*::*+*)2*2);*7)29(:@4)))9>)*95
@M03506:14:000000000-AKVR1:1:1101:10222:4340 1:N:0:32
CGAACTCCTACGGGAGGCAGCAGTGGGGAATTTTGGACAATGGGGGCAACCCTGATCCAGCAATGCCGCGTGTGTGAAGAAGGCCTTCGGGTTGTAAAGCACTTCTGTCCGGAAAGAAATGGCCTGGGTGAATACCCCGGGTCGATGACGGTACCGGAAGAATGAGCACCGGCTAACTACGTGCCAGCATCCGCGGTAATACGTAGGGTGCGAGCGTTAATCGGAATTACTGGGCGTAAAGCGTTCGCAGGCGGCTTTGTAAGACAGGCGTGACATCCCCGAGCTTAACTTGGGGATGGCC
+
@CCCCGGFGGGGGCGGGGD;FGEGGGGGEGFGGGFE<FFEGGFGGGGEGFGGGA@FGGGGFAFGGGGGGGEEG@FFGGGFGCFGGGGGGGGGGGGGGGAEFGGGGFGFEFFGEGGFCD@FFFGGGFGGDEGFGGGGGGGGDFGCC:DGDFGGC@FC@BEGGF:CGGCFCCFGGC:FGFGGCAFGCF,BF,<<:F=CG77?E+=C@E@E<EGEECEE5CC5::C>8*:8FG?+<EDC5?3FGFC5*2:)*:=77**18<>FGCF<94:>737>C*:F654CD:5C*979A71))8)87@F>)
@M03506:14:000000000-AKVR1:1:1101:21747:4356 1:N:0:32
CGAACTCCTACGGGAGGCAGCAGTGGGGAATTGTTCGCAATGGGCGCAAGCCTGACGACGCAACGCCGCGTGGAGGATGAAGGTCTTCGGATTGTAAACTCCTGTTGCCCGGGACGAATGGCTTCGGCCTAACACGTCGAAGTTTGACGGTACCGGGTGAGGAGGCCCCGGCTAACTCTGTGCCAGCCGCCGCGGTAATACAGAGGGGGCAAGCGTTGTTCGGAATTACTGGGCGTAAAGGGCGCGTAGGCGGCCTTCTACGTCGAACGGGAAATCCCCGGGCTCAACCCGGGAACTGCGG
+
CCCCCGGGGCGGGGGGGGGGGGGGGGGGGGGGGGGGGGGGGGGGFCGGGGGGGGGGGGGGGGGGGGGGGGGGGFGGGGGGGCGGGGGGGGDEGGEFGGGFGGGGGGGGGGGGGGGGGGGGGGGGGGGGGGGGGGGGGGGGEFGGGGGGGGGGGGGGGEGEGFFGGGFCGGGGGDFGCCFCACCGGGGGGGGGEEGEGGGGGGFEFCCEEE>CGGGEGGGGGGGEEGGFGFFGGGGGGE3FGGGGCE5>5EFGG5>7E*>D9FGFEGGF5**7/7CC>63)5>@*C@F53*86>3)07=@7)
@M03506:14:000000000-AKVR1:1:1101:9849:4403 1:N:0:32
CGAACTCCTACGGGAGGCAGCAGTGGGGAATTGTTCGCAATGGGCGCAAGCCTGACGACGCAACGCCGCGTGGAGGATGAAGATCTTCGGGTCGTAAACTCCTTTCGATCGAGACGAATGGCTTCCGGGTGAACAATCCGGGAGAGTGACGGTACCGAGAGAAGAAGCCCCGGCTAACTCCGTGCCAGCAGCCGCGGTAATACGGGGGGGGCAAGCGTTGTTCGGAATTACTGGGCGTAAAGGGCTCGTAGGTGGCCAACTAAGTCAGACGTGAAATCCCTCGGCTTAACCGGGGAACTGC
+
CCCCCGGGGGGGGGGGGGGGGGGGGGGGGGGGGGGGGGGGGGGGGGGGGGGGGGGGGGGGGGGGGGGGGGGGGGGGGGGGGGGGGGGGGGGGGGGGGGGGGGGGGGGGGGGGGGGGGGGGFGFGGGGGGGGGGGGGGGGGGGGGGGGGGGGGGGGGGGGGEGGGGGGGGGGGEGGGGGGGGGGGGGGGGGGGGGGGGGGGFFGGGGGGGGGGGGGGGE;ECGGGGEGGCGFGGGGGGD)CFGFG56:D?EGGFGGCG?GG7F4E9FF>CFEFG4FF7*6*055CC:5?AG?1@E3@3.)9*
@M03506:14:000000000-AKVR1:1:1101:18172:4427 1:N:0:32
CGAACTCCTACGGGAGGCAGCAGTGGGGAATATTGCGCAATGGACGAAAGTCTGACGCAGCAACGCCGCGTGAGGGATGACGGCCTTCGGGTTGTAAACCTCTTTCAGCAGGGACGAAGCGAGAGTGACGGTACCTGCAGAAGAAGGACCGGCCAACTACGTGCCAGCAGCCGCGGTAATACGTAGGGTCCGAGCGTTGTCCGGAATTATTGGGCGTAAAGGGCTCGTAGGCGGTTCGTCACGTCGGGAGTGAAAACTCGGAGCTCCACTCCGAGCCTGCTTCCGATACGGGCAGACTAGG
+
CCCCCGGGGGGGGGGGGGGGGGGGGGGGGGGGGGGGGGGGGGGGGGGGGGGGGGGGGGGGGGGGGGGGGGGGGGGGGGGGGGGGGGGGGGGGGGGGGGGGGGGGGGGGGGGGGGGGGGGGGGGGGGGGGGGGGGGGGGGGGGGGGGGGFGGGGGGGGGGGGGFGGGGGGFGGGGGGGGGFGGGFFGGGGGGGGGDGEGGGGGGGEGCFFG:<:CFGGDEGGGGCEFGEGEEGGD?CEGDEF550A=EG?ECDCC:CCF47ECDD02+2*?F5CCDGD49C<6BAE)959<D;:3@>F?FF)
@M03506:14:000000000-AKVR1:1:1101:20482:4442 1:N:0:32
CGAACTCCTACGGGAGGCAGCAGTGGGGAATTTTGGGCAATGGGCGAAAGCCTGACCCAGCAACGCCGCGTGAGGGAGGAAATCCTTCGGGATGTAAACCTCACAAGCAAGGGAAGAGAGCTCAGGGCCGAATAAGCTTTGAGTCCGACGGTACCTTGCGTAAGCCACGGCTAACTACGTGCCAGCAGCCGCGGTAATACGTAGGTGGCAAGCGTTGTTCGGAATTATTGGGCGTAAAGGGCGCGTAGGCGGCCTGCTAAGTCGGTTGTGAAAGGCCGGGGCCCCACCCCGGAGAGTCGAG
+
CCCCCGGGGGGGGGGGGGGGGGGGGGGGFGGGGGGGGGGGGGFCFGDDGGGGGGGGGGGGGGGGCEG:FGGGGDDGFFEGG8FFFFGFGGGGGGDF<FGGGGGGGGGGFFGGEGGDGCFEGAAFGGFGDGEGGGGGFACGCFDF,E::CEGFFFGFGC7*>FECGGGGGDGFCF:EGGGGFDCFFCE7CFGECDEGCFGCCFGGD+0***<:CEEE5**<8E=5*<CF9+<5**21*1CFDC=CEGGDGDGG3*:*;?FFGGGEEDE3><<4:D**95C<C3)1*./8817><B).<6)))
@M03506:14:000000000-AKVR1:1:1101:12018:4443 1:N:0:32
CGAACTCCTACGGGAGGCAGCAGTGGGGAATTTTGGGCAATGGGCGAAAGCCTGACCCAGCAACGCCGCGTGAGGGAGGAGATCCTTCGGGATGTAAACCTCACAAGCAAGGGAAGAGAGCTACGGGCTGAATAATCCCGTAGTGCGACGGTACCTTGCGTAAGCCACGGCTAACTACGTGCCAGCAGCCGCGGTAATACGTAGGTGGCACGCGTTGTTCGGAATTATTGGGCGTAAAGGGCGCGTAGGCGGTTTGTTAAGTCGGCTGTGTAAGCCCGGGGCTCAACCCCGGAGGGTCAGC
+
CCCCCGGGG9CF7FEEEGGGGGGGGGGGGGGGGFGGGGGGGGGFFG@FEEGGGGGGGGGGCFG8FE@CGGCEC@EGCFB77=FGFGFFGFG7:FGGFGGCFFFGGCFGFGFGDEC:FGFECFCFCE7+6BFFEDGGGD@@FECGGGGCFG@@@FFFGGGEGEGGDCB<B7:=*<FFF@:F<FFGBFGF>FEG7FCE8CGGGCC@5FFC8;+28?CE>;83;E5EC6+0:CC*//2?5;0<E*7C52*759EGC=E3;;72<<>555FGGG+97**</7)5))7:+/05(18()))))074)
@M03506:14:000000000-AKVR1:1:1101:19046:4443 1:N:0:32
CGAACTCCTACGGGAGGCAGCAGCAAGGAATTTTGCGCAATGGACGAAAGTCTGACGCAGCAACGCCGCGTGGGGGATGAAGGCCCTCGGGTTGTAAACCCCTTTTGCGAGGGAAGAAGATCTGACGGTACCTCGCGAATAAGCCACGGCTAACTACGCGCCAGCAGCCGCGGTAATACGTAGGTGGCAAGCGTTGTCCGGATTTACTGGGCGTAAAGCGCGCGCAGGCGGACTGGTCAGTCTGGGGTGAAAGCTCACGGCTCAACCGTGAGTGGTCCCTGGATACTGCCAGTCTTGAGAG
+
CCCCCGGGGGGGGDGGGGGEGGFFDFGGGGGGFEFGGGGGGGGGGGGGGEGGGGFGFEGGDGGGEGGGGGBFEGEGCCCE9FFFFFGGGGGGGGGEEGC=?@FFFGGGGGGGEC8BFGGE9FGFFFGGECGFFGGGDFCBCAFGGGGEGEGEFFFEFD@:<::*CFFGCE7FGGEEFGG>2<CEFGFF>C>FG?CEGGGGGGGCFGG7@DGCE8E8:FFGGGGGD:88C8E*8=F=CE*0CF+AFCC)2:9+:*0*2=47E*9CFFFG57*0>75+*9CFC>F996F*)205/=4/**/5)
@M03506:14:000000000-AKVR1:1:1101:11484:4448 1:N:0:32
CGAACTCCTACGGGAGGCAGCAGTCGGGAATTTTGGGCAATGGGCGAAAGCCTGACCCAGCAACGCCGCGTGAAGGATGAAATCCCTCGGGATGTAAACTTCACAAGAACGGGAAGAATAAGGCTGTGTGAATATCACAGACGATGACGGTACCGTTTGTAAGCTCCGGCTAACTCCGTGCCAGCAGCCGCGGTAATACGGGGGGAGCAAGCGTTGTTCGGATTTACTGGGCGTAAAGGGCGCGTAGGCGGCCAGCGCAAGTCAGTTGTGAAATCTCCGAGCTTAACTCGGAAAGGTCAAC
+
CCCCCGGGG<FGGGGGGGGGGGGGGGGGGGGGGGGGGGGGGGGGGGGGGGGGGGGGGGGGGGGGGGGGGGGGGGGGGGGGGGGGGGGGGGGGGGGGGGGGGGGGGGGGGGGGGGGDGGGGGGGGGGGGGGGGGGGGGGGGGGGGGGGGGGGGGFFGGGGGGGGGGBFGGGGDGGGGGGGGDGGGGGGGGGGGGGDEGGGGGGGGGGGGGGGGG8EEE5@EGEEGGGGGGGGGGGGGGGGGGGGGECEGGGDGDGFFGFGGGGGGEF?GGGGFGGCC7?CGGDFGGFG=29>(87@:9BFF6
@M03506:14:000000000-AKVR1:1:1101:21555:4466 1:N:0:32
CGAACTCCTACGGGAGGCAGCAGTCGGGAATTTTGCTCAATGGGCGCAAGCCTGAAGCAGCAACGCCGCGTGAGGGATGAAGGCCTTCGGGTTGTAAACCTCTTTTCTCAGGGACGATGATGACGGTACCTGAGGAATAAGCAACGGCTAACTACGTGCCAGCAGCCGCGGTAATACGTAGGTGGCAAGCGTTGTCCGGATTTACTGGGCGTAAAGAGCGCGCAGGCGGTTGGATAAGTCGAATGTGAAAGCCCCCGGCTTAACTGTGGAGGGGCATTCGATACTGTCCAACTTGAAGGCC
+
CCCCCGGGG<FG7F@@FEGGGGGGFGGGFGGFFFEG,CFDGGG?FCCEGGFGG?FGGGF<EFEG:@FGDGFG7C@E>F>CCEEEEGFEGGDFFFFGGGGDFGFGAFCEFFG8CD@FFGGCBB@?=>B>:,FBCDFGDGGGFF,8FEEG7CD<=CF75,><FFF,5@F77BCF*4CFFBFGFDFGGGGGGCE*=F;F98**8:EGGG@7*8CC88ECC=?88:**:2*:*2::CCC<<:D?EC*3<<::CF7C7*:DG)7)*<:++C+*AF5)1)1**9FFGB>70@**.:@(09FF6*0))
@M03506:14:000000000-AKVR1:1:1101:15888:4476 1:N:0:32
GAACTCCTACGGGAGGCAGCAGTCGAGAATTTTTCTCAATGGGCGAAAGCCTGAAGGAGCGACGCCGCGTGGGGGATGAAGGGATTCGTCTTGTAAACCCCTGTCATTTGCGAACAAACCCTCTTTGTGAATAGCGGAGAGGTTGATTGTAGCGGAAGAGGAAGGGACGGCTAACTCTGTGCCAGCAGCCGCGGTAATACAGAGGTCCCGAGCGTTGTTCGGATTCACGGGGCGTAAAGGGTGCGTAGGGGGGCGGATAAGTCTGATGTGAAATCCCGGAGCTTTACTCCGGAACTGCCTC
+
CCCCCGGGGGGEGGCGGGGGGGGGGGFG@FGGGGGFGFFGGGGGGGGGGGGGFGFFG?FFFGGGGGGGEEGGGGGBFGFFGGGGGGGGGGGGGGGGGGGGGGGGG9FGGGGGGGGCGGF+CFEGGGGGGGFFGGGGGDDCCF>FGFFFFGGGGGGGGCFFFDGGGG>FECFGGGGGGGGGFFDGGGFG>CEGGGC*AF+<F?@FGGC?CG5*2:88CEG7CD;8CGD+*18CEEE5:*2:7:1*:7558*::):>D57C*:3:0<:CDC7EF7C>?6)<39@@60977:D337)7<F=)*)
@M03506:14:000000000-AKVR1:1:1101:5900:4482 1:N:0:32
CGAACTCCTACGGGAGGCAGCAGTCGAGAATTTTGGGCAATGGGCGAAAGCCTGACCCAGCAACGCCGCGTGAAGGATGAAATCCCTCGGGATGTAAACTTCGCAAGCACGGGAAGAATAAGTGAGGGTTAATATCTCTCGCGATGACGGTACCGTTTGTAAGCTCCGGCTAACTCCGTGCCAGCAGCCGCGGTAATACGGGGGGAGCAAGCGTTGTTCGGATTTACTGGGCGTAAAGGGCGCGTAGGCGGCCACCGCAAGTCGATTGTGAAATCTCCGGGCTTAACCCGGAAAGGTGAAA
+
CCCCCGGGGGGGGGGGGGGGGGGGGGCFGGGGGGGGEGGGGGGCGGGGEEGGGGGGGGGGGGGGGGGGGGGGFGGGGGGGGGGGGGGGGGGGGGGGGGGGGGGGGGGGGGGGGECFGGGGGGGGGGGGGGGGFGDGGGGGGGGGGGGGGGGG:EGFGGGGGGGGFFGGGGGGGGGGGGGGGGGAFGGGGGGGG:CFFFCGGGGGGGGGFFEFGGEGGGGGG5CEGGGGGGGCEE5C=CDEGGGG:CG3EGGD<EFGDEGDEGDEDGGCEGGFGGFGG477<>@EC*:/(7)(8)5@=)*0*
@M03506:14:000000000-AKVR1:1:1101:10068:4484 1:N:0:32
CGAACTCCTACGGGAGGCAGCAGTGGGGAATTTTGCGCAATGGGGGAAACCCTGACGCAGCAACGCCGCGTGGAGGATGAAGTCCCTTGGGACGTAAACTCCTTTCGACCCGGACGATAATGACGGTACGGGTGGAAGAAGCCCCGGCTAACTTCGTGCCAGCAGCCGCGGTAATACGAGGGGGGCAAGCGTTGTTCGGAATTATTGGGCGTAAAGGGCGCGTAGGCGGTGCGGTAAGTCACCTGTGAAATCTCCGGGCTTAACTCGGAGCCTGCAGGCGAAACTGCCGTGCTTGAGTGGG
+
CCCCCGGGGGGGFGGGGGGGGGGGGGGGGGGGGGGGGGGGGGGGGGGGGGGGGGGGGGGGDGGGGGGGGGGGGGGGGGGGGGGGGGGGGGGGGGGGGGGGFGGGGGGGGGGGGGDEGGGGGGGGGGGGGGGGGGGCFGGGGGGFEFGGEGDGG@FFFFGGGGGGGFGGGGGBFGGGGGFGGGGGGEGGGGGE55CC@EGEDFCFFGGFGFGGGGGGGGGC5ECEEGGGGEC8CEE?EFCEFGGGC+<0<+<<><E55<<DCFC7+:*5*1:@C75*0.1955>CF6=@>GF0)*9.76*).
@M03506:14:000000000-AKVR1:1:1101:14052:4486 1:N:0:32
CGAACTCCTACGGGAGGCAGCAGTCGGGAATTTTGGGCAATGGGCGAAAGCCTGACCCAGCAACGCCGCGTGAAGGATGAAATCCCTCGGGATGTAAACTTCGCAAGAATGGGAAGAATAAGTAGGGGACAATACCCCCTATGATGACGGTACCATTTGTAAGCTCCGGCTAACTCCGTGCCAGCAGCCGCGGTAATACGGGGGGAGCAAGCGTTGTTCGGATTTACTGGGCGTAAAGGGCGCGTAGGCGGCCAGCACAAGTCAGTTGTGAAATCTCCGGGCTTAACTCGGAAAGGTCAAC
+
CCCCCGGGGGGGGGGGGGGGGGGGGGGGGGGGGGGGGGGGGGGGGGGGGGGGGGGGGGGGGGGGGGGGGGGGEGGGGGGGGGGGGGGGGGGGGGGGGGGGGGGGGGGGGGGGGFGGGGGGGGGGGGGGGGGGGGGGGGGGGGGGGGGGGGGGGGGGGGGGGGGGGGGGGGGGGGGGGGGGGGGGGGGGFGGGGGEEGGFGGGGGGGGGGGGGGGGGCGGGGGGGGGGGGGGGGG=ECGGGGGEGCCEGGEDGGGGFFFG4CACFED?CFGGFFGG7:BDDDFBGFFCFAC@6:55)**/*/
@M03506:14:000000000-AKVR1:1:1101:19692:4500 1:N:0:32
CGAACTCCTACGGGAAGCAGCAGTGGGGAATCTTGGACAATGGGCGCAAGCCTGATCCAGCCGTGCCGCGTGAGTGAAGAAGGCCCTAGGGTTGTAAAGCTCTTTTGCCAGGGACGATAATGACGGTACCTGGAGAATAAGCCCCGGCAAACTTCGTTCCAGCAGCCGCGGTAATACGAAGGGGGCTAGCGTTGTTCGGATTTACTGGGCGTAAAGCGCACGTAGGCGGATTGTTAAGTCAGGGGTGAAATCCCGGAGCTCAACTCCGGAACGGCCTTTGATACTGGCAATCTTGAGGCTG
+
CCCCCGFGGGGGGGGGGGGGGGGGGGGGGGGGGGGGGGGGGGGDGGGGGGGGGGGGGFGGGGGGGGGGGGEGGGGGGGFGGGFGGEG@FFFFFGEF9A<CFFGCFGGGGGGGGGGGDDEGGFCDFCFGGGFGGG8BBFGDF9>=:CEGGGGGDCFEDFFGGG@FGGGGGGFGGGFF9B<FEGGEGEGGFDEGGGGGGGGGGGGFGGCBFCEGEEFGCEDGGGFEFGGGGCCEGGGGCFC9<EGF5=5>E??07?EG5>C4794*<CC<E3771*9CC67::FFC99CFB6:0*9==F?))0
@M03506:14:000000000-AKVR1:1:1101:17023:4570 1:N:0:32
CGAACTCCTACGGGAGGCAGCAGTCGGGAATTTTGGGCAATGGGCGAAAGCCTGACCCAGCAACGCCGCGTGAAGGATGAAATCCCTCGGGATGTAAACTTCGCAAGAACAGGAAGAATAAGTAAGAGTTAACATCTCTTACGATGACGGTACTGTTTGTAAGCTCCGGCTAACTCCGTGCCAGCAGCCGCGGTAATACGGGGGGAGCAAGCGTTGTTCGGATTTACTGGGCGTAAAGGGCGCGTAGGCGGCCACCGCAAGTCGACTGTGAAATCTCCGGGCTTAACCCGGAAAGGTCAGC
+
CCCCCGGGGGGGGGGGGGGGGGGGGGGGGGGGGGGGGGGGGGGGGGGGGGGGGGGGGGGGGGGGGGGGGGGGGGGGGGGGGGGGGGGGGGGGGGGCFGGGGGGGGGGGGGGGGGGGGGGGGGGGGGGGGGGGGGGGGGGGGGGGGGGGGGGGGDGGGGGGGGGGFGGGGGGGGGGGGGGGGGGGGGGGGGGGGGGDCCBFGGGGGEGGGGGGGG;CCGGGGGEGFFGGGGGDEGGGCFGGGGGGEGGGGGGGGEFFGFGGDFCC5<:D+0<6**23:*9>5:<5FFG437;(7)<4/74:)
@M03506:14:000000000-AKVR1:1:1101:8768:4574 1:N:0:32
CGAACTCCTACGGGAGGCAGCAGTCGAGAATTTTTCTCAATGGGGGAAACCCTGAAGGAGCGACGCCGCGTGGAGGATGAAGGTCTTCGGGTTGTAAACTCCTGTCATTTGGGAACAAGGCTCCGCAGTTAACTGCTGCGGGGTTGATAGTACCAGAAGAGGAAGGGACGGCTAACTCTGTGCCAGCAGCCGCGGTAATACAGAGGTCCCAAGCGTTGTTCGGATTCATTGGGCGTAAAGGGTGTGTAGGTGGCGCCGTAAGTGGGGTGTGAAATTTCGGAGCTTAACTCCGAAACTGCAT
+
CCCCCGGGGGGGGGGGGGGGGGGGGGGGFEGGGGGGGGGGGGGGGGGGGGGGGGGGGGGGGGGGGGGGGGGGGGGGGGGGGGGGGGGGGGGGGGGGGGGGGGGGGGGGGGGGGGGGGGGGGGGGGGGGGGGGFGGGGGGGGGGGGGGGGGGGGGGGGGGGGGGGGGGGGGEFGGGGFGGGGGGGGGGGGGGGGGGGGEGGGGGFGGGGGGGGGGGGGGCGGGEEGGGGGFFFDFGEEGFFFGGEEGG7CFEGFGGG557<CGG<FGGDGGGF=:D77@GGGFFGGF:4<CFBD5>B68*9=
@M03506:14:000000000-AKVR1:1:1101:16448:4575 1:N:0:32
CGAACTCCTACGGGAGGCAGCAGTGGGGAATATTGCGCAATGGGCGGAAGCCTGACGCAGCGACGCCGCGGGGGGGATGACGGCCTTCGGGTTGTAAACCTCTTTCAGCAGGGACGAAGCGAAAGTGACGGTACCTGCAGAAGAAGCACCGGCCAACTACGTGCCAGCAGCCGCGGTAATACGTAGGGTGCAAGCGTTGTCCGGAATTATTGGGCGTAAAGAGCTCGTAGGCGGTTTGTTGCGTCGGCTGTGAAATCCCGAGGCCTAACCTCGGGTCTGCAGTCGATACGAGCAAACTAGG
+
CCCCCGGGGGGGGGGGGGGGGGGGGGGGEGGGGGGGGGDGGGGGGGGGGGGGGFGGGGEGGGGGGGGGGGGGGGGGGGGGGGGGGGGGGGGGGGGGGGGGGGGGGGGGGGGGGGGGGGGGGGGGGGGGGGGEFDGGGGGG7CGGFGGGGGGGGGGFGGGGGGGGGGGGEGGGGGGGGGG7CEGFGGGGGGGGGGGGGGCEGGGD>EGGCFGGGEGG>EGGGGGGGGDC*:?EEE5EEGC869E5EGGG556?*A7F7<FGAEDD***2:D<.1/>CDFGGC??FG31)45)(0))0.*07)
@M03506:14:000000000-AKVR1:1:1101:10542:4584 1:N:0:32
CGAACTCCTACGGGAGGCAGCAGTAGGGAATTTTCCACAATGGGCGCAAGCCTGATGGAGCGACGCCGCGTGCAGGATGACGGCCTTCGGGTTGTAAACTGCTTTTCTCTGTGACGATTATGACGGTAGCAGAGGAATAAGGGTCGGCTAACTACGTGCCAGCAGCCGCGGTCATACGTAGGACCCAAGCGGTATCCGGAATTACTGGGCGTAAAGAGTTGCGTAGGCGGCAATGTAAGCGGAGTGCGAAATCGGGTGGCCCAACCATGCGGCTATGCCTTGCACTGCATCGCTTGAGCAT
+
CCCCCFGG9FFDCEEEGGGGGGGGFGGCG@FFGGGGGFGGGGFEGEGEEFFFF@FFGFFCA@BFB@F7FBFGGGGFFGGGGGGGG@FGGGEFGGGDAEFFG?,?<FGFGG<F<BEEF7DEFGFD+>>3F@DFF7E8DCDGGFDCDF7><CCFCEGDGGG@;FCGGGGDG<<FG73;FFFGGGGG*<FFCFG*4<CCBED>88F9<9EC**:1**2A+;FC@FEC>CGGGGDC8CC@:+:97CEDEF+)*:**27*9/)10**9C:C**3*::D9<FGB7:77)<+**9):7:55)0)))1*
@M03506:14:000000000-AKVR1:1:1101:13213:4616 1:N:0:32
CGAACTCCTACGGGAGGCAGCAGTGGGGAATTTTGGACAATGGGCGCAAGCCTGATCCAGCAATGCCGCGTGAGTGAAGAAGGCCTTCGGGTTGTAAAGCTCTTTTGTCAGGGAAGAAACGGCAGAGGCTAATATCCTCTGCTAATGACGGTACCTGAAGAATAAGCACCGCCTAACTACGTGCCAGCAGCCGCGGTAATACGTAGGGTGCAAGCGTTGATCGGAATTACTGGGCGTAACGCGTGCGCAGGCGGTTTTGTAAGTCTTTCGTGGAACCCCCGGGCCCAACCTGGGAATTGCG
+
6CCC9C96C-CFE7F@+;,6CDGECCF@FGGGGGC@,@;E<<EFF@F:@@@CF<6FF,66,9C@FFECCG:@G=FC9,?,<<FGFGGG7=CC8+8ABBEFF<FFFFE?9,<=F<E@,B=<F+C>CD@FD@F5,B,C@,:,BFFG<B9DDFGGGG9=,DCFGGGGGC,,,>F+33:FE,@>3FF:E,>D,,,2*>CB***6C?7?FGDC2=EG9+3:;?*=7<;E*3;89<9<CCC=:***15C1**2<C:E57=/7?>F00<*<?:+2ADC@*9C+*7*5/73*>5>)3C)375)/)/6*)
@M03506:14:000000000-AKVR1:1:1101:21592:4626 1:N:0:32
CGAACTCCTAGGGAGGCAGCAGTCGAGAATTTTTCTCAATGGGGGAAACCCTGAAGGAGCGACGCCGCGTGGAGGATGAAGGTCTTCGGATTGTAAACTCCTGTCATTGGGGAACAATGCGTAAATATTAACTGTATTTGCGTTGATAGTACCCGAAGAGGAAGAGACGGCTAACTCTGTGCCAGCAGCCGCGGTAATACAGAGGTCTCAAGCGTTGTTCGGATTCATTGGGCGTAAAGGGTGCGTAGGCGGCGCGGTATGTCGGGTGTGAAATCTCGGAGCTTAACTCAGAAACTGCATT
+
CCCCCGGGG9EGGGGGECEEGGGGGFGFGGGGGGGGGGGGGGGGGGGFFGDGGGGGGGGGGGGGGGGGE@FFGGGGCGGGGGGGCGGGDGGBEFFGGFGCFEFF8FGGGGGGGGGFGGGGGGG?AFGGG9C<BFFFGFFFCFGGGGGGGGGGGFF@FEGGGFFGGF:FGGGEGFFFGGGGGGGGG77>CFGEEGGEGEBFGFGGFFFGGGGGGGGGGGGGGGG*;+<C97+*/78=CCD+*:CE=573*3C5DEC<EDD*<CFG7)2759CF*:7+27>)9>47:6:?2*92=?5*/7?B*
@M03506:14:000000000-AKVR1:1:1101:16646:4630 1:N:0:32
CGAACTCCTACGGGAGGCAGCAGTGGGGAATTGTTCGCAATGGGCGCAAGCCTGACGACGCAACGCCGCGTGGAGGACGAAGACCTTCGGGTCGTAAACTCCTTTCGATCGAGACGAACGGTCTCCGGGTGAATAATCCGGAGGAATGACGGTATCGAGAGAAGAAGCCCCGGCTAACTCCGTGCCAGCAGCCGCGGGGATACGGGGTGAGCGAGTGTTGATCTGCTTTACTGGGAGTAAAGGGCGCGTAGGCGGCGAGCGCAGGTCAGCTGTGCAATTTGCAGTCTGTACCAGTCACGAG
+
CCCCC8FFCAGGEECEGGGGDGGFF<FGGGFFFEFGGGDDEGEFGGGCF@FCGGGGE@FGDEGGGGG+:>4=C@ECDBEECGG8F<F8FFGGECFCFGFDFGGGGGGGGFFEFFFGEF7><+:FCFC7C:F<,,@,@@=C@FEC7FBFGC**=**3<*=FFDFGGGG7+=**CF*=:FCF7C@FECCFGCG68E*28***:8<>5E88*;8+*2:*/2<C+0++30A+3:<EC6C*1/*0+<+:57*9?**/0:*)*)))**7*>FC*6*+/:779*******3+)2*)0*)*0*//*)).
@M03506:14:000000000-AKVR1:1:1101:9979:4647 1:N:0:32
CGAACTCCTACGGGAGGCAGCAGTGGGGAATCTTGCGCAATGGTCTAACGACTGACGCAGCGACGCCGCGTGTGGGAGGACGCCTTTCGGGGTGTAAACCACTGTTGCCCGGGACGAACAGCCAGTTTCGACTGGCCTGACGGTACCGGGTGAGGAAGCACCGGCTAACTCCGTGCCAGCAGCCGCGGTAATACGGAGGGTGCGAGCGTTGTCCGGAATCATTGGGCGTAAAGGGCGCGTAGGTGGCCGGGTAAGCGTGCGGTGAAAGCTGGGGGCTCAACCCCGAGTCGGCAGTGCGAAC
+
CCCCCGGGGGGGGGGGGGGGGGGEGGGGGGGGGGGGGGGGGGGGGGGGFGGGGGGGGG>EGGGGGGGGGGGGGGGGGGGGFGGGGDGGGGGGGGGGGGGGFGGGDGGGGGGGGGGGGGGDFGGGGGGGGGFGGGGGGGGEFGEGGGGGGGGGFGGFFGGFGGCGDEGCGGC@FGGGGCCGEGFFDGGGGECCCCFG>EEE8CEGEEGGC?*;<EED5EFFDGGGGGGGG>88CGGGGE<:*57AFCCF*:EGG6FCEEGDEG*/*2CC6*+0CC57557C4.>C5)9.2751)..98>)7)
@M03506:14:000000000-AKVR1:1:1101:5319:4657 1:N:0:32
CGAACTCCTACGGGAGGCAGCAGTGGGGAATCTTGCGCAATGGCCTAACGGCTGACGCAGCGACGCCGCGTGAGGGATGAAGCTCCTCGGAGTGTAAACCTCTGTTGCCCGGGACGAACAGCTCGTTTAAACGAGCCTGACGGTACCGGGTGAGGAAGCACCGGCTAACTCCGTGCCAGCAGCCGCGGTAATACGGGGGGTGCGAGCGTTGTCCGGAATCACTGGGCGTAAAGGGCGCGTAGGTGGTCTGATAAGGGTGTGGTGAAAGTCCGGGGCTCAACCCCGGATCTGCCGGGCCGAC
+
CCCCCGGGGGGGGGGGGGGGFGGGFFGGGGGGGGGGFGGGGGFFGFGEFGGGGGGGGGGGGGGGEGGEGGGGGGGGGGGGGGGGGGFGGGGGGGGGGGGGGGFGAFGGGGGGGGGGGGGEGGCFFCEFGGCEGGGGGCCF8FEGFGFGGGGCEGFGGFGGGGGGGGGGGGGGGGGGGFGGGDCGGGGG>EE:9EGGGGGD5?5?;?CGCE8CC@EGGCGGGGFFG5FC:EGFGGGGCG<C5CG7?E*2+2+<7C7CF5DGGE55?7<FCCFF3CDED>49*<5A=)/)477)9>)8B>>>:
@M03506:14:000000000-AKVR1:1:1101:21550:4657 1:N:0:32
CGAACTCCTACGGGAGGCAGCAGTGGGGAATATTGCACAATGGGCGCAAGCCTGATGCAGCGACGCCGCGTGAGGGATGACGGCCTTCGGGTTGTAAACCTCTTTCAATGGGGACGAAGCGCAAGTGACGGTACCTATAGAAGAAGCACCGGCCAACTACGTGCCAGCAGCCGCGGTAATACGTAGGGTGCGAGCGCTGTCCGGAATTACTGGGCGTAAAGAGCTCGTAGGTGGTTTGTCGCGTTGTTCGTGAAAACCCACAGCTTAAGTGTGGGCGTGCGGGCGATACGGGCAGACTGGG
+
CCCCCGGGG?GEGGGEGGGGGGGGGGGGGGGGGGGGGGGGFGGGGGGGGGGGGFGGGGF9DEGGGGGDFGGGGEGG@FGGFCGGGEFFGGGGGECBEEG8FGGFFG<9E5EEEDFEGD=CFCFGEDGGGGGC<FGFG,FCACFGCFGAFCEGCCFG>CCFEF@FCCFCFG7FF*11***<C,<<,<<8+=FF*:CEGCEEFFED558:A?GGGG58?58C@+;*:<51*8E79CE5ACC955>7=C559A*C<*+:;>D*A*95+:C:+*+*;C<5CBC<5))2*5)<1F3().<>F)0))
@M03506:14:000000000-AKVR1:1:1101:6160:4677 1:N:0:32
CGAACTCCTCCGGGAGGCAGCAGTCGGGAATTTTGGGCAATGGGCGAAAGCCTGACCCAGCAACGCCGCGTGAAGGATGAAGTATTTCGGTATGTAAACTTCGAAAGAATGGGAAGAATCAATGACGGTACCATTTATAGGGTCCGGCTAACTACGTGCCAGCAGCCGCGGTAATACGTAGGGACCAAGCGTTGTTCGGATTTACTGGGCGTAAAGGGCGCGTAGGCGGCGTGACAAGTAACTTGTGAAATCTCCGAGCTTAACCCGGAAAGGTAAACCGATACCTGGCGGTTGGAGTGCG
+
CCCCCGGGG@E@GGGDGGCGFGGDFFEGEGFGGG9CFCFGG?GGGGGCFCGGGGGC@F@CEF<FCFG7FECE7FGGGGCCFFFAEFGFFGCEGAGFFGGG<EEG=FEFGGGGGGGGGGFCFAEFGCFGFC7?FGG<D@9CFFFGGGGCG7CFFCFEEGCFGFFDEGBE7*>5>CFE,DGACGGFFGGGFGGC:EGCECEEECCCFGGGG7E8CGFFFECEGGGDGGG5C*?8C5/++02++3<+:<?*0<<+:<0)*)/)<CDF+7:DDDCFGF*<***1)<55+*2)()5-.009;?F=7
@M03506:14:000000000-AKVR1:1:1101:8812:4696 1:N:0:32
CGAACTCCTACGGGAGGCAGCAGTAGGGAATCTTCCACAATGGGCGAAAGCCTGATGGAGCGACGCCGCGTGCAGGATGACGGTCTTCGGATTGTAAACTGCTTTTATATGGGAAGATTATGACGGTACCATATGAATAAGAGTTGGCTAACTCCGTGCCAGCAGCCGCGGTAATACGGAGAACTCAAGCGTTACCCGGAATCACTGGGCGTAAAGCGTTGCGTAGGCGGCTTTGCAAGTCGGGTCTTAAAGGCCGAGGCTCAACCTCGGCAGTGGGCTTGATACGACAAGGCTAGAGGAG
+
CCCCCGGGGGGGGEEEGGGGGGGGGGGGGGFGFGFFGGFFFEGGGGGGGGGGGGCFEGGGGGGGGGDEGGGGGGGGGGFCFGGGGGGGGGGGGDGGGFFGGGGFGGGGGGGGF8EFCEGFGGGGGGGGGGGGFFGCFBDFDFCFDGGGGGGGGGGGGGGFEFFFGGGCFEGEEGGGGF:F@CFGG@FCFGGGGGEBCCCCGDCCCFFCFFGGGE8FGGG=8?ECCE*+:88ED?EF73:<?EEEEDC7CCF0*/:DG>DG5CC?FC?FEC5752>F4:4*/)=99)/.,752>4))195>5
@M03506:14:000000000-AKVR1:1:1101:10841:4698 1:N:0:32
CGAACTCCTACGGGAGGCAGCAGTGAGGAATATTCCACAATGGGCGAAAGCCTGATGGAGCGACGCCGCGTGCGGGAAGAAGCCTTTCGGGGTGTAAACCGCTTTTCTCGGGGATGAAACGTACGGAGCCGCAAGGTAGCCGTACTAAGACAGTACCTGAGGAATAAGCATCGGCTAACTACGTGCCAGCAGCCGCGGTAATACGTAGGATGCAAGCGTTGTCCGGATTTACTGGGCGTAAAGCGCGCGCAGGCGGCACACCAAGTACCCTATGAAATCTCCTTGCTCAACGGGGAGGGGG
+
CCCCCGGGGGGGGGGGGGGGGGGGGGGGGGFCGGGGGGGGGGGGGGGGGGGGGGGGGGGGGGGGGGGGGGGGGGGGGEGGGGGGGGGGGGGGGGGGGGGGGGGGGGGGGGGGGGGDFDFGGGGGGCGGGGGGGGGGGGGGGGGGGGGDGGGGGGGGFGGGGGGGGCCGGFGGGGGGGGGGFGGGGGGGGGGGGGGGGDGG5C:?@<FGGGGGGGGGGGGGGGGACECEGGGGG?C=5E58=FFGDDGGEG=*/2:3C5DFCGCFDFFFGC6FFG7C>FG>:*9?EF7B4=5?>FFB>7))0
@M03506:14:000000000-AKVR1:1:1101:20256:4714 1:N:0:32
CGAACTCCTACGGGAGGCAGCAGTCGGGAATTTTGGGCAATGGGCGAAAGCCTGACCCAGCAACGCCGCGTGAAGGATGAAATCCCTCGGGATGTAAACTTCGCAAGAATGGGAAGAATTAGTAGGGGCTAATACCCCCTATGATGACGGTACCATTTGTAAGCTCCGGCTAACTCCGTGCCAGCAGCCGCGGTAATACGGGGTGGGTAAGCGTTGTTCGGAATTATTGGGCGTAAAGGGCTCGTAGGCCGCCAAGTTAGTCGGACGGTAAAGTCCTCTGCTTCACTGGGGCACTGCGTCC
+
-CC<ACEFGGCF@CF@7C7B,<,<F;F7@7FG9F,+,C@@@<@<,7+87@CF<F8CEF6@,,6C6F+6@CEFGFGFEGGCE,5EGG<44?C::?EFG<?,<E++++8,4,AEF,,4,B?AE<B@A,8@C=F<FAF<FCFCGDGFGFFFC>CFECEAFGGBC9FGGFG*F*>37DC9:>****?FFFGG@E*4:F14??CCBE7*=**::CFG>*;*;;E*/**2<<++3+28528*C+2;1:5=CGEC++*/)*/*37:*+<1:=5C)**:B**0<***2***+36:*1*)()8?F*70))
@M03506:14:000000000-AKVR1:1:1101:6492:4742 1:N:0:32
CGAACTCCTCCGGGAGGCAGCAGTCGGGAATTTTGGGCAATGGGCGAAAGCCTGACCCAGCAACGCCGCGTGAAGGATGAAATCCCTCGGGATGTAAACTTCGCAAGAACGGGAAGAATAAGCGGGAGTTAATATCTTTCGTGATGACGGTACCGTTTGTAAGCTCCGGCTAACTCCGTGCCAGCAGCCGCGGTAATACGGGGGGAGCAAGCGTTGTTCGGATTTACTGGGCGTAAAGGGCGCGTAGGCGGTCAGCACAAGTCAGTTGTGAAATCTCCGAGCTTAACTCGGAAAGGTCAAC
+
CCCCCGGGG9FGGGGGGGGGGGGGGGGGGGGGGGGGGGGGGGGGGGGGGGGGGGGGGGGGGGGGGGGGGGGGGGGGGGGGGGGGGGGGGGGGGGGGGGGGGGGGGGGGFGGGGGGGGGGGGGGGGGGGEGGGGGGGGGGGGGGGGFGGGGGGGGGFGGGGGGGGGGGGGGGGGGGGGGGCEGGGGGGGGGGGGGG7F@EGGDGGGGGGGGGGGGGGCFFGGDGGGGGGGGGGGCGGFGFGGGGGE:EGGGDEGCGFCFCDGEC9<CFGGGGFDGFFFFCCDEFGG??FAGD0>D@F@F40*
@M03506:14:000000000-AKVR1:1:1101:4804:4778 1:N:0:32
CGAACTCCTACGGGAGGCAGCAGTCGAGAATTTTTCTCAATGGGGGAGACCCTGAAGGAGCGACGCCGCGTGGAGGATGAAGGTCTTCGGGTTGTAAACTCCTGTCATTTGGGAACAATGCTTACGTATTAACTGTACGTGAGTTGATAGTACCAGAAGAGGAAGAGACGGCTAACTCTGTGCCAGCAGCCGCGGTAATACAGAGGTCTCAAGCGTTGTTCGGATTCATTGGGCGTAAAGGGTGCGTAGGTGGCGTCGTAGGTCGGGTGTGAAATTTTGGAGCTTAACTCCGAAAAGGCAG
+
-@ACCCFGFGFEGGGGGGEE;FGFGEFGG;FFGGGCDEEGFGGGGDGDC@<FDCEGGGDFCE7FGCE=+@@FFCFD=EGDFCGGGGGFFGGGDEFGGGAFG?F8,BEBFGGGG@FFFG,E<?F?DDGFFCFGGGGBFDF<FGGG9DC<FFGGFFGFCCCCGGGGEGGGGGGDG@AF9AFCFG9,,7>CE7>C7FEF>CEDC9E@E8?79?CCFGG>EEE*>=**1*5++3:EG*:CEC<ACDC5*:*7CC9+9=*1:7)**20<>DE57C=6:*2<:*;C<@@*<976):)1573))0)5)
@M03506:14:000000000-AKVR1:1:1101:25635:4786 1:N:0:32
CGAACTCCTACGGGAGGCAGCAGTGGGGAATTGTTCGCAATGGGCGCAAGCCTGACGACGCAACGCCGCGTGGAGGATGAAGACCTTCGGGTCGTAAACTCCTTTCGATCGAGACGAACGGCTTCCGGGTGAATAGTTCGGAGGAATGACGGTACCGAGAGAAGAAGCCCCGGCTAACTCCGTGACAGCAGCCGCTGTCAGACGGGGGGGGCAAGCGGTGGTCGGAATCACTGGGCGACACGGGCACGGAGGTGGCCATCTAAGTAAGACGTGAAAACTCTCGGCTTAACCGGGGTATTGC
+
CCCCCGD9FEFGGGGGG>EGD@FEFEGGGDGEFFFFGCE+@EFFF@@CFGGGGFFGG7+::FFGGC:C7>@>BCE:FFGGGGGGEE?E<?FACF>FDFG9<8FFAFGGC8+CFFFF:7=@@F+>3@FFDCFG<;=D=FFGGDGG76>FGGC7B@:F@F7=7<<F,42?CEE@:FCF7<::,1=C*8CFGGF*****:1++3+3?:885CCE5//;FG*1**/+:::*8+A+39***:8)**2::5*:9**1*1*:*29**:<77?:CC77=75**<*)*9*085C>C).0*,.0).0)***
@M03506:14:000000000-AKVR1:1:1101:21384:4816 1:N:0:32
CGAACTCCTACGGGAGGCAGCAGTCGAGAGTTTTTCACAATGGGCGAAAGCCTGATGGAGCGACGCCGCGTGGGGGATGAATGGCTTCGGCCCGTAAACCCCTGTCATTTGCGAACAAACCTTACCGGTTAAGAACCGGTGAGCTGATTGTAGCGGAAGAGGAAGGGACGGCTAACTCTGTGCCAGCAGCCGCGGTAATACAGAGGTCCCGAGCGTTGTTCGGATTCACTGGGCGTAAAGGGTGCGTAGGTGGTGAGGTAAGTCGGATGTGAAATCTCCGGGCTCAACCCGGAAATGGCAT
+
CCCCCGGGGGGGGGGGGGGGGGGGGGGGGGGGGGGGFGGGGGGGGGGGGGGGGGEFGFGGGGGGGGGGGGGGGGGGGGGGGGFFGGGGGGGGGGGGGGGGGGGGGGGGGGGGGG@CFGGGGGGGGGGGGGEGCGGGGGGE@EEGFFGGFGGGFGGGGGEGGGGGGG7<FGGGGDCGGGGGGGGGGGGGGGGGGCEG5CFFGEFGGGGGCGGGGGGGECGGGGDEGGFFFG7E=FGGG*>G?=F5E5/9CCC99*:7FFGGGFFFGDCDGGGFCFDC*7*>D@3*17758C:2)7BFF@F4/
@M03506:14:000000000-AKVR1:1:1101:8220:4822 1:N:0:32
CGAACTCCTCCGGGAGGCAGCAGTCGGGAATTTTGCGCAATGGACGAAAGTCTGACGCAGCAACGCCGCGTGAGGGATGAAGGCCTTCGGGTTGTAAACTTCTTTTCTCAGGGACGATGATGACGGTACCTGAGGAATAAGCCACGGCTAACTACGTGCCAGCAGCCGCGGTAATACGTAGGTGGCGAGCGTTGTCCGGATTTACTGGGCGTAAAGAGCGCGCAGGCGGCCGTGCAAGTCGCGTGTGAAAGCTCCCGGCTCAACTGGGGGGGGGCAGGCGATACTGCTCGACTCGAGGGCG
+
CCCCCGGGG9FGGGGGGGGGGGFGCFGGGGGGGGGGGGDGGGG<CF7BF@,CFFGGGGG:FGGGGGGCGGEG@7FGGGGGGG@FGCG<FGEB+@FGGGG,,EFGG<<,E5EFGGFGGGF<FGGGGGEGDG<FF?FFGGGGGG,8FGGGGGGGGGFGGGGGGGGGGGGGGGGGGDGGGC7CFD2,<FGCEGGFFGE<BEEE8CC:9ECFCGG?GGGG+8CE5C**:>CGD*2:/:*;+<7+*:/7CCGFFG+A*<7/CEG3EF4?GFGG*/*8))1:*7CDD)013=>*)*)7>)7>::>>)
@M03506:14:000000000-AKVR1:1:1101:21900:4836 1:N:0:32
CGAACTCCTACGGGAGGCAGCAGTCGGGAATTTTGGGCAATGGGCGAAAGCCTGACCCAGCAACGCCGCGTGAAGGATGAAATCCCTCGGGATGTAAACTTCGCAAGAATGGGAAGAATTAGTAGGGGCTAATACCCCCTATGATGACGGTACCATTTGTAAGCTCCGGCTAACTCCGTGCCAGCAGCCGCGGTAATACGGGGGGAGCAAGCGTTGTTCGGATTTACTGGGCGTAAAGGGCGCGTAGGCGGTCAGCACAAGTCAGTTGTGAAATCTCCGGGCTTAACTCGGAAAGGTCAGG
+
CCCCCGGGG<FGGGGGGFGGGGGGGGGGGGGGGGGGGGGGGGGGGGGGGGGGGGGGGGGGGGGGGGGGGGGGGGGGGGGGGGAFGGGFGGGGEFGCFGGGFGGGGEGGGGGGGGGGGGGGGGGGGGGGGGGGGGGGFGGGGGGFFGGGGGGGGGGGGGFGGFEFFCFFCGGGGGGC@EGGFFGGGGGGGGGGGGGDFFGFGEDCC5::F*CFG5CE>GGCGGCCE+:CGFFEE/CCFEGGCDCEEGGGGGGGGGFF+7C7:CF:CD7><<<9:D79:?CDG3B=+97*6<D0;>F:*//>)
@M03506:14:000000000-AKVR1:1:1101:12685:4837 1:N:0:32
CGAACTCCTACGGGAGGCAGCAGTCGGGAATTTTGGGCAATGGGCGAAAGCCTGACCCAGCAACGCCGCGTGAAGGATGAAATCCCTCGGGATGTAAACTTCGCAAGAACGGGAAGAATAAGCGAGAGTTAATATCCTTCGTGATGACGGTACCGTTTGTAAGCTCCGGCTAACTCCGTGCCAGCAGCCGCGGTAATACGGGGGGAGCAAGCGTTGTTCGGATTTACTGGGCGTAAAGGGCGCGTAGGCGGCCAGCTCAAGTCAGTTGTGAAATCTCCGAGCTTAACTAGGCAAGGTCAAC
+
CCCCCGGGGDGGGGGGGGGGGGGGGGGGGGFGGGGGGGGGGGGGGGGGGGGGGGGGGGGGGGGGGGGGGGFGCGFFGGGGGFGGGGGGGGGGGGGGGGGGFGGGGGGFGGGGGGGGGGFGGGG@FG:CFFGGGFDFGGGGGGCFFFGGGGGGEFGGGGEDFGGGFFFGCCFCFFCGEFGGEGGFCCGFFFFECFEGGGGGEGG5EGEGF6858:AECEGG5==EFGGGFGDDCCEG=F:EGD=77*:C9CECC*:7+)*9C9*+::C72/96:77+:=D)7>)+09:*)*9(1.>39*09*
@M03506:14:000000000-AKVR1:1:1101:18695:4839 1:N:0:32
CGAACTCCTACGGGAGGCAGCAGTCGAGAATTTTTGACAATGGGGGAAACCCTGATCGAGCGACGCCGCGTGGGGGATGAAGGTCTTCGGATTGTAAACTCCTGTCATTGGGGAACAAGGTGCATACGTTAACTGCGTGTGCATTGATAGTACCCGAAGAGGAAGAGACGGCTAACTCTGTGCCAGCAGCCGCGGTAATACAGAGGTCTCAAGCGTTGTTCGGATTCATTGGGCGTAAAGGGTGCGTAGGCGGCGCGGTAAGTCGGGTGTGAAATCTCGGAGCTTAACGCCGAAACTGCAT
+
CCCCCGGGGGGGGEGGGGGGGGGGGGGFFFGGGGGGGGGGGGGGGGGGGGGGFGGGGGGGGGGGGGGCFG@FEDFGFGGGGGGGGGGGGGGGGGGGGGGGGEGGGGGGGGGGGGGGGDGGGGGGGGGGGGGGGGGGGGGGGGGGFG,3@<FFCGGG@CGGGGGDGGFEFEC7<FGGFFGFBFGGGGDGGG7FGGGGGDCGGFCCEGGGC7CE@CG*8?CF?EDE5/<:ECC?57C8::9F9ECCECEGG5<=DGGDD3//*0:?E35CG)79FDF7:?9*5@>G7BF*(9.93.))/8**0
@M03506:14:000000000-AKVR1:1:1101:21788:4856 1:N:0:32
CGAACTCCTACGGGAGGCAGCAGTGGGGAATTGTTCGCAATGGGCGCAAGCCTGACGACGCAATGCCGCGTGGAGGATGAAGGTCTTCGGATTGTAAACTCCTGTTGCCCGGGACGAAATGCTCCAACCTAATACGTTGGAGTTTGACGGTACCGGGTGAGGAAGCCCCGGCTAACTCTGTGCCAGCAGCCGCGGTAATACAGAGGGGGCAAGCGTTGTTCGGAATTACTGGGCGTAAAGGGCGCGTAGGCGGCCTGCTAAGTCGAACGGGAAATCCCCGGGCTCAACCCGGGAATGGCGT
+
CCCCCGGGG9FGGGGGGGGGGGGGGGGGGGGGGGGGGGGFGGGGGGGGGGGGGGGGGGGGGGGGGGGGDG@FGGGGDCGGFGGFGFC9FEEEGGGGGGGGGGAFFFGGGGGGDGGGDCGGDDFGGGGFEGGGGGGGGGGGGFAFGGCGGGGGGGGGG@FFGGGGGD:FECGE7CFGCFGFGGGF:FGFF7<FEGGEEGFCBCFFFGGEGGD@CGGC>8*;:EGEC/ACF7E6@EC:7CDD7CCEDEE<CG+>DEE*AF**<70<CC:5C**7)10<*9CDDDF*7*944CEFFD)))/0>)
@M03506:14:000000000-AKVR1:1:1101:17384:4875 1:N:0:32
CGAACTCCTACGGGAGGCAGCAGTGGGGAATCTTGGACAATGGGCGCAAGCCTGATCCAGCCATGCCGCGTGGATGATGAAGGCCTTAGGGTTGTAAAATCCTTTCGTCGGGGACGATAATGACGGTACCCGAAGAAGAAGCTCCGGCTAACTTCGTGCCAGCAGCCGCGGTAATACGAAGGGGGCTAGCGTTGTTCGGATTTACTGGGCGTAAAGCGCGTGTAGGCGGGTCGTTAAGTTGGGGGTGAAAGCCCGAGGCTCAACCTCGGAACTGCCTTCAAAACTGGCGACCTGGAGCAAA
+
CCCCCGGGGGGGGGGGGGGGGGGFGGGGGGGGGGFGGGFEGGFGGGGGGGGGGFGFFGAGGGGGGGGGGGCFDFEFEDGGGGGGGGGGGGGGGECGGGGFGGGGGGGGGGGGGFGGGDGGGGGGGGGGGFFEGGEGGGGG@FFGGGGGGGFGGGGGGGGGGGGGGGGGGGGEGGGGGGGGGGGGGGDFGGGECG@FGEGGGGGFGGGGGFE??EGFGGGGGDGGGC@EGGEEEED8CFG7AFDCCCEGF7+:CGGDG5>CGF4CFGGGG<EBD=CE6BF6:*9C669>6).4>FFF407)/
@M03506:14:000000000-AKVR1:1:1101:17006:4922 1:N:0:32
CGAACTCCTACGGGAGGCAGCAGTCGGGAATTTTGGGCAATGGGCGAAAGCCTGACCCAGCAACGCCGCGTGAAGGATGAAATCCTTCGGGATGTAAACTTCGCAAGAACGGGAAGAATAAGTAAGAGCCAACAACTCTTACGATGACGGTACTGTTTGTAAGCTCCGGCTAACTCCGTGCCAGCAGCCGCGGTAATACGGGGGGAGCAAGCGTTGTTCGGATTTACTGGGCGTAAAGGGCGCGTAGGCGGCCACCGCAAGTCGACTGTGAAATCTCCGGGCTCAACCCGGAAAGGTCAGC
+
B@AC?EFFEFFGGCEFCF;FEGGGGGGDGGFFGGFGC<FCFFFGCE@+7C8CFC@@FCAE,ECAFDCEGGF@FF9E<FAFGGEFGCF,?F:FGCFGCFGCFGGGFCG8?F:BF+:C4FGAFFGGG9?CFFGFGFGGFGD>FFGG<DDFD@BCFFGGGGCC9F;FAFGGFGEC:>FCC7F:C:,,><E@FGDFGGGGG++=CECGE*C?FEGGG5/8CFCC?GCCCFFE7CCCC:E5A?DCEDE5:7EDGGGG5CFFEB55*<*72>:CED:@GFG+:*95DD3*<*95(55,>>:7*9<>?
@M03506:14:000000000-AKVR1:1:1101:20206:4922 1:N:0:32
CGAACTCCTACGGGAGGCAGCAGTGGGGAATTGTTCGCAATGGGCGCAAGCCTGACGACGCAACGCCGCGTGGAGGATGAAGGTCTTCGGGTCGTAAACTCCTTTCGATCGGGAAGAACTGTTTCCGGGTGAATAGCCCGGGAATGTGACGGTACCTCAGGAAGAAGCACCGGCTAACTACGTGCCAGCAGCCGCGGTAATACGTAGGGTGCGAGCGTTGCCCGGATGTATTGGGCGTAAAGGGCGCGCAGGCGGCTACGCACGTCCGTTGTGAAATCGCTCGGCTCAACTGGGCGGGGTG
+
CCCCCGGGGGGGGGGGGGGGGGGGGGGGGGGGGGGGGGEGGGGGGGGGGGGGGGGGGGGGGGGGGGGGGGGGGGGGGGGGGGGGGGGGGGGGGGGGGGGGGGGGGGGGGGGGGEEGGGGGGGGGGGGGGFGGGGGGGGGGGGGGGGGGGGGGGGGGGGGGGGGGGGGGGGGGGGGCFGGDFGGGGGGGGGFGGGGGGEGEGGGGFFGGGGGGGGGGGGGGDCGGGGE8:CFFFGGFGEDGGGGGGDEGDEGCDGGD8BFGEEGEFG:CFGCBGFFF7=CC*8BGC)9=7F=>FFFFFFD))
@M03506:14:000000000-AKVR1:1:1101:12815:4926 1:N:0:32
CGAACTCCTACGGGAGGCAGCAGTCGGGAATTTTGGGCAATGGGCGAAAGCCTGACCCAGCAACGCCGCGTGAAGGATGAAATCCCTCGGGATGTAAACTTCGCAAGAATAGGAAGAATTAGCGAGTACTAATACTGCTCGTGATGACGGTACTATTTGTAAGCTCCGGCTAACTCCGTGCCAGCAGCCGCGGTAATACGGGGGGAGCACGCGTTGTTCGGATTTACTGGGCGTAAAGGGCGCGTAGGCGGTCAGCACAAGTCAGTTGTGAAATCTCCGGGCTGAACTCGGAAAGGTCAAC
+
CCCCCGFGGCFGGGGGGGGGGGGGGGGGGGGGGGGGGGGGGGGGGGDGGGGGGGGGGGGGGGGGGGGGGGGGGGGGGGGGGGGGGGGFFGGGGGGGGGGGGGGGGGGGFGGGGGGGGGGGGGGGGGGGGGGGGCFGGGGGGGGGGGGGGGGGGFGGGGFGGGGGFCDDEFGGGGGGGGGGGGGGGGGGGEGDEFE@FFGGGEGCCEC5C8:8C8CGEFFDGEGGGGGGFFCFC5?CGFGD5:::*2CDDED5<=G4+<FCGA77CD?FCDGFGGGF77DG>D@*:?4=<D>(<>F>6B;6/
@M03506:14:000000000-AKVR1:1:1101:19886:4933 1:N:0:32
CGAACTCCTACGGGAGGCAGCAGTGGGGAATCTTGCGCAATGGGCGAAAGCCTGACGCAGCGACGCCGCGTGGGGGATGAAGCTTCTCGGAGTGTAAACCCCTTTCGACCCGGAAGAATGTCCCGCAAGGGATTGACGGTACGGGTATAAGAAGCCCCGGCTAACTACGTGCCAGCAGCCGCGGTAAGACGTAGGGGGCCAGCGTTGCTCGGAATTACTGGGCGTAAAGGGTTCGTAGGCGGTGCGGCAAGTCGGAAGTGAAATCTCCAGGCTCAACTTGGAGGCTGCTCCCGAAACTGCC
+
CCCCCGGGGGGGGGGGGGGGGGGGGGGGGGGGGGGGGGGGGGGGGGGGGGGGGGGGGGGGGEGGGGEEGGGGGGGGGGGGGGGGGGGGGGGGGGGGGDFFGGGGGGGGGGGGFGGGCGGGGGGGDGGGGFGEGGGGGGGGGGGGGGGGGGGGGFCFCFDGGGGGGGGGGGFGGGGGGGGGGGGGGGCFC6CECCGGGGGCE>5C>CGGFGGDG5FFF9CGGGGGGEGGGDG8CFEE*;DCGG5*:EGGCEE7*AC3/<CDC?7C?DGFFC67CC497BCFC4;>5@GE8*6:B:)7>=FF5
@M03506:14:000000000-AKVR1:1:1101:23051:4942 1:N:0:32
CGAACTCCTACGGGAGGCAGCAGTGGGGAATATTGCGCAATGGGGGAAACCCTGACGCAGCAACGCCGCGTGAGTGACGAAGGCCCTCGGGTCGTAAAGCTCTGTCGGAGGGGAAGAAACTAGGGATGGCTAATATCCATTTCTATTGACGGTACCCTCAAAGGAAGCACCGGCTAACCACGTGCCAGCAGCCGCGGTAATACGTGGGGTGCGAGCGTGGTTCGGAATTACTGAGCGGAAAGCGCGTGTAGGCGGCGCATTATGTCAGGTGTGAAAGCACCCGGCCTAACCGAGGAAGTGG
+
CCCCCGFC<-E77CFFDCEGEFFEFFGEDFFGGG@F7@C+,@8<CFGGGGGGGGGG:@FCFDGFC@E67=@BBFEFGGCEGCFGC+=8>C+EFCF?EF,EEFGDFFFG+>F7FGEEFGGFBF=EF,,@@<DFF9C=DFGD=;,EFFG9FG7FFG>C>:D7CF9<FFGFEA7FCFFE?FGGF>EFG>CFG7++=7CEGCECC++/<0;EG:8**2:EG/*1;8+?EC>*<C9EC+<<*//:**2*:::>2*0995*1*0)95<7?FGGG6229C**+0095*05**59))*)(7)7)0;?F*
@M03506:14:000000000-AKVR1:1:1101:18684:4942 1:N:0:32
CGAACTCCTACGGGAGGCAGCAGTAAGGGATATTGCGCAATGGGCGAAAGCCTGACGCAGCAACGCCGCGTGGAGGATGAAGGCTTTCGGGTCGTAAACTCCTTTTGTCGGGGACGAGGAAGGACGGTACCCGACGAATAAGTCACGGCTAACTACGTGCCAGCAGCCGCGGTAAAACGTAGGTGGCGAGCGTTATCCGGAATTACTGGGCGTAAAGCGTGTGCAGGCGGGGCTGTAAGTGGTGTATGAAATCTCTCGGCTCAACCGAGAGAGGTTATGCCAGACTGCAGCTCTTGAGTGC
+
CCCCCGGGGGGGGGGGGGGGGGGGGGGGGGGGGGGGGGGGGGGGGGGGGGGGGGGGGGGGGGGGGGGGGGGGGGGGGGGGGGGGGGGGGGGGGGGGGGGGGGGGGGGGGGGGGGDGGGGGGGGGGGGGGGGGGGGGGGFGGGGGGGGGGGGGGGGGGGGGFGGGGGGGGGGGGGGFGGGGGGGGGGGGGEGGGGGGGGGGGEGF:FFGGGD>CGGCEFGEGGGGGGGDGGGGGGGFFFFGFG7::9CFCGGGC?9C?BFGFEFF*775EC*7CG<FGFGGGF@FG6*7AF6:FF*/76*9*
@M03506:14:000000000-AKVR1:1:1101:26568:4946 1:N:0:32
CGAACTCCTACGGGAGGCAGCAGTGGGGAATCTTGCGCAATGGGCGAAAGCCTGACGCAGCAACGCCGCGTGGAGGATGAAGGCTCTTGGGTTGTAAACTCCTGTCGGCTGGGAAGAAGTTGTTCGCGACTAATACTCGCGGACATTGACTGTACCAGCAAAGGAAGCCCCGGCTAACTCTGTGCCAGCAGCCTCTGTAATACTGATGGGGCCAGCGTTATTCGGAATTATTGGGTGGACAGGGCGCGTAGGCGGCCGTTTGTGTCTTCCGTGAATTTCTCCGGCTTAACGGCGGACGTGC
+
CCCCCGGGF@FGGGGGGG>FGGGGGGGGGGGGGGGGCFFEGGFGGGGGGGGGGFF<FECDG8FGGGGGGGCFG:FGEGGCFGGG,=F9<FCC7:?@FEFGGGGGGG<:F7FGGGGEG8DFGG,BFFCEGEG+3<3<<@++@@>>*@FGCC,,7,7@7:,5<>FGGGFGDCEB*414?F,7,,7?,?CFFEB+C++,5?;+?+++,++00;8*8888>**2;++2***;+<:C998*/**++:***:*1?*//*753*))*02*22:+:0*:6***+2*2*:*)2*))0)*.()).)5755)
@M03506:14:000000000-AKVR1:1:1101:13868:4948 1:N:0:32
CGAACTCCTACGGGAGGCAGCAGTCGGGAATTTTGCGCAATGGGCGAAAGCCTGACGCAGCAACGCCGCGTGAGGGATGAAGGCCTTCGGGTTGTAAGCCTCTTTTGTCAGGGACGATGATGACGGTACCTGACGAATAAGTCACGGCTAACTACGTGCCAGCAGCCGCGGTAATACGTAGGTGACAAGCGTTGTCCGGATTTACTGGGCGTAAAGAGCGCGCAGGCGGTCGTTCAAGTCGAGTGTGAAAGCCCCCGGCCCAACTGGGGAGGGTCACTCGATACGGATCGACTCGAAGGCG
+
CCCCCGGGGGGGGGGGGGGGGGGGGGGGGGGGGGGGGGGGGGGGGGGGGGGGGGGGGGGGGGGGGGGGGGGGGGGGGGGGGGGGGGGGGGGGGGGGGGGGGGGGGGGGGGGGGGGGGGGGGGGGGGEGGGGGFGGGGGGGGGGGGDGGGGGFGGGGCEGGGGGFGGGGGGGGEGGGGG>FEGGGGGCG7@F<FGEGFGGGGGGEFFFFGGGGGDFFGCFGGGDEGGGGGEGGGGGG+30::7C95<A>C9+:*2:>EDD)**1A6*AFE*:>DD4:66?C77FG*)*817565>F)73:4)
@M03506:14:000000000-AKVR1:1:1101:9749:4966 1:N:0:32
CGAACTCCTACGGGAGGCAGCAGTGGGGAATTTTTCGCAATGGGCGCAAGCCTGACGAAGCAACGCCGCGTGGAGGATGAAGGCCCTCGCGGTCGTAAACTCCTGTCTAGCGGGACGAAACTCTTCACAGTGAATAATTGTGGAGATTGACTGTACCGCTGGAGGAAGCTCCGGCCAACTCCGTGCCAGCAGCCGCGGTAATACGGAGGGAGCAAGCGTTACTCGGAATTACTGGGCGTAAAGGGCGCGTAGGCGATTTGATAAGTTTTGTGTGAAAGCCCAGAGCTTAACTTTGGAAGTG
+
CCCCCGGGGGGGGGGGGGGGGGGGGGGGGGGGGGGGGGGGGGGGGGGGGGGGGGGGGFGGGGGGGGGGGGGGGGGGGGGGGGGGGGGGGGGGGGGGGGGGGGGGGGGGGGGGGGGGGGGGGGGGGGGGGGGGGGGGGGGGGGGGGGGGGGGGGGGGGGGGGGGGGGGFGGGGGGGGGGGGGGGGGGGGGGFGGGGGGG>EEDFGFGEGGGCGGGFGFEGGEGG7CC*?FGGGFGG5//11=7FFDGGCCCEEDCE:CFCD997<EFCFGGGFC5C97650*855C)09AGFD=FF?)9?F6
@M03506:14:000000000-AKVR1:1:1101:9052:4974 1:N:0:32
CGAACTCCTACGGGAGGCAGCAGTCGGGAATTTTGGGCAATGGGCGAAAGCCTGACCCAGCAACGCCGCGTGAAGGATGAAATCCCTCGGGATGTAAACTTCGCAAGAACGGGAAGAATAAGTGAGAGTTAACATCTCTTACGATGACGGTACTGTTTGTAAGCTCCGGCTAACTCCGTGCCAGCAGCCGCGGTAATACGGGGGGAGCAAGCGTTGTTCGGATTTACTGGGCGTAAAGGGCGCGTAGGCGGCCACCGCAAGTCACTTGTGAAATCTCCGGGCTTAACCCGGAAAGGTCAAC
+
CCCCCGGGGGGGGGGGGGGGGGGFGGGGGGGGGGGGGGGGGGGGGGGGGGGGGGGGGGFGFGGGGGGGGGGGGGGGGGGGGGGGGGGGGGGGGGGGCFGGGGGGGDD?FGGGGEEDGGGGGGGFGGFGGG9FFFGCFAFFGGGGGG9<FGGGGGGGGGGGGGGGGFFGGGGGGGDGGGGGGGGGGCFE:FGGDGGGGCGGEE@EEGGGGG8@E2**/::CE=8EFGGGDGGGGECGGGGCEEEGC=CDFDEDD5CDGF3CE0:9?F7C97<@7CC7C?DGGBFFFFDF?G@457;F=/6*1
@M03506:14:000000000-AKVR1:1:1101:6872:4978 1:N:0:32
CGAACTCCTCCGGGAGGCAGCAGTCGAGAATTTTTGACAATGGGGGAAACCCTGACCGAGCGACGCCGCGTGGAGGATGAAGGTCTTCGGATTGTAAACTCCTGTCATTGGGGAACAAGGTGCATACGTTAACTGCGTGTGCATTGATAGTACCCGAAGAGGAAGAGACGGCTAACTCTGTGCCAGCAGCCGCGGTAATACAGAGGTCTCAAGCGTTGGTCGGATTCATTGGGCGTAAAGGGTGCGTAGGCGGCGCGGTAAGTCGGGTGTGAAATCTCGGAGCTTAACTCCGAACCTGCAT
+
CCCCCGGGG-FFGGGGGGGGGGGGGGGGGGGGGGGGGGGGGGGGGGGGGGGGGGGGGGGGGGGGGGGGGGEGGGGGGGGGGGGGGGGGGGGGGGGGGGGGGGGGGGGGGGGGGGGGGGGGGGGGGGGGFFGGGGGGGEGGGFGGGGGGGGGGGFFF@FDEGGEFGGGGGGGGGGGGGC9FGGGGGGGGGGGGGGECEGGGGGFBBF+:5CGGGGD*;E*;7EEEC8CFGDFFFCGEEEC9:E6/5CEDGD?E)/*7EBGDEFF7EDG7C5***0*20/7<)7>6+6**.>F63>)).)558
@M03506:14:000000000-AKVR1:1:1101:9621:4989 1:N:0:32
CGAACTCCTACGGGAGGCAGCAGTGGGGAATATTGGACAATGGGCGCAAGCCTGATCCAGCCATGCCGCGTGGATGATGAAGGCCCTAGGGTTGTAAAGTCCTTTCGGCGGGGAAGATAATGACGGTACCGCTGGGGGAAGCCCCGGCTAACTCCGTGCCAGCAGCCGCGGTAATACGGGGGGGGCGAGCGTTATTCGGAATTATTGGGCGTAAAGGGCGTGTAGGCGGCCTAGCATGTCCTCTGTGAAAGCCCTCGGCTCAACCGAGGAACTGCAGGGGAAACTGCAAGGCTCGAGTCCG
+
CCCCCGGGGGGGGGGGGGGGGGGGGGGGGGGGGGGGGGGGGGGFGGGGGGGGGGGGGGGGGGGGGGGGGGFGGGGGGGGGGGGGGGGGGGGGGGGGGGGGGGGGGGGGGGGGGGGGGGGGGGGGGGGGGGGGG>FGGGGGGGGGGGGGGGGGGGGGGGGGGGGFGGGCEEFFGDGGGGGGGGGGGGGDEEGGEEGFGGGE>ECFGGGGGEEC>CC@?EEGED8>FGCEEECC6EFGGGGGCFGGGGGFG?CGFF*9=@G3*C76=G*>=C68**2+9>DD3>>C+1092*84).5)8*)*7
@M03506:14:000000000-AKVR1:1:1101:7844:4996 1:N:0:32
CGAACTCCTCCGGGAGGCAGCAGTGGGGAATTGTTCGCAATGGGCGCAAGCCTGACGACGCAACGCCGCGTGGAGGATGAAGATCTTCGGGTCGTAAACTCCTTTCGATCGAGACGAACAGCCTTCGGGTAAACAATCCGGAGGTTTGACGGTACCGAGAGAAGAAGCCCCGGCTAACTCCGTGCCAGCAGCCGCGGTAATACGGGGGGGGGCAAGCGTTGTTCGGAATTACTGGGCGTAAAGGGCTCGTAGGCGGCCAACTAAGTCAGACGTGAAATCCCTCGGCTTAACCGGGGAACTG
+
CCCCCGGGG-EBFGGGGGGGGGGGGGGGGGGGFGGGGDGGGGGGGGGGGGGGGGGGGEGEFGGGGGGDFGFFGCGEEGGGGGGGGGGGGCGGGGGGGGGGGFGGGGEGFGGGGGGDGDGGGGGGGGGGGGGGFGGGGGGGGGGGGGGGFFGGGGGGGGGD<CFG:FFGCFGDGGGG7FFGGG:FEFFGGGGGFG>EGGGEFGGGDGGGGG>EEEFFFEGGGE5FGGECFGGFGGCCFGGGE5EFGDFGGGE=<EEGGFGFCCF+<*<>E*+81*95*9CCCFFCE>7>)**37>)70<:@6
@M03506:14:000000000-AKVR1:1:1101:18079:5010 1:N:0:32
CGAACTCCTACGGGAGGCAGCAGTGGGGAATTGTTCGCAATGGGCGCAAGCCTGACGACGCAACGCCGCGTGGAGGATGAAGATCTTCGGGGCGTAAACTCCTTTCGATCGGGACGAATGATCGGTGACCTAATACGTCATCGGAATGACGGTACCGAGAGAAGAAGCCCCGGCTAACTCCGTGCCAGCAGCCGCGGTAATACGGGGGGGGCAAGCGTTGTTCGGAATTACTGGGCGTAAAGGGCGCGTAGGCGGCCTTCTAAGTCGGACGTGAAATCCCTCGGCTTAACCGAGGAACTGC
+
CCCCCGGGGGGGGGGGGGGGGGGGGGGGEGGGGGGGGGFGGGGGGGGGGGGGGGGGGGGGGGGGGGGGGGGGGGGGGGGGFGGGGGGGGGGGGGGGGGGGGGGGGGGGFGGGGGGGGGGGGGGGGGEGGGGGGGGGGGGGGGGGGGGGGGGGGGCGGGGGGGGGGGGGFGGGGGGGGGFFFGGGGGGGFGFGGGGGGCCEGFFGEGDGCEGG5FF55AECAEFGGEGGGCCEGC5=EECGGCFCGDEGC5CEFD=3E)9CE+2<+:CD=<=BC<5?7BGD<;D*27);>FF6B5)0)<F/*
@M03506:14:000000000-AKVR1:1:1101:9888:5018 1:N:0:32
CGAACTCCTACGGGAGGCAGCAGTTAGGAATCTTGGACAATGGGCGCAAGCCTGATCCAGCCATGCCGCGTGAGTGATGAAGGCCTTAGGGTTGTAAAGCTCTTTCAGCGGGGAAGATAATGACGGTACCCGCAGAAGAAGCCCCGGCTAACTTCGTGCCAGCAGCCGCGGTAATACGAAGGGGGCTAGCGTTGCTCGGAATCACTGGGCGTAAAGCGCACGTAGGCGGGTCTTTAAGTCAGGGGTGAAATCCTGGAGCTCAACTCCAGAACTGCCTTTGATACTGAGGATCTCAAGTCCG
+
CCCCCGGGGGGGGGGGGGGGGGGGGGGGGGGGGGGGGGGGGGGGGGGGGGGGGGGGGGGGGGGGGGGGGGGGGGGGGGGGGGGGGGGGGGGGGGGGGGGGGGGGGGGGGGGGGGGGGGGGGGGGGGGGGGGGGGGGGGGGGGGGGGGGGGGGGGFGGGGDCCGGGGGGGGGGGGGGGGGEGGGGGGGGGGGGGGGGGGDDEGGGGGGGGGGGGGGGFGGGGGFFFGGGGGGGDFGFFDGGGGGGGGGFFEGGGGGCC@GGGCCEFGGGGFGFGGCFGF=DDF=F77>?2*63FFFFFFFF>
@M03506:14:000000000-AKVR1:1:1101:14423:5024 1:N:0:32
CGAACTCCTACGGGAGGCAGCAGTCGGGAATTTTGGGCAATGGGCGAAAGCCTGACCCAGCAACGCCGCGTGAAGGATGAAATCCCTCGGGATGTAAACTTCGCAAGAATGGGAAGAATTAGTAGGGGTTAATACCCCCTATGATGACGGTACCATTTGTAAGCTCCGGCTAACTCCGTGCCAGCAGCCGCGGTAATACGGGGGGAGCAAGCGTTGTTCGGATTTACTGGGCGTAAAGGGCGCGTAGGCGGTCAGCACAAGTCAGTTGTGAAATCTACGGGCTTAACTCGGAAAGGTCAAC
+
CCCCCGGGGGGFGGGGGGGGGGGGGGGGDGGGGGGGGGGGGGGGGGGGGGGGGGGGGGGGGGGGGGGGGGGGFFGGGGGGGGGGGGGGGGGDGGGGGGGGGGGGGGGGGGGGGFGGGGGGGGGGGGGGGGGGGGGGGGGGGGGGGGGGGGDGGGGGGGGGGGGGF@FFGGEGGGGGGGGGGGGGGGGGGGGGGEG79CFGGGGDGGGCCFGGGGGGCGGEG5EE+AEFFGGGGG8EFGGDECCEC/:DGGGGGGC4?>CFGGGGFF9CCDGFGGG7*9CDG37CFFGB<5D9BEFFF=66*
@M03506:14:000000000-AKVR1:1:1101:6415:5033 1:N:0:32
CGAACTCCTCCGGGAGGCAGCAGTCGGGAATTTTGGGCAATGGGCGAAAGCCTGACCCAGCAACGCCGCGTGAAGGATGAAATCCCTCGGGATGTAAACTTCGCAAGAACGGGAAGAATAAGCGAGAGTTAATATCTTTCGTGATGACGGTACCGTTTGTAAGCTCCGGCTAACTCCGTGCCAGCAGCCGCGGTAATACGGGGGGAGCAAGCGTTGTTCGGATTTACTGGGCGTAAAGGGCGCGTAGGCGGCCAGCACAAGTCAGTTGTGAACTCTCCGAGCCTAACTCGGAAAGGTCAAC
+
CCCCCGGGG-FGGGGEGGGGGGGGGGGGGGGGGGGGGGFGGGGGGGGGGGGGGGGGGGGGGGGGGGGGGGGGGGGGGGGGGGGGGGFGGGGGGGGGGGGGGGGGGGGGGFGDGGGGGGGGGGGGGGGGGGGGGDGGGGGGGGGGGGFGDEGGGGGGGGGGGFGGGGGGFGGGGGGGGDCFGFCCFFGGGGGGGG@@FGGGGGGGDEEGG888EGGGGGGEGEEEGFGGFF8C5*2AFFFGGGDEG*5C6CD=CE5DFFF4C97<<2<:?DC60:*CCF<7DE>6+09*)/745)8)119FB
@M03506:14:000000000-AKVR1:1:1101:5876:5061 1:N:0:32
CGAACTCCTACGGGAGGCAGCAGTGGGGAATTGTTCGCAATGGGCGCAAGCCTGACGACGCAACGCCGCGTGTGGGATGAAGCTCTTCGGAGTGTAAACCACTGTTGCCCGGGACGAACAGCTCGATTAATCGAGCCTGACGGTACCGGGTGAGGAAGCACCGGCTAACTCCGTGCCAGCAGCCGCGGTAATACGGGGGGTGCGAGCGTTGTCCGGAATCACTGGGCGTAAAGGGCGCGTAGGTGGTTTGATAAGGGTGTGGTGAAAGTCCGGGGCTCAACCCCGGATCTGCCGTGCCGAC
+
CCCCCGGGGGGGGGGGGGGGGGGGGGGGGGGGGGGGGGGGGGGGGGGGGGGGGGGGGGGGGGGGGGGGGGGGGGGGGGGGGGGGGGGGGGGGGGGGGGGGGGGGGGGGGGGGGGGGGGGGGGFFGGGGGFGGGGGGGGGGGGGGGGGGGGGGGGGGGGGGGGGGGGGGGGGGGGGGGGGGGGGGGGGGGGGGGGGGGCEGGGGGEGCEGGGGGGGGGEEGGGGCGGGGGGGGGFGCEEGEGEGFGG5<8A920?:DCFGDDEFGG=<CCFGFGGGGGF4DGFEEGED@>FFB*70)85))0
@M03506:14:000000000-AKVR1:1:1101:20607:5071 1:N:0:32
CGAACTCCTACGGGAGGCAGCAGTCGGGAATATTGCCCAATGGCCGAAAGGCTGAGGCAGCAACGCCGCGTGCGCGATGAAGGCCTTCGGGTCGTAAAGCGCTTTTCGGGTGGATGAGACGGGACAGTACACCCGGAATAAGGTACGGCTAACTACGTGCCAGCAGCCGCGGTAAAACGTAGGTACCGAGCGTTATCCGGATTTACTGGGCGTAAAGCGCGTTCAGGCGGTTTGGCAAGTCGGGCATGAAATCTCCCGGCTCAACCGGGGGAGGATGGCCGCTACTGCTGGACTTGAGGGC
+
CCCCCGGGGGGGGGEGGGGGGGGAEEGGGGGGGGFFFCECFGGFGGGGGGGGGGGGGGGGGGGGEGGGGGEGEGGGGGGGFFG@FFFFDFGFGGGGGGGCFFFFFGGGGGGGGGGGF<<D>CGDE<FGFGCFGGCFEEFFGGGGCECECFGGFCGGGFGCFGGGGG:FFCCF1CCEDFEGGGGGGGGGGCEEG;CFFGG58CCEFG?CFCG>EE85:EEG518?CFFGGC/2*:C?++9+3/7CEEC5CG7<:++*;>3<:CFGGGG<=)/879*09)0*))0/*/9?A4<25*??B)<>)
@M03506:14:000000000-AKVR1:1:1101:20515:5074 1:N:0:32
CGAACTCCTACGGGAGGCAGCAGTGGGGAATCTTGCACAATGGGGGAAACCCTGATGCAGCGACGCCGCGTGAGCGATGAAGCCCTTCGGGGTGTAAAGCTCTTTCGGCAGGGAAGATTATGACGGTACCTGCAGAAGCAGCTGCGGCTAACTACGTGCCAGCAGCCGCGGTAATACGTAGGCAGCAAGCGTTGTTCGGAGTTACTGGGCGTAAAGGGTGTGTAGGTGGCCTGTTAAGTTCCGTGTGAAATCTCCCGGCTCAACCGGGAGGGTGCGCGGGAAACGGGCGGGCTAGAGTACG
+
CCCCCGGGGGFGGGGGGGGGGGGGGGGGGGGGGGGGGGGGGGGGGGGGGGGGGGFGGGGGGGGGGGGGGGGGGGGGGGGGGGGGGGGGGGGGGGGGGFGGGGGFGGGGEGGGGGDGG<=FGGGGGGGGGGGGGGGGGGGGFDFGGGGGGEGGGGGGGGGGGGGGGGGGGGGGGDGGFGGGF@9C@FGGGFGEEGGGG5CCGAEFGGG6FFCCECCFDDFGCEG@FFGGGGGCF9F9+<:+3<AFEGGGD:CE7C+9=DG3594ACDE):3=D39<EDB>35)5:*)5363>>D5@4?B?FE
@M03506:14:000000000-AKVR1:1:1101:20550:5075 1:N:0:32
CGAACTCCTACGGGAGGCAGCAGTCGGGAATTTTGGGCAATGGGCGAAAGCCTGACCCAGCAACGCCGCGTGAAGGATGAAATCCCTCGGGATGTAAACTTCGCAAGATTGGGAAGAATTAGTAGGGGTTAATACCCCCTATGATGACGGTACCTTCTGTAAGCTCCGGCTAACTCCGTGCCAGCAGCCGCGGTAATACGTAGGTGTCAAGCGTTGTCCGGATTTATTGGGCGTAAAGCACCCGCAGGCGGCTTGCCAAGTTCGATGTGAAATCTCCCGGCTCAACTGGGAGGGTGCATCG
+
CCCCCGGGGGGGGGGGGGGGGGGGGGGGGGGGGGGGGGFGGGGGGGGGGGGGGGGGGGGGGGGGGGGGGGGGDGGGGFGGGGGGGGGGGGGGGGGGGFGGGGGGGGGFFGGGGGGGGGGGGGGGGGGGGGGGGGGGGGGGGGGGGGFGGGGGGGGGGGGGGFGGGGGGGGGGGGGGGGGGGGGGGGGGGGGGGGGGGGGGGGGGGGGGGFFGGDCGGGGGGGGGGGFGGCGGGGEEGGGDF5EGGGGGGGGG):EDGF<G7F7**7CC?FF6DF79FFGGG>EGGFGFFGFBFFEFFF4@8
@M03506:14:000000000-AKVR1:1:1101:7719:5078 1:N:0:32
CGAACTCCTCCGGGAGGCAGCAGTCGAGAATTTTTGACAATGGGGGAAACCCTGATCGAGCGACGCCGCGTGGAGGATGAAGGTCTTCGGATTGTAAACTCCTGTCATTTGGGAACAAGATGCATACGTTAACTGCGTGTGCATTGATAGTACCAGAAGAGGAAGAGACGGCTAACTCTGTGCCAGCAGCCGCGGTAATACAGAGGTCTCAAGCGTTGTTCGGATTCATTGGGCGTAAAGGGTGCGTAGGTGGCGCCGTAAGTGGGGTGTGAAATTTCGGAGCTTAACTCCGAAACTGCAT
+
CCCCCGGGGCGGGGGGGGGGGGGGGGGGFEFGGGGGGGGGGGGGGGGGGGGGGFGGGGGGGGGGGGGGGGGGGGGGGGGGGGGGGGGGGGFGGGGGGGGGGGGGGGGGGGGGGGGGGGGGGGGGGCFFGGGGGGGGGGGGGGGGGGGGGGGGGGGGFGGGGGGGFGFCGGGCC@FGFGCCCFGGGGGG7FGGGGGGCEFFGGGGGGGGGGGCFGGGEDCCFGECEDGGGG?F5CEGGG3?F=F=EE=CECFGFGECEBD3*1?CGGGGGGDFGCFEF4CDGDEGCFGF2?F:57B@FF6*1
@M03506:14:000000000-AKVR1:1:1101:19138:5083 1:N:0:32
CGAACTCCTACGGGAGGCAGCAGTGGGGAATTTTGCGCAATGGGGGAAACCCTGACGCAGCAACGCCGCGTGGAGGATGAAGTCCCTTGGGACGTAAACTCCTTTCGACCCGGACGATAATGACGGTACGGGTGGAAGAAGCCCCGGCTAACTTCGTGCCAGCAGCCGCGGTAATACGAGGGGGGCAAGCGTTGTTCGGAATTATTGGGCGTAAAGGGCGCGTAGGCGGTGCGGTAAGTCACCTGTGAAATCTCCGGGCTTAACTCGGAGCCTGCAGGCGAAACTGCCGTGCTTGCGTGTG
+
CCCCCGGGGGGGGGGGGGGGGGGGGGGGGGGGGGGGGGGGGGGGGGGGGGGGGGGGGGGGGGGGGGGGGGGGGGGGGGGGGGGGGGGGGGGGGGGGGGGGGGGGGGGGGGGGGGGGGGGGGGGGGGGGGGGGGGGGGGGGGGDGGGGGGGGGGGGGGGGGFFGGGGGGGGGGGGGGGGGGGGDGGGGFCCGGGGGGGGG;*CF?EF7CFGDGEDGGDEEGGGGGGGFEGG5?E=EGCGCC?EFGFE<:CF997FGGGBDDF6DGGG5C=CGDFFFGF)9))0<ECFGF9GFF>=4)77..0
@M03506:14:000000000-AKVR1:1:1101:12333:5098 1:N:0:32
CGAACTCCTACGGGAGGCAGCAGTCGGGAATTTTGGGCAATGGGCGAAAGCCTGACCCAGCAACGCCGCGTGAAGGATGAAATCCCTCGGGATGTAAACTTCGCAAGAACGGGAAGAATAAGTAGGGGACAATACCCCCTATGATGACGGTACCGTTTGTAAGCTCCGGCTAACTCCGTGCCGGCAGCCGCGGTAATACGGGGGGAGCAAGCGTTGTTCGGATTTACTGGGCGTAAAGGGCGCGTAGGCGGCCAGCACAAGTCAGTTGTGAAATCTCCGAGCTTAACTCGGAAAGGTCAAC
+
CCCCCGGGGCEGGGGGGGGGGGGGGGGGFGGGGGGGGGGGGGGGGGGGGGGGGGGGGGGGGGGGGGGFGGGGCGGGFGGGGGGGFGGGGGGGGGGGCGGGGGGGGGGGGGGGGFGGGGFGGFGFGGGGGGGGGGGGGGGGGGFGGGGGGGGFFGGFG7FGGGFCFGFGGGGGGGFGGGGGGGGGGGGGFGDGGGGCGDFGGGGGGGECFFGGG>>EC5FGGGGCCFGGGGGFGEE5=FGGGGGGE5EG9EG5C=F3*779EFF+<CGFGGGFCGC7?BC577)+<9?69CB2)7FF*9)?6
@M03506:14:000000000-AKVR1:1:1101:21086:5098 1:N:0:32
CGAACTCCTACGGGAGGCAGCAGTGGGGAATTGTTCGCAATGGGCGCAAGCCTGACGACGCAACGCCGCGTGGAGGATGAAGGTCTTCGGATTGTAAACTCCTGTTGCCCGGGACGAAGCGCCTCGACCTAACACGTCGAGGCTTGACGGTACCGGGTGAGGAAGCCCCGGCTAACTCTGTGCCAGCAGCCGCGGTAATACAGAGGGGGCAAGCGTTGTTCGGAATTACTGGGCGTAAAGGGCGCGTAGGCGGCCTTCTAAGTCGAAGGTGAAATCTCTGGGCTCAACCCGGGAACTGCGC
+
CCCCCGGGGGGGGGGGGGGGGGGGGGGGGGGE<FGFGGGGGGGGGGGGGGGGGGGGF@@FGGGCGGGGGGGGD7=FGGGGGGGFGGGFGGEGGGGGGGE@=FGEGGAFFDFGGGDEGB=CGE@::FC7FFF<@FB:@::BF:*,6FFFEDF7<FCGD=B<CF,=FFG<FGGCBFACCF@CFGCCFF5;FG5CEG5EE89CF<FFGFGGGG5;@5C;*:*/CE=E>FC7<+CFGC5CE**+0:*CDEGDC5<5<EC*2=*C+<0<E3*/102*0*0<*8*:77>75?*5:5>07)7>7?F))
@M03506:14:000000000-AKVR1:1:1101:19547:5105 1:N:0:32
CGAACTCCTACGGGAGGCAGCAGTGGGGAATATTGGACAATGGGGGAAACCCTGATCCAGCCATGCCGCGTGAGTGATGAAGGCCTTCGGGTTGTAAAACCCTTTCGACGGGGACGATAATGACGGTACCCGTAGAAGAAGCTCCGGCTAACTTCGTGCCAGCAGCCGCGGTAATACGAAGGGGGCTAGCGTTGTTCGGAATTACTGGGCGTAAGGCGCGCGCAGGCGGTCTTCCAAGTCAGTGGTGAAAGCCCGGAGCTCGACTCCGGAACTGCCATTGAAACTGTAAGACTTGAGGACG
+
CCCCCGGGGGGGGGGGGGGGGGGGGGGGFGGGGGGGGGGGGGGGGGGGGGGGGGGGGGGGGGGGGGGGGGGGGGGGGGGGGGGGGGGGGEGGGGGGGGGGGGGGGGGGGGGGGGGGGGGGGGGGGGGGGGGGGGGGGGGGGGGGGGGGGGGGGGGGGGGGGGGGGGGGGGGGGGGGGGCFDGGGGGGGGGGGGGGGGGGGGGGCFGGGGGGGGGGGGGGGGGGGGGDEG:/;C9<EGF>CCGEGGCFGGCCGG7C3/77<CEDGEDFGGGDEFGGGG6DGG4*:<@7?4:/3B67=@?F@@
@M03506:14:000000000-AKVR1:1:1101:11451:5120 1:N:0:32
CGAACTCCTACGGGAGGCAGCAGTGAGGAATTTTTCGCAATGGGCGAAAGCCTGACGCAGCGACGCCGCGTGGAGGATGAAGGCCTTCGGGTTGTAAACTCCTGTCAGTCGGGAAGAGAATGTTCCGTATCAACTGACGGAGCTTTGGCTAGTTACGTGACAGCAGCCGCGGTCTAACGTAGGGAGAAAACGCGGTGCGGTATTAGGGGGCGAAAAGATGTCGGGGGCTGGTGCGTGTGAATGAGTGGAAGTTTGACGGCTAAACTGTGGGGCCTTTTGAGCGACTGCGCTGCGGGAGGAC
+
CCCCCGGGGCGGGGGGGGGGGGGGG,FGGGG8CFCFGGGGGGGGGG7CFGGGGGGGG,6CF+FGGGGGGGGGGGGGGGGGGGCGGGGFGGGG+FFGGGGGGGG<FG,5C?F+CE+BE,3D,,,,@,B>,,,,:F,>,,++++3,@,,@,,,,3,7@F@B3*@33>,,@>F*=***,7C*6,2*=+**+2++****4*4***:*++0+*:E8?*:**38+9E9:***2***/20+://**+++++++3*2<*+*++*30)9C*9:+*+*3*:)971+*/***))*1.)5().())))0))0)
@M03506:14:000000000-AKVR1:1:1101:20699:5123 1:N:0:32
CGAACTCCTACGGGAGGCAGCAGCAAGGAATTTTCGTCAATGGGCTAACGCCTGAACGAGCAACGCCGCGTGCGGGATGACGGCCTTCGGGTTGTAAACCGCTTTTGCGGGGGACGATGAGGACGGTACCCCGCGAATAAGGCTCGGCTAACTCTGGGCGAGCAGCCGCGGTAAGAGAGAGGAGCCAAGCGTTGTCCGGATGGACTGGGCGTAAAGCGCACGCAGGCGGGTGCGCGTGTGGGTGGGGAATGCGGGCCGCGTGAGGGCCAGGCGCCATCCCATACCGCGCCCCCGGTGCGAA
+
-6AC<,CE9ECGGEDF>F;B@EFCEFGGG<FEFCE6;@FBF<6,F<,C6C:C<9CEF8@::FF<CFC6@FEGCFGC:FFF<FGFCEFFEFG<==F9@,EEFEGGDBF?+>FC@E7*@*>,,>,*>*><:,>**4=*=CFFFG+C+*4***2>F,F,2+/**:/CF8CG>5*?**<0+**;?:*88C+:CFG:/*2<9?>***/2<@*;5*:/*/*+2?CEEG=*CE*:8C***/://1*2:7**:*****0+9*:)*0)1:*9/*7:*:C*)11)**/9C7*0*:>)7())-)0)0008))
@M03506:14:000000000-AKVR1:1:1101:16977:5138 1:N:0:32
CGAACTCCTACGGGAGGCAGCAGTGGGGAATATTGGACAATGGGCGAAAGCCTGATCCAGCCATGCCGCGTGAGTGATGAAGGCCTTAGGGTTGTAAAGCTCTTTCGACGGGGACGATAATGACGGTACCCGTAGAAGAAGCCCCGGCTAACTTCGTGCCAGCAGCCGCGGTAATACGAAGGGGGCTAGCGTTGCTCGGAATCACTGGGCGTAAAGGGCGCGTAGGCGGCCATTCAAGTCAGAGGTGAAAGCGCAAGGCTCAACCTTGGAATTGCCTTTGATACTGTTTGGCTTGAGACCG
+
CCCCCGGGGGGGGGGGGGGGGGGGGGGGGGGGGGGGGGGGGGGGGGGGGGGGGGGGGGGGGGGGGGGGGGGGDFGGGGGGGGGGGGGGGGGGGGGGGGGGGGGGGGGFGGGGGGGGGGGGGGGGGGGGGGGGGGGGGGGGGFGGGGGGGDGGGGGGGGGGGGGGGGGGGGEGGGGGGGGFGEGGGGGGGGGGEEGCFCE>>FGFGGGD5CCGDEGGGGGGGGGEGGGEGDGGFFF?CFGGFG7?ECED9CFG)/7CGFGF=+*2:2C:6*+19=DF7@F>:@BEFF>949>?F>;5F)*.0
@M03506:14:000000000-AKVR1:1:1101:20623:5141 1:N:0:32
CGAACTCCTACGGGAGGCAGCAGTCGGGAATTTTGCGCAATGGACGAAAGTCTGACGCAGCAACGCCGCGTGAGGGATGAAGGCCTTCGGGTTGTAAACCTCTTTTCTCAGGGACGATAATGACGGTACCTGAGGAATAAGCCACGGCTAACTACGTGCCAGCAGCCGCGGTAATACGTAGGTGGCGAGCGTTGTCCGGATTTACTGGGCGTAAAGAGCGCGCAGGCGGTCGTTCAAGTCGCGTGTGAAAGCCCCAGGCGCAACTGGGGAGGGGCAGGGCAGACCGCTCGACCCGAAGGCG
+
CCCCCGGGCGGGGGGGGGGGGGGEFGGEGCFGGGGCEC@FGGFGGGGCGGGGGGGGGGGGGGGGGGGEFFFF7FGEFGGGGGGFFEGGGGGGGDFFGGGGGGGGGGGGGGGGGGGGF:F>AFDFGEEFBFFGFGGGGGGGCDBFE:FEEEEFGFFEFFF7FAFG@FGCGDGFGGGGCGGA,*7FCFF8CC<FFE8FFCE;C80<7<EGFCE85>CFF8***:/:?E58>?*/2*:C:F:75E=*:*/*+2+6C5**273)*1956>+97*:5<)9**))**..**8)0-9)(00)8)755)
@M03506:14:000000000-AKVR1:1:1101:4266:5154 1:N:0:32
CGAACTCCTACGGGAGGCAGCAGTGGGGAATTTTGCGCAATGGGCGAAAGCCTGACGCAGCAACGCCGCGTGGAGGATGAAGGTCCTTGGATTGTAAACTCCTGTCAGCGGGGAAAAAGCGAGGTGACCTCATACGTCATCGAGTTGATTGTACCCGCAGAGGAAGCCCCGGCTAACTCTGTGCCAGCAGCCGCGGTAATACAGAGGGGGCAAGCGTTATTCGGAATTATTGGGCGTAAAGGGCGCGTAGGCGGCTTTGCAAGTGACGGGTGAAATCCCTCGGCTTAACCGAGGAACTGCC
+
CCCCCGGGGGGGGGGGGGGGGGGGGGGGGGGGGGGGGGGGGGGGGGGG@FGGGGGGGGGGGGGGGGGGGGGGGGGGGGGGGGGGGGGGGGGGGGGGGGGGGGGGGGGGGGGGGDGGGGGGGGGGGGGGGGGGGGGGGGGGGGGGGGGGGGGGGGGGGGGGGGGGGGGGGGGGGGGFGGGGGGFGGFGGGGGGGGGGGGGGGGDGGDGGG>EGGGGGGGGGGFFG8EFGGFFGG5FGGGGF7FGGGGGGGGGGGGGGGFGDEFFGGGCDEDEFDCGFGFGGGFEGGFGFFGFF5>DFFFF??
@M03506:14:000000000-AKVR1:1:1101:10797:5185 1:N:0:32
CGAACTCCTACGGGAGGCAGCAGTCGAGGATCTTCGGCAATGGGCGCAAGCCTGACCGAGCGACGCCGCGTGTGCGATGAAGGCCTTCGGGTTGTAAAGCACTGTCGAGGGGGAGGAAGCCGAAAGGTTGACCTATCCCTGGAGGAAGCACGGGCTAAGTTCGTGCCAGCAGCCGCGGTAAGACGAACCGTGCAAACGTTGTTCGGAATCACTGGGCTTAAAGGGCGCGTAGGCGGGCCAGCCAGTCTGTGGTGAAAGCCCCCGGCTTAACCGGGGAGGTGCCGTGGAAACCGCTGGCGTC
+
CCCCCGGGGGGGGGGGGGGGGGGGGGGGGGGGGGGGGGGGGGGGGGGGGGGGGCGGGGGGGGGGGGGGFGGGGGGGGGGGGGGGGGGGGGGGGGGGGGGGGGGGGGGGGGGGGGGGGGGGGGGGGGGGGGGGGGGGGGGGGGGFGGGGGGGGGGGGGGGGGGGGGGGGGGGGGGGGGGGGGGFGGGGGDGGGGFGGGGFGFGGGGCEGGGCC?FGG>FGGDGGGG>?CG:*8CFEGD5987==7=66C??9:9FF=C6FC*:DGG:5)<><6<3C5)))*1)0**8D)):7().).)))))
@M03506:14:000000000-AKVR1:1:1101:17783:5201 1:N:0:32
CGAACTCCTACGGGAGGCAGCAGTCGAGAATTTTTCTCAATGGGGGAAACCCTGAAGGAGCGACGCCGCGTGGAGGATGAAGGTCTTCGGATTGTAAACTCCTGTCATTAGGGAACAATTGTTGGCGATTAACTGTCGTCAGCTTGATAGTACCTGAAGAGGAAGAGACGGCTAACTCTGTGCCAGCAGCCGCGGTAATACAGAGGTCTCAAGCGTTGTTCGGATTCATTGGGCGTAAAGGGTGCGTAGGTGGCGGGGTAAGTCAGGTGTGAAATCTCGGGGCTCAACCCCGAAACTGCAC
+
CCCCCGGGGGGGDGGGGGGGGGGGGGGFGGGGGGGGGGGFGGGGGGGGGGGGGGGGGGGFGGGGGGEGGGFGGDGGGGGGGGGEGFGGGGFGGGGGDGGGGGGGGFFGGGGGGDGGGGGGGGGGGGGGGGGGGGGGGGGGFGGFDF<FGGGGFGGGCC,@F:FGCFGGGGGGGGGGGFGGGGGGGGCFCGGGGGGEGDCCFFDFFFGGGFCCGCEGGGGFFEECECGFGGFGG5?8:=DCGDGGGGEGGGGG3=CCCEGC+C>9?FF>F:7*22:?:?CC);3*/96@<<:2>@)019@F?
@M03506:14:000000000-AKVR1:1:1101:23922:5202 1:N:0:32
CGAACTCCTACGGGAGGCAGCAGTGGGGAATTTTGGGCAATGGGCGAAAGCCTGACCCAGCAACGCCGCGTGAGGGAGGAAATCCTTCGGGATGTAAACCTCACAAGCAAGGGAAGAGAGCTCAGGGCCGAATAAGCTTTGAGTCCGACGGTACCTTGCGTAAGCCACGGCTAACTACGTGCCAGCAGCCGCGGTAATACGTAGGTGGCAAGCGTTGTTCGGAATTATTGGGCGTAAGGGGCGCGTAGGCGGCTTGCTAAGTCGGTTGTGAAAGCCCGGGGCTCAACCCCGGAGAGTCGAC
+
CCCCCGGGGGGGGGGGGGGGGGGGGGGGGGGGGGDFGGGFFGGGGGGC@FFGGDEGGGGGGGFGDGGFGFFGEFGGGGGDGFGGGGGGGGGGGGGGFGGGGGEGCGGGGGFCFFFGGGGGGFGGGGGDEEECGGFGGFGGFFGFGGGGG7FFGEGGB=FGGEGBGGGGGGGG>FGGEGEGFGGG7FCEFGDEE@GECEGGGG9AEFFCFGG>FGGCEGGCGC88CEFFF798C71C=CD=CGGG5/><EFGCCCCDEB>*C:CG5<E755+**?C:F5<D)87:6?0;?GF68B5569B>D
@M03506:14:000000000-AKVR1:1:1101:6998:5229 1:N:0:32
CGAACTCCTCCGGGAGGCAGCAGCAAGGAATTTTCGTCAATGGGCGCAAGCCTGAACGAGCAACGCCGCGTGGAGGACGACGGCCTTCGGGTTGTAAACTCCTTCTGCGGGGGACGATGATGACGGTACCCCGCGAATAAGGCTCGGCTAACTCTGTGCCAGCAGCCGCGGTAATACAGAGGAGCCAAGCGTTGTCCGGATTGACTGGGCGTAAAGCGCACGCAGGCGGACGCGCGCGTGGGGTGTGAAATCTGGCCGCTTAACGGCCAGGCGCCATCCCATACGGCGGGTCTGGAGCTAT
+
CCCCCGGGG9EGGGGGGGGGGGFGGGGGGGGGGGGGGGGGGGFGGGGGGGGGGEFGGGGGGGGGGGGDDDFGGGGGGGGGGGGGGGGGGGGGGEGGGFGGGGGGGGGGGGGGGGGGGGGGGGGGGGGGGGDGEGGGDCCCFGGCFCEDFGFFGGGGGFGGGGGGGGGGGGGGD>CCFFGGGGFEGGGGGGGGGGEFCEEGGGGGGGGGFGG*::@EGGGGGGGCC*?E>5EGGGG8=?9E5=52>=EG7CEF:<?FCBDC5C>?EDCD55C5<DGG3?GGGFFC=DG>957,)8F*87>**
@M03506:14:000000000-AKVR1:1:1101:25763:5238 1:N:0:32
CGAACTCCTACGGGAGGCAGCAGTGAGGAATATTCCACAATGGGCGAAAGCCTGATGGAGCGACGCCGCGTGAAGGAAGAAGGCCTTCGGGTTGTAAACTTCTTTTTTCGGGGATGACACGGGGTAGCAATACCTCTAGGACAGTACCTGAAGAATAAGCCTCGGCTAACTACGTGCCAGCAGCCGCGGTAATACGTAGGAGGCGAGCGTTGTCCGGATTTACTGGGCGTAAAGCGCGCGCAGGCGGCATACCAAGTATGGTGTGAAATCTCCCTGCTCAACGGGGAGACTGCACTGTAAA
+
-CCCCFGGFGGDGGGGGGGGGGGGGGGGGGFGGGGGGGGGGGGGGGEFGFGGGGGGCFGGFGGG:FGGGGGGEGGGGGGFGGGGGGGGGGGGGGGGGGFAEEGFFFG7FGGGGGCCGFFDCCFEFBEGGGGG@F,>@AFGD<FGGG9FCGGGEFGFGFDGGGGEC*>>7<FC:*>:F>FFGCGFGGGEGGGGGGGFGGGDGGGGGGGGGE>>CG?EEG5C+0<EGG5CCCEEFFCEGGC*:5:5*17<C7FC7??D@92:C30:CFG7<*<@*>4C4)0*=F>EG3)<(/*))/)17==?F
@M03506:14:000000000-AKVR1:1:1101:23718:5251 1:N:0:32
CGAACTCCTACGGGAGGCAGCAGTCGGGAATTTTGGGCAATGGGCGCAAGCCTGACCCAGCAACGCCGCGTGAAGGATGAAATCCCTCGGGATGTAAACTTCGCAAGAACGGGAAGAATAAGTCTGCGCGAATAGCGCAGGCGATGACGGTACTGTTTGTAAGCTCCGGCTAACTCCGTGCCAGCAGCCGCGGTAATACGGGGGGAGCAAGCGTTGTTCGGATTTACTGGGCGTAAAGGGCGCGTAGGCGGCCACTGCAAGTCGACTGTGAAATCTCCGGGATTAACTCGGAAAGGTCAGC
+
CCCCCGGGGGGGGGGGGGG@CEFFGGGG7@FFFGFC@FFCGGEFC@GCFEGGGFFGGDFCFGGGDFG+CF6FFGGGGGGGGGGFGGGEFG7FGGFFGGGGGGGGDGF@FFGGDFEGGGGGGAFGGEDEGEGCDFGGEGGE7CCEGGGFFFFFEGFD;CGFG@@CB7FEEEGGCGGECGGGGGGFFDF>*=FGGE@GGGG8CGGGGD:5@AEFC2;C8C@58*1;A9C@7:@CEEC*::75:ECEECEC6E*=<*:DG*>CGA7**1:997<=:C>:>*9CC))20*2*.*0()007=7:59
@M03506:14:000000000-AKVR1:1:1101:8617:5256 1:N:0:32
CGAACTCCTCCGGGAGGCAGCAGTGGGGAATTGTTCGCAATGGGCGCAAGCCTGACGACGCAACGCCGCGTGGAGGACGAAGATCTTCGGGTCGTAAACTCCTTTCGATCGAGACGAACGGCCTCCGGGTGAACAATCCGGAGGAGTGACGGTACCGAGAGAAGAAGCCCCGGCTAACTCCGTGCCAGCAGCCGCGGTAATACGGGGGGGGCAAGCGTTGTTCGGAATTACTGGGCGTAAAGGGCTCGTAGGCGGCCAACTAAGTCAGACGTGAAATCCCCCGGCTTAACCGGGGAACTGC
+
CCCCCGGGG9FGGGGGGGGGGGGGGGGGGGGGGGGGEGGGGGGGGGGGGGGGGGGGGGGGGGGGGGGGGGGGGGGGGGGGGGGGGGGGGGGGGGGGGGGGGGGGGGGGGGGGGGGGGGGGGGGGGGGGGGGGGGGGGGGGGGGGGGGGGGGGGGGGGGGGEFGGFFGGFGGGGGGG@GGGGGFGGGGGGGGGGGGDE?EGGGGFEGEGGGGGGGGGGGGGGGGGGC5CFGGGGFGGGGCEFFGGG=FD85EGFEGG?39<:E<C9C+*+9C>GGFF:?4**.<CE)9F<F?FDEFF>>)1/
@M03506:14:000000000-AKVR1:1:1101:10015:5260 1:N:0:32
CGAACTCCTACGGGAGGCAGCAGTGGGGAATTGTTCGCAATGGGCGCAAGCCTGACGACGCAACGCCGCGTGGAGGATGAAGATCTTCGGGTCGTAAACTCCTGTCGAGCGGGAAGAATGCCTTGTGGGTGAATAATCCGCAGGGGTGACGGTACCGCTAAAGGAAGCCCCGGCTAACTCCGTGCCAGCAGCCGCGGTAATACGGGGGGGGCAAGCGTTGTTCGGAATTACTGGGCGTAAAGGGCTCGTAGGTGGCCAGCTAAGTCAGACGTGAAATCCCCAGGCTTAACCTGGGGACTTG
+
CCCCCFGGGGGGGGGGGGGGGGGFEFF@GGFGGGGD@CGGGGFFGGGGDEFGGFGGCGGGGGGEGGGGGGGGGDGGFFDCEG?FGGGGGGGGGGGGGGGGGGGGGGG?FGDGGE7FF@FEFGGGGGGGGGG@FAA;=C@FFEGG7CFFEGGGGGF:FF::7:FC:FCDFGGGEEFECFGFG7=FE>78AFGCGCEEG>EEGGGGEDGEGGGGC>FGECCEGGFGE5E=C+0C9EGCEC3=59FCAFFDG55=C?FC86C<+<CFGGF7+9*)9*9<CB<DFFE7C4*9:C49)07).)5**
@M03506:14:000000000-AKVR1:1:1101:12265:5271 1:N:0:32
CGAACTCCTACGGGAGGCAGCAGTGGGGAATATTGGGCAATGGGCGAAAGCCTGACCCAGCAACGCCGCGTGAAGGATGAAATCCCTCGGGATGTAAACTTCGCAAGAATGGGAAGAATTAGTAGGGGCTAATACCCTCTATGATGACGGTACCATTTGTAAGCTCCGGCTAACTCCGTGCCAGCAGCCGCGGTAATACGGGGGGAGCAAGCGTTGTTCGGATTTACTGGGCGTAAAGGGCGCGTAGGCGGTCAGCACAAGTCAGTTGTGAAATCTCCGGGCTTAACTCGGCAAGGTCAAC
+
CCCCCGGGGGGGGGGGGGGGGGGGGGGGGGGGGGGGGGGGGGGGGGGGGGGGGGGGGGGGGGGGGGGGGGGGDGGGGGGGGGGGGGGGGGGGGGGGGGGGGGGGGGGGGGGGGGGGGGGGGGGGGGGGGGGGGGGGGGGGFGGGGGGGGGGGGGGGGGGGGGGGGGGGGGGGGGGGGGGGGGGGGGGGGGGGGGGDGGGGGGGGGDGGGFGGGGGGEGGEGGGGGGGGGGGDE=5E7FDGGGGG:EGGGGGDGEFFGFDGGGFFGGGG+CEFGG79*=DGGFFGGFF?AGF(57<FFFFF9
@M03506:14:000000000-AKVR1:1:1101:12859:5286 1:N:0:32
CGAACTCCTACGGGAGGCAGCAGTCGGGAATTTTGGGCAATGGGCGAAAGCCTGACCCAGCAACGCCGCGTGAAGGATGAAATCCCTCGGGATGTAAACTTCGCAAGAACGGGAAGAATAAGTAAGGGTTAATATCTCTTACGATGACGGTACTGTTTGTAAGCTCCGGCTAACTCCGTGCCAGCAGCCGCGGTAATACGGGGGGAGCAAGCGTTGTTCGGATTTACTGGGCGTAAAGGGCGCGTAGGCGGCCACCGCAAGTCGACGGTGAAATCTCCGGGCTTAACCGGGATAGGTCAGC
+
CCCCCFGGG?FGGGGGGGGEGGGGGGGGGGGGGGGGGGFFGGGGGGGGGGGGGGGGGGGGGGGGGGGGGGGGEGGGGGGGGGGFGFGGGGGGGGGGGGGGGGGGGDGGFFGGGEGGGGGGDFGGFFAFGGEFGGGGGGGGGGGGGGGGGGGGGCGGG97CFGAFGGGGDGGGGGFGCEGEGFFGGGGGGGGCGGEGFGFFGGGEGGGG5;@@C*;?EGGGGGGGG+00:F55?5=EFGFGGGGG**:7EGGC/1=F:839EEDE*7*1175=F7C+:=DCD>B*+9:F07>2)))669)86
@M03506:14:000000000-AKVR1:1:1101:5836:5305 1:N:0:32
CGAACTCCTACGGGAGGCAGCAGTGGGGAATTTTCCGCAATGGGCGAAAGCCTGACGGAGTGACGCCGCGTGTGGGACGAAGGCCTTCGGGTCGTAAACCACTGTCAGTGGGAAAGATGGGTGTCGGCGCGATAACCGCCGGCATTTGACGGTACCTGCAGAGGAAGCCCCGGCTAACTCTGTGCCAGCAGCCGCGGTAATACAGAGGTCTCAAGCGTTGTTCGGATTCATTGGGCGTAAAGGGTGTTTAGGTGGCGCCGTAAGTCGGGTGTGAAATTTCGGAGCTTAACTCCGAAACTGC
+
CCCCCGGGGGGGGGGGGGGGGGGFGGGGGGGGGGGGGGGGGGGGGGGGFGGGGGGGGGGGGGGGGGGGGGGGGGGGGGGGGGGGGGGGGGGGGGGGGGGGGGGGGGGGFGGGGGGGGDGFGGGEGGGGGGGGGGGGFGGGGGCFFCGGGGGGGGGGGGGGGGGGGGGFGFGGGGDGGGFGGGGCFGGGGGGGGGGGGEEGFGGGGFGFFGGFGGGGG;CE=5<?EE>EGGGGGGGFCEDC5<?C:C5**3<C:C5*:.79C=CF:FEGC*>BGCFF>*:CFFDGDFFB<DF<4>@><>@F*
@M03506:14:000000000-AKVR1:1:1101:22606:5339 1:N:0:32
CGAACTCCTACGGGAGGCAGCAGTGGGGAATTGTTCGCAATGGGCGCAGGCCTGACGACGCAACGCCGCGTGGAGGATGAAGGTCTTCGGATTGTAAACTCCTGTCGACCGGGACGAACGCTATTGGACCCAATACGTCCGATAGTCGACTGTACCGGTGGAGGAAGCCACGGCTAACTCTGTGCCAGCAGCCGCGGTAATACAGAGGTGGCAAGCGTTGTTCGGAATTACTGGGCGTAAAGGGCGCGTAGGCGGTGCTGTAAGTCCCGGTTGAAATCCCCCGGCTCAACTTCGGCACTGC
+
CCCCCEFG@9EEGGGGGF7FEGGGAFGGDGGGGFGFGGGGGGFGCFFGDEGGGCFFE7FFGFCEGCG@F>=CEEGGGGGFGFFFGFGGGGE@EGF<EGGFGGGFGFECFGGCFFGG>FGCG:FGGEFGCEGGFGGG<:,@*>FCEGGCEEEE<FCFF***=:<FEGCEFGC:CFFGGGGGFFGG,C<FGFGGFC5EEC:EF?FEFGCC+2C*8:;85CCEGGF5C*;C+A+++<C55/1*:CCC5CG587CCCEGG*)**02*2+:9CE)*)1*2<***2*).>C;D?2**)*.7)778)*
@M03506:14:000000000-AKVR1:1:1101:19044:5340 1:N:0:32
CGAACTCCTACGGGAGGCAGCAGTCGAGAATTTTTCTCAATGGGGGCAACCCTGAAGGAGCGACGCCGCGTGGAGGATGAAGGCTTTCGGGTTGTAAACTCCTGTCATTTGGGAACAAGGTGCACACGTTAACTGCGTGGGCATTGATAGTACCAGAAGAGGAAGAGACGGCTAACTCTGTGCCAGCAGCCGCGGTAATACAGAGGTCTCAAGCGTTGTTCGGATTCATTGGGCGTAAAGGGTGCGTAGGTGGCGCCGTAAGTCGGGTGTGAAACTTCGGAGCTCAACTCCGAAACTGCAT
+
CCCCCFFGFGGGGCFEGCCEFGGGGGFEGGGFGGGDGGGGFGGGGGDEFGFFGGFDFCGE@FECFGDGGGGGGGGGCFGF?DFCGFGGGE7FFGGGFFFGGGGGGGFCAEFGGGGFGGGCD@FFCFGE<CDFAFFDEEEFGGGGFGF9B9FFF9FGGGDGFFGFGGGGGG@CFEGG<A>>FG?F,FFGF>:FGGGGCEGCE<@+>BFGGFGGGGGGG===E58*;8<+CAFGGFD?E8<FGDFGGG5DE50+9EGG:;DC57:<EG:CCCGFCCFCF?<C<5>*+1089C?B))0<*=***
@M03506:14:000000000-AKVR1:1:1101:11326:5353 1:N:0:32
CGAACTCCTACGGGAGGCAGCAGTGGGGAATCTTGGACAATGGGGGAAACCCTGATCCAGCCATGCCGCGTGAGTGATGAAGGCCCTAGGGTTGTAAAACTCTTTCGGCGGGGACGATAATGACGGTACCCGCAGAAGAAGCTCCGGCTAACTTCGTGCCAGCAGCCGCGGTAATACGAAGGGGGCTAGCGTTGTTCGGAATTACTGGGCGTAAAGCGCGCGCAGGCGGTTCTTCAAGTCAGAGGTGAAAGCCCAGGGCTCAACCCTGGAATGGCCTTTGAGACTAGAGGACTTGGGTACG
+
CCCCCGGGGGGGGGGGGGGGGGGGGGGGGGGGGGGGGGGGGGGGGGGGGGGGGGGGGGGGGGGGGGGGGGGGEGGGGGGGGGGGGGGGGGGGGGGGGGGGGGGGGGGGGGGGGGGGGGGGGGGGGGGGGGGGGGGGGGGGGFGGGGGGGGGGGGGGGFGGGGGGFGGGGGGGGGGGGGGGGGEEDEGDGGGEGGGGGCECGFFGGGGGGGGGGGFFGG*?EEGGGGGGG>EEFGGF+CG?FG7FGGGFEGG6FGGFGEGFGC42A56CG*<=FFGF49CFF:5E??C=?F51@FF:>E*05
@M03506:14:000000000-AKVR1:1:1101:22537:5363 1:N:0:32
CGAACTCCTACGGGAGGCAGCAGTCGGGAATTTTGGGCAATGGGCGCAAGCCTGACCCAGCAACGCCGCGTGAAGGATGAAATCCCTCGGGATGTAAACTTCGCAAGAACGGGAAGAATAAGTAGGGGACAATACCCTCTATGATGACGGTACCATTTGTAAGCTCCGGCTAACTCCGTGCCAGCAGCCGCGGTAATACGGGGGGAGCAAGCGTTGTTCGGATTTACTGGGCGTAAAGGGCGCGGAGGCGGTCAGTGCAAGTCAGTTGGGAAATCTCCGGGCTGAACTCGGCAAGGTCAAC
+
CCCCCGGGGCGGGGEDGGGGGGGGGGGGDGGGGGGGGGGGGGGCGGGGGGGGGFGGCDGGGGGGE7CCE@GGEGGGGGGGGGGGGGGGGGGGGEFGGGGGGGGGGGDFDGGGGGGGGGGGGGGGGGGGGCDFGGG@FGDEGGGGFGGGGGGGGCFGGFGGGGGGGGG>EEGGGGGG7FFGGFFGGCFGGGGGGFEGGC@CEGCDGEGGGCFGG**:/;ECCC:E+<@EDCF55**8CFCEGGGG**7);CGGG*:DGFD:?FF+<>?C+):<F::9C6C<<>D**9C?4*>(<5@F6@FF?
@M03506:14:000000000-AKVR1:1:1101:14411:5371 1:N:0:32
CGAACTCCTACGGGAGGCAGCAGTCGGGAATTTTGGGCAATGGGCGAAAGCCTGACCCAGCAACGCCGCGTGAAGGATGAAATCCCTCGGGATGTAAACTTCGCAAGAATGGGAAGAATTAGTAGGGTCTAATACCCTCTATGATGACGGTACCATTTGTAAGCTCCGGCTAACTCCGTGCCAGCAGCCGCGGCAATACGGGGGGAGCAGGCGTTGTTCGGATTTACTGGGCGTAAAGGGCGCGTAGGCGGTCAGCACAAGTCAGTTGTGAAATCTCCGGGCTTAACTCGCAAAGGTCAAC
+
@@9ACEE<FFGC;FE@:7FE7E@F@6F7@BFEFG9+8EFFFG8<@F@+7+EGGGGFGGCFGG<FCFG:@EGG:DFFGGDGEC<,,BEECFGFDF=B,EDB?9CFE+@:<5?=F8,+4<A<<5@DFGG<,3,CFFEGG,FBFD@B3,,:::+@FGF,E@,@@FGC,F<CFG*@DF;@:F@DFGADFCEGG:*F<***++4=B8EGD8CE@*:8EE8:*;<?/1*10+:+<+*A?7C8*<*8*::E*1:DGEC57=FDAFD**<:+<02;+/+*2::+*993)77*+90*)9)-).)0=0)9/
@M03506:14:000000000-AKVR1:1:1101:14201:5378 1:N:0:32
CGAACTCCTACGGGAGGCAGCAGTCGGGAATTTTGGGCAACGGGCGAAAGCCTGACCCAGCAACGCCGCGTGAAGGATGAAATCCCTCGGGATGTAAACTTCGCAAGAACAGGAAGAATAAGTTTGTGCCAACACCACAAGCGATGACGGTACTGTTTGTAAGCTCCGGCTAACTCCGTGCCAGCAGCCGCGGTAATACGGGGGGAGCAAGCGTTGTTCGGATTTACTGGGCGTAAAGGGCGCGTAGGCGGCCACCGCAAGTCAGTTGTGAAATCTCTGGGCTTAACCCAGAAGGGTCAAC
+
CCCCCGGGGGGFGGGGGGGGGGGGGGGGCFDGGGGGGGFGFGGGGGGGGGGGGGGGGGGGGGGGGGGGGGGGEGGGGGGGGGGGGGGGGGGGGGGGGGGGGGGGGDGFGGFFGGGGGGGGGGGGGGGGGGGGGGGGGGGGGGGGGGGGGGGFGGGGGGGGGGGGGGGGGGGGGGGGGGGGGGGGGGGGGGGGGGGGGGGG@EDECEGDCE8EE;CEEGFGCECEFCGGGGGCEG5*:9FEGGEGC55CCEGGDCFFGFG3>E77C7FF+C<6C7CCGFGC*54/7**76*80))007<>@6
@M03506:14:000000000-AKVR1:1:1101:21706:5382 1:N:0:32
CGAACTCCTACGGGAGGCAGCAGTGGGGAATTGTTCGCAATGGGCGCAAGCCTGACGACGCAACGCCGCGTGGAGGATGAAGATCTTCGGGTCGTAAACTCCTTTCGATCGGGACGAATAATCGGTGACCTAACACGTCATCGGAATGACGGTACCGAGAGAAGAAGCCCCGGCTAACTCCGTGCCAGCAGCCGCGGTAATACGGGGGGGGCAAGCGGTGTTCGGAATTCCCGGGCGTAAAGGGCGCGTAGGCGGCCCTCTAAGCCGGACGTGAAATCCCTCGGCTCACCCGAGGAGCTGC
+
CCCCCGGGG-CF7CEGGGGEGGGGGGGG;CFGGGGGGGGGEGGGGGGGEEGGGGGGGFGCGGGGGGGGGGGGGGGGGGGGGGGCFGGGGGGGGGGGGGGGGGGAFGEGGGGGGGGEEFG@FCDGGGGGGGGFGGFGDD<F8FC*@<DFGGECGC>AFGGG7FCGGFFG3FE@@7F:,,CFGG:*CC9FFGDGGGGGGGEG?CFGGGEE8E5:8@:>>*A8:5@CGGEFG+<?CCCEGC3:/<CGGGDD***20**3?B*10<*+*0:CEC577*5<:9***57:=)7=)*01>:)))8))/
@M03506:14:000000000-AKVR1:1:1101:15875:5392 1:N:0:32
CGAACTCCTACGGGAGGCAGCAGTCGGGAATTTTGGGCAATGGGCGAAAGCCTGACCCAGCAACGCCGCGTGAAGGATGAAATCCCTCGGGATGTAAACTTCGCAAGAATGGGAAGAATTAGTAGGGGTTAATACCCCCTATGATGACGGTACCATTTGTAAGCTCCGGCTAACTCCGTGCCAGCAGCCGCGGTAATACGGGGGGAGCAAGCGTTGTTCGGATTTACTGGGCGTAAAGGGCGCGTAGGCGGTCAGCACAAGTCAGTTGTGAAATCTCCGGGCTTAACTCGGAAAGGTCAAC
+
CCCCCGGGGGGGGGGGGGGGGGGGGGGGGGGGGGGGGGGGGGGGGGGGGGGGGGCGGGGGGGGGGGGGGGGGGGGGGGGGGGGGGGGGGGGGGGGGGGGGGGGGGGGGFGGGGGGGGGGGGGGGGGGGGGGGGGGGGGGGGGGGGGGGGGGGGGGGGGGGGGGGGGGGGGGGGGGGGGGGGGGGGGGGGGGGGGGGGDGGGGGGGGGGGGGGG>EGGGGGGEEEG7<EFGGGGEEEGGCCEECEGGGDFGGGGGFGFFGGGGGCFFFG?5CFFFGC?FCDDBBGGFCFAD5>)7>F?4;=/
@M03506:14:000000000-AKVR1:1:1101:4205:5392 1:N:0:32
CGAACTCCTACGGGAGGCAGCAGTGGGGAATCTTGCGCAATGGCCTAACGGCTGACGCAGCGACGCCGCGTGTGGGATGAAGCTCCTCGGAGTGTAAACCACTGTTGCCCGGGACGAACAGCTCGATTTCTCGAGCCTGACGGTACCGGGTGAGGAAGCACCGGCTAACCCCGTGCCAGCAGCCGCGGTAATACGTAGGGTGCAAGCGTTAATCGGAGTCACTGGGCGTAAAGCGTTCGCAGGCGGCTCTGTAAGCCTGTCGTGACATCCCCGGGCTCAACCTGGGTCTGGAGCTGGAGAC
+
CCCCCGGC<@F@@CG7@FEG@FFF<EFEBCF<FFGGC+66BF<@FCE<6BFGGGGGDGG:FFGGDGE6>@@F?CF:<FGFGGF=,=,BFC7:CDGBAA?F8==5B5AFD=B7+3+@FEC:<E8F7:FFFGC9F,3F:FGFFEG<*><F:C**::B,=FD:F7**<*4,,*<C:1<F<<<F7++=CCCG:51++<;2+;E5;C*++0**;E52A7CG5*;++0<CC55E**8/<EG8*29*:*:C5**1*3++*+<*3<7:?C7>+*0*<CFFC)>5)<*2*5)2CF*..25))))0)0)))
@M03506:14:000000000-AKVR1:1:1101:22850:5397 1:N:0:32
CGAACTCCTACGGGAGGCAGCAGTCGAGGATCTTTAGCAATGCCCGAAAGGGTGACTATGCGACGCCGCGTGGAGGATGACGGCCTTCGGGTTGTAAACTCCTGTCAGAGGGGAAGAGACCTTGCCAGTTAACAGCCGGCAAGCTGACATTACCCTCAAAGGAAGCCACGGCTAACTCTGTGCCAGCAGCCGCGGTAAGGCAGAGGTGGCAAGCGTTGTTCGGATTCATTGGGTGTAAAGGGCAGGTAGGTGGGCTTGTAAGTCCGGTGTGAAATCCCAGGGCTCAACCCTGGAACTGCAT
+
CCCCCGGGG@FFGGGGGGGGGGGGGGGGEFGGGGGGGGGGGGGGGGGGGGGGGGGGGFGGGGGGGGGGGGGGGGGGGGGGGGGGGGGGGGGGGGGGGGGGGGGGGGGGGGGGGFGGGGGGGGGGGGGGGGGGGGGGGGGGGGGG@FGGGGGGGDGFGGGGGGFGGGFFGDCFECFGGGGGGGFFFGGFFGGGGCGGDECFDGE8FGGGGGFFE5?;**;*AEE;EC60+A9<FEECC+7EGD**AEEGGG+C3**2;@CC7<F7FGG5E3*0*;*+700>C>5:>*>517)4@5F6?F?=6
@M03506:14:000000000-AKVR1:1:1101:6731:5398 1:N:0:32
CGAACTCCTCCGGGAGGCAGCAGTTAGGAATTTTCCGCAATGGGCGCAAGCCTGACGGAGCAATACCGCGTGAGTGATGAAGGCCTTCGGGTTGTAAAGCTCTGTCGGAGGGGAAGAAAAATGACGGTACCCTCCAAGAAAGCCCCGGCTAACTACGTGCCAGCAGCCGCGGTAATACGTAGGGGGCGAGCGTTATCCGGATTTACTGGGCGTAAAGCGCGTTAAGGCGGTTGGCAAGGTTGGTTGTGAAATCTCAGGGCTCAAACCTGAAATTGCGACCAATACTGGTCGACTAGAGAGG
+
CCCCCGGGG<FGGGGGGGGGGGGGGGGGGGGGGGGGGGGGGGGGGGGGGGGGGGGGGGGEGGGGGGGGGGFFGGGGGGGGGGGGGGGGGGGGGGGGGGGGGGGGGGGGGGGGGGGEGGGGGCFGGGGGGGGGGGGGGGGGGGGGGGGGGGGGGGGGGGGGFFGGGGGGGGGGGEGGGGGFGGGGGGGGGGGGGGGGGFEGGGGGGGGCGGGEEEGGG7EDG?ECFGGGGG58CEGFFFGC?FGEFGEDFC?FG?FGGFGGGCC++2CCGGG*>CCFDBD)9740<47:):;2>BEFF=*.)
@M03506:14:000000000-AKVR1:1:1101:19580:5403 1:N:0:32
CGAACTCCTACGGGAGGCAGCAGTGGGGAATTTTGCGCAATGGGCTAACGCCTGACGCAGCAACGCCGCGTGGAGGATGAAGGTCTTTGGATTGTAAACTCCTGTCGGCAGGGAAAAAGCAACCCAACCTAATACGTTGGGGAGTTGATTGTACCTGCGGAGGAAGCCCCGGCTAACTCTGTGCCAGCAGCCGCGGTAAGACAGAGGGGGCAAGCGTTGCTCGGAATTACTGGGCGTAAAGGGCGCGTAGGCGGGATGGCACGTCGGTCGTGAAATCCTTCGGCTCAACCGAAGAACGTCG
+
CCCCCGGGGGGGGGGGGGGGGGGGGGGGGGGGGGGGGG:FGGFGGGGGGGGGGGGGGGGGGGGGGGGGGGFFGEGGGGGGGGGGGFFGGGEGGGGGGGGGGGGGGGGCGGGGGFGGGFGGGGGGGGGGGGGDGFGGGFGGGGEGGGFGGGGGGGGGGGCGGCFGGGGGCFGDGGGGGFGGGFCGGGFGFGGGGGEGGEGGGGGGC+5CGGGGGGGGGGGGGEEGGEGFCFGGGGGEGCD*CF7A=5*/?E:FDCE:ED3C6+9EGG=7CC7BD**<*9F::>DG556?<7>>)7)9;58>5
@M03506:14:000000000-AKVR1:1:1101:9988:5404 1:N:0:32
CGAACTCCTACGGGAGGCAGCAGTCGGGAATTTTGGGCAATGGGCGAAAGCCTGACCCAGCAACGCCGCGTGAAGGATGAAATCCCTCGGGATGTAAACTTCGCAAGAATGGGAAGAATTAGCGAGCGCTAATACCGCTCGTGATGACGGTACCATTTGTAAGCTCCGGCTAACTCCGCGCCAGCAGCCGCGGTAATACGGGGGGAGCAAGCGTTGTTCGGATTTACTGGGCGTACAGGGAGCGTAGGCGGTTGGATAAGCCCTCCGGGAAATCCCCAGGCTTAACCTGGAAAGTGCAGAG
+
CCCCCGGGGGGGGGGFGGGGDGGGGGGGGGGGGGGEGGGGGGGFGGGGGGGGGGGGGGGGGGGGGGGGGGGGGGGGFFGGGFGGGGGGGGGGGGGGGGGGGGGGGGGGFEGGCFGGGGGDFGGGGGGGGGGGGGGGGGCEGGGGGGGGGGGGGGFGGFGGGGGGFFFGGGG>GGGFEFGGGGGEFGGGFGGGGE7FGFFGGCEGGEGGGGGGGCCECFGGGEEGG7C+CCGF=5:*:AFGEGDGCGEDGGCEGGG*+9:CFCD?C9C3*/74C7*+98CFF::EC7:F?G8(67@?4@F=5
@M03506:14:000000000-AKVR1:1:1101:6865:5409 1:N:0:32
CGAACTCCTCCGGGAGGCAGCAGTGGGGAATCTTGCGCAATGGGCGAAAGCCTGACGCAGCAACGCCGCGTGGAGGATGAAGGCCCTTGGGTTGTAAACTCCTGTCGGTTGGGAAGAAATCTTACGGGGTTAATACCTCCGTAAGTTGACTGTACCAGCAAAGGAAGCCCCGGCTAACTCTGTGCCAGCAGCCGCGGTAATACAGAGGGGGCCAGCGTTATTCGGAATTATTGGGCGTAAAGGGCGCGTAGGCGGCCATGCGTGTCTTCCGGGAAATCCCTCGGCTTAACTGGGGACGTGG
+
CCCCCGGGG96FFGGDGGEGCGGGGGFGGGGGGGFGGGGGGGFFGGGDGGDFGFGGGGDGGFGGGGGGGGCFGGGGCEFGGGGGGGGGGGGGGG@FGGGGGFFFGGGGE7FGGFGGGGGFGFFFFFCGGGGGFFF9CCFCCFC@FFGCGGGGGGGGGFFDAFGG,DFGGGGGGGGDAFFGGGGCGFCFGFCG@FCDCCCCCFG+<CCG>*?5CCCC8*;*;F?FGEC*22@C?9CGD*);=?9EGGGGE5:=*:57C566?=7EEFFDC:C))775C8299<BGG><FDGF:)07<>>@3)
@M03506:14:000000000-AKVR1:1:1101:5821:5421 1:N:0:32
CGAACTCCTACGGGAGGCAGCAGTGGGGAATTTTGCGCAATGGGGGAAACCCTGACGCAGCAACGCCGCGTGGAGGATGAAGTCCCTTGGGATGTAAACTCCTTTCGATCGGGACGATTATGACGGTACCGGAAGAAGAAGCACCGGCTAACTCTGTGCCAGCAGCCGCGGTAATACAGAGGGTGCAAGCGTTGTTCGGAATTATTGGGCGTAAAGGGCGCGTAGGCGGTGCTGTAAGTCTGTGGTGAAATCTCTGGGCTCAACTCAGAGTCTGCCATAGAAACTGCAGTGCTGGAGTGTG
+
CCCCCGGGGGGGGGGGGGGGGGGGGGGGGGGGGGGGEGCGGGGGGGGGGGGGGGGGGGGGGGGGGGGGGGGGGGGGGGGGGGGGGGGGGGGGGGGGGGGGGGGGGGGGFGGGGGGGGGGGGGGGGGGGGGGGGGGGGGGGGGGGGGGGG7FGGGGFBFGGGGGGGGGGGEGGGGGGGFGGGGD:CGGGGFGGGGGCGGGGGGGGGG7CG>EGCEFGGGGGGGE5C>C5CC8ECGGGGGGGGGFFGGCFG+A?:CGG?FGGGC7C9FGFF=9/2:FC6=*2:48?C?4?BGFFFFF)7F@=6
@M03506:14:000000000-AKVR1:1:1101:7881:5441 1:N:0:32
CGAACTCCTCCGGGAGGCAGCAGTGGGGAATTGTTCGCAATGGGCGCAAGCCTGACGACGCAACGCCGCGTGGAGGATGAAGACCTTCGGGTCGTAAACTCCTTCCGATCGAGACGAATGGCCCCCGGGTGAACAATCCGGGGGAGTGACGGTACCGAGAGAAGAAGCCCCGGCTAACTCCGTGCCAGCAGCCGCGGTAATACGGGGGGGGCAAGCGTTGTTCGGAATTACTGGGCGTAAAGGGCTCGTAGGCGGCCAACTAAGTCGGACGTGAAATCCCTCGGCTTAACCGGGGAACTGC
+
CCCCCGGGG9FGGGGGGGGGGGGGGGGGGGGGGGGGGGGGGGGGGGGGGGGGGGGGGGGGGGGGGGGGGGGGGGGGGGGGGGGGGGGGGGGGGGGGGGGGGGGGGGGGGGGGGGGGGGGGGGGGGGGGGEGGFGGGGGGGGEGGGGGFGGGGGDFFGGGGGGGGGGGGCFCGGG>EFGGGGGGFGFFGGFGGCE5:ECECGGCCGDGGGGCCCFFGGAEGGGEGGGEGG9FFCFC@EE38CFGGEF5C?CFEF>>D58*7:?40327<=7C5<FD2C?F*6<5=E>D69C*6>B3)0)/7*
@M03506:14:000000000-AKVR1:1:1101:12229:5451 1:N:0:32
CGAACTCCTACGGGAGGCAGCAGTCGGGAATTTTGGGCAATGGGCGAAAGCCTGACCCAGCAGCGCCGCGTGAAGGATGAAATCCCTCGGGATGTAAACTTCGCAAGAACGGGAGGAATAAGTAGGGGACAATACCCCCTATGATGACGGTACTGTTTGTAAGCTCCGGCTAACTCCGTGCCAGCAGCCGCGGTAATACGGGGGGAGCAAGCGTTGTTCGGATTTACTGGGCGTAAGGGCGCGTAGGCGGCCACCGCAAGTCGACTGTGAAATCTCGGGGCTTAACCCGGAAAGGTCAGCC
+
CCCCCGGGGCGGGGGGGGGGGGGGGGGGGGGGGGGGGGGGGGGGGGGGGGGGGCGGGGGGGGGGGGGGGGGGGGGGGGGGGDFGEFFGGGGGGGGGGGGGGGGGGGGGGGGGGGGGGGGGGGGGGGGGGGGGCGGFFGGGGGGGGCGFGGGCCFFAFGFFGCFGGGFCGGGGGGGCGGC7FGGGGGGGFGECGE7EFGCGGG7EE?>ECAEFDCEEE5CDE5?8FCCEGGD5:5:?EFGG5EGEE=5CEC=CDGFG833CFEDGG5C:C7<8*:2+*)))/).+21:79D5,)87==6)/)
@M03506:14:000000000-AKVR1:1:1101:6403:5460 1:N:0:32
CGAACTCCTCCGGGAGGCAGCAGTGGGGAATTGTTCGCAATGGGCGCAAGCCTGACGACGCAACGCCGCGTGGAGGATGAAGACCTTCGGGTCGTAAACTCCTTTCGATCGAGACGAACGGCCTCCGGGTGAATAGCCCGGAGGAATGACGGTACCGAGAGAAGAAGCCCCGGCTAACTCCGTGCCAGCAGCCGCGGTAATACGGGGGGGCGCAAGCGTTGTTCGGATTTACTGGGCGTAAAGGGCGCGTAGGCGGTCAGTGCAAGTCAGTTGTGAAACCTCCGGGCTTAACTCGGAAAGG
+
CCCCCEEGE-CCEGGGGGCEGGGG8FGGCDFGCFGFEGCEG9FGGGGEEFFGC<FGCEGGG@CFEDGEGGCCFGG@=F@FGGFGGFGG@FGGEGGGGGGGGGCGGFEFGFCGGGGGGGECFGDGFE@EG>5CFGG9FGGEC77::FGFGGGGGGGGGGEG7C@FFGGGGGGGGGGGGGGCGGGGGGGGGGGGGGGGCEE>EGCG?EEGEC5>EGGCCGEEE8:9EGGGGGA<+??C5C/:=59F=C:7*2:EGCECE>DCGF7+<:+29:FFF799*9*2>5@E*)1)(9=A**0)).077
@M03506:14:000000000-AKVR1:1:1101:8952:5476 1:N:0:32
CGAACTCCTACGGGAGGCAGCAGTGGGGAATATTGGACAATGGGGGAAACCCTGTTCCAGCAATGCCGCGTGAATGATGAAGGCCTTAGGGTTGTAAAGTTCTTTCACCTGTGAAGATAATGACGGTAGCAGGAGAAGAAGCCCCGGCTAACTCCGTGCCAGCAGCCGCGGTAAGACGGAGGGGGCTAGCGTTGTTCGGAATGACTGGGCGTAAAGGGCGCGTAGGCGGTTTTTTAAGTGAGGCATGAAAGCCCTGGGCTTAACCCAGGAGGTGCGTGTCATACTGGAAAGCTTGAGTACG
+
CCCCCGGGGGGGGGGGGGGGGGGGGGGGDGGGGGGGGGGGGGGGGGGGGGGGGGGGGGGGGGGGGGGGGGGGEGGGGGGGGGGGFGGGGGGGGGGGGGGGGGGGGGGGGGGGGGGGGGGGGGGGGGGGGGGGGEGGGGGGGGFGGGGGGGGGFGGGGGGGGGGGGGGCFGGGGGGFDEGFGGGGGGGGGFGCGGGGDGGGDFGFGGGGGFE8E5CFCEEGGE8CGCFGG88:*ACFCF>F7EGFEGGGFGGGGFD4C>DGCGCFC</7=DGEGG:CD)95FB6779<:?F>34@?:9=F@@
@M03506:14:000000000-AKVR1:1:1101:13992:5484 1:N:0:32
CGAACTCCTACGGGAGGCAGCAGTCGGGAATATTGCCCAATGGCCGAAAGGCTGAGGCAGCAACGCCGCGTGCGCGATGAAGGCCTTCGGGTCGTAAAGCGCTTTTCGGGTGGATGAGGAAGGACAGTACACCCGGAATAAGGTACGGCTAACCACGTGCCAGCAGCCGCGGTAAAACGTAGGTACCGAGCGTTATCCGGATTTACTGGGCGTAAAGCGCGTTCAGGCGGTTTGGCAAGTCGGGCATGAAATCTCTCGGCTCAACCGGGAGGGGTTGGCCGATACTGCTGGACTTGAGGGG
+
CCCCCGGGGGGGGGGGGGGGGGGGGGGGGGGGGGFGGGGGGGGGGGGGGGGGGGGGGGGGGGGGGGGGGGGGGGGGGGGGGGGGGGGGGGGGGGGGFGGGGGGGGGGGGGBFGGGGGGGGGGGGGGGGGGGGGGGGGGGGGGGGGGGGGGGGGGGGGGGGGGGGGGGGGGGGGGGGGGGGFGGGGGGGGGGGGEGGFGGGGGGGGGGGGGGGEGCFCFGGD8C>CFGGGG5?CGG?CFGCE7:EGE*07AFF7<?:C33C:EFCCGGDG3E)9DCGD3*>9575=BG447?3@*0*00<D)
@M03506:14:000000000-AKVR1:1:1101:12560:5515 1:N:0:32
CGAACTCCTACGGGAGGCAGCAGTGGGGAATATTGGACAATGGGCGCAAGCCCGATCCAGCCATGCCGCGTGGGTGATGAAGGCCCTAGGGTTGTAAAGCCCTTTCGGCGGGGAAGATAATGACGGTACCCGCAGAAGAAGCCCCGGCTAACTTCGTGCCAGCAGCCGCGGTAATACGAAGGGGGCTAGCGTTGCTCGGAATTACTGGGCGTAAAGCGCACGTAGGCGGTTTCTTAAGTCGGGGGTGAAATCCTGGAGCTCAACTCCAGAACTGCCTTCGATACTGGGAAACTTGAGTTCG
+
CCCCCGGGGCGGGGGGGGGGGGGGGGGGGGGGGGGGGGGGGGGGGGGGGGGGGGGGGGGGGGGGGGGGGGGGGGGGGGGGGGGGGGGGGGGGGGGGGGGGGGGGGGGGGGGGGGGGGGGGGGGGGGGGGGGGGGGGGGGGGGGGGGGGGGGGGGGGGGGGGGGGGGGGGGGGGGGGGGGGGGGGGGGGGGGGGGGGGGGGGGGGGGGGGGGGGGGGGGGGGGGGGGGGG8?EGGGGGGGGDGGGGGGGFGGGGGGGFFGCGGFGGGGGGG6;FFF67=CG*97C<@<F2FF:4*8=@FFFB
@M03506:14:000000000-AKVR1:1:1101:25706:5571 1:N:0:32
CGAACTCCTACGGGAGGCAGCAGTGGGGAATCTTGCGCAATGGGCGCAAGCCTGACGCCGCAACGCCGCGTGGAGGATGAAGACCTTCGGGTCGTAAACTCCTTTCGATCGAGACGAACGGCTACCGGGCGAAACATCCGGAAGAGTGACGGTACCGAGTGAAGAAGCCCTGGCTAACTCCGAGCCAGCAGCCGCGGTCATGGGAAGGGGGCGTGCGTCGTTTGGACTTGCTGGGAGTAGAGGGCAGGCGGGCGGCTCTTGTTGTTTGGCGGGAAGGCGCCGGGAATAACCAGGGACCTGC
+
CCCCCGGGGGGGGGGGGGGGGGGG<EEGGGG9FGF@FGGGGGGGGG+@FFGGGGGGG,:FFGGGDGGGGGGGCFGGGGGGGC,?F,F@DFGB>FGGGGFF9FE9,,B<9FGCFCCCCF6=++>+@,@<<*5@C**,8:D@*14<,@@3,,1*464,4<<1*?,,,,,,4=+=*=A9,2<:F7*::8+*2**;*1*2C:*1+++20<C?*8CEG5:C8C*:?;*;*<6C9+++3+2*2;*00+2*/**18*:/7519*0**++20**025*:)))7**0)1)0>**)**)0)))0)0)))))
@M03506:14:000000000-AKVR1:1:1101:20410:5575 1:N:0:32
CGAACTCCTACGGGAGGCAGCAGTGGGGAATTTTGGGCAATGGGCGAAAGCCTGACCCAGCAACGCCGCGTGAGGGAGGAAATCCTTCGGGATGTAAACCTCACAAGTAAGGGAAGAGAGCAGGGGGGTGAATAACTCTCCTGTACGACGGTACCTTACGTAAGCCACGGCTAACTACGTGCCAGCAGCCGCGGTAATACGTAGGTGGCAAGCGCTGTTCGGAATTATTGGGCGTAAAGGGCGCGTAGGCGGCTTGCTAAGTCGGCTGTGGAAGCCCGGGGCTCAACCCCGGAGGGTCAGC
+
CCCCCGGGGGGGGGGGGGGGGGGGGGGGCGGGGGGGGGGGGGGGGGGGGGGGGGGGGGFGGGGGGGGGGGGGGDGGGGGGGGGGGGGGGGGGGGGGGGGGGGGGGCFGGGGGGGGGGGGGGGGGGGGGGGGGGGGGGGFGGGGGFFGGGGEEGGGGGGGGGGGGGGGGGGGGGGGCFGDGGGGG6CFGGFEEGGEDGFE?CGGGEFGGGGGGGGGE>EGGGGC*8CGG?CEFDEGC5AGFEGDGGGDG5CEGG5=DD*:>FGFGGG59:<?F*7/:7:CC<BDGC@FF(97>)).7<?>4/
@M03506:14:000000000-AKVR1:1:1101:5570:5582 1:N:0:32
CGAACTCCTACGGGAGGCAGCAGTGGGGAATTTTCCGCAATGGGCGAAAGCCTGACGGAGTGACGCCGCGTGGGGGACGAAGGCCTTCGGGTCGTAAACCCCTGTCAGAGGGAAAGAAGGGTGCTGGCGTGAATAGCGCCGGCATCTGACGGTACCTTCAGAGGAAGCCCCGGCCAACTCTGTGCCAGCAGCCGCGGTAAGACAGAGGGGGCAAGCGTTGCTCGGAATCACTGGGCGTAAAGGGCGCGTAGGAGGGATGGCAAGTCGGTCGTGAAATCCTTCGGCTCAACCGAAGAACGTG
+
CCCCCGGGGGGGGGGGGGGGGGGGGGGGGGGGGGGGEGGGGGGGGGGGGGGGGGGGGGGGGGGGGGGGGGGGGGGGGGGGGGGGGGGGGGGGGGGGGGGGGGGGGGGGGGGGGGGGGGGGGGGDGGGGGGGGGGGGGGGGGGGG7FGGGGGGGGGGGGGGGGGGGGGGCFGGGGGGGGGG7EGGGFFGGGGFGGGGEGDEGDCCFCFGGGGGCCFFGG5EGFFGGGGCFF6CFF=FGEDE=C9E*7C9::EE*:ECC4CDFF=FE7CDCCGEGFGEG62?*9>EGF:=<579E>DE44>5)
@M03506:14:000000000-AKVR1:1:1101:21196:5592 1:N:0:32
CGAACTCCTACGGGAGGCAGCAGTGGGGAATATTGGACAATGGGCGCAAGCCTGATCCAGCCATGCCGCGTGAGTGATGAAGGCCTTAGGGTTGTAAAGCTCTTTCAGTGGGGAAGATAATGACGGTACCCACAGAAGAAGCCCCGGCTAACTTCGTGCCAGCAGCCGCGGTATACGAAAGGGGCCAGCGTTGTTTGGATTTACTGGGCGGAAAGGGCACGGTGGCGGGTTTGGCAGTTCGGGGGGAACATCCAGAGCGCAACTCTGGAACTGGCTTTAAGTCTTTCCGTGCGGAGTTCGG
+
CCCCCFAFFGGGGGGGGGGGGGGGFGGGGGGCGGGGGGGGGGGGGGGGGGGGGFFGGGGGGGGGGGGGGG:FFFGCFGGGGGGGGFGFGGGGGGEGGGGGDCGGGGGF<FGGGCCGGGGGGFGGGGGFGFGGGGGFGGGFGGFFGGGGGDGFGGGGGGGFFGGGGGFGGGGGE7,,61<*>CEG@F*=B*1=:*B+?8++?C>;<>FG*4**1C5***2**/*/:0*/1/*/;5++:*2+*:=E***9**+3*++**)))//)++2+9+9+)2*1*//***0*3+*2*(*)())))0.9:>
@M03506:14:000000000-AKVR1:1:1101:13260:5592 1:N:0:32
CGAACTCCTACGGGAGGCAGCAGTGGGGAATTGTTCGCAATGGGCGCAAGCCTGACGACGCAACGCCGCGTGGAGGATGAAGATCTTCGGGTCGTAAACTCCTTTCGATCGAGACGAACGGCTTCCGGGTGAACAATCCGGGAGAGTGACGGTACCGAGAGAAGAAGCCCCGGCTAACTCCGTGCCAGCAGCCGCGGTAATACGGAGGGGGCAAGCGTTGTTCGGAATCATTGGGCGTAAAGGGCGCGTAGGCGGCCGGCCAAGTCGGGTGTGAAATCCCTCGGCTCAACCGAGGAACTGC
+
CCCCCGGGGFGGGGGGGGGGGGGGGGGGGGGGGGGGGGGGGGGGGGGGGGGGGGGGGGGGGGGGGGGGGGGGGGGGGGGGGGGGGGGGGGGGGGGGGGGGGGGGGGGGGGGGGGGGGGGGGGGGGGGGGGGGGGGGGGGGGGGGGGGGFGGGGGGGGGGGGGGGGGGGGGGGGGGGGGGGGGGGGGGGGGGGGGGGGGGGGGGGGGGGGGGGGGGGGGEG5EGGGGCFFGG?+<FFGGD*CFCDGGGGGEGGGGG38>GGDDGGC>EGG*>BGGGGGFFGC>:CC)9F2*02)<B35>@F=
@M03506:14:000000000-AKVR1:1:1101:10689:5608 1:N:0:32
CGAACTCCTACGGGAGGCAGCAGTGGGGAATTGTTCGCAATGGGCGCAAGCCTGACGACGCAACGCCGCGTGGAGGATGAAGATCTTCGGGTCGTAAACTCCTTTCGATCGAGACGAACGGCCCTTGGGTGAACAATCCAAGGGAGTGACGGTACCGAGAGAAGAAGCCCCGGCTAACTCCGTGCCAGCAGCCGCGGTAATACGGGGGGGGCAAGCGTTGTTCGGAATTACTGGGCGTAAAGGGCTCGTAGGTGGCCAACTAAGGCAGACGTGAAATCCCTCGGCTGAACCGGGGGAGCTG
+
CCCCCFGGGGFGGGGGGEGDEGGFFGCGGGGGGGGGGGGBGGGFGGGGGGFFGFEGGGGGGGGGGEGDFE7CFEGGGGGGGFFGGGGGGGGGC:FGGGGGFDFGGFGGGFGGGGGGEGFGGGD@FCGGGGGGGGGGF8FGGGFGGGGGGFGGGDCAFGGGGGGFGGGFF7CEGGGGGGG:<FF*=FFCC@FF58EEC*?EC+0*8>CDEGGGG>ECEEGGGGFEE>8AGCCFFCFGGGCC*+:=C67DC*:*2954C?47:F*00*:DFGGF*/7::*<C*8>5*>372*59;BFEBE>F9
@M03506:14:000000000-AKVR1:1:1101:5819:5630 1:N:0:32
CGAACTCCTACGGGAGGCAGCAGTCGGGAATTTTGCGCAATGGACGAAAGTCTGACGCAGCAACGCCGCGTGAGGGATGAAGGCCTTCGGGTTGTAAACCTCTTTTCTCAGGGAAGATAATGACGGTACCTGGGGAATAAGCCACGGCTAACTACGTGCCAGCAGCCGCGGTAATACGTAGGTGGCGAGCGTTGTCCGGATTTACTGGGCGTAAAGAGCGCGCAGGCGGTCGTACAAGTCGCGTGTGAAAGCCCCCGGCTCAACTGGGGAGGGTCACGCGATACTGTTCGACTCGAAGGCG
+
CCCCCGGGGGGGGGGGGGGGGGGGGGGGGGGGGGGGCGGGGGGGGGGGGGGGGGGGGGGGGGGGGGGGGGGGGGGGGGGGGGGGGGGGGGGGGGGGGGGGGGGGGGGGGGGGGGGGGGGGGGGGGGGGGGGGGGGGGGGGGGGGGGGGGGGGGGGGFGGGGGGGGGGGGGGGGDGGGGGGGC?FGGGGDGGG@FGGGGGCGC?EFGGGGGGDGEFGDFGEECED*?EGEEGCGFGGGGGGGGGGGGGGDC9CGFEDGFGDGF4E+9<CEC=>C977FB53978*+*29)1)47:>>?3>5)
@M03506:14:000000000-AKVR1:1:1101:21009:5633 1:N:0:32
CGAACTCCTACGGGAGGCAGCAGTCGGGAATTTTGGGCAATGGGCGAAAGCCTGACCCAGCAACGCCGCGTGAAGGATGAAATCCCTCGGGATGTAAACTTCGCAAGAACGGGAAGAATAAGTGAGGGTTAATATCTCTCGCGATGACGGTACCGTTTGTAAGCTCCGGCTAACTCCGTGCCAGCAGCCGCGGTAATACGGGGGGAGCAAGCGTTGTTCGGATTTACTGGGCGTAAAGGGCGCGTAGGCGGCCACCGCAAGTCGATTGTGAAATCTCCGGGCTTAACCCGGAAAGGTCAAC
+
CCCCCGGGGGGGGGGGGGGGGGGGGGGGGGGGGGGGGGGGGGGGGGGGGGGGGGGGGGGGGGGGGGGGGGGGGGGGGGGGGGGGGGGGGGGGGGGGGGGGGGGGGGGGGGGGGC>FGGGGGGGGGGGGGGGGGGGGGGGGGGGGGGGGGGGFEGGGGGGGGGGGGGGGGGGGGGGGFGGGGGGGGGGGGGGGGGGGGGGGGGGGGGGGGGFCG/?EEGFGGGGGGGGGGGGFGGGGGGDGGGGGEGGGGGGGDGGGGFGGG:FGCD7CFGFFFGGGGB<DDFFGG?F=<GF00>>FFFFFB
@M03506:14:000000000-AKVR1:1:1101:9824:5643 1:N:0:32
CGAACTCCTACGGGAGGCAGCAGTGGGGAATTTTTCGCAATGGGGGAAACCCTGACGAAGCAACGCCGCGTGGAGGATGAAGGCCTTCGGGTCGTAAACTCCTGTCGACCGGGACGAACGTAGTCTGACCTAATACGTCGGGCTATCGACTGTACCGGTGGAGGAGGCCACGGCTAACTCTGTGCCAGCAGCCGCGGTAATACAGAGGTGGCAAGCGTTGTTCGGAATTACTGGGCGTAAAGGGCGCGTAGGCGGTCCTGTAAGTCCCGCGTGAATTCCCCCGGCCCAACTGGGGAACTGC
+
CCCCCGGGGGGGGGGGGGGGGGGGGGGGGGGGGGGGGGGGGGGGGGGGGGGGGGGGGGGGGGGGGGGGGGGGGGGGGGGGGGGGGGGGGGGGGGGGGGGGGGGGGGGGGGGGGGGGGGGGGGGGGGGGGGGGCGGGGGFG@EGGGGGGGGGGGGGGGGFEGGGGGGGGGGGGGGGGGGGGGGGGGGGGGGGGGEGGGGCEFGGCC?FGFFGGGGGGGGGGGGGGGGGGGGGFGGGGGECE5CCC>EGGEEEGGGGGDD*:CFFD?C3975E5<C5+:6:9F>>EC)95878:?)5557:?*
@M03506:14:000000000-AKVR1:1:1101:12183:5658 1:N:0:32
CGAACTCCTACGGGAGGCAGCAGTGGGGAATTTTGCGCAATGGGGGAAACCCTGACGCAGCAACGCCGCGTGGAGGATGAAGTCCCTTGGGACGTAAACTCCTTTCGACCAAGACGATAATGACGGTACTGGTGGAAGAAGCACCGGCTAACTCTGTGCCAGCAGCCGCGGTAATACAGAGGGTGTAAGCGTTGTTCGGAATTATTGGGCGTAAAGGGCGCGTAGGCGGCGCGACAAGTCACCTGTGAAATCTCCGGGCTTAACTCGGAGCCTGCAGGCGAAACTGTCGTGCTGGAGTATG
+
CCCCCGGGGDGGGGGGGGGGGGGGGGGGGGGGGGGGGGGGGGGGGGGGGGGGGGGGGGGGGGGGGGGGGGGGGGGGGGGGGGGGGGGGGGGGGGGGGGGGGGGGGGGGGGGGGGGGGGGGGGGGGGGGGGGGGGGGGGGGGGGGGGGGDGGGGGGGGGGGGGGGGGGGGGGGGDGGGGGBFGGFEGGGGGGFFGGGDEGC@GFGDGGGGGGGGDGGDEGGGGGGGGGGGGGGGEGEGG:7CFGGGGGGGGGGGGFCGEDDGCC7CGGGDGGFGG:7CFDGG>>GFFGFFDE:@F4>>@F=@
@M03506:14:000000000-AKVR1:1:1101:17361:5660 1:N:0:32
CGAACTCCTACGGGAGGCAGCAGTAGGGAATCTTGGACAATGGGCGAAAGCCTGATCCAGCGACGCCGCGTGGGGGACGAAGGCCCTCGGGTTGTAAACCCCTGTTGTTGGGAAAGAAGCCGGGCGCATAGCCCGGTGACGGTACCCAACGAGGAAGCCCCGGCTAACTACGTGCCAGCAGCCGCGGTAAGACGTAGGGGGCGAGCGTTATCCGGATTCACTGGGCGTAAAGGGCGCGCAGGCGGCTACGTAAGTCCGGCGTGAAATCCCAGGGCTTAACTGTGGAACGGCGTCGGATACT
+
CCCCCGGGGGGGGGGGGGGGGGGGGGGGGFGGGGGGGGGGGGGGGGGGGGGGGGGGGGGGGGGGGGGGGGGGGGGGGGGGGGGGGGGGGGGGGGGGGGGGGGGGGGGGGGGGGGGGGGGGGGGGGGGGGGGGGGGGGGGGGGGGGGGGGGGGGGGGFGGGGGGGGCFGGGGGGGGGGGGFCGGGGGGGGGGGGGGGFEGGGGGGGGGGGCFGCEGGGGCFGGGGGGG:CCEFGGGGGGGGEGGGGGGGGGGGGGGGGFGGGGGCF>FGE*+)1956*0*0*97CFF*/(1;40)75<B>4*
@M03506:14:000000000-AKVR1:1:1101:23468:5723 1:N:0:32
CGAACTCCTGCGGGAGGCAGCAGTGGGGAATCTTGCGCAATGGCCGAAAGGCTGACGCAGCGACGCCGCGTGTGGGATGAAGCATTTCGGTGTGTAAACCACTGTTGCCCGGGACGAACAGCTTCTTTCGAGGAGCCTGACGGTACCGGGTGAGGAAGCACCGGCTAACTCCGTGCCAGCAGCCGCGGTAATACGGAGGGTGCGAGCGTTGTCCGGAATCACTGGGCGTAAAGGGCGCGTAGGCGGCGCGGGCAGTCAACGGTGAAAGCTGGGGGCTCAACCCCGAGTCGGCCGTCGATAC
+
CCCCCGGGGCGGDGGGGGGGGGGGGGGGGGGGGGGGGGGGGGGGGGGGGGGGGGFGGGGGGGGGGGGGGGGGGGGGGGGGGGGGGGGGGGGGGGGFGGGGGGGGGGGGGGGGGGGGGGGGGGGGGGGGGGGGCGGGGGGGGGGGGGGGGGGGGGGGGGGGGGGGGFGGF@FFGF<CGGGGGGGGGGGGGGGGGGGEEGGGGGGGGGGG58C:9FEGGGGC96:E6FEGGE8>9+88:5DECGGFG5EDEGGGDGGGGFFGGGGGGCGFFF+75CG5)0>6F>)::)5.3DD>:55.7:B)0
@M03506:14:000000000-AKVR1:1:1101:21045:5774 1:N:0:32
CGAACTCCTACGGGAGGCAGCAGTCGGGAATTTTGGGCAATGGGCGAAAGCCTGACCCAGCAACGCCGCGTGAAGGATGAAATCCCTCGGGATGTAGACTTCGCAAGAATGGGAAGAATTAGTAGGGGTTAATACCCTCTACGATGACGGTACCATTTGTAAGCTCCGGCTAACTCCGTGCCAGCAGCCGCGGTAATACGGGGGGAGCAAGCGTTGTTCGGATTTACTGGGCGTAAAGGGCGCGTAGTCGGTCAGCACAAGTCAGTTGTGAAATCTCCGGGCTTAACTCGGAAAGGTCAAC
+
CCCCCGGGGGGGGGGGGGGGGGGGGGGGEGGGGGGGGGGGGGGGGGGGGGGGGGGGGGGGGGGGGGGGGGGGGGGGGGGGGGGGGGGGGGGGGGGGGGGGGGGGGGGGGGGGGFGGGGCGGGGGGGGGGGGGGGGGGGGGGGGGGGGGGGGGGGGFGGGGGGGGGGFGDGGGGGGGGGGGGGGGGGGGFGGGDB7FGGGGGGGGGGGGG?FGG>EEEGGGG?GGG7AEFGGGD78:5<FGDGEGEC7DGCE=DEGF7>FF=:CF7:<CCD7*:2:?CFC318DCF=FF4C>1708F6B6?4
@M03506:14:000000000-AKVR1:1:1101:18020:5813 1:N:0:32
CGAACTCCTACGGGAGGCAGCAGTCGGGAATTTTGGGCAATGGGCGAAAGCCTGACCCAGCAACGCCGCGTGAAGGATGAAGTCTTTCGGGGTGTAAACTTCGTAAGAATAGGAAGAATAAATGACGGTACTATTTGTAAGGTCCGGCTAACTACGTGCCAGCAGCCGCGGTAATACGTAGGGACCAAGCGTTGTTCGGATTTACTGGGCGTAAAGAGCGCGCAGGCGGTCGGATTAGTCGCGTGTGAAAGCCCCCGGCCCAACTGGGGAGGGTCACGCGAGACTGGTCGACTCGAAGGCG
+
CCCCCGGGGGGGGGGGGGGGGGGGGGGGGGGGGGGGGGGGGGGGGGGGGGGGGGGGGGGGGGGGGGGGGGGGEGGGGGGGGGGFDFGGGGGGGGGGGGGGGGGGGGGGGGGGGGGGGGGGFGGGGGGGGGGGGFGGGGGGGGGGGGG:FDEGGGGGGGGGGGGGGGFGGGDFGEFDFGGFCGDGGFGFFGGCG7BFGGGGEGGGGGGG7*:B:C8A7FFG585?CG>EGEGGGE;8EC0<5*:EGEFGCGGGCCEGG@D/*/9:*9EGE*:)5*2*6857/..:+)*1.55(0)08.0)0)
@M03506:14:000000000-AKVR1:1:1101:12936:5818 1:N:0:32
CGAACTCCTACGGGAGGCAGCAGTAACGAATCTTCCACAATGCACGAAAGTGTGATGGAGCGACGCCGCGTGTAGGACGAAGCCCTTCGGGGTGTAAACTACTGTCAGGGGTTACCAAGTTCTGAGGAGCCCCAGAGGAAGGCACGGCTAACTCTGTGCCAGCAGCCGCGGTAAGACAGAGGTGCCGAGCGTTAGGCGGAATCACTGGGCTTAAAGCGTGTGTAGGCGGACTCGTAAGTGCCTTGTGAAATCCCACGGCTTAACCGTGGAACTGCTGGGCATACTGCGAGCCTTGGGCCAT
+
CCCCCGGGGCGGGGGGGGDGDGGGGGGGGGGGGGGGGGGGGGGGGGGGGGGGGDFGGGGGGGGGGGGGGGGGGGGGGCGGGGGGGGGGGGGGGDGGGGGGGGFFGGGGGGGGGGGGGGGGFGGGGGGGGGFGGGGGGGGGGEGGGGGGGGGGGGCGGGGGFGGGFFGCGEEG:CF<FCAAFC<FFGGGDDECFGGGGGEEGF6EGGGGGGGGG7EC?8/CEGGGGGFGE5?:FEG=*;>EF?C+7ACFFGFG<E?FEEGGG?FFFGEGG3+67=6?CFDF5)9CGB*7(7)-7FF:.0)))
@M03506:14:000000000-AKVR1:1:1101:15969:5823 1:N:0:32
CGAACTCCTACGGGAGGCAGCAGTGGGGAATTTTTCGCAATGGGGGAAACCCTGACGAAGCAACGCCGCGTGCGGGAAGAAGGCCTTCGGGTTGTAAACCGCTTTTGGCCGGGAAGAAAAGGGCGGGGCTAATACCCCTGTCATTTGACGGTACCGGCAGAATCAGCACCGGCTAACTACGTGCCAGCAGCCGCGGTAATACGTAGGGTGCGAGCGTTAATCGGAATTACTGGGCGTAAAGCGTGCGTAGGTGGTTCGGTGTGTCTGTGGTGAAAGCCCCGGGCTTACCCTGGGAAGGACC
+
CCCCCCFGFFDGGGGGGGCFGGFCFGGGGGGGGGGGGGGEEDFGG@FFDGFGF<6CFGD@@FFFCGGGGGGGGGG>FCCGCGAFGGGDFGCFG7FGG,EFCFGGGGGGGEGGD>7CFA8FFEFF7C>@C@C<;@BG:FGFF7F:C<:,?FGFFGGD7<CCFC+<+0<<8@C8C:E+C7:FC:CGFC+*20:**1:8CGG799C<+*;CCCC888:E8;C5CE*:8CFF9::9?C@8*:D=7+:A7CCC*/500:*9:3)9>5*:?CGGC473:6*9749<3).215*)596?355))085:
@M03506:14:000000000-AKVR1:1:1101:12272:5844 1:N:0:32
CGAACTCCTACGGGAGGCAGCAGTCGAGAATTTTTGACAATGGGGGAAACCCTGATCGAGCGACGCCGCGTGGAGGATGAAGGTCTTCGGATTGTAAACTCCTGTCATTGGGGAACAAGGTGCATACGTTAACTGCGTGTGTATTGATAGTACCCGAAGAGGAAGGGACGGCTAACTCTGTGCCAGCAGCCGCGGTAATACAGAGGTCCCAAGCGTTGTTCGGATTCATTGGGCGTAAAGGGTGCGTAGGCGGCGCGGTAAGTCGGGTGTGAAATCGCGGAGCTTAACGCCGAAACTGCAT
+
CCCCCGGGGFGGGGGGGGGGDGGGGGGGGGGGGGGFEGFGGGGGGGGGGGGGGGGGGGEFGGGGGGGGGGGGGGGG>FGGGGGFFFGGGGGGGGGGGGGGGGGGGGGGGGGGGGGGGGGGGGEFGGGGGGGGGGGFGGGGGGGGGGGGGGGGGGGG:FGGGGGGGEGGGGCFGCFFGGG;<,,>C:FFFFFGFFGGDGGGFFGCCGE+>FG6;5EGGEGGGGD*A*<9FC7855C8=C*<:7CEG5C5*ACEGGE)*)99:CFGC5EC:/:67?7F*))>)))0<9>8()79))0096*//
@M03506:14:000000000-AKVR1:1:1101:19698:5869 1:N:0:32
CGAACTCCTACGGGAGGCAGCAGTGGGGAATATTGGACAATGGGCGAAAGCCTGATCCAGCCATGCCGCGTGAGTGATGAAGGCCTTAGGGTTGTAAAGCTCTTTCAGTAGGGAAGATAATGACGGTACCTACAGAAGAAGCCCCGGCTAACTTCGTGCCAGCAGCCGCGGTAATACGAAGGGGGCTAGCGTTGTTCGGATTTACTGGGCGTAAAGCGCACGTAGGCGGATCGTTAAGTCGGGGGTGAAATCCTGGAGCTCAACTCCAGAACTGCCTTCGATACTGGCGATCTTGAGTCCG
+
CCCCCGGGGGGGGGGGGGGGGGGGGGGGEGGGGGGGGGGGGGGGGGGGGGGGGGGGGGGGGGGGGGGGGGGGGGGGGGGGGGGGGGGGGGGGGGGGGGGGGGGGGGGGGGGGGGGGGGGGGGGGGGGGGGGGGGGGGGGGGGGGGGGGGGGGGGGGGGGGGGGGGGGGGGGGGGGGGGGGGGGGGGGGGGGGGGGGGGC5EEGGGGGGGGGGGGGGGGGGGGGGGGGGGG5:CCGGGGGGGGGGGGGGGFFGGGGGGFFG6FDFGGGDG764CFGGGFFGG65C?FGFFCB?:@F=6=495
@M03506:14:000000000-AKVR1:1:1101:16153:5898 1:N:0:32
CGAACTCCTACGGGAGGCAGCAGTCGGGAATTTTGGGCAATGGGCGAAAGCCTGACCCAGCAACGCCGCGTGAAGGATGAAGTATTTCGGTATGTAAACTTCGAAAGAATAGGAAGAATAAATGACGGTACTATTTATAAGGTCCGGCTAACTACGTGCCAGCAGCCGCGGTAATACGTAGGGACCAAGCGTTGTTCGGATTTACTGGGCGTAAAGGGCGCGTAGGCGGCAATTCAAGTCATCTGTGAAATCTACGGGCTTAACTCGGAACGGTCAGATGATACTGCTTGGCTAGAGTGCG
+
CCCCCGGGGGGGGGGGGGGGGGGFGGGGGGGGGGGGGGGGGGGGGGGGGGGGGGGGGGGGGGGGGGGGGGGGGGGGGGGGGGGGGGGGGGGGGGGGGGGGGGGGGGGGGGGGGGGGGGGGGGGGGGGGGGGGGGGGGGGGGGGGGDGGGGGGGGGGFFGGGGGGGGGGGGGGGGGGG>FG7FFFFGGGGGGGEGGGGGC5EGGGGGGCFGGBGGGFGGDGGGEGGGGDEDE>ECFGGGGGGGGFFEGGGGGGG+<*;BDCCGGGGGGG7DDDDC7EG?*2**7?+=CF9*80;67?6@FFB
@M03506:14:000000000-AKVR1:1:1101:22195:5908 1:N:0:32
CGAACTCCTACGGGAGGCAGCAGTGGGGAATTGTTCGCAATGGGCGCAAGCCTGACGACGCAACGCCGCGTGGAGGATGAAGACCTTCGGGTCGTAAACTCCTTTCGATCGAGACGAACGGTCTCCGGGTGAACAATCCGGAGAAGTGACGGTACCGAGAGAAGAAGCCCCGGCTAACTCCGTGCCAGCAGCCGCGGTAATACGGGGGGAGCAAGCGTGGTTCGGATTTACCGGGCGTAAAGGGCGCGTAGGCGGTAGCACAAGTCAGTTGTGAAATCTCCGGGCTTAACTCGGAAAGGCC
+
CCCCCGGGGGGGGGGGGGGGGGGGGGGGGGGGFGGGGGGGGGGGGGCGGGGGGCGG@FFGGEGG7=FGGGGGGGGGGGGGGGGGGGGFCCGFFGGGFGGGGGGGGFGGDEGGGGGGGGEGGGGGGGFGDGGFFFGGGFGGGFGGGGFCCGGGGGCGGF>FB:CF7?CFFGFG>FEGFGGCFGGGGGDFFCFGGGGGDG*ACEGGGGEE5CEGGCFGEG*:;CCEC8CEFGEF*:=8EC58AC7::EGGE=5CCGGG*>CFF6DF+0+:FC7@*:*:7*:?:3>**.1<AGF)85)5)04)0
@M03506:14:000000000-AKVR1:1:1101:21714:5914 1:N:0:32
CGAACTCCTACGGGAGGCAGCAGTGGGGAATCTTGCACAATGGGGGCAACCCTGATGCAGCGACGCCGCGTGAGCGATGAAGCCCTTCGGGGTGTAAAGCTCTTTCGGCAGGGAAGATTATGACGGTACCTGCAGAAGCAGCTGCGGCTAACTACGTGCCAGCAGCCGCGGTAATACGTAGGCAGCAAGCGTTGTTCGGAGTTACTGGGCGTAAAGGGTGTGTAGGCGGTTCCCTAAGTTTGGTGTGAAATCTCCCGGCTCAACTGGGAGGGTGCGCCGAAAACTGGGGAGCTAGAGTACT
+
CCCCCGGGG9FGGGGGGGGGGGGGGGGGGGGGGGGGGGGGGGGGGGGGGGGGGGFGGGGGGGGGGGGGGGGGFGGGGGGGGGGFGGGGGGGGGGGGGGGGGGGGGGGGGGGGGGGGGFGGGGGGGGGGGGGGGGGGGGGGGGGGGGGGGGGGGGGGGGGGGGGGGGGGGGGGGGGGG@FGGGGGGGG7CFGGGGEGGGGGGEFGFGGGF5:*:;CGGGGGEEDGCGGGG5C>@?FCGGG:EGGGGGGGGGFGFCCFGEDGC627<FGG*7CB9>5=)<7)9)7FD@CF93)(>FF*?@F6/
@M03506:14:000000000-AKVR1:1:1101:6320:5923 1:N:0:32
CGAACTCCTCCGGGAGGCAGCAGTGGGGAATTTTCCGCAATGGGCGAAAGCCTGACGGAGTGACGCCGCGTGTGGGACGAAGGCCTTCGGGTCGTAAACCACTGTCAGTGGGAAAGATGGGTGTCGGTGCTAATACCATCGGCATCTGACGGTACCTGCAGAGGAAGCCCCGGCCAACTCTGTGCCAGCAGCCGCGGTAAGACAGAGGGGGCAAGCGTTGCTCGGAATTACTGGGCGTAAAGGGCGCGTAGGCGGGATGGCAAGTCGGTCGTGAAATCCCTCGGCTCAACCGAGGAACGTC
+
CCCCCGGGG<FGGGGGGGGGGGGGGGGGGGGGGGGGGGGFGGGGGGGGGGGGGGGGGGGGGGGGGGGGGGGGGGGGGGGGGGGGGGGGGGGGGGGGGGGGGGGGGGGGGGGGGGGGGGGGGGGGGGGGGGGGGGGGGGGGGGGGGGGGGGGGGGGGGGGGGGGGGGGGGGGGGGGGGGGGGGGGGGGGGGGGGGGGGGGGGGGGGCFGGGGGGGGGGGGGGGGGGGDGGFGGGGGGCED8FGGGGGGGGGGGGGGCCEGGC6DDCDEGG<EDC6FGG6CF<F@EGFG4<CFBDBD>FFFF>
@M03506:14:000000000-AKVR1:1:1101:22745:5933 1:N:0:32
CGAACTCCTACGGGAGGCAGCAGCAGGGAATATTGCGCAATGGGCGAAAGCCTGACGCAGTAACGCCGCGTGGGGGATTAAGGCCTTCGGGTTGTAAACCCCTTTCTGCAGGGGCGAAATTGACGGTACCTGTAGAAGAAGCACCGGACACCTAGGTGACAGCAGCCGCGATAACACGTCAGGTGCCAGCGTAGTACGGATTCATTGGGCGTCAAGGGCTAGTAGGCGGCTTAGCAAGTCTGGAGTGAAAACTTCAGGCTCAACGTGGAGCGGCCGTCCGATACTGCGATGGCGAGATTGC
+
CCCCCGGGG9FGGGGGGGGGGGG8E<FGGGGGGFF,@FGDGGG8FGGGGGFGGGGFB>CGCCF,FFEGGGFG7:CFGG<FGG<FG<FF+CF<F+BAFG,B+?BFGF,,B@DFG+3=+CFF,3@<FG:B*33>,,3,<,,,,,@F:F7*>>,13<,4,7,,,,6,4,,**1**4*C?<F+**=27?:*+0;CE5*;+<CGEA*+++++0;CEG*113+21**8<+<79CC:8>C699+;:<+<*+20C*+02:9++2+9*2:0**19C*/**.)197/)/)))0:3**71*)())))0)1**
@M03506:14:000000000-AKVR1:1:1101:20315:5941 1:N:0:32
CGAACTCCTACGGGAGGCAGCAGTCGAGAATTTTTGACAATGGGGGAAACCCTGATCGAGCGACGCCGCGTGGAGGATGAAGGTCTTCGGATTGTAAACTCCTGTCATTTGGGAACAAGATGCATACGTTAACTGCGTGTGCATTGATAGTACCAAAAGAGGAAGAGACGGCTAACTCTGTGCCAGCAGCCGCGGTAATACAGAGGTCTCAAGCGTTGTTCGGATTCATTGGGCGTAAAGGGTGCGTAGGCGGCGCGGTAAGTCGGGTGTGAAATCTCGGAGCTTAACTCCGAAACTGCAT
+
CCCCCGGGFGGGGGGGGGGGGGGGGGGGGGGGGGGGGFGGGGGGGGGGGGGGGGGGGGGGGGGGGGGGGGFGGGGGGGGGGGGGGGGGGGGGGGGGGGGGGGGGGGGGGGGGGGGGGGGGGGGGGGGGGGGGGGGGGGGGGGGGGGGGGGGGGGGGGG7FGFGGGGGGGGGGEGGFGGGGGGGGGGFGCFGGGGGGGGGGGGGGGGGGGFGGFCCBEGGFGGGCGGGGGGFFGEE=E5*++AFGEECDGGGDGGGGGFG3CGGFGGG7ECEFCCGGCFGGC<)*<@C62*9:B5<>FFFF*
@M03506:14:000000000-AKVR1:1:1101:16872:5963 1:N:0:32
CGAACTCCTACGGGAGGCAGCAGTCGGGAATTTTGGGCAATGGGCGAAAGCCTGACCCAGCAACGCCGCGTGAAGGATGAAATCCCTCGGGATGTAAACTTCGCAAGAATGGGAAGAATTAGTAGGGGCTAATACCCTCTATGATGACGGTACCATTTGTAAGCTCCGGCTGACTCCGTGCCAGCAGCCGCGGTAATACGGGGGGAGCAAGCGTTGTTCGGATTTACTGGGCGTAAAGGGCGCGTAGGCGGTCAGCACAAGTCAGTTGTGAAATCTCCGGGCTTAACTCGGAAAGGTCAAC
+
CCCCCGGGGGGGGGGGGGGGGGGGGGGGGGGGGGGGGGGGGGGGGGGGGGGGGGGGGGGGGGGGGGGGGGGGGGGGGGGGGGGGGGGGGGGGGGGGGGGGGGGGGGGGGGGGGGGGGGGGGGGGGGGGGGGGGGGGGGGGGGGGGGGGGGGGGGGGGGGGGGGGGGGDGGGGGGGGGGGGGGGGGGGGGGGGGGGGGGGGGGGGGGGGGGGGGGGGGGGGDCG>FGGGGGGGGC8E=EFGGDGGGD5DGGGGGGGGGFDFGGG?7:CFA<09C77+*1CGDE>FGFGFFDFB37>566??*
@M03506:14:000000000-AKVR1:1:1101:7320:5992 1:N:0:32
CGAACTCCTCCGGGAGGCAGCAGTGGGGAATCTTGCGCAATGGCCTAACGGCTGACGCAGCGACGCCGCGTGTGGGATGAAGCTCTTCGGAGTGTAAACCACTGTTGCCCGGGACGAATAGCTCGATTAATCGAGCCTGACGGTACCGGGTGAGGAAGCACCGGCTAACTCCGTGCCAGCAGCCGCGGTAATACGGGGGGTGCGAGCGTTGTCCGGAATCACTGGGCGTAAAGGGCGCGTAGGTGGGTTGATAAGGGTGTGGTGAAAGTCCGGGGCTCAACCCCGGATCTGCCGTGCCGAC
+
CCCCCGGGG9FGGGGGGGGGGGGGGGGGGGGGGGGGGGGGGGGGGGGGGGGGGGGGGGGGGGGGGGGGGGGGGGGGGGGGGGGFGGGGGGGGGGGGGGGGGGGGGGGGGGGGGGGGGGGGGGGGGGGGGGGGGGGGGGGFGGGGGGGGGGGGGGGGGGGGGGGGGGGGGGGGGGGGGGGGGGGGGGGEGEGGGGGGGGGGGGGCEEGEGDEGGGGDEGGG7CFGGGGGEGGFGGGGGGGCEGEFGG*>CCCCCCEFCFGGGGGGGGFGFGCBCGDGCFGGGFFGGBDF>CFBFE>>EFFF>
@M03506:14:000000000-AKVR1:1:1101:26051:6005 1:N:0:32
CGAACTCCTACGGGAGGCAGCAGTGGGGAATTTTCCGCAATGGGCGAAAGCCTGACGGAGTGACGCCGCGTGTGGGATGAAGGCCTTCGGGTCGTAAACCACTGTCAGTGGGAAAGAAGGGCATCGGCGCGATAACCGCCGGTGTTTGACGGTACCTGCAGAGGAAGCCCCGGCCAACTCTGTGCCTGCAGCCGCGGTAAGACAGAGGGGGCAAGCGTTGCTCGGAATTACTGGGCGTAAAGGGCGCGTAGGCGGGATGGCAAGTCGGCCGTGAAATCCTTCGGCCCAACCGAAGAACTGC
+
CCCCCGGGGGGGGGGGGGGGGGGGGGEGEGGEFGGGGGGGGG8<FC:FGGGGGGGGGGGGGGFGGGG>EEGGGGDGGGGGFGGF8EDEFDGFFGGGGGGFGGFGGAFFEGFGBFGGGFFD7FGGGGG7:CGGDDFF8FEGEGGG7FGGGFFGFCEGC9FF79*<,<FGCFGGEGCGGGCFGGF<,?,+=E6CGEG?5?C59<CA*0+;AECEEGGGGGG5C:CEGGCEECFC0<=F5CC5CCD*:*59:CC*65C32555=6=C+2*9*17)>C7C>*0:**7*5.)),*073)7>94***
@M03506:14:000000000-AKVR1:1:1101:11116:6034 1:N:0:32
CGAACTCCTACGGGAGGCAGCAGTGGGGAATTGTTCGCAATGGGCGCAAGCCTGACGACGCAACGCCGCGTGGAGGATGAAGGTCTTCGGATTGTAAACTCCTGTTGCCCGGGACGAAACGTCTCGACCTAACACGTCGAGATCTGACGGTACCGGGTGAGGAAGCCCCGGCTAACTCTGTGCCAGCAGCCGCGGTAATACAGAGGTCTCAAGCGTTGTTCGGATTCATTGGGCGTAAAGGGTGCGTAGGTGGCTTGGTAAGTTGAAGGTGAAATCTCGGGGCTTAACTCCGAAACTGCCT
+
CCCCCGGGGGGGGGGGGGGGGGGGGGGGGGGGGGGGGGGGGGGGGGGGGGGGGGGGGGGGGGGGGGGGGGFGGGGGGGGGGGGGGGGGGGGGGGGGGGGGGGGGGGGGGGGGGGGGGGGGGGGGGGGGGGGGGGGGGGGGGGGGGGGGGGGGGGGGGGGGGGGGGGGGGGGGGGGFGFGGGGGGGGGGGGGGGGGGGGFGGGGGGGFFFGGGGGGEGDEFFEGGECGGG7+3@5C8CE<9ECGGGG55EGGFFGCCEDGGCGGGGG:FGCGFG7F<7@DGDFF*:6>@22/1>EEFFF=@7
@M03506:14:000000000-AKVR1:1:1101:11196:6035 1:N:0:32
CGAACTCCTACGGGAGGCAGCAGTCGGGAATATTGCCCAATGGACGAAAGTCTGAGGCAGCAACGCCGCGTGCGCGATGAAGGCCTTCGGGTCGTAAAGCGCTTTTCGAGTGGATGAGAGCGGACAGTACACCCGGAATCAGGAACGGCTAACTACGTGCCAGCAGCCGCGGTAAAACGTAGGTTCCGAGCGTTATCCGGATTTACTGGGCGTAAAGCGCGTTCAGGCGGTTTGGCAAGTCGGGCATGAAATCTCTCGGCTCAACCGGGAGAGGTTGTCCGATCCTGCCGGACTGGAGGGG
+
CCCCCGGGGGGGGGGGGGGGGGGGGGGGGGGGGGGGGGGGGGGGGGGGGGEGGGGGGGGGGGGGGGGGGGGGGGGGGGGGGGGGGGGGGGGGGGGGGGGGGGGGGGGGGGEFGGGGGGGGGGGGGDGGGGGGGGGGGGGGGGGGGGGGGGGGGGGGGGGGGGGGGGGGGGGGEGGGGGGFGGGCFGGGGGGGGGGGGGGGG>EGGGGGGGGGGGGCCGGDGEEGGGGGGGCGDGGGFFF9ECEGGE=FFFGF:9<:GEGGFEGGGGGGG5=5CD6FG):>G33***2;<GD2>355<FEF>
@M03506:14:000000000-AKVR1:1:1101:5477:6049 1:N:0:32
CGAACTCCTACGGGAGGCAGCAGTGGGGAATCTTGCGCAATGGCCTAACGGCTGACGCAGCGACGCCGCGTGTGGGATGAAGCTCTTCGGAGTGTAAACCACTGTTGCCCGGGACGAATAGCTCGATTAATCGAGCCTGACGGTACCGGGTGAGGAAGCACCGGCTAACTCCGTGCCAGCAGCCGCGGTAATACGGGGGGTGCGAGCGTTGTCCGGAATCACTGGGCGTAAAGGGCGCGTAGGTGGTTTGATAAGGGTGTGGTGAAAGTCCGGGGCTCAACCCCGGATCTGCCGTGCCGAC
+
CCCCCGGGGGGGGGGGGGGGGGGGGGGGGGGGGGGGGGGGGGGGGGGGGGGGGGGGGGGGGGGGGGGGGGGGGGGGGGGGGGGGGGGGGGGGGGGGGGGGGGGGGGGGGGGGGFGGGGGGGGFGEGGGGGGGGGGGGGGGGGGGGGGGGGGGGGGGGGGGGGGGGGGGGGGGGGGEFGGGGDFGGGGGGGGGGGGGGGGGGGGG5C5C8CGGGGGGGGGGGGGGDFGG8EGCFGGCECCCCGGAFFEFFEAF7?CGGFDGGGGGGCCCCF?5CCDEGFGGGFDGG>)<9FFFFD>>>FFFB
@M03506:14:000000000-AKVR1:1:1101:19050:6059 1:N:0:32
CGAACTCCTACGGGAGGCAGCAGTGGGGAATATTGGACAATGGGGGAAACCCTGATCCAGCAATGCCGCGTGAGTGATGAAGGCCTTAGGGTTGTAAAGCTCTTTTACCCGGGATGATAATGACAGTACCGGGAGGATAAGCCCCGGCTAACTCCGTGCCAGCAGCCGCGGTAATACGGAGGGGGCTAGCGTTGTTCGGAATTACTGGGCGTAAAGCGCACGTAGGCGGCTTTGTAAGTTAGAGGTGAAAGCCCGGGGCTCAACTCCGGAATTGCCTTTAAGACTGCATCGCTAGAATTGT
+
CCCCCGGGG9FGGGGGGGGGGDGGGGGGEGF@GGGGGGGGGGGGGGGGGGGGGGGGGGGGGGGGGGGGGGGGCGGGGGGGGGGGGGFEFGGGGGGGCEGGGFGGGGGGGGGGGGGGGGGGGGGFGGGGGGGGGGGGGGGGGGGGGGGGDEGGGGGGC<FGGGGGGGGGGGGGDGGCGGGCEEGGGGGGGGGGGGGGGGGG>F?EGGGGGGGGCAFGGGDEGG5EGGGGGCEEEFG++ACFFGC?EF=DFFGGGGG3C>GGG6C697<5C*2;477CFFDFCF?C7FFF97<6.)8?6*9?*
@M03506:14:000000000-AKVR1:1:1101:7518:6059 1:N:0:32
CGAACTCCTACGGGAGGCAGCAGTGGGGAATCTTGCGCAATGGGCGAAAGCCTGACGCAGCGATGCCGCGTGCGGGATGAAGGCCTTCGGGTTGTAAACCGCTTTCAGCAGGGACGAAATTGACGGTACCTGCAGAAGAAGCCCCGGCCAACTACGTGCCAGCAGCCGCGGTAATACGTAGGGGGCGAGCGTTGTCCGGATTTATTGGGCGTAAAGAGCTCGTAGGCGGTTTGGTAAGTTGGATGTGAAATCTCCAGGCTCAACCTGGAGAGGTCATTCGATACTGCCATGACTAGAGTCC
+
CCCCCGGGGGGGGGGGGGGGGGGGGGGGGGGGGGGGGGGGGGGGGGGGGGGGGGGGGGGGGGGGGGGGGGGGGGGGGGGGGGGGGGGGGGGGGGGGGGGGGGGGGGGGGGGGGGGGGGGGGGGGGGGGGGGGGGGGGGGGGGGGGGGGGGGGGGGGGGGGGGGGGGGGGGGEGGGGGGGGGGGGGGGGGGGCGGGGGGGGGDFFGFGGGFGGGGGGGGGGGGGGGGGGG8C?CEGCFFFGFGCGFGF7@FFCDFFGGFGCFFGGEFGG=5CBGFFG:FGGGFFEC?F@BFFFFF?FF?@F6
@M03506:14:000000000-AKVR1:1:1101:23592:6061 1:N:0:32
GAACTCCTACGGGAGGCAGCAGTCGGGAATTTTGGGCAACGGGCGAAAGCCTGACCCAGCAACGCCGCGTGAAGGATGAAATCCCTCGGGATGTAAACTTCGCAAGAACGGGAAGAATAAGTAGGGGACAATACCCCCTATGATGACGGTACCGTTTGTAAGCTCCGGCTAACTCCGTGCCAGCAGCCGCGGTGATACGGGGGGAGCAAGCGTTGTTCGGATTTACTGGGCGTAAAGGGCGCGTAGGCGGCCAGCAGAAGTCAGTTGTGCAATCTCCGGGCTTAACTCGGCACGTTCAACG
+
@CCCCGGGGGGGGGGGGGGGGFGGGGGGGGGGGGGDGGGGGGGGGGGGGGGGGGGGGGGEFGGGGGGGGGGEFFGCFGGGDGGGGFGGGGEGCGGGGDGGGDGGGGFDCGGGDEGGGGGGGGGFAGGGGG>EF@FGFGGG?C9FFFCGGCF>FEFC7FGGGGGGGGEEGGCFGGFFGGGGGFFGGGGCEDFEGG7@9C*:ECEE>CEE6EGGCC5:><CE?E5C7+:C6888:7/8EC3E=EGG5=**15**1:2**8*9CE703*<:C*</:4CF7;G)9>>+31:7<3),)).))09*)
@M03506:14:000000000-AKVR1:1:1101:9514:6061 1:N:0:32
CGAACTCCTACGGGAGGCAGCAGTGGGGAATCTTGCGCAATGGGCGAAAGCCTGACGCAGCGACGCCGCGTGCGGGAAGAAGGCCTTCGGGTTGTAAACCGCTTTCAGGAGGGACGAAGCCACTCGGGTTAATAGCCCAGAGGGTGACGGTACCTCCAGAAGAAGCCCCGGCTAACTACGTGCCAGCAGCCGCGGTAATACGTAGGGGGCAAGCGTTGTCCGGATTTATTGGGCGTAAAGAGCGTGTAGGCGGCCAGGCAGGTCTGCTGTGAAAACTCGAGGCCTAACCTCGAGATGTCGG
+
CCCCCGGGGGGGGGGGGGGGGGGGGGGGGGGGGGGGGGGGGGGGGGGGGGGGGGGGGGEGGGGGGGGGGGGGGGGGFGGGGGGGGFGGGGGGGGGGGGGGGGGGGGGGFFGGGGGGGGGGGGGCGGGGFEFCGGGGGGGGGGGGGGGGGDGGGGGFFFGGGGBFGGGGGEEGGGGCEBFGGGFF9FCFGGGGDEGG>EGGFGGCFGDDGGEFGFC;EGGG+;8EECF+3:ECFFGG58<F?66===7*@E6C3>C3C>*1C=CEGC9DGFF?*:CC*939775*7?*).*73>55)76*05
@M03506:14:000000000-AKVR1:1:1101:14527:6079 1:N:0:32
CGAACTCCACGGGAGGCAGCAGTAGGGAATCTTGGACAATGGGCGAAAGCCTGATCCAGCCATGCCGCGTGAGTGATGAAGGCCTTAGGGTTGTAAAACTCTTTCGCAGGTGACGGTAATGACGGTAACCTGAGAAGAAGCTCCGGCTAACTTCGTGCCAGCAGCCGCGGTAATACGAAGGGGGCTAGCGTTGTTCGGATTTACTGGGCGTAAAGCGCGTGTAGGCGGATTGGTAAGTTGGGGGTGAAAGCCCAGAGCTCAACTCCGGAACTGCCTTCAAGACTGTCAGTCTGGACTCAAG
+
CCCCCGGGGGGGGGGGGGGGGGGGGGGGGGGGGGGGGGGGGGGGGGGGGGGGGGGGGGGGGGGGGGGGGGGGGGG<FGGGGGGGGGGGGGGGGGGGGGGGGGGGGGGGGGGGGGGGGGGGGGGGGGGGGGGGGGGGGGGGGGGGGGGGGGGGGGGGGGGGGGGGGGGGGGGGGGGGGEGGGGGGGGGGGGGGGGGGGGGGGGGGGGGGGGGGGGGGGGGGGGFGGGGGECCFGFF+AEGGGGGGGGFGGGGCFCFFFFCFF9<7CCGD5DGFFFGG7=C**9>CFFGFAC@AFF?FFF@FF
@M03506:14:000000000-AKVR1:1:1101:7598:6103 1:N:0:32
CGAACTCCTACGGGAGGCAGCAGTCGAGAATTTTTCTCAATGGGGGAAACCCTGAAGGAGCGACGCCGCGTGGAGGATGAAGGTCTTCGGGTTGTAAACTCCTGTCATTTGGGAACAAGTGTCGGTACGTAACTGCTACCGGCTTGATAGTACCAGAAGAGGAAGAGACGGCTAACTCTGTGCCAGCAGCCGCGGTAATACAGAGGTCTCAAGCGTTGTTCGGATTCATTGGGCGTAAAGGGTGTGTAGGTGGCGCCGTAAGTCGGGTGTGAAATTTCGGAGCTTAAGTCAGAAACTGCAG
+
CCCCCFFEFFG@CGGGGGDGGDGFFGFEGGGGGGFFFGGGGGGFGDGGGGGGFGGGFFFFGGGGGGGGGE4@FFGGGGGF9F@EFGG<BFD?FCGGGGGFGGGGGGGGGFEGGEF<F?F9FEGGCFGCFFGF>FGGGGGFGGG>CCFFGAFGGAFGCGCEGFC:FFGAGFCC7F7FFFFGGF9FGGGGGGGC7F*<B@CGGC9CGC+2C9+9CCEE*?CCFGED5*A@9CCCC:C8=5*:+7:E5:1:<:03CFGDEFDG552::/>C=/C*:*70>FGG35B*+1**.?0./195=467)
@M03506:14:000000000-AKVR1:1:1101:14896:6105 1:N:0:32
CGAACTCCTACGGGAGGCAGCAGTTGGGAATCTTGGACAATGGGGGAAACCCTGATCCAGCCATGCCGCGTGAGTGATGAAGGCCTTCGGGTTGTAAAACTCTTTCGACGGGGACGATAATGACGGTACCCGTAGAAGAAGCTCCGGCTAACTTCGTGCCAGCAGCCGCGGTAATACGAAGGGGGCTAGCGTTGTTCGGAATTACTGGGCGTAAAGCGCGCGCAGGCGGTCTTCCAAGTCAGTGGTGAAAGCCCGGAGCTCAACTCCGGAACTGCCATTGACACTGTAAGGCTTGAGGACG
+
CCCCCGFGGGGGDCFGGGGGGGGGGGGGGGGGGGGFGGEFGGFCCFGDGGGGGFGGGGGGGGGG<FGGGGEG?CFAGGGGFFGGGGGGGDDFEGFDFFGGDGGGGGE?GDGDEEEGD7FEGCFGDEGGGGGGGGG7@FGFGGGGGGGGGGGGGFGGGGGFG7FGGGGGGEEEGDFGGGFGDCC*CFGGGGGG@FGGGGGG5EFGFFGF>FEE5EEFGGGGGGECECGGGEE89CFGC6:C?93ACFFCF9CFF=77*)12<<CF70<7E35:6*9:FF=7**/AFFCF20)(0)8>?))0)
@M03506:14:000000000-AKVR1:1:1101:6483:6112 1:N:0:32
CGAACTCCTACGGGAGGCAGCAGTCGAGAGGCTTCGGCAATGGGGGAAACCCTGACCGAGCGACGCCGCGTGGAGGATGAAGGCCCTTGGGTTGTAAACTCCTGTCATGTGGGAAGAAACGCTACGTTTCGAATAGGGCCGTAACTTGACGGTACCACAAGAGGAAGCTCCGGCTAACTCCGTGCCAGCAGCCGCGGTAATACGGGGGGAGCGAACGTTGTTCGGAATCACTGGGCGTAAAGGGCGTGTAGGCGGCTGCATAAGTGGAGTGTTAAATCCCCTGGCTCAGCCGGGGACCCGC
+
CCCCCF9FGFGGGGEGGGGGGGGGG@7:8+,BFFGGGGGGGGFGGDG,,CFGGF<FF:@FFFFCBFGGGD:FEFFFGFF<,,BFGCFFFFEEG:FFEGFCFG?=FFFGADD,>FFGGGGD<BFCFG,D<F@+CCFGCGGGGGGG<DF9,@*>CFGG9CD,,,=BC,@FCFF*1:FG,<F9::<<F@:BFFC7<@E:?EG5<+3A*?CEG>?ED5ECC/2@CC<85?8E9<@FC=*CCG<**+<:5E>3*2<96=C7E>**33*9<:6**2:1>CG9:=70>)7*17>6(0)(75)7)0)).
@M03506:14:000000000-AKVR1:1:1101:13561:6115 1:N:0:32
CGAACTCCTACGGGAGGCAGCAGTGGGGAATATTGCGCAATGGGCGAAAGCCTGACGCAGCGACGCCGCGTGCGGGAAGAAGGCCTTCGGGTTGTAAACCGCTTTTAGTCGGGAAGAAAAGGTGATCCCTAATAAGGATGACTCTTGACGGTACCGGCGGAATAAGCACCGGCTAACTACGTGCCAGCAGCCGCGGTAATACGTAGGGTGCGAGCGTTAATCGGAATTACTGGGCGTAAAGCGTGCGTAGGCGGTTCGTTAAGTTCGTTGTGAAAGCCCCGGGCGCAACCTGGGAATGGAC
+
CCCCCGGGGFGGGGGGGGGGDGGGGFFGGGGFGGGFFGFEGGGFGGGGGDGGGGGGGGGDGGGGGGGGGGGDDGDGGCE=EFFGGGGGGGGGGGGFFGGGGGGDGFFGGGGGGGGGGG8FFGGGGGGGGGGGGGGGGGDGGGFGFGGCGG::CCF@GGGG7FFD,<FDBFGEGGGFGGFDCFCFGGGGGGGFGCC>GG5@CCFG?5?*;8EGGGGGDCCFFG=G5**<@FGFCFCGGGD5CGE5**:787ECCEGGE>DG*7>FF777:9*.77*<C@FCD35C*87B6*)()<>)))9*)
@M03506:14:000000000-AKVR1:1:1101:5414:6121 1:N:0:32
CGAACTCCTACGGGAGGCAGCAGTGGGGAATATTGGACAATGGGCGAAAGCCTGATCCAGCAATGCCGCGTGAGTGATGAAGGCCTTAGGGTTGTAAAGCTCTTTTGCCAGGGATGATAATGACAGCACCTGGAGAATAAGCTCCGGCTAACTCCGTGCCAGCAGCCGCGGTAATACGGAGGGAGCTAGCGTTGTTCGGAATTACTGGGCGTAAAGCGCGCGTAGGCGGCTTTGTAAGTTAGAGGTGAAAGCCCGGGGCTCAAGCCCGGAACTGCCTTTAAGACTGCATCGCTTGAATCCG
+
CCCCCGGGGGGGGGGGGGGGGGGGGGGGGGGGGGGGGGGGGGGGGGGGGGGGGGGGGGGGGGGGGGGGGGGGGGGGGGGGGGGGGGGGGGGGGGGGGGGGGGGGGGGGGGGGGGGGGGGGGGGGGG,E@FGGGGGGGGGGGFGFGEGGGGGGGGGFGGGGGGGGGGGDGGGGGGGGFGGDEG7::@BFGGGCFGGGGGGGGGGFGFGGGGGGGCGGGGEGGGGCC5FGGEG5CFG7?C7EGGGDCFGGFGGA9C=DGBC<CFGGGD5CE3C>FGGCCFGFGB9EC)9B9CF:F)<FFF6)0
@M03506:14:000000000-AKVR1:1:1101:17061:6128 1:N:0:32
CGAACTCCTACGGGAGGCAGCAGTGGGGAATTGTTCGCAATGGGCGCAAGCCTGACGACGCAACGCCGCGTGGAGGATGAAGACCTTCGGGTCGTAAACTCCTTTCGATCGAGACGAATGGCCTTCGGGTGAACAATCCGGAGGAGTGACGGTACCGAGAGTAGAGGCCCCGGCTAACTCCGTGCCAGCAGCCGCGGTAATACGGGGGGGGCAAGCGTTGTTCGGAATTACTGGGCGTAAAGGGCTCGTAGGTGGCCAACTAAGTCAGACGTGAAATCCCTCGGCTTAACCGGGTAACTGG
+
CCCCCGGGGGGGGGGGGGGGGGGGGGGGGGGGGGGGGGGGGGGGGGGGGGGGGGGGGGGGGGGGGGGGGGGGGGGGGGGGGGGGGGGGGGGGGGGFGGGGGGGGGGGGGGGGGGGGGGGGGGGGGGGGGGDGFGGGGGGEDGGGEFGFFGGGGGGGGEGFGGGGGGGGGGGGGGGGGGGGGGGGGGGGGGGGFGGGGGGDGGGGGGGGGGDCCFGFGGGGGGGEGGDCFE7E?FF:*CDDGGDGGGCDCEFGGGFCF?4<FF4A<>7:09E@GGG+:FGGGFEGGF:9):?6BD)))16=)
@M03506:14:000000000-AKVR1:1:1101:14982:6147 1:N:0:32
CGAACTCCTACGGGAGGCAGCAGTCGGGAATTTTGGGCAATGGGCGAAAGCCTGACCCAGCAACGCCGCGTGAAGGATGAAATCCCTCGGGATGTAAACTTCGCAAGAATGGGGAGAATAAGTAGGGGCTAATACCCACTATGATGACGGTACCATTTGTAAGCTCCGGCTAACTCCGTGCCAGCAGCCGCGGTAATACGGGGGGAGCAAGCGTTGTTCGGATTTACTGGGCGTAAAGGGCGCGTAGGCGGCCTGTGCAAGTCAGTTGTGAAATCTCCGGGCTTAACTCGGAACGGTCAAC
+
CCCCCGGGGGGGGGGGGGGGGGGGGGGGGGGGGGFGGGGGGGGGGGGGGGGGGGGGGGGGGGGGGGGGGGGGGGGGGGGGGGGGGGGGGGGGGGGGGGGGGGGGGGGGGGGGGGGGEGGGGGGGGGGGGGGGFGCGGGGGGGGGGGGGGGGGGGGGGGGGGGGGGGGDGGGEGGGGGGGGGGGGGGGGGGGGGGGGFGGGGGGGGGGGGDGGGGGGEFGGG5;EGGGGGFGGGEGG5F7?EGGGGGGGDCGGGGGGGFGFF<FCFDGGGGCBGGGGGFGG:DBF7=C?<D:07>BE@3)99
@M03506:14:000000000-AKVR1:1:1101:11285:6150 1:N:0:32
CGAACTCCTACGGGAGGCAGCAGTGGGGAATCTTGCGCAATGGCCTAACGGCTGACGCAGCGACGCCGCGTGTGGGATGAAGCTCTTCGGAGTGTAAACCACTGTTGCCCGGGACGAATAGCTCGATTAATCGAGCCTGACGGTACCGGGTGAGGAAGCACCGGCTAACTCCGTGCCAGCAGCCGCGGTAATACGGGGGGTGCGAGCGTTGTCCGGAATCACTGGGCGTAAAGGGCGCGTAGGTGGTTTGATAAGGGTGTGGTGAAAGTCCGGGGCTCAACCCCGGATCTGCCGTGCCGAC
+
CCCCCGGGGGGGGGGGGGGGGGGGGGGGGGGGGGGGGGEGGGGGGGGGGGGGGGGGGGGGGGGGGGGGGGGGGGGGGGGGGGGGGGGGGGGGGGGFFGGGGGFGGGGGGGGGGGGGGGGGGGFGGDGGGGGGGGGGGGGGGGGGGGGGGGGGGGGGGGGGGGGGGGDGGGGGGGGGGGGGGGGGGGGGGGGGGGGGGGGGGGGGDGGGGEGGGFEGGDG6@FEFGGGG5>EGFGGGGGGC5CGGGGGCEGG?FCEFG>CDECGGGC7:A>FBDDGG3@FGG4>C:>951FFFFE>DF)<D>
@M03506:14:000000000-AKVR1:1:1101:10961:6152 1:N:0:32
CGAACTCCTACGGGAGGCAGCAGTCGAGAATCTTCCGCAATGGACGCAAGTCTGACGGAGCGACGCCGCGTGCGGGATGAAGGTCTTTGGATTGTAAACCGCTGTCACGTGTTACGAACGCGCAGGACCCAACACGTCCTGCGTTGACGAAGGCGCGAGAGGAAGACACGGCTAACTCTGTGCCAGCAGCCGCGGTAATACAGAGGTGTCAAGCGTTGCTCGGTGTCACTGGGCTTAAAGGGCGCGTAGGCTGTGCAGTACGGCTCGGGTGAAATCCCTCGGCCCAACCGAGGAACTGCCC
+
CCCCCGGGGGGGGGGGGGGGGGGGGGGGGGGGGGGGGGGGGGGGGGGGGGGGGGGGGGGGGGGGGGGGGGGGGGGGGGGGGGGGGGGGGGGGGGGGGGGGGGGGGGDGGGGGGGGGGGGGGGGGGGGGGGFFGGGGGGGGGGGGGGGGGGGGGGGGGCGCFGGGGGGGGGGGGGFGCGGGGGGGGGGGGGGGGEGGGGGGGFFFE@CFGFGGGGGGGGGGGDGGGGGGGGGGFGGCCCFGGGGGGGGGGGGGGGGGGFGFGE35*95DD<E>FGGFGFGGGFEGG3CB1))-<)<;?F?FF
@M03506:14:000000000-AKVR1:1:1101:27620:6190 1:N:0:32
CGAACTCCTACGGGAGGCAGCAGTGGGGAATTTTGCACAATGCCCGAAAGGGTGATGCAGCAACGCCGCGTGTGGGATGAAGGCCTTCGGGTCGTAAACCTCTTTCGACTGGAAAAAACGGGCTGGTGAAGCGACAGTTCTGATGGTACCGGGGGAAGAAGCACCGGCTAATTACGTGCCAGCAGCCGCGGTAATACGTAGGGGGCTGGAGTGGCTCGGAATTCTTGGGCGGAAAGGTTGTGTAGGCGTGCCGGGCAGTCGGACGTGACATCGCCGGGATCACGCCGGAGGGGTCGTTCGG
+
CCCCCGFGGFGEGGC@FGGDG@@FGGDDCF<F<,<ECFGGAFA,,B@F7@FE@,CF,C<<EAFG7B+++@:+,:,B,9?<?9=<CFFGGD7F774=,BF,,:,B,<B++8:B=FGF,@B=7CC7F+:B,C,,8+@7F3<FC9,3><DGGCF***>:*<7<:<6,,1:*C:C,,<C:+=<*??F+<7<C7CE?*2+++2<+*;58ED**;/00***2<2**/2A++0+0**2*/21;:+*2***02++9/***)/*)2.29:*9/>**9*2<9***:)0))1)8**0552353).)80)).)
@M03506:14:000000000-AKVR1:1:1101:4790:6209 1:N:0:32
CGAACTCCTACGGGAGGCAGCAGTGGGGAATTGTTCGCAATGGGCGCAAGCCTGACGACGCAACGCCGCGTGGAGGATGAAGGTCTTCGGATTGTAAACTCCTGTTGCCCGGGACGAATGGCCTCGACCTAACACGTCGAGGTGTGACGGTACCGGGTGAGGAAGCCCCGGCTAACTCTGTGCCAGCAGCCGCGGTAATACAGAGGTCTCAAGCGTTGTTCGGATTCATTGGGCGTAAAGGGTGCGTAGGTGGCGCGGTAAGTCGGGTGTGAAATTTCGGAGCTTAACTCCGAAACTGCAT
+
CCCCCGGGGGGGGGGGGGGGGGGGGGGGGGGGGGGGGGGGGGGGGGGGGGGGGGGGGDGGGGGGGGGGGGGGGEGGGGGGGGGGGGGGGGGGGGGGGGGGGGGGGGGGGGGGGGGGGGGGGGGGGGGGGGGGGGGGGGGGGGGGGGGGGGG7FCFGGGGGGGGGGGGGGGGGGGFEGGGDGGFGGGGGGGGGGGD5:E7FGGGFFGGGGGGFGGECGEA=CGG:85CCFGFGGGGCECGGGG=EGC25CED?CFEGGFGC5F>EECGGGGGBGC7CFFGGC@EGC6792:6?>>B>=BFF6
@M03506:14:000000000-AKVR1:1:1101:15526:6210 1:N:0:32
CGAACTCCTACGGGAGGCAGCAGTGGGGAATTGTTCGCAATGGGCGCAAGCCTGACGACGCAACGCCGCGTGGAGGATGAAGATCTTCGGGTCGTAAACTCCTTTCGATCGGGACGAATGATCGGTGACCTAACTCGTCATCGGAATGACGGTACCGAGAGAAGAAGCCCCGGCTAACTCCGTGCCAGCAGCCGCGGTAATACGGGGGGGGCAAGCGTTGTTCGGAATTACTGGGCGTAAAGGGCGCGTAGGCGGCCCTCTAAGGCGGACGTGAAATCCCTCGGCTCAACCGAGGAACTGG
+
CCCCCGGGGGGGGGGGGGGGGGGGGGGGGGGGGGGGGGGGGGGGGGGGGGGGGGGGGGGGGGGGGGGGGGGGG?FGFGGGGGGGGGGGGGGGGGGGGGGGGGGGGGGGGGGGGGGGGGGGGGGGGGGGGGGGGGGGGGGGGGGGGGGGGGGGGGGGGGGGGGGGGGGGFFGGGGGGGGGGGGGGGGGGGGGGGGGGGC8CFGGGGGGGGGGGGGGGGG5CEGFGGDEGGGGGGGGGGGGGGGGD5=EDEEGDGGGDGF:FFGGF*9CDG3E3<CCGFF9FD>5C55*7<CFB35>5FF:?)
@M03506:14:000000000-AKVR1:1:1101:27697:6230 1:N:0:32
CGAACTCCTACGGGAGGCAGCAGTGGGGAATTTTGGACAATGGGGGCAACCCTGATCCAGCCATGCCGCGTGCGGGAAGAAGGCCTTCGGGTTGTAAACCGCTTTTGTCCGGGAAGAAAAGGCTTCGTCGAATAGACGGGGCTGTTGACGGTACCGGGAGAATAAGCACCGGCTAACTACGTGCCAGCAGCCGCGGTAATACGTAGGGTGCGAGCGTTAACCGGAATTACGGGGCGTAAAGCGTGCGAAGGCGGTGCGTTAAGTCTGATGTGAAAGTCACGGGCGCAACTTGGGACTGGCG
+
<CCCCGGG9FGGGGGGGGGGEEFCFFGGG;FGFGGCGE<EFFG8F77@FGGDFCGDFFGGGGFCFGGEEFFFDFDFDFGGF<E8,FF9D+CFGGGGGC?<CCGGGF?FFEGD@+FGGGD=<FGB<<FF=@7+B<F9<@FEC>7FBCEGGGGGGCCCGEBGGG:;;BCFCFGGGEGG72CFC:FEFGG88F7*=F5C*18@F9;<CFC8;85EE85C/88*++1?ECF?FE*;=5?EEGG;<FGCG*7**:5*/:25*.//2*:++2<CG>96**2C09*29:)**0179*96<:5)).5))
@M03506:14:000000000-AKVR1:1:1101:5137:6235 1:N:0:32
CGAACTCCTACGGGAGGCAGCAGTGGGGAATTTTTCGCAATGGGGGAAACCCTGACGAAGCAACGCCGCGTGGAGGATGAAGGCCTTCGGGTCGTAAACTCCTGTCGACCGGGACGAAAGCAGTCTGACCCAATACGTCGGGCTGTCGACTGTACCGGTGGAGGAAGCCACGTCTAACTCTGTGCCAGCAGCCGCGGTAATACAGAGGTGGCAAGCGTTGTTCGGAATTACTGGGCGTAAAGGGCGCGTAGGCGGTCTTGCAAGTCCTGTGTGAAATCCCTCGGCTCAACTGAGGAACTGC
+
CCCCCGGGGGGGGGGGGGGGGGGGGGGGGGGGGGGGGGGGGGGGGGGGGGGGGGGGGGGGGGGGGGGGGGGGGGGGGGGGGGGGGGGGGGGGGGGGGGGGGGGGGGGGGGGGGEGGGGGGGGGGGGGGGGGGFGGGGGGGGGGGGDFGGGGGGGGGGDFEGGGGGGGGGGGGGGGGGGGGGGGGGGGGGGGGGGGGGGGGGGG7@GFGFGGGCFGGGGGGG@EGDG>GGFGGGCFDEGGEGFFEEE512=EGFGCCE@FFGFDFFGC7EFGFFCFGGF*9FFFEGFGF<G6?4F>6@>4=9
@M03506:14:000000000-AKVR1:1:1101:23894:6243 1:N:0:32
CGAACTCCTACGGGAGGCAGCAGTGGGGAATTGTTCGCAATGGGCGCAAGCCTGGCGACGCAACGCCGCGTGGAGGACGAAGATCTTCGGGTCGTAAACTCCTGCCGAGTGGGAAGAATGGTTCGGGGGTGAATACCCTTCGGAATTGACGGTACCACTAAAGGAAGCCCCGGCTAACTCCGTGCCAGCAGCCGCGGTAATACGGGGGGGGCAAGCGTTGTTCGGAATTCCTGGGCGAAAAGGGCGCGTAGGCGGCGTTCTATGTCGGCCGTGAAAGCCCACGGCTTAACCGAGGCACTGC
+
CCC<CFGGGDGGGG>EEGGGDGGGFGGGGG@<EFGCFGGGGG<<,CFGC7CGFAF,+8@+@@FE7CCFCCGGGGGC7F:F:?:FFGGGGG7EGGGGF<DFDEG<,B:CBFGFC=<:,BFG8@F<FEEECF:D@FBEGFFEGFE>:BFFFFCEEGGGCC,CA:CG+:+<24<CF8>/<<<C8*;8?83ACDFG8:*:>:8*0<CGG*8:/?*2:;*:;8*/2/+**:8EC9+<++****1/*<55C5*9*:=56EG3*7/9C7*<<*13***0)7*<*)9<*)0*27<6)?*7>>3).;4?*
@M03506:14:000000000-AKVR1:1:1101:17893:6252 1:N:0:32
CGAACTCCTACGGGAGGCAGCAGTGGGGAATTTTGCGCAATGGGCTAACGCCTGACGCAGCAACGCCGCGTGGAGGATGAAGGTCTTTGGATTGTAAACTCCTGTCAGCAGGGAAAAAGGGAGTGGGCCGAATACGTCCACGACTTGATTGTACCTGCAGAGGAAGCCCCGGCTAACTCTGTGCCAGCAGCCGCGGTAATACAGAGGGGGCAAGCGTTATTCGGAATTATTGGGCGTAAAGGGCGCGTAGGCGGCTTTTCAAGTGACGGGTGCAACCCCGCGGCTTAACCTAGGAACTGCC
+
CCCCCGGGGGGGGGGGGGGGGGGGGGGGGGGGGGGGGGGGEGGGGGFGGGGGGGGGGGGGGGGGGGGGGGGGGEGGGGGGGGGCGGGGGGGGGGGFFGGGGGGGGGGGGGGGGGG8CDFGGGGGGGGGGGGGGGGGGGGGGEGGCDFGGFGGGGGGGGGGGGGFG7F@F:FCFGGGGGGDGGGGGGGGGGGGGGDDB8C+??CFGGGGDGGG58CECCCEFFGG?8*0+<+3@FGG58DFGGDECGGG5:*+5CCD8<*20+2C:7F375:5C*0+*05)).8/5>4@9**(1))1)/1=?
@M03506:14:000000000-AKVR1:1:1101:19870:6264 1:N:0:32
CGAACTCCTACGGGAGGCAGCAGTGGGGAATTTTGGGCAATGGGCGAAAGCCTGACCCAGCAACGCCGCGTGAGGGAGGAACTCCTTCGGGATGTAAACCTCACAAGCAAGGGAAGAGAGCTATGGGCTGAATAATCCCGTAGTGCGACGGTACCTTGCGTAAGCCACGGCTAACTACGTGCCAGCAGCCGCGGACATACGTAGTTGGCAAGCGTCGTACGGAATTATCGGGTGTCCAGGGTGCGTAGGTGGCGAGGTTAGTCAGGGGCTAAATCTCGGGGCTCAACCACGAACCTGCACC
+
CCCCCGFFG-EFDGEE7G76B<EF8<EEGGGGGAED><CFGC<EF+@CFGGGGG@FGF8DDFGFFGEF7FFCEGD7:BCFF,:?FEFCFDGC=:BEC<EBFEFFE,=FEEEGG8B@FD@CD,,,,,BF,=>99FF,EDD:=F+B,=:7FCEFFEE=FBFEC**,?@<,**>F7,,772*,47*?<7,4:C7ECC**3CC@E0+;*<CCGE+88C88*:*2*2*/;:@<+******++3*8C75*7**)*<C577*/8@*0:3:+<9*951*/:*:+*.*1)))2+99>(9:(75)0)))))
@M03506:14:000000000-AKVR1:1:1101:16019:6284 1:N:0:32
CGAACTCCTACGGGAGGCAGCAGTGGGGAATATTGCACAATGGGCGCAAGCCTGATGCAGCGACGCCGCGTGAGGGATGACGGCCTTCGGGTTGTAAACCTCTTTCAGCACCGACGAAGTGGCTGGGTTTTCCCGGTTGTGACGGTAGGTGCAGAAGAAGCGCCGGCCAACTACGTGCCAGCAGCCGCGGTAAGACGTAGGGCGCGAGCGTTGTCCGGATTTATTGGGCGTAAAGAGCTCGTAGGCGGCTTGTCGCGTCGTCTGTGAAAACCCGCGGCCCAACTGTGGGCTTGCAGTCGAT
+
CCCCCGGGGGGGGGGGGGGGGGGGGGGGGGGGGGGGGGGGGGGFGGGGGGGGGGGGGGGGGGGGGGGGGGFGGGGGGGGGGGGGGGGGGGGGGGGGGGGGGGGGGGGGGGGGGGGGGGGGGGGGGGGGGGGGGGGGEGGGGGGGGCGGGGGGGGGGGGGGGGGGGGGGGGGFGGGG+FFGGGGGGGGGGGGGEGGGGGGGGGGGGGCEGECEGGFF>E*;C+ACFGGGGGCEDFFFGFGGGGGGGGGGGDCGGGGGGFDGGF4=<>CFGGD><DDCC5)/*.76667?F37,7569B65))
@M03506:14:000000000-AKVR1:1:1101:18962:6302 1:N:0:32
CGAACTCCTACGGGAGGCAGCAGTAGGGAATTTTCCACAATGGGGGCAACCCTGATGGAGCAACGCCGCGTGCAGGATGAAGGCTTTCGGGTCGTAAACTGCTTTTATTTGTGAAGATTATGACGGTAACAAATGAATAAGGACCTGCTAACTACGTGCCAGCAGCCGCGGTCATACGTGGGGTCCAAGCGTTATCCGGAATTACTGGGCGTAAAGAGTTGCGTAGGTGGCAGAGTAAGTTGGTAGTGAAATCGTTCGGCTCAACCGGATACCCATTATCAAAACTGCTCAGCTTGAGCAT
+
CCCCCGGGG9FGGGGGGGGGGGGGGGGGGGGGGGGGGGGGGGGGGGGGGGGGGGGGGGGGGGGGGGGGGGGGGGGGGGGGGGGGGGGGGGGGGGGGGGGGGGGGGGGGGGGGGGGGGGGGGGGGGGGGGGGGGGGGGGGGGGGGGGGGGGGGGGGGGGGGGGGGGGGGGGGFEGGGGFGGGGGGGGGGGGGGGGGGGGGGGGFGGFFCFFGGDGFGGGGGFDE?EGGGGGF>C58C?<CCFC+2:FFG7FGCFGFFGFGG=EFGGGGC=DEFFGFG=4?FGF4?CFFFFFF:4F*.8?FF6
@M03506:14:000000000-AKVR1:1:1101:12749:6313 1:N:0:32
CGAACTCCTACGGGAGGCAGCAGTCGGGAATTTTGCGCAATGGGCGAAAGCCTGACGCAGCAACGCCGCGTGAGGGATGACGGCCTTCGGGTTGTAAACCTCTTTTATCAGGGAAGATAATGACGGTACCTGATGAATAAGTCACGGCTAACTACGTGCCAGCAGCCGCGGTAATACGTAGGTGACAAGCGTTGTCCGGATTTACTGGGCGTAAAGAGCGCGCAGGCGGTCGTTCAAGTCGAGTGTGAAAGCCCCCGGCTCAACTGGGGAGGGTCACTCGATACTGATCGACTCGAAGGCG
+
CCCCCGGGGGGGGGGGGGGGGGGGGGGGGGGGGGGGGGGGGGGGGGGGGGGGGGGGEGGGGGGGGGGGGGGGGGGGGGGGGGGGGGGGGGGGGGGGGGGGGGGGGGGGGGGGGGGGGGGGGGGGGGGGGGGGGGGGGGGGGGFGGGGGGGGGGGGGFGGGGFGGGGGGGGGGGGGGGGGGGGGGGGGGGGGGGGGGGGGGGGGGGGGGGCEGGGGGGGGGGGG5EGGGGEEEEEGGGGGGG5:<CGFGFGGGGGGGGED3EGGG?CFGG5E>377766FFF?>CFFFBBGF;;BF@55@F)
@M03506:14:000000000-AKVR1:1:1101:9939:6329 1:N:0:32
CGAACTCCTACGGGAGGCAGCAGTCGGGAATTTTGGGCAATGGGCGAAAGCCTGACCCAGCAACGCCGCGTGAAGGATGAAATCCCTCGGGATGTAAACTTCGCAAGAACGGGAAGAATAAGTAGGGGACAATACCCCCTATGATGACGGTACCGTTTGTAAGCTCCGGCTAACTCCGTGCCAGCAGCCGCGGTAATACGGGGGGAGCAAGCGTTGTTCGGATTTACTGGGCGTAAAGGGCGCGTAGGCGGTCAGCACAAGTCAATTGTGAAATTTCCGAGCTTAACTCGGAAAGGTCAAC
+
CCCCCGGGGGGGGGGGGGGGGGGGGGGGGGGGGGFC@FGGGGGGGGGGGEGGGGGGGFGGGGGGGGGGGGGGCFGGGGGGGGGGGGGGGGG@FGGGGGGGGGGCGEFCGEFGGGGGGGGGGGGFGFFDCFFGCFE@DEGGGGGFGGGGGGGGGGGFE:FFCFGGGGGEGGGCGGGGGGGGGGFFFGGCFGGGE<CFGGGGGGGGGGGGGFG>CC5?G*0CEGCEGGGFGFGEE:8:=FFECGEG1/EGGECC)::F?59CEEC9<CCFGG??FD*<:=<*>B@GC?G*6D@;35@8@*749
@M03506:14:000000000-AKVR1:1:1101:23811:6355 1:N:0:32
CGAACTCCTACGGGAGGCAGCAGTGGGGAATTTTGGGCAATGGGCGAAAGCCTGACCCAGCAACGCCGCGTGAGGGAGGAAATCCTTCGGGATGTAAACCTCACAAGCAAGGGAGGAGAGCTCAGGGCCGAATAAGCTTTGAGTCCGACGGTACCTTGCGTAAGCCACGGCTAACTACGTGCCAGCAGCCGCGGTAATACGTAGGTGGCAAGCGTTGTTCGGAATTATTGGGCGTAAAGGGCGCGTAGGCGGCTTGTTAAGTCGGTTGTGAAAGCCCGGGGCTCAACCCCGGAGAGTCGAC
+
CCCCCGGGGGGGGGGGGGGGGGGGGGGGGGCCFFGGGGGGGGGGGGDGEGGGGGGGFGGGGGGDGDECGGGGGGGGGGGGFFFGGGGGGGGGCGGGGGGFGGGGGGGDFGGGC<CGDGGGGFGGGGGDGGFDECFFGGGCG,DFFGGCGGGGFCFFFFGGGC7FGGGGGDGGGFGGFFFGGFDGGFFCFGDGGG*:CCCFGEGG50<;C86CFG?*:ECEG5*;:+:+AFDCECE:5*>FGGGGGGG<CEC=3>CDCFFG7+:CECGG/5+*0:**7>DD:;@F9=CF0*.1)8)7/1)0)
@M03506:14:000000000-AKVR1:1:1101:5847:6388 1:N:0:32
CGAACTCCTACGGGAGGCAGCAGTGGGGAATCTTGCGCAATGGCCTAACGGCTGACGCAGCGACGCCGCGTGTGGGATGAAGCTCTTCGGAGTGTAAACCACTGTTGCCCGGGACGAACAGCTCGATTAATCGAGCCTGACGGTACCGGGTGAGGAAGCACCGGCTAACTCCGTGCCAGCAGCCGCGGTAATACGGGGGGGGCAAGCGTTGTTCGGAATTACTGGGCGTAAAGGGCGCGTAGGCGGTTCGCTAAGTTGGATGTGAAAAATCTGGGGTCAACCCAGAGCTTGGATCCAAAAC
+
CCCCCGGGGGGGGGGGGGGGGGGGGFFGGGGGGGGGGGGGGGGGGGGGGGGGGGGGGGGGGGGGGGGGGGGGGGGGGGGGGGGGGGGGGGDGGGGGGGGGGGGGGGGGGGGGGGDGGG@EFG,>BFGGGGGGGGGGGGGGGGGGGFFGGGGGGGGGGFGFGGGGGGGGGGFGGGGGGGFFGGEGEEEG:8E7CFGGGGGGGGGECGGE2:C8>CEGC8CC?CFFF5:C*/*;:CE=E8D*5=ECCE=G8:/*7:?*386*3<*++2<>/*3@GC<*)0CGGFF*:)C4)2.()19)/7*.)
@M03506:14:000000000-AKVR1:1:1101:16579:6429 1:N:0:32
CGAACTCCTACGGGAGGCAGCAGTGGGGAATCTTGCACAATGGGCGAAAGCCTGATGCAGCGACGCCGCGTGGGGGATGAAGCATTTCGGTGTGTAAACCCCTTTCGATCCGGACGAAACCCCGCAAGGGATTGACGGTACGGATATAAGAAGCCCCGGCTAACTACGTGCCAGCAGCCGCGGTAAGACGTAGGGGGCCAGCGTTGTTCGGAATTACTGGGTGTAAAGGGTTCGTAGGCGGTGCGGCAAGTCGGGAGTGAAATCTCTGGGCTTAACCCAGAGGCTGCTTCCGAAACTGCTG
+
CCCCCGGGGGGGGGGGGGGGGGGGGGGGGGGGGGGGGGGGGGGGGGGGGGGGGGGGGGFGGDGGGGGGGGGGGGGGGGGGGGGGGGGGGGGGGGGGGGGGGGGGGGGGGGGGGGGGGGGGGGGGGGGGGGGFGGGGGGGGGGGCEGGGGGGGGGGGGGGGGGGGGGGGGCGGGGGGGGGGGGGGGGGGGDGDGG8EEEGCGGGCGEEGGGGGGGGGGFGGGGGDFGFGGGGGGGGGGGGGGEDGGGGG55+<>5E/:>CC9CG+3:CFC<C>FFDGGFCGCF>GGFG)6C?B>EFFFFFF?
@M03506:14:000000000-AKVR1:1:1101:10263:6456 1:N:0:32
CGAACTCCTACGGGAGGCAGCAGTCGGGAATTTTGGGCAATGGGCGAAAGCCTGACCCAGCAACGCCGCGTGAAGGATGAAATCCCTCGGGATGTAAACTTCGCAAGAACGGGAAGAATAAGCGAGGGTTAATACCACTCGTGATGACGGTACCGTTTGTAAGCTCCGGCTAACTCCGTGCCAGCAGCCGCGGTAATACGGGGGGAGCAAGCGTTGTTCGGATTTACTGGGCGTAAAGGGCGCGTGGGCGGCCAGCGCAAGTCAGTTGTGAAATCTCCGGGCTTAACTCGGAAAGGTCAAC
+
CCCCCGGGGGGGGGGGGGGGGGGGGGGGGGGGGGGGGGGGGGGGGGGGGGGGGGGGGGGGGGGGGGGGGGGGGGGGGGGGGGGGGGGGGGGGGGGGGGGGGGGGGGGGGGGGGGGGGGGGGGGGGGGGGGGFGGGGGGGDFGGGGFGGGGGGGGDGGGGGGGGGGGGDEGGGGGGGGGGGGGGGGGGGGGGGEFGGGFGGGGGGGGGDFGGGC*;EGGGGGGGDFGGGGGGGGGGGGGGGGGGG5CED@C5CDGGGGFGDGGG9F*<C+59@F**9CFCCDFD5CFF7.CE;BDFF?=:@*
@M03506:14:000000000-AKVR1:1:1101:5856:6461 1:N:0:32
CGAACTCCTACGGGAGGCAGCAGTCGAGAATTTTTCTCAATGGGGGAAACCCTGAAGGAGCGACGCCGCGTGGAGGATGAAGGTCTTCGGATTGTAAACTCCTGTCATTTGGGAACAAGGTGAGCGCGTTAACTGCGCGCGCATTGATAGTACCAGAAGAGGAAGAGACGGCTAACTCTGTGCCAGCAGCCGCGGTAATACAGAGGTCTCAAGCGTTGTTCGGATTCATTGGGCGTAAAGGGTGCGTAGGCGGCGCGGTAAGTCGGGTGTGAAATTTCGAGGCTTAACTTCGAAACTGCAT
+
CCCCCGGFGGGGEEGEEGGGGGGGGGGGGGGFGGGG9FFFGFFGGGGGFGGGGGGGG?FEGGGGGGGGGG+CFCFGGGGGGGGE?FGGGGGGGFGGGGFFFFCFGGGGGGGACFFGFEGGGGGGFGGGFFEGAFGCFGEEEGGDFFFEFFGGACFGCGF,D<FGGGGGG>FCECGGFGGGGGGGGGGFGFFEGGG*BCB9BFD?CE2@?CC<<9A;;:8/9CGCEGGCEEGGFEGGG5*<EECCEGE<8CC=DE5DGFG3*+:<=3CFG7C?CC:AC@F5FEF*:6C@9:=:35:@?FF49
@M03506:14:000000000-AKVR1:1:1101:16716:6484 1:N:0:32
CGAACTCCTACGGGAGGCAGCAGTAGGGAATATTGGACATTGGGCGAGAGCCTGATCCAGCCATGCCGCGTGCAGGAAGAAGGCCCCCTGGGTTGTAAATTGCTTTTGACAGGGGCCAAAATATCCATGCGTGGAGAATTGAGAGTACCTGCAGAATAAGCACCGGCTAACTCCGTGCCAGCAGCCGCGGTAGTACGGCGGGTGCGAGCGCTGTACGGATTTTTTGGGGTTAAAGGGTGCGTAGGTGGCCTTATAAGTCTGTGGTGAAAGTGTGTTGCTTAACTGTAGAACTGCCATTTAT
+
CCCC9EC@9CEF;:FFGGDG;DFC,CAF<@F9C,;CFC6,6@@,<F:@F7C6@,@,CC6C6C<E8,6@FCFG:<?<,CFG<CF8FB+8>:4CFB7+,,C,59,B,EEEB9,<F7==F@,<?9,5BFCGCEFCFGEG8,<?,,,,,A?,A<,@ADE<FFD3,3,8@7@F:@E,@AC:B7*3D:F,,21*><F<<FF;ED*:E*1:C****2*//:++1?*/:C+0//8**:**2+<<50/*:/*/*3<F6*+2099C:97*<+:?=3+0+*3*;>1*//:>**1<+9>62C/-6*5)10**9
@M03506:14:000000000-AKVR1:1:1101:22760:6489 1:N:0:32
CGAACTCCTACGGGAGGCAGCAGTGGGGAATTGTTCGCAATGGGCGCAAGCCTGACGACGCAACGCCGCGTGGAGGATGAAGGTCTTCGGATTGTAAACTCCTGTTGCTCGGGACGAAATGCTCCAACCTAATACGTTGGAGTTTGACGGTACCGGGTGAGGAAGCCCCGGCTAACTCCGTGCCAGCAGCCGCGGTAATACAGAGGAGGCAAGCGTTGTTCGGAATTACTGGGCGTAAAGGGCGCGTAGGCGGCCTTCTAAGTCGAACGTGAAATCCCCGGGCTCAACCCGGGAACTGCGT
+
CCCCCGGGGGGGGGGGGGGGGGGGGGGGGGGGGGGGGGGGGGGGGGGGGGGGGGGGGGGGGGGGGGGGGGFGGGGGGGGGGGGGGGGGGGGGGGGGGGGGGGGGGGGGGGGGGGGGGGGGGGGGGGGGGGGGGGGGGGGGGGGGGGGGGGGGGGGGGGGGGGGGGGGGGGGGGGFFGGGGGGGGGGGGGGGGGGGGGGGGGGGGGG6CEGGCGGG?8?CFGEGGGGGGGCFGGGGECGGGGGGGGGEGEGGGGGGDE?FF<ECFGDG5CFC)9**A7FCDGFF*:=FF:C>>FF354*63)
@M03506:14:000000000-AKVR1:1:1101:22963:6489 1:N:0:32
CGAACTCCTACGGGAGGCAGCAGTCGAGAATTTTTCTCAATGGGGGAAACCCTGAAGGAGCGACGCCACGTGGAGGATGAAGGTCTTCGGGTTGTAAACTCCTGTCATTTGAGAACAAGGCTCCGAAATCAACTACTTCGGAGTTGATAGTATCAGAAGAGGAAGGGACGGCTAACTCTGTGCCAGCAGCCGCGGTAATACAGAGGTCCCAAGCGTTGTTCGGATTCATTGGGCGTAAAGGGTGCGTAGGTGGCGTGGTAAGTCGAGTGTGAAATCCCGGGGCTCAACACCGGGACTGCAT
+
CCCCCGGGGGGGGGGGGGGGGGGGGGFGGGGGGGGGGGGGGGGGGGGGGGGGGGGGGGGGGGGGGGDGGGGGGGGGGGGGGGGGGGGGGGGGGGGGGGGGGGGGGGGGGGGGGGGGGGGGGGGGGGGGGGGGGGGGGGGGDDEGGGGGGGGGGGGGGGGGGGGGGGGGGGGGGGGGG9FFGGGGGGGGGGGGGGGGGCEGGCEFGGF@CFGGGGG;*8=EGGDCEGGFGGGGGGGC*:7CE=FGEE5CGGGCCCGGG@<CCFCFGDEFC7FFC*:?669DGFFGGFDF)987:@>5>FFB7
@M03506:14:000000000-AKVR1:1:1101:20885:6514 1:N:0:32
CGAACTCCTACGGGAGGCAGCAGTCGGGAATTTTGGGCAATGGGCGAAAGCCTGACCCAGCAACGCCGCGTGAAGGATGAAATCCCTCGGGATGTAAACTTCGCAAGAACGGGAAGAATAAGCGAGAGTCAATATCTTTCGTGATGACGGTACCGTTTGTAAGCTCCGGCTAACTCCGTGCCAGCAGCCGCGGTAATACGGGGGGAGCAAGCGTTGCTCGGATTTACTGGGCGTAAAGGGCGCGTAGGCGGCCAGCACAAGTCAGTTGTGTAATCCCCGAGCTTAACTCGGCAAGGTCAAC
+
CCCCCFFFA@FEFGC@FEGGGGFF@F:CG:FGFGC7@E<FFFFDE@F:BCEFGDFGGGGGGDGEEGGGGGCGECEFGFGGGGGGGG<E=CGBFCEFDFFGGFGGD:F@A=FCGEEB<DDF<DFGGE7F:CF9CFCCEDFDEFG8<==CGGGGGGG>FFDGAF=ABFGG7CF<FFGE>FGGFG9FDFFDGCEEG<7FGGDDGDGGGCEC5*8@/;EEG7C:8:5/<EGGGCFGGGDGG<CCC55CEGEGG5EEGC=C8)50>9:+A:9:<D**0::295CDDB:CC4:*.*7(0)889=@4*
@M03506:14:000000000-AKVR1:1:1101:17215:6530 1:N:0:32
CGAACTCCTACGGGAGGCAGCAGTCGAGAATTTTTGACAATGGGGGAAACCCTGATCGAGCGACGCCGCGTGGAGGATGAAGGTCTTCGGGTTGTAAACTCCTGTCATTTGGGAACAAGTCGCTTACGTTAACTGCGTGAGCGTTGATAGTACCAGGAGAGGAAGAGACGGCTAACTCTGTGCCAGCAGCCGCGGTAATACAGAGGTCTCAAGCGTCGTTCGGATTCATTGGGCGTAAAGGGTGTGTAGGTGGCGCCGTAAGTGGGGTGTGAAATTTCGGAGCTTAACTCCGAAACTGCAT
+
CCCCCGGGGGGGGGGGGGGGGGGGGGGGGGGGGGGGDGGGGGGGGGGGGGGGGGGGGGGGGGGGGGGGGGGGGGGGGGGGGGGGGGGGGGGGGGGGFGGGGGGGGGGGGGGGGGGGGGGGGGGGGGGGGGGGGGGGGGGFGGGFGGGGGGGFFGGGGCFFFGGGGGGGGGFGDGFGGGGGGGGGGFGGGGGGCGGGD7CFGGGFGGGGGGGGGFGEEGGGGGGCGEFGGGFGGGG:C57CEG>EEE:D@FCCCFCC=:9<7CFGG:EDG5**2?FGC?CD3)7=F4D*<GF?@3@D47=6*
@M03506:14:000000000-AKVR1:1:1101:7680:6533 1:N:0:32
CGAACTCCTACGGGAGGCAGCAGTGGGGAATCTTGCGCAATGGCCTAACGGCTGACGCAGCGACGCCGCGTGTGGGACGAAGCTCTTCGGAGTGTAAACCACTGTTGCCCGGGACGAACAGCTCGATTAATCGAGCCTGACGGTACCGGGTGAGGAAGCACCGGCTAACTCCGTGCCAGCAGCCGCGGTAATACGGGGGGTGCGAGCGTTGTCCGGAATCACTGGGCGTAAAGGGCGCGTAGGTGGTTTGATGAGGGTGTGGTGAAAGTCCGGGGCTCAACCCCGGGTCGGCCGCGGCGAC
+
CCCCCGGGGGGGGGGGGGGGGGGGGGGGGGGGGGGGGGGGGGGGGGGGGGGGGGGGGGGGGGEGGGG7FGGGEFGGGGCCFGGGGGGGGGBFGGFFGGGDGGGGGGCGGFGGFEGGCGGGGG,FE7@@FDGGGGGGGDGGGGGCGGGGGGGGGDF?FGGCFECFECGGGDEFGGGGGFGF7FFGGGGCE>5CCGFGGCEG/?EGCCGGC88:FGEG5CE9@8+<@FFG1:85@+85CGG**/:ACEEF=7<A*<CC=>G3C=FFCG+?3:C5DCDG9;6>D:>>CB)0-))45>)))0))0
@M03506:14:000000000-AKVR1:1:1101:12573:6551 1:N:0:32
CGAACTCCTACGGGAGGCAGCAGTGGGGAATTGTTCGCAATGGGCGCAAGCCTGACGACGCAACGCCGCGTGGAGGACGAAGACCTTCGGGTCGTAAACTCCTTTCGATCGAGACGAATGGCCTTCGGGTGAACAATCCGGAGGAATGACGGTACCGAGAGAAGAAGCCGAGGCTAACTCCGTGCCAGCAGCCGCGGTAATGCGGAGGGGGCAAGCGTTGATCGGAACTACTGGGCGTAAAGGGCTCGGAGGTGGCCAACTAAGTCAGACGTGAAACACCTCCGCGTAACAGGGGAACTGC
+
<B@CBFFGGGFGGGECEC@;@EFE8CFCFGC,FGGFGCGE@FGGFC@CCCFGGGFECFG:FC:FGECG+>FFECGE@FFGEGED=E<4BFGGG7FF8<F,,,C55,BFG<F7<F+3+8DDGGGG8>CBFGDFF,,:EFEEGCB:>:F7F:**=@<,=*=*<*?<<CF,+**44C:CC:,?F<FFE*3:EGGF*?C>8C:8<+2:E**/88**:**2/;***3:*8:C*<7++0+;*2*/8*3+5C::9*/::7CFD*)*9C6CF<*::<*5.795F*)1*20)2:))),9*4:)5>>566*
@M03506:14:000000000-AKVR1:1:1101:14029:6552 1:N:0:32
CGAACTCCTACGGGAGGCAGCAGTCGGGAATTTTGGGCAATGGGCGAAAGCCTGATCCAGCCATGCCGCGTGAGTGATGAAGGCCTTAGGGTTGTAAAGCTCTTTTACCCGGGAAGATAATGACGGTACCGGGAGAATAAGCCCCGGCTAACTTCGTGCCAGCAGCCGCGGTAATACGAAGGGGGCTAGCGTTGTTCGGAATTACTGGGCGTAAAGCGCACGTAGGCGGATCTTTAAGTCAGGGGTGAAATCCCGAGGCTCAACCTCGGAACTGCCTTCGATACTGGGGATATCGAGTCCG
+
CCCCCGGGGGGGGGGGGGGGGGGGFGGGGGGEFGGGCFFGGGGGGGDGGEGGGGGGGGGGGGGGGGGGGGGG?CCFGGGGGGGGG<FFGGGGGGGGGGGG<FGGG9@<FEFGGCEGGGGGGGGGGGGGGGCE7FGG8<FGGGGGGGGGGGGGGGGGGGGGGGGGGGGGGGGGGGGGGGGGGGGGGGGGGGGGGG:=EEGGGF?FGGGGGGGGGGDGGGGGGECFFGGGG588+9<FEGGG+AFGGGGGGGCGD+:<CDGGGG=F=7?CGGDEGGGGCF*C9BFGGFGF0CF0B4B>FFFFE
@M03506:14:000000000-AKVR1:1:1101:12917:6584 1:N:0:32
CGAACTCCTACGGGAGGCAGCAGTGGGGAATATTGGACAATGGGCGCAAGCCTGATCCAGCCATGCCGCGTGAGTGATGAAGGCCCTAGGGTTGTAAAGCTCTTTTGTGCGGGAAGATAATGACGGTACCGCAAGAATAAGCCCCGGCTAACTTCGTGCCAGCAGCCGCGGTAATACGGAGGGGGCTAGCGTTGCTCGGAATCACTGGGCGTAAAGGGTGCGTAGGCGGGTCTTTAGGTCAGGGGTGAAATCCTGGAACTCAACTCCAGAACGGCCTTTGATACTGAAGATCTTGAGTTCG
+
CCCCCGGGGGGGGGGGGGGGCFGGGGGGEGFGGGGGGGGGGGGGGGGGGGGGGGGGGGGGGGGGGGGGGGGGGGCFGGGGGGGGGGGGGGGGGGGGGGGGGGGGGGGGGGGGGFGGGGGGGGGGGGGGEGDGFGGGFFGGFGGGGGGGGGGGGGGGGGGGCFGGGGGGEGGGGDFGGGGDGGGGGGGGGGGG7CGFGGGGEFGGFFGGGGG>EEGGGGGGDDECEECGGG*:8C9EF8C?CE6CECG<C+0+9C9<8?DCCE4C+2<2CG65)/9CDFC777?C78>??C69=F=*)B*9)
@M03506:14:000000000-AKVR1:1:1101:4719:6590 1:N:0:32
CGAACTCCTACGGGAGGCAGCAGTGGGGAATCTTGCGCAATGGACGAAAGTCTGACGCAGCCACGCCGCGTGAGTGAAGAAGGCCTTCGGGTCGTAAAGCTCTGTCGGAGGGGACGAAAAGGCATTGGGTGAATAGCCCAGTGAACTGACGGTACCTTTAAAGGAAGCACCGGCTAACTCCGTGCCAGCAGCCGCGGTAATACGGAGGGTGCAAGCGTTGCTCGGAATTATTGGGCGTAAAGGGTAGGTAGGTGGTCTCATTTGTCTAGGGTGAAAGCCTTGAGCTTAACTCAAGAAGTGC
+
CCCCCGGGGGGGGGGGGGGGGGGGGGGGGGGGGGGGGGGGGGGGGGGGGGGGGGGGGGGGGGGGGGGGGGGGGGGGGGGGGGGGGGGGGGGGGGGGGGGGGGGFGGGGGGGGGGGGGGGGGGGGGGGGGGGGGGGGGGGGGGGGGGGGGGGGGFGGGGGFGGGGGGGGGGGGGGGGGGGGGGGFGFGGGGGGGGGGGG5CFGGGGGGGGGGGC?FGGGGGG?FE>*8CFGGC:?GFECDCGGGGGGGG<+<FGCFCC4?:EFGGFGGGGFF@GFG?DF5D>:6EFFD=9CFBFFFFFFFF4
@M03506:14:000000000-AKVR1:1:1101:6081:6599 1:N:0:32
CGAACTCCTACGGGAGGCAGCAGCGAGGAATATTGCACAATGGAGGAAACTCTGATGCAGTAACGCCGCGTGCGGGAAGAAGACCTTCGGGTTGTAAACCGCTTTTGATGAGGACGAGTGAGGACGGTACTTGTCGAATAAGTCTCGGCTAACTACGTGCCAGCAGCCGCGGTAAGACGTAGGAGGCGAGCGTTATCCGGATTCACTGGGCGTAAAGCGCATGTAGGCGGATGTCCAAGTCGCGTGGTAAAGCCCCTGGCTCAACTGGGGGAGGTCATGCGAGACTGGTCGTCGGGAGGGG
+
CCCCCGGFEFCF7@C@@BFGDEFFGGGEGGFGFEGGGGEGGFFGCDGGGGGGGGGGGGGGGGCFGGEGGE@FGGDGGEGGGGGG?CGGGGGGGCFFEEA=FGG7CFGGGGEFGGGECCFEFGGGFEDGGG9CDFDC@FCBEGDAFCFGGCGFGGGDGGGGFFFFGGF7FGE@<:FBEFDGGGGGFGGGG@*<F*;C9+;*;;E6@:9CFGGG5ECCFCGEC8C7C@CC>ED*:CG?97><7A=E=E*9CG?77*5/5>CF*+*<C7EDFGG)5>*:66**173*2**)6CD0))))).7))
@M03506:14:000000000-AKVR1:1:1101:18603:6653 1:N:0:32
CGAACTCCTACGGGAGGCAGCAGTCGGGAATATTGCCCAATGGCCGAAAGGCTGAGGCAGCAACGCCGCGTGCGCGATGAAGGCCTTCGGGTCGTAAAGCGCTTTTCGGGTGGATGAGGCAGGACAGTACACCCGGAATAAGGTACGGCTAACTACGTGCCAGCAGCCGCGGTAAAACGTAGGTACCGAGCGTTATCCGGATTTACTGGGCGTAAAGCGCGTTCAGGCGGTTTGGCAAGTCGGGCATGAAATCTCTCGGCTCAACCGGGAGAGGTTGTCCGATACTGCCAGACTTGAGGGC
+
CCCCCGGGGGGGEGGGGGGGGGGGGGGGGGGGGGGGGGGGGGFGGGGGGGGGGGGGGGGEGGGGGGGGGGEGGGGGGGGGGGGGGGGGGGGGGGGGGGGGGGGCGGGGGGGGGGFGGGGGGGGGGGFGGGGGGGGGGEGGFGGGGGGGGGGGGFGGGGCGGGGGGGGGGGCEEEGGGGGGGGGGDFGGDGGGEGGDCCGGCEGGGGGGGGFEGGGGGGGGDEGGGGGGGGGEGGGG?9FF7:CGGGFGCFGGDGGC9DGD*/CCFFGCDCEB<<FCFECCG3BEGFD4?467))744)7:.
@M03506:14:000000000-AKVR1:1:1101:5870:6675 1:N:0:32
CGAACTCCTACGGGAGGCAGCAGTGGGGAATTGTTCGCAATGGGCGCAAGCCTGACGACGCAACGCCGCGTGGAGGACGAAGACCTTCGGGTCGTAAACTCCTTTCGATCGAGACGAATGGCCTTCGGGTGAACAATCCGGAGGAATGACGGTACCGAGAGAAGAAGCCCCGGCTAACTCCGTGCCAGCAGCCGCGGTAATACGGGGGGGGCAAGCGTTGTTCGGAATTACTGGGCGTAAAGGGCTCGTAGGCGGCCTACTAAGGCAGATGTGAAATCCCTCGGTTTAACCGGGGAGCTGC
+
CCCCCGGGGGGGGGGGGGGGGGGGGGGGGGGGFGGGGGGGGGGGGGGGGGGGGGGGGGGGGGGGGGGGGGGGGGGGGGGDGGGGGGGGGGDFGGGGGGGGGGGGGGCFFGGGGGGGGGGGGFGGGGGGGGGGGGGGGGGGGGGGGGGGGGGGGGGGGCFEFGGGGFFGFFGEGGGGGGGGGGFGGGGGGGGGGGGGGCCE@9<FGGGGGD>>?E>8//;88CFEG*;CFCD7:C8@E*78FGGG56*/*2:76C55*0922<:<*2677*39C>*<:=**0)8=*)*0)>*48.<)).00)
@M03506:14:000000000-AKVR1:1:1101:17924:6691 1:N:0:32
CGAACTCCTACGGGAGGCAGCAGTCGGGAATTTTGGGCAATGGGCGAAAGCCTGACCCAGCAACGCCGCGTGAAGGATGAAATCCCTCGGGATGTAAACTTCGCAAGAACAGGAAGAATAAGTAGGGGACAATACCCCCTATGATGACGGTACTGTTTGTAAGCTCCGGCTAACTCCGTGCCAGCAGCCGCGGTAATACGGGGGGAGCAAGCGTTGTTCGGATTTACTGGGCGTAAAGGGCGCGTAGGCGGTCAGCACAAGTCAGTTGTGAAATCTCCGGGCTTAACTCGGAAAGGTCAAA
+
CCCCCGGGFFGGGGGGGGGGGGGGGGGGGGGFFGGGGGGGGGGGGGG>FGGGGGGGGGGGGGGGGGGGGGGGEGGGGCFGGGGGGGGGGGGGGGGGGFGGFGGGGGGGGGGGGGGGGGFCFGGGGGEGGGGGGGGGFFEGGGGCFFGFGDFCGFGGGGGGGGFGGCGGGGGGC@FGCGCFGGGEGGGGGGGGG4:<BCEFG=EGGDE5:**AEEC:8C<CC8CCEFEFGFG5*5CEGGGGGCEGCGGD?EECD5C6:.><C+:9<C9FGGGFCFC7:=<CDD)76***6CE6<>5FF*9**
@M03506:14:000000000-AKVR1:1:1101:25684:6705 1:N:0:32
CGAACTCCTACGGGAGGCAGCAGTGGGGAATTGTTCGCAATGGGCGCAAGCCTGACGACGCAACGCCGCGTGGAGGATGACGGCTTTCGGGTCGTAAACTCCTGTCGTGCGGGACGAACGCTTCCGCCGTGAACAACGGTGGAGGGTGACGGTACCGCGAAAGGAAGCCCCGGCTAACTCCGTGCCAGCAGCCGCGGTAATACGGGGGGGGCAAGCGTTGTTCGGAATTACTGGGCGTAAAGGTCTCGTAGGCGGCCTACTAACTCCGACGTGAAATCACAAGGCCTAACCTTGGAACGTC
+
CCCCCGGGGGGGGGCGGGGGGGGGGGFGD;F<EFFGGGGGGGFGGGGGDEFGGFGGGC7CEGECFFGGGG:=CCFGEGFGGGEGG7FEFFG8FFGGGFAFBFG<FGDFCEE>EGGGGDECG*FGGEGGGG7FFGGEFFE*1<:<:<FE@FG7FFECGCF7:F>C88C82*ACE8E5FFE?ECC8CCC<F@*ACDG58*1;CFGFDG5CGGGGC;FFC*;CG5EE5CC*<:@9CE88C:>E*<+++:7*1:C54*29/07C99*++*095CGE35/+:/:024<*:)9).70)7*9/*)575
@M03506:14:000000000-AKVR1:1:1101:18188:6722 1:N:0:32
CGAACTCCTACGGGAGGCAGCAGTGGGGAATTGTTCGCAATGGGCGCAAGCCTGACGACGCAACGCCGCGTGGAGGATGAAGATCTTCGGGTCGTAAACTCCTTTCGATCGGGACGAATGATCGGTGACCTAATACGTCATCGGAATGACGGTACCGAGAGAAGAAGCCCCGGCTAACTCCGTGCCAGCAGCCGCGGTAATACGGGGGGGGCACGCGTTGTTCGGAATTACTGGGCGTAAAGGGCTCGTAGGCGGCCAACTAAGTCAGACGTGAAATCCCTCGGCTTAACCGGGGAACTGC
+
CCCCCGGGGGGGGGGGGGGGGGGGGGGGGGGGGGGGGGGGGGGGGGGDC:FFGGGGGCGGGGEGGGECGG@FGEGGGGGGGGGGGGGGGGGGGGGG@FGGGGGGGGGGGGGGGGGGGDGGDFAFGGDGGGGGGGGGGGGDGGGGCCGGCFFEGGEGGGGGGGGGFGGG7FECF@EG7FFGGGGFEFCCEF<FCGGGGEC5FFFEDEGGG>EE5*;:E:EGGGDGGC5CG:9CFCGFGGC8C97CGEGG:5CEGGGGGDCFC6>FCFC7?6C5DD507@7C25)2*)>44744))75).0//
@M03506:14:000000000-AKVR1:1:1101:13434:6726 1:N:0:32
CTAACTCCTACGGGAGGCAGCAGTCGAGGATCTTCGGCAATGGGCGCAAGCCTGACCGAGCGACGCCGCGTGCGCGATGAAGGCCTTCGGGTTGTAAGGCGCTGTCGAGGGGGAGGAAAGCCCGCAAGGGCCTGACCTATCCCTGGAGGAAGGACGGGCTAAGTTCGTGCCAGCAGCCGCGGTAAGACGAACCGTCCAAACGTTGTTCGGAATCACTGGGCTTAAAGGGCGCGTAGGCGGGCGGCCAAGTCAGGGGTGAAATCTTTCGGCCCAACCGGAAAAGTGCTTCTGATACTGGCTG
+
CCCCCEGGFGFEGEGGGGEG>FGFFEGDFEGDFFGFEGGGGGCGGGDGEFFGGFGGFCEGGFDEGCF@FCCGGGGG7FGGCFGDEGGGGGFGGGGGGGGGGGFGGGC@BFGGEFCCF::FDFF@FFGGGDEGGGFGFFGGGC@EGGFFCFGGGGF<:F:F@@FGF@FFFGGFCE8;>FGGGC:ECGGEE8*?EEEEEEF758;8C;8<ECEGFD?CFG*;881ACFGGDGGGGGEEGCGGGGGG:>=FF+++2:7C2772++0<E><D5<C>3C<E<B)//<6:+97=4CF277879?47)
@M03506:14:000000000-AKVR1:1:1101:17716:6752 1:N:0:32
CGAACTCCTACGGGAGGCAGCAGTCGGGAATTTTGCCCAATGGACGAAAGTCTGAGGCAGCAACTCCGCGTGAGGGATGAAGGCCTTCGGGTCGTAAACCTCTTTTCTCAGGGAAGATACAAGACGGTACCTGAGGAATAAGCCACGGCTAACTACGTGCCAGCAGCCGCGGTAATACGTAGGTGGCAAGCGTTGTCCGGATTTACTGGGCGTAAAGAGCGCGCAGGCGGCTGGGCAAGTCCGATGTGCAAGCTTCCGGCTTAACTGGCAAATTGCCTCGGAATCTGCCCAGCTTGAAGGG
+
CCCCCGGGGGFGDGGDCCGGFGCFFFEGGGFGGGFGGGGGGGG9CF7:B:FGGCFAFGCFGGGG<FGGGG@@B@CFDGGGGGFGGFFFGGFFGGGGGGGGGGGCF<FFGGGGGGGGFGFFGGGFFFGGGGGBFGGGGGGGGGGGGGDFDEEGGGGGGGGGGGGGGGGGEGED@*CFGGGGGGGFFCFG9<FG<FGGFG8E*8ECCGFFFGGGGDCC;CCFEEGDG8CCE5:*:E5FF*9+<+5/*7*?+<+<5E9?EBDGDG42<:FG57<70:*+*90193BC+*:*)/9:FF??<)6)0
@M03506:14:000000000-AKVR1:1:1101:19619:6758 1:N:0:32
CGAACTCCTACGGGAGGCAGCAGTGGGGAATTGTTCGCAATGGGCGCAAGCCTGACGACGCAACGCCGCGTGGAGGACGAAGATCTTCGGGTCGTAAACTCCTGTCGAGTGGGAAGAACGCTTCGGGGGCGAATATCCTCCGGAATTGACGGTACCACTAAAGGAAGCCCCGGCTAACTCCGTGCCAGCAGCCGCGGTAATACGGGGGGGGCAAGCGTTGTTCGGAATTACTGGGCGTAAAGGGCTCGTAGGCGGCCAACTAAGTCGGATGTGAAATCCCCAGGCTTAACCTGGGAACTGC
+
CCCCCGGGGDGGGGDGGEGGGGGGGGGGGDGGGGGGGGGGGGGFFGGGGGFGGGGGGGGGGGGGGGGGGGGGGGGGGGGGGGGGGGGDFGGGGGGGGGGGGGGGGGGGGGGGGGGGGGGGGGGGGGGGEGGGGGGGGG@FFGGGGGGGGGGGGGGGGG7FFGFFGGGGGGGGGEGGGGFGGGGGGFFGGFGGGGGGGEG>CCFCGGGGC5>G55CFEGEGCECGDE>C8CFFFGGFG57*:9FEEF=D1:C/9:EG::GF6CF?CFEDEDG?F7C:DB*9C43ECFC@<FF9>>F7@@?69
@M03506:14:000000000-AKVR1:1:1101:18372:6770 1:N:0:32
CGAATTCCTACGGGAGGCAGCAGTTTGGAATTTTGGACAATGGGCGAAAGCCTGATCCAGCGACGCCGCGTGGACGATGAAGGCCTTCGGGTCGTAAAGTCCTTTTGCTCGGGAACAATATTTCGAGCGTACCGAGAGAATAAGAGGTTGCTAACTCTGTGCCAGCAGCAGCGGTAATACAGAGACCTCAAGCGTTATCCGGAATCATTGGGCGTAAAGCGTACCGATAGGTGGTTTTACAAGTCAGAAGTGAAATCTCTCAGCTTAGCTGGGAGACTGTCTTTTGAAACTGTAAAACTAG
+
CCCCCGGGGGGGGGGGGGGGGGGGGGGGGGGGGGGGGGGGGGGGGGGGGGGGGGGGGGGGGGGGGGGGGGGGGGGGGGGGGGGGGGGGGGGGGGGGGGGGGGGGGGGGGGGGGGGGGGGGGGGGGFFGGGGGGGGGGGGGGGGGGGGGGGGGGGGGGGGGGGGGGGGGGGGGGGGGGGGGGGGGGGGGGGFGGGGGGGGGGGGGGGGGGGFGGGGGGCGGGGGDEGDE8C6C9:CFGGGGGGFGGGGGFCFGGFGFCFFCC?FDGGGGGGGF<CDGC=<7C6F7:6966F?>FFF==6F**
@M03506:14:000000000-AKVR1:1:1101:6018:6776 1:N:0:32
CGAACTCCTACGGGAGGCAGCAGTGGGGAATCTTGCGCAATGGCCTAACGGCTGACGCAGCGACGCCGCGTGTGGGATGAAGCTCTTCGGAGTGTAAACCACTGTTGCCCGGGACGAATAGCTCGATTAATCGAGCCTGACAGTACCGGGCGAGGAAGCACCGGCTAACTCCGTGCCAGCAGCCGCGGTAATACGGGGGGTGCGAGCGTTGTCCGGAATCACTGGGCGTAAAGGGCGCGTAGGTGGTTTGATAAGGGTGTGGCGAAAGTCCGGGGCTCAACCCCGGATCTGCCGTGCCGAC
+
CCCCCGGGGGGGGGGGGGGGGGGGGGGGGGGGGGGGGGGGGGGGGGGGGGGGGGGGGGGGGGGGGGGGGGGGGGGGGGGGGGGGGGGGGGDGGGGGGGGGGGGGGGGGGGGGGGGGGGGGGGAFFEGGGGGGGGGGGGGFGGGGGGGGGGGGGGGGGFGGGGGGGGGGGGGGGGFGGGGGGGGGGGGGGGGGFFGGGGGGEGGGCGGEGEEGCGGGG=FFGGGGGGGG8CEGGGGGGGGEEGGGGG5<FECCGFGGG45CGGGGDCE<9:<BGGGG7>GGFFB=EDC5>7BA?DEFFFE3)
@M03506:14:000000000-AKVR1:1:1101:10631:6776 1:N:0:32
CGAACTCCTACGGGAGGCAGCAGTCGAGAATCTTCGGCAATGGGCGCAAGCCTGACCGAGCGACGCCGCGTGGAGGATGAAGGCCTTCGGGTTGTAAACTCCTGTTGGGGGGGACCAATTCAATGAGGGAACCCCTGAGGAAGCACGAGCTAAGTTCGTGCCAGCAGCCGCGGTAAGACGAACCGTGCGAACGTTATTCGGAATCATTGGGCTTAAAGCGCGCGTAGGCGGCGGCGTAAGTGGGGGGTGAAATCCTATCGGCTCAACCGTGGAATTGCCTCTCAAACTGCGTCGCTTGAGG
+
CCCCCGGGGGGGGGGGGGGGGGGGGGGGGGGGGGGGGGGGGGGGGGGGGGGGGGGGGGGGGGGGGGGGGGGGGGGGGGGGGGGGGGGGGGGGGGGGGGGGGGGGGGGGGGGGGGGGGGGGGGGGGGGGGGGGGGGGGGGGGGGGGGGGGGGGGGGGGGGGGGGGGGGGGGGGGGGGGGGGGGGGGGGGGGGGGGGGGGGGGGGGGGDFGGGGGDGF7EGGGGGGGGGGGGGGGGGGG=3;EFGGGGGGGGFF7CE7FFCCEGFGGGFFGGGFDGFE7*>DFF5FCFGBAGFFFE;30)4?F
@M03506:14:000000000-AKVR1:1:1101:8171:6788 1:N:0:32
CGAACTCCTACGGGAGGCAGCAGTCGAGAATTTTTGACAATGGGGGAAGCCCTGATCGAGCGACGCCGCGTGGAGGATGAAGGTCTTCGGATTGTAAACTCCTGTCATTGGGGAACAAGGTGCATACGTTAACTGCGTGTGCGTTGATAGTACCCGAAGAGGAAGAGACGGCTAACTCTGTGCCAGCAGCCGCGGTAATACAGAGGTCTCAAGCGTTGTTCGGATTCATTGGGCGTAAAGGGCGCGTAGGCGGTCAGCACACGTCAGTTGGGAAATCTCCGGGCTTAACTCGGAAAGGTCG
+
CCCCCGGGFCEGGGDGEFEE;<EG8FGCG>GGGFFGEGG<<FFGGDGGGGGGAECDGGEDCC@F@F:7FCFFGFFCGDEFBF<FFFGGGG:FC<?FGEGGGFGCEFFGCGGGG7@CFGFGGGFCC9,,FFGFFGFFGCFGFGGGECCF=FE9<@FFDECGGFGGGGGGGGGGDG:<,?CFGFFGCFFCEGFGGGGGECFGG9FGFGE7BFCCE+1BCE?FCEG8CG6::9CGC=E?EEGGGGGGEG5CE5<EG::*A47***1:*77?+0+)7>FCG4C7C7>=746422/,7)).0>*/)
@M03506:14:000000000-AKVR1:1:1101:15591:6794 1:N:0:32
CGAACTCCTACGGGAGGCAGCAGTCGGGAATTTTGGGCAATGGGCGAAAGCCTGACCCAGCAACGCCGCGTGAAGGATGAAATCCCTCGGGATGTAAACTTCGCAAGAACGGGAAGAATTAGTGGAAGTTAATGCCTTCCATGATGACGGTACCGTTTGTAAGCTCCGGCTAACTCCGTGCCAGCAGCCGCGGTAATACGGGGGGAGCAAGCGTTGTTCGGATTTACTGGGCGTAAAGGGCGCGTAGGCGGCCTCCGCAAGTCAGTTGTGAAATCTCCGAGCTTAACTCGGAAAGGTCAAC
+
CCCCCGGGGGGGGGGGGGGGGGGGGGGGGGGGGGGGGGGGGGGGGGGGGGGGGGGGGGGGGGGGGGGGGGGGGGGGGGGGGGGGGGGGGGGGGGGGGGGGGGGGGGGGGGGGGEGFGGGGGGGGGGGGGGGGGGGGGGGGGGGGGGGGGGGGGGGGGGGGGGGGGGGGGGGGFGGGGGGGGGGGGGGGGGGGGGGGGGGGGGGGGGGGGCFGGGGGGFFGGGEEGGGGGGGGGGGGGGGGGGGGGEEDEGGGGGGGCEG)>FFFG:FFG:96*:C7C9D<).76CFGFAGB>F>>F=?691
@M03506:14:000000000-AKVR1:1:1101:13852:6804 1:N:0:32
CGAACTCCTACGGGAGGCAGCAGTTGGGGAATATTGCGCAATGGGCGAAAGCTTGACGCAGCAACGCCGCGTGAGTGATGAAGGCCTTCGGGTCGTAAAGCTCTGTCGGGAGGAACGAATGCTCCCGAGGTTAACAGCCTCGGGCGGTGACGTTACCTTCAAAGGAAGCACCGGCTAACGCTGTGCCAGCAGCCGCGGTAATACAGAGGGTGCAAGCGTTGTTCGGAATCATTGGGCGTAAAGGGCGTGTAGGCGGTCTGGTAAGTCATGTGTGAACTCCCTCGGCTCAGCCGGGGGACGG
+
CCCCCGGGGGGGGGGGGGDGGGGGGGGD:F@@CFFC,,CG@@F,6,+8@:FGGE<<66@:@CF,CBFG:=48@,?<E<??C,?E8=FA=BCGGC:CEF<9E<AF9B<4+@8F7C,3CBC<8,3BF77F:+8>,,>CFE+8<+3C>FG*FB:B*<CCA,@FC,2<,,,=A<+<FDCC*,,*4*<<FC<EGGFGG5?C2C88EF:@CF<<@C8A*:EE58*2/;@FGGD*C<+<++8@=EG**2<+:5C):*:C*?5D=5><*<>0<C7C9C?@GG*<**2*9.5*7>3525?7)757)7))0
@M03506:14:000000000-AKVR1:1:1101:3670:6808 1:N:0:32
CGAACTCCTACGGGAGGCAGCAGTGGGGAATCTTGCGCAATGGCCTAACGGCTGACGCAGCGACGCCGCGTGTGGGATGAAGCTCTTCGGAGTGTAAACCACTGTTGCCCGGGACGAACAGCTCGATTAATCGAGCCTGACGGTACCGGGTGAGGAAGCACCGGCTAACTCCGTGCCAGCAGCCGCGGTAATACGGGGGGTGCGAGCGTTGTCCGGAATCACTGGGCGTAAAGGGCGCGTAGGTGGTTTGGTAAGGGTGTGGTGAAAGTCCGGGGCTCAACCCCGGATCTGCCGTGCCGAC
+
CCCCCGGGGGGGGGGGGGGGGGGGGGGGGGGGGGGGGGGGGGGGGGGGGGGGGGGGGGGGGGGGGGGGGGGGGGGGGGGGGGGEGGGGGGGGGGGGGGGGGGGGGGGGGGGGGGGGGGGGGGGGGGGGGGGGGGGGGGGGGGGGGGGGGGDGGGGGGFDGGGGGGGGGFCCGGG:CG:CF@FFFEGGGGGGGGGGGGGGGE58CEGDD?E8C7AEGGCGGGGG7FGFGGGGGGGGGGGGEGEGGGFCC8==:>CCCGFGGDDC:7>77<CEEG3C7C<6=F>>EG>C>1*84@EEFEF:>>
@M03506:14:000000000-AKVR1:1:1101:16469:6821 1:N:0:32
CGAACTCCTACGGGAGGCAGCAGTAAGGAATCTTTCGCAATGGGGGAAACCCTGACGAAGCAACACCGCGTGGAGGATGAAGGCGTTTTCGTTGTAAACTCCTTTTTTGAGGGAATAACCTTGAAGGTACCTCAAGAATAAGCATCGGCTAACTACGTGCCAGCAGCCGCGGTAAGACGTAGGATGCAAGCGTTATCCGGAATTATTGGGCGTAAAGCGTTCGTAGGTGGTTTGTTAAGTAGGGCGTTAAATCTTCGGGCTTAACCCGAAGTTGGCGTCCTAACCTGGCTCACTCGAGATA
+
CCCCCGGGGGGGGGGGGGGGGGGGGGGGGGGGGGGGEGCGGGGGGGGGGGGGGGGGGGGGGFFGGGGGGGFFGGGGGGGGGGGGGGGGFGGGGGGGGGGGGGGGGGGGGEGGGGGGGGGGGGGGGGFGGGGGGGGGGFFGFGGGGGGGGGGGGGGGGGGGGGGGGGGGGGGGGGGGGGGGGGGFGGGGGGGGECGGCGDG7EFGG@@EGFGGECEFEFEEGGGEFGGGGFGD=5;FGFFGCGFDGEEGCGG?79EF=>DGGGGFC::CGG5FGCFCD@CDG4=*2/9:(*78@F4)055>=
@M03506:14:000000000-AKVR1:1:1101:14601:6840 1:N:0:32
CGAACTCCTACGGGAGGCAGCAGTGGGGAATTTTCCGCAATGGGCGAAAGCCTGACGGAGTGACGCCGCGTGTGGGACGAAGGCCTTCGGGTCGTAAACCACTGTCAGTGGGAAAGAAGGGTGTCGGTGTTAATACCACCGGCATTTGACGGTACCTGCAGAGGAAGCCCCGGCCAACTCTGTACCAGCAGCCGCGGTAAGACAGAGGGGGCAAGCGTTGCTCGGAATTACTGGGCGTACAGGGCGCGTAGGCGGGCTGGCACGTCGGTCGTGAAATCCTTCGGCTACACCGAGGAACGAC
+
CCCCCGGGGFGGGGGGGGGGGGGGGGGGGGGGGGGDFGGGGGGDGGGGCEGGGGFGGGGEFGFGGGGEEEBFGGDGGGGGCCFGGGGFFCCFGGGGEDGEEFGFGGGGFGGGFGGGGGGDEGGGGGGGGGGGGGGGFDGGGGGGGGCFGGGGGGDFFGGGGGGG,,<FFGGGDGCGCFGGGGGFFGGFGGGGGDGGEGCCG9C6AC:@GEGGE8C/:;**CAEGGE;FG7?CFCFGGG5*:9C5CCED?55CG5:/*./9E=*2:*:CCCG.***0*02:0*.:7)1))2.,7))0<)))7
@M03506:14:000000000-AKVR1:1:1101:8723:6855 1:N:0:32
CGAACTCCTACGGGAGGCAGCAGTCGGGAATTTTGGGCAATGGGCGAAAGCCTGACCCAGCAACGCCGCGTGAAGGATGAAATCCTTCGGGATGTAAACTTCGCAAGAATAGGAAGAATTAGCGAGTACTAATACTGCTCGTGATGACGGTACTGTTTGTAAGCTCCGGCTAACTCCGTGCCAGCAGCCGCGGTAATACGGGGGGAGCAAGCGTTGTTCGGATTTACTGGGCGTGAAGGGCGCGTAGGCGGCCACCGCAAGTCGATTGTGAAATCTCCGGGCTTAACCCGGGAAGGTCAAC
+
CCCCCGGGGGGGGGGGGGGGGGGGGGGGGGGGGGCGCFFCCFGGGGGGCGGGGGGGGGGGGFDGGGGGGGGGGGGGGGGGFFGGFFFFGGGCECFGGGGGGGGGGGGGGG<EFG9FFGFGGGGGGGGCEDGFEGGCFG,CCFGGFFGGGFG@CC,@FGGGGGGGGG7@FD7F7DGCFEGC7CCGGGGFFGGGEFEEFGFGGGDCE5CEFCE@EGGGE@C8:ACGCGGGGG58CGG5:<CDEGDGCECGC57=)>FFCEGGC<7=5/:C<:7677CCF6<C93):76:74)59D:>@944*/
@M03506:14:000000000-AKVR1:1:1101:24325:6855 1:N:0:32
CGAACTCCTACGGGAGGCAGCAGTAAGGAATATTGGACAATGGAGGCAACTCTGATCCAGCCATGCCGCGTGAAGGATGAATGCGCTATGCGTTGTAAACTTCTTTTATACGGGAAAAATATCCGCTATTCTTAGCGGACTGATTGTACTGTAAGAATAAGGGTCGGCTAACTTCGTGCCAGCAGCCGCGGTAATACGAAGGACCCGAGCGTTATCCGGATTTATTGGGTTTAAAGGGTGCGTAGGCGTCCTGGAAAGTTACGGTTGAAATCTCCTTGCTCAACAAGGAAACTGGCCGTAA
+
CCCCCGGGGGGGGGGGGGGGGGGGGGGGGGGGGGGGGGGGGGGGGGGGGGGGGGGGGGGGGGGGGGGGGGEGGGGGGGGGGGGGGGGGGGGGGGGGGGGGGGGGGGCGGGGGGGGGGGGGGFFGGGGGGGGGGGGGGGGGGEGCFGGGGGGGGGGGGGGGGGGGGGGGGGGGGGGGGGGGGGGGGGGGGGGGGGGGGGFGGGGGGGGGGGG5EEGGGGGG=G+<CFEFC8*;CCCGFGGGGG7CED?<5>75CGCCFFD7?:CE*1CGGC?6CCFG776*0/*2<F<F?GFFFF4)<:8>8
@M03506:14:000000000-AKVR1:1:1101:19030:6861 1:N:0:32
CGAACTCCTACGGGAGGCAGCAGTCGAGAATTTTTGACAATGGGGGAAACCCTGATCGAGCGACGCCGCGTGGAGGATGAAGGTCTTCGGATTGTAAACTCCTGTCATTGGGGAACAAGGTGCATACGTTAACTGCGTGTGCATTGATAGTACCCGAAGAGGAAGAGACGGCTAACTCTGTGCCAGCAGCCGCGGTAATACAGAGGTCTCAAGCGTTGTTCGGATTCATTGGGCGTAAAGGGTGCGTAGGCGGCGCGGTAAGTCGGGTGTGAAATCTTGGAGCTTAACTCCGTATCTGCAT
+
CCCCCGGGG-CFGGGGGGGGGGGGGGGGGGGGGGGGGGGGGGGGGGGGGGGGGGGGGGGGGGGGGGGGGGGGGGGGGGGGGGGGGGGGGGEGGGGGGGGGGGGGGGGGGGGGGGGGGGGGGFFGGFGGGGGGGGGGGGGGGGGGGGGGGGGGFFGGGGGGGGGGGGGGGGGGGGGGGGGGGGGGGGGGGGGGGGGGGGGGGGGGGGGGGG9CGGG;CCEFFEGCE>CCFGGGGGG1757FFGGGGGE<CEG=CCCDEEGGE6:CCDD5EDGFGFCC**:9>FFC?479<768))).0676/
@M03506:14:000000000-AKVR1:1:1101:17170:6882 1:N:0:32
CGAACTCCTACGGGAGGCAGCAGTGGGGAATTGTTCGCAATGGGCGCAAGCCTGACGACGCAACGCCGCGTGGGGGACGAAGGCCCTCGGGTTGTAAACCCCTGTTGTTGGGAAAGAAGCCGGGCGCATAGCCCGGTGACGGTACCCAACGAGGAAGCCCCGGCTAACTACGTGCCAGCAGCCGCGGTAAGACGTAGGGGGCGAGCGTTATCCGGATTCACTGGGCGTAAAGGGCGCGCAGGCGGCTACGTAAGTCCGGCGTGAAATCCCATGGCTTAACTGTGGAACTGCGTCGGATACT
+
CCCCCGGGGGGGGGGGGGGGGGGGGGGGGGGGGGGGGGGGGGGGGGGGGGGGGGGGGDGEGGGGGGGGGGGGGGGGGGGGGGGGGGGGGGGGGGGGGGGGGGGGGGGGGGGGGGGGGGGGGGGGGGGGGGGGGGGGGGFGGGGGGGGFGGGGGGGGGGGGGGGGGGGGGGGGGGGFGGGEGGGGGGGGCEGEGGCCFCEGGGGGGGGGGGGG?EGCGGGGGGGGGGG:8C=FGGGGGC<EGGGCED*9C70ADFGGEBGGE=557D7C<70*2012967>**/3:96)844(.535)))9*
@M03506:14:000000000-AKVR1:1:1101:23812:6890 1:N:0:32
CGAACTCCTACGGGAGGCAGCAGTGGGGAATTGTTCGCAATGGGCGCAAGCCTGACGACGCAACGCCGCGTGGAGGATGAAGACCTTCGGGTCGTAAACTCCTTTCGATCGAGACGAAAGACTTCCGGGTGAACAATCCGGGAGAGTGACGGTACCGAGAGGAGAAGCCCCGGCTAACTCCGTGCCAGCAGCCGCGGTAATACGGGGGGGGCAAGCGTTGTGCGGAATTACTGGGCGTAAAGGGCGCGTAGGCGGTTTGTTAAGTCGGCTGTGAAAGGTGGGGGCTCAACCCCGGAGGGTC
+
CCCCCGGGGGGGGGGGGGGGGGGGGGGGGGFGGGGGGGGGGGGGGGGGGGGGGGGGGFEGGGGGGGGGGGFGGCGGGFFCFFGFGGGGGGGGGGGGGGGEFGGGGGGEFGGGEFGGDGDGGGGCFGGGGGGCGGGFFGGGGDGGGGFGGCEEGG<FGGGGGGACG<FD:FGGGGGGGGGCEF@BFEGGGGGGGEGGGC*;CGGGGCGGGGG>8@FCCE*:E*<:C8?C8C7+C?FGG8C=/<<ED7CC:*>E*/:C*5CDC?DGEFED577)*2*<7)**157EE>*1<44:55..77>0)
@M03506:14:000000000-AKVR1:1:1101:11081:6895 1:N:0:32
CGAACTCCTACGGGAGGCAGCAGTCGAGAATTTTTGACAATGGGGGAAACCCTGGTCGAGCGACGCCGCGTGGAGGATGAAGGTCTTCGGATTGTAAACTCCTGTCATTGGGGAACAAGGTGCATACGTTAACTGCGTGTGTATTGATAGTACCCGAAGAGGAAGGGACGGCTAACTCTGTGCCAGCAGCCGCGGTAATACAGAGGTCCCAAGCGTTGTTCGGATTCATTGGGCGTAAAGGGTGCGTAGGCGGCGCGGTAAGTCGGGTGTGAAATCTCGGAGCGTAACTCCGAAACTGCAT
+
CCCCCGGGGGGGGGGGGGGGGGGGGGGGGGGGGGGGGGGGGGGGGGGGGGGGGGGGGGGGGGGGGGGGGGFFGGGGEGGGGGGGGGGGGGGGGGGGGGGGGGGGGGGGGGGGGGGGGGGGGGGGGGGGGGGGGGGGGGEGGGGGGGGGGGGGGGGGGGGGGFGGGGGGGGCGGDFFGGGGGGGGGGGGGGGGGGGGGGGGGGGGFFFFGGG65EE8CEECFEGEG5F9@90A=FGCCCDFFEGGGDC7EEF=DDEGGFGDEEGGDGDDEGGB*::E*9CF7>D*:59>40)475)57?F?0
@M03506:14:000000000-AKVR1:1:1101:25760:6913 1:N:0:32
CGAACTCCTACGGGAGGCAGCAGTAGGGAATTGTTCGCAATGGGCGCAAGCCTGACGACGCAACGCCGCGTGGAGGATGAAGACCTTCGGGTCGTAAACTCCTTTCGATCGAGACGAATGGCCTTCGGGCGAACAGCCCGGAGGAATGACGGTACCGAGAGAAGAAGCACCGGCTAACTCCGTGCCAGCAGCCGCGGTAATACGGGGGGGGCAAGCGTTGTTCGGATTTACTGGGCGTAAAGGGCGCGTAGGCGGTCAGCACAAGTCAGTTGTGAAATCTACGGGCCTAACTCGGAAAGGT
+
BCCCCGGFGGGEDCEGGGGGGGGGGG<CEEGGFGGGGGGGGGDFF>CG:CFGGGGGEGEGGGGGEGD7F:FCGG@FGGGGGFFFGGGGFGGGGGCFFGDGFFGDGGCFGGGGFFGG7FF>CFD9FGG7FGGGDFGGF7BC7FEGBEFECEEGFFGGD71:BCFAEEFG,<FFCFGEGFF@CGGGC>FFFGFDC>8C82:C9@F5888*:5C5CE5@E*;8*;+1:CE1099C+6C5::3:7?C5*15>CGG54*/)279FF7002:ADG7FFFDFF*8C7*07*/))8,*)6*5)0.754*
@M03506:14:000000000-AKVR1:1:1101:5114:6928 1:N:0:32
CGAACTCCTACGGGAGGCAGCAGTCGGGAATTTTGGGCAATGGGCGAAAGCCTGACCCAGCAACGCCGCGTGAAGGATGAAATCCCTCGGGATGTAAACTTCATAAGAACGGGAAGAATAAGTCCGTGCTAACACCACGGGTGCTGACGGTACCGTTAGTAAGCTCCGGCTCACTCCGTGCCACCAGTCGCGGTACTACGTGGGTAGCAAGCGTTTGTCGGATTTACTTGGCGACAAGCGCTGGTAGGCGGCCACCGCAAGTCAGCTGTGCGATCTCCCGGCGCACCTGGGTAGAGTAAAC
+
CCCCCCECFEFEEFCFCEDFEG<FGEGGGEFGGGG77C,D6CCC8@FGE+EFD<6FGC<EECFGCFG@E7F+C<F8F9FG,F<FFCBFCCF@@?,<<A?9FFFCFFAF9FCE@+@:FFFFE?EB9C=D@>FEDFCFGG@:F+++:>9C+3@@FFCGGDCF,7,77@D<*>:*77;:21146=F,<C<,,614=C8*+++8+*;C*+*><BC**1/2203;E/A*@+3:++++**1*:**1>***20+5E**:)*:C5>91:CG9+*<63*+)1/1:>F*75>0*/)1).*).*)**0*/9*
@M03506:14:000000000-AKVR1:1:1101:26681:6932 1:N:0:32
CGAACTCCTACGGGAGGCAGCAGTGGGGAATATTGGACAATGGGCGAAAGCCTGATCCAGCAATGCCGCGTGAGTGATGAAGGCCTTAGGGTTGTAAAGCTCTTTTACCCGGGAAGATAATGACTGTACCGGGAGAATAAGCCCCGGCTAACTCCGTGCCAGCAGCCGCGGTAATACGGAGGGGGCTAGCGTTGTTCGGAATTACTGGGCGTAAAGCGCACGTAGGCGGCTTTGTAAGTTAGAGGTGAAAGCCCGGGGCTCAACCCCGGAATTGCCTTTAAGACTGCATCGCTAGAATTGT
+
CCCCCGFFGFGGCEGGGGGGGGGFGFGGCFFGGGGGGGGFFGEGGGGGGGGGGGGGGGGGFGGGGGGCFG+>FFEFGGFD?EFGGGGGGGGGGGGGGGGGBFGGGGGGGGDFEFEGGCGGFGGFGFGF?BFGGC:BFAEFGD8D+6C7C:FGGFG7DFG:FFFFGF7CFEC:>7@FFGGGGGG7:B<EFCC*=FCGFGGDGFGFGFCGGGGGGG5CCE=EEGGFCEE5>**:+<9<<<FCFGGGF6CFEFG**1C55>39AFFGCCE)C35><6*0:=72:7F9:72=2*<?)7>F?@=69
@M03506:14:000000000-AKVR1:1:1101:4180:6937 1:N:0:32
CGAACTCCTACGGGAGGCAGCAGTCGAGAATTTTTGACAATGGGGGAAACCCTGATCGAGCGACGCCGCGTGGAGGATGAAGGTCTTCGGATTGTAAACTCCTGTCATTGGGGAACAAGGTGCATACGTTAACTGCGTGTGCATTGATAGTACCCGAAGAGGAAGAGACGGCTAACTCTGTGCCAGCAGCCGCGGTAATACAGAGGTCTCAAGCGTTGTTCGGATTCATTGGGCGTATAGGGTGCGTAGGCGGCGCGGTAAGTCGGGGGTGAAATCTCGGAGCTTAACTCCGAAACGGCAT
+
CCCCCGGGGGGGGGGGGGGGGGGGGGGGGGGGDGGDEGGGGGGGDGEGGGGGGGGCFDDFGGGGGGGGGGGGGGGGGGGGGGGEGGGGGGDGCGGGGGGGGGGFGGDCF<FBFGCDGGFGGFGCFGGGFGGGGGGGGEEGGGGGGGGCGGGG<9FGGEGGGGGGGGGFFFGDCCCE>EGGCA<FFGGFFGFCEGD<ECFG@FCCF788C@CFFFG;EEGFGC8CE*9:C:CFCFEE5**++76CGE//:=6CC*C<E:C359C7=3=)*1:)9*2::4>F3)7:+77@)0723))0))).0
@M03506:14:000000000-AKVR1:1:1101:15558:6952 1:N:0:32
CGAACTCCTACGGGAGGCAGCAGTTAGGAATCTTGGACAATGGGCGCAAGCCTGATCCAGCCATGCCGCGTGAGCGATGAAGGCCTTAGGGTTGTAAAGCTCTTTCAGCGGGGAAGATAATGACGGTACCCGCAGAAGAAGCCCCGGCTAACTTCGTGCCAGCAGCCGCGGTAATACGAAGGGGGCTAGCGTTGCTCGGAATCACTGGGCGTAAAGCGCACGTAGGCGGCTTTCTAAGTCAGGGGTGAAATCCTGGAGCTCAACTCCAGAACTGCCTTTGATACTGGGAAGCTTGATGCCG
+
CCCCCGGGGGGGGGGGGGGGGGGGGGGGGGGGGGGGGGGGGGGFGGGGGGGGGGGGGGGGGGGGGGGGGGGGGGGGGGGGGGGGGGGCFGGGGGGGGGGGGGGGGFFGGEGGGGGGGGGGGGGGGGGGGGGGGCGEGGGGGGGGGGGGGEGGGFGGGGGGGGGGGGGGGEDGGGFGGGFFGGGGGGGGGGGGGGGCGGGCCFGGFFFFGGGGD>@FCGEDGG:*AEGCEDG88FGF:CFFGCDFGEGGEECGFFFD*<DFFFCCEGGGDFGF79>609*:DF*+096><65148?4***).
@M03506:14:000000000-AKVR1:1:1101:23204:6968 1:N:0:32
CGAACTCCTACGGGAGGCAGCAGTCGGGAATTTTGGGCAATGGGCGAAAGCCTGACCCAGCAACGCCGCGTGAAGGATGAAATCCCTCGGGATGTAAACTTCGCAAGAACGGGAAGAATAAGTAGGGGACAATACCCCCTATGATGACGGTACTGTTTGTAAGCTCCGGCTAACTCCGTGCCAGCAGCCGCGGTAATACGGGGGGAGCAAGCGTTGTTCGGATTTACTGGGCGTAAAGGGCGCGTAGGCGGCCACCGCAAGTCGACTGTGAAATCTCCGGGCTTAACCCGGAAAGGTCAGC
+
CCCCCGGGGGGGGGGGGGGGGGGGGGGGEGGGGGGGGGGGGGGGGGGGGGGGGGGGGGGGGGGGGGGGGGGGGGGGGGGGGGGGGGFGGGGGGGGGGGGGGGGGGEGGGGGGGGGGGGGGGGFEDFGGGGGGGGGGGGGGGGGGGGGGGGGGGGGFGGGGGGGGGGG>FGGDCGGGGGGGGGGFGGGGGGGGG<EEEFGGGGEGGGGGEGGGG*C>*;FGGGGDGFGGGGEDG:?:CFDGG**:*:57+7CCGGFGGFGDG<CE5C*90*<**:C?F?5CC:3C+=CF?D:;D:)7?FFF4
@M03506:14:000000000-AKVR1:1:1101:7268:6989 1:N:0:32
CGAACTCCTACGGGAGGCAGCAGTGGGGAATTTTGGGCAATGGGCGAAAGCCTGACCCAGCAACGCCGCGTGAGGGAGGAAATCCTTCGGGATGTAAACCTCACAAGCAAGGGAAGAGAGCTCAGGGCCGAATAAGCTTTGAGTCCGACGGTACCTTGCGTAAGCCACGGCTAACTACGTGCCAGCAGCCGCGGTAATACGTAGGTGGCAAGCGTTGTTCGGAATTATTGGGCGTAAAGGGCGCGTAGGCGGCTTGCTAAGTCGGTTGTGAAAGCCCGGGGCTCAACCCCGGAGGGTCGAC
+
CCCCCGGFGGGGGGGGGGGGGGGGGGGG@FC<CECGGCGGGGGGGGDFB@CGFCFFGCFGGGGFEGGGGGFEFFEF=BCEGG,BEDFGGGGGFFGFCDFEF8E8EFE8FF8FF@?FFFBFFG8BFGFC:FBBFGGFCGGGFGGGGGGGGC>FGDEC;DD@1>C:FFFGGGGECEGGG7FFFGCFDCGGGC:F<EEGCFFGD<<CDGFGGG95CE*;CCGGE5*;@8<FGGFGGECGE57@EGG=CE5CC6>57=EDGFFF62:=C)/)299**0*:*7)195<*<FG>:370;>)7>55B)
@M03506:14:000000000-AKVR1:1:1101:19242:6990 1:N:0:32
CGAACTCCTACGGGAGGCAGCAGTGGGGAATTGTTCGCAATGGGCGCAAGCCTGACGACGCAACGCCGCGTGGAGGATGAAGACCTTCGGGTCGTAAACTCCTTTCGATCGAGACGGATGGCCTCCGGGTGAATAGTCCGGAGGAATGACGGTACCGAGAGAAGAAGCCCCGGCTAACTCCGTGCCAGCAGCCGCGGTAATACGGGGGGGGCCAGCGTTGTTCGGAATTACTGGGCGTAAAGGGCTCGTAGGGTGCCAACTAAGTCAGACGTGAAATCCCTCGGCTTAACCGGGGAACTGG
+
CCCCCGGGG<FGGGGGGGGGGGGFFGGGGGGGGGGGGGGGGGGGGGGGGGGGGGGGGGGGGGGGGGGGDGGGGCGGGGGGGGGGGGGGGGGFGGGGGGGGGGGEFGGCEGGGGGGGGDFEGGGGGGGGGGGGGGGGGFFGG7FGDFFF,DEGGGGGDDFCGFCGGGGGGGGGGGGGFFBC@FFGGGFFFCGGGGGGGGEEGFGGGGGGEGGG*;8@CE*:2*:A?:ECFFFFCFGCGE38CE:C7*:9:CF=*07*;?<F6+*2+:?F96*)11120@F465)//)96609;B5>))))*)
@M03506:14:000000000-AKVR1:1:1101:18794:6994 1:N:0:32
CGAACTCCTACGGGAGGCAGCAGTGGGGAATTTTTCGCAATGGGGGAAACCCTGACGAAGCAACGCCGCGTGGAGGATGAAGGCCTTCGGGTCGTAAACTCCTGTCGACCGGGACGAACGTAGTCGGGTCCAATACACCAGGCTATCGGCTGTACCGGTGGAGGAAGCCGCGGCTAACTCTGTGCCAGCAGCCGCGGTAATACAGAGGTGGCCAGCGTTGTTCGGAATTGCGGGGCGGAAAGGGCGCGTAGGCGGTTCGTTCAGTCCTGTGTGGAATCCCCCGGCTCAACTTGGAGCCTGA
+
CCCCCGGGGGGGGGEGGGGGGGGGGFGCGGGGGGGGCFGGGGGGGGGGGGGGGGGGEEC@@FFGGGGEGGFGGFGGGGGGFGGGGGGGGGEFEGGGFGGGGGGGGGGFFEEECEGG7FGGGAGGGGGGGDGG9FGGGGGGFGGGGDFGCEFGGDGGDG<*C*FE:FG7:<FGGGCEF?C9970@EC@GCFGFGGGGG8CEG7?+<<CCEFDF*<8/*;88;CFCE82;?++**28=**9*25CE5**721/7CEGDG>D*:**A+*37?F6=**2974271>D=C3**,**)1/))))).)
@M03506:14:000000000-AKVR1:1:1101:18983:7010 1:N:0:32
CGAACTCCTACGGGAGGCAGCAGTGGGGAATTTTGGGCAATGGGCGAAAGCCTGACCCAGCAACGCCGCGTGAGGGAGGAAATCCTTCGGGATGTAAACCTCACAAGCAAGGGAAGAGAGCTCAGGGCCGAATAAGCTTTGAGTCCGACGGTACCTTGCGTAAGCCACGGCTAACTACGTGCCAGCAGCCGCGGTAATACGTAGGTGGCAAGCGTTGTTCGGAATTATTAGGCGTAAAGGGCTCGTAGGCGGCCAACTAAGTCAGACGTGGAATCCCTCGGCTTAACCGGGGAACTGCGTC
+
CCCCCGGGG-EFGGGGGGGGGGGGGGGGGGGGGGGCFGGGGGGGGGGGGGGGGGGGGGGGGGGGGGGGGGGG>=FGGGGGGGEGGGGGGGGDCFGGGGGB4FA?<=F@E<E<FFAGG<8?FCD>=BF:3:+>BFGCD,=FGGG9CG7:@FGG@FE==,,>FGDG<<>FCFFFG,?CFEGB<*1@<<CFGCGGCE11*?EF*3<@ECFGC6<@8C8/:;C?==***3<C++3<6:;***2<:C6:5/59*9CEG5*/@?46F<:<A7<5***)*2*+9?C3*))2<7*?9C),)05947>8)
@M03506:14:000000000-AKVR1:1:1101:18596:7012 1:N:0:32
CGAACTCCTACGGGAGGCAGCAGTCGGGAATTTTGGGCAATGGGCGAAAGCCTGACCCAGCAACGCCGCGTGAAGGATGAAATCCCTCGGGATGTAAACTTCGCAAGAACGGGAAGAATAAGTAGAGGACAATACCCTCTATGATGCCGGTACCGTTTGTAAGCTCCGGCTAACTCCGTGCCAGCAGCCGCGGTAATACGGGGGGAGCAAGCGTTGTTCGGATTTACTGGGCGTAAAGGGCGCGTAGGCGGCCACCGCAAGTCAATTGTGAAATCTCCGGGCGTAACCCGGAAAGGTCAAC
+
CCCCCGGGGGGGGGGGGGGGGGGGGGGGGGGGGGGGGGGGGGGGGGGGGGGGGGGGGGGGGGGGGGGGGGGGGGGGGGGGGGGGGGGGGGGGGGGGGGGGGGGGGGGGGGGGGGGGGGGGGGGGGGGGGGGGGGGGGGGGGGGGGGGGGGGGGGGGGGGFGGGGGGGGGGGGGGGGGDGGGG@FGFGGGGGGGGGEGGGGGGDGGEGEGGGGGGGGEGFCEEGGGEGGCGGFE>EGGGGEGGD5*:E395EGG=E78B3DD+2?7>FFGGGBF*:C7=DGD3)255DF?DB13<FF?7?*0
@M03506:14:000000000-AKVR1:1:1101:18275:7021 1:N:0:32
CGAACTCCTACGGGAGGCAGCAGTCGAGAATTTTTGACAATGGGGGAAACCCTGATCGAGCGACGCCGCGTGGAGGATGAAGGTCTTCGGATTGTAAACTCCTGTCATTGGGGAACAAGGTGCATACGCTAACTGCGTGTGTATTGATAGTACCCGAAGAGGAAGAGACGGCTAACTCTGTGCCAGCAGCCGCGGTAATACAGAGGTCTCAAGCGTTGTTCGGATTCATTGGGCGTAAAGGTTGCGTAGGCGGCGCGGTAGGTCGGGTGTGAAACCCCGGAGCTTAACTCCGAACCTGCAT
+
CCCCCGGGGGGGGGGGGGGGGGGGGGGGGGGGGGGGGGGGGGGGGGGGGGGGGGGGGGGGGGGGGGGGDGGGGEFGGGGGGGGGGGGGGGGGGGGGGGGGGGGGGGGGGGGGGGGGGGGGGGGGGGGGGGGGGGGGGGGGGGGGGFGGGFGGGGGGGCEGGGGGGGGGGEFGGGGGGGFGGGFCFDFGGGGGGDGEEGGGDGGGGGGGGGGGGGGEEGGGGGGGGGGGGGG?*2**:C*AG<+0*5:*?5<C31:5:))9*/:35D51*):@7****)1>)))2+8**.*),<B354)).1
@M03506:14:000000000-AKVR1:1:1101:3163:7077 1:N:0:32
CGAACTCCTACGGGAGGCAGCAGTCGAGAATTTTTCTCAATGGGGGCAACCCTGAAGGAGCGACGCCGCGTGGAGGATGAAGGCTTTCGGGTTGTAAACTCCTGTCATTTGGGAACAAGGCTCCGAACGTAACTGCTTCGGAGTTGATAGCACCAGAAGAGGAAGAGACGGCTAACTCTGTGCCAGCAGCCGCGGTAATACAGAGGTCTCGAGCGTTGTTCGGATTCATTGGGCGTAAAGGGTGCGTAGGTGGCGCTGTAAGTCGGGTGTGAAATCCTGAGGCTTAACCTCGGAACTGCAT
+
CCCCCGGGEFGGGGGGGGGGEFGGGGFFFEFGGGGGDFGGGGGGGGGGGGGGGGGGGGGGGGGFFGGGGG@CGGGGGDFBFCFEGGGFFGGGGFFGGGFGGFFGGGGGGFF<FCGGGCCEFGGEGEEGDGGGGGGGFAFGGGGE7FFGGGGGCFFGFFDGGGGGGGGGGGGGCEFGD:FFGGGGE<CFGGGCCFGFGEFG@CB9<CC@FFG?EEGE8E*;EE52*;CF9?FFGFG=EEDGGGFEG55CCCCCC6C7=>D7C7*<E35>E5:6:7D:99D:55>5C?>63C7,)).<F4**1
@M03506:14:000000000-AKVR1:1:1101:3893:7129 1:N:0:32
CGAACTCCTACGGGAAGCAGCAGTGGGGAATTTTGGACAATGGGGGCAACCCTGATCCAGCGATGCCGCGTGTGTGAAGAAGGCCTTCGGGTTGTAAAGCACTTTTGGCGGGGAAGAAACGGCTTGGGCTAATACCTTGAGCTACTGACGGTACCCGCAGAATAAGCACCGGCTAACTACGTGCCAGCAGCCGCGGTAATACGTAGGGTGCAAGCGTTAATCGGAATTACTGGGCGTAAAGCGTGCGCAGGCGGTTATTCAAGACAGAGGTGAAATCCCCGGGCTCAACCTGGGAATGGCA
+
CCCCCGGGGGGGGGGGGGGGGGGGGGGGGGGGGGGGGGGGGGGGGGGGGGGGGFFGGFFGGGGGGGGGGGFGGGGGGGGFGGGGGGGGGGGGGGGGGGGGGGGGGGGGGGGGGGGGGGGGGGGGGGGGGGGGGGGGFGGGGFFGGGGGGDGGGEGGEGEFEGGGG9FGGGGGGEGGGGGGGGGGDDGGFGGGGGDGEGCEFGGGFGGEGEGGGGGGGGG5CCEGCEFG7FGGGD5EGG3EFFDEGGGGDEEEGGE3C6C7C9FCFFG4+*+0>9F7>?GGGDBGCF=?:76:>@F4@@:)0
@M03506:14:000000000-AKVR1:1:1101:18051:7129 1:N:0:32
CGAACTCCTACGGGAGGCAGCAGTTAGGAATTTTGGGCAATGGGCGCAAGCCTGACCCAGCAACGCCGCGTGGGTGACGAAGGCCTTCGGGTTGTAAAGCCCTTTTCTGAGGGAAGATCGTGACGGTACCTCAGGAAGAAGCACCGGCTAACTACGTGCCAGCAGCCGCGGTAATACGTAGGGTGCGAGCGTTGCCCGGATTTATTGGGCGTAAAGGGCGCGCAGGCGGCTACGCACGTCCGTTGTGAAATCGCTCGGCTCAACTGGGCGGGGTCAGCGGATACGGCGTAGCTGGAGCAAG
+
CCCCCGGGGGGGGGGGGGGGGGGGGGGGGGGGGGGGGGGGGGGGGGGGGGGGGGGGGGGGGGGGGGGGGGGGGGGGGGGGGGGGGGGGGGGGGGGGGGGGGGGGGGGGGGGGGDGGGGGGGGGGGGGGGGGGFFGGGGGGGGGGGGGGGGGGGGGGGGGGGGGGGGGGGGGEGGGGGGGGGGGGDDEGGGGGGGGFGGGGGECCFGFGCFGGEG5@FGGCCEGGGGGDGGGGGGGE=EFGGGE?EGGGGGFGGGGGEFDDGDGG7DFCCGGFD55556DD355FFFGF9C>6FFF:@>F?<
@M03506:14:000000000-AKVR1:1:1101:19268:7140 1:N:0:32
CGAACTCCTACGGGAGGCAGCAGTGGGGAATTTTTCGCAATGGGGGAAACCCTGACGAAGCAACGCCGCGTGGAGGATGAAGGCCTTCGGGTCGTAAACTCCTGTCGACCGGGACGAACGTAGTCCGGCCCAATACGCCGGGCTATCGACTGTACCGGTGGAGGAAGCCACGGCTAACTCTGTGCCAGCAGCCGCGGTAATACAGAGGTGGCAAGCGTCGTTCAGAATTACTGGGCGTAAAGGGCGCGTAGGCGGTTCGTTAAGTCCTGTGTGAAATCGCCCGGCTCAACTGGGGAACTGC
+
CCCCCGGGG9FGGGGGGGGGGGGGGGGGGGGGGGGGGGGGGGGGGGGGGGGGGGGGGGGGGGGGGGGGGGGGGFGGGGGGGGGGGGGGGGGGGGGGGGGGGGGGGGGGGGGGGGGGGGGGGGGGGGGGGDGGGGGGGGG>FFGGGGGGGGGGGGGGEGFFGGFGGGGGGGGGGGGGFG9F:CFFCGGGGFGGFGGGGGDEFGGGGGGGFCGF6<CGGGGGEGFCCC??FGFEGGGGGE3AFFGD=EDG=5*:CEGGEDG5:CCFFGGFCC66<*:9CF*9>DFGG@<F<76:65BEEFFF6
@M03506:14:000000000-AKVR1:1:1101:6134:7144 1:N:0:32
CGAACTCCTACGGGAGGCAGCAGTGGGGAATTGTTCGCAATGGGCGCAAGCCTGACGACGCAACGCCGCGTGGAGGATGAAGATCTTCGGGTCGTAAACTCCTTTCGATCGAGGCGAATTCCTTCGGGGTGAATAATCCTGGAGGTTGACGGTACCGAGAGAAGAAGCCCCGGCTAACTCCGTGCCAGCAGCCGCGGTAATACGGGGGGGGCAAGCGTTGTTCGGAATTACTGGGCGTAAAGGGCTCGTAGGTGGCCAACTAAGTCGGACGTGAAATCCCTGGGCTCAACCCAGGAACTGG
+
CCCCCGGGGGGGGGGGGGGGGGGGGGGGGGGGGGGGGGGGGGGGGGGGGGGGGGGGGGGGGGGGGGGGGGGGGGGGGGGGGGGGGGGGGGGGGGGGGGGGGGGGGGGGGGGGGGGGGGGGGGGGGGGGGGGGFGGGGGGGGGGGGGGGGGGGGGEGGGGGGGGGGGGGGGGGGGGGGGGGGGGGGGGGGGGGGGGGGEGGGDGFEGGGGGGEEEGGGGGGGGGEDEEFGGGGGGGGG?DGGGGGGGGGGECGGGFFGFGGFGC?FGCDEGGEG4<CCFC09?>CF)>6?GF0)>:F5007)
@M03506:14:000000000-AKVR1:1:1101:4570:7146 1:N:0:32
CGAACTCCTACGGGAGGCAGCAGTAAGGAATATTGGACAATGGAGGCAACTCTGATCCAGCCATGCCGCGTGAAGGATGAAGGCCCTACGGGTTGTAAACTTCTTTTCTCTTAGAAAAAACTACTGGTTTCGTACCGGTACTGATTGTACAAGAGGAATAAGCATCGGCTAACTTCGTGCCAGCAGCCGCGGTAATACGAAGGATGCAAGCGTTATCCGGATTCACTGGGTTTAAAGGGTGTGCAGGTGGGGTAATAAGTCAGTGGTGAAAGCCCCCGACTCAAACGGGGAACTGCCATAG
+
CCCCCGGGGGGGGGGGGGGGDGGFGGGGGGGGGGGGGGGGGGGGGGGGGGGGGGGGGGGGGGGGGGGGGGFGFGGGFGFGGGGGFFGFGGGGGGGGGGGGGGGGGGGGGGGFEGGGGGGGGGGFEGGGGGGEGGGGDGCFGGGGGGGGGGGFFDFGGGFFG9DGGGGGGGDD<DDGGGGGGGGGGGGGGGGGGGEGGGGGFDDGGGFFGGFGECGGGGEGGGGGCFGFDC8BEDGGGGGGEE5EGFGC+:ECDEG:C**:F+?CGG9/:C?45>CEG><55>?6F*/5:C)-79=?@?FF6
@M03506:14:000000000-AKVR1:1:1101:4240:7164 1:N:0:32
CGAACTCCTACGGGAGGCAGCAGTGGGGAATTGTTCGCAATGGGCGCAAGCCTGACGACGCAACGCCGCGTGGAGGATGAAGACCTTCGGGTCGTAAACTCCTTTCGATCGGGACGAACGGCCTCGGGGTGAACAATCCCGGGGAGTGACGGTACCGAGAGAAGAAGCCCCGGCTAACTCCGTGCCAGCAGCCGCGGTAATACGGGGGGGGCAAGCGTTGTTCGGAATTACTGGGCGTAAAGGGACCGTAGGTGGCCAACGAAGTAAGACGTGAAATCCCTCGGCTTAACCGGGGAACTGG
+
CCCCCGGGGGGGGGGGGGGGGGGE@FFGGGGGGGGGGGGGGGGGGGGGGGGGGGGGGGGGGGGGGGGGGCFGGGGGGFGGGGGGGGGGGGGGEGGGGGGGGGGGGGGGGGGGGGGGGGGGGEDGDFFGGGGGGGGGFG@CFGGDEDFGGFGDGGEFG@B@:FG@F:?EF7:FGEEGFGFGGGEFGFEE>*;F;CCGC8EE7C?EEDEGGGGEE5**/;*8;8+;:CCGGGG+CF88E29C5?CC***1*/:5:?FFF:*7*/**10+*3**)1/7+29*9657*/)9?5CFBEE>3@@??)
@M03506:14:000000000-AKVR1:1:1101:14545:7174 1:N:0:32
CGAACTCCTACGGGAGGCAGCAGTGGGGAATTTTGCGCAATGGGGGAAACCCTGACGCAGCAACGCCGCGTGGAGGATGAAGTCCCTTGGGACGTAAACTCCTTTCGACCCGGACGATAATGACGGTACGGGTGGAAGAAGCCCCGGCTAACTTCGTGCCAGCAGCCGCGGTAATACGAGGGGGGCAAGCGTTGTTCGGAATTATTGGGCGTAAAGGGCGCGTAGGCGGTGCGGTAAGTCACCTGTGAAACCTCTAGGCTTAACCTAGAGCCTGCAGGCGAAACTGCCGTGCTTGAGGGTG
+
CCCCCGGGGGGGGGGGGGGGGGGGGGGGGGGGGGGGGGGGGGGGGGGGGGGGGFFGGGGGGGGGGGGGGGGGGGGGGGGGGGGGGGGGGGGGGGGGGGGGGGGGGGGGGGGGGGGGGGGGGGGGGGGGEGGGGGGGGGGFGGGGGGGGGGGGGGGG:CGGGGGGGGGGGGGGGGGGGGDEGGGGGGGCCGG;>EGGGGGGG5AEDFGGGFGEGE5EGGGGGGD5EGGGGGGGGGGECFFDFGGGFGGGGGGGFG6FFFGGGF*C7:E=FGGFGGGGGFGGG)7C7@F4;5>6F*?>FFFFF
@M03506:14:000000000-AKVR1:1:1101:15500:7190 1:N:0:32
CGAACTCCTACGGGAGGCAGCAGTGGGGAATTGTTCGCAATGGGCGCAAGCCTGACGACGCAACGCCGCGTGGAGGATGAAGACCTTCGGGTCGTAAACTCCTTTCGATCGAGACGAACGGCTTCCGGGTGAACAATCCGGAAGAGTGACGGTACCGAGAGAAGAAGCCCCGGCTAACTCCGTGCCAGCAGCCGCGGTAATACGGGGGGGGCAAGCGTTGTTCGGAATTACTGGGCGTAAAGGGCTCGTAGGCGGCCAACTAAGTCAAACGTGAAATCCCTCGGCTTAACCGGGGAACTGG
+
CCCCCGGGGGGGGGGGGGGGGGGGGGGGGGGGGGGGGGDGGGGGGGGGGGGGGGGGGGGGGGGGGGGGGGGGGGGGGGGGGGGGGGGGGGGGGGGGGGFGGGGGGGCGGGGGGGGGGGGGGGGGGGGGGGGGGGGGGGGGGGGGGGGGGGGGGGGFGGGBCFGGGGGGGGGGGGGGGGGGGGGGGGGGGGG>FGGGG>5C9CFFEGGGGGGGG>CFC;;E;FDEE8CC69@F7CE=E*/8CEGGC=FCEGGDC/59857*6C<F+;9FGCGFGDCF79DG*.)*:5<FA7B>FDD3>5?4)
@M03506:14:000000000-AKVR1:1:1101:22380:7226 1:N:0:32
CGAACTCCTACGGGAGGCAGCAGTGGGGAATTTTGGACAATGGGGGCAACCCTGATCCAGCAATGCCGCGTGTGTGAAGAAGGCCTTCGGGTTGTAAAGCACTTTTGTCCGGGAAGAAAACTTCTGGGTTAATACCCTGAGAGGCTGACGGTACCGGAAGAATAAGCACCGGCTAACTACGTGCCAGCAGCCGCGGTAATACGTAGGGTGCGAGCGTTAATCGGAATTACTGGGCGTAAAGCGTGCGCAGGCGGTTTGTTAAGACAGATGTGAAATCCCCGGGCTTAACCTGGGAACTGCC
+
CCCCCGGGGGGGGGGGGGGGGGGGGGGGGDGGGGGGGGGGGGGGGGGGGGGGGGGGGGGGGGGGGGGGGGEGGGGGGGGGGGGGGGGGGGGGGGGGGGGGGGGGGGGGGGGGGGGGGGGGGGGGGGGGGGGGGGGGGGGGGGGGGGFCFEGGGEGGGGGGEGGGGAFGGGGGDGCCFFGGGF:FFGCFGGGGDGGGEECFGGGFGGGGGGGGGC5:8EEG??*AEGFGFFGGFFGG5?G5+AGEGGGDEGGGDD5>EDFCGF7++6CD+:3**:0<*?45535E/)79AF??@F4))9?F)
@M03506:14:000000000-AKVR1:1:1101:12144:7232 1:N:0:32
CGAACTCCTACGGGAGGCAGCAGTCGAGAATTTTTCTCAATGGGGGAAACCCTGAAGGAGCGACGCCGCGTGGAGGATGAGGGTCTTCGGGTTGTAAACTCCTGTCATTTGGGAACAATGCTGCCGTATCAACTGTACGGTAGTTGATAGTACCAGAAGAGGAAGAGACGGCTAACTCTGTGCCAGCAGCCGCGGTAATACAGAGGTCTCAAGCGTTGTTCGGATTCATTGGGCGTAAAGGGTGCGGAGGTGGCGTCGTAAGTCGGGTGTGAAATTTCGGAGCTTAACTTCGAAACTGCAT
+
CCCCCGGGGGGGGGGGGGGGGGGGGGGGGGGGGGGGFGGGGGGGGGGGGGGGGGGGGGGGGGGGGGGGGGFGGGGGGGGGGGGGGGGGGGGGGGGGGGGGGGGGGGGGGGGGGGGGGGGGGGGGGGGGGGGGGGGGGGGGDFGGGGFCFFGGGGGGGGGGGGGGGGGGGGGGGGGGGGGGGGGGFGGFGGGGGDGEGCGGGGGGGFCGCGFFGGG8EG8CEEG5*;@C7@9FGGEGD=*CCEE5CG5)?E:7CCEDEF31*::ACGG457E@G*:9:*75*7<CCFFB4*9:75:>6FFF4
@M03506:14:000000000-AKVR1:1:1101:25990:7245 1:N:0:32
CGAACTCCTACGGGAGGCAGCAGTGGGGAATTGTTCGCAATGGGCGCAAGCCTGACGACGCAACGCCGCGTGGAGGATGAAGACCTTCGGGTCGTAAACTCCTTTCGATCGAGACGAACGGCTTCCGGGTGAACAATCCGGAAGAGTGACGGTACCGAGAGAAGAAGCCCCGGCTAACTCCGTGCCAGCAGCCGCTGTAATACGGGGGGGGCAAGCGTGGTTCGGAATGACTGGGCGTAGAGGGCTCGTAGGCGGCCAAACAAGTCAAACGTGAACTCCCTCTGCCGAACCGGGGATATGC
+
CCCC9@EFFCFFEGE@CBCE@<@C,CCFEE<F9EGFEGEGGDFGFF+@FCFGGGFGGCEFEFF@EGGCGE::F7FGGGGGGFGFEFGGGGGGGGEGGFF9ECFFGGF+C8FGG8F+>>BECF7C>CF@@+*3>CCG@>:***>:F:FGGGGEEGDC*1<CEE,:?C,,<C:F7*CF:CC9BC14CFFFF*;C*CE*:2<9+<@F8CCCGE58ECECC8*:C@+C*A*;++<++/*;**1**36E5*2<8C=*2::CE5*****2<D?FG010*//+*09**))0+*))()895B@:))0/*
@M03506:14:000000000-AKVR1:1:1101:6127:7250 1:N:0:32
CGAACTCCTACGGGAGGCAGCAGTTGGGAATCTTGGACAATGGGGGAAACCCTGATCTAGCCATGCCGCGTGAGTGATGAAGGCCTTCGGGTTGTAAAACTCTTTCGACGGGGACGATAATGACGGTACCCGTAGAAGAAGCTCCGGCTAACTTCGTGCCAGCAGCCGCGGTAATACGAAGGGGGCTAGCGTTGTTCGGAATTACTGGGCGTAAAGCGCGCGCAGGCGGTTTTTCAAGTCAGTGGTGAAAGCCCGGAGCTCAACTCCGGAACTGCCATTGAAACTGTAAAACTTGAGGACG
+
CCCCCGGGGGGGGGGGGGGGGGGGGFGGGGGGGGGGGGGGGGGGGDGGGGGGGGGGGGGGGGGGGGGGGGGGGGGGGGGGGDGGFGGGGGGFGGEGGGGGGGG9FFGGGGGGGGGGGGGCFGGGGGGGGFGDGGGGGGGGCFCFGGGDGEGGGGGGE<FGG?FGCGGGGGGGGGGGGGGFDFDGGGGFCCEGEGGDFEGDCFGGGFFGGDEGE5:EGGGD=8=CGCGG5*:;F7@F?<FEFFCFGGGGFGGGGGGD57C*<6>E9*<<C<EEF446CF7CGF=FG=>@<F4<?*87:?F75
@M03506:14:000000000-AKVR1:1:1101:7177:7258 1:N:0:32
CGAACTCCTACGGGAGGCAGCAGTCGAGAGGCTTCGGCAATGGGGGAAACCCTGACCGAGCGACGCCGCGTGGAGGATGAAGGCCCTTGGGTTGTAAACTCCTGTCATGTGGGAAGAAACTCTACGGTTCGAATAGGGCCGTAACTTGACGGTACCACAAGAGGAAGCTCCGGCTAACTCCGTGCCAGCAGCCGCGGTAATACGGGGGGAGCGAACGTTGTTCGGAATCACTGGGCGTAAAGGGCGTGTAGGCGGCTGAATAAGTGGAGTGTTAAAGCCCCCGGCCCAACCTGGGAACTGC
+
CCCCCGE<FFCFCCFBC;CFFFDEG@F:EGGEAEFFGGDEEEC@CCCFFA<6C<FEFC:FFCGF+C:>CF:FFF@FE,4,??AFGGG<EA<F=FFEGGFE<EE8F=FGAFFGGF8CDFD,:3>>,+8:+3@<FCF9>F<:*>FFEGC,@F7>FD*7,FBFC@>CFF,4C<CFC*41C<<,2FCFC<CCF<<:C<*4?CCECCFCEEEECEDEEEG*8;C@EFFE>CCCCCC9<F=*7CDGGG755E:7;>+<=E5)15579C>F:??2/96***:00*291).//090-C5(..:)0.9?/
@M03506:14:000000000-AKVR1:1:1101:3758:7267 1:N:0:32
CGAACTCCTACGGGAGGCAGCAGTGGGGAATCTTGCGCAATGGGCGAAAGCCTGACGCAGCAACGCCGCGTGGGGGATGAAGGGTTTCGGCTTGTAAACTCCGCATGAACGGGAAGAACATGTGCTGGCGAATAGCTTGACCGAACAGGGTGCGGATGGTAAGCCTCGCCCAATGCCAGCAGCGGAGGAGCGGTGGTAGGAGCAAGCGAAGTGTGGATCTGCTGGACGGGGAGTAAGGGGAGGCGATCGGGCCAAGGCAAGTGGGAAGTCACCGGGCCGAACCCAACCAGGTAAAGTGATA
+
CCCCCGGGGGGGGGGGGGGGGGGG8FGGGGG<FGG9FFGGGGGGGGGGGGGGGGGG@FGGG,FGGGGGGGGG++@EGDGG,5,+99BFGG74@FFGGGG,,E3+++B,5FGGGG7FGG8,,,CF,,,3+3@++@,,@,,,,,5****3@>F***=****,7,@,,2+******+,?F,2*+++*1*:***2/*/*/*++2+;8**0*/**:/<++;+<++++30+*;*2*/*:*++2+7**:*1:***2***/:***.>**30+**+*3*3/**1*9)/))0)**)*0(18)9@**1****
@M03506:14:000000000-AKVR1:1:1101:3539:7292 1:N:0:32
CGAACTCCTACGGGAGGCAGCAGTAAGGGATATTGCGCAATGGGCGAAAGCCTGACGCAGCAACACCGCGTGGAGGATGAAGGCCTTCGGGTCGTAAACTCGTTTTGACGCTGACGAGGAAGGACGGTAGGCGTCGAAGAAGTCACGGCTAACTACGTGCCAGCAGCCGCGGTAAAACGTAGGTGGCGAGCGTTATCCGGATTTACTGGGCGTAAAGCGTGTGCAGGCGGGCTGCCAAGTGGTGGTGGAAAGGTCGTGGCTTAACTGCGGCAGGGTATGCAAGACTGGCAGTCTGGAGTAC
+
CCCCCG@FGGGDGGGGGGGGGGGFFGGGGCFFGGGDEGFGDFFGFGGFGGCFGGGCEGEBFDGGFFGGGGFEGFCGC8FGGGGGGGGGFGGGFEEGFFG<EGGF7FGGGGGGGGFCGGGGEFEFFFGEGGGCDFGGGFGFDFFFFGGGGGEFF,3:F,FF:>FFFGGGGGGG7FECFGGCFFG:FG@EEF*:C>CD7AEE>*;6CGFFF5/:CEE>FFE;C8C@FFGGGGG5?C?;<@F+?<3=**29@9+7C6<C*>G::7CC7*+2CD*)/150*02**//***2)4*84?405*00/*
@M03506:14:000000000-AKVR1:1:1101:4176:7322 1:N:0:32
CGAACTCCTACGGGAGGCAGCAGTCGAGAATTTTTCTCAATGGGGGCAACCCTGAAGGAGCGACGCCGCGTGGAGGATGAAGGTCTTCGGATTGTAAACTCCTGTCATTTGGGAACAAAACTTCCGCTTAACTGGCGGGAGCTTGATAGTACTAGAAGAGGAAGAGACGGCTAACTCTGTGCCAGCAGCCGCGGTAATACAGAGGTCTCAACCGTTGTTCGGATTCATTGGGCGTAAAGGGTGCGTAGGCGGTCGGGTAAGTCGGATGTGAAATCTCAGGGCTCAACCCTGAAACTGCATT
+
CCCCCGGGGGGGGGGGGGGGGGGGGGGGFEGGGGGGCGGGGGGGGGGGGGGGGGGGGGGGGGGGGGGGGGGGGGGGGGGGGGGGGGGGGGDGGGGGFFGGGGGGGGFGGGGGGGGGGGFGGFGGGGGGG>FGGGGGGGGGGGFGGGGGGGGGGGGFFGGGGFGGFGGGDGGGGGGGGFGGDGFFFGGGGGGGFCCGGFFGFFGFGGFFGCGGGGGGGGGG=E*;CGGGGFGGGG88C*7ACFGEGECDCFGGCEDD=>39?FGGD57C7>96CDFAFFGGGFFC+=77(*03?FBFFFBFF
@M03506:14:000000000-AKVR1:1:1101:3947:7328 1:N:0:32
CGAACTCCTACGGGAGGCAGCAGTGGGGAATATTGCACAATGGGCGCAAGCCTGATGCAGCGACGCCGCGTGAGGGATGACGGCCTTCGGGTTGTAAACCTCTTTCAGTATCGACGAAGCGCAAGTGACGGTAGGTACAGAAGAAGCACCGGCCAACTACGTGCCAGCAGCCGCGGTAATACGTAGGGTGCGAGCGTTGTCCGGAATTACTGGGCGTAAAGAGCTCGTAGGTGGTTTGTCGCGTTGTTCGTGAAAACTCACAGCCCGACTGTGGGCGTTCGGGCGATACGGGCAGACTGGA
+
CCCCCGGGGGGGGGGGGGGGGGGGGGGGGGGGGGGGGGGGGGGGGGGGGGGGGGGGGGGGGGGGGGGGGGGGGGGGGGDGGGGGGGGGGGGGGGGGGGGGGGGGGGGGGGGGGFGGGGGGGGGGGGGFFGGGGGGGGGGGGGGGFGGGGGGGGGCGGGGGGGFFGGGGGGGGGGGGEEGGGGGC<BFGFCDG@ECEGGGGGGGGG*;FGGGGGGGGGGCCFFEFGGG?EFGFGGGFFC7+:EEE=5CFCGGGCECGDFFFGGDC*7E)*9=?CCDDDD3><BFGGDC)(/705>:>FFF4)
@M03506:14:000000000-AKVR1:1:1101:5477:7329 1:N:0:32
CGAACTCCTACGGGAGGCAGCAGTAGGGAACTGTTCGCAATGGGCGCAAGCCTGACGACGCAACGCCGCGTGGAGGATGAAGATCTTCGGGTCGTAAACTCCTTTCGATCGAGACGAATGGCCTCCGGGTCAATACCCTGGCGGAGTGACGGTACCGAGAGAAGAAGCCCCGGCTAACTCCGTGCCAGCAGCCGCGGTAATACGGGGGGGGTTAGCGTTGTTCGGAATTACTGGGCGGAAAGGTCTCGTAGGTGGCCATCTAAGTCATACGTTCAATCCCTCGGCTTAACGTGGGAACTGC
+
CCCCCGGGGGGGG7CC@FGGGGGGGGGGCGFEGGGGGGEGGGGGGGGEGGFFGG8EFFGCGFGEGGGGGGGGGCEECFFG9DFGA<E@FGGECEEGCFD,EFFFGCBF9E@EG8F>CCFFG8F,DE>CGEGGGGGGGFG?F,F:<FFCFGCC:<FFGD@7:<F:FFGG<FEGGDB<FG:<FF=F@FC:;88*;:ED*:2;FFG8:8ECDGGE**;CE28:8*+;C?8*3<@3<6:C5*9*1:=++<E42*21CFCFC4*0<+0<+:C*2*C1**0+**77*))/7<))-:),.).0)7)1*
@M03506:14:000000000-AKVR1:1:1101:10614:7332 1:N:0:32
CGAACTCCTACGGGAGGCAGCAGTCGAGAATTTTTCTCAATCGGCGAAAGCCTGAAGGAGCGACGCCGCGTGGGGGATGAATGGCTTCGGCCCGTAAACCCCTGCCATTTGCGAACAAATTAATTCACCCAACACGTGGATTATTGATTGTAGCGGAAGAGGAAGGGACGGCTAACTCTGTGCCAGCAGCCGCGGTAATACAGAGGTCCCAAGCGTTGTTCGGATTCACTGGGCGTAAAGGGTGCGTAGGCGGGTGGGTAAGTTTGACGGGAAATCCCCGGGGCTAACCCGGAAACTGCGG
+
CCCCCGGGGGGGGGGGGGGGGGGGGGGGGGGGGGGGGGGGGGFGGGGGGGGGGGGGGGGGGGGGGGGGGG@FGGGGGGGFGGGGGGGGGGGGGGGGGGGGFGGGGGGGGGGGGGGGDGGGFFGGGGGGGGGGGGGGFGGDFFFFFCCFCFGGGGGGGGGGGGFDEEGGGGGGGGGGGFG@F::F?FG7CDGCGGGG5CFDFGCDCGCGGG7@F588CCEFFCCEEEGC@9FGGFG1*;C+9=EEGGEGGEFED*:58>5*79:?97+:5)*)19*<*)17C:)7*7*),9)1))87*=*))
@M03506:14:000000000-AKVR1:1:1101:11863:7333 1:N:0:32
CGAACTCCTACGGGAGGCAGCAGTGGGGAATTGTTCGCAATGGGCGCAAGCCTGACGACGCAACGCCGCGTGGAGGATGAAGGTCTTCGGATTGTAAACTCCTGTTGCCCGGGACGAAAAGCCTCGACCTAACACGTTGAGGTCTGACGGTACCGGGTGAGGAAGCCCCGGCTAACTCTGTGCCAGCAGCCGCGGTAATACAGAGGGGGCAAGCGTTGTTCGGAATTACTGGGCGTAAAGGGCGCGTAGGCGGCCTTCTAAGTCGAACGTGAAATCCCCGGGCTCAACCCGGGAACTGCGC
+
CCCCCGGGGGGGGGGGGGGGGGGGGGGGGGGGGGGGGGGGGGGGGGGGGGGGGGGGGGGGGGGGGGGGGGGGGGGGGGGGGGGGGGGGGGGGGGGGGGGGGGGGGGGGGGGGGGGGGGGGGGGGGGGGGGGGGGGGGGGGGGGGGGGGGGGGGGGGGGGGGGGGGGGGGGGGCFGGCFGGGGGGGGGGGGGGGGGGGGGGGGGGGG>EGGCGGGGEGGGFFCEGGDGGG?EGGC5:585CF55EGE7<CGFGGGCD+=C*<EGGGDD5>DC@CGF7C9*5CDE=F=6?<*)4@B>>F@?B)
@M03506:14:000000000-AKVR1:1:1101:15225:7372 1:N:0:32
CGTACTCCTACGGGAGGCAGCAGTCGAGAATTTTTCTCAATGGGCGAAAGCCTGAAGGAGCGACGCCGCGTGGAGGATGAAGGCTTTCGGGTTGTAAACTCCTGTCATTTGAGAACAAGGTGCACCGGTTAACTGCCGGTGCATTGATAGTATCAGAAGAGGAAGGGACGGCTAACTCTGTGCCAGCAGCCGCGGTAATACAGAGGTCCCAAGCGTTGTTCGGATTCATTGGGCGTAAAGGGTGCGTAGGTGGCGCCGTAAGTCGGGTGTGAAATTTCGGAGCTTAACTCCGAAACTGCAT
+
CCCCCGGGGGGGGGGGGGGGGGGGGGGGGGGGGGGGGGGGGGGGGGGGGGGGGGGGGGGFGGGGGGGGGGGGGFGGGGGGGGGGGGGGGGGGGGGGGGGGGGGGGGGGGGGGGGFGGFGGGGGGGGGGGGGGGFCGGGGGGGGGGGGDEFFGGGGGGGGGGGGGGGGGFGCFFGGGGGGGGGGGGGG7BFGGGGGGGGGCFCC9FGGGG79CFFGCGGGGFGCAEDFCGGGGGGE:EGGGGG7CEGECGG+AFCGGC@GDCFFGED*1><C8::CF767C73):6678)*035)859@@4*
@M03506:14:000000000-AKVR1:1:1101:15209:7374 1:N:0:32
CGAACTCCTACGGGAGGCAGCAGTCGAGAATTTTTCTCAATGGGGGAAACCCTGAAGGAGCGACGCCGCGTGAGGGATGAAGGGCTTCGGCCCGTAAACCTCTGTCATTTGCGAACAAATGTCATGGTTGAACATTCCATGGCTTGATTGTAGCGAAAGAGGAAGGGACGGCTAACTCTGTGCCAGCAGCCGCGGTAATACAGAGGTCCCAAGCGTTGTTCGGATTCACTGGGCGTAAAGGGTGCGCAGGTGGGCTGGTAAGTTCGATGTGAAAGCCACGGGCTTAACCCGGGAATGGCAT
+
CCCCCGGGGGGGGGGGGGGGGGGGGGGGCFGGGGGGGGGGGGGGGGGGGGGGGGGGGGGGGGGGGGGGGGGGGGGGGGGGGGGGDGGGGGGGGGGGGGGGGGGFGGGGGGGGGGGGGGGGGGGGGGGGGDFGGGGGGGGGGGGGGGGFGGGGGGGGGGGGGCFGGGGGGGDGGGGGGGGGGFGGGGGGFGGGDGG*BE@FFEGGFC08CFGGGGE;CEGGFEE5;CFGGFCGGGGE5E3C?CFCGGCGEGFFGEGGC:9><FCF?DCC75C?CFC67)2CDDDGC4CBAFD9)8))0<F8*
@M03506:14:000000000-AKVR1:1:1101:11359:7380 1:N:0:32
CGAACTCCTACGGGAGGCAGCAGTCGAGAGGCTTTGGCAATGGGGGAAACCCTGACCAAGCGACGCCGCGTGGAGGATGAAGGCCCTTGGGTTGTAAACTCCTTTTGTCGGGGAAGAAATGCGATCAGGTAAATAATCTGGTCGTTTGACGGTACCCGGCGAATAAGCTCCGGCTAACTCCGTGCCAGCAGCCGCGGTAACACGGGGGGAGCAAGCGTTGTTCGGAATTACTGGGCGTAAAGGGCGTGTAGGCGGTCAAGTAAGTGGGATGTGAAATCCCTCGGCTCACCCGAGGACCTGC
+
CCCCCGGGGGGGGGGGGGGGGGGGGGGGGGGGGGGGGGGGGGGGGGGGGGGGGGGGGGGGGGGGGGGGGGGGGGGGEGGGGGGGGGGGGGGGGGGFGGGGGGGGFGGGGGGGGGGGGGGGGGGGCGGGGGFGGGGGGGGGGGGGGGGGGGGDGGGCGGGGGGGGGGGGGGGGGGGGGGGGGGGGGGGGGGGGGGGGGGGGGGGGGGGGGGG>CFGGGEEGGGGGGGDDGGGGGGGGGEGG=FFCEGEGGGGGGDGGGFGF7A7++09FF*>?GGCFGFG64<37=:5?F4FBDFBBF>4;5
@M03506:14:000000000-AKVR1:1:1101:24551:7381 1:N:0:32
CGAACTCCTACGGGAGGCAGCAGTGGGGAATTGTTCGCAATGGGCGCAAGCCTGACGACGCAACGCCGCGTGGAGGGTGAAGACCTTCGGGTCGTAAACTCCTTTCGATCGAGACGAACGGCCTCCGGGTGAATAGTTCGGAGGAATGACGGTACCGAGAGAAGAAGCCCCGGCTAACTCCGTGCCAGCAGCCGCGGTAATACGGGGGGGGCAAGCGTTGTTCGGAATTACTGGGCGTAAAGGGCTCGTAGGTGGCCAACTAAGTCAGACGTGAAATCCCTCGGCCTACACGGGGAACGGG
+
CCCCCGGGGGGGGGGGGGDGGGGGGGGGDGGGGGGGGGGGGDFGGDGGGGGGGGGGGGGGGGGGGGGGGGEEG@DGGGGFGGGFGGGGGGGGGEGGGDGGFFGGGFEFGGGEGGDGEFCGGGGDGGGGGFEDFABFG@FFG@CFEEFGGGGGGGGGGEGE@7FFG7<:<7CCF7:CGFGGFGG5CFGDCFCGGGGEGEEGCEGFD>EDC>CC8EGFGCEGEF?CECE=8EG9:?C=58)/AF75:*:CCEC5:+79EF53:666?FE7+*:>GD7+*1647)75C)*8(*)(.))).8).)
@M03506:14:000000000-AKVR1:1:1101:14200:7386 1:N:0:32
CGAACTCCTACGGGAGGCAGCAGTGGGGAATTTTCCGCAATGGGCGAAAGCCTGACGGAGTGACGCCGCGTGTGGGACGAAGGCCTTCGGGTCGTAAACCACTGTCAGTGGGAAAGAAGGATGTCGATGCTAATACCATCGGCATTTGACGGTACCTGCAGAGGAAGCCCCGGCCAACTCTGTGCCAGCAGCCGCGGTAAGACAGAGGGGGCAAGCGTTGCTCGGAATTACTGGGCGTAAAGGGCGCGTAGGCGGGTTGGCAACTCGGTCGGGAAATCCTGCGGCTCAACCGAAACACGCC
+
CCCCCGGGGGGGEEFFGGGGDE@C@ECFGEGEFFFFGGEFEC@EFEG@ECCFEECFGGGFCDFDFFE7FGGGCGGGC@BG@ECGE@FED:FFFGGDCFFFFF?FGGDFBBFGF8=>33DD@C@FG<B:CEG938<BFFF87+F7FBFCFFCGEGGGGGGG@ACCC7ECEG7*4<FCFGFC,;FC9<BC7++<FGGGDE859<?6@6@FGDEDCFEE>1*/10<>EE*;0+<7+<@FE19**+:*5:CD**/*6=53*5576C7*+2:C**/))/1727C**/55=)19)9>9)))))08).
@M03506:14:000000000-AKVR1:1:1101:15332:7397 1:N:0:32
CGAACTCCTACGGGAGGCAGCAGTGGGGAATTTTTCGCAATGGGGGAAACCCTGACGAAGCAACGCCGCGTGGAGGATGAAGGCCTTCGGGTCGTAAACTCCTGTCGACCGGGACGAACGTAGTCGGGTCCAATACACCCGGCTATCGACTGTACCGGTAAAGGAAGCCACGGCTAACTCTGTGCCAGCAGCCGCGGTAATACAGAGGTCTCAAGCGTTGTTCGGATTCATTGGGCGTAAAGGGTGCGTAGGCGGCGCGGTAAGTCGGGTCTGAAATCTCGGAGCTTAACTCCGAAACTGC
+
CCCCCGGGGGGGGGGGGGGGGGGFGGGGGGFGGGGGGGFEGGGGGGGGGGGGGGGGGGGEGGGGGGGGGGFFGEFGGGGGGGGGGGGGGGGGGGGGGGGGGGGGGGGGGDGGGGGGGGGGFGGGGCGGGGGGGGGGGGGGGCGDFGGGGGGGGGGGGGGGGGGGFFGGGGGGGGGGDEFGGGCFDFGGGGGGGGGGGGECGGGGGGGGGFGGGFGGGGGCEFFGGEDEGEC9EFGGGE<8CGGDGDEG55E>FEEDC@DGE5*A9?CGEC*7DC79>F7CCF>5EFGB>GFFFFB57<8@9
@M03506:14:000000000-AKVR1:1:1101:25534:7400 1:N:0:32
CGAACTCCTACGGGAGGCAGCAGTGGGGAATATTGCGCAATGGGCGAAAGCCTGACGCAGCGACGCCGCGCGGGGGATGAAGCTTTTCGGAGTGTAAACCCCTTTCGACCCGGACGAATGACCCGCAAGGGTTTGACGGTACGGGTATAAGAAGCCCCGGCTAACTACGTTCCAGCAGCCGCGGTGATACGGAGGGGGCCAGCGTTGCTCGGAATTACTGGGAGTAAAGGGGTCGTTGGTGGTGCGGCAAGGTGGGAGGGAAATCTCTGGGCTTAACTCATGGGTCTGCTTGAAAACTGTC
+
9CCCCFGG9FFECGGGGEE;CGG<FGFGCFFFFCGGGEECFCFFFFG7FBF8FA8C,,+7@C7CCFE@F@+@CFGGGD@FF9F8B<F<FCEGGGGGDFF,@F7FGF7<*5@FEE7*>*,,,,8,=CFC<FGFGE:,8<<FF*FFE*4FC,,<96+C5E>*:*;6C7@ECC*2;+<+*0;AE*?8CECC9<C***8C>C8:EE*:*;8E+3CEC*;@C7AFFG8:*+333CC*;*:?**1*:5:CCC=C*:5*00:7*))1*25?<*+*+2*7*7*+2*07**//2)*))*0).)0/))*11
@M03506:14:000000000-AKVR1:1:1101:10903:7405 1:N:0:32
CGAACTCCTACGGGAGGCAGCAGTGGGGAATTGTTCGCAATGGGCGCAAGCCTGACGACGCAACGCCGCGTGGAGGATGAAGGTCTTCGGATTGTAAACTCCTGTTGCCCGGGACGAAGCGTCTCGACCTAACACGTCGAGGCTTGACGGTACCGGGTGAGGAAGCCCCGGCTAACTCTGTGCCAGCAGCCGCGGTAAGACATAGGTGGCGAGCGTTATTCGGAATTACTAGGCGTAAAGCGAGTGTAGGCGGGCGCTTAAGTCTGCTGTGAAATCTCCCGGCTCAACTGGGAGGGGTCAG
+
CCCCCGGGGGGGGGGGGGGGGGGGGGGGGGGGGGGGGGGGGGGGGGGGGGGGGGGGGGGGGGGGGGGGGGGGGFGGGGGGGGGGGGGGGGEGGGGGGGGGGGGGGGGGGGGGGGGGGGG>FFGGGGGGGGGGGGGGGGGGGGGGGGGGGGGGGGGGGGGGGGGCFGGGGGGGGGGGGGGGGGGGGGGGGGGGGGGGGGGGGFCFGFFGGGECCEGGG5CFFGGCCCE9EGGGF?CEEEGFGGGEGGCFGGFDGGCD=5<3:C7?FFFFGFDFG7:?>?>CGF;*19*.4C??>B>>)0.77
@M03506:14:000000000-AKVR1:1:1101:25123:7415 1:N:0:32
CGAACTCCTACGGGAGGCAGCAGTCGGGAATTTTGCGCAATGGACGAAAGTCTGACGCAGCAACGCCGCGTGAGGGATGAAGGCCTTCGGGTTGTAAACCTCTTTTCTCAGGGACGATGATGACGGTACCTGAGGAAGAAGCCACGGCTAACTACGTGCCAGCAGCCGCGGTAATACGTAGGTGGCATGCGTTGTCCGGATTTACTGGGCGAAAAGAGCGCGCCGGCGGTCGTGCAAGCCGCGTGCGAAAGACCTCGGCTCAACTGGGGAGGGTCACGCGATACTGCTCGACATGAGGGTG
+
CCCCCCFGGFFGGGD@FCFGFGGGGGDGGFGFGGGFEDGGGGGE@:@E,CGGEFDEEGGGDFGGGE7F7FG7?FGEGFGGFC=,<5BFFD@<FCFDG9FAFFG,CEF,CE98,FE@FFGGGG9?@@F@F9E=F<7=FFGGFGFGFFFECCF7D,:FGFGGFFFFGGG:CFG7FCF97=?<<CFFC<C+2BFC7<EAF7@*B*B9<>CGGFC*:8*<>C6?E*:*:?5:5:***/*/<<*87C=75**18*/02700*7<*:+C6:FGGD*5.797**7><3>)/<=*/)/)-))1*)))0)
@M03506:14:000000000-AKVR1:1:1101:9514:7417 1:N:0:32
CGAACTCCTACGGGAGGCAGCAGTGGGGAATATTGCGCAATGGGCGAAAGCCTGACGCAGCTACGCCGCGTGTGTGATGAAGGCCTTCGGGTTGTAAAGCACTGTCCAGGGGGAAGAAGTATGACGGTACCCCTCAAGAAAGCACCGGCTAACCCTGTGCCAGCAGCCGCGGTAATACAGGGGGTGCAAGCGTTGCTCGGAATCACTGGGCGTAAAGCGTACGCAGGCGGACCGTTAGGTCGGGTGTGCAAGCCCGGGGCTCAGCCCCGGAACTGCATTCGATACGGACGGTCTTGACTAC
+
CCCCCFFFDEFGGE,@@FGE@FGCCEF@FGFFEGFG7@FEFFGGGEFFCGFE@FAFED@FCF9<F7FFC7FFB@GCFFGDCEEF@<DFDC=4C=4EA<5<E=BFBE,,,,+=>FEEG8FGGFCF9B7BF=8,F++3,>9<F?F,F<:+**3@7,@,F:C;3;<7>B,<B*<<C<@FFGF9CFGC<F@:<,*418?EC91:CC*0+0A9C*CEEEG*+31;*/:CEC**2:E8*7A5=EFEGGGGF=:3+<+:<FFG559DG50*3CE35C5)1**+**::7=4*7)103/783<F47)9*0
@M03506:14:000000000-AKVR1:1:1101:6531:7420 1:N:0:32
CGAACTCCTACGGGAGGCAGCAGTCGGGAATTTTGCGCCATGGACGAAAGTCTGACGCAGCAACGCCGCGTGAGGGATGAAGGCCTTCGGGTTGTAAATCTCTTTCCTCAGGGACGATGATGACGGTACCTGAGGAATAAGTCACGGCTAACTACGTGCCGGCAGCCGCGGTAATCCGTAGGTGGCTAGCGTTGTCCGGTTTTACTGGGCGTCAAGAGCGCGCAGGCGGTCGTTCAAGGCGGTTGGTAAAGCCCCCGGCTCAACCGGGGGGTGTCACTCGTATCTGGACCGCTCGACGGCC
+
CCCCCCCFGGGGGDFG>FC;@8EF<FGGDGDACDFFEC,@FFDEDCEBFCGGGFFF7FBEGGGGG7@+@>>FEFGDCF7<9<88E?F9B7FGGDC,5E,9<B<FF?FGCEGGGFC>7F<9D@DDEGGBEGGG8FFFGFGC<FGFD>FC7BFGG,<+@73C5::CEG7<FF@C*C;,2<F:<CG<F+<CF?C<C*B994B*1;;+0:A@F;8C/8CCF**181:2/:*/:8:E5A@+++2*:*/1>*1*<++3>==555))1+92*)29*)*)/103**09*))201**(0)-73)0.5)75
@M03506:14:000000000-AKVR1:1:1101:2974:7422 1:N:0:32
CGAACTCCTACGGGAGGCAGCAGTCGCGAATCATTCACAATGGGCGCAAGCCGGATGATGCCACGCCGTGTGCGGGATGAAGGCCCTCTGGGTTGTAAACCGCTGTCAAGTGGGGGGAAACGTTCGGTGTTAACAGCATCGGATCTGACTGCCCGCTAAAGGAAGCCCCGGCAAAACGTGTGCCAGCAGCAGCGGTAATACATGTGGGGCGAGGGTTGTTAGGGATTACTGGGCATAAAGGGTGCGTAGGCGGCTTGGTAAGTCAGGGGTGTAAGTTTTCGGCCCAACCGGCAAAGGGCGT
+
CCCCCGAD9C<;-@@CCFCG@FFFF@7@@@@FE9CEFFE<EECFG7EF+@<D++CBF,@E6,:C@FFC@>FFGEGF>FFF,CF<F:9B=E@FGGCC?F9F8:=4=4F,CE8B9A=:<4*2<:,8<:*8=FC9F9?:F:CC<14*8<C:C<9E68E*1/2++3:*0*;2;E*1?>8*0?>C:89:?F8?6C*0;*:?E5<CFGC7+<+*:EE52*222:;C+A;*2;*+209CCC0:<F*+:*:5**:1C7+/7559*):*+0?9:0***1>)22:+002*)0)*:)/8:37()))))).).
@M03506:14:000000000-AKVR1:1:1101:9553:7424 1:N:0:32
CGAACTCCTACGGGAGGCAGCAGTGGGGAATTGTTCGCAATGGGCGCAAGCCTGACGACGCAACGCCGCGTGGAGGACGCAGACCTTCGGGTCGTAAACTCCTTTCGATCGAGACGAACGGTCTCCGGGAGAACAATCCGGAGTAGTGACGGTACCGAGAGAAGAAGCCCCGGCTAACACCGTGCCAGCAGCCGCGGTAAAACGGGGGGGGCAAGCGTTTTCTGGAATTCCTGTGCGCAAAGGGCGCGTAGGCGGGCAGCCCAAGGCAGGGGTGAAACCGCCGGGGTACACCCGGTGAGGG
+
CC9<@@@FGDEGC@FFE;,B@@@E8EF7F;CF96CFB:,@;6,,<@FBF+,6C6E<BCEGG7:F7FCFF@@:@@<+4+7+8+4EFEEEC@:FEC@FF<??DB<?C,:+D,>CF@FE:F++88F<=FC@@*5<A,FECG,1**>*53C:,?**6<*@B:<*1<:<,CC,+*4*:C<FAF++*://;*+0*22**/88*:5*+0</888C*2:*11*8*;C**+39+0+<6+00:9++:*):*2:A=E*9*/*:*>C/*.*7**/*/>*>5)/5CC*00/CC)0.2*)90)**())7))08F)
@M03506:14:000000000-AKVR1:1:1101:7039:7460 1:N:0:32
CGAACTCCTACGGGAGGCAGCAGTGGGGAATCTTGGACAATGGGCGCAAGCCTGATCCAGCCATGCCGCGTGGATGATGAAGGCCTTAGGGTTGTAAAATCCTTTCGCCGAGGACGATAATGACGGTACTCGGAGAAGAAGCTCCGGCTAACTTCGTGCCAGCAGCCGCGGTAATACGAAGGGGGCTAGCGTTGTTCGGATTTACTGGGCGTAAAGCGCGTGTAGGCGGGTCGTTAAGTTGGGGGTGAAATCCCGAGGCTCAACCTCGGAACTGCCTTCAAAACTGGCGACCTGGACTCAA
+
CCCCCGGGGGGGGGGGGGGGGGGGGGGGGGGGGGGGGGGGGGGGGGGGGGGGGGGGGGGGGGGGGGGGGGGGGGGGGDGGGGGGGGGGGGGGGGGGGGGGGGGGGGGGGGGGGGGGGGGGGGGGGGGGGGGGGGGGGGGGGGGGGGGGGGGGGGGGGGGGGGGGGGGGGGGGGGGGCGFCFCGGEGGGGGGG7FGGGGGGGGGGGGGGGGGEEEGGGGGGCGGGGGGGGG8EE=EG=FFCEEEEGGGGFGDFGCEDEEGG=FDFGDGGGGGB:FGGGFGFF??F67C>;3>B3FF@F4@/)
@M03506:14:000000000-AKVR1:1:1101:12343:7474 1:N:0:32
CGAACTCCTACGGGAGGCAGCAGTCGGGAATTTTGGGCAATGGGCGAAAGCCTGACCCAGCAACGCCGCGTGAAGGATGAAATCCCTCGGGATGTAAACTTCGCAAGAATGGGAAGAATTAGCGAGCGCTAATACCGCTCGTGATGACGGTACTGTTTGTAAGCTCCGGCTAACTCCGTGCCAGCAGCCGCGGTAATACGGGGGGAGCAAGCGTTGTTCGGATTTACTGGGCGTAAAGGGCGCGTAGGCGGCGCCGCAAGTCGGTTGTGAAATCTCCGGGCTTAACCCGGAAAGGTCAACC
+
CCCCCGGGGGGGGGGGGGGGGGGGGGGGGGGGGGGGGGGGGGGGGGGGGGGGGGGGGGGGGGGGGGGGGGGGGFGGGGGGGGG,EFGGGGGCEGGGGGGGGGGGDGGGGGGGGFFGGCFGGGGGGGGGGGGGGGGGGG7FGEGGGFGGGGGGGGGGGGGGGGGGGGGGDGGDGGGGGGGFGGGGGGGGGGGGGGECEFGGEEEGC5EEFGGGGGGGGFGGGGGEFCGFGFFFGGGE=EFEGGEGGGGDC5CGGEEGGFDD:FCGE*77AC+1CF*<C>9CC5>C9*:)7>)()05*16?45
@M03506:14:000000000-AKVR1:1:1101:15253:7495 1:N:0:32
CGAACTCCTACGGGAGGCAGCAGTCGGGAATTTTGGGCAATGGGCGAAAGCCTGACCCAGCAACGCCGCGTGAAGGATGAAATCCCTCGGGATGTAAACTTCGCAAGAATGGGAAGAATTAGTAGGGGCTAATACCCCCTATGATGACGGTACCATTTGTAAGCTCCGGCTAACTCCGTGCCAGCAGCCGCGGTAATACGGGGGGAGCAAGCGTTGTTCGGATTTACTGGGCGTAAAGGGCGCGTAGGCGGTCAGCACAAGTCAGTTGTGAAATCTCCGGGCTTAACTCGGAAAGGTCAAC
+
CCCCCGGGGGGGGGGGGGGGGGGGGGGGGGGGGGGGGGGGGGGGGGGGGGGGGGGGGGGGGGGGGGGGGGGGGGGGGGGGGGGGFGGGGGGFGGGGGGGGGGGGGGGGFGGGGGGGGGGGGGGGGGGGGGGGGFGGGGGGGGGGGGGGGGGGGGGGGGGGGGGGGGGGGGGGGGGGGGGGGGGGGGGGGGGGDGGGGGGGGGGGGGGGGDGCEEGGGFFGGGGGFC9FGG=CEEGGGGGDGGGGGGGDGGGGGGGGGFGCECC?FFGG7D?FCDF9C?97C<:569>=<DE>5)8F=B@F0
@M03506:14:000000000-AKVR1:1:1101:17491:7497 1:N:0:32
CGAACTCCTACGGGAGGCAGCAGTGAGGAATTTTCCGCAATGGGGGCAACCCTGACGGAGCGACGCCGCGTGGAGGACGAAGTCCCTCGGGATGTAAACTCCTTTTGCCCGGGAAGAACACAATGACGGTACCGGGTGAATAAGCCTCGGCTAACTACGTGCCAGCAGCCGCGGTAAGACGTAGGAGGCAAGCGTTGTTCGGAATTACTGGGCGTAAAGCGTCCGTAGGCGGGTCGGTAAGTGGAGAGTTAAAACCCGGGGCTCAACCCCGAGGGTGCTATCCAGACTGCCGGTCTGGAGG
+
CCCCCGGGGGGGGGGGGGGGGGGGGGGGGGGGGGGGGGGGGGGGGGGGGGGGGGGGGGGGGGGGGGGGGGGGGGGGGFGGGGGGGGGGGGGGGGGGGGGGGGGGGGGGFGGGGGGGGGGGFFFGGGGGGGGGGGGGFGGGGGGGFFGGGGGGGGGGGGGGGGGGCFGGGGGGGGGGEGGGGGGGGCFGGGGGGG8EGEGGGGCEGGGGDFGGGGCGCFGDGGEDC8FGEGGGGE5CG8/2CFFGD*39<E9?CEFDGBGCEGD5F=FF5CEDGDD*9>*:*)7EG?G??FF>D>B>?FFFF
@M03506:14:000000000-AKVR1:1:1101:19016:7502 1:N:0:32
CGAACTCCTCCGGGAGGCAGCAGTGGGGAATTTTTCGCAATGGGCGCAAGCCTGACGAAGCAACGCCGCGTGGAGGATGACGGCCCTCGCGGTCTTAAACTCCTGTCTAGCGGGACGAGTGTCTTCACAGTGAATAATTGTGGGGAGTGACTGTACCGCTGGAGGAAGCTCCGGCCAACTCCGTGCCAGCAGCCGCGGTAATACGGGGGGTGCAAGCGTTACTCGGAATTACTGGGTGTAAAGGGCGCGTAGGCGGTTTCGTAAGGCTTGTGTGAAAGCCCAAAGCCTAATCTTGGGAGGG
+
CCCCCEEF<-6CFECFCB@@@<EFEFGGGEEGGGG86@FGGGGG8@BF:@FG@<EF7FEC@FF8@FF:=FCGG?FCEE<FFGGGC=F8@=>F+8+?FFCF<FGG8FFG<FEECC>=CFEFEGG9CA=DFF=DFB@F;9;DFFD*>*>F7FGGGGGDF<F*=CFGECFGG7,,<@7F*F*42CE*147;21<8CCEGGGEC8+<@*?*:8?*2*3+02C:8*2+2;;**;:+<7+082;10?999E5/7CE*29<C)/8<D5C***22**9C@CD7<:****)0*:;>?0**.**7*)).).
@M03506:14:000000000-AKVR1:1:1101:26080:7516 1:N:0:32
CGAACTCCTACGGGAGGCAGCAGTCGGGAATTTTGGGCAATGGGCGAAAGCCTGACCCAGCAACGCCGCGTGAAGGATGAAGTCTTTCGGGATGTAAACTTCGTAAGAATAGGAAGAATAAATGACGGTACTATTTGTAAGGTCCGGCTAACTACGTGCCAGCAGCCGCGGTAATACGTAGGGACCAAGCGTTGTTCGGATTTACTGGGCGTAAAGGGCGAGTTGGCGGCTTGTTAAGGCACTTGTGAAATCTCTAAGCTTAACTTAGAACGGTAAAGTGTTATGTGTGTGCTAGATTGAA
+
CCCCCGGGC<FFEEDFDG7CFGGFCGGGGGEGFGGGGGGF<FGGGD@C@FGGGGGGGF<EFGGFB+CBEEGGEFGGGGGFGGG9FFE,C@7FB:F9?<?EGFFB<4?<F9EFFGG=EFFG9EFC9E7=++8DADFCF<@FGFDF9:FFG:>FGGGG@F7:FFG:<CFGCCFFBF,D;<2@FECECFGG7F7*1<CFGEGEGGF9<?9FFFEEGBFFF;*/18:*+8@?E5*/8:7?EGFF*7C?9C6>@F?9*+<?C=<C<EDFFG?D+7+7/9**2**20*/+0/*1(/))=4@?****0
@M03506:14:000000000-AKVR1:1:1101:12229:7535 1:N:0:32
CGAACTCCTACGGGAGGCAGCAGTGGGGAGTATTGGACAATGGGCGAAAGCCTGATCCAGCAATGCCGCGTGGATGAAGGAGGTTTTCGGATTGTAAAGTCCTTTCGGCGGGGACGATGATGACGGTACCCGCAGAAGAAGCCCCGGCTAACTTCGTGCCAGCAGCCGCGGTAATACGAAGGGGGCTAGCGTTGCTCGGAATGACTGGGCGTAAAGGGCGCGTAGGCGGTTTGGACAGTTAGGCGTGAAATTCCTGGGCTCAACCTGGGGACTGCGCTTAATACATCCAGACTTGAGTGTG
+
CCCCCGGGGGGGGGGGGGGGDGGGGGGGGGGGGGGGGGGGGGGGGGGGGGGGGGGGGGGGGGGGGGGGGGGGGGGGGGGGGGGFGGGGGGGGGGGGGGGGGGGGGGGGGGGGGGGGGGGGGGGGGGGGGGGGGGGGGGGGGGGGGGGGGGGGGGGGGGGGGGGGGGGGGGGGGEGGGGFGGGGGGGGGGGGGGGG?GGGGGGGGGGGGGGGGGGCFGGGGGGGCEECEG2:8CE8EFG*C?CFGGGG<F?CFCCFGG>47=CF6*9E<FGE:29*:7)95>B@FDF7).>FFF==*)/988
@M03506:14:000000000-AKVR1:1:1101:22578:7540 1:N:0:32
CGAACTCCTACGGGAGGCAGCAGTGGGGAATTTTGGGCAATGGGCGAAAGCCTGACCCAGCAACGCCGCGTGAGGGAGGAAATCCTTCGGGATGTAAACCTCACAAGCAAGGGAAGAGAGCTGTAGGCTGAATAATCCTACAGTACGACGGTACCTTGCGTAAGCCACGGCTAACTACGTGCCAGCAGCCGCGGTAATACGTAGGTGGCAAGCGTTGTTCGGAATTATTGGGCGTAAAGGGCGCGTAGGCGGCTTGTTAAGTCGGCTGTGAAAGCCCGGGGCTCAACCCCGGAGGGGCAGC
+
CCCCCGGGGGGGGGGGGGGGGGGGGGGGGGGGGGGGGGGGGGGGGGGGGGGGGGGGGGGGGGGGGGGGGGGGGGGGGGGGGGGGGGGGGGDGGGGGGGGGGGGGGGGC@FGGGFGGGGGGGGGGGGGGGGGGGGGGGGGGGFGGGGGDGGGGGGGGGGGGGGGGGBFFGGGGGGG9;FEFGGEGF7AEFFFEFGEEGGGDG?CGEFGGGGGG>EEEEGGGGGGGGFEFDDFG=C:CGGDGGG55CECDGC=CC7*9@6FFG?FGGGGG6C7*:F4:C>GDDF:C6975:CDF>@>5555>)
@M03506:14:000000000-AKVR1:1:1101:5271:7541 1:N:0:32
CGACTCCTACGGGAGGCAGCAGTCGAGAATTTTTCTCAATGGGGGAAACCCGAAGGGGGGGCGCCGCCTGGGGGGTGGAAGGTTTCCGGTTTGAAAACTCCTTCATTTGGGGACCAAGCGTAAATTTTTACTTTATTTTCGGTTGTTGTAACCGGAAGGGAAGGGACGGCTTAACCTTTTGCCAGCGCCGGGGGAATACAGGGGTTCCCAAGGTTGTTCCGGTTTCTTGGGCGTTAAAGGTGGGGTAGGCGGGGGGGTAGTCGGGTGGTGAAATCGCGGGCCTGAATTCGGAAACTGCTTC
+
CCCCCGGGGGGGGGGGGGGGGGGGGGGGGGGGGGGGGGGGGGGGGGG8FF,++@+C,+++***1=***11=+1=*//*;,;+0,<,,;/*:++,3:,,,<,,,0,2<<EFG>E**;**//**2A0,,<,;,0,,,0<C9,2*;*****000<F5*:**/;*;****1*:8**<+++0++++3++0***2*****1A*++++**2***++0**/03**2++**/:*0<<++@****2:+*:0+2**1*1;+:7)**1/8<D++)2>**)**36*0***0<D))8*:6**)*)()04*9**9*
@M03506:14:000000000-AKVR1:1:1101:18893:7560 1:N:0:32
CGAACTCCTACGGGAGGCAGCAGCCGAGAATATTCCGCAATGGACGAAAGTCTGACGGAGCGACGCCGCGTGATGGATGAAGTCCTTAGGGACGTAAACATCTTTTATGCGTGAAGAAGTAATTGACATCAGCGCATGAATAAGGGGCTCCTAACTCTGTGCCAGCAGGAGCGGTAATACAGAGGCCCCAAGCGTTACCCGGAATCACTGGGCGTAAAGGGTGTGTAGGCGGCGCTGTTAGTCTTTCGTAAAAGCCCGTGGGCTTAACCCATGGAATGCGGAGGAAACGGCAGTGCGTTTG
+
CCCCCGGGGGGGGGGGGGGGGGGGGGGGGGGGGGGGFGGGGGGGGGGGGGGGGGGGGGGGGGGGGGGGGGGGGGGGGGGGGGGGGGGGGGGGGGGGGGGGGGGGGGGGGGGGGGGGGGGGGGGGGGGGGGGGGCGGGGGGGGFF9BFGGGGGGGGGGGGGDGGGGGGGD7BEFGGGGGGGGGGGGGG>EFFGGGGGDEGGGGGDGGGGGGGGGEEGDFGGECEGEC:CFFGGGEDGGEGGGGG+<:F<8::>FFGGGFD<EGGGF4CFGD*74C4C7)?5DFFGG)>F6D32))/*)).))
@M03506:14:000000000-AKVR1:1:1101:27036:7571 1:N:0:32
CGAACTCCTACGGGAGGCAGCAGTGGGGAATTGTTCGCAATGGGCGCAAGCCTGACGACACAACGCCGCGTGGAGGACGAAGACCCTCGGGTCGTAAACTCCTTTCGATCGGGACGAATGATCGGTGACCTAATACGTCATCGGAATGACGGTACAGAGAGAAGAAGCCCCGGCTAACTCCGTGCCAGCAGCCGCGGTAATACGGGGGGGGCAAGCGTTGTTCGGAATTACTGGGGGTAAAGGGCGGGTAGGGGGCGTGCAAAGTCGTGCGGGAAATCACTCGGATGAACCTATGAACTGG
+
-BCCCDGGFFCEE7FGGGGGGGFFGGE@;BFEFFCFCFCFDFC@FGGGG7D@FFGGGG@FGFGGE@BFEG+>F>FCFG:CCEGBCCFGDEE9CCFFFE9F9=9DCD7FB<FE:FCFGGGFF@<D7<C+@>AD>>,@><:F3,,@BF::9,*>>C:,3F<ACG:<CFCFCF7FCGFGGD,7<F:*=*>F8<FGG7C5::?E0AECC858C>ECE>F5*;***;+;?E5*099C+78*2:7F9C7**:*9*:C=*:CD*815*0*+<05**1*)))97:6***1.**01)6:)()*1*****/
@M03506:14:000000000-AKVR1:1:1101:3167:7596 1:N:0:32
CGAACTCCTACGGGAGGCAGCAGCAGGGAATTTTGCGCAATGGGCGAAAGCCTGACGCAGCAACGCCGCGTGGGGGATGGAGGCTCTTGGGTCGTAAACCCCTTTTGCCGGGGAAGATAATGACGGTACCCGGCGAATAAGCCACGGCTAACTACGTGCCAGCAGCCGCGGTAATACGTAGGTGGCAAGCGTTGTCCGGATTTATTGGGCGTAAAGGGCGCGCAGGCGGTTCGTTTAGTCCGAGGTGAAATCTCCCGGCTCAACTGGGAGGGGTCTTTGGATACTTGCGGACTTGAGGTGG
+
CCCCCGGGGGGGGGGGGGGGGGGGGGGGGGGGGGGGGGGGGGGFGGGGGDGFFGGGEGGGGGGGGGGGGGCCGGGGGGGGFGGGFGGGGGGGGGGGGGGF7FGGGGGGGGGGGDGGGGGGGGGFGGGGGG9CFGGGGEGGGFFDGGGD:<FGGGGGGFGGGFGGGFGEGGGGGGGGGFGGGGGGGGGGGGCCEGGG7CGGGEFGGGGGC>88CEGGF=EGGGGGGEE?*2:*CCCFF7>+<C5CEGGGG+CCC+39C@D):CCCF6F4:/:)5*1C7*:*9BFG7*28057;:?=*)7?>.
@M03506:14:000000000-AKVR1:1:1101:14973:7603 1:N:0:32
CGAACTCCTACGGGAGGCAGCAGTAAGGAATATTGCGCAATGGGCGAAAGCCTGACGCAGCGACGCCGCGTGGGGGATGAAGGTCTTCGGATTGTAAACCCCTTTCGGGAGGGAAGATGGAGCGAGCAATCGTTCGGACGGTACCTCCAGAAGCAGCCACGGCTAACTTCGTGCCAGCAGCCGCGGTAATACGAAGGTGGCAAGCGTTATTCGGATTTACTGGGCGTACAGGGAGCGTAGGCGGTTCGGTAAGCCCTCTGTGAAATCTTCAGGCTTAACCTGGAACAGTCGGAGGGGACGG
+
CCCCCGGGGGGGGGGGGGGGGGGGGGGGGGGGGGGGGGGGGGGGGGGGGGGGGGGGGGGGGGGGGGGGGGGGGGGGGGGGGGGGGGGGGGGGGGGGGGGGGGGGGGGGGDGGGGGGGGGGGGGGGGGGGGGGGGGGGGGGGGGGGGGGGGGGGGGGGGGGGGGGGGGGGGGGGDGGGGGGGGGGGGGGGGGGGGGGGGGGGGGGGGCEGGFGGGGGG6FGGGFFGGGGG5CFGCCEGGDGGGGG=EGGGGGGGFGFGFFF:9:<<DFFG=E?CFFFF4:>:FFFCFGFFGEB@>@BB<>).
@M03506:14:000000000-AKVR1:1:1101:20006:7603 1:N:0:32
CGAACTCCTACGGGAGGCAGCAGTCGGGAATTTTGGGCAATGGGCGAAACCCTGACCCAGCAACGCCGCGTGAAGGATGAAATTCCTCGGGTTGTAAACTTCGCATGAACGGGAAGAATAAGCGAGAGATAACCTCTCTTACGCTGACGGCACTGTATGTGAGCCGCCGCTAACCCCGCCCCAGCAGCCGCGGTAACACGGGGGGAGCAAGCGCTGCGCGGACTTTCTGGGCGAAAAGGGCGCGTAGGCGGCCACCGCACGCCACTTGAGACACCCGCGTTCACAGGCAGGGAAGGTCAAC
+
CCCCCGGGGFGGGGGGGGGGGGGG8FGGGGGGGGGGCFGGGGGGCF@CE+EFGGG,FGGGG8FGGGGGGGGG>FGGGGGGG,,,<5CFGGD,BFGGGGGGCG7B++B,CEFGGG+CCFG,,,,++@+@+,,C,,,:3,,,,3:++@3>++++@FG=,@,3,,35,*5*11**1,,2*=**1**4*+22;F<<**/;+++*2?CDG*/8**;*1***2*/*/***++0+<+8*8/:8*+**2:5****><55/)**95)1)**1*/9+*+2*/**1*)01/)))+0**)(1)())).)*)/*
@M03506:14:000000000-AKVR1:1:1101:12875:7612 1:N:0:32
CGAACTCCTACGGGAGGCAGCAGTCGGGAATTTTGGGCAATGGGCGAAAGCCTGACCCAGCAACGCCGCGTGAAGGATGAAATCCCACGGGATGTAAACTTCGCAAGAATGGGATGAATTAGCGAGCGCTAATACCGCTCGTGATGACGGTACCATTTGTAAGCTCCGGCTAACTCCGTGCCAGCAGCCGCGGTAATACGGGGGGAGCAAGCGTTGTTCGGATTTACTGGGCGTAAAGGGCGCGTAGGCGGTCAGCACAAGTCAGTTGTGAAATCTCCGGGCTTAACTCGGAAAGGTCAAC
+
CCCCCGGGGGGGGGGGGGGGGGGGGGGGGGGGGGGGGGGGGGGGGGGGGGGGGGGGGGGGGGGGGGGGGGGGGGGGGGGGGGGGGGGGGGGGGGGGGGGGGGGGGGGFGGGGGGGGGGGGGGGGGGGGGGGGGGGGGGGGGGGGGFGGGGGGGGGGGGGGGGGGGGGGGGGGGGGGGGGGGGGGGGGGGGGGGGGFCGGGGEGGGGGECFG5EEGD8E?EG=EGGGGEFGGGG*8CCFGD5CEEG=ECC=E/>EFF?>07C+00<DCC<7<FDC72>FDGG)):EB>?<DD(.5>@F*996
@M03506:14:000000000-AKVR1:1:1101:6321:7625 1:N:0:32
CGAACTCCTACGGGAGGCAGCAGTGGGGAATATTGGACAATGGGCGAAAGCCTGACGCAGTAACGCCGCGTGGAGGATGAAGGCCTTCGGGTTGTAAACTCCTGTCAGGGGGAACGACGGGGAAAGTGTGATAAGCGCTTTCCTCCAGACGGTACCTCCAAAGGAAGCCCCGGCTAATTCCGCGCCAGCAGCCGCGGTAATACGGAAGGGGCAAGCGTTGTTCGGAATCATTGGGCGTAAAGGGCGCGTAGGTGGTCTTGTGTGTCTACCGTGAAAGCGTACGGCTCAACCGTATTTAGTC
+
CCCCCGGGGGGGGGGGGEGDFGGFFGGGEEGGGGGFFDGGGGGGGEGCEGGGGGGGGGEGGGGFGGGGGGGGGGGGGFGGGGFFFFGGFGGFGGGGGGGFEGGFGGGGGGGGGDGGGGGGDGFEEF>CFGCFCGGGGGGGGGGFCGCFFGGGGGGGGGGGEGGFFEGGGG7FGGGDFGGFG<FGGGGGGGF>FGGGGGEEGGGGC>8EGDDGD@FGG*AEEGFGD5CGCCCGFGFFGCGEGCFGGC=<87E7*3CC?6C7++2**02:?:CFFCFCCFGG<))5>8C@<476)7.9479=*
@M03506:14:000000000-AKVR1:1:1101:9569:7643 1:N:0:32
CGAACTCCTACGGGAGGCAGCAGTCGGGAATTTTGGGCAATGGGCGAAAGCCTGACCCAGCAACGCCGCGTGAAGGATGAAATCCCTCGGGATGTAAACTTCGCAAGAACAGGAAGAATAAGTAGGGGACAATACCCCCTATGATGACGGTACTGTTTGTAAGCTCCGGCTAACTCCGTGCCAGCAGCCGCGGTAATACGGGGGGAGCAAGCGTTGTTCGGATTTACTGGGCGTAAAGGGCGCGTAGGCGGCGCCGCAAGTCGGTTGTGAAATCTCCGGGCTTAACCCGGAAAGGTCAACC
+
CCCCCGGGGGGGGGGGGGGGGGGGGGGGGGGGGGGGGGGGGGGGGGGGGGGGGGGGGGGGGGGGGGGGGGGGGGGGGGGGGGGGGGGGGGGGGGGGGGGGGGGGGGGGGGGGGGGGGGGGFGGGGGGGGGGGGGGGGGGGGGFGGGGGGGGGGGGGGGGGGGGGGGGGGGGGGGGGGDGGGGGGGGGGCGGGGFGCGGGGGGGDGGGGGGGGGGCECFGGGGGGGGGGGGGGG:EEGGFDEEDC7=CCEE5CGGEGGDGD9:DGC357=7:@F>:C>@DDGD:?:BG:>DB17@FFFF407
@M03506:14:000000000-AKVR1:1:1101:8646:7652 1:N:0:32
CGAACTCCTACGGGAGGCAGCAGTAGGGAATTTTCCACAATGGACGAAAGTCTGATGGAGCAACGCCGCGTGCAGGACGAAGGCCTTCGGGGTGTAAACTGCTTTTGTGAGTGAAGATTATGACGGTAACTAGCGAATAAGGGTCTGCGAACTACGAGCCAGCAGCCGCGGTCATACGTAGGACCCAAGCGTTATCCGGAATTACTGGGCGTAAAGAGTTGCGGAGGTGGCAAAGTAAGTAGGGAGTGAAAGCGGTTGGCCCAACCATACATAGATTACCTAAACTGGTTACCTAGAGCCT
+
BCCCCGAFC-66FG76CGGG>DDC@6<;FDFA@FGAF@,;,6E6;@:6,@;6,;;@F<6<EC<FGG7:@@@F,F<FGGG=+BC@<E8=C,=+C:CF<FF<,9FGAF<B,5C<E,C?F,8EEE,F=C8+8CA,5383+38BF38D<,6=+>F<,@@<+5C:ACBC7,,*CF<FECCCFF,,6CCF*CA8***CCEFCE8EG*3?;C++BE7CE5*1A?FGG7E8**8CE*;;:+*<2A7?<CCF*0:/CFGEG:**/*)99+**:7/*029<*:*2<D*2::=FCCF*))*/)*96**6*))
@M03506:14:000000000-AKVR1:1:1101:5467:7654 1:N:0:32
CGAACTCCTACGGGAGGCAGCAGTCGGGAATTTTGGGCAATGGGCGAAAGCCTGACCCAGCAACGCCGCGTGAAGGATGAAATCCCTCGGGGTGTAAACTTCGCAAGAACGGGAAGAATAAGTAGGGGACAATACCCCCTATGATGACGGTACCGTTTGTAAGCTCCGGCTAACTCCGTGCCAGCAGCCGCGGTAATACGGGGGGAGCAAGCGTTGTTCGGATTTACTGGGCGTAAAGGGCGCGTAGGCGGCCAGCACAAGTCAGTTGTGAAATCTCCGAGCTTAACTCGGAACGGTCAAC
+
CCCCCGGGGGGGGGGGGGGGGGGGGGGGEGGGGGGGGGGGGGGGGGGGGGGGGGGGGGGGGGGGGGGGGGGGGGGGGGGGGGGGGGGGGGGGGGGGGGGGGGGGGGGGGGGGGFGEGGGGGGGGGGGGGGGGGGGGGGGGGGGGGGGGGGGGGGGGGGGGGGGGGGGGGGGGGGGGGGFGGGGGGGGGDFEGGGCEGGGGDEGGGEEGG6@FEE*?8@FGG=EGGFGGCCCFECC=EGGCCC7CEEGDFGGGGDGGG><5=EGGGGEFFGG=FDDFFFGDGFBF9@DFFD@;))8855;=9
@M03506:14:000000000-AKVR1:1:1101:5627:7667 1:N:0:32
CGAACTCCTACGGGAGGCAGCAGTGGGGAATATTGCGCAATGGGCGAAAGCCTGACGCAGCGACGCCGCGTGGAGGATGAAGGTCTTCGGATTGTAAACTCCTGTCAGATGGGAAGAAAGGTTTACGTCTAATAAATGTAAAATATGACGGTACCATCAGAGGAAGCACCGGCTAACTTCGTGCCAGCAGCCGCGGTAATACGAAGGGTGCGAGCGGTATTCGGAATCACTGGGCGTAAAGGGTGCGTAGATGGTGTGTTAAGTTTGTTGTTAAAGGCTCCGGCCTAACTGGAGTATTGCG
+
CCCCCGGGGGGGGGGGGGGGGGGGGGGGGGGGGGGGGGGDGGFGGGGGDGGGGDGGGGDGGGGGGGGEEGGGDFGGFGGGGGFFGGGGGG>FGGGGGGGFFGGGGGGGGGGGGGGGGFDFD=FAFGGFCFDAGGGGGGGGGGGGGFGCFFGGGGGGGGFFGGGGFCFG7D@FGDGGDFFGGGGGGGCG?CFGGEGGGDDGGGG7*BEGFG5?EGGG*C5@CFGGCEGFCFGFGGGGG=DGGGG*:ECC*:=976EGG>9C<9>0<DCC69:;C7:EGFFGGED5:>*63>B75>FF=?FFF
@M03506:14:000000000-AKVR1:1:1101:9085:7688 1:N:0:32
CGAACTCCTACGGGAGGCAGCAGTCGAGAATTTTTCACAATGGGCGAAAGCCTGATGGAGCGACGCCGCGTGGGGGATGAATGGCTTCGGCCCGTAAACCCCTGTCATTTGCGAACAAACCTTGCCCGCCAATACCGGGCGAGCTGATTGTAGCGAAAGAGGAAGGGACGGCTAACTCTGTGCCAGCAGCCGCGGTAATACAGAGGTCCCAAGCGTTGTTCGGATTCACTGGGCGTAAAGGGTGCGTAGGTGGTCGGGTAAGTCTGATGTGAAATCTCCGAGCTTAACTCGGAAATGGCAT
+
CCCCCGGGGGGGGGGGGGGGGGGGGGFGGEGGGGGGGGGGGGGGGGGGGGGGGGGGGGGGGGGGGGGGGGGGGGGGGGGGGGGGGGGGGGGGGGGGGGGGGGGGGGGGGGGGGGGGGGGGGGGGGGGGGGGGGGGGGGGGGGGGGGGFDGGGGGEGGGGGGGGFGGDFFGGGCECF9FGGGFGGGGGGGGGGGECEEGGFGGGGGGGGGFGGGGGE>EGGGGGGDCCFG@7CGGG558CFFEFDEE25CEFGGGEDGEGGC?:9FGCFC>CB7?C7:6CG)>35+9>62?:25.5@BFFF9
@M03506:14:000000000-AKVR1:1:1101:6384:7689 1:N:0:32
CGAACTCCTACGGGAGGCAGCAGTCGAGAATCTTCCGCAATGGACGAAAGTCTGACGGAGCGACGCCGCGCGCAGGATGAAGTCCCTCGGGACGTAAACTGCTTTTGTGCGCTAGAAAGTTTATTGATCAGCGCAAGAATAAGGGGCTCCTAACTCTGTGCCAGCAGGAGCGGTAATACAGAGGCCCCAAGCGTTACCCGGATTTACTGGGCGTAAAGGATGTGTAGGTGGTTGTATTAGTCTCGCGTCAAATCTCCCCGCTTAACGGGGAACCTGCGCGGGAAATGGTACGACTCGAGGG
+
CCCCCGGGGGGGGGGGGGGGGGGGGGGGGGGGGGGGGGGGGGGGGGGDGGGGGGGGGGGGGGGGGGGGGGGGGGGGGGFGGGGGGGGGGGGGGGGGGGGGGGGGGGGG<FGGGGGGGGGGGGGGGGGGGGGGGGGGGGGGGGGGGGGGGGGGGGGGGGGFGGGGGGGGGGGGGGGGGGGGF@FGGGGGGGGGGGGGCFGGGGGGGFFGGG5CECGCGGGD?FFGFCG?<+CEGGGGFGGGF?CGFEGGGDE7FGCF7?3>EG<EF>EC5DGFGGDGG>DDGFBDGFFF>7*8>D).<>)57
@M03506:14:000000000-AKVR1:1:1101:10477:7710 1:N:0:32
CGAACTCCTACGGGAGGCAGCAGTCGAGAATTTTTGACAATGGGGGAAACCCTGATCGAGCGACGCCGCGTGGAGGATGAAGGTCTTCGGATTGTAAACTCCTGTCATTGGGGAACAAGGTGCATACGTTAACTGCGTGTGTATTGGTAGTACCCGAAGAGGAAGAGACGGCTAACTCTGTGCCAGCAGCCGCGGTAATACAGAGGTCTCAAGCGTTGTTCGGATTCATTGGGCGTAAAGGGTGCGTAGGCGGCGCGGTAAGTCGGGGGTGAAATCTCGGAGCTTAACTCCGAAACTGCAT
+
CCCCCGGGFGGEGG@BFGGGGGGGFGF@FCFFGGGDGGDGGFGGGGFCEEGEGE<FFGGCEGGCFGCBFE=FGGGGGFFGFGGGGGGGGGE@FFFG?FGFCGGFGFGGGGGGGGEGGGGFFGGGGGGGFGG<FFGEFGGGGGGGEDCGFFGACAACGEFGGEG7F7FFF7CG>CCFCCGF;FGGGGGGFG:FECGFGCCFF?CB<FEFGGGFGFEC8CEGGEGE5CC<99EGFGEECCC:9CFCDECDEGGGDGDDE@G3/<C?EGG)*1C57:*<DB4CDE3EC?>F<7/(>750*16?F
@M03506:14:000000000-AKVR1:1:1101:19091:7748 1:N:0:32
CGAACTCCTACGGGAGGCAGCAGTAAGGAATATTGGACAATGGAGGCAACTCTGATCCAGCCATGCCGCGTGAAGGATGAAGGCCCTACGGGTTGTAAACTTCTTTTCTCTTAGAAAAAACTACTGGTTTCGTACCGGTACTGATTGTACAAGAGGAATAAGCATCGGCTAACTTCGTGCCAGCAGCCGCGGTAATACGAAGGATGCAAGCGTTATCCGGATTCACTGGGTTTAAAGGGTGTGCAGGTGGGGTAATAAGTCAGTGGTGAAAGCCCCCGACTCAATCGGGGAACTGCCATAG
+
CCCCCGGGG9FGGGGGGGGGGGGGGGGGGGGGGGGGGGGGGGGGGGGGGGGGGGGGGGGGGGGGGGGGGGGGGGGGGGGGGGGGGGGGGGGGGGGGGGGGGGGGGGGGGGGGGGGGGGGGGFGGGGGGGGGGGGGGGGGGGGGGFGGGGGGGGGGGGGGGGGGGGGGGGGGGGGGGGGGGGGGGGGGGGGGGGEGGGGGGFGGGGGGGGGGGGGG5FGGGGGGGGFGFGFCC5EC@FFDFGGGFCFGGFDGGGGCGGFGFGGGFGD<7?FFFGCCGG>CDGEFFGFGEFGBB@4**)0@F?
@M03506:14:000000000-AKVR1:1:1101:14416:7749 1:N:0:32
CGAACTCCTACGGGAGGCAGCAGTGGGGAATTTTGGGCAATGGGCGAAAGCCTGACCCAGCAACGCCGCGTGAGGGAGGAAATCCTTCGGGATGTAAACCTCACAAGCAAGGGAAGAGAGCTCAGGGCCGAATAAGCTTTGAGTCCGACGGTACCTTGCGTAAGCCACGGCTAACTACGTGCCAGCAGCCGCGGTAATACGTAGGTGGCAAGCGTTGTTCGGAATTATTGGGCGTAAAGGGCGCGTAGGCGGCTTGCTAAGTCGGTTGCGAAAGCCCGGGGCTCAACCCCGGAGAGTCGGC
+
CCCCCGGGGGGGGGGGGGGGGGGGGGGGGGGGGGGGGGGGGGGGGGGGGGGGGGGGGGGGGGGGGGGGGGGGGGGGGGGGGGGGGGGGGGGGGGGGFGGGGGGGGGGGGGGGGFGGGGGGGGGGGGGGDGGGGGGGGGGGGGGGGGFGGGGGGGEGGGFFGGGGGGGGGGGGGGGGGFGGDCGGGGGGGGGEGGEGDFGGGGGGGCFGGCFFGG/8CEGFGGG>E6@7:9CF5=CC5A7FGDGEEE55;9:C3C5DEF7FFCFGGDGGCC*83CC=75DDDB>EC=4425>97>5B??7).
@M03506:14:000000000-AKVR1:1:1101:8095:7771 1:N:0:32
CGAACTCCTACGGGAGGCAGCAGTGGGGAATATTGGACAATGGGCGCAAGCCTGATCCAGCCATGCCGCGTGGGTGATGAAGGCCCTAGGGTTGTAAAGCCCTTTCGGCGGGGAAGATAATGACGGTACCCGCAGAAGAAGCCCCGGCTACTTCGTGCCAGCAGCCGCGGTAATACGAAGGGGGCTAGCGTTGCTCGGAATCACTGGGCGTAAAGCGCACGTAGGCGGCTCGTTAAGTCAGGGGTGAAATCCTGGAGCTCAACTCCAGAACTGCCTTTGATACTGACAAGCTTGAGTCCGG
+
CCCCCGGGGGGGGGGGGGGGGGGGGGGGGGGGGGGGGGGGGGGGGGGGGGGGGGGGGGGGGGGGGGGGGGGGGGFEGGGGGGGGGGGGGGGGGGGGGGGGGGGGGGGGGGGGGGGGGGGGGGGGGGGGGGGGGGGGGFGGGGGGGGDGGGGGGGFGCFFGGGGGGGEGGGGGGGGGGGGGGCGGGGGGGGEGGGGGGE*AFEGGGGGGGGGDGGGGGGGGGGGCDGG8:5;8/::CEC7C<C=G5C5CC<:+*0<*2.09+?<7?CF7+7FF**C+0?F7:*8C<=76<C)4*05?97/77
@M03506:14:000000000-AKVR1:1:1101:4260:7776 1:N:0:32
CGAACTCCTACGGGAGGCAGCAGTGGGGAATATTGGACAATGGGCGAAAGCCTGATCCAGCAATGCCGCGTGAGTGATGAAGGCCTTAGGGTTGTAAAGCTCTTTTACCCGGGATGATAATGACAGTACCGGGAGAATAAGCCCCGGCTAACTCCGTGCCAGCAGCCGCGGTAATACGGAGGGGGCTAGCGTTGTTCGGAATTACTGGGCGTAAAGCGTACGTAGGCGGCTTTGTAAGTTAGAGGTGAAAGCCCGGGGCTTAACCCCGGAATTGCCTTTAAGACTGCATCGCTTGAATCAT
+
CCCCCGGGGGGGGGGGGGGGGGGGGGGGGGGGGGGGGGFGGGGGGGGGGGGGGGGGGGGGGGGGGGGGGGGGGGFGGGGGGGGGGGGGGGGGGGGGGGGGGGGGGGGGGGGGGGGGGGGGGGGGGGGGGGGGGGGGGGGGGGGGGGGGGGGGGGGGGGGGGGGGGGGGGGGGGGGGGGGGGGGGGGGGFFFFGGGGGGGDGGGGGGGGGGGGGGGGGGGGGGGGGGGGGDEGGEFFFGFGGGFGGG5CCGGGGGGGGFDDGGGGGGGC5>5>FGFEGF77*=??FFG?4C5()8FFF=/7*
@M03506:14:000000000-AKVR1:1:1101:20432:7788 1:N:0:32
CGAACTCCTACGGGAGGCAGCAGTCGAGAATTTTTCTCAATGGGGGAAACCCTGAAGGAGCGACGCCGCGTGGAGGATGAAGGTCTTCGGGTTGTAAACTCCTGTCATTTGGGAACAAGGTGTGCGCGTTAACTGCGCGCGCATTGATAGTACCAGAAGAGGAAGAGACGGCTAACTCTGTGCCAGCAGCCGCGGTAATACAGAGGTCTCAAGCGTTGTTCGGATTCATTGGGCGTAAAGGGTGCGTAGGCGGCGCGGTAAGGCGGGTGTGAAATTTCGAGGCTTAACTGCGAAACTGCAT
+
CCCCCGGGGFGGGGGGGGGGGGGGGGGGGGGGGGGGGGGGGGGGGGGGGGGGGGGFGFGGGGGGGGGGGGGGGGGGGGGGGGGGCGGGGGGGGGGGGGGGGGGGGGDFGGFGGGGGGGGGGGGGGDGGGGGGGGGGGGGGGGGDGGGGGGGGGGGGGFFGGGGFFGGGGGEGGE7FEFACFFFFGG>EFGGGDGGGDGGGGFG?EGGGGCFFFG>EC**2+1*8AEC9CFGG8CC*:*CFGGCE*::DEEC:CCGDEBGD=+*2:):9CDGF7F><0*9CFBBGGFG=A*985)7>FFFF8
@M03506:14:000000000-AKVR1:1:1101:17717:7802 1:N:0:32
CGAACTCCTACGGGAGGCAGCAGTCGGGAATTTTGGGCAATGGGCGAAAGCCTGACCCAGCAACGCCGCGTGAAGGATGAAATCCCTCGGGATGTAAACTTCGCAAGAATAGGAAGAATTAGCGAGTATTAATACTGCTCGTGATGACGGTACTATTTGTAAGCTCCGGCTAACTCCGTGCCAGCAGCCGCGGTAATACGGGGGGAGCAAGCGTTGGTCGGATTTACTGGGCGTAAAGGGCGCGTAGGCGGTCAGCACAAGTCAGTTGTGAAATCTCCGGGCTTAACTCGGAAAGGTCAAC
+
CCCCCGGGGGGGGGGGGGGGGGGEGGGGGGGGGGGGCFEGGGGGGGGGGGGGGGGGGG<FFDGFGGGGGGGGEGGGDGGGGGGGGGFFGGGEGGGGGGGGGGGGGGDCGGGGGFGFGGGGGGGEGGGFGGGFAGGGGDFDEGGGGGGGGGGGGGEGEGGGGGGGGGGGGGGEDCGFGGGGGGGGGGGGFGGGGGEDFFGEGGGGGGGDD?CGCE>5*2<EGG=89@9FGGGFE:*;FFFCE=GGGEGGGEDGGGFC775*A+?FG7+:<<FFCF7<:FD:7:>F6B*89CE15)7>19;FF
@M03506:14:000000000-AKVR1:1:1101:15959:7805 1:N:0:32
CGAACTCCTACGGGAGGCAGCAGTCGGGAATTTTGGGCAATGGGCGAAAGCCTGACCCAGCAACGCCGCGTGAAGGATGAAATCCCTCGGGATGTAAACTTCGCAAGAACAGGAAGAATAAGTAGGGGACAATACCCCCTATGATGACGGTACTGTTTGTAAGCTCCGGCTAACTCCGTGCCAGCAGCCGCGGTAATACGGGGGGAGCAAGCGTTGTTCGGATTTACTGGGCGTAAAGGGCGCGTAGGCGGCGCCGCAAGTCGGTTGTGAAATCTCCGGGCTTAACCCGGAAAGGTCAACC
+
CCCCCGGGGGGGGGGGGGGGGGGGGGGGGGGGGGGGGGGGGGGGGGGGGGGGGGGGGGGGGGGGGGGGGGGGGGGGGGGGGGGGGGGGGGGGGGGGGGGGGGGGGGGGGGGGGFGGFGGGGGGGGGGGGGGGGGGGGGGGGGGGGGGGGGGGGGGGGGGGGGGGGGGGGGGGGGGGGGGGGGGGGGGGGGGGGGGGGGFFGGGGGCGGDFGGGCGGCGGGGDGGGGGGGGFFGE8EFGFGD=EGC5EDGGGGD=EGDBGGG7CG5DGCGGGBF7C9C>GGG@FCF8:@>GF(>@>78F465
@M03506:14:000000000-AKVR1:1:1101:17277:7815 1:N:0:32
CGAACTCCTACGGGAGGCAGCAGTAGGGAATCTTCCGCAATGGACGGAAGTCTGACGGAGCAACGCCGCGTGAGTGATGAAGGTTTTCGGATCGTAAAACTCTGTTGTTAGGGAAGAACAAGTACTAGAGTAACTGCTAGTACCTTGACGGTACCTAACCAGAAAGCCACGGCTAACTACGTGCCAGCAGCCGCGGTAATACGTAGGTGGCAAGCGTTGTCCGGAATTATTGGGCGTAAAGCGCGCGCAGGCGGTCCTTTAAGTCTGATGTGGAAGCCCACGGCTCAACCGTGGAGGGCCC
+
CCCCCGGGGGGGGGGGEGGGGFGGGGGGGGGGGGGGCFCEFGGDFGGEGGGGGGGEF>FGC<@FGGGGGGFGGGEEEGGFGGFEGGGGGGCBCGGGGGGGGGGGGGGFGGGGGGGDGGGGGGGGGGFFGDGGGGFGGGGGGGGGGGGGFGGFGGGGGGGGGCFDFGGFFGGGGGGGFGFFGGGGCF@FD7CFGGGGGEEGGGGGGGGCFBGFGGGGGGGEGGDDE*88EGGGG*8CE5>EF7CE5*CG**:7<EEGGF7D+CF:C>CGCFFF**>GDFGGGFEG*5**8FF6:E)>>B>D7
@M03506:14:000000000-AKVR1:1:1101:16180:7818 1:N:0:32
CGAACTCCTACGGGAGGCAGCAGTGGGGAATATTGGACAATGGGCGAAAGCCTGATCCAGCAATGCCGCGTGAGTGAGGAAGGCCTTAGGGTTGTAAAGCTCTTTCGGCGGGGACGATGATGACGGTACCCGCAGAAGAAGCCCCGGCTAACTTCGTGCCAGCAGCCGCGGTAATACGAAGGGGGCGAGCGTTGTTCGGATTTACTGGGCGTAAAGGGCGCGCAGGCGGCTATTTTTGTCAGGCGTGAAAGCCCCGGGCTTAACCTGGGAACTGCGCTTGATACGGGATGGCTAGAGAGCG
+
CCCCCFGGGGGGGGGGGGEGGGGGGGGGGGGGGGGFGGGGGGGGGEGEGGFGGGGGGG@FGGGGGGGGGGGGGGGGGGGGGDGGGGGFGGDGGEFC,FCGGGGGGGGGGGGGGGGGGGGGGFFGGGEGGGGGGEGE,FFFGGGG>FGGGGGGCFGFFECFFFBFFFGGDCFGCEFGGF8CECEGGGGEEGG:CECE9EGE5CFCFGFGFFGEGE@+3?GGGCCEG58=C5ED9C7+<CFGCC66EEGGCE9?FF:C*8C):FGGCC=FFC?FGGGGG7<**=FGF3<>;DFB:/7*98)05
@M03506:14:000000000-AKVR1:1:1101:13978:7832 1:N:0:32
CGAACTCCTACGGGAGACAGCAGTGGGGAATATTGGACAATGGGCGCAAGCCTGATCCAGCCATGCCGCGTGGATGATGAAGGCCCTAGGGTTGTAAAGTCCTTTCGGCGGGGAAGATAATGACGGTACCCGCAGAAGAAGCCCCGGCTAACTTCGTGCCAGCAGCCGCGGTAATACGAAGGGGGCTAGCGTTGCTCGGAATTACTGGGCGTAAAGGGCTCGTAGGTGGCCAACTAAGTCAGACGTGAAATCCCTCGGCTTAACCGGGGAACTGCGTCTGATACCGGATGGCTTGAGATTG
+
CCCCCGGGGGGGGGGGGGGGGGGGGGGGGGFGGGGGGGGGGGGGGGGGGGGGGGGGGGGGGGGGGGGGGGGGGGGGGGGGGGGGGGGGGGGGGGGGGGGGGGGGGGGGGGGGGGEGGGGGGGGGGGGGGGGGGGGGGGGGGGGGGGGGGGGGGGGGGGGGGGGGGGGGGGGGGGGGGGGGGGGGGGGGGGDEGGGGGCEGGGGGGGFGGGG?EGDFFGDEFGGEFGFGG6@CFFDFFGGGGGFFEGGGGDG:DFEFGFGGGGGGFGCGGGDFCFGGDFGG7=BF+7D:<C3?7:D:F@7FF
@M03506:14:000000000-AKVR1:1:1101:22421:7836 1:N:0:32
CGAACTCCTACGGGAGGCAGCAGTGGGGAATTGTTCGCAATGGGCGCAAGCCCGACGCAGCAACGCCGCGTGAGGGATGAAGGCCTTCGGGTTGTAAACCTCTTTTCTCAGGGACGATGACGACGGTACCTGAGGAATAAGTCACGGCTAACTACGTGCCAGCAGCCGCGGTAATACGTAGGTGGCTAGCGTTGTCCGGATTTACTGGGCGTAAAGAGCGCGCAGGCGGTCGTTCAAGTCGAGTGTGAAAGCCCCCGGCTCAACTGGGGAGGGTCACTCGATACTGATCGACTCGAAGGCA
+
CCCCCGGGGGGGGDGGGGGGGGGGGGGGGGGGGGGGGGGGGGFGGGGGGEGGGGGGGGGGGGGGGGGGDGGGGGFGEGGGGGGFGGGGGGGGGGGGGGGGGGGFGGGGGGGGGGGGGFGGGGGGGGGGGGGFGGGGGGGGGGGGGGGGGGGGGGGGGGGGGGGGGGGGGEGGGGGGGGGGGGGGGGGGFGGGGGEGGGDGEG9CFGFF5FEGDGD9E6?EGEDGGGGGGECEG5/8<EFGGCCCGG?FFDGFF55CGDDCG66CFFGFG350)/2:6*:D4<FDEF775>@BEEF>4@550
@M03506:14:000000000-AKVR1:1:1101:22996:7845 1:N:0:32
CGAACTCCTACGGGAGGCAGCAGTCGAGAATCTTCGACAATGGGCGAAAGCCTGATCGAGCGACGCCGCGTGCAGGATGAAGGCCTTCGGGTCGTAAACTGCTTTTGCCGGGGAAGAATTTCTGACGGTACCCGGCGAATAAGGGGTTGCTAACTCTGTGCCAGCAGCAGCGGTAATACAGAGACCCCGAGCGTTATCCGGATTCATTGGGCGTAAAGCGTCTGTAGGGGGTTGTGTTAGTCTCCCGTTAAATCACGGGGCTTAACTCCGTAACCGCGGGGGATACGGCACAACGTCGAGT
+
CCCCCGFGGFD7CCFEGGGGGGFCAFGEGGGFGGGEGGGEGGFDFGEGGEGGFGC9F@C7CFGGGGGGGGGGGGGGGGGGGCFGGGFFFGGGGGGGGDGGGGGGGGCACFFGGDGGGF<,<FDGGGGGGGDFGGGGEGGGFCCFGE>FGC@FFG;CCDFGG9;CCFFGGFGFG:@F:FFGGGDGGF*=ECCECECCFF?C58;8FGG7++**:CEC5C+:;*AFGGGGGG5?*>/?F8:C9<9<<CG5@EF+C+9CEB)7CC*<+>CDCCCFD3*5CB53)../*07)(9>7).)8>35<*
@M03506:14:000000000-AKVR1:1:1101:5413:7857 1:N:0:32
CGAACTCCTACGGGAGGCAGCAGTCGAGAATCTTTCGCAATGGGCGAAAGCCTGACGAAGCGACGCTGCGTGAGCGATGAAGGCCTTCGGGTCGTAAAGCTCTTTCGCGTAGGAACAAGGAAAGGCCGTGAATAACGGCAAAACTTGAGTGTACTACGATAAGAAGCACCGGCTAACCCCGTGCCAGCAGCTGCGGTAATACGGAGGGTGCCAGCATTAATCGGAATTACTGGGCGGAAAGGGCGCGTATGCGGGTCAGAAAGTCAGATGTGAAATTCCGGGACTCAATTCCGGAGCTGCC
+
CCCCCGGGAFGG>FE@FGGGGG@C<C;:A@EGGGGFGGDFEGAEGGGGD@FGGGGG@,@,@@CFFGGGGGGDGGGDGGEGGFFGG=FFE:CBF7FEDFFCGGGGD<CFGGGGGFEGCFFGGGF=>DGGECGGGG9DGGEFG,<DF,,>>>FGGFGGCGDCEF:,;BFG7CB7FFGF<C7FEFFFGGGGG77CFD:F8CEG92=EGGGC?*;*0<F6FG?<79C88:*+<++002;**8)155**:/*):22+1:5)*02*2+2+<:A7:CC*?*:9>F=GC>3:6)*)-*16F3>B@FF@.
@M03506:14:000000000-AKVR1:1:1101:17472:7859 1:N:0:32
CGAACTCCTACGGGAGGCAGCAGTTTGGAATTTTGGACAATGGACGAAAGTCTGATCCAGCGACGCCGCGTGCACGATGAAGGCCTTCGGGTCGTAAAGTGCTTTTGGTGGGGAAAAATTTTTGATTGTACCCACAGAATAAGAGGTTGCTAACTCTGTGCCAGCAGCAGCGGTAATACAGAGACCTCAAGCGTTATCCGGAATCATTGGGCGTAAAGCGTACCGATAGGTGGTTTTGTTAGTCTTGGGTAAAAGCCAGAAGCTCAACTTCTGAGTTTGCTTAAGATACTGCTAAGCTAGA
+
CCCCCGGGFCGGGDGGGGEGGFGGGGGGGGGGGGGGGGGGGGFFGGGGDGGGGFGGGGGGGGGGGGGGGGGGGGGGGGGGGGGGGGGGGGGGGGGGF@FGFGGFGGGDFGGGGEGGGDGGGGGGGGGGGGGGGGGEDFGGGGE9DDFCGGGGGGGGGGGGGGGGFGGGGFGG7FGFGGFFGGGGGGGGGGFFDFCFGDCEEGGGFFGGGGDGEGEEFFGGG5?EEC5E:F0:CECGG=DFFFG7F??FFG?FF?9405D47<7FGG?DFCGFGC*ADFFGGFF++8CFBFFF*9*<?FF?*
@M03506:14:000000000-AKVR1:1:1101:7816:7873 1:N:0:32
CGAACTCCTACGGGAGGCAGCAGTCGAGAGGCTTCGGCAATGGGGGAAACCCTGACCGAGCGACGCCGCGTGGGGGATGAAGGCCTTTGGGTTGTAAACCCCTGTCATGAGGGAAGAAACGTCACCGTCCGAATAGAGCGGTGATTTGACGGTACCTCAAGAGGAAGCTCCGGCTAACTCCGTGCCAGCAGCCGCGGTAATACGGGGGGAGCAAACGTTGTTCGGAATCACTGGGCGTAAAGGGCGCGTAGGCGGCTAGGTAAGTGGGGTGTTAAATCTCCCGGCTCAACCGGGAACCTGC
+
CCCCCGGGGGGGGGGGGGGGGGGGGGGGGGGGGGGGGGGGGGGGGGGGGGGGGGGGGGGGGGGGGGGGGGGGGGGGGGGGGGGGGGGGGGGGGGGGGGGGGGGGGGGGGGGGGGGGGGGGGFGGGGGGGGGGGGGGGGGGGGGGGGGGGGGGGGGGGGGGGFFGGGGGCFDCGGGGGGGGGGGGGGGGGG:AEGGGGGDGFGGGGDGGGCGGGCCFGGGGEFFGDDGGGGG9FGGGG87?CCFDGGEGCC5EGGGGD>FGF7DEGGGGG)>>GFCCFF7C*5>5C55=2CF>FEEFFF4>)
@M03506:14:000000000-AKVR1:1:1101:22799:7895 1:N:0:32
GAACTCCTACGGGAGGCAGCAGTCGGGAATTTTGCGCAATGGGCGAAAGCCTGACGCAGCAACGCCGCGTGAGGGATGACGGCCTTCGGGTTGTAAACCTCTTTTATCAGGGAAGATAATGACGGTACCTGATGAATAAGTCACGGCTAACTACGTGCCAGCAGCCGCGGTAATACGTAGGTGACAAGCGTTGTCCGGATTTACTGGGCGTAAAGAGCGCGCAGGCGGTCGTTCAAGTCGAGTGTGAAAGCCCCCGGCTCAACTGGGGAGGGTCACTCGATACTGATCGACTCGACGGCAG
+
CCCCCGGGGGGGGGGGGGGGGGGGGGGGEFGGGGGGGGGGGGGGGGGGGGGGGGGGGGGGGGGGGGGGGGGGGGGEGGGGGGGGGGGGGGGGGGGGGGGGGGGGGGFFGGGGGGGGGGGGGGGGGGGGGGGGFGGGGGGGGFFGGGGGGFDGGGGGGG7FGGGFGGGGGD<FEEGGGGGGGGGFGGGGGG1<<<CFGGGEGFGGGGGGFEGGEGGCGGGGGGEGGGGGEEG**:8EFFFE5:EFGGGFGGCF5ACDE@5DGCC?FGGGGGGFGFCF7@*/7F>CD=26-/<?BFF).55.7
@M03506:14:000000000-AKVR1:1:1101:9452:7900 1:N:0:32
CGAACTCCTACGGGAGGCAGCAGTGGGGAATTGTTCGCAATGGGCGCAAGCCTGACGACGCAACGCCGCGTGGAGGACGAAGACCTTCGGGTCGTAAACTCCTTTCGATCGAGACGAACGGCCTCCGGGTGAACAATTCGGGGGAGTGACGGTACCGAGAGAAGAAGCCCCGGCTAACTCCGTGCCAGCAGCCGCGGTAATACGGGGGGGGCAAGCGTTGTTCGGAATTACTGGGCGTAAAGGGCTCGTAGGCGGCCAGCACAAGTCAGTTGTGAAATCTCCGAGCTTAACTCGGAAAGGT
+
CCCCCGGGGGGGGGGGGGGGGGGGGGGGGGGGGGGGGGGGGGGGGGGGGGGGGGGGGGGGGGGGGGGGGGGGGGGGGGGGGGGGGGGGGGGGGGGGGGGGGGGGGGGGGGGGGGGGGGGGGGGGGGGGGGEFGGGGGGGGGGGGGGGGGGGGGGGGGDGDGFFGGGGGGGGGGGGGGGGGGGGGGGGGGFFGGGGGGGEGGGGGGGGGGCEEGGGFCEE=EFCEGGCFFGGGGGGFGG:=EFEGGCCDGDGGGCECGEGG*:4*:*<CGF7F7CFF>FGFGFF5CDD?<>FAFF:)))8@/
@M03506:14:000000000-AKVR1:1:1101:18996:7927 1:N:0:32
CGAACTCCTACGGGAGGCAGCAGTCGGGAATTTTGGGCAATGGGCGAAAGCCTGACCCAGCAACGCCGCGTGAAGGATGAAATCCCTCGGGATGTAAACTTCGCAAGAACGGGAAGAATAAGTAGGGGACAATACCCCCTATGATGACGGTACCGTTTGTAAGCTCCGGCTAACTCCGTGCCAGCAGCCGCGGTAATACGGGGGGAGCAAGCGTTGTTCGGATTTACTGGGCGTAAAGGGCGCGTAGGCGGCCAGCACAAGTCAGTTGTGAAATCTCCGAGCTTAACTCGGAAAGGTCAAC
+
CCCCCGGGG9FGGGGGGGGGGGGGGGGGGGGGGGGGGGGGGGGGGGGGGGGGGGGGGGGGGGGGGGGGGGGGGGGGGGGGGGGGGGCGGGGGGGGGGGGGGGGGGGGGGGGGGGGGGGGGGGGGGGGGGGGGGGGGGGDGGGGGGGGGGGGGGGGGGGGGGGGGGGGGGGGGGGGGGGGGGGGGGGGGGGGGGGGGGGGGGGGGGGGGGGGGG?EGGGGGGGGGGGCFGGGGGGC;CFGGGGGGGGGGGGGGGGGGCFGFG9>EF:FF<7<@CFCFDFGCDF>F?FGFFGF6EFFFFB@FB
@M03506:14:000000000-AKVR1:1:1101:18473:7934 1:N:0:32
CGAACTCCTACGGGAGGCAGCAGTCGAGAATTTTTCTCAATGGGGGAAACCCTGAAGGAGCGACGCCGCGTGGAGGATGAAGGTCTTCGGGTTGTAAACTCCTGTCATTCGGGAACAAGTTGGACGCCGTAACTGCGCGTCCATTGATAGTACCAGAAGAGGAAGAGACGGCTAACCCTGTGCCAGCAGCCGCGGTAATACAGAGGTCTCAAGCGTTGTTCGGATTCATTGGGCGTAAAGGGTGCGTAGGCGGCGCGGTAAGTCGGGTGTGAAATTTCGGAGCTTAACTCCGAAACTGCAT
+
CCCCCGGGGGGGGGGGGGGGGGGGGGGCFGGGGGGGGGGGGGGGGGGGGGGGGGGGGGGGGGGGGGGGGGFGGEGGGGGGGGGGGGGGGGGGGGGGGGGGGGGGGGGGGGGGGGGGGGGGGFGGGGGGGGGGGGGGGGGGGGGGGGGGGGGGGFGGGGFGGGGGGGCFGGGGGGGGGFGGGGGGGGGGGGGGGGGGGGG9BFGGGGGGCFGGGCEECEGGDGDCEGD+<CGGGGEEE5DCE==CEG=DEEGGGGEDGEGG5EGFCD*/>CEFF:>?>F575>ED+02922<:DB)0=FF47
@M03506:14:000000000-AKVR1:1:1101:25390:7938 1:N:0:32
CGAACTCCTACGGGAGGCAGCAGTGGGGAATTGTTCGCAATGGGCGCAAGCCTGACGACGCAACGCCGCGCGGAGGATGAAGGTCTTCGGATTGTAAACTCCTGTTGCCCGGGACGAAAAGCTCCGACCTAACACGTCGGAGTCTGACGGTACCGGGTGAGGAAGCCCCGGCTAACTCTGTGCCAGCAGCCGCGGTAATACAGAGGGGGCAAGCGTTGTTCGGAATTACTGGGCGTAAAGGGCGCGTAGGCGGCCTGCTACGTCGAACGTGAAATCCCCGGGCTCAACCCGGGAACTGCGT
+
CCCCCGGGGGCEEEFGGGGGGGGGGGGGGGGGGGGGGGGFFGAFGGDGCGGGGGGGGCFGGGGGGGGGGG+CFGGDFGGGGGGGGGGGFG@FGGGGGGGGGGGFFFFGGGGGGEGGGGGGCGFAFFECFGGCFGGGGGGGEGCGGGGGGGGGGFF7E=FCFGGGGGGGGGDGGDGGG?EGGGGGGGCFGGDCEEG>EEFCFGG?FFGGEDCGGEEGGEEFGGGGDC?FGGGGFFC/C?FGGEDGG=:<=EGGGGGDFFFC+:>CE3ACE*::DFC7947D7>BC5=*73CD;>B)79@F3)
@M03506:14:000000000-AKVR1:1:1101:22994:7957 1:N:0:32
CGAACTCCTACGGGAGGCAGCAGTGGGGAATCTTGCGCAATGGGCGAAAGCCTGACGCAGCGACGCCGCGTGAGGGAAGAAGGCCTTCGGGTTGTAAACCTCTTTCAGGAGGGACGAAGCTCCTCGGGTTAATAGCCCAGAGGGTGACGGTACCTCCAGAAGAAGCCCCGGCTAACTACGTGCCAGCAGCCGCGGTAATACGGAGGGGGCAAGCGTTGTCCGGATTTATTGGGCGTAAAGAGCGTGTAGGCGGACTAGTAGGTCAGCTGTGAAAACTCGAGGCTCAACCTCCAGCTGTCGG
+
-BCCC?FFA<@C-FC@:@FFDGE@EF@7FGEFGFGGGGGGGGGFDD+6+@CFEEEF:FFGGBCCFGDCCEGC774?CC?A8FGFF8FFDEGGCCCCFC<FD@<F?F<FA8BFGGEGGEGGFBFFF:7B<:EFGCG<F,@@,@:*>:@CECGC@,@<:D,>:F,<,CC@*F*C:F7:?C:BCF<F,?:22:4<F**:8E9@C***:CECGGG8F5C?8E8?7*:8>*+0++0:*/*22**0<:*:E52C<FG5D*:C8<C*<CGFC46CFF+87>7***/9*)75**972*0(.0)968*)7
@M03506:14:000000000-AKVR1:1:1101:17474:7984 1:N:0:32
CGAACTCCTATGGGAGGCAGCAGTCGGGAATTTTGGGCAATGGGCGAAAGCCTGACCCAGCAACGCCGCGTGAAGGATGAAATCCCTCGGGATGTAAACTTCGCAAGAATGGGAAGAATTAGCGAGCGCTAATACCGCTCGTGATGACGGTACCATTTGTAAGCTCCGGCTAACTCCGTGCCAGCAGCCGCGGTAATACGGGGGGAGCAAGCGTTGTTCGGATTTACTGGGCGTAAAGGGCGCGTAGGCGGTCAGCACAAGTCAGTTGTGAAACCTCCGGGCTTAACTCGGAAAGGTCAAC
+
CCCCCGGGGGGGGGGGGGGGGGGGGGGGGGGGGGGGGGGGGGGGGGGGGGGGGGGGGGGGGGGGGGGGGGGGGGGGGGGGGGGGGGGGGGGGGGGGGGGGGGGGGGGGGGGGGGGGGGGGGGGGGGGGGGGGGGGGGGCEEGGGGGGGGGEGGGGGGGGGGGGGGGGGGGGGGGGGGGGGGGFFGGGGGGGGGGCFGGGGGGGGGGGGGF6FD8EEEGGGGDGGGGGGGGGGGGGGGFCGGGGGGGGGGGGCGGFGGFCGG9>EFGGG:<+9>CC?F><DD7>=E?CFBGE4<D>F?F@=/
@M03506:14:000000000-AKVR1:1:1101:24122:8000 1:N:0:32
CGAACTCCTACGGGAGGCAGCAGTGGGGAATTTTGCGCAATGGGCTAACGCCTGACGCAGCAACGCCGCGTGGAGGATGAAGGTCTTTGGATTGTAAACTCCTGTCAGCGGGGAAAAAGCGACTCGGCCTAATACGCCGGGGAGTTGATTGTACCCGCAGAGGAAGCCCCGGCTAACTCTGTGCCAGCAGCCGCGGTAATACAGAGGGGGCAAGCGTTAGTCGGAATGATTGGGCGTAAAGGGCGCGTAGGCGGCTTGGCCAGGGGAAGGTGAAATCCGTCGGCTTAACCGAGGAACTGCC
+
<CCC@AFGGGFGGGGDGGGGGGGGDEGG>EGDFGGGGGGGGGGG8FGDFGGGGGFGGGGGGCFGGGGGGGGGGEGGGGGFFFGE,CBFGEBFFCFFCGFGFGGGGFGGGGGGGGCGGGGGGGGDCFGGGGGGFFFCEDGDEF7CCFFFF9FGGEFGDGCGGGFFCCF+<7CF@*=FFGG9<F9FG7?C8@FFGGCGGG8?EFGGGGD5?88/*2/;:?E*30/:8:;+<C+087*:EC3*<CCGGD55/>:+)>ECEFC4+<<*59*/A*00**29:<)19@B5:<*@)07057;@F??48
@M03506:14:000000000-AKVR1:1:1101:13021:8002 1:N:0:32
CGAACTCCTACGGGAGGCATCAGTCGGGAATTTTGGGCAATGGGCGAAAGCCTGACCCAGCAATGCCGCGTGAAGGATGAAATCCCTCGGGATGTAAACTTCGCAAGAACGGGAAGAATAAGCCGGTGCTAACACCATCGGCGATGACGGTACTGTTTGTAAGCTCCGGCTAACTCCGTGCCAGCAGCCGCGGTAATACGGGGGGAGCAAGCGTTGTTCGGATTTACTGGGCGTAAAGGGCGCGTCGGCGGCCACCGCAAGTCGACTGTGAAATCTCCGGGCTTAACTCGGAAAGGTCAGC
+
CCCCCGGGGGGGGGGGGGGGGGGGGGGGGGGGGGGGGGGGGGGGGGGGGGGGGGGGGGGGGGGGGGGDGGGGGGGGGGGGGGGGGGGGGGGGGGGGGGGGGGGGGGGGFGGGGGGGGGGGGGGGGGGGGGGGGGGGGGGGGGGGGGGGGGGGGGGGGGGGGGGGGGCEEGGGGGGGGGGGGGGGGGGGGGGGGDGGGGGGGGGEGGGGFEFGE:EE:ACEC5EGGEGGGGGGGC*:FFGEEGDG=*29?CE5DEFFC:DDG7CCGGGGCFEFGGF0:9DGGF@F6FF@45;4>D>FF??7)
@M03506:14:000000000-AKVR1:1:1101:4701:8018 1:N:0:32
CGAACTCCTACGGGAGGCAGCAGTGGGGAATCTTGCGCAATGGGCGAAAGCCTGACGCAGCGACGCCGCGTGAGGGAAGAAGGCCTTCGGGTTGTAAACCTCTTTCAGGAGGGACGAAGCCACTCAGGTTAATAGCCGAGAGGGTGACGGTACCTCCAGAAGAAGCCCCGGCTAACTACGTGCCAGCAGCCGCGGTAATACGTAGGGGGCTAGCGTTGTCCGGATTTATTGGGCGTAAAGAGCGTGTAGGCGGCCAGGTAGGTCTGCTGTGAAAACTCGAGGCTTAACCTCGAGACGTCGG
+
CCCCCGGGGGGGGGGGGGGGGGGGGGGGGGGGGGGGGGGGGGGGGGGGGGGGGGGGGGGGGGGGGGGGGGGGGGGGGGGGGGGGGGGGGGGGGGGGGGGGGGGGGGGGGGGGGGGGGGGGGGGGGGGGGGGGGGGGGGGGGGGGGGGGGGGGGGGGGGGGGGGCFGFGGGGGGGGGGGGGGGGGGGGGGGGGGGGEEGGGGGGCEGGGGGGGGGGGGGGGGGGEECCFGGFFGGGEG=FGFF65:E=GGGGGGGGDFFFGGFCF9DGGGDCBGGF:DFGGGFB5EFGFBGF?ED@FE7:DD
@M03506:14:000000000-AKVR1:1:1101:16788:8020 1:N:0:32
CGAACTCCTACGGGAGGCAGCAGTCGAGAATTTTTCTCAATGGGGGAAACCCTGAGGGAGCGACGCCGCGTGGAGGATGAAGGTCTTCGGGTTGTAAACTCCTGTCATTTGGGAACAAGTGCCGGTACGTAACTGCTACCGGCTTGATAGTACCAGAAGAGGAAGAGACGGCTAACTCTGTGCCAGCAGCCGCGGTAATACAGCGGTCTCAAGCGTTGTTCGGATTCATTGGGCGTAAAGGGTGTGTAGGTGGCGCCGTAAGTCGGGTGTGAACTTTCGGAGCTTAACTCCGAAACTGCAT
+
CCCCCGGGGGGGGGDEEGGGGGGGGGGEGGGGGGGGGGGGGGGGGGGGFGGGGFGDGGGEGGCFGCCCFFGGGGGBBFGFEDC?FGGGGGGGCEGGGGGGGGGGFFGA9FGGCFFGGGGGGGGGGGGDGGGFEGGGDDCFGGGGCFGCEFGGDGFFFFGCGFFFF7FFGGG*>*:F=AFF,C@CFGGGGGCGGGD<:*BEC297FC;BEGFDFGD88:C@FC8E*;@9FC@8CGGC52>FG52=*1*::C+<567<=)1/7A0<:DE5CCE6D*:+*8D)*05CCFGFAF?(0).01*/71
@M03506:14:000000000-AKVR1:1:1101:4006:8028 1:N:0:32
CGAACTCCTACGGGAGGCAGCAGTGGGGAATTGTTCGCAATGGGCGCAAGCCTGACGACGCAACGCCGCGTGGAGGATGAAGACCTTCGGGTCGTAAACTCCTTTCGATCGAGACGAATGGCTTCCGGGTGAACAATCCGGGAGAATGACGGTACCGAGAGAAGAAGCCCCGGCTAACTCCGTGCCAGCAGCCGCGGTAATACGGGGGGGGCACGCGGTGTTCGGAATTACGGGGCGTAAAGGGCTCGTAGGCGGCCAACTAAGCCAGACGTGAAATCCCTCGGCTTAACCGGGGAACTGC
+
CCCCCGGGGFFFGGGGGGEGDGGGGGGGGGGGGGGGGGGGGGGGGGGGGGGGGFFGGGGDGGGGGGGGGGCFGEGGCGGGGGGGGGGGGGFGGGGGGGGFGGCGGGGGGGGDGFDGGGGGFGFGGGGGGGGGGFGGFGGGGGGGGGCFFGG<FFGGCFCCE7FFFEGGFGDECFEGGFGDGGFFEGGGGDGGGCCEGEGGFFGGGGGDGGGGG*;?E*:C*C7:CC8@89E*/CGCGG3*::?55:=58:CCC5CCC:476?*<*909=FE>9*99:=47*.8C7<)0<7?9@5;3)7/9*
@M03506:14:000000000-AKVR1:1:1101:7414:8064 1:N:0:32
CGAACTCCTACGGGAGGCAGCAGTGGGGAATTTTCCGCAATGGGCGAAGGCCTGACGGAGTGACGCCGCGTGTGGGACGAAGGCCTTCGGGTCGTAAACCACTGTCAGTGGGAAAGATGGGTGTCGGCGCGATAACCGCCGGCATTTGACGGTACCTGCAGAGGAAGCCCCGGCTAACTCTGTGCCAGCAGCCGCGGTAAGACAGAGGGGGCAAGCGTTGCTCGGAATTACTGGGCGTAAAGGGCGCGTAGGCGGGATGGCAAGTCGGTCGTGAAATCCCTCGGCGCAACTGAGGATCGTC
+
CCCCCGGGGGGGGGGGGGGGGGGGGGGGGGGGGGGGGGGGGGGGGGGGGGGGGGGGGGGGGGGGGGGGGGGGGGGGGGGGGGGGGGGGGGGGGGGGGGGGGGGGGGGGGGGGGGGGGGGGGFGCGGGGGGGGGGGGGGGGGGGGGGGGGGGGEGDGGGGGGGGFGFFGGFGGGGGGGGFGGGGGGGGGGG>EGGGGEGGGGFGGGGGGGGGGEFGGGGCGGF?EGGDGGGFGGCCFGGGG=<CGGGDG8EGGGGGG8@GG6:7F9:=D*1CBDC7F*@GGCFBCC)931C)5FFFF:<::5
@M03506:14:000000000-AKVR1:1:1101:3128:8075 1:N:0:32
CGAACTCCTACGGGAGGCAGCAGTAAGGGATATTGCACAATGGGCGCAAGCCTGATGCAGCAACGCCGCGTGCCCGATGAAGGCCTTCGGGTCGTAAAGGGCTTTTCTGACTGATGATGGCGACCTTTGGTCGTAGACCGTAAGTCAGGAATAAGTGTCGGCTAACTACGTGCCAGCAGCCGCGGTAAAACGTAGGACGCAAGCGTTATCCGGAGTTACTGGGCGTAAAGCGCGGGCAGGCGGCTCTGCAAGTCTGATGTGAAAGCGCCCGGCTTAACCGGGCGAGGCCATTGGAAACTAC
+
CCCCCGGGGGGGGGGGGGGGGGGGFGGGGGGGGGGGGGGGGGGGGGGGGGGGGGGGGGGGGGGGEGGEGGGGGGGGGGGGGGGGGGGGGGGGGGEFFDFFG@GGGGGGGGGGGGGGGCFEFGGGGGGGGGGGEGGGGFGGEGGFFGEFE<FGFGGGAFF@CECGGGDFGGF7FGEFGFFGGGDFG:F@CFGCGGGGGGGGEE8FGEEEGFEG5CEEGCGFFCFGGGGEFGFGE5EDDEGGGGGGG5+7<:9+:F?>9@7:<EF?FFGGGDEB>CCE>?7C<@>EE))8:7?4@46*77@??
@M03506:14:000000000-AKVR1:1:1101:12595:8086 1:N:0:32
CGAACTCCTACGGGAGGCAGCAGTCGAGAATTTTTCTCAATGGGGGAAACCCTGAAGGAGCGACGCCGCGTGGAGGATGAAGGTCTTCGGATTGTAAACTCCTGTCATTGGGGAACAAGTGCCGGCAATTAACTACTGCCGGCTTGATAGTACCTGAAGAGGAAGAGACGGCTAACTCTGTGCCAGCAGCCGCGGTAATACAGAGGTCTCAAGCGTTGTTCGGATTCATTGGGCGTAAAGGGTGCGTAGGTGGCGCCGTAAGTCAGGTGTGAAATCTCGGGGCTCAACCCCGAAACTGCAC
+
CCCCCFFGGCFGGE@+CFEGEGGGGGGCGEGFFGGGFGGGGGGGGGGGGFGFDEECFGFFFGGGGEEEGEGGGBFFCFFGGFGFFGGFDECFGGFEFF?FFFFGCGGEEFFFGDGGGFG?EBFFDEGGDFG<9@DGGFDGBCGFGGGFFFF;=FEGGGGGGFGG@FFG@C>FC@CG?C<CCCFFGGGFFCGCFFCFC@BBCCFE7;FC2+?BC+8A>EE59CE>C:EC79CCF=C:=ECCF57C5=:**:3+1::3:<DD*1?+A7*:?:=*:**<:@G>C@)1=FG:0*89)7BBF*/90
@M03506:14:000000000-AKVR1:1:1101:12884:8102 1:N:0:32
CGAACTCCTACGGGAGGCAGCAGTAAGGAATATTGCGCAATGGGCGAAAGCCTGACGCAGCGACGCCGCGTGGGGGATGAAGGTCTTCGGATTGTAAACCCCTTTCGGGAGGGAAGATGGAACGAGCAATCGTTCGGACGGTACCTCCAGAAGCAGCCACGGCTAACTTCGTGCCAGCAGCCGCGGTAATACGAAGGTGGCAAGCGTTATTCGGATTTACTGGGCGTACAGGGAGCGTAGGCGGTTCGGTAAGCCCTCTGTGAAATCTTCAGGCTTAACCTGGAACAGTCGGAGGGGACTG
+
CCCCCGGGGGGGGGGGGGGGGGGGGGGGGGGGGGGGGGGGGGGGGGGGGGGGGGGGGGGGGGGGGGGGGGGGGGGGGGGGGGGGGGGGGGGGGGGGGGGGGGGGGGGGGGGGGDGGGGGGGGGGGGGGGGGGGGGGGGGGGGGGGGGGGGGGGGGGGGGGGGGGGGGGGGGGGGGGGGGGGGGGGGGGGGGGGGGGGGGGGGGGGGCC?@FGGGGDEFGGGGGGGGGGGGGGGGGGGGGGGGGGGGGGGGGGGGFCGF4C<EGCCDGGFGGFGGGDF6CFGFFDGFGFFGFF>:BEDBFF:
@M03506:14:000000000-AKVR1:1:1101:6287:8105 1:N:0:32
CGAACTCCTACGGGAGGCAGCAGTAGGGAATTTTCCACAATGGACGAAAGTCTGATGGAGCAACGCCGCGTGCAGGATGAAGGTTTTAGGATTGTAAACTGCTTTTATCTGTGACGAATATGACGGTAGCAGATGAATAAGGATCGGCTAACTCCGTGCCAGCAGCCGCGGTCATACGGGGGATCCAAGCGTTATCCGGAATTACTGGGCGTAAAGAGTTGCGTAGGTGGCATTGTAAGTCGGTAGTGAAAGCGTGTGGCTCAACCATATACACATTATCGAAACTGCAAGGCTAGAGGAG
+
CCCCCGGGGGGGEGGGGGGDGGGGGGGGGGGGGGGGGGGGGGFFGGGGGGFGGGGGGGGGGGGGGGGGGGGGGGGGFGGGGFGFFGGGGGGGGGGGGGGGGGGGGGGGGGGGGGGGGGGGGGGFGGGFGGGGGGGGGGGGGGGFGGGGGGGGGGGGGGGGGGCDFGGGGEEFEGFGGGGGGDGCFGFGGCGGGCGG?ECGGGGGGGGGGGGGGEGFGGGGFGGGGGGGGFGGGE?FGGGGEGGGGGGGGG?FGEGGG@37>CD?7<=CF7<=7CGGFFGFF3575=F?B7=6>9@>**<))
@M03506:14:000000000-AKVR1:1:1101:8105:8105 1:N:0:32
CGAACTCCTACGGGAGGCAGCAGTGAGGAATATTGCACAATGGGCGCAAGCCTGATGCAGCGACGCCGCGTGAGTGAAGAAGGCCTTCGGGTCGTAAAGCTCTTTTCTGCGTGACGAGCAAGGACGGTAGCGCAGGAATAAGTCTCGGCTAACTACGTGCCAGCAGCCGCGGTAAAACGTAGGAGACAAACGTTATCCGGAGTTACTGGGCGTAAAGGGCGTGTAGGCGGTTAGTTAAGTCTGGCGTGAGAGCTCTCGGCTAAACCGGGAGAGGTCGTTGGATACTGGCGGACTGGAGGAG
+
CCCCCGGGGGGGGGCGGGGGGGGFFGGGFGGGGGGGGGGGGGGGGGGGGGGGGGGGGG9FFGGGGGDGGDFG=FEFFGGFFGGGGGGGGGGGGGGGGFGGGGFGGGGGGGGGGCD=FGFEGGGGGDGGGGGGDFGEDEFGGGGFGGGGDF@EFGGGCFFG@CFF@FGFFGEG@F>BECGGGFGGGGGG8CFFGGG7BEGEECEFGGGGGGF5CC58+<EEE:ECE?FGGGE5?:CC+<CGFGDG65/7*2:7*<?7@)7DF:FGCCEGGGGEDDF=C7CGGF*<C?CF0))()7>F::30)
@M03506:14:000000000-AKVR1:1:1101:23264:8117 1:N:0:32
CGAACTCCTACGGGAGGCAGCAGTCGAGAATTTTTCTCAATGGGGGAAACCCTGAAGGAGCGACGCCGCGTGGAGGATGAAGGTCTTCGGATTGTAAACTCCTGTCATTTGGGAACAAGGTGAGCGCGTTAACTGCGCGCGCATTGATAGTACCAGAAGAGGAAGAGCCGGCTAACTCTGTGCCAGCAGCCGCGGTAATACAGAGGTCTCAAGCGTTGTTCGGATCCATTGGGCGTAAAGGGTGCGTAGGCGGCGCGGTACGTCGGGTGTGAAATTTCGAGGCTTAACTTCGAAACTGCAT
+
CCCCC@FGGGGGGGEGDGGGCFFFGGGEGFGFGGGGDF9DFGGGGGDGGGGDG?FGF8FC76@FFFGCDCFEGC8@CDEGGDGCFFFGGGFGCFFCCGF9FAEFGGGGGGGGGDEFGFEFGGBFEDGGEFG@GFFGGGGGGGDDCECGGDGEFCCFG@G7FG>:,D733<<FC@:CFA@C:B,C<FF7B+<FECGF>E?GGGG+0*<8:@CFEFG;*2;=?8=EC*0A++<CFGC/:5*<7*:>C=:<559CG5C58<))*2*2/957C3A4*0*+*8<>F3<**)2@9*117537*8***
@M03506:14:000000000-AKVR1:1:1101:7578:8121 1:N:0:32
CGAACTCCTACGGGAGGCAGCAGTGGGGAATTGTTCGCAATGGGCGCAAGCCTGACGACGCAACGCCGCGTGGAGGATGAAGGTCTTCGGATTGTAAACTCCTGTTGCCCGGGACGAATAGCTCCGACCTAACACGTCGGAGTCTGACGGTACCGGGTGAGGAAGCCCCGGCTAACTCTGTGCCAGCAGCCGCGGTAATACAGAGGGGGCAAGCGTTGGTCGGAATTCCTGGGCGTAAAGGGCGCGTAGGGGGCCTGCTAAGCCGGACGTGAAATCCCCGGGCTCAACGCGGGAACTGCGG
+
CCCCCGGGGFGC@FGGGGGGGGFGGGGGGGFGGGGGGGGGGGFGGGGGGGGGGFGGGGFGGEFGGGGDGEFFGGGGDGGGGGGGGGGGGGGGGGFF<FGFGGGGGGGGGGGGG7EGGGGGGGC<FEGGGGF8@FFG<FGDCFEGGGGG:E@*C@:@E<CCGGECGGGFFGGG>7FGGGGGGGGGGGGGCGGDGG52C8<CFF++A@>EE*:A18A?***2<CC*2@0+09:FFC88*CFGGGEEE*59C5**>*:*:4**0+*32)/9:1/./*:+9?55777*2*9;(9)(757>??*))
@M03506:14:000000000-AKVR1:1:1101:20742:8154 1:N:0:32
CGAACTCCTCCGGGAGGCAGCAGTTCAGAATCTTGCACAATGGACGAAAGTCTGATGCAGCCATGCCGCGTGTGCGAAGAAGGCCTTCGGGTCGTAAAGCACTGTCAGAGGGAAAGATCATGACGGTACCCTCAAAGGAAGCCACGGCTAATTACGTGCCAGCAGCCGCGGTAATACGTAAGTGGCGAGCGTTATCCGGAATTACTGGGCGTAAAGCGTTCGTAGTCGGTGCAGTTAGGTGGGTTTGAAAGCCCGGGGCTCAACTCCGGACCCGGATCCAAAACTACTGTGCTGGACCACA
+
CCCCCGGGG-EFGGGGGGGGGGGGGGGGGFGGGGGGGGGGGGFFGDEGGGEDFGGGGGGFGGFGGGGCGEFGGGGGGGGGGGGGGGGGGGGGGGGGGGGGGGGGGGGGGGGGCGFGFFGGGGGGGFGGGGGGGGGGGGGFFFGCGGGGGGGDFGGGGGGGGFGFFGGGGGGGE:FEGGGGGGFDGG:EGGGGGGGGFEGG7CFGGG@CFFE8:CCFB//CEGE8;/<EEGGG6<@+0<*<+>EGCEE:C?+:<55C8:<):+CF9:EG=DEBDDG5CDFCF=FCE?F/,:9)/6?))00))
@M03506:14:000000000-AKVR1:1:1101:2931:8159 1:N:0:32
CGAACTCCTACGGGAGGCAGCAGTCGGGAATTTTGGGCAATGGGCGAAAGCCTGACCCAGCAACGCCGCGTGAAGGATGAAATCCCTCGGGATGTAAACTTCGCAAGAATGGGAAGAATTAGTAGGGGCTAATACCCTCTATGATGACGGTACCATTTGTAAGCTCCGGCTAACTCCGTGCCAGCAGCCGCGGTAATACGGGGGGAGCAAGCGTTGTTCGGGTTTACTGGGCGTAAAGGGCGCGTAGGCGGTCAGCACAAGTCAGTTGTGAAATCTCCGGGCTTAACTCGGAAAGGTCAAC
+
CCCCCGGGGGGGGGGGGGGGGGGGGGGGGGGGGGGGGGGGGGGGGGGGGGGGGGGGGGGGGGGGGGGGGGGGGGGGGGGGGGGGGGGGGGGGGGGGGGGGGGGGGGGGGGGGGGGGGGGGGGGGGGGGGGGGGGGGGGGGGGGGGGGGGGGDGGGGGGGGGGGGGFGGGGGGFGAFGGGGGGGGGGGGGGGGGGGGGGGGGGGGGGGGFGGGGEEECGGDGGGGGGGGDGGGGCEGGGFGGCEGGGGGGGGGGGGGG@FC5<C99>EFCDF?7CC?CBCDCE3FGFFFAGEB3>@46@@*9
@M03506:14:000000000-AKVR1:1:1101:10655:8180 1:N:0:32
CGAACTCCTACGGGAGGCAGCAGTCGGGAATTTTGGGCAATGGGCGAAAGCCTGACCCAGCAACGCCGCGTGAAGGATGAAATCCCTCGGGATGTAAACTTCGCAAGAACGGGAAGAATAAGTAGGGGACAATACCCCCTATGATGACGGTACCGTTTGTAAGCTCCGGCTAACTCCGTGCCAGCAGCCGCGGTCATACGTAGGTGGCGAGCGTTGTCCGGATTTACTGGGCGTAAAGGGCGTGCAGGCGGTTTGTTAAGTCTAGGGTGAAAGCTCGCGGCTCAACTGGGCGAGGGCCTTG
+
CCCCCGGGGGGGGGGGEGGGGGGGGGGGGGGFGGGGGGGGGGGGGGGDGGGFGCGGGGFFGGFGGGGEEGGGECFFGGGGGGGFGFFDGGGEGGGGFCGGGGGGGEGGF@F>CBFGGFDFGGGGFGCBCGD=FFGG8DEFF<FFGG9<FGDGEGG@CFGG9;FE;,@FEEFGGGAFGGGGGFGGGGCFFFGGGF*=ECGGBCGEGDCE*/:EEEGGGGGGG*?ECGGGCFF88>E5*<>EDE57=C?CGGGG3CEC:?::<FD7AC5>E39=>42+*)1/705<+0:?:4)(00))08>)9
@M03506:14:000000000-AKVR1:1:1101:20186:8192 1:N:0:32
CGAACTCCTACGGGAGGCAGCAGTGGGGAATTTTGGGCAATGGGCGAAAGCCTGACCCAGCAACGCCGCGTGAGGGAGGAAATCCTTCGGGATGTAAACCTCACAAGCAAGGGAAGAGAGCTCAGGGCCGAATAAGCTTTGAGTCCGACGGTACCTTGCGTAAGCCACGGCTAACTACGTGCCAGCAGCCGCGGTAATACGTAGGTGGCAAGCGTTGTTCGGAATTATTGGGCGGAAAGGGCGCGTAGGCGGCTTGCTAAGTCGGCTGTGAAAGCCCGGGGCTCTACCCCGGAGAGTCGAC
+
CCCCCGGGG9FGGG;FFFGGGGGGGGCFFEGDGGGGGGGGGGFFGGGGEGGGGGGGGGGGGGGGGGGGGGGGGGGEGGGGCFFGGGGCGEG@FGFFGGGEFGFGGGDFGGGGGGF@4EEE@FFGG@FCFEGGGCE<FFGGCEGG9FGGGGGGFFCC=FGCBFDFFE>@EFGFGGGGCFGGGFG9FF28:FCGGEG:CFCF8<CF>+<5CECFC5*;8?FCCEEC>69CC:98CG5*:?C5CGGCEC*>EFCCD=:C5BDC6+:2>)19*239***:55CDC:)*+1:=05)3)75<)1)05
@M03506:14:000000000-AKVR1:1:1101:21419:8206 1:N:0:32
CGAACTCCTCCGGGAGGCAGCAGTCGGGAATTTTGGGCAATGGGCGAAAGCCTGACCCAGCAACGCCGCGTGAAGGATGAAATCCCTCGGGATGTAAACTTCGCAAGAATGGGAAGAATAAGTAGGGGATAATACCCCCTATGATGACGGTACCATTTGTAAGCTCCGGCTAACTCCGTGCCAGCAGCCGCGGTAATACGGGGGGAGCAAGCGTTGTTCGGATTTACTGGGCGTAAAGGGCGCGTAGGCGGCCAGCACAAGTCAGTTGTGAAATCTCCGGGCTTAACTCGGAAAGGTCAAC
+
CCCCCGGGG-EFGGGGGGGGGGGGGGGGGGGGGGGDGGEFGFFCFGGGGGGGGDCFGGGGGGCGGGGGGGGGGGFGGGGGGGGGGGGGGEG7FGGGGGGGGGEGDC@EGGGGGGCGGFGFDDFGGAFGEGGFGGGGGGGGGFFCFGGFEGGGGGEFGGEGGG9CFGGGDEECGGGGGDGDGFGGGGCFGGGGGGDGDFCGGGDEEGCDFF6EGEEGEFGDCEGEF+<EGCCC?>8=GGGGGGGGGEGGGGGEGCFF8@CCGGGFGGG7<C<?77:?709CDFFGDFFFADE9BB>)7@F*0
@M03506:14:000000000-AKVR1:1:1101:22527:8217 1:N:0:32
CGAACTCCTACGGGAGGCAGCAGTGGGGAATTGTTCGCAATGGGCGCAAGCCTGACGACGCAACGCCGCGTGGAGGACGAAGATCTTCGGGTCGTAAACTCCTTTCGATCGGGACGAACGGCCGGTGACCTAACACGTCATCGGAGTGACGGTACCGAGAGAAGAAGCCCCGGCTAACTCCGTGCCAGCAGCCGCGGTAATACGGGGGGGGCAAGCGTTGTTCGGAATTACTGGGCGTAAAGGGCGCGTAGGCGGCCAGCACAAGGCAGTTGGGAAATCCCCGGGCTTAACGCGGAAAGGG
+
CCCCCGGGFGGGGGGGGGGGGGGFGGGGGGGGGGGGGGFFGGGGGGGCGGGGGGGGGGGGGGGGGGGGGGFGGGGGGGGGGGGGGGGGGGGGGGGGGGGGGGGGGGGGGGGGGGEGGGGGEGGGGEEGGGGGGGGFGGGGGFGGGGFFFFGEEGGGGG7FEGGGGFGGGGCEGGGGGGGGFGGGGGGGGGGGGGGGGGC*:@CEGGGGGGEGDDG>CEGG=FFGDGGF:+++0<FFG8)A=CFCEE=D=ECGGCEGG>FGG65***2*20+/*/7?*9**075CE@G)37*-7@B37)75)
@M03506:14:000000000-AKVR1:1:1101:15581:8219 1:N:0:32
CGAACTCCTACGGGAGGCAGCAGTGGGGAATTTTTCGCAATGGGGGAAACCCTGACGAAGCAACGCCGCGTGGAGGATGAAGGCCTTCGGGCCGTAAACTCCTGTCGACCGGGACGAACGTAGTCGGGTCCAATACACCCGGCTATCGACTGTACCGGTAAAGGAAGCCACGGCTAACTCTGTGCCAGCAGCCGCGGTAATACAGAGGTGGCAAGCGTTGTTCGGAATTACTGGGCGTAAAGGGCGCGTAGGCGGTCCGATAAGTCCCGTGTGAAATCCCTCGGCTCAACTGAGGAATGGG
+
CCCCCGGGGGGGGGGGGGGGGGGFGGFGFGGGGGGGGGGGGGGGGGGGGGGGGGGGGGGGGGGFGGGGGGGGGCGGEGGGGGGGGGGGGGGGGGCFGGGGGGGFGGGGGGGGGGCEEGEGGG>@CFG:@FGGCGFFGGGGGGGGGCFGGGGGGGGGEDBCFFFGFFFGGFGGGGGGFFCFGGGGEFCEGGGGGGGEGCED?9CC9::8<CFGG9AFGECEEC9?GCE8C@CFFFCCE8)?5<FGGG5D:5:E=EED=BD75E3C?F76>*:)/0:9>FG**8>EC)*155@07?F4499?5
@M03506:14:000000000-AKVR1:1:1101:15698:8229 1:N:0:32
CGAACTCCTACGGGAGGCAGCAGTCGGGAATTTTGGGCAATGGGCGAAAGCCTGACCCAGCAACGCCGCGTGAAGGATGAAATCCCTCGGGATGTAAACTTCGCAAGAATGGGAAGAATGAACGAGCGCTAATACCGTTCGTGATGACGGTACCATTTGTAAGCTCCGGCTAACTCCGTGCCAGCAGCCGCGGTAATACGGGGGGAGCAAGCGTTGTTCGGATTTACTGGGCGTAAAGGGCGCGTAGGCGGTAGCACAAGTCAGTTGTGAAATCTCCGGGCTTAACTCGGAAAGGTCAACT
+
CCCCCGGGGGGGGGGGGGGGGGGGGGGGGGGGGGGGGGGGGGGGGGGGGGGGGGGGGGGGGGGGGGGGGGGGGGGGGGGGGGGGGGGGGGGGGGGGGGGGGGGGGGGGGGGGGGGGGGGGGGGGGGGGGGGEGGGGGEGGGGGGGGGGGGGGGGGGGGGGGGGGGGGGGGGGGGGGGGGGGGGGGGGGGGGGGFGGGGGGGGGGGGGGGGGGGGGEEGGGGDGGGGGGGGFFGEGEGGGGGGDGEEGGGGGGCGGCFFDGGFGGGCFFGF?@FGGFFBGGG576967@:DB?EFF6*)970
@M03506:14:000000000-AKVR1:1:1101:23309:8230 1:N:0:32
CGAACTCCTACGGGAGGCAGCAGTGGGGAATTTTGGGCAATGGGCGAAAGCCTGACCCAGCAACGCCGCGTGAGGGAGGAAATCCTTCGGGATGTAAACCTCACAAGCAAGGGAAGAGAGCTCAGGGTCGAATAAGCTTTGAGTCCGACGGTACCTTGCGTAAGCCACGGCTACCTACGTGCCAGCAGCCGCGGTAATACGTAGGTGGCAAGCGTTGTTCGGAATTATTGGGCGTAAAGGGCGCGTAGGCGGCTTGCTAAGTCGGTTGTGAAAGCCCGGGGCTCAACCCCGGGGAGTCGAG
+
CCCCCGGGGGGGGGGGGGGGGGGGGGGGCGGGGGGEGGGGGGGGGGGGGGGGGGGGGGGGGGGGGGGGGG@FEGFEEGGGGGGGGFGCGGGGGGFGGGGGDFFGGGGFGGGGGGGEGFCEGFDBFGG8FGGGGGFGEFG9FGGGGFFGGG@FFF,@EEE@FCGGGCFFGGDEC,4?FGGFFFFEF@<C@:FEGGGGG?CFFBCFE+<FFG6@:CE8C/*<EC8CCFGF+<@F5E?8587@=EC5EGDGGCEG<**1;**2?C>EECEG=C+60:*:*))9CBBFG=452C51)038.9>))
@M03506:14:000000000-AKVR1:1:1101:8636:8233 1:N:0:32
CGAACTCCTACGGGAGGCAGCAGTAAGGGATATTGCGCAATGGGCGAAAGCCTGACGCAGCAACGCCGCGTGGAGGATGAAGGCCTTCGGGTCGTAAACTTCTTTTAGCAGGGACGAGGAAGGACGGTACCTGCGGAACCAGTCACGGCTAACTACGTGCCAGCAGCCGCGGTAAAACGTAGGTGGCAAGCGTTATCCGGAATTACTGGGCGTAAAGGGTGTGCAGGCGGGGATACAAGTGGTGTATGAAATCTCCCAGCTTAACTGGGATAGGCTATGCCAGACTGTATTTCTAGAGGAA
+
CCCCCGGGGGGGGGGGGGGGGGGGGGGGGGGGGGGGGGGGGGGGGGGGGGGGGGGGGGGFGGGGGGGGGGFGGFGGGGGGGGGGFGGGGGGGGGGGGGGGGGGGGGGGGGGGGGGGGGGGGGGGGGGGGGGGGGGGGGGGGGGGGGGGGGGGFGGGGGGGGGGGGGGGGGGGGGGGGFGGGGGGGGGGGGFGGGGGGFEGGDGGGGGGGGGGGD;>EGGGGGGGGGGDEEGE:ACEGC7FFGCFCFGGCGGGGCA>657CCCDCFGGGGGGFFGFAFFG77=FEGFG4<26<467@=6>8)
@M03506:14:000000000-AKVR1:1:1101:4908:8243 1:N:0:32
CGAACTCCTACGGGAGGCAGCAGTCGAGAATTTTTCTCAATGGGGGAAACCCTGAAGGAGCGACGCCGCGTGGAGGATGAAGGTCTTCGGGTTGTAAACTCCTGTCATTTGGGAACAAGTCGTACGTAGTAACTATACGTGCGTTGATAGTACCAGAAGAGGAAGAGACGGCTAACCCTGTGCCAGCAGCCGCGGTAATACAGAGGTCTCAAGCGTTGTTATGATTCATTGGGCGTGAAGGGTGCTTAGGCGGTGCGGTAAGTCGGGTGTGAACTTTCGAAGCTTAACTCCGACACTGCAT
+
CCCCCEF@CEGGCC@6@CF@F8CF8;FEFGGE@;CC,CF,CCF<EGEEGGFEC88E9,,C<++@++@6>F:47,<B=F=FGGCFE?<BFCCFF@+CFGG<=BF8<=5EFFA<@FFGG8,55BBCF>FCF7FFDF9DE,B3,++B>:7FA9@BFCFF,,>3>,3::FF,>*@<*1?C2DCCC>CFGCCFGGCCF7:<8CF?FG+C<*5+?+<+?+*B**=*1+50A+AFF@9085?8/?7FC5C5=+0:++22915)/8DC5+2+:):CEC54*2:07*9**)72+9*7<:@(.)7)?4==@
@M03506:14:000000000-AKVR1:1:1101:16942:8259 1:N:0:32
CGAACTCCTACGGGAGGCAGCAGTGGGGAATCTTGCGCAATGGACGAAAGTCTGACGCAGCCACGCCGTGTGAGTGAAGAAGGCCTTCGGGTTGTAAAGCTCTGTGATCGGGGACGAAGGTACATACGTTCATAGCGTATGTGCTTGACGGTACCCGAAGAGGAAGCACCGGCTAACTTCGTGCCAGCAGCCGCGGTAATACGAAGGGTGCAAGCGTTGCTCGGAATTATTGGGCGTAAAGGGCAGGTAGGTGGTCTGATTAGTCAACCGGTTAAATCCTTCGGCTTAACCGAAGAAGGGC
+
CCCCCGGGGFGFDGGGGGEGGGGGGFGCG@FFGFFFEGGGEGGFGFDDDGGGGGFFGGGGDGFFDDGGCGEFAFGFFFGGGGGGGGGGGGGFGGGGGGGGGGGGGGDGGGGGGGGGGGGGGGGGGGGGGGGGGGGDEGGGGGFFGG9=FFGGGGGGGGDGGGGGGGGGGGGEGGGGGGGGGC<BFGGGGGFGEGEDGCGFGGGGGCGD=*B6C:5A?C8=<+/8:8EFG?F?FG8:E8CCGDGG=EDFCC*+>=**00**A+9+<7E**):))*0<79F779:C5<G?<7?9)))7<)05)
@M03506:14:000000000-AKVR1:1:1101:26430:8266 1:N:0:32
CGAACTCCTACGGGAGGCAGCAGTGGGGAATTGTTCGCAATGGGCGCAAGCCTGACGAAGCAACGCCGCGCGGAGGACGAAGACCTTCGGGTCGTAAACTCCTTTCGATCGGGACGAACGGCCTCCGAATAAACAATCCGGAGGAGGGACGGTACCGAGAGAAGAAGCCCCGACTAACTCCGCGCCAGCAGACGCGGGAATACGGGGGGGCAAGCGGTGGTCGGAAGTGCTGGGCGTAAAGGGCTCGCAGGCGGCCAACTAAGCCAGACGTGTGAGCCCGCAACTGAACGCGGGGGGTGCG
+
CCCCCGGGGGGGGGGGGGGGGGGGGGGGCEG,,C<FCGGGGGGGFC@CF@FGGGGFG,+BF,CFGGGGGGCGF+4@E<FEGGCGGGGGGGG<>FFGGGC<=BFGGGG+,:C+@FFGG++++***8,5>>>:,,,383,81144<7C*<CC**4=F,**=1*4:2,,52*2*1**:?FCF++;*:/?*886C*25**/**10++**/?EGC8*2***/1:*;+2*/**++++0+*;8:?*8+3C=*:7)/***1:*)*.*2<<9*<5***/*8***+2)*))))2+):*(*)()).)).8)<
@M03506:14:000000000-AKVR1:1:1101:20307:8295 1:N:0:32
CGAACTCCTACGGGAGGCAGCAGTGGGGAATATTGGACAATGGGGGAAACCCTGATCCAGCAATGCCGCGTGAGTGAAGAAGGCCTTAGGGTTGTAAAGCTCTTTCGGCGGGGACGATGGTGACGGTACCCGCAGAAGAAGCCCCGGCTAACTTCGTGCCAGCAGCCGCGGTAATACGAAGGGGGCTAGCGTTGTTCGGAATCACTGGGCGTAAAGGGCGCGTAGGCGGCGCGAGAAGTCAGGCGTGAACGCCCCGGGCTAAACACGGGCATTGCGCTTGCTACCGTCGTGCTGGAGGCGG
+
BCCCCFGGG?FFEGCGGDGG>FG@EFGEEEG9FGC,CFGGGGGCGGGDGGFGGGGFFCFGGFFGGGGGGGGGEDGFGDEGFGGGFDG@FFGGFEGCEGGFFGFEGFGGGGCCG++>:CFCF<DFGGEEGGGEG*@FFCE8ACEGGGCGGECFFGG7FCEGGGGGGG:CE*<*4=FE9CEG:>58*?88@?8;;CGG7;5**;FFGGD68FG8?E5+:CE*8:EEDG+C8CEEGE*21;0+<<:0*221*+1*122/:>7<*30++1*1*9*)2**77>*95?47*./0913-7*)0)8D:5
@M03506:14:000000000-AKVR1:1:1101:10653:8313 1:N:0:32
CGAACTCCTACGGGAGGCAGCAGTGGGGAATTTTGCGCAATGGGGGAAACCCTGACGCAGCAACGCCGCGTGGAGGATGAAGTCCTTTGGGATGTAAACTCCTTTCGACCGGGAAGATTATGACGGTACCGGAGGAAGAAGCACCGGCTAACTCTGTGCCAGCAGCCGCGGTAATACAGAGGCCTCAAGCGTTAGGCGGAATCACTGGGCTTAAAGCGTGTGTAGGCGGATCGTTAAGTGCCTTGTGAAATCCCACGGCTTAACTGTGGAACGGCTGGGCATACTGGCGGTCTTGAGCCAT
+
CCCCCGGGGGGGGGGGGGGGGGGGGGGGGGFGGGGGGGGGGGGGGGGGGGFGGGGGGGGGGGGGGGGGGGGGGGGGGGGGGGGGGGGGGGGGGGGGGGGGGGGGGGGD4FFGGGGGGGGGGGGGGGGGGGGGGGGGFGGGGGFGGGGGCFCGGGGGGGGGGGGGGGGDEGGECGGGFGGGGGGGGGGGGGGFGGGGGGGGGGF?FFGF>E8;EE7CGGEEGFG9CFG=CEE>EFFFF<DCFCF06FFG<9FGGGGGGBDD*<>FGGGGG7CFGCCCC:9CF)6EGFFF9C)9B*8@FF:@*
@M03506:14:000000000-AKVR1:1:1101:26182:8316 1:N:0:32
CGAACTCCTACGGGAGGCAGCAGTGGGGAATATTGCGCAATGGGCGAAAGCCTGACGCAGCGACGCCGCGTGGGTGATGAAGGCCTTCGGGTCGTAAAGCCCTGTCGGGAGGGAAGAAACATCTCCGACCCAACACGTCGGAGACTTGACGGTACCTCCTAAGGAAGCACCGGCTAACTCCGTGCCAGCAGCCGCGGTAATACGGAGGGTGCAAGCGTTGTTCGGAATCAATGGGCGTAAAGGGCGTGTAGGCGGCCTGTTTAGTGTGATGTGAAATCCCCCCGCGCAACGAGGGAACGGG
+
CCCCCGGGGGFEGGGGGEFGEGGGGGGGBCGGGGFGGGGGGGGGGGDGGEGGGGGGGEGFEGGCCDGGGG:CFGFGGFGFEGGG@FGGGGGCGGGFGGGGGGGGGGGGGCFGGEGDEFFGGGGDGGG>@F<CCGG7FFFGDGGGGGGGCGEGGGGFBCCFGCFGGGGGGGFGEE:CCFF:FFCFECEFGGFCGGGDG>ECGFFGGGCGGCGDF+98E*/8;CC>ECEFG7+<9CGGECDECFGEDG=<*23<7*/7:)9?70*+0*+00*2*0*:+*96**0)2>)).33)(0.5<)0).)
@M03506:14:000000000-AKVR1:1:1101:15969:8325 1:N:0:32
CGAACTCCTACGGGAGGCAGCAGTCGAGAATTTTTGACAATGGGGGAAACCCTGATCGAGCGACGCCGCGTGGAGGATGAAGGTCTTCGGATTGTAAACTCCTGTCATTGGGGAACAATGCACAGATATTAACTGTATTTGTGTTGATAGTACCCGAAGAGGAAGAGACGGCTAACTCTGTGCCAGCAGCCGCGGTAATACAGAGGTCTCAAGCGTTGTTCGGATTCATTGGGCGTAAAGGGTGCGTAGGCGGCGCGGTAAGTCGGGTGTGAAATCTCGGGGCTTAACTCCGAAACTGCAT
+
CCCCCGGGGGGGGGGGGGGGGGGGGGGGGGGGGGGGGGGGGGGGGGGGGGGGGGGGGGGGGGGGGGGGGGGGGGGGGGGGFGGGGGGGGGGGGGGGGGGGGGGGGGGGGGGGGGGGGGGGGGGGGGGGGGFGGGGGGGGGGGGGGGGGGGGGGGGGGGGGGGGGGGGGGGGGGGGGGGGGGCGGGGGGGGGGGGGGGGGGGGFGFGGGGGGGGGGGGGGGGGGGG>FGGGFDFGGGGGGGFGGGGGGGGGGEGGGGGFGGGG>FCDGGGGGFG*:??FCGGDFD=67=AGF?B:3:4@FF?
@M03506:14:000000000-AKVR1:1:1101:19582:8325 1:N:0:32
CGAACTCCTACGGGAGGCAGCAGTCGGGAATTTTGGGCAATGGGCGAAGGCCTGACCCAGCAACGCCGCGTGAAGGATGAAATCCTTCGGGATGTAAACTTCGCAAGAACAGGAAGAATAAGTAAGGGTTAATATCTCTTACGATGACGGTACTGTTTGTAAGCTCCGGCTAACTCCGTGCCAGCAGCCGCGGTAATACGGGGGGAGCAAGCGTTGTTCGGATTTACTGGGCGTAAAGGGCGCGTAGGCGGCCACCGCAAGTCGGTTGTGAAATCTCCGGGCTTAACCCGGAAAGGTCAAC
+
CCCCCGGGGDGGGGGGGGGGGGGGGGGGGGGGGGGGGGGGGGGGGGGGGGGGGGGGGGGGGGGGGGGGGGGGEGGGGGGGGGGGGGGGGGGGGGGGGGGGGGGGGGGGGGGGGGGGGGGGGGGGGGGGGGGGGGGGGGGGGGGGGGGGGGGGGGGFGGGGGGGGGGGGGGGGGGGGGGGFGGGGGGGGGGGGGGGFGGGGGGGGGGGGGGGGGGGGGGGGGGEGGDGGGGGGGGGGGGGGGGGC27EGFCEE5CGFEFG5E?FECGEGGG?B77:?F*9CD>@GGFF?<DB;37>@???FF
@M03506:14:000000000-AKVR1:1:1101:14383:8338 1:N:0:32
CGAACTCCTACGGGAGGCAGCAGTGGGGAATTTTCCGCAATGGGCGAAAGCCTGACGGAGTGACGCCGCGTGTGGGACGAAGGCCTTCGGGTCGTAAACCACTGTCAGTGGGAAAGAAGGGTGTCGGCGCGATAACCGCCGGCATTTGACGGTACCTGCAGAGGAAGCCCCGGCCAACTCTGTGCCAGCAGCCGCGGTAAGACAGAGGGGGCAAGCGTTGCTCGGAATTACTGGGCGTAAAGGGCGCGTAGGCGGGATGGCAAGTCGGTCGTGAAATCCTTCGGCTCAACCGAAAGACGTC
+
CCCCCGGGGGGGGGGGGGGGGGGGGGGGGGGGGGFGGGGGGGGGGGGGGGGGGFGGGGGGGGGGGGGGGGGGGGGGGFGGGGGGGGGGGGGFGGGGGGFFGGGFGGGGAEFGF@FFFGGGGGGGGGGGGGGGGGGGGGGGGGGGGGGGGGGGGGGGGGCFGGGGGG7FGFGGGGGFGGFC9CEFGGGGGGGGGGGGGGDCEDGGGGGGGGGGGGFCGGGD=<CEGC5CGGGGGFG=E=<==CEGDCEDECEDCEGG=>CFG?FGFFGG*9E5C*>+:@6CC?FGE)9??FFF>3))0<@)0
@M03506:14:000000000-AKVR1:1:1101:7013:8352 1:N:0:32
CGAACTCCTACGGGAGGCAGCAGTGGGGAATTGTTCGCAATGGGCGCAAGCCTGACGACGCAACGCCGCGTGGAGGATGAAGATCTTCGGGTCGTAAACTCCTTTCGATCGAGGCGAACGGCTTCCGGGTGAACAATCCGGGAGAGTGACGGTACCGAGAGAAGAAGCCCCGGCTAACTTCGTGCCAGCAGCCGCGGTAATACGAAGGGTGCAAGCGTTACTCGGAATTACTGGGCGTAAAGCGTGCGTAGGTGGTGAGTTAAGTCTGATGTGAAATCCCCGGGCTCAACCTGGGAATGGG
+
CCCCCGGGGGGGGGGGGGGGGGGGGGGGGGGGGGGGGGGGGGGGGGGGGGGGGGGGGGGGGGGGGGGGGGGGGGGGGGGGGGGGGGGGGGGGGGGGGGGGGGGGGGGGGGGGGGGGGGGGGGGGGGGGGGGGGGGGGGGGGGGGGGGGGGGGGGGGGGGGGGGGGGGGGGGGGGGGGGGGGGGGGGGGGGGGGGGGGGGGGFFGGGGGGFGGGGGGGGGGGGGDGGGGGCGFDCFGGGGGCFFGGDEGECCCCFFCFFG:EGGGGGGF+?FBFCGC7@CCFEFGG@GF?CF7FFFF:>@F)
@M03506:14:000000000-AKVR1:1:1101:21951:8360 1:N:0:32
CGAACTCCTACGGGAGGCAGCAGTCGGGAATTTTGGGCAATGGGCGAAAGCCTGACCCAGCAACGCCGCGTGAAGGATGAAATCCCTCGGGATGTAAACTTCGCAAGAATGGGAAGAATTAGTAGGGGTTAATACCCTCTATGATGACGGTACCATTTGTAAGCTCCGGCTAACTCCGTGCCAGCAGCCGCGGTAATACGGGGGGAGCAAGCGTTGTTCGGCTTTACTGGGCGTAAAGGGCGCGTAGGCGGTCAGCACAACTCAGTTGGCAAATCTCCGGGCTTAACCCGCAAAGGCCAAC
+
CCCCCGGGGGGGGGGGGGGGGGGGGGGGGGGGGGGDGGGGGGGGGGGGGCGGGFGGGGGGGGGGGGGGGGGGGGGGFGGGGGGGGGGGGGGEGGGGGGGGGGGGGGGFGGGGGGGGGGFFGGGGGGGGGGGGGGGGGGGGFGGGGGGGGGGGGCGGFGGGGGFFFGGCEEGGGGAFFGGGGG9,>>>EG:FE:<*4B;C>*888**8?*;:EC;C*12<8:*8/ACF+<C=GG:**2<**::EEE*:5@5C*7:2<9>DC*3C7?*0:+*3*9*90:FDD)8)*+1:*4C)4)77:)755<
@M03506:14:000000000-AKVR1:1:1101:7123:8426 1:N:0:32
CGAACTCCTACGGGAGGCAGCAGTGGGGAATATTGGACAATGGGCGCCAGCCTGATCCAGCAATGCCGCGTGAGTGAGGAAGGCCTTAGGGTTGTAAAGCTCTTTCACCCACGACGATGATGACGGTAGTGGGAGAAGAAGCCCCGGCTAACTTCGTGCCAGCAGCCGCGGTAATACGAAGGGGGCGAGCGTTGTTCGGATTTACTGGGCGTAGAGGGCGCGTAGGCGGCGGACGAAGTCAGGCGTGAAAGCCCCGGGCTTAACCGGGGCGGTTCGTCTGGGACTGGGTTGCTAGAGTTCG
+
CCCCCGCGCFEEGGF@CGGGG@FFGGGGG;FDFF9CEEFGFFGC8@G++FFFGFCEGG9CFGGCEF@@CC@BFGCFGE<FGGGGGCGCFGGGFFEDGGFGFGFEFGGGGFFCGGGCGCDGGGGGCE?+BCFBFGGGFFGGFGG@FEFGGEFFFFG@FFGGGDGFGG7FECEGGEFFFD7:FGC77*<8:CGG>CEGGGDGE8A+:0<C5*:EC*2@FG5?8=8*CCFE*/:EC7***;/@+<*:CEE*1<9E45:)85595+*<E955C):>))***0*/*))2C4*).*.(/*7?*9/*8
@M03506:14:000000000-AKVR1:1:1101:17294:8427 1:N:0:32
CGAACTCCTACGGGAGGCAGCAGTAAGGAATATTGGACAATGGAGGCAACTCTGATCCAGCCATGCCGCGTGAAGGATGAAGGCGCTACGCGTTGTAAACTTCTTTTCTACTAGAAAAAACTCTTGGTTTCGTACCGAGACTGATTGTACAGTAGGAATAAGCATCGGCTAACTTCGTGCCAGCAGCCGCGGTAATACGAAGGATGCAAGCGTTATCCGGATTTACTGGGTTTAAAGGGTGTGCAGGTGGGGTAATAAGTCAGTGGTGAAAGCCCCCGACTCAGTCGGGGAACTGCCATAG
+
CCCCCGGGGGGGGGGGGGGGGGGGGGGGGGGGGGGGGGGGGGGGGGGGGGGGGGGGGGGGGGGGGGGGGGGGGGGGGGGGGGGGGGGGGGGGGGGGGFGGGGGGGGGGGGGGGGGGGGGGGGGGGGGGGGGGGGGGGEGGGGGGGCFGGGGGGGGGGGGGGGGGGGGGGGGGGGGGGGGGGGGGGGGGGGGGGGDGGGGGGGGGFFGGFGFGGGGGGFGGEDGFEG9@EGFGGGGGGGDFEEGGGGGGGGGGGGGGGFGGGGFFG<GGF=EFDFF=C>GGGFFGGFGD9GD?FFFFF?@F9
@M03506:14:000000000-AKVR1:1:1101:8471:8441 1:N:0:32
CGAACTCCTACGGGAGGCAGCAGCCGGGAATTTTGGGCAATGGGCGAAAGCCTGACCCGGCAACGCCGCGTGAAGGATGAAATCCCTCGGGATGTAAACTTCGCAAGAATGGGAAGAATTAGCGAGCGCTAATACCGCTCGTGATGACGGTACCATTTGTAAGCTCCGGCTAACTCCGTGCCAGCAGCCGCGGTAATACGGGGGGAGCAAGCGTTGTTCGGATTTACTGGGCGTAAAGGGCGCGTAGGCGGTCAGCACAAGTCAGTTGTGAAATCTCCGGGCTTAACTCGGCAAGGTCAAC
+
CCCCCGGGGGGGGGGGGGGGGGGGGGGGGGGGGGGGGGGGGGGGGGGGGGGGGGGGGGGGGGGGGGGGGGGGGGGGGGFGGGGGGGFGGEGGGGGGFFGGGGGGGGGGGGGDGEGGGGGGGGGGGGDGGGGGGGGGGGGGGGGGGGCFGGGGGGGGGGFGGGGCFFGGGGGGGGGGGGGGGGGGFGCFGE7FG<8EFFGGGGCE5CEDC8EFG8EGGGGCCEEGCCFGGGGFEGGGGC*?5EGEGDGGGGC*>CC<EFGFG<FGG7?D9/A*:>CDGBGGGF3>FBFF9D3(07>F@F?F9
@M03506:14:000000000-AKVR1:1:1101:16295:8447 1:N:0:32
CGAACTCCTACGGGAGGCAGCAGTAAGGAATATTGGTCAATGGACGCAAGTCTGAACCAGCCATGCCGCGTGGAGGATGAAGGTCCTCTGGATTGTAAACTTCTTTTATCTGGGAAGAAATCCACAAATTCTTTTGTGGTTGACGGTACCAGATGAATAAGCACCGGCTAACTCCGTGCCAGCAGCCGCGGTAATACGGAGGGTGCAAGCGTTATCCGGATTCACTGGGTTTAAAGGGTGCGTAGGTGGGTTGGTAAGTCAGTGGTGAAATCTCCAGGCTTAACTTGGAAACTGCCATTGA
+
CCCCCGGGGGGGG@FBCFGGGFGGFCCFFFG<FGCFFGGGGGGGGGGGGGGFGFGGGGGGGGDGGGG@C:FGGGGG:FGCFGGGGGGGGGGDFGGGGGGGGGGGGGGGGGGGFFG8FEFGGGGGGCE,FEGGAFFGGGGGFECFGDG<@FFFGGGDFGGGGGGGGEDGGDGGGGFGG@FFA:EG7F<ECGFFDCF;DDEGEEGGCEGCFGCGGGGGGGGGGCF9FGFDFGC5+<C9:=FGGGGCE5<C*:1:D*AC+9FGFCF?E>FCFFG?GGF?F:GC<@FGGFGF7F4:F=@44?FF4
@M03506:14:000000000-AKVR1:1:1101:4800:8448 1:N:0:32
CGAACTCCTACGGGAGGCAGCAGTCGGGAATTTTGGGCAATGGGCGCAAGCCTGACCCAGCAACGCCGCGTGAAGGATGAAATCCCTCGGGATGTAAACTTCGCAAGAACGGGAAGAATAAGTAGGGGACAATACCCCCTATGATGACGGTACCGTTTGTAAGCTCCGGCTAACTCCGTGCCAGCAGCCGCGGTAATACGAAGGTGTCGAACGTTGTCCGGAATAACTGGGCGTAAAGGGCGCGTAGGCGGTCGGGTAAGTGGGATGTGAAAGCTCTGGGCTCAACCCAGGAATTGCATTC
+
CCCCCGGGGGGGGGGGGGGGGGGGGGGGGGGGGGGGGGGGGGGGGGGGGGGGGGGGGGGGGGGGGGGGGGGGGGGGGGGGGGGGGGGGGGGGGGGGGGGGGFGGGGGGGGGGGGGGGGGFGGGGGGGGGGGGGGGGGGGGGGGGGGFGGGGGGGGGGGGGGGGGGGGGGGGGFGFGGGGGGGGGGGGGGGGGGGCFG?FFFGGGFFGGGGFGGGD5EGGGGEGGGGGGGGGGGEGGGGGGGC5ECGGDEEG5<EGG8;66<CFGCCEFFGGFG<7<:=<5<:5CF4473CF?F????FFF6
@M03506:14:000000000-AKVR1:1:1101:21585:8460 1:N:0:32
CGAACTCCTACGGGAGGCAGCAGTGGGGAATTTTCCGCAATGGGCGAAAGCCTGACGGAGTGACGCCGCGTGTGGGACGAAGGCCTTCGGGTCGTAAACCACTGTCAGTGGGAAAGAAGGGTGTCGGGGTTAATACCCCCGGCATTTGACGGTACCTGCAGAGGAAGCCCCGGCTAACTCTGTGCCAGCAGCCGCGGTAAGACAGAGGGGGCAAGCGTTGCTCGGAATTACTGGGCGTAAAGGGCGCGTAGGCGGGATGGCAAGTCGGTCGTGAAATCCCGCGGCTCAACTGAGGATCGTC
+
CCCCCGGGGGGGGGGGGGGGGGGGGGGGGGGGGGGGGGGGGGGGGGGGEGGGGGGGGGGGGGGGGGDGGGGGGGGGFGGGGGGGGGGGGCFFGGGGFFGGGGGGGGEEEEGGFGGFGFGGGGGGFGGGGFGGGFGGGGGGGGGGDGGCFGGGGDGGGGGGGGGGGGGGGGGGGGGGGGGGFGFFGGFGGGFGGGGGEEGE9?GGGFCFECE>EGGGGGGCE9CEE5ACCFGGGGGCCCGGCGGGGGGGGGDDGGGGEDDGGC=E77:3:DE>7*/CCF<C*07=E5C?7*=?=@FFFFF::
@M03506:14:000000000-AKVR1:1:1101:16741:8480 1:N:0:32
CGAACTCCTACGGGAGGCAGCAGTAAGGAATATTGGTCAATGGACGCAAGTCTGAACCAGCCATGCCGCGTGGAGGATGAAGGTCCTCTGGATTGTAAACTTCTTTTATCTGGGAAGAAATCTACTTTTTCTAAAGTGGTTGACGGTACCAGATGAATAAGCACCGGCTAACTCCGTGCCAGCAGCCGCGGTAATACGGAGGGTGCAAGCGTTATCCGGATTCACTGGGTTTAAAGGGTGCGTAGGTGGGTTGATAAGTCAGTGGTGAAATCTCCGAGCTTAACTTGGAAACTTCCATTGA
+
CCCCCGGGGGGGGGGGGGGGGGGGGGGGGGGGGGGFGGGGGGGGGEG@FGGGGGGGGGGGGGGGGGGGGGGGGGGGGGGGGGGFGGGGGGGGGGFGCGGGGGFGGGGGGGGFCGFF7AFGGGGFGGGGGGGGGAFGGGGFGGGGGGGGGGGGGGGFCFFGGGGGGEGEGC8FGGGGDFGGGGGGGGGGDGGFC7E@FGGDGECEFGGFFFGGG>CGGGC*=8@CFGFFCCGDFC7CG5DGGGGGGG?D5EE*>?C>99>DDFGGFFGGGFFFF7::C3<DCFFGGFF:>:6:4*/=?FB=*
@M03506:14:000000000-AKVR1:1:1101:12601:8496 1:N:0:32
CGAACTCCTACGGGAGGCAGCAGTCGAGAATTTTTGACAATGGGGGAAACCCTGATCGAGCGACGCCGCGTGGAGGATGAAGGTCTTCGGATTGTAAACTCCTGTCATTGGGGAACAGGGTGCATACGTTAACTGCGTGTGTATTGATAGTTCCCGAAGAGGAAGGGACGGCTAACTCTGTGCCAGCAGCCGCGGTAATACAGAGGTCCCAAGCGTTGTTCGGATTCATTGGGCGTAAAGGGTGCGTAGGCGGCGCGGTAAGTCGGGTGTGAAATCTCGGAGCTTAACTCCGAAACGGCAT
+
CCCCCGFGGGGGGGGGEGFGDFGFGGGFCFFGGGGCFF<EEF8FCEFEFCF@FFGGGFEFGEGGEGGGGF>BFCFGECEE?FFFGGGFFDEFFCEF<FDEDEGCGFGFGGGGGGEGFGEEEFGGAGGGF<FFDFGG73BCF>BGCFFGFGGFADE7C@FGGG<>C:*:CFE:CED?FGCEFGCFGCC@CF7FEGGFEEG9+CGGGGGGFCGGGGD?*/2;CCC58EF+CE7CCFGC5**<FEGG=CA3=ECCGCGGGFG<5C7<EDE7CDE?77C7D*CC5@EGG=:=):?675).)))).
@M03506:14:000000000-AKVR1:1:1101:15791:8510 1:N:0:32
CGAACTCCTACGGGAGGCAGCAGTCGGGAATTTTGGGCAATGGGCGAAAGCCTGACCCAGCAACGCCGCGTGAAGGATGAAATCCCTCGGGATGTAAACTTCGCAAGAACGGGAAGAATAGGTAGGGGACAATACCCCCTATGATGACGGTACCGTTTGTAAGCTCCGGCTAACTCCGTGCCAGCAGCCGCGGTAATACGGGGGGAGCAAGCGTTGTTCGGATTTACTGGGCGTAAAGGGCGCGTAGGCGGTCAGCACAAGTCAGTTGTGAAATCTCCGGGCTTAACTCGGAAAGGTCAAC
+
CCCCCGGGGGGGGGGGGGGGGGGGGGGGGGGGGGGGGGGGGGFGGGGGGGGGGGGGGGGGGGGGGGGGGGGGGGGGGCFGGGGGGGGGGGGGGGGGGGGGGGGGGGGGGGGGGFGGGGGGGGGGGGGGGEGGGGGGGGGGGGGGGGGGGGGGGGGCGGGGGGGGGGGGGGDGGGGGGGGGGFGGGGGGGGGGGC@FGGGGDGGGGGGEGCGGGCGGGGGGGG*;ECCEFFFGG55C=FGCEGGGGGGGGGGG3EFGG5CDGGGGGCF>ACF6C:DGGFGGGFF5A@:@DDE>))77?*96/
@M03506:14:000000000-AKVR1:1:1101:19230:8528 1:N:0:32
CGAACTCCTACGGGAGGCAGCAGTGGGGAATCTTGCGCAATGGGCGAAAGCCTGACGCAGCGACGCCGCGTGAGTGATGAAGGCCTTCGGGTTATAAAGCTCTGTGGGGAGAGAAGAATAAGTGCGGGCTAATACTCCGCATGATGACGGTATCTCCTTAGCAAGCACCGGCTAACTCTGTGCCAGCAGCCGCGGTAAGACAGAGGGTGCAAACGTTGTTCGGAATTACTGGGCGTAAAGCGAGTGTAGGCGGTTTGATAAGTCGGATGTGAAAGCCCCGGGCTCAACCCGGGAAGTGCAC
+
CCCCCGGGG?FGGGGGGGGGGGGGGGGGGGGGGGGGGGGGGGGGGGGGGGGGGGGGGGGGGGGGGGGGGGGGFFFFGGGGGGGGGFGGGGGGGCGGGGGGGGFGGGGGGEGGGFGGGGGGGGGGGGGGGGGGGGGGGGGGGGGGGGCGGGGFGGGGGGGGGGGGGGGGGGGGGGGGGGGGGGFGGGGGGGGGGGGGGGGGGGGFGGGGGGGFGGGCA8AFGGGGECFFGGGFEGGEGEGGCGEGCFGGGGGGGE=5EBCFFG:AEGC*:0<@CDGGD79<DB3*/648:D31>7)))9@B6
@M03506:14:000000000-AKVR1:1:1101:14129:8528 1:N:0:32
CGAACTCCTACGGGAGGCAGCAGTGGGGAATTGTTCACAATGGGCGCAAGCCTGATGACGCAACGCCGCGTGGAGGATGAAGACCTTCGGGTCGTAAACTCCTTTCGACCGAGATGAAGACCGATCGGCCTAACATGCCGATCGATTGACAGTATCGAGGGAAGAAGCCCCGGCTAACTCCGTGCCAGCAGCCGCGGTAATACGGGGGGGGCAAGCGTTGTTCGGAATTACTGGGCGTAAAGGGTTCGTAGGTGGCTTGCTAAGTCAGACGTGAAATCCCTCGGCTTAACCGAGGAACTGG
+
CCCCCGGGGGGGGGGGGGGGGGGGGGGGGGGGGGGGGGFGGGGGGGGGGGGGGGGGGFGGGGGGGGGGGGGGGGGGGGGGGGGGGGGGGGGGGGGGGGDGGGGGGGGDGGGGGGFEGGGGGGGGCEGGGGGGGGGGGGGGGEGGFGGGGGGGFFFGDGFGGGGEGGGGGGGGDGGGGGD9FGFGGGFFFGGGGGGGGECEC?CFGGGGGGEGDGGGGGEECCFEGC>C+3:?FFG*>C)C*<CCC=CGC=CCDCEGF>DG7A:C+:F><CC7<D*<CBGF7>BGC3364*/457>38))*)
@M03506:14:000000000-AKVR1:1:1101:19136:8547 1:N:0:32
CGAACTCCTACGGGAGGCAGCAGTGGGGAATTTTGGGCAATGGGCGAAAGCCTGACCCAGCAACGCCGCGTGAGGGAGGAAATCCTTCGGGATGTAAACCTCACAAGCAAGGGAAGAGAGCTGTAGGCTGAATAATCCTACAGTACGACGGTACCTTGCGTAAGCCACGGCTAACTACGTGCCAGCAGCCGCGGTAATACGTAGGTGGCAAGCGTTGTCCGGATTTACTGGGCGTAAAGGGCTTGTAGGCGGTTTGTTAAGTCTGGTGTGAAATCTCCCGGCTCAACCGGGAGGGGTCATC
+
CCCCCGGGG9FGGGGGGGGGGGGGGGGGGGGGGGGGGGGGGGGGGGGGGGGGGGGGGGGGGGGGGGGDGGGGGGGGGGGGGGGGGGGGGGGEFGGGGGGGGGGGGGGGGGGGGGDEFGGGGGFGFFGGGGGCDGGGGGGGGGGGGGG:FGGGCGGGDGGGGGGGGGFGGGGGGDFFC@FFGGGGGGCFGGGGGGGGCGGGGFCFEFGGGGGFGEGC>CEGEGGGGGGGGD8EFEGGGFG9CEGGGFGGG65CCECG=?F:E:*<CCGGFD?82C77CFGGGFFGC=CFBGB6B::5.55**
@M03506:14:000000000-AKVR1:1:1101:16342:8566 1:N:0:32
CGAACTCCTACGGGAGGCAGCAGTCGAGAATTTTTCTCAATGGGGGAAACCCTGAAGGAGCGACGCCGCGTGGAGGATGAAGGCTTTCGGGTTGTAAACTCCTGTCATTTGAGAACAAGGTGCGAGTATTAACTGTACTCGCATTGATAGTATCAGAAGAGGAAGGGACGGCTAACTCTGTGCCAGCAGCCGCGGTAATACAGAGGTCCCAAGCGTTGTTCGGATTCATTGGGCGTAACGGGTGCGTAGGTGGCGCCGTACGTCGGGTGTGAAATTTCGGAGCTTGACTCCGAAACTGCAT
+
CCCCCGGGGGGGGGGGGGGGGGGGGGGGGGGGGGGGGGGGGGGGGGGGGGGGGGGDFFGGGGDGGGGGGGGGG>CFGGGGCFGGGGGGGGGFGGGGGFGGGGGGGGGGGGFFGGGGGGGDFFGGEGGGGGFCFDFFGGFGGG7FFFCFGGFGCFGGGCFFGFFFCEGFFGDGGGGGGFGGFBFGCGGGGGGCFGGECGGGGFG+,;CFCGC2:FGCED8898C5?CFGG7+<*7?CEE3CEGGC5::<CEEFFFDC=>7C*2*:C3CDE<E4:>:9?BF)*5>C6)20-09()73<FF?/*
@M03506:14:000000000-AKVR1:1:1101:16463:8583 1:N:0:32
CGAACTCCTACGGGAGGCAGCAGTGGGGAATATTGGACAATGGGGGCAACCCTGATCCAGCGATGCCGCGTGGGTGAAGAAGGCCTTCGGGTTGTAAAGCCCTTTAGGTTGGGAAGAAGGATGGTTGAGGAAATGCGATCATTTTGACGGTACCGACAGAATAAGCACCGGCAAACTCTGTGCCAGCAGCCGCGGTAATACAGAGGGTGCGAGCGTTAATCGGAATTACTGGGCGTAAAGGGCGCGTAGGCGGAAAGATGTGTGTGATGTGAAAGCCCCGGGCTTAACCTGGGAAGTGCAT
+
CCCCCGGGGGGGGGGGGGGGGGGGGGGGGGGGGGGGGGGGGGGGGGGGGGGGGGGGGGGGGGGGGGGGGGGGGGGGGGGGGGGGGGGGGGGGGGGGGGGGGGGGGGGGFFGGGGGGGGGGGGGGGGGGGGGGGGGGGGGGGGGGGFGGGGGGGGGGGGGGGGGGGGGGGGGGGGGGEFGGGGGGGGGGGGGGGGGGGGGGGG9BFFGGGGGDEGGEECEGGGDECGFGGGGGGGGEEGCGGGGGGG=DGGGGGGE3EF>D+AFFFFGFGGG?>CCFCFCGGFFGEFGFAF@?>@/<FFFF9
@M03506:14:000000000-AKVR1:1:1101:19262:8591 1:N:0:32
CGAACTCCTACGCGAGGCAGCAGTGGGGAATCTTGCGCAATGGCCTAACGGCTGACGCAGCGACGCCGCGTGTGGGATGAAGCTCTTCGGAGTGTAAACCACTGTTGCCCGGGACGAACAGCTCGATTAGTCGAGCCTGACGGTACCGGGTGAGGAAGCACCGGCTAACTCCGTGCCAGCAGCCGCGGTAATACGGGGGGTGCGAGCGTTGTCCGGAATCACTGGGCGTAAAGGGCGCGTAGGTGGTTTGATAAGGGTGTGGTGAAAGTCCGGGGCTCAACCCCGGATCTGCCGTGCCGAC
+
CCCCCGGGGCGGGGGGGGGGGGGGGGGGGGGGGGGGGGGGGGGGGGGGGGGGGGGGGGGGGGGGGGGGGGGGGGGGGGGGGGGFGGGGGGGGGGGGGGGGGGGGGGGGGGGGGGGGFFGGGGCGGGGGGGGGGGGGGGGGFGGGGGGGGGEGFGGFGGGGGGGGGGGGGGGGGGGGGGGGGGGGGGGG>>EFGGGGGGGGEGGGEGGGEEGGFCGGGDFFGG77CEFG:*;8CFEGGGGE=CEFFGEG6E:?7EFGF;DCGGCCCCCC<CFFGGDG)<C7C)8AGDC377?BFEBBB85>7
@M03506:14:000000000-AKVR1:1:1101:20873:8594 1:N:0:32
CGAACTCCTACGGGAGGCAGCAGTAGGGAATATTGGGCAATGGGCGAAAGCCTGACCCAGCAACGCCGCGTGTGCGATGAAGGCCTTCGGGTCGTAAAGCACTTTTCTGAGGGATGAGCAAGGACAGTACCTCAGGAATAAGTCTCGGCTAACTACGTGCCAGCAGCCGCGGTAAAACGTAGGAGACTAGCGTTATCCGGATTTACTGGGCGTAAAGCGTGTGCAGGCGGTTCGGCAAGTTGGATGTGAAATCTCCCGGCTCAACTGGGAGGGGTCGTTCAATACTACCGAACTTGAGGGG
+
CCCCCGGGG?GGGGGGGGGGGGGGGGGGGGGGGGGGGGGGGGGGGGGGGGGGGGGGGGGGGGGGGGGGGGGGGGGGGGGGGGGGGGGGGGGGGGGGGGGGGGGGGGGGGGGGGGGDGGGGGGGGGGGGGGGGGGGGGGGGGGGGGGFGGGGGGGGGEGGGGGGGGGGGDEEGEGGGGGGGGGG?@CFFGGGGGGGGFFEGDGEGGGECGGGGGGGGFFGGGGGGGGFGGGEEEEEED8<EC?F69<CC9CFGGFFGF:)>5:CC6*0>F55>DD5ED09<6@@FGF**3C5>D>FF4487)
@M03506:14:000000000-AKVR1:1:1101:14684:8604 1:N:0:32
CGAACTCCTACGGGAGGCAGTAGTGGGGAATTTTCCGCAATGGGCGAAAGCCTGACGGAGTGACGCCGCGTGTGGGACGAAGGCCTTCGGGTCGTAAACCACTGTCAGTGGGAAAGATGGGTGTCGGCGTGATAACCGCCGGCATTTGACGGTACCTGCAGAGGAAGCCCCGGCTAACTCTGTGCCAGCAGCCGCGGTAAGACAGAGGGGGCAAGCGTTGCTCGGAATTACTGGGCGTAAAGGGCGCGTAGGCGGGATGGCAAGTCGGTCGTGAAATCCCTCGGCTCAACTGAGGATCGTC
+
CCCCCGGGGGGGGGGGGGGGGGGGGGGGGGGGGGGGGGGGGGGGGGGGGGGGGGGGGGGGGGGGGGGGGGGGGGGGGGGGGGGGGGGGGGGGGGGGGGGGGGGGGGGGGGGGGGGGGGGGGGGGGGGGGGGGFGGGGGGGGGGGGGGGGGEGGGGGGGGGGGGGGFFFGGEGGGGDGGGGGGGGGGGGGGGGGGGGGGGGGGFCFFGGGGGGGGGGGGGGG<CGCEGFGGGGGG5CE8)87FF=5>EG*//:CCEG5)9DECFCC:EDE3E53*10*97708BCC)>?2C?B?@3:)9>F4
@M03506:14:000000000-AKVR1:1:1101:14755:8636 1:N:0:32
CGAACTCCTACGGGAGGCAGCAGTGGGGAATATTGGACAATGGGCGGAAGCCTGATCCAGCAATGCCGCGTGAGTGATGAAGGCCTTAGGGTTGTAAAGCTCTTTTACCCGGGATGATAATGACAGTACCGGGAGAATAAGCCCCGGCTAACTCCGTGCCAGCAGCCGCGGTAATACGGAGGGGGCTAGCGTTGTTCGGAATTACTGGGCGTAAAGCGCACGTAGGCGGCTTTGTAAGTTAGAGGTGAAAGCCCAGGGCTCAACCCTGGAATTGCCTTTAAGACTGCATCGCCTGAGCATC
+
CCCCCGGGGGGGGGGGGGGGGGGGGGGGEGFEGGGFGGGGGGGGGGGGGGGGGGGGGGGGGGGGGGGGGGGGGGGGGGGGGGGGGGGGGGGFFGGGGGGGAFGGGGGGGGGGGGGGGGGGGGGGGGGGGGGGGDGGGGGGGGGGGGGGGGGGGGGGGGGGFGGGGGCGGGDGDGGGGGGGGGGGGGG7FGG@FGGGCEGCCGGGGGGGGGGGGGGGGGGGCEGFFGGGD>EC+AFGGD:C+<9CFGGGFGFGFG5CGFG**06663CCG4CFCFDCGFF7?F=ECFD?BCBBF>F4)0*/0
@M03506:14:000000000-AKVR1:1:1101:27297:8639 1:N:0:32
CGAACTCCTACGGGAGGCAGCAGTGGGGAATTGTTCGCAATGGGCGCAAGCCTGACGACGCAACGCCGCGTGGAGGACGAAGATCTTCGGGTCGTAAACTCCTGTCGAGTGGGAAGAACGCTTCGGGGGCGAATATCCTCCGGAATTGACGGTACCACTAAAGGAAGCCCCGGCTAACTCCGTGCCAGCAGCCGCGGTAATACGGGGGGGGCAAGCGTTGTCCGGAATTACTGGGCGTAAAGGGCTCGTCGGCGGCCCACTAAGTCGGATGTGAAATCTCGAGGCTTAACCGGGGAACCGC
+
BCCC@FGFG-CFE:FGGGGGGGFGFGCCEBFGGGGGGGFGEGGGGGGGGEGGGFFDEE@FGGGGD@C@FGEEECEFGGGGDEG<FDF<FGGGDGFFGGGFFGGGCFFG7DGEFFC:DCFGGGEGG7FCGEGD@C7;FFFFFGGFCEFF@F<@CCF<F7FFDFC>FGFCFG5CCCEG++02<*;FG5+<>FGG>G5*?*:8CFGG5*::CGCEEC:ED1**23+;8EEFGGGFGGGFE=C**0+*CCED:*2*9>CCC3C**+2+375>**:<:*:+:6*2*))*2)*95C6()05).))).
@M03506:14:000000000-AKVR1:1:1101:12269:8645 1:N:0:32
CGAACTCCTACGGGAGGCAGCAGTGGGGAATATTGCGCAATGGGCGAAAGCCTGACGCAGCAACGCCGCGTGAGTGATGAAGGCCTTCGGGTCGTAAAGCTCTGTCGGAGGGAACGAATGCTCCAGGGGTTAACAGCCTCAGGAAGTGACGGTACCCTCAAAGGAAGCACCGGCTAACTCTGTGCCAGCAGCCGCGGTAATACAGAGGGTGCAAGCGTTGTTCGGAATCATTGGGCGTAAAGGGCGTGTAGGCGGTTTGTTAAGTCATGTGTGAAATCCCCCGGCTCAACCGAGGAACGAC
+
CCCCCGGGGGGGGGGGGGGGGGGGGGGGGGGGGGGGGGGGGGGGGGGGGGGGGGGGGGGGGGGGGGGGGGFGGGFGGGGGGGGGGGGGGGGGGGGGGGGGGGGGGGGGDGGGGGGGGGGGGGGGGGGGGGGGGGGGGFGGFGGGGGGGGGGGGGFGGGGGFGGGGGGGGGGGGGGGGGGGGGGGGDGGGGGFG@EGGGGGGFG?FGGGGGGEF7FGGGGGGGGGG5CFFF+CFGGGGGGGGGGGGGGGEF:94=E9CBDCCEGGGGFFGFFFGG7CG4977>>5E>CF<CFB>DE345>E)
@M03506:14:000000000-AKVR1:1:1101:23845:8665 1:N:0:32
CGAACTCCTATGGGAGGCAGCAGTGGGGGATATTGCGCAATGGGCGAAAGCCTGACGCAGCGACGCCGCGTGGGTGATGAAGGCCTTCGGGTCGTAAAGCCCTGTCGCGGGGAACGAAACGGTCTCGACCCAATACGTCGAGGCCCTGACGGTACCCCTAAAGGAAGCACCGGCTCACTCCGTGCCAGCAGCCGGGGAACTACGGAGGGTGCAAGCGTTGTCTGGAACCACCGGGCGTAAAGGGGCGGTCGGCGGTCCGCGAAGTCCGAAGTCAAAGCCCGGTGTCACCCCGCGGAAGGGG
+
CCCCCGGGGGFFCFF>CFGGGGGGDGGCCFF?FFGGGGC6FFGGGDG::F?F<EEGGGG@CCGGEDG=@EFF7=++:E<@FDF8EEFFGG7FF>+BEC,?=>,=D,F+>+@>>FGGCF<@@*F7FFD:>FCF:8C8<F<CFDED*CFFGGD*44<:<*=<FF9,=C*A6*;EE5/*3A+:6*/*/*++/0A6C5*/****3+3;88CED;5;C<<:8AECG+++8+++1****7:::E)*1<+*/**)/*/5<CE/*))7*2/2/*+/**2)*009:)**10)1/)2*)*0())00)8:3)
@M03506:14:000000000-AKVR1:1:1101:5376:8671 1:N:0:32
CGAACTCCTACGGGAGGCAGCAGTGGGGAATTGTTCGCAATGGGCGCAAGCCTGACGACGCAACGCCGCGTGGAGGACGAAGATCTTCGGGTCGTAAACTCCTGTCGAGCGGGACGAACGCTTTGCGGCTGAATAATCCGCAGAGGTGACGGTACCGCTAAAGGAAGCCCCGGCTAACTCCGTGCCAGCAGCCGCGGTAATACGGGGGGGGCAAGCGTTGTTCGGAATCACTGGGCGTAAAGGGCGTGTAGGCGGGCAGGTAAGTGGAATGTGAAATCCCTCGGCTCACCCGAGGACCTGC
+
CCCCCGGGGGGGGGGGGGGGGGGGGGGGGGGGGGGGGGGGGGGGGGGGGGGGGGGGGGGGGGGGGGGGGGGGGGGGGGGGGGD<FGGGGGGGGGFFGGGGGGGGGGGFGGGGGEGGGGGEGGEGCFGGDEEGGGGGCGGGGDGFGGGGGGGGGGGGGGGEGGGGGGGGFGGGGGGDGDFGGGGGGGGEEFGFFEDGGCECGGGGDGGGGGGDCCCFGGGDEFFCC5CCC9CGG=8*::9CCC95*5*1*22+2>E)*0CDF7F60CGC62<=CD*<:**29)0:EFD?45)335>).5)85
@M03506:14:000000000-AKVR1:1:1101:6150:8672 1:N:0:32
CGAACTCCTACGGGAGGCAGCAGTAACGAATCTTCCACAATGCACGAAAGTGTGATGGAGCGACGCCGCGTGTGGGATGAAGTCCTTCGGGATGTAAACCACTGTCAGGGGAAAGAAAGATCTGATCTACCCCAGAGGAAGTGGCGACTAACTCTGTGCCAGCAGTCGCGGTAATACAGAGGCCACAAGCGTTAGACGGAATCACTGGGTCTAAAGGGTGTGTAGGCGGGATGGTAAGTACCTTGTGAAATCCCACAGCTTAACTGTGGAAATGCTTGGTATACTGCCGTGCTTGAGTCAC
+
CCCCCGGGGGGGGGD:FGGEBFGCFGEGGGGFFGGGGGGFGGGCGGGEEGGFFFGGFF,EFGDGGCFBCEFGEGGGAFGGFGGGGGGGEGG@FGFDGGGGGG@EFFCCFGGF74=,AFFFEFCFDEFFFGF==::DDFCFDFGFGG+C+8FF9>BAFCFG=>BCF>DF@FEC@FFGGF9BFFDF<FEGFGCFEEGGGCGE8FEF79+2C+*3+5??FEFE*=;?CC9?CEDEEGFFGGGC7C9::CFGGGFG*CFFG547+A:?+?:>C*C?CFG7C65::FBFG4C59<),87674=6*9
@M03506:14:000000000-AKVR1:1:1101:25399:8683 1:N:0:32
CGAACTCCTACGGGAGGCAGCAGTCGGGAATTTTGCCCAATGGACGAAAGTCTGAGGCAGCAACTCCGCGTGAGGGACGAAGGCCTTCGGGTCGTAAACCTCTTTTCTCAGGGAAGATACAAGACGGTACCTGAGGAATAAGCCACGGCTAACTTCGTGCCAGCAGCCGCGGGAATACGAAGGGGGCTAGCGTTGTTCGGAATCACTGGGCGTAAAGCGCACGTAGGCGGCTTTCTAAGTCAGGGGGGCAAGCCTGGAGCTTAACTCCAGAACTGCCTTTGATACTGGAGAGCTTGAGGCC
+
ACCCCFGFAF9FEDGGGGGGEG@EFF@BEFCGGGGGEFGGGGF?FGGGGGGGGFGFDFCEDGGF<FE@FECFCFGDCCB:@FEGCEF9DGGGGCCFADAEEGGGGFCFGG9F8D<CE,,,,5AAA:CF?@FFDCGF?FFGCFGGGGGGGC:FGFGFGGGDGG,+@FAFDGFG*4*47?*1<FC<<**:8FFE<::4;+=8CC59+<CF@>FCGE88@?E**/:C?*8?8?*:*+0<7:C0<<0****)****1:6**.70*+:9AC+9FDF05C6?FF*:**1++*:030)-./)))7))5
@M03506:14:000000000-AKVR1:1:1101:27830:8690 1:N:0:32
CGAACTCCTACGGGAGGCAGCAGTCGAGAATTTTTCACAATGGGCGAAAGCCTGATGGAGCGACGCCGCGAGGGGGATGAATGGCTTCGGCCCGTAAACCCCTGTTATTTGCGAACAAGTTGTTTCACATAACACGTGAAGCATTGATAGTAGAGAAAGCGGAAGGGACGGCAAACACTGTGCCAGCAGCCGCGGTAATACAGAGGTCCCAAGCGTTGGTCGGATTCACTGGGCGTAAAGGGTGCGTAGGCGGTCGGGTAAGTCTGACGTGAAATCTCCAAGCGCAACTGGGAAATGGCGG
+
8BCCBCFFGFFC7FE@EEGGGGFFFGG@EFDF<FAFCEFFGFGCCGDG>FC8FECGF<FEECG:@@FC:C74>>FC=FGFE<,FGGGGGGE+=FFBFFG@FFGF<,5,5AFDCCCEFFFFCGFDGGGG,@FGGFGGGF>FDFGC,:FAE=FCF,?<AF@7CC7F7CEGG:<F*=<<*27?BC@<C7<CCC=FF**::>+02+<A+*38C59C88CE8**2<:?C1*+3<++88CE8>C3CC*::C5**/5<5)1:)*.91+0::70+2:<5)1*2+**2**/)*:398(*)()).*915.)
@M03506:14:000000000-AKVR1:1:1101:4260:8691 1:N:0:32
CGAACTCCTACGGGAGGCAGCAGTGGGGAATTGTTCGCAATGGGCGCAAGCCTGACGACGCAACGCCGCGTGGAGGATGAAGACCTTCGGGTCGTAGACTCCTTTCGATCGAGACGAATGGCCTCCGGGTGAACAATCCGGAGGAGTGACGGTACCGAGAGAAGAAGCCCCGGCTAACTCCGTGCCAGCAGCCGCGGTAATACGGGGGGGGCAAGCGTTGTTCGGAATTACTGGGCGTAAAGGGCTCGTAGGTGGCCAACTAAGTCAGACGTGAAATCCCTCGGCTTAACCGGGGAACTGC
+
CCCCCGGGGGGGGGGGGGGGGGGGGGGGGGGGGGGGGGGGGGGGGGGGGGGGGGGGGGGGGGGGGGGGGGGGGGGGGGGGGGGGGGGGGGGGGGGGGGGGGGGGGGGGGGGGGGGGGGGGGGGGGGGGGGGGGGGGGGGGGGGGGGGGGGGGGGGGGGGGGGGGGGGG@FGGGGGGGGGGGGGGGGGGGGGGGGGGGGGGGGGGGGGGGGGGGCFGGGGGEGGGGGGGGGCFGGGGGDGEFDGGGGGD:7=CCEFCCFGGDFCGFFGGGGGFGGFGGF:CF@>DG3>?4D4053>>EFFF6
@M03506:14:000000000-AKVR1:1:1101:20662:8702 1:N:0:32
CGAACTCCTACGGGAGGCAGCAGTCGAGAATTTTTCTCAATGGGGGAAACCCTGAAGGAGCGACGCCGCGTGGAGGATGAGGGCTTTCGGGTTGTAAACTCCTGTCATTTGGGAACAAGGTGCACACGTTAACTGCGTGGGCATTGATAGTACCAGAAGAGGAAGAGACGGCTAACTCTGTGCCAGCAGCCGCGGTAATACAGAGGTCTCAAGCGTTGTTCGGATTCATTGGGCGTAAAGGGTGCGTAGGTGGCGCCGTAAGTCGGGTGTGAAATCTCGGAGCTTAACTCCGAAACTGCAT
+
CCCCCGGGGCFGGGGGGGGGGGGGGGGEFEGGGGGGGGGGGGGGGGGGGGGGGGGGGGGGGGGGGGGGCGGGGGGGGGGGGGGGGGGGGGGGGGGGGGGGGGGGGGGFGGGGGGGGGFGGGGGGGGGGGGGGGGGGGGGGGGCGFGGAFGGGGCC<FAGFGDFGGGGGGCEGFFFFEFGGFGGGGGGGGGG7FG>FGDF?FCFCCFGGGGGCCCE8:?EFGDEGGGGGFFG?5EG:CC3<FE6CGGED==<CGGGGE5/9:CF?ECEGGGG?=2>+7=CF)7>CF6>7AD:6D:55=FFF8
@M03506:14:000000000-AKVR1:1:1101:12858:8728 1:N:0:32
CGAACTCCTACGGGAGACAGCAGTGGGGAATTGTTCACAATGGGCGCAAGCCTGATGACGCAACGCCGCGTGGAGGACGAAGGTCTTCGGATTGTAAACTCCTGTTGCCCGGGACGAAAAGCTTCGACCTAATACGTCGAAGTCTGACGGTACCGGGTGAGGAAGCCCCGGCTAACTCTGTGCCAGCAGCCGCGGTAATACAGAGGGGGCAAGCGTTGTTCGGAATTACTGGGCGTAAAGGGCGCGTAGGCGGCCTTCTAAGTCATGCGTGAAATCCCCGGGCTCAACCCGGGAACTGCGT
+
CCCCCGGGGGGGGGGGGGGGGGGGGGGGGGGGGGGGGGGGGGGGGGGGGGGGGGGGGGGGGGGGGGGGGGGGGGGGGGGGGGGFGGGGGGGGGGGGGGGGGGGGGGGGGGGGGFGGGGGGGGGGGGGGGGGGGGGGGGEGGGGGGGGGEGGGGGGGGCGGGGCFGGGGGDGGCEGGFGGFCFFFGGGGGGGGGGG:EEFGGGGFGGGGGGGGGGG?EE:CFGGGGGGGGGGGGGG8>EGGGEEE777DGGGGD557<F7F9EGGGGGGGCE5DDGGD?<DDDF:FFGF:G>9E@BFFFF>)
@M03506:14:000000000-AKVR1:1:1101:24867:8731 1:N:0:32
CGAACTCCTACGGGAGGCAGCAGTCGGGAATTTTGGGCAATGGGCGAAAGCCTGACCCAGCAACGCCGCGTGTAGGATGAAATCCCTCGGGATGTAAACTTCGCAAGAACGGGAAGAATAAGTAGGGGACAATACCCCCTATGATGACGGTACCGTTTGTAAGCTCCGGCTAACTCCGTGCCAGCAGCCGCGGTAATACGGGGGGAGCAAGCGTTGTTCGGATTTACTGGGCGTAAAGGGCGCGTAGGCGGCCACCGCAAGTCAATTGTGAAATCTCCGGGCTTAACTCGGAAGGGTCAAC
+
CCCCCGGGGGGGGGGGGGGGGGGGGGGGGGGGGGGGGGGGGGGGGGGGGGGGGGGGGGGGGGGGGGGGGG:FGGGGGGGGGFGFGGGGGGGGGGGGGGGFGFGEFGGGGGGGGGGGGGGGGGGGGGGDC:FFGGFDFCFGGGGGGGGGGGGGGGGGGGGFGGGGGGGGGGGGGGGGFCGGGGGGFGGGFGGGGE*BE@@EE8EGGGGGFCEF>CEEC@EGGECGFFCEFGFGG*:85:CEGDCEGCEGCC555:=FG5C<EFFGGGGG<*CB7CF7>6CD3>BC69:8<3>6>)0;5;>F*
@M03506:14:000000000-AKVR1:1:1101:17567:8740 1:N:0:32
CGAACTCCTACGGGAGGCAGCAGTTAGGAATTTTGGGCAATGGGCGCAAGCCTGACCCAGCAACGCCGCGTGGGTGATGAAGGCCTTCGGGTCGTAAAGCCCTTTTCCCAGGGAAGATGATGACGGTACCTGGGGAATCAGCCCCGGCTAACTACGTGCCAGCAGCCGCGGTAATACGCAGGGGGCAAGCGTTGTCCGGATTTATTGGGCGTAAAGCGCTCGCAGGCGGCTCGATGCGTCGTGCGTGAAACACCCCGGCTCAACTGGGGAGGGTCGTGCGATACGGTCGAGCTTGAGGCCG
+
CCCCCGGGGGGGGGGGGGGGGGGGGGGGGGGGGGGGGGGGGGGGGGGGGEGGGGGGGGGGGGGGGGGGGGGGGGGGGGGGGGGGGGGGGGGGGGGGEGGGGGGGGGGGGGGGGGGGGGGGGGGGGGGGGGGFGGGGGGGGGGGGGGGGGGGGGGGGGGGGGGGGGGGGGGD:FCFGGGGDGGGGGGG7EEEGGGDEEEGCC>FFGFF?F>EGGGGGGGGGGDEECEGGGGDGGCFGGGDEEGGGGGG:8FFGCECD5>GDD6*:<FFF=*:>DG4C).*97FB=7>F3(95(007)9F>5)
@M03506:14:000000000-AKVR1:1:1101:10990:8741 1:N:0:32
CGAACTCCTACGGGAGGCAGCAGTCGGGAATTTTGGGCAATGGGCGAAAGCCTGACCCAGCAACGCCGCGTGAAGGATGAAGTATTTCGGTATGTAAACTTCGAAAGAATGGGAAGAATAAATGACGGTACCATTTATAAGCTCCGGCTAACTACGTGCCAGCAGCCGCGGTAATACGTAGGGAGCAAGCGTTGTTCGGATTTACTGGGCGTAAAGGGCGCGTAGGCGGCAACTCAAGTCAGCTGTGAAATCTCCGGGCTTAACTCGGAACTGTCAGCTGATACTGTTTTGCGAGAGTGCG
+
CCCCCGGGGGGGGGGGGGGGGGGGGGGGGGGGGGGGGGGGGGGGGGGGGGGGGGGGGGGGGGGGGGGGGGGGGGGGGGGGGGGGGGGGGGGGGGGGGGGGGGGGGGGGGGGGGGGGGGGGGFGGGGGGGGGGGGGGFGGGGGGGGGGGGGGGGGGGGFGGGGGGGGGGGGGGGGGGGGGGGGGGGGGGGGGFFGCDFGGEEEGGGGGGGGG8EGGGGGGGGGGGGDGGGGCEGCFGDFGGGGGG6+C>CGGGGDFG8>GGGGGGEFGGGGG?FFG?F@DDFFFFC@FFAGF?))7@>FF?>
@M03506:14:000000000-AKVR1:1:1101:22375:8752 1:N:0:32
CGAACTCCTACGGGAGGCAGCAGTCGAGAATTTTTCTCAATGGGGGAAACCCTGAAGGAGCGACGCCGCGTGGAGGATGAAGGTCTTCGGGTTGTAAACTCCTGTCATTTGGGAACAAGTGTCGGTACGTAACTGCTGCCGGCTTGATAGTACCAGAAGAGGAAGAGACGGCTAACGCTGTGCCAGCAGCCGCGGTAATACAGAGGTCTCAAGCGTTGGTCGGATTCATTGGGCGTAAAGGGTGTGTAGGTGGCGCAGTAAGTCGGGTGTGAAATTTCGGAGCTTGACTACGAAACTGCAT
+
CCCCCFGG-6<CEGDGGGDGEGGGGGGDGEGFCGFFEFGADFGGEGEFCE8FCEGGGCEEFC7+@+:>FCFEEECDGGGFFDG<FFFGGGEGGGEDEA<FFFGGEFEA<FGDEGGGGEFECFFGGGGFGGDFGGGAGFGB7C<F:FFGGCFFCGGF,<BF>FGFAGEGCE*>>:FF*>B:<<F9FF72=6FEGC@C*BED@+?CFE<+?+?+>98;;5*10**2;*<9+3:E*:?ECEF79CCC*7:7C7+<7*:3*.12<0:?CC=5*/1*2**02/2737)*0)20:*92)0008***1
@M03506:14:000000000-AKVR1:1:1101:14630:8755 1:N:0:32
CGAACTCCTACGGGAGGCAGCAGTCGGGAATTTTTCACAATGGGCGAAAGCCTGATGGAGCGACGCCGCGTGGGGGATGAATGGCTTCGGCCCGTAAACCCCTGTCATTTGCGAACAAACCTTGCCCGCTAACACCGGGCGAGCTGATTGTAGCGAAAGAGGAAGGGACGGCTAACTCTGTGCCAGCAGCCGCGGTAATACAGAGGTCCCGAGCGTTGTTCGGATTCACTGGGCGTAAAGGGTGCGCAGGCGGTCGGGTAAGTCTGATGTGAAATCCCGCAGCTTACCTGCGGAATGGCAT
+
CCCCCGGGGGGGGGGGGGGGGGGEGGDGGGGGGGGGGFCFGGGGGDGCFDGGGDGGG@EEGGCFEGGCGGEGGGGDGDGFCFEFGGGGGGCEGGG@EGGGGGGGGGFGGGGGGBFGGGGGGGGG?FDEGGG@GGGGGGGGGGGGGGGEGGGGGGGGG@EFC7FC:7<EF:CGE5FGGGFCEGFGGCCCGG5EGE8?8EGFFGFCEG8C0AEGGGG:C=CFGGG?;E9CCE?CGGEG**1:C*0*5CC<*75=3:CD5>C)+30A?FF>ECF@2:>9669CC)<?+/*9<>49>:.0?4F?B
@M03506:14:000000000-AKVR1:1:1101:7132:8789 1:N:0:32
CGAACTCCTACGGGAGGCAGCAGTGGGGAATATTGGGCAATGGGGGAAACCCTGACCCAGCGACGCCGCGTGGGTGATGAAGGCCTTCGGGTCGTAAAGCCCTGTCGGGCGGAACGAAGGCTCTCAGGGTAAAGAGCCCTGGGAGGTGACGGTACCGCCGAAGGAAGCACCGGCCAACTCCGTGCCAGCAGCCGCGGTAAGACGGAGGGTGCAAGCGTTGCTCGGAATCACTGGGCGTAAAGGGTGCGTAGGCGGTCTCGCCAGTCTGGCGTGAAAGCCCAAGGCTCAGCCTTGGAAGTGG
+
CCCCCGGGGGGGGGGGGGGGDGGGGGGGGGGGGGFGGGGGGGGGGGGGGGGGGGGGGGGGGGGGGGGGGGGGGGGGGGGGGGGGGGGGGGGGGGGGGGGGGGGGGFFGGGGGGGGGGGGGGGGGGGGGGGGGGGGGGGGFGFGFGGGGGGGGGGGGGGDFFEEDFGGGGGGGGGGGGGFEGGGGEGGGGGGGGGGGGGGGGDGDGC8CE>C>69CCEGDGGCCGGGGFGGGC:AF8>8)/>C<CFC552*:5C5EDGBG65*7CFGFDGG=)79FFF?FG<5>52)2*(*81?4?@F?F**
@M03506:14:000000000-AKVR1:1:1101:17502:8807 1:N:0:32
CGAACTCCTACGGGAGGCAGCAGTGGGGAATTGTTCGCAATGGGCGCAAGCCTGACGACGCAACGCCGCGTGGAGGATGAAGACCTTCGGGTCGTAAACTCCTTTCGATCGAGACGAATGGCCTCCGGGTGAACAGTCCGGAGGTGTGACGGTACCGAGAGAAGAAGCCCCGGCTAACTCCGTGCCAGCAGCCGCGGTAATACGGGGGGGGCAAGCGTTGTTCGGAATTACTGGGCGTAAAGGGCTCGTAGGCGGCCAACTAAGTCAGACGTGAAATCCCTCGGCTTAACCGGGGAACTGC
+
CCCCCGGGGGGGGGGGGGGGGGGGGGGGGEFGGGGGGGGGGGGGGGGGGGGGGGGGGGGGGGGGGGGGGGGGGEGGGGGGGGGGGGGGGGGGGGGGGGGGGGGGGGGGGGGGGGGGGGCFFGGGGGGGGGGCFGGGGGGGGGGGGGGFGGGGGGGGGDFE@FGGGGGGGGGGGGGGGG9AFG<@FCCFGGGGGGGGGGGEGFGGGGEGGGC8CFGGG?EGEGGEE>E5@7++<CCFG?DGFGGC=>5CCECGGGGGC3CGFGD?AF9:3CE@**9C:=C627>GC3)9):*3):BD:FFF*
@M03506:14:000000000-AKVR1:1:1101:17131:8821 1:N:0:32
CGAACTCCTACGGGAGGCAGCAGTGGGGAATATTGGACAATGGGCGCAAGCCTGATCCAGCAATGCCGCGTGAGTGATGAAGGCCTTAGGGTTGTAAAGCTCTTTCGGCGGGGACGATGATGACGGTACCCGCAGAAGAAGCCCCGGCTAACTTCGTGCCAGCAGCCGCGGTAAGACGAAGGGGGCTAGCGTTGTTCGGAATTACTGGGCGTAAAGCGTGTGTAGGTGGTTGTCATAGTCAGGTGTGAAAGCCTTGAGCTCAACTCAAGAAATGCACTTGATACTGGGCAGCTAGAGGACC
+
CCCCCGGGGGGGGGGGGGGGGGGGGGGGGGGGGGGGGGGGGGGGGGGGGGGGGGGGGGGGGGGGGGGGGGGGGGGGGGGGGGGGGGGGGGGGGGGGGGGGGGGGGGGGGGGGGGGGGGGGGGGGGGGGGGGGGGGGGGGGGGFGGGGGGGGGGGGGGGGGGGGGGGGGGGGGGGGGGGGEGGGGGGGGGGGGGGGGGGGGGGGGGGGGGGGGGGGGGEEGGGGGGGGGFGCGGGGG+3CGGGGGGGGGGGEF4FGGFFGGGGFF7CCFGF?@FGDGCBC>>F?FFF4::FFFFFFFFFFF>
@M03506:14:000000000-AKVR1:1:1101:10725:8883 1:N:0:32
CGAACTCCTACGGGAGGCAGCAGTCGGGAATTTTGGGCAATGGGCGAAAGCCTGACCCAGCAACGCCGCGTGAAGGATGAAATCCCTCGGGATGTAAACTTCGCAAGAACGGGAAGAATAAGTAGGGGACAATACCTCCTATGATGACGGTACCGTTTGTAAGCTCCGGCTAACTCCGTGCCAGCAGCCGCGGTAATACGGGGGGAGCAAGCGTTGTTCGGATTTACTGGGCGTAAAGGGCGCGTAGGCGGCCAGCACAAGTCAGTTGTGAAATCTCCGAGCTTAACTCGGAAAGGTCAAC
+
CCCCCGGGGGGGGGGGGGGGGGGGGGGGGGGGGGGGGGGGGGGGGGGGGGGGGGGGGGGGGGGGGGGGGGGGGGGGGGGGGGGGGGGGGGGGGGGGGGGGGGGGGGGGGGGGGGGGGGGGGGGGGGGGGGGGGGGGGGGGGGGGGGGGGGGGGGGGGGGGFGGGGGGDGGGGGGGFGGGGGGGGGGGGGGGGGGGGGGGGGGGGGGGGGFGGGCGGECFGGGGGGGGGGGGFGGGGGDDCGGGC:5CDGGGGGDGGFFGCGGCCGG?CADFFGGC+:?DCDEBFGFFFFGF9B)<41*9*1
@M03506:14:000000000-AKVR1:1:1101:21359:8901 1:N:0:32
CGAACTCCTACGGGAGGCAGCAGTGGGGAATTGTTCGCAATGGGCGCAAGCCTGACGACGCAACGCCGCGTGGAGGATGAAGACCTTCGGGTCGTAAACTCCTTTCGATCGAGACGAAAGACTTCCGGGTGAACAATCCGGGAGAGTGACGGTACCGAGAGAAGAAGCCCCGGCTAACTCCGTGCCAGCAGCCGCGGTAATACGGGGGGGGCAAGCGTTGTTCGGAATTACTGGGCGTAAAGGGCTCGTAGGCGGCCAACTAAGTCAGACGTTAAATCCCTCGGCTTAACCGGGGAACTGC
+
CCCCCGGGG-FGGGGGGGGGGGGGGGGGCFFGGGGGGGFGGGFGGGGGGGGGGGDGGGGGGGGGGGGGGGGGGDGGGGGGGGFGGGGGGEGGGGGGGGGGGGGGGGGFGGGGGGGGGGGGGGGGGGGGGGGFGGGGGGGGDGGGCGGGGGGGGGGGGGGDGGGGGGGFGGGGGGGEFGGGGGG:FGFCECCGGGGGDEE>EFGGGGGGGCGG>FGGGG=8CFFEECECF+AFCCEGGEDECFGGGGGDCE=EGGGGE@FFFC7<0?:DFGE5**5<DFGC*)<E=>>6>FFBB@>))89?*
@M03506:14:000000000-AKVR1:1:1101:11678:8908 1:N:0:32
CGAACTCCTACGGGAGGCAGCAGTGGGGAATCTTGCGCAATGGCCTAACGGCTGACGCAGCGACGCCGCGTGTGGGATGAAGCTCTTCGGAGTGTAAACCACTGTTGCCCGGGACGAACAGCTCGATTAGTCGAGCCTAACGGTACCGGGTGAGGAAGCACCGGCTAACTCCGTGCCAGCAGCCGCGGTAATACGGGGGGTGCGAGCGTTTTCCGGAATCACTGGGCGAAAAGGGCGCGAGGGTGGTTGGATAAGGGTGTGGTGAAGGCCCGGGGCTCAACCCCGGATCGCCCGGGCCGAC
+
CCCCCGGGGGGGGGGGGGGGGGGGGGGGGGGGGGGGGGGGGGGGGGGGGGGGGGGGGGGGGGGGGGGGGGGGGGGGGGGGGGGFGGGGGGDGGGFAFGGGGGGGGGFGGGGGGGGGGGGGGGGGGGGE@,:3>83CB,,,,@*@*>?FG*5>7F4C,3,?F,C144<:<2?:<<1F:,<*52F*4<E88E*+++;>EGG5/**1//*/?8*2<+;****+009:F>****//+:;***9*/:*1:5AC*:0+:+3C=)1/:=0/+>+7*/*0>D/:).9*9;>*:775(*)40.))0)7)0
@M03506:14:000000000-AKVR1:1:1101:17006:8936 1:N:0:32
CGAACTCCTACGGGAGGCAGCAGTGGGGAATTGTTCGCAATGGGCGCAAGCCTGACGACGCAACGCCGCGTGGAGGATGAAGATCTTCGGGTCGTAAACTCCTTTCGATCGAGACGAACAGCCTCTGGGTGAACAATCCGGAGGTCTGACGGTACCGAGAGAAGAAGCCCCGGCTAACTCCGTGCCAGCAGCCGCGGTAATACGGGGGGGGCAAGCGTTGTTCGGAATTACTGGGCGTAAAGGGCTCGTAGGTGGCCAACTAAGTCAGACGTGAAATCCCTCAGCTTAACTGGGGAACTGC
+
CCCCCGGGGGGGGGGGGGGGGGGGGGGGGGGGGGGGGGGGGGGGGGGGGGGGGGGGGGGGGGGGGGGGGGGGGGGGGGGGGGGGGGGGGGGGGGGGGGGGGGGGGGGGGGGGGGGGGGGGGGGGGGGGGGGGGGGGGGGGGDGGGGGGGGGGGGGGGGGGGGGGGGGGGGGGGGGGGGGGGGGGGGGGGGFGGGGGGGEEGGGGGGGGGGGGGFGGGGGGGGGGGCEFFFGGGGGGGGDCGFEGGGGGC=FGGGGGC?GFGGFFGGGDFFGFDF3?FBDGDFFGGFGFAG6A@>33>@?46
@M03506:14:000000000-AKVR1:1:1101:21335:8962 1:N:0:32
CGAACTCCTACGGGAGGCAGCAGTCGGGAATTTTGGGCAATGGGCGAAAGCCTGACCCAGCAACGCCGCGTGAAGGATGAAATCCCTCGGGATGTAAACTTCGCAAGAATAGGAAGAATTAGCGAGTACTAATACTGCTCGTGATGACGATACTATTTGTAAGCTCCGGCTAACTCCGTGCCAGCAGCCGCGGTAATACGGGGGGAGCAAGCGTTGTTCGGATTTACTGGGCGTAAAGGGCGCGTAGGCGGCCAGCACAAGTCAGTTGTGAAATCTCCGGGCTTAACTCGGAAAGGTCAAC
+
CCCCCGGGG<FGGGGGGGGGGGGGGGGGGGGGGGGGGGGGGGGGGGGGGGGGGFGGGGGFGGGGGGGGGGGGGCGGGGGGGGGGGGFGEGGGGGGGGFGGGGGGGGGGGGGGFGGFGGGGGFGGGGGGGGGGGGGGGGGGGGGGGGFGGGGGGFGGGGGGGGDFFFGGGGGGGGGGGEGFGGGGGGEGGGGDGGGGGGGGGDEGGGGGGFGGGG5EGGGGD8EEGGGGGGCFGGG5CCGGGGEGEGGGGGGGGCDCFFGFGFF+<>EGC3+9CCFGG=DCGFF=CFG449>1>5>419?@1
@M03506:14:000000000-AKVR1:1:1101:11596:8968 1:N:0:32
CGAACTCCTACGGGAGGCAGCAGTGGGGAATCTTGCACAATGGAGGAAACTCTGATGCAGCGACGCCGCGTGAGCGATGAAGCCCTTCGGGGTGTAAAGCTCTTTCGGCAGGGACGATAATGACGGTACCTGAAGAAGAAGCTGCGGCTCACTACGTGCCAGCAGCCGCGGTAATACGTAGGCAGCAAGCGTTGTTCGGAATTACTGGGCGTAAAGAGTGTGTAGGCGGTTTTCTAAGTTTGGTGTGAAGTCTCCCGGCTTAACTGGGAGGGTGCGCCGAGAACTGGAAGGCTTGAGTGCC
+
CCCCCGGGGGFGEGGGGGGGCFEFFDGGGGFGGGFGGGGGGGG9FCE8<CFGGAFGFGCDGECFGDE:F@FFFGFGG@FDGFFGF@EGFGGGFCGGFGCDGGFFGGGGGGCFGFGE7F:7CECGEGGGGGDFCFGA<FGGCGFC<FGGG*3@@FGEGGG7,<FCCAAFEFCBFDGCFFGGFGF9B@7+4<@B:FGG9CEEGCCFG?FECFGE:>8FG=<0<9*<+99E>:E*;?7<C@0<EGGGFF7>9<FCCFE*?)1/5+2:+239*9*8953=DDCC)))++/0),056@)<57*9**
@M03506:14:000000000-AKVR1:1:1101:15623:8974 1:N:0:32
CGAACTCCTACGGGAGGCAGCAGTGGGGAATTGTTCGCAATGGGCGCAAGCCTGACGACGCAACGCCGCGTGGAGGACGAAGATCTTCGGGTCGTAAACTCCTGTCGAGTGAGAAGAATGGTTCGGGGGTGAATACGCTTCGGAATTGACGGTACCACTAAAGGAAGCCCCGGCTAACTCCGTGCCGGCAGCCGCGGTCATACGGGGGGGGCAAGCGTGGTTCGGAATTACTGGGCGTAAAGGGCTCGTAGGCGGCCAACTAAGTCGGATGTGAAAACCCCAGGCTCAACCTGGGAACTGC
+
CCCCCFG@9FEGCF;C@FGGG,,CE<C@ECF,,6EA,6@@,66,@@:BC+<FD,@F@@F@C:@=+FF::CGGD+8?:=++@B+5B9E?++@:@4@FFGA,88E<FGGCF,3C<,,B,DADFGFGC:+BFFGGG@;F*>11*4C8::<CGGFCFGGGGGFF:F:<<7C@F7*<<BF@CG@E6C*8C@*:8EGE/:*88/*100+;/88EC>***;8C*;*/2AEEG**;0+3+3ACFE?D55:7*10ACC5**95=):.*9?EG6<*/9**1)2>*+*077*))15)*/)9)45)).)7)6*
@M03506:14:000000000-AKVR1:1:1101:23392:8977 1:N:0:32
CGAACTCCTACGGGAGGCAGCAGTCGAGAATTTTTCTCAATGGGGGAAACCCTGAAGGAGCGACGCCGCGTGGAGGATGAAGGCTTTCGGGTTGTAAACTCCTGTCATTTGGGAACAAGGTGCACACGTTAACTGCGTGGGCATTGATAGTACCAGAAGAGGAAGAGACGGCTAACTCTGTGCCAGCAGCCGCGGTAATACAGAGGTCTCAAGCGTTGTTCGGATTCATTTGGCGTAAAGGGTGCGGAGGTGGCGCTGTAAGTCGGGTGTGAAATTTCGAGTCTTAACCTCTAAACTGCAT
+
CCCCCGGGGFFGGDGGGECEEGGDFEGEGGGGGGGGGGGFGGGGGGCCAFFGGGGGFFFGGGGCGECFDFGGG7=@FEFGGF<FBBFGGGGFGGGGCFFGGGGFAEFGGGGGGFG@FE@FGGGGFBFFFFEDGGFFGGGGCE8FGGA<<CFGGGGFGFFFGGFFFGFFGGGGC>7F@FFGB@FB;BCFFC7<FGGFEGFE9CC9,BBFFGC9EGGC**3*;*:EC8E?+9+<CDG*:=*+9C65=C*>EEEGF*>C8>C>9<C+29C<EGGFGC>+7677C*.2:7:@2*))*116*9601
@M03506:14:000000000-AKVR1:1:1101:6435:9007 1:N:0:32
CGAACTCCTACGGGAGGCAGCAGTGAGGAATCTTGCGCAATGGGCGAAAGCCTGACGCAGCGACGCCGCGTGGAGGATGAAGGTCTTCGGATCGTAAACTCCTGTCGAGCGGGACGAATCCCGGGAGGGTGAACAATCCTTCCGGTTGACGGTACCGCTGGAGGAAGCCCCGGCTAACTCCGTGCCAGCAGCCGCGGTAATACGGAGGGGGCCAGCGTTGTTCGGAATCATTGGGCGTAAAGGGCGCGTAGGCGGCCGAGCAAGTCGGACGTGAAATCCCCCGGCGCAACTGGGGAACTGC
+
CCCCCGGGGGGGGGGGGGGGGGGGGGGGGGGGGGGGGGGGGGGGGGGGGGGGGGGGGGDEGGGGGGGGGGGGGGGGGGGGGGGGGGGGGGGGGGGGGGGGFGGCGCGGGGGGGGGGGGGGCFGGGGGGGGGFGGGGFGFGGGFGDGGGGGGGGGGGGGGGEGGGCFFGGGGGGGGGGGGGGGGGCFGGGGGGGGCGGCCEF?FGGEGEGGDDEGGFGEEG=CEGG8CGCFG?CFGFE8DEGGGEGGCD?/:C4CE):@5C=5<C+7:CEDG>C4*<*6*9*7>GG>D34))5)>B5)7)0*
@M03506:14:000000000-AKVR1:1:1101:13484:9038 1:N:0:32
CGAACTCCTACGGGAGGCAGCAGTTTGGAATTTTGGACAATGGACGAAAGTCTGATCCAGCGACGCCGCGTGCACGAAGACGGTCTTCGGATTGTAAAGTGCTTTTGCAGGGAACGAATTTTTGACGGTACCCTGAGAATAAGAGGTTGCTAACTCTGTGCCAGCAGCAGCGGTAATACAGAGACCTCAAGCGTTATCCGGAATCATTGGGCGTAAAGCGTACCGATAGGTGGTTTATTAAGTTTTGGGTAAAAGCCAGAAGCTCAACTTCTGCGTTTGCTCAAGATACTGATAGACTAGA
+
CCCCCGGGGGGGGGGGGGGGGGGGGGGGGGGGGGGGGGGGGGGGGGGGDGGGGGGGGGGGGGGGEGGEGGGGGGGGGGGGGGGGGGGGGGDGGGGGEGGGGGGGGGGGGGGGFGGGG>EFGGGGGGGGGGGGGGGGGGGGFGGGGGFGGGGGGGGGGGFFFGGGGGGGGGGGGGGGGGGGGECFGGGGGGFGDGGDGGGGGGGGGGGGGGGGGGGDFFGGG=EEGD>CEG<FFG=FCEGF9F?E7CFG==?FGGGGGFGG679+<F?FFFGFGFGED>DGCFFFF*9?>FFAFFF@?F9//
@M03506:14:000000000-AKVR1:1:1101:11270:9040 1:N:0:32
CGAACTCCTACGGGAGGTAGCAGTCGGGAATTTTGGGCAATGGGCGAAAGCCTGACCCAGCAACGCCGCGTGAAGGATGAAATCCCTCGGGATGTAAACTTCGCAAGAACGAGAAGAATAAGTAGGGGACAATACCCCCTATGATGACGGTACCGTTTGTAAGCTCCGGCTAACTCCGTGCCAGCAGCCGCGGTAATACGGGGGGAGCAAGCGTTGTTCGGATTTACTGGGCGTAAAGGGCGCGTAGGCGGCCTGTGCAAGTCAGTTGTGAAATCTCCGAGCTTAACTCGGAAAGGTCCAC
+
CCCCCGGGGGGGGGEGGGGGGGGGGGGGGGGGGGGGGGGGGGGGGGGGGGGGGGGGGGGGGGGGGGGGGGGGGGGGGGGGGGGGGGGGGGGGGGGGGGGGGGGEEGGDGGG+CFGGGGGGGGGGGGGGGGGGGGGFGFGGGGGGGGGGDGGGGGGFEGGGGGGGC>FGGGGGGGGFFGGG>FFGCFFGGGGGGGG7EFFFGGGGGDGGG6FGGGGGGGGGE?=EFCCFGGFFDCCGGGCEGEGGGCE5CCGGCGGGGF=>FFCCC*<7<C?FFGF7*9DGG::F78:6>C50505>?**//
@M03506:14:000000000-AKVR1:1:1101:5122:9055 1:N:0:32
CGAACTCCTACGGGAGGCAGCAGTCTAGAGGCTTTGACAATCCCCGAAAGGGTGATCAAGCGACGCCGCGTGCGGGATGAAGGGCCTCGGCTTGTAAACCGCTTTTGTTTGGGACGAAGGCCTGCTTCGTGAAAGTGGGATTGACGGTACCAGACCAATAAGCCCCGGCTAACTCCGTGCCAGCAGCCGCGGTAAGACGGAGGGGGCAAGCGCTGTTCGGAATTATTGGGCGTAAAGGGCTCGTAGGCGGATCCGCCAGTCTGACTTGAAATGTCCCCCGCTCACCGGGGATGGGCCGTTT
+
CCCCCGGGGGGGGGGGGGGGGGGGGGGGGFFGGGGEGGGGGGGGGGGCCCCEGGGGGGGGGGGGGGGGGGGEGGGGGGGGGGGGGGGGGGGGGGGGGGGDGGGEGGFFGGGDGGGGGG@GFFEGGGGFGFGGGDGFGGGGGGGGGGDEEEGC,>FD3>FFFFF<CC*FEGGGFGGGGGGGFFF7<FFFGDGGFGCCFFGDGGGGGGDE5C*2***A@7CE*28CCFGGGGGC8*?8+ADE6:>57F=9=5:C9657*<)9FCGF+*+*<*3/*2>2*))1C)7*<75B>D)(.5::)505)
@M03506:14:000000000-AKVR1:1:1101:23453:9077 1:N:0:32
CGAACTCCTACGGGAGGCAGCAGTGGGGAATTGTTCGCAATGGGCGCAAGCCTGACGACGCAACGCCGCGTGGAGGATGAAGGTCTTCGGATTGTAAACTCCTGTTGCCCGGGACGAAGCGTCTCGACCTAACACGTCGAGGCTTGACGGTACCGGGTGAGGAAGCCCCGGCTAACTCTGTGCCAGCAGCCGCGGTAATACAGAGGGGGCAAGCGTTGTTCGGAATTACTGGGCGTAAAGGGCGCGTAGGCGGCCTTCTACGTCGAACGTGAAATCCCCGGGCTCAACCCGGGAACTGCGG
+
CCCCCGGGGGGGGGGGGGGGGGGGGGGGGGGGGGGGGGGGGGGGGGGGGGGGGGGGGGGGGGGGGGGGGGFGGCFGGGGGGGGGGGGGGGGGGGGGGGGGGGGGGGGGGGGGGDGGGEGGGGGCGGGGDGG8FGGGGGGGGGGGGGGGGGEDGFGGGCGGGGGGGGGGGGGGDGGGFGGGGFCFCFGGFGGGGGGEGGGGFGG?FGGGGC*;FFG:CG:EGGGG>FGDGFFFFGGGGCCGGGGGEE/CCEGGGGECDFGC+A*7CDGGG97>FFGGGFG)7)8*:*08:GF>FEBF?FFF)
@M03506:14:000000000-AKVR1:1:1101:11707:9094 1:N:0:32
TGAACCTCCTACGGGAGGCAGCAGTCGAGAATTTTTCTCAATGGGGGGAACCCTGAAGGAGCGACGCCGCGTGGAGGATGAAGGTCTTCGGATTGTAAACTCCTGTCATTTGGGAACAAGGTGCGCGCGTTAACTGCGCGCGCATTGATAGTACCAGAAGAGGAAGAGACGGCTAACTCTGTGCCAGCAGCCGCGGTAATACAGAGGTCCCAAGCGTTGTTCGGATTCATTGGGCGTAAAGGGTGCGTAGGCGGCGCGGTAAGTCGGGTGTGAAATTGCGGAGCTTAACTCCGAAACTGCC
+
CCCCCGGGGGGGECGGGGGGGGGGGGGGGGFGGGGGGGGGGGGGGGGGGGGGGGGGGGGGGFGGGGGGGGGFGEEGGGFGGGGGGGGGGGGGGGGGGGGGGGGFFFGGGGGGGGGGGFFGGGGG7FDGGGGGGGGGGGGGGGGGGGGGGFGGFGGGGFGGGGGGGGGGGGGEGDGG@FFFGGGDFFGGGGGGGGGGGGGFGGGGG@GFGFCECGFE:EGCFFEG5C;?C?@CGFCG*:<57C=FGEE7/:EGGGGGGFGG>*93ADCD=C:7FC7FG**9CB@E*/77<>/53358>F?9)
@M03506:14:000000000-AKVR1:1:1101:23155:9104 1:N:0:32
CGAACTCCTACGGGAGGCAGCAGTGGGGAATTGTTCGCAATGAGCGCAAGCCTGACGACGCAACGCCGCGTGGAGGATGAAGACCTTCGGGTCGTAAACTCCTTTCGATCGAGACGAATGGTCTCTGGGTGAACAATCCGGAGAAGTGACGGTACCGAGAGAAGAAGCCCCGGCTAACTCCGTGCCAGCAGCCGCGGTAATACGGGGGGGGGAAGCGTTGTCCGGAATTACTGGGCGGAAAGGGCTCGGAGGCGGCCAACTAAGTGAGACGTGAAATCCCGCCGCTTAACCGGTGTACTGC
+
C9CCC<@EE@EGGD@@CB@;CFGGFFGDGGCCFGF@FCF7@C<FAF+@+CFGDG@CFGG@FE7CFDGGGDGEGCDCE<FEGFF<8F?AFGGGG7>F?DE,C<FFC9BFFFCFFGGG:>FGGDBFF<FDD,B<DCGCGFGGBBBCAFD9FCCEGFD@:FE7FCFG7<FGEEFCG<BFF:,>CCF7<*:8C+=FFC7EGG*A+<CC558EC8C*28?8*A8:C+3;>C*;F9<+<E8*/*9?57F5**:7*2:>3:E75)*9?ED?F*:*+02)/**<7*9C/).2*)*54**(0.))***1*
@M03506:14:000000000-AKVR1:1:1101:15107:9115 1:N:0:32
CGAACTCCTACGGGAGGCAGCAGTGGGGAATCTTGCGCAATGGCCTAACGGCTGACGCAGCGACGCCGCGTGTGGGATGAAGCTCTTCGGAGTGTAAACCACTGTTGCCCGGGACGAACAGCTCGATTAATCGAGCCTGACGGTACCGGGTGAGGAAGCACCGGCTAACTCCGTGCCAGCAGCCGCGGTAATACGGGGGGTGCGAGCGTTGTCCGGAATCACTGGGCGTAAAGGGCGCGTAGGTGGGTTGATAAGGGTGTGGTGAAAGTCCGGGGCTCAACCCCGGATCTGCCGTGCCGAC
+
CCCCCGGGFGFGGGGGGGGGGGGGGGGGEGGGGGGGGG@FCFGGGFGGGGGGGGGFGGGGGGGGCEGGGGEGGGGGGGDFFGGGGGGGGGGGGGGGFGFFGGFEFGGFGGGGGGGGGGGGGGGGCFFFGFFGGGGGGGGGGGGGGGGGGGCEGGGGGCCCCCFGGGGGGGGGGGGCFGGGFGFFFCEGCECFG9EEGGGGCG5EEGEEEEG8FGGGEGGFGFCFGGGGEECFGGGGE*)::EG2CF*/*:<<C+?FF)>7:C9:<77C2*<>GGG5C)7C*.77CDC73*14*05>D)<:7
@M03506:14:000000000-AKVR1:1:1101:3466:9143 1:N:0:32
CGAACTCCTACGGGAGGCAGCAGTGGGGAATTGTTCGCAATGGGCGCAAGCCTGACGACGCAACGCCGCGTGGAGGATGAAGGTCTTCGGATTGTAAACTCCTGTTGCCCGGGACGAAAAGCTTCGACCTAACACGTCGAGGTCTGACGGTACCGGGTGAGGAAGCCCCGGCTAACTCTGTGCCAGCAGCCGCGGTAATACAGAGGGGGCAAGCGTTGTTCGGAATTACTGGGCGTAAAGGGCGCGTAGGCGGCCTTCTAAGTCGAACATGAAATCCCCGGGCTCAACCCGGGAACTGCGT
+
CCCCCDGGGGGGGGGGGGGGGGGGGGGGGGGGGGGGGGGGGGGGGGGGGGGGGGGGGGGGGGGGGGGGGG@FGGGGGFGGGGGFFGGGGGGGGGFGGGGGGGGGGGGGGGGGGGGGGGGGGGGGGGGDGGGGGGGGGFEGGGGGGGGGGGGFFFEGGBEFGGFGGGFGGGDG>FGGGFCGGGGGGGGGGGGGGGGGGGGGGGGC+@CEGGGGFCECEG8C?CEEDC+<E9C?F*8/:?CGGGGD*:/>CE6>DE5<6=D>7<*<ECGGG77=7CGGF?3>C>@/*9CFF*7;@E386=4>0
@M03506:14:000000000-AKVR1:1:1101:26115:9178 1:N:0:32
CGAACTCCTACGGGAGGCAGCAGTGGGGAATTGTTCGCAATGGGCGCAAGCCTGACGACGCAACGCCGCGTGGAGGATGAAGATCTTCGGGTCGTAAACTCCTGTCGAATGGGACGAATGGACCGCGAGCGAACAGTTCGCGGTCGTGACGGTACCGTTAAAGGAAGCCCCGGCTAACTCAGTGCCAGCAGCCGCGGTAATACGGGGGGGGCAAGCGTTGTTCGGAATTACTGGGCGTAAAGGGCCCGTAGGTGGCCAACTAAGTCAGACGTGCAATCCCTCGTCTTAACCGGGGAATCGC
+
CCCC<C-EFFFGDCD@FFGEG<FFGGG@7FGGGCEEFGGDECAGAC@CC>EG,,C@B:F@F7F=+FB+@>@7B:<CGC?ECACB<FGC77FA@=>FGC<C5:CBFC@7F,>F@D<:F@F,>,3BB7FF7CEFGG*D;;;>CC:F@F:<FFBCED79B4=CF:FCF:=C7CECC*:8CF+<+<<FGG90:*:08:5*/:85@+<@85CE5CEEGFEFECECE*0*/**2<@C+++/2:E5C5<?=51172*2/:?=98:<5*76+3:C>CF577*7<:?GG<:>**07*)*/-5)7).)/0)
@M03506:14:000000000-AKVR1:1:1101:5420:9186 1:N:0:32
CGAACTCCTACGGGAGGCAGCAGTCGGGAATTTTGGGCAATGGGCGAAAGCCTGACCCAGCAACGCCGCGTGAAGGATGAAATCCCTCGGGATGTAAACTTCGCAAGAACGGGAAGAATACGTGAGAGTTAACATCTCTTACGATGACGGTACTGTTTGTAAGCTCCGGCTAACTCCGTGCCAGCAGCCGCGGTAATACGGGGGGAGCAAGCGTTGTTCGGATTTACTGGGCGTAAAGGGCGCGTAGGCGGCCTCTGCAAGTCGACTGTGAGATCTCCGGGCTTAACCCGGAAAGGTCAGC
+
CCCCCGGGGGGGGGGGGGGGGGGGGGGGGGGGGGGGGGGGGGGGGGGGGGGGGGGGGGGGGGGGGGGGGGGGGGGGGGGGGGGGGGGGGGGGGGGGGGGGGGGGGGGGGGGGGGGGGGGGGGGGGGGGGGGGGGGGGFFFGGGGGGGGGGGGGFGGGGGGGFGGFGGDEGGGGFGGGGGGGGGGGGGCGGGGGGGGGGG>CCGGGGGGG*;CG8CEEGGGD*C8FCCFGGGGEEGGCFGCEGDD*>EGFGGGGGCFGFGC?ACEEDGC0?CB:FCFG=DCCD>=F6*7(1.7)755=?6))
@M03506:14:000000000-AKVR1:1:1101:6633:9204 1:N:0:32
CGAACTCCTACGGGAGGCAGCAGTGAGGAATATTCCACAATGGGCGAAAGCCTGATGGAGCGACGCCGCGTGAAGGAAGAAGGCCTTCGGGTTGTAAACTTCTTTTTTTGGGGATGACACGCCCCCTCATACGGGGATAGGACAGTACCCAAAGAATAAGCCTCGGCTAACTACGTGCCAGCAGCCGCGGTAATACGTAGGAGGCAAGCGTTGTCCGGATTTACTGGGCGTAAAGAGCGCGCAGGCGGCATGGCAAGTACGGAGTGAAATCTCCCTGCTCAACGGGGAGGGTGCTTTGTAG
+
CCCCCGGGGGGGGGGGGGGGGGGGGGGGGGGGGGGGGGGGGGGGGGGGGGGGGGGGGGGGGGGGGGGGGGGGGGGGGGGGGGGGGGGGGGGGGGGGGGGGGGGGGGGGGGGGGGGGGGGGGGGGGGGGGGGGGGGGGGGGGGGGGGGGGGGGGGGGGGGGGGGGGGGGEGGGGGGGGGGGGGGGGFGGGGGGGGGGGGGFGGGG>E5FGGGGGEFGGGEGGGGGGGGGGGGG5E?FGGGGGGGGGGGGGGGGFFFFGFGGGGCEEGFG?GEFGG<CD@6DFFFGGDG>BGF<BE6F*=F49
@M03506:14:000000000-AKVR1:1:1101:10094:9210 1:N:0:32
CGAACTCCTACGGGAGGCAGCAGTGGGGAATCTTGGACAATGGGGGAAACCCTGATCCAGCCATGCCGCGTGAGTGATGAAGGCCCTAGGGTTGTAAAACTCTTTCGGCGGGGACGATAATGACGGTACCCGCAGAAGAAGCTCCGGCTAACTTCGTGCCAGCAGCCGCGGTAATACGAAGGGGGCCAGCGTTGTTCGGAATTACTGGGCGTAAAGCGCGCGCAGGCGGTCCTTCAAGTCAGGGGTGAAAGCCCAGGGCTCAACCCTGGAATGGCCTTTGCGACTAGAGGACTTGGGTACG
+
CCCCCGGGGGGGGGGGGGGGGGGGGGGGGGGGGGGGGGGGGGGGGGGGGGGGGGGGGGGGGGGGGGGGGGGGCFFGGGGGGGGGGGGGGGGGGGGGGGGGGGGGGGGGGGGGGGGGGGGDGFGGGGGGGGGGGGGGGGGGGGGGGGGGGGGGGGGGGGGGGGGGGGGGGGG@FGGGGGGGGGGGGGGDFGG8EGGGGGGGGGGGGFGGGGGGGGGGGGECEGGDGGGGG:CEFFGGGGGGGGD5:EGGGGG69EFFGFGGG6>FEGCDGC?FGDDFF6:F*8>EG)*6<D46??FF>B9?@
@M03506:14:000000000-AKVR1:1:1101:5206:9229 1:N:0:32
CGAACTCCTACGGGAGGCAGCAGTGGGGAATATTGCACAATGGGCGAAAGCCTGATGCAGCGACGCCGCGTGAGGGATGAAGGCCTTCGGGTTGCAAACCTCTTTCAGCAGGGACGAAGCGAAAGTGACGGTACCTGCAGAAGAAGCACCGGCCAACTACGTGCCAGCAGCCGCGGTAAGACGTAGGGTGCGAGCGTTGTCCGGAATTATTGGGCGTAAAGAGCTCGTAGGCGGCTTGTTGCGTCGGCTGTGAAAACCCGCGGCTCAACCGTGGGCTTGCAGCCGATACGGGCAGGCTAGG
+
CCCCCGGGGGGGGGGGGGGGGGGGGGGGGGGGGGGGGGGGGGGGGGGGGGGGGGGGGGGGGGGGGGGGGGGGGGGGGGGGGGGGGGGGGGGGGGGGGGGGGGGGGGGGGGGGGGGGGGGGGGGGGGGGGGGGGGGGGGGGGGGGGGGCGGGGGGGGGGGGGGGGGGGGGGGGGGGGGGGGGGGGGEGGGGGGGGGGGGGGGGGGGDDCCGFGGGGGGGGGGGGGGFGGGFGGE5=EGGGFDFGEGGGGGGGGGGGGGDGGC:CECDG47DC>FGGFGFGGGFFDGBGDBF36B:@BEF4<)
@M03506:14:000000000-AKVR1:1:1101:14210:9229 1:N:0:32
CGAACTCCTACGGGAGGCAGCAGTGAGGAATATTGCGCAATGGACGACAGTCTGACGCAGCGACGCCGCGTGGGGGATGAAGGCCTTCGGGTTGTAAACCCCTTTCAGGAGGGAAGATGGGACGAGCAATCGTTCGGACGGTACCTCCAGAAGCAGCCACGGCTAACTCTGTGCCAGCAGCCGCGGTAAGACAGAGGTGGCAAGCGTTGTTCGGATTTACTGGGCGTAAAGCGTGCGTAGGTGGTTCGGTAAGACCTGTGCGAAATCCCTGGGCTTAACCCAGGAAGGTCGCAGGTGACTG
+
CCCCCGGGGGGGGGGGGGGGGGGGGGGGCGGGGGGGGGGGGGGGGGGGGGGGGGGGGGGGGGGGGGGGGGFGGGGGGGGGGGGGGGGGGGGGGGGGGGGGGGGGGGGGGFGGGGGGGGGGGGGGGGGGGGGGGGGGGGGGGGGGGGGGGGGGGGGGGGGGGGGGGGFG?FFGGGGGGGGFGGGGGGGGGGGGGGGGGEGGGGGGGGEEGGGGGGGDEFFGGGDGCE85ECGGEGGCGGGGG:EF:CFGGGGGGGGCGFGGGGGGGFCDEFFFGFFGGFGFFE:C:>D>:*893>377B667
@M03506:14:000000000-AKVR1:1:1101:14602:9244 1:N:0:32
CGAACTCCTACGGGAGGCAGCAGTCGGGAATTTTGGGCAATGGGCGAAAGCCTGACCCAGCAACGCCGCGTGAAGGATGAAATCCCTCGGGATGTAAACTTCGCAAGAACGGGAAGAATAAGCGAGGGTTAATACCACTCGTGATGACGGTACCGTTTGTAAGCTCCGGCTAACTCCGTGCCAGCAGCCGCGGTAATACGGGGGGAGCAAGCGTTGTTCGGATTTACTGGGCGTAAAGGGCGCGTAGGCGGCCAGCGCAAGTCAGTTGTGAAATCTCCGGGCTTAACTCGGGAAGGTCAAC
+
CCCCCGGGGGGGGGGGGGGGGGGGGGGGGGGGGGGGGGGGGGGGGGGGGGGGGGGGGGGGGGGGGGGGGGGGEGGGGGGGGGGGGGGGGGGGGGGGGGGGGGGGGEGGGGGGGGGGGGGGGGGGGGGGGGGGGGGGGGGGGGGGGGGGGGGGFFGGGGGGGGGGGGGDGGGGGGGGGGGGGGGFGGGGGGGGEF7FFFGGEGGGGGGGGGDGG8EGEGFGGCGGGGGGGFGGGE8EFGGGGGGG:EEGGGGEGGGGGFG3:ECFGGCFGGFFG7C9C6DGGDF5??C49CEB>3>DFFFFB
@M03506:14:000000000-AKVR1:1:1101:7453:9260 1:N:0:32
CGAACTCCTACGGGAGGCAGCAGTGGGGAATCTTGCGCAATGGTCGAAAGACTGACGCAGCGACGCCGCGTGCGGGAGGAAGCTCTTCGGGGTGTAAACCGCTGTTGCCCGGAACGAAACTCATCTTTCGAGGTGATTGACGGTACCGGGTGAGGAAGCGCCGGCTAACTCTGTGCCAGCAGCCGCGGTAATACAGAGGGCGCGAGCGTTGTCCGGAATCACTGGGCGTAAAGGGCGCGTAGGTGGCCACCATAAGGCCGCGGTGAAAGTCTGGGGCTCAACCCCAGATCGGCCGCGGCGA
+
CCCCCGGGGGGGGGGGGGGGGGGGGGGGGGGGGGGGGGGGGGGGGGGGGGGGGGGGGGGGGGGGGGGGGGGGGGGGGGGGGGGGGGGGGGGGGGGGGGGGGGGGGGGGGGGGGGGGGGGGGGGGGGGGGGGGGGGGGGGGGGGGGGGGGGGGGGGGGGGGGGGGGGGGGFF?FGFGGGGGFFGGGGEGGGGGGGCGGGGGE8>EEGGGGGCEDCGEEEGCFGGGGGGCE*A5?FGGGGGGGCCEGGG7F=5*>?F>@FCGGGGCE*<DGFC*77FE<>FG4?FGGBC><GF?E>))7775)
@M03506:14:000000000-AKVR1:1:1101:19560:9268 1:N:0:32
CGAACTCCTACGGGAGGCAGCAGTCGGGAATTTTGCGCAATGGACGAAAGTCTGACGCAGCAACGCCGCGTGAGGGATGACGGCCTTCGGGTTGTAAACCTCTTTTGTCAGGGACGATGATGACGGTACCTGGCGAATAAGCCACGGCTAACTACGTGCCAGCAGCCGCGGTAATACGTAGGTGGCAAGCGTTGTCCGGATTTACTGGGCGTAAAGAGCGCGCAGGCGGTCGATCAAGTCGCGTGTGAAAGCCCCCGGCGCAACTGGGGAGGGTCACGCGATACTGATCGACTCGAAGGCA
+
CCCCCGGGGCGGGGGGGGGGGGGGGGGGGGGGGGGGGGGGGGGGGGGGGGGGGGGGGGGGGGGGGGGGGGGGGGGGGGGGGGGGGGGGGGGGGGGGGGGGGGGGGGGGGGGGGGGGGGGGGGGGGGGGGGGGGGGGGGGGGGGGGGGGGGGGGGGGGGGGGGGGGGGGGGGGGGGGGGFGFGFFGGGGGGGGGGGGGGGGGGFGGGGGGGGEGGGGG8FGDGGGGGGGGEEGCEFE6C7<CEGGGGGGGGFGFFGGGFGCEC<EDGCCCC=BDD4507C5CD>E7=C4)*7653<5)7>4.
@M03506:14:000000000-AKVR1:1:1101:24831:9283 1:N:0:32
CGAACTCCTACGGGAGGCAGCAGTGGGGAATTGTTCGCAATGGGCGCAAGCCTGACGACGCAACGCCGCGTGGAGGATGAAGATCTTCGGGTCGTAAACTCCTTTCGATCGAGACGAACGGCTTCCGGGTAAACAATCCGGGAGATTGACGGTACCGAGAGAAGAAGCCCCGGCTAACTCCGTGCCAGCAGCCGCGGTAATACGTGGGGGGCAAGCGTTGTTCGGAATTACTGGGCGTAAAGGGCTCGTTGGGGGCCAACTAAGTCAGACGTGAAATCCCTCGGTTTATCCGGGGAACTGC
+
CCCCCGGG<@EFGEGGDEGEFGFF8FGGGGGFFGGFGCGE7EFGCE+6@FGFGG@C:@FCGGEFGGGGDEG@F+4?CEGGGCFFF?@FF7BFGGFGGDFGDGGGG9C=DDF7=FCGDC:CGGGGGGGFD73DCFGGGGC*3@FGCFFFFFGD:CC:<FBED*<FGFGG7CGGCEGGGGGGGGG*AC@8CE6CF5E8?E*AG7?F+A8:CEGC8@*AC:*:EFCEEC*CFFGFCEE*:87E5A7C*2*1**2*)**)*0C7600<<:?7?DCF**9<:=9*7<)/*)19)*/-37@B)8F=6
@M03506:14:000000000-AKVR1:1:1101:6266:9308 1:N:0:32
CGAACTCCTACGGGAGGCAGCAGTGGGGAATTTTGGACAATGGGCGAAAGCCTGATCCAGCCATTCCGCGTGCAGGATGAAGGCCCTCGGGTTGTAAACTGCTTTTGTACGGAACGAAAAGGCTTTCTCTAAAACAGAGAGCTCATGACGGTACCGTAAGAATAAGCACCGGCTAACTACGTGCCAGCAGCCGCGGTAATACGTAGGGTGCAAGCGTTAATCGGAATTACTGGGCGTAAAGCGTGCGCAGGCGGTTATGTAAGACAGGTGTGAAATCCCCGGGCTTAACCTGGGAACTGCA
+
CCCCCGGGGGGGGGGGGGGGGGGGGGGGGGGGGGGGGGGGGGGGGGGGGGGGGGGGGGGGGGGGGGGGGGGGGGGGGGGGGGGGGGGGGGGGGGGGGGGGGGGGGGGGGGGGGGGGGGGGGGGGGGGGGGGGGGGGGGGGGGGGGGGDFGDGGGGGGGGGGGGGGGGGGGGGGGGGGGGGGGGGFGGGGGGGGGGGGGGGF?EEGF>:CEGGGGFGEGEFFGGGDGGG7@EEEDCCCEGC?7>EECE<8CEGGGGGG*:CCCD9?FGC?CFBF=FCG:77DFBGC>CBA770>F<F@FF=9
@M03506:14:000000000-AKVR1:1:1101:25085:9313 1:N:0:32
CGAACTCCTACGGGAGGCAGCAGTCGAGAATTTTTCTCAATGGGGGAAACCCTGAAGGAGCGACGCCGCGTGGAGGATGAAGGTCTTCGGATTGTAAACTCCTGTCATTTGGGAACAAGGTGCGCGCGTTAACTGCGCGCGCATTGACAGTACCAGAAGAGGAAGAGACGGCTAACTCTGTGCCAGCAGCCGCGGTAATACAGAGGTCTCAAGCGTTGATCGGCACCATTGGGCGTAAAGGGTGCGTAGGCGGCGCGGTAAGTTGGGTGTGAAATTTCGGAGCTCAAACCCGAAACTGCCT
+
CCCCCGGGGGGGGGGGGGGGGGGGGGGDFCGGGGGGGGFGGGGGGECEGGGGGGGFGCFGGGGGCFGGDF>CEEGGGFGFFGGGGCGGGDGGGGGGGGGGGGGGGCDFGGGGGCGGGFGGGGGGGGGECFEFGFF9FCGEEGCC*3?DCDF@FF9FCCC7FG@:<CC,<F7CCECF,,7<:FCGG,*BBFDECFC:580<9C+<6*A00<FGGGG**:*<:5C**2**3+9EF5E**;*2+::**>E3CEG5>=*7:>7):<7+<*:957**:0*+*097*7>*+*00)*.,))009F4)*
@M03506:14:000000000-AKVR1:1:1101:2949:9316 1:N:0:32
CGAACTCCTACGGGAGGCAGCAGTGGGGAATTGTTCGCAATGGGCGCAAGCCTGACGACGCAACGCCGCGTGGAGGATGAAGACCTTCGGGTCGTAAACTCCTTTCGATCGAGACGAATGGCTTCCGGGTGAATATCCCGGGAGAATGACGGTACCGAGAGAAGAAGCCCCGGCTAACTCCGTGCCAGCAGCCGCGGTAATACGGGGGGGGCAAGCGTTGTTCGGAATTACTGGGCGTAAAGGGCTCGTAGGCGGCCAACTAAGTCAGACGTGAAATCCCTCGGCTTAACCGGGGAACTGC
+
CCCCCGGGGGGGGGGGGGGGGGGGGGGGFGGGGGGGGGGGGGGGGGGGGGGGGGGGGGGGGGGGGGGGGGGGGGGGGGFGGGGGGGGGGGGGGGGGGGGGGGGGGGGGGGGGGGGGGGGFGGGGGGGGGGGGGGGGGGGGGGGGGGG9FGGGGGGGGGGGEGFFGGGGGGGGGGGGGGGGGGGFEFGGGGGGGGGEGGGGGGGGGGGGGEGGGF55?EGGCEEE?EEFFGGGGG=FGGG8CECGGECG85CECEG:EEGGFFGFG*+0<*C@G<DGFFCG*77EG>D)6C*47>>3@F@4/
@M03506:14:000000000-AKVR1:1:1101:6000:9325 1:N:0:32
CGAACTCCTACGGGAGGCAGCAGTCGAGAGGCTTCGGCAATGGGGCAACCCTTAACGAGGCGAGCCGGGGGGGGGGAGGAGGGCTTTGGGGTGGTAACCCCCTTCCGCCCGGGAAGACCGACAACGGGGGAAATAATCCGCCATTTTACGGTACCGGTTGGAGAAGGCCCGGGCAAATTCGTGCCAGGAAGCCGCGGAAACAGGGGGGAGCGGACGGTGTTCGGAAACAACTGGGTGAAAGGGGGGGTTAGCGGGTGGGGTACGGGGATGGTGAATTCCCCCGCCCCACCTGGGCAACGGC
+
CCCCCGGGGGGGGGGGGGGGGGGGGGGGGGGGGGGGGGGGGGGGG,+C,CF,,66E,,++++8++@+++8+5CEG5*1*2+;*;,;E,<E8E***<F,CFG8EG,,**2/8C*:/*;,,*/*/***2A5**2*,<,,2,:*/**<<0+3*;*2*</:/*1/<*+;***2;*8***2*++<:0**;9+***0;***2**:***0;CEEG*****:C?*;5*;+*:*;**2**+3<*****3+/:****1**2+/::72)1)2:0**1:)*/*9C22+2*220)855.))-7)..0).))))0
@M03506:14:000000000-AKVR1:1:1101:21328:9330 1:N:0:32
CGAACTCCTACGGGAGGCAGCAGTCGAGGATCTTCGGCAATGGGCGCAAGCCTGACCGAGCGACGCCGCGTGCGCGATGAAGGCCTTCGGGTTGTAAAGCGCTGTCGAGGGGAAGAAAGCCGCAAGGTTGATCGACCCCTGGAGGAAGGACGGGCTAAGTTCGTGCCAGCAGCCGCGGTAAGACGAACCGTCCTAACGTTATTCGGATTCACTGGGCTTAAAGGGCGCGTAGGCGGTTTACCAAGTCCGGGGTGAAATCTTTCGGCTTAACCGGAAAAGTGCCTTGGATACTGGTGAACTT
+
CCCCCGGGGGGGGGGGGGGGGGGGGGGGGGGGGGGGGGGGGGGGGGGGGGGGGGGGGGGGGEGGGGGGGGGGGGGGGGGGGGGGGGGGGGGGGGGGGGGGGGGGGGGGGGGGGGGGGGGGGGGGGGGGGGGGGGGGGGGGGGGGGGGGGGGGGGGGGGGGGGGGGGGGFGGGGGGGGGGG>EGGGGGGGGGGGGGGGGGGGGGGGGGGGGCGFFGGGGGGFGGGEEGEGEGGGGGGCEDFGFFGGGGGGGGD3CFFFFG*<CGGGGGGFGF?GCDGGFGCD?FG76FFAG;AFF689??F=
@M03506:14:000000000-AKVR1:1:1101:12527:9345 1:N:0:32
CGAACTCCTACGGGAGGCAGCAGTCGAGAGGCTTTGGCAATGGGGGAAACCCTGACCAAGCGACGCCGCGTGGAGGATGAAGGCCCTTGGGTTGTAAACTCCTTTTGTCGGGGAAGAAATGCGATCAGGTGAACAATCTGGTCGTTTGACGGTACCCGGCGAATAAGCTCCGGCTAACTCCGTGCCAGCAGCCGCGGTAACACGGGGGGAGCAAGCGTTGTTCGGAATCACTGGGCGTAAAGGGCGTGTAGGCGGTCAAGTAAGTGGAATGTGAAACGCCCTGGCTCCGCCGGGGACCTGC
+
CCCCCGGGGGGGGGGGGGGGGGGFGGGDGGGGGGGGGGGGGGGGGGGGGFGGGGGGGGGGGGGGGGGGGGGGGDFGGGGGGGFGFGGGGGGGGGGGGGGGGGGFFGFGGGGDGGGGGGGG9ECCFGGGGGGGGGGGGGGGFFGGGGGGGGGGFGGCEGDC:FEEGGGDFFG>CFGGFFG<FCFFGFCCF7CFGGDGGGECC7:CGGG5CC8CGD88:;?8CFCGG5;*A789C=8CCE<E*<+/=:5<A*ACFE59=76CFCC+<>F=9C?@DFFF*)11>)07/)*)(*0(758>E)5@)
@M03506:14:000000000-AKVR1:1:1101:15305:9368 1:N:0:32
CGAACTCCTACGGGAGGCAGCAGTCGAGAGGCTTTGGCAATGGGGGAAACCCTGACCAAGCGACGCCGCGTGGGGGATGAAGGCCCTTGGGTTGTAAACCCCTTTTGTCGGGGAAGAAATGCGATCAGGTGAACAATCTGGTCGTTTGACGGTACCCGACGAATAAGCTCCGGCTAACTCCGTGCCAGCAGCCGCGGTAACACGGGGGGAGCAAGCGTTGTTCGGAATCACTGGGCGTAAAGGGCGTGTAGGCGGTTCGGTAAGTGGAATGTGAAATCCCTCGGCTCACCCGAGGACCTGC
+
CCCCCGGGGGGGGGGDEGGDEGGGGGGGGGGGGGGGGGGGGGGGGGGGGGGGGGGGFGGGFEGGGGGGGGFFCGGGGGGGGGGGGGGGGGGGGGGGGGGGCFFGGGFFGEFGGDGGGGGGGGGGGGGGGGGGGGGG9CFGGGGGGEGGGGGGEGFGGGGGGGGGGGGGFFGGGGGEGGGGFGFDGGGGGGGGGGGGGGGGGGGGGGGGGGGGGGG5::CCC:FGGGG=CDFGGCFFGED5CFG=C7:<E69A=EG9C@D</=DF9CC6<*ABFFCCG?*9<47=E)906<>>375<354<)
@M03506:14:000000000-AKVR1:1:1101:10669:9370 1:N:0:32
CGAACTCCTACGGGAGGCAGCAGCAAGGAATTTTCCGCAATGGGCGCAAGCCTGACGGAGCAACGCCGCGTGGGGGAGGACGCTTTTCGGAGTGTAAACCTCTTTTCTTGGGGACGACGACCGACGGTACCCGAGGAAGAAGGACCGGCTAACTACGTGCCAGCAGCCGCGGTAATACGTAGGGTCCGAGCGTTGTCCGGAGTTACTGGGCGTAAAGCGCGCGCAGGCGGCGCATCAAGTCTGGCGTGAAAGCCCCCGGCTCAACCGGGGCGGGTCGTCGGAGACTGACGCGCTTGAGGGC
+
CCCCCGGGGGGGGGEFGGGGGGGGGGGGGGGGGGGGGDG@FFGGCEGGGGGGGGGGGGGGGGGGGGGGGGGEGGGGGGDGGEGFFGGGGGGGGGGGGGGGGGGGGGGGGGGGGGGGGGGEGGGGGGGEGEGGGGGCFFDCGGGGGGGGGGGGGGGGGGFFFGGG7FGGGGDG>*CGG7FAFEGGCGGEECEEGGGGCFG5CEG?CGGGGGGGGGE5AFGGGEGDEGGGGGGGECE?6+9ECGGFGG5CEC?7CF=7E5C3CGG6CDG<EG*7CG<EGBCDGF>CCFC?2*)(757@FFF3)
@M03506:14:000000000-AKVR1:1:1101:20160:9381 1:N:0:32
CGAACTCCTACGGGAGGCAGCAGTCGAGAGGCTTTGGCAATGGGGGAAACCCTGACCAAGCGACGCCGCGTGGAGGATGAAGGCCCTTGGGTTGTAAACTCCTTTTGTCGGGGAAGAAATGCGATCAGGTTAATAATCTGGTCGTTTGACGGTACCCGGCGAATAAGCTCCGGCTAACTCCGTGCCAGCAGCCGCGGTAACACGGGGGGAGCAAGCGTTGTTCGGAATCACTGGGCGTAAAGGGCGTGTAGGCGGTCAAGTAAGTGGGATGTGAAATCCCTCGGCTCACCAGAGGACCTGC
+
CCCCCGGGGFGGGGGGGGGGGGGGGGGGGGGGGGGGGGGGGGGGGGGGGGGGGGGGGGGGGGGGGEGGGGGGGFFEGGGGGGGGGGGGGGGGGGGFGGGGGGGGGGGGGGGGGFGGGGGCGGGGGGGGGGGGGGGGGGGGFGGGGGGGGGEEGGGGGGGGGGGGGGGGGFGGGGGGGGGGGGGGGGCFFGGGGGGGDEGGGGGGGGGGG8EEGFFC85CECCGGGGGGGGGGGGGGGEGGGFGGGG*7;>EFGGGD5>69?+>FFGFGCFGFFFFG*9<<<::CC39?AD*(05>>:))0.
@M03506:14:000000000-AKVR1:1:1101:17938:9396 1:N:0:32
CGAACTCCTACGGGAGGCAGCAGGGGGGAATTGTTCGCAATGGGCGCAAGCCTGACGACGCAACGCCGCGTGGAGGATGAAGATCTTCGGGCCGTAAACTCCTTTCGATCGAGACGAACGGCTTCCGGGTGAACAATCCGGGAGAGTGACGGTACCGAGAGAAGAAGCCCCGGCTAACTCCGTGCCAGCAGCCGCGGTAATACGGGGGGGGCAAGCGTTGTTCGGAATTACTGGGCGTAAAGGGCGCGTAGGCGGCCTTCTAAGTCGAGCGTGAAATCCCCGGGCTCAACCCGGGAACGGC
+
CCCCCGGGGGGGGGGGGGGGGGGGGGGGGGGGGGGGGGGGGGGGGGGGGGGGGGGGGGGGGGGGGGGGGGGGGGGGGGGGGGGGGGGGGGGGGGGGGGGGGGGGGGGGGGGGGGGGGGEGGGFGGGGGGGGGGFGGGGGGGGGGGGGGGGGGGGGGGGGE:FGGGGGGCGEEGGGGGGGGGEFGGGGGGGGGGGGGGEGGFGGFGGGGGGE88FGGGGDEG8CEGGGGFGF?FGGFGEDGGGG=GGEG=C==CCDG556F:CDECFEGGGGBDGGGG?66C5>DG3DF?451>5;@3@)83
@M03506:14:000000000-AKVR1:1:1101:5549:9398 1:N:0:32
CGAACTCCTACGGGAGGCAGCAGTGGGGAATATTGGACAATGGGGGAAACCCTGATCCAGCCATGCCGCGTGAGTGATGAAGGCCTTAGGGTTGTAAAGCTCTTTTGCCAGGGAAGATGATGACGGTACCTGGAGAATAAGCACCGGCTAACTTCGTGCCAGCAGCCGCGGTAATACGAAGGGTGCTAGCGTTGTTCGGAATCACTGGGCGTAAAGCGCGCGTAGGCGGCCATTCAAGTCAGGGGTGAAATCCTTGGGCTCAACCCAAGAATTGCCTTTGAAACTGTGTGGCGGGAGTACT
+
CCCCCGGGGGGGGGGGGGGGGGGGGGGGGGGFGGGGGGGGGGGGGGGGGGGGGGGGGGGGGGGGGGGGGGEGGGGGGGGGGGGGGGGGGGGGGGGGGGGGGGGGGFGGGGGGGGGGGGGGGGGGGGGGGGGGGGGGGGGGGGGGFGDGGGFGFGGGGGGGGGGGGGGGGGGGGGGGGFFGGGGGGGGGGGGGCCCFGGGGGGGGGGGGFGGGDEGFGGCCGEG*:CFGGGDGDG7CFGGG7+A*>EC*<CFGGGGGGFG4CF>FC9/7>469:7*<>=CFCF@CC?CFAGB0))8))8)8*
@M03506:14:000000000-AKVR1:1:1101:24582:9410 1:N:0:32
CGAACTCCTACGGGAGGCAGCAGTGGGGAATTGTTCGCAATGGGCGCAAGCCTGACGACGCAACGCCGCGTGGAGGATGAAGATCTTCGGGTCGTAAACTCCTTTCGATCGGGAAGAACTGTTTCCGGGTGAATAGCCCGGGAATGTGACGGCACCGAGAGAAGAAGCCCCGGCTAACTCCGTGCCAGCAGCCGCGGTAATACGGGGGGGGCAAGCGTTGTTCGGAATTACTGGGCGTAAAGGGCGCGTAGGCGGCCAACTAAGTCGGATGTGCAATCCCAGGGCTGAACCTGGGAACTGC
+
CCCCCGGGGGGGGGGGGDGGGGGGGGGGFGGGGGGGGGDGGGGGFDGGGGGCFGGFGGGGGGGD:FEEEF4@F+=CB<?=FFGGGGG9FFEFGGCFFG9,CFG?FFGGFGGGGCCGCGFCG,FA<FFGG:FGGFGCFGFFEEC@CCFGGGGC:FGCGCFGGCFFGGGG7F:FFGGBF@<:?FF@*C9>CGGGGGDCECEGCFFGEEDGDG>*:8:*2*;?:ECEE?E5ED:CCDGGGG);*997**298CEGD==)8)*9A+0CC7*>7D=?:**+*099*))25:<7<C;?F@).974?*
@M03506:14:000000000-AKVR1:1:1101:18236:9440 1:N:0:32
CGAACTCCTACGGGAGGCAGCAGTCGGGAATATTGCCCAATGGCCGAAAGGCTGAGGCAGCAACGCCGCGTGCGCGATGAAGGCCTTCGGGTCGTAAAGCGCTTTTCGGGTGGATGAGGCAGGACAGTACACCCGGAATAAGGTACGGCTAACTACGTGCCAGCAGCCGCGGTAAAACGTAGGTACCGAGCGTTATCCGGATTTACTGGGCGTAAAGCGCGTTCAGGCGGTTTGGCAAGTCGGGCATGAAATCTCTCGGCTCAACCGGGAGAGGTTGTCCGATACTGCTGGACTTGAGGGG
+
CCCCCGGGGGGGGGGGGGGGGGGGGGGGGGGGGGGGGGGGGGGGGGGGGGGGGGGGGGGGGGGGGGGGGGGGGGGGGGGGGGGGGGGGGGGGGGGGGGGGGGGGGGGGGGGGGGGGGGGGGGGGGGGGGGGGGGGGGGGGGGGGGGGGGGGGGGGGGGGGGGGGGGGGGGGGGGGGGGGGGGGGGGGGGGGGGGGGGGGGGGGGDFGGGGGGGGGGGGGGDEGGGGGFGGEEEECFGGGGGGGGC*AF77FFFGGGGFGGDEGGGGGGG3C7CDC=FD:FD>E*//?6<GF(04??*65D5
@M03506:14:000000000-AKVR1:1:1101:6913:9464 1:N:0:32
CGAACTCCTACGGGAGGCAGCAGTGGGGAATTGTTCGCAATGGGCGCAAGCCTGACGACGCAACGCCGCGTGGAGGATGAAGATCTTCGGGTCGTAAACTCCTTTCGATCGGGACGAATGATCGGTGACCTAACACGTCATCGGAATGACGGTACCGAGAGAAGAAGCCCCGGCTAACTCCGTGCCAGCAGCCGCGGTAATACGGGGGGGGCAAGCGTTGTTCGGAATTACTGGGCGTAAAGGGCGCGTAGGCGGCCCTCTAAGTCGGGCGTGAAATCCCTCGGCTCAACCGAGGAACTGC
+
CCCCCGGGGGGGGGGGGGGGGGGGGGGGGGGGGGGGGGGGGGGGGGGGGGGGGGGGGGGGGGGGGGGGGGGGGGGGGGGGGGGGGGGGGGGGGGGGGGGGGGGGGGGGGGGGGGGGEGGGGGGGGGGGGGGGGGGGGGGGGGGGGGGGGGGGGGGGGGGEGGGGGFGGGGGGGGGGGGGFGGGGGGGGGFGDGGGGGGGGGGGGECGGGGC5E5CCECEGGGGGGGGGGFGGFGCFGGGDF?FEEECDGGEGFGGGG3*769CFFFGGG5E@<37CD?*C94>:C:D@7F@9:38)7>F@*
@M03506:14:000000000-AKVR1:1:1101:9652:9465 1:N:0:32
CGAACTCCTACGGGAGGCAGCAGTCGAGAATTTTTGACAATGGGGGAAACCCTGATCGAGCGACGCCGCGTGGAGGATGAAGGTCTTCGGGTTGTAAACTCCTGTCATTTGGGAACAAGTCGCTTACGTTAACTGCGTGAGCGTTGATAGTACCAGAAGAGGAAGAGACGGCTAACTCTGTGCCAGCAGCCGCGGTAATACAGAGGTCTCAAGCGTGGATCGGAGTAAGTGGGCGTAAAGGGTGTGTAGGGGGCGCCGTAAGTGGGGCGTGATATTTGGGAGCTTAACGCCGAAAATGCAT
+
8BCCCFGGGGFGGCGGCEGGDFGFFEGFGGGGGGGGGGGGGGGGGGGGGGGEGGG,EFGGGGGGGGGGGGEFFCFGGGGGGGGFFEBBFEGGGEFFGEGFGGGGF@EFF<AFGGGGGFGGDGGGGDDFEGFFGFGGG@=FG7FC:BFCFGGGGCEFGFGGCFGGGGGEFGG7:FFGFDGFCC@CFFGGFFFGDEEG>CCFFGECF*242+3BB>;;*:*0<5;8*/++03AEFE::7**+2*2:>**:?+/73:CD*89>//20+****1:)*07<7*:/97>:+1:*())().))1***1
@M03506:14:000000000-AKVR1:1:1101:16627:9467 1:N:0:32
CGAACTCCTACGGGAGGCAGCAGTCGGGAATTTTGCCCAATGGACGAAAGTCTGAGGCAGCAACTCCGCGTGGGGGACGAAGGCCTTCGGGTCGTAAACCTCTTTTCTCAGGGAAGATCCAAGACGGTACCTGAGGAATAAGCCACGGCTAACTACGTGCCAGCAGCCGCGGTAATACGTAGGTGGCGAGCGTTGTCCGGATTTACTGGGCGTAAAGAGCGCGCAGGCGGCTGGTCAAGTCCGATGTGAAAGCTCCCGGCTTAACTGGGAAATTGCATCGGAAACTGATCGGCTGGAAGGG
+
CCCCCGGGGGGGGGGGGGGGGGGGGGGGGGGGGGGGGGGGGGGGGGGGGGGGGGGGGGGGGGGGGGGGGGGGGGGGGGGGGGGGGGGGGGGGGGGGGGGGGGGGGGGGGGGGGGGGGGGGGGGGGGGGGGGGGGGGGGGGGGGGGGGGGGGGGGGGGGGGGGGGGGGGGGGGGGGGGGGGGGGGCGGGGGGGGGGGGGGG7EGGGGGGGGGGGGGGGFGDCDGGGGGGGGGGGGGGCFGGDGGDGGGGFGGGGGGGGFGGGGFGG797E77>FGGFGFGDDB>E??CB>G3<EFDFFFFE)
@M03506:14:000000000-AKVR1:1:1101:26837:9497 1:N:0:32
CGAACTCCTACGGGAGGCAGCAGTGGGGAATTTTGGGCAATGGGCGAAAGCCTGACCCAGCAACGCCGCGTGAGGGAGGAAATCCTTCGGGATGTAAACCTCACAAGCAAGGGAAGAGAGCTCAGGGCCGACTAAGCTTTGAGTCCGACGGTACCTTGCGTAAGCCACGGCTAACTACGTGCCAGCAGCCGCGGTAATACGTAGGTGGCCAGCGTTGTCCGGAATTATTGGGCGTAAAGGGCGCGTAGGCGGCTTGTTAAGTCGGTGGTGAAAGCCCGCGGCTCAACCCCGGAGAGGCTCC
+
CCCCCDFGGGGGGGEG>FGGGFGGGGGGGGGDFGGDGGGFDFGGFFDEFGGGGGGGGGGGGFGGDDGGGGFFGGGDDFGGGEFG,BABFEGFE@BF<FGGGGGGGGGGGFEGDFGGD8<FCFEDGGF7FF>++@>BFFFGAA>FEC@F@CFGGDGACFFGGE*2,>F@FFCF@FG?@F*6=FGGG7<:FGGDG>BFGGGGFFGF5<+8**<*8CE:*;+088EC*3<CE7958::8:*03=E5ECGG);<C5C5/)**2*03:5CD*/:<E*:C7**8)1)7)*<*08?*.37<)7)))))
@M03506:14:000000000-AKVR1:1:1101:19759:9502 1:N:0:32
CGAACTCCTACGGGAGGCAGCAGTGGGGAATATTGGACAATGGGCGCAAGCCTGATCCAGCCACGCCGCGTGAGTGATGAAGGCCTTCGGGTCGTAAAGCTCTGTGGGGAGGGACGAACCGCTGCACGTTCATAGCGTGCAGCATGACGGTACCTCCTTAGCAAGCACCGGCTAACTTCGTGCCAGCAGCCGCGGTAATACGAAGGGTGCAAACGTTGCTCGGAATTATTGGGCGTAAAGCGCACGTAGGCGGCATTGCAAGGCTGATGTGAAATCCCTCGGCTCAACCAAGGAAGTGCAT
+
CCCCCGGGGGGGGGGGGGGGGGGGGGGGDGFGGGGGGGGGGGGGGGGGGGGGGGGGGGGGGGGGGGGGGGGG?CEFGGGGGGGGGGGGGGGGGGGGGGGGGGFGGGGGGGGGGGGGGGGGGDGGGGGGGGGGGGGGGGGGGGGGGGGGGGGGCFGGGGGGGGGGGGGGGGGGGGGGGGGGGGGGGGGFGGGGGGGGGDCCCGGGGGGGGGGGGGGCGFEFFGDEGCFFGC7CC5CEGD5<FDEGGG25CCFGGGEGFF7D0:9CGGF*3:<?*:C7C)*97)5:56*035)43)08<66@1
@M03506:14:000000000-AKVR1:1:1101:24860:9506 1:N:0:32
CGAACTCCTACGGGAGGCAGCAGTCGGGAATTTTGGGCAATGGGCGAAAGCCTGACCCAGCAACGCCGCGTGAAGGATGAAATCCCTCGGGATGTAAACTTCGCAAGAACGGGAAGAATAAGTAAGAGCTAACATCTCTTATGATGACGGTACTGTTTGTAAGCTCCGGCTAACTCCGTGCCAGCAGCCGCGGTAATACGGGGGGAGCAAGCGTTGTTCGGATTTACTGGGCGTAAAGGGCGCGTAGGCGGTCACCGCAAGTCGATTGTGAAATCTCCGGGCTTTACCCGGCAAGGTCAGG
+
CCCCCGGGGGGGGGGGGGGGGGGGGGGGBFGGGGGGGGGGGGGDGGGDGGGGGGGGGGGGGGGGGEGGGGGGEGGGGGGGGGGGFGFGGGGGGGGGGGGGGFGGGDGGFGGGGCCFFGGGGGGGGGGGGGGFAFDGGGFEGGFGGGFFGGGGGFG=FGFGGGFF97@FGGGGGGG9FEF@7FFGGGDDEFEFGGDGDFGGDCEGGGG5FG>8C;CC;5CEG8*5<CFCCGGGGG5?5CCEGGGDEGG5F*5*/:?CE3D35+:7/109<7<7DGG?>4D7)5750/C45CE(.57@==6>)
@M03506:14:000000000-AKVR1:1:1101:10456:9541 1:N:0:32
CGAACTCCTACGGGAGGCAGCAGTCGAGAATTTTTGACAATAGGGGAAACCCTGATCGAGCGACGCCGCGTGGAGGATGAAGGTCTTCGGATTGTAAACTCCTGTCATTTGGGAACAAGGTGCACACGTTAACTGCGTGCGTATTGATAGTACCAGAAGAGGAAGAGACGGCTAACTCTGTGCCAGCAGCCGCGGTAATACAGAGGTCTCAAGCGTTGTTCGGATTCATTGGGCGTAAAGGGTGCGTAGGCGGCGCGGTAAGTCGGGTGGGAAATCTCGGAGCTTAACTTCGAAACTGCAT
+
CCCCCGGGGGGGGGGGGGGGGGGGGGGGGGGGGGGGGGGGGGGGGGGGGGGGGGGGGGGGGGGGGGGGGGGGGGGGGGGGGGGGGGGGGGGGGGGGGGGGGGGGGGGGGGGGGGGGGGGGGGGGGGGGGGGGGGGGGGGGGGGGGGGGGFGGGGGGFGGGGGGGGGGGGGGGGGFGGGGGGGGGGGGGGGGGGGGGDGGGGGGGGFFGGGGGGGGEDEGGGGGGGGGGCCGGGGGEGDFGGGFCEEEGGGGGGGGDGBDD=?*<EGGFG)756*>C*7DC)<BDCFGB)*9:5>>BFF@?6
@M03506:14:000000000-AKVR1:1:1101:13780:9569 1:N:0:32
CGAACTCCTACGGGAGGCAGCAGTAGGGAATATTGCACAATGGAGGAAACTCTGATGCAGCGACGCCGCGTGAGTGACGAAGGCCTTCGGGTTGTAAAGCTCTGTTCTCGGAGAAAAAGAAAGTGATTGTACTCGAGAAGAATGGACCGGCTAACTTCGTGCCAGCAGCCGCGGTAAGACGAGGGGTCCAAGCGTTGTTGGGAATCATTGGACGTAAAGAGGGTGTAGGTGGCTCTATAAGTCAGGAGTGAAAGCCCCGAGCTTAACTTGGGAAGTGCTTTTGATACTGCAGAGCTTGAGT
+
CCCCCGFGGGGGGGGGGGGGGGGFGGGGGGGGGGGGGGGGGGGGFGGGGGFGGGGGGGGGGEEGEGGGGG@FCFFGGGGEGGGGGCFFGGGGGGGGGGGGFFGGFGGCGGGGGFGGGGGGGGGEFFGGFGGGGGGFGGGGGGGGGGGGGGEGGGGFGGGGGGGGGGGGGGGGGGGGGGFCE*CF7FFEGGGG>FC7CEG*=C7BFEFGECCECEGGGGG+;E5*;ECF70<>F5<??FF<C9EDFGGD0>FDCFFD*))1:EC7?CF>9CG4<4CEFFGCFF=:F7*76**:*5?4??FF*
@M03506:14:000000000-AKVR1:1:1101:2459:9571 1:N:0:32
CGAACTCCTACGGGAGGCAGCAGTGGGGAATATTGGACAATGGGGGCAACCCTGATCCAGCAATGCCGCGTGGGTGATGAAGGCCTTCGGGTTGTAAAGCTCTTTTGCCAGGGACGATGATGACGGTACCTGGAGAATAAGCCCCGGCTAACTTCGTGCCAGCAGCCGCGGTAATACGAAGGGGGCAAGCGTTGTTCGGAATTACTGGGCGTAAAGGGCGCGTAGGCGGCTTATCAAGCCAGGCGTGAAATTCCCGGGCTCAACCTGGGGGCCGCGCTTGATACTGGTGAGCTTGTATGCG
+
CCCCCGGGGGGGGGGGGGGGGGGGGGGGGGFCFGGGGFFGGGGGGGGGGGGGGGGGGGGGGGDFGGGGGGFFGGGCGGGGGFGGGGGGGGGGGGGGGGEGGGGGGGGGGGGGGDGGGGGGGGGGGDFGGGGGGFGDFGGGGGFFGGEFGGFFFGGGGGDFCFFGGGGGGGGGEGFGGGFCFFDFGGGFGGGGF<C@FGGEEGGGFGGGFGGGGD8F?=E**:ECG>:EGGGGG?97C9CF=CFFEEDCFFC7CF+3C@)9FEF7E*CF*>E))/115)75569C+/*13*05FFF.0*1*0
@M03506:14:000000000-AKVR1:1:1101:17648:9574 1:N:0:32
CGAACTCCTACGGGAGGCAGCAGTAAGGGATATTGCACAATGGGCGAAAGCCTGATGCAGCAACGCCGCGTGGAGGAAGAAGGCCTTCGGGTTGTAAACTTCTTTTGACGCTGACGAGGAAGGACGGTAGGCGTCGAATAAGTCACGGCTAACTACGTGCCAGCAGCGGCGGTAAAACGTAGGTGGCGAGCGCTATCCGGATTTACTGGGCGTAAAGCGTGTGCAGGCGGGAAGGTAAGTGGTGTAGGAAATCTCCCAGCTTAACTGGGTGGGGTTATGCCTGACTGCCATTATAGAGTGG
+
CCCCCGFGFF@FGGGGGGEG7<C;FF<,@,CAED<<F@E8,EE8EF:+++;@FGFAFG@9F,,FCEE:7@@@FEFGG@E=FEF8F,,:C=CG7:CFE<EE<FCA,BFCFF7=BEFBFGGGDGGF8CFFCE=FE:3CFEF+3>@F93C7FFF@FG9FFBFGF;,D726**:<F**4,>FG2:C77?EGEEC***/1;6+/:5*::3<CGCE5:118CG9C8*;C9+<E*/28*::E8<<C03<+A2<+*<C<<*<+:2)9<E+*+0*<6>0:B:C7/*1:77*9:76D@B:*4*/*9*9/0.
@M03506:14:000000000-AKVR1:1:1101:8834:9588 1:N:0:32
CGAACTCCTACGGGAGGCAGCAGTGGGGAATATTGGACAATGGGCGCAAGCCTGATCCAGCAATGCCGCGTGAGTGATGAAGGCCTTAGGGTTGTAAAGCTCTTTCGCCCGCGACGATGATGACGGTAGCGGGAGAAGAAGCCCCGGCTAACTTCGTGCCAGCAGCCGCGGTAATACGAAGGGGGCGAGCGTTGTTCGGATTTACTGGGCGTAAAGGGCGCGTAGGCGGCGGGTCAAGTCGAGTGTGAAAGCCCCGGGCTCAACCTGGGAATTGCGCTCGAGACTGATTTGCTGGAGTTCG
+
CCCCCGGGGGGGGGGGGGGGGGGFGGGGGGGGGGGGGGGGGGGGGGGGGGGGGGGGGGGGGGGGGGGGGGFGGGGGGGGGGGGGGGGGGGGGGGGGGGGGGGFGGGGGGGGGGGGGGGGGGGGGDGGGGGGGGGGGGGGGGGGGGGGGGGGGGGGGGGGGGGGGGGGGGGGGGGGGGFFGGGGGGGGGGGGCGGGGGGGGCEG9EGGGGGGEGCGFGGGGGGCGEEGGGGGGGECCGGGGGGGGGGGGFCFG5CEGGDCDGG4*:FCGG<C>*0>E<>7D3>):FFC?AD69FFFFF?F65
@M03506:14:000000000-AKVR1:1:1101:3181:9615 1:N:0:32
CGAACTCCTACGGGAGGCAGCAGTCGGGAATTTTGGGCAATGGGCGAAAGCCTGACCCAGCAACGCCGCGTGAAGGATGAAATCCCTCGGGATGTAAACTTCGCAAGAATAGGAAGAATTAGCGAGTACTAATACTACTCGTGATGACGGTACTATTTGTAAGCTCCGGCTAACTCCGTGCCAGCAGCCGCGGTAATACGGGGGGAGCAAGCGTTGTTCGGATTTACTGGGCGTAAAGGGCGCGTAGGCGGCCAGCACAAGTCAGTTGTGAAATCTCCGGGCTTAACTCGGAAAGGTCAAC
+
CCCCCGGGGGGGGGGGGGGGGGGGGGGGGGGGGGGGGGGGGGGFGGGGGGGGGGGGGGGGGGGGGGGGGGGGGGGFFGGGGGGGGGGGGGGGGGGGGGGGGGGGGGGGGGGGGGGGGGGGGGGGCGFGGGGGGGGGGGGGGGGGGGGFGEGGGGGGGGGGGGGGE7FGGGGDGGGGGGGDGGGGGFGGGGGGGGCGFC9CEE77CCGGCFGC8?>CCGGGGGGGGFCFFCCGEC557CGGGGGGEGG*CEEEDGGGGFF55<C9C>GGGDG4FFG+2?DD<B3:?FGF<DB0@>FF66@*9
@M03506:14:000000000-AKVR1:1:1101:19141:9618 1:N:0:32
CGAACTCCTACGGGAGGCAGCAGTCGGGAATTTTGGGCAATGGGCGAAAGCCTGACCCAGCAACGCCGCGTGAAGGATGAAATCCCTCGGGATGTAAACTTCGCAAGAACGGGAAGAATAAGCCGGTGCTAACACCATCGGCGATGACGGTACTGTTTGTAAGCTCCGGCTAACTCCGTGCCAGCAGCCGCGGTAATACAGAGGGGGCAAGCGTTGTTCGGAATTACTGGGCGTAAAGGGCGCGTAGGCGGTCAGGTCAGTCCCGTGGGAAATCCCTCGGCTCAACGGAGGAACTGCACGG
+
CCCCCGGCE9C@FGGGCGCGGGGFGGGGGCGFGGGCFFGGGGGGGDGGGGFGGFGFFGGGGGGGGDGGGEGGGDGG,FGGGGGGGGEFFGFFGGGFGGGGGGCCGGGFFFEGGFGG@FEGFA9=FFC@CAFEEGCEGGGGDGFGGDDEGGGGCGFGGGGGGGGDCGFEGGGGGGGGCFFFGGGCBCCCFGCFGFDG9;9CFCC5CEGE>>FGEE>CC=FEEE:::C7@FGG5:*28:CFD*>277:*9+:CEC7FD+07DF79?=<C):*+022*<2777*)8+<<*)(93(8>)66=?FF
@M03506:14:000000000-AKVR1:1:1101:23992:9626 1:N:0:32
CGAACTCCTACGGGAGGCAGCAGTCGAGATTTTTTCTCAATGGGGGAAACCCTGAAGGAGCGACGCCGCGTGGAGGATGAAGGTCTTCGGGTTGTAAACTCCTGTCATTTGGGAACAAGTGCCGGTACGTAACTGCTATCTGCTTGATAGTACCAGAAGAGGAAGAGACGGCTAACTCTGTGCCAGCATCCGCGGTAATACAGAGGTTTCCAGCGTTGTTCGGCTTCATTGGGCGTCAAGGGTGTGTAGGTGGCGCCGTAAGTCGGTTGTGGAATCCCGGGGCTTCACCCCGCACCTGCCT
+
CCCCCGGGGGFGC@,@CFGGGFAF@B;8@,CCFGGGGGE,CE@,,@B,,;CFG,C,C,66D:7@FEE+>C>FC,44BEF?BC,BFBFD7?:FFCBE9?<BE<E<FF,@AF,,+,48==<F95B+@8+BFF=,>D,,=,@F,,EBD<,>FAF9F<@,D<<,3,3@:,<,@*@C71,?FGEFC<BF9?C,,@,*@<CFGEC9C+29?*2+5<+5+2B=8?EGG55*;887<908*::E*;*++:C*::CC+<:+165C*)9*1/0<CD***9*)**;C*)*))<:/7)**.>B055)0<)0)/
@M03506:14:000000000-AKVR1:1:1101:13792:9659 1:N:0:32
CGAACTCCTACGGGAGGCAGCAGTCGAGAATTTTTCTCAATGGGGGAAACCCTGAAGGAGCGACGCCGCGTGGAGGATGAAGGCTTTCGGGTTGTAAACTCCTGTCATTTGGGAACAAGGTGCACACGTTAACTGCGTGGGCATTGATAGTACCAGAAGAGGAAGAGACGGCTAACTCTGTGCCAGCAGCCGCGGTAATACAGAGGTCTCAAGCGTTGTTCGGATTCATTGGGCGTAAAGGGTGCGTAGGTGGCGCCGTAAGTCGGGTGTGAAATTTCGGAGCTTAACTCCGAAACTGCAT
+
CCCCCGGGGGGGGGGGGGGGGGGGGGGGGGGGGGGGGGGGGGGGGGGGGGGGGGGGGGGGGGGGGGGGGGFGGGGGGGGGGGGGGGGGGGGFGGGGGGGGGGGGGGGGGGGGGGGGGGGGGGGGGGGGGGGGFGGGGGGGGGGFGGGGGGGGFGGGGGGGGGGGGGGGGG>FGGGGGGGGGGGGGGGGGGGGGGGGGGGGGGFFCGGGGGGGGFEGCGGGGGGGGCFGGDFFGGGGGGGFGGGGDE:DGE:CFFDC8@GD5=:CEDDCGGGF7CF?F=FCDFFGGF>7<F?<B>BD??FF7
@M03506:14:000000000-AKVR1:1:1101:11096:9663 1:N:0:32
CGAACTCCTACGGGAGGCAGCAGTGGGGAATTGTTCGCAATGGGCGCAAGCCTGACGACGCAACGCCGCGTGGAGGATGAAGATTTTCGGATCGTAAACTCCCGTCGAACGGGACGAAAAGATCGCGGGTGAACAGCCCGTAATCCTGACGGTACCGATAAAGGAAACCCCGGCTAACTCCGTGCCAGCAGCCGCGGTAATACGGGGGGGGTAAGCGTTGTTCGGAATTACTGGGCGTAAAGGGCTCGTAGGCGACCAACTAAGTCAGACGTGAAATACCTCCGCTTAACTGGGGAACTGC
+
CCCCCCGGGGGGGGGGGGGGGFFGGCFD@FGGFEEGEEFFDE<<EGGGGCCGGFGGEFGGGGGGFGE@FGEGGGGGGGGGGGGFFGGDGGGGDGGGGGGGEFGGGECEFF7CCF>CCGGD,<FB<:<FGGE>DFFGC1*>CFG7@FF@BCEFFG*<F*:C7B:9FFGGGGD7*:?5CFFFDCG58*<CGFG6FE*CE8C><F7@>C8EEEGECFGFCC8CC*<:EECCAE7<+<**::5=*AFGCFGGCEGG47*)28DC66<697?>F**577FGG*20:?)*:@55<DFB)7>>)7/**
@M03506:14:000000000-AKVR1:1:1101:13973:9701 1:N:0:32
CGAACTCCTACGGGAGGCAGCAGTGGGGAATTCTGGGCAATGGGCGAAAGCCTGACCCAGCAACGCCGCGTGAGGGAGGAAATCCTTCGGGATGTAAACCTCACAAGCAAGGGAAGAGCGCCGCGGGCTGAATAATCCCGCGGTCCGACGGTACCTTGCGTAAGCCACGGCTAACTACGTGCCAGCAGCCGCGGTAATACGTAGGTGGCAAGCGTTGTTCGGAATTATTGGGCGTAAAGGGCGCGTAGGCGGCTTGTTAAGTCGGCTGTGAAAGCCCGGGGCTCAACCCCGGAGAGTCGGC
+
CCCCCGGGGGGGGGGGGGGGGGGGGGGGGGGGGGGGGGGGGGGGGGGGGGGGGGGGGGGGGGGGGGGGGGGGGGGGGGGGGGGGGGGGGGGGGGGGGGGGGGGGGGGGGGGGGGGGGGGGGGGGGGGGGGGGGGGGGGGGGGGGGGGDGGGGGGGGGGGGGGGGGGGGGGGGGGGGGGGGGGGGGGGGGGGGGGGGGGGFFFGGGGFGGGGGGGEGGGGGGGGEGGGCCFGGFEEGDFGGGGCEGGGGGGGGDECGGFG7+<FEEGGG6D?FDGFFFBCD<>@599CF1>:9>E3>9=3@)
@M03506:14:000000000-AKVR1:1:1101:4571:9716 1:N:0:32
CGAACTCCTACGGGAGGCAGCAGTGGGGAATTTTGCGCAATGGGGGAAACCCTGACGCAGCAACGCCGCGTGGAGGATGAAGTCCTTTGGGATGTAAACTCCTTTCGACCGGGAAGATAATGACGGTACCGGAGGAAGAAGCACCGGCTAACTCTGTGCCAGCAGCCGCGGTAATACAGAGGGTGCGAGCGTTGTTCGGATTTACTGGGCGTAAAGGGCGCGTAGGCGGTCAGCACAAGTCAGTTGTGAAATCTCAGGGCCTAACTCAGAAAGGTCAACTGATACTGTGCGACTAGAGTGG
+
CCCCCGGGGGGGGGGGGGGGGGGGGGGGGGGGGGGGGGGGGGGGGGGGGGGGGGGGGGGGGGGGGGGGGGGGGGGGGGGGGGGGGGGGGGGGGGGGGGGGGGGDGGGGGGGGGGGGGGGGGGGGGGGGGGGGGGGGGGGGGGGGGGGGGGGGGGGGGGGGGGGGGGGGGGGDEGGGGGGGGGGGGGGGGGGEGGECGGGGGEFGGGFGGGGGDEDGGGGGGGEGGGGGGGGGGGGFF6CCFFFCEEFDF?CGG?F*<?FDEG4C7>?CGCCFGGG74?FGGFFGF?FF4CB0@DD:*677)
@M03506:14:000000000-AKVR1:1:1101:22489:9719 1:N:0:32
CGAACTCCTACGGGAGGCAGCAGTCGAGAATTTTTCTCAATGGGGGAAGCCCTGAAGGAGCGACGCCGCGTGGAGGATGAAGGTCTTCGGGTTGTAAACTCCTGTCATTTGGGAGCAATGCGCAAATATTAACTGTATTTGCGTTGATAGTACCAGAAGAGGAAGAGACGGCTAACTCTGTGCCAGCAGCCGCGGTAATACAGAGGTCTCAAGCGTTGTTCGGATTACTTGGGCGTAAAGGGTGCGTAGGCGGCGCGGTAAGTCGGGTGTGAAATCTCGGGGCTTAACTCCGAAACTGCAT
+
CCCCCFGGFGGCGGGGGGGGGGGGGGGFGGGGGGGGEFGGGGGGGGGGGGDGGGGGGFGGGGGGEGGEGGFGGEGGGGGGGCGGGGGGGGGGGGGGFGGGGGGGGGGGFGGGGGGGGGEGFGGGGGGGGGGGGGGFGGFGGGDF7CCFGGGFCDAGGEGGGFGEFGGGFEG>CGGF?FGGD<FCGGGGGGCFEGGGGGGGEFGFGGGGGGFGC9>=:CG5CC5C?C++<++8CFG=EG5EGGGGCEED5CFGDE=DE:DDCC*<5CC<CDE7>CFFCFF55DBG5/08>*665<;>=*19/
@M03506:14:000000000-AKVR1:1:1101:23563:9753 1:N:0:32
CGAACTCCTACGGGAGGCAGCAGTCGGGAATTTTGGGCAATGGGCGAAAGCCTGACCCAGCAACGCCGCGTGAAGGATGAAATCCCTCGGGATGTAAACTTCGCAAGAACGGGAAGAATAAGTAAGAGTCAACACCTCTTACGATGACGGTACTGTTTGTAAGCTCCGGCTAACTCCGTGCCAGCAGCCGCGGTAATACGGGGGGAGCAAGCGTTGTTCGGATTTACTGGGCGTAAAGGGCGCGTAGGCGGCCACCGCAAGTCGATTGTGAAATCTCCGGGCTTAACCCGGAAAGGTCAAC
+
CCCCCGGGGGGGGGGGGGGGGGGGGGGGGGGCFGGGGGGGGGGFGGGGGGGGGGGGGGGGGGGGGGGGGGGGGGFGGGCFGGGGGGGGGGGGGGGAFGGGGGGGGGGGGGGGGDCFGGGGCFGGGGGGGGGGGGGGFGGGGGGDFGCDFGGFGGGGGGGGGGGCAGGG>CGGGG<DD7FCGGGGGG7CCB:FGFEGGGGGGCEGGGD>FFEGG8ECG5CEGGG5CGGFFF=5C:?CCGFDDGGGCEGGGEGGDDGCG@DCGCG5:CEGGG7=7DGG7=5DGFB5F6*??D@0<@>F?F469
@M03506:14:000000000-AKVR1:1:1101:12528:9754 1:N:0:32
TGAACTCCTACGGGAGGCAGCAGTCGGGAATATTGCCCAATGGACGCAAGTCTGAGGCAGCAACGCCGCGTGCGCGATGAAGGCCTTCGGGTCGTAAAGCGCTTTTCGGGAGGAGGAGGAAGGACCGTACTCCCGGAATAAGGTACGGCTAACTACGTGCCAGCAGCCGCGGTAAAACGTAGGTACCGAGCGTTATCCGGATTTACTGGGCGTAAAGCGTGTTCAGGCGGCCGCGCAAGTCGGGCATGAAATCTCTCGGCTCAACCGGGAGGGGTTGTCCGATACTGCGTGGCTGGAGGGC
+
CCCCCGGGGGGGGGGGGGGGGGGGGGGGGGGGGGGGGGGGGGGGGGGGGGGGGGGGGGGGGGGGGGGGGGGGGGGGGGGGGGGGGGGGGGGGGGGGGGGGGGGGGGGGGGGGGGGGGGGGGGGGGGGGGGGGGGGGGGGGGGGGGGGGGGGGGGGGGGGGGGGGGGGGGGGGGGGGGGGGGGGGGGGGGGGGGGGGGGGGDGEFGGGFGGGGGGGGGGG8=EGGGGGGGGGGGEGGGEG?EEGGC527CFFFGCGGGDCDCEGGGGGGGCE>DD3:73:?G:3CEFCF?CFFFFBE:FB>)
@M03506:14:000000000-AKVR1:1:1101:6857:9757 1:N:0:32
CGAACTCCTACGGGAGGCAGCAGTCAAGAAACTTCCGCAATGGGCGAAAGCCTGACGGAGCGACGTCGCGTGATGGACGAAGTGCTTCGGCATGTAAACATCTTTTATGTGGGACGAGATTATTGACGGTACCACATGAATAAGGGGCTCCTAACTCTGTGCCAGCAGGAGCGGTAATACAGAGGCCCCAAGCATTATCCGGAATCACTGGGCGTAAAGGGTGTCGAGGCGGTTATGTTAGTCGTTCGTAAAATCTACGAGCTCAACTTGTAGGCGGCGAACGAAACGGCATAACTTGAGG
+
CCCCCGGGGGGGGGGGGGGGGGGGGGGGGGGGGGGGGGGGGGGGGGGGGGGGGGGGGGGGGGGGGGGGGGGGGGGGGGGGGGGGGGGGGGGGGGGGGGGGGGGGGGGGGGGGGGGGGGGGGGGGGGGGGGGGGGGGGGGGGGGFGGGGGGFGGGGGGGGGGGGGGGGGGFGGGGGGGGGGGGGFGGFGEGGGGFGGGGGGGGGGGFCEGFGGGD8EEGGGGFG>EGCEGGGGGGGGGFGGFFGGGGGGGGGGGGGGGFC5EC<FDCFGGGFFGGGGGFGGDFDD5;D>:C>>?FF=FF*?@
@M03506:14:000000000-AKVR1:1:1101:22817:9767 1:N:0:32
CGAACTCCTACAGGAGGCAGCAGTGGGGAATTGTTCGCAATGGGCGCAAGCCCGACGACGCAACGCCGCGTGGAGGACGAAGATCTTCGGGTCGTAAACTCCTGTCGAGTGGGAAGAATGGTTCGGGGGTGAATACCCTTCGGAATTGACGGTACCACTAAAGGAAGCCCCGGCTAACTCCGTGCCAGCAGCCGCGGTAATACGGGGGGGGCAAGCGTTGTTCGGAATTACTGGGCGTAAAGGGCTCGTAGGCGGCCAACTAAGTCGGATGTGAAATCCCCAGGCTCAACCGGGGAACTGC
+
CCCCCGGGGGGGGGGGGGGGGGGGGGGGGGGGGGGGGGGGGGGFGGGGGGGGGGGGGGGGGGGGGGGGGGGGGGGGGGGEEGGGGGGGGGGGGGGGGGGGGGGGGGGGGAFGGFGGGGGGGAFFGGGGGGGGG@EFFGGGGGGGDGGGGGGGGGGGGGFGDFGGGGGGGGEGGDEEFGGGGGGGGGD68;FGGGGGG?EGGFGG>EGDGGGD>CCCEECCGFFCEEEG+<CCCCFGC8>CEGGCC6CCE5E5CGGG8<CG*22<?DGGEDC:7*7<>FGG:>)/A>*97CF()5:3>566*
@M03506:14:000000000-AKVR1:1:1101:11699:9774 1:N:0:32
CGAACTCCTACGGGAGGCAGAAGTGAGGAATTTTCCGCAGTGGACGCAAGTCTGACGGAGCAACGCCGCGTGCAGGACGACGGCCTTCGGGTTGTAAACTGCTTTTCTCAGGGACGAGCAAGGACGGTACCTGAGGAATAAGCCACGGCTAACTACGTGCCAGCAGCCGCGGTAATACGTAGGTGGCAAGCGTTGTCCGGATTTACTGGGCGTAAAGAGCGCGCAGGCGGGTCATCAAGTCGAACGTGAAAGCCCCCGGCTCAACTGGGGAGGGTCATCCGATACTGCTGGTCTTGAAGGG
+
C<CC@@FFAFFFDC@F@CCG,FF,6CFEDFFFCC@6C;+@FGEGGFC@FF6C9CFGG7F77FE@@FF7BFGGGGGGGGGG:FGG7CCFGEC8?@FAFA5EFFCF?FFGGGGGFD7=CF=CG<FGGGGG@7FCFFCF8@8DF9>C:>FGEFGCFFGCG<:7<BFCF::FGGCGC**72>CFGC:?FC+=2=FGCFCFF7?E;CEFEF7+85:*:*1:@FFGD5E58CECEG*C*/02+<C0AC5C*/:DC5<FF*/>EEG:*:7+:CC4C3A>CC179***9>75>FC42<4(969@F4=))
@M03506:14:000000000-AKVR1:1:1101:21138:9779 1:N:0:32
[truncated: 46,992,796 more chars]
