# Supplementary material for: Differential responses of the acidobacterial community in the topsoil and subsoil to fire disturbance in Pinus tabulaeformis stands
Source: PeerJ. 2019 Dec 11;7:e8047. doi: 10.7717/peerj.8047 (PMC6911345; doi:10.7717/peerj.8047)
Supplement: Supplemental Information 11 — H, high severity; B, represents a repetitive sample; 20, subsoil (10–20 cm). [file peerj-07-8047-s011.gz › peerj-07-8047-s011]

@M03506:14:000000000-AKVR1:1:1101:17936:1075 2:N:0:32
NCGGACTACNNNNNNNTNNNNNCNNNNTNGNNNNNNNNGNNTNNNNNNNNNAGCGTCANNNNNNNTCCAGGANNNNNNNNTCGCCANNNNNNNTCCTCCANNNNNNNACGCATTNCNNNNNNNNNNNNNNNNNNNNGNNNNCNNNNNNNGGATNCAANNNNNNNAGNATNNGNNNCNGTTCCCGNNNNNNNCCCCNGGNNTTCACGTNCNNNNNNNNNNGCCGCCCNNCNNCNNNNNTNNNNNNNNNANTCGCCNNNANNNCTGCCCCNNNNNNNCTCCCCCNNNNNNNTGCACAGGNNNC
+
#8AB8FGGF#######9#####=####:#:########:##:#########::C@FGD#######::C@<@D########,:CFF,#######::BBFGF#######++:FFGG#:####################+####8#######++6+#668#######5+#45##6###*#6*4149*#######66=*#//##4:;*3**#2##########12:CC>)##/##1#####*#########0#12)))###-###)0**;;>#######*2(0::2#######)-->?2*)###,
@M03506:14:000000000-AKVR1:1:1101:18394:1135 2:N:0:32
NCGGACTACAGGGNTATCTAATCCTGTTTGCNCCCCACGCTTTCNNNNNNNAGCGTCAGTANCTTCCCAGATCGCNNCNTTCGCCANNNNNNNTCCTCCCGNNNNNTACGAATTTCNCCTCTACACCGGGAATTCCGCGATCNTNTNANGTACTCAAGCTNAGCAGTTTCGGATGCACTTCCTCNGTTGNGCCGAGGGCTTTCACATCCGACTTGCCAAGCCGCCTACGTGCGCTTTACGCCCAATAATTCCGAGCAACGTTTGCACCCTTCNTATTACGGCGNCNGNCGGCCCGACGTTA
+
#8@CCGGGGGGGG#=CCFGGGGGGGGGGGGG#:DFGGGGGGGGG#######::CFGGGDGG#9:FFGFGGGGGGG##,#::FFFGC#######::BFFDGC#####::=FFGGGGG#:==FFGGGGGGEEFGGGDFGGGDEG#+#6#3#8@@DGGGGFG,#16::@BBFFGGGGEFCFG,?E,>#6=>D#14**64==EGGGGGGG+<EC/:CCFCF7F/:3>*C*07500CCBD*4:8=8793*0<*<+<6)79CD:F555FDG+<<:5*.#*2/*(**(-(#(#(#()(,)46C53(4,
@M03506:14:000000000-AKVR1:1:1101:9590:1174 2:N:0:32
NCGGACTACTGGGGTATCTAATCCCGTTTGCTCCCCTGGCCTTCNNGCCNCAGCGTCAGGAACTGTCCAGAGACCCGCCTTCGCCACTGGTCTTCCTTACGATATCTACGCATTTCACCGCTACACCGTAAATTCCAGTCTCCTCTCCAGTCCTCAAGCACGGCAGTATCGAATGCAGTTTCGGAGTTGAGCCCCGAGATTTCACACCCGACTTACCGCGCCGCCTACGCACCCTTTACGCCCAATGAATCCGAACAACGCTTGAGACCTCTGTATAACCGCGGCAGCTGGCACTGAGTTA
+
#8ACCGGGGGGGGGGGGGGGGGGCFGGGGGGGGGGGGGGGGGGG##:CF#:6DFGGGGDGGGGGGEGGGGGGGGGFGGGGGGGGGCGGGGGDGFGGGGGGGCGGGFGGFGEDGGGGGFGGGGGGGFGGF7F7FEFA9EFFGGGGCCFFGFACDEGGGGGGGGD>CGGCGG+@DFCFGGGGGFEG>>;A9D:DFGG8*7CGGGG@EF9CE5)85/C98*6=C33CC*8F*C558)74807:ECCD3=+9+0@)7)*15(1*7)>*93*0;?G?4D++24*71(,(4((08).4..(**0).)
@M03506:14:000000000-AKVR1:1:1101:9316:1321 2:N:0:32
TCGGACTACTGGGGTTTCTAATCCTGTTTGCTCCCCACGCTTTCGCGTCTCAGTGTCAGTATCTGTCCAGAGAGCCGCCTTCGCCACTGGTGTTCCTCCCGATATCTACGAATTTCACCTCTACACCGGGAATTCCGCTCTCCTCTCCAGTACTCGAGTCCGACAGTATCGTGTGCACTTCCGAGGTTGAGCCCCGGGCTTTCACACCTGACTTATCCGACCACCAACACGTGCTTTACCCCCAGTACCCCCGTGCCACGCTTGCACCCTTTTTCTTACCCCGGCTGCTGGCCACGATTCT
+
CCCCCGGGGGGGGGGGGGGGGGGGGGGGGGGGGGGGGGGGGGGGEGGGGEFGGGAFGGGGGGGGGGGGGGFGGGGGGGGGGGGGGCGGGGGGGGFGGGGGEGGGGGGFFGFGGGGGCGG<EFFGGGFGGGGC:FFGDE+CBFB3D9DDD@FAD8@EE+@FFGGGECCFFG6,,5DCCFGGF9>@:>176,2;FFGGDD8CCGGAF,<5*9*;:@;+++)1:):*/*):/7)**0.:<*=0<:<)*02*00;55)19/.**).)*1++.;.*)**20<)*0(,,(,4(78)(,),())),)-
@M03506:14:000000000-AKVR1:1:1101:10117:1331 2:N:0:32
TCGGACTACCGGGGTATCTAATCCCGTTTGCTCCCCTGGCTTTCGCGCATCAGCGTCAGTGTCAGCCCAGCAACCCGTCTTCACCTCTGGTGTTCCTCTCGATATCTACGCATTTCACCGCTACACCGAGAATTCCGATTGCCCCTTCTGCACTCTAGCACAACAGTTTCACTTGGCCGTTCTGGGTTAAGCCCAGAGATTTCACAAGTGACTTGTCACGCCGCCTACGCGCCCTTTCCTCCCAGTAAATCCGAACAACGCTTGGTCCCTCCGTACTACCGAGGCTGCCGGCCCTTAGTTA
+
CCCCCGGGGGGGGGGGGGGGGGGGGGGGGGGFGGGGGGGGGGGGGGGGGGGGGGGGGGGGGGGGGGGGGGGGGGGGGGGGGGGGGGGGGGGGGGGGFGAGGFFDGG9FGGGGGGGGGGGGGGBFGGGG>FGDGGGGGGG:=EGGGGGGFFGFGGGGGFGGGGFGFCFGCGDAEEG,CGGGGGGFF6DEFFGGG5>FFGG<?CGGG7CFGF78FGGFGGFCGGG5DC>F:D)=CBBGF*1+36C56AFFF7C?>)55>(9CDB)//029;7*87C8*A2=?0(((,,.),)2()-(0/9<<)
@M03506:14:000000000-AKVR1:1:1101:19288:1354 2:N:0:32
TCGGACTACTCGGGTTTCTAATCCCGTTTGCTCCCCACGCTTTCGCGCCTCAGCGTCAGGAATTGCCCAGAGACCCGCCTTCGCCACCGGTGTTCCTCCCGATCTCTACACATTTCACCGCTACACCGGGAATTCCAGTCCCCTCTGCAACCCTCAAGAACAGCAGTATCGATCGACGTTCTTCGGTTGAGCCGAAGGATTTCACGACCGACCTGCCATCCAGCCTACGCGCCCTTTTCGCCCAGCTATTCCGCACACGCTCTCCCCCCTCTGTCTTACCCCGGTCGCGTGCACAGAGTTT
+
CCCCCGGGGGFCGGGDGGGGGGGGGGGGGGGGGGGGGGGGGGGGGGGGGGGGGGGGEEGGFGGGCDEFCFGGGGGGGCFGGG<EG@@CGGGGGGGGFFGGGGFGGGGFGDGFGGGGGGGDGCE7AFGDDCFDF>FGDFGG88DBEFFGCAFEEFGGGGF,D,:CFGGFGG>@:DE@:51;,15>:8?GGGGGEG*:::=?;6C?FCEDE595*22**29<9**+19<511)*17)*.*1*1*1**/0*9:FF?D3D)()/))0*2;*)8)*.)22+26/+((-((-,)(),-))-*))-.)
@M03506:14:000000000-AKVR1:1:1101:14237:1455 2:N:0:32
TCGGACTACCGGGGTATCTAATCCCATTCGCCCCCCTGGCTTTTGCGCCTCAGCGTCCGTTCCGGTCCAGATGGCCGCCTTCGACCCCGGTGTTCTTTCCAATATCTACGCATTTCACCGCCACCATCGGAATTCCCCCATCCTCTATCACACTCTAGGCCGCCAGTATCCCCTGCCGTCCCCAGAGTGAGCCCAGGGCTTTCACAGCAGACTTAACTAACCGCCTCCGCACGCTTTCAGCCCCGTGATTCCGGGTAACGCTTGCCCCCCCCGTATTACCCGGGCCCCCGGCACTCAGTTT
+
68-AB@F@-C:6@FF;-C9,C<CFGFEF<D,,B@FG7CCE@FF,C,@:,,C<6,+66++CC,CFGE:FG,,EC<<F:C:4C<9+B++BCC++8FFE<FFGB<B=,7,,,++++8F??<FG73++333,+@:F=D=F,3B:F7F9A,,@E,;3D4@EFA,,4**=:*?5>DD,;,*4,14*4;;:E,,2+?2BCGCGGC52=D;;7++2*2*0+;<9++3+95979*))/9557))14**+3:1*)*1.7+01/))1)(**0).**3<):.)))1*;8)9?3((((((0(0((),,*)).6)
@M03506:14:000000000-AKVR1:1:1101:22361:1459 2:N:0:32
TCGGACTACCGGGGTTTCTAATCCCGTTTGCTCCCCTGGCTTTCGCGCCTCAGCGTCAATGCCGGTCCAGGATGCCGCCTTCGCCACCGGTGTTCCTCCAGATATCTACGCATTTCACCGCTACACCTGGAATTCCGCATCCCTCTCCCGGATTCAAGCCTTCCAGTATCGGACGCAGCCCCCCGGTTGAGCCCGGGAATTTCACGCCTGACTTGATAAGCCGCCTACGCGCTCTTTACGCCCAGTAATTCCGAACAACGCTTGCCCCCTTCGTCTTACCGTGTCTGCCGCCACTAAGTTA
+
CCCCCGGGCFGGGGEFDGGGFGFCFGGGGGGGGFGFGGGGGGGGGGGGDGGGGGGGGGGGGGFGGEGGGGGEEGGGGGGGGGFGEGGDEE7FFGGGGGGDEGFGGGGGGGEGGEGGGGCGGGGGGGGGFFGGFFAFGEGEG@@DFFFBFEG>EGGFGGG58FGGDFCGG757:C>ECEG=>E**38=C5+?@?@EE5=:*+:+<AFF*2>*2+:<C7**+CG3C5DBFGGFG)5):-:6C8:C3*++1<099:)7)).5*87@7DGCFGF*.)9**/666(,((.))*)0(453(*)).6)
@M03506:14:000000000-AKVR1:1:1101:14382:1462 2:N:0:32
TCGGACTACTGGGGTATCTAATCCCGTTTGCTCCCCTGGCCTTCGTGCCTCAGCGTCAGGAACTGTCCAGAGACCCGCCTTCGCCACTGGTCTTCCTTACGATATCTACGCATTTCACCGCTACACCGTAAATTCCAGTCTCCTCTCCAGTCCTCAAGCACGGCAGTATCGAATGCAGTTCCGGAGTTAAGCCCCGAGATTTCACACCCGACCTTCCGCACGGCCTACGCACCCTCTACGCCCACTGAATCCGAACATCGCTTTAGCCCACGTGTTCACCGGGGCTGCGGCGCGCTAGTTA
+
CCCCCGGGCECCGGF;@FFGGDFEGGGGGGCEFG@FE,9F,CEECFC:C9F<@CFCCCGDDFGG@9CE9@FG@FCFBEFEC,DFBFECFGFGCFEGCG<FGF@FDGGGG,:::?CF9?F7F+@:,AFF<:@@E?EGFBFFCFEFG,@DGGE?=@ECGAD8FGG++@=D,=BGG,,@CDFF3<7B6B4C;@5,436;*1*=92>:AEGE*98D*9,,0/)*2))29*))1)2*:).*.29*:*95*C?*++<4))*19)0*8<)**++/@)1))*+0+.9+(((--(,)-)(()(())8)))
@M03506:14:000000000-AKVR1:1:1101:9737:1495 2:N:0:32
TCGGACTACCGGGGTATCTAATCCCGTTTGCTCCCCTGGCCTTCGTGCCTCAGCGTCAGGAACTGTCCAGAGACCCGCCTTCGCCACTGGTCTTCCTTACGATATCTACGCATTTCACCGCTACACCGTAAATTCCAGTCTCCTCTCCAGTCCTCAAGCACGGCAGTATCGAATGCAGTTTCGGAGTTAAGCTCCGAGATTTCACACCCGACTTACCGCGCCGCCTACGCACCCTTTACGCCCAATGAATCCGACCAACGCCTGGGCCCTCTCTATTCCCGCGGCTGCCGGCCCAGACTTA
+
CCCCCGGGGGGGGGGGGGGGGGGGGGGGGGGGGGGGGGGGGGGGGGGGGGGFGGGGGGGGGGGGGGGGGGGGGGGGGGGGGGGGGGGGGGGGGGGGGGEGEGGGGGGGGGGDGGGGGGGGGGEGGGGGGGCGFGGGGGFGGGGGG9EGGGDFGGGGGDG=FCDE6CFCFACGCGDGGGGFGGG>*@CFFF;E;DGEGGDDC7:<EGGE=5<GG4CG67>5C:)=C5);CD):9:@<:***;7D/9C897+295><CD<D*>))19**8*.95)7++:)9+8(((7(,)()(4>03*))).)
@M03506:14:000000000-AKVR1:1:1101:9701:1506 2:N:0:32
TCGGACTACTGGGGTTTCTAATCCCGTTTGCTCCCCTGACCTTCGTGCCTCAGCGTCAGGAACTGTCCAGAGACCCGCCTTCGCCACTGGTCTTCCTTACGATGTCTACGCATTTCACCGCTACACCGTAAATTCCAGTCTCCTCTCCAGTCCTCAAGCACGGCAGTATCGAATGCAGTTTCGGAGTTACGCTCCGAGATTTCACACCCGACTTACCGCGCCGCCTACGCACCCTTTACGCCCAACGAATCCGAACAACCCTTGACACCTCTTTTCCACCCCGGCCGCTGTGCACGCGTTC
+
CCCCCGGGGGGGGGGGGGGGGGGFGGGGGGGGGGGGGGGGGGGGGGGGGCFGGGGGGGGGGGGGGGGGGGGGFGGGGG@FGFGGGGGGGGGGGFFGGG<FCFGGGGGGGGCE?FFGGGGGF7@FGFDGEG:7F<EGGAFGAEFGG>FGEEFGECEFFDG8FGCC++69=FEG8@8EG,<9DCCE+++@,,3@C>@5:C>C7=25DCGEC95D=DGGC7B=CCDGGGBF5C)/:<FG77@E?CD5*//)*/86))/9)49*)..**+29C:C?F7+++-9:(-(,(-()(.((*-)*0)-,(
@M03506:14:000000000-AKVR1:1:1101:14490:1521 2:N:0:32
TCGGACTACTGGGGTATCTAATCCCGTTCGCTCCCCTGGCTTTCGCGCATCAGCGTCAGTGTCGGCCCAGCAACCCGCCTTCGCCGCAGGTGTTCCTCTCGATATCTACGCATTTCACCGCTACACCGAGAACTCCACTTGCCCCTTCCGCACTCTAGTCGCACAGTATCAGTTGACCTTTCCGTGTTATGCCCGGAGCTTTCTCCACTGACTCTCGCTGCCCGCCTACGCGCCCCTTACGCCCCAGACATCGCAACCACGCCTCCCCGCCCGGTTGTACGTGGCTGGTTGCAACGGCGGT
+
8ABCCCFGCFGGAE@FGF@@CFGAF@@F@FCFFCCFGCCFEFFFEC:FE>@E9CCGGGDAFF@F+FB7@FGGGF8FGD:FGG@EGCFF+4:4:+C9,5EE:<4EG<,:?=F+6@,EBFACCF=@FFG77+F==<EBF,9@DE,@=DE6:+:EE6,>;,,7@;CEC6B6,,52>,DGGF7D;2<B,*40>,262,1/*=*0+13+9+1:94*C+:+9*:.///12/C>3FC7EG3>)-2/8*:)))**)**+1))1/<:CF>).2**;)*0))0)***(*3(((((((),*-(*).9))(((
@M03506:14:000000000-AKVR1:1:1101:8471:1523 2:N:0:32
CCGGACTACTGGGGCTTCTAATCCCGTTTGCTCCCCTAGCTTTCGCACCTCAGCGTCAGTACCGGGCCAGTGAGCCGCCTTCGCCACTGGCGTTCTTGCGAATATCCACGAATTTCCCGTCTACACTCGCCGTTCCACTCACCTCCCCCGGCCTCAAGCTTCCCCGTATCAACGGCAGTTCTGGAGTTGTGCTCCGGGCTTTCACCCCTGACTTAATAAGCCGCCTACCTGGGCGTTACGTCCAGGGCTTCAGAGCAACCCTAGCCCCCTTCTGCTTACCGGCGCTGCTGCGACTAAGTGA
+
-6@8<FDFFF-CD>,@EEFC,,C9F,6E6B9CC,CFFCEDFC96;,@CF<8@FFCFGG:C,CFEG7@E,6C9,,6EC+>F===?CCC,9=,4BCFGFGGEE++=@F,?F:+C,+,5,C8,@,A,5AFFCB+>3+AA<F,@,886=3+3++88C7:D:,4@,2,@,*6*:D9D,1>C*1=>2;,,,,5=921<,>,*:***32A9FA***2><7D++++1+>6DGDD>)*21*17))(*)2**/96**)2/;**129F(**).02*;2;*)*)12+<+-0+-((--(-)))4,)((1*0)-)
@M03506:14:000000000-AKVR1:1:1101:18584:1640 2:N:0:32
TCGGACTACTGGGGTTTCTAATCCCGTTTGCTCCCCTAGCTTTCGCGCCTCAGCGTCAAGAACAGGCCAGGTAGTCGCCTTCGCCACTGGTGTTCCTCCCGATATCTACGCATTTCACCACTACACCGGGAATTCCACTACCCTCTCCTGCCTTCGAGTCGATCAGTATCGAATGACCCTCCCCAGTTGAGCCGGGGGCTTTCACACTCGACTTGAACGACCGCCTGCGCGCTCTTTACGCCCAGTAAATCCGGAAAACCCCCGTCCCCTACGTATTACCGCGGCTGCTGGCACGTTCTTC
+
CCCCCGGGGGGGGGGGGGGGGGGGGGGGGGGGGGGEGGGGGGGGGGGGGGGGGGGGGGGGGGGGGGGGGGGGFGGGGGGGGGGGGGGGGGGGGGGGCGGFGGGGGGGGGGDGEGGFFGGFGGGGGGGEGDFGGGGGGGGGGGEFG88FFGGGGGGFFGGGD=+@CG9DA<EFG8?,EF>FGGGGGGF79C,DEEGGDCE*8DFGGCFFG3;CE*AC<FAGDCCEGD>>5C7=3<5FA*1:EG5DFFGFC9<<D>1))(**.)0/75*.*)/7.2+0<)*<2(1019>>:??F>4(*))-.)
@M03506:14:000000000-AKVR1:1:1101:22232:1642 2:N:0:32
TCGGACTACTGGGGTTTCTAATCCTGTTCGCTCCCCACGCTTTCGCTCCTCAGCGTCAGTACCGGCCCAGAGTGCCGCCTTCGCCACCGGTGTTCCTCCTGATATCTGCGCATTTCACCGCTACACCAGGAATTCCGCACTCCCCTACCGGACTCGAGTCATAGCAGTATCGAGTGGCGTCTCCGAGTTGAGCCCGGAGTTTTCACACCCGATCTGCCAAACCGCCTACGATCTCCTGACCCCCAACACAACCGGCCAACGCCCACCCCCTGCGTCTCTCCGCGCCCCCGCTCCCCGAGTC
+
CCCCCEGGGGGGGGFGGGGGGGGGGGGGGGGGGGGGGGGGGGGGGEGGGGGGGGGGGGGGGGGGGGGGGGGGGGGGGGGGGGGGGGGGGGFFCFGGFGGFGFGGGGBFEGCFG7FGGGGGCFGGGEEGGGGGGGF?FEGGCEFGEDDFCC7CEGF:C>4<,@9@FGFF;;EF5DFF>8*;CEGGCE*A;9,,2=BEE*:*0CFF+<C?CDD8*/;C7*0+**9:5D)77*.**)/*6*1<+2959**)***00)))1(1*)8)9**;BED)))/***.*<34?6(,-)()(-)((/8)-4(
@M03506:14:000000000-AKVR1:1:1101:15123:1659 2:N:0:32
TCGGACTACCGGGGTATCTAATCCCGTTCGCTCCCCTGGCTTTCGCGCATCAGCGTCAGTGTCGGCCCAGCAACCCGCCTTCGCCGCAGGTGTTCCTCTCGATATCTACGCATTTCACCGCTACACCGAGAATTCCAGTTGCCCCTTCCGCACTCTAGCCGCGCAGTATCAGTTGACCTTTCCGAGTTAAGCCCGGATATTTCACAAATGACCTGCGCTGCCCGCCTACGCCCCCTTTACGCCAATTTAATCCCAAAAACGCTTTCCCCCCCCGTTTTCCCCGGGCGGCTGGCCACGATTT
+
-AC@CBFGFGGGGGFEFEFGE@FEFGGCFCECF7FGGGGGGFFGGDEGGCGGGGGGGGEGFGGEFG:CFGGGCEE:>FGGGFFEGGGGDDAFBFGG9F?FBEE=BE@EFGGGGGGGCDFGE::FG8FFG=FCFFGG9CFF=>EFG+6DB8@:*1@,@,DFEE8>8CE<C79FB,,;?<=FC?FBEEGGGE;FGFCC***4C>@91++2+;**+2**)/.*15*1/95):/57))0),2*+2:D)1++*+++/*)2**.**05)1*<<62)/)7)**+(*2)(((41()-)4,5.(*))((,
@M03506:14:000000000-AKVR1:1:1101:8645:1668 2:N:0:32
TCGGACTACCGGGGTTTCTAATCCCGTTCGCTCCCCTAGCTTTCGCGCCTCAGCGTCAGTGTCGGCCCAGCAACCCGCCTTCGCCGCAGGTGTTCCTCTCGATATCTACGCATTTCACCGCTACACCGAGAATTCCAGTTGCCCCTTCCGCACTCTAGCCCCGCAGTATCAGTTGACCTTTCCGAGTTAAGCCCGGAGATTTCACAACTGACTTGCGGTGCCCGCCTACGCGCCCTTTACGCCCAGTAAACCCGAACAACGCTTGCTCCCCCCGCATTACCGCTTCTTCTGGCGCGGCGTC
+
CCCCCGGGGGGGGGGGGGGGGGGGGGGGGGGEGGGGGGGFGGGGGGGGFEGGGGGGGDGGGGGGGGGEFGGGGGGGGGGGGGCGGGGGGGGGFGFC<F,FEGGGGGGGGCCGEGGGGGGGGGEG?FGGEGD7FDGGABFD9DGGF8FFFDG8CEGGECFGGG>E>C:CCGFF;C9;CFF,?EGD5=:5<C+<EAECC58*>7E7CG?=+<CD:F:F35B5)277<)08?*7*7@EG?G4:*5)9/*3*+3053))))(95)7.**1+*87D)85***(*<.((-(--*-/).)(()0.,3(
@M03506:14:000000000-AKVR1:1:1101:15974:1671 2:N:0:32
TCGGACTACCGGGGTTTCTAATCCCGTTTGCTCCCCTGGCCTTCGTGCCTCAGCGTCAGGAACTGTCCAGAGACCCGCCTTCGCCACTGGTCTTCCTTACGATATCTACGCATTTCACCGCTACACCGTAAATTCCAGTCCCCTCCCCAGTCCTCAAGCACGGTAGTATCGAATGCAGTTTCGGAGTTCAGCACCGAGATTTCACACCCAACTTACCTCGCCGCCTACGCACACTTTACGCCTAAAGCAACCGAACAACGCTCGAGACACCTGTCTGACCGCGCAAGTCGGCACATAGGTA
+
@A66<FCF9@@FDF@@F<<@<FGEF@;F8FCGGA@FG,9C@,CCCF8FF,6EC<@FGGEC,FFCFCG8<,,,FF,EEG:FBFCGGGGC5ABFGGGCFF,BB<=FGD,BEFFFDDEFA9BCC:FGGG8F<FCBEF,,,,483@8=E+6@D+,6@DE9ECF@8?E8?:>;ECC@?6>,2@7E;:C5@>@E,5@9,4DEGG**,=2,,,4:/***,4>,21*/:7)*:C38*93C);.7)*9*/***0++0+08.75))>:<*)))))2*02)1<4*+<+)03(7(((((0.)(-),(2/*)-.
@M03506:14:000000000-AKVR1:1:1101:8806:1675 2:N:0:32
TCGGACTACTGGGGTTTCTAATCCTGTTTGCTCCCCACGCTTTCGCGTCTCAGCGTCAGTTGTCGTCCAGATGGCCGCCTTCGCCACCGGTGTTCCACCCCATATCTACGAATTTCACCTCTACTTGGGGTATTCCGCCATCCTCTCCGACACTCAAGCTCGCCAGTTTCGGGCGCCCTTCCTCAGTTGAGCTGAGGGCTTTCCCCCCCGACTTACCCAGCCGCCTATACGCGCTTTACGCCCCATAATCTCGAACAACGCTTCCACCCCTCTGTTTACCGCCGCCGCTGCTCCCACTTTT
+
CCCCCG>GGEGGGGGGGGGGGGGGGFGGGGGFGGGGFGGGGGGCEGGGG@EFGGDGGGEGGFGFEGGGG@FFGGGGGGGEGFFEG7F@4CF:FFBF??FFGGC<EGAAFFG,AFFFFGGGGFDFEF9EGGGGGGDFCFEEFGG@F9DGE8E+C,@3@,>8:+@CE?FFCAECCE>>EEEG8C9F7CCF?9,?;C,@5C56CFG+9*::>57C59<77**29F<EC35*+2.5/<><:*9*;C>)96*6:++0))**)(9/75<**2A@5.*))2+3+)*2-,(-3(,5,.(,9:1*)))-.
@M03506:14:000000000-AKVR1:1:1101:20563:1677 2:N:0:32
TCGGACTACCGGGGTTTCTAATCCGGTTTGCTCCCCTGGCTTTCGGGTCTCAGCGTCAGGATCGGCCCAGTCGGCCGCCTTCGCCACTGGTGTTCCTCCAGATATCTGCCCATTTCACCGGTACACCTGGAATTCCACCGACCTCTACCGTCCTCAAGTTCCCCAGTATCGGATGCAGTTCCACGGTTGAGCCCTAGGATTTCACATCCGACTTAAGGAACCGCCTACACACGCTTTACGCCCAGTGATTCCGGGCAACGCCTGCCCCCGACGTTTTACCGCGGCCGCTGGCCAGGTGGTA
+
CCCCCGGGFGGCGGEGFGGGFFGGGCFEGGG@FGGGGDFGGGGCCFECFFGAAGDFC@FFAFGGGGGGGGG=F7BFCGGGGGFCFGGGDGFGGGGGF9BDFFGCGGCGGFF8FFGGGGC7:@>FC9FDCCEGGGGGGGGGEGGE@DFFGG:EGEGGGFGDGGGF8:FFDF*@:8>>C9C7DDFGCCDGD7BFF*,A86A?<DEFF7<AG33>E5@>DCA*77CGC9>?6C/:>BEG(:9*;55C5001+32*))))/,/*)).*1;85=)))0/2*24*A?9990,(8(.,(0((*)0--)
@M03506:14:000000000-AKVR1:1:1101:10925:1717 2:N:0:32
TTGGACTACTGGGGTTTCATATCCCCTTCGCCCCCCTAGTTCTTGCACTACAGTGTCAGTGTCAGCCTAGCAACCCTCCTTCGCCGCAGGTGTTCCCCTAGATATCTTTGCATCACACCGCTACATCGAGAATTCTAGTTGCCCCTTCTGCACTCTAGCCCTGCATTATCAGTTGAACCTTCTTCGTCAAGCCCGGCGATTTCACAGTCGTATCGCAGCGCCCCCCTACCACCCCTTTACCTCAAGTAAGTCCAACCAATGCCTGCCTACACTGATTCACTACTCTCTCTTTCACGGCATT
+
-,-,A,,;--;C,+8+BF,,,<,6,,,;,:@@C@+88,6,<,C,6,,;,,,CE;,,,,<C,9,<,6,,C,,66,6@,,,,CCF:FE7F+@6,:4BA5,,,:,B5?,C,,5,CF,,:?,C+7C@=,,C4A+A@E<,,9A8,,,68D@,,,,8CE98>D9;@B8,,3@E,33,3,7,,7,+,6@,,,+,+5@>,6@>*31:?D/2,2,,4,/*14;**2/)*))2*))0070)+255*,*/+0+:*2+2*3+<89*2**(*+/)0::*2*+)0.**++3)0+)-(-)))/)9))04)/)),(3
@M03506:14:000000000-AKVR1:1:1101:7789:1720 2:N:0:32
TCGGACTACTAGGGTATTTAATCCCGTTCGTTCCCCTAGCTTTGGCACTCCACCGTCAGTGTCGGCCCAGCAACCCGCCTCCCCCGCAGGGGTTCCCCTTGATACTTACGCATTCCCCCGCAACACCAAGAATTCCAGCTGCCCCTCCCGCACCCTACCCGAGCAGTACCAGTTGACCGTCCCGATTTAAGCCCGGAGATTTCACAACTGACTTCCACTGACCGCCTACGCCCGTTTTACCCCCACTAACCGCGAACACCTCCCGCCCCCCCTCTACTCGCCACGCCGCTGGCACCGAGCG
+
-8B<@+7CF6-EF-F---6C,,C,C,CF6@,;EFF,;,,,CF9,6;CFF,C,,,6;8::CFGAE7F7@:F8E@FG:+6+B,,6BF:7>@++4C+B?,F,,,,,,,,,99+B+8FAF5E++++8@@F::,6>,C57,?F,,,@8>=++=++>+:+53,,,5@*3:3:FA9,DFGF,>9,*=*4::/=;*>6,6C*4**/==<3>7@90/+**0=7+>+;;=CDC=))).:*)*9))*(**<+<*)/*29++*)0)9DD;*:?))*/*27C@5)0*0++./*((((((()(.((.(.*0)(((
@M03506:14:000000000-AKVR1:1:1101:20992:1753 2:N:0:32
TCGGACTACTAGGGTTTCTAATCCCGTTTGCTCCCCTGGCTTTCGCGCCTCAGCGTCAGTATCGGCCCAGTAGCCCGCCTTCGCCTCAGGCGTTCCTCCCGATATCTACGCATTTCACCGCTACACCGGGAATTCCAGCTACCTCTTCCGTACTCTAGCTCGCCAGTATCGGGCGACTCTCCGGGGTTGAGCCCCGGGCTTTCCCACCCGCCTTCGAAAGGCGCCTACGCGCCCTTTACGCCCAATAATTCCTACACACGCTTCCCCCCTACGAATTGACGCGCCTGCTGGCCCGTAGTCA
+
CCCCCGGGGGGGGGGGGGFGGFFGGGGGGGGGFFFFGGGGCGGGGEEGG:BFFGEGGDEFEGFDDGGGEGGGFFFAF>FFC<<FEGG8BFEB=E@FFEGGEE7FFGGDCFEGEGGGGFGGGDC:FFECEG7@:A3??DFFCD8EFG@FE@DDE?,>DCFFFEDCEE@D,@@<*5*>1B55?C7EE>37=C:7BABC8>EE5*+++3*:=5)9*7+1**05*/9759DFGGBGD3)22*9*/:)***26+AF***09*)/7:))****):7*0./*2*)*0-(-(,((03)(4)(49).4))
@M03506:14:000000000-AKVR1:1:1101:12711:1756 2:N:0:32
TCGGACTACTGGGGTTTCTAATCCCGTTTGCTACCCACGCTTTCGCGCCTCAGCGTCAGTACCGGTCCAGGGGGCCGCCTTCGCCACCGGTGTTCCTCCCTATATCTACGCATTTCACCGCTACACTGGTACTTCTACCCCCCTCTCCCGGACTCAAGCCTTGCAGTTTCTTCCGCACGTCTTCAGTTAACCCGAGGGATTTCACGGAAGACTCGCATGGCCGCCTACGCGCCCTTTACGCCAACTAATTCCGAATAACGCTGGACCCCTCTGTATTCCCTGGGCTCCTGCTCAAAGCTTT
+
C<CC@FGFGF<FFD++CEEGCEEAC@EFE;CCE<FFDCCGGCCE7,+@FFEGFE@FC@FF,CFGGEEG@E,8@7=CF7>BFC@@+=CAFF6@F:EFF,B4,:BA,A<,C<=844E9EDF:C+@>5F,,,,9,,3D,333>3B3>633DFC:*49@EFG,=D7:849>>,5DFA,;5/**4*,4BFFE9>9++3?5***/**0+++*175D0*+2**)*)***1*/15)//05>009)27*;:))*03)3++*))/*16C*0)))*;;)8)*))0++<)0<).((,((.(0((*))**)))-
@M03506:14:000000000-AKVR1:1:1101:17066:1853 2:N:0:32
TCGGACTACCGGGGTTTCTAATCCCGTTTGCTACCCACGCTTTCGCGCCTCAGCGTCAGTATCGGGCCAGATGTGCGCCTTCGCCACCGGTGTTCCTCCTGATATCTACGCATTTCACCGCTACACCAGGAATTCCCACATCCTCTCCCGTACTCAAGCCAAGCAGTATGAGATGCCGGTCCTCGGGTGAGCCGAGGGATTTCACATCCCACTTACCTGCCCGCCTACACGCCCTTTACGCCCCTGGATTCCGACCAACCCTTGCCCCCCCCGTGTTCCCGCGCCCGCCGGCCCGGTGTTC
+
CCCCCGGGGGGGEGGGGFGGGGGGGGGGGGGGGGGGGGGGGGGGGGGGGCFFGGGGGDCFGGGGGGGGGGGGGGGGGGGGGGFGGGGGGGCGGGGGGGGGFAEGGGGGGGGGGGF9FGGGGDCFGGGFFGGGGGGGGGGDFDF@FGGGGGGGGGGGGGGG:?EGGGGG7<CAGGGGGGGGGGGGEG5CEFGGFEECEECFFFGG?7+<A<2;*CCFFF4*;FDGGG).+2)7*5558*=?E55)***)3+910)))),1*)75*7805E575>*;*;)/+((-((((0()(1)--C).(4)
@M03506:14:000000000-AKVR1:1:1101:20684:1886 2:N:0:32
TCGGACTACTGGGGTTTCTAATCCTGTTCGCTCCCCACGCTTTCGCTCCTCAGCGTCAGTTACTGCCCAGAGACCCGCCTTCGCCACCGGTGTTCCTCCTGATATCTGCGCATTCCACCGCTACACCAGGAATTCCAGTCTCCCCTGCAGTACTCCAGTCTGCCCGTATCGCCCGCACGCCCACAGTTAAGCTGTGAGTTTTCACGAACAACGCGACAACCCACCTACGCGCCCTTCACGCCCAGTAATTCCGGACAACCCTCCCACCATACGTATTACCGCGGCTGCTGGCATGTAGTTG
+
CCCCCGGGGGGGGGDEGGCFFGGGGGGGGGGGGGGGGGGGGGGGGGCGGCGFGGGGGGGGGGGGGGGGGGGGGGGGGGGGGGGGGGGGG>FEGGFFEFFGGGGGGGGGGFDEEGGGGGGGGGGGGGGGGGGGGFGGGGGGFGFFEGF8>FGGGFFDFFGG,2D=8CGDGGEGDC>EGG:>DEEECGCGG9D9DE?8AFCCCC?@EGE5?C*;CDE*:D:/7/**1*09=)7*1).0(0**/29<F6+*++3197D5)2C*)).*/2:>***)5*+2+-/3(1((49()5)(40).*//6))
@M03506:14:000000000-AKVR1:1:1101:20329:1925 2:N:0:32
TCGGACTACCCGGGTTTCTAATCCCGTTTGCTCCCCTGGCCTTCGTGTCTCAGTGTCAGGAACTGTCCAGAGACCCGCCTTCGCCACTGGTCTTCCTTACGATATCTACGCATTTCACTGCTACACCGTAAATTCCAGTCTCCTCTCCAGTCCTCAAGCACGCCAGTATCGAATGCAGCTTCGGAGTTAAGCTCCGAAATTTCACACCCGACTTAGCGCGCCACCTACACACCCTTTACGCCCAATGAATCCGAACAACGCTCGAGACCTCTGGATTACCGCCGCTGCTTGCACACGTTGC
+
CCCCCGGGGGGGGGGGGGGGGGGGGGGGGGGGGGGGGGFGGGGGGGGGGGGGGGGGGGGGGGGGGGGGGGGGGGGGGGGGGGGGGDGGGGGGGGGGGGDGGGGGGFGGGGGGE@FGGGGGGGEDFGGGGCC7=FGGEGGGGGCFF>FCFEGGGGGGGGGGGEEGGEFG8=6=DD8FF9EDDGE6:EGGGCCG9DFGEEGF95DAEGCG>;DGD>,=FCB5G?45?*;AFG*:D5);/+A8=E)*9:6+<9>67B<DC:4*<>)19**7C:7*/*+2387C0((,7,1).*.3*)-7))((,
@M03506:14:000000000-AKVR1:1:1101:7502:1950 2:N:0:32
TCGGACTACCGGGGTTTCTAATCCCGTTTGCTCCCCTGGCCTTCGTGTCTCAGTGTCAGGAACTGTCCAGAGACCCGCCTTCGCCACTGGTCTTCCTCATGATCTCTACGCATTTCACTGCTACACCATGAATTCCAGTCTCCTCCCCAGTCCTCAAGCACGCCAGTATCGATTGCAGTTTCGGATTTAAGCCCCGAAATTTCACACCCGACTTAGCGCGCCCCCTACACGCCCTTTACGCCCAATGAATCCGACCAACCCCTGAACCCTCTCTATTACCGCGGCTGCTGCCCCAGAGTTC
+
CCCCCGGFGGGGGGGGGGGGFFGGGCFGGGGGGGFGGGGFGGGCEGDGG@EDEFFGGGGG?FFGGGGGFGGGG@FGGEFGGGGGGG>FFE?,FFGFGGFGGFFGG,B<FGGFCFFG<EFGG<5<EFGGGFG9FCGGG9EGGGFEG?6C?74=FFGFFEG8D=CE>8FCDEEF,,6@FF@DEF8E:+@EEC99,4@CE98C9C7:;CFED9DCCGFCFG4*):)/)25)+;)**287/+2*=5C37C<6F9EFF5)73(1*)))10++0*8C.)2<<:4*<((,(1(,0)0)(.3:37>92)
@M03506:14:000000000-AKVR1:1:1101:7831:1956 2:N:0:32
TCGGACTACCGGGGTATCTAATCCCGTTTGCTCCCCTGGCTTTCGCTCCTCAGCGTCAGTGTTGGTCCAGGATGCCGCCTTCGCCACCGGTGTTCCTCCAGATATCTACGCAATTCACCGCTACACCTGGGATTCCGCATCCCTCTCCCAATCTCAAGCCATCCAGTATCAGACGCAGTTCCCCGGTTAAGCCGAGGGATTTCACGTCTGACTTAGTTGGCCGCCTACGAGCCCTTTACGCCCAGTCCTTCCGAACAACGCTTGCCCCCCCCGTCTTACCCCGGCTGCTGGCCCGCGCTCT
+
CCCCCGGGGGGGGGGGGGGGGGGGGGGGGGGGGGGGGGGGGGGGGGGGGGGFGGGGGGGGGGG@GGGGGGGGGGGGGGGGGGGGGGGGGGGGGGGGFGGGGGGGGGGGGGGE+@FGGFGGGFGGGGGGGGF<FAFGGGG7:DGDGFGGG8BEGFGGGFGGGGGGDGFA@F9,@FGGCGGGGGFEG5:;EGGGGC5EG58CFGF@FGGFDG+:9+11CFFGGGDGGD>FG*):DFF:2>6887D3CF+)390?>)9<D(>535)**<C):)9B39**1)9C(4((46(83)(-)(-))),((
@M03506:14:000000000-AKVR1:1:1101:13779:1978 2:N:0:32
TCGGACTACCCGGGTTTCTAATCCCGTTCGCTCCCCTAGCTTTCGCAGTTCAGCGTCAGTGTCAGCCCAGCAACCCGCCTTCGCCGCAGGTGTTCCTCTCGATATCTACGCATTTCACCGCTACACCGAGGATTCCAGTTGCCCCTTCCGCACTCTATTCGCACAGTCTCAGTTGACCTTTCCGAGTTAAGCCCGGAGAGTTCCCAACTGACTCGCTCTGACCGCCTCAGCGCCCTTTACGCCCAGTAAATCCCAAACACGCGTGCCCCCCCCCCATTACCGCGCGCGCTGGCCGGGGATT
+
CCCBC@FGGFFGGGCEG@FFFAFFGEFFFEE7ECGGGGFFFCEEEGDD@ECDFE@C@FEECFGAFCFGG@FGGGGE@FFGEF?EGCFC@FF8E,AF,,,B4?A,BFFGGGGGGCEFGG<4:=>F,?FEGGD=FFFD,CF=DFDD83@,,+8=EGEEF,5@@@EG*,4,5EFCECFCCCA9,,<BEEDCEFCCF>:8*=**51,+>:CEGC*0:+***2)+:F**/>>3+29*C@>5:*99:*119/06<7+9))9**(*2)))1)*20*)/)))***)*3)(((((,7()41<(-17)(,(
@M03506:14:000000000-AKVR1:1:1101:10712:1996 2:N:0:32
TCGGACTACTAGGGTATCTAATCCCGTTCGCTCCCCTAGCTTTCGCGCCTCAGCGTCAGTGTCGGCCCAGCAACCCGCCTTCGCCGCAGGTGTTCCTCTTGATATCTACGCATTTCACCGCTACACCAAGAATTCCAGTTGCCCCTTCCGCACTCTAGCCCCGCAGTATCAGTTGACCTTTCCGAGTTAAGCTCGGAGATTTCACAACTGACTTGCGGAGGCCGCCTACGCGCCCTTTACGCCCAGTAACTCCGACCAACGCTCGCCCCCCCCGTATTACCGCGCCTGCTGGCACGGCGTT
+
CCCCCGGGGGGGGGGGGGGGFGGGGGGGGGGEFGGGGGGGGGGGGGGGGFGGGGGGGGGGFGGGGGGGGGGFGGGGGGGDFGDGGGGGGGFGGGGF?FCEGFFEGGG9FDFGGEGGGFGGGGCGGGGFGFGGGFGGGGGGGD9BFEFGGGGGGEGGGGGGGGGDGCEFGGG9<CECFGGDFGFG>EEGGGGGGFEECE?CFCGGGGGGGGCFG7+3))8E3C<CCDE:C33:7>><?FBC5*>D578*++39:B))/(**)))*1:5>C;3>>3;*2(*<)(36(,().),()()*0.(4(
@M03506:14:000000000-AKVR1:1:1101:14116:2005 2:N:0:32
TCGGACTACTGGGGTTTCTAATCCCGTTTGCTCCCCTGGCTTTCGCGCCTCAGCGTCAATGCCGGTCCAGGATGCCGCCTTCGCCACCGGTGTTCCTCCAGATATCTACGCATTTCACCGCTACACCTGGAATTCCGCATCCCTCTCCCGGATTCAAGCCTTCCAGAATCCGACGCCGTTCCCGGGTTGCTCCCGGGGATTTCCCGATCGACTTAGAAGGCCGCCTACGCCCCCTTTACGCCCAGTAAGCCCGCACAACGCCTTCCCCCCCTGCCTCACCCCTCGTCGTTGCACACAGTCT
+
C@CCCFEGGFFGGGFEGGGGGFFEEGGGGGGEGD@CF8FEFGGGGGGDEFEGGGG:@F:CFCFG7F@CEGFC,,CFEDF7=FF7CC7F::FCB7,C<EFDEGE<EFGFFFC7F7?9B5ACGFEGGFGDEF<A,<BAA>+@F8=3,8>B8CCEB+:CC,>DFEFGG7@?E7,5AEEE*4=>FC,4/B:CE,,6?;8*:=85?*>+>**1*17D5D7C:*9*75DGGC>?*1.*95)9)2//*:73*2<*0+30.)9<)(*20))/0*A5E>))0*2<+()*((,(,((0().1*3)*)).)-
@M03506:14:000000000-AKVR1:1:1101:16366:2013 2:N:0:32
TCGGACTACCAGGGTTTCTAATCCCGTTTGCTCCCCTGGCTTTCGCTCCTCAGCGTCAGTGTTGGTCCAGGATGCCGCCTTCGCCACCGGTGTTCCTCCAGATATCTACGCATTTCACCGCTACACCTGGAATTCCGCATCCCTCTCCCAATCTCAAGCCATCCAGTATCAGACGCAGTTCCCCAGTTAAGCTGAGGGATTTCACGTCTGACTTAGTTGGCCGCCTACGAGCCCTTTCCGCCCAGTAATTCCGAACAACGCTTGCCCCCCCCGTATTACCGCCGCTGCGGCCCCGGAGGTG
+
CCCCCGGGGGGGGGGGGGGGGGGGGGGGGGGGGGGGGGGGGGGGGGGGGGGGGGGGGGGGGGGGGGGGGGGGGGGGGGGGGGGGGGGGGGGGGGGGGGGGGGGGGGGGGGGG@FFGGGGGGGGGGGGFGGFGGGGGGGGGGGFGGGGFEFGGGGGGGFGGGGGGGDGCDEEFGGGDE>+@,CFFGDFGGDGGGGGGF9CCFGGGGGGGGDFC,DEF+48CDFDDGDBFGC:C<35GE+;8859*;05:F9@FF>79D:5E38<CFGG>EFGF)CE*8)*0((((,(-)(0(,)-,9)5(4(
@M03506:14:000000000-AKVR1:1:1101:14710:2024 2:N:0:32
TCGGACTACTGGGGTTTCTAATCCCGTTTGCTCCCCACGCTTTCGCGCCTCAGCGTCAGGAGATGCCCAGAGACCCGCCTTCGCCACCGGTGTTCCTCCCGATCTCTACACATTTCACCGCTACACCGGGAATTCCAATCTCCTCTGCATCCCTCAAGAACGGCAGTATCGGCCGCCGTTCTTCGGTTGAGCCGAAGGATTTCACGACCGACTTGCCATCCCGCCTACGCGCCCTTTACGCCCAGTAATCCTGCGCAACGCTCGCCCCCCCTGCCTCACCTCGGCTGCTGCCACGACTTCT
+
CCCCCGGGGGGGGGGGGGGGGGGGFGGGGGGGGGGGGGGGGGGGGGGGGEGDDGGGGGGFGGGGGGGGGGGGFGGGGFGGGGFGGGGGGDG>FFFGFGGGGGGGGGGGGGGGFGGGGGGGGEGGCFGGECFGGGGGGADB,CBA@EDFG;EF?<FGG3@8D7EE:CF9:;8<:E5*=CG=FG<;::*=ECBFGGGDE5*=10A>A==E*1)///++0*/7/7*21*755C)*)0.*)075EEG757+*3+</*/)/)()*<@>)7?E:E)1).*00+(0:)3(8?:(0:),())(1)),))
@M03506:14:000000000-AKVR1:1:1101:20701:2062 2:N:0:32
TCGGACTACTCGGGTTTCTAATCCTGTTTGCTCCCCACGCTTTCGCGTCTCAGCGTCAGTATCCAACCAGGGGGCCGCCTTCGCCACCGGTGTTCTTCCCGATATCTACGCATTTCACCGCTACACCGGGAATTCCACCCCCCTCTTTGTTACTCTAGCTTGTCAGTTTCTGTCGGCGTTCCCCGGTTGACCCGCGGGCTTTCAACCATGATTGAACAGACCGCCTATACGCCCTTTCCGCCCAATGGTTCCGAACAACGCTTGTACCCTCTGTATTGCCCCTTCCGTTCGCACCGGCTAC
+
-8C@CEEGCFCG7@,BFEFC96FE,<,CFF<EFG8FFEE>FGGGG>:FC7DFF<+F@F:C@6,6EFCEE@FC+@@FEG@F7@FC?:F8=:@+84E,5@?,8B=FFA,??+7+@C?FD<<FE+F7EFDC7+63D33FCG:<+B@CD,@9>,4,,2,,;,5>,4DF;,5,>D,7,5=*:::CE*+28=?5/++?*C*3:***2*+<++0*+*:*<*+3*25?1*)*)*.*+:)5C)873****:>D5*+)++0/).117(**)07**3+*+*9:):+2+)*+)-(((((0))(,.,()))(((
@M03506:14:000000000-AKVR1:1:1101:13204:2083 2:N:0:32
TCGGACTACCCGGGTTTCTAATCCCGTTTGCTCCCCTGGCCTTCGCGCCTCAGCGTCAGTAGAGATCCAGCGCGCCGCTTTCGCCACCGGTGTTCCTTCCGATATCTACGCATTTCACCGCTCCACCGGAAGTTCCGCACGCCCCTATCTCCCTCCAGACAAGTAGTATCGTGGGCACTTCCACGGTTGAGCCGTGGGATGTCACCTCCTACTTGCTAGCCCGCCTCCGCTCCCCTTAAGCCCAGTGATTCCGAACAACTTTTGCCCGGTTAGACTTACTGCGGCTGCTGCCCCGGAGTCG
+
6A<,@@@C@@FGGC6CFG9<,C,6C6C<,BCEFDC@CF8C,;<E<7@+8,,CF<@FE6@FC9C@EFC,C9<:7+@:=74?=?FGCCFFC:>CFC?9@<F<CBFDFFFGFFEGCC<FCEC=@+==FF@CFGCF:7CFFEGGGG7EEEF?G,@<:,3@>?CF8?6D,;?C,2>,=88CFEFGGC9?**/**+:?BCE8=53+*2+3<++*1*0>6>+@7**0*2):55)0**)27))24D6+<C37/+<=+<:@45*9)(*3/1*2*+20C.9))*0+248:4-((-413)9)(0-1)))-((
@M03506:14:000000000-AKVR1:1:1101:9728:2110 2:N:0:32
TCGGACTACCGGGGTTTCTAATCCCGTTTGCTCCCCACGCTTTCGCGCCTCAGCGTCAGGAATTGCCCAGAGACCCGCCTTCGCCACCGGTGTTCCTCCCGATCTCTACACATTTCACCGCTACACCGGGAATTCCAGTCTCCTCTGCAATCCTCAAGAACGGCAGTATCGATCGACGATCCCCAGCTGAGCCGAGGGACTTCATGATCGACTTGCCATCCCGCCTACCCGCACTCTCCGCCCAGTAATTCCGCCCACACCTTGCCCCCTCTCTCTTACGCCGGCTGCTGTCCCTTAGTTC
+
CCCCCGGGGGGEF:FG>FEFFGGEFEEGGGGCFFGGDFCEEGFGGC@+8CCEEEGGEGCC<FCFF<FGGG<FEGF@@7>F7F<:FF=FD@F+4B,5,BFFC@FCD,,5CECEFGGFGGGGG7>CB,>FG@:+@FFGGGGGFGGG6;?FCC,DGGGGGCCGG>**8*D>>F*>,4>*4:=8,:,=<8,4:C*?CE***1*230>++42+=93)AC799D*+>DCEC57F*/):)0)*.*./2*9**++*33+10)*)1(**)))*0<30/075)0++0)**-,,((-3).6),/4)*0*-).
@M03506:14:000000000-AKVR1:1:1101:13114:2124 2:N:0:32
TCGGACTACTGGGGTTTCTAATCCTGTTTGCTACCCACGCTTTCGTGTCTCAGCGTCAGAAGTGGTCCAGTAAGCTGTCTACACCACAGGTGTTCCTCCTGATATCTACGCATTTCACCGCTACACCAGGAATTCCGCTTACCTCTCCCACCCTCTAGCATTCTAGTTTCCGCTGCACCCTCCCAGTTAAGCCGGGAGCTTTCACAACAGACTGGGCACACCGCCTACACACCCTTTACGCCCAGTAATTCCGACCCACGCCCGCTGCCTACGGTGTACCGCGGCCGCTGGCACGTCGCTA
+
CCCCCGGGGGGGGGGGGGGGGFGGGGGGGGGGGGGGGGGGGGGGGGGGGFGGGGGGGGGGGGGFGGGGGGGGGGGGGGGGGGEGGFGGGGGFFGGGGGGGGGGGGGGGGGGGGGGGGGGGGGEGGGGGGGGGGGGGGGGGGGGGGGGGGGGGGGGCGGGFFGGFGGGGFGF>EGGG8DGGDFCCGCFCC9;DDGGGC**@,BF:AFCEEGFCCFF5*;?,;DDEG88A<84**)2;/2@8;EDDF+++1258A>)7).9/>:>95*:5EF773***2.9<49(44(-<>F(4:2(97)(-(
@M03506:14:000000000-AKVR1:1:1101:7711:2161 2:N:0:32
TCGGACTACTGGGGTTTCTAATCCTGTTTGCTCCCCACGCTGTCGCGCCTCAGTGTCAGAAACTGCCCAGCAGACCGCCTTCGCCACCGGTCTTCCTCCGGATCTCTACGCATTCCACCGCTACACCCGGAATTCCGTCTGCCTCTACAGTCCTCGAGTTTGACAGTCGGCACGGCAGATCCGGGGTTGAGCCCCGGACTTTCACCACCCCCTTATCCAGCCACCTACGCGCCCTTTCCGCCCAGTGATTCCGGCCAACGCCCGCCCCCCCCGCATTACCGCCGCCGCTGGCCCGGCGTTT
+
CCCCCGGGGGGFGGFGGGGGGGGGGGGGGGGGGGGGGGGGGGGGGGDGGGGGGGGGGGGGGGGGGGGGGGGGGGGGGGGGGGGGGGGGGGGGGGGGFGGGG7EGGGGGGGG>FGGGGGGCGCGGGGFGDCED=FGG8FGF7BFGGDFGFEFFDFGG:@EEFFFG7CGGG>E*@8BCEGCEGGGGDGEGGGFEGGEGC5EE+:C7CG6=*>59>5?CF*6CCF4CGF?FEC):>D>57*0*;EDC4+<6++0*)0)1),9*0)01>*:7EBGE>)**2)9+(3,42((74),2)((/)0-((
@M03506:14:000000000-AKVR1:1:1101:19520:2165 2:N:0:32
TCGGACTACTCGGGTTTCTAATCCTGTTTGCTCCCCACGCTTTCGTATCTCAGCGTCAGTACCGGGCCAGTGAGCCGCCTTCGCCACTGGCGTTCTTCCGAATATCTACGAATTCCACCTCTACACTCGGAGTTCCACCCACCTCTCCCGGACTCAAGACTTCCAGTATCGAAGGCAGTTCCGAGGTTGAGCCCCGGGATTTCACCCCCTACTTAAAAGTCCGCCTGCATACGCTTTACGCCCATGAATTCCCAACAACCCTACCCCCCTCCGTCTTCCCCGTGCTCACTGGCCGACGTTT
+
BCCCCGGGGGG@EEFGFGGGGGGGFFGGGGGGGGGGGGEGGGGGGGGEF@FDFFFF7CFFFGGDCC@FFGFFDFGGGEGGGGGGGDG,ECGEGGGCGGGGDGGGDF?FGGGFFGG9EFF?CEFF9E9F@@:C:FCFGG,@BEGGG9=EE+>++6DEDF9@3ED,3,5;:@+@E:8F6C7<AF*:>C4,1>,,,*6*/5*:,*5BFCGEG3CGG79C>DFGD7*5**))2+3A*57*(**1;*9***+*3+29*0*1*(1*0))*0/A5*)*)0***2)*0,(-4:()*-*.().-)))-((
@M03506:14:000000000-AKVR1:1:1101:14517:2173 2:N:0:32
TCGGACTACCGGGGTTTCTAATCCTGTTTGCTCCCCATGCTGTCGCGCATCAGTGTCAGGTACGGCCCAGCGTGTCGCCTTCGCCACTGGTGTTCCTCCGGATCTCTACGCATTTCACCACTACACCCGGAATTCCACACGCCTCTACCGTCCTCTAGTCCCGCAGTATCCGACGACCTTTCCCGGTTAAGCCGAAAAATTTCCCGCCAGACTTACGAAACCACCTACACGCCTTTTAACCCCAGTAACTCCGGCTAACGCCTGTCTCCTCAGTTTTACCGCGGCCGCCGGACCTCGGTTC
+
CCCCCGGGGGGGGGGGGGGGGGGGGGGGGGGGGGGGGGGGGGGGGGGGGGGGFGGGGGGGGGGGEGGGGGGGGGGGGGGGGGGGDEGGGGGGGGGGGGGGGCEGEFEFFGGGGGGGCFGGGGGFCGGGG7@FGGGGGGGD@8@FGFDFGGFEEGGFCF,<;E8CD?EGFGG75?>8ECEEFFGGGG=EC@BF6:BEGEG=939+<:>C*:596C7C3CF5<FGGGG)/<<)CF).05*/+<59**<2799C?5)))1.27).<10<+=7*>*0?C9<)1+((,((4()(8((),(2..((,
@M03506:14:000000000-AKVR1:1:1101:20000:2188 2:N:0:32
TCGGACTACCGGGGTTTCTAATCCCGTTCGCTCCCCTAGCTTTCGCGCCTCAGCGTCAGTGTCAGCCCAGCAACCCGCCTTCGCCGCAGGTGTTCCTCTCGATATCTACGCATTTCACCGCTACACCGAGAATTCCAGTTGCCCCTTCTGCACTCTAGCCCCGCAGTATCAGTTGACCTTTCCGGGTTAAGCCCGGAGCTTTCACAATTGACTTGCGGTGTCTGCCTACGCTCCCTTTACGCCCAGTAAATCCGAACAACCCTTGCCCCCCCCGTATTACCGCGCGTGCTGGCCCGGAGAT
+
CCCCCGGGGGGGGGGGGGGFFGGGGGGGGGGFGGFGG?FFEGGGGGEGGGGGGGGGGGDGGGFGGGGGGGGGGGGGGGGGGGDEFGGGGGGGGGGGGGF<FECEGGFGFDGG>FD<@FFGG+@CGGGCFG7FFFGGGGGDFEFGFGGGFC9@EGGGG7F<EECEEGEGCD?DACCC9FGGF?C8:8?**6,>6:>EGG*797+<AFFC:0CGDF+><3>7*9*0:7**0*7*1<)2)09C:5>39/<*<+296.5<D(0/))0258<9CBG3>/2**(/<)(((((()())(0(,).)(((
@M03506:14:000000000-AKVR1:1:1101:17932:2197 2:N:0:32
TCGGACTACAGGGGTATCTAATCCCGTTTGCTCCCCTGGCTTTCGCGCATCAGCGTCAGTATCGGCCCAGTAGCCCGCCTTCGCCTCAGGTGTTCCTCCCGATATCTACGCATTTCACCGCTACACCGGGAATTCCAGCTACCTCTTCCGTACTCTAGCTCGCCAGTATCGGTCGACTCTCCGGGGGTGAGCCCCGGGCTTTCACAACCGACTTAACAAGCCGCCTACGCGCCCCTTACGCCCAATAATTCCGACCAACGCTTGCCACCTCCGAATTACCGCGTCTGCGGGTCCGCAGTTA
+
CCCCCGGGGGGGGGGGGGGGGGGGGGGGGGGGFGGGGGGGGGGGGGGGGGGGGGGGGGGGGGGGGGGGGGGFGGGGGDGGGGGGGGGGGFFGGGGGFGGGGGGGGGGGGGDGGGGGGGGGGGGGGGGG7EGGGGGGFFGGGGGGFCDEGGGGGGGGG7;:EEGECC:D;E>CCEGGGDGFGGGECE*=CCCFEFE=ECE5C4A+<+<EG37DED+<DC*6CF5:C57):55CG>)9(99;EED/CE+7C7E??>))1(1/))79CE+=C4*0.)**169E102-(-4@()-()(().)(..
@M03506:14:000000000-AKVR1:1:1101:8996:2205 2:N:0:32
TCGGACTACTCGGGTTTCTAATCCCGTTTGCTCCCCTAGCTTTCGCTCATCAGCGTCAATCTCGGTCCAGGATGCCGCCTTCGCCACCGGTATTCCTCCAGATATCTACGCATTTCACCGCTACACCTGGAATTCTGCATCCCTCTCCCGAATTCAAGCCATCCAGTATCGGATGCAGTTCCCAGGTTAAGCCTGGGGATTTCACATCCGACTTAGTTGGCCGCCTACGAGCCCTTTACGCCCAGTAATTCCGGACAACGCTTGGATCCTCCGTATGACCCCGTCTGCTGGCACGGAGCTT
+
CCCCCGGGGGGGGGGGGGGGGGGGGGGGGGGGGGGGGGGGGGGGGGGGGGGGGGGGGGGGGGGGGGGGGGGGGGGGGGGGGGGGGGGGGGGGGGGGGGGGGGGGGGGGGGGGGGGGGGGGGGGGGGGGGCFGDGGGGDFCGFGGGGGGGGGGGGGGGGGF=DGGGGDG,:BGGCEEFFFFACFGGGGGG9FFGGFGG*CE?DGGFEGGGD>DEG77:@=6FCDDGGE;:*57DA5FFFAEGG3>9+9/A9@?F>3)9,*157>3*+36CFC:378F8<F+(,-(,.4494265765<>(4(
@M03506:14:000000000-AKVR1:1:1101:22159:2210 2:N:0:32
TCGGACTACAAGGGTATCTAATCCCGTTTGCTCCCCTGACCTTCGTGCCTCAGCGTCAGGAACTGTCCAGAGACCCGCCTTCGCCACTGGTCTTCCTTACGATATCTACGCATTTCACCGCTACACCGTAAATCCCAGTCTCCTCTCCAGTCTTCAAGCACGGCCGTATCGAATGCAGTGTCGGAGTTACGCTCACAACTTTCACACCCGACTTACCGCGCCGCCTACGCACCCTGTACCCCCAATGAATTCGAACAACGCTTAAACCCCTTCTATTACCGCGGCTCCTGGCACCTCGATT
+
@BCCC7FGF?FCE76;CCEGFEE,<;CCC@<,6CF7F8FEFDD@CF<FG9CFGCF7@FBE,EF,EA,@C<FFG8C87:F:CD@7,,BAEEE<CDEFG9FG?7BC+,:FCEC,,?,,5,:@F:+6,E,+94@FF,45,<AFE9,,4>D,>EGG,,,,,,33,6@E++663DCFF3,@E9E,7@CG>5C,E,@:CE5,,,*4,52>;:1A**/)*1>,;*)4))/295;A*))2/)0*)2/++*93C*07+++078557<F/@55**++0/)*))2++3)9+(40(1437(9(,))(*))(()
@M03506:14:000000000-AKVR1:1:1101:17757:2220 2:N:0:32
TCGGCCAACTCGGGTATCTAATCCCGTTCGCTACCCACGCTTTCTTGCCTTAGCTTCAGAATCGGCCTAGTCGCCTGTCTTCACCTTTGGCGTTCCTCTAGATATCTACGCATTTCACCGCTCCACCTAGAGTTCTGGCGACCCCCACCGACCTCAAGCGCTGCAGTCTACCGGGCACTTCCATGGTTAATCCATTGGATTTCAAAAGGCAATTACCGCTCTGCCTACGCCCCCATTAAGCCCAAACATTCAGATCACCCCACCAAACCTCGCTCTCACCGTACCTGCCGGGCCCGTGTTT
+
-6A,66+;-CEFC7FFGF<<ACAF8,CC,7:,B@,,;,7+,6CF9<,C,;,;C,,,C,@,,<C,,6B,C69C@FF>FFGGCA,EE,CF<=<B?+B,,CC<5,,9E,C@A7+8?+CFF<F7+4@FGGGG,C,99,4,,,46>++>=+6@>7C+B1,3,6>?G>++:D3,,5@BE*@*4*,3,;B25,<=,,,2,22,,,2,2251,1,,*6**,;,,+2;*)**3>*+)19)>)))2773+2<97/1*7<7<******(**.)819**./59)0//*039*(4((().)()(()-(17)40(
@M03506:14:000000000-AKVR1:1:1101:19286:2226 2:N:0:32
TCGGACTACTAGGGTATCTAATCCTGTTTGCTCCCCACGCTTTCGCTCCTCAGCGTCAGTACCAGCCCAGAGTGCCGCCTTCGCCGCCGGTGTTCCTCCCGATATCTGCGCATTTCACCGCTACACCGGGAATTCCACACTCCCCTACTGGACTCTAGTCATAGCAGTATCGAATGGCCGCTCCAGGTTGAGCCTGGAGATTACACACCCGACTTGCTAAACCGCCTACGATCCCTTTACTCCCAATGAATCCTGCCAAAGCTCGCCCCCTACGTATTAACGCCGGTGATGGCACGTATGT
+
CCCCCGGGGGGGGGGGGGGGGGGGGGGGGGGGGGGGGGGGGGGFGGGGGCFGGGGGGGGGFGGGGGGGGCFGFGGGDGGGGG<CFGGECE=CCFGGGGGGECGGGGGG9:B=:FCFGGGGG+@EE<FGGGGGDCG,,>DG8>@8@FGGGFCGGF,9DFF9;ECFFGFGGAF:DFGGGGGCEEGCFFGGGG7E6E?8C6@,5:+5<FC=E5)5EDGCCD+:0>;:3))8C*)**))*)**0+39**20?+<+/)*2*0)2*))**9*:5/5>)8**++.106((43(,0(*.55,5*0).,)
@M03506:14:000000000-AKVR1:1:1101:20860:2253 2:N:0:32
CCCTACTATCCGCTCTGGGTAAACGACCCCAGCCAAGATTTCTATTACCGCGGTAGATTCATGCTCGCTCTATTCTTCCCCCCTCCACCTCTTCCCAGTCTTTGCTCCGTACCTTGGCTCACTTGCGCTGTCTCCTTCTCACGCTGCTGCTTCGCACATCTCTCGTTACTGACTCCAGCGCCCCTCCCGCCCTTACACTGCGCCTTGTCAGACTGTGCAGCCGTCGTCTATCCATCTGCTGTCACCGCATCTCTTGGCTTTGTTGTCGACGCGCCACTCTCCACGGTCGTCAACACCTCCC
+
-8-,8,,;<--,96+---,;,,,,,++6+6,,,,,C,,;,,,,E9,,,,8++7++,,,,6,,,66,6+8,6,<,6,6,6,,+++,8,96,:,9,,9,,,:,55<C<D,=+,++,,,,,,,,,,,,,+844@<,,7,,,74,8,,+++,6,,,,6+6++,63,,6+3++3,,,,73,,,,++*45**5**4***,,,5=>,,*4//*,10++++2+0+1++**1*/28)**1+*31:3+;C8+0*0<*)*2876***2(**/*/0*20)271))1*/*(00)(.((((.,),,)))*0)2((
@M03506:14:000000000-AKVR1:1:1101:7240:2260 2:N:0:32
TCGGACTACTCGGGTTTCTAATCCCGTTTGCTCCCCTGGCTTTCGCTATTCAGCGTCAGTTGTGGTCCAGGATGCCGCCTTCGCCACCGGTGTTCCTCCAGATATCTACGCATTTCACCGCTACACCTGGAATTCCGCATCCCTCTCCCACACTCAAGCCATCCAGTACCAGACGCAGTTCCCCGGTTAAGCCGAGGGATTTCACGTCTGCCTTAGTTGGCCGCCTACGCGCCCTTTACGCCCAGTACTTCCGAGCAACGTGTGCACCCTCTGTCTTACCGCGGCTGCTGTCAACGCGTTT
+
CCCCCGGFGGGGGGGGGGDGGGGGGGGGCCFFGECCEGCFGGDFGGGGECFGGFDGGGGGFGGCGGGG@FEFGGGGGGGGE@CFFGFGGE@EGE9EDFAGGGGGAFGGGGGGGDFGGGGEC=4FFFEGGG?8:EFGCFGG>,38D>>ED8D>>8EFG?FE8DFFGGGG,@A@D6+5+@@;BAGGEEEEEFC9:1*;*5:6=*>9C644,8+;0@FGDD6FGGGGC<DAE3):>B>53>@8*:<*>20*3+</))9))17=F3)5:+25;)1)02+<@99089(((((050).*))*7)-(-
@M03506:14:000000000-AKVR1:1:1101:7497:2261 2:N:0:32
TCGGACTACCGGGGTTTCTAATCCCGTTTGCTCCCCTGGCTTTCGCTCCTCAGCGTCAGTGTTGGTCCAGGATGCCGCCTTCGCCACCGGTGTTCCTCCAGATATCTACGCATTTCACCGCTACACCTGGAATTCCGCATCCCTCTCCCAATCTCAAGCCATCCAGTATCAGACGCAGTTCCCCGGTTAAGCCGAGGGATTTCACGTCTGACTTAGTTGGCCGCCTACAAGCCCTTTACGCCCAGTAATTCCGAACAACGCTTGCCCCCCCCGTATTACCGCTGCTGCTGGCACGGCGTTC
+
CCCCCGGGGGGGGGGGGGGGGGGGGGGGGGGGGGGGGGGGGGGGGGGGGGGGGGGGGGGGGGGFGGGGGGGGGGGGGGGGGGGGGGGGGGGGGGGGGGGFGGGGGGGGGGGGGGGGGGGGGGGGGGGGGGFGGGFGGGGGGGGGGEGGGGGCGFGFFFGFGFGGGGGGGGGGCFGGC>;FFGGGGGCEE,>CFEEGDECFFGGGGGFGDDGGGC+>:FFGCC77CGEFF=@CCFFC7>=?EGDC<<CBG9?=F@:7<3D=>@5*98@FGFGFB*2;8)9??9((-34=?F0?774D))41-
@M03506:14:000000000-AKVR1:1:1101:20708:2300 2:N:0:32
TCGGACTACCCGGGTTTCTAATCCCGTTCGCTCCCCTAGCTTTCGCGCCTCAGCGTCAGTGTCGGCCCAGCAACCCGCCTTCGCCGCAGGTGTTCCCCTTGATATCTACGCATTTCACCGCTACACCAAGAATTCCAGTTGCCCCTTCCGCACTCTAGCCGCACAGTATCAGTTGACCTTTCCGAGTTAAGCTCGTAGATTTCACAACTGAATTGTTCTGCCCGCCTACGCGTCCGTCACGCCCTGTACATCCGACACACGCTCTCTCCCCCCGCATTTCCGCGGCTGCCGGCCCGGACTG
+
C@CCCGDFFEGG7FCFFGDFA@FAEFGGGDC@E:FGGGCCFGGECDFGGGG8FGEFCCEFG<FDG7@F@F8==FGGGGEGDFDDBC@CFE:BFCDF,:EF<5,5,<,CFGDC:4EF9FEEGGGCF@F?F8B,FFFG9DFGDF9@DE,@DBEGE+@@F,;:C788::,335,@<;?FCEEDFFGGDE>CG92648B:CF8C,:B19+3:?DC*=@+C+;67+*2:3CDDD1.*/00).*8:?*95)10*<9<9))1)/(21)7<**9+985177<*1;(*06(449>0B0)(()(()0.(((
@M03506:14:000000000-AKVR1:1:1101:10130:2327 2:N:0:32
TCGGACTACCGGGGTTTCTAATCCCGTTTGCTCCCCTGGCCTTCGTGCCTGAGCGTCAGTGTTGGCCCAGGGGGCTGCCTTCGCCATCGGTGTTCCTCCGCATCTCTACGCATTTCACTGCTACACGCGGAATTCCACCCCCCTCTGCCACACTCCAGCGAGCCAGTTTCCAATGCCATTCCCAGGTTGAGCCCGGGGCTTTCACATCCGACTTAACTCCCCGCCTGCGCACGCTTTACCCCCAGTAATTCCGATTAACCCTCCCCCCCTACGCATTACCCCGCCTGCTGTCCCCTGTTTT
+
CCCCCEGGGGGGGGGGGGGGGGGGGGGGGGGGGGFGGGFFFGGGGGFGGGGGFGGGGGGGGGGFEFFFGGFGGEGGGGGGGGGGGGDGGDGGGGCGEEGGGG7FDGGGGGDFCEGFGGG9EFGFGGGGDGGDCGGFFFFGGGEBEGFFCDFGGGGEDGGGDGGGGGGGGGGG7;CB69E,2>CC6;C9E7BFGGC*?:EC8C@GFF++***7CDE?C7@6C>/*73)7CG)C<)<*32*0<>C<D+<*<20=F31*/)0+))0**2*0:B<@3)/88492,,((,,15()-5<7(2)044.
@M03506:14:000000000-AKVR1:1:1101:23283:2356 2:N:0:32
TCGGACTACTCGGGTATCTAATCCCGTTTGCTCCCCTAGCTTTCGGTTTTCAGCGTCAATGTCGGTCCAGGATGCCGCCTTCGCCACCGGTATTCCTCCAGATATCTACGCATTTCACCGCTACACCTGGAGTTCCGCATCCCTCTCCCAATCTCAAGCCATCCAGTATCAGACGCAGTTCCTCGGTTAAGCCGAGGGATCTCACGTCTGACTTAGTTGGCCGCCTTCGAGCCCTTTACGCCCATCAATTCCGAACAATGCTTGCGCCCCCCGTATTACCCCGGCTGCTGGCGCGGAGTTT
+
@CCCCGGGFGGF;FF:FGCEGEFFGGFFFGGGGGGGFCFGCGGEGEGGDGGEGGGGGGGFACFG7FGGGGGFF,EF@FGCGGCGGGGGGGEECF<FGFGG8FGGFFGFGFG+CCEFCFGEC4CCFAGFCC<EFGEGD7FCFDGGG,,@DE,8BBFFF8EG82>?D8EF,@>C@FEEEG9E97,34>EEC,,7,*488E=,=FF,5,4/,*1404B,411<C4)57<)0/*0588=54@6*::CD**+0+<9B4)19C0*+)*129**.*>C>3/**0-*+(-7(((-78).0510C)),()
@M03506:14:000000000-AKVR1:1:1101:17638:2398 2:N:0:32
TCGGACTACACGGGTTTCTAATCCCGTTTGCTCCCCACGCTTTCTCGCCTCAGCGTCAGGGAATGCCCAGAGACCCGCCTTCGCCACCGGTGCTCCTCCCGATCTCTACACATTTCACCGCTACACCGGGAATTCCAGTCTCCTCTGCATCCCTCAAGAATGCCAGTATCGCCCGACCCCCCTGAGTTGAGCCCAGGGATTTCACGACCGACCTCCCATCCCGCCTCAGCGCCCTTTACGCCCACTAACCCCGAGCAACCCCTCCCCCCTCCGCCGTACCGCCGCTGCTGCCCCAGAGTTG
+
@CCCCGGGGGGGEGGGGF9DFFGAFCGGGGF<CFGCDF:7,6DG,,CF:CCAFC:BBFFFF<EFFGDFGGCGGGGGGGGGGG=FCE:AE=FC+CFEFEE=+?F@EF,CFE,CF,CEEFFGGG@CFGGGDDGD,ADFFDGG9EF,D>>DDED8DGFGFE9D9,,3DEF9,<C***B:7EE:C5C58:FF,@<B,=,:CEF*9*>+1*==CC5C*9+;7*7CCCCDC<))+*8CD)7*4C6*A:5C**+9+*20;)))7(**0.7*/**7C<C))***/():11((,,(7)/).)((/.).-)
@M03506:14:000000000-AKVR1:1:1101:16309:2453 2:N:0:32
TCGGACTACTGGGGTTTCTAATCCCGTTCGCTCCCCTAGCTTTCGCGCTGTCAGCGTCAGTGTCAGCCCAGCAACCCGCCTTCGCCGCAGGTGTTCCTCTCGATATCTACGCATTTCACCGCTACACCGAGAATTCCAGTTGCCCGTTCTGCACCCTAGCCCCGCAGTATCGACTGACCTTTCCGGGTTACGCCCGGAGATCTCACAATCTACTTGCGGCGGCCGCCTACGCGCCCTTTACGCACGGTACACTCTGCCTCCGCTCGCCGCCCCTCCCGTACCACTCTCGACTCCCCGCATG
+
9C-AABGGGG9,FGG>F-EEGC@F,FFGG@+B,CD@GC<EGDCACFEGGGE@<@E@@FC,9CF9@@,C@EFFEGFC@+FFECFCFF@+:+@E@5BFGCF,B+B?8:<?,FFGE:=<E,CDGGG@FEGGC@+=6DFFG9F3,CED8+68D@A=9<4++,@F?C>C*:*C97ECDE5:F6,,?2,>*BCE5E,4;?CG=*3*9*1>+<6+<*+31+55@))*)))*/9>0**)*>)014*/<<**/)*20:*+1*)***)*0)))*)*2)*)9)81*1*(074().((.9()--)((*0)(((
@M03506:14:000000000-AKVR1:1:1101:21135:2464 2:N:0:32
TCGGACTACTGGGGTATCTAATCCCGTTCGCTCCCCTGGCTTTCGCGCCTCAGCGTCAGTGTCGGCCCAGCAACCCGCCTTCGCCGCAGGTGTTCCTCTTGATATCTACGCATTTCACCGCTACACCAAGAATTCCAGTTGCCCCTTCCGCACTCTAGCCGCACAGTATCAGTTGACCTTTCCGAGTTAAGCTCGGAGATTTCACAACTGACTTGTGCTGGCCGCCTACGCGCCCTTTACGCCCAGTAAATCCGAACAACGCGTGTCCCCCCCGTATTACCGCGGCTGTTGGCACGGAGTT
+
CCCCCGGGGGFGGGFGGGGGGGGGFEGGGGGEGGGGGGGGGGGGGGGGGGGGGGGGGDGFGFGGGGGGGGGGGGGGGGGGGGGGGGG=CFFGGDFFFFGGG9FFGGGGGGGGGGGCFGGGGDGGDGGGGGGGGGGGFGGGGGEFFFFGCEGCEEFFFGGGC9+*:DCD;A;CEGFAEGGGFGGGGG@EGG9E,ACGDEC?A=FEC,9CFFF*?++5*2++*>55//)8687:)<DD(09CGC55**<*2<+60)/*),*/75)17**19@D@EGA=F(*+.212(3()(0.4F<2DD)18.
@M03506:14:000000000-AKVR1:1:1101:12307:2464 2:N:0:32
TCGGACTACTGGGGTTTCTAATCCGGTTCGCTCCCCACGCTCTCGCACCTCAGCGTCAGCGCATGCCCAGGCGGCTGGTTTCCCCCTGGGTGTTCCTGCCGATCTCTACGCATTTCACCACTACACCGGCAATTCCACCGCCCTCTGCATGGCTCCAGACGCCCCGTATGGGATGGCGCCTGGCCGTTAAGCGTCCCGATTTCACACCCCACGCGCGCGTCCGCCTGCGTGCGCTTTACGTCCAGCCAATCCGGACCACGCTTGGCTCCCTTGGATTACCGCTGGCGCTGGCCCCAGTTTG
+
-BCCCF7FGGFGGGCFGGGGGGGGEEGGGGDCCEFFFDFGEGGGGGGGGGAFGGGFDGEGGGEGGGF<FFFGC7>=@BCFFG<EFGFGF?=?FCFF<?FF@FBCA@EGGGE:=:BF9??,A=3AAFGG7@B=CGGGFAF+@CCBFGG,B>=CGGGGFGFGGG5CGGGC@EFF,448C*C***::8*=CE89+:/*=*/*2;5<@CG75*77C:5:*))0299)*9*)0*/)2/7:C2:6**2*10+/)*+;)00*7)4C*)))95++085*/)78<92/<2(-(((-)()-10((*00)))
@M03506:14:000000000-AKVR1:1:1101:17201:2485 2:N:0:32
TCGGACTACTGGGGTATCTAATCCTGTTTGCTCCCCATGCTTTCGTGCTTTAGTGTCTGTAACGGACCAGCTGACCGCCTTCGCCACTGGTGTTCTTGCTGATATCTACGCATTTCACTGCTACACCAGCAATTCCATCAGCCTCTTCCGTACACAAGTTCTATAGTATCAAAGGCAGTTCCAAAGTTAAGCTTTAGAATTTCACCCCTGACTTACAAAACCACCTGAGCACCCTTTACACCCAGTAAATCCGGACAACGCTAGCCCCCTACTAATTACCGCGGCTGATGGCACGTCGTTT
+
CCCCCGGGGGFGGGGGGGGGGGGGGGGGGGGCFGGGGGGGGGGGGGGGGFGFGGGGGGGGGGGGGGGGGGGGGGGGGGGGGGGGGGGGGGGGGGGFGGGGGGGGGGGGGGGGGGFGGGGGGGGGGGGGGGFGCFGGCGG9FGGGGGC>FGGGECFC8DGGGGGGFFEDFGDCFA,DD>DCFCGGFGFF8EFGGGFG,6EFGGFCAA?++++5<CCC?CF>799EDG5*77FCC>FC=7CFGGC7>CF6C9F)/8*1?=F*=5));@C):8C4*++5+9CC16(4(4().1)4))(1))-1(
@M03506:14:000000000-AKVR1:1:1101:17759:2540 2:N:0:32
TCGGACTACAGGGGTATCTAATCCTGTTCGCTCCCCACGCTTTCGCTCCTCAGCGTCAGTTCCAGCCCAGAGCGCCGCCTTCGCCGCTGGTGTTCCTCCTGATATCTGCGCATTTCACCGCTACACCAGGAATTCCACGCTCCCCTACTGGACTCTAGTCACGACAGTATCGGGTGGCGTCTCCAGGTTGAGCCTGGAGGTTTCCCACCCGACTTATCGAACCGCCTACGAGCTCTTTACGCCCAATAAATCCGGACAACGCTTGCCCCCTACGTGTTACCGCGGCTGCTGGCACGTCGTT
+
CCCCCGGGGGGGGGGGGGGGGFGGGGGGGGGGGGGGGGGGGGGGDGGGGFGGGGGGG>FGGGGGGGGGGFGGGGGGGGGGGGGGGGGGGGFFGGGGGGGGGGGGGGGGGGCGGGGGGGGGGGGGGFGGGEGFGGGGGGGGGEEGGEEGGCG8FF:;FEGGGGGEGGGGGEFGGDGG5EGGGGGFFFGGGDG7EGFGGGGDEDFG+99CEDG3EDCEFG37<7CEDGFB:*5>D3<F<DFFEGGDDA@FG++9?><DG6<FEEE**;@4:>>F>C8CC0*:<?92600706>2>(.*))-4,
@M03506:14:000000000-AKVR1:1:1101:11026:2553 2:N:0:32
TCGGACTACCGGGGTTTCTAATCCCGTTTGCTCCCCACGCTTTCGCGCCTCAGCGTCAGGAGATGCCCAGAGACCCGCCTTCGCCACCGGTGTTCCTCCCGATCTCTACACATTTCACCGCTACACCGGGAATTCCAATCTCCTCTGCATCCCTCAAGAGCGGCAGTATCGGCCGACGTTCTTCGGTTGAGCCGAAGGATTTCACGACCGACTTGCCATCCCGCCCCCCCGCCCCTTACGCCCAGTCATTCCGTTCAACGCTTGCCCCCCCCTACTTCCCGCGGCTGCCGCCCCACCCTTG
+
CCCCCGGGGGGGGGGGGGGGGGGGGGGGGGGFGGGGGGGGGGGGGGGGGGGGGGGGGEGGGGG<<FFGFGGCFGGGGGGGGG@FGGGGGEGDGGFGAFG7FGGEBGGGGGG<FDGGGCFEGGGGGGGG7FD@FGFGFFCF;EGGGGGG;EGDGGGG6,45D9*3@:B;DF*5;:CBEG7EFGFF@E8C?F++?CE8:1A?FGGGF=CEC35CCC77C*9C<9*:<))0*/.:D3)1,27*8C5/*3+1+7<7))009)0*7)8**3<)2)/))**+3-*C,3(49(4)(8((046)))(((
@M03506:14:000000000-AKVR1:1:1101:11525:2569 2:N:0:32
TCGGACTACCCGGGTTTCTAATCCCGTTCGCTCCCCTGGCTTTCGCGCCTCAGCGTCAGTGTCGGCCCAGCAACCCGCCTTCGCCGCAGGTGTTCCTCTTGATATCTACGCATTTCACCGCTACACCAAGAATTCCAGTTGCCCCTTCCGCACTCTAGCCGCACAGTATCAGTTGACCTTTCCGAGTTAAGCCCGGAGATTTCACAACTGACTTGTGCTGGCCGCCTACGCGCCCTTTACGCCCAGTTAATCCGAACAACGCTTGCCCCCCTCGCATTACCCCGGCTGCTGGCCCGTACTT
+
CCCCCGGGGGGGGGGGGGGGGGGGGGGGGGGFGGGGGGGGGGGGGGGGGGGGGGGGGGGGGGGGGGGGGGGGGGGGGGGGGGGGGGGGGGGGGGGGGGGGGGGGGGGGGGGFGGGGGGGGGGGGGGGG8FCFGGGGGGFFDDGGGFCGGDDCE7DFDFG68E5EGFGGDGFDFFGFGGG7EGGG88EEFG99CGGDGE5ECF79CFDGC40C9@9E6+1+7DF5C5:B6*.:D))909??*:>DCF8*3+3==B33C>*7)7>>**+/;7C)8)**239CA((((49)3))(.((/))-,)
@M03506:14:000000000-AKVR1:1:1101:21871:2586 2:N:0:32
TCGGACTACTGGGGTATCTAATCCCGTTTGCTCCCCTGGCTTTCGCGCCTCAGCGTCAATACCTGTCCAGGATGCCGCCTTCGCCACCGGTGTTCCTCCAGATATCTACGCATTTCACCTCTACACCTGGAATTCCGCACCCCTCCCCCGGATTCAAGCCTTCCATTATCGGACGCAGTTCCCGGGTTGAGCCAGGGGATTTCACGGCTGACTTAGTTGGCCGCCTCCGATCCGTTTACCCACAGTATTTCCAAACACCTCTCGCCCCCCCCTTCTCCCCGCGGCTGGTGGCACAGGGCTA
+
<CC@CGCFF-FGFDF@GGGFGGGGFFEFGGGFFG@CD<CFGFFGGGEGG@BDFFEFEBCCFFF,CEFGGGGF@@FFDCF@@F=7FCEGGGG7F@EFCFEFGGF9FGGFGC+BFFFGDFG,,,AFFGE:ED=4=ECGFGG7:EGFC++@CC+@88=;DCE8,@:@C,@D7,++355*:>*<C7FGG**/*,,2?,,**7*487CC?=*=59>59+>1;;@CC<)*>DD@53)>C)02(1*+3+**/39*++09907//(**.*0***A>C))0)**0+))A(3((((().)(.))(*))(4(
@M03506:14:000000000-AKVR1:1:1101:24852:2592 2:N:0:32
TCGGACTACCCGGGTTTCTAATCCCGCTTGCTCCCCTAGCTTTCGCGCCTCAGCGTCAGTGTCGGTCCAGGAAGCCGCCTTCGCCACCGGTGTTCCTCCGGATATCTACGCATTTCACCGCTACACCCGGAATTCCGCTTCCCTCTCCCGAACTCAAGCTCGCTAGTTTCCTGTGCAGTTCCCCAGTTGAGCCGGGGGATTTAACACAGGACTTAACGAACCGCCTACGACCCCTTTACGCGCAATGAATCCGAACAACGCTTGAGACATCAGTATTTCAGCGGTAGATGGTGACGATTCT
+
CCCCCDGGFCFGGDFF7FGFGF9FEGGEFFE9FFGGG@FFGCFF@6@:C,@FGFGFCFCGGEGGGGDGCFGDFG8FG>FFEFG>FBCEFGGEGD9?FFBFGBCFGGGGGGCC@+AFGC,CC::B<F,6:>+=@F9FFGG+38,@CC:BFEC::9DFG6>,7;:>54,?:>CAF?CF=C:DFB9C,:897,66CCEGGGGGC*+10++:FC<7+*3<C3>C)>7*19.?E*5:/05*,*9C**1/7*+*<++/7)9)C7F=>35C50****2**0+2<)1+.4-9(,,1)13)*),9)).)-
@M03506:14:000000000-AKVR1:1:1101:13012:2593 2:N:0:32
TCGGACTACTGGGGTATCTAATCCCGTTTGCTCCCACGCTTTCGCGCCTCAGCCTCCGGAGATGCCCAGAGACCCGCCTTCGCCCCCGGTGTTCCTCCCGATCCCTACACATTTCACCGCTACACCGGGAATTCCAATCTCCCCTGCATCCCTCAAGAACCGCAGTACCGGCCGCCCTTCCTCCGGTTAGCCGAAGGCATTCACGACCGACTTGCCCTCCCCCCTACGCGCCCTCTTCCCCCCGTGCTTCCGACCAACTCCCTGCCCCCTCTCTCTTCCCCGGTCTCTCGCACCGCATTTG
+
CCCCCGGGGGGGGGGGGGGGGGGGGGGGGGGGGGGFC++8CF<@B+6@,@;,;,,;,6@,666,,CF@<C6@CFG77F,FC=?F,+@4>++4C<F9EGG+++@+?=?EEE9,AF9,<F+++4>,3F+>F>C,=@F<9,6,8E8BC6,,,8@D,43,,<B>3@8C**6,2445=8****4,*5<*=*=**49C**3*8**+010<***:C97)2*08**0/>*)/)*75555CDB)>):*0;C))1**099<)0)))96*+)))*1AFFD)/7)*+++.9*.3((-(.1)0((0(4))),))
@M03506:14:000000000-AKVR1:1:1101:24455:2605 2:N:0:32
TCGGACTACTGGGGTTTCTAATCCCGTTTGCTCCCCACGCTTTCGCGCCTCAGCGTCAGGAATTGCCCAGAGACCCGCCTTCGCCACCGGCGTTCCTCCCGATCTCTACACATTTCACCGCTACACCGGGCATTCCAGTCTCCCCTGCAACCCTCAAGAACAGCAGTCTCCATCCACGTTCTTCGGTTTTGCCCCAGGATTCCACGACCGACTGTCCATCCCCCCTACGCGCCCTTTCCCCCCTGTAAGACCGCGCAACCCTTCCCCGCTCCGTTCTCCCGCCGACCTTGGCACACCGTTC
+
6BCCCGGGGGF8,:CFCFFGGFFGG7FFGGCCFFCCFEC>FFGG,6@+@FG8FGG:@FF@@FFFFECGGCA,C,CCFFCB=,CFEGG=@C++@>FFAFF@:::CA<,,EA,5A<FGC<BCCFCEGG8++6+6,:7E=<=:;;9,@4+@3EF:E6F,,,3,4,,5:,36<,3,,,,,,*4,>=,DCEC***6BF,14=*/0>*;A9*/:C))/5)++***39**/91.7*/):)0)*)00+0*/)*23*++07))/7)(1*)..**22):)9).*+*;)*2,((,((().*(.*..*.)(((
@M03506:14:000000000-AKVR1:1:1101:10719:2610 2:N:0:32
TCGGACTACTGGGGTTTCTAATCCCGTTTGCTCCCCTGGCTTTCGCTCCTCAGTGTCAGTGTTGGTCCAGGACGCCGCCTTCGCCACCGGTGTTCCTCCAGATATCTACGCATTTCACCGCTACACCTGGAATTCCGCGTCCCTCTCCCAAACTCAAGCCATCCAGTATCAGACGCAGTTCCCCGGTTAAGCCGAGGGACTTCACGTCTGACTTAGTTGGCCACCTACGAGCCCTTTACGCCCAGTAATTCCGACTAACGCTTTCCCCCCCCCTATTACCGACGCCGCTGGCCCGGCGTTC
+
CCCCCGGGGGGGGGGGEGGGGGGGGGGGGGGGGGGGGGGGGGGGGGGGGGGGGGGGGGGGGGGGEGGGGGGGGEGGGGGGGGGGGGGGGGGGGGGGFGGGGGGGGGGGGGGGGGFGFGGGGGGGGGGGGGEGGGGGGGGGGEEFGFGFGG@EGGGGGFGGGFGGG6E,,@ECGGEGGGGGGGGGGGEGC9>EE8>8C5:=EG?FF5*2*/@D7379:>FGDFCGGF4;C3>E<7.98>@EEGC37F74C:FF4)/)1,0*73<*:@CFGFGB)1/3A49?(((,4((0(0-(829)))(-,
@M03506:14:000000000-AKVR1:1:1101:14678:2612 2:N:0:32
TCGGACTACTGGGGTATCTAATCCCGTTTGCTCCCCTAGCTTTCGCGCCTCAGCGTCAGTGTTGGCCCAGCTACCCGCCTTCGCCGCAGGTGTTCCTCCGTATATCTACGCATTTCACCGCTACACACGGAATTCCAGTAGCCTCTTCCACACTCTAGCTTAACAGTATCGAACGACCCTTCCAGGTTAAGCCTGGAGATTTCACGCCCGACTTTAAAAGCCGCCTACGCGCCCTTTACGCCCAGTAATTCCGAACAACGATTGCCCCCCCGCATTCCCGCGGCGCCTGGCCCGCATTGTC
+
CCCCCGGGGGGGGGFG9CFFGGFFGGGGGGGGGGGGGGGGGGGGGGGGGEGGGGG:FFGCEGGGGGFGEGFGGGGGGGGGGFFGGGGGFGGGGGCGCFGEGGFGGC?AFFGCFFEFAFGEDCC7,4,@=C@FGGBFDFDFGGG9E,EFFEE3B@E=EDFDG2DFGGG,,73@DC8B6B>DGG7,9>DCAD,???FD,=DEEDDGGFG57594*1,521;+;71>C*);:D)=8>39>:9/**>*9CF*<+00))*1C?G*))07*<E>CEG>));*+)*/49((-(1)(8(()(()))..)
@M03506:14:000000000-AKVR1:1:1101:14593:2617 2:N:0:32
TCGGACTACCCGGGTTTCTAATCCTGTTTGCTCCCCTAGCTTTCGCGCCTCAGCGTCAGTTGTGGTCCAGTGCGCCGCTTTCGCCACAGGTGTTCCTCCCGATATCTACGCATTTCACCGCTACACCGGGAATTCCACGCACCTCTCCCACACTCAAGCACGGCAGTTTCGCCTGCAGGCTCCGAGTTAAGCCCGGAGATTTCACAGGTGACTTCCCGCACCGCCTACGTCCCCTTTACGCCCACTAATTCCGAACAACCCTTGCCCCCCTCGTATTACCGCGGCTGCTGGCCCGAAGTTC
+
CCCCCGGGGGGGGGFGGGGGGGGGGGGGGGGGGGGGGGGGGGGGGGGGGGGGGGGGGGGGGGGGGGGGGGGGGGGGGGGGGGGGGGGGGGGGGGGGGGGGGGGGGGGGGGGGGGGGGGGGGGGGGGGGGGGEFGGGGGGGCGGFGGGGFGGGG@DFGGGDGCEGGGFGFFEGGGGGGGGG8AEE=GEEFG,>CCCE5*8CCCF+A997CD7DFC+>CDEEC95CD*7<E9):35>C8D9*;/97*:C)<9<9))*))2<*757*9@F>:@53)1*2069C(6(-210)5701)(())08<-
@M03506:14:000000000-AKVR1:1:1101:23441:2628 2:N:0:32
TCGGACTACCGGGGTATCTAATCCTGTTTGCTACCCACGCTTTCGTGTCTCAGCGTCAGTGGCGGTCCAGAGAGCCGTCTACACCACCGGTATTCCTCCTGATATCTACGCATTTCACCGCTACACCGAGAATTCCAGTTGCCCCTTCTGCACTCTAGCCCCGCAGTATCGGCTGACCCTTCCGGGTTAAGCCCGGAGATTTCACAGTCGACTTGCGGTGGCCGCCTACGCGACCTTTACTCCCAGTCAATCCGCACAACGCTTCCCCCCCCCGTATTGCCGCGGCTGCTGGCACGGCATT
+
CCCCCGGGGGGGGDE;FFGGGGGGGGGGGFGG@FFFGFGGEGGGGGFGG9FAFF@FEEFGFGGGGFGGGGGGGGGGGFGDFGAE@F,BFEGGGCFBAEGGGFGGGFFFGGGDDF,FFAGGGEEGGGGGDGEG9FFFA7D;,EEF6CF8=>FGGFGGGACCFECEECCGCCE7;:CFG?,:DGG>C*4:;9,2:=>E5:E?7@G7+19=<*5CE<C7C3./5CG75>58*7>*/0.9):@F+2*10+<4A+<@F>*/>(*2.>5**3*):5)07);8*(*0.-,-,3,)(),..42*)8(,)
@M03506:14:000000000-AKVR1:1:1101:11078:2650 2:N:0:32
TCGGACTACCGGGGTATCTAATCCCGTTCGCTCCCCTGGCTTTCGCGCCTCAGCGTCAGTGTCGGCCCAGCAACCCGCCTTCGCCGCAGGTGTTCCTCTTGATATCTACGCATTTCACCGCTACACCAAGAATTCCAGTTGCCCCTTCCGCACTCTAGCCGCACAGTACCAGTTGACCTTTCCGAGTTAAGCTCGGAGATTTCACAACTGACTTGTGCTGGCCGCCTACGCGCCCTTTACGCCCAGTAAATCCGAACAACGCTTGCTCCCCCCGTATTACCGCTGCCGCTGGCCCGGAGTG
+
CCCCCGGGGGGGGGGGGGGGGGGGGGGGGGGGGGGGGGGGGGGGGGGGGGGGGGGGGGGGGGGGGGGGGGGGGGGGGGGGGGGGGGGGGGGGGGGGGGGGGGGGGGGGGGGGGGGGGGFGGDGGGFGGCGDGGGGGF9DFFFGGGFFGGGGGGGGFF7EGEGGGGFGCFGGFGGGG9CGCGGCCEE:CFG9C,<EE5ECFGCGGGGC:E<*;FCFG47AF*:CE37>BFDBCDFEC<DFG5CCD7501?9+9?D*>DBGG7BB<FG+9CFG55)/28(9EA(((,((0(),(5(-)78,8(
@M03506:14:000000000-AKVR1:1:1101:15096:2660 2:N:0:32
TCGGACTACCGGGGTTTCTAATCCCGTTTGCTCCCCTGGCCTTCGTGCCTCGGCGTCAGGAACTGTCCAGAGACCCGCCTTCGCCACTGGTCTTCCTTACGATATCTATGCATTTCACCGCTACACCGTAAATTCCAGTCTCCTCTCCAGTCCTCAAGCACGGCAGTATCGAATGCAGTTTCGGAGTTAAGCCCCGAGATTTCACACCCGACTTACTGCGCCGCCTACGCCCCCTTTACCCCCAATGAAACCGAACAACCCTTGGGACCGCCGTATTACCGCGGCTGCTGGCCCAGAGTTT
+
CCCCCGGGGGGGGGFGGGGGGGGGGGGGGGGGGGFGGGGGGGGGGGGGGGGGGGGGGGGGGGGGGGGGGGGGGGGGGGGGGGGGGCGGGGGGGGGGGGFGGFEGGGGGGGCCFGFFGGGGGGGGGGGGGGGGGGGGGGGFFFGGGGGG9@E@DDECF@D8D+>C:EGFGFEFGCCEGGGGF;CGECEFFG9?,*>CE>**>BF7?9<C5)19CD7C+++*:D5ED*5A=3)7CB>*87?++*97*6<?72+8)05))(1*0))*2A@4C0).)/*23)0?,(,2(((08F,3)((*0..))
@M03506:14:000000000-AKVR1:1:1101:19895:2683 2:N:0:32
TCGGACTACCGGGGTATCTAATCCGGTTCACTCCCCACGCTTTCGTGCCTCAGTGTCAGAAATGGTCCAGTAACCTGCCTACGCCATTGGTGTTCCTTCTAATATCTACGGATTTCACTCCTACACTAGAAATTCCAGTTACCTCTACCATTCTCGAGTTAGTGAGTTCGAATAATGGTCTGCGTGGTTGAGCCACCAGGTTTCACTATTCGCTTTACTAACCACCTACGCAACTCTTTACGCCCATTCACTCCGGCTAACGCTTGGTTCCTACGTATGACCGCGGCTGCTGGCACGTAGT
+
CCCCCGGGGGGGGGGGGGGGGGGGGGGGGGGGGGGGGGGGGGGGGGGGGFG?FGGFFGGGGGGGGGGGGGGGGGGGGGGGGGGGGEGGGGGFGGGFFGGGGGGGFGFGGGGGGGGGGGGGGGGGGG9EFGCGACCFCGGGFGCGGGGGGGGGGGGG,@@ECAEGGGDE9CF8EGEFGFE8F,DEE>6FGGFFEGCGGGGC6C,,@CFAF@C7>5DD+=A:7;;EGCAAF75?DA6**=+,4*8CCE*/++3+1=*9)(76A))*:*//*39/7*;::4?FD:(1(49)()))/24658.2-
@M03506:14:000000000-AKVR1:1:1101:9876:2700 2:N:0:32
TCGGACTACAGGGGTTTCTAATCCCGTTTGCTCCCCTGGCTTTCGCGCCTCAGCGTCAAGAACAGGCCAGGAAGCCGCCTTCGCCACTGGTGTTCCTCCCGATATCTACGCATTTCACCACTACACCGGGAATTCCGCTTCCCTCTCCTGCCTTCAAGTCGAGCAGTATCGAATGACGCCCCCCAGTTGAGCCAGGGGATTTCACATCCGACTTAATCGACCGCCTGCGCGCTCTTTACGCCCAGTAAATCCGGACAACGCTTGCCCCCTACGTATTACCGCTGCTCCTGGCACGTAGTTA
+
CCCCCGGGGFGFFGGGGGGGGGGGGGGGGGGFGGGGGGGGGFGGGGGGGCGGGGGGGGGGGGGGECGDCGGGGGGGGGGGGGGGGGGGGGGGFGGGGGGGGGGGGGGGGGGGGEGGGFGGGDGGGGGGG7FGGGGGGGG>EGGGGGGGGGGGGGFGGGGGGGGGGGFGFG8CGGFGGEEGGGGG*=@9B,?FG?8FGG*:@=FDCEEDCD3C*>F+CD569>CGGGFFGG>7/)5:.2=8=EGDG7F47+<;@35D<(1*7>)136@FGB37B*+<+4@:(((-1))0()((0),*0>:4.
@M03506:14:000000000-AKVR1:1:1101:16682:2721 2:N:0:32
TCGGACTACTGGGGTATCTAATTCCGTTTGCTCCCCTAGCTTTCGCGCCTCAGCGTCAGTGTCGGTCCAGGAAGCCGCCTTCGCCACCGGTGTTCCTCCGGATATCTACGCATTTCACCGCTACACCCGGAATTCCGCTTCCCTCTCCCGAACTCAAGCCCGCTAGTTTCCTGTCCCATTCCCCAGTTGAGCCGGGGGATTTCACACAGGACTTAACGAACCGCTTACGCACCCTTTACGCCCAGTAATTCCGAACACCGCTCCCTCCCCCTGTATTACCGCGCCGGCTGGCCCAGATTTC
+
-8A8CEFGG--;EFF6<@FGCC,;6;;6;@C,6CCC6,CFF,EEB@++@@,@EEFGGGGG<<,6FGD+,E<D<6@,@CF,CEFE=@FFC:4@F,@F?FFGEE:@9FFAF@G+C+EFGGG>FEEGGF8>C+6>+AFC8FC:+8@ED8==E83@C@@FG6@@F7EGC5E,EC;,>D,6=,=,>DCC@C5BCE7,B*1==C8:97;@EFGC=**7<*<+:*)*9)55)*))2>)27))047=?EC)7*0+*+++0))1//(1*05.)9**)/)).)02<+)*+-(((-(()(0(-.-49)*-))
@M03506:14:000000000-AKVR1:1:1101:14090:2726 2:N:0:32
TCGGACTACCGGGGTTTCTAATCCTGTTTGCTCCCCACGCTTTCGCGTATCAGCGTCAGTATCCAACCAGGGGGCCGCCTTCGCCACAGGTGTTCCTCCCGATATCTACGCATTTCACCGCTACCCCGGGAATTCCACCCCCCTCTTTGGTACTCTAGCTTGCCAGTTGCATGCGTCCTTCCCCGGTTGAGCCGAGGGATTTCACACATGACTTAACAAACCGCCTACACGCCCTTTACGCCTGACGATTCGGCACAACGCACGCCCCCTCTGTATTACCGCGCTCGCTGCCACGGAAGTG
+
CCCCCGDF9FGGGG@FGGGGGC<FFGDFGGGDEGGEEEGEGGGFGGGGGGACEFGGDGGGGCFGGCFGGGGDGGGEGGC,?,?CD@:EFCFGFCDFFFFGCCGGEEGFFFGC@FF99@?+@+=F,3@GGCF:BFG<FBBFFEGCCCF,DFGFF7;;DC9DDCC?CDB;,;9<CCCB=EC+;@F*:*/7CC+B*:1:ECE66CG9<?+:CF7DGFEGGC?C5<CE<7.70*)/*7595:8**2*/*+*)/*<).)977(**.)01)*17C)95)*0<+)992(((((()-)(.7)-1)),.)
@M03506:14:000000000-AKVR1:1:1101:17306:2742 2:N:0:32
TCGGACTACACGGGTTTCTAATCCTGTTCGCTCCCCTAGCTTTCGCGCCTCAGCGTCAGTGTCGGCCCAGTAGCCCGCCTTCGCCTCAGGTGTTCCTCCCGATATCTACGCATTTCACCGCTACACCTGGAATTCCGCATCCCTCTCCCGAACTCAAGCCATCCAGTATCAGACGCAGTTCCCCGGTTAAGCCGAGGGATTTCACGTCTGACTTAGTTGGCCACCTACGAGCCCTTTACGCCCAGTAATTCCGAACAACCCTTGCCCCCCCCGCATTACCCCGGCTGCTTGCACGCGGTCA
+
CCCCCGGGGGGGGGGGGGGGGGFGGGGGGGGDGGGGGGGGGGGGGGGGGGGGGGGGGGGGGGGGGGGGGGGG9EFGGGEFEGGEGGGEGGGGGGGGGGGGGGGGGGGGGFGGGGDGGGGGGGGGFFFGFGEFGGGGGGGGGGGGGFFGGGE6E6CDGGGGCEGC?FGFGGGGFGEGGGGFGFFGGGGGG,BF88C?:5868=F9CFEGGG>793>CFCCGDF*7*>)757;5C>F4:C*;8*55C6+9++396>35).C*77?FF6C)175>>)*;?)9C(-,(-4(7,*),*5:/))-((
@M03506:14:000000000-AKVR1:1:1101:12035:2762 2:N:0:32
TCGGACTACCGGGGTATCTAATCCTGTTTGCTACCCACGCTTTCGTGTCTCAGCGTCAGAAGTGGTCCAGTAAGCTGTCTACACCACAGGTGTTCCTCCTGATATCTACGCATTTCACCGCTACACCAGGAATTCCGCTTACCTCTCCCACCCTCTAGCATTCTAGTTTCCGCTGCACCCTCCCAGTTAAGCCGGGAGATTTCACAACAGACTGGGAACACCGCCTACACACTCTTTACGCCCAGTAATCCCGAACAACGCTCGCTGCCTACGTATTACCGCGGCTGCTGGCCCGTAGTTT
+
CCCCCGGGGGGGGGGGGGGGGGGGGGGGGGGGGGGGGGGGGGGGGGGGGCFGGGGGGGGGGGGGGGGGGGGGGGGGGGGGGGEGGGGGGGGGGGGGGGGGGGGGGGGGGGGDEGECBGGGGGEGGGGGDCFFGGGGGGGGCEFGGFGGGGGGGGGGGGGGGGGGGFFGGGGGGEGGFFFGFFGGD6D9FGFFDCGG:C8CCCG:DFGGDFFGCF>FGG6CFCDGD<BAGGF5*5=D5DC=5E)>70;+9+3655)5C8</77>77?858*270*330)*03699>((03901),(1)),))
@M03506:14:000000000-AKVR1:1:1101:13873:2762 2:N:0:32
TCGGACTACTGGGGTTTCTAATCCCGTTTGCTCCCCTGGCTTTCGCTCCTCAGCGTCAATGCCGGTCCAGGATGCCGCCTTCGCCACCGGTGTTCCTCCAGATATCTACGCATTTCACCGCTACACCTGGAATTCCGCATCCCTCTCCCAATCTCAAGCCATCCAGTATCAGACGCAGTTCCCCGGTTAAGCCGAGGGATTTCGCGTCTGACTTAGTTGGCCACCTACGAGCCCTTTACGCCCAGTAATTCCGAACAACGCTTGCCCTCCCCGTATTACCGCGGCTGCTGGCCCGGCGTTT
+
CCCCCGGGGGGGGGGGGGGGGGGGGGGGGGGGGGGGGGGGGGGGGGGGGGGGGGGGGGGGGGFGGGFGGGGGGGGGGGGGGGGGGGGGGGGGGGGGFGGGGGGGGGGGGGGGGGGGGGGEGFFGGGGGGGGGGGGGGGGGGGGGGGGGGGGGG9EGGGGFGFFFGGGGGGFGGGEGGGGGGFFGGGGGGCFFGEGGGCG=<DEGGEEGGFCFC@FCG76+CCCC8FFF=D@:DF?4.C6;CGGGGFGFCGGFF:9DD07C3>:D<EE)2./8:7*;0.=E:>F(669::F06)46CDE>((
@M03506:14:000000000-AKVR1:1:1101:11497:2763 2:N:0:32
TCGGACTACAGGGGTTTCTAATCCTGTTTGATCCCCACGCTGTCGTGCCTGAGCGTCAGTTACGGGCCAGTGAGCCGCCTTCGCCACCGGTGTTCTTCCCAATATCTACGAATTTCACCTCTACACTGGGAATTCCACTCACCTCTCCCGTACTCAAGCCCCTCAGTCTCAAAGGCAATCCCAGCGTTGAGCTCTGGGCTTTCACCACTGACTTGCGCAGCCGCCTGCGCCCGCTTTACGCCCAGTACTCCCGAACAACGCTCGCCCCCTTCGTATTAGCGCTGCTGCTGGCCTGTCGTGT
+
CCCCCGGGG<DGEDGGGFGGGGGGCFFGGGFCC<FDFEDGEEGGGGGGGFGDFFGGGGDGGG9@FE7CFFF<F9CEFFGEF9DFGGGGGGGGGGGFGGF<FFGGGGFAFCGCEGGGGGG9FECFFGGCFF,E4AE99F,AFED@=EEFGEFEGGG989,@+@@@D8EFGGC;<,8F1@9,6,28,*@@;*,,3,>>:6DF8;9CF,,*44*2A+>,:55*?C8:<CAAC5)*/8)*,;1*/*1*7<<*<+0.)./9)(//7>)19:E5E)*0)*0*<<*0(,((-).*5)(-0)(00.3(.
@M03506:14:000000000-AKVR1:1:1101:7165:2833 2:N:0:32
TCGGACTACTCGGGTTTCTAATCCCATTCGCTCCCCACGCTTTCGTCCTAGCAGTGTCAGGTGACACCCAGTGGCCTGCCTTCGCTTTCGGTGTTCCGAATGATATCAACGCATTTCACTACTACACCATTCGTTCCAGCCACCTCTTTGTCCCTCTAGTCTTGGAGTATTTTGAGCAAACGCGGAAGTTGAGCCTCCGGCTTTTACCCAAAACTACCAAAACCACCTATCGGTCCGCTTTACGCCCAATGATTCCGGATAACGCTTGAGGTCTCTGTATTACCGACGCTGCCGGCAGCGC
+
CCCCCGGGGGGGGGGGGGGGGGGGGGGGGGGGGGGGGGGGGGGGGGGGGGGGGGGGGGGGGGGGGGGGGGGGGGGGGGGGGGGGGGGGGGGGGGGGGGGDGGGGGGGGGGGGGGGGGGGGGGGCGGGGGGGGGGGGGGGGGGGGGGGGGGGGGGFCFGGGGGGGFGGGGGGGGCEF?FGGGGG6EGGDF;BCGGD:FCEGG45@<CFFFGGGF4CC646<46D*8?A)CFFGD5.):DEDFGCCD*C:C66/1*:*9275)*995*;>0)9<>:<++66:64:<4((8(.((),(/))(((
@M03506:14:000000000-AKVR1:1:1101:7381:2839 2:N:0:32
TCGGACTACACGGGTTTCTAATCCTGTTTGCTCCCCTAGCTTTCGTTCCTCAGCGTCAGTTGCGGTCCAGCGAGCCGCCTTCGCCACGGGTGTTCCTACAGATATCTACGCATTTCACCGCTACACCTGTAATTCCACTCGCCTCTCCCGCACTCTAGCATGGCAGTTTCGGGAGCAGCCCCTGGGTTGAGCCCAGAGATTTCACTTCCGACTTGCCACACCGCCTACGAACCCTTTACGCCCAGTAATTCCGAGCAACGCTGGCCCCCTACGGCTTACCGCGGCCGCTGGCCCGTCGTTA
+
CCCCCGGGGGGGGGGGGGGGGGGGGGGGGGGGGGGGGGGGGGGGGGGGGEGFGGGGGGGGGGGGGGGGGGGGGGGGGGGGGGGGGGGGGDGDFEFGGGGGGGGGGGGGGGGGGGGGGGGGGGGGGGGGGGGGGGGGGGGFFEGGGDDGGEGGG>,,@9BEFGGGGGFGGGGGG5C5CFGD*41D@DEC5,?CGGGF55,4==C7>FGG?53C=C9FF+==<C7EDD:?C5):95.7,:FEGGD79<C*<9<F657>5,9:5>37CEC>C5*.)*22?)97,2710,357324)(-9)0-3(
@M03506:14:000000000-AKVR1:1:1101:15585:2853 2:N:0:32
TCGGACTACCGGGGTTTCTAATCCCGTTTGCTCCCCACGCTTTCGCGCCTCAGCGTCAGTATCGGCCCAGTAGCCCGCCTTCGCCTCAGGTGTTCCACCCGATATCTACGCATTTCACCGCTACACCGGGAATTCCAGCTACCTCTTCCGTACTCTAGCTCGCCAGTATCGGTCGACTCTCCGGGGTTGAGCCCCCGGCTTTCACCACCGAATTAGCAAGCCGCCTACGCCCACTTTACGCCCAATAATTACGCACCACCCTTGCCACTCAAGTATTCCCCCGTCCTTCGGCCGCCAGATC
+
CCCCCGEG9ECFCD@EGGGAGGGCFCEFDDF<FFFGGDGDEGG9CEGGG7FGFFGGGGGGGDA:F@F@FCFFEF<EFDFGFGFFGC@GGGE=AFFD,,B+6++@FFGGF@FCCFFGEFA:+=@@FEDE::CC=>D,,9,>FFGGEEF;;@;@EGGEEFFF95@C*;EC,:C7AGEEC87FCCE>?8EE528+*/;***2:CF+++0<*/99)7C<+**9*75/*9*)8*)02*))0-****117C6<6?+21.)*)145>)))9*C9?+)7)/*+++)1<(((-(((*..((.(())8(.(
@M03506:14:000000000-AKVR1:1:1101:13215:2882 2:N:0:32
TCGGACTACCCGGGTATCTAATCCCGTTCGCCCCCCTGGCTTTCGCGCATCAGCGTCAGTATCGGCCCAGTAGCCCGCCTTCGCCTCAGGTGTTCCTCTCGATCTCTACGCATTTCATCGCTACACCGGGAATTTCAGCTACCTCTTCCGTACCCTAGCCAGCCAGTATCGGCTGACCCTCCGGGGTTGAGCCGCGGGCTTCCACAACTGACTCAACATGCCCCCTACTCGCCCTTTTCGCCCAACAATCCCGAACAACCCTTCGCCCCCACTCCTTACCCCGCCTGCTGTCTACTAGTTA
+
-8B<,67CF<EGFGEEGGGD<EE<E,CC<;:,B:+@@D8<<C<EEGECCB:EDG7CFCCFFGC,6@BCFFE?<EGG:7CBFG7F:4F,BDF8CC@FGF,=+B<,9@AFB=CEF7E@5,,AC83CFGF@+:B=,,,9=,3,,=3,3@DF;3@@8+,,7D68,,@*5,@3=DBEE5*892=1>5:*4C:E58B>9*:85=?5C*+3<+*2+**9703+**)+****9D5>0>559;3*)*1**:**/1*00+0/.)9C),1:75)***1):)/77**++-/0(((((((04)..*.)*/0.))
@M03506:14:000000000-AKVR1:1:1101:8602:2883 2:N:0:32
TCGGACTACTGGGGTTTCTAATCCCGTTCGCTCCCCTGGCTTTCGCGCATCAGCGTCAGTGTCGGCCCAGCAACCCGCCTTCGCCGCAGGTGTTCCTCTCGATATCTACGCATTTCACCGCTACACCGAGAATTCCAGTTGCCCCTTCCGCACTCTAGCCGCGCAGTATCAGTTGACCTTTCCGAGTTAAGCCCGGAGATTTCACAACTGACTTGCGCTGGCCGCCTACGCGCCCTTTACGCCCAGTCAACCCGAACACCGCTTGCCCCCCCCGTTTTACCGCGGCGGCTGGCACGGTGCT
+
CCCCCGGGGGGGGGGGGGGGGGGGGGGGGGGGGGGGGGGGGGGGGGGGGGGGGGGGGGGGGGGGGGDGGGGGGGGGGGGGGGGGGGGGGGGGGGGGGGFGGGFGGGFGGGGFEGGGGGDGG7FFFGGGDEGGGGGGGGGA=FEGGGGGGGGGGGGFGGGFGCCEEEGGGG9FG9BBCEFGFGGEC>FGGGGG6AG58C*2>++9CFFEGF7DCG+0>D@5)7F5DCB):<DEDEEG(9/9;CDD**<*+++0.</)794*5)>DF8+9@D3BB)/*+,*05(490,()451(.(29).,()
@M03506:14:000000000-AKVR1:1:1101:9140:2903 2:N:0:32
TCGGACTACTGGGGTTTCTAATCCTGTTTGCTCCCCACGCTTTCGCGTCTCAGCGTCAATACCGTCCCAGCGAGCTGCCTTCGCCATTGGTGTTCCTCCTGATATCTGCGCATTTCACCGCTACGCCAGGAATTCCACTCGCCTCTTCCGGATTCTAGCCCGGCAGTATCGGTCGGCTTTCAAGGGTTGAGCCCTTGACTTTCACAACCGACTTCCCGGGCCGCCTACACGCCCTTTACGCCCAATGCTTCCGGACAACCCTTGCCCCCTACTTATTACCGCGCCCGCCGGCAACTCTTTT
+
CCCCCGGGGGGGGGGGGGGFGGGGGGGGGGGGGGGGGGGGGGGGGGGGGEFGFGGGGGGGGGGGGGGGGGGGGGGGGGGGGGGGGGGGFFGGGGGFGFGFFGGGGGDFGGGCFGGGGGGGG7FGGGFGGGCDFGFFGGGG:BCBEGGGGGCE8@9DFGFGFGCEGGGDDFGGC8EEEGC8DG7E6E8FEC7CF=EFFEGGGGG@FC?*7D75*:++;83=DGDGDCD4+00**)0<27=**7CDC*+)<9FF:)9D)34*))85C8+8C@D>**+0<)*<3(((((,)-;06)((**1).)
@M03506:14:000000000-AKVR1:1:1101:10212:2905 2:N:0:32
TCGGACTACCCGGGTTTCTAATCCCGTTTGCTCCCCTGGCTTTCGCTCCTCAGTGTCAGTGTTGGTCCAGGATGCCGCCTTCGCCACCGGTGTTCCTCCAGATATCTACGCATTTCACCGCTACACCTGGAATTCCGCATCCCTCTCCCAATCTCAAGCCATCCAGTATCAGACGCAGTTCCCCAGTTAAGCTGAGGGATTTCACGTCTGACTTAGTTGGCCACCTACGCGCCCTTTACGCCCAGTAATTCCGAACCACCTCTGCCCCCCCCGTATTACCCCCGCCCCCGGCACCGCGCTC
+
CCCCCGGGGGGGGGGGGGGGGGGGGGGGGGGGGGGGGGGGGGGGGGCFG8FGGGGGGGGGGGGGGGGGGGGGGGGGGGGDGGGGGGGGGGGGGGGGGGGGGGGGGGGGGGGGGGGGFGGGGGGGGGGGGGGFFEFGDGGCG>FGGFGGGGCEGFFGEEFFGGGGGFGFGGFGGGGGGCGCEGGGDE:CC@FFDFFGGC8FFGCCFCC764+=:@ACGGFGGGGGGG4A=))=7AFC87;;=E31;+;79<FF:>*1)475))0*9@:>G3C>5***2)1+.1,3((,)(),()4())7(,-
@M03506:14:000000000-AKVR1:1:1101:24222:2915 2:N:0:32
TCGGACTACCGGGGTTTCTAATCCTGTTTGCTCCCCTAGCTTTCGCGCCTCAGCGTCAGTTATGGTCCAGTGCGCCGCTTTCGCCACAGGTGTTCCTCCCGATATCTACGCATTTCACCGCTACACCGGGAGTTCCACGCACCCCTCCCATACTCCAGCACGGCAGTTTCGCCTGCAGACTCTGATTTGAGCCCATAGATTTCACCGTTTCCCTACCGCCCCTCCTACGCGCCCTTTACCCCCTATGATTCCGACCAACGCTTGCCCCCTCCGTATTTCCGCGCCTTCTGGCGCGTCGTTG
+
CCCCCGCCGEFGGGBFGFGFCCFCFGFFGGD,CEFGGGEGFGGGGGCFGFGGFC7FFE>CEFGFFFFFGGGGGGGGG7>E<?@@GGGGGGEDGGGGGFGGG77=7?B,C=F+?FFGGF9?F7@BFFEE+=7FFG>FGDEEEBE+++@C>7E8BFGCC,@6@C*:*@,;>A*>;*18C6=:66,;1,,,,@*,2=***3++5:@F++/***2++;988D3*)1*:DF6?*/027)0>4C?++*))*30192A1)))958**.))**+001)*)0/**2)*2,41(1-(9-*)))(()))-4(
@M03506:14:000000000-AKVR1:1:1101:16218:2927 2:N:0:32
TCGGACTACCAGGGTTTCTAATCCCGTTTGCTCCCCTGGCCTTCGTGCCTCAGTGTCAGTAACTGTCCAGGGATCCGCCTTCGCCACTGGTCTTCCTTACGATATCTACGCATTTCACTGCTACACCGTAAATTCCAATCTCCTCTCCAGTACTCGAGCAAGGCAGTATTGAATGCAGTTCCGGGGTTAAGCCCCGGGATTTCACATCCAACTTACCTCGCCACCTACGCACCCTTTACGCCCAATAAATCCGAACAACCCTTGATACCTCTATATTACAGCGGCGCCTGGCTCGTCATTA
+
CCCCCGGGGGGGGGGGGGGGGGGGGGGGGGGGGGGGGGGGGGGGGGGGGGGGGGGGGGGGGGGGAEEFGGGGGGGGGGGGGGGGGGGGGFFGGGGGGGGGGGGCCFCGGGGGGGGGGGGGGGFGGGGDGGEGGG;FGFFF?AEFFGFFGGGGGGGEGDGEFGGGCEFFG,,9DEG989EE>FECCEED:CEGGGGGGGE>8FD;E,,9CCFCCDGGGGAD4<DGGG))/9>:>>AG):A*3>C*/*+*14>48>7)9(1*)087*+09+*0*/*0+:4=+4)4(-,(0()(4))())),))
@M03506:14:000000000-AKVR1:1:1101:13154:2974 2:N:0:32
TCGGACTACCGGGGTATCTAATCCCGTTTGCTCCCCTGGCCTTCGTGCCTCAGCGTCAGGAACTGTCCAGAGACCCGCCTTCGCCACTGGTCTTCCTTACGATATCTACGCATCTCACCGCTACACCGTAAATTCCAGTCTCCTCTCCAGTCCTCAAGCACGGCAGTATCGAATGCAGTTTCGGAGTTAAGCTCCGAGATTTCACACCCGACTTACCACGCCGCCTACGCACCCTTTACGCCCCATGAATCCGAACAACCCTTGGGACCTCCGTCTTACCGCGGCTGCTGGCCCAGAGTTT
+
CCCCCGGGGGGGGGGGGGGGGGGGGGGGGGGGGGGGGGGGGGGGGGGGGGGFFGGGGGGGGGGGGGGGGGGGGGGGGGGGGGGGGGGGGGGGGGGGGGGGGGGGGGGGGFGECFFFGGGGGGCGGGGGGGDGFGGGADGGEFGGGGGGGGGGGGGGFCGGGGGGC66EE@@FECFGGGGGGGGGGGGGFFGFCGGD:*@FGGC@7=EEEGGGGGGGC7==<C)>DDAA5CBG:))9.:*1=>D)9709++0<5.*/)39*<.<*6*/0847)51*1A-0A(2(-4215,9((.((*5)::-
@M03506:14:000000000-AKVR1:1:1101:6658:2980 2:N:0:32
TCGGACTACACGGGTTTCTAATCCCGTTCGCTCCCCACGCTTTCGTTCCTGAGCGTCAGCAATAGCCCAGCAAGCTGCCTTCGCCATTGGTGTTCTTCGCGATATCTACGGATGTCACCCCTACACCGCAAGTTCCACTTGCCTCTACTATGCTCTAGTCTTTCAGTTTTGGGCACAGTCCATATGGTTGAGCCACAGGATTTCACACTCAACTTGAAAAACCGCCTACGAACGCTTTACGCCACGGTATCCCGGTTACCGTTTGTACCCCACCTTTTCCCGCGCTCGCTGGCACGTAGTT
+
<CCCCGGGFGEFFGG;FGCFFAFGE;FDGGG@FGGGFGG>FFG9F@E,;CFCF@C@:@FGGGGG<FGGGFGFGGG@E,EEFGDG@:CFDFGCFFGFF,,CBGFGGGFFGGC+F79FCGGGG7FGGFFGGG@>E5;CCD;=>,DGGFEGGC@3ECFGGCF8EA,=D8EG,=EE>:EGGC7?F7:EACA:A*B,@ECFG75>62,,,,,=,3;*CEF284A:CCCEGD5);7>*C))*//;?5CD)**3.*;+9/5/))-*3)))79*01+**))**++.*3),(,((,0(),()()17<:1.
@M03506:14:000000000-AKVR1:1:1101:20701:2985 2:N:0:32
TCGGACTACTCGGGTTTCTAATCCCGTTTGCTCCCCTGGCTTTCGCTCACTCAGCGTCAGTGCTGGTCCAGGATGCCGCCTTCGCCACCGGTTTTCCTCCAGTTATCTACGCATTTCACCGCTACACCTGGAATTCCGCATCCCCCTCCCAAACTCAAGCCATCCAGTATCAGACGCAGTTCCCCGGTTAAGCCGAGGGATTTCACGTCTGACTTAGTTGTCTGCCTAGGAGCCCTTTACGCCCAGTAATTCCGAACAACGCTTGCCCCCCCCGTATTACCGCTGCTGCTGGCCCGGAGTC
+
CCCCCGC<FGEGGEC;FFGG9EFEFE,CFGGDFEGGG8FFFFCD@CCF@DFCCGGGF7B@FF,EEC,CEDFFFF,:C6C@F@A,BBFCFFCF+:=F9<FFFB5?F,9@,CFFD@:AE,,?:=+CB?EFF:B,AA8EEGGGGGF@+@B6B8EG8AEFGF9DDC7@EGCEE7DCCF66@>EE;EA,:B*@CE9DFF*4***/,*,1>C6C5;CG9CFF7@:<22++2*;+**2093.;36++*2879CAF+0+916*/)(**07)*786/*87@55**0,*<4((((4,))0,()((/))-4(
@M03506:14:000000000-AKVR1:1:1101:22154:2985 2:N:0:32
TCGGACTACAGGGGTTTCTAATCCTGTTTGCTCCCCACGCTGTCGCGCATCAGCGTCAGTACCGGTCCAGTGAGCCGCCTTCGCCACTGGTGTTCCTCCCAATATCTACGCGTTTCACCGCTACACTGGGAATTCCACTCACCTCTCCCGGTCTCAAGCAAAGCAGTTTGGACGGCAGTTCCTCGGTTAAGCCGAGGGATTTCACCATCCACTTGCCAAGCCGCCTACGCGCCCTTTACCCCCAATAATTCCGAATAACGCTTGCCCCCCCTGTATTACCCCTGCTGCTTGCCCAAAGTTT
+
CCCCCGGGGGGGGGFGGGGGGGGGGGGGGGGGGGGGGGGGGGGGGGGGGGGGGGGGGGGGGGGGGGGGGGGGGGGGGGGGGGGGGGGGGGGGGGGGGGFGGGGGGGGGGGGGGGFGGFGGEGGG@FF:EFFEDAFGGGFFGGGFGEGFGGEEGGGCGCGGGFCGGFFFGGCGGGC8CEGGGGCC>8CEGG,BCECG8EE=C*;+A9CCCFGGGGCF*:AE5C8EC/7?5C)*9:@C0*1+<753/:849++/)<*959F5>>)*13855)1..>+:@2@9((-8?7)0,*)(0.,/0)-6)
@M03506:14:000000000-AKVR1:1:1101:11877:3000 2:N:0:32
TCGGACTACTCGGGTTTCTAATCCTGTTTGCTCCCCACGCTTTCGCTCCTCAGCGTCAGTATCGGCCCAGAGCGGCGCCTTCGCCACCGGTGTTCCTCCTGATATCTGCGCATTTCACCGCTACACCAGGAATTCCCCGCTCCCCTACCGAACTCGAGTCACAGCAGTATCGGGTGGCGTCCCCGGGTTGAGCCCAGGGGTTTCACACCCGACTTACCGAACCGCCTACGAGCGCTTTACGCCCAATAAATCCGGCCAACGCTTGGTTCCTACGTGTTACCGCGGCTGCTGGCACGTAATT
+
CCCCCGGGGGGGGGGGGGGGGGGGGGGGGGGGGGGGGGGGGGGGGGGGGFGGGGGGGGGGGGGGGGGGGGGGGGGGDGGGGGGGGGGGGGGGGGGGGGGGGGGGGGGGGGGGGGGGGGGGGGGGGGGGGGFFGFGGGGGGFGGGEGGGGGGGGFFGEEGGFGGGGG>F7:DGGGGGEF=EEGGG=EE:CGFGGGGGGGGGE)8<7CEFCDC3CCEFCF>5<DGCGD3)2>>EDFB5?G*9*5DD*:6699<9FE)/7(*:.<5DC5<5<60**/**2.*34((((,()4:?F>023))(()
@M03506:14:000000000-AKVR1:1:1101:17872:3006 2:N:0:32
TCGGACTACTGGGGTATCTAATCCTGTTTGCTCCCCACGCTGTCGCGCATCAGTGTCAGTAACTGCCCAGCAGGCCGCCTTCGCCACCGGTCTTCCTCCGGATCTCTACGCATTCCACCGCTACACCCGGAATTCCGCCTGCCCCTACCGGACTCCAGCCTGACCGTCGGCATGGCAGACCCGGGGTTGAGCCCCCGGCTTTCCCCACCCCCTTATCACGCCCCCTACCGCCCCTTTTACGCCCATTGATCCCGACAACGCTCGCCCCCCCCGTCCTCCCGGGGCATCTTGCCGGGACGTG
+
<BCCCCFFFF9CEGEGGG<FFDFFGDAFGGCEEFGGCEGG@GGF<<@C@B@CEF<FF9CEEFFFAD@F<EDGGCGGCCG@FG7CF::FEGEG7FFGFFGGE@?C9FFEFDB:CFGF<,E:=+=>,EFGGCF:DFAF87FFCDGEG@8D88++3+@DCCGF6E48,*3*;CC**=>E,8*<C8CCEDCCCFE8CFE*=7E>87++0:6C*97)*9++:*1*/9)29177*1):DEF*.**+*/5C*7+*+0+*)<*))-5*0)0))**)2>5>)****))/((((4((/-*-4)((/))(-,
@M03506:14:000000000-AKVR1:1:1101:9701:3030 2:N:0:32
TCGGACTACTGGGGTTTCTAATCCCGTTCGCTCCCCTGGCTTTCGCGCATCAGCGTCAGTGTCAGCCCAGCAACCCGCCTTCGCCGCAGGTGTTCCCCTCGATATCCACGCATTTCACCGCTACACCGAGAATTCCAGTTGCCCCTTCTGCACTCTAGTCGCACAGTATCAGTTGACCTTTCCGAGTTAAGCCCGGAGATTTCACAACTGACTTGTGCTGCCCGCCTACGCCCCCTTTACGCCCAGTAAATCCGACCAACGCTTGCTCCCCCCGTCTTTCCGCGTCTGCTGGCTCGGCGTT
+
CCCCCGGGGDEFFGGGGGGFGGGGGGGGGGGGGGFGGGGGGGGEGGGGGGGGGFGGGCCFFGGGAFFGGFGGGGGGDFGGGGGGGGGDDGF?FCFG,94?FCFFGGGGGGGCFCCFGGGEGCGEF=F7>FF>FFGGG9FF;EG8=+@EAEGGFGGGGFFGGGBE8FD,@D9=D<3>EGFFGGG8C5D>GC,CE=*C*:=FG77<@+=E6876<:+>*>7?*/2*<C>5C*)79)078**</*9CC509+<+960*/9(*:055**C+7853)7);**(*+-(-,((-050,5<())))-(-
@M03506:14:000000000-AKVR1:1:1101:18546:3059 2:N:0:32
TCGGACTACCCGGGTTTCTAATTCTGTTTGCTACCCACGCTTTCGTGTCTCAGCGTCAGTTACGGTCCAGAAAGCCGTCTACACCACCGGTGTTCCTCCTGATATCTACGCATTTCACCGCTACACCAGGAATTCCACTTTCCTCTCCCGTACTCTAGTCTTTCAGTATTCGGCGCACCCTCCCAGTTGAGCCGGGAGATTTCACACCAACCTTAAAAAACCGCCTACACACCCTTTACGCCCAGTAACCCCGAACAACGCCCGCTGCCTACGTACTCCCTCGGCCTCTGGCCCCTCGTTA
+
@CCCCGGGGGGEDEF;@FGFGGGGGGGGGDFGGGGEFGGGGGGGGFDDEGGGGGGGGGCEGGFGGECCFGGGGGGGGGGGGGAFGFGGGGCGFCFGGFGGCEFGGGGGGGGGGGCGDGGGGEGGGGGGGEF=FGGGGGG?FGGFFGGGGG@EGGFGGC;EGF;,,@=D8DG8DEEGEGGDFGGDG8DCDG7CGGDCEG*41=E9FFFE=<*2?C,>C86*757=</8FGCAEG35<3*9CE=/*13<*C05>5.)))(1*.)8))*25**27596*/)9C((((,((8(0),)((*07(-(
@M03506:14:000000000-AKVR1:1:1101:17192:3068 2:N:0:32
TCGGACTACTAGGGTATCTAATCCCGTTTGCTCCCCTGGCTTTCGCTCCTCAGCGTCAATATTGGTCCAGGATGCCGCCTTCGCCACCGGTGTTCCTCCAGATATCTACGCATTTCACCGCTACACCTGGAATGCCGCATCCCTCTCCCAAATCCAAGCCATCCAGTATCGGACGCAGTTCCCCAGTTAAGCTGAGGGATTTCACGTCCGACTTAGTTGGCCGCCTCCGAGCCCTTTACGCCCAGTAATCCCGAACAACGCTTACCCCCCCCGTCTTCCCCCCGCTTCTGGCACGGATTTG
+
CCCCCGGGGGGGGGGGGGGGGGGGGGGGGGGGGGGGGGGGGGGGGGGGGDFGGGGGGGGGGGGGGGGGGGGGGGGGGGGGGGGGGGGGGGGGGGGGGGGGGGGGGGGGGGGECFA?EGGGGGGGGGGFGGGGGGGGGGGGGGGGGGFGGGGGGGGGFDFGGGGGGGGGGGEGEGGGC*AEGGGFCEFGGGGGGGGGFG5CCGFCFGGGG:DGGGGGGF66CFGGGG)=ECBGDFFGEC4*;C>*5<@B9++95)CD<?D=>@3*0CFFE3>>57*8*)12(((-3((0.*)4),43))()-
@M03506:14:000000000-AKVR1:1:1101:23493:3068 2:N:0:32
TCGGACTACCGGGGTTTCTAATCCCGTTCGCTCCCCTGGCTTTCGCGCATCAGCGTCAGTATCGGCCCAGTAGCCCGCCTTCGCCTCAGGTGTTCCTCCCGGTATCTACGCATTTCACCGCTACACCGGGAATTCCAGCTACCTCTTCCGTACTCTTGCTCGCCAGTATCGGCCGACCCTCTGGGGTTGAGCTCCCGGCCTTCACAGCCGACTTAACAAGCCGCCTACGCGCCCTTTCACCGCACTAATTCCGAACAACGCTCTGCACCTACGTATTCCCGCGGCTACCTGCACGCACGTT
+
BBCCCCFFFGGGGG+@EGFFGGAFFGGGCFG,CFFGDGGGGGGCCFD+@CE8CFFEEGGGEG9F+8FGEFFCFGGGGGGGGGGDFEGCEGA<FE<F<CECFCG@?FF,?4@+CF9F<<FG>++6AFC+BF=FEG=C,>B,@@@9D3EGGGGF6?DF,37@,*8:**,5D71C>EE8CGGDC<<E@C3/*+5?+5+**7?***+599:CC/9):977*****11*)/77/75*)0)*4**++*/9)2+)3<C=6)175(**08)**++/*89<500<+)7+((((3((.(*)(.(,1))(..
@M03506:14:000000000-AKVR1:1:1101:18757:3090 2:N:0:32
TCGGACTACCGGGGTTTCTAATCCCGTTTGCTCCCCTGGCCTTCGTGCCTCAGCGTCAGGAACTGTCCAGAGACCCGCCTTCGCCACTGGTCTTCCTTACGATATCTACGCATTTCACCGCTACACCGTAAATTCCAGTCTCCTCTCCAGTCCTCAAGCACGGCAGTATCGACTGCAGTTTCGGAGTTAAGCTCCAAGATTTCACACCCGCCTTACCGCGCCGCCTACGCACCCTTTACTCCCAATGAATCCCAACAACGCTTGAGACCTCTGTATTACCGCGTCCTCTGGCACATAGGTA
+
CCCCCGGGGGGGGGGGGGGGGGGGGGGGGGGCGGGGGGGGGGGGGGGGGGGGGGGGGDGGGGGGGGGGGGGGFGGGGGGGGGGGGDGGGFFFFFGGGGAFG77=FFFGDFGG7FFAFGGGGGGGFGFGGGDG9B9E?FFGGGCGFEGFFFGGCDGGG?FFFG>GGGGDFG+>+53DGGGCFACC>E:CF@>FGG6D6C6CFFFE?EF5E4))=C6F<DA5DG37DDBF=DDDDEF5:F?0<770**+*++39)9C**(7/3)<<*2CFC67?@G+<<)=0(-4(,(-/667?:<(***)-)
@M03506:14:000000000-AKVR1:1:1101:16301:3095 2:N:0:32
TCGGACTACTCGGGTTTCTAATCCCGTTTGCTCCCCTGGCTTTCGTGCCTCAGCGTCAGAATCTGTCCAGAGACTCGCTTTCGCCTCTGGTGTTCCTCTCGATATCTACGCATTTCACTGCTACACCGAGAATTCCAGTCACCTCTCCAGTTCTCTAGCCACGCAGTTTCGAATGCCGTTCCGGAGTTAGGCTCCGGTATTTCACACCCGACTCGCATGACCGCCTACGCACCCTTTACGCCCAATAAATCCGAACAACGCTTGGCACCTCTGTATTCCCGCGGCTGCTGGCACAGAGTTC
+
CCCCCGGGGGGGGGGGGGGGGGGGGGGGGGGGGGGGGGGGGGGGGGGGGGGFGGGGGGGGGGGGGGGGGG9FGGGGGGGGGGGGGGGGGGGGGGGGGGFGGFGCEGFGGGGGGGGGGGGGGGGGGGGGGGDEGGGGGGGGGGGGGGGGGGDFGGGGGFGGGGCEEEGGGGGF?FGG8CEEFG+@8E?F7;D@8DGG57:CG@FFG7FEDC7DGC5CCGFFFGGGGGFFECEGCB><;78/A>CDGGF=CCFF:)1CG0D5>))19E9@F:F4?2++<)9+22((3,3506(1)5(966>9)
@M03506:14:000000000-AKVR1:1:1101:12353:3101 2:N:0:32
TCGGACTACTGGGGTATCTAATCCCGTTTGCTCCCCACGCTTTCGCGCCTCAGCGTCAGGAGATGCCCAGAGACCCGCCTTCGCCACCGGTGTTCCTCCCGATCTCTACACATTTCACCGCTACACCGGGAATTCCAATCTCCTCTTCATCCCTCAAGAACGGCAGTATCGGCCGACGTTCTTCGGTTGAGCCGAAGGATTGCACGACCGACTGTCCATCCCGCCTACGCGCCCTTTACGCCCCGTGCTCCCGAGCACCGCTCGCCCCCCTGTCCTTACCGCGGCTCCTGGCACCGGGTTT
+
CCCCCGGGGGGGGGGGFGGGGGGGGGGGGGGCGGGGFGGGGEGGGGGGGGGFGGGGGEGGGG<FFGGGGGGFGGGGDGGFGGGGGGGGGGGDFEGGCGGGDDEGGGGGGGFGGGFFFDFEGCCFFGGGG7@CF@FGD9FFA,>EF9,@>,CEGC8,6D98EC8+3@FAFGE:>>B57>:CC:CF5**4*2<CFD*/:**3+;77<EGGEC)75)+30*0011*:C5>FCG3ED>:42*/*;C<))/25*+0.)7/7C(1*.5))/1;5=)))/*23+)02292(41(0.)(.).2))),((
@M03506:14:000000000-AKVR1:1:1101:12953:3170 2:N:0:32
TCGGACTACCGGGGTTTCTAATCCCGTTTGCTCCCCTGGCTTTCGCGCCTCAGCGTCAATGCCGGTCCAGGATGCCGCCTTCGCCACCGGTGTTCCTCCAGATATCTACGCATTTCACCGCTACACCTGGAATTCCGCATCCCTCTCCCGGATTCAAGCCTTCCAGTATCGGACGCAGTTCCCGGGTTGAGCCCGGGGATTTCACGTTCGACTTAGAAGGCCGCCTACGCGCCCTTTACGCCCAGTAATTCCGAACAACGCTTGCCCCCTCTGTCTTACCGCGTCTTCTTGCACAGGTTTC
+
CCCCCGGGFGGGGGGGGGGGGGGGGGGGGGGGGGGGGGGGGGGGGGGGGCGGGGGGGGGGGGGGGGGGGGGGGGGGGGEGGGGGGGGGGGGGGGFGGGGGGGGGGGGGGGGGGGFGGGGGG@EFGGGGGGGGGDCFGGGGGGGGDDFGGGGDGGGGGGGGGCGFGGGFFGG>EGDGGGGCCFGGGCEGGFFFFGEEE5*C?FGFFCFGGGFCGGCEF>67FG:=DGBFGGDGDE394C6*8>D*/2:6C+<*78*>5(7:5>)*<FE>G)1<)023C)*<(3(,,3(1)*)./5)*)*,6-
@M03506:14:000000000-AKVR1:1:1101:24212:3212 2:N:0:32
TCGGACTACCGGGGTTTCTAATCCTGTTTGCTACCCACGCTTTCGCGCCTCAGCGTCAGTCATGGTCCAGTAAGCTGCCTACACCACAGGTGTTCCTCCTGATATCTACGCATTTCACCGCTACACCAGGACTTCCGCTTACCTCTCCCATACTCTAGCACTCTAGTTTCCGCCGCACCCCCCCAGTCGCGCCGGGAGATCTCACAACAGCCCTAGACCATCACCTACGCACTCTCTACGCCCACTCATTCCGACCAACGCCCGTCCCCTACGCACCACTGCGCCCTCGTGCACGCCGTTC
+
-A6@CCCFGGGGG7+@;FCFCF,,E<FFDGGG96C@AGEFEEGGG,@FFGDCFEECGGEGCFF@<:CFCFFFGFGGFFAFG@E<,=DCCCF@9BFCDGG8=,5ABF,CECC>=+9A?5ACEG>CF8F:B+4+4,,8FG++4,8,=>DF8,8=?FG,39=,ECFFDDE;:CF:CC8EGB5@*:51**>,/**44:BC55::++1+>=C:*2*1***22*06*702>7//2<):)9=*)08*2:5**:@500<@)7)7).5*.))))1*.*)*7)/2*1..+,)((((,0()(,.-()))(,.
@M03506:14:000000000-AKVR1:1:1101:9653:3220 2:N:0:32
TCGGACTACCGGGGTTTCTAATCCCGTTTGCTCCCCTGGCCTTCGTGCCTCAGTGTCAGGAACTGTCCAGAGACCCGCCTTCGCCACTGGTCTTCCTCATGATCTCTACGCATTTCACTGCTACACCATGAATTCCAGTCTCCTCTCCAGTCCTCAAGCACCGCAGTATGGAATGCAGTTTCGGAGTTAAGCTCCGAAATTTCACACCCCACTTACGGCGCCACCTACGCACCCTTTACCCCCAATGAATCCGAACCACGCTTGAGACCTCTGCATTACCGCTGCTTCTGGCCCAGCGTTT
+
CCCCCGGGGGGGGGGGGGGGGGGGGGGGGGGFGGGGGGGGGGGGGGGGGGGGGGGGGGGGGCGGGGGGGGGGGGFGDDGGGGGGGCGGGGGGGGGGGGFFGGGGGGGGGCGFECGGGGGFGGGFGGGDGGGGCGGGGGFGFGGGGCFDGCEGGFGGGFG8DFGGGGEB:=,7EAFACD8=9@C>+4@CGB,33@EEGGDGF>FFGD6EED*;C>,D**@7?75CFC;A*::CDFFF37A+<CDGD2++4+>?7>*)),9*7735<+**;@F@)*+<+)9?:B(194)/)*)4.((*)0--(
@M03506:14:000000000-AKVR1:1:1101:8592:3232 2:N:0:32
TCGGACTACTGGGGTATCTAATCCTGTTCGCTCCCCACGCTTTCGCTCCTCAGCGTCAGTAATGGCCCAGAGATCCGCCTTCGCCACCGGTGTTCCTCCTGATATCTGCGCATTTCACCGCTACACCAGGAATTCCGATCTCCCCTCCAACACTCTAGTCTGCCCGTATCGAATGCAGTCCCGGAGTTAAGCCCCGGGCTTTCACATCCGCCGCGACCGTCCGCCTACGACCTCTTTACGCCCAATAATCCCGGCCAACGCTCGCACCCTCCGTACTACCTACGCTGCTCGCCTGTAGTTT
+
CCCCCGGGGCFFGGGCFGGGGGGGGGGGEGGGGGGDGGGGGGGGG7FFGGGGGGGGGGGGDGFGF@EGGGCAF<FGGGGGGGGGGEGGGGGGGGGGAEGGGGC?CF?AEFGGCEFCFGGEGGGGFF<FFEFEGGGFGE@C,C9,8D8@,,@DEFEDGG@EAC9F@8E@FG+@DFGGGDGF,:::58CC7,2;FFCC=EGCF6,,>=,<=9*27)3*1)0*9DDD7*7?C5)21)**.29*;79D*:+1++3955)CG:CEE).97:?>=5957>5/2)/C)-.(30,53*(-)(,*1*-6-
@M03506:14:000000000-AKVR1:1:1101:10086:3248 2:N:0:32
TCGGACTACTCGGGTATCTAATCCCGTTTGCTCCCCTGGCTTTCGCTCATCAGTGTCAGTGTTGGTCCAGGACGCCGCCTTCGCCACCGGTGTTCCTCCAGATATCTACGCATTTCACCGCTACACCTGGAATTCCGCGTCCCTCTCCCAAACTCAAGCCATCCAGTATCAGACGCAGTTCCCCGGTTAAGCCGAGGGATTACACGTCTGACTTAGTTGGCCACCTACGAGCCCTTTACGCCCAGTAATTCCGCACACCCCTTGCCCCCCCCGTCTTACCGCCGCTCCTCGCACGGAGTTC
+
CCCCCGGGGGGGGGGGGGGGGGGGGGGGGGGFGGGGGGGGGGGGGGGFFGGGGGFGGGGGGGGFCGGGGGGGGGGGGGGGGFFGGDGGGGGGGGFGFGGGGGGGGGGGGGGGEGGGGGGGGGGGGGGGFGDFCEGGFG7FGE@DFGFGGG?,DGGFFFGGGGFGF<EFDFCF6DEGC@ECEGCFEDGGG,DGGGGEGE5FGFC@FDE7*9+:CD7?GG66DG67<>FF**:C9:?C0***2><**2+*0+<7/))1/(*/)87<DFCFE>D>3>/2@)*0(1-(31(.()(()2(/)0(.)
@M03506:14:000000000-AKVR1:1:1101:13457:3256 2:N:0:32
TCGGACTACTGGGGTTTCTAATCCCGTTCGCTCCCCTGGCTTTCGCGCATCAGCGTCAGTGTCGGCCCAGCAACCCGCCTTCGCCGCAGGTCTTCCTCTCGATATCTACGCATTTCACCGCTACACCGAGAATTCCAGTTGCCCCTTCCGCACTCCAGTCGCACTGTACTGGTTGATCTTTCCGCGCTAAGCCCGGATATTTAACAACTGACTTGTGCCGCCCGCCTACGCGCCCTTTACGCACAGTAAATCCGCACAAAGCTAGCCTCCCCCGGCTTACCCCGGTTCCTGTCTCGGCTCT
+
B<A,,@@-CCF88+@FCDFA,6<,FFF8CFF;8BCC,C@FGFFAGGEECEGGFG+B7C,EEFGGDD,@,CEE,F=CC7:?CC=D@FC+=FA,,CDC<FFG>5,:>??DEFC:B+A,AEEFGE7FFFGEDEFGF==@<FDGFGGGF?,,@+:6+;?,@,3@8E***1,?,,,,5262,6,>?:C8**4*:*<7?8:****+13++1+3=0*2>?:;AFF6/))9/5D)7**75)0852<*3//*91*30+0+/67*))(**08/**<86C)7;3)***()+((-,(--).*-.7))*)0(-.
@M03506:14:000000000-AKVR1:1:1101:6619:3268 2:N:0:32
TCGGACTACCCGGGTTTCTAATCCCGTTTGCTCCCCACGCTTCCGTGCCTCAGCGTCAGGAAAGCCCCAGCGGGCTGTCTTCACTTTCGGCCTTCCGATAGATATCTACGCATTCCACCGCTCCACCTATCGTTCTACCCGCCTCTAGCTTCCTCTAGACCAGCAGTTCTCCCCGCAGTTCCCCGGTTGTGCCGGGGGATTTCAGGGGTCGTTTACTGGTCCGCCTACGCACCCTTTAACCCCCGTGATCCCGATTAACCCCTGAGCCCCCTGTCCTTCCGCGGCTTCTGGCCCAGGGCTT
+
CCCC8CFGGGGGDEGG@EGGCFEFFEFEFGGEGCFGFCFFC@EEFGFGF<FF8@F@F@EF?FCEGDFG7,C7@FFC@=F<EFAECECEE+F,CFDGG+BC4FFC,:,:E+@7::FFGFGCD+CFFGGG8FEFD=:7,EFGGEG7=DA9,6=;FCFGC,,<6,4;D,35@,@=D>8E;CCDGFCF88C*:*1BF8*:8=*2A*:+++2*2*))***+*:4+:>DGGD)7*1):<)>C:F6+<*9C7*;0:CFFE0)**)*+0))***3):)955*3+<)**4<9((((0)1))71(1))(,(
@M03506:14:000000000-AKVR1:1:1101:21126:3292 2:N:0:32
TCGGACTACCCGGGTATCTAATCCCGTTTGCTCCCCTAGCTTTCGCGCATCAGCGTCAATATCGGTCCAGGATGCCGCCTTCGCCACTGGTATTCCTCCAGATATCTACGCATTTCACCGCGACACCTGGTATTCTGCATCCCTCTCCCGAATTCAAGCCATCCAGTATCGGATGCAGTTAACAGGCTAAGCCAGGGGAGTTGAGAGCCGACTTAGCAGGTCGCCCACGAGCCTTTTCAGCCCAGTAATTCCGGACAGCGCTTGACCCACACGTGTTTCTGAGTCCGCTCGTACGGAGTCG
+
<BCC87B<@<F@CFCF9CCFCC@9CC,;;@CCF@FCEEGGGGGGE7++@@C<AC7,BFEA,,6@+,8@FGG7FG<FCGCC:CF@F@C,5BFEFGG9,,,4,:B?F9<FE7CFCE9F,,5B7+64:+:=8A,,AFC?ED9=,388DED?DB@=6+@A,6@D,:6,,3,57ECCE8:F,@C,,,7E9,49,?DFF,4**4*5/*1,,,,*47C85/+1++*2*29*2*)8:CB=))*2)**3+*/5*+399CC46)*)1(7/00)*2+<>*8*5)0*+2.*+.).)-)(7254()((98@(2(
@M03506:14:000000000-AKVR1:1:1101:20934:3301 2:N:0:32
TCGGACTACTGGGGTATCTAATCCCGTTTGCTCCCCTGGCTTTCGCGCCTCAGCGTCAGTATCGGCCCAGTAGCCCGCCTTCGCCTCAGGTGTTCCTCCCGATATCTACGCATTTCACCGCTACACCGGGAATTCCAGCTACCTCTTCCGTACTCTAGCTCGCCAGTACCGGTCGACTCTCCGGGGTTGAGCCCCGGGCCTTCACAACCGACTTAGCAAGCCGCCCACGCGCCCGTTACGCCCAATAATTCCGAACAACGCTCGCCACCTACCATTTACCGAGGCCGCTGGCACGCGGCTG
+
CCCCCGGGGGGGGG:FGGGGFEFFGCEFGEFFFEGEGGCF8CCE@FFGECCFGGG@FEEGGCFEECGGGFG9ECEFG7FC@FCGC@EEGFF,CFGG9?=F:CG:4<FCFG:EGE<FGGFCF7CFGGGGGG@B@FFGGFFCCFGGG9,@DGGFGDFGF79:FE6CECFGGGGEECEGE:A;?FG5=EGE8,2B?3BEEGC/8<A+A9?5E<))*1+<C>F6C37EG)7;E3)/).)1(9)*;/777=C=??E?6<3CC,9*.5))788@G>6))*+03)1A0,(,((-.()((0.4<3)(((
@M03506:14:000000000-AKVR1:1:1101:24368:3306 2:N:0:32
TCGGACTACCCGGGTATCTAATCCCGTTCGCTCCCCACGCTTTCGTACCTCAGCGTCAGAACAAGCCCAGCGGCCTGTCTTCACCTTCGGCGTTCCGATAGATATCAACGCAGTTCACCACTCCACCTATCGTTCCGACCGCCTCTACTTGTCTCAAGAAATGCGGTTCGCCGTGCAGTTCCCCGGTTGAGCCGAGGGATTTCACACGACGCCTGCCGCTCCGCCTACGTACGCTGTAAGCCCAGGTATTCCGCCTAACGCTCCAGACCGCTGCACTACCGCGACTGCTCGTCCAGAGTTC
+
-ACCCGGGFGGDFGGGGGGFGGGGGCGGGGGCEFFGGGDDEGGGFDGFGGGDFGD@FFEGGGGD<F<DCCGGGGG7CCFFGAA,CCEF7FDGGG4EFGF7:FC,9FFFGEC@+@FGGGFGF88EFGGGG9FEDDDFGGGGGGG+@8EFEB,@A;EA,<@8,:97:*@CCE*C>=ECGFCFGGGGGGC:8C7+?=CGE*C6*CC?++0*/7>3=*880))/97CEG<5?5**29)5*-:?:<C****+10029))97985CB)7/7+00;)))))+++))241(3;;>?A*-()-(9*)...
@M03506:14:000000000-AKVR1:1:1101:8232:3307 2:N:0:32
TCGGACTACTGGGGTATCTAATCCTGTTCGCTCCCCACGCTTTCGCTCCTCAGCGTCAGTTCCGGCCCAGAGTTCCGCCTTCGCCACTGGTGTTCCTCCCGATATCTGCGCATTTCACCGCTACACCGGGAATTCCGAACTCCCCTACCGGACTCGAGTCACGGCAGTTTCGAATGGCCCCTCCACGTTAAGCGTGGAGATTTCACATCCGACTTGCCGAACCGCCCACGAGCTCTTTACGCCCAATAATTCCGGACCACGCTAGACCCCTCCGGAACACCGCGGCTGCCTGCCCGTCGTT
+
CCCCCGGGGGGGGGGGGGGGGGGGGGGGGGGGGGGGGGGGGGGGGGGGGGGGGGGGGGGGGGGGGGGGGGGGGGGGGGGGGGGGGGGGGGGGGGGGGGGGGGGGGGGFFGGGGGGGGGGGGEGGGGGGGEEEGGGGGGGGGGGGGGGGGGGCCEGGFGGGGGG5E>EFGGGGG68EGGGGGEGGF6*=CGFFFCEEC5:+CGGGGFGFGG5<=>C0@<75)7CEDG37CC)*/<@74D@GGCDCD5:?CEFFF6C75(9=:B)*)+09FB3)))***-5E(-6((7(00))5@(.*)0-4(
@M03506:14:000000000-AKVR1:1:1101:14073:3308 2:N:0:32
TCGGACTACAGGGGTTTCTAATCCCGTTTGCTCCCCTGGCCTTCGTGCCTCAGCGTCAGGAACTGTCCAGAGACCCGCCTTCGCCACTGGTCTTCCTTACGATATCTACGCATTTCACCGCTACACCGTAAATTCCAGTCTCCTCTCCAGTCCTCAAGCACGGCAGTATCGAATGCAGTTTCGAAGTTAAGCCTCGAAATTTCACACCCTACTTACCGCCCCGCCTACGCACCCTTCACTCCCATCGAATCCGAACAACCCTTGAGACCACTGTAGTACCGCTGCCGCTGCCCCAGGGGTC
+
CCCCCGGGGFGGGGGGGGGDGGGGGGGGGGGGGGFGGGGFGGGGGGGGGGGGGGGGGGGGGGGGGGGGGGGG8DFEBFGGGGGGGGGGGDFGGGGGGGFGGGGGGGGGGGGGGDGGGGGGGGGG@FDGGGGGGGGFGGGG;=F9D9,@98CEDAFFFEDFC>@>EGGCF8>FGGGGFC:9EFC?DEC9FGGGG?G>E7EGGGG::=799*4;CDEGGGD*/))=:88;7<5*>>)C(*;1<CG<+**)0+265)9C7(**))05*+20:)96)*++06=E07(41(()(.(()((10)((-
@M03506:14:000000000-AKVR1:1:1101:12254:3325 2:N:0:32
TCGGACTACCCGGGTTTCTAATCCCATTCGCTCCCCACGCTTTCGTCCTAGCAGTGTCAGGTGGCACCCAGAAGCCTGCCTACGCTATTGGTGTTCCAAACGATATCAACGCATTTCACTACTACACCGTTTGTTCCAGCTTCCTCTTTGCCCCTCTAGTCTACAAGTTTCAAAGGACAGACTCCGAGTTGAGCTCGGAGATTTCACCTCTGACTTTGTAAACAACCTATCGGTACGCTTTACGCCCAATGATTCCGGATAACGCTTGAGGTCTCTGTATTACCGCTGCTGCTGGCACAGA
+
CCCCCGGGGGGGGGGGGGFGGGGGGGGGGGGEGGGGGGGGGGGGGGGGGGGGGGEGGGGGGGGGGGGGGGGGGGGGGGGGGDGGGGGGGGGGFGGGGGGFGGDGGGGGGFGGDGEGDEEGGFGGGGGGGGGGGGGGEFGGGGGGGGGGGGGGGGGGGGGGGGGGGFGGEDFGGGGECF86=EFG?E>6@7DE,,@@C53@CGFGGDGCGCD>ECGGGGA:CCFCFCB4,;AC458D@DEEGG7><E*)*=E+@AFGG0528+*/C88:06*00*+3<4*<4)))(,1),/486)(*)*.4(
@M03506:14:000000000-AKVR1:1:1101:8909:3368 2:N:0:32
TCGGACTACCGGGGTATCTAATCCCGTTCGCTCCCCTAGCTTTCGTGTCTGGGCGTCAGGATCATCCCAGAAGGCCGCCTTCGCCACTGGTGTTCCTCCGGATATCTACGCATTTCACCACTACACCCGGAATTCCACCTTCCTCTGATGACCTCAAGTTCGGTAGTATTGAACGACCCCTCCCAGTTGAGCCGGGAGATTTCACATCCAACTTGCCGAACCGCCTGCACCCGCTTTCCGCCCAGTAAATCCGGCTAACCCTCGTCTCCTCCGTTTTACCGCGGCTGCTGGCCCGCAGTTT
+
CCCCCGGGGGGGGGGGGGGGGGGGGGGGGGGGGGGGGGGGGGGGGGGGGGGGGGGGGGGGGGGGGGGGGG@FGGGGGGGGGGGGGGGGGGGGGGGGGGGGGGGGGGGGGGGGGGGGGGGGGGGGGGGGGGGGGGGGGGGGGGGGGGGGGGAFGGGGGGFGGGEGGGGGFGGGFGGGG8EGGGGGGFGGGFGGFGGGDGEFFFF7FGCGGGGGGGECFG3CDDDDGG)<6C)7)).9:*88EGC*777=<+:?)8)9D)2*)0>D7C;5:/*).1<6C)9+(-3(32,7)).()21)).44.
@M03506:14:000000000-AKVR1:1:1101:10696:3380 2:N:0:32
TCGGACTACTGGGGTTTCTAATCCCGTTTGCTCCCCTGGCTTTCGCTCATCAGTGTCAGTGTTGGTCCAGGACGCCGCCTTCGCCACCGGTGTTCCTCCAGATATCTACGCATTTCACCGCTACACCTGGAATTCCGCGTCCCTCTCCCAAACTCAAGCCATCCAGTATCAGACGCAGTTCCCCAGTTAAGCTGAGGGATTTCAAGTCTGACCTACGTGGTCACCTACGAGCCCTTTACGCCCAGTAATTCCGAACAACGCTTGCCCACCCCGTATTACCGCGGCTGCTGTCCTGAGTTGT
+
CCCCCGGGGGCGGGCCGGGGGFGFFGDFEEFAEFGGGG8FEDEE;EEGEGFGGAFGGGGGGGGGFCEEFFGFEFGGEEGGGGGEGDEDGGFEF=BF@FFGGAFCFGGGGFGGE:EGGGFGGG7CFGE@FGEFG?=FFGC>CEGGCCCDF,D=6,=AFF,8DGF6D,@>;AF,,@+CC>CFC,@,5@1,>9,,?FFGC*=9ECE,,,44<++10CC6*9;**;CF60)/:5>58)5C@7+*377*109B+2<*/)1/9:75070**+2);;*8)1*;+:@+-(3(2,354)))9)-2)/)).
@M03506:14:000000000-AKVR1:1:1101:18581:3391 2:N:0:32
TCGGACTACCGGGGTTTCTAATCCTGTTTGCTACCCTAGCTTTCGCACCTCAGCGTCAGTTTCGGACCAGAGAGCCGCCTTCGCCACGGGTGTTCCTCCAGATATCTACGCATTTCACCGCTACACCTGGAATTCCGCCCTCCTCTACCGAACTCAAGCCTTACAGTATCACATGCAATTCCTGGGTTGAGCCCAGAGCTTTCACACATGACTTATAAGGCCGCCTACGCGCCCTTTACGCCCAGTAATCCCGGACAACGTTTGACACACCTGTATTACCGCGATGTCGGGCCCAGAGGCA
+
CCCCCGGGGGGGGGFGGGGGGGGGGGGGGGGGGGGGGGGGGGGGGGGDCCFGGGGGGGGGGGGGGGGGGGGFFGGGGGGGGGGGGGGGGGGGGGGGGGGGGGGGGGFGGGGGGGGGG9FCF7FGGGGGGGFEFFGFGGGGGGGFGGGGGEEGGCFFCFGGGC,DACF9@CFGGGGGFA:EGGAE,1<C5BFG?FFF,C:::FC7CGGGG4FC?CFF77:F<DGD<DB55DDGGBE*5*9CGGG37<C*<+<00)9DG6F5@..7DD<<;3*7;*+0<97<((4(((./3)(-)((1)),((
@M03506:14:000000000-AKVR1:1:1101:10154:3399 2:N:0:32
TCGGACTACTCGGGTTTCTAATCCCGTTTGCTCCCCACGCTTTCGCGCCTCAGCGTCAGGAATTGCCCAGAGACCCGCCTTCGCCACCGGTGTTCCTCCCGATCTCTACACATTTCACCGCTACACCGGGAATTCCAGTCTCCTCTCCAATCCTCAAGAACGGCCGTTTCGATCGACGTTCTTCGGTTGAGCCGAAGGATTTCACGACCGACTTGCCATTCAGCCCACGCGCCCCTTCCCCCCCGTTATTCACGTCAACCCTCTCCCCCCTCGTCTCCCCGCTCCTCCTGCCCCCGCCGTG
+
CCCCCGGEGFGGGGFGGGGGGGGGGGGGFGGCGGFGGGGGGGGGGGGEGGGFGGGEEDEG8FFGGGGGGGGCGGFFCCC=FFCGG>FFEFEEFGGGGGEF>F:CEEGCFGGFFBEFGGGEG=FFGGG:F+3@FGFCEDAF,3>EFG,,6,CDCDF9D,>,@CEE*:@:,A87:D>E?*48EGB,A8CC8,6,24:C5=*<9*5+5*222))111<<6:0<7**3>*)0*175C))1(*0**1))1**)*+2**)21*(**0.)22;F@C5))0/18*))2(-4(,.(0()(,0(()))(-(
@M03506:14:000000000-AKVR1:1:1101:25358:3404 2:N:0:32
TCGGACTACTCGGGTTTCTAATCCCGTTCGCTCCCCTGGCTTTCGCGCCTCAGCGTCAGTGTCGGCCCAGCAACCCGCCTTCGCCGCAGGTGTTCCTCTTGATATCTACGCATTCCACCGCTACACCAAGAATTCCAGTTGCCCCTTCCGCACTCTAGCCGCACAGGATCAGTTGACCTTTCCGAGTTAAGCTCGGAGATTTAACAACTGACTTGTGCTTACCGCCTACGCGCCCTTTACTCCCAGAAAATCCCAACAACGCCTGCTCCCCCCGTCTTACCGCGGCTGCTGGCCCGGAGTT
+
-CCCCGGGFF@CGGGGGFDFGFGFGGFGGGCGGGFCFDCDGFFFFEGGC:FCF@FEEDGEGFFGGDEFGGGGGGEG@F7FCEFGGDGCGG,BFFFGGDCCCGFGGFGGGGGG++@FGGGGC::>FFGDCD3AFE9,C9FGGG9FCC8@DEEGGGGGG99:CE5;@,,4,5@,@D>C92BECFGG5BD*9@6<2>1*4**=,:+>+2=*+;:;CG?@*+3+;C*:DG3)2*5:)8)9(96:+:9*>0*.<*39))9>*4C:5;)018<=E@*7:5**;(9C71>6((,.,)5(.(-9))4:1
@M03506:14:000000000-AKVR1:1:1101:21478:3430 2:N:0:32
TCGGACTACTAGGGTTTCTAATCCCGTTTGCTCCCCTGGCTTTCGCTCCTCAGCGTCAGTGTCGGTCCAGGATGCCGCCTTCGCCACCGGTGTTCCTCCAGATATCTACGCATTTCACCGCTACACCTGGAATTCCGCATCCCTCTCCCGAACTCAAGCCATCCAGTATCAGATGCAGTTCCCCGGTTACGCCGAGGGATTTCACGTCTGACTTAGTTGGCCGCCTACGCGCCCTCTACGCCCAGTAATTCCTCACAACGCTTGCCCCCCCCTCATCACCGCGGCGTCGCGCCCGGCGTCT
+
CCCCCGGGGGGGGGGGGGGGGFFGCGGGGGGFCGFGGGFFG<FGGGDGGG8EGGGC@,B@FFGGE@FGGCFFGGGGGDGC:FFGDGG?C:F>CCBFAFC@D<EFGGGGGF::C@EGGEGGCC+FFGF:F:,AE<4FEGE7F>F8FCGG?++@=8DGEF9DB9FGGCC;<DACDECFG9,7>3?D>C:?C,*6>85*=CG6,0,,,=,=F*+;=F+3+;10*2:EDG3AC355<55*(*0;8:D3>2+00+<**1:<97D*0.)19C?5?DDB)*2++-*:((-(,(,8()((),-)7)(((
@M03506:14:000000000-AKVR1:1:1101:19685:3440 2:N:0:32
TCGGACTACCGGGGTTTCTAATCCCGTTTGCTCCCCTGGCTTTCGCGCCTCAGCGTCAATGCCGGTCCAGGATGCCGCCTTCGCCACCGGTGTTCCTCCAGATATCTACGCATTTCACCGCTACACCTGGAATTCCGCATCCCTCTCCCGGATTCAAGCCTTCCAGTATCGGACGCAGTACCCGGGTTGAGCCCGGGGATTTCACGTTCGACTTAGAAGGCCGCCTACGCGCCCTTTACGCCCCGTAATTCCGAACAACGCTGGCCCCCCCGGGATTACCGCCGCTGCTGGCACAGAGTTT
+
CCCCCGGGGGGGGGFGGGGGDGGGGGGGGGGGGGGGGGGGGGGGGEGGGEGFGFGGGGGGGGGGGGGGGGGGGGGGGGGGGGGGGGGGGGGGGGGG<EGGFGGGGGGGGGGGGGGFGGGGGCCCFFFGGFEGFDGGDF7CGGGGGGGFGGGCE6EGFGGG?9FCGGG;FG5:ACEEEEEFFFFGG5E=?FEGGGEG=>=EE6+>@FCEGD53*7<?F:BFG55ED737*7:=C:7*4FF=E=3)):*55+00)07<C1C57)))11;>E>)0))*/*,6:1,(-96;E0/42)5(*)064)
@M03506:14:000000000-AKVR1:1:1101:12502:3469 2:N:0:32
TCGGACTACAAGGGTTTCTAATCCCGTTTGCTCCCCACGCTTTCGCGCCTCAGCGTCAGGAATTGCCCAGAGACCCGCCTTCGCCACTGGTGTTCCTCCCGATCTCTACACATTTCACCGCTACACCGGGAATTCCAGTCTCCTCTGCAATCCTCAAGAACGGCAGTATCGATCGACGATCCTCAGTTGAGCCGAGGGATTTCACGACCGACTTGCCATCCCGCCTACGCGCCCTTTACGCCCAGTAATTCCGCGCCACGCTTGCCCCCTCTGTCTTCCCGCGGCTGCTGGCGCAGAGTTC
+
CCCCCGGGG-EEFGFGGGGGGGGGGGGGGGGGGGGGGGGGGGGGGGGGGGGGGGGGGGGGGGGGGGGGGGGGGGGGGGGGGGGGGGGGGGGGFGGCFGGGGGGGFGFGGGGGGGFFFGGEGGGGFGGGG7CCFFGGGGGGEGFCEGGGGGGGFGGGGGGFGDCEGGGGG7+D>CEGGGGCGGCGF:ACFGGGFG5:EG5FGC7+3;5/75DGGGGGGFFF<FDGGG3@CD:CCB@42:F8CEC34+<6C7<*)))))->5>E3*9EE58)9))0++<)9?26291((5)0(3)4())0-).
@M03506:14:000000000-AKVR1:1:1101:23232:3477 2:N:0:32
TCGGACTACTCGGGTTTCTAATCCCGTTTGCTCCCCTGGCTTTCGCTCATCAGTGTCAGTGTTGGTCCAGGACGCCGCCTTCGCCACCGGTGTTCCTCCAGATATCTACGCATTTCACCGCTACACCTGGAATTCCGCGTCCCTCTCCCAAACCCAAGCCATCCAGTATCAGACGCAGTTCCCCGGTTAAGCCGAGGGATTTCACGTCTGACTTAGTTGGCCACCTACGAGCCCTTTACGCCCAGTAATACCGAACAACACTTGCCCCCCCCGGATTACCCCGCCAGCTGGCCAGGCGTTC
+
ACCCCGGGGGGEDEFC@FFDFGGGGGGGGGGGGGGGFCF?8EFFGGCFGGGGGGGGGGFFDFGGFDEGGGGGGGGGGGD:?FFGGFEGGGCGGGGFGGGGFFCFDAGGG7FCEEDFGFF7FCGGGGGG8AAGGGGFFGGGGGGGGGGGGF8D@+68E8BD?FG?F6DC:A,@9@8CCECCFCFG584CE,6CCGEE=C5CFGFFE5AC=>7;+C<+;:A7F48*;5);CDED<7)>):@EDE7D47C*9+2)))9CD7**)9@>C0+7/77>))**/4/3(,9(,-())02(.((97)(4-
@M03506:14:000000000-AKVR1:1:1101:5897:3480 2:N:0:32
TCGGACTACCCGGGTATCTAATCCCGTTCGCTCCCCTAGCTTTCGCGCTTCAGCGTCAGTGTCAGCCCAGCAACCCGCCTTCGCCGCAGGTGTTCCTCTCGATATCTACGCATTTCACCGCTACACCGAGAATTCCAGTTGCCCCTTCTGCACTCTAGCCCCGCAGTATCGGTTGACCTTTCCGGGTTAAGCCCGGAGCTTTCACAACCGACTTGCGGTGGCCGCCTACGTGCCCTTTACGCCCAGTAAACCCGAACAACGCTTGCCCCCCCCGCACTACCGCGGCTGCCGGCCCGGCGTT
+
CCCCCGGGGGGGGGEGGGGGGGGGGGGGGGGEGGGGGGGGGGGGGGGGGGGGGGGGGGGGGGGGGGGGGGGGGGGGGGGGEGGGDGGGGGGGGGGGGG9FGFDGF<9FGFD7+@CFGGGGGCGGGGGGGGGG9?FFFCD>,E=FFDGGFFGGG7CCFAFGGDGG>EEFGGE@=*>BC:,D9DGD=C::E??CBF8C55*2+;7+;9CEGGDDE3<FDDF5<FF5CC>)**)29086(9*<EGDDCFC7?F+77779D>455);D<E+7C:<077***4423(49974:()-()(-/7)---
@M03506:14:000000000-AKVR1:1:1101:10458:3499 2:N:0:32
TCGGACTACTGGGGTATCTAATCCCGTTTGCTCCCCTGGCTTTCGCGCCTCAGCGTCAGTGTCAGCCCAGCAACCCGTCTTCACCTCAGGTGTTCCTCTTGATATCTACGCATTTCACCGCTACACCAAGAATTCCGATTGCCCCTTCTGCACTCTAGCATGTCAGTTTCACTTGGCCGTTCTGGGTTAAGCCCAGAGATTTCACAAGTGACTTGACAAGCCGCCTACGCGCCCTTTACGCCCAGTAAATCCGAACAACGCTTGGTCCCTACGGATTACCGCGGCTGCTGGCACGTCGTTT
+
CCCCCGGGGGGGGGGGGGGGGGGGGGGGGGGGGGGGGGGGGGGGGGGGGCGGGGGGGGGGGGGGGGGGGGGGGGGGGGGGGGGGGGGGGGGGGGGGGGGGGGGGGGGGGGGDE7FGFGGGGGGGGGGGGGGGGGGGGGGEDGGGFGGGGGGGGGGGGGGGGFGGGGGGGGGGGDGCFGGE>CFFGGGGGFGGGGGGGCFCFGFAFGCFGGFGGGGDFF8CFFDGGGE;CDEGG>AF;FA5:CCD40A6++AAFE*)9?GG>B)9<9C@C47;)//A14F<49>F>FB>DF7?43:95>3:(
@M03506:14:000000000-AKVR1:1:1101:9995:3519 2:N:0:32
TCGGACTACCGGGGTTTCTAATCCCGTTTGCTCCCCTGGCTTTCGCGCCTCAGTGTCAATACCGGTCCAGGATGCCGCCTTCGCCACCGGTGTTCCTCCAGATATCTACGCATTTCACCGCTACACCTGGAATTCCGCATCCCTCTCCCGGATTCAAGCCTCCCAGTCTTGGACGCAGTTCCTGGGTTGAGCCCAGGGATTTCACGTTCAACTTAGAAGGCCACCTACGCGCCCTTTACGCCCAGTAATTCCGAACAACGCTTGCCCCCTCTGTATTACCGCGGCTGCTGCCACAGAGTTT
+
CCCCCGGGGGGGGGGGGGGGGGGGGGGGGGGGGGGGGGGGGGGGGGGGGGGGGGGGGGGGGGGEGGGGGGGGGGGGGGGGGGGGGGGGGGGCGGGGGGGGGGGGGGGGGGGEEGGGGGGGGGGGGGGGGGFGCFGFGGGGG8BEFEGFGGGGGGFGFFGGGGGGGGGGGGFGDFDGCEGGGCFFGGEGGGGGGG>E=EC8C4>CFF=;F47@C:?@:1:F<CCGCC4;CDDGG>3<3DF5CED7CC?4:9F@:)1CC?G:>;59CEC5E87)/*+3+.=F?>1190(<?F)()51>6?4))
@M03506:14:000000000-AKVR1:1:1101:8927:3525 2:N:0:32
TCGGACTACTCGGGTATCTAATCCTGTTTGCTCCCCACGCTGTCGCGCATCAGTGTCAGAAACTGCCCAGCAGGCCGCTTTCGCCACCGATCTTCCCCCGGATCTCTACGCATTCCACCGCTACACCCGGAATTCCGCCTGCCTCTACAGTCCTCGAGTTTGACAGTCGGCACGGCAGCTCCGGGCTCGTGCCCCGGATTTCCACCACGCCCTTCTCAAACCCACACCGCCCCTTCTTCGCACGGTGCTTCCGTCCAGCCTCCGCCCCCCCAGTAATACCGCGGCCGCGGCCGCCGCACTT
+
CCCCCGGGGC9FECF7CAEFF<FGGGGGGGGEGFDFC:@CFDCEGCGGGGGFF9FFGGF@@EFGCFG<F@CCA,FF>C+BFAEGG:F=F7++CAF,,:CCCC7:F,,CF?>+7@EFAFF+@>FGGG>FGE:>FF;FB@:>8@D85@9E,,,@@AFEGGGGA,,@;3@EE*>*:85**1*4<:5:C***=4=ECCD**1*1<+5:2:***/5)*0*0:2/09**:>*)0*1)><3)*)***1*1))**)30+)0)*)*)**).0)*1*.:71)07++3)1<1(,(((3)()-7)(,9))(-,
@M03506:14:000000000-AKVR1:1:1101:15995:3540 2:N:0:32
TCGGACTACTGGGGTTTCTAATCCCGTTTGCTCCCCTAGCTTTCGCGCCTCAGCGTCAGTATTGGGCCAGATGAGCGCTTTCGCCACCGGTGTTCCTCCTGATATCTACGCATTTCACCGCTACACCAGGAATTCCCTCATCCTCTCCCATACTCGAGCCGAGCAGTTTGGAATGCCGGTCCCCGGGTGAGCCGGGGCATTTCACATTCCACTTACTCGACCGCCTACACGCCCGTTACGCACAGTGATTCCGAACTACGCTCTCTCTCCCGGTGTCACCCGGGCTCCCGGTAGGGGGTTA
+
CCCCCGGGGGGFFGFEFFGGGGGGGGGGGGGGDFGGGGGGGGGGGGGEGGGGGGGGGGGGDFGGGGGGGGGCFGGGGGGGGGGGF7BFGGGGGGFFCFGGGGGGFCFFGGEFG>FFGGAFGGGGGGGGGGFGGGGGG9FGGGGFFFFGGGGFGGGGGEGGGGGGCEFDFDE77CDGGGD*:;7BCEGGGFGGGEGGG=EFG7+3>79C:DDGGD+A:+:CDGG*>53?E*7*55)1(15***19*30*0<96/57)*-0*0.)**+<*377))/1;+.*3((-(,(()(),()(-/).-,(
@M03506:14:000000000-AKVR1:1:1101:8296:3630 2:N:0:32
TCGGACTACCCGGGTTTCTAATCCTGTTTGCTACCCACGCTTTCGTGTTTCAGCGTCAGTTGCGGTCCAGAGAGCCGTCTACACCACAGGTGTTCCTCCTGATATCTACGCATTCCACCGCTACACCAGGAATTCCACTCTCCCATCCCGCACTCTAGCCTTCCAGTTTTCGGCGCACCCTCCCAGTTTAGCCGGGAGATTTCACACCAAACTTAGGGCACCGCCTACACACCCTTTCCGCCCCGACACCCCAACCAACGCTTGCTGCCTACGTATTACCCCGTCTGCTGCCCCTCAGTTC
+
CCCCCDGGC9FGEEGGGGF<,FEFFGGG9<DEEFDGGGG7C@<@FFFGGFEFGCEGFGEEC,6F+6CCFFFG8FFG>FCFFFFFGGGEEGG<FCFGFGGGFFG<?FCEGGCF+C,EAFGD7CCFG@FGE@DAF8=<FE,=:>DF?FFCEGE+@18@ACGF@=E8@,6>3@,@6C>ECC*4@>CE,>,B,,6>F*18**/,>8<<94A:C*;5+;79F4)*:>)*:7DF67*A8))9)2**;:)))**0/12<))*9/4DC5:.**9<6C=*0096+36B+(,,,((4459).)-(*09-6.
@M03506:14:000000000-AKVR1:1:1101:12448:3641 2:N:0:32
TCGGACTACTGGGGTTTCTAATCCCGTTTGCTCCCCTGGCCTTCGTGTCTCAGTGTCAGGAACTGTCCAGAGACCCGCCTTCGCCACTGGTCTTCCTTATGATATCTACGCATTTCACTGCTACACCATAAATTCCAGTCTCCTCTCCAGTCCTCAAGCACCGCAGTATCAAATGCAGTTTCGGAGTTAAGCCCCGAGATTTCACACCTGACTTACGGCGCCACCTACACACCCTTTACGCCCATTGCATCCGAACAACGCTTGAAACCCCTTCATTACCGCGGCTGCTGGCACCGCGTAA
+
CCCCCGGGGGGGGGGGGGGGGGGGGGGGGGGFFGGGGGGGGGGGGGGGGGGGGGGGGGGGEFGGGGGGGGGGGGGGGGGGGGGGGGEGGGGGGGGGGGGGGGGFGGGGGGDFGGGGGGGGGGGGGGGFGGGEAA;FCFGGFGGGGGGGGGFF=,=>DFGGFGGGGGGGGGGGCGFADGGGGGGG6BEGG;E9ECGEGGDGF<:,7ECE6**;EGCADCFCDDGGFFFFG8/?DEF45G+**:<D*+++2+<;)559)8C5)))**+0**09))20+269+-4,(33()5?(4))())),(,
@M03506:14:000000000-AKVR1:1:1101:6732:3670 2:N:0:32
TCGGACTACCGGGGTATCTAATCCCGTTTGCTCCCCTAGCTTTCGCGCATCAGCGTCAGTATTGGGCCAGATGAGCGCTTTCGCCACCGGTGTTCCTCCTGATATCTACGCATTTCACCGCTACACCAGGAATTCCCTCATCCTCTCCCATACTCAAGACAGGCAGTTTGGGATGCAGGTCCTCGGGTGAGCCGAGGGATTTCACATTCCACTTCCCTATCCGCCTACCCGCCTTTTACGCCCAGTCATTCCGAACACCGCTTGCTCCCCCGGTGCTACCGCGGCCTCTGGCCCGGAGTTC
+
CCCCCEEGGFGGGGGGGGGGDFFGGEGGGGG@FFGGGGGGGGGGCGGGEGEDGGGGGGGGCFGAFFGGE7AAFGGGE:,?FFGGGEGGGGGEGGDGDG,BEGGGGAFFFFDGFEGGGAFCCFCEEGG7FCFDFGDFD?=FGFDFC;>BFD;8DFFFGGFFF?68FGFCF7B@,3>8EECF,<<FGGECE*>>BG:8CCC,08F7>7ECEDGGFC0C<7A6CC<*9*)0**)25));<*/*2:CD*3+1+33*95*/)(9*7)85D+<9E@/))9**326C3((((((04).,),4))),()
@M03506:14:000000000-AKVR1:1:1101:5879:3671 2:N:0:32
TCGGACTACCCGGGCTTCTAATCCCGTTTGCCCCCCTGGCTCTCGCGCCTCAGCGTCAATGCCGGTCCAGGATGCCGCCTTCGCCACCGGCGTTCCCACAGATATCTACGCATTTCACCGCTACACCTGCGATTCCACAACCCTCTCCCGGATTCAAGCAGGCCAGCATCGGACGCAGTTCCCGGGTTGACCCCGGGGACCTCACGATCGACTCAGCGGGCCGATCACGTGCCCCTACTGCCCAGTCATCCCGAACACCGCTTCCCCCCCCCTCCTTCCCGCTGCTCACGGCACAGAGTTA
+
@,<CCGECF<DFE7+8<FFGG<<@C;@,@@<@F<::7C@E<,;6,6+7:B,CFFEGEGDF98@E7FF+CEF<C,=CCCFCGC7,+4:,8F+>>4?,,,:4B?<?8,8,C=B7:+,CDE<C7CEDGFG8F:+6>@,7@<,,@C7,;:D>>EEEGC9;;D?,6*>:=5*61,**5:8C*:=5BEGC*8C=E7++3*8:858***0+;=**2)97**0071<:37C*))).:*0A7;)*(**3<****029<2+0))1))(1*750**287*)/0)***<).232(-146*)0-()4(*))..)
@M03506:14:000000000-AKVR1:1:1101:20542:3699 2:N:0:32
TCGGACTACCCGGGTTTCTAATCCCGTTCGCTCCCCTAGCTTTCGCGCATCAGCGTCAGTGTCAGCCCAGCAACCCGCCTTCGCCGCAGGTGTTCCTCTCGATATCTACGCATTTCACCGCTACACCGAGAATTCCAGTTGCCCCTTCTGCACTCTAGCCCCGCAGTATCGGCTGACCTTTCCGGGTTAAGCCCGGAGATTTCACAGTCGACTTGCGTTGGCCGCCCACGCGCCCTTTTCGCCCCGTCAATCCGAACCACGCGTGCCCCCCCCTCTTGCCCTCTGCTGCTGTCCAGGCCGC
+
CCCCCGGGGGGGGGGGGGGGGGGGGGFFGGGGGFGGGGGGGGGGGGGGGGGGGGGGGGGGGGGGGGGGGGGGGGGGGGGGGGGGGGGGGGEEGEGGFGGGGGGGGGGGGGGGEGF<FGGGGEGGGGGGGGFC9CDGGGF9;EFGGDFF99>FC9DGGAFCCC@CCGGC:D5FE:8>F?C,>9CCG5:C;@@CCGC=8:86>+3>C+++<*55ED+><))2**2:3C))C/)//07<:**<*:CC3**)2/+1))*1<,4*).)1>E*.*<3>5)**<)*+5(.,8?2).6:)/5)*7)(((
@M03506:14:000000000-AKVR1:1:1101:5450:3717 2:N:0:32
TCGGACTACTGGGGTATCTAATCCGGTTTGCTCCCCACGCTTTCGCGCTTTAGCGTCAGGTAGGCCCCAGCGGGCTGTCCTCACTTTCGGCATTTCGATAGATATCCACGCATTCCACCGCTCCACCGACCGCTCTACTCGCGTCTAGCTATCCCAAGATCGGCAGCACGTCTCGCAGTTCTCCGGTCGAGCCGGGGGATTCCACGGGACGCGTACTTATCCGCCGACGCACCCTTTAACCCCAGCGATTCCGATTAACGCTCGAGCACCCTGCCTTACCGCGGCGGCTTGCAGCGGGTCG
+
6ACCCCGGAF9,,++-6=,6@<CEC:66,,,FA6@@EF7CFGEGC7@CFC,<,::BF7:,C@,,CFGF@F8@F+C+,4,,55,=,C,?4C77+C,CFF<,+5CF9<,A4+++@4,,5?:F74+@FG<6F+8C7>3@3@,78+++*6:;;,,,6,3,3,>6DE5C*C*4:::<,4,=***,211931/*=B*==:*=57:E6*00<=EG=)7C*/****/3:*55*))027)*17)7)*/+0*****1)**00/.55D)*:.)05)**7;51)776++)9+,(((--(5,)(,*))))),(,
@M03506:14:000000000-AKVR1:1:1101:19872:3719 2:N:0:32
TCGGACTACTCGAGTATCTAATCCGGATCGCTCCCCACGCTTTCGCGCATCAGCGTCAGCAAAGCTCCAGGCAACCGCCTTCGCCACTGGTGTTCCTCCCGATATCTACGCATTCCACCACTACACCGGGAATTCCATTGCCCCCTAGCTTGCTCCAGTCACACCGTATCCGCTGACCCCGCCCAGTTGAGCCGAGCGATTTCACAACGGACGTGCGTGACCGCCCACGCGCCCTTTACGCCCAATAAACCCGGGCAATGCTCGAACCCTACGTATTCCCCGGGCCGCTGGCAGTGAGTTA
+
CCCCCGGGGGGGGGGGGFGGGGGGGGGGGGGGGGGGGGGGGGGGGGGGGGGGGGGGGGGG<FGFGFGGGGGGGGGGGGGGGGGGGGGGCFGGGGGGGGGGGDGGEFGGGGCCGGGGGGGGGGGGFGFEECGGGGGGGFCEFFGFGGFFCFAFGGGGG,@A99A?EC835D9BE5C8?FG>:CCE5:CE7,:EEG**:CE5CFGFGCFGDD9):D**)9>5DFC59)))17.C5307)7@5=17*1*+*+3:>)7)9C(*39*9*)*278:*5)*++3)*<(((-(((0(73:)((***))-
@M03506:14:000000000-AKVR1:1:1101:19491:3734 2:N:0:32
TCGGACTACAAGGGTTTCTAATCCCGTTCGCTCCCCTAGCTTTCGCACTTCAGCGTCAGTGTCGGCCCAGCAACCCGCCTTCGCCGCAGGTGTTCCTCTTGATATCTACGCATTTCACCGCTACACCAAGAATTCCAGTTGCCCCTTCCGCACTCTAGCCGAGCAGTATCAGTTGACCGTTCCGAGTTAAGCCCGGAGATTTCACAACTGACTTGCACAGGCCGCCTACGCGCCCTTTACGCCCAGTCAATCCGAACAACGCTTGCTCCCCCCGAATTACCGCCGCTGCTGGCTCGGAGTG
+
CCCCCGGGGGGGGGGGGGGGGGGGGGGGGGGGGGGGGGGGGGGGGGGGGGGGGGGGGGGGGGGDFGGGGGGGGGGGGGGGGGGGGGGDGGGGGGGGGGGGGFGCGGFGGFGGGGGGFFGGEFGGGGGGGGG?FFGGFGGGDFGGGFGGGGGEDGGGGCFFE>CGGGGGGGGGGFFFCEEGGGGGG5:AF@FGGG5=EG=6;:7C7BFE+*2>+;0+**/:DGGGGGE)09>59)<9:G=ECE)7**+*30<9@)17C9F50))1*:+1C>D<)/**2,/<>11(46456/823(.7@:,3(
@M03506:14:000000000-AKVR1:1:1101:20069:3776 2:N:0:32
TCGGACTACCGGGGTTTCTAATCCTGTTTGATCCCCACGCTTTCGGGCCTCAGCGTCAGTTGTGTGCCAGGTAGCCGCCTTCGCCACCGGTGTTCCTCCGAATATCTACGAATTTCACCTCTACATTCGGAGTTCCGCTACCCCCTCACACACTCCAGACTATCAGTTTCAAAGGCACTTCTGAGGTTAAGCCTCAGGATTTCACCCCTGACTTGATAGTCCGCCTGCGCCCGCTTTACGCCCAGTGATTCCGAACAACCCCATTCCCCTCCGTATTACCCCGTCTTCTGGCCCCGAGTTA
+
-88@@CCFFDCG7@+@@FC@6<,@CEFGGGE<FDFGGGGGEEG<BFGCGE@FGFCE6@:FG<F,CEFEF@FG@,@F=CF7EGGGDEG8FDE:FF9?<C<@7CE+,,:EF=+BF@F<EFEFG9CEFCEFC?F=FGGGGGGEGGFGC8>@FGGEDCEGCC9CFDAFFGGCEAFGAC>DG,46EFGE,DEFGGGG6,8:CC6CFCFFGGG5CFFGDGCCD:89B;3C3*8)/:55D)):3:6;87/9D2+9C9C*))*9),1*))0*2306*0*0891:@)9+(34-3(1*.*).8(()00(()
@M03506:14:000000000-AKVR1:1:1101:16411:3778 2:N:0:32
TCGGACTACTGGGGTATCTAATCCCGTTCGCTCCCCACGCCTTCGCGCCTCAGCGTCAGGATCGACCCAGCAGGCCGCCTTCGCCACGGGTGTTCCTCCCGATCTCTACGCATTTCACCACTACACCGGGAATTCCACCTGCCCCTGCCGTCCTCAAGCGATCCCGTTCCCGACGACCCTCCCCGGTTGAGCCGGGGGCTTTCCCGCCGGGCGGCCGACCCCCGCCTGCGCGCGCTTTACGCCCAGTAACTCCGGACAACGCCCGGCCCCCACGCATCACCCCGGCCGCCGGCCCGGCTGT
+
CCCCCGGGGGGGGGGGGGGGGGGGGGGGGGGGGGGGGGGGGGGGGGGGGDGFFGGGGGGGGGGGEGGGGGGDFDGGGGGGGGGGGCGGGGFGGGGGGGGGGGGGGGGGGCFEEGGFFGGFGGGGFGGGGGG7FAFFADFGGGGDGFCFGEGGECE9DEEEEGGGGG5,1DGGGG>5CEGCCEEG8CCC582?CCECE=:*20A79*>E=DCG*1?*/)7>)/97<9)7=)7*/5><0**+*/7C*2+*+3+1<5)*1,**..)9/:17E:).8C**2()<3((((,(),),-8,2<))-((
@M03506:14:000000000-AKVR1:1:1101:20937:3779 2:N:0:32
TCGGACTACTGGGGTTTCTAATCCTGTTTGCTACCCACGCTTTCGTGCCTCAGTGTCAATGTCGGACCAGTTGGTCGCCTTCGCCACCGGTGTTCTTCCCAATATCTGCGAATTTCACCTCTACACTGGGAGTTCCACCAACCCCTTCCGAATTCCAGACAGGCAGTCTAAAGAGCAGTTCCAGGGTTACGCCCGGGGTGTTCACTCCTTACTTACCAATCCACCTACGCACGCTTTAAGCCCAGTGCTTCCGAACAACGCTGGCCCCCTCCGTCTTACCTGCGCTGCTGGCCCGAAGGTA
+
CCCCCGGGGGGGGGGDGGGGGGGGGGCGGGGGGGAFGGGG:FGGGGGGGGGGGGGGGGGGGGGGGGDGGGG,FGGGGGGGGGFGGEGGGGGDGFGGGGCFF<FGGGFFGGGGDFFGGGGEGFGGGGGDDFFCCE?FFGGAFEGEG8>DDEECCFFFC9FGFCDDG=D===6@AFC8?FFG9:CF,BEGG>BCC***:*1*=?F7A7<8=CF*,=,<6@F,0;6<5*;)27.=DE)/=78+>+1CDE9*00<4;55951**8)))/;=@:5*0)9**;)96))(-609>7F?:58,/))-.)
@M03506:14:000000000-AKVR1:1:1101:6204:3804 2:N:0:32
TCGGACTACTCGGGTATCTAATCCCGTTTGCTCCCCTGGCTTTCGCTCCTCAGTGTCAGTGTTGGTCCAGGACGCCGCCTTCGCCACCGGTGTTCCTCCAGATATCTACGCATTTCACCGCTACACCTGGAATTCCGCGTCCCTCTCCCAAACTCAAGCCATCCAGTATCAGACGCAGTTCCCCGGTTAAGCCGAGGGATTTCACGTCTGACTTAGTTGGCCACCAACGGGCCCTTTACGCCCAGCACTACCGAGCAACGCTTGCCCCCCCCGTATTACCGCGGCCGCTGCCGCGGCGCTG
+
CCCCCFGGGGGGGGGGCGGGGFGGGGGGGGGGDGGGGGGGGGGFGGEGGGGAGGGGGFFGGGGGGGGGGGGGGGGGGGDGGGGDEDEFGEFEGGGGGFGGFFGCF<FFFGGG:?FGGGGGGCE@DFFGGF8=EEEGGGGG>+B9DEGGG8E?F9E,DCEGGGC:D9EGFGFFFGGECCE9B7<D>>C>*?EF:CEEE*AC?C73C5;*2C+;A+>;@C=?C>**2*)./)2*/7>G:F45C*)***2)6+2.7))17377>))978<;E5)757*2344<(-(33(-707(()(-).)(,-
@M03506:14:000000000-AKVR1:1:1101:8979:3808 2:N:0:32
TCGGACTACCGGGGTTTCTAATCCCGTTCGCTCCCCTAGCTTTCGCACATCAGCGTCAGTGTCAGCCCAGCAACCCGCCTTCGCCGCAGGTGTTCCTCTCGATATCTACGCATTTCACCGCTACACCGAGAATTCCAGTTGCCCCTTCTGCACTCTAGCCCCGCAGTATCGGCTGACCTTTCCGAGTTAAGCCCGGAGATTTCACAGTCGACTTCCGGTGGCCGCCTACGCGCCCTTTACCCCCCGTAAATCCGAACCACGCTTGCTCCCCCCGTATTCCCGCGGCTGCTGGCCCGGCGTC
+
CCCCCGGGGGGGGGGGGGGGGGGGGGGGGGGGGGGGGGGGGGGGGGGGGGGGGGGGGGGGGGGGGGGGGGGGGGGGGGGGGGFGGGGDGGGGGGGGGGFGGGGGDGGGGGGGGGGGGGGGGC=FFFGGCEF=FGGGG=FA,EFGFDFGG9D7DFGCE7E@C>68C>CEFGCFGGG8CGFGGGGGEDFEG9BFGFGE:**;+3++>+:CED<DGG+>*>B*95F53D33ECD59)7C<<*0+<*9)**)2;:87>*5C(2=5>3C*/+9C)9B5/2*;84C?0>>>927862:>(,5>)(-(
@M03506:14:000000000-AKVR1:1:1101:16219:3813 2:N:0:32
TCGGACTACCCGGGTATCTAATCCCGTTTGCTCCCCTGGCTTTCGCTCATCAGCGTCAATCTCGGTCCAGGATGCCGCCTTCGCCACTGGTGTTCCTCCCAATACCTACGCATTTCACCGCTACACTGGGAATTCCACTCACCTCTCCCGGTCTCAAGCCAGGCAGTTTGGAGGGCAGTTCCTCGGTTAAGCCGAGGGATTTCACCTTCCACTTGCCAAGCCGCCTACGCGCCCTTTACGCCCAATAATTCCGAATAACCCTTGCCCCCTCTGTTTTACCGCGGCGGCTGGCCCGGAGCTT
+
CCCCCGGGGGGGGGGGGFGGGGGGGGGGGGGGGGGGGGGGGGGGGGGGGGGGGGGGGGGGGGGGGGGGGGGGGGGGGGGGGGGGGGGGGGGGGGGGGGGGGDFGGGGGGGGGGGGGGGGGGGGGGGGFGGGGGGGDAFCCAFGGGGFGGGG>G>FECEFCGFGGGGG9DF>CFEGDCGFGFCFGEGGGDFFGGGDGGE5,<*BCFGGGGGGG7>+>4C65>DGGDDDF55:EDFFG?G=5ECD5D6F=CCE@47*/*44+)0<5DFGF2)986C+08)*341120((87D:()-()).(..
@M03506:14:000000000-AKVR1:1:1101:14130:3851 2:N:0:32
TCGGACTACTGGGGTATCTAATCCCGTTTGCTCCCCTGGCTTTCGCTCCTCAGCGTCAGTGTTGGTCCAGGATGCCGCCTTCGCCACCGGTGTTCCTCCAGATATCTACGCATTTCACCGCTACACCTGGAATTCCGCATCCCTCTCCCAATCTCAAGCCATCCAGTATCAGAAGCAGTTCCCCGGTTAAGCCGAGGGATTTCACGACTGACTTAGTTGGCCGCCTACGAGCCCTTTACGCCCAGTAATTCCGAACAACGCTTCCCCCCCCCTTACTCCCCTGGCCGCGGGCCCGGAGTTT
+
CCCCCGGGGGGGGGGGGGGGGGGGGGGGGGGGGGGGGGGGGGGGGGGGGGGGGGGGGGGGGGGGGGGGGGGGGGGGGGGGGGFGGDGGGGGGGGGGGGFFGGGGGGGGGGGDGGGGGGGGGGGG9EGGGGFCFGCFFGGGGGGFG=EGGGFGGGGGGGGGGCDGGDG;EG,D8F8FCF9ECFCFG>@C55EDCC>EG58CCGCCFC*444969D,1=D=F<CDDGCDFDDAEGFACE7=C*:C*5E+9F+<@))*1)(1*005*2;85?DGF7>++<)0C(.((.(-8()40)(4/553:.
@M03506:14:000000000-AKVR1:1:1101:23349:3862 2:N:0:32
TCGGACTACTGGGGTTTCTAATCCTGTTTGCTCCCCACGCTTTCGCGTCTCAGCGTCAGTCACGTACCAGAGAGCCGCCTTCGCCACGGGTGTTCTTCCTGATATCTGCGCATTTCACCGCTACACCAGGAATTCCACTCTCCTCTTCCGGACTCTAGCCAGATGGTTTCCATCGACGTCTCGAGGTTGCGCCTCGAGTTTTCACAACGGACCTATCTAGCCGCCTACACGCTCCTTACGCCCAATAAATCCGGCCAACCCCTGCCCCCTACCTATTACGCCGGCCGCTGGCACGTACTTT
+
CCCCCGGGGGFFGGCGGGGDGFGGGGGGGGGGGGGGGGGGCFGGGGGEGGGGGGGGGGGGGGGGGGGGG8CFCCEFDGGGGGGGGEGGGGEG7FFFGFFGFFFGGGGGGGGGGDFAFD9BFBEFGGGCFBBFF<FFGCFEFFEGGGCCFG>CGGFFF,@EFDFDFFEFGGGADFEFG:EGGG,,48;7,,>CECEGGG>EEGGGFGCE5C*>CF9>C+A++*9/:*87E77C*7)2-*/**29*9:6=<:7FE>)9C4D53)7**;5;::*))*+0+)=*,(((,((7-)4<4)(10)(6.
@M03506:14:000000000-AKVR1:1:1101:20403:3873 2:N:0:32
TCGGACTACCCGGGTTTCTAATCCCGTTCGCTCCCCTGGCTTTCGCGCATCAGCGTCAGTGTCAGCCCAGCAACCCGCCTTCGCCGCAGGTGTTCCTCTCGATATCTACGCAGTTCACCGCTACACCGAGAATTCCAGTTGCCCCCTCTGCACTCTAGTCGCACAGTATCAGTTGACCTTTCCGAGTTAAGCCCGGAGATTTCACCACTGACTGGTGCTGACCGCCTACGCGTCCTTGACGCCCAGTACATCCGAACAACGCTGGCTCCCCCCGGTTGACCCCGGCTGCCGCCACGGGGTT
+
CCCCCGGGGGGGGGGGGGGGGGGGGGGGGGGGGGGGGGGGGGGGGGFFGGD<9E+,8F@FEDFEF@FC<C<<@FCFBF@F==F@?@:+@4,4F@955B,<B,4B45C??<+4+@75?EE@4C+@,,=++@:3>F=><<ED9B,63+3@6,ECFCC;C9FGGEEC>6@D,@;FGGGGG9=DGGGDEC::FGFG6CC4*:5EEFGCC+=*+2*09+*>>:A9@<6>DC))*97C/80*.2*02*)9**3*+3+/)077<0CC3<5*)**0A)9<))**2()+4(-(((-.,)((0,45))-3(
@M03506:14:000000000-AKVR1:1:1101:11011:3894 2:N:0:32
TCGGACTACTGGGGTTTCTAATCCCGTTTGCTCCCCTGGCCTTCGTGCCTCAGTGTCAGGAACTGTCCAGAGACCCGCCTTCGCCACTGGTCTTCCTCATGATCTCTACGCATTTCACTGCTACACCATGAATTCCAGTCTCCTCTCCAGTCCTCAAGCACCGCAGTATCGAATGCAGTTTCGGAGTTAAGCCCCGAAATTTCACACCCGACTTACAGCGCCACCTACGCACCCTTTCCGCCCAATGAATCCGAACAACGCTTGAGACCTCTGTCTTACCGCGGCTGCTGGCCCAGAGTTT
+
CCCCCGGGGGGGGGGGGGGGGGGGGGGGGGGGGGGGGGGGGGGGGGGGGGGGGGGGGGGGGGGGGGGGGGGGGGGGGGGGGGGGGDGGGFGGGGGGGGGGGGGGGGGGGGGGGGGGGGGGGGGGGGGGGBGAFGGGGFFG;FFGFGGGGGGGGFEGFCFGGGEGGGGGGGDFCGGGGGGGGGGGGGGGGG;F,:E>ECEGGGGGGFGEGD59CCEFGG>9@C5ECDA)*2)4>AA5.1+*=5//8F6C+21)).*77355))0/7+*1/)9*/*+3<)93(-((4115)<((04(/4).:)
@M03506:14:000000000-AKVR1:1:1101:10333:3919 2:N:0:32
TCGGACTACTGGGGTTTCTAATCCCGTTTGCTCCCCTGGCCTTCGTGCCTCAGTGTCAGGAACTGTCCAGAGACCCGCCTTCGCCACTGGTCTTCCTTACGATCTCTACGCATTTCACTGCTACACCGTAAATTCCAGTCTCCTCTCCAGTCCTCAAGCACCGCAGTATCAAATGCAGTTTCGGAGTTAAGCCCCGAGATTTCACACCTGACTTACGACGCCACCTACGCACCCTTTACGCCCAATGAATCCGAACAACGCTTGAGACCTCTGTATTACCGCGGCTGCTGGCCCAGCGTTA
+
CCCCCGGGGGGGGGGGGGGGGGGGGGGGGGGGGGGGGGGGGGGGGGGGGGGGGGGGGGGGGGGGGGGGGGGGGGGGDGGGGGGGGGGGGGGGGGGGGGGGGGGGGGGGGGGGDCGGGGGGGGGGGGGGGFGGGGGGGCEGGGGGGGGGGGGGGGDFFGGGGGGGGEGGDFGGGGGGGGGGGGCC63@,:CBCFGGG>@5C<DFFF,@EG>DGGGFGFDBED5CCF<FFEDB=CBFG37=EGGGG3C8:+2>F::*CG04/8:55<68=C6*66:CF?>F7(4,4924>>6(10(,*))48(
@M03506:14:000000000-AKVR1:1:1101:12389:3925 2:N:0:32
TTGGACTACTGGGGTATCTAATCCTGTTTGCTCCCCACGCTTTCGCACCTCAGCGTCAGTATCTTCCCAGATCGCCGCCTTCGCCACTGGTGTTCCTCCCGATATCTACGAATTTCACCTCTACACCGGGAATTCCGCGATCCTCTTAAGTACTCAAGCTCAGCAGTTTCGGATGCACTTCCTTGGTTGAGCCGAGGGATTTCACATCCGACTTGCCAAGCCGCCTACGTGCGCTTTACGCCCAATAATTCCGAGCCACGTTTGCACCCTTCGTATTCCCGCGGCCTCCGGCCCGAAGTTA
+
CCCCCGGGGGGGGGGGGGGGGGGGGGGGGGGGGGGGGGGGGGGGGGGGGGGGGGGGGGGGGGGGGGGGGGGGGGGGGGGGGGGGGGGGGGGGGGFGGGGGGGGDGGGGGGGGGGGGGGGFGGGGGGFGGGDGGGFGGGGDGGGGGFGGC>FFF8EFGGFFFGGGGGGGGFEDGG8DAFGFFFGFGGGGGGEF:CCEGD;FGCC7>C=E?GGCGCEFGGFGGCCE)*8ACCF5DEFD:C68CEGG5:8?G9C445)5)495F>?7>+97AF*).22CC)7?6B(((314()-3320/55(.)
@M03506:14:000000000-AKVR1:1:1101:17459:3939 2:N:0:32
TCGGACTACAGGGGTTTCTAATCCCGTTTGCTCCCCTGGCCTTCGTGCCTCAGTGTCAGGAACTGTCCAGAGACCCGCCTTCGCCGCTGGTCTTCCTTACGATCTCTACGCATTTCACTGCTACACCGTAAATTCCAGTCTCCTCTCCAGTCCTCAAGCACGGCAGTATCGAATGCAGTTTCGGAGTTAAGCTCCGAAATTTCACACCCGACTTACCACGCCACCTACGCACCCTTCACCACCAATCAACCCGAACAACCCTTGAGACGCCTGTATTACCGCGGCCGCTGGCCGCGAGTTC
+
CCCCCFGFGGGFGGGGGGGGGGGGGGFFGGGGGGGGGFFGGGGGGGFGFFEFGGGGGFG8CEGGGGGG9@CFGG@FGGGGDG<CC:CFGGGGGGGEGGDGGGGGGFGGGGGGGGFGGG9,EFCE9FFD<DG7FAEF<F;FCFGGGFCFFFGF,6@DFGG,@@8E+@=A,=CD8D8>=9,EEAE+@>CGG9,77@,3*7C,E>,,,5C*=4;DC5CFCFF*)19CC;;A5>)5)2)2(*2+02>45C*AF+*0).))1(9*7)097+;?*)/).:@E747+(1(24((0()-()(-9@)--)
@M03506:14:000000000-AKVR1:1:1101:14794:3948 2:N:0:32
TCGGACTACCCGGGTTTCTAATCCCGTTCGCTCCCCTAGCTTTCGCACATCAGCGTCAGTGTCAGCCCAGCAACCCGCCTTCGCCGCAGGTGTTCCTCTCGATATCTACGCATTTCACCGCTACCCCGAGAATTCCAGTTGCCCCTTTTGCCCTCTAGCCCCGCCGTATCAGTTGACGGTTCCGGGCTAGGCCCTGCGATCTCACACATGACTTCCGGTGGCCGCCCACCCGCCCTCTACCCCCCGTACACCCCAAACACCCTTGCACCCCCCGTTCTCCCGCGTCCTGTTGCAACGGCTC
+
<CCCCCEF-EEGDG7@CGFGGGGFGGGGGGC6FFCFGGGGGGAECC7F7,C<EFEGGGGEGFG<FFGGGDGGCFCFDEECFFCFGEC7CC=EFGGG,<,EF:BE795B,?C++@EFGCFBE7FG,AF4+::F9FFF<DB>;;B8++,,,,8,@@3>E,;DGGG63CEB@6,,,D9;C6*4>C7>E**4=,,:,:*3***1*;9++3+*+222+++5*).*)9C*>3)0*/)*).01(2/0+1*1)2*)*2+.))***-5:))7**0+*;)/)0)*2*-9+41(-,,,))1.57)-*).(((
@M03506:14:000000000-AKVR1:1:1101:7291:3955 2:N:0:32
TCGGACTACTGGGGTTTCTAATCCCGTTTGCTCCCCTGGCTTTCGCGCCTCAGCGTCAATGCCGGTCCAGGATGCCGCCTTCGCCACCGGTGTTCCTCCAGATATCTACGCATTTCACCGCTACACCTGGAATTCCGCATCCCTCTCCCGGATTCAAGCCTTCCAGTATCGGACGCAGTTCCCGGGTTGAGCCCGGGGATTTCACGTTCGACTTAGAAGGCCGCCTACGCGCCCTTTACGCCCAGTAATCCCGCAGCACCCTTGCCCCCCCTGCATTACCGCGGCTGCTGGCACAAGTTTG
+
@BC@<CEGGGGGGGGGGGGGDGFEGGGGGGGGGGDGFGGGFGCGGDGGGGGGGGGGGGGGAGCCGGGGGGFFCEEFGGEC@EGGEEGGGFG>FFGGFGFFFGGGGFCEFFGEFEECFGFDGGGGDGFGGGG<FCD<FG+=FGGGG?FGGE76C>FGGGFGGFF?F7E,<D5F>>E5*>CFGFG5C5/*:EFGG8*=CG*/8CCFFF6CC****1+A2**:5*12)77?5<5EG5:C22@58/9CCE7*:++)0)))).2/>35*08<7?)5))**3<>F+(40(430).)(,))(*)1)))
@M03506:14:000000000-AKVR1:1:1101:10462:3955 2:N:0:32
TCGGACTACTGGGGTATCTAATCCCGTTTGCTCCCCACGCTTTCGCGCCTCAGCGTCAGGAATTGCCCAGAGACCCGCCTTCGCCACCGGTGTTCCTCCCGATCTCTACACATTTCACCGCTACACCGGGAATTCCAGTCTCCTCTGCAACCCTCAAGAACAGCAGTATCGATCGACGTTCTTCGGTTGAGCCGCAGGATTTCACGACCGACTTGCCCTCCCGCCTACGCGCCCTTTACGCCCAGTACTTCCGACCACCGCTTGCCCCCCCCCCATTCCCGCGGCTGCTGGCACGGAGTTT
+
CCCCCGGGGGGGGGGGGGGGGGGGGGGGGGGGGGGGGGGGGGGGGGGGGGGGGGGGGGGGGGGGGGGGGGGGGGGGGGGGGGGGGGGGGGGGGGGGGGGGGGGGCDF9?CGEFFGGFGGGGGGGFFGGGGGGGGGGGD;D=EFGGCCFFGGGCEGFGGA@CGGFCC;C:CEGGC>EEEC8DEFDE5:EEF@FGC*:CG5AEFF+>5>EEG3DGCFC*09*9C7E<5)57C5EDB.*,*9*;7CDG6<*<++9)7)19(**.83*>8@>CBDD))222-=C(-(--((.))(-)),3))-()
@M03506:14:000000000-AKVR1:1:1101:21405:3958 2:N:0:32
TCGGACTACCGGGGTTTCTAATCCCGTTTGCTCCCCTAGCTTTCGCCGTTCAGCGTCAATGTCGGTCCAGGATGCCGCCTTCGCCACCGGTATTCCTCCAGATATCTACGCATTTCACCGCTACACCTGGAATTCTGCATCCCTCTCCCGAATTCAAGCCATCCAGTCTCCGACGCAGTTCCAAGTTTAAGCCTTGGGATTTCACGTCGGACTTAGTTGGCCGCCTACTGGCCCTTTACTCTCAGTACTTCCGAACAACCCTTGCCCCCTCCGTCTTACCGCGGCTCTCTGCCCGGTGTTA
+
CCC@CFGGGGGGGEGGGGGCEGGGGGGGGDGGGGGGGDCEGGGGGGGGGGGGGGGFGDEGGGGCEGGGGGGFG8AFEGGGGG7FGGEFCCGEGGGGGGGGCGFFEFGFFFECEEGFFGG=FEGGFGGF,E88ADCG,CDFGFC@DEGGGGEG>=E9=D?FEEGGF,;,@3@CEE*B5*45;;,DE,>5<E@E,,?8:/468CFGG,,**::CGGC9+@CGFC)=CDFF?*6=1775:FB+<+9*2<76E7<7)07)).1*75?*CCF3E)933/*18)0<(((-(((/.*.)*4:).7(()
@M03506:14:000000000-AKVR1:1:1101:9659:3960 2:N:0:32
ACGGACTACTGGGGTTTCTAATCCTGTTTGTCCCCCTAGCTTTCGCCCCTGAGCGTCAGGACAGACCCAGAGAGCCCCCTTCGCCACCGGTGTTCCCCCTGATATCTGCGCATTCCCCCGCTACACCAGGAATTTCGCTCTCCCCTGTCTGCCTCCACCCCCCCAGATTCGGGTGCATTTCCGGGGTTACGCCACGGATTTTCCCACTCGCTTTACCGGCCCCCCTCCGCCCCCTTTCCCCCCAATACTTCTCGACAACCCTCCCCCCCTACGTCTTACCGCTCCTGCTGGCCGGTGTTGG
+
-8CA,+7@C6EFG7FG;-,C,,CFC@FGF,,,C@F7@<<FFF<C67,6@6C<,,7+6B8C,CCD8FGC,CFE<,CC,B@F,,=FC7F6C+4+B4FE,B7>+4,,9:?,5+8+@F,,,A+++6@@,A<+D7F,A,,53:+3+C=F>C+6=8,63,6,,,@38+@8**,,,5>,*4:C?9,,6B:5=EC5*+*48:*=*2:EC+<73+=*0*1/*1<+**0*1)):)))8**055).7.**+2:))*0<)++3*/)*1/4**.0)17?CBE0*0)02;*)/+(,(,-(5<2)(4>9())0(((
@M03506:14:000000000-AKVR1:1:1101:19740:3961 2:N:0:32
TCGGACTACCGGGGTTTCTAATCCCGTTCGCTCCCCTGGCTTTCGCGCATCAGCGTCAGTGTCAGCCCAGCAACCCGCCTTCGCCGCAGGTGTTCCTCTCGATATCTACGCATTTCACCGCTACACCGAGAATTCCAGTTGCCCCTTCTGCACTCTAGTCGCACAGTATCAGTTGACCTTTCCGAGTTAAGCCCGGAGATTTCACAACTGACTTTTGCTGACCGCCTACGCGCCCTTTACGCCCAGTAAATCCGAACAACGCTTGCCCCCCCCGATTGCCCGCGGCTGCTGCCCCGGTTTT
+
CCCCCGGGGGGGGGGGGGGGGGGGGGGGGGGGGGGGGGGGGGGGGGGGGGGGGGGGGGGGGGGGGGGGGFGGGGGGGGGGGGGGGGGGGGGGGGGGGGGGGFGGGGFDGCCEGGGGGGGGGEGGGGGGCGG>FGGGFA@@DDFGGGGGAFEGGGGGGAEGEE>C:CGCFFBGGGGGGGGGGGGE5*=CGFGGGGGGGC*:;:FC?+AECCC<+++++9@E7>CECDDDF*87755C?6*0*2>C*:099EC9933<D0*:85)//1+/;:D:)/**/-*3.86>10(0().))((1)0,(-
@M03506:14:000000000-AKVR1:1:1101:6933:3973 2:N:0:32
TCGGACTACCCGGGTTTCTAATCCCGTTCGCTCCCCTGGCTTTCGCGCATCAGCGTCAGTGTCGGCCCAGCAACCCGCCTTCGCCGCAGGTGTTCCTCTCGGTATCTACGCATTTCACCGCTACACCGAGAATTCCAGTTGCCCCTTCCGCACTCTAGTCGAGCAGTATCAGTTGACCTTTCCGAGTTAAGCCCGGAGATTCCACCACTGACTTGCACTGCCCGCCTACGCGCGCTTTACGCCCAGTAAATCCGAACACCGCTCGCTCCTCCCGTATTCCAGCGGCTGCTGGCACGGAGTT
+
CCCCCGGGGGGGGGGGGGGGGGGGGGGGGGGCGGGGGGGGGGGGGGGGGGGGGGGGGGGGGGGGGGGGGGGGGGGGGGGGGGGGGGGGGGGGGGGGCGDFGGGGGGGFGGGGFGGGGGGDDGGGGGGGGGEGGGGGGGB;@FFGGGGGGCEEGDGGE9EGEGGGGGGFFFFGGGGFGGGGGGGG5CFEGGF?FGGDCEDEG+>+9*1A7>DFF++A7CFF*;/:7C5B63>5D)89<74CECDDD*3000CF)5/551**.))))2*8E)20.71**5*3).5160(8()).8(495),-(
@M03506:14:000000000-AKVR1:1:1101:13951:3985 2:N:0:32
TCGGACTACAGGGGTTTCTAATCCCGTTTGCTCCCCACGCTTTCGCGCCTCAGCGTCAGGAGATGCCCAGAGACCCGCCTTCGCCACCGGTGTTCCTCCCGATCTCTACACATTTCACCGCCACACCGGGAATTCCAGTCTCCTCTGCATCCCTCAAGAACGGCAGTATCGGCCGACGCTCCTCAGTTGAGCCGAGGGATTTCACGACCGACTTGCCATCCCGCCTACGCTCCCTTTACGCCCGCTGATTCCCAGCCACCCTTGCCCCCCCGCTCTCTCCGCGTCCGCTGGCCCCGAGTTG
+
CCCCCGGGG@FGEGFFGGGGGGGGGGGGGGGGGGGGGGGGGGGGGGGGGGGGGGGGGGGDFDGGGGGGGGGGGGGGGGGCGGGGGGGGGGDGGGGGGGGGGGGGGGGGGGGGGGGGGGGGGGGGGGGGGG:@FGGGFFFFEGGGGGGGCFFGGGGCEGGGGGGGGDFFGGGEEGGDCEDCGGFCCCF+>FCEF85C8C*;=*>FGFE5C5DD:<:FGG?F>CDGD<>?*7)*954*)01**55))//)++2****7*(9:)07*9+<5C3)))/8*+)1*(,---(()()((.27)))(()
@M03506:14:000000000-AKVR1:1:1101:11163:3999 2:N:0:32
TCGGACTACTGGGGTTTCTAATCCCGTTTGCTCCCCACGCTTTCGTGCCTTAGTGTCAGGAACGAGCCAGTTATCTGCCTACGCCATCGGTGTTCCTCCAAATATCTACGGATTTCACTCCTACACTTGGAATTCCAATAACCTCTCTCGTCCTCTAGCTGAGCAGTTTCGGTAATGCATATATGGTTGAGCCCCACGCTTTCACTACCGACTCACGCTGCCGCCTACGCAACTCTTTCCCCCCATTACTCCCGACTAACCCTCGTACCCTCCGTATACCCGCGGCGGTTGGCACGGAGTT
+
CCCCCGGGG<<FFGGCGGGGGGGGGGGGGGGGGGGGGGGGGGGGG<FGGGFGGFGGGGGFG8EG@@FEGGGFGGGGGGGG9FGGGGFGGGGGGGGGFFG8FDFGGGGGGGCFGGGGGGG9EFGGGGGFFGGGGGGGG<F:F@EFGGGEFGCEGCF;FGGD,,@EF@DFG,B+6==E=3,@,673:EDG6DCGG+6+8@:CEGCFG,,@7*7>*35>*;*?DG)=85BFGD3*:09C37+++=C))*+;+?+;4)*)14*3))01)2*)29*0)7/**)09.(,-1,(0-)-()).93)-((
@M03506:14:000000000-AKVR1:1:1101:15131:3999 2:N:0:32
TCGGACTACCCGGGTATCTAATCCTGTTTGCTCCCCACGCTTTCGTACCTCAGCGTCAATACATGTCCAGTGAGTCGCCTTCGCCACTGGTGTTCTTCCGAATATCTACGAATTTCACCTCTACACTCGGAATTCCACTCACCTCTCCATGATTCAAGCGATGCAGTCTTAAAGGCAATTCCGGGGTTAAGCCCCGGGCCTTCACCTCTAACTTACAACGCCGCCTACTTACGCTTTACGCCCAGTAATTCCGAACAAGGCTATCCCCCTCCGTCTTCCCTCTCGTGCTGGCTCGGAGTTT
+
CCCCCGGGGGGGGGEEGGGGGGGGFGGGGFGFGGFGGGGGGGGGGGGGGFFDGGGGGGGGFGFGCFG<FGGGGGGGGGGGGGGGDGGGGGGFFCFGGGGGGEGGGGFFA7CEFGGGGGFFFGFGGEDFFB7CFGGGGGFF,=8@FFFGD,99DAFDFFGGGF6E9=>FFGFGF=CFG8,=BF,6@@+4DFGCFDEGGDEGGFG?FCGGG88CCC,>>8)*:):55*0)+3:FCD)9=DF;ECC3>G+@02<@:5*/>(*/096**38)1)1<3**/*)*24(.(-(.78/(2))-).)-(-
@M03506:14:000000000-AKVR1:1:1101:14648:4003 2:N:0:32
TCGGACTACTGGGGTTTCTAATCCTGTTTGCTCCCCACGCTTTCGTACCTCAGCGTCAATACATGTCCAGTGAGTTGCCTTCGCCACTGGCGTTCTTCCGAATATCTACGAATTTCACCTCTACACTCGGAATTCCACTCACCTCTCCATGATTCAAGCGAAGCAGTCTTAAAGGCAATTCCGGAGTTGAGCCCCGGGCTTTCACCTCTAACTTACAAAGCCGCCTACGTACGCTTTTTGCCCAGGAATTCCGAACAACGCTATCCCCCCCCGTATTACCGCGGCTGCTGGCACGGAGTTA
+
CCCCCGGGGGGGGGFGGGGGGGGGGGGGGGGGFGGGGGGGGGGGGGGGGEGGGGGGGGGGGGGGGGGGGGGGGGGGGGGGGGGGGGGGGGGGGGGGGGGGGGGGGGGGGGGGGGGGGGG@FGGGGGEGGGGGGGFGGG;::DEGFCDFFFGGFCF;EGGGDGGGGGGGGGGGGGGGGGGGGAFCEE@EGEDCFCEGG>E9,*>DF?,96:+AEFGGGF4:*;CGGDB;CFF=3=8/(*1*>?*2***)<+;CFE35)8D*)0)*2<EFG:DF375:+6@7(0191(4>?)(4),,)08?<)
@M03506:14:000000000-AKVR1:1:1101:18232:4013 2:N:0:32
TCGGACTACTGGGGTATCTAATCCGGTTTGCTCCCCACGCTTTCGCTCCTCAGCGTCAGGATAGGCCCAGAAGGCCGCCTTCGCCACTGGTGTTCCTCCCGATATCTACGCATTTCACCGCTACACCGGGAATTCCGCCTTCCTCTGCCCACCTCTAGCTCGCCAGTATCCGATGGCCGCTCCCGGTTGAGCCGGGCGATTTCACACCGGTCTTAACGAACCGCCTACAAGCCCTTTACGCCCAGTAACTCCGGACAACGCTTGCCACCTACGTATTACCTCGGCTGCTGGCACCGAGTTA
+
BCCC@FGGGGGCFEGDGGGFGFGGGEGGGFG9FGGGGGGGGGDFGEGGGGFGFCGG@:CC,EFECCEFGGGFFFGEFDEEFFFG,F:<BAFGFFFFB<FEDGGGGGGEFGGFGGGGGGGGGGGGGGGGFGDCDDAFG>CFGFGGFGF=9EGE>9DGC7C:>EDGEEFCEGGGEGG8,,=?CE=8=*=:=8FGGGGG*/*>=5C?;CEC55)1:*<CCC3:CDDEDG>F<*1:*8?*4**/A=77C<0*++2)8)95C(//.))**3+98)2)0*9+8)*3.)(-(((02)(-..(1))-()
@M03506:14:000000000-AKVR1:1:1101:21581:4015 2:N:0:32
TCGGACTACCCGGGTTTCTAATCCTGTTCGCTCCCCACGCTTTCGCTCCTCAGCGTCAGTATCGGCCCAGTAGCCCGCCTTCGCCTCAGGTGTTCCTCCCGATATCTACGCATTTCACCGCTACACCGGGAATTCCAGCTACCTCTTCCGTACTCTAGCTCGCCAGTATCGGTCGACTCCCCGGGGTTGAGCCCCGGGCTTTCACAACCGACTTCGCCAGCCGCCTACCCCCCCTTTACCCCCAATAATTCCCAACCACGCTTGCCACCCATGTCTTACCGCGGCCTCTGGCCCGCTGCTA
+
CCCCCCGGGFGGGGGGGGGGGGGGGEGGGG:CFGFGGDECCCFFEGGGGFGGGGGEGCEGGFC:FFCFFFFFFCF@FCBFEGDFE,CFGGEFGCFFDGGGGCFEDEF9?@EGBFFGGGGEGGFCGGGGEGGGGFGGGCGFDFGGFG9FCGGFGGGG9EGGGCBC5@B,3DBC:>C>7*C,>AEC58E=E5:CFGGG*=**=771:7+*:5)9:C+*5*8*/99779:5*1)1)..*579+27)/10+9+229*/2*/49*.;B5>8+1/.9))20+3)*0(,-(-((.()).)(()0)-.-
@M03506:14:000000000-AKVR1:1:1101:10006:4037 2:N:0:32
TCGGACTACTGGGGTTTCTAATCCCGTTTGCTCCCCTGGCTTTCGCGCCTCAGCGTCAATGCCGGTCCAGGATGCCGCCTTCGCCACCGGTGTTCCTCCAGATATCTACGCATTTCACCGCTACACCTGGAATTCCGCATCCCTCTCCCGGATTCAAGCCTTCCAGTATCGGACGCAGTTCCCGGGTTGAGCCCGGGGATTTCACGTTCGACTAGGAAGGCCGCCTACGCGCCCTTTACGCCCAGTAGTTCCGAACACGGCTTGCCCCCTCTTGATTACCGCGGCCGCTGGCCCAGTGTTA
+
CCCCCGGGGGGGGGGGGGGGGGGGGGGGGGGGGGGGGGGGGGGGGGGGGGGGGGGGGGGGGGGGGGGGGGGGGGGGGGGGGGGGGGGGGGGGGGGGCFFFGFGGGGGGGGG7FFGGGGGGGCFGGGGGCFEGGGGGGEFFGGGGGGGGGGGDGCC,E:FGGGGF,9;EAFGF8CEEEGGGG?C58CEDGG@EGGGGGDEEG4C;F5CGFG*>C<FG*:5EDGDED3@?G<):CEF4:*=88*95DFF4+3+1.)9CC1**.)./9CGF5:D)**0<+)1<(3-2(((7(0(()-(*)/6))
@M03506:14:000000000-AKVR1:1:1101:10773:4056 2:N:0:32
TCGGACTACCCGGGTTTCTAATCCCGTTTGCTCCCCCGGCTTTCGCGCCTCAGCGTCAGAAGGTGTCCAGCACGTCGCTTTCGCCACCGGCGTTCCTCAGAATATCTACGCATTTCACCGCTCCACCCTGAGTTCCACATGCCCCTACACCCCTCCAGGTCTCCAGTATCAGAAGCCATTCTCCGGTTAAGCCGAAGTATTTCACCCCTGACTTGAAGACCCGCCTACGCGCCCTTTAAGCCCAGTGATTCCGAACAACGTTCGCACTGTTGGTTTTACCCCGGCTGCTGCCCCAAACTTC
+
CCCCCGGGGGGGGGGGGGGGGGGGGGGGGGGGGGGGGGGGGGGGGGGGGGGGGGGGGGGGGGGGGGGGGGGGGGGGGGGGGGGGGGGGGGGGFFGGGGGGGGGGGGGGGGGGGGGGGGGGG7FGGEGGGFGGFGGGGGGGGGGGGGGGGGGGGEGEGFG6FFGGGFFG7DGFGFFGGGGGGFGGGGG:CGGGCGCCCF,A>+>7FFGGF<5CFDGEF=+22;>EDC5?=DBGGF>7:F=@FGCFG6+/A7C*6:*>D(91.7<DD=/)3*0*)/*21.6<(,2(3,,8)0)30((*).555
@M03506:14:000000000-AKVR1:1:1101:7977:4058 2:N:0:32
TCGGACTACCCGGGTTTCTAATCCCGTTTGCTCCCCTAGCTTTCGCGCCTCAGCGTCAAGAATGGGCCAGGTAGCCGCTTTCGCCACTGGTGTTCCTCCCGATATCTACGCATTCCACCACTACACCGGGAATTCCGCTCCCCTCTCCCACCTTCCAGCCGATCAGTTTCCGATGCACTTTCCCAGTTAAGCCGGGAGCTTTCCCATCGGCCTTGACCAGCCGCCTGCGCGCTCTTTACGCCCAGTAAATCCGGTCAACGCCCCCCCCCTACGTCTTCCCGCGGCTGCTGGCACGTAGTGT
+
<CC@<BFGGFGGGGFGGGGFFFFGGGGGGGGGGGGGFC8FGEFGGGGGG:CEFFGGGGGGGCFGGGGF@@FFGGGGGGGGFGGGG7FFBD?FGGGGDGGGGDEGGGGDGGGD:FGGFGG,AFDFGGGEGG7CGG9DFGG+8DB8CCC?8,DEGEGFFEFF6+@:3<EDFFGGG>EGF,C6?@GG7DFFF999D*B=*?*:FFD+5CFGC7)/:*0+*;)*;>>CD9))*17:).5CA*@5CED*1+<*0+<)7:/9/2C*).0))117?.1>37*;*)1A:9;(79(05)338<69)8?(.
@M03506:14:000000000-AKVR1:1:1101:16824:4083 2:N:0:32
TCGGACTACCCGGGTTTCTAATCCCGTTTGCTCCCCTGGCCTTCGTGCCTCAGCGTCAGGAACTGTCCAGAGACCCGCCTTCGCCACTGGTCTTCCTTACGATATCTACGCATTTCACTGCTACACCGTAAATTCCAGTCTCCTCTCCAGTCCTCAAGCACGGCAGTATCGAATGCAGTTTCGAAGTTAAGCTCCGAGATTTCACACCCGACTTACCGCGCCGCCTACGCACCCTTTACGCCCAATGAATCCGAACCACGCTTGCGACCTCTGTATCACCGCTGCTCCTGGCCCACTGTTT
+
CCCCCGGGGGGGGGGGGGGGGGGGGGGGGGGGGGGGGGGG@FGGGGGGGGGGGGGGGGGGFGGGGGGGGGCFGGGGGGGGGGGGEEFGGGECFEGGGGAFFGGGGGGGGGGDDFGG99<FGGGGFGGGGGCGFFDGGGGF;,EFGDEG;BE9>=FGGGCCFG>C88DD@EEF?GFGFFCF;,AD6CGG7@,B9DGG*7@;<9<E>CEEC7*@ECFC6*?:CC)CGDAA=C3CDFF06+88EG3D5A6*<++)077C)4C*.5>****.:>76;*+3+)07(-(-32)036,,.((/)))))
@M03506:14:000000000-AKVR1:1:1101:10961:4091 2:N:0:32
TCGGACTACCAGGGTATCTAATCCTGTTTGCTCCCCACGCTTTCGCGCCTCAGCGTCAGTACCGTCCCAGCGAGCTGCCTTCGCCCTTGGTGTTCCTCCTGATATCTGCGCATTTCACCGCTACACCAGGAACTCCACTCCCCTCCTCCGGACTCTCGCCCGACAGTATCGGTCGGCCTCCGGGGGTTGGTCCCCCAGCTTTCCCAACCCACCTTACCGACCGCCTTCGCCCTCTTTCCGCCCCACGATCCCGCACAACCCCCGGCCCCCCCCTCTTCACCACGGCGTCGGCCCTGACTTG
+
CCCCCEEGG9FGECFGGGGGGGGGGDFFEG9FGFFGAF:CFCGGG7CFFFGC<FFGGGE6@CCFFEGGCEFGECF+=FGFAE6BG,CE8DBCEFF<5,:AE<?FG<,?,FFGGGFGGGEC@7@FFAFF?@E8,AEC8A;F,@C=E+@D8@B@++6B,3>@>C6CE:4;,36@A;18*>*<,***/5:C***5?*BCG5*+3*++02*1:****2++007*11)*//)//9)*10)0)2**;C7)/*27C*;@5)))1.*/5))))//7:)/))/**+)*<)),-((()(0(3)-(*.)-6)
@M03506:14:000000000-AKVR1:1:1101:19856:4106 2:N:0:32
TCGGACTACTGGGGTTTCTAATCCCGTTTGCTCCCCTGGCTTTCGCGCATCAGCGTCAATGCCGGTCCAGGATGCCGCCTTCGCCACCGGTGTTCCTCCAGATATCTACGCATTTCACCGCTACACCTGGAGTTCCGCATCCCTCTCCCGGATTCAAGCCAACCAGTATCGGACGCAGTTCCCGGGTTGAGCCCGGGGATTTCACGTCCGACTTAGGAGGCCGCCTACGCGCCCCTTACGCCCAGGACTTCCGTACAACGCTGCCCCCCTCGGTATTACCGCGGCCGCGGGCACCCAGGTA
+
CC9@CGGGGGGGFGGGC9FCDGGGGGGGFGGCGGGGCF?EGGGGD@FGGGGFGFEEGGGGGGG7CFFGGGGGFCGGGGGGCCEGGEFFDFEGGGGGGGGF4EFDFFFFGGG@CCCEFGGGCBFGFGGGEFGFFGGD7FCF>DGFF888EGC>+@D9;C9D67DEG>EFGECE5CEEGCGGGGCCEGGEECEC,8C5?5*1*79EGG=FGC))*9++2*0/1*7/9<))*10>C>)/(2<::*)**/83E696))/1*)2*7>))1*/):7C))/*2:-@C1967(((0()((.((1)0())
@M03506:14:000000000-AKVR1:1:1101:24349:4129 2:N:0:32
TCGGACTACACGGGTTTCTAATCCTGTTTGCTCCCCACGCTTTCGTGCCTCAGCGTCAGTATCGGGCCAGTGAGCCGCCTTCGCCACTGGTGTTCTTGCGAATATCTACGAATTTCACCTCTACACTCGCAGTTCCACTCACCTCTCCCGAACTCAAGATCCTCAGTATCAAAGGCAGTTCTGGAGTTGAGCTCCAGGATTTCACCCCTGACTTAAAGACCCGCCTACGCAACCTTTACGCCCAGTGCTTCCGAGCAACGCTAGCCCCCTCCGTATTACCGCGGCTGCTGGCACGAATTTA
+
CCCCCGGGGGGGGGFGEGGGGGGGGGGGGGGGGGGGGGGGGGGFGGGGGGGGGGGGGGGGFFCFGGGGGGGGGGFGGGEFGGGFFEG,BFE<FEFGFGFEGDGGGGGGGGGFDCFCEFGDFAEGGFEFGEGGGGFGGGGGFGFC8DEGFE@C8DED>DFFGGGGFGFFFCECEGGGC6E7EFGGCFFGCG7>,:BFG68CGFFFC?7?GDCFGC;C8C=:CDC*2/);5))*:AAC3CFED*)18+5+=9C))77DG?GEB@:)>F6@EF3))1**<:=<(1149((729?,))(10)-))
@M03506:14:000000000-AKVR1:1:1101:23341:4135 2:N:0:32
TCGGACTACCGGGGTATCTAATCCCGTTCGCTCCCCTGGCTTTCGCGCCTCAGCGTCAGTGTCGGCCCAGCAACCCGCCTTCGCCGCAGGCGTTCCTCTCGATATCTACGCATTTCACCGCTACACCAAGAATTCCAGTTGCCCCTTCCGCACTCTAGCCGCACAGTATCAGTTGCCCTTTCCGCGTTAAGCTCGGAGATTTCAACACTGACTTGTGCTGGCCGCCTACGCGCCCCTTACGCCCAGTAATTCCAAACAAAGCTTCCTCCCCCCGTATTCCCTCCGCTCCTGGCACGGAGTT
+
9CCCCCFG<FFE7CF@FG9FGFFFGEGGGGG@ECFGGGGGFFGGGDGGGCE8AFGGGCGEFCEF7F:FGGCEFGG:EGG7FFGGEE:CCFGGEGGFGG9,BFGFGGGGFDD@EEGFFGGGG>FGGFFF,@3>3:C=DDFG9CEDFGGGFECCC5@FFFF8BE*?:8>?;D92>,2,4C8,?<9C*=/2;89++5BE55*=3:A1+1<59=:C?F+<**8<*9**/17>F<7*10.)(9<C553)**3*2++*1*029(**.)***++1*.58BC2*28*0))4(4:()-0)()(.*).(-.
@M03506:14:000000000-AKVR1:1:1101:8093:4166 2:N:0:32
TCGGACTACTGGGGTTTCTAATCCTGTTTGCTCCCCACGCTTTCGTGCCTGAGCGTCAGTGTTAGCCCAGGGGGCTGCCTTCGCCATCGGTGTTCCTCCACATCTCTACGCATTTCACTGCTACACGTGGAATTCCACCCCCCTCTGCCACACTCGAGCCCGTTAGTTTCCAATGCAATTCCCAGGTTGAGCCCGGGGCTTTCACATCAGACTTTGCGAACCGCCTGCGCACGCTTTACGCCCAGTAATCCCGATTAACCCTCGCCCCCTACGTACTACCGCCGCCGCTGGCGCGTCGTCG
+
CCCCCGGGGGGGGGGGGGGGFGGFGGGGGGG9CFGEAEEGEFGFGF@FGGCFFFCEFGGFGGGGEFGFF8<F7EGC@FFF9CDEEGGGD=F=CCFEFCFGG@,FBFDFGGDGG7ECFGFGGGGGGGGGGD:9FEFFFGGGGGGGGF=D?EFFGFFGCEEGGGC6EGF9EFGFAFGFCGGCGGGGGGGCE7:F:*BE8*:=;6E9CE96+;0C6:<>D35EDCCCCC)87D5CCD5*4*1**:)196C8F+<FD:377>G+)5:CG*;@5)/.<09*2)9C(((,-(4B1B(,)(()0.-,-
@M03506:14:000000000-AKVR1:1:1101:22527:4169 2:N:0:32
TCGGACTACTGGGGTATCTAATCCCGTTTGCTCCCCTGGCCTTCGTGCCACAGTGTCAGGAACTGTCCAGAGACCCGCCTTCGCCACTGGTCTTCCTCATGATCTCTACGCATTTCACTGCTACACCATGAATTCCAGTCTCCTCTCCAGTCCTCAAGCACCGCAGTAGCGAAGGCAGTTTCGGAGTTAAGCTCCGAAATTTCACACCCGACTTACGGCGCCACCTACGCACCCTTTACGCCCAATGAACCCCAACAACGCTTGAGACCTCTGTATACCTCCGGTTCCGTGCCCATCGTTC
+
CCCCCGGGGGGGFGGGGGGGGGFFGGGGGGGGGGGGGGG8FGGGGGGGGGGGGGGGGGGGGGGGGGGGGGGGGGGGGGGGFGGGGGGGGGGGGGGGGGGGGFFGGGFFFGG7FFGGGGGFEFGGGGGGGDFGFGFFBFFF;EGCD,,9,EEFDDDF?FDGGGGGG+BF,E>CC++,=CE=@A@CEGG@A9=DACFEC75C7CF,=;F>E7>C5/;<C**=D:4C676)*/)=C3A*6:A*:5358*36<+25))7*/.7:88)*085*;/7*0*+33)1+)(((((,9(7((),)*.)-((
@M03506:14:000000000-AKVR1:1:1101:23359:4228 2:N:0:32
TCGGACTACTCGGGTTTCTAATCCCGTTTGCTCCCCTGGCTTTCGCTCACTCAGCGTCAATGCCGGTCCAGGATGCCGCCTTCGCCACCGGTGTTCCTCCAGATATCTACGCATTTCACCGCTACACCTGGAATTCCACATCCCTCTCCCGGATTCAAGCCAGCCAGTATCAGACGCAGTTCCCCGGCTAAGCCGAGGGCGTTCACGTCTGACTGAGTTGGCCGCCTACGAGACCTTTACTCCCAGTAATTCCGAACAATGCTTGCCCCCTCCGTACTACCTGCGACGCTGGCAGGGTGTT
+
CCCCCGGGFFFGGGC6;FECDEFCFGGGGGGFGGGGGGGGFFFEGGGGDAE<FFGGGGGGGGGGGEFFFEGGFGFGGEDGGGGGGCFEFED>FGGGG9EFGGGGGG9FGGGD@:CFGGGGGG7>CEFGGDC=@AFGFCGGGCGGGE8@DDE86+6,3@DE?8,D+,@FCFEAFFGG7BE*,@E98B>*=1>EFGGEEGD5*98:+47**;1+4:ACFC7+**2=/9>)*7)/)0)2)2=9+029DFFF7:09*/7*594+*)*20*3/*8)753***-*+.))(-,(04.(,8?()))-(-
@M03506:14:000000000-AKVR1:1:1101:5079:4231 2:N:0:32
TCGGACTACTGGGGTATCTAATCCCGTTTGCTCCCCTGGCTTTCGTGTTTCAGAGTCAGGGATCTTCCAGGTATCCGCCTTCGCCACCGGTGTTCCTTATGATATCTACGCATTTCACTGCTACACCATAAATTCCGATACCCCCTCCGATCCTCTAGCCGGGCAGTATCAAGCGCAGTTTCGGAGTTAAGCCCTGAGATTTCACACCTGACTTACCCGACCTCCTACACACCCTTTACGCCCAATGAATCCGAACAACGCTCGGGACCTCTGTTTTACCGCGGCTGCTGGCCCAGAGTTA
+
CCCCCGGGGGFGGG:@FGGGGGGGGGFGGGGGGGGGGGGGGGGGGGEFFGFGGGGGGGGGGGFDDGGGGGGGFGGGDGGGGGFGGGGGGGGGGGGGFGFGGGGGGGGGGGGGGGGGGGGFGFEFGGGFC:FFCGGGGEGEGGEDCEGEGGEEDGGGGF,D8=CE6=>9DD98@ECGGGGGFCGEDGGGGCFC,@DGFFFGGGGGGGCE?F7D79EF865EDG<FFG6A6;6:CBF<;GF*3:DDD=8:++5;)735<(**0)071:*.;)9/?7+2;)9C?((31,177<0:)-41.)6))
@M03506:14:000000000-AKVR1:1:1101:21627:4248 2:N:0:32
TCGGACTACCGGGGTTTCTAATCCTGTTTGCTCCCCACGCTTTCGTGCCTCAGCGTCAGTATCGGGCCAGCGAGCCGCCTTCGCCACTGGTGCTCTTGCGAATATCTACGAATTTCGCCTCTACACTCGCAGTTCCACTCACCTCTCCCGGACTCAAGCTTCTCAGTATCAAAGGCAGTTCTGGAGTTGAGCTCCAGGATTTCACCCCTGACTTAAGACGCCGCCTACGTTCGCTTTACGCCCAGGGATTCCGAGCACAGCCAGCCCCCTGCGTATTACTGGGGCTTCTGGCACGAAGTTT
+
CCCCCGGGGGGGGGGGGGGGGGGGGGGGGGGGGGGGGGGGGGGGGGCBEEDGGGGGGGEGGGGGGGGGGGGEFGGGGGGGGFGGGDG8FEF@FFCFFFGGDGGGGGFGGGDGFGGGGGG:FCCGGGFGFFFGGGGGFGGGGGGGGF8DEGEGGECFGGGGCFFGGGFGGGGGDFG5CC,@EF,?DGF6FFFG;AC1C?=?7CFF?<CGCD4<F7FFC+02<GCG55>FEC):C>DGFF?C=C)94**)2:06))/)7(*:))79<5C3?3*8)/2*0-7+))((-(,7)*).).35))(.)
@M03506:14:000000000-AKVR1:1:1101:20488:4252 2:N:0:32
TCGGACTACTGGGGTATCTAATCCCGTTCGCTCCCCTGGCTTTCGCGCCTCAGCGTCAGTGTCGGCCCAGCAACCCGCCTTCGCCGCAGGTGTTCCTCTTGATATCTACGCATTTCACCGCTACACCAAGAATTCCATTTCCCCCTTCCGCCCCCTAGCCGCACAGTACCCGTTGACCTTTCCGATTTAAGCCCGGAGTTTTCACACATGACTTGCCCCGCCCCCCTACTGTCCCCTTACCCCATGTAATCTCGAACCACTCTTGCTCCCCCTCTCTTCACGGCGCACTAGGGCCGCGCTT
+
CCCCCGGGGGGGGDGEFGFGAFGGGGGGGGGEFFGGFDCFGGGGGGGDFCGGFGGGGGGGGGGGC@CC@FDCFGFE+C@F7E,FGEGFF+:,B:FF,C,C?<A9F,C?F7C=C?EGCFFCC+FC94>=<88DFFCD5,AF,8CF3+6DG=++5+5+68DFGE**3,@3,,,54<>DA,9<9>C8**=*,229,4*=3*3=++++19+*+*0;9>+10*.*//95CG>35**+2)**.2)++<****0*+++*1)20/(*:).0**<+1<5C))*;*+.7+)(,,-4(),))().(10)(,(
@M03506:14:000000000-AKVR1:1:1101:9889:4272 2:N:0:32
TCGGACTACTCGGGTTTCTAATCCCGTTTGCTCCCCTGGCTTTCGCTCCTCAGCGTCAGTGTTGGTCCAGGATGCCGCCTTCGCCACCGGTGTTCCTCCAGATATCTACGCATTTCACCGCTACACCTGGAATTCCGCATCCCTCTCCCAATCTCGAGCCATCCAGTATCAGACGCAGTTCCCCGGTTAAGCCGAGGGATTTCACGTCTGACTTAGTTGGCCGCCTACGAGCCCTTTACGCCCAGTAATTCCGACCACCGCTTGCCCCCACCGTATTACCGCGGCCGCTGGCCCGGAGTTT
+
CCCCCGGGGFEFGGGGGGGGGGGGGGGGGGGFGGGGGFGGGGGGGGGGGGGGGGGGGGGGGGGGGGGGGGGGGGGGGGGGGGFGGGEGGGGGGGGGDGGGGGGFGGGGGGGGGGGGGGGGGGGGGGGGGGGGGGGFCGCFEFGGG8FGGGGGGFGFF>EGGGGGFDGGGGFGGGGGGGGGGGDGGGGGCFCFGGCEG58,<FFCG6:FGGFGGGCC@:@7DFDGDD3=C28E<55*8*9*:EGC4CFBGFEF6;)1921:)))*9+<>E)9.)12:6:493>6(16(7(046)((1))((.
@M03506:14:000000000-AKVR1:1:1101:7953:4293 2:N:0:32
TCGGACTACTAGGGTTTCTAATCCCGTTCGCTCCCCTGGCTTTCGCGCATCAGCGTCAGTGTCAGCCCAGCAACCCGCCTTCGCCGCAGGTGTTCCTCTCGATATCTACGCATTTCACCGCTACACCGAGAATTCCAGTTGCCCCTTCTGCACTCTAGTCGCACAGTATCAGTTGACCTTTCCGAGTTAAGCCCGGAGATTTCACAACTGACTTGTGCTGACCGCCTACGCGCCCTTTACGCCCAGTAACTCCGAAACACCCTTGCTCCCCCCGGCTTCCCGCGGCTGCTGGCCCCGCGTG
+
CCCCCGGGGGGGGGGGGGGGGGGGGGGGGGGGFGGGGGGGGGGGGGGGGGGGGGGGGGGGGGGGGGGGGGGGGGGGGGGGGGGGGEGGGGFFEFGGFGFFEGGGGGGGGGGGGGGGGGGGGGGGGGGDEF7CF9FGGGGGGGGGGGGGGGGGGGGEGGGGGGEG6DGGFGFGGGFGGGGGCCACE5DCDFFFGGGGCEDFF>FGGCGG6D7FGC7+*2+=@F45):=5F3:5C;>)(91:**975C+/<00=:3)/1-7*)0.0*2+93)7>))***,)0,((((3,)4))()(()0)(((
@M03506:14:000000000-AKVR1:1:1101:19547:4299 2:N:0:32
TCGGACTACCCGGGTATCTAATCCCGTTTGCTCCCCTGGCTTTCGCTCCTCAGTGTCAGTGTTGGTCCAGGATGCCGCCTTCGCCACCGGTGTTCCTCCAGATATCTACGCATTTCACCGCTACACCTGGAATTCCGCATCCCTCTCCCAATCTCAAGCCATCCAGTATCAGACGCAGTTCCCCGGTTAAGCCGAGGGATTTCACGTCTGACTTAGTCGGCCACCTACGAGCCCTTTCCGCCCAGTAATTCCGAACAACGCTTGCCCCCCCCGTCTTACCGCGGCTGCTGGCCCGGAGTTT
+
CCCCCGGGGGGGGGGGGGGGGGGGGGGGGGGGGGGGGGGGGGGGGGGGGGGGGGGGGGGGGFGFGGGGGGGGGGGGGGGGGGFGGGGGGGG:FGGGAFGGGGGGGGGGGGGGGGGGGGFEFEGGGGGGGGFFFGGGGGGGGGGGGGGGFFBDGFGGGGCFGGGGFFGEGGAFGGGGGDCDFGCFE>ECED9CFGG>EC:68FFFGGFFGFGGD7F?F7D5DDDGGGFFEC>5<>F<3**2;5CCCCG*2+<@@>3DD(1*<@)/7FG)C3CBB7*;5)96((,19;>B06(2),()0.((.
@M03506:14:000000000-AKVR1:1:1101:16363:4300 2:N:0:32
TCGGACTACTAGGGTTTCTAATCCCGTTTGCTCCCCACGCTTTCGCGCCTCAGCGTCAGTACCGGTCCAGGGGGCCGCCTTCGCCACCGGTGTTCCTCCCAATATCTACGCATTTCACCGCTACACTGGGAATTCCACCCCCCTCTCCCGGACTCGAGCCTTGCCGTTTCTTCCGCACGTCCTCAGTTAACCCGAGGGATTTCACGGAAGCCACGCATGGCCGCCTACGCCCCCTTTCCGCCCAACAATTCCGAATAACTCCGCCACCCTCTGTCTTCCCGGCGCTGCTGGCCCGGGGTGA
+
CCCCCGGGGGGGGGGGGGGGGGGGGGGGGGGGGGGEC:FCGGGGCCEGGEEG@AFFCEBFEGCF+FGC<FGGGGG7FGGGGDFE@CFFGDGGG@FG,EEGFFG8<FGGGED:FGFDDGGGGGGGDGFGGF,F@@FF<FGGGGGEE6@FFC7@C7:>FGEEGG??6?CGFFG,BA:CCC5=B?EG7B<9C++?8:*8C:3*:*<+2:5*55*2*9:E<<B*979>5D5@7))2C38*)*1/CGGG**2.<+<*))**1)*0*)8*/*;);05)/*+32)/:(((-(,(75).07((1))(((
@M03506:14:000000000-AKVR1:1:1101:9164:4310 2:N:0:32
TCGGACTACTGGGGTTTCTAATCCTGTTTGCCCCCCTAGCTTTCGCGCCTCAGCGTCAGACTCTGTCCAGATAGCCGCCTTCGCCACCGGTGTTCCTCCTGATATCTACGCATTTCACCGCTACACCAGGAATTCCGCTATCCCCTCCAGAACTCTAGCCTGTCAGTGTTGAATGCAGGCTCTGGGTTAAGCCCAGAGCTTTCACATTCAACTTAGCAGACCGCCCACGCGCCGTTTACGCACCGTCATCCCGCACAACGCTTGCCCCCCCCGTCTTCCACCCGCTGTCGCCGCGGAGTTG
+
CCCCCGGGGGGDGGFFGGGGGFCEECFAAEFECFGGGGGGGCEFECGD@FCECEE@CE@DF<FFGEEEGFDCGGDF++@FBDCFFF:,F7=@FGGGCGGGG9FGFACFG=C:?:FEFGFCEEGG9,4:FECGCEF,,8C7FF83D8C8BC>8DFGGCDGGGG,,3ED,@E,,,,73:9,*35<@,BC>*@,78:D:DCCFFFGGG,2,=:=8=:550:/,;*)=))2.:75=)0)1,*/;E*1)1A*8E+34)))1)4CE@:5**++02<35)1*/A)12).,-1(4).8(85;0)))-(.
@M03506:14:000000000-AKVR1:1:1101:24080:4325 2:N:0:32
TCGGACTACCGGGGTTTCTAATCCCGTTTGCTCCCCTGGCCTTCGTGCCTCAGCGTCAGGAACTGTCCAGAGACCCGCTTTCGCCACAGGTCTTCCTTACGATATCTGCGCATTTCACCTCTACACCGTAAATTCCAGTCTCCTCTCCAGTCCTCAAGCACGGCAGTATCCAATGCAGTTTCTGAGTTAAGCTTCGAGATTTCACACCCGACTTACCGCGCCTCCTATTCACCCACTACGCCCAATCAATACGTACAACCCTATTGCACCCGTGATATCCCCGGCCGTACGCCTCACCTTT
+
6ACCCGEGGGFFGCG7C@,EFEEGCGGD@@AFF<@BE8,,CCE6CFGG@F86@8FBCEG8C,C<@C,CF,,CC8,:@6+,:CB6FFC,B,BF,AE,,,,,:BD+@<<E9CF++6A95EC,9,9C,AE+,++:AFFGGEGG9CCECCFF>=3,==3@D,D,6+=>86@,E3,@,<B8E,E73D27;;3<7@;9D9,*51,*@+>,DC?7*/;/4/CCCDE5)7**;**++311;A)*6*23*/5587*)9++9)/979)2*..02*++*+09)7*/*+)1+)((3((-)-7,(8((*)))))
@M03506:14:000000000-AKVR1:1:1101:26365:4326 2:N:0:32
TCGGACTACCGGGGTTTCTAATCCCGTTTGCTCCCCTGGCTTTCGCTCCTCAGTGTCAGTGTTGGTCCAGGATGCCGCCTTCGCCACCGGTGTTCCTCCAGATATCTACGCATTTCACCGCTACACCTGGAATTCCGCATCCCTCTCCCAAACTCAAGCCATCCAGTATCAGACGCAGTTCCCCGGTTAAGCCGAGGGATTTCACGTCTGACTTAGTTGGCCACCTCCGAGCCCTTTACGCCCAGTAATTCCGAACAACGCTTGCCCCCCCTGATTTACCGCGGCCGACGGTCGGGCGTGC
+
CCCCCEGGFGGGGGGGGGGGCCFGGGGGGGGGGFCFFGGGGFFFFD@EFGGGGGGGFGGGGGGGGFGGGGGGGGGGGGGGCFGGGGGGDEFGGGCGGGGGG,=BEGGGFGDC@CDDFGGGGGGGFFGFGCGGG,E98?FC7FGGG8>@?@,D6,6EG8EDCGGEGGGGGC,,<D68+3*@EFFGG>@7>9EG6ECC*/4A<6C7?CC5*:C:++<>C7+2086C;C4)>55=/85*4C****17>F+60<:=))>))(**)0.5<<@;C<)).*0+06*0(,(,((-)(0,()(()0)4((
@M03506:14:000000000-AKVR1:1:1101:16936:4339 2:N:0:32
TCGGACTACTAGGGTTTCTAATCCTGTTTGCTACCCACGCTTTCGTGTCTCAGCGTCAGAAGTGGTCCAGTAAGCTGTCTACACCACAGGTGTTCCTCCTGATATCTACGCATTTCACCGCTACACCAGGAATTCCGCTTACCTCTCCCACCCTCTAGCATTCTAGTTTCCGCTGCACCCTCCCAGTTAAGCCGGGAGATTTCACAACAGACTGGGAACACCGCCTACACACTCTTTACGCCCAGTAATTCCGAACACCCCTCGCTGCCCACGCATTACCGCGGCTGCCGGCCTGCAGTTT
+
CCCCCGGGGGGGGGGGGGGGGGGGGGGGGGGGGGGGGGGGGGGGGGGGGAFGGGGGGGGGGGGGGGGGGGGGGGGGGGGGGGGGGGGGGGGGGGGGGGGGGGGGGGGGGGGGGGGFGGGGGGGGGGGGGGGGGAFEEGGDGGGGGEGGGGGGGGGGGGCFFGGGGFGGGGGDGGC6EGGGCFGGGG@FFE9EGGG8>9EDG+E7EF6EGCGGGG,8CCA6FC*57*:668AE689:@DA8EE<55?CA<+>1))*:C(*/7)><)**)/)2)))**/67?13((4((5(0(3)-(*))--)
@M03506:14:000000000-AKVR1:1:1101:9882:4339 2:N:0:32
TCGGACTACTGGGGTATCTAATCCTGTTTGCTCCCCACGCTTTCGTGCATGAGCGTCAGTGTTAGCCCAGAAGGCTGCCTTCGCCATCGGTGTTCCTCCACATCTCTACGCATTTCACCGCTACACGTGGAATTCCACCTTCCTCTGCCACACTCCAGCATCGTAGTTTCGAGCGCAGTTCTCAAGTTAAGCCCAGGGATTTCACACTCGACTTGCAACGCCGCCTGCGCACACTTCACGCCCAGTAATTCAGATAAACGCTCGCACCCTACGCAGTACCGCGCCAGCTGGCCCGTCTTTA
+
CCCCCEGGEGGGFFGGGCA@FFGFCEFFFGFGGDCCECCC@FGGGGGD@<FGFFGGGGGGFFG,6CCFGGGGG8EFGCGGGGFFE@FGCCFGGGGGDGEEFGCFGGGGGGGEGDGG<FFEGGGEGGGFFGGGGFGCFFGGGGEGFFC44@F8B@8>,=8==DC8D8BEDC++@8B81+1EE,:E;,@CECCA8DD@8*@7DCDFA:9CCD*3*755;CFEDC257/)55).=75AG.;A:C5)*2+<@9<F*/*:**60*.077<CG);02.)1*/2)0+-(-(-(-;7<7<)(-13)4))
@M03506:14:000000000-AKVR1:1:1101:10222:4340 2:N:0:32
TCGGACTACCGGGGTTTCTAATCCTGTTTGCTCCCCACGCTTTCGTGCACGAGCGTCAGTGACGTCCCAGGGGGCTGCCTTCGCCATCGGTATTCCTCCACATCTCTACGCATCTCACTGCTACACGTGGAATTCTACCCCCCTCTGACATACTCTAGCCTTGCAGTCACAAGCGCCATTCCCAAGTTAAGCTCGGGGATTTCACGCCTGCCTTACAACACCCCCTGCGCACGCCTGACGCCCAGCACTTCCGATTACCGTTCCCACCCTCCACATTCCCGCGGCTGCGCTCCCGTCGCTT
+
@CCC8FFGFGGG>C:FGGFFG<FGC<@FCDGA@E@FE@EFG7FGGFGGCEGG@C7FCFGDGFGC6FF:EF<,=+>=FFGC5,CCC+=E=:F8+FFGFF<?8=AFGGG,B44+@+CA9F<EFC<FFDF8>3+,,AFE,AAFGGGGG86D,;DCGAE;DDCFGC,,,@FG7<EF,@6@>5CFGGF,,,5=F,,?,>;5***/46C+<2CF0**;9+0<+76:</)=CDFF555:))09(00*;5<9**2)03<?B@</7)2A)00*2+2)*0*0)*+33)1<146(313),)(()((*.0(4(
@M03506:14:000000000-AKVR1:1:1101:21747:4356 2:N:0:32
TCGGACTACTCGGGTTTCTAATCCCGTTTGCTCCCCTGGCTTTCGCGCCTCAGCGTCAATGCCGGTCCAGGATGCCGCCTTCGCCACCGGTGTTCCTCCAGATATCTACGCATTTCACCGCTACACCTGGAATTCCGCATCCCTCTCCCGGATTCAAGCCTTCCAGTATCGGACGCAGTTCCCGGGTTGAGCCCGGGGATTTCACGTTCGACTTAGAAGGCCGCCTACGCGCCCTTTACGCCCAGTAATTCCGAACAAAGCTTGCCCCCCCTGTCTTACCCCGGCGGCGGGCACAGAGGTA
+
CCCCCGGGGGGGGGGGGGGGGGGGGGGGGGGGGGGGGGGGGGGGGGCFGGGGGGGGGGGGGGGGCGGGGGGFGFFGGGGGGGGGGGGGGGC@FGFGGGFGGGGGGGFGGGGGGGGFFGGGGGGGFFDF<EFGGGGGGGGGGGGGGGGGFGGGGCGCGGGGGGGGFGFDFC:@5?>EEGGGGGG:C>=CE7<<FGGGGGCECFGFGC*==D<8EGCGG7@GGGGECDFF5)):/75>?77*C5)*/3<6AC96)77C31**)*/5>8C58)/7>F6@F26+(-4(221)(),()4(*))(.,
@M03506:14:000000000-AKVR1:1:1101:9849:4403 2:N:0:32
TCGGACTACCGGGGTTTCTAATCCTGTTCGCTACCCACGCTTTCGCTCCTCAGTGTCAGTGTTGGTCCAGGATGCCGCCTTCGCCACCGGTGTTCCTCCAGATATCTACGCATTTCACCGCTACACCTGGAATTCCGCATCCCTCTCCCAATCTCAAGCCATCCAGTATCAGATGCAGTTCCCCGGTTAAGCCGAGGGATTTCACGTCTGACTTAGTTGGCCACCTACGAGCCCTTTACGCCCAGTAATTCCGAACAACGCTTGCCCCCCCCGTCTTACCGCGGCCGCGTGCCCGGAGTTT
+
CCCCCGGGGGGGGGGGGGGGGGGGGGGGGGGGDGGGGGGGGGGGGGGGGGGGGGGGGGGGGGGGGGGGGGGGGGGGGGGGGGGGGGGGGGGGGGGGGGGGGGGFGGGGGGGGGGGGGGGGGDGGGGGGGGCFFGGGGGGGGGGGGGGGGGGFGGGGGGGGGGGGGGGFFGFGGGGGGGGGGGGGGGGG>9FGGGGGCG8CFGGEFFFGGGGGFCFGGG6C<CCCFGFFG*85C>FCE=1/8=<<CA7*A9AB?BGGGFG5BD@3<@F>5;D:)**/1.@78;444((7()-1)(-95;(()
@M03506:14:000000000-AKVR1:1:1101:18172:4427 2:N:0:32
TCGGACTACACGGGTATCTAATCCTGTTCGCTACCCACGCTTTCGCTCCTCAGCGTCAGGTAAGGCCCAGAGAGCCGCCTTCGCCACCGGTGTTCTTCCTGATATCTGCGCATTCCACCGCTACACCAGGAGTTCCGCTCTCCCCTGCCTACCTCTAGTCTGCCCGTATCGGAAGCAGGCTCGGAGTTGAGCTCCGAGTTTTCACTCCCGACGTGACGAACCGCCTACGAGCCCTTTACGCCCACTAATTCCGGACACCGCTCGGACCCTACGTATTACCGCGGCTGCTGGCACGGAATGG
+
CCCCCGGGGGGGGGGGGGGGGGGGGGGGGGGGGGGGGGGGGGGGGGGGGGGGGGGGGGGGGGGGGGGGGGGGGGGGGGGGGGGGGEGGGGGGGGGGGGGGGGGGGGGGGGGGGGGGGGGGGGGGGGGGGGDFFFFGGG:F7EFGGGFDFGFGGGGGGGGGGGGGGGGGGGGG>>EGGFGG8FD>;EGF7CEGFGFGGDG?FFFC@+=FCDDGDD85DD3CDGGGGD5FG*7=D:?C27=?CC<C*:C)<9CFF:*77,9E@5<31/?>C5*.720<F9F??;,1969839(4053))),),
@M03506:14:000000000-AKVR1:1:1101:20482:4442 2:N:0:32
TCGGACTACCGGGGTATCTAATCCCGTTCGCTCCCCTGGCTTTCGCGCATCAGCGTCAGTATCGGCCCAGTAGCCCGCCTTCGCCTCAGGTGTTCCTCCCGATATCTACGCATTTCACCGCTACACCGGGAATTCCCGCTACCTCTTCCGTACTCTAGCTCGCCAGTATCGGTCGACTCTCCGGGGTTGTGCCCCGGGCTTTCACAACCGACTTAGCCACCCGCCTACGCCCCCTTTACGCCCCATACTCCCGTACACCTCTTGCCCCCTACGGATTAACGCGCGCGCGTGCACGCTGTTT
+
CCCCCGGGGFEGGGFGGGGGGGGFGGGGFGGGGGGGGDGFGGGGGCGGGC@FGGEFGEGGFFFFFGFEEFGGFEFFGGDGGGFGGBFFGGGAFEFFCEFFEE@CCGGFGGGEGGGGGGG:@FGGGGGGDGGGGGG<,:C@FGFFGEFF,@D8BCFGFFG7FEEEEGG9@:>CEGG558?CGGC83*3:**49<FGCG58*C43+<<6/5/9C*/0+2*0**/)/95>@*)):)75*.*/*:5))108):+3.5))11)*27*9*:60)2)*))1***,/<(4-(((()()(()-()))-.)
@M03506:14:000000000-AKVR1:1:1101:12018:4443 2:N:0:32
TCGGACTACCGGGGTTTCTAATCCCGTTCGCTCCCCTGGCTTTCGCGCATCAGCGTCAGTATCGGCCCAGTAGCCCGCCTTCGCCTCAGGTGTTCCTCCCGATATCTACGCATTTCACCGCTACACCGGGAATTCCAGCTACCTCTTCCGTGCTCTAGTCTGCCAGTATCGGCTGACCCTCCGGGGTTGAGCCCCGGCCTTTCACAGCCGACTTAACAAACCGCCTACGCGCCCTTCACGCCCAATAATTCAGAACCACGCTTGCCACCCACGCATTACCGCGTCTGCTGGCACGTCGCTA
+
CCCCCGGGGCGGGD@:FFGGFFGDFEGGGGDEGGFGGGGGGGGGGG>F@@FEGGGGGGEFCFEGGGFGGGGFD<EFGFGFEFGGGGGGGGGGF@F<BFEFEDCCEGCGFGGGGGCCGFBFGC=CFGCEC=:BEFGG,>DBCFGFFG9EC8F?EF7;FGGF;FGFFFCC7FD*=:CEG6?8D:/B=GC588BCFFE8=**:@7+<+4+=*/95**<7*20*759:5D>F550:C>5C(*9;*:7D<CF49+<***02*4**).7798+*;)/57)*;*5=23093((-*4).,548*))(-(
@M03506:14:000000000-AKVR1:1:1101:19046:4443 2:N:0:32
TCGGACTACCGGGGTTTCTAATCCGGTTCGCTCCCCACGCTTTCGCGCCTCAGCGTCAGATGGTCCCCAGAGAGCCGCTTTCGCCACTGGTGTTCTTCCCGATATCTACGCATTCCACCACTACACCGGGAATTCCGCCCTCCTCTAGACATCTCAAGACTGGCCGTCTCCAGGGACCACCCACGGTTGAGCCGTGAGCTTTCACCCCAGACTGACCAGTCCCCCTGCGCTCGCTTTAGCCCCAGAAAATCCGGACAACGCTGGCAACCTCCGCATTTCCTGGCCTCCGGGGCGGTGTTGG
+
CCCCCCFGGFCGGD@FFGGGCC,C@BFGGGGEECFEFEFGGEFD:EFGGGGGGG@:FFFFFFFCCCF@A:CEE@DFGGGEGG7CE=BBFGF@EEGFGDGGDCC+@FFGG+CFEFGGF?EAFCFDFGFCCC:7B=D>DF+C+,3,,@9>FG;D>,,@BC9<CCGF,=>C8D2<D8E5CE=@58**/4;CE++C?8=*8*<@>73+1</7/9*:6*3<<07+0***9))0:7)1)))1,**+3:7**22<*+3))8117017.7))9*05002)0****)1+))((.)()()(,0,(/)0(((
@M03506:14:000000000-AKVR1:1:1101:11484:4448 2:N:0:32
TCGGACTACCGGGGTTTCTAATCCTGTTCGCTCCCCTAGCTTTCGCGCCTCAGCGTCAGTGTCAGCCCAGCAACCCGCCTTCGCCGCAGGTGTTCCTCTCGATATCTACGCATTTCACCGCTACACCGAGAATTCCAGTTGCCCCTTCTGCACTCTAGCCGCGCAGTATCAGTTGACCTTTCCGAGTTAAGCTCGGAGATTTCCCAACTGACTTGCGCTGGCCGCCTACGCGCCCTTTACGCCCAGTAAACCCCACCAACGCCTCCTCCCCCCGTCTTCCCGCTGCTCGTGCCACGGAGTT
+
CCCCCGGGGGGGGGGGGGGGGGGGGGGGGGGGGGGGGGEFGGGGGGGGG@FFGGGGGGGGGGGGGGGGGGGGGGGGGGFGEGGGGGGGGGG@GGGGCF<AFFFGEFGGGGGGGGGGCGGGGGD@<FGG>:>FFGGG=FFBFFBFF88D;DF,>EGGGDFCED:CE>CG@F9@D:>;FGGCGCEG*1ACF@,<=<EDEG5ACC?+0+A>6CGDCF++87>=)9<CD<>):7>=<5>G:C*32A)95/<*<++)))/)/(9:)))**;CFGFGEB)1*;1*3,(,(-2)*().4)),)))(-(
@M03506:14:000000000-AKVR1:1:1101:21555:4466 2:N:0:32
TCGGACTACTGGGGTTTCTAATCCCGTTTGCTCCCCCAGCTTTCGCGCCTCAGCGTCAAGAACAGGCCAGGCAGCCGCCTTCGCCACTGGTATTCCTCCCGATATCTACGCATTTCACCACTACACCGGGAATTTTGCTGCCCTCTCCTGCCTTCAAGTTGGACAGTATCGAATGACCCTCCCCAGTTAAGCCGTGGGCTTTCACATTCGCCTTATCCAACCGCCTGCGCGCTCTTTACTCCCATGAAATCCGGATATCGCTTTCAACATACTTATTTCCGCTGCTATTTCCCCGCAGTTA
+
CCCCCDDGGGGGGDG7FFGGFFEGGGFFDFGFAC@CEEFFFEFFGDGGGG@FGFGFDGGGGDFGG@<FCD,DECGC7=FCGGGC:FFFFGCEFG9FF<,BFGFGFFB,E?7FECGFDCGGFFCFFGG:FE::FD,5ABCECEEDFGGGGCFFGGG9EFDCFC6FFFGGGDG+DF,3@8CFF*AEGGE77@?D?:*;CEFF@;7>CC?@C+*::5<B+7++25/5CC3)*75*10006*/+0+9<*0+*++3))09*>)0*)).*:++10)2/620A7)/+(,(-,))*)*))*,4)))-))
@M03506:14:000000000-AKVR1:1:1101:15888:4476 2:N:0:32
TCGGACTACTCGGGTATCTAATCCTGTTTGCTCCCCTAGCTTTCGTGCCTCAGTGTCAGGAGTTGTCCAGGGACTCGCCTTCGCCACTGGTGTTCCTCTTGATATCTACGCATTTCACTGCTACACCAAGAATTCCAGTCCCCCCTCCAACCCTCAAGCCGAATAGTATCCGATGCAGTTCCGGAGTTAAGCTCCGGGATTTCACATCAGACTTATCCGACCACCTACGCACCCTTTCCGCCCAGTGAATCCGAACAACGCTCGGGCCCTCTGCTTTACCGCCGCTGCTGGCACAGAGATC
+
CCCCCGGGFGGCGGGGGGGGGGGGGGGFGGGGGGGGGGGGGGGGGGGGFGG@DGGGGGGFGGGGGGGGGGGGGGGGGGGGGGEGCFGGGGFFEFFGFGFGGGGCGGEGGGGGGGGGGGCGGGGGFFFG,E@FGGGGGGGGGFGGDCEEDFGGGFGDCDFGD>+ACFF;CFCF>ECGGFGA=EEC6+3@EGFG,@DEE*@E<CG7,5,=:CF7F7,5CCECD)9C<F;)=5>EG3>94++;*:C3CF+;+++;))*19(1:>>B53**./.1))*+0<2*A0((,3(().)4()..57;(:.
@M03506:14:000000000-AKVR1:1:1101:5900:4482 2:N:0:32
TCGGACTACCGGGGTATCTAATCCCGTTCGCTCCCCTAGCTTTCGCACTTCAGCGTCAGTGTCAGCCCAGCAACCCGCCTTCGCCGCAGGTGTTCCTCTTGATATCTACGCATTTCACCGCTACACCAAGAATTCCAGTTGCCCCTTCTGCACCCTAGCCCCGCAGTATCGGTTGACCTTTCCGGGTTAAGCCCGGAGATTTCACAATCGACTTGCGGTGGCCGCCTACGCGCCCTTTACGCCCAGTAAACCCGAACAACGCTTGCTCCCCCCGTATCCCCGCGGCTGCTGGCCCGGAGTT
+
CCCCCGGGGGGGDGFFGGGGGGGGGGGGGGGGGGGGGGGGGGGGGGGGGGGGGGGGGGGGGGGGGGGGGGGGGGGGGGGGGGGGGGGGGGGGGGGGGGGGGGGGGGGGGGGGDGGGGGGGGGGGFGDFGG,F:FDGGEFGEGGGGG8BGGGGG,@DGDCEGGGD8CGFGGGGGEEDFFGGGGGGDGG>FFCGGGGEEG5FGGF?CFGFFGGGGD77C<B=)>DEGD>565>5755946=<*/CCD*<690+)07<CC1DG;).//;+@F>G3>C:18,*3,-1(7((03924)(-)))(3(
@M03506:14:000000000-AKVR1:1:1101:10068:4484 2:N:0:32
TCGGACTACCCGGGTTTCTAATCCTGTTTGCTCCCCTAGCTTTCGCGCCTCAGCGTCAGTTGTGGTCCAGTGCGCCGCTTTCGCCACAGGTGTTCCTCCCGATATCTACGCATTTCACCGCTACACCGGGAATTCCACGCACCTCTCCCACACTCAAGCACGGCAGTTTCGCCTGCAGGCTCCGAGTTAAGCCCGGAGATTTCACAGGTGACTTACCGCACCGCCTACGCGCCCTTTACGCCCAATAATTCCGAACAACGCTTGCCCCCCCCGTCTTACCGCGGCTGCTGCCACGACTGTC
+
CCCCCGGGGFGGGGGGGGGFGGGGGGGGGGGGGGGGGGGGGGGGGGGGGGGGGGGGGGGGGGGGGGGGGGGGGGGGGGGGGGGGGGGGGGGGGGGGGGGGGGGGGGGGGGGGGGGGGGGGGGG@EFFGGGGGGGGGGGGGGGDFFFCE68EEG?F?FFGGGGEG*;>EA7:7CEGG6,AECGGE588ECGGFFGGECC*:3;?99+=EE7+0+:9<<DA*1/)19D3?CD)/CB550:@**:)*/6CF79F*609C5015)7>39FGFGD)779;8:<?F(4>(72;E)9)3)81<5.())
@M03506:14:000000000-AKVR1:1:1101:14052:4486 2:N:0:32
TCGGACTACTGGGGTATCTAATCCCGTTCGCTCCCCTGGCTTTCGCGCATCAGCGTCAGTGTCGGCCCAGCAACCCGCCTTCGCCGCAGGTGTTCCTCTCGATATCTGCGCATTTCACCGCTACACCGAGAATTCCAGTTGCCCCTTCCGCACTCTAGCCGCACAGTATCAGTTGACCTTTCCGAGTTAAGCCCGGAGATTTCACAACTGACTTGTGCTGGCCGCCTACGCGCCCTTTCCGCCCCGTAAATCCGAACACCGCTTTCCCCCCCCGTATTACCCGCGCCGCCTGCCCGGGGTT
+
CCCCCGGGGGGGGGGGGGGGGFGGGGGGGGGGGGGGGGGGGGGGGGGGGGGGGGGGGGGGGGGEEGGGGGGGGGGGGGGGGGGGGGGGGGFGGGGGGGCC78FEFGFGFCG:FFFEEGGGGGDGGGGG>FEDGDGGGGGAFFGFGEGGGGG6CCFEGGGGGGGGDFGGCF@FG;;BFFEFGGC5A*==,B;EGGEE=C8ECCF??:?EG*:4+;+>;:8=6>F*5<@>67759>557C*<*:*5)1;5**09@:55/-**.)0*/<+=C>C55)*/*(*26((((((.-)(().4/))(-(
@M03506:14:000000000-AKVR1:1:1101:19692:4500 2:N:0:32
TCGGACTACCCGGGTATCTAATCCTGTTTGCCCCCCACGCTTTCGCACCTCAGCGTCAGATCTGGACCAGTTAGCCGCCTTCGCCACTGGTGTTCTTCCCAATATCTACGAATTCCACCTCTACACTGGGAATTCCACTAACCTCTTCCAGCCTCAAGATTGCCAGTATCAAAGGCAGTTCCGGAGTGTAGCCCCGGGATTTCACCCCTGACTTAACAATCCGCCTACGTACGCTTTACGCCAAGTAAATCCGAACAACGTCAGCCCCCCTCGCATTCCCGCCTCTGCTGGTACTAAGTTT
+
CCCCCE:DFGFGDFFGGFGGCGGGGGGGFGGGGGGEGGGDGCFGGGGGG@ECGGGGGGD@FGGGCEF<CFGFFFAFGGGDFCFGGGGGFFB<F@BFGGG8FCF?AAFGGGGGFF,?EAAEFF,CFFFFF:4FCEDFDFGGFEEFFGD;C;,=D=EDFG9D@,,@=,7@FC9F9EGGF6CAC,@+33@,,,,,,,@C*@>5,2=@F77CG46DC@F,++/4;?DC*285/2*=))08(:1**=)2*0<*<+0).)*)).9*)..*7*8>8)97))/**)/<((,(-()/)).(/-)**)))-
@M03506:14:000000000-AKVR1:1:1101:17023:4570 2:N:0:32
TCGGACTACCGGGGTTTCTAATCCCGTTCGCTCCCCTAGCTTTCGCGCCTCAGCGTCAGTGTCAGCCCAGCAACCCGCCTTCGCCGCAGGTGTTCCTCTCGATATCTACGCATTTCACCGCTACACCGAGAATTCCAGTTGCCCCTTCTGCACTCTAGCCCCGCAGTATCGGCTGACCTTTCCGGGTTAAGCCCGGAGATTTCACAGTCGACTTGCCGTGGCCGCCTGCGCGCCCTTTACGCCCAGTAATTCAGAACAACGCCTGCCCCCCCCGTCTTCCCGCGGCCGCGTGCACGGACGC
+
CCCCCGGGGGGGGGGEFGGFGGGGGGGGGGGDGGGGGGGGGGGGGGGGGGG@FGGGGGGGGGGGGGGGGGGGGGGGGGGGEGGGGGGGGGEFFGGGGGGGGFFGDEFGGFECEGDFGGGGGCFGGGGGGGDCGCFGFGGFGGGGGGGGGGGGGFFCA9FFGGEGGGG,5A:CE*>B,>4A?FG*C*4=CBFC?/8EE:86+C7+>:++2>5)A37A*/)2>DFD<9B.:<@CD>E),<?C5*7)9:<@C++1**2*0(*20))01**)85C>)9;*2,*<((4(39()-)(,3()9)),((
@M03506:14:000000000-AKVR1:1:1101:8768:4574 2:N:0:32
TCGGACTACCGGGGTTTCTAATCCCGTTTGCTCCCCTGGCCTTCGTGTCTCAGTGTCAGGAACTGTCCAGAGACCCGCCTTCGCCACTGGTCTTCCTTACGATATCTACGCATTTCACTGCTACACCGTAAATTCCAGTCTCCTCTCCAGTCCTCAAGCACCGCAGTATGGAATGCAGTTTCGGAGTTAAGCTCCGAAATTTCACACCCCACTTACGGCGCCACCTACACACCCTTTACGCCCAATGAATCCGAACAACGCTTGGGACCTCTTTATTACCGCTGCGGCTGCCACACAGTTA
+
CCCCCGGGGGGGGGGGGGGGGGGGGGGGGGGGGGGGGFGGGGGGGGGGGGGGGGGGGGGGGGGGGGGGGGGGGGGGGGGGGGGGGGGGGGGGGGGGGGFFGDFGGGGGGGGGGDFGGGEFGGGGGGGGGFFGGGGGGFGGGGGGGAFGGGACGGGG8DFCDFCEDGGGGGGFDCGCGFGGGGGGDGGGGCCF9EFG59:CFGGFFGGGGGDDG>;F4*:=4CDGGGA6+;=CDE5C4++38/:C3*+1C++97)9CGFGED)0/55*78.9***303)9?19(-3((03)(.)31*))-6)
@M03506:14:000000000-AKVR1:1:1101:16448:4575 2:N:0:32
TCGGACTACTGGGGTTTCTAATCCTGTTCGCTCCCCACGCTTTCGCTCCTCAGCGTCAGTTGTTGCCCAGAGACCCGCCTTCGCCACCGGTGTTCCTCCTGATATCTGCGCATTTCACCGCTACACCAGGAATTCCAGTCTCCCCTGCAACACTCTAGTTTGCTCGTATCGACTGCAGACCCGAGGTTGAGCCTCGGGATTTCACAGCCGACGCAACAAACCGCCTACGAGCTCCTTACGCCCAATAATTCCGGACAACGCTTCCACCCTCCGTTTTACCGCCGCTTGTCGCCATTTGTTT
+
CCCCCGGGGGGGGGGGGFGGGGGGGGGGGGGGGGGGGGGGGGGGGGCGGGGGGGGGGGGDFGGGCGGGGGGGGGGGGGGGGGGGGGGGGGGGGGGGGGGGGGGGGGGGGGGGGGGGGGFGGGGGGGGGGGGGGCFGGGFFFGGGGGGGGGGFGGEFGGGGGGGGFCC8F6EFGGEFGF,DCGGDGCE68@FGC6>CGEEG6CECFCC6ADGGCGGEGFFGDDGGD*)0:C)*19)*.068CE3*1:E/?<78)5*)/(9*0)8**+3)/7*.)*+32)9E?>(-6(().*,(81(*11).,
@M03506:14:000000000-AKVR1:1:1101:10542:4584 2:N:0:32
TCGGACTACTCGGGTATCTAATCCCGTTTGCTCCCCACGCTTTCGTGCCTGAGCGTCAGTAATGGACCAGTAACCTGCCTACGCCATCGGTGTTCCTCCTAATATCCACGGATTTCACTCCTACGCTAGGAATTCCAGTTACCTCTTCCATACTCTAGCGATGCAGTTCAGAGCATAGCCGCATGGTTGAGCCACACGATTTCACACTCCGCTTACATTGCCGCCTACGCACCTCTTTACGCCCCGTCATCCCGGATAACGCTTGGGCCCTACGTATGACCGCGGCTGCTGGCACGTCGTT
+
CCCCCGGGGGCFGEGGFFGGGFCF,CFGGEGFGE,BFGCCCGGGGCFGFGG8FEGGGGEFECF<EGGEGGGGGFFFGFFGGGGGG7BFEBFBCDGFCE=FFF9EGG,CFGEGG:EEFGEF<EFGBF@EE8FEF=AE@AFGGFGFF,EEGC;,@AFCGGGG6D8>A,@DFA=F=@86@>??BC+33:<ECEGF?6D>>CCCF5EFGGGGG*7CG*8D7:+2+;5=D<)??4)*282*4;8CCE/1)2*)28+*.73)*,:<;@:57*8);)105*2<2.=+.,,(,44)(97(.(45@)33-
@M03506:14:000000000-AKVR1:1:1101:13213:4616 2:N:0:32
TCGGACTACCGGGGCATCTAATCCTGTTTGCTCCCCACGCTTTCGTGCATGAGCGTCAATCTTTACCCAGGGGGCTGCCCTCGCTATCGGTGTCCCTTCACCTCTTTCCGCATTTCACTCCTACACGTGGATTTCTACCCCCCCCTGCCAGCCTCACGCCTTGCCGCCTCCATCGCACTTCTCAGGTCTAGCCCGGGGCTTTCACGACCGACTCCCACACCGACCGTCGTACGCCTTCCTCCCTCGAATTGCACTTCACCCTTTGCCTCCTCGTCTTACCCGGCCTCATGGCCCGCAGTTC
+
<@-,6+6@-CFG+6++CF,<,;,C,,,C<FF,CCC,,86+6,C<CF87,,C9@9+8C@@FFGGAAD,,C,,,7++@F7E,C<>E,8,:,8B+8,C?,,BEG,?,,5BBE+++86,:AD,,,,8C=<+AA+3,7>@CFFBEFGC+35:8DF7**4:,,5DFCC,1,4*1:;F<9,1*48CG9,,,,,5,122+2:****=5@*>1>*:5C)1)1*+***.**))27))0*/)/)000(*)3+7*****0+/+******)*+)0)**+3*+)*8>5*2146+((((((,)-/),)(-)00(.)
@M03506:14:000000000-AKVR1:1:1101:21592:4626 2:N:0:32
TCGGACTACTGGGGTATCTAATCCCGTTTGCTCCCCTGGCCTTCGTGCCTCAGCGTCAGGAACTGTCCAGAGACCCGCCTTCGCCACTGGTCTTCCTTACGATATCTACGCATTTCACCGCTACACCGTAAATTTCAGTCTCCTCTCCAGTCCTCAAGCAACGCAGTATCGAATGCAGTTTGGGAGGTAAGCTCTGAGATTTCACACCCGACTTACCGCGCCGCCTACGTACCCTTTACGCCCAATACACCCTAACAACGCTCTAGCACCATGTATTACCGCGGATGTTTGCTTAACTTTT
+
CCCCCGGG-CCCDEF;9FFFGGGE@CFGGGGFGGCEGGGFGGGCFG<FF<EFFGEGGG:,@FCFGGGDDGFFGGCGECFGGGGGGGG==FCFFGG<FFGFG?DC:CFECFEGGE<,:EEEEG:C<B@CFF@FFB,9E,CEF;EGGGGCD>EG,CDG?DF,,,6+=CE,@:==?EDFD=5E9,@C?>+@CD@,,3,4<,,@CFGGGG,*;C>DGC9A0*/*):)=)*84*027<68*3+:8**)197+)0+0.))2**.7:)0)/:<+*+)*0/2+30690,6>((,,/-*(6/))*/*).)
@M03506:14:000000000-AKVR1:1:1101:16646:4630 2:N:0:32
TCGGACTACTCGGGTTTCTAATCCCGTTCGCTCCCCTGGCTTTCGCGCATCAGCGTCAGTGTCGGCCCAGCAACCCGCCTTCGCCGCAGGTGTTCCTCTCGATATCTACGCATTTCACCGCTACACCGAGAATTCCAGTTGCCCCTTCCGCACTCTAGCCGCACAGTATCAGTTGACCTTTCCGAGTTAAGCCCGGAGATTTCACAACTGACTTGTGCTGGCCGCCTACGCGCCCTTTACGCCCAGTAAATCCGAACAACGCTTGCCCCCCCCGCATTACCGCGGCGGCGGGCCCGGAGCG
+
CCCCCGGGGGGGGGGGGGGGGGGGGGGGGGGGGGGGGGGGGGGGGGGGGGGGGGGGGGGGGGFGDGGGGGGGGGGGDGGGDFFGGGGGGGFDGGGGGGEGGGCGGFFGGGGGDGGGGGGGGGGE9FGGGGGGGFGGDDFFCGGGDGCGGGD>EE<;F9EGGD5:8FGFGGGFEGF9CCFGGGGGGGGG9B9?C8885CEGCGG7FG656CCFFGGFDCAE4DC*7775:7::DB37(**0*:CC35+/<E+=47>/C9CCBEF3<8+7CBD:;)*1/-*06((4262)4)(2<((93.(((
@M03506:14:000000000-AKVR1:1:1101:9979:4647 2:N:0:32
TCGGACTACAGGGGTTTCTAATCCTGTTTGCTCCCCACGCTGTCGCGCCTCAGTGTCAGCCACTGCCCAGCAGGCCGCCTTCGCCACCGGTGTTCTTCCGGATCTCTACGCATTCCACCGCTACACCCGGAATTCCGCCTGCCTCTACAGTGCTCGAGCCCAGCAGTTCGCACGGCCGACTCGGGGTTGAGCCCCGAGCTTTCACCGCACGCTTACCGGGCCACCTACGCGCCCTTTCCGCCCAATGATTCCGGACAACGCTCGCACCCTCCGTATTACCGCGGCTGCCGGCACGGAGTTC
+
CCCCCGGGGFGGEGGGGGGFAGGFGGGGGGGGGGGGGGGGGGGGGGGGDFGGGGGGGGFFGGFGGGGGGGGGGCFGGDCFGG@FGGGGGGGDGGGGGAGGDGCFGGGGFFGCFFGDCGGGEFEGGGGDE7:FGEGFFGGGCGGFF893@E@CFGGGGGGGGG5FGFDCACECGDBEEGGGGGGGGDCEE7CGGGGGGGGCCFGDCEDGCDDD5C*<F*<*77<CGGFFEC5EGDB5:*6AE=CC5CC4<:EFFE>C38<5@>D)9EGFG>FEF38C06=C?B-(219E()37)717)780)
@M03506:14:000000000-AKVR1:1:1101:5319:4657 2:N:0:32
TCGGACTACTGGGGTTTCTAATCCTGTTTGCTCCCCACGCTGTCGCGCCTCAGTGTCAGAAACTGCCCAGCAGGCCGCCTTCGCCACCGGTCTTCCTCCGGATCTCTACGCATTCCACCGCTACACCCGGAATTTCGCCTGCCTCTACAGTCCTCGAGTCTGACAGTCGCCACGGCAGATCCTGGCTTGAGCCCCGGACTTTCACCACACCCTCATCAGACCACCCACGCGCCCTCTACCCCCAGTGATTCCGGACACCCCCCGCTCCCCCCGTATCACCGCGCCTGCTGCCCCCGGGTTG
+
CCCCCGGGGGG?EG+@CFGGGGGGAFGGGGDCFGFGFG>FCGGG?FGGCCGDF,EFGGFGFFF@C<EFEEFFGGGGECEG7=FFG7FFGGGGGGGG9E<:=BCFFFEGGFGC?@AEFG8FEC@CEE8C@7B:D,,CAFGE>EGDFGG9A,853,@6C>C8ECFG?:3B**4<C8CC*>*>FE,2<,0,*<CFGGGD8CGGC1+;FCCGF3CD5*=7CG*9CD*75*55/)3C<>>*378+:AC/5<+*++3*)./77(97))09C*:)A)CD31***.9*(-((-4(8(0)()-()))--(
@M03506:14:000000000-AKVR1:1:1101:21550:4657 2:N:0:32
TCGGACTACACGGGTTTCTAATCCTGTTCGCTCCCCACGCTTTCGCTCCTCAGCGTCAGTTACTGCCCAGAGACCCGCCTTCGCCACCGGTGTACCTCCTGATATCTGCGCATTCCACCGCTACACCAGGAATTCCAGTCTCCCCTGCAGTACTCCAGTCTGCCCGTATCGCCCGCACGCCCACAGTTAAGCTGTGGGTCTTCACGAACAACGCGACAACCCCCCTACGAGCCCTTTCCGCCCATGAATTCCGGCCAGCCCCCGCACCCTACGTACTCCCGCCGCTTCCGGGCCGCTGTTG
+
CCCCCGGGF@FGGGGDCFGGGGGGGDGGFGGCFGCFGGGGGGGGDEGGDE<FFGDGGGGGGGGG9@FGGGFGGGGGCGGGGGGGFEFFCCG7FCFGGG8A8?5,AFGFG7@CFF?FGFGGDGGGGGGGF7DFDFGAFGGGGGGG6,@BDEBAF:9E?8F8,7DFGG>E3DEGECEE5B:5>EGGC,>::,2?DAC:ECG,<+BE,//4:5*;75*?555/*1**19))*/.:))005****//***+/+3<FF:5)/(/*0)./)*2>E>450*</*)0/(((((((0).-()(().)-))
@M03506:14:000000000-AKVR1:1:1101:6160:4677 2:N:0:32
TCGGACTACCGGGGTATCTAATCCCGTTCGCTCCCCTAGCTTTCGCGCCTCAGCGTCAGTGTCGGCCCAGCAACCCGCCTTCGCCGCAGGTGTTCCTCTTGATCTCTACGCATTTCACCGCTACACCAAGAATTCCAGTCGCCCCTTCCGCACTCTAGCCGCACAGTATCAGTTGACCTTTCCGCGTTAAGCTCGGAGATTTCACAAGTGACTTGTCACGCCGCCTACGCCCCCTTGCCGCCCAGTCAATCCGAACAACCCTCGGTCCCTACGTATTACCGCTGCTGCTGGCCTGTCGTTT
+
CCCCCEFGAFGDFEFEGGGGFGGGGGGFGCGGFFFGG@FFGGGFGCF7FFGGGGGGGGGGGGGGGE7FGGGFGGGGEEGGDDEG7FGFCEF8BFGGGGGGC,C5@FEFGDCF7?9?F,C?EEEGGGDF,>FGGCGGGGG,3CE+@:DEG7E+85@>C,@FCG5C8FFD:DEA<>;?CEF???EE*=:=5:9@9@CE*/*=@7;7C7<=F7;D9C;EC7C5D37:CD)8:C):D..9(*9*C5D*70+9+2<)7)/9909*74)1*22)2*28)26C6)00-,13904??),44)3*))-,-
@M03506:14:000000000-AKVR1:1:1101:8812:4696 2:N:0:32
TCGGACTACTGGGGTTTCTAATCCGGTTCGCTCCCCACGCTTTCGTGCCTGAGCGTCAGGAATGGTCCAGTGAGCTGCCTTCGCCATTGGTGTTCCTGCTGATATCTACGGATTCCACTCCTACACCAGCAATTCCACTCACCTCTACCATCCTCTAGCCTTGTAGTATCAAGCCCACTGCCGAGGTTGAGCCTCGGCCTTTCAGACCCGACTTGCAAAGCCGCCTACGCAACGCTTTACGACCCGTACTTCCCGGTACCGTTTGAGTTCTCCGTATTACCGCGGATGCTGTCAAGGAGTT
+
<<BC8+@FGG<FGGFGGFGFGGGGCBFGC:FBEGGCCCFG@CCFCF8FFGGCFGDGEGE8EE8EFCE<F@EF<EFD@CFFA,66BFFGF?F=CB?9FFCFGGGFGA,<EFFE:?,:@F,AA55EFG84,AFC:5,,9ACEFCD9DGGAF=;DDFFG9FAFGCFF8D3@:EDA?EG6ECC8ECC6++57@4BE8CF5**@7,:,,7,==EC*;E*;7*18FCFDG<C3.:D)/:3)2(76C8//))/2)/2@8*)*)/452))09CF=69BFB69**2(*+-(((-(-)(86)/))29)((.
@M03506:14:000000000-AKVR1:1:1101:10841:4698 2:N:0:32
TCGGACTACTCGGGTTTCTAATCCCGTTCGCTCCCCTAGCCTTCGCGCCTCAGCGTCAGTAACGGCCCAGGGGGCCGCCTTCGCCACGGGTATTCCTGCTGATCTCTACGCATTTCACCGCTACACCAGCAATTCTACCCCCCTCTACCGTCCTCTAGCTCACCAGTCTACCCCACACCCTCCCCGTTGAGCAAGGAGCTTTCATAGGGTACTTGGTGTGCCGCCTGCGCGCCCTTTCCGCCCAGTACATCCGGCCAACGCCTGCATCCTACGTATTACCGCGGCTGCTGGCACGTAGTGT
+
CCCCCGGGGGGGGGGGGGGGGGGGGGGGGGGFGGGGGFGGGGGGGGGGEDGFGGGGGGDGGGGGDGGGGFGDG>FGEGGGGGGGGGGEFGCGFGFGGGFDFDFGGGGCFFG7FG<FFGGGDDEEDGFFGGGGF9FG9CFGG>CEGG,@FEDEC>FC9EG7DFGGFG>FGCFDFGCGEGDG8:EGG5E*34+<;89EF**=9CF7<+=6*>4CCCC6;*8*:FDG5/77*))2)05*)*1*?5537F9/92<00))1)(1*)).*1*+/3607:*+<+.=C6>0(4((0)).:43<F))4()
@M03506:14:000000000-AKVR1:1:1101:20256:4714 2:N:0:32
TCGGACTACTCGGGTTTCTAATCCCGTTTGCTTCCCTGGCTTTCGCTCCTCAGCGTCAATATTGGTCCAGGCTGCCGCCTTCGCCACCGGTGTTCCTCCAGATATCTACGCATTTCACCGCTACACCTGGTATTCCGCATCCCCCTCCCAATTCCAAGGCATCCAGGACCGGACGCAGTTTCACAGTTAAGCTGTGTGAGTGCACGTCCGACTTAGTTGGACGACTACGTGCCCTTTACGTCACATCACTTCCATCCACGATTTCCCCTCCCGTTTTTCGCCGGCATGCGCGCAGCAGCGT
+
-AAC8@CF9-6B7@CFEG<FA,FGGGDF@FGFGG,,C@88CFGAC@F,C8,,6CC@,B:6C,,,CF,,:C8,,,8,@C+BF9CF,,=B6FB=?,,CBEFF8,9?E9,FC<+84+CE??F:>+>=94,4,,,,8@,C=FG?=8>+6@=CE,8,,,7,3E++6A,@=E,3=+++3+*@?3AF,;7D,,5,2@D9F62:,4>,>*,,5*4*/)))4*<<+:8+*21*9C5;*0;5*06C;7+*0***0++*+++/**0**.**7.75*3270)/0<C6+;()*((((4-().)(()(())),((
@M03506:14:000000000-AKVR1:1:1101:6492:4742 2:N:0:32
TCGGACTACTGGGGTATCTAATCCCGTTCGCTCCCCTGGCTTTCGCGCCTCAGCGTCAGTGTCAGCCCAGCAACCCGCCTTCGCCGCAGGTGTTCCTCTTGATATCTACGCATTTCACCGCTACACCAAGAATTCCAGTCGCCCCTTCTGTACTCTAGTCGCACAGTATCAGTTGACCTTTCCGAGTTAAGCTCGGAGATTTCACACCTGACTTGTTCTGACCGCCTACGCGCCCTTTCCGCCCAGTAAACCCGACCACCGCTTCCTCCCCCCGTATTACCCCTCCTTCTGCCACGTATTT
+
CCCCCGGGGGGGGGGGGGGGGGGGGGGGGGGGGGGGGGGGGGGGGGGGGFGGGGGGGGGGGGGGGGGGGGGGGGGGGGGGGGGGGGG+CEGEGGGE?FGCFGGDGGGAECE7FEFFAFF7CB7F=FFF,F?E:AFGA58D+BEGCFFGF;E,@=AFGG;E>C+@C6>;,@EC;E;C9@FGCFC@*@DCFD;C;EC=**/:C:CB@F,462CFC+,5+;+2;C;*11).:8>5DEEG:C*2;7CC**37+20).)9)73*:0.79*<@FFDD).52/*.*0)((((-4*6*))1).7).)()
@M03506:14:000000000-AKVR1:1:1101:4804:4778 2:N:0:32
TCGGACTACTCGGGTTTCTAATCCCGTTTGCTCCCCTGGCCTTCGTGCCTCAGTGTCAGGAACTGTCAAGAGTCCCGCCTTCGCCACTGGGCTTCCTTACGATCTCTACGCATTTCACTGCTACACCGTAAATTCCAGTCTCCTCTCCAGTCCTCAAGCACCGCAGTATCCAAGGCAGTTTCGGAGTTAAGCCCCGAAATTTACCACCCGACTTACTACGCCACCTACGCACCCTTTACGCCCAACGAACCCGACACACGCTTGAAACCTCCGTATTACCGCGGCATCAGGCTCAGAGTAA
+
@CCCCGCFGG@FGG<CFGFFFGG9EGGGGGGCGCGEFGEC@EFFGGGGD9EFAFGGDDF@FFGGGFG,<D96,9,E@CEG7F7FE7FCG?,CFFCEGG9AEGCADFAF<F+CC7EA,FC99??FGGFGFFG<FFFCFAB:,C9EG9EFF86=DDCB>=DEG=8C?66;,,,C8,+@8+6,>C+B6EEGGGGG,3BE5C3@FCC,9,,@1?DDG?CC++:=CDD*;9FA7?;CDE3C.CA:57)C3*/2/**)7:)1),9=@5)74++*2)97)18*064?00-49(())*5().)2*/)))
@M03506:14:000000000-AKVR1:1:1101:25635:4786 2:N:0:32
GCGGACTACTGGGGTTTCTAATCCCGTTTGCTCCCCTGGCTTTCGCTCCTCAGTGTCAGTGTTGGTCCAGGATGCCGCCTTCGCTACCGGTGTTCCTCCAGATATCTACGCATTTCACCGCTACACCTGGAATTCCGCATCCATTTCCCAAACTCAAGCCATTCAGTATCAGACGCAGTTCCATGGTTAAGCGGAGGGATTGCACGTCTGACTTAGGTGGCCACCTACGATGCCGTTACGCTCAGTTATTTCGAACAAAGCTAGCCTCCACGAGATTACCGCCGATGGTTGTATGGGTGTG
+
-,8,<+8;@FFEGE@FFAFFA@@,C6@FEGFF<ED@@C,CEC@,BFFFCAFEFFD,,CCFGFGGGCFGGFCCF@CFCC:6C,C,,68?@FFEGG9B,AFCCD<FA,CEGG:?CF9FFFFC@7=>FA=FCE,44F,9=++4@=4@,6,,@3,3+,,733>DFE,@CEFF8@;F88C+9BEAD@,,7@@EF9,@*3C>>>8CF*>9DG9F6::+,+=;*=?*96*42?;)C<)/1))/6D);**2)*++3+++/8)*77(1*)1****+7*)0)))*1+)/+(((((-())/((1).0)0(-(
@M03506:14:000000000-AKVR1:1:1101:21384:4816 2:N:0:32
TCGGACTACAAGGGTATCTAATCCTGTTTGCTCCCCTAGCTTTCGTGCCTCAGTGTCAGGTATTTTCCAGGGATTCGCCTTCGCCACTGGTGTTCCACTTGATATCTACGCATTTCACTGCTACACCAAGTATTCCAATCCCCCCTCAAATCCTCCAGCAAGGTAGTTTCCAATGCCATTTCCGGGTTGAGCCCGGAGATTTCACATCCGACTTACCTCACCACCTACGCACCCTTTACGCCCAGTGAATCCTCACAACCCCCGGGCCCTCTTTCTTCCCCCGTCCTCCGGCCCAGAGTTC
+
CCCCCFGGGGGGGGGGGGFF9FGGGGGGGGGGGGGGGGGGGGGGGGGGGGGGGGGGGGGGGGGGGGGGFFFGGGGGEGGGGGDGG7FGGFF,CFGGBFGGGCF,EFGGGGGGEGGDFGG,FFGGGGGG<=FFCFFGGFGG?FGGDEGD8,EFFGFFGDFG,@6=FFGGFG99=EC8FFGDFGGGG6@CCC8F?FEDC7+@AFF7E7;CCD5DEC9DFD4<?7;FGG4A=D)=D):8;:F*=*><*=>++2;)1*;4*.:*)2=5)**0C@FF*2+3C)*03(4((((*()-(),(*)0..)
@M03506:14:000000000-AKVR1:1:1101:8220:4822 2:N:0:32
CCGGACTACCCGGGTTTCTAATCCCGTTTTCTACCCTAGCTTTCGCGCCTCAGTGTCAAGAACTGGCCAGGAACTCGCCTTCGCCACTGGTGTTCCTCCCGATATCTACGCATTTCCCCACTTCACCGGGAATTCCACTTCCCTCTCCTCCCTTCGAGTCCAGCAGTTTCGCCGTACCCTCCCCCGTTTCGCCGGGGGCTTTCACACGCGAACTTCCCGCCCGCCCGCCCGCCCTATACGCCCAGCCTATCCCGCCAACCCCCGCCCCCTCCGCTTCACCGCGCCGCGCGCCCCGACTCCC
+
-8CCC7+-CEFGGGBF;-,,C;,;EEFFG,CE9FFC,,,,,<,,,6+@@@,,C;;C<,EG<<,,CC,F8C,,<,6C,:F@F,,8B,C=?E<CCF<E,<FF7B:+655?F+:+7?E,5AF,6,,9,AF++@@>8,=C5F;9FEFGG,,@,,8A,6@++,36,7,33@=,37++++++43<,@CGD31*15,*:C5*8:5*2*;++9++7:))1*/++275>17):C)5:*9:E)552,2/8?C3****)+23))8)9577*0.79/?/<805)03***)00(,-(,,(.()((04().)((,
@M03506:14:000000000-AKVR1:1:1101:21900:4836 2:N:0:32
TCGGACTACACGGGTATCTAATCCCGTTCGCTCCCCTGGCTTTCGCGCATCAGCGTCAGTGTCGGCCCAGCAACCCGCCTTCGCCGCAGGTGTTCCTCTCGATATCTACGCATTTCACCGCTACACCGAGAATTCCAGTTGCCCCTTCCGCACTCTAGTCGCACAGTATCAGCTGACCTTTCCGAGTTAAGCCCGGAGATTTCACACCTGACTTGTTCTGACCGCCTTCTCGCCCTTTACTCCCAGTAAACCCGAACCACGCTTGCTCCCCCCGTTTTACCGCTGCGTCCGTGACGGCCGG
+
CCCCCGGGGGGGGGGCFGGGGGGGGGGGGGGGGGGGGGGGGGGGGGGGGGGGGGGGFGGGGGGGGGGGGFGFGGGEGGGGGGGGGGGEGEEFGGGGEFFGFAEBFGGGGGGGEGGGGGGGGGCGGGGEFGFCGGGGGGG,C,>DGFGGGGG>87DFFGG,CE8E>FFF,>DFGEDEFC@CGGFG5=5AFGCFFCEGG:ECEG?ECF+**09CFGFCC>AC++*:)9))<*1*177/3*7@+0*9762*<<+5)59>C(7C7))1*/+9C57>DD8*<6*9--((,((.()-2)((*))(((
@M03506:14:000000000-AKVR1:1:1101:12685:4837 2:N:0:32
TCGGACTACCGGGGTATCTAATCCCGTTCGCTCCCCTGGCTTTCGCGCATCAGCGTCAGTGTCGGCCCAGCAACCCGCCTTCGCCGCAGGTGTTCCTCTCGATATCTACGCATTTCACCGCTACACCAAGAATTCCAGTTGCCCCTTCCGCACTCTAGCCGCACAGTATCAGTTGACCTTTCCGAGTTAAGCTCGGAGCTTTCACAACTGACTTGTGCTGGCCGCCTACGCGCCCTTTACGCCCAGTAAATCCGAACAACGCTTGCTCCCCCCGTATTACCCGGCCTGCTGGCCCGGCGTC
+
CCCCCGGGG9FFGGGGGGGGGGE<F7EFGGGGGGGGGGGGGGGGGGGGGGGFGGCFEEGGGGGGGGGGGGGGGGGGGGGCGGGGGGGGGGGGGDGGGGFGGGGGGGGGGCEFGGGGGFGGGGDGFGGGGCFF9FGGGGG;>DFGGGGCGGGGGGGGGGGGEGCEEFG;@:E;FGGGGFCCFGFDDCFGGGEFCEEDEE*6C:@;7+=EC<FFG7++2?7+*9D5)9;DGGE5C@@D0<*<87)1**3*+30*05/*10*/)8>D3*098:DE3/*28,/<)((((-()(0).<(2)5)(4(
@M03506:14:000000000-AKVR1:1:1101:18695:4839 2:N:0:32
TCGGACTACCGGGGTTTCTAATCCCGTTTGCTCCCCTGGCCTTCGTGCCTCAGCGTCAGGAACTGTCCAGAGACCCGCCTTCGCCACTGGTCTTCCTTACGATATCTACGCATTTCACCGCTACACCGTAAATTCCAGTCTCCTCTCCAGTCCTCAAGCCCGGCAGTATCGAATGCAGTTTCGGAGTTAAGCTCCGATATTTCACACCCGACTTACCGCCCCGCCTACGCACCCGTTACGCCCAATCAAACACAAAAACGTCCGACACCTCCGACTTACTCTGTCTTCTGGACTGTTGTGA
+
@CCCCGGGGGGGGGCBFFFFGF9EFGGGGGGF9FDFFFGGGGGGCGFE@FFFGDC:FEGGFGGGG9FFGFGGGGGGGGGC@ECFC=FG@<EFCFGGCG9F@7B?@FGFECEGG@FEGGGGGGGGGGGGDG:78:CEEACCDFFDE;,@=@EGGGGGC9=+@8++33>,=DC7D,,,5@C79D*3@B@CE9,>;,4;;1*4,41,,9,////9*21<6DB5<57*8*8A5<)>)))*(*.*;19<76C6+3+)))**1(1*))))1**./01)))2**680)))))))1)0-.).,*/*(()
@M03506:14:000000000-AKVR1:1:1101:21788:4856 2:N:0:32
TCGGACTACCCGGGTTTCTAATCCTGTTTGCTCCCCACGCTTTCGCGTCTCAGCGTCAGTATCCGTCCAGAGGGCCGCCTTCGCCACCGGTGTTCCTCCAGATATCTACGCATTTCACCGCTACACCTGGAATTCCGCATCCCTCTCCCGAATTCAAGCCTACCAGTATCGGACGCAGTTCCCGGGTTGCGCCCGGGGATTTCACGTTCGACTTAGCAGGCCGCCTACCCCCCCTTTACGCCCAGTAATTCCGAACCACCCGTGCCCCCTCTTCATTACCGCGGCGTCTGTGCCCGCGTTA
+
CCCCCGGGGGGGGGGEC9E<FGGGGGGGGGGAEFGGGGFGGGGGGGGGGGGGGGGGGGGGGFGDCFEEEGEFGDEFGGGGGGGGECFFEBFEGFGGGFGFFEFGFEFGGGGGGGCGGG9F>FGEGGGDGGGAEG;FFDG@EBE88,7=8B8CEF7F,,::CFGG?EBFGF8EG54*4>AF9DFEGEGG5,14;:EGG5:*87CF@F66=D*7*>9C7C?*>CDCD*5?*1.29>:5::****1*/3C?+2<*9)*)1,9/7083C8E>E59)0*+3+)10(1(4((-5,).)*)(/50(-(
@M03506:14:000000000-AKVR1:1:1101:17384:4875 2:N:0:32
TCGGACTACTGGGGTTTCTAATCCTGTTTGCTCCCCACGCTTTCGCGTCTCAGCGTCAGCAAAAGACCAGCGAGTCGCCTTCGCCACTGGTGTTCCTGCGAATATCTACGAATTTCACCTCTACACTCGCAATTCCACTCGCCTCTTCTTTGCTCCAGGTCGCCAGTTTTGAAGGCAGTTCCGAGGTTGAGCCTCGGGATTTCACCCCCAACTTAACCACCCGCCTACACGCGCTTTACGCCCCGTAAACCCGCACAACGCCGCCCCCCTTCGTTATACCCCCGCTCTCGGCACCCAGTTC
+
CCCCCGGGGGGGGGGGGFGGGFGGG9FGGGGGGGGGGGGGGGGGGGEGGCFCGGGGGCEG9EFGGGGGFFGGCGGGCEFFEGGGEEDGGGGGGGGGD<FGDGGGGFGGGGGG<FDGGFGCFFGGGG,ABF>@CFFFGFDGFBCCGGFECEGCDFD@=,@6==>EEGG9:ECG7D,@C:F9@EACED87D7@7E,>C5:**5;7>7<FCE</9C+0<:*/=<C55D55ACC8:3>><(*9CCE7>CA8570*88)))/(**0).93CED85*0)2**2)02(((((-(),.(()(-1)).-)
@M03506:14:000000000-AKVR1:1:1101:17006:4922 2:N:0:32
TCGGACTACTGGGGTATCTAATCCCGTTCGCTCCCCTAGCTTTCCCGCCTCAGCGTCAGTGTCAGCCCAGCAACCCGCCTTCGCCGCAGGTGTTCCTCGCGATATTTACGCTTTTCCCCGCTCCACCGAGACTTCCAGTGCCCCCTTCTGCACTCTAGCCCCGCAGTACCGGCTGACTTTTCCGGGTTAAGCCCGGATGTTCCTCATGCGCGCTGCGTTGGCCGCCTACGCGCCCTTTTCTCCCATTAAATCCTCACTCTCCTTGTCCGCCCGGTTTTCCCGTGCATCTTGGCCCGTCTGG
+
<<BCC+@CCFAFF++8EFGDCF9<,CF8C;6,;@@@@C@<CFFC,;,6C,6CF8+68686C@F,CD,,6@8F8D9,@C:B8CFDGGG+>+4,CB,CE?+CC7FC+,5C?C7+@=FA,=<>7++3<3,66=7@D,,,3,3,,63+33@,6,3,4,53@E,@>CCC85B;<DC>E*>C:,492,9*=*/*45+++=8C***31+++1+++49*/*1::C*)2*07:3<))*/7:7))/(9*++2*0*+39+++0)***9)*+00*::<:6*)*))1:**(/+)-(,(()1)0.5/,(1))(((
@M03506:14:000000000-AKVR1:1:1101:20206:4922 2:N:0:32
TCGGACTACCAGGGTTTCTAATCCGGATCGCTCCCCACGCTTTCGCGCCTCAGCGTCAGCAAAGCTCCAGGCAACCGCCTTCGCCACTGGTGTTCCTCCCGATATCTACGCATTCCACCACTACACCGGGAATTCCATTGCCCCCTAGCTTGCTCCAGCTACGCCGTATCCGCTGACCCCGCCCAGTTGAGCCGAGCGATTTCACAACGGACGTGCGTAGCCGCCTGCGCGCCCTTTACGCCCAATAAACCCGGGCAACGCTCGCACCCTCCGCATTACCGCGGCTCCTGGCACGTAGTCT
+
CCCCCGGGGGGGGGGGGGGGGGGGEGGGGGGFGGGGGGGGGGGGGGGGGEGGGGGGGGGGGGGGGGGGGGGGGGGGGGGGGGGGGGGGFGGGGGGGGFGGE>GGGGGGGGGGGGGGGGGGGGGGGGGGGGG>F<FGCFFGEEFGD>FGGGGGGGGGGFFFAFCGGGGDDEF<EE:CCGGG>EGGGCF:CF7CCE*=EGD*=9FCGGGGG:*):1*CD9):9CGGG3.>CD>EC>3>2DFCEEG3*20*<+;0.)75)4D*7)8>D:EBG3*))**2*)9C094(7((0(/,3)4(*)0-))
@M03506:14:000000000-AKVR1:1:1101:12815:4926 2:N:0:32
TCGGACTACTGGGGTTTCTAATCCCGTCCGCTCCCCTGGCTTTCGCGCGTCAGCGTCAGTGTCAGCCCAGCAACCCGCCTTCGCCGCAGGTGTTCCTCTCGATATCTACGCATTTCACCGCTACACCGAGAATTCCAGTTGCCCCTTCTGCACCCTAGTCGCACAGTATCAGTTGACCTTTCCGAGTTAAGCCCGGAGATTTCACAACTGACTTGTGCTGACCGCCTACGCGCCCTTTACGCCCAGTAAACCCGAACACCGCGTGCTCCCCCCGTATTACCGCGGCTTCGGCAACGGGGTT
+
CCCCCGGGGGGGGGFGGGGGGGGGGGGGGGGEGCGGGEFGGGGFGGEGEGGGGGGEGGGG<FGEGGGGGGGGGGGGGGCGGGFGGEEEGGGGGGGGFGFFDFGGFGGGGGGGG7<FFGE7CGGC9FFEFG>F9FGGA9FF3,>DFGBDD@E7,7C@DFGFCEEEGGGGGFFFFF??F9FDGGG544;=F;9,8CEG8=8FFG?7EEFE?**8CF?F<FF9FG<57C5)*/<C).5C(9*08:CC55CF+3+)0<<DD9**).)9)8/6<>7<7)*/2,*+4((-(4(.,04(0(,/))(4(
@M03506:14:000000000-AKVR1:1:1101:19886:4933 2:N:0:32
TCGGACTACTGGGGTATCTAATCCTGTTTGCTCCCCTAGCTTTCGTTCCTCAGCGTCAGTTGCGGTCCAGCCAGCCGCCTTCGCCACGGGTGTTCCTGCAGATATCTACGCATTTCACCGCTACACCTGCAATTCCACTGGCCTCTCCCGCACTCTAGCACGGCAGTTTCGGGAGCAGCCTCCAAGCTGAGCCTGGAGATTTCCCTTCCGACTTGCCGCCCCGCCTACGAACCCTTCACGCCCCGTACTCCCGCGCAACCCTGGCCCCCTCCGTCTTCCCGCGTCTGCTGGCCCTGCGTTT
+
CCCCCGGGGGFGGGGGGGGGGGGGGGGGGGGGGGGGGGGGGFGGGGGGGGGGGGGGGGGGGCFGGGGGGGGEGFGGGGGGGGGGGCFFGGGEGGGGGGGGG,EFGGGGGGGGGGGGGGGGGGGGGGGGFGGGGFFG9FEEGFE@E8C=B+@+CEFFFGGGGGEG>EGGCFCGC>EEG?CGFFG><E*<866:>FG*04>C,=F,,,=CCC4C5*+<755*157CDD)7=*)25759(***27<)9/*):+<7))9772D655)*7:8>83*0.1;*8-/:((-(48(/))(4)((1).,(,
@M03506:14:000000000-AKVR1:1:1101:23051:4942 2:N:0:32
TCGGACTACTGGGGTTTCTAATCCTGTTTGCTCCCCACGCTTTCGCGTCTTAGCGTCAGTATCGATCCAGAGAACCGCTTTCGCCACTTCTGTTCCTGCCAATATCTACGTATCTCACCTCTACACTGGGAATTCCGTCCTCCTCTCTCGTACTCAAGCCCATCAGTTTCAGGCGCACTTCCTCGGTTAGGCCGAGGCCCTTCACACCTTACATAATGATCCTCCTACCCGCTGCTTACGCCCAGTCATCCATAACAACCACCCAACCTCCGCGACTACCCCGTCTTGCGGCCGCTTGTTT
+
CCCCCGDFFGDFD+@FF<ECC@,EDEGCF<F<C698,687:6,F;FE@BFGGG,FBC:BE<C9,CE8B<CFCD<FG:B:,6CCC::F,,,<CCFFFD,C:B<,5FF<FFF,,E,?BE9FE8F,CEFDG,AF,:9?5<FAFF>==8,4@E7>CEFD;8EC+D=DFF8D,EA;9,3+68C:@@99@3++4*>,,3@*:>*=**;D<F70*,*;<?F7CF7A,+++0*8;A*/.=)))*/+)/*/11*3+++++)*1*0*)7*0.87<*;)+75)))**/3:*.11((((*)),0)(()).(.(
@M03506:14:000000000-AKVR1:1:1101:18684:4942 2:N:0:32
TCGGACTACTGGGGTTTCTAATCCCGTTCGCTCCCCATGCTGTCGTGTCTGAGCGTCAGTTGCGAGCCAGAGCGCCGCCTTCGCCTCTGGGGTTCCTCCGGATCTCTACGCATTTCACCACTACACCCGGAATTCCACGCTCCTCTCTCGCACTCAAGAGCTGCAGTCTGGCATAACCTATCCCGGTTGATCCGAGAGATTTCATAAACCACTTCCAGCCCCGCCCGCCCCAGCTTTTCCCCCAGTAATTCCGGTGAACCACCGCCCCCTCCGGTTTACCCCTGCGCCTTGGCAGTAGTTT
+
CCCCCGGGGGGGGGGGGGGGGGGGGGGGGGGGGGGGGGGGGGGGGGGGGGGGGGGGGGGGGGGGGGGGGGGGGGGGGGGGGGGGGGGFGFGGGGGGGGGGDGGGGGGGGGGGGGFGGGGGGFFGGFGGGGGGGGGGFGEG:BEGGGG9FEEGG6DGGGGFGGDGGGGDECFFGFGGGGGC>,,6**=5C2,<;,*/*=*=<@FC<+2+<4**62+0++0/:97CD)..*1)**0/*4*/+9C<<C+00+33*))//*)**)).))/*0/0/8)):**8?+(((,.((.-)4())(2*1-).
@M03506:14:000000000-AKVR1:1:1101:26568:4946 2:N:0:32
TCGGACTACCCGGTTTTCTACTCCCGTTTGCTCCCCACGCTTTCGCGCATCCGCGTCAGTTCCGGCCCAGGGGACCGCCTTCGCCACGGGTATTCCTCCAAATATCTACGCATTTCACCGCTACCCTGGGATTTCCGCCCCCCTCTTCCGGCCCCGATCCTTGCAGTTTCTTCCGCTCGTCTTCGTTTAACCCGAGGGATTTCACTGACTCCACCCACGCCCGCCTACTCTCCCCTTCCCCCGACACATCCCGCTCAACCCTGCCCCCCCTCCATTTCCCGACGCTTCTGACCTCGATCTC
+
C@C8CCFGDAFF+7C-DECC,,6CFEGFGCFF9ECFFG7+C6CEGEG7+6+,8F+@CEGGGC9@@C@6:FFC7+@CFGGDFG+7F::+8+@7E,AF5EF,45C5,EE,?FG7:>,AB?F:B6+@,@9FB7=,3<,C:3CC+BB*@,7;>>**41=***4*;1,>6,4?,1B<@C5C*=:*;*/+**5/*4+5*******2**<+:++++**2+9**19)**/1:1*770>/<7))044);*:1)/**)++2)))))))0*)00*2885*.)))*++<>*+((,(-(4).*)./-3*0)(()
@M03506:14:000000000-AKVR1:1:1101:13868:4948 2:N:0:32
TCGGACTACCCGGGTTTCTAATCCCGTTTGCTCCCCTAGCTTTCGCGCCTCAGCGTCAAGAACAGGCCAGGTAGTCGCCTTCGCCACTGGTGTTCCTCCCGATATCTACGCATTTCACCACTACACCGGGAATTCCACTACCCTCTCCTGCCTTCGAGTCGATCAGTATCGAGTGACCCTCCCCAGTTGAGCCGGGGGCTTTCACACTCGACTTGAACGACCGCCTGCGCGCTCTTTACGCCCAGTAAATCCGGACAACGCTTGTCACCTCCGTATTACCGCGGCTGCTGGACCGGCTCTA
+
CCCCCGGG?GGGGGGGGGGGGGGGGGGGGGGGGGFGGGGGGGGGGGGGGGGGGGGFGFGGGGG8FDFGGGGGFFGFCEGFEFCGGGGGGGGGGGGGGFGGG7CFGGDGGFEFGGGGGGGGGGGGFGGGGG7:FGGGGGDGGGGGGD8DGFGGGGF=FFGG6++@@CF9D;8FFGGCCDF@D*4BCBDF7;DEG>8CGCCEFCGCF+30:C4:5CFF*6=*/7CEG:>F555ECE3:A7=ECG555+39C+2;D>*97?F=)8532<0=FF*7)***3<@G1(,37(7D::(().2)))(.)
@M03506:14:000000000-AKVR1:1:1101:9749:4966 2:N:0:32
TCGGACTACTGGGGTATCTAATCCCGTTTGCTCCCCTAGCTTTCGCGCCTCAGCGTCAGTATCCGTCCAGAAGATCGCCTTCGCCACTGGTGTTCCTCCCGATATCTACGCATTTCACCGCTACACCGGGAATTCCATCTTCCTCTCCGGAACTCAAATTCAACAGTATCCTGTGCACTTCCAAAGTTAAGCCCTGGGCTTTCACACAAAACTTATCAAATCGCCTACGCGCCCTTTACGCCCAGTAATTCCGCGTAACGCTGGCTCCCCCCGTATTACCGCGGCTGCTGGCACGGAGTTG
+
CCCCCGGGGGGGGGGEGGGGFGFGGGGGGGGGGGGGGGGGGGGGGGGGGGGGGGGGGGGGGFFGGGGGGGCDFGGGGGGGGGGGGEGGFFGFGGGGGGGGGGGGGGGGGGGGGGGFGGGGGGGGEGGGGGGGGGCFGGGGGGGGGGGGGD7EEGFGD=FGGGGGGGGGFGGGGGGGGGFGGGGGACGGGCGG,@F>DCFGGFGGGFGGG>4?CGGGFGFC>D<CC*6A57>EGFFGFGFEGG<55694?:C*)))9<:DCB:))1*8<*)/)7C/;+5@+((,(449).6(().-17>61)
@M03506:14:000000000-AKVR1:1:1101:9052:4974 2:N:0:32
TCGGACTACTGGGGTTTCTAATCCCGTTCGCTCCCCTAGCTTTCGCACATCAGCGTCAGTGTCAGCCCAGCAACCCGCCTTCGCCGCAGGTGTTCCTCTCGATATCTACGCATTTCACCGCTACACTGAGAATTCCAGTTGCCCCTTCTGCACTCTAGCCCCGCAGTATCAGTTGACCTTTCCGGGTTAAGCCCGGAGATTTCACAAGTGACTTGCGGTGGCCGCCTACGCGCCCCTTACGCCCAGTAAATCCGAACACCGCTTGCTCCCCCCGTATTACCGCTGCTCTTGGTCGCGCGTG
+
CCCCCGGGGGGGGGFGGGGGGGGGGGGGEGGGGGGGGDFGGGGGGGGGGGGGGGGGGDGGGFGDFGCGGGGGGGGFGGGGGGGGGGGCEGGGGGGGGG9EFGG?GGGGGGDFGGGGGGGGGGGGGGGGGGGGFGGGGG@FGGEFEG8FAFFFG9DEFFDGE@>CGGEGGGFCEFGFFFFGCCFEGGGGFGCFGGDD*:5;FFC9E:<:F=FFF>,18<8*);5*:5>):5=*>:5)49?E8EG)*:<=++:@?37*)(*/)0./9F+98:*>D)/*2.8C-(-(425*)/))0-()8)(-(
@M03506:14:000000000-AKVR1:1:1101:6872:4978 2:N:0:32
TCGGACTACCGGGGTATCTAATCCCGTTTGCTCCCCTGGCCCTCGTGCCTCAGCGTCAGGAACTGTCCAGAGACCCGCCTTCGCCACTGGTCTTCCTTACGATATCTACGCATTTCACCGCTACACCGTAAATTCCAGTCTCCTCTCCAGTCCTCAAGCACGACAGTATCGAATGCAGTTTCGGAGTTAAGCTCCGAGATTTCACACCCGACTTACCGCGCCGCCTACGCACCCTTTACGCCCAATGAATCCGAACAACGCTTGAGACCTCTGCATTACCCCTGCTGCTGGCAGCGGATTA
+
CCCCCGGGGGGGGGGGGGGGGGGGGGGGGGGGGGGFFGGGGGGGGGGGGGGGGGGGGGGGGGGGGGGGGGGGGGGGGGGGGGGGGGGGGGGGGGGGGGGGGGGGGGGGGGGGGGGGGGGGG7CFGGGGGFGGGEGGGGGGFFGGGGGGGGFGGGGGFFGGGGGGGDGGEFGCG8BFCGG9EGGGEGGFFDFCAFDE5EEG?FGGGGGGGGGG*:9FGG3CDDD5)18FCGFGGBFF27?*8E)75*<6<CF6>:75C:G=B5>**+27@6C7)*3++6=+(-(38(,*.)(()(-1)),4)
@M03506:14:000000000-AKVR1:1:1101:9621:4989 2:N:0:32
TCGGACTACTAGGGTTTCTAATCCCGTTTGCTCCCCTAGCTTTCGCGCTTTAGCGTCAGTACCGGTCCAGAGAGCCGCCTTCGCCACTGGTGTTCCTCCCAATATCTACGCATTTCACCGCTACACTGGGAATTCCGCTCTCCTCTCCCGGACTCGAGCCTTGCAGTTTCCCCTGCAGTTCCTCGGTTGAGCCGAGGGCTTTCACAGAGGACATGCTAGGCCCCCTACCCGCCCTTTACGCCCAATAATTCCAAATAACGCTCGCCCCCCCCGTATTACCCGCGCTGCTGGCCCTGACGTC
+
CCCCCGGGGGGGGGGGGGGGGGFGGGGGGGGGGGFGGDGGGGGGGGGGGGGGGGGGGGGGFGGDGFGGGGGGGGGGGGGGGGGGGDGGGGGCGGGGGGGGGCGFGGEGGGGGGGGGGFGGGGGDFF9FFGD@FGGGFGGE7@DEFEGGGD@EGGGFFEGGGGEFAFFFGGGGGG5:7>FFFG,@CC*=:C,BFC:=C*:6CGG,,10,=C<CEG68:C+79C*//85A*/)5/5<F0:B*8C55976=F7<*****2)*/<)7)7EGFC73>>5*;::*C0,16(3())0.8)((10)(-(
@M03506:14:000000000-AKVR1:1:1101:7844:4996 2:N:0:32
TCGGACTACTGGGGTTTCTAATCCCGTTTGCTCCCCTGGCTTTCGCTCCTCAGCGTCAGTGTCGGTCCAGGATGCCGCCTTCGCCACCGGTGTTCCTCCAGATATCTACGCATTTCACCGCTACACCTGGAATTCCGCATCCCTCTCCCGAACTCAAGCCATCCAGTATCAGATGCAGTTCCCCGGTTAAGCCGAGGGATTTCACGTCTGCCTTAGTTGGCCGCCTACGAGCCCTTTACGCCCAGTAATTCCCAACAACTCCTTCCCCCCCCCGCCCTCCCGCGCACCCCGGCTCCGCGTT
+
9CCCCGGGGGGGGGGE7FGGGGGGGCGGGGG9EFF;<FDCE@EGFGCG:E@<CFFFFCBFGAFE@CE@FGGGG,FFCFEEGG@FECGCFCF:BCFGGGFGGCC,EFGFF<7CF:EFAFGDCGFGGGG844E<=AFGGGG::8DDF8>DF@+=EEFEGFGG8@DCFCF9EE;C,@,EE,<DFGGG8>C58;DFGD5:/4=,A4FGGGGFFG7*+15+2+1+0>DGG558A*=C5775):B8CCD**0+1<+0***295(9+9)/***;8C7577)***-.C(-,(((()()43@((/))((-
@M03506:14:000000000-AKVR1:1:1101:18079:5010 2:N:0:32
TCGGACTACCAGGGTATCTAATCCCGTTTGCTCCCCTAGCTTTCGCGCCTCAGCGTCAATGCCGGTCCAGGATGCCGCCTTCGCCACCGGTGTTCCTCCAGATATCTACGCATTTCACCGCTACACCTGGAATTCCACATCCCTCTCCCGGATTCAAGCCCTTCAGTATCGGACGCAGTTCCTCGGTTAAGCCGAGGGATTTCACGTCCGACTTAGAAGGCCGCCTACGCGCCCTTTACGCCCAGTAATTCCGAACAACGCTTGCCCCCCCCGTATTCCCGCGGCCGCTGGCCCGGCCGTG
+
CCCCCGGGGGGGGGGGGGGGGGGGGGGGGGGFGGGGGGGGGGGGGGGGGDFGGGGGGGGGGGGGGGGGGGGFGGGGGGGGGGGGGGGGGGGGGGGGEGGFGGGGGGGGGGGGGGCFGGDFGGGGGGGGGG,AFGGGDFG8AFGFGFGGGGGD>EGGGGGG?FGGFGGGCFEG6EGGC>EEFGGFGDGGCCFG6CCGGGEEGGFDFCFFGDDGGD9F7>C*7CD5>9<FGG:EC>>G77*1*:9**++*::<=:)*1)8FC>.5*5FF>?DDDE7*;+)/2(41((,,81)(,.((9)7(((
@M03506:14:000000000-AKVR1:1:1101:9888:5018 2:N:0:32
TCGGACTACTGGGGTATCTAATCCTGTTTGCTCCCCACGCTTTCGCACCTCAGCGTCAGTACCGGGCCAGTGAGCCGCCTTCGCCACTGGTGTTCTTCCGAATATCTACGAATTTCACCTCTACACTCGGAGTTCCACTCACCTCTCCCGGACTTGAGATCCTCAGTATCAAAGGCAGTTCTGGAGTTGAGCTCCAGGATTTCACCCCTGACTTAAAGACCCGCCTACGTGCGCCTTACGCCCAGTGATTCCGAGCAACGCTAGCCCCCTTCGCATTACCGCTGCTGCTGGCACGAGGTTA
+
CCCCCGGGGGGGGGGGGGGGGGGGGGGGGGGGGGGGGGGGGGGGGGGGGCGGGGGGGGGGGGGGGGGGGGGGGGGGGGGGGGGGGEGFGGGGGGGGGGGGGGGGGGGGGGGFGGGFGGCCGFGFGG9?DGCGGGGGGGGGGGFFDFGFGGD>GGGFFG,@FGAECFGGGGGFGGGGGGGFGGGF9FCEEC7F9AFGGG>??FFGGGGGDCDFGGG9CDFC<CCGGG5AGG)*/))2,*6*/:C<D699CCF665)9C<CE>3))98FBE3C73**;C)02((((447?D442).,C))-4-
@M03506:14:000000000-AKVR1:1:1101:14423:5024 2:N:0:32
TCGGACTACTGGGGTTTCTAATCCCGTTCGCTCCCCTGGCTTTCGCGCATCAGCGTCAGTGTCGGCCCAGCAACCCGCCTTCGCCGCAGGTGTTCCTCTCGATATCTACGCATTTCACCGCTACACCGAGAATTCCAGTTGCCCCTTCCGCACTCTAGTCGCACAGTATCAGTTGACCTTTCCGAGTTAAGCCCGGAGATTTCACAACTGACTTGTGCTGACCGCCTACGCGCCCTTTACGCCCAGTAAATCCGACAAACGCTTGCCCCCCCCGTATTCCCGCGGCCGCTGGCCACGCTCT
+
CCCCCGGGGGGFGGGGGGGGGGGGGGGGGGGGGGGGGGGGGGGGGGGGGGGGGGGGGGGGGGGGGGGGGGGGGGGGGGGGGGFGGEGFGGGCGGGGGGGGGCGGGGFGGGGGGGGGGGGGGEEG9FGGGG>FG<DGFDDFCGGGFGFG?EEEG>GGGAEGGCEGGGG@FGGGF@D9AGFFFGFECEFDGF;C6FG5:55CCC?9>9C:C8DGGGFC*?FG7;6*9DE)*15*17B5:F4C5*>>*5<*<C+*9)C>)39F3;3D3@2<F75>E)**24*3,(((-1(0(0-(78(*0)(((
@M03506:14:000000000-AKVR1:1:1101:6415:5033 2:N:0:32
TCGGACTACTGGGGTTTCTAATCCCGTTCGCTCCCCTGGCTTTCGCGCCTCAGCGTCAGTGTCGGCCCAGCAACCCGCCTTCGCCGCAGGTGTTCCTCTTGATATCTACGCATTTCACCGCTACACCAAGAATTCCAGTTGCCCCTTCCGCACCCTAGCCGCACCGTATCAGTTGACCTTTCCGAGTTAGGCTCGGAGATTTCCCAACTGACTTGTGCTGGCCGCCTACGCGCCCTTTACGCCCAGCAATTCCGAACACCGCTTGCCCCCCCCTATTTACTCCGCCTGTGGGCACGGAGTT
+
CCCCCGGGGGGGGGGDGGGGGGGGGGGGGGGEGGGGGGGGGGGGGGGGGGGGGCGGGEFGGGGCCGGGGGGGGGGGGGGGGGGGGGGGGGFGGGCEFGGGGFGGGGGGGGGGGGGGGGGGGGGGGGGEFFDCFCFGGGGGGFCDFFFCFEG6C+@FG:D@8C>;*5@>8DFF,>>,AEFFGDGCDGFECGC7284C*==7E+;7CCGE667<FC9E*71=69>5950):5.*)05C(29985<55:*7*++**91>),01).<**;09:358))*++-1<4)5?08(.)).(7((*))-41
@M03506:14:000000000-AKVR1:1:1101:5876:5061 2:N:0:32
TCGGACTACAGGGGTTTCTAATCCTGTTTGCTCCCCACGCTGTCGCGCCTCAGTGTCAGAAACTGCCCAGCAGACCGCCTTCGCCACCGGTCTTCCTCCGGATCTCTACGCATTCCACCGCTACACCCGGAATTCCGTCTGCCTCTACAGTCCTCGAGTTTGACAGTCGGCACGGCAGATCCGGGGTTGAGCCCCGGACTTTCACCACACCCTTATCAAACCACCTACGCGCCCTTTACGCCCAGTGATTCCGGTCAACGCTCGCACCCCCCGTATTACCCCGCGCGCTGGCCCGGCGTTT
+
CCCCCGGGGGGGGGFGGGGGGGGGGGGGGGGGGGGGGGGGGGGGGGGGGGGGGGGFGGGGFFGGGGGGGFFGGGGGGGGGGGGGGGGGGGGGGGGGGGGGDGGGGGGGGGGGGGGGGGGGGGGGGG8FGGCGGGGGGGGGGGGGGGGGGGGGGDGGG6CGCFGGFGGGEEG7EC>E9BCGEFGGDGGGGBFGFGD5CC=5FCFFGGFGFDGGCCCGFGBCDFFCGGFFGGBG)8@52:B;;EG5C6+*2<FFF3)/*.**.77)78C5C@D35**;2)9<(8;(((()(.(4),41.<(4,
@M03506:14:000000000-AKVR1:1:1101:20607:5071 2:N:0:32
TCGGACTACTGGGGTTTCTAATCCCGTTCGCTCCCCTAGCTTTCGCGTTCGCGCGTCAGGTACAGTCCAGGTGGCCGCTTTCGCCACTGGTGTTCCTCCGGATATCTACGCATCTCCCCACCACACCCGGAATTCCACCCCCCTCCACTCCCCTCAAGTCCAGCAGTATCGGACAACCCCTCCCCGTTGAGCCGCGAGATTCCCTGCCCGACCTGCCACCCCCCCCGAACCAGCGTTCCCCCCACTAAACCCCGCTACCCCTCTGCCCCCCCGTTTCACCGCGCCCCCGCCCCCCGCGCTC
+
9A@<<F:@CCFFCCF:@FAC<,F<FFCCFGD;CEFGF,CCF,EFEGCFF,B+@@+7@,F,<EF,,<EFF8CF,CFF+@=,CF7FG:F<?FGGE:,B?FFC++C+C,,:E<+8:+8E,EF,:4?F8:FGF7+>:,,@38>+@CGGG6,8D,8DEC>,D,,5,,3D6,?,55**4=*8?5/=58?**4=*=*2?98*3/=*=C+;+++:*5937*9*2CF4*9>):/)8)*1)**))/,*.+8*>C7*</+2;5))/7)(2:))00*++0;))8;98++)9<(13((-(.-)(-),())0((-
@M03506:14:000000000-AKVR1:1:1101:20515:5074 2:N:0:32
TCGGACTACTGGGGTTTCTAATCCTGTTTGCTACCCACGCTTTCGTGTCTCAGTGTCAGTTACGGTCCAGAGAGCCGTCTACACCACCGGTATTCCTCCTGATATCTACGCATTTCACCGCTACACCAGGAATTCTACTCTCCCATCCCGTACTCTAGCCCGCCAGTTTTCCGCGCACCCTCCCGGTTGAGCCGGGAGATTTCACACGGAACTTAACAGGCCACCTACACACCCTTTACGCCCAGTAACTCCGAACAACGCTTGCTGCCTACGGATTACCGCGGCCGCTGCCACTTAGTTC
+
CCCCCGGGGGGGGGFGECCF9FGFGGGG9FFGGF@FGGGGGGGGGGGGGGGFGGGGGGGGGGGGEGGGGGGGGGFGGGGGGGGGGCFG@CFCCFGGGGG8EEFGGG9?FGGCGGGFGGGGGEG>FGGFGGFGGFGF?EFCEGGG=,,@8>@@CGE=,7=8ECCCECDFCEGDEGGGGGGGCFEG>5EGD:EFBEGD55:,,+B,>:C5CD<)+:@FC7*=<DCCDC)A+7*/*202)2985*9*7<<FC+<4<>59)4/:@>)1*+36;1*0)***;)?E0>(-1,(71;,.)5(*1*)..
@M03506:14:000000000-AKVR1:1:1101:20550:5075 2:N:0:32
TCGGACTACTGGGGTTTCTAATCCGGTTTGCTCCCCACGCTTTCGCCCCTGAGCGTCAGGACAGGGCCAGGATGCCGCCTTCGCCACTGGTGTTCCTCCAGATATCTACGCATTTCACCACTACACCTGGAATTCCACATCCCTCTCCCTGCCTCAAGCCTGCCAGTTTTCGATGCACCCTCCCAGTTGAGCCGGGAGATTTCACATCGAACTTGCCAAGCCGCCTGCGGGTGCTTTCCGACCAATAACTCCGGACAACGCTTGCCACCTCCGTATTACATCGGCTCCTGGCGCGGCGTTT
+
CCCCCGGGGGGGGGGGGGGGFGGGGDGGGGGGGGGGGGGGGGGGGGEFGGGGGGGGGGGGGGGGGGGGGGGGGGCGGGGGGGCGG>FGGGFCGGGGEFGGGGGGGGGGGGGGGGGGGGGFFFFGCFGCGFFGGFAFCDGGGGGGGCFGGG@FGFCDE8,@F88DD=>AFFFEGGG>9ECEFGGGC,5EF;DCFEC8C>*,<BF,9,,=*;*77CC,*+;:CFC=D*.8:5>5C>?F<77/*2)95<?F+0:?@>*)>(91).)1*<9?*)/).1**36F+)-,(-8()()(4),,1).33(
@M03506:14:000000000-AKVR1:1:1101:7719:5078 2:N:0:32
TCGGACTACTGGGGTATCTAATCCCGTTTGCTCCCCTGGCCTTCGTGCCTCAGTGTCAGGAACTGTCCAGAGACCCGCCTTCGCCACTGGTCTTCCTTACGATCTCTACGCATTTCACTGCTACACCGTAAATTCCAGTCTCCTCTCCAGTCCTCAAGCACCGCAGTATGGAATGCAGTTTCGGAGTTAAGCTCCGAAATTTCACACCCCACTTACGGCGCCACCTACGCACCCTTTACGCCCAATGAATCCGAACAACGCCTGACACCTCTGTATTACCGCTGCTGCGTGCACCGCTTCC
+
CCCCCGGGGGGGGGGCFGGGGGGGGEFFGGGGGGGGGFGGGGGGGGGGGGGGGGGGGGGGCGGGGGGGGGGFGGFGEEGGGGGGGGGGFGGGGGGGGGFGGGDFDFGGGGGEGECGGGGGGGCFFGGDGG7=FFGGGGGG9,CEGGGGG8FGGGGCF9D8DFCEC8EFCF8FDFCGADD=,,1==+@FAAGA,@BE?+::E>,3=,AGGGG>,;,,/*39CGG5F<))*:>75A>C=+;*/C>3*0>129@F5@3C3(>*))0**0+/;5<*020<+.=+(-(,(53@(7<?).(17)(()
@M03506:14:000000000-AKVR1:1:1101:19138:5083 2:N:0:32
TCGGACTACTGGGGTTTCTAATCCTGTTTGCTCCCCTAGCTTTCGCGCCTCAGCGTCAGTTGTGGTCCAGTGCGCCGCTTTCGCCACAGGTGTTCCTCCCGATATCTACGCATTTCACCGCTACACCGGGAATTCCACGCACCTCTCCCACACTCAAGCACGGCAGTTTCGCCTGCAGGCTCCGAGTTAAGCCCGGCGATTTCACAGGTGACTTACCGCACCGCCTACGCGCCCTTTACGCCCAATAATTCCGAACAACGCTTTCCCCCCCCGCATTTCCGGTGCTGCTCGCCCGCATCTC
+
CCCCCGGGGGGGFGGGGGGDAGGGGGGGGGGGGGGGGGGGGGGGGGGGGGGGGGGGGGGGGGGGGGGGGGGGGGGGGGGGGGGGGCFGGGGGGGFGGGGGGGGGGGGGGGGEGGGGDFDFF:FGGGGGGGGGGGGGGGGGDGGGFD?FGGGDGCEDCGFFGEDE*C,DGCEGGGGGGCCE8DEG*:/?CGGG?FEE*7?55FFGGGGC9*2CC7CFCDF*9C):<3<@EG):7>7D>*0*;EG39*+1+0</95DD<?F5.).*:CCFG>5>5)*2/)1A((,,-))1)*-2),,)))(.)
@M03506:14:000000000-AKVR1:1:1101:12333:5098 2:N:0:32
TCGGACTACTCGGGTTTCTAATCCCGTTCGCTCCCCTAGCTTTCGCGCCTCAGCGTCAGTGTCAGCCCAGCAACCCGCCTTCGCCGCGGGTGTTCCTCTTGATATCTACGCATTTCACCGCTACACCAAGAATTCCAGTTGCCCCTTCTGCACTCTAGCCGCACAGTATCAGTTGACCTTTCCGAGTTAAGCTCGGAGATTTCACAACTGACTTGTGCTGGCCGCCTACGCGCCCTTTACGCCCAGTAAATCCGAACAACGCTTGCCCCCCCCGCATCACCGCGGCTGCCGGCTCGGGGTT
+
CCCCCGGGGGFGGGGGGGGGGGGGGGGGGGGGGGGGF@GGGGGGGGGGGDGGGGGGGGGGGGGFGGGGGGGGGGGGGCGFEGFGGGGGGGGGGGGGGCGGGGFDEFFGGGGGGGGGGGGGGGGGGGGGDGGCDFGFFDDGABFGGGGGGGAGGAEGGFGG*7EGGGGGGGGFGGFC9FGGGG78CGGGGGD@;CCG/**=@7C7@F9CGFC6?F?>*;FFDDGGGDFFGGF*CD5>(>=7*AC5*:FFC+ABF:D3C(2:55>>*/+0:7<D5D*2;()38(((,3(0()(-<(()0)(,(
@M03506:14:000000000-AKVR1:1:1101:21086:5098 2:N:0:32
TCGGACTACTGGGGTATCTAATCCCGTTTGCTCCCCTGGCTTTCGCGCCTCAGCGTCAATGCCGGTCCAGGATGCCGCCTTCGCCACCGGTGTTCCTCCAGATATCTACGCATTTCACCGCTACACCTGGAATTCCGCATCCCTCTCCCGGATTCAAGCCTTCCAGTATCTGTCGCAGTTCCCTGGTTGAGCCCGTGGAGTTCACGTTCCACCTAGAAGACCCCCTACGTGCCCTTTACGTCCCCTCAGTCCGAACCAACCCGTCCCCCTCCTCCCTAACCCCGCTGCCGGACCCCCGTTA
+
C86,6@FC-;6,6878ECFF@EF<CC@@FGCGGEF@@,CE@@CF7@FF@,@<,C@@F7,CEF8C76@CE8<<,E<CC:68=F7:?,,E::4>CF?FGFG,B,:<?EFGF@@:7:<EEF<:C+++5:?,846,>DDF<:+BFG88D,D,>@++>79E,,@C8CFEF,@@,@,@,7*>ECEAADC,8*5A522,,=>*4**,50>7;5,0C*40*2>+0+;+*7*2>8)=**)2*5)*)++**29*/**0+3<)).1>),**57)*98?FC0/0)****))2(.,(((().)-(8((*)0,((
@M03506:14:000000000-AKVR1:1:1101:19547:5105 2:N:0:32
TCGGACTACTGGGGTATCTAATCCTGTTTGATCCCCACGCTGTCGCGCCTGAGCGTCAGAAACGAGCCAGTGAGCCGCCTTCGCCACCGGTGTTCTTCCCAATATCTACGAATTTCACCTCTACACTGGGAATTCCACTCACCTCTCTCGTCCTCAAGTCTTACAGTTTCAATGGCAGTTCCGGAGTCGAGCTCCGGGCTTTCACCACTGACTTGGAAGACCGCCTGCCCGCGCCTTCCGCCCAGTAATTTCGAACAACGCTAGCCCCCTCCGTATCACCCCTGCTCCGTGCCCGAAGGCA
+
CCCCCGGGGGGGGGGGGGGGGGGGGGGGGGGGGGGGGGGGGGGGGGGGGGGGGGGGGGGGFGGGGGGGGGGFGGGGGGGGGGGGGGGGGGGGGGGGGGGGGFGCCFFFGGCCFGGGGGGGGGGGFDGGGGGGGFFFGGCGFGGFFGGGFGGEGGGGGGGGGGGGAFFGGGFGGGCGGEGGFGGGDECGG7CC*,6*=ECCGCE,>CFF6*:8?:,>0+A66>)/CC))*/)//8<*4*7*:*7C<++9<<+=47C5)1975359686>E:*.)1;C*)9E(-((.5)9()-4)3(/8.(((
@M03506:14:000000000-AKVR1:1:1101:11451:5120 2:N:0:32
TTCTACTAACTACTGGTGTAACTACGCTTGTTCGCCTCGCTTTCGCTCGCCACTCTGCGTCACGGATGTCGCTGAAGCCTGCGTCCGCCGCTGTTGTCCCGCTCTCTACCCATGTCTCTCCCACACACACCGTTAATCCCCCCTCCCTCTGACTCCATCAAGCATCTCACTAACGCAGTACCCCCCTCAAGCCAGCCGTGTTATCGTCTCTCTGACTTGCGCTCCTACGTACCCTCTCCGTCCGCCAAGTCACTCCGACGCTCGCTCACTCCTTCTTCCTTACCGCGCTTGCCGGACTGTA
+
A,-,,,6-6-6,,-,---=,,,;,,,+66C6E<8@,,6,@,,,C,,BE++6,,C,,6,@F76,B,+,+,,6,,87,,,C,,C+8++4@,++++4,,,,C<>+4+9,CF9,,C,,,:,,,,,4,,++4+++8+,+++,,,,+8+@6+B8D,3@D,36,,@,,2,,,5>;;,,3,5***>*5,2<D****,,,,*,,**2*/**5++*0==*3*0+3+2@*+)))270*9/2*:***/4*)2/*11C*2<*3+**1293()/))0)1**)3*:?7>?+34@+).(.(2()()-3/--)))(.)
@M03506:14:000000000-AKVR1:1:1101:20699:5123 2:N:0:32
TCGGACTACCGGGGTATCTAATCCGGTTCGCTCCCCACGCTCTCGCACCTCAGCGTCAGTCGATGCCCAGGCGGCTGGTTTCCCCCCGGGGGTTCCTGCCGATCTCTCCGCATTTCACCATTACACCGGCAATCCCACCGCCCCCTGCACCCCTCCAGTCCCCCCGTATGGGATGCCGCCTGGCCGTTAAGCGGCCGTCTTCCACACCCCACCCTCGCACCCCCCCCCCCACCTTTTACCCCCCGCCAACCCGCACAACCCCTCGCCCCTCCGCCTCCCCGCACCTGCTGGCCCGCGGTCG
+
-86@CC+ECEFGGGGG9@<C6CFDECGGDGE,CBF;C:@@CF6F,,+@@C,,C@F,CC:@@76@,BEEGF<7FDE+4?AF<FFG<F+@C7++88DFF=>,>+=><FG9,+@FF7CA,7@,,8=A:F@:>C@*63::,=E:<B@*:**=?+:*3*/:BC9++0**28:8680*:+:*<*:*2*:FCEEE=/+0*111***2/*3:@+:5=)*1*1*2)>5EG3):7)..*))2*))*)*00<:))/*:)**2)7))))(95)7)*)::>C)9)0*/;*(.*17((,(.54),,)(,)).,((
@M03506:14:000000000-AKVR1:1:1101:16977:5138 2:N:0:32
TCGGACTACTGGGGTTTCTAATCCTGTTTGCTCCCCACGCTTTCGCGCCTCAGCGTCAGAACCGGACCAGTAAGCCGCCTTCGCCACTGGTGTTCTTGCGAATATCTACGAATTTCACCTCTACACTCGCAGTTCCACTTACCTCTTCCGGTCTCAAGCCAAACAGTATCAAAGGCAATTCCAAGGTTGAGCCTTGGGCTTTCACCTCTGACTTGAATGGCCGCCTACGCGCCCTTTACGCCCAGTGATTCCGAGCACCGCTAGCCCCCTTCGTATTACCCCGGCTGCTGCCACGACGTTT
+
CCCCCGGGGGGGGGGGGGGGGGGGGGGGGGGGGGGGGGGGGGGGGGGGGGGGGGGGGGGGGGGGGGGGGGGGGGGGGGGFFGGGGGGGGGGGGGGGGGGGGGGGGGGGGGGGGGGGGGGGGGGGGG9BFGFGEGGFFGGGGGGGGGGGFGGGGGGGCGGGFFCGGGGGGGG9E78CGFGGGGGAFFCGGGFGFGGG6;CFGGGGGGGG?67CC+>>4BAF;CDGCDAFEC)5C8:0;DFC5:DDG?@=<7C8?>3CD(>*).))7CEE*75<3C*0<2@?(,,41,3:7F)().3)).--,
@M03506:14:000000000-AKVR1:1:1101:20623:5141 2:N:0:32
TCGGACTACCGGGGTTTCTAATCCCGTTTGCTACCCTAGCTTTCGCGCCTCAGCGTCAAGAACAGGCCAGGAAGTCGCCTTCGCCACTGGTGTTCCTCCCGATATCTACGCATTTCACCACTACACCGGGAATTCCACTTCCCTCTCCTGCCTTCGAGTCGAGCAGTATCGCGTTACCCTCCCCAGTTGCGCCGGGGGCTTTCACACGCGCCTTGCACGACCGCCCGCCCGCCCCTTCCGCCCCGTAGCCCCGCACAACCGCCGCCCCCTCCCCCTCCCCACTGGTCCTGGCCCGCGTTGT
+
CCCCCGGGEGGGCFGCFFGGGCFGGGGGGGGGE@FFG8FFGFFGDGGGGGGFGGGBFFEFFECE<EGGFGGGC@FFFGGDGFEFC,BE8<F,EFGFCFFCGGGGGGF9FDG+?CFGFFGGGGGGGGGGG+>+87DFGEDDFGGGF8DGG>8D9DFG68EFC>88:@@C,<>FE@*@*?<:*4;EE>>C,,4BC::*=*=5**<+3+325>)1**+0*95:>3)5CC3;*75C)7)9(00*;7>/):/)*+277))/92**))0/1:=.85*))*/2*(02(,()(-))-*(.53617)(((
@M03506:14:000000000-AKVR1:1:1101:4266:5154 2:N:0:32
TCGGACTACTGGGGTTTCTAATCCTGTTTGCTCCCCACGCTTTCGCGCCTCAGCGTCAGTACCGGTCCAGTGAGCCGCCTTCGCCACTGGTGTTCCTCCCAATATCTACGCATTTCACCGCTACACTGGGAATTCCACTCACCTCTCCCGGTCTCAAGCCATGCAGTTTGACAGGCAGTTCCTCGGTTAAGCCGAGGGATTTCACCCGTCACTTGCAAAGCCGCCTACGCGCCCTTTACGCCCAATAATTCCGAATAACGCTTGCCCCCTCTGTATTACCCCGGCTGCTGGCCCCGAGTGA
+
CCCCCGGGGGGGGGFGGGGFGGGGGGGGGGGGGGGGGGGGGGGGGGGGGGGGGGGGGGGGGGGCGGGGGGGGGGGGGGGGGGGGGFGGGGGGGGFGGGGGGCGGGGGGGGGGDGGGGGGGGGGGGGGGGGGGGGFGGGGGGGGGGGGGGGGGGGGFGGGGGG8CFGGGFFFF79BFG>CFGFAEGGGGGCAFFGGGGGE=CF7BFGGGEG4*<FGECF+7DGDGDG>F5<55DEDGFGF*;CD797CFG@+99B/7>49CB>3**3<FE55)/:<7E)*<(,(4((4;))(,)-,).),()
@M03506:14:000000000-AKVR1:1:1101:10797:5185 2:N:0:32
TCGGACTACTCGGGTTTCTAATCCCGTTTGCTCCCCTGGCTTTCGCGCCTCAGCGTCAGAAAGGGTCCAGCACCTCGCCTTCGCCACCGGAGTTCCGGTCGATATCAACGCATTTCACCGCTCCACCGACCGTTCCAGATGCCCCTACCCTCCTCGAGGCCAGCAGTATCCACGGCACTTCCCCGGTTAAGCCGGGGGCTTTCACCACAGACGGGCTGGCCCGCCTCCGCGCCCTTTAAGCCCAGTGCTTCCGAACAACGTTTGCACGGTTCGTCTTACCGCGGCTGCCTCCCCCAACCTC
+
CCCCCGGGGFGGGGFGGGGGGFGGGGGGGGGGGGGGGGGGGGGGGGGGGDGGGGGGGDGFFGGGDGGGGGGGGG,FCGGGCGCFGFEGGGG:BFBFFDFFGFFC@DFGFGG>F:CFFGGGG@FGGGGE+6FF=FFGBFF>9BEFDDFGGG;EEGGC>EGGGGCG@8ED@E?FC**4**66<EGG8*3=8+<CC*C*=ED=;*ACGGCFFGC<*9*:)/.1/7CE<*)85*.57:5*.06+<</*9<<*9E::>575)4C*8F?**<2):>C75//*:)9?(3(-9(-)(*)..(()).(.,
@M03506:14:000000000-AKVR1:1:1101:17783:5201 2:N:0:32
TCGGACTACTCGGGTTTCTAATCCCGTTTGCTCCCCTGGCCTTCGTGCCTCAGTGTCAGTAACTGTTCAGAGATTCGCCTTCGCCACTGGTCTTCCTTACGATATCTACGCATTTCACTGCTACACCGTAACTTCCAATCTCCTCTCCAGTACTCGAGCAAGGCAGTATCAAGTGCAGTTTCGGGGTTGAGCCCCGAGATTTCACACCTGACCTACCCCGCCACCTACGCACCCTCTACCCCCAATCACACCGAACAACCCCTGCCACCTCTGCATTACCTCCGCGCCTGGCCCAGAGTCC
+
CCCCCGGGGGGGGGGGGGGGGFGGGGGGGDGGFFGGGGGGGGGGCGGGGG@FFGGGGGFGEGGGGFGGGGGGGGGGGDEGGGGGC@FGGGGFFGGGGGDF7FFEGGGFGGD7F?FGCAAFGCAFGGGGFGG7E:EEDFFGGGGGG;8DDE@EGGGCECC8ECFDDGCCFGFF8@DAGFFGEGDEDCGGC@CFGGE+@9*@57EEFE6CC*77,29D*99C*58CD02;44)?CEF*,;:+8A3>/C*6++5:5)29/(9*8).***+9@71*/*+20)1<).(-(-(037(()(-1)).))
@M03506:14:000000000-AKVR1:1:1101:23922:5202 2:N:0:32
TCGGACTACCCGGGTATCTAATCCCGTTTGCTCCCCTGGCTTTCGCGCCTCAGCGTCAGTATCGGCCCAGTAGCCCGCCTTCGCCTCAGGTGTTCCTCCCGATATCTACGCATTTCACCGCCACACCGGGAATTCCAGCTACCTCTTCCGTACTCTAGCTCGCCAGTATCGGTCGACTCTCCGGGGTTGAGCCCCGGGCTTTCACTACCGACTTAGCAAGCCGCCTACGCCCCCCTTACGCCCAATAATTCCGAACAACGCTTCCCCCCTACGTACTCCCGCCGCTGCCGTCCCTCATTTT
+
CCCCCGFGGGGGGGGDGFGFGGGGGGGGGGGGGGGGGGGGGGGGGGGGGGG8CFDEEGEGGGGDEGGFCDGCEEGG7FCFGGGGGEFFGFGGGFGGCFGGE>BFFGF9FFGDFFFCGGGGGE@FCEF7=++3@=FGGGGG9,DFGGFDC+8;BCGGCFECC6E::8D9:@C7EG5BEGGCEFCCG5=*88+>CGG5E*?EFCC+C++A675CEG:2C7@69D1=DG@?>3)*9;DCBCF*;EG<*:899<FF45*9)(*/<>5*2:*0:)*0)*+*2)0:(4((,(-0(0--)()*0*).)
@M03506:14:000000000-AKVR1:1:1101:6998:5229 2:N:0:32
TCGGACTACCGGGGTATCTAATCCGGTTCGCTCCCCACGCTCTCGCACATCAGCGTCAGCCTATGCCCAGTCGGCTGGTTTCCCCCTGGGTGTTCCTGCCGATCTCTACGCATTTCACCACTACACCGGCAATTCCACCGACCTCTGCATAGCTCCAGACCCGCCGTATGGGATGGCGCCTGGCCGTTAAGCGGCCAGATTTCACACCCCACGCGCGCGTCCGCCTGCGTGCGCTTTGCGCCCAGTCAATCCCGACAACGCCTTGCCCCTCTGGCTTCCCGCGGCTGCTGCCCCAGCGTTT
+
CCCCCGGGFGGGGDGGGGFGGFFGEGFGGGGDFEFGCCFGCFGGGGGGCEFCC<CFGGGGGGFGGFGGGGGGCGGEFECEFFFGGGGGFGGGGCFGFGGGC+4CEGFEFDGCBEGGFFFEFGGGGFGGGGG:FDAEGFGGCGG8FGGG9D99DCFFEF9DFCE>EEGGGGGEG6CCF5CCB5?E@C85*=BC8CEGECF69:7;@:?GGGDGGD*1)1)7CD:CDC@FGD@57B55:*=?EED*9+393+<5)0*/9,CC))7*0<+9:)9?4*+2;(6C0((,33())0)(04(*))--(
@M03506:14:000000000-AKVR1:1:1101:25763:5238 2:N:0:32
TCGGACTACTGGGGTATCTAATCCCGTTCGCTCCCCTAGCCTTCGCGCCTCAGCGTCAGGTTCGGCCCAGGGGGCCGCCTTCGCCACGGGTATTCCTGCTGATCTCTACGCATTTCACCGCTACACCAGCAATTCTACCCCCCTCTACCGTCCTCTAGCTTACCAGTTTACAATGCATACTCCCCGTTGAGCAGGGAGATTTCACACCATACTTGGTATGCCGCCTGCGCGCGCTGTACGCCCAGTAATTCCGGACAACGCTCGCCTCGTAAGTAGTACCGCGGCCGCAGGCACGGAGTTA
+
CCCCCGDFFGGGGGGGGGGGGAAFE7EFCE:BEGGGGGCFCDFGGGGGGC7FGGGECFGFGFGG>EGGGGGGD7FEFGCFEGDGGG74>FGDGGGGFFGGG9<FAFFGGGGEEGGDFGF:FFDGGEDF,=AFGGCFGGCCGGEGEFACCCB5E5AAC79>9DGFGGE9CDFFFG98FGGF,1AF5**:;18,2=CC**=?C@;E+<<**;D5+:<EGG+<;:9519../)<=5D5)-:7;**)17C@=+0<4?)CGC0*27)77CG*.*0*).2<3<.7+-111((-0()-30(-))8((.
@M03506:14:000000000-AKVR1:1:1101:23718:5251 2:N:0:32
TCGGACTACCCGGGTTTCTAATCCCGTTCGCTCCCCTGGCTTTCGCGCACTCAGCGTCAGTGTCAGCCCAGCAACCCGCCTTCGCCGCAGGTGTTCCTCTTGATATCTACGCATTTCACCGCTACACCGAGACTTCCAGTTGCCCCTTCTGCACCCTAGCCCCGCAGTATCGGCTGACCTTTCCGGGCTAAGCCCGGAGCTTTCACAGTCCACTTTCCGTGGCCGCCTACGTCTCCTGTATTCCCCGCAAAGCCGAACAACCCTTCCCCCCCCCGTCTCACCGCTGCTGCTGGCCACGACT
+
C@BCCG@FGGCFEGGGGGGGGGGGGGFFGE@@ECEGGEFG8FFFGD+@CEGFGGG7CFGGGGGGGGGGGCFGG@FCFCGGGGFFDFDF7=FG85?EFCEG9E9F9FFDCFFGG=+EF9<<FE=>FDGBFFF@+,FGGFFG9;9ADFGGG9,@CC,++5@CBCGDECE5ACF:*;FEG6CACCFG?E**=CC8B88***/*3;CF7:+3+0*1<CC+++0+//5C59@E**)0*)006**+0+2:=*2)*1*0)079)2/AF).9*0;)*)9)8D*;*.)3.3((-((0)*).6(.*)),((
@M03506:14:000000000-AKVR1:1:1101:8617:5256 2:N:0:32
TCGGACTACTGGGGTTTCTAATCCCGTTTGCTCCCCTGGCTTTCGCTCCTCAGCGTCAGTGTTGGTCCAGGATGCCGCCTTCGCCACCGGTGTTCCTCCAGATATCTACGCATTTCACCGCTACACCTGGAATTCCGCATCCCTCTCCCAATCTCAAGCCATCCAGCATCAGACGCAGTTCCCCGGTTAAGCCGAGGGATTTCACGTCTGACTTAGTTGGCCGCCTACGACCCCTTTACGCCCAGTAATTCCGAACAACCCTTGCCCCCCCCGTATCACCACGGCCGCTGGCACGGACTTT
+
CCCCCGGGGGGGGGGGGGGGGGGGGGFGGGGGGGGGGGGGGGGGGGGGGGGGGGGGGGGGGGGGGGGGGGFFGGGGGGGGGGGGGGGGGGGEGGGGGGGGGGGGGGGGGGGCFGAFGCGGGGGGGGGGGGGGG?;FGGGFGGGGGCFGG,DFGCFCFC9D>DGG83D,@8,@EGCGGDGGGCGFGGGGG9BC??8EEE*4A*>C96CF8CC7+:CFG7A6D6C=DC3551)2957*5:=;:CCDFF7*A+09?>37C1**.0)96C655@5@>/*;*)9?)(-(,(-51.(-),-).)-).
@M03506:14:000000000-AKVR1:1:1101:10015:5260 2:N:0:32
TCGGACTACTGGGGTATCTAATCCCGTTTGCTCCCCTGGCTTTCGCTCCTCAGTGTCAATCTCGGTCCAGGATGCCGCCTTCGCCACCGGTATTCCTCCAGATATCTACGCATTTCACCGCTACACCTGGAATTCTGCATCCTCCTCCCGAATTCAAGCCATCCAGTATCAGACGCAGTTCCCAGGCTGTGCCTGGGGTTTTCTCTTCTGACTTAGCTGGCCACCTACGAGCCCTTTACGCCCAGTACTTCCGACCAACCCCTGCCCCCCCCGTATTTCTGCGTCCGCTTGCCCGGGATGA
+
CCCCCCEGGGGGFEFFGFCCFGGGGGDGGGFGGC<FGFGGFGGDFGEGGFFGGGGGGGFFGDAEFFEEFGCFEC8FGCFGEFFGG@FFC>>:FFGEFEFG@<AFGGF9E,BC+C5AEA<FFFDGGFGC<,,94<EADFA;,8,,@@,@8C88EFCDA:E6@9D8D8F9D8D,,,@B18C,>,@9:F+1,,,,,5,5:**4*;:,>,=C:@9@79D,+++4?G4*/*);4*:5C>A*)+23**788C9++4388DC3727*5)7**;*0?79)8**2+)1+)),(-(()()(().2)))(((
@M03506:14:000000000-AKVR1:1:1101:12265:5271 2:N:0:32
TCGGACTACTGGGGTTTCTAATCCCGTTCGCTCCCCTGGCTTTCGCGCATCAGCGTCAGTGTCAGCCCAGCAACCCGCCTTCGCCGCAGGTGTTCCTCTCGATATCTACGCATTTCACCGCTACACCGAGAATTCCAGTTGCCCCTTCTGCACTCTAGTCGCACAGTATCAGTTGACCTTTCCGAGTTAAGCCCGGAGATTTCACAACTGACTTGTGCTGACCGCCTACGCGCCCTTTACGCCCAGTAAATCCGAACAACGCTTGCTCCCCCCGTCTTACCGCGGCTGCTGGCACGGACTT
+
CCCCCGGGGGGGGGGGGGGGGGGGGGGGGGGGGGGGGGGGGGGGGGGGGGGGGGGGGGGGGGGGGGGGGGGGGGGGGGGGGGGGGGGGGGGGGGGGEGAFDGGCFGFGGGGGGGGGGGGGGGGGGGGGGGGGGGGGFGGGDFEFGGDGGGGGGGFGGGGGDGGGGGGFGFFGGGGFCFGFGGGDC**AFCDFGG>EGGEGGCC@C+C57<FFFF9;*?C7:8CEGGEACC>*5>@CB49F*:9C*:<*<9+/))//7(CEEFFC7E9@F5977)/2A0*+(((((((.4928DBFC5)(,2
@M03506:14:000000000-AKVR1:1:1101:12859:5286 2:N:0:32
TCGGACTACCGGGGTTTCTAATCCCGTTCGCTCCCCTAGCTTTCGCGCCTCAGCGTCAGTGTCAGCCCAGCAACCCGCCTTCGCCGCAGGTGTTCCTCTCGATATCTACGCATTTCACCGCTACACCGAGAATTCCAGTTGCCCCTTCTGCCCTCTAGCCCCGCAGTATCGGCTGACCTTTCCGGCTTAAGCCCGGAGTTTTCACAGTCGACTTGCGGTGGCCGCCCTCGGCCCCTTTACGCCCAGTACACCCGGACACTCCCTGCCCCCCCCGTATTACCGCCGCGTCCGGCGCGGTATT
+
CCCCCGGGGGGGGGGGGGFGGGGGGGGGGGGGGGGGGGFGGGGGGGGGGGGGGGGGGGGGGFGGEGGGFGGFGGGGGGGGDGGGGGGEEEGGGDGGFGAFCGD<FGFGGGGGGCFGGGGEFF+@FGGG7F:>EDGGGGGGAFFGCFDEF;F,@7F,B<DCFE*@@E>;,D8<C1B,,?15<=CEC*4?8<+;FFE*/**2+37>CFGGG*:5C9+:/)>5)9>*9)))/))2975C.*/<8CCD5*0*3+2)))))90*+)))**2*)239>57//*.*:<4703(-0()(-7(45)0(()
@M03506:14:000000000-AKVR1:1:1101:5836:5305 2:N:0:32
TCGGACTACCCGGGTTTCTAATCCCGTTTGCTCCCCTGGCCTTCGTGTCTCAGTGTCAGGAACTGTCCAGAGACCCGCCTTCGCCACTGGTCTTCCTCATGATCTCTACGCATTTCACTGCTACACCATGAATTCCAGTCTCCTCTCCAGTCCTCAAGCACCGCAGTATCGAATGCAGTTTCGGAGTTAAGCTCCGAAATTTCACACCCGACTTACGGCGCCACCCACCCCCCCTTTACCCCCAATGAATCCGAACAACCACTGCGACCTCTGTATTACCGCGGCGTGTGCCACAAGCTTA
+
CCCCCGGGGGGGGGGGGGGGGGGGGGGGGGGGGGGGGGGGGGGGGGGGGDGGFGGGGGGGFGGGGGGGGFFGGGGGDGGGGGFGED7BDCBFGGGGGGDA<99EDG?FGFC:FECGGGDG9,CFCFDFGGGFFGGFGGGGF9EFGCFDFGA,@FGCGGGGGGGGECGG8=3:=EFFCF=9,E+>EC8@@DFF,<,@++@,ECF:EGGGGDG*13,DD45CDGCEC*8)*2)2:58;87:+>535*7+*++<935CGG0**)))**2/.:)9/9000+)*<((((-(,)-)-)/21*)05))
@M03506:14:000000000-AKVR1:1:1101:22606:5339 2:N:0:32
TCGGACTACCCGGGTTTCTAATCCCGTTTGCTCCCCTAGCTTTCGCGCCTCAGCGTCAGTGTCGGTCCAGGAAGCCGCCTTCGCCACCGGTGTTCCTCCGGATATCTACGCATTTCACCGCTACACCCGGAATTCCGCTTCCCTCCCCCGAACTCAAGCCAATCAGTTTCCCGTGCAGTTCCTCGGTTTACCCGCGGGGTTTCACCCGGGACTTACAAGACCCCCAACCCCCCCTTTACGCCCAGTAATTCCGACAACCGCTCCCCCCCTCTGTATTCCCGCGGCTTCTGGAACAGAGTTA
+
CCCCCGGGGGGGGGGDGGFGGGEGGEGGGGGFGGGGGGGFGGFEFGG7FEGGFFGGGGGGGCF@FGGG@EGGGGFGDGGGGGGFGGGFGGCFGGGGFGGCE+B7AFGEFGGCEFGGFDF?FCGG9DFGCE>FEF;FDFGCGGG9=+>>8+@*B,5>3:?F:,,@,>>;:D9:*,*6*,=BC<1?*1;5=2,22**=8>*:?*++<+::*9110*0+***2>4*/)).)2/5CG:0*,288E=C*/0+*<<<@@)1))(9*)0))1**)/)9@)00+3)1+4(,(3((0.*)-).(2)/..)
@M03506:14:000000000-AKVR1:1:1101:19044:5340 2:N:0:32
TCGGACTACTGGGGTTTCTAATCCCGTTTGCTCCCCTGGCCTTCGTGCCTCAGTGTCAGGAACTGTCCAGAGACCCGCCTTCGCCACTGGTCTTCCTCATGATCTCTACGCATTTCACTGCTACACCATGAATTCCAGTCTCCTCTCCAGTCCTCAAGCACCGCAGTATCCAATGCAGTTTCGGAGTTAAGCTCCGAAGTTTCACACCTGACTTACGCCGCCACCTACGAACCCTTTACGCACAATGGCCCCGTACAACTCGTGAGACATCCGTATTACCGCAGCACGTTGGACGGAGTCC
+
CCC<@FG9FFFGGG+CFGGG9<ECF;CFFE<CFC@@EFDGGFGGGDFE@9FGGGGGDEFF8,CFFGFGE8EFGEC@B:CGEE<F@CGGF@A<<6?BFC?F,@AFC<EAFFC=FGG<<EEF<DF,<,,+5CAAFD;FF,C=FFF99EFGGDEDB=CACFFGF1BC8==,@F,,,,@D,36@,=@=++6@:D,@E8D+@>C?,?=,3C,@,*30,+7@9**1;CCA46)/*/)48?6*6@FE=*880=+)*+=>8)7*2)2+9).*91<6*8*)7**0+.=C(,((,(().7,(/)(10.2()
@M03506:14:000000000-AKVR1:1:1101:11326:5353 2:N:0:32
TCGGACTACCAGGGTATCTAATCCTGTTTGCTCCCCACGCTGTCGCGCCTGAGCGTCGGTAACGGGCCAGTGAGCCGCCTTCGCCACTGGTGTTCTTCCGAATATCTACGAATTTCACCTCTACACTCGGAATTCCACTCACCTCTCCCGTACCCAAGTCCTCTAGTCTCAAAGGCCATTCCAGGGTTGAGCCCTGGGCTTTCACCTCTGACTTGAAGAACCGCCTGCGAGCGCTTTACGCCCAGTAATTCCGAACAACCCAAGCCCCCTTCGGATTACCGCGGCTGATGGCACGAAGTTA
+
CCCCCGGGGGGGGGGGGGGGGGGGGGGGGGGGGGGGGGGGGGGGGGGGGGGGGGGGGGGGGGGEGGGGGGGGGGGGGGGGGGGDGGGCFFGGGGGGGFGGCFGGFGFFFFFGGGGGGGGGGGGGGGDGGGGGGGGGGGGGGGGGG9FFFGGGGGGGGFFGGGAFFGGGGGGAF7?FGDFGFGCGG>GGE:DFGGGFFCFG>FGGGCCEG<D><=4A88BF6*:CDDF:E)):>>D3?+9CE7>C5+30CFD@6>7CD,/*).8CFGG:EB*0)*/**)/<6(2(-91))041))-*7)(.)
@M03506:14:000000000-AKVR1:1:1101:22537:5363 2:N:0:32
TCGGACTACCGGGGTTTCTAATCCCGTTCGCTCCCCTGGCTTTCGCGCATCAGCGTCAGTGTCGGCCCAGCAACCCGCCTTCGCCGCAGGTGTTCCTCTCGATATCTACGCATTTCACCGCTACACCGAGAATTCCAGTTGCCCCTTCCGCACTCTAGTCGTGCAGTATCAGTTGACCTTTCCGAGTTAATCCCGGAGATTTCACAACTGACTTGCACCGAACGCCTTCTAGCCCTTTACGCCCAGTAAAACGGAACACCGCTTGCCCCCCCCGTATTACCGCGGCTGCTGGCACGGAGTT
+
CCCCCGGEFEGGGECFGGGGGFEGGCFGGGDFGGCFGGGGGFFFGGGGGGEFFGDGGGGGGGGGGEDGEGFGFGGGEGGGGGFD:FDEGGEFGEGGCF?FEF<FGGCGGFG:BBFDGGGGG+FFGGGGC7=FEDCFACF99D@DC>FF?EGG>*3@BC;FEFDE49DFFF9@D<>;CC?1>EEEEC8*1@,6;::*/5*0<7EFGCFGFF79+10<67)*))1:5)0)+**+200*468C*C5)9*+*3++*))*112*/).7**;<6@B)).//1*(99),,(-40)())(0()*).-((
@M03506:14:000000000-AKVR1:1:1101:14411:5371 2:N:0:32
TCGGACTACTGGGGTTTCTAATCCCGTTCGCTCCCCTGGCTTTCGCGCCTCAGCGTCAGTGTCGGCCCAGCAACCCGCCTTCGCCGCAGGTGTTCCTCTCGATATCTACGCATTTCACCGCTACACCGAGAATTCCTGTTGCCCCTTCCGCACGCTAGTCGCACAGTACCAGTTGACCTTTCCGAGTTAACCCCGGAGATTGCACAACTGACTTTTGCTGCCCGCCTACGCGCCCTTTACGCCCAGTAAATCCGAACAACGCTCCCTCCCCCCGTCTCCCCTCGGCGCCCGGCCCGTCGTC
+
AB@CCEGGGF<CF@FECAD9F6EF@F@8FCEGDG@@FF@8F8F6F7F:+@FC<8C8,@8C<6CC6FBFGGGCFFGGFD7FE=,,C:CC7+94E?BF,C9BF8,4@F<E?F>F@:E,FFG+=FED,AA=+>+@FFGG,C>A,,,@?+4@EED6B+8C5ECD*4>;*,26,5>,222,=:?,,1=1;5:*>,,4C*=5/:/A1*>A+0*=+;72=++5;*/<*1/117)8?C>*1)774**325)1*:2*0+277)**12**.8>*);*.A)>5;)1*244*4(3-1(()-)(,036<))(-(
@M03506:14:000000000-AKVR1:1:1101:14201:5378 2:N:0:32
TCGGACTACCGGGGTTTCTAATCCCGTTCGCTCCCCTAGCTTTCGCACATCAGCGTCAGTGTCAGCCCAGCAACCCGCCTTCGCCGCAGGTGTTCCTCTCGATATCTACGCATTTCACCGCTACACCGAGAATTCCAGTTGCCCCTGCTGCACTCTAGCCCCGCAGTATCAGTTGACCTTTCTCGGTTAAGCCCAGAGATTTCACAACTGACTTGCGGTGGCCGCCTACGCGCCCTTTACGCCCAGTAAATCCGAACAACCCTCTCCCCCCCCGTCTTCCCGCGCGCTCCGGCACGGGGTT
+
CCCCCGGGGGGGGGFEGGGGGGGGGGGGGGGEGGGFGCGFGGGGGGGGGGGGDGGGGGGGGGGDGGGGGFGGGGGGGGGEGGGGGGGDEEEFGGFGFGGFG<FFGGG<FGGGGGGGDGGEGGEGFGGGCFC=DEGG9FFDFFGFGF+@DDFFD,<9EEGGGEEEGEGADC3,2>D96D@FGG?,;::7E>CCGGFGFD,=CD?9CF6CE6CFF7;CDG;5C54:)9::?5:*17@DF**+*:C>*:AF7++=6:3*9(**)))*00*0805>))1**(*<7((,((()(.(4:63*)),-(
@M03506:14:000000000-AKVR1:1:1101:21706:5382 2:N:0:32
TCGGACTACCGGGGTTTCTAATCCCGTTTGCTCCCCTGGCTTTCGCTCCTCAGCGTCAGTGTTGGTCCAGGATGTCGCCTTCGCCACCGGTGTTCCTCCAGATATCTACGCATTTCACCGCTACACCTGGAATTCCGCATCCCTCTCCCAAACTCAAGCCCTCCAGTATCGGACGCAGCTCCTCGGTTGAGCCGAGGGATTTCACGTCCGACTTAGAGGGCCGCCTACGCGCCCTTTACGCCCGGTCATTCCGAACAACGCTTTCCCCCCCCCGATTACCGCCGCCGCTTGTACGGCGTTT
+
CCCCCGGGGGGGGGGGGGGGGGFFGGGGGGGGGGGGGGGGGGGGGGGGGGFFCFGGDGGEEFFFFFFGGGGFGGGGGGGCFGCFGGGGGDGGGGFGAFFGGFGGGGFGGGGGGEGGFGGGGGC=FEFGGGCGFFFGGGFGGFGGG,>DFGG8FGGFG8DEG,@ED?DEAF>FEE8E@>>8CFCEC>:?*,,4::*C=EE=96@FGG65ACCC5C+>:05C<3CEGDDFCD3*93)02*9*?7C)9*5>+++=6733)1D*)))*2+<;:7<D))***(*0(,(-(4(0,)((*)().033(
@M03506:14:000000000-AKVR1:1:1101:15875:5392 2:N:0:32
TCGGACTACCGGGGTTTCTAATCCCGTTCGCTCCCCTAGCTTTCGCGCCTCAGCGTCAGTGTCAGCCCAGCAACCCGCCTTCGCCGCAGGTGTTCCTCTCGATATCTACGCATTTCACCGCTACACCGAGAATTCCAGTTGCCCCTTCCGCACTCTAGTCGCACAGTATCAGTTGACCTTTCCGAGTTAAGCCCGGAGATTTCACAACTGACTTGTTCTGACCGCCTACGCGCCCTTTACTCCCCGTACATCCGAACAACTCTTGCCCCCCCCTTCTTCCCTCGGCTGCTGGCCCGGATTT
+
CCCCCGGGGGGGGGGGGGGGGGGGGGGGGGGEFGGGGFGGGGFFGGGGGGGGGGGGGGGGGGGFGGGGGGGGGGGGGGGGGGGGGGGEGGGGGGGGFG9EE8F,FFFGGGGEGGFGGGGGGGEGFGGGDG:@FFGGFAFFFGGGGGFGGGGGGGGGGGGFEGCEGGGC;F@FECFGGGCFGGFCGDCC9C,?CEEC=EDECF71ACEGC<F7=>+>+;A?>F6=8CE)6*8*95>D?G*++3C4**27*;+=@B//>64=)0*:7:<:@>GE>)2*+-*+4),,(4(8?445>61)00,()
@M03506:14:000000000-AKVR1:1:1101:4205:5392 2:N:0:32
TCGGACTACTGGGGTTTCTAATCCTGTTTGCCCCCCACGCTTTCGTGCATGAGCGTCAGTTTTGACCCAGTGGGCTGCCTTCGCCATCTGTGTTCCTCCACATCTCCACGCATTTCACTGCTACACGTGGACTCCTACCCTCCCCTGCCACACTCCAGCCTTGCAGTCTCCCACTCCATCCCCCGGTTGACCCCTTGGATCTCACGACCGACGTACAAAATCGCCTGCGCTCCCCTTCCGCCCTGCTATCCCGATTATCGCCTGCCCCCTTCGTCTTACTGCGTCACCTGTCCCGCAGGTC
+
CCCCC:FGGGGGF@F:FA9@FFE@F<F,6,C,,:+++@C7C:8E@6@F,C,,CFGCG,B@A9,,8C:,,:,C,,<68,,96F<F@,C=,BF,<4EFFF=<?,,BED,9AFDFF+CFA,9C,E,ECGCE8:F,,,AE,=:E,4@CG8+DF@93CG?,3,@63E,,,6,@9=,D,3@>7,@,@51+53@*@,,6,4*,44,448,,;;;**21?*/;8*;****2:CD);*8):)))*(*5*8>))**+*+0<67)7*1)0*)))/7*;):)*)0****)9+6)(-1((*.6)4)),)0)(()
@M03506:14:000000000-AKVR1:1:1101:22850:5397 2:N:0:32
TCGGACTACTGGGGTTTCTAATCCCGTTTGCTCCCCTGGCTTTCGCTATTCAGCGTCAGTGTTGGTCCAGGATGCCGCCTTCGCCACTGGTGTTCCTCTCGATATCTACAGATTTCACCCTTACACCGAGAATTCCCCTCACCTCTCCGGTACTCAAGTCATGCAGTTTCCAATGCAGTTCCAGGGTTGAGCCCTGGGATTTCACACCGGCCTTACAAGACCACCTACCTGCCCTTTACACCCAATGCATCCGAACACCGCTAGCCACCTCTCCCCTCACGCGTCCGCTGCCCTAGCGTTC
+
CCCCCGGGGGGGGGFGGGGGGGDGGGGGGGGGGGGGGGGGGGGGGGGGGGGFGGGGG>FGGGGCGEGFFFGFGGGGGGGGFGGGGGGGGGGGGGGDEGFGG@FGGGGGGGGGGGFFECEFFA<FAFGGGGCGEGGGCF:FD@EDGF?86BECC8E,DEE9;CCF?DE;=F9FG8FCCF,EDEFG,@D6:,4,@DFFF5C?,;D<F,<;**3/?*,>?=AEF4DCD*;8=GFG6FFC;F++5*:7C0+)+2+8.85D7(**))))2*+.:.*/)2**2()*(.((,-9:,.(,)((*0)(,,
@M03506:14:000000000-AKVR1:1:1101:6731:5398 2:N:0:32
TCGGACTACTGGGGTATCTAATCCGGTTCGCTCCCCACGCTTTCGCGCTACAGCGTCAGTTATGAGCCAGAAGGCCGCCTTCGCCACTGGTGTTCCTCCCGATATCTACGCATTTCACTACTACACCGGGAATTCCACCTTCCTCTCTCACACTCTAGTCGACCAGTATTGGTCGCAATTTCAGGGTTGAGCCCTGAGATTTCACAACCAACCTTGCCCACCGCCTTAACGCGCTGTACGCCACGTAAATCCGGATAACGCTCGCCCCCTACGTTTTACCACGGCTCATGGCCAGTCGTTA
+
CCCCCGGGGGGFGGGGCFGGGGGGGGGGDCGGFGGGGGGGGGFGGGGEGDFFGGG@EGGFGAFGGGGGGGGGFCGGGGGGGGGGGGGGGGGGGGGCFFGGGEGGGGFGFGGGGGFEAFGGDFGGGGGGGEGGGGG9FGGG8>EGGGG>FDGCGGGGFFGC:EEEGGGGFC;,3@CE@84>F=:995DCE<@CFGGGCG?CCFGCFGGG:<5D5DFFFC)<*/:CGDFF++>E5>B)8***:*)*1AC@=GGFF)7D<A4:7)))7:*8:@<@3**2*.=+).(((4(*)*.4)((2*8-8(
@M03506:14:000000000-AKVR1:1:1101:19580:5403 2:N:0:32
TCGGACTACTGGGGTTTCTAATCCCGTTTGCTCCCCACGCTTTCGCGCCTCAGCGTCAGGAATTGCCCAGAGACCCGCCTTCGCCACCGGTGTTCCTCCCGATCTCTACACATTTCACCGCTACACCGGGAATTCCAGTCTCCTCTGCAATCCTCAAGAACAGCAGTATCGATCGACGTTCTTCGGTTGAGCCGAAGGATTTCACGACCGACTTTCCATCCCGCCTACGCGCCCTTTACGCCCAGTAATTCCGTGCCACGCTTGCCCCCCCTGTCTTACCGCGGCTGCTGCCCCACAGTTA
+
CCCCCGGGGGGGGGGGGGGGGGGGGGGGGGGGGGGGGGGGGGGGGGGGGGGGGGGEGGGFFGGGGGGGGGGGGGGGGEGGGGFE:FFGGGGGFBFGGGGGGCFFGGGGGGG9C9FFGGGCFFEG9FFGED+=F,>FFGGGDDEGGGGFFGGGGGGGFGCFGFGF8FEE@F>C5D**@CEGGDGGF5EECECFG54C55,=CCFGG=CEGGGC*2+>C7:+/9DGGD@?5D35D3<5)*9*;*>*7<+/00C64)*/*)9/).8*9F8>E)1)000<+4@E:(,3;0(829)4)4,))).-)
@M03506:14:000000000-AKVR1:1:1101:9988:5404 2:N:0:32
TCGGACTACTGGGGTTTCTAATCCTGTTTGCTCCCCACGCTTTCGAGCCTCAGCGTCAGAAATGTTCCAGAGCGCCGCCTTCGCCACCGGCCTTCCTCCCGATCTCTACGCATTTCACCGCTACACCGGGAATTCCGCGCTCCTCTCCCATCCTCTAGCTGAACAGTCCCCTCTGCACTTTCCAGGTTAAGCCTGGAGATTTCACGGAGGGCTTCTCCAACCGCCTACGCTCCCTGTACGCCAAGTAATTCCGAACAACTCTTGCCCCCCCCGTCTGCCCGCGGCCGCTGGCTCGGCTCTT
+
CCCCCGGGGAFFGGGGEEEGGFFGGGFGGGGGGGGFFGDGGGGFEFGDEDGF<EGGCFGFGGGGFGCGGGCFGGGGGGGGGGGDGGGG>FGGGGGGD<F7F7@FGGGGGGG::FFGDGG@EGEE94ACFGCEGGGGG7+@+8@DD>DGGFGG?FGC9;FFA6@D78>EF8>:=D:>CC7DFGG97:DCG,,BFF68CF,CF75BCG5**1<C6C80:+:CCD<EDGEF=C7CD057>CF*:7))9<F*+3<6))*)1,5+9/9*:+0<E@G.)9;@*)0/-9(((((8,50358(1<<(..
@M03506:14:000000000-AKVR1:1:1101:6865:5409 2:N:0:32
TCGGACTACCGGGGTTTCTAATCCCGTTTGCTACCCACGCTTTCGCGCCTCAGCGTCAGTACCGGTCCAGGGGGCCGCCTTCGCCACCGGTGTTCCTCCCAATATCTACGCATTTCACCGCTACACTGGGAATTCCACCCCCCTCTCCCGGACTCAAGCCTTGCAGTTTCTTCCGCACGTCCTCAGTTAAGCCGAGGGATTTCACGGAAGACCCGCATGGCCGCCTACGCGCCCTTTGCCCCCCACAATCCCGAATCACGCTTCTCCCCTCGGCTTTCCCGTCGCTGCTTGCCCCAGGTTG
+
CCCCCGEFGCGGEE@EGCFFFGGGGGGGGGGGCEEFFGGGGGGFFGGGDEGGGGGFGGGEFGGGCFGGGGGGGGGEFCBFGFFGGGGGGCFE=CFE9?B7FDCEFGFGGGGDEF9DEGGGDF7CC<,,,><DFCGG9F7CBEEC8BGGD@CC>CFC6DDCGF:FC,6;B7CCG78*?EEGGGCF+<<9ECCFGG5?E=*C29E@FGC=*19**9:8)/8**>75DD@F=C7CDE5<0*1+8=3)9585C+*))))*149773)**<::;)9))//:+)7<(,(49(8:2*.())-10.52(
@M03506:14:000000000-AKVR1:1:1101:5821:5421 2:N:0:32
TCGGACTACTGGGGTTTCTAATCCTGTTTGCTCCCCTAGCTTTCGCGCCTCAGCGTCAGTTGTGGTCCAGTGAGCCGCTTTCGCCACAGGTGTTCCTCCCGATATCTACGCATTTCACCGCTACACCGGGAATTCCACTCACCTCTCCCACACTCCAGCACTGCAGTTTCTATGGCAGACTCTGAGTTGCGCCCAGAGATTTCACCACAGACTTACAGCACCGCCTACGCGCCCTTTACGCCCAATACTTCCGAACAACGCTTGCACCCTCTGCATCACCGCGCCTGCTGGCACAGAATTA
+
CCCCCGGGGGGGGGEGGGGGGGGGGGGGGGGGGGGGGGGGGGGGGGGGGGGGGGGGGDGGGFGEDGGGGGFGCGGGGGGGGGGGGGGGGFGGGGGGGGGGG>FCEGGGGGGEEGGGGGGGGGGGGGFGGGDEGFGGGGGGGGGGC>EDEGGGGGGGGGFFGFEGFGEAAF9@ECFG68CFFGGGGGG77,@CEGG::FDF9EG@,,<CFGDGFGCG74A6C<35CCBA=3=C<B>4?>B?EGGG*:F)<9+95>*><(>5;@37D69?E:F4)*2<+59F111(401>062:4<3*0)).-
@M03506:14:000000000-AKVR1:1:1101:7881:5441 2:N:0:32
TCGGACTACCGGGGTTTCTAATCCCGTTTGCTCCCCTGGCTTTCGCTCCTCAGCGTCAGTGTTGGTCCAGGATGCCGCCTTCGCCACCGGTGTTCCTCCAGATATCTACGCATTTCACCGCTACACCTGGAATTCCGCATCCCTCTCCCAATCTCAAGCCATCCAGTATCAGACGCAGTTCCCCGGTTAAGCCGAGGGATTTCACGTCCGACTTAGTTGGCCGCCTACGAGCCCTTTACGCCCAGTAATTCCGAACAACGCTTTCCCCCCCCGTATTCTCGCGGCCGCTGGCCCGGAGTTG
+
CCCCCGGGGGGGGGGGGGGGGGGGGGGGGGGGGGGGGGGGGGGGGGGGGGGGGGGGGGGGGGGGGGGGGGGGGGGGGGGGGGGGGGGGGGGGGGGGGGGGGGGGGGGGGGGEGGFGGGGGGECEGGGGGGG@FFGGGGGGGGGGGGGGGGGGGGGGGCCFFGFGGGGFFF9F6DEGGGGGGCFFGCEGD@FFFGGEDEGGF*C@FF7CE:CDEGG7@@=CFGGGGG37*17=C<?44:FEE:D5D+2*0AEF4>3C3:G57@3*:AF>C>C5)11*0)*<(,((,(()-)(()-77).4()
@M03506:14:000000000-AKVR1:1:1101:12229:5451 2:N:0:32
TCGGACTACTGGGGTTTCTAATCCCGTTCGCTCCCCTAGCTTTCGCGCTTCAGCGTCAGTGTCAGCCCAGCAACCCGCCTTCGCCGCAGGTGTTCCTCTCGATATCTACGCATTTCACCGCTACACCGAGAATTCCAGTTGCCCCTTCTGCACTCTAGCCCCGCAGTATCGGCTGACCTTTCCGGGTTAAGCCCGGAGATTTCACCGTCGACTTTCGGTGGCCGCCTACCCGCCCTTCCGCCCCGTAAACCCGACCACCGCTTGCTCCCCCCTCTTTCTCCCGAGTCTCGGCACGGAGGTA
+
CCCCCGGGFGGGGGGGGGGGGGGGGEGGFGGEGGCFGGFGGGGGGGGGGEGGGGGGGGGGGGGGGFGFGFGGGGGGGGGGGGGGGGGEGGGGGGGGGGGGGGFGGGGGFGGGGGGGGGFGG=FFGGGGGGGGCEGF<FFFGGDD8DFGGFF8DDD9D9E@EEEGGC6@CGGCDCEGEFGFEEGEEGCEGG<<CCEGD**253<9C+:AE3))2*+5/5@*>***5C>)C*0*))0),2);?:))1A8)7+0877)/71*/)7)**<F)/87))*2+26*2)((((-(1))(-),()))(-)
@M03506:14:000000000-AKVR1:1:1101:6403:5460 2:N:0:32
TCGGACTACTGGGGTTTCTAATCCCGTTCGCTCCCCTGGCTTTCGCGCATCAGCGTCAGTGTCGGCCCAGCAACCCGCCTTCGCCGCAGGTGTTCCTCTCGATATCTACGCATTTCACCGCTACACCGAGAATTCCAGTTGCCCCCTCCGCACTCTAGTCGAGCAGTATCAGTTGACCTTTCCGAGGTAAGCCCGGAGATTTCACACCTTACCTTCACCGACCGCCTACCCCCCCTTTACGCCCAATAAATCCGGACACCCATTCCCCCCCCCCGCTTTACCCTGCGCTCGCGCCATGGAT
+
<BCCCGEGFGGGGGGGGGGGGFGGGDGGC@F,CFGGFFGGDFGFCC:FBFFFGG:@FCFGFFGCGGGGGGGEDFFGGGG:FGCCGEG7=FGDABFFEG<FF8<,4<?9FFF+6FFG9FGGE7>CGGGECGCCFFCF==DF;ECFC+>8C8E+>5DAFAD3*15=5<>DCEFF;C;;CF?AFGGC8E*=,4?<C@88=E871;++51+***+*+2+0*;6*1>5:C55)2*0*/.0)4>*2*2>)***)+++16))*)(/1))02*00):<DD:<**/-)+.3.)((()()((047)))())
@M03506:14:000000000-AKVR1:1:1101:8952:5476 2:N:0:32
TCGGACTACTGGGGTTTCTAATCCTGTTTGCTCCCCACGCTTTCGCGCCTCAGCGTCAGTTACGAGCCAGAAAGCCGCCTTCGCCACTGGTGTTCTTCCTAATATCTACGAATTTCACCTCTACACTAGGAATTCCGCTTTCCTCTCTCGTACTCAAGCTTTCCAGTATGAAACGCACCTCCTGGGTTAAGCCCAGGGCTTTCATGCCTCACTTAAAACACCGCCTACGCGCCCTTTACGCCCAGTCATTCCGAACAACGCTACCCCCCCCCTTCTCACCGCGGCTCCCGGCCCGGATTTT
+
CCCCCGGGGGGDFGGGGGGGGGGGGGGGGGGGGGGGGGGGGGGGGGGGGGGGGGGGGGGGGGGGGGGGCGGGGGGGGGGGGGGGGFGGGGGFGGGGDFGGGFGGGGG9FGEFGGGGGGGGGGGGGGGGGGGGGGGGGGGCGDGGGADDFCGGGGFF8D9DEFGFGGGAFFGFAFFGC87DFGGGGGFGC,,BFGFGG>ECEFGFGGFFGG*?FGGGGG*AC?4C4C4)*)./:5>*/+2=C5D55<@FC:EB?)93<:G=5)))7@C>C))))0;9+69*,1((7(()()(2.143).42.
@M03506:14:000000000-AKVR1:1:1101:13992:5484 2:N:0:32
TCGGACTACTGGGGTTTCTAATCCCGTTCGCTCCCCTAGCTTTCGCGTGTCAGCGTCAGGTGCAGTCCAGGTGGCCGCTTTCGCCACTGGTGTTCCTCCGGATATCTACGCATTTCACCACTACACCCGGAATTCCACCACCCTCTACTGCCCTCAAGTCCAGCAGTATCGGACAACCTCTCCCGGTTGAGCCGAGAGATTTCATGCCCGACTTGCCAAACCGCCTGAACGCGCTTTACGCCCAGTAAATCCGGATCACGCCCGGTACCTACGTTTTACCGCGGCCGCTGGCACGTGGTTG
+
CCCCCGGGGGGGGGGGGGGGGGGGGGGGGGGGGGGGGFGGGGGGGGGGGGGGGGGGGGGGGDGFGGFFGDGGGGGGGGGGGGGGGGGGGGGGGGGGGGGGGGGGGGGGGGGGGGGGCCFGGGGGFGGGGGGGGGGGGGGGGGGGGGGGGGGGGCGDCG=FA9>DFGGGGGGGGGDFGGFG,8EFDGEEGFDEEGGCECFFGFFFGG7CFG3D=D7+;7=FGGGEGDF)CFFD5@372CFEEGGG*3+9+9CFF:5D).CCF)0>3/*0<BFFFFFGGAFD4(-2((-.976:.),*.76?(
@M03506:14:000000000-AKVR1:1:1101:12560:5515 2:N:0:32
TCGGACTACTGGGGTTTCTAATCCTGTTTGCTCCCCACGCTTTCGCACCTCAGCGTCAGTATCGGGCCAGTGAGCCGCCTTCGCCACTGGTGTCCTTGCGAATATCTACGAATTTCACCTCTACACTCGCAGTTCCACTCACCTCTCCCGAACTCAAGTTTCCCAGTATCGAAGGCAGTTCTGGAGTTGAGCTCCAGGATTTCACCCCCGACTTAAGAAACCGCCTACGTGCGCTTTACGCCCAGTAATTCCGAGCAACGCTCGCCCCCTTCGTATTACCGCCGCTGATGGCCCGCACTTT
+
CCCCCGGGGGGGGGGGGGGGFGGGGGGGGGGGGGGGGGGGGGGGGGGGGGGGGGGGGGGGGGGGGGGGGGGGGGGGGGGGGGGGGGGGGGFAFGGGGGGDGGGGGGGGGGGGGFGGGGGGGGFGGGGGGGGGG?EFGGGGGGGGGGGGGDGGEDGGGGFEGF99AFGGFGGDFEEG6EGGGGGGDFFF7FGGGGGGFFGG?FGGGFGEGDDDG<E7=D8CFGDGG3AA5C)7CDDGD7=8E7>5<F+*<+<@F319C0C=>>)17*;;CBFF@78@F)0C(,(-3(())1)(),6).0(4)
@M03506:14:000000000-AKVR1:1:1101:25706:5571 2:N:0:32
TCGGATTACTGGGGTTTCTAATTCTGTTTGCTCGCTACGCTTTCTCGCCTCCGCGACAGTCACGGTCCAGACAGCCGCCTGCGCCCCCGGTGTTCTTCCCTCTTTCTACGTATTCAACCCCTACCCTGGGCATTCATCTCTCCTCCCCCGCTCTCTCGCCATCCCGTCCAAAGCGTAGTTCCCAGCCTACGCCCGCGGCTTTCACGCCTGACAAACATACGCGCCTGCCCGACCTCCACGCCACGCACACCCGCACAAAGCCCGCCCCATTCGCCTCCTCCCCCCTGCGCTCCTGCCCTAG
+
C@66,,8-;;-;,6C+@AFFE,6,<,6;<EEFF,@,,@6CC@8C,,,8+,,6+,7+++@C,,<,BFG:E,,,:CF7+=F6,9+4,++@+@++8+CAE<FE,,:,,,<F,+,:,,,:,,4++++8,,,3++8D,5=,,9,C,,8ED8>BG++5@+@,,38:C5DFFGF***,,4D5**4=B;F6,,,*;,21***1*3**=*25+2*::0**2+28*/;4+*1)77*.0*9)*18)*(*028/795*157*:))))1),**0)0)1/1.*)*1**;**()2,(((-,(0()-3)..*07(,,
@M03506:14:000000000-AKVR1:1:1101:20410:5575 2:N:0:32
TCGGACTACTGGGGTTTCTAATCCCGTTCGCTCCCCTGGCTTTCGCGCATCAGCGTCAGTATCGGCCCAGTAGCCCGCCTTCGCCTCAGGTGTTCCTCCCGATATCTACGCATTTCACCGCTACACCGGGAATTCCAGCTACCTCTTCCGTACTCTAGCCTGCCAGTATCGGCTGACCCTCCGGGGTTGAGCCCCGGGCTTCCACAGCCGACTTAGCAAGCCGCCTACGCGCCCTTTACGCCCATTAATTCCGCACAGCGCTTGCCACCTACGCTTTACCCCGGCGGCGTCTCCGTGGTTT
+
CCCCCGGGGGGGGGGGGGGGFFGFGGGGGGGGGD<FGGGGGGGGGGGGGGGGGGGGGGGGGFGGGGEGGG<FEGGGGGGGGG,FGFFGFGFGFGCGGGG>FCFDGGCFGGDDGGGGGGGGGGGGGGGGGGGEGGCGDFGGGGGGG9DFG>FCEGE@BEFGF6DCF8EE:DC<E5ECDDC6ED*>=ECEE8,C8ECCC5=CCDFGG655CCDGED+3:776>D/CG>D5*10>C;)9,*1;?E3C*2<=F@CB:3C3).9*)5.9CC7?5)*6))*2;)690240(-()(0(())-*))--(
@M03506:14:000000000-AKVR1:1:1101:5570:5582 2:N:0:32
TCGGACTACCAGGGTATCTAATCCCGTTTGCTCCCCACGCTTTCGCGCCTCAGCGTCAGGAGATGCCCAGAGACCCGCCTTCGCCACCGGTGTTCCTCCCGATCTCTACACATTTCACCGCTACACCGGGAATTCCAATCTCCTCTGCATCCCTCAAGAACGGCAGTATCGGCCGACGTTCTTCGGTTGAGCCGAAGGATTTCACGACCGACTTGCCATCCCGCCTACGCGCCCTTTACGCCCAGTGATTCCGAGCAACGCTTGCCCCCTCTTCCTTACCGCGGCTGCTGGCCCAGAGTTG
+
CCCCCGGGGGGGGG@CCFGGGGGGGGGGGGGGGGGGGGGCBFFGGGGGGGGGDFGGGGGGGGGGFGGGGGFGGGGGGDGEGGGGFGGGGGEGEGFCFGGGGD:FGGGGGFGCEGGCGGGGGGEGGGGGGDD7FGGDFFGG=EGGFFFGDCEGGGGCGGGGG>CC+5DFGFEECGECEGGCC;FGFGCC*?:FFE8ECC*=@FCG9CCC=D)9=5+<>DFGFF77CCBF=D353737:7=//>C5F6@F+@C@F)9732<CD>)><+<@E>D?**++356C:>((-(->:7(1),(9>F46)
@M03506:14:000000000-AKVR1:1:1101:21196:5592 2:N:0:32
TCGGACTACCGGGGTTTCTAATCCTGTTTGCTCCCCACGCTTTCGCACCTCAGCGTCAGTACCGGACCAGTAAGCCGCCTTCGCCACTGGTGTTCTTCCTAATATCTACGAATTCCACCTCTACACTAGGAGTTCCACTTACCTCTTCCGGACTCGAGACTGGCAGTATTAAAGGCAGTTCCAGAGTTGAGCTCTGGGATTTCACCCCTAACTGACCAATCCGCCTACGTGCGCTTTACGCCCAGTAAATCCGAACAACGCTGGCCCCCTTCGTATACCCCGGCTCTCTGACCCGCGTTTC
+
CCCCCGGGGGGGGGGEGGGGGGGGGGGGGGGGGGGGGGGGGGGGGGGGGGEFGGGGGGGGGFFGGGGGGGGFGGGGGGGGGGFGGGGGGGGGGGGGGGGGFGGFGGGGGG:EFGGGGGGGGFGGFGGGGFGFGGGGGGCEFGGCDCDFGGCCCEF8FEFEF8:8DEFAFF;EEA9CFEGGGGCCCFFE=53,3@3,<9,=C>:CFFCGGGCFF@;EC4F8?65CDD);CC8ED58C?+;5=:)*;<F7+0<?779>37/:5)8)9:C:=B*.<F:*+666:(4032(*)1))0(()))-()
@M03506:14:000000000-AKVR1:1:1101:13260:5592 2:N:0:32
TCGGACTACTGGGGTTTCTAATCCCATTCGCTCCCCTGGCTTTCGCGCCTCAGCGTCAGTTCCGGTCCAGATGGCCGCCTTCGCCACCGGTGTTCTTCCCAATATCTACGCATTTCACCGCTACACTGGGAATTCCACCATCCCCTCCCGGACTTTAGCCAGCCAGTATCGAGTGCAGTTCCTCGGTTGAGCCGAGGGATTTCACACCCGACTTGGCCGGCCGCCTACGCGCCCTTTACGCCCAATGATTCCGAACAACCCTCGCCCCCTCCGTATTACCGCGGCTGCCGGCCCGGGCGTC
+
CCCCCGGGGGGGGGGGGGGGGGGGGGGGGGGGGGGGGGGGGGGGGGGGGGGGGGGGGGGGGGGGGGGGGGGGGGGGGGGGGGGGGGGGGGGGGGGGGGGGGGGGGGGGGGGGGGGGGGGGGGDEGGGGGGGGGGGGAFFGGGGGGGGGGGGCEGGGGGGGGGGGGGGGGGGFCGGCFGGGGGAFGGGGDFFGGGDGGEG=FCCFG9?EEGDDEDC?CCDGGGGGGCB55<DG>@BF>*9;C=C**:07<+<@@5D557F*0))19CCEG5D;>9;8C)9A(((44((),8(7)2;)))(-(
@M03506:14:000000000-AKVR1:1:1101:10689:5608 2:N:0:32
TCGGACTACTAGGGTATCTAATCCCGTTTGCTCCCCTGGCTTTCGCCCATCAGTGTCAGTGTTGGTCCAGGACGCCGCCTTCGCCACCGGTGTTCCTCCAGATATCTACGCATTTCACCGCTACACCTGGACTTCCGCGTCCCTCTCCCAAACTCAAGCCATCCAGTATCAGATGCAGCTCCCCCGGTTAAGACGAGGGATTTCACGTCTGACTTAGTTGGCCACCTACGAGCCCTTTACGCCCAGTAATTCCGAAAAACGCTTGCCCCCCCCGCATGTCCGCTCGTGCCGTCCGGGGTTT
+
CCCCCEGGGGFGGGGGGGGGCGGGGGGGGGGGGFGEGGGGGGFGGG@FGGGGGGCFEFFDEFF@GGGGGFGEFDGG@CCFFFFFFF@FGEGGGGGG9FFCG9CFG<EFFE+BC@EGGGGG7F74E<=FEFC,EFF9CFFGC7CEGDFCEFG,DACFGFGF89,@E9E;7EC=CFCFFFG6:EGDE5ECECC,,514::E5C*C?GC6,=CFGECCEG78<6D4?DFF4C<3A35FGF**+*2/9753*0<<9?@7C)(1:)8)***39=)9)8)*/*(*3)(((((-)(),()((/)),((
@M03506:14:000000000-AKVR1:1:1101:5819:5630 2:N:0:32
TCGGACTACTCGGGTATCTAATCCCGTTTGCTACCCTAGCTTTCGCGCCTCAGCGTCAAGAACAGGCCAGGAAGTCGCCTTCGCCACTGGTGTTCCTCCCGATATCTACGCATTTCACCACTACACCGGGAATTCCACTTCCCTCTCCTGCCTTCGAGTCGAACAGTATCGCGTGACCCTCCCCAGTTGAGCCGGGGGCTTTCACACGCGACTTGTACGACCGCTTGCGCGCCCTTTTCGCCCCGTAAATCCGTACAACGCCCGCCCCCCACCGATTACCGCGGCGGCTTGCACGCGGTGT
+
CCCCCGGGGGGGGGFGGGGGGGGGGGGGGGGGAFDFGFGGGGGGGGGGGGGGGGGGGGGGGGGC<FFEGGGGGGGGGGFGGGGGGGGDGGGCGGGGFGGGGGCEGGFFGGGGEFGFFGGGGGGGGGGGGGDEGGGGGGGGGGG9FFFFGGGGGGGC?EFFEGGGGGDFFE6@84@57EFFGGGE6:DF,;:DCECCG=C58*3592C:=:CDE3:FC:)*19)/)1).:C)5)0)2)****:/1>7C379C@F)***.97B)))7:*)2))))1/**(7+(,-(,((0(),4*)()))-((
@M03506:14:000000000-AKVR1:1:1101:21009:5633 2:N:0:32
TCGGACTACCAGGGTATCTAATCCCGTTCGCTCCCCTAGCTTTCGCACTTCAGCGTCAGTGTCAGCCCAGCAACCCGCCTTCGCCGCAGGCGTTCCTCTTGATATCTACGCATTTCACCGCTACACCAAGAATTCCAGTTGCCCCTTCTGCACTCTAGCCCCGCAGTATCGGTTGACCTTTCCGGGTTAAGCCCGGAGCTTTCACAATCGACTTGCGGTGGCCGCCTACGCGCCCTTTCCGCCCAGGAAATCCGACCAACGCTTGCTCCCCCCGTCTTACCCCGGCTGCTGGCACGGAGTT
+
CCCCCGGGGGGGGGGGGGGGGGGGGGGGGGGGGGGGGGGGGGGGGGGGGGGGGGGGGDGGGGGGGGGGGGGGGGGGGGGGGGGGGGGGGGGGGGGGGGGGGDGFGGGGGGDEGGGGGGGEGCCGGGGFFGGGFGGFGGGGGGGGGGGGGGGGGGGGGGGGGGDDEGGACFDEGEGCFGGGGGFECEGGG9FGG5EGC=/;A+5>,4C=ECGC5D7FCCD=DGGDGG:):7:C3>DC(7*<EG<DDF*06++9?5C5115E@:@3**37E:<)<D;**(*33(,(-4-)(/)(5(,7))(-.
@M03506:14:000000000-AKVR1:1:1101:9824:5643 2:N:0:32
TCGGACTACTGGGGTTTCTAATCCCGTTTGCTCCCCTAGCTTTCGCGCCTCGGCGTCAGTGTCGGTCCAGGAAGCCGCCTTCGCCACCGGTGTTCCTCCGGATATCTACGCATTTCACCGCTACACCCGGAATTCCGCTTCCCTCTCCCGAACTCAAGCCCCGCAGTTTCCCGCGCAGTTCCCCAGTTGAGCCGGGGGATTTCACGCGGGACTTACAGGACCGCCTCCGCGCCCTTTACGCCCAGTAATTCCGAACAACCCTTGCCACCCCTGTATTACCGCGGCTGCTGGCACAGCGCTA
+
CCCCCGGGGGGGGGGGGGGGGGGGGGGGGGGGGGGGGGGGGGGGGGGGGGGGGGGGGGGGGGGGGGGGGGGGGGGGGGGGGGGGGGGGGGGGGGFCFGGGGGGGGGFGGGGEGGGCDFGGGGGGGGGGGGCCFFFGGGGGGFGFCBFFFG7CG9DFG,>DFECEEEGGFGGCEE*B***A<CFG8ECFC@>EB=8C5E*:CFG+<7F5E7)966::*95>557C<7))*73C7@FF?*1/5=D3>+</<<94).*111>*75?54C7=@3).)9+<+49C((,2(((0)903.8(77)(-,
@M03506:14:000000000-AKVR1:1:1101:12183:5658 2:N:0:32
TCGGACTACCCGGGTTTCTAATCCTGTTTGCTCCCCTAGCTTTCGCGCCTCAGCGTCAGTTATGGTCCAGTGCGCCGCTTTCGCCACAGGTGTTCCTCCCGATATCTACGCATTTCACCGCTACACCGGGAATTCCACGCACCTCTCCCATACTCCAGCACGACAGTTTCGCCTGCAGGCTCCGAGTTAAGCCCGGAGATTTCACAGGTGACTTTTCGCGCCCCCTACGCGCCCTTTACGCCCAATAATTCCGAACAACGCTTACACCCTCTGTATTACCGCGGCTCCTGGCACCGCGTTT
+
CCCCCGGGGGGGGGGGGGGGGGGGGGGGGGGGGGGGGFGGGGGGGGGGGGGGGGGGGGGGGGGGGGGGGGGGGGGGGGGGGGGGGGGGGGGGGGGGGGGGGGGGGGGGGGGDGGGGGGGGGGGGGGGGGCGEGGGG9FFGGGGGFDGGGGGGGGGGGEFFGGEEGCCFGCC@8ECFG6FECECE=EGGGE<FGGGGGGG7C7C??9<CG*+7CD+>CCDGGG)CGG@F5CDGGBFF2***2>DG*0+/A:FFFF:573FC>@5<C+35C>D)9:9C?)103>009((0,)(4..())0,((
@M03506:14:000000000-AKVR1:1:1101:17361:5660 2:N:0:32
TCGGACTACCGGGGTTTCTAATCCGGTTCGCTCCCCTAGCTTTCGCGCCTCAGCGTCAGGAGTGGCCCAGCCATCCGCCTTCGCCACCGGCATTCCTAGCGATATCTGCGCATTTCACCGCTACACCGCTAGTTCTAATGGCCTCTACCATCCTCAAGCCAACGCAGTATCCGACGCAGTTCCACAGTTAAGCCATGGGATTTCCCGCCGGACTTCCGTACCCGCCTGCGCGCCCTTTACCCCCAGTGAATCCGGATAACCCCCCCCCCCTCCGCCTTCCCCCGCCGCCTGCCCCCTAGTT
+
CCCCCGGGGGGGGGGGGGGGGGGGGGGGGGGGGGGGGGGGGGGGGGGGGGGGGGGGGGGGGGGGGGGGGGGGGGGGGGGGGGGGGGGGGGG7FGGGGGFGGGGGGGGGGGGDGGGGGGGGGDGGFGGGGDDCFEGGGGGCBEGGFGFGGGGGGGGG?FGGGDGGGGGCEFCGGGG5E:CCFFD;EFGFGF?CCFCFC68*>*0;+<5CC87)77E+:*0/*9*19<5)*)0*7;>)3*1<+CDD>E+*+239FFC*/(*0))))):C5E>C)))**/(9C?(22(,()()-()(,)0)().
@M03506:14:000000000-AKVR1:1:1101:23468:5723 2:N:0:32
TCGGACTACCCGGGTATCTAATCCTGTTTGCTCCCCACGCTGTCGCGCCTCAGCGTCAGCTACTGCCCAGCAGGCCGCCTTCGCCACCGGTGTTCTTCCGGATCTCTACGCATTCCACCGCTACACCCGGAATTCCACCTGCCTCTACAGTGCTCAAGCACGGAAGTATCGACGGCCGACTCGGGGTTGAGCCCCAAGCTTTCACCGTTGACTGCCCGCGCCGCCTACGCGCCCTTTACGCCCAGTGATCCCGGACAACGCCCGCCCCCCCCGTGTTCCCTCGGGTGCCGGCACGGAGTTT
+
CCCCCGGGGGGGGGGGGGGGGGGGGGGGGGGFFFGGGGGGGGGGGGGGGDFGGGGGGGGGGGGGGGGGGFGGGFGGGGGGGFFGGGGFGE>FGGGGGGGGGCGGFFGGGGDCCFEBAF8CCFE@9FGGE:FGGGGGDGGGGGGFF8DF,@EAFGFGC9E?6CCGEGDEF7EGGGGGGG*==CCE5CECGE:EGFGCE/*79+++1012*9*69::C5C>539CED*8FE))/>>50.?@EE*>5*+3/<+<?>))1)25*0).))*:<C)>55**22)*3-,-(((()(0-()((1)),(.
@M03506:14:000000000-AKVR1:1:1101:21045:5774 2:N:0:32
TCGGACTACTAGGGTATCTAATCCCGTTCGCTCCCCTGGCTTTCGCGCTTCAGCGTCAGTGTCGGCCCAGCAACCCGCCTTCGCCGCAGGTGTTCCTCTTGATATCTACGCATTTCACCGCTACACCAAGAATTCCAGTTGCCCCTTCTGCGCTCTAGTCGCACAGTATCAGTTGACCTTTCCGAGTTAAGCCCGGAGATTTCACAACTGACTTGTGCTGACCGACTACGCCCCCTTTACGCCCATTAAATCCGAACCACCCTTCCCCCCCGCGTATTCCCGCTGCTTCCGGACCGGACGC
+
CCCCCGGGGGGGGGEFGGGGGFGGGGGGGGGFGGGGGGGGGGGGGGGGGGGGGGGGGGGEGGGGGGGGGGGGGGGGGGGGEGGGGDGEEEA<EFGGFFEFEFGAFGGGGGGDFGGGGGGGGGGDDGGG8:BFDF9FFGCF;EFGFFFGGF98++A6;CGFCE6@;@CFFGGFFCB;CFGFFGGE5CFE?B;DC>CEDE*;@FFC?7,567:6=C7C77:@7;;EDDB>E9)*/<@)86*<E:7C**+1090975D*9(**)07**208C:C)8)*//.*<<(((-4)/-)(()-(75)(((
@M03506:14:000000000-AKVR1:1:1101:18020:5813 2:N:0:32
TCGGACTACCGGGGTTTCTAATCCCGTTTGCTACCCTAGCTTTCGCGCCTCAGCGTCAAGAACAGGCCAGGAAGTCGCCTTCGCCACTGGTGTTCCTCCCGATATCTACGCATTTCACCACTACACCGGGAATTCCACTTCCCTCTCCTGCCTTCGAGTCGAACAGTATCGCGTGACCCTCCCCAGTTGGGCCGGGGGCTTTCACACGCGACTAATCCGACCTCCTGCGCGCTCGTTCCGCCCAGTAAATCAGCACCACGCTTGGCCCCTCCGTACTACCGCGTCCTCTGTCCCGTGGCTC
+
CCCCCGGGGFGGGGGGGGGGGGGDFFGGGGGGGGGGGGGGGGDEFGGGGGGGGGEGGDGGEFGGGGGGEEGCGFFFEGGGGF7FGCGGGGGGGGGGGFGEFEGGGGGGGGGGGGFGGGGGGGGC<=FGFCC+DFCG9C9FGDGGF,8@AFGGGCF8DCFGDGGF68EGGGDEG***@7,,*ACE>CF,,212=5*=*=5**0+>C+CEC))/:/9+:*.15>)+1*)9:5)*17))-*0;873*/0002+0*1)25*.5*7087*+0<88*7B<E/::?6(44--((/-7))))(/00((.
@M03506:14:000000000-AKVR1:1:1101:12936:5818 2:N:0:32
TCGGACTACTGGGGTTTCTAATCCCGTTCGCTCCCCTGGCTTTCGTGTCTCAGCGTCGGCGCATCCCCAGCAAGCTGTTTTCACCATTGGCGTTCCAAACGATATCTACGCATTTCACCGCTCCACCGTTTGTTCCACTTGCCCCTGGATGGCCCAAGGCTCGCAGTATGCCCAGCAGTTCCACGGTTAAGCCGTGGGATTTCACAAGGCACTTACGAGTCCGCCTACACACGCTTTAAGCCCAGGGATTCCCCCTAACGCTCGGCACCTCTGCCTTACCGCGGCTGCTGTCACAGAGTTT
+
CCCCCGGGGGFDGGGGGGGGGFGGGGFGGGGGGGGGGGGGGGGGGGGGGDFFFGGGGEGGGGGGGGGGGGGGGGGGGGGGDGGFFDCE<CFFGGGGGGG7F+?CCFGFGGGGDCA<FGGGG7FGFFFEGGGGGG;<<BFGFF@8EGF8,8@FGGGCCGGCFGGD5EC;E:C>EGGGGDGGF7:,=*=>C9FG6?EGEG5C,;FD;+<*=C*;6<CFFGDEGD3=CC))+**217;GFFFFGGC<F585:8A6*01)925*05>)1;*0:)**0*2<+)/3((,600(72)))*-6?6)6<)
@M03506:14:000000000-AKVR1:1:1101:15969:5823 2:N:0:32
TCGGACTACTGGGGTTTCTAATCCTGTTTGCTCCCCACGCTTTCGTGCCTCAGCGTCAGTCTTAGCCCAGGGGGCTGCCTTCGCCATCGGTGTTCCTCCGCATCTCTACGCATTTCACTGCTACACGCGGAATTCCACCCCCCTCTGCCAGACCCCAGCTCGCCAGTTTCCATGGTCATTCCCAGGTTAAGCCCGGGGCTTTCACCACAGACTCATCGAACCCCCTACTCACTCTTTCCCCCCATAAATTCCGAATAACGCTCGCACCCCACGTATCTCCGCGCCCCCTCGCTCGTACGCC
+
CCCCCGGGFFGGDFFCGGGGFFCGGGGGGGGFGGGGGGGGGGGGGFGGG@FFGGDGEEGGGGFFEGGGGGFDEGGGGGGFGGGGGGGGGGGDGGGGGGGGG@FDGGGGGGGGGGGGGGGGFGGGGG++C@FGEFGGGC8>FEE8EF8FGEC,@+@@ECG@FG>CEEGFCF?9:<B;CFCGGGF?GGFFGGF?ECEGGEEG*8E<A?EFC**9+00+2*0**9**990)+29E*9@:4*9+85CD**+*3+<74)9*1)9*85BDD=G7C)9))9*+2)1:-2((,,()4)(4).49).(((
@M03506:14:000000000-AKVR1:1:1101:12272:5844 2:N:0:32
TCGGACTACCGGGGTTTCTAATCCCGTTTGCTCCCCTGGCCTTCGTGCCTCAGCGTCAGGAACTGTCCAGAGACCCGCCTTCGCCACTGGTCTTCCTTACGATATCTACGCATTTCACCGCTACACCGTAAATTCCAGTCTTCTCTCCAGTCCTCAAGCACGGCAGTATCGAATGCCGTTTCGGAGTTAAGCTCCGAGATTTCACACACCACTTAGCGCGCCGCCTACGCCCCCTTTACGCCCAACGCATCCGAACAACGCCTGGGCCCTCTGTTTTACCCCTCGCTCTGGCCCCTGCTTT
+
CCCCCGGGF-@FCFFGDGGGGGGGGGGGGCFCCFFFG?@FGGGGFF8FFGGGGGGDG@FGFFGGFCEFGDGG8CCFEGGGGGGGGC=FFGGFGGGGGGGGFFFF@EFGFGDFFGGGGFFGG7C@@DECEF@CEE9EEFFE,,8@9,,,6@C=FFE,,=>E8EDEEGFGDG6FDEGA,44;:@:ECEE,>@EG9D68598ECDCFFCG5E*:C??C,::>=C<<5)/8=:).*97:*.092;7593*;)**19>>*9)45*7)05*2/8E)9792++2)*<((,(((()(*),)((*).,))
@M03506:14:000000000-AKVR1:1:1101:19698:5869 2:N:0:32
TCGGACTACCCGGGTTTCTAATCCTGTTTGCTCCCCACGCTTTCGCACCTCAGCGTCAGTACCGGACCAGTGAGCCGCCTTCGCCACTGGTGTCCTTCCTAATATCTACGAATTCCACCTCTACACTAGGAGTTCCACTCACCTCTTCCGGACTCAAGATCGCCAGTATCGAAGGCAGTTCTGGAGTTGAGCTCCAGGATTTCACCCCCGACTTAACGATCCGCCTACGTGCGCTTTACGCCCAGTAAATCCGAACAACGCTAGCCCCCTTCGTCTTACCGCGTCTGCTGGCACGAAGTTC
+
CCCCCGGGGGGGGGGGGGGGEGGGGGGGGGGGGGGGGGGGGGGGGGGGGFGGGGGGGGGGGGGGGGGGGGGGGGGGGGGGGGGGGGGGGGGGGGGGGGGGGGGGGGGGGGGGGGGGGGGFGGGGGGGGGGGGGGGGGGGGGGGGGGGGGCE>EGGGGDGGGDCGGGGGFGGGCEEFFCCDGCAEGGGGF9DE9A8C8F*4922,D?FE5<DDCD?FG5;:FGFGGGFFEG5538>G17A8/:)*9A+97<<?5;C<CBF*7)0)*86BC5*8)2//;<6A:9(,73(9)).45><D5)-4)
@M03506:14:000000000-AKVR1:1:1101:16153:5898 2:N:0:32
TCGGACTACCGGGGTTTCTAATCCCGTTTGCTCCCCTGGCTTTCGCGCTTCAGCGTCAGTGTCGGCCCAGCAACCCGTCTTCACCTCAGGTGTTCCTCTCGATATCTACGCATTTCACCGCTACACCGAGAATTCCGATTGCCCCTTCCGCACTCTAGCAAAGCAGTATCATCTGACCGTTCCGAGTTAAGCCCGGAGATTTCACAGATGACTTGAATTGCCGCCTACGCGCCCTTTACGCCCAGTAAATCCGAACAACGCTTGGTCCCTACGTATTACCGCGGCTGCTGGCACGCAGTTA
+
CCCCCGGGGGGGGGGGGGGGGGGGGGGGGGGGGGGGGGGGGGGGGGGGGGGGGGGGGGGGGGGGGGGGGGGGGGGGGGGGGGGGGFGFGGGGGGGGGGGGGDGGGGGGGGGGGGGGGGGGGGGGFGGGGEEGGGGGG>FGGGGGGGGGGCEEGEGGGFFFFFGGGGGGGDGGGGGDGFGGGGGEEEFEGFDDGGGGCEEFGGG7CGG6F>+;C7+>*;8+::CECGFF=DECDBFC?DFDE=<D*03/?E?F@)9>C19CEB>5<CGF5?7>>9928)*3(3(196258@0<)),)).4))
@M03506:14:000000000-AKVR1:1:1101:22195:5908 2:N:0:32
TCGGACTACTGGGGTTTCTAATCCCGTTCGCTCCCCTGGCTTTCGCGCCTCAGCGTCAGTGTCAGCCCAGCAACCCGCCTTCGCCGCAGGTGTTCCCCTCGATATCTACGCATTTCACCGCTACACCGAGAATTCCAGTTGCCCCTTCTGCACTCTAGTTGCACAGTATCAGTTGACCTTTCCGAGTTAAGCCCGGAGATTTCACAACTGACTTTTGCTACCGCCTACGCGCCCTTTACGCCCGGTAAACCCGACCAACGCTTGCTCCCCCCGTCTTACCGCGGCCGCTTGCCCGGAGTTT
+
CCCCCGGGGGGGGGB:FGFGGGGGGGGGGGGEGGGGGGGGFGGGGGEGGGGGGGGGGGGGGGGGGGGGGGGGGGGECGGGEGF7FGGGDGGFFGGG,E<FEFFFGEFGGGGE+@FFFGGGGGGGFGFCCCFGG<;FDD@FFGEGGGGGFAEFF7D9ECCF,=:DCF9;FD,@7@EACEGFFGGC*>1;@D@EECED*:4?FCFC?,,=CF7DF+++0*;C@<5EDD:F5<):)7)>2*88/29C3*85C+0.0.)1)(*2.))*/+<687C)7***2)*2(,,(,((0()((),,)0)-()
@M03506:14:000000000-AKVR1:1:1101:21714:5914 2:N:0:32
TCGGACTACTGGGGTTTCTAATCCTGTTTGCTACCCACGCTTTCGTGTCTCAGCGTCAGTTACTGTCCAGAGAGCCGTCTACACCACAGGTGTTCCTCCTGATATCTACGCATTTCACCGCTACACCAGGAATTCCACTCTCCCATCCAGTACTCTAGCTCCCCAGTTTTCGGCGCACCCTCCCAGTTGAGCCGGGAGATTTCACACCAAACTTAGAGAACCGCCTACACACCCTTTACGCCCCGTAACTCCGAACAACGCTTGCTGCCTACGTATTACCCCGGCTGCTGGCACGTAGCTA
+
CCCCCGGGGGGGGGFFGGGGGGGGGGGGGGGGFGGGGGGGGGGGGGGGGGGGGGGGGGGGGGGGGGGGGGGGGGGGGGDGFGGGGFGGGGBFGGGGGGGDDCFFGGGGGGGEBCEEFGGGGGGGGGFGDEGGGGGGGGGGFGGEDFGGFEFGGGGGGFGGFCFGGGGGEDFE8EEGGGDGGG6EFFDC9,@CF5CE>EE,>D@FEEF994CC?B7C+4B?C6)::C3)+2;*1)00)++;*7C)9*:<E9CF))*957DC:8)9F92?*9*?B0+<+)9+(,(((((),7(().,15)(..
@M03506:14:000000000-AKVR1:1:1101:6320:5923 2:N:0:32
TCGGACTACTGGGGTATCTAATCCCGTTTGCTCCCCACGCTTTCGCGCCTCAGCGACAGGAATTGCCCAGAGACCCGCCTTCGCCACCGGTGTTCCTCCCGATCTCTACACATTTCACCGCTACACCGGGAATTCCAGTCTCCTCTGCAATCCTCAAGAACAGCAGTATCGATCGACGTTCCTCGGTTGAGCCGAGGGATTTCACGACCGACTTGCCATCCCGCCTACGCGCCCTTTACGCCCAGTACTTCCGAGCAACGCTTGCCCCCTCTGTCTTACCGCGGCTGCTGGCCCAGTGTTT
+
CCCCCGGGGGGGGGGGGGGGGGGGGGGGGGGGGGGGGGGGGGGGGGGGGGGGGGGGGGGGFGGGFGGGGGGGGGGGGGGEGGFGGGGGGGGGGGGGGGGGGGGGGGGGGGGGGGGGGGGGGGGGGGGGGGEEFFGGGGFFFFGGGGGGGDFGGGGFCFECGFDFEFGGGGGDFGEGGGGFGGCGEGGGG7CGGGDEGEEGG4?FGGCC7D3CGDFGG*9CFGCGC7>@GG)>DE>C?7@**CC3C+C*<2<BB)755(25@5739FG>G)9FF>CGFAFF197(-(-.40(,)-(1/*).(
@M03506:14:000000000-AKVR1:1:1101:22745:5933 2:N:0:32
TCGGACTACTGGCGTTTCTAATTCTGTTCGCTCCCCACGCTTTCGCTCTTCAGCGTCAGTTCCTGCTCAGCCCACCGCCTTCGCCACCCGTGTTCATTCTGCTATCTGCGCATTTCACCGCTACACACAGAATTCCGTGGTCTCCTACCGACCCCTTGCAATAGCAGTATCGGATGGCCGCTCCAGCTCGAGCCTGAAGTTTTCACACCCGCCTTGCTACGCACCCACCTAGCCCCTTACCCCCACTACATCCGCCGCACCACTCTACCCCACCTCCTCTCACTGCTGCCGCCCTCTCGTG
+
CC@<<:6;--6,,86+66C,,666;,;,6BCF,+C6,@+FC:8F@:F<,C<,6,F@8,BF,6,,C,,,66,C,,BBF7@:7F,,66,B,4B,4,C,C,CAC,,?E=B?,8>=CC,,5,,+8+++,9,++,8,C,4,,A+3A=,3,,,33+++3++6,6=,,5@DC7,@C<F++3+**,4*5*:1,,,,,6****,,,,5,,+,;,4,,42C)25*+*2++1:**21)):0)+*))*(0)++31))*2)33+08)*9),/*)0)*2++1<)*0)****,.+.))).)./)0((0(-/.),-(
@M03506:14:000000000-AKVR1:1:1101:20315:5941 2:N:0:32
TCGGACTACTGGGGTTTCTAATCCCGTTTGCTCCCCACGCTTTCGTGCTTCAGCGTCAGAAAAGCCCCAGCCGGCTGTCTTCACTTTCGGCATTCCGATTGATATCTACGCATTTCACCGCTACACCGAGAATTCCAGTCTCCTCCCCAGTCCTCAAGCACGGCAGTATCAAATGCAGTTTCGGAGTTAAGCTCCGAGATTTCACACCCGACTTACCGCGCCGCCTACGCCCCCTTTACGCCCACTCAATCCGCACAACGCTTGAGACCCCCTTATCACCGCGGCTGCTGGCACGCACTTC
+
CCCCCGGGGGGGGGGGCGGC<FGFGGGGGGGGFGGGGGGGGGGGGGGGGGGFGGGGGGGGGGGGGGGGGGGGGGGFDFCGGGGGDEGGGEEFEGGGGCFDGFGGFGGFGGGGGCGGGGGDGGGGGGGGG@FGCCCFG9=EFGGGF,8C=CB=EGGFFEFGGGEE6+>,@D;3@C>;7,2@CFE5*4@CFG?C,5D?57*;,BF@C9FCED)87C7EG8>73DDGGG5A*))/9)094**/;C3>*2*76++73))/)(1/7))**+*9/)7).0+3+-62(-(7>>1)))(,)4(9).().
@M03506:14:000000000-AKVR1:1:1101:16872:5963 2:N:0:32
TCGGACTACCCGGGTTTCTAATCCCGTTCGCTCCCCTGGCTTTCGCGCATCAGCGTCAGTGTCGGCCCAGCAACCCGCCTTCGCCGCAGGTGTTCCTCTCGATATCTACGCATTTCACCGCTACACCGAGAATTCCAGTTGCCCCTTCCGCACTCTAGTCGCACAGTATCAGTTGACCTTTCCGAGTTAAGCCCGGAGATTTCACAACTGACTTGTGCTGACCGCCTACGCGCCCTTTACGCCCAGTAAATCCGAACAACGCTTGCTCCCCCCGCATTACCGCGTCTGCTGGCACGGAGTG
+
CCCCCGGGGGGGGGGGGGGGGGGGGGGGGGGGGGGGGGGGGGGGGGGGGGGGGGGGGGGGGGGGGGGGGGGGGGGGGGGGGGGGGGGGGGGGGGGGGGGGGGGGGGGGGGGDGGGGGGGGGCFGGGGGGGGGGGGGGGGGGGGFFFGGGGGGG5<EFFFGC>EE58C9AFGFGGCGEFGGFFE5E>FCA;BF?FGECEE6CFG9CGGGFGFGG++577A7CGGGGGF3:<DGGFFGBF*9/5)9*:@?9+:=<>D*9(9C))779*<@FF>)0>*2/(*3--(--,37)=?(8,,/5)68(
@M03506:14:000000000-AKVR1:1:1101:7320:5992 2:N:0:32
TCGGACTACTGGGGTATCTAATCCTGTTTGCTCCCCACGCTGTCGCGCCTCAGTGTCAGAAACTGCCCAGCAGACCGCCTTCGCCACCGGTCTTCCTCCGGATCTCTACGCATTCCACCGCTACACCCGGAATTCCGTCTGCCTCTACAGTCCTCGAGTTTGACAGTCGGCACGGCAGATCCGGGGTTGAGCCCCGGACTTTCACCACACCCTTATCAAACCACCTACGCGCCCTTTACGCCCAGTGATTCCGGACAACGCTCGCACCCCCCGTTTTACCGCGGCTGCTGGCCCGGCGTTT
+
CCCCCGGGGGGGGGGGGGGGGGGGGGGGGGGGGGGGGGGGGGGGGGGGGGGGGGGFGGGGGFGGGGEGGFFFGGGGGDFGGGGGGFGGEGGGGGGGGGGGGDGDFCGEFGCCFGGFEFG7FGGGGGGGGGGGGGGDFFEF7DGGGFEGGGFC?GGGGGG8EFAE7@GGGGGDGGDGGGFFFC>GGCCEGGGGGGGCC58*>FF@E?9CCDGGG*<+*7729<5A50/9EGEE<)89?GFDGG5*1<<B?++1?3<D)15*))<CGEC>GE)751*3*)/<(,(-2,(7,)(()-73..49-
@M03506:14:000000000-AKVR1:1:1101:26051:6005 2:N:0:32
TCGGACTACCGGGGTTTCTAATCCCGTTTGCTCCCCACGCTTTCGCGCCTCAGCGTCAGGAAATTGCCCAGAGACCCGCCTTCGCCACCGGTGTTCCTCCCGATCTCTACACATTTCACCGCTACACCGGGAATTCCAGTCTCCTCTGCAATTCTCTAGAACAGCAGTATCGATCGACGTTCTTCGGTTGGGCCGAAGGATTTCACGACCGACTTGCCCCTCCGCCTACCCGCCCTTTACCCACAGTACTTTCGGGCCATCCTTTCCCCCCCATGCCTACCGCGGCTGGTGGACCCGCTTT
+
ACCCCGGGEFGGGD+FFFFFFGGGGC<EGGGFGGFGFGEGFGGDGC@F@8BFDE@FGGFGC8EEFFE9FGGG8FC,C=7@FE?@DGGGFDDGCFEGAFFGGGG=FG959FGF@<?,CFEGDDFCCCFC>7=@CCBECFCFFGGGEFD,EC97,7@C9E>39E:,@,:>7@FE5EFG58*;B>F?D5C=CE77,4*/8:8F+;F7+<5:*:9C*)*+0*)**11*9C75:4.*97>/:7*0+2095*<*+0+*1)/)1(*+)0*2*3900.)0)**++./:3(.(((,)(0.().(*))(-3
@M03506:14:000000000-AKVR1:1:1101:11116:6034 2:N:0:32
TCGGACTACTGGGGTTTCTAATCCCGTTTGCTCCCCTGGCCTTCGTGCCTCAGTGTCAGGAATTGCCCAGAGAATCGCCTTCGCCACTGGTCTTCCTCACGATATCTACGCATTTCACTGCTACACCGTGAATTCCATTCTCCTCTACAATCCTCGAGCTCAGCAGTATTGAAGGCAGTTTCGGAGTTAAGCCCCGAGATTTCACCTTCAACTTACCACGCCACCTACGCACCCTTTACGCCCAATGAATCCGACCAACGCTTGCGACCACTGTATTACCGCGGCTGCTGGCACGCACTGA
+
CCCCCGGGGGGGGGFGDGGGGGGGGGGGGGGGGGFGGGGGGGGGGGGGGGGGGGGGGGGGGGGCEFFCGFGGGGGGGGGGGGGGGGGGGGGGGGGGFGGGGGGGGGGGGGGGGGGGGGGGGGGGGGGGGGGGGGGGEEFE@EAFFGFFGGFGGGFC>EGC=?FGGG=EGGFGGFDFFDFGGG>6EEEGGGAF?@EGEGGEFGGGGFEGGCFFFCCF7C**39;?7C*A5?)?<5?C3=CEE=D3:>+;A9+=5))1/1C555)7***0:)*)0:ECFA79(((-31-).0,4))()0)-,)
@M03506:14:000000000-AKVR1:1:1101:11196:6035 2:N:0:32
TCGGACTACCGGGGTTTCTAATCCCGTTCGCTCCCCTAGCTTTCGCGTTTCAGCGTCAGGTGCAGTCCAGGTGGCCGCTTTCGCCACTGGTGTTCCTCCGGATCTCTACGCATTTCACCACTACACCCGGAATTCCACCACCCTCTACTGCCCTCCAGTCCGGCAGTATCGGACAACCTCTCCCGGTTGAGCCGAGAGATTTCATGCCCGACTTGCCAAACCGCCTGAACGCGCTTTACGCCCAGTAAATCCGGTTAACGCTCGGAACCTACGTTTTACCGCTGCTGCTGGCACGTAGTTT
+
CCCCCGGGGGGGGGGGGGGGGGGGGGGGGGGEGGGGGFGGGGGGGGGGGGGGGGGGGGGGGFGCDFFGGGGGGGGGGGGGGGGGGCGGGGGGGGGGGGGGGGGGGGGAFGGGGGGGGGGGGGGGGGGGGGDEFFGGGGGGGGGGG?EGFGGFGFGGGGFGGGCEGCGCEGDG5?EGGGFGEGFGGGEGGEFGFG*:/:5<CGGGFGGGGGDGG3+><D46>FDEDC5>?F55<DDC2DF8EGDDG++702<?B5)1><F5>>:CDG*0;4*/7*0*247<(,(-3446)9017>61.)46)
@M03506:14:000000000-AKVR1:1:1101:5477:6049 2:N:0:32
TCGGACTACCGGGGTATCTAATCCTGTTTGCTCCCCACGCTGTCGCGCATCAGTGTCAGAAACTGCCCAGCAGACCGCCTTCGCCACCGGTCTTCCTCCGGATCTCTACGCATTCCACCGCTACACCCGGAATTCCGTCTGCCTCCACAGCCCTCGAGTTTGACAGTCGGCACGGCAGATCCGGGGTTGAGCCCCGGACTTTCACCACACCCTTATCAAACCACCTACGCGCCCTTTACGCCCAGTGATTCCGGACAACGCTCGCACCCCCCGCATTCCCGCGGCCGCTCGCCCGGAGTTC
+
CCCCCGGGGGGGGGCGGGGGGGGGGGGGGGGGGGGGGGGGGGGGGGDGGGGGFGGGGGGGGGGGGGGGGGGGGGGGGGGGGGGGGGGFGGGGGGGGGGGGGGGGGGGGGGGGGGGGGGGGGGGGGGGGGGGGFGGGGGGGDGGGGG6BFGGDEGGGDEGCFGGGGGGGGGDGEGGGGGGGGGGGGGEGEGFCCFGGG=E:CFG9CDGGFDDD=56:FGFFC7CCGGFFGD3CD:)9:7F=EEGG4A6*<FFF4@*7/4*/))075*::EDDFD):/A)9E(09(((-7;)-,7<())7(.)
@M03506:14:000000000-AKVR1:1:1101:19050:6059 2:N:0:32
TCGGACTACCGGGGTATCTAATCCTGTTTGCTCCCCACGCTTTCGCACCTCAGCGTCAATATGTGTCCAGTAAGTCGCCTTCGCCACTGGTGTTCTTCCGAATATCTACGAATTTCACCTCTACACTCGGAATTCCACTTACCTCTCCACAATTCTAGCGATGCAGTCTTAAAGGCAATTCCGGAGTTGAGCCCCGGGCTTTCACCTCTCACTTACAAAGCCGCCTACGTGCGCTTACCGCCCAGTAATTCCCAACAACGCTAGCCCCCCCCGTATTACCGCGGCTGCTCGCACGCACTTT
+
CCCCCGGGGGGGGGGGGGGGGGGGGGGGGGGFGGGGGGGGGGGGGGDGGDFGGGGGGGGGGGGGGGGGGGGFGGGGGGGGGGDGGDGGGGFGFFGGFGGGGGGGGGGGGDFFGDGGGGGGGGGGGG?EEFEEGGGGGGGEFGDEG?FGGGD?EBDEC@FGGCEGGGGGGDFFGFDFGCFDFGFC8+@7@98CF8EE*@C>83<,>C6?F4FFGGFGG+609D:ED75AEG)7DD>*(*0*=15**32/++A=**07<(/*.5.)0AC3*)97.1/2<)9C(0((-997)*39)-()))-.)
@M03506:14:000000000-AKVR1:1:1101:7518:6059 2:N:0:32
TCGGACTACTCGGGTATCTAATCCTGTTTGCTCCCCACGCTTTCGCTCCTCAGCGTCAGTACCGGCCCAGTGTGCCGCCTTCGCTACGGGTGTTCCTCCTGATCTCTGCGCACTCCACCGCTCCACCAGGAATTCCACACACCCCTACCGGACTCTAGTCATGGCAGTATCGAATGACCCCTCCAGGTTGAGCCTGGAGATTTCACATCCAACTTACCAAACCGCCTACGAGCTCTTTACGCCCAATCAATCCGGACAACCCCACCCCCCTACGTATTCCCGCGGCTGCTTCCCCGACGTG
+
CCCCCGGGGGGGGGGGGGGGGGGGGGGGGGGGGGGGGGGGGGGGGGGGGGGGGGGGGGGGGGGGGGGGGGGGGGGGGGGGGGGGEGGGGGGGGGGGGGGGGGGGEGGGGGGGGGGGCFGGGGGGGGGGGGGDGGGGGGCGGGGGGGGGGGDCGGGGFGFGGFCFGFDDC7EFCFFGGGG,>;*>DFGFFCCGGGFFGCFD8CECCFG?CC<FEGF7CFFFFC3*:CB3;55*)))2)2*0*29)/:0)2++1.8595>**)8)*)2;@GE))0*0+<(0+),-4(1(04/))/(./0),4(
@M03506:14:000000000-AKVR1:1:1101:23592:6061 2:N:0:32
TCGGACTACCGGGGTTTCTAATCCCGTTCGCTCCCCTGGCTTTCGCGCTTCAGCGTCAGTGTTAGCCCAGCAACCCGCCTTCGCCGCAGGTGTTCCTCTCGATATCTACGCATTTCACCGCTACACCGAGAATTCCAGTTGCCCCTTCTGCACTCTAGTCGCACAGTATCAGTTGCCCTTTCCGAGCTAAGCCCGGAGATTTCACAACTGACTTTTGCTGACCGCCTACGCCGCCTTTCCGCCCATCACATCCCAACAACGCCTTCCACCCCCGTCCCCCCGCTCGTGCTGGCCCGGACTT
+
<CCCCGGGGGGGE7@EEGFGGGG9FCF@FGGGGGFGGGC<EFGFGFG:FGGGFDGC@E:F<EF,ECFGGFGG?GGGGGEFEGGCGGGGEGDFGCFGGGFGGFC8FFFGGGGGDEFGGGABGEEGGGFG>E=7FFCD<B;>,>D@CFC6,B,;DCGFF7CA>75C:D9;CFGFFE>,22C6CFG5?8*=CB,::;B***CF+7;FF99*<CF4+3++266+:>6=D7)0:7>*))7*,:/2**7CD6**+0298)>9D?*:)7)**+**30/).)2**():(-,(,-(7:.).546C).((.
@M03506:14:000000000-AKVR1:1:1101:9514:6061 2:N:0:32
TCGGACTACTGGGGTTTCTAATCCTGTTCGCTCCCCACGCTTTCGCGTCTCAGCGTCAGTACCGTCCCAGAGAGCCGCCTTCGCCACGGGTGTTCTTCCTGATATCTGCGCATTTCCCCGCTACACCAGGAATTCCACTCTCCTCTTCCGGACTCTAGCCAGATTGTTTCCGCCGACATCTCGAGGTTAAGCCTCGTGTTTTCACAGCTGCCCTACCTGGCCGCCTACACGCTCTTTACCCCCACAAAATCCGGACAAAGCTTGCCCCCCTCGTTTTACCGCGGCCGCTTCCCCGTGTTTT
+
CCCCCGGGGGGGGGGGGGGGGGGGGGGGGGG@FEGGGGGGEGGGGGGGGCFGGGGGGGGGGGGGGGGGGGGG8:FFGGGGGGGGGFGDEGGGGGGGGGGGGFGFFGA,?EFCCCFA,CDEGCECGGDFDD7=FCFFFG;F,@D=8DAFG>78BCFCFDGG,?8A,@EGGGFEE488CC7>?C=B:E/8C,?;,,6//=8C6CG7?C75+;*;74:ECC=CFGCCDDE?+93:*8>*6*=+<5<D5**5*2<6)7*57,*2)**2*<C5=))))1*;*)9F(((31-()()(,.((*))((.
@M03506:14:000000000-AKVR1:1:1101:14527:6079 2:N:0:32
TCGGACTACTGGGGTTTCTAATCCCGTTTGCTCCCCTGGCTTTCGCTCCTCAGCGTCACTACAAGTCCAGCAAGTCGCCTTCGCCACTGGTGTTCCTGCGAATATCTACGAATTTCACCTCTACACTCGCAATTCCACTTGCCTCTCCTTGAGTCCAGACTGACAGTCTTGAAGGCAGTTCCGGAGTTGAGCTCTGGGCTTTCACCCCCAACTTACCAATCCGCCTACACGCGCTTTACGCCCAGTAACTCCGAACAACGCTAGCCCCCTTCGTATTCCCGCTGCTGCTGGCACGACGTTC
+
CCCCCGGGGGGGGGFGGGGGGGGGGGGGGGGGGGGGGGGGGGGGGGGGGGGGGGGGGGGGGGGGGGGGGGGGGGGGGGGGGGGGGGGGGGGGGGGGGGGGGGGGGGGGGGEFGGGGGGGGGFGGGGGGGDGGGGGGGGGGGF@FGC=EFGFFGFFGGGA=DFCGGDGGGGGGGG?FCCGGGGGDGGGEFA8D,@FGCGG7,*3@DCFE77*@EFGGG79CDD87CDDA,CEC<>B517@5CEGC4=+@9+>):3*9D1<575)/*:@;8)*079:00)*A6>03>08?:63<).8*0),-(
@M03506:14:000000000-AKVR1:1:1101:7598:6103 2:N:0:32
TCGGACTACTCGGGTTTCTAATCCCGTTTGCTCCCCTGGCCTTCGTGCCTCAGTGTCAGGAACTGTCCAGAGACCCGCCTTCGCCACTGGTCTTCCTTACGATCTCTACGCATTTCACTGCTACACCGTAAATTCCAGTCTCCTCTCCAGTCCTCGAGCACGGCAGTATCGAATGCAGTTTCGGAGTTACGCTCCGAAATTTCACACCCGACTTACGGGCCCACCTACACACCCTTTACGCCCAATGATCCCGTACAACGCTCGAGACCTCGGCATCACCGCAGCCCCAGGCACCCGGCTC
+
CCCCBFGG9FAF7FGGGGFA<FGFEBGG?EG9FFCEGGGGGGGGGGGGGGGCCCEFG@FC,CFG<;CEFFFGCC@FEEFDCE@FC@FF@?BEE<FEGF?EG7,9EFFFDCG>FCFEFC<?FECFGGGG=AF7A,FE,CEFF,C,9,4@E84ED=E6@+@?FG=@+@F9836=DDD9=3@9@:A+:C:CG,8B+4*5*;*,,5@,,,4*17*;=*,>?4)*/)*=DCA;+9*/::55)28*;*/***3*++3)0))11-C=5))))**8;/7))***0.9F:((-(((0,0(2)((*0),4(
@M03506:14:000000000-AKVR1:1:1101:14896:6105 2:N:0:32
TCGGACTACCCGGGTTTCTAATCCTGTTTGATCCCCACGCTGTCGCGCCTGAGCGTCAGAAACGAGCCAGTGAGCCGCCTTCGCCACCGGTGTTCTTCCCAATATCTACGAATTTCACCTCTACACTGGGAATTCCACTCACCTCTCTCGTCCTCAAGTCTTACAGTTTCAATGGCAGTTCCGGAGTTGAGCTCCGGGCTTTCACCACTGACTTGGAAGACCGCCTGCGCGCGCTTTACGCCCAGTAATCCCGAACCACGCTAGCCCCCTTCGTATTACCGTGTCTGCTGCCCCGCAGTTC
+
CCCCCGGGGGGGGGGGCFGGGGGDGGGGGGGGGEDFFGGGGGGGGGGGGGFCGDGGGDEGFGGGGGGGGGGGGGGGGDEGGGGGDGGFFCFGCGGGGGFGGGGGGGAAFF7CF+AFGGGCEFFGGGGGGG8FAFGGGFDGGDG9EDG?DCD8EGGFDGFG;E;DAFDFC:9DDECCEB9ACFGE*:CGDCFGC,BECCC*;*>BAA9CC4*8,B91;8/;0;8ED35F59AE:557109*85>**2<*<+39<B93),>/)))16CFB=:CF32@00)/<((,(4))95)),)(,1))-))
@M03506:14:000000000-AKVR1:1:1101:6483:6112 2:N:0:32
TCGGACTACCGGGGTTTCTACTCCTGTTTGCTCCCCACTCTTTCGTGCAACAGCGTCGGTATCAGCCCAGAGACTCGCCTTCGCCACTGGTGTTCCTCTCGATATCTTCGCATTTCACTGCTACACCCGGAATTCCAGTCTCCTCTGCTGTACCCCATCTGAACAGTATGAAGTGCAGTTCCCCGGTTGAGCCGGGTGATTTAACACTCCACTTACTCAGCCGCCTCCACGCCCTTACCCCCCCTGTCTTGCGTACCCGGTTCTCTCCCCCCGTATCACCGCCGCTGGCGCGCCGTCGTTT
+
-@B,,+:<E9+7@FCCFEFA,ECDEFFFG<<F,6CBCF,CF,C<:CFGGGGCFFC@@@C@CFFG<EEB<C,CCE<FD7+?@C@FGC,?FFF89B?EAE,AC8,E=,B,C=:=44@A,C,5C,,CEE,+8+++6,3C<5D,AE,,3>89@,6EFGG+@D=,,:,33D3,E,E;,,,3,,23@,@8+3*@8D7D8C*;*=*2;+4,4,4,:6*048<,::+,2;9ECD))*2:>F;3C)0)0*27)):3)+2+1.)9)*))*000*:0+)25<5)**2*)1*-((,((()()(()(-)).,(,
@M03506:14:000000000-AKVR1:1:1101:13561:6115 2:N:0:32
TCGGACTACTGGGGTATCTAATCCTGTTTGCTCCCCACGCTTTCGTGCCTGAGCGTCAGTATTGGCCCAGGGGGCTGCCTTCGCCCTCGGTGTTCCTCCGCATCTCTACGCATTTCACTGCTACACGCGGAATTCCCCCCCCCTCTCCCATACTCAAGCCCGCCAGTTTCCATTCCCATTCCCAGGTTGAGCCCGGGCCTTTCCCCACGAATTTCACGAACCCCCTACTCACCGTTTCCGCCCAGTCATCCCCATTACGGTTCCCCCCCTTCTGTATCCCGGCGCCTCTGCCCCGTCCTCC
+
CCCCCGGCFGGGGCFGFEGFDCFGGCFGFFFCFGGGGGDEGGDFFG<FDFFDCEBGGGGGGGGCEGGGGGGGGDF76FCFAE<FF,@AFD@,C@FGEFFEC7BF??<5BDD7CFEFFGDAE?,9,:=>C@C+A,CC,>FBFGGCED,@F,@8?,5D,,2DEEG:?CEDC7CC@F,CE9F7CFG+<EFFFC+2:C>E5**2>*+35*0**1)*2*+977):><3=DD3)+2*01).94*1*::>7*++*<+<8))*2*.**)))**02>/0*)**2+2.*<,((,((-)()).0,29))-.(
@M03506:14:000000000-AKVR1:1:1101:5414:6121 2:N:0:32
TCGGACTACTGGGGTATCTAATCCTGTTTGCTCCCCACGCTTTCGCACCTCAGCGTCAATACCGGTCCAGTGAGCCGCCTTCGCCACTGGTGTTCTTCCGAATATCTACGAATTTCACCTCTACACTCGGAATTCCACTCACCTCTCCCGGATTCAAGCGATGCAGTCTTAAAGGCAGTTCCGGGCTTGAGCCCCGGGCTTTCACCTCTAACTTACAAAGCCGCCTACGCGCGCTTTACGCCCAGTAATTCCGAACAACGCTAGCTCCCTCCGTATTACCGCGGCTGCTGGCACGGAGTTC
+
CCCCCGGGGGGGGGGGGGGGGGGFGGGGGGGGGGGGGGGGGGGGGGGGGGGGGGGGGGGGGGGGGGGGGGGGGGGGGGGGGGGGGDGGGGGGGGFGGGGGGGGGGGGGGGG8DDGGGGGGGFGGGGGGGGGEFFAF9FFGFGFFGG?FGGGCE=DFFFCGGGGGCCDFGGGGCGGGGGGGGGGGDECFCFDFFDEGGGGGGFF7FC,=9:CDGGC?CFFCFC75DD:)*)2*97DD:FF5CE5**2:BFCGF45CDD09580<5C+<@G)7<5*/8<9FF013(71())).054(7))(.)
@M03506:14:000000000-AKVR1:1:1101:17061:6128 2:N:0:32
TCGGACTACAAGGGTATCTAATCCCGTTTGCTCCCCTGGCTTTCGCTCCTCAGTGTCAGTGTTGGTCCAGGATGCCGCCTTCGCCACCGGTGTTCCTCCAGATATCTACGCATTTCACCGCTACACCTGGAATTCCGCATCCCTCTCCCAAACTCAAGCCATCCAGTATCAGACGCAGTTCCCCGGTTAAGCCGAGGGATTTCACGTCTGACTTAGTTGGCCACCTACGAGCCCTTTACGCCCCGTAATTCCGAACAACGCTTGCCCCCCCCGTAGTACCGCGGCTGCTGGCCCGGAGTTC
+
CCCCCGGGGGGGGGGGGGGGGGGGG@FGGGGGGGGGGGGGGGGGGGGGGGGGGGGGGGGGGGGGGGGGGGGGGGGGGGGGGGGGGGGGGGGGGGGGGGGGGGGGGGGGGGGGGGGGGGGGGGGGGGFAFDEEGFGGGGGGGGGGGGGGGGCEGAFBGGGGGGGGGGGGGGGGGFEC++1@>FGGGGGG>CFFGDGGD>>6DDG@CEFGGGFDGF;9CFCFGGGGGFFFG*.:985<3;A8CED)CGG37CFF:>C3)8F553557FGFD><7)*:*2)1<(2((4,3))9(1)((1))-,)
@M03506:14:000000000-AKVR1:1:1101:14982:6147 2:N:0:32
TCGGACTACCGGGGTTTCTAATCCCGTTCGCTCCCCTGGCTTTCGCACTTCAGCGTCAGTGTCGGCCCAGCAACCCGCCTTCGCCGCAGGTGTTCCTCTTGATATCTACGCATTTCACCGCTACACCAAGAATTCCAGTTGCCCCTTCCGCACTCTAGCCGAGCAGTATCAGTTGACCGTTCCGAGTTAAGCCCGGAGATTTCACAACTGACTTGCACAGGCCGCCTACGCGCTCTTTACGCCCAGTAAATCCGAACAACGCTTGCTCCCCCCGTATTACCTGGGCTGCTGGCACGGACTT
+
CCCCCGGGGGGGGGGGGGGGGGGGGGGGGGGGGGGGGGGGGGGGGGGGGGGGGGGFGGGGGGGCGGGGGGGGGGGGGGGGGGFGGGGGGGGGGGGGFGGFGAFGGGGGGGGDFFE9FGGGGGGG9FGFFFDFDFFGFAFFDBD@3=DGGGGC>;FFG7DFE5CE>FGGGG;@DD9,<D>CGGG5CEGGCFEGGGE=8E*2>C@CFFDG+**;<F7948=68FD5CGF:FGFGG)<C3C6FEED)/*<*<++19B*159*1<55/**+=@<3@B3;:*./<A))(-2(530),87>GEF(-,
@M03506:14:000000000-AKVR1:1:1101:11285:6150 2:N:0:32
TCGGACTACTCGGGTTTCTAATCCTGTTTGCTCCCCACGCTGTCGCGCCTCAGTGTCAGAAACTGCCCAGCAGACCGCCTTCGCCACCGGTCTTCCTCCGGATCTCTACGCATTCCACCGCTACACCCGGAATTCCGTCTGCCTCTACAGTCCTCGAGTTTGACAGTCGGCACGGCAGATCCGGGGTTGAGCCCCGGACTTTCACCACACCCTTATCAAACCACCTACGCGCCCTTTCCGCCCCGTGATTCCGGACACTCCCCGCCCCCCCCGTCTTCCCGCGGCTGCTGGCCCGGAGTTC
+
CCCCCGGGGGGGGGGGGGGGGGGGGGGGGGGFGGGGGGGGGGGGGGGGGGGGGGGGGGGGGGGGGGGGGGGGGGGGGGGGGGGGGGGGGGGGGGGGGGGGGDFEGGGFGGGGGGGGGGGGGGGGCGGGGGD@FGGGGGGGGGGGGGGGGGGGGGGGGGGGGGGGGGGFCEG7CEGGGGEGGGGEGGGCEGGGG8CCE5EG67CCGF9C59DGGG?:D:=<FGFFCC?F=DEG5B>C>7FDEG<)>E=)ACFFF>*17(**0.)/9*:>C>D>)/**/)/:(3179(4>)0((),2)0)-8)
@M03506:14:000000000-AKVR1:1:1101:10961:6152 2:N:0:32
TCGGACTACCCGGGTTTCTAATCCCGTTTGCTCCCCTGGCTTTCGCGCCTCAGCGTCACTTGCACCCCAGCGGATCGCTTTCGCCACCGGCGTTCCTCCCGATATCTACGCATTTCACCGCTCCACCGGGAGTTCCATCCGCCCCTGATGCAGTCCAGCGCAGCCGTCGCCCGGGCAGTTCCTCGGTTGGGCCGAGGGATTTCACCCGAGCCGTACTGCACAGCCTCCGCGCCCTTTAAGCCCAGTGACCCCGAGCCACGCTTGACCCCCCCGCATTCCCGTCGCTGCTGGGACAGGCTTC
+
CCCCCGGGGGGGGGGGGGGGFGGGGGGGGGGFGGGGGGGGGGGGGGGGGDGGGGGGGGGGGFGGGGGGEGGGGGEGGGGFGGEGGDGGGGGGCGGGEGGGGCFGGGGGGGGCFGFGGGGGGFFGGGGG>FCFGGGFGGGGDGGGD>58EDGCFGGC,2DEG5>EFC*:EGGGGDBEEC?+<@CBEECCEC>@FGGGGGEGG49FGGGG5CDGG7*:>CF7CF7C<F)7:D3EC>570**<CEG47?9*0+*7))/))(95>>)**0+8?)))83*1/)7C0.(-4,().)(().(*))(.(
@M03506:14:000000000-AKVR1:1:1101:27620:6190 2:N:0:32
TCGGACTACAGGGGTATCTAATCCCGTTCGCTCTCCTAGCTTTCGCGCCTCAGCGTCAGTGTCAGTCCAGCAACTCGCCTTCGCCTCACGTGTTCTTCTCGATATCTACGCATTTCACCGCTACACCGGGATTTCCGCTTCCCTCTCCCACACTCTAGAACGGCAGTGTCGAACTACACCTCCGGCTTAAGCCCGGCGCTTGCACGTCCGACTTACCTCCCCGCCCCCACGCCCTCTCCGCCCCCTCAACCCGCACACACTTCCCCCCCTCCGTTGCATCTCGGCTCTTGGCCTGTAGCCG
+
-A@C<FGGG9EC@7CFFECA9CA,;@FFCFGFE,;FGCAF9,CC@FB@F8B@<FE,6C,C<,C<E,,EF8<<F@,CCCC@,C7=7,B=,:6<E@F,5F,<,BF<FA?FF<F::7AFD,:8B++@,4A:CF7+8,@F@:=3>CFFG,,8DFF>EG,9,,,,7+4@C6,,@A*3@8,3A,A8,@75?**=>,62,**4*:*1**/>+/=C*/)279;F67*29D)*/)))*/.1*).*.2):8C3>)/;)+*;))0/>)4C*)**002*5C>*05/+**)*3))4(-4().1).9)(0**).(
@M03506:14:000000000-AKVR1:1:1101:4790:6209 2:N:0:32
TCGGACTACTAGGGTTTCTAATCCCGTTTGCTCCCCTGGCCTTCGTGCCTCAGTGTCAGGAACTGTCCAGAGACCCGCCTTCGCCACTGGTCTTCCTTACGATCTCTACGCATTTCACTGCTACACCGTAAATTCCAGTCTCCTCTCCAGTCCTCGAGCACGGCAGTATCGAATGCAGTTTCGGAGTTAAGCTCCGAAATTTCACACCCGACTTACCGCGCCACCTACGCACCCTTTACGCCCAATGAATCCGAACAACGCTTGAGACCTCTGTATTACCGCGGCTGCTGGCACAGAGTTT
+
CCCCCGGGGGGGGGGGGGGGGGGGGGGGGGGGGGGGGGGGGGGGGGGGGGGGGGGGGGGGGGGGGGGGGGGGFGGGGGGGGGGGGGGGGGGGGGGGGGFGGGGFGGGGGGGDGGGGGGGGGGGGFGGGGGGGFEGGFGGGGGGGGCGGGDGGGGFGGGGEFGGGGGFGGG>FFGGGGGGDGGDGGEGEFF9F;EF651*@EGFFG77CEGGGGDGGD*:78CDGGG4A*>>GD>>58@FCEEGDCE86E2>8:55D<1FCE>DFG8*6C?G6<CCCF5@CB;9>FB65)63:@?B566)5)
@M03506:14:000000000-AKVR1:1:1101:15526:6210 2:N:0:32
TCGGACTACCGGGGTTTCTAATCCCGTTTGCTCCCCTAGCTTTCGCGCCTCAGCGTCAATACCGGTCCAGGATGCCGCCTTCGCCACCGGTGTTCCTCCAGATATCTACGCATTTCACCGCTACACCTGGAATTCCACATCCCTCTCCCGGATTCAAGCCCTCCAGTATCGGACGCAGTTCCTCGGTTGAGCCGAGGGATTTCACGTCCGACTTAGAGGGCCGCCTACGCGCCCTTTACGCCCAGTAATCCCGACCAACGCTTGCCCCCCCCCTATTACCCCGTCTTCTGGCCCGGTCGCC
+
CCCCCGGGGGGGGGGGGGGGGGGGGGGGGGGGGGGGGGGGGGGGGGGGGGGGGGGGGGGGGGGGGGGGGGGGGGGGGGGGGGGGGGGGGGGGGGGGFFGGGFGGGGGGGGGGGGGGGGGGDGEGGGGGGGDFGGGGGGGGG?DGGFGGGGGGGGGGGFGGG7FGFGGB;E>7>EDGC>EFGC:DE5CC?CFGGG:CGG56CGGCC5CGEG>DCDFDGFFGG3<GG3<?CD5C77<7?798EG3*/<7*3+005))1)(/*00)**8+5:>D>)7/+0)1:((-((((/)*))043)0),(-
@M03506:14:000000000-AKVR1:1:1101:27697:6230 2:N:0:32
TCGGACTACCGGGGTTTCTAATCCTGTTTGCTCCCCACGCTTTCGTGCCTGAGCGTCAGTGTTGGCCCAGGGGGCTGCCTTCGCCACCGGTGTTCCTCCGCATCTCTACGCATCTCACTGCTACACGCGGAATTCCACCCCCCTCTGCCCCACTCCAGCGAGCCAGTGTGCCATGCCATTCCCAGGTTGAGCCCGGGGCGTTCACATCACACTTAACTCACCGCCCGCGCTCGCTTTCCCCCCAGTAATCACGATGTACGCCCGCATCCTACGTATTACCGCGGCTGCTGGCACGTCTTTT
+
B@CCCCGGFGGGDDCFCFFGGFGDEFFFGCEF@F6@EFDDCEGGGGFDG9,<CEG@FF:FGCF8,6,CBE7@+@CFGGG9EFFE4B,,7@=7==FF<E<C+@B:?9BBF7C+@@,AFAFGGGGFCFFGFD==+,7C<CFGG+>3:@:E9,6@::,6>8,**4*=CG?95,6,,>,2=,=,<<,+01CC*+5+9*1*35=**1*8+3+<?*:2**<+20624<*1)).7575C<))*-:*+0*97329*+++00></*.:55)./)2*)39C*.0+++-*3(--1,,().)((88(/))()-
@M03506:14:000000000-AKVR1:1:1101:5137:6235 2:N:0:32
TCGGACTACCGGGGTATCTAATCCCGTTTGCTCCCCTAGCTTTCGCGCCTCAGCGTCAGTGTCGGTCCAGGAAGCCGCCTTCGCCACCGGTGTTCCTCCGGATATCTACGCATTTCACCGCTACACCCGGAATTCCGCTTCCCTCTCCCGAACTCAAGCCAAGCAGTTTCCTGTGCAGTTCCTCAGTTGAGCCGAGGGATTTCCCACAGGACTTGCAAGACCGCCTACGCGCCCTTTCCTCCCAGTACTTCCGACCAACGCTTGCCACCCCGGCATCACCGCGCCTGCTGTCCCCGCTCTA
+
CCCCCGGGGGGGGGGGGGGGGGGFGGGGGGGGGGGGGGGGGGGGGGGGGGGGGGGGGGGGGGGGGFGGGGGGGGGGGGGGGGGGGGGDG7F:FFGGGFFF@EFGGGGGGGGGGGGGGGGGGG7CFGFGGGD@FFGGGGGGGGFDDDG@FEE+BFFGGFGGG68DDDBFEGGGFCDGGGGF?F=DFFF71B8@CE*?EEGFC=C++9CCE2;C+;++*;*=>FGGC*)5A3BED>>C?C4+0A>4CAC*<+</5.))).>=D@)9<8AFF)/0))2:+)*:(4,((435(0).))()))(()
@M03506:14:000000000-AKVR1:1:1101:23894:6243 2:N:0:32
TCGGACTACTGGGGTTTCTAATCCCGTTTGCTCCCCTAGCTTTCTCGCCTCAGCGTCAATGCCGGTCCAGGATGCCGCCTTCGCCACCGGTGTTCCTCCAGATATCTACGCATTTCACCGCTACACCTGGAATTCCACATCCCTCTCCCGGATTCAAGCCGTTCAGTATCGGACGCAGTTCCTTGGTTAAGCCGAGGGATTTAACGTCCGGCTCAGAAGGCTGCCTAACGCCCCTTTCCGCCCAGCAATTCCGAACAACGCCGTCCCCCCCCCTATTTCCGCGGACGCGTGGCAGGTTTAT
+
@CCCCEEGGEFFGG@FGFFGCGF<FEFFFEGEF8FCFEGFGFG,,C6BCFGGGF@FGGGFECC@FGCCFEC7FE,C+7@F@EGGG=FFC7FEE,A9EGGCFGG9FAFDFFGG:?FACBFEGF:FFFFF?FE8FFG,@AAFECEG,@8D@E8@>+EDFG9D+@3,8;EG,3@<8:B5@519,>,,2><?D,?,8;*=:*=?,8,4+*=**2)/=*>C*+/*;*/:7C6)*1)270>*)*1/**1*/**0+++/)0*)9(>*)).))22)2)>75)*+3)1A0(((((-),0(,)(-)0*)()
@M03506:14:000000000-AKVR1:1:1101:17893:6252 2:N:0:32
TCGGACTACCGGGGTTTCTAATCCTGTTTGCTCCCCACGCTTTCGCGCCTCAGCGTCAGTTCCGGTCCAGTGAGCCGCCCTCGCCACTGGTGTTCCTCCCAATATCTACGCATTTCACCGCTACACTGGGAATTCCACTCACCTCACCCGGTCTCAAGCCTTCCAGTCTGACACGCAGTTCCTCGGTTAAGCCGAGGGATCTCACCCGTCACTTGAACAGCCGCCTCCGCGCCCTTTCCGCCCAATCATTCCGATTCACGTTTGCCCCCTCTGTTTTCCCCCACGTTCTGTCACAGAGTTT
+
CCBCCGGGGGECFEFGEGGG<FGFGGGGGGGGGCFGGFECFGGFGGEFG@FGFGGGGGGEFFFCEGFGFFFCEGFGGG7>EG+>CB+AFDD<FGGGFFE:EFG8EFE<FCECFEDGFFFGGC7C=@FF,=,ADFC,CD,A,@EG@,,@D7B@:+;;FFFGG99FFGFF9,@FF,@B9>E76>:BC>EGG9,;8ECEE5*:*:CCE5FE7*75+10+**1*21)*)*).*1)5/<>5)0=C=AC3***)<::665***-0*)0)/02<<CED4?*2+;)*<(,(-(,(0(0))*)-:?:<4)
@M03506:14:000000000-AKVR1:1:1101:19870:6264 2:N:0:32
TCGGACTACCGGGGTATCTAATCCCGTTTGCTCCCCTGGCCTTCGTTCCTCAGTGTCAGTAACTGTCCAGGGATTCGCCTTCGCCACTGGGCTTCCTTACGATATCTACGTATTTCCCTGCTACACCGTAAATTCCATTCTCCTCTCCCGTACCCTATCAAGTCCGTATCAAGTGCAGTTTCTGGGTTTGTCCCCGAGATTTCACCACTGACTAACCTACTCACCTACGCCCCCTATAAGCCCCATCATTCCGTACACCCCCTCACACCCCCCTCTTTCCGCTGCTGCTTGCATCTAGTCT
+
-8-A8CFCGGEGGGBFGGGGAC<FF@FF,CEEFGGCGFCGFGGG<F@FFFD9FCF<CFGFA<CFF,,69C8C<F8@:,CCEAFGGFCGG<,,96FFGF,EFFFGEG,,C,,?FFF9,,C=EF?FGG,:A++:E<FFE,AF,,=CE,,@,6EC6=,D,,,,,2,7,+@DC8@A,@9>,7@933,,,,6+++88>9>8E6573BCG7,,49***@=:>@+*4*3=CC*3;*2)*2:6*0++1,=/****12+>1))*//)02))0***+0*0))))2;+)*+(,,(1))92/)(*))***.))
@M03506:14:000000000-AKVR1:1:1101:16019:6284 2:N:0:32
TCGGACTACAGGGGTATCTAATCCTGTTCGCTCCCCACGCTTTCGCTCCTCAGCGTCAGTATCGGCCCAGAGACCCGCCTTCGCCACCGGTGCTCCTCCTGATATCTGCGCATTTCACCGCTACACCAGGAATTCCAGTCTCCCCTACCGAACTCCAGCCTGCCCGTATCGACTGCAAGCCCACAGTTGAGCCGCGGGTTTTCACAGACGACGCGACAAGCCGCCTACGCGCTCTTTACGCCCAATAAAACCGGACAACGCTCGCCCCCTACGCCTTACCGCGGCTGCTGCCCCGTCCTTG
+
CCCCCGGGGGGGGGEEFGGGGGGGGGGGGGGGGGGGGGGGGGGGGGGGGGFGGGGGGGGGGGGGGGGGGGFGGGGGGGGGFFGGG7FFGG:FCEFGDFGGDFEFFFGGGGGGGGDFFGGGGGGGGGFGGG7FGDFC9FFGABAFGGFGF+>CGGGFGCCGGGGGGGEEEFCFEE>FFCEGG>7C>CEC,,4>?8EE55=C8CC99CCGG<):*9E87).6<3C5DGFF=)7:C77:>7*AEG)C<CC?+0<7>09))4>75)01>*1>E)*<.):E5)6+(490;9;E)))4)-(*))(.)
@M03506:14:000000000-AKVR1:1:1101:18962:6302 2:N:0:32
TCGGACTACTCGGGTATCTAATCCAGTTCGCTCCCCACGCTTTCGTGCCTTAGTGTCAGCAATAGACCAGTAGCCTGCCTACGCCATCGGTGTTCCTTCTAATATCTACGGATTTCACTCCTACACTAGAAATTCCAGCTACCTCTTCTATGCTCAAGCTGAGCAGTTTTGATAATGGGTATCCGGTTGAGCCGAACGATTTCACTACCAACTTACTCTGCCACCTACGCAACTCTTTACGCCCAGTAATTCCGGCTAACGCTTGGACCCCACGTATGACCGCGGCTGCTGGCCCGTAGTT
+
CCCCCGGGGGGGGGGGGGGGGGGGGGGGGGGGGGGGGGGGGGGGGGGGGGGGGGGGGGGGGGGGGGGGGGGGGGDGGGGGGGGGGEGGGGGGGGGGGGGGGGGGGGGGGGEC=FGGGGGGGGGGGGGGFGGGGGGGGGGGFGGGGGGGGGGGG8,EFGGFGGGGFFFGFGGGGGFFD9@GGGGGGGGEEGFFCED>GC8CDFG:EFGGC>7C6CEFGFA9FCGGC;4@ED?EG)*+9C+4:CC?D5>A7<;++81/)(*+2.0:DC+;*8DE@D=*91@GF699342536::>323))-36
@M03506:14:000000000-AKVR1:1:1101:12749:6313 2:N:0:32
TCGGACTACCGGGGTTTCTAATCCCGTTTGCTCCCCTAGCCTTCGCGCCTCAGCGTCAAGAACAGGCCAGGTAGTCGCCTTCGCCACTGGTGTTCCTCCCGATATCTACGCATTTCACCACTACACCGGGAATTCCACTACCCTCTCCTGCCTTCGAGTCGATCAGTATCGCGTGACCCTCCCCAGTTGAGCCGGGGGCTTTCACACTCGACTTGAACGACCGCCTGCGCGCTCTTTACGCCCAGTAAATCCGGACAACGCTTGTCCCCTACGTATTACCGCGGCTGCTGCACCGTGTTTG
+
CCCCCGGGGGGGGGGGGGGGGGGGGGGGGGGGGGGDFFGGGGGGGGGGGGGGGGGGGGGGGGGGGGGGGGGGGEFGGGGGGGGGGGGFGGGGGGGGGGGGGGGGGGGGGGGGGBFGGGGGGGFGGGGG7CE@FGGGGGGGGGGGGGGGGGGGGGGGGGFGGGGC>CF;EGG*8C8EFGDGGEGGGGGGGC88CCBEEGDEG<F7EFCCFGDDGD++7DFDDGGGDG5>GCEE353::78?G7C*/<<9<9<@B7/C5(45<>5C<9+*;<*5)9+0<4@:8>(49193))).93(*).(4(
@M03506:14:000000000-AKVR1:1:1101:9939:6329 2:N:0:32
TCGGACTACTCGGGTTTCTAATCCCGTTCGCTCCCCTGGCTTTCGCGCTTCAGCGTCAGTGTCGGCCCAGCAACCCGCCTTCGCCGCAGGTGTTCCTCTTGATATCTACGCATTTCACCGCTACACCAAGAATTCCAGTTGCCCCTTCCGCCCTCTAGTCGCACAGTTTCAGTTGACCTTTCCGAGTTAAGCCCGGAGATTTCACAATTGACTTGTGCTGCCCGCCTACGCGCCCTTCACGCCCAGTAAATCCGAACCACGCTTGCCCCCCCCTTTTGTCCGCCGCTGCCGGCCCGGGTTT
+
CCCCCGGGGGFGGGGGGGGGFGGGGGGGFGGGGGGGGGGGFGGGGGGGGGGGGGGGGGGGGGGGGGGGEGGFFGGGGGGGGGDGGGGFGGGFGGGGDGGGGGGEGGGGGGGGGGGGGGGGGCFGGGGFFGGGGCFGEGGD9FGGGCDFEGD+BEGFFGCFEG5CCGFGFGG9EGG;<>EGGGGE:>DEG9DG,=:E57EFGGGGGF9CFDCGGC9;6C+:6>55D7)8C*)*9BEG?**3*2191:+1<0+9?:5*/,2:3BB*9*0);.975)*++))3510(((,),)((7-17))---
@M03506:14:000000000-AKVR1:1:1101:23811:6355 2:N:0:32
TCGGACTACTAGGGTATCTAATCCCGTTTGCTCCCCTGGCTTTCGCGCATCAGCGTCAGTATCGGCCCGGTAGCCCGCCTTCGCCTCAGGTGTTCCTCCCGATATCTACGCATTTCACCGCTACACCGGGAATTCCAGCTACCTCTTCCGTACTCTAGCTCGCCAGTATCGGTCGACTCTCCGGGGCTGAGCCCCGGGCGTTCACAACCGACTTCACAAGCCGCCTACGCGCCCCTTACGCCCAATAATTCCGAACAACCCTTGCCACATACGCATTACCCCGGCCTCTGCCCCCTTGTTT
+
@CCCCGGGGGGGGGFGGGGGGGGGGGGGGGGFFGGGGGGGGGGGDGGEGGEFGGGGCFGFGFGCCGGGGGGGGFGFGGGGGGGGGFEFGFGCFGGGGGGGGCGE7CFCEGGGGD9FEFG7FFCEGGG@E@:@FGFG,FADCGGGFF,EF8B8CEG9;9CDFGGG>E6DDG>FGGGGE*C,4=CE5E*=C*B8C:BCE5*/2//0+<C=CCDD*/+30:4CF3)*>57)*C7E)0)9(69@C*/**:+9+<@FF>3<C1**)).096+9;):6)**/?A?C(4((,((0())5)-()))..(
@M03506:14:000000000-AKVR1:1:1101:5847:6388 2:N:0:32
TCGGACTACTCGGGTTTCTAATCCTGTTTGCTCCCCTAGCTTTCGCGCCTCAGCGTCAGTTTCTGTCCAGGTAGCCGCCTTCGCCACCGGTGTTCCTCCTGATATCTACGCATTTCACCGCTACACCAGGAATTCCGCTACCCCCTCCAGAACTCTAGCCCGCCAGTTTTGGATGCAGGCTCTGGGTTGAGCCCAGAGTTTTCACATCCAACTTAGCGAACCGCCTACGCGCCCTTTACGCCCAGTAATTCCGAACAACGCTTGCCCCCCCCGGATTACCGCGCCTGCGTGCCCGGAGTTT
+
CCCCCGGGGGGGGGGGGGGGGGGGGGGGGGGGGGGGGGGGGGGGGGGGGGGGGGGGGGGGGGGGGGGGGDFGGGGGGGGGGGGGEGGGGGGGGGGGGGGGGFGGGGGGGGGGGGGGGGGG>EGGFGGGGGGFGGFGGGGGGGGGGGGGDGCFGGGFGGF?FGGGGDGGGFGC6ECFFGFD8DCF6FFGGGGGBDF,4AE7D:AFGF,<CDFGGGEGG)8C<DGDGG>)*/:EGFEGB>F?=EGGGFCFG9+19>*9C77*857*/0AFCDC>))***)9C(41(--(5(),4)3:5.<-()
@M03506:14:000000000-AKVR1:1:1101:16579:6429 2:N:0:32
TCGGACTACCGGGGTTTCTAATCCTGTTTGCTCCCCTAGCTTTCGTTCCTCAGCGTCAGTAGTGGTCCAGCGCGCCGCTTTCGCCACGGGTGTTCCTGCAGATATCTGCGCATTTCACCGCTACACCTGCAATTCCACGCGCCTCTCCCACACTCAAGCACAGCAGTTTCGGAAGCAGCCTCTGGGTTAAGCCCAGAGATTTCACTCCCGACTTGCCGCACCGCCTACGAACCCTTTACACCCAGTAATTCCGAACAACCCTGCCCCCCTACGCCTTACCGCGGCCGCCTCCACGTACTTC
+
CCCCCGGGGGGGGGGGGGGGGGGGGDFGGGGGGGFFFGGGGGGGGGGGGCFGGGGGGGGGGGGGGGGGGFGGGGGGGGGGGFDGGGGGGGCFFGGGFGGGGGGFF?EFGGG7FFDGGGFEGEGCDGDFFGG9FFGDAGGGDGGGGFFGC@FDG?E8BDFFGFDGGGGG7FGEGGGGGGFGBF<C6F65;?EGGGGD57FCF++++++=2:5/>5@FGGFC<87ED>)7:*):CDFG:7*+<E/1C?:4E+<@F>*9D?F*)0)*2*:>C<*7@)*2/))32(((-,43-),.)4(*))(-.
@M03506:14:000000000-AKVR1:1:1101:10263:6456 2:N:0:32
TCGGACTACTCGGGTATCTAATCCCGTTCGCTCCCCTGGCTTTCGCGCCTCAGCGTCAGTGTCAGCCCAGCAACCCGCCTTCGCCGCAGGTGTTCCTCTTGATATCTACGCATTTCACCGCTACACCAAGAATTCCAGTTGCCCCTTCTGCACTCTAGCCGCGCAGTATCAGTTGACCTTTCCGAGTTAAGCCCGGAGATCTCACAACTGACTTGCGCTGGCCGCCCACGCGCCCTTTACGCCCAGTAAATCCGAACAACGCTTGCTCCCCCCGTATTACCGCTGCTGCTGGCACGGCGTT
+
CCCCCGGGGGGGGGGGGFGGGGGGGGGGGGGGGGEEGGGGGFGGGGGGGGGGGGGGGGGGGGGFEFGGGGGGGGGGGGGGGGGGGGGGGGGGFEGGGGGGGFFGGGGFGGCFFCFGDFGGGGGGGGGGGGGGGDGEFFDADAGGGGGGGGGGGDFEFEGFEG6CEEG9<FG9FGGGGGFGGGCE>GGGG9DGFGGDE5??,BFCGG?CGFGGFGCGDD)2)>>EGDDBGG3795))4C7F555<DF6670<6:>D<D9*77;>C**+/<@C5>>/*25=F)4>(-3,/)/525()/))4((
@M03506:14:000000000-AKVR1:1:1101:5856:6461 2:N:0:32
TCGGACTACCCGGGTTTCTAATCCCGTTTGCTCCCCTGGCCTTCGTGCCTCAGCGTCAGGAACTGTCCAGAGACCCGCCTTCGCCACTGGTCTTCCTTACGATATCTACGCATTTCACCGCTACACCGTAAATTCCAGTCTCCTCTCCAGTCCTCAAGCACGGCAGTATCGAATGCAGTTTCGAAGTTAAGCCTCGAAATTTCACACCCGACTTACCGCGCCGCCTACGCACCCTTTACGCCAAATGAATCCGAACAACGCTTGATACCTCTGTATTCCAGCGGCCGACGGCACCCAGTTA
+
@CCCCGGGGGFFGGFGEFGGGFGFGGCFGGGGGGGGGGFGFGGGFGGGGGGGGDGGGGGGGFGGFCFFGFGDFGFGGGG>FGGDGGGFFECEGFEFFGGGGGG@FGGGFGGGGGCEFFFGGGGD9FFF<F:DFF;FE94C,,C=FFCGGCDFGFGGGF9EFGEGEGGGFG8FCFGGGFCFDFDGG5@E<@EB>:,:EG5=DCFGGCCEG97CGC,AFC4/)>:ED3357357<:FG:D==EE))2+0*9+<@>)9111**5;79*2+9<*7=?C+0<)/+).-41(-)(04()(,/.),6-
@M03506:14:000000000-AKVR1:1:1101:16716:6484 2:N:0:32
TCGGACTACTAGGGTTTCTAATCCTGCTTGATCCCCACGCTTTCGTGCCTCAGTGTCACTAACTCCTTAGTAAGCCGGCTTCGCAATCGGTGTTCTTGATAATATCTATGCTTTTCACCGCTACACTATCAATTCCGCCTACCCCATCAGTACTCAAGCCTTACAGTATCAATGGCAGTTGTACAGTTAAGCTGCAGACTTTCACCACTGCCTTATAGGGCCACCTACACACCTTTTAAACCAAAAAAACCAGTACAGCGCTTACACGCAACGTCCTACCCCGTCTGCGGGCCCGGAGTTA
+
-6@8C@@@<EFF8;C---C,;,CFD,66,;,,<,CD,:7@FEGF7F@CF9,,C,;6E<,C,C8,;6,CF@<9C,,6++@@F8:F@:FFDE,,BCFGC<,:@,,?9A,5,5B,,,5,C?:,@C+@F?9FD4E9;?;E4++@FGC,@EF,>9@@=C,,@F?D,@,=DEG;,:;,,@D,,+69,3,6@=::,,3,;,@=FAFC7=,,@,,44+2+@2,<+++130*@?00*1;****/2.+*5>,*2*,/)*6*)0+++;54*)2)*0<;)*)/2)****.=*,41,0(-7()(-)(-))8-()
@M03506:14:000000000-AKVR1:1:1101:22760:6489 2:N:0:32
TCGGACTACCGGGGTTTCTAATCCCGTTTGCTCCCCTGGCTTTCGCGCCTCAGCGTCAATGCCGGTCCAGGATGCCGCCTTCGCCGCCGGTGTTCCTCCAGATATCTACGCATTTCACCGCTACACCTGGAATTCCGCATCCCTCTCCCGGATTCAAGCCTTCCAGTATCGGACGCAGTTCCCGGGTTGAGCCCGGGGATTTCACGTTCGACTTAGAAGGCCGCCTACGCGCCCTGTACGCCCCGTAATTCCGAACAACGCGTGCCCCCCCTGTCTTCCCGCGGCCGCTGGCCCGGATTTT
+
CCCCCGGGGGGGGGGGGGGGFGGGGGGGGGGCGGGGGGGGGGGGGGGGGGGGGGGGGGGGGGFGGGGGGGGGGGGGEGGGGGGGGGGGGGGGGGGGGGGG@FGGGGGGGGGGGGGGGGGGGGGGGGGGGGCDGGGGGGGGGFFGGD8DEGECCE6EGGGGGGFEGGG9:D5F:EEE5CCGFCCGGDE5:CGGEFGGGG8C6CC?FGFFG<*9CDFCG76=*>DG:C)5CC8EDF5*5>F*:55)92C:C97@F@33)37*))097C60C)1))>++<)/03,116-(.(0((.-,98)-5-
@M03506:14:000000000-AKVR1:1:1101:22963:6489 2:N:0:32
TCGGACTACTGGGGTTTCTAATCCCGTTTGCTCCCCTGGCCTTCGTGCCTCAGTGTCAGGAACTGTCCAGAGACCCGCCTTCGCCACTGGTCTTCCTTACGATCTCTACGCATTTCACTGCTACACCGTAAATTCCAGTCTCCTCTCCAGTCCTCAAGCACGGCAGTATCGAATGCAGTCCCGGGGTTGAGCCCCGGGATTTCACACTCGACTTACCACGCCACCTACGCACCCTTTACGCCCAATGAATCCGAACAACGCTTGGGACCTCTGGATTACCGCGGCTCCTGGCACAGACTTC
+
CCCCCGGGGGGGGGGGGGGGGGGGGGGGGGGFGGGGGGGGGGGGGGGGGGGGGGGGGGGGGGGGGGGGGGCFGGGGGGGEGGGGGDGGGGGG9FFGEG9FGGGGGGFGGGGGFCFGGGGGGGGGGGGGGGGGGAFGGFEFGAEFGDGGGFFFEGGGGGG8DEGGGGFGFG8FFF=,,,=DGGGGGGEGGF,DFFGCEG*;,@E7DFG96:C?5<<FF78/C5)1>DFF5>)=C>34)+:CC7C<CEFFC++9;BG3)4C/77;FG**5C>F6)*+035*3(--(29(7()305<2>?))..
@M03506:14:000000000-AKVR1:1:1101:20885:6514 2:N:0:32
TCGGACTACCCGGGTATCTAATCCCGTTCGCTCCCCTGGCTTTCGCGCCTCAGCGTCAGTGTCGGCCCAGCAACCCGCCTTCGCCGCAGGTGTTCCTCTTGATATCTACGCATTTCACCGCTACACCAAGAATTCCAGTTGCCCCTTCCGCACTCTAGCCGCACAGTATCAGTTGACCTTTCCGAGTTAAGCTCGGAGATTTCACAACTGACTTGTTCTGGCCGCCTACGCGCCCTTTAGGCCCAGAAAACCCGGACCACGCTTGCTCACCTCGTATTTGCGCCGCGTCGGGCCCGGTGCT
+
@CC8CFEFE@FDFEG:CFCFGEF9FFFECG7FFGGEFGFGGGGFGDDGEFCFFFGGGCFGGG<,@FGG>FGG<FEGGCFGDGGGGGGDGGGGGGGGCFGGGACD<55CFFECEGAGFFFGGCE>FG8FFF,<DFGCEEFGGGFGGC3DBGGGEGGGGGGGGGEGCCBFGGGGGE?C?>CFFF9CC*D5=;2<2<EECCE6C+>E?FFEFDG<CFGE77AF7657)8)7FCFC37)>77*+0<***2*)32*08@)))(*27)0/1C+7+9C*)*2*2(*+)(,(,(,)()(-.1(17)4()
@M03506:14:000000000-AKVR1:1:1101:17215:6530 2:N:0:32
TCGGACTACTGGGGTATCTAATCCCGTTTGCTCCCCACGCTTTCGCGCCTCAGCGTCAGGAATTGCCCAGAGACCCGCCTTCGCCACCGGTGTTCCTCCCGATCTCTACACATTTCACCGCTACACCGTAAATTCCAGTCTCCTCTCCAGTCCTCAAGCACCGCAGTATGGAATGCAGTTTCGGAGTTAAGCTCCGAAATTTCACACCCCACTTACGGCGCCACCTACACACCCTTTACGCCCAATGAACACTCACGACGCTTGACACCTCTGTATTACACCGGCTGCTCGCACAGACTTA
+
CCCCCGGGGGGGGGGGGGGGGGGGGCGGGGGGGGGGGGGGGGGGGGGGGGDGGGGGGGGGGGGGGGGGGGGGGGFGGGGGGGGGGGGGDGGGGGFFFGGGGGFFGGGGGGCFCGFDGFGGGG7FFGGGGGEGFGGGGGFGGFGGGEGGGGGGGGG9,,@=,,>6C+@BF@,,3EGFGFFCFDE88>1:,@DCC<DE5C8C>CFC9EG*:DCD=;,<CC>C<C)=C*)074**95)*)0**;/97*C6=7+00*)*0*47*)).19+978<4*/*+0C47+)(,(4(483*82)-3C6),.)
@M03506:14:000000000-AKVR1:1:1101:7680:6533 2:N:0:32
TCGGACTACTGGGGTATCTAATCCTGTTTGCTCCCCACGCTGTCGCGCCTCAGTGTCAGAAACTGCCCAGCAGACCGCCTTCGCCACCGGTCTTCCTCCGGATCTCTACGCATTCCACCGCTACACCCGGAATTCCGTCTGCCTCTACAGTCCTCGAGTTTGACAGTCGGCACGGCAGATCCGGGGTTGAGCCCCGGACTTTCCCCACACCCTTATCAAACCACCTCACCTCCCTTTCCGCCCAGTGATTCCGTGGATCGCTCGCCCCCCCCGACCTACCGGCGCCGCTGCCCAGGACTTT
+
-A@<BEEGGGGGGGEGGGGGGFFGGGGGGGFEFFGGFGDGGGGGEFEGGGGGGGFGGGGFEGGGGGFCFGG8C<FGG:@BCFFGGGEGGDFGGGGGGGGGDGEEFFGFG<FEEEGDGGGGD:FFFGGDEFC=BF,CAFGGGGGGGGFGFCDFGGGDEGDECCGDACFGD>:7>C@8:*4>FFDC*BEEGCCFFF8EC5CGFDC++:;=5CDG5<6:DGF+7C**>5))*1*29DFG:*9*;7C5*3<*2+<99)*)*)2*5>:))*17EE)>))**24@E,((-((4<()(4<)(*)).).
@M03506:14:000000000-AKVR1:1:1101:12573:6551 2:N:0:32
TCGGACTACTGGGGTATCTAATCCCGTTTGCTCCCCTGGCTTTCGCTCCTCAGTGTCAGTGTTGGTCCGGGATGCCGCCTGCGCCACCGGTGTTCCTCCAGATATCTACGCCTTTCACCGCTACACCTGGAATCCCGCATCCCTCCCCCACTCTCAAGCCATCCAGTAGCAGACGCAGTTCCCCGGTTAGGCCGAGGGACTCAGCGTTTGACTTAGTTGGCGTCCTCCGACCGCTTTCCGCCTAGTAATTCCGATCCACCCTTGCCCCCCCCGTCTTCTCGGGGTCGCTGGGCCGGTGTTT
+
C@CCCGG9ECEGFEFGGGFFGFFEEBC<<@@CF<@@CFDCE@CC@,BC+CEFFGGGG9EFGGF,,F9C@+F@C@8@@@F7,98>B=CG74F7??BE,,,FF9FF,?F,<=F+A+,:<F<FEE7+?FG:DF,,A,A=CF3=6@=BD+@>>8+D8,@BDEGDG9D,,<DF,;73,5>>78*@3,4,;B=9:,,668*4:*:*8*++02***11+11++1+++2)*/1**0:))*)85717*/*:*/*2<@?7+70)*)*)**)))9*++0?7)).1*2;)*0(,((-(,)2@0()(4)))(-,
@M03506:14:000000000-AKVR1:1:1101:14029:6552 2:N:0:32
TCGGACTACTGGGGTTTCTAATCCTGTTTGCTCCCCACGCTTTCGCACCTCAGCGTCAGTACCGGGCCAGTGAGCCGCCTTCGCCACTGGTGTTCTTGCGAATATCTACGAATTTCACCTCTACACTCGCAGCTCCACTCACCTCTCCCGGACTCGATATCCCCAGTACCAAAGGCAGTTCCGAGGTTGAGCCTCGGGATTTCACCCCTGACTTAACGATCCGCCTACGTGCGCTTCACGCTCAGTAATTCGGACCACTGCTAGCCCCCTCCGTTTTGCCCCGGCTCGTGTCCTGAACTTC
+
CCCCCGGF<EFGDD@FFEEE@FGC@FGC@EFG,C<FEFCGFG8CC:FBGGGGCGGFEEBFDGAFGDGGGGFE,CCFGEE@:ECFB:FFF=?,FBFF<,BF+>C+5E,A?@FCF+CFGC?FG<FFEFFFE@:7+AFGADFG8DFGGCFGFCC+@+=FG68@FGF?::@B,3@,@FCFFCFEFFE8?**=ECFGFGGGE**/0*>@<44=5>*;<+597C557CC59*:8*2)=35B5(**/;/9)70+*0++))))/*(*39*1*282<C:7>>5+2*(/0)-(,431)-0(,*)-*)).).
@M03506:14:000000000-AKVR1:1:1101:12917:6584 2:N:0:32
TCGGACTACACGGGTATCTAATCCTGTTTGCTCCCCACGCTTTCGTGCCTCAGCGTCAGTATCGGGCCAGTGAGCCGCCTTCGCCACTGGTGTTCTTGCGAATATCTACGAATTTCACCTCTACACTCGCAGTTCCACTCACCTCTCCCGAACTCAAGATCTTCAGTATCAAAGGCAGTTCTGGAGTTGAGTTCCAGGATTTCACCCCTGACCTAAAGACCCGCCTACGCACCCTTTACGCCCAGTGATTCCGAGCCACGCCAGCCCCCTCCGTCTTACCCCGGCTGCTGGCCCGAAGCTC
+
CCCCCGGGGGFFGGGGGGGGGGGGGGGGGGGGGGGGGGGGGGGGGGGGGCGGGGGGGGGGGGGGGGGGGGGGGGGGGGGGGGGGGGGGGGG?FGGGGGGGGGGGGGGGGGG8,AAA?EGEGGGGFFEFGEGEEGGGGGGE8DGGGGGGGGG>=EGGGGCDGGACEGGG:FGGGFCEEC7EGFGGE>CFG9,>EFGGGGC6@FGGGGGECFFFGFC?4?@CDFDGGD/;*>5EGF38.;A*=E)*7+<BEC93)))9/,0*)).1**ABG>DBB3*1*-/<(-329((0)030)((10.(.)
@M03506:14:000000000-AKVR1:1:1101:4719:6590 2:N:0:32
TCGGACTACTAGGGTTTCTAATCCTGTTTGCTCCCCACGCTTTCGTAGTTGAGTGTCAGTCCTTGTCCAGGTCGCCGCCTTCGCCTCTGGTGTTCCTCCCGATCTCTACGCATTTCACCGCTACACCGGGAATTCCACGACCCTCTCCAAGACTCCAGTCTCACCGTTTCTAGGGCACTTCTTGAGTTAAGCTCAAGGCTTTCACCCTAGACAAATGAGACCACCTACCTACCCTTTACGCCCAATAATTCCGCGCAACGCTTGCCCCCTCCGTATTACCGCGGCTGCTGGCACGGAGTTA
+
CCCCCGGGGGGGGGGGGGGGGGGGGGGGGGGGGGGGGGGGGGGGGGGGGGGGGGGGGGGGGGGGGGGGGGGGGGGGGGGGGGGGGGGGGGGFGGGGGGGGGGDGGGGGGGGGGGGGGGGGGGGEFGGGGGGGGDFFCGGCFEGGGEFGFGDGGGG8DFEGGGGGGGGGGCFFCFFGGGDAFGGGGGGGFGFE;EG6DFGGFG?;EG???>>FGG@E7>+CF56=CF/18CFGGFFFE+@CCE)11C<*=+CA))/9D9CEFBF**+37C<D>D5*;<)/<09;63(,52<(4))3)0.22.
@M03506:14:000000000-AKVR1:1:1101:6081:6599 2:N:0:32
TCGGACTACACGGGTTTCTATCCCGTTTGCTCCCCACACTTTCGCATCTCAGCGTCAGGGGCAACCCAGCACGCCGCCTTCGCCACGGGTGTTCTTCCCGATCTCTACGCATTCCACCGCTACACCGGGAGTTCCACGTGCCTCTGTTGCCCTCCAGACGAACAGTCTCGCATGACCTCCCCCAGTTGAGCCAGGGGCTTTAACACGCGACTTGGACATCCGCCTACCTGCGCTTTACGCCCAGGGAATCCGGATAACGCCAGCCTCCTACGTGTTAACGCGGCTGCGGGCACGAGATTAG
+
BCCCCGCF@FFGGGGGC9F9@FGGGGGFFFGGFGGGEGGGFCGGGGGGEGGGC@:CCCGGG7@CFGGGCGGGGGGGDFEGDFGGEGGGG>FFEGF<FGGG+>BBFFGGG>CF+,<E?8CCCEGGGGCFGGDF8,@<=FC,:D@D,:E,;CFG,,@>BFGD8ECG?22,>1BC8EF88?6CCE788:,=CFF7?*;;855CE77CGFEC55C5*2<+*9=FG<CECD))0*):>7>*6DED?E<53*8)*0+.).*9F2<C3))97@@:0*2.)*+*3)1249>0(-()()(()(())))))
@M03506:14:000000000-AKVR1:1:1101:18603:6653 2:N:0:32
TCGGACTACCGGGGTATCTAATCCCGTTCGCTCCCCTAGCTTTCGCGTGTCAGCGTCAGGTGCAGTCCAGGTGGCCGCTTTCGCCACTGGTGTTCCTCCGGATATCTACGCATTTCACCACTACACCCGGAATTCCACCACCCTCTACTGCCCTCAAGTCTGGCAGTATCGGACAACCTCTCCCGGTTGAGCCGAGAGATTTCATGCCCGACTTGCCAAACCGCCTGAACGCGCTTTACGCCCCGTAAATCCGGCTAACGCACGGTCCCTACGTTTTACCCCGGCTGTCGGCCCGGAGTTA
+
CCCCCGGGGGGGG@GEGGGGCGGGG7FGGGGGGGGGGCFGGGGGGGGGGGGGGGGGGGGGGGGGGFFGGGGGGGGGGGGEGGGGGGGGGGGFGGGGGGGGGGEGFCFFGGG7C:,AFGGDFGGGGGGCCF:7FCGFDGGGGGGCFC,B;,>EEFFFGGCEFFGGGGGFFEDF>E>FDGGGGFCGG51;C,,>CE5EGCG79C?C<7C+=9<CE<>+00/*/C3CG<)7+75*9)896*7/;:))/*27C+<)5;)>D)2A3)8)92:);**))*0*;)/:(-(-((-)))(()4(/0)-()
@M03506:14:000000000-AKVR1:1:1101:5870:6675 2:N:0:32
TCGGACTACTGGGGTTTCTAATCCCGTTTGCTCCCCTGGCTTTCGCTCCTCAGCGTCAGTGTTGGTCCAGGATGCCGCCTTCGCCACCGGTGTTCCTCCAGATATCTACGCATTTCACCGCTACACCTGGAATTCCGCATCCCTCTCCCAATCTCAAGCCATCCAGTATCAGACGCAGTTCCCCGGTTAAGCCGAGGGATTTCACGTCTGACTTAGTTGGCCGCCTACGAGCCCTTTACGCCCAGAAATTCCGAACAACGCCTGCCCCCCCCGGATTACCTCGGCCGCTGTCACGGGGTGC
+
CCCCCGGGGGGGGGGGGGGGGGGGGGGGGGGGGGGGGGGGGGGGGGGGGGGGGGGGGGGGGGGGGGGGGGGGGGGGEGGDGGGGGGGFGGGGGGGGGFGGGGGFGGGGG?FDGGGGCFFGGGGGGGGGGGGFGGEGD@FEGGG?FGGGGGGFGG9DGGGFGFGGGG9=DFGEDCCEDEGFG7<DGGECEGGGEEGEDGCFFFDF?F,5CF8CE7;>FFA6CGDGGG:FE3=E3FFF?*11;><3**29C?EFF3C>C75*))0*9CF)8>CD))*1/)1<)-.(((()()(,*5(*.)(((
@M03506:14:000000000-AKVR1:1:1101:17924:6691 2:N:0:32
TCGGACTACTGGGGTTTCTAATCCCGTTCGCTCCCCTGGCTTTCGCGCATCAGCGTCAGTGTCAGCCCAGCAACCCGCCTTCGCCGCAGGTGTTCCTCTCGATATCTACGCATTTCACCGCTACACCGAGAATTCCAGTTGCCCCTTCTGCACTCTAGTCGCACAGTATCGGTTGACCTTTCCGAGTTAAGCCCGGAGATTTCACAACTGACTTGTGCTGACCGCCTACGCGCCCTTCACGCCCAGTAAATCCGAACCACGCTTGCTCCCCCCGTATTACCTCGGCTGCTGGCCCGGATTT
+
CCCCCGGGGGGGGGEGDEGF<FGGGCFGGGGFFGGGGGGGGFGGGGGGEFGGDFEFEGGGGGGEGGGGGGGGGGGGGCFGGGGGGGGEGGEFFEGGF<9F?EAEDFGGGGGGGECGGGGGGGGGFG?:C=C7EFGGFGF9;>=8@DFGEFGGFAFCFAEFEGGEEGA>EFEEEEG?C9CCFFCC5B8EGGGG,*==*/*0>1>97:6ECGDG?7+>4++1;8DEDGB30/)*).7D:*/+1*9CCE+0<++8:><35(9*)0.*1A7=CFGB>5/**,0+-)-((3:@<:?7>18D))(()
@M03506:14:000000000-AKVR1:1:1101:25684:6705 2:N:0:32
TCGGACTACCGGGGTTTCTAATCCCGTTTGCTCCCCTGGCCTTCGTGCCTCAGCGTCAGGAACTGTCCAGAGACCCGCCTTCGCCACTGGTCTTCCTTACGATATCTACGCATTCCACCGCTACACCTGGAATTCCGCATCCCTCTCCCGAATTCAAGCCATCCAGTATCCGACGCCGTTCTAAGGTTAAGCCTTGGGTTTTTACGTCGGACTTAGTAGGCAGCCTACGAGCCCTTGACGCCCAGTATGCCCGACCAACGCTTGCTCCCCCCCTCTTACCGCGGCCGACGGCACGCACTTC
+
CCCCCGGGGGD+7CFEGGGGGGAEAC<E<FFE@@DFGFCGGGGGGG8CDG8C,E:8BCB,CFG,,<EFFECCGGGFC7CF7EDEFGGF@,,C<?<,CFFFCGFEEEE99FGG:C,@EEF7+8>BAFEFGGFGGGGCC@E>CFCCE,,78B++6@FFD=DF,@@8D,37DCFCGEB>*8@8F*=;;8>,,DFFFG?,,4*/4**41=,:*7)15*3<CF6+22155;68*1)2).)*,:7C*277*++*++007))9>63*)509F++/2)/)))2;+6B+((((((-)(.(-.(47))(.,
@M03506:14:000000000-AKVR1:1:1101:18188:6722 2:N:0:32
TCGGACTACTGGGGTTTCTAATCCCGTTTGCTCCCCTGGCTTTCGCTCCTCAGCGTCAGTGTCGGTCCAGGATGCCGCCTTCGCCACCGGTGTTCCTCCAGATATCTACGCATTTCACCGCTACACCTGGAATTCCGCATCCCTCTCCCGAACTCAAGCCATCCAGTATCAGATGCAGTTCCCCGGTTAAGCCGAGGGATTTCACGTCTGACTGAGTTGGCCGCCTACGAGCCCTTTCCGCCCAGTAATTCCGAACAACGCTTACCCCCCCCGTATCTCCGCTGCTGCTGGCCCGGCTTGC
+
<CCCCGGGGGGGG7@FGGGGFGGGGEGFGGFGGGGGCFD@FGGEEECFGEEFEG@FGGGGGGGGG:FCFGGCGFGGGGGGG?FEGGGCGGG:F7EFFFGGGFFFGGFCFCD+FG9DDF?CC>FEGGGGG@F8FFGGDEEGGGFGG?,@=C7CC,6>BEFG8EFGG6D,@CC@@EEGFFGCAGGG55CE>9;CF5>:*5*6@=ECG5CF=5+;<+++2;FCF63C3>.=E<):<>?*4*/***)//3+*+0+*/)*1).9*.0)**3<;EEGFB<:**)*2-((-13)7:9(3)435))(((
@M03506:14:000000000-AKVR1:1:1101:13434:6726 2:N:0:32
TCGGACTACCCGGGTTTCTAATCCCGTTTGCTCCCCTGGCTTTCGCGCCTCAGCGTCAGAAAAGGTCCAGCGCGTCGCTTTCGCCACCGGCGTTCCTAGTGATATCTACGCATTTCACCGCTCCACCACCAGTTCCACGCGCCCCTACCTCCCTCGAGACAGCCAGTATCAGAAGCACTTTTCCGGTTGGGCCGACAGATTTCACCCCTGACTTGGCCGCCCGCCTACGCGCCCTTTAAGCCCAGTGATTCCGAACAACGTTTGGACGGTTCGCTCTACCGCAGCTGCTGTCACCAACTTC
+
CCCCCGGGGFFGECGD@AFFGFGAECF@FEGFFFFFGG?FAEFGGGGGCFGGFGGGGEGGAAFFFEFGGGGDGECFEEFDFGGGGGGFDCC>FCGGFFGFGGG9FGDFGGGCGGGGGGGDECFFDGGGGCEDFD9@FG@CCCEGDGFCGCFGGGGEC*2=2;DFGGG;CF99C?:ECFFCGGGGG>C=88:CGGC*3:=0A;>CE?C*1/*7<C@6>65C)1)*19>F5C3CC377)**3+<9<D++8+03*).9<D?D*0)85968>*)/;))**/)6<4((,-(59>?).*6)0)7(.)
@M03506:14:000000000-AKVR1:1:1101:17716:6752 2:N:0:32
TCGGACTACTCGGGTTTCTAATCCCGTTTGCTCCCCTAGCTTTCGCGCCTCAGCGTCAAGAATGGGCCAGGTAGCCGCCTTCGCCACTGGTGTTCCTCCCGATATCTACGCATTTCACCACTACACCGGGAATTCCGCTACCCTCTCCCACCTTCAAGCTGAGCAGATTCCGATGCAATTTTCCAGTTAAGCCGGAAGCTTTCACATCGGACTTGCCCACCCGCCTGCGCGCTCTTTACGCCTAGTAAATCAGGCCAACCCCTCCCACCTCCGTACTACCGCGGCTTCTGCCCCGGAGTTG
+
CCCCCGGGGGGGGEGGDGGGFGGGGGFGGGGGFGGGGCEGFEFFEGCCFEGGGGGGGGGGFFGGGGGGGGGGCFGGGGCCFGGG>FEGGGFDFEFGDFGEFFECEGGEFGGEGBAEEGGGGE<=<F@@FC++AFFGGGGG7,6EFCDGGGGGGFGGGGGFG6:,9D,9;AD@C85CGAC7E7:;3EDFC9DFDEC*;7E,>:C,>:9ECDGGEF73C2;*1>CED58A=D>E785:)***8>*19FC?7CF**0*9<(*/)))*1;C>EF*771**268*-(((-,(.-9)4)2())),(-
@M03506:14:000000000-AKVR1:1:1101:19619:6758 2:N:0:32
TCGGACTACCCGGGTTTCTAATCCCGTTTGCTCCCCTAGCTTTCGCTCATCAGCGTCAATCTCGGTCCAGGATGCCGCCTTCGCCACCGGTATTCCTCCAGATATCTACGCATTTCACCGCTACACCTGGAATTCTGCATCCCTCTCCCGAATTCAAGCCATCCAGTATCGGATGCAGTTCCCAGGTTAAGCCTGGGGATTTCACATCCGACTTAGTTGGCCGCCTACGAGCCCTTTACGCCCAGTAATTCCGAACAACCCTTCCCCCCCCCTTATTACCTCGGCTGCTGTCCCGGGCTTC
+
CCCCCGGGGGGGGGGGGGGGGGGGGGGGGGGFFGGGGGGGGGGGGGFFEFFGGGGGGGEGGGGGFCGGGFCFFEFCGGGGGGFGGGGGGECEGGFFAFGGFGGGGGGFGGGGGEGGGGEFCFEG,AEGG8FFGCFFFG9AFGGGGGGGF@@CB@FFCFGDF=DF833,@E6FGGGFGGFAAEFGGG89,EFFGFE5:>EG,2:>F:,=FD*/*/,9:8B66C4?3C)==5A755A53C1*C*:/9<+990<//)*19,**.8)*28@BED:>5*+3+)79)-(4246D?@).).9/))-.,
@M03506:14:000000000-AKVR1:1:1101:18372:6770 2:N:0:32
TCGGACTACTCGGGTATCTAATCCCATTCGCTACCCACGCTTTCGTCCTAGCAGTGTCAAGAGGCACCCAGAAGCCTGCCTACGCTATCGGTGTTCCAAGCGATATCAACGCATTTCACTACTACACCGCTTGTTCCAGCTTCCTCTTTGCCCTTCTAGTTTTACAGTTTCAAAAGACAGTCTCCCAGCTAAGCTGAGAGATTTCACTTCTGACTTGTAAAACCACCTATCGGTACGCTTTACGCCCAATGATTCCGGATAACGCTTGAGGTCTCTGTATTACCGCTGCTGCTGGCACAGA
+
CCCCCGGGGGGGGGGGGGGGGGGGGGGGGGGGGGGGGGGGGGGGGGGGGGGGGGGGGGFGGGGGGGGGGGGGFGGGGGGGGGGGGGGGGGGGGGGGGGFGGGGGFGGGGGGGGGGGGGGGGGGGGGGGGGEGFGGGGFGFFGGGGGGGGFFFGGGGGGGGGGGGGGGGGGGGFFGGGGFGGGCFDFFGGFGG6DFGF?F?FDE<FFGGACF7CDDD>FA:FFFGGF?A?8FG>B)?=GAEG7C54=E=58CF+8:>*6*:5AF3D88:<A4F)220:449.6<9,((79)58))(1770:(
@M03506:14:000000000-AKVR1:1:1101:6018:6776 2:N:0:32
TCGGACTACTGGGGTTTCTAATCCTGTTTGCTCCCCACGCTGTCGCGCCTCAGCGTCAGAAACTGCCCAGCAGACCGCCTTCGCCACCGGTCTTCCTCCGGATCTCTACGCATTCCACCGCTACACCCGGAATTCCGTCTGCCTCTACAGTCCTCGAGTTTGACAGTCGGCACGGCAGATCCGGGGTTGAGCCCCGGACTTTCGCCACACCCTTACCAAACCACCTACGCGCCCTTTACGCCCAGTGATTCCGGACAACGCCCGCACCCCCCGGATCACCGCGGGTGCTGGCACGGCGTTA
+
CCCCCGGGGGGGGGGDGGFGGGGGGGGGGGGGGGGGGGGGGGGGGGGGGGGGGGGGGGGGGGGGGGGGGGGGGGGGGGGGGGGGGGGGGGGGGGGGGGGGGGGGGGFGGGGGGGGGGGGGG7FGGGGGGDGDFGGGGDGGGGGGGGGGGGGGFGG>EEEGGGGGDFCD>>E7CEGGGGEGGGGGGGGGD78@FFGDC5CEGGGCGEDGGGGG5*<+976EDFFFG*9?CC@5CB:<?:7CGEC9FCFBE@GF?E7DD:D:B)<<C5C35)97@)/;/(8*(((,(,,))97?))(78:(((
@M03506:14:000000000-AKVR1:1:1101:10631:6776 2:N:0:32
TCGGACTACTGGGGTTTCTAATCCCGTTTGCTCCCCTAGCTTTCGCACCTCAGCGTCAGAAAAGATCCAGCACGCCGCTTTCGCCACTGGCGTTCCTTCCAATCTCAACACATTTCACCGCTCCACTGGAAGTTCCGCGTGCCCCTGTCTCCCTCAAGCGACGCAGTTTGAGAGGCAATTCCACGGTTGAGCCGATAGGATTTCACCCCCCACTTACGCCGCCGCCTACGCGCGCTTTACGCCCAATGATTCCGAATAACGTTCGCCCGGTTCGTCTTACCGCGGCTGCTGGCACGAACTT
+
CCCCCGGGGGGGGGGGGGGGGGGGGGGGGGGDGGGGGFGGGGGGGGGGGFGGGGGFGGGGGGGGGGGGGGGGGGGGGGGGGGGGGGGGGGGGGGGGGGGGGDGGDGGGGGGGGGGGGGGGG=FGGGGGFFEGGGGGGGGGGGGGGGGGGCGGGGGGGFGGCEGGGGGGGGGFFGGGD,CEG7@E>GG58C8CF5>CEEGGC1,>1CFGDGD3CFC++5;*5DDEGG35CCE=D>BC07=+:5)9*786<:<7=4*9710C3>5F7CC3:)7))//2*-9E0309;;B)-7,23,35853()
@M03506:14:000000000-AKVR1:1:1101:8171:6788 2:N:0:32
TCGGACTACACGGGTATCTAATCCCGTTCGCCCCCCTGGCTTCCGCGCATCAGCGTCAGTGTCAGCCCAGCAACCCGCCTTCGCCGCAGGTGTTCCTCTCGATACCTCCGCATTTCACCGCTCCACCGAGAATTCCAGCTGCCCCTCCCGCACTCTATTCGCACAGTACCACTTGACCTTTCCGAGTTAAGCCCGGCGTTTTCACAACTGACTGGTGATCACCGCCTACGCCCCTTTCACGCCCAAGGCCTCCGAAACACGCGTGCCCCTCGTATCACCCCTCGGTCCCGCGCCCAGCGTC
+
@8C<@B+-CF<FG7FF<66CC6E9CBFF8;F,@@FC@F8,CFFECEEG@E7E,C@,8:@@EFE<FGGG8CF8EGGF+C@C7,9CFGGEC7:AF=FF,EAD=,4,+:E,:>:@@6A@?DEFC3+88DAC+6CFF,F,,8@D>B,@;D8CC>C*>CCD,,25>CB*48DC,=C,,>9,<CFC9;CE**3*A++?:EEG***=C>C++++*2*029**+**/+*29559)02*.*)))2,**2/:7DG**)**+0..9*/4*:).)))**0A)1)7*2*+)0:(-49(((...((840>4),-(
@M03506:14:000000000-AKVR1:1:1101:15591:6794 2:N:0:32
TCGGACTACTCGGGTATCTAATCCCGTTCGCTCCCCTAGCTTTCGCGCCTCAGCGTCAGTGTCGGCCCAGCAACCCGCCTTCGCCGCAGGTGTTCCTCTTGATATCTACGCATTTCACCGCTACACCAAGAATTCCAGTTGCCCCTTCCGCACTCTAGCCCCGCAGTATCAGTTGACCTTTCCGAGTTAAGCTCGGAGATTTCACAACTGACTTGCGGAGGCCGCCTACGCGCCCTTTCCGCCCAGTAAATCCGAACCACGCTTGCCCCCCCCGTATTACCGCGGCTGCGGGCCCGGCTGT
+
CCCCCGGGGGGGGGGGGGGGGGGGGGGGGGGGGGGGGFGGGGGGGGGGGGGGGGGGGGGGGGGFGGGGGGGGGGGGGGGGGGGGGGGEGGGFFGGGGGGGGGGGGGGGGGGGGGGFGGGGGGGGGGGFGGFFGGGAFFGGGGGDGGGGGGGGGEGGGEGGGGGG>CECEFFGFGGFGGG?EGG>8*=A@9BF9CEE5*:6EFF+>7=EG47CF++>/8>EGGG=5C@>FCEED>))1<*3**9CC*<7<9+197CDD67F>>>**20?C37553:CC?=FA((-(,()(0(()((980((,
@M03506:14:000000000-AKVR1:1:1101:13852:6804 2:N:0:32
TCGGACTACTGGGGTTTCTAATCCTGTTTGCTCCCCACGCTTTCGCGTCTCAGCGTCAGTATCCAACCAGGGGGCCGCCTTCGCCACCGGTGTTCCCCCCGATATCTACGCATTTCCCCGCTACACCGGGAATCCCACCCCCCTCTTTGGTCCTCTAGCTTGTCAGTTTCCTGCGTCGTTCCCCGTTTGCGCCGAGGGCTCTCACCCATGACTTCACAGACCGCCCACCCCCCCTTCCCCCCCCATGTCCCCCAACCACCCTTCCCCCCTCTCTCATCCCTCGCCTTCGCCCCCAGGTGCG
+
ACC@A@CF<FEGF@F7@-6C<F<CCFFC9<F@FF8;@F7BC:DFEGDFGC<,EF:C:B7F9D6C,9CFEGDGD+>FE@+:,C4BB:BBC:F+8+BE,:=:=EE7:?,,:33FF+AF,,AFD+:F9DGE>:++6,>D:C*CFCE>E6,,?,2,?C?,,4>;,,6,,,?<9,,7>65CEE53*0<F51*0*+*28:8CCE*0*7C9?***22*72:+<CF4+>F<5>))0/5):75<71*0;55)))*2*2+<>))/9*(//0))0*285:.15)9+++)9C)(((-((047(45(7*))()-
@M03506:14:000000000-AKVR1:1:1101:3670:6808 2:N:0:32
TCGGACTACTGGGGTTTCTAATCCTGTTTGCTCCCCACGCTGTCGCGCCTCAGTGTCAGAAACTGCCCAGCAGACCGCCTTCGCCACCGGTCTTCCTCCGGATCTCTACGCATTCCACCGCTACACCCGGAATTCCGTCTGCCTCTACAGTCCTCGAGTTTGACAGTCGGCACGGCAGATCCGGGGTTGAGCCCCGGACCTTCACCACACCCTTACCAAACCACCTACGCTCCCTTTACGCCCAGTGATTCCGCACAACGCTCGACCCCCCCCCATCACCGCGCCTGCGTGCCCGGACTGA
+
CCCCCGGGGGGGGGGGGGGGGGGGGGGGGGGGGGGGGGGGGGGGFGGGGFGGGGGCFGGGEFGGGGFGGGGGFGGGGGGEGGGGGGGGG@FGFFGGGGGEECCEFGFGGGGDFFDG9EFFGCFGBEEGC@7=DFGGGGGC@FFDFFDFFGGCFGG6>EE;@FFGGFFGGEECEGGGECF?FGFCEE*?C7:?EGE8/:8*3;EGGGGGDGGG=GGGD7):<75F:*9F5>)*5707)2=1CED54<+13+289)975(**77>))2:@;>DB)1*0*)9:(33,3,()()-().153),()
@M03506:14:000000000-AKVR1:1:1101:16469:6821 2:N:0:32
TCGGACTACTGGGGTTTCTAATCCCGTTTGCTCCCCACGCTTTCGTTCTTGAGTGTCAGAACAGGTCCAGTAAGTTGCTTTCGCTTTTGGTGTTCCTCTGCATATCTACGGATATTACCCCTACATACAGAATTCCACTTACCTCTACCTATCTCGAGTGAGCCAGTTTAGGACGCCAACTTCGGGTTAAGCCCGAAGATTTAACGCCCTACTTAACAAACCACCTACGAACGCTTTACGCCCAAAACTTCCGGAGAACGCTTGCATCCTACGTCTTACCGGCGCAGCTGCCACGGCTTTT
+
CCCCCFGGGGGGGFFGGGGGDGGGG;FFFGCGGGCFFFGEGGGGGGGGGGGGEGGGGGGGFGGGGFGGGGGFGGGGGGGGFGGGGE@FG7FFGEGGGGGGGDGGGGGGGGDFEFGGGGGCFGGGFGFFGDBEFF9FGGGGGFFGGGGGEGFGGGGGGCGFCEFC88DEDFD8DCE>CGCFFGGG6+3@D>A96;BC:?3@3@CC3C*7*;3*A>ECFG9497FCDFFF?78:CD5<?CF5C585**3)+4998)*))/6:).515907C4DF)9*28)0+(((((((),)((),()))((,
@M03506:14:000000000-AKVR1:1:1101:14601:6840 2:N:0:32
TCGGACTACCGGGGTTTCTAATCCCGTTTGCTCCCCACGCTTTCGCGCCTCAGCGTCAGGAATTGCCCAGAGACCCGCCTTCGCCACCGGTGTTCCTCCCGATCTCTACACATTTCACCGCTCCACCGGGCATTCCAGTCTCCTCTGCAACCCTCAAGACCAGCCGTATCGACCGACCTTCTTCGGTTGAGCCGACGGCTGTCCCGACTGACTTGCCATCCCCCCTACTCCCCCCTCTCCCCCAGCAATTCCCACCAATCCCTCCCCCCTCGTCCTTTCCCCCCCCGCCGGCTCCGACCTC
+
CCC@@FEGGGGGDG@:@FG9FGGEFGGGGGG@FGGEEEDGGEFAFCCGGGEGGFG@FEGG8FFGFFEFGFCCFEFGGDG:FC7FG>FFEF+>?FFGFFGGGD7CEABEEFG95E,C,5FFEF+><DD@+++8@,C@A9DF,,C9DE8?;,>839?:F?,,37:@***>:DC:**4***:>C?7,*1=:52+4?C**3**:*2+005*:1)27+*+39:03//*:C))0+*)*10))-*)**2)1/**)3+0**1*C<(*2))/21;838)/))1**+.1+)(((((-)()(()(-/)),()
@M03506:14:000000000-AKVR1:1:1101:8723:6855 2:N:0:32
TCGGACTACTGGGGTTTCTAATCCCGTTCGCTCCCCTAGCTTTCGCGCATCAGCGTCAGTGTCAGCCCAGCAACCCGCCTTCGCCGCAGGTGTTCCTCTCGCTATCTACGCATTTCACCGCTACACCGAGAATTCCAGTTGCCCCTTCTGCACTCTAGCCCCGCAGTATCGGTTGACCTTCCCGGGTGAAGCCCGGAGATTTCACAATCGACTTGCGTTGGCCGCCTACGCGCCCTGCACGCCCCGTAAAACCGAACCACTCTGGCCCCCGCCGGACTCACGCGGATCGCTGCCCGTTTTT
+
CCCCCGGGGGGGCE8@FGGGC9EGGGEFGGG7FCFGFFFGGFGGGGEGDF@@EFFGG7BFGGFEFFFG<CF,CEEFGGGGDGGGEGD+@>FFF=9F5F9,?+8BCFGGCFE+@:FDEEC@:@4FCG8+:++C9FFFGGCF,C=@FFGC3,BFFGFGGGFC6+3@3CE9,@>F:*>8?D,@E?F*::EDD9,<2888:C56<7A+1A+C+**:5C+>>))19D4*)>D56*.1)7)9(*)+*/7)/:/):*+15))19(9=)80**+*)27)8>)*2*-)+.81,((-.()(-)4(*)),((
@M03506:14:000000000-AKVR1:1:1101:24325:6855 2:N:0:32
TCGGACTACTCGGGTTTCTAATCCTGTTTGATCCCCACGCTTTCGTGCCTCAGCGTCAGTTACAGTTTAGCGAGCTGCCTTCGCAATTGGTGTTCTGTGTCATATCTATGCATTTCACCGCTACATGACACATTCCGCCCGCTTCAAATGTACTCAATCCTGATAGTTTTACGGCCAGTTTCCTTGTTGAGCAAGGAGATTTCAACCGTAACTTTCCAGGACGCCTACGCACCCTTTAAACCCAATAAATCCGGATAACGCCCGGGTCCTTCGTATTACCGCGGCTGCTGGCACGAAGTTC
+
CCCCCGGGGGGGGGGGGGGGGGGGGGGGGGGGGGGGGGGGGGGGGGFGGGGGGGGGGGGGGGGGFGGGGGGGGGGGGGGGGGGGGGGGGGGGGGGGGGGGGGGGFGDGGGGGGGGGGGGGGGGGGGGGGGGGGGGGGDGDEGDGGGGGCFFCFFGGFFGGGGGGGGGGFGGGCEEGGGGGFFGGF99:EECGGGGFGGFGA2,,;EFECFGCC:E=D@8C*;*7CFBF5DBGGE6C;D7C765<72@F<?C63.3*:)2*))79<C/.;40*57ACGBFFB10(7(1:)/2<541C)7:<)
@M03506:14:000000000-AKVR1:1:1101:19030:6861 2:N:0:32
TCGGACTACAGGGGTATCTAATCCCGTTTGCTCCCCTGGCCTTCGTGCCTCAGCGTCAGGAACTGTCCAGAGACCCGCCTTCGCCACTGGTCTTCCTTACGATATCTACGCATTTCACCGCTACACCGTAAATTCCAGTCTCCTCTCCAGTCCTCAAGCACGGCAGTATCGAATGCAGTTTCGGAGTTAAGCTCCGAGATTTCACACCCGACTTACCGCGCCGCCTACGCCCCCTTTCCGCCCAATGACTCCCAACAACGCTTGAGACCCCTTTATTACCCCTGCTGCCTGCCCAAGGATA
+
CCCCCGGGGGGGGGGGGGGGGGGGGGGGGGGGGGGGGGGGGGGGGGGGGGGGGGGGGGGGGGGGGGGGGGFGGGGGGGGGGGGGGGGGGGGGGGGGGGGGGGGDGGGGGGGGGGFGGGGGGGGGGGGGGFFGGGGEFFGGFFGGGCFFGGGGGGGGGGGGG6EGGEGGGFCG8ADGFGGGGGGDEEGFGGGG;,>@>EEC7=72D:FCGD*5CGDC8?A5<C9ED:AF5))19:79)*//CGC5*239+2<)0)215(/*007**326A@/))20<A)89((((.3,*(1)4)()*))())
@M03506:14:000000000-AKVR1:1:1101:17170:6882 2:N:0:32
TCGGACCACTCGGGTTTCTAATCCGGTTCGCTCCCCTAGCTTTCGCGCCTCAGCGTCAGGAGTGGCCCAGCCATCCGCCTTCGCCACCGGCATTCCTAGCGATATCTGCGCATTTCACCGCTACACCGCTAGTTCTAATGGCCTCTACCATCCTCAAGCCAACGCAGTATCCGACGCAGTTCCACAGTTAAGCCATGGGATTTCACGCCGGACTTACGTACCCGCCTGCGCGCCCTTTACGCCCAGTGAATCCGGATAACCCCCGCCCCCTACGTCTTACCGCGGCTGCTGGCCCGTAGTT
+
CCCCCGGGGGGGGCFGGGGGGGGGG+CFGGGGGGGGGGGGGGGGGGGGGGGGFGGGGGGDGGGGGGGGGGGGGGGGGGGFFGGDGGGGGGGFGFGGGGFGGGGGGGGGGDGGGGGGGGGGGCGGGGGGGGGGFGFFGAEGGFFFGGGGGGGGGGFEFGGG6EGGGG*@EEFCEEGEGGCGGGGCGCFACC9CGFG7<?F?F5EGCFE=E35/:)A;CC>C*/25C97>FDE=5>>).*9F==CC**30:+<9?BDD*8*9).))1:*7EFD)5*;;*-*350((,((04??(0(())0,42
@M03506:14:000000000-AKVR1:1:1101:23812:6890 2:N:0:32
TCGGACTACCAGGGTTTCTAATCCCGTTCGCTCCCCTGGCTTTCGCGCATCAGCGTCAGTATCGGCCCAGTAGCCCGCCTTCGCCTCAGGTGTTCCTCCCGATATCTACGCATTTCACCGCTACACCGGGAATTCCAGCTACCTCTTCCGTACTCTAGTCTGCCAGTATCGGCTGACCCTCCGGGGTTGAGCCCCGGGCTTTCACAGCCGACTTAACAAACCGCCTACGCGCCCTTTCCGCCCAGTAATTCCGAACAACGTTTGCCCCCCCCGTATTCCCGCGGCTGCTGCCACGGGTTTG
+
CCCCCGGGGGGGGGFGGGGGGGGGGGGGGGGEFCGGGFGGGGGGDGGGEGGGGGGG@FGGGGGGGGGGGGCGGGGGGGGGGGGGGGGFDGFCF:FGFFFGGGGGDFGGFEGE74FFGGGGD>FGGGGGGGF@DBFFCCC==FGFGEFFGGGFGGGGGG,9,@EFFGGGE7*@C8EC?FGFGDGDG5*=C8@FG=BE*:EEG4@@7CFGFGDDE3<9**0/9FDE3575C)5>55>52*8AEG)9*+3999<@::*/53<C)))*2AFFC><D5**0<)0+(((((-().7).),,))0,-(
@M03506:14:000000000-AKVR1:1:1101:11081:6895 2:N:0:32
TCGGACTACTCGGGTTTCTAATCCCGTTTGCTCCCCTGGCCTCCGTGCCTCAGCGTCAGGAACTGTCCAGAGACCCGCCTTCGCCACTGGTCTTCCTTACGATATCTACGCATTTCACCGCTACACCGTAAATTCCAGTCTCCTCTCCAGTCCTCAAGCACGGCAGTATCGAATGCAGTTTCGGAGTTAAGCTCCGAGATTTCACACCCGACTTACCGCGCCGCCTACGCACCCTTTACGCCCAATGAATCCGAACCACGCTTGGGACCGCTGTATTACCGCCGCCTCTGGCCCCGACTTT
+
CCCCCGGGGGGGGGGGGGGGGGGGGGGGGGGGGGGGGGGGGGGGGGGGGGGGGGGGGGGGGGGGGFGGGGGGGGGGGGGGGGGGGGGGGGGGGGGGGGAFGFGDGGGGGGGGGDGFGGGGGGGGGGGGFGD@FGGGGGGGFFFGGEGGGGGGGGGFGGGGGGGGGGFGEFGEFFGGGGEGGFGGGG4@FFEF9<DEE7=CEGGGGGGGGDGGCGC9<CACG5)></8A5C3>DE3<)*/1;7C37=6@++<?))1)).97<>BCDC*<E))))/+<C)@E14(42((8(0.2)-(9))(-)
@M03506:14:000000000-AKVR1:1:1101:25760:6913 2:N:0:32
TCGGACTACTAGGGTTTCTAATCCCGTTCGCTCCCCTGGCTTTCGCGCATCAGCGTCAGTGTCAGCCCAGCAACCCGCCTTCGCCGCAGGTGTTCCTCTCGATATCTACGCATTTCACCGCTACACCGAGAATTCCAGTTGCCCCTTCTGCACTCTAGTCGCACAGTATCAGTTGACCTTTCCGAGTTAAGCCCGGAGATTTCACAACTGACTTGTTCTGACCGCCTACGCTCCCGTTACGCCCAGTACATCCGAACCAAGCTTGCCCCCCCTCTCTGCCCGCTCCCTCTGGCCCGCAGTG
+
@CCCCDGGCGG@FGGG;A<FGFGGGGGGGGGGCGDFGGGGGG@FDGGGGGGGGEGCFFGFFEE@AFFGGGGFGFFGGGGGFEFGGGGGGGFEEEGGFGGGGGFFCEFGGGE@GEG?FGGGGGFGGGDC>CCE9CD9,CFAC;AFFC8DG9D,6=E9A,@@+4>CECACFCF@EDFGGFF9;5E8C8;:@,;CF**4:**8,=EDGGFGGC*0+1+12++:+:*:5D5:0*./2)5).20;**>D**39+3+9F>3*)(2*))009/+0:3C>)*2*+)*+.-(-((().)),6((1))(,,
@M03506:14:000000000-AKVR1:1:1101:5114:6928 2:N:0:32
TCGGACTACTAGGGTATCTAATCCCGTTCGCTCCCCTAGCTTTCGCGCCTCAGCGTCAGTGTCGGCCCAGCAACCCGCCTTCGCCGCAGGTGTTCCCCTCGATATCTACGCATTTCACCGCTACACCGAGAATTCCAGTTGCCCCTTCCCCACTCTAGCCCCCCAGTATCAGTTGACCTTCTCCAGTTAAGCTCTGCGATTTCACAAATGACTTGCGGTGGCCGCCTACGTGCCCTTTACTCCCAGTCAAGCCTAGCCACGCTTGTTCGCACCGTTCTCCCGGTGCTGTCGGCCGCGAGGT
+
BCCCCC@FFGGGGGCCCFCFEC@FGCCCGEGCECD7E,@FFCF<FGGGGEEEC<F:CFFGGEGGGG@FDFGFDGFGFGCG@CFGGG>7CFG858AF9F@CF7,B7E?,5+>FGGED?EF+@:@C@FFGEF=C=AFG<BFC9E,,+DDFF,@,3@6,7@9@81***46@,,>,,,6,4?9F,,=,5BE,,@29,,2>,?=5**>;<CF=+3+;@751:))*)*2//1).**)218)2(2*+3+0**++/+++*.)2**(2:)7>*9*+9*0*)79C**(*+.((((,)/.*4-)-4)))(((
@M03506:14:000000000-AKVR1:1:1101:26681:6932 2:N:0:32
TCGGACTACCCGGGTTTCTAATCCTGTTTGCTCCCCACGCTTTCGCACCTCAGCGTCAATATGTGTCCAGTAAGTCGCCTTCGCCACTGGTGTTCTTCCGAATATCTACGAATTTCACCTCTACACTCGGAATTCCACTTACCTCTCCACAATTCTAGCGATGCAGTCTTAAAGGCAATTACGGGGTTGAGCCCCGGGCTTTCACCTCTAACTTACAAAGCCGCCTACGTGCGCTTTACGCCAAGTAATTCCGAACAAGGCTAGCCCCCTGCGTATTACCGCGGCTGCTGGTCCGGAGTTA
+
CCCCCGGGGG9FEGGGGGGGGGGGGGGGGGGGGG<FFGGGGGGGGGGGEGGGGGGGGGGGGGGGGGGGGGGGGFEFGGGFFFGGGCFGGG<FFCEGGGFGGGGGGGFGGGGGGFGGGGGAFDFGGGC8A@FEF=CFFFGGGGFGF?DGA@8DFGFGFGFGGFE>E8DFFF=EG8FCFGGG9FFGGECEG7,>,::>8EGEE;<CCF6,=F8?CFFGGGF?FCCE7*85C7)79557=@6*=C319CGFG++9FECDD:**06<5F6@:*.*77>CG6:77-22011;:)?7(*)(1))(.)
@M03506:14:000000000-AKVR1:1:1101:4180:6937 2:N:0:32
TCGGACTACTGGGGTATCTAATCCCGTTTGCTCCCCTGGCCTTCGTGCCTCAGCGTCAGGAACTGTCCAGAGACCCGCCTTCGCCACTGGTCTTCCTTACGATATCTACGCATTTCACCGCTACACCGTAAATTCCAGTCTCCTCTCCAGTCCTCAAGCACGGCATTATCGAATGCAGTTTCGGAGTTAAGCCCCGAGATTTCACACCCGACTTACCGCGCCGCCTACGCACCTTTTCCGCCCAATGAATCGCACCAACGCTGGACACCCCTGTATTCCCGCGGCTTCGGGCCAAGTGTTC
+
@CCCCBCGGGGGGCGCC<FF<CFGGGGGGC,,CFG7@FFD,C<CCFCC@CFD,C@@FC@FAAF,,<EGGGGFEGGGCG@FCFCFGGGFGDFCFEFEF99EF,,8:?,CFGG7FG,EFG9FGDGGGG=F=F@BFBGFFGGG,C=FE,@DFEEF,,7BF?FF8+@C=+>D=8>F,83>=9C;,=9@>:@E;3@@,@:C5759C2DFC:C79;>DGCF,29?*9C5C)*2;7587C4AF4*7/87C3**0*3+<)).)/*(/:))))*28);0C3)0+2+.@F(((((-(.()(()((/*0-6)
@M03506:14:000000000-AKVR1:1:1101:15558:6952 2:N:0:32
TCGGACTACCGGGGTATCTAATCCTGTTTGCTCCCCACGCTTTCGCACCTCAGCGTCAGTACCGGGCCAGTGAGCCGCCTTCGCCACTGGTGTTCTTCCGAATATCTACGAATTTCACCTCTACACTCGGAGTTCCACTCACCTCTCCCGGACTCAAGCTTCCCAGTATCAAAGGCAGTTCTGGAGTTGAGCTCCAGGATTTCACCCCTGACTTAGAAAGCCGCCTACGTCCGCTTTACGCCCAGTGATTCCGACCAACGCTAGCCCCCTTCGTATTACCTCGGCTGGTGGACCGAAGTTC
+
CCCCCGGGGGGGGGGGGGGGGGGGGGGGGGGGGGGGGGGGGGGGGGGGG<DGGGGGGGGGGGGGGGGGGGGGGGGGGGGG7FGGGGGGGGGGGGGGGFGEGGGGGFGGGGGGGGGGGGGGGFGGGGEGGGGDGGGFGGCDFGGGGGGGDEEGGCGGCFFGGGDCCCF9:7;AFFGEFCGFFGG,96DFCBFF,,DF8,DE97,,>7CEFG4;:+97+=@6F4C:DG3A*;)295878++3*29CGGG?C7C=/7)11.9*7))9CGG>EFD?59*0+.*2)-,(-(35.01()(-)))(.)
@M03506:14:000000000-AKVR1:1:1101:23204:6968 2:N:0:32
TCGGACTACAGGGGTTTCTAATCCCGTTCGCTCCCCTAGCTTTCGCGCTTCAGCGTTAGTGTCAGCCCAGCAACCCGCCTTCGCCGCAGGTGTTCCTCTCGATATCTACGCATTTCACCGCTACACCGAGAATTCCAGTTGCCCCTTCTGCACTCTAGCCCCGCAGTATCGGCTGACCTTTCCGGGTTAAGCCCGGAGATTTCACAGTCGACTTGCGGTGGCCGCCTACGCGCCCTTTACTCCCAGTCAATCCGACCACCACTTGCCCCCCCCGTATTACCGCTGTCCCTCGCCCGGCGTT
+
CCCCCGGGGGGGGGGDFGGGGGGGGGGGGGGGGGFGDGGGGGGGGGGGGGGGGGGGDGGDDGGCFGGGGGGDFGGGGGGGGGGGG>FEECGFGGGGGG,EFFC<FGEFFFGCFGGEGCFFGGCGGGGGDG:C9FFGGFG;FGFGC>3DFCGGGGGGG7FGGGGD5@E,<FEGGG5BCEGG99<C>EGCF@;CE:E5?=5EF7C9CG+2=C3C5C9C57:CCF**)9;)2*7*/7<<,96<+395*+2*+++*07*))(*/)))**++028C:)18*2(*<<(,(-,)))*(()--)0)(((
@M03506:14:000000000-AKVR1:1:1101:7268:6989 2:N:0:32
TCGGACTACTCGGGTTTCTAATCCCGTTTGCTCCCCTGGCTTTCGCGCCTCAGCGTCAGTATCGGACCAGTAGCCAGCCTTCGCCTCAGGTGTTCCTCCCGATATCTACGCATTTCACCGCTACACCGGGAATTCCAGCTACCTCTTCCGTACTCTAGCTCGCCAGTATCGGTCGACTCTCCGGGGTTGAGCCCCGGGCTTTCACAACCGACTTAGCAAGCCGACTACGCGCCCTTTACGCCCAATAATTCCGCAAACCGCTTACAACCACGCTATTGCCACGTCTACTGTGGCGTAGCTA
+
CCCCC:FGGGFGGGE-@FFGCC96;@EFAFCE@<F;FE,FE@@FEDEGG7@FGGGEEG@FG9DGG,7@C<F,<@@,:,@<?CFCCGGCGGGGFEFGGBFGGCC@FFGGGF@74:F<CECFGDEEFG8F=FCFGFCAAF8FC98=,9ED;BFGGGFFGDFFEGCE8EGCAFC@EEGG>*=@FGDG@:4::84::5BC8=E55;;+5<+5CG3/*9+3C79EC7)*1/))*1>7).)*)20;?CDCCGGFF7+99)/)9(7:7.<*9++0*)*.)1*1+)9<).-(,((1)/.-)((*0)())
@M03506:14:000000000-AKVR1:1:1101:19242:6990 2:N:0:32
TCGGACTACCGGGGTTTCTAATCCCGTTTGCTCCCCTGGCTTTCGCTCCTCAGTGTCAGTGTTGGTCCAGGATGCCGCCTTCGCCACCGGTGTTCCTCCAGATATCTACGCATTTCACCGCTACACCTGGAATTCCGCATCCCTCTCCCAAACTCAAGCCATCCAGTATCAGACGCAGTTCCCCGGTTAAGCCGAGGGATTTCACGTCTGACTTCGTTGGCCACCTACGAGCCCTTTACGCCCAGTAATTCCGAACAACGCTTGCCCCCCCCGTATTACCGCCGCCGCCGGCCCGGAGCTT
+
CCCCCGGGGGGGGGFGGGGGGGGGGGGGGGGGGGGGGGGGGGGGGGDGGGGGGGGGGGGGGGG<FGGGGGGGGGGGGGGGGGGGGGGGGGGGGGGGGGGGGGGAFGGGGGGG>FCGFGGGGGGGGGGGGGFGFEGGFGGDGGGCGGGGFGEGGDGGGGGG8DGG8:C97D,8,<EGG6@ECFFGGCEEEFGGGEDGGGGF6CGFGGF*0:CCFF+;<F45CGFFG4AFC*.:CFFG2CFEG5C*7027<+0@?>5DG:F*))075@F@GFGF3*18<9F7(-(,(((0,504)-29>>(4(
@M03506:14:000000000-AKVR1:1:1101:18794:6994 2:N:0:32
TCGGACTACTGGGGTTTCTAATCCCGTTTGCTCCCCTAGCTTTCGCGCCTCAGCGTCAGTGTCGGTCCAGGAAGCCGCCTTCGCCACCGGTGTTCCTCCGGATATCTACGCATTTCACCGCTACACCCGGAATTCCGCTTCCCTCTCCCGAACTCCAGCCCGCTAGTTTCCTGTTCAGTTCCCCAGTTCCCCAGGGGGATTTCACGCGGTCCTAACGGACCGCCCTCCCCGCCCTTAACCCCACGTCCTCCCGACCACGCCTTCCACCCCCTCATTCACCCCGGCTCTGGCCCTGGAGTCC
+
CCCCCGGGGGGGGEFGGCFFCFEFG>FGFDGFFFFGGFFFFEFFFGGGGGEFCGGGGDFFGGFE@CGGD8,6CAFGGGGCFG7FG:FE+>@7FEEGGGGGGGG7FGCAGFE7F:EFEGF7FCEFGGFG77+3DFFFGGGFGCGFF88D:>::C6C,8DFGEGGGCCB;;7DEG>,?:E:DFGGF,*>B9,6=,/**:*3/**5+1****1)23++**18*9)):))))*1)*9).9)*00:C*)5**)/0*.).))),/7:8)*2++.*))).*00+)/3(,,-((())054)(.*)).()
@M03506:14:000000000-AKVR1:1:1101:18983:7010 2:N:0:32
TCGGACTACTCGGGTTTCTAATCCCGTTTGCTCCCCTGGCTTTCGTTCCTCAGCGTCAGTGTTGGTCCAGGATGTCGCCTTCGCCACCGGTGTTCCTCCAGATATCTACGCATTTCACCGCTACACCTGGAATTCCGCATCCCTCCCCCAAACTCAAGCCATCCAGTATCAGACGCAGTTCCCCGGTTAAGCCGAGGCATTTCACGTCTGACTTAGTTGGCCGCCTACGAGCCCTTTACGCCCCATAATTCCGACACACGCCTGCCACCTCCGTCTTACCCCGGCTGCGGCCCCGTAGTTT
+
CCCCCGGGGGAFEGF=FGGGGGGGGGGGGGGGGGGGGGGGGGGGG@EFGFGGFGGGGDGEGGGGGGGGGGGGGGGGGGGGGGGGGCEGGGGGEEFFEFGGGGGFGGGGGGGD=CBFFF9EE7@FFFGGGGGGGGGGGGGEGEFE?=@EGG7EDEGFG,EFGGGGG?EEGGFG8DEGDC@FGGDGG5EEC9EF?E**=*;69+4,97EGGD7CFC9CC>=+26)><75=E53CGFF;?7**1:C57*;6++<49>3)).7*0)07F*+*/0*7>5*CC203.4(4>07)(0(,0(4CD3())
@M03506:14:000000000-AKVR1:1:1101:18596:7012 2:N:0:32
TCGGACTACCCGGGTTTCTAATCCCGTTCGCTCCCCTAGCTTTCGCGCCTCAGCGTCAGTGTCAGCCCAGCAACCCGCCTTCGCCGCAGGTGTTCCTCTCGATATCTACGCATTTCACCGCTACACCGAGAATTCCAGTTGCCCCTTCTGCACTCTAGCCCCGCAGTATCAGTTGACCTTTCCGGGTTAAGCCCGGAGATTTCACAATTGACTTGCGGTTGCCGCCGACGCGCCCTTTACGCCCACTAAATCCGAACAACGCTTGCTCCCCCCGTATTCCCCCCGCCTCCTGGCTGGAGGT
+
CCCCCGGGGGGGGGGGGGGGGGGGGFGGGGGGGGGGGGGGGGGFGGGGGGGGGGGGGGGGGGGGGGGGGGGGGGGGGGGGGGFGGDGDDEFGGCFGGGFGEDGGGGGGGGGGGEGGGGGGGGGGGGGGGG@EGDFGDC@F,DFGGGCFF,;:F9@DFAFCE7EDE>BCDEECFEGFGGGGGGGG5*1CCCFFGGGG=EE*<FGCDGFFF>>++++5:DA*8C7*9/)8*/5/C7))3**38/CD7**)0++09)939(*5555**/39F>9)7)2/*,*+5(((-(()()()).(*0),(-
@M03506:14:000000000-AKVR1:1:1101:18275:7021 2:N:0:32
TCGGACTACTGGGGTATCTAATCCCGTTTGCTCCCCTGGCCTTCGTGCCTCAGCGTCAGGAACTGTCCAGAGACCCGCCTTCGCCACTGGTCTTCCTTACGATATCTACGCATTTCACCGCTACACCGCAAATTCCAGTCTCCTCTCCAGTCCTCAAGCACGGCAGTATCGAATGCAGTTTCGGAGTTAAGCTCCGAGATTTCACACCCGACTTACCGCGCCGCCTACGCACCCTTTACCCCCACTGAACCCGACCACGGCTTGAGACCCCTTTCTTCCCCCGGCGCCGGGACCGCGCTTA
+
CCCCCGGGGFGGGGGGGGGGFGGGGFGGGGGGGGGGGGGGGGGGGGGGGGGGGGGGGGGGGGGGGGGGGGGGGGGGGGGGGGGGGGGGGGGGGGGGGGGGGGGGGGGGGGGGGGGGGGGGGGGGGGGG7FFGFGGGGFGGFFGGGFDE;DGGGGGFFGFFGGGGGEGDCFGGGFGGGGGGFGEGC*@9F,;@;FGG>EGCGGGGG7<E>CC5CD79CCD*8>5EDD35/C55DDF*.:8++:5>)*3/++15)))15(**07))2+*12.1))*00+)*2(,,-(32),),()2(/)),((
@M03506:14:000000000-AKVR1:1:1101:3163:7077 2:N:0:32
TCGGACTACTCGGGTTTCTAATCCCGTTTGCTCCCCTGGCCTTCGTGCCTCAGTGTCAGGAACTGTCCAGAGACCCGCCTTCGCCACTGGTCTTCCTCATGATCTCTACGCATTTCACTGCTACACTATGAATTCCAGTCTCCTCTCCATTCCTCAAGCGCCGCAGTATCTAATGCAGTCCCGAGGTTAAGCCTCAGGATTTCACACCCGACTTACAGCGCCACCTATGCACCCTCTCCGCCCAATGAATCCGAACAACGCTCGCGACCTCTGTATTACCGCGGCTGCTGTCCCAGCGTTA
+
CCCCCEEGGE<CEGGGGGGDFFGFGEEFGG9FFGGGGFGGGGGGFGCGGFGGGFACFGGF8FFGDEFGGFGFGGGGGGGGCGFGGGGGGG,6CFFFGGGFFD,<?CFGE7F7FEGFGEGAFEFGF,5AEFEABFGCE9FF,CEFGFE,@,,@;EEFG8?EGEEEC6@;EG,7@EFEFGG,@FDCEE8CAC,9:<DEF?,@DGGGG7@CE>CD:D7AC4A5D7<C48;+4+=E6?F*(*;=8CCC**3+4<>F))2:<@F7>)0/)/8):)*/):9:+6@F142,(((70<63).)25)(-(
@M03506:14:000000000-AKVR1:1:1101:3893:7129 2:N:0:32
TCGGACTACCGGGGTTTCTAATCCTGTTTGCTCCCCACGCTTTCGTGCATGAGCGTCAGTACCGTCCCAGGGGGCTGCCTTCGCCATCGGTATTCTTCCACATATCTACGCATTTCACTGCTACACGTGGAGTTCTACCCCCCTCTGACATACTCTAGCCATTCAGTCACAAATGCCATTCCCAGGTTGAGCCCGGGGATTTCACATCTGTCTTGAATAACCGCCTGCGCACGCTTTACGCCCAGTAATTCCGATTAACGCTTGCACCCTACGTATTCCCGCGGCTGCTTGCACGCAGTTA
+
CCCCCGGGGGGGGGFGGGGGGGGGGGGGGGGGGGGGGGGGGGGGGGGGGGGGGGGGGGGGGGGGGGGGGGGGGGDFE7EFGGGGGGGGGGGGGGGGGGGGGGGGCFFGGDGGGGGGGGGGGGGGGGGGF>GFFCDFGGG8FGDEGGGCGFGGGGGGGGGGGG9=CGGGGGGFGGGGDCFFGCG9AFGFDFD7:FCEDGCEGFFFGG?CED8:CFFF4CF97D3EC35F=DDGDBBDB*98AEDG4CC?C++9)0<5/6C=DBBF:++7859:BGEDC9FF?>F0(,,)3*,,9>:/858))
@M03506:14:000000000-AKVR1:1:1101:18051:7129 2:N:0:32
TCGGACTACTGGGGTTTCTAATCCGGATCGCTCCCCACGCTTTCGCGCCTCAGCGTCAGCAAAGCTCCAGGCAACCGCCTTCGCCACTGGTGTTCCTCCCGATATCTACGCATTCCACCACTACACCGGGAATTCCATTGCCCCCTAGCTTGCTCCAGCTACGCCGTATCCGCTGACCCCGCCCAGTTGAGCCGAGCGATTTCACAACGGACGTTCGTAGCCGCCTTCGCGCCCTTTACGCCCAATAAATCCGGCCAACCCCCGCCCCCTCCGTTCTCCCGCGGCAGCGGGCCATCTGTTT
+
CCCCCGGGGGGGGGGGEGGGFGGGE7CCCGGGGGGGGGGGGGGGGGGGGCGGGGGGGGGGGGGGG@FGGGFFFFGGGGGDGGFGGGGGGGGGGGGGGGGGGGDEGGGGGGGEGGGGGGGFGGGGFGGGEGG@FGGGCFF;ADFGGGGFGEGGG:EEGGFFGGGGGGGGGGGCFGGGGGGGGG=EGGFFC9CFCE5EECEFG5?CGFFGEG3):5*0*10ACFGGGD)0*9<EGE:D>>B*1:5*17+97++95>)))./*...97:8>E)*))*+*1)9*(4-3(,()()-4>((0**65)
@M03506:14:000000000-AKVR1:1:1101:19268:7140 2:N:0:32
TCGGACTACTGGGGTATCTAATCCCGTTTGCTCCCCTAGCTTTCGCGCCTCAGCGTCAGTGTCGGTCCAGGAAGCCGCCTTCGCCACCGGTGTTCCTCCGGATATCTACGCATTTCACCGCTACACCCGGAATTCCGCTTCCCTCTCCCGAACTCAAGCCCGCTAGTTTCCTGTGCAGTTCCCCAGTTGAGCCGGGGGATTTCACACAGGACTTAACGAACCGCCTACGCGCCCTTTACGCCCAGTAATTCTGAACGACGCTTCCCACCTCTGTATTACCGCGGCTTATGGCACAGAGTTA
+
CCCCCGGGGGGGGGGGGGGGGGGGGGGGGGGGGGGGGGGGGGGFGGFFGFGGGFGGGGGGGGGGGEFGFGGGEFGGGGGGEGEGG:FFGGGGFGGGDGGGG7F>FCFFEDCCFEGGGGGGGGGGGGGGGGGGFFGGGGGEGGGGG8DGGG7CG6EFFDFGGGGG5:ECCFF@EGGGGGF;FG?:1:8C9,8CFEDGGGGEF*@+C7EEF4*77C?+:C)*7DGD555@*5):C5)7:7@C=*>5FFGBC+0=FB7>4:CE:).*2;+7EFG?)*339)8+(4(493())/)3)3(29)..)
@M03506:14:000000000-AKVR1:1:1101:6134:7144 2:N:0:32
TCGGACTACCGGGGTATCTAATCCCGTTTGCTCCCCTAGCTTTCGCGCCTCAGTGTCAATACCGGTCCAGGATGCCGCCTTCGCCACCGGTGTTCCTCCAGATATCTACGCATTTCACCGCTACACCTGGAATTCCGCATCCCTCTCCCGGATTCAAGCCTTCCGGTATCGGACGCAGTTCCTGGGTTGAGCCCAGGGATTTCACGTCCGACTTAGTTGGCCACCTACGAGCCCTTTACGCCCAGTAATTCCGAACCACGCTTGCCCCCCCCGTCTTCCCGCGGCGGGCGGCCCGGGGTTG
+
CCCCCGGGGGGGGGGGGGGGGGGGGGGGGGGGGGGGGGGGGGGGGGGGGGGGGGGGGGGGGGGGGGGGGGGGFGGGGGGGGGGGGGGGGGGGGGGGGGGGGGGGGGGGGGGGGGGGGGGGGGGGGGGGGGGGFGGGGGGGGGGGGGGGGGGDGGGGG7DFFGGGGGGGGGGGGGGGDDGGGGGGGGGGDFGGGG>FGDCFGGG7FGGGGG9CEDEFCFFGGGGFFG6?G<3:DFFG?GFGGEG3FGF*<:CB?:CC3<>5>:57CC6@EDGFE7*1A)8:(((,4(()()(-)-2<))(--
@M03506:14:000000000-AKVR1:1:1101:4570:7146 2:N:0:32
TCGGACTACTAGGGTTTCTAATCCTGTTTGATCCCCGCACTTTCGTGTTTCAGTGTCAGTAATAGTTTGGCGGACTGCCTTCGCGATCGGTGTTCTATGACATATCTAAGCATTTCACCGCTACATGTCATATTCCATCCGCCTCAACTACACTCAAGAATAACAGTATCTATGGCAGTTCCCCGTTTGATTCGGGGGCTTTCACCACTGACTTATTACCCCACCTGCACACCCTTTAAACCCAGTGAATCCGGATAACGTTTGCATCCTTCTTATCACCCGCTCTGCGTCACCGCAGTTT
+
CCCCCGGGGGGGGGGGGGGGGGGGGGGGGGGGGGFGGGGGGGGGGGGEFGGFFFDGGGGGGGGGGGGGGGGGGDGGGGGGGGGGGDFGCGGGGGGGFGFEGGFGGGCEGFGGGGGGGGGGGGGGFGGFGGGGGGGGCFGGGGGDGGCGGFGGG=FGGGC,EDDFFGFGGFEFCFFGG8EFGGFFEGGDCG,,3@,*C5ECC4CE7?65C<74CF,,8B6CDDDGGF)8*;=F8BAF);@7+:C5;<</C9EFDEGC*)**))8*:F70<?***2+++)00(,((-84*(0(().-)0)(..
@M03506:14:000000000-AKVR1:1:1101:4240:7164 2:N:0:32
TCGGACTACCCGGGTTTCTAATCCCGTTTGCTCCCCTGGCTTTCGCTCCTCAGTGTCAGTGTTGGTCCAGGATGCCGCCTTCGCCACCGGTGTTCCTCCAGATATCTACGCATTTCACCGCTACACCTGGAATTCCGCACCCCTCTCCCAAACTCAAGCCATCCAGTATCAGACGCAGTTCCCCGGTTAAGCCGAGGGATTTCACGTCTGACTTAGTTGTCCACCTCCGAGCCCTTTACGCCCAGTAATTCCGAACAACGCTTGCCCCCCCCGAATTAACCCGGCTGCTGTGACGGAGCTA
+
CCCCCGGGGGGGGGFGGGGGGGGFFGGGFGGFGGGGGGGGDGGGGGGGGGGGGGGGGGGGGGGGGGGGGGGGFGGGGGGGGGGGGGG@FGGGGGGGFFGGGGGGGGFBFFEGGGGGGFGGGE:FGGFEE:FFGGGGGGGCFGGGGGGEGGFFGF=EDFGGGDFCFGGGFADCCCEDE>@AFEGGGEG5C@FGCEEE=C*=@FG@960:,:FC+:+>7:61+2;<4*.;EDAED3.;3+11//97D6E4C+<*))1CC:45)78F3@+78)9.0)**1)*2)(,(4((05?)(*-(9))((.
@M03506:14:000000000-AKVR1:1:1101:14545:7174 2:N:0:32
TCGGACTACTGGGGTTTCTAATCCTGTTTGCTCCCCTAGCTTTCGCGCCTCAGCGTCAGATGTGGTCCAGTGCGCCGCTTTCGCCACAGGTGTTCCTCCCGATATCTACGCATTTCACCGCTACACCGGGAATTCCACGCACCTCTCCCACCCTCAAGCACGGCAGTTTCGCCTGCAGGCTCTAGGTTAAGCCTAGAGGTTTCACAGGTGACTTACCGCACCGCCTACGCGCCCTTTACGCCCAATAATTCCGAACAACGCTTGCCCCCCTCGTATTACCGCGGCTGCTGGCACGACGTTT
+
CCCCCGGGGGFGGGGGGGGGGGGGGGGGGGGGGGGGGGGGGGGGGGGGGGGGGGGGGGGGGGGGGGFGGGGGGGGGGGGGGGGGGGGGGGGGGGGGGGGGGDGGGGGGGGGGGGDGGGGGGGGGGGGGGGGGGFGGGGGGGGGGDDGGGGGGGGGGFGGFGGGG>GGFFFGGGCCDGCFG6DC;;9C?CC<FGFGG,=<<<CFGGD7EFFCFGFFGDDFGGGCEDD@F77<ED>550*98EEDG37+1+3<7)5*/9(*/8))19EGF=B)75/2*<)9?(-429903))(-)4(1)0(,(
@M03506:14:000000000-AKVR1:1:1101:15500:7190 2:N:0:32
TCGGACTACAGGGGTATCTAATCCCGTTTGCTCCCCTGGCTTTCGCTCCTCAGTGTCAGTGTTGGTCCAGGATGCCGCCTTCGCCACCGGTGTTCCTCCAGATATCTACGCATTTCACCGCTACACCTGGAATTCCGCATCCCTCTCCCAATCTCAAGCCATCCAGTATCAGACGCAGTTCCCCGGTTAAGCCGAGGGATTTCACGTTTGACTTAGTTGGCCGCCTACGAGCCCTTTACGCCCAGTAATTCCGAACAACGCTTGCCCCCCCCGTATTACCGCGGCTGCTGCCACGGAGTTC
+
CCCCCGGGGGGGGGGGGGGGGGGGGGGGGGGGFGGGGGGGGGGGGGGGGGGGGGGGGGGGGGGGGGGGGGGGGGGGGGGGGGGGGGGGGGGGGGGGGGGGGGGGGGGGGGGGDGGGGGGGGGDGGGGGGGG8FFFFGGGGGGGGGGGFGGGGGGGGGGGGGGGGGGGFFGGGGGGGGGGGCGGGGGEE5CCGGGDDGGGCFCG7CGF=CDFFCC17:=8CGGGGD:AF5585DFFF87AGECDGCFF?EGG?FBDGC75*.)85*AE:=BG:31**<-1+(110;6;B.@24)4(93)(()
@M03506:14:000000000-AKVR1:1:1101:22380:7226 2:N:0:32
TCGGACTACTGGGGTTTCTAATCCTGTTTGCTCCCCACGCTTTCGTGCATGAGCGTCAGTATTGGCCCAGGGGGCTGCCTTCGCCATCGGTATTCCTCCACATCTCTACGCATTTCACTGCTACACGTGGAATTCTACCCCCCTCTGCCATACTCTAGCTTGCCAGTCACAAATGCAGTTCCCAGGTTAAGCCCGGGGATTTCACATCTGTCTTAACAAACCGCCTGCGCACGCTTTACGCCCCGTAATTCCGATCAACGCTCGCACCCTCCGTATTACCGCGGCTCCTGCCACCTCGTTT
+
CCCCCGGGGGGGGGGGGGGGGGGGGGGGGGGGGGGGGGGGGGGGGGGGGGGGGGGGGGGGGGGGGGGGGGGGGGEGGGGGGGGGGGGGGDGGGGGGCFGGGGGGFGGGGGGGGGGGGGGFGGGGGGGGGGGGFFGGGGGFGDECEGGGGCF?FAD>BFGGGGGFDDEGFGGGFFFC7,5EFGCD6DD9C=DCFGEG5C*7:7E@F7CC9BC79CC9CGFGFGGGGGAF5C;E7))167C*:C)7)2?)2<9=6>G)/09*))87C*C@EF*7;7**+)9+12(46((),0,(/4(*)8-((
@M03506:14:000000000-AKVR1:1:1101:12144:7232 2:N:0:32
TCGGACTACTGGGGTATCTAATCCCGTTTGCTCCCCTGGCCTTCGTGCCTCAGCGTCAGGAACTGTCCAGAGACCCGCCTTCGCCACTGGTCTTCCTTACGATATCTACGCATTTCACTGCTACACCGTAAATTCCAGTCTCCTCTCCAGTCCTCAAGCACGGCAGTATCGAATGCAGTTTCGGAGTTAAGCTCCGAAATTTCACACCCGACTTACGACGCCACCTACGCACCCTTTACGCCCAATGAATCCGAACAACGCTTGATACCTCTGTATTACCGCGGCTGCTGGCCCCAAGTTA
+
CCCCCGGGGGGGGGFGGGGGGGGGGGGGGGGGGGGGGGGGGGGGGG8FGEFCGGGGGGGGFFGGGFFGGGGGGGGGGGGGGGGGGGGGGGGEGGGGGGAFGGGGCAFGGDECEGGGGGGGGGGGGGGGGGGGFGGGGFGGFFGGGGGGCFFCGFDFFGGGGGEEECFFDEEDD=>FCGGFFFE6>EGGFACFCGGGG5:9EGGFGDGGEDDGGGDGF76ED4?E;FFFGGEGGA>C)@@8=E3:3C?4:@C))879D?C:>.7C4++*<*:*)0<<@9?F(12(3(-87).1)((*...6)
@M03506:14:000000000-AKVR1:1:1101:25990:7245 2:N:0:32
TCGGACTACTGGGGTATCTAATCCCGTTTGCTCCCCTGGCTTTCGCTATTCAGCGTCAGTGTTGGTCCAGGATGCCGCCTTCGCCACCGGTGTTCCTCCAGATACCTACGCATTTCACCGCTACACCTGGAATTCCGCATCCCTCTCCCAATCTCAAGCCATCCAGCATCAAGCGCAGTTCCCCGGTTAAGCCGAGGGATTTCACGTTTGACTCGGTTTGCCGCCTACGAGACCTTTACGCCCAGCAAGTCCTAACAACGCCTGCCCCCCCCCTTTTAACGCGGCACCCTGCCCCGGATCG
+
9C?CCEFGGGG8CFG7<FADFDGGGEFGGDGACFGGFF8FGGGG@CFFGAF,CFC,BCEFGEE<,8@F@FFFFCFGGG7FEEDFG7BFCCC>FEGGDGF?ED=<,,5EF7+4@F9<<FGGE+>+AE<E??<E=DEFFGG=>,@3==DDF,>DF=E,E=9=8DGG8=F?,=3=3@EEE6A9,;98:BC*@9@CF>88:*/=:411>C8C,2+41+*3/1)*::55C*.)=>)19>7*6*7:*:7*9*2)*3091***057*7)8**2*)/5C<5)*00.)3(,((((,)(04(73()))(((
@M03506:14:000000000-AKVR1:1:1101:6127:7250 2:N:0:32
TCGGACTACTGGGGTTTCTAATCCTGTTTGATCCCCACGCTGTCGCGCCTGAGCGTCAGAAACGAGCCAGTGAGCCGCCTTCGCCACCGGTGTTCTTCCCAATATCTACGAATTTCACCTCTACACTGGGAATTCCACTCACCTCTCTCGTCCTCAAGTTTTACAGTTTCAATGGCAGTTCCGGAGTTGAGCTCCGGGCTTTCACCACTGACTTGAAAACCCGCCTGGGCGCGCTTTACGCCAAGTAATTCCGAACAACGCTAGCCCCCTTCGTATTACCGCGGCTGCTGGCCGGAAGTTA
+
CCCCCGGGGGGGGGGGGGFGGAFEGGGGGFFGFFGFGGEGGGGGGGGGGGGGGGGGGGDGGGGGGGDEGGGGGGGGGGCEGGGGGGGGGGGGGCFGGGCGDGGGGGADGEEFFDFAEFFGGGGGGGFFF8C8ED=<5ADFD@D9,,@@D==EEGG,@EGG;AEGGGGGGCEAGGGGGDGGFEEGDGGG,EFFBF6>ECEC@>;:E?,*6680C+,,?++,//>*)8))1>>G<3:<?**88C)190A9C+0*<)9733D*85579C:.*)20<C8*3-=9:-3((2>DF:(()(4).7)6)
@M03506:14:000000000-AKVR1:1:1101:7177:7258 2:N:0:32
TCGGACTACTGGGGTTTCTAATCCCGTTTGCTCCCCTGGCTTTCGCGCCTCAGCGTCGGTATCAGCCCAGAGACTCGCCTTCGCCACTGGTGTTCCTCCCGATATCTACGCATTTCACCGCTACACCGGGCATTCCAGTCTCCTCTGCTGTACCCAAGCTGAACAGTATGAGGTGCAGTACCCCGGTTGAGCCGGGAGATTTAACACTCCACTTATTCAGCCGCCTACACTCCCTTTACGCCCAGTTCTTCTGAACAACGTTGGCTCGCCCCTTGTTACCGCGGCTGCTGGCATGGATTTA
+
@88C@CGG9EFG8@6CFGGGAAFGGDDG<FG<EE@CF,@@EFFFGGGDGEBFDEF@@6FFFGDF9CFCEEGGAFG@F+C,CCDGGGE=5EF=FF9?<B<?CD7>=,?5E<C++@C9BFDGG:+=<?F+3:++AFGF,AFCA,C=DC=DFGFCF,6ED8CDCFF?9FFF:=>,5@3BFG9,@E6:;>;E5?D76=C:***;>1,1;FFF6DGG7;1+3;;<F4)19C>FGG6**..257/;C/)*93+*3<C908**:(95)0)/9@<)*8*.5**<+66<022;,(-.56(()).*)*-2.
@M03506:14:000000000-AKVR1:1:1101:3758:7267 2:N:0:32
TCAGGCTACTAGGGGTTCTTATCCCGGTCGCCCCCCCGGCCTTCGCGCCTCCACGTCCGGTGCGGCCCCACCAACCCCCCTCGCCCCCGGTGGTCCCCCCGGTAACTAACCCATTCCACGCTAACACCAAGAATTCCATTTGCCCCTCTTTCCTCTAATCCGCCCGTATCCCGTGGACCTTCCCGGTTTAACCCGGGAGTTTCCCAAATCGACTTGCGCGCGCGGCCTACCGCCCCTTTCCCCCCAGCAAACCGGAACAACCCTTCCTCCCCCGGCATTCCCGCGCTTCCGGGCCGGGAGT
+
-,-8,,,--6C,CF:F6@6,C,,CF;+C+6+,,@FG+++++BE,,66+@F7<,,,,,6++7+++++@F++++9,CF++@+>8++@++++8+++B8D,3+3+*5**7,3,,,3*?:,,,@***6*3,6*@,,6,72>9,,7,,6CF*;8*+++++3+2++>9*1****3**5+1;8**3*2A0:*8>*:*0+03;:5***1870+++0:+2***1*+0/)*))1*)7))*0)*)8>/8*)+++29C**):E0)77)9<(**.)0>**20<.5B3)*12,*+..,-(((),)(-51()0)-,-
@M03506:14:000000000-AKVR1:1:1101:3539:7292 2:N:0:32
TCGGACTACTGGGGTATCTAATCCCGTTCGCTCCCCATGCTGCCGTGTCTGAGCGTCGGTATCGAGCCAGGGCGCCGCCTTCGCCTCTGGGGTTCCTCCGGATCTCTACGCATTTCACCACTACACCCGGAATTCCACGCCCCTCTCTCGTACTCAAGACTGCCAGTCTGGCATACACTGCCGCAGTTAAGCCACGACCTTTCATACACCACTTGGAAGCCCGCCTGCACACGCTTTACGCCCAGTAAATCCGGATAACGCTCGCCACCTACGTTTTACCGCGGCTGCCGGAACGTAGGCA
+
CCCCCGGGGGGGGGFFGGGGGFFGGGGGGGGEGGGGGGGFGGGGGGGGGFGGGGGGGGGGFFGGGGGGGGGGGGGGGGGGDGGGG7F<FEGGGGGGGGGGGGGGFFGGFGEDFEGGGGGGG8FGGGGGGGGGGGGGGGGG7CCFGGGFFEFEECGF?,@C9CFGGG?DFF6?>DFG,??DF?EGGGGBFFGGGGFEDG:*+>EC7++0+>DFC7C+*2=FG35C3*7:**0ADD5<0DF=CE3<9++93++/8>537)9:<)7))8*7C5<FB**8*6=7899064()(0(-.4:*7)())
@M03506:14:000000000-AKVR1:1:1101:4176:7322 2:N:0:32
TCGGACTACTCGGGTTTCTAATCCCGTTTGCTCCCCTGGCCTTCGTGCCTCAGCGTCGGTAACTGTCCAGAGACTCGCCTTCGCCACTGGTCTTCCTTACGATATCTACGCATTTCACTGCTACACCGTAAATTCCAGTCTCCTCTCCAGTACCCTAGCCAGGCAGTATCGAATGCCGTTTCAGGGTTGAGCCCTGAGATTTCACATCCGACTTACCCGACCTCCTACGCACGCTTTACGCCCAATGAATCCGAACAACGGTTGAGACCCCTGTATTACCCCGGCCTCCGGCTCAGAGTTT
+
CCCCCGGGGGGGGGGGGGGGGGGGG>EFGGGGGGGGGGGGGGGGGGGGGGFDFGEGGGGGGGGGGGGFDFGGEGGFGCEGGGFDGCEGGGGGGGCGGGGGGGGGGGGGGFGEGDFGFGGCDEFF,EDGGG+AFGGA,<C:=ED9?=DFFCFFGF,@?FFGGGDFG6,,7@CFEFGA,++@EGAC,8@FG:BFGFFC6?<BACF:EGC,19**4C,29*97C<),7C?6*/8C).)*/+;8EEGDCFF+<BC4).*)93758>DD4+:=/)/75F+0+4F<7((1-(()()-()-.***.))
@M03506:14:000000000-AKVR1:1:1101:3947:7328 2:N:0:32
TCGGACTACTCGGGTTTCTAATCCTGTTCGCTCCCCACGCTTTCGCTCCTCAGCGTCAGTTACTGCCCAGAGACCCGCCTTCGCCACCGGTGTTCCTCCTGATATCTGCGCATTCCACCGCTACACCAGGAATTCCAGTCTCCCCTGCAGTACTCCAGTCTGCCCGTATCGCCCGCACGCCCACAGTCGAGCTGTGAGTTTTCACGAACAACGCGACAAACCCCCTACGAGCTCTTTACGCCCAGTCATTCCGGACCACGCCCGCCCCCTCCGGATTACCGCCGCCCCTGGCCCGTAGCTG
+
CCCCCGGGGGGGGGGGGFGFGGGGGGGGGGGGGGGGGGGGGGGGGGGGGGGGGGGGGGGGGGGGGGGGGFGGGGGGGGGGGGGGGGGGGGFEGGGGGGGGGFGGFGGGGGGGGGGGGGGGGCEGGGGGGEGFGGGGFGGGGGGGGGGGGFG,9DFGFGDFGGGGGGGEFGCCGGGGEEDEFG5EEG7CC7CCCC<:9BB,9=FGGG=EGD45:C5CDC)*;**2>C:>=3>C3@FC47BCEE5*93+1:9CF4.9<)-<5:..)9*87C)*8.)*/*5?9(-(-1(()-)(()--1.)(.)
@M03506:14:000000000-AKVR1:1:1101:5477:7329 2:N:0:32
TCGGACTACCGGGGTATCTAATCCCGTTTGCTCCCCTGGCTTTCGCTCCTCAGCGTCAGTGTCGGTCCAGGATGCCGCCTTCGCCACCGGTGTTCCTCCAGATATCTACGCATTTCACCGCTACACCTGGAATTCCGCATCCCTCTCCCGAACTCAAGCCATCCAGTATCAGACGCAGTTCCCCGGTTAAGCCGAGGGATTTCACGTCGGACTTAGTTGTCCACCTACGAGCCCTTTACGCCCAGTAATTCCGACCAACGCTTCCCCCCCCCGCATTACCGCTGCTGCTGCCACGGAGTTG
+
<BC<@ECFFFGGDCCCFFGDGGGFFGFFFGGGGG@FFGGGF@FFGCCFF8FEGGGGGGGFGFGECB::9FCDFF<F@:BF:CCFECCFCGGDFGFGAGFFEF9FGCEFGGG7FGG95@E+=+@FEFGCFF=,EBDFGC+6FFFGFGCFG+@@EFGFFGGGFFGGGC>D<:CFFCCCC8*@FFF6C58;*,>FCEEGGGGC8*>EF5C5*99C57+>C7A+7+*<**)9**)19)7*)2@=CCC377+9+<F6)85)>(/*)0@*7828E>5>5)/*2)1<:B(-7)2?294()5(1))-,-
@M03506:14:000000000-AKVR1:1:1101:10614:7332 2:N:0:32
TCGGACTACCGGGGTATCTAATCCCGTTTGCTCCCCTGGCTTTCGTGCCTCAGCGTCAGGAAATGTCCAGAGACTCGCCTTCGCCACTGGTGTTCCACTTGATATCTACGCATTTCACTGCTACACCAAGTATTCCAGTCTCCCCTCCATTCCTCTAGTCGGATAGTATTCAACGCAGTTTCCGGGTTAGGCCCGGAGATTTCACGTCAAACTTACCCAACCGCCTACGCACCATTCACGCCCAGTGAACCCGACCAACGCTTGGGAACTCGTTATTCCCGCTGCCGCTGGGCTCGACTTA
+
CCCCCGGGGFGGGG@FGGGGGGGGFEFGGGGAFEFEGGCDGFFGDGGGGGGGGGGGDGGGG8FGGGGGGFFCGGGGGGGDCFFEGEGGGGGGGGFGGGGGGGGGGGFGGGGG:7AFAFEFGECFF8FD@FGF9FGGGGGGGGFEC=8EGGAD@EFGGGGGEGCGD8DEFFFGGG68CEGG,:@EG6ECFGDG@>:8:>8C22,,>7,*=*:8C:F?F68*9C5CG3=8*::=C)/:);A=5EC<*39*<087)0)/901/)75>*2:)*)*))**20)*3(((,((4>6)(()((/))((.
@M03506:14:000000000-AKVR1:1:1101:11863:7333 2:N:0:32
TCGGACTACTGGGGTATCTAATCCCGTTTGCTCCCCTGGCTTTCGCGCCTCAGCGTCAATGCCGGTCCAGGATGCCGCCTTCGCCACCGGTGTTCCTCCAGATATCTACGCATTTCACCGCTACACCTGGAATTCCGCATCCCTCTCCCGAATTCAAGCCTTCCAGTATCGGACGCAGTTCCCGGGTTGAGCCCGGGGATTTCACGTTCGACTTAGAAGGCCGCCTACGCGCCCTTTACGCCCAGTAATTCCGAACAACGCTTGCCCCCTCTGTATTACCGCGGCTGCCGTCACAGACTTT
+
CCCCCGGGGGGGGGGGGGGGGGGGGGGGGGGGGGGGGGGGGGGGGGGGGEGGGGGGGGGGGGGGGGGGGGGFGGGGDGGGGGGGGGGGGGGDGGGGDGGGGGGGGGGGGBFCGGGGGGGGGGGGFGGGGGCGGGGGGGGGGCDDFFGFGGEEGCFCFFGGGFGFFAFFFGEGGGGGGGGEFCGGGGGGC@7CFGGGGG:EFGF+>FGFGG:DEGGFGGFGGGDDCDBFCDFDGFDG>*6**:D*7C@FC7C4;7*1527CD>7F:@CFE:DFF:CGC>FGBF0392>5(.,-)4:*)),4)
@M03506:14:000000000-AKVR1:1:1101:15225:7372 2:N:0:32
TCGGACTACAGGGGTATCTAATCCCGTTTGCTCCCCTGGCCTTCGTGCCTCAGTGTCAGGAACTGTCCAGAGACCCGCCTTCGCCACTGGTCTTCCTCATGATCTCTACGCATTTCACTGCTACACCATGAATTCCAGTCTCCTCTCCAGTCCTCAAGCACCGCAGTATCGAATGCAGTTTCGGAGTTAAGCTCCGAAATTTCACACCCGACTTACGGCGCCACCTACGCACCCTTTACGCCCCATGACTCCGAACAACGCTTGGGACCTCGCTATTCCCCCGGCTGCTGGCACAGAGTGA
+
CCCCCGGGGGGGGGGGGGGGGGGGGGGGGGGGGGGGGGGGGGGGGGGGGGGGGGGGGFFGGGGGGGGGGGGGGGGGGGGGGGGGGGGGGGGGGGGGGGFGGGGGGGGGGGGGGGGGFFGGGGGGGGGGFGFFGGGGFCFGAFGEF9DGGGGCFGGGEFGFGDEGGGG9DF8EFGGGGGGDCFE=6+@FCD,CED?CEE>79DG,EEG*@7*;C<<>9>?*955CC6AFCC:=C05C3+;*A*9)9**;0++/7)/9C(/*.>5CCG*7*)6))*/2+.7<397(,-25))(()527))..-
@M03506:14:000000000-AKVR1:1:1101:15209:7374 2:N:0:32
TCGGACTACTGGGGTTTCTAATCCTGTTTGCTCCCCTAGCTTTCGCGCATCAGCGTCAGTTGTGGTCCAGTGAGCCGCCTTCGCCACTGGTGTTCCTCTTGATATCTACGCATTTCACTGCTACACCAAGAATTCCAGTCCCCCCTCCAATCCTCCAGACCAGTAGTATCCAATGCCATTCCCGGGTTAAGCCCGGGGCTTTCACATCGCACTTACCAGCCCACCTGCGCACCCTTTACGCCCAGTGAATCCGAACAACGCTTGGGACCTCTGTATTACCGCGGCTGCTGGCCAAGGGTTC
+
CCCCCGGGGGGGGGGGGGGGGGGGGGGGGGGEGGGDGDFGGGGGGGGGGGGGGGGFGGGGGGGGGGGGGGGGGGGGGGGGGGGGGGEGGGGGGGGGFGGGGGGGGGGGGGGGGGGGGGGGGGGGGGGFDGGFGGGGDFGGGGGGGGGGGGGGGGGGGGGFGGGGC8ECFFGGGDGGFCFFFGFGGCEEEGCGGGEGGGGGG4EEGFEFC*2CEGGGG7AFFDCED4)55CAGGD5C37AEGCC*9E98C+2).0*197G=>55<<**7?:C*0:@::2=F1(321(43)75(5(,*).(4,
@M03506:14:000000000-AKVR1:1:1101:11359:7380 2:N:0:32
TCGGACTACTGGGGTTTCTAATCCCGTTTGCTCCCCTAGCTTTCGCGCCTCAGCGTCAGTATTGGGCCAGATGAGCGCTTTCGCCACCGGTGTTCCTCCTGATATCTACGCATTTCACCGCTACACCAGGAATTCCCTCATCCTCTCCCATACTCAAGCCAAGCAGTATGGGATGCCGGTCCTCGGGTGAGCCGAGGGATTTCACATCCCACTTACTTGACCGCCTACACGCCCTTCACGACCAGTAATTCCGAACAACGCTTGCTCCCCCCGTGTTACCGCGGCTGCTGCCACGTAGTCT
+
CCCCCGGGGGGGGGGGGGGGGGGGGGGGGGGGGGGGGGGGGGGGGGGGGGGFGGGGGGGGGGGGGGGGGGCFGGCGGGGGGGGGGGGGGGGGEGGGGGGGGGGFGGGGGGGGGGF?FFGGGGGGGGGGG=DEFFFFFDBFF9DBEDFGCEFF8,9EF9,=DC?DGDF9:,@@=:86,@EGGGGGDC:CC*2DCEGCEDEFF4CFF:=46/*0=:EGG7:9CFGC):8A?F5CGF);(*9**2))100803+9)7*/)4C>>B>5<009*7<7)1**2)1+(60096(77:4:)42/)0-))
@M03506:14:000000000-AKVR1:1:1101:24551:7381 2:N:0:32
TCGGACTACTAGGGTATCTAATCCCGTTTGCTCCCCTGGCTTTCGCTCCTCAGTGTCAGTGTTGGTCCAGGATGCCGCCTTCGCCACCGGTGTTCCTCCAGATATCTACGCATTTCACCGCTACACCTGGAATTCCGCATCCCTCTCCCAAACTCAAGCCATCCAGTATCAGACGCAGTTCCCCGGTTAAGCCGAGGGATTTCACGTCTGACTTAGTTGGCTCCCTACGAGCCCTTTACGCCCCGTACTTCCGAACAACGCTTGCCCCCCCCTTATTACCGCGGCTGCTGGCACGGATGTC
+
CCCCCGGGGGG9FFGGGGFDGGGGGGGGGGGGGFGGGFGGGGGGGECEFFGGGFGGGDFFFFGGGGGGFGGDFFGFEGFCGGFGE@FGGGFGGEGGGGGGFEGGGGGGGF@FGFGGGFGCFCCEG?FFF@E8:FGFG>FECFGGF?DFFF>8DDEFFFGGCDFCG8EGFG,@AFEGGGGGGG98CE:*3@,@DEBECGDC@*,,,44:,:72<+1==+:,;**29FFFED)1/58*.;=8EE3)5:C)*3:?DFDGD74*).07D+AFG@C@)22A:)6C6>170(()))(,83(/0)(.)
@M03506:14:000000000-AKVR1:1:1101:14200:7386 2:N:0:32
TCGGACTACTAGGGTTTCTAATCCCGTTTGCTCCCCACGCTTTCGCGCCTCAGCGTCAGGAGATGCCCAGAGACCCGCCTTCGCCACCGGTGTTCCTCCCGATCTCTACACATTTCACCGCCACACCGGGCATTCCAGTCTCCTCTGCAATCCTCAAGAACAGCAGTACCGATCGACGTTCTTCCGTTGAGCCGAAGGCTTTCCCGACCGTCTTCCCACCCCGCCTATGCCCCCTTTACGCCCAGTACTTCCGATCCACGCTTACCCCCCCGTCTCTACCGCCCCTGCTGGCCCACCTGTC
+
<B-B<CCFGGG9FCCFBFGGGCF,CCF<CFCFFGGGF@@@FC,E7FD+@FF8EF7B@,@8C:AE,EFFC@,E6ECFECF@7CDDCCEFG+4+BFGGGFFG@C:>AF,,C5=,,,5@,CFF++6C?FF::+++8CEF95,8,8BE,>=CF>,=,=39@,9CF?6DD85>,7+:*@C59*1*4*2>,152/*,<B81*4*,36C++0**1=9*/*8+5;*)17)):7/8*<C**/000)29*A555C<:*0+0*)7*//)0*..)**+38:<7))***+)/3-1,(-(,0:)(()((*))5))
@M03506:14:000000000-AKVR1:1:1101:15332:7397 2:N:0:32
TCGGACTACTCGGGTATCTAATCCCGTTTGCTCCCCTGGCCTTCGTGCCTCAGCGTCAGGAACTGTCCAGAGACCCGCCTTCGCCACTGGTCTTCCTTACGATATCTACGCATTTCACCGCTACACCGTAAATTCCAGTCTCCTCTCCAGTCCTCAAGCACGGCAGTATCGAATGCAGTTTCGGAGTTAAGCTCCGAGATTTCACACCCGACTTACCGCGCCGCCTACGCACCCTTTACGCCCAATGAATCCGAACAACGCTCGAGACCTCTGTATTACCGGCGCCTCTTGCCCACAGTGC
+
CCCCCGGGGGGGGFGGGGGGGGGGGGGGGGGGGGGGGFFGFGGGGGGGGGGFGGGGGGGGGGGGGCFGGGGGGGGGDEGGGGGGGEGGGGGGGGGGGG<FGGGGGGGGGGGGGGGGFGGGGGGGGGGGGFGFGDFA<FEGAEFAF;DGGG;EFFGFGGG88=CECCF9EFDG8FGGFGGGGGGD>6@@CEDG9DEEEC*A<CFC:=F>EC4C=DGGFGD5CDGGGGFFEGFGGEF72:@CEG5**2<6?+<)))/1)(9>D3))C**<F0>472+33)9:((,,2(,0.*-4/))*)).))
@M03506:14:000000000-AKVR1:1:1101:25534:7400 2:N:0:32
TCGGACTACCGGGGTATCTAATCCTGTTTGCTCCCCTAGCTTTCGTTCCTCAGTGTCAGTTTCGATCCAGTAAGCCGCCTTCGCCACGGGTTTTCCTGCATATATCTACGCATTTCACCGCTACACCTGCAATTCCACTGACCTCTCTCGCACTCGACCTCGGCTGTTTTGAAAGCAGCCTCTGGGTTACGCCCAGAGATCCACCTCCCAATTTTCCGAACCACCTACGAACCTTACACGCCAAGTAATCCCTACCAACGCTTCCCCCCTACTCTCCCCCTCGCTCGCATGCATTTGCTTT
+
CCCCC7FCF-CF7@G7CFCFEFFDDFGGCFE6CFFCGC<,C,CFEF,EA,<FFGCFG9EFG,CF,CA,C,9,C,CFFG:FCF7F@@?>CCB,84CECC84,:?,A?FFF@+B:C,,,59+>@:F,AEE,:F?CEE?,?FBCFGFFFD>B7B@C6=+@+6+6=+=+666EGECC,,B,,@@@D935,@::,3@48>@>5,=,*,,,,14:0**,=,4*/)*:)9:58)//*)*))/+(2/**=))/+39+++)/0*27:DEB>3*28@B8)*)*0++0()*,(3((((.(.()*))**/)))
@M03506:14:000000000-AKVR1:1:1101:10903:7405 2:N:0:32
TCGGACTACAGGGGTTTCTAATCCTGTTTGCTCCCCTAGCTTTCGAGTCTTAGCGTCAGTAAAGGCCCAGGCAGCTGCTTTCGCCATAGGTGTTCCTCCCGATATCTACGCATTTCACCGCTACACCGGGAATTCCACTGCCCCCTACCACACTCGAGACGCCCAGTATCCGCTGACCCCTCCCAGTTGAGCCGGGCGATTTCACACCAGACTTAAGCGCACGCCTACCCTCGCTTCACGCCTAGTAATTCCGAATACCGCTCGCCCCCCATGTCCCACCGCTGCCGCTGGCCCACAGTTT
+
CCCCCGGGGGGGGGGGGGGGGGGGGGGGFGGGGGGGGFGGGFFGGGGGGGGGGGGGGGGGGGGGGGFGDGGGGGGGGGGGGGGGGDGGDGGFGGGGGGGGDEGGGGFGGFGGGGGGFGFEGGGGGGGG@EEDGGFGGGGGGGEGGEFCFGG8C,DB8>FE6CEEC63,,@C+:AB>?FFE*@EGG?@92@8DFGEE*C?7A5FGCG+2:*;86;+A+2):):1=F7:?*9*2)055(;?:::>*>+2*3+2@6>*/9)2*8)))/*;>CB)85:0++)):((((((-)(041)((*).).)
@M03506:14:000000000-AKVR1:1:1101:25123:7415 2:N:0:32
TCGGACTACAAGGGTTTCTAATCCCGTTTGCTACCCTAGCTTTCGCGCCTCAGCGTCAATAACAGGCCAGGAAGTCGCCTTCGCCACTGGTGTTCCTCCCGATATCTACGCATTTCACCACTACACCGGGAATTCCACTTCCCTCTCCTGCCTCCAAGTCGAGCAGTATAGCGTGACCCTCCCCAGTTTAGCCGGGGGCTTTCACACGCGACTTGCACGACCGCCTGCGCGCTCTCTACGTCCTGTAAATCCGGCCAACGCTCGCCACCTACGTCGTACCCCTGCCGCTGGCCTGGCGTTG
+
CCCCCGGGGFFF8F@FEGFFCGDFGGFGDEA9C@F@EG,CFFGC,@:@@8BFGGEG@:F,C@FDCCDGFCF,<,6FFE,,@CDEDE:FFFCEG:@F9<=:FC7C:FFAA=C7+7C,5AE==8,,AFB@EE7:FGGGG<FEF9>BFC?DFGFF9,==?DGE>86==DC>7,3,4@@B+5ADG5CC6CFF;35;,:81*=*78<C+++<7>9<D=*39*9FED75*17555CB5)77*5**20***2+3/3:09).)1145*)))1/*:75.>?55**/,)*)(((((()(),(..-*)8(,(
@M03506:14:000000000-AKVR1:1:1101:9514:7417 2:N:0:32
TCGGACTACTGGGGTTTCTAATCCTGTTTGCCCCCCACGCTTTCGTACATGAGCGTCAGTATCGGGCCAGTGAGCCGCTTTGGTCCCCGGTGTTCCTCCTGTTATCTACGAATTTCCCCTCTACACCAGGAATTCCACTCACCCATCCCGTGTTCAAGACCGCCAGTATCCACTGCAGTTCCGTTCTTTAGCCCCGGGCGTTCACACCCGACCTAACGGTCAGCCTGCGTACGCTTTACGCCCAGTGATTCCGACCAACTCTTCCCCGCCCTGTATTCTCGCGGTACGTGCCCCAGCGTCT
+
@@BC<FCGGFFGC77@FF<,,,C<C@FCA<C,;CCCF+@7:,,CFF@CBFCAE<+C:7,C@EGCD@++BF6C,,,:+@C?<,,C,,4,@+78B7FF,,4B,5,:A<?,C++:4+5,5,:94,,CF<8+,+AFFAFGG9=3A,>@+36@>+@+,6,,@,,=>6>+3@33,33,,@BC78@DF37,,,*,55,2?EC5*4***)3<>7+*5))2=3+0*/)*2**3**.)*/.*/))*,2//*2)19++*0+<74))1>,7*1*/*02*):5C))2++2)*38:>(-(().)((),(1.)(,,
@M03506:14:000000000-AKVR1:1:1101:6531:7420 2:N:0:32
TCGGACTACCGGGGTATCTAATCCCGTTTGCTACCCTAGCTTTCGCGCCTCAGCGTCAAGAGCAGACCAGAAAGCCGCCTTCGCCACTGGTGTTCCTCCCGATATCTACGCATTTCACCACTACACCGGGAATTCCGCTTCCCTCTTCTGCCTTCGAGTCGATCAGTATCGCGTGACCCTCCCCAGTTGAGCCGGGGGCTTTCACACTCGCCTTGAAAGCCCGCCTGCGCGCTCTTTACGCCCAGTAAATCCGGACAACGCTAGCCACCCCCGTATTACCACGGCCGCCGGCACGTAGGTA
+
CCCC8FEGGGGGGGGDFFFFEFGFGGGGGGF<<CFGF8EFFGFFC7CGEGEDFFEGGGGFFGGFDFGF8E8F@EFGGGGGGG7=FGGFD?FGFGFDFG8:F:FFCGDGGGGC7:FEGGGGGGCFFGBF@E>EEADF8FC:CEFFGFFGG,C9DAF?CF9<:+4@EFGFGGC*@@:C?D6,1?>*1*,=A;2BFGE=E*::CCC>C9CC?9/5**++*****1)29C)7/98EDE)C):@*;CD**03*+33))75DC3C5B)))**00;))03**;+4=F240,1((.(.(2)(,/))(-.
@M03506:14:000000000-AKVR1:1:1101:2974:7422 2:N:0:32
TCGGACTACCCGGGTTTCTAATCCTGTTTGCTCCCCACGCTTTCGTGCCTCAGCGTCAGTTGCGCACCAGTGACCTGCCTTCGCCGTTGGCCTTCCGAGTGATCTCTACGCATTTCTCCGCTACACCACTCGTCCTGGTCATCCCTCACGCACTCAAGCTCGCCAGTACCAAAGGCCATTTTCCGGTTGGCCCGATAACTCTCACCCCTGACTTACCAACCCCCCTACCCGCCCGTTCTGCCCAGTCACTCCACACACACCTCCCCCCCCCTCTACTACCGCCGCTGCTGGCACCCGTTTT
+
CBCCCF7<CEFEDCF;CF9AC9E<FFFFE,@<,C,BF+@FGDFGE,FF<<E<@FEFGDCECEGC+@@CF,6:C@FCEFDEE,,B,@>F@FGGGGC<C,@F@??FFFFGGD7+@FGG,?F@@FEF9FGGFF8+84++8<AC,,C,D,6,6,@@6CD8D,E8>6C6;8FA,@,3@:>C9D,@>35;:*4;*42?58**/41,,+54>:C=**07++++*3)*18**257)2>):9)01(73+0<**900*++<))0**1(**0).*1?8)*0))09<<+)/2((((,3(<,)((05(*)0(((
@M03506:14:000000000-AKVR1:1:1101:9553:7424 2:N:0:32
TCGGACTACTGGGGTATCTAATCCCGTTCGCTCCCCTGGCTTTCGCGCATCAGCGTCAGCGTCGGCCCAGCAACCCGCCTTCGCCGCAGGTGTTCCTCTCGATATCTACGCATTTCACCGCTACACCGAGAATTCCAGTTGCCCCTTCCGCACTCTAGTCGCACAGTAGCCGTTGACCTTTCCGAGTTAAGCCCGGAGATTTCCACACTGACTTTTGCTGCCCGCCTACGTCCCCTTTACGCTCTCCAATGCCGAACCAACTCATCCCCTCCGTTATGACCCCTGCCGCCTGGCCGGAGGC
+
CCCCCFC9@CFGE@CFGG9FA9EGGE<EDFGECCEEGGGEGFFFGDGGDGGE9EB::FG,:B,+@@BFFEF<<FGGGCEEGGGGGG:7:FECF7@FBF9E@=,<FEDEE7B+=FFGFGC@EEEGGDGG@=C7,DFD9DFB,>@FGF?B,+3*@@DD9@D@CE*:4=>,,,,***64C,:9<>C8**44;<@@F=ECEG86++>+++3**2:*2++0:**02*1*)17)*90**05*(**+*2***+*0+2+90))))-*/))***3+)*)157*+**)*+(,3111(.(.(-0(,7)5(((
@M03506:14:000000000-AKVR1:1:1101:7039:7460 2:N:0:32
TCGGACTACACGGGTATCTAATCCTGTTTGCTCCCCACGCTTTCGCGTCTCAGCGTCACCACAAGCCCAGCAAGTCGCCTTCGCCACTGGTGTTCCTGCGAATATCTACGAATGTCACCTCTACACTCGCAATTCCACTTGCCTCTGCTTGAGTCCAGGTCGCCAGTTTTGAAGGCAGTTCCGAGGTTGAGCCTCGGGATTTCACCCCCAACTTAACGACCCGCCTACACGCGCTTTACGCCCAGTAAATCCCAACAACGCTAGCCCCCTTCGTATTACCGCGGCTGCTGCCACGAAGTTA
+
CCCCCGGGGGGGGGGGGGGGGGGGGGGGGGGGGFGGGGGGGGGGGGGGGEGGGGGGGGGGGGGGGGGGGGGGGGGGGGGGGGGGGGGGGGGGGGGGGGGGGGGGDGGGGGGGGGGGGGGGGGGGGGGGGGGGGGGGGGGGGGGGGFGGGGFFGGGGGFGGGGGGGGGGGGFCGGGGGGFFE7>8EGG>FGGFGGGE5E5C6DGCGFFEGGDDF8C,885E<<DEGGEFGGFGGFFGFGFEEEGGDFGF79C))/*/9:F=:)89FGGEG>FFF<**34@+(4>(-(4>:F)()4()))(.-
@M03506:14:000000000-AKVR1:1:1101:12343:7474 2:N:0:32
TCGGACTACTGGGGTATCTAATCCCGTTTGCTCCCCTGGCTTTCGCGCCTCAGCGTCAGTGTCAGCCCAGCAACCCGCCTTCGCCGCAGGTGTTCCTCTCGATATCTACGCATTTCACCGCTACACCGAGAATTCCAGTTGCCCCTTCTGCACTCTAGCCCCGCAGTATCGGTTGACCTTTCCGGGTTAAGCCCGGAGATTTCACAACCGACTTGCGGCGCCGCCTCCCCGCCCTTTACGCCCAGTCAATCCGAACAACCCTTGCTCCCCCCGTCCTACCGCTGCTGTGTGCCGTGGTTCC
+
CCCCCGGGGGGGEGGGGGGFGGGGGGGGGGGFGGGGGGGGGGGGGGGGGGGGGGGGGGGGGGGFGGGGGGGGGGGGGGGGGGGGGGGEGEEGGGGGGGFGGFGGEGGCFGGGDGGGGGGDEGEFFFGGGGGDG,EF<CDA=DDGFEFFEEGGGGG9DCGEGG6EG6CCFF87:CGGGGGG?7?EGDGDGF99:=EG*4=?CCFFGCGECGDGD*+5:DDEGC)5CC)8*1)>DD3*:*9;CC<*1<+=?+A::)*)).7*7)<99+<);5CE:C;**)*:((,(-52*(*.)*(,/))()(
@M03506:14:000000000-AKVR1:1:1101:15253:7495 2:N:0:32
TCGGACTACCGGGGTTTCTAATCCCGTTCGCTCCCCTGGCTTTCGCGCATCAGCGTCAGTGTCGGCCCAGCAACCCGCCTTCGCCGCAGGTGTTCCTCTCGATGTCTACGCATTTCACCGCTACACCGAGAATTCCAGTTGCCCCTTCCGCACTCTAGTCGCACAGTATCAGTTGACCTTTCCGAGTTAAGCCCGGAGATTTCACAACTGCCTTGTTCTTACCGCCTACCCGCCCTTTACGCCCAGTAAATCCGAACAACGCTTGCTCCCCCCGTCTTACCGCTGCTGCTGGCACGGGCTT
+
CCCCCGGGGGGGGGGGGGGGGFGGGGGGGGGGGGGGGGGGGGGGGGGGGGGGGGGGGGGGGGGGGGGGGGGGGGGGDGGGGGGGGGGDGGGGGGGGGGFGGGGDGGGGGGCFECFGDGGGGFGGGGGGGEFGGGG9=FFGGFCCFFDCGEEGGGGGGFGGEGCEEGGCEFC;FC;9?FGFFGFEEC5?FCCFGFDEG5*0>++<E?9EFD**<CFG+;F+0:7*9DF)**)*9.771*9F*C<<*28*0++1?73C<10*.83D*;+@G)75>DC5*-*03-((-356)/47D(8CE)-(,
@M03506:14:000000000-AKVR1:1:1101:17491:7497 2:N:0:32
TCGGACTACTAGGGTTTCTAATCCCGTTTGCTTCCCACGCCTTCGTCCCTCAGCGTCAGGTCTAGCCCAGGTAATCGCTTACGCCACTGGTGTTCCTCCCGATATCTACGCATTTCACCGCTACACCGGGAATTCCATTACCCTCTGCCGACCTCCAGACCGGCAGTCTGGATAGCACCCTCGGGGTTGAGCCCCGGGTTTTAACTATCCACTTACCGACCCGCCTACGGACGCTTTACGCCCATTAATTCCGCACAACGCTTGCCCCCTACGTCTTCCCCGGGCTGCTGGCCGGTAGTTC
+
CCCCCGGGGGGGGFGGGGGGGGGFGDGGGGGGGGGGGGGGGGGGGGGGGGGGGGGGGGGGGGGGGGGGGGGGGGGGGGGGGGGGG7CGGGGGGGGGGGGGEGGGGFFCGGGC@FGGGGGGDGEFGGFGDGEFGGGGGGGGGGGGGFFGG@CE=@FGGGGGGCEGGGGGGGGCEFGCCFE@>@EEGGG>C@CGGGGGG5=*=*+5@CFGGCC<CFF+2*8:DDDGGG@?CD>EGF@D47=CEEGC*<@*<C964)19)(9*:3)/*<+.:.*<BFC@C)9C(((,,((.)).(7((1.)5))
@M03506:14:000000000-AKVR1:1:1101:19016:7502 2:N:0:32
TCGGACTACCGGGCTATCTAATCCCGTTTGCTCCCCTAGCTTTCGCGCCTCAGCGTCAGTATCCGTCCAGAAGATCGCCTTCGCCCCTGGTGTTCCTCCCGATATCTACGCATTTCACCGCCACCCGGGGAATTCCACCTCCCTCTCCGAAACTCAATCCTCGCAGTACCATGTGCACTCCCACGGTTAGGCTTTGGGCTTTCACACCAGCCTTACGAAATCGCCTACGCCCCCTTTCCGCCCTCCAATTCCGAGTAACCCTCCGCCCCCCCGTATTCACGCGCCGTCTCGCCCCGACTAG
+
-8C8BC:@C@CEGGE9-;CF,<C,6@FF<@,6EFF@,,,,CF<<68+@@6@,,;@B76,<E<C@C@FCFG,6C,,9CF7F,6,B:,@,BFE@FC,<?FCG7++8455,:D++4@<<,CF::++8,8+@C7:CB<B9@,3@,@88?,8B>+44824E,@,3;E5E5@>9,,,2,5;9:925>:C,=*=/8C88,44;,=808*++;+<*:7*9:DCC3CA*/+*::/.7*)0:D5>*)2/*;:9/*/*0+++165)/*):+745*)12)*)/7)9/*+./<(,,((-,)4)((0(-)))(((
@M03506:14:000000000-AKVR1:1:1101:26080:7516 2:N:0:32
TCGGACTACCGGGGTTTCTAATCCCGTTTGCTACCCTAGCTTTCGCGCCTCAGCGTCAGTGTCAGCCCAGCAACCCGTCTTCACCTCAGTTGTTCCTCTTGATATTTACGCATTTCACCGCTACACCAAGAATTCCGGTTGCCCCTTCTGCACTCTAGCACATCAGTATCACTTGACCGTTCTAAGTTAAGCTTAGAGATTTCACAAGTGACTTAACACGCCGCCTACCCGCCCTTTACGCCCAGTTATACCGAACAACGCTTGGTTCCTACTTATTACCGCGGCTGCTGGCACGTCGTGT
+
B<C<@FCFACCFFG6FEGFFFGGFECEFFGACFFFGGCAC@F9EC7F:@:FCFGEGGFEFFF<E<@C@86F8FF8F=BFFGE,FECE<B,,,C4,@@EFFF,?<E,:AEEGCE+ECF,:?+>=+5=FBF@F,=7;EECFC@@9=8D@DGGFF83@AFG,@==9DA8>,CFGFGEF,23@:+@E9=FGGG;38@F;,=AAAA+@,3,,,@<+=C@99:+?*CC5C454;,*)*/02*/+28=ED3>+++++5857)7C7D>3>3>*<*1+*27*0+3<27+(-2(((()46(40)(1)0,4(
@M03506:14:000000000-AKVR1:1:1101:12229:7535 2:N:0:32
TCGGACTACTCGGGTTTCTAATCCTGTTTGCTCCCCACGCTTTCGCGCCTCAGCGTCAGTCATGGACCAGGTTGCCGCCTTCGCCACCGGTGTTCTTCCCAATATCTACGAATTTCACCTCTACACTGGGAATTCCACAACCCTCTTCCACACTCAAGTCTGGATGTATTAAGCGCAGTCCCCAGGTTGAGCCCAGGAATTTCACGCCTAACTGTCCAAACCCCCTACGCCCCCTTTCCCCCCAGTCCTTCCGAGCAACGCTAGCCCCCCTCGTCTTCCCGCGGCTGCTGCCACTAGCGTT
+
CCCCCGGGGGGGGGFGGGGGGGGGGFGGGGGGGGGGGGGGGGGGGGGGGGGGGGGGGGGGGGGGGGGGGGGGGGGGGGGGGGGGGGGGGGGGGGGGGGGGGGGGGGGGGGEGGDFGGGGGGGGGGGAFGGGGGGGGGGGGGGGGGGGGGFGGGGFFGFGGGGGGGGFFFGGGGGGGGGGGGGFGGGGGGGCFGCCE5C6EGFGGGGCC7D7>C>FF4+8CF8*=DC4)*1)/9>BGE+++=CC)109)<+<575)9C(0*.)01<F67E)9>3**22)9A(((-44().0).)).2*)(((
@M03506:14:000000000-AKVR1:1:1101:22578:7540 2:N:0:32
TCGGACTACCGGGGTTTCTAATCCCGTTCGCTCCCCTGGCTTTCGCGCATCAGCGTCAGTATCGGCCCAGTAGCCCGCCTTCGCCTCAGGTGTTCCTCCCGATATCTACGCATTTCACCGCTACACCGGGAATTCCAGCTACCTCTTCCGTACTCTAGCCTGCCAGTATCGGCTGACCCTCCGGGGTTGAGCCCCGGGCTTTCACAGCCGACTTAACAAGCCGCCTACGCCCCCTTTACGCCACATAATTCCGCACAACGCCTCCCACCTACGCATTCCCGCGGCTGCCTGCACGTCATGT
+
CCCCCGGGGGGGGGCBFEGGGCCAFGGGGGGDGGGGG<FGFGGGGGGGGGGGGGGGGGGGGGGGGGGGGGGGGGCGGGGGGGGGG@FEFG,=?FFGGGGGGDGDFC<EBFCEGEGGGGGGDEEE@DFGECC+8=FF<FGGGGGGGFGEG>8,@CDDB,,,31@DEGGGGGGDEECFGFG:*C5:CEEC*?:CFC5CC5C=C7ACCG+*:)955CGGFGF*7<35CC:?:5):>5)2)*=8CE)57++0+2+8))95/49*.)8**285=7*/8)2**)9<(2(-,,1)(1)4.5<7))()-
@M03506:14:000000000-AKVR1:1:1101:5271:7541 2:N:0:32
TCGGACTACTCGGGTTTCTAATCCTGTTTGCTCCCCTGGCCTTCGTGCCTCAGCGTCAGGAACTGTCCAGAGACCCGCCTTCGCCACTGGTCTTCCTTACGATATCTACGCATTTCACCGCTACACCGTAAATTCCAGTCTCCTCTCCAGTCCTCAAGCACGGCAGTATCGAATGCAGTTTCGGAGTTAAGCCCCGAGTTTTCACACCCGACTTACCGCGCCGCCTACGCACCCTTTACGCCCAATGAATCCGAACAACGTTTGAGACCTCTGTATTACCGCGGCTGCTGGCACAGAGTTT
+
CCCCCGGGGGGGGGGGEGGGGGGGAFFGGGGGGGGGGGGGGGGGGGGGGFGGGGGGGGGGGGGGGGGGGGGGGGGGGGGGGGGGGGGGGFGGGGGGGGGGGGGGGGGGGFGGGGGGGGGGGGGGGGGGGGGFFGGGFGGGGGGGGGGCFFGGGGGGGGGCFGGGGGFG8E67DEFGCF9ECCECEEGCGGCF:8EE57*4,=EGGDF*;*79=?;CDD>*CDCGG<0AEG;=)55>47*;EG57*:<F?:C473*))(1*)0.9***/CFGF4*+2+69+((4(3((),)48F?(*/<6<)
@M03506:14:000000000-AKVR1:1:1101:18893:7560 2:N:0:32
TCGGACTACCCGGGTTTCTAATCCCGTTCGCTACCCACGCTTTCGTGTCTCAGCGTCAGAAATGTGCCAGTAGAGTGCCTTCGCATTTGGTGTTCCCCATGATATCAACGGATTTCACCCCTACACCATGAGTTCCCTCTACCTCTCACATCCTCAAAGCACTGCCGTTTCCTCCGCATTCCATGGGTTAAGCCCACGGGCTTTTACGAAAGACTAACAGCGCCGCCTACACACCCTTTCCGCCCAGTGATTCCGGGTAACGCTTGGGGCCTCTGTATTACCGCTCCTGCTGGCACCGAGT
+
CCCCCGGGGGGGGGGGGGGGFGGGG@FGGGGGGGGGGGGGGGGGGGGGGGGGGGGGGGGDCFGGGGGGGGGGF<FGGGGGGGGGGGGGGGGGGGGGGGGGGGGGGGGGGGDCEGGGGGGGGGGGGGGGGGDGGFEFGGGFGGGGGGGGGFGGGGG=DEGGGGGEDEEEEGGGGGCCEEGGGGGGGGGGGGCA;FGFGD5;*;@CGCGCFDC9CGFGFG)4?4CE4CADCGAG*5BD07A+;><9:**)3:<=@FDGC(>6*))15C8>=@D>46C+:4@E5.33,(44::>)9(.>)),,(
@M03506:14:000000000-AKVR1:1:1101:27036:7571 2:N:0:32
TCGGACTACCGGGGTTTCTAATCCCGTTTGCTCCCCTAGCTTTCGCGCCTCAGCGTCAATGCCGGTCCAGGATGCCGCCTTCGCCACCGGTGTTCCTCCAGATATCTACGCATTTCACCGCTACACCTGGAATTCCACATCCCTCTCCCGGATTCAAGCCTTCCAGTATCGAACGCAGTTCCTCGGTTAAGCCGAGGGATTTCACGCACGATGTAGATGGCCGCCTACGCGCCCTTTACCCCCGAGACTTCCCAACAAAGCTTCGCCCCCCCGTGTTCCTGCGACTGCGTGGTCGGGTATT
+
CCCCCGGGGGGGG7FCGFFGC9FFG7FFGGEGGGGEGFCFDAFEFFGDFEGCF@@66FF9FCGGGGGGGGFEDDGFGG7:CC7FGEGGCFFFGE@,<,9FFGFGGCFEF7CFGGGFAE9FGD77DGGGFC<EFEAFGGGGGEFGGF?,@+8:8CGFF79@@EC69EFC<E8C?EC5:CEC9CB95*=5CFFFC*B5=**2*;++1:C*5>3**2<7:++=54D5<*8)11)17>)92**+32<))**)+<+/.7*9*.**74@*1;E5:53).**2*.*+.5-((((0,.-().25)0(..
@M03506:14:000000000-AKVR1:1:1101:3167:7596 2:N:0:32
TCGGACTACCGGGGTTTCTAATCCGGTTCGCTCCCCACGCTTTCGCGCCTCAGCGTCAGGTAGAGCCCAGTGAGCCGCCCTCGCCACTGGTGTTCCTCTGGATATCTACGCATTTCACCACTACACCCAGAATTCCGCTCACCTCTGCTCACCTCAAGTCCGCCAGTATCCAAAGACCCCTCCCAGTTGAGCCGGGAGATTTCACCTCGGCCTAACAGAACCTCCGGCGCGCCCTTTACGCCAACTAAATCCGGACAACGCTGGCCACCTCCGGTTTACCACGTCTTCTTGCCCGTCGTTC
+
@CCCCGGGGGGGGGFGGGGGGGGGGGCFGDG7E7FGFEDFGGGDGGGGGDEGGGGGGGGGGGFDFGGGGGGFCFGGGGGGGGCCGDFFFGGEFGFGFDFFGGAFGGGGGFGDFGGGDGCDCGCFGGGGGGFGGGGFG:BFBDFFFD?F,,8@CFFFGF>CGEEE>ECC:FCFF9,37D?CEGDGG:>CG,,2C=55C:*=F79@F?+==D*119@***)<7<*7*))8*/)295.9:*/*;/)/*207++07>)9))25*))))120./)*)./*2*./0).1,(((0)*)-))(1)0(((
@M03506:14:000000000-AKVR1:1:1101:14973:7603 2:N:0:32
TCGGACTACCGGGGTATCTAATCCTGTTTGCTCCCCACGCTTTCGAGCCTCAGCGTCAGAAACGTTCCAGAGCGCCGCCTTCGCCACCGGCCTTCCTCCCGATCTCTACGCATTTCACCGCTACACCGGGAATTCCGCGCTCCTCTCCCGTCCTCTAGCCCGGCAGTCCCCTCCGACTGTTCCAGGTTAAGCCTGAAGATTTCACAGAGGGCTTACCGAACCGCCTACGCTCCCTGTACGCCCAGTAAATCCGAATAACGCTTGCCACCTTCGTATTACCGCGGCTGCTGGCCAGGAGTTG
+
CCCCCGGGGGGGGGGGGGGGGGGGGGGGGGGGGGGGGGGGGGGGGGGGGGGGGGGGGGGGGGGGGGGGGGGGGGGGGGGGGGGGGGGGGGGGGGGGGGGGGGGGGGGGGGGGDGGGGGGGGDGGGGGGGGGGDGGGGGGG7EGGGDGFGGGGDEGGGGGGGGGGCGGGFFGEEGGGGEGGGGG;C6CCC9FGFFCFEC@GFGGFEGGGCFCDGDGGGGEEG37=DDF:GGFGGFF4)*95*:7<F?E6<:F?)859*.7:77>D3E7@/7207C6C<4@FF992>(4>??><>((*))(4)
@M03506:14:000000000-AKVR1:1:1101:20006:7603 2:N:0:32
CCGCTCCACCGGGGTCTCTAACTCTTTTCGCCCCCCGCTCTCTCGCACCTCAGTCAGAGATTCTCCCCTGCACCGCGCTCTCCCCGCAGGTGCCTCCCGCGATATCCACGTATTTCAGCGCCACACCGAGTACCCCCTACGTCCCCCCTGCACTCTAGCACTGCTGTCCCAGGACCCCTCTCAGGTACAACCCGCGATTTCTCACAAGACTCCCGCTATCGCCGCCCACCCCTCTCTTACTCCCATTACCTACGCACAATGCCCGCCCCCCCCTTACTACCGCCGCTGCCGCGCGGGAGTC
+
-,-,,++;--@F++@-CE<,,,,,,,<6F+B7FG++++++:,,C,BC++,6@F6,:,,:,,6,,,C,,,,,,66+@:++,,C,?44++4+BEC<,B<F7:7@F+@<,,B+33:,,:,5C+8>CG,+3C:++,,,,+33*,*,6*3,*4**>,?A,,2,,5,,,,,,?,,>,,***3/=CE*=++5++++2+1**13***2<>FG969C**2*01*:)))0*9<5)7.):*)1*.)*)**<3:*1*+:8+++*)))//(0+0))**::0:5))))*32:6F011(-22),.(1)(()0)(,(
@M03506:14:000000000-AKVR1:1:1101:12875:7612 2:N:0:32
TCGGACTACCGGGGTATCTAATCCCGTTCGCTCCCCTGGCTTTCGCGCATCAGCGTCAGTGTCGGCCCAGCAACCCGCCTTCGCCGCAGGTGTTCCTCTCGATATCTACGCATTTCACCGCTACACCGAGAATTCCAGTTGCCCCTTCCGCACTCTAGTCGCACAGTATCAGTTGACCTTTCCGAGTTAAGCCCGGAGATTTCACAACTGACTTGTGCTGACCGCCTACGCGCCCTTTACGCCCAGTAAATCCGAACAACGCTTTCCCCCCCCGTCTTACCGCGGCTGCTGGCCCGGATTT
+
CCCCCGGGGGGGGGGGGGGGGGGGGGGGGGGGGGGGGGGGGGGGGGGGGGGGGGGGGGGGGGGGGGGGGGGGGGGGGGGGGGFGGGGDGGGGGGGGGG<EFAFFFGGGGGGGGGGGGGGGGFFGGGGGEGGEGGGG,@FFCFGGGGFGGGGCGGGGGGGGGGGG5DGCFFGDGFGFGGGGGC9B:EFGGCCGGFED5CE6@F++>CFG+7:>FG+>*;=?7*2>3DEDE5@5>B:D(9?:*:7D3>@4<3+0<)*/91555:7C<F976<37>7;**(*25(49(29)3)).)4,)).(-.
@M03506:14:000000000-AKVR1:1:1101:6321:7625 2:N:0:32
TCGGACTACTGGGGTTTCTAATCCTGTTTGCTCCCCACGCTATCGCGCCTCAGTGTCAGCACTGGTCTAGCTGGCCGCCTTCGCCACGAGTGTTCTCCCCCATCTCTACGCATTCCACCGCTACACAGGGAATTCCACCCGCCCCTCCCCGCCTCAAGTCCTGCAGTTTCTACCGACTAACTACGGTTGGGCCGTACGCTTTCACGGTAGACACACATGCCCACCCACGCGCCCTTTACCCCCAATGATTCCACCCAACGCTTCCCCCTCCCTTTTTACCGCGGCTGCTGCCCCGGCTTTA
+
BC<C?FGFGGE@FGG@EGAAFFC,CD;CC<EDEG@CC:@FGE;C7@FGDE7DDFEGE@,,:<CC<@,,CAFFGGCF7C@,@FFEGCGG+8FFEFG,EF8BCGGGGGGGFGGCF+@FFFGGGGGGFGAE<:+AFG9F9AF+8C+68>C6C+>>E>:,@37E;EEGEC,@33@,@A**4>*<,,,?*>FCE*8:1::*=*C5CDGC@*5CC52;9C<8**2+*;9*7*.)27)>DD5F)2/+3*19*:+7+308***/*475>7>*98;<*)98)*+3:(19((((,-())))()(()))(()
@M03506:14:000000000-AKVR1:1:1101:9569:7643 2:N:0:32
TCGGACTACTGGGGTTTCTAATCCCGTTCGCTCCCCTAGCTTTCGCACTTCAGCGTCAGTGTCAGCCCAGCAACCCGCCTTCGCCGCAGGTGTTCCTCTCGATATCTACGCATTTCACCGCTACACCGAGAATTCCAGTTGCCCCTTCTGCACTCTAGCCCCGCAGTCTCGGTTGACCTTTCCGGGTTAAGCCCGGAGATTTCACAACCGACTTGCGGCGCCGCCTACCCGCCCTTTACGCCCCCTAAATCCCAACCACGCCTGCTCCCCCCGTATCTCCCCGGCCTCCGGCACGAGGTCT
+
CCCCCGGGGGGGGGGGEGGGGGGGGGGGGGGFGGGGGGGGGGGGGGGGGGGGGGGGGGGGGGGGGGGGGGGGGGGGGGGGGGGGGGGEGGGGFGGFFGFFGGDFGGGGGGGGGCFGGGGGGDEGGGGGGE:CGGGGGGFECGGGGGGGGGGGG=FEF8FGGGEEGGE,@FFE*@CDGGGFGFGGD5CG59,?>CC*4*=71;EFGGC=:C):CCCE37A=DD3CCD5)*7>GG).94791CGC7)1A)++<90)5**,>*))8*7+:7F:C))**0*)*3(-((((()()-1),(*))(()
@M03506:14:000000000-AKVR1:1:1101:8646:7652 2:N:0:32
TCGGACTACACGGGTTTCTAATCCCGTTCGCTCCCCACGCTTTCGTGCCTTAGTGTCAGTAATGGGCCAGTCACCTGCCTACGCCATCGGTGTTCCTCCTAATATCTACGGATTTCACTCCTACACTAGGCATTCCAGTGACCTCTCGCATACTCTAGCTAAGCAGTTTAGGTAATGTATGTATGGTTGAGCCCCACGCTTTCACTACCTCCTTATTTTGCCACATACGCACCTCTTTACGCCCTGTAATTCGGTATAACCCTTGGGTACTACGTATCACCGCGGCTGCTCGCGCGGAGGT
+
CCCCCGGGGF-BFGG7FGGGGGGFFCFGGG7F@FFFGG:FFGGGGGGGCD@FG<FGGGGGA9CA,EFC@FGE,,EFGGGG9FGDFGGGGG:FGGGABF?FCFGGGGGG9F,B+FFGGG95FGGGGGDFCF,CF?FG9?94EF,EFGG+@+4CFGG@DE;==D8@EGGFGCF,76,3:67=,6EBFGFCC,@@8++3478CC?;,@,@?65**:+5,5=;,;4?C3;9*,35*//)8*1=AEG45)4511++3))*2/)+<).;*;+=8+9:165<9+(3<:02091(),))()(()).,(-
@M03506:14:000000000-AKVR1:1:1101:5467:7654 2:N:0:32
TCGGACTACCCGGGTTTCTAATCCCGTTCGCTCCCCTAGCTTTCGCGCCTCAGCGTCAGTGTCGGCCCAGCAACCCGCCTTCGCCGCAGGTGTGCCTCTTGATATCTACGCATTTCACCGCTACACCAAGAATTCCAGTTGCCCCTTCCGCACTCTAGCCCCGCAGTATCAGTTGACCTTTCCGAGTTAAGCTCGGAGATTTCACAACTGACTTGTTCTGGCCGCCTACGCGCCCTTTACGCCCAGTAAATCCGAACAACGCTTGCTCCCCCCGTATTCCCGCGGCCGCCGGCCCGGAGTT
+
CCCCCGGGGGGGGGGGGGGGGGGGGGGGGGGGGGGGGGGGGGGGGGGGGFGGGGGGGGGGGGGGGGGGGGGGGGGGGGGGGGGGGGGGGGFGGGGGFGFGGGGGGGGGGGGGDGGGGGGGGCGGGGGGGGGGGGGGGCFGGFGGGGGGGEGGGEFFAFGFGGGGGGGG@FGFGFC;CFG?;DCEGGGGGGGG;EDC5E=CFFF7<7=:6C>CFF9+2@6+;;C5DCEBGGFGG3>)1>79*:CD31<*<:@F<;*>D95/.))9*2+9<7CDE71/*(*05((-7(()4)(()(-9))((.
@M03506:14:000000000-AKVR1:1:1101:5627:7667 2:N:0:32
TCGGACTACTGGGGTTTCTAATCCTGTTTGCTCCCCACGCTTTCGTGCCTCAATGTCAGGAATGAGCCAAGAAGCTGCCTTCGCCGTTGGTGCTCCTCCCGAGATCCACGCATTTTACCGCTACTCCGGGAATTCCACTTCTCTCTCTCACCCTCTAGCGCGCCAGTTTTCATCGCCATACTCCAGTTAGGCCGGAGCCTTTAACAACAACCTTAACACACCATCTACGCACCCTTTCCGCCCAGTGATTCCGAATAACCCTCGCACCCTTCGTATTACCGCGGCTCCTTGCCCGAAGTTC
+
CCCCCGEGGGGGGGGEGGFGGGGGGGGGFFGGGGGGFFGGGGGGGGFGGGGGGGGGGGGGDEGFCFFGFFDGGFFGFGGFGGEGGGGGGGGCEAFG8FFB+BB+AFFGGEGCFGGA,CC=F:FGFGGGCEGCBBF<<,?EE;FF8=>EG,>8DFF?,EGCCCGC8EF;ECE,3=88*BCFF9FCG8EC,@28:***4?EGFDCFF,AF,;6*=8C+++A7DCFCC+++*955<B3*6+;;ECG35<<7C@F44)7CD)0+0.)/)*:7=5*8)222<)*<0(40(3()(*-3))()5)(6)
@M03506:14:000000000-AKVR1:1:1101:9085:7688 2:N:0:32
TCGGACCACTGGGGTTTCTAATCCTGTTTGCTCCCCTAGCTTTCGTGCCTCAGTGTCAGGAGTTGTCCAGGGACTCGCCTTCGCCACTGGTGTTCCTCTCGATATCTACGCATTTCACTGCTACACCGAGAATTCCAGTCCCCCCTCCAACCCTCTAGCCGAATAGTATCCAATGCCATTTCCGAGTTAAGCTCGGAGATTTCCCATCCGACTTACCCGCCCACCTACGCACCCTTTACGCCAAGTGAATCCGAACAACCCTTGGGACCTCGTTATTACCGCGGCTGCCGGCCCAGAGTTA
+
CCCCCG7FGGGGGGGCEGGGFGGGGGGGGGGGGGFGGGGGGGGGGGGGGFGGGGGGGGGFGGGGGGGGGGDGGGGGGGGGGGGGGGGGGGGGGGGGFGGGGEGFEGGGGGGGGFGGGGDGGGFGGGGGGGGDGGGGGGGGGGGGD+@EGFFGG?DEEGGDEGCGGD=EADEBCFGG6>C9DCF8AEGCFF,,,:BEED*?E+2,2,51,3@DEG,>885*88CEG5;417:CC>:F)++*3:)19:79?7:/55*/1,**)0<7F8*);76).**;+6*2((-((-()(.,-.,(*)05).
@M03506:14:000000000-AKVR1:1:1101:6384:7689 2:N:0:32
TCGGACTACTGGGGTATCTAATCCCGTTCGCTACCCACGCTTTCATGTTTCAGTGTCAGAAATGTGCCAGTGAATTGCCTTCGCATTTGGTGTTCCCCATGATATCAACGGATTTCACCCCTACACCATGAGTTCCATTCACCTCTCACACCCTCGAGTCGTACCATTTCCCGCGCAGGTTCCCCGTTAAGCGGGGAGATTTGACGCGAGACTAATACAACCACCTACACATCCTTCACGCCCAGTAAATCCGCGTAACGCTTGGGGCCTCTGTATTCCCCCCCCTGCTGGCACAGACTTT
+
CCCCCGGGGGGGGGGGGGGGGGGGGGGGGGGGGGFGGGGGGGGGGGGGGGGGGGGGGGGG9FGFGDGGGGGGFGGGGFGGGGGGGGGGGGGFGGGGGGGGGGGGGGGGGGGGGGFGGGGGGGGGGGGGGGF@FGGGGFGGAEBFGCEFDEFGGCFGE@FFCEGGEDGEDGEFGG6>=8EGGGCDDC:FEGFG885E*58CCC7FGEGGCCC<CF9C7;8?F335C*//<C*0>;4:)0**;:D*9CC*+0+9))/776D*..)*1**.:)5;?><F+)7+3(((-,-).)(-)5(*9)5.)
@M03506:14:000000000-AKVR1:1:1101:10477:7710 2:N:0:32
TCGGACTACCGGGGTTTCTAATCCCGTTTGCTCCCCTGGCCTTCGTGCCTCAGCGTCAGGAACTGTCCAGAGACCCGCCTTCGCCACTGGTCTTCCTTACGATATCTACGCATTTCACCGCTACACCGTAAATTCCAGTCTCCTCTCCAGTCCTCAATCACGGCAGTATCGAATGCAGTTTCGGAGTTAAGCTCCGAGATTTCACACCCGACTTACCGCGCCGCCCACGCACCCTTTACGCCAAATGAATCAGCACAACGCTTGAGACCTCTGTATTAACCACGGCGCTGGCACAGACTTA
+
CCCCCC@DGGGF:@8@8EFF@F<<FFFEGG9FFECFF<FFGCFG8F,F<CE<CA@CFFG,6CFGGGGCFFAFGCFDGGGGGGFGF7FEEDFGGGFFGG,A4A4BCEFFGFCFDD<FDDGD:+4>AFCCD7+AA<FC<<AF9EGGF9D?,DDFGFFG?,@8>EBEGGFC:,4@,@6,,7@@,;C5C*@@ECA9,@FE5C**5+:>EGFCEGCCED9;8*:*/:55D):>5/5:DFF4)2***:)97+299+A**)*2237*)))/22*9C4C6@D+++)/<).((((-01)4852(*/))))
@M03506:14:000000000-AKVR1:1:1101:19091:7748 2:N:0:32
TCGGACTACACGGGTTTCTAATCCTGTTTGATCCCCGCACTTTCGTGTTTCAGTGTCAGTAATAGTTTGGCGGACTGCCTTCGCGATTGGTGTTCTATGACATATCTAAGCATTTCACCGCTACATGTCATATTCCATCCGCCTCAACTACACTCAAGAATAACAGTATCTATGGCAGTTCCCCGATTGAGTCGGGGGCTTTCACCACTGACTTATTACCCCACCTGCACACCCTTTAAACCCAGTGAATCCGGATAACGCTTGCATCCTTCGTATTACCGCGGCTGCTGGCACGAAGTTA
+
CCCCCGGGGGGGGGGGGGGGGGGGGGGGGGGGGGGGGGEGGGGGGGGGGGGGGGGGGGGGGGGGGGGGGGGGGGGGGGGGGGGGGGGGGGGGGGGGGGGFGGGGGGFGGGGGGGGGFGGGGGGGGGGGGGGGGG9EAFGGGFGDG8DGGGGGGGGGFFG8FACGGGGGGGDCGGC8?EDFGEFFG68CFGGGFDCEEEGEF4A?9CCC<<:FGGGGGCFFFGDEG;AF?DFFGF>FFDFG?CDCGF6@C9CFFFCDD>**07>FGG?BE@:F:78A@-@E?0,262,5>)8:.4:C3)(4)
@M03506:14:000000000-AKVR1:1:1101:14416:7749 2:N:0:32
TCGGACTACTGGGGTTTCTAATCCCGTTTGCTCCCCTGGCTTTCGCGCCTCAGCGTCAGTATCGGCCCAGTAGCCCGCCTTCGCCTCAGGTGTTCCTCCCGATATCTACGCATTTCGCCGCTACACCGGGAATTCCAGCTACCTCTTCCGTACTCTAGCTCGCCAGTATCGGTCGACTCTCCGGGGTTGAGCCCCGGGCTTTCGCAACCGACTTAGCAAGCCGCCTACGCGCCCTTTACGCCCAATAATTCCGCACACCCCTTGCCACCTACGTATTACCGCTGCTGCTGGCCCGTAGTTA
+
CCCCCGGGGGGGGGGGGGGGGGGFFGFGGGGGGGGGGGGGGGGGGGGGGGGGGGGGGGGGGGGGGDGGGGGGGGGGGGGGGGGGGCG@FGGGGGFGGGGGGGGGGGGGGGGGGGGGGGGGGEGGGGFGDGGGGGGGFFGGGGGGFGGGGGG?EGGGGGGCFEGGGGGGGDGGGGGCECC,?FGCEGGE=<8BFGGGGGGDGGGGGGC5=))9EDFFGC8CF3CED5)?GDFGDFFGBCFCC=D*7*+7+3366)//<0**7<)29FF?88*070<AC>FF(1(-9BFF)94<)((108:).
@M03506:14:000000000-AKVR1:1:1101:8095:7771 2:N:0:32
TCGGACTACCGGGGTATCTAATCCTGTTTGCTCCCCACGCTTTCGCACCTCAGCGTCAGTACCGGGCCAGTGAGCCGCCTTCGCCACTGGTGTTCTTGCGAATATCTACGAATTTCACCTCTACACTCGCAGTTCCACTCACCTCTCCCGGACTCAAGCTTGTCAGTATCAAAGGCAGTTCTGGAGTTGAGCTCCAGTATTTCACCCCTTACTTAACGAGCCGCCTCCGGTCGCTTTCACCCCAGTGACTCCGCACAACCCTTGCCCCCTTCGTATTACCTCGGCTGCTGGCCCGAAGTAG
+
CCCCCGGGGGGGGGGGGGGGGGGGGGGGGGGGGGGGGGGGGGGGGGGGGGGGGGGGGGGGGGGC@FGGGGFGGGGGGGGGGGGGGGGGGGGGGFFFCGGGGGGGGGGGGGGGGGGGGGGGGGGGGG<FFDGCFGFG<FF8,@,8DDGGGDC6CEFG6DFGGCDGG7;FFG;9@A>FGCCFC;9C7FD6>,?7;D?CG7,5=C:,=F=CG*8CFFCFGGEEGGG=CC)5C5)/).)*-*1+3:97*20*+<@?3))))(1/0))*2CE5EE77)9*86)=+).(-8,15.9::)(,))0,)-
@M03506:14:000000000-AKVR1:1:1101:4260:7776 2:N:0:32
TCGGACTACCAGGGTTTCTAATCCTGTTTGCTCCCCACGCTTTCGTACCTCAGCGTCAATACATGTCCAGTGAGTCGCCTTCGCCACTGGTGTTCTTCCGAATATCTACGAATTTCACCTCTACACTCGGAATTCCACTCACCTCTCCATGATTCAAGCGATGCAGTCTTAAAGGCAATTCCGGGGTTAAGCCCCGGGCTTTCACCTCTAACTTACAAAGCCGCCTACGTACGCTTTACGCCCAGTAATTCCTAACAACGCTAGCCCCCTCCGTATTACCGCGGCCGCTTCCACGGGTCCA
+
CCCCCGGGGGGGGGGGGGGGGGGGGGGGGGGGGGGGFGGGGGGGGGGGGGGFFGGGGGGGGGGGGGGGGGGGGGGGGGGGGGGGGGGFGGGGGGGGGGGGGGGGGGGGGGGGGGFGDGGGGGGGGGGGGGGGFGGGGGGFGGGGGGGGGGCFGGGGGGGGCFGGDFDFGEGGAD9DFGGGG8@E6:CEFEFGFGGCEGGGGCEFF9,4=:CFFF7CFFFCF?DG576?EF**:A><(:65EE55/=F+=CFF+:1;<2DC@)076CFBD)9@>C*;<)9<(4111-(0()(.*.37))((.
@M03506:14:000000000-AKVR1:1:1101:20432:7788 2:N:0:32
TCGGACTACCGGGGTTTCTAATCCCGTTTGCTCCCCTGGCCTTCGTGCCTCAGCGTCAGGAACTGTCCAGAGACCCGCCTTCGCCACTGGTCTTCCTTACGATATCTACGCATTTCACCGCTACACCGTAAGTTCCAGTCTCCTCTCCAGTCCTCAAGCACGGCAGTATCGAATGCAGTTTCGAAGTTAAGCCTCGAAATTTCACACCCGACTTACCGCGCCGCCTACGCACCCTTTACGCCCAATGAATCGGAACAACGCTTGAGCACTCTGTATTCGCGCGGCCGCTGGCACCGAGGTA
+
CCCCCGGGGGGGGGEGGGGGGGGFFGGGGGG<FCFCDGGGGGGGFGGGFGGGGGGGGGGGGGGGGGGGGGGGGGGGGGEGGGGGGGGGGGGGGGGGGGGGGGGDGGGGGGEFGGGCGGGGGGGGGGGCFGEGFFGGGGGGGFFGG,DFFEGFGAD9FF?CFGGGGGGGFCCF6FFFFF7E;:C>38DFGFGGC@FGGG>>D7DCFC7CGGDDE5=CF<)=C5DGGGBFG33:D3>D,0@5*//53*2*332).5CCD,717))/96+*27*7/2++0))1,,,12((0()(())().0(4)
@M03506:14:000000000-AKVR1:1:1101:17717:7802 2:N:0:32
TCGGACTACTGGGGTATCTAATCCCGTTCGCTCCCCTGGCTTTCGCGCATCAGCGTCAGTGTCGGCCCAGCAACCCGCCTTCGCCGCAGGTGTTCCTCTCGATATCTACGCATTTCACCGCTACACCGAGAATTCCAGTTGCCCCTTCCGCACTCTAGTCGCACAGTATCAGTTGACCCTTCCGAGTTACGCCCGGAGATCTCACAACTGACTTGTGCTGACCTCCTACGCGCCCTTTACGCCCCGTCAATCCGACCATCGCTTGCTACCCCCGTACTACCGTGCGTGCTGGCACGGCTGG
+
BCCCCFFGGGGD<8FEFFFG<FF<F@FFEFGEGGGFFGGGFFCFGGDE7FG8FGEFGGEFFFCFEGDEBFFFGGGGGGGGGGFGGGG@FFBD,=ECAF<E?DF8=A,E?FCG:?9AFGGEG+6CGGGG7@+@DC3>F9CDBFGGG@EGGCEGGG@,@3793@8E*:,>=FCG226,=,,54DCE*144C,BEEGD58C*=+:1596A=+07CF++>*+1++**+*1)7E*5=)8773F*<8*))/11)**+8.5*))(*+)0)**/+*37*<55*/137??6,,8(,.37:(7(4*))(-(
@M03506:14:000000000-AKVR1:1:1101:15959:7805 2:N:0:32
TCGGACTACCGGGGTTTCTAATCCCGTTCGCTCCCCTAGCTTTCGCACTTCAGCGTCAGTGTCAGCCCAGCAACCCGCCTTCGCCGCAGGTGTTCCTCTCGATATCTACGCATTTCACCGCTACACCGAGAATTCCAGTTGCCCCTTCTGCACTCTAGCCCCGCAGTATCGGTTGACCTTTCCGGGTTAAGCCCGGAGATTTCACAACCGACTTGCGGCGCCGCCTACGCGCCCTTTACGCCCAGTAACTCCGAACAACGCTTGCCCCCCCCGTATTACCGCCGCTGCTGCCACGGCGTTA
+
CCCCCGGGGGGGGGGGGGGGGGGGGGGGGGGGGGGGGGGGGGGGGGGGGGGGGGGGGGEGGGGDGGGGGGGGFGGGGGGGGGGGGGGEGGEGGGGGCGFGEDGEEGGGGGGGGGFGGGGGGECFFGGGG>@E:FGFFD;F9FGGGGGG9DGDGGFGG7CEGEDGDGG;CGGG;>8DF9EG9DFGGDEGGCEEGGGG8E56<:97;F6E=CCD=C?E3DFCDGGGGGFFED)29<>C07@*:CD5F+<=+<EF@:/7)3/*)8)/*80<E@CBE***+)97(-((-403))).9)(1))(4(
@M03506:14:000000000-AKVR1:1:1101:17277:7815 2:N:0:32
TCGGACTACTGAGGTATCTAATCCTGTTTGCTCCCCACGCTTTCGCGCCTCAGCGTCAGTTACAGGCCAAAGAGTCGCTTTCGCCACTGGTGTTCCTCCACATCTCTACGCATTTCACCGCTACACGTGGAATTCCACTCTTCTCTTCTGTACTCGAGTCCCCCAGTTTCCAATGGCCCTCCACGGTTGAGCCGTGGGCTTCCACATCAGACTTAAAGGACCGCCTGCCCGCGCTTTACGCCCCAGAATTCCGGACAACGCTTTCTACCCTCGTTTTACCGCCGCGCCTTGCACGTAGTTT
+
CCCCCGGGGFGGGDFGGGGGFGGGFAEEFGGGGGGGGGGGG@FFCFGEGDE@CFEGGEG9FEGFFFGGGGGG8EGGDGC7FGGGGEEFGCEE=CFF,FGGF8FDEFFFFFGGGGEE@EEGEFEE<,FF,6=EFG;AEGFGGE9;=EGG9=EAF=F8FCGFFD88CEGGGFG9=DEGFD6D3@1:C+@;@FFGGG5:E7D,,4DCGG,<9**9C+=@CF4,*:CCDDFF**::5>:*(+;8?55)/**8CC<BF39DD17C)7)**+2/+.*071*;?)996((-4(()-).5*)(9?>6<.
@M03506:14:000000000-AKVR1:1:1101:16180:7818 2:N:0:32
TCGGACTACAGGGGTTTCTAATCCTGTTTGCTCCCCACGCTTTCGCGCCTCAGCGTCAGTATCGGTCCAGAGAGCCGCCTTCGCCACCGGTGTTCTTCCCAATATCTACGAATTTCACCTCTACACTGGGAATTCCACCCTCCTCTCCCGATCTCTAGCCATCCCGTATCAAGCGCAGTTCCCAGGTTAAGCCCGGGGCTTCCACGCCTGACAAAAATAGCCGCCTGCGCGCCCTTCACGCCCCGTAACTCCGAACAACGCTCGCCCCCTTCGTCTTACCGCGGCTGCTGCACCGAAGTTA
+
CCCCCGGGGGGGGG@FFGGFFFFECFGEFFFFGGGGGGGCCG@FGGGGGGCGGGGGGGGGFCFE:FDGGGGGFCDCEEFFFFGGGDFGGG>FFGDGGGGFGC?EAFG<D7:EGFGGEGG@FEFGFGG@FEFFGGGG9F,8+DE8DBDFGGGGC=DE9FDE9FGGGGG6@DE;,985CEEFGCF,@>EGFC;FGDGCGEG5A*,,>577C3*2+:<890;<C*8C<C))2)0:CDFG(0/*2:/)1/:7*+<9).*9)4F*))))9EGFCD*759*1*6@+(4(2;9>37?)(0,()0.1))
@M03506:14:000000000-AKVR1:1:1101:13978:7832 2:N:0:32
TCGGACTACCGGGGTTTCTAATCCCGTTTGCTCCCCTGGCTTTCGCTCCTCAGCGTCAGTGTTGGTCCAGGATGCCGCCTTCGCCACCGGTGTTCCTCCAGATATCTACGCATTTCACCGCTACACCTGGAATTCCGCATCCCTCTCCCAATCTCAAGCCATCCAGTCTCAGACGCAGTTCCCCGGTTAAGCCGAGGGATTTCACGTCTGACTTAGTTGGCCACCTACGAGCCCTTTACGCCCCGTAATTCCGACCAACGCTCGCCCCCTTCGTCTTTCCGCCGCCTCTTGCAGGAACTTT
+
CCCCCGGGGGGGGGGGGGGGGGGGGGGGGGGGGGGGGGGGGGGGGGGGGGGFGGGGGGGGGGGGGGGGGGGGFGGGGGGGGGGGGGGGGGGGFGGGGGGGGFFGFGGGGGGDDEDGFGGGGGGGFGGGFBEDCFADGGGGG@DFGGGGGFFFE9FFFFGGCCFEFFG9@DCCCCEGG51@>D,>*>CE5;;@CE8CCE8FG4C,>*0=EFGGGGF?;::FDGFGGC;FC*.:<>)9>7@ECG37C5*850+9::)/)(9*5)0)78E@*)*.00*1/)19(,((-,(0(*.4*)(1).4-)
@M03506:14:000000000-AKVR1:1:1101:22421:7836 2:N:0:32
TCGGACTACCCGGGTTCCTAATCCCGTTTGCTACCCTAGCTTTCGCGCCTCAGCGTCAAGAGCAGACCAGAAAGCTGCCTTCGCCACTGGTGTTCCTCCCGATATCTACGCATTTCACCACTACACCGGGAATTCCGCTTCCCTCTTCTGCCTTCGAGTCGATCAGTATCGAGTGACCCTCCCCAGTTGAGCCGGGGGCTTTCACACTCGACTTGAACGACCGCCTGCCCGCGCTTTACGCCCCGTAAATCCGGACAACGCTAGCCACCTACGTTTTACCGAGGCAGCTGGCACGGAAGTG
+
CCCCCGGGGGGGGGGGGGGGGGGGGGGGGGGGCGFGGGGGGGGGGGGGGGGGGGGGGGEGGGGGGGGGGGGGGGGGGGGGGGGEEGGGGGGGGGGGGGGGGGGGGDGGGGGGGGGGGGGCFGFGGGFGE7@>F<EFGGGDEFFGGFDGGGGGEFGDD83=EECFEFG;@C6BDGG9CGDCFGGGGGFGFGGGC8C?EEEGCCFFE+3AECCDDD7C6DA*>C5CC3;<*15=)7.*-0=85//)9:*)/3<68:<D76C:>3)9CCCF@:6<B2*025?9((,,((,..0:<).1)0)(..
@M03506:14:000000000-AKVR1:1:1101:22996:7845 2:N:0:32
TCGGACTACTGGGGTTTCTAATCCCATTCGCTACCCACGCTTTCGTCTCTCAGGGTCAGTGGCGCCCCAGCAAGCTGCCTTCGCCTTTGGTGTTCCCCATGATATCAACGCATTTCACTGCTACACCATGAGTTCCGCTTGCCTCTTGCGCACTCGAAGTTGTGCCGTATCCCCCGCGGTTACGGAGTTAAGCCCCGTGATTTAACGGGAGGCTGACACACCCCCCTACAGCCGTTTTACCCACTATGAATCCGGATAAACCCCGGCGTCTCGGTATTACCCTCCGTGCTGCTCCGATTGT
+
CCCCCGGGGGGGFGGGGGGGGGGGGGGGGGGGGGGGGGGGGGGGGGGFEFFFGGGGGGAFFFGGGGEGGGGFGGGGGGGGCCGGCCE,CEFGGCF,?D4FFGGGGGGGGGGGGGGGFF9FFGCGGGGGCGE,AFFGGGGGCC8EGD99@@EECEF6E=C=9=E6,6@EEDEF,8:CEEGG5598C6**5;,>;888=5**,=4=1===EG3)2;*/;=A**2)=59)7CC6+*))*,*99+<*9*<<*+00/9595*(20/))1):*)*0/0)*11/5*29()((--)(.),)-)*))((.
@M03506:14:000000000-AKVR1:1:1101:5413:7857 2:N:0:32
TCGGACTACTCGGGTATCTAATCCTGTTTGATCCCCTTGCTCTCGCGCCTCAGCGTCAGTTATTAGCTGGAGAACCGCTTTCGCCACCGGTGTTCTTCCACATATCTACGCATTTCACCGCTACACGTGGAATTCCGTTCTCTCCGCCAATCCTCAAGACAAGGAGTTACAAATGCAGCTCCGGAATTGAGTCCAGGATTTTCACACACTACTTTCTTCACCGCCTCCCGCCCCCTTCCGCCTATCACTACCGCTCAATGTCTGCCTCCTCCGTCTTACCGGATCAGCTGTCCCTGGGTTC
+
CCC@CFEGEGEFEEF7CFF<CCFGGG@<A@FGGGFFFF,,CFGGGGCCF@FFF@@@C,@@@FFGF6CF9FC8,66EB+@,,EFG,,6BCFGE?FFFA,CFEEFCFFGFGF7BFG,C?9CF7+@E,?CEF7B=E<AEEFFEFFG9@+8E+@8,6@FED@9EC88,DFG8,@CFFE;CECF,3,+4*>:,,,,73@,,,*,,,2,,5,,****3,2,,1++42*/=C48)*)0*28))/*2*/A*/++2*++0.))))))0319**2++01)285C***6BG((,-(()))/))).)75.(,(
@M03506:14:000000000-AKVR1:1:1101:17472:7859 2:N:0:32
TCGGACTACTGGGGTATCTAATCCCATTCGCTACCCACGCTTTCGTCCTAGCAGTGTCAGGAGGCACCCAGTGATCTGCCTTCGCTTTCGGTGTTCCGAATGATATCAACGCATTTCACTACTACACCATTCGTTCCAATCACCTCTTTGCCCCTCTAGCTTCGCAGTATCTTAAGCAAACTCAGAAGTTGAGCTTCTGGCTTTTACCCAAGCCTAACAAAACCACCTATCGGTACGCTTTACGCCCAATGATTCCGGATAACGCTTTAGGTCTCTGCATTACCGCTGATGCTGGCACAGC
+
CCCCCGGGGGGGGEGGGGGGGGGGGGGGGGGGGGGGGGGGGGGGGGGGGDEFFGGGGGGGGGGGGGGGGGGGGGGGGGGGGGGGGGGGGGGGGGGGGGGGGGGGFGEFGGGGEG7FGGGFFGGGGFGGGGGFCGFGDEF,EFFGGGGGGC;FGGGGF8DFGGGGCE+@DFGGGCB>DFFE8FCCDD=DDGGFGFFFGFFGGFCFFCFGFG55*<E,@FF:CCFE**9*1+;C56):54/=@FG4CCCBG++:+12+;9D5584:588)+;*96>E+22*<44)420,)(1)68)5*)1(.(
@M03506:14:000000000-AKVR1:1:1101:7816:7873 2:N:0:32
TCGGACTACCGGGGTTTCTAATCCCGTTTGCTCCCCTAGCTTTCGCGCACCAGCGTCAGTATTAGGCCAGAGACTCGCCTTCGCCACTGGTGTTCCTCCCGATATCTACGCATTTCACCGCTACACCGGGAATTCCAGTCTCCTCTCCTATACTCAAGCTTGGCAGTATGAGGTGCAGGTTCCCGGTTGAGCCGGGAGACTTAACACCCCACTTACCTAGCCGCCCACGCGCCCTTTACGCCCAGCGATTCCCAACACCGTTTGCCCCCCCCGTATTACCCCGGCTTCTGGCCCGGAGTTT
+
CCCCCGGGGGGGGGCFGGGGGGGGGGGGGGGGGGGGGCGGGGGGGGGGGGGGGGGGGGGECGGGGGGGGGFFEGGGDGGGGGGGGGGFGGGGGGGGFFGGGEEGGGGGGCFFEGEGGGGCEEEFFGGDFG+CFFGGF9@FCFGGGFGGGGDDFGGFD?GGG?EG9EGG,@9F,@@DGFGGFFFGG>;7C78FGD:C=7=*>:AEGFGEEG37*2+CFFF+;<):<)7:55.CD3)530=ACG3****)*2:@*/09D(*2../*2+37EED@)1*2<479((,29(()-*).)(1)).,()
@M03506:14:000000000-AKVR1:1:1101:22799:7895 2:N:0:32
TCGGACTACTGGGGTTTCTAATCCCGTTTGCTCCCCTAGCTTTCGCGCCTCAGCGTCAAGAACAGGCCAGGTAGTCGCCTTCGCCACTGGTGTTCCTCCCGATATCTACGCATTTCACCACTACACCGGGAATTCCACTACCCTCTCCTGCCTTCGAGTCGATCAGTATCGAGTGACCCTCCCCAGTTGAGCCGGGGGCTTTCACACTCGCCTGTAACGACCCCCTGCGCGCTCTTTACGCCCAGTAAATCCGGACAACGCTGTCCACCTACGTATTACCTCGGCTTCTGGCACGTAGTTT
+
CCCCCGGGGGGGGGGEGGGGGGGGGGGGGGGGGGGGFGGGGGGGGGGEGEGGFFGGEDGGGGFFGGGGFGGGAFGGGGGGGG<FGGGFDGFFGGGGGFGGGGGGFGGGGGGGGFGGGGGGGGGGGGGGGGG>FGFFCGFFFGGDD8FDF8FGGGFFFF988@EGGC;9CFCEEFFFGCFDBCD>>5,@E9C,?*CDE5EEG6+;E97*=<)):*+>7;>CCD)*/)8>*95E777*6*****7*90@B7FGF>>*)9497>D)**3+020*<BGGFC9*<)-3(-((0.*)).51/).(.)
@M03506:14:000000000-AKVR1:1:1101:9452:7900 2:N:0:32
TCGGACTACAAGGGTTTCTAATCCCGTTCGCTCCCCTAGCTTTCGCGCCTCAGCGTCAGTGTCGGCCCAGCAACCCGCCTTCGCCGCAGGTGTTCCTCTTGATATCTACGCATTTCACCGCTACACCAAGAATTCCAGTTGCCCCTTCCGCACTCTAGCCGCACAGTATCAGTTGACCTTTCCGAGTTAAGCTCGGAGATTTCACAACTGACTTGTGCTGGCCGCCTACGAGCCCTTTACGCCCCGTAATTCCGAACAACGCTCTCCCCCCCCCTATTCCCGCGCCTCCTGGCACGGAGTT
+
CCCCCGGGGGGGGGGGGGGGGGGGGGGGGGGGGGGGGGGGGGGGGGGGGGGGGGGGGGGGGGGGGGGGGGGGGGGGGGGGGGGGGGGEEGGGGGGGGGGGGGGGGGGGGGGGGGGGGGGGGGGGGGGGGFG@DGGGGGGFFGGGGFGGGEGGGGGGFAGGGGGGGGGGAFGGGFGGGGGGGGGDCCGEG;2DDGEGDE5?CBCFGG??CFCFGD;EDGFFFG4:CCD8FG>5CB5737*:8CDG:C*8*;+10<*9D>*=BEE*1<6<CB<B0)1;8)*+42(3(44),)5,7(,5))4(.
@M03506:14:000000000-AKVR1:1:1101:18996:7927 2:N:0:32
TCGGACTACAAGGGTATCTAATCCCGTTCGCTCCCCTAGCTTTCGCGCCTCAGCGACAGTGTCGGCCCAGCAACCCGCCTTCGCCGCAGGTGTTCCTCTTGATATCTACGCATTTCACCGCTACACCAAGAATTCCAGCTGCCCCTTCCGCACTCTAGCCGCACAGTATCAGTTGACCTTTCCGAGTTAAGCTCGGAGATTTCACAACTGACTTGTGCTGGCCGCCTACGCGCCCTTTACGCCCAGTAAATCCGAACCACGCCTGCCCCCCCCGTATTACCTCGGCCGCCTGCACGGACTT
+
CCCCCGGGGGGGGGGGGGGGGGGGGGGGGGGGGGGGGGGGGGGGGGGGGGGGGGGGGGGGGGGGGGGGGGGGGGGGGGGGGGGGGGGDGGFGGGGGGGGGGGGAGGGGGGGGGEFGGGGGGCFGGGGG8FFFGGGGFGGGCFGGGGGGGDGEGEGGGGGGDGDGCGGFGG9DGGGGGGGFFGGCEDGGFFGGGGGCDG50=+CCF7CGGF7FGGGGGGCGCDG=CDD)2*7*7>DC?CFGGGDD3:A*+339@D377(2:5:)**20);BGFE38/80*:4).(42()()(4>?BC5>(7)
@M03506:14:000000000-AKVR1:1:1101:18473:7934 2:N:0:32
TCGGACTACTGGGGTTTCTAATCCCGTTTGCTCCCCTGGCCTTCGTGCCTCAGCGTCAGGAACTGTCCAGAGACCCGCCTTCGCCACTGGTCTTCCTTACGATATCTACGCATTTCACTGCTACACCGTAAATTCCAGTCTCCTCTCCAGTCCTCAAGCACGGCAGTATCGAATGCAGTTTCGGAGTTAAGCTCCGAAATTTCACACCCGACTTACCGCGCCGCCTACGCACCCTTTACGCCCACTGAATCCGAACAACCCTTGAGACCTCTGTATTACCGCGGCTCCTGCCACAGGGTTA
+
CCCCCGGGGGGGGGGGGGGGGGGGGGGGGGGGGGGGGGGGGGGGGGGGGGGGGGGGGGGGGGGGGGFGGGGGGGGGGGGGGGGGGGGGGGGGGGGGGGGGGFGGGGGGGFDGECFGGGGGGGGGGGGGGGG@FGGGGF9:=;EFF,@DEGGGCGGGGGGGGGDGGGECCEECGGGGGGGFGGGGDCGGGGGA;DCE5EGFFDGGGGGGEDGGGCFGCD?7CD5EGGEFE<>EC:)8)2;8;E59*2<?FCFFF:DGGFF*.0)2*8CFF?**/2<CF)9+-3;(34().9(17<:CFF(:-
@M03506:14:000000000-AKVR1:1:1101:25390:7938 2:N:0:32
TCGGACTACCCGGGTTTCTAATCCCGTTTGCTCCCCTGGCTTTCGCGCATCAGCGTCAATATCGGTCCAGGATGCCGCCTTCGCCACCGGTGTTCCTCCAGATATCTACGCATTTCACCGCTACACCTGGAATTCCGCATCCCTCTCCCGAATTCGAGCCCGCCAGTCTCGGACGCAGTTCCCCGGTTGCGCCCGGGGATTTCAAGTTCGCCTTAGCATGCCGCCTACCCGCCCTTTCCGCCCTGTAATTCCCACCAACGTTTGCCCCCTTTGCATTCCCGCTGCTACTTGCACCCGGTCC
+
-ACCCGGGGEFGGGGBEEGGGGGGGGGFGEGEFGFGGGGGGGGGGGGE@EECFGGGGGGGGDGGCFGFFFDGGGGGGGEEFFDGC@:9FD>FFEFE9F8=FEGAEF<FGGG7FGFG<?FFGGD:=FGFEGC,87CBACE@:DFDED@8@B@6:@73,5BE+:CE>*3@;C,*=ECE7C*1;B,,4*=C5*8CEDCE55:*27CC++3++*)**9+<CC*+02)*9*.)*17*9).*)*/**1))/0<60+09*9**117*0))**<0<83*)/*++3.*+(4(((.)*)*-)*,(*)0-((
@M03506:14:000000000-AKVR1:1:1101:22994:7957 2:N:0:32
TCGGACTACCGGGGTATCTAATCCCGTTTGCTACCCACGCTTTCGCGCCTCAGCTTCAGTACCGGTCCAGGGGGCCGCCTTCGCCACCGGAGTTCCTCCCAATATCTACGCATTTCACCGCTCCACCGGGAACTCCACTCTCCTCTTCCGGACTCTATCCTAGCGGTTTGAACCGACAGCTCGCGGTGGATCATCGCTTTTTCACAGCTGACTGACTAGCCCGGCTCCCCGCCCTTCACGCCAAACAAACCCGCACACATCTTCCCGCCTGCGTACTCACGCGACCCTCCCCACACACATC
+
CC@@CEGGCFG++@7BE-,,<CCDEC6C,CAEAD<E,,@+:BFF:@+F+::CEF,CF9FF@FFGCC7+6,,,:=:FC:@F+EF@B:CE+C7+4BFC,5?BF:BFGGF99FDF7FGGG956+3+CCFCC@F+83,@>,,@FCE,,@,5;3***3::>D,;DF7;,*4>C8*4,,=8*75:8:FC5?>C/*1+5*+53****3*+++++26*7*+*+2**)**2)*/)))2*.:))70(29*1//)5:*)2*2>3)/>)(*+)1*2:2*.:8*.)*/*;48C(((417(.(),()((*))().
@M03506:14:000000000-AKVR1:1:1101:17474:7984 2:N:0:32
TCGGACTACCCGGGTTTCTAATCCCGTTCGCTCCCCTGGCTTTCGCGCCTCAGCGTCAGTGTCGGCCCAGCAACCCGCCTTCGCCGCAGGTGTTCCTCTCGATATCTACGCATTTCACCGCTACACCGAGAATTCCAGTTGCCCCTTCCGCACTCTAGTCGCACAGTATCAGTTGACCTTTCCGAGTTAAGCCCGGAGGTTTCACAACTGACTTGTGCTGACAGCCTACGCGCCCTTTCCGCCCAGTAAATCCGAACAACGCTTGCTCCCCCCGTATTTCCGCGGCTGCGGGCCCGGCGTT
+
CCCCCGGGGGGGGGGGGGGGGGGGGEGGGGGGGGGGGGGGGGGGGGGGGGGGGGGGGGGGGGGGGGGGGGGGGGGGGGGGGGGGGGGGGGGGGGGGGGGEEGGGGGGGGGGGGGGGGGGGGCGGGGGG7FEDGFEFGGGGFCDDDF6D>>CEGGGFFGGDEE*@58DFGFCG:>D,=2DFGGGGGGGGG9,BCGG5E5CEECGCFG9EGFGGG7+>6CFDDG*+19566C>7CDDDBG4AEGGD5*+100<=FEDDG9<CED@578090<D)7)**0(*+),,(301),.((0(,)))-((
@M03506:14:000000000-AKVR1:1:1101:24122:8000 2:N:0:32
TCGGACTACTGGGGTATCTAATCCCGTTTGCTCCCCACGCTTTCGCGCATCAGCGTCAGAACCGGTCCAGTGAGCCGCCTTCGCCACTGGTGTTCCTCCTAATATCTACGCATTTTACCGCTACACTGGGAATTCCACTCACCTCTCCCGGCCCCAAGCAAAGCAGTTTGGATGGCAGTTCCTCGGTTAAGCCGAGGGCTTTCACCTTTCACTTGCCAAGCCGCCTACGCTCCCTTTACGCCCAATAGTTCCGAATAACGCTTGCCCCCTCTGTATTACCCCGTCTGCACGACCACGGGTC
+
CCC8AFCEEFFFDGGEFGGGAFCFGFGGGDA<EFECFGEGGCF<BFGDCC:FEGGG::,CE<,@@FEF9<<CFGGDC+FGGD,B:CGGFCAFD+,?FCE,?EFGEEGBBAC:F7@,99CC@FE:<FFF@F,,,,>DFF;D8,>@?>,@8+8C+++4@D6EF7CFF,@>;D5,,46,,4,5DGA>:C87*>;C8***:=*,4*,,5:3=+2+7@1+9*:A*3F35)*);57)11.)0.:485CC<F6+03<+1)0959<D*))75C+8):)10)*+03-9+(--((((/.)-(713*.)(-(
@M03506:14:000000000-AKVR1:1:1101:13021:8002 2:N:0:32
TCGGACTACCCGGGTTTCTAATCCCGTTCGCTCCCCTAGCTTTCGCACATCAGCGTCAGTGTCAGCCCAGCAACCCGCCTTCGCCGCAGGTGTTCCTCTCGATATCTACGCATTTCACCGCTACACCGAGAATTCCAGTTGCCCCTTCTGCACTCTAGCCCCGCAGTATCGGCTGACCTTTCCGAGTTAAGCCCGGCGATTTCACAGTCGACTTGCGGTGGCCGCCTCCGCGCCCTTTACGCCCCGTAAATCCGAACAACCCTCGCTCCCCCCGTATCACCGCGTCTGCTGTCGCGCGGTT
+
CCCCCGGGGDFGGGGGGGGGGGGGGGGGGGGFGGGGGGGGGGGGGGGGGGGGGGGGGGGGCFFEF?FGFGFDFGGGGGGGGGGGGGGGGGGFGGGGGGFGGGFGGGG<FGGG7CGGFGGGGEGGGGGGEE7FFGGGCFGG,=EGGGGGGDFCF=FFGCFGGDEGDGGFEG:***>>9DFDFGGG>B4CF9,<BC58*=5=*7C@G+=0=55CC3+A5)8C97719)5)2)7/>5:92CFECCD))*;@*29=6;3*)-9C)8>*):*7*775>)**;(8<(179(((.)*,)0((1))(--
@M03506:14:000000000-AKVR1:1:1101:4701:8018 2:N:0:32
TCGGACTACCCGGGTTTCTAATCCTGTTCGCTCCCCACGCTTTCGCGTCTCAGCGTCAGTACCGTCCCAGAGAGCCGCCTTCGCCACGGGTGTTCTTCCTGATATCTGCGCATTTCACCGCTACACCAGGAATTCCACTCTCCTCTTCCGGACTCTAGCCAGATGGTTTCCGCCGACGTCTCGAGGTTAAGCCTCGAGTTTTCACAGCAGACCTACCTGGCCGCCTACACGCTCTTTACGCCCAATAAATCCGGACAACGCTACCCCCCTCCGTATTCCCGCGGCTGCTGCCCCGCAGTTT
+
CCCCCGGGGGGGGGGGGGGGGGGGGGGGGGGGGGGGGGGGGGGGGGGGGGGGGGGGGGGGGGGGGGGGGGGGGGGGGGGGGGGGGGGGGGGGGGGGGGGGGGGFGGGGGGGGGGGGGGGGGGGGGGGGFGGGGGGGGGGGGGGGGGGGGGG6EEGGGFGGGGG?FGGCFGGGGEECGGEG6C6BCEGGGFGGGCFDCEGCEFGEGCFGGGFGGG69CGF5CCCE3*7<?CBGCEFF<C?8CEGGDG6?E7C6.85956CCE@B)9FGFE7*8>5:;8)*<:0(-3((7:?),)47)))(.)
@M03506:14:000000000-AKVR1:1:1101:16788:8020 2:N:0:32
TCGGACTACTGGGGTTTCTAATCCCGTTTGCTCCCCTGGCCTTCGTGCCTCAGTGTCAGGAACTGTCCAGAGACCCGCCTTCGCCACTGGTCTTCCTCATGATCTCTACGCATTTCACTGCTACACCATGAATTCCAGTCTCCTCTCCAGTCCTCAAGCACCGCAGTATCGAATGCAGTTTCGGAGTTAAGCTCCGAAATTTCACACCCGACTTACGGCGCCACCTACACCCCCTTTACTCCCACAGACTCCGAACAACGCTTTAGACCTCTTCCTTCCCGCGCCACCGGGCACTGCTTTA
+
@@CCCGFGFGGGG>CF@FFGEFGFGCFFFGG<EFCFGGGGGGGGGGGGGGFGGGGGGGDGFCFGCECFGGGGGGDGFGGGGGFGEFGGD8FGGCFDGEFFC<@EGFEDCGGGGEGGGGFGGD<FFGGFA,F<EE,CEDFAEFFGF;BFF8E=FDFF,D=8D8+=CEED,E6>FGGFFGAD93A6ECGGF@EG9:@++@+;CDFF7@<1**0<**5>7*34)):CF*;),*)*9>:*6@6+13/8***;C+>AA)*))(1*07)*20+/0/0//0A:9)868(4(,((8()(()-(***)-.
@M03506:14:000000000-AKVR1:1:1101:4006:8028 2:N:0:32
TCGGACTACCGGGGTATCTAATCCCGTTTGCTCCCCTGGCTTTCGCTCCTCAGCGTCAGTGTTGGTCCAGGATGCCGCCTTCGCCACCGGTGTTCCTCCAGATATCTACGCATTTCACCGCTACACCTGGAATTCCGCATCCCTCTCCCAATCTCAAGCCATCCAGTATCAGATGCAGTTCCCCGGTTAAGCCGAGGGATTTCACGTCTGACTTAGTTGGCCGCCTACGAGCCCTTTACGCCCAGTAATTCCGACCAACGCTTGCCCCCCCCGCATTACCGCGGCTGCTGGCCCGGGGTTC
+
CCCCCGGGGGGGFEGGGGGGFFGEGEGGGGGGGGGGGGGGGGFGGGGGGFGGGGGGGGGGGGGFFGFGGGGG8FFGFGGGDGCGEGFGGGGGCFGG9FGGGFFGGGGGGGGGDG9EGFGDGGGGGGEEF?F8EFGA<FFGGFDDGGCDDG8,6@EGG8CF,=DFGF>;:EE@D:9EGG<9EAFGE5@E>C,>FGCED5/:84CCCGFGGG=C9+A9+:C6CCDGGG5.2*0=)<57?D*;EE<<*A77+2<66753<(7:>B>*9<C>G57>))2*2)=FFB;96(,34/((5(7))<(,(
@M03506:14:000000000-AKVR1:1:1101:7414:8064 2:N:0:32
TCGGACTACTGGGGTATCTAATCCCGTTTGCTCCCCACGCTTTCGCGCCTCAGCGTCAGGAATTGCCCAGAGACCCGCCTTCGCCGCCGGTGTTCCTCCCGATCTCTACACATTTCACCGCTACACCGGGAATTCCAGTCTCCTCTGCAATCCTCAAGAACGGCAGTATCGATCGACGATCCTCAGTTGAGCCGAGGGATTTCACGAACGACTGGCCATCCCGCCTACGCGCCCTTTACGCCCAGCAATCCCGCGCAACGCTTGCCCCCCCTGTCTTACCGCGGCCGCTGGCCCAGAGTTG
+
CCCCCGGGFGGGGGGGGGGGGGGGGGGGGGGGGGGGGGGGGGGGGGGGGGGGGGGGGGGGGGGGGGGGGGGGGGGGGGGGGGGGGGGGGGGEGGGGGFGGGGGGGGGGGGGFEGGGGGGGGGEGGGGGGGGGGFGGFGGGGGGGGGGGGGGGCCFGGGGGGGGEGGGGGGGGGFGEGG5AEGFGGGGGGGGGGGGDDGDF6CFFCC5*=DCDG)*8>4?FCFDDD57F*15=D>0<0>BEGEDD5*;5C+005)7)90C*)))*98+01)9;59CEC)=0,9900(4<-<1,)-(7)8-6)
@M03506:14:000000000-AKVR1:1:1101:3128:8075 2:N:0:32
TCGGACTACCGGGGTTTCTAATCCCGTTCGCTCCCCTGGCTTTCGCGGCTCAGCGTCAGGTGCAGCCCAGCAGGCCGCCTTCGCCTCTGGTGTTCCTCCGGATCTCTACGCATTTCACCACTCCACCCGGAATTCCGCCTGCCTCTACTGCCCTCCAGCCCTGTAGTTTCCAATGGCCTCGCCCGGTTAAGCCGGGCGCTTTCACATCAGACTTGCAGAGCCGCCTGCCCGCGCTTTACGCCCAGTAACTCCGGATCACGCTTGCGTCCTACGTTTTACCGCGGCTGCTGGCACGTAGTTT
+
CCCCCGGGGGGGGGFGGGGFGGGFFGGGGGGGGCEFGFGGFFGFC>FGGGGGGGEFGGGCFFGF9=FFFGGGFFEFGGGGFCFGGFGGGFEGGGFG9FGGCGGGFGGGFDEBC:FFGGCDF<DFGGGGFGCCDFGC@=CCGGGGGGGGG9>@FGGGG6CEGFG8ECFGEFGDGGFFC89@>CCB*4*=C<;CF8:CECCCECGFGCEFE4CCE7+CGF*:CFGGDC>FCG>E)7:5:*9*A7CD*0<=C0<6575*).55>559D//52<*0>C6*2)1<1606>117:?(10):9)0-))
@M03506:14:000000000-AKVR1:1:1101:12595:8086 2:N:0:32
TCGGACTACCGGGGTTTCTAATCCCGGTTGCTCCCCTGGCCTTCGTGCCTCAGTGTCAGTAACTGTCCAGAGATTCGCCTTCGCCACTGGTCTTCCTTACGATATCTACGCATTTCACTGCTACACCGCAAATTCCAATCTCCTCTCCAGTACTCGAGCACCCCAGTCTCAAGGGCAGTTTCGGGTTTGAGCCCCGAGATTTCACACATGACTTACTGCCCTCCCGACGCACTCTTTACGCCTAATCACTCCGCACAACGCTTCAGCCCTCTGCCTTCCCGCGGTAGCCTGCACTGCTGTA
+
CCCCCD@FE@FGFGEGCFFGCA,<;CCBFGG<EF@;FE8FFEEFECDE,E,6E@FGGFGFFEGGFCFEFF9FEGFGDEG@CFGGGCEGGGGGFGGC<D<F=7F7>FGGGF7FG:F9,?EFCE,C<F<B+4=8C@F99<;,;BEE84DDFF,3@DGCD6CCF8+6=@F,@=C=?,+3+6;AFF:CC33@CE*,3@8E5>579=2,DCF*,0+2:+>C7F+,***4/)):CC)7/)++93:C5=*/*+0*+++0))1>C09/))8*:+0)1)*))0+++,00-(((-(4))*(()()0*0,.)
@M03506:14:000000000-AKVR1:1:1101:12884:8102 2:N:0:32
TCGGACTACCGGGGTTTCTAATCCTGTTTGCTCCCCACGCTTTCGAGCCTCAGCGTCAGAAACGTTCCAGAGCGCCGCCTTCGCCACCGGCCTTCCTCCCGATCTCTACGCATTTCACCGCTACACCGGGAATTCCGCGCTCCTCTCCCGTCCTCTAGCCCGGCAGTCCCCTCCGACTGTTCCAGGTTAAGCCTGAAGATTTCACAGAGGGCTTACCGAACCGCCTACGCTCCCTGTACGCCCAGTAAATCCGAATAACGCTTGCCACCTTCGTATTACCGCCGCTCCTGGCCCGAGGTTA
+
CCCCCGGGGGGGGGGGGGGGGGGGGGGGGGGGGGGGGGGGGGGGGGGGGGGGGGGGGGGGGGGGGGGGGGGGGGGGGGGGGGDGGGGGGGGGGGGFGGGGGGEFFFFGGGGGGGFG9GFCGCGDFGGDEF7FFFGGGGDG+@EFGAFGGGGGGDGGGGGGGGGGDGGGGGG7EGGGEEGGGGG?F68FGFFGF?CE8C7C@7E7E?FDGGGDFG6<DGE5DGGGGD5F=C5CDFF437@CGEDCF6:7E<F?)8775AFEE:5*9F+=E)2?)*802-*<82((4((04/(.)(())0,4)
@M03506:14:000000000-AKVR1:1:1101:6287:8105 2:N:0:32
TCGGACTACTGGGGTTTCTAATCCTGTTTGCTCCCCACGCTTTCGTGCATGAGCGTCAGTGTCAGCCCAGAGACCTGCCTACGCCATCGGTGTTCCTCCCAATATCTACGGATTTCACTCCTACACTGGGAATTCCAATAACCTCTCTCATCCTCTAGCCTTGCAGTTTCGATAATGTGTATATGGTTGAGCCACACGCTTTCACTACTGACTTACAATGCCACCTACGCAACTCTTTTCGCCCAGTCATTCCCACACACGCTTGGATCCCCCGTATGACCGCCGTTCATGGCACTGAGTT
+
CCCCCGGGGGGGGGGCGGGGGGGFGGGGGGGGGGGGFGGGGGFEEFGGGGFGGGGGGGGGCGGFFFFGGFGGGEFGGGGGFGGGGGGGCCF7FGGGGGGGGFFGGGFCFGEEGG9<FGGGEGGGGG?DG8<FGEGGE,EF4>=EGG?CFCECGGGEGGFFFGG8EFG9@DB:E3>FCG8F,,@,,@=DE,3=8D6DE1+:A7,E::<F,9+;E;EE:++,;?F9C*99*@5*9)*=@++,**2/954*0+11+***/(220:>5*3+*58*)8)*:*(1+446(((().*))..<*)*,..
@M03506:14:000000000-AKVR1:1:1101:8105:8105 2:N:0:32
TCGGACTACTGGGGTTTCTAATCCCGTTTGCTCCCCATGCTGTCGCGCTTTAGCGTCAGGTACGGCCCAGCGTGTCGCCTTCGCCACTGGTGTTCCTCCGGATCTCTACGCATTTCACCACTACACCCGGAATTTCACACGCCTCTACCGTCCTCCAGGCAGCCAGTATCCAACGACCTCTCCCGGTTTAGCCGAGAGCTCTCACGCCAGACTTAACTAACCGCCTACACGCCCTTTACGCCCAGTAACTCCGGATAACGTTTTTCTCCTACGTTTTACCGCGGCTGCTTGCACGTCGTTT
+
CCCCCGGGGGGGGGGGEGGGGFGGGGGGFGG<@EFEDFFFGFGGGGGGGGGCGGGGGGGGGGDCCFEFGGGGEGEGFGGGGGFFF:FFA=F<FEGG9FGFGDFFD95,EFG@:CFCEFCGGGFGGGGE:C++8ACFAFE:CCD@CF9DAC8CEGGGFF,;F6E6FC@,=DE;D@EEEC9DFGGGGGE=:BFFFG5C5?C++15;;FCFED4>62++2@A<;47*97DF+*7CF)0>07?**:)17C+/C+A?3>C>DFG*.))**0+0<9C@3*20/6=?((-(-(4@)*)(*)-1))(((
@M03506:14:000000000-AKVR1:1:1101:23264:8117 2:N:0:32
TCGGACTACTGGGGTTTCTAATCCCGTTTGCTCCCCTGGCCTTCGTGCCTCAGCGTCAGGAACTGTCCAGAGACCCGCCTTCGCCACTGGTCTTCCTTACGATATCTACGCATTTCACCGCTACACCGTAAAGTCCAGCCCCCTCTCCCGTCCTCGAGCACGGCAGTATCGAATGCAGTGTCGAAGTTAAGCCTTGAAATTTCACACCCCAACTACCTCCCCGCCTACGCACCCCTTACGTCCAAGTAATCCGAACAACGCTTCATACTCTTGTTTTACCGTCGCTGCTGCACAACCTGAA
+
CCCCCEDG<EFGCF@FGGFGGDCFGCEFEGGF@F@FFD@<89C@CFC@FCFFFF76@FG<,<EFEGFFGFC,9<6CFEG7CC@::?C,BFF9,9,C,C<B,,A,4,@,,,>4@45A5CFC7:4>,E,+9=F+,:,7?B,++@++66DF,+@C+@8B+3++,6+@+:>E:D>+,@E,E,,,7<**4*=C@D>D6,2,<C7,=DF;@F65:)9/*;>,*0*,2>C*9<E4/78C))8*/*);*/17*00*++39)0/9C(/2)>)*0+3/010**2+*2)*0,(,,((,))0),)-(*))(()
@M03506:14:000000000-AKVR1:1:1101:7578:8121 2:N:0:32
TCGGACTACTGGGGTATCTAATCCCGTTTGCTCCCCTGGCTTTCGCGCATCAGCGTCAATATCGGTCCAGGATGCCGCCTTCGCCACCGGTGTTCCTCCAGATATCTACGCATTTCACCGCTACACCTGGAATTCCGCATCCCTCTCCCGAATTCAAGCCCGCCAGTCTCGGACGCAGTTCCCGGGTTGAGCCCGGGGATTTCACGTTCGACTTAGCAGGCCGCCTACGCGCCCTTTACGCCCAGTAATTCCGAACAACGCTTGCCCCCTCTGTCTTCCCGCGTCTCCGCGCACACAGTTT
+
CCCCCGGGFGGG@CFGGGGGGGGGGGGGEFGAFGEFGGGGFGGGGGGGGEFFFF7CCEEGCAFGCBFEGGGG@CFGGEFCFGEGGEEFG>FC?FGGGGGGGFGFGGAEFGGGEGAA,EFGCCCEFGFEEG8FGGFGGGDGEDFFDGFGGG7@CFCDFEFDC9C6@8FGC:6<CEEEC>EGGGGEC8EEG7CC<FG5CE*2*2C?F*:66*;<5<9EF??ED<3C7*.5*9>CDEEC:7@*8E1**2+*00<*/)*19(//).)//<F3/)>)/:2<@)**,43-0((*-)(4)41*))).)
@M03506:14:000000000-AKVR1:1:1101:20742:8154 2:N:0:32
TCGGACTACAGGGGTTTCTAATCCCGTTCGCTCCCCTGGCCTTCGTTCCTCAGCGTCAGCAATACCCCAGGCAGCCGCCTTCGCCACTGGTGTTCCTCCCGACATCTACGCATATTACCGCTACACCGGGAATTCCGCTGCCCCCTGCTCTGCTCCAGCACAGTAGTTTTGGATCCGGGTCCGGCGTTGAGCCCCGGGCTTTCAAACCCAACTTACTGCACCGCCTACGAACGCTTTACGCCCAGTACTCCCGGATAACGCTCCCCACTCCCGTATTACCGCCGCGGCTCGCCGCACTTTA
+
CCCCCGGGGGGGGGGCEGGGGGGGGGGGGGGGGGFGGFEGGGGGGGGGGGGGGGGFGGGGGGGGGGDFGGGGGGGGGGGGGGGGGFGGGCGGGGGGGGFGGGGGGGFFGEGFEEGGGGGDGE:@EFFCFC+>FDDG8:=:F=DGGD8,D,@<FGGD?FG6DF,E:<E;EF8@8DEGG5E:EGD>*=?EEFDEFEEG55::56>F>++1=*:5?*+<7:?96<<C<*))**.5>B><(29*:C<D*0:*3+<<:))//42/53))1;*.;)*.01*2<2*2(4(,(((79)(-.(())05))
@M03506:14:000000000-AKVR1:1:1101:2931:8159 2:N:0:32
TCGGACTACTCGGGTATCTAATCCCGTTCGCTCCCCTGGCTTTCGCGCATCAGCGTCAGTGTCAGCCCAGCAACCCGCCTTCGCCGCAGGTGTTCCTCTCGATATCTACGCATTTCACCGCTACACCGAGAATTCCAGTTGCCCCTTCTGCACTCTAGTCGCACAGTATCAGTTGACCTTTCCGAGTTAAGCCCGGAGATTTCACAACTGACTTGTGCTGACCGCCTACGCGCCCTTTCCGCCCAGTACACCCGAACAACGCTTGCTCCCCCCGTATTACCGCGGCTGCTGGTCGGGCGTT
+
CCCCCGGGGGGGGGGGGGGGGGGGGGGGGGGGGGGGGGGGGGGGGGGGGGGGGGGGGGGGGGGGGGGGGGGGGGGGGGGGGGGGGGGGGGGGGGGGGGDGGDGGGGGGGGGGGGGGGGGGGGGGGGGGDG>EFGGGGDFFFFGGGFGGDAFGFGGGGFFGGEEGGGGFGFFGEC,;@DEFGGGCG*DGGGG9FGC5:5CFC7,>E7FE?<GGGGCG*?++;7*5)585:DE537577<*C*79<*5CF+<FFE5DGD0<=75)*/;+9<:D)09*/2293989((3(.47::7)()0)-((
@M03506:14:000000000-AKVR1:1:1101:10655:8180 2:N:0:32
TCGGACTACCGGGGTATCTAATCCTGTTTGCTCCCCACGCTTTCGCTCCTCAGCGTCAGTATCGGCCCAGAGCGGCGCCTTCGCCACCGGTGTTCCTCCTGATATCTACGCATATCACCACTACACCGGGAATTCCACTCTCCTCTGACCCCCTCGAGTCTGCCAGTATCCAAGGACCTCTCCCAGTTGAGCCGGGAGCTTTCACCCTCGACTTAACAAACCGCCTGCCCGCCCGTTACGCCCAGTAAATCCGGCCAACGCTCGCCCCCTACGAATTACTCCGGCTCCTCGCCCGGCGTTC
+
<BB@@EBEEFGGBFFEGGGF9@,@F<FAFDF<CC8FGGEC,,CFFGGGEF<FGGGCF@FFA<<C+FB@FF@FGGEGFCF>F=DEB+BB7C@CFEFGFGGEFFFEGGGGGGGCF:EFEGGGFGFFGGG7>++3D,@9<FCGFDCFFCE,@E,4>@E5C8>D,@DFGCF,5=E;<E5C6F6,?FGGC8AC?,?,2**:=5?6+;3+5AF5*:8C7799>7**1>DCG307*9)5C>)911>*;75D4++1+3<)<3)))4<:B).97**):)*7)***2.9+)(((((-05)-()--155(((
@M03506:14:000000000-AKVR1:1:1101:20186:8192 2:N:0:32
TCGGACTACTGGGGTATCTAATCCCGTTTGCTCCCCTGGCTTTCGCGCCTCAGCGTCAGTATCGGCCCAGTAGCCCGCCTTCGCCTCAGGTGTTCCTCCCGATATCTACGCATTTCACCGCTACACCGGGAATTCCAGCTACCTCTTCCGTACTCTAGCTCGCCAGTATCGTTCGTCTCTCCGGGGTTGAGCCCCGGGCTTTCACAACCCACTTAGCAAGCCGCCTACGCGCCCTTTACGCCCAATAATTCCGAACAACCCTTGCCACCTCCCTATTACCGCGGCTGCTGTGCCGCTGTTT
+
<CCCCGEGGGGFEG@CFGGGGGGFGFGGGGGGGGGGGGGCFGGGGGGGGGGGGGGGGGGGGFFGFGGGGGGF<EFGGDGGGGGGGCG,F<EGFGGFGGGGG7FEGGGGGFDECFGGFDGGGCEGEGGDG@::FCGGGGGFCCGGGGDFGGFCG?FGGGDFGECE>E:FF:B,3@E*@,;,6DC5:E:EE,<CGGGG55C*=4CEFFCCC*7:0++;>C@C57/:7*.5*10=9:B402**1:7D3789?0A*))*19(**0).7C8+/;)*.)2<@A)9+(-((42(5)0.(*-()).-))
@M03506:14:000000000-AKVR1:1:1101:21419:8206 2:N:0:32
TCGGACTACTCGGGTTTCTAATCCCGTTCGCTCCCCTGGCTTTCGCGCATCAGCGTCAGTGTCGGCCCAGCAACCCGCCTTCGCCGCAGGTGTTCCTCTCGATCTCTACGCATTTCACCGCTACACCGAGAATTCCAGTTGCCCCTTCCGCACTCTAGCCGCACAGTATCAGTTGACCTTTCCGAGTTAAGCCCGGAGATTTCACAACTGACTTGTGCTGGCCGCCTACGCGCCCTTTACGCCCCTTAAATCCGTACAACGCGTGCTCCCCCCGTATTCCCCCCGCTGCTGGCACGCCGTT
+
CCCCCGGGGGGGGGGGGGGAFFGGGGGGGGGEGGGGGGGGGGGGGGGGCFGFFGGGGDGGGGGGDDGGGGG<<EGGGGGGGGGGGEG@CGGGGGGGGG<FC?F,AFFFGCGCFGGGEFGGGEGFGGGC:F7CFGFGE9FEFFEGGFGGGDGGGDGDG9CCCE5C8@ECGGD,DA>?CGGCGGGE8EGE?,;9F=C5?C5C9CC+>+=CCF*CCF+5;DAC*>DGDGF5?DD=<D5)8>*</=GG3*:6C++9<5/19(:C)7)935*1<:*>5)*::(/+5(((-7()1))(0(5<))-,(
@M03506:14:000000000-AKVR1:1:1101:22527:8217 2:N:0:32
TCGGACTACAAGGGTTTCTAATCCCGTTCGCTCCCCTAGCTTTCGCGCATCAGCGTCAGTGTCGGCCCAGCAACCCGCCTTCGCCGCAGGTGTTCCTCTTGATATCTACGCATTTCACCGCTACACCAAGAATTCCAGTTGCCCCTTCCGCACTCTAGCCGCACAGTATCAGTTGACCTTTCCGAGTTAAGCCCGGAGATTTCACAACTGACTTGTGCTGGCCGCCTACGCCCCCTTTACGCCCAGTACTTCGGAACACCGCTCGCCCCCCCCGTACTACCGCGGCGGCTGGCCCGGCATT
+
CCCCCGGGGGGGGGCFGGGGGFGGGGGGGGG7FFGGGGGGGGGGGGGGGCFGGGGGGGGFFGGCGGDCFGGGGGGGGGGGGGGGGGGGGGEAFFGGGGGGGGGCFGGGC+CC::EFFFGGGGFGFGF78AF@AFGGGGF,FC9DFGFGGGGG69CGFCFGDE>EGG9B<EGDFC9DCCCCDGGEGEGDFFDF?EEEC*:AF7,+@F?CF4>702AF4CF?*<*=):>37<B*/57)89*C57//7*39+<C@).97C:*2)87))2:7:BGF>D***(1<1(-4((()4)((801)))(()
@M03506:14:000000000-AKVR1:1:1101:15581:8219 2:N:0:32
TCGGACTACAGGGGTATCTAATCCCGTTTGCTCCCCTAGCTTTCGCGCCTCAGCGTCAGTGTCGGTCCAGGAAGCCGCCTTCGCCACCGGTGTTCCTCCGGATATCTACGCATTTCACCGCTACACCCGGAATTCCGCTTCCCTCTCCCGAACTCAAGCCCGTCAGTTTCCCGTGCCATTCCTCAGTTGAGCCGAGGGCTTTCACACGGGACTTATCGGACCGCCTACGCGCCCTTTACGCCCAGTAATTCCGACCAACGCTTGCCCCCCCTGTATTCCCGCGGCTGCTCGCCCAGAGTTA
+
CCCCCGGGFGGGEGGGGGGGGGGGGGGGGGGGGGGGGFGGGGGGGGDGGDGGGGGGGGGGGGGGDFDGGGGGGGGGGGGGGGFGGGDGGGGGGGGGFGGGGGGGGGGGGGDGGGGGFGGGGDCGGGGGGGGGGGFGFGGGGGGDD86DFEEEGC,6@D?EF>BE*3EFFGGF*=B8=2=FFGGC;EGCGG,BF*5CED8=@4FCFCEEGD3<>D+1+15:>>DEG3)5:C>5<@.9:7@5;=CCFF+=70996>)9)4>E@57*CF+0?3)))*+<<57?02373((73*-3.-444)6).
@M03506:14:000000000-AKVR1:1:1101:15698:8229 2:N:0:32
TCGGACTACCCGGGTTTCTAATCCCGTTCGCTCCCCTGGCTTTCGCGCCTCAGCGTCAGTGTCAGCCCAGCAACCCGCCTTCGCCGCAGGTGTTCCTCTCGATATCTACGCATTTCACCGCTACACCGAGAATTCCAGTTGCCCCTTCTGCACTCTAGTCGCACAGTATCAGTTGACCTTTCCGAGTTAAGCCCGGAGATTTCACAACTGACTTGTGCTACCGCCTACGCGCCCTTTACGCCCCGTAAATCCGAACAAAGCTTGCCCCCCCCGTATTACCGCTGCTGCTGGCCCGGGGTTC
+
CCCCCGGGGGGGGGGGGGGGGGGGGGGGGGGGGGGGGGGGGGGGGGGGGGGGGGGGGGGGGGGGGGGGGGGGGGGGGGGGGGFGGGGGGGGGGGGGGGCFGGCGGGGGGGGGGGGGGGGGGDGGGGGGGGGGGFGGFGGG9DEGGGFFGGGGGFGGGGGGGGCEGFG,7DACGFEFGGGFGFF8CEGCFGGGGGDECEGFDCFFEGCCFFFF?FGG*?F+@FGDDGDF=<>EGFFGF=FEECD3)1:5/+39<<CD5(*277*9C+<>E>GB)*/*2)9C?;(21,)9)9(3),73))--(
@M03506:14:000000000-AKVR1:1:1101:23309:8230 2:N:0:32
TCGGACTACCGGGGTTTCTAATCCCGTTTGCTCCCCTGGCTTTCGCGCCTCAGCGTCAGTATCGGCCCAGTAGCCCGCCTTCGCCTCAGGTGTTCCTCCCGATATCTACGCATTTCACCGCTACACCGGGAATTCCAGCTACCTCTTCCGTACTCTAGCTCGCCAGTATCGGTCGACTCTCCGGGGTTGAGCCCCGGGCTTGCACAACCGACTTAGCAAGCCGCCTACGCGCCCTTTACGCCCAATAATTCCGAACAACTCTTGCCACCTCCGTACTCCCCCGGCCTCTGTCACGTAGCTC
+
CCCCCGGGFGGEGGGGEGGGCGGGGGGGGGGFGGGGGGGGGGGGCCFGF@FFGGFEGEGGGGGGEGGGGGGGFFGDCGGEGFCEC:FAFCF8FF<<@FGCGE::=FEFFDG7CFFFGGGFEEEGGGGEDEGGCFGGA,DDDFGGGG;EFEFGGFGGF7EFFDGC:>EF;DCFCCEEEGGCC0:B*=CEEGGF6;CEE5:E=)*++00::37/*1+3::4:5CD=C5555D):7))9)27/:EGD**09+0<B45*1C0739*7:C+3/;5*8)***1)/2((,--((0,)).*)(*.)(-)
@M03506:14:000000000-AKVR1:1:1101:8636:8233 2:N:0:32
TCGGACTACACGGGTTTCTAATCCCGTTCGCTCCCCATGCTTTCGTGGCTGAGCGTCAGGTACGAGCCAGGGGGCCGCCTTCGCCTCTGGGGTTCCTCCGGATCTCTACGCATTTCACCACTACACCCGGAATTCCACCCCCCTCTCTCGTCCTCTAGAAATACAGTCTGGCATAGCCTATCCCAGTTAAGCTGGGAGATTTCATACACCACTTGTATCCCCGCCTGCACACCCTTTACGCCCAGTAATTCCGGATAACGCTTGCCACCTACGTTTTACCGCGGCTGCTGCCCCGTAGTTC
+
CCCCCGGGGFFGGGFFGGGGGGGGGGGGGGGFGGGGGGGGGGGGGGGGGGGGGGGGGGGGGGGGGGGGGGGGGGGGGGGGGGGGGGGGGGFGGGGFGGFFGGGGGGGGGGGDFEFGGGGGGGGGGGGGGDD7FFGFGGEDGGGDE6DEFCFGGGGGGGFGGFGGCD2D9FGGD7CFGGGGGGGGGFF:E@FGGGG==:5A?:<CDGGGGGFFF7@FGFFGGGGG3*<FGGFGGFFG0:FDG5C5*+:@9:C?FFGGC46A>5:7CFE?C709:0;:;44::222;((7)7)()(-*))-<)
@M03506:14:000000000-AKVR1:1:1101:4908:8243 2:N:0:32
TCGGACTACTGGGGCTTCTAATCCCGTTTGCTCCCCTGGCCTTCGTGCCTCAGCGGCAGGAACTGTCCAGAGACTCGCCTTCGCCACTGGTCTTTCTTACGATTCTTACGCATCTTACTGCTACACCGTAAATTCCAGTCTCCTCACCAGTCCTCAAGCACGTCAGTAACGAATTCAGTTTCGGAGTTAAGCCCCGAAATTTCAAAGACGATTTATCGCGCCTCCTACGTACGCTTTCAGCCAACTTACACCGAACAACTATTTAGAACTCTGTCTTACCCACTGCACTGGCACGTTGTTT
+
@BC@<@6CFGGGGD,+CFEG9@;6,;,CEFEFC@FEFE<F8,CEFGCDGA,CF8@+8CB6,9FCF9,,<<@,EC,,,@+8,,C,=FGG8=E5?F,CDC<,=<=,,,CF?<7?@+,,5EC?FFDF9<,CFD?7FGA555C,,,,4,,,46,EA@FF93@,33@,6=@,>,3+>=D+@:D=8,7++++5,@E,@,*4:*4;>?7=,,,,,=?C*9CC,=*0*/)*=8*0*****))02(+15+6*0*=+;+2+).0)))(/3/**22+<*9*:**;+2<<*25)(()))0))(.))(*))-(.
@M03506:14:000000000-AKVR1:1:1101:16942:8259 2:N:0:32
TCGGACTACCCGGGTATCTAATCCTGTTTGCTCCCCACGCTTTCGCAGTTGAGTGTCAGTCACTCCCCAGGTCGCCGCCTTCGCCTCTGGTGTTCCTCCCGATCTCTACGCATTTCACCGCTACACCGGGAATTCCACGACCCTCTAGAGTACTCCAGTCTGACCGTTTCAAAGGCACTTCTTCGGTTAAGCCGAAGGATTTCACCTGTTGACTACTCAGACCACCTACCTGCCCTTTACGCCCAATCATTCCGAGCAACTCTTGCACCCTCCGCATTACCGCGGCTGCTGGCCCGCCGGT
+
CCCCCGGGGGGGGGGGGGGGAFGGG,FFFGGGGGGGGGGGGGGGGGGGGGGFFFGGG<EGGGGFFGGGGGDGGGGGGGGGGGGGGGGGGGGGGGGGGGEFGGGGGGGGGGGGGDGGFFGGGGGGGGGGGGGGGGFGAEFECGDGGFFFFGGGGCGFGGGDGGAFFGGEGGGGGGCGFEFGDCCGGDCEGFFFDGECEG,0>?C9EFEDFF*1C1++29A6>FF*8CA;FF=FC;;C@>6C8CDDC=E)<:<=69*53(9=)16:>C+6*)*).1*/*-/<96B;(-()4<)(),(1))((-
@M03506:14:000000000-AKVR1:1:1101:26430:8266 2:N:0:32
TCGGACTACAAGGGTATCTAATCCCGTTTGCTCCCCTGGCTTTCGCTCATCAGGTTCAGTGTTGGTCCAGGACGCCGCCTTCGCCACCGGTGTTCCTCCAGATATCTACGCATTTCACCGCTACACCTGGAATTCCCCGTCCCTCTCCCAACCCCAAGCCCTCCAGTATCAGACGCAGCTCCCCGTTTAGCCTGAGGGCTTCACCGCCTGACTTACGCGGCCCCCCACGAGCCTTTTACGCCCAGCACTTCCTAACAACCTCGCCCCCCCCGTATTCCCCCGGCTCCTGCCCCGGTGTTCG
+
-8A,,8+;;-;CF-@<-6,=,,CC<;EF<,,,CFG@,D,,6F@,,,8EB,C<,,<C@6<F9@EG,8CE<ACD@+C7FFGC7@:BF6FFG7++CBFFEGG,BFF,9A5CE@@+77@FEG?:+4++CFEAE8E?F?F9,,+8@E73@,@ED>,+866=B,DF+,>8@,7,5@;B,5+@**15@@:5*1=,=,,,,,,,4**44*55,*44:**2<++5/*)*:))=71.5*1)2))*2)****2)*/2;)0+2/***2*)1*))))1/*;:;C))1*3+4?*43961(())).1)(()0)()-
@M03506:14:000000000-AKVR1:1:1101:20307:8295 2:N:0:32
TCGGACTACCCGGGTTTCTAATCCTGTTTGCGCCCCACGCTTTCGCGCCCCAGCGTCAGAACCGGTCCAGATGGCCGCCTTCGCCACCGGTGTTCTTCCCAATATCTACGAATTTCACCTCTACACTGGGAATTCCGCCATCCTCTCCCGGCCTCAAGCACGACAGTATCAAGCGCAATTCCCGGGTTGAGCCCGGGGCTTTCACGCCTGACTTGGCGCGCCGCCTACGCGCCCTTTACGCCCAGCGATTCCCCACCAATCTGCGCCCCTTCTCTTTCCCGCGTCTCCTCGCCCCCACTTT
+
CCCCCGGG@FGCCGFGGGGDF9FGGGGGGFC+@FFFGGGD@FFFEEGGFGGGGFCGGDFGGGGGD7FGGGGGGGGGGGG=CFGEGDEGCDFGGDAAF9EFGDG8AA@FFGGGGGFECE,,AB<FAFADFC,,83CF>FGGGG?@DFGFGCEGEE,3@:?<D5CEGDGFFE,@<D*>=C?FFGG*?CEEE@+??CEG8E87:FGGGFCFFC**0:++*18*9</*9*7?*185>.0*8*6**:C*/*1.7*+9*)*)*(*30*/0)?E3C)*./*+3::46(-1,(,(*))-(.((1))())
@M03506:14:000000000-AKVR1:1:1101:10653:8313 2:N:0:32
TCGGACTACTCGGGTATCTAATCCCGTTTGCTCCCCTGGCTTTCGTGTCTCAGCGTCAGCGCATCCCCAGCGACCTGTTTTCACCATTGGCGTTCCAAACGATATCTACGCATTTCACCGCTCCACCGTTTGTTCCAGTCGCCCCTAGATGGCTCAAGACCGCCAGTATGCCCAGCCGTTCCACAGTTAAGCCGTGGGATTTCACAAGGCACTTAACGATCCGCCTACACACGCTTTAAGCCCAGTGATTCCGCCTAACCCTTGAGGCCTCGGTATTACCGCGGCCGCTGGCCCACAGTTA
+
CCCCCGGGGGFGGGGGGGGGGGGGGGGGGGGGDGFGGFGGGGGGGGGGGDFGGGGGGGGGGGGGGGGGGGGGGGGGGGGFGGGGFFGGCGFGGGGGGG,DFCGGGGGGGGG7@FGGGGGGG:FGGGGGGE@FGFGGGGGGGEEGGFDBEEC,DDFF9FGGGGGGGEDFCFFCGGGGGEGCFGGG?8EGFCCCFC>CEECGFGFGG,<7FG***;;+79)*;7<FG3;4+<ACDF>31:=+0+7*>+<0?+<@6559<?D*).0*:+;3*07))12A?<FGBFB90(4;1331)2(*054>)
@M03506:14:000000000-AKVR1:1:1101:26182:8316 2:N:0:32
TCGGACTACTGGGGTTTCTAATCCTGTTTGCTCCCCACGCTTTCGCGTATCAGCGTCAGTATCCGTCCAGAAGGCCGCCTTCGCCACCGGTGTTCCTCCCGATATCTACGCATTTCACCGCTACACCGGGAATTCAACCTTCCTCTCCGGTACTCGAGCCTGCCAGTTTCCGACGCAGTTCCCTCGTTGAGCGGGGGGATTTCACATCAGCCTTAACAGGCCGCCTACACGCCCTTTACGCCCAGTGATCCCGCACAACGCTCGCCCCACCACTATTACCGCGGCTCCTTGCCTGGAGTTG
+
@CCCCGGGGGGGGGFCFGDFGGGGGGGGGGGFGGGGGGGDGGGGGGGFCEGGGGGEC:FDGGGGGGGGGGFEFGGGGGDEGGGE77F=FGEGGGFGFFGFGGDGGGGGF7C7?FGGGG9CEGGGGGCFGG7F@=C,=F8DEDECED?EE+@CEGC>:8*;FFGG8AB,D,?CGG5B5CECG9<CC*4*4*?C*8*==EC5@7<?F?9C79*76:ECC7=575C5C<DFCC.*/7)9:F?EDCDGG+3*3++.7))9D(*2<B))9*;5*)10)0+00)9+,,31--().*6:).4<.7,,)
@M03506:14:000000000-AKVR1:1:1101:15969:8325 2:N:0:32
TCGGACTACTCGGGTTTCTAATCCCGTTTGCTCCCCTGACCTTCGTGCCTCAGCGTCAGGAACTGTCCAGAGACCCGCCTTCGCCACTGGTCTTCCTTACGATATCTACGCATTTCACCGCTACACCGTAAATTCCAGTCTCCTCTCCAGTCCTCAAGCACGGCAGTATCGAATGCAGTTTCGGAGTTAAGCCCCGAGATTTCACACCCGACTTACCGCGCCGCCTACGCACCCTTTACTCCCAATGAATCCGAACAACGCTTGAGACCTCTGTATCACCGCGGCCGCTGGCACCGAGCTA
+
CCCCCGGGGGGGGGGGGGGGGGGGGGGGGGGFGGGGGGGGGGGGGGGGGGGGGGGGGGGGGGGGGGGGGGGGGGGGEGGGGGGGGCFGGFGGGGGGGGDFGGGGGGGGGGGDGGGGGGGGGGGGGGGGGGGGFFGGGCFGGGGGGGGGGDGGGGGGGGGGGGDE68DCEFC@=EFGGGFCGGDCEEEGGC;ABFGCCE**D>FGGFGEED):ECCGGDB:DGDEGGEFGGFGGD>*5*9+3<FGGF06+<CF35CDD(9/8:DC7389F)C?)?+<+)9C(7>9>(17(.(408(9:8(4)
@M03506:14:000000000-AKVR1:1:1101:19582:8325 2:N:0:32
TCGGACTACCCGGGTTTCTAATCCCGTTCGCTCCCCTAGCTTTCGCGCTTCAGCGTCAGTGTCAGCCCAGCAACCCGCCTTCGCCGCAGGTGTTCCTCTCGATATCTACGCATTTCACCGCTACACCGAGAATTCCAGTTGCCCCTTCTGCACTCTAGCCCCGCAGTATCGGTTGACCTTTCCGGGTTAAGCCCGGAGATTTCACAACCGACTTGCGGTGGCCGCCTACGCGCCCTTTACGCCCAGTAAATCCGAACAACGCTTCCTCCCCCCGTATTACCGCGGCTGCTTGCACGGCGTT
+
CCCCCGGGGGGGGGGGEGGGGGGGGGGGGGGGGGGGGGGGGGGGGGGGGGGGGGGGGGGGGGGCFGFGGGGGGGGGGGGGGGGGGGGDGGGGGGGGGGFGGGGG:FGGGGGGGGGGGGGGGCFGCFFFECEDGGGGGCFAFGGGG6DFFGGGGFEDFAFFGEE>EEG9,DECEEGCFGGGC9EEGGGGGGCFBF5C81:C;2AFGGGGGG)8CDCF))055<C*9DE56*5=DBE3?D*CEGGGD70/+32*<E:*994>@E5**+09@@GFF3**05*<),900,-),)),048*))-9(
@M03506:14:000000000-AKVR1:1:1101:14383:8338 2:N:0:32
TCGGACTACCGGGGTTTCTAATCCCGTTTGCTCCCCACGCTTTCGCGCCTCAGCGTCAGGAGTTGCCCAGAGACCCGCCTTCGCCACCGGTGTTCCTCCCGATCTCTACACATTTCACCGCTACACCGGGAATTCCAGTCTCCTCTGCAACCCTCTAGAACAGCAGTATCGATCGACGTTCTTCGGTTGAGCCGAAGGATTTCCCGACCGCCTTGCCATCCCGCCTACCGGCCCTTTCCGCCCAGTCATTCCGAGCCACGCTTGCCCCCTCTGTCTTCCCGCGGCTGCTGGTACAGAGTTG
+
CCCCCGGGGGGGGGGFGGGGGGFFGGGGGGGGGGGGGGGGGEGGGGGGGDGGGFGGGGGFCGCFFFGDGGFGGGFGGGGGGFGDEGGGGGGGGGGFFGGGG7FFFGGCFGGGGGGG9FAFGEEGCFD:BF7CF=FEFGFGFGGFEGGCFGFFB:D8EDA7F6>E,DEF;CEF,<B>CGGGFGFGGGGGGGGGCEGCC=*3CF+++*2=EG)):CFFG*97F43CGD>)*))/55)9?7=8A55352+1<+2*)0/<529CD>7193@FE)C?)2AC<<@*,4126(4>36((1.)2*0).)
@M03506:14:000000000-AKVR1:1:1101:7013:8352 2:N:0:32
TCGGACTACTGGGTTTCTAATCCTGTTTGCTCCCCACGCTTTCGTGCCTCAGTGTCAGTGTTGGTCCAGGTGGCCGCCTTCGCCACAGATGTTCCTCCCGATCTCTACGCATTTCACTGCTACACCGGGAATTCCACCACCCTCTACCGCACTCTAGCGAGCCAGTATCCAATGCCATTCCCAGGTTGAGCCCGGGGATTTCACATCAGACTTAACTCACCACCTACGCACGCTTTACGCCCAGTAATTCCGCGTAACCCTTGCACCCTTCGTATTACCGCGGCTGCTGGCCCGAGGTTAC
+
CCCCCGGGGGGGGGGGGGGGGGGGGGGGGGGGGGGGGGGGGGGGGGGGGGGGGGGGGGGGGGGGGGGGGGGGGGGGGGGGGFGGFGGGGGGGGGGGGGGGGGGGGGGGGGGGGGGGGGGGGFFFGGDGGDEGGGGGGGGGGGGGGGFFEGCG8F9DFGGGEEDG6DCEFGG:FGGFFGGGGDGGGFGGCGFGGGG>CE5;CGEGECE,A8DF7F,;+;=F5*/758A:C*02<>BF3DDE5C75DGF=?C7?))1C*(*287)9FGGBF:9>F5C8769:99(49(2;2??(),(1)77))
@M03506:14:000000000-AKVR1:1:1101:21951:8360 2:N:0:32
TCGGACTACCAGGGTTTCTAATCCCGTTCGCTCCCCTAGCTTTCGCACATCAGCGTCAGTGTCAGCCCAGCAACCCGCCTTCGCCGCAGGTGTTCCCCTCGATATCTACGCATTTCACCGCCACACCGAGAATTCCAGTTGCCCCCTCCGCCCCCTAGTCTCACACTATCAGTTGACCTCTCCGAGTTAAGCCCGGAGCTTTCCCCACCGCCTTCTGCTGACCGCCTACCCCCCCTTTACGCCCAGCAAACCCCAACCACCCCTCCCCCCCCCGCCTTACCCCGCCTGCCTCCACCGCGCC
+
CCCCCGGGGGGF@FFGGGFA<AFGGGGGGGGCFGGG?DFFGGGGGGGGGEFFCF@FGGGEFFG<FGGGFGGGFGGGGGG:@F<FEBE+>F:,C8FF,E,CCCB@7EF<F<F:F:FGFFFEG+4@,CFC:3@+75DF,5E;,EFFG6EGD8C+>+@3@:7E,@,@,,,,7@C,@,,;?BC,>:F8:8*4:,;C?81?85*23+>+00*2*2)1*1+0+;@++;<29C).:*<*>B:90*/<;ECC/:*)*+*07)119(9C3:)*9CC3CDDFF75**-*34(((,48).))).((*))(((
@M03506:14:000000000-AKVR1:1:1101:7123:8426 2:N:0:32
TCGGACTACTGGGGTATCTAATCCTGTTTGCTCCCCACGCTTTCGCGCCTCAGCGTCAGTCTCGGTCCATAGAGCCGCCTTCGCCACCGGTGTTCTTCCCAATATCTACGAATTTCACCTCTACACTGGGAATTCCACTCTCCTCTCCCGACCTCTAGCAACCCAGTCCCAGACGCACCTCCCAGGTTCAGCCCCGCGCTTTCACGCCTGACTTCGTCCGCCGCCTCCGCCCCCTCTCCGCCCTGTAAACCCGACCAACGCTCCCCCCCTCCCTCTTACCGCTGCTGCTCGCCCGACGTTA
+
CCCCCGGGGGGGGEGEFGFGGFFGGGGFFGGFFGDFGGFCGGCFEGEEGGGGF8FCFCCFGDEFGBFFC,,C,CCF:7@FDF7@FFGFGGC>FFGD<<<EEGE@FF9AFF79,4?E,EGEC,CFFC,CFE8FF<E<,E=F,8E98,@>878+@>ED9FF9D8886D@D<89<@?:>:CC,6@CDG5DG7B@;C;*114**=*CEFC5=CG*;+++=CD523955)*..*9):<>B*3*7**/>)*2+/++27))/1).9/7)5)9EGF5><).780+-/0((,(4))*.*(3)(,1))--(
@M03506:14:000000000-AKVR1:1:1101:17294:8427 2:N:0:32
TCGGACTACCGGGGTTTCTAATCCTGTTTGATCCCCGCACTTTCGTGTTTCAGTGTCAGTAATGGTTTGGCGAGCTGCCTTCGCGATCGGTGTTCTATGACATATCTACGCATTTCACCGCTACATGTCATATTCCGCCCACCTCAACCACACTCAAGAATAACAGTATCTATGGCAGTTCCCCGACTGAGTCGGGGGCTTTCACCACTGACTTATTACCCCACCTGCACACCCTTTAAACCCAGTAAATCCGGCTAACGCTTGCATCCTTCGTATTACCGCGGCCGCTGGCACGAATTTT
+
CCCCCGGGGGGGGGGGGGGGGGGGGGGGGGGGGGGGGGGGGGGGGGGGGGGGGGGGGGGGGGGGGGGGEGGGGGGGGGGGGGGGGGGGGGGGGGGGGGGGGGGGGGGGGGGGGGGGGGGGGGGGGGGGGGGGGGGGGGGGGGGGGGGGGGGGGFGFGGGGGGGFGGGGGG9FFDFGC>GGGGGGGGGGGGGEFGGDE5EGGGCEGGGGGGGFGGGGFGFGGGD=CF:>*6=FGFFG?GFCGGGGF<FBF+9?:))15:7AB@DFFC?F?*?F5FECF)/<((-(((,765(4>709>)22)
@M03506:14:000000000-AKVR1:1:1101:8471:8441 2:N:0:32
TCGGACTACTCGGGTATCTAATCCCGTTCGCTCCCCTAGCTTTCGCGCATCAGCGTCAGTGTCGGCCCAGCAACCCGCCTTCGCCGCAGGTGTTCCTCTTGATATCTACGCATTTCACCGCTACACCAAGAATTCCAGTTGCCCCTTCCGCACTCTAGTCGAGCAGTATCAGTTGACCTTTCCGAGTTAAGCCCGGAGATTTCACAACTGACTTGTGCTGACCGCCTACCCGCCCTTCACGCCCAGTAAATCCGAACAACGCTTCCTCCCCCCGACTTACCTCGGCGGCTGGCACGGAGTC
+
CCCCCGGGGGGGGGGGGGGGGGGFGEGFGGG@FGCGGGGGGGGGGGGGGGGGGGGGGGGGGGFGDGGGGGGFGGGGGGGGGGFGGCG:FGFFGGGGGFGGGGGGGGFGGGGGGGCGCFGGG@FEG@@7FGGGDGGGC<CFABFGGGGGGEE6EGGGGC>C+@EGGFE93,;,=DCDGGGGGGGG8EE7FDGGCEGD/55C?8;7<C97C**0ADC@D7C+:<*>C5>)=*5:DEFC7**<;FFGGC+*0++0)7<DD0**)00**<:BFDC:))**2,6?>).4(-()()-(0(,1)0(-(
@M03506:14:000000000-AKVR1:1:1101:16295:8447 2:N:0:32
TCGGACTACAAGGGTTTCTAATCCTGTTTGATCCCCACGCTTTCGTGCATCAGTGTCAATATTCGTGTAGCCAGCTGCCTTCGCAATTGGTGTTCTATGTCATATCTAAGCATTTCACCGCTACATGACATATTCCGCTGACCTCCACGGCATTCAAGATTGATAGTATCAATGGCAGTTTCTAAGTTAAGCCTGGAGATTTCACCACTGACTTACCAACCCACCTACGCACCCTTTATACCCAGTGAATCCGGTTAACGCTTCCACCTTCCGTATTACCGCTGCCTCTGGACCGGGTTTT
+
CCCC<@C<9EFGCG<FGAFGGEFGFGGGGGGDFG8<FEFCFFGCFF@FFGG?FGEFF9<CEEFFFCDFGGGF9FGGCFFFGGF7@:FFFDDCFGGGAA,C6,EA9@EE,5,CF<@F<F<,@4F>?FF,=EE<FGCF<+4+@E@=FDDCC+B=+==4@8D6@@,D8DD,,,79@A,3=+1@EC,6=E@FFD,3@EDE8,,1@DC8FA,CCC7CFFG90+@CGGDCCC5A>C*=C>FG5C+5,5;8*=,9,,,/)))28BC:38>**++.*)2089*<?);+((((-(,0(/,)).3)).((-
@M03506:14:000000000-AKVR1:1:1101:4800:8448 2:N:0:32
TCGGACTACTGGGGTATCTAATCCTGTTTGCTACCCTAGCTTTCGCGCCTCAGCGTCAGTATCGGACCAGAGGGCCGCCTTCGCCACGGGTGTTCCTCCAGATATCTACGCATTTCACCGCTACACCTGGAATTCCGCCCTCCTCTACCGAACTCAAGTCGAGCAGTATGGAATGCAATTCCTGGGTTGAGCCCAGAGCTTTCACATCCCACTTACCCGACCGCCTACGCGCCCTTTACGCCCAGTTATTCCGGACAACGTTCGACACCTTCGTATTACCGCGGCTGCTGGCCCGGATTTT
+
CCCCCGGGGGGGGGGGGGGGGGGGGGGGGGGGGGGGGGGGGGGGGGGGGGGGGGGGGGGGGFGGGGGGGGGGGGGGGGGGGGGGGDGGGGGGGGGGGGGGGGGGGGGGGGDCEEGGGGGGGGGGFFFGFGDGGGGGGGGEGFGGGGGGGGGEGGGGGFDGGGGGGGGGGGFFGGGGGGGFGFFGDGEEGGFGGFGDF6EGGGGGC9CEGGGGGGFFFF>5DGGGGD>AC<5CDDFGF7FEG=DCF+<8CCFFFF*))4CCFFF<DE5585*)>FCFF)10(-,6>3,>>F(1),(9))-4.
@M03506:14:000000000-AKVR1:1:1101:21585:8460 2:N:0:32
TCGGACTACCGGGGTATCTAATCCCGTTTGCTCCCCTGGCTTTCGCTCCTCAGCGTCAGTGTTGGTCCAGGATGTCGCCTTCGCCACCGGTGTTCCTCCAGATATCTACGCATTTCACCGCTACACCGGGAATTCCAGTCTCCTCTGCAATCCTCAAGAACAGCAGTATCGATCGACGATCCTCAGTTGAGCCGAGGGATTTCACGACCGACTTGCCATCCCGCCTACGCGCCCTTTACGCCCCGTCACTCCCAGCAACGCTTGCCCCCCCCGCCTTTCCGCGTCCGCGGCCCCGCAGTGC
+
CCCCCGGGGGGGGGGGGGGGFGGGGEGFDFFEGFGGGGGGGGGGGGGGDGGGGGGEGGGGGGGDGGGGGGGCGGGGGGGGGGGGGGGGGGGFGGGFDFGDGGGGGFCGGGGGGCFFGGGGGCGGGGG:C@FEDEFFGGGGGFFGGGGGGFGGGGGCGGFFFGG8:DGF7FEG?FEGGGGEFE7DFF7,;9DGCG*@55:,AF,,>CEED3)2**<76>6+/CCCDGEF5<)>DBBG47==*=C)1:*7*3<@).9C*47*;5:75<E>E)1)))/;*)*3(-,-4(-)()((.-())),()
@M03506:14:000000000-AKVR1:1:1101:16741:8480 2:N:0:32
TCGGACTACCGGGGTATCTAATCCTGTTTGATCCCCACGCTTTCGTGCCTCAGTGTCAATCACCGTGTAGTCAGCTGCCTTCGCAATGGGTGTTCTATGTCATATCTAAGCATTTCACCGCTACATGACATATTCCACTAACCTCCACGGCATTCAAGACTGATAGTATCAATGGCAGTTTCCAAGTTAAGCTCGGAGATTTCACCACTGACTTATCAACCCACCTACGCACCCTTTAAACCCAGTGAACCCGGCTCACTCTTGCACCCTCCGTATTACCCCGGCTGCGGGCACGGATGTC
+
CCCCCGGFG-CBC:CBFGGGCFFGFAFEEFGGGG8DFGGGGDGGGGFGGGGGGGGGGGGGGG8EFGGGGGGGGGGGGGGGGGGGG7CFGGFFFGFGGGFFFGFGGEFGGGGGGGGGGGEGGEGG<EEEGGGECFEFFGGF8EEGG8BF>>CECEFFFGE=FGFG8=DFFFGGGGGFFEGDGGGFFGDCE,8,,=CG+;@7,2@:A,,:E7FGGFGA2+?CG**47CFFE>*=C)8?=F>9CFDGG,,1C+*:>:))/7D+;/+*++>8C:3>:1*00-82.((,3,43(.(-)3(/0)(.)
@M03506:14:000000000-AKVR1:1:1101:12601:8496 2:N:0:32
TCGGACTACCGGGGTTTCTAATCCCGTTTGCTCCCCTGGCCTTCGTGCCTCAGCGTCAGGAACTGTCCAGAGACCCGCCTTCGCCACTGGTCTTCCTTACGATATCTACGCATTTCACCGCTACACCGTAAATTCCAGTCCCCTCTCCAGTCCTCAAGCACGGCAGTATCGAATGCAGTTTCGGAGTTAATCTCCGAGATTTCACACCCGACTTACCGCGCCGCCTACGCACCCTTTCCGCCCAATGAATGCGAACAACGCTTTGGACCTCTGACTTCCCGCGTCTGCTGGCAACTATGTA
+
CBBCCEEGDGGGGG:FFGFGCEGGGFCFDFG<FE<;EFGFC<FFGGC@F,C6E@@B@FGF?F@FFFGGFGGCCFD<CCCGGFGGG7FFGGGEFGGGGG<FFFG>FCCEFF7FFCGGAFFGEBCF<FG7,4C+@<FCFA7C,38>E8DFDGGGC==9DGF@FG6C8C@,,@CB6DEDCGGGGFC5*BE?E,2@DC,1*4*CD+>1CC,7C)?C:*<78735CDG5)/=AC)):5))*,0****5<F60=?7+1.)9DDBF57>5*:6+02<CF4*+3<)*24(,-(-(*.)(())(*0*).-
@M03506:14:000000000-AKVR1:1:1101:15791:8510 2:N:0:32
TCGGACTACCGGGGTTTCTAATCCCGTTCGCTCCCCTAGCTTTCGCGCCTCAGCGTCAGTGTCGGCCCAGCAACCCGCCTTCGCCGCAGGTGTTCCTCTTGATATCTACGCATTTCACCGCTACACCAAGAATTCCAGTTGCCCCTTCCGCACTCTAGTCGCACAGTATCAGTTGACCTTTCCGAGTTAAGCCCGGAGATTTCACAACTGCCTTGTTCTGACCGCCTACGCCCACTTTACGCCCAGTAAATCCGCACAACTCTTCCCCCCCGCGTCTTCCCCCGGCTGCCGGCCCCGAGTT
+
CCCCCGGGGGGGGGGGFGGGGGGGGGGGGGGCFGGGGGGGGGGGGGGGGEGGFCGFGDGFGGGGGGGGGGGG8FGGGGGGGGGGGGGGGDGGGCFFGGGFCFFFGGGGGCEBCCEGGGG>EFGGGGGCCFG8DCCFGFFG9E>D?D88CCG+@EFGF7EG5E@EC8F;E7DCFFF9CEE<,5<>*4:C,,,?CGGG57/=<DG9CGGCFC*2A>+>+:1+;:8EGGFEG*)*1)854:*0;5D)*/<*+008?)*1)-*A/*6**3*0*73)89***(*+,(-,49>>(),()43)750:3
@M03506:14:000000000-AKVR1:1:1101:19230:8528 2:N:0:32
TCGGACTACTGGGGTTTCTAATCCTGTTTGCTCCCCACGCTTTCGAGTCTCAGCGTCAGTATTCGTCCAGTTGGCCGCCTTCGCCACCGGTGTTCCTCTCGATATCTACGAATTTCACCTCTACACCGAGAATTCCACCAACCTCTCCGATACTCTAGCTTGACAGTATCGAGTGCACTTCCCGGGTTGAGCCCGGGGCTTTCACATCCGACTTATCAAACCGCCTACACTCGCTTTACCCCCAGTAATTCCGACCAACGTTGTCCACCCCTGTCTTACCGCGGCCTCTTGCCCCGAGCTT
+
CCCCCGGGGGGGGGGGGGGGGGGGGGGGGGGGGGGGGGGGGGGGGGGGGFGGGGGGGGGGGGGGGGGGGGGGGGGGGGGGGGGGGGGGGGGGGGGGGGGGGFGDFGGGGGGFGGGGGGGFF@FGGGGGGGGGGGGGGGGGGGEGGGGGDEC>E,EDGGGGGGFGGEGGGGGG6<DGGGAECG?EEGEGGDGGGGCCCEGG=4>9<,=<8*9CGC7>C7A:FFGGG*)=FF6:*7)1(09+3:D5*<+/:++99B)9)4*1<?.*2++18)7<)9C?F9?C(04(((,.(9-)).()).(,(
@M03506:14:000000000-AKVR1:1:1101:14129:8528 2:N:0:32
TCGGACTACTGGGGTATCTAATCCCGTTTGCTCCCCTGGCTTTCGTTCATCAGTGTCAGATGCAGTCCAGAACGCCGCCTTCGCCACCGGTATTCCTCCAGATATCTACGCATTTCACCGCTACACCTGGAATTCTGCGTTCCTCTCCTGCCCTCAAGCTCACCAGTCTCAGACGCAGTTCCTCGGTTAAGCCGAGGGATTTCACGTCTGCCTTAGCAAGCCACCTACGCACCCTTTACGCCCAGTAATCCCGAACAACGCTTGCCCCCCCCCTATTACCGCCGCCGCTGGCCCGGAGTTC
+
CCCCCGGGGGGGGGGGGGGGGGGGGGGGGGGGGGGGGGGGGGGGGGGGGGGGGGGFGGGGGGGGGGGGGGEFGGGGGEFGGGFGEEFGGGGCFGGFGGGGGGGGGGGGGGEGGGGFFCGGDGGGGGGGFGGCGGGGGG@FCEGGGDFFGDGFCGGFGCGFGGGGGGGG8EAFDFDEC8;@;C;CC6;C59,@:C55?E>:C*>>,1;?CF7*9+9,;C8:C2?EGGFF*).CC).04+2/;E<DFF+9:+<<B>53)(9*7)75CEG5C>D3.);@+2/0((,2,(-515(2)805))(,.
@M03506:14:000000000-AKVR1:1:1101:19136:8547 2:N:0:32
TCGGACTACTGGGGTATCTAATCCGGTTTGCTCCCCACGCTTTCGCTCCTCAGCGTCAGAACAGGCCCAGAAAGCCGCCTTCGCCACTGGTATTCCTCCCGATATCTACGCATTTCACCGCTACACCGGGAATTCTGCTTTCCTCTACCCGTCTCAAGTCTGCCAGTATCCGATGACCCCTCCCGGTTGAGCCGGGAGATTTCACACCAGCCTTAACAAACCGCCTACAAGCCCTTTACGCCCAGTAAATCCGGACAACGCTTGCCACCTACGTATTCTCGCGGCTGCTGCCACTTCGTTA
+
CCCCCGGGGGGGGGGGGGGGGGGGDGGGGECFGFGGGGGGGGGGGGGGGGG9FGGEGGGGFGGGGGGGGGGGGGGGGGGGGGFGGDCEDGG9FGGGGGGGGGGGGGGFFGGGDCAFFFFDEECG9E@>FF+=DFGGGFCGAFGGGG9EGECGGFG9D?,@>CGGGGGF:ECCC3:3E8FE8EGG5>E5CD7EFE8:57CCGGFGGFFGCD*:6;3>?CFCCC<EDG>FCD@GGF:<,:*;CGD57C7=+9:?)07C<6<:555*>FC4EFD?BF++<)*3(,-4>((7>?)().(**)3(,
@M03506:14:000000000-AKVR1:1:1101:16342:8566 2:N:0:32
TCGGACTACCCGGGTTTCTAATCCCGTTTGCTCCCCTGGCCTTCGTGCCTCAGTGTCAGGAACTGTCCAGAGACCCGCCTTCGCCACTGGTCTTCCTCATGCTCTCTACGCATTTCACTGCTACACCATGAATTCCAGTCTCCTCTCCAGTCCTCAAGCACCGCAGTATCGAATGCCGCTTCTGCGTTAAGCACCGCAATTTCAAACCCGACTTACGGCGCCACCTACCCCCCCATTACGCCAAATGAACCCGCACCACGCTTGGGACCTCTGTCTTACCGTGCCTGCGGCCACAGGATTT
+
CCCCCCFGG9FGGGFDGGGGCEGGG7FFFGGDFGGGGCDFFGGEGGGGGACGGGGFGGGGGFGGFEGGGGGFGGGF:@FGGG7FGCFFCFFGGAEFGG9FD,CFCAEEF7@CFFFFFFFFFCFGGGG7FD?BFAFGCGGG,EFFFFGG9FFGGGF,@6D8DF=EGCE,7@=>,,6D,++6BE,D,+@@@8@>3:EC*1:*4+@,,,@AE4*;*;,52C5*:<D554;A0;)*25)*6*0*;555*<77+0;)))9))41*0)7****0*)*197++0-9<(,4(3)).(),(<((1)))-)
@M03506:14:000000000-AKVR1:1:1101:16463:8583 2:N:0:32
TCGGACTACTCGGGTTTCTAATCCTGTTCGCTCCCCACGCTTTCGCGCCTCAGCGTCAGTATTATGCCAGGTGGCTGCCTTCGCCATCGACGTTCCTTCCGATATCTACGCATTTCACCGCTACACCGGAAATTCCGCCACCCTCTCATATACTCTAGTTAGACAGTTTGCGATGCACTTCCCAGGTTAAGCCCGGGGCTTTCACATCACACACATCTTTCCGCCTACGCGCCCTTTACGCCCAGTAATTCCGATTAACGCTCGCCCCCTCTGTATTACCGCGGCTGCTGGCCCAGAGTTT
+
CCCCCGGGGGGGGGGGGGGGGGGGGFGGGGGGGGGGGGGGGGGGGGGGGGGGGGGGGGGGGGGGGGGGGGGGGGGGGGGGGGGGGGGGGGGGGGGGGGGGGGGGGGGGGGGGGGGGGGGDGDGGGGGGGEGGGGGGGGGGGGGGGGGFGGGGGGGGGGGGGGGGGGGGGGGGGGGGGGGGGGGGFFGEFFGGGGGD5CEGGGGCGGGGGGFGGGGGGGFFGFCEGGBFCGEGG>><?C@GGGGGGGF4F7CF4>DD<ACE37@DG8CDG5CFF>7<9<FE2,7,4(-))).4),(1)0<29
@M03506:14:000000000-AKVR1:1:1101:19262:8591 2:N:0:32
TCGGACTACCGGGGTATCTAATCCTGTTTGCTCCCCACGCTGTCGCGCCTCAGTGTCAGAAACTGCCCAGCAGACCGCCTTCGCCACCGGTCTTCCTCCGGATCTCTACGCATTCCACCGCTACACCCGGAATTCCGTCTGCCTCTACAGCCCTCGAGTTTGACAGTCGGCACGGCAGATCCGGGGTTGAGCCCCGGACTTTCACCACACCCTTATCAAACCACCTACGCGCCCTTTACGCCCAGTGATTCCGGACAACGCCCGCACCCCCCGTATTACCGCGGCTGCTGGCACGGACGTC
+
CCCCCGGGGGGGGGGGGGGGGGGGGGGGGGGGGGGGGGGGGGGGGGGGGGGGGGGGGGGGGGGGGGGGGGGGGGGGGGGDGGGGGDFGGGGGGGGGGGFEEGDGGGGGGGGGGGGGGGGGGDGGGGGEDGGGGGGGGGGCFDDGGGGGFFGGGGGGGGGEFGGFGFDFGDGCCCGG7EF,?EFC=E==5<EBFGGCE*5*5@C7CFGGCG:DC46A>>F+9><CC>??CD>ECDD<?DBC5CD<FF6=F+:B45*19(9CB))9>8CB8)9B>***<)*<699>F9(7)0.().(175(,,
@M03506:14:000000000-AKVR1:1:1101:20873:8594 2:N:0:32
TCGGACTACAAGGGTATCTAATCCCGTTCGCTCCCCTAGCTTTCGTGTCTGAGCGTCAGGAGCATCCCAGAAGGCCGCCTTCGCCACTGGTGTTCCTCCGGATATCTACGCATTTCACCACTACACCCGGAATTCCACCTTCCTCTGATGCCCTCAAGTTCGGTAGTATTGAACGACCCCTCCCAGTTGAGCCGGGCGATTTCACATCCAACTTGCCGAACCGCCTGCACACGCTTTACGCCAAGTAAATCCGTCTAACGCTAGTCTCCCACGTGTTACCGCGGCTGCTGGCGCGTAGTTT
+
CCCCCGGGGGGGGGGGGGGGGGGGGGGGGGGGGGGGGGGGGGGGGGGGGGGGGGGGGGGGGGGGGGGGGGGCGGGGGGGFCGGGGGGGGGGGGGGGGGGGGDEGGGGGGGG:FFGGGGGGGGGGGGGGGGGDEDFAFGG8DFGGGGGGGGGGGGGGG8@DDEGDD+DF=FGGAFFGEEGEBEEGF6FFGGGFFE5**/8:8?E9CC=6?D<CEC7C6C>*:CDGGG3F68FGCB)1-:BCGG)150A1+++07)*19A::55>):<01+)*5><5CC)1+41(((,45)003)(-1)04)-
@M03506:14:000000000-AKVR1:1:1101:14684:8604 2:N:0:32
TCGGACTACCGGGGTTTCTAATCCCGTTTGCTCCCCACGCTTTCGCGCCTCAGCGTCAGGAATTGCCCAGAGACCCGCCTTCGCCACCGGTGTTCCTCCCGATCTCTACACATTTCACCGCTACACCGGGAATTCCAGTCTCCTCTGCAATCCTCAAGAACGGCAGTATCGATCGACGATCCTCAGTTGAGCCGAGGGATTTCACGACCGACTTGCCATCCCGCCTACGCGCCCTTTACGCCCAGTAATTCCGAGCAACGCTTGCCCCCCCTGTCTTACCGCGGCCGCTGGCACCGAGTTG
+
CCCCCGGGGGGGGGGGGGGGGGGGGGGGGGGGGGGGGGGGGGGGGGGGGGGGGGGGGGGGGGGGGGGGGGGGGGGGGGGGGGGGG7FGGGCFGGGGGGGGGGGGGGGGGGGGGGGGGGGGGEGGGGGGGGEGGGGGGGGGFFGGGGGGGFGGGGGGGGGC65CEEDDE7>CFGGGGGGGDGGCFFGECGGG@FGDCGEDCFGGGGGGGGG3DDG7EFGBF4FG=D3BFEGFGGE:C3:B8*>CC5C+702<=4)19)4*:::B352AFG)9;)*0CF<=6(4960((0(81:)22C3)-,)
@M03506:14:000000000-AKVR1:1:1101:14755:8636 2:N:0:32
TCGGACTACAAGGGTATCTAATCCTGTTTGCTCCCCACGTTTTCGCACCTCAGCGTCAACAATCGTCCAGTAAGTCGCCTTCGCCACTGGTGTTCTTCCGAATATCTACGAATTTCACCTCTACACTCGGAATTCCACTTACCTCTCCGATGCTCAGGCGATGCAGTCTTAAAGGCAATTCCAGGGTTGAGCCCTGGGCTTTCACCTCTCACTTACAAAGCCGCCTACGTTCGCTTTACGCCCAGTAATTCCGTACAACGCTAGCCCCCCCCTTATTACCGCTGCTGCTGGCCCGCGTTTT
+
CCCCCGGGGGGGGGGGGGGGGGGGGGGGGGGGGGGGGGGGGGGGGGGGGGGGGGGGGGGGGGGGGFGGGGGG<FFGGGGGGGGGG@FGGGGFGEGGGGGGGGGGGGGGGGGEGGGGGGFDGGGGFGGGGGGGGGGGGGGFEFFFGFGGG7CEEADDGGGGDGGGGGGGGGGGGGGGGFGFDCFFG>EGD,:FGGGFG*D7DCFCEF?FC*=:FFFCG89;>FDGG:BFED465AB*3@A*=EGC5<+8@CGFF);DD)2:50)16CFFG)>>)2+0+)9C,92-72,*4)(4),4)))-((
@M03506:14:000000000-AKVR1:1:1101:27297:8639 2:N:0:32
TCGGACTACCCGGGTTTCTAATCCCGTTTGCTCCCCTAGCTTTCGCTCATCAGCGTCAATCTCGGTCCAGGATGCCGCCTTCGCCACCGGTATTCCTCCAGATATCTACGCATTTCACCGCTACACCTGGAATTCTGCATCCCTCTCCCGAATTCAAGCCATCCAGTATCGGATGCAGTCCCCAGGTTTAGTCTGGGGCTTTCCCATACGTCTTATTTGGCCTCCTACGATCTCTTTCCGCCCAGTATGCCCGACCCATGCTTGCTCCCCCCGGATTACCCTGACTGCTGGCACCGTGTTT
+
BC-A<FEGEGGDDFFFE-FFFGGGFGGGGGGGGGDEGGCFFGFGGGGGGGDG9CEFGEECEFCG@B7FEFCGADDFG+@CEF@FGGGFEE>FG9<FFC,F=5B?FCA,<BFGGG9FGGF7F7:FDEFGC,A,,AEE9FC,,@E88B?FE+++6@D9B,@D8F?EGEG9,@C@CCCF99E3,54@**@@,,7,7,@F,1*=DC??,42,40*/,2,,+44,;94:*;9675)=/+3+.++*=/):*3A++++)00)))(0*)*8*/+<)/))00)/8*)*:(.4.())))/(4),())0...
@M03506:14:000000000-AKVR1:1:1101:12269:8645 2:N:0:32
TCGGACTACCGGGGTTTCTAATCCTGTTTGCTCCCCACGCTTTCGCGTCTCAGCGCCAGTATCCGACCAGGGGGCCGCCTTCGCCACAGGTGTTCCTCCCGATATCTACGCATTTCACCGCTACACCGGGAATTCCACCCCCCTCTTCGGTACTCTAGCTTGCCAGTTTCATGCGTCGTTCCTCGGTTGAGCCGGGGGATTTCACACATGACTTAACAAACCGCCTACACCCCCTTTACGCCCAATGATTCCGACCAACGCTTGCCCCCTCTGTATTACCCCGGCCTCTTGCACACAGTTA
+
CCCCCGGGGGGGGGFGGGGGGGGGGGGGGGGGGGGGGGGGGGGGGGGGGEGGGGGGGGGGCCGGGGGGGGGGGGDGGGGGGGDGGGGGGGGGGGGGGGGGGGGGGFGGGGGFEGGFFGGGGGEFFGGGGG@FGGGGGGGGGGEGGGGFFGGGECFGFCCFGFFGCCEGCFFGFGEGGEG8BEEGG*AEG7FGGGGGDDE=EGG?9CE=F==<C7@0CD4>DG3>DDFF6<)>DB)C:FF*:=)CFFFFGC@F?@)/9(1*).)/9+A5C7D7/0+<F2B?(43((,(0(*-)*4)*.)5-)
@M03506:14:000000000-AKVR1:1:1101:23845:8665 2:N:0:32
TCGGACTACTGGGGTATCTAATCCTGTTTGCTCCCCACGCTTTCGCGTCTCAGCGTCAGTCACCGTCCAGAAGGCCGCCTTCGCCACCGGTCTTCCTCCTGATATCTACGCATTTCACCGCTACACCAGGAATTCCACCTTCCTCTCCGGGCCTCGAGTCCGCCAGTTTCCAATGCCCTTCCTGTGTTGAGCCCCGGGCTTTCACCTCATCCTTAGCGTCCCCCCCACACCTCCTCCACCCCCAGTGGTTCCGACCAACTCCCGCAACCCCCGGCCTCACCCTCCTGCTCGCCTCGCGTTC
+
CCCCCGGEGGGGC7F-6CFD9AECFEFGAEFCFFFCFGGGGGCFFEGCF,C,6EEFFDE6,9CFE<,CF<CFFG<FCFE::EDFGCGGG:=+,,@FECFFC,E9FF<FA7FC4+AF9EE+F=CEGGGF<=BA,:FFF9=::DF9=;8D++3+@@E+>+@8E>EEGDC,,7;=,,,@7D6,4D,6582,1,2?6:*/*/=:,;<,1++*3+++31+5>3./)8*=5).7**.*10)*(25***17*<+)+*2/.)175(**/)))1**0*0*))/:*12):((((-(4?092>)((*))(((
@M03506:14:000000000-AKVR1:1:1101:5376:8671 2:N:0:32
TCGGACTACCCGGGTTTCTAATCCCGTTTGCTCCCCTAGCTTTCGCGCCTCAGCGTCAGTATTGGGCCAGATGAGCGCCTTCGCCACCGGTGTTCCTCCTGATATCTACGCATTTCACCGCTACACCAGGAATTCCCTCATCCTCTCCCATACTCAAGCCAGGCAGTTTGGGATGCAGGTCCTCGGGTGAGCCGAGGGATTTCACATTCCACTTACCTGACCGCCTACACCCCCTTGACGCCCAGGGATCCCGAACAACGCGTGCCCCCCCCCTATCTCTGCGGCCGCTGGCACGGCGTTT
+
CCCCCGGGGGGGGGGGGGGGGGGGGGGGGGGFGGGGGCFDFGFGDGGGGFGGGG>FEGGGGGG9EFGGGFGGAFFGGGGGDGGGGGGGGGGGGGGGFGGGGGGGGGGGGGGEFDGGAFGGGGCGGFGGGGFGGGGGGGGGGGGGGDGFGGGDGFGFFFGCF8FGFGFEFFGGGGGGGFCEGGFGEGCCC@@FGEGGDEGGGFGGG9C7?DGGD>FEC>A6;07CG*:FFD)=5>)*(*0***9<**2)2*2.))1753*1)).1*/A>EEC)))*3+)1+))(((-(00)(())(1).-,(
@M03506:14:000000000-AKVR1:1:1101:6150:8672 2:N:0:32
TCGGACTACTGGGGTTTCTAATCCCGTTTGCTCCCCTGGCTTTCGTGCCTCAGCGTCAGTACACCCCCAGCAGCTTGTCTGCACCATTGGCGTTCCAGATGATATCTATGCATTTCACCGCTCCACCATCTGTTCCAGCTGCCCCTAGGTGACTAAAGAACGGCAGTATACCAAGCATTTCCACAGTTACGCTGCGGGATTTCACAAGATACTTACCATCCCGCCTCACCCCCCTGCAACCCCAGTTATCCCCCCTAACGCCTTGCCCCTCCTGATTCACGCTACTGCTGCCGCATCGTTC
+
9CC@CEFFGGGGCCCFGGA@EFCF<FFA,,C,CC8FGFF8C<CEGGGCFCFGGC@FGFEGEGG<FGCCGC@FFFD9EEFCFFGGGFGG9EFGCEEFGGGFFGGGGFGG,E?FG<EFEEGGC+@FFFGGEFG9@5=F,?E,=@@>++6,>@BEFG=,@@,DE868=6D9:E==E,,+=@:,=@ADC8D:F,+BC@3*@@5@,2>EC,A7,4+5B9,>C::,9F:*:C)),1)*988*(2*+35C**+++4+5;))75*.*:).)1*++)/07))*+30)*+((((-,)*-),()(-1))-(,
@M03506:14:000000000-AKVR1:1:1101:25399:8683 2:N:0:32
TCGGACTACCGGGGTATCTAATCCTGTTTGCTCCCCACGCTTTCGCACCTCAGCGTCAGTACCGGGCCAGTGAGCCGCCTTCGCCACTGGTGTTCTTCCGAATATCTACGAATTTCACCTCTACACTCGGAGTTCCACTCACCTCTCCCGGACTCAAGCTATCCAGTATCAAAGGCACTTCTGGAGTTTAGCTCCAGGCTTTCACCCCTTACATAGCAAGCCGCCTCAGTGCGCACTACCCCCAGTGATTCCGAGCACCGCTAGCCCCACTCGTATTCCCGCCGCTGCTCGCAGCAATGAC
+
8C<CC7FG@EBC7F@FGGGFDGGFADEGFGDFF<DCFGGDEG@9CGGGEFFGFG@FFGEGGFGGGDEGEGEGFGGGGGFF@FGGGGED,:AFF:AFA@,??4:FFGFGGGDGG7EFBFFAE,,C?A?=FGE7>ABDDGF:,,DEFB>D,=7CE>,@89CA,,3DCFD;,=;=EA>CC,@8,5,3@B@E,@DF,<EF,:1=1*5,54==*2*0,111*41,*8)*):))0++4/.))(2)*3*9)/02*+39=6))97(**07)/>CG>/)*))*/*0)90(6(((,(),*(4)((0)*)))
@M03506:14:000000000-AKVR1:1:1101:27830:8690 2:N:0:32
TCGGACTACACGGGTATCTAATCCCGTTTGCTCCCCTGGCTTTCGTGCCTCAGCGTCAGGAAGTGTCCAGAGACTCGCCTTCGCCGCTGGTGTTCCTCTCGATATCTACGCATTTCACTGCTACACCGAGAATTCCAGTCTCCCCTCCACTCCTCGAGCCGAATAGTAACCGACGCCATTTCCAAGTCGAGCTTGGAGATTTCACGTCAGACTTACCCGACCGCCTACTCACCCTTTACGCCCAGTGCATCCGACCCACGCTAGGGACCCACGCATTACCGCGGCTGCTGGACCAGAGCTT
+
CCCCCG>FGGGGGDF@F@AFFADEDEEEFFGGFEC;,@D8EFGGG<C,@FFFCCC,BCCGGFG,EFGGGGGGC<<FF+@CCFCG7FGGG+E<FEDFAEFGECFF=9<FCFCEGGEA@EEGG,99,AA@@7>C9?FGFFFGGGEEED=BDC3,8D8@EECEED>:3E@3,@9@ECBE5C9@6,=,>,>,*64CE@<:,,54;+,,>=EE5D7?+:<>4*)*)9)::*55+*96C)52:792;=)11AE*0+09))))/.1*00))2**02)*)0)2:*)*3,44;((,0,)4()((1).()(
@M03506:14:000000000-AKVR1:1:1101:4260:8691 2:N:0:32
TCGGACTACTGGGGTTTCTAATCCCGTTTGCTACCCACGCTTTCGCGCCTCAGCGTCAGTACCGGTCCAGGGGGCCGCCTTCGCCACCGGTGTTCCTCCAGATATCTACGCATTTCACCGCTACACCTGGAATTCCGCGTCCCTCTCCCAAACTCAAGCCATCCAGTATCAGACGCAGTTCCCCGGTTAAGCCGAGGGATTTCACGTCTGACTTAGTTGGCCACCTACGAGCCCTTTACGCCCAGTAATTCCGAACAACGCTTGCCCCCCCCGTATTACCGCTGCCGCTGGCACGGAGTTA
+
CCCCCGGGGGGGGGGGGGGGGGGGGGGGGGGGGGGGGGGGGGGGGGGGGGGGGGGGGGGGGGGGGGGGGGGGGGGGGGGGGGGGGGGGGGGGGGGGFGGGGGGGGGGGGGGGGGGGGGGGGGGGGGGGGFGGGDFDGGDGGGGAFCGGGG,@CCFGFFGGGFFGGGG9DFFG<FGGDGECGGGGDGGGCGGGCCC:EE8CFC?EFCFG*7:C+2<::F?F4DGFGG6?GC0:C>:93:FEG779C6C4?@EF?:*/725:5557<F8@GE)8>1:C+)*<(-,22,(7-)0:58:D8742)
@M03506:14:000000000-AKVR1:1:1101:20662:8702 2:N:0:32
TCGGACTACCGGGGTTTCTAATCCCGTTTGCTCCCCTGGCCTTCGTGTCTCAGTGTCAGGAACTGTCCAGAGACCCGCCTTCGCCACTGGTCTTCCTCATGATCTCTACGCATTTCACTGCTACACCATGAATTCCAGTCTCCTCTCCAGTCCTCAAGCACCGCAGTATCGAATGCAGTTTCGGCGTTAAGCTCCGAAATTTCACACCCGACTTACGGCGCCACTCACGCACCCTCTACGCCCAATGAATCCGAACAACCCTTGAGACCTCCTTATTCTCGCGCCTGCTGGTCCAGCGTCA
+
CCCCCGGGGGGGGGFGGGGGGGEGGGGFGGGGGGCFFDFGGGGGGGEGG<@DFGGGGGGC89FGFFGFEGGGGGGGGGDCFGFGGGGG<FFGGGAFBF9FFGGGDFFAFDF>BCGGFFGCGGFGDFF7BAFGFFGG9BAE=EFFGFCDFE@DFFF,@4>8BD6CG>EFGG8D,=DF8EDFGGE6++5@@E,,,3@*:7*4<C?CF7F4@CCGG4,A5*649)/=**06**.=)8>*(>6/:5C39C8*+2A).7C</(**775<:+**2)20)2+++)1+,130(,(7240(*,,2/)4((
@M03506:14:000000000-AKVR1:1:1101:12858:8728 2:N:0:32
TCGGACTACTGGGGTATCTAATCCCGTTTGCTCCCCTGGCTTTCGCGCCTCAGCGTCAATGCCGGTCCAGGATGCCGCCTTCGCCACCGGTGTTCCTCCAGATATCTACGCATTTCACCGCTACACCTGGAATTCCACATCCCTCTCCCGGATTCAAGCCCTCCAGTATCAGACGCAGCTCCCGGGTTGAGCCCGGGGATTTCACGCATGACTTAGAAGGCCGCCTACGCGCCCTTTACGCCCAGTAATTCCGAACAACCCTTGCCCCCTCGGTACTACCGCGGCTGCTGGAACAGAGTTT
+
CCCCCGGGGGGGGGGGGGGGGGGGGFFGGGGFGGFGGGGGGGGGGGGGGGGGGGGGGGGGGGGGGFGGGGFGGGGGGGGGFGGGGGGGGGGC=FGGCGGGGGGFGGAGGGGGGEGGGGGGGGGGGGGCF8=FFDFGGGGCGGGFG8DDGC8@+AFFFGGGGGGGFFFG3DFCFGCECG5EFGGDE5:A>C,2BEEGGGE*=7CEG5CECD*9<2+<;7;*;C85>C>:*57:C3><>:B/*:C**++0<+:=?@*CD:C*.5.*7CE@G51))/**3)9E0((,,(-5))2()5(25))))
@M03506:14:000000000-AKVR1:1:1101:24867:8731 2:N:0:32
TCGGACTACCGGGGTTTCTAATCCCGTTCGCTCCCCTGGCTTTCGCGCCTCAGCGTCAGTGCCGGCCCAGCAACCCGCCTTCGCCGCAGGTGTTCCTCTCGATATCTACGCATTTCACCGCTACACCGAGAATTCCAGTTGCCCCTTCCGCACTCTAGCCCCGCAGTATCAGTTGACCTTTCCGCCTTAAGCCCGGAGATTTCACAATTGACTTGCGGTGGCCGCCTACGCGCCTTTTACGCCCACTAAATCCGAACGACGCTTGCTCCCCCCGCTTCATCGTGCCTGTCGCGCCGGAGTT
+
BCCCCGGGGGGGEEGGGGGGGGGGGGGGGGG@FEEFFGFGGGGGFDFGGCGGCF7FFGGGGGGGDGGGGGGGGGGGEDGGGGGDGGGGGGFGGGGGFG9EFG<FGGGGGGG7FC?<FGE@EGGGGGGGGGG+><;FFFFAF,9@DFFDDC8:CEFGC7;8CE*;*?E;=E;9BC;EEGGGC?95**3=E9B9FFED=5=2>C7<79?ED4::C*+217<:3**27<))*9</97.1.:9C:=)/1*26+8+@)>*11(*2)).19*27<)9:73***(0+)((((,-*.)4(0,(9.)(4.
@M03506:14:000000000-AKVR1:1:1101:17567:8740 2:N:0:32
TCGGACTACTGGGGTTTCTAATCCGGATCGCTCCCCACGCTTTCGCTCCTGAGCGTCAGTACCAGTCCAGGATGCCGCCTTCGCCGCTGGTGTTCCTCCGGATCTCTACGCATTCCACCACTACACCCGGAATTCCGCATCCCCCTACTGGCCTCAAGCTCGACCGTATCGCACGACCCTCCCCAGTTGAGCCGGGGGGTTTCACGCACCACGCATCGAGCCGCCGTCGCGCCCTTTACGCCCAATAAATCCGGACAAGCCTCTCCCACCGTCTATTACTGCGCCTCGTGCCACGTAGTTT
+
CCCCCGGGGGGGGDGGGGGGGGGGG7BCFFGFGGGGGDGGGGGGGGCFEFGGGGGGGGGGGGGACFDGGGGGGGGGGGGCEGGGGGGGGGGFFGGGGGGGEC?CGGGCGGGGGGGGCGGGFFGGGGGGGG+@D<FFFCFGFFBF>ECFGFFDCD68D,@,DEEGGCCFEDCC*4CG=*C,*AEGCB+<3;:8EEC=***:C*C9+:C*7)2>578*9*0**1)=3)07*))*)879?74//:)*/=8*++<?>5>C3(**0))*2*;);)/))**3+)*0))41(-,)-)(30)95)),-)
@M03506:14:000000000-AKVR1:1:1101:10990:8741 2:N:0:32
TCGGACTACAGGGGTATCTAATCCCGTTTGCTCCCCTGGCTTTCGCGCTGTCAGCGTCAGTGTCGGCCCAGCAACCCGTCTTCACCTCAGGTGTTCCTCTCGATATCTACGCATTTCACCGCTACACCGAGAATTCCGATTGCCCCTTCCGCACTCTAGCAAAACAGTATCAGCTGACAGTTCCGAGTTAAGCCCGGAGATTTCACAGCTGACTTGAGTTGCCGCCTACGCGCCCTTTACGCCCAGTAAATCCGAACAACGCTTCCTCCCTACGTATTACCGCGGCTTCTGGCACGTAGTT
+
CCCCCGGGGGGGGGGGGGGGFFGFGGGGGGGGGGGGGGGGGGFGGGGGGEGGGGGGCEGEGGGGGGGGGGGGGGGGGGGGGGGGGGGGGGGGGGFGGFGGGGGGGGGGGGGGGGGGGGGGGGGEGGGGGGGDFGGGGGDGDFGGGGGGGGGGG>=FGGGGGAFFGGFGADFF7@FGCCCCGGGGGE8CCCG99FFEEGGEFGGGGFCCFC*?6;F<;6AF>CFCG3.=F>DG)5>DFF6@:>)77*<@+ACFF@7DD(25)5>5*<+9*>F?:*;CC(9C)(,((2()(*)))(357)(4)
@M03506:14:000000000-AKVR1:1:1101:22375:8752 2:N:0:32
TCGGACTACCCGGGTTTCTAATCCCGTTTGCTCCCCTGGCCTTCGTGTCTCAGTGTCAGGAACTGTCCAGAGACCCGCCTTCGCCACTGGTCTTCCTCATGTTCTCTACGCATTTCACTGCTTCACCATGAATTCCAGTCTCCTCCCCAGTCCTCAAGCACCCCAGTACCGTATGTAGTTTCGGAGTTAAGCCCCGAAATTTCACCCCTGACTAACGGAGCCACTTACACCCCCATTACGCCCTTAGCACCCCAACAACACCTGAGCATCCGAACCTCCCCTCTGTGACGGCCCAGATGTA
+
<CCCCEGG9EEF7FCBF-CCFE<,EFGDC7C6EC,BFGG8F@6ECEF<FA@DDFFGGGGDCEFGGGG,F8,CE<CFFC:CE9DFBFEF,,EFG,6C,<6BF<FFGG9DC7+4@CEFA9,CA<,AEGDDEF,:C?FF,99C;,94,,+@>+9,,7,D=?D8?@+==+@,,7833@3,7=@E9=6++@CDCC;963>+++@,35@,@,,1*3**,+219**4;*04*+1;,2)4??)**+2*3=C3*++1++*2))***(2/)).**2+*200..***2(0*(.(,)))*.),(),-*74):.
@M03506:14:000000000-AKVR1:1:1101:14630:8755 2:N:0:32
TCGGACTACTGGGGTTTCTAATCCTGTTTGCTCCCCTAGCTTTCGTGCCTCAGCGTCAGGAGTTGTCCAGGGACTCGCCTTCGCCACTGGTGTTCCTCTCGATATCCACGCATTTCACTGCTACACCGAGAATTCCAGTCCCCCCTCCAACCCTCTAGCCGAATAGTATCCAATGCCATTCCGCAGTTAAGCTGCGGGATTTCACATCACACTTACCCGACCGCCTGCCCACCCTTTCCGCCCAGTGAATCCGAACAACGCCCGGCACCGTGCTCTGTCCGCGGCTGCTGGCCCACGGTGC
+
CCCCCGGGGGGGFEGGGGGGGGGGGGGFGGGGGGFEGCEGGGGGEF<FFGGFGGGGGGGGC@FFDEFGCDGCCDEFGGGDGGFGG,CFF<FFDGGGGGGGEF84CFFFGGGEEEDGDGGGGGGFEGGGCEC:FFGGG9FFEEGCCEGG8,D=C8DF9=DFCE+@+@EFFC@F?73@CGG,>7,@@>4@:=,35:CC>75*=*D:,,=,=*;??>7C*?8*C/):9*05*96ED88>=+8*;A<DC6+99+3))0*9)(**))0))**8@.*))*+3+)*2(-(-4-435)(,8((*))(-(
@M03506:14:000000000-AKVR1:1:1101:7132:8789 2:N:0:32
TCGGACTACCCGGGTATCTAATCCTGTTTGCTCCCCACGCTTTCGTGCCTCAGCGTCAGTTGCCGTCCAGAGAGTCGCTTTCGCCACCGGTATTCCTCCCGATATCTACGCATTTCACCGCTACACCGGGAATTCCACTCTCCCCTCCGGCACTCCAGCCTCGCCGTTTCGAGCGCACTTCCAAGGCTGAGCCTTGGGCTTTCACGCCAGCCTTGCGAGACCGCCTACGCACCCTTTACGCCCCGTGATTCCGTCCAACTCTTCCACCCCCCGTCTTACATCTCCTGCTGGCCCTCACTTG
+
CCCCCGGGGGGGDGGGGGGGGGGGGGGGGGGFGGGGGGGGGGGGGGDGG9FGGGGGGGGGGGGGDB@FGGGGGGGGGGGGDGGGGGGGGEGGGFGGGGGEEGGGGGFGGGG7C@EGGGEEGDGGGGGGE+@:FDGCDAAFDFEGEFGGGEEGG,DFEGGGFGEGDE*B888*=C*B5BEGGG7E?>FGGGG@CFFF6**7=6>7;=F5*7*>FF6E3)8*9>9=D35?:D>EGFF>40=*?579)*/)2+<9:6*1/66*9***:+<>*0CD)/;@8)9+).))--)/(/(4)4(*0))))
@M03506:14:000000000-AKVR1:1:1101:17502:8807 2:N:0:32
TCGGACTACTCGGGTATCTAATCCCGTTTGCTCCCCACGCTTTCGCGCCTCAGCGTCAGGAAATGCCCAGAGACCCGCCTTCGCCACCGGTGTTCCTCCCGATCTCTACACATTTCACCGCTACACCTGGAATTCCGCATCCCTCTCCCAAACTCAAGCCATCCAGTATCAGATGCAGTTCCCCGGTTAAGCCGAGGGATTTCACGTCTGACTTAGTTGGCCGCCTACGAGCCCTTTACGCCCAGTAATTCCGCATAACGCTTGCCCCCCCCGCGTTACCGCGGCCGCTGCTACGGGGTAG
+
CCCCCGGGGGGGGEGGFFGGFGGGGDGGGGGGGGGGGGGGGGGGGGGGGGGGGGGGGGGGGGFGGGFGGG?FGGGGGEFGGGGGCEGGGGGDEGFGGGGGGGDFGGGFGGGGGGGGGGGGG7FGFFGGGGFGGGGGGGGGC@E@EDFGGG8EGGGFCFGGGFGGG?FECAA@DFBF:FGC9DFGGDG5?FDGFC5/**/,=C9BF=8=CC+1A++3:@A+*255538A=C5:5;F42:95*2539<96?<9*))1**)2:)8759<+0:59).)1/:()3(((,((-.4)()*.3*)5(((
@M03506:14:000000000-AKVR1:1:1101:17131:8821 2:N:0:32
TCGGACTACTGGGGTTTCTAATCCTGTTTGCTCCCCACGCTTTCGTGTCTTAGTGTCAGAAACCGTCCAGATAGCCGCCTTCGCCACTGGTGTTCTTCCCAATCTCTACGTATTTCACCACTACACTGGGAATTCCACTATCCTCTCCGGTCCTCTAGCTGCCCAGTATCAAGTGCATTTCTTGAGTTGAGCTCAAGGCTTTCACACCTGACTATGACAACCACCTACACACGCTTTACGCCCAGTAATTCCGAACAACGCTAGCCCCCTCCGTCTTACCGCGGCTCCTGCCACAAAGTTT
+
CCCCCGGGGGGGGGGGGGGGEGGGGFGGGGGGGGGGGGGGGGGGGGGGGGGGGGGGGGGGGGGGGGGGGGGGGGGGGGGGGGGGGGGGGGGGGGGGGGGGGGGGGGGGGGGGGGGGFGGGGGGGGGGGGGGFFGGGGGGGGGGGGGGGGEGGGGFGGGGGCGCEFFGAEGGGGGCFGGGGGG=B8=FG8D889DF::,@FGFGGG:EDFFGGFFGDGGFGGGDGGGFFFF4C79*35=A*ACDGGCCFF99C)57DG3<*.5:7<ECEGFD)7758/5BGF61(44(02)((0,(*07)))
@M03506:14:000000000-AKVR1:1:1101:10725:8883 2:N:0:32
TCGGACTACCGGGGTTTCTAATCCCGTTCGCTCCCCTAGCTTTCGCGCCTCAGCGTCAGTGTCAGCCCAGCAACCCGCCTTCGCCGCAGGTGTTCCTCTTGATATCTACGCATTTCACCGCTACACCAAGAATTCCAGTTGCCCCTTCTGCACTCTAGCCGCACAGTATCAGTTGACCTTTCCGAGTTAAGCTCGGAGATTTCACAACTGACTTGTGCTGGCCGCCTACGCTCCCTTTACGCCCAGTAAATCCGAACAACGCTTGCTCCCCCCGTATTACCGCCGCTGCTGGCCCGGAGTT
+
CCCCCGGGGGGGGGGGGGGGGGGGGGGGGGGGGGGGGGGGGGGGGGGGGEGGGGGGGGGGGGGGGGGGGGGGGGGGGGGGGGGGGGGGGGEGGGGGGGGGGGGFGGGGGGGGGGGGGGGGGCGGGGGGGGDFGGGGGGGGFGGGGGGGGGGGGGGGGGGGGGGGGFGCEGGGGGGGGGGGGGGE88CC7DFG;DGEG58EFGGGFDCGGF*;FDDGFFFCFDFEDDEFGDF*9>FG<FFG*:5>976*<:+9;)**1,9=5;B5*;7*<;D..12*0(*36(4(,46<>4?()((/5)-22
@M03506:14:000000000-AKVR1:1:1101:21359:8901 2:N:0:32
TCGGACTACTGGGGTATCTAATCCCGTTTGCTCCCCTGGCTTTCGCTCACTCAGCATCAGAATTGGTCCAGGATGCCGCCTTCGCCACCGGTGTTCCTCCAGATATCTACGCATTTCACCGCTACACCTGGAATTCCGCATCCCTCTCCCAACCTCAAGCCATCCAGTATCCGACGCAGTTCCCCGGTTAAGCCGAGGGATTTCACGTCTGACTTAGTTGGCCGCCTACGAGCCCTTTACGCCCAGTAATTCCGAACAACGCTTGCCCCCCCCCTCTTCCCGCCGCCTCTGGCCCGGCGTT
+
CCCCCGGGGGGGFGGGGGGGGGGGGGGGGGGGGGGGGFFGGGGGGGGGGGEGFGFGGGGFEGGG@DFGGGFFCFFFEGGGGGGGGGGGGGGGDGGGGGGG<BFCGGGGGGGGCFCFGFGGGGDGGGGGGC8BFFGGGGEGGGGGGGGGGGCGGGFFGFDFGGFEG8DF8DF98+@+@@EGCFGGGEEGE*>FDC5*=?E5C*<B,C5CC*7:<>A97CF96CG*CGF5CD5*C>)*46*<5CDD35<=C97*9)*7D(9C))0*>CFFGFCE5)2/;<*<40((,((0-0))/4(/)81>(
@M03506:14:000000000-AKVR1:1:1101:11678:8908 2:N:0:32
TCGGACTACTGGGGTTTCTAATCCTGTTTGCTCCCCACGCTGTCGCGCCTCAGTGTCAGAAACTGCCCAGCAGACCGCCTTCGCCACCGGTCTTCCTCCGGATCTCTACGCATTCCACCGCTACACCCGGAATTCCGTCTGCCTCTACAGCCCTCGAGTTTGACAGTCGGCCCGGCAGCTCCGGGGTTGAGCCCCGGACTTTCACCACCCCCTTATCAAACCACCTACGCGCCCTTTACGCCCAGTCATTCCGGACAACGCTCGCCCCCCCCGTATTACCCCGGCTGCTGGCCCGGAGTTC
+
CCCCCGGGGGFGGGGGGGGFGGGGGGGGGGGGGGGGGGGGGGGGGGGDGGGGGGGGGGGGAGGGGGFGGGGGGGGGGGGGGGGGGGGGGEGGGGGGGGGGGGGGGGGGGGGGGGFFFEGGGDGGGGGGG:F@FGFGCGGGCGGGGGGGFGGGGGGGEGGGGGGFCFFF5:E*CE>E5C*A6CEGECCGDFFEFEEEECE50CFGGGC5*>5D7<A:>CB9CD5575?FGG:CC55*406;CGGDF++*3007/7*9),95).5)3:*)?:D3)1**+-=F(4>B6(334)(,)-1C))4(-
@M03506:14:000000000-AKVR1:1:1101:17006:8936 2:N:0:32
TCGGACTACTGGGGTTTCTAATCCCGTTTGCTCCCCTGGCTTTCGCTCCTCAGTGTCAGTGTTGGTCCAGGATGCCGCCTTCGCCACCGGTGTTCCTCCAGATATCTACGCATTTCACCGCTACACCTGGAATTCCGCATCCCTCTCCCAAACTCAAGCCATCCAGTATCAGACGCAGTTCCCCAGTTAAGCTGAGGGATTTCACGTCTGACTTAGTTGGCCACCTACGAGCCCTTTACGCCCAGTAATTCCGACCCACGCTTCCCCCCCCCGTATTACCCCGGCTGCTGTCCCGGGTTGA
+
CCCCCGGGGGGGGGGGGGGGGGGGGGGGGGGFGGGGGGGGGGGGGGGGGGGGGGGGGGGGGGGGGGGGGGGGGGGGGGGDGGFGGGGGGGGGGGGGFGGGGDGFGGGFGGGGGGGGGGGGGFFGGGGGGGGGGGGGDGGGGGGGF8DFGGGGGGGGGGGGGGGGGGGDFGGGDG6>EEGFFGGE6B@FGC>9EGFG>A5E<FF,DFEG7DFGGF?FGGF6F9CFFFAF5*255>FGE+1*/=77DF7A7?@AAE3))(/*8D:*9@GEG5C>B9*2+)9+((((42,7,9.,))-1)02((
@M03506:14:000000000-AKVR1:1:1101:21335:8962 2:N:0:32
TCGGACTACTGGGGTTTCTAATCCCGTTCGCTCCCCTGGCTTTCGCGCATCAGCGTCAGTGTCAGCCCAGCAACCCGCCTTCGCCGCAGGTGTTCCTCTCGATATCTACGCATTTCACCGCTACACCGAGAATTCCAGTTGCCCCTTCTGCACTCTAGCCGCACAGTATCAGTTGACCTTTCCGAGTTAAGCCCGGAGATTTCACAACTGACTTGTGCTGGCCGCCTACGCGCCCTTTACGCCCAGTAAATCCGAACAACGCTGCCCCCCCCCGTATTACCGCGGCTGCTGCCACTGAGTT
+
CCCCCGGGGGD@FFGGGGGGGGGGGGGGGGGGGGGGGGGGGGGFGGEGGGGGGGGGGGGGGGGFGGGGGGGGGGGGGGGGGGGGGGGGEEGGGGGGGGAFDGGGGGGGGGG@CFEGGGGGG>FFGGGGDE7BBFGGGC;D,BDGGE8DFFGGGCFFGGGGGGDGGGGGFD,,5@E9ECADFG5*=B@EGGCFGG5E55?6C7C9C??E6C7;C7;C*++<4CG5DGFEGCB5CDE)348EEGCD*:CFC7+9653*/(9:)>)*)2*0*)5.77/*0.*<6(4>(,(8?6)))),*//,))
@M03506:14:000000000-AKVR1:1:1101:11596:8968 2:N:0:32
TCGGACTACCGGGGTTTCTAATCCTGTTTGCTACCCACGCTTTCGTGTCTCAGCGTCAGTGGCCGTCCAGATAGCCGTCTACACCGCAGGTGTTCCTCCCGATATCTACGCATTTCACCGCTACACCGGGAATTCAGCTATCCTCTCCGGCACTCAAGCCTTCCAGTTTTCGGCGCACCCTCCCAGTTAAGCCGGGAGACTTCCCACCACACTTAGAAAACCGCCTACACACTCTTACCGCGCAGTAATTCCACACAACCCTTGTCGCCTACGCATTCGCCCGCCGCCTGCCCCTTCCTTA
+
CCCCCGGGGGGGGGEDGGGGGGG9C@FFAFFGGGGGGGEGGGGGGGFFFE9FAFFGGGGGFCGGGCGGG8FG9ECGGGGG?FFF@CCECCB<FFGGGFGCFGDFGFGGGGGFGGFFFCFC>>FGGCF@@7CCEFF,,CCB;DFGF;DC6CEGG??F8FFD@EGGF,5@@FF7CEEGEEEC:C5C8?E?C9>C8=*C:*;CC7F+=:*/A7C*2:+2*:*2>5CE1/7?6CFGC@F*)*08**9)77+*2+26***19257.5)**+27*)*.)/*22-*:(-,(-(-847(()--*))--)
@M03506:14:000000000-AKVR1:1:1101:15623:8974 2:N:0:32
TCGGACTACTGGGGTTTCTAATCGCGTTCGCTCCCCTAGCTTTCGCGCCTCAGCGTCAGTGTCGGCCCAGCAACCCGCCTTCGCCGCAGGCGTTCCTCTTGATAACTACGCTTTTCACCGCCACACCTGGAAGTCTGCCTCCCTCTCCCGAATGCAAGCCATCTAGTAGCGGCTGCAGTTCCCAGGTTAAGCCTGGGTCTTTCACATCTGACTTAGTTGGCAGCCTACGTCCACTGTACGCCAAGTAAGTCTGACTACCTCGTGCACCACCTCTATTACCCCGGGCGGTGGCTCGGGGGTC
+
-@<,,++6C-6C87+8@F<@<66,<76+,@CC,:CF@F,CF,,;,,+6@,@6EEC,B@@FD,EC:+,@C88,CFG7@F+8,9F7BB7=:>+84>BEFBFFGGFG,FGCF@G+4+?@<F?FF+@B,::FD,3:,:D7,<,,>,=,33,,4+34+1@D;;F56:8,,7@,,@8C*1>5A8<;,=,9,;A?C9;,8,:*8**2++517@+<+1;:F;CCC7:+2*:=5*)5/*)/*9*0.****:)9C+2=+3:*1*002(*37.)1*2<5*07)06+3+)*0(((-,(()(.(().-7))(((
@M03506:14:000000000-AKVR1:1:1101:23392:8977 2:N:0:32
TCGGACTACTGGGGTATCTAATCCCGTTTGCTCCCCTGGCCTTCGTGCCTCAGTGTCAGGAACTGTCCAGAGACCCGCCTTCGCCACTGGTCTTCCTCATGATCTCTACGCATTTCACTGCTACACCATGAATTCCAGTCTCCTCTCCAGTCCTCAAGCACCGCAGTATCGAATGCAGTTTCTAGGTTAAGCCTCGAAATTTCACACCCGACTTACAGCGCCCCCTACGCACCCTTTACGCCCAACGCATCCGAACAACGCTTGACACCTCTGTATTACAGCGGCTCCTGTGACAATGTTC
+
CCCCCGGGECEGFE@-CFFF<@F<CCFGGEFCFG@FFGG@FEGFEECCF<EFFG9<@EECFFGGFGFCEGFFGGGFE7FEDFFGGGGGGGFFFFFGGGAF<F<<FGFGFCGD:FFAFFDAEGGECFFGGGG:;FCFGGGFFGFGGDFFAEFFFG898A=FCEEG>E>,@=>DC8BG=D@=,=,7EF9=,@;F,6DE+6+:E7EFFFG>EDDDC>7DD9*1?**1;>);*/5CGAF4)=CED*)***3)/8CAB)///(9/7)875++9;?<*)*2<+)9+,49>0((.(/.)*))***)--
@M03506:14:000000000-AKVR1:1:1101:6435:9007 2:N:0:32
TCGGACTACCGGGGTTTCTAATCCTGTTTGCTCCCCTAGCTTTCGCGCCTCAGCGTCAGTACCTGTCCAGGTAGCCGCCTTCGCCACCGGTGTTCCTCCCAGTATCTACGCATTTCACCGCTACACTGGGAATTCCACTACCCTCTCCAGGACTCAAGCCAAGCAGTTTCGGATGCAGTTCCCCAGTTGAGCCGGGGGATTTCACGTCCGACTTGCTCGGCCGCCTACGCGCCCTTTCCGCCCAATGATTCCGAACAACGCTGGCCCCCTCCGACTTACCGCGGCTGCTGGCACGTAGTGT
+
CCCCCGGG<FGGGGFGGGGGGGGGGGGGGGFFGGGGGGGGGGGGGGGGGGGFGGGGGDFGGGGGCGGGGGGGGGGGGGGEGGGEGGGF@FGGGGGGGGGGGFFFFG,BFGGCFGGGGFGFGECGGFCCFEG,EFCGADCGGGGEG,DFGGDCGGC8E?EFFGCFGDF;EFCGGEGF7EE7FECGC8DFFFGFFGC5EE5EGFD?GGGC:5C5C3;?7C:5DCCE7C>FDG:=DFBG:*78;CD3CF?FEGG?@3<CG(/:.75CC8;>2)9:))12;9@E2;911;6:3F32),3/.0((.
@M03506:14:000000000-AKVR1:1:1101:13484:9038 2:N:0:32
TCGGACTACTGGGGTTTCTAATCCCATTCGCTCCCCACGCTTTCGTCCTAGCAGTGTCAGGTGACACCCAGTGGCCTGCCTTCGCTTTCGGTGTTCCGAACGATATCAACGCATTTCACTACTACACCGTTCGTTCCAGCCACCTCTTTGCCCCTCTAGTCTATCAGTATCTTGAGCAAACGCAGAAGTTGAGCTTCTGGCTTTTACCCAAAACTTAATAAACCACCTATCGCTCCGCTTTACGCCCAATGATTCCGGATAACGCTTGAGGTCTCTGTATTCCCGCTGCTGCTGCCCCAGA
+
CCCCCGGGGGGGGGGGGGGGGGGGGGGGGGGGGGGGGGGGGGGGGGGGGGGGGGGFGGGGGGFGGGGGGGGGGGGGGGFGGGGGGGGGGGGGEFGGGG@FGGEGGGGGGGDGEGGGGGGGGGGFGFGGGFGFFGFGF<FFFGGGGFFFGGGFFDDEGGGGFFFGGGFGCFGCGGGGGGC6ECEEC8,CF>DCCCEGGGFGGGFFGG<:E>F*7CEFGFAF9BFGF?)0<:AE*;):73>=5EC*5/?35+C+3::@7357:8@1CE8<*?*9>FF7<6*<))6)191),9:./,)1.0(4(
@M03506:14:000000000-AKVR1:1:1101:11270:9040 2:N:0:32
TCGGACTACTGGGGTTTCTAATCCCGTTCGATCCCCTAGCTTTCGCGCATCAGCGTCAGTGTCGGCCCAGCAACCCGCCTTCGCCGCAGGTGTTCCTCTTGATATCTACGCATTTCACCGCTACACCAAGAATTCCAGTTGCCCCATCCGCACTCTAGCCCCGCAGTATCAGTTGACCTTTCCGAGTTAAGCTCAGAGATTTCTCAACTGACTTGCACAGGCCTCCTACGCGCCCTTTTACCACAGTTAATCCGAACATCACTCGCCCCCCCCGTATTCCCGTGTCTGCTGCACCCGTTCT
+
-@@@@C+CF9-CC@CFGGCAED96C@C<CF,,C7EC<<<CDDC<;@@CEECFG?@,6,,EE@@6::@FF@EEG8@,>@=FE@7FGEE>E74,?+,BF9FG,FECF<FGFF>G:4@F???7+FCBFFDFA=F8EF9C?9C,,@DFC+,@>++6@+8D>,;,>C6**343DFGAEF9DC,=ED,=B8CD9DC2;;C,01,=,>+1,4C9EG6CCF733>C+21*:6**2;C*)*:.)/4**+0+*0/:+*3++8975DG9*3/98*95:.:55)0)2**./+4,.(.(-1)/))),,*<.((-
@M03506:14:000000000-AKVR1:1:1101:5122:9055 2:N:0:32
TCGGACTACCGGGGTATCTAATCCCGTTTGCTCCCCTGGCTTTCGCTCCTCAGCGTCAGTTCAGGCCCAGACCACCGCCTTCGCCACCGGTGTTCTTTCGGATATCTACGCATTCCACCGCTACACCCGACATTCCATGGTCCTCTGCCGAACTCCAGATCCGTAGTATCCAACGGCCCCTCCCCGGTGAGCGGTGGAGATTTCCCGTCAGACTGGCGGATCCGCCTCCGACCCTTCTACGCCCAATCTTTCCGACCAGTGCTGGCCCCCTCCGTCTATCCGCGGCTGCTGGCCCGTTGTT
+
CCCCCGGGGFEGGGGGFGGGGGGGGGGFGGGGGGGGGFFGGFEFGGGGFGGGGFG@FEFGGAFGGGGGGGGGFGFGGGEEEFCGGGGGGDGGG@GEGEEFGGGGGGGGGFG+FE<<FFFCF:=FFFEGGG++FFGGFFD=EEFFGGGDD78@EFGGCDCC:E8ED88;,<CFCFGGCEGGFE7BCEGEC7,,:/;*:*=+0D@1+<5CECCFCC?FG35:)7D*/*))*/0*)0)0(0*</:39***)++3**)*/9;5+*******7?)7;))1*1(*351:1(4(0().25(().0(4(
@M03506:14:000000000-AKVR1:1:1101:23453:9077 2:N:0:32
TCGGACTACTCGGGTTTCTAATCCCGTTTGCTCCCCTGGCCTTCGTGTCTCAGTGTCAGGAACTGTCCAGAGACCCGCCTTCGCCACTGGTCTTCCTCATGATCTCTACGCATTTCACCGCTACACCTGGAATTCCGCATCCCTCTCCCGGATTCAAGCCTTCCAGTATCGGACGCAGTTCCCGGGTTGAGCCCGGGGATTTCACGTTCGACTTAGAAGGCCGCCTACGCGCCCTTCACGCCCCGTAATTCCGAACCACGGTTGCCCCCGCTGCATTCCCCCGGCTGCTTGCCACGCTGTC
+
CCCCCGGGGGGGCGEFGFGGGGGGGGGGGGGGGGGGGFGGGGGGGGGGGCFGGGGGGGGGGGGGFGGGGGAFGGGGEGGDGGGDE@FFGFGGFGCFGGFFCGGGGFGGGGGGGGGG9<FGGGGGGGGC8E=?FGGGGGDGGGGGG?FGFCECCEGGGAGGGGGGCD,EDGGF>8EGCE;,@:CCCG81CCEFGGGG5E:*A879=,,4;CCGGGCF+7AGG<DE3*)2/C855>57(0/;AF))9/*.:2080795)45*)))/*<C7C)7)7)+3<)99(2(,2(4:)*)(0)3)))(,)
@M03506:14:000000000-AKVR1:1:1101:11707:9094 2:N:0:32
TCGGACTACTAGGGTATCTAATCCCGTTTGCTCCCCTGGCCTTCGTGCCTCAGCGTCAGGAACTGTCCAGAGACCCGCCTTCGCCACTGGTCTTCCTTACGATATCTACGCATTTCACTGCTACACCGTAAATTCCAGTCTCCTCTCCAGTCCCCAAGCACGGCAGTATCGAATGCAGTTTCGGAGTTAAGCTCCGAAATTTCACACCCGACTTACCGCGCCGCCTACGCACCCTTTCCGCCCAATTAATCCGAACCACCCCTGGGAACTCTGTCTTACCGCCGCCGCCGGCACCGCGTTT
+
CCCCCGGGGGGGFGGGFGGGGGGFGCFFGGGGGGGGGGGGGGGGGGGGGFFFGGGGGGGGGGGGGFGGGGGGGGGGGGGGGGFGGDGGGGGGGGGGGG<FFGGGGGGGFGGGDGGFGGGFGGFGGGGGGGGGGGGGG<FGGGGGGEDGGFFF?FGGGFGGGGEEEGGAFGGGF8EFAFFGD8@C>EECG99B,@??>EGCFFGEG77ECD47CDFGD55:)2):D83)/88E9>F54++/=:>*9:+0<+<=5557)(**0))*1**)2<**1:++<-*<10(49(3)-)-6)-()))-((
@M03506:14:000000000-AKVR1:1:1101:23155:9104 2:N:0:32
TCGGACTACTGGGGTTTCTAATCCCGTTTGCTCCCCTGGCTTTCGCTCCTCAGCGTCAGTGTCGGTCCAGGATGCCGCCTTCGCCACCGGTGTTCCTCCAGATATCTACGCATTTCACCGCTACACCTGGAATTCCGCATCCCTCTCCCGAACTCAAGCCATCCAGTATCAGACGCAGTTCCCCAGTTAAGCTGAGGGATTTCACGTCTGACTTAGTTGGCCGCCTACGAGCCCTTTACGCCCAGTAATTCCGAACAACGCGTGCCCCCCCCGTATTACCGCTGCGGCTGGCACTGCGTTA
+
CCC<CC@FDCEFEE6CFGCGDGC6C;C@,89<FE8BFC8EC66C6@B@FCFGGECFECCFGGGG7F@@FDC@EFF87FGGCGGDGGDFD@FDGEFEA,EEEDGEEAFGGGGCFEE,<ABFG=C><FFGG,?,7EFFGECCFFG8@F8D8B+3>=EFGGGF?ACEFGCF,5@BDA6EC8:EBCF:EGGF7DGC,<2,DE*4:971>=E*,9+BF7EFC@FFG47:5*);**)*28A<);AGC*)/7<+*<997;@3>5(*:3)0152;:5.95;D50<)/04-(-((,)35::)3(2*0-,(
@M03506:14:000000000-AKVR1:1:1101:15107:9115 2:N:0:32
TCGGACTACCAGGGTATCTAATCCTGTTTGCTCCCCACGCTGTCGCGCATCAGTGTCAGAAACTGCCCAGCAGGCCGCCTTCGCCACCGGTCTTCCTCCGGATCTCTACGCATTCCACCGCTACACCCGGAATTCCGCCTGCCTCTACAGTCCTCGAGTTTGACAGTCGGCACGGCAGATCCGGGGTTGAGCCCCGGACTTTCACCACACCCTTATCAAACCACCTACGCGCCCTTTACGCCCAGTGATTCGGGACAACGCCCGCACCCCCCGTATCACCGCGCCTGTGGCTGCGGGTTAA
+
CCCCCGGGGGGGDGGGFGGGGGFGGGGGGGCFFGGGGGGGGGGGGGGGGEGGFGGGGGGGGGGGGGFGGGFGFGGEGCGGGGGGGGGGGGGGGGGGGGDGEECFGGGGGDGFGG9EFGGEDCEGGGFEGDGGGDGFFCFCEFGGGGGGFFC@8FCC>EFDDFFGD9DFEDGGCECEE:*<DCEEGGGDE@8C9FEED**7C>9>FD9E*:<G=5FFGG*AC**29*67C3):9>.94*92CE3D5CCFF99)).19<(**7))9D*?D*)93>**2*)*2,4727((0))((),(1))-2)
@M03506:14:000000000-AKVR1:1:1101:3466:9143 2:N:0:32
TCGGACTACCGGGGTATCTAATCCCGTTTGCTCCCCTGGCTTTCGCGCCTCAGCGTCAATGCCGGTCCAGGATGCCGCCTTCGCCACCGGTGTTCCTCCAGATATCTACGCATTTCACCGCTACACCTGGAATTCCGCATCCCTCTCCCGGATTCAAGCCTTCCAGTATCGGACGCAGTTCCCGGGTTGAGCCCGGGGATTTCATGTTCGACTTAGAAGGCCGCCTACGCGCCCTTTACGCCCAGTAATTCCGAACAACGCTTGCCCCCTCTGTATTACCGGGGCGGCTGGCACAGATTTA
+
CCCCCGGGFFGGGGGGGGGGGGGGGGGGGGGFGGGGGGGGGGGGGGGGDCGGGGGGGGGGGGFGG:FGGGGGGGGGFFGGGGGGGGGGGGEEGGGGGGGGGGGGGGGGGGGGGGGGGGGGGGGGGEFFFCCFFFFGGDDFGGGGGCGGGGGDECFGGGGGGFGEGGGGFCEFEEG>@EGC,>EEGGECE7CGGGGGDC/=<>9CCG9E?C5>7C77:FFGCFGCG7@4CD>G:@ED?7***:95*+099A96477D)455>@@5*A80:)>56:+2+69F1(-,((-)(),(),(0)*..)
@M03506:14:000000000-AKVR1:1:1101:26115:9178 2:N:0:32
TCGGACTACCCGGGTTTCTAATCCCGTTTGCTCCCCTGGCTTTCGCTCCTCAGTGGCAGTGTTGGTCCAGGATGCCGCCTTCGCCACTGGTGTTCCTCCAGCTATCTACGAATTTCACCGCTACACCTGGAATTCCGCATCCCTCTCCCAATCTCAAGCCATCCAGTATCTGACGCAGTTCCCCGGTTAAGCAGAGGGATTGTACGTGTGACTTCGTTGGCCACCTACTGGCCCTTCACTCCTCGAAAGGCCGACCAACGTGTGCTCCCCCCTCATTCCCTCGGCGGCCGGTACGTAGTTT
+
CCCCCGGGG9<+@C+=BFGGGGF9FGGF<FDFF?FEF@CFFFCEBC:E@FFFGC@,B<,C,CCC8B@C@EFCFG@F@E>@CFGGDEG,AFGGGGFF?,,4B,B9,?B,E<+94+C?FFF7:>44,,?=<EEEB,85AFFGGGGG?GCDDE=6@E,,@@F+@E?D8E;6=C,3,7+8?C+,3728+*4@@,,=7,,*5*:9,*,5<7;,1;++1+1:9DF,2865C*)),*/:/..*(2;+3;****3)**3;.))))(*2..917++0*77))**00)/3)((4,(()(),(),(0*)-))
@M03506:14:000000000-AKVR1:1:1101:5420:9186 2:N:0:32
TCGGACTACCGGGGTTTCTAATCCCGTTCGCTCCCCTAGCTTTCGCACTTCAGCGTCAGTGTCAGCCCAGCAACCCGCCTTCGCCGCAGGTGTTCCTCTCGATATCCACGCATTTCACCGCTACACCGAGAATTCCAGTTGCCCCTTCTGCACTCTAGCCCTGCAGTATCGGCTGACCTTTCCGGGTTAAGCCCGGAGATCTCACAGTCGACTTGCAGAGGCCGCCTACGCCCCCTTTACGCCCAGTAAATCCGAACAACGCTTGCTCCCCCCGTATTACCCCGGCTGCTGGCACGGAGTT
+
CCCCCGGGGGGGGGFGGGFGGGGGGGGGGGGGGGGGGGGGGGGGGGGGGGGGGGGGGGGGGGGGGGGGGGGGGGGGGGGGDGGGGGGGGGGGGGGGGGGGGGGGGGGFGGG7FFFEFCFEDFGGG8DFFE7+:DF<<@;AFGFGGGGGDFFCGCEGGGGGGG6@:8FD=CCCGEE>FCGGGGGGDGE5CGGG6FG=EG8CEDGGFG:<C5<DEGGGFCA*/:FE3CBB6*)*1.5)(0*7**)//=+9CF?B:><5)(2=>377C5+*2.>D>DE*;7FF)(((412.(98?F<>D@<1((
@M03506:14:000000000-AKVR1:1:1101:6633:9204 2:N:0:32
TCGGACTACCGGGGTTTCTAATCCCGTTCGCTCCCCTAGCCTTCGCGCCTCAGCGTCAGGTTCGGCCCAGGGGGCCGCCTTCGCCACGGGTATTCCTGCTGATCTCTACGCATTTCACCGCTACACCAGCAATTCTACCCCCCTCTACCGTCCTCTAGCTTGGCAGTCTACAAAGCACCCTCCCCGTTGAGCAGGGAGATTTCACTCCGTACTTGCCATGCCGCCTGCGCGCTCTTTACGCCCAGTAAATCCGGACAACGCTTGCCTCCTCCGTATTACCGCGCCTGCTGGCCCGCAGTTT
+
CCCCCGGGGGGGGGFEEGGGGGGGGGGGGGGGGGGGGGGGGGGGGGGGGGGGGGGGGGGGGGGCFGGGGGGGGGGGGGGGGGGGGGGGGGGGGGGGGGGGGGGGGGGGGGGGGGGGGGGGGGGGGGGGGGGGGGGGGGGGGGGGGGGGGGGGGGGGGGGGGGDFFGFGGGGGEFGGGGGGGGGGGG=FG>CG;CFGFGCFFGF7FFEGEGGGGG7CC7FFGG57D<@F=CDG5>>CA7@=C=/*5CF*29CF);3CC1>55@DFGG:@FF*5>C8CG<7E:>B(4(45().()46))),)-
@M03506:14:000000000-AKVR1:1:1101:10094:9210 2:N:0:32
TCGGACTACCGGGGTTTCTAATCCTGTTTGCTCCCCACGCTATCGCGCCTGAGCGTCGGTAACGGGCCAGTGAGCCGCCTTCGCCACTGGTGTTCTTCCGAATATCTACGAATTTCACCTCTACACCCGGAATTCCACTCACCTCTCCCGTACCCAAGTCCTCTAGTCTCAAAGGCCATTCCAGGGTTGAGCCCTGGGCTTTCACCCCTGACTTGAAGGACCGCCTGCGCGCGCTTTACGCCCAGTAATCCCGACCAACGCTGGCCCCCTTCGTATTACCGCGGCCGCTCGCCCGAAGGTC
+
CCCCCGGGGGGGGGCGGGGGGGGGGGGGGGGGGGGGGGGGGGGGGGGGGGGGGGGGGGGGGGGGGGGGGGGGGGGGGGGGGGCFGGGGGGGGGGGGGGGGG@FGGGFFGGGGGGGGGGG@F@FFGG,@>7=FGGGGGGGGGGG=F,@FFEBEGGGGE3EFG:FFDGFF:DCFFGGGGGF<FCC,:C<C>E7CGGGGGGGGDFF,B?CGGD46:1>7676*>DDGDGFFEGFGDEED?>F5CCG<5+<*<+<?3;)1)3C*<7))9FG@E)7?372*+)*<(,((3(,.()425:(/)),(.
@M03506:14:000000000-AKVR1:1:1101:5206:9229 2:N:0:32
TCGGACTACCGGGGTTTCTAATCCTGTTCGCTCCCCACGCTTTCGCTCCTCAGCGTCAGTATCGGCCCAGAGACCCGCCTTCGCCACCGGTGTTCCTCCTGATATCTGCGCATTTCACCGCTACACCAGGAATTCCAGTCTCCCCTACCGAACTCTAGCCTGCCCGTATCGGCTGCAAGCCCACGGTTGAGCCGCGGGTTTTCACCGCCGACGCAACAAGCCGCCTCCGAGCTCTTTCCGCCCAATAATTCCGGACACCGCCCGCACCCTACGTCTTACCGCGGCTGCTGGCACGTAGGTG
+
CCCCCGGGGGGGGGGGGGGGGGGGGGGGGGGGGGGGGGGGGGGGGGGGGGGGGGGGGGGGGGGGGGGGGGGGGGGGGGGGGGGGGGGGGGGGGGGGGGGGGGGGGGGGGGGGGGGGGGGGGGGGGGGEFGDFGGGGGGGGFGGGGGCGGGDGGGGGGAFGGGGGGGGGE:@FGGGGF9EGGGGECEGDGGGGGGD*CC=E5CGGG?CEC<)>5>E85<>CFF)/5*05*/75109>A***;E<7/A?7A79@@>*<D1**8)777*2<C597>*2*2.*<:>902((.4)(3F7?<)0(.)
@M03506:14:000000000-AKVR1:1:1101:14210:9229 2:N:0:32
TCGGACTACAGGGGTATCTAATCCTGCTTGCTCCCCACGCTTTCGTGCCTCAGTGTCAGGAACGTTCCAGAGAGCCGCCTTCGCCACCGGCCTTCTTCCCGATCTCTACGCATTTCACCGCTACACCGGGAATTCCGCTCTCCTCTCCCGTCCTCAAGCACGGCAGTCACCTGCGACCTTCCTGGGTTAAGCCCAGGGATTTCGCACAGGTCTTACCGAACCACCTACGCACGCTTTACGCCCAGTAAATCCGAACAACGCTTGCCACCTCTGTCTTCCCGCGGCCGCCGGCCCAGTGTTA
+
CCCCCGGGGGGGGGGGGGGGGGGGGGGGGGGGGGGGGGGGGGGGGGGGGGGGGGGGGGGGGGGGGGGGGGGGFGGGGGGGGGGGGGGGGEGGGGGGGGGGDFGGGGGGGGGGGGGGGGGGGGGGGGGGGGDEGGGGGGGGGGGGGAFFFGGEGGGGGGGDGGEGC58EAEG@FGEGEGGFGGC?<CEE=;@GFGGG5E:8CCFFECEC6*2><CFGGGECDGGGGC467C:5CE)>674*5C5*96@?7<2?)5*9<05*8357D?@FG5FF)0003)/*(44(,(,7(02>)((9)7-))
@M03506:14:000000000-AKVR1:1:1101:14602:9244 2:N:0:32
TCGGACTACAGGGGTTTCTAATCCCGTTCGCTCCCCTGGCTTTCGCGCCTCAGCGTCAGTGTCAGCCCAGCAACCCGCCTTCGCCGCAGGTGTTCCTCTTGATATCTACGCATTTCACCGCTACACCAAGAATTCCAGTTGCCCCTTCTGCACTCTAGCCGCGCAGTATCAGTTGACCTTCCCGAGTTAAGCCCGGAGATTTCACAACTGACTTGCGCTGGCCGCCTACGCGCCCTTTACGCCCAGTAAATCCGAACAACGCTTGCTCCCCCCGTATTCCCCCCGCCGCCGGCACGGAGTC
+
CCCCCGGGGGGGGGGGGAFFGFGGGGGGGGGGDGGGGGGGGGGGGGGGGDFFGGGGGGGEFGGGGGGGGGGGGGGGGGGEGGGGGGGGGDFGEEGGGGGGGGGFGGGGGFGGGGGGGGGED@FFGGGGAFGFFFGGGGFFBFGGGFGGGGGGGGGGGGGGD6CEDGGFGGGFFFFFEFFGGGGGCEEEFGCGG5C5:=56CCGGGGG=GG=FC79CD<>=)8;=DD@>CD@EG>DC2>4@CEGGD5<*3<0=))9*14*:;3<D35+9F>37>712*(*33(((-4(8()((810*7)44(
@M03506:14:000000000-AKVR1:1:1101:7453:9260 2:N:0:32
TCGGACTACTGGGGTTTCTAATCCTGTTTGCTCCCCACGCTGTCGCGCATCAGTGTCGGTTGAAGGACCCTTTCAGGTCCACTGCCCAGCAGGCCGCCTTCGCCACTGGTGTTCTTCCGGATCTCTACGCATTCCACCGCTACACCCGGAATTCCACCTGCCTCTACAGTACCCGAGCCCCACAGTCGCCGCGGCCGATCTGGGGTTGAGCCCCAGACTTTCCCCTCGGCCTTATGGTGGCCACCTACCCGCCCTTCTCGCCCAGGCATTCCGCACACCACTTGCCCCCCCTTGTTTACCC
+
CCCCCGGGGGGGGGGDGGGGGGGGGGGGGGGGGGGGFGGGGGGGGGGGGGGGGGGGGGGGGGGGGCGGFGGGGGGGGGGGGGG?FGGGGGDGEGGGGGGGGGGGGGGGGGGGCGGGGGGGDGGGGGAFCGCGGGFFFGEGGCGGGGGGGEEFDGAFCCBEEG?F6<DF8FGGGG8:5BEGG5C*,?EEGC:CE*B=5:8CC:@8*:=EGG4CG<**17)<CF*<C*)):CBE**1*)2*2:CC<C7CF68*7>B)2*)2*07>*1**0+1?*)**2/(0*-()))(.845(()()2.0654
@M03506:14:000000000-AKVR1:1:1101:19560:9268 2:N:0:32
TCGGACTACCGGGGTATCTAATCCCGTTTGCTCCCCTAGCTTTCGCGCCTCAGCGTCAAGAACAGGCCAGGTAGTCGCCTTCGCCACTGGTGTTCCTCCCGATATCTACGCATTTCACCACTACACCGGGAATTCCACTACCCTCTCCTGCCTTCGACTCGATCAGTATCGCGTGACCCTCCCCAGTTGAGCCGGGGGCTTTCACACGCGCCTTGATCGACCGCCTGCGCGCTCTTTACGCCCAGTAACTCCGGACAACGCTTGCCACCTCCGTATTCCCTCGGCTGCTGGCACGCTGTTC
+
CCCCCGGGGGGGGGGGGGGGGGGGGGGGGGGGGGGGGGGGGGGGGGGGGGGGGGGGGGGGGGGCGGGGGGGGGGGGGGGGGGGGGGGGGGGGGGGGGGGGGDGDGGGGGGGGGGFGCGF@FGGGGGGGGGCGGGFDDGGGGGGGGGGGGGGGGFGGF+>::@DE6CEGGGDECEGGFDC8DECEDEECF,?CF:CC=/=ECCGC9+<EGD)3*98+C:>:CG):C3>F*/):5.<76:=/;CDGD<<B+3C4B3/9),9*))03C?+?GF*.01*8C)*9).410,37)0(3540))0-))
@M03506:14:000000000-AKVR1:1:1101:24831:9283 2:N:0:32
GCGGACTACCGGGGTTTCTAATCCCGTTCGCTCCCCTGGCTTTCGCTCCTCAGTGTCAGTGTTGGTCCAGGATGCCGCCTTCGCCACCGGTGTTCCTCCAGATATCCACGCATTTCACCGCTACACCTGGAATTCCGCAGCCCTCTCCCAACCTCAAGCCATCCAGTATCAGATGCAGTTCCCCGGTTAAGCCGTGGGAGATCACGTCTGACTTCGTTGGCCACCTACGAGCACTGTACGCCACGTTATTTCGAACAACGCTATCCCCCCCCGCATTTCCGCGGCTCCTGGCACGGAGTTG
+
-ACCCDDGEFEGCC:FGGGFEGGEE;CC<C7@F@EEEFG8EFGGCFGG@,9FFGGGFDFGFGE8@FGFGG<EFDFGGGFEGGGCEEGGGEGEFEGD<9<EF<FB,?,CA+6FFGFFAF<?=@CCFGG8?,<FCDGGGG=+8D+@8DEGGGG+@AE,DFGFEEC,<:E;,EC,@;9EF,@@,<6:;>EC*?,,?C*:CG5*/*>C6C:C63:CEC+=CCA5*9*:C446*7;*)09*5***/:)*1**0:9+9?@*9>:D*0<)198+<EBG33)*/*)*+,42((4()50((0)-)83(4)
@M03506:14:000000000-AKVR1:1:1101:6266:9308 2:N:0:32
TCGGACTACTCGGGTTTCTAATCCTGTTTGCTCCCCACGCTTTCGTGCATGAGCGTCAGTACAGGTCCAGGGGATTGCCTTCGCCATCGGTGTTCCTCCGCATATCTACGCATTTCACTGCTCCACGCGGAATTCCATCCCCCTCTACCGTACTCTAGCTATGCAGTCACAAATGCAGTTCCCAGGTTAAGCCCGGGGATTTCACACCTGTCTTACATAACCGCCTGCGCACGCTTTACGCCCAGTAATTCCTATTAACCCTTGCCCCCCACGTATCACCCGTGATGTTGGCACGTACTTT
+
CCCCCGGGGGGGGGGGGGGGGGGGGGGGGGGGGGGGGGEGGGGGGGFGGGGGGGGGGGGGGGGGGGGGGGGGDGGGGGGGGGGGGGGGGCFCGGGDGGGGGGGGGGGGGGGGGEGGGGGGGGGGGGGEFDGEGGGGCFGGGCECGGGGGEFFGGG9>AFFGGEGGEGGGGGG:CFGFFFGGGFGGGFGGFABFGGGGG*=CFGGGGG5,*=CGGFFG8ACFC)*:7))/9)*2;5C@G?**:5/*<C*0238*0*:>2C+8>4**0+0*)).59*0*)1*((-,,(-0./((15(98)(-)
@M03506:14:000000000-AKVR1:1:1101:25085:9313 2:N:0:32
TCGGACTACCGGGGTTTCTAATCCCGTTTGCTCCCCTGGCCTTCGTGCCTCAGCGTCAGGAACTGTCCAGAGACCCGCCTTCGCCACTGGTCTTCCTTACGATATCTACGCATTTCATTGCTACACCGTAAATTCCAGTCTCCTCTCCAGTCCTCAAGCACGGCAGTATCTAATGCAGTTTCGGAGTTAAGCTCCGAAATTTCACACCCGACGTACCGCGCCGCCTACGCACCCTTTACGCCCAATGTGCCCGAACAACGCTTGAGACTCCGGTTTTACCGCTGCATCTGGCACAGCGATT
+
@CCCCGGG9FGGCE@FFGFGGGGGGGGGFFDAFGCEFFGGFFGFGGDGGFGFFGGFEEEGFFECFGFFFF9FGGFGEEGGGGGG7BFFGGGEFFGGGGGGD<<F+C,EFFEF7FFFCE9@EFG9?=ECG77A,AEEFF4,48C@DEFDD8DDD:F=DDED,+6=6C?E,@,,7;9;2@@DEEG>86CFGG9E;,>*4:C,>C?:A,=:?*9?*)/A*957DCD=D3=.//)=5>F*,06*:*)9968*+++0)775>:<750)/*+*9+)2)))*22)/<(-((-()*)1)5>)27)7(3(
@M03506:14:000000000-AKVR1:1:1101:2949:9316 2:N:0:32
TCGGACTACCGGGGTTTCTAATCCCGTTTGCTCCCCTAGCTTTCGCTCATCAGCGTCAATATCGGTCCAGGATGCCGCCTTCGCCACCGGTATTCCTCCAGATATCTACGCATTTCACCGCTACACCTGGAATTCCGCATCCCTCTCCCAATCTCAAGCCATCCAGTATCAGACGCAGTTCCCCGGTTAAGCCGAGGGATTTCACGTCTGACTTAGTTGGCCGCCTACGAGCCCTTTACGCCCAGTAATTCCGAACAACGCTTGCCCCCCCCGTCTTACCGCGGCTGCTGGCTCGGAGTTC
+
CCCCCGGGGGGGGGEGEGGGGGGGGGGGGGGGGGGGGFGGGGGGGGGGGGGGGGGGGEEGDEGFGGGGFGGGGGGGGGGGGGGGGGGGGGGDFGFGFGGGGGGEFGGGGGGDGGGGGGGGGEGGGGGFGGGGGGFGGGGGGGGGGGGGGGF?G,D9>DFGFGGGGGECFFFGFG8CG5CACCFGGDECEG9EDE8EE5?FGGGGDC;EFGCFFD71CGF?FG:EGDBFCD:CC>4C>C?**:)/4<?7FFGBF>*>707:;>5*C+A5C8DEBG*:;:=C,((-41(7)90(),(1))(()
@M03506:14:000000000-AKVR1:1:1101:6000:9325 2:N:0:32
TCGGACTACTCGGGTATCTAATCCCGTTTGCTCCCCTAGCTTTCGCGCCTCAGCGTCAGTAACGGGCCAGATGGGCGCCTTCGCCACAGGTGTTCCTCCTGATATCTACGCATTTCACCGCTACACCAGGAATTCCCCCATCCTCTCCCGCACTCAAGTCCAGCAGTATGAGATGCAGTTCCCCGGGTGAGCCGGGGGATTTCACATCCCACTTACCGAACCGCCTACACGCCCTTTCCCCCCACTGCTTCCTAACACCCTTCGCCCCCCCCGCGTTACCGCCGCTGCTGCCCCGGCGCAT
+
CCC?CGGGGGFGGGGGGGGGGGGFGGGGFGGDGGGGGGGGGGGGGGGGGDEFGGGGGGGFGGGGGDGGGGGGFFFGGGGGGGGCGEGGEGFGGGGGGFGFCGGGGGGGGGGDGGFGGGEGGDCEFEFGGGGGFFGFGCEGGFF?FDF?FEGEG6?FFGGFGGGFFFGGGCFFA;;,AFGGGFFFE*=1862?EECCGCCG@49+;AFFGG407CCFCG3C7DCCGD@767)/5.7*.**+2:9C)2<*<+<)*0:7*(**8))**1*7=>)5))2*/(03(((-4-().)).8?(7).(((
@M03506:14:000000000-AKVR1:1:1101:21328:9330 2:N:0:32
TCGGACTACCCGGGTTTCTAATCCCGTTTGCTCCCCTAGCTTTCGCGCCTCAGCGTCAGAAGAGGGCCAGCACGTCGCTTTCGCCACCGGCGTTCCTTCCGATATCAACGCATTTCACCGCTCCACCGGAAGTTCCACATGCCCCTACCTCCCTCAAGTTCACCAGTATCCAAGGCACTTTTCCGGTTAAGCCGAAAGATTTCACCCCGGACTTGGTAAACCGCCTACGCGCCCTTTAAGCCCAGTGACTCCGAAGAACGTTAGGACGTTTCGTTTTCCCGCGGCTGCTGGCACGAACGTA
+
CCCCCGGGGGGGGGEFGGGGGGGGGGGGGGGGGGGGGGGGGGGGGGGGGGGGGGGGGGGGGGGGGGGGGGGGGGGGGGGGGGGGGGGGGGGGGGGGGGGGGGGGGGGGGGGGGGGGGGGGGFCFGGGGDGGGFGGGGGGGGGGGGGCFGGGGGDGGGGEFGGGGCFFGGGGGFCBF>FEFGGGGGDEEGFCGFDG**/8+<;EFGFGGEGGD5FD?G7BEGF3C<<:?*9>EG>)>0D40@FG<9CFF++26))*/9095@5:C4:?>*)*))**12)*<699;>B9>?4:B4<<GE5((.
@M03506:14:000000000-AKVR1:1:1101:12527:9345 2:N:0:32
TCGGACTACCGGGGTTTCTAATCCCGTTTGCTCCCCTAGCTTTCGCGCCTCAGCGTCAGTATTGGGCCAGATGAGCGCCTTCGCCACCGGTGTTCCTCCTGATATCTACGCATTTCACCGCTACACCAGGAATTCCCTCATCCTCTCCCATACTCAAGCCAAGCAGTTTGGGATGCAGGTCCCCGGGTGAGCCGGGGCATTTCACATTCCACTGACTTGACCGCCTACACGCCCTTTACGCCCAGTGATTCCGAACAACGCTTGCCCCCCCCGTGTTCCCGCGGCCGCTGGCCCGCATCTT
+
CCCCCGGGFGFFDGGGGGGGGGGDGGGGGGGGGGGGGGGCGGGGEGGGG:FGGCGGGGGGEFG,FGDGGGFGGECFEGGGGGGGE7FGGGGGEGGG<AEGFGGAE9<?F7BFGCFFFGGGGGGGGGC@,??FEFGGF,ACDEFGFA?=E@E?DD8>DFGF863:,DDCFG6CFGGGCAFGCF,@CGGGDG76,=ECGG=CF7>FGGF+1@7+1*++270:77>=D385?F5CDBB*4CB=8EDG*0<*3<@FF>DGC(9/5)5*5+<78>9)</1;0)9+42,-((-8-)((.(-/0)(..
@M03506:14:000000000-AKVR1:1:1101:15305:9368 2:N:0:32
TCGGACTACCGGGGTATCTAATCCCGTTTGCTCCCCTAGCTTTCGCGCCTCAGCGTCAGTATTGGGCTAGATGAGCGCTTTCGCCACCGGTGTTCCTCCTGGTATCTACGCATTTCACCGCTACACCAGGAATTCCCTCATCCTCTCCCATACTCTAGTCCGGCAGTTTGGGATGCAGGTCCTCGGGTGAGCCGAGGGATTTCACCTTCCACTTACCGAACCGCCTACACGCCCTTTACGCCCCGTGATTCCGAACAACGCTTGCCCCCCCCGTGTTCCCGCGGCTGCGGGCCCGGAGTTT
+
CCCCCGGGGGGGGGGGGGGGGGGGDGGGGGFGGGGGGGGGGGGGGGGGG@FDGFGGGGGGGGGGGGGGGGGGGGGGGGDFGGGGGEGFEGGDCGFGGGGGG8EEFFGFGGGGFGGGGGFFDEEEGGGGGGGGGGGCGGGGGGGFGGDFGGGFGGGGF8@FGGGG>E>C79EGDGGGCG:>DFGCEDGGGGGGGGGCCCEC?6,>1,=EGCF>7C90;DDD<355>37?FC@5>)8C:*9CE5<))*;FGFC76)*99:D::)09*+3>E>C>>DE685F+(-(-,(3.(7(7)49577(4)
@M03506:14:000000000-AKVR1:1:1101:10669:9370 2:N:0:32
TCGGACTACTGGGGTTTCTAATCCCGTTCGCTCCCCACGCCTTCGCGCCTCAGCGTCAGGGTCGGCCCAGCTGGCCGCCTTCGCCACAGGTGTTCCTCCCGATCTCTACGCATTTCACCACTACACCGGGAATTCCACCAGCCCCTACCGCCCTCAACCGCGTCAGTCTCCGCCGACCCTCCCCGGTTGAGCCGGGGGCTTTCACGCCAGACCTGATGCGCCGCCCGCGCGCGCTTTACGCCCCGTACCCCCGTGCAAACCTCCGACCCCACCTCATTCCTACGCCTGCGGGCCGTAGTTT
+
CCCCCGGGGGGGGGGGGGGG9FFCFFGGGGG;FEGGGGGGGGGGGGGGGEGGGGGEECE,CFEFDEGGGGGGGGGGDGGGGGGGGGGGGGGGE:CF9FGEDCEGGGDGGGGEGGEFFFGFGFEF?EGGD:>CCFGFADF8BECCCFGGGCC8E5DF?,@1>CBE8CCF9>C**=8*:CG088CGD5:=5<+CC888?58:*6CCC/7C:3*9*78*:*9:7*):9))859)*)5)91*=*;*)))12)*+;<))***)**0):*)*?>C)1.)2*++)*3).)((,()(),()-()))(-)
@M03506:14:000000000-AKVR1:1:1101:20160:9381 2:N:0:32
TCGGACTACTGGGGTTTCTAATCCCGTTCGCTCCCCTAGCTTTCGCGCCTCAGCGTCAGTATTGGGCCAGATGAGCGCCTTCGCCACCGGTGTTCCTCCTGATATCTACGCATTTCACCGCTACACCAGGAATTCCCTCATCCTCTCCCATACTCAAGCCAAGCAGTTTGGGATGCAGGTCCTCGGGTGAGCCGAGGGATTTCACATCCCACTTACTTGCCCGCCTACACGCCCTTTACGCCCAGTGCTTCCGAACAACGCTTGCTCCCCCCGTGTTACCCCGGCCGCTGGCCCGGATTTA
+
CCCCCGGGGGGGGGGFGGGGGGGFGGGGGGGGGGGGGGGGGGGGGGGGGCGGGGGEGGGGFGGGGGGGGGFCFFGGGGGGCFGGGGGGGGGGGEGGGGGGGGGGGGGGGGG7FGGGGGGGGGGGFGGGCC7EFD=EG9FFCEFDGAECG@FFFFGGG?DFFGGGFFGGGGGGC?EFGGGFGGGGCEEFGGGGGGGD:?*AFGGFFGEFCCCGDFCFF=++;97CC<8ACD)C3=55=+9**:<<4+3*2++0)8771,C*5)8<D9C?85D5)9*0:)/0(-3(((-<004?)373)),))
@M03506:14:000000000-AKVR1:1:1101:17938:9396 2:N:0:32
TCGGACTACTCGGGTATCTAATCCCGTTTGCTCCCCTGGCTTTCGCGCCTCAGCGTCAACACCGGTCCAGGATGCCGCCTTCGCCACCGGTGTTCCTCCAGATATCTACGCATTTCACCGCTACACCTGGAATTCCGCATCCCTCTCCCGGATTCAAGCCTTCCAGTATCGGACGCAGTTCCCGGGTTGAGCCCGGGGATTTCCCGCTCGACTTAGAAGGCCGCCTACGCGCCCTTTACGCCCAGTAATTCCGAACAACGCTTGCCCCCCCCGTATCACCGCTGCTGCTGGCACGGTGTTG
+
CCCCCGGGGGGGGGGGGGGGGGGGGGGGGGGGGGGGGGGGGGGGGGGGGGGGGGGGGGGGGGGGGGGGGGGGGGGGGGGGGGGGEGGGGGGGGGGGGGGGGGGDGGGGGGGGGGGGGGGGGGGGGGGGGGG?FGGCFGGGGGGGGGGGGDEGGGGGGGGGFGGGGGGFFGGGDGCEC87,?FGGGGGGGG,6BFGGGG=5<C++325**)19E<C:F>?CC4):55>5>DDGGFF>8C?8=C7*9FC4F7+=)./9C<FEEF3<FGCFGFGE3122*.9?(((-3,,9460())->).-,(
@M03506:14:000000000-AKVR1:1:1101:5549:9398 2:N:0:32
TCGGACTACTGGGGTATCTAATCCTGTTTGATCCCCGCACTTTCGCGCCTCAGCGTCAGTTACTGTCCAGATAGCCGCCTTCGCCACCGGTGTTCCTCCTAATATCTACGAATTTCACCTCTACATTAGGAATTCCGCTATCCCCTCCAGTACTCCAGCCACACAGTTTCAAAGGCAATTCTTGGGTTGAGCCCAAGGATTTCACCCCTGACTTGAATGGCCGCCTACGCGCGCTTTCCGCCCCGTGCTTCCGACCAACGCTAGTCCCCTTCGTATTACCGCGGCTTCTGGCACGACGGTT
+
CCCCCGGGGGFGGGGGGGGGGGGGGGGGGGFGGGGGGGDGGGGGGGGGGEGGGGGGGGGGGGGGGGGGGGGGGGGGGGGEGGGGGGGGGGGGGGFGGGGGGGGGGGAFGGGGGGGGGGGGGGGGGGCGG9FFGFGGFGGGGGGGGFGGGGGGGGGGGFGG?E8CAFGGFGGFGGGGFFGFCGA,@DEGGGCEFCFCC>:ADFFGGGF:=*;FGD,>*=B6CC/=?D:A5<5E35)9;+4*;*7)9C/):9<;:B))).CC@3))0+39E@*0)2*00:=F(,,33((0)682))(/))(-(
@M03506:14:000000000-AKVR1:1:1101:24582:9410 2:N:0:32
TCGGACTACTAGGGTTTCTAATCCCGTTTGCTCCCCTAGCTTTCGCTCCTCAGCGTCAATGTCGGTCCAGGATGCCGCCTTCGCCACCGGTATTCCTCCAGATATCTACGCATTTCACCGCTACACCTGGAATTCTGCATCCCTCTCCCGAATTCAAGCCATCCAGTATCGGATGCAGTTCCCAGGTTAAGCCTGGGGATTTCACATCCGACTTCGTTGGCCGCCCACGATCCCTTTCCCCCCAGTACTTCCGCACAACGGTCGCCCCCTCCGGCTTACCGCGTACGCGGGCCGGGCATTT
+
CCCCCGGGGGGGGGFGGGGGGGGGGGFFGGGGGGGGGFGGGGGGGGEGG@EFGGEGGGDGEGGGGGGGFGG7F@EGGGGGGGDGGDEFEGGGFGGGFGGGFFDGFFGGGGDGCFEFGGFGG>FC<AFF,?=FFGGGGGGDGCEGG?FGGDGECDGG9@FFDGGGD3@=AF6B88EGDGAFFGD9D8EC9EC96D8CCE*;DC:>=C7,:D4;>7,/?*A5*9)4)))2>D)77;FC@79+379CDC+*+++*)))))(97).0/98C>G)95.)***.6C((3(((-),)-7),())).))
@M03506:14:000000000-AKVR1:1:1101:18236:9440 2:N:0:32
TCGGACTACCCGGGTTTCTAATCCCGTTCGCTCCCCTAGCTTTCGCGTTTGAGCGTCAGGTACAGTCCAGGTGGCCGCTTTCGCCACTGGTGTTCCTCCGGATATCTACGCATTTCACCACTACACCCGGAATTCCACCACCCTCTACTGCCCTCAAGTCCAGCAGTATCGGACAACCTCTCCCGGTTGAGCCGAGAGATTTCATGCCCGACTTGCCAAACCGCCTGAACGCGCTTTACCCCCAGTAAATCCGGATAACGCTCGGTACCTACGTTTTACCGCGGCTGCCGGCACGTACTTT
+
CCCCCGGGGGGGGGGGGGGGGGGGGGGGGGGGGGGGGGGGGGGGGGGGGGGGGGGGGGGGGGGGGGGGGGGGGGGGGGGGGGGGGGGGGGGGGGGGGGGGGGGGGGGGGGGGGGGGGGGGGGGGGGGGGGGGGGGFGGGGGGGGGFGGFEFFGGG8FGGEGGGFGGGGGGGGDGGFGGFF3DGF>EEGEFCFFEE***5CFDGGF9?FGG8DEGFC*>F6DF9=C5>@FG>E3@@D<7*++2>C5<:6?9C9B51*9<F55)8C3ECE76:@:CCFG9?F?00204().)37313/5)-.)
@M03506:14:000000000-AKVR1:1:1101:6913:9464 2:N:0:32
TCGGACTACAAGGGTTTCTAATCCCGTTTGCTCCCCTAGCTTTCGCGCCTCAGCGTCAATACCGGTCCAGGATGCCGCCTTCGCCACCGGTGTTCCTCCAGATATCTACGCATTTCACCGCTACACCTGGAATTCCACATCCCTCTCCTGGATTCAAGCCCTCCAGTATCGGACGCAGTTCCTCGGTTGAGCCGAGGGATTTCACGCCCGACTTAGAGGGCCGCCTACGCGCCCTTTACGCCCAGTAATTCCGAACAACGCTTGCCCCCCCCGTATTACCGCGGCTGCTGGCCCGGAGTTC
+
CCCCCGGGGGGGGGGGGGGGGGGGGGGGGGGGGGGGGGGGGGGGGGGGGGGGGGGGGGGGGGGGGGGGGGGGGGGGGGGGGGGGGGGGGGGGGGGGGGGGGFGGGGGGGGGGGGGGGGGGGGGGGGGGGGGGGGGGGGGGGGGGFFGFEGGFGGGGGGGGGGGGGGGGFFCGCECEGGGGGGCGGDECE7DEFEE=::*C6F?CFFGGGGCGG3@C+;5EDC5C<*7:=D:E5.5C277C8=7/7<+*<+<FF>3C54<:B7)*7FGFGEGFFC**06@:(406>>9@7F33)--)))-4)
@M03506:14:000000000-AKVR1:1:1101:9652:9465 2:N:0:32
TCGGACTACCGGGGTATCTAATCCCGTTTGCTCCCCTGGCCTTCGTGTCTCAGTGTCGGGAACTGTCCAGAGACCCGCCTTCGCCACTGGTCTTCCTTACGATATCTACGCATTTCACTGCTACACCGTAAATTCCAGTCTCCTCCCCAGTCCTCAAGCACCGCAGTATGGAATGCAGTTTCGGAGTTAAGCTCCGAAATTTCACACCCCAATTCCGGCCCCACCTACACACCCTTTACCACCAATGAACCCGAACAACCCTTGAGCCCCCAGTATTCCCCAGTGCGTCGTCACCGATACC
+
CCCCCGGGGGGGGGGGGGGGGGGGGGFGGGGFGGGGGGGGGGGGGGGFGGGFGGGDFCG7BFGGDCFFEGFGGGCF+@+8CF<FG>BEEF,5CBFFCF9D<BF7FFFGGGGGGCG9<9CEGF9FF8FC4DCDF,EFAF;9AEFF8,@88E>=,6E,>@D@8EC6C66=,,,9<@D9CF<F;,@>8CE@FF3=@8::C*81D8,2=:F59CC*4=,>*52*1:*=5>66+8**10);4++5+3:<F+<++5*.0)/771**)))0*++0*0/)0*0++)/<(((())()(0,,)-,1))(()
@M03506:14:000000000-AKVR1:1:1101:16627:9467 2:N:0:32
TCGGACTACCGGGGTATCTAATCCCGTTTGCTCCCCTAGCTTTCGCGCCTCAGCGTCAAGAATGGGCCAGGTAGCCGCTTTCGCCACTGGTGTTCCTCCCGATATCTACGCATTTCACCACTACACCGGGAATTCCGCTACCCTCTCCCACCTTCCAGCCGATCAGTTTCCGATGCAATTTCCCAGTTAAGCCGGGAGCTTTCACATCGGACTTGACCAGCCGCCTGCGCGCTCTTTACGCCCAGTAAATCCGGACAACGCTCGCCACCTACGTATTACCCCGGCTGCTGGCACGGAGTTT
+
CCCCCGGGGGGGGGGGGGGGGGGGGDGGGGGGGGGGGGGGGGGGGGGGGCGGGGGGGGGGGGGGGGGGGGDGGGGGGGGGGGGGGGGGGGGFGGGGCGGGGGGGGGGGGGGGGGGGGGGGGGGGGGGGGGDGGGGGGGGGGGGGGGGGGGGGGGGGGAFGGCEGGGGGGGGGGDEEGG7FGGGGG?FGFGFGGEGC*CEF8DGGGD@6CC5CG4>CC*=*;DC*CCF>CDBGGBFF>79=EGG37EEB+<C@)39C91F*)079>::8*8*9<D+9:9FG(33(7B>57@?142()0)(()
@M03506:14:000000000-AKVR1:1:1101:26837:9497 2:N:0:32
TCGGACTACCGGGGTTTCTAATCCCGTTTGCTCCCCTGGCTTTCGCGCCTCAGCGTCAGTATCGGCCCAGTAGCCCGCCTTCGCCTCAGGTGTTCCTCCCGATATCTACGCATTTCACCGCCACACCGGGAATTCCAGCTACGTCTTCCGTACTCTAGCTCGCCAGTATCGGTCGACTCCCCGCGGGTGAGCTCCGTGCTTTCACACCCGACGTAGCAAGCCGCCTACGCGCCCTTTACGCCTCATAATTCCGACCAACCCTTGCAACCTACGTATTACCGCTGCCGCTGGCCGGGAGTCG
+
-CCCCGGGGFFCEE@FGGGGGGGFGEFGF@@EGFFGGFFEEFFDGGG:C@:FE<EEGG7FFFGEDCE@CFGDEEFF7FGG7EFCFFGGFFEBFGC<FFGGEFG7:F?FE+@++@A5C?EFE+8:8FF+8:+>F@FADFFCGG+@EC+5,BFECF7;FA,:;*@**:?B,D8:**8**1=,,4?*:E*=EC*<++2**2;C9CF++<0=E9<D*98FF7@*9C3EDG3)/))*)055)0*8*22723+89++=))/1117*)009*+0)2/*0)239+)*3((((-,(7(0((.,(1)0-((
@M03506:14:000000000-AKVR1:1:1101:19759:9502 2:N:0:32
TCGGACTACTCGGGTTTCTAATCCTGTTTGCTCCCCACGCTTTCGCACCTCAGCGTCAGTATCTTCCCAGATCGCCGCCTTCGCCACTGGTGTTCCTCCCGATATCTACGAATTTCACCTCTACACCGGGAATTCCGCGATCCTCTTAAGTACTCAAGCACTGCAGTTTCCGATGCACTTCCTTGGTTGAGCCGAGGGCTTTCACATCAGACTTGCAATGCCGCCTACGCGCGCTTTACGCCCAATAATTCCGAGCACCGTTTGCACCCTCCGTATTCCCGCGTCTGCGGGCACGAAGTTC
+
CCCCCGGGGGGGGGGGEGGGGGGGGGGGGGGGGGGDGGGGGGGGGGGGGFGGFGGGGGGGFGGGFGGGGGGGGGEGGGGGGGGGGGGGGGGGGGEFFGFEGGGEGG,FGFFGGCFGFGGFFGGGGGGGD7CFGCAB@ECGGGGFGGGGFFFFFFADGFG6FFFFAFGCCEG:EEGGCDC,@DCCAF;CC@>DE>>8=5*;EFG,CFGGGD*;E2>18+;6<>)59CBA5)27C5>C0*68=C3**0+7++:9)</7D:7/076CD+9?CF*.71*2<)/<427(--46,)(()-,*)),.)
@M03506:14:000000000-AKVR1:1:1101:24860:9506 2:N:0:32
TCGGACTACCGGGGTTTCTAATCCCGTTCGCTCCCCTAGCTTTCGCGCTGTCAGCGTCAGTGTCAGCCCAGCAACCCGCCTTCGCCGCAGGTGTTCCTCTCGAAATCTACGCATTTCACCGCTACACCGAGAATTCCATTTTCCCCTTCTGCACTCTAGCCCCGCAGTATCGACTGACCTTTCCGGGTTAAGCCCTGAGATTTCACAATTCACTTGCGGTGGCCGCCTACGCGCACTTTTCGCCCAGGAAACCCTAACAACGCCTGCTGCCCCCGAATTCTCCTGGCCTCGGCCCGGGGTC
+
CCCCCGGGGEGGGG@7CEGGDGGGGGGGGGGGFGGGGFFCFGGFGGDEGDFGGGG7FD@EFFGGGE@FGFGGGFFGGGCGGDD,FFCC7>79,:C<E,??FGF,8=F,ECFEFCFAFFGGE:7CFGGGGGCG:CBAFG,C,,8@DBB>DE9ECEAFCFC7EF>*@*4>F@9*;C**9,<DGCECC>*:*BE@,<;*:*=+;11+3=7+++1:++5+@5559CC2>D))*2)5)5)197*++/>7***)**300)***.2<>)))9*;6+9C))1***(0+.:))).()))(-)(()))(,(
@M03506:14:000000000-AKVR1:1:1101:10456:9541 2:N:0:32
TCGGACTACAAGGGTTTCTAATCCCGTTTGCTCCCCTGGCCTTCGTGCCTCAGCGTCAGGAACTGTCCAGAGACCCGCCTTCGCCACTGGTCTTCCTTACGATATCTACGCATTTCACCGCTACACCGTAAATTCCAGTCTCCTCTCCAGTCCTCAAGCACGGCAGTATCGAATGCAGTTTCGGAGTTAAGCTCCGAGATTTCACACCCGACTTACCGCGCCGCCTACGCACCCTTTACGCCCAATGAATCCGAACAACGCTTGAGACCTCTGTATTACCGCGGCTGCTGCACCAGAGTTA
+
CCCCCGGGGGGGGGGGGGGGGGGGGGGGGGGGGGGGGGGGGGGGGGGGGGGGGGGGGGGGFFGGGGGGGGGGGGGGGGGGGGGGGGGGGGGGGGGGGGGGGGGGGGGFGGGGGGGGGGGGGGGGFGGGGGEGGGGGGFGGGGGGGFGGGGGGFGGGGFEGGGGGGGFDEGGGCDGGGGGGGGGGGGGCGGFA>FGGGGDGGGGGGGGGEGGGED9@FGEGGGGGGGFFEG5CDDFF8DFEGGGC<6<@?CFFB3DGG15:>E;7*3*9F69*)03<E4=?(79>90(04?).).495FAB)
@M03506:14:000000000-AKVR1:1:1101:13780:9569 2:N:0:32
TCGGACTACCGGGGTTTCTAATCCTGTTTGATCCCCATGCTTTCGGGTCTCAGTGTCAGTGTTGGGCCAGATCGCCGCCTTCGCCACCGGTGTTCCTCCAGATATCTACGTGTTTCACCACTACACCTGGAATTCCACGATCCTCTCCCACACTCAAGCTCTGCAGTATCAAAAGCACTTCCCAAGTTAAGCTCGGGGCTTTCACTCCTGACTTATAGAGCCACCTACACCCGCTTTACGCCTAATGACTCCGAACAACGCTTGTACCCCTCGCCTTACCGCGGCCTCTGGCATGAAGTCC
+
CCCCCGGGGGGGGGGGGGGGGGGGGGGGGGFGGGGGGGGGGGGGGGDGGGGFGGGGGGGGGGGEGGGGGGFGGGGGGGGGGGGGE,6BFE+>FGGGGGGGG9ACFFGGGGGGGGGGGGGG7FFFGGCA=,A8FEF<EE7FD>C9D,>@E8FGGGGGGGGGGGFGGF=,,@FFGGCF6DGEEFFCCGGE:D9BDC**:7C>D><DFC?:FD7C?DFFFCC@FFFGGG6A6C5ECDA5?7FE*:*5*<;A+5AFFD<37(95>55**2<*<<F>>)1**4FG<>0(4,,<0@)5)).**1)-)
@M03506:14:000000000-AKVR1:1:1101:2459:9571 2:N:0:32
TCGGACTACCCGGGTATCTAATCCTGTTTGCTCCCCACGCTTTCGCGCCTCAGCGTCAATTACGGGCCAGATAGCCGCCTTCGCCACCGGTGTTCTTCCCAATATCTACGAATTTCACCTCTACACTGGGAATTCCACTATCCTCTCCCGCATTCAAGCTCATCAGTATCAAGCGCAGCCCCCAGGTTGAGCCCGGGAATTTCACGCCGGGCTTGATAAGCCGCCTACGCGCCCTTTCCGCCCAGTAATCCCGACCAACGCGTGCCCCCTTCGTATTACCGCGGCTGCTGCCACCAATTTA
+
CCCCCFDGDGGGGGGGGGGGGGGGFGGGGGGCFGGGGGGGGCEFGGGEG:CFFGGGGGGFGFGCEGGGGGGGGGGGGGGEEGGGGFGGGGGGEGGGFGGGGFGFGGGGG@::F?EGGGGGFFFFGFFG<D8EFGCFCGGFECFGF;DEE8CECCFGGGGDGFGGCFGGDCFFCEEGE5:DGCGEE5FC>BEFGGGC**44A7@9;6FG*:5CE*8@:7;FG4C5CC>7*95EC;07.*9*:E<*9+<=F+<:>)))13<50007CCF5C>*8>F*2+)19:>1(4(4)))).).(*0)64)
@M03506:14:000000000-AKVR1:1:1101:17648:9574 2:N:0:32
TCGGACTACTGGGGTTTCTAATCCCATTCGCTCCCCATGCTGTCGTGTCTGAGCGTCAGTTGCGAGCCAGCGCGCCGCCTTCGCCTCTGGGGTTCCTCCGGATCTCTTCGCATTTCACCACTACACCCGGATAGCCACGCCCCTCTCCCCCACTCTAGAATGGCAGTCTGGCATAAACACCCCCAGTTAAGCTGGGCGCTTTCATACACCACTCACCTTCCCCTCTGCACACCCTTTCCGCCCAGTAAATCCGGCACCGGCTCCCCCCCCCCGCTTTCCCGCGGCTGCTGGCCACTACTCC
+
-8-<@:FGCFF@8@+6--C,CFG<E,C,FA@EE@<B@FEC9<6C,FFFC9FC9<@@@F,;F,<:+:F:FF,@C@FFCEE=FF7FFFGDE887@7?<E?9++++8EEA,B?FB4?<CB,:?<8,A<=C:+36++,,@<FCG:EEC@@D,:+5*@@:5E,3,7,8@,4>>,;8@D<6,5?,4*/*14*1,,,,BC8*/***:*99+>:9CGGC<C*=CDFFCFF**1001+2*7*))0.2@/:C)75+3*2+2))0)))(/*0)89*;*7*)))))1**./+(((,(,().).(7((2)).)(
@M03506:14:000000000-AKVR1:1:1101:8834:9588 2:N:0:32
TCGGACTACTGGGGTTTCTAATCCTGTTTGCTCCCCACGCCTTCGCGCCTCAGCGTCAGTCTCGGTCCAGAGCGCCGCCTTCGCCACCGGTGTTCTTCCCAATATCTACGAATTTCACCTCTACACTGGGAATTCCACGCTCCTCTCCCGAACTCCAGCAAATCAGTCTCGAGCGCAATTCCCAGGTTGAGCCCGGGGCTTTCACACTCGACTTGACCCGCCGCCTACGCGCCCTTTACGCCCAGTAAATCCGCACAACCCTCGCCCCCTTCCCATTACCTCGGCCGCTGGCTCGGCGTTT
+
CCCCCGGGGGGGGGGGGGGGGGGGGGGGGGGGGGGGGGGGGGGGGGGGGGGGGGGGGGGGGGGGGGGGGGFGGGGGGGGGGGGGGGGGGGGGGGGGGGGGGGGGGGGGGGGFECFFGEGEEFEGGGGGGGGGGGGGFGGE:EEFGFGGGGGGGEDF:FGDC?EFFFGGGGG7C5*>*@EFGGCECCFGGGCCGGDCE*:7FDG?FCC?FFGC5C++2*=5CD5EG3)5*97ED35F7*=58CC9*+<*++<@;>CC)83*7755CG=DG500)*++36=E6.(43(3:0B(().2)).(,(
@M03506:14:000000000-AKVR1:1:1101:3181:9615 2:N:0:32
TCGGACTACAGGGGTATCTAATCCCGTTCGCTCCCCTGGCTTTCGCGCATCAGCGTCAGTGTCAGCCCAGCAACCCGCCTTCGCCGCAGGTGCTCCTCTCGATATCTACGCATTTCACCGCTACACCGAGAATTCCAGTTGCCCCTTCTGCACTCTAGCCGCACAGTATCAGTTGACCTTTCCGAGTTAAGCCCGGAGATTTCACAACTGACTTGTGCTGGCCGCCTACGCGTCCTTTACGCCCAGTAAAACCGAACAATGCTTGCTCCCCCTGTTTTACACCGGCTGCTGACCCGGAGGT
+
CCCCCGGGGCGGGGGGGGGGGGGGG7FFGGGGGGGGGFGGGGGGGGGGGGGGDGGEGGGGGGGGGGGGGCFGGGGGG@FGGGGGGGGGEGGFF9FGEGGGGG?8:FGGCDFFGGDFGGGGGGGGGGGGGC7B:FG9,9CC,,=FGGGFCBFGGGDEFAFGGGDEGGGGGG,=DE9ECF7@,DECECEGG@@FGGGD**:?CFF7C+<*+2*2CCCG<>8+;C**::A5;/</17@D2:*</29C55+*20+1<397D(*3*/***8<*<57B57<++(*<)).(((4<:6)).(,/.)(((
@M03506:14:000000000-AKVR1:1:1101:19141:9618 2:N:0:32
TCGGACTACTGGGGTATCTAATCCCGTTTGCTCCCCTAGCTTTCGCGCCTCAGCGTCAGTGTCGGTCCAGGAAGCCGCCTTCGCCACCGGTGTTCCTCCGGATATCTACGCATTTCACCGCTACACCCGGAATTCCGCTTCCCTCTCCCGAACTCAAGCCAGGCAGTTTCCCGTGCAGTTCCTCAGTTGAGCCGGTGGATTTCACACGGGACTTACCTTCCCGCCTACGCGCCCTTTCCGCCCCGGCATTCCCATCAACCCTTGCCCCCCCGGCATTTCCGGCGTCTCTGGCCCGGAGTTC
+
CCCCCGGGGGGGGGEGFGCFGGGAFGGFGGGAFFFGGCFGGGGGGGGGGGGGGGGGGGGGGGGGGGGCFGFGFFGGGGCCF<FGCCGGGDGGGCGGA<BFGGGDFGGGGGGGCGCEFCDECFGGGGGGGGG@C<;FFGG@FGF,=>DGGGGCGGGDCFGGGG853;FCGFDGED**42=DC=,?<FFG7;,?E**/=7/9ACG?+2=/*>>5**+581++2;5CD5>57C7*).)*.*=88C7>3**01+2*****257*)00*2+3525))))*/+)*<,((-(4())7)))-()))((.
@M03506:14:000000000-AKVR1:1:1101:23992:9626 2:N:0:32
TCGGACTACCCGGGTATCTAATCCCGTTTGCTCCCCCGGCCTTCGTGTCTCAGTGTCAGGAACTGTCCAGCGACCCGCCTTCGCCACTGGTCCTCCTTACGCTCTCTACGCATTTCACTGCTACACCGTAACTTCCAGTCTCCTCTCCAGTCCTCAAGCACCGCAGTCTCGAATGCAGTCTCCGCGTTAAGCCCCGCGCTTTCCCACTCGACTTACGGCCCCACCTACACACCCTCTCCGCCCAATGCATCCTCACAACGCTTGCGACCTCTGTATTATCGCGTCCTCTGGCACAACGTTA
+
9C<ACFFGDEG7@76@FFFAEEGGGDF8E@CFEGFGG+@:@FCF,E8FFEF9,C<FGC<,6@EFFGGGGG,++@@F>FC@GGDF7?CF8EFCFDFFEG9ED+?FFGGFF+F:?F<FE@E9B?BE,:E=84++4AAFEDFFCEGGFGCD,3EEGGG9>?9@DF+CCCC,7@D,,4,;7,E,@;,@**3;*4,,6*6**/**4?F7A+=*?*;8=*A<7*>*:5**1*)9+2*:75>*4*)*/=7/<*0)+3</***99<57)))**2*8:)*17:<+C)*3(-(4>((9-9:)<2,*))(4(
@M03506:14:000000000-AKVR1:1:1101:13792:9659 2:N:0:32
TCGGACTACCGGGGTATCTAATCCCGTTTGCTCCCCTGGCCTTCGTGCCTCAGTGTCAGGAACTGTCCAGAGACCCGCCTTCGCCACTGGTCTTCCTCATGATCTCTACGCATTTCACTGCTACACCATGAATTCCAGTCTCCTCTCCAGTCCTCAAGCACCGCAGTATCGAATGCAGTTTCGGCGTTAAGCTCCGAAATTTCACACCCGACTTACGGCGCCACCTACGCACCCTTTCCGCCCAATGAACCCGAACAACGCTTGAGCCCTCTGTCTTACCCCGGCTGCTGTCACAGATTTA
+
CCCCCGGGGGGGGGGGGGGGGGGGGGGGGGGGGGGGGGGGGGGGGGGGGGGGGGGGGGGGGGGGGGGGGGGGGGGGGGGGGGFGGGGGGGGGGGGGGGGGGGGGGGGGGGGGGGFFFGGGGGGGGGGGGGGGGGGGGDGGFGFGGGGGFGGGGGGEFGGGGGDGGGGGGA>7DFFFFFF8FGGE6CGCGGGC>EFEGC8C7=FGGGGGGGGGGDFGGDFGGD)A556;*<AG))25378=5CDG3A8=9+AB3)179<F5B3>3D60?=8DFF7+2<<@<(4((3(,57?),/-)*)16<)
@M03506:14:000000000-AKVR1:1:1101:11096:9663 2:N:0:32
TCGGACTACCCGGGTATCTAATCCCGTTTGCTCCCTTAGCTTTCGCTCATCAGCGTCAATATCGGTCCAGGATGCCGCCTTCGCCACCGGTATTCCTCCAGATATCTACGCATTTCACCGCTACACCTGGAATTCCGCATTCCTCTCCCGAATCCAAGCCATCCAGTATCAGACGCAGTTCCCCAGTTAAGCTGAGGGATTTCACGTCTGACTTAGTTGGCCGCCTACGAGCCCTTTACGCCCAGTACTTCCGCACAATGCTTCCCCCCCCCGCATTCCCCCGGACTCCGTCACGTGGTTA
+
CCC?CGGEGCEGGGGGGGGGFAE<ECFGCFGGCDGCFFGGCEGF7BFFEDCFGGGGDG7FFFFGGCEGGGGCC<FFFCF@@F7FFGGGCBCCFCEFFGGFFCFFFDGGGGGGGG?FGGGDECCEFC<,A:=<FEEFGGEGGCEBCFGFFE7=EEEGD9E8EG8=AED;7CF,A?+@>+@C>7<B@5@CCEFGC?,=D>EFGGDFEE?FG48+A+1AFGAC;0)CC5:)*1;ED)0;=+688E3*7A9*<@C*))1<C(*+0***28C>C@7>D)*;/66<0-20(((0()(,.(-*0543)
@M03506:14:000000000-AKVR1:1:1101:13973:9701 2:N:0:32
TCGGACTACTGGGGTTTCTAATCCCGTTCGCTCCCCTGGCTTTCGCGCATCAGCGTCAGTATCGGCCCAGTAGCCCGCCTTCGCCTCAGGTGTTCCTCCCGATATCTACGCATTTCACCGCTACACCGGGAATTCCAGCTACCTCTTCCGTACTCTAGCTCGCCAGTATCGGCCGACTCTCCGGGGTTGAGCCCCGGGCTTTCCCACCCGACTTAACAAGCCGCCTACGCGCCCTTTACCCCCAATAATTCCGAACAAACCCTGCCCCCCCCGTCTTACCGCGGCTGCTGGCCCGTAGTTA
+
CCCCCGGGGGGGGGGGGGGGGGGGGGGGGGGGGGGGGGGGGGGGGGGGGGGGGGGGGGGGGGGGGGGGGGGGGGGGGGGGGGGGGGGGGGGGGGGGGGGGGGGGGGGGGGGFGGGGGGGGG@GGGGGGGGGGGGFFCFFGGGGFGGGGGGGGGCEGGGFDGGGDCEGCGGGGGGGEGCE9C@*=EGECEG?GGGGGCCEEGGG+C?*2CD5CC*<9CC7*9DDGGG)7/7)>CBDG,0*+0CD>**0*<9C8))*))(**..7*>=8@5)1))1***)03((((,3(0))(-)(().)-.)
@M03506:14:000000000-AKVR1:1:1101:4571:9716 2:N:0:32
TCGGACTACTGGGGTATCTAATCCCGTTCGCTCCCCTGGCTTTCGCGCATCAGCGTCAGTGTCGGCCCAGCAACCCGCCTTCGCCGCAGGTGTTCCTCTCGATATCTACGCATTTCACCGCTACACCGAGAATTCCAGTTGCCCCTTCCGCCCTCTAGTCGCACAGTATCAGTTGACCTTTCTGAGTTAGGCCCGGAGATTTCACAACTGACTTGTGCTTACCGCCTACGCGCCCTTTCCGCCCAGTAAATCCGAACAACGCTCGCCACCTCTGTCTTACCCCCGCTGGTGGCACCGAGTT
+
CCCCCGGGGGGGGGGGGGGGGGGGGGGGGGGGGGGGGGGGGGGGGGGGGGGGGGGGGGGGGGGGGGGDGGGGGGCEGGGGGGGGGGE@FGFGGGGDFGGFDEFGGGGGGGGGGGGGGGGGGGGGFGCFDGGDFGGFFGGGGGGGGG?DFGG+>;DFAFGGGDGG8F>;<DEGGGG9,9DF,5C9FCGFCFFGGGGG5E=CGFGGGGGE+*CC3@CG7DF+;*05D55>EDFGD5D5:D*9*:C7C5@*++01))197(0*).)/12*)2.*7?<2+36*+((-(--()(.(45(,/0)-((
@M03506:14:000000000-AKVR1:1:1101:22489:9719 2:N:0:32
TCGGACTACCGGGGTATCTAATCCCGTTTGCTCCCCTGGCCTTCGTGCCTCAGCGTCAGGAACTGTCCAGAGACCCGCCTTCGCCACTGGTCTTCCTTACGATATCTACGCATTTCACCGCTACACCGTAAATTCCAGTCTCCTCTCCAGTCCTCAAGCACGGCAGTATCGAATGCAGTTTCGGAGTTAAGCCCCGAGATTTCACACCCGACTTACCGCGCCGCCTCCGCACCATTTCCGCCCAATGAATCCGAACACCGCTTGAGACCTCAGTCTTACCGCGGCTGCTGGCCCAGAGTTT
+
CCCCCGGGGFGGGGGGGGGGGGGGGGGGGGGEFGGGGGGGGGGGGEGGGGGDGGGGGGGGGGGGGGGGGGGGGGGGGGGGGGGGGEGGGG9FFFGFCGAFGGDGGFGGGGGGGGGFFGGGGE+:FGGGGGGCDGGGGG@7EEEFG93DE83@8:FFGFGGGGC>ECFFEFGG6C6E7D99DCEE8CE6D;FF6@>EEE5C,+=;;C?*=15C*7,>*::*>)1C9C)8:9):C)/0-*92;CDC*78@++<)7)19C(/*..)**+1=F)2))0+2+)0<((3(-((.8@(3)((1)0).-
@M03506:14:000000000-AKVR1:1:1101:23563:9753 2:N:0:32
TCGGACTACTCGGGTATCTAATCCCGTTCGCTCCCCTAGCTTTCGCACTTCAGCGTCAGTGTCAGCCCAGCAACCCGCCTTCGCCGCAGGTGTTCCTCTCGATATCTACGCATTTCACCGCTCCACCGAGAATTCCAGTTGCCCCTTCTGCACTCTAGCCCCGCAGTATCGGTTGACCTTTCCGGGTTCAGCCCGGAGATTTAACAATCGACTTCCGGTGCCCGCCTCCTCGCCCTTTCCGCCCATTAAATCCGAACAACGCTTGCTCCCCCTGTATTACCGCGGCTGCTTGCCAGGTTTT
+
CCCCCGGGGGFGGGGGGGGGGGGGGGGGGGGGGGGGGFFGGEGFEGGEGC9C,E@BFGEE9CFEEFCFGFFGGGGGGGCGEG?EGDGEGGCCF7FEAFGGGDF8FEGGGGGEGG9FEGGGGE7BEDECFED7F?ED<FDD;DEGFD3=,@DF8,@D,6@FD6:CC+3,,E>7:*@8F97D9DCE5**4,5@;68::87?EG+++5<0++**9**+59C8E);CEGG>3**0/))0142*08=C7/*09+++/9537C(2:3:)**/+0<.77)*++3-=C9(((,2(54)),)5)C))))(
@M03506:14:000000000-AKVR1:1:1101:12528:9754 2:N:0:32
TCGGACTACCGGGGTATCTAATCCCGTTCGCTCCCCTAGCTTTCGTGTTTGAGCGTCAGGTACAGTCCAGGTGGCCGCTTTCGCCACTGGTGTTCCTCCGGATCTCTACGCATTTCACCACTACACCCGGAATTCCACCACCCTCTACTGCCCTCCAGCCACGCAGTATCGGACAACCCCTCCCGGTTGAGCCGAGAGATTTCATGCCCGACTTGCGCGGCCGCCTGAACACGCTTTACGCCCAGTAAATCCGGCTAACGCTCGGTCCCTACGGTTTCCCGCCGCTGCCGGCCCGTGTCTT
+
CCCCCGGGGGGGGGGGGGGGGGGGGGGGGGGGGGGGGGGGGGGGGGGGGGGGGGGGGGGGGGGGGGGGGGGGGGGGGGGGGGGGGGGGGGGGGGGGGGGGGGGGGGGGGGGDGDGGGGGGGGGGGG@FGGGGGGGGGGGGGCEFGGGGGGG8DDE>FFGFGGEGGGGGGGGGGGGGGGGDFGGDCEEEG8@FGGDE5E5ECFGGGGGGCD5:CD?F3<;EGDC*C<).6>=EGF>D<>BEGGD*10<=E9CF>3)>D0<53)7>D=*./?*73*2;C-=C(4-4499D()-1),(/.0(.)
@M03506:14:000000000-AKVR1:1:1101:6857:9757 2:N:0:32
TCGGACTACCGGGGTTTCTAATCCCGTTCGCTACCCTAGCTTTCGTGTGTGAGCGTCAGATTTTGGCCAGTGCGCTGCCTTCGCCTTTGGTGTTCCCCACGATATCAACGGATTTCACCCCTACACCGTGAGTTCCACGCACCTCTCCAAACCTCAAGTTATGCCGTTTCGTTCGCCGCCTACAAGTTGAGCTCGTAGATTTTACGAACGACTAACCTAACCGCCTCGACACCCTTTACGCCCAGTGATTCCGGATAATGCTTGGGGCCTCTGTATTACCGCTCCTGCTGGCACAGAGTTT
+
CCCCCGGGGGGGGGGGGGGGGGGGGGGGGGGGGGGGGGGGGGGGGGGGGGGGGGGGGGGGGGGGGGGGGGGFGGGGGGGGGGGGGGGGGGGGGGGGGGGGGGGDGGGGGGGGGGGGGGGGGGGGGGGGGEGGGGGGGGGGCGGFGCGG;FCGGGGGGGGGGFFGDGGDGGGFDGEEGDEGGGGFCFGGG,:CCCEE=F=CFGGGFGGGGDCCGGC95+)=DFDEGDF37C)19>>>)*8*CEGC*6ABF7A?F3<**)2?6467DF57E>FF4:9+:)7::1((4?3)4?(-))(*))).)
@M03506:14:000000000-AKVR1:1:1101:22817:9767 2:N:0:32
TCGGACTACTGGGGTTTCTAATCCCGTTTGCTCCCCTAGCTTTCGCTCATCAGCGTCAATATCGGTCCAGGATGCCGCCTTCGCCACCGGTATTCCTCCAGATATCTACGCATTTCACCGCTACACCTGGAATTCTGCATCCCTCTCCCGAATTCAAGCCATCCAGTATCGGATGCAGTTCCCAGGTTAAGCCTGGGGATTGCACATCCGACTTAGTTGGCCGCCTACGAGCCCTTTCCGCCCAGTAATTCCGAACAACGCTTGCCCCCCCCGTATTACCGTGGCTGCTGGCACGGAGTTA
+
CCCCCGGGGGGGGGGGGGGGGGGGGGGGGGGGGF@FGGGGGGGGGGGGGGGGGGGGGGGGGGGGGGGEGGGCGGGGGGGGGGGGGGGGGGGGGGFGDFGGFGGGFGGGGGGGGGGGGGGDE:FG?EEFCFDDGGGFCCFACGGGGFCFEGB==E8=EGFGGGGFGGGA3@3CE>>EFAEABEFDGGCGGFFGFCFGDGC1D*;;>9CE77>DED?9+=8CCFDGGGFFG*8CDFFF3:+/?=DCDF7@C??FFD/CG(1/55)*9<F0:5>5.1::84*+(,(-.(->26(-5,:G).4,)
@M03506:14:000000000-AKVR1:1:1101:11699:9774 2:N:0:32
TCGGACTACCCGGGTATCTAATCCCGTTTGCTCCCCCAGCTTTCGCGCCTCAGCGTCAAGAACAGGCCAGGAAGTCGCCTTCGCCACTGGTGTTCCTCCCGATATCTACGCATTTCACCACTACACCGGGAATTCCACTTCCCTCTCCTGCCTTCAAGTCCAGCAGTATCGAATGACCCTCCCCAGTTGAGCCGGGGGCTTTCACTTTCGACTTGCTAAACTGCCCGCGCGCGCATTACGCCCAGTCAACCCGGACAACCCTTGCCCCCCCCTTCTCACCGTAGCGCCTTGCTCGTGGTTC
+
-,A@CC:F<-<@+CGG9@@EDA@FECFEF;E,<E,@FECCG<EDE@FGFEDGGDGCFC7<EE<G<<DE@F?<EG,CCF@CF,CC,,BFF8F,CFFA<?8,4++@CA,<<?+?C+9FC?EGDGCFFGG+:@FD8,7,CFBAF9DF8,6>BBFFEG8DEDA,><3,,@9>7E3F?<:E::F6**9CDC@F9C8EGGE>C5CC*00+>+9?F<7**20+++1+717+**))*1)2)))1(*9*;E3*700*30075577),**00)**++)*0)))2*++-9=:.((((3)(),(*.(1)),(.
@M03506:14:000000000-AKVR1:1:1101:21138:9779 2:N:0:32
[truncated: 46,992,796 more chars]
