# Supplementary material for: Differential responses of the acidobacterial community in the topsoil and subsoil to fire disturbance in Pinus tabulaeformis stands
Source: PeerJ. 2019 Dec 11;7:e8047. doi: 10.7717/peerj.8047 (PMC6911345; doi:10.7717/peerj.8047)
Supplement: Supplemental Information 12 — H, high severity; C, represents a repetitive sample; 20, subsoil (10–20 cm). [file peerj-07-8047-s012.gz › peerj-07-8047-s012]

@M03506:14:000000000-AKVR1:1:1101:14886:1070 1:N:0:33
NGAACTCCTACGGGAGGCAGCAGTGGGGAATTTTGCGCANNNNNNNAAACCCTNNNNNNNCAACGCCNNNNNNNGGATGAANNNNNNNGGGACGTNNNNNNNTTTCGACNCGNNNGNNNNNNNCGGTACGNNNNNNNNNNNNNNCGNCTAANNNNNNNCCNGCAGCCGCNGGNNNNNNNGGGGGGCNNNNNNNNTNNGNNATNNNNNGGNGAAANNNNNNNGTAGGCGNNNNNNNAAGTCACNNNNNNNANCTCCGGGCNGAANTCGGNNNNNNNNNGCGNAACNGCNNTGNNNNNGTGCG
+
#8<CCGCFGEFGC@CCCFGGEF<E,@,:FBD@FE,CFFC#######::6@CFF#######:::<<@C#######::C=@EG#######::CDFEB#######::BBC<C#:4###8#######:88+:CF##############:+#:8><#######:8#66D7*D7>#6*#######*16=:8*########1##2##22#####/2#**2;#######2*/*/<:#######//2*;99#######2#*1/*9E)1#**1#*1:7#########.11#00*#)1##1.#####).0.8
@M03506:14:000000000-AKVR1:1:1101:21557:1129 1:N:0:33
CGAACTCCTACGGGAGGCAGCAGTGGGGAATATTGGACANNNNNNNCAACCCTNNNNNNNCAATGCCNNNNNNNTGATGAANNNNNNNGGGTTGTNNNGNNNTTTTGCCAGGGACGNNNNNNNCGGTACCTGGAGAATAAGCCCCGGCTAANNTNNNGCCAGCAGCCGCGGTNNNNCNNATGGGGCAAGCGTTGTTCGGAATTACTGGGCGTAANNNNNNNGCAGGCGNNNNNNNAAGTCAGGCGTGAAATTCCCGGGTGCAACCGGGGGGNNNNGNTTGAGACTGATGAGCTTGAAGGCG
+
CCCCCGGGF@EEGGGGGGGGGGGGGGGGGGGGGGEGFGG#######::CFGGG#######9:CF<FG#######::CFFFG#######9,9D@CF###:###:9BFC@FFFGFFGG#######4:=FCEC9FGCFGGCFGGGGGGGGGGGG##8###8+@FF:FCGG<*>C*####5##1*46BCE7:8:F<F7*=9C8CBFG9FGGGGCGC8C#######1*22;88#######22;5@79AC:CCC*+9CF+0185))/<:6=)/>575####/#0**1)0?+)016*937<)))0)0.
@M03506:14:000000000-AKVR1:1:1101:9729:1130 1:N:0:33
CGAACTCCTACGGGAGGCAGCAGTGGGGAATTTTTCGCANNNNNNNCAAGCCTGNNNNNGCAACGCCNNGNNNAGGATGAANNNNNNAGCGGTTGTNNANTNCTGTCTAGCGGGACNNNANTNATCACGGTGAATAATCGTGGTGGTTGACNNTNNNGCTGGAGGAAGCTCCNNNNANNTCCGTGCCAGCAGCCGCGGTAATACGGAGGGAGCANNNNNNNCTCGGAANNNNNNNGCGTAAAGGGCGCGTAGGCGATCCTGCAAGTCTCGTGTNNAAGCCCAGAGCCTAACTCTGGAAGGG
+
CCCCCGGGGGGGGGGGGGGGGGGGGGGGEEGGGGGGGGC#######::DFGGGG#####::DFGGGG##:###::DFGGGG######::CFGGGGG##:#:#:BFFGGGGGGGGGG###:#:#:BADGGGGGGGGGGGGGGGGGGGGGGGG##8###66DCFFGGGGGGFCG####*##66@FFCEGGGGGGGGGGGCEGGGGGGGGGGGGGGF#######22;CGGE#######22AC8CGCC*CEGG5=EGGGGC@CGGGFEFFG*<FCF5##218CC3:FCGFGF2CFDFFFFFFF@B
@M03506:14:000000000-AKVR1:1:1101:12464:1137 1:N:0:33
CGAACTCCTACGGGAGGCAGCAGTGGGGAATATTGGACANNNGNNNCAACCCTGNNNNNGCAATGCCNNGNGNGTGAAGAAGNNNTNCGGGTTGTAANGCACTTTTATCCGGAACGNNNCNCNCAGGGTGAATAGCCTTGTGAACTGACGGNNCNNGAGGAATAAGCACCGGNNNNCTNCGTGCCAGCAGCCGCGGTAACACGAAGGGTGCAAGNNNNNNNCGGAATTNNNNNNNGTAAAGCGTGCGTAGGTGGTTTGTTAAGTCTGCTGTGANNGCTCCGGGCTCAACCTGGGAATGGCA
+
CCCCCGGGGGGGGEGGGGGGGGGGGGGGGGFEGGGGGGF###:###::CFGGGG#####::DGGGGG##:#:#:CFGEGGGG###:#:CDFFEEGGG#:CFGGGFGGG,FFGEFGE###:#:#:+BFGGGGGGDGFFGGGGGGGGGGGGGG##8##:@FFGGFF9FG<FGGG####66#36>FFFGGGFGGGGGGGGC@2?CECCEDDFGGGGD#######33=58CE#######**27AFGGGEEGGG5=A*72>*8C0+0:EEF7;:D??*##**)11*77C*.97(2/35>>FFFF)0
@M03506:14:000000000-AKVR1:1:1101:12003:1169 1:N:0:33
CGAACTCCTACGGGAGGCAGCAGTGGGGAATTGTTCGCAATGGGCNCAAGCCTGACGACGCGACGCCGCGTGGAGGATGAAGATCTTCGGGTCGTAAACTCCTTTCGATCGAGACGAACGGCTTCCGGGTGAACAATCCGGGAGCATGACGGTACCGAGAGAAGAAGCCCCGNCTNACTCCGTGCCAGCAGCCGCGGTAATACGGGGGGGGCAAGCGTTNNTCGGAATTNCNGGGCGTAAAGGGCTCGTAGGCGGCCAACTAAGTCAGACGTGAAATCCCCCGGCTTAACCAGGGAACTGC
+
CCCCCGGGGCGGGGGGGGGGGGGGGGGGGGGGGGGGGGGGGGGGG#:DFGGGGGGGGGGGGGGGGGGGGGGGGGGGGGGGGGGGGGGGGGGGGGGGGGGGGGGGGGGGGGGGGGGGGGGGGGGGGGGGGGGGGGGGGGGGGGGGGGGGGGGGGGGGGGGGGGGGGGGGGFGG#44#4=<FFGGGGGGGGGGGGGGGGEGGGGGGGGGEGGGGGGGGGC8##/*2AFGGF#2#21@FGGCCGFGGGGGG:5FEFC=DGD5*76FFFGFF?FGFGGCCDFGF:BEGG37)5:F)7>DF@79/*
@M03506:14:000000000-AKVR1:1:1101:22482:1177 1:N:0:33
CGAACTCCTACGGGAGACAGCAGTGGGGAATATTGGACAATGGGCNCAAGCCTGATCCAGCCACGCCGCGTGAGTGATGAAGGCCTTCGGGTTGTAAAGCTCTGTGGGGAGGGACGAAAAAGGTGGATACGACAACGATCCGCCCTTGACGGTACCTCCTTAGCAAGCACCGNCTNACTCTGTGCCAGCAGCCGCGGTAATACAGAGGGTGCAAGCGTTNNGTGGAATCNTNGGGCGTAAAGGGCGTGTAGGCGGTCTGTTAAGTCATGTGGGAAATCCTTCGGCTCATCCGGGGAATGAC
+
CCCCCGGGC9FFGGGGEGGGFFGCFGGDG@FFFGFGGGGGGGGGG#:CFFGFGGGGGGGGG@FGGGGEGFC+6CCEGEGGG9FGGG,6D@FGDEEFGFFGGGGFGEGGG@FDGEGGEGDG<=CCFF+<<,=<7::F@D@C+FF7FG7C9<C:FEFGG,>FC9DC9FF7C::C#66#6*@::CFFCC9CF7FEFEEECECCECFFB9C@7EG5>7<*;1/##**22:<C0#2#*2*;5:9C5<C**:>C2AFFGGG5*79*97*002<*2:?**19/*9*20/.:C3*1)*13)08).)09*
@M03506:14:000000000-AKVR1:1:1101:18032:1179 1:N:0:33
CGAACTCCTACGGGAGGCAGCAGTGGGGAATTGTTCGCAATGGGCGCAAGCCTGACGACGCAACGCCGCGTGGAGGATGAAGACTTTCGGGTCGTAAACTCCTGTCGAATGGGACGAATAAGTCGTGGGTGAACAGCCCGCGATTCTGACGGTACCGTTAAAGGAAGCCCCGGCTAACTCCGTGCCAGCAGCCGCGGTAATACGGGGGGGGCAAGCGTTNTTCGGAATTNCCGGGCGTAAAGGGCTCGTAGGCGGCCCACTAATTCGGTGGTGAAATCCCCAGGCTTAACCTGGGAACTGC
+
CCCCCGGGGGGGGGGDEGFGGGFEEFFDGEFCFFFGEEGGGGCCFECE:CFCFDGGGGGGGGGEDFFEGGEEE@FCFEDB?EFFGGGGGGGEFEGF8DECFGGGFGGGGFFFGGGGCFFGGFBDGFGGCFGGGGGGGG@EGDC*>DCGGGGEGFGGGGFGGFGGGGGGGGGGGGGGGFGGGGGGDGGGGGGGGGGGGGGGGGGDEGGG5>CCEGGFEEE#1*;CFDCFC#1*1/A=C*7CEF?*7*:DCGGGCEC58)*90<4++:CD***8C*2+*96C<)7FCFF6<D*)))7565F?*
@M03506:14:000000000-AKVR1:1:1101:14162:1185 1:N:0:33
CGAACTCCTACGGGAGGCAGCAGTAGGGAATCTTGGACAATGGACGAAAGTCTGATCCAGCGACGCCGCGTGGGGGACGAAGGCCCTCGGGTTGTAAACCCCTGTTGTTGGGAAAGAAGCCGGGCGCATAGCCCGGTGACGGTACCCAACGAGGAAGCCCCGGCTAACTACGTGCCAGCAGCCGCGGTAAGACGTAGGGGGCGAGCGTTATCCGGATTCACTGGGCGTAAAGGGCGCGCAGGCGGCTACGTAAGGCCGGCGTGAACTCCCATGGCCTAACTGTGGAACTGCGTCGGCTACT
+
CCCCCGGGGGGGGGGGGGGGGGGGAF9FFGGFGGCEEFGGGGGEFGGGGDEFGGGGGGGGGGGGGGGGGGGGGGGGGGGGGGGGGGGGGGGGGGGGGGFGGGGGGFGD=<DF<A<EGGGGFG7F@FGGGGGGEGGDEEFFGDG@FG@FF:<BFE7AFFEGEGGCEG7FGDGGFCFGGDGGG>7>8:5CEDFAFGC>C>GCD*:EEC>>***<022/;89+<EFCFEE8*889CGG**?<EEG57EC*>6C*+//+*;7CGEED*20<:+5:6559+95*2299<A*993CFBD>EB)7<:0
@M03506:14:000000000-AKVR1:1:1101:11305:1247 1:N:0:33
CGAACTCCTACGGGAGGCAGCAGTGGGGAATTGTTCACAATGGGCGCAAGCCTGATGACGCAACGCCGCGTGGAGGATGAAGGTCTTCGGATTGTAAACTCCTGTTGCCCGGGACGAAAAGCTTCGACCTAACACGTCGAAGTCTGACGGTACCGGGTGAGGAAGCCCCGGCTAACTCTGTGCCAGCAGCCGCGGTAATACAGAGGGGGCAAGCGTTGTTCGGAATTACTGGGCGTAAAGGGCGCGTAGGCGGCCTTCTAAGTCGAACGTGAAATCCCTGGGCTGAACCCAGGAACCGCGG
+
CCCCCGGGG?FGGGGGGGGGEGGFGGGGGGGGGGGGGGDFGGFGGGGGGGGGGGGGGGGGGGGGGGGGGGCFGGGGGGGGEGGFGGGFGGDGGGGGGGGGGGGGGGGGGGGGGGGGGGGGGGGGGGGDFGGGGGGGGGGGGGGGCGGFECEGGGGGGFEFFFFGGGGGGGDDEGGGGGGFB9FGGG7CGCFGF@EEGCCFFGC+<CEDGGEGF@E18CCE?EEE5>F?@<@CCEC85CDFGG5:/:7DC5+*9*:7+9*2E?0A5/:5CC>57:CCF)>DG>)**)0)4C:07)))0075)
@M03506:14:000000000-AKVR1:1:1101:14133:1259 1:N:0:33
CGAACTCCTACGGGAGGCAGCAGTGGGGAATATTGCGCAATGGCCGAAAGGCTGACGCAGCGACGCCGCGTGTGGGATGACGGCCCTCGGGTTGTAAACCACTGTCGGGAGGGACGAATACAGGGCCTCGAATAGGGGACCCTGGGTGACGGTACCTCCAAAGGAAGCACCGGCTAACTCCGTGCCAGCAGCCGCGGTAATACGGAGGGTGCGAGCGTTGTCCGGAATCACTGGGCGTAAAGGGCGCGTAGGCGGTTCGTTAAGTTGCCGGTGAAATCCCGGGGCTCAACCCCCGGGCTGC
+
CCCCCGGGGGGGGGGGGGGGGGGGGGGGGGGGGGGGGGGEGGGGGGGGGGGGGGGGGGGGGGDGGGGGGGGGCDEGGGGGGGGGGGGGGCD?FGGGGGGFEFGGGGGGGGGGEFGGGGFFGG9CGGGGGDGGGGFGFGEDEGCFF@FBECGDFGGGGGGGGGGFDFGECFGCEEEEGGGGGGGGEGGGGGGGGGGGDGGGGGGGGGGGC8EGGGEGEEECEFGGEC>=:CC7@6E=EE9CFFFGGGGD2**:CEG)17C*2:<?+2<0+1C)/*9<***993>1709*29)())..).5))
@M03506:14:000000000-AKVR1:1:1101:22906:1284 1:N:0:33
CGAACTCCTACGGGAGGCAGCAGTGGGGAATCTTGCGCAATGGCCTAACGGCTGACGCAGCGACGCCGCGTGTGGGATGAAGCTCCTCGGAGTGTAAACCACTGTTGCCCGGGACGAATAGCTCGATTAATCGAGCCTGACGGTACCGGGTGAGGAAGCACCGGCTAACTCAGTGCCAGCAGCCGCGGTAAGACAGAGGGTGCAAACGTTGTTCGGAATTACTGGGCTTAAAGAGCACGTAGGTGGTTCGCTAAGACACGTGTGATATCTCCCGGATCAACCGGGGAATGGCGTGTGATAA
+
@CCCCG-CCC6CGDE@EFDEEGGFCFGGGG89FGFFGCBFFGGGFFC@FGG:FE@FFD+@+@BCGC:F@8F@BF:CF<=EGA<FG=4?FEGGGGGFGG9,BFFG?<,555:7CBFEG@DF<,@=FC,,8@FCFFGFGFGG,@:@F<F*CCF:*3BFCF7<:,<:7*=C<,>,?C,2,,?<FG:**<F8:8*3C9:;*<CCEGD?:C*;@2;E*<>C*A86F<CFC@;*22:<C?F@+*7:***3<7A*0:/C**<*<6*/CFG57*+;92+19CD*/5*94057:553(7:17)))0/*8*
@M03506:14:000000000-AKVR1:1:1101:21645:1286 1:N:0:33
CGAACTCCTACGGGAGGCAGCAGTTAGGAATCTTGGACAATGGGCGCAAGCCTGATCCAGCCATGCCGCGTGAGTGATGAAGGCCTTAGGGTTGTAAAGCTCTTTCAGCGGGGAAGATAATGACGGTACCCGCAGAAGAAGCCCCGGCTAACTTCGTGCCAGCAGCCGCGGTAATACGAAGGGGGCTAGCGTTGCTCGGAATCACTGGGCGTAAAGCGCACGTAGGCGGCTTTCTAAGTCAGGGGTGAAATCCTGGAGCTCAACTCCAGAACTGCCTTTGATACTGGGAAGCTTGGGTCCG
+
@CCCC<CFE-FGED7CFGGDEFGFGCG@FGFGGFGGGGG,CE8F@F7FGCFGGC,@<,,6<FFF8FCC@FFCCCGGGFCDFAFCGGGGGGGFGGFGGGFCFEFGGGCEDEGFC+FFFFGFGFC9=+8=FFGDD:>CFCCFG8D+CB>@CGGFCFCCGCGGFC7D:CECCGCFGGFECGC7FEGDE@<C8,FFFE*?BC>5EC6C?9@88CC>?;8:C=CCGG@6CEFGGGDGGGGC?F:CG7*:=AEDC:<<C79C*747+2*:CFGD?FGF7*6?C77>*78CF?C)4*0,/6<@>))07
@M03506:14:000000000-AKVR1:1:1101:17210:1355 1:N:0:33
CGAACTCCTACGGGAGGCAGCAGTCGGGAATTTTGGGCAATGGGCGAAAGCCTGACCCAGCAACGCCGCGTGAAGGATGAAATCCCTCGGGATGTAAACTTCGCAAGAACGGGAAGAATAAGTAAGAGCTAACATCTCTTATGATGACGGTACTGTTTGTAAGCTCCGGCTAACTCCGTGCCAGCAGCCGCGGTAATACGGGGGGAGCAAGCGCTGTTCGGATTTACTGGGCGTAAAGGGCGCGTAGGCGGCCACCGCAAGTCGATTGTGAAATCTCCGGGCTTAACCCGGACAGGTCAGT
+
ACCCCGGG@FFGFGGGGGDEGGFCCFECGGGDGFFGGFGFGFCGGCFG7FDDGGFGDFDFGDFGEECFF7FGDCAFFFEGG9C<EFFFGGGGGGGFGGGGGGEEDGGGGGG7FGGCGGGFFFGGGGFAGDGFFGG=3E9DF<DGGCEEGGEGCCGFF9>FFGFGBDFGGGGGGG;>FFCECCFCE<F7>CCCEBE*+BCFEGGG>CEDGGFC>*/:2<CEGGGDGGCFECCAE=EC*<C5CGEG:::DGGDG3CC985D5EG77*9ED?79*0::0**1)).5:C4C/8DB9).>7*9;7*
@M03506:14:000000000-AKVR1:1:1101:10887:1473 1:N:0:33
CGAACTCCTACGGGAGGCAGCAGTGGGGAATTGTTCGCAATGGGCGCAAGCCTGACGACGCAACGCCGCGTGGGGGATGAAGACCTTCGGGTCGTAAACTCCTTTCGATCGAGACGAATGGCCTCCGGGTGAACAATCCGGAGGAATGACGGTACCGAGAGAAGAAGCCCCGGCTAACTCCGTGCCAGCAGCCGCGGTAATACGGGGGGGGCAAGCGTTGTTCGGAATTACTGGGCGTAAAGGGCTCGTAGGTTGCCAACTAAGTCAGACGTGAAATCCCTCGGCTTAACCGGGGAACTGC
+
CCCCCGGGGGGGGGGGGGGGGGGEFFGGGGGGGGGGGGGGGGGGGGGGGGGGGGGGGGGGGGGGGGGGGGGGGGGGGGGGGGFGGGGGGGGGGGGGGGGGGGGGGGGGGGGGGGGGGGGGGGGGGGEGGGGGGGGGGGFGGGGGGGFGGGGGGGGGGGGGGGGGGGGGGFGGGGGGGFG7FCEGGGGGGGGGGGGGGGDGEG?C>EGGGGGC:8CEGGEGGGGEE5CF8FGG9CG;CEDECFGGGGG511ACG7C4@6*/:64C+*3?7C*./7>CCBGF4).7*7CF):74>:>7@@?6*
@M03506:14:000000000-AKVR1:1:1101:17123:1496 1:N:0:33
CGAACTCCTACGGGAGGCAGCAGTGGGGAATTTTGCGCAATGGGGGAAACCCTGACGCAGCAACGCCGCGTGGAGGATGAAGCCCCTTGGGGTGTAAACTCCTTTCGACCAAGACGATAATGACGGTACCGGTGGAGGAAGCCACGGCTAACTCTGTGCCAGCAGCCGCGGTAATACAGAGGTGGCAAGCGTTGTTCGGAATTACTGGGCGTAAAGGGCGCGTAGGCGGTTCGTTAAGTCCTGTGTGAAATCCCCCGGCTCAACTGGGGAACTGCACAGGAAACTAGCGGGCGTGAGTTCG
+
CCCCCGGGGGGGGGGGGGGGGGGGGGGGGGGGGGGGGGGGGGGGGGGGGGGGGGGGGGGGGGGGGGGGGGGGGGGGGGGGGGGGGGGGGGGGGGGGGGGGGGGGGGGGGGGGGGGGGGGGGGGGGGGGGGGGEGGFGGGGGGGGGGGGGDGGGGGGGGGGGGGGGGGGGGGGGGGGGGGGGGGFGGGFGGGFFFGGGEGEGGGFCGGGGGGGGGFGGGGGGGGCEGFEGGGGGGGDGGFGGGGGG?FGGGGGDFFDEBG<EGGF+9CDGDCFDGGFG4>F<FF*27CFF<:>);D:>=7@@
@M03506:14:000000000-AKVR1:1:1101:14411:1528 1:N:0:33
CGAACTCTTACGGGAGGCAGCAGTCGGGAATTTTGGGCAATGGGCGCAAGCCTGACCCAGCAACGCCGCGTGAAGGATGAAATCCCTCGGGATGTAAACTTCGCAAGAACGGGAAGAATAAGTAAGGGTTAATATCTCTTACGATGACGGTACTGTTTGTAAGCTCCGGCTAACTCCGTGCCAGCAGCCGCGGTAATACGGGGGGAGCAAGCGTTGTTCGGATTTACTGGGCGTAAAGGGCGCGTAGGCGGCCACCGCAAGTCGACTGTGAAATCTCCGGGCTTAACCCGGAAAGGTCAGC
+
CCCCCGGGGFGGGGGGGGGGGGGGGGGGGEGGGGFFCGFGGGGGGGGGGGGGGGGGGGGFGGGGGGGGGGEGEFFGGGGGGGGGGF<FGGGGGGGGGGGGGGGGGCEFFGGGGEGGGFGGGGFGGFFGFDFGGGGFFGGGGGGGGGGFGGFGDGFFGGGGGGGGGGGGGGGGGGGGFGGFGGGGGGGGGEGGGEEF9CFFEGGGGGGGGGFCE;CG:CCEGGGGGGCGGGGCEDGEGFGD=EDG5CEGGGGC75CCGFGGGFCGC359AFG**2:CCFGDGEFGG6?=(>51.5779*)79
@M03506:14:000000000-AKVR1:1:1101:9564:1532 1:N:0:33
CGAACCCCTACGGGAGGCAGCAGTCGGGAATTTTGGGCAATGGGCGAAAGCCTGACCCAGCAACGCCGCGTGAAGGATGAAGTCCCTCGGGATGTAAACTTCGCAAGAACGGGAAGAATAAGTAGGGGACAATACCCCCTATGATGACGGTACTGTTTGTAAGCTCCGGCTAACTCCGTGCCAGCAGCCGCGGTAATACGGGGGGAGCAAGCGTTGTTCGGATTTACTGGGCGTAAAGGGCGCGTAGGCGGCCACCGCAAGCCGACTGGGAAATCTCCGGGCTTAACCCGGAGAGGTCAGC
+
CCCCCGGGFFGEGGGGGGGGGGGCFGGGGGGGGGGG7EGGGGGGGGGGGGGGGGGFGGGGGGGGGGGGGGGGGGGGGGGGGGGGGGFGFGGGGGFGGGFGGGGGGGGGGGGGGGGGGGGGGGGCFGCGGGGGGGGFFDCFGGGGABFFGGGGDGFFF,DEGFGFGFGGEGGGFCFFBFGGGFGGGGGG8<FGGFCEFGGGGEGG58CECCGGGE5CECFCEEGC+<E?FCCEE=58*ADEGGGG*7EGGGGCD5:9=>CCE*57*/*9*1=:CF*+**9>C3)5C=F=33.(.))8)094)
@M03506:14:000000000-AKVR1:1:1101:12284:1536 1:N:0:33
CGAACTCCTACGGGAGGCAGCAGTGGGGAATTGTTCGCAATGGGCGCAAGCCTGACGACGCAACGCCGCGTGGAGGATGAAGACCTTCGGGTCGTAAACTCCTTTCGATCGAGACGAACGGCCTCCGGGTAAATAATCCGGAAGAGTGACGGTACCGAGAGAAGAAGCCCCGGCTAACTACGTGCCAGCAGCCGCGGTAATACGTAGGGGGCAAGCGTTGTTCGGAATTACTGGGCGTAAAGGGCGCGTAGGCGGCACGGCAAGTCGGGAGGGAAAGGCCTGGGCTCACCCCAGGAACTGC
+
CCCCCGGGGFGGGGGGGGGGGGGGGGGGEGGGGGGGGGGGGGGGGGGGGGGGGGGGGGGGGGGGGGGGGGGGGGGGGGGGGGGGGGGGGGGGGGGGGGGGGGGGGGGGGGGGGGGGGGGGGGGEGGGGGGGGGGGGGGGGGGGGGGGGGGGGGGGGGGGGG*CFGGGGGGGGGGGGGGGGGGF7FGGGGGGGGGGGGGGGGCFG9<5CCEEGGFCFGGEGGGFCEEGGCGGG?62;C:<E=9FGGGCDEEGE4ECG:B<DC*55+:=CC9=)1*>FGFFF7<FCD>7@)177)<5@5)0?6
@M03506:14:000000000-AKVR1:1:1101:8679:1581 1:N:0:33
CGAACTCCTACGGGAGGCAGCAGTTAGGAATTTTGGGCAATGGGCGCAAGCCTGACCCAGCAACGCCGCGTGGGTGACGAAGGCCTTCGGGTTGTAAAGCCCCTTTCTGGGGGAAGATGATGACGGTACCCCAGGAAGAAGCACCGGCTAACTACGTGCCAGCAGCCGCGGTAATACGTAGGGTGCGAGCGTTGCCCGGACTTATTGGGCGTAAAGGGCGCGCAGGCGGCCACGCACGTCCGTTGTGAAATCGCTCGGACAAACTGGGCGGGGGCAGCGGATACGGCGGGACTGGAGCGAG
+
<A@@CGG9EE@@FEC:@CGGEFEFAE9CFAA@FEG:7FEFFG@@FCFFFC,DF@,CFGGGGGGGGG>@:=>FCFFFDEBCCC@C8EE<DGGEGCFGGGF,,4BAEFF9ECE:FGDEGDFGGFAAG7C<C,=B:CG7CD=>>C@CCCFCG@C:AFGDG<F79:FFG,>*CFGFE*@BB<?FAC@CC*1;CFFGD@*,+18**10A::FFG5::*/82+2*//*:*:8CC5*1:*/8*/*75C7F<//*?CC+0C=/9:>/)**2/+:ECGGGFD)9//35C))03*./)(1)(8;)).5)))
@M03506:14:000000000-AKVR1:1:1101:13534:1595 1:N:0:33
CGAACTCCTACGGGAGGCAGCAGTGGGGAATTGTTCGCAATGGGCGCAAGCCTGACGACGCAACGCCGCGTGGAGGATGAAGATCTTCGGGTCGTAAACTCCTTTCGATCGAGACGAACGGCCTCCGGGTGAACAATCCGGAGGAGTGACGGTACCGAGAGAAGAAGCCCCGGCTAACTCCGTGCCAGCAGCCGCGGTAATACGGGGGGGGCAAGCGTTGTTCGGAATTACTGGGCGTAAAGGGCACGTAGGCGGCCAACTAAGTCAGACGTGAAATCCCTCGGCTCAACCGGGGAACTGC
+
CCCCCGGGGGDEEGGEGGGGEFGED@FEGGFGFGGGGG7FCFF@FCFGGGGGFDCFE7BFGGGEGGGFGD>FFGGEGBFFCCFFGGGFGGGGGGGFGGGFGBFFGGEF,DBFFGGGGGGD:=FE,>F:CFEGGGGGGGCC7CFDEEFB;FGGGGFCFCE:EFFGDGEDGECG7F<FFFGC:<;CGGF:;EFFC>EEGE8EFGGFDGEEGGEGG>CC>EE*2;<CE5:FEGCG7C5F=?D*AFCE=*/92*2:CCC)2)996+*0+:EF+0:)*95:**9C*>35C)*1,9@9B)>3<))9*
@M03506:14:000000000-AKVR1:1:1101:16812:1611 1:N:0:33
CGAACTCCTACGGGAGGCAGCAGTGGGGAATTGTTCGCAATGGGCGCAAGCCTGACGACGCAACGCCGCGTGGAGGATGAAGGTCTTCGGATTGTAAACTCCTGTTGCCCGGGACGAAACGTCTCGACCTAACACGTCGAGATCTGACGGTACCGGGTGAGGAAGCCCCGGCTAACTCTGTGCCAGCAGCCGCGGTAATACAGAGGGGGCAAGCGTTGTTCGAAATTACTGGGCGTAACGGGCGCGTAGGCGGCCTTCTAAGTCGAACGTGAAATCCCCGGGCTCAACCCGGGAACTGCGT
+
CCCCCDGGGEGGEEGGGGGEGEEFFGGGGGGGEFFGCG7FEF<FGCCEGGGGC@EE@FGFE:FFCGDGCCFBE+=B7FFCFCF4C?FGGGGG7FF,FAFEFGEFFFFFGGGEEGCFEFGGGDFA=><FGGG?FFGGA:CGCC*@DFFCG>C<C<:C7FF@FCFFGGGGGDFEEFCFGGFDC9:C92=FCFFFE>EEED9FFGGC8F8C?E>FGGE/;8CFF8@EEGGGGCE6=CEE5C*2::7**:*/:CFG):C<F?77+AFGGGD<C<*<3>7+66C<CB):C*9@0>5(5))0)9?))
@M03506:14:000000000-AKVR1:1:1101:20330:1630 1:N:0:33
CGAACTCCTACGGGAGGCAGCAGTCGGGAATTTTGGGCAATGGGCGAAAGCCTGACCCAGCAACGCCGCGTGAAGGATGAAATCCCTCGGGATGTAAACTTCGCAAGAACGGGAAGAATAAGTGAGGGTTAATATCTCTCGCGATGACGGTACCGTTTGTAAGCTCCGGCTAACTCCGTGCCAGCAGCCGCGGTAATACGGGGGGGGCAAGCGTTGTTCGGAATTACTGGGCGTAAAGGGCTCGTAGGTGGCCAATTAAGTCAGACGTGAAATCCCTCGGCTTAACCGGGGAACTGCGTCC
+
CCCCCGGGGGGGGGGGGGGGGGGGGGGGGGGGGGGEGGGGGGGGDGGGGGGGGGGGGGGGGGGGGGGGGGGGGFGDGGFGEGGGGGEEFGGGGGGGGGGGGGGGGGGGGGGGGEEGGGGGGGGGGGGGFGGGGFGFCGFFGGGDGGGGEGGGGGGGGGGGGGGGG@FDFFGGGGGGGGGGGGGGGFGCGGGGGGGDGGGFGGGEC>58CECGGCEEGGFC58?CFGGC:6CFC=8557:8E7::CEGDGGFCCFF*+*00<EFGGGG**1>@FFC+*)195:)<<6:@>3>,77)*/078)
@M03506:14:000000000-AKVR1:1:1101:19416:1681 1:N:0:33
CGAACTCCTACGGGAGGCAGCAGTGGGGAATTTTGGGCAATGGGCGAAAGCCTGACCCAGCAACGCCGCGTGAGGGAGGAAATCCTTCGGGATGTAAACCTCACAAGCAAGGGAAGAGAGCTCAGGGCCGAATAAGCTTTGAGTCCGACGGTACCTTGCGTAAGCCACGGCTAACTACGTGCCAGCAGCCGCGGTAATACGTAGGTGGCAAGCGTTGTTCGGAATTATTGGGCGTAAAGGGCGCGTAGGCGGCTTGCTAAGTCGGTTGTGAAAGCCCGGGGCTCAACCCCGGAGAGTCGAC
+
CCCCCGGGGGGGGGGGGGGGGGGGGGGGGGGGGGGGGGGGGGGGGGGGGGGGGGGGGGGGGGGGGGGGGGGGEGGGEGGGGGGGGGGGGGGEGGGGGGGFGGGGGGGGGGGGGGGGGFGGGGFGGGGGGGGGGGGFGCGGGGGGGGGGGGGG7FFCFGGGGGEGFGGGGGGGGGF9FGGF>FFGGGCGGGE7CE8CE+CFFEGD5CFGFFGGGC;EE?FGGGC*;:CGC9CFFGG55A7CCEECCGGG5<CED5CD**:*<CCCE<:C5C76**707)735;>C+19>3/7;)))8<4<35
@M03506:14:000000000-AKVR1:1:1101:11403:1738 1:N:0:33
CGAACTCCTACGGGAGGCAGCAGTGGGGAATTTTGGGCAATGGGCGAAAGCCTGACCCAGCAATGCCGCGCGAACGATGAAGTCCTTCGGGATGTAAAGTTCGGAAGTAAGGAACGAAAAGCTGTGGGATAATACCCCATAGTGCTGACGGTACCTTATCTAAGCCCCGGCTAACTACGTGCCAGCAGCCGCGGTAATACGTAGGGGGCAAGCGTTGTTCGGAATTACTGGGCGTAAAGCGCGTGTAGGCGGTTTGAAACGTCAGATGGGAAAGCCCCGGGCTCAACTTGGGCACTGCATT
+
CCCCCGGGGGGGGGGGGGGGGGGGGGGGDEGGGGGGGGFGGGGGGGGGGGGGGGGGGGGGGGGGGGGGGGGGGGGGGGGGGGGGGGGGGGGFGGGGGGGGGGGEGGGGGGGGGGGGGGGGGGGGGGGGGGGGGGGGGGGGGGGGGGGGGGEGGGGGGGGGFGGGGGGEGGGGGGGGGGEFDFFGGGGGGGGGGGGGGGGGG:FGGGGGG5CC8E>EEEGGGGGGFFGG?CGFGEG=CFGGGGGC=CFGGGC5)2=CFFC*::DEC*<C+9CFCG4ED)CD<DEE96**4C60)7>46@FFF
@M03506:14:000000000-AKVR1:1:1101:20408:1748 1:N:0:33
CGAACTCCTACGGGAGGCAGCAGTCGGGAATTTTGGGCAATGGGCGAAAGCCTGACCCAGCAACGCCGCGTGAAGGATGAAATCCCTCGGGATGTAAACTTCGCAAGAACAGGAAGAATAAGACGGTGTTAACACCACCGGCGATGACGGTACTGTTTGTAAGCTCCGGCTAACTCCGTGCCAGCAGCCGCGGTAATACGGGGGGAGCAAGCGTTGTTCGGATTTACTGGGCGTAAAGGGCGCGTAGGCGGCCACCGCAAGTCGGTTGTGAAATCTCCGGGCTTAACCCGGAAAGGTCAAC
+
CCCCCGGGGGGGGGGGGGGGGGGGGGGGGGGGGGGGGGGGGGGGGGGGGGGGGGFGGGGGGGGGGGGGGGGGGGGGGGGGGGGGGGGGGGGGGGGGGGGGGGGGGGGGCGGGGDGGFGGGGGGGGGGGGGDFGGGGGGGDCEGGGGGGGGGGGGGGGGGGGGFGGGGGGGGGGGGGDEGGGGGGGGGGGGGGGFCFGGCFGGGGC>EGFGFCEECCGGGGGCE5ACGG?EFGGE=*:<78CEEGGDGGFEE=3=E*:B3<EGGGG75)1*07::7<7?<)7>7*<@:6,C5())75*9/**
@M03506:14:000000000-AKVR1:1:1101:22795:1755 1:N:0:33
CGAACTCCTACGGGAGGCAGCAGTCGGGAATTTTGGGCAATGGGCGAAAGCCTGACCCAGCAACGCCGCGTGAAGGATGAAATCCCTCGGGATGTAAACTTCATAAGAACGGGAAGAATAAGTCCGTGCTAACACCACGGGTGATGACGGTACCGTTAGTAAGCTCCGGCTAACTCCGTGCCAGCAGCCGCGGTAATACGGGGGGAGCAAGCGTTGTTCGGATGTACGGGGCGGAAAGGGCGCGTAGGCGGCTACCGCAAGGCAGTAGTGAGATCCCCGGCCGTTACTTGGAAAGGTCAAA
+
<<CCCGFG9-;CCFEGCGGGGFGFGF:C7FFFGGGE7F,CFC<@EEC@7FDFFGCFFGFFCEGGGGCF7F:F:CFGC<FFGACFFG,,@FEFCEBGGFFGEF<9FC<A?EFC=?:?F,B5<9FGGCFC7<ADFGGGFGCEGGEGGFGF<FFGFG:>*@:,3@CFC,BF7>*FD:FD:<*><FGFG,F72:CF***13?+38CC>EE88**288CCC*2<EC***<0A*:>C8?*2C7@4;5C**1/>*<*:>)**0*09):**2/9+7C<7*029?4>)3/.)2*)**)2).**0.**9**
@M03506:14:000000000-AKVR1:1:1101:8040:1776 1:N:0:33
CGAACTCCTCCGGGAGGCAGCAGTGGGGAATTTTTCGCAATGGGCGCAAGCCTGACGAAGCGACGCCGCGTGGAGGATGACGGCCCTCGCGGTCTTAAACTCCTGTCTAGCGGGACGAATGTCTTCAAGGTGAATAATCTTGGAGAGTGACTGTACCGCTGGAGGAAGCTCCGGCCAACTCCGTGCCAGCAGCCGCGGTAATACGGAGGGAGCAAGCGTTACTCGGAATTACTGGGCGTAAAGGGCGCGTAGGCGATTTTGTAAGTCTTGTGTGAAAGCCCAAAGCCTAACTTTGGAAGTG
+
CCCCCGGGG9FGGGGGGGGGGGGGGGGGGGGGGGGGGGGGGGGGGGGGGGGGGGGGGGGGGGGGGGGGGGGGGGGGGGGGGGGGGGGGGGGGGGGGGGGGGGGGGGGGGGGGGGGGGGGGGGGGGGGGGGGGGGGGGGGGFGGGCFGGGGGGGGGGGGGGGGGGGGGGGFGGGGGGGGGFGGGGGGGGGGGGGGGGGGGCEGGGGGGGGGGGGGGGGGGGDC7CEGGC>FGGGFFGGD5:CGGGGDG3EEEGGGGDC:DCFGG7C:EFGFFF77>?CF:<GFFEGFF?BC5)*8@F?=4??
@M03506:14:000000000-AKVR1:1:1101:7913:1777 1:N:0:33
CGAACTCCTCCGGGAGGCAGCAGTGGGGAATTTTGCGCAATGGGCTAACGCCTGACGCAGCAACGCCGCGTGGAGGATGAAGGTCCTTGGATTGTAAACTCCTGTCAGCAGGGAAAAAGCGACCCGGTCTAATACGTCGGGGAGTTGATTGTACCTGCAGAGGAAGCCCCGGCTAACTCTGTGCCAGCAGCCGCGGTAATACAGAGGGGGCAAGCGTTATTCGGAATTATTGGGCGTAAAGGGCGCGTAGGCGGCTTGGCAAGTGGATGGTGAAATCCCTCGGCTTAACCGAGGAACTGCC
+
CCCCCGGGG9FGGGGGGGGGGGGGGGGGGGGGGGGGGGGGGGGGGGGFGGGGGGGFGGEFGGGFGGGGGGGGGGGGGGGGGGGGGGGGGGFGGGGGGGGGGGGGGGGGFGGGGGGGGGGGGGGGGGEFFGFGGGGGDFCGCFFE>CGGGFGEB=CFGGGGCGFFGG>CFFDGGGGGGGGGFGGGGGGGGGGGGGGG8EE7:ECFCCFEEGGGGFGECECFGGGGGGCFFFGGFGFGE5/CFGEEGEG):CEGGGGDG:DF<?5+A>EGGGFFC*:CF47DCB3=>)6@AG>6B@D:0?**0
@M03506:14:000000000-AKVR1:1:1101:10826:1797 1:N:0:33
CGAACTCCTACGGGAGGCAGCAGTCGCGAATCATTCACAATGGGCGCAAGCCTGATGATGCCACGCCGCGTGCGGGATGAAGGCCCTCTGGGTTGTAAACCGCTGTCAAGAGGGGGGAAACGCTTGGAGTTAACAGCTCCAAGTCTGACTGCCCACTAAAGGAAGCCCCGGCAAAACATGTGCCAGCAGCCGCGGTAATACATGTGGGGCAAGCGTTGTTCGGAATTACTGGGCATAAAGGGTGCGTAGGCGGTTTGTTAAGTCAGGGGTGAAAGTTTTCGGCTCAACCGGAAAATGGCCT
+
CCCCCGGGGGGGGGGGGGGGGGGGGGGGGGGG,FGGGGGGGGGGGGGGGGGGGGGFGGGFGGGGGGGGGGFGGGGGGGGGGGGGGGGGGGGGGGGGGGGGGGGGGFGGGGGGGGGGGGGGGGGGGGGGGGGGGGGGGGGGGGGGGGGGGGGFGGGGGGGGGGGGFGFGGGGGGGGGGGGGGGCCGGGGGGGGGGGCEGGGFFGGCFDGDGGFGGGEEGGFGEGGGCGFGGGGGGGGGGDGGGG**CEGGGGGGC:5C>FGGGF97DF*79EFFFDG>@CCDEF*2975:GFFB5F6??4)*
@M03506:14:000000000-AKVR1:1:1101:11191:1842 1:N:0:33
CGAACTCCTACGGGAGGCAGCAGTGGGGAATTGTTCGCAATGGGCGCAAGCCTGACGACGCAACGCCGCGTGGAGGATGAAGGTCTTCGGATTGTAAACTCCTGTTGCCCGGGACGAAACGCACCGACCTAACACGTCGAAGCTTGACGGTCCCGGGTGAGGAAGCCCCGGCTAACTCAGTGCCAGCAGCCGCGGTAGTACAGAGGGGGCGAGAGTTGCTCGGAATCACTGGGCGTAGAGGGCGCGTAGTGGGCATTGTAAAACTAACGTGAAGCCCTCGGGCCCAAACCGGGAGCGCGCG
+
CCCCCGGGGGGGGGGGGGGGGGGGGGGGGGG@,E@,,@FGGGGFCF:FG:FGGGGFC,+@F+C>FGGGGGGGC+,BFGGGGGGCF<F,DF+FFGGGGGC<,BFCF<F,E<CEFGGGGGG7D7+@3@B+C@,8DF8>3@@*>*>F,D<F**1*4==CGGD72<7CEFG<FGG*<@2,77,72C+0+01CFGC:5CEG**<E:+<FF*;EEG*:/*/03<+:CE*8*1+++3:*;=88C**+:C*:7=19**+*1:0*+***3+*3+*0*20*)***0109/*8./*)*)(1.()))).)))0
@M03506:14:000000000-AKVR1:1:1101:8769:1883 1:N:0:33
CGAACTCCTACGGGAGGCAGCAGTGGGGAATCTTGCACAATGGGGGCAACCCTGATGCAGCGACGCCGCGTGAGCGATGAAGCCCTTCGGGGTGTAAAGCTCTTTCGGCAGGGAAGATTATGACGGTACCTGCAGAAGCAGCTGCGGCTAACTACGTGCCAGCAGCCGCGGTAATACGTAGGCAGCAAGCGTTGTTCGGAGTTACTGGGCGTCAAGGGTGTGTAGGCGGTTCCCTAAGTTTGGTGTGAAATCTCCCGGCTCAACTGGGAGGGTGCGCCGAAAACGGGAGGGCTAGGGTACG
+
@CCCCDFCFCEGGGD@EGGGEGGF@CFGGGGGGGGGFCGDEFFFGGGEGGGGFFGFGG9FGCFFFEEGGGGDDEGGEFEFFGCFFFF8DFGCCBCA@FCEC<DFFGGEGDE77<83F9C>F9DFGCFGGAFGGF<BD<EF<A,33@:CF7FG;FGGGG7<F,D>7CC7B@C:ECCEC<,<CEC9:FGGGGG=CGGGGGGGCC?9C79EFE8C*;*<CDC;8CG:++<EG*:5+33<F8:7CEGF5**:<EECC<<C=:C7EFCFCCCF6*7>DGG5C)))1).7*09)75@(.)<>.07))
@M03506:14:000000000-AKVR1:1:1101:10134:1890 1:N:0:33
CGAACTCCTACGGGAGGCAGCAGTCGGGAATTTTGGGCAATGGGCGAAAGCCTGACCCAGCAACGCCGCGTGAAGGATGAAATCCCTCGGGATGTAAACTTCGCAAGAACGGGAAGAATAAGTAGGGGACAATACCCCCTATGATGACGGTACTGTTTGTAAGCTCCGGCTAACTCCGTGCCAGCAGCCGCGGTAATACGGGGGGAGCAAGCGTTGTTCGGATTTACTGGGCGTAAAGGGCGCGTAGGCGGCCACCGCAAGTCAATTGTGAAATCTCCGGGCTTAACCCGGACAGGTCAAC
+
CCCCCGGGGGGGGGGGGGGGGGGGGGGGGGGGGGGGEGGGGGGGGGGGGGGGGGFGGGGGGGGGGGGGGGGGGGGGGGGGGGGGGGGGGGGGGGGGGGGGGGGGGGGGGGGGGGGCGGGGGGFGGGGGGGGGGGGFGGGGGGGGGFGGGGGGGGGGGGGGGGGGGGGGGGGGGGGGGGGGGGFGGGGGGGGGGFEGGGGGDEGEGGECFGGGGGGEEF7EECEGGCEFG?C;E*?8EGGGGGGDEGG3@E5EDEF<8>5DE?>:?C94<779DDCEDFGG7@3AF=FF?:>>3))57699*
@M03506:14:000000000-AKVR1:1:1101:10231:1974 1:N:0:33
CGAACTCCTACGGGAGGCAGCAGTCGGGAATTTTGGGCAATGGGCGAAAGCCTGACCCAGCAACGCCGCGTGAAGGATGAAATCCCTCGGGATGTAAACTTCGCAAGAACGGGAAGAATAAGTGAGGGTTAATATCTCTCGCGATGACGGTACCGTTTGTAAGCTCCGGCTAACTCCGTGCCAGCAGCCGCGGTAATACGGGGGGAGCAAGCGTTGTTCGGATTTACTGGGCGTAAAGGGCGCGTAGGCGGCCACCGCAAGTCGATTGTGAACTCTCCGGGCTTAACCCGGACAGGTCAAC
+
CCCCCGGGGGGGGGGGGGGGCGGGGGGGCFEFGGGGGFGGGGGCGGGECFGGGGCGGG<FGGGGGGGEGGGGGFGGGG?GGFFGCCAFFGG>FFFGCEFAFGGG>@FGGGGGG:CB<FGGGGGDFGGEGGCG@FFGCGGGDGG>FGDFGGGCFFGGGGGGCGGA=AFEDGGGEFGGGGG><F9AF:7CCFEEEGGCE+?5CE7EG*CEFGGGG*;:8F7EEEEEG7<ECFGGGG8*:9*;CGGG*:CD6CEGDEGGGF397<:5**35CFF?*0:CD5CD))):<=FF?GF>)5>>?FF?F
@M03506:14:000000000-AKVR1:1:1101:7790:2163 1:N:0:33
CGTACTCCTCCGGGAGGCAGCAGTCGGGAATTTTGGGCAATGGGCGAAAGCCTGACCCAGCAACGCCGCGTGAAGGATGAAATCCCTCGGGATGTAAACTTCGCAAGAATGGGAAGAATAAGGAGGGGTTAATAACCCTTTTGATGACGGTACCATTTGTAAGCTCCGGCTAACTCCGTGCCAGCAGCCGCGGTAATACGGGGGGAGCCAGCGTTGTCCGGATTTACTGGGCGTAAAGGGCGCGTAGGCGGCCACGACACGGCACTTGTGAAATCTCCGGGCCTACCTCTGAACGGTCACG
+
CCCCCGGGF-CBFGCGGGGGGGGCFCG7@+FFGGFGE8DFGFGFGGGGE+CFF8<<AFGAFF<FGGGCFGEG?CFGDFGGGFGCDB=EB7C:FGFG9@FGG9=EGEG<F9?8F<8FFGG?FFC@F+=F+=<3B<FFA8BCBFGCFFC>FC@<CGEGG,@FDCFGCGGDEGG7FGGCFCFFC:F7FF:,BFDC:F**?CGGD*8*?EEC*:C5:C:EE+9**1C5+<0+CGCC81*1*07;*/5>C7:<95EG:*272<C)**)***0209+/2*03*/7))8)1*)07)*0)*)00).5))
@M03506:14:000000000-AKVR1:1:1101:17649:2206 1:N:0:33
CGAACTCCTACGGGAGGCAGCAGTCGAGGATCTTCGGCAATGGGCGCAAGCCTGACCGAGCGACGCCGCGTGTGCGATGAAGGCCTTCGGGTTGTAAAGCACTGTCGAGGGGGAGGAAAGCCGAAAGGTCTGACCTATCCCTGGAGGAAGCACGGGCTAAGTTCGTGCCAGCAGCCGCGGTAAGACGAACCGTGCGAACGTTGTTCGGAATCACTGGGCTTAAAGGGCGCGTAGGCGGATGTCCAAGTCAGGGGTGAAATCCTCCGGCTTAACCGGAGAACTGCTTGTGATACTGGACGTC
+
CCCCCGGGGGGGGGGGGGGGGGGGGGGGGGGGGGGGGGGGGGGGGGGGGGGGGGGGGGGGGGGGGGGGGGGGGCFGGGGGGGGGGGGGFGGGGGGGGGGGGGGGGGGGGGGGGFGGGGFGFGGDEDFDGFGGGGGGGGFGGGGGGFGGGGGGGGGCGGGFGGGGGGGGGFDGGGGFGGGGGGDGCFGGGGGG8*:CECEE/;8CGFED5ACGGGGGCF=68<+@GGGGGGG>5CE6*/1/=7<AFFG:E9+CGE/9:9F7?FFEFDG3:3<BDFGDCD39*6@FCFC)8GBDFF4@:@>:5
@M03506:14:000000000-AKVR1:1:1101:15114:2209 1:N:0:33
CGAACTCCTACGGGAGGCAGCAGTGGGGAATCTTTCGCAATGGGCGAAAGCCTGACGCAGCCATGCCGCGGGAATGATGAAGGCCTTAGGATTGTAAATTTCTTTCGCCCGTGACGATGAAGACGGTAACGGGAGAAGAAGCCCCGGCTAACTTCGTTCCAGCAGCCGCGGTAATACCAAGGGGGCTAGCGTTGCTCGGAATTATCTGGCGTGAAGCGGGCGTGGGCGGCCTTGCCAGCCAGCGGAGAAATGCCGGGTCTCAACTTGGGAATTGCCTGTGGGACTTGGAGGCGTTGAGGGG
+
CCCCCGGFGE<FEEGCC@@C@<F;6CFEGGG,C<,CFF,F@,6CEF:@F@CFF,,C,B@+@FCF8F@+:+++@+,C5,9<??E,B,:ED9?FAFD,E<,,<,,5C,4C:B74BBF=++BF<?,F+7=DEF7F:8+8<F=3,><<F+<7F7:,,@=*D,@DFFC73,>:BFEF**7@7,?,*<FE7C*B*,**14*3<888C:EC+++<<+:8*1;7+***:*:*:*8:5**126++3+7CC5**125)*0++*+*7*)/*<+:*<7<975654*:+:**2075:***))2)4)7))))0.)
@M03506:14:000000000-AKVR1:1:1101:9009:2300 1:N:0:33
CGAACTCCTACGGGAGGCAGCAGTGGGGAATCTTGCGCAATGGCCGAAAGGCTGACGCAGCGACGCCGCGTGTGGGATGAAGCATTTCGGTGTGTAAACCACTGTTGCCCGGGACGAACAGCTCTTTTCGAGGAGCCTGACGGTACCGGGTGAGGAAGCACCGGCTAACTCCGTGCCAGCAGCCGCGGTAATACGGAGGGTGCGAGCGTTGTCCGGAATCACTGGGCGTAAAGGGCGCGTAGGTGGCGCGGAGAGTCAACGGTGAAAGGTCGGGGCTCAACCCCGAATCGGCCGTCGATAC
+
CCCCCGGGGGGGGGGGGGGGGGGGGGGGGGGGGGGGGGGGGGGGGGGGGDGGGGGGGGGGGGGGGGGGGGFEGGGGGGGGGGGGGGGGGGGGGGGGGGGGGGGGGFGFGGGGDGGGGGGGGGGGGFGGGGGGGDGGGGGGGGGGGGGGGGGGGGGGC:FGGGEGGGGGGFGGGGGGGGGGGGGGGGGGGGGGGGGGGGGGGGGGGGCEGGEGFGGGGGFFFFGGCFFGC58*<7CEGGGGGGGEGGGGGEGEGGGGF?F7*:CE5C?>*0<>CD3C<@FDC4:::3C5,9>2<507)07>D
@M03506:14:000000000-AKVR1:1:1101:20555:2315 1:N:0:33
CGAACTCCTACGGGAGGCAGCAGTGGGGAATTTTCCGCAATGGGCGAAAGCCTGACGGAGTGTCGCCGCGTGTGGGACGAAGGCCTTCGGGTCGTAAACCACTGTCAGTGGGAAAGAAGGATGTCGATGCTAATACCATCGGCATTTGACGGTACCTGCAGAGGAAGCCCCGGCCAACTCTGTGCCAGCAGCCGCGGTAAGACAGAGGGGGCAAGCGTTGCTCGGAATTACTGGGCGTAATGGGCGCGGAGGCGGGGTGGCAAGGCGGTGGGGCAATCTTTCGGCTGAGCCGACGAACGTT
+
@CCCCCFGFFFEGGGGGGGGE@FFCEGGGGGGGG9CCFGGGGFFAF@@C@FGG<<E@FEDFCFF@@FEC@CCFGGG=F7:CGG8FEFA=FGGG74BEFG=BDFCE,CFBFGGCFD8<<8<,FDFFE=7FCAFAFCA8F9FFEGG@FB@3D:FEFECCEFFGGGG7FFF>*1F7*=FGGG9FC<<C9<F7FFCF@8FGEGCEEFGCGGGGGGDEFFGDAECG?98C>CF6@+<@+;*:/1**3+A55*)*2**/7:5*)176675*97C*)1)1*/C<?*0**):*)15,*7(.)05)800.
@M03506:14:000000000-AKVR1:1:1101:23544:2316 1:N:0:33
CGAACTCCTACGGGAGGCAGCAGTCGGGAATTTTGCGCAATGGGCGAAAGCCTGACGCAGCAACGCCGCGTGAGGGATGAAGGCCTTCGGGTTGTAAACCTCTTTTCTCAGGGAAGATGATGACGGTACCTGAGGAATAAGTCACGGCTAACTACGTGCCAGCAGCCGCGGTAATACGTAGGTGACGAGCGTTGTCCGGATTGACTGGGCGTAAAGAGCGCGCAGGCGGTCGTTCAAGTCGAGTGGGAAAGCCCCCGGCTCAACTGGGGAGGGTCATCCGATATTGATCGACTTGAAGGAG
+
CCCCCFGGGGGDEGGGGGGGGGGFFGGGGGGGGGGGGGGDGGCGGGGGGGGGGGGGGGGGGGGGGGGGGGFGGGGGGGGGGGGGGGGGGGDGGGGGGGFFFG9FFAFDGGGGGGGGGGGGCGGFEGFGGGGFFGGGGGGGGGGGDFGD7CGGGGGGFC7FAFFGGCCGGGG1C@FCC:,2@FFCEC@EG*=C7B*2CGGGGG+<CCCFF5:*:8@C7CCC*:?8>ECGGC*8?CF8?E2:5*>9:*/>?=F:9=C)=3>5:69C7>FGG*/<<*****09*5.*2/**65)()06=?*)0)
@M03506:14:000000000-AKVR1:1:1101:18810:2396 1:N:0:33
CGAACTCCTACGGGAGGCAGCAGTGGGGAATTTTGCGCAATGGGCGAAAGCCTGACGCAGTAACGCCGCGTGGAGGATGAAGGCCTTCGGGTTGTAAACTCCTGTCAGGAGGAACGACGGGGGAAGGGCGATAAACTCTTCCCTCCAGACGGTACCTCCAAAGGAAGCCCCGGCTAATTCCGTGCCAGCAGCCGCGGTAATACGGAAGGGGCAAGCGTTGTTCGGAATCATTGGGCGTAAAGGGCGCGTAGGTGGTTCTGTATGTCTACCGTGAAAGCGTACGGCTCAACCGTATTTTGTT
+
CCCCCGGGGGGGGGGGGGGGGGGGGGGGGGGGGGGGGGGGGGGGGGGGGGGGGGGGGGGGGGGGGGGGGGGGGGGGGGGGGFCEGGGGGGGGGGGGGGGGGGGGGGGGGCGGGGGGGGGGGGGGGGGGGGGGGCGGGGGGGGGGGGGGGGGGGFGGGGGGGGGGGGGGFGGGGGGD,>CFGGGCEGGGGGGGGGGGGGGGF7?FGEGE?E*8:CFGEEE=;ECEG*:EFGFFCGGGG8<CEFGGGGGG8CEEDGFGDF77:+*+0:<:CFE:F359>7<CC:5EE7C*)989)8>F4@FF)
@M03506:14:000000000-AKVR1:1:1101:8537:2421 1:N:0:33
CGAACTCCTCCGGGAGGCAGCAGTGGGGAATCTTGCACAATGGGCGAAAGCCTGATGCAGCGACGCCGCGTGGGGGATGAAGCATTTCGGTGTGTAAACCCCTTTCGATCCGGACGAAACCCCGCAAGGGATTGACGGTACGGATATAAGAAGCCCCGGCTAACTACGTGCCAGCAGCCGCGGTAAGACGTAGGGGGCCAGCGTTGTTCGGAATTACTGGGTGTAAAGGGTTCGTAGGCGGTGCGGCAAGTCGGGAGTGAAATCTCTGGGCTTAACCCAGAGGCTGCTTCCGAAACTGCTG
+
CCCCCGGGG-CFFGGGGGGGGGGGGGGGGGGGGGGGGGGGGGGGGGGGGGGGGGGGGGEDGEGGGGGGGGGGGGGGDGGGFGGGGGGGGGGGGGGGCFFGGGGGGGGFGGGGGGGGGGGGFGGGGEGGGGFGGGGGGGGGGGGGGGGFGFGGFF:FGGGGDGGFGGGGFGG<FGGGGGGGEGGGGGGGGGCEG>EED>EEFGGCEGCFFGGGCEFGGFG?F8**<CFGGCC6FGD6C=FGC:>CEGGG8C+<CC=<E@GFEGDGGFFCFFF477FC*)*1*<@5C55<):02)0;>66*96
@M03506:14:000000000-AKVR1:1:1101:12880:2455 1:N:0:33
CGAACTCCTACGGGAGGCAGCAGTGGGGAATTTTGCGCAATGGGGGGAACCCTGACGCAGCAACGCCGCGTGGAGGATGAAGCCCCTTGGGACGTAAACTCCCTTCGACCCGGACGATAATGACGGTACGGGTGGAAGAAGCCCCGGCTAACTTCGTGCCAGCAGCCGCGGTAATACGAGGGGGGCAAGCGTTGTTCGGAATTATTGGGCGTAAAGGGCGCGTAGGCGGTGCGGTAAGTCACCTGTGAAATCTCCGGGCTTAACTCGGAGCCTGCAGGCGAAACTGCCGTGCTTGAGTGTG
+
CCCCCGGGGFGGGGGGGGGGGGGGGGGGGGGGGGGGGGGGGGGGGGGGGGGGGFEFGGEGGGGGGGGFGEGGGGGGGGGGFGGGGGGGGGGGGGGGGGGGFFGGGGGGGGGGGGGGGGGGGGGGGGGGGGGGGGGGGFGGFFFFGCCCG>FGGGGGG8CFFFGD68FEEGGGGGGFGGFG5EEECE5@FGE?>8?1+1:8EGFFDF9@8FEGEG*<E5CGGGGGD5CCCE=5:EC:EFGDCFFCCFG7C++<CCG<E35CF6*337A7=3:>4*92*8><957>FFGF9D@<)6?))/7=*
@M03506:14:000000000-AKVR1:1:1101:23905:2505 1:N:0:33
CGAACTCCTACGGGAGGCAGCAGTCGGGAATTTTGGGCATTGGGCGAAAGCCTGACCCAGCAACGCCGCGTGAAGGATGAAATCCCTCGGGATGTAAACTTCGCAGGAATGGGAAGAATTAGTAGGGGCTAATACCCCCTATGATGACGGTACCATTTGTAAGCTCCGGCTAACTCCGTGCCAGCATCCGCGGTAATACGGGGGGAGCAAGCGTTGTTCGGATTTACTCGTCGTAAAGGTCGCGTAGGCTGTCAGCACAAGTCAGTTGTGAAATCTCCGGTCTTAACTCGGACAGGTTAAC
+
CCCC<DGGGD@BEE7FCFCGGGGGGCE+C@FGGGF7@AF,E<<,C6FF7@FFG,CFGGE8DG,ECFC+@>FE7,CCCF@EEFFF8?BFFGGFG+EFEAEGGG77C+7+4EF,EFEEFFDFGCGF9,3:F@BF<@DC8FEGGG,@3=9,3<@>:9@FCF@FFA3@;BF7FDGGFC;BBFFF7DFDCC,2?<7*1F*<99<E****2*:8*;*:8E>CEGGGGGGD9EC?+:*AEG=**02+3*2/::**<<7:F7C*35*27:C7:29>E*+1**2<*9<)/7)<+12*)1)4)).5=*/7=
@M03506:14:000000000-AKVR1:1:1101:11989:2514 1:N:0:33
CGAACTCCTACGGGAGGCAGCAGTGGGGAATTGTTCACAATGGGCGCAAGCCTGATGACGCAACGCCGCGTGGAGGATGAAGGTCTTCGGATTGTAAACTCCTGTTGCTCGGGACGAAAAGCTTCGACCTAACACGTCGAGGTCTGACGGTACCGAGTGAGGAAGCCCCGGCTAACTCTGTGCCAGCAGCCGCGGTAATACAGAGGGGGCAAGCGTTGTTCGGAATTACTGGGCGTAAAGGGCGCGTAGGTGGCCCGCTAAGTCGAACGTGAAATCCCCGAGCTCAACTCGGGAACTGCGT
+
CCCCCGGGGGGGGGGGGGGGGGGGGGGGGGGGGGGGGGGGGGGGGGGGGGGGGGGGGGGGGGGGGGGGGGFGGGGGGGGGGGGGGGGGGGGGGGGGGGGGGGGGGFGGGGGGGGGGGGGGGGGGGGGGGGGGGGGGGGGGGGGGGGGGGGGGGGEGGGGGGGGGGGGGGGGGGGGGGGGGGGGGGGGGGGGGGGGCEGGGGGGFGFGGGGGGGGG;CEEFGGGGGGGGGGGGGGGGGGGGEEGGGGGDDGGGGGFGGFGCEF7CGGCGGDGFCCCFC9DD3>B5?F=?BFFBE@>F?FFE.
@M03506:14:000000000-AKVR1:1:1101:7421:2520 1:N:0:33
CGAACTCCTCCGGGAGGCAGCAGTGGGGAATCTTGCGCAATGGGCGAAAGCCTGACGCAGCGACGCCGCGTGAGGGATGAAGGCCCTCGGGTCGTAAACCTCTTTCGGCAGGGAAGAAGCCGCAAGGTGACGGTACCTGCAGAAGAAGCCCCGGCCAACTACGTGCCAGCAGCCGCGGTAAGACGTAGGGGGCGAGCGTTGTCCGGATTTATTGGGCGTAAAGCGCGCGCAGGCGGTTCGGATAGTCGGGTGTGAAAATCCGGGGCTCAACCCCGGACCTGCATCCGATACTTCCGGACTG
+
CCCCCGGGG<FGGGGGGGGGGGGFGGGGGGGGGGGGGGGGGGGGGGGGGGGGGGGGGGGGGGGGGGGGGGGGGGGGGGGGFGGGGGGGGGGGGGGGGGGGGGGFGGGGGDGCFFGGGGGGGGGGGGGGGGGGGGGGGGGGGGGGGGGGGGGGGGGGGGGGDGGGGGGGGGGGGGGGGGGGGGGGGGGGGGGGGGGDDGGGDGGGGGEEEFGGGEGGGGGGGGGGDC:8EGGGGGGECEGGGGGC?CFDEE**7C9F9?>D6:DGDGEGGG6>5DGGDFGF*)8+A?DD?DB9=BFBB:3@>
@M03506:14:000000000-AKVR1:1:1101:11317:2530 1:N:0:33
CGAACTCCTACGGGAGGCAGCAGTGGGGAATTTTGCGCAATGGGCGAAAGCCTGACGCAGCAACGCCGCGTGAAGGATGAAATCCCTCGGGATGTAAACTTCGTAAATATGGGAAGAACTCAATGACGGTACCATATGTAAGCCCCGGCTAACTCCGTGCCAGCAGCCGCGGTAATACGGGGGGGGCAAGCGTTGTTCGGAATTACTGGGCGTAAAGCGCGCGTAGGCGGCTTTTCAAGTCGGGCGTGAAAGCCCCAGGCTTAACCTGGGAATTGCGCTCGATACTGTTGAGCTAGAGTGT
+
CCCCCGGGGCGGGGGGGGGGGGGGGGGGGGGGGGGGGGGGGGGGGGGGGGGGGGGGGGGGGGGGGGGGGGGGGGGGGGGGGGGGGGGGGGGGGGGGGGGGGGGGGGGGGGGGGGGGGGGGGGGGGGGGGGGGGGGGGGGGGGGGGGGGGGGGGGGGGGGGGGGGGGGGGGGGGGGGGGGGGGGGGGGGGGGGGGGGGGGGGGGGGGGGGGGDGGG>FGGGGGGGDDGGGGGDDFGGGGGFGEGGGGGGGFGFDCFGD>FFGGCC?FGGGGG45CDFDFGDGFFGEFGFA>FBFF4FFF6@*
@M03506:14:000000000-AKVR1:1:1101:10549:2549 1:N:0:33
CGAACTCCTACGGGAGGCAGCAGTGGTGAATTGTTCGCAATGGGCGCAAGCCTGACGACGCAACGCCGCGTGGAGGATGAAGACCTTCGGGTCGTAAACTCCTTTCGATCGAGACGAATGGCCTCCGGGTGAACAATCCGGAGGAGTGACGGTACCGAGAGAAGAAGCCCCGGCTAACTCCGTGCCAGCAGCCGCGGTAATACGGGGGGGGCAAGCGTTGTTCGGAATTACTGGGCGTAAAGGGCTCGTAGGTGGCCAACTAAGTCAGACGTGAAATCCCTCGGCTTAACCGGGGAACTGC
+
CCCCCGGGGGGGGGGGGGGGGGGGGGFGGGGGGGGGGGGGGGGGGGGGGGGGGGGGGGGGGGGGGGGGGGGGGGGGGGGGGGGGGGGGGGGGGGGGGGGGGGGGGGGGFGGGGFGGGGGGGGGGGGGGGGGGGGGFFFFFGGGGGGGGFGGGCGEGGGGCGGGGGGGFGGGEGGGGGGGGGGGGGGGGGGGGGGCEG8EEFFGGGGGGGGGDD5A>E*;CEFFCDEGGFGGG7FGGDEDCCCC5:*:7*1:CG+7DC4*9:C6?+:CF7>E)949+?F>C4.8:CF)9>:76>@375)96*
@M03506:14:000000000-AKVR1:1:1101:14653:2576 1:N:0:33
CGAACTCCTACGGGAGGCAGCAGTCGGGAATTTTGGGCAATGGGCGAAAGCCTGACCCAGCAACGCCGCGTGAAGGATGAAATCCCTCGGGATGTAAACTTCGCAAGAACGGGAAGAATAAGTGAGAGCTAATATCTCTTACGATGACGGTACTGTTTGTAAGCTCCGGCTAACTCCGTGCCAGCAGCCGCGGTAATACGGGGGGAGCAAGCGTTGCTCGGATTTACTCTGCGTAAAGGGAGCGTAGGCGGCCACCGCAAGGCGACTGTGTAATCCCCGGGCTTAACTCCGAACGGTCAGC
+
CCCCCGGFFEEFDF@FGGEGGGGEDCC@@7CFGF9:FGDFGGD@@:CEEEFFF<CFGCFFFGDECFE7FEFC=CFGGECGGEGGFGEFG7F>FGGF,EFAFECGE>>EFGGGG+>CF,EFFFGDGD5F+CFBAF<C=DGFFDGGFB9>FFC<FGGCFGBFGFGGGGGD7E*FFGGCFCDFDDFDG7FG@:*:B<*=BCG:8>C7C8:**;EGG5A8*<+*C*8C+390000<**8*/<7***2:*2:3+*/=)*2**)17/*9:7<*9<C+9>**+9095))):+0:*-*0())0)0))))
@M03506:14:000000000-AKVR1:1:1101:21058:2626 1:N:0:33
CGAACTCCTACGGGAGGCAGCAGTCGAGAATTTTTCACAATGGGGGAAACCCTGATGGAGCGACGCCGCGTGGGGGATGAATGGCCTCGGCCCGTAAACCCCTGTCATTTGCGAACAAATTGGTTCACTTAATACCTGAACCATTGATAGTAGCGGAAGAGGAAGGGACGGCTAACTCTGTGCCAGTCGCCGCGGTAATACAGAGGTCCCAAGCGTTGTTCGGATTCACTGGGCGGAAAGGGTGCGGAGGCGGGTGGGTAAGGCTGTTGTGAAATCTCACAGCTTAACTGTGCAATGGCAT
+
@CCCCGCGDCE@EEC:FGGGGGGFGFGCG7EAFGGFFG<FEGFGDGGGGGGGGGFGGFGGDG@:F@777F8@F=F@@F=<E@FGG,E==8CFEG>F@CA=FF@@DB9,ADEEG:FGGGG9FFG,<FE98@CFFA=B>>,@<FFFG9=FDF=CF9C@*>FGFG,>,>7<<*FEGC::ACGDFC,?FG7+4=:CFGCGGD?+0<++<EF><@F8*;5/8*;C7C*;8CFGG+9CFGE8**)*1:7*/:*7*:7*>5/917C*<C*2+9**+0:@***2****264++*29)*9:*****04;*
@M03506:14:000000000-AKVR1:1:1101:20450:2649 1:N:0:33
CGAACTCCTACGGGAGGCAGCAGCGACGAATCTTCCGCAATGGGCGAAAGCCTTACGCAGCGACGCCGCGTGAGCGATGAAGGCCTTCGGGTTGTAAAGCTCTGTGGGGAGGAAAGAAGAAGGGTTGGCTAATATCCAGCTCGATGACGGTACCTCCTTAGCAAGCACCGGCTAACTCGGTGCCAGCAGCCGCGGTAAGACAGAGGGTGCAAACGTTGTTCGGAATTACTGGGCGTAAAGCGCGTGTAGGCGGCTCTGTAAGTCGGGTGTGAAATCTCACGCATCAACCGTGGTAATGCCC
+
CCC9CGGGGCGG7:,@+FF@EFF<FGECFG,CCFCC:FGDGEG8,C+@FE8E,,::6CC7+CEF7+8@FEGGGDGEG?F9EGF,BEA,BEG4C7CFAFEF,BCAFEFGGCCEDBD<BD,8,<<F>FC+<,D,E;ECFFFG:DGE:CA:F*FB:<@BEG?FFGCGFGCFF:FDG::F<F**<:*?C<F8E:<C@E5::>6+<CGFGG528?F7+*;;8FGFFEGG58@<++03;58CC557+CEE=*229?C5/:*7CFFF?EGG*CE9C)**2:*+0*2*1))*/0:)8<)(5)9***7).
@M03506:14:000000000-AKVR1:1:1101:13519:2691 1:N:0:33
CGAACTCCTACGGGAGGCAGCAGTCGAGAGGCTTTGGCAATGGGGGAAACCCTGACCAAGCGACGCCGCGTGGAGGATGAAGGCCCTTGGGTTGTAAACTCCTTTTGTTGGGGAAGAACTGCGATCAGGTAAATAATCTGGTCGTTTGACGGTACCCGACGAATAAGCTCCGGCTAACTCCGTGCCAGCAACCGCGGTAACACGGGGGGAGCAAGCGTTGTTCGGAATCACTGGGCGTAAAGGGCGTGTAGGCGGTCAAGTAAGTGGAATGTGAAATGCCTCGGCTTACCCGAGGACCTGC
+
CCCCCGGGG@FGGGGGGGGGGGGGGGGGGGGGGGGGGGGGGGGGGGGGGGGGGGGGGGGGGGGGGGGGGGGGGGGGGGGGGGGGGGGGGGGGGGGGGGGGGGGGGGGGGGGGGGGGGGGGGGGGGGGGGFGGGGFGGGGGGGGGGGGGGGGGGGGGFGGGGGGGGGGGFCGECGGGGGGGGGGGGGGGGGGGGGGGGGGGGGGGGGGGGGGGGGGGGEEG=EGEGEGGFFCGGGGGGED5CFGGGGEDE=CD6E57E>=FC7:FG*29E7E6D7CC7@DF7?;EG3C@0*67>:BEF@@F:
@M03506:14:000000000-AKVR1:1:1101:19817:2700 1:N:0:33
CGAACTCCTACGGGAGGCAGCAGTGAGGAATATTGGACAATGGGGGAAACCCTGATCCAGCCATGCCGCGTGAGTGATGAAGGCCTTCGGGTTGTAAAGCTCTTTTAACTGTGAAGATAATGACGGTAGCAGTAGAAAGAGCCCCGGCTAAATTCGTGCCAGCAGCCGCGGTAATACGAATGGGGCAAGCGTTGTTCGGAATCACTGGGCTTAAAGCGTATGCAGGTGGACTTACAAGTCAGAGGTGAAAGCCCCGGGCTTAACCCGGGAATTGCTTTTGAAACTGGCAGTCAAGAAGCCC
+
CCCCCGGGGGGGGGGGGGGGGGGGGGGGGGGGGGGGGGGGGGGGGGGGGGGGGGGGGGGGGGGGGGGGGGGGGGGGGGGFGGGGGGGGGGGFGGGGGGGGGGGGGFGGGGGGGGGGGGGGGGGGGGGGGDFGCGGFGGGGDEGGGGGGGGGGGGGGGGGGF@DDGGGGG>CCFEGGGFFFF>AFFGGGFFEGGGG>,BCECGGGFGF7CFFGCCCCC5EEECC+B8*+:*>99EC+=9C++<9+/A*:CFC65CC5?)7):?FDGFGGD3EF*2:C*947CFFD+9*)(*84*966)/)07
@M03506:14:000000000-AKVR1:1:1101:13140:2714 1:N:0:33
CGAACTCCTACGGGAGGCAGCAGTAAGGAATCTTCCGCAATGGACGAAAGTCTGACGGAGCAACGCCGCGTGCAGGATGACGGCCTTCGGGTTGTAAACTGCTTTTATTTGGGAAGATTGTGACGGTACCAAATGAATAAGGACCGGCTAACTACGTGCCAGCAGCCGCGGTAATACGTAGGGTCCAAGCGTTATCCGGAATCACTGGGCGTAAAGCGTGCGTAGGTGGATTGTTAAGTGCGATGCGAAATCCTGGGGCTCAACCCCATGGACTGTATCGCATACTGGCTATCTAGAGGAC
+
CCCCCGGGGDGGGGGGGGGGGGGGGGGGGGGGGGGGGGGGGGGGGGGGGGGGGGGGGGGGGGGGGGGEGGGGGGGGGGGGGGGGGGGGGGGGGGGGGGGGGGGGGGGGGGDGGGGGGGGGGGGGGGGGGGGGGGGGGGGGGGGGGGGGGGGGGGGEGGGGGGGGGGGGGGGEEGGGFFFGFGGGGGGFGGGGEGGGGGGGDFGGFGGGCFGGGGGGGGGGGGC>EGGGGGC:C+<C7CCGGGEDE5:>E7FFCGCFGFG:CFGFGDEC*26)967FGFGGGFFGGFGFBGB<?F@64?F@)
@M03506:14:000000000-AKVR1:1:1101:14569:2714 1:N:0:33
CGAACTCCTACGGGAGGCAGCAGTAGGGAATCTTGGACAATGGACGAAAGTCTGATCCAGCGACGCCGCGTGGGGGACGAAGGCCCTCGGGTTGTAAACCCCTGTTGTTGGGAAAGAAGCCGGGCGCATAGCCCGGTGACGGTACCCAACGAGGAAGCCCCGGCTAACTACGTGCCAGCAGCCGCGGTAAGACGTAGGGGGCGAGCGTTATCCGGATTCACTGGGCGTAAAGGGCGCGCAGGCGGCTACGTAAGTCCGGCGTGAAATCCCATGGCTTAACTGTGGAACTGCGTCGGATACT
+
CCCCCGGGGGGGGGGGGGGGGGGGFFGGGGGGGGGFGFFFFFGGGGGGGGFGGGGGGGFGCEGGGGGFFGFFGFEGDEGGDEDCFGFFGEEFGGEGGGGG>EFFFGGFFGGGGGFGGGGG8CFCCCEGGGCG,<FGBCFFGGGGGGGGGGGGGGGGGGGFE@FGFGGGGGFGFCCFGFCGCEF8EGEEEGFC9EFFGGEGDGGGEEEGGDFDECGCEE+220<CE*22:CCGGGEG5EC5EE*7:5*18::C*AFC95CG=59*12+>F*+975*:/9::*0927476,2=()0<>:).00
@M03506:14:000000000-AKVR1:1:1101:20115:2727 1:N:0:33
CGAACTCCTACGGGAGGCAGCAGTGGGGAATTTTCCGCAATGGGCGAAAGCCTGACGGAGTGACGCCGCGTGGGGGACGAAGGCCTTCGGGTTGTAAACCCCTGTCAGAGGGAAAGAAGGGTCGCCTGGCTAATATCCAGGTGATCTGACGGTACCTTCAGAGGAAGCCCCGGCCAGCTCTGTGCCAGCAGCCGCGGTAAGACAGAGGGGGCAAGTGTTGCTCGGAATCACTGGGCGGAAAGGGCGCGGAGGTGGTTTGATAAGGGTGTGGTGAAAGTCCGGGGCTCAACCCCGGATCTGC
+
CCCCCGGGGGGGGGGGGGGGGGGGGGGGGGGGGGGGGGFGGGGGGGGGGGGGGGGGGGGGGGGGGGGGGGGGGGGGGGGGGGGGGGGGGGGGGGGGGGGGGGGGGGGGGGGGGGGGGGGGGGGGGGGGGGGGGGGFFGGFGGGGGGGGGGGGGGGGGGGGGGFGGGGGGGGGGGGGGGFGGGGGGGGGGGGGGGGGGGGGGGGGGGGGGGGGDGGFGG+CFCFEDEEFGGFFGCGGD*9EEFGG55:C*7E=7CF3;<D=<+*<?G63:5=<C7C:7=DFDFFG=)*18CF:EDB5079F4
@M03506:14:000000000-AKVR1:1:1101:8715:2760 1:N:0:33
CGAACTCCTACGGGAGGCAGCAGTTAGGAATTTTGGGCAATGGGCGAAAGCCTGACCCAGCAACGCCGCGTGGGTGATGAAGGCCTTCGGGTCGTAAAGCCCTTTTTCAGGGGAAGATGATGACGGTACCCTGAGAATAAGCCCCGGCTAACTACGTGCCAGCAGCCGCGGTAATACGTAGGGGGCAAGCGTTGTCCGGATTTATTGGGCGTAAAGCGCGCGTAGGCGGCGCGGTATGTCGTGCGTGAAATCTCCCGGCTTAACTGGGAGGGGCCGTGCGAGACTGCCGGGCTTGAGGTCG
+
CCCCCGGGGFGGGGGGGGGGGGGGGGGGGGGGGGGGGGGGGGGGGGGGGGGGGGGGGGGGGGGGGGGGGGFGGGGGGGGGGGGGGGGGGGGGGGGGGGGGGGGGGGGGGGGGGGGGGGGGGGGGGGGGGGGGGGGGGGGGGGFGGGGGGGGGGGGGGGGGGGGGGGGGCGGGGGGGGGGGGGGGGGGGGGGGGCEGGGCG*;CCFGGGGGGGGGGGGGGGGGGGGGGGGGGGGG5ECDGF:EEGGGGG=C9EGFGCE>5DEF=FGGGG67EFGGGG))7DC@BGFFD49D>(07>FF?9>>
@M03506:14:000000000-AKVR1:1:1101:12823:2840 1:N:0:33
CGAACTCCTACGGGAGGCAGCAGTCGGGAATTTTGGGCAATGGGCGAAAGCCTGACCCAGCAACGCCGCGTGAAGGATGAAATCCCTCGGGATGTAAACTTCGCAAGAACGGGAAGAATAAGTGAGGGTTAATATCTCTCGCGATGACGGTACCGTTTGTAAGCTCCGGCTAACTCCGTGCCAGCAGCCGCGGTAATACGGGGGGAGCAAGCGTTGTTCGGATTTACTGGGCGTAAAGGGCGCGTAGGCGGCCAGCACAAGTCAGTTGTGAAATCTCCGAGCTTAACTCGGAAAGGTCAAC
+
CCCCCGGGGGGGGGGGGGGGGGGGGGGGGGGGGGGGGGGGGGGGGGGGGGGGGGGGGGGGGGGGGGGGGGGGGGGGGGGGGGGGGGGGGGGGGGGGGGGGGGGGGGGGGGGGGGGGGGGGFGFGGGGGGGFGGGGGGGGGGGGGGGGGGGGGGGGFGGGGGGGGGGGGGGGGGGGGGGGGGGGGGGGGGGGGGGDGGGGGGGGGGGGG5@EGGCDEGGGGGGGGGGGGGGFFE5C5EGGGGGGGGCCDCEGDGDGF@>FCFFGFG:CGCGGF>*:<>FDDDFB6:=C6<GF;3>:F6BF4*
@M03506:14:000000000-AKVR1:1:1101:19740:2865 1:N:0:33
CGAACTCCTACGGGTGGCAGCAGTGGGGAATTTTTGGCAATGGGGGAAACCCTGACCAAGCAACGCCGCGTGGCTGATGAAGTATCTTGGTACGTAAAATCCTTTCGACGGGGACGAAACCGCAAGGTTGACGGTACCCGTAGAAGAAGCCCCGGCTAACTCCGTGCCAGCAGCCGCGGTAATACGGGGGGGGCAAGCGTTGTTCGGAATTATTGGGCGTAAAGGGCGCGTAGGCGGTGCGGTAAGTCACCTGTGAAATCTCCGGGCTTAACTCGGACCTCGCAGGCGAAATTGCCGTGAC
+
CCCCCGGGGGGGCFGECGGGGGGGFGGGGGGGGGGDEFCEGGGGEFFEGGGGGCFGGGGGGGGGCCFECFEGGGCB=FGGGGFGGGGGGGGGGDGGGGGGGGGGGGGCEE@FD@FCGCFGGGEGCEEFGDDGGGGFGFBFGGGGGGGG7C@FCGGEGGCCGCF@FC@FFFB?CFCCFC*<FF:,<FGGEGDGDEGFGGG8CGGCFGG>EG69CFGGCFG:8A=EGE?:CECEGGGGCGDEEGGC5?9::EE?C:CCCBC>?+:7*57CCC+*::*CC)9**07*:@<09DB1/=FFEB5))
@M03506:14:000000000-AKVR1:1:1101:13260:2869 1:N:0:33
CGAACTCCTACGGGAGGCAGCAGTGGGGAATCTTGCGCAATGGGCGAAAGCCTGACGCAGCAACGCCGCGTGGAGGATGAAGGCCCTTGGGTTGTAAACTCCTGTCGGTTGGGAAGAAATCTTGCGGGGCTCATACCTCCGCAGGTTGACTGTACCAGCAAAGGAAGCCCCGGCTAACTCTGTGCCAGCAGCCGCGGTAATACAGAGGGGGCCAGCGTTATTCGGAATTATTGGGCGTAAAGGGCGCGTAGGCGGCCTTGCGTGTCTTTCGTGAAATCCCTCGGCTTAACTGAGGACGTGG
+
CCCCCGGGGCGGGGGGGGGGGGGGGGGGGGGGGGGGGGGGGGGGGGGGGGGGGGGGGGGGGGGGGGGGGGGGGGGGGGGGGGGGGGGGGGGGGGGGGGGGGGGGGGGGGGGGGGGGGGGGGGGGGGGGGGGGGGGGGGGGGGGGGGGGGGGGGGGGGGGGGGGGGGGGGGGGGGGGGGGGGGGGGGGGGGGGGGGGGGGGGGGGGGGGGGGGGGGGGGGGGFGGDCEGFFDCFDFCEGDGGGGGGGGGEGGGGGGGGBFGGGGGGF+:<FG4*9*<C=FGGFEGGFD@<79<=@FF;))0)
@M03506:14:000000000-AKVR1:1:1101:24477:2885 1:N:0:33
CGAACTCCTACGGGAGGCAGCAGTTAGGAATTTTGGGCAATGGGCGCAAGCCTGACCCAGCAACGCCGCGTGGGTGACGAAGGCCTTCGGGTTGTAAAGCCCTTTTCTGAGGGAAGATCGTGACGGTACCTCAGGAAGAAGCACCGGCTAACTACGTGCCAGCAGCCGCGGTAAGACGTAGGGGGCGAGCGTTATCCGGATTCACTGGGCGTAAAGGGCGCTCAGGCGGCTACGTAAGTCCGGCGTGAAAGCCGATGGCGTAACTGTGGAACTGCGCCTGATACCGCGTTGGCTGGAGGTG
+
@CCCCGGGFGGGGGGGGGGGGGFFEGGGGGGFAFGDGGFGGGGFFGGGGCGGGECEGFEEGGGGGGGGEC@FGG+FGFGDEGGGGGGGBEGGGGGCF<@EEFGFGGGDGDFGGEG7FC<EGFFFG@3DFDD<FGGDFFFF8FEF8FDGCFCFGGFCFDE@FCDEFF7:F>FEGCAFBFFFGGCFGG7EGCGCC5CGEEDGCC+++0<*A*:1:8@<7CC88**2;?8*8/**02;@***0<C55757*CF009**117*/2:**+*<:6:6)*29:)3***1/+<))8()71?))0.8:))
@M03506:14:000000000-AKVR1:1:1101:13904:2888 1:N:0:33
CGAACTCCTACGGGAGGCAGCAGTCGGGAATTTTGGGCAATGGGCGAAAGCCTGACCCAGCAACGCCGCGTGAAGGATGAAATCCCTCGGGATGTAAACTTCATAAGAACGGGAAGAATAAGTCCGTGCTAACACCACGGGTGATGACGGTACCGTTAGTAAGCTCCGGCTAACTCCGTGCCAGCAGCCGCGGTAATACGGGGGGAGCAAGCGTTGTTCGGATTTACTGGGCGTAAAGGGCGCGTAGGCGGCCACCGCAAGTCAGTTGTGAAATCTCCGGGCTTAACTCGGCAAGGTCAAC
+
CCCCCGGGGGGGGGGGGGGGGGGGGGGGGGGGGGGGGGGGGGGGGGGGGGGGGGGGGGGGGGGGGGGGGGGGGGGGGGGGGGGGGGGGFGGGGGGGGGGGGGGGGGGGGGGGGGGGGGGGGGGGGGGGGGGGGGGGGGGGGGGGGGGGGGGGGGGGGGGGGGGGCFGGDGGDGGGFGGGGGGGGGFGGDGGGGGEGGGFGGGGGGGGEGFFCE?CEE5CGGGGGGE7FGGGGG5CGGCFGCE5E7CC<@EED<5:D8><DE::CC7<CFGCF7>D+*/>DGFFEGFGF497,58>>6/?=*
@M03506:14:000000000-AKVR1:1:1101:23498:2893 1:N:0:33
CGAACTCCTACGGGAGGCAGCAGTGGGGAATATTTCGCAATGGGCGCAAGCCTGACGAAGCAACGCCGCGTGGAGGATGAAGGCCTTCGGGTCGTAAACTCCTGTCGACCGGGACGAAAGTAGTCCGACCTAATACGTCGGGCTATCGACTGTACCGGTGGAGGAAGCCACGGCTAACTCTGTGCCAGCAGCCGCGGTAATACAGAGGTGGCAAGCGTTGTTCGGAATTACTGGGCGTAAAGGGCGCGTAGGCGGCCTCGCAAGTCCCGTGTGAAATCCCTCGGCTCAACTGAGGAATGGC
+
CCCCCGGGGGGGGGGGGGGGGGGGGGGG>FFGGGGGGGFGGGGGGGGGGGGGGGGGGGGGGFGGGGGGGGEGGGGGGGGGGGGGGGGGGGGGEGEGGGGGGGGGGGGGEGGGGGGGGGGGGGGFGGGGGGGGGGGGGGFGFGGGGGGGGGGGGGFGGGEEFCFGGGGGGGGGGGGGGGFGGGGGGGFGGGGGFDDGGGGGFFGFCGGGFDDCFFEDEAEEGGGGGGG5FFEGGG*;EED;CFGGGGGG:5CGGGGG=@C9C=CG+2<CG<*79CFFGFF4*<5EGF*94F449F>?:/6?.
@M03506:14:000000000-AKVR1:1:1101:11572:2914 1:N:0:33
CGAACTCCTACGGGAGGCAGCAGTGGGGAATTTTCCGCAATGGGCGAAAGCCTGACGGAGTGACGCCGCGTGTGGGACGAAGGCCTTCGGGTCGTAAACCACTGTCAGTGGGAAAGAAGGATGTCGATGCTAATACCATCGGCATTTGACGGTACCTGCAGAGGAAGCCCCGGCCAACTCTGTGCCAGCAGCCGCGGTAAGACAGAGGGGGCAAGCGTTGCTCGGAATTACTGGGCGTAAAGGGCGCGTAGGCGGGATGGCAAGTCGGTCGTGAAAGCCTTCGGCTCAACCGCAGAACGTC
+
CCCCCGGGF@FGDGGEDEGGCFGGGGGDFGGDFGFGGGCFGGGFGGGGGGGGGCCGGGGGCGGGGGGGGGFGGGGGCFF>:F@EE8FG@GGFGGEFG7BEFGGGF9FGFFGFGGGGGGGGFGFFGGGGGGFGGGGGGGGGGGGGGGGGDFGGGFFGFGFGGGGGGGF>7<FEGCFGGFCFGGGCFFGGGGG::FBGGGGGGGFGGGEGGGGCDFG>E=EG=+<CEGGFFEC@EGGFC:<EGFCGDGGD:>EEGGCGC095***C?7=D77=>765C*)9***0/58**.05()07)0.7))
@M03506:14:000000000-AKVR1:1:1101:21393:2918 1:N:0:33
CGAACTCCTACGGGAGGCAGCAGTCGGGAATTTTGGGCAATGGGCGAAAGCCTGACCCAGCAACGCCGCGTGAAGGATGAAATCCTTCGGGATGTAAACTTCGCAAGAACGGGAAGAATAAGTCTGCGCGAATATCGCAGATGATGACGGTACCGTTTGTAAGCTCCGGCTAACTCCGTGCCAGCAGCCGCGGTAATCCGGGGGGAGCAAGCGTTGTTCGGATTTACTGGGCGTAAAGGGCGCGTAGGCGGCCACTGCAAGTCAATTGTGGAATCTCCGGGCTTAACCCGGAAAGGTCAAC
+
CCCCCGGGGGGGGGGGGGGGGGGGGGGGGGGGGGGGGGFGGGGFFGGGGGGGGFEFGGGGGGGGGGGGGGGGEGGGFGGGFGGGGGGGGGGDGGGG9FGGGGGEGEGGFGGGGGGGGGGGGGGGGDGGG7CFGGGGFFEGGFFFFGGGGGGGGGGGGGGFF;,BFGGGGGGCFGGFFEG@EG9FFFFGGGCGGGCCF+BC8B?EGGEGCFFGCCGGEGGGGCEGGCFFGG5CEGGCCC7CECEGGG=CGEEGG5:7C?FF+3C7<><4<77**:=:D?))7@:739?*45>>35>49=)**
@M03506:14:000000000-AKVR1:1:1101:20428:2922 1:N:0:33
CGAACTCCTACGGGAGGCAGCAGTCGGGAATTTTGGGCAATGGGCGAAAGCCTGACCCAGCAACGCCGCGTGAAGGATGAAATCTCTAGGGATGTAAACTTCGCAAGAATGGGAAGAATAAGCGAAAGCCAATACCTTTCGTGATGACGGTACCATTTGTAAGCTCCGGCTAACTCCGTGCCAGCAGCCGCGGTAATACGGGGGGAGCAAGCGTTGTTCGGATTTACTGGGCGTAAAGGGCGCGTAGGCGGCCACTACAAGTCACTTGTGAAATCTCCGGGCTTAACTCGGAACGGTCAAG
+
CCCCCGGGGGGGGGGGGGGGGGGGGGGGGGGGGGGGGGGGGGGGGGGGGGGGGGGGGGGGGGGGGGGGGGGGGGGGGGGGGGGGFGGGGGGGGGGGGGGGGGGGGGGGG?FGGGGGGGGGGGGGGEGGFGGGGGFGGGGGGGGGGGGGGGGGGGGGGGGGGGGGGGGGGGGGGGGGGGGGGGGGGGGGGGGGGGGGGGGGGDCEGEGGFGGGGCEGGGGGGGDGGGGGGGGGG=*A=FFGGGGGEEGGGGGDDGF6F6C7CFFGCCGGFF7FFGFFGFDCCE@CFFC@<DB9E3>D:@>F=
@M03506:14:000000000-AKVR1:1:1101:21240:2987 1:N:0:33
CGAACTCCTACGGGAGGCAGCAGTGGGGAATTGTTCGCAATGGGCGCAAGCCTGACGACGCAACGCCGCGTGGAGGATGAAGATCTTCGGGTCGTAAACTCCTTTCGATCGAGACGAACGGCCTCTGGGTGAACAATCCAGGGGAGTGACGGTACCGAGAGAAGAAGCCCCGGCTAACTCCGTGCCAGCAGCCGCGGTAATACGGGGGGGGCAAGCGTTGTTCGGAATTACTGGGCGTAAAGGGCTCGTCGGTGGCCAACTAAGTCAGACGTGAAAACCCCCGGCCTACCCGGTGAACTGC
+
CCCCCGGGFGGGGGGGGGGGGGGFGGFGGGGGGGGGGGGGEGFFGGGGEEGGGGGGGGGGGGGGGGGCEE:FGEEGGGGGGGF,C?FGGGGGD@FFGGGGGGGGGGGCCFFGGGGEEGBFBC7FGFBFGFBF?FGCDEFFDBF@>FFC@<EFECFFGGEFGD7CCFF@:FFGGDGGF:FFCEC@7F::CCFFFCE>EEGGG7@EC5?CCD>8?C5CEE**2*<*?8C*<<++:7C5517**++:E6CD85:CCEDF8:**:?7<3CCF+0:.**/+*09C*0)2*)/)(2793)0)07**/
@M03506:14:000000000-AKVR1:1:1101:12590:2995 1:N:0:33
CGAACTCCTACGGGAGGCAGCAGTCGAGAATTTTTGACAATGGGGGAAACCCTGATCGAGCGACGCCGCGTGGAGGATGAAGGTCTTCGGATTGTAAACTCCTGTCATTTGGGAACAAGGTGCACCGGTTAACTGCCGGAGTATTGATAGTACCAGAAGAGGAAGAGACGGCTAACTCTGTGCCAGCAGCCGCGGTAATACAGAGGTCTCAAGCGGTGTTCGGATTCATTGGGCGTAAAGGGTGCGTAGGCGGCGCGGTAAGTCGGGTGTGAAAGTTCGGAGCTTAACTCCGAAACTGCAT
+
9CCCC@CFF9C@EG@@F@CECEF@FFFGFGGGGGGGGG9FEFGGGGGGGFGGGGGEGGEEEGGCEFGCE:4@F7EEG?FGGGGGGFGGGG@+F<?EEGC9AFCFGGGGGGGFGGGGGFGFFGGFFGGGGGGGFFFFFGEEGCGGF9<<FCFF<CE<,,<DC>FFFGGGGGEEEEGECCCCGFG9CFCDEF7F7EE*3CF9?CFCFGC@<EFGGCC:/:82A*:*2;CC+97:8CC8*;5??EGG5771::+:CGCC*)91/<C<:75*:)2/***+**1995)2+1**.:),)).5=F**1
@M03506:14:000000000-AKVR1:1:1101:14478:3003 1:N:0:33
CGAACTCCTACGGGAGGCAGCAGTGGGGAATTGTTCGCAATGGGCGCAAGCCTGACGACGCAACGCCGCGTGGAGGACGAAGATCTTCGGGTCGTAAACTCCTGTCGAGTGGGAAGAATGGTTCGGGGGTGAATACCCTTCGGAATTGACGGTACCACTAAAGGAAGCCCCGGCTAACTCCGTGCCAGCAGCCGCGGTAATACGGGGGGGGCAAGCGTTGTTCGGAATTACTGGGCGTAAAGGGCTCGTAGGCGGCCAACTAAGTCGGATGTGAAATCCCCAGGCTTAACCTGGGAACTGC
+
CCCCCGGGGGGGGGGGGGGGGGGGGGGGGGGGGGGGGGGGGGGGGGGGGGGGGGGGGGGGGGGGGGGGGGGGGGGGGGGGGGGGGGGGGGGGGGGGGGGGGGGGGGGGGGGGGGGGGGGGGGGGGGGGGGGGGGGGGGGGGGGGGGGGGGGGGGFGGGGGAFGGGGFGGCFEGGGGGGGGGGFGGGGGGGGGGGGGEGG5CC?ECEGDEGGGGGGGGEGEEFGGGGGGG?:AC6CFGGCEFGGEC*AD:2:CFGGD5>GDFCF?2:EG=DC<77>:C@DGG4@5*>56<7=A)7F>:3??*
@M03506:14:000000000-AKVR1:1:1101:12766:3004 1:N:0:33
GAACTCCTACGGGAGGCAGCAGTGGGGAATTGTTCGCAATGGGCGCAAGCCTGACGACGCAACGCCGCGTGGAGGATGAAGACCTTCGGGTCGTAAACTCCTTTCGATCGAGACGAATGGCCTTCGGGTGAACAGCCCGGAGGAATGACGGTACCGAGAGAAGAAGCCCCGGCTAACTCCGTGCCAGCAGCCGCGGTCATACGGAGGGGGCAAGCGTTGTTCGGAATTACTGGGCGTAAAGGGCTCGTAGGTGGCCAACTAAGGCAGACGTGAAATCCCTCGGCTTAACCGGGGAACTGCG
+
CCCCCGGGGGGGGGGGGDGGGGGFGGGGGGGGGGFGGGGGGGGGGGGGGGGGGFFGGGGGCEGGGGGGGGGGFGGFGFGGGGGGGGGGGGGGGGGGGGGGGGGGGGGGGGGGGGGGGGGGGGGGGGDGGGGFGGGGGGGGGGGGCFGGGGGGGGGGFCCGGGGGGGG7CFGGGEGGGFGGGGGGGGFGGGGGDGDEECCC?EFD8EEEGGG5>CGGC=C88CECEG5FFFC?FGGGEE<C77AEECCDEFDEFFGF6>5C7CC*2>C9EG=B*7DFC?F<757E5;444CEF:>)0)96*8
@M03506:14:000000000-AKVR1:1:1101:20196:3011 1:N:0:33
CGAACTCCTACGGAGGCAGCAGTGGGGAATCTTGCGCAACGGGCGAAAGCCTGACGCAGCGACGCCGCGTGCGGGAAGAAGGCCTTCGGGTTGTAAACCGCTTTCAGGAGGGACGAAGCCACTCGGGTTAATAGCCCAGAGGGTGACGGTACCTCCAGAAGAAGCCCCGGCTAACTACGTGCCAGCAGCCGCGGTAATACGTAGGGGGCAAGCGTTGTCCGGATTTATTGGGCGTAAAGAGCGTGTAGGCGGCCATACAGGTCCGTTGTGAAAACTGGAGGCTTAACCTCCAGACGTCGAT
+
CCCCCGGGGGGGGGGGGGGGGGGGGGGGGGGGGGGGGGGGGGGGGGGGGGGGGGGGGGGGGGGGGGGGGEGGEGG@FGGFEFGGGGGGGGGGGGGGGGGGGGGGGGGGGGGGGGGGGGGGGGF@CEGGGGGGGGGGGGGGGGGGGGGGGFGGGGGGGGGGGGGGGGGGGGG>CGFCGGGFGFDGGDFCCCEEGGGDEDGGG9CFGGGDGG>FG8;?EEGGGGC5>FD+ACGFFDGEGGG7:?CGGEFFFGDGDEEG6?G:FCDG59+9CD<=7:CF764CC377CF*=A7>()*077807)
@M03506:14:000000000-AKVR1:1:1101:14982:3011 1:N:0:33
CGAACTCCTACGGGAGGCAGCAGTGGGGAATCTTGCGCAATGGCCTAACGGCTGACGCAGCGACGCCGCGTGTGGGATGAAGCTCTTCGGAGTGTAAACCACTGTTGCCCGGGACGAACAGCTTGATTTTTCGAGCCTGACGGTACCGGGTGAGGAAGCACCGGCTAACTCCGTGCCAGCAGCCGCGGTAATACGGGGGGTGCGAGCGTTGTCCGGAATCACTGGGCGCAAAGGGCGCGTAGGTGGTTTGATAAGGGTGTGGTGAAAGTCCGGGGCTCAACCCCGGATCTGCCGTGCCGAC
+
CCCCCGGGGGGGGGGGGGGGGGGGGGGGGGGGGGGGGGGGGGFGGGGGGGGGGGGGGGGGGGGGGGGGGGGGGGGGGGGGGGGFGEFGGGGGGGGGGGGGGGGGGGGGGGGGGGGGGGGGGGGFFGGGGGGGGGGGGGGGGGGGGGGGGGGGGGGGGGGGGGGGGGGGGGGGGGGGGGGGGGGGGGGGGDGGGGFGGGGGGDGGDEDGEEC8FGGGGEGFGGGGGGGGGGCCFGG5=8C:CCGCCG*98CC?C<CGG:CDGE7:+69DC*CBGGGGGFFFF@:CEEC)7CB<FDB))8@5<
@M03506:14:000000000-AKVR1:1:1101:8406:3024 1:N:0:33
CGAACTCCTCCGGGAGGCAGCAGTGGGGAATTTTTCGCAATGGGCGCAAGCCTGACGAAGCAACGCCGCGTGGAGGATGACGGCCCTCGCGGTCCTAAACTCCTGTCTAGCGGGACGAATGTCTTCAAGGTGAATAATCTTGGAGAGTGACTGTACCGCTGGAGGAAGCTCCGGCTAACTCCGTGCCAGCAGCCGCGGTAATACGGAGGGAGCAAGCGTTACTCGGAATTACCGGGCGTAAAGGGCGCGTAGGCGATTTTGTAAGTCTTGTGCGAAAGCCCAAAGCCTAACGTTGGAAGCG
+
<BCC@E<FE-;FG::CCFEGGGFC6EE@FCGFGFG8:FC::F<<F:@F@FGGF@GGC7@CCFFEEC6@>BFGGGGDDGGGFGGG7F?,@FFCCC+5?<<DG,A<,5BCFC<>FGCE7C7>CFGF<CAA<,83F9@,=EC9=;,>F<B7>DFGFGGGGEG><*4<CECF>7FFGGG*1>C<9:F*=FCFCGFGCFEGGEG>5<CCGD/*85;E8C*8EE;*8:9EEGD5;+CA+/:::CD*/:?CCG:>8/*5C67<575*<C>7E7?*<CCF*1575<<>C@>*:)0).9@0>?:F?*7).
@M03506:14:000000000-AKVR1:1:1101:21179:3051 1:N:0:33
CGAACTCCTACGGGAGGCAGCAGTCGGGAATTTTGGGCAATGGGCGAAAGCCTGACCCAGCAACGCCGCGTGAAGGATGAAATCCCTCGGGATGTAAACTTCGCAAGAACGGGAAGAATAAGTAGGGGACAATACCCCCTATGATGACGGTACTGTTTGTAAGCTCCGGCTAACTCCGTGCCAGCAGCCGCGGTAATACGGGGGGAGCAAGCGTTGTTCGGATTTACTGGGCGTAAAGGGCGCGTAGGCGGCCACCGCAAGTCGACTGTGAAATCTCCGGGCTTAACCCGGAAAGGTCAGC
+
CCCCCGGGGGGGGGGGGGGGGGGFGGGGGGGGGGGGGGGGGGGGGGGGGGGGGGGGGGGGGGGGGGGGGGGGGGGGGGGGGGCFCGFGGGGGGGGGGGFGGFGGGGGDFGGGGGGGGGGGGGGGGGGGGGGGGGGGGGGCFFGGFGGGGGGGGGGGGGEFGGGGGG>FCGGGGGGGGGGGDGGGGGGGF@*<FFEGGGGGGGC>>CGGGGGFEECEEGGG5:C5@EFGEG=58::8*<DDEDCCC5C<+/:C75F4*7CDG::7CG7>CFF*::F+:7DGGFD*<BF6<C34)5>59?670
@M03506:14:000000000-AKVR1:1:1101:15739:3076 1:N:0:33
CGAACTCCTACGGGAGGCAGCAGTCGGGAATTTTGGGCAATGGGCGAAAGCCTGACCCAGCAACGCCGCGTGAAGGATGAAATCCCTCGGGATGTAAACTTCGCAAGAACGGGAAGAATAAGTGAGGGTTAATATCTCTCGCGATGACGGTACCGTTTGTAAGCTCCGGCTAACTCCGTGCCAGCAGCCGCGGTAATACGGGGGGAGCAAGCGTTGTTCGGATTTACTGGGCGTAAAGGGCGCGTAGGCGGCCACCGCAAGTCGATTGTGAAATCTCCGGGCTTCACCCGGAAAGGTCAAC
+
CCCCCGGGGGGGGGGGGGGGGGGGGGGGFGGFFGFGGGGGGGGCDGGEGGGGGGGGGGGGGGGGGGGGGGGGGGGGGGGGGGGGGFGCEGGGGEGGGGGGGGGGGGGCGGGEGGGGGGFGGFDFFGGGEFGGGG9FDFGFGCCCGGGGGDGGGFEFGGGFFGGGGGGGGGGGGGGGGCGGGGGCFGGFGGGGD:ECGG?CGGGGGGGGC6*2ACCEEDFDDE8CCFFGGG=5/*2AGG7EGEGC=CE3CGE:DCEDD<DCE7CEEDFG7CCBGFCFG*><D>>**0943CB(55<>49?*1
@M03506:14:000000000-AKVR1:1:1101:13831:3083 1:N:0:33
CGAACTCCTACGGGAGGCAGCAGTCGAGAATTTTTGACAATGGGGGAAACCCTGATCGAGCGACGCCGCGTGGAGGATGAAGGTCTTCGGATTGTAAACTCCTGTCATTGGGGAACAATGCACAGATATTAACTGTATTTGTGTTGATAGTACCCGAAGAGGAAGAGACGGCTAACTCTGTGCCAGCAGCCGCGGTAATACAGAGGTCTCAAGCGTTGTTCGGAGTCATTGGGCGTAAAGGGTGCGTAGGCGGCGCGGTAAGTCGGGTGTGAAATCTCGGAGCTTAACTCCGAAACGGCAT
+
CCCCCGGGGGGGGGGEGGGGGGGGGGGGFGGGGGGGDGGGGGGGGGGGGGGGGGGFGGGFGGGGGGGEGG+CFGGGEGGGGGGGGGGGGGGGGGFFFG9BFGGGGGGFACFGGGGGGGGGDGGGG<FFDECGGGFFEEGGFGGGGGGFGGGGFCFGGGGGGGGGFGGFGGDGEEDGFGGGFGC;@FGGGCCEGGGGGE?F@EC@FDB@4BC?ECE:EGE8FEE>*2<9@9FEE:E8:8<9FEGECGEDGGGGGCC5EE595CG+:DD/:9E=*:7CC=DF).7666099CFF>B:>)3)0.
@M03506:14:000000000-AKVR1:1:1101:20892:3084 1:N:0:33
CGAACTCCTACGGGAGGCAGCAGTCGGGAATTTTGGGCAATGGGCGCAAGCCTGACCCAGCAACGCCGCGTGAAGGATGAAATCCCTCGGGATGTAAACTTCGCAAGAACGGGAAGAATAAGTCTGCGCGAATAGCGCAGGCGATGACGGTACTGTTTGTAAGCTCCGGCTAACTCCGTGCCAGCAGCCGCGGTAATACGGGGGGAGCAAGCGTTGTTCGGATTTACTGGGCGTAAAGGGCGCGGAGGCGGCCACTGCAAGTCAGGTGTGAAATCTCCGGGCTTAACTCGGAAAGGTCAAC
+
CCCCCGGFGGGGGGGGGGGGGGGGGGGGGGGGGGGGGGFGFGFFGGGGGGGGGFGGGGGGGGGGCGGGGGGGGGGGGGGGGFEFGGGFFGGDEGGGGGGGGGGDGGGFGGGGGGGGGGGGGCFFGDGGEEGGCGGGGGGDCFGGGGGFFD@FCFGGGGGGGGGGGGGGGGC7?FGGGGFFCFFEGGGGCFGGG<8CFFFGGGGGGGGG5CCGG5?EGFGGDE=CCFE7<CF5E::=*9C55EGE*/:D8EE*/:7FGFG*AC>7:*<C+97=C7F?**93<B)121*1)93(8:FF69F4*
@M03506:14:000000000-AKVR1:1:1101:15430:3125 1:N:0:33
CGAACTCCTACGGGAGGCAGCAGTGAGGAATTTTCGTCAATGGTCGCAAGACTGAACGAGCAACGCCGCGTGCTGGAAGAAGGTTTTCGGATCGTAAACAGCTTTTCGAGAGGACGAGAATGGACGGTACTTTCGGAAGAAGCCCCGGCTAACTACGTGCCAGCAGCCGCGGTAATACGTAGGGGGCGAGCGTTGTCCGGAGTTACTGGGCGTAAAGGGCGCGTAGGCGGTCGGATCAAGTTTGGAGTGACAGGGCTCGGCTTAACTGAGCCAGGCCTTCAAAAACTGGCCGACTGGGGGA
+
CCCCCGGGGGGGGGGGGGGGGGGGGGGGGGGGGGGGFGGGGGGGGGGGGGGGGGGGGGGGGGGGGGGGGGGGGGGGGGGGGGGGGGFGGGGGGGGGGGGGGGGGGGGGGGFGDFGGGGGGGGGGGGGGGGGGGGGGGGGGGGGGGGGGGGGGGGGGGFFGGGGGGGGGGGGG=FEGGGG@FGGGGGGDCE>CGGGGFFGECEG@7CG7FFGGG5C@?9EGGGGC8CEFDGEGEE*1*20AFGFEE?EFFCC?FC***.9C=FD+<C9*+2+8C5DGDF4796@CGB47?:54)8)07).5)
@M03506:14:000000000-AKVR1:1:1101:12754:3128 1:N:0:33
CGAACTCCTACGGGAGGCAGCAGTCGAGAATTTTTCTCAATGGGGGAAACCCTGAAGGAGCGACGCCGCGTGGAGGATGAAGGTCTTCGGATTGTAAACTTCTGTCATTGGGGAACAAGGTGCATACGTTAACTGCGTGTGCATTGATAGTACCCGAAGAGGAAGAGACGGCTAACTCTGTGCCAGCAGCCGCGGTAATACAGAGGTCTCAAGCGTTGTTCGGATTCATTGGGCGTAAAGGGTGCGTAGGCGGCGCGGTAAGTCGGGTGTGAAATCTTGGAGCTTAACTCCGAAACTGCAT
+
CCCCCGGGGGGGGGGGGGGGGGGGGGGGGEGGGGGGDGGGGGGGGGGGGGGGGGGGGGFGGEGGGGGGGGGGGFGGGGGGGGGGGGGGGGGGGGGGGGGGGGGGGGGGGGGGGGGGGGGGGGGGGGGGGGGGGGGGGGGGGGGGGGGGGGDGGGGGGGGGGGGGGGGGGDGGGGGGGGGGGGGGGGGGGGGGGGGFEEGGGGGGGGGCFGCFGGGGGEEGGGGCEEGGCFEGGGGCEEDGGGGGGGGGGGGGGGGGGFGGGEF7CDECECEFGGGGGFGGG?F6CFGFAGFFFFEDBF?F@
@M03506:14:000000000-AKVR1:1:1101:20930:3155 1:N:0:33
CGAACTCCTACGGGAGGCAGCAGTGGGGAATTGTTCGCAATGGGCGCAAGCCTGACGACGCAACGCCGCGTGGAGGATGAAGGTCTTCGGATTGTAAACTCCTGTTGCTCGGGACGAAAAGCTTCGACCTAACACGTCGAAGTCTGACGGTACCGGGTGAGGAAGCCCCGGCTAACTCTGTGCCAGCAGCCGCGGTAATACAGAGGGGGCAAGCGTTGTTCGGAATTACTGGGCGTAAAGGGCGCGTAGGCGGCCCGCTAAGTCGAACGTGAAATCCCCGGGCTCAACCCGGGAACTGCGG
+
CCCCCGGGGGGGGGGGGGGGGGGGGGGGGGFGGGGGGGGGGGGGGGGGGGGGGGGGGGGGGGGGGGGGGGFGGGGGEGGGGGGGGGGGGGEEGGGGGGGGGGGGGGGGGGGGGGGGGGGGGGGGGGGGGGGGGGGGGGGGGGGGGGGGGGGGGGGGGGGGGGGGGGGGGGGGGGGGGGGGGGGGGGGGGGFGCGGEGE7EGGFEGGGEGDGGGGGGEECFGGGGDGGFGCFGGGGGEEFFF=EGGDECEGGGGEG3EBDCEC7<EDCGGDF5C>CG7@35<BD*:46;?>563::)9645)
@M03506:14:000000000-AKVR1:1:1101:16098:3158 1:N:0:33
CGAACTCCTACGGGAGGCAGCAGTCGGGAATTTTGGGCAATGGGCGAAAGCCTGACCCAGCAACGCCGCGTGAAGGATGAAATCCCTCGGGATGTAAACTTCGCAAGAATGGGAAGAATAAGGAGGGGATAATACTCCCTTTGATGACGGTACCATTTGTAAGCTCCGGCTAACTCCGTGCCAGCAGCCGCGGTAATACGGGGGGAGCAAGCGTTGTTCGGATTTACTGGGCGTAAAGGGCGCGTAGGCGGCCAGCACAAGTCAGTTGTGGAATCTCCGGGCTTAACTCGGAAAGGTCAAC
+
CCCCCG9FGFGGGGGGGGGGGGGEGGDC@FGGGGGCEFFGGGGFGCFGGCFFGGGGFGGGGGGGGGGGGGGGGGGGCEFFGGFF<FGGEFGCFEGGCGG?FGGG:=FFGGGFFE?FEAFF<ECFFGDGFGGGGGEGGGCFCGGGGFAEGCFGGGFFGFFFGFGGFCGEGGGDGGF9FEFGGGGCFBFG@:<FFCEEFFGGDCC5:>EGF6CF5?EEEGGG=*;C99EGEC8E=*185AF**1>::75*+5C5D5CFFF<C53*0+*3::<***;2029/)<>35CFGF2C39)7)799?*1
@M03506:14:000000000-AKVR1:1:1101:16009:3179 1:N:0:33
CGAACTCCTACGGGAGGCAGCAGTGGGGAATTTTGCGCAATGGGGGAAACCCTGACGCACCAACGCCGCGTGGAGGATGAAGTCCCTTGGGACGTAAACTCCTTTCGACCCGGACGATAATGACGGTACGGGTGGAAGAAGCCCCGGCTAACTTCGTGCCAGCAGCCGCGGTAATACGAGGGGGGCAAGCGTTGTTCGGAATTATTGGGCGTAAAGGGCGCGTAGGCGGTGCGGTAAGTCACCTGTGAAATCTCCGGGCTTAACTCGGAGCCTGCAGGCGAAACGGCCGGGCTTGAGTGTG
+
CCCCCGGGGGGGGGGGGGGGGGGGGGGGGGGGGGGGGGGGGGGGGGGGGGGGGGGGGGG+CEGGGGGGGGGGGGGGGGGGGGGGGGGGGGGGGGGGGGGGGGGGGGGGGGGGGGGGGGGGGGGGGGGGGGGGGGGGGGGGGGGGGGGGGGGGGGGGGGGGGGGGGGFGGGGGGGGGGGGGGGGGGGGFGGDGEGGCGCEEECC?FGGCFGC:CCFGGGDGGGECEECEEEC5CC8CEFDGGGF6CGFFGFCFDF7CE:)7:CFF?7AD=GG)7<77<FDGG3>G5;G50)04>)>7??=19
@M03506:14:000000000-AKVR1:1:1101:20257:3184 1:N:0:33
CGAACTCCTACGGGAGGCAGCAGTCGAGAATTTTTGACAATGGGGGAAACCCTGATCGAGCGACGCCGCGTGGAGGATGAAGGTCTTCGGGTTGTAAACTCCTGTCATTTGGGAACAATGGTTACGCGTTAACTGCGCGTGACTTGATAGTACCAGAAGAGGAAGAGACGGCTAACTCTGTGCCAGCAGCCGCGGTAATACAGAGGTCTCAAGCGTTGTTCGGATTCATTGGGCGTAAAGGGTGCGTAGGCGGCGCGGTAAGTCGGGGGTGAAATCTCGGAGCTTAACTCCGAAACTGCAT
+
CCCCCGGGGGGGGGGGGGGGGGGGGGGGGGGGGGGGGGGGGGGGGGGGGGGGGGGGGGGGGGGGGGGGGG:FGGGGGGGGGGGGGGGGGGGGGGGGGGGGGGGGGGGGGGGGGGGGGGGGFGGGGGGGGGGGGFGGGGGGGGDGGGGGGGFFFGFFCGGGGGGGGGGGGGDGCEGGDFGFAFGGGGGGGGGGGGGEGG?FGGGGCFFFFGGGGGGE8CG=CEGE58?EGC?GGGG8=C5CFGCE5755E=9=C5E9C>C9/67+:CE359C>CF797@FGDB)2<*29470-87::866=9
@M03506:14:000000000-AKVR1:1:1101:19955:3212 1:N:0:33
CGAACTCCTACGGGAGGCAGCAGTGGGGAATTTTCCGCAATGGGCGAAAGCCTGACGGAGTGACGCCGCGTGGGGGACGAAGGCCTTCGGGTCGTAAACCCCTGTCAGAGGGAAAGAAGGGTGCTGGCGTGAAGAGCGCCGGCATCTGACGGTACCTTCAGAAGAAGCCCCGGCCAACTCCGTGCCAGCAGTCGCGGTAAGACAGAGGGGGCAAGCGTTGCTCGGAATCACTGGGCGTAAAGGGCGCGTAGGCGGGATGGCAAGTCGGTCGTGAAATCCTTCGGCCCAACCGAAGAACGTC
+
CCCCCGGGGGGGGGGGGGGGGGGGGGGGGGGGGGGGGGGGGGEGFGGGGGGGGGGGGGGFGGGGGGGGCFFFGGGGGGGGGGGGGGGGGGGGGGGF?FGGGGGGGGGAEGGGEFFGGGGGEFCGCFFG@FGGGGGGGGGEGGGGGGGGGGGGGGGGGGGGGGDFGGGGGGGGGGGDFDCCFG*CCCFGGFGGGGG5?EEEFFF?GFFGCGGGGGFGG8EGGGCC>CCCFG+<:C5CEG<CEEFGGG5D8=CCCEGGGBG>=*9*+*2C5C5)9*C+71*:*=<**)7>29)25)))07<55
@M03506:14:000000000-AKVR1:1:1101:19343:3213 1:N:0:33
CGAACTCCTACGGGAGGCAGCAGTGGGGAATATTGGACAATGGGCGCAAGCCTGATCCAGCAATGCCGCGTGAGTGATGAAGGCCTTAGGGTTGTAAAGCTCTTTTACCCGGGATGATAATGACAGTACCGGGAGAATAAGCTCCGGCTAACTCCGTGCCAGCAGCCGCGGTAATACGGAGGGAGCTAGCGTTATTCGGAATTACTGGGCGTAAAGCGCACGTAGGCGGCTTTGTAAGTTAGAGGTGAAAGCCTGGAGCTCAACTCCAGAATAGCCTTTAAGACTGCATCGCTTGACTCCA
+
CCCCCGGGGGGGGGGGGGGGGGGGGGGGFEFDGGGGGGGGGGGGGGGGGGGGGGDFGGGGGGGGGGGGGGGGCFGGGGGGGGGGGGGGGGGGGGGGGGGGGGGGGGGGGGGGGGGGGGGGGGGGGGGGGGGGGDGGGGGGGGGGEGDGGGGGGGGGGGEFGGGGGGGGGGDFGGGGFCFGGGFFFDGGGDGGGGGGGGGEGGGGGGGGGGCCEGCC??EGEGGGGGGGGGDC?FGF7<7@FG?C6?5:CFGG46:38@GFG9F7<FGGGFGFGCCCCFCGF**2+)>F):3:FFFF)/96)
@M03506:14:000000000-AKVR1:1:1101:11214:3248 1:N:0:33
CGAACTCCTACGGGAGGCAGCAGTAGGGAATCTTGGACAATGGGCGAAAGCCTGATCCAGCGACGCAGCGTGGGGGACGAAGGCCCTCGGGTTGTAAACCCCTGTTGTTGGGAAAGAAGCCGGGCGCATAGCCCGGTGGCGGTACCCAACGAGGAAGCCCCGGCTAACTACGTGCCAGCAGCCGCGGTAAGACGTAGGGGGCGGGCGTTATCCGGATTCACTGGGCGTAAAGGGCGCGCAGGCGGCTACGTAAGTCCGGCGTGAAATCCCATGGCTTAACTGTGGAACTGCGTCGGATACT
+
CC9CCGF@FFGG7C66:FFEGCEGF<C;FFCF@A@FGGG@<<EEFFEB@C8@,C<E9CEFCEG:@F+C+:86C=@FGGECGG7E<+9FF=@==+BF,E<4==+BEFGGGDFD,,:DD8DC=FCFGGF<::@>3>CGEF<<FFC:*CF<CFFCCF<C3<FCBF7F*4,?<,CFC<BGGGGAFD888ECE5:9EGGG888>8//:**/88?*2+08***;EF7++0*888**17+1CC*:<*2::ED**9F*2CFCC>9))9CCG=*:+2<>+9*9CC7)*?7@6+6=9409?:7).7)))01
@M03506:14:000000000-AKVR1:1:1101:25341:3257 1:N:0:33
CGAACTCCTACGGGAGGCAGCAGTAGGGAATATTGGGCAATGGAGGAAACTCTGACCTAGCCATCCCGCGTTCAGGATGAAGGTTCTATGAGTCGTATACTGCTTTTTTTGGGGAATAAAAATTCCGTTTGATCTGAAACTGACGGTACCCAATGATTAATATCCGGCTAACTCCGTGCTAGCAGCCGCGGTAATACGGAGTGTGGAAGCGTTGTCCGGATTCACTGGGTTTAACGGGTGCGTAGGTGGCTATATAAGTCAGTGGCGATTGCCTGCGGCTCAACTGTCGCATTCTCATTGG
+
CCC9<@CGC-CC-+@E@CE7@F@FF9E@D,CCEF9,6<,D@FC<EF,EE@<EFCC<,,CCFGF9EFGGCGG+,C<,CEEDG<E,,,,<C<9,CF+DF,C,,CE,<F,,8+8C7FEECE9E,CF<EF8,,B+5,,,,<8?,,,7?=@FFE9C5=,37,AFG,,,,,3+8=F,33C,+F7C+@FD,>:>*55*5>:D,6*B*4*62,*,4<,::5*=9B***3*+2+++3*38*0:<C**/2:==5C=C=*:*0*+<*29?77+2+2**9***9:*2:))>DD**:+)2*(*)(0**/1*/0)
@M03506:14:000000000-AKVR1:1:1101:12980:3277 1:N:0:33
CGAACTCCTCCGGGAGGCAGCAGTCGGGAATTTTGGGCAATGGGCGAAAGCCTGACCCAGCAACGCCGCGTGAAGGATGAAATCCCTCGGGATGTAAACTTCGCAAGAATGGGAAGAATTAGTAGGGGACAATACCCCCTATGATTACGGTACCATTTGTACGCTCCGGCTAACTCCGTGCCAGCAGCCGCGGCAATATGGGGGGAGCAAGCGTTGTTCGGATTTACTGGGCGTAAAGGGCGCGTAGTCGGCCAGCGCAGGCTAGTTGTGCAATCTCCGGGCTTCACTCGGAGAGGTCAAC
+
CCC@B@FA@-CFCEG@7;EC@EFCF;@@76CCCF<FDA8@FG@CEGC@:+CCF8@C6F<<<,9C@@F=F@>@B7F@GGC@?<FCFGGGFC:+@?FE<?5FFC=BBB7,4CEEG,,4:,B55,CF<<+>:F=FFFAFG@+FCD98E,7@+3@++,,,@FGA;,>:*35C:B>CB7<2,>D<*1?FE<,B@<:BF**1?;+?;*8:*:ECF8;C8CGCC5CGCC81+0<<C8ECEGG=*+**:55C17E/2*:53*:D*)))***3:*<*<C?4*2*+2*1))))/0*9*)1)()..)?4;?1
@M03506:14:000000000-AKVR1:1:1101:23367:3280 1:N:0:33
CGAACTCCTACGGGAGGCAGCAGTCGGGAATTTTGGGCAATGGGCGCAAGCCTGACCCAGCAACGCCGCGTGAAGGATGAAATCCCTCGGGATGTAAACTTCGCAAGAACGGGAAGAATAAGTCTGCGCGAATATCGCAGATGATGACGGTACCGTTTGTAAGCTCCGGCTAACTCCGTGCCAGCAGCCGCGGTAATACGGGGGGAGCAAGCGTTGTTCGGATTTACTGGGCGTAAAGGGCGCGCAGGCGGCCACTGCAAGTCAATTGTGAAATCTCCGGGCTTAACTCGGAAAGCTCAAC
+
CCCCCFGGG<FFGGGCFGGEGGF;FCGGGDGCGE@@EDFFGGCFFCGGGGFFG?CFFFGFGGGGCFECGCFG7@FGGGGFEFFGFFFCGGGGDCFA9FGDEFEGDGGEEF@7F@=FGGGGGGCFFFG+CC7F7FDFGGG+@B,DFGEFEGGGGGG3@<CF@FGGGECECCFCCFFF@FGF*<<7<FFGGEDDC*1C+5BFDCCE**2:C?EFGDEC8@9?E/?8::FFCC55C=8C5F7A=EGG*:5)5CE5):C9+*2:C?>FG7AF?G7/0:7<??)>D3)1+1>9-*)-75))*019)
@M03506:14:000000000-AKVR1:1:1101:7220:3294 1:N:0:33
CGAACTCCTCCGGGAGGCAGCAGTGGGGAATTGTTCGCAATGGGCGCAAGCATGACGACGCAACGCCGCGTGGAGGACGAAGATCTTCGGGTCGTAAACTCCTGTCGAGTGGGAAGAACGCTTCGGGGGCGAATATCCTCCGGAATTGACGGTACCACTAAAGGAAGCCCCGGCTAACTCCGTGCCAGCAGCCGCGGTAATACGGGGGGGGCAAGCGTTGTTCGGAATTACTGGGCGCAAAGGGCACGTAGGCGGCCAACTAAGTCGGAGGTGAAATGTCCAGGCTTAACCTGGGAACTGG
+
6BCCCFC@F-CFEEGEGGGDEFFCE<FEGDGGGFGGC7FGFFFFF:FEGGG,FGGGE@F:FGGEEGB=>@F@:BFCG=CCECGDG?AEFGGGGG:<EF9B<CBAGGEBGF<FGFG7FFCEF+><B+BCEEFGDD:@FEFC,*FFFFC99CCEGG<,7?7,<CFF7C*@0//8CC5C:E?F6>FFGGC:5;@C;C*:5:8*+038:C5ED>>*:@:8*2*2*2<?CECF+9<::<8C5*)*:6C=5*19;C=:65>3*7<F667F7:C<5)/)9>7CC***2/90*8*0.:*)0).7)7?9)
@M03506:14:000000000-AKVR1:1:1101:15480:3362 1:N:0:33
CGAACTCCTACGGGAGGCAGCAGTGGGGAATTGTTCGCAATGGGCGCAAGCCTGACGACGCAACGCCGCGTGGAGGATGAAGACCTTCGGGTCGTAAACTCCTTTCGATCGAGACGAATGGCCTCCGGGTGAATAGCCTGGAGGAATGACGGTACCGAGAGAAGAAGCCCCGGCTAACTCCGTGCCAGCAGCCGCGGTAATACGGGGGGGGCAAGCGTTGTTCGGAATTACTGGGCGTAAAGGGCTCGGAGGTGGCCAACTAAGCCAGACGTGAAGTCCCTCGGCTTAACCGGGGAACTGC
+
CCCCCGGGGGGGGGGGGGGGGGGGGGGGGGGGGGGGGGGGGGGGGGGGGGGGGGGGGGGGGGGGGGGGGGGGGEFGGGGGGFGGGGGGGGGGGGGGGGGGGGGGGGGF<AFFGGGGDGGGFGGGGGGGGGGGGGGGGFFGFGGGGAFGGGGGGGGGGGGGGGGGFFFG@@GFDFEGGGGGGGGGGGFGCFFFCGGGEEGGGGGGGGGGGGEGGFG>E;C5*2<EEGGGGC+3<F@CGEC5*AFEGC>D**>7CFFFGFGFCF4C7*2/09:)9CFE79D<*.0:C>C?)*/35>>3>FFF9
@M03506:14:000000000-AKVR1:1:1101:19368:3420 1:N:0:33
CGAACTCCTACGGGAGGCAGCAGTCGGGAATTTTGGGCAATGGGCGAAAGCCTGACCCAGCAACGCCGCGTGAAGGATGAAATCCCTCGGGATGTAAACTTCGCAAGAATGGGAAGAATTAGTAGGGGCTAATACCCCCTATGATGACGGTACCATTTGTAAGCTCCGGCTAACTCCGTGCCAGCAGCCGCGGTAATACGGGGGGAGCAAGCGTTGTTCGGATTTACTGGGCGTAAAGGGCGCGTAGGCGGCCACCGCAAGTCGATTGGGAAATCTACGGGCTTAACCCGGAAAGGTCAAC
+
CCCCCGGGGGGGGGGGGGGGGGGGGGGGGGGCFGGGGGGGGGGGGGGGGGGGGGEFGGGGGGGGGGGGDGGGGGGGGGGGGFFGGGGGGGGGGGGGGGGCFGGGGGGGGGGGGFGGG8FFGGGGGGGGDGGFGFFGFGGGG8BGFFGFFGEFGGGGFFGGFGGGFGGGGGFGF@FGGGGGGGGGGGGGGGEGG<:CFEFGGGGGG5CCF?FGGDCEEFCEGGGGGCGGGGGFGG*;EGGGGGGGE5C5+/5EC5C4*)//>9>EE3F3*1/?CD0+*1*7)08C687=6CB6>)5:FF?**
@M03506:14:000000000-AKVR1:1:1101:19431:3421 1:N:0:33
CGAACTCCTACGGGAGGCAGCAGTGAGGAATATTGGACAATGGGGGCAAGCCTGATCCAGCCATGCCGCGTGAGTGATGAAGGCCTTAGGGTTGTAAAGCTCTTTCAGCGGGGAAGATAGTGACGGTACCCGCAGAAGAAGCCCCGGCTAACTTCGTGCCAGCAGCCGCGGTAATACGAAGGGGGCTAGCGTTGCTCGGAATCACTGGGCGTAAAGCGCACGTAGGCGGCTTTCTAAGTCAGGGGTGAAATCCTGGTGCTCAACTCCAGAACTGCCTTTGATACTGGAGAGCTTGAGTCCG
+
CCCCCGGGGGGGGGGGGGGGGGGGGGGGFDFFGGGGGGGGGGGGGGGGGGGGGFGGGGGGGGGGGGGGGGGGGGGGGGGGGGGGGGGGGGGGGGGGGGGGGGGGGGGGGGGGGGGGGCFGGGGGGGGGGGGGGGGGGGGGGGGGGGGGGGGGGGGGCFGFGGGGFGGGGGGGGCFFGGG7FEEGGGGFFFGGGGGGGDG5EGGFGFGFG>EGDGGGGC=EGGFF>5CE5>CCGGGGFGGGC9CGCCGG?FGFGGC6+7?:C9CEEF67FG*;>7=FDF7>C74?EBFFF6><=65F49*7)
@M03506:14:000000000-AKVR1:1:1101:22700:3447 1:N:0:33
CGAACTCCTACGGGAGGCAGCAGTGGGGAATTTTGCGCAATGGGCGAAAGCCTGACGCAGCAACGCCGCGTGAGGGATGACGGCCTTCGGGTTGTAAACCTCTTTTGTCAGGGAAGATAATGACGGTACCTGGCGAATAAGCCACGGCTAACTACGTGCCAGCAGCCGCGGTAATACGTAGGTGACAAGCGTTGTCCGGATTTACTGGGCGTAAAGAGCGCGCAGGCGGTCGGTCAAGTCGCGTGGTAAATGCCCCGGCCCCACTGGGGGGGGCCACGCCATACTGTTCGCCTCGACAGTC
+
CCCCCGFGG-EFDGGGGGGGGGFFGGGGGGGGCFGGGGGGGGGFEGGGGGGGGGCFEGGGGFGGGGGGGGGGGGFGGGGFGGEGGGFGGDGGGGGGGGGGGGGGGGGGFFGGGDGGFFDCGFGFEEC<FGF<DD7FE@FGGGFFCCFDGGFDFDF:>>FFGGGF7DCC@BC<BFCCFCCBCCAFGFFG7FF7C*;FCEGGGC<9<?EGEGECEGFFG=68C=EGEGGE5*1**2;59+0+/:=:C***<<++:?6<C:5>**9**9**2)/87))**.)*))*:+9**67)3)57.)))**
@M03506:14:000000000-AKVR1:1:1101:15449:3455 1:N:0:33
CGAACTCCTACGGGAGGCAGCAGTCGGGAATTTTGGGCAATGGGCGAAAGCCTGACCCAGCAACGCCGCGTGAAGGATGAAATCCCTCGGGATGTAAACTTCGCAAGAATGGGAAGAATTAGTAGGGGACAATACCCCCTATGATGACGGTACCATTTGTAAGCTCCGGCTAACTCCGTGCCAGCAGCCGCGGTAATACGGGGGGAGCAAGCGTTGTTCGGAATTACTGGGCGTAAAGGGCGCGCAGGCGGCCTGGCAAGTCGAGTGTGAAATCCCTTGGCTTAACTGAGGAATGGGGCTC
+
CCCCCGGGGGGGGGGGGGGGGGGGGGGGGGGGGGGGGGGGGGGGGGGGGGGGGGGGGGGGGGGGGGGGGGGGGGGGGGGGGGGGGGGGGGGGGGGGGGGGGGGGGGGGGGGGGGGGGGGGGGGGGGGGGGGGGGGGGGGGGGGGGGGGGGGGGGGGGGGGGGGGGGGGGGGGGGGGGGGGGGGGGGGGGGGGGGGGFGGGGGGGGGGGGGGGGGGGGFEGGG5FGFGDEFGGGGGGGF=EDGGGGGGD=CEGGGGGGFGGACC5CFGGGFGFGCDE4=>FGF4EGB>FFGF0>6@4)7>3.
@M03506:14:000000000-AKVR1:1:1101:17473:3463 1:N:0:33
CGAACTCCTACGGGAGGCAGCAGTGGGGAATCTTGCGCAATGGGCGAAAGCCTGACGCAGCCATGCCGCGTGAATGATGAAGGTCTTAGGATTGTAAAATTCTTTCACCGGGGACGATAATGACGGTACCCGGAGAAGAAGCCCCGGCTAACTTCGTGCCAGCAGCCGCGGTAATACGAAGGGGGCTAGCGTTGCTCGGAATTACTGGGCGTAAAGGGAGCGTAGGCGGATAGTTTAGCCAGAGGTGAAAGCCCAGGGCTCAACCTTGGAATTGCCTTTGATACTGGCTATCTTGAGTACG
+
CCCCCGGGGGGGGGGGGGGGGGGGGGGGGGGGGGGGGGGGGGGGGGGGGGGGGGGGGGGGGGGGGGGGGGGGGGGGGGGGFGGFGGGFGGGGGGGGGGGGGGGGGGGGFCGGGGGGDGGGGGGGGGGGGGGGGGGGGGGGGGGGGGGGGGGGGGGGGGGGGGGGGGGGGGGEGGGFFGCCGGGGGGGF8FFGGGGGGGGG>@CGGGGGGGDCEDGFGDGGG=:*CGFCGDGCGGFGGGDFGGCFFCCDFGFFGE=F=>C7ACFFFGGGGGGF4CCFDFFCG=BE7B6>?FF09?=*9B?47
@M03506:14:000000000-AKVR1:1:1101:21783:3464 1:N:0:33
CGAACTCCTACGGGAGGCAGCAGTGGGGAATCTTGCGCAATGCACGAAAGTGTGACGCAGCAACGCCGCGTGAGGGAAGACGGCCTTCGGGTTGTAAACCTCTTTCAGTTGGGACGAAGCCGCGACGGTTAATACCCGTTTGTGGTGACGGTACCTTCAGAAGAAGCCCCGGCTAACTACGTGCCAGCAGCCGCGGTAATACGTAGGGGGCAAGCGTTGTCCGGAATCATTGGGCGTAAAGCGCGTGTAGGCGGCTTGGTAAGTCCGCTCTGAAAGCCCGGGGGTCAACCCCGGGGGGCGG
+
CCCCCGGGG?GGGGGGGGGGGGGGGGGGGGGGGGGGGGGGGGGGGGGGGGGGGGGGGGGGGGGGGGGGGGFGEGGGGGGGGGGGGGGGGGGGGGGGGGGGGGGGGGGGGGGGGGGGGGGGGGGEGGGGDEGGGGGGGEEGGGGDFGF@GGGCFGGGGGGGGGCEFFGFGGGGGEFGGDGGGGGGFGFGGGGGGGGG>EGGGGG?9CGGGGGEGGGGGGEGF7EGCE>E?<FGCFFGGGGGFFGDGGEDFFFGGGGG*8C:?7>9:>EDG<FF77CFG>7/CBB**.77<>885@3)083@7
@M03506:14:000000000-AKVR1:1:1101:14198:3470 1:N:0:33
CGAACTCCTACGGGAGGCAGCAGTGGGGAATTGTTCGCAATGGGCGCAAGCCTGACGACGCAACGCCGCGTGGAGGATGAAGACCTTCGGGTCGTAAACTCCTTCCGATCGAGACGAATGGCTTCCGGGTGAACAATCCGGGAGAATGACGGTACCGAGAGAAGAAGCCCCGGCTAACTCCGTGCCAGCAGCCGCGGTAATACAGAGGGGGCAAGCGTTGTTCGGAATTACTGGGCGTAAAGGGCGCGTAGGCGGCCTTCTAAGTCGAACGTGAAATCCCCGGGCTCGACCCGGGAACTGC
+
CCCCCGGGGGGGGGGGGGGGGGGGGGGGGGGGGGGGGGGGGGGGGGGGGGGGGGGGGGGGGGGGGGGGGGGGGGGGGGGGGGGGGGGGGGGGGGGGGGGGGGGGGGGGGGGGGGGGGGGGGGGGGGGGGGGGGGGGGGGGGGDGGGGGGGGGGGGGGGGDFGGGGGGGFGGGGGDGGGGGGGGFGGGGGGGGGGGGGCEGGDGCFFFGGGGGEFGGGGEGGGGGGEGG8EFGFGGFGGGGGGGGGCEG*1>CGEEDE)*>997FC7:>F>E5C45?G=C7CB;7C73)9<>0>EF>EF:F4
@M03506:14:000000000-AKVR1:1:1101:12225:3497 1:N:0:33
CGAACTCCTACGGGAGGCAGCAGTGGGGAATCTTGCACAATGGGGGAAACCCTGATGCAGCGACGCCGCGTGAGCGATGAAGCCCTTCGGGGTGTAAAGCTCTTTCGTCAGGGAAGATCATGACGGTACCTGGAGAAGCAGCTGCGGCTAACTACGTGCCAGCAGCCGCGGTAATACGTAGGCAGCAAGCGTTGTTCGGAGTTACTGGGCGTAAAGGGTGTGTAGGCGGTTCTTTAAGTTTGGTGTGAAATCTCCCGGCTCAACCGGGAGGGTGCGCCGAATACTGAGGGACTAGAGTGCG
+
CCCCCGGGGGGGGGGGGGGGGGGFFGGGGGGGGGGGGGGGGGGGGGGGGGGGGFGGGGFGGEGGGGGGGGGGGGGGCGGGFGGFGGGGGGGGGGGGFFEGGGGGGGGGGGGGGDGGGGGGGGGGGGGGGGGGGGGGGGCFFGGFGGGGGGCEGGGDF<FCFFGGGGFGGGGEGGGGGGGFFG9CEEC8FGGCCE8BFEGGGCF<EFFGGFEC88CFE;8ECE*<EFFGGE5A99CFCCCCFFGFFGGGGFGGGCFDEBG3:C7**95CEDEFGGD7)8D</)79+*29875,7;/*968@@
@M03506:14:000000000-AKVR1:1:1101:25525:3510 1:N:0:33
CGAACTCCTACAGGAGGCAGCAGTCGAGAATTTTTCTCAATGGGGGAAACCCTGAAGGAGCGACGCCGCGTGGAGGATGAAGGCTTTCGGGTTGTAAACTCCTGTCATTTGGGAACAAGTTGCGAGTATTAACCGTGCTCGTATTGATAGTACCAGAAGAGGAAGGGACGGCTAACTCTGTGCCAGCAGCCGCGGTAATACAGGGGGAGCAAGCGTTGTTCGGATTTACTGGGCGTAAAGGGCGCGTAGGCGGCCACCGCAAGTCGATTGTGAAATCTCCGGGCTTAACCCGGACAGGTCA
+
CCCCCGGGGGGGGGGGGGGGDGGGGGFGFFGGGGGGFGGGGGGGGGGGGGGGGGGGGGFFGGGGGGGGGGGGGFFG@GGGGGGGFGGGGGGGDEGGGGGGGGGGGGGGGGGFGGGGGGGGGGGCCGFGGGGGFGFGGECGGEDF?FFC<FGGGGGFFCCCCFDFCCFFGGGGEFFFFCFFCDEGGF7CC7:CFGE1BCBFGDGFD@C8E55CFFG58C*;CECGC>F:?C+2;CE878<7CCEGGG5C8CFGD5=D*<DGEED:+/2C9F:@77CGGB:7<>B**.C@4C@27))8;@*)0
@M03506:14:000000000-AKVR1:1:1101:18128:3511 1:N:0:33
CGAACTCCTACGGGAGGCAGCAGTGGGGAATTTTTCGCAATGGGCGCAAGCCTGACGAAGCAACGCCGCGTGGAGGATGACGGCCCTCGCGGTCTTAAACTCCTGTCTAGCGGGACGAATGTCTTCAAGGTGAATAATCTTGGAGAGTGACTGTACCGCTGGAGGAAGCTCCGGCCAACTCCGTGCCAGCAGCCGCGGTAATACGGAGGGAGCAAGCGTTACTCGGAATTACTGGGCGTAAAGGGCGCGTAGGCGATTTTGTAAGTCTTGTGTGAAAGCCCAAAGCCTAACTTTGGAAGTG
+
CCCCCGGGGGGGGGGGGGGGGGGGGGGGGGGGGGGGGGGGGGGGGGGGGGGGGGGGGGGGGGGGGGGGGGGGGGGGGGGGGGGGGGGGGGGGGGGGGGGGGGGGGGGGGGGGGGGGGGGGGGGGGGGGGGGGGGGGGGGGGGGGGGGGGGGGGGGGFFGGGGGGGGGGGGGGGEGDGGGGGGGGFGGGGFCGGGGGGGGGGGGGGGGGGDCE>EFGGEGGGGGGGGGCGGGGGDF5CCDEEGGGGGGGG=CEGGGDE:CFGFGGGGGFC7FF<*2ADFC5CFFGFFGF)CF>=FFFFF:4*
@M03506:14:000000000-AKVR1:1:1101:25694:3558 1:N:0:33
CGAACTCCTACGGGAGGCAGCAGTAGGGAATCTTGGACAATGGGCGAAAGCCTGATCCAGCGACGCCGCGTGGGGGACGAAGGCCCTCGGGTTGTAAACCCCTGTTGTTGGGAAAGAAGCCGGCCTTTCGGGGTCGGTGACGGTACCCAACGAGGAAGCCCCGGCTAACTACGTGCCAGCAGCCGCGGTAAGACGTAGGGGGCGAGCGTTATCCGGATTCACTGGGCGGCAAGGGCGCGCAGGCGGCTATGTAAGGCCGGCGTGGAATCCCATGGCTTCACTGTGGAACTGCGTTGGATTC
+
CCCCCFFFGGGGGGGGGGGGGFGGGGGGFGGGGGGGGGGGGGGGGGGGEFGEFGGGFFGGGGGGGGGDDGFGGCEGGFEDGGGFAFBEF@EEGGGGFEEFFEFFGFGFFFGG?EDGFFGGGGGEGDGFCEDEGC*@:5<F:CGGDFFGEGG::7FCGG7<FEGGE*=CFCFCFEF@<FGFGGGGGGDGE>89CCEGGC5C5C5*/2:8EGE8CCGG5C=6<:+08F@C*//:AFG5C?D*/::*>**1/2<+2A<*08<5**)**19:+026C<FC*)*27**+3)7?(9*)..)0.)***
@M03506:14:000000000-AKVR1:1:1101:18435:3573 1:N:0:33
CGAACTCCTACGGGAGCAGCAGTGAGGAATATTCCACAATGGGCGAAAGCCTGATGGAGCGACGCCGCGTGAAGGATGAAGCCCTTTGGGGTGTAAACTTCTTTTTAGGGGGATGATACGTTCCCGCAAGGGAACTAAGACAGTACCCCTAGAATAAGCCTCGGCTAACTACGTGCCAGCAGCCGCGGTAATACGTAGGAGGCGAGCGTTGTCCGGATTTACTGGGCGTAAAGGGCGCGCAGGCGGCAGTGCAAGTACGGCGTGAAATCGCCCTGCTCAACGGGGAGGGTGCGCTGTAGAC
+
CCCCCGGGGGGGGGGGGGGGGGGGFGGGGGGGGGGGGGGGGGGGGGGGGGGGGGGGGFGGGGGGGGGGGCEGGFGFGGGGGGGGGGGGGGGGGGGGGGGGGGGGGGGFGGGGDGGG9FDGFFFGGGGGGGFEFFFGGGGFFFGGGGGGGGGGGAFGGGDGGGGGGGCFGGGFDBFGGFCFGDDFGECE:CEGG9FCEGG<98=C*:*?EC*;CCEE8E=FF7CEGF;?*:8:9<**:8D85=EGEGDCG67<>9FCFFDD**):*90*<**0*/1**1:=75:EG>D>9<>3;7)8>=***
@M03506:14:000000000-AKVR1:1:1101:14856:3601 1:N:0:33
CGAACTCCTACGGGAGGCAGCAGTGGGGAACCTTGCGCAATGCGCGAAAGCGTGACGCAGCAACGCCGCGTGGGGGAAGAAGGCCTTCGGGTCGTAAACCCCTTTCAGGAGGGACGAAGCCTTGGGAGTGGATAGCTTTCCGAGGTGACGGTACCTCACTAAGAAGCCCCGGCTAACTCTGTGCCAGCAGCCGCGGTGATACAGAGGGTGCGAGCGTTGTTCGGAATTATTGGGCGTAAAGGGGGCGTAGGCGGTAGGGCAAGGTAGATGTGAAATGTCGACGCTTAACGTCGAACCGGCA
+
CCCCCGGGGGGGGGGGGGGGGGGGFGGGGGGGGGGGGGGGGGGGGGGGGDGGGEEFGGGGGGGGGGGGGGGGGGGGGGGGGGGGGGGGGGGGGDGGFFGGEGGGGGDGGGGGGGGGGGGEGGGGGGEGEGGEGGGGGGGGGGGGGGGFGGGGGFCGFGGGGGCFGGGGG7F7B*C<FFGGGEGFGGFGFGGGEGGGECFGFF<C<C5>EGGE*8CGCE=CC9C>*/C+20@FFFGGGE38<C5**::<=E7F<E*)AF3*/***3*<DC7+9>FFF>@D5/<>C5)>?4571>35:7))))
@M03506:14:000000000-AKVR1:1:1101:13469:3602 1:N:0:33
CGAACTCCTACGGGAGGCAGCAGTAGGGAATTTTGGACAATGGACGAAAGTCTGATCCAGCGACGCCGCGTGGGGGACGAAGGCCCTCGGGTTGTAAACCCCTGTTGTTGGGAAAGAAGCCGGGCGCATAGCCCGGTGACGGTACCCAACGAGGAAGCCCCGGCTAACTACGTGCCAGCAGCCGCGGTGAGACGTAGGGGGCGAGCGTTATCCGGATTCACTGGGCGTAAAGGGCGCGTAGGCGGTTACGTAAGTCCGATGTGAAAAGTCACGGCTCAACTGTGATCGTGCATCGGATACT
+
CCCCCGGGGFGGGGGGGGGGGGGGGGGGGGGGGGGGGGGGGGGGGGGGGGGGGGGGGGGGGGGGGGGGGGGGGGGGGGGGGGGGGGGGGGGGGGGGGGGGGGGGGGGGGGGGGGGGGGGGGGGGGGGGGGGGGGGGGGGGGGGGGFGGGGGGGGGGGGGGGGGGGGGGGGGGGGGGGGGFGGGGGGGGGGGGGGEFGGDGGGGGGGGGG5FDFGGEDGGFGFFFGGEEGDCFGGEG5CGCEGGGGEGGGGGCFGC7C>9*5CC+::EDGG+@DGD57*9C7?9C+127:<3(*9>DEF3)0
@M03506:14:000000000-AKVR1:1:1101:14551:3607 1:N:0:33
CGAACTCCTACGGGAGGCAGCAGTGGGGAACCTTGCGCAATGGGCGAAAGCCTGACGCAGCGACGCCGCGTGGGGGATGACGGGTTTCGGCTTGTAAACCCCTGTTGCCCGGGACGAACTTCTGCTTTCGAGCAGATTGACGGTACCGGGTGAGGAAGCACCGGCTAACTCTGTGCCAGCAGCCGCGGTAATACAGAGGGTGCGAGCGTTGTCCGGAATCACTGGGCGTAAAGGGCGCGTAGGTGGCGACCCAAGTCCATGGTGAAAGCCCGATGCTTAACATCGAGTCGGCCACGGATAC
+
CCCCCGGGGGGGGGGGGGGGGGGGGGGGGGGGGGGGGGFGGGFGGGDEGGGGGGGGGGFGGGGGGGGGGG=FGGGGGGGGGGGGGGGGGGGGGGGGGGGGGGGGGGGGGGGGGGGGGGGGGGGGGGGGGGGGGGGGGGGGGGGGGGGGGCCFGGGGAFFGGGGGGGEGGGGFGGGGGEGGGGGGGGGGEGDGGG?E@FGEGGGGGGGGEGCEGGGG>EGGGFFF>ECGEG5CGCE=7CC?EEDGCFGD5CEEGGGGFF:CF6FG79A::*2<77CEF*?FGFBFEFGF(9@>>B@:;7;))
@M03506:14:000000000-AKVR1:1:1101:13416:3612 1:N:0:33
CGAACTCCTACGGGAGGCAGCAGTGGGGAATTGTTCGCAATGGGCGCAAGCCTGACGACGCAACGCCGCGTGGAGGATGAAGACCTTCGGGTCGTAAACTCCTTTCGATCGAGACGAACGGCCTCCGGGTGAATACCCTGGAGGAGTGACGGTACCGAGAGAAGAAGCCTCGGCTAACTCCGTGCCAGCAGCCGCGGTAATACGGGGGGGGCAAGCGTTGTTCGGAATGACTGGGCGTAAAGGGCTCGTAGGCTGCCAACTAAGTCCGATGTGAAATCCCTCGGTTTAACCGGGGTACTGC
+
<CCCCGFGF?@CGDB@C7@FCFGEEDGDGGGFGGAFGGGGGGGGFFECFGDDEF?EGEGEG:CEGGDGE7GEGEGGGDGGGAFFFFE<C@FA>@FGFGF?FCFFF,:DFG@@D<+>FCGEDCCFFFGCCGGC9FA,>,33FC:<F7F:;,>:FE::<*<FE@CF?,><F,<*<<F<,F2<C:FF>F9BCGD>CEGGGG5;CGCG8ED>*5/*?FGGGCC5::CEEDCF++0<CE5*:ED*:FD=E6=G:5:*9+*5/9FFCCG6+*+/1**8**2+08*97.):/0*04:=2))0))0***
@M03506:14:000000000-AKVR1:1:1101:10420:3619 1:N:0:33
CGAACTCCTACGGGAGCAGCAGTGGGGAATTTTCCGCAATGGGCGAAAGCCTGACGGAGTGACGCCGCGTGGGGGACGAAGGCCTTCGGGTCGTAAACCCCTGTCAGAGGGAAAGAAGGGTCGCCGACCTAACACGTCGGTGGCTTGACGGTACCTTCAGAGGAAGCCCCGGCCAACTCTGTGCCAGCAGCCGCGGTAAGACAGAGGGGGCAAGCGTTGCTCGGAATCACTGGGCGTAAAGGGCGCGTAGGCGGGATGGCAAGTCGGTCGTGAAATCCCTCGGCCCAACCGAAGAACGTCC
+
CCCCCGGGFGGGGGGGGGGGEGGGGGGGGGGGGGGGGGGGGGGGGGGGEGGGGGGGGGGGGGGGGGGGGF@FECEGGGGGGGGGGGGGGGFGGGGGFGGGCG?FGGGGGGGGGGFGGGGGGGDFGDGGGGGGG:@<FCEGFDDGGGG7CCE<FEEFB,CFC:CCFGGGFGGGGGEFG:FF@FFGGGFF6CECGGGGGEGFCFGGCF8ECEECGGGGEGDGGGGGE8CFFGGG*7F::C5=FFGGGD=5=EEGGGG3EDGGG?3::7C9C</)9CC7>)*29>@E=>*02C>2>559@5>@)
@M03506:14:000000000-AKVR1:1:1101:17862:3635 1:N:0:33
CGAACTCCTACGGGAGGCAGCAGTCGAGAATTTTTCTCAATGGGGGCAACCCTGAAGGAGCGACGCCGCGTGGAGGATGAAGGTCTTCGGGTTGTAAACTCCTGTCATTTGGGAACAAGGTGTGCGCATTAACTGCGTGTGCATTGATAGTACCCGAAGAGGAAGAGACGGCTAACTCTGTGCCAGCAGCCGCGGTAATACAGAGGTCTCAAGCGTTGTTCGGATTCATTGGGCGTAAAGGGTGCGCAGGCGGCGCGGTAAGTCGGGTGTGAAATCTTGGAGCGTAACTCCGAAACTGCAT
+
CCCCCGGGFGFGGGGEGGGGGGGGGGF:F7FFGGGGGGGGGGGGDGGCFFEGGFFCFGCFCFEGGGE7BECGGGGGGGGGGGGEEGGFGCFGGEGAFFGGGFEFGGGGGFFFEFFCFFFAFGGCFEGECGF9BFFGGGFGCGFFFCFGCAFEF9D7<CEEGF:CFCG7BF:B*1DCFGF9FAFGFGGFCGF@EGGGEEFFGFG+<CF7EF9?BCE18CEFFGC*8A9CF?C+8=EE*;9EGDGGG5*1?=CCGCEGGB752+2<:3CFGGG**2:EFF>0*07*:5*)6C6<3)8)=?F*/
@M03506:14:000000000-AKVR1:1:1101:13889:3647 1:N:0:33
CGAACTCCTACGGGAGGCAGCAGTGGGGAATCTTGCGCAATGGGCGAAAGCCTGACGCAGCAACGCCGCGTGGAGGATGAAGGCCCTTGGGTTGTAAACTCCTGTCGGTTGGGAAGAAATCTTACGGGGTTAATACCTCCGTAAGTTGACTGTACCAGCAAAGGAAGCCCCGGCTAACTCTGTGCCAGCAGCCGCGGTAATACAGAGGGGGCCAGCGTTATTCGGAATTATTGGGCGTAAAGGGCGCGTAGGCGGCCATGCGTGTCTTCCGTGAAATCCCTCGGCTTAACTGAGGACGTGC
+
CCCCCGGGGGGGGGGGGGGGGGGGGGGGGGGGGGGGGGGGGGGGGGGGGGGGGGGGGGGGGGGGGGGGGGFGGGGGGGGGGGGGGGGGGGGGGGGGGGGGGGGGGGGGFFGGGGGGGGGGGGGGGGGGGGGGGGGGGGGGGGGGGGGGGGGGGGGGGGGGGGGGGGGGGFGGGGGGGFGGGGGGFDEFGGGFFGGGGGGGGGGGGGGGGGGGGEGGGECGGCFFGC>ECFGGFGGGGEG57FGGGEEDEEGGGGGG557C6775CFFGGCC)59DCD?C6FFFGGFGF<?=>?FFFFEEE)
@M03506:14:000000000-AKVR1:1:1101:14213:3662 1:N:0:33
CGAACTCCTACGGGAGGCAGCAGTCGGGAATTTTGGGCAATGGGCGCAAGCCTGACGACGCAACGCCGCGTGGAGGATGAAGGTCTTCGGATTGTAAACTCCTGTTGCCCGGGACGAAACGCTCTGACCTAACACGTCGGAGCTTGACGGTACCGGGTGAGGAAGCCCCGGCTAACTCTGTGCCAGCAGCCGCGGTAATACAGAGGGGGCAAGCGTTGTTCGGCATTATTGGGCGTAAAGGGCGCGTAGGCGGCCTTCTAATTCGAACGTGAAATCCTCGGGCTCAACCCGGGACCTGCGG
+
CCCCCGGGGGGGGDEGGGGGGGGGGGGGDCGGGGGEFGGGGGFGGGGGGEGGGCCEGGGGCGGGEGGGGGGFGCFGGGGGGGFFGGGGGGDGG,CDFCGGFEGGGGGGGGGGGGGGGGGEECFEFFFGGGFGGGGGGGGGGGGGCGCGG@FGGGGGGBCGFCF:C@<:FGGGD>FFFGGGG:FCCFDFFGFGGGGGGGGCCCGF+*8:?EG;:CGGGGGF<CG*:C90<CFFGGGEC87:7>E=CGC3*:FEDEGD69*2+07C/*:5=5E590*+7/:DC))*11*04C56D3)00))7)
@M03506:14:000000000-AKVR1:1:1101:24216:3667 1:N:0:33
CGAACTCCTACGGGAGGCAGCAGTGGGGAATCTTGCACAATGGAGGAAACTCTGATGCAGCGACGCCGCGTGAGCGATGAAGCCCTTCGGGGTGTAAAGCTCTTTCGGCAGGGACGATAATGACGGTACCTGAAGAAGAAGCTGCGGCTAACTACGTGCCAGCAGCCGCGGTAATACGTAGGCAGCAAGCGTTGTTCGGAATTCCTGGGCGTAAAGAGTGTGTAGGCGGTTTTCTAAGTTTGGTGTGAAATCTCCCGGCTTAACTGGGAGGGCGCGCCGACAACTGGAAGGATGGAGTGCC
+
CCCCCFFFG@FEEGGGGGDGGGGFFGGGEGFGGFGG<DFGGGF9FGGFGGGGGG<CDADGFFEE@FGGGDGGGGGEGGEGGGG@FGGGGGGGGGGGGGG9?EGGGGGGDGGGG7>FG7FCFGFGCEG?F9FGG8CCFFGGG?FFGECEGCEGGAFEGG7>9F>>FFGD7F:FGCGGGGG9:FEGG*:9EFF<<<EF+8CE55<+<EFGG*:**8@C3;FGC92<CFCCE:C*;C+0+2:0<9=:=CEC<:<97C0*:BGD5602A:E:FGDB*>9CC37))70A+9C587>(/))0>@@=7
@M03506:14:000000000-AKVR1:1:1101:14890:3679 1:N:0:33
CGAACTCCTACGGGAGGCAGCAGTGGGGAATTGTTCGCAATGGGCGCAAGCCTGACGACGCAACGCCGCGTGGAGGATGAAGACCTTCGGGTCGTAAACTCCTTTCGATCGAGACGAATGGCTTCCGGGTGAACAATCCGGAAGAATGACGGTACCGAGAGAAGAAGCCCCGGCTAACTCCGTGCCAGCAGCCGCGGTAATACGGGGGGGGCAAGCGTTGTTCGGAATTACTGGGCGTAAAGGGCTCGTAGGCGGCCAACTAAGTCAGACGTGAAATCCCTCGGCTTAACCGGGGAACTGC
+
CCCCCGGGGGGGGGGGGGGGGGGGGGGGGGGGGGGGGGGGGGGGGGGGGGGGGGGGGGGGGGGGGGGGGGGGGGGGGGGGGGGGGGGGGGGGGGGGGGGGGGGGGGGFGGGGGGGGGGGGGGGGGGGGGGGGGGGGGGGGGGGGGGGGGGGGGGGGGGGGGGGGGGGGFGGGGGGGGGGGGGGGGGGGFGGGFGDGGGGGGGGGD>EGGGGGGFG5C?EGGGGGG>5C6CFD7CFF5*>ECFGGDGGG==EEFEGDE@DGEF4?<CGFGGG)977E7FF408;CG3DFF>F>EEB@3>FF6
@M03506:14:000000000-AKVR1:1:1101:6238:3747 1:N:0:33
CGAACTCCTCCGGGAGGCAGCAGTGGGGAATATTGGACAATGGGCGCAAGCCTGATCCAGCAATACCACGTGAGTGATGAAGGCCTTCGGGTTGTAAAACTCTTTTAGTAGGGAAGATAATGACGGTACCTACAGAAAAAGCACCGGCTAACTTCGTGCCAGCAGCCGCGGTAATACGAAGGGTGCTAGCGTTGTTCGGAATCATTGGGCGTAAAGCGTGCGTAGGCGGTTTAGTAAGTCGACTGTGAAAGCCCAGGGCTTAACCTTGGAATTGCATTCGAAACTACTAGACTAGAGTATG
+
CCCCCGGGG-EFGGGGGGGGGGGGGGGGGGGGGGGGGGGGGGGGGGGGGGGGGGGGGGGGGGGGGGGGGGGGGGGGGGGGGGGGGGGGGGGGGGGGGGGGGGGGGGGGGGGGGGGGGGGGGGGGGGGGGGGGGGGGGGGGGGGGGGGDEGGGGGGGGGGGGGGGGGGGGGGGGEGGGGCGDGGGGGGGGGGGGGGGGGGGDCGGGGGGCGGGGGFGGGGGGGGGGGGGGGGGGGGFGGGGGGGGGGGGFCCF5>FFGDGGG?FFCCFGGFD4<FFCDFFGG@>EE@C@BGFFFF?FF@?@F
@M03506:14:000000000-AKVR1:1:1101:12719:3769 1:N:0:33
CGAACTCCTACGGGAGGCAGCAGCTAGGAATCTTGGGAATGGGCGAAAGCCTGACCCAGCAACGCCGCGTGGGCGATGAAGGCCTTCGGGTCGTAAAGCCCCTTTGCAGGGGACGATGATGACGGTACCCTGCGAATAAGCCACGGCTAACTGCGTGCCAGCAGCCGCGGTAATACGTAGGTGGCAAGCGTTGTCCGGATTTACTGGGCGTAAAGGGCGTGCAGGCGGTTTGTTAAGTGCAGGGTGAAAGCTCCCGGCTCAACTGGGAGAGGTCCTTGCATACTGGCGAACTCGAGGGAGG
+
CCCCCGGGGFGGGGGGGGGGGGGGGGGGGGGGGGGGG8GGGGGGGGGGGGGGGGGGGGGGGGGGGGDGGEGGGGGEGGGGGGGGGGGGGGFGGGGGGGG<FGGGGGD,FFGGGDE@FGGGGGGGGFGGGGFGGGGGGGGGGGGGGGGF<FGGGGEGGGGGGGCGCGC7CFG7FFCFGGGGGGG7FGFGGGGGFFGGGD5;EFGGGGGGGGCE>*:A5CCGGGFFGGDGCEDGGF?<FGGFECCEGGC=FG6+*</C80)9C?<EGGCDE*CD*9>FG=C7>=/0<)9@B3B1BD5535)7>
@M03506:14:000000000-AKVR1:1:1101:9596:3773 1:N:0:33
CGAACTCCTACGGGAGGCAGCAGTGGGGAATTGTTCGCAATGGGCGCAAGCCTGACGACGCAACGCCGCGTGGAGGATGAAGACCTTCGGGTCGTAAACTCCTTTCGATCGAGACGAATGGCCTCCGGGTGAATAGCCCGGAGGAATGCCGGTACCGAGAGAAGAAGCCCCGGCTAACTCCGTGCCAGCAGCCGCGGTAATACGGGGGGGGCAAGCGTTGTTCGGAATTACTGGGCGTACAGGGCTCGTAGGCGGCCAACTAAGCCAGACGGTAAATCACTCGGCTTAACCGGTGAACTGC
+
CCCCC@FGAF9;BGGGGGGFGF?GGGGEFG<FEGGAFFGGGGGCFECDE@EFFFGGGFGGGGG7FFGCEB@FFBFDEFDFFGG<FEEFDGDG=@FFDGFGGFGGGGD+<,3CFFC=CED,>BF<3>+CF7:7<@FF,DFGDG@FE:,>,,CC*<::7<<*16?+?,<BG>@FEEEDGFF9:CFDEGG6**;6@EEGGCCC+<+/5C>C>E>*8*;CG*;82;9*:*;F6+<377CC*1)*7:*7:6CD/://**:):@C*2363*0*1:*5)/*9<7**0290:55)/-**-.)00/@**1
@M03506:14:000000000-AKVR1:1:1101:13583:3783 1:N:0:33
CGAACTCCTACGGGAGGCAGCAGTCGGGAATTTTGGACAATGGGCGAAAGCCTGATCCAGCCATGCCGCGTGAGTGATGAAGGCCCTAGGGTTGTAAAGCCCTTTCAACGGTGAAGATAATGACGGTAACCGTAGAAGAAGCCCCGGCTAACTTCGTGCCAGCAGCCGCGGTAATACGAAGGGGGCTAGCGTTGTTCGGAATTACTGGGCGTAAAGCGCACGTAGGCGGATTGTTAAGTTAGGGGTGAAATCCCGGGGCTCAACCCCGGAACTGCCTTTAATACTGGCAATCTCGAGTCCG
+
CCCCCGGGG@GGGGGGGGGGGGGGGGGGGGGGGGGGGGGGGGGGGGGGGGGGGGGGGGGGGGGGGGGGGGGGGGGGGGGGGGGGGGGGGGGGGGGGGGGGGGGGGGFGGGGGGGGGGGGGGGGGGGGGGGGGGGGGGGGGGGEGGGGGGGGGGGGGEFCFGGGGGGGGGGGGGGGGGG:DFGGGGGGGGGGFFGGGGGGGGGGGGGGDGFEGGGCEGCEEGGGGCCGED8EGGGGGFF;EGGGGDGGGGGGDCCEDC@3)/CFD6<CD*//<FDCCG?::CFFG?=45:*05F=5?:FF47
@M03506:14:000000000-AKVR1:1:1101:19811:3785 1:N:0:33
CGAACTCCTACGGGAGGCAGCAGTGGGGAATTGTTCGCAATGGGCGCAAGCCTGACGACGCAACGCCGCGTGGAGGATGAAGGTCTTCGGATTGTAAACTCCTGTTGCCCGGGACGAAACGCTCCGACCTAACACGTCGGAGCTTGACGGTACCGGGTGAGGAAGCCCCGGCTAACTCTGTGCCAGCAGCCGCGGTAATACAGAGGGGGCAAGCGTTGTTCGGAATTACTGGGCGTAAAGGGCGCGTAGGCGGCCTTCTAAGGCGAACGTGAAATCCCCGGGCTCAACCCGGGAACTGCGG
+
CCCCCGGGGGGGGGGGGGGGGGGGGGGGDGGGGGGGGGGGGGGGGGGGGGGGGGGGGGGGGGGGGGGGGGGGGGGGDFGGGGGGGGGGGGGGGGGGGGGGGGGGGGGGGGGGGGGGGGGGGGGGGGGGGGGGGGGGGGGGGGGGFGGGGGGGGGGGGGGGGFGGGGGDGGGGGCFGFGGGGGGGGGFFGFGGGCGEEEFCFFGCGGGGGG>FGGGCEECFFGG5EFFFF7CGC=E*>EGGGGGGDE=DGCFCDDEDFFF>9:*2:)>CCCCFDFFD66<D:>B*:**.45>1@5;3)6/0)
@M03506:14:000000000-AKVR1:1:1101:21362:3836 1:N:0:33
CGAACTCCTACGGGAGGCAGCAGTGGGGAATTGTTCGCAATGGGCGCAAGCCTGACGACGCAACGCCGCGTGGAGGATGAAGACCTTCGGGTCGTAAACTCCTTTCGATCGAGACGAACAGCTTCCGGGTAAACAGTCCGGAGGTTTGACGGTACCGAGAGAAGAAGCCCCGGCTAACTCCGTGCCAGCAGCCGCGGTAATACGGGGGGGGCAAGCGTTGTTCGGAATTACTGGGCGTAAAGGGCTCGTAGGTGGCCAACTAAGTCAGACGTGAAATCCCTCGGCTTAACCGGGGAACTTC
+
CCCCCGGGGGGFGGDGGGGGGGGF8FGGGGGGGGGGGFBFFGFDGGGGDGGGGECFFGGGGGGGGGGGGGGGGGGGDGFDFBFGGGGGGGGGGGFEE<FGGGGGGGGFGGECFFGGDDGEGGGGGGGGGGGFGGGGGGGEG@FFGFF7,D<FGGGGGG@B@FE@C<A?FGEDEGGGGGGGGGGGGGDDDFGGFGG8ECEEG7FGGGGCCE5EEFGGG?CEGGGCGGDFFCFGDGFG=?C5C997ECGGG*::CGFGE655?C>F9:9DC67>3*/+:6*9<>@5CF37)*94<)5))89*/
@M03506:14:000000000-AKVR1:1:1101:19498:3901 1:N:0:33
CGAACTCCTACGAGAGGCAGCAGTGGGGAATTTTTCGCAATGGGCGCAAGCCTGACGAAGCAACGCCGCGTGGAGGATGACGGCCCTCGCGGTCTTAAACTCCTGTCTAGCGGGACGAATGTCTTCAAGGTGAATAATCTTGGAGAGTGACTGTACCGCTGGAGGAAGCTCCGGCCAACTCCGTGCCAGCAGCCGCGGTAATACGGAGGGAGCAAGCGTTACTCGGAATTACTGGGCGTAAAGGGCGCGTAGGGGATTTTGTAAGTCTTGTGTGAAAGCCCAAAGCCTAACTTTGGAAGTG
+
CCCCCGGGGGGGGGGGGGGGGGGGGGGGGDGGGGGGGGEEFGGGGGGGGGGGGGGGGCCGGGGGGGGGGGGGGGFGGGGGGGGGGGGGGGGGGGGGGGFGGCGDFGGGGFGGGDCEGGEGGFFGGGGGGGGGGGGGGGGGGGFGGDGECCCG,@CCGGGGEGFDGGGGGGGGGGFFG7FGGGGGGGGGGGFFGFEGCGCECFGGGG5CEEEED88CGGEGG8+<CG>8FCGGGGCEFG5875CFC7CGE:EGDEDDGFFFGGFGG:EFEC<?<D7C7695F4>=E?5??GF4B*7<<B?F9
@M03506:14:000000000-AKVR1:1:1101:22640:3902 1:N:0:33
CGAACTCCTACGAGAGGTAGCAGTGGGGAATTGTTCGCAATGGGCGCAAGCCTGACGACGCAACGCCGCGTGGAGGATGAAGGTCTTCGGATTGTAAACTCCTGTTGCCCGGGACGAAAAGCTTCGACCTAATACGTCGAAGTCTGACGGTAACGGGTGAGGAAGCCCCGGCTAACCCTGTGCCAGCAGCCGCGGTAATACAGAGGGGGAAAGCGTTGTTCTGAATTACCTGGCGTAAAGGGCGCGTAGGATGCCTCCTAAGTCGGACGTCAAATCCCGCCGCTCAACCCGGGAACTGACG
+
CCCCCGC9CA<;C@F:C6,;<C<F@F<7FFFCEFGGFC,@C9,68+@FG7CFE,@<:@C6+6@+@F>:EC+4+B,+B=8<CC=EDFFAF:=FEF<BFGAE,?,,CE,B<?C7B7@+@>>FB8B<<+:C@CFFFGF+:@E7DEEFGF9>**6>*?F7*1<*527,<,<<:F7*<<CCFF7C:FG9<7BCC7CF:*****+0++<:8AC***2***://*/CF+3+<FCFC+0<8C:*/:5++2*/5*/):/++0:<:+)>*<+::2)/)/9*7*:*<<6*)))0*/)2)41)-).)0)**))
@M03506:14:000000000-AKVR1:1:1101:16031:3911 1:N:0:33
CGAACTCCTACGGGAGGCAGCAGTCGGGAATTTTGGGCAACGGGCGAAAGCCTGACCCAGCAACGCCGCGTGAAGGATGAAATCCCTCGGGATGTAAACTTCGCAAGAACGGGAAGAATAAGTAGGGGACAATACCCCCTATGATGACGGTACTGTTTGTAAGCTCCGGCTAACTCCGTGCCAGCAGCCGCGGTAATACGGGGGGAGCAAGCGTTGTTCGGATTTACTGGGCGTAAAGGGCGCGTAGGCGGCCACCGCAAGTCGACTGTGAAATCTCCGGGCTTAACCCGGAAAGGCTAGC
+
CCCCCGGGGGGGGGGGGGGGGGGGGGGGGGGGGGGGGGGGGGGGGGGGGGGGGGGGGGGGGGGGGGGGGGGGGGGGGGGGGGGGGGGGGGGGGGGGGGGGGGGGGGGGGGGGGGGGGGGGGGGGGGGGGGGGGGGGGGGGG,FFFGGGGGGGGGGGFGGGGGGGFGGGGGGGGGGGGGGGGGGGGDGGGGGFGFGGGGGGGEGGGGGGGFFFG*CEEGGCEEGGGGGGGGGGGCGGFGFGGGGGEGEGFGGGDDGGGBDCG9>C*9EC+::@DC:+:9CD:@>FGF7B?GD>:)7@))).)
@M03506:14:000000000-AKVR1:1:1101:11988:3924 1:N:0:33
CGAACTCCTACGGGAGGCAGCAGTAGGGAATATTGGACAATGGGCGAAAGCCTGATCCAGCGACGCCGCGTGAGGGATGAAGGCCTTCGGGTTGTAAACCTCTGTTGTTGGGAAAGAAGCCGGGTGCATAACCCGGTGACGGTACCCAACGAGGAAGCCCCGGCTAACTACGTGCCAGCAGTCGCGGTGAGACGTAGGGGGCGAGCGTTATCCGGATTCACTGGGCGTAAAGGGCGCGTAGGCGGTTACGTAAGTCCGATGTGAAAAGTCACGGCTCAACTGTGATCGTGCATCGGATACT
+
CCCCCGGGGDGGGGGGGGGGGGGFFFGGGGGGGGGGGGGGGGGGGGGGGGGGGGGGGGGGGGGGGGGGGGFGGGGGGGGGGGGGGGGGGGGGGGGGGGGGGGGGGGGFGGGGGGGGGGFGGGGGGGGGGCGGGGGGGGGGGGGGGGGGGGGGGGGGGGGGGGGGGGGGGGGGGGGGGGGGG2FFGGGGGGGGGGFGGGGGGDGEGGGGG5FGGGG58CFGGGGGGFE=C8FFGGGEEGDEGGGGGDCDGGG?FC3:E>7<E*:+00<DF7+9973*/*0**9@FEFFFFGFFF/>B)5)<1
@M03506:14:000000000-AKVR1:1:1101:5922:3942 1:N:0:33
CGAACTCCTACGGGAGGCAGCAGTCGAGAATTTTTCTCAATGGGGGAAACCCTGAAGGAGCGACGCCGCGTGGAGGATGAAGGTCTTCGGATTGTAAACTCCTGTCATTTGGGAACAAGCTGTGCGCGTTAACTGCGCGCGCATTGATAGTACCAGAAGAGGAAGAGACGGCTAACTCTGTGCCAGCAGCCGCGGTAATACAGAGGTCTCAAGCGTTGTTCGGATTCATTGGGCGTAAAGGGTGCGTAGGCGGAGCGGTAAGTCGGGTGTGAAATTTCGAGGCTTAACTTCGAATCTGCAT
+
CCCCCGGGGGGGGGGGGGGGGGGGGEFGCEGGGGGGGGDDFGGFGGGGGGFGGGGGGGGGGGGGGGGGGGFFGFGGGGFGGGGGGGGGGGGGGGGGGGGGGGGGGGGGGGGGGGGGGGGGGGGGGGGGGGGGGGFGCGGGGGGGCFGCFGGGGGGGGDFFFGGGGG@FGGCFFGGFGGGF<FFGGGGGGGGGGFEC:B@FGGC<C5EEE?EE6EGGGGDGFGG8EEC?GC7E5C:CGC5C+:EGGC7CCCCE)*29:B*)2+*3:3C*=C=/*:C::67C5>BG?@:*<*96F4).8*8*1
@M03506:14:000000000-AKVR1:1:1101:20169:3950 1:N:0:33
CGAGCTCCTACGGGAGGCAGCAGTAAGGAATATTGGACAATGGAGGCAACTCTGATCCAGCCATGCCGCGTGAGTGATGAAGGCCTTCGGGTTGTAAAGCTCTTTTAGATGTTACGATGATGACGGTAGCATCAGAAAAAGCTCCGGCTAACTTCGTGCCAGCAGCCGCGGTAATACGTAGGATGCAAGCGCTGTCCGGATTTACTGGGCGTAAAGCGCGCGCAGGCGGCACCTCAAGTACCTTATGAAATCTCCTTGCTCAACGGGGAGGGTGTGAGGTAGACTGAGGAGCTAGAGGAGG
+
CCCCCEGFCEFGGGG:FGEEGGGGCEGFFGE<EEFGGGG@FGGGEGDCFF8FACFFCFGFEGGFFGGGGGGG7CAEFFGFC<FFEEDFGGDEF7F,?FD<CFDFE<E<<F,C,CFEGGGF,EFCEGG<?85<ABCDFEE<+45AE4:::FEEF9DEDFG:7FFCFF?FFC75:<@BFCGGF*CFGGG9FFGCG<E>EG7:*=9@E;@CC8C1:8=EEED5C555EEG5E:C8A:@6+AFFG?:0209>:CG?FECC086*094CE>EG*)27*11:C?4<=?*+3)*78*<3)1***5)07
@M03506:14:000000000-AKVR1:1:1101:21307:3981 1:N:0:33
CGAACTCCTACGGGAGGCAGCAGTCGGGAATTTTGGGCAATGGGCGAAAGCCTGACCCAGCAACGCCGCGTGAAGGATGAAATCCCTCGGGATGTAAACTTCGCAAGAACGGGAAGAATAAGTGGAAGTTAATACCTTCCATGATGACGGTACCGTTTGTAAGCTCCGGCTAACTCCGTGCCAGCAGCCGCGGTAATACGGGGGGAGCAAGCGTTGTTCGGATTTACTGGGCGTAAAGGGCGCGTAGGCGGTCAGTGCAAGTCAGTTGTGAAATCTCCGGGCTTAACTCGGAAAGGTCAAC
+
CCCCCGGGGGGGGGGGGGGGGGGGGGGGGGGGGGGGGGGGGGGGGGGGGGGGGGGGGGGGGGGGGGGGGGGGGGGGFGGGGGGFGGGGGGCCFGGGGGGGGGGGGGGGGFGGGGGDGGGFGGGGGGFGGGFGGGGGGGGGGGGGGFGGGDGGGFFDFGGGGGFGDGGGGGGGFGGGGGGCDFFEGGGGGGGEE<C@C99EEEGD5:EGGGFFGG8?EGFGG5CEFGGFGG5EE=8E*0:CCGGD*C=3+*>C<ECF7@DF7:7:CFFD0>C=CCCFGFG35>:57=F@>G@0<5>FFFF@F
@M03506:14:000000000-AKVR1:1:1101:12405:3996 1:N:0:33
CGAACTCCTACGGGAGGCAGCAGTAAGGAATATTGCGCAATGGGCGAAAGCCTGACGCAGCGACGCCGCGTGGGGGATGAAGGTCTTCGGATTGTAAACCCCTTTCGGGAGGGAAGATGGGATGGGGTAACCCATTCGGACGGTACCTCCAGAAGCAGCCACGGCTAACTTCGTGCCAGCAGCCGCGGTAATACGAAGGTGACGAGCGTTGTCCGGATTTACTGGGCGTAAAGAGCGCGCAGGCGGTCGTTCAAGTCGAGTGTGAAAGCCCCCGGCCCAACTGGGGAGGGTCACTCGATAC
+
CCCCCGGGGCGGGGGGGGGGGGGGGGGGGGGGGGGGGGFGGGGGGGGGGGGGGGFGGGGGGGGGGGGGGGFGGGGGGGGGGGGGGGGGGGGGGGGGGGGFGGGGGGGGGGGGGGGGDGGGGGGGGGGGFFGGGGGGGGGGGGGGGGGGGGGGGGGGGGGGGGGGGGGGGGGGGGFDFFGGGGGCGGGGGGGGGG5CGGGGGGGG>5?EEEEEGGGGGGGGGG@@FF@C:CC*<FGGGGGGEEGEGGDGGG*ACE9CGF<DFGGGFGFD67>8D<CE))*9C:?F=BCDFGF?4)*170<:7
@M03506:14:000000000-AKVR1:1:1101:18888:4026 1:N:0:33
CGAACTCCTACGGGAGGCAGCAGTGGGGAATATTGGACAATGGGCGCAAGCCTGATCCAGCGATGCCGCGTGTGTGAAGAAGGCCTGCGGGTTGTAAAGCACTTTCATTAGGGAGGAAGTTCTAAGCACTAATAGTGTTTAGAGTTGACGCTACCTAAAGAAGAAGCACCGGCTAACTCTGTGCCAGCAGCCGCGGTAATACAGAGGGTGCAAGCGTTAATCGGAATTACTGGGCGTAAAGGGTGCGTAGGTGGTTAATTAAGTCAGATGTGAAAACCCCGGGCTTAACCTGGGAATGGCC
+
CCCCCGGGGGGGGGGGGGGGGGGGGFGGFCECFGGGDGGFGGGGFFGGGGGGGGGGGGGGGEGGGGGGGGGGGGGGEGGFGGGGGGGGGGGGGDGGGGFGGGGGGGGGDFFGGFGGCFFGGGGGGGGGGGGGGGGGGGGGCFGGGGGGG7FFGFGGF@FGDGFG7CGGGGGGDGDFGFGGGFFFGGGGGGGGCGCEGGCCFGGG9BFGGGGGGGGG>ECCEFFGGGGGGGGGC5CCEGCF+A=*:==CEEGCFGGGG=>C?+C9?FF7+:CF>*:?<BDDDB5C586=<G*.7;)<FF?@0
@M03506:14:000000000-AKVR1:1:1101:8450:4028 1:N:0:33
CGAACTCCTCCGGGAGGCAGCAGTCGGGAATTTTGGGCAATGGGCGAAAGCCTGACCCAGCAACGCCGCGTGAAGGATGAAATCCCTCGGGATGTAAACTTCGCAAGAACGGGAAGAATAAGTGAGGGTTAATATCTCTCGCGATGACGGTACCGTTTGTAAGCTCCGGCTAACTCCGTGCCAGCAGCCGCGGTAATACGGGGGGAGCAAGCGTTGTTCGGATTTACTGGGCGTAAAGGGCGCGTAGGCGGCCACCGCAAGTCGATTGTGAAATCTCCGGGCTTAACCCGGAAAGGGCAAC
+
CCCCCGGGG9FGGGGGGGGGGGGGGGGGGGGGGGGGGGGGGGGGGGGGGGGGGGGGGGGGGGGGGGGGGGGGGGGGGGGGGGGGGGGGGGGGGGGGGGGGGGGGGGGGGGGGGGGGGGGGGGGGGGGGGGGGGGGGGGGGGGGGGCGGGGGGGGGFGGGGGGGGGGGGGGGGGGGGGGGGGGGGGGGGGGGGGF*=EFGGGGGGGGGGGCEGGGGGGGGGGGG5CFGGGGGGG:=/CEFGGGGG=GGGGGGGCC7>EFG3*+:E*>+9+:CB:7CCCFCDDDB7<?FF?GE>5>F4))7;.
@M03506:14:000000000-AKVR1:1:1101:20806:4065 1:N:0:33
CGAACTCCTACGGGAGGCAGCAGTCGAGAATTTTTGACAATGGGGGAAACCCTGATCGAGCGACGCCGCGTGGAGGATGAAGGTCTTCGGATTGTAAACTCCTGTCATTGGGGAACAAGGTGCATACGTTAACTGCGTGTGCATTGATAGTACCCGAAGAGGAAGAGACGGCTAACTCTGTGCCAGCAGCCGCGGTAATACAGAGGTCTCAAGCGTTGTTCGGATTCATTGGGCGTACAGGGTGCGTAGGCGGCGCGGTAAGTCGGGTGTGAAATCTCGGGGCTTAACTCCGACACTGCAT
+
@CCCCGGGGGFGGGGGGGGGGGGGGGGGGGGFGGCFEGGGGGGG@FGGGGGGGGGGGFFGGGGGGGGGGGGGGDCFFFGGGGGGGGGGGGDFGGGGGGFD<FGAG<AFEFGGGG7FGFGFGGGFGDFGDEE?FDF?FGGEGGGGFA9CBCDCF<EFC:B7FGEFGCCCGEGE>GCG;>CAFGGECG7B@FF:CGGGG*<;F+<C<FGFEGFFG:EE*?EGF=2;E*<+9@CCCFC2>*>FFEGEEEG:*:6E3EG:E>C5/AFFGG=FGD=*22>CFFF97>D*7;CFA*)8)).)9?=*1
@M03506:14:000000000-AKVR1:1:1101:21469:4068 1:N:0:33
CGAACTCCTACGGGAGGCAGCAGTCGGGAATTTTGCGCAATGGACGAAAGTCTGACGCAGCAACGCCGCGTGAGGGATGACGGCCTTCGGGTTGTAAACCTCTTTTGTCAGGGACGATGATGACGGTACCTGGCGAATAAGCCACGGCTAACTACGTGCCAGTAGCCGCGGTAATACGTAGGTGGCAAGCGTTGTCCGGATTTACTGGGCGTAAAGAGCGCGCATGCGGGCGATCAGGGCGCGTGTGAAAGCCCCCGGCTCAACTGGGGAGGGTCACGCGATACTGATCGACTCGAAGGCA
+
CCCCCGGC<CECEE7FFGGGCFGGGGGGGEGDGGGDGG@6FDCCFEGGDECFGFGGGEDEFGFGGGF7+@+CCCGFEGGGEFGG=FGDFFFGGG:ACCFGD=FFFGDFGFGFGFGFGCF?AEDFD=B<FG93CFGGEGGGG<CE<FE7C*DEDD7<>D*5,@<FAFGDFGD4<FCEGF?AFG<2FED@@F:4*C8<?4BC**<:E:EGF*::/:/<+2;EC****1<:812?*7CC++*/:E5:C::*<<<CFCE3C>D)*906+2<F5/1)1/*:CBFGG5./38:145)-08))08)5)
@M03506:14:000000000-AKVR1:1:1101:24662:4080 1:N:0:33
CGAACTCCTACGGGAGGCAGCAGTGGGGAATCTTGCACAATGGGCGAAAGCCTGATGCAGCGACGCCGCGTGGGGGATGAAGCATTTCGGTGTGTAAACGCCTTTCGAACCGGACGAAACCCCGCAAGGGATTGACGGTACGGAAATAAGAAGCCCCGGCTAACTACGTGCCAGTATGCGCGGTAAGACGTAGGGGGCCAGCGTTGTTCGGAACTACTGGGTGGAAAGGGTACGTAGGCGGTGTGGCGAGGCGGGAGTGAAAAGCCTGGGCTTATCCCAGCGGGACAGTCCGAACTGGCAG
+
@CCC<;@EFGGGGGGDEEGCFFF@FGGDDGAEF9FGFFGGDF?EFGC:FFCFFGGGGCFFG7C@FDCE@G4CF74B:==FFGC=FCFFEG=FGEF9A<B+@FFGGGEF,BCCFE=:CCC+3@CC<FGC7FFF:FGFG>FC7B1>*=,7F<,3?F,6*1C7<*,,7,>EGC*<2,,2,,7:=8EG580+:8*1***::88**/:85C?8?ECCE*8+3C?F*0A186<@52C+2AF958*27*1::**)2/*19*7)85**+3*+*2<F*/7)***+*)**1)0**)*))20:))).19.))
@M03506:14:000000000-AKVR1:1:1101:15843:4097 1:N:0:33
CGAACTCCTACGGGAGGCAGCAGTAGGGAATCTTGGACAATGGACGAAAGTCTGATCCAGCGACGCCGCGTGGGGGACGAAGGCCCTCGGGTTGTAAACCCCTGTTGTTGGGAAAGAAGCCGGGCGCATAGCCCGGTGACGGTACCCAACGAGGAAGCCCCGGCTAACTACGTGCCAGCAGCCGCGGTAAGACGTAGGGGGCGAGCGTTATCCGGATTCACTGGGCGTAAAGGGCGCGCAGGCGGCTACGTAAGTCCGGCGTGAAATCCCATGGCTTAACTGTGGAACTGCGTCGGATACT
+
CCCCCGGGGGGGGGGGGGGGGGGGGGGGGGGGGGGGGGGGGGGGGGGGGGGGGGGGGGGGGGGGGGGGGGGGGGGGGGGGGGGGGGGGGGGGGGGGFGGGGGGGFGGGGGGGGGGGGGGFGGGGGGGGGGGGGGGGGGGGGGGGGGGGGGGGEGGGGGGFGGGGGGGGGGGGGDGGGGGGGGGGGGGGGDF?FG58FGGGGGGGGGGGGGDCFGGDGGGFGGGFGGGGG5*CFEGGGGGCGGGD5>EGGGFG*:CF@BDGGGGEGD7CFGGFGGGFFFGGFFFGG?CF:GF?>DFFF3B?*
@M03506:14:000000000-AKVR1:1:1101:13648:4214 1:N:0:33
CGAACTCCTACGGGAGGCAGCAGTCGGGAATTTTGGGCAATGGGCGAAAGCCTGACCCAGCAACGCCGCGTGAAGGATGAAATCCCTCGGGATGTAAACTTCGCAAGAACGGGAAGAATAAGTGAGGGTTAATATCTCTCGCGATGACGGTACCGTTTGTAAGCTCCGGCTAACTCCGTGCCAGCAGCCGCGGTAATACGGGGGGAGCAAGCGTTGTTCGGATTTCTTGGGCGTAGAGGGCGCGGAGGCGGCCACCGCCAGGCGATTGTGAAATCTCCGGGCTTAACCCGGAACGGTCAAC
+
CCCCCGGGG9C@E@6F@FEGCFGDGGGGCFGGGGGCCE@FEG@FGCFFCFFCGGGFGGFGFGGFCFE:FG:F,CFEDGG?FFF<FEBCF7:++4EFFF<?FG@:F:F==<EE:8@?FFDFGGFCDD8FFD+><F9F<DF9FEDGGDGGGGGECFFGE73FFBFFGGGGDGGDAFFGFGGG7:CFCGGG>F=F<<8<EFFCCE*?E**8C*ACE;8C;8+;=C5*<+3AFG5*8*:*2<2;5**:5557/5*:/**7CE)1:*1:*/:CCFC9777C7?D3555566*/,9>6>))0<5)*0
@M03506:14:000000000-AKVR1:1:1101:20877:4217 1:N:0:33
CGAACTCCTACGGGAGGCAGCAGTCGAGAATTTTTGACAATGGGGGAAACCCTGATCGAGCGACGCCGCGTGGAGGATGAAGGTCTTCGGATTGTAAACTCCTGTCATTGGGGAACAAGGTGCATACGTTAACTGCGTGTGCATTGATAGTACCCGAAGAGGAAGAGGCGGCTAACTCTGTGCCAGCAGCCGCGGTAATACAGAGGTCTCAAGCGTTGTTCGGATTCATTGGGCGTAAAGGGTGCGTAGGCGGCGCGGTAAGTCGGGTGTGAAATCGCGGAGCTTAACTCCGAAACTGCAT
+
CCCCCGGGGGGGGGGGGGGGGGGGGGGGGGGGGGGGGGGGGGGGGGGGGGGGGGGGGGGGG7FEGGGGGGGGGGGGGGGGGGGGGGGGGGGGGGGGGGGGGGGGGGGGGGGGGGGGGGGGGGGGGGGGGGGGGGGGGGGGGGGGGGGGGGGGCBFFGEGGGGGGGGGGGGGGGGGGGGGGGGGGGFGGGGGGGGGDCGGGGGG@CGGFGFGGGGGCECEGG5C55CGCEFFC8CGGG5CGGGGGGGGGDGGGGEGGGEG:CEFFEGGGGDGFGFFC3)>DG>;6<=*=5?63>7>7*09*1
@M03506:14:000000000-AKVR1:1:1101:14805:4233 1:N:0:33
CGAACTCCTACGGGAGGCAGCAGTGGGGAATTTTCCGCAATGGGCGAAAGCCTGGCGGAGTGACGCCGCGTGTGGGACGAAGGCCTTCGGGTCGTAAACCACTGTCAGTGGGAAAGATGGGTGTCGGCGCGATAACCGCCGGCACCTGACGGTACCTGCAGAGGAAGCCCCGGCTAACTCTGTGCCAGCAGCCGCGGTAAGACAGAGGGGGCAAGCGTTGCTCGGAATTACTGGGCGTAAAGGGCGCGTAGGCGGGATGGCGAGTCGGTCGTGAAAGCCCTCGGCTCCACCGAGGAGGGTC
+
CCCCCGGGGGGGGGGGGGGGGGGGGGGGGGGGGGGGGGGGGGGGGGGGGGGGGGGGGGGGGGGGGGGGGGGGGGGGGGGGGGGGGGGGGGGGGGGGGGGGGGGGGGFGFGGGGGGGGGGGGGGGGGEEGGGGGGGGGGGGGGGGGGFGGGGGGGGGGGGFEGGGGGGGGGGGGGGGFGGGGGGGGGGGFGGGGGGGGGGGGGGGGDFFGGDGG>FGGGGGD+AEGCEE69CGCFGF7*9;EFFGEC>D?C57FEGCCBDGCE5E5755E<C3DF3F777<55>CC5D)4DFF)<)53)0))
@M03506:14:000000000-AKVR1:1:1101:14387:4239 1:N:0:33
CGAACTCCTACGGGAGGCAGCAGTCGAGAATTTTTCTCAATGGGGGAAACCCTGAAGGAGCGACGCCGCGTGGAGGATGAAGGTCTTCGGGTTGTAAACTCCTGTCATTTGGGAACAAGGCGTACGTATTAACTGTACGTGCGTTGATAGTACCAGAAGAGGAAGAGACGGCTAACTCTGTGCCAGCAGCCGCGGTAATACAGAGGTCTCAAGCGTTGTTCGGATTCATTGGGCGTAAAGGGTGCGTAGGTGGCGTGGTAAGTCGGGTGTGAAATTTCGGAGCTTAACTCCGAAACTGCAT
+
CCCCCGGGGGGGGGGGGGGGGGGGGGGGGGGGGGGGGGGGGGGGGGGGGGGGGGGGGGGGGGGGGGGGGGGGGGGGGGGGGGGGGGGGGGGGGGGGGGGGGGGGGGGGGGGGGGGGGGGGGGGGGGGGGGGGGGGGGGGGGGGFFGGGGGGGGGGGGCFFGGGGGGGGGGGGEGGGGGGGGGGGGGFGGGGGGGGGGDCFGGGGGGGFFGGGGGGGGGGGGGGGDCFGG7:CFGGEG=CF?EGGDGG:EGCGFFGGGFFCFFDCEDC<C<EFGC>CGFCG<D3*7*:=47::33))097?9
@M03506:14:000000000-AKVR1:1:1101:15917:4240 1:N:0:33
CGAACTCCTACGGGAGGCAGCAGTGGGGAATCTTGCGCAATGGACGAAAGTCTGACGCAGCGACGCCGCGTGGGTGATGAAGGCCTTCGGGTTGTAAAGCCCTGTGGGGAGGGACGAATAAGTTCCGGTCAATACCCGGAGCGATGACGGTACCTCCTTAGCAAGCACCGGCTAACTCTGTGCCAGCAGCCGCGGTAAGACAGAGGGTGCAAACGTTGTTCGGAATTACTGGGCGTAAAGCGCGTGTAGGCGGCCCCGCAAGTCGGGTGGGAAAGCCCCCGGCTCAACCGAGGAAGTGCAC
+
CCCCCGGGGGGGGGGGGGGGGGGGGGGGGGGGGGGGGGFGGGGGGGGGGGGGGGGGGGGGGGGGGGGGGGGGGGGGGGGGGGGGGGGGGGGGGGGGGGGGGGGGGGGGGGGGGGGGGGGGGGGGGGGGGGGGGGGGGGGGGGGGGGGGGGGGGGGGGFGGGGGGGGGGDEGG>GGFGGGGGGGGGGGFGGGGGGGGGGFCGGGFGGGGGGGGGGECGGEGGGGEEGFCFECFGGGCE=FGFGGG=EGFGGGGGG5DC@DDCEFCEGGGE):57CDCG)*1>B3:C6CFFGBF>3)5)9649
@M03506:14:000000000-AKVR1:1:1101:12960:4267 1:N:0:33
CGAACTCCTACGGGAGGCAGCAGTGGGGAATTGTTCGCAATGGGCGCAAGCCTGACGACGCAACGCCGCGTGGAGGATGAAGACCTTCGGGTCGTAAACTCCTTTCGATCGAGACGAATGGCCTCCGGGTGAACAATCCGGAGGAGTGACGGTACCGAGAGAAGAAGCCCCGGCTAACTCCGTGCCAGCAGCCGCGGTAATACGGGGGGGGCAAGCGTTGTCCGGAATTACTGGGCGTAAAGGGCTCGTAGGTGGCCAACTAAGTCAGACGTGAAATCCCTCGGCTTAACCGGGGAACTGC
+
CCCCCGGGG9FGGGGGGGGGGGGGGGGGGGGGGGGGGGGGGGGGGGGGGGGGGGGGGGGGGGGGGGGGGGGGGGGGGGGGGGGGGGGGGGGGGGGGGGGGGGGGGGGGGGGEFFGGGGGGDGGGGGGGGGGGGGGGGGGGGGGGGGGGFGGGGGGGGGGGGFGGGGGGGFBFGGGGGGGGGGGFDFGGGGGGGDGGGC?CFGFGGGGGGGGGGGGGGCEGGGFC>EGCFGGGGF5CGGGGGGGG5CFC?EGGF6EFE4*9?C7?:DFGCCCFDG3CD?F<F@BGCFDFBFFFFB>B57)=*
@M03506:14:000000000-AKVR1:1:1101:23390:4284 1:N:0:33
CGAACTCCTCGGGAGGCAGCAGTGGGGAATTTTGCGCAACGGGGGAAACCCTGACGCAGCAACGCCGCGTGGAGGATGAAGTCCCTTGGGACGTAAACTCCTTTCGACCCAGACGATAATGACGGTACGGGGGGAAGAAGCCCCGGCTAGCTTCGTGCCAGCAGCCGCGGTAATACGAGGGGGGCAAGCGTTGTTCGGAATTATTGGGCGTAAAGGGCGCGGAGGCGGTGCGGTAAGTCACCTGTGAAATCCCCGGGCTTAACTGGGAGCCTGCTGGCTAAACTGCCGTGCTTGAGGGTGG
+
CCCCCGGGGGGGEDGGG@EGGGGEGFCGFFGGGFFGGEE:FGGCEEEGGGDGF@FEEG@FFGGCCCFGE>:BCFCEFDFFGGG<<FFGGCFGG:F<DFFFG?FFGGG7+3>FG?GGCEGG<==F7@>:>F:**:CEEGCGGG>8CGD>CFGG+ACCEC*0<CGGF>EGGG:EEGGGGGG>EGGGD*2@CEE>CC>FEG5E5+<+0+CC8E/8?5C9E8EEG5=E88CEE*:CEC85+00<C+3<:67CC7<+2*2):><5F90++9*4:):8<**3*)***0/<97<;:D519*<@)7.5>
@M03506:14:000000000-AKVR1:1:1101:11315:4317 1:N:0:33
CGAACTCCTACGGGAGGCAGCAGTCGGGAATTTTGGGCAATGGGCGAAAGCCTGACCCAGCAACGCCGCGTGAAGGATGAAATCCCTCGGGATGTAAACTTCGCAAGAACAGGAAGAATAAGTGAGAGTTAATATCTCTTACGATGACGGTACTGTTTGTAAGCTCCGGCTAACTCCGTGCCAGCAGCCGCGGTAATACGGGGGGAGCAAGCGTTGTTCGGATTTACTGGGCGTAAAGGGCGCGTAGGCGGCCACAGCAAGTCGACTGTGAAATCTCCGGGCTTAACTCGGAAAGGTCAGC
+
CCCCCGGGGGGGGGGGGGGGGGGGGGGGCGGGGGGGGGGGGGGGGGGGGGGGGGGGGGGGGGGGGGGGGGGGGGGGGGGGGGGGGGGGGGGGGGGGGGGGGGGGGGGGGGGGGGGGGGGGGGGGGGGGGGGGGGGGFGGGGGGGGGGGGGGDEGGFGGGGGGGGGGGGDEGGGGGGGGGGGGGGGGGGGGGGGGGGGGGGGDGDGGGGGGGGG88EEFGGGGGGG?CGGGDFEGGDCGGGGGGGECGGGGCDDCE*;>FFGGFGEDGG:DCFGG=FGFGDDD37C4>9>GD275>F6@;5)
@M03506:14:000000000-AKVR1:1:1101:17152:4318 1:N:0:33
CGAACTCCTACGGGAGGCAGCAGTGGGGAATTTTGCGCAATGGGGGAAACCCTGACGCAGCAACGCCGCGTGGAGGATGAAGCTCCTTGGAGTGTAAACTCCTTTCGACCGGGACGATAATGACGGTACCGGTGGAAGAAGCACCGGCTAACTCTGTGCCAGCAGCCGCGGTAATACAGAGGGTGCGAGCGTTGTTCGGAATTATTGGGCGTAAAGGGCGCGTAGGCGGTACGGTAAGTCACCTGTGAAGCCTCTGGGCTTAACTCAGAGCCTGCAGGCGAAACTGCCGTGCTGGAGGGTG
+
CCCCCGGGGGGGGGGGGGGGGGGGGGGGGDGGGGGGGGGGGGGGGGGGGGGGGGGGGGGGGGGGGGGGGGGGGGGGGGGGGGGGGGGGGGGGGGGFFGGGGGGGGGGGGGGGGGGGGGGGGGGGGGGGGGGGGGGGGGGGGGGGGGGGGDFGFGGGFFGGGGGGGGGGGGGCEGGGGGGGGGGGGGGECG8CCEGGDGGCE8CFCFGGGGDCGG>CGGGGGG5EGGGGDEG>EGF=CGGGGG6CFG?7CGFG<6<6CFGFCF*:ADCD?FFFC*1*7:<3C)7C:@F5>55:F@4)8BB@E
@M03506:14:000000000-AKVR1:1:1101:8513:4330 1:N:0:33
CGAACTCCTCCGGGAGGCAGCAGTCGAGAATTTTTCTCAATGGGGGAAACCCTGAAGGAGCGACGCCGCGTGGAGGATGAAGGTCTTCGGATTGTAAACTCCTGTCATTGGGGAACAATGCGCAGATATTAACTGTATTTGCGTTGATAGTACCCGAAGAGGAAGAGACGGCTAACTCTGTGCCAGCAGCCGCGGTAATACAGAGGTCTCAAGCGTTGTTCGGATTCATTGGGCGTAAAGGGTGCGTAGGCGGCGCGGTAAGTCGGGTGTGAAATCTCGGAGCTTAACTCCGAAACTGCAT
+
CCCCCGGGGCFGGGGGGGGGGGGGGGGFF;FGGGGGGGFGGGGGGGGGGGGGGGGGGGGGGGGGGGGGGGGGGGGGGGGGGGGGGGGGGG@FGGGGFGGGGGGGGGGGGGGGGGGGGGGGGGGGGDGFGGGGGGGGGGGGFGEGGGGGFGGGGGGGGGGDGGEGGGGGGGEGGGGGGGGGGGGGGGFGGGGGGGEEGGGGGDGFGGGGGGGGFGGGGGGGGGG>CGGFGC7FCFGECGGFGGGGGGGDEGGGGGGDEDDG59>95<EFGGE*:>FC777D)5@*<=F?AGF:>))0=F6?9
@M03506:14:000000000-AKVR1:1:1101:15163:4359 1:N:0:33
CGAACTCCTACGGGAGGCAGCAGTCGGGAATTTTGGGCAATGGGCGAAAGCCTGACCCAGCAACGCCGCGTGAAGGATGAAATCCCTCGGGATGTAAACTTCGCAAGAATGGGAAGAATAAGGAGGGGTTAATAACCCTTTTGATGACGGTACCATTTGTAAGCTCCGGCTAACTCCGTGCCAGCAGCCGCGGTAATACGGGGGGAGCAAGCGTTGTTCGGATTTACTGGGCGTAAAGGGCGCGTAGGCGGCCTGTGCACGTCAGTTGTGAAATCTCCGGGCTTAACTCGGAACGGTCAAC
+
CCCCCGGGGGGGGGGGGGGGGGGGGGGGGGGGGGGGGGGGGGGGGGGGGGGGGGGGGGGGGGGGGGGGGGGGGGGGGGGCGGGGGGEGGGGGGGGGGGGGGGGGGGGGGGGGGGFGFGGGGGGGGGGGFGGGGGGGGGGGGGGGGGGGGGGGGFGGGGGGDAFGGGGGGGGGGGFCGGG>FFGGGGGGGGGGGGGEGGGEEGGCGGE58CFGG;CEC@CEGGD/CEGC7CEGGC8/AEFGGGDCEG=GGGGGCEGGF?C*//9EED7>A*<6?FG7097CCEFCFBF?AGF05;>EE3>*9
@M03506:14:000000000-AKVR1:1:1101:20826:4388 1:N:0:33
CGAACTCCTACGGGAGGCAGCAGTCGGGAATTTTGGGCAATGGGCGAAAGCCTGACCCTGCAACGCCGCGTGAAGGATGAAATCCCTCGGGATGTAAACTTCGCAAGAACGGGAAGAATAAGTAAGGGTTAACACCTCTTACGATGACGGTACTGTTTGTAAGCTCCGGCTAACTCCGTGCCAGCAGCCGCGGTAATACGGGGGGGGCAAGCGTTGTTCGGATTTACTGGGCGTAAAGGGCGCGTAGGCGGCCACCGCAAGTCGGTTGTGAAATCTCTGGGCTTAACCCAGAAGGGTCAAC
+
CCCCCGGGGGGGGGGGGGGGGGGGGGGGGGGGGGGGGGGGGGGGGGGGGGGGGFGGGGGGGGGGGGGGGGGGGGGGGGGGGGGGFGGGGGGGGGGGGGGGGGGGGDGFFGGGGGGGGGGGGGGGGGGFGGGGGGGGGGGGGGGGGGGGGGGGDGFFGFGGGGGGGGCEGDGGGGGFGGGCEGGGGGGGGGGGGGGGGGGGGGGG>EGGGGGGGGGEEFGGGEG*ACGFGCGGG>:=FCFGGGCE*::DGGGEG7=CGFGGG7>EGGCC5*<7*2*+:=>*7<)*<=DF<35(8)07;<;?*
@M03506:14:000000000-AKVR1:1:1101:17603:4390 1:N:0:33
CGAACTCCTACGGGAGGCAGCAGTGGGGAATTTTGCGCAATGGGGGAAACCCTGACGCAGCAACGCCGCGTGGAGGATGAAGTCCCTTGGGACGTAAACTCCTTTCGACCCGGACGATAATGACGGTACGGGGGGAAGAAGCCCCGGCTAACTTCGTGCCAGCAGCCGCGGTAATACGAGGGGGGCAAGCGTTGTTCGGAATTATTGGGCGTAAAGGGCGCGTAGGCGGTGCGGTAAGTCACCTGTGAAATCTCCGGGCTTAACTCGGAGCCTGCAGGCGAAACTGCCGTGCTTGAGTGTG
+
CCCCCGGGGGGGGGGGGGGGGGGGGGGGGGGGGGGGGGFGGGGGGGGGGGGGGGGGGGGGGGGGGGGGGGGGGGGGGGGFGGGGGGGGGGGGGGGGGGGGGGGGGGGGGGGGGGGGGGGGGGGGGGGGGGGGGGGGGGGGGGGGEGGGGGGGGGGGGGGGGEGGGGGGGGGGGGG?FFCGEGGGGGDGGGG/8C;FFGG8ECCGGGGGD>EEEGGGF=CGGGEEGGGGGGGGGGGGGGGG?FFGGCGGC7FGGGGDEFGGCFFGGGGGDG=57FCFG>CDC>BEGFCFFGD:5=?769FBF
@M03506:14:000000000-AKVR1:1:1101:18267:4396 1:N:0:33
CGAACTCCTACGGGAGGCAGCAGTGGGGAATTGTTCGCAATGGGCGCAAGCCTGACGACGCAACGCCGCGTGGAGGACGAAGATTTTCGGATCGTAAACTCCTTTCGATCGGGAAGAACAGCGTCCGGGTGAACAATCCGGAGGAGTGACGGTACCGAGAGAAGAAGCCCCGGCTAACTCCGTGCCAGCAGCCGCGGTAATACGGGGGGGGCAAGCGTTGTTCGGAATTACTGGGCGTAAAGGGCTCGTAGGTGGCCAACTAAGTCAGACGTGAAATCCCTCGGCTTAACCGGGGAACTGC
+
CCCCCGGGGGGGGGGGGGGGGGGGGGGGGGGGGGGGGGGGGGGGGGGGGGGGGGGGGGGGGGGGGGGGGGGGGGGGGGGGGGDFGGGGGGGGGGGGGGGGGGGGGGGGGGGGGGGGGGGGGGGGGGGGGGGGGGGGGGGGGGGGGGGGGGGGGGGGGGGGGGGGGGGGGGFGGGGGGGEFGGGGGGGGGGGGGGGGGECECFGGGGGGGGGGGFGCGEED?FGGGGGGGGGGGGGGEEDDCGGGGGGDCEFEGGGGF?FGGF4F<DGF+2>7CDCGGFCF*877:)564>?>BB35>>4**
@M03506:14:000000000-AKVR1:1:1101:13590:4399 1:N:0:33
CGAACTCCTACGGGAGGCAGCAGTGAGGAATTTTCCGCAATGGACGCAAGTCTGACGGAGCAACGCCGCGTGCAGGACGACGGCCTTCGGGTTGTAAACTGCTTTTCTCAGGGACGAGCAAGGACGGTACCTGAGGAAGAAGCCCCGGCTAACTACGTGCCAGCAGCCGCGGTAATACGTAGGGGGCGAGCGTTGTCCGGATTTATTGGGCGTAAAGCGTCCGCAGGCGGTCAAGCAAGTTCGAGGTGACAGTGCGCGGCTTAACCGCGCAAGGTCCTTGAAAACTGCTCGACTTGAGGGC
+
CCCCCGGGGFGGGGGGGGGGGGGGGGGGGGGGGGGGGGGGGGGGGGGGGGGGGGGGGGGGGGGGGGGGGGGGGGGGGGCGGGGGGGGGGGGGGGGGGGGGGGGGGGGGGGGGGGGGGGGGGGGGGGGGGGGGGGGGGGGGGGGBFGGGGGGGGGGGGGGGGGGGGGGGGGGGGDGGGGGBFGGGGGDEGGGGGGGGGGGGGEGGGGGGGGGGGGGGGGGGGGGGGDGGGGCCEFGDFGGFGFC5CEGGD69CFFFC*)CGG*6:CCECE3*7DG7EFF=C746??:>44:>93>3F=FFF)
@M03506:14:000000000-AKVR1:1:1101:17486:4424 1:N:0:33
CGAACTCCTACGGGAGGCAGCAGTAAGGGATATTGCACAATGGGCGAAAGCCTGATGCAGCAACGCCGCGTGGAGGAAGAAGGCCTTCGGGTCGTAAACTCCTTTTCTCACTGACGAGGAAGGACGGTAGGTGAGGAGTAAGTCACGGCTAACTACGTGCCAGCAGCCGCGGTAAAACGTAGGTGGCAAGCGTTATCCGGATTTACTGGGCGTAAAGGGTGTGCAGGCGGGCGGTCAAGTGGTGTCTGAAATATCCTGGCTCAACCAGGCGGGGGTATGGCAGACTGACCGTCTTGAGGGC
+
CCCCCGGGFFD@CGFFGGEGGEFF9EFDGGGFGGFCEE<EFCGGGGGGGEGGFCGDFFFFFGGG@FG@FFBCG@FG=FFGGGGGFFF@FFGFBCFFGGGFGGGGGFFFFFEFGGDECEC:E@F<=FGGGGD,5?<F=:>FDFGED<FE<FFGG9FCECFGFFGGGGGFEEEGCFEGEGG<:,C=FCC89CCEC*8:>C@>@*:CFCFGF8CEB*28C+?C8?E79+CEGGGDEE885CC+<?CFC++?F?9?CFC*+96DFF7AFCC<C*:>3D):3<4*/.75*<74273-)))9*))))
@M03506:14:000000000-AKVR1:1:1101:9797:4424 1:N:0:33
CGAACTCCTACGGGAGGCAGCAGTGAGGAATTTTGGACAATGGGGGAAACCCTGATCCAGCGACGCCGCGTGAAGGATGAAGGTCTTCGGATTGTAAACTTCTTTTATTTGGGACTAAGAAATCCGCCGAAAGGCGGAGAGTGAATGTACCAAGTGAATAAGCCACGGCTAACTTCGTGCCAGCAGCCGCGGTAATACGGAGGTGGCAAGCGTTACTCGGAATTACTAGGCGTAAAGGGCAGGTAGGTGGTTTGATAAGTCCGTTGTGAAAGCTCCCGGATTAAATGGGAGAGGCCAACGG
+
CCCCCGGGGGGGGGGGGGGGGGGGGGGGGGGGGGGGGGGGGGGGGGGGGGGGGGGGGGGGGGGGGGGGGGGGGGGGGGGGGGGGGGGGGGGGGGGGGGGGGGGGGGGGGGGGGGGGGGGGGGGGGEGCFCECFGGGGFEFE<<FGGGFFGCFFFGGGGGGGFF:FGGGDGGGGGGGGGGGGGGGGGGGGGGGEGGGGGGCEGGCCEFFGGGGGGGG9CC*:?C<999:<+:C:E?C?+9;CEG7CCGGDF5CFGFFGFG*C097CDEDFCEF4:F63<D)17*<+/*93*7,>)0755@D7
@M03506:14:000000000-AKVR1:1:1101:5431:4427 1:N:0:33
CGAACTCCTACGGGAGGCAGCAGTGGGGAATCTTGCGCAATGGGCGAAAGCCTGGCGCAGCGACGCCGCGTGAGGGAAGAAGGCCTTCGGGTTGTAAACCTCTTTCAGGAGGGACGAAGCCACTCGGGTTAATAGCCCAGAGGGTGACGGTACCTCCAGAAGAAGCCCCGGCTAACTACGTGCCAGCAGCCGCGGTAATACGTAGGGGGCAAGCGTTGTCCGGATTTATTGGGCGTAAAGAGCGTGTAGGCGGCCAGGTAGGTCTGCTGTGAAAACTCGAGGCTTAACCTCGAGCTGTCGG
+
CCCCCGGGGGGGGGGGGGGGGGGGGGGGGGGGGGGGGGGGGGGGGGGGGGGGGGGGGGGGGGGGGGGGGGGGDGGGGGGGGGGGGGGGGGGGGGGGGGGGGGGGGGGGGGGGGGGGGGGGDFGGGGGGGGGGGGGGFGGGGGGGGGGGGGGFGGGGGGGDGGGGGGGGGGGGGGGGGGGGGGGGGGGFGGGGGDGGGGGGGGGGGGGGGGDFGCEEDEG?98?CE5E7CGFFGGGC:8FFGFGGGGGGGGGGCG5)AFGGGC*+<DF:FFGFC0?GC?3*9@>*07>4)7<<D>3<:7?:@
@M03506:14:000000000-AKVR1:1:1101:16549:4431 1:N:0:33
CGAACTCCTACGGGAGGCAGCAGTGGGGAATACTGCACAATGGGCGGAAGCCTGATGCAGCGACGCCGCGTGAGGGATGACGGCCTTCGGGTTGTAAACCTCTTTCAGCTCCGACGAAGCGAAAGTGACGGTAGGGGCAGAAGAAGCGCCGGCCAACTACGTGCCAGCAGCCGCGGTAAGACGTAGGGCGCGAGCGTTGTCCGGATTTATTGGGCGTAAAGAGCTCGTAGGCGGCTTGTCGCGTCGACTGTGAAAACCCGTGGCTCAACCATGTGGTCTGCAGTCGATACGGGCAGGCCAG
+
CCCCCGGGGGGGGGGGGGGGGGGGGGGGGGGGGGGGGGGGGGGGGGGGGGGGGGGGGGGGGGGGGGGGGGGGGGGGGGGGGGGGGGGGGGGGGGGGGGGGGGGGGGGGGGGGGGGGGGGGGDGGGGGGGGGGGGGGGGGGGGGGGGGGGGGGGGG>FGGGGGGGGGGGGFGGGGGGGGGGGGGGGGGGGGGGEGGEGGGC?EGGECECFDCEFCEGCGEGGGGGGGGGGGGGGGGGCDGGCFGEGGDDGG<:FFGGG)9C**>E**+9EGC6CFGF<FFG*9@FF>*03CF?FB>@@@))5
@M03506:14:000000000-AKVR1:1:1101:5131:4469 1:N:0:33
CGAACTCCTACGGGAGGCAGCAGTGGGGAATTGTTCGCAATGGGCGCAAGCCTGACGACGCAACGCCGCGTGGAGGATGAAGACCTTCGGGTCGTAAACTCCTTTCGATCGAGACGAACGGCTTCCGGGTGAACAATCCGGAAGAGTGACGGTACCGAGAGAAGAAGCCCCGGCTAACTCCGTGCCAGCAGCCGCGGTAATACGGGGGGGGCAAGCGTTGTTCGGAATTACTGGGCGTAAAGGGCTCGTAGGCGGCCAACTAAGTCAAACGTGAAATCCCTCGGCTTAACCGGGGAACTGC
+
CCCCCGGGGGGGGGGGGGGGGGGGGGGGGGGGGGGGGGGGGGGGGGGFGFGGGGGGGGGGGGGGGGGGGGGGGGGGGGGGGGGGGGGGGGGGGGGGGGGGGGGGGGGGGGGGGGDEGGGGGGFGGGGGGGGGGGGG9FFGGGGGGGGGDGEDGGGEEFF:BFGGGGGGGGGGGGEGGGGGGEFFEGGGGCGCGGDGGECGGGGGEGG>CGGGGGGGGGGDEEGGGGDGGGGGGGGGD8D*:C?EG=FCCGCEFEGDG:DCGGGGGG?FFFE)34CEFF*><F3EEFDF9:?955>B@F)9*
@M03506:14:000000000-AKVR1:1:1101:14887:4497 1:N:0:33
CGAACTCCTACGGGAGGCAGCAGTCGAGGATCTTCGGCAATGGGCGCAAGCCTGACCGAGCGACGCCGCGTGCGCGATGAAGGCCTTCGGGTTGTAAAGCGCTGTCGGGGGGGAGAAAGGCCGGGCAACCGGCGTGATCGACCCCCGGAGGAAGCACGGGCTAAGTTCGTGCCAGCAGCCGCGGTAAGACGAACCGTGCTAACGTTGTTCGGAATCACTGGGCTTAAAGGGCGCGTAGGCGGGCTCGCCAGTCAGGGGTGAAAGCCCACGGCGCAACCGTGGAAGTGCCCCTGATACTGCG
+
CCCCCGGGGGGGGGGGGGGGGGGGGGGGGGGGGGGGGGGGGGGGGGGGGGGGGGGGGGGGGGGGGGGGGGGGGGGGGGGGGGGGGGGGGGGGGGGGGGGGGGGGGGGGGGGGGGGGGGGGGGGGGGGGGGGGGGGGGGGGGGGGGGGGDGEGGGGGGGGGGGGGGGGGGGGGGGGGGGGGGGGGEGE?FGGGGGGGGGGGGGGGFGGGGGGGGGGGGGGGGGGGGGGGGGGDEGGEGGGGGEEG5AE<?5=FGCDFGFCGFGDGFGGGGGDE)>CEGFGGG>>9C6*429::F49F**190
@M03506:14:000000000-AKVR1:1:1101:24482:4499 1:N:0:33
CGAACTCCTACGGGAGGCAGCAGTGGGGAATTTTGCGCAATGGGGGAAACCCTGACGCAGCAACGCCGCGTGGGGGATGAAGTCCCTCGGGATGTAAACTCCTTTCGACCAAGACGATAATGACGGTACTGGTGGAAGAAGCACCGGCTAACTCTGTGCCAGCAGCCGCGGTAATACAGAGGGTGCGAGCGTTGTTCGGTAGTATTGGGCGTAAAGTGCGCGTAGGCTGCGCGGTAAGTCACGTGTGAAATCTGCCGGCTCAACTGGGAGTCAGCAGGCGAGACTGACGTGCTGGAGTATG
+
CCCCCGGGGGGGGGGGGGGGGGGGGGGGGGGGGGGFFGGGGGGGGD+CGGGGGGG<,BFGGDF@FGGGGGGGC+4FF:FGGGBFG8F,@FGCGGGGCF9<BAFFGGG<333BDFGGG>F+,EDA@FG<FGD8<<+@F<8B,D<@C:CFC><F@FF9F;,,?@*<FBFCFGGGC<,?F:,2>EC<**BC7<81*:**22*/;*02++<?*/**1*/C+2+:C8*1?56+/8=*:E:*/<:++<*2:07>C++<0++227)7*+*0<*<5>DE4*:9?FFG5)))20/*/41)()16>:)/*0
@M03506:14:000000000-AKVR1:1:1101:15737:4525 1:N:0:33
CGAACTCCTACGGGAGGCAGCAGTGGGGAATATTGCGCAATGGGCGAAAGCCTGACGCAGCGACGCCGCGTGTGGGATGACGGCCTTCGGGTTGTAAACCACTGTCGGGAGGGACGAATGCGCCGCAAGGCGAGTGACGGTACCTCCAAAGGAAGCACCGGCTAACTCCGTGCCAGCAGCCGCGGTAATACGGAGGGTGCGAGCGTTGTCCGGAATCACTGGGCGTAAAGGGCGCGTAGGCGGCCTGATAAGGAGGGGGGGAAATCTTGCGGCTTAACCGCCAGGCTGCCTTCTAAACTGG
+
CCCCCGGGGGGGGGGGGGGGGGGGGGGGGGGGGGGGGGGGGGFGGGGGGGGGGGGGGGGGGGGGGGGGGGGGGGGGGGGGGGGGGGGGGGGGGGGGGGGGGGGGGGGGGGGGGGGGGGGGGGGGGGGGGGGGGGGGFGGDGGGGGGGGGGGFGGGGGGGGGGGGGGF:FFGGGGGGFFFGGGGDGG>EGGGGGCEGGCGGGEEGE8E>;<C;:1CE?+<9<FG5??EEGGGG5**:7:DEFCEEG*A530<C*0:<CFG)57C*:*0??7CBD9)0??C5)07CF305(9*6/*0/6:**)
@M03506:14:000000000-AKVR1:1:1101:12361:4525 1:N:0:33
CGAACTCCTACGGGAGGCAGCAGTGGGGAATTTTGCGCAATGGGCGAAAGCCTGACGCAGCAACGCCGCGTGGAGGATGAAGGCCTTCGGGTCGTAAACTCCTGTCAGGGGGGACGAAATGTCCTGCGTAAGTGGGGCACGGACTGTACCCCCGGAGGAAGCCACGGCTAACTCCGTGCCAGCAGCCGCGGTAATACGGAGGTGGCTAGCGTGGTTCGGAATTACTGGGCGTAAAGGGCGCTTAGGCGGCATGGCACGTCAGATGTGGAAGCCCCGGGCTTAACTTGGGAATTGCACCTGA
+
CCCCCGGGGFGGGGGGGGGGGGGGGGGGGGGGGGGGGGGGGGGGGGGGGGGGGGGGGGGGGGGGGGGGGGEFGGGGGGGGGGGGGGGGGGGGGGGGGGGGGGGGGGGGGGGGGDEFDGDCCCFGFGFFFGCFGFGGGGGGGGGGGGGGGGGGGGGEGGGGCCGGGECE5CCFFGG58CEG?C5CEGC:8CEE>8:C<F>:EE8FC@F+;?EC**AFFE8EEC@+<AFGFFGG*:;CC5DG=***<9CGGG**9=E4+8*1*22AF>FGGC67FG*/95C<FF6:CFGF?F)3)****0)0)
@M03506:14:000000000-AKVR1:1:1101:6616:4526 1:N:0:33
CGAACTCCTCCGGGAGGCAGCAGTGAGGAATATTGGACAATGGGCGCAAGCCTGATCCAGCCACGCCGCGTGAGTGATGAAGGCCCTCGGGTCGTAAAGCTCTGTGGAAAGGGACGAAAGTGCACGGTTCGAATAGGGCCGTGTTTTGACAGTACCTTTATAGCAAGCACCGGCTAACTCTGTGCCAGCAGCCGCGGTAATACGTAGGGGGCGAGCGTTGTCCGGATTTATTGGGCGTAAAGAGCTCGTAGGCGGTTTGGCAAGTCGGGTGTGAAAACTCCGGGCTCAACTCGGAGACGCC
+
CCCCCGGGG<FGGGGGGGGGGGGGGGGGGGGGGGGGGGGGGGGGGGGGGGGGGGGGGGGGGGGGGGGGGGGGGGGGGGGGGGGGGGGGGGGGGGGGGGGGGGGGGGGGGGGGGGGGGGGGGFGGGGGGGGGGGGGGGGGGGGGFFGGGGGGGGGGGGGGGGGGGGGGGGGGGGGGGGGGGGGGGGGGGGGGGGGGGGGGGFGGGGGGGGGGGGDGEGGGGGGGGGCG5C:EGCFGFCEGGGGGGGFFG85FEGGDC=@DGGFFE?DGGGC:.9>F?GFGG:>FGGBGF<29<FF:B:57@3
@M03506:14:000000000-AKVR1:1:1101:15865:4546 1:N:0:33
CGAACTCCTACGGGAGGCAGCAGTGGGGAATCTTGCGCAATGCGCGAAAGCGTGACGCAGCAACGCCGCGTGGGGGAAGAAGGCCTTCGGGTTGTAAACCCCTTTCAGTTGGGACGAAGCTTCGTCGGTGAATAGCCGGCTGGAGTGACGGTACCTTCAGAAGAAGCCCCGGCTAACTACGTGCCAGCAGCCGCGGTAATACGTAGGGGGCTAGCGTTGCCCGGAATCATTGGGCGTAAAGCGCGTGTAGGCGGTCCGGTAAGTCCGCTGTGAAAGTCGGGGGCTCAACCCTCGAAAGCCG
+
CCCCCGGGGGGGGGGGGGGGGGGFGGGGGGGGGGGGGGGGGGGGGGGGGGGGGGGGGGGGGGGGGGGGGGFGGGGGGGGGGGGGGGGFGGGGGGGGGGGGGGGGGGGGGGEGGGGGGGGGGGGGGGGGGGGGGGGGGGGGGGGGGGCFGGGGG>FGGGGGFGGGGGGGGGGEFGGGGGGGGFGGGGFGGGGGGGGGGCCGC:AC?EGGGGGGGGGGGDGGGGGG:EFGGGC7?FFEEEGFFF=5:CCGGGGGGGGGEB<CGDFCFF=CE57)>7:9C@*73>EC5)*91FDFFDF73>455
@M03506:14:000000000-AKVR1:1:1101:17112:4548 1:N:0:33
CGAACTCCTACGGGAGGCAGCAGCTAGGAATTTTGGGCAATGGGCGCAAGCCTGACCCAGCAACGCCGCGTGGGTGACGAAGGCCTTCGGGTTGTAAAGCCCTTTTCTGGGGGAAGATGATGACGGTACCCCAGGAAGAAGCACCGGCTAACTACGTGCCAGCAGCCGCGGTAATACGTAGGGTGCGAGCGTTGCCCGGATTTATTGGGCGTAAAGGGCGCGCAGGCGGTCACGCACGTCCGTTGTGAAATCGCTCGGCTCAACTGGGCGGGGTCAGCGGATACGGGGCGACTGGAGCAAG
+
CCCCCGGGGGGGGGGGGGGGGGGGGGGGGGGGGGGGGGGGGGGGGGGGGGGGGGGGGGGGGGGGGGGGGGGGGGGGGGGGGGGGGGGFGGGGGGGFFGGGGGFGGGGGGGGGGGGGGGG9DFGGGFGGGGGGGGGFFGGGGGGGGGGGGGGGGGGGGGGGGGGGGGGGGFGFGGGF9BCFGDEGGGGGGGGGGCDFGGGEC5C@FFFGGGD58C8?FGDE==C5C8*1::EE?C8C5:C;1::CGEGDGFGGGDG<=>D<*+9C9<CDCCEFD<CCC)75)<)3>)))(9)4:)7)7>))7
@M03506:14:000000000-AKVR1:1:1101:12151:4593 1:N:0:33
CGAACTCCTACGGGAGGCAGCAGTCGAGAATTTTTCTCAATGGGGGAAACCCTGAAGGAGCGACGCCGCGTGGAGGATGAAGGTCTTCGGATTGTAAACTTCTGTCATTGGGGAACAAGGTGCATACGTTAACTGCGTGTGCATTGATAGTACCCGAAGAGGAAGAGACGGCTAACTCTGTGCCAGCAGCCGCGGTAATACAGAGGTCTCAAGCGTTGTTCGGATTCATTGGGCGTAAAGGGTGCGTAGGCGGCGCGGTAAGTCGGGTGTGAAATCTTGGAGCTTAACTTCGAAACTGCAT
+
CCCCCGGGGFGGGGGGGGGGGGGGGGGGGGGGGGGGGGGGGGGGGGGGGGGGGGGGGGGGGGGGGGGGGGGGGEGGGFGGGGGGGGGGGGGGGGGGGGGGGGGGGGGGGGGGGGGGGGGGGGGGGGGGGGGGGGGGGGDFGDFGG@FGGFGGFGGGGGGGGGG7AFFFGGGGGGGGGGGGGGGGGGGGGGGGGGGEDEGGGGGGCFF8@FGGGGG=EG*=FEGEGCEFGDFGGGGEGG3EFGGGCCEGEEGG5EEDGEDG5FF+7<EGG)***0:7:=>C9F76F627)08455>3*96*0
@M03506:14:000000000-AKVR1:1:1101:17963:4606 1:N:0:33
CGAACTCCTACGGGAGGCAGCAGTGGGGAATTTTCCGCAATGGGCGAAAGCCTGACGGAGTGACGCCGCGTGTGGGACGAAGGCCTTCGGGTCGTAAACCACTGTCAGTGGGAAAGAAGGATGTCGATGCTAATACCATCGGCATTTGACGGTACCTGCAGAGGAAGCCCCGGCCAACTCTGTGCCAGCAGCCGCGGTAAGACAGAGGGGGCAAGCGTTGCTCGGAATTACTGGGTGTAAAGGGTTCGTAGGCGGTGCGGCAAGTTGGGAGGGAAATCTCTGGGCTCAACCCAGAGGCTGC
+
CCCCCGGGGGGGGGGGGGGGGGGGGGGGGGGGGGGGGGGGGGGGGGGGGGGGGGGGGGGGGGGGGGGGGGGGGGGGGGGGGGGGGGGGGGGGGGGGGGGGGGGGGGGGFGGGGGGGGGGFGGGGGGGGGGGGGGGGGGGGGGGGGFGGGGGGGGGGGGGGGGGGGGGGFGGGGGGGGGGG?FGGGGGGGGGGGGGGGGGGGGC+@8@FGGGGGFGGGGDGGGCDGEGCCCFCF+@;C*2AC7CC=0:C8A=C=7C)15<D=C<F9CGGG:C3)*/::4:00=?F/05?8F483>:457)))
@M03506:14:000000000-AKVR1:1:1101:20539:4608 1:N:0:33
CGAACTCCTACGGGAGGCAGCAGTGGGGAATTTTGGGCAATGGGCGAAAGCCTGACCCAGCAACGCCGCGTGAGGGAGGAAATCCTTCGGGATGTAAACCTCACAAGCAAGGGAAGAGAGCTCAGGGCCGAACAAGCCTTGAGTCCGACGGTACCTTGCGTAAGCCACGGCTAATTACGTGCCAGCAGCCGCGGTAATACGTAGGTGGCAAGCGTTGTTCGGAATTATTGGGCGTAAAGGGCGCGTAGGCGGCTTGTTAAGTCGGTTGTGAAAGCCCGGGTCTCAACCCCGGAGAGTCGAC
+
CCCCCGGGGGGEGGEGDGGGGGGGGGGGGGGFGGGGGCFGGGCGGGGEGGGGGGGGGFGGGGGGGGGEGGFGGGGGFGGGGGGGGGGGFGGCEGFFGGGGGGGGGGGGGGGGDGGGGGGGGFGGGGFCFFCEGGGGGGGGFFGGGGGGGGEECFFGCF?BFECF:FGGGGGGGCCCGGGGF@7FC:FCFFGGGGECDG7CG@6E*+<@DF?EGGGGGGDFGE*;CGFDF9CGCEGG=FCFGGG5CCCDG6CGD:5DCB>FFEC=E1:CCC?/7C*:7>DGC))3<@*<:C<>553))1>))
@M03506:14:000000000-AKVR1:1:1101:19949:4636 1:N:0:33
CGAACTCCTACGGGAGGCAGCAGTCGGGAATTTTGGGCAATGGGCGAAAGCCTGACCCAGCAACGCCGCGTGAAGGATGAAATCCCTCGGGATGTAAACTTCGCAAGAATGGGAAGAATAAGGTGGAGGATAATACACTCTGCCGATGACGGTACCATTTGTAAGCTCCGGCTAACTCCGTGCCAGCAGCCGCGGTAATACGGGGGGAGCAAGCGTTGTTCGGATTTACTGGGCGTAAAGGGCGCGTAGGCGGCCACTACAAGTCACTTGTGAAATCTCCGGGCGTAACTCGGTAGAGGCC
+
CCCCCGGGGGGGGGGGGGGGGGGFGGGGGGGGGGGGGGGGGGGGGGEGGGGGGGGGGGGGGGGGGGGGGGGGDFGGGCGGGGGGGGGGGGGEGGGGGGGFGGGEGGGGGGDFGFGGGEFFGGGGGGBFCDGGGGGGGFDFFFGGGD7BD9+@CCEFFFGGGGGG,,DFCFFEGDG7FFGGEGDGDGC8FFFGGGC<CGGGFC*:FEEEG*8EF5:*/CC*<CCCGEEE9++<5CE*:5C7CEE*55:CEGGGG=EGF)967<CCGF7:?C9?*00<C@72>B5C*.)03:*(7>55@@5)0
@M03506:14:000000000-AKVR1:1:1101:6530:4640 1:N:0:33
CGAACTCCTCCGGGAGGCAGCAGTGGGGAATATTGGACAATGGGGGCAACCCTGATCCAGCCATGCCGCGTGAGTGATGAAGGCCTTCGGGCTGTAAAGCTCTTTTGGCGGGGACGATGATGACGGTACCCGCAGAATAAGCCCCGGCTAACTTCGTGCCAGCAGCCGCGGTAAGACGAAGGGGGCTAGCGTTGTTCGGAATTACTGGGCGTAAAGCGCGTGTAGGCGGTTGTCCAAGTTGGATGTGAGAGCCTTGAGCTCAACTCAAGAAATGCATCCAGGACTGGGCGACTAGAGGACC
+
CCCCCGGGG9FGEGGGGGGGCEEFFGGD7CFAEF<C@EAFGDCEE7FCGGGGGC@FGGGCFGDFFGGDCF@EFEFEEGGDFEEGGGFGFCGGGGD?FC<FCA<FFGD=EDEGGGGGDEFG<FFGDGGGGGGGGGEEGFGFFGCGGGFEEEGGGGG:FCGGFGGGGGCGGG7<<CFGFF>**:>8*:C*:8:?8C/CEEE>EGG+0<+:8CEGDCCGGGDE:C889CCE5?CCGFGG9C70<F6CEEGD7CF7FGFDF?CDGFCC+:+7FC6?:C:7C?FGFFFGE>*)2<@1))9*08F5.
@M03506:14:000000000-AKVR1:1:1101:12577:4646 1:N:0:33
CGAACTCCTACGGGAGGCAGCAGTCGGGAATTTTGGGCAATGGGCGAAAGCCTGACCCAGCAACGCCGCGTGAAGGATGAAATCCCTCGGGATGTAAACTTCGCAAGAACGGGAAGAATAAGTGAGGGTTAATATCTCTCGCGATGACGGTACCGTTTGTAAGCTCCGGCTAACTCCGTGCCAGCAGCCGCGGTAATACGGGGGGAGCAAGCGTTGTTCGGATTTACTGGGCGTAAAGGGCGCGTAGGCGGCCACCGCAAGTCGATTGTGAAATCTCCGGGCTTAACCCGGAAAGGTCAAC
+
CCCCCGGGGFGGGGGGGGGGGGGFGGGGGGGGGGGGGGGGGGGGGGGGGGGGGGGGGGGGGGGGGGGGGGGGGGGGGGGGGGGGGGGGGGGGGGGGGGGGGGGGGGGGGGGGGEGGGFFFGGCDFGGGGGGGFGGG<FD@7FGGGGGGGGGGGGGGGGGGGGGGGGGGGGGEGGGGGGGGGGGGGGGGGGGGGGGECFGGGGGGGGGGGFGG>CGE5EGGG8CGGCFGGGG58ED8FGC8CEGGGCG3?EGGDGGGG:CD=<>EGD?DEFFFFGGCGFGG5>:*<FCF<D:7>F>4/=4?7
@M03506:14:000000000-AKVR1:1:1101:12718:4651 1:N:0:33
CGAACTCCTACGGGAGGCAGCAGTAGGGAATATTGGACAATGGGCGAAAGCCTGATCCAGCGACGCCGCGTGAGGGATGAAGGCCTTCGGGTTGTAAACCTCTGTTGTTGGGAAAGAAGCCGGGTGCATAACCCGGTGACGGTACCCAACGAGGAAGCCCCGGCTAACTACGTGCCAGCAGCCGCGGTGAGACGTAGGGGGCGAGCGTTATCCGGATTCACTGGGCGTAAAGGGCGCGTAGGCGGTTACGTAAGTCCGATGTGGAAAGTCACGGCTCCACTGTGATCGTGCATCGGATACC
+
CCCCCGGGGFGGGGGGGGGGGGGGGGGGGGGGGGGGGGGGGGGGGGGGGGGGGGGGGGGGGGGGGGGGGGGGGGGGGGGGGGGGGGGGGGGGGGGGGGGGGGGGGGGGGGGGGGGGGGGGGGGGGGGGGGGGGGGGGGGGGGGGGGGGGGGGGGGFGGGGGGGGGGGGGGGGGGGGGGGCFGGGGGGGGGFFGGGDGGDEEDGEEGGGG>FGGGGEGGFFGCGGGGGC5CEGGEGGDEG5:EGGGEGDGGGF5FCGEF<DE*2+300C9D?FGG:**.9F>FBFEFGF?GB1FFFF3;BFF
@M03506:14:000000000-AKVR1:1:1101:10355:4653 1:N:0:33
CGAACTCCTACGGGAGGCAGCAGTCGAGAATTTTTGACAATGGGGGAAACCCTGATCGAGCGACGCCGCGTGGAGGATGAAGGTCTTCGGATTGTAAACTCCTGTCATTGGGGAACAATGCGTGACGGTTAACTGCCGTCGCGTTGATAGTACCCGAAGAGGAAGAGACGGCTAACTCTGTGCCAGCAGCCGCGGTAATACAGAGGTCTCAAGCGTTGTTCGGATTCATTGGGCGTAAAGGGTGCGTAGGCGGCGCGGTAAGTCGGGTGTGAAATCGCGGAGCTTAACTCCGAAACTGCAT
+
CCCCCGGGGGGGGGGGGGGGGGGGGGGGFGGGGGGGGGGGGGGGGGGGGGGGGGGGGGGGGGGGGGGGGGFGGGGGGGGGGGGGGGGGGGGGGGGGGGGGGGGGGGGGGGGGGGGGGGGGGGGGGGGGGGGGGGGGGGGGGGGGGGGGGGGGGGGGGGGGGGGGGGGGGGGGGGGGGGGGGGGGGGGGGGGGGGGGGGGGGGGFFFFGGGGGFGGGGG:C?=EGGDGGGGFG5CC8>*>CGGGGED*7CEFCD=ECCDGDGFF+:CE5CDE=FCFC*77DCDEG6=F49FFBF@>BFF***
@M03506:14:000000000-AKVR1:1:1101:24589:4667 1:N:0:33
CGAACTCCTACGGGAGGCAGCAGTCGGGAATTTTGGGCAATGGGCGAAAGCCTGACCCAGCAACGCCGCGTGAAGGATGAAATCCCTCGGGATGTAAACTTCGCAAGAACGGGAAGAATAAGTGAGAGTTAATATCTCTCACGATGACGGTACTGTTTGTAAGCTCCGGCTAACTCCGTGCCAGCAGCCGCGGTAATACGGGGGGAGCAAGCGTTGTTCGGATTTACTGGGCGTAAAGGGCGCGTAGGCGGCCACCGCCAGTCGAATGTGAAAGCCCCGGGCCTAACCCGGCAAGGTCAGC
+
CCCCCDGGGGGGDGEEGGGGGGGGGGCGGGGCGFG>FGGGGGFEFCFCEEGGGDGFFC<<FFGCEGDGGGCC:<E8CEGGFGGFCFF<>F@7FCFFGA?FFFCGGC@FGGGEECC@ADFGGFFFFEFG,?D,BB<,CFFF=<F@=+@D7F+BCGF7@F<,@DFG9:,<*F*@C,,7,*@><DF@FF,CFB**:*1154;:85CEG>CCG8;;8;8*2ACE*/8:+<9<+0;@E588:+:*:C5:EC*59*/*5757*0)9=76:5*+*2*<***22>5)/)))2*<C42<59>;FFFF))/
@M03506:14:000000000-AKVR1:1:1101:9923:4675 1:N:0:33
CGAACTCCTACGGGAGGCAGCAGTGGGGAATTGTTCGCAATGGGCGCAAGCCTGACGACGCAACGCCGCGTGGAGGATGAAGATCTTCGGGTCGTAAACTCCTTTCGATCGAGACGAACGGCGTCCGGGTGAACAATCCGGGAGAGTGACGGTACCGAGAGAAGAAGCCCAGGCTAACTCCGTGTCAGCAGCAGCGGTCACAGGGGGGGGGCAAGCGCTGGTCGGAATTAGTGGGCGTAAAGGGCACGTAGGCGGCCAACAAAGTGTGAGGGGAAAGTCCAAGGCGTAACGTGAGAACTGG
+
C<<B9FA-CEFE7:@+@FGGGFGDE<FB;CE8@EFF7@F:FGGFG>B+@@,9CCFG7CG@:CEGEC+7=F7F7B<=+EFF9,F9B?AFF@@B7FF<=+E?,BEGA,BFDF>7AA3B7++@+@+5@C@FCFGFBF;,D>CF7C*<**3?,7*4F@*,4<:<7*222?<,2=*4=7:2<,,?,/2;0;3<++2;*;;*81**+++****/**:**28@;*;:5C7CCC8EC7C2+**;:8)*:AF5CC5**2**9CCG57***11*<*+*<*:0))1//*00*=F*:)1)(/).)))**0767
@M03506:14:000000000-AKVR1:1:1101:15473:4714 1:N:0:33
CGAACTCCTACGGGAGGCAGCAGCGAGGAATTTTCCGCAATGGACGCAAGTCTGACGGAGCAACGCCGCGTGCAGGACGACGGCCTTCGGGTTGTAAACTGCTTTTCTCAGGGACGAGCAAGGACGGTACCTGAGGAAGAAGCCCCGGCTAACTACGTGCCAGCAGCCGCGGTAATACGTAGGGGGCGAGCGTTGTCCGGATTTATTGGGCGTAAAGCGTCCGCAGGCGGTCAAGCAAGTTCGAGGTGACAGTGCGCGGCTTAACCGGGCAAGGTCCTTGAAAACTGCTTGACTTGAGGGG
+
CCCCCGGGGGGGGGGGGGGGGGGGGGGGGGGGGGGGGGGGGGGFGGGGGGGGGGGGGECGGGGGGGGGGGGGGGGGGFGGGGGGGGGGGGGGGGGGGGGGGGGGGGFFFFGGGGGGGGGGGGGGGGGGGGGFGGEGGCGGGGGGGGGGGGGGGGGGGGGGGGFFGGGGGGCG<:F@FGGFFGGGGGGGGGGE8CE8EFED88C?+CFGGGDCEGDFGFGGCGEE>EGGEECCEFGCFFFF+<CCE=EDECGGGGGGG793*29CCCE)*9E3C72<>F7CC??:FFGFFF42?F@?97)5)
@M03506:14:000000000-AKVR1:1:1101:7629:4725 1:N:0:33
CGAACTCCTCCGGGAGGCAGCAGTCGGGAATTTTGCGCAATGGACGAGAGTCTGACGCAGCAACGCCGCGTGAGGGATGACGGCCTTCGGGTTGTAAACCTCTTTTGTCAGGGACGATGATGACGGTACCTGACGAATAAGCCACGGCTAACTACGTGCCAGCAGCCGCGGTAATACGTAGGTGGCAAGCGTTGTCCGGATTTACTGGGCGTAAAGAGCGCGCAGGCGGTCGTTCAAGTCGCGTGTGAAAGCCCCCGGCTCAACGGGGGAGGGTCACGCGATACTGATCGACTCGAAGGCA
+
CCCCCGGGG<FGGGGGGGGGGGGGGGGGGGGGGGGGGGGGGGGGGGGGGGGGGGGGGGGGGGGGGGGGGGFGEGGGGGGGFGGGGGGGGGGGGGGGGGGGGGGGGGGGGGGCFGGGGGGGGGGGGGGGGGGGGGGGGGGGGGGGGGGGGGGGGGGGGGGGGGGGGGGGGGGGGGGGGGGGFGGGGGGGGGGFGGGGGGGGGGG7FGFGCCGCGEGG?FGGGGGGGGGGGCCG:EGGF?*+*C=E5:EFGFGGGGGGGFG3E6DG*77CG<CB<CFCFBFC)).2?@7=2*59375>45@F)
@M03506:14:000000000-AKVR1:1:1101:9876:4744 1:N:0:33
CGAACTCCTACGGGAGGCAGCAGTGGGGAATTTTGCGCAATGGGGGAAACCCTGACGCAGCAACGCCGCGTGGAGGATGAAGTCCCTTGGGACGTAAACTCCTTTCGACCCGGACGATAATGACGGTACGGGTGGAAGAAGCCCCGGCTAACTTCGTGCCAGCAGCCGCGGTAATACGAGGGGGGCAAGCGTTGTTCGGAATTATTGGGCGTAAAGGGCGCGTAGGCGGTGCGGTAAGTCACCTGTGAAATCTCCGGGCTTAACTCGGAGCCTGCAGGCGAAACTGCCGAGCTTGCGTGTG
+
CCCCCGGGGGGGGGGGGGGGGGGGGGGGGGGGGGGGGGGGGGGGGGGGGGGGGFGGGGGGGGGGGGGGGGGGGGGGGGGGGGGGGGGGGGGGGGGGGGGGGGGGGGGGGGGGGGGGGGGGGGGGGGGGGGGGGGGGGGGGGFFGGEGGGGGGGGGGGGGGGGGGGGGGGGGGGGGGGGFFGGGGDE5FGGGEEDCFGGGEG><CEEEFCFGEGGFGGGGGGG8CCEEGGGG8=GEECFGG9CFF<CFDCGGGF<A7E@CG5<FFC>5<=DGEGG9*>FG:)77CC@C)4)79BF))8)8)7
@M03506:14:000000000-AKVR1:1:1101:18464:4746 1:N:0:33
CGAACTCCTACGGGAGGCAGCAGTAGGGAATATTGGGCAATGGGCGAATGCCTGATCCAGCGACGCCGCGTGAGGGATGAAGGCCTTCGGGTTGTAAACCTCTGTTGTTGGGAAAGAAGCCGGGTGCATAACCCGGTGACGGTACCCAACGAGGAAGCCCCGGCTAACTACGTGCCAGCAGCCGCGGTGAGACGTAGGGGGCGAGCGTTATCCGGATTCACTGGGCGTAAAGGGGGCGGAGGCGGTTACGAAAGGCCGATGTGCAAAGTCACGGCTCAACTGTTGTTGTGCATCGGATACT
+
CCCCCGAF<9CCEGDCFGDGDFGFFFFCFEFCFD9;,CFFFGGCEFCECFADFCC6CFEEFE@FGGGDFC>@B:CFGGGGGAGGGDED=FGGGGC9@FGGFGFDGGGGCFGCCFFGFCFC@FEF==F<FCF>FFC7FG<<:>F@CF9CC@CFFG@:C,,*6C:CGC:<CFG@73**7<*4=FCEDEG*:FFCGG*4B*5:5CE:CE5:CEGFGGDC*80+<3+;E8C*:*12:/**2*)/:>E:5CED+:5:*:*/*.77E:*+02+*3><6C3)*19=7*09++8*7,**)*=:7)0)6/
@M03506:14:000000000-AKVR1:1:1101:20838:4751 1:N:0:33
CGAACTCCTACGGGAGGCAGCAGTGGGGAATATTGCGCAATGGGCGAAAGCCTGACGCAGCGACGCCGCGTGGGGGATGAAGCTTTTCGGGGTGTAAACCCCTTTCGACCCGGACGAATGACCCGCAAGGGTTTGACGGTACGGGTATAAGAAGCTCCGGCTAACTCCGTGCCAGCAGCCGCGGTAATACGGGGGGAGCAAGCGTTGTTCGGATTTACTGGGCGTAAAGGGCGCGGAGGCGGCCAGCACAAGTCAGTTGTGAAATCTCCGAGCTTAACTCGGAAAGGTCAGCTGATAGTGT
+
CCCCCGGGGFGGGGGGGGGGGGGFGGGGGGGGGGGGGGGGGGGFFEGGGGGGFGGGEGEGGDGGGGGCEGEGGGGGGGGGGGGGFGGGGFGGFGFGGGGGGGFGGGGGGGGGGGGGGF@AFACFGGG@FGGGGGCFGECFFGCFGGGEGGGGGGGFFFDGGG>FG?FFGGGGFGGGGGFFEEGG8E5EGDGGGGGG*:CCFGGGCEGCEFGGD*;FC@::A5*8*8?FGGGGGEE5CGGGGEC=EE****0::<?F27:C5?7<C*<7CG5D312<:7DGD77*:5D69CF)*9694*1/*
@M03506:14:000000000-AKVR1:1:1101:12985:4754 1:N:0:33
CGAACTCCTACGGGAGGCAGCAGTGGGGAATTTTCCGCAATGGGCGAAAGCCTGACGGAGTGACGCCGCGTGTGGGACGAAGGCCTTCGGGTCGTAAACCACTGTCAGTGGGAAAGATGGGTGTCGGCGTGATAACCGCCGGCATTTGACGGTACCTGCAGAGGAAGCCCCGGCTAACTCTGTGCCAGCAGCCGCGGTAAGACAGAGGGGGCAAGCGTTGCTCGGAATTACTGGGCGGAAAGGGCGCGTAGGCGGGATGGCAAGTCGGTCGTGAAATCCCCCGGCTCAACTGAGGATCCTC
+
CCCCCGGGGGGGGGGGGGGGGGGGGGGGGGGGGGGGGGGGGGGGGGGGGGGGGGGGGGGGGGGGGGGGGGGGGGGGGGGGGGGGGGGGGGGGGGGGGGGGFGGGGGGGGGGGGGGGGEGGGFGGGGGGDFEGGGGGGGDGGGGGGGGFGGGGGGGGGGGGGGGGGG:FGGGGGDDGFGGGGGGGGGGGGG>CGEGGGGGGFCF?FDFGGGGG8FGGGEGG82AEE*;FFF?E@CF5E*/*>EFGE*/C?5:CGGGG87>C6:7CFFGG**:.99CF7709/<>EGFC=2CF:?:F))9)**
@M03506:14:000000000-AKVR1:1:1101:7106:4821 1:N:0:33
CGAACTCCTCCGGGAGGCAGCAGTGGGGAATATTGGACAATGGGCGAAAGCCTGATCCAGCAATGCCGCGTGAGTGATGAAGGCCTTAGGGTTGTAAAGCTCTTTTACCCGGGATGATAATGACAGTACCGGGAGAATAAGCCCCGGCTAACTCCGTGCCAGCAGCCGCGGTAATACGGAGGGGGCTATCGTTGTTCGGATTTACTGGGCGTAAAGAGCGCGCAGGCGGCTGGTCAAGTCCGATGTGAAAGCTCCCGGCCGAACCGGGAAATTGCATCGGAAACTGATCGGCTGAAAGGCG
+
CCCCCGGGG-FFGGEGGGGGGGGEFGFGGEGGGGEGFGGGGGGDGGGGGGGGGFGGGGGGGGGGGGDFGGFE@FFFGGGGGGGGGGGEGGGGGGGGGGDGGGGGGGGGFGGE7FEFGGGGGFGGGGGGGGGGGGGGGGGGGDFGFCGEGGG7FFGGGGGGGGGCEGGGGGGECFGGGGGDGEEDCGGG+?FF<<EGGGGGG5ACG?CECCC/:ECGEFGGDGG>E*:?58=CEGGGFCC:AE*::::>???G>FC<E3D)*2):*9CD5CC?D7CG7=*9D@):C=C*)/<05))0/*7).
@M03506:14:000000000-AKVR1:1:1101:8445:4826 1:N:0:33
CGAACTCCTCCGGGAGGCAGCAGTGGGGAATCTTGCGCAATGGCCTAACGGCTGACGCAGCGACGCCGCGTGTGGGATGAAGCTCTTCGGAGTGTAAACCACTGTTGCCCGGGACGAACAGCTCGATTTTTCGAGCCTGACGGTACCGGGTGAGGAAGCACCGGCTAACTCCGTGCCAGCAGCCGCGGTAATACGGGGGGTGCGAGCGTTGTCCGGAATCACTGGGCGTACAGGGCGCGTAGGCGGTCAGCACAAGTCAGTTGTGAAATCCCCAGGCTTAACCCGGAAAGGTCAACCGGTA
+
CCCCCGGGGCFEGGGDGGGGGGGGGGGGGEGGGGFGGGDGGEFGGGFCFGGGGGGGGG++C7FFGDGCGFFGGGGGGGGGGGGGGGGG@E+@FGGGFGGGDGGGGGGGGGGGGGGGGGG>FFGGGG<FCFGGGGGGGGF8:FCFFGGGGG*=CFFFGGG<CGDCDGG,C<CGDFDGFCFGEFCGGGGGEE5E+<CEGDGGCEGGGGGGGG>CC+A5*?EGGGFFG>5?/8/;+AEEDEC*:CG6:E5)::0+9:7C+9:70AC?*:E><*06C4>:5)9*:=?F5)))47>.7)07>))00
@M03506:14:000000000-AKVR1:1:1101:10766:4866 1:N:0:33
CGAACTCCTACGGGAGGCAGCAGTGGGGAATTTTGGACAATGGGGGCAACCCTGATCCAGCAACGCCGCGTGAATGAAGAAGGCTTTCGGGTTGTAAAGTTCTTTTATCTAGGAGCAAAACTTTTATGAGAATACCATAAGAGGTTGAGAGTACTAGATGAATAAGCACCGGCTAACTACGTGCCAGCAGCCGCGGTAATACGTAGGGTGCGAGCGTTAATCGGAATTACTGGGCGTAAAGGGTGCGCAGGCGGATATGTAAGTTAGATGTGAAATACCCGGGGTTAACCTGGGAGGTGCA
+
CCCCCGFFFCDEGG7FGGGGCGGCEEFGGGGFAFFGGGGFGFGGDCDEF@DFFGFCFGDFGG<EG@CCBCFGEGGGFGGGGGGCFG<E@FDEFFGFCEFFDFGEEFB<FGGGG,B7FFFGFGGGGGGGGGGDFD<FFFECFDB>A<3AFDFFD<DG>FGGGGFGGCFF<F7F@>F::;,,@DF<*E@FFGGD7FCF:B8,CFGCCE*;FC8E8CCC=/:A9EEGCEFF+0+2CFGECCCCCFCCE5CC5CGGCGE)A*2?ECFC::FFFCCFGGFCDFCGDB3**837)*7:>)8>@@3<0
@M03506:14:000000000-AKVR1:1:1101:23459:4872 1:N:0:33
CGAACTCCTACGGGAGGCAGCAGTCGGGAATTTTGGGCAATGGGCGAAAGCCTGACCCAGCAACGCCGCGTGAAGGATGAAATCCCTCGGGATGTAAACTTCGCAAGAACGGGAAGAATAAGTCTGCGCGAATATCGCAGATGATGACGGTACCGTTTGTAAGCTCCGGCTAACTCCGTGCCAGCAGCCGCGGTACTACGGGGGGAGCAAGCGTTGGTCGGATTTACTGGGCGTAAAGGGCGCGTAGGCGGCCACTGCAAGCCAATTGTGAAATCTCCGGGCTTAACTCGGAAAGGTCAAC
+
CCCCCFEGEFGGGDGGCFEGGGGEFGGG7C8CFGGGGGGGGFGGF@CGEGGFGGGGGCFDGGGGCFEFGGGGG<E@EFFGDAFG@?EFGDFEE>FD<FGAEGGGGDE8FFGGCBFGGD,B,CBD,8?6FFEFGCC<<CCFCFFF==@F>FEC*>F6CDGGCGG,,?>@@CBFGGFA7=FGG@FGGGC>CF:<*4:*5?BCEE5ECEEDEFFF82;:580:E11;AC9E9+;;C*:*1:78=55CGDC<FEE=DGG4C?**<*9=C4+9CF747DGG7*9D<B@>+*0*)/),).))*/769
@M03506:14:000000000-AKVR1:1:1101:7818:4879 1:N:0:33
CGAACTCCTCCGGGAGGCAGCAGTAGGGAATCTTGGACAATGGACGAAAGTCTGATCCAGCGACGCCGCGTGGGGGACGAGGGCCCTCGGGTTGTAAACCCCTGTTGTTGGGAAAGAAGCCGGGCGCATAGCCCGGTGACGGTACCCAACGAGGAAGCCCCGGCTAACTACGTGCCAGCAGCCGCGGTAAGACGTAGGGGGCGAGCGTTATCCGGATTCACTGGGCGTAAAGGGCGCGCAGGCGGCTACGTAAGTCCGGCGTGAAATCCCATGGCTTAACTGTGGAACTGCGTCGGATACT
+
CCCCCGGGG9FGGGGGGGGGGGGGGGGGGGGGGGGGGGGGGGGGGGGGGGGGGGGGGGGGGGGGGGGGGGGGGDGGGGGGGGGGGGGGGGGGGGGGGGGGGGGGGGGGGGGGDGGGGGGGGGGGGGGGGGGGGGGGGGGGGGGGGGGGGGGGGGGGGGGGGGGGGGGGGGGGGGGGGGGGGGGGGGGGGGGGGGCGGDGGGGGEGGGGGEGGFGGGGGFCFFGGGGEEE857CEGGGGGGGGGGGGEGGGCFGGCGEDGGGGGGC7FFCF7?7FG*9?7::6*:C?FFFGFFFF:D50>?*
@M03506:14:000000000-AKVR1:1:1101:9532:4884 1:N:0:33
CGAACTCCTACGGGAGGCAGCAGTCGGGAATTTTGGGCAATGGGCGAAAGCCTGACCCAGCAACGCCGCGTGAAGGATGAAATCCCTCGGGATGTAAACTTCGCAAGAACGGGAAGAATAAGTGAGGGTTAATATCTCTCGCGATGACGGTACCGTTTGTAAGCTCCGGCTAACTCCGTGCCAGCAGCCGCGGTAATACGGGGGGAGCAAGCGTTGTTCGGATTTACTGGGCGTAAAGGGCGCGTAGGCGGCCACCGCAAGTCGATTGTGAAATCTCCGGGCTTAACCCGGAAAGGTCAAC
+
CCCCCGGGGGGGGGGGGGGGGGGGGGGGGGGGGGGGGGGGGGGGGGGGGGGGGGGGGGGGGGGGGGGGGGGGGGGGGGGGGGGGGGGGGGGGGGGGGGGGGGGGGGGGGGGGGGGGGGGGGGGGFFGGGGGGGGGGGGFGGGGGGGGGGGGGGGGGGGGGFGGGGGGGGGEGGGGGGGGFGGGGGGGGGGGGGFEGGGGGGGGGGGGGGGGGGGGGGGGGG5EEGGGGGGFGGE===77CEGDGEGGGGGGGGCGGGFGDGGGG5DGGGGGF=CFC7=CCDDEGF@C6:D)1>DFFFF?49
@M03506:14:000000000-AKVR1:1:1101:12593:4909 1:N:0:33
CGAACTCCTACGGGAGGCAGCAGTGGGGAATTTTGCGCAATGGGGGAAACCCTGACGCAGCAACGCCGCGTGAAGGATGAAGGTCTTTGGATTGTAAACTTCTTTCGTCCGGGACGATAATGACGGTACCGGAATAAGAAGCCCCGGCTAACTTCGTGCCAGCAGCCGCGGTAATACGAAGGGGGCGAGCGTTGTTCGGAATTATTGGGCGTAAAGGGCGCGTAGGCGGTGCGGTAAGAGTGTTGTGAAATCCTCGGGCTCAACTCGAGGCCTGCAACGCTGACTGCCGTGCTGGAGTGTG
+
CCCCCGGGGFGGGGGGGGGGGGGGGGGGGGGGGGGGGGGGGGGGGGGGGGGGGGGGGGGGGGGGGGGGGGGGGGGGGGGGGGGGGGGGGGGGGGGGGGGGGGGGGGGGGGGGGGGGGGGGGGGGGGGGGGGGGGGGGGGGFFGGGGGGGGGGGGGGGGGGGGGGGGGGGGGGGGGGGGFGGGGGGGGGGGGEGGGFFEEGGGFGGGGGGGGGGGGGGGDGGGGGGGGEGCEGGGGGEFCGGGFFGGEFFCGGGGFGDF:DGFDCGGGGG<EFGFGGGFGDDBEGGFF49C@0>FF4<?F67
@M03506:14:000000000-AKVR1:1:1101:7368:4912 1:N:0:33
CGAACTCCTCCGGGAGGCAGCAGTCGAGAATTTTTGACAATGGGGGAAACCCTGATCGAGCGACGCCGCGTGGAGGATGAAGGTCTTCGGATTGTAAACTCCTGTCATTGGGGAACAAGGTGCATACGTTAACTGCGTGTGCATTGATAGTACCCGAAGAGGAAGAGACGGCTAACTCTGTGCCAGCAGCCGCGGTAATACAGAGGTCTCAAGCGTTGTTCGGATTCATTGGGCGTAAAGGGTGCGTAGGCGGCGCGGTAAGTCGGGTGTGAAACCTCGGAGCTTAACTCCGAAACTGCAT
+
CCCCCGGGG9FGGGGGGGGGGGGGGGGGEFGGGGGGGGGGGGGGGGGGGGGGGFGGGGGGGGGGGGGGGGGGGGGGGGGGGGGGGGGGGGGGGGGGFGGGGGGGGGGGGGGGGGGGGGGGGGGGGFGGGGGGGGGGGGGGGGGGGGCGGGGGGFGGGGGGGGGGGFGGGGGGGEGGGGGGGGGGGGGGGGGDGGGGGGGGFFGGGGGGGGGGGGGGGGGGGGGCG5@+AFDGGGGEGDGGGCFGGGGDGGGGCGGGGFGDEFGGGG5*CDC427>:*8DGC>EGD?*82?@:;57:***69
@M03506:14:000000000-AKVR1:1:1101:5752:4913 1:N:0:33
CGAACTCCTACGGGAGGCTGCAGTAGGGAATCTTGCGCAATGGGCGAAAGCCTGACGCAGCCATGCCGCGTGAATGATGAAGGTCTTAGGATTGTAAAATTCTTTCACCGGGGAAGATAATGACGGTACCCGGAGAAGAAGCCCCGGCTAACTTCGTGCCAGCAGCCGCGGTAATACGAAGGGGGCTAGCGTTGCTCGGAATTACTGGGCGTAAAGGGCGCGTAGGCGGATATTTAAGTTGGGGGTGAAATCCCGGGGCTCAACCTCGGAATTGCCTTCAAAACTGGATATCTTGAGTTCG
+
CCCCCGGGGGGGGGGGGGGGGGGGGGGGFGGGGGGGGGGGGGGGGGGGGGGGGGGGGGGGGGGGGGGGGGGGDGGGGGGGGGGGGGGGGGGGGGGGGGGGGGGGGGGGGGGGGGGGGGGGGGGGGGGGGGGGGGGGGGGGGGGGEEGGGGGGGGGGGFGGGGGGGGGGGGGGGGGGGGGGGGGGGGGGGGGGEGGFGGGGGGGGGGGGDFGEGGGGFGGGGGEGGGFEG>C*3CC?<FGGCG5CEGGGEFGGGGCGGFGGGGGGFG6>EDCFCCGGFFGGCFF:7@CFFG=AFFF??F477
@M03506:14:000000000-AKVR1:1:1101:8020:4950 1:N:0:33
CGAACTCCTCCGGGAGGCAGCAGTGGGGAATTGTTCGCAATGGGCGCAAGCCTGACGACGCAACGCCGCGTGGAGGATGAAGGTCTTCGGATTGTAAACTCCTGTTGCTCGGGACGAAAAGCTTCGACCTAACACGTCGAAGTCTGACGGTACCGGGTGAGGAAGCCCCGGCTAACTCCGTGCCAGCAGCCGCGGTAATACAGAGGGGGCAAGCGTTGTTCGGAATCACTGGGCGTCAAGGTCGCGTAGGCGGCTCGCTATGTCGAACGTGAAATCCCCGGGCTCCACCCGGGAACTGCCT
+
CCCCCGGGG9FGFEC7BFF@GGGGGGGGECFFEFGFGGGDGDFGFGGGGCFGGFGGGDGGGGE:=>FF=CFF7:EGGGECFFFFFEEGGE@ECEGGCFGAFGF,CFGFGGG>E@FGGDGGGGEGGCCFFFA<F<FCEGG<*CFFGFFFG*>*>FFGFFGGG>:CFEFGGG7@GDA<?C,=FCC@F@C@FGGGECGGG5F7<+<9<88?EGG8CFEEEEEGDEC5*;F7C<98EGEE**7+<+<=E=7)*2<*>E***0***+2<:*1>C*/.1**029/17B@EF)*50*59))).96*)*
@M03506:14:000000000-AKVR1:1:1101:23721:4973 1:N:0:33
CGAACTCCTACGGGAGGCAGCAGTTGGGAATTTTTCACAATGGACTAAAGTCTGATGACGCGACGCCGCGTGGAGGAAGACGGCCTTCGGGTTGTAAACTTCTTTTCCCAGGGACGATTATGACGGTACTTGGGGGATAGGGGCCTGCTAACTACGTGCCAGCAGCCGCGGTATTACGTAGGGCCCGCGCGTGCTGCGGTATTATGGGGGGTAAAGAGTACGGAGGCGGTTGGGTAAGACAAGGGTTAAAGCGGCATGCCTAGCGTGGGATGTGCCGTTGTTACTGCCAGAATCTACGATA
+
CCCCCGGGGGGGGGGGGGGGGGGGCGGGGGGG,E<F6FGGGGG<F,CF,E;FFGGCG,6FF66CGGGGGGGGGDGGG<FGDGG+C=F<FG7FGGGGGGGGGGGCG<?,CFGGGGF7F:3+5,CF3=++B,,3,,3++3@,@F+3*3@DFC9,33@*6,*1@F*FC,D>F7C<7*3CG*=,=*1CFBF*1*11//1++/1CE*0+32<FE**/;++<+033+2*****/*:?*:E*++<C6+***2***3+AE)*:)*8*>+<*+/1*)7*+)220+9.*91.*<C67))0)(***19).8)
@M03506:14:000000000-AKVR1:1:1101:22005:4989 1:N:0:33
CGAACTCCTACGGGAGGCAGCAGTCGAGAATTTTTCTCAATGGGGGAAACCCTGAAGGAGCGACGCCGCGTGGAGGATGAAGGTCTTCGGGTTGTAAACTCCTGTCATTTGGGAACAAGTGCCGGTACCTAACTGCTACCGGCTTGATAGTACCAGAAGAGGAAGGGACGGCTAACTCTGTGCCAGCAGCCGCGGTAATACAGAGGTCCCAAGCGTGGTTCGGATTCACTGGGCGTACAGGGTGCGTAGGTGGCCGGGTAGGTCTGACGTGAAATCTCCGAGCCTATCTCGGAAACTGCAC
+
CCCCCGFEF9FGGGEGEDGGGGGGFGGEFCFFGGGGGGGFFGDECCDGGGFGFGGGFGCGFGGG7FGGGGFFGDGGGGGGFGAFGFGG<FGFGEFGGGGAFGFGGFGGGGGA=CFGFGFFF9E:CBFCGGCFGGGGGGF<CEGGGB@FGFGFF,@F<FF?FF<FFGFGGGDDEFGCEGFFFFGGG7FF,FCFGGCCCEG;F9FFE7?+<CEGC*1;**/*+:EC*CG?:0<CCCCE=**9*:CECE:D*:ECC=CGGD9)*1:C<*0:/957>>:<C?7<<>BCF7746:>B57B??/**)
@M03506:14:000000000-AKVR1:1:1101:21807:5018 1:N:0:33
CGAACTCCTACGGGAGGCAGCAGTCGAGAATTTTTCTCAATGGGGGAAACCCTGAAGGAGCGACGCCGCGTGGAGGATGAAGGTCTTCGGATTGTAAACTTCTGTCATTGGGGAACAAGGTGCATACGTTAACTGCGTGTGCATTGATAGTACCCGAAGAGGAAGAGACGGCTAACTCTGTGCCAGCAGCCGCGGTAATACAGAGGTCTCAAGCGTTGTTCGGATTCATTGGGCGTAAAGGGTGCGTATGCGGCGTGGTAAGTAGGGTGTGAAATTTCGGAGCTTACCTCCGAAAGTGCAT
+
CCCCCGGGGAFGDGGGGGGGGGGGGGFFF@FGGGGGDGGDGGGGGGGGGGGGGGGGGGGGFGGCF>FGGGFGGGGGGGGGGGGGGGGGGGGGGDGGFGFGGGGGGGDFGGGGGEGFFGGGGGGGGFFEGGEGGDGFGE@FFGFGFGGGGGGGCFFF7FECFGGGGGGGGGGD*CFGCGFGGGFGGG@EDFGGGGGGGGGCFGGGGGGGDF?999=;8:?FC5=*:CFFG+:+CFCC5;9E?CFCGGED5:7:CC=DEFFD?C*++;:CEGGF777A06*)/5):C**/)*0,75>)99?41
@M03506:14:000000000-AKVR1:1:1101:20093:5069 1:N:0:33
CGAACTCCTACGGGAGGCAGCAGTGGGGAATTTTGCACAATGGGGGAAACCCTGATGCAGCGACGCCGCGTGAGCGATGAAGCCCTTCGGGGTGTAAAGCTCCTTCGGCAGGGAAGATTATGACGGTACCTGCAGAAGCAGCTGCGGCTAACTACGTGCCAGCAGCCGCGGTAATACGTAGGCAGCAAGCGTTGTTCGGAGTTACTGGGCGCAAAGGGTGTGTAGGCGGTCTTCTAAGTCTGGTGTGAAATCTCCCGGCTCAACTGGGAGGGGGCGCCGAAAACTGGAAGGCTAGCGTGCG
+
CCCCCGGGFFGGGGGGGGGGGGGGGGGGGGGGGGGGGGG8FGGGGGGGGGGGGGGGGGGGGGGGGGGGGGGGGGGGGGGGGGGGGGGGGGGGEGGGGGGGGGGGGGGEGGGGGGGGG9=>FGGGGGGCGGFGGGGGGGGGGGGGGGGGGGCFGFGGGFGGGGCFGF:FGGG@FE9>CFGGGEFFCGCFGFD<FFE*?CE>C;6<E+C:ECG*:88@8E=58C=EGGFGDC1/<CF<+<*0<9?F?:C7?7:<?CC4:5<3A?CC7>FG*CE3))17>@G37>:G+/788>DB??4)87B3>
@M03506:14:000000000-AKVR1:1:1101:23136:5082 1:N:0:33
CGAACTCCTACGGGAGGCAGCAGTCGAGAATTTTTCTCAATGGGGGAAACCCTGAAGGAGCGACGCCGCGTGGAGGATGAAGGTCTTCGGGTTGTAAACTCCTGTCATTTGGGAACAAGGTGTGCGCGTTAACTGCGCGCGCATTGATAGTACCAGAAGAGGAAGAGACGGCTAACTCTGTGCCAGCAGCCGCGGTAATACAGAGGTCTCAAGCGTTGTTCGGATTCATTGGGCGTAAAGGGTGCGTAGGCGGCGTGGTAAGTCGGGTGGGAAATTTCGAGGCGTTACTTCGAAACGGCAT
+
CCCCCGGGGFGGGGGGGGGGGGGGGGFFGGGGGGGGGGGGGGGGGGGGGGGGGGFGGGGGGDGGGGGEGGCFGGGGGGGGGGG<EGGGGGGGGGGGGGGFFGCFGFEGGEGFGGEGGFGFD,DFFGCDGGGGGGCFGGGGGGGDCFGGFGGGFGGCFGGGGFGGGGGGGGGG*<AFFFAEFGGFGEFGGGEEGEE:8*<BCC@@CG<AFGG++<C*;C85C=C:E5A9+00<8FD*::7+<*2:EGE*8:CCD5=C8>50++2<EGCC5)757CC7*9>7<:)**)1.)28:>5>>)8>30
@M03506:14:000000000-AKVR1:1:1101:27054:5103 1:N:0:33
CGAACTCCTACGGGAGGCAGCAGTCGGGAATTTTGGGCAATGGGCGAAAGCCTGACCCAGCAACGCCGCGTGAAGGATGAAATCCCTCGGGATGTAAACTTCGCAAGAACGGGAAGAATAAGTGAGGGTTAATATCTCTAGCGATGACGGTACCGTTTGTAAGCTCCGGCTAACTCCGTGCCAGCAGCCGCGGCAATAAGGGGGGAGCAAGCGTTGTTCGGATTTACTGGGTGTAAAGGGCGAGTAGGCGGCCACAGCAAGTCGATTGTGCAATCTCCGGGCTGAACCGGGCAAGGGAAAC
+
<CCCCFFGG<FGGGGGGEEGGGGE8@FGCFDAFFGGGGGGGGFFGGGGGGGFEGFFFGGGF<FGGDEECFGGGFFFEGGGG9AECFF8>CEGDE@FFFC<FFGDDGCCFFEFGGGCBFCF9<AC9FCGG<<=,<@FCFG,><+>FFGGGGGFCFG+3@:DFC,7@FG:C7F@73,??FF>:*7<<FC@,=7C**4=C++5B<@C>8888*;*28/:2*+1?2/;F++396;*;*+9C+:/21*2**0*02:=)*:**)296+:C57?*3:+***90*05)/<@/*/2)(17())0)))).)
@M03506:14:000000000-AKVR1:1:1101:4563:5106 1:N:0:33
CGAACTCCTACGGGAGGCAGCAGTGGGGAATCTTGCGCAATGGCCTAACGGCTGACGCAGCGACGCCGCGTGTGGGATGAAGCTCTTCGGAGTGTAAACCACTGTTGCCCGGGACGAACAGCTCGATTAGTCGAGCCTGACGGTACCGGGTGAGGAAGCACCGGCTAACTCCGTGCCAGCAGCCGCGGTAATACGGGGGGTGCGAGCGTTGTCCGGAATCACTGGGCGTAAAGGGCGCGTAGGTGGTTTGATAAGGGGGTGGTGAAAGTCCGGGGCTCAACACCGGATCTGCCGTGCCGAC
+
CCCCCGGGGGGGGGGGGGGGEGGGGGGGGGGGGGGG>FFGGGGGGGGFGGGGGGGGGGGGGGGGGGGGGGGGGFGGGGCGGGGFGGGGGGGGGGGGGGGFGGGFGGGGFFGGGGGGGGDGGGFGGGGGGGDFGGEGGGGGGGGGGGGGGGGGGFGDFGGG,FGGGGGGGG@FGGGGFGGGGGGGGGGGGGGFG7CGGGGG?CGE?CCGEGGGGF8C5EEFGGGGGGFGEGE5CE55ECD8>CG?EF/C*:<9CFGGF)))2>CCFG:F?FG)9CDG))*959<5:7>7>**5?EDFFFFF3
@M03506:14:000000000-AKVR1:1:1101:14371:5112 1:N:0:33
CGAACTCCTACGGGAGGCAGCAGTGGGGAATTGTTCGCAATGGGCGCAAGCCTGACGACGCAACGCCGCGTGGAGGATGAAGACCTTCGGGTCGTAAACTCCTTTCGATCGAGACGAATGGCCTCCGGGTGAACAATCCGGAGGAATGACGGTACCGAGAGAAGAAGCCCCGGCTAACTCCGTGCCAGCAGCCGCGGTAATACGGGGGGGGCAAGCGTTGTTCGGAATTACTGGGCGTAAAGGGCTCGTAGGCGGCCAACTAAGTCAGACGTGAAATCCCTCGGCTTAACCGGGGAACTGC
+
CCCCCGGGGGGGGGGGGGGGGGGGGGGGFGGGGGGGGGGGGGFGGGGGGGGGGGGGGCGGGDGGGGGGGGGGGGGGGGGGFGGGGGGGGGGGGGGGGGGGGGGGGGGGFGGGGGGGGGGGGGGGGGGGGGGGGGGGGFFFGGGGGGGGGGGGGGGGGDGGGGGGGGGGFGGGGGGGGGGGGEGGGGGGGGGGGGGGGGGGGGGGGGGGGGCGGCGGGCC=8C@>EGDG6CFGGGGGGGGCEGGD5EFGECGGGGGCC>9CCGFG?>7C79555**<*9C<<FBGG:DF4>F35>D)>>4=*
@M03506:14:000000000-AKVR1:1:1101:9089:5122 1:N:0:33
CGAACTCCTACGGGAGGCAGCAGTGGGGAATTGTTCGCAATGGGCGCAAGCCTGACGACGCAACGCCGCGTGGAGGATGAAGATCTTCGGGTCGTAAACTCCTTTCGATCGAGACGAACGGCCTCCGGGTGAACAATCCGGAGGAATGACGGTACCGAGAGAAGAAGCCCCGGCTAACTCCGTGCCAGCAGCCGCGGTAATACGGGGGGGGCAAGCGTTGTTCGGAATTACTGGGCGTAAAGGGCTCGTAGGTGGCCAACTAAGTCAGACGTGAAATCCCTCGGCTTAACCGGGGAACTGG
+
CCCCCGGGGGGGGGGGGGGGGGGGGGGGGGGGGGGGGGGGGGGGGGGGGGGGGGGGGGGGGGGGGGGGGG=FGGGGGGGGGGGGGGGGGGGGGGGGGGGGGGGGGGGGGGGGGGGGGGGGGGGGGGGGGGGGGGGGGGGGGGGGGGGGGGGGGGGGGGGGGGGGGGGGFFGGGGGGGGGGGGGGGGGGGGGGCEGGGGGGGGGGGGGGGGGGGFGGG8EGGGFDE>EGGFGGGG=CGGCGGGGGGGGD?EGGGGGF=F4CFFGG?CGGDGC8DFFGGB>DFFBGGFD)2:?>BEB)78?F)
@M03506:14:000000000-AKVR1:1:1101:16178:5130 1:N:0:33
CGAACTCCTACGGGAGGCAGCAGTGGGGAATTTTGCGCAATGGGGGAAACCCTGACGCAGCAACGCCGCGTGGAGGATGAAGCCCCTTGGGGTGTAAACTCCTTTCGACCAAGACGATAATGACGGTACTGGTGGAAGAAGCACCGGCTAACTCTGTGCCAGCAGCCGCGGTAATACAGAGGGTGCAAGCGTTGTTCGGAATTATTGGGCGTAAAGGGCGCGTAGGCGGCGCCACAAGTCACCTGTGAAATCTCTGGGCTTAACTCAGAGCCTGCAGGCGAAACTGTGGTGCTGGAGTATG
+
CCCCCGGGGGGGGGGGGGGGGGGGGGGGGGGGGGGGGGGGGGGGGGGGGGGGGGFGGGGGGGGGGGGGGGGGGGGGGGGGGGGGGGGGGGGGGGGGGGGGGFGGGGGGGGGGGGGGGGGGGGGGGGGCFGGGGGGGGGGGGGGGGGGGGGGGGGGFGGGGGGGDGGGGGGGGGDFGGGGGGFBFGGGFGGGBCFCBFGGEGGGGFGGGFGGGGDFGGGGGGGCGGGGGEGGDG=EGFGGGGGGFF<F:C+AEFFGCFFGF5FFGFGCGGGGFC4CCC@GG585E:=:0:C><6794766/=
@M03506:14:000000000-AKVR1:1:1101:8457:5159 1:N:0:33
CGAACTCCTCCGGGAGGCAGCAGTGGGGAATTTTCCGCAATGGGCGAAAGCCTGACGGAGTGACGCCGCGTGTGGGACGAAGGCCTTCGGGTCGTAAACCACTGTCAGTGGGAAAGATGGGTGTCGACGCGATAACCGTCGGCATCTGACGGTACCTGCAGAGGAAGCCCCGGCCAACTCTGTGCCAGCAGCCGCGGTAAGACAGAGGGGGCAAGCGTTGCTCGGAATTACTGGGCGTAAAGGGCGCGTAGGCGGGATGGCAAGTCGGTCGTGAAATCCTTCGGCTCCACCGAAGCACGTC
+
CCCCCGGGG<EFGGGGGGEGGGGGGGGGGGGGGGGGGGGGGGGGGGGGGGGGGFGGGGGGGGGGGGGGGGEGFFGGGGGGGGGGGGGGGGGGGGGGGGGGGGGGGGGGGGGGGGGGG<CFGFGGGGGGGGGGGGGGFGFFGFGEGGGGFFGGCFGGGGCEGGGGGGGCFGEGDDCCGGFFG@F,FFGGGGGFCCE>CEG?FFGGGGDEGGGDEGCG5EGGGGCEEGDFGFGGGGGGGC)?5FCEGG=<8CGEGGGGD@<C0:=79:*CCGG3<4C978<:F7@GE)*).9F9))))07:))
@M03506:14:000000000-AKVR1:1:1101:12544:5229 1:N:0:33
CGAACTCCTACGGGAGGCAGCAGTAGGGAATATTGGACAATGGGCGAAAGCCTGATCCAGCGACGCCGCGTGAGGGATGAAGGCCTTCGGGTTGTAAACCTCTGTTGTTGGGAAAGAAGCCGGGTGCATAACCCGGTGGCGGTACCCAACGAGGAAGCCCCGGCTAACTACGTGCCAGCAGCCGCGGTGAGACGTAGGGGGCGAGCGTTATCCGGATTCACTGGGCGTAAAGGGCGCGTAGGCGGTTACGAAAGTCCGATGTGAAAAGTCACGGCTCAACTGTGATCGTGCATCGGATACT
+
CCCCCGGGGGGGGGEGGGGGGGGFGGGGGGGGGGGGGGGGGGGGGGGGGGGGGGGGGGCGGGGGGGGGGGGGGGGGCGGGGGGGGGGGGGGGGGGGGGGGGGGGGGGGGGGGGGGGGGGGGGGGGGGGGGGGGGGGGGGGEGGGGGGGGGGGGGGGGGGGGGGGGGGGGGGGGGGGGGGGGGGEGGGEGFGGGGEFGGDGEEE>EGGECCFFFEGEEGGGGGGGFCC88E8CGGEEEGGDGGGGGGGDGG5CCEFFCB3C7*?:9CEF:FGFCD357FFGGFFG+/>F1DD?FFEF7@>F9
@M03506:14:000000000-AKVR1:1:1101:19441:5247 1:N:0:33
CGAACTCCTACGGGAGGCAGCAGTGGGGAATTTTTCGCAATGGGGGCAACCCTGACGAAGCAACGCCGCGTGGATGATGAAGTCTCTTGGGACGTAAAATCCTTTCGACGGGGAAGAAACCGCAAGGTTGACGGTACCCGTAGAAGAAGCCCCGGCTAACTCCGTGCCAGCAGCCGCGGTAATACGGGGGGGGCAAGCGTTGTTCGGAATTACTGGGCGTAAAGGGCGCGTAGGCGGTTCGCTAAGTTGAATGTGAAAACTCTGGGCTTAACCCAGAGCCTGCATTCAATACTGGCGGGCT
+
CCCCCGGGGGGGGGGGGGGGGGGGGGGGGGGGGGGGGGGGGGGGGGGGGGGGGGGGGGGGGGGGGGGGGGGGGGGGGGGGGDGGGGGGGGGGGGGGGGGGGGGGGGGGGGGGGGGGGGGGGGGGGGGGGGGGGGGGGGGGGGEGGGGFGGGGGGGGGGGGGGGGGGGGGGGGGGGGGGGGGGGGGGGGGGGGGGGFGGGGEGEFGGGGGGGGGGGGGCG*:8CFGGGG>C8?EGGGGCGEGGGGGFGGGGFGCCFGEFGG6CCFGGGF50AFC5CGFFGGGFFDCF:@2C6??F?@EDFF5
@M03506:14:000000000-AKVR1:1:1101:26420:5265 1:N:0:33
CGAACTCCTACGGGAGGCAGCAGTGGGGAATTGTTCGCAATGGGCGCAAGCCTGACGACGCAGCGCCGCGTGGAGGACGAAGACCTTCGGGTCGTAAACTCCTTTCGATCGAGACGAATGGCCTCCGGGTGAACAATCCGGAGGAGTGACGGTACCGAGAGAAGAAGCCCCGGCTAACTCCGTGCCAGCAGCCGCGGTAATCCGGGGGGGGCAAGCGTTGTTAGGAATTACTGGGCGTAAAGGGCACGTAGGCGGCCAACTAAGTCAGACGGGAAATCACACGGCCTAACCGGGGTACTGG
+
CCCCCCAAEFGGGDCEFEEDE8EC8F8CFFFFG<FEEDGDGG8FFGCGFGFCC8EE:F6@7@FFCF>F>:>CEGFFFFDEFG7FGFGGGGGGGCF<FFGGGGGGFGGFE@FFGGGC:BB,B,><C,C@CF@F,>>FGGGC**5<FGCF,DF:FFDEGGC::<2<:<F,441<FF<C::FF<CFC880A>FFF88C8>1*:++:CCEGEDCEC8*:;8?//28+<89+<ECGFF?FCE8DEFGF*7*:75*2*7:EGC:5C66>F+*3:99*)/7)7>7*9*/)2*)18)*)(.000))*0)
@M03506:14:000000000-AKVR1:1:1101:22146:5317 1:N:0:33
CGAACTCCTACGGGAGGCAGCAGTCGAGAATTTTTCTCAATGGGGGAAACCCTGAAGGAGCGACGCCGCGTGGAGGATGAAGGTCTTCGGGTTGTAAACTCCTGTCATTTGAGAACAAGCGTCGGTAAGTAACTACTACCGGCTTGATAGTATCAGAAGAGGAAGAGACGGCTAACTCTGTGCCAGCAGCCGCGGTAATACAGAGGTCTCAAGCGTTGTTCGGATTCATTGGGCGTAAAGGGCGCGTAGGCGGTCTTGTCAGTCCCTTGTGAAATCACCCGGCTCAACTGGGGAACTGCAC
+
CCCCCGGGGCGGGGGGGGGGGGGGGGGGGGGGGGGGGGGGGGGGGGGGGGGGGGGGGGGGGGGGGGGGGGFGGGGGGGGGGGGGFGGGGGG8FGGGGGGGGGGGGGGFGGGGGGGGGGGGGGGGGGGEGGGGGGGGGGGGGGGGGGGGGGGGGGGGGGGGGGFFGGFFGGGGGGGGGGGGGGGGGDGGGFFGGGGC:B9FFGGGGFCFGDCCGGCEGDCFGEGCG*+A?FC8FC5:5=FFGGCCGDCGGEGDGC21CFGGGGGCCDE7CGF6F>C+09DGG>ECC=F?<FF67>>>@F4*9
@M03506:14:000000000-AKVR1:1:1101:19671:5352 1:N:0:33
CGAACTCCTACGGGAGGCAGCAGTGGGGAATATTGCGCAATGGGCGAAAGCCTGACGCAGCAACGCCGCGTGAGTGATGAAGGCCTTCGGGTCGTAAAGCTCTGTCGGAGGGAACGAATGCTCCTGAGGTTAACAGCCTCGGGAAGCGACGGTACCCTCAAAGGAAGCACCGGCTAACTCTGTGCCAGCAGCCGCGGTAATACAGAGGGTGCAAGCGTTGTTCGGAATCATTGGGCGTAACGGGCGTGTAGGCGGTTTGTTAAGTCATGTGTGAAATCCCCCGGCTCAACCGAGGAAAGAC
+
CCCCCGGGGGGGGGGGGGGGGGGGGGGGGGGFGGGGGGBFGGGGGGGGGGGGGGGGGGGGGGGGGGGGGGCCFGEFFGGGGGGGGGGGGGGGGGGGGGGFGCGGGGGGGGGGGGGGGGGGGGGGGGGGGGGGGGGGGFFGGGGGGGGGGGGGGGGGG9FFGGGGGGGGGGCCEGEGGGC9FFEFCFGGFGGGGGGGG8CEGFCFGFGGGGGC?C@GGCEGGGFEGCEGCGG7+<CCEG35**:75ECD=:CEGDG7CED5:+:FGDCDFFG=4CF?FFFC*<DE5:D62749)<@:)95))
@M03506:14:000000000-AKVR1:1:1101:13226:5356 1:N:0:33
CGAACTCCTACGGGAGGCAGCAGTGGGGAATTGTTCGTAATGGGCGCAAGCCTGACGACGCAACGCCGCGTGGAGGACGAAGACCTTCGGGTCGTAAACTCCTTTCGATCGAGACGAACGGTCTCCGGGTGAACAATCCGGAGGAGTGACGGTACCGAGAGAAGAAGCCCCGGCTAACTCCGTGCCAGCAGCCGCGGTAATACGTAGGTGGCGAGCGTTGTCCGGATTTACTGGGCGTAAAGAGCGCGCAGGCGGCTGGTCAAGTCCGATCTGAAAGCTCCCGGCTTAACTGGGAAATTGC
+
CCCCCGGGGDGGGGGGGGGGGGGGGGGGGGGGGGGGGGGGGGGGGGGGGGGGGGGGGGGGGGGGGGGGGGGGGGGGGGGGGGGGGGGGGGGGGGGGGGGGGGGGGGGGGGGGGGGGGGGGGGGGGGGGGGEGDGGGGGGGGGGGGGGGGGGGGGGGGGEGFGGGGGGGFGGGEGGGGGGGGGGGGGGGGGGGGGGEGGDDFGGGGFFCFFGGGDGECCGGEGGGG8C*<<<99ECFGGGGFG+C?5CDGE5CGEEG8@D7:F=FGGFD***027CCC?:CG>)>E>17>GF27>4).09F/
@M03506:14:000000000-AKVR1:1:1101:18027:5384 1:N:0:33
CGAACTCCTACGGGAGGCAGCAGTAGGGAATATTGGACAATGGGCGAAAGCCTGATCCAGCGACGCCGCGTGAGGGATGAAGGCCTTCGGGTTGTAAACCTCTGTTGTTGGGAAAGAAGCCGGGTGCATAACCCGGTGACGGTACCCAACGAGGAAGCCCCGGCTAACTACGTGCCAGCAGCCGCGGTGAGACGTAGGGGGCGAGCGTTATCCGGATTCACTGGGCGTAAAGGGCGCGTAGGCGGTTACGCAAGTCGGATGTGAAAAGTCACGGCTCAACCGTGATCGTGCATCCGATACT
+
CCCCCGGGGGGGGGGGGGGGGGGGGGGGGGGGGGGGGGGGGGGGGGGGGGGGGGGGGGGGGGGGGGGGGGFGEGGGGGGGGGGGGGGGGGGGGGGGGGGGGGGGGGGGGGGGGFGGFFGGGGGGGGGGGGGGGGGGGGGGGGGGGGGGGGGGGGGGGGGGGGDEGGGGGGGGGGGGGGGFGGGGGGGGGGGFFG7FGGEGGGGEGGGGGDD?GGGE8ECEFGFEGGGECE5FGEGGEGCGGGGGE:7CFEEEGE?GEFCDGED7C?FCCF79CGGEC?GGGFEGFFGFFGD(@6@:)08@/
@M03506:14:000000000-AKVR1:1:1101:17042:5399 1:N:0:33
CGAACTCCTACGGGAGGCAGCAGTGGGGAATTGTTCGCAATGGGCGCAAGCCTGACGACGCAACGCCGCGTGGAGGACGAAGATCTTCGGGTCGTAAACTCCTGTCGAGTGGGAAGAATGGTTCGGGGGTGAATACCCTTCGGAATTGACGGTACCACTAAAGGAAGCCCCGGCTAACTCCGTGCCAGCAGCCGCGGTAATACGGGGGGGGCAAGCGTTGTTCGGAATTACTGGGCGTAAAGGGCTCGTAGGCGGCCAACTAAGTCGGATGTGAAATCCCCAGGCTTAACCTGGGAACTGC
+
CCCCCGGGGGGGGGGGGGGGGGGGGGGGGGGGGGGGGGGGGGGGGGGGDGGGGGGGGGGGGGGGGGGGGGGGGEGGGGGGDGGGGGGGGGGGGGGGGGGGGGGGGGGFGGGGGGGGGGGGGGGGGGGGGEGGFGGGGGGGGGGGGGGGGGGGGGG:FGCGGCFGGGGGGGFGGGGDCGGGGGGGGGGGGGGGGGGGGGGGGGGGGGGGGGGGDGGGGGGGGGFEGCEGGFG@CFGFG:DGGGGGGGFDG5CCGEGGGD<<EEFGCFGCCD5FGDFDF?4DGFBFFFGF27?94:550>@F4
@M03506:14:000000000-AKVR1:1:1101:9883:5403 1:N:0:33
CGAACTCCTACGGGAGGCAGCAGTAAGGAATATTGGTCAATGGACGCAAGTCTGAACCAGCCATGCCGCGTGGAGGATGAAGGTCCTCTGGATTGTAAACTTCTTTTATCTGGGAAGAAATCCACAAATTCTTTTGTGGTTGACGGTACCAGATGAATAAGCACCGGCTAACTCCGTGCCAGCAGCCGCGGTAATACGGAGGGTGCAAGCGTTATCCGGATTCACTGGGTTTAAAGGGTGCGTAGGTGGGTTGGTAAGTCAGTGGTGAAATCTCCAGGCTTAACTTGGAAACTGCCATTGA
+
CCCCCGGGGGGGGGGGGGGGGGGGGGGGGGGGGGGGGGGGGGGGGGGGGGGGGGGGGGGGGGGGGGGGGGGGGGGGGGGGGGGGGGGGGGGGGGGGGGGGGGGGGGGGGGGGGGGGGGGGGGGGGGGGGGGGGGGGGGGGGGGGGGGGGGGGGGGGGGGGGGGGGGGGGGGGGFGGGFGGGGGGGGGGGGGGGFFGFFGGGGGGGGGGGGGGGCFFGGGGGGGGGGGGGG5EEFFFFGGGGGGGGGGGGGGGGGGC?@FGGGGGGGFD?>CFGGGFFFF5F@FGGFGFBGF?BFFFFFFF*
@M03506:14:000000000-AKVR1:1:1101:18985:5404 1:N:0:33
CGAACTCCTACGGGAGGCAGCAGTCGGGAATTTTGGGCAATGGGCGAAAGCCTGACCCAGCAACGCCGCGTGAAGGATGAAATCCCTCGGGATGTAAACTTCGCAAGAACGGGAAGAATAAGTGAGGGTTAATATCTCTCGCGATGACGGTACCGTTTGTAAGCTCCGGCTAACTCCGTGCCAGCAGCCGCGGTAATGCGGGGGGAGCAAGCGTTGTTCGGATTTACTGGGCGTAAAGGGCGCGTAGGCGGCCACCGCAAGTCGATTGTGAAATCTCCGGGCTTAACCCGGAAAGGTCAAC
+
CCCCCGGGGGGGGGGGGGGGGGGGGGGGGGGGGGGGGGGGGGFGGGGGGGGGGGGGGGGGFGFGFGGGGGGGGGGGGGCFGGGGCGCEEGG7FGGFGGGGGGGGGDGGGGGGGG7FCEGFBEFGAEEGGGGGFFGGFFAF@CFFEGGGDGGGGGGGGGGGGGGGFFGGGGFFGGGFFGF@FFG:FG7CFGGG><C:BCC87CEEGGGGFGGGG>EGEDFE5?EGCCFCFFFFGC*;C<FGGE5EGGGGG==CDDFFCED<ECFDACFC?7+*:7?E:?CC5B):0*:=(93())8>9B<4*
@M03506:14:000000000-AKVR1:1:1101:22377:5455 1:N:0:33
CGAACTCCTACGGGAGGCAGCAGTGGGGAATTTTGGACAATGGGCGCAAGCCTGATCCAGCCATGCCGCGTGCGGGAAGAAGGCCTTCGGGTTGTAAACCGCTTTTGTCAGGGAAGAAACGGCCTGATCTAATACATCGGGCTAATGACGGTACCTGAAGAATAAGCACCGGCTAACTACGTGCCAGCAGCCGCGGTAATACGTAGGGTGCAAGCGTTAATCGGAATTACTGGGCGTAAAGCGTGCGCAGGCGGCTTTGCAAGACAGATGTGAAATCCCCGGGCTTAACCTGGGAACTGCC
+
CCCCCGGGG9FGGGDGGGGGGGGFGGGGGGGGGGGGGGGGGGGGGGGGGGGGGGFGGGGGGGGGGGGGGGFGGGGGGGGGFGGGGGGGGGDGGGGGGGGGGGGGGGGGGGGGGFGGGGGGFGGGGFGGGGGGGGGGGGGGGGGGGGGGGGGGG@FGGFFGGGGGGGGGGGGDGGGGGGGGGGGFFGGGGGGGGGGGEDE?@FFGGGGDFGGGGGGGGCEFGFGGGEGGGGGFFFGGGGDFGGGGDEGDDGGGGDGC5?FFGG=7FFG<70C9??FG:@FCDE:GC)6BA7@1>55?FFFF)
@M03506:14:000000000-AKVR1:1:1101:19468:5460 1:N:0:33
CGAACTCCTACGGGAGGCAGCAGAGGGGAATATTGTACAATGGGCGAAAGCCTGATCCAGCCATGCCGCGTGTGTGAAGAAGGTCTTCGGATTGTAAAGCACTTTAAGTTGGGAGGAAGGGCAGTTACCTAATACGTAATTGTTTTGACGTTACCGACAGAATAAGCACCGGCTAACTCTGTGCCCGCAGCCGCGGTAATACAGAGGGTGCAAGCGTGAATCGGAATTACTGGGGGTAAAGGGCGCGTAGGTGGTTAGTCAAGTTGGATGTGAATTCCCCGGGCCCAACCTGGGAACTGGC
+
BCC@@<<FGGFE7FCGDEB@;C<,,@B6+,EFF<C;@FC9EF8FC@6@F+,CF,@CAFGFGCEG8ECC:F6@FGGGGFCAFC@F?E,59,,B?8FE9CCAFGE,CC9?FFAFG8FFG8BFDDCEFG<5AEEGF<?D:<E@E97@FGF68C6DFD<C+CCC,7,>DFA=<D+@FC>FC;@,@F3>C,6CBC7AFCGD*:C9B<+?2?@EBC8EFF>5=**3<+*38AGCE?FFG5*:EEDC++1*1:><**5<>*/9+)2*++20<C+*0C64:**+:/99/.)5*)*)45)(.5))))/)0
@M03506:14:000000000-AKVR1:1:1101:15323:5471 1:N:0:33
CGAACTCCTACGGGAGGCAGCAGTGGGGAATCTTGCGCAATGGGCGGAAGCCTGACGCAGCAACGCCGCGTGCGGGACGAAGGCCTTCGGGTTGTAAACCGCTTTCAGCAGGGACGAACATGACGGTACCTGCAGAAGAAGCCCCGGCCAACTACGTGCCAGCAGCCGCGGTAATACGTAGGGGGCGAGCGTTGTCCGGATTTATTGGGCGTAAGGAGCTCGTAGGCGGTTTGGCAAGTCGGGTGTGAAAACTCCGGGCTCAACTCGGAGACGCCACGCGATACTGCCATGACTCGAGTCC
+
CCCCCGGGGGGGGGGGGGGGGGGGGGGGGGGGGGGGGGGGGGGGGGGGGGGGGGGGGGGGGGGGGGGGGGGGGGGGGGGGGGGGGGGGGGGGGGGGGGGGGGGGGGGGGGGGGGGGGGGGGGGGGGGGGGGGGGGFGGGGGGGGGDFGGGGGGFGGGGGGGGGGEGGGGGGEGGGGGG<FGGEGGGGGEEG8EGGGGGGE:5:CCGGGGGGGGGGGGFGFGGGGGGGGGGG5CEFD?FGDGGE5EGGCGGGG4<EGGEGGFGGGGGGGEG5>DCCEG33D<BDGGFDFFFFF6=BF4BFFF
@M03506:14:000000000-AKVR1:1:1101:13699:5518 1:N:0:33
CGAACTCCTACGGGAGGCAGCAGTGGGGAATCTTGCGCAATGGCCTAACGGCTGACGCAGCGACGCCGCGTGTGGGATGAAGCTCTTCGGAGTGTAAACCACTGTTGCCCGGGACGAACAGCTCGATTAATCGAGCCTGACGGTACCGGGTGAGGAAGCACCGGCTAACTCCGTGCCAGCAGCCGCGGTAATACGGGGGGTGCGAGCGTTGTCCGGAATCACTGGGCGTAAAGGGCGCGTAGGTGGTTTGATAAGGGTGTGGTGAAAGTCCGGGGCTCAACTCCGGATCGGCCGTGCCGAC
+
CCCCCGGGGEGGGGGGGGGGGGGGGGGGGGGGGGGGGGGGGGGGGGGGGGGGGGGGGGGGGGGGGGGGGGGGGGGGGGGGGGGGGGGGGGGGGGGGGGGGGGGGGGGGGGGGGGGGGGGGGGGGGGGGGGGGGGGGGGGGGGGGGGGGGGGGGGGGGGGGGGGGGGGGGGGGGGGGGGGGGGGGGGGGGGGGGGGGGGGGE>CEEEGGCGGGGFGGECFFGGGFGGGC:CCFGGGCCEG:=EGFGGGCFG?E:?FGGFD9CC7CD4A>9C<;DGG=)8*77=9?E39@97B9BB:>EFFF7
@M03506:14:000000000-AKVR1:1:1101:8420:5535 1:N:0:33
CGAACTCCTCCGGGAGGCAGCAGTCGGGAATTTTGCCCAATGGACGAAAGTCTGAGGCAGCAGCTCCGCGTGAGGGACGAAGGCCTTCGGGTCGTAAACCTCTTTTCTCAGGGAAGATACAAGACGGTACCTGAGGAATAAGCCACGGCTAACTACGTGCCAGCAGCCGCGGTAATACGTAGGTGGCGAGCGTTGTCCGGATTTACTGGGCGTAAAGAGCGCGCAGGCGGCTGGTCAAGTCCGATGTGAAAGCTCCCGGCTTAACTGGGAAATTGCATCGGAAACTGATCGGCTGAAAGGG
+
CCCCCGGGG9FGGGGGGGGGGGGGGGGGGGGGGGGGGGGGGGGGGGGGGGGGGGGGGGGGGGGGGGGGGGGGGGGGGGGGGGGGGGGGGGGGGGGGGGGGGGGGGGGGGGGGGGGGGGGGGGGFGGGGGFGGGGGGGGGGGGGGGGGGGGEGGGGGGGGGGGGGGGGGGGGGGGGGGGGGGGGGGGGGGGGGGG7FGGGGEGGGGGGGGGGGGDCFFCF?EEEGGGGDGGGGGGFGGGGEFGGDGGGGGGFGGCCFFEG<CC<FGFGGGGGFC7CGD*CC335EF=C*<FF?EFB>=7FF3
@M03506:14:000000000-AKVR1:1:1101:13225:5535 1:N:0:33
CGAACTCCTACGGGAGGCAGCAGTCGGGAATTTTGGGCAATGGGCGAAAGCCTGACCCAGCAACGCCGCGTGAAGGATGAAATCCCTCGGGATGTAAACTTCATAAGAACGGGAAGAATAAGTCCGTGCTAACACCACGGGTGATGACGGTACCGTTAGTAAGCTCCGGCTAACTCCGTGCCAGCAGCCGCGGTAATACGGGGGGAGCAAGCGTTGTTCGGATTTACTGGGCGTAAAGGGCGCGTAGGCGGCCACCGCACGTCAGTTGTGAAATCTCCGGGCTTAACTCGGAAAGGGCAAC
+
CCCCCGGGGFGGGGGGGGGGGGGFGGGG:FGGGGGGEFGGGGGGGGGGGGGFGFFGFGFGGGGGGGGGGGGGGGGGGGGGGGGGGGGGGGGGGGGGGGGGGGGGGGGGGGGEGGGGGGGGGGGFGGGGGGGGGGGGGFFGDGGGGGGFCGGGFGGGGDGGGFFGGGGGGGGGFFGGGGGGGGGGGCFGGGGDGFEDGGGGGGGGGGGGGFGFE;CEG=EGGDGGGG@FGGGGGEEGGG7CEGGGEGGG6EDE>5CGG@G):C<7=?:CCD79DGGG**9<D>):CBFFFD3(0).))7.<5
@M03506:14:000000000-AKVR1:1:1101:20647:5611 1:N:0:33
CGAACTCCTACGGGAGGCAGCAGTGGGGAATCTTGGACAATGGGGGAAACCCTGATCCAGCCATGCCGCGTGAGTGATGAAGGCCCTAGGGTTGTAAAACTCTTTCGCGCACGACGATAATGACGGTAGTGCGAGAAGAAGCTCCGGCTAACTTCGTGCCAGCAGCCGCGGTAATACGAAGGGGGCTAGCGTTGTTCGGAATTACTGGGCGTAAAGCGCGCGCAGGCGGTCCTTCAAGTCAGGGGTGAAAGCCCAGGGCTCAACCCTGGAATGGCCTTTGAGACTAGAGGACTTGGGTACG
+
CCCCCGGGFGGGGGDGGGGGGFGFGGGGGEGGGGGGGGGGGGGCGGGGGGGGGGGGGGGGGGGGGGGGGGGGDGGGGGGGGGCFGGGGE8@FGGGDGCFBFCFGFACEGGGGGGGCC@:CFGGGGGGGFGGGGDCCFDGGGCGGGGC@+:FGCGFEEFFFGGFAFGFCGG7<CFFCFFFFDGGGEC@*=:CBF78CEEEDGD+:@FDGFGC8CE*<CCEGEGGCED8EGEGCFFCG?CCFD??FGEGGF70**2:DF><*:9CFEC=<C4+19**3*97>*)79+/942*),/*9/85=:5
@M03506:14:000000000-AKVR1:1:1101:19715:5654 1:N:0:33
CGAACTCCTACGGGAGGCAGCAGTGGGGAATATTGCGCAATGGGCGAAAGCTTGACGCAGCAACGCCGCGTGAGTGATGAAGGCCTTCGGGTCGTAAAGCTCTGTCGGAGGGAGCGAATGCTCCTGAGGTTAACAGCCTCGGGAAGTGACGGTACCCTCAAAGGAAGCACCGGCTAACTCTGTGCCAGCAGCCGCGGTAATACAGAGGGTGCAAGCGTTGTTCGGAATCATTGGGCGTAAAGGGCGTGTAGGCGGTCTGTTAAGTCATGTGTGAAATCCCTCGGCTCAACCGGGGAACGAC
+
CCCCCGGGGGGGGGGGGGGGGGGEFGGGGGGGGGGGGGGGGGGGGGGGGGGGGGGGGGGGGGGGGGGGGGGGDGGGGGGGGGGGGGGGGGGGGGGGGGGGGGGGGGGGGGGGGGGGGGGGGGGGGGGGGGGGGGGGGGGGGGGGGGGGGGDGGFFFGGGGGFFGGDFGGGGGGGGGGGGGGGFGGFDCGFFGGGGGGE>GGGG?C@FGGGGGGGGGG?CEEDFCE>>CFG?FFFF=EC38:FGEDECDEFFFGGGGGDF*<CCGEGGFGF7=F7>9C=C>D>@GEFD@>DFFFFFE)855)
@M03506:14:000000000-AKVR1:1:1101:17218:5654 1:N:0:33
CGAACTCCTACGGGAGGCAGCAGTCGAGAATTTTTCTCAATGGGGGAAACCCTGAAGGAGCGACGCCGCGTGGAGGATGAAGGTCTTCGGGTTGTAAACTCCTGTCATTTGGGAACAATGCGCAAATATTAACTGTATTTGCGTTGATAGTACCAGAAGAGGAAGAGACGGCTAACTCTGTGCCAGCAGCCGCGGTAATACAGAGGTCTCAAGCGTTGTTCGGATTCATTGGGCGTAAAGGGTGCGTAGGCGGCGCGGTAAGTCGGGTGTGAAATCTCGGGGCTTAACTCCGAAACTGCAT
+
CCCCCGGGGGGGGGGGGGGGGGGGGGGFFFGGGGGGGGGGGGGGGGGGGGGGGGGGGGGGGGGGGGGGGGGGGGGGGGGGGGGGGGGGGGGGGGGGGGGGGGGGGGGGGGGGGGGGGGGFGGGGGGGGGGGGGGGGGGGGGGGFGGGGGGGGGGGGGGGGGGGGGGGFGGGGGGGGGGGGGGGEGGGGGGGGGGGGGGGGGGGGGGGGGGGGGGG*=EGGGGGE>GFFFGGGGGG558CGGGGGGGGGGGGGCEGGGEGDEGGGG3CFC3CFFCFG*67CDEEGF6;=2?FB>EDE????1
@M03506:14:000000000-AKVR1:1:1101:25154:5655 1:N:0:33
CGAACTCCTACGGGAGGCAGCAGTAGGGAATCTTGCGCAATGGGCGAAAGCCTGACGCAGCCATGCCGCGTGAATGATGAAGGTCTTAGGATTGTAAAATTCTTTCACCGGGGAAGATAATGACGGTACCCGGAGAAGAAGCCCCGGCTAACTTCGTGCCAGCAGCCGCGGTAATACGAAGGGGGCTAGCGTTGCTCGGAATTACTGGGCGTACAGGGCGCGTAGGCGGACAGTTTAGTCAGAGGTGAAAGCCCAGGGCTCAACCTTGGAATTGCCTGTGATACTGGCTGTCTTGAGTTCG
+
CCCCCGGGGGFGGDFF7FE7FGGGGGGGGGGGGGGGEGGGGGGGGGGGGGFGGGFGCEGGGGGGGFCFFFCCEFFFGGGG,C,CD?FCAC9FGEFFAF9F=FF@9F9F?FEGGF7CFFCDAF<F=+CEFDG>=BF7>DFFBBCDFEFGE>F7DFFGGF7FGGFFF7F@C*=F**@@;FFFD7FGG7:C7F7F*B7F9EEE>8<+<C7CC8C?E8:96:85*:*?CGGEDECEF<EGFFCFFGGF=FGC9C9***2*;5CC5FG*67+*+*+9C**0:*29:=FF79*51>446***)9**0
@M03506:14:000000000-AKVR1:1:1101:4794:5691 1:N:0:33
CGAACTCCTACGGGAGGCAGCAGTGGGGAATTTTGCGCAATGGGCTAACGCCTGACGCAGCAACGCCGCGTGGAGGATGAAGGTCTTTGGATTGTAAACTCCTGTCAGCAGGGAAAAAGCGAATCGGCCTAACACGCCGGTGAGTTGATTGTACCTGCAGAGGAAGCCCCGGCTAACTCTGTGCCAGCAGCCGCGGTAATACAGAGGGGGCAAGCGTTATTCGGAATTATTGGGCGTAAAGGGCGCGTAGGCGGCTTGGCAAGTGGATGGTGAAATCCCTCGGCTTAACTGAGGAACTGCC
+
CCCCCGGGGGGGGGGGGGGGGGGGGGGGGGGGGGGGFGGGGGGFGGGFFGGGGGFGGGGGGGGGGGGGGGFGGGGGGFGGGGGDGGGGGGGGGGGGGGGGGGGGFGGGGGGGGGGGGGGGGGGGGGGGGDFGGFGGGGGGGGGGGGGGGGGGGFGGGGGGGGGGGGCFFGFGGGGGGGFGGGGGGGGGGFGECDGGGGGGFGGGGGGGGDDGGGCE8CE*CFFGCC@?@9FFFG5CEEDGGGGEE5*7?EECDEEG5>DF9?/<CF96?F+9C4:+*0>*9<::*.9?<G?))84.09@95
@M03506:14:000000000-AKVR1:1:1101:17548:5693 1:N:0:33
CGAACTCCTACGGGAGGCAGCAGTCGGGAATTTTGCCCAATGGACGAAAGTCTGAGGCAGCAACTCCGCGTGAGGGATGACGGCCTTCGGGTTGTAAACCTCTTTTCTCGGGGAAGATACAAGACGGTACCTGAGGAATAAGCCACGGCTAACTACGTGCCAGCAGCCGCGGTAATACGTAGGTGGCGAGCGTTGTCCGGATTTACTGGGCGTAAAGAGCGCGCAGGCGGCTGGTCAAGTCCGATGTGAAAGCTCCCGGCTTAACTGGGAAATTGCATCGGAAACTGATCGGCTTGAAGGG
+
CCCCCGGGGGGGGGGGGGGGGGGGGGGGGGGGGGGGGGGGGGGGGGGEGGGGGGFGGGEGGGGGFGGGGGGGGGGGGGGGGGGGGGGGGGGGGGGGGGFGGGGGGGGGCFGGGGGCEGGGGGGGGGCFGGGGGFGFGGGGGGGGGGGGGGEGDGFFFGGGGGGGFFGGGEGGG7CCFFGGGGGCCFGGEGGGFGEEFCBECEGGCFFC:;CGGD>FGFGFGGGEEGEG8:?8ECAFG6>2AEE1:CA*<9?FGEC<CBC5**0+9:EDG*A>>DFG>97CC<)*:*:64?)4D@B:))9<)
@M03506:14:000000000-AKVR1:1:1101:13743:5695 1:N:0:33
CGAACTCCTACGGGAGGCAGCAGTCGGGAATTTTGGGCAATGGGCGAAAGCCTGACCCAGCAACGCCGCGTGAAGGATGAAATCCCTCGGGATGTAAACTTCGCAAGAACGGGAAGAATAAGCCGGTGCTAACACCATCGGCGATGACGGTACTGTTTGTAAGCTCCGGCTAACTCCGTGCCAGCAGCCGCGGTAATACGGGGGGAGCAAGCGTTGTTCGGATTTACTGGGCGTAAAGGGCGCGTAGGCGGCCACCGCAAGTCGACTGTGAAATCTCCGGGTTTAACTCGGAAAGGTCAGC
+
CCCCCGGGG9FGGGGGGGGEEGGGGGGGDCFGGGGGGGCGGGEGGGGGGGGGGGGGGGGGGGGGGGGGGGGDCDGGGGGGGGGGGGGGGGGCGGGCCFGGGGGGGGGGGGGGGGGGGGGFGGGGGGGGGGGGGGGGFGGGGGFGGGGGGGGGGGGGGGGGGCFGGGGGGE@EFGFGGGGGGGGGGDGGGGGGGCE@FFGGDGCEGGGDC*ACGEEGGGGGG=CEGFCG+<F5EEDE5EDGGD=EGGEDFGDEC*798>DCECDEEC7)<C</?F=:D=<5)0.767CF<7>()055@F?F9
@M03506:14:000000000-AKVR1:1:1101:13441:5710 1:N:0:33
CGAACTCCTACGGGAGGCAGCAGTCGGGAATTTTGGGCAATGGGCGAAAGCCTGACCCAGCAACGCCGCGTGAAGGATGAAATCCCTCGGGATGTAAACTTCGCAAGAACAGGAAGAATAAGTAGGGGACAATACCCCCTATCATGACGGTACTGTTTGTAAGCTCCGGCTAACTCCGTGCCAGCAGCCGCGGTAATACGGGGTGAGCAAGCGTTGTTCGGATTTACTGGGCGTAAAGGGCGCGTCGGTGGCGCCGCACGTCGGTTGTGACAACTCCGGGCTTAACCCGGACAGGTCAACC
+
CCCCCGGGG@GGGGGGGGGG7FGFGGCG@FCEGGFFGGGGGGGGGGEEGGGGGGGGGEFGGFGGGGGGGGGG@F<FGGGGGCCFGCFGGGGEGGFGGGGG9ECGGGEGF@FGGGCGGGGD9<D<B<:FFGFGGDFGGD7CEE,@<C9DFGBFFFFG9FFFGFFCGGF7:CCGGGFGGGF@7@,7*<<C2<**<=8<++5B*3C*=*BF92;C822:EG7C85:/<@99E6C>ECG**+2?EC7E**151*:6CC*9E)/)21)*29/*/:+**1*A*8<))>)++9>5(9)()7)0))190
@M03506:14:000000000-AKVR1:1:1101:12806:5725 1:N:0:33
CGAACTCCTACGGGAGGCAGCAGTGGGGAATTGTTCGCAATGGGCGCAAGCCTGACGACGCAACGCCGCGTGGAGGATGAAGACCTTCGGGTCGTAAACTCCTTTCGATCGAGACGAACGGCCTCGGGGTGAATAATCCCGGGGAGTGACGGTACCGAGAGAAGAAGCCCCGGCTAACTCCGTGCCAGCAGCCGCGGTAATACGGGGGGGGCAAGCGTTGTTCGGAATTACTGGGCGTAAAGGGCCCGTAGGTGGGCAGCTAAGTCAGACGGGAAATCCCTCGGCTTAACCGGGGAACTGC
+
CCCCCGGGGCGGGGGGGGGGGGGGGGGGGGGGGGGGGGGGGGGGGGG7FGGGGGGGGGGGGGGGGGGGGGGGGGGGEGGGGGGGGGGGGGGGGGGGGGGGGGGGGGGGGGGGGGGGGGGGGGGGGGGGGGGGGGGGGGGGGGGDDFGFGGGGGGGFEGGGGGGGGGGGFGGG7CGGGGCCFGGFGGGGGGGGDEEGD:>EGGGGDEGGGGGGGFGGGGGDE*<AEGDGGGGGGGGFGCDGGGGGG**9:/:EC07);)9*037EEF+:995)757**9D<7>>CC)>:AGF6>E>5>FFF*
@M03506:14:000000000-AKVR1:1:1101:23596:5753 1:N:0:33
CGAACTCCTACGGGAGGCAGCAGTGGGGAATTGTTCGCAATGGGCGCAAGCCTGACGACGCAACGCCGCGTGGAGGACGAAGATTTTCGGATCGTAAACTCCTTTCGATCGGAAAGAACAGCTTTCGGGTGAATAGCCCGAGAGTCTGACGGTACCGAGAGAAGAAGCCCCGGCTAACTCCGTGCCAGCAGCCGCGGTAATACGGGGGGGGCAAGCGTTGTTCGGAATTACTGGGCGTAAAGGGCCAGTAGGCGGCCAACTAAGTCCGACGTGAAATCCCCAGGCTTAACCTGGGAACTGC
+
CCCCCGGGGGGGGGGGGGGGGCGGGFGGGGGGGGGGGGGGGGEFGGGGGGGGGGGGGGGGGGGGGGGGGG4CFEEFGGGGEEGGFEFGGGDEGGGGGGGFGGGGGGGFFGFEG7FCGGDFGGCEFGGCEGCFC,<AFGGGGG*3<,@ABFCEFF7@:FGGEFGGFCFG7@@FGGG7FFGGGGG:EGGGFGGEFEGGGCE8CFFCE5CCEGE8C>E5EG**;C9EEE>*8:@9C?@CC*9E:C75=7CF??CFF=C5*5CF*<6CE*0>5):>5<>CC*90/)0::>GF2?F<FF))9@F4/
@M03506:14:000000000-AKVR1:1:1101:20186:5762 1:N:0:33
CGAACTCCTACGGGAGGCAGCAGTCGGGAATTTTGCCCAATGGACGAAAGTCTGAGGCAGCAACTCCGCGTGAGGGACGAAGGCCTTCGGGTCGTAAACCTCTTTTCTCAGGGAAGATACAAGACGGTACCTGAGGAATAAGCCACGGCTAACTACGTGCCAGCAGCCGCGGTAATACGTAGGTGGCGAGCGTTGTCCGGATTTACTGGGCGTAAAGAGCGCGCAGGCGGCTGGTCAAGTCCGATGTGAAAGCTCCCGGCTTAACTGGGAAATTGCATCGGAAACTGATCGGCTGGAAGGG
+
CCCCCFGGGGGGCFGGGGE@@C6FFFGEGEFGGGFGGGGFGECGGECFGGGGGEF9FFFGEGGFGGEFEE@@GDF7CDFEGGGGGFFDCFGGGECFGFDFBFFGGGGGGAFF=FFF?FGGGG9E=BFFGDEFGGGGAF@FGGGGGGGGGGGGDGGFGGCF7@CD<FGCFGECGEFGGGGGGCCG@CFE8=FF<FCGFFCEGEEFCCC;CF>CECCGCCC?CED8EEDCEGDE558@?6><EC*2/*ACCCFC5+7C8;D<*:*C9*+9507>FF7+2@*CD85*7=:*67)45:@D4?:@3
@M03506:14:000000000-AKVR1:1:1101:17813:5786 1:N:0:33
CGAACTCCTACGGGAGGCAGCAGTCGGGAATTTTGGGCAATGGGCGAAAGCCTGACCCAGCAACGCCGCGTGAAGGATGAAATCCCTCGGGATGTAAACTTCGCAAGAACGGGAAGAATAAGTAAGAGCTAACATCTCTTATGATGACGGTACTGTTTGTAAGCTCCGGCTAACTCCGTGCCAGCAGCCGCGGTACTACGGGGGGAGCAAGCGTTGTTCGGATTTACTGGGCGTAAAGGGCGCGTAGGCGGCCACCGCAAGTCGATTGTGAAATCCCCGGGCTTAACCCGGAAAGGTCAGG
+
CCCCCGGGGGGGGGGGGGGGGGGFGGGGGGGGGGGGGGGGGGGGGGGGGGGGGGGGGGGGGGGGGGGGGGFGCFGGGGGGGGGGGGGGGGGGGEGEFFGGGGEGGGGDFGGGG@GGGCGFGGGGGGGGGGGGGGGGFGGGGGGGGGGGGGGGGGGGGGGGGGGGGGGGGGGGGGAFEGGGGFEGGGFGGGDEGG@*2?FEGGGGGGGGG8EFG8EECCCGGCE5CECFGGGGGCCEGFGGGGGGGC57CCGGGG5DGBC7>CC=**:72:+9CFG+*77DG>5CF**9:<E(5)8</1).)
@M03506:14:000000000-AKVR1:1:1101:24135:5815 1:N:0:33
CGAACTCCTACGGGAGGCAGCAGTCGGGAATTTTGCGCAATGGGCGGAAGCCTGACGCAGCAACGCCGCGTGAGGGATGAAGGCCTTCGGGTTGTAAACCTCTTTTGTCAGGGACGATGATGACGGTACCTGACGAATAAGTCACGGCTAACTACGTGCCAGCAGCCGCGGTAATACGTAGGTGACAAGCGTTGTCCGGCTGTACTTGGCGTAAAGAGCGCGCAGGCGGGCGTTCAAGTCGAGTGTGAAATCCCCCGGCTCAACTCTGGACGGGCACGCCATACGTATCGACTCGCAGGGG
+
CCCCCGGGGGGGGGGGGGGGGGGGGEGDC@FFFGGGG77@EFG?FCF@C:FGG<CCGGFCCGGGGG@:FGGGGGGGGGEEFGCCD8FGGGGGFGEGGEAFFCGFGA<ABC9@8DFGGG7EB<EFEEFGGFFCF<38<CFGEGC@=<CFCCBCFCEE,<FG9D<A:FC7F*14**,2<FG?:FC,?:FC+4:CCFE:F8E*C*20:7+3:881188:CF*8****2:E52*/?*/;8?FC25*:CF?+*<++3*+*/8))1*2*22*+22:*0))/1/)/*1.6E***0(17()00))0)))
@M03506:14:000000000-AKVR1:1:1101:8052:5821 1:N:0:33
CGAACTCCTCCGGGAGGCAGCAGTCGGGAATTTTGGGCAATGGGCGAAAGCCTGACCCAGCAACGCCGCGTGAAGGATGAAATCCCTCGGGATGTAAACTTCGCAAGAACGGGAAGAATAAGTGAGGGTTAATATCTCTCGCGATGACGGTACCGTTTGTAAGCTCCGGCTAACTCCGTGCCAGCAGCCGCGGTAATACGGGGGGAGCAAGCGTTGTTCGGATGTACTGGGCGTAAAGGGCGCGTAGGCGGCGACCGCAAGTCGATTGTGAAATCTCCGGGCTTAACCAGGAAAGGCCACC
+
CC9CCEFGF-;:FFFEGGGG7FFFFGGGFGGGGGFGFFFEGGGGGGGCFEGGGFGFDFE8CECFGEGCECGG7EFF<EFCFFCCGGGGGGG7FCEFGGCGGGGGGGEA<FGGGDGGGGGGGFFGGGGGGFCGGGFAFDCECE7+@>FCFEFEE=F>FGGGCG<C;FAFCGGDCFFGFFGGGGGAFCCCF7*<B:E*<B9;CECE58E**0;CE588/;011;/*<?:C@?CE8/**10:8===CE*:9@CGG)2578>57=+*C*7?50*+/2:CCD6/>5)55?FC4)13(077)08)))
@M03506:14:000000000-AKVR1:1:1101:16455:5841 1:N:0:33
CGAACTCCTACGGGAGGCAGCAGTGGGGAATTGTTCGCAATGGGCGCAAGCCTGACGACGCAACGCCGCGTGGAGGATGAAGATCTTCGGGTCGTAAACTCCTTTCGATCGAGACGAACGGCTTCCGGGTGAACAATCCGGGAGAGTGACGGTACCGAGAGAAGAAGCCCCGGCTAACTCCGTGCCAGCAGCCGCGGTAATACGGGGGGAGCAAGCGTTGTTCGGAATTACTGGGCGTAAAGGGCTCGTAGGCGGCCAACTAAGTCAGACGTGAAATCCCTCGGCTCAACCGGGGAACTGC
+
CCCCCGGGGGGGGGGGGGGGGGGGGGGGDGFGGGGGGGGGGGGGGGGGGGGGGGGGGGGGGGGGGGGGGGGGGGGGGGGGGGGGGGGGGGGGGGGGGGGGGGGGGGGGFGGDGGGGEEGGGGFGGGGGGGGGGGGGGGGGGGGGGGGGGGGGGGGGGGGGGFGGGGGFFGGGDFGGGGGGGGFGGGGGGGGGFECEG**?EGFGGGGGGGGGGFGFEEEE8FGGGGGGEFCFGGGGGGDGCC7EGGGGC=55>GGGED<3A+>F?FFFGGDFC/9?:F496FFGG)9?<CF95>>3)0)96
@M03506:14:000000000-AKVR1:1:1101:10191:5890 1:N:0:33
CGAACTCCTACGGGAGGCAGCAGTCGGGAATTTTGGGCAATGGGCGAAAGCCTGACCCAGCAACGCCGCGTGAAGGATGAAATCCCTCGGGATGTAAACTTCGCAAGAACGGGAAGAATAAGTAGAGGATAACACCCTCTATGATGACGGTACCGTTTGTAAGCTCCGGCTAACTCCGTGCCAGCAGCCGCGGTAATACGGGGGGAGCAAGCGTTGTTCGGATTTACTGGGCGTAAAGGGCGCGTAGGCGGCCAGCACAAGTCAGTTGTGAGATCTCCGGGCTTAACTCGGAAAGGTCAAC
+
CCCCCGGGGGFGGGGGGGGGGGGGGGGGGGGEFGG:FGGGGGFAFEGG7FEGGGGGFGGGGFGGGGGGGGGGECFGGGGGGCE?EEFGGGG>FGGGGGGGFGGEFGGFFGGGGGFFGGGGFFGCFGGGFFGDCFFFGGFDGGGGAFFFGGGCBFFD>CCFGGGGC:FECFCFFGFGGGGFC:FGGFFCEEE7=<B<?FGGEGEECCEEFFGG>2*:CFFGG=EE?CFGG6CDGC:1/9CCEEEG55CCGGGG3:EF8FFGGGFFC2AD:D?*?77<*/<5C@:*?*?62DD>))<F?=)9?
@M03506:14:000000000-AKVR1:1:1101:5160:5907 1:N:0:33
CGAACTCCTACGGGAGGCAGCAGTGGGGAATCTTGGACAATGGGGGAAACCCTGATCCAGCGACGCCGCGTGGGTGGTGAAGGCCTTCGGGTCGTAAAGACCTGTCGAGGGGGAAGAAAATCCTGCCGGTAAACAATCAGCGAGATTGACGGTACCACTAAAGGAAGCACCGGCTAACTCTGTGCCAGCAGCCGCGGTCAGACAGAGGGTGCTAGCGTTGTTCGGAATTACTGGGCGTACAGAGCGCGTAGGCGGTCCGCTAGGTTCGGCGTGAAAACCCCTAGCTCAACTGGGGAACTCC
+
CCCCC<-6-CCFEDC7@,BC7FGFF@EGGGFEFEFG<<FGDCGGGDEGFCEFEFDF<ECEGGGEGC7EG7FC7EGCFGGC@EGDDDF=<=F4>>=,48@,:B8FFFFG7:F>FFG:<,B,8,@<FC<CE>F:AFCFGG,38<::F1<FGGCE1=@,,??FFGCFGFAFCF@:*=7FGC,7>,CF?<C+:+2+*4?EC:*8098>?*0*CE**3+2AC**:2;9/*AEFC++2<6;EG:D*22+3*17<:=5EFE59*.73*:):0*+/7/:.C*90*.15*))2+=7*479:).5)0))*)
@M03506:14:000000000-AKVR1:1:1101:6807:5909 1:N:0:33
CGAACTCCTCCGGGAGGCAGCAGTCGGGAATTTTGGGCAATGGGCGAAAGCCTGACCCAGCAACGCCGCGTGAAGGATGAAATCCCTCGGGATGCAAACTTCGCAAGAACGGGAAGAATAAGCCGGTGCTAACACCATCGGCGATGACGGTACTGTTTGTAAGCTCCGGCTAACTCTGTGCCAGCAGCCGCGGTAATACAGAGGTCTCAAGCGTTGTTCGGATTCATTGGGCGTAAAGGGTGCGTAGGCGGCGCGGTAAGTCGGGTGTGAAATCTCGGAGCTTAACTCCGAAACTGCATTC
+
CCCCCGGGG<FGGFGGGGGGGGGGGGGGGGGGGGGEGGGGGGFGGGGGGGGGGGGGGGGGGGGGGGGGGGGGGGGGGGGGGFGGGGGGGGGGGGGGGGGGGGGGGFEGGGGGGDGGGFFGGGFGGGGGGGGFFGGGGGGGDGGCGGGGGGGGGGGGGGGGGGGGFGGGEGDCDGGGGEGGGGDFGCECFEEGCFGEGGGGGGCGCGFFGEGGGCEECGGGDCEEE9FFGGGGGGCE5CGGGECGEGGGGGGGGGGG5379<CGGDGG55?<BD>F9<F5CD>)ACF7=:D)(77@FF4FF9
@M03506:14:000000000-AKVR1:1:1101:20211:5911 1:N:0:33
CGAACTCCTACGGGAGGCAGCAGTGGGGAATTGTTCGCAATGGGCGCAAGCCTGACGACGCAACGCCGCGTGGAGGATGAAGGTCTTCGGATTGTAAACTCCTGTTGCCCGGGACGAAAAGCTCCGACCTAACACGTCGGAGTCTGACGGTACCGGGTGAGGAAGCCCCGGCTAACTCTGTGCCAGCAGCCGCGGTAATACAGAGGGGGCAAGCGTTGTTCGGAATTACTGGGCGTAAAGGGCGCGTAGGCGGCCTGCTAAGTCGAACGTGAAATCCCCGGGCGCACCCCGGGAACTGCGT
+
CCCCCGGGGGGGGGGGGGGGGGGGGGGGGGGGGGGGGGGGGGGGGGGGGGGGGGGGGGGGGGGGGGGGGGGGGGGGGGGGGGGGGGGGGGGGGGGGGGGGGGGGGGGGGGGGGGGGGGGGGGGGGGGGGGGGGGGGGGDGGGGGGGGGGGGGFGGGGGGGGGGGGGGGGGGGGGGGGGGGGGGGFGGGGGGGGDECGEFFGGGCFGGGGGGGGGG85:EGGGGGD8FFGF7CFFGGGGGGGGGGGGGGGGCGGCECCF4DEFF9CDGGGGG47:>C<FC<DFE*2.))3373B)>>)*0))
@M03506:14:000000000-AKVR1:1:1101:9051:5917 1:N:0:33
TGAACTCCTACGGGAGGCAGCAGTGGGGAATCTTGCACAATGGGCGAAAGCCTGATGCAGCGACGCCGCGTGGGGGATGAAGCATTTCGGTGTGTAAACCCCTTTCGATCCGGACGAAACCCCGCAAGGGATTGACGGTACGGATATAAGAAGCCCCGGCTAACTACGTGCCAGCAGCCGCGGTAAGACGTAGGGGGCCAGCGTTGTTCGGAATTACTGGGTGTAAAGGGTTCGTAGGCGGTGCGGCAAGTCGGGAGTGAAATCTCTGGGCTTAACCCAGAGGCTGCTTCCGAAACTGCTG
+
CCCCCGGGGGGGGGGGGGGGGGGGGGGGGGGGGGGGGGGGGGGGGGGGGGGGGGGGGGGGGGGGGGGGGGFGGGGGGGGGGGGGGGGGGGGGGGGGGGGGGGGGGGGGCGGGGGGGGGGGGGGGGCFGGGGGGCFGGGGGGGGFCEEGGFGGGGGGGGFGGGGGGFGGGGGGFGGGFDCFGEGGGCCACG>CEGGGGGGGGFE>CCEEGGGG>CEGGGGGFFEEFC+0CGCEEECGGGGDGEDCEGE5C=C<7EC<C>GGEFGFGDGCFC5>C<C<C:37*5>57@3;A>4<38>)*/7=@
@M03506:14:000000000-AKVR1:1:1101:4126:5942 1:N:0:33
CGAACTCCTACGGGAGGCAGCAGTGAGGAATTTTGCGCAATGGGCGAAAGCCTGACGCAGCGACGCCGCGTGGGCGACGAAGCTCTTTGGAGTGTAAGGCCCTGTCAGGTGGGACGAACAAGGAGGGGATGAATAAGCCCCTGCTCTGACGGTACCACCAGAGGAAGCCCCGGCTAACTCCGTGCCAGCAGCCGCGGTAATACGGAGGGGGCAAGCGTTGTTCGGAATCACTGGGCGTAAAGGGTGCGTAGGCGGTCCGTTAAATCTGATGTGAAAGCCCTGGGCTCAACTCAGGAACTGC
+
CCCCCGGGGGGGGGGGGGGGGGGGGGGGGGFFGGGGGGGGGGGGGGGGGGGGGGGGGGGGGGGGGGGGGGGGGGGGGGGGGGGFFGGGGGGGGGGGGGGGGGGGGGGGGGGGGGGGGGGGGGGGGGGGGGGGGGGGFGEGGGGGFGGGGGGGGFGGGGGGGGGGGGGGGCCEEG7FGFCCFGGGGGGGGGGGGGGGGGGGGGFGGGGGGGGGGCGFGGGGCFG5EEGGGGFGGGGGEE385CGGGG5CCEE54CEGE3DG+A7<+:3CFGG?FGG?CFGC547FE:76256<FF?FF4?F9
@M03506:14:000000000-AKVR1:1:1101:26580:5964 1:N:0:33
CGAACTCCTACGGGAGGCAGCAGTCGGGAATTTTGCGCAATGGACGAAAGTCTGACGCAGCAACGCCGCGTGAGGGATGAAGGCCTTCGGGTTGTAAACCTCTTTTGTCAGGGAAGATAATGACGGTACCTGGCTAATAAGCCACGGCTAACTACGTGCCAGCAGCCGCGGTAATACGTAGGTGGCAAGCGTTGTCCGGATTTACTGGGCGTAAAGAGCGCGCAGGCGGTCTATCAAGTCGCGTGTGAAAGCCCCCGGCCCCACTGGCGAGGGTCACGCGATACGGATCCACGCGACTGCA
+
CCCCCGGFF-FEGEGGGG;CFGFFGDGGGGGGGGGGGFFFFG<EFEGGEGGGGGAF7@F+@EFF+C@FFFGGGGG7FE:FGGGGGGDFDEEG+C?FEDFC@B5E?FAFFGGFCFC+BE<ECGFEECFFGFGCCF,>8FDFFGFGGCFBEC<FFCCCACGCBAF3<FF@FGG:*<BFEEFFGEFCGDFFFGCFGE*<CCECCEEB<C+>CCC*1*;@?FGG5CE*?EC5::?5+<99++:FGGCE77*:9A+2*5ADC3D):*7>*9**:/7)//9**.*))).:*)*)-**,0)).))75*
@M03506:14:000000000-AKVR1:1:1101:24739:5971 1:N:0:33
CGAACTCCTACGGGAGGCAGCAGTAGGGAATCTTGGACAATGGACGAAAGTCTGATCCAGCGACGCCGCGTGGGGGACGAAGGCCCTCGGGTTGTAAACCCCTGTTGTTGGGAAAGAAGCCGGGCGCATAGCCCGGTGACGGTACCCAACGAGGAAGCCCCGGCTAACTACGTGCCAGCAGCCGCGGTAAGACGTAGGGGGCGTGCGTTACCCGGATTCACTGGGCGTCAAGGGCGCGCAGGCGGCTACGTAAGTCCGGCGTGGACTCCCATGGCTCAACCGTGCAACTGCGTCGGATACT
+
CCCCCFGFFGGGGDGGGGCBFFAFGGGGCGGGGFGGGGGGGGF<<FFGFCFCFAEFECAFFGEEDGGCGGFGDGCEEGGCFGGEFGGGDEGFGDGGGFF,?FFCFGGFGFGG<<8DE8F8DCFFGGEFFGGG,<F:>>F@EEGGGGFECEEFCBE7<FF@*<FDG>FGGGGG7271,FFCGGEED8>18CC7:?CFG5CDEEG*:>8:E**<CEGD*2CC<C9:;@*:*/*++:CE5CCC7E57CE5/CEEC<5C2<79D=:3***32<D**221A*?F5*))**.2786?3)))))8@F=
@M03506:14:000000000-AKVR1:1:1101:13245:5981 1:N:0:33
CGAACTCCTACGGGAGGCAGCAGTGGGGAATTTTCCGCAATGGGCGAAGGCCTGACGGAGCAACCCCGCGTGAGGGATGGAGTCCTATGGGTTGTAAACCTCTTTTTTACGGGAGGAATAAAATGACGACTATCTGACCAATAATCACCGGACAACTCGGAAGCAGCAGCTACGGTAGGGCGAGGGACGGCGGTGTTATCGGGAGTGCCAGCGCTGTACGCGTCTGCTGGGGGTTTAGTACGCCTACGCGTCATCCGCGAGGCAGAAGTTCAATATCGGAGCTTAACTCGGTAGGTTAAAA
+
CCCCCGGGGCGGGGGGGGGGGGGG8FGGGGGGGG9,BFGGGGGGGGGG+CFGGGGG:+BFGGG,,6BFGGGGG7FGGGG,,,,BF9,5CFG,CFGGGGG8FG,,5,,6,,BFGG:EGGG?F,,,B,5B+++@,3,3,3,,BF7F9,@,,@++**,6@,****1>,,>,@F,,,*56****=**1*******1:C>*;C++*:C**/02+0<*:/*:/2:C*/:*;*++<C**:7*;A+*+271*0****/**1*+:*.)9E*5/:*0*0009C7*<F))7C5)+39**)1),8)8/1*/**
@M03506:14:000000000-AKVR1:1:1101:11854:5997 1:N:0:33
CGAACTCCTACGGGAGGCAGCAGTGGGGAATATTGGACAATGGGCGCAAGCCTGATCCAGCCATGCCGCGTGAGTGATGAAGGCCCTAGGGTTGTAAAGCTCTTTTGTGCGGGAAGATAATGACGGTACCGCAAGAATAAGCCCCGGCTAACTTCGTGCCAGCAGCCGCGGTAATACGAAGGGGGCTGGCGTTGCTCGGAATCACTGGGCGTAAAGGGTGCGTAGGCGGGTCTTTAAGTCAGGGGTGAAATCCTGGAGCTCAACTCCAGAACTGCCTTTGATACTGAGGATCTTGAGTTCG
+
CCCCCGGGGDGGGGGGGGGGGGGGGGGGGGGGGGGGGGGGGGGGGGGGGGGGGGGGGGGGGGGGGGGGGGGGGGGGGGGGGGGGGGGGGGGGGGG?FGGGGGGGGGGGGGGGGGGGGGGGGGGGGGGGGGGGGGGGGGGGGGCGGGGGGGGGGGGGGGGGGGGGGGGGGGGGGGGGGGFGGGGGGGGGG>@CGGGGGGGGGGGGGGGGGGGGGDGFGGGGGGGEGGGGGGCC=EGGGGDF?EGGGCE<GFGGGCEG=FF53+>FFCC<CC?FF4*CFB7::B*0+8*98772*69*90=*)
@M03506:14:000000000-AKVR1:1:1101:7040:6000 1:N:0:33
CGAACTCCTCCGGGAGGCAGCAGTGGGGAATTGTTCGCAATGGGCGCAAGCCTGACGACGCAACGCCGCGTGGAGGACGAAGATCTTCGGGTCGTAAACTCCTGTCGAGCGGGAAGAAGGCTCCGCGGTTGAATAGACCGCGGAATTGACGGTACCGCTAAAGGAAGCCCCGGCTAACTCCGTGCCAGCAGCCGCGGTAATACGGGGGGGGCAAGCGTTGTTCGGAATTACTGGGCGTAAAGGGCTCGTAGGCGGCCAACTAAGTCGGATGTGAAATCCCCAGGCTTAACCGTGGAACTGC
+
CCCCCGGGG<FGGGGGGGGGGGGGGGGGGGGGGGGGGGGGGGGGGGGGGGGGGGGGGGGGGGGGGGGGGGGGGGGGGGGGGGGGGGGGGGGGGGGGGGGGGGGGGGFGGGGGGGGGGGGGGFGGGGGGGGGFGGGGGGGGGGGGGGGGGGGGGGGGGGEGGFGGGGGGGGGEGGGGGGGGGGGFGGGGGGGGGGGGGC8EGGGGGGGGGGGGGGGGGGGGDFFGGGGFGG7FGFGGGGGGGGGGGGGGCEGGGCECDEGGFGGF?FGGE<C):*?CD=FFC)7:*87F<GF(.7DB67?F6
@M03506:14:000000000-AKVR1:1:1101:12943:6010 1:N:0:33
CGAACTCCTACGGGAGGCAGCAGTGGGGAATTTTGCGCAATGGGCGAAAGCCTGACGCAGCAACGCCGCGTGGAGGATGAAGGCCTTCGGGTCGTAAACTCCTGTCAGGGGGGACGAAATGTCCTGCGTAAGTGGGACACGGACTGTACCCCCGGAGGAAGCCACGGCTAACTCCGTGCCAGCAGCCGCGGTAATACGGGGGGGGTAAGCGTTGTTCGGAATTACTGGGCGTAAAGGGCTCGTAGGCGGCCTTCTAAGTCGAACGTGAAATCCCCGGGCGCAACCCGGGAACTGCGTCCGG
+
CCCCCGGGGGGGGGGGGGGGGGGGGGGGGGGGGGGGGGGGGGGGGGGGGGGGGGGGGGGGGGGGGGGGGGGGGFGGGGGGGGGGGGGGGGGGGGGGGGGGGGGGGGGGGGGGGGGGGGGGGGGGGGGGGGGGGGGGGGGGGGDGGGGGGGGGGGGDGGDFFGGGGGGGDEGGGGCCGFGGGGGFFGGGGGGEGGGDFGGGGGGGGGGCGGGECEGGFEGGEFFFDGGGGGG8C5CCGGD8=EEEGGFDGEC:*2<C9=>>ECDFGCG*:>7/6CD=C>3)18DGGFGEB5>B676775)0)
@M03506:14:000000000-AKVR1:1:1101:12506:6080 1:N:0:33
CGAACTCCTACGGGAGGCAGCAGTAAGGGATACTGCGCAATGGGCGAAAGCCTGACGCAGCAACGCCGCGTGGAGGATGAAGGCCTTCGGGTCGTAAACTTCTTTTAGCAGGGACGAGGAAGGACGGTACCTGCGGAATCAGTCACGGCTAACTACGTGCCAGCAGCCGCGGTAAAACGTAGGTGGCAAGCGTTATCCGGAATTACTGGGCGTAAAGGGTGTGCAGGCGGGGATACAAGTGGTGTATGAAATCTCCCAGCTTAACTGGGATAGGTTATGCCAGACTGTATTTCTAGAGGAC
+
CCCCCGGGGGGGGGGGGGGGGGGGGGGGGGGGGGGGGGGGGGGGGGGGGGGGGFGGGGGGGGGGGGGGGGGGGGGGGGGGGGGGGGGGGGGGGGGGGGGGGGGGGGGGGGGGGGGGGGGGGFGGGGGGGGGGGGGGGGGGGGGGGGGGGGGGFGGGGGGGGGGGGGGGGGGGGGGFFGEFGGGGGGGGGGGGGGGGGGGGGGGGGGFFGGGGEGGGG?EGGGGGGGFGEGCECEFDF<F77CEGGGGGGGCCGCC>CFGGG?DCGGGFGCFFGGCFG=CFCF4EF4CF):B<*96FFFF4)
@M03506:14:000000000-AKVR1:1:1101:19311:6080 1:N:0:33
CGAACTCCTACGGGAGGCAGCAGTCGGGAATTTTGCGCAATGGGCGAAAGCCTGACGCAGCAACGCCGCGTGAGGGATGAAGGCCTTCGGGTTGTAAACCTCTTTTATCAGGGACGATAATGACGGTACCTGACGAATAAGTCACGGCTAACTACGTGCCAGCAGCCGCGGTAATACGTAGGTGACAAGCGTTGTCCGGATTTACTGGGCGTAAAGAGCGCGCAGGCGGTCGTTCAAGTCGAGTGTGAAAGCCCCCGGCTCAACTGGGGAGGGTCACTCGATACTGATCGACTCGAAGGCG
+
CCCCCGGGG9FGGGGGGGGGGGGGGGGGGGGGGGGGGGGGGGGGGGGGDGGGGGGGGGGGGGGGGGGGGGGGGGGGGGGDGGGGGGGGGGGGGGGGGGGGGGGGGGGGGGGGGGGGGGGGGGGGGGGGGGGGGGGGGGGGGGGGGGGGGGGGGGGGGGGGGGGGGGGGGGGGGGGGGGGCFGGFFFGGGGGGGGGGGGDEGGGGGGGGGGGGGGGFGGGGGGGEGGGGG::CEEGFGGGFC5CFGGDCFGGG9EGDEDGCEGFGCCFFGGG><*95DFGFGFFG74*8<G31>@7>5>@F)
@M03506:14:000000000-AKVR1:1:1101:5566:6089 1:N:0:33
CGAACTCCTACGGGAGGCAGCAGTGGGGAATATTGGACAATGGGCGCAAGCCTGATCCAGCCATGCCGCGTGAGTGATGAAGGCCCTAGGGTTGTAAAGCTCTTTTGTGCGGGAAGATAATGACGGTACCGCAAGAATAAGCCCCGGCTAACTTCGTGCCAGCAGCCGCGGTAATACGAAGGGGGCTAGCGTTGCTCGGAATCACTGGGCGTAAAGGGTGCGTAGGCGGGTCTTTAAGTCAGGGGTGAAATCCTGGAGCTCAACTCCAGAACTGCCTTTGATACTGAAGAGCTTGAGTTCG
+
CCCCCGGGGGGGGGGGGGGGGGGFGGGGGGFGGGGGGGGGGGGGGGGGGGGGGGGGGGGGGGGGGGGGGGGGGGGGGGGGGGGGGGFGGGGGGGGGGGGGFGGGGGGGGGGGGGGGGGGGGGGGGGGGGGGGGGGGGGGGGGDFGGGGGGGGGGGGGGGGGGFGGGGGGGGGGDGFGGFCDFGGGGFFGGGGGGGGGGGGGGGGGGGGGGGGD>CCGDGGGGGGGDCGGG=E*A@FCFGGGFC=CEGGG?FFF++>C>G5?F47<DCCC:F>CGFFG@GGC*7C:F:7):),9@FFFF4/)
@M03506:14:000000000-AKVR1:1:1101:5311:6112 1:N:0:33
CGAACTCCTACGGGAGGCAGCAGTGGGGAATTTTCCGCAATGGGCGAAAGCCTGACGGAGTGACGCCGCGTGTGGGACGAAGGCCTTCGGGTCGTAAACCACTGTCAGTGGGAAAGAAGGATGTCGATGCTAATACCATCGGCATTTGACGGTACCGGCAGAGGAAGCCCCGGCCAACTCCGTGCCAGCAGCCGCGGTAAGACAGGGGGGGCAAGCGTTGCTCGGAATTACTGGGCGTAAAGGGCGCGTAGGCGGGCTGGCAAGTCGGTTGTGAAATCCTTCGGCTCAACCGAAGAACGTC
+
CC@CC8FAGCGGGFE+@FEGG<@EF<EC@EAFDFFF@;EEEGG8FGG7:FEEAFGGGD,@F@EGFEDE@FG:8C77CC4@BBCE@8FF7+@=+@+,BF?AEEABFD9FCBFF<<BC@EF@BFFGGGC=9>C<3<=FE3,@<CGG+3D,7E@@F<FD*>5::*@:,,3<F*<*:*C1FC7,,4=*4=C78<<FF@C?EC>C2+<@6*8CE8E:58;***;==0+/:*/;:+AC9<:@CC):=E?**:*)**2*6CED5<5DC*2>+**)/**877CE**02*75C=.1*,>>BD>))9:>5)
@M03506:14:000000000-AKVR1:1:1101:17872:6113 1:N:0:33
CGAACTCCTACGGGAGGCAGCAGTGGGGAATCTTGCGCAATGGCCTAACGGCTGACGCAGCGACGCCGCGTGTGGGATGAAGCTCTTCGGAGTGTAAACCACTGTTGCCCGGGACGAACAGCTCGATTAGTCGAGCCTGACGGTACCGGGTGAGGAAGCACCGGCTAACTCCGTGCCAGCAGCCGCGGTAATACGGGGGGTGCGAGCGTTGTCCGGAATCACTGGGCGTAAAGGGCGCGTAGGTGGTTTGATAAGGGTGTGGGGAAAGTCCGGGGCTCAACCCCGGATCTGCCGTGCCGAC
+
CCCCCGGGGGGGGGGGGGGGGGGGGGGGGGGGGGGGCFGGGGGGGGGGGGGGGGGGGGGGGGGGGGGGGGGGGGGGGGGGGGGGGGGGGGGGGGGFFGGGGGGGGGGGGGGGGGGGGGGGGGGGGGGG@AFGGGGGGGGGGGGGGGGGGGGGGGGGGGGFGGGGGG7<FGGGGGGGGGGGGGGGGGGGGGGGGGGGGGGGGGGGGGGGGGDGGGDG8EGGGGGGGGGG>EEGGGGGGG327CECFGEGCE?F=9C==5D<E5***95*02<@DCGE9>F4CF>EGF)7>GFF@B..<55)8
@M03506:14:000000000-AKVR1:1:1101:8049:6148 1:N:0:33
CGAACTCCTACGGGAGGCAGCAGTCGGGAATTTTGGGCAATGGGCGAAAGCCTGACCCAGCAACGCCGCGTGAAGGATGAAATCCTTCGGGATGTAAACTTCGCAAGAACGGGAAGAATAAGTCTGCGCGAATATCGCAGGCGATGACGGTACCGTTTGTAAGCTCCGGCTAACTCCGTGCCAGCAGCCGCGGTAATACGGGGGGAGCAAGCGTTGTTCGGATTTACTGGGCGTAAAGGGCGCGTAGGCGGCCACTGCAAGTCAGTTGTGAAATCTCCGGGCTTAACTCGGAAAGGTCAAC
+
CCCCCGGGGGGGGGGGGGGGGGGGGGGGGGGGGGGGGGGGGGGGGGGGGGGGGGGGGGGGGGGGGGGGGGGGGGGGGGGGGGGGGGGGGGGGGGGGGGGGGGGGGGGGGGGGGGGGGGGGGGFGGGGGGGGGGFGGGGGGGGDEGGFGGGGGGGGGGGGGGGGGGGGDGGGGGGGGGGGGGGGGGGGGGGGFGG7CGGGGGDEGEGGGGGGGGE?E8CGGGCEDFFGGGGGGGGGE5EGCGEGGG5><EGGGGDGFGFGCF+:EGGGGGGC?*>7<>?GGGFDA6@F4273(7>>7?FFF?
@M03506:14:000000000-AKVR1:1:1101:18777:6188 1:N:0:33
CGAACTCCTACGGGAGGCAGCAGTGGGGAATTGTTCGCAATGGGCGCAAGCCTGACGACGCAACGCCGCGTGGAGGATGAAGGTCTTCGGATTGTAAACTCCTGTTGCCCGGGACGAAACGCTTCGACCTAACACGTCGAGGCCTGACGGTACCGGGTGAGGAAGCCCCGGCTAACTCTGTGCCAGCAGCCGCGGTAATACAGAGGGGGCAAGCGTTGTTCGGAATTACTGGGCGTAAAGGGCGCCCAGGCGGCCGTCTTAGTCGAACGTGAAATCCCCGGGCTCAACCCGGGAACTGCGT
+
CCCCCGGGGGGGGGGGGGGGGGGGGGGGDGFGGGGGDGGGEGGGFGGGGGGFGGGGEDG7FGGGGGGGGGEGGDGGGGGGGGGGGGGGGGGGGGGGFFGFFGFFGGGCEFGGGGGDCFGGGGGGGGGGGGFGGGGEFGGGG7CEFCGGGGGGGFEGECFGGGGGGGCFGGDCGCFGEFEGFG@FFGGGGGGGGGC::E77EFFC?EGGDGEC8*2*;E=FGEEDE5<9CCC+*7?/2C<FCCEC**29*:CEGEE)177C<:><:*:>E91)/*0+*)1C<3>*:6=4(CBFB)7576*7)
@M03506:14:000000000-AKVR1:1:1101:14265:6234 1:N:0:33
CGAACTCCTACGGGAGGCAGCAGTAGGGAATTGTTCGCAATGGGCGCAAGCCTGGCGACGCAACGCCGCGTGGAGGATGAAGATCTTCGGGTCGTAAACTCCTTTCGATTGGGACGAATTTCTCGGGGGTGAATAATCCCTGAGAGTGACGGTACCGAGAGAAGAAGCCCCGGCTAACTCCGTGCCAGCAGCCGCGGTAATACGGGGGGGGCAAGCGTTGTTCGGAATTACTGGGCGTAAAGGGCTCGTAGGCGGCCAACTAAGTCAGACGGGAAATCCCCCGGCTTAACCGGGGAACTGC
+
CCCCCGGGGGGGGGGGGGGGGGGGGGGGGGGGGGGGGGGGGGGGGGGGGGGGGGGGGGGGGGGGGGGGGGGGGGGGGGGGGGGGGGGGGGGGGGGGGGGGGGGGGGGGGGGGGGGGGGGGGGGGGGGGGGGGGGGGGGGGGGGGGGGGGGGGGGGGGGGGGFGGDGFGEFGGGGGGGGGGGGFGGGFGGDGGGGGGGGCGGGGGGGGGGGGGG5CFEE8CEGFGD58C@++@CFGCE=DGGFGGE:=>?57CFGGD57<FGG4F:>+7+2/)1CD5*/9C*)7CD><?AGBFBB;55>F@4
@M03506:14:000000000-AKVR1:1:1101:9989:6238 1:N:0:33
CGAACTCCTACGGGAGGCAGCAGTGGGGAATATTGGACAATGGGCGCAAGCCTGATCCAGCCATGCCGCGTGGATGATGAAGGCCCTAGGGTTGTAAAGTCCTTTCGACGGGGAAGATAATGACGGTACCCGTAGAAGAAGCCCCGGCTAACTTCGTGCCAGCAGCCGCGGTAATACGAAGGGGGCTAGCGTTGCTCGGAATTACTGGGCGTAAAGCGCACGTAGGCGGATTCTTAAGTCGGTGGTGAAATCCTGGAGCTCAACTCCAGAACTGCCCTCGATACTGGGACTCTTGAGTCCG
+
CCCCCGGGGGGGGGEEGGGGGGGEFGGGGGGGGGGGGGGGFGGGGGGGGGGGGGGFGGFGGGGGGGGGGGGGGGGGGGEFGGGGGGGGGGGFGFGGGFEFGGGGGGGGCF7CFGGGGGGGCFGGGGGGCFGGGGGGGGFFGGDGGGGGG@FGFFFEFDGFCFFBGFGC@FG*=CECGEG7<FDBEECFGGGGGD>FGGEDEGGFECGGGGE>>>*0A8C*:?8E>*95CEEGGF<0A+0+*7C:5CCGGDF7DCGFG)**+37:9:FCFFCFG=**/7C5<?>=GB4)(*),9@7@FFFF>
@M03506:14:000000000-AKVR1:1:1101:9727:6240 1:N:0:33
CGAACTCCTACGGGAGGCAGCAGTGGGGAATTTTCCGCAATGGGCGAAAGCCTGACGGAGTGACGCCGCGTGGGGGACGAAGGCCTTCGGGTCGTAAACCCCTGTCAGAGGGAAAGAAGGGTGCTGGCGCGAATAGCGCCGGCATCTGACGGTACCTTCAGAGGAAACCCCGGCTAACTCCGTGCCAGCAGCCGCGGTAATACGGGGGGGGTAAGCGTTGTTCGGAATTACTGGGCGTAAAGGGCTCGTAGGCGGCCAACTAAGTCGGACGTGAAATCCCTCAGCTTAACTGGGGAACTGC
+
CCCCCGGGGGGGGGGGGGGGGGGGGGGGDGGGGGGGGGGGGGGGGGGGDGGGGGGGGGGGGGGGGGGGGGGGGGGGGGGGGGGGGGGGFGGGGGGGGFGGGGGGGGGGFGGGGGGGGGGGGGGGGGGGGGGGGGGGGGGGGGGGGGGGGGGGGGGGGGD9FGGGGGGGGGGGCFG*<FFGGGGFGGGGG?CFFECEGC>5@FFGGGGGGGGGCGGGGEEGGFGGGDGDFAFGCGGCGGGE=FFGE6C9//*:=EG3CEC<C+0<::CDE<:7743:CFGGFF)<C*C*:FFFF>:5B7FF=
@M03506:14:000000000-AKVR1:1:1101:3852:6289 1:N:0:33
CGAACTCCTACGGGAGGCAACAGTGGGGAATCTTGGACAATGGGGGAAACCCTGATCCAGCGACGCCGCGTGGGTGATGAAGGCCTTCGGGTCGTAAAGCCCTGTCGGAGGGGAAGAAACTCTCGTCGGTGAACAATCGGCGAGATTGACGGTGCCCTTAGAGGAAGCACCGGCTAACTCTGTGCCAGCAGCCGCGGTAAGACAGAGGGTGCAAGCGTTGTTCGGAATTACTGGGCGTAAAGGGCGCGTAGGCGGTCCGCTAAGTTCGGCGTGAAATCCCCTGGCTCAACTGGGGAACGGC
+
CCCCCGGGGGGGGGGGGGGGGGGGGGGGGGGGGGGGFGGGGGGGGGGGGGGGGGGGGGGGGGGGGGGGGGGGGGCGGGGGGGGGGGGGGGGGGGGGGGFGGGGGGGGGGGGGGGGGGGFCDGCFGC:FFGEGGGGGGGGDGGDFFGGGGGGGGGGGGGGGGGGGGGGGGGGGGGGGGGGGGGGGGGGGGGGGGGGGGGGGGGGGGGGGGEGGGGGGGGGGGGGGDGGGGGGDGGGGGGGDGGGGCGGGGGGGGGGGD3C5CEDD9F?CGGGEGGGGFF0><:>FGFGFFGFF)5:>;FF>5
@M03506:14:000000000-AKVR1:1:1101:12537:6328 1:N:0:33
CGAACTCCTACGGGAGGCAGCAGTCGAGAGGCTTCGGCAATGGGGGAAACCCTGACCGAGCGACGCCGCGTGGAGGATGAAGGCCTTCGGGTTGTAAACTCCTTTTGTTCGGGAAGAAATGCGATCAGGCGAATAATCTGGTCGTTTGACGGTACCGGACGAATAAGCTCCGGCTAACTCCGTGCCAGCAGCCGCGGTAACACGGGGGGAGCAAGCGTTGTTCGGAATCACGGGGCGTAAAGGGCGTGTAGGCGGTCAGGTAAGTGGGATGTGAAATGCCTGGGCTCACCCGTGGCACTGC
+
CCCCCGGFGEFC;:;:7FFGFGGFGEG:FGDFCEFCC:CCFGGFEFGEGCCFFFGFGE:@@CCEEEF:FDFGE7FCCFGGFGGFFGGGGGCFGCF<EEFGGFFFFFFG8B@FD@FBFD@ADAFGGGGGGFE:<FDFFGGC=DCC*FCGFFGCCBG,>B<<CB:FB:FA:FCGGGDCCCG9<<<FEFGGFGGFGGGGC8CD?CFEEGGGDEGGF?FD5CEC;=9EECEEFFE**1:/>E38:<7*:E7>;7CE*:*1:@F5E77CFCFFDFE/>*2+*9*0**)2*7**-*<4)055<?4)*
@M03506:14:000000000-AKVR1:1:1101:21189:6330 1:N:0:33
CGAACTCCTACGGGAGGCAGCAGTCGGGAATTTTGGGCAATGGGCGAAAGCCTGACCCAGCAACGCCGCGTGAAGGATGAAATCCCTCGGGATGTAAACTTCGCAAGAACGGGAAGAATAAGTGAGGGTTAATATCTCTCGCGATGACGGTACCGTTTGTAAGCTCCGGCTAACTCCGTGCCAGCAGCCGCGGTAATACGGGGGGAGCAAGCGTTGTTCGGATTTACTGGGCGTAAAGGGCGCGTAGGCGGCCACCGCAAGTCGATTGTGAAATCTCCGGGCTTAACCCGGAAAGGTCAAC
+
CCCCCGGGGAFGGGGGGGGGGGGGGGGGGGGGGGGGGGGGGGGGGGGGGGGGGGGGGGGGGGGGGGGGGGGGGGGGGGGGGGGGGGGGGGGGGGGGGGGGGGGGGGGGGGGGGGGGFGGGGGGGGGGGGGGFGGGGGGGGGGGGGGGGGGGGGGGFFGEFGGGGGGGGGGGGGGGGCGFFGGGGGGGGFGGGGGGGGGFGEGGGGGGGFFCFGEEEAFGGECEEGGGGGGGGGEEGGFGGGGGGGDGCEGGGGGF7EFDDE<?EDD+9<>FFFGF?CFGGDDFFD?DFFGF>>EF>F??FF
@M03506:14:000000000-AKVR1:1:1101:21596:6370 1:N:0:33
CGAACTCCTACGGGAGGCAGCAGTCGGGAATTTTGGGCAATGGGCGAAAGCCTGACCCAGCAACGCCGCGTGAAGGATGAAATCCCTCGGGATGTAAACTTCGCAAGAACGGGAAGAATAAGCGAGAGTTAATATCTCTCGTGTAGCCGGTACCGCTTGTAAGCTCCGCCTCACTCCGTCACAGCAGCCGAGGTAATACGGGGGGAGCAAGCGTTGATCGGATTTACTGGGCGTAAAGGGCGCGTAGTCGGCCAGCACTAGGCAGTTGTGCGATCTCCGAGCTGAACTCGGCAAGGTCAAC
+
CCCCCGGGGGGGGGC@CGGGGFFF@CGEG7F@FGG7FGGGG@GGGEFCD+EFGFGGGEEEFDGGGGGGGGGG,CEFGGGGGDF<F<FFGGGEG+BFCFGDGF7:8+8,,,8=:FFGF8BFE99FGFF==@DCEGA<@38>>FF,,7,7>73+:,@***3,@,@F,2<***6*36;,><<,*6,26,<::****<+7++23BE7?/8**2*2*8/;E*<<*2/A5<99@7+2:8**2*<>=GC5EE*:*0::*/:CFCF*9++0C=*<C0/+)1/1/*7)1>B@+9/7*.9)())081696B
@M03506:14:000000000-AKVR1:1:1101:19327:6384 1:N:0:33
CGAACTCCTACGGGAGGCAGCAGTCGGGAATTTTGGGCAATGGGCGCAAGCCTGACCCAGCAACGCCGCGTGAAGGATGAAATCCCTCGGGATGTAAACTTCGCAAGAACGGGAAGAATAAGTCTGCGCGAATATCGCAGATGATGACGGTACCGTTTGTAAGCTCCGGCTAACTCCGTGCCAGCAGCCGCGGTAATACGGGGGGAGCAAGCGTTGTTCGGATTTACTGGGCGTAAAGGGCGCGTAGGCGGCCACTGCAAGTCAATTGTGAAATCTCCGGGCTTAACTCGGAAAGGTCAAC
+
CCCCCGGGGCGGGGGGGGGGGGGGGGGGGGGGGGGGGGGGGGGGGGGGGGGGGGGGGGGGGGGGGGGGGGGGGGGGGGGGGGGGGGGGGGGGGGGGGGGGGGGGGGGGGGGGGGGGGGGGGGGGGGGGGGGGGGGGGGGGGGGGGGGGGGGGGGGFGGGGGGCFF7FGGGG>FGGGGGGCDFGGGGGGGGGGGFDGGFFGGGGGDGGGGGGGGECEEGEECCEGCFFCCGGGG5C:C?FDGGGGGGGG65CEDGGGGFGDGGGFGG?F:FGB7CGGG=DCDB3EF=D*4CE(7)7:@FFF*
@M03506:14:000000000-AKVR1:1:1101:21388:6408 1:N:0:33
CGAACTCCTCCGGGAGGCAGCAGTAGGGAATTTTCCACAATGGGGGCAACCCTGATGGAGCAACGCCGCGTGCAGGATGAATGTCTTCGGATTGTAAACTGCTTTTCTCTGTGACGAATATGACGGTAGCAGAGGAATAAGGACCTGCTAACTACGTGCCAGCAGCCGCGGTCATACGTAGGGTCCAAGCGTTATCCGGAATTACTGGGCGTAAAGAGTTGCGTAGGTGGCATAGTAAGCGGGTAGTGAAATGACGGGGCTCAACCTCGTGTCCATTATCTGAACTGCTAAGCTAGAGGAC
+
CCCCCGGGG9FGGGGGGGGGGGGGFGGGGGFGGGGGGGGGGGFGGGGGFGGGGFGGGGGGFFGGGGGGGGGGGGGGGGGGFGGGGGGGGGGGGFGEEGGGGGGGGGGGGGGGGGGGGGGFGGGGGCF<FGFG@EFGFFFGG@=FEGGGCFGGGGGGGGGGFGGGGGGDFD>FCEFGGGGCFGGGGGG,9FGEGDGGGGGDGGGGGGGG>CEGEE5EGFGGFGGGGGGG9EGCGGFFFCFGGGGE=C?7CFC7*9E*:<D<EGGGDFDC5F5@FCC<79:****+38>7>>*,7=@F4?FF>
@M03506:14:000000000-AKVR1:1:1101:7786:6412 1:N:0:33
CGAACTCCTACGGGAGGCAGCAGCTAGGAATCTTGGGAATGGGCGAAAGCCTGACCCAGCAACGCCGCGTGGGCGATGAAGGCCTTCGGGTCGTAAAGCCCTTTCCCAGGGAAGATAATGACGGTACCTGGGGAATAAGCCCCGGCTAACTACGTGCCAGCAGCCGCGGTAATACGTAGGGGGCGAGCGTTGTCCGGATTTATTGGGCGTAAAACGCTTGTAGGCGGCCACGCCGCGTCGGACGTGAAATCTCCCGGCTTAACTGGGAGGGGTCGTGCGAGACGGGCGGGCTCGAGGCAGG
+
CCCCCGGGGGGGGGGGGGGGGGGGGGGGGGGGGGGGGGGGGGGGGGGGGGGGGGGGGGGGGGGGGGGGGGGGGGGGGGGGGGGGGGGFGGGGGGGGGGGGGGGGGGGGGGGGFGGGGGGGGGGGGGGGGGGGGGGGGGGGGGGGGGGGGGGGGGGGGGGGGGGGGGGGGGGGGGGGGFGGGDGGEGGGGGGGGGGGG>5:EGGGGCGGE8EEGGGGGGGGGFGGFEGGGGGGGGGGGDCC=5::>EFFEDGF7<CDGE390A>CGGG4=CCBCDDEGFGG)7;==DGFFGF0);.77))7@
@M03506:14:000000000-AKVR1:1:1101:21140:6420 1:N:0:33
CGAACTCCTACGGGAGGCAGCAGTGGGGAATATTTGACAATGGGGGCAACCCTGATCCAGCAATGCCGCGTGAGTGATGAAGGCCTTCGGGTTGCAAAGCTCTTTCGCCCGCGACGATGATGACGGTAGCGGGAGAAGAAGCCCCGGCTAACTTCGTGCCAGCAGCCGCGGTAATACGAAGGGGGCGAGCGTTGTTCGGAATTACTGGGCGTAAAGGGCGCGTAGGCGGCCCCTTTTGTCGCGTGTGAAAGCCCCGGGCTCAACCTGGGAACGGCGCGCGCAACGGGGGGGCTCGGGTTCG
+
CCCCCGGGGGGGGGGGGGGGGGGGGGGGEGGGGGGGGGGGGGGGGGGGGGGGGGGGGGGGGGGGGGGGGGEGFGGFGGGFGGGGGGGGGGEGDGGGGGGGGGGGGGDGGGGGGDFEGDGFGGGGGGGGGGGGG>FGGGCGGGGFGGGGGEGGGGGGGGGG@CFGGGGGGGGEGGGGGGGGEGGGGGGGG5C*;?;@FCGEEFFC<FDFGGGGGG8<?EGGGE5?EGGGGC88/:A+<CF<EFGGEEGGDGC69*A3=DD)/9CFGFGGDC?5<DDEDBD<)<>EG3<BFDD95)>)0)77:
@M03506:14:000000000-AKVR1:1:1101:18011:6451 1:N:0:33
CGAACTCCTACGGGAGGCAGCAGTAGGGAATCTTGGACAATGGACGAAAGTCTGATCCAGCGACGCCGCGTGGGGGACGAAGGCCCTCGGGTTGTAAACCCCTGTTGTTGGGAAAGAAGCCGGGCGCATAGCCCGGTGACGGTACCCAACGAGGAAGCCCCGGCTAACTACGTGCCAGCAGCCGCGGTAAGACGTAGGGGGCGAGCGTTATCCGGATTCACTGGGCGTAAAGGGCGCGCAGGCGGCTACGTAAGTCCGGCGTGAAATCCCATGGCTTAACTGGGGAACTGCGGCGGATACT
+
CCCCCGGGGGGGGGGGGGGGGFGGFGGEGGGGGGGDFFFGGGGGGGGGGGGGGFGGGGGGGGGGGGGGGGGGGGGGGGGGGGGGGGGGGGGGGGGGGGGDFGGGGGGGFGGGGFCEFGGGGGCGGGGGGGGGFGGGGGGGGGGFFGGGGGGGGGGGFGGGGGGGGGGGGGGGGGGGGGGGDGGGGGGGGEGFEE@FEEGGGGGEGGGGGGGGFGGGGGGGG79FGFEEE5EGGGE5CED*:CEGCGGGFGEDCFGGGBCD=7525:C?6C+*9CF0*9CG*9)*77*;4CF6)8)55))6*
@M03506:14:000000000-AKVR1:1:1101:24958:6470 1:N:0:33
CGAACTCCTACGGGAGGCAGCAGTGGGGAATCTTGCGCAATGGCCTAACGGCTGACGCAGCGACGCCGCGTGTGGGATGAAGCTCTTCGGAGTGTAAACCACTGTTGCCCGGGACGAACAGCTCGATTAATCGAGCCTGACGGTACCGGGTGAGGAAGCACCGGCTAACTCCGTGCCAGCAGCCGCGGTAATACGGGGGGTGCGAGCGTTGTCCGGAATCACCGGGCGTAAAGCGCGCGCAGGCGGATTGGTCAGTCTGGGGTGAAATCTCTCGGCTCAACTGAGAGAGGTCCCTGGATAC
+
CCCCCGGGFGGGGGGGGGGGGGG<FGGGGGGFGGGGGGGGGGGGGFGGGGGGGGGGGGGGGGGGGGGGGGGGGGGGGGEFGGGGGGGGFGGGGGCFFGFGGGFFCFFFGGGGGGGGGGGGGG8FGCCFGGGGGGGCFGFCACEGGCGGGGFCFGCCGG7C:CFG*:FBFGCGGGGGGGGGGGGFGD5?CEG?EFGGGDC528>ECEGGEEGGGGGGGG8CFA*/85:8*:*AFGGGGD<ECCGGGG=3*6A<7+00<6:9=*/*24<DGC+9F3*7*)207*)<C=*765?<*8*/>4?@4
@M03506:14:000000000-AKVR1:1:1101:9499:6480 1:N:0:33
CGAACTCCTACGGGAGGCAGCAGTCGAGAATTTTTCTCAATGGGGGAAACCCTGAAGGAGCGACGCCGCGTGGAGGATGAAGGTCTTCGGATTGTAAACTCCTGTCATTGGGGAACAATGCGCAGCTATTAACTGTATTTGCGTTGATAGTACCCGAAGAGGAAGAGACGGCTAACTCTGTGCCAGCAGCCGCGGTAATACAGAGGTCCCAAGCGTTGTTCGGATTCATTGGGCGTAAAGGGTGCGTAGGCGGCGCGGTAAGTCGGGTGTGAAGTCTCGGAGCTTAACTCCGAAACTGCAT
+
CCCCCGGGGGGGGGCGGGGGGGGGGGGGGGGGGGGGFGGGGFFGGGGGGGGGGGGGGFGGGGEGGGE@CFFFGCFGFGGGGGGGGGGGGGGDGGGGGGGGGGGGGGGGFFGCEEGGGGFFGGGGG+><FGFFGFGGGGGGGFGEGDCFCCFGFGGEEGEGFGGGGG>FGGGG*<<FF?F2FCFGGCFCGGG>FGGGGCFFCCFEBFFF+4+<CFGD**;:F=E5?EC+0+<8CFEGE=CF?5AEGGG3EGD59CCD8579*A:F79CF59C***22:@F3573*A*:@DGF05)08*/6/8
@M03506:14:000000000-AKVR1:1:1101:7998:6481 1:N:0:33
CGAACTCCTACGGGAGGCAGCAGTGGGGAATTTTGCGCAATGGGGGAAACCCTGACGCAGCAACGCCGCGTGGAGGATGAAGTCCCTTGGGACGTAAACTCCTTTCGACCCGGACGATAATGACGGTACGGGTGGAGGAAGCCCCGGCTAACTTCGTGCCAGCAGCCGCGGTAATACGAGGGGGGCAAGCGTTGTTCGGAATTATTGGGCGTAAAGGGCGCGTAGGCGGTGCGGTAAGTCACCTGTGAAATCTCCGGGCTTAACTCGGAGCCTGCAGGCGAAACTGCCGTGCTTGAGTGTG
+
CCCCCGGGGGGGGGGGGGGGGGGGGGGGGGGFGGGGGGGGGGGGGGGCFGGGGGGGGGFGGGFGGGGGGGFGEGGGGGGGGFGFGGGGGGGFGGGGGGGGDDCFGGGFG@CCFGGGGDGGGGGFFGGGEGGGGGGGGGGGGCBC>>@C@GGGGGGEFGDE@FFGGGGGGGGGGG:FGF:FEGDEDEEFFEEAEGCCFGGGGGCFGG9FFGEEG>:FGCEGDGEGGEGGGEGCEGEEGC:???9FGGCFGGGGGGGDEDDC=6C?+0:<CD5:GC4:*>DGGFBE?FGFBD:::BF:)***1
@M03506:14:000000000-AKVR1:1:1101:22135:6483 1:N:0:33
CGAACTCCTACGGGAGGCAGCAGTCGAGAATCTTCCGCAATGGGCGAAAGCCTGACGGAGCGACACCGCGTACAGGATGAAGGCCTTCGGGTTGTAAACTGTTGTCACGCTATAGGAACCATTCGTAGTTAATAGCTGCGAGTCTGACTAAAGCGAGAGGAAGCACCGGCTACCTCTGTGCCAGCAGCCGCGGTAAGACAGAGGGGGCAAAAGTTGTTCGTAATCAGTGGGCATAAAGCGCACGTAGGCGGCCGACTAAGTCGGTTGTGAAAGCCACCGGCGCACACGGGGCATGGCATCC
+
CCCCCFD@AD@FEGEFGD@EDGGFDFG7<FFFGFFGGFGDGGEGDFGG@EFGG8CCFGF@FC@FE:FDEGCFFEFFFCDFFGFGGGGGDGDEGE@FFGFGFGFCFGGGDDF@FCE,CEFD<FFGGFFG+,?FEGGCFGFCFE:F9>FF=><FGF@FGGGGG7FFGGDE@C7C,6?,:F;,>,?7<FFG,=CCGGG<FGDC+<C@7*1?*;@*23<<+13;*20:+0+02@8@868<E9:5:E*>:CFGGG5*5**)/)9C<+**2*195*007*7207)9)))/10*0-78()7)7)8/))
@M03506:14:000000000-AKVR1:1:1101:17188:6492 1:N:0:33
CGAACTCCTACGGGAGGCAGCAGTCGGGAATTTTGGGCAATGGGCGCAAGCCTGACCCAGCAACGCCGCGTGAAGGATGAAATCCCTCGGGATGTAAACTTCGCAAGAACGGGAAGAATAAGTAAGGGTTAATATCTCTTACGATGACGGTACTGTTTGTAAGCTCCGGCTAACTCCGTGCCAGCAGCCGCGGTAATACGGGGGGAGCAAGCGTTGTTCGGATTTACTGGGCGTAAAGGGCGCGTAGGCGGCCACCGCAAGTCGACGGTGAAATCTCCGGGCTTAACCCGGAAAGGTCAGC
+
CCCCCGGGGGGGGGGGGGGGGGGGGGGGGGGGGGGGGGGGGGGGGGGGGGGGGGGGGGGGGGGGGGGGGGGGGGGGGGGGGGGGGGGGGGGGGGGGGGGGGGGGGGGGGGGGGGGGGGGGGGGGGFGGGGGGGGGGGGGGGGGGGGGGGGGGGGGGGGGGGGGGEFGGGGGGGGGGGGGGGGGGGGGGGGGGGCGFGGGGGGGGGGGGGGGGGEGGGGGGGGGDFCEFGGGGG5EGCFGGGGCG*:CGGEGGGEFGGEG<EE:C5C*9/9C4:DGCG4)9DFBFFFGFFGE>@)8>?=9F4
@M03506:14:000000000-AKVR1:1:1101:15315:6521 1:N:0:33
CGAACTCCTACGGGAGGCAGCAGTGGGGAATTGTTCGCAATGGGCGCAAGCCTGACGACGCAACGCCGCGTGGAGGATGAAGACCTTCGGGTCGTAAACTCCTTTCGATCGAGACGAATGGCCTTCGGGTTAATACTCCGGAGGTGTGACGGTACCTGCAGAGGAAGCCCCGGCCAACTCTGTGCCAGCAGCCGCGGTAAGACAGAGGGGGCAAGCGTTGCTCGGAATTACTGGGCGTAAAGGGCGCGTAGGCGGGATGGTAAGTCGGTCGTGAAATCCCTCGGCTCAACCGAGGAACGTC
+
CCCCCGGGGGGGGGGGGGGGGGGGGGGGGGGGGGGGGGGGGGGGGGGGGGGGGGGGGGGGGGGGGGGGGGGGGGGGGGGGGGGGGGGGGGGGGGGGGGGGGGGGGGGGFFGGGGGGGGGGGGGGGGGGGFGGGGGGGGGGGGGGGGGGGGGGGGGGGGGGGGGGGGGGFGGGGGC7EGGGGFGGGGGGGGGGGGGGGGGDGGGFGGGGDCEEEGGGGGGGG+<AEECFFGF7FGGGGEGEGCGGGGGGEGGGGGED8@DF?CFGEFEDCD=>D9F9C8CCF>BGE3<92949@EFBF:BF3
@M03506:14:000000000-AKVR1:1:1101:10059:6530 1:N:0:33
CGAACTCCTACGGGAGGCAGCAGTGGGGAATTTTTCGCAATGGGGGAAACCCTGACGAAGCAACGCCGCGTGGAGGATGAAGGCCTTCGGGTCGTAAACTCCTGTCGACCGGGACGAACGTAGTTGGGTCCAATACACCCGGCTATCGACTGTACCGGTGGAGGAAGCCACGGCTAACTCTGTGCCAGCAGCCGCGGTAATACAGAGGTGGCAAGCGTTGTTCGGAATTACTGGGCGTAAAGGGCGCGTAGGCGGTTCGTTAAGTCCTGTGTGAAATCCCCCGGCTCAACTGGGGAACTGC
+
CCCCCGGGGGGGGGGGGGGGGGGGGGGGGGGGGGGGEGGGGGGGGGGGGGGGGGGGGGGGGGGGGGGGGGGGGGGGGGGGGGGGGGGGGGGGGGGGGGGGGGGGGGGGGGGGGGGGGGGGGGGGGGGGGGGGGGGGGFGGGGGGGGGGGGGGGGGGGGCGGGGDGGGGGGGGGGGGGGGGGGG9FGGGGGGGGGGGGG5CGGGFF:EGGFFGGGGFD8ACGGGGG*AFGGGGGF5ECEDECFGGGGGD**259EGGGFG<CCCGG7ECC>CFG*7CFFGGF>5=EB3?<F6?F4B>>@4F*
@M03506:14:000000000-AKVR1:1:1101:20898:6549 1:N:0:33
CGAACTCCTACGGGAGGCAGCAGTGGGGAATTTTGCGCAATGGGCGAAAGCCTGACGCAGTGACGCCGCGTGGAGGATGAAGGCCTTCGGGTTGTAAACTCCTGTCAGGGGGAACGACGGGGAAAGGGTGACAAATCCTTTCTTCCAGACGGTACCTCCAAAGGAAGCCCCGGCTAATTCCGTGCCAGCAGCCGCGGTAATACGGAAGGGGCGAGCGTTGTTCGGAATCATTGGGCGTAAAGGGCGCGCAGGTGGCCCTGTATGTCTACCGGGAAAGCGGACGGCTCAACCGTATTGTGTC
+
CCCCCGGGG9FGGGGGGGGGGGGGGGGGGGGGGGGGGGGGGGGGGGGGGGGGGGGGGGGGGGGGGGGGGGGGGGGGGGGGGGGGGGGFGGGGGGGGGGGGGGGFGGGGGGDGGEGGGGGGGD@FFGGDGGGGGGFGGGGGGGGGGGGGFGGGGGGGGGGGFGGGGGGFFGGG7@FGCFGGGGFGG7FGGGGGGGGGGGGGGGGGD5CEGGCEEEGDECEGGGGGG/ACCC9EGGD5:89CFFG=DGC<CCEG*6C9*7*/C9FFF>EC7::)))9*9<C))))2C5*927<0<)>?*977*
@M03506:14:000000000-AKVR1:1:1101:5576:6558 1:N:0:33
CGAACTCCTACGGGAGGCAGCAGTGGGGAATCTTGCGCAATGGCCTAACGGCTGACGCAGCGACGCCGCGTGTGGGATGAAGCTCTTCGGAGTGAAAACCACTGTTGCCCGGGACGAACAGCTCGATTAGTCGAGCCTGACGGTACCGGGTGAGGAAGCACCGGCTAACTCCGTGCCAGCAGCCGCGGTAATACGGGGGGTGCGAGCGTTGTCCGGAATCACTGGGCGTAAAGGGCGCGGAGGTGGTTTGATAAGGGTGTGGTGAAAGTCCGGGGCTCAACCCCGGATCTGCCGTGCCGAC
+
CCCCCGG?DEGGGGGDEGGGGGGFGGGGGGGGGGGGGGGGGGGGGGGGGGGGGGGGGGGGGGGGGGGGGGBFGGGGGGGGGGGEGFGGGGGGGGGGGGGGFGFGGGGGGGGGGGGGGGGGGGCGGGFDFGGGGGGGGGGGGGGGGDGGDGGGGGGGFGGGGGGGGECGF:FFGG7FFGGGGGFGGGGGCEEGFGGGGGGGEEGGEGGE8CEGFFGGGGFDCFGGFFGC18CGGFGGE*>85C=:CGEG6=0C0+<FGFDCCE4C:9::C7C:D)5:9>*9945CE:)0(2@<*0807)7)0
@M03506:14:000000000-AKVR1:1:1101:26252:6590 1:N:0:33
TCGAACTCCTACGGGAGGCAGCAGTGGGGAATCTTGCACAATGGGCGAAAGCCTGATGCAGCGACGCCGCGTGGGGGATGAAGCTTCTCGGAGTGTAAACCCCTTTCGATCCGGACGAATACCTCGCAAGAGGGGTGACGGTACGGATATAAGAAGCCCCGGCTAACTACGTGCCAGCAGCCGCGGTAAGACGTAGGGGGCCAGCGGTGTTCGGAATTACTGGGGGTATAGGGTTCGTAGGCGGTGCGGCAGGTTGGGAGAGAAATCTCGGGGCTCAACCCAGGGGCTGCTTCCAAAACTG
+
CCCCCGGGGGGGGG>EDCF7@CGGGGGGGDGGFGGFGGGGGGFEGGGGGGEGGGGGGGGFEGGGGGGGGGGGGGGGGFCEGGFCFEFCFFGDGGGGGFGBFGGGGGEF7D@CEGG7FDG8CFFBEG7@CGCCBE:@CCCFGEFDC7:FCC,3@<FGCE<FE7*4FCF,:FFF@<::<:?<=FG:E**:CEFGG:;FEDEE:CEF5C*2?8?CGEC8*<9+++3;8:8*+3A7CG**:ACFD2>G5>7<EEE*9:9DD>*7*2*<CCF*+0*0959577D>DD:/7>37254)*0*=*).98
@M03506:14:000000000-AKVR1:1:1101:15539:6601 1:N:0:33
CGAACTCCTACGGGAGGCAGCAGTGGGGAATATTGGACAATGGGCGCAAGCCTGATCCAGCAATGCCGCGTGAGTGAAGAAGGCCTTAGGGTTGTAAAGCTCTTTCGGCGGGGACGATGATGACGGTACCCGCAGAAGAAGCCCCGGCTAACTCCGTGCCAGCAGCCGCGGTAATACGGAGGGGGCTAGCGTTGTTCGGAATTACTGGGCGTAAAGGGCGCGTAGGCGGCGCGATAAGTTGGGCGTGAAAGGCCCGGGCTCAACCCGGGGACTGCGCTTGATACTGTCGCGCTGTGAGTCC
+
CCCCCGGGGGGGGGGGGGGGGGGGGGGGGGGFGGGGGGGGGGGGGGGGGGGGGGGGGGGGGGGGGGGGGGGGGGGGGGGGGGGGGGGGGGGGGGGGGGGGGGGGGGGGGGGGGGGGGGGGGGGGGGGGGGGGGGGGGGGGGGGGGGGGGGGGFGGGGGGGGGGGGGGGGGGGGGGGGGGGGGGGGGGGGGG8EEGGGEGGDGGGGGGGGGGCGGGGGGGGGGGGGGGGGGGGGDGDGGF9FCGGG5CCF:CFCFEGEFGD7?7?FGGGGG=@GG:EGDDCCFFGG?>B<FEBF@5?67*9/
@M03506:14:000000000-AKVR1:1:1101:8268:6616 1:N:0:33
CGAACTCCTACGGGAGGCAGCAGTGGGGAATTGTTCGCAATGGGCGCAAGCCTGACGACGCAACGCCGCGTGGAGGATGAAGATCTTCGGGTCGTAAACTCCTTTCGATCGAGACGAATGGCCTCCGGGTCAATACCCTGGAGGAGTGACGGTACCGAGAGAAGAAGCCCCGGCTAACTCCGTGCCAGCAGCCGCGGTAATACGGGGGGGGCAAGCGTTGTTCGGAATTACTGGGCGTAAAGGGCTCGTAGGTGGCCAACTAAGTCAAACGGGAAATCCCTCGGCTTAACCGGGGAACTGG
+
<CCCCFC-CFGGGGGGGFGDFGG@EFGGGGGCGGGGGCFDEFGGGGGGGGFFGGGGEGGE@CCCFDCGGG@FFCFCFGGG<?FBE9FGDB:F:CFGGCGFGFGGF9CFFFCEFGD@GE8FGGGGGGEGC<BFC@9<@<CFGGFGB<FFGG:<FFF9FGGC*4?F,4?@FFFGGGDG7F<,CBCF:CGGD7AF7BEEGE5>F+<CCGGGG5*:88;5C*;==CFCC8A=EEF7@+;@=198:<C=5*7)*/:7>EGC6?GF6CFF?7C0?*7)*1/*286C*8@5*)1<<7*4)775>>:?)
@M03506:14:000000000-AKVR1:1:1101:4117:6707 1:N:0:33
CGAACTCCTACGGGAGGCAGCAGTGGGGAACCTTGCGCAATGGGCGAAAGCCTGACGCAGCAACGCCGCGTGGAGGATGAAGGCCCTTGGGTTGTAAACTCCTGTCGGCTGGGAAGAAGTTGTTCGCGACTAATACTCGCGGACATTGACTGTACCAGCAAAGGAAGCCCCGGCTAACTCTGTGCCAGCAGCCGCGGTAATACAGAGGGGGCCAGCGTTATTCGGAATCATTGGGCGTACAGGGCGCGTAGGCGGCCATGCGTGTCTTCCGTGAAATCCCTCGGCTCAACCGAGGACGTGC
+
CCCCCGGGGGFGCFGGCGDGEDFFFDFCGGEFGFFGG7@FGGEFGCFDDFFGGGGGCGCFGFFGGGGGGGCFF@FCGGGGGFGGGGFFGGGG@CFG9<<AEEFFFFF:FFEGG8FEC8F,CD,B<:CFDGGGGFGG9DFGGGGGCGGGCBFFFGEF;FFFGFGCCFFDFFECCFCCFF:,2F<>F,<:CCGGGGGGGG>:CFG9E?C>CE>CCGDFG?CEF:CAE5*2+3:+<?FGGC)*2<0:*:CG:*:*=CCDC)70<E7A/90*2>*07*597*9C4<DEC)9=?FF>)>B)7:)))
@M03506:14:000000000-AKVR1:1:1101:20890:6710 1:N:0:33
CGAACTCCTACGGGAGGCAGCAGTAGGGAATATTGGACAATGGGCGAAAGCCTGATCCAGCGACGCCGCGTGAGGGATGAAGGCCTTCGGGTTGTAAACCTCTGTTGTTGGGAAAGAAGCCGGGTGCATAACCCGGTGACGGTACCCAACGAGGAAGCCCCGGCTAACTACGTGCCAGCAGCCGCGGTGAGACGTAGGGGGCGAGCGTTATCCGGATTCACTGGGCATAAAGGGCGCGTAGGCGGTTACGTAAGTCCGATGTGAAAAGTCACGGCTCAACTGTGATCGTGCATCGGATACT
+
CCCCCGGGG<FGGGGGGGGGGGGGGGGGGGGGGGGGGGGGGGGGGGGGGGGGGGGGGGGGGGGGGGGGGGGGGGGGGGGGGGGGGGGGGGGGGGGGDGGGGGGGGGGGGGGGGGGGGGGGGGGGGGGGGGGGFGGGGGGGGGGGGGFGGGGGGGGGGGGGGGGGGGGGGGGGGGGGGGGGGFGGGGGEGCC99FGFGGGDGGGCGGGGG5CC?EGEECF:?:FGG>6FFC77AEEEG8/:CGGEEG53+:*+9=+:<:7CE6*+<C+2AD98CD5:744*:7FGF?>>BFF1FFE3>))01
@M03506:14:000000000-AKVR1:1:1101:21576:6714 1:N:0:33
CGAACTCCTACGGGAGGCAGCAGTAGGGAATATTGGACAATGGGCGAAAGCCTGATCCAGCGACGCCGCGTGAGGGATGAAGGCCTTCGGGTTGTAAACCTCTGCTGTTGGGAAAGAAGCCGGGTGCATAACCCGGTGACGGTACCCAACGAGGAAGCCCCGGCTAACTACGTGCCAGCAGCCGCGGTGAGACGTAGGGGGCGAGCGTTATCCGGATTCACTGGGCGTAAAGGGCGCGTAGGCGGTTACGTAAGTCCGATGTGAAAAGTCACGGCTCAACTGTGATCGTGCATCGGATACT
+
CCCCCGGGGGGGGGGGGGGGGGGGGGGGGGGGGGGGGGGFGGGGGGGGGGGGGGGGGFGGGGGGGGGGGGGGGGGGGGGGGGGGGGFGFGGGGGGGGGGGGGGGGGGFGGGGGGGGFFFFFGGGGGGGGGGGGGGGGGGGGGGGGGGGGGGGGGGGDGFCFFGGDCFGGFGGGGGFFGGGGGGGGGE8EFG9FGCGGGGGGGG>EGGDGEGGGGG>;EFGGGFGDFEC5A5CF=GGCEG8EDFEEEG*2:C<4CFG<@G*AA7CECFCFF765<D5D=CF76/+3*:<?C@:*0075)))/
@M03506:14:000000000-AKVR1:1:1101:11670:6798 1:N:0:33
CGAACTCCTACGGGAGGCAGCAGTGGGGAATTGTACACAATGGGCGCAAGCCTGATGACGCAACGCCGCGTGGAGGATGAAGGTCTTCGGATTGTAAACTCCTGTTGCCCGGGACGAAAAGCTCCGACCTAACACGTCGGGGTCTGACGGTACCGGGTGAGGAAGCCCCGGCTAACTCTGTGCCAGCAGCCGCGGTAATACAGAGGGGGCAAGCGTTGTTCGGAATTACTGGGCGTAAAGGGCGCGTAGGCGGCCTTCTAAGTCGAACGTGAAATCCCCGGGCTCAACCCGGGAACTGCGG
+
CCCCCGGGGGGGGGGGGGGGGGGGGGGGGGGGGGGGGGGGGGGGGGGGGGGGGGGGGGGGGGGGGGGGGGGGGGGGGGGGGGGGGGGGGGGGGGGGGGGGGGGGGGGGGGGGGGGGGGGGGGGGGGGGGGGGGGGGGGGGGGGGGGGGGGGGGGGGGGGGGGGGGGGGGGGGGGGGGGGGGGGGGGGGGGGGGGGGGGG7FGGCFFEGGGGGFGGEEGGGGGGGGGGGGGGGGGGGGGFGGGGGGGGCGGGGGDGD+97:CFGGGCCGGFGFG7DFF)/9DFE5E6C??GFFF@@F/9?B)
@M03506:14:000000000-AKVR1:1:1101:4139:6801 1:N:0:33
CGAACTCCTACGGGAGGCAGCAGTGGGGAATTGTTCGCAATGGGCGCAAGCCTGACGACGCAACGCCGCGTGGAGGACGAAGACCTTCGGGTCGTAAACTCCTTTCGATCTAGACGAACGGGCTCCGGGTGAACAATCCGGAGGAGTTACGGTACCGAGAGAAGAAGCCCCGGCTAACTCCGTGCCAGCAGCCGCGGTAATACGGGGGGGGCAAACGTTGTTCGGAATTTCTGGGCGGAAAGGGGTCGTAGGTGGCCAACTACGGCCGACTGGAAATCCCTCGGCTTAACCGGGGAACTGG
+
@B<C<FG@EFAC7F@EFD@CF<@,C<EGEDGG,CE6BFGGEF8FFEF@@BFGG88,@,7FCFGEDE:+@E>FC7EEC44@4=F==FG<D+FFFCB4=CBA<FGCFAC7?>,,C,,:F::CC+:F+FFC7*5<,3CFD:FF>FG7FCF:,C*:31<<<*4<<:FFGG:<4CE*=1=*?F,,,//*1C+85088;?CEC**;++2;CE*:88E5CC*//*;8*ACCE*/:++0<:+;*7*/?=*:**1*/2**::EG4;;<5:0***)/):)*)/*2<78CD*0):*79?A*7())))7>F*)
@M03506:14:000000000-AKVR1:1:1101:14050:6809 1:N:0:33
CGAACTCCTACGGGAGGCAGCAGTGGGGAATTTTGCGCAATGGGGGAAACCCTGACGCAGCAACGCCGCGTGGAGGATGAAGCCCCTTGGGGTGTAAACTCCTTTCGACCAAGACGATAATGACGGTACCGGTGGAAGAAGCACCGGCTAACTCTGTGCCAGCAGCCGCGGTAATACAGAGGGTGCAAGCGTTGTTCGGAATTATTGGGCGTAAAGGGCGCGTAGGCGGCGCCACAAGTCACCTGTGAAATCTCTGGGCTTAACTCAGAGCCTGCAGGCGAAACTGTGGTGCTGGAGTATG
+
CCCCCGGGGGGGGGGGGGGGGGGGGGGGGGGGGGGGGGGGGGGGGGGGGGGGGGGGGGGGGGGGGGGGGGGGGGGGGGGGGGGGGGGGGGGGGGGGGGGGGGGGGGGGGGGGGGGGGGGGGGGGGGGGGGGGGGGGGGGGGGGGGGGGGGGGGGGGGGGGGGGGGGGGGGGEGCFEGGGGGGGGGGGCFGGFEGGGGGG*CEGFGFGGGGGEGGCFGGGGGGGGGGGGGGGCEGGGFGDGGGGGGGGFCCFFGGGGFFGDGGGGFGFGGGGFGGGGGFGGD3@EFFDFFCFFFFFF)76@F
@M03506:14:000000000-AKVR1:1:1101:13249:6809 1:N:0:33
CGAACTCCTACGGGAGGCAGCAGTGGGGAATCTTGCGCAATGGGCGAAAGCCTGACGCAGCAACGCCGCGTGTGTGATGAAGGTCTTCGGATCGTAAAGCACTGTCGCGAGGGAAGATACGCCACCGGCTAACATCCGGTGGCTGAGACGGTACCTCGAGAGGAAGCACCGGCTAACTCTGTGCCAGCAGCCGCGGTAATACAGAGGGTGCGAGCGTTGTTCGGAATTATTGGGCGTAAAGCGCTTGTAGGCGGCCTGTCAAGTCGCGGGTGAAATCCCCTGGCTTAACCAGGGAAGTTCG
+
CCCCCGGGGGGGGGGGGGGGGGGGGGGGGGGGGGGGGGGGGGGGGGGGGGGGGGGGGGGGGGGGGGGGGGGGGGGGGGGGGGGGGGGGGGGGGGGGGGGGGGGGGGGGGGGGGGGGGGGGGGGGGGGGGGGGGGGGGGGGGGGGGGGGGGGGGGGGGGGGGGGGGGGGGGGGGGDGGGGGGGGGGGGGGGGGGGGDGCGGFGGGFGGGGGGGGGGG2CEGDGGGEGGGGGGGGGGGEGGGGGGGCC:CF?FFDGGGGFGGFGGCGGGG*/:>GFGDG)9FFFFGG@FFAG=2BBFFFF**0
@M03506:14:000000000-AKVR1:1:1101:12481:6815 1:N:0:33
CGAACTCCTACGGGAGGCAGCAGTAGGGAATATTGCGCAATGGACGCAAGTCTGACGCAGCAACGCCGCGTGAGTGGAGAAGGCCTTCGGGTTGTAAAGCTCTGTCATGCAGGACGAAAAGCCAGTGGGTGCATAGCCTATTGGTCTGACGGTACTGCAGGAGGAAGCACCGGCTAACTCTGTGCCAGCAGCCGCGGTAATACAGAGGGTGCAAGCGTTGCTCGGAATTATTGGGCGTAAAGGGTAGGGAGGTTGTCCTATTTGTTTGGCGTGAAATCCTTGGGCTTAACCCAAGAAGTGC
+
CCCCCGGGGGGGGGGGGGGGGGGGGGGGFCEEGGGGGGGGGGGGGGGGGGGGGGGGGGGCFFGGGGGGGGEGGGFFGGGFGGGGGGGGGGGGGGGGGGDGFGGGGFFGGGGGGGGGGGGGGGGGGEGGGGEDGGDFFGFFGCCFGFFGDFGGGGGGGGDGGGGGGGGGGGGGGDGG@EFFCGGGGGGCGGCGFEDECGDGDGGFG9FCEEEGGCFGEGGGGGFGDC*AF+CCFGGCGGG=C+?C*<EF*6:=GGEDGFGCGGGFG5**/7C.1**<:F4>76?D*.7/.*/4.05.86/=9
@M03506:14:000000000-AKVR1:1:1101:7067:6828 1:N:0:33
CGAACTCCTACGGGAGGCAGCAGTCGAGGATCTTCGGCAATGGGCGCAAGCCTGACCGAGCGACGCCGCGTGCGCGATGAAGGCCTTCGGGTTGTAAAGCGCTGTCGAGGGAGAGAAAGCCGAAAGGTTGATCGACCCCTGGAGGAAGGACGGGCTAAGTTCGTGCCAGCAGCCGCGGTAAGACGAACCGTCCTAACGTTATTCGGATTCACTGGGCTTAAAGGGCGCATAGGCTGTTTCCCAAGTCCGGGGTGAAATCTTTCGGCTTAACCGGAAAAGTGCCTTGGGTACTGGTGAACTC
+
CCCCCGGGGGGGGGDEGGGGGGGGGGGGGGGGGFGDGGEGGGGGGGGGGGGGGGFGGGGFGGCGGEEDGGGGGGGGGGGGGGGGGGGGGGGDGEGFGCGGGGGGGGGDGGGGGEGGFGCFGGGGGGFFGGGGGGGGGGGGGGGFGGGGGGGGGGGGGGGGGGGC7:FCFGGGGGDGGGGGGGGGE5EEGGGGCC7C88;C*CCFF6;EEFCCCEGCFGGGEFFFEGGG*;5AFGGF*<>+9??*1A<0C5EE75E4:8CF+9:5:C*)+2<65CG5C44*:6=7CF0)(:?4?)1)8=/*1
@M03506:14:000000000-AKVR1:1:1101:22850:6830 1:N:0:33
CGAACTCCGACGGGAGGCAGCAGTGGGGAATTGTTCGCAATGGGCGCAAGCCTGACGACGCAACGCCGCGTGGAGGATGAAGACCTTCGGGTCGTAAACTCCTTTCGATCGAGACGAACGGCCTCCGGGTGAACAATCCGGAGGAGTGACGGTACCGAGAGAAGAAGCCCCGGCTAACTCCGTGCCAGCAGCCGCGGTAATACGGGGGGGGCAAGCGTCGTTCGGAATTACTCGGCGTAAAGGGCACGCGGGTGGCCAACGAAGTCAGACGCGAAATCCCCTAGCTCAACTGTGGCACTGC
+
C@@CCCFG;+:FB66@@F@F;CFFGFGGG>FGG@EA7CC+@C6@87:7@FCFE,CEF7F77FGGGG+7C>4CEEFFGE@FGGAFFFF8BBFGGDB>>DFD98C<DF:FGG:B+,>+@:BFDC:>>F:FFEE*?FGGC<,1:B>@F<CC<F<:<<<FFE<F<CC+>CGC+<B<C*:C<C+<E8*22C+2:C8CCC5CE?CE++9CGC58E5C8*8CCE;=/CE=EDEG5+2+++28CG1)**++:5*7C8**:9ED*;477***/123*<**)/)7**99**)0*3***,9*5*9))8/7;*
@M03506:14:000000000-AKVR1:1:1101:17984:6833 1:N:0:33
CGAACTCCTACGGGAGGCAGCAGTCGAGAATTTTTGACAATGGGGGAAACCCTGATCGAGCGACGCCGCGTGGAGGATGAAGGTCTTCGGATTGTAAACTCCTGTCATTGGGGAACAATGCACAGATATTAACTGTATTTGTGTTGATAGTACCCGAAGAGGAAGGGACGGCTAACTCTGTGCCAGCAGCCGCGGTAATACAGAGGTCTCAAGCGTTGTTCGGATTCATTGGGCGTAAAGGGTGCGTAGGCGGCGCGGTAAGTCGGGTGTGAAATCTCGGGGCTTAACTCCGAAACTGCAT
+
CCCCCGGGGGGGGGGGGGGGGGGGGGGGGGGGGGGGGGGGGGGGGGGGGGGGGGGGGGGGGGGGGGGGGGGGGGGGDGGGGGGGGGGGGGGGGGGGGGGGGGGGGGGGGGGGGGGGGGGGGGGGGFGGGGGFGGGGGGGGGA<FGC9FGGGGGGGGG@FGGGGGFGGCDGGGGGFGGGGGGGGGGFGGFGGGGGGGDDEECGFGGGGGGGFFFGGGGGGGFEGGGDGGDFC6*2?EGGGGGGGGGEEG5EGCGEGGGFGC:EF?E575:<EFFFFFFFDFCBED5)0@A7<?35>5=?**1
@M03506:14:000000000-AKVR1:1:1101:19491:6838 1:N:0:33
CGAACTCCTACGGGAGGCAGCAGTCGGGAATTTTGGGCAATGGGCGAAAGCCTGACCCAGCAACGCCGCGTGAAGGATGAAATCCCTCGGGATGTAAACTTCGCAAGAACGGGAAGAATAAGTAAGGGTTAATATCTCTTACGATGACGGTACTGTTTGTAAGCTCCGGCTAACTCCGTGCCAGCAGCCGCGGTAATACGGGGGGAGCAAGCGTTGTTCGGATTTACTGGGCGTAAAGGGCGCGTAGGCGGCCACCGCAAGGCGACTGTGAAATCTCCGGGCTTAACCCTGAAAGGGCAGC
+
CCCCCGGGGGGGGGGGGGGGGGGGGGGGGGGGGGGGGGGGGGGGGGGGGGGGGGGGGGGGGGGGGGGGGGGGGGGGGGGGGGGGGGGGGGGGGGGGGGGGGGGGGGGGGGGGGGGGGGGGGGGGGGGGDDGGGGFGGGGGGGGGGFGGGDGGGGGGGGGGGFGGGGGGGGGGGGGGGGGGFGGGGGGGCFFFGFGGGFGGGGGGC:?C5C>FE:CEG=CEGGGCFGG?CFG5=*1;CGGG5CCC:7EG?EGGDC79C5)1**9C=):C<D+90:*32*CDGB37??:FF*.1)96F).7@5
@M03506:14:000000000-AKVR1:1:1101:23052:6855 1:N:0:33
CGAACTCCTACGGGAGGCAGCAGTCGGGAATTTTGGGCAATGGGCGAAAGCCTGACCCAGCAACGCCGCGTGAAGGATGAAATCCCTCGGGATGTAAACTTCGCAAGAATAGGAAGAATTAGTAGGGGTTAATACCCCCTATGATGACGGTACTATTTGTAAGCTCCGGCTAACTCCGTGCCAGCAGCCGCGGTAATACGGGGGGAGCAAGCGTTGTTCGGATTTACTGGGCGTAAAGGGCGCGTAGGCGGTCAGCACAAGTCAGTTGTTAAATCTCCGGGCCTAACTCGGACAGGTCAAC
+
CCCCCGGF<-CCGGCCCCGGGGGFGGGGGEFDFFECCGF@FDCEAFEGEGGGGFGGGAE<AFGGGG7:CECGFGGGGGGGGFGG,EBEFFG7FGFFFE?FGAFDFEEFGGGGC9?FFFDFGGGF9AEEFFECFGF8BDE7=FDGFEFGGECFGGGFFFCBF9CC,@FEGG>FGGGG7FCGC>FFGGCCGEDEEGGFGCCCEDEGEEGGF8FGCGCC*:CC=CEECGEEFGGFEE8;5::**25CCE=D?5C79::FGFG4C+:C??EGF*347:*2**)9<3)7:FG?ADE().7@7<@=9
@M03506:14:000000000-AKVR1:1:1101:9903:6856 1:N:0:33
CGAACTCCTACGGGAGGCAGCAGTCGGGAATCTTGGGCAATGGGCGAAAGCCTTACCCAGCAACGCCGCGTGAAGGATGAAATCCCTCGGGATGTAAACTTCGCAAGAGCGGGAAGCATGAGTGATGGTTAATATCCCTTACGATGAAGGTACTGTTTGTAAGTTCCGGCTAACTCCGTGCCAGCAGCAGCGGTAATACGGGGGGAGCAAGCGTTGTTCGGATTTACTTGGCGTAAAGGGCGCGTAGGCGGCCAGCGCAAGTCAGTTGTGAAATCTCCGGGCTTAACTCGGAAAGGTCAAC
+
@BCCCEGCFFGG7@,6:FG;FEEG<@FC:B@,<CEGAEFF<CF,@FEG:@66C,666:F88EECCE:BCC=>:C<EG=C4FFGCECGCEG7FFFGC<,FFGGE>FGC?<?:FCFC:,B,EF,55,,555C=CF<<,,BD<8=F>F3,,8@FCF<F3=7@D9@F,E;FG7FGC:5,@@****D>D>F<C,2<F<<EC@2618*=C?8C>88:C:C*/;CEEG=E5EEC@90<@5CE*=7CG*7E52755FE*:)7:5EDC)1A*++;+:<<9FGF*+2*17535*+9774<B(.5;>F69??
@M03506:14:000000000-AKVR1:1:1101:21550:6895 1:N:0:33
CGAACTCCTACGGGAGGCAGCAGTGGGGAATATTGGACAATGGGCGAAAGCCTGATCCAGCAATGCCGCGTGAGTGATGAAGGCCTTAGGGTTGTAAAGCTCTTTTACCCGGGATGATAATGACAGTACCGGGAGAATAAGCCCCGGCTAACTCCGTGCCAGCAGCCGCGGTAATACGGAGGGGGCTAGCGTTGTTCGGAATTACTGGGCGTAAAGCGCACGTAGGCGGCTTTGTAAGTTAGAGGTGAAAGCCCAGGGCTCAACCCTGGAATGGCCTTTAAGACTGCATCGCTTGAACATC
+
CCCCCGGGGGGGGGGGGGGGGGGFGGGGFGGGGGFGGFFGGGGGGGGGGGGGGGGFGGGGGGGGGGGEGGGGEGFGFGGGGGGGGGGGGGGGGGGGGGGGGGGGGGGGGGGGGGGGGFGGGGGGGGGGGGGGGEGEFGGGGGDF>FFGGGGGGFGGGGFFGFFGGGFCF@FBFGGGGFCEFGGGGGGFFGGG@GG><EDECBCF+++<C@EEGGCFGGGGGGFFFGEGECCGGGGFGFCC?EC?GFCCFGGGGFFC8><C*<F6CCFGG47F66C?67***6*2<)74<F)4)7>::?F4/
@M03506:14:000000000-AKVR1:1:1101:15817:6904 1:N:0:33
CGAACTCCTACGGGAGGCAGCAGTTAGGAATTTTGGGCAATGGGCGCAAGCCTGACCCAGCAACGCCGCGTGGGCGACGAAGCCCTTCGGGGTGTAAAGCCCTTTTCTAGGGGACGAATCTGACGGTACCCTGGGAAGAAGCCCCGGCTAACTACGTGCCAGCAGCCGCGGTAATACGTAGGGGGCGAGCGTTGTCCGGATTCATTGGGCGTAAAGCGCGCGCAGGCGGTTGGGAGAGCCCGGCGTGAAAGCCCCCAGCTCAACTGGGGGAGGCCGTCGGGGACCTTCCGACTGGAGGCCG
+
CCCCCGGGGGGGGGGGGGGGGGGGGGGGFGGGGGGGGGGGGGGGGGGGGGGGGGGGGGGGGGGGGGGGGGGGGGGGGGGGGGGGGGGGGGGGGGGGGGGGGGGGGGGGGGGGGGGGGGDGGGGGGGGGGGGGGGGGGGGGGGGGGGGGGGGGGGGGGGGGGGGGGGGGGGGFGGGGGGGGGGGGGGGGGGGGGGGGGGGGEEF@CG?CGGGGCC5@CGGGGGGDGEEDEC8EGGGGGGF;CGEEG:CC5:ED5ACG5@C*?96?+7?FEGE><*9EC53CCBBE177/1/87>E4)7:@37
@M03506:14:000000000-AKVR1:1:1101:13732:6907 1:N:0:33
CGAACTCCTACGGGAGGCAGCAGTGGGGAATTGTTCGCAGTGGGCGCAAGCCTGACGACGCAACGCCGCGTGGAGGACGAAGATTTTCGGATCGTAAACTCCTTTCGATCGGGAAGGACAGCTTCCGGGTGAATAGCCCGGGAGTCTGACGGTACCGAGAGAAGAAGCCCCGGCTAACTCCGTGCCAGCAGCCGCGGTAATACGGGGGGGGCAAGCGTTGTTCGGAATTACTGGGCGTAAAGGGCTTGTAGGCGGCCAACTAAGTCCGACGTGAAATCCCAAGGCTTAACCTTGGAACTGC
+
CCCCCGGGGGGGGGGGGGGGGGGGGGGGGGGGGGGGGGGGGGGGGGGDGGGGGGGGGGGGGGDGGGGEGGGGGGGGGGGGGGGGGGGGGGGGGGGGGGGGGGGGGGGGGGGDGCFGGGGGGGGGGGGGGGGGGGGGGFGGGGGGGGGGDGGGGGGGGDDCGFGGGEGGGGGGGGGGGGGGGGGGGG+AFCFFGGE>EG>EGGGGGGGGGGEGGGGGEEGGC=EEGGEGF99E7CFFGGGGGGFGGFFD;CCFGEGGGFGGFFGGGGGDGGGFGG39*89C6:F:CFGFBGF>FFFFB)6=*
@M03506:14:000000000-AKVR1:1:1101:18480:6927 1:N:0:33
CGAACTCCTACGGGAGGCAGCAGTGGGGAATTTTGCGCAATGGGCGAAAGCCTGATGCAGCAACGCCGCGTGGAGGATGAAGGTCTTTGGATTGTAAACTCCTGTCAGCAGGGAAGAAGGCCTCGGCGAAGAGCCGAGGATTGACGGTACCTGCAGAGGAAGCCCCGGCTAACTCTGTGCCAGCAGCCGCGGTAATACAGAGGGGGCAAGCGTTATTCGGAATTATTGGGCGTAAAGGGCGCGTAGGCGGCCGTGCAAGTGGAAGGTGAAATCCCTCGGCTCAACCGAGGAGCTGCCTCTC
+
<CCCCGFFGGGGGGGGGGCFEGGEGGGGGGGGGGEGGDGGGFGGFGGGGGGGGGGGFGFF@C<FGGGEGG6>FFGGFGGGGGGGGGGGDGEGGFGGGGFGGGGFGF<FDFGGGDFGGG,BDEFG7F@C@+@:DGBC>>CG8BCGFEGGGGGC,,@:;C7FC@,>::**<FFGGG9;?FGGGCC@:<AF7FEEGDCE?@BCGGGGDC585CCECA8;+3CCG5@FC+CCGGGGGG55??<8:522:CCD?55*9=CD8*::F?7+29CFD4?*729?F3/9*5/9C57)(18,5)66@?)/.
@M03506:14:000000000-AKVR1:1:1101:27664:6940 1:N:0:33
CGAACTCCTACGGGAGGCAGCAGTGGGGAATATTGCACAATGGGCGCAAGCCTGATGCAGCGACGCCGCGTGGGGGATGACGGCCTTCGGGTTGTAAACCTCTTTCACCATCGACGAAGCCTTCGGGTGACGGTAGGAGGAGAAGAAGCAACGGCCAACTACGTGCCAGCAGCCGCGGTGATACGTAGTGTGCGAGCGTTGTACGGAATTACTGGGCGTAAAGGGCTCGTAGGTGGTTTGTCGCGGTGTTCGTGCAACGCCACCGCTTAAGTGTGGGCGACGTGGCGGTACGGGCAGACGG
+
-A6-A<FGG-E@FGFGGGGGG8FEE<FCBBGEA,CFGGGFFDFECBFEFC@FGG?AFA<FGEGGC@:=CF7@CGGGGC+E,+++4BDGFGGF:@+EA?5A?<F9DF9F99,,BB:+@CF+8,EDC3@<7+FEE3:3*,>CFF<,<:F:7<,<:74=<BFECC*,64*<C:CCCA<*=C<*=CFCC:<;/<EFFG*::EEDGE0+2/25*:7<9C8858/8?89+/*0/?8*;8<EE*:*;:01*:*278=?2*/*77)135:5:=35C5*+*;0:/55)))))2::D)-7)1>5))0)0)0
@M03506:14:000000000-AKVR1:1:1101:22223:6966 1:N:0:33
CGAACTCCTACGGGAGGCAGCAGTGGGGAATTGTTCGCAATGGGCGCAAGCCTGACGACGCAACGCCGCGTGGAGGACGAAGATCTTCGGGTCGTAAACTCCTGTCGAGTGGGAAGAACGCTTCGGGGGCGAATATCCTCCGGAATTGACGGTACCACTAAAGGAAGCCCCGGCTAACTCCGTGCCAGCAGCCGCGGTAATACGGGGGGGGCACGCGTTGTTCGGAATTACTGGGCGTAAAGCGTGCGTAGGTTGTGTGTGAAGTCTGTCGTGAAAGCCCCGGGCTCAACCTGGGAATGGC
+
CCCCCGGGFFGGDEFGGGFGGGGEEF8@GGGCCEGDEEC@CFCFGGGCGGFGCFGGG:FCCEGGCFEGGGCGG@EBEGGGDCFFFDE<B@FGGGGGFGGGEGGFGGGBFFFFDFFE8DFCFGGGEBCFGGGE7:<C<FF?B7:<FCFGGGGGGGGGGGE7A:2?FCCFCC*?88CEFF@?FGGGGGD+C?*88?*?C8*8@7@C>E5C>E8:C*;CE1*::89EE*8;<FGGGFGGGEG550<CA57DC5:=C+:/8)97:7>GCGG>?7C57FC7:5755@>/7>D=)*.(0:).9F96)
@M03506:14:000000000-AKVR1:1:1101:25782:6975 1:N:0:33
CGAACTCCTACGGGAGGCAGCAGTCGGGAATTTTGGGCAATGGGCGCAAGCCTGACCCAGCAACGCCGCGTGAAGGATGAAATCCCTCGGGATGTAAACTTCGCAAGAACGGGAAGAATAAGGAAGAGTTAACACCTCTTTCGATGACGGTACTGTTTGTAAGCTCCGGCTAACTCCGTGCCAGCCGCCGCGGTAATACGGGGGGAGCAAGCGTTGTTCGGATTTACTGGGCGTAAAGGGCGCGTAGGCGGCCACCGCAAGTCGACTGGTAAATCTCCGGGCTTAACCCGGAAAGTGTAGC
+
CCCCCGGGGGGGGGGGGGGGGGGGGGGGGGGGGGGGGGGGGGGGGGGGGGGGGGGGGGGGGGGGGGGGGGGGGGFGGGGGGGGGGGGGGGGGGGGGGGGGGFGGGGGGGGGGGGGGGGGGGDGGGGGGGGGAFGGGFFEFGGGGGCGGGGCFGGGFGGGGGGGGF:DCFGGGGFFGFGGDEFGGGCECEGGGEGGG99CFGGGGGGGGGGG5C:CEEFGED;ECFG7FCFGGGEGGGGGEGGC55*:D9*:575CFEB:D7+0*/95</*36CCC+*67CGFF=<FC619)(8:>*/**01
@M03506:14:000000000-AKVR1:1:1101:14089:7041 1:N:0:33
CGAACTCCTACGGGAGGCAGCAGTGGGGAATTTTCCGCAATGGGCGAAAGCCTGACGGAGTGACGCCGCGTGGGGGACGAAGGCCTTCGGGTCGTAAACCCCTGTCAGAGGGAAAGAAGGGCGCTGGCGTTAATAGCGCCGGTGTCTGACGGTACCTTCAGAGGAAGCCCCGGCCAACTCTGTGCCAGCAGCCGCGGTAAGACAGAGGGGGCAAGCGTTGCTCGGAATCACTGGGCGTAAAGGGCGCGTAGGCGGGATGGCAAGTCAGTCGGGAAATCTCTCGGCTCAACCGAGAAACGTC
+
CCCCCGGGGGGGGGGGGGGGGGGGGGGGGGGGFGGFGGGGGGGGGGGGGGGGGGGGGGGFFFGGGGGGGGFGGGGGGEGGGGGGGGGGGGGGGGGGGGGFGGGGGGGGFGGGFGGGGGGGGGGGGGGGGGDGGGGGGGDGGGEGGGGGGGGGGGGGGGGGGGGGGGGGF:FFGGGGGGGGDGFGGGGGGGGGGGGGGEEECF6<CFFGGGCEGGEFGGGC;7CEG5>CGFGFFCFGG8C*1<7C:::D:*:EGGGG:@GF6?=E?7?CC*2))5)A7@7>*9>FE)*9.>)37:D:6)<))
@M03506:14:000000000-AKVR1:1:1101:20658:7044 1:N:0:33
CGAACTCCTACGGGAGGCAGCAGCTAGGAATCTTGGGAATGGGCGAAAGCCTGACCCAGCAACGCCGCGTGGGCGATGAAGGCCTTCGGGTCGTAAAGCCCTTTTGCAGGGGACGATGATGACGGTACCCTGCGAATAAGCCACGGCTAACTACGTGCCAGCAGCCGCGGTAATACGTAGGTGGCAAGCGTTGTCCGGATTTACTGGGCGTAAAGGGCGTGCAGGCGGTTTGTTAAGTGCAGGGTGAAAGCTCCCGGCTCAACTGGGCGAGGTCCTTGCATACTGGCGAAGTCGAGGGGGG
+
CCCCCGGGGFFGGGGGGGGGGGGGGGGGGGGGGGGGGGGGGGGGGGGGGGGGGGGGGGGGGGGGGGGGGGGGGGGGGGGGGGGGGGGGGGGGGGFGGGGGGGGGGGGGGGGGGGGGGGGGGFGEGGGGAFGGGGGEGCFGGGCFGDEGGGGFGGGGGGGGGGGGGGGGGGCE>CGGGCGGEGGGGFGGGGGGGCFGGD@EE9EFGFG5CGCEC*@FGGEGGGGFFGGG:EEEC?F+CFGGGGGGCEDG7C6C>+:5:>CD?6>966C*:CEEG5D?CFGFG??F?)17(/)4@E>5:)))7
@M03506:14:000000000-AKVR1:1:1101:20242:7045 1:N:0:33
CGAACTCCTACGGGAGGCAGCAGTCGAGGATCTTTTGCAATGGGCGCAAGCCTGACAAAGCGACGCCGCGTGGGGGAGGAAGGCCTTCGGGTTGTAAACCCCTGTTGTCGGTTACGAATGGTAGGGTGCCAATAGCGCTACTACTTGACTAAGGCCGATGAGGAAGCCACGGCTAACTACGTGCCAGCAGCCGCGGTAATACGTAGGTGGCAAGCGTTGTTCGGAATCACTGGGCATAAAGCGCGCGTAGGCGGCGATGTAAGTCGGGTGTGAAAGCCCCCGGCTCAAACGAGGAACTGCG
+
CCCCCGDGG<FGGGGGGGGGGGGGGGGGGGGGGGGGGGGGGGGGGGGGGGGGGDGGGGGFGGGGGGG@CG=FEGGFGEGGGCGFGGGGFGG=FFGGGGGGGGDGGGFFEGGGGGGGGGGGFGFFGDBE>FCFGGFFEGEEGGCFCCGAEFGAG?FGGD<FGGGGGGGGGGGDGGFGGGGGCECFF,,=+4C@:<CE:>CC7C8<<C8AFFF>C**;*2=8;9;EC5C00<@F65FC*<C+<CG5::55*:C?D5=)*5C5<CFE79EDEG:):7CG4:9*)).7*76*)7:(<:EFF6@=7
@M03506:14:000000000-AKVR1:1:1101:13551:7052 1:N:0:33
CGAACTCCTACGGGAGGCAGCAGTGGGGAATCTTGCACAATGGGGGAAACCCTGATGCAGCGACGCCGCGTAAGCGATGAGGCCCTTCGGGGTGTAAAGCTCTTTCGGCAGGGAAGATTATGACGGTACCTGCAGAAGCAGCTGCGGCTAACTACGTGCCAGCAGCCGCGGTAATACGTAGGCAGCAAGCGTTGTTCGGAGTTACTGGGCGTAAAGGGTGTGTAGGCGGCCTGTTAAGTTCCGTGTGAAATCTCCCGGCTCAACCGGGAGGGTGCGCGGAAAACTGGCGGGCTAGAGTGCG
+
CCCCCGGGGGGGGGGGGGGGGGGGGGGGGGGGGGGGGGGGGGGGGGGGGGGGGGGGGGGGGGGGGGGGGGGGGGGGGGGGGGGGGGGGGGGGGGGGGGGGGGGGGGGGGGGGGGGGGGGGGGGGGGGGGGGGGGGGGGGGGGGGGGGGGGGGGGGGGGGGGGGGGGGGGGGGGGGGGGGGGGGGGGGGGGGGCFC8FGGGGGFGGGGGGGG?EEGGGGGGEGFFGGFGGDG5EGGGGG:CFFGEGACFFCFGFGFGGEG:CFFGGGGG*9E37<CE3>G3>@FFG?FFFGFF>>F4=9=FB
@M03506:14:000000000-AKVR1:1:1101:18383:7065 1:N:0:33
CGAACTCCTACGGGAGGCAGCAGTCGGGAATTTTGGGCAATGGGCGAAGGCCTGACCCAGCAACGCCGCGTGAAGGATGAAATCCCTCGGGATGTAAACTTCGCAAGAACGGGAAGAATAAGTAGGGGACAATACCCCCTATGATGACGGTACTGTTTGTAAGCTCCGGCTAACTCCGTGCCAGCAGCCGCGGTAATACGGGGGGAGCAAGCGTTGTTCGGATTTACTGGGCGTAAAGAGCGCGCAGGCGGCTGGTCAAGTCCGATGTGAAAGCTCCCGGCTTAACTGGGAAATTGCATCG
+
CCCCCGGGGGGGGGGGGGGGGGGGGGGGGGGGGGGGEFGGGGGGGGGGGDGGGGGGGGGGGGGGGGGGGGGGGGGGGGGGGGGGGGGGGGGGGGGGGGGGGGGGGGGGGGGGGGGGGGFFFFGGGFEGGGGGGGGFGGGGGFGFGGGGGGFFDGGFGGGGGGGGGGGDGGGGGGGGGDFDEFFFGC7EGGGGGEB@CFGGGGGGGEC>8FGGG>>CC;CEGDEGGGGGFGGGC>ECFGGFGGGGDGEGDCCE7EGGDF4FC9>ECDG<FGD=FGCF4>7DD:>CC?*8:D:089==*76/)
@M03506:14:000000000-AKVR1:1:1101:17014:7068 1:N:0:33
CGAACTCCTACGGGAGGCAGCAGTGGGGAATTGTTCGCAATGGGCGCAAGCCTGACGACGCAACGCCGCGTGGAGGACGAAGATCTTCGGGTCGTAAACTCCTTTCGATCGGGACGAATGGCTGGTGGTCTAACACATCATCAGAGTGACGGTACCGAGAGAAGAAGCCCCGGCTAACTCCGTGCCAGCAGCCGCGGTAATACGGGGGGGGCAAGCGTTGTTCGGAATTACTGGGCGTAAAGGGCGCGTATGCGGCCTACTAAGTCGGACGTGAAATCCCTCGGCCCAACCGAGGGACGGC
+
CCCCCGGGGGGGGGGGGGGGGGGGGGGGGGGGGGGGGGGGGGGGGGGGGGGGGGGGGGGGGGGGGGGGGGGGGGGGGGGGGGGGFGGGGGGGGGGGGGGGGGGGGGGGGGGGGGGGGGGGGGGGGGGGFGFGGGGGGGGGGGGGGGGGGGGGGGGGG7FGGGGGGGGGGFGGDGGGDFGGGGGGGGGGGGGGFGGGGGGGGGGGGGGGDEEE5;FGG=8EGFFGDE5=CEGGGGGGGEGGDFFCEEGD:5=67=E:C>4C?FGGEFEGGGGDDFFD*=FG<:@:5)/)-7>B@B3))0)).
@M03506:14:000000000-AKVR1:1:1101:14560:7085 1:N:0:33
CGAACTCCTACGGGAGGCAGCAGTCGGGAATTTTGGGCAATGGGCGAAAGCCTGACCCAGCAACGCCGCGTGAAGGATGAAATCCCTCGGGATGTAAACTTCGCAAGAACGGGAAGAATAAGCCGGTGCTAACACAATCGGCGATGACGGTACTGTTTGTAAGCTCCGGCTAACTCCGTGCCAGCAGCCGCGGTAATACGGGGGGAGCAAGCGTTGTTCGGATTTACTGGGAGTAAAGGGCGCGAAGGCGGCCACCGCAAGTCGGCTGGGAAAGCCCCGGGCTTAAGTCGGAAAGGCCAGC
+
CCCCCGGGG@DEEDGGDG7C7FF<FFEDDCFFF<C7;<,DEG,@E7FCFGFGFGGGGG@FECFEGG::F:>F?CF<<EGFACFCGGF<@=7+8=4CE<EDAB:@FD:<EFEDGC::FGAFG<<D+>@++CFCFGG,+>=C7BFGCF;E7FF7CF@,DFGFC;FGG<ECED:FCGFFCCF7<CFBGFGF*CFE@4*=++?C>EDGCEC8**;CC8A>*/0*?*;*:+0+<A=28:+<90CE***1*1>CFDEEG*:*:575*02**1*9**:)1*9*7.17)))2+1*1)9505))5)))7)
@M03506:14:000000000-AKVR1:1:1101:28281:7087 1:N:0:33
CGAACTCCTACGGGAGGCAGCAGTGGGGAATATTGCGCAATGGGCGAAAGCTTGACGCAGCAACGCCGCGTGAGTGATGAAGGCCTTCGGGTCGTAAAGCTCTGTCGGGAGGAACGAATGCTCCTGAGGTTAACAGCCTCGGGAGGTGACGGTACCTTCAAAGGAAGCACCGGCTAGATCTGTGCCAGCAGCCGCGGGAATACAGAGGGGGCAAGCGGTGCTCGGAATTACTGGGCTTAAGGGGCGCGGCGGTGGCCGTGTTCGGCGAACGGGAAAGCCCCGGGCCCATCCGGGGGCCTGC
+
CCCCCG9;6C9BFGGDEG7FCGGEEEFGG;F<FCG@CECFFGDFGEG@+@<@CEFDFGGG7EF,:+6>+@+@8?5C<FF<FGGFFC,<D@C,C=F<<<EE,BEE<@E>DCE778BF::BFC,,,B>FGGF@><9==F<,3C<BCCCFFCDF>F:C,@9CF9FFG,DCFFCE>***6,,,7,>FGGFFF8CF+2C7F8/***30<@+<8>:**:8;;**;8*<+;85:;+0+3<CF8***3+20//*7<*:**/::**01)02*:*)2)*)*.**)*9)7*/))*1)1)(*)()0.).08>)
@M03506:14:000000000-AKVR1:1:1101:24981:7091 1:N:0:33
CGAACTCCTACGGGAGGCAGCAGTGGGGAATCTTGCGCAATGGGCGAAAGCCTGACGCAGCGACGCCGCGTGCGGGAAGAAGGCCTTCGGGTTGTAAACCGCTTTCAGGAGGGACGAAGCTACTCGGGTTAATAGCCCAGAGGGTGACGGTACCTCCAGAAGAAGCCCCGGCTAACTACGTGCCAGCAGCCGCGGTAATACGTAGGGGGCAAGCGTTGTCCTGATGTATGGGGCGTAAAGAGCGTGTAGGCGGCCATACAGGGCCGGTGAGTACACTCGAGGCCTAACCTCGAGAAGACGA
+
CCCCCGGGGFFGGGGGGGGGGGGGGG?FGGGGGGGGGGGCGGCGGGGGGGGGGGGGGG@FE:FEGCFFGG=:FEFGGGGD@FFGFEF9FGEFGGGGGG?FFGG7D9BFGCF@FC7F+CCFG9ACEEGGFGGDGGFGFCGF7FCFF7FCFEGG<?;FGGGGCG7FCFGCFGDFGGGGGGGG4<CF@7C?0C55CECE5EGGC>3+1ACEC:C5@GG5>EEC++<7++<+<+;@E5C::CFFGC*:*/2*3?F5<=*1<*96+2*/27*/**2*2*??F?3<D>)*+075(*)())).))0))
@M03506:14:000000000-AKVR1:1:1101:12475:7107 1:N:0:33
CGAACTCCTACGGGAGGCAGCAGTGGGGAATTGTTCACAATGGGCGCAAGCCTGATGACGCAACGCCGCGTGGAGGATGAAGGTCCTCGGATTGTAAGCCCCTGTTGCCCGGGACGAAACGCTTCGACCTAACACGTCGAAGTTTGACGGTACCGGGTGAGGAAGCCCCGGCTAACTCTGTGCCAGCAGCCGCGGTAATACAGAGGGGGCAAGCGTTGTTCGGAATTACTGGGCGTAAAGGGCGCGTAGGCGGCCACCGCAAGTCAGTTGTGAAATCTCCGGGCTGAACTCGGAACGGTCA
+
CCCCCGGGGGGGGGGGGGGGGGGGGGGGGGGGGGGGGGGGGGGGGGGGGGGGGGGGGGGGGGGGGGGGGGGGGGGGGGGGGGGGGGGGGGGGGGGGGGGGGGGGGGGGGGGGGGGGGGGGGGGGGGGGGGGGGGGGGGGGGGGGGGGGGGGGGGGGGGGGGGGGGGGGGGGGGGGGGGGGGGGGGGGGGGGGGGGGEGGGG7FCFGGGGGGGGGGG5CEGGGGGGGGGGGGGFGG=CCGGGGGGGE5CEGGGGGG5FFGGGED?9FFC+:EEG7:CFBFCDFB=E)9@BF?2>)7))87.0
@M03506:14:000000000-AKVR1:1:1101:5668:7141 1:N:0:33
CGAACTCCTACGGGAGGCAGCAGTGGGGAATATTGCACAATGGGCGCAAGCCTGATGCAGCGACGCCGCGTGAGGGATGACGGCCTTCGGGTTGTAAACCTCTTTCAGTATCGACGAAGCGCAAGTGACGGTAGGTACAGAAGAAGCACCGGCCAACTACGTGCCAGCAGCCGCGGTAATACGTAGGGTGCGAGCGTTGTCCGGAATTACTGGGCGTAAAGAGCTCGTAGGTGGTTTGTCGCGTTGTTCGTGAAAACTCACAGCTCAACTGTGGGCGTGCGGGCGATACGGGCAGACTGGG
+
CCCCCGGGGGGGGGGGGGGGGGGGGGGGGGGGGGGGGGGGGGGGGGGGGGGGGGGGGGGGGGGGGGGGGGGGGGGGGGGGGGGGGGGGGGGGGGGGGGGGGGGGGGGGGGGGGGGGGGGGGGGGGGGGGGGGGGGGGGGGGGGGGGGGGGGGGGGGGGGGGGGGGGGGGGGGGGGGGGEGGGGGGGGGGGGGGGGGDGGGGGGGGGGGGGGGGGGGEGGGGGGGGGGEEGGGGGGCFGFGGCE:7*2CCEGGGCFFGFGGGGGGCFFFF76@FGDGDFDC5@FCC@C>>GDFFFD5:)9F)
@M03506:14:000000000-AKVR1:1:1101:4976:7155 1:N:0:33
CGAACTCCTACGGGAGGCAGCAGTCGAGGATCTTCGGCAATGGGCGCAAGCCTGACCGAGCGACGCCGCGTGGGCGATGGAGGCCTTCGGGCTGTAAAGCCCTTTAGTGGGAGAGGAAAGCGCAAGCTTGACCGACCCCAAGAATAAGCACGGGCTAAGTTCGTGCCAGCAGCCGCGGTAAGACGAACCGTGCGAACGTTGTTCGGAATCACTGGGCTTAAAGGGCGGGTAGGCGGCTTGCCAAGTCCGGGGTGAAAGCCTCCAGCTTAACTGGAGAAGTGCCTTGGATACTGGCGAGCCC
+
CCCCCGGGGGGGGGGGGGGGGGGGGGGGGGGGGGGGGGGGGGGGGGGGGGGGGGGGGGGGGGGGGGGGGGGGGGGGGGGGGGGGGGGGGGGGGGGGGGGGGGGGGGGGGGGGGGGGGGGGGGGGGGGGGGGGGGGGGGGGGGGGGGGGGGGGGGGGGGGGGGGGGGGGGGGGGGGDGGGGGGGCGEGGGG8EEGGGGGEGGEEGGEDGGDGGDGFGCGGGGGGFGGG*8CEGGGGGGEGCFGGGGGGGGGGGD5AFF=0>+AFGG<+:7*+9CGGG4;D7CFFG+9442?@<FFFDBED).
@M03506:14:000000000-AKVR1:1:1101:24294:7156 1:N:0:33
CGAACTCCTACGGGAGGCAGCAGTCGAGAATTTTTCTCAATGGGGGAAACCCTGGAGGAGCGACGCCGCGTGGAGGATGAAGGTCTTCGGATTGTAAACTCCTGTCATTGGGGAACAAGGTGCATACGTTAACTGCGTGTGCATTGATAGTACCCGAAGAGGAAGAGACGGCTAACTCTGTGCCAGCAGCCGCGGAAATACAGAGGTCTCAAGCGTTGTTCGGATACATTGGGCGTAAAGGGTGCGTAGGCGGCGCGGTAAGTCGGGTGTGAAATCTCGGGGCTTAACTCCGAAACTGCAA
+
CCCCCGGGGGGGCECGGGGGGGFGGGFCCFGFGFGGFGFFGGFFDGE:FGGGFGGGGGGGGC7@FE+@EGGDEGGGDGGGGGGCA,?<FEDFD8FGFGGGFGGGGCFFCFG8CFD@FGGFGGFGFFDFGDFFFGGGGEE=B,,=@FFGFF<FCE<FGF+<FGGGG7FG7FGGGEFFCFGFFFGGGGGGG@FGDFC*=C9>CB+2CFCCGGC9BCEGCE=FFCC5C*+0CFFCC5:C>=9F?5:EEE*9CEGEDEDDGFGG5+*<C3E<ECE4?:*<?95757@>*<GF<D),0<@347***
@M03506:14:000000000-AKVR1:1:1101:8360:7176 1:N:0:33
CGAACTCCTACGGGAGGCAGCAGTAGGGAATCTTGGACAATGGGCGAAAGCCTGATCCAGCGACGCCGCGTGGGGGACGAAGGCCCTCGGGTTGTAAACCCCAGTTGTTGGGAAAGAAGCCGGGCTTCGCCCGGTGACGGTACCCAACGAGGAAGCCCCGGCTAACTACGTGCCAGCAGCCGCGGTAAGACGTAGGGGGCGAGCGTTATCCGGATTCACTGGGCGTAAAGGGCGCGCAGGCGGCTACGTAAGTCCGGCGTGAAATCCCACGGCGCAACTGTGGAATTGCGTCGGATACTGG
+
CCCCCGGGGGGGGGGGGGGGGGGGGGGGGGGGGGGGGGGGGGGGGGGGGGGGGGGGGGGGGGGGGGGGGGGGGGGGGGGGGGGGGGGGGGGGGGGGGGGGGGGGGGGGGGGGGGGGGGGGGGGGGGGGGGGGGGGGGGGGGGGGGGGGGGGGGGGGGGGGGGGGGGGGGGGGGGGGGGGGGGGGGGGGGGGGGFFGDEGGGCEGGGGGGGGGDDG59@GFGGC*:*:CCGGGEGGEEGGGGGGGGC?78C5C:?://7CCC5*<:C<*67>:<)9=DB<C*95+3/0=:D.(5>)7)/*1)
@M03506:14:000000000-AKVR1:1:1101:4575:7206 1:N:0:33
CGAACTCCTACGGGAGGCAGCAGTGGGGAATATTGGACAATGGGCGCAAGCCTGATCCAGCCATGCCGCGTGGGTGATGAAGGCCCTAGGGTTGTAAAGCCCTTTCGGCGGGGAAGATAATGACGGTACCCGCAGAAGAAGCCCCGGCTAACTTCGTGCCAGCAGCCGCGGTAATACGAAGGGGGCTAGCGTTGCTCGGAATCACTGGGCGTAAAGCGCACGTAGGCGGCTTCTTAAGTCAGGGGTGAAATCCTGGAGCTCAACTCCAGAACTGCCTTGGGTACGGAGGAGCTTGCGTACG
+
CCCCCGGGGGGGGGGGGGGGGGGGGGGGGGGGGGGGGGGGGGGGGGGGGGGGGGGGGGGGGGGGGGGGGGFGGGEGGGGGGGGGGGGGGGGGGGGGGGGGGGGGGGGGGGGGGDGGGGGGGGGGGGGGGGGGGGGGGGGGGGFFCFGGGGGGGGDFEGGGGGGGGGGGGGGGGGGGGGGDEGGGGGGGGGGECEG7FGGGDFFC6CFFCCEEGGFGGDGEGGGGGECEEEC>EFFFGDGC?GFGG=EGGD?7>+<6*557AFGC?*3>CDF>*>FCCF<49>*7*)*79GFF4<4).)057
@M03506:14:000000000-AKVR1:1:1101:16956:7253 1:N:0:33
CGAACTCCTACGGGAGGCAGCAGTGGGGGATATTGCGCAATGGGCGAAAGCCTGACGCAGCGACGCCGCGTGGGTGATGAAGGCCTTCGGGTCGTAAAGCCCTGTCGAGGGGAAAGAATCGATTACGGCCTAATACGTCGTGATCCTGACGGTACCCCTAAAGGAAGCACCGGCTAACTCCGTGCCAGCAGCCGCGGTAATACGGAGGGTGCGAGCGTTGTTCGGAATCACTGGGCGTAAAGCGCGTGTAGGCGGCCCACTAAGTCTGATGTGAAAGCCCGGGGCTCACCCCCGGAAGTGC
+
CCCCCGGGGGGGGGGGGGGGGGGGGGGGGGGGGGGGGGGGGGGGGGGGGGGGGGGGGGGGGGGGGGGGGGGGGGGGGGGGFGGGGGGGGGGGGGGGGGGGGGGGGGGGGGGGGGGGGGGGGGGGGGGGGGGGGGGGGGGGGGGGGGGGGGGGGGGGGGGGFCFGGGGGGGGGGEGGGGFGGGGGGGGGGG>FGGGGGGGGGGGGGGGGGCECEGEGGGGGGGGGG*AFGFFCFGGGGEGG5CGDCGE<:=FGDEGDE@<3*66?<*<:<*A87:C?7@7CD3>EE)/6)9>>B>B>@D4=4
@M03506:14:000000000-AKVR1:1:1101:9193:7271 1:N:0:33
CGAACTCCTACGGGAGGCAGCAGTGGGGAATCTTGCACAATGGAGGCAACTCTGATGCAGCGACGCCGCGTGAGCGATGAAGCCCTTCGGGGTGTAAAGCTCTTTCGACGGGAACGATAATGACGGTACCCGAAGAAGAAGCTGCGGCTAACTACGTGCCAGCAGCCGCGGTAATACGTAGGCAGCGAGCGTTGTTCGGAATTACTGGGCGTAAAGAGTGCGTAGGCGGTGCTCTAAGTCTGTTGTGAAATCTCCCGGCTCAACTGGGAGGGTGCGGCGGAAACTAGAGTGCTAGAGTATG
+
CCCCCGGGGGGGGGGGGGGGGGGFGGGGGGGGGGGGGGGGGGGGGGGGGGGGGGGGGGGGGGGGGGGGGGGGGGGGGGGGGGGGGGGGGGGGGGGGGGGGGGGGGGGGGGGGGGGGGGGGGGGGGGGGGGGGGGGGGGGGGGGGGGGGGGGGGGGGGGGGGGGGGGGGGGGGGGGEFGGGFFGGGGGGGGGGEGGGGGGGGGFGGGGGGGGGGECGGGDGGGGEC>AEGGGGCFCFC::CGG<FFGGGGGGGDFGGGFGG5<6CFFFG=DGFGD5CDBGDDDEGFFFFDFF>4FB4?B*9=
@M03506:14:000000000-AKVR1:1:1101:16142:7277 1:N:0:33
CGAACTCCTACGGGAGGCAGCAGTGGGGAATTGTTCGCAATGGGCGCAAGCCTGACGACGCAACGCCGCGTGGAGGATGAAGGTCTTCGGATTGTAAACTCCTGTTGCCCGGGACGAAACGCTTCGACCTAACACGTCGAGGTTTGACGGTACCGGGTGAGGAAGCCCCGGCTAACTCTGTGCCAGCAGCCGCGGTAATACAGAGGGGGCAAGCGTTGTTCGGAATTACTGGGCGTAAAGGGCGCGTAGGCGGCCGGGTAAGTGAGATGTGAAAGCCCTGGGCTCAACCCAGGAATTGCAT
+
CCCCCGGGGGGGGGGGGGGGGGGGGGGGGGGGGGGGGGGGGGGGGGGGGGGGGGGGGGGGGGGGGGGGGGGGGFGGFGGGGGGGGGGGGGGGGGGGFGGGGGGGGGGGGGGGGGGGGGGGGGGGGGGGGGGGGGGGGGGGGGGGGGGGGGGGGGGGGEGGGGGGGGGGGGGGGGGGGGGGGGGGGGGGGGGGGGGGGDGGGFGGGGGGGGGGGGGGEEEGGDGGGGFGGGGGGGGGGGGGGGGGGGGGGGGGGGGGGF7DEC7C<FF>GGGFC77*95*9FFF6:?0575::@FF?:F46*
@M03506:14:000000000-AKVR1:1:1101:14477:7374 1:N:0:33
CGAACTCCTACGGGAGGCAGCAGTGGGGAATTTTTCGCAATGGGGGCAACCCTGACGAAGCAACGCCGCGTGGGTGATGAAGTATTTCGGTACGTAAAACCCTTTCGACGGGGACGAAACCGCAAGGTTGACGGTACCCGTAGAAGAAGCCCCGGCTAACTCCGTGCCAGCAGCCGCGGTAATACGGGGGGGGCAAGCGTTGTTCGGAATTACTGGGCGTAAAGGGCGCGTAGGCGGTTTGCTAAGTTGGATGTGAAAACTCTGGGCTTAACCCAGAGCCTGCATCCAAAACTGGCAAGCT
+
CCCCCGGFGGGGGGGGGGGGGGGGGGGGGGGGGGGGGGGGGGGFGGGGGGGGGFFGEFGGGGGGGGGDGGGGDG>FDFFEGGGFGGGFGGGGGGGG8ECGGGGGGGGGGGGGGGGGGGGGGGGGGECFGGDGG7>:FGGFGGGGFGGGGGGGGGGGGGGGGGGGCFEFGGGGGCGCFGDCGCFG?>>EGGGG58*/CGCCEGEFCCGEGFCFDFGG>FE88*2CFGDGGGCCC5<858>=EGGF7C2CEF6?FF?C<*0*<FGGGGG4F6C*77*/1.9<F:F69=F4:D)46=6;>*)))
@M03506:14:000000000-AKVR1:1:1101:19090:7377 1:N:0:33
CGAACTCCTACGGGAGGCAGCAGTGGGGAATTGTTCGCAATGGGCGCAAGCCTGACGACGCAACGCCGCGTGGAGGATGAAGGTCTTCGGATTGTAAACTCCTGTTGCTCGGGACGAAAAGCTTCGACCTAACACGTCGAAGTCTGACGGTACCGGGTGAGGAAGCCCCGGCTAACTCTGTGCCAGCAGCCGCGGTAATACAGAGGGGGCAAGCGTTGTTCGGAATTACTGGGCGTAAAGGGCGCGTAGACGGCCCGCTAAGTCGAACGTGAAATCCCCGGGCCCAACTCGGGAACGGCGG
+
CCCCCGGGG9FGGGGGGGGGGGGGGGGGGGGGGGGGGGGGGGGGGGGGGGGGGGGGGGGGGGGGGGGGGEFFGFGGGGGGGGGGGGGGGGGGGGGDGEGGGGGGGGGGGGGGGGGGGGGGGGGGDCFGGGGGGGGGGCFGDFFFGGFFGGGGGGGGCBFGFGF7:FC<CCGDGGGGFFCCAFGGFCGGDGGCGGE8CGGFGGG??CEGD58*8EEGGD=F9EE5EF6CCFGFGDE*5*/AFEDG5:E5:*<EC5CC=BG3*<:CCC7121*)***<F)9DDF>**5>B:>745).))05@)
@M03506:14:000000000-AKVR1:1:1101:17912:7379 1:N:0:33
CGAACTCCTACGGGAGGCAGCAGTGGGGAATCTTGCACAATGGGCGAAAGCCTGATGCAGCGACGCCGCGTGGGGGATGAAGCATTTCGGTGTGCAAACCCCTTTCGATCCGGACGAAACCCCGCAAGGGATTGACGGTACGGATATAAGAAGCCCCGGCTAACTACGTGCCAGCAGCCGCGGTAAGACGTAGGGGGCCAGCGTTGTTCGGAATTACTGGGTGTAAAGGGTTCGTAGGCGGTGCGGCAAGTTGGGAGTGAAATCTCTGGGCTTAACCCAGAGGCTGCTTCCAAAACTGCTG
+
CCCCCGGGGGGGGGGGGGGGGGGGGGGGGGGGGGGGGGGGGGGGGGGGGGGGGGGGGGGGGGGGGGGGGGGGGGGGGGGGGGGGGGGGGGGGGGGGGGGGGGGGGGGGGGGGGGGGGGGGGGGGGGGGGGGGGGGGGGGGGGGGGGGGGGGGGGGGGGGGGGGGGGGGGGGGGGGGGGGGGGECEGGGGGCGFGGGGGGGGGGEEECGGGGGGFGGGGGGGC?:EGGGGGGGGG8EFGGGDC5CEGE3:7+<CGECE39>FFFF9F7:CFEFGGGFCF5<<FFG5FD462?>?@:@)*19)
@M03506:14:000000000-AKVR1:1:1101:12857:7382 1:N:0:33
CGAACTCCTACGGGAGGCAGCAGTTAGGAATTTTGGGCAATGGGCGCAAGCCTGACCCAGCAACGCCGCGTGGGTGACGAAGGCCTTCGGGTTGTAAGGCCCTTTTCTGAGGGAAGATGATGACGGTACCTCAGGAAGAAGCACCGGCTAACTACGTGCCAGCAGCCGCGGTAATACGTAGGGTGCGAGCGTTGCCCGGATTTATTGGGCGTAAAGGGCGCGTAGGCGGCTACGCACGTCCGTTGTGAAATCGCTCGGCTCAACTGGGCGGGGTCAGCGGATACGGGGTAGCTGGAGGCAG
+
CCCCCGGGGGGGGGGGGGGGEGGGGGGGGGGGGGGGGGGGGGGGGGGGGGGGGGGGGGGGGGGGGGGGGGGGGGGGGGGGGGGGGGGGGGGGGGGGGGGGGGGGGGGGGGGGGGGGGGGGGGGGGGGGGGGGGGGGGGGGGGGGGGGGGGGGGGGGGGGGGGGGGGGGGGGGGDFGFGGGGGGGGGGGGGGGGGGGFEG>8B@EEGGGGFC58EECFGGGGGGGGGGGGGDGGGEE*89CEE7CECC>F7CFDGGGGFCGEFGGFDGGDGGFG<D55)19)80<5:)8,/7,96?)<))05
@M03506:14:000000000-AKVR1:1:1101:24844:7415 1:N:0:33
CGAACTCCTACGGGAGGCAGCAGTCGGGAATTTTGGGCAATGGGCGAAAGCCTGACCCAGCAACGCCGCGTGAAGGATTAAATCCCTCGGGATGTAAACTTCGCAAGAACGGGAAGAATAAGCGATAGCCAACACCCCTCGTGACGACGGTACCGTTTGTAAGCTCCGGCTAACTCCGTGCCAGCAGCCGCGGTAATACGGGGGGAGCAAGCGCTGTTCGGATTTACTGGGCGTAAAGGGCGCGTAGGCGGCCACTGCAAGTCAATTGTGAAATCTCCTGGCTTAAGTCGGAAAGGGCAAC
+
CCCCCGGGCEFEECCF>FCCGGGGGGGGGGGGGCFCCFDDFGGCGCFCFCEGG8FGGGCEEGGFCFF7EC=FCFGGCF,5CCCFGGFFGDGEEGC9<FGGDGGGGE:FDFEGGCGGGGFFGGGC+,8BFGA,CF:B=FFGCDFFFC7F>FGGGGD>*?:<DAFFCCFG*:1=C7FF@7:FCFFGFEFGGCEC:*1:997CCEG>*??5*;CCE*;C><9*?5*;6<EFG+;8=:EGDCC==C==7**9<CEE<EG486F79<:FG7:><7+87:>C7**9*))*+9*9)7B;3>47)0))7
@M03506:14:000000000-AKVR1:1:1101:14940:7444 1:N:0:33
CGAACTCCTACGGGAGGCAGCAGTCGGGAATTTTGGGCAATGGGCGAAAGCCTGACCCAGCAACGCCGCGTGAAGGATGAAATCCCTCGGGATGTAAACTTCGCAAGAACAGGAAGAATAAGTAGGGGACAATACCCCCTATGATGACGGTACTGTTTGTAAGCTCCGGCTAACTCCGTGCCAGCAGCCGCGGTAATACGGGGGGAGCAAACGTTGTTCGGATTTACTGGGCGTAAAGGGCGCGTAGGCGGCCACCGCAAGGCGGTTGTGAAATCTACGGGCTTAACCCGGAAAGGTCACT
+
CCCCCGGGGFGGGGGGGGGGGGGGGGGGEGGGGGFGGGGGGGGGGGGGGGGGGGGGGGGGGGGGGGGGGGGGGGGGGGGGGGGGGGGGGGGGGGGGGGGGGGGGGGGGGGGGGGFGGGGGGGGGGGGGGGGGGGGGGGGGFFGGGGGGGGGGGGGGGGGGGGGGGGGGGGGGGGGGGGGGGGGGGGGGGGGGGCEEGGCGGGGGGEEGGFFGDCEFGGGGGEEGGFFGGGGGGCCEGGGDGGCE5C7DFEGGG=FCDDGGG*57=)27/9+9C7:0*99DGB>C?6>F:C7253:59@?6*
@M03506:14:000000000-AKVR1:1:1101:3074:7475 1:N:0:33
CGAACTCCTACGGGAGGCAGCAGTCGAGGATCTTCGGCAATGGGCGCAAGCCTGACCGAGCGACGCCGCGTGTGCGATGAAGGCCTTCGGGTTGTAAAGCACTGTCGAGGGGGAGAAAAGCCGCAAGGCGTGATCGACCCCTGGAGGAAGCACGGGCTAAGTTCGTGCCAGCAGCCGCGGTAAGACGAACCGTGCGAACGTTGTTCGGAATCACTGGGCTTAAAGGGCGCGTAGGCGGGCTCGCAAGTCAGGGGTGAAATCCCCCGGCTCAACCGTGGACGTGCCTTTGATACTGTGGGCC
+
CCCCCGGGGGGGGGGGGGGGGGGGGGGGGGGGGGGGGGGGFFFFGGGGGDGGGFGGGGGGGGGGGGGGGGGGGFGEGGGGGGFGGGGGGGGGGGGGGGGGGGGDGFF<FGGGGGGGGGGGGGGGGGDGGGGGGGFGDGGGGGGGCFFFGGGGGGGGGGGGEGFG><:FGGGGGCFFEGG5EGGGGGGGDGEGG58EEGGGF65AFGGG5EGGGFGGFGGGGG?7+CCECEC:EGGGGECCCCG5E77C:7C6D=5<*=:CCCD*/):<5*<FCC3CDE**9>BGG?7*)**)09=0*75>5
@M03506:14:000000000-AKVR1:1:1101:13464:7477 1:N:0:33
CGAACTCCTACGGGAGGCAGCAGTGGGGAATTGTTGGCAATGGGCGCAGGCCCGACGACGCAACGCCCCGGGGAGGACGAAGACTTTCGGGTCGTAACCTCCTTTCGTCGGAGACGAACGGCCTCCGGGTAACCAATCCGGAGGAGGGAGGGTACCGAGAGAAGAAGCCCCGGCTAACCCGGGGCCAGCGGCCGCGGAAATACGGGGGGGGAAGCGGTGGTTCGGATTTCCGGGCGGAAAAGGGCCGGTGGGTGGCCAATAAGGCCAAACGTGAAATCCTCCGGCTAAACGGGGGAACGGC
+
CCCCCGGGGGGGGGGGGGGGGGGGGGG7C,CC,C,,,,C6,CFC,++@++@F,:+66666+@66+@++48+>++@:44=BB+8B,C,5BF73++3:F+C,B<FG,8+3++38+5++@7*@7F51>,>C75CG,<F:,?,=7*=7******=<4,F,**4***+*000<@E8C8C*C@+*;8**/::**/*2C*/1:**1/2++2AGEGDE/:*/1*/;*8C*+:*8*;+++*/:****9E*<E****1**2*)2*9;<*2++*+*1***/27351+*162*)0*/)/9)9)4370<).)))
@M03506:14:000000000-AKVR1:1:1101:19790:7478 1:N:0:33
CGAACTCCTACGGGAGGCAGCAGACGAGAGGCTTCGGCAATGGGGGAAACCCTGACCGAGCGACGCCGCGTGGAGGATGAAGGCCTTCGGGTTGTAAACTCCTTTTGTTCGGGAAGAAATGCGATCAGGTGAATAATCTGGTCGTTTGACGGTACCGGACGAATAAGCTCCGGCTAACTCCGTGCCAGCAGCCGCGGTAACACGGGGGGAGCAAGCGTTGTTCGGAATCACTGGGCGTAACGGGCGTGTAGGCGGTCAGGTAAGTGGGATGTGAAATGCCTCGGCTCACCCGAGGCACTGC
+
CCCCCGGGF-EEGGGGGGGGGFGGGGGGGGGFGGGGGGEGFGFGGGGGGGGGGGFGGGGGGGGGFFGGGGGGGGFEEGGGCFGGGGG<CFEGGGGGCFGGGGGGGGGGFGGGD7FEBCDFCGGGGGGGGGGGCFCEFGGGADFGEDGGFGGDFGGGDCGGGG:FCGGGFFGGGGGGGGGGD@FGGGGFFFFGG8EGGGG>F?F5EEGED*?EC6858/:EEGCGD5CGC+@+<FFGGE3E55CEGGGGE6+075CD5>CGFG7FF7<F:*::*:><07DGC6BEC3C?F<5,87).57F:/
@M03506:14:000000000-AKVR1:1:1101:12283:7489 1:N:0:33
CGAACTCCTACGGGAGGCAGCAGTTGGGAATCTTGGACAATGGGGGAAACCCTGATCCAGCCATGCCGCGTGAGTGATGAAGGCCTTCGGGTTGTAAAACTCTTTCGACGGGGACGATAATGACGGTACCCGTAGAAGAAGCTCCGGCTAACTTCGTGCCAGCAGCCGCGGTAATACGAAGGGGGCTAGCGTTGTTCGGAATTACTGGGCGTAAAGCGCGCGCAGGCGGTTTTCCAAGTCAGTGGGGAAAGCCCGGAGCTCAACTCCGGAACTGCCATTGAAACTGTTAAACTTGAGGACG
+
CCCCCGGGGGGGGGGGGGGGGGGGGGGGGGGGGGGGGGGGGGGFGGCGGGGEGGGGGGGGGGGGGGGGGGGGGGFFGGCFGGGGGGGGGGGGGGGFGGFCFGGGGGDDCGGGGGGGGC@FFE,FCFGGEGGGFCEDGGFFGGGGGGGGGEFGGGGDGGGGGGGGGGGGGGGEFCCFGG@FEEEGGGGCGGGGCCE<CE7C5FGFGGF?CFGGGEFE7E8EGG888>5CEC58CCEGCC:C9C:76//CEFFF5FED8:DCGF*:7*CDD*7@7DFG*7:7:=*0+9:74C639F=*)0057
@M03506:14:000000000-AKVR1:1:1101:16362:7494 1:N:0:33
CGAACTCCTACGGGAGGCAGCAGTGGGGAATTGTTCGCAATGGGCGCAAGCCTGACGACGCAACGCCGCGTGGAGGATGAAGATCTTCGGGTCGTAAACTCCTTTCGATCGAGACGAACAGCCTCTGGGTGAACAATCCGGAGGTCTGACGGTACCGAGAGAAGAAGCCCCGGCTAACTCCGTGCCAGCAGCCGCGGTAATACGGGGGGGGCAAGCGTTGTTCGGAATTACTGGGCGTAAAGGGCTCGTAGGCGGCCAACTAAGTCAGACGTGAAATCCCTCGGCTTAACCGGGGAACCGC
+
CCCCCGGGGGGGGGGGGGGGDGGGGGGGGGGGGGGGGGGGGGGGGGGGGGGGGGGGGGGGGGEGGGGGGGEGGFGGGGGGGGGGGGGGGGGGGGGGGGGGGGGGGGGGGGGGGGGGGGGGGGGFGGGGGGGGGGGGGGGGGEGGGGGGGGCCFGGCGGGGGGGGGGGGFFEDGDGEGGGGGGGGGGGCGGFGGGGEGG*CC?CECEGGEGGGGGGF:;;?EFCEGGDGGFGGGG=EE:DGGGFEDGFC8*:5CGGGG>*CFF66CGGGC6E:C*9<0@<<6>:=E)C74>=>B355>7)))
@M03506:14:000000000-AKVR1:1:1101:15852:7497 1:N:0:33
CGAACTCCTACGGGAGGCAGCAGTGGGGAATTTTGCGCAATGGGGGAAACCCTGACGCAGCAACGCCGCGTGGAGGATGAAGTCTCTTGGGACGTAAACTCCTTTCGATCGGGACGATTATGACGGTACCGGAAGAAGAAGCCCCGGCTAACTTCGTGCCAGCAGCCGCGGTAATACGAGGGGGGCAAGCGTTGTTCGGAATTATTGGGCGTAAAGGGCGCGTAGGCGGTTTGGCAAGTCTAGTGTGAAATCTTCGGGCTCAACTCGAAGTCTGCACTGGAAACTGCCGGGCTTGAGTATG
+
CCCCCGGGGGGGGGGGGGGGGGGGGGGGGGGGGGGGGGGGGGGGGGGGGGGGGGGGGGGGGGGGGGGGGGGGGGGGGGGGGGGGGGGGGGGGGGGGGGGGGGGGGGGGGGGGGGGGGDGGGGGGGGGGGGGGGGGGGGGGGGGGGGGGGGGGGGGGGGGGGGGGGGGGGGGGGGGGGGGGGGGGGGGGGGGGGGGCFEGEGFGGCCCFGGGGGGGGGGGGGGEEGGGGGGGDDGGFFCFGGGGGGGGGEGFGC7EGEBD3FGGG7*:C?D>BFGGGGFGGD4?GCFGF>GE>F@5>FF=F=
@M03506:14:000000000-AKVR1:1:1101:14949:7524 1:N:0:33
CGAACTCCTACGGGAGGCAGCAGTCGGGAATTTTGGGCAATGGGCGAAAGCCTGACCCAGCAACGCCGCGTGAAGGATGAAATCCCTCGGGATGTAAACTTCGCAAGAACGGGAAGAATAAGTAAGGGTTAATATCTCTTACGATGACGGTACTGTTTGTAAGCTCCGGCTAACTCCGTGCCAGCAGCCGCGGTAATACGGGGGGAGCAAGCGTTGTTCGGATTTACTGGGCGTAAAGGGCGCGTAGGCGGCCACTGCAAGTCAATTGTGAAATCTCCGGGCTTAACTCGGAAAGGTCAAC
+
CCCCCGGGGGGGGGGGGGGGGGGGGGGGGGGGGGGGGGGGGGGGGGGGGGGGGGGGGGGGGGGGGGGGGGGGGGGGGGGGGGGGGGGGGGGGGGGGGGGGGGGGGGGGGGGGGGGGGGGGGGGGFGGGFGGGGGGGGGGGGGGGGGGGGGGGGGGGGGGGGGGGGGGGGGGGGGGGGGGGGGGGGGGGGGGGGGGGGGGGGGGGGGGGGDGGGGGGEGGGGDGGGGGGGGGGGEDEGGGGGGGGC*7CFCEGGGGGGFCGFFGGCGGFGGGFGGD<:?CGDEE:CFF?AGE9@;5)*1)*/
@M03506:14:000000000-AKVR1:1:1101:19885:7528 1:N:0:33
CGAACTCCTACGGGAGGCAGCAGTGGGGAATCTTGCACAATGGGCGCAAGCCTGATGCAGCGACGCCGCGTGGGGGATGAAGGCCCTCGGGTTGTAAACCCCTTTCGGCAGGGAAGAAGCCGCAGGGTGACGGTACCTGCAGAAGAAGCCCCGGCTAACTACGTGCCAGCAGCCGCGGTAAGACGTAGGGGGCGAGCGTTGTCCGGATTTACTGGGCGTAAAGCGCGCGCAGGCGGCCCGTTAAGTCGAATGTGAAAACCTGGGGCCCAACCCCAGGCCTGCATCCGATACTGGCGGGCTT
+
@CCCCGGGG9FGGGGGGGGGGGFEGGFGGGGGGGGGGGGGGGFGGGGGGGGGGGGGGGGGGGGGGGGGGGGGGGGGGGGGGGGGGGGGGGGGGGGFGGGFDGGGGGGGGGGGGGGGGFGGGGGDGGGAFFGGCG>FGGGCGFGFDFGGGGGGGGGEGFFGDFGGGGGGGGGGFC::FFGGGGCFEGGEGEECGCCGGG?EGGFFDEGGGD+<+<FGGGCGCFGGGGE5CG*8=EG5583=:E5*<901;CC?CFCCE=CD67FFED*1*7*5****9:7**7?FGFC),/84*0<0>7BB>
@M03506:14:000000000-AKVR1:1:1101:17173:7570 1:N:0:33
CGAACTCCTACGGGAGGCAGCAGTGGGGAATTGTTCGCAATGGGCGCAAGCCTGACGACGCAACGCCGCGTGGAGGACGAAGATTTTCGGATCGTAAACTCCTTTCGATCGGGAAGAACAGCTTTCTGGTGAACAGCCGGAGAGTTTGACGGTACCGAGAGAAGAAGCCCCGGCTAACTCCGTGCCAGCAGCCGCGGTAATACGGGGGGGGCAAGCGTTGTTCGGAATTACTGGGCGTAAAGGGGTTGTAGGCGGCCAACTAAGTCCGACGTGAAATCCCAAGGCTTAACCTTGGAACTGC
+
CCCCCGGGGGGGGGGGGGGGGGGGGGGGGGGGGGGGGGGGGGGGGGGGGGGGGGGGGGGGGGGGGGGGGGGGGGGGGGGDGGGGGGGGGGGGGGGGGGGGGGGGGGGGGGGGGGGGGGGGGFFGGGGGGGGGGGFGFGGGDFDGGGFEGGGGGGGGG@FGECFGGGFGGGGGGGGGGGGGGGGGGGGGGGGGGGGGGGGGGGGGGEGGGGEE5FGFEE=8;:FEE?CFGGGFDFGF=2>EGFGGGGCGEGFDFCEDCD5>CGGGGGGGGGGDGFG7*99CF4>7=6C@FFF9=/9?FFF@4
@M03506:14:000000000-AKVR1:1:1101:17324:7655 1:N:0:33
CGAACTCCTACGGGAGGCAGCAGTGGGGAATATTGGACAATGGGCGAAAGCCTGATCCAGCCATGCCGCGTGGGTGAAGAAGGCCTTAGGGTTGTAAACCCCTTTCAGCGGGGAAGATAATGACGGTACCCGCAGAAGAAGTCCCGGCTAACTCCGTGCCAGCAGCCGCGGTAATACGGAGGGGACTAGCGTTGTTCGGAATTACTGGGCGTAAAGCGCACGTAGGCGGATTTGTAAGTCAGGGGTGAAATCCCGGGGCTCAACCTCGGAACTGCCTTTGATACTGCAAATCTCGAGTCCG
+
CCCCCGGGGGGGGGGGGGGGGGGGGGGGDEFGGGGGGGGGGGGGGGGGGGGGGGGGGGGGGGGGGGGGGGGGGGGGGGGGGGGGGGGGGGGGGGGGGGGFGDGGGGGGGGGGGGGGGGGGGGGGGGGGGGGGEDGGGGGGGGGFGGGGGGGFGGGGGGGGGGGGGGGGGGGGGGGFGGGC@FGGDC@CGGGCFG8CFGGGGGGGFGCGGGGGGGGG7CEEGGFGGGGCGCEG6C<FGGGFF?C75CEGGGF<*C5C=DDDGGG*:*:9:):5CDGGC@7>*9@?7=:?AFF8@*.?@F)77
@M03506:14:000000000-AKVR1:1:1101:24808:7663 1:N:0:33
CGAACTCCTACGGGAGGCAGCAGTGGGGAATTGTTCGCAATGGGCGCAAGCCTGACGACGCAACGCCGCGTGGAGGATGAAGACCTTCGGGTCGTAAACTCCTTTCGATCGAGACGAATGACCTCCGGGTGAACAGTCCGGAGGAGTGACGGTACCGAGAGAAGAAGCCCCGGCTAACTCCGTGCCAGCAGCCGCGGTAATACGGGGGGGGCAAGCGTTGTTCGGAATTACTGGGCGTAAAGGGCTCGTAGGCGGCCAACTAAGTCAGACGTTAAATACCTCGGCCCTACCGGGGAACTGC
+
CCCCCFGGGGFGGGGGGGGGGGGFFGGGGGGGGGGGGGG>FFGGGGGGGGGGGGFGGGGGGDGGGGDECEGGDCFEG8<F?FFEGFCEFGGFGEGFF@<FDFDGCCCGFCFGFGFCFFB>D9BAFGGGG3FFFGCF<:ECC@EGCB:FGGGGGGGGGDGFCCF:<:FGFCFGGGE7,?,2C@F7FGE@@*;E8?*:>:C>C@:F?EE8C8>CG58@EEE=8EC*88C:CECC7+8*://25CF576CDEE:*07CG?B43:+*+30+2<CEF**9:**:F>6B575)),75())57>.099
@M03506:14:000000000-AKVR1:1:1101:15089:7664 1:N:0:33
CGAACTCCTACGGGAGGCAGCAGTCGGGAATTTTGGGCAATGGGCGCAAGCCTGACCCAGCAACGCCGCGTGAAGGATGAAATCCCTCGGGATGTAAACTTCGCAAGAACGGGAAGAATAAGTAGAGGACAATACCCTCTATGATGACGGTACCGTTTGTAAGCTCCGGCTAACTCCGTGCCAGCAGCCGCGGTAATACGGAGGGTGCGAGCGTTGTCCGGAATCACTGGGCGTAAAGGGCGCGTAGGCGGTTCGTTAAGTTGCTGGTGAAATCCCGGGGCTCAACTCCGGGGCTGCCAGT
+
CCCCCGGGGGGGGGGGGGGGGGGGGGGGGGGGGGGGGGGGGGGGGGGGGGGGGGGGGGGGGGGGGGGGGGGGGGGGGGGGGGGGGGGGGGGGGGGGGGGGGGGGGGGEGGGGGGEGGGFGGGGGGGGGGGGGGGGFGGGGGGGGGGGGGGGGGGGFGGGGGGGGGGGGGGGGGGGGGGGGGFGGGDGGGGGGGCEDFGGGGGGGGEGGGGGGGGGGGGGGGGGGGGGGGGGGGEGEGGGGGGGGGGGGGGG>C5EG65<DFGGGGGGGGG6@GFCFGFGGGE@997D4:GDFFFDFF)7;0
@M03506:14:000000000-AKVR1:1:1101:13371:7667 1:N:0:33
CGAACTCCTACGGGAGGCAGCAGTGGGGAATTGTTCGCAATGGGCGCAAGCCTGACGACGCAACGCCGCGTGGAGGATGAAGATTTTCGGATCGTAAACTCCTGTCGAATGGGACGAAAAGATTGCGGGTTAACAGCCCGTAGTCCTGACGGTACCGTTAAAGGAAACCCCGGCTAACTCCGTGCCAGCAGCCGCGGTAATACGGGGGGGGTAAGCGTTGTTCGGAATTATTGGGCGTAAAGGGCGCGTAGGCGGCCATGCGTGTCTTCCGTGAAATCCCTCGGCTTAACTGAGGACGTGG
+
CCCCCGGGGGGGGGGGGGGGGGGGGGGGGGGGGGGGGGGGGGGGGGGGGGGGGGGGGGGGGGGGGGGGGGGGGGGGGGGGGGGGGGGGGGGGGGGGGGGGGGGGGGGGGGGGGGGGGGGGGGGGGGGGGGGGGGGGGGGGGEGGGGGGGGGGGGGGGGGGGGGGFGGGGGGGGGGGGGGGGGGGGGGGGGGGGGGGGGGGGGGGGGGGGGGGGGGGGCGGGC?E58A=6ACGGGGFECCEFGGD=CGCCEGCGGGGC>D4+*9CEFD7?CEFGG3+:=FGFF3==F)9<GFFF?FFFFBD)
@M03506:14:000000000-AKVR1:1:1101:5188:7668 1:N:0:33
CGAACTCCTACGGGAGGCAGCAGTCGGGAATTTTGCGCAATGGGCGAAAGCCTGACGCAGCAACGCCGCGTGCGGGATGAAGGCCTTCGGGTCGTAAACCGCTTTTCTCAGGGACGATGATGACGGTACCTGAGGAATAAGTCACGGCTAACTACGTGCCAGCAGCCGCGGTAATACGTAGGTGACTAGCGTTGTCCGGATTTACTGGGCGTAAAGAGCGCGCAGGCGGTCGTGCAAGTCGAGTGTGAAAGCCCCCGGCTCAAAGGGGGAGGGTCACTCGCTACTGCTCGCCTCGACGGCG
+
CCCCCGGGGGGGGGGGGGGGGEGGGGEGGGGGGGGGGGGGGGGGGGGEGEDGGGGGGGGGGGGGGGGGGGGGGGGGGGGGGGGGGGGFGGGGGGCF,BFGGGGGGGGGGDGGGGGGGGGGGGGGGGDF:FGGGGGG:CFGGG;CGGGGGGGFGGGGFGGGGGGGGGF<FGGEEFEEE>C9FGC:<FF?FGCF>CEFGGGGG>CEGCFGGGGGGD@EEFGGGGGCGDDDEECGGGGG?FCEE=E?CFGG+<9:<E*):355*+92+>EDE3:>GD45617*)7):6=:*)9)(0.)<)83)8
@M03506:14:000000000-AKVR1:1:1101:17966:7673 1:N:0:33
CGAACTCCTACGGGAGGCAGCAGTCGGGAATTTTGGGCAATGGGCGAAAGCCTGACCCAGCAACGCCGCGTGAAGGATGAAATCCCTCGGGATGTAAACTTCGCAAGAACGGGAAGAATAAGTGAGGGTTAATATCTCTCGCGATGACGGTACCGTTTGTAAGCTCCGGCTAACTCCGTGCCAGCAGCCGCGGTAATACGGGGGGAGCAAGCGTTGTTCGGATTTACTGGGCGTAAAGGGCGCGTAGGCGGCCACCGCAAGTCGATTGTGAAATCTCCGGGCTTAACCCGGAAAGGTCAAC
+
CCCCCGGGGGGGGGGGGGGGGGGGGGGGGGGGGGGGGGGGGGGGGGGGGGFGGFFGGGGGGGGGGGGGGGGGGGGGGGGGGGDGGFGGGGGGGGGGGGGGGFGDEEGFGFFEGGDEGGGGGGGGGGGGFGEFGGGGGGGGGGGGGGGGGDGGGGGGGGGGGFFFGGGDFGGGGGGGGGGGGFDDGDGFGDGGGFCEGGCEGGDGGGGGGGGCEE>CCFDEGGGDGCEGFFDGC5C5=FCEGG==7CE<<EEEC5:9EDGCECDEED0CF>?B7F7:>*9<CED56/C78DFF8:>496966
@M03506:14:000000000-AKVR1:1:1101:12828:7674 1:N:0:33
CGAACTCCTACGGGAGGCAGCAGTGGGGAATTGTTCGCAATGGGCGCAAGCCTGACGACGCAACGCCGCGTGGAGGATGAAGGTCTTCGGATTGTAAACTCCTGTTGCCCGGGACGAAACGCCTCGACCTAACACGTCGAGGTTTGACGGTACCGGGTGAGGAAGCCCCGGCTAACTCTGTGCCAGCAGCCGCGGTAATACAGAGGGGGCAAGCGTTGTTCGGAACTACTGGGCGTAAAGGGCGCGTAGGCGGCCTTCTAAGTCGAACGGGAAATCCCCGGGCCCAAACCGGGAACTGCGT
+
CCCCCGGCGGGCGECCEECC,CEFGGGFFGGGFFGGDGEGFGGFGGGGDCFGGGCFCCGGGGGGGGGEGGCFEBFGCFFCEGGGGGGGGE:FE?FFCGGGGGGGGGFFBEGGGGGDGGGDGGDDCGDGGDFGFFGGGGGECCGGGCFCFDGGGGGGGFGGGGGGFGG*<CEDG:CFFC:EGGGGFFGFFGGGGGG8C;C@FF7<8CEGGCEFGGGGGG=8@E888CCF6@CEF5CECGGF?EGGGGC<8E?=DGE3A@F*<?:<*1AGG*:)9**<C?>D<5<**)1)45>9B37:)665)
@M03506:14:000000000-AKVR1:1:1101:25722:7679 1:N:0:33
CGAACTCCTACGGGAGGCAGCAGTCGAGAATTTTTCTCAATGGGGGAAACCCTGAAGGAGCGACGCCGCGTGGAGGATGAAGGTCTTCGGATTGTAAACTCCTGTCATTGGGGAACAATGCGCAGATATTAACTGTATTTGCGTTGATAGTACCCGAAGAGGAAGAGACGGCTAACTCTGTGCCAGCAGCCGCGGTAATACAGAGGTCTCAAGCGGTGGTCGGACTCATTGGGCGTAAAGGGTGCGTAGGTGGTGACGCAAGTCTGGTGGGAAATCTCGGTGCGTAACTCCGAAATTGCAC
+
CCCCCGGGGGGGGGGDGGFEGGFGGGFFGFGGGGGGAEFGGGGGGGGGFGFGGFGGGF@FFFGGCEGGGG@FFCFCFFFGGGGDGGGGG>@GGGFGGF9FGGGGGGGGGG?FEBFGGGFFC=CFGGF<DFCAFGGDCDGG9DFGGDGGG9FGEFC7C@CFGFCC:FGGFGC@@FDGGGG?FGFGGGC@7CFGGGG<B89C?CFGGGFGC;B<9<C*;**2<:5**:8+A99+::E*:5<7+*::EC75*CEC<7*:+)//**:+3:*:***.9*2+*875/.)*2)9<)2/(8@E4=8**1
@M03506:14:000000000-AKVR1:1:1101:26811:7682 1:N:0:33
CGAACTCCTACGGGAGGCAGCAGTGGGGAATATTGGACAATGGGGGCAACCCTGATCCAGCAATGCCGCGTGAGTGATGAAGGCCTTCGGGTTGTAAAGCTCTCTTGCCAGGGACGATGATGACGGTACCTGGAGAATAAGCCCCGGCTAACTTCGTGCCAGCAGCCGCGGTAATACGAAGGGGGCAAGCGTTGTTCGGAATTACTGGGCGTAAAGGGCGCGTAGGCGGCTTATCAAGTCAGGCGTGAAAGTCCCGTGTTCAACCTGGGGGCTGCGCTTGATATTGATGAGCTTGAATGCG
+
CCCCCGFGF<EEEGGGGGGGGGGGGGGGEFGGGGGGG@FGGGGGGGGGGGGGGGGGFFGGGGGGFFGGGGFGGGGGGGGGGGGGGGGCFGGGGGGFFGFCGGGGFGGFGGGGGGGGGGGGGGGFCDGDFFFFDFFGGFGGFGB7@FGFGGGFGGGGGGGCFDCGFF,@FGCFFGGGDFG,*<FGDGGGFGGGGGGFFGGGEGFGFGGGFFE8:8CGGE=?EGEGGGGGGEE>6FGGGGGGCF?6>CGG8<+<*+09*<*00C>CCC=*:DE)7CGG37CF4*/++9*6<C@2*)))09=47
@M03506:14:000000000-AKVR1:1:1101:21951:7682 1:N:0:33
CGAACTCCTACGGGAGGCAGCAGTGGGGAATTTTGCGCAATGGGGGAAACCCTGACGCAGCAACGCTGCGTGGAGGATGAAGCTCCTTGGAGTGTAAACTCCTTTCGACCGGGACGATAATGACGGTACCGGCGGAAGAAGCACCGGCTAACTCTGTGCCAGCAGCCGCGGTAATACAGAGGGTGCGAGCGTTGTTCGGAATTATTGGGCGTAGAGGGCGCGTAGGCGGTGTTGTAAGTCACCTGTGAAACCTCTGGGCTTAACTCAGAGCCTGCAGGCGAAACTGCAATGCTGGAGGGTG
+
CCCCCFGGDFGGGGGGGGGGGFGGGGGGGGGGGGGGGGDGGCCCFFCGGGGGGEGFGGCGGGGGGGCF+FGGGGGGGGGGGCGGGGGGGGFGGFFGFGG9FGGGGGEFGGGGGGGDE+>CFGGGGGGGEFGGGGGDG@:F@CGGFGGDGGGFC:FCFGGGGGCFFGGGGDDFDFGC@FGGFGGGGGEECEE?8EGDFDGG888C7CC@5FEG5?8FC*8:EEEGGGF:>:=*2:8:CGCGG<<FGEG7E9<E9EG<EFG7:EGD97C6CC6>4<FCF)CDDE5:7@**4CF7/8@>5)8)0
@M03506:14:000000000-AKVR1:1:1101:21275:7690 1:N:0:33
CGAACTCCTACGGGAGGCAGCAGTCGAGGATCTTCGGCAATGGGCGCAAGCCTGACCGAGCGACGCCGCGTGCGCGATGAAGGCCTTCGGGTTGTAAAGCGCTGTCGAGGGGGAGGAAAGCCCGCAAGGGTCTGACCTATCCCTGGAGGAAGCACGGGCTAAGTTCGTGCCAGCAGCCGCGGTAAGACGAACCGTGCAAACGTTGTTCGGAATCACTGGGCTTAAAGGGCGCGTAGGCGGGCCGCCAAGTCCGGGGGGAAATCTCCGGCTTAACCGGAAAATGGCCTTGGTTACTGGGGGG
+
CCCCCGGGG<FGEGGGGGGGGGGGGGGGGDGGGGGGGGFGGGGGGGGGGGGGGGGGGGGGGGGGGGGGGGGGGGGGGGGGGGGGGGGGGGGGGGGGGGGGGGGGGGGGGGGGGFGGGGGGGGGGGGGEFEGGG?FFFGGGGGF,CE7FGGGGCFCFGGGGG7FEGCEGGGFFBFGFGFGGCEGGC?0<AEGGGC8FGGGC8C:FCCCFEGGDFCCFGGF=E@*<E+<?C58*C:EGE+):CE5EEED)A+A+9EGC8>CD*9>E+2>7*5*<7CCED395*9*<:F*6)9*4=:FFFFF@>
@M03506:14:000000000-AKVR1:1:1101:11715:7728 1:N:0:33
CGAACTCCTACGGGAGGCAGCAGTCGAGAATTTTTGACAATGGGGGAAACCCTGATCGAGCGACGCCGCGTGGAGGATGAAGGTCTTCGGATTGTAAACTCCTGTCATTGGGGAACAATGCGTTACGGTTAACTGCCGTCGCGTTGATAGTACCCGAAGAGGAAGAGACGGCTAACTCTGTGCCAGCAGCCGCGGTAATACAGAGGTCTCAAGCGTTGTTCGGATTCATTGGGCGTAAAGGGTGCGTAGGCGGCGCGGTAAGTCGGGTGTGAAATCTCGGAGCTTAACTCCGAAACTGCAT
+
CCCCCGGGGGGGGGGGGGGGGGGGGGGGGGGGGGGGGGGGGGGGGGGGGGGGGGGGGGGGGGGGGGGGGGGGGGGGGGGGGGGGGGGGGGGGGGGGGGGGGGGGGGGGGGGGGGGGGGGGGGGGGGGGGGGGGGGGGGGGGGGGGGGGGGGGGGGGGGGGGGGGGGGGGGGGGGGGGGGGGGGGGGGGGGGGGGGGG7FFGGGFGGGFGGGGGCEEGGGGGGGCEEGGGGCDGGG?EEGGGGGGGGECEGGGGGGGGFGCEGGGEGGGC7EF7>DGG=7D7>>CCBCF9C?<735BFFFF8
@M03506:14:000000000-AKVR1:1:1101:15698:7729 1:N:0:33
CGAACTCCTACGGGAGGCAGCAGTGGGGAATTGTTCGCAATGGGCGCAAGCCTGACGACGCAACGCCGCGTGGAGGATGAAGATCTTCGGGTCGTAAACTCCTGTCGAGCGGGAAGAATGCCTTGCGGGTGAATAATCCGCAGGGGTGACGGTACCGCTAAAGGAAGCCCCGGCTAACTCCGTGCCAGCAGCCGCGGTAATACGGGGGGGGCAAGCGTTGTTCGGAATTACTGGGCGTAAAGGGCTCGTAGGTGGCCAGCTAAGTCAGACGTGAAATCCCCAGGCTCAACCTGGGAACTGG
+
CCCCCGGGGGGGGGGGGGGGGGGGGGGGGGGGGGGGGGGGGGGGGGGGGGGGGGGGGGGGGGGGGGGGGGGGGGGGGGGGGGGGGGGGGGGGGGGGGGGGGGGGGGGGGGGGGDGGGGGGGGGGGGGGGGGGGGGGGGGGGGGGGGGGGGGGGGGGGGEGGGGGGGFGGGGGGGGGFGGGGGGGGGGGGGGGGGGGGGDGGGGGGGDGGGGGGGFFGCEEGDGGGGGGGGG?FFFGGED=FGGGGFGGCEGGCFGGC)>CCGGG<C+7A4CFGGGFCFGG*).7=>F=>GFFFFFFF>?F)
@M03506:14:000000000-AKVR1:1:1101:23393:7751 1:N:0:33
CGAACTCCTACGGGAGGCAGCAGTGGGGAATTGTTCGCAATGGGCGCAAGCCTGACGACGCAACGCCGCGTGGAGGACGAAGATCTTCGGGTCGTAAACTCCTGTCGAGTGGGAAGAATGGTTCGGGGGTGAATACCCTTCGGAATTGACGGTACCACTAAAGGAAGCCCCGGCTAACTCCGTGCCAGCAGCCGCGGTAATACGGGGGGGGCAAGCGGTGTTCGGAATTACTGGGCGGAAAGGGCTCGTAGGCTGCCAACTACGGCGGATGTGAAATCCCCAGGCTTCACCTGGGAACTGC
+
@CCCCGGGGGFFGGEEGGGGGGGFFGFDGEGGGGGGGEFCFGGGGGGD7FFGFFEEGCGDFFEGGGEFEGFFGGGGGGGD:F+EFFF?DGCFEFGGGGFGGGG8FFFGGBFGGFFGGDCFGGGGG>CEEGG>FGGGGFCC:FCCECGFFFGGGG*>FFG,?CFFC7+::FB<CFDECGFCGDF55@7FFGFFF?EGG:8C+<78EEDEGGGD:>CCG*1*;;9*?*8@C9+:CGD8C*7*27CG*:*9**:5*+:7:<D3*+***1/>5CE4C7:?76CD*)7CE45)6*7)9)7)9:?=*
@M03506:14:000000000-AKVR1:1:1101:22926:7753 1:N:0:33
CGAACTCCTACGGGAGGCAGCAGTCGGGAATTTTGGGCAATGGGCGAAAGCCTGACCCAGCAACGCCGCGTGAAGGATGACATCCCTCGGGATGTAAACTTCGCAAGAACGGGAAGAATAAGTAAGAGCTAACATCTCTTATGATGACGGTACTGTTTGTAAGCTCCGGCTAACTCCGTGCCAGCAGCCGCGGTAATACGGGGGGAGCAAGCGTTGTTCGGATTTACTGGGCGTAAAGGGCGCGTAGGCGGCCACCGCAAGTCGATCGTGAAATCTCCGGGCTGAACCCGGAAAGGTCAGG
+
<BCCCFFGGFGGEGGGGGGGGGG<CFGGGEGGGGGGDFGGGG@DGGGDEEGGGFGGGGGGGGGGGGGGFGGGB=FGGGDGGGF9<8FGGGGEGEEGGFGDGGGGGD:8,?CFGF7FGFGGCFGGGGGGGGGGGGA,3FFGGGGGGGGFECFFGFG,@FC:AEGGGGGGGGGGGGDF,5>:FGGGGFGG@F:B714FFGFGGCEEDGGDCFFGGG5CC*<8C=;?9@FCFC*8ECEECGCEGE*::CCG?575/*7C55)9E+:5*9*9**30*02+**/>D)5*/*9.1)5(.<@F=4?:)
@M03506:14:000000000-AKVR1:1:1101:22853:7789 1:N:0:33
CGAACTCCTACGGGAGGCAGCAGTAGGGAATATTGGACAATGGGCGAAAGCCTGATCCAGCGACGCCGCGTGAGGGATGAAGGCCTTCGGGTTGTAAACCTCTGTTGTTGGGAATGAAGCCGGGTGCATAACCCGGTGACGGTACCCAACGAGGAAGCCCCGGCTAACTACGTGCCAGCAGCCGCGGTGAGACGTAGGGGGCGAGCGTTATCCGGATTCACTGGGCGTAAAGGGCGCGTAGGCGGTTACGTAAGTCCGATGGGAAAAGTCACGGCCGAACTGTGATCGTGCATCGGCTACT
+
CCCCCGGGGGGGGGGGGGGGGFGCFGGGGGGGGGGGGGGGGGGGGGGGGGGGGGGGGGGGGGGGGGGGGGCGFGGGGGGGGGGGGGGGGGGGGGGGGGGGGGCEGGGGGGGGFGFGGGGGGGGGGGGGGGGGGGGGGGGGGGGFGGGGGGGGGGGGGGGGGGGGGG7<FGGGFFFFGFGGG7FGGGGGG>FGGG7<FGGDGGE?CEGGGDFGGGGGGDC??FGGGGGGCEGGGGGGECDCEGGC5CCDFGGC7F<FF)7*/**:<<CFCD7677>*))19<7*0:8::<5)(**05)).8)
@M03506:14:000000000-AKVR1:1:1101:12529:7798 1:N:0:33
CGAACTCCTACGGGAGGCAGCAGTGGGGAATTGTTCGCAATGGGCGCAAGCCTGACGACGCAACGCCGCGTGGAGGATGAAGATCTTCGGGTCGTAAACTCCTTTCGATCGGGACGAATGATCGGTGACCTAACACGTCATCGGAATGACGGTACCGAGAGAAGAAGCCCCGGCTAACTCCGTGCCAGCAGCCGCGGTAATACGGGGGGGGCAAGCGTTGTTCGGAATTACTGGGCGTAAAGGGCGCGTAGGCGGCCCTCTAAGTCGGACGTGAAATCCCTCGGCCCACCCGAGGAACTGC
+
CCCCCGGGGGGGGGGGGGGGGGGGGGGGGGGGGGGGGGGGGGGGGGGGGGGGGGGGGGGGGGGGGGGGGGGGGGGGGGGGGGGGGGGGGGGGGGGGGGGGGGGGGGGGGGGGGGGGGGGGGFGGGGGGGGGGGGGGGGGGGGGGCEGGGGGDGGGGGGGGGGGGGGGGGGGGGGGGGGGGGGGGGGGGGDGGGGGGGGGGGGGGGGGGGGGGGGGGGECEGGGGGGEGG7FFGGGGGGCC:FGGGGGGECGGGGE:ED*9CFFGGGDGGGG3><CFGFFGFF@=7)7>(1>;5<B:F>4F?
@M03506:14:000000000-AKVR1:1:1101:23810:7814 1:N:0:33
CGAACTCCTACGGGAGGCAGCAGTGGGGAATCTTGCACAATGGAGGAAACTCTGATGCAGCGACGCCGCGTGAGCGATGAGGCCCTTCGGGGTGTAAAGCTCTTTCGACGGGAACGATAATGACGGTACCCGAAGAAGAAGCTGCGGCTAACTACGTGCCAGCAGCCGCGGTAATACGAAGGCAGCAAGCGTTGTTCGGAATTACTGGGCGGAAAGCGTGGGTAGGCGGTACTCCAAGTCTGGTGTGAAAGCTCCCGGCTTAACGGGGCGGGTGCATTAGAAACTGGAATGCTAGAGGGTG
+
-B@CC<FEEC<@-@FFC@BCC<@6F8,F7FF@F,66;EF<EA,6C6@,CE,CF9C@C9CFFGGGEG:@FF+C,FFGC4:F,,=,4CFF7:FGCBF9@FC,,BF<FEC<4@:F::=FG+>CDGGGFGGFGBGG7<<+>F8C<<C8F73CBF,5>CFCEF@C,F:,<F74<<<**C,,,4*4*1*+41+5BC*4*4*13A>EEG+++<9CGDG**:8C6CE5**2+AFDEE5*1A9+0AF>+<:E?C7C>+<+6*6<**8)1*+2+*1*)*)/7DGGG***2**00+1*.82/464@6=F3.7
@M03506:14:000000000-AKVR1:1:1101:10824:7826 1:N:0:33
CGAACTCCTACGGGAGGCAGCAGTCGGGAATTTTGGGCAATGGGCGAAAGCCTGACCCAGCAACGCCGCGTGAAGGATGAAATCCCTCGGGATGTAAACTTCGCAAGAATGGGAAGAATTAGTAGGGGCTAATACCCCCTATGATGACGGTACCACTTGTAAGCTCCGGCTAACTCCGTGCCAGCAGCCGCGGTAATACGGGGGGAGCAAGCGTTGTTCGGATTTACTGGGCGTAAAGGGCGCGTAGGCGGTCAGCACAAGTCAGTTGTGAAATCTCCGGGCTTAACTCGGAAAGGTCAAC
+
CCCCCGGGGGGGGGGGGGGGGGGFGEGGGGGCGGGGDGGGGGGGGGGGGGGGGGGGGGGGGGGGGGGGGGGGGGGGGGGGGGGGGGGGFGGDGGGGGGGGGGGGGGGGGGGGGGGGGGGFFEGGGFGGGGGGGGFCCGGGGGGCGGGGGGGGGGGGGGGGGGGGGCFDGGGGGEGGGGGGGCCFFFGGGGGGGGGDGGGGCGGGGGGGGGGGGGGGEGGGGGGGGGGGGGGGGGGG59CGGGGGCGGDGGEGG=FFG@C4>?7<FD<CFGG4CCF?F77DDBD=?@7B2CDB).8>FFFF7
@M03506:14:000000000-AKVR1:1:1101:5703:7846 1:N:0:33
CGAACCCCTACGGGAGGCAGCAGTCGGGAATTTTGGGCAATGGGCGAAAGCCTGACCCAGCAACGCCGCGTGAAGGATGAAATCCCTCGGGATGTAAACTTCGCAAGAACGGGAAGAATAAGTTGGTGTAAATATCACCAGCGTTGACGGTACCGTTTGTAAGCTCCGGCTAACTCCGTGCCAGCAGCCGCGGTAATACGGGGGGAGCAAGCGTTGTTCGGATTTACTGGGCGTAAAGGGCGCGTAGGCGGCCACCGCAAGTCAGTTGTGAAAGCTCTGGGCTTAACCAAGAAAGGTCAAC
+
CCCCCGGGGGGGGGGGGGGGGGGGGGGGGGGGGGGGGGGGGGGGGGGGGGGGGGGGGGGGGGGGGGGGGGGGGGGGGGGGGFGGGGGFFGGGGGGGGGGGGFGGGGGGGGGGGEGGGGGGGGGGGGGGFFGGGGGGGGGGGGGGDEGGGGGGGGG:CFGGGGGGGGGGGGGGGGGGGGGGGGGGFFGGFGGGGFGGGGGGEEGGGGGGGFFF>;;:?5@CEGCGGGGGGGG5ECEGGGFGGGGECEGGF5CGCG5CE:37E<7CFC7C<C+*02*:6*727@F569>F)/>:?)6>F4/6/
@M03506:14:000000000-AKVR1:1:1101:6448:7889 1:N:0:33
CGAACTCCTACGGGAGGCAGCAGTGGGGAATTTTTCGCAATGGGCGAAAGCCTGACGAAGCAACGCCGCGTGGAGGATGAAGGCCTTCGGGTCGTAAACTCCTGTCGACCGGGACGAAAGTAGTCTGACCCAATACGTCAGGCTATCGACTGTACCGGTGGAGGAAGCCACGGCTAACTCTGTGCCAGCAGCCGCGGTAATACAGAGGTGGCAAGCGTTGTTCGGAATTACTGGGCGTACAGGGCGCGTAGGCGGTCCCATAAGTTCCGCGTGAAATCCCCCGGCTCAACGCGGGAATGGC
+
CCCCCGGGGGGGGGGGGGGGGGGGGGGGGGGDFGGGEGGGGGGGGG@FGCGGGGGGGCGGGGGFGGGGGGGGG7FGGGGGGGGGGGGGGGGGGGGGGGGCGGGFFGG<F+FFGGGGGGEGGG,@=FCFFGFCF8DF7FFGGCGFEFF>:FC:F<FFGG:BC@CC*2=<<2:14FGG7:?FFGGFFFF88:FF<ECEECEEF+<F@:CC+*2@FG8@E*;C;5<8:AEFF79C9?**::7*:FC:C5*98:75=:EGC.9C?E7:+0+27**057C7>*729>)5C)1*3C)(8<>)856?)
@M03506:14:000000000-AKVR1:1:1101:24678:7908 1:N:0:33
CGAACTCCTACGGGAGGCAGCAGTGGGGAATTTTGCGCAATGGGGGAAACCCTGACGCAGCAACGCCGCGTGGAGGATGAAGTCCCTTGGGACGTAAACTCCTTTCGACCCGGACGATAATGACGGTACGGGTGGAAGAAACCCAGGCTAACTTCGTGCCAGCAGCAGCGGTAATACGAGGTGGGCAAGCGTTGTTCGGAAGTATCTGGCGTAAAGGGCGCGTAGGCGGTGCGGTAAGTCACCTGTGAAATCTCCGGGCTTAACTCGGAGCCTGCAGGCGAAACTGCCGTGCTGGTGTGTG
+
CC9CCFEFFFFFC@@CCGCGF,CC@ECEG76EFE,CFCBFEGCCC7@@<FGGGCCGG>C@C<C<CFF7CEGFG>=BF8EFGGGGAGGGC?FGGG@+,BA<FGFFGGDCGCFED:=@FE@EGE<FFEGGGG>FG7<::D:FF<CF*,>FC7CG@FGGFFEG9FGDBC,,6<@E7CC27<*=:1=B:<FEEF*1*8C*<CC/;*<+<++<F?5*11*<7:=CC*188*+/*2/*?E8?23*30:+<62+2++3+2<<DGED):7:C+2A3:)7509<**8C7<>D*0**049@03*0).7<@F
@M03506:14:000000000-AKVR1:1:1101:13853:7915 1:N:0:33
CGAACTCCTACGGGAGGCAGCAGTGGGGAATTGTTCGCAATGGGCGCAAGCCTGACGACGCAACGCCGCGTGGAGGACGAAGATCTTCGGGTCGTAAACTCCTGTCGAGTGGGAAGAATGGTTCGGGGGTGAATACCCTTCGGAATTGACGGTACCACTAAAGGAAGCCCCGGCTAACTCCGTGCCAGCAGCCGCGGTAATACGGGGGGGGCAAGCGTTGGTCGGAATTACTGGGCGTAAAGGGCGCGTAGGCGGCCAACTAAGTCGGATGTGAAATCCCCAGGCTTAACCTGGGAACTGC
+
CCCCCGGGGGGGDGGGGGGGGGGGGGGDCBFFGGGGGGGGGGDFGGGGGGGGGGGGG7CFGGGGGGGDFGFGGGGGGGEGCFEGGGFGGGGGGGGF@FGGFGGGGGGFGFFGGGGGGGGGGGGGGGGGGGGGGGGGGGCFGGGCEFFCFGECFGGGFGFCFFGGGFGGGGGGGGGGGFG9?EC5CGGGGFGGGGCEEGGEGGGFGGGGDGGGDGGGG558*;FGGGDGGGCFGGGGGGGDFGGGD*:D8CGGF5CCEE4C6CFGC7CDDCE6:*:9>*999)8*57*6):F<)5))/5@F4
@M03506:14:000000000-AKVR1:1:1101:25036:7926 1:N:0:33
CGAACTCCTACGGGAGGCAGCATCAAGGAATTTTCGGCAATGGGGGCAACCCTGACCGAGCAACGCCGCGTGCAGGATGACGGCCTTCGGGTTGTAAACTGCTTTTCAGGGGGATGACATCGACCGTACCCCTGGAATAAGGCTCGGCTAACTCTGTGCCAGCAGCCGCGGTAAGACAGAGGAGCCAAGCGTTGTCCGGAGTAACTGGGCGTAAAGCGCACGCAGGTGGTTCTGCGCGTGGGGTGTGAAAGCTCTCGGCTTAACTGAGAGAGGCCACCGCATACGGCAGAGCTCGAGCCCT
+
CCCCCGGGGGGGGGGGGGGGGGGGGGGGGGGGGGGGGGGGGGGGGGGGGGGGGGGGGGGGGGGGGEFGGGGGGGFGDGGGGGGGDGGGGGGGGGGGGGGGGFGEFBFCGFGGGGDGGGGCCEGGGGGFGGGGGGGGGGFGFCCFGGGGGGGGFGGGFFFFGGGGGGGGGGGGGDGGGGGGGGGGFEGGGGGCGGGFGECEGGGC:FGDGGGGECC<@EEGCECCEECEFCFCCGFCEGGGDGGGGEG>+<CF*CCCCFDFDC7C+2+9CF*85C5*/5)19.)07>C>6>F?*9>)<.5).
@M03506:14:000000000-AKVR1:1:1101:12338:7953 1:N:0:33
CGAACTCCTACGGGAGGCAGCAGTCGGGAATTTTGCGCAATGGGCGAAAGCCTGGCGCAGCAACGCCGCGTGCGGGATGAAGGCCTTCGGGTCGTAAACCGCTTTTCTCAGGGACGATGATGACGGTACCTGAGGAATAAGTCACGGCTAACTACGTGCCAGCAGCCGCGGTAATACGTAGGTGACTAGCGTTGTCCGGATTTACTGGGCGTAAAGAGCGCGCAGGCGGTCGTGCAAGTCGAGTGTGAAAGCCCCCGGCTCAACTGGGGGGGGTCACTCGATACTGCTCGACTCGAAGGCG
+
CCCCCEGFGGGGGGGGGGEGGGGGGGGGGGGGGGGGGGGGGGGGGGGGGGGGGFFGGGGGGGGGGGGGGGGGGGGGGGGGGGGGGFGGGGGGGGGGGGGGGGGGGGGGGGGGGFFFCCFGGGGGDGGGGGGFGGGCGCCGGGFCFGDEGCFG<;CEFFDFGGGCCFFGGGGCF<CGGGDGGDFFCFGFDFG>;C8CFEGGGG6?E++<CFG*:ECFFGGGCEE5CC?8E:EE:E88<@C9=:EGG77>CCC05A:DEFG3>9DFDCCFG)279/>EF?7**))*+*:*6C:4570787>)<
@M03506:14:000000000-AKVR1:1:1101:21615:7990 1:N:0:33
CGAACTCCTACGGGAGGCAGCAGTCGAGAGGCTTCGGCAATGGGGGCAACCCTGACCGAGCGACGCCGCGTGGGGGATGAAGGCCTTTGGGTTGTAAACCCCTTTCGACCGGGAAGAACGATCATCGGGTGAATAATCCGGCGATTTGACGGTACCGGTAGAAGAAGCTCCGGCTAACTCCGTGCCAGCAGCCGCGGTAATACGGGGGGAGCAAGCGTTGTTCGGATTTACTGGGCGTAAAGGGCGCGGAGGCGGCCACCGCAAGTCGATTGGGAAATCTCCGGGCTTAACCCGGAAAGGG
+
CCCCCGGGGGGGGGGGGGGGGGGGGGGGGGGGGGGGGGGGGGGGGGGGGGGGGGGGGGGGGGGGGGGGGGFFGGGGGGGGGGGGGGGGGGGGGGGGGGGGGGGGGGGGGGGGGGGGGGGGGGGGGGGGGGGGGGGGGGGGGGGGGGGGGGGGGGGGGGGDGGGFGGGGGGGGGGGGGFGGGGGFGGGGGGGGGGGGGGGGGGGGGGGGGGG>EGFGGGEC*:CGGDGCDFFGCC=5>/<CCCGDGGCG*CGEGGGGEBF***9>E*<D1*+7*7CF*7>CCFEG=BD>?GFF4>B7B5>>)
@M03506:14:000000000-AKVR1:1:1101:14268:8001 1:N:0:33
CGAACTCCTACGGGAGGCAGCAGTCGGGAATTTTGGGCAGTGGGCGAAAGCCTGACCCAGCAACGCCGCGTGAAGGATGAAATCCCTCGGGATGTAAACTTCGCAAGAACGGGAAGAATAAGTAAGAGTTAATATCTCTTATGATGACGGTACTGTTTGTAAGCTCCGGCTAACTCCGTGCCAGCAGCCGCGGTAATACGGGGGGAGCAAGCGTTGTTCGGATTTACTGGGCGTAAAGGGCGCGCAGGCGGCCACCGCAAGTCGACTGTGAAATCTCCTGGCTTAACCTGGAAATGTCAGC
+
CCCCCGGGGGGGGGGGGGDGGGGGGGGGGGGGGGGC,EFEGGGGGGGGFEGGG8FGGGGGGGGGGGGDGGGGECFGGGFGGFGGGGGGGGGGGGFGGG<FGGGGGCFEFGGGGE7FGGGGGGGGGGAFDGGGGGGCDGGFGGGFFG9BF>FBCFGGGGFGGGGGGD@CFEC:FGGGGGGGGGGGGGGGGG7FCC*1BBFC8EGGEDGG8FGG>ECEC@FGG8CGGFFFFGGG5*//:E78CEEEGGGDE=57)*/9?5797<7*:C=C<D7**:C<D**2*05C6*29)*.()**1/9*96
@M03506:14:000000000-AKVR1:1:1101:14420:8012 1:N:0:33
CGAACTCCTACGGGAGGCAGCAGTAGGGAATCTTGGACAATGGGCGAAAGCCTGATCCAGCGACGCCGCGTGGGGGACGAAGGCCCTCGGGTTGTAAACCCCTGTTGTTGGGAAAGAAGCCGGGCGCATAGCCCGGTGACGGTACCCAACGAGGAAGCCCCGGCTAACTACGTGCCAGCAGCCGCGGTAAGACGTAGGGGGCGAGCGTTATCCGGATTCACTGGGCGTAAAGGGCGCGCAGGCGGCTACGTAAGTCCGGCGTGAAATCCCATGGCTTAACTGTGGCACTGCGTCGGATACT
+
CCCCCGGGGGGGGGGGGGGGGGGGGGGGGGGGGGGGGGGGGGGFGGGGGGGGGGGGGGGGGGGGGGGCFGGGGGGGGGGGDGGGGGGGGGGEFGGGGGGGGGGGGGGFFGGGCEFGGGGGGGGGGGGGGGGGGGGGGGGGGGGGGGFFGGGGGGDFGGGGGGGGEGGGGGGGGGGGGGFGGGGGGGGGGGGFEEG>CE8EGGGEEDGGGGGGGEG5CGF?FGGFGGG=?EFGGCCG=CD5CEDGEEEDGGEGFGC:<.9CCCD5FFFGGG6BGDF*9677>B?CF)9F?CF?E)7>BB>?1
@M03506:14:000000000-AKVR1:1:1101:8456:8013 1:N:0:33
CGAACTCCTACGGGAGGCAGCAGTAAGGAATCTTCCACAATGGGGGCAACCCTGATGGAGCAACGCCGCGTGCAGGATGAAGGCCCTCGGGTCGTAAACTGCTTTTATGAGTGAAGAATATGACGGTAACTCATGAATAAGCACCGGCTAACTACGTGCCAGCAGCCGCGGTCATACGTAGGGTGCAAGCATTATCCGGAGTGACTGGGCGTAAAGAGTTGCGTAGGCGGTCCGTAAAGCGAATAGTGAAACCTGGTGGCTTAACCATCAGACTATTATTCGAACTCACGGACTCGAGAGG
+
CCCCCGGGGFGGGGGGGGGGGGGGGGGGGGGGGGGGGGGGGGGGGGGGGGGGGGGGGGGGGGGGGGGGGGGGGGGGEGGCGGGGDGGGGGGGGGGGGGGGGGGGGGGGGGGGGGGFGGGGFGGGGGGGGGDGGGGGGGGGFGFGGDGGDEGGFGGGGGGGGGGFGGGGGGGGGGGGFFGGGGGGEGGGGGFGFGFCDGGGGGGGGGGGGGGEGEGGFCGGCGGGCCEGEGEC8EGFEFGGGEEGGGGFFGCGD0:C85DGGFFFG>FFCFC?FGGGGFGGGF?6C4CB0*<9>>:)57>>)
@M03506:14:000000000-AKVR1:1:1101:3352:8016 1:N:0:33
CGAACTCCTACGGGAGGCAGCAGTGGGGAATTGTTCGCAATGGGCGCAAGCCTGACGACGCAACGCCGCGTGGAGGACGAAGATCTTCGGGTCGTAAACTCCTGTCGAGTGGGAAGAATGGTTCGGGGGTGAATACCCTTCGGAATTGACGGTACCACTAAAGGAAGCCCCGGCTAACTCCGTGCCAGCAGCCGCGGTAATACGGGGGGGGCAAGCGTTGTTCGGAATTCCTGGGCGTAAAGGGCTCGTCGGCGGCCAACTAAGTCGGATGTGAAATCCCCAGGCTTAACCTGGGAACTGC
+
CCCCCGGGGGGGGGGGGGGGGGGGGGGGGEFGGGGGGGGGGGGGGGGDGFGGGFDFDFGGGGGGGGGGGGGGGGGGGGGGGGGGGGGGGGGGGGGDDGGGGGGCFGG<CBDGGCFEGGGGGGGFDEGGGGGFGGGGGGGGGGGGEFGFFGGFGGGGGG7FG:FFGGGGGGCCGGG7FGGGGGGGGGGGGGFGGEGGGG58@7FGGCGEGGDEE5ECEGGGGGFGGD*AF7@GGGC=GEGE*+AEGF5)2*:*55CG*0*1:667FFGG=3*9*0C0:79FGFEGGFGFA71:F4))0.<F6
@M03506:14:000000000-AKVR1:1:1101:23845:8054 1:N:0:33
CGAACTCCTACGGGAGGCAGCAGTTAGGAATTTTGGGCAATGGGCGCAAGCCTGACCCAGCAACGCCGCGTGGGTGACGAAGGCCTTCGGGTTGTAAAGCCCTTTTCTGAGGGAAGATAGTGACGGTACCTCAGGAAGAAGCACCGGCTAACTACGTGCCAGCAGCCGCGGTAATACGTAGGGTGCGAGCGTTGCCCGGATTTATTGGGCGTAAAGGGCGCGCAGGCGGCTACGCACGTCCGTTGTGAAATCGCTCGGCTCAATTGGGCGGGGTCAGCGGATACGGCGGAGCTGGAGGCAG
+
CCCCCGGGGFFGGGGGGGGGGGGGGGFFGGGGGGGGEGGFFGGGGGGGGGGGGGFGGGGGGGGG@FGCEGCGGDGGGGGGGGGGGGGGGGG,B@FFGGGGFGGGGGGGGGGFGGCBEGGGGGGGGGGGGF?FFGED8BFGGGGG@CGGCEGFFGF7F,:FCFGGFFGGGGD:FCFGFG:FGGGGGGGGEEGGE78:CEGCG5<+C@F95CE>CEFG9*88CEEE:85CGGCCF=/8CGGFGG7FEE5:<9<ADGG**8<3*<=+32<CGGD35>*:FF75)87E*7CE()0(.047>))8<
@M03506:14:000000000-AKVR1:1:1101:6817:8056 1:N:0:33
CGAACTCCTACGGGAGGCAGCAGTAAGGAATCTTCCACAATGGGGGCAACCCTGATGGAGCAACGCCGCGTGCAGGATGAAGGCCCTCGGGTCGTAAACTGCTTTTATGAGTGAAGAATATGACGGTAACTCATGAATGAGCACCGGCTAACTACGTGCCAGCAGCCGCGGTCATACGTAGGGTGCAAGCATTATCCGGAGTGACTGGGCGTAAAGAGTTGCGTAGGCGGTCCGTAAAGCGAATAGTGAAACCTGGTGGCTCAACCATCAGACTATTATTCGAACTCACGGACTCGAGAGG
+
CCCCCGGGGGGGGGGGGGGGGGGGGGGGGGGGGGGGGGGGGGGGGGGGGGGGGGGGGGFGGGGGGGGGGGGGGGGGGGGGGGGGGGGGGGGGGGGGGGGGGGGGGGFGGFGGGGEGGGGGGGGGGGGGGGGGGGGGGGGGGGGGGEGGGEGGGGGGGFGCFGGGGGGGGGEEGGGG<BFFFGDGEGGFFFGGF@ECGGGGGEG@CFFFGGGBEC8C?CFGFGGG85*<8C8EGEC@ECG?E5=EE9CCGGF+9:FG277FG6C66CE=6*<9CF*<**:7C)=CFFGF>FD0>>F>)5)))
@M03506:14:000000000-AKVR1:1:1101:10511:8064 1:N:0:33
CGAACTCCTACGGGAGGCAGCAGTCGGGAATTTTGGGCAATGGGCGAAAGCCTGACCCAGCAACGCCGCGTGAAGGATGAAATCCCTCGGGATGTAAACTTCGCAAGAACGGGAAGAATAAGTGAGGGTTAATATCCCTTACGATGACGGTACTGTTTGTAAGCTCCGGCTAACTACGTGCCAGCAGCCGCGGTAATACGTAGGTGGCGAGCGTTGTCCGGATTTACTGGGCGTAAAGAGCGCGCAGGCGGCTGGTCAAGTCCGATGTGAAAGCTCCCGGCTTAACTGGGAAATTGCATCG
+
CCCCCGGGGGGGGGDGGGGGGGGGGGGGFGGGGGGGGGGGGGGGGGGGGGGGGGGGGGGGGGGGGGGGGGGGGGGGGGGGGGGGGGGGGGGDGGGGGGGGGGGGGGGGGGGGGGDGGGGGGGGGGGGGGGGGGGGGGGGGGGGGGGGGGGGGGGGGGGGGGGGGGGGGGGGGGGGGGGGGGGGGGGFGGGGGGEGGGGGGGGGGCGGGGEGGGGCEGGGGGGGGGGGGGGGGGGEGGGGGFGEGGGGGGGGGDGDFGFFGGGGGCDGGGGGFFGGG47DDGB>FF?FFFG4(8@?BFF?F>
@M03506:14:000000000-AKVR1:1:1101:4544:8069 1:N:0:33
CGAACTCCTACGGGAGGCAGCAGTGGGGAATATTGGACAATGGGGGCAACCCTGATCCAGCAATGCCGCGTGTGTGAAGAAGGCCTTCGGGTTGTAAAGCACTTTAGGTTGAGAGGAAGGTGCGTAGTTTAAGAGATGACGTACTTGACTGTATCAGCAGAATAAGCACCGGCTAACTCTGTGCCAGCAGCCGCGGTAATACAGAGGGTGCAAGCGTTAATCGGAGTTACTGGGCGTAAAGGGCGCGTAGGCGGCCATTTAAGTCAGATGTGAAATCCCCGGGCTTAACCTGGGAACTGCA
+
CCCCCGGGGGGGGGGGGGGGGGGGGGGGGGGFGGGGGGGGGGGGGGGGGGGGGGGGGGGGGGGGGGGGGGGGGGGGGGGGGGGGGGGGGGGGGGGGGGGGGGGFGGGGGGGGGDFGGGGGEGGGGGGGGGGGGGGGGGGGGGGGGGGGGGGGGGGGGGGGGGGGGGGGGGDGGGGGGGGGGGGGGGGGGGGGGGGGGCCFFFGFCFGDGGGGGGGGEGGGGGGGGGGGDGGFGDGGGGGFECEGGGGD==CFGGGD8F*27?FGFCFDC>C6FGC+:6DFGF>E*7666:B7F3)956?F6
@M03506:14:000000000-AKVR1:1:1101:11438:8080 1:N:0:33
CGAACTCCTACGGGAGACAGCAGTCGGGAATTTTGGGCAATGGGCGAAAGCCTGACCCAGCAACGCCGCGTGAAGGATGAAATCCCTCGGGATGTAAACTTCGCAAGAATGGGAAGAATAAGTAGGGGATAATACCCCCTATGGTGACGGTACCATTTGTAAGCTCCGGCTAACTCCGTGCCAGCAGCCGCGGTAATACGGGGGGAGCAAGCGTTGTTCGGATTTACTGGGCGTAAAGGGCGCGTAGGCGGCCACCGCAAGTCGACTGTGAAATCCCCGGGCTTAACCCGGAAAGGTCAGC
+
CCCCCGGGGGGGGGGGGGGGGGGGGGGGGGGGGGGGGGGGGGGGGGGGDEGGGGGGGGGGGGGGGGGGGGGGGGGGGGGGGGGGGGFGGGGGGGGGGFGGGGGGGGGGGGGGGFFGGFGGGGGGGGGGGGGGGGGGGGGGGGG8DFCGGGFCGFGGGGGGGGGGGGGGGGDEGGGGGGGGGGGGGGGGGGGGG*:F9EGGGGGGGDGGGGGGGCEGGGGGGECEGGGGFDGGG>=C57C5EECEC=ECC>CGGD*9E37)>9CGGG*C?CD@GCF675<37B>*A7C?3<56>@44?FF:9
@M03506:14:000000000-AKVR1:1:1101:4924:8129 1:N:0:33
CGAACTCCTACGGGAGGCAGCAGTGGGGAATTTTGCGCAATGGGGGAAACCCTGACGCAGCAACGCCGCGTGGAGGATGAAGTCCCTTGGGACGTAAACTCCTTTCGACCGGGAAGATAATGACGGTACCGGTGGAAGAAGCACCGGCTAACTCTGTGCCAGCAGCCGCGGTAATACAGAGGGTGCGAGCGTTGTTCGGAATTATTGGGCGTAAAGGGCGCGTAGGCGGTGCGGTAAGTCACCTGTGAAATCTCCCGGTTTAACTGGGAGCCTGCAGGCGAAACTGCCGTGCTGGAGTGTG
+
CCCCCGGGGGGGGGGGGGGGGGGGGGGGGGGGGGGGGGGGGGGGGGGGGGGGGGGGGGGGGGGGGGGGGGGGGGGGGGGGGGGGGGGGGGGGGGGGGGGGGGGGGGGGGGGGGGGGGGGGGGGGGGGGGGGGGDGGGGGGGGGGGGGGGGGGGGGGGGGGGFGGGGGGGGGGDEGGGGGGGGGGGGGDGGGGGGGGGGGGGGGGGG7CFGG?EEGFGGGGGGGGGGGGGGGEGG8:EGCFGGGGGGDGGCEGFFGGGFDGGFFCGFGGGCE:FCCC6>CDDFFG?FGF>GEFFFFFFFFFF
@M03506:14:000000000-AKVR1:1:1101:10098:8131 1:N:0:33
CGAACTCCTACGGGAGGCAGCAGTAGGGAATCTTGGACAATGGACGAAAGTCTGATCCAGCGACGCCGCGTGGGGGACGAAGGCCCTCGGGTTGTAAACCCCTGTCGTTGGGAAAGAAGCCGGGCGCATAGCCCGGTGACGGTACCCAACGAGGAAGCCCCGGCTAACTACGTGCCAGCAGCCGCGGTAAGACGTAGGGGGCGAGCGTTATCCGGATTCACTGGGCGTAAAGGGCGCGCAGGCGGCTACGTAAGTCCGGCGTGAAATCCCATGGCTTAACTGTGGAACTGCGTCGGATACT
+
CCCCCGGGGGGGGGGGGGGGGGGGGGGGGGGGGGGGGGGGGGGGGGGGGGGGGGGGGGGGGGGGGGGGGGGGGGGGGGGGGGGGGGGGGGGGGGGGGGGGGGGGGGGGGGGGGGGGGGGGGGGGGGGGGGGGGGGGGGGGGGGGGGGGGGGGGGGGGGCCGGGGGGGGGGGGGFGGGGGGGFGGGGGGGGFDGGFFGGGGGGGDEGGGGDGGGGD>EGCCGGGGGGGE>EGGGGGGGGGDGEGDGGGGGGGFCC?DFFGDE53C5:CDGGG4CDFFC?CFGFFFGFGF>GFFFFFF3<<;1
@M03506:14:000000000-AKVR1:1:1101:27791:8202 1:N:0:33
CGAACTCCTACGGGAGGCAGCAGTGGGGAATCTTGCACAATGGGCGAAAGCCTGATGCAGCGACGCCGCGTGCGGGATGACGGCCTTCGGGTTGTAAACCGCTTTCAGCAGGGACGATAATGACGGTACCTGCAGAAGAAGCCCCGGCCAACTACGTGCCAGCAGCCGCGGTAATACGTAGGGGGCAAGCGATGTCTGGATTTATTGGGCGTAAAGAGCTCGTAGGCGGTTTGGTAAGTCTGGTGTGAAATCTTCACGCTCAACGTGGAGGGGCCACTCGATACTGCCATGAGTGGCGTCC
+
CCCCCGGFFEGEGGGGGGGFGGGGGGGDEGFGFGGGGGGGGGGG8FGGGGFGGGGGGFGFGGGGGGGGG@FGCEGGG@FGG7++@?EFFCCECFCFGGF<BFGGGAEAFCE<7FFGGGFGFD==FEFFCCFFF,,<@EGF3>:FCECCF:FFGFFEGGD:FFFGGF71*<<FGGF9CGF<=FEEDG5;*1C*;C*<+9;FE+<@E+C68**:E8*99@F?F=8?8*3*/:C*1:*<C6:+<:FC*::C:+:FG7:*A@F37*2:C57*2**)9))*/)0**.)/37*7::<))0*7)000.
@M03506:14:000000000-AKVR1:1:1101:9928:8215 1:N:0:33
CGAACTCCTACGGGAGGCAGCAGTCGGGAATTTTGGGCAATGGGCGAAAGCCTGACCCAGCAACGCCGCGTGAAGGATGAAATCCCTCGGGATGTAAACTTCGCAAGAACGGGAAGAATAAGTAAGGGTTAACACCTCTTACGATGACGGTACTGTTTGTAAGCTCCGGCTAACTCCGTGCCAGCAGCCGCGGTAATACGGGGGGAGCAAGCGTTGTTCGGATTTACTGGGCGTAAAGGGCGCGTAGGCGGCCACCGCAAGTCGGTTGTGAAATCTCTGGGCTTAACCCAGAAAGGTCAAC
+
CCCCCGGGGGGGGGGGGGGGGGGGGGGGGGGGGGGGGGDGGGGGGGGGGGGGGGGGGGGGGGGGGGGGGGGGGGGGGGGGGGGGGGGGGGGGGGGGGGGGGGGGGGGGGGGGGGGGGGGGGGGGGGGGGGGGGGGGGGGGGGGGGGGGGGGGGGGEFGGGFGGGGFGGGGGGGGGGGGGGDGGGGGGGGGGGGGGGGGGGGGGGGGGDGFGGGEEGGFGGGDEEGGGGGGGGGGDEFGGCGGGGGEGGFGGGCEFFCBGGGGGGGGGGCGGFGGGGDFGDGFF5EBFFFGF?)7FF/@6?6
@M03506:14:000000000-AKVR1:1:1101:17119:8218 1:N:0:33
CGAACTCCTACGGGAGGCAGCAGTGGGGAATATTGCGCAATGGGCGAAAACCTGACGCAGCGACGCCGCGTGGGGGATGAATGCCTTCGGGTTGTAAACCCCTTTCGGCAGGGACGAAGCGATCGTGACGGTACCTGCAGAAGAAGTCCCGGCTAACTACGTGCCAGCAGCCGCGGTAAGACGTAGGGGACGAGCGTTGTCCGGATTCATTGGGCGTAAAGCGCGCGTAGGCGGTTACGCAAGTCGGTGGTGAAAATCCGGGGCTCAACCCCGGACCTGCATCCGATACTGCGTGACTAGG
+
CCCCCGGGGGGGGGGGGGGGGGGGGGGGGGGGGGGGGGDGGGGGGGGGGGGGGGGGGGE+FCGGEGGGGGGGGGGGGGGGGGGGGFGGGGGGGEEGGGGFGGGGGGGGGGGGGGGGDGGGGGGFGGGFGGEGGGGGGGGGGGGFGGGFFGGGGGGGGGGGGGGGGGGGGGGGDFGDEGEGGGGGGGGGGGGGGG*:EEGEFGGGGG*<<CCFGGFEG85@FGGGGGGG*CEGGGGGGFGGG==CFEDG*:ACF?FG9?FG=E<=5C90075))75CDFFGFF42:>5>1>BFBEE3>FBF)
@M03506:14:000000000-AKVR1:1:1101:22930:8224 1:N:0:33
CGAACTCCTACGGGAGGCAGCAGTCGAGAATTTTTGACAATGGGGGAAACCCTGATCGAGCGACGCCGCGTGGAGGATGAAGGTCTTCGGATTGTAAACTCCTGTCATTGGGGAACAATGCACAGATATTAACTGTATTTGTGTTGATAGTACCCGAAGAGGAAGAGACGGCTAACTCTGTGCCAGCAGCCGCGGTAATACAGAGGTCTCAAGCGTTGTTCGGATTCATTGGGCGTAAAGGGTGCGTAGGCGGCGCGGTAAGTCGGGTGTGAAATCTCGGGGCTTAACTCCGAAACTGCAT
+
CCCCCGGGGGGGGGGGGGGGGGGGGGGGGGGGGGGGGGGGGGGGGGGGGGGGGGGGGGGGGGGGGGGGGGGGGGGGGGGGGGGGGGGGGGGGGGGGGGGGGGGGGGGGGGGGGGGGGGGGGGGGGGDFGGGGGGGGGGGGGGGGGGGGGGGGGGGGGGGGGGGGGGGGGGGGGDGGGGGGGGGGGGGGGGCEEGGCEGFGGGGGFGGCCFGGGGGECGEFGGGGEGGFDGFGGGGGDEGGGGGDGGGDEGGGGGDGGD/9CGGGGDDFGDGFG*0CD*99C>D55?GFDGF6@>>D496?=
@M03506:14:000000000-AKVR1:1:1101:21086:8225 1:N:0:33
CGAACTCCTACGGGAGGCAGCAGTCGGGAATTTTGGGCAATGGGCGAAAGCCTGACCCAGCAACGCCGCGTGAAGGATGAAATCCCTCGGGATGTAAACTTCGCAAGAACGGGAAGAATAAGTAAGAGTTAATATCTCTTACGATGACGGTACTGTTTGTAAGCTCCGGCTAACTCCGTGCCAGCAGCCGCGGTAATACGGGGGGAGCAAGCGTTGTTCGGATTTACTGGGCGTAAAGGGCGCGTAGGCGGCCACCGCAAGTCGACTGTGAAATCTCTGGGCTTAACCCAGAAAGGTCAGC
+
CCCCCGGGG<FGGGGGGGGGGGGFGGGGGGGGGGGGGGGGGGGGGGGGGGGGGGGGGGGGGGGGGGGGGGGGGGGGGGGGGFGGGGGGGGGGGGGGGGGGGGGGGGGGGGGGGGGGGGGGGGGGGGGGGGGGGGGGFGFGGGGGGGGGGGGGGGGFGGGGGGGGGFGGGGGGGGGGGGGGGGGGGGGGGGGGGFCFFGGGGGGGGGGGGCEGGGCEE5FGDE5EFGGGGGF5EG5;5<FGGGGEGGGGCEGGDDGGG>DCE?>C=DCD9CGFFFC?7FGGFFFDGFGFFGF(7)7<**/<7
@M03506:14:000000000-AKVR1:1:1101:5609:8233 1:N:0:33
CGAACTCCTACGGGAGGCAGCAGTGGGGAATTTTCCGCAATGGGCGAAAGCCTGACGGAGTGACGCCGCGTGGGGGACGAAGGCCTTCGGGTCGTAAACCCCTGTCAGAGGGAAAGAAGGGTGTCGGTGTGAATAGCGCCGGCATCTGACGGTACCTTCAGAGGAAGCCCCGGCCAACTCTGTGCCAGCAGCCGCGGTAAGACAGAGGGGGCAAGCGTTGCTCGGAATTACTGGGCGTAAAGGGCGCGTAGGCGGGATGGCAAGTCGGTCGTGAAATCCTTCGGCTCAACCGAAGAACGTC
+
CCCCCGGGGGGGGGGGGGGGGGGGGGGG>CGGGGGFGG@FGGGGGGG7FEGGGGFGGGGEGGGGGGGGGGGGGGGGGGGGGGGGGGGGGGGGGGGFDGGFGEDFGGGGFGGGGGGGGFGGGGGGCGGGGGGGGGGGGGGGGGGGGGGG?FEEGGGFGGGGGFGDCFGGCGGEGGGGGCGCFFGGGGGGFFGGGEEGGG>EGGG+C?E5CCGEG*/8CCC85<<CE58EF++<AFE5E*>8CC9EC*7DEEGGCEGG55CFF?4=C*A<*17<D<C9*9*:29)7:57?)5.4)7:3<<BF3
@M03506:14:000000000-AKVR1:1:1101:26142:8234 1:N:0:33
CGAACTCCTACGGGAGGCAGCAGTCGAGAATTTTTCTCAATGGGGGAAACCCTGAAGGAGCGACGCCGCGTGGAGGATGAAGGTCTTCGGATTGTAAACTCCTGTCATTTGGGAACAAGGTTAGCGCGTTAACTGCGCGCGCATTGATAGTACCAGAAGAGGAAGAGACGGCTAACTCTGTGCCAGCAGCCGCGGTAATACAGAGGTCTCAAGCGTTGTACGGATTCATTGGGCGTAAAGGGTGCGTAGGCGGCGCTGTAAGTCGGGTGTGAAATCTCGGAGCTTCACTCTGAAACTGCAT
+
CCCCC<FFFEGGGGGGGGGGGGGGGGFGDGFFFEGCFGGGGGGGGGGGGGFEEAED,EFF?EGGGGFG7CGDGFGFCFGGCAEA,CFAF7CFEGGGCFAEFGGAF,?@FFFFGDFFGGFGG,CABFDCFCC>DADF+:FCEFEFFFGGGGGFGGFGGF7FG7DFG><AFE>:E@,>2<;FCCBFFGGFGGGFDCGEE@EFCGGC<C<CGGG7CEGG88C+<8=C:EG?9EG6**:C*/5+<*:55E=D55+:C**1*09:<C*+19:<EDDF:>*+:8575:3*0*09<74<4?96@F4B9
@M03506:14:000000000-AKVR1:1:1101:8010:8240 1:N:0:33
CGAACTCCTACAGGAGGCAGCAGTCGGGAATTTTGGGCAATGGGCGAAAGCCTGACCCAGCAACGCCGCGTGAAGGATGAAATCCCTCGGGATGTAAACTTCGCAAGAACGGGAAGAATAAGCGAGAGCCAACACCTCTCGTGACGACGGTACCGTTTGTAAGCTCCGGCTAACTCCGTGCCAGCAGCCGCGGTAATACGGGGGGAGCAAGCGTTGTTCGGATTTACTGGGCGTAAAGGGCGCGTAGGCGGCCACTGCAAGTCAATTGTGAAATCTCCGGGCTTAACTCGGAAAGGTCAAC
+
CCCCCGGGGGGGGGGGGGGGGGGGGGGGGGGGGGGGGGGGGGGGGGGGGGGGGGGGGGGGGGGGGGGGGGGGGGGGGGGGGGGGGGGGGGGGGGGGGGGGGGGGGGGGFGGGGFFGGGGGGGGGGGGGGGGGGGGGFGFGGGGGGGGGGGGGGFG@FGGGGGGGGGGEGGGGGGGGGGGGGGGGGGGGFGGGGGDCGGGGGGGGGGGGFFFGGGECCFFGGGDGGFFGGGGGG1?ECFGGEGGG=5EGFGGGGEGDFFGGGA7A?C7CFF7BFC7+:FDDGFBGDFGFBGDFD3>FFFFF?
@M03506:14:000000000-AKVR1:1:1101:20123:8280 1:N:0:33
CGAACTCCTACGGGAGGCAGCAGTGGGGAATTGTTCGCAATGGGCGCAAGCCTGACGACGCAACGCCGCGTGGAGGATGAAGACCTTCGGGTCGTAAACTCCTTTCGATCGAGACGAATGGCTTCCGGGTGAACCATCCGGAAGAATGACGGTACCGAGAGGAGAAGCCCCGGCTCACTCCGTGCCAGCCGCCGCCGTAATTCGGGGGTGGCAAGCGGTGTTCGGAACTACTGGGGGTAAAGCGATCGTAGGCAGCCAACTAAGCCAGGCGTGAAATCCTTCGGGCTAAGCGGGGGAACGC
+
C9@@CE<@@--BFE7@7;;@@FF<@@FDGGGDGGF<;@F:CEGGD@7@+@@D@F8CFDG+@:6+C:+F:=FEC7==FFFGF<,,,EF8FGGE@C><44E@,8?<<?+D,DB:D3CF@:,B,8,BFGG@7FC7,3+@3DF>F7*@F,D9B91*>F79**111*<F:7B73C**=B**,?2,?F*=C<F+81*1:8*******+3*0**8*18*09****;*1/<5:C5*A7A9++/**1*000+**21107*:=+***0*9C+00***9C**7)95+:***26)/*))))*04>3))0))7)
@M03506:14:000000000-AKVR1:1:1101:22543:8299 1:N:0:33
CGAACTCCTACGGGAGGCAGCAGTGGGGAATTTTGCGCAATGGGGGAAACCCTGACGCAGCAACGCCGCGTGGAGGATGAAGTCCCTTGGGACGTAAACTCCTTTCGACCCGGACGATAATGACGGTACGGGTGGAAGAAGCCCCGGCTAACTTCGTGCCAGCAGCCGCGGTAATACGAGGGGGGCAAGCGTTGTTCGGAATTATTGGGCGTAAAGGGCGCGTAGGCGGTGCGGTAAGTCACCTGTGAAATCTCCGGGCTTAACTCGGAGCCTGCAGGCGAAACTGCCGTGCTTGAGTGTG
+
CCCCCGGGGCGGGGGGGGGGGGGGGGGGGGGGGGGGGGGGGGGGGGGGGGGGGGGGGGGGGGGGGGGGGGGGGGGGGGGGGGGGGGGGGGGGGGGGGGGGGGGGGGGGGGGGGGGGGGGGGGGGGGGGGGGGGGGGFGGFGGGGGGGGGGGGGGGGGGGGGGGGGGGGGGGGGDGGGFFEGGGGGGGGGGGCGG5FGGG*AEFGGGGGGGGEGCGGGGGGGGGC5EFGG588ECEGCGGGGFC?<FG=9?CGGFGGGFGDFGGGF77CEDEFGCC:F>7D)75CDFGFF5>BFF@F487//
@M03506:14:000000000-AKVR1:1:1101:6961:8307 1:N:0:33
CGAACTCCTACGGGAGGCAGCAGTGGGGAATTTTGCGCAATGGGGGAAACCCTGACGCAGCAACGCCGCGTGGAGGATGAAGCCCCTTGGGGTGTAAACTCCTTTCGACCAAGACGATAATGACGGTACTGGTGGAAGAAGCACCGGCTAACTCTGTGCCAGCAGCCGCGGTAATACAGAGGGTGCAAGCGTTGTTCGGAATTATTGGGCGTAAAGGGCGCGTAGGCGGCGCCACAAGTCACCTGTGAAATCTCTGGGCTTAACTCAGAGCCTGCAGGCGAAACTGTGGTGCTGGAGTATG
+
CCCCCGGGGGGGGGGGGGGGGGGGGGGGGGGGGGGGGGDGGGGGGGGGGGGGGGGGGGGGGGGGGGGGGGGGGCGGGGGGGGGGGGGGGGGGGGGGGGGGGGGGGGGGGGGGGGGGGGGGGFGGGGGGGGGGFFGFFGGGGFGGGGGGGGGGGGGGGCFGGGGGGGGGGGGGGGGFGGGGGGGDEGGGGGG:CFCFGGGG5C6@CEGGGGGEGGGGGGDCGGEGGDFEGGGG=EGF:CCF?FFCEFGFGCGGFFFDGFGG5C:F9:+0<*?FF7C6CFGG3>5=+*27(9>A?@@5>@)/9
@M03506:14:000000000-AKVR1:1:1101:15257:8310 1:N:0:33
CGAACTCCTACGGGAGGCAGCAGTAGGGAATCTTGGACAATGGACGAAAGTCTGATCCAGCGACGCCGCGTGGGGGACGAAGGCCCTCGGGTTGTAAACCCCTGTTGTTGGGAAAGAAGCCGGGCGCATAGCCCGGTGACGGTACCCAACGAGGAAGCCCCGGCTAACTACGTGCCAGCAGCCGCGGTAAGACGTAGGGGGCGAGCGTTATCCGGATTCACTGGGCGTAAAGGGCGCGCAGGCGGCTACGTAAGTCCGGCGTGAAATCCCATGGCGTAACTGTGGAACTGCGGCGGATACT
+
CCCCCGGGGGGGGGGGGGGGGGGGGGGGGGGGGGGGGGGGGGGGGGGGEGGGGGGGGGGGGGGGGGGGGGGGGGGGGGGGGGGGGGGGGGGGGGGGGGGGGGGGGGGGGGGGGGGGFGGGGGEEGEGGGGGGFGGGGGGGGGGGGGFGGGGFGGGGGGGGGGGGGEGGGGGGGGGCFGGGGGGGGDGGEDGGGGCFECEGGGGE8EG:CGGGGGGDGEFFFGGGGCE:>ECC<EGGGEGECEGGGGGGGGG?F=CFGFGGGEDECDCG+96=7C<*9<C5:9@CF=F))7=?))75<)<6*
@M03506:14:000000000-AKVR1:1:1101:9347:8330 1:N:0:33
CGAACTCCTACGGGAGGCAGCAGTCGGGAATTTTGGGCAATGGGCGAAAGCCTGACCCAGCAACGCCGCGTGAAGGATGAAATCCCTCGGGATGTAAACTTCGCAAGAATGGGAAGAATAAGTGTGGGTAAATACCCCTCACGGTGACGGTACCATTTGTAAGCTCCGGCTAACTCCGTGCCAGCAGCCGCGGTAATACGGGGGGAGCAAGCGTTGTTCGGATTTACTGGGCGTAAAGGGCGCGTAGGCGGCGACCGCAAGTCGACTGGGAAATCTCCGGGCTTAACCCGGAAAGGTCAGC
+
CCCCCGGGGGGGGGGGGGGGGGGGGGGGGGGGGGGGEGGGGGGGGGGGGGGGGGGGGGGGGGGGGGGGGGGGGGGGGGGGGGGGGGGGGGGGGGGGGGGGGGGGGGGGGGGGGGGGGGGGGGGGGGGGGGGGGGGGGGGGGGGGGGGGGGGGGGGGGGGGGGGGGGGGGGGGGGGGGGGGGGGGGGFGGEGGGGGFFGGGGDGGGGGGGGGFGGEGGGGGGGGGGGFGGGGGGGGGGGGGGGGGGDGDGGGG)*:CGFGGGGFGGGGG*9FFGGGGGFGG>>@DF4?B07>B@3<)*19>6
@M03506:14:000000000-AKVR1:1:1101:14984:8340 1:N:0:33
CGAACTCCTACGGGAGGCAGCAGGGAATATTGGACAATGGGCGAAAGCCTGATCCAGCGACGCCGCGTGAGGGATGAAGGCCTTCGGGTTGTAAACCTCTGTTGTTGGGACAGAAGCCGGGTGCATAACCCGGTGACGGTACCCAACGAGGAAGCCCCGGCTCACTACTTGCCAGCAGCCGCGGTGAGACGTAGGGGGCGAGCGTTATCCGGATTCACTGGGCGTACAGGGCGCGTAGGAGGTTACGTAAGGCCGGTGTGAAAAATCACGGGTCACCTGCGACCGTGCACCGGATACTACG
+
CCCCCGFEFCCGC7CFECCGC,@F7FEEFFF,,,6C,EF8,66CGD@FCAFF9CCFACC+7+@C:CB664=EE7C:<F5,CF85EF779BCF,,,?EFCC@F<:FEA<C,,+:<54,<@:=33CEFAF3D8F3++@F<B3<+DF<<FF@**@DC,:*>*:*:*7,@B<,2,;BFFFGF,,4:*1CF@8+?C*=*;:*8**/18CEGC80C5:*1*3@<<90**2?8**3*?E/58:*2*+2:2:CD=*9*7+0:*)*)/1<+:+**00<*1))1*+*/9*1))/*)1)-*79))).98*9)
@M03506:14:000000000-AKVR1:1:1101:14343:8341 1:N:0:33
CGAACTCCTACGGGAGGCAGCAGTCGAGAGGCTTTGGCAATGGGGGAAACCCTGACCAAGCGACGCCGCGTGGAGGATGAAGGCCCTTGGGTTGTAAACTCCTTTTGTCGGGGAAGAAATGCGATCAGGTGAACAATCTGGTCGTTTGACGGTACCCGGCGAATAATCTCCGGCTAACTCCGTGCCAGCAGCCGCGGTAACACGGGGGGAGCAAGCGTGGTTCGGAATCCCTGGGCGTAAAGGGCGTGTAGGCGGTCAGGTAAGTGGAATGTGAAATCCCCCGGCTTACCCGGGGCCCTGC
+
CCCCCGGGGGGGGGGEGGGGGFGFFGGGGC@@FGGGGCGFGGGGGGGGFFGGFGGFGGFDFGECGGCGCGGGE?FC:EFGAFGGGGGGGGGGGGCFGGGGGGGGGEGGFGGGEGC7BFBFE9FF<FFEGGFGGGFFGG9FGGDGG7CCCG<*@F7>@:CFG*C:FF@F;CFGGGGGGGGFG<<BCFGGGDCCBCEEEC5AFECEEEEEEEE*;;C*CC1*/*<EGGG5:+<C6CEFCEDDCCEGGG5DE=EGGDE5*7>F+A7CCFD*+*<8F*:CG46<D).72>D?72<9)7:)505<)
@M03506:14:000000000-AKVR1:1:1101:14674:8349 1:N:0:33
CGAACTCCTACGGGAGGCAGCAGTGGGGAATCTTGCGCAATGGCCTAACGGCTGACGCAGCGACGCCGCGTGAGGGATGACGCTCTTCGGAGTGTACACCTCTTTTGCCTGGAACGAACCATCAGCATTTGCTGATTTGACGGTACCGGGTGAATAAGCACCGGCTAACTCCGTGCCAGCAGCCGCCGTAATCCGGGGGGTGCGAGCGTTGTCCGGAATCACTGGGCGTAAAGGGCGCGTAGGTGGCATGATACGGGTGTGGTGAACGCCCGGGGCTCAACCCCGGGTCGGCCATGCCGCC
+
CC@@CGGGGGGGDD6@+CFDGFFGGCFGGGGGGGEGGGGGG<FGFGGFGGGGGGFG,B6CC:FF=E@>FEFE7FGGEG:FFGGCCFFGGCFCFEGD,BE<4EGFGGG9FFC7FDCFGEGGGGGGGGGGGGGGGFFFBCCFGCC@<FGE>F<:F,E@ECFFGGDGGCEAFG9>FGCFFFGC2FFGFE*4B*=C,7C<EEGGCEDDGECEEEC8:C558CFGGGF@6C>8/8*2+:CCEGDEE=E?CCCDC6+<C+:7?BDC5*279=+/*95>C<DG<FFFG7):*59),57(7<76@9))0
@M03506:14:000000000-AKVR1:1:1101:9691:8389 1:N:0:33
CGAACTCCTACGGGAGGCAGCAGTGGGGAATCTTGCGCAATGGCCTAACGGCTGACGCAGCGACGCCGCGTGTGGGATGAAGCTCTTCGGAGTGTAAACCACTGTTGCCCGGGACGAACAGCTCGATTAGTCGAGCCTGACGGTACCGGGTGAGGAAGCACCGGCTAACTCCGTGCCAGCAGCCGCGGTAATACGGGGGGTGCGAGCGTTGTCCGGAATCACTGGGCGTAAAGGGCGCGTAGGTGGTTTGATAAGGGTGTGGTGAAAGTCCGGGGCTCAACCCCGGATCTGCCGTGCCGAC
+
CCCCCGGGGGGGGGGGGGGGGGGGGGGGGGGGGGGGGGGGGGFGGGGGGGGGGGGGGGGGGGGGGGGGGGGGGGGGGGGGGGGGGGGGGGGEGGGGGGGGGGGGGGGGGGGGGGGGGGGGGGGGGGGGGGGGGGGGGGGGGGGGGGGGGGGGGGGGGGGGGGGGGGGFGGGGGGDGGFGGGGGGGGGGGGCGGGGGGGGGGGGGGGGG/CGGGGGGDGGGGGGGGGGGEG5CGGGGGGG:>EG<CFE3CE7:CFGGG@GGGGGGFGGFGDE>DDDCGFCFFFBGGEC@97@9?@@>@5@38
@M03506:14:000000000-AKVR1:1:1101:7071:8425 1:N:0:33
CGAACTCCTACGGGAGGCAGCAGTCGGGAATTTTGGGCAATGGGCGAAAGCCTGACCCAGCAACGCCGCGTGAAGGATGAAATCCCTCGGGATGTAAACTTCATAAGAACGGGAAGAATAAGTCCGTGCTAACACCACGGGTGATGACGGTACCGTTAGTAAGCTCCGGCTAACTCCGTGCCAGCAGCCGCGGTAATACGGGGGGAGCAAGCGTTGTTCGGATTTACTGGGCGTAAAGGGCGCGTAGGCGGCCACCGCAAGTCAGTTGTGACATCTCCGGGCTTAACTCGGAAAGGTCAAC
+
CCCCCGGGGGGGGGGGGGGGGGGGGGGGGGGGGGGGGGGGGGFGGGGGGGGGGGGGGGGGGGGGGGGGGGGGGGGGGGGGGGGGGGGGGGGGGGGGGGGGGGGGGGGGGGGGGGGGCGGGGGGGGGGGGGGGGGGGGGGGG:FFGGGGGGGGGGGGGGGGGGGGGGGGGGGGGGGGGGGGDGGGGGGGFGGGDFGGFGGCEGGGGGGGG88EGEEGGFGGGGGCGGGGGGD>GG==FCC55EGEE=EGGGGGDEFFGDGDGFCG90+C<D7*7>D:DFGGCBF56@FF<DD9@D;596@46
@M03506:14:000000000-AKVR1:1:1101:11521:8442 1:N:0:33
CGAACTCCTACGGGAGGCAGCAGTCGGGAATATTGCCCAATGGCCGAAAGGCTGAGGCAGCAACGCCGCGTGCGCGATGAAGGCCTTCGGGTCGTAAAGCGCTTTTCGGGTGGATGAGACAGGACAGTACACCCGGAATAAGGTACGGCTAACTACGTGCCAGCAGCCGCGGTAAAACGTAGGTACCGAGCGTTATCCGGATTTACTGGGCGTAAAGCGCGTTCAGGCGGTTTGGCAAGTCGGGCATGAAATCTCCCGGCTCAACCGGGAGAGGTTGTCCGGTACTGCTAGACTGGAGGGG
+
CCCCCD<<CEEFGGGGGGEGEEEAFGEGGGFCFE<EFGGGGGGGGGGGE@FFGFGFGGEGG<FCCEGGGGGGGGGGGGGFGGGGGGGGGGGGGGGCGGGFCEGEGGGGGDGGG+EGGGFFFGGFGGGGFGFGGCGGGGFGGGGGGGGGGGDGGGFGGGGGGGGGGGGFFGGGCEGGCFECCFGGGGGGEG>F5CCF7?EGEEGGCFCCGGGDEGGGEFDGGCGG@FCCCE5CEG5CE6FC:*>C55*79EF?>?+*05<)5=CC*9CD5)/09D*:7>F7*)85C?C=)29,@B4))0)7)
@M03506:14:000000000-AKVR1:1:1101:18593:8443 1:N:0:33
CGAACTCCTACGGGAGGCAGCAGTCGGGAATTTTGGGCAATGGGCGAAAGCCTGACCCAGCAACGCCGCGTGAAGGATGAAATCCCTCGGGATGTAAACTTCGCAAGAACGGGAAGAATAAGTGAGGGTTAATATCTCTCGCGATGACGGTACCGTTTGTAAGCTCCGGCTAACTCCGTGCCAGCAGCCGCGGTAATACGGGGAGAGCAAGCGTTGTCCGGATTTACTGGGCGTAAAGGGCGCGTAGGCGGCCACCGCAAGTCGATGGTGAAATCTCCGGGCTTAACCCGGAAAGGTCAAC
+
CCCCCGGGGGGGGGFGGGGGGGGGGGGGGGGGGGGGGGGGGGFGGGGGGGGGGGGGGGGGGGGGGGGGGGGGCGGGGGGGGGGGGGGGGGGGGGGGGGGGGGGGGGGGGGGGGGGGGGGGGGFFGGGGGGGGGGGGGGGGGGGDGCDGGEGFGGGGGFEGGGGGGGGGGGGGFGGGGGG>FGFF7:FGGGGGGGDE?FGGDGGGGC>DFCFFG85*;+<?E5E5CCCFFGGGGECEFCCEGGGGGGGGGGGDC5C4C@DDECFGGD7DC>??*2::CFD33@556F74(7;(.))5/*9*=
@M03506:14:000000000-AKVR1:1:1101:25918:8456 1:N:0:33
CGAACTCCTACGGGAGGCAGCAGTGGGGAATCTTGCACAATGGAGGAAACTCTGACGCAGCGACGCCGCGTGAGCGATGAAGCCCTTCGGGGTGTAAAGCTCTTTCGACGGGAACGATAATGACGGTACCCAACGAGGAAGCCCCGGCTAACTACGTGCCAGCAGCCGCGGTAAGACGTAGGGGGCGAGCGTTATCCGGATTCACTGGGCGGAAAGGGCGCGCAGGCGGCTACGTAAGTCCGGCGTGAAATCCCATGGCTTAACTGTGGAACTGCGTCGGATACTGCGGTGGCTTGAGGAG
+
CCCCCGGGGGGGGGGGGGGGGGGGGGGGGGGGGGGGGGGGGGGGGGGGGGGGGGGGGGGGGGGGGGGGGGGGGGGGGGGGGGCGGGGGGGGGGGGGGGGFGGGGGGGGGEGGGGFGGGGCFGGFFGGGGGGGGDGGGGGGGGGFFGGGGGGGGGGGGGGGGFFCFGGGGGGGGGGG9FGCFGGGG5EGGDGGGEC?9;EGCCFFGGGDFDG*?5?CGG5CEEEGEGGGGG=EFCAFFD>CGGEGGCEDG9CCFD?FGFC4CF7+A>9CF79/94*A*)99)5>7+*2>(9>BF;)<)9?)0
@M03506:14:000000000-AKVR1:1:1101:9440:8509 1:N:0:33
CGAACTCCTACGGGAGGCAGCAGTCGAGAATTTTTGACAATGGGGGAAACCCTGATCGAGCGACGCCGCGTGGAGGATGAAGGTCTTCGGATTGTAAACTCCTGTCATTGGGGAACAAGGTGCATACGTTAACTGCGTGTGTATTGATAGTACCCGAAGAGGAAGGGACGGCTAACTCTGTGCCAGCAGCCGCGGTAATACAGAGGTCCCAAGCGTTGTTCGGATTCATTGGGCGTAAAGGGTGCGTAGGCGGCGCGGTAAGTCGGGTGTGAAATCTCGGAGCTTAACTCCGAAACTGCAT
+
CCCCCGGGGGGGGGGGGGGGGGGGGGGGGGGGGGGGGGGGGGGGGGGGGGGGGGGGGFFGGGGGGGGGGGCEGGGGGGGGGGGGGGGGGGGGGGGGGGGGGGGGGGGGGGGGGGGGGGGGGGGGGGGGGGGGGGGGGGGGGGGGGGCFGGGGGGGGGGGGGGGGGGGGGGGGGGGGGGGGGFGF9FGGGGGGGCG=EEFDGDCEFGGGGGGGFFGEGGGGGGGGGGGGFGGFF=CE=EGFGGGGGEGGGGGGGEGGDDDC*<CCCDGG=)A@FDFC7@FGGEFG6F:B)29:D>>@FFFB9
@M03506:14:000000000-AKVR1:1:1101:2562:8511 1:N:0:33
CGAACTCCTACGGGAGGCAGCAGTGGGGAATCTTGCGCAATGGGCGAAAGCCTGACGCAGCGACGCCGCGTGGGGGATGAAGGCTCTCGGGTTGTAAACCCCTTTCAGCAGGGACGAATCTGACGGTACCTGCAGAAGAAGCCCCGGCCAACTACGTGCCAGCAGCCGCGGTAACACGTAGGGGGCAAGCGTTGTCCGGATTTACTGGGCGTAAAGGGCGCGTAGGCGGTCAGCACAAGTCAGTTGTGAAATCTCCGGGCTTAACTCGGAAAGGTCAACTGATACTGTGCGACTAGAGTGC
+
CCCCCGGGGGGGGGGGGGGGGGGGGGGGFGGGGGGGGEGGGGGGGDGGGGGGGGGGGGGGGGGGGGGGGGGGGGGGGGGGGGGGGGGGGGGGGGGGGGGFGGGGGGGGGDGGGGGGGGGGGGGGEGGGGGGGGGGGFGGG?FGGGC@FGGGGGGGGGFFFGFGGDFGDGGGGGGG9CECGCCGGGGGGGGG>EEGCFEEGGGCEGGGGGGEEE5CFFGGDCECCEE9?ECE>CGEDF6FGFGGFFG:C@?CF7+<*/7)>CF49CFCDE<:BCCCF*/>7F?60?**/)2<:5>)98?F?*
@M03506:14:000000000-AKVR1:1:1101:23468:8529 1:N:0:33
CGAACTCCTACGGGAGGCAGCAGCTAGGAATCTTGGGAATGGGCGAAAGCCTGACCCAGCAACGCCGCGTGGGCGATGAAGGCCTTCGGGTCGTAAAGCCCTTTTGCGGGGGACGATGATGACGGTACCCCGCGAATAAGCCACGGCTAACTACGTGCCAGCGGCCGCGGTAATACGTAGGTGGCAAGCGTTGGCCGGATTTACTGGGCGTAAAGGGCGTGCAGGCGGTCTGTTAAGTTGAGGGTGAAAGGTCCCGGCTCAACTGGGAGAGGTCCTTGAAGCATGGCGGACTGGGGGGAGG
+
CCCCCGGGGCGGCF@+@FGGGGGCFGC,CEFGGGGGFEEGGFGGDEFGGGFGGGGGGGFGGGGGCCFGCFEGDGD+CFG9,88,EFGD@7EEGGGGGFCDCEGGGAFGGGGG>CFGFF<FG9F:CCC7>@FCCE7@FGFFE<FCC<F:C@@C2<CGC**,<<@E7EEDCEE*;+3<CECF*308C>6E*;8C8*2+::*/AF??7CCE81/*88:EGDEEG**<CCGGC>C6C+++3+*+3+:CEGCGG?*<D6:<:<59+949?C577*:>25*+*0***))2+0*.(1),)).)0))75
@M03506:14:000000000-AKVR1:1:1101:23066:8529 1:N:0:33
CGAACTCCTACGGGAGGCAGCAGTCGGGAATTTTGGGCAATGGGCGAAAGCCTGACCCAGCAACGCCGCGTGAAGGATGAAATCCCTCGGGATGTAAACTTCGCAAGAGCAGGAAGAATAAACCGGTGTAAATACCACCGGCGATGACGGTACTGTTTGTAAGCTCCGGCTAACTCCGTGCCAGCAGCCGCGGTAATACGGGGGGAGCAAGCGTTGTTCGGATTTACTGGGCGGAAAGGGCGCGGAGGCGGCCTCTGCAAGTCGACGGTGAAATCTCCGGGCGTAACCCGGAAAGGTCAGC
+
CCCCCGGGGFFGGGGGGGGGGGGGGGGGGGGGGGGGGGGGGGGGGGGGGGGGGGGGGCGGGGGGGGDGGGGGGGGFFGGGGGGGGGFGGGGGGGGGFFGFFGDGECGGGGGGGGFFFGGGGGGFEGGGGGFGGGGGGGGGGFCE**@CGGGDCGGBF,<>CFGGCFCFGGGGGGGGC:CF@FGCFCCCFEGGG*=F9ECFGGGGGC5CEFGGGC*:*;+;E*85<F9++<5F=C88*;4;C=C**>CDEGGGD:CC8=FGFF*755/9*7:?:>C+0=CGG3)/55<?27@1)75>F?6;)
@M03506:14:000000000-AKVR1:1:1101:12132:8542 1:N:0:33
CGAACCCCTACGGGAGGCAGCAGTCGGGAATTTTGGGCAATGGGCGCAAGCCTGACCCAGCAACGCCGCGTGAAGGATGAAATCCTTCGGGATGTAAACTTCGCAAGAACGGGAAGAATAAGTAAGGGTTAATATCTCTTACGATGACGGTACTGTTTGTAAGCTCCGGCTAACTCCGTGCCAGCAGCCGCGGTAATACGGGGGGAGCAAGCGTTGTTCGGATTTACTGGGCGTAAAGGGCGCGTAGGCGGCCACCGCAAGTCGGTTGTGAAATCTCCGGGCTTAACCCGGAAAGGTCAAT
+
CCCCCGGGGGGGGGGGGGGGGGGGGGGGGGGGGGGGGGGGGGGGGGGGGGGGGGGGGGGGGGGGGGGGGGGGGGGGGGGGGGGGGGGGGGGGGGGGGGGGGGGGGGGGGFGGGGGGGGFGGGGGGGGGFGGGGGGGFGFGGGGGGGGGGGGGGGFFGGGGGGGGFGGGGGGGGGGGGGGCEGGGGGGGGGGGGGCFGGGGGGGGGGGGGGGGGEGGEFDEGGGGFFGGFGGGGGGGGFGGGGGGEGGGGGGGGCFGG@DCGCFGGDGD=7EF>FFC7FDGGE>CFF7?BGFBB>FFFFFF7
@M03506:14:000000000-AKVR1:1:1101:25085:8553 1:N:0:33
CGAACTCCTACGGGAGGCAGCAGCAAGGAATTTTCGTCAATGGGGGCAACCCTGAACGAGCAACGCCGCGTGCAGGATGACGGCCTTCGGGTTGTAAACTGCTTTTCGGGGGGACGATGATGACGGTACCCGCGGAATAAGGCTCGGCTAACTCTGTGCCAGCAGCCGCGGTAATACAGAGGAGCCAAGCGTTGTCCGGATTGACTGGGCGTAAAGCGCACGCAGGCGGCCGCGCGCGTGGGGTGTGAAATCTGGCCGCGTAACGGCCAGGCGCCATCCCAGGCGGCGCGACTGGCGGCTG
+
CCC@AFEG@DDECFF7C@CFGGGFCADC<EFFGGGG,B,B<FFGD7FCGGFGGFFFFECFEGGFFGCCC:6=,D?8,5=,C=7CG7=FGGGGG+B<F?F9,=5FFEGEFGFGGC7:*1<,2FE@CGGGGG9*:CC*:8FGGGG,0*CE8C:69+<<C9+:@C5:FFEGGDG?5EG??+0<85:8@5C6EGGG5EG7E*CCE?*9CFE85AC8?CEF7?EGE=**1**:5*1:5///:=<:E==25*:?F?9+2<C**07)::>EE3*9//:>G)9:7:4C<))*2)))()),.07557)0)
@M03506:14:000000000-AKVR1:1:1101:11701:8554 1:N:0:33
CGAACTCCTACGGGAGGCAGCAGTGGGGAATTGTTCGCAATGGGCGCAAGCCTGACGACGCAACGCCGCGTGGAGGATGAAGATCTTCGGGTCGTAAACTCCTGTCGAGCGGGACGAAAGATCCGCGACCGAATACGTCGCGGAAGTGACGGTACCGCTAGAGGAAGCCCCGGCTAACTCCGTGCCGGCAGCCGCGGTAATACGGGGGGGGCAAGCGTTGTTCGGAATTACTGGGCGTAAAGGGCTCGTAGGCGGCCAACTAAGCCAGACGTGAAATCCCTCGGCTTAACCGAGGAACGGC
+
CCCCCGGGGGGGGGGGGGGGEGGGGGGGEGGGGGGGGGGGGGGGGGGGGGGGGGGGGGGGGGGGGGGGGGGGGDGGGGGGGGGGGGGGGGGGGGGGGGGGGGGGGGGGGGGGGGGGGGDGGGGGGGGGGGGGGGFGGEGGGGGGGGFFGGGGGGGGGG7BEGGGGGGGGGEGGGGGGGGGGGGGGGGGGGGGGGGDGGG>@FFGGGGGGGGGG5CCG8EGEGGGGGGFG7:<:<=EEG31><EE:6CD:57:*:C<C>C30C>C6**1**27CCGGG@*7*7>577)95C*47;5)..)))
@M03506:14:000000000-AKVR1:1:1101:7386:8565 1:N:0:33
CGAACTCCTACGGGAGGCAGCAGTCGAGAATTTTTCACAATGGGCGCAAGCCTGATGGAGCGACGCCGCGTGGGGGATGAATGGCTTCGGCCCGTAAACCCCTGTCATTCGGGATCAATGCTTCCGACCTAACACGTCGGGAGTTGATAGTACCGGAAGAGGAAGGGACGGCTAACTCTGTGCCAGCAGCCGCGGTAATACAGAGGTCCCAAGCGTTGTTCGGATTCACTGGGCGTAAAGGGTGCGTAGGTGGTCGGGTAAGTCTGATGTGAAAGCTCGCGGCTCAACTGCGAAATGGCAT
+
CCCCCGGGGGGGGGGGGGGGGGGGGGGFFGGGGGGGGGGGGGGGGGGGGGGGGGGGGGGGGGGGGGGGGGGGGGGGGGGGGGGGGGGGGGGGGGGGGGGGGGGGGGGGGGGGGGGFGGGGGGGGGGGGGGGGGGGGFGGGGDDGGGGGGGGCFGGGFGGGGGGGGGGGGGGGGGGGFCEGGGGGGCEGGGGGGGGGGDGGGGGCE5F6@8CC5CCEECC8FGG>EGFEGCFF=GGGGDFGFGGGGGGGGGGGGE+CEFGGCCCCFFEFG77@CCFFC955CDEEC@45<<F<@)5<FFF:*
@M03506:14:000000000-AKVR1:1:1101:4798:8565 1:N:0:33
CGAACTCCTACGGGAGGCAGCAGTAGGGAATTTTGCGCAATGGACGAAAGTCTGACGCAGCAACGCCGCGTGCAGGAGGAAGGCCTTCGGGTCGTAAACTGCTTTTATCTGTGACGATTATGACGGTAGCAGATGAATAAGGATCGGCTAACTCCGTGCCAGCAGCCGCGGTCATACGGAGGATCCAAGCGTTATCCGGAATTACTGGGCGTAAAGAGTTGCGTAGGCGGCATAGTAAGCAGGCAGTGAAATCGTATGGCTCAACCATATACCCATTGTCTGAAATGCTAAGCTAGAGCAG
+
CCCCCGGGGGGGGGGGGGGGGGGGGGGGGGGGGGGGGGGGGGGGGGGGGGFGGGGGGGGGGGGGGGGGGGGGGGGGGDGGGGGGEFGGGGEGGGGGGGFGGGGGGGFFGGGEGFEFGFF7FFGGGDFGGGGGGGGGGGGGGGG?FGGGGGGGGGGGGFGGFGGGGGCFGGGGDFGGGGDEF7F:FFCGGFGFF@FEFGGGEGGGGGGGGGGGGC@FGGFGGGGG58*+/:EECGGFGGFGGGGG5EC63<A+*:C<C?G/*3>?:57297:@GGG6>B**09@7+1:*-*95?FF?*6*))
@M03506:14:000000000-AKVR1:1:1101:13115:8578 1:N:0:33
CGAACTCCTACGGGAGGCAGCAGTGGGGAATTTTTCGCAATGGGGGCAACCCTGACGAAGCAATGCCGCGTGGATGATGAAGTATTTCGGTACGTAAAATCCTTTCGACAGGGACGAAACCGCAAGGTTGACGGTACCTGTAGAAGAAGCCCCGGCTAACTCCGTGCCAGCAGCCGCGGTAATACGGGGGGGGCAAGCGTTGTTCGGAATTACTGGGCGTAAAGGGTGCGTAGGCGGCGTTCTAAGTTGGATGTGAAAACTATGGGCTCAACCCATAGCCTGCATCCAAAACTGGAGAGCT
+
CCCCCGGGGGGGGGGGGGGGGGGGGGGGGGGGGGGGGGGGGGGGGGGGGGGGGGGGGGGGGGGGGGGGGGGGGGGGGGGGGGGGGGGGGGGGGGGGGGGGGGGGGGGGGGGGGGGGGGGGGGGEGGGGGGGGGGGGGGGGFGGGGGGGGGGGGGGGGGGGGGGGGGGGGGGGGFGGGGGGGECGGGGGGGEGGGGCFGGGGGGCFGGGGGGGGGGGFGGEGECFGGDCCEGGDEGGGEGGDEF70?EFGG7?D6<D?BGGGG*AFFGGGG67CDGGG?FCCFFF:709?7>BFF).))5)*
@M03506:14:000000000-AKVR1:1:1101:3913:8585 1:N:0:33
CGAACTCCTACGGGAGGCAGCAGTCGGGAATTTTGGGCAATGGGCGAAAGCCTGACCCAGCAACGCCGCGTGAAGGATGAAATCCCTCGGGATGTAAACTTCGCAAGAACGGGAAGAATAAGTAGGGGACAATACCCCCTATGATGACGGTACCGTTTGTAAGCTCCGGCTAACTCCGTGCCAGCAGCCGCGGTAATACGGGGGGAGCAAGCGTTGTTCGGATTTACTGGGCGTAAAGGGCGCGTAGGCGACCACTGCAAGTCAATGTTGAAATCTCCGGGCTTAACTCGGACAGGTAAAC
+
CCCCCGGGGGGGGGGGGGGGGGGGGGGGGGGGGGGGGGGGGGGGGGGGGDGGGGGGGGGGGGGGGGGGGGGGEGGGGGGFGGGGGGCGGGGGGGGGGGGGGGGGGGGGFGGGGG:FGGGGFGGGGGGGGGGGGGGGGGGGGGGGGGFGGGGGGGGGGGGGGGCCFGGGGGGGGGGGGGGGGGGGGCFGGDFGGGG7C+<CGD>EGGEED6CFGGGGG5FEG5CGFC+<EGF8**/;5<CCCEE57*>DGECGG5E4+?::CGGF?C+*02<?FF>7:?3CC:BG6*:1.9>9)).76*1/*
@M03506:14:000000000-AKVR1:1:1101:14617:8598 1:N:0:33
CGAACTCCTACGGGAGGCAGCAGTGGGGAATTTTCCGCAATGGGCGAAAGCCTGACGGAGTGACGCCGCGTGTGGGACGAAGGCCTTCGGGTCGTAAACCACTGTCAGTGGGAAAGAAGGGTGTCGGTGCTAATACCATCGGCATTTGACGGTACCTGCAGAGGAAGCCCCGGCCAACTCTGTGCCAGCAGCCGCGGTAAGACAGAGGGGGCAAGCGTTGCTCGGAATTACTGGGCGTAAAGGGCGCGTAGGCGGGATGGCAAGTCGGTCGTGAAATCCTTCGGCTCAACCGAAGAACGTC
+
CCCCCGGGGGGGGGGGGGGGGGGGGGGGGGGGGGGGGGGGGGGGGGGGGGGGGGGGGGGGGGGGGGGGGGGGGGGGGGGGGGGGGGGGGGGGGGGGGGGGGGGGGGGGGGGGGGGGGGGGGGGGGGGGGGGGGGGGGGGGGGGGGGGGGGGGGGGGGGGGGGGGGGGGGGGGGGGGGGGGGGFCGGGGGGGGGGGGGGGEFFG?FDGGGGGGGGFGGGGGGFGGGGGGGGFGGGGGGEGEFCGGGGGGGGGGGEGG5@DFGFCEGGGGGGGEGGDGD?FGGFFGG3C@?:FFE3<DFFD>5
@M03506:14:000000000-AKVR1:1:1101:4757:8609 1:N:0:33
CGAACTCCTACGGGAGGCAGCAGTGAGGAATATTCCACAATGGGCGAAAGCCTGATGGAGCGACGCCGCGTGAAGGAAGAAGGCCTTCGGGTTGTAAACTTCTTTTTTTGAGGATGACACGCTTCCCTCCGCGAGGAAGGGAGCTAGGACAGTACTCAAAGAATAAGCCTCGGCTAACTACGTGCCAGCAGCCGCGGTAATACGTAGGAGGCGAGCGTTGTCCGGATTTACTGGGCGTAAAGCGCGCGCAGGCGGCACACTAAGTACGGTGTGAAATCTCCCTGCTCAACGGGGAGGGTGC
+
CCCCCGGGGGGGGGGGGGGGGGGGGGGGGGGGGGGGGGGGGGGGGGGGGGGGGGGGGGGGGGGGGGGGGGGGGGGGGGGGGGGGGGGGGGGGGGGGGGGGGGGGGGGGGGGGGGGGGGGGGGGGGGGGGGGGGGGGGGGGGGGGGGGGGGGGGGGGGGGGGGGGGGGGGGGGGGGGFGGGGGGGGGGGGGGGCFGGGGGGGGGGGGGGGGGGGGGGGGGGGGGGGDEGGGGGG6FGGGGGGGGEGGGGD5CCGGGGDDFFFG:6<>FGGFGED>FGGFGGDFFGG6DFFGEFFF7>:37@5
@M03506:14:000000000-AKVR1:1:1101:4615:8618 1:N:0:33
CGAACTCCTACGGGGAGGCAGCAGTGGGGAATTTTTCGCAATGGGCGCAAGCCTGACGAAGCAACGCCGCGTGGAGGATGACGGCCCTCGCGGTCTTAAACTCCTGTCTAGCGGGACGAATGTCTTCAAGGTGAATAATCTTGGAGAGTGACTGTACCGCTGGAGGAAGCTCCGGCCAACTCCGTGCCAGCAGCCGCGGTAATACGGAGGGAGCAAGCGTTACTCGGAATTACTGGGCGGAAAGGGCGCGGAGGCGATTTTGTAAGTCTTGTGTGAAAGCCCAAAGCCTAACGTCGGAAGG
+
CC<@CGDFFDDCCEF7@CD7F@<FF<ECEC@EFACEFEGEF@<FFCC@+@F@DE@FF:@FGCFCFCFGEGGGC@C=FE<BEAFE@=:BE=@C:F:CF,CADGFC<>FGAFGFDC+@FF>3DFFFGGAFCCFF>,@=,@=;F;,ED:FFBBDFGGGC9F@FFE7:F:<FGG,,C:F@1**12?,<C7F:EG7@::EGGGGGCGFECED5CC//;E*;CCGG=E8?9>>*/;EC99CGGGD*:*//AEGGEG*/CE53*5C*<79++0<:9FGFG7CGD=*>7<>F*<<F(9@:)8)85))<)
@M03506:14:000000000-AKVR1:1:1101:3636:8621 1:N:0:33
CGAACTCCTACGGGAGGCAGCAGTCGAGAATCTTCCGCAATGGGCGCAAGCCTGACGGAGCGACACCGCGTGCAGGATGAAGGCCTTCGGGTTGTAAACTGCTGTCACGTTTTAGGAACGAACGAGCGTTAATAGCGCTCGGACTGACCAAGGCGAGAGGAAGCACCGGCTAACTCTGTGCCAGCAGCCGCGGTAAGACAGAGGGTGCAAACGTTGTTCGGAATTACTGGGCATAAAGAGCACGTAGGTGGTGCGCTAAGTTACGTGTGAAATCCCCCGGCTCAACCGGGGAATTGCGCGT
+
CCCCCGFGGGGGGGGGGGGGGGGGGGFEGFGGGGGCFGGGGGGGGGGGEEGGGFFGGCFEGGGGGGFGGGGGGGGGGGGGGGGGGGFFGGGGGGGGGGGGGGGCFFGGG@FFEFDEDFFGGGDGGGGGGGGGGGGFGGGGGDGGGGGGFGGFFFGGGGDGG7FFCGFGEGGEFGGFGGGGGGGGGGFFFGGGGGE8CCFDC@FG8CEGFF7FEC;CEFGECCGGGGG7FDGGEFGGFF78*0:CAFG:9CC:*ACDE>DC:9FFECFGGGGFG:96C>GD3<>FG45;(9B9:F@F60)).
@M03506:14:000000000-AKVR1:1:1101:15356:8628 1:N:0:33
CGAACTCCTACGGGAGGCAGCAGTGGGGAATCTTGCGCTAATGCGGGAAACCGTGACGCAGCGACGCCGCGTGAGGGAAGAAGGCCTTCGGGTTGTAAACCTCTTTCAGGAGGGACGAAGCCACTCGGGTTAATAGCCCAGAGGGTGACGGTACCTCCAGAAGAAGCCCCGGCTAACTACGTGCCAGCAGCCGCGGTAATACGTAGGGGGCAAGCGTTGTCCGGATTTATTGGGCGTAAAGAGCGTGTAGGCGGCTAGATAGGTCCGTTGTGAAAACTCGAGGCTCAACCTCGAGACGTCG
+
CCCCCGGGGGGGGGGGGGGGGGGGGGGGGGGGGGGGFGGGGGGGGGGGGGGGGGGGGGGGGGGGGGGGGGGGGFGGGGGGGGGGGGGGGGGGGGGGGGGGGGGGGGGGGGGGGGGGGGGGGGGGGGGGGGGGGGGGGGGGGGGGGGGGGGGGGGGGGGGGFFGGCCGCGGGGGGGGGGGGGGGGGFFGGGGGGGGECEEGFGG@CCEGGG5EGGGGEGGGGGGGG5*<9F?CFGGGCEGGGFGGG5>CFGF<CED)27*2A?F?CF=F63*77:*?5;FDC7>5CFFF:FFFEED>7@@E>
@M03506:14:000000000-AKVR1:1:1101:16173:8644 1:N:0:33
CGAACTCCTACGGGAGGCAGCAGTGGGGAATATTGGACAATGGGCGAAGGCCTGATCCAGCAATGCCGCGTGAGTGATGAAGGCCTTAGGGTTGTAAAGCTCTTTTACCCGGGAAGATAATGACTGTACCGGGAGAATAAGCCCCGGCTAACTCCGTGCCAGCAGCCGCGGTAATACGGAGGGGGCTAGCGTTGTTCGGAATTACTGGGCGTAAAGCGCGCGTAGGCGGCTTTGTAAGTTAGAGGTGAAAGCCCGGAGCTCAACTCCGGAACTGCCTTTAAGACTGCATCGCTAGAATTGG
+
CCCCCGGGGGGGGGGGGGGGGGGGGGGGGGGGGGGGGGGGGGGGGGGGGGGGGGGFGGGGGGGFGGGGGGGGGGFFFGGGGGGGGGG=FGGFGGGGGGGGGGGFCGGGFGGGGGGGGGGGGGGGGGGGFGDDGGGGFFGGGG@FFGGGGEGGEGGGGGDFGGGFCGGGGCGGGGGGGGGGGGGGGDF7B<F*<FCGFGD>EFGFGGGFD*8EEDGGC=EGDGGGEEGGG:*:<<ACFE7+:CAF*7C:CCGGFFGGGB<F6ECE+:CC=5E)CCFFFB7CCFFFC:DF9:>0)7@@6B**)
@M03506:14:000000000-AKVR1:1:1101:4310:8659 1:N:0:33
CGAACTCCTACGGGAGGCAGCAGTCGAGAATTTTTGACAATGGGGGAAACCCTGATCGAGCGACGCCGCGTGGAGGATGAAGGTCTTCGGATTGTAAACTCCTGTCATTGGGGGACAATGCGCAGATATTAACTGTATTTGCGTTGATAGTACCCGAAGAGGAAGAGACGGCTAACTCTGTGCCAGCAGCCGCGGTAATACAGAGGTCTCAAGCGTTGTTCGGATTCATTGGGCGTAAAGGGTGCGTAGGCGGCGCGGTAAGTCGGGTGTGAAATCTTGGAGCTTAACTCCGAAACTGCAT
+
CCCCCGGGGGGGGGGGGGGGGGGGGGGGGGGGGGGGGGGGGGGGGGGGGGGGGGGGGGGGGGGGGGGGGGFGGGGGGGGGGGGGGGGGGGDGGGGGGGGGGGGGGGGGGCDGGGGGGGGGGGGGGGGGGGGGGGGGGGGGCGGGGGGGGGGGGGGGGGDGGGGGGGGGGGGGGGGGFFGGGGGGGGGFFGGGGGGGCGGGGGGCFGGGGGGGGGGEEGCCFEGGGGGGGGGGFFGG5CDFFGGCEGGGGGGGGGGGG:9CCFCFGGGFGDE4C0:AFFFGGFFGGFGFA*<?3B3@FF==0
@M03506:14:000000000-AKVR1:1:1101:23609:8665 1:N:0:33
CGAACTCCTACGGGAGGCAGCAGTCGGGAATTTTGGGCAATGGGCGAAAGCCTGACCCAGCAACGCCGCGTGAAGGATGAAATCCCTCGGGATGTAAACTTCGCAAGAACGGGAAGAATAAGTGAGGGTTAATATCTCTCGCGATGACGGTACCGTTTGTAAGCTCCGGCTAACTCCGTGCCAGCAGCCGCGGTAATACGGGGGGAGCAAGCGTTGTTCGGATTTACTGGGTGTAAAGGGCGCGTAGGCGGCCTCCGCAAGTCGATTGTGACATCTCCGGGCGTAACCCGGAAAGGTCAAC
+
CCCCCFGGGGGGGGDCGGCEFGGFFG7FGGGGGGGC;FFFGGGGG>FE@EEFGGGGGGGGGGGGGGGGGGGCEFFEGGGGGGG9CF,FF=FEGGGGGGFGGFEGGGCEGGDCF@FDGF9FDFFGGGGGGGGGFFG@F<FEE@F@GGA<F7F+@CFCFCFGGGFGGGGF@EGGCEGBFFFGDE@FCEFCCCG@@FEF9C;8CEEGCEEGGGF5ECEGCGGDE51/<7<+CEFFE*CC9+:?E55CE*556CE*)**/*7735<:AEGFFG:?*::C+*19)9))2*5/?:D@(5.84?4)9*
@M03506:14:000000000-AKVR1:1:1101:26983:8677 1:N:0:33
CGAACTCCTACGGGAGGCAGCAGTGGGGAATTGTTCGCAATGGGCGCAAGCCTGACGACGCAACGCCGCGTGGAGGATGAAGATTTTCGGATCGTAAACTCCTGTCGAATGGGACGAAAAGGTCGCGGTTGAATACGCCGTGATCCTGACGGTACCGTTAAAGGAAACCCCGGCTAACCCCGTGCCAGCAGCCGCGGTAATACGGGGGGGGTAAGCGTTGTTCGGAATTACGGGGCCTAAAGGGCTCGGAGGCGGCCAACTAAGTCAGAAGTGAAATCCCCCAGCATAACGGGGGAACTGG
+
CCCC9EFGGCFGEGGGDFGCGGGGGGGGGDGFFFFGGG@FGGCCEECECCFGGEFDG7:C@FGGEGE@EEFFGGFG@FGGFGGCGGGGGFEGGDFGFGFFFGGGGGGGGGG8FCFEGGGE>+CCGGGGC7F8C@,,**@CC@>,7?<9FF7CB@BB:=*C<FE9<CFGFF7:CB:<CB*=CF*=CFFE58CGC*:?E*:A7@CFGGCEG58?;C9+:;8E=ECEGEGFFGG**1CC*2*C6CFD5::5*77557>C?579CGCEG*+:C*<?*;:+2*7*17)5*)27)*)()0..<FF4)
@M03506:14:000000000-AKVR1:1:1101:19629:8684 1:N:0:33
CGAACTCCTACGGGAGGCAGCAGTGGGGAATTGTTCGCAATGGGCGCAAGCCTGACGACGCAACGCCGCGTGGAGGATGAAGGTCTTCGGATTGTAAACTCCTGTTGCCCGGGACGAAACGCCTCGACCTAACACGTCGAGGCCTGACGGTACCGGGTGAGGAAGCCCCGGCTAACTCTGTGCCAGCAGCCGCGGTAATACAGAGGGGGCAAGCGTTGTTCGGAATTACTGGGCGTAAAGGGCGCGTAGGCGGCCTTCTAAGTCGAACGTGAAATCTCCGGGCTCAACCCGGGAACGGCGT
+
CCCCCGGGGAGGGGGGGGGGGGGGGGGGGGGGGGGGGGGGGGGGGGGGGGGGGGGGGGGGGGGGGGGGGGGGGEGGGGGGGCGCFCGGGGGGGGGGGGGGGGAAFGGGGGGGGGGGGGGGGGG8FEGGGGGGGGGGGGGGGGGGGGGFGGGFEFCGGEGGFGGGCFFGGGGGGGCFGGCF9CCFGFGGGGGGGGGECECFC:7<<@EGGDCEGGG88:8C9=C858+<9CC?@:CE=CCFG55>EE=CCGGEG=E3?6*?2<7C73**:>F:777+*/*1))37C7=487<B:@;))08:)
@M03506:14:000000000-AKVR1:1:1101:16895:8710 1:N:0:33
CGAACTCCTACGGGAGGCAGCAGTCGAGAATTTTTGACAATGGGGGAAACCCTGATCGAGCGACGCCGCGTGGAGGATGAAGGTCTTCGGATTGTAAACTCCTGTCATTGGGGAACAATGCACAGATATTAACTGTATTTGTGTCGATAGTACCCGAAGAGGAAGGGACGGCTAACTCTGTGCCAGCAGCCGCGGTAATACAGAGGTCTCAAGCGTTGTTCGGATTCATTGGGCGTAAAGGGTGCGTAGGCGGCGCGGTAAGTCGGGTGTGAAATCTCGGGGCTTAACTCCGAAACTGCTT
+
CCCCCGGGGGGGGGGGGGGGGGGGGGGEFGGGGGGGCFGGGGGGGGGEGGGGGGGGGGGGGGGGGGGGGGFGGGGGEGGGGGGGGGGGGGGGGGGGDGGGGGGGGGGGGGGGGGGGGGGGGGGGGCGFGGGGGGGGGGGGGGCFGBBFGGGGFGGG7CFGGCFGG7CFFEGGGGGG?BFGFGGGFGGGGGGCFGCFG7C?FFGGGGGGGGGGGGGGGGGGGGEEGGGGGG+<858EGG5FFCF5=EGGC*37C=*9*8DDCF:<C5=*>):*:FG?>=5>DDB=*<>FFGF<D35>FF?*/
@M03506:14:000000000-AKVR1:1:1101:17690:8739 1:N:0:33
CGAACTCCTACGGGAGGCAGCAGTGGGGAATTGTTCGCAATGGGCGCAAGCCTGACGACGCAACGCCGCGTGGAGGATGAAGGTCTTCGGATTGTAAACTCCTGTTGCCCGGGACGAAAAGCTTCGACCTAACACGTCGAGGTCTGACGGTACCGGGTGAGGAAGCCCCGGCTAACTCTGTGCCAGCAGCCGCGGTAATACAGAGGGGGCAAGCGTTGTTCGGAATTACTGGGCGTAAAGGGCGCGTAGGCGGCCTTCTACGTCGAACGTGAAATCCCCGGGCTCAGCCCGGGAACGGCGC
+
CCCCCGAFGGFGCCFC:C@@,6CFCFGC,BFG<FGG7C,@F6<<E@FCG@FFFCDFCGGEGCEFEG:=@C+@FC=FCFF?FEF=FED<A:BF:?FFFEEAEEGDFGFG?FCGGCFC7:BFGGA>,:+8@:B<,>FEGGCFCFGG;<>DGCGC:>F*14*=:F7<FD7111<<<CFE9FB:?C:FC:<847<EEG5:>8@?+<9?C>D85:C5F5>22:;*3***:CF7C<<C5EE/5**2+:**2*//:*+:DD*1+9*:+:9CED=*:97)9*2+2)*))031:9*02C5>)0)>>).8)
@M03506:14:000000000-AKVR1:1:1101:9836:8743 1:N:0:33
CGAACTCCTACGGGAGGCAGCAGTCGGGAATTTTGGGCAATGGGCGAAAGCCTGACCCAGCAACGCCGCGTGAAGGATGAAATCCCTCGGGATGTAAACTTCGCAAGAACGGGAAGAATTAGTAGGGGACAATACCCCCTATGATGACGGTACCGTTTGTAAGCTCCGGCTAACTCCGTGCCAGCAGCCGCGGTAATACGGGGGGGCAAGCGTTGTTCGGAATTACTGGGCGTAAAGGGCTCGTAGGTGGCCAACTAAGTCAGACGTGAAATCCCTCGGCTTAACCGGGGAACTGCGTCTG
+
CCCCCGGGGGGGGGGGGGGGGGGGGGGGGGGGGGGGDGGGGGGGGGGGGGGGGGGGGGGGGGGGGGGGGGGGGGGGGGGGGGGGGGFGGGGGGGGGGGGGGGGGGGGGGGGGGGGGFGGGGGGGGGGGGGGGGFGGGGGGGGGGGGGGGGGGGGGGGGGGGGGGGGGGGGGFGGGFGGGGCCFGFGGGFGGGGGGDGGFFCEECGGGG5CGGGCGGGGDGGDFGFGGGGFCEGGGFFGGGGFGGC=EGGF=FF5=FG:G>FFGGGGGDFCCFFGC+95DGGBFGCFG>>D>BFFFFE>5)7
@M03506:14:000000000-AKVR1:1:1101:13178:8766 1:N:0:33
CGAACTCCTACGGGAGGCAGCAGTCGGGAATTTTGCGCAATGGACGAAAGTCTGACGCAGCAACGCCGCGTGAGGGATGAAGGCCTTCGGGTTGTAAACCTCTTTTCTCAGGGACGATGATGACGGTACCTGAGGAATAAGCCACGGCTAACTACGTGCCAGCAGCCGCGGTAATACGTAGGTGGCAAGCGTTGTCCGGATTTACTGGGCGTAAAGAGCGCGCAGGCGGTCGTTCAAGTCGCGTGTGAAAGCCCCCGGCTCAACTGGGGAGGGTCACGCGATACTGATCGACTCGAAGGCA
+
CCCCCGGGGGGGGGGGGGGGGGGGGGGGGGGGGGGGGGGGGGGGGGGGGGGGGGGGGGGGGGGGGGGGGGGGCGGGGGGGGGGGGGGGGGGGGGGGGGGGGGGGGGGGGGGGGGGGGGGGGGGGGGGGGGGGGGGGGGGGGGGGGGGGGGGGGGGGGGGGGGGGGGGGGGGFDFGGGGFGGGGGGGGGGGGGGGEGGGGGGGGGGGGGGGGGGEGGGGGGGGGGGGGGGEDEEGGGFGGGGDGGGCGGFCFGFCEDEBGDEFDGGFEGGGGFGGGGFEGGG3@EFFFFFC32>>F>?DFF5
@M03506:14:000000000-AKVR1:1:1101:14888:8771 1:N:0:33
CGAACTCCTACGGGAGGCAGCAGTCGAGAGGCTTTGGCAATGGGGGAAACCCTGACCAAGCGACGCCGCGTGGAGGATGAAGGCCCTTGGGTTGTAAACTCCTTTTGTCGGGGAAGAAACGCGATCAGGTAAATAATCTGGTCGTTTGACGGTACCCGGCGAATAAGCTCCGGCTAACTCCGTGCCAGCAGCCGCGGTAACACGGGGGGAGCAAGCGTTGTTCGGAATCACTGGGCGTAAAGGGCGTGTAGGCGGTTAGGTAAGTGGAATGTGAAATCCCTCGGCTCACCCGAGGACCTGC
+
CCCCCGGGGGGGGGGGGGGGGGGGGGGGGGGGGGGGGGGGGGGGGGGGGGGGGGGGGGGGGGGGGGGGGGGGGGGGGGGGGGGGGGGGGGGGGGGGGGGGGGGGGGGGGGGGGGGGGGGGGGGGGGGGGGGGGGGGGGGGGGGGGGGGGGGGGGGGGGGGGGGGGGGGGGGGGGGGGGGGGGGGGGGGGGGGGGGGGGCEF?FGGGGGGDEGGGGGGGDGGGGGEGD5@?FFGGGGGGC5AFFCCG:D:CCCCGG<=)9C<CCF3:FCF7?BD7C97@FCFF@>C3C*9<597>@:F@))7
@M03506:14:000000000-AKVR1:1:1101:10172:8775 1:N:0:33
CGAACTCCTACGGGAGGCAGCAGTGGGGAATTTTCCGCAATGGGCGAAAGCCTGACGGAGTGACGCCGCGTGTGGGACGAAGGCCTTCGGGTCGTAAACCACTGTCAGTGGGAAAGAAGGATGTCGATGCTAATACCATCGGCATTTGACGGTACCTGCAGAGGAAGCCCCGGCCAACTCTGTGCCAGCAGCCGCGGTAAGACAGAGGGGGCAAGCGTTGCTCGGAATTACTGGGCGTAAAGGGCGCGTAGGCGGGATGGTAAGTCGGTCGTGAAATCCTTCGGCTCAACCGAAGAACGTC
+
CCCCCGGGGGGGGGGGGGGGGGGGGGGGGDGGGGGGGGGGGGGGGGGGGGGGGGGGGGGGGGGGGGGGGGGGGGGGGGGGGGGGGGGGGGGGGGGGGGGGGGGGGGGGFGGGEGGGGGGGGGGGGGGGGGGGCGGGGGGGDGGGGGGGGGGGGGGGGGGGGGGFFDCGGGGGGGGGGGGGGGGGGGG7CCGFFGGGGGGGGGGGGGGGGGGGEGGDEGEDEGGGGGGGG?CEFGGGGCD*CFGGDEEGE5==CEGG*>GG7FFGFFEC5CGBGGFFG?<>:@FCEFDFBGF>:3:)9FF:5
@M03506:14:000000000-AKVR1:1:1101:5860:8784 1:N:0:33
CGAACTCCTACGGGAGGCAGCAGTCGAGAATTTTTCACAATGGGGGAAACCCTGATGGAGCGACGCCGCGTGGAGGATGAAGGCCTTCGGGTTGTAAACTCCTGTCATGCGGGAACAAGCAAGTGATAGTACCGCAAGAGGAAGAGACGGCTAACTCTGTGCCAGCAGCCGCGGTAATACAGAGGTCTCAAGCGTTGTTCGGAGTCATTGGGCGTAAAGGGTGCGTAGGTGGTGATGAAAGGCTGGTGTGAAATCTCGGAGCGCAACTCAGAACTTGCACAGGATACTGCGTGACGCGAGG
+
CCCCCGGGGGFGGGGGGGGGGGGFGGFGGGGGGGGGGGGGGGGGGGGGGGGGGFGGGGGGGGGGGGGEDGGGGGGGEGGGGGGGGCGFFGGGGGGGGGGGGGFGGGGGGGGGGGDFGGGGGGGFFFDFFGFFG>FE7FFGGGGGGCFFEFGGGGGGGAFGGFGGGCCFG<@@:CFGEGFF:CGGF:C9CECCFF4=8BFCEC**152B+?EGDC?:?=FG5;E8:;8:E0<C**9<C+0+<*:6=CED8A+:*29>C75<=5)/277C<0<?7200:@*=*<5:C*29<:;3B37)7>5>:
@M03506:14:000000000-AKVR1:1:1101:23516:8796 1:N:0:33
CGAACTCCTACGGGAGGCAGCAGTGGGGAATTGTTCGCGATGGGCGCAAGCCTGACGACGCAACGCCGCGTGGAGGACGAAGATTTTCGGATCGTAAACTTCTTTCGATCGGGAAGAACAGCTTTCCAGTGAATAGCTGGAGAGTCTGACGGTACCGAGAGAAGAAGCCCCGGCTAACTCCGTGCCAGCAGCCGCGGTAATACGGGGGGGGCAAGCGTTGTTCGGAATTACTGGGCGTAAAGGGCTCGTAGGCGGCCAACTAAGTCCGACGTGAAATCCCAAGGCTTAACCTTGGAACTGC
+
CCCCCGGGGGGGGGGGGGGGGFGGGGGGGGGGGGGGGGGGGGGGGGGGGGGGGGGGGGGGGEGGGGGGGECFGGGGGGGGGGGFGGGGGGCFGGGGGGGGGGGGGGCDFGGGGGGGGGGGFGGGGGCFGGGFGGGFGGGGGGGGFFGGGGGGGGGGGGGGGGGGFFGGGGFGFGGGGGGGGGGFF:FFGGGGGGGGGGGDGFFGEGGGGG5CEEFGCEEEC;CEGGC8CDGCCFGGG8CC5CDCGFGDEE=E45ED*)1>6FFFCF9C5<CDG49?7@79DFFGGF:@B79)1=767?FF?
@M03506:14:000000000-AKVR1:1:1101:12637:8816 1:N:0:33
CGAACTCCTACGGGAGGCAGCAGTCGAGAGGCTTCGGCAATGGGGGAAACCCTGACCGAGCGACGCCGCGTGGAGGATGAAGGCCTTTGGGTTGTAAACTCCTGTCATGAGGGAAGAAACGTCACCGTTCGAATAGGGCGGTGACTTGACGGTACCTCAAGAGGAAGCTCCGGCTAACTCCGTGCCAGCAGCCGCGGTAATACGGGGGGAGCAAACGTTGTTCGGAATCACTGGGCGTAAAGGGAGCGTAGGCGGCTAAATAAGTGGGGTGTTAAATCTCCCGGCTCAACCGGGAACCTGC
+
CCCCCGGGGGGGGGGGGGGGGGGGGGGGGGGGGGGGGGGGGGGGGGGGGGGGGGGGGGGGGGGGGGGGGGGGGEGGGGGGGGGGGGGGGGGGGGGGGGGGGGGGGGGGGGGGGCGGGGGGGGGGGGGGGGGGGGGGGGGGGGGGGGGGGGGGGGGGGGCFGGGGGGGGGGGGGGGGGGGGGGGGGGGGGGGGGGGGCCEEGGFGGGGGG>EGFFGGG@EF8FFE88EGGFCCGGGGGEDEFGGE5:CG=GGGGGGG*77*0+*<C7?<EGGDGG7?DB7:07BGDEDFFGF;>>D>FF>@5
@M03506:14:000000000-AKVR1:1:1101:11453:8830 1:N:0:33
CGAACTCCTACGGGAGGCAGCAGTGGGGAATTGTTCGCAATGGGCGCAAGCCTGACGACGCAACGCCGCGTGGAGGATGAAGGTCTTCGGATTGTAAACTCCTGTTGATCGGGACGAATATCCCTCGGGTTAACACCCCGGAGGACTGACGGTACCGGTTGAGGAAGCCCCGGCTAACTCTGTGCCAGCAGCCGCGGTAATACAGCGGGGGCAAGCGTTGTTCGGAATTACTGGGCGTAAAGGGCGCGTAGGCGGCCGCCTAAGTCAGACGTGAAATCCCTCGGCTCAACCGGGGAACGGC
+
CCCCCGGGGGGGGGGGGGGGGGGGGGGGGGGGGGGGGGGGGGGGGGGGGGGGGGGGGGGGGGGGGGGGGGGGGGGGGGGGGGGGGGGGGGGGGGGGGGGGGGGGGGGGGGGGGGGGGGGGGGGGGGGGGGGGGGGGGGGGGDGGGGGGGGGGGGGGGGFGGGGGGFGGGGGDGGEGGGGGFGGGGGGGGGGGGGGGGGEGGFGGG+?EEGGGGEFCE;=EGGGGGCEDFGGGGFGGGGGGCGGGGDGGGEEDFDEC8@CD5AFF+:+:<FE>CF3CFF7>6;@CE5CF4C@9@>5)75)5)
@M03506:14:000000000-AKVR1:1:1101:8047:8831 1:N:0:33
CGAACTCCTACGGGAGGCAGCAGTGGGGAATCTTGCGCAATGGGCGAAAGCCTGACGACGCAACGCCGCGTGGAGGACGAAGACCTTCGGGTCGTAAACTCCTTTCGATCGAGACGAAAGACTTCCGGGTGAACAATCCGGGAGAGTGACGGTACCGAGAGAAGAAGCCCCGGCTAACTCCGTGCCAGCAGCCGCGGTAATACGGGGGGGGCAAGCGTTGTTCGGAATTACTGGGCGTAAAGGGCGCGTAGGCGGTGCTCTAAGTCGGACGTGAAAACTCTGGGCTCAACCCAGGTCCTGC
+
CCCCCGGGGGGGGGGGGGGGGGGGGGGGGGGGGGGGGGGGGGGGGGGGGGGGGGGGGGGGGGGGGGGGGGGGGEGGGGGGGGGGGGGGGGGGGGGGGGGGGGGGGGGFEFGGGGGGGGGGGGGGGGGGGGGGFGGGGGGGGGGGGGFGFGGGGGGGGGGGGGGGGGCFFCFGGGGDFFFG?CFGGGGGGFGGGGGGGGGGFFGGGGGGGGGGG5CFGCEGCCFGGGGGGGG?CEGGGGGGGGGGGGGGEEGGGGGDG>7C<CCGGGGG=CG>35DCC:GFGFFGG4**.*08DF)00997)
@M03506:14:000000000-AKVR1:1:1101:11060:8840 1:N:0:33
CGAACTCCTACGGGAGGCAGCAGTGGGGAATTTTTCGCAATGGGCGCAAGCCTGACGAAGCAACGCCGCGTGGGGGATGAAGGTCTTCGGATTGTAAACTCCTGTTGCCCGGGACGAATGGCTTCGACCTAACACGCCGGAGTATTACGGTACCCGGTGGGGAAGCCCCGGCTAACCCAGTGCCCGCCACCGGCGGTATACAGTGGGGGGCAGCGGTTTTCGGAATTACCTGGCGTAAAGGCGGCGTAGGCGGCCTGCGCAGGCGAGCGTGGAATCCCCGGGCCCTAACCGGGGACTGGCC
+
CCCCCGGGGGGGGGGGGGGGGGGGGGGGGGGG,F966BFGGGGGGGGGGGGGGGG8,6+BFGG,FGGGGGGG=++@F+FFGGG4EFGGGG7?FGGGGG9,8EFGGGG,E?FGGGEFGG,,B,B,BF+8CFGD,F,+*3@**1>,,,,,1>6**?,1=***11*=**=1C*C*1*<2*<1*2++3******;//*:*28/+2+A++;CE***:****2**20/:**/<++++3C5*/1;FGG5**2//)*:+*9*17*)1):2)**1*)/)1)94*07/>)75)1*)9)4<)9@57)<>4).
@M03506:14:000000000-AKVR1:1:1101:24040:8863 1:N:0:33
CGAACTCCTACGGGAGGCAGCAGTCGGGAATTTTGCCCAATGGACGAAAGTCTGAGGCAGCAACTCCGCGTGAGGGACGAAGGCCTTCGGGTCGTAAACCTCTTTTCTCAGGGAAGATACAAGACGGTACCTGAGGAATAAGCCACGGCTAACTACGTGCCAGCAGCCGCGGTAATACGTAGGTGGCGAGCGTTGTCCGGATTTACTGGGCGTAAAGAGCGCGCAGGCGGCTGGTCAAGTCCGATGTGAAAGCTCCCGGCTTAACTGGGAAATTGCGTCGGAAACTGATCGGCTGGAAGGT
+
CCCCCGGGGGGGGGGGGGGGGGGGGGGGGEGGGGGGGGGGGGGFGGGGGGGGGGGFCFGGGGGGGGGGGGGGGGGD>FGDDGGDGGGGGGGGGGDGGGGCFFGGGGGGGGFGGGGGCFGGFGG<FDGGGGGGGEDFGGGGFGGGDGGDDGGGGGGGGGGGGC7FFFGCFEGGFGGGGGGFGGGGG7<EEGGG=**<?CEEE*=CBCGFG7EE/?G*ACCCEEEDGGGGGGG5CEGGGG=?99CEEDGGGFFFF:ECF<<DCC*CG*<CG4<FF**3CFG<373*:7CF<77<)50))9<))
@M03506:14:000000000-AKVR1:1:1101:21918:8867 1:N:0:33
CGAACTCCTACGGGAGGCAGCAGTCGGGAATTTTGGGCAATGGGCGAAAGCCTGACCCAGCAACGCCGCGTGAAGGATGAAATCCCTCGGGATGTAAACTTCGCAAGAACGGGAAGAATAAGTGAGGGTTAATATCTCTCGCGATGACGGTACCGTTTGTAAGCTCCGGCTAACTCCGTGCCAGCAGCCGCGGTAATACGGGGGGAGCAAGCGTTGTTCGGATTTACTGGGCGTAAAGGGCGCGTAGGCGGCCACCGCAAGTCGATTGTGAAATCTCCGGGCTTAACCCGGAAAGGTCAAC
+
CCCCCGGGGGGGGGGGGGGGGGGGGGGGGGGGGGGGGGGGGGGGGGGGGGGGGGGGGGGGGGGGGGGGGGGGGGGGGGGGGGGGGGGGGGGGGGGGGGGGGGGGGGGGGGGGGGGGGGGGGGGGCGGGEGGGGGGDCGGGGGGGGGGGGGGFGGGFGFG:CGGFGGGGGGGGGGGGGGGGGFFFGGGCGGGGGFGGGGFGGGGGGGGGGCGGGE8?88<=EG5CGGFFGGFGGCGGGGGGGGGGCEEGFGD*9CCDG>GGG:DG=5CCFGFFGGC?D75CDEB56*2=:D@>5BFF666?=
@M03506:14:000000000-AKVR1:1:1101:7637:8889 1:N:0:33
CGAACTCCTACGGGAGGCAGCAGTAGGAAATATTGGACAATGGGCGAAAGCCTGATCCAGCGACGCCGCGTGAGGGATGAAGGCCTTCGGGTTGTAAACCTCTGTTGTTGGGGAAGAAGCCGGGTGCATAACCCGGTGACGGTACCCAGCGAGGAAGCCCCGGCTAACTACGTGCCAGCAGCCGCGGTGAGACGTAGGGGGCGAGCGTTATCCGGATTCACGGGGCGTAACGGGCGCGTAGGCGGTTACGTACGTCCGATGTGAAAAGTCACGGCTCAACTGTGATCGTGCACCGTATCCC
+
CCCCCGGGGGGGGGGGGGGGGGGG9FG,CFF9FGG@<FGGGGGGFGEGGGGGGGG9,CFGGDFGGGGGGDFFECGGFAFGFEGGGGGGGGEECFGGGGGGGGGFFGC,94EF+B4CFGGGG7+++@:<F,B,,,@>:5@8+@F7+7@F,3FFF**33:,1*>*1**,CE@7*=,*C;:C++2<@CF7*=**7?E/*1*;/*1/2C5C:;*8EC8C*?8@9@8C888EEE8*2?5*/5/1:*:FC:*>C+::+*2***0)*22:000+920<***/*1**20<9:E?7)(*),*)).)8)*0
@M03506:14:000000000-AKVR1:1:1101:2531:8907 1:N:0:33
CGAACTCCTACGGGAGGCAGCAGTGGGGAATATTGCACAATGGGCGCAAGCCTGATGCAGCGACGCCGCGTGGGGGATGACGGCCTTCGGGTTGTAAACCTCTTTCACCATCGACGAAGCCCTTTGGGGTGACGGTAGGTGGAGAAGAAGCACCGGCCAACTACGTGCCAGCAGCCGCGGTAATACGTAGGGTGCGAGCGTTGTCCGGACTTACTGGGCGTACAGAGCCCGTAGGTGGTTTGTCGCGTTGTTCGTTAAATGCCACAGCTTAACCGTGGGTGTGCGGGCGATACGGGCACAC
+
CCCCCGGFG9EF7CGEDGGGGGGGGFGGCFF9CFFGCFFGGFGFFCEGGGDGGC,F@FAE,@@FEGFFGGFGGGGGGGGGGGGGGGFFGEGGGEGFG?AFGFDEFGEGFGDB=<=733:FFGCGGFFGGEECFGGFF:CFGGCCCFDEFC?:DA@EGGDFFFFG7<+<FFGFGFGF:CE7FEGDCFFC6CC>;*CCEE>*/CEE?+A*;*:<C@F768C8*:8>F7CG*;**17*<9=*;*2CF5*2):=CC7CE*2770<9<?+217+2A6:*):1)))18BG5<D3()<(.))855))0
@M03506:14:000000000-AKVR1:1:1101:22098:8916 1:N:0:33
CGAACTCCTACGGGAGGCAGCAGTGGGGAATTGTTCGCAATGGGCGCAAGCCTGACGACGCAACGCCGCGTGGAGGATGAAGACCTTCGGGTCGTAAACTCCTTTCGATCGAGACGAACGGCTTCCGGGTGAACAATCCGGAAGAATGACGGTACCGAGAGAAGAGGCCCCGGCTAACTCCGTGCCAGCAGCCGCGGTAATACGGGGGGGGCAAGCGTTGTTCGGAATTACTGGGCGTAAAGGGCTCGTAGGCGGCCAACTAAGTCAGACGTGAAATCCCTCGGCTTAACCGGGGAACTGC
+
CCCCCGGGGGGGGGGGGGGGGGGGGGGGGGGGGGGGGGGGGGGGGGGGGGGGGGGGGGGGGGGGGGGGGGGGGGGGGGGGGGGGGGGGGGGGGGGGFGGGGGGGGGGGGGGGGGGGGGDGGGGGGGGGGGGGGGGGGFFGGGGGGGGGGGGGGGGGGGGGGGGG?7FGGDGGGGGGGGGGGGGGDFGGGGGGGGGGG>E>FFFGGGGGGGGG5@FGG?GGGGGEGEGFGCFGFGGGG5>EEGGGE*:>C*:=GDGDG3C*0<6EF>CCCFE5*C<+2@FGGFE*55CFA>9>FEE5>F)9*
@M03506:14:000000000-AKVR1:1:1101:21694:8922 1:N:0:33
CGAACTCCTACGGGAGGCAGCAGTGGGGAATTGTTCGCAATGGGCGCAAGCCTGACGACGCAACGCCGCGTGGAGGACGAAGATTTTCGGATCGTAAACTCCTTTCGATCGGGAAGAACAGCGTCCGGGTGAATAATCCGGACGTCCGACGGTACCGAGAGAAGAAGCCCCGGCTAACTCCGTGCCAGCAGCCGCGGTAATACGGGGGGGGCAAGCGTTGTTCGGCATTACTGGGCGTACAGGGCTCGTAGGCGGGCAACTAAGTCCGACGTGGACTCCCAAGGCTTAACCTTGGAACGGC
+
CCCCCGGGCCFD@F;BC@FGGGFG8ECGGGGGGGGGGGGGGCFFGGGGGGDDC@FEE,C@+@FCCCG@7:@FEGGEGGCFECFF?<F9=@:FF@FFCDF,AFCFGG7+5DFGG+FCFGGGFGGGGEECFGEDFGC,@FFGC7FF<CFEEFFGGCCA<BFG@CFGGGG?FFGGGD*/AGEEFEEC>FF+5*201*1?C:EEGCCFCGGEE5?EG*8E8//?;CFDE*1CC?9++788C*9*/+:=CF=78:55C5C)C777+07<<2<C=7=BC3D7>59C*0)**0264:?A4=)0*9))7
@M03506:14:000000000-AKVR1:1:1101:11203:8941 1:N:0:33
CGAACTCCTACGGGAGGCAGCAGTGGGGAATTGTTCGCAATGGGCGCAAGCCTGACGACGCAACGCCGCGTGGAGGACGAAGATCTTCGGGTCGTAAACTCCTGTCGAGTGGGAAGAATGGTTCGGGGGTGAATACCCTTCGGAATTGACGGTACCACTAAAGGAAGCCCCGGCTAACTCCGTGCCAGCAGCCGCGGTAATACGGGGGGGGGCAAGCGTTGTTCGGAATTACTGGGCGTAAAGGGCTCGTAGGCGGCCAACTAAGTCGGAAGGGAAATCCCCAGGCTTAACCTGGGAACTG
+
CCCCCGGGGGGGGGGGGGGGGGGGGGGGGGGGGGGGGGGGGGGGGGGGGGGGGFGGGGGGGGGGGGGGGGGGGGGGGGGGGGGGGGGGGGGGGGGFGGGGGGGGGGG7FGGGGGGGGGGGGDFFGGGGGGGGGGGGGGGGGGGGGGFGGGGGGFGGGGCEGGGGGGGGGGGGGGGGGGGGGGGGGGGFGGGFGGGGGCEGGGGGGGGGGDGGGDGGGEEGGGGGEEGGGDGC?CGFEGGGGFGGGG6CGCE=C?CD:5C<C6C66::DC3*8*9CEFF7*9)0:FFF@?GF)9>@F597?*
@M03506:14:000000000-AKVR1:1:1101:28702:8942 1:N:0:33
CGAACTCCTACGGGAGGCAGCAGTGGGGAATTTTGCGCAATGGGGGAAACCCTGACGCAGCAACGCCGCGTGGAGGATGAAGTTCCTTGGGACGTAAACTCCTTGCGACCCGGACGATAATGACGGTACGGGTGGAAGAAGCCCCGGCTAACTTCGTGCCAGCAGCCGCGGTAATACGAGGGGGGCAAGCGTTGTTCGGAATTATTGGGCGTAAAGGGCGCGTAGGCGGTGCGGTAAGTCACCTGGGAAAGCTCCGTGCGTAACTCGGAGCCAGCCGGCGAAACCGCCGCGCGTGAGTGTG
+
-ACCCGGGGG@CFEGGGGGGEGGGGGFGECG@FFF<@FGDEGFFDCCCEGCECFD<FGEFEGGGCFGGGEEEGGGGGCGGGGG,@E@<FFFF<:CGGGGGGFGC,ECFFE:>:FC7:::C,=B>:>>@@>@CFDE7@EFFFG7CF>*<:<CFG<;1CC*@C7FCFFCCGG7<C*?F<CCF>58?5888@5C88CCFFEDC*/++3+225*2/8**3A?C5?EE8C*9=E*:EEG88*C7C7<6C7**2+*/:*009*01)*//:E**1*)2.*11*1)1)))02*.90()8())05)0==*
@M03506:14:000000000-AKVR1:1:1101:4232:8995 1:N:0:33
CGAACTCCTACGGGAGGCAGCAGTCGAGAATTTTTGACAATGGGGGAAGCCCTGATCGAGCGACGCCGCGTGGAGGATGAAGGTCTTCGGATTGTAAACTCCTGTCATTTGGGAACAAGGTGCACACGTTAACCGCGTGCGTATTGATAGTACCAGAAGAGGAAGGGACGGCTAACTCTGTGCCAGCAGCCGCGGTAATACAGAGGTCTCAAGCGTTGTTCGGATTCATTGGGCGTAAAGGGTGCGTAGGCGGTTTGGCGAGTCTTGTGTGAAATCTTCGGGCTCAACCCGAAGCCTGCAC
+
CCCCCGGGGGGGGGGGGGGGGGGGGGGGGGGGGGGDFGGGGGGGGGGGGGGGGGGGGGGGGGGGGGGGGGGGGGGGCGGGGGGGGGGGGGEGGGGGGGGGGGGGGGGGGGGGGGGGGGGGGGGGGGGGGGGGGGGGGGGGGGGGGGGGGGGGGGGGGGGGGGGGGGGGGG7CGEGGGGGGGGGGGGGGGGGGGGGGGGGGGGGGGGGGGGGGGGGG>EGGGGGGGGGFC?FGDGGGGDGGGGGGGGGGGGGGGCEGGFGDC=CGGFEGFFFFF>DGF=CFDFFGG@F?:D@1;>BF647@F
@M03506:14:000000000-AKVR1:1:1101:21452:8998 1:N:0:33
CGAACTCCTACGGGAGGCAGCAGTCGGGAATTTTGGGCAATGGGCGAAAGCCTGACCCAGCAACGCCGCGTGAAGGATGAAATCCCTCGGGATGTAAACTTCGCAAGAACGGGAAGAATAAGTAGGGGACAATACCCCCTATGATGACGGTACTGTTTGTAAGCTCCGGCTAACTCCGTGCCAGCAGCCGCGGTAATACGGGGGGAGCAAGCGTTGTTCGGATTTACTGGGCGTAAAGGGCGCGTAGGCGGCCACCGCAAGTCGACTGTGAAATCTCCGGGCTTAACCCGGAAAGGTCAGC
+
CCCCCGGGG-EFFEGGGGGGGGGGGGGGGGGGGGGGGGGFGGGGGGGGGGGGGGFGGGGGGGGGGGGGGGGGFGGGGGGGFCGGGGGGGGGGGCFFGGGGGGGGG@@@FFGGGFFGGFGGCEGGGGGGGCFFGGGGGGGGGGGGG9FGGGEEECFFGGFGC;FFDGGGFFEE7FFCC:FFGGGGGEFGGGGGGGEGFDFGEEG>E5CEC?FFEEGGGGGG5?ECCCFEFG*AEG*;5C*AC5CG=>EDGGGDDCCGGBD<5CFEEDGG07+9:2C+0997C:@FC?7F0>@(874>FF456
@M03506:14:000000000-AKVR1:1:1101:6127:9005 1:N:0:33
CGAACTCCTACGGGAGGCAGCAGTCGGGAATTTTGGGCAATGGGCGAAAGCCTGACCCAGCAACGCCGCGTGAAGGATGAAATCCCTCGGGATGTAAACTTCGCAAGAACGGGAAGAATAAGTAGGGGACAATACCCCCTATGATGACGGTACCGTTTGTAAGCTCCGGCTAACTCCGTGCCAGCAGCCGCGGTAATACGGGGGGAGCAAGCGTTGTTCGGATTTACTGGGCGTAAAGGGCGCGTAGGCGGCCAGCACAAGTCAGTTGTGAAATCTCCGAGCTTAACTCGGAAAGGTCAAC
+
CCCCCGGGGGGGGGGGGGGGGGGGGGGGGGGGGGGGGGGGGGGGGGGGGGGGGGGGGGGGGGGGGGGGGGGGGGGGGGGGGGGGGGGGGGGGGGGGGGGGGGGGGGGGGGGGGGGGGGGGGGGGGGGGGGGGGGGGGGGGGGGGGGGGGGGGGGGGGGGGGGGGGGGGGGGGGGGGGGGGGGGGGGGGGGGGGFCGFGGGGGGGGGGGGCFFGEGEGGGGGGCEGGGFGFFGEGGEGGDGGGGEGDGGGGGGGGGGCFCCF?FFGGFG?DFFFGGGD?GDGFE6C8C=><@FB3<>F6?F6
@M03506:14:000000000-AKVR1:1:1101:2718:9048 1:N:0:33
CGAACTCCTACGGGAGGCAGCAGTCGGGAATTTTGGGCAATGGGCGAAAGCCTGACCCAGCAACGCCGCGTGAAGGATGAAATCCCTCGGGATGTAAACTTCGCAAGAACAGGAAGAATAAGTGAGAGTTAATATCTCTTACGATGACGGTACTGTTTGTAAGCTCCGGCTAACTCCGTGCCAGCAGCCGCGGTAATACGGGGGGAGCAAGCGTTGTTCGGATTTACTGGGCGTAAAGGGCGCGGAGGCGGCCACCGCAAGTCGACTGTGAACTCACCGGGCTGTACCCGGAAAGGCCAGC
+
CCCCCGGGGGGDEGGG>FE@@C@FFGGGEFGGGFGGEEDGGGCFGGGGGDGGGEEEGGGGFFCDEGGEGGCGEGGGGCFGGGGGGGGGGGEEFFGGGF<@B?FGGEGGEGGGGGFFFEDGGFAFGGGFDD9FFGDFCDAFGGGCECFGGFEC:FC@FGD:FFFGGGFGGECC@FCFFGGFGGFGGFGG@FGG>*=7CFFFGDE7C*:?C?6@5;*:;=EGGGGG+<C??CFGG58*:@CGGG*:*:5):EGGGCF5C>DDG<CE=DGD+:700:>+9>D3/73*26*9<G>(7755)8>55
@M03506:14:000000000-AKVR1:1:1101:12581:9066 1:N:0:33
CGAACTCCTACGGGAGGCAGCAGCAAGGAATTTTCGGCAATGGGGGCAACCCTGACCGAGCAACGCCGCGTGCAGGATGACGGCCTTCGGGTTGTAAACTGCTTTTCAGGGGGATGACATCGACCGTACCCCTGGAATAAGGCTCGGCTAACTCTGTGCCAGCAGCCGCGGTAAGACAGAGGAGCCAAGCGTTGTCCGGAGTAACTGGGCGTAAAGCGCACGCAGGTGGTTCTGCGCGTGGGGTGTGAAAGCTCTCGGCTTAACTGAGAGAGGCCACCTCATACGGCAGAGCTCGAGCCCT
+
CCCCCGGGGGGGGGGGGGGGGGGGGGGGGGGGGGGGGGGGGGGGGGGGGGGGGGGGGGGGGGGGGGGGGGGGGGGGGGGGGGGGGGGGGGGGGGGGGGGGGGGGGGGGGGGGGGGGGGGGGGGGGGGGGGGGGGFFGGGGGGGGGGGGGDGGGGGGGGGGGGGGGGGGGGGGGGGGGGGGGGGGGGGGGGGGGGGGGGGGGGGGGGGGGGGGDE>FGGGGGGGGGGGGGGGDGGGGGGDGGGGEE55CF7CFGGCGGFGG7CGGGGGGGFC@DDGGFFFGGF40C>3;6FF?9FBBEEB@)
@M03506:14:000000000-AKVR1:1:1101:17321:9068 1:N:0:33
CGAACTCCTACGGGAGGCAGCAGTGGGGAATTGTTCGCAATGGGCGCAAGCCTGACGACGCAACGCCGCGTGGAGGATGAAGGTCTTCGGATTGTAAACTCCTGTTGCCCGGGACGAATGGCTTCGACCTAACACGTCGAAGTTTGACGGTACCGGGTGAGGAAGCCCCGGCTAACTCTGTGCCAGCAGCCGCGGTCATACAGAGGGGGCAAGCGTTGTTCGGAATTACTGGGCGTAAAGAGTTGCGTAGGCGGGTCGTTCAGTTTTGGCTTAAATTTCACGGCTCATCTTTGTAACTAGC
+
CCCCCGGGGGGGGGGGGGGGGGGGCFGGGGGGFGGGCGG7FGGGFGGGGCGGGGGGCC@FF:FFGGGGGGGGD+?FGGGGGGGFGGGGGGCGGGGGGGGGGGGGGGGCGEGGGGGGG7<8D@DFDGD7FFE,@F<<>DBF7CFGFF9F7*>*>@CFCF@@,F:FFGGFFEGGEGFC:<F,7<BCF7<EFGF7CCEE*8<C+<<@F5CEDE88*8*;2:?@FC*8*/<:+++<8E=/>81<9>?F7CEDG5CFDG595@5D*<7<ADC5CF+070*0:@CC*)055;*/4**6@**06/*1)
@M03506:14:000000000-AKVR1:1:1101:23585:9089 1:N:0:33
CGAACTCCTACGGGAGGCAGCAGTTAGGAATTTTGGGCAATGGGCGCAAGCCTGACCCAGCAACGCCGCGTGGGTGACGAAGGCCTTCGGGTTGTAAAGCCCTTTTCTGGGGGAAGATGATGACGGTACCCCAGGAAGAAGCACCGGCTAACTACGTGCCAGCAGCCACGGTAATACGTAGGGTGCGAGCGTTGCCCGGATTTATTGGGCGTAAAGGGCGCGCCGGCGGTCACGCACGTCCGGTGTGAAATCGGTCGGCTCAACTGGGCGGGGGCAGCGGATGCGGCGCGCCGGGAGGAAG
+
CCCCCGGGFGFEGGECGG@GFCCFFFGGFFGGGGEGGGCGGGGGFF@FGCCFFF8FEGF@FCFGFGG@FG:CFFFGGFECGFGGGGGGGGGEGGGGGGGGGGGGGGGGGGGGFFGEFFGGDGFG:CFGGGGD:CFFGCFFE<B,<@FGGDF:FGGGCCFDFFGCDFECFD**6<FGF@FCECFGGGG88*CFGGG:BEGEC*:+A9CFGFG8CEC<ECEE=58*:C5?ECEGFC**/?9C=C*:E:C>+0++***1*>G3:FFC9<CC*95>D)55<77/1.)*1))777)(0)7.;)007
@M03506:14:000000000-AKVR1:1:1101:4831:9094 1:N:0:33
CGAACTCCTACGGGAGGCAGCAGTGGGGAATTGTTCGCAATGGGCGCAAGCCTGACGACGCAACGCCGCGTGGAGGATGAAGATCTTCGGGTCGTAAACTCCTTTCGATCGGGACGAATGATCGGTGACCTAATACGTCATCGGAATGACGGTACCGAGAGAAGAAGCCCCGGCTAACTCCGTGCCAGCAGCCGCGGTAATACGGGGGGGGCAAGCGTTGTTCGGAATTACTGGGCGTAAAGGGCGCGTAGGCGGCCTTCTAAGTCGGACGTGAAATCCCTCGGCTTAACCGAGGAACTGC
+
CCCCCGGGGGGGGGGGGGGGGGGGGGGGGGGGGGGGGGGGGGGGGGGGGGGGGGGGGGGGGDGGGGGGGG=FCFGGGCGGGGGFGGGGGGGFGGGGGGGGGGGGGGGGGGGGGGGGGGGGGFGGGGGGGGGGGGGGGGGGCGFGGGGGGGGGGGGGGGGD@FGGGGGGGGGGGGGD:FGGGGG:FFGGGGGGGGGGGGGGGFFGGGGGGG*:CFGGGCCCEFGGG5EGGDCF++;EG*9C7?7CEGGG/:EEGCE<:>6FC?FFCGGGDCG35DF77=FG4>>GGF36>DB6>:>77>?F9
@M03506:14:000000000-AKVR1:1:1101:9292:9104 1:N:0:33
CGAACTCCTACGGGAGGCAGCAGTCGGGAATATTGCCCAATGGACGAAAGTCTGAGGCAGCAACGCCGCGTGCGCGATGAAGGCCTTCGGGTCGTAAAGCGCTTTTCGGGTGGATGAGAGCGGACAGTACACCCGGAATCAGGTACGGCTAACTACGTGCCAGCAGCCGCGGTAAAACGTAGGTACCGAGCGTTATCCGGATTTACTGGGCGTAAAGCGCGTTCAGGCGGGTTGGCAAGTCGGGCATGAAATCTCTCGGCGCAACCGGGAGAGGTTGTCCGATACTGCCGGACTGGAGGGC
+
CCCCCGGGGGGGGGGGGGGGGGGGGGGGGGGGGGCGGGGGGGGGGGGGGGGGGGGGGGGGGGGGGGGGGGGGGGGGGGGGGGGGGGGGGGGGGGGGGGGGGGGGGGGDEGGGGCEFGGGGGGGEG7FGFGGGCGGGGGGGGGGGGGGGGECFGGGGGGGEGGGGGGGGEGEECFGGFFEFFGGFGGGGGGGECCEGGFGDEGG9EEFGGGCGCC8*998CDCCE6C9CGD5?8CEF+05<CEDGGCCFFEFF7+<CC>*9*:>CE47CG)/.9CFCF>:>D3)*28*7:G)(8575)7>:)
@M03506:14:000000000-AKVR1:1:1101:19610:9112 1:N:0:33
CGAACTCCTCCGGGAGGCAGCAGTCGGGAATATTGCCCAATGGCCGAAAGGCTGAGGTAGCAACGCCGCGTGCGCGATGAAGGCCTTCGGGTCGTAAAGCGCTTTTCGGGTGGATGAGGAAGGACAGTACACCCGGAATAAGGTACGGCTAACTACGTGCCAGCAGCCGCGGTAAAACGTAGGTACCGAGCGTTATCCGGATTTACTGGGCGTAAAGCGCGTTCAGGCGGTTTGGCAAGTCGGGCATGAAATCTCTCGGCTCAACCGGGGGCGGTTGTCCGAGCCTGGTGGCCTTGAGGGG
+
CCCCCGGGE-<@EGDEEG7FGGGGGGGDGGGCFGGFGGFGGGGGGDEFDEGGGFFFFFGFEFEF:C@:FFGGGG@FCGGGFGGFGFFGGGGGGGGC<DDCFGC:=9FCFEFC==DAFFGAFBEGGDFGFGGGGGGG7FEFGCCF;FFGGEGFGGGGGG:FGGGGGFGGGGGGG:*FC,=2<CFGG9FCEGGG:C5C?FGGCGDGGGGFGGF>>*;5<9?EGE*80@FGEE5E8*;F+09+0:5555EGF?<+2+<*<>75*:9+:DGG=5:)7515C>C*/).*2)90(95()*0)*)77)
@M03506:14:000000000-AKVR1:1:1101:27269:9132 1:N:0:33
CGAACTCCTACGGGAGGCAGCAGTAGGGAATTTTCCACAATGGACGAAAGTCTGATGGAGCAACGCCGCGTGCAGGAGGAAGGCCTTCGGGTCGTAAACTGCTTTTATCTGTGACGATTATGACGGTAGCAGATGAATAAGGATCGGCTAACTCCGTGCCAGCAGCCGCGGTCATACGGAGGATCCAAGCGTTATCCGGAATTACTGGGCGTAAAGAGTTGAGTAGGTGGCATAGTAAGCAAATCGTGAAATCGTGAGGCGCAACCGCATACCGATTATTTGAACTGCTAACATTGAGCAT
+
@CCCCGCGF<A@FFEGCFEG7<FFGG9CG<FGGEGGGFFFFGCCEFD7C7CFC9CFFC<FDCFFCC@:EGCCCFCECFG@F@:<E=C=CBEA=FFGFDAFFFG,,BEE5F?@BF<?F+:CFGFFGGFF:DGGGGF<<8DFGF@FFFFGGGGGFG@F<F7C<F@FFG7F+>FE*FF;FGGGGGGF<:FFFDCF<:CGGGD8:C:CCGGG*888EC5C+<E79+<BF?7<C/;8F??<:70AFGGF+CEGGF7+**:7+7732*9==7CDC*C*9*/:CBCF>947C*746:6()***19?=*
@M03506:14:000000000-AKVR1:1:1101:19797:9140 1:N:0:33
CGAACTCCTACGGGAGGCAGCAGTCGGGAATTTTGGGCAATGGGCGCAAGCCTGACCCAGCAACGCCGCGTGAAGGATGAAGTCCCTCGGGATGTAAACTTCGCAAGAACGGGAAGAATAAGTCTGCGCGAATAGCGCAGGCGATGACGGTACTGTTTGTAAGCTCCGGCTAACTCCGTGCCAGCAGCCGCGGTAATACGGGGGGAGCAAGCGTTGTTCGGATTTACTGGGCGTAAAGGGCGCGTAGGCGGCCACCGCAAGTCGACTGTGAAATCTCCGGGCTTAACCCGGAAAGGTCAGC
+
CCCCCFGGD9DF;CGGGGGGGGGFGGGDGGGDGGGCFFCGGG8CFGDGEGGGGGGFGGGCFFGGGGGCEGFG7DGE@GGGCEC<FDBEFFGGGGGFGFGGGGGGGEGF<=FC@8>FCB<FG<FFGGGCFG@CFGGGGGGGGGGGGGGGGGEFGGFFCFBFGDG9FGGGGGGGCG@FGG:<ECFEGGGC8<FGG<ED7CFGE5EECGCEF8AEG>>E>GGGGGCEGCCFGGGDGEE57CGGEECEGEGC6C=CC5=C=3D>EF?GCDGG<C+9F*0<79DG)55*</:7?D@>>BFFFFF)7
@M03506:14:000000000-AKVR1:1:1101:14446:9141 1:N:0:33
CGAACTCCTACGGGAGGCAGCAGTGGGGAATTTTCCGCAATGGGCGAAAGCCTGACGGAGTGACGCCGCGTGGGGGACGAAGGCCTTCGGGTCGTAAACCCCTGTCAGAGGGAAAGAAGGGTGTCGGCGTGAATAGCGCCGGCACTTGACGGTACCTTCAGAGGAAGCCCCGGCCAACTCTGTGCCAGCAGCCGCGGTAAGACAGAGGGGGCAAGCGTTGCTCGGAATTACCGGGCGTAAAGGGCGCGTAGGCGGGATGGCAAGTCGGTCGTGAAATCCTACGGCTCAACCGAAGAACGTC
+
CCCCCGGGGGGGGGGGGGGGCEEFFFCCGGGEFGFGGGEGGFGGGGGGGGGGCFGDGGGFGDFGGGGGGGGGGGGCCEGDGGEGGCFFDGGGGGGGGGGGGGFFGGAFFAFEG8FGFGDCGF@@FBCGGGEGGGG9EFGG@FGGGGF:CCF@FFGGG?:<F:FGGGGCCFF7FECCGFGGGGF@7@FGGFCFCGGGGECEF7F8CF+52:5C>FCEEGCEGCCEDE5FC7:+;CEEGEDG=F9AGGDGC5C57*:7*09**02:A:ACECE89D53:6>D*9)C*79?4CFF:).0<>DF7
@M03506:14:000000000-AKVR1:1:1101:18289:9156 1:N:0:33
CGAACTCCTACGGGAGGCAGCAGTCGAGAATTTTTCTCAATGGGGGAAACCCTGAAGGAGCGACGCCGCGTGGAGGATGAAGGTCTTCGGGTTGTAAACTCCTGTCATTTGGGAACAAGTGCCGGTACGTAACTGCTACCGGCTTGATAGTACCAGAAGAGGAAGAGACGGCTAACTCTGTGCCAGCAGCCGCGGTAATACAGAGGTCTCAAGCGTTGTTCGGATTCATTGGGCGTAAAGGGTGCGTAGGTGGCGTCGTAAGTCGGGTGTGAAATTTCGGAGCTTAACTCAGAAACTGCAT
+
CCCCCGGGGGGGGGGGGGGGGGGGGGGGGEGGGGGGGGGGGGGGGGGGGGGGGGGGGGGGGGGGGGGGGGFGGGGGDGGGGGGGGGGGGGGGGGGGGGGGGGGGGGGGGGGGGGGGGGGGGGGGGGGGGGGGGGGGGGGGGGGGGGGGGCFGGGGGGGGGFDGGGGGGGGGGGGGGDCEGGGGGGGGGGGEGGGGGGGGGGFGC@FCC9FGGFGEB888CCGG5AEEFCC?GG5EGDEFFEEGG=G7C87<9*>=CC>7C:C79CDEGGDGFC0:+:=<<7;B6AFFFFG*3?@60*/*0/
@M03506:14:000000000-AKVR1:1:1101:21237:9158 1:N:0:33
CGAACTCCTACGGGAGGCAGCAGTGGGGAATTGTTCGCAATGGGCGCAAGCCCGACGACGCAACGCCGCGTGGAGGATGAAGACCTTCGGGTCGTAAACTCCTTTCGATCGAGACGAATGACTTCCGGGTGAACAATCCGGAAGAGTGACGGTACCGAGAGAAGAAGCCCCGGCTAACTCCGTGCCAGCAGCCGCGGTAATACGGGGGGGGCAAGCGTTGTTCGGAATTACTGGGCGTAAAGGGCTCGGAGGCGGCCAACTAAGGCAGACGTGAAATCCCTCGGCTTAACCGGGGAACTGC
+
CCCCCGGGGCFGGGGGGGGGGGGGGGGGGGGGGFGGGGGGGGGGGGGGGGGGGGGGGGGGGGDGGDGGGGGGGFGGGFGGGGGGGGGGGGGGGGGGGGGGGGGGGGGGFGGDGGGGGGFGGGGG9FGGGGGGGGGGFGGGGGGGGGGGGGGDGGGGGGGGGGGGGGGGCFF7CEGEGGE@FGC@EGGGGGGGGEGEGEECGCFGGGEGGGGGG>FGGG*:C=FEGDGG@E:@FCFCGGGC:CFGG6:D**1:C:EDE3/>F6CC*2CDCGG>5D*<:*77*7>DE@76:*91>3>>B;)61
@M03506:14:000000000-AKVR1:1:1101:6747:9167 1:N:0:33
CGAACTCCTACGGGAGGCAGCAGTCGAGAATTTTTCTCAATGGGGGAAACCCTGAAGGAGCGACGCCGCGTGGAGGATGAAGGTCTTCGGGTTGTAAACTCCTGTCATTTGGGAACAAGTGTCGGTACCTAACTGCTACCGGCTTGATAGTACCTGAAGAGGAAGGGACGGCTAACTCTGTGCCAGCAGCCGCGGTAATACAGAGGTCTCAAGCGTTGTTCGGATTCATTGGGCGTAAAGGGTGCGTAGGTGGTGATGCAAGTCTGGTGTGAAATCTCGGAGCTCAACTCCGAAATTGCAC
+
CCCCCGGGGGGGGGGGGGGGGGGGGGGFGGGGGGGGGGGGGGGGGGGGGGGGGGGGGGGGGGGGGGGGGGGGGGGGGGGGGGGGGGGGGGGGGGGGGGGGGGGGGGGGGGGGGGGGGGGGGGGGGGGGGGGGGGGGGGGGGGGGGGGGGGGGGGGGGGGGGGGGGGGGGGGGGGGGGGGGGFGGGGGGGGGGGGGFGGGGGGFGGGGFGCFEGGGEGGGEGGGGE5FGGDCFCFGEGGGGGGC5=EECCEFGGGGGGFCD?9:F7D6CGGG?F7*<:6CGDEECF?F?<7?<57BFFF4*6
@M03506:14:000000000-AKVR1:1:1101:15931:9170 1:N:0:33
CGAACTCCTACGGGAGGCAGCAGTCGAGAATTTTTCTCAATGGGGGAAACCCTGAAGGAGCGACGCCGCGTGGAGGATGAAGGTCTTCGGGTTGTAAACTCCTGTCATTTGGGAACAAGCGGCTTACGTTAACTGCGTGAGCCTTGATAGTACCAGAAGAGGAAGAGACGGCTAACTCTGTGCCAGCAGCCGCGGTAATACAGAGGTCTCAAGCGTTGTTCGGATTCATTGGGCGTAAAGGGTGCGTAGGTGGCGCCGTAAGTCAGGTGTGAAATGTCGGAGCTTAACTCCGAAACTGCAT
+
CCCCCGGGGGFGGGGGGGGGGGGGGGGGGGGGGGGGGGGGGGGGGGGGGGGGGGGGGGGCDEGGGGGGGGFGGFGGGGGGFGGGGGGGGGGGGGGGGGGGGGGGGGGGGGGGGGGGGGGGGGG>GGGGGGGGGGGGGGGGGGGGGGGFAFGGGGGGG7CFGGGGGGGGGGGGGGGGFGGGGGGGGGGGGGGGGGGEEGFGGGGGFGGCFFGGGGGCCEEDGGG5CGGGDFGGGFCC=87CCGFGGGGGGE+9<C5CE>D<5C:<CFFGGGGF7:D+:@<CCDDG+=>F4*91>).79FFF/
@M03506:14:000000000-AKVR1:1:1101:22350:9215 1:N:0:33
CGAACTCCTACGGGAGGCAGCAGTCGAGAATTTTTGACAATGGGGGAAACCCTGATCGAGCGACGCCGCGTGGAGGATGAAGGTCTTCGGATTGTAAACTCCTGTCATTGGGGAACAATGCACAGATATTAACTGTATTTGTGTTGATAGTACCCGAAGAGGAAGGGACGGCTAACTCTGTGCCAGCAGCCGCGGTAATACAGAGGTCTCAAGCGTTGTTCGGATTCATTGGGCGTAAAGGGTGCGTAGGCGGCGCGGTAAGTCGGGTGGGAAATCTCGGGGCGTAACTCCGAAACTGCAT
+
CCCCCGGGGGGGGGGGGGGGGGGGGGFFFFGGGGGGGGGGGGGGGGGGGGGGGGGGGGGGGGGGGGGGGGCFGFGGGGGGGGGGGGGGGGGGGGGGGGFECEGGGGGGGGGGGGGGGGCEGCFGGFFGGGGGGGGGGGGGGGGGGGGGGGGGGCGGEEGECDGGDGGGGGGGDGFEGFGGGGGGGGGGGGGGGGDFGGCEFGGGGGGGGDGGFGG*=CCCFGGGGGGGG:CGGGGCGCDFGGGGGGEDGGF7DCG)CDDDE?:CGGGFG)/)297:*1>:CDE*>)18):618;)79@4**
@M03506:14:000000000-AKVR1:1:1101:20619:9241 1:N:0:33
CGAACTCCTACGGGAGGCAGCAGTAAGGAATATTGGTCAATGGACGAAAGTCTGAACCAGCCATGCCGCGTGAAGGATGAAGGTCCTCTGGATTGTAAACTTCTTTTATTTGGGACGAAAAAGGGTCTTTCTAGATCAACTGACGGTACCAGATGAATAAGCACCGGCTAACTCCGTGCCAGCAGCCGCGGTAATACGGAGGGTGCAAGCGTTATCCGGATTCACTGGGTTTAAAGGGTGCGTAGGTGGGCAGGTAAGTCAGTGGTGAAATCCCCGAGCTTAACTTGGGAACTGCCATTGA
+
CCCCCGGGGFGGGGGGGGGGGGGGGGGGGGGGGGGGGGGGGGGGGGGGGGGGGGGGGGGGGGGGGGGGGGGGGGGGGGGGGGGGGGGGGGGGGGGGGGGGGGGGGGGGGGGGGGGGGGGGGGGGGGGGGGGGGGGGGGGGGGFGGGGGGGGGGGGGGGGGGGGGGGGGGGGGGGGGGGGGGGGGGGGGGGGGGGGGGGGGGEGBFGGGGGGGGDGGGGGGGGGGGGGGGGCEGGGGGGGGEEGGGGGGGEGGGGGGGFGGGGGGGGFGCGGF*9DEG.5C<BFGGFGF?D?0@F@FFF=F*
@M03506:14:000000000-AKVR1:1:1101:4947:9258 1:N:0:33
CGAACTCCTACGGGAGGCAGCAGTCGAGAATTTTTCACAATGGGGGAAACCCTGATGGAGCGACGCCGCGTGGGGGATGAATGGCTTCGGCCCGTAAACCCCTGTCATTTGCGAACAAATTGGTTCACTTAATACCTGAACCATTGATAGTAGCGGAAGAGGAAGGGACGGCTAACTCTGTGCCAGCAGCCGCGGTAATACAGAGGTCCCAAGCGTTGTTCGGATTCACTGGGCGTAAAGGGTGCGTAGGCGGTCGGGTAAGTCTGATGTGAAATATCACAGCTTAAATGTGAAACTGCAT
+
CCCCCGGGGGGGGGGGCGGEGGGGFGCFEGGGGGGGGGGGGGGGGGGGGFFGGGGGGGFGGGGGEFGEFGGGDEDGCCGCFGGGGFF@EDE:F@FGEGGD@CDFGFGGGGGFG7FFGGGFGAC9CFFFFGFFGGGFGGGFG@CFGGG;DBFGGGGGGG:FGGGGGG7AF@F7CGCGFCGGCCA<FFGG8CCEECEE>CFF:CEG:8:*3CGGCG8**2;89C*AEE:FG7C*/28*/;9:EC7CEEEDCECCC7CDDBGGGG7<9:97+:+8C:C+2=D77BFF74>*4C4)*9*/**9*/
@M03506:14:000000000-AKVR1:1:1101:9708:9261 1:N:0:33
CGAACTCCTACGGGAGGCAGCAGTGGGGAATTTTCCGCAATGGGCGAAAGCCTGACGGAGTGACGCCGCGTGTGGGACGAAGGCCTTCGGGTCGTAAACCACTGTCAGTGGGAAAGAAGGATGTCGATGCTAATACCATCGGCATTTGACGGTACCTGCAGAGGAAGCCCCGGCCAACTCTGTGCCAGCAGCCGCGGTAAGACAGAGGCGGCAAGCGTTGCTCGGAATTACTGGGCGGAAAGGGCGCGTAGGCGGGATGGCAAGTCGGTCGTGAAATCCTTCGGCCCAACCGAAGAACGGC
+
CCCCCGGGGGGGGGGGGGGGGGGGGGGGGGGGGGGGGGGGGGGGGGGGGGGGGGGGGGGGGGGGGGGGGGGGGGGGGGGGGGGGGGGGGGGGGGGGGGGGGGGGGGGFFGGGGGGGGGGGGGGGGGGGGGGGGGGGGGGGGGGGGGGGGGGGGGGGGGGGGGGGGGFFGGGGGGGGGGGGDGGGGCEC*?FFGG@CEGGGFFFC@*<EEGGGGEG*;;:5*0<CEE5CGGGCFGGFG*18>FFG577C2:EE47EC*8C3=?C7?7EGE5E5547?:4CG0*7CC)).-5)(57))9)))0
@M03506:14:000000000-AKVR1:1:1101:15843:9267 1:N:0:33
CGAACTCCTACGGGAGGCAGCAGTCGGGAATTTTGGGCAATGGGCGAAAGCCTGACCCAGCAACGCCGCGTGAAGGATGAAATCCTTCGGGGTGTAAACTTCGCAAGAACGGGAAGAATAAGTAAGAGTTAATATCTCTTATGATGACGGTACTGTTTGTAAGCTCCGGCTAACTCCGTGCCAGCAGCCGCGGTAATACGGGGGGAGCAAGCGTTGTTCGGATTTACTGGGCGTAAAGGGCGGGTAGGCGGCCACTGCAAGTCGGTTGTGAAATCTCCGGGCTTAACCCGGAAAGGTCAAT
+
CCCCCGGGGGGGGGGGGGGGGGGGGGGGGGGGGGGGGGGGGGGGGGGEGGGGGGGGGGGFGGGGGGGGGGGGGGGGGGGGGGGGGGGGGGGGGGGGGGGGGGGGGGGGGGGGGGGGGGGGGGGGGGGGGGGGGGGGGGGGGGGGGGGGGGGGGGGGGGGGGGGGGGGGGGGGGGGGGGGGGGGGGGGGGGGGGGGDGFGGDDGGGGGGGGGGGEEGGGGGGCEGGGGGGGGGGGDECEGEGGGGEEEFFGG=DEGGGFDCGCDEG7EDGDF=:DFCCFGGGFFGG@FFFGDF@>>@FFF6/
@M03506:14:000000000-AKVR1:1:1101:20152:9278 1:N:0:33
CGAACTCCTACGGGAGGCAGCAGTCGGGAATTTTGCGCCATGGGCGAAAGCCTGACGCAGCAACGCCGCGTGAGGGATGACGGCCTTCGGGTTGTAAACCTCTTTTATCAGGGAAGATAATGACGGTACCTGATGAATAAGTCGCGGCTAACTACGTGCCAGCAGCCGCGGTAATACGGAGGTGACAAGCGTTGTCCGGATTTACTGGGCGTAAAGAGCGCGCAGGCGGTCGTTCAAGTCGAGGTGGAAAGCCCCCGGCTCAACTGGGGAGGGTCACCCGTTACTGATCGACTCGAAGGCA
+
CCCCCFEGGFGGEGDEGEEGGGCG<@FGCFFGGGCEEE,CCFGGFC@FG7FFGGCFEGGEGGGFGGGGEG@C=CFGGFGFGGGEEEF<DGGFGGFGGGCGGGGGGGGGGGGGGFGGGGGGFCFGGGGDCDFGGGGGGGGGG9FCFCGEGEGGGFFGDFDFEDECEFF:FGG1=<C,?C*=FEFFFGCCFGGFE>87BCG?8E?9CECFGFGEGGCFGG8*:CE5C5*/C2/1*:@+<3*2:/:**2**ACCFGFG):>D1>+47+205=CE>DDG5C*/)*)02+***-1745>:)757))
@M03506:14:000000000-AKVR1:1:1101:15643:9278 1:N:0:33
CGAACTCCTACGGGAGGCAGCAGTGGGGAATTGTTCGCAATGGGCGAAAGCCTGACCCAGCAACGCCGCGTGAAGGATGAAATCCCTCGGGATGTAAACTTCGCAAGAACGGGAAGAATAGGTGAGGGTTAATATCTCTCGCGATGACGGTACCGTTTGTAAGCTCCGGCTAACTCCGTGCCAGCAGCCGCGGTAATACGGGGGGAGCAAGCGTTGTTCGGATTTACTGGGCGTAAAGGGCGCGTAGGCGGCCACCGCAAGTCGATTGTGAAATCTCCGGGCTTAACCCGGAAAGGTCAAC
+
CCCCCGGGGGGGGGGGGGGGGGGGGGGGGGGGGGGGGGGGGGGGGGGGGGGGGGGGGGGGGGGGGGGGGGGGGGGGGGGGGGGGGGGGGGGGGGGGGGGGGGGGGGGGGGGGGGGGGGGGGGFGGGGGGGGGGGGGFGGGGGGGGGGGGGGGGGFGGGGGGGGGGFGGDGGGGGFGGGGGGGGGGGGGGGGGGGGGFGGGGGGDGGGGGGGGGECEGGGGGGDEGGGGGGCFGGDCGG7EEEEEEEEGGDC>CEFFGFG3E9DGGDGGFGFFCFFGGFGGGFEDGF7F?DEFFB>F?FFF4
@M03506:14:000000000-AKVR1:1:1101:25003:9316 1:N:0:33
CGAACTCCTACGGGAGGCAGCAGTCGGGAATTTTGCGCAATGGGCGAAAGCCTGACGCAGCAACGCCGCGTGAGGGATGAAGGCCTTCGGGTTGTAAACCTCTTTTCTCAGGGAAGATAATGACGGTACCTGAGGAATAAGTCACGGCGAACTACGTGCCAGCAGCCGCGGTAATACGTAGGTGGCTAGCGTTGTCCGGATTTACTGGGCGTAAAGCGCGCGCAGGCGGTTTGGAAAGTCCGTGGGGAAATCTCTCAGCTCAACTGAGAGGGGTCTGCGGATACTCCCAGACTTGAGTGGT
+
CCCCCGGGGGGGGGGGGGGGGGGGGGGGEGGGGGGGGGGGGGGGGGGGGGGGGGGGGGGGGGGGGGGGGGFGFEGGGGGGGGGGFGGGGGGGGGEGGGFGGGGGGGGGGGGGGGGGGGGCCFFGGGGGEGGGGGGGGGGGGGFGGGDGECEGGGGGGGGGGGGGGGCFGGGGG7FGGG>FFEGGGGGG@CGFGGECFGDGGGGGGGGFCCEGE5@9FGGGEGGGE>CEEEEDGCCE9@D9:E5>5*1/*5AC?CEDC@CDFGGGCFC<+7C)9>CGCFGG<>3+2/9).CF(9@==)9B3*
@M03506:14:000000000-AKVR1:1:1101:7530:9340 1:N:0:33
CGAACTCCTACGGGAGGCAGCAGTCGGGAATTTTGGGCAATGGGCGAAAGCCTGACCCAGCAACGCCGCGTGAAGGATGAAATCCCTCGGGATGTAAACTTCGCAAGAACAGGAAGAATAAGTGAGAGTTAATATCTCTTACGATGACGGTACTGTTTGTAAGCTCCGGCTAACTCCGTGCCAGCAGCCGCGGTAATACGGGGGGAGCAAGCGTTGTTCGGATTTACTGGGCGTAAAGGGCGCGTAGGCGGCCACCGCAAGTCGACTGTGAAATCTCCGGGCTTAACTCGGAAAGGTCAGC
+
CCCCCGGGGGGGGGGGGGGGGGGGGGGGGGGGGGGGGGGGGGGGGGGGGGGGGGGGGGGGGGGGGGGGGGGGGGGGGGGGGGGGGGGGGGGGGGGGGGGGGGGGGGGGGGGGGGGGGGGGGGGGGGGGGGGGGGGGGGGGGGGGGGGGGGGGGGGGGGGGGGGGGGGGGGGGGGGGGGGGGGGGGGGGGGGGGGGGGGGGGGGGGGGGG?FGG5CGEGFGGGGGFFGGFGGGGGGGGGDGGEEGGGG:FGGGGGGGD35DGE:CEDGDGGD=FGGFCFGGDF:C?@FF>DEFEBFFFFFF?
@M03506:14:000000000-AKVR1:1:1101:4261:9348 1:N:0:33
CGAACTCCTACGGGAGGCAGCAGTCGAGAATTTTTCTCAATGGGCGAAAGCCTGATGGAGCAACGCCGCGTGCAGGATGAAGGCCCTCGGGTCGTAAACTGCTTTTATGAGTGAAGAATATGACGGTAACTCATGAATAAGCACCGGCTAACTACGTGCCAGCAGCCGCGGTCATACGTAGGGTGCAAGCATTATCCGGAGTGACTGGGCGTAAAGAGTTGCGTAGGTGGTTAGTAAAGTGAATAGTGAAACCTGGTGGCTCAACCATACAGACTATTATTCAAACTCATTAACCTGAGAT
+
CCCCCFFGFGGGGGGGGGGGGGGGGGGGFGGGGGGGGGGGFGGGGGGC@FFFGGFGGGFCFGGGGGDGGGGGGGGGGGGFFFFFGGFGGEEGCEGGCGGGGGGGGGGFGFFFFGCFFGGDGCEGEGGGGGFGCFGGGGFGGGFGFCECFECFGGEGGGGG<CCF7CEEDC7FF:FDC>FFGDGFGGFGFGFFGGGGGGG5EGGFGGGGGFGE8ECFC9;<E9:CE5:F+;;FGGGC+2CC:<CGFFGDGGGGFGGGF?<C=6CE6**>FGC7:4C7CBFGGF@CF?G?)**-*/**075**
@M03506:14:000000000-AKVR1:1:1101:4371:9353 1:N:0:33
CGAACTCCTACGGGAGGCAGCAGTGGGGAATTTTGCGCAATGGGGGAAACCCTGACGCAGCAACGCCGCGTGGAGGATGAAGTCCCTTGGGACGTAAACTCCTTTCGACCCGGACGATAATGACGGGACGGGTGGAAGAAGCTCCGGCTAACTCCGTGCCAGCAGCCGCGGTAACACGGGGGGAGCAAGCGTTGTGCGGAATCACGGGGCGTAAAGGGCGTGTAGGCGGTCAGGTAAGTGGAATGTGAAAGCCCCCGGCTCACGCGGGGATCTGCATCCCAAACTGCCTGGCGTGAGTAGG
+
CCCCCGGGGGGGGGGGGGGGGGGGGGGGGGGGF@@FGGGGGGGG7F@GG<FGGGGGGD@FGGGGGGGGGGGGGGGGGGGGGGEGGCG<FGG8FGGGGGGGGGGGGGGG>FEDG7FGG@73,BD,BC+@3CCDFE<F><B,F,33?CD7C@:<F,?F<**=><<<CC*4C:<<11,?<<*/?E58CGF@E*A**2**388:8/<<<*;8E5C*:;*:C85E?***3968C*:5@C+<<9*09+++0<9*3<C69*/>E@DDGGF55553/)*0*:7<>7>FGFF5+9*5<>>?))0)7/9/7
@M03506:14:000000000-AKVR1:1:1101:12277:9363 1:N:0:33
CGAACTCTACGGGAGGCAGCAGTGGGGAATATTGGACAATGGGGGCAACCCTGATCCAGCCATGCCGCGTGAATGATGAAGGCCTTCGGGTTGTAAAGTTCTTTTGGCGGGGACGATGACGACGGTACCCGCAGAATAAGCTCCGGCTAACTTCGTGCCAGCAGCGGCGGCAATACGAAGGGAGCTAGCGTTGTTCGGAATTACTGGGCGTAAAGGGCGCGTAGGCGGCTTGGCAAGTTGGGTGTGAAAGCCCAGGGCTCAACCCTGGCATTGCATTCAAGACTGCTTTGCTTTGATTCGG
+
-ACCCAF<FGGGGGGGGGGF<CFDFEC7FE<6FAAFFGGGG8FFGGCFGEGEGFGGFGE<D@FFCGEGGGGEGGGGGGFFGGFGFGGGGCE=CFG9EEFEEGAFGGDFGGDGGGGGCFFGGDGGGGG@FGCFGGGFFG9D>BFFC<>:CF7;C,F3<::?<FFAC***<:8?CG7<8CEEEEA>**0ACE:**110*:C8C8@7E98C*?88CCECG==ED*8:8<:8*?*:CG6C=<:CEG::==F*<:**/:*>C@472+20:<CF**A*2**<C4:C7/7+<)*/.C=2***010*75
@M03506:14:000000000-AKVR1:1:1101:14210:9372 1:N:0:33
CGAACTCCTACGGGAGGCAGCAGTCGAGAATTTTTCTCAATGGGGGAAACCCTGAAGGAGCGACGCCGCGTGGAGGATGAAGGTCTTCGGGTTGTAAACTCCTGCCATTTGGGAACAAGTGCCGGTACGTAACTGCTAACGGCTTGATAGTACCAGAAGAGGAAGAGACGGCTAACTCTGTGCCAGCAGCCGCGGTGATACAGAGGTCTCAAGCGGTGATCGGATTCATTGGGCGTAAAGGGTACGTAGGTGGCGACGTAAGTTGGTAGGGAAATTTCGGATGTTAACTGCGAAACTGCAG
+
CCCC<EFF@EFBFCEFEGGGDGGGGEGFGDF9E@F@<FFFGAFF@:EGFF8F@CFGGCFGFC@CF+@:>>@FC4EE=FGGDFG=E,?<FGCFGCBA@@FE<F<<,4,C5EFC@<E<EDGB99AC7>F+BFGG7=F=DA9C77<+:+,@FFC97=FC3@>B@>7F3,6D3*6**1D:,7,>;9,?C:F,8,F@CFC**42+B9E+,1++2+>CBBE>G58<@CE;E*<0<<9+/=E**/1<FEFFCG*9@=FGC**)/09*2A:+0*/*3**0/**+*953*))00*:6)29<)8@59??64
@M03506:14:000000000-AKVR1:1:1101:23227:9374 1:N:0:33
CGAACTCCTACGGGAGGCAGCAGTGGGGAATTTTGCGCAATGGGCGAAAGCCTGACGCAGCAACGCCGCGTGGAGGATGAAGGCCTTCGGGTCGTAAACTCCTGTCAGGGGGGACGAAATGTCCTGCGTAAGTGGGACACGGACTGTACCCCCGGAGGAAGCCACGGCTAACTCCGTGCCAGCAGCCGCGGTAATACGGAGGTGGCTAGCGTTGTTCGGAATTATTGGGCGTAAAGGGCGCGCAGGCGGCATGGCAAGTCAGCTGTGAAAGCCCCGGGCTTAACTGGGTAATTGCATCTGG
+
CCCCCGGGGGGGGGGGGGGGGGGGGGFGGGGDGGDGFGEGGGGGFGGEGGGGGGGGEGGGGGGGGGGGGGEGGEFGGGFEEGGGGGDDFGGGGGGGGGGGGCGGGGGGGGDEGGGGDGCCGGGGGGFGGGGCFFFCFDGGGGDGE>FGGGGGG5CGDGGGGFGGGGGGGG?GGGGGGEGGGGGGFGFGCG>C?EFEFFE5CE>GGDC9CCEE5CEEFCEGEGGG+0<<5@E/2:8CCEDEGECGG55<=EG*9FC4A>*:<A*2+00*A7A.9DDGC))9CFFCF*27(09)16****01*
@M03506:14:000000000-AKVR1:1:1101:25126:9381 1:N:0:33
CGAACTCCTACGGGAGGCAGCAGTGGGGAATTGTTCGCAATGGGCGCAAGCCTGACGACGCAACGCCGCGTGGAGGATGAAGGTCTTCGGATTGTAAACTCCTGTTGCCCGGGACGAATGGCTCCAACCTAATACGTTGGAGTGTGACGGTACCGGGTGAGGAAGCCCCGGCTAACTCTGTGCCAGCAGCCGCGGTAATACAGAGGGGGCGAGCGTTGTTCGGAATTACTGGGCGTAAAGGGCGCGTAGGCGGCCTGCTATGTCGAACGTGAAATCCCTGGGCTCAACCCAGGAACTGCGT
+
CCCCCGGG<FGGEGGGGGGGGGGGGGGGEGGGGGGGGEEGGGGGGGGGGEGGGGGGDGGGGGGGFGGGGGCFGEFGDGGGGGGGGGGGGGGGGFAFGFFEGGGGGFGGFGEF:FCFCEGG?,>FFEG@FFGGFGGG<<FFGGGGFACGDGGGGGDG@FFC>EF:FFFFGGGG7FFFFGGGFFFGD7<FFGGGGG5C*;FGGFC708CC8EEE>D8:1CE@FECC>FCF+:9EFGEE:CFG7CEEGGC5:5</7ECGC5*:+0:9***7C9FF>DGGCFGGDF)*299.3CE:))))0/6>)
@M03506:14:000000000-AKVR1:1:1101:12103:9404 1:N:0:33
CGAACTCCTACGGGAGGCAGCAGTGGGGAATATTGGACAATGGGCGCAAGCCTGATCCAGCCATGCCGCGTGAGTGATGAAGGCCCTAGGGTTGTAAAGCTCTTTTGTGCGGGAAGATAATGACGGTACCGCAAGAATAAGCCCCGGCTAACTTCGTGCCAGCAGCCGCGGTAATACGAAGGGGGCTAGCGTTGCTCGGAATCACTGGGCGTAAAGGGTGCGTAGGCGGGTCTTTAAGTCAGGGGTGAAATCCTGGAGCTCAACTCCAGAACTGCCTTTGATACTGAGGAGCTTGAGTACG
+
CCCCCGGGGGGGGGGGGGGGGGGGGGGGGGGGGGGGGGGGGGGGGGGGGGGGGGGGGGGGGGGGGGGGGGGGGGGGGGGGGGGGGGGGGGGGGGGGGGGGGGGGGGEGFGGGGGGGGGGGGGGGGGGGGGGGDGGGGGGGGGGGGGGGGGGGGGGGGGGGGGGGGGGGGGGGGGGFGGDGGGGGGGGGGGGGGEGGGGECEGGGGGGGGGDEGEFGGEGGCCEEGGGGG511A<<CC?DFG?C=GEEFCG+<9:?F*7<7EF4A?CF4?CF:>=CGGF>0C=?F+*2/(*)(8).8/@6*5
@M03506:14:000000000-AKVR1:1:1101:25012:9441 1:N:0:33
CGAACTCCTACGGGAGGCAGCAGTCGAGAATTTTTCTCAATGGGGGCAACCCTGAAGGAGCGACGCCGCGTGGAGGATGAAGGCTTTCGGGTTGTAAACTCCTGTCATTTGAGAACAAGGCTCCGAAATTAACTACTTCGGAGTTGATAGTATCAGAAGAGGAAGGGACGGCTAACTCTGTGCCAGCAGCCGCGGTAATACGGGGGGAGCAAGCGTTGTTCGGATTTACTGGGCGTAAAGGGCGCGTAGGCGGTCAGCACAAGTCAGTTGTGAAATCTCCGGGCTTAACCCGGACAGGTCA
+
CCCCCGGGGGGGGGGGGGGGGGGGGGGGGGGGGGGGGGGGGGGGGGGGGGGGGGFGFGGGGGGGGGGGGGFFGGGGGGGGGGGGGGGFGEGGGGGGGGGGGGGGGGGGCGGGGGGGGGGGGGFGGGGGFGGGGGGGGGGGGG:FCFA9FGGGF=FGGGGGGGF@FGGGFGGDEEGGCGFGFFGCGGGGGF,1FGD:EEGGGG7CF5?5CE88C5EEGE:5<CCEGGGGG+<CEC=EEG3CDGGGG=G)8>C=C:E38?FGFFF++>?*:>7)*:C77@:CC>7*>>F=BD:;>B))07*00
@M03506:14:000000000-AKVR1:1:1101:12008:9464 1:N:0:33
CGAACTCCTACGGGAGGCAGCAGTCGGGAATTTTGGGCAATGGGCGAAAGCCTGACCCAGCAACGCCGCGTGAAGGATGAAATCCCTCGGGATGTAAACTTCGCAAGAACAGGAAGAATAAGTAGGGGACAATACCCCCTATGATGACGGTACTGTTTGTAAGCTCCGGCTAACTCCGTGCCAGCAGCCGCGGTAATACGGGGGGAGCAAGCGTTGTTCGGATTTACTGGGCGTAAAGGGCGCGTAGGCGGCGCCGCAAGTCGGTTGGGAAATCTCCGGGCTTAACCCGGAAAGGTCAACC
+
CCCCCGGGGGGGGGGGGGGGGGGGGGGGGGGGGGGGGGFFGGGGGGGDGGGGGGGGFGGFGGGGGGGGGGGGGGGGGGGGGGGGGGCEGGGFGEGGGGG9FGGGCEGFG8<FE=<FFGDGFFGGGGGGGGG?DFG>FCFFGGFFFFFGGGGGGAFFGGGFGFGGDGFGCFFGGCFCEEC:7E9F7FFGFGG*<=8C;<FFCGGEGCECGGC5C1CC8CECECEEFC9:CCFC8:857FFEE7*::EEDDECEDG*9C>39+07>*9C)*/07C7:EGFGDD3>C+6>>>C)1).7*/9?FF
@M03506:14:000000000-AKVR1:1:1101:4354:9465 1:N:0:33
CGAACTCCTACGGGAGGCAGCAGTCGAGAATTTTTGACAATGGGGGAAACCCTGATCGAGCGACGCCGCGTGGAGGATGAAGGTCTTCGGATTGTAAACTCCTGTCATTGGGGAACAATGCACAGATATTAACTGTATTTGTGTTGATAGTACCCGAAGAGGAAGGGACGACTAACTCTGTGCCAGCAGCCGCGGTAATACAGAGGTCTCAAGCGTTGTTCGGATTCGTTGGGCGTAAAGGGTGCGTGGGCGGCGCGGTAAGTCGGGTGTGAAATCTCGGGGCTTAACTCCGAAACTGCAT
+
CCCCCGGGGGGGGGGGGGGGGGGGGGGGGGGGGGGGGGGGGGGGGGGGGFFGGFFGGGEGGGGGGGGGGGFGGGGGGGGGGGGGGGFGGGGGGGGFGGGGGGGGGGGGGGGGGGGGGGGFGGGGGGGGGGGGGGGF9FFGGGGGGGGGGGGGGFGD:@+<FGGGGGGGGGGGGGCFDGGCFFGGDGGGGFGGGGG:CGFCFGE9CBFCEGFGGGGGGGGGFGE5;>:C<AFGDGCECCFF7EGEED5CEE5>C5:>E@GD5C>C=D*7:9E4:*0+097*7B;C7):9)09:35.)97=*1
@M03506:14:000000000-AKVR1:1:1101:7113:9478 1:N:0:33
CGAACTCCTACGGGAGGCAGCAGTGGGGAATTTTTCGCAATGGGGGCAACCCTGACGAAGCAACGCCGCGTGGGTGATGAAGTATCTCGGTACGTAAAACCCTTTCGACGGGGAAGAAAACCGCAAGGTTTGACGGTACCCGTAGAAGAAGCCCCGGCTAACTCCGTGCCAGCAGCCGCGGTAATACGGGGGGGGCAAGCGTTGTTCGGAATTACTGGGCGAAAAGGGTGCGTAGGCGGTTCGCGAAGTTGGATGTGAAAACTCTGGGCTTAACCTAGAGCCTGCATCCACTACTGACGCG
+
CCCCCGGGGGGGGGGGEGGGGGGGGGGGDFFFGGGGGGGFGGGGGGGGGGGGGGGGGGGGGGGGGGGGGGGGGGGGEGGGFGGFGGGGGGGGGGGGGFGGGGGGGGGGGGGGGGGGGGGGGGGDGGGGG,FFFCFGGGBFFGECGGGFGGGGF:FFDGGGGGC:CFGFGGGGCGF>ECGGGCFGGGGGGGDGDGDG>>CGG8*1**2;EGC5C9<+C8FE**1*:<E*0;*:8:CGGDGGGEE5**1>*+307:62<67CCFG9?:64***)**:+0=CC*74=A478:C))09*9=?))8
@M03506:14:000000000-AKVR1:1:1101:10551:9490 1:N:0:33
CGAACTCCTACGGGAGGCAGCAGTGGGGAATTGTTCACAATAGGCGCAAGCCTGACGACGCAACGCCGCGTGGAGGATGAAGACCTTCGGGTCGTAAACTCCTTTCGATCGAGACGAACGGCTTCCGGGTGAACAATCCGGAAGAGTGACGGTACCGAGAGGAGAAGCCCCGGCTAACTCCGTGCCAGCAGCCGCGGTAATACGGGGGGGGCAAGCGTTGTTCGGAATTACTGGGCGTAAAGGGCTCGTAGGCGGCCAACTAAGTCAGACGTGAAATCCCTCGGCTTAACCGGGGAACTGC
+
CCCCCGGGGGGGGGGGGGGGGGGGGGGGGGGGGGGGGGGGGGGGGGGGGGGGGGGGGGGGGGGGGGGGGGGGGEGGGGGGGGGGGGGGGGGGGGGGGGGGGGGGGGGGGGGGGGGGGGGGGGDGGGGGGGGGGGGGGGGGGGGGGGGGGGGGGGGGGGEFEGFGFGGGGGGGGGGGGGGGGGGGGGGGGGGGGGDGEGCGGGFGGGGGGGGDGFFGG;CEEFGGGGDGGFGECGGGGCDAEG?EG*5C?=FGGEGG5>FFG6CF?FFDFCGFD4C+:BDF*8BGG3CFB7?9BBB<))/6/
@M03506:14:000000000-AKVR1:1:1101:8921:9498 1:N:0:33
CGAACTCCTACGGGAGGCAGCAGTGGGGAATTTTGCGCAATGGGGGAAACCCTGACGCAGCAACGCCGCGTGGAGGATGAAGTCCCTTGGGACGTAAACTCCTTTCGACCAAGACGATTATGACGGTACTGGTGGAAGAAGCACCGGCTAACTCTGTGCCAGCAGCCGCGGTAATACAGAGGGTGCGAGCGTTGTTCGGAATTATTGGGCGTAAAGGGCGCGTAGGCGGCGCCACAAGTCACTTGTGAAAACTCTGGGCTCAACTCAGAGCCTGCAAGCGAAACTGTGGTGCTGGAGTATG
+
CCCCCGGGGGGGGGGGGGGGGGGGGGGGGGGGGGGGGGGGGGGGGGGGGGGGGGGGGGGGGGGGGGGGGGGGGGGGGGGGGGGGGGGGGGGGGGGGGGGGGGGGGGGGGGGGGGGGGGGGGGGGGGGGGGGGGGGGGGGGGGGGGGGGGGGGGGGGGGGGGGGGGGGGGGGGGDFGGGGGGGGGGGGGGGGGDGGGGGGEGFGGGGGGGGGGGGGGGGGDDGGDGGGGGGGGDEGCGGGGGGFFGFGFGFGFF6FGG47CFGFFGFC<CFGFGFD627DGDEBG+**94DFF?F:4FF@**
@M03506:14:000000000-AKVR1:1:1101:15854:9501 1:N:0:33
CGAACTCCTACGGGAGGCAGCAGTGGGGAATTTTGGACAATGGGCGCAAGCCTGATCCAGCAATGCCGCGTGAGTGAAGAAGGCCTTCGGGTTGTAAAGCTCTTTTGTCAGGGAAGAAACGGGAGAGGCTAATATCCTCTTCTAATGACGGTACCTGAAGAATAAGCACCGGCTAACTACGTGCCAGCAGCCGCGGTAATACGTAGGGTGCAAGCGTTAATCGGAATTACTGGGCGTAAAGCGTGCGCAGGCGGTTTTGTAAGTCTGTCGTGAAATACCCGGGCTCAACCTGGGAATGGGG
+
CCCCCGGGGGGGGGGGGGGGGGGGGGGGGGGGGGGGGGFGGGGGGGGGGGGGGGGGGGGFGGGGGGGGGGGGDGEGGGGGGGGGFFFGGGGFFGGGGGGGGGGGGGGGGGGGFFFGGGGGGGGGGGGGGGGGGGGGGGFGGGGGGGGGGGG7FEGGGGGCDGGGGGGGGGGGCFFFGGGFGGCFCC7DGGGGGGDG8E@ECFECGGD*CEGCFGFG*=CFCCFGGGG6C9CGGCFEEEG8+::E5EGGGEGCC5>)*8C*<?DF+:CF?3:5*52A*879)57=5>F@:C?B455/7F))0
@M03506:14:000000000-AKVR1:1:1101:13552:9571 1:N:0:33
CGAACTCCTACGGGAGGCAGCAGTGGGGAATATTGGACAATGGGGGAAACCCTGATCCAGCAATGCCGCGTGGGTGATGAAGGCCTTTGGGTTGTAAAGCCCTTTTGGCGGGGACGATGATGACGGTACCCGCAGAATAAGCCCCGGCTAACTTCGTGCCAGCAGCCGCGGTAATACGAAGGGGGCTAGCGTTGTTCGGAATTACTGGGCGTAAAGGGCGCGTAGGCGGCCTGACGAGTCGGGTGTGAAAGGCCTGGGCTTAACCCGGGAAATGCGCACGATACTGTCGGGCTAGCGTGTG
+
CCCCCGGGGGGGGGGGGGGGGGGFGGGGGGGGGGGGGGGGGGGGGGGGGGGGGGGGGGGGGGGGGGGGGGGGGGCFGGGGGGGGGGGGGGGGGGGGGGGGGGGGGGGGGGGEGGGGGFGGGGGGGGGGFDGGGGGGGFGFFG@FGGGGGEGGGGGGGGGGGGGGGGGGGGGGGGGGGGFGGGGGGD>>C?E>EGGGGGGGGGGGGGGGGGGGDC8CCEGGGGGGGGG=CEGDCCCEGGGGCGECECEGF?FGFGFGD349CEFCGFCDG5:5CFGCGEGCC)0C<BC*3DF>@>7)))08>
@M03506:14:000000000-AKVR1:1:1101:4620:9572 1:N:0:33
CGAACTCCTACGGGAGGCAGCAGTGGGGAATTGTTCGCAATGGGCGCAAGCCTGACGACGCAACGCCGCGTGGAGGATGAAGATCTTCGGGTCGTAAACTCCTTTCGATCGAGACGAACGGCCTCCGGGTGAACAATCCGGAGGAATGACGGTACCGAGAGAAGAAGCCCCGGCTAACTACGTGCCAGCAGCCGCGGTAATACGTAGGTTGCGAGCGTTGTCCGGATTTACTGGGCGTAAAGCGCGCGCAGGTGGTCCTGAAAGTCGAGCGCGAAAGCTCCCGGCACAACTGGGAGAGGCC
+
CCCCCGGGGGGGGGGGGGGGGGGGGGGGGGGGGGGGGGGGCGGGGGGGGGGGGGGGGGGGGGGGGGGGGGFFGBFGGGGGGGGGGGGGGGGGGGGGGGGGGGGFGGGFGGGGGGGGGEGGGGGDFFGGGGGGFGGGFGGGGGGGGDGGGGGGGGEGGGGGGGGGGGEF:FGGGGGGGGGGGGF8EGGGGGGF>EGGG:>>G?CF+<8?CFFGGGGGGEDGEG@EGDE:+<9CFCFCEC)CE?G5EEEC=:EDF?F9<FFGF6>FEGGGGGC)97<=DF*7>:):*)1),96?FF4>>EE:)
@M03506:14:000000000-AKVR1:1:1101:12445:9572 1:N:0:33
CGAACTCCTACGGGAGGCAGCAGTGGGGAATTGTTCGCAATGGGCGCAAGCCTGACGACGCAACGCCGCGTGGAGGATGAAGGTCTTCGGATTGTAAACTCCTGTTGCCCGGGACGAATAGCTCCGACCTAATACGTCGGAGTCTGACGGTACCGGGTGAGGAAGCCCCGGCTAACTCTGTGCCAGCAGCCGCGGTAATACAGAGGGGGCAAGCGTTGTTCGGAATTACTGGGCGTAAAGGGCGCGTAGGCGGCCTGTTCAGCCGAACGTGAAATCCCCGGGCTCAACCCGGGAACTGCGT
+
CCCCCGGGGGGGGGGGGGGGDFGGGGGGGGGGGGGGGGGGGGGGGGGGGGGGGGGGGGGGGGGGGGGGGGGGGGGGGGGGGGGGGGGGGGGGGGGGGGGGGGGGGGGGGGGGGBGGGGGGGGFGGGGGGGGGGGGGGGDGGGGGGGGGGGGGGGGGGGGGGGGGGGGGGGGGDGGFFFFFGGGGGGGGGGGEGEDGGGGGGFGDGGGEGGCFGGGGEGEEGEGGDGGGGGD@CE?ECEGGDGEEEEGDEEGCGG55CFC*<+>*/)*9EGGF*:2A4?CGD5B5C6C?<GBB55;F6*=;)
@M03506:14:000000000-AKVR1:1:1101:10459:9590 1:N:0:33
CGAACTCCTACGGGAGGCAGCAGTGGGGAATTGTTCGCAATGGGCGCAAGCCTGACGACGCAACGCCGCGTGGAGGATGAAGATCTTCGGGTCGTAAACTCCTTTCGGTCGAGACGAACGGCCTCCGGGTGAACAATCCGGAGGAATGACGGTACCGAGAGAAGAAGCCCCGGCTAACTCCGTGCCAGCAGCCGCGGTAATACGGGGGGGGCAAGCGTTGTTCGGAATTACTGGGCGTAAAGGGCTCGTAGGTGGCCAACTAAGTCAGACGTGAAATCCCTCGGCTTAACCGGGGAACTGG
+
CCCCCGGGGGGGGGGGGGGGGGGGGGGGGGGGGGGGGGGGGGGGGGGGGGGGGGGGGGGGGGGGGGGGGGGGGGGGGGGGGGGGGGGGGGGGGGGGGGGGGGGGGGGGGGGGGGGGGGGGGGGGGGGGGGGGGGGGGGGGGEGGGGGGGGGGGGGGGGGGGGGGGGGGGGGGGGGGGEGGFGGFGGGGGGGGGGGGGGGGGGGGGGGGGGGGGGGFG=EGGGGGGGGGGGFGGGGGGED*C?CGGGFGG=FGGFGGGF4/:CFFFGGGFFD>CFFFCFF<6>BGCFDFAGFFF:EB@56=)
@M03506:14:000000000-AKVR1:1:1101:9466:9610 1:N:0:33
CGAACTCCTACGGGAGGCAGCAGTCGAGAATTTTTCTCAATGGGGGAAACCCTGAAGGAGCGACGCCGCGTGGAGGATGAAGGTCTTCGGGTTGTAAACTCCTGTCATTTGGGAACAAGGTGTGCACGTTAACTGCGCGCGCATTGATAGTACCAGAAGAGGAAGAGACGGCTAACTCTGTGCCAGCAGCCGCGGTAATACAGAGGTCTCAAGCGTTGTCCGGATTCATTTGGCGTAAAGGGTGCGTAGTTGGCGGGGTAAGTCAGGTGTGAAATCTCGGGGCTCAACCCCGAAACTGCAC
+
CCCCCFEGGGDGCCGDCGEEEGFFGEF:FEGGGGGGGGGGGGGGGGDEFGECGFGGGGDDGGCFGG>F7C>FGGGGGG8FEFGGFGGGGGGGGC:EAEA<FFEGGEFGEGFG:AFGGGF@=FFFGFGGGEGGGGFGFECFC+@C<F9;F3DEE;F?:DD7FF7:FGFFDCE>C<E,C:<<B,;,,,<CGFGC*<*FGGDF9?FCC7++<CFGGGDCEGGGF5CCE*3@CF+<02?;1*5<+70***/9:*3096CDC5DG+<00<FG>6:C6C:7+219*>335:=7.89>0558.*977)
@M03506:14:000000000-AKVR1:1:1101:11737:9634 1:N:0:33
CGAACTCCTACGGGAGGCAGCAGTCGGGAATTTTGGGCAATGGGCGAAAGCCTGACCCAGCAACGCCGCGTGAAGGATGAAATCCCTCGGGATGTAAACTTCGCAAGAATGGGAAGAATTAGTAGGGGTTAATACCCCCTATGATGACGGTACCATTTGTAAGCTCCGGCTAACTCCGGGCCAGCAGCCGCGGTAATACGGGGGGAGCAAGCGTTGTTCGGATTTACTGGGCGTAAAGGGCGCGTAGGCGGTCAGCACAAGTCAGTTGTGAAATCTCCGGGCTTAACTCGGAAAGGTCAAC
+
CCCCCGGGGGGGGGGGGGGGGGGGGGGGGGGGGGGGGGGGGGGGGGGGGGGGGGGGGGGGGGGGGGGGGGGGGGGGGGGGGGGGGGGGGGGGGGGGGGGGGGGGGGGGGGGGGGGGGGGGGGGGGGGGFGGGGGGGCGGGGGGGGGGGGGGGGGGGGGGGGGGGGGGGGGGGGGGGGGGGGGGGGGGGGGGGGGGGGGGGGGGGGGGGGGGGGEGGGFGGGGDEFCGGGGGFGGGGGFFEGGGGGGGGFGGGGGGGC@FGF9CCFFEGCGGBGG>FFFGGG:7:C4DFAG>;3)<>?F?F*
@M03506:14:000000000-AKVR1:1:1101:9367:9650 1:N:0:33
CGAACTCCTACGGGAGGCAGCAGCAAGGAATTTTGCGCAATGGACGAAAGTCTGACGCAGCAACGCCGCGTGGGGGATGAAGGCCCTCGGGTTGTAAACCCCTTTTGCGAGGGAAGAAGATCTGACGGTACCTCGCGAATAAGCCACGGCTAACTACGTGCCAGCAGCCGCGGTAATACGTAGGTGGCAAGCGTTGTCCGGATTTACTGGGCGTAAAGCGCGCGCAGGCGGACTGGTCAGTCTGGGGTGAAAGCCCACGGCTCAACCGTGAGTGGTCCCTGGATACTGCCAGTCTTGAGAT
+
CCCCCGGGGGGGGGGGGGGGGGGGGGGGGGGGGGGGGGGGGGGGGGGGGGGGGGGGGGGGGGGGGGGGGGGGGGGGGGGGGGGGGGGGGGGGGGGGGGGGGGGGGGGGGGGGGGGGGGGGFGGGGGGGGGGGFGGGGGGGGGGGGGGGGGGGGGGGGGFGGGGGGGGGGGGGGGGGGGGGGGGGGGGGGGFDGEEDGGGGGGGGGGGGGGGGGGGGGFGCEGGGEEGGGGGCEGGG99DGCFGFFGG5EGGGFF*9CBGGG5<FGG=D=F=DFGCC*0C7D@F9<?FFAC4)0/9?F?FFF
@M03506:14:000000000-AKVR1:1:1101:6520:9691 1:N:0:33
CGAATTCCTACGGGAGGCAGCAGTCGAGGATCTTCGGCAATGGGCGCAAGCCTGACCGAGCGACGCCGCGTGTGCGATGAAGGCCTTCGGGTTGTAAAGCACTGTCGAGGGGGAGGAAAGCCCGCAAGGGTCTGACCTATCCCTGGAGGAAGCACGGGCCAAGTTCGTGCCAGCAGCCGCGGTAAGACGAACCGTGCGAACGTTATTCGGAATCACTGGGCTTCAAGGGCGCGTAGGCGGCTTTGCAAGTCCGGGGTGAAAGCCCCCAGCTCAAGTGGGGACGTGCCCCGGATAACGCAGG
+
CCCCCGGGGG@FGE7FGGGGGGGFGGGGGGGGGG9DFGGEFGECFEDGGGFEEEFGGG:@:CCFBF+>C@4CFFF@CGGF9FFGGGGGGGGBFGGGFAFGEFGFFG+:@CEGDGGGGFCEC8FCG7<FFE:<FFFG,>F@FGGGFFCC>EFGGFFD<FGDFFGGGFFGGEGF:<<<:FE*:C:?EF7?CEGGGGGG*:*88:/;8*<CGG>E>FFCCCGGFG5*<F9C>A**2:5:E6/:**:+A<+2<+<:7CG:C7C99?CF5C*9/1+09**026<5<)0CE35)4<>00.**0.).)
@M03506:14:000000000-AKVR1:1:1101:19137:9693 1:N:0:33
CGAACTCCTACGGGAGGCAGCAGTCGGGAATTTTGGGCAATGGGCGAAAGCCTGACCCAGCAACGCCGCGTGAAGGATGAAATCCCTCGGGATGTAAACTTCGCAAGAACGGGAAGAATAAGTAAGGGTTAACACCTCTTACGATGACGGTACTGTTTGTAAGCTCCGGCTAACTCCGTGCCAGCAGCCGCGGTAATACGGGGGGAGCAAGCGTTGTTCGGATTTACTGGGCGTAAAGGGCGCGTCGGCGGCCACCGCAAGTCGGTTGTGAAATCTCTGGGCTTAACCCAGAAAGGTCAAC
+
CCCCCGGGGGGGGGGGGGGGGGGGGGGGGGGGGGGGGGGGGGGGGGGGGGGGGGGGGGGGGGGGGGGGGGGGEGGGGGGGGFGGGGGGGGGCGGGGGGGGGGGGGGGGGGGGGCGGGGGGGGGGGGGGGGGGGGGGGGGGGGGGGGGGGGGGGGGGCFGGFGFFDGGG>@FGGGFGGGGGGGGGGGGGGGGGG@CGGGGGGGGEGCGGFCFFE;CE:=FGGGD>EGGFGGGGGGGGEGCEDGGG5*:357>*)CCFE:/7:+*:CGGG5D?67:F+:B><<F)*?70??G4(769FF=??4
@M03506:14:000000000-AKVR1:1:1101:15570:9697 1:N:0:33
CGAACTCCTACGGGAGGCAGCAGTGGGGAATTGTTCGCAATGGGCGCAAGCCTGACGACGCAACGCCGCGTGGAGGACGAAGATCTTCGGGTCGTAAACTCCTGTCGAGCGGGAAGAACGCTTCCCGGGTGAATAATCCGGGGAATTGACGGTACCGCTAAAGGAAGCCCCGGCTAACTCCGTGCCAGCAGCCGCGGTAAGACGTAGGGGGCGAGCGTTATCCGGATTCACTGGGCGTAAAGGGCGCGCAGGCGGCTACGTAAGTCCGGCGTGGAATTCCACGGCCCAACTGCGGAATTGC
+
CCCCCFGGAE@FGGGGGECEGGGCFGGGGGF@FFG<CDGEE@FGGGGGCFDFFF<C:FGC7@@BEEFCFGGEG:FEE7FGECG9EFGGGCG8CFGFGGGGFGFFDDFGGGGGD7:FFFGGGEFGGFGGGGGGGGGGC@;FEGGFCFGGDGGDGGDGGG<FECAC:FAFFGGC:?5*2@9:FC>FGGGCFEGGGGC5CC?C9+<CEFFCGEDGGGGEGGGG8C7EGGCCECF9CGGFEEDGGF?EECCC:775<*CC85F9EGGG+0C5CCE)))9C7)*0:9BGG)1)-*).*07)8864*
@M03506:14:000000000-AKVR1:1:1101:25131:9705 1:N:0:33
CGAACTCCTACGGGAGGCAGCAGTGGGGAATATTGGACAATGGGCGCAAGCCTGATCCAGCAACGCCGCGTGGAGGATGAAGGTCTTCGGATCGTAAACTCCTGTCAGATGGGACGAAGGTAGGTGGGTGAACAATCCACCTGCTTGACGGTACCATCAGAGGAAGCCCCGGCTAACTCCGTGCCAGCAGCCGCGGTAATACGGAGGGGGCGAGCGTTATTCGGAATTATTGGGCGTAAAGGGCGCGTAGGCGGCCCGGTAAGTCAAAGGTGAAATACCTCGGCTCAACTGAGGAACTGCC
+
CCCCCGGGGGGGGGGGGGGGGGGGGGGGFGGGGGGGGGGGGGGGGGGGGGGGGGGGGGGGGGGGGGDGGGGGGFGGGGGGGGGFFGGGGGDGGGGGFGGGGGGDFEFGFGGGGEFCGFCEGFGGEFGGFG@FGG@EFDGFBFGGGFGFGEGGGCFBDFGGGCFGGFGGCGEGDG@C:AECF*=@FF<FCCFFGGDCCEGGGGGG@ECEC5CGGDGC:8ECFCEG5CGFGF+AFFFE=*/*9CECC=ED55CG75*785DG5CF?+:+:C7<<7>:C*9>:*<BG=DC6:FF2)8?:F?FF?
@M03506:14:000000000-AKVR1:1:1101:18341:9736 1:N:0:33
CGAACTCCTACGGGAGGCAGCAGTAGGGAATCTTGGACAATGGACGAAAGTCTGATCCAGCGACGCCGCGTGGGGACGAAGGCCCTCGGGTTGTAAACCCCTGTTTTTGGGGAAGAAACCGGGCGCATAACCCGGTGACGGTACCCAACGATGAAGCCCCGGCCAACTACGTTCCAGCAGCCGCCGTAAGTCGTAGGGGGCGATCGTTAACCGGAATCAATGGGCGTAAAGGGCGCGCCGGGGGCTACGCAAGTGCGGCGTGAAACCCCATGGCCTAACCGTGGAACTGCCTCCGGTAATG
+
CCCCCGGGGGEGCFGE:B686@@CCFFEGGG<@C@,;CCFD<,C;@@@F:CCE99FGD@EC@CEEGEB@:>:F@B,4>@BE=FGG+,+4=9C7+59E<F7FD7<C,,+4C@+B:+,:,,:++@@+@+8>,,:@F>**3,*11*8?F9F**<*4,<,76FF*****4*?5,*4+=B,,?C7+<<B/:2*2*2+**//:**8/*:***;A8*+<?>>*;@++++2;****/*+3;5/8:8)****:=**0;*//9++2*0C)1*1:C*05:/*)*10+9)*9D))**999<7.)0).)7))*/
@M03506:14:000000000-AKVR1:1:1101:28202:9737 1:N:0:33
CGAACTCCTACGGGAGGCAGCAGTGGGGAATTTTGCGCAATGGGGGAAACCCTGACGAAGCAACGCCGCGTGGAGGATGAAGTCTCTTGGGACGTAAACTCCTTTAGACCCGGACGATAATGACGGTACGGGTGGAAGAAGCCCCGGCTAACTTAGGGCCAGCAGCCGCGGTAATACGAGGGGGGCAAGAGATGTTAGGAATTATTGGGAGTAACGGGCGCGTAGGCGGTGCGGTATGTCAACTGTGAAATATCCGGGCTTAAATCGGAGCACGCAGGCGTAACTGACGTTCTTGAGCGGG
+
BCCCCFEEFCFEGGGCGEG7B@@CFFCGGGGGGGG9FCCFEGGGGCEG@AFCGFGFF,@C7EEEFCFG7:CFF7<BEFFCE?BF,,CE<FGFGCCFCDG,?FFFG,ED,<=FECGGGGCCFFGGGDFF@F7CF7F<:FGGGG3**5F7BC<FFC,?,=CB<F7:F:,<1:CF@CFG9:**:CCEG>*8A*2*3<?70<C72:+9<+2+**2/<C+;58**2:8*8C9?*2*:CCC:*<C?F72<6+<:<9C+*+37?B///6*<C7CC7):0*1/29753*))*09*0(1)()10*/).))
@M03506:14:000000000-AKVR1:1:1101:17009:9746 1:N:0:33
CGAACTCCTACGGGAGGCAGCAGTCGAGGATCTTCGGCAATGGGCGCAAGCCTGACCGAGCGACGCCGCGTGCGCGATGAAGGCCTTCGGGTTGTAAAGCACTGTCGAGGGGGAGAAAAGCCCGCAAGGGTTTGATCGACCCCTGGAGGAAGCACGGGCTAAGTTCGTGCCAGCAGCCGCGGTAAGACGAACCGTGCGAACGTTGTTCGGAATCACTGGGCTTAAAGGGCGCGTAGGCGGGCAGGCGAGTCAGGGGTGAAAGCCCACGGCCCAACCGTGGCAGTGCCTTTGATACTGACTG
+
CCCCCGG?GDGGGG@FGGGDGGGGGGGGGGGGGGGGGGGGGGGGGGGGGGGGGGGGFGGGGGGGGGG7FGGGGGGGGGGGGGGFGGGGFGGGGGEGGGGDFGG8DFECEGGEGCGEGGGGCFCGGGGFCFGDGFGDFEGGCGGGGGG7EEFGGGGGGGGGGGFFGGGGGGGCFGGGGFG5>C>C5CGCDDGGCEE>EGGGGE@EF;EEGCCEGG?@EFGGGCEFDGG7EGGGCECED9C=C5CGE:C<::200CFD28F4++76C<EG53*0/9DC5>*9)0>6CFCBB>F2***9**079
@M03506:14:000000000-AKVR1:1:1101:6671:9751 1:N:0:33
CGAACTCCTACGGGAGGCAGCAGTGGGGAATTTTGCGCAATGGGGGAAACCCTGACGCAGCAACGCCGCGTGGAGGATGAAGTCCCTTGGGACGTAAACTCCTTTCGACCGGGAGGATAATGACGGTACCGGTGGAAGAAGCACCGGCTAACTCTGTGCCAGCAGCCGCGGTAATACAGAGGGTGCGAGCGTTGTTCGGAATTATTGGGCGTAAAGGGCGCGTAGGCGGTGCGGTAAGTCACCTGTGAAATCTCCCGGCTTAACTGGGAGCCTGCAGGCGAAACTGCCGTGCTGGAGTGTG
+
CCCCCGGGGGGGGGGGGGGGGGGGGGGGGGGGGGGGGGGGGGGGGGGGGGGGGGGGGGGGGGGGGGGGGGGGGGGGGGGGGGGGGGGGGGGGGGGGGGGGGGGGGGGGGGGGGGGGGGGGGGGGGGGGGGGGGGGGGGGGGCGGGGGGGCGGGGGGGGGGGGGGGGGDGGEF@FGFGGGFGGDCFFGGDGG?CCCFEEGGGGGGGGGFGGGGGG>??EEGGGGGGGGGD8E>C5;:5FGGGFFCC9EDEFFE7?CDEBD<CFGGF7EG=DGEGCDFGFGD5777CFFF>D5::7@FF65*9
@M03506:14:000000000-AKVR1:1:1101:17255:9759 1:N:0:33
CGAACTCCTACGGGAGGCAGCAGTGGGGAATTTTGCGCAATGGGGGAAACCCTGACGCAGCAACGCCGCGTGGAGGATGAAGCTCCTTGGAGTGTAAACTCCTTTCGACCGGGACGATAATGACGGTACCGGTGGAAGAAGCACCGGCTAACTCTGTGCCAGCAGCCGCGGTAATACAGAGGGTGCGAGCGTTGTTCGGAATTATTGGGCGTAAAGGGCGCGTAGGCGGTGTTGTAAGTCACCTGTGAAACCTCTGGGCTTAACTCAGAGCCTGCAGGCGAAACTGCAATGCTGGAGGGTG
+
CCCCCGGGGGGGGGGGGGGGGGGGGGGGGGGGGGGGGGGGGGGGGGGGGGGGGGGGGGGGGGGGGGGGGGGGGGGGGGGGGGGGGGGGGGGGGGGGGGGGGGGGGGGGGGGGGGGGGGGGGGGGGGGGGGGGGGGGGGGGGGGGGGGGGGGGGGGGGGGGGGGGGGGGGGGBFEGGGGGGGGGGGGGGGGG??EEGGEGEGGGFGGGGGGGGGGGGGGGGGGGDEGGGGEGGGGGGGGGGGGGGGGGGFDGGGGGGGFGGG6CF7FFGGGGFGGGGGFGGGFFGGFGFFGFFFFFFFFFDE
@M03506:14:000000000-AKVR1:1:1101:26205:9787 1:N:0:33
CGAACTCCTACGGGGGGCAGCAGTCGGGAATTTTGGGCGATGGGCGAAAGCCTGACCCAGCAACGCCGCGTGAAGGATGAAATCCCTCGGGATGTAAACTTCGCAAGAACGGGAAGAATAAGTAGGGGACAATACCCCCTATGATGACGGTACTGTTTGTAAGCTCCGGCTAACTCCGTGCCAGCAGCCGCGGTAATACGGGGGGAGCAAGCGTTGGTCGGATTTACTGGGCGGAAAGGGCGCGTAGGCGGCCACCGCAAGGCGACTGTGAAATCTCCGGGCTTAACCCGGAAAGGACAGC
+
CCCCCFGGGFGGGGGGGGGEGGGEFCGGGGGGGGFGGGGGGGGGFGGGGGGGGGGGGGGGGGGCGGGGGGGGGGGGGGGGGGGFGFCGGGGCGGGGGGGGGGC7F:BFGGC7BCFFGGGGG9CCFGGGGC@<?CFF8FC*8?EGGGGGEGGGGG@<F::@EFFGGGDCE>*CGGGFGG5@CFFFGFFF:ECCE*:5@<CF>C*8?CEC8;8*;C***;AE5/;EFGDECEEDG*/:EGGEGGGE5:C<+:=CCCCCE5CDC*9CC75C+2CF*:>AF*1)1)717=???GE6@.>F)))8)
@M03506:14:000000000-AKVR1:1:1101:10047:9808 1:N:0:33
CGAACTCCTACGGGAGGCAGCAGTCGGGAATTTTGCCCAATGGACGAAAGTCTGAGGCAGCAACTCCGCGTGAGGGACGAAGGCCTTCGGGTCGTAAACCTCTTTTCTCAGGGAAGATCCAAGACGGTACCTGAGGAATAAGCCACGGCTAACTACGTGCCAGCAGCCGCGGTAATACGTAGGTGGCGAGCGTTGTCCGGATTTACTGGGCGTAAAGAGCGCGCAGGCGGCTGGTCAAGTCCGATGTGAAAGCTCCCGGCTTAACTGGGAAATTGCATCGGAAACTGATCGGCTGGAAGGT
+
CCCCCGGGGGGGGGGGGGGGGGGGGGGGGGGGGGGGGGGGGGGGGGGGGGGGGGGGGGGGGGGGGGGGGGGGGGGGGGGGGGGGGGGGGGGGGGGGGGGGGGGGGGGGGGGGGGGGGGGGGGGGGGGGGGGGGGGGGGGGGGGFGGGGGGGGGGGGGGGGGGGGGGGFGGGGGGGGGGGFGGGGGGFGEGGGFGDGGGGGGGGFGGGGGGGGEGGCFGGGGGGGDCGGGGDDEE8@FCFGGDGGEGEFGGGFF9C9CD<)*7>EF*<CFF6@FFF?FFDGGF5*0@F?<*>:>3:>>4?5/
@M03506:14:000000000-AKVR1:1:1101:6707:9811 1:N:0:33
CGAACTCCTACGGGAGGCAGCAGTCGAGAATTTTTCTCAATGGGGGCAACCCTGAAGGAGCGACGCCGCGTGGAGGATGAAGGCTTTCGGGTTGTAAACTCCTGTCATTTGGGAACAAGTTGCGAGTATTAACCGTGCTCGTATTGATAGTACCAGAAGAGGAAGGAACGGCTAACTCTGTGCCAGCAGCCGCGGTAATACAGAGGTCCCAAGCGTTGTTCGGATTCATTGGGCGTAAAGGGTGCGTAGGTGGCGCTGTAAGTCGGGTGTGAAATTTCGGAGCTTAACTCCGAAACTGCAT
+
CCCCCGGGGGGGGGGGGGGGGGGGGGFFCFGGGGGGGGGGGGGGGGGGGGGGGGGGGGGGGGGGGGGGGGGGGGGGGGGGGGGGGGGGGGGGGGGGGGGGGGGGGGGGGGGGGFGGGGGGGGGGGGGGGGFFGGGGGGGGGGDGGGGGGGFGFGGGGGGGGGGGGG,DFDGEFGGGGGGGGGGGGGGFGGGGGGGGGGGFDGGGGGCC:EF?FGGG8ECFGGGG>EGECGGGGGGGGGCFGGGDEGCCGGECGFGGE>GG:F>CEGEFGC77>2:<CFG3*73:?6*1)096553>?BF=8
@M03506:14:000000000-AKVR1:1:1101:16462:9811 1:N:0:33
CGAACTCCTACGGGAGGCAGCAGTCGAGAATTTTTCACAATGGGCGAAAGCCTGATGGAGCGACGCCGCGTGGGGGATGAATGGCTTCGGCCCGTAAACCCCTGTCATTTGCGAACAAACCTTGCCCGCTAATACCGGGCGAGCTGATTGTAGCGAAAGAGGAAGGGACGGCTAACTCTGTGCCAGCAGCCGCGGTAATACAGAGGTCCCGAGCGTTGTTCGGATTCACTGGGCGTAAAGGGTGCGCAGGTGGTCGGGTAAGTCTGATGTGAAATCCCGCAGCTTAACTGCGGAATGGCAT
+
CCCCCGGGGGGGGGGGGGGGGGGGGGGGGGGGGGGGGGGGGGGGGGGGGGGGGGGGGGGGGGGGGGGGGGGGGGGGGGGGGGGGGGGGGGGGGGGGGGGFGGGGGGGGGGGGGGGGGGGGGGGGGGGGGGGGGGGGGGGGGGGGGGGGGGGGGGGGGGGGGGGGGGGGGGGGGGGGGGGGGGGGGGGGGGGGGGGGGGGGGGGGGGGGGGG5?EG5CECFGCGEGEGGFFGGGFGGGGGGGGGGCEEDED:6CEFGGE976<FGCGCGFGGFGGGG*<DGDBD6C??=:7@?F::@FF441
@M03506:14:000000000-AKVR1:1:1101:24895:9815 1:N:0:33
CGAACTCCTACGGGAGGCAGCAGTCGGGAATATTGCCCAATGGCCGAAAGGCTGAGGCAGCAACGCCGCGTGCGCGATGAAGGCCTTCGGGTCGTAAAGCGCTTTTCGGGTGGATGAGGAAGGACAGTACACCCGGAATAAGGTACGGCTAACTACGTGCCAGCAGCCGCGGTAAAACGTAGGTACCGAGCGTTATCCGGATTTACTGGGCGTAAGGCGCGTTCAGGCGGTTTGGCAAGTCGGGCATGAAATCTCTCGGCTCAACCGGGAGAGGGTGTCCAATACTGCTGGACTTGAGGGC
+
CCCCCGGG<CCGGGGGGGGGGGGDFGGGGD8FGGGFGGGGFGGGGGGGGGGGGGGGFGGGEGGFFDCGGEG:FEGCC7FFGCGFGGGGGGGFGGGGFFFFG+8:FGGGGGFGGCFDBDE,DGCFGDGGFGGGFGDGGDGGGGG;FFCEFG7FGGGGGGGGF;FFFFGGGEEG*<:F,?C<FFEGGGFGE<@E88>C?7AE58;@C+<?8C@8C>G*+;8CCE5EFGFGGGG*A=C8<99<CEG=5>=FECGGG++0+)17:=G?F7>CC<C>7<*:C.*:*9*+3**1.292)*=?*9)))
@M03506:14:000000000-AKVR1:1:1101:10222:9830 1:N:0:33
CGAACTCCTACGGGAGGCAGCAGTGGGGAATATTGCGCAATGGGCGAAAGCCTGACGCAGCGACGCCGCGTGTGGGATGAAGATCTTCGGGTCGTAAACTCCTGTCGAGTGGGAAGAATGGTTCGGGGGTGAATACCCTTCGGAATTGACGGTACCACTAAAGGAAGCCCCGGCTAACTCCGTGCCAGCAGCCGCGGTAATACGGGGGGGGCAAGCGTTGTTCGGAATTACTGGGCGTAAAGGGCTCGTAGGCGGCCAACTAAGTCGGATGTGAAATCCCCAGGCTTAACCTGGGAACTGC
+
CCCCCGGGGGGGGGGGGGGGGGGGGGGGGGGGGGGGGGGGGGGGGGGGGGGGGGGGGGGGGGGGGGGGGGFGGGGGGGGGGGGGGGGGGGGGGGGGGGGGGGGGGGGGGGGGGGGGGGGGG=FGGGGGGGGGGGGGGGGGGGGGGGGFGGGGGGGGGGGGGGGGFGGGGGGGGGGDGGGGGGGCGFGFGGFFGGGGGGEGGGGGGGGGGGGGGGGGGGGGGGGGGGGFF9ECCFGGGGGEGGGGGGGGEEG=FGGGCDG366>?<*CD*7C@CFCG7FC*18:FF75?:7FAF@>4@>?F4
@M03506:14:000000000-AKVR1:1:1101:24418:9885 1:N:0:33
CGAACTCCTACGGGAGGCAGCAGTGGGGAATCTTGCGCAATGGCCTAACGGCTGACGCAGCGACGCCGCGTGTGGGATGAAGCTCCTCGGAGTGTAAACCACTGTTGCCCGGGACGAACAGCTCGATTTCTCGAGCCTGACGGTACCGGGTGAGGAAGCACCGGCTAACTCCGTGCCAGCAGCCGCGGTAATACGGGGGGTGCGAGCGTTGTCCGGAATCACTGGGCGTAAAGGGCGCGTAGGTGGGTGGATAAGGGTGTGGTGAAAGTCCGGGGCTCAACCCCGGATCTGCCGTGCCGAC
+
CCCCC@F@AC@FGGGGGGGGGGGGGGGGGGGGGGGGGGGGGGFGGGGGGGGGGGGGGG@FGGGEGGCCGGGDGGGGFGGGFFFG<EF<FF=FFGFG9FEFFGGGFD<FCCEEGGC@F@:E<FGGGGGGFGGGGCGGD8:CF<CC7<AFGG:FFGGGFGG@FGCCG7CFGGGGG*=F7EC::++=FFE*/28<ECCEG>GGGDGG8CCC>*:;7@>G8CF6CFGC88EEC>E5EFGGGGD*:5C<FD*1**16*+27*<CDEC9C?9EF:DFBDD):C;=C5@:C55C<67FAFFFFFFF30
@M03506:14:000000000-AKVR1:1:1101:11879:9894 1:N:0:33
CGAACTCCTACGGGAGGCAGCAGTGGGGAATTGTTCGCAGTGGGCGCAAGCCTGACGACGCAACGCCGCGTGGAGGATGAAGACCTTCGGGTCGTAAACTCCTTTCGATCGAGACGAATGGCTTCCGGGTGAACAATCCGGAAGAATGACGGTACCGAGAGAAGAAGCCCCGGCTAACTCCGTGCCAGCAGCCGCGGTAATACGGGGGGGGCTAGCGTTGTTCGGAATTACTGGGCGTAAAGGGCTCGTAGGTGGCCAACTAAGTCAGACGTGAAATCCCTCGGCTTAACCGGGGAACTGC
+
CCCCCGGGGGGGGGGGGGGGGGGGGGGGGGGGGGGFGGGGGGGGGGGGGGGGGGGGGGGGGGGGGGGGGGGGGGGGGGGGGGGGGGGGFGGGGGGGGGGGGGGGGGGGGGGGGGGGGGGGGGGGGGGGGGGGGGGGGGGGGGGGGGGGGGGDGFGGECGGCCEFGGGGFGDGGGGDGGGGCGGGGGGGGGGGGGGGGCEEGGGGGGDGGGGDG5FGG1;:CFCEGDGGGGGGGGGGGGGDEGEC5CEDEGGGGGGCEFGGGGFE+2<CFGGFGGDFGFDF*7>EG3CFB76>D<>D3)99/
@M03506:14:000000000-AKVR1:1:1101:11370:9905 1:N:0:33
CGAACTCCTACGGGAGGCAGCAGTGGGGAATTGTTCGCAATGGGCGCAAGCCTGACGACGCAACGCCGCGTGGAGGATGAAGATCTTCGGGTCGTAAACTCCTTTCGATCGAGACGAATGGCTTCCGGGTGAACAATCCGGGAGAGTGACGGTACCGAGAGAAGAAGCCCCGGCTAACTCCGTGCCAGCAGCCGCGGTAATACGGGGGGGGCAAGCGTTGTTCGGAATTACTGGGCGTAAAGGGCTCGTAGGTGGCCAACTAAGTCAGACGCGAAATCCCTCGGCTTAACCGGGGAACTGC
+
CCCCCGGGGGGGGGGGGGGGGGGGGGGGGGGGGGGGGGGGGGGGGGGGGGGGGGGGGGGGGGGGGGGGGGFFGGGGGGGGGGGGGGGGGGGGGGGGGGGGGGGGGGGFGGGGGGGGGGGGGGGGGGGGGGGGGDGGGGGGGGGGGGFGCGGGGGGGGGGGGGGGGGGGGGGGGGGGGGGGGGGGGGGGGGGGGGCEGGGGGCGGGGGGGGDGGGGGG?EEEG?EEDEFGGG7FGGGGGD5CFGGGGGG8EGGGGGGGFGFFG4CCFGGCFE)/><EFFGF0<5CC>792C?>3>BFF@FF6
@M03506:14:000000000-AKVR1:1:1101:16841:9911 1:N:0:33
CGAACTCCTACGGGAGGCAGCAGTGGGGAATTGTTCACAATGGGCGCAAGCCTGATGACGCAACGCCGCGTGGAGGATGAAGGTCTTCGGATTGTAAACTCCTGTTGCTCGGGACGAAAAGCTTCGACCTAATACGTCGAAGTCTGACGGTACCGAGTGAGGAAGCCCCGGCTAACTCTGTGCCAGCAGCCGCGGTAATACAGAGGGGGCAAGCGTTGTTCGGAATTACTGGGCGTAAAGGGCGCGTAGGTGGCCTTCTAAGTCATGCGTGAAATCCCCGGGCTCAACCCGGGAACTGCGT
+
CCCCCGGGGGGGGGGGGGGGGGGGGGGGGGGGGGGGGGGGGGGGGGGGGGGGGGGGGGGGGGGGGGGGGGGGGGGGGGGGGGGGGGGGGGGGGGGGGGGFGGGGGGGGGGGGGGGGGGGGFGGGGGGGGGGGGFFGGGGGDGGGGFGGGGGGDGDCFGGGGGGGGGGGGGEGGGCGGGGGEGGGG?F87FECGGGGEGGGGFFGGGGGGGCFCGGGECGGGGE*C5FGGG?FFGGC*1>+CCCE5ECCEE?+9CF=@=>F+?:EFF:CE<*7<C79<FGGGFF5C6*04DD6B5;@???E)
@M03506:14:000000000-AKVR1:1:1101:22546:9918 1:N:0:33
CGAACTCCTACGGGAGGCAGCAGTGGGGAATTGTTCGCAATGGGCGCAAGCCTGACGACGCAACGCCGCGTGGAGGACGAAGACCTTCGGGTCGTAAACTCCTTTCGATCGAGACGAACGGTCTCCGGGTGAACAATCCGGAGGAGTGACGGTACCGAGAGAAGAAGCCCCGGCTAACTCCGTGCCAGCAGCCGCGGTAATACGGGGGGGGCAAGCGTTGTTCGGAATTACTGGGCGTAAAGGGCTCGTAGGTGGCCAACTAAGTCAGACGTGAAATCCCTCAGCTCAACGGGGGAACTGG
+
CCCCCGGGGGGGGGGGGGGGGGGGGGGGGGGGGGGGGGGGGGFGGGGGGGGGGGGGGGGGGGGGGGGGDGFGGGFGGGGGGGGGGGGGGGGGGGGGGGGGGGGGGGGGGGGGGGGGGGGGGFFGGGGGGEGGGGGGFGGFGCGGGGFCFGGGGFEFGEGDGGG?EGFGGGFGGGGEGGGG?>CGGGC+8CGCGGGGGGEG+<@ECGGGGDE5EEGDGCEGEFFEGGC8897@FFD8E*CEGF?5*2/>:5EGDFGG6?<<CFGGF=FFG*:755CC:*279>5CF6C@77)(5:B3>))*)
@M03506:14:000000000-AKVR1:1:1101:11852:9924 1:N:0:33
CGAACTCCTACGGGAGGCAGCAGTTCAGAATCTTGCACAATGGGCGAAAGCCTGATGCAGCGATACCGCGTGGGTGAAGAAGGCCCTCGGGTCGTAAAGCCCTGTCAGAGGGAAAGATAATGACGGTACCCTCTAAGGAAGCCACGGCTAATTACGTGCCAGCAGCCGCGGTAATACGTAAGTGGCGAGCGTTATCCGGAATTACTGGGCGTAAAGCGTGTGTAGGCGGTTTAGTGTGTGGGAATTGAAAGCCCGGGGCTCAACTCCGGATCCGGTTCCCAAACTGCTAGACTTGAGCGGA
+
CCCCCGGGGGGGGGGGGGGGDGGGGGGGGGGGGGGGGGGGGGGGGGGGGGGGGGGGGGGGGGGGGGGGGGFGGGGGGGGGGGGGGGGGGGGGGDGGGGGGGGGGFFGGGGGD:8FGGCCGGGGGGGFGGFGFGGGGGGGGGGGGGGGGGGFGGGFGGG7FGGGGGGFGGGGGDCFGGGGGGCDFFGGGGGGFEFFGGDG5CGCGFGGGFGGGGG59EC8CEG8?FFAEG:8CFC+029<EC*:EFFF70<?C5**7*>D5:?FFG=FGGGG:CF<:DBF4>5>7:66@>F=4*//*0))))
@M03506:14:000000000-AKVR1:1:1101:5049:9928 1:N:0:33
CGAACTCCTACGGGAGGCAGCAGTGGGGAATTGTTCGCAATGGGCGCAAGCCTGACGACGCAACGCCGCGTGGAGGATGAAGACCTTCGGGTCGTAAACTCCTTTCGATCGAGACGAACGGTCTCCGGGTGAACAATCCGGGGAAGTGACGGTACCGAGAGAAGAAGCCCCGGCTAACTCCGTGCCAGCAGCCGCGGTAATACGGGGGGGGCAAGCGTTGTTCGGAATTACTGGGCGTAAAGGGCTCGTAGGCGGGCAACTAAGTCAGACGTGAAATCCCTCGGCTTAACCGGGGAACTGG
+
CCCCCGGGGGGGGGGGGGGGGGGGGGGGGGGGGGGGGGGGGGGGGGGGGGGGGGGGGGGGGGGGGGGGGGFGGGFGGGGGGGGGGGGGGGGGGGGGGGGGGGGGGGGGGGGGGGGGGGGGGGGGFFGGGGGGFFGGGGCFGGG7FGGG9CFEGDFFG7FGEFGCCFFGFGGGGGEGGG:A@E5C>EGGGGGGGGEGDCCE??FFGDGGGGD>>8C>E=8EE=C>EDE5:+++<CFGG178:FGGG**1*2/59ED)1)9C6+9FC7?F7*:)9*9+*96C*.5C57C;<*99E:8))7)9)
@M03506:14:000000000-AKVR1:1:1101:23790:9940 1:N:0:33
CGAACTCCTACGGGAGGCAGCAGTAGGGAATCTTGCGCAATGGGCGAAAGCCTGACGCAGCCATGCCGCGTGAATGATGAAGGTCTTAGGATTGTAAAATTCTTTCACCGGGGAAGATAATGACGGTACCCGGAGAAGAAGCCCCGGCTAACTTCGTGCCAGCAGCCGCGGTAATACGAAGGGGGCTAGCGTTGCTCGGAATTACTGGGCGTAAAGGGCGCGTAGGCGGAGATTTAAGTCGGGGGTGAAAGACCAGGGCTCAACCCTGGAATAGCCTTCGATACTGGATATCTTGAGTTCG
+
CCCCCGGGGGGGGGGGGGGGGGGGGGGGGGGGGGGGGGGGGGGGGGGGGGGGGGGGD7CCEGGFCFGGGGGFEGGGGGGGGFFEFFGGGGGGGGGGGGGGGFGGGGGGGCFGGGGGGFGFCEEEFGGGGGGGEGGDGGGGGGDFGGGGGGGDGFFCFCCGGGGGGGGGCE@CFCGFCFFGCE*FDG@FFG7:<BEFGG>EEGGFGGGGGGG5CEFGFEDCEG**823CCC*/*<:9+A:AEGEEGGGF6C+*22:*:>*95<*7CDC<C4+7CCF?:?CFGFFGE*9?<C?9??F*)/*1)
@M03506:14:000000000-AKVR1:1:1101:20749:9952 1:N:0:33
CGAACTCCTACGGGAGGCAGCAGTGGGGAATTTTGCGCAATGGGCGAAAGCCTGACGCAGCAACGCCGCGTGGAGGATGAAGGCCTTCGGGTCGTAAACTCCTGTCAGGGGGGACGAAATGTCCTGCGTAAGTGGGACACGGACTGTACCCCCGGAGGAAGCCACGGCTAACTCCGTGCCGGCAGCCGCGGTAATACGGAGGTGGCCAGCGTTGGTCGGAATGACTGGGCGTAAAGGGCGCGTAGGCGGCATGGCAAGTCAGATGTGAAAGCCCCGGGCTTAACTTGGGAATTGCATCTGG
+
CCCCCDGCF9CC;@@FFGCFFGGFDEGDGFGEGGGFGEGCFGFGGDGGEEFF<CFFCG@@CFFGCBC6:FFFC=FC=FGFFGGFG8BFGGDAFFGGF@FGFFC<FFDFCEECFEDCFEGGCG:FEFGGGGGGGGGGGFGFGGEGDFGGFGGEEEECEEGGGGF6E8EDGGGG9FFEFGGGGE58>5FGEGG8C>CFC:C;E>EGFG*6ACC8*?CE?=EG5F++<FFGF>C*?*;@FGGGC5*/:5<C8:55DGF4@F:2++*3:*:DGF:4*19=D:<<*09::@GF:/90)1**1*99*
@M03506:14:000000000-AKVR1:1:1101:6059:9962 1:N:0:33
CGAACTCCTACGGGAGGCAGCAGTGGGGAATTGTTCGCAATGGGCGCAAGCCTGACGACGCAACGCCGCGTGGAGGATGAAGATCTTCGGGTCGTAAACTCCTTTCGATCGGGACGAATGATCGGTGACCTAATACGTCATCGGAATGACGGTACCGAGAGAAGAAGCCCCGGCTAACTCCGTGCCAGCAGCCGCGGTAATACGGGGGGGGCAAGCGTTGTTCGGAATTACTGGGCGTAAAGCGCGCGCAGGCGGTTTTTCAAGTCAGTGGTGAAAGCCCGGAGCTCAACTCCGGAAATGC
+
CCCCCGGGGFGGGGGGGGGGGGGFGGGGGGGFGGGGGGGGGGGGGGGGGGGGGGGGGGGGGGGGGGGGGGFGGFGGGFGGGGGFFGGGGGGGGGEGGGGGGGGGGGGGDFGGGGGGGGGGGGGFGFGGGGGGGGGGGGGGGFFGFEGGGGGGGGGGGGGGGCFGGGGF:FCFGGGGFG:@FEGGGGFGFGGGGGGGGCEEFFDGGGGGGGGGGGGDG5AEEFGEGGGGFEFCEDGDD:C5=F:C5=*9*::CCEG<8:C3C<FGCC7:+::=DC=9:)099B3EC)262**)7@B>:87F/
@M03506:14:000000000-AKVR1:1:1101:24713:9964 1:N:0:33
CGAACTCCTACGGGAGGCAGCAGTCGGGAATTTTGGGCAATGGGCGAAAGCCTGACCCAGCAACGCCGCGTGAAGGATGAAATCCCTCGGGATGTAAACTTCGCAAGAACGGGAAGAATAAGTGAGGGTTAATATCTCTCGCGATGACGGTACCGTTTGTAAGCTCCGGCTAACTCCGTGCCAGCAGCCGCTGACATACGTAGGTGGCACGCGTTGTTCGGAATTATTGGGCGTAATGGGCGCGTAGGCGGCTTGCTAATTTGGTTGTGACAGTCTGGGGCGCAACCCCGGGGTGGCGACC
+
CCCC@FGGC@FFD@,CCFEGGGFGGG++@7C<F<C:6CEFGGFCFGGGGGFFF,<FF<ECEEEF7CCECEGGGGGGGGGFFFGGFF<,@CE+C@ECAEE9?FEG7F:<FFF7C7@4B<<FFGCFACFCB<B,@DEG,<,B++8@+<>FC@FCEBFF*@<CA=BFG7ECCFE*?:<,?*<=**?F*2C,,*4*=*+??99:<+=EGG7+<+***2*8*;?GDC*:+++<@6@*::*C*<*8C=EGD=C3+2*:>CC*+9>7<+:+21:/AD+*20*+00>5C))**0*7(9:(>)8))))))
@M03506:14:000000000-AKVR1:1:1101:2995:9968 1:N:0:33
CGAACTCCTACGGGAGGCAGCAGTGGGGAATATTGGACAATGGGCGCAAGCCTGATCCAGCAATGCCGCGTGAGTGGGGAAGGCCTTCGGGTTGTAAAGCTCTTTCGCACGCGACGATGATGACGGTAGCGTGAGAAGAAGCCCCGGCTAACTTCGTGCCAGCAGCCGCGGTAATACGAAGGGGGCGAGCGTTGTTCGGATTTACTGGGCGTAAAGGGCGCGCAGGCGGCGAGTTTTGTCAGGCGTGAAAGCCCCGGGCTCAACCTGGGAACTGCGCTTGAAACGGGCTTGCTAGAGATCG
+
CCCCCGGGGGGGGGGGGGGGGGGGGGGGGGGGGGGGGGGGGGGGGGGGGGGGGGGGGGGGGGGGGGGGGGGGDGFGGGGGGGGGGGGGGGGEFGGGGGGGGGGGGGGGGGGGGGGGGGGGGFFGGGGGGGGFGGGGGGGGGGGGGGGGGGGGGGGGGGGGGGGGGGGGEEGGGGGGGGGGGEFDGGGGGGGEGGC>FGGGGGFGG+CFFFGCC5CGGDGGGGGEEGGGGGGCE*8CFGGGFGGFDEG3E?9F9::>EBGCCF7CCFFGGGG:CGGGG)*947?017DE>5@<?FFF@?FF>
@M03506:14:000000000-AKVR1:1:1101:4120:9982 1:N:0:33
CGAACTCCTACGGGAGGCAGCAGTGGGGAATTTTGCGCAATGGGGGAAACCCTGACGCAGCAACGCCGCGTGGAGGATGAAGTCCCTTGGGACGTAAACTCCTTTCGACCCGGACGATAATGACGGTACGGGTGGAAGAAGCCCCGGCTAACTTCGTGCCAGCAGCCGCGGTAATACGAGGGGGGCAAGCGTTGTTCGGAATTATTGGGCGTAAAGGGCGCGTAGGCGGTGCGGTAAGTCACCTGTGAAATCTCCGGGCTTAACTCGGAGCCTGCAGGCGAAACTGCCGTGCTTGAGTGTG
+
CCCCCGGGGGGGGGGGGGGGGGGGGGGGDGGGGGGGGGGGGGGGGGGGGGGGGGGGGGGGGGGGGGGGGGGGGGGGGGGGGGGGGGGGGGGGGGGGGGGGGGGGGGGGGGGGGGGGGGGGGGGGGGGGGGGGGGGGGGGGGGGGGGGGGGGGGGGGGGGGGGGGGGGGGGGGGGGGGGFGEGGGGGGGGGG;CEG5:ACGGGDFGGGGGGGEGCCFGGGGGGGGGGGGGEEGGGGGEFGFGG6FGGGGCFGGGGC<=DGDFFGGGGGDDDC5CGGGGFGGD@FGGFGFF<B?>?F>FFF??
@M03506:14:000000000-AKVR1:1:1101:2711:9991 1:N:0:33
CGAACTCCTACGGGAGGCAGCAGTGGGGAATTTTGGGCAATGGGCGAAAGCCTGACCCAGCAACGCCGCGTGAGGGAGGAAATCCCTCGGGATGTAAACCTCACAAGCAAGGGAAGAGAGCTCAGGACCGAATAAGTCCTGAGTCCGACGGTACCTTGCGTAAGCCACGGCTAACTACGTGCCAGCAGCCGCGGTAATACGTAGGTGGCAAGCGTTGCTCAGAATTATTGGGCGTAAAGGGCGCGTAGGCGGCTTTCTAAGTCGGTTGTGAAAGCCCGGGGCTCAACCCCGGAGGGTCGAC
+
CCCCCGGGGGGGGGGGGGGGGGGGGGGGGGGGGGGGDGGGGGGGGGGGGGFGGGGGGGGGGGGGGGGGGGGGGGGGGGGGGFFG<FGGFGGGGGGGGGGGGGGGGGGGGGGGGGGGGGGGGFFFGGGGGGGGGFGGGGGGGGGGDFFEGGGGGGGGCFGEGDGGGGGGGGGGGG@BACGB@EGAC7FGEGGGGDBGCFGFF9AFG9EFECCGCEEGGECFFGC:E+<+<EFG=E5C7C>77EDDGGGCE65CD55<7*:*:C>EGC5D*9C4:C77C5CG<;3CF@*<19;93)73.)8))
@M03506:14:000000000-AKVR1:1:1101:20748:9993 1:N:0:33
CGAACTCCTACGGGAGGCAGCAGTCGGGAATTTTGGGCAATGGGCGCAAGCCTGACCCAGCAACGCCGCGTGAAGGATGAAATCCCTCGGGATGTAAACTTCGCAAGAACGGGAAGAATAAGTCTGTGTAAATATCGCAGATGATGACGGTACCGTTTGTAAGCTCCGGCTAACTCCGTGCCAGCAGCCGCGGTAATACGGGGGGAGCAAGCGTGGTTCGGATTTACTGGGCGTAAAGGGCGGGTAGGCGGCCACCGCAGGTCAGTTGTGAAATCTGCGGGCTTAACTCGGAAAGGCCAAA
+
CCCCCFFFC<@@7@FECGEGFGGEFGG:FEGFGAF:@A8CFFF,EB:@CEFGGCFG@FEFFFCFGGF:FEGG:<FDCFG=FD<E<EA?@F@@FG<@E,5B<EC:F=:?BEF+FC:C33BFGFE,5?CA,B?D,<FC>=FCGCEFG<ADFFGGCCEGE@FGG=F97D:*<CEGGGFGGGC**@F<:FCC:FE14*4FCEFGDGGGDGGECFG>EE**/;+:E=CE9FGF9EF*:E8C*9:?***/2:=C?C57C559C;<):*9<*2<*+17*0:CF*09C3>)/E=:@)95(>5:>4))0)
@M03506:14:000000000-AKVR1:1:1101:17725:9995 1:N:0:33
CGAACTCCTACGGGAGGCAGCAGTCGGGAATTTTGGGCAATGGGCGAAAGCCTGACCCAGCAACGCCGCGTGAAGGATGAAATCCCTCGGGATGTAAACTTCGCAAGAACGGGAAGAATAAGTGAGGGTTAATATCTCTCGCGATGACGGTACCGTTTGTAAGCTCCGGCTAACTCCGTGCCAGCAGCCGCGGTAATACGGGGGGAGCAAGCGTTGTTCGGATTTACTGGGCGTAAAGGGCGCGGAGGCGGCCACCGCAAGTCAGTTGTGAAATCTCCGAGCTTAACTCGGAAAGGTCAAC
+
CCCCCGGGGGGGGGGGGGGGGGGFGGGGGGGGGGGGGGGGGGGGGGGGGGGGGGGGGGGGGGGGGGGGGGGGGGGGGGGGGGGGGGGGGGGGGGGGGGGGGGGGGGGGGGGGGGGGGGGGGGGGC@FGGGGGGGGGGGGGGGGGGGGGGGGGGGGGGECFFCEGGGGGGGGGFGGGGGGFGGGGGGGGGGGGGGGGGFFGGGGGGGG5FCGGGGGG5CGGG5CEFGGGDGGFEGGGGGGGCE/>*>EDC:ECGEC>CBDDC+:CF0C7AC+=7*0<07C<<5>+0***.93(<<@F@BF?6
@M03506:14:000000000-AKVR1:1:1101:25106:10024 1:N:0:33
CGAACTCCTACGGGAGGCAGCAGTGGGGAATTTTGCGCAATGGGGGAAACCCTGACGCAGCAACGCCGCGTGGAGGATGAAGCTCCTTGGAGTGTAAACTCCTTTCGACCGGGACGATAATGACGGTACCGGTGGAAGAAGCACCGGCTAACTCTGTGCCAGCAGCCGCGGTAATACAGAGGGTGCGAGCGTTGTTCGGAATTATTGGGCGTAAAGGGCGCGTAGGCGGTGGTGTAAGTCACCTGTGAAACCTCTGGGCTTAACTCAGAGCCTGCAGGCGACACTGCAATGCTGGAGGGTG
+
CCCCCGFFEFGEGGGGCCFGGGGGGGGDFGGGGGGGGGEFEGGG:@FEGGGGGFGGGDEEFFGGGEG:CF=FFGGEEFGGGGGFEEGGFFEEFGGGGGGFGGGGFGGGGEECGGGGG@FEGGFGGGGGGGGGGDGGFCGD:DFGGGGGGGGGGCFGGGGFGFGGGFG>EFDF@@FBCGGFEC7CECEGCEG8>EECCCE5;C+<A?G?*8EC58@FGGGCEGGGE*<CE:?*1:2<9:FG7C2CGCGG7FE*7:FGG)<9*+2<+:ADCC*79F466:)9))7>6667)2=(*=?7>>:8;
@M03506:14:000000000-AKVR1:1:1101:12290:10036 1:N:0:33
CGAACTCCTACGGGAGGCAGCAGTCGAGAATCTTCGGCAATGGGCGCAAGCCTGACCGAGCGACGCCGCGTGGAGGACGAAGGCCTTCGGGTTGTAAACCCCTGTCGAGGGGGAAGAAGGGCCGCAAGGCCTTGACTGATCCCTGGAGGAAGCACGGGCTAAGTTCGTGCCAGCAGCCGCGGTGAGACGAACCGTGCGAACGTTATTCGGAATCATTGGGCTTAAAGACCGTGTAGGCGGATCGGCACGTCTGTCGCTCAAATCCCCCGGCTCAACCGGGGAACGGGCGCGGATACGGCCG
+
CCCCCGGGGGGGEGEGGGGGGGGGCCEEFEFGGGGGDECEGGGGGGGGGGGGFEFFGDFGGEGGGGEEGGGGGEGFGDGGGGGGGFGDCCGFFEGCGFGFGGFFGGGFGGGGG@FGCFBF@CEGGCFGGGFCCFFGFFGGGCFFGFECE7CFFFFED>FFGCFFEDGCFCEFFGDC:FEDGC*8CF?FC5EECGE*;EEGGE8F6:90;E8CGGGGGGG5;EE8+<C+*;8*;FGFGC35*2>5=C*9:**:102>F)*1AF*<3<C<:375C676<)7CG5>AC)>B>D>9)))65).7)
@M03506:14:000000000-AKVR1:1:1101:23038:10038 1:N:0:33
CGAACTCCTACGGGAGCCAGCAGTCGGGAATTTTGGGCAATGGGCGAAAGCCTGACCCAGCAACGCCGCGTGAAGGATGAAATCCCTCGGGATGTAAACATCGCAAGAACGGGAAGAATAAGCCGGTGTTAACACCGCCGGTGATGACGGTACTGTTTGTAAGCTCCGGCTAACTCCGTGCCAGCAGCCGCGGTAATACGGGGGGAGCAAGCGTTGTTCGGATTTACTGGGCGTAAAGGGCGCGTAGGCGGCCACCGCAAGTCGACTGTGAAATCTCCGGGCTTAACTCTGAAAGGTCAGC
+
<CCC@CE<FFAFGEGG7FFFFGF6E@CGECFDEEGEGGGGCGFGC:F@BC,CFCFEFEE@FFGCGG@@FE@FC@?EEDFFGFGG8FDFFGGGGG8,A9E,9FCBF:FFGFGGG+F@@E9<FFCD>C+>BF<<FGGGGE+++83<,@FFGG>7C,@D9>FFFCC,,76>7FFE:,7,@FFGEFGGGFG77BE@:1=FCFFC>>EG>8E5A6**1:/:;;<;C*/*30<<CC=8C*2;C7:C=EC5C/**+:*:)/:*/.935<DGGGC59*99:*:C**))955:6**/)094*1*)109.0
@M03506:14:000000000-AKVR1:1:1101:22075:10040 1:N:0:33
CGAACTCCTACGGGAGGCAGCAGTGGGGAATATTGGACAATGGGCGCAAGCCTGATCCAGCAATGCCGCGTGTGTGAAGAAGGCCTGCGGGTTGTAAAGCACTTTCAGTGGGGAGGAAGGCCTCGATGCTAATAATATCGAGGATTGACGTTACCCGAATAAGAAGCACCGGCTAACTCTGTGCCAGCAGCCGCGGTAAGACAGAGGGGGCAAGCGTTGCTCGGAATTACTGGGCGTAAAGGGCGCGTAGGCGGGATGGCAAGTCGGTCGTGAAATCCCCCGGCCCAACCGAGGAACGTCG
+
CCCCCGGGGGGGGGGGGGGGGGGFGGGGGGCFGGGFGGFFGGGGGGGGGGGGGGGGGGGGGGGFFCFFGGGGGGGGGGGGGGGGGFGGGGGGGGGFFGGGGGGGGFFGGGGGGGGGGFGGGGFGGGGGGCFGGGGGGGGGGGGGGGCFGGFGGGGFFGGGG;FAFGGGFGGGGGGGGE>2FECFGGFGGGGGGGGCEEEFFGGGFFGEGDDEGGGGGGG=@FGG>EGCG7@FFCCG55*A7EDGGD=9EGGGGGDCE>*969D<FGC55C=B<**0CF4*)7>C*<D>?GF6BE>F>55>7
@M03506:14:000000000-AKVR1:1:1101:5598:10055 1:N:0:33
CGAACTCCTACGGGAGGCAGCAGTCGGGAATTTTGGGCAATGGGCGAAAGCCTGACCCAGCAACGCCGCGTGAAGGATGAAATCCCTCGGGATGTAAACTTCGCAAGAATGGGAAGAATTAGTAGGGGCTAATACCCTCTATGATGACGGTACCACTTGTAAGCTCCGGCTAACTCCGTGCCAGCAGCCGCGGTAATACGGGGGGAGCAAGCGTTGTTCGGATTTACTGGGCGTAAAGGGCGCGTAGGCGGTCAGCACAAGTCAGTTGTGAAATCTCCGGGCTTAACTCGGAAAGGTCAAC
+
CCCCCGGGGGGGGGGGGGGGGGGGGGGGFGGGGGGGGGGGGGGGGGGGGGGGGGGGGGGGGGGGGGGGGGGGGGGGGGGGGGGGGGGGGGGGGGGGGGGGGGGGGGGGGGGGGGGGGGGGGGGGGFGGGGGGGFGGGGGGGGGGGGGGGGGGGGGGGGGGGGGGGGGGGGGGGGGGGGGDGGGGGGGGGGGDEGEGGGGGGGGGGGGGGFFGGEGECCFGGCGDGGGGGGGGGGECGGGGG=EGGGGGGEGGDEGGFFG:FCFGGGGGGGGBDGGGGFDGGFDG6@F4<GFF)7<:9FFF6
@M03506:14:000000000-AKVR1:1:1101:10058:10065 1:N:0:33
CGAACTCCTACGGGAGGCAGCAGTAACGAATCTTCCGCAATGCGCGAAAGCGTGACGGAGCAATGCCGCGTGCAGGATGAAGCCCCTCGGGGTGTAAACTGCTGTCAGGGATTAGGAAGCAAGTGACCAATCCCAAAGGAAGAGACGACTAACTCTGTGCCAGCAGTCGCGGTAATACAGAGGTCTCGAGCGTTAGTCGGATTCATTGGGCTTAAAGCGTGCGTAGGCGGATGTGCAGGCGTCGTGTGAAAGCCCTCGGCTCAACCGGGGAAGTGCACGGCGAACCGCCTGTCTTGAGACA
+
CCCCCGGGGGGGGGGEGGGGGGGGGGGGGGGGGGGGGGEGGGGGGGGGGGGGGFGGGGGGDGGGGGGGGGGGGGGFFFFCGGGGGGFGEGGDFGGGGGGGGGGGGGGGGGFGGGGGGGGGGGGGGGGGGFGGGGDDGGFCGGGGFGDGGDGGGCGGGGGGGGGGGG=CE7E>*>FDGGGDFGD:<<<C@@@F1=;CGGGGGCEFC9@F77C98CE++>C8?EEGC8CF*:8EEFCFGFCE=>ECC=>F79E<*02*2<D37**325CDGD*.*9*3*95D33)2:57:(/)-9@FF?4.6)
@M03506:14:000000000-AKVR1:1:1101:3573:10068 1:N:0:33
CGAACTCCTACGGGAGGCAGCAGTGGGGAATTGTTCGCAATGGGCGCAAGCCTGACGACGCAACGCCGCGTGGAGGATGAAGACCTTCGGGTCGTAAACTCCTTTCGATCGAGACGAATGGCCTCCGGGTGGACAATCCGGAGGAGTGACGGTACCGAGAGAAGAAGCCCCGGCTAACTCCGTGCCAGCAGCCGCGGTAATACGGGGGGGGCAAGCGTTGTTCGGAATTACTGGGCGTAAAGGGCTCGTAGGCGGCCAACTAAGGCAGACGTGAAATCCCTCGGCTTAATCGGGGAACTGG
+
CCCCCGGGGGGGGGGEGGGGGF<FFGGGGEGGGGGFGGGGEGGCFEGGGGFFCADFGGGGGGGGGGGGEGGGGGGGGGGGGGCGGGEFGGEGGD:FCFCFGCGGGG@>@=FCDFGCEGFFGFGDB>FGEGGFDG8BFGGGG7FFCBFF;FGEC7C:FDGCFFGGGFFGC<<FGGEF,FEGFFFFG5+AF86A:8CCE*:EF7C8>CEGEEECEGGGGEEG=ECEG588C0:?CFF=C8/:*<7=:0CD8*AE65CDC3DG6+96*9CC5*:>D<*3:726CF>CE33/4*7(77>3@>FF)
@M03506:14:000000000-AKVR1:1:1101:9034:10073 1:N:0:33
CGAACTCCTACGGGAGGCAGCAGTGGGGAATTTTGGACAATGGGGGCAACCCTGATCCAGCCATTCCGCGTGAGTGAAGAAGGCCTTCGGGTTGTAAAGCTCTTTTGTCCGGAACGAAACGGGTAACGTGAATATCGTTGCCTACTGACGGTACCGGAAGAATAAGCACCGGCTAACTACGTGCCAGCAGCCGCGGTAATACGTAGGGTGCGAGCGTTAATCGGAATTACTGGGCGTAAAGCGTGCGCAGGCGGTTTTGTAAGCCAGATGTGAAAGTCCCGGGCCTCACCTGGGAATGGCA
+
CCCCCCEFDFFGGGGGDGGGDGDECCF@@FDGGGEG?EFGGG8DFC:@FGCBFFGCFGF,CFFGFGGDCG@@?,FFDEFCEFCGGGAFFGGGGECFAE9A<FFFFEGGFGGG:BFCF:F7FGGECCEGGGF7FFCDFFFDCGGGFGFEDF@FF@FFGG7F<FCC=BFFCC7FFEECFFGGGGFFCFACEGG,<F8@C8*?9;FC::CCGG>E>8*8?;CGGFGDC5AC@CFCG5CEEED*+27>CC5)*2=ECECDEFF5++23<*/*9>F**7C721*0<7):*.2),*9>4>4)<6@:)
@M03506:14:000000000-AKVR1:1:1101:10764:10134 1:N:0:33
CGAACTCCTACGGGAGGCAGCAGTGGGGAATTGTTCGCAATGGGCGCAAGCCTGACGACGCAACGCCGCGTGGAGGATGAAGGTCTTCGGATTGTAAACTCCTGTTGCCCGGGACGAAACGCTTCGACCTAACACGTCGAGGCCTGACGGTACCGGGTGAGGAAGCCCCGGCTAACTCTGTGCCAGCAGCCGCGGTAATACAGAGGGGGCAAGCGTTGTTCGGAATTATTGGGCGTAAAGGGCGCGTAGGCGGCCTTGCGTGTCTTTCGTGAAATCCCTCGGCTTAACTGAGGACGTGCGG
+
CCCCCGGGGGGGGGGGGGGGGGGGGGGGGGGGGGGGGGGGGGGGGGGGGGGGGGGGGGGGGGGGGGGGGGGGGFGGGGGGGGGGGGGGGGEGGGGGGGGGGGGGGGGGGGGGGGGGGGGGGGGGGGGGGGGGGGGGGGGGGGGGGGGGGGGGGGGGGCFDGGGGGGGGGGGGGGGG9FGGGGGGGGGGGGGGGGGGEEGFFGGGGGGGGGGGGGGE5=EFGGGGEGGGGGGGGFGEEGCEGGDGDEEGGDGEGEEDGFCDEC*:0?FGD4C6DGGFG44>CDDCEFGFFGFBF65<@B:@D
@M03506:14:000000000-AKVR1:1:1101:11950:10135 1:N:0:33
CGAACTCCTACGGGAGGCAGCAGTGGGGAATTTTGCGCAATGGGGGAAGCCCTGACGCAGCAACGCCGCGTGGAGGATGAAGTCCCTTGGGACGTAAACTCCTTTCGACCCGGACGATAATGACGGTACGGGTGGAAGAAGCCCCGGCTAACTTCGTGCCAGCAGCCGCGGTAATACGAGGGGGGCAAGCGTTGTTCGGAATTATTGGGCGTAAAGGGCGCGTAGGCGGTGCGGTAAGTCACCTGTGAAATCTCCGGGCTTAACTCGGAGCCTGCAGGCGAAACTGCCGTGCTTGAGTGTG
+
CCCCCGGGGGGGGGGGGGGGGGGGGGGGGGGGGGGGGGGGGGGGGGGGGGGGGGGGGGGGGGGGGGGGGGGGGGGGGGGGGGGGGGGGGGGGGGGGGGGGGGGGGGGGGGGGGGGGGGGGGGGGGGGGGGGGGGGGGGGGGGGGGGGGGGGGGGGGGGGGGGGGGGGGGGGGGGGGGGGGGGGGGGGGGGGACEEGGGGGGCCGFGGGGGGGG8FCGGGGGGEEGGDGGEDCGDGGGGGGGGGFF9CGGDFG*<CGGFGGGGGGGGGDCDG5CFFGGFGGCDFE+8=F><71@FF7:FFFB
@M03506:14:000000000-AKVR1:1:1101:15775:10140 1:N:0:33
CGAACTCCTACGGGAGGCAGCAGTGGGGAATATTGCACAATGGGCGCAAGCCTGATGCAGCGACGCCGCGTGAGGGATGACGGCCTTCGGGTTGTAAACCTCTTTCAATAGGGACGAAGCGCAAGTGACGGTACCTATAGAAGAAGCACCGGCCAACTACGTGCCAGCAGCCGCGGTAATACGTAGGGTGCGAGCGTTGTCCGGAATTACTGGGCGTAAAGCGCTCGTAGGTGGTTTGTCGCGCCGTTCGTGCAAACCGGGGGCTTAACCCTCGGCGTGCGGGCCGTACGGGCAGACTGGG
+
CCCCCGGGGGGGGGGGGGGGGGGGFGGGGGGGGGFGGGGGGGGGGDGGGGGGGGGGGGFGGEGGGGGDEGFGFGGGGGGGGDFGGGEGGGGGGGGGGGGGGGGGGGGFGGFFGGGGGGGGGGG:FFFDFGGGGGGGGGGFFGGGGGG,:F:CGGGC@FFGEGGFFFCGFGFE@CCEC*=FGGG??F7EC<:<FFG8/;C8CFGGGDGGC@ECFFC5**28C+:*;:C=8CG025CF**9C/7:72*2CFG5:*:+:8:CD=C37EG<C?D=)17DE3.)*)8)/*.1.4)5655@.79?)0
@M03506:14:000000000-AKVR1:1:1101:7472:10148 1:N:0:33
CGAACTCCTACGGGAGGCAGCAGTCGGGAATTTTGGGCAATGGGCGAAAGCCTGACCCAGCAACGCCGCGTGAAGGATGAAATCCCTCGGGATGTAAACTTCGCAAGAACGGGAAGAGTAAGTAAGGGTTAATATCTCTTACGATGACGGTACTGTTTGTAAGCTCCGGCTAACTCCGTGCCAGCAGCCGCGGTAATACGGGGGGAGCAAGCGTTGTTCGGATTTACTGGGCGTAAAGGGCGCGTAGGCGGCCACCGCAAGTCGACTGTGAAATCTCCGGGCTTAACCCGGAAAGGTCAGC
+
CCCCCGGGGGGGGGGGGGGGGGGGGGGGGGGGGGGGGGGGGGGGGGGGGGGGGGGGGGGGGGGGGGGGGGGGGGGGGGGGGGGGGGGGGGGGGGGGGGGGGGGGGGGGGGGGGGGGGGGGGGGGGGGGGGGGGGGGGGGGGGGGGGGGGGGGGGGGGGGGGGGGGGGGGGGGGGGGGGGGGGGGGGGGGGGGGGGGGFGGGGGGGGGDDCCGGEEEGGGGGGGGFCFFFGGGGEGEGGGGGGGGGDGGGGGGD=EFGFDDC?FDCGDGCDFFGGF97=CDD>357?FF?GF3>D@FF4:F)
@M03506:14:000000000-AKVR1:1:1101:15691:10188 1:N:0:33
CGAACTCCTACGGGAGGCAGCAGTGGGGAATCTTGCGCAATGGCCTAGCGGCGGACGCAGCGACGCCGCGTGTGGGATGAAGCTCTTCGGAGTGTAAACCACTGTTGCCCGGGACGAACAGCTCGATTAGTCGAGCCTGACGGTACCGGGTGAGGAAGCACCGGCTAACTCCGTGCCAGCAGCCGCGGTAATACGGGGGGTGCGAGCGTTGTCCGGAATCACTGGGCGTAAAGGGCGCGTAGGGGGGTTGATAAGGGTGTGGTGAAAGTCCGGGGCTCAACCCCGGATCGGCCGTGCCGGG
+
6CCCCCE<EGCFFGGGGGGGGGGEFFGGGDGGDCFGGGGGGF@FGGGGFGGGGGGGGGGGGEGEGGGGGGBFFFEFFE@FFGGFGFGFGGGGGGFFGGGGGGFBFFFGGCCGG@GGGFCG8:@F@FFFGFGGGGGCFGGGGGGGGGGGCFFEGGGGGGGGGGEEDEGGGG7FEGGGFCGDGGGFCEEEEEGFG9;CGGGGEEGGDGGGCEGGCFEGGGGGGGGGGGGG>8C*<?8=11>/:EE*:=*1::E?79ACFFG5CG2:9DGF+0+8C5C5))*99)8:*7)57*)4<D7@>:>))
@M03506:14:000000000-AKVR1:1:1101:12426:10190 1:N:0:33
CGAACTCCTACGGGAGGCAGCAGTGGGGAATTGTTCGCAATGGGCGCAAGCCTGACCCAGCAACGCCGCGTGGGTGACGAAGGCCTTCGGGTTGTAAAGCCCTTTTCTGAGGGAAGATCGTGACGGTACCTCAGGAAGAAGCACCGGCTAACTACGTGCCAGCAGCCGCGGTAATACGTAGGGTGCGAGCGTTGCCCGGATTTATTGGGCGTAAAGGGCGCGCAGGCGGCTACGCACGTCCGTTGTGAAATCGCTCGGCTCAACTGGGCGGGGTCAGCGGATACGGCGTAGCTGGAGCAAG
+
CCCCCGGGGGGGGGGGGGGGGGGGGGGGGGGGGGGGGGGGGGGGGGGGGGGGGGGGGGGGGGGGGGGGGGGGGGGGGGGGGGGGGGGGGGGGGEGGCGFGGGGFGGGGGGGGGGGGGGGGGGGGGGGGGGGGGGGFGGFGGGFGGGGGGGGGGGGDGGGGGGGGGGGDC<FFGGGGGGC:EGGGGGGDCGGGG*8CFGEEEEFGGGG?FGGCECFGC=E=51?8CCEDCDEDGGGGGGCCCEFGGGGGFCFF:G*9C375/<DG<C?FF3E5DGDF*6CC3)8<5BG3;5769=<)<8<?>
@M03506:14:000000000-AKVR1:1:1101:4757:10200 1:N:0:33
CGAACTCCTACGGGAGGCAGCAGTGGGGAATTTTGGACAATGGGCGAAAGCCTGATCCAGCAATGCCGCGTGAGTGAAGAAGGCCTTCGGGTTGTAAAGCTCTTTTGTCAGGGAAGAAACGGTAAGGGCTAATATCCCTTGCTAATGACGGTACCTGAAGAATAAGCACCGGCTAACTACGTGCCAGCAGCCGCGGTAATACGTAGGGTGCAAGCGTTAATCGGAATTACTGGGCGTAAAGCTGGCGCAGGCGGTTTTGTAAGTCTGTCGTGAAATCCCCGGGCTCAACCTGGGAATTGCG
+
CCCCCGGGGGGGDGGGGGGGGGGGGGGGGGGGGGGGFGGGFGGGGGGGGGGGGGGGGGGGGGGGGGGGGGFGGGGGGGGGGGGGGGGGGDGFGGGGGGGGGGGGGGGGFGGGGGGGGGGGGGGGEGGGGGGFFGFGFGGGGGGGGGGCGEGGGDGGFGG9FFGGGGGGGGGGGGGFGGGGGCFGGFCFFCDCFGCEGCEGGGGGGGGGFGGDGFGGGG=*>?CD>EGG9CG?6:C8=57A+++0*:CCCCGC3EECEFFF?CCCCFG7+9EEGG:C*)2<D>BG5846:C:BF>46@)/97
@M03506:14:000000000-AKVR1:1:1101:8067:10210 1:N:0:33
CGAACTCCTGCGGGAGGCAGCAGTGGGGAATTTTGCGCAATGGGGGAAACCCTGACGCAGCAACGCCGCGTGGAGGATGAAGCTCCTTGGAGTGTAAACTCCTTTCGACCGGGACGATAATGACGGTACCGGTGGAAGAAGCACCGGCTAACTCTGTGCCAGCAGCCGCGGTAATACAGAGGGTGCGAGCGTTGTTCGGAATTATTGGGCGTAAAGGGCGCGTAGGCGGTGCGGTAAGTCACCTGTGAAAACTCTGGGCTTAACTCAGAGCCTGCAGGCGAAACTGCCGGGCTGGAGGGTG
+
CCCCCGGGGGGGGGGGGGGGGGGGGGGGGDFGGGFGGGEGGGGGGGGGGGGGGFGGGGGGGGGGGGGDGGGGGGGGGGGGDFGFDGGGGGGGGGGGGGGGGGGGGGGGGGGGGDGGGEEGGGGGGGGGGGGGGGGGGGGFGGGGGGGGEGGGGGGAFGGGGGGGGGGGGGGFGGGGGGGCGCG7FGGDGGG8CGEGGDGCEFFCG?EFGCGEDCFC7E=EGGGDGGG=EG=ECGEGEFFGGCGGGDGD+9+CCGCDC>FG5E7<CCFGGFG:<CF*C5DDC>D7EFGFF7)4)08)8B>07
@M03506:14:000000000-AKVR1:1:1101:8746:10215 1:N:0:33
AACTCCTACGGGAGGCAGCAGTGGGGAATTTTGCGCAATGGGGGAAACCCTGACGCAGCAACGCCGCGTGGAGGATGAAGTCCCTTGGGACGTAAACTCCTTTCGACCCGGACGATAATGACGGTACGGGTGGAAGAAGCCCCGGCTAACTTCGTGCCAGCAGCCGCGGTAATACGAGGGGGGCAAGCGTTGTTCGGAATTATTGGGCGTAAAGGGCGCGTAGGCGGTGCGGTAAGTCACCTGTGAAATCTCCGGGCTTAACTCGGAGCCTGCAGGCGAAACTGCCGTGCTTGAGTGTGGG
+
CCCCCGGGGGGGGGGGGGGGGGGGGGGGGGGGGGGGGGGGGGGGGGGGGGGGGGGGGGGGGGGGGGGGGGGGGGGGGGGGGGGGGGGGGGGGGGGGGGGGGGGGGGGGGGGGGGGGGGGGGGGGGGGGGGGGGGGGFGGGGGGGGDGGGGGGGGGGGGGGGGGGFGGGGGGGGGGGGGGGGGGGGGGGG;;CEFFGGEGFFCCGFGGGGGGGGGDGGGGGGEGGGGGGGGGGGGGF?FGFFFG0<CCCGFGF75CDEBG4CFC?EG5CCDGFDFFDC;CD37FFD?D513>)9)?=4/9>E
@M03506:14:000000000-AKVR1:1:1101:9272:10229 1:N:0:33
CGAACTCCTACGGGAGGCAGCAGTGGGGAATTTTGGACAATGGGGGCAACCCTGATCCAGCCATGCCGCGTGAGTGAAGAAGGCCTTCGGGTTGTAAAGCTCTTTCGGTGGGAACGAAACGGTGCGTGCTAACACCACGAACTAATGACGGTACTCACAGAAGAGGCACCGGCTAACTACGTGCCAGCAGCCGCGGTAATACGTAGGGTGCGAGCGTTAATCGGAATTACTGGGCGTAAAGCGTGCGCAGGCGGTTACTTAAGTCAGGTGTGAAAGCCCCGGGCTTAACCTAGGAATTGCG
+
CCCCCGGGGGGGGGGGGGGGGGGGGGGGGGGGGGGGGGGGGGGGGGGGGGGGGGGGGGGGGGGGGGGGGGGGGGGGGGGGGGGGGGGGGGGGGGGGGGGGGGGGGGGGGGGGGGGGGGGGGGGGGGEGGGGGGGGGFGGGGGGGGGGGGGGGGGGGGGGGGGGGGGGGGGGGGGGGGGGGGGGGGGGGGGGGGG8EEGEGGGGGGGGEGGGGGGGGEGCECGGGEEGGGGGGGGGGGGGFGGGGGGGG=7EGGGEDEFGFGGGGEGGF<CGEDGGFC;<DGF>E:>F?):*(1?4@?F6@)
@M03506:14:000000000-AKVR1:1:1101:15797:10234 1:N:0:33
CGAACTCCTACGGGAGGCAGCAGTGGGGAATTGTTCGCAATGGGCGCAAGCCTGACGACGCAACGCCGCGTGGAGGACGAAGACCTTCGGGTCGTAAACTCCTTTCGATCGAGACGAACGGCCTCCGGGTAAACAATCCGGAGGAGTGACGGTACCGAGAGAAGAAGCCCCGGCTAACTCCGTGCCAGCAGCCGCGGTAATACGGGGGGGGCAAGCGTTGTTCGGAATTACTGGGCGGAAAGGGCTCGTAGGTGGCCAACTAAGTCAGACGGGAAATCCCCGGGGTCAACCCGGGAACTGC
+
CCCCCGGGGGGGGGGGGGGGGGGGGGGGGGGGGGGGGGGGGGGGGGGGGGGGGGGGGGGGGGGGGGGEGGGGGGGGGGGGGGGGGGGGGGGGGGGGGGGGGGGGGGGGGFGGGGGGGGGGGGGGGGGGGGGGFGGGGGGGGGGGGGGGGGGGGGGGGGGGEGGGGGGGGDGGGGGGGGFGGGFGGGGGDGGFGGGEGGGGFGGFGGGGDGGDGGF5C*AEEFFEG5CCDCF+9CE5C*>CE=CGGG*>:CF=FGGFE?F:?FG22:CCF45)1/)::*>9FB:E*0/).:7:5>@7:F64/
@M03506:14:000000000-AKVR1:1:1101:12093:10249 1:N:0:33
CGAACTCCTACGGGAGGCAGCAGTGGGGAATTGTTCGCAATGGGCGCAAGCCTGACGACGCAACGCCGCGTGGAGGATGAAGGTCTTCGGATTGTAAACTCCTGTTGCCCGGGACGAAACGCTCTGACCTAACACGTCGGAGCTTGACGGTACCGGGTGAGGAAGCCCCGGCTAACTCTGTGCCAGCAGCCGCGGTAATACAGAGGGGGCAAGCGTTGTTCGGAATTACTGGGCGTAAAGGGCGCGTAGGCGGCCTGCTAAGTCGAACGTGAAATCCCCGGGCTCAACCCGGGAACTGCGC
+
CCCCCGGGGGGGGGGGGGGGEGGGGGGGGGGGGGGGGGGGGGGGGGGGGEGGGGGGGGGGGGGGGGGDGGFGGFFGGFFGGGGFGGGGGGFGGGGGGGGGGGFGGGGGGGGGGGEGGGGGGDC@FGGGGGGGGGGGFGGGGGGGGGFCFGGGGGGDGF@FGGGCGG+=CFGG7CCFGGGFGGGGFFFGGGGGCCE*:C7<FGFGGGGGGGE8F>EECEGGG5EE88@GC:+3AFE?589FGG5CEE*1:EGE:C57*8*:<<7C**27:9EFC>:0*95C35>*566<15>(<38)06?3)
@M03506:14:000000000-AKVR1:1:1101:11281:10257 1:N:0:33
CGAACTCCTACGGGAGGCAGCAGTCGGGAATTTTGGGCAATGGGCGAAAGCCTGACCCAGCAACGCCGCGTGAAGGATGAAATCCCTCGGGACGTAGACTTCGCAAGAACGGGAAGAATAAGTAGGGGACAATACCCCCTATGATGACGGTACTGTTTGTAAGCTCCGGCTAACTCCGTGCCAGCAGCCGCGGTAATACGGGGGGAGCAAGCGTTGTTCGGATTTACTGGGCGTAAAGGGCGCGTAGGCGGCCACCGCAAGTCGACTGTGAAATCTCCGGGCTTAACCCGGAAAGGTCAGC
+
CCCCCGGGGGGGGGGGGGGGGGGGGGGGGGGGGGGGGGGGGGGGGGGGGGGGGGGGGGGGGGGGGGGGGGGGGGGGGGGGGGGGDGGGGGGGGGGGGGGGGGGGGGGGGGGGGGGGGGGGGGGGGGGGGGGGGGGCFGGGGGGGGGGGGGGGGGGGGGGGGGGGGGGGGGGGGGGGGGGGGGGGGGGGGGGGGGGGGGGGGGGGGGGGGGGGGGGGEGGGGGGDGFGGDFGGGGDECEGGGGEC5CGGD5EGGE57:5D<E+:CEC5>:C<6:7><?*97>35=C6>F6D5(.57@F*<F?
@M03506:14:000000000-AKVR1:1:1101:7416:10262 1:N:0:33
CGAACTCCTACGGGAGGCAGCAGTGGGGAATTGTTCGCAATGGGCGCAAGCCTGACGACGCAACGCCGCGTGGAGGATGAAGGTCTTCGGATTGTAAACTCCTGTTGCCCGGGACGAATGGCTTCGACCTAACACGTCGAAGTTTGACGGTACCGGGTGAGGAAGCCCCGGCTAACTCTGTGCCAGCAGCCGCGGTAATACAGAGGGGGCAAGCGTTGTTCGGAATTACTGGGCGTAAAGGGCGCGTAGGCGGCCTTCTAAGTCGAACGTGAAATCCCCGGGCTCAACCCGGGAACTGCGT
+
CCCCCGGGGGGGGGGGGGGGGGGGGGGGGGGGGGGGGGGGGGGGGGGGGGGGGGGGGGGGGGGGGGGGGGGGGGGGGGGGGGGGGGGGGGGGGGGGGGGGGGGGGGGGGGGGGGGGGGGGGGGGGGGGGGGGGGGGGGGGGGGGGGGGGGGGGGDGGGGGGGGGGGGGGGGGGGGGGGGGGGGGGGGGGGGGGGGEGGGGGGGGGGDGGGG58CEGEGGGGGGGCGFFFGGGGFEGEC3CCEGGGGEDGGC5CEGGCFFGGG79CCCFGGG@FG7:C)9CGBF>=F*7:9>>F3>56=@7.
@M03506:14:000000000-AKVR1:1:1101:7339:10266 1:N:0:33
CGAACTCCTACGGGAGGCAGCAGTAAGGAATCTTCCACAATGGGGGCAACCCTGATGGAGCAACGCCGCGTGCAGGATGAAGGCCCTCGGGTCGTAAACTGCTTTTATGAGTGAAGAATATGACGGTAACTCATGAATAAGCACCGGCTAACTACGTGCCAGCAGCCGCGGTCATACGTAGGGTGCAAGCATTATCCGGAGTGACTGGGCGTAAAGAGTTGCGTAGGCGGTCCGTAAAGCGAATAGTGAAACCTGGTGGCTTAACCATCAGACTATTATTAGAACTCACGGACTCGAGAGG
+
CCCCCGFEEE@FGEGGGGDGFEFECFFFGGGGGFDEFGGG9FDAFCEF@<<@FEGEE@EFFGDEEGDFGGEECFFGFGGCGGGGGEFCFGGGGEF8BDEFGGGDEGAFGAFBEBFGGGGGAF<FDEGGCGFFG9FFD@FDC<<FDGGGDCFDEG<FFGFFDFGGGGFGEGE>F73@<FFFGDCF<FFFFG@FFGFFCBEGGGG9FCFFG@CBE>*?9EFE@FGC58CF8CCD8C8C:@>CE55:EG<7FCF+7:CFGFDC*:6+2*<=CCG*6>*9>B:7*/9::*:*55>9>E45.)<3)
@M03506:14:000000000-AKVR1:1:1101:20914:10279 1:N:0:33
CGAACTCCTACGGGAGGCAGCAGTGGGGAATATTGCGCAATGGGCGAAAGCCTGACGCAGCCACGCCGCGTGAGCGATGAAGGCCTTCGGGTCGTAAAGCTCTGTGGGGAGAGAAGAATAAAGCCGATGAAGAGTCGGCCTTGACGGTATCTCCTTAGCAAGCACCGGCTAACTCCGTGCCAGCAGCCGCGGTAATACGGAGGGTGCGAACGTTGCTCGGAATCATTGGGCGTAAAGCGCACGTAGGCGGCGAGGAAAGTTGGGTGTGAAAGCCCTGGGCTCAACCCAGGAAGTGCATTCA
+
CCCCCGGGGGGGGGGGGGGGGGGFGGGGGGGGGGGGGGGGGGGGGGGGGGGGGGGGGGGGGGGGGGGGGGGGGGGGGGGGGGGGGGGGGGGGGGGGGGGGFGGGGGGGGEGGGGGGGGGGGGGGGGGGGGGGGGGGGGGGDFFFGGGGGGGGGGGGGGGGGCGGGGGGGGDGGGGGGFGDFGGG7FGGGDEGGGGGGGGGGGGGCGGGG8CCCGGGEGGGGGGG@FFFGGGE8>8CFC355CGGGFGGGG5/)7C5F6DF??CE5DEDFD9?GCG*7@39*.*0::CD6F0:F9?4946@=
@M03506:14:000000000-AKVR1:1:1101:19920:10285 1:N:0:33
CGAACTCCTACGGGAGGCAGCAGTGGGGAATTGTTCGCAATGGGCGCAAGCCTGACGACGCAACGCCGCGTGGAGGACGAAGATCTTCGGGTCGTAAACTCCTGTCGAGCGGGAAGAACGCTTCCCGGGTGAATAATCCGGGGGCTTGACGGTACCGCTAAAGGAAGCCCCGCCTAACTCCGTGCCAGCAGCCGCGGTAATACGGGGGGGGCAAGCGTTGTTCGGAATTACTGGGCGTAAAGGGCTCGTAGGCGGCCAACGAAGTCGGTGGTGAAGTCCAGCGGGTGAACCGGGGAACCGC
+
CC@@CGE96;@FGGCC7C;CCFGEF<FFGGGGGGFFFEG@FCGGCF76@F<FEF<EGGG@:@:CFCCEG7FCE7EC@FGG==:B?F<DD:@,6@FCE+FD9FF<DF<D7F:FG+<33@C>7@FCFG7<FG:3>FB,,3@CCGGE*4*=CF@:F*F?FD<C79:@*:8F6C5C*:8*2;03<?@F8;CFC:FFG8:8E8**:2<FGGG**8:C**;*;*/*2*3***;C+0++<65@5*18*<9=*:5C**/*975)*075*17:2C*/*1*0/**+**2**))2*8)7)*0())7))))00
@M03506:14:000000000-AKVR1:1:1101:17743:10285 1:N:0:33
CGAACTCCTACGGGAGGCAGCAGTCGGGAATTTTGGGCAATGGGCGAAAGCCTGACCCAGCAACGCCGCGTGAAGGATGAAATCCCTCGGGATGTAAACTTCGCAAGAACGGGAAGAATAAGTAGGGGACAATACCCCCTATGATGACGGTACCGTTTGTAAGCTCCGGCTAACTCCGTGCCAGCAGCCGCGGTAATACGGGGGGAGCAAGCGTTGTTCGGATTTACTGGGCGTAAAGGGCGCGGAGGCGGCCAGCACAAGTCAGTTGTGAAATCACCGAGCTTAACTCGGAAAGGTCAAC
+
CCCCCGGGCEFGGGGGGGGDEGGFGGGGGGGGGGGGGGGGGFGGGGGGEGGGGCDFGG<FGFGGGDFGGGGGFGGGGGGGGGGFGGG@EGGDGGGFFFGGGFGGGGGFGGGGGEGDFEGGCFFFGFGGGGGGGGGGGGGG7FGCDF9FGGGGGG@FGGGGGGFGGFFGGGEGGFGGGDG@EFCGC:FF7F:*F@EFGGGG7C@>8>EED?8:8A5CCGGCC*;*+3CFE6@EC*/;7CF8EGGG*2CC8=ECGEGGFF495AFGF>ACCC<9:7*+287)7>3++0;*4*7-.7@F**019
@M03506:14:000000000-AKVR1:1:1101:7796:10287 1:N:0:33
CGAACTCCTACGGGAGGCAGCAGTCGGGAATTTTGGGCAATGGGCGAAAGCCTGACCCAGCAACGCCGCGTGAAGGATGAAATCCCTCGGGATGTAAACTTCGCAAGAACGGGAAGAATAAGTGAGGGTTAATATCTCTCGCGATGACGGTACCGTCTGTAAGCTCCGGCTAACTCCGTGCCAGCAGCCGCGGTAATACGGGGGGAGCAAGCGTTGTTCGGATTTACTGGGCGTAAAGGGCGCGTAGGCGGCCACCGCAAGTCGATTGTGAAATCTCCGGGCTTAACCCGGAAAGGTCAAC
+
CCCCCGGGGGGGGGGGGGGGGGGGGGGGGGGGGGGGGGFGGGGGGGGGGGGGGGGGGGGGGGGGGGGGGGGGDGGGGGGGGGGGGGGGGGGGGGGGGGGGGGGGGGGGGGGGGFFGGGGGGGGGGGGGEGGGGGGGCGGGGGGGGGGGGGGGGGGGGGGGGGGGCFGGGGGGFGGGGGGGGGGGGGGGGGGGGFEGGF9EGGGGG>EGGGGGGEGGEFGGGGGGGGFFGFGGGGGDGGGGGGEEGDED65:E5CGGGFDGGGGGCGGGEFEFGGGGFFDCC>3FFFCFBDF1>>FF64)6=
@M03506:14:000000000-AKVR1:1:1101:8460:10291 1:N:0:33
CGAACTCCTACGGGAGGCAGCAGTGGGGAATATTGCGCAATGGCCGAAAGGCTGACGCAGCGACGCCGCGTGTGGGATGAAGGCCTTCGGGTTGTAAACCACTGTCGGGGGGGGCGAATACTTGGCTTCGATAAGGAGACCAAGGGTGACGGTACCCCCAAAGGAAGCACCGGCTAACTCCGTGCCAGCAGCCGCGGTAATACGGAGGGTGCGAGCGTTGCTCGGAATTACTGGGCGTAAAGCGCACGTAGGCGGATTCTTAAGTCGGTGGTGAAATCCTGGAGCTCAACTCCAGAACTGC
+
CCCCCGGGGGGGGGGGGGGGGGGGGGGGGGGFGGGGGGGGGGGGGGGGGGGGGGGGGGGGGGGGGGGGGGFGGGGGGGGGGGGGGGGGGGGGGGGGGGGGGGFGGGGGGGGGGGGGGGGGGGGGGGGGGGGGGGGGGGGGGGGGGGGGGGGGGGGGGGGGGGGGGGGGGGGGGGGGGGGGGGGGGGGGGGGGFGGGGGGEGGGGGGGGGGGGGGGGGGEGGGGGGGGGGGGGGGGGGCCEGGGGGGGG*:FGFGGDE:F=FECFGGGGC<E5C>F?CFCFGFFGFFG??FF<FFFBFFFF?
@M03506:14:000000000-AKVR1:1:1101:9330:10296 1:N:0:33
CGAACTCCTACGGGAGGCAGCAGTGGGGAATATTGGACAATGGGCGAAAGCCTGATCCAGCAATGCCGCGTGAGTGAGGAAGACCTTAGGGTTGTAAAGCTCTTTCGGCGGGGACGATGATGACGGTACCCGCAGAAGAAGCCCCGGCTAACTTCGTGCCAGTAGCCGCGGTAATACGAAGGGGGCGAGCGTTGTTCGGATTTACTGGGCGTAAAGGGCGCGCAGGCGGTCATTTTTGTCGAGTGTGAAAGCCCCGGGCTTAACCTGGGAACTGCGCTCGAAACGGGATGACGAGAGATCG
+
CCCCCGGGGGGGGGGGGGGGGGGGGGGGGGGGGGGGGGGGGGGGGGGGGGGGGGGGGGGGGGGGGGGGGGFGGGGGGGGGGGGGGGGGGGGGGGGGGGGGGGGGGGGGGGGGGGGGGGGGGGGGGGGGGGGGGGGGGGGGGGGGGGGGGGGGGGGGGGGGGGGGGGGGGGGGGGGGGGGGGGGGGGGGGGGGEGCFGGGGEGGGGGGGFGGGGGGGGGEEEEEEEDGGGEG>9E+C?E9FEFGFGGDFFDGG4:55?3D3CCCEG=FG=4E@CFFEC:DD<@BGG><3176))0>).)1*.
@M03506:14:000000000-AKVR1:1:1101:3090:10344 1:N:0:33
CGAACTCCTACGGGAGGCAGCAGTTAGGAATTTTGGGCAATGGGCGAAAGCCTGACCCAGCAACGCCGCGTGAGCGATGAAGGCCTTCGGGTCGTAAAGCTCTTTTACCGGGGAAGATAATGACGGTACCCGGTGAATAAGCCCCGGCTAACTACGTGCCAGCAGCCGCGGTGATACGTAGGGGGCAAGCGTTGTCCGGATTTACTGGGCGTAAAAGGTTCGTAGGTGGCTCGTCCAGTCGAGCGTGAAATCTCCCGGCTTAACTGGGAGAGGTCGTTCGATACTAGCGGGCTCGAGGTCG
+
CCCCCGGGGGGGGGGGGGGGGGGGGGGGGGGGGGGGGGGGGGGGGGGGGGGGGGGGGGGGGGGGGGGGGGGGGGGGGGGGGGGGGGGGGGGGGGGGGGGGGGGGGGGGGGGGGGGGGGGGGGGGGGGGGGGGGGGGGGGGGGGGGGGGGGGGGGGGGGGGGGGGGGGGGGGGGGGGGGGGGGGGGGGGGGGGGCGGGGGGEEGGGGGGGGGGGC5:CECGFEG6CEGFGF5EGGGGDGGFGGGGGEGGGGFFFGG:EEGGG6*2AFGGGDGDDGGGGFGDCFFEFBFFFGF>>3@5.<<>3
@M03506:14:000000000-AKVR1:1:1101:6883:10352 1:N:0:33
CGAACTCTACGGGAGGCAGCAGTCGAGAATTTTTCTCAATGGGGGAAACCCTGAAGGAGCGACGCCGCGTGGAGGATGAAGGTCTTCGGATTGTAAACTTCTGTCATTGGGGAACAAGGTGCATACGTTAACTGCGTGTGCATTGATAGTACCCGAAGAGGAAGAGACGGCTAACTCTGTGCCAGCAGCCGCGGTAATACAGAGGTCTCAAGCGTTGTTCGGATTCATTGGGCGTAAAGGGTGCGTAGGCGGCGCGGTAAGTCGGGTGTGAAATCTTGGAGCTTAACTCCGAAACTGCATT
+
CCCCCGGGGGGGGGGGGGGGGGGGGGGGGGGGGGGGGGGGGGGGGGGGGGGGGGGGGGGGGGGGGGGGGGGGGGGGGGGGGGGGGGGGGGGGGGGGGGGGGGGGGGGGGGGGGGGGGGGGGGGGGGGGGGGGGGGGGGGGGGGGGGGGGGGGGGGGGGGGGGGGGGFGGGGGGGGGGGGGGGFGGGGGGGGGGGGGGGGGGGGGGGGGGGGGGGGGGEGFCEEGECFGGGGGGGEDGGGFCFGDCCGDGFGEDGGDGDGCFC>GCDFDCDC*::CF7*26CFFGGF>=>D>9)5.46?FFF
@M03506:14:000000000-AKVR1:1:1101:18926:10358 1:N:0:33
CGAACTCCTACGGGAGGCAGCAGTCGGGAATTTTTCGCAATGGACGAAAGTCTGACGCAGCAACGCCGCGTGAGGGATGACGGCCTTCGGGTTGTAAACCTCTTTTATCAGGGAAGATAATGACGGTACCTGATGAATAAGTCACGGCTAACTACGTGCCAGCAGCCGCGGTAATACGTAGGTGGCGAGCGTTGTCCGGATTTACTGGGCGTAAAGAGCGCGCAGGCGGTCGCTCAAGTCGAGTGTGAAAGCCCCCGGCTCAACTGGGGAGGGTCACTCGATACTGGTCGACCCGAGGGCC
+
CCCCCDEFG?FGCCFECF@;,6CCFGGGGEFGGG,FEE,CF<CFE@@BFCEFFEEC@FFEEFCEGGGCF@CCFF@:4CFAFFGGGCFG<:CGFFGAF<,B4B?EFGFCFFEG<+<F=9FFGFCFGCCFECC=DFAF9CFB9DFFF:+@F7<53>@CF:FGGGF:,@B*:CFC7*@,CB<:<C;<<:C*1*4<*<1FC@E5CB?2+2:+/@>*2;*+C8*8C*:**8?CC*8>*:EG+0*0:5:C70?*+<:7CGGGG)9):<*7:CFFGGDBC7>**9*195FEGFC96))-)83)7@).)
@M03506:14:000000000-AKVR1:1:1101:19976:10362 1:N:0:33
CGAACTCCTACGGGAGGCAGCAGTGGGGAATTGTTCGCAATGGGCGCAAGCCTGACGACGCAACGCCGCGTGGAGGATGAAGATCTTCGGGTCGTAAACTCCTGTCGAGCGGGACGAATGGTCCGCGACCTAATACGTCGCGGGAATGACGGTACCGCTAGAGGAAGCCCCGGCTAACTCCGTGCCAGCAGCCGCGGTAATACGGGGGGGGCTAGCGTTGTTCGGAATTACTGGGCGTAAAGGGCTCGGAGGCGGCCAACTAAGTCAGACGTGAAATCCCTCGGCTTAACCGAGGAACTGC
+
CCCCCGGGGFGGGGGGGGGGGGGGGGGGGGGGGGGGGGGGGGGGGGGGGGGGGGGGGGGGGGGGGGGGGGGGGGGGGGGGGGGGGGGGGGGGGGGGGGGGGGGGGGGGGGGGGGGGGGGGGGGGGGGGGDEGGGGGGGGGGGGGGGGGGGGGGGGGGGEGGGGGGGGGGGGGGGGGGGGGGGGGDGGGFGGGGGGGGEEGCCCGGGGGGGGGDGGGGGGGCCGGGGGFGFFGFGGGGECEGGGEDGGG*:CCDEGGE37<6AFFFGGF9DE>C>F?>?<<*8>5CFG).*96::>>4)/6/
@M03506:14:000000000-AKVR1:1:1101:14653:10415 1:N:0:33
CGAACTCCTACGGGAGGCAGCAGTGGGGAATTTTCCGCAATGGGCGAAAGCCTGACGGAGTGACGCCGCGTGTGGGACGAAGGCCTTCGGGTCGTAAACCACTGTCAGTGGGAAAGAAGGATGTCGATGCTAATACCATCGGCATTTGACGGTACCTGCAGGGGAAGCCCCGCCCCACTCTGTGCCCGCCGCCGCGCTCCGCCAGAGGGGGCACCCGTTGCCCGGCCTTCCCGGGCCCCAACGCCCCGCCGGCCGGCCCCCCACCCCGCCGCCCACCCCCCCCCCCCCACCCCCCCACCCC
+
CCCCCGGGGGGGGGGGGGGGGGGGGGGGGGGGGGGGGGGGGGGGGGGGGGGGGGGGGGGGGGGGGGGGGGGGGGGGGGGGGGGGGGGGGGGGGGGGGGGGFGF<EF<EB@ADC@EAAD@D<CF=F<+83F=3=BFGGFGG7>F35373,F<:36FG;,@CD,>*>**@FGG:*=F**=:F227,?F+*4*1=F8E8*1**1*;********:**/2**2/A+C***/*+2;0/**:**)*****2/:)***19:*):)))2:)1/>/)*9*)))/*18<)7@5/>>D:(>>13.).)8..>
@M03506:14:000000000-AKVR1:1:1101:13059:10460 1:N:0:33
CGAACTCCTACGGGAGGCAGCAGTGGGGAATTGTTCGCAATGGGCGCAAGCCTGACGACGCAACGCCGCGTGGAGGATGAAGACCTTCGGGTCGTAAACTCCTTTCGATCGAGACGAATGGCTTCCGGGTGAACAATCCGGGAGAATGACGGTACCGAGAGAAGAAGCCCCGGCTAACTCCGTGCCAGCAGCCGCGGTAATACGGGGGGGGCAAGCGTTGTTCGGAATTACTGGGCGTAAAGGGCTCGTAGGCGGCCAACTAAGTCAGACGTGAAATCCCTCGGCTTAACCGGGGAACTGC
+
CCCCCGGGGGGGGGGGGGGGGGGGGGGGGGGGGGGGGGGGGGGGGGGGGGGGGGGGGGGGGGGGGGGGGGGGGGGGGGGGGGGGGGGGGGGGGGGGGGGGGGGGGGGGGGGGGGGGGGGGGGGGGGGGGGGGGGGGGGFGGGGGGGGGGGGGGGFGGGGGGGGGGGGGFGGGGGGGGGGGGGGGGFFCFGGGGGGGGGGGGGGGGGGGGGG>EFGGGGEGGGGGGGGD<C7CFFGFGECEGGGGGGGGGGGGF55)::DGFFFCFGFGFDGFGCCEG*94>FFGGFGF2*1(>:>B)>4F=
@M03506:14:000000000-AKVR1:1:1101:11576:10475 1:N:0:33
CGAACTCCTACGGGAGGCAGCAGTCGGGAATATTGCGCAATGGACGAAAGTCTGACGCAGCAACGCCGCGTGAGCGATGAAGGCCTTCGGGTCGTAAAGCTCTTTTCGGGAGGATGAGGAAGGACAGTACTCCCGGAATAAGTCACGGCTAACTACGTGCCAGCAGCCGCGGTAAAACGTAGGTGACAAGCGTTATCCGGATTTACTGGGCGTAAAGCGCGTTCAGGCGGTTTGGCAAGTCGGGCATGAAATCTCCTGGCTCAACCAGGAGGCGCTGTCCGATACTTCCAGACTTGAGGGG
+
CCCCCGGGGGGGGGGGGGGGGGGGGGGGGGGGGGGGGGGGGGGGGGGGGGGGGGGGGGGGGGGGGGGGGGGGGGGGGGGGGGGGGGGGGGGGGGGGGGGGGGGGGGGGGGDGGGGGGGGGGGGGGGGGGGGGGGGGGGGGGGGGGGGGGGGGGGGGGGGGGGGGGGGGGGGGGGGGGGGFGGGFEFGGGGGGGGGGGGGGGGGGGGGGGGGGGGGGGGGGGCEGGGGGGGEEGGGGGGGFFGGGGGGGFGFGGFGG9@GGEGGGGGGGGGGFGGDDDDFFG>DGEFGF>CF7:?4??FFF3
@M03506:14:000000000-AKVR1:1:1101:11135:10483 1:N:0:33
CGAACTCCTACGGGAGGCAGCAGTGGAGAATATTTGACAATGGGGGCAACCCTGAAGCAGCGACGCCGCGTGAATGATGAAGGTCTTCGGGTTGTAAACCCCTTTTGTTGGGGACCAAGTCGAACGTAGTAACAAAACGAGCGTTGGTAGACTTAGAGCAAGCAGAGGCGGCAAAATGTAGGGGGCCAGCCGCGGTCGGAATTAGTGGGCGTGAATTGTGCGTAGGCGGTTGTCATAGTGGGGGGGGAGAGGCTGTCGCTAAACAGGTGAAAAGCACTTGGTACTAGGCGACTAGAGGCAC
+
CCCCCGGGGGGGGGGGGGGGGGGG8F6FGGG,EF<,,CFGGGGGGG+FFGGGGGG,,,CFF+CFGGGG7FGG,,,<FGGGGGG<FFGGGGGGGGGGGG9,+BF,F,,4,9BFGG7+A,B55C7+3@FG,+,,C,,,B,3+CF+3+@,3,,,37,,7,,,,,6*@F,**>CG**=,,,,2,,7*11*1:CG*41:5C***?/*+3+0+28@***2*+03<7+8*;**+:8?/:*<+<?70+****/**/*****//2+07C:**2+**2<*+0*2*+2/0;***00*00(102)8)//55))
@M03506:14:000000000-AKVR1:1:1101:26675:10498 1:N:0:33
CGAACTCCTACGGGAGGCAGCAGTGGGGAATATTGGACAATGGGCGCAAGCCTGATCCAGCCATGCCGCGTGGATGATGAAGGCCCTAGGGTTGTAAAGTCCTTTCGGCGGGGAAGATAATGACGCTACCTGCAGAAGAAGCCCCGGCTAACTTCGTGCCAGCAGCCGCGGTAATACGGGGGGAGCACGCGTTGTTCGGATTTACTGGGCGTAAAGGGCGCGTAGGCGGCCAGCGCAAGTCAGTTGTGAACTCTACGAGCCTAACTCGGAACGGTCCACTGACACTGCGCGGCTAGGGGGC
+
@CCCCGGGGFGEGGGGDDGDCEEEFG<FG7FEFGGGGCFFEC8@8@@FEEGGG@6C@FFFGFGGGGGEGGEFGECFGFFF9ECFDCDC<EFEGCFECA?99BFGFCCEGGGCF:+FFG9FGCFFC+3@>>,3<CCA:8>CC,,@EGGGGF<FGGFF<FFGA<@F7CG>F77*=<F2CCGEC8E*:28**:C2?EGFCE>/:/<+++<EF*:?C**3+*;CEEG55CECCDCD*::CC:D9++<AFG+*29++22+21)*1*26CF*9**/*.9*/*)19**1)+3)**())()))))0)))
@M03506:14:000000000-AKVR1:1:1101:16023:10501 1:N:0:33
CGAACTCCTACGGGAGGCAGCAGTGGGGAATCTTGCGCAATGGCCGCAAGGCTGACGCAGCGACGCCGCGTGTGGGATGACGGCCTTCGGGTTGTAAACCACTGTCGGGAGGAACGAATACTCGGCTTCGAATAGGAGCCCGAGGGTGACGGTACCTCCAAAGGAAGCACCGGCTAACTCCGTGCCAGCAGCCGCGGTAATACGGAGGGTGCGAGCGTTGTCCGGAATCACTGGGCGTAAAGGGCGCGTAGGTGGCCCGTTAAGTGGCTGGTGAAATCCCGGGGCTCAACTCCGGGGCTGC
+
CCCCCGGGGGGGGGGGGGGGGGGGGGGGGGGGGGGGGGGGGGGGGGGGGGGGGGGGGGGGGGGGGGGGGGGGGGGGGGGGGGGGGGGGGGGGGGGGGGGGGGGGGGGGGGGGGGGGGGGGGFGGGGGGGGGGGGGGGGGGGGGGGGGGGGGGGGGGGGGGGGGGGGGGGGGGGGEGGGGGGGGGDGGGGGGGGGGGGEEEFGGGGGGGGGGGGGGGGGGGGGGGGGDGGFGCFGFGGGGGGGGGGGGGECEEGGGGF>DD6EGGGGG:CDGFF>DCFFGFGEFGG@FFFF@A@>DFFE3>)
@M03506:14:000000000-AKVR1:1:1101:28624:10506 1:N:0:33
CGAACTCCTACGGGACGCAGCAGTTAGGAATCCTGGACAATGGGCGCAAGCCTGATCCAGCCATGCCGCGTGAGTGATGAAGGCCTTAGGGTTGTAAAGCTCTTTCAGCGGGGAAGATAATGACGGTACCCGCAGAAGAAGCCCTGGCTAACTTCGTGCAAGCAGCCGCGGTAATACGAAGGTGGCTAGCGTTGCTCGGAATCAATGGGCGTAAAGCGAACGTAGGAGGATTCTTAAGTCAGGGGTGAAATCCTGGAGCTCAACTCCAGAACGGCCTTAGATACTGGGAATCTCGAGTTCG
+
CCCCCGEGFG?FGG@CFFGGGGGGGFF@EFGGC9FDEEFEGGFGGGGGGGGGGF?EFGG9,FEEFGFCEGGGCFFGGCEFFGGFGFC<<AGEECCFFGG<?FD<<EEEDFGGGGGGA<FEFFGFCFF<3AF:+@C+BFGC,<CF,><,@FEFGG9C:C@<DEGC@6<>@FEF@FG@>*6<7B,<@BF98:C*=B8>C7CEGGC9,+>8CDC2***<+:/*/?2:;8+28*0++3++<::0<C6C*2**+++3*AC48>*2+<**0:+7A*0)1*)2*0*;*19<FFC)79)5=?F45*)08
@M03506:14:000000000-AKVR1:1:1101:10804:10550 1:N:0:33
CGAACTCCTACGGGAGGCAGCAGTGGGGAATCTTGGACAATGGGGGCAACCCTGATCCAGCGATGCCGCGTGGGTGAAGAAGGCCTTCGGGTTGTAAAGCCCTTTAGGCTGGGAAGAAGTGTACGGGGTGAATAACCCTGTATGTTGACTGTACCAGCAGAATAAGCACCGGCAAACTCTGTGCCAGCAGCCGCGGTAATACAGAGGGTGCGAGCGTTAATCGGATTTACTGGGCGTAAAGGGCGCGTAGGCGGTTATATGAGTGGGATGTGAAAGCACCGTGCTTAACCTGGGAAGTGCA
+
CCCCCGGGGGGGGGGGGGGGGGGGFGFGGDGGGCFFDGGGGGGGGGGGGGGGGFGGGGGGGGGGGGGGGGFGGG@FFGGGGGGGGGGGGGGGGGGGGGGGGGGGGGGGGCFGGEFGGGGEFGG9FGGGGDFFCGEFEGGFFB<FGFFDFFGDGGGGGGGGCGFC=C9,>@FGG7*5,>DGGGGGGGCECCFCFGGGE@CE+BE@7CF7;CDGCEED??EGDFGGCE>CFFGGGCCEEE75<AEEGEGG5CG?CEC<5=C7C::+:*59+1<FCD7:<)99C)5AFFFB)>1445>6<?66/
@M03506:14:000000000-AKVR1:1:1101:7580:10559 1:N:0:33
CGAACTCCTACGGGAGGCAGCAGTGGGGAATTTTTCGCAATGGGGGAAACCCTGACGAAGCAACGCCGCGTGGAGGATGAAGGCCTTCGGGTCGTAAACTCCTGTCGACCGGGACGAACGCTATTGGACCCAATACGTCCGATAGTCGACTGTACCGGTGGAGGAAGCCACGGCTAACTCTGTGCCAGCAGCCGCGGTAATACAGAGGTGGCAAGCGTTGTTCGGAATTACTGGGCGTAAAGGGCGCGTAGGCGGTCTCGTAAGTCCCGTGTGAAATCCCTCGGCTCAACTGAGGAATGGG
+
CCCCCGGGGGGGGGGGGGGGGGGFGGGGGGGGGGGGGGGGGGGGGEGGGGGGGFGGGGEGGGGGGGGGGGGGGGGGEGGGGGGGFGGGGGDGGGGGFGGGGGGGGGGGGGGGGGEGGGGGGGGGFFGGG8FGGGGFGGFGGGGGGGGGGGGGGGFGEGGGGGGD>FDFGFGGGGGFGGFFGGFGFB,>CCCGFEE>C?E5CFD7CGGCCFFCGFGGG88:=F7C58*C@7AF:+:CEEC=5CGCGG*)/:>E6/:D85077**/+0+***:8F=C9:@<<74)AE5C6,5=>?65))))).
@M03506:14:000000000-AKVR1:1:1101:23724:10564 1:N:0:33
CGAACTCCTACGGGAGCCAGCAGTCGGGAATTTTGGGCAATGGGCGAAAGCCTGACCCAGCAACGCCGCGTGAAGGATGAAATCCCTCGGGATGTAAACTTCGCAAGAATGGGAAGAATTAGTAGGGGCTAATACCCTCTATGATGACGGTACCATTTGTAAGCTCCGGCTAACTCCGTGCCAGCAGCCGCGGTAATACGGGGGGAGCAAGCGTTGTTCGGATTTACTGGGCGTAAAGGGCGCGTAGGCGGTCAGCTCAAGTCAGTTGTGAAATCTCCGGGTTTAACTCGGAAAGGTCAAA
+
CCCCCGGGGGGGGGGGGGGGGGGEGGGGDGGGGGGGCFFGGGGGGGGGGGGGGFGGGGGGGGGGGG@CEGGGGGGGGG8FFGGFGGGGGGGCFGGG9FGGGGGGGGD8FFEFGEFEGGGGFGGFGGGDGGGGGGFGGGGGGGGFGGFGGGGGGG,@EGGGC9FGGFGD77CCFF9:><FEGCF?FGFDFGEGGF*=CBFGG>CGDGGGCCCGGGGDC5:CEC*:<7CFF6CCEG8?CGGDCC:C:EEGGDGGGGG4+)*2<A*++*02+906770<:9/75))1+97*6CB(0).)1*7*/
@M03506:14:000000000-AKVR1:1:1101:22666:10607 1:N:0:33
CGAACTCCTACGGGAGGCAGCAGTCGGGAATTTTGCCCAATGGACGAAAGTCTGAGGCAGCAACTCCGCGTGAGGGACGAAGGCCTTCGGGTCGTAAACCTCTTTTCTCAGGGAAGATCCAAGACGGTACCTGAGGAATAAGCCACGGATAACTACGTGCCAGCAGCCGCGGTAATACGGAGGTGGAGAGCGTTGTCCGGATTTACTGGGCGTAACGAACGGGCAGGCGGCTGCGCAATTACGATGTGCAAGCTGCCGGCTAAACTGGGAGATGACAATGGAAAATGATCGGCTGGAAGGG
+
@@CCCCFGGGGGGGECEGGGGGFFFGGGGGGGCGCCFGGFGGG<FGCC@B<CC<A,<@:@7@FFEGFEGGF@,8CF7C7:FF7EFFGDFGGGEEGDG<EEFFFGCE?E<<FDF7AFGF5,85AFFC@FE>?BF8<D@<BCCF93<CCF++@B,@FGC<3:+>F7F:3DCE<7*15,FC:**=1**6*,21<<1C@*5?*:*3*BFGFFGG>**1;/A***8***:/*2?:5?8*/2/:7+++*21:0?+<<076+0A7))***+32CCFG5B<**+2***2**+*/2/)00()))..?:B5
@M03506:14:000000000-AKVR1:1:1101:4420:10615 1:N:0:33
CGAACTCCTACGGGAGGCAGCAGTGGGGAATATTGGACAATGGGCGCAAGCCTGATCCAGCAACGCCGCGTGGAGGATGAAGGTCTTCGGATCGTAAACTCCTGTCAGACGGGACGAAGGCAGCCGGGTGAACAACCCGTCGGCTTGACGGTACCGTCAGCGGAAGCCCCGGCTAACTCCGTGCCAGCAGCCGCGGTAATACGGAGGGGGCGAGCGGTAATCGGAAGTCTTGGGCGTAAAGGGCGCGTAGGGGGCGTGGTAAGTTAAAGGCGCAGTCCCTCGGTCCAACTGAGGAACTGCC
+
CCCCCGGF-C@@-CC@@E;F@FGECFF@F@FFEAF,E@,,;F<CF@+66FDFDCFA<CE6@FEC@@B@C@8C66C::FGGDFG<,5CFF=:FG794:D?F9AE<?FCFF,@7C+CFC4BFGCFGF+:BFF7,,D<,38+38><:<FE7CGCFF<FE:BCC,*<<:FFF**17**CC<,?@F<4<F::C8FCG>5C5C5C7A9EE5*:EED**/:5C*/*23988*8*<++3<+/8C7***395*2:EGEEE*9CC):))*23>7+0<:+**))))**0*:CB:1*.0=:5)-))/7>?=?8
@M03506:14:000000000-AKVR1:1:1101:15347:10631 1:N:0:33
CGAACTCCTACGGGAGGCAGCAGTCGGGAATTTTGGGCAATGGGCGAAAGCCTGACCCAGCAACGCCGCGTGAAGGATGAAGTCCCTCGGGATGTAAACTTCGCAAGAACGGGAAGAATAAGCCGGTGCTAACACCATCGGCGATGACGGTACTGTTTGTAAGCTCCGGCTAACTCCGTGCCAGCAGCCGCGGTAATACGGGGGGAGCAAGCGTTGTTCGGATTTACTGGGCGTAAAGGGCGCGTAGGCGGCCACCGCAAGTCGACTGTGAAATCTCCGGGCTTAACTCGGAAAGGCCAGC
+
CCCCCGGGGGGGGGGGGGGGGGGGGGGGGGGGGGGGGGGGGGGGGGGGGGGGGGGGGGGGGGGGGGGGGGGGEGGGGGGGGGGGGGGGGGGGGEFGGGGGGGGGGGGGGGGGGGGGGGGGGGGGGGGGGGGGGGGGGGGGGGGGGGGGGGGGGGGGGGGGGGGGGGGGGGGGGGGGGGGGGGGGGGGGGGGGGGCEG9CED>CEGGGG5@FCC8CEEG?EGEGGGFGGGGGGGGC8FGCEGGGGGEGDFGGGGGFGG>CDGGFGEGCDCFG4:CF+:?GC3>DFF*2*6759DB45)05>5
@M03506:14:000000000-AKVR1:1:1101:11653:10675 1:N:0:33
CGAACTCCTACGGGAGCCAGCAGTGGGGAATGTTGGACAATGGGGGCAACCCTGATCCAGCAATGCCGCGTGAGTGATGAAGGCCTTCGGGTTGTAAAGCTCTTTTGCCAGGGACGATGATGACGGTACCTGGAGAATAAGCCCCGGCTAACTTCGTGCCAGCAGCCGCGGTAATACGAAGGGGGCAAGCGTTGTTCGGAATTACTGGGCGTAAAGGGCGCGTAGGCGGCTTATCAAGTCAGGCGTGAAATTCCCGGGCTCAACCTGGGGGCTGCGCTTGCTACTGATGAGCTTGAATGCG
+
CCCCCGGGGGGGGGGGGGGGFGGGGGGGGGGGGGGGGGGGGGGGGGGGGGGGGGGGGGGGGGGGGGGGGGGGGGGGGGGGGGGGGGGGGGGGGGGGGGGGGGGGGGGGGGGGGGGGGGGGGGGGGGGGGGGGGGGGGGGGGGGG7FEGGGGGGGGGGGGGGGGGGGGGGGGGGGGGGGGGGGGEEGGGGFGBFG@@FGGGGGGGGC@FGGGEEG5FGGGGGGGDGGGGGGGGDDCGGGGGCGGC=**9C?FF7CG3CE3)2?6EC47CCCE7)//>55CF**/<0?DFAC;>*0<5;F4*)
@M03506:14:000000000-AKVR1:1:1101:19772:10717 1:N:0:33
CGAACTCCTACGGGAGGCAGCAGTAGGGAATCTTGCGCAATGGGGGAAACCCTGACGCAGCGACGCCGCGTGCGGGATGAAGGCCTTCGGGTCGTAAACCGCTTTCAGCAGGGACGAAATTGACGGTACCTGCAGAAGAAGGCCCGGCCAACTACGTGCCAGCAGCCGCGGTGATACGTAGGGGTCTAGCGTTGTCCGGTATTCTTGGGCGTAAAGAGCTCGTAGGCGGTTCGGCAAGTCGGATGTGGAATCTCCCCGCTTAACGTGGTGGGGCCATTCGTAACTTCCTGGCATGCATTCC
+
CCCCCEFGG<DGEEGGGGEGGGGFEFGDFGGGGG<CGGBFGGFFGGGGEFGGG8EFGGGGGCEFDEGEGGFGFGGGEECCFGGGGFGGGGGGGGGF8DGGGGGGGG<FGGGGGCDFGG@EG9FGGGGGGGFGGCFGFGFGGFGGFGGGGGGGGGGGF>CFFGG7FCFFE<::FFGCGG:9CEDEG8;CFCCCG8EFCEG*/;@++<CFFGE*:C*<9C8AFE=8CGFCCEGGG=***8:C==:5*++*+0+<*3<*1)7C7CCC775</*277<7*>6*:*7)*:***-*)()*))***1/
@M03506:14:000000000-AKVR1:1:1101:15615:10723 1:N:0:33
CGAACTCCTACGGGAGGCAGCAGTAGGGAATCTTGGACAATGGACGAAAGTCTGATCCAGCGACGCCGCGTGGGGGACGAAGGCCCTCGGGTTGTAAACCCCTGTTGTTGGGAAAGAAGCCGGGCGCATAGCCCGGTGACGGTACCCAACGAGGAAGCCCCGGCTAACTACGTGCCAGCAGCCGCGGTAAGACGTAGGGGGCGAGCGTTATCCGGATTCACTGGGCGTAAAGGGCGCGCAGGCGGCTACGTAAGTCCGGCGTGAAATCCCATGGCTTAACTGTGGAACTGCGTCGGATACT
+
CCCCCGGGGGGGGGGGGGGGGGGGGGGGGGGGGGGGGGGGGGGGGGGGGGGGGGGGGGGGGGGGGGGGGGGGGGGGGGGGGGGGGGGGGGGGGGGGGGGGEGGGGGGGGGGGGGGGGGGGGGGGGGGGGGGGGGGGGGGGGGGGGGGGGGGFGGGGGGGGGGGGGGGGGGGGGFGGGGGGCFFGGGGGGGFGGGFFGEGEGGGGGGECGGFFGGGGDGGGGGGGGGGGGDGGGGGGGGGGGGGGGGGGGGGGFFGGGEGGE7DECFFGFGG?GFGGFFG>79FGG*9<4CFB:EE:B>@?*
@M03506:14:000000000-AKVR1:1:1101:28575:10785 1:N:0:33
CGAACTCCTACGGGAGGCAGCAGTCGAGAATTTTTCTCAATGGGGGAAACCCTGAAGGAGCGACGCCGCGTGGAGGATGAAGGTCTTCGGATTGTAAACTCCTGTCATTTGGGAACAAGGTGTGCGCGTTAACTGCGCGCGCATTGATAGTACCAGAAGAGGAAGAGACGGCTAACTCTGTGCCAGCAGCCGCGGTAATACAGAGGTCTCGAGCGTTGTTCGGATTCAGTGGGCGTAAAGGGTGCGTAGGCGGCGCGGTAAGTCGGGTGGGAGATTTCGAGGATGAAGTTGGAAACTGGAG
+
9BCCCGGGD9FFEGGEGDGEFGGFFFFGFCFGGEE8EFCFGGGGGD>F<FF@FGEFFDEFF:CE@G7FFGEFGGGGGEFFCAFGFDGFFGCFGGA<FGGGEFGGGFAFF<F9@@FD8DFFFGGGDF>FGGG<8EFFFEFCGEGCFGGFGGGAE9DFEGGGG>ADGGGGEGE<CGG?EGGGFCGCGE78B+4C:FG@CEC9CFF9?CE6<7+0:*C?CC?80:**280++32;FFE=C57+<CEGAE*1?E<ED5C385>>5<00C<EGG5=>*10+**9**..3+9716**56**0*0).0
@M03506:14:000000000-AKVR1:1:1101:25290:10809 1:N:0:33
CGAACTCCTACGGGAGGCAGCAGTCGGGAATTTTGGGCAATGGGCGAAAGCCTGACCCAGCAACGCCTCGTTAAGGTTGAAATCCCCCGGGATGTAAACTTCGCAAGAACGGGAAGAATAAGTGAGGGTTAATATCTCTAGCGAGGACGGTACTGTTTGTAAGCTCCGGCTAACTCCGTGCCAGCAGTCGCGGTAATACGGGGGGAGCAAGCGTTGTTCGGATTTACTGGGCGTAACGTGCGCGTAGGCGGCCTCCGCCAGTCAGTTGTAAAAGCTCCGAGCTTAACTCGGAAAGGACAAC
+
9<C@CFCGGFGGCF7@@FGFDDDFCG7:FEFEF9<@FE@FGG@C<:FFF78FG,<8,6C<,CE@F7@,8FF,,,6,6:,,CFAEC<,+8>CGGCFA<EG,<F7BC:FGG8>@7+6CEDFF,BEG9DFCFDEDFFGG<F9,B<@FGCGG>7<>C3F3=>:DFFCFG<F<F@F735DF7CFFGFF?GCG,6<<*<<EF?CCEEG**:CEGCF6CC8C8C*<:8*A*<<<+3+/;E7:EEE4CEECCE**9EE=:1**9:)*1*0*<C2<7?77/*0990)*9)>>6?=:6)/<()7).)7))0
@M03506:14:000000000-AKVR1:1:1101:11828:10817 1:N:0:33
CGAACTCTACGGGAGGCAGCAGTGGGGAATTTTGGACAATGGGGGCAACCCTGGTCCAGCAATGCCGCGTGTGTGAAGAAGGCCTTCGGGTTGTAAAGCACTTTTGTCCGGAAAGAAATGGCCTGGGCTAATACCCTGGGTCGATGACGGTACCGGAAGAATAAGCACCGGCTAACTACGTGCCAGCAGCCGCGGTAATACGTAGGGTGCGAGCGTTAATCGGAATTACTGGGCGTAAAGCGTGCGCAGGCGGTTTTGTAAGACAGGCGTGAAATCCCCGAGCTCAACTTGGGAATGGCGC
+
CCCCCGGGGGGGGGGGGGGGFFFFGGGGGGGGGGGGGGGGGGGGGGGGGGGGGGGGGGGGGGGGGGGGGGGGGGGGGGGGGGGGGGGGGGGGGGGGGGGGGGGGGGGGGGGGGGGGGGGGGGGGGGGGGGGGGGGGGGGGGGGGGGGGGGGGGGGGGGGGGGGGGGGGGGGGGGGGGGGGGCGGGGGGGGGGGGGBCEGGGGDCBEEGGGGEGGGD?8*<FGGG5FGGGGGGFGG8EGFGFGGGGGGGGGGGG/>D:>GG+:C?FFGGGCE@3:>F*9DGGBDEFF7@<GFFFFF4FF455
@M03506:14:000000000-AKVR1:1:1101:15765:10819 1:N:0:33
CGAACTCCTACGGGAGGCAGCAGTAGGGAATCTTGCACAATGGGCGCAAGCCTGATGCAGCGATGCCGCGTGAGGGATGAAGGCCTTCGGGTCGTAAACCTCTTTCAGTAGGGAAGAAGCCACGGGTCACCGTGGTGACGGTACCTGCAGAAGAAGCCCCGGCTAACTACGTGCCAGCAGCCGCGGTAAAACGTAGGGGGCAAGCGTTGCCCGGAATCACTGGGCGTAAAGCGGGTGTAGGCGGTTCCTTAAGTCGGATGTGAAATCCTACGGCTCAACCGTGGAACTGCATCCGACACTG
+
CCCCCGGGGGGGGGGGGGGGGGGGGGGGGGGGGGGGGGGGGGGGGGGGGGGGGGGGGGGGGGGGGGGGGGFFGGGGGGGGGGGGGGGGGGGGGGGGGGGGGGGGGGGGGFGGGGGGGGGGGGGGGGGGGGGGGGGGGGGGGGGGGGGGGGGGGGGGGGGGGGGGGGGGGGGGGGGGGGGGGGGGGGFEECFGGGGGGGGGGGFGFGGGGGGGEGGGGGGGGGGFGGGGGGGGGGG=EEGGGGGECEEDGGF?FF?DG@GG6CFGGGGGGGGEGGGGFFGGGB7C:@F??FF9=FEFFEEF?
@M03506:14:000000000-AKVR1:1:1101:16796:10826 1:N:0:33
CGAACTCCTACGGGAGGCAGCAGTGGGGAATATTGGACAATGGGCGCAAGCCTGATCCAGCCATGCCGCGTGAGTGATGAAGGCCCTAGGGTTGTAAAGCTCTTTCGGCGGGGAAGATAATGACGGTACCCGCAGAAGAAGCCCCGGCTAACTTCGTGCCAGCAGCCGCGGTAATACGAAGGGGGCTAGCGTTGCTCGGAACCACTGGGCGTAAAGCGCACGTAGGCGGGTTGCTAAGTCGGGGGTGAAATCCTGGAGCTCAACTCCAGAACTGCCTTCGATACTGGCGACCTTGAGTCCG
+
CCCCCGGGGGGGGGGGGGGGGGGGGGGGGGGGGGGGGGGGGGGGGGGGGGGGGGGGGGGGGGGGGGGGGGGGGGFGGGGGGGGGGGGGGGGGGGGGGGGGGGGGGGGGGGGGGGGGGGGGGGGGGGGGGGGGGGGGGGGGGGGGGGGGGGGGGGGGGGGGGGGGGGGGGGGEGGGGGGGGGGGGGGGGGGGGGGGGGGGGGGGGGGGGGGGDGGGGGGGGGGGGGGGGGGCGGGGGGGGGGGGGGDGGFG7FDCFGGFG*<CFGCFFGGG6<FGGGCFGGGF4E:@FF>D>9BFFFF97=D
@M03506:14:000000000-AKVR1:1:1101:6018:10828 1:N:0:33
CGAACTCCTACGGGAGGCAGCAGTTAGGAATTTTGTGCAATGGGGGAAACCCTGACACAGCCACGCCGCGTGCGGGATGAAGGCCCTCGGGTCGTAAACCGCTTTTCTCGAGGAAGACGCCCGACGGTACTCGAGGAATAAGCAACGGCTAACTACGTGCCAGCAGCCGCGGTAATACGTAGGTTGCGAGCGTTGTCCGGATTTACTGGGTGTAAAGCGCGCGCAGGCGGTTTTGAAGGTCCACGGTGAAAGCTCCCGGCCCAACTGGGAGAGGCCCGTGGAAACTTCAAGACTTGAAGGG
+
CCCCCGGGGGFGFGGGGGGGGGGGGGGGGGGGGGGGGGGGGGGGGGGGGGGGGGGGGGGGGGGGGGGGGGGGGGGGGGGGGGGGGGGGGGGGGGDGGGGGGGGGGGGGGGGGGGGGGGGGGGGGGGGGGGGGGGGGFGGGGGGGGGGGGGGGGGGGGGGGGGGGGGGFGGGGFGGGGGGFGGGGGGGGGGGGGGGGGGEGGEGGGGEFGGGG8FFEDCGGGGGDGGGGGGGGGGGEGDDFFGGGGGGGGG?FFC+9EDGGG=5CEGGGGGGDGDG5C@DDD>FC6@:4-:@AFF6?/)=?)
@M03506:14:000000000-AKVR1:1:1101:16426:10842 1:N:0:33
CGAACTCCTACGGGAGGCAGCAGTAAGGAATCTTCCACAATGGGGGCAACCCTGATGGAGCAACGCCGCGTGCAGGATGAAGGCCCTCGGGTCGTAAACTGCTTTTATGAGTGAAGAATATGACGGTAACTCATGGATAAGCACCGGCTAACTACGTGCCAGCAGCCGCGGTCATACGTAGGGTGCAAGCATTATCCGGAGTGACTGGGCGTAAAGAGTTGCGTAGGCGGTCCGTAAAGCGAATAGTGAAACATGGTGGCTTAACCATCAGACTATTATTCGAACTCACGGACTCGAGAGG
+
CCCCCGGGGGGGGGGGGGGGGGGGGGGGGGGGGGGGGGGGGGGGGGGGGGGGGGGGGGGGGGGGGGGGGGGGGGGGGGGGGGGGGGGGGGGGGGGGGGGGGGGGGGGGGGGGGGGGGGGGGGGGGGGGGGGGGGGGGGGGGGGGGGGGGGGGGGGGGGGGGGGGGGGGGGGFGGGGGGGGGGGFGGG;<FGG@FGGGGGGGGGGGGGGGGG:CEGGDCCCFFEEEGCEEEE?EEGGEGFGGGE5*9<7?FFG*7<C<@D:FGFFGGGGFC9?<7C7C?CF:49FGFGFFGFB@@450547)
@M03506:14:000000000-AKVR1:1:1101:10545:10847 1:N:0:33
CGAACTCCTACGGGAGGCAGCAGTAAGGGATATCGCGCAATGGGCGAAAGCCCGACGCAGCAACGCCGCGTGGAGGATGAAGGCCTTCGGGTTGTAAACTTCTTTGGCTGGGGACGAGGAAGGACGGTACCCAGCAAACAAGTCACGGCTAACTACGTGCCAGCAGCCGCGGTAAAACGTAGGTGGCAAGCGTTATCCGGAATTACTGGGCGTAAAGGGTGTGCAGGCGGGGAAGCAAGTGGTGTATGAAATCTCCCAGCTTAACTGGGATAGGTTATGCCAGACTGCTTTTCTAGAGGAC
+
CCCCCGGGGGGGGGGGGGGGGGGGGGGGGGGGGGGGGGGGGGGGGGGGGGGGGGGGGGCGGFGGGGGGGGFGGGGGGGGGGGGGGGGGGGGGGGGGGGGGGGGGGGFGGGGGGGGGGGGGGGGGGGGGGGGGGGGGGGGGGGGGGGGEGGGGGGGDCG@CFGGGGFGGEGGGGGGGGGGGGGGGGGGGGGGGGGGGGGGGGGGGGGGGGGGGGGGGGGEEGGDGFGFEGGEDEGGFG?FCFGGFEFGGGGFGGCFGGFGFG7FFGGFFGFFFFGGG=?FGF?66/9FFAC@)@FFFFFF4)
@M03506:14:000000000-AKVR1:1:1101:21422:10879 1:N:0:33
CGAACTCCTACGGGAGGCAGCAGTGAGGAATTTTCGTCAATGGTCGCAAGACTGAACGAGCAACGCCGCGTGCTGGAAGAAGGTTTTCGGATCGTAAACAGCTTTTCGAGAGGACGAGAATGGACGGTACTTTCGGAAGAAGCCCCGGCTAACTACGTGCCAGCAGCCGCGGTAATACGTAGGGGGCGAGCGTTGTCCGGAGTTACTGGGCGTAAAGGGCGCGTAGGCGGCCGGATCAAGTTTGGAGTGACAGGGCTCGGCTTAACTGAGCCAGGCCTTCACAAACTGGCCGACTGGAGGC
+
CCCCCGGGGCGGGGGGGGGGGGGGCFGGGFFFGGGGGGGGGGGGGGGGGGGGGGGGGFGGGGGGGGGGGGGGGGGGGGGGGGGGGGGGGGGGGGGGGGGGGGGGGGGDGDGGDEGGGGGGGGGGGGGGFGGGGGGDGCEGGGGGGGGGGGGFGGGGGGGGGGGGGGGGCC<FFCFFGGGGGFGGGEGGGGGGGGCGGGGG*:EGFGGCFFCGGD8EGGCCCDCGEGGG>EE>EE=EEF4FCGDGG6CCGGFC45CDGFCGDFD?FGGGGGGF>F:CCFCCG*9+:>:?>F:6:BB>4<>))
@M03506:14:000000000-AKVR1:1:1101:3833:10879 1:N:0:33
CGAACTCCTACGGGAGGCAGCAGTCGAGAATTTTTCTCAATGGGGGAAACCCTGAAGGAGCGACGCCGCGTGGAGGATGAAGGTCTTCGGGTTGTAAACTCCTGTCATTTGGGAACAAGGCTTTTCGGTTAACTGCCGAGAAGTTGATAGTACCAGAAGAGGAAGAGACGGCTAACTCTGTGCCAGCAGCCGCGGTAATACAGAGGTCTCAAGCGTTGTTCGGATTCATTGGGCGTAAAGGGTGTGTAGGTGGCGCCGTAAGTCGGGTGTGAAATTTCGGAGCTTAACTCCGAAACTGCAT
+
CCCCCGGGGGGGGGGGGGGGGGGGGGGGGGGGGGGGFGGGGGGGGGGGGGGGGGGGGGGGGGGGGGGGGGGGGGGGGGGGGGGGGGGGGGGGGGGGGGGGGGGGGGGGGGGGGGGGGGGGGGGGGGGGGGGGGGGGFGGGGGGGFGGGGCGGGGGGGGGGGGDFFEFGGGGGDEGCGFGGGGGGFFGGGGGGGGGGGGGGGGGFEGGGGGGGGGEGGDEGGGGEGGGGGCCFGGGG=ECE?EGG*:/:CCGGGGGDEFG3:E7FGGGGGGGBGC>?FFGG3)8=69C?>G@6>>55==6?7
@M03506:14:000000000-AKVR1:1:1101:5455:10882 1:N:0:33
CGAACTCCTACGGGAGGCAGCAGCTAGGAATCTTGGGAATGGGCGAAAGCCTGACCCAGCAACGCCGCGTGGGCGATGAAGGCCTTCGGGTCGTAAAGCCCTTTTGCAGGGGAAGATGATGACGGTACCCTGCGAATAAGCCACGGCTAACTACGTGCCAGCAGCCGCGGTAATACGTAGGTGGCAAGCGTTGTCCGGATTTACTGGGCGTAAAGGGCGTGCAGGCGGTTGGTTAAGTCCAGGGTGAAAGCTCCCGGCTCAACTGGGAGAGGTCCTTGGATACTGGCCGACTTGAGGGAGG
+
CCCCCGGGGGGGGGGGGGGGGGGGGGGGGGGGGGGGGGGGGGGGGGGGGGGGGGGGGGGGGGGGGGGGGGGGGGGGGGGGGGGGGGGGGGGGGGGGGGGGGGGGGGGGGGGGGGGGGGGGGGGGGGGGGGGGGGGGGGGGGGGGGGGGGGGGGGGGGGGGGGGGGGGGGGGGGGGGGGGGGGGGGGGGGGGGGGGGGGDEGFGGGGGGGGGGGGGGGGGGGGGCFGGGGGGGGGGGGGGGGGGGCEGGCGGGGGCGDDDGFFGGGGGGGCGE6C4CFFGGFFFGGFFF>DB9DFFFFFDDF
@M03506:14:000000000-AKVR1:1:1101:7485:10902 1:N:0:33
CGAACTCCTACGGGAGGCAGCAGTCGGGAATTTTGGGCAATGGGCGAAAGCCTGACCCAGCAACGCCGCGTGAAGGATGAAATCCCTCGGGATGTAAACTTCGCAAGAATGGGAAGAATTAGTAGGGGTTAATACCCCCTATGATGACGGTACCATTTGTAAGCTCCGGCTAACTCCGTGCCAGCAGCCGCGGTAATACGGGGGGAGCAAGCGTTGTTCGGATTTACTGGGCGTAAAGGGCGCGTAGGCGGTCAGCACAAGTCAGTTGTGAAATCTCCGGGCTTAACTCGGAAAGGTCAAC
+
CCCCCGGGGGGGGGGGGGGGGGGGGGGGGGGGGGGGGGGGGGGGGGGGGGGGGGGGGGGGGGGGGGGGGGGGGGGGGGGGGGGGGGGGGGGGGGGGGGGGGGGGGGGGGGGGGGGGGGGGGGGGGGGGGEGGGGGGGGGGGGGGGGGGGGGGGGGGGGGGGGGGGGGGGGGGGGGGGGGGGGGGGGGGGGGGGGGGGGGGGGGGGGGGGGGGG8CEGGGGGGGGGGGGGFGFGEGG=EDDGGGG=55CEEEECGFFEFG4=<FGGGCCGGGFGGGGGFDDDFB>CBGF>DEB)7>)9?F**
@M03506:14:000000000-AKVR1:1:1101:19464:10905 1:N:0:33
CGAACTCCTACGGGAGGCAGCAGTGGGGAATTTTGCGCAATGGGGGAAACCCTGACGCAGCAACGCCGCGTGGAGGATGAAGTCCCTTGGGACGTAAACTCCTTTCGACCCGGACGATAATGACGGTACGGGTGGAAGAAGCCCCGGCTAACTTCGTGCCAGCAGCCGCGGTAATACGAGGGGGGCAAGCGTTGTTCGGAATTATTGGGCGTAAAGGGCGCGTAGGCGGTGCGGTAAGTCACCTGTGAAATCTCCGGGCTTAACTCGGAGCCTGCAGGCGAAACTGCCGTGCTTGAGTGTG
+
CCCCCGGGGDGGGGGGGGGGGGGGGGGGGGGGGGGGGGGGGGGGGGGGGGGGGGGGGGGGGGGGGGGGGGGGGGGGGGGGGGGGGGGGGGGGGGGGGGGGGGGGGGGGGGGGGGGGGGGGGGGGGGGGGGGGGGGGGGGGGGGGGGGGGDGGGGGGGGGGGGGGGGGGGGGGGGGGGGGGGGGGGGDC>GGEEEGGGGGGEFGGGGGGGGGGDGFGGGEGGG=GGGGGGGGGGGGEEGGGFGFGGG?C?<CF>CGGE3DDG6DF+:=CEDGDGCFFDFCD55>EFFG5695<@6?>F6*94
@M03506:14:000000000-AKVR1:1:1101:12011:10908 1:N:0:33
CGAACTCCTACGGGAGGCAGCAGTAGGGAATATTGGACGATGGGCGAAAGCCTGATCCAGCGACGCCGCGTGAGGGATGAAGGCCTTCGGGTTGTAAACCTCTGTTGTTAGGAAAGAAGCCGGGTGCATAACCCGGTGACGGTACCTAACGAGGAAGCCCCGGCTAACTACGTGCCAGCAGCCGCGGTGAGACGTAGGGGGCGAGCGTTATCCGGATTCACTGGGCGTAAAGGGCGCGTAGGCGGTTACGAAAGTCCGATGTGAAAAGTCACGGCTCAACTGTGATCGTGCATCGGATACT
+
CCCCCGGGFGFCFEGGGGCGGGGFFGGGGGFEFFGFGG7@FGEGGDGGFGGGGGGFGGF@FCFEEEG=>F:F:?FFCGGFGGGFFFGGFGGGGGGGFFEGCF@?EEGGFFEFFCFGGFGFEFGCGFGGGGGGCFGGGGFEEGGGGAFGGGG@EGEG7CFFECFEEF7CFCCFFGGGGGGFGGFF@FFCGCG@FE8*;CCEGGGDECGGGDGFGEG*;*0<C7CGGFGE8;FFGG=E5ED8EGFGEGDGGG5E5CA>F@<DGFGC7*<C+7C6CD)2***2*0/<9@>F8<>26=EF7@>F6
@M03506:14:000000000-AKVR1:1:1101:12705:10928 1:N:0:33
CGAACTCCTACGGGAGGCAGCAGTGGGGAATTGTTCGCAATGGGCGCAAGCCTGACGCAGCAACGCCGCGTGCAGGAGGAAGGCCTTCGGGTCGTAAACTGCTTTTATCTGTGACGATTATGACGGTAGCAGAAGAATAAGGATCGGCTAACTCCGTGCCAGCAGCCGCGGTCATACGGAGGATCCAAGCGTTATCCGGAATTACTGGGCGTAAAGAGTTGCGTAGGTGTCTTGTTAGGTTTCTGTTTAAAGGCCAAGGCTCAACCTTGGAAATGATAGAAAACCCAGCACGACTGCGCAC
+
CCCCCGGGGGGGGGGGGGGGGGGGGGGGGGGGEGGGGGGGGGGGGGGGGGGGGGGGGGGGGGGGGGGGGGGGGGGGGGGGGGGGGGGGGGGGGGGGGGGGFGGGGGGGGGGGGGGGGBDGGFFGEGGGGGGGGGGGFFGGGGGGEEGGGGGGGGGGFCFFGGFGGFGDGGGGGGGGGGGEGGE<CCCFGDGF:CGEFCEDB>F9E@FGGGEEDC>CFFF7FFGCGDE<E:FE7EFGGGGFC7CCC:CFGCFDGC=<8<FFF66<*7E>FGC9C77+*/**27<*:@D@:C),0)..)0))0
@M03506:14:000000000-AKVR1:1:1101:26790:10932 1:N:0:33
CGAACTCCTACGGGAGGCAGCAGTGGGGAATTTTGCGCAATGGGCTAACGCCTGACGCAGCAACGCCGCGTGGAGGATGAAGGTCTTTGGATTGTAAACTCCCGTCGACCGGGAAAAAGCAACTCGACCTCATACGTCGGGAAGTTGATTGTACCGGTGGAGGAAGCCCCGGCTAACTCTGTGCCAGCAGCCGCGGTAATACAGAGGGGGCAAGCGTTATTCGGAATTATTGGGCGTAAAGGGCGCGTAGGCGGCCTGGCAAGTGGAAGGTGAAATCCATCGGCTTAACCGAGGAACTGCC
+
CCCCCGGGG?CFGGGGGGGGDFGGGGGGDCFGGGGGGGGCFGFGGGGGEFGGGGFGGGGGGGGFFGDGGG8>FGCBFFGEGGGGGDFFGGFGFGGGGG9FDFFGGDGGGGEGGGEFFEGFGGGGFGGGEGGGGGGGG@CGGEGGFFGGGGGGGFA:F:CFGGGGGG@C@ECFCGFFFFGCEGGGGGGGFCCCFE85>EEGGDGCCFCECECECF8C;CEG9FGF*88C+A9CE=FGEEGF<CDCE579EGEGGG=D=FGCC+9<E4+>67<?7CF7*0**2>D5C39@AC>9))0)<4?*8
@M03506:14:000000000-AKVR1:1:1101:26011:10932 1:N:0:33
CGAACTCCTACGGGAGGCAGCAGTGGGGAATTTTGCGCAATGGGGGAAACCCTGACGCAGCAACGCCGCGTGGAGGATGAAGTCCCTTGGGACGTAAACTCCTTTCGACCCGGACGATAATGACGGTACGGGTGGAAGAAGCCCCGGCTAACTTCGTGCCAGCAGCCGCGGTAATACGAGGGGGGCAAGCGTTGTTCGGAATTATTGGGCGTAAAGGGCGCGGAGGCGGTGCGGTAAGGCACCTGTGAAATCTCCGGGCTTAACTCCGAGTCTGCAGTCGAACCTGCCGTGCGTTCGTGGG
+
CCCCCGGGGGGFGGGGDGGGGGGGGGGGDDGGGGFGGDEGGG?GGGGGGGGGGGGGGGGGGGGGGGGGGCFGGGGGGGGGGGGCFGGGGGGGG>CFGFF9FGCEEGGGGEFEGGGGGDGEDFFFEGGGGGGGGGGCD8FFF,6>FGFGEGGCF,3CF<@EFGGGG<EGGGGC*<C<@FFEEEEGGG5AFFE;;C88+A>*;:8C+:0<C>818E5@F55?CG**/?*:8***:71**3***:7*<CG:FCE+*<CC=BD)*3*+30+/1/*02**<>***75)*:5*)4*70)0)).)5)7
@M03506:14:000000000-AKVR1:1:1101:9400:10937 1:N:0:33
CGAACTCCTACGGGAGGCAGCAGTGGGGAATTGTTCGCAATGGGCGCAAGCCTGACGACGCAACGCCGCGTGGAGGATGAAGGTCTTCGGATTGTAAACTCCTGTTGCCCGGGACGAAACGCCTCGACCTAACACGTCGAGGTTTGACGGTACCGGGTGAGGAAGCCCCGGCTAACTCTGTGCCAGCAGCCGCGGTAATACAGAGGGGGCAAGCGTTGTTCGGAATTATTGGGCGTAAAGGGCGCGTAGGCGGCTTGGCAAGTGGATGGTGAAATCCCTCGGCTTAACCGAGGAACTGCCA
+
CCCCCGGGGGGGGGGGGGGGGGGGGGGGGGGGGGGGGGGGGGGGGGGGGGGGGGGGGGGGGGGGGGGGGGGGGGGGGGGGGGGGGGGGGGDEGGGGGGGGGGGGGGGGGGGGGGGGGGGGGGGGGGGGGGGGGGGGGGGGGGGGGGGGGGGGGGGGGEGGGGGGGGGGGGGGGGGGGGGGGGGGGGGGGGGGGGGGGGGFGGGFGGGGGDCCF>C8;EGGGGGCEFFFGGGGG=EGGGGGGGGEGEEGGGGGGGGCEDGGFGGGG6+9EFGFGFFF440CD>>==6C?4359DBFFFFFF6
@M03506:14:000000000-AKVR1:1:1101:17637:10943 1:N:0:33
CGAACTCCTACGGGAGGCAGCAGTAGGGAATATTGGACAATGGGCGAAAGCCTGATCCAGCGACGCCGCGTGAGGGATGAAGGCCTTCGGGTTGTAAACCTCTGTTGTTGGGAAAGAAGCCGGGTGCATAACCCGGTGACGGTACCCAACGAGGAAGCCCCGGCTAACTACGTGCCAGCAGCCGCGGTGAGACGTAGGGGGCGCGCGTTATCCGGATTCACTGGGCGTAAAGGGCGCGTAGGCGGTTACGTAAGTCCGATGTGAACAGTCACGGCCCAACGGTGATCGTGGATCGGCTACT
+
@CCCCGGFFDFFC:GDGGGC@FFGGGG>ECFDGFGFGFD8FC@<F:EEGGFGGG@FGGGFFFGDEF::CFFEEFFCGF7FFE=EEEFGGGDE+@FGGGGFFFGDFFFFC@ED<F@FGFF?FEDCGFDFGFGFFGGGGGGFEGGGF@FGFFEC**FE7FE<FGGDEGCA<CGEFCCFFEEC:FF*C7B8*=FGFG*<52*?>EE558>:EEDCFG*1*:EFFFFGFCE:8*2+95EEGD75:CFD5CEDGEG+57<F+7)1:2*+2000<FC?*97*)095*805:*27:4),?4)))).)0
@M03506:14:000000000-AKVR1:1:1101:16810:10943 1:N:0:33
CGAACTCCTACGGGAGGCAGCAGTCGGGAATTTTGGGCAATGGGCGAAAGCCTGACCCAGCAACGCCGCGTGAAGGATGAAATCCCTCGGGATGTAAACTTCGCAAGAACGGGAAGAATAAGTGAGGGTTAATATCCCTTACGATGACGGTACTGTTTGTAAGCTCCGGCTAACTCCGTGCCAGCAGCCGCGGTAATACGGGGGGAGCAAGCGTTGTTCGGATTTACTGGGCGTAAAGGGCGCGTAGGCGGCCACTGCAAGTCGGTTGTGAAATCTCCGGGCTTAACCCGGAAAGGTCAAT
+
CCCCCGGGGGGGGGGGGGGGGGGGGGGGGDGGGGGGGGGGGGGGGGGGGGGGGGGGGGGGGGGGGGGGGGGGGGGGGGGGGGGGGGGGGGGGGGGGGGGGGGGGGGGGGGGGGGGGGGGGGGGGGGGGGGGGGGGGGGGGGGGGGGGFGGGGGGGGGGGGGGGGGGGGGGGGFGGGGGGGGGGGGGGGGGGGGGGCGFGGGGGGGGGGGGGGGEEGGFGGGEGGGGFGGCCCGGDGGGCGGGGGGDEGGGGGDGGGGFGC?<CEE7EDEGDFFFGGGFGGGE3FGFGFBG>0>@FFFF:**
@M03506:14:000000000-AKVR1:1:1101:6081:10951 1:N:0:33
CGAACTCCTACGGGAGGCAGCAGTGGGGAATTTTGCGCAATGGGCTAACGCCTGACGCAGCAACGCCGCGTGGAGGATGAAGTCCCTTGGGACGTAAACTCCTTTCGACCCGGACGATAATGACGGTACGGGTGGAAGAAGCCCCGGCTAACTTCGTGCCAGCAGCCGCGGTAAGACAGAGGGGGCAAGCGTGGCCCGGAATTACTGGGCGTAAAGGGCGCGTAGGCGGGATGGCAAGTCGGTCGTGAAATCCTTCGGCGCAACCGAAGAAAGTCGATCGATACTGCGGTTCGTGAGGGTT
+
@CCCCGFGDECFGGGDGEEEFGG@EFGGGGGCFGFFFGG@@FGGG?FCGGGGGGGGGGDCGGGFGEGGGGGEEBFEEFGGGFGEAGGGGGFGFDFGEFGFGFGAFGGGG@EDFGGDGDGGGFEBCFFFGGGG<@CFDFGGGGGGGGGGDEGGGGFFFFCFFGGGGF,<@FC7C*:,CFF<:CFFEDDCFGGG5C5*;CCEGGEFG9C?CCGCC8CF?CC?EG/88/0?*:**2AC?+;:+2>::EGD6CFFG*<7CF3)15:)1:C5<C<+)02>7*)*1*.>7<@:),7)()0))8<BD4
@M03506:14:000000000-AKVR1:1:1101:4073:10983 1:N:0:33
CGAACTCCTACGGGAGGCAGCAGCGAGGAATCTTGGGCAATGGGCGAAAGCCTGACCCAGCGACGCCGCGTGGAGGATGAAGGCCTTCGGGTTGTAAACTCCTTTTGCCGGGGAAGAAGTTCTGACGGTACCCGGCGAATAAGCCACGGCTAACTACGTGCCAGCAACCGCGGTAATACGTAGGTGGCAAGCGTTGTCCGGATTTACTGGGCGTAAAGGGCTTGTAGGCGGTTCGTTAAGTCCGGTGTGAAATCTCCCGGCTCAACCGGGAGCGGCCATCGGATACTGGCGAGCTAGAGGG
+
CCCCCGGGGGGGGGGGGGGGGGGGGGGGGGGGGGGGGGGGGGGGGGGGGGGFFFGGGGGGGGGGGGGGGGGGGGGGGGGGGGGGGGGGGGGFGGGGGGGGGGFGGGGGGGGGGGGGGGGGGGGGGGGGGGGGGGGGGGGGGGGGDGFEGGGGGGGGGGGCFGFGGG7FCFGGGGGGGGGGGGGFFGGGGFGGDCEGGGFGCEGGGGGGGGGGGGGEGCGGGFFGECC7FGEGGDEEFGFGGFGGG:E3;FC7?C+:@FDDG5C6EGGGDDE>GG35<>*9DF:*:):*545(7>>=646>5
@M03506:14:000000000-AKVR1:1:1101:12370:10985 1:N:0:33
CGAACTCCTACGGGAGGCAGCAGTCGAGAATTTTTCACAATGGGCGAAAACCTGATGGAGCGACGCCGCGTGGGGATGAATGGCTTCGGCCCGTAAACCCCTGTCATTTGCGATCAACCCGCATTATTTAAAAGATGATGCGCTGATAGTAGCGAAAGAGGAAGGGACGGCTAACTCTGTGCCAGCAGCCGCGGTAATACAGAGGTCCCAAGCGTTGTTCGGATTCACTGGGCGTAAAGGGTGCGTAGGTGGCCGGGTAAGTCTGACGTGAAATCTCCGAGCTCAACTCGGAAACGGCGTC
+
CCCCCGGGGGGGGGGGGGGGGGGGGGFGGGGGGGGGGGGGGGGGGGGGGGGGGGGGGGGGGGGGGGGGGGGGGGGGGGGGGGGGGGGGGGGGGGGGGGGGGGGGGGGGGGGGGFGGGGGGGGGGGGGGGGGGGGGGGGGGGGGGGCGGGGGGGGGGGGGGGGGGGGGGGGGGGGGGGGGGGGGGGGGGGGGGGGGGGGGGGFGGGFGGGFGGGGEGGGGGGEEEGFGG?F6FGGGECFGGCC5CGCEDE9+AFCCDGDGDG9C9F=F<:D7FFFG?>FGGGFFGD@GFAGD>>EFFD:3))
@M03506:14:000000000-AKVR1:1:1101:21605:10994 1:N:0:33
CGAACTCCTACGGGAGGCAGCAGTTAGGAATTTTGGGCAATGGGCGAAAGCCTGACCCAGCAACGCCGCGTGGGTGACGAAGGCCTTCGGGTCGTAAAGCCCTTTTCCACGGGAAGATGATGACGGTACCGTGGGAATAAGCCCCGGCTAACTACGTGCCAGCAGCCGCGGTAATACGTAGGGGGCGAGCGTTGTCCGGATTTACTGGGCGTAAAGCGCTTGTAGGTGGCCACGCCAAGTCGGATGGGAAATCTCTGGGCTCAACCCAGAGGCTGCTTCCGAAACTGCTGTGCTTGAGTGT
+
CCCCCGGGGGGGGGGGGGGGGGGGGGGGGGGGGGGGGGGGGGGGGGGGGGGGGGGGGGGGGGGGGGGGGGEGGGGGGGGGGGGGGGGGGGGGGGGGGGGGFGGGGGGGGGGGGGGGGGGGGGGGGGGGGGGGGGGGGGGGGGGGGGGGGGGGGGGGGGGGGGGGGGFGGGGGGGGGGGGFGGGGGGGEGGGCDGGCGGGD5EFGGFFFGDGGEEFCFGGGDFGCFGGG5*0CFGEFGEGAGEEE*:*9?CC9:<CF7?FC*2><ECGGCC=FDG5*2*:DG)7CG=FFB4/(67FF@F=9*
@M03506:14:000000000-AKVR1:1:1101:22029:10996 1:N:0:33
CGAACTCCTACGGGAGGCAGCAGTCGAGAGGCTTCGGCAATGGGGGAAACCCTGACCGAGCGACGCCGCGTGGAGGATGAAGGCCCTTGGGTTGTAAACTCCTTTTGTTGGGGAAGAATGCGATCAGGTGAACAATCTGGTCGCTTGACGGTACCCGACGAATAAGCTCCGGCTAACTCCGTGCCAGCAGCCGCGGTAACACGGGGGGAGCAAGCGTTGTTCGGAATCACTGGGCGTAAAGGGCGCGTAGGCGGGATGGCAAGTCGGTCGGGAAATCCTTCGGCTCAACCGAAGAGCGTCG
+
CCCCCGGGGGGGGGGGGGGGGGGGGGGGGGGGGGGGGGGGGGGGGGGGGGGGGGGGGGGGGGGGGGGGGGFGGGGGGGGGGGGGGGGGGGGGGGGGGGGGGGGGFGGGGGGGGGGGGGGGGGGGGGGGGGGGGGGGGGGGGGGGGGGGGGGGGGGGG@FFFDGGGGGGGGGEGGGGGGGGGGGGGGGGGGGGCCEGGGGGFGEEGGGGGGGDGGGCEEDCF+::CEFFFGC9F=FE/?3:EGGGG5EG=EGGGEGDC:FFEFD<:CG):D5@CDF?CFGC*7@5/.66177(0<75FD07)
@M03506:14:000000000-AKVR1:1:1101:12751:11026 1:N:0:33
CGAACTCCTACGGAAGGCAGCAGTGGGGAATATTGGACAATGGGGGCAACCCTGATCCAGCCATGCCGCGTGAGTGATGAAGGCCCTAGGGTTGTAAAGCTCTTTTGTGCGGGAAGATAATGACGGTACCGCAAGAATAAGCCCCGGCTAACTTCGTGCCAGCAGCCGCGGTAATACGAAGGGGGCTAGCGTTGCTCGGAATCACTGGGCGTAAAGGGTGCGTAGGCGGGTTTTTAAGTCAGGGGTGAAATCCTGGAGCTCAACTCCAGAACTGCCTTTGATACTGAAGATCTTGAGTCCG
+
CCCCCGGGGGGGGFGGGGGGDFGEFGEGGGGGGGFGGGGGGGGGGGGGGGGGGGGGGEGGGFGFGGGGGGGG@EGGGGGGGGGGGGGFGGGGGGGGGGFCEFGFGE<B,CFGGGGGGGGGGGGGGGFDGFCGGEGC=FFDFGGGCGGGGGCGF=FEBFGFGGGGGGFEEGG:CFGFFFCGDGGEECF7BFG::EGECCCEGG@FFEEF>CC8C*8CGDG==:;5C>E8CGEGG5@8<EC9C?CFGE=3A<CE4+<D6>G<?C6CFG?DFGFFGC*AC87DG*9C+*:?>*/6B=F?)*1*8
@M03506:14:000000000-AKVR1:1:1101:6491:11032 1:N:0:33
CGAACTCCTACGGGAGGCAGCAGTGGGGAATATTGCGCAATGGCCGAAAGGCTGACGCAGTGACGCCGCGTGTGGGACGAAGGCCTTCGGGTCGTAAACCACTGTCAGTGGGAAAGAAGGGTGTCGGTGCTAATACCATCGGCATTTGACGGTACCTGCAGAGGAAGCCCCGGCCAACTCTGTGCCAGCAGCCGCGGTAAGACAGAGGGGGCAAGCGTTGCTCGGAATTACTGGGCGTAAAGGGCGCGTAGGCGGGATGGCAAGTCGGTCGTGAAATCCTTCGGCTCAACCGAAGAACGTC
+
CCCCCGGGGGGGGGGGGGGGGGGGGGGGGGGGGGGGGGGGGGGGGGGGGGGGGGGGGGGGGGGGGGGGGGGGGGGGGGGGGGGGGGGGGGGGGGGGGGGGGGGGGGGGGGGGGGGGGGGGGGGGGGGGGGGGGGGGGGGGGGGGGGGGGGGGGGGGGGGFGGGGGGFGGFGGGGGGGFFGGGGGGGGGGGGFGEGGGGGGGCGGGFGGGEEGGFFG5CEEGFGGGGGGGGGGG688C8CCCFFGGC5C*:EEGGGG=)9<C?=F+?ED=5E>DC<E7*9:>?FGDFD?BF5935<:)).8)
@M03506:14:000000000-AKVR1:1:1101:6327:11035 1:N:0:33
CGAACTCCTACGGGAGGCAGCAGTGGGGAATCTTGCACAATGGGCGAAAGCCTGATGCAGCGACGCCGCGTGGGGGATGAAGCTTCTCGGAGTGTAAACCCCTTTCGACCCGGACGAATACCTCGCAAGAGGGGTGACGGTACGGGTATAAGAAGCCCCGGCTAACTACGTGCCAGCAGCCGCGGTAAGACGTAGGGGGTCAGCGTTGTTCGGAATTACTGGGTGTAAAGGGTTCGTAGGCGGTGTGGCAAGTCGGGAGTGAAATCTCTGGGCTCAACTCAGAGACTGCTTCCGAAACGGC
+
CCCCCGGGGGGGGGGGGGGGGGGGGGGGGGGGGGGGGGGGGGGGGGGGGGGGGGGGGGGGGGGGGGGGGGGGGGGGGGGGGGGGGGGGGGGGGGGGGGGGGGGGGGGGGGGGGGGGGGGGGGGGGGGGGGGGGGGGGGGGGGDGGGGGGGGGGGGGGGGGDGGGGGGGGGGGGGFGGGGGGGGGGGGGFGGGCCGGGCEEGFGGGGDEGFFGGGGGEFGCCFF8?CCGECCDFG*:ECGD<EE5CEEDCF9=FEEGC)7CEFF3+:+>7:FFG4>CFFGGF@*9:>7F<F4<6))))0)))
@M03506:14:000000000-AKVR1:1:1101:19801:11036 1:N:0:33
CGAACTTCTACGGGAGGCAGCAGTCGAGAATTTTTCTCAATGGGGGAAACCCTGAAGGAGCGACGCCGCGTGGAGGATGAAGGTCTTCGGGTTGTAAACTCCTGTCATTTGGGAACAATGCGCCGAATTTAACTGTTTCGGCGTTGATAGTACCAGAAGAGGAAGAGACGGCTAACTCTGTGCCAGCAGCCGCGGTAATACAGAGGTCTCAAGCGTTGTTCGGATGCATTGGGCGTAAAGGGTGCGTAGGTGGCGTCGTAAGTCAGGTGTGAAATTTCGGGGCGTCACTTCGAAACTGCAT
+
CCCCCGGGGGGGGGGGGEGGGGGGGGGGGGGGGGGGFGGGGGGGGGGGGGGGGGGGGGGGGGDFGGGGGGGGGEGGGGGGGGGGGGGGGGGGGGGGGGGGGGGGGGGGGGGGGGGGGGGGFGEEGGGGGGGGGGGGGGGGDDG@:FGFFCFGGGGGGFFGGGGGGGGGGGGGDFCGCGGGGC9FFGGGGGGGGGGC5CCGGCFFGGGGGGGGFGEE58;CFE=EG8@@GGFGGFG87*9ECEGG=ECDEE?FGFE>8><96CC<9*6:CFE4*:*+207C5))*:)/)-:985).>*7691
@M03506:14:000000000-AKVR1:1:1101:3497:11054 1:N:0:33
CGAACTCCTACGGGAGGCAGCAGTGGGGAATTGTTCGCAATGGGCGCAAGCCTGACGACGCAACGCCGCGTGGAGGACGAAGACCTTCGGGTCGTAAACTCCTTTCGATCGAGACGAATGGCCTCCGGGTGAACAATCCGGAGGAATGACGGTACCGAGAGAAGAAGGCCCGGCTAACTCCGTGCCAGCAGCCGCGGGAATACGGGGGGGGGAAAGCGTTGTTCGGAATTACTGGGCGTAAAGGGCTCGTAGGTGGCCAACTAAGGCAGGCGTGAAATCCCTCGGCTTAACCGGGGAACGG
+
CCCCCFGGGGGGGGGGGGGGGGGGG<FGGGGGFGD9FFGGGGGGGGCGGGGGGGGGGG+@CGGGGGGGGGGGGCFGGFGGGGCGGGGGFGGGGGGGGGEDFGGGGGGCF8F7FFGGDC=FF<,<D,@@@FFC<=;D,@F7CFCCGD7?:>BEGEF<F:CFE::FEFC*<4*<<7BGG7F9,<1A58EGDCFGFDGDG5CE6@7@EGGGGGGE*;*2*:CCEE59AE8*;C9+3<EC*:)**/0AC**1:*/ACFFG*<*/*092A4**/)*89C5**/2*2)0::01),2937:>>)87:D
@M03506:14:000000000-AKVR1:1:1101:19824:11064 1:N:0:33
CGAACTCCTACGGGAGGCAGCAGTGGGGAATTTTGCGCAATGGGGGAAACCCTGACGCAGCAACGCCGCGTGGAGGATGAAGTCCCTTGGGACGTAAACTCCTTTCGACCCGGACGATAATGACGGTACGGGTGGAAGAAGCCCCGGCTAACTTCGTGCCAGCAGCCGCGGTAATACGAGGGGGGCAAGCGTTGTTCGGAATTATTGGGCGTAAAGGGCGCGTAGGCGGTGCGGTAAGTCACCTGTGAAATCTCCGGGCTTAACTCGGAGCCTGCAGGCGAAACTGCCGTGCTTGAGTGTG
+
CCCCCGGGGGGGGGGGGGGGGGGGGGGGGGGGGGGGGGGGGGGGGGGGGGGGGGGGGGGGGGGGGGGGGGGGGGGGGGGGGGGGGGGGGGGGGGGGGGGGGGGGGGGGGGGGGGGGGGGGGGGGGGGGGGGGGGGGGGGGGGGGGGGGGGGGGGGGGGGGGGGGGGGGGGGGGGGGGGGGGGGGGGGGGGGC5?;@EGGDEGGGGGGGGGGEGEGGGGGGGGEGGGGGGGGGGGGGGGGGGGGGGGGGGGGGFFGDGBDGGGGG7FGGGGGFGGGGGFGGGFFGGFG@BDBF)@FFFFF8?
@M03506:14:000000000-AKVR1:1:1101:26072:11065 1:N:0:33
CGAACTCCTACGGGAGGCAGCAGTGGGGAATTTTGCGCAATGGGGGAAACCCTGACGCAGCAACGCCGCGTGGAGGATGAAGTCCCTTGGGACGTAAACTCCTTTCGACCCGGACGATAATGACGGTACGGGTGGAAGAAGCCCCGGCTAACTTCGTGCCAGCAGCCGCGGTAATACGAGGGGGGCAAGCGTTGTTCGGAATTATTGGGCGTACAGGGCGCGTAGGCGGTGCGGTAAGTCACCTGTGAAATCTCCGGGCTTAACTCGGAGCCTGCAGGCGAAACTGCCGTGCTTGAGTGTG
+
CCCCCGGGGGGGGGGGGGGGGGGGGGGDFGGGGGGGGGGGGGGGGGGGGGGGGGGGGGGGGGGGGGGGGGGEGEGGGGGGGGGGGGGGGGGGGGGGGGGGGGGGGGGGGGGGGEGGGGGDEGFEEGGD<EGGEGGGGGGGGGGGGGGGGGGGGGGEGGGGGGFGGGGCFGGGGGGGGGFCGEGGGGGFGGDCEEGG7CE:888EFGGGGGE8?*;C68CGDC/*CEFEGEEGGGGCCGG?FE+AFGGGCGDF7?FDDEGD567CCCC3:CE@FGGGGFDGD)7C78C?;DB036*))*/9@
@M03506:14:000000000-AKVR1:1:1101:26441:11067 1:N:0:33
CGAACTCCTACGGGAGGCAGCAGTCGGGAATTTTGGGCAATGGGCGAAAGCCTGACCCAGCAACGCCGCGTGAAGGATGAAATCCCTCGGGATGTAAACTTCGCAAGAACGGGAAGAATAAGCCGGTGTTAACACCACCGGCGATGACGGTACCGTTTGTAAGCTCCGGCTAACTCCGTGCCAGCAGCCGCGGTCATACGGGGGGAGCAAGCGTTGTTCGGCTTTACTGGGCGTAAAGGGCGCGTAGGCGGCCACCGCAAGTCGACTGTGAAATCTCCGGGCTGAACCCGGAAAGGTCAGC
+
CCCCCFEGGGGGGGGGGGGGGGGAFGGGGGGGGFGGGGGGGGFGGGGGGGGGGFGGFGGAFGGGGGGGGGGG7FGCGGGGGFF?=FE@EGEGECFECGG9?FECECGF8FEF@FGFFGGGGA9DFGGGFGGFAFGEGGGGDEGDGGGGGGGGGGGGC<BFF92C9F@EFE7<,<CDG:F7B7CFFCCCFDEDC**;999EEEGD?8ECECFGE8;EGF+;5*2::@E7:8C*:CEGCFFGGC5**:5*31CEG57FGFDD*2?CEDGDE>770*:::0CC)).**195(1)-<)))*1)))
@M03506:14:000000000-AKVR1:1:1101:18405:11106 1:N:0:33
CGAACTCCTACGGGAGGCAGCAGTGGGGAATTTTGGGCAATGGGCGAAAGCCTGACCCAGCAACGCCGCGTGAGGGAGGAAATCCTTCGGGATGTAAACCTCACAAGCAAGGGAAGAGAGCTGCGGGCTGAATAATCCCGCAGTGCGGCGGTACCTTGCGTAAGCCACGGCTAACTACGTGCCAGCAGCCGCGGTAATACGTAGGTGGCAAGCGTTGTTCGGAATTATTGGGCGTAAAGGGCGCGTAGGCGGTTTGTTAAGTCGGCTGGGAAAGCCCGGGGCTCAACCCCGGAGGGTCAGG
+
CCCCCGGGGGGGGGGGGGGGGGGGGGGGGGGGGGGGGGFGGGGGGGGGGGGGGGGGGGGGGGGGGGGGGGGGFGGGGGGGGGGGGGGGFGGGGGGGGGGGGGGGGGGGGGGGGGGGGGGGGGGGGGGGGGGGGGGGGGGGGGGGGGGGGGGGGDGGGGGGGGGGGGGGGGGGGFFGGGGGCGBFGG8FGFGGGDEGGFFGG+<EGGFGGGGGGGEEGA@+;EE8FGFC?F?FGGEGECFGGEGC=7=CGGGG5CEG*5>C7+:7EGC<*909C7*:3<GCG@>F6/9)-*7;B35>7F:50
@M03506:14:000000000-AKVR1:1:1101:3621:11151 1:N:0:33
CGAACTCCTACGGGAGGCAGCAGTGGGGAATTTTGGACAATGGGCGCAAGCCTGATCCAGCAATGCCGCGTGAGTGAAGAAGGCCTTCGGGTTGTAAAGCTCTTTTGTCAGGGAAGAAACGGGAGAGGCTAATATCCTCTTCTAATGACGGTACCTGAAGAATAAGCACCGGCTAACTACGTGCCAGCAGCCGCGGTAATACGTAGGGTGCAAGCGTTAATCGGAATTACTGGGCGTAAAGCGTGCGCAGGCGGTTTTGTAAGTCTGTCGTGAAATCCCCGGGCTCAACCTGGGAATGGCG
+
CCCCCGGGGGGGGGGGGGGGGGGGGGGGGGGGGGGGGGGGGGGGGGGGGGGGGGGGGGGGGGGGGGGGGGGGGGGFGGGGGGGGGGGGGGGGGGGGGGGGGGGGGGGGGGGGGGGGGGGGGGGGGGGGGGGGGGGGGGGGGGGGGGGGGGGGGFGGGGGGGGGGGGGGGGGDFGGGGGGGGGGGGGGGGGGGGGGGGGGGGGGGGGGGGGGGGGGDGDCFGGGGGGGGGGGGGGGGGGGGGGGGGGGGGGGGGGGGGFGGFGGGGCGGCCFFCDDFFFGF)3<E*7DF<DFBF>7<>FFF3
@M03506:14:000000000-AKVR1:1:1101:21589:11157 1:N:0:33
CGAACTCCTACGGGAGGCAGCAGTGGGGAATTGTTCGCAATGGGCGCAAGCCTGACGATGCAACGCCGCGTGGAGGGCGAAGATTTTCGGATCGTAAACTCCTTTCGATCGGGAAGAACAGCGTCCGGGTGAATAATCCGGACGTCCGACGGTACCGAGAGAAGAAGCCCCGGCTAACTCCGTGCCAGCAGCCGCGGTAATACGGGGGGGGCAAGCGTTGTTCGGAATTACTGGGCGTAAAGGGCGCGTAGGCGGCCAACTAAGTCCGACGTGAAATCCAAAGGCTGAACCTTGGAACTGC
+
9CCCCF-EEEDEGG@BFGDE@EF,CFGGDCGGEGGAEFFFDFFGGCCGGDDGGFF,F::CFDGGGDCCCCBFG@FGGDFCFGGGFFFGCECC==<AFGFEFF<FFGG?FFGGG>FFFCAECFCFEFFDGFEGGFFFGFGGG<C:FEECGGGGGGFGEDCDG7CFGGGFFCFGGGGEFFFGFG8;CCCFDGDCG8>EE8CECFFGGG8CG5>EEFE5C*;E8:+;E5>@FGC+:6CCC:<1:EFEG5=<55:CGGE)?:5C6<<E<*757):75*1+:8**2/07F4*)4*),*0/)1/</*
@M03506:14:000000000-AKVR1:1:1101:28439:11178 1:N:0:33
CGAACTCCTACGGGAGGCAGCAGTCGAGAATTTTTCTCAATGGGGGAAACCCTGAAGGAGCGACGCCGCGTGGAGGATGAAGGTCTTCGGGTTGTAAACTCTTGTCATTTGGGAACAATGCGCAAATATTAACTGTATTTGCGTTGATAGTACCAGAAGAGGAAGAGACGGCGAACTCTGTGCCAGCAGCCGCGGTAATACAGAGGTCTCACGCGTCGTTCGGATCCATTGGGCGTACAGGGTGTGTAGGTGGCGCCGTAAGTCGGGTGTGAAATTTCGGAGCTAAACTCCGAAACTGCAC
+
ACCCCGCFG9FEC:;@FGGG>FFGFGGC<6FFEFFGCFGGGGFACC:@CFFGGEFGD@EFDF@FF7C:CF+@:,CFBFGGGGF,CCF?F:C4CFFD,CFFGFFCFF,EAFFGC=FGGGGGG7CG7+?,,EBDFFAFFGFFC<C@7><DC@CFFAC,D<FFG,>3,5FCF:>31C*FFDFFFC,F,,*?FE7:CGD*:89<9<<FCD:9999+858::**;5;8*A*2+3<@<@FGCC*/<6C6:*21:<E<9CF=3*777>CC+/9595/:**:*+*0><<<3:+*0))27:))8>**9=)
@M03506:14:000000000-AKVR1:1:1101:10436:11197 1:N:0:33
CGAACTCCTACGGGAGGCAGCAGTGGGGAATTGTTCGCAATGGGCGCAAGCCTGACGACGCAACGCCGCGTGGAGGATGAAGACCTTCGGGTCGTAAACTCCTTTCGATCGAGACGAATGGCTTCCGGGTGAACAATCCGGAAGAATGACGGTACCGAGAGAAGAAGCCCCGGCTAACTCCGTGCCAGCAGCCGCGGTAATACGGGGGGGGCAAGAGTTGTTCGGAATTACTGGGCGTAAAGGGCTCGTAGGCGGCCAACTAAGTCAGACGTGAAATCCCTCGGCTTAACCGGGGAACTGC
+
CCCCCGGGGEFGGGGGGGGGGGGGGGGGGGGGGGGGGGGGGGGGGGGGGGGGGGGGGGGGGGGGGGGGGGGGGGGGGGGGGGGGGGGGGGGGGGGGGGGGGGGGGGGGFGGFGGGGGGFGGGGGGGGGGGGGGGGGGGGGGGGGGGGGGGGGGGGGGGGGGGCGGGGGGFGGGDGGFCFGGGGGGGGGCFGGGGGGGGCGGGGGGCGGGGGGC;E*;9CFGGFEE8>8<@F9CC@CGGGGGGGGGEGD/:EEGGGDE>GCFF4ECFDGGCCFGF<CF@4C>>BDGFG64>?>D>BE:))1*
@M03506:14:000000000-AKVR1:1:1101:22887:11201 1:N:0:33
CGAACTCCTACGGGAGGCACCAGTGGGGAATTGTTCGCAATGGGCGCAAGCCTGACGACGCAACGCCGCGTGGAGGACGAAGATTTTCGGATCGTAAACTCCTTTCGATCGGGAAGAACAGCGTCCGGGTGAATAATCCGGACGTCTGACGGTACCGAGAGAAGAAGCCCCGGCTAACTCCGTGCCAGCAGCCGCGGTAATACGGGGGGGGCAAGCGGTGTTCGGAATTACTGGGCGTAAAGCGCACGTAGGCGGCTTTGTAAGTTAGAGGTGAAAGCCCGGGGCTCAACTCCGGAATTGC
+
CCCCCGGGGGGGGGGGGGGGGGGGGGGGGGGGGGGGGGGGGGGGGGGGGGGGGGGGGGGGGGGGGGGGGGFGGGGGGGGGGGGGGGGGGGGGGGGGGGGGGGGGGGGGGGGGGGGGGGGGGGGGGGGGGGGGGGGGGGGGGGGEFGGGGGGGGGGGGGGGGGGGGGGFFGGGGGGGGGGGGGFGGFGGFGGGGGGGGGGGGCFGGGGGGGGEEFGGG*AEGDGGGGEG69F9CCFFEEDE5:FGDEGGFGFEFEGGGF6><+*+<>+:0:C75*0<DF49DFB**79@<GF2<BBB3>FF/
@M03506:14:000000000-AKVR1:1:1101:20460:11203 1:N:0:33
CGAACTCCTACGGGAGGCAGCAGTCGGGAATTTTGGGCAATGGGCGCAAGCCTGACCCAGCAACGCCGCGTGAAGGATGAAATCCTTCGGGATGTAAACTTCGCGAGAACGGGAAGAATAAGTAAGGGTTAATATCTCTTACGATGACGGTACTGTTTGTAAGCTCCGGCTAACTCCGTGCCAGCAGCCGCGGTAATACGGGGGGAGCAAGCGTTGTTCGGATTTACTGGGCGTAAAGGGCACGTAGGCGGCCACCGCAAGTCGACGGGGAAATCTCCGGGCTTAACCCGGAAAGGGCAGC
+
CCCCCGGGGGGGGGGGGGGGGGGGGGGGGGGGGGGGGGGGGGGGGGGGGGGGGGGGGGGGGGGGGGGGGGGGGGGGGGGGGGGGGGGGGGGDGGFGGGGGGGGGGGGGGGGGGFGGGGGGGGGGGGGGDGGFGGGGGGGGGGGGFGGGGGEGGGGGGGG:FGGGGGGGGGGGGFGFGGGFGGFGGGGGGGGGG7BFFG?FGGGGGGGGGGGGGEGECGGGGGGGCE7CGGGGGGECC@FGGFGECGFGGGG=DEGGGEGDG0:C55*1*15.1CCFC*>D<35*2**93D57>:>>))7>3
@M03506:14:000000000-AKVR1:1:1101:28327:11205 1:N:0:33
CGAACTCCTACGGGAGGCAGCAGTAGGGAATCTTGGACAATGGACGAAAGTCTGATCCAGCGACGCCGCGTGGGGGACGAAGGCCCTCGGGTTGTAAACCCCCGTTGTTGGGAAAGAAGCCGGGCGCATAGCCCGGTGACGGTACCCAACGAGGAAGCCCCGGCTAACTACGTGCCAGCAGCCGCGGTAAGACGTAGGGGGCGAGCGTTATCCGGATTCACTGGGCGTTAAGGGCGCGCAGGCGGGTACGTAAGTCCGGCGTGAAATCGCAGGGCGTCATGGTGGAACTGCGTCGGAAACG
+
AACCCGFEFGGGEGGDGGEGGGGF,CDCFGGGGGGFACFGGGGFGGGGCFFGGCF,6,FGGEGGG7BFEGFGDEGGFG7CCFGG<:+FFFEFCCFFGGGGGGD:FFGG@A=FF@FCDBFEFCFCFEE:FEFCFGGDGGGGGD>@ECFC:CECGDCGD@FC7FECEFGGGCFCFFGFGC*;>CC8>EC:C*<7CE88F>EGD5CGG5>>*;EGD8*/;8<++<+0AFD:*/;:C:*::?DGC7**:*11+:6C4FC7EEGCGEDE7C9:***)1)**1)1*0**+:.9).=*-))007))0)
@M03506:14:000000000-AKVR1:1:1101:23413:11206 1:N:0:33
CGAACTCCTACGGGAGGCAGCAGTAGGGAATATTGGACAATGGGCGAAAGCCTGATCCAGCGACGCCGCGTGAGGGATGAAGGCCTTCGGGTTGTAAACCTCTGTTGTTGGGAAAGAAGCCGGGTGCATAACCCGGTGACGGTACCCAACGAGGAAGCCCCGGCTAACTACGTGCCAGCAGCCGCGGCGAGACGTAGGGGGCGAGCGTTATCCGGATTCACTGGGCGTAAAGGGCGCGTAGGCGGTTACGTAAGTCCGATGGGAAAAGTCACGGCTCAACTGTGATGGTGCATCGGATACT
+
CCCCCGGGGGGGGGGGGGGGGGGGGFGGGGGGGGGGGGGGFGGGFGGGGGGGGGGGGGGGFECECGGGGGGGGGGGGGGGGGGGGGGGGGGGGGGGGGGFCGG?FFGGGGGDFFFGGGGGFFGG:FCGFGGGGGGGGDFFEEEGGGGGFDGGGGGGGGCBCFCCCF7<C,?CCFGGF77FFG>CGGD*8C>*:8;AGGE>CEGGEGEEGGGGFEECG=6CFGFFGDG8EGFGGCEGGG9CGD6CEE=DC=F69:?C7>G***1*<>29AFCF7/)59?C4*)/3C?**.**)9*7>:)0?B
@M03506:14:000000000-AKVR1:1:1101:12834:11210 1:N:0:33
CGAACTCCTACGGGAGGCAGCAGTGGGGAATTTTTGGCAATGGGGGCAACCCTGACCAAGCAACGCCGCGTGGATGATGAAGTCTCTTGGGACGTAAAATCCTTTCGACGGGGAAGAAAACCGCAAGGTTTGACGGTACCCGTAGAAGAAGCCCCGGCTAACTCCGTGCCAGCAGCCGCGGTAATACGGGGGGGCAAGCGTTGTTCGGAATTACTGGGCGTAAAGGGCGCGTAGGCGGTTCGCTAAGTTGGATGTGAAAACTCTGGGCTTAACCCAGAGCCTGCATCCCAAACTGGCAGAC
+
CCCCCGGGGGGGGGGEGGGGGGGGGGGGGGGGGGGGGGGGGGGGGGGGGGGGGGGGGGGGGGGGGGGGGGGGGGGFGGGGGGGGGGGGGGGFGGGGGGGGFGGGGGGGGGGGGGGGGGGGGGGGGGGGFCGGGGEGGGGFGGGGGGGGGGGGGGGGGGGGGGFGDGGGGGGGGDGGDEEEGE:FFGGGGGGGGGGDCCGG?8?EEGGGGCFEGDGGGGFD8CECFDEGGEGG8CEG=8>8=:CCC*AD?FGCFF?FGF7*6EC9F*65EDE=CFGD<>DD755*2*:6(98(0/*9@F>F)
@M03506:14:000000000-AKVR1:1:1101:7972:11240 1:N:0:33
CGAACTCCTACGTGAGGCAGCAGTCGGGAATTTTGGGCAATGGGCGAAAGCCTGACCCAGCAACGCCGCGTGAAGGATGAAATCCCTCGGGATGTAAACTTCGCAAGAACGGGAAGAATAAGCCGGTGCTAACATCACCGGCGATGACGGTACTGTTTGTAAGCTCCGGCTAACTCCGTGCCAGCAGCCGCGGTAATACGGGGGGAGCAAGCGTTGTTCGGATTTACTGGGCGTAAAGGGCGCGTAGGCGGCCACCGCAAGTCGACTGGGAAATCTCCGGGCTTAACCCGGAAAGGTCAGC
+
CCCCCGGGGGGGGGGGGGGGGGGGGGGGGGGGGGGGGGGGGGGGGGGGGGGGGGGGGGGGGGGGGGGGGGGGGGGGGGGGGGGGGGGGGGGGGGGGGGGGGGGGGGGGGGGGGGGGGGGGGGGGGGGGGGGGGGGGGGGGDGGGGGGGDGGGGGGGGGGGGGGGGGGGGGGGGGFGGGGGGGGGGGGGGGGGGEGGGGFFEGGDEGGCFGFFGGEGGFGGG=CEGGGFGFGGEECC5AFGGGEGEGGGFGEED=FGGB<5:<>=C9CD*96@CGFFFBGGGB):CBF4:DDF@)5>66FF:
@M03506:14:000000000-AKVR1:1:1101:12561:11266 1:N:0:33
CGAACTCCTACGGGAGGCAGCAGTCGGGAATTTTGGGCAATGGGCGAAAGCCTGACCCAGCAACGCCGCGTGAAGGATGAAATCCCTCGGGATGTAAACTTCGCAAGAACGGGAAGAATAAGTGAGGGTTAATATCTCTCGCGATGACGGTACCGTTTGTAAGCTCCGGCTAACTCCGTGCCAGCAGCCGCGGTAATACGGGGGGAGCAAGCGTTGTTCGGATTTACTGGGCGTAAAGGGCGCGTAGGCGGCCACCGCAAGTCGATTGGGAAATCTCCGGGCTTAACCCGGAAAGGTCAAC
+
CCCCCGGGGGGGGGGGGGGGGGGGGGGGGGGGGGGGGGGGGGGGGGGGGGGGGFFGGGGGGGGGGGGGGGGGGDFGGGGGGGGGGGGGGGGGGGGGGGGFGGGGGGGGGGGGGGGGGGGGGGGGGGGGGFGGFGGG<CDGGGGGGGGGGGGGGGGGGGGGFGGGADFGGGGGGGGGGGGGGGGGGGGGGGGGGGGCGGGGGGGGGGGGGCGGGEEGGFFGGEGGF?FGFFG>:EDECGGGGGCCEGGGGGCCCEGFGED):<CG=CFF*9=@<>7+:=CDC>372@C?47:9;5.8/9:4*
@M03506:14:000000000-AKVR1:1:1101:16736:11275 1:N:0:33
CGAACTCCTACGGGAGGCAGCAGTGGGGAATTGTTCGCAATGGGCGCAAGCCTGACGACGCAACGCCGCGTGGAGGATGAAGGTCTTCGGATTGTAAACTCCTGTTGCCCGGGACGAAACGTCTCGACCAAACACGTCGAGATCTGACGGTACCGGGTGAGGAAGCCCCGGCTAACTCTGTGCCAGCAGCCGCGGTAATACAGAGGGGGCAAGCGTTGCTCGGAATTACTGGGCGTAAAGGGCGCGTAGGCGGCCTTCTAAGTCGAACGTGAAATCCCCGGGCTCAACCCGGGAACTGCGG
+
CCCCCGGGGGGGGGGGGGGGGGGGGGGGGGGGGGGGGGGGGGGGGGGGGGGGGGGGGGGGGGGGGGGGGGGGGGGGGGGGGGGGGGGGGGGGGGGGGGGGGGGGGGGGGGGGGGGGGGGGGGGGGGGGGGGGGGGGGGGGGGGGGGGGGGGGGGGGGFFGGGGGGGGGGGGGGGGGGGGGGGGGGGGGGGGGGGGGGGGGGGGCGGGGGGGGGGGGGGGGGGGGGGGFGG7FGFGGGGGGFGGGGGGGGGGEGGGGCF*?CFFGGDGGGCCFFF7<DFGGG>@CFFF51DD>D)3<)16:)
@M03506:14:000000000-AKVR1:1:1101:20209:11283 1:N:0:33
CGAACTCCTACGGGAGGCAGCAGTGGGGAATTTTTCGCAATGGGCGAAAGCCTGACGAAGCAACGCCGCGTGGAGGATGACGGCCCTCGTGGTCTTAAACTCCTGTCTAGCGGGACGAAAGTATTGGAGGTGAATAATCTCCGATATTGACTGTACCGCTGGAGGAAGCTCCGGCCAACTCCGTGCCAGCAGCCGCGGTAATACGGAGGGAGCAAGCGGTACTCGGAATTATTGGGCGTAAAGGGCGCGTAGGCGATCTGACAAGGCTGGTGTGAAAGCCCCCATGTTAACTGTGGAAGTG
+
CCCCCGGGGGGGGGGGGGGGGGGGGGGGGGGGGGGGGGGGGGGGGGGGGGGGGGGGGGGGGGGGGGGGGGFGGGGGGGGGGGGGGGGGGGGGGGGGGGGGGFGGGGGGGGGGGGGGGGFFGBFGGGGGGGGGGGGFFGGGGGGGDGEFGGGGGGGGFGGGGGGGGGFFGGGGGGGGGGGGGGGGGGGGGGFGGGGGGGEGEF?EGGEGGGGGGFGGGG*AEGECGDC5CFGCF7CFFE3:EGFFGEGDG=EGG6>):.7CC97+2**9CD:?**0C7/*2*).:CFFF4FF)6*9)*9<6@
@M03506:14:000000000-AKVR1:1:1101:5292:11285 1:N:0:33
CGAACTCCTACGGGAGGCAGCAGTGGGGAATTGTTCGCAATGGGCGCAAGCCTGACGACGCAACGCCGCGTGGAGGATGAAGGTCTTCGGATTGTAAACTCCTGTTGCCCGGGACGAAACGTCTCGACCTAACACGTCGAGACCTGACGGTACCGGGTGAGGAAGCCCCGGCTAACTCTGTGCCAGCAGCCGCGGTAATACAGAGGGGGCAAGCGTTGTTCGGAATTACTGGGCGTAGAGGGCGCGTAGGCGGCCTTCTAAGTCGAACGTGAAATCCACGGGCTCACCCCGGGAACTGCGG
+
CCCCCGGGGGGGGGGGGGGGGGGGGGGGGGGGGGGGGGGGGGGGGGGGGGGGGGGGGGGGGGGGGGGGGGGGGGGGEGGGGGGGGGGGGGGGGGGGGGGGGGGGGFGGGGGGGEGGGGGGGGGGGGGGGGGGGGGGGGGGGGGGGGGGGGGGGGGGGFGGGGCEFGGCEDBEGDGGGGGGGGGGGGGGGGGGGGGGGGGCEFGGGGGGGGGGGGGGEEEGGGGEEGGGGGGGGGGCEGDGFDDGDGCDGGFCD5E*<4CC9FGGCDFFD*:FG7>FG*297:3=F7*04C@9@FE>9@?B)
@M03506:14:000000000-AKVR1:1:1101:16571:11306 1:N:0:33
CGAACTCCTACGGGAGGCAGCAGTGGGGAATCTTGCACAATGGGCGCAAGCCTGATGCAGCGACGCCGCGTGGGGGATGAATGCCTTCGGGTTGTAAACCCCTTTCGGCAGGGACGAAGCGAAAGTGACGGTACCTGCAGAAGAAGTCCCGGCTAACTACGTGCCAGCAGCCGCGGTAAGACGTAGGGGACGAGCGTTGTCCGGATTTATTGGGCGTAAAGCGCGCGCAGGCGGCCACGTAAGTCGGATGTGAAATCGCGGGGCCCCACCCCGGAACTGCATTCGATACTGCGTGGCTGTG
+
CCCCCFGGGGGDGGGGGGEGGGFGCGGGEGFGGGGFDGGGGGGGFEEGG@@FDEAFFGGGGCEFECGCFF4@FGGGBCEEGFGAFDGGGEGFGGCFGGFFEGFGGGGGGEGFG@FC>FEGGFCGGGGGCFGGE@DGEG@CGGGGGGGFFGC@FGEF@F,FFCFCCF:CFGCCF>C*=F:FGCF:CEGGDEGGE88E:CE5A:;5>E52<::F6CFG8E5897CEC8EG5?C*1:8?5EGF?*A+<CG)/:6CC<+*2)9<C55::)*1*1*0>D5796CF*9F+0/:)7**6505;5))09
@M03506:14:000000000-AKVR1:1:1101:2606:11311 1:N:0:33
CGAACTCCTCCGGGAGGCAGCAGTGGGGAATTGTTCGCAATGGGCGCAAGCCTGACGACGCAACGCCGCGTGGAGGATGAAGATCTTCGGGTCGTAAACTCCTGTCGAATGGGACGAATGGATCGCGTGTGAACAACACGTGGTCGTGACGGTACCGTTAAAGGAAACCCCGGCTAACTCCGTGCCAGCAGCCGCGGTAATACGGGGGGGGTACGCGTTGTTCGGAATTACTGGGCGTAAAGGGCGCGGAGGCGGCCAACTAAGTCAGACGTGAAATCCCTAAGCTTAACTGCGGAACTGG
+
CCCCCGGGGGFGGGGGGGGGFGGGGGGGGGGFGGGG7FFGGGGFGCGGGGGCFGGGGGGGGGGGGD@FEGFFG@FGEGGGAFEFGGGGGGGGGGGGFGFFGGGG<FFGFFGFGGDECFAFGDDFGEGEEE?GGFEFFE*CFGGGGGGGGGGGGGGGGGF<CFFFGGDFCECGGGGGCE:C@CFFGFFGGCGFGGGGGGGCGCCGGDGDGGDC/+1*::*C/CCEGEEE<@CF+<*/*255/<F5A/=C**:=5=ED*7C76A0+32:*+*1)9/7+77676*.3*/*14*16*)73)79F6
@M03506:14:000000000-AKVR1:1:1101:10319:11338 1:N:0:33
CGAACTCCTACGGGAGGCAGCAGTCGGGAATTTTGGGCAATGGGCGAAAGCCTGACCCAGCAACGCCGCGTGAAGGATGAAATCCCTCGGGATGTAAACTTCGCAAGAATGGGAAGAATAAGGTGGAGGATAATACACTCTACCGATGACGGTACCATTTGTAAGCTCCGGCTAACTCCGTGCCAGCAGCCGCGGTAATACGGGGGGAGCAAGCGTTGTTCGGATTTACTGGGCGTAAAGGGCGCGTAGGCGGCCACTACAAGTCACTTGTGAAATCCCCGGGCTTAACTCGGTAGAGGCC
+
CCCCCGGGGFFGGGGGGGGGGGGFGGGGGGGGGGGGEGGGGGGGFFGGGGGGGFFGGGGGGGGGGGGGGGFEFGGGGGGGGGGGGGGGGGGGGGGGGGGGGGGGGFGGC<FFGFGGGGGGGGGFFGDFGGGFGGGGGGGGGGGGGCFGGGGGGGFGGGGGGGGGGGGGGGGGGGGFGGGGEGGFGFGGGGDCFGGGC8FGGGGGGGGDGGGGGGGCCECGFCCEGE9CEGGGFFG=E5DGFCEEC5CDEGGGGGCDEFGGF9=EGGGGFGFFFGGF:)2C555CC>CFFFFFE7F@FF>>7
@M03506:14:000000000-AKVR1:1:1101:22348:11349 1:N:0:33
CGAACTCCTACGGGAGGCAGCAGTGGGGAATTGTTCGCAATGGGCGCAAGCCTGACGACGCAACGCCGCGTGGAGGACGAAGACCTTCGGGTCGTAAACTCCTTTCGATCGAGACGAATGGCCTCCGGGTGAACAATCCGGAGGAATGACGGTACCGAGAGAAGAAGCCCCGGCTAACTCCGTGCCAGCAGCCGCGGTAATACGGGGGGGGCAAGCGTTGTTCGGAAGTACTGGGCGTAAAGGGCTCGTAGGGGGACAACTAAGTCAGACGTGCAATCCTTCGGCCTAACCGGGGAACTGC
+
CCCCCGGGGGGGGGGGGGGEGGGFC@FDGGGGGGGFGDGGGGGGG:FGGGGGGGGGGGGGGGGGGGEGGGGGGDGEG@FGGGGGGGGGGGFBFGGGGGGGGGGGGFGGGGGGFGGGGGGGG8FGGGGGGGEGGGCFD:FEFFGGGGFGG@*BFF:CEFF*C7:CCFGG7FFGGGGGCEF<FGFFGGGD*ACF58?EEGGG79CG5:>C5/8:C8@5CECEECF88C8*<9CGGFF=:8>CCFF5*7*9/CFG*:2)2)/*+<C00::*+2:</*9079*2*/7AC)*0.25())8:7)09*
@M03506:14:000000000-AKVR1:1:1101:2895:11365 1:N:0:33
CGAACTCCTCCGGGAGGCAGCAGTTAGGAATTTTGGGCAATGGGCGCAAGCCTGACCCAGCAACGCCGCGTGGGTGACGAAGGCCTTCGGGTTGTAAAGCCCTTTTCTGAGGGAAGATAGTGACGGTACCTCAGGAAGAAGCACCGGCTAACTACGTGCCAGCAGCCGCGGTAATACGTAGGGTGCGAGCGTTGCCCGGATTTATTGGGCGTAAAGGGCGCGCAGGCGGCTACGCACGTCCGTTGTGAAATCGCTCGGCTCAACTGGGCGGGGTCAGCGGATACGGCGTAGCTGGAGCAAG
+
CCCCCGGGGCGEGGGGGGGGGGGGGGGGGGGGGGGGGGGGGGGGGGGGGGGGGGGGGGGGFGGGGGGGGGGGDGGGGGGGGGGGGGGGFGGGGGGGGGGGFGGFGGGGGGGGGGGGGGGGGGGGGGGGGGGGGGGGGGGGGGGGGGEGGGGGGGGGGFCDFGGGGGGGGGGFEGGGGDFGGGGFGGGGGEGGGGGGFEGC;CFGFGGGGGGDECFFGD=EGDE5EGD8EECGGGGCCGFGGEF?EGG>CFCGG>7DEDG3CECC9<FF53CDG3CCFFGD953CGEG@9372*9?>>)8F7
@M03506:14:000000000-AKVR1:1:1101:20702:11366 1:N:0:33
CGAACTCCTACGGGAGGCAGCAGTGGGGAATTGTTCGCAATGGGCGCATGCCTGACGACGCAACGCCGCGTGGAGGACGAAGACCTTCGGGTCGTAAACTCCTTTCGATCGAGACGAACGGTCTCCGGGTGAACAATCCGGAGGAGTGACGGTACCGAGAGAAGAAGCCCCGGCTAACTCCGTGCCAGCAGCCGCGGTAATACGGGGGGGGCAAGCGTTGTTCGGAATTACTGGGCGTAAAGGGCTCGTAGGTGGCCAACGAAGTCAGACGTGAAATCCCTCAGCTAAAATGGGGAACCGG
+
CCCCCEFGAGFCEEGGGGGGGGGGGGFGCCFGCGGGGGEGGFFFGGGGGGGGGGFGEFEGGGGCGEGFGG@FGEFGEGGEGGG8FEFCCEGGGGGGGFGGGGGGGGGG,3CCFGGCGG@=FFCFFGEGE:FGGCGGFAGDGGGGEEFFFGGGGGGGDCFGGGGGGGGGF<FGGGGG7:<FCE8E8*+@FFGG*:8EEGGGGGGGE>5>CEGCE*A5E:*8E=F;C8*;89AEFGCE:C38=C+5*:/9*/:E7+27::5C2*//*2<7+2:FC95:**2027F674*19*9-95:>5))0)
@M03506:14:000000000-AKVR1:1:1101:15461:11375 1:N:0:33
CGAACTCCTACGGGAGGCAGCAGTAAGGAATATTGGACAATGCCCGCAAGGGTGATCCAGCCATGCCGCGTGCAGGAAGAAGGCCCTATGGGTCGTAAACTGCTTTTGAACCAGAGAAAACCCCCCTACGTGTAGGGGGCTGATAGTATGGTTAGAATAAGCATCGGCTAACTTCGTGCCAGCAGCCGCGGTAAGACGAAGGATGCAAGCGTTATCCGGATTCATTGGGTTTAAAGGGTGCGTAGGCGGCCCGGTAAGTCAGTGGTGAAATCTCCTTGCTTAACAAGGAAACTGCCATTGA
+
CCCCCGGGG9FGGGGGGGGGGGGGGGGGGGGGGGGGGGGGGGGGGGGGGGGGGGGGGGGGGGGGGGGGGGGGGGGGGGGGGGGGGGGGGGGGGGGGGGGGGFGGGGGGGGGGGGGGGGGGGGGGGGGGGGGGG?FGGDGGGGGGGGGGFGGGGGGGGGGGGGGGGGGGGGGGGGGGGGGGGGGGGGGGGGGGGGGGGGGGGGGGGGGGGGGEGGFGGGGE=EFFGCCE>8AEGGFGCE<CGGGGGGGGEGCECGGDCFCGEGGGD7C>CFF?GGGDD@FF>BFGGFGF?GF?FFF4@@??1
@M03506:14:000000000-AKVR1:1:1101:22188:11378 1:N:0:33
CGAACTCCTACGGGAGGCAGCAGTGGGGAATTGTTCGCAATGGGCGCAAGCCTGACGACGCAACGCCGCGTGGAGGATGAAGATCTTCGGGTCGTAAACTCCTTTTGAGCGAGACGAACGGCCCCCGGGTGAACAATCCGGAGGAGTGACGGTACCGAGAGAAGAAGCCCCGGCTAACTCCGTGCCAGCAGCCGCGGTAATACAGAGGTGGCAAGCGTTGCGCGGAATCAATGGTCGTAAAGGGTGCGTAGGCGGCCTGCTAAGTCGAACGTGAAATCCCGGGACTCAACCCGGTAACTGC
+
@CCCCFFGG-CEEEE@:C;FEEFC8E<FD7FGGGGGCCCFFFGFG:F+F7FCFC<@FGGEGCC+FF@:>=+@B7EC7AFFFF9FFAF9=7C,@F><EEFCFF?AFFEF7BC@FGE+=>FC7+<+@++**538,:FF9D::*<<FE7<<B7<*611,F*<*1:><C2,C+:*C*B*AEF700A**8@:88A*2**:::CC5<0<+<C@F6C**0+*181*/***1:**;+3+33009129*7<+A*1*917**9/*983>C<<F63?17**>)/**+*/***))*2547>*.8)0)7)1/**
@M03506:14:000000000-AKVR1:1:1101:21238:11380 1:N:0:33
[truncated: 39,261,019 more chars]
