# Supplementary material for: Differential responses of the acidobacterial community in the topsoil and subsoil to fire disturbance in Pinus tabulaeformis stands
Source: PeerJ. 2019 Dec 11;7:e8047. doi: 10.7717/peerj.8047 (PMC6911345; doi:10.7717/peerj.8047)
Supplement: Supplemental Information 13 — H, high severity; C, represents a repetitive sample; 20, subsoil (10–20 cm). [file peerj-07-8047-s013.gz › peerj-07-8047-s013]

@M03506:14:000000000-AKVR1:1:1101:14886:1070 2:N:0:33
NTAGGACTANNNNNNNTNNNNNTNNNNNNTNNNNNNNNANNNNNNNNNNNNCAGCGTCNNNNNNNGTCCAGTNNNNNNNNTTCGCCNNNNNNNTTCCTCCNNNNNNNTGCGCATNNNNNNNNNNNNNNNNNNNNNNCNNNNNNNNNNNNCNCANCCANNNNNNNCANNTNNNNNNGNAGGCTCCNNNNNNNGCCCNGGNNTTTCANANGNNNNNNNNNNCACCCCCNNCNNNNNNNNNNNNNNNNNNCNTGCCGNNNNNNNCTTCCTCNNNNNNNCATACCCNNNNNNNCGGGCGGCNNNT
+
#8ACCFDGG#######9#####:######,########:############::C@CBF#######:::CFFF########::CC,F#######::BF,CE#######::B?D:?######################8############6#3+#+63#######++##5######3#3**64:E#######66/1#4/##4*4;C#*#2##########/1/**):##*##################)#1*)))#######0.**2+1#######**()*44#######)(()(())###(
@M03506:14:000000000-AKVR1:1:1101:21557:1129 2:N:0:33
NTAGGACTACCCGNGTTTCTAATCCTGTTTGNTNCCCACGCTTTNNNNNNNCAGCGTCANTNNNGGGCCAGANANNNNNCTTCGCCNNNNNNNTTCTTCCCNNNNNNTACGAATTTNACCTCTACACTGGGAATNCCACTATNNNNNNNCGCATTCAAGCNCATCAGTATCAAGCGCAGCCCCCNGGTTNNGCCCGGGAATTTCACGCACGACTTGAAAATGCCCCCACGTCCTCTTTACCCCCTGTAATTCCGAACAANCGTTGCCCCCTCNCGATCTCCCCNGNCNNCGGCACCAATGT
+
#8ACCGGGGGGGG#=:DFGGGF9FGGGGG9C#,#:CFFGCGGGG#######::DFFEEF#:###::@FGG@,#:#####::,CFGE#######9:=,BF9E######94B<A<EFF#+:FFEEAF9,,9E8<FF#44AFFGC#######8+3@=@FGG9=#+6DDE9DCCG9DF9:+@6CECEE#3@C8##**4:DE>5*<<?9CG,:*)21C/80**+++*3+0:))1).21)/*):*+++93)/<403+*1)*7CB*#0).*/1C4C59.#***/()23((#(#(##)-()(,*)0.(.
@M03506:14:000000000-AKVR1:1:1101:9729:1130 2:N:0:33
NTAGGACTCCTAGGGTATCTAATCCCGTTTGNTCCCCTAGCTTTNNNNNNNCAGCGTCAGTNTCCGTCCAGAAGANNGNCTTCGCCNNNNNNNTTCCTCCCGNNNNCTACGCATTTNACCGCTACACCGGGAATTCCATCTTNCNCNCCGGAACTCAAATNCCACAGTATCTCGTGCCCTTCCCNAGTTNGGCTCTGGGCTTTCACACGAGACTTTCAGGATCGCCTACGCGCCCTTTACGCCCAATAATTCCGCGTAACGCTTGCTCCCCCNCTATCACCGCNGNTNCTTGCACCGGCTT
+
#8ACCGGG-EFGGGGGGGGGGGGGGGGFGG7#:CCFGGGGGGGG#######::CFFGGGGG#:CFFGGGGGCCFC##:#:CFFFGG#######::BF=FFF:####,:9DBFCFGG#+ADGGGGGFGGEGG7CFFFGGGGGG#8#6#6@BDEEGGFF@FC#6@DF8EGFFGCGCD6:D78FGG6#*51@#16D*41D,1AFGFFGGDGE49DGGF7C:@+*0>E<DFBFDFDG:AD7D*<CC9C3*2;9<+189*)1,/C0.8>**39C>*.#*2*2(1<:(-#(#(#-)--7<7*0)(4(
@M03506:14:000000000-AKVR1:1:1101:12464:1137 2:N:0:33
NTAGGACTACCCGGGTTTCTAATCCTGTTTGCTCCCCACGCTTTNNNNNNNCAGTGTCAGTGCTGGTCCAGGTAGNNGCCTTCGCCACNNNNNTTCCTCCCGNNNTCTACGCATTTCACCGCTACACCGGGAATTCCACTACNCNCNACCGCACTCTAGCTTGCCAGTATCCACTGCCATTCCCNGGTTNAGCCCGGGGCTTTCACAGCAGCCTTAACAAACCACCTAGGCACGCTTTACGCCACGTACTTCCCAGTAACGCTTGCCTCCTTNGTTTCTCCGCNGNTNCCGTCACCACTTT
+
#8ACCGGGGGFGGGGGGGGGGGGGGGGGGGGGGGGDGGGEGGGG#######::CFGGGGGGEFEGFGFGGGGGGF##:CFFGGFGGGD#####::BDECF8C###::BDFGGF>FCFGGFGE+CB@FGGGDGGGGFGGGG:@#8#6#+63@@+=6=9EAEFGFFFFD>A=ECGFGD,DFGFFA9#3*;D#*68:CEEC*?E4>>,,=978?***5A7CFCCC9CF8AF+*)31))*//*3;59)**/7*;+9*)099)23)8)9*1<*3<C@#*2/*(*061(#(#-#()-(54(2*0().
@M03506:14:000000000-AKVR1:1:1101:12003:1169 2:N:0:33
NTAGGACTACTCGGGTATCTAATCCCGTTTGCTCCCCTGGCTTTNNNTNNCTCAGCGTCAGTATTGGTCCAGGATGTCGCCTTCGCCACCGGTGTTCCTCCAGATATCTACGCATTTCACCGCTACACCTGGAATTCCGCATCCCTCTCCCAAACTCAAGCCATCCAGTATCAGACGCAGTTCCCTGGTTAAGCCGGGGGATTTCACGTCTGACTTATTTGGCTGCCTACGAGCCCTTTACGCCCAGTAATTCCGAACAAGGCTTGCCCCCCCCGTATTACCGCGCTCGCTGCCCCGGCTG
+
#8ACCGGGGGGGGGGGGGGGGGGGGGGGGGGGGGGGGGGGGGGG###:##::FFGGGGGGGGGFGGGGGGGGGGGGGGGGGGGGGGGGGGGGGCGGGGGGGGGGGFGGGGGGGGGFGGGFFGGGGGGGGGFFFFGGGGCGGGGGGGGDFDFFGEGDFGGGGFFFGFC,D9DDFF3DEG6EGEFGFGGCGGGGGFGDGDGG=C?F9,B509<C?:<C++;CF7C+9DFFEC3CDA>8=7F99**9C5@;<F76=96C/9D*)))2*2AFGFGF>782*.7+4<2(,(()-8(3)(,/.)(-(
@M03506:14:000000000-AKVR1:1:1101:22482:1177 2:N:0:33
NTAGGACTACCCGGGTATCTAATCCTGTTTGCTCCCCACGCTTTNNNGNNTCAGCGTCAGTATCCAACCAGGGGGCCGCCTTCGCCACCGGTGTTCCTCCCGATATCTACGCATTTCACCGCTACACCGGGAATTCCACCCCCCTCTTTGGTACTCCAGCTCGTCAGTTTCATGCGTCGTTCCCCGGTTGAGCCGAGGGATGTCACACATTACTTAATAGACCGCCTACACCCCCTTTACGGCCAATCATTCCGAACAACTCTTGCACCCTCTGTATTACCTCCGCTGATTGCACACAGTT
+
#8A<,FECCFGGGGGFC-CFGFGA9FFECFFFGCFFGFGGGFCG###,##::6CFGGGGGGGEGC9EFDGAFGGG7CFEGGDFD7:FEGGD+7FEFGGGGGE@F:FFFGFDEGGGGGGA<C:+@CD=F:+CFDFGGC9F:FEGDEE?@F,::;<;C,<8DF,>C5*4BFFF9<FG8CEE*BF7+<88=?EC<8:C8*:C***3<<3<C507*<C:C***<CD6=5).50*5*)))1.9*+**11)*+)+++**/*9C>7*)947*++1*85747+<C)6+4)),-435(*)66<<7)).5.
@M03506:14:000000000-AKVR1:1:1101:18032:1179 2:N:0:33
NTAGGACAGGGTATCTAATCCCGTTTGCTCCCCTAGCTTTCGCTNNTCNNCGTCAATCTCGGTCCAGGATGCCGCCTTCGCCACCGGTATTCCTCCAGATATCTACGCATTTCACCGCTACACCTGGAATTCTGCATCCCTCTCCCGAATTCAAGCCATCCAGTATCGGATGCAGTTCCCAGGTTAAGCCTGGGGATTTCACATCCGACTTAGTTGGCCGCCTACGAGCCCTTTACGCCCAGTAATTCCGAACAATGCTTGCCCCCCCCGCATTACCCCCGCGCCTGGCCCCGAGTTGGTC
+
#8ACCFGGGGG<FE9EFFFGAGGGGGGGFDEFFGCECGGFGGGG##::##::CCCFFG9FGFGGDEFGGFGGGGGGGDFGGGGGGEDFEGD9E9FEF<?EEFGAE5?F@FEGGDGG@C7FFGGGGGGGGGGGGGGGAF8EDFGGGGGGE@FGGGC9>F9E?FEF93E6E?8FE8=EFGGGFGC,@;9A7EGGG8:*34,=AF7D,@E5E*/=CF:774)*977C<D35>C:0*/@G@G5:5:9D++++4<*7>3*0:0*+18)C98/7*0)7)79CF()*40(((((),),()-(18*((.
@M03506:14:000000000-AKVR1:1:1101:14162:1185 2:N:0:33
NTAGGACTACACGGGTTTCTAATCCGGTTCGCTCCCCTAGCTTTCGCGCCTCAGCGTCAGGAGTGGCCCAGCCATCCGCCTTCGCCACCGGCATTCCTAGCGATATCTGCGCATTTCACCGCTACCCCGCTAGTTCTAATGGCCTCTACCATCCTCAAGCCAACGCATTATACGACGCAGTTCCACAGTTACGCCCTGGGATTTCACGCCGGCCTTACGTAGCCGCCCGCGCGCCCTTTACGCCCAGTGAATCCGGATCACGCTCGCCCCCTACCTCTTCCCGGCGCCGGCGTCCACTACT
+
#86B<FGFEEGGGGGGGE<EGGGGGGCGGGCFEFGF@FDFGCFGGEGEGGGCF,CFBCC,<F7FE<EGF:FEC8EGFGGGGCFDF=,F<FFG:CEE?EF?FFGGGGF?,EC=+@CFDFGFGGD+@,,+3+@C7FFFF99@FAFFGGF,@EBCDFGCG6,<:,DEE***5@9,@DCECE7*69@C,9,:F;B,=8>**=@**;<9@71**1):*);+*05:69D9)>))*/0*9>8C2D4+</>D<1/0++3*9779*()27)059*/7E>5)01*<C2*+-4((-(-.()(-)4(***(()
@M03506:14:000000000-AKVR1:1:1101:11305:1247 2:N:0:33
NTAGGACTACTGGGGTATCTAATCCCGTTTGCTCCCCTGGCTTTCGCGCCTCAGCGTCAATGCCGGTCCAGGATGCCGCCTTCGCCACCGGTGTTCCCCCAGATATCTACGCATTTCACCGCTACACCTGGAATTCCGCATCCCTCTCCCGGATTCAAGCCTTCCAGTCTCGGACGCAGTTCCTGGGTTGAGCCCAGGGATTTCACGTTCGACTTAGAAGGCCGCCTACGCGCCCTTTACGCCCAGTAATCCAGAACAACGCTTCCCCCCTCTGTATAACCGCGTCTGCTGGCACAGCCTT
+
#8ACCGGGGGGGGGGGGGGGGGGGGFGGGGGGDGGGGGGGGGGFGEGGDGCGGGGGGGGGGGGGGGEGGGGG7FFGGGGGECGFGGGGGC=CCFFGG,BC7FGFGGGGGGGGDGFGGGGGGGGGGCFFFGGGFGDGGCG:B@EG8E8DFGGD+;AEGGEGGGGFCGGGA,EF>:B>D:9>2D7,DFFGGGG,6A5@C=5*4*<C+1:E*5:*:>AFF7+<5C5ECDF)793*))./.9*<**971*3*+3096*;*03CE>5B1*<2<EE)<:C9+<)*<>90(((().*5(71<CFF((-
@M03506:14:000000000-AKVR1:1:1101:14133:1259 2:N:0:33
NTAGGACTACCCGGGTATCTAATCCTGTTTGCTCCCCACGCTGTCGCGCCTCGGCGTCAGCAACGGCCCAGCGGAACGCCTTCGCCACCGGTATTCTTCCCGATATCTACGCATTCCACCGCTACACCGGGAATTCCATCCGCCTCTACCGTGCTCTAGCTCGCCAGTCTTACTGGCAGCCCCGGAGTTGAGCCCCGGGATTTCACCCGCAACTTAACGAACCGCCTACCCCCCCTTTACGCCCAGTGAGTCCGGACAACCCCCTCCCCCCCCGGTTTACCGCGGCTCACGGCACGGCGGT
+
#8ACCGGGGGFGGGG@FFGGGGGGGGGGGGGGGGGGGGGGGFGGGGGGGGEGGGGGGGGGGGGGGGGGGGGGGGGGGGGGGGGGGGGGFECG7FCFEA<EGDGEEGGGGG7FEGEGGGGGGD7FFFGGGGGGGFGGGGFGG7FG>EGGGGCGFE>FFGGC,B>CGCCFGFFGGGG6,,*=CCEECEGGGF+++=88=EGEEC9ECC?*/9)1:*<00C>5CCC*>C);6*)*1)79:0/<**19*:<6++019773)4*:).)/);:);3))<)*/23):)(((-(())/(-5(1*))((,
@M03506:14:000000000-AKVR1:1:1101:22906:1284 2:N:0:33
NTAGGACTACACGGGTTTCTAATCCCGTTTGCTACCCTAGCTTTTGCACCTCAGTGTCAGATCAGGTCCAGTGAGCCGCTTTCGCCACCGGTGTTCCTCCAGATATCTACGCATTTCACCGCTCCACCTGTAGTTCCGCTCACCCCTACCCGCCTCGAGTCCGCCAGTCTAACGCGCCATTCTCCGGTTGAGCCGGGGGATTTCACACGAGACTTAGCGAACAACCTACCTAATCTTTATGTTCTTTAATTATGAACCAAGTTTTCTCACCATTTCTTACCGTGATACTCGGCCATGATTT
+
#8ACCCC<FDFGGC:@FC9C<E<<CFGEFC7FEFC<,,FFFCEG,E,6C<,EFGGGGGDE9,CF,CC6C<,<<EF,,8BFFFA,C,FC,@7=>BB,6C<<6E,AEF9<?,9+C@C?5E,E7+@7C=A=D8,:EFC,,8B+@CE8@+6+6,8=6+@++66,3@86+6+@,@,,,@@B+@**7,,,,*5@E@8,,,*=CCE*=*5++++3*)/)**>9++2*1/)0/>6)+29+*1/:<:*2++***+390+0**/*0*(*1006:*0+*21**/*0+0)/0.,((((-*.1((0((2)/6::
@M03506:14:000000000-AKVR1:1:1101:21645:1286 2:N:0:33
CTAGGACTACTCGGGTATCTAATCCTGTTTGCTCCCCACGCTTTCGCACCTCAGCGTCAGTACCGGGCCAGTGAGCCGCCTTCGCCACTGGTGTTCTTCCGAATATCTACGACTTTCACCTCTACACTCGGAGTTCCACTCACCTCTCCCGGACTCAAGCTTTCCAGTTTCAAAGGCAGTTCTGGTGTTGAGCACTCTGATTTCACCCCTTATTTCGAAAGTCGTCTACGTTCACGTTTCCTCCATCGATTCCGCTCAATGCACTCCCTCTCCGTATTCCCGCGGTCGTGGGCATCAATTT
+
ACCCC8EFGFG<CC@C@F<<<FFEFE@FFF<FCDD<FFG:BBCFC7CFFCFFGF8F:FGGGFF<FG@FGG7CEEECFC7F7BCF7F7C8FDFCGGGG<FFF+B=+::EFE7F+?C?F<F9F,FFEF?C,4++88A<,7446>,@,,,@7>+++@+3,3,=@,,3@<DA,7@,@;;,@:+D;,@@9,:CG@9,,,6,,5,,2+,5,241****,+5,**/*)+1***/)4*0**)1*/0)0+++22++)0;@A8)9*8079*)***+2.*00)./;*2(*+.((-(((.-.-()((*/*-6)
@M03506:14:000000000-AKVR1:1:1101:17210:1355 2:N:0:33
CTAGGACTACCCGGGTTTCTAATCCCGTTCGCTCCCCTAGCTTTCGCGCTGTCAGCGTCAGTGTCAGCCCAGCAACCCGCCTTCGCCGCAGGTGTTCCTCTCGATATCTACGCATTTCATCGCTACACCGAGAATTCCAGTTGCCCCTTCTGCACTCTAGCCCCGCAGTATCGACTGACCTTTCCGCGTTAAGCCCGCAGAGTTCACAATCTCCCTGCGGTGGCCGCCTCCGCGCCCTTCACGCCCCTTACATCCTATCACCGCTTGCTTCCCCCGTATTCCCGCGCCGGCTCCTACGCTG
+
CCCCCFGG9<FG:@7FFGGFFE<,CFE@EFGG,C@FFFG,CCFF9CCCE:7FF,,C@FE>:CECF<FF8@@CFFFCGG7CFF7EEG7@FCBCF@??AF,CFC@EF,@EFEFBCCGGGD<,CE7,@F=FGDGCE+,8CDDFGGF=@EFDFG99FCGGGEG7,;,5+@B*5<3;3*@*:?<CG9C9<***41:1;,B:**/*/*>+>ECFGF4++2*=>*0*2776<75.**./*)))-7?*<C*9*2*)20+=7994:)2<*077D=/8+*29.2:8*(.<))4((,(0()-,),(**.(,,
@M03506:14:000000000-AKVR1:1:1101:10887:1473 2:N:0:33
CTAGGACTCCTCGGGTTTCTAATCCCGTTTGCTCCCCTGGCTTTCGCTCCTCAGTGTCAGTGTTGGTCCAGGACGCCGCCTTCGCCACCGGTGTTCCTCCAGATATCTACGCATTTCACCGCTACACCTGGGATTCCGCGTCCCTCTCCCAAACTCAAGCCATCCAGTATCAGACGCAGTTCCCCGGTTAAGCCGAGGGATTTCACGTCTGACTTAGTTGGCAACCTACGAGCCCTTTACCCCCAGCAATTCCGAACAACGCTCGCCCCCCCCGTATCACCTCGGCCCCGGGCCCGGCGTT
+
CCCCCGGG-ECCFEDFGGGGGGGGGGGGGGFGFGGGGGGGGGGGGGGDGGGFGGGGGGGGGGGGFGGGGGGCFFEGGGGGGDGEGGGGGGDGGEGGGGGGGGGGEGGGFGGGGGGGGGGGGGGGGGGGFGCFGGDEGGDGGGEGGGDF8C,DDE9FG8DGFF9EF8BF;;E,@,B@EB*AFFGGGGGGGG,?E6E=CGG5<;C9CFG=A<C+:7CCFGFG4*60*>46+1)*/<@FBFFG+<CD3**0000966<>3(*/7<)*)*:75B3BE<;/81*<:)42,4()-),,5>07)0-((
@M03506:14:000000000-AKVR1:1:1101:17123:1496 2:N:0:33
CTAGGACTACCCGGGTATCTAATCCTGTTCGCTCCCCACGCTTTCGTACCTCAGTGTCAGGAGTAGCCCAGCAAGCTGCCTTCGCCATTGGTGTTCCTTGTAATATCTACGCATTTCACCGCTACACCCGGAATTCCGCTTCCCTCTCCCGAACTCAAGCCCGCTAGTTTCCTGTGCAGTTCCCCAGTTGAGCCGGGGGATTTCACACAGGACTTAACTAACCGCCTACGCGCCCTTTACGCCCAGTAATTCCGCACACCGCTTGCCACCTCCGTATTACCGCTGCTGCTGCCACAGAGTT
+
CCCCCGGG-FFGGGGGGGGGGGGGGGFGGGGGGGGGGGGGGGGGGGGGGGFGGGGGGGGFGGGGGGGGGGGGGGGGGGGGAGGGGGGGGGGGGGGGGGGGGGGGFGGGGGGGDGGGBFGGDGGGGGG?GGG:FGGGGGGGGGFGGGDG?FE>EGGGGF?G6FGGG>EECFGGGGFBFFFGGGGGFF:FC,7,:DE8CEG*=4AF?FCGG5C4=FCG7+++*;17>CBBC*5*9;>930*<:ECDDCC*<<9@B6*1)(**7>>35CF*<;*.))12:0@FF(6(,7))5)5)02>*7),-)
@M03506:14:000000000-AKVR1:1:1101:14411:1528 2:N:0:33
CTAGGACTACTCGGGTTTCTAATCCCGTTCGCTCCCCTAGCTTTCGCGCTTCAGCGGCAGTGTCAGCCCAGCAACCCGCCTTCGCCGCAGGTGTTCCTCTCGATATCTACGCATTTCACCGCTACACCGAGAATTCCAGTTGCCCCTTCTGCACTCTAGCCCCGCAGTATCGGCTGACCTTTCCGGGTTAAGCCCGGGGATTTCCCAGTCTCCTTTCGGTGGCCGCCCACGCGCCTTTTACGCCCCGTACACCCGAACACTGCCTCCCCCCCCCCTTTTCCCCCGGCCGCCGCCCCGGGCT
+
CCCCCGGGGGGGGGGDFGGGGGGGGCFFGGGGGGGGGGDFGGGFGGGGGGGGGGGEEEGGGGGGFGGGGGGGFGGGGGGGGGGDGGGG>FGEFGGGG9FEFGG8AFFGGGGG7FGGGGFGGGG7F@FGCGGGCGGGD,C@FGGAFGGFF,,@@<,4@F9EFGGGCECG7CFB5C>*=EEF9EGGGEE/AC@BEGFE=*32:8+>+++3+;++=>++:3):*17C/75)29)2/77*,2*+<*7/)2/)2*/*07))),)******+2);@)77D**0)1+.8(3((()(.(-)(-70)(((
@M03506:14:000000000-AKVR1:1:1101:9564:1532 2:N:0:33
CTAGGACTCCTCGGGTATCTAATCCCGTTCGCTCCCCTAGCTTTCGCGCTTCAGCGTCAGTGTCAGCCCAGCAACCCGCCTTCGCCGCAGGTGTTCCTCTCGATATCTACGCATTTCACCGCTACACCGAGAATTCCAGTTGCCCCTTCTGCACTCTAGCCCCGCAGTATCGGCTGACCTCTCCGGGTTAAGCCCGGCGATTTCACAGTCGACTTGCGGTGTCGGCCTACGCGCCCTTTACTCCCAGTAAATCCGAACACCGCCTGCCACCCCCGCATTCCCGGGTCTGCAGGGCCGGGTT
+
6BCCCDG@@FGCGGEEFGGFGGFG9CFGGCCC6<F@FCF8FGDFFFGGGGGGGFFFGG@EFFGDGGGFFFFGFGFEGFDEGGFGG7@FEGCCFECFGC<EFCF8,@FD9EDGE@FFGGGF:FGEEFECF7C7>FAFG9,ED9EF,DF8DE;9D@EBFGEGF?+34*3@<EAC348CFGGCD97C5ECCEGGGGCGGG=:58F5EFGDFAC<CC<50*9):)/9*))8D?<:E))7C9*/<<+:7**+9C+<*94)*14<*))))/**)+*1<5/1**(0<6)-((--),*)()((10)(((
@M03506:14:000000000-AKVR1:1:1101:12284:1536 2:N:0:33
CTAGGACTACCCGGGTTTCTAATCCCGTTTGCTCCCCTGGCTTTCGCGCCTCAGCGTCAGTGTCGGCCCAGCATCCCGCCTTCGCCTCCGGTGTTCTTCCCAATATCTACGCATTTCACCGCTACACTGGGAATTCCAGATGCCCCTTCCGCACTCTAGCTCGGCAGTCTCGAAAGCAGTTCCTGGGTTGAGCCCAGGCCTTTCACTCCCGACTTGCCGTGCCGCCTACGCGCCCTTTACGCCCCGCAATTCCGAACACCGCTTGCCCCCTACGTATTACCGCGGCTGCCGGCCCCTCGTT
+
CCCCCGGGGGGGGGGFGGGGGGGGGGGGGGGGGGGGGGGGGGGGGGGGGGGGGGGGGGGEGGGGGGGGGGGGGGGGGGGGGGGGGGGGCGGGGGGGDGGGGFFGGGGFCGGGEEGFGGGGGGGEGGGGFFGFGGGGGGGGGDGCCFGGGG=>CGGGGGFC,@C6C>5@EFFCFGGGFGGGGGGG,DFGGCGGGGGGC5*AC?FGCGFFCGG*2>EFCFFGD3<*<D:B**3:DBEGBDFF*/9))**.*;:9@F*7C6**0..11;FFC3)07*2++,*342>((-9:0)(4>(-)07(--
@M03506:14:000000000-AKVR1:1:1101:8679:1581 2:N:0:33
CTAGGACTCCCCGGGTTTCTAATCCGGATCGCTCCCCACGCTTTCGCGCCCCAGCGTCAGCAAAGCTCCAGGCAACCGCCTTCGCCACTGGTGTTCCTCCCGATATCTACGCATTCCACCACTACACCGGGAATTCCATTGCCCCCTAGCTTGCTCCAGTCACGCCGTATCCGCTGACCCCGCCCAGTTGAGCCGAGCGATTTCACAACGGGCGTGCGGGACCGCCTGCGCGCCCTTTACGCCCACACAATCCGGGCAACGCCCGCACCCTGCGTATTCCCCAGGCGCTTGGCCCTCGCGT
+
CCC<CGGGCFGGGC6CFFFGCAECCCGD7F@C@E7<@E:@C:C@EFFEEC+@F@FCFFCGGGAFEF,CFGFFFCAFE@FECFE<CEFGGGCFGGGGF<<FGE+8==<@FGFGGGG,EFGGGG83<BFDEG++@F:F,C;,>C=@EEGGGGGAFD@E,3@@:9EEG5*>5122:5*17CEC5?51:8;394++?65C=5=C83*>E7<<C<5*:C:*1C)2>C1*/938E)5E555)2*0<**9)***)*1+07777C(**.0)9)?*.?)9))/*/*.*+.(((-(3)(0(26)4*0)((-
@M03506:14:000000000-AKVR1:1:1101:13534:1595 2:N:0:33
CTAGGACTACCCGGGTTTCTAATCCCGTTTGCTCCCCTGGCTTTCGCTCCTCAGCGTCAGTAGTAGTCCAGGATGCCGCCTTCGCCACCGGTGTTCCTCCAGATATCTACGCATTTCACCGCTACACCTGGAATTCCGCATCCCTCTCCTACACTCAAGCCATCCAGTATCAGACGCAGTTCCCCGGTTAAGCCGAGGGATTTCACGTCTGACTTAGTTGGCCGCCTACGAGCCCTTTACGCCCAGCAATTCCGAACAACGCTTGCCCCCCACGTATTATCGCGGCGGCCGTCACGGAATT
+
CCCCCFGGGG9FCFGGGGGGCFGGGFEGGGGFGGFGGGG8FFGGG>FEGGDEFFGEGGDGGGGGGGGFGGFA7FFFCFEGDEGDFCEGFFEC:FCFB<EFGCFFAEGGGGGGGGGDFGGGGG>FGGGGGG?=:FFFGEEFGGG?FFDGG,3@DFFDFF9,D?FGGGGGGFFC@9FCC8CEFGGG6CEE5@9;9F5;E5**0?FGDF=,=0:DFDGGDF77;<;*):)26CB=3)87.*73*:<<DG*0:+<8*/7/76>:8BF*7A8/*09)7)28<86+6,3333,)-),-83,9:)(4)
@M03506:14:000000000-AKVR1:1:1101:16812:1611 2:N:0:33
CTAGGACTACCCGGGTATCTAATCCCGTTTGCTCCCCTGGCTTTCGCGCCTCAGCGTCAATGCCGGTCCAGGATGCCGCCTTCGCCACCGGTGTCCCTCCAGATATCTACGCATTTCACCGCTACACCTGGAATTCCGCATCCCTCTCCCGGATTCAAGCCTTCCAGTATCGGACGCAGTTCCCGGGTTGAGCCCGGGGATTTCACGTTCGACTTAGACGGCCGCCTACGCGCCCTTTACGCCCAGGAATTCCGAACAACCTCTCGCCCCTCTCGCTTTCAGACTCTGTTGCAACAGCGTG
+
CCCCCEFG9FFG7@7FF<FDGGGGGGGGGFGFGGGGEFCFGFGGG7@FGG7@F<8@CFEDGGGGFGCFGGGG7FGGGGGGGGG7,BCFGGGG>FFGGFGGGEE?<FFGGG?::FCAFAEGECFFEF<F8EEFCFDAFGD7+@FGEE@BFFG6C>6@FGFGFG9EGFG@,,@38*31:*;;CFGGE*:487C8C6*::5:**;E+<FCCCGD;=3/+***2<D:E37).?C>=C)09(**3;:))/25):+<**)*/1(9*)))09*/7A>C))***;2)0)).),.)*)*.)*).*)0(-(
@M03506:14:000000000-AKVR1:1:1101:20330:1630 2:N:0:33
CTAGGACTACCCGGGTTTCTAATCCCGTTTGCTCCCCTGGCTTTCGCTCCTCAGTGTCAGTGTTGGTCCAGGACGCCGCCTTCGCCACCGGTGTTCCTCCAGATATCTACGCATTTCACCGCTACACCTGGAATTCCGCATCCCTCCCCCAAACTCAAGCCATCCAGTATCAGACGCAGTTCCCCGGTTAAGCCGAGGGATTTCACGTCTGACTTAGTTGGCGACCTACGAGCCCTTTACTCCCAGTAATTCCGAACACCGCTTGCCCCCCCCGTACTACCGCGGACGTTGGCTCGGAGTT
+
CCCCCGGGGGGGGECFGGGGGGGGGGEGFG@FFGGGGGGGGGGGGGGGGGGGGGGGGGGGGGGGFGGGGGGGGGGGDFGGGGGDFGGGGGGGGGGGGCEGF<FFGGGGGGGGGGGFGD<EFG+FCAFFGGGGGFAFFGGGGGG8,DECGG78EFFDGGGGCC9@@FGGFGGFEGCEC>@>DDFF5:8EGG9FCFD5=E5EG?6CGG*2=F7FG7>CFCA?C*)1:<5A+*.273>FFG69+2D5CC+/+<+*1)13>1**)7737CC?FEG>))//144?((,-(((0-.(()())00-((
@M03506:14:000000000-AKVR1:1:1101:19416:1681 2:N:0:33
CTAGGACTACCGGGGTATCTAATCCTGTTTGCTCCCCTAGCTTTCGCGCCTCAGCGTCAGTTATGGTCCAGTGCGCCGCTTTCGCCACAGGTGTTCCTCCCGATATCTACGCATTTCACCGCTACACCGGGAATTCCAGCTACCTCTTCCGTACTCTAGCCCGCCAGTATCGGTCGACTCTCCGGGGTTGAGCCCCGGGCTTTCACAACCGACTTAGCAAGCCGCCTACGCGCCCTTTACGCCCAATTATTCCCAACCACGCCTGCCCACTACTGATTCCCTCGGCTGCTGGCCCCTTGTT
+
CCCCCGGGGGGGGGGFEGGGCFGGGGGGGGAFGGGGGGGGGGFGGGGGGDFGGGGGGEFGGGGGGGGAGGGGGGGGGGG:EFGEGFEGGGGGCGGGGGGGGE7CFEGE<FGGGGG<FGGGEGFGGGG?CGGGG?DFGFGGGCGGGGGGGGGGFGGGGGGF,,8:EEGG9FGFG8E8EGEG9DCC*B5=?ECCFFC=5=:CEC+CFF??EDCCG3E7:>FF*975<D<.:>55978)3**<*:CG**0*339=9**07(1:7B)*9FG4+.294*+2<4*:8)(,-0()4/4:B00)))(.)
@M03506:14:000000000-AKVR1:1:1101:11403:1738 2:N:0:33
CTAGGACTACTGGGGTTTCTAATCCCGTTCGCTCCCCTGGCTTTCGCGCTTTAGCGTCAGTATCAGCCCAGTGACCCGCCTTCGCATCTGGTGTTCCTCCCAATATCTACGCATTTCACCGCTACACTGGGAATTCCAGTCACCTCTTCTGTACTCTAGTCTGACAGTATCAAATGCAGTTCCCAAGTTGAGCCCGGGGCTTTCACATCTGACTTTTCAAACCGCCTACACGCGCTTTACGCCCAGTAATTCCGAACACCGCTTGCCCCCTACGTATTCCCCCTGCTGCTGGCTCCTTGCT
+
CCCCCGGGGGGFFGGBFFGDDGGGFFGGGGGGGGCCGGGGGGGGGGGGGGGGGGGGEGGGGGCFCAFGG?FGGGGGGGGGGGGGGGDFGGGGGFGGGGGGEGGGGFGCGGFGGGGDGGGGDEEGGGGGGGGGGGGGGGGE@9;EGGGGGFGGFGGGFDEDFFGFFGDGFGFGGGGFGGGGDGGGGGGCFFGGGFF>ECE75CFD:CC:,+=CGGGDFF6CF82*9DAA,;=CG>A3:56CGGC:CD+=7C:8BF:<5(*/)77*/;C6F>D)5*2+<(0<2,(2(,(/4;>()(5*9*.(.
@M03506:14:000000000-AKVR1:1:1101:20408:1748 2:N:0:33
CTAGGACTACTCGGGTTTCTAATCCCGTTCGCTCCCCTAGCTTTCGCGCTTCAGCGTCAGTGTCAGCCCAGCAACCCGCCTTCGCCGCAGGTGTTCCTCTCGATATCTACGCATTTCACCGCTACACCGAGAATTCCAGTTGCCCCTTCTGCACTCTAGCCCCGCAGTATCGGTTGACCTTTCCGGGTTCAGCCCGGAGATTTCACAACCGACTTGCGGTGGCCGCCTACGCGCCCTTTCCGCCCAGTAAACCCGCACAACTCTTGCTCCCCCCGTATTCCCGCGGCTGCTGCCCCGGCGT
+
CCCCCGGGGGGGGGGGGGGGGGGGGGGGGGCFGGGGGGGFGGGGFFECFGGGFGFGEGGGGFGGFFCGGGGGGGGGGGGGGEG7CGGG=FCG,?FGGGGAF7EEEFCAEFGGGEGBEEFGEG7FFCGG:FEGGGBAFFDA9DFGGGDGD>,EFFCGGGFGDGC8>:B:,EF*:@C56DFGFGGGDE5?E,<,6CEGE=C5C+>C7AF95<CDG3*01)8C)55:)7<B*0)*).0510)+3/95):*0<0+*05C/)4C=@)9779C*<?F3<9:**.)0)589((,)43)5*.(7:3(-(
@M03506:14:000000000-AKVR1:1:1101:22795:1755 2:N:0:33
CTAGGACTACTAGGGTATCTAATCCCGCTCGCTCCCCTAGCTTTCGCGCCTCAGCGTCAGTGTCGGCCCAGCAACCCGCCTTCGCCGCAGGTGTTCCTCGCGATATCTACGCATCTCACCGCTACACCGCGAATTCCAGCTGCCCCTCCCGCACACTATCCCCCCAGTAACCGTTGACCTTGCCGAGTTAACCCCCTCGTTTTCCAACAGTCATTGCTCGTGCTGCCCACGCGCCCTTTACCCCCAGTCACTTCCAATCATCCTTGCACTCCACTGCGTTCCGCTGTCGCTCGCACCGACT
+
@CC,BDG<EC9,CEEGFFGFEEFEF@F+C:+:,6CCFGD@6ECEGGD::F@FFGGC@FCFGG9F7CEEGGFC8C<FF==>EFF=,?BEFG7F8BFDB<F+4:=FEGGGGGGD4=+?F?FGGD=FGGFFG++>+3+,8F9,78,@@:**6>4?>C*>?,6,2=**/*1?,,,,**31*+0AF7CC=**:;+++>CE***/*2*2A7+++**203?++2**:)*7***.0+9)*))))(*0+0<**/**0+++**90**.00**0**0+*3*0))2+++(0*(,(-((-*-.-,)(())0(((
@M03506:14:000000000-AKVR1:1:1101:8040:1776 2:N:0:33
CTAGGACTACCGGGGTATCTAATCCCGTTTGCTCCCCTAGCTTTCGCGCCTCAGCGTCAGTATCCGTCCAGAAGATCGCCTCCGCCACTGGTGTTCCTCCCGATATCTACGCATTTCACCGCTACACCGGGAATTCCATCTTCCTCTCCGGAACTCAATTCTCGCAGTTTCTTGTGCACTTCCAAAGTTAGGCTTTGGGCTTTCACACAAGACTTACAAACTCGCCTACGCCCCCTTTACGCCCCGTAATTCCGAGTAACGCTTGCCCCCTCCGTATTACCGCCGACGCTGGCACGGATTT
+
CCCCCGGGGGGGGGGGGGGGGGGGGGGGGGGGGGGGGGGGGGGGGGGGGG7FGGGGGGGGGGGGGGGGGGGGGGGGGGGGGGGCGGGGGGGGGGGGGGGGGGGGGGGGGGGGGGDFGGGGGGGGGGGGGGGFGGGGGGFGGGGGGGFGGGGGGGGGFDGGGGGGEEDGFFGGGGGCGGFGGG79DDECFDGFGG6FFFEFDDGF,CFFEDCGEFF,;CCG*;=53>A3=<)*:8)/4<=F559))**0*;+/=?C7<(*3)5)775+0;5)>@)2*2,*3.((((-()(01(81)9>3(,.
@M03506:14:000000000-AKVR1:1:1101:7913:1777 2:N:0:33
CTAGGACTACTCGGTTTTCTAATCCCGTTTGCTCCCCACGCTTTCGCGCATCAGCGTCAGAACCGGTCCAGCGAGCCGCCTTCGCCACTGGTGTTCCTCCCAATATCTACGCATTTCACCGCTACACTGGGAATTCCACTCGCCTCTCCCGGCCTCAAGCAAAGCAGTCTGGATGGCAGTTCCTCGGTTAAGCCGAGGGATTTCACCATCCACTTCCCAAGCCGCCTACGCGCCCTCTCCGCCCAATAATTCCGACTAACCCTTGCCCCCTCTGTATTACCGTGGATGCTGGCACAGGTTT
+
CCCCCGGCEFGGEGGGGGDGFEGG<FEFFGEGAFGFCEGEFFGGGGGGCFCGF<FFGCGGGGGGD7FEGFFFD>CFCGGFEFGCFFGGCDFFGGGGFEEFD,=FCFGGCF@FE@FFDGF?FGG>C=F=AEFE8FAEFC,AB7CEGGFF,>E8CCCGGCGG>F88DC,;:9,<;<6CF6512<=>FEDCC8<;?@EC*=8:9;+>FFGCF4<4?7C+7</ACFD5C3.7CC3:9)87(9);**91*1*9+3CF?/7)94*+).)99+84/;D@4><7+)0<4:11(-,/(/)():)*)))))
@M03506:14:000000000-AKVR1:1:1101:10826:1797 2:N:0:33
CTAGGACTCCTAGGGTTTCTAATCCTGTTTGCTCCCCACGCTTTCGTGCCTCAGCGTCAGTTGCGTACCAGTAACCTGCCTTCGCCTTTGGCCTTCCGAGTGATATCTACGCATTTCACCGCTACACCACTCGTTCCGGCTACCCCTCACGCACTCGAGTTCGCCAGTATCAAAGGCCATTTTCCGGTTGGGCCGAAAACTTTCACCCCTGACTTAACAAACCGCCTACGCACCCTTTATGCCCCGTAATTCCGAACACCGCCTGCCCCACATGTATTACCCATGCCGCTGGCACATTTTT
+
CCCCCGGG<FFGGGGGGGGGGGGGGGGGGGGGGGGGGGGGGGGGGGGGGGGGGGGGGGGGGFGGGGGGGGGGGGGGGGGGGGGGGGGGGGGGGGGGGGGGGGGGGGGFGGGGGGGGGGGFGGGGGGGGGGGGGGGGGGDGGGFFFGGGGGGGGGCGGFGFCGGGGGGFGFG,<9D8EGFGCCEGGCEEEEEGGGGGGGDGGCGGDGGGE*:FFFG;@FCGDGF7<9):?*)*9>5*3*/CEC>5**27*@+**9<3),*/.))/*2CFC)))092:9)9E2()(,())-0213(2***.:2
@M03506:14:000000000-AKVR1:1:1101:11191:1842 2:N:0:33
CTAGGACTGCTCGGGTATCTAATCCCGTTTTCTACCCACGCTTTCGCGCCTCAGCGGCAGTACCGGTCCAGGCTGCCGCCTTCGCCCCCGGTGTTCCTCCAGACATCTACGCATTTCACCGCTACCCCTGGAACTCCCCCTCCCTCTCCCGGCTTCAATCCTTCCAGTATCGGCCGCTGTTCCCGTGTTGCGCCCGGGGTTTTCCCGTTCGACTTCGACGTCCGCCTCCGCGCCCTTTCCGCCCCGTCACTCCGAACACCGCTCTCCCCCTCTCTACTACAGCGGCCTCTGCCACAGTGCT
+
@@C,,EGG-C-C,+6;+6,C<,C@C<,,6E,CC@6FE,CFG@;@C,CC:@CF8CFE++@:F9@F,+67@,CF,,=BF+>CB?C4=:,8FE7C>CCGG99,,,:+9AFC?,+C?4=DF,FABFE+@,3++3@<,,,7@,8++8BECG,4DCC**1*@@A,7@E;@F7DGC,,6@*>B5*=/,19ED*3=EB243;*8=*****2<2AC**9*1:*1+7775)9C5<D)0:5<:<..),**3*1*))**)*2A=?575545C3)))*<F?;5).7*<<+)*3)).((4().022*).7506))
@M03506:14:000000000-AKVR1:1:1101:8769:1883 2:N:0:33
CTAGGACTCCTGGGGTATCTAATCCTGTTTGCTACCCACGCTTTCGTGTCTCAGCGTCAGTTACTGTCCAGAGAGCCGTCTACACCACAGGCGTTCCTCCTGATATCTACGCTTTTCACCGCTACACCAGGAATTCCACTCTCCCATCCAGTACCCTAGCCCTCCAGTTTTCGGCGCACCCTCCCAGTTGAGCCGGGAGATTTCACACCACACTTAGAGAACAGCCTACACACCCTTTACGCCCAGTAACTCCGAACAACGCCTGCTGCCTATGGACTCCCGCGGCGCATGCCAATACGCT
+
CCCCCFFG@<CFD@+CFECGCGCAFFFFF9,CFAFEFABBEG,CFEGGGFGG9F8CGDC6CEEFEGFFFGDFGCEGGGGGFDCFGG,FEGF,8BCEGGFGDEGCFFGGA<FG,8DEE95<C:>F:AF,ABCFFE,EFCG=:9EECB=8?@CEFFCGGGEDGGFGGD8EC:;;+636@CGD6FG6A@<,53,@D3@C*=**4=:;>CF,*2*8/8>;::A,2?20;DAAC052*))*/78;85>DDE++<+3/98<556C*0))09*3)3)*9**++23)2019(40-)(.()/))*0)(,-
@M03506:14:000000000-AKVR1:1:1101:10134:1890 2:N:0:33
CTAGGACTCCTGGGGTTTCTAATCCCGTTCGCTCCCCTAGCTTTCGCACTTCAGCGTCAGTGTCAGCCCAGCAACCCGCCTTCGCCGCAGGTGTTCCTCTCGACATCTACGCATTTCACCGCTACACCGAGAATTCCAGTTGCCCCTTCTGCACTCTAGCCCCGCAGTATCAGTTGACCTTTCCGGGTTAAGCCCGGAGATTTCACAATTGACTTTCCGTGGCCGCCTACGCGCCCTTTCCGCCCAGTAACTTCGCACAACGCTTGCCCCCCCCCCTTTCCCCGCGCGCCCGGCCCGGAGG
+
CCCCCGGG9EEGGGGGGGGGGGGGFGGGGGEG7FGGGGG?FGGGGGGEEGGGGGGGGGGGGGGGGGGGGGGGGGGGGGGGGGGGGGGGGGGFGGGGGGFGGG,>FFGCGGGGEEGADFGGGG@CGGGG:C@7CF9FFF;=B=EFGFDBFF;D@D9D>D,9DFGGGE+3=A;9,,7>AC?FG,BF5*:::DE,>:CEG7*/,1=,,112=CCCG+111+0017DF3DBF79>E))7),*9+<:CC35/997+**99**()0))0*/;*9<)>;59***.6C<)((,,()()((0(()))-4(
@M03506:14:000000000-AKVR1:1:1101:10231:1974 2:N:0:33
CTAGGACTCCTCGGGTTTCTAATCCCGTTCGCTCCCCTAGCTTTCGCGCATCAGCGTCAGTGTCAGCCCAGCAACCCGCCTTCGCCGCAGGTGTTCCTCTTGATATCTACGCATTTCACCGCTACACCAAGAATTCCAGTTGCCCCTTCTGCACTCTAGCCCCGCACTATCGGTTGACCTTTCCGGGTTAAGCCCGGAGCTTTCACAATCGACTTGCGGTGGCCGCCTACGCGCCCTCTACGCCCACTAAATCCGAACCACCCTTGCTCCCCCCGTCTTCCTGCCGCTGCTGCCGCGCATT
+
CCCCCGGG<FGGEGDFFGGGFFFGGGEGGFCG;FCFEGFGGGGGGGGGGGFGGGGGGFEGCFFA<FGGGFCGGGGGGGDGGGGGEEFEGDGGGGGGGGGGGDFGGEGCFGGGD@FEF9F?+F:4FFGF<:A4>DFGFAFCFFFG?FFGG=D9DD=DFGD@E8EDCE+@8;@C*4BEGGGD9CE98**41*,2DFF=5*=*A01A+A+=:C<D5*=+:58E5C**)9>B*57*)0779*)+2*977/*8+0+*/917*4)25)7/0*2*<)9355*/2,)<4)-2(43;1523*.(9>34((
@M03506:14:000000000-AKVR1:1:1101:7790:2163 2:N:0:33
CTAGGACTACAAGGGTATCTAATCCCGTTCGCTCCCCTAGCTTTCGCGCCTCAGCGTCAGTGTCGGCCCAGCAACCCGCCTTCGCCGCAGGTGTTCCCCTCGATATCTACGCCTTTCACCGCTACACCGAGACTTCCAGTCGCCCCTGCCGCACTCTAGCCCGACTGTATCACTTGACCGTTCCGAGTTAAGCCGCGAGTTTTCCCATTTTACTTGTCCTGGCCGTCCCCCCCCCCTTTCCCCTCCGCAACTCCGCACACCGCTCCCCCCCCCCGCCTTCACGCTGTTGTTGTCTCGTCAT
+
CCCCC8CE@CECA9,E-EE<C,EF9CFGGGDGCGGGGFE,,FEFGGGG@E@FC@@@FE:7E,C<@F@FC,98E<FFE+@666E=EGEE4F7F85B?A,9,4=FE<FF?BFF++:4AF,A9=CFCFCC:C@+3+,7<F,=3,8=C6CC+@@CE6?3DEC;D6E**=*>?:,?,5,6?,,,*6;CC*:*=*6<259**31=*=+++5+39+2**0:9+:**02*//)).)/1.*/)0)(0)+0+0****05**0/)1//4)*))))/**./.55))***-)+),(.(,(*)0.().)*))(((
@M03506:14:000000000-AKVR1:1:1101:17649:2206 2:N:0:33
CTAGGACTACCCGGGTTTCTAATCCCGTTTGCTCCCCTGGCTTTCGCGCCTCAGCGTCAGTTGAGGTCCAGCACGCCGCCTTCGCCACCGGTGTTCCTTCCGATATCTACGCATTTCACCGCTCCACCGGAAGTTCCGCATGCCCCTACCTCACTCCAGACGTCCAGTATCACAAGCAGTTCTCCGGTTAAGCCGGAGGATTTCACCCCTGACTTGGACATCCGCCTACGCGCCCTGTAAGCCCAGTGATTCCGTACAACGTTCGCCCGGTTCGTCTTACCGCGGCTGCTGGCACCAACGT
+
CCCCCGGG-FCFGGGGGGGGGGGGGGGGGGGGGGGGGGGGGGGGGGGGGG7FGFFEEECFGGGGGGGGGGGGCFGGGGGGGGGGGGDGGEGEGEGGGGGGDFCEGGGGGGGGEGGGG9?FGGGGFDFFDGG7CFEGGGGGGGFGGGG??F9EFFGFC?:7@@CEEDCDFFC,DFCGDBFGGFFGGG=EGGGGDFGDEGGGC;@CCG?FCGG4?FCGC*;E7CC5>C;5CD@CG3@D:G*2:C45*:8FC9+/7:*77:0A)8FFCE*785D5));/14*<(-,,49(),).8:()*))((-
@M03506:14:000000000-AKVR1:1:1101:15114:2209 2:N:0:33
CTAGGACTACTCGGGTATCTAATCCTGTTGGATCCCCACGCTTTCGCGCTACAGCGTCAGAAACGGGCCAGTGAGCCGCCTTCGCCGCCGGTGTTCTTCCCAATATCTACGAATTTCACCGCTACACTGGGAATTCCACTCACCTCTCCCGTCCTCAGATCCGCTCAGTCCCAAAGGCAATTCCTCAGGTGAGCTCAGGCTTTTCACCTCTGGCTTGTACACGCGCCTACGCGCGCTGTACGCCCGCATATTCCGTACACCGCTACCCCGCTTCGTTTTACCGCTGCCGTTCTCATCAACT
+
B,CC8FEFEG<,,B:E6;E<C@FGG9<FF,6,CEGCDE+:::FF<@,@BE:@F8F7@@:,CEEC@FDEFE,CE@CC,FC=C:,,==BFGGGG>B+BFGGGFE@<,EBEFG7+4A=?F<FF+:+@F9<DA,,AAF,3<=>9FFGE,,,@DF8@EGGFC,3,,2,@***3,7,<;F,,,>:,6>CG,2>,,6?9,,2><F,,,*4,>7::,;FCC4=E<*1+++*1/)8.557=DE))(15@7*)))**)**+//9>*183+))79)**)2)9@)*:C*477.)-((-(03.(,)-)**/)()
@M03506:14:000000000-AKVR1:1:1101:9009:2300 2:N:0:33
CTAGGACTCCCCGGGTATCTAATCCTGTTTGCTCCCCACGCTGTCGCGCATCAGTGTCAGAAACTGCCCAGCAGACCGCCTTCGCCACCGGTGTTCTTCCGGATCTCTACGCATTCCACCGCTACACCCGGAATTCCATCTGCCTCTACAGTGCTCAAGCCCGGAAGTATCGACGGCCGATTCGGGGTTGAGCCCCGAACTTTCACCGTTGACTCTCCGCGCCCCCTACGCGCCCTTTACGCCCAGTTGTTCCTGCCAACGCTCGCCCCCTCCCTTCTACCCTGGCTGTTGGCCCGGAGGT
+
CCCCCGGG9FGGGGGGGGGGGGGGGGGGGGGGFGFGGGGEGGGGGGGGGGGGGGGGGGGGGGGFGFGGGFGGGGGGGGGGGGGGGGGGGGGGGGGGGGGGGGGGDGGGGGGGGGGGGGGGGGEGGGGFGGEG@FGF,CFFGGGGGGGGGGGFGCCFCFDGGGE8@ECGGGGG5C5CCE5E:EC:F>EG5BBCFGGGGG5=F>FE++=CGC/19*3+9*)*/9<*7753C<:*)87)4CBFCEC)/:+*+3**7*0002*/)7)1)*/):59>>*0+*.0+-.).,(()(*-(0)-))0-(-
@M03506:14:000000000-AKVR1:1:1101:20555:2315 2:N:0:33
CTAGGACTACCCGGCTATCTAATCCCGTTTGCTCCCCACGCTTTCGCGCCCCAGCGTCAGGAATTGCCCAGAGACCCGCCTCCGCCACCGGTGTTCCTCCCGATCTCTACACATTTCCCCGCTACACCGGGAATCCCAGTCGCCCCGGCAACCCTCAAGAACAGCAGTATCGATCGACGTCCTTCGGTTGAGCCGAAGGCTTTCACGACCGACTGGCAACCCCGCCTACGCGCTCTTTCCGCCCACTAATTCTGACAAACGCTGCCTCCCCTGGTTTTACCCCCGCGCCGGCGACATCGTT
+
C89CCG8FGGGCCEC@;@CFG<<FEF,CFE;,6CEGF@C@FFCD9CF6@:+@FBEC@,8,6<@@F,CFF@8@<CFF<+@6?,C+BCE,BBCF+F:@<FG8CCF+@F<?,CAAFGGGC,,A7=+@C9AD7:+++@,D<,,,8+BC+>+5@8:8@*=>DFF,D9?,,,,6,54**,=***4/*3*+>88:E84850**?***<*3+<97*71))1)**/29/59C=DGDD*/)/C)878**3*/1)9/*)3++9*/***6*28D3*/A39;>5))*+0*(*+)(--33()-.(()(-1)1(-.
@M03506:14:000000000-AKVR1:1:1101:23544:2316 2:N:0:33
CTAGGACTACAAGGGTTTCTAATCCCGTTTGCTCCCCTAGCTTTCGCGCCTCAGCGTCAAGAACAGGCCAGGAAGTCGCCTTCGCCACTGGTGTTCCTCCCGATATCTACGCATTTCACCACTACACCGGGAATTCCACTTCCCTCTCCTGCCTTCAAGTCGATCAGTATCGAGTGACCCTCCCCAGTTGAGCCGGGGGCTTTCACACTCGACTTGAACGACCGCCTGCGCGCTCTTTACGCCCAGTAAATCCGGCCAACGCTCGTCACCTACGTATTAGCGTCGCTGCTGCCTCGTAGTG
+
CCCCCGGGGGGGGGGAFCGGGGGGGGGFGGGGFFGGGDFGGGGGGGGGGG7FFGGGGGFGGGGGGGGGGFGGG8FFFCEGGGGGGCEGGFGFGGFGGGFFGGGGEGGFGGGGCGCFGCFAFGGGFGGGGGG7:EGGFGGGC99DGGGFGFFGGG89EFGGGGCCCGFGFGG:EGFGFEC,DCCB8BE7,=FF6FEEGDE=CD?CCGFC7CC:EGGEC26C3)9/77))*93*)07*-78<8*)7>58*+0<7/>))9(**).8CC:8@G?*97*2+3./+.4((-3,51)))8),7).(-(
@M03506:14:000000000-AKVR1:1:1101:18810:2396 2:N:0:33
CTAGGACTACCCGGGTATCTAATCCTGTTTGCTCCCCACGCTGTCGCGCCTCAGTGTCAGAACTGGTCTAGCTGGCCGCCTTCGCCACGAGTGTTCTCCCCCATCTCTACGCATTTCACCGCTACACAGGGAATTCCACCAGCCCCTCCCAGCCTCAAGTCCTGCAGTTTCCACCGACAAAATACGGTTGAGCCGTACGCTTCCACGGTAGACATACAGAACCACCTACGCGCCCTTTACGCCCAATGATTCCGAACAACGCTTGCCCCTCCCGTATTACCCCGGCAGCTCTCCCGGAATC
+
CCCCCFGG9FGGGGGGGGGGGGGGGGGGGGGGGGGGGGGGGGGGGGGGGGCFGFGFGGFGGGGGCEFGGGGFGGGGGGGGCGGGGG7F::BFFGFFGGGGGGGGGGGGGGGGGGGGGCGGGGDGGGGFFC++FFFGGGGGGEGGGGFGGGGGGGGGF=ED=EGGGGFDAFGG7FGGDGG*@8CGGGGF>7:CFGGGGGGD5?*>7?5/7977CFG?CFA1*0;09D4FD5BE3;@D02*<;E<D<*;?+3+17)*7C(0757>*1:+9;5*)0/@*2(*<<(-((3(08)))/(,10)(3,
@M03506:14:000000000-AKVR1:1:1101:8537:2421 2:N:0:33
CTAGGACTACTCGGGTTTCTAATCCTGTTTGCTCCCCTAGCTTTCGTTCCTCAGCGTCAGTAGTGGTCCAGCGCGCCGCTTTCGCCACGGGTGTTCCTGCAGATATCTACGCATTTCACCGCTACACCTGCAATTCCACGCGCCTCTCCCACACTCAAGCACAGCAGTTTCGGAAGCAGCCTCTGGGTTAAGCCCAGAGATTTCACTCCCGACTTGCCGCACCGCCTACGAACCCTTTACACCCAGTCATTCCGAACAACGCCGGCCCCCTCCCTCTTACCCTGGCCGTCGCCCCGTAGGT
+
CCCCCGGGGGGGGGGGGCGGGGFGGGGGGGGGGGGGGFGGGGGGGGGGGGFFGGGGDGGGGGGGGGGGGGGGGGGGGGGGFFGGGGGGGGGGGGGGGGGGGGGGFFGGGGFGGDFFGGGGGGEGGGGGG@EFFGGGGGGGGGGGDGCBFGGGGGEGGGGFCGFGFGFGG7ECDD5CGGGGGGGFGF>E:79@EC*,=:FF7>7<FGGGF8<5EDEGGGFGCG3CDDFBC*<=CB@4364++<7)*/3*3<+*193*915C37.17:C>8)97)/***-*<>(),,.()-),(.((/70-(.
@M03506:14:000000000-AKVR1:1:1101:12880:2455 2:N:0:33
CTAGGACTACTCGGGTATCTAATCCTGTTTGCTCCCCTAGCTTTCGCGCCTCAGCGTCAGTTGTGGTCCAGTGCGCCGCTTTCGCCACAGGTGTTCCTCCCGATATCTACGCATTTTACCGCTACACCGGGAATTCCACGCACCTCTCCCACACTCAAGCACGGCAGTTTCGCCTGCAGGCTCCGAGTTAAGCCCGGAGATTTCACAGGTGACTTACCGCACCGCCTACGCGCCCTTTACGCCCAATAATTCCGAACCACGCTTGCCCCCCCCGTATTCCCGCGGCTCCTGTCCCGACTTT
+
CCCCCGGGGGGGGGGGGGGGGGGGGGGGGGGGGGGGGGGGGGGGGGGGGGCFGGGDGGGGGGGGGGGGGGGGDGGGGGGGGGGGGGGGGGGGGGGGGGGGGGDFCEGGGFGGGDGGGGGFEGGEFGGFGGGGGGGGGFGGGGGGFGFGGGGGGGGGFGCF67ECE>:DFGGGGGGGGGFDEGGGGD=C8FCGF6BE5C:*CFCF7C@CC:<>FGGGGGBECDGGGG5DG3DEGFF346*A8ED3C:60+3<=@FC*/(*:>DB35CC@8>D5<D;=F(*3<111(,(04?))))./)),(.
@M03506:14:000000000-AKVR1:1:1101:23905:2505 2:N:0:33
CTAGGACTACAAGGGTCTCTAATCCCGTTCGCTCCCCTGGCTTTCGCGCATCAGCGTCAGTGTCGGCCCAGCAACCCTCCTTCGCCGCAGGTGTTCCTCTCGTTATCTACGCTTTTCACCGCTCCACCGAGAACTCCAGTTTCCCCTTCCGCCCACTACTCGCACAGTATCCGTTGACCTTTCCGAGTTTAGCCCGGAGATTCCACAACCTACTTTTGCCTACCGCCTCCGCGCCCTTTCCGCTCAGTAATCACCACCACGTCTTGCCCCCCCCGTCCTCCACTGTCTGCGGGTACGGGGC
+
CCC8,CFFG-C,;-,;--CCE<CF<C@EE,,F,EFC;@C8F,CDCCFCF+CF@,C+,BFFG9F@:@:F@:ECFCCCF,=CGCF,?FF7+4+C=EFFGC,C4?+4+4C<BF+C++AA<5EECEE+C?F8+6+3=<FGC,,D;,E=E8@8BF+=+9+43D8FGC6C5*3333>3:*>**6,,2>,>**4=*,,,,>:*47**02++1<C=C***3*+++20+++;*19=5*7579)))(00+3/1*)/*9<:7**0*2*(**)))0*+2)+./07C***()0(((.)-)9-0-(5(-28:(((
@M03506:14:000000000-AKVR1:1:1101:11989:2514 2:N:0:33
CTAGGACTACCCGGGTTTCTAATCCCGTTTGCTCCCCTAGCTTTCGCGCCTCAGCGTCAATGCCGGTCCAGGATGCCGCCTTCGCCACCGGTGTTCCTCCAGATATCTACGCATTTCACCGCTACACCTGGAATTCCGCATCCCTCTCCCGGATTCAAGCCCGCCAGTATCGGACGCAGTTCCCGAGTTGAGCTCGGGGATTTCACGTTCGACTTAGCGGGCCACCTACGCGCCCTTTACGCCCAGTAATTCCGAACCACCCTCGCCCCCTCCGTATTACCTCGGCTTCCGGCCCCGCATT
+
CCCCCGGGGGGGGGGFCGGGGGGGGGGGGGGGGGGGGGGGGGGGGGGGGGEGGGGGGGGGGGGGGGGGGGGGGGGGGGGGGGGGGGGGGGGGGGGGGGGGGGFGGGGGGGGGGGGDGDGGGGDGGGGGGGGGFGFFGGDEGGGFFGFGGFEGEGGGGGGGGGGGGCEE9<CED5CEGCCEGGGGGGGGD@,??>EGGGG5CDFG??***2:*:CECFGF593D=C<5)+*5/9>>GFC*<17<D3*+1++08=6/97(**)00*/1?>C5)7))2*;(6<)))(((().)(45((1))((-
@M03506:14:000000000-AKVR1:1:1101:7421:2520 2:N:0:33
CTAGGACTACCCGGGTTTCTAATCCTGTTCGCTCCCCTAGCTTTCGCGCCTGAGCGTCAGGACAGGTCCAGAGAGCCGCCTTCGCCACCGGTGTTCTTCCCGATATCTGCGCATTTCACCGCTACACCGGGAATTCCGCTCTCCCCTACCTGCCTCCAGTCCGGAAGTATCGGATGCAGGTCCGGGGTTGAGCCCCGGCTTTTCACACCCGACTATCCGAACCGCCTGCGCGCGCTTTACGCCCAATAAATCCGGACAACGCTCGCCCCCTCCGTCCTCCCCCGGCTGCTGGCCCTTAGTT
+
CCCCCGGGGGGGGGGGGGGGGGGGGGGGGGGGGGGGGGGGGGGGGGGGGGGGFEFGGGGGGGGGGGGGGGGGGFGGGGGGGGGDGECFGGGGGGGGGGGGGGDGCFGGFGGGFGGGGFFGGGGDGGGGGGFEGGGGGGGGGFGFGGGGGGG76CGGGGGGGGGEG>EFGFD>E>EGGFGGGGF*:8EGDEEGGGGGGG578FCFF::C=C<57580:F>*>CDEGG:57))*)05)-9/9CED3C*;?7++9?35*)47C3@)*):?7:3/)))/**-*2(((,,--.(04(0(4*)))))
@M03506:14:000000000-AKVR1:1:1101:11317:2530 2:N:0:33
CTAGGACTACCCGGGTTTCTAATCCCGTTTGCTCCCCTAGCTTTCGCGCATCAGCGTCAGTGTTGGCCCAGCTACCCGCCTTCGCCGCTGGTGTTCCTCCGTATATCTACGCATTTCACCGCTACACACGGAATTCCAGGAGCCCCTTCCACACTCTAGCTCAACAGTATCGAGCGCAATTCCCAGGTTAAGCCTGGGGCTTTCACGCCCGACTTGAAAAGCCGCCTACGCGCGCTTTACGCCCAGTAATTCCGAACAACGCTTGCCCCCCCCGTATTACCTCTGCTCCTGGCCCGGCGTT
+
CCCCCGGGGGGGGGGGGGGGGGGGGGGGGGGGGGGGGGGGGGGGGGGGGGEGGGGGGGGFGGGGGFGGGGGGGGGGGGGGGGGGGGGGGGGGGGGGGGGGGGGGFGGGGGGGDEGFGGGGGGGGGGGFGGGCFG@FGFG8=CGGFGGFGDGGGG?EFGEFCFGGGGGFDAFCEFEEEG5EGGDC?EGGGGDFGGGGFFGGGDEF@FGG=CDDEDEC*CA+;CFGDGF>G335<:@DBG*<8C5C<E2=+++99)1*)(0:5)7CF:8:F>D57)2*2,*<4)5))45*./3()41)))--(
@M03506:14:000000000-AKVR1:1:1101:10549:2549 2:N:0:33
CTAGGACTCCTCGGGTTTCTAATCCCGTTTGCTCCCCTGGCTTTCGCTCATCAGTGTCAGTGTTGGTCCAGGACGCCGCCTTCGCCACCGGTGTTCCTCCAGATATCTACGCATTTCACCGCTACACCTGGAACTCCGCGTCCCTCTCCCAAACTCAAGCCATCCAGTATCAGACGCAGTTCCCCGGTTAAGCCGAGGGATTTCACGTCTGACTTAGTTGGCCACCTACGTGCCCTTTACGCTCAGTAATTCCGAACAACGCTTGCCCCCCCCGTCTTCCCCCGGCTGCTGGCCCGTACTT
+
CCCCCGGG9FFFGGGGGGGGGGGGGGGFGGGGGGGGGGGGGGGGGGGGGGGGFGFFGGGGGGGGGCFGGGGGGGGGGDEGGGGGGGGGGFFCCFGGGGGGGGGGGGGGGGGECGGGGGGFEGDFFGGFFGGFGGGGFGGGGE@EGGCCFGB?EFAEAEFFEG9EFG,@D,5@EFGGGGEG9A::@EG5;>2D9D*=:7?*8DF77:*02;C:7C7;7CFFFGCDGGFFGD);*.;F:9*:*:*797<*+2+97:3*1(9E>>D>*8<?@BGBF3/;@(*+.(,(,((.47:7@(())),,)
@M03506:14:000000000-AKVR1:1:1101:14653:2576 2:N:0:33
CTAGGACTACTCGGGTATCTAATCCCGTTCGCTCCCCTAGCTTTCGCACATCAGCGTCAGTGTCAGCCCAGCAACCCGCCTTCGCCGCAGGTGTTCCTCTCGATATCTACGCACTTCACCGCTACACCGAGAATTCCAGTTGCCCCTTCTGCACTCGAGCCCCGCACTATCGGCTGACCTTTCCCAGTTAAGCCCGGAGATTTCACAGTCGACTTGCGGTTGCCGCCTACGCGCCCTTTACGCCCACTAAAGCCCCACACCGCTTCCTCTCCCTCTCTTTCCGCGCACGCCGCCACTGGGG
+
BCCCCGGGGGDGG;:FGGGGFGGEGDFEGGFFCFECGGDFFDFFGEGFGDFFF<EFFF@@CFDFGGGGGGGFF@FGG@CFGGF77:FF@>FG@FGGGGGGGGGGDCEGDG?E++@FGFEGFGG@+,A:+4@=F<,C?F,,3>;EFFD8863@,16@+63++9+6CC*@6@E7*3*1=,=AD2B>,,>C9@;9,4;CCE*2:CC@+<@+=>*1/2=0+)81)/5<)7)8*7):75BC;GF7C5CD)**)0++*18**1(*/.7>DD589E*2<)****)0+))(4((()()(-)((106(((
@M03506:14:000000000-AKVR1:1:1101:21058:2626 2:N:0:33
CTAGGACTACTGGGGTTTCTAATCCTGTTTGCTCCCCTAGCTTTCGTGCCTCAGCGTCAGAAGTTGTCCAGGGACTCGCCTTCGCCACTGGTGTTCCGTTCGATATCTACGCATTTCACTGCTACACCGAGACTTCCAGTCTCCCCGCCAACTCTCAAGCCGAATAGTAACCAATGCAGTTTCACAGCTACGCCGTGAGTTTTCCCACCCGACGTACCCGCCCGCCCCCGTCCCCCTTACCCCTATTGACTCCGACACCCGGCTGGCGCCCTCGTCGTGCCCCGGCTGCTGCGCGCGGGTT
+
CCC@B8@ED9CFFDGG:EDEEFGFFGG,C<6,,C@6FF<FCGEFFGGFDF9@<CCC:@:@<EGF9FGG9<E?FF6CC<:F@CF,B@C@@@EFGGG9E,,9ABFG8F<E9E7::FFGC,A,9=<?F,,A7++8+9,9EFGFE,@9=>+@C8ED3=,6DD,DF+@>E6==,,3=,+3@C9C@CA,7<55,45,+@*@3**4,5+,5,,,,***/=)/419AE)>8:93))2))*/0)),0)<++1/*+3/+0+*))))14*2))./)**0*5)07)2*/-)2,,(((((0().))(-)))-((
@M03506:14:000000000-AKVR1:1:1101:20450:2649 2:N:0:33
CTAGGACTACTGGCGTTTCTAATCCTGTTTGCTCCCCACGCTTTTGCGTCTCAGCGTCAGTCACTGTCCAGAAGGCCGCCTTCGCCACCGGTGTTCCGCTTGATATCTACGAATTTCACCTCTACACCAAGCATTCCACCTTCCTCTCCAGGACTCTAGCCCTGCACTTTCGAGTGCACTTCCACGGCTGAGTCGTGGGATTTCACACCCGACTTACCACACCGCCTACACACCCCTTACGCCCCATAATTCCCAACCACCTTTGCACCCACCGCCTTCCCGCGGCGCCCGCCAATGAGTC
+
CCCCC8<FF<E,C<+6@FDFCGA9@CF666;6<,F,,C++@,,6,;;@CBEG<F,CB,B,CCE,E<F@8F,,C6<CFFCE,?E,?,BFDC>GGG@EE=?=F+B,?EG<FCC:BF@EGAFA?E<FFEG:9,AD,A7,,,AE4>>@4,3@D3,=+8,@DDE8,=66,6,739,+6,@6;,43,<,7<C6*@8:>,5C:*;8CC4,5>FG?>)94::49:8+,*2*//850=*)+2)2)(005/*97)**0++2*0*09>(127.):*++*:7*.0)*1;(**((-,(0()-0(()-(*)*)-)
@M03506:14:000000000-AKVR1:1:1101:13519:2691 2:N:0:33
CTAGGACTACTCGGGTTTCTAATCCCGTTTGCTCCCCTAGCTTTCGCGCCTCAGCGTCAGTATTGGGCCAGATGAGCGCTTTCGCCACCGGTGTTCCTCCTGATATCTACGCATTTCACCGCTACACCAGGAATTCCCTCATCCTCTCCCATACTCAAGCCAAGCAGTTTGGGATGCAGGTCCTCGGGTAAGCCGAGGCATTTCACATTCCACTTACTTGACCGCCTACACGCCCTTTACGCCCAGTGATTCCGAACAACGCTTGCTCCCCCCGTTTTCCCGCGGTTGCTGGCACGGAGTT
+
CCCCCFGGGGGGGGGGGGGGGGGGGGGGGGGGGGGGGGGGGGGGGGGGGGFGFFGGGGGGGGGGGGFGGGGFFGFGGGGGGGGCFGGGGGGGDCGGGGGGGGGGGGGGGG<C=CGGGFGFGGFFGGGGDGEFFFDGGGGGGGGGGGGGGCFD8E8FGFCGGGFFGFC,3:,CEGFGGFGGGG9FFCC>FG,@EGGG57CCCGGCGGCCFGGFCGGFDD67;DCCCD5>FCFCD3>5@G6<CE<5>CE6+3<@*6*9D;7C.)79CF9FFFD>B)**+-0+.(((,497<*6::(.*5)(4(
@M03506:14:000000000-AKVR1:1:1101:19817:2700 2:N:0:33
CTAGGACTACTCGGGTTTCTAATCCTGTTTGCTCCCCACGCTTTCGTATCTGAGTGTCAATGCCCGTCCAGTTAACCGCTTACGCCACTGGTATTCCTCCGAATATCTGCGAATTTCACCTCTACACTCGGAAATCTGTTAACCTCTCCGGGATTCTAGACTGACAGTTTCAAAAGCAATTCCCGGGTTAAGCCCGGGGCTTTCACTTCTGACTTGTAAGTCCATCTGCATACTCTTTAAGCCCATGGATTCCGCACAACGCTTGCCCCATCCGTATTACCGCGGCGGCTGGCACGAATTT
+
CCCCCGGGGGFGGGGDGGGG9EFFFGGGGGFGAFGGGGGGGCGFGGGC@FAFCFGGGGGCF9FFFEGGGGFGGGCFECFFCFGGGFGFFGFGCFGGGFGGGGBFGF<5<F74>FFFGFGFGFGGGGGCD:?7FCFGGGGGG9FFFGCGGG8@+@DGEGGGGGGGD?E3,,3C:E>=DFFGGG,@C+:EGGG9,@>:*@@C@C,>7CFGGGFCC87;CD>9FF@C+=:+=CA9*+2=@C6>+3*/***0+?>67=9D3(;=)2)1*;8?E)C)0*;C;36CA09((,()-)4(7(,/08,()
@M03506:14:000000000-AKVR1:1:1101:13140:2714 2:N:0:33
CTAGGACTACTGGGGTTTCTAATCCTGTTCGCTCCCCACGCTTTCGTGCCTTAGCGTCAGAAACATGCCAGCAAGCTGCCTTCGCCATTGGTGTTCCTACTGATATCTACGCATTTCACTGCTACACCAGTAATTCCACTTGCCTCTCATGTCCTCTAGATAGCCAGTATGCGATACAGTCCATGGGGTTGAGCCCCAGGATTTCGCATCGCACTTAACAATCCACCTACGCACGCTTTACGCCCAGTGATTCCGTATAACGCTTGGACCCTACGTATTACCCCCGCGCCTGGCACGTAGG
+
CCCCCGGGGGGGGGGGGGGGGGGGGGGGGGGGGGGGGGGGGGGGGGGGGGGFGFFGGGGGGGGGGGGGGGGGGGGGGGGGGFGFGGGGGFGGGGGGGGGGGGGGGGGGFGGGGGGGGGGGGFGGGGGGGFGDGGGGGGGGGGGGGGEFGGGFEFGGFGGGGGGGFGGGGGDFCEEEGGDFECGG9BFGGEGFCFGGGCGGGGGCAFEEEGGDGDGGC@BF:>47?DFF?FAGG)0)5*:;F:DDC7*/2?@+1@F*;3C+6)=3CF=?0<*.7DCG6)9+:6(,((-)()(450(7)0.((
@M03506:14:000000000-AKVR1:1:1101:14569:2714 2:N:0:33
CTAGGACTACCGGGGTATCTAATCCGGTTCGCTCCCCTAGCTTTCGCGCCTCAGCGTCAGGAGTGGCCCAGCCATCCGCCTTCGCCACCGGCATTCCTAGCGATATCTGCGCATTTCACCGCTACACCGCTAGTTCTAATGGCCTCTACCATCCTCAAGCCAACGCCGTATCCGACGCAGTTCCACAGTTAAGCCATGGGATTTCACGCCGGACTTACGTAGCTGCCTGCGCGCCCTTTCCTCCCAGTGAATCCGGAGTAGCACCCCCCCCTCAGTCTTACTCTGGCTGCTGCCACTGGTT
+
CCCCCGGGGGCGGGG@FGGGGGGGGGGGGGEGGGCGGGGGGGGGGEGFEEEEGFGGFF,@FGGGGGD<FGGFGGGGGGFGGDGCGFGEGCEGFGEGGGFGGG7FGGGGGFGEGGGGGGGGGDGGGFFGEGGGGFDFFGGGABGFGGGFFGDFG6@AFF9?FGGGGE*CCC>G:EGGGGE5BEGG,?<5FFEG?CGGGCGD6DCFDEFG5C33*5EF*?F664C+2754:C)*9.7CBCF+<+*91*<?9+C/967991*+****12*0:7C;B*++3)*+6)))))))(),2*4)*/),.)
@M03506:14:000000000-AKVR1:1:1101:20115:2727 2:N:0:33
CTAGGACTACAGGGGTATCTAATCCTGTTTGCTCCCCACGCTGTCGCGCCTCAGTGTCAGAAACTGCCCAGCAGACCGCCTTCGCCACCGGTCTTCCTCCGGATCTCTACGCATTCCACCGCTACACCCGGAATTCCGTCTGCCTCTACAGCCCTCGAGTTTGACAGTCGGCACGGCAGATCCGGGGTTGAGCCCCGGACTTTCACCACACCCTTATCCAACCACCTACGCGCCCCTTACGCCCAGTGATTCCTAGCAACCCTTGCCCCCTCTGTCTTACCGCGGCTGTCGGCCCCGAGCC
+
CCCCCGGGGGGGGGGGGGGGGGGGGGGGGGFGGGGGGGGGGGGGGGGGGGGGGGGGGGGGGGGGGGGGGGGGGGGGGGGGGGGGGGGGGGGGGGGGGGGGGGGGGFGGGGGGGGFDCEFGGGGDGDFGGGGGGGGGGGGGFGGDFFFAFGFFDEFGEG+D8EA,@FCA9E8FGGGDEGCDDFFBEGGGG7:EGGGGGECE587E++=CE**::7CF7F796>DGGGF@C3>19@))4*)<8:C3C=06+<F@**2263*2)7<5CFG);>)<54<<+)*<>(,-27,..*-(0(()..(1-
@M03506:14:000000000-AKVR1:1:1101:8715:2760 2:N:0:33
CTAGGACTCCTGGGGTTTCTAATCCGGATCGCTCCCCACGCTTTCGCACCTCAGCGTCAGTATCGGACCAGAAAGCCGCCTTCGCCGCTGGTGTTCCTCCGGATATCTACGTATTCCACCACTACACCCGGAATTCCACTTTCCCCTTCCGACCTCAAGCCCGGCAGTCTCGCACGGCCCCTCCCAGTTAAGCCGGGAGATTTCACGCACGACATACCGCGCCGCCTACGCGCGCTTTACGCCCAATAAATCCGGACAACGCTTGCCCCCTACGCATTACCCCGGCTGCTGTCACGTACTT
+
CCCCCGGG9FGGGGGGGGGGGGGGGGGGGGGGGGGGGGGGGGGGGGGGGGCFGGGGGGGGGGGGGGGGGGGGGGGGGGGGGGGGGGGGEGGGFFGGGGGGGGGGGGGGGGGGGGGGGGGGGGGGGGGGGGGGGGGGGGGGGGGCCGGGGGGGGGDGGGCGGGGDEECFDDFGG5EE5CEEGGGGG6E?F+?BCGEDG=ECCF9;CFGG5D7CE<E?FGEG7CG/CDE@F5>5D:>3(7*<CGGGD5C)+0097)/*11*5<:5**;AFGB9)75*/;6*<)(-3-2()448)7))/85(,.
@M03506:14:000000000-AKVR1:1:1101:12823:2840 2:N:0:33
CTAGGACTACACGGGTATCTAATCCCGTTCGCTCCCCTGGCTTTCGCGCCTCAGCGTCAGTGTCGGCCCAGCAACCCGCCTTCGCCGCAGGTGTTCCTCTTGATATCTACGCATTTCACCGCTACACCAAGAATTCCAGTTGCCCCTTCCGCACTCTAGCCGCACAGTATCAGTTGACCTTTCCGAGTTAAGCTCGGAGATTTCACAACTGACTTGTGCTGGCCGCCTACGCGCCCTTTACGCCCAGTAAATCCGAAAAACGCTTGCTCCCCCCCTCTTACCCCCGCCGCTGGCCCGTAGT
+
CCCCCGGGGGGGGGGGGGGGGGGGGGGGGGGGGGGGGGGGGGGGGGGGGGGGGGGGGGGGGGGGEFGGGGGGGGGGGGGGGGGGGGGGGGGFGGGGGGGGGGFGGGGGGGGGGEGGGGGGGGGEGGGGGGG8:FFGG<9FFEFFEGGFGG>EEGEGFGCGGGGGGGGGGGGGGFGGGGGGFGGCCEGGGFC,CEFGD=8C:C??=FF6E<CFFGGGG*9ED4DE3C:DEF:C5BFG9D@:A:<C<7/0A<FFFFCD3()/.)057;8*<?7:39*2/4/+.,(0(33)(04,)-(*))-4-
@M03506:14:000000000-AKVR1:1:1101:19740:2865 2:N:0:33
CTAGGACTACCCGGGATTCTAATCCCGTTCGCTCCCCTAGCTTTCGCGTCTCAGCGTCCGTTAGCAGCCAGAAAGTCGCCTTCGCCGCTGGTGTTCCTCCCGATATCTACGCATTTCACCGCTACACCGGGAATTCCACGCACCTCTCCCACACTCAAGCACGGCAGTTTCCCCTGCCGGCTCCGAGTTCAGCCCGGAGACCTCACAGGTCACTTACCGCACCGCCTACGCCCCCTGTACCCCCAATAACTCCGAACACCGCTTCCCCCCCCCGTCCTCCCCTCGCACTCGGCCCCGGGCT
+
CCCCCGGGGDCF::++8CFGGGGCFGEFFC7FGF@CFGDFFDCEG@F+@CFFGGG>6B+@F6BCFGGGGFGE8FFCACEGG7F,BC@CF:BDCF+FE9,BB>?:+4C,AFD7++@FGFGGGD7+@<FG7+7@7<,ED9FCC+4:?CEGFG7@693>8F96,4>3;**:C,6,>DC*;,*/B:*=538*;+?+5=B=**8***+59E7077*97:+2*9)/)1)*/><5FC>75B5)(**2+3*//:*)+32*)))/13*27>)**+2.C>5@))2**,**(((((,()(/((0(,)))(,(
@M03506:14:000000000-AKVR1:1:1101:13260:2869 2:N:0:33
CTAGGACTACTGGGGTTTCTAATCCCGTTTGCTACCCACGCTTTCGCGCCTCAGCGTCAGCACCGGTCCAGGGGGCCGCCTTCGCCACCGGTGTTCCTCCCAATATCTACGTATTTCACCGCTACACTGGGAATTCCACCCCCCTCTCCCGGACTCAAGCCCTGCAGTTTCTTCCGCACGTCCTCAGTTAAGCCGAGGGATTTCACGAAAGACACGCAAGGCCGCCTACGCGCCCTTTACGCCCAATAATTCCGAATAACGCTGGCCCCCCCTGTATTCCCGCGGCTGCTTGCACAGAGTT
+
CCCCCGGGGGGGGGGGGGGGGGGGGGGGGGGGGGGGGGGGGGGGGGGGGGGGGGGGGGGGGGGGGGGGGGGGGGGGGGGGGGGGGGGGGGGGGGGGGFGGGGGGGGGGGGGGFGDGGGGGGGGGGGGGGGDDFGGGGGGGGGGGCEFGGGGGCEEGFGGGGGGGGGGGFGGG7CFDG5CCGGGEGGGGGGGDCGGGEGGGGGFF7CFG5DGCFFGEDD3ECGGDGGEDC/7:CBBD?GFG5C<DGG84:F+9*)>/98FG)8579CC<:>)5.*3:06*+5-6((4()-)).54<7)6:-)
@M03506:14:000000000-AKVR1:1:1101:24477:2885 2:N:0:33
CTAGGACTACTCGGGTTTCTAATCCGGTTCGCTCCCCTAGCTTTCGCGCCTCAGCGTCAGGAGTGGCCCAGCCATCCGCCTTCGCCACCGGCATTCCTAGCGATATCTGCGCATTTCACCGCTACACCGCTAGTTCTAATGGCCTCTACCATCCTCAAGCCAACGCAGTATCCGACGCAGTTCCACAGTTAAGCCATGGGATTTCACGCCGGACTTACGTAGCCGCCTGCCTGCCCTTTACGCCCAGTGAATACGTATACCGTCTGACCCCACTCTCTGCCTGGTGTGCATGTAGCGCGCT
+
ACCCCGGGGGGGE7FGGDGGGGGGGGGGGGGGGFG8EGGFFGGGGGGGGGCEFEEGFCC:CFGGGGGGGDGGCFFD<FF>FGGGGGGGGGD>FGFGGGG?FG:<+@FG,BFGDF+C5,C,@@FE=CAD7::3=5;CFGFCFFGF8DDFFADE6?FD96EC@@EG+C8>CC;,7*@C5EC5EF7F@9,,>E;;;,<:,,6*028>7C+/=5895C802:>EF**+/9;)54)+0).*,*)++/*/71*/+02**1**95*01))/**0/+0*))*2++5*+)))(.((0)*))*))*))(-(
@M03506:14:000000000-AKVR1:1:1101:13904:2888 2:N:0:33
CTAGGACTACCAGGGTTTCTAATCCCGTTCGCTCCCCTAGCTTTCGCGCCTCAGCGTCAGTGTCGGCCCAGCAACCCGCCTTCGCCGCAGGTGTTCCTCTCGATATCTACGCATTTCACCGCTACACCGAGAATTCCAGTTGCCCCTTCCGCACTCTAGCCCCGCAGTATCAGTTGACCTTTCCGAGTTAAGCCCGGAGATTTCACAACTGACTTGCTGTGGCCGCCTACGCGTCTTTTACGCCCCGTAACTCCGAACAACGCTTGCCCCCACCGGTTTCCCGCGGCTGCTGGCACGGGGG
+
CCCCCGGGGGGGGGGGGGGGGGGGGGGGGGGGGGGGGGGGGGGGGGGGGGGGGGGGGGGGGGGGGGGGGGGGGGGGGGGGGGGGGGGGGEGFFGGGGCFFGGGGGGGGGGGG@FGGGGGGGGGGGGGGGDGGCCGGGGFGDFGGGGG?FCEG6C8FFFG7FGG5@>>E7<CFG:EGDEFGGGGGGGGF=FGCGGFGGG=7FF?FFE?E=F<CEG9CF7B+*072)/<D*95/))0*-29<CE*9):/)*/*196*)*47*0.<G3*8)359)098**-7943(((41593:7)1(*8:,((
@M03506:14:000000000-AKVR1:1:1101:23498:2893 2:N:0:33
CTAGGACTACCCGGGTTTCTAATCCCGTTTGCTCCCCTAGCTTTCGCGCCTCAGCGTCAGTATCGGTCCAGGGAGCCGCCTTCGCCACCGGTGTTCCTCCGGATATCTACGCATTTCACCGCTACACCCGGAATTCCGCTTCCCTCTCCCGAACGCAAGCCCCGCATTTTCCCGTGCCATTCCTCAGTTGAGCCGAGGCAGTTCACACGGGACTTGCGCGGCCGCCTACGCTCCCTTTACGCCCAGTAATCCCGCACTACCCTGGTCACCTTTGCATTACCCTGCGCTCTTGCCCTCACTG
+
CCCCCGGGGGFGGGG@CFGGGGGGGGGGGGGGGGGGGGGGGGGGGGGGGGBFGGGGGGGGGGGGEGGGGGGGGGDFGGGGGGGGGGGGFGGGGGGGFFGGB:BBFCGGGGGGEFFAFFGGCEGCGFGGGG7:CGGGFDEF+B@E9DCCFE@>EG*>*8@FGGC>51*4DFCCFGCGE;11>C7=F,<@7+5?FG*CCE***2+>12<FGG3*:D<+2))*99CEGD:36/./1)00->*+*2/95=F4+2+*/0)1>(*+))***22887*)**+23)*3-()(((()()))*()277())
@M03506:14:000000000-AKVR1:1:1101:11572:2914 2:N:0:33
CTAGGACTACCCGGGTTTCTAATCCCGTTTGCTCCCCACGCTTTCGCGCCTCAGCGTCAGGAATTGCCCAGAGACCCGCCTTCGCCACCGGTGTTCCTCCCGATCTCTACACATTTCACCGCTACACCGGGAATTCCAGTCTCCTCTGCAACCCTCAAGAACAGCAGTAGCGATCGACGTTCTTCGGTTGAGCCGAAGGCTTTCACGACCGACTTGCCATCCCGCCTACCCCCCCTTTACGCCCAGCATTTCCGCTCCACGCTTGCCCCCTCTGTCTCACCGCTGCTGCCGTCACACCTTT
+
CCCCCGGGGFEGGGGGGGFGGGGCFEECFDGGGGGCFGEC7FGGGGGGGGCFGGFGEC:FGGGGGGGFDGFGGGGGFGGD7FGGDGGGGGGEECCFEDEGGGGC@FE,EFDGCFGGF9DFGGDEGGGFG>CBFCCEGGGGGGEACECDGCGDG>FF68?A,AC,,,,3,,558,@CGEECF@EEGGGC?EGFF@EEE5*/3CF7+<CCCG)/:C5<C6*C<99:<D586*)*1)07,0*<:>DDD55?++3/@5**)(2:5>B*5CCFF:)75<+3:)9<6(-(,()0,)(()((*)).))
@M03506:14:000000000-AKVR1:1:1101:21393:2918 2:N:0:33
CTAGGACTACTGGGGTTTCTAATCCCGTTCGCTCCCCTAGCTTTCGCGCTTCAGCGTCAGTGTCGGCCCAGCAACCCGCCTTCGCCGCAGGTGTTCCTCTCGATATCTCCGCATTTCACCGCTACACCGAGAATTCCAGTTGCCCCTTCCGCACCCCAGCCCTGCAGTATCAGTTGACCTTTCCGAGTTACGCCCGGCTATTCCCCAATTGACTTGCCGTGGCCTCCTACGCGCCCTTTACTCCCAGTAATTCCGAACAACGCTTGCTCCCCCCGTCTTCCCGCGGCCGCTGGCACGGCGT
+
CCCCCFGGGGGFGGGGGGGF<FGGGGGGGG,FFGGGGGGGGGGGGEGEGGGG9FFEGGDGGGGGDDGGGDFGCFGFCCGGGGG?FGEG:FBA=FGGGFGGGGEF@FFG,E@G7FGGGGGGFGGGG<FE77CECG9=FDFG;EGGGGD8F>@E+:+4**63@CF,8,7,2DF,>E,;<FGF2>7F*>*A=;,*=CE*8**20;;E?*=*CF*:131++2)/)1/:*9>7<>7*)7@D179+++**1*20+++*1=73*45?>3577**/A;FD>9*22,8+6(((-((0,5(3)3(0.)(((
@M03506:14:000000000-AKVR1:1:1101:20428:2922 2:N:0:33
CTAGGACTACCCGGGTTTCTAATCCCGTTCGCTCCCCTAGCTTTCGCGCCTCAGCGTCAGTGTCGGCCCAGCAACCCGCCTTCGCCGCAGGTGTTCCTCTCGATATCTACGCATTTCACCGCTACACCGAGAATTCCAGTTGCCCCTTCCGCCCCCTAGCCCTACAGTATCACTTGACCTTTCCGAGTTAAGCCCGGAGATTTCACAAGTGACTTGTCGTGGCCGCCTACGCGCCCGTTACGCCCGGTAACTCCGAACACCCGTTCCTCCCCCCGTCTTCCCACGGCTCCGTGACCGGTGG
+
CCCCCGFFFGFFGGG@FCFEFFFGGFGGGG7F,EGGGGGCFGGGGGGGGG7FFGGGGE7@FFFFE>FGGGGGG8FGC=C>FCF7FGGDFFC?EFFGG,BFA7EF=EEC5EBCFGEFE<FFFF+>C<F8F:FFGG;>F9FF,3DFGGCFGGD8+@***@>?FGC68D6>::F,5D;;,DF,?2C9CC*4;FGEGGFG=***5:E@++=+:DF7F=CFG7:FCDG65<)7/78C7.7)(17*;>DD>**02;9**0*)*(1*0))/9**/28D33)**/47<22)(((-)(.((0(-:7<-3(
@M03506:14:000000000-AKVR1:1:1101:21240:2987 2:N:0:33
TTAGGACTACCGGGGTTTCTAATCCCGTTTGCTCCCCTGGCTTTCGCTCCTCAGCGTCAGTGTTGGTCCGGGATGCCGCCTTCGCCACCGGTGTTCCTCCAGATATCTACGCATTTCACCGCTACACCTGGAATTCCGCATCCCTCCCCCAATCTCGATCCATCCAGTATCAGACGCAGTCCCCCGGTTAAGCCGAGGGATTTCACGCCTGACTGAGTTGGCCACCGACGACACCATTACCCCTCGCACTTCCTAACACCTCCTGCCCCCCCCGGCGTCCCGCGGCCGCTTGCCCCGCGTC
+
CCCCC<FGGGGGGGGCEGFF9FGGFCFFGGFDEFGGGGGFGGGGGGGGGE@FGFGDFECFGCFG@8FGGGCFGGGGGGGGG7CC=CF,=C+7@FGGGFGDE,F@95<EFGCE7BFDA,5?FFGEGFGAF>F8D,7FAFEGEGGFE?+>BE7E,1@EBF,@8CFGGFFDC;;,@,6>7*4C,>?2:8=E=E,,?ECC8****2<CFG5*75/7=>+5;@AC*76CC5))*))*)071.**+3<C**/*.//+1***277*10)09<FG5C@GFD)***,.*(((((-(04)(()()*)),((
@M03506:14:000000000-AKVR1:1:1101:12590:2995 2:N:0:33
CTAGGACTACCCGGGTTTCTAATCCCGTTTGCCCCCCTGACCTTCGTTCCTCAGCGTCAGGAGCTGTCCAGAGACCCGCCTTCGCCACTGGTCTTCCTTACGATATCTACGCATTTCACCGCTACACCGTAAATTCCAGTCTCCTCTCCAGTCCTCAAGCACGGCAGTATCGAACGCAGCTTCGTAGTTAAGCTCCGAGCTTTCACACCCGACCTACTCCGCCACCGCCGCACCCTTTACGTCCAATGATGCCGAACCACGCTGTCGACCTCTGTTTCACCGCGGCTGCGCTCCGCACGTT
+
A<CCCFGFFC<C@FGEGF,CFEFE<FCEFGCG,CCFE+CACGGGCEF,CACFECFCCFCF,E@DDFFGGGFGGGGGAFGGGCFFCCFEGGGGF,BFEBDGF@,=F@FAF9=:CCCFGGG,=@>=@CECGFA:FFC??<?;C,,86,,>>,6@F8:>,,@FFD+@6@CEA:,+@@,@9*@*3<,*,7;7=,@D?=,14***4;9<@E7C*8))/):9**)2::C7>7)):7):C>)7:64+***/9++0+++*/))/>,2:7<)*1+*)*.)9/22+0)*0-43((-()-04(0-(1.)-(,
@M03506:14:000000000-AKVR1:1:1101:14478:3003 2:N:0:33
CTAGGACTACCCGGGTATCTAATCCCGTTTGCTCCCCTAGCTTTCGCTCATCAGCGTCAATATCGGTCCAGGATGCCGCCTTCGCCACCGGTATTCCTCCAGATATCTACGCATTTCACCGCTACACCTGGAATTCTGCATCCCTCTCCCGAATTCAAGCCATCCAGTATCGGATGCAGTTCCCAGGTTAAGCCTGGGGATTTCACATCCGACTTAGTTGGCCGCCTACGAGCCCTTTACGCCAAGTAATTCCGACCAACGCTTGCCCCCCCTGTATTACCGCGGCTGCTGGCCCGGAGTT
+
CCCCCGGGGGGGGGGGGGGGGGGGGGGGGGGGGGGGGGGGGGGGGGGGGGGGGGGGGGGGGGGGGGGGGGGGGGGGGGGGGGGGDGEGGGGGGGGGGGGGGGGGGGGGGGGGG7CEGGGGGGGGGGGGGGGG8EFGGGGGGGGGDGFGGGGGGGGEFCEGGGDGGGGGGGGCCEGGFCFGGGGGGGFGG9EGFGFG:FGGCDFFFFGFE>CDD<G9+4:1;69CD3>5CD:=D:)8(>AF=C<1/:EFCFC766D)909E5<5C<8C);B)8)*3+0./<41(((3(.473()(()0)(((
@M03506:14:000000000-AKVR1:1:1101:12766:3004 2:N:0:33
CTAGGACTACCCGGGTTTCTAATCCCGTTTGCTCCCCTGGCTTTCGCTCCTCAGTGTCAGTGTTGGTCCAGGATGCCGCCTTCGCCACCGGTGTTCCTCCAGATATCTACGCATTTCACCGCTACACCTGGAATTCCGCATCCCTCTCCCAATCTCAAGCCATCCAGTATCAGACGCAGTTCCCCGGTTAAGCCGAGGGATTTCACGTCTGACTTAGTTGGCCACCTACGAGCCCTTTACGCCCAGTAATTCCGAACAACGCTTGCCCCCTCCCTATGACCGCGCCTGCTGTCACGGAGTT
+
CCCCCGGGGGGGGGGCFEGGGGGGGGGGGGGGGGGGGGGGGFGGGGGGGGFGGGGFGGGGGGGGGGGGGGGFFGGGGGGGGGGGGGGGGGGGGGGGG9FFFGGGGGGGFFGGGGGGGGGGGGGGGGGGGGGGFGGGEGGGGEGGGGFGGGGGGGCDAE,@DFGGGGGGGFGGGFGGGECEFGFGGGGGGGGGGGC*::>*<CGG@FGFGDGGGGGGG+;C0;DCFFF;C7>5CB35=F1>3CGG3FG4+<<@FF:*/2>F3@5D5FFFG>)57**+2)*+5(4919(03)))1)6*8)-,,
@M03506:14:000000000-AKVR1:1:1101:20196:3011 2:N:0:33
CTAGGACTACTAGGGTTTCTAATCCTGTTCGCTCCCCACGCTTTCGCGTCTCAGCGTCAGTACCGTCCCAGAGAGCCGCCTTCGCCACGGGTGTTCTTCCTGATATCTGCGCATTTCACCGCTACACCAGGAATTCCACTCTCCTCTTCCGGACTCTAGCCATACGGTTTCCATCGACGTCTGGAGGTTAAGCCTCCAGTTTTCACAACGGACCTGTATGGCTGCCTACACGCTCTTTACGCCCAATAAATCCGGACCACCCTTGCCCCCCTCGGCTTCCCCGCGCTGTAGCTCCGTCGTC
+
CCCCCGGGGGGGGGGGGGGGGGGGGGGGGGCF@FFGGFGGGGGGGGGGGGGGCFGDGGGGGGGGGGGGG@FGGGGGGGGGGEGFGGGGFGDFGGGGGG9<FFEFGGGGGG7E7F+FFGGGEGEGGGG8FG7F:DFFDEDFFGCD9FGC=FEE8ECGGGEGGGGGGGGGGGGEGDDE?@9?>,4>9CCE>EDG,<:CGF6C;+;BCE79EC5CG3EG7+114C0A7**;?C2*9):*;763*:7)*2;9<++=:DG3)(*:)).9*<+6F5/)))2*2-)+..1(((,)(*))/).*..(-(
@M03506:14:000000000-AKVR1:1:1101:14982:3011 2:N:0:33
CTAGGACTACCCGGGTTTCTAATCCCGTTTGCTCCCCTGGCTTCCGCTCCTCAGTGTCAGTGTTGGTCCAGGATGCCGCCTTCGCCACCGGTGTTCCTCCAGATATCTACGCATTTCACCGCTACACCCGGAATTCCGTCTGCCTCTCCAGCCCTCGAGTTTGACAGTCGGCACGGCAGATCCCGGGTTGAGCCCCGGACTTTCACCACACCCCTATCAAACCACCTCCGCGCCCTTTGCGCCCACTGATTCTGCACACCGCTCGCGCCCCCCCCATCACCCCGCCTGCCGGCACGCCGTT
+
CCCCCFFGGGFGDEGB-FFGGGGF<FCGGGGCFGFFGEEDGGEEECFBGF<FFCCFGGECCFFFDCFDGG<E,@CFFFGGC@E<F?:C<6+6@FB?E,EA<4C,FGGG9?=F:+@F<AFB+@+46,EEGG+@+A:?FGFD,@DDFEG8,C,36=@DBC8==DA,=9,7<:>C+@C@CB:@?FF,4B>7*=,??<C8=*:7/9;+5<0+:5DDG)3*;6+++*1*77))*/.*93>),7*+*:*9**2)30088**2*-*1)<:D)?*8CEGFF)8**,*+(.23((()3)((5(4*)0(-(
@M03506:14:000000000-AKVR1:1:1101:8406:3024 2:N:0:33
CTAGGACTACTCGGGTATCTAATCCCGTTTGCTCCCCTATCTTTCGCGCCTCAGCGTCAGTATCCGTCCAGAAGATCGCCTTCGCCACTGGTGTTCCTCCCGATATCTACGCATTTCACCGCTACACCGGGAATTCCAGCTTCCTCTCCGGAAGTCAATTCTCGCAGTTTCTTGTGCACCTCCAAACTTAGGCTTTGGGCTTTCACACCAGACTCTCAAAATCGCATACGCGCCCCCTACGCCCAGCAATTCCGACTAACGCTTGCTCCCTCCGTCTTACCGCCGCTGCTGGCACGGAGTG
+
CCCCCFGG<-CFC@:EFCC6@<EFGGD<F<,;E,,CFFD,,F,6C,B7::FFC<FCBF:F,<@EF:,CFG8CADFF9D@,,BE@7BBGGGD6,B?FEA<8B+4@>+EFC?+++@:,CF?FE>@FE,?FF:C+=,FDBFCFCGGGGCF8D+++++6@,6@,EEDCE+63@,@@FAF,<>C,7DC,,3*4=43;,2,><,=4,*1,2,=,*29C=D,,0*=9?**///:0<7.*1)))())=*:/19**0:++0=@C)14*A:))1*;+8C)0)0)**24BF((,(,11<9423;0)17)-:2
@M03506:14:000000000-AKVR1:1:1101:21179:3051 2:N:0:33
CTAGGACTACTCGGGTATCTAATCCCGTTCGCTCCCCTAGCTTTCGCGCTTCAGCGTCAGTGTCAGCCCAGCAACCCGCCTTCGCCGCAGGTGTTCCTCTCGATATCTACGCATTTCACCGCTACACCGAGAATTCCAGTTGCCCCTTCTGCACTCTAGCCCCGCAGTATCGGCTGACCTTTCCGGGTTAAGCCCGGAGATTCAACAGTCGACTTGCGGTGGCCGCCTACGCGCCCTTTTCGCCCAGTAAATCCGAACAACGCTTGGCCCCCACGTCTTCCCGCTGGCGCTGGCACGGGCG
+
CCCCCGGGGGGGGDFGGGGGGGGGGGGGGGFGCFEGGGGGGGGGGGGGGGGGGGGGGGGGGGGGGGGGGGGGGGGGGGGGGGGGGGGF@FGF@BFGGEGFFGGGGGGGGGGGDGCFGGGGGGGGGGGFGGE7:FFGFF=FFE9@DFED?>FGFC8DEF,;:CCEGEDEDCACE>5:E8C7EFGGGCC5:B2??FFGC=:E8D+++4=69=D*75*5:)):CDG*)17<555=7).)(*0+<*111:80A+2*=09399D*)))/9**)+0)0.1/;*2>+.8?B((,),81(<:?*;)(((
@M03506:14:000000000-AKVR1:1:1101:15739:3076 2:N:0:33
CTAGGACTACCGGGGTTTCTAATCCCGTTCGCTCCCCTAGCTTTCGCACTTCAGCGTCAGTGTCAGCCCAGCAACCCGCATTCGCCGCAGGTGTTCCTCTTGATATCTACGCATTTCACCGCTACACCAAGAATTCCAGTTGCCCCTTCTGCACTCTAGCCCCGCAGTATCCGTTCACCTTTCCGGGTTAAGCCGGGAGATTTCACAATCGACTTGCTGTGGCCGCCTACGCGACTTTTACTCCCAGTAAAGTCGAACAACGCTTGCTTCCCCTGTACACCACCTGCTACTGCCCCGGTGG
+
ACCCCFFFGGFGGGG+CFGGGGGGFGGGGFEC;FGCFFFCDFGGGG>@FCGGGGDGFC:@FGFFAE<EBFDGGGF@@EC+6FAAF@>B@F>F<EB?@F9,CECFGGG9@FDFEGGDGDFGE@7BFFFFF,ADFGGDFF;=9@,,@FGGFCFA,,3>>F;FF,B3CC6EGDG,3@D,<E9,@A29AE5;51D>F8**:=:*,2,5+<++=774:DC+;++1;5**29BFEG3C3)8/4*8+<+:45*<7:++**17*13CE::5C38*/+9*.555C+)*+(((-(((9)*42*(.1)),-(
@M03506:14:000000000-AKVR1:1:1101:13831:3083 2:N:0:33
CTAGGACTACCCGGGTTTCTAATCCCGTTTGCTCCCCTGGCCTTCGTGCCTCAGCGTCAGGAACTGTCCAGAGACCCGCCTTCGCCACTGGTCTTCCTTACGATATCTACGCATTTCACCGCTACACCGTAAATTCCAGTCTCCTCTCCAGTCCTCAAGCACGGCAGTATCGAATGCAGTTTCGGAGTTAAGCTCCGAGATTTCACACCCGCCTTACCGCTCCGCCTACGCACCCTTTACGCCCAATGAATCCGACCAACCCTTGAGACCTCTGTATTACCGCGGCTGCTGGCACAGAGTT
+
CCCCCGGGGGCFGGGCFEGGGGGGGFGGGGGGGGGGGGGDFDFEFDFFCECEGFGG7@FEGGGGGGGGGFGFGGGGCCGGG7FFGDGGGGFFGGGGGGGGGGGGG@FFEG@CFEGGGGGGGGGGGFFFGGFEDGFGCEFFGDGFEFCGGD@EGDFGGD,,6@C?ECEGGGGCF,@B,5<EFFDEDE>EGFFFDFCGEGG**=;:,=FGC77)=CE?FCDC)78*9C:)69)*:>55=DACEGGGDGG?+009?><)515:)0)74++0A.26@4<A<>4C<(((-((.(),().)*0)...
@M03506:14:000000000-AKVR1:1:1101:20892:3084 2:N:0:33
CTAGGACTACCCGGGTTTCTAATCCCGTTCGCTCCCCTAGCTTTCGCGCTTCAGCGTCAGTGTCGGCCCAGCAACCCGCCTTCGCCGCAGGTGTTCCTCTCGATATCTACGCATTTCACCGCTACACCGAGAATTCCAGTTGCCCCTTCCGCACTCTAGCCCTGCAGTATCAGTTGACCTTTCCGAGTTAAGCCCGGAGATTTCACAACTGACTTGCAGTGGCTGCCTACGCGCCCGTTCCGCCCAGTCAATCCGACCAACCCTTCCTTCCCCCGTCGTACAGCGGCTGCGGGTCCGCAGT
+
CCCCCGGGFGCFEGGGGGGGFGGGGGGGGG;FFF@FFGGGGGFGGGG>FGGGGFFEEC@EFEFGGGG:FBCF@FGFGGGGGGGCGGGE+CFG@?CGFDFCD=BEFCEEFF+:@:@AAEFDGGC7FFGDCCF:FGC9F9DGDCEED8+>FF+@++343@BGFGCFFCF3,<EC7,?D7,9E9E:9**=CE9C@F8**=C/*0:<;>CGGCC4DC+++;6AEC*/7:DA*18>C))09(95*2***1*10000*9)15)4/:7)8D**24+/*).1/**-0/8(-)-(1)()-()((*0)(((
@M03506:14:000000000-AKVR1:1:1101:15430:3125 2:N:0:33
CTAGGACTACCGGGGTTTCTAATCCTGTTCGCTCCCCTAGCTTTCGCGCCTCAGCGTCAGGTACTTGCCAGGACACTGCCTTCGCCTTTGGTGTTCCTCCGGATATCTACGCATTTCACCACTCCACCCGGAATTCTATGTCCCTCTCAAGTCCTCCAGTCGGCCAGTTTTTGAAGGCCTGGCTCAGTTAAGCCGAGCCCTGTCACTCCAAACTTGATCCGACCGCCTACGCGCCCTTTACGCCCAGTAACTCCGGACCACGCCCGCCCCCTACCTATTACCGCTGCCGCTGGCCTGTAGT
+
CCCCCGGGGGGGGGGFF@FGGGGGGGGGGGGGGGGGGGGGGGGGGGGGGGGGGGGGGGGGGGGGGGGGGGGGFGGGGGGGGGGGGGGGGGGDGGGGGFG=EEGGGFGGGGGGGGGGGGGGGGFGGFGGGFGFGG?FGGDGGGFGFGFGFFGGGGGGGGFFGGGCCEGGFFFGGGCF6EGFGCF,D,@EGAEFAFGGDGGGGG6,=C7CFCC8CFGCCCFGGGGECD>5EG3CDDBD9*9:<:7DD=*<C:FF?6*3*-)/05.*98?.:@C)77*3+6*2.4(((-(.-7,(02(*)*).)
@M03506:14:000000000-AKVR1:1:1101:12754:3128 2:N:0:33
CTAGGACTACCCGGGTTTCTAATCCCGTTTGCTCCCCTGGCCTTCGTGCCTCAGCGTCAGGAACTGTCCAGAGACCCGCCTTCGCCACTGGTCTTCCTTACGATATCTACGCATTTCACCGCTACACCGTAAATTCCAGTCTCCTCTCCAGTCCTCAAGCACGGCAGTATCGAATGCAGTTTCGGAGTTAAGCTCCAAGATTTCACACCCGACTTACCGCGCCGCCTACGCACCCTTTACGCCCAATGAATCCGAACAACGCTTGATACCTTTGTATTACCGCGGCTTCTGGCACTGAGTT
+
CCCCCGGGGGFGGGGGGGGGGGGGGGGGGGGGGGGGGGGGGGGGGGGGGGFGGGGGGGGGFGGGFFGGGGGGGGGGGGGGGGGGGGGGGGFGGGGGGGGGGGGGGGGGGGGGDGGGGFGGGGGGGGGGGGGGCGGFGGGFGEEFG8,D,CFDE=ADFGFCDDCC>8=E,@D@EFGGFFCDGGGDGCG7FGGFFEGGGGG69C<,>FFEGGGGG55,:*/=4<D=C3A3F5:*28DF;6=9?EGG*:@77C+=?@5<DF>CB@B<C8+*<4**12<0:<?CB0>F(22.2/4))()*)0.:)
@M03506:14:000000000-AKVR1:1:1101:20930:3155 2:N:0:33
CTAGGACTACAAGGGTTTCTAATCCCGTTTGCTCCCCTGGCTTTCGCGCCTCAGCGTCAATGCCGGTCCAGGATGCCGCCTTCGCCACCGGTGTTCCTCCAGATATCTACGCATTTCACCGCTACACCTGGAATTCCGCATCCCTCTCCCGGATTCAAGCCTGCCAGTATCGGACGCAGTTCCCGGGTTGAGCCCGGGGATTTCACGTTCGACTTAGCGGGCCGCCTACGCGCCCTTTACGCCCCGTAATTCCGAACAACGCTTGCCCCCCCTGTATTACCTCCGGCTCCGGCACGGGGTG
+
CCCCCGGGGGGGGGGGGGGGGGGGGGGGGGCGGGFGGGGGGGGGGGGGGGGGCGGGGGGGGGGGGGEGGGGGGGGGGGGGGGGGGGGGGGGG@FGGGDFGGGGGFGGGGGGGGEGE99EGGGGGGGGGGGGG8CFGGGGGGCF@GG=DGGG>CCEGE7EGGGGDGGGGGGGEEDE>DEGGGGGGGGGGEEFGGGGGCC=58CFCFGGFC**/CD*>CC>57<<777;DGD>55:5)4**3;:17/1:75*<9?47C<90/75>C5@8?CB)))1<9+64?-)4(4((0,53;>00*)0(-(
@M03506:14:000000000-AKVR1:1:1101:16098:3158 2:N:0:33
CTAGGACTACTGGGGTTTCTAATCCCGTTCGCTCCCCTGGCTTTCGCGCATCAGCGTCAGTGTCGGCCCAGCAACCCGCCTTCGCCGCAGGTGTTCCTCTCGATATCTACGCACTTCACCGCTACACCGAGAATTCCAGTTGCCCCTTCCGCACTCTAGCCGCACAGTATCAGTTGACCTTTCCGATTTAAGCGCGGAGATTTCACAACGGTCTTGTGCTGGCCGCCTCCTCGCCCTTTACGGCCAGTGCACCCGAACACACGCTTCTCCCCCCTCTCTACCCCGCGCTCGGCCTCCGAGT
+
CCCCCGGGGGGGGGGGGGGGGFGGGGEGCFGGDFGFGGGDGGGGGGDGGG:FEC@FBCFGGGGG@FGEG:AFGFCCFFGGDGGFEGCF>FGGD??FGAFDG7@@<FF9EA<FE+@EFFGG>E+6C,D,C3=+>FFFC9>,3CDDDDCEFF>68+*7,9;;?EC5;*,6:;F@75,,5>6DF,,2?B:/=;CBB*=*?7:*511>1<9C*))/213320*0***7))))*/)277B907;+0**1)*1)+++0)7)9519*.)))9;1*0*95<3*2*49+))((((()(8((),,*))(((
@M03506:14:000000000-AKVR1:1:1101:16009:3179 2:N:0:33
CTAGGACTACACGGGTATCTAATCCGGTTCGCTCCCCACGCTTTCGCGTCTCAGCGTCAGTTACAGGCCAGGAAGCCGCCTTCGCCACTGGTGTTCCTCCAGATATCTACGCATTTCACCGCTACACCGGGAATTCCACGCACCTCTCCCACACTCAAGCACGGCAGTTTCGCCTGCAGGCCCCGAGTTAAGCCCGGAGATTTCACAGGTGACTTACCGCACCGCCTACGCGCCCTTTACGCCCAATAATTCCGAACCACGCTTTCCCCCCCCGTATTCCCGCGGCCCTCGGCCCGAAGTT
+
CCCCCGGGGGGGGGGGGGGGGGGGGGGGGGGGGGEGGGGGGGGGGGGGGGEGGGGGGGGGGGGGGGGGGGGGGGGGGGGGGGGGGGGGGGGGGGGGGDGGGGGDFFFGDGGGDDGGGGGGGGD@EGGCEGGFGFCGGFGGG8BEFFGGGGGGGGGGGGGFCE>EGGGG7DE7:5>FFDFGG*:CE5:?EEDGGGGGGEG=9:AF+CGE5:6CF+A+2C@537D*7CD5CG>*93:<17*<1CCD5*2690@BFFCDD(9=)8./*<A?FD<)0);**.*3,36(2(()()-3)491))(4)
@M03506:14:000000000-AKVR1:1:1101:20257:3184 2:N:0:33
CTAGGACTACCGGGGTTTCTAATCCCGTTTGCTCCCCTGGCCTTCGTGCCTCAGCGTCAGGAACTGTCCAGAGACCCGCCTTCGCCACTGGTCTTCCTTACGATATCTACGCATTTCACCGCTACACCGTAAATTCCAGTCTCCTCTCCAGTCCTCAAGCACGGCAGTATCGAATGCAGTTTCGGAGTTAAGCTCCGATCTTTCACACCCGACTTACCGCGCCGCCTACGCCCCCTTTACGCCCAATGAATCCGAACAACCCTTGAGACCTCTGTATTACCGCGGCCGCTGGCACAGAGTT
+
CCCCCGGGGGGGGGGGGGGGGFGGGGGGGGFGGGGGGGGGGGGGGGGFEGDGGGGGGGGEGGGCFGGGGGGGGFGGGCFGEGG?EG,FGGEGGFGGGFGGFGGGGGGG9FFGGGGGGGGGGDGEEEFGGGC7F<@FGGFGG;DFGG;B?AC=9DFGFDEEDFGDDEEGGCCCECEFGGACDEF853C>@B@,@,3>>7**45<DGC:FEGD<CD89CD5*))2*)1)5755*/7>7166C**9CD*;)++2/9)*9D(*2)0.20+3)<F*9=7<C+:*+.((-((-71),350<<))5-)
@M03506:14:000000000-AKVR1:1:1101:19955:3212 2:N:0:33
CTAGGACTACCCGGGTTTCTAATCCCGTTTGCTCCCCTGGCCTTCGCGCCTCAGCGTCAGGAGATGCCCAGAGACCCGCCTTCGCCACCGGTGTTCCTCCCGATCTCTACCCATTTCACCGCTACACCGGGAATTCCAATCTCCTCTGCATCCCTCAAGAACGGCAGTATCGGCCGACGTTCTTCGGTTGAGCCGAAGGAGTTCACGACCGACTTGCCATCCCGCCTACGCGCCCTTTACGCCCAGTGATTCCGAGCAACGCTTGCCCCCCCTCTCTTACCGCTCATGCTGGCCCGGAGTC
+
CCCCCGGGGGGGGGGEEGGGGGGGGGGGGG,EFGGGGGGGGGGGGGGGGGGGGCCGEGGGGGGGGGGGGGGFEGGGGGGGGGGGGGGGGGGFCEGGF9EEGGGCG=FGFG,E99EEFFGGGGCEGGGGGG:@CEAFGFGCF,E>FFF?CG3@ECCF6EFGFG>ED*5@7DEE5CEG5E9C58=;18*A*4<?8AC*3CE6*;0AFEEEGGC)7)*+:>*+2>FE<D@>C<5*7.<),9*387CD378*+<+9B49)7>:*)8>**;+9@5)05**22)*+.(-(-()/6/6:>(8)))-,(
@M03506:14:000000000-AKVR1:1:1101:19343:3213 2:N:0:33
CTAGGACTACCGGGGTTTCTAATCCTGTTTGCTCCCCACGCTTTCGCGCCTCAGCGTCAATACCAGTCCAGTGAGCCGCCTTCGCCACTGGTGTTCTTCCGAATATCTACGAATTTCACCTCTACACTCGGAATTCCACTCACCTCTCCTGGATTCAAGCGATGCAGTCTTAAAGGCTATTCTGGAGTTGAGCTCCAGGCTTTCACCTCTAACTTACAAAGCCGCCTACGTGCGCTTTACGCCCAGTAATTCCGAATAACGCTCGCTCCCCTCGTATTCCCGCGGCTGCCGTCAAGGTGTG
+
CCCCCGGGGGGGGGGGGGGGGGGGGGGGGGGGGGGGGGGGGGGGGGGGGGEGGGFFGGGGGGGGGGGGGGGGGGGGGGGGGGGGGGGGGGGFGGGGGGGGGGGGGGGGGGFEGGFGGGFFGFGGGGGGGGGGGGGGGGGGGGGGGGGGFGGCFGCGGF,DEEGGDGGGGGGFGE9ECF6CFFGG7E8EG9D@:DGGGFG5D>DF7@FGFD>DGGG7CFFGCCD549?5EDF:3502;<CGGEDCC=FA+B+;+9CCC(?F5>D*1=*7557).9F*:>*<83((,43)()-(5((*9*(.(
@M03506:14:000000000-AKVR1:1:1101:11214:3248 2:N:0:33
CTAGGACCCCCCGGGTATCTAATCCGGTTCGATCCCCTAGCTGTCGAGCCTCAGCGTCACGAGTGGCCGAGCCATCCGCCTTCGCCACCGGCATTACTCGCTATATCTGCGCATTTCCCCGCTACACCGCTAGTTCTCATGGCCTCTACCATCCTCAAGCCAACGCAGTATCCGACGCAGTTCCCCAGTTAAGCCATGGCATTTCACGCCGGACTTACGTAGCCGCCTGCGCGCCTTTTACGCCCAGTAAATCCGGCTAACGATCTCCCCCTCACGCTTACCGGTGACGCTTGCACAGAGC
+
86A,6,;-86+=F:@6+C6,,CC,6+@F+66,,,B;,,C6,,,;,6,6B+E<6F8F68,,,6+,:,?,+@+@+9E<F,444B,DF+F:B+@C:+C5?,,4++++,,5:C?:7F+3D,,73>B33=C,@:++8@7,,@,3=,,8,,6@EC93,D5,,743@F7>4CE5*4,,@>=C1=B*=*5=99C*=52?99+B6++****5C99F5CC51:)*<*070**9+93<@*9>5<57*(2*+<><5)**0+3<9*9))),1<6>)*/*+/*0)))1**2(0:)4(((,-),5(()-)2*)(,(
@M03506:14:000000000-AKVR1:1:1101:25341:3257 2:N:0:33
CTAGGACTACCCTATTAACTAATCTTTTTCGCTACCCACGCTTTCGTGCCTCAGTGATAGTTACAGCTTAGTGAGCTGTCTTCGCAATCGGTGTTCTACATCATATCTAAGCATTTCCCCGCTACATCATGTTTTCAGCCCACTTCAACTTTATTTAATCTACGCACTATCAATGGCAATTCCCCGTTTCAGTCGCTGGCTGTTACCACTGCCTCATCTATCCTCCTATGCCCCCCCTAACCCAAATCTACCTGGCTACTGCTTTCCCTCGCCCAGTTCACGCTGCTCCGGTCACTGTGTT
+
9B<A@C<-CFFC,;6CF-,66;,6,C,,;6@@,,6,;C@7+C,C,6C,,,6,,,C,,,,<CFF,<,C6CCFCFGGFFF9CECF,CF76,:,8,8BFD9,?FE,,9,,C<,F,5,CFE,,A:+=C:,C,CE5C,:,9,5E?=8EFEGF>,E,@,,,,9,,77@,++6+6,6>===6>?F,3,@B,33+68==,,663++++4+4,5,7,,++*,23,5+1,25*,**3*,29,0**)/)2<,,79**+*+4++*25*2)2+1++2+++2+)))0***+)0+4(4((4)*))(,)(.**/)-,
@M03506:14:000000000-AKVR1:1:1101:12980:3277 2:N:0:33
CTAGGACTACTGGGGTATCTAATCCCGTTTGCTCCCCTGGCTTTCGCGCATCACCGTCAGTGTCGGCCCAGCAACCCGCCTTCGCCGCCGGTGTTCCTCTGGATATCTACGCACTTCACCGCTACCCCGAGAATTCCAGTTGCCCCTTCCGCACTCTAGCCGCGCAGTATCCATTGACCTTTTCGAGTTAAGCGCGGAGCTCTCACAACGGACTTCCCCCGGCCGCATACCCTACCCTCCCGCCCAGGAAATCCGCACCACGCTTGCTCCACCCGCATCCCCCCGGCCTCAGCCACGGAGG
+
CCCC@EF-6FC,,-8@F-CFAF9F9F;6C,,C<,,6BFGGGCC,,,,+8@FGF,,BF6BC6,9C,B@@@C8,E@F<6+=+,CF6BFEC+::F=++:@EF,,,5,,,,C@54C7+8,EFC,@=>+>3:++++@=,,9C<,CF>EECC+,@:+8+1*3;E9DG5CC:ECGGC9@,,62C2,9,4,2:1<9C9,++**/***132A<99+3:))*/)3+0*0*17)/53))*0)2*))2(*)22*15)*/5*0009?)1C03=))87****<9*7)*/**()+(((((((.,0(,),.9373(-
@M03506:14:000000000-AKVR1:1:1101:23367:3280 2:N:0:33
CTAGGACTACCCGGGTATCTAATCCCGTTCGCTCCCCTAGCTTTCGCACTTCAGCGTCAGTGTCGGCCCAGCAACCCGCCTTCGCCGCAGGTGTTCCTCTCGATATCTACGCATTTCACCGCTACACCGAGAATTCCAGTTTCCCCTTCCGCACTCTAGCCCTGCAGTATCAGTTGACCTTTCCGAGTTCAGCCCGGAGATTTCACATTTGACTTGCATCTTCCGCCTACGCGCCCTTTCCCTCCATGTAACCCGCACAACCCTCCCACCCCCCGTTTTACCCTGGCTGCCTACCAGGGCC
+
CC@@<<CFCCCF@7F7@CEAFFGGF@;CFEBFGG@DFG,EFGFGFFGDEGFGACF+8CBF6,CFBCFDE,,CFFFFCFDGGGG7FFCF74:EFEFFFCE,B+99<:FEFE@F:@GFFFFCC+@=:?=D7+::FBD<<<;E=;;,@BD@EFE>>+@>,E,78A,,,4>D7,@9@=>C73@7DF7E**44C9C,,81*47CC@>F<,1++++11=C?+;*++++++**0)/75=)).9(00+02:>5A3*+2+**07))-)*))09C**)289)07***,)+-5()((4)-5()*.1*))-((
@M03506:14:000000000-AKVR1:1:1101:7220:3294 2:N:0:33
CTAGGACTACCCGGGTTTCTAATCCCGTTTGCTCTCCTAGCTTTCGCTCATCAGCGTCAATCTCGGTCCAGGATGCCGCCTTCGTCACCGGTATTCCTCAAGGTATCTACGCATTTCACCGCTACACCTCGCATTCTGCATCCCTCTCCCGAATTCAAGCCATCCAGTATCGGATGCAGTTCCCAGGTTAAGCCTGGGGATTTCCCATCCGACTTAGTTGGCGGCCTACGAGCCCTTCACGCCTAGAAATACCGCAACGCTCTTGACAACCCCGTTTTAACGCGCCATCTGGCAAGGAGTT
+
<BCC@FEC@F<CCEBGG@FGGGGGGGEGCDBEF9,;CFFFGEFGGGGGGD9FCF?:BFFGGG9,6FG@FFC@,EA@,@EGDEA<,BFGFCEFCFCFGGF9FE<BEGCGGAFE:FFFD,?EC:B+@<8EF,4+@EG<?EAFC4=,6DDF?FC8>8+=CEFGEC,@==DF,3@+@++@C9AC9,@EGFF?<FFF9,>>3AC*;*,,,,9C7C4/=DEC+1=EGF):))2)235*1)87(*;3=*5***<*+2+*0))1)()*)07:*+0*+07>))1*3(/+)(,((,().*.))()*.)(.(
@M03506:14:000000000-AKVR1:1:1101:15480:3362 2:N:0:33
CTAGGACTACTCGGGTATCTAATCCCGTTTGCTCCCCTGGCTTTCGCTCATCAGCGTCAGTGTTGGTCCAGGATGCCGCCTTCGCCACCGGTGTTCCTCCAGATATCTACGCATTTCACCGCTACACCTGGAATTCCGCATCCCTCTCCCAATCTCCAGCCATCCAGTATCAGATGCAGTTCCCCGGTTAAGCCGAGGGACTTCACGTCTGGCTTAGTTGGCCACCTACGAGCCCTTTACGCCCAGTCATCCCGAACAACGCTTTCCCCCCCCGCTTTCCCCGGGCTGCTGGCCCGGACTC
+
CCCCCGGGGGFGGGGGGFGGGGGGGGGGGGGGGGGGGGGGGGGGGGGGGEFGGGGGGGEGGGGGFGGFGGGGGGGGGGGGGGGGGGEEGGGGEGGGGGGGGGGGGGGFGGGGGGGFGCGGGGGGG@FFFGGGGGGGG@FGGGGGDFGFGGGGGGEF>DFGGGGGGCFGCGGGGGGGGFFGGGFGDB6;C@F;DGG5CECE@D:DCCFGGCG4FFF6CDF:6FGDGF5AG*8*:BFGF4++;:5>5C@6CF+9>3C39,*/)).**0<*;)/)>)/**(*3)((,(393().45(,)8)(,(
@M03506:14:000000000-AKVR1:1:1101:19368:3420 2:N:0:33
CTAGGACTACTCGGGTTTCTAATCCCGTTCGCTCCCCTAGCTTTCGCGCTTCAGCGTCAGTGTCAGCCCAGCAACCCGCCTTCGCCGCAGGTGTTCCTCTTGATATCTACGCATTTCACCGCTACACCAAGAATTCCAGTTGCCCCTTCTGCACCCTAGCCCCGCAGTATCGGTTGACCTTTCCGGGTTAAGCCCGGAGATTGCACAATCTACTTGCGGTGGCCGCCTACGCGCCCTTTACGCCCCGTAACTCCGAACACACCTTGCCCCCCCCCATTTCCCGCGGCTCCTGCCCCGGAGT
+
CCCCCGGGGGGGGGG6CCGGGGGGGFGGGG@FDFGFEGGGGGGGFGGGGGGGGGCEFGGDFCFGGGGGGGGGDFFGGGGDGGG?CEED:CCFGFEDGGGGGG9FGFGGFGGGCCEGGGGFGGGCG9FGFGCFF<4<9<CDFD9FDCDFGGGG9,,6=@88FGDDG+>6@ECFGCEEFC?CFCC??55::CCFFGGGEG=5<C,579?*+;+++3>;+:8C<D*2/>B)77)19;>G>44C9*/15*:0:85*/7*)*4):)75D4+</<7C>DC***)1+)4((-(,0()()0((*00(((
@M03506:14:000000000-AKVR1:1:1101:19431:3421 2:N:0:33
CTAGGACTACCCGGGTTTCTAATCCTGTTTGCTCCCCACGCTTTCGCACATCAGCGTCAGTACCGGGCCAGTGAGCCGCCTTCGCCACTGGTGTTCTTCCGAATATCTACGAATTTCACCTCTACACTCGGAGTTCCACTCACCTCTCCCGGACTCAAGCTCTCCAGTATCAAAGGCAGTTCTGGAGTTGAGCTCCAGGATTCCACCCCTGACTTAGAAAGCCGCCTACGTGCGCTTTACGCCCAGTGATTCCGAGCAACGCTAGCCCCCTTCGTATTACCGCGGCTGCTGGCAGGACTTT
+
CCCCCGGGGGGGGGGGGGGGGGGGGGGGGGFDFGGGGFGGGGGGGGGGGGGGGGGGGGGCFGGGGGGGGGGGF<FGGGGGGGGGGGDGGGGFFGGCGGGGGGGGGGGFGGGE8FFGGGGGFGFFGGGGGGD:FGGGCCF;3@FGGGFGGGGEGGGGGGGGGGGGG7>ECCGGAEG6CF5EGGFCA9,1@7B7FFGG?C?>DF,,,A>CG<<FGGGGGF>,;<CCCGEFG3==8)=C7F+<8=185C27+309BFD)),9:>>)1)+8?EDG5@GG=*,8C-4491(3<0):(0(()8)(,)
@M03506:14:000000000-AKVR1:1:1101:22700:3447 2:N:0:33
CTAGGACTACTCGGGTATCTAATCCCGTTTGCTCCCCTAGCTTTCGCGCCTCAGCGTCAAGAACAGGCCAGGTAGTCGCCTTCGCCACTGGTGTTCCTCCCGATATCTACGCATTTCACCACTACACCGGGACTTCCACTACCCTCTCCTGCCTTCGAGTCGATCAGTATCCCGTGACCCTCCCCAGCTGAGCCGGGGGCTTTCACACGCGACTTGAACGACCGCCTGCGCGCTCTTTCCGCCCAGTCACTCCTGACACCGCTTGGCACCTCCGTACTCCCGCTGCTGCTGGCACGGTGTT
+
CCCCCFGGGGDGGG7CFGGGGGGGF8CEFG>E9FGDGFGFGFFAFGGCEGEGGGGG7CCF<EGGGGGGGGFGGGEFF7BCFGGGGE:FFGFGGGGGGGDG>+?>@FFGAFF+?F+CEEFGGGFGFGGGGEDCFABCF9FF8E8EGG88D3,DE?D,+@,@86>=<EFGCCG,<C,+:DC8,51*@6@,@34>>85>8:C=57+++A?65C)2=)8<:>F**)1*9C))/177C0.CAC4C*257*/<*0++07**224*/.0)*7*+*002)8D8:*14+429((,)02)5(0(.15)(-(
@M03506:14:000000000-AKVR1:1:1101:15449:3455 2:N:0:33
CTAGGACTACCGGGGTATCTAATCCTGTTTGCTCCCCACGCTTTCGCGCCTCAGCGTCAGGTACGGGCCAGGAAGCCGCCTTCGCCACCGGTGTTCCTCTCGATATCCACAGATTTCACCCCTACACCGAGAGTTCCACTTCCCTCTCCCGCCCTCTAGCGAGGTAGTTTCGAGCGCCATTCCTCAGTTAAGCCAAGGGATTTCACACTCGACTTGCCAGGCCGCCTGCGCGCCCTTTACGCCCAGCAATTCCGAACAACGCTTGCCCCCCCCGTATTCCGCCGCCTGCGGGCCCGGCGTT
+
CCCCCGGGGGGGGGGGGGGGGGGGGGGGGGGGGGFGGGGGGGGGGGGGGGEGGGGGGGGGGGGGGGGGGGGGGGGGGGGGGGGGGGGGGGGGGGEGGGGGGEGGGGGFGGGGGGGGGGGGGGGGGFGGGDGDEGCGGGGGFGGGGGGGGGECGGCE?FFGGGGGGGGGGGGGCGGGGDGGGCECGGGG@G,;C66CG5:=EFCFEC9C6C55CCG7CCAC*>D5CG3):7B*/<:DB*9<*=CD3**8:<CF8)17D0*/..>3**+0185BD7;*0.*<((-((((0()-(0227:)(4(
@M03506:14:000000000-AKVR1:1:1101:17473:3463 2:N:0:33
CTAGGACTACTCGGGTTTCTAATCCTGTTTGCTCCCCACGCTTTCGAGCCTCAGCGTCAGTAACGGACCAGTATGTCGCCTTCGCCACTGGTGTTCTTCCGAATATCTACGAATTTCACCTCTACACTCGGGGTTCCACATACCTCTTCCGTACTCAAGATAGCCAGTATCAAAGGCAATTCCAAGGTTGATCCCTGGGCTGTCACCTCTGGCTAAACTATCCGCCTACGCTCCCTTTACGCCCATTACTTCCGAGCAACCCCAGCCCCCTCCGTATTACCGCGGCCGCTGGCACGCAGTT
+
CCCCCGGG-EFGGGGGGGGGGGGGGGGGGGGGGGGGGGGGGGGGGGGGGGGGGFGGGGGGGGGGEGDGGFGGG9FFGGGGGGGGGGGGGGGGGGGGGGGGGGGGFGGFGGGEGGGGGDFFFGGDGFGGGGGCE7FFG9FGGEEFGGGGGGG=EGGGGG?EFAF8=EFGG,3=E8DFFFGDAEE;CFGFFGG,@CCGCFFCF*@9DCGGFGF4<;CFGFFC+2;AFD;AC*649?84*;=C/A5D**3;+>>AFDCCC>C*)0)1>*CBG@)))12*2,=?6190(((01)30>(57))-()
@M03506:14:000000000-AKVR1:1:1101:21783:3464 2:N:0:33
CTAGGACTACCCGGGTTTCTAATCCTGTTTGCTCCCCACGCTTTCGCGTCTCAGCGTCAGTCACGTCCCAGCGAGCTGCCTTCGCCATTGGTGTTCCTCCCGGTATCTGCGCATCTCACCGCTACACCGGGAATTCCACTCGCCTCTTCCGGACTCGAGCTTGACAGTATCCACCCGCCTCCCGGGGTTGAGCCCCGGGCTGTCAGACCGGCCCTACCAAGCCCCCTACCCCCCCCTTACCGCCCATGATTCCCGCACACTCTTGCCCCCCCCGTATCTCCCCCGCGCCCGGCCCGCACGT
+
CCCCCGGGGGGGGGG@FGGGGGGGGGGGGGGGGGGGGGGGGGGGGGGGGGEGGGGGGGGGGGGGGGGGGGGGGDGGGGGGGGGFGGGD,AEFFFGGGFCEFCFGDGGFFGGGGEEGGFFGGGGGGGGGCE7@=FGFC9FD>8CGEEGGGG>EEGCF>E>:4@D,@F>FFEFFFFFC;>EEEGGG/=*=58+<B:CC=58*3*393<<+:<3)*)22>*)+//925/))2*)*10.)-*)+0*/))*0)++<=8**1)4DC)8*2*0CF;B5))1***(*040(((-()(.(9D9()))((.
@M03506:14:000000000-AKVR1:1:1101:14198:3470 2:N:0:33
CTAGGACTACCCGGGTTTCTAATCCTGTTTGCTCCCCTAGCTTTCGTTCCTCAGCGTCAGTAGTGGTCCAGCGCGCCGCTTTCGCCACGGGTGTTCCTGCAGATATCTACGCATTTCACCGCTACACCTGGAATTCCGCATCCCTCTCCCGGATTCAAGCCTTCCAGTATCGGACGCAGTTCCCGGGTCGAGCCCGGGGATTTCACGTTCGACTTAGAAGGCCGCCTACGCGCCCTTTACGCCCAGTACTTCCGAACAACGCCTGCCCCCCCTGTATTACCGCGCCTGCTGCCCCGGAGTT
+
CCCCCGGGGGGGGGGGGGGGGGGGGGGGGGGGGGGGGGGGGGGGGGGGGGFGGGGGGGGGGGGGGGGGGGGGGGGGGGGGGGGGGGGGGGGGGGGGGGGGGGGGGGGGGGGGGGGGGGGGGGGGGFGGGGDFFGGGFFGGEGGGGFGGGGGC6=CGFFGGGGGFDACDFFF785EGGEEGGGDCEG=:=7*:CEGEGEGEG<CGGEGGCFGDE3;7CCBGG<9=D35767:57:5DFF4:CEGDC=C@+<+=FEGDG65CBF)9*;FFF./7<C<+:)*36,(4(44)()4.5(())0,-(
@M03506:14:000000000-AKVR1:1:1101:12225:3497 2:N:0:33
CTAGGACTACACGGGTTTCTAATCCTGTTTGCTACCCACGCTTTCGTGTCTCAGCGTCAGTTACGGTCCAGAAAGCCGTCTACACCACCGGTGTTCCTCCTGATATCTACGCATTTCACCGCTACACCAGGAATTCCACTTTCCTCTCCCGCACTCTAGTCCCTCAGTATTCGGCGCACCCTCCCGGTTGCTCCGGGAGATTTCACACCACACTTAAAGAACCGCCTACCCACCCTTTACGCCCAGTACCTCCGAAAACCGCTTGCCGCCTCCGTACTACCGCGGCTGCTGGCACCGCTCT
+
CCCCCGGGGGGGEEGGCFGGGGGGGGGGGGGGGGGGGFGEGGCGGGGGGGDGGFC:CFCFFEGGGGGGGGGGFCGGFGFGGFG9FGFDGGGE7FFGGGCFGG9FFEGGGGGD+@FFGGGFGD@:CFGGD=C@EAEGGCFGGGGGFFGGGGD=C=+DFGC8EDGADD?D=EGGGG6865@>EFF>**4@;*,,2>EC*7**:+,4,=C<CC*CE*0++11=84;CCD>5**;+:;@/(2/<85395=+10A+9753*),*2)))*1*+0*.*)0);;*(*<1((4((()(0),8(5*0)(((
@M03506:14:000000000-AKVR1:1:1101:25525:3510 2:N:0:33
CTAGGACTACTCGGGTTTCTAATCCCGTTCGCTCCCCTAGCTTTCGCGCATCAGCGTCAGTGTCGGCCCAGCAACCCGCCTTCGCCGCAGGTGTTCCTCTTGATATCTACGCATTTCACCGCTACACCAAGCATTCCAGTTGCCCCTTCCGCACTCTAGCCCCGCAGTATCGGTTGACCTTTCCGGGTTAAGCCCGGAGATTTCACAATCCACTTGCGGTGCCCGCCTACGCGCCCTTTCCGCCCAGTAAACACGTACAACGCTTGCTCCCCCTGTATTACCGAGGCTGCGGGCACCAGGG
+
CCCCCGGGGGGGGGGGGEFGGGGGFCFCCFGGEGEFGGGGGGGGGGGGGCCCEDFFGGEEGGGGGGCGGGGGGGGGGGGGGGFGG7CDEGGGGFGGGGFFGGGAF9BE<FFEF@C<EDFGEGGGDGGGDGG+A9AF9,7AF9BFG8D8D8C>EE+8E7@DFGGE**4@;AFC*4>:?FGGGD7>CE=:?7CBB8F8C:***;<EEC+<+;*8<7C>:3)/:)00/)05/5>7)7>9(2/+3*>C)2*9+C<**0***-*+)).1*2/*+0*)8C*<+67+-6(-,((0(0((0-4*))(-(
@M03506:14:000000000-AKVR1:1:1101:18128:3511 2:N:0:33
CTAGGACTACTCGGGTATCTAATCCCGTTTGCTCCCCTAGCTTTCGCGCCTCAGCGTCAGTGTCGGTCCAGGAAGCCGCCTTCGCCACCGGTGTTCCTCCCGATATCTACGCATTTCACCGCTACACCGGGAATTCCATCCTCCTCTCCGGAACCCAATTCTCGCAGTTTCTTGTGCACTTCCAAAGTTAGGCTTTGGGCTTTCACCCAAGACTTACAAAATCGCCTACGCGCCCTTTACGCCCAGTAATCCCGAGTAACGCTTGCTCCCTCCGTATTACCGCCGCTGCCGGCACGCAGTT
+
CCCCCGGG-FGGGGGGGGGGGGGGGGGGGGGGGGGGGGGGGGGGGGGGGG@FGGGGFGGGGFGGCDFGGGGGC@FFGGGGGCF@EGGEGDEGEGEGGCGGGDEFEEGGGGCG@FEFGGGGDGGGGCFF@FCG:FFGGGGGGFGGGGCEF>CC6EGGGG6EGGGCGEEECAE=FFG?C>EFFGGCC,<C:;CE,1,:AF5CCF6C7F,,*2**=FFCF76+**;:>7.)=38:D>>7:6=FCE<>57</<C+90)9110*C:@D3*::@FF*.79;**(*36((((,(04)(,0(9C5)(-)
@M03506:14:000000000-AKVR1:1:1101:25694:3558 2:N:0:33
CTAGGACTACCCGGGTTTCTAATCCCGTTTGCTCCCCTAGCTTTCGCGCCTCAGCGTCAGGAATGGCCCAGCCTCCCGCCTTCGCCACCGGCGTTCCTAGCGATATCTGCGCATTTCACCGCTACACCGCTAGTTCCAGAAGCCTCTACCATCCTCAAGCCAATGCAGTATCCGACGCAGTTCCACAGTTAAGCCATGGGATTTCACGCCGTACTTACATAGCCGCCTGCGCTCCCTTTACGCCCAGCGAATCCGGATAACGCTCGCCCCCCACGTCTTACCGCGGCCGCTGGCAGGTAGG
+
CCCCCGFFGFFGGDF@CFEFGGGFAFFGGGGFGFFGGGG<EFGGFBEFGDGGGGFG7FFGGGFCFGGGGGGGGGFDGF7=B:DFG@FGFEDGGGCCC@FFGGGG::<AFF>7+@4EFAFGDGGGGCGGGC=CFDFFG9FCBDFFFFGF;DFGGFCGGGGGGGCDEFBFG,7,,5**=EEGG?CC,,,=16,@C?2=E,@:,CCE7@AC=8C)***5:0/:3+*=DGD):<D5)7>D02/++*1)15:):5*574)7*(*09:5*1**)10/)8<**2(0:6.(-4(()(.(43((*))))(
@M03506:14:000000000-AKVR1:1:1101:18435:3573 2:N:0:33
CTAGGACTACCCGGGTATCTAATCCCGTTCGCTCCCCTAGCCTTCGCGCCTCAGCGTCAGGATCGGCCCAGGGGGCCGCCTTCGCCACGGGTGTTCCTGCTGATCTCTACGCATTTCACCGCTACACCAGCAATTCCACCCCCCCCTACCGACCTCTAGCTGTGCAGTCTACAGCGCACCCTCCCCGTTGAGCAGGGAGATTTCACGCCGTACTTGCACTGTCGCCTGCGCGCCCTTTACGCCCAGGCACTCCGGACAACGCCCGCCCCCATCCTCTTACCGCCGCCGCCGGCCCGGTGTT
+
CCCCCGGG9FFGGGGGGFGFGGGGGGGGGGGGGGGGGGGGGGGGGGGGGGGGGGGGGGGGFGFGGGGGGEGGGGGGGGGGDGG<FGGGGGGFGGGFGGGGGGFEFFGGGGGGCCF@DDGGGGGFGCGFED?<FGDGGGGGCEEGCGG5DF>>EE5:,;2CFECGG,,?FCFFGF?:7CGGGDEGEEEC***+ACFG?58:@7CF+<:5=D<DE*<CGGF9>*:/*9>7E).:3.)517*<;ECD355)2*067)/19(*:::)/):C)85))0*3++)*<3((((,()(0225(()))(((
@M03506:14:000000000-AKVR1:1:1101:14856:3601 2:N:0:33
CTAGGACTACACGGGTTTCTAATCCCGTTTGCTCCCCCAGCTTTCGTGCCTCAGCGTCAGCATCTAGCCAGAGTCTCGCTTTCGCCACTGGCCTTCCTTACGATATCTACGCATTTCACTGCTACACCGTAAATTCCAGACTCCTCTCTAGCGCTCAAGCAGGGCAGTCTTAAATGCAGGTCAGACGTTAAGCGTCGACATTGCACATCTAACTTACCATACCCCCTACGCCCCCTTTACTCCCCATAATTCCGAACACAGTCCGCACCCTCTGTACCCCTCCGCCCGTTGGCACAGAGTT
+
CCCCCGGGGGGGGGECGGGGFGFGFGGGGGGGGFGCEGCGGGGGGGGFDGECFGGG@FGGFGGGGGGGDEGEGEEEFGG7@FCGGGGGCG,FEGGGGFGGGFGGD+,<EFFGC7FFA,EFAEFGGGGGGG+4DB;,?<FFF8EFGDFG,=C,=CEEG,>=,,+6+363,3>@8@FGFGD8F,,73,3+5,+8@:3*3*55*+,,,=,2<7+598<9>?+,22;,*/2?694*7)))(2+++4*7*;*;++++:;**8,**)*12/:*8:35.5*<++)7C((-1((()()-,64)*))(--
@M03506:14:000000000-AKVR1:1:1101:13469:3602 2:N:0:33
CTAGGACTACCCGGGTTTCTAATCCGGTTCGCTCCCCTAGCTTTCGCGCATCAGCGTCAGGTACGGCCCAGCAAGTCGCCTTCGCCACCGGCGTTCCTAGCGATATCTGCGCATTTCACCGCTACACCGCTAGTTCCACTTGCCTCTACCGACCTCAAGTCAACGAAGTATCCGATGCACGATCACAGTTGAGCCGTGACTTTTCACATCGGACTTACGTAACCGCCTACGCGCCCTTTACGCCCAGGGCATCCGGGTAACGCCCGCCCCCCACGTCCCCACTCCGCTGCCGGCCCGTCGT
+
CCCCCGGGGGGGGGGFGGGFGGGGGGGGGGGGGGGGGGGGGGGGGGGGGGGGGGGGGGGGGGGGGGGGGGGGFGGGGGGGGGGGGGGGGGGGGGGGGGGGGGGGGGGGGGGGGGGGGGGFGGGGGGGGGGEGGGGGGGGFGGGGCGCGGGG5CEGGFGGDFFGGEGDGGGCFGGG55EGGFDCGGGFCGGGGG@CECC5CFFGFC?C?FGDDCGDCGGFGF/>75DEBDD@EDF>GBF6+</1CG58)**1.9017)-)29>@)1*17CE)7))*/*(0*(4(,.43.7)(4)-,1)8(((
@M03506:14:000000000-AKVR1:1:1101:14551:3607 2:N:0:33
CTAGGACTACTGGGGTTTCTAATCCTGTTTGCTCCCCACGCTGTCGCGCCTCAGCGTCAGCAACTGCCCAGCTAACCGCCTTCGCCACCGGTGTTCTTCCGGATCTCTACGCATTCCACCGCTACACCCGGAATTCCATTAGCCTCTACAGTGCTCAAGCAACCCAGTATCCGTGGCCGACCCCATGCTAAGCATCGAGCTTTCACCATGGACTTGGGTCGCCACCTACGCGCCCTTTCCGCCCAGTGATTCCGGCCAACGCTCGCCCCCTCCGTCTTACCGCCTCCGCTGGCCCAGTGTT
+
CCCCCDGGDFGGGGGFEGGFGGGGGGGGGGFGGFFGGGGEEG7FGGGEGGFGGFGGGFGGGGGGGGGGFG<ECDFFGGGGGGGCCFGGGGGFGGGGGFFGDGGEGFGGG<FEFGFDG9CFFGCFD@FFECG7BDFGGGFGADCDDFG9EEEGAFCD99>E?,>:>>8FF7;FCGG8>C>*>***4::,>;;2<EGFEFCEGG,,1,,<C7FFFG6+;*8FD391*7A)+1859)0/4F*<CGDD57F*39+/*939>1*:>@>CC=*5:B<>))1*2(/:(,((((()-),25(-950)))
@M03506:14:000000000-AKVR1:1:1101:13416:3612 2:N:0:33
CTAGGACTACCCGGGTTTCTAATCCCGTTTGCTCCCCTGGCTTTCGCCCCTCAGCGTCAGTGTTTGTCCAGGATGCCGCCTTCGCCACCGGTGTTCCTCCAGATATCTACGCATTTCACCGCTACACCTGGAATTCCGCATCCCTCTCCCAATCTCAAGCCATCCAGTATCAGCTGCAGTTCCCCGGTTAAGCCGAGGGATTTCACGTCTGATTTAGTTGGCCGCCTTCGAGCCCTTTACGTCCACCAATTCCGTACCAACCTTCCCCCCCCCCTATTTCCCCCGCTGCCGTGCCCTAGTT
+
CCCC<,CFGEGFD@EGFDFFEFF,<FGAEFGG,C@CBD<8E8@@,@:,B@,FEF<FFGF@FCFG,:6C<FEEDGF8,@F+BCEFGCFG8F@>7F:F9E?F@<9FF55F,?4=@+?,A9<E::4@7,=:<=,F,F=95<C+@8>D?D,@BFG=D,,,,7,6@DCD8,9>D7>D,,7,,3@@,=5,,***@@E9FEC*1**/=0<<,=7?4;4+,+1;+134***2)/))+*)0:>F4(8*3**/99+27=32=?9*9*(*+)09C*:87:.)07/*/2-*+))((((()()(4)((*/)..-
@M03506:14:000000000-AKVR1:1:1101:10420:3619 2:N:0:33
CTAGGACTCCTCGGGTTTCTAATCCCGTTTGCTCCCCACGCTTTCGCGCCTCAGCGTCAGGAAATGCCCAGAGACCCGCCTTCGCCACCGGTGTTCCTCCCGATCTCTACACATTTCACCGCTACACCGGCAATTCCAGTCTCCCCTGCATCCCTCAAGAACAGCAGTATCGGCCGACGTTCTTCGGTTGGGCCTGAGGATTCCACGCCCGACTTCCACTCCCGCCGACGCGCCCTCTACGCCCAGTGCCTCCGCGCCCACCTTCCCCCCTCTGTCCACCTCCGCCGCTCTCTCCGCTTGG
+
CCCCCGGGCC@F;C@FFEFGAFFFFGGGGGCF@FCFG?FEE@@FGGG@FE@FCEGCGGGGFAF<FFDFEG8AF,:CFCEGCFF<CB:EEGGGGE:@F9,BCF:>FEF@<99=,EFFB9FE+C7FFFGECG+>F@FG9<,CFC3C,6@DD,8@>DDG6D,,,4@DCCC;E:>*:CEC?ECG*,1,,1*::*=:C***30=++;3<++*1/:::C5*+*+++*2*/57)757)*177C(2/<*/))**3*++2)<5593()*)).0*2@5E))7)*3++)1*(.(((((0()()*)()))(((
@M03506:14:000000000-AKVR1:1:1101:17862:3635 2:N:0:33
CTAGGACTACCCGGGTATCTAATCCCGTTTGCTCCCCTGGCCTTCGTGCCTCAGCGTCAGGAACTGTCCAGAGACCCGCCTTCGCCACTGGTCTTCCTTACGATATCTACGCATTTCACCGCTACACCGTAAATTCCAGTCTCCTCTCCAGTCCTCAAGCACGGCAGTATCGAACGCAGTTTCGGAGTGAAGCTCCACGATGTCACACCCGACTTACCGCGCCGCCTACGCCCCCTTTACGCCCAATTAATCCGAACACCGCTCGCGCCCCCGTTATTGCCGCGCCTGCGGGCACACAGTT
+
CCCCC@EF-CEGGGEGGDGGGGGGG<FEFFGEGFEFDF<<EGDFGDFFGG9FFCFCFG,BFFGFGGGGFGC96<CFDCDEGGFCCED7FG?F?FAEFCF,?B=B7@FEFGD::7FA,CFGG++8:,A,CFG:FG;AF<;4AEGFAD,D=,,7@8DG,=9??EE>ECC@=DE>F3,34@C;CA,*8C*1,7@,3<D,41:*:*4<A99E=74C*1;,:<)5CD:*:55;C5>*)07C,**3*2)7*:*19A+**73*91*:)5)//**)*))))/2*/.*+)(--(((),)((7(4*)8())
@M03506:14:000000000-AKVR1:1:1101:13889:3647 2:N:0:33
CTAGGACTACCCGGGTATCTAATCCCGTTTGCTCCCCTAGCTTTCGCGCCTCAGCGTCAATGCCGGTCCAGGATGCCGCCTTCGCCACCGGTGTTCCTCCAGATATCTACGCATTTCACCGCTACACTGGGAATTCCACCCCCCTCTCCCGGACTCGAGCCTTGCAGTTTCTTCCGCACGTCCTCAGTCAAGCCGAGGGATTTCCCGGAAGACACGCATGGCCGCCTACGCGCCCTTTCCGCCCACTAATTCCGACTAACGCTGGCCCCCCCCTTATTCCCCCCGCTGCTGGCACAGAGTT
+
CCCCCGGGGGGGGGGGGGGGGGGGGGGGGGGGGGGGGGGGGGGGGGGGGGGGGGGGGGGGGGGGGGGGGGGGDGGGGGGGGGGGGGGGGGGGGGGGGFGGGGGGGGGGGGGGGGGGGGGGGGGGGGGGGFGGGGGGGGGGGGGGGGGGGGG8EGEGGFCCEGGCC?FDFGGGGGG>EGGEGGGCFDGG,?BFGGGCEGGEGF6C++:5C<55CGG8DD3E**2*9C:@FDBEG>@D:7*0;C7D<*0)+3:7B?D))(26.>757CCFGF);))2+34*24(4(4((.(/52@7<*09(-)
@M03506:14:000000000-AKVR1:1:1101:14213:3662 2:N:0:33
CTAGGACTACCAGGGTATCTAATCCCGTTTGCTCCCCTGGCTTTCGCGCCTCAGCGTCAATGCCGGTCCAGGATGCCGCCTTCGCCACCGGTGTTCCTCCAGATATCTACGCATTTCTCCGCTACACCTGGAATTCCGCATCCCTCTCCCGGATTCAATCCTTCCAGTATCGGATGCCGTTCCCGGGTTGAGCCCGGGGTTTTCACGTTCGACTTATTAGGCCGCCTACGCGCCCTTTACTCCCAATAACTCCGAACACCCCCTTCCCCCTCGCGTTTACTCTGGCCGCTTGCTCCGCTTT
+
CCC@<<FFGGGFFE;F<FFGGFEFFGGGGGDGDFFFGG8FFDFFFE@:FFEFGGFGGGGGGG8E@@FEEFGF<FEGFEDE:CGCEF:?AFGG7FEEFGCGGFGFG99E,,<>::=9<,5A@FED@F<,,44ACGFGFGGG+@,>AFBF8>CE+8@EF:,@EEGGG,,E7<B:+4*3A,*56,@9*B>=:*DFEFG=E55*/2;<+1*;=<C*:*=+++11+0819<>5**057@)><F*A?<6**02<++<965<399*/)0)1**;08))0))*/*-)<))))),(.()(()))*..(,2
@M03506:14:000000000-AKVR1:1:1101:24216:3667 2:N:0:33
CTAGGACTACTCGGGTTTCTAATCCTGTTTGCTACCCACGCTTTCGTGTCTCAGCGTCAGTGGCCGTCCAGATCGCCGTCTACACCGCAGGTGTTCCTCCCGATATCTACGCATTTCACCGCTACACCGGGAATTCCGCTATCCTCTCCGGCACTCAAGCCTTACAGTCTTCGGCCCACCCTCCCAGTTAAGCCGGGTGCTTTCACACCAAACTTAGATACACGACTACCCAATCTTTACTCCCAGCAACACAGACCAACCTCTGCCGCCTAGCATTTACCGCCGTCGCTCGCACTGCTTG
+
<CC?CFFCFGFDGGG@CFAFGGGGDGGGGGCD9EGEGGGEDGEGGGFFFGAFGGGE:FCCFCEDEFEB:@F<F,<CFFFFFDCFFEFG7EFFFECDFGGF7F7:E7,EEFCF?FGGGGFGG786=<FGGGGG@F:?<<F:+C>8EAA,>CGGCGE,@FFGCF9,:,@E6EEFDEE*=1;5*41**6>,>B99CC8CE/**>++034<C5**;C>7C@7++++2*)/2)+*0<*05*)2*0++*17+*)***0)0***,/28))02++)177))*3++)*0),(((-(),7(-5((/0*)))
@M03506:14:000000000-AKVR1:1:1101:14890:3679 2:N:0:33
CTAGGACTACTAGGGTTTCTAATCCCGTTTGCTCCCCTGGCTTTCGCTCCTCAGCGTCAGTGTTGGTCCAGGATGCCGCCTTCGCCACCGGTGTTCCTCCAGATATCTACGCATTTCACCGCTACACCTGGAATTCCGCATCCCTCTCCCAATCTCAAGCCATCCAGTATCAGATGCAGTTCCCCGGTTAAGCCGAGGGATTTCACGTCTGACTTAGTTGGCCGCCTACGAGCCCTTTACGCCCAGTAATTCCGAACAACGCTTGCCCCCCCCGTCTTACCGCTGCGGCTGGCACGGAGGT
+
CCCCCGGGGGGGGGGEFGGGGGGGGGGGGGGGGGGGGGGGGGGGGGGGGGFGGGGGFGEGGGGGGGGGGGGGFGGGGGGGGGGGGGGGGGGGGGGGGGGGGGGGGGGGGGGGGGGGGGGGGGGGGGGGGGGGGGGGGGGGGGFGGGGGGGGGGGEFGGGGGGGGGGGGFGGGGFGGGGGGGGGGGDGGGEFGGGGGGGG5F>FFFGGGD8CDGGG?+2=E4CFD5CDFGG:CG>:4=FFG5:<53CCFF+A=74CCC0*5<>BC*8@?/5C355//146C2,2((((),),-)(.770.(-
@M03506:14:000000000-AKVR1:1:1101:6238:3747 2:N:0:33
CTAGGACTACCCGGGTTTCTAATCCTGTTTGCTCCCCACGCTTTCGTGCCTCAGCGTCAGTGATGGTGTAGATAGCCGCTTTCGCCACTGGTGTTCCTCTTAATATCTACGGGTTTCACCCCTACACTAAGAATTCCACTATCCCCCGCCATACTCTAGTCTAGTAGTTTCGAATGCAATTCCAAGGTTAAGCCCTGGGCTTTCACAGTCGACTTACTAAACCGCCTACGCACGCTTTACGCCCATTGATTCCGAACAACGCTAGCACCCTTCGTATCACCTCGGCTGCGGGCCCGAAGTT
+
CCCCCGGGGGGGGGGGGGGGGGGGGGGGGGGGGGGGGGGGGGGGGGGGGGGGGGGGGGGGGGGGGGGGGGGGGGGGGGGCGGGGGGDGGGGGGGGGGGGGGGGGGGGGGGGGGGG@FFGGGGGGGGGGGGGGGGDFGGGGGGGGGGGGGGGGFEEDGGGEFGGFGDEFECDFEF,@EFGGGGGGDFFGFFGFGCFGGGGGGGGGFGC7EFC5CDEGFFFGG7DEDGEEE<5CGFE<;D=FGG3CC*3899++;8D<D0C:;><37++9;@C@5CF6C(124).8(1-5(),(),()))-,.
@M03506:14:000000000-AKVR1:1:1101:12719:3769 2:N:0:33
CTAGGACTACCCGGGTATCTAATCCGGTTCGCTCCCCACGCTTTCGCGTCTCAGCGTCAGGTAAGGCCCAGAAAGCCGCCTTCGCCACAGGTGTTCCTCCCGATATCTACGCATATCACCACTACACCGGGAATTCCACTTTCCTCTGCCTCCCTCGAGTTCGCCAGTATGCAAGGACCTCCCCCAGTTGAGCCGGGCGCTTTCACCCTGCACTTAACAAACCGCCTGCACGCCCTTTACCCCCCGTAAACCCGGACAACGCTTCCCCCCCACGCATTACCGCGTCTGCCGGCCCGCAGTC
+
CCCCCGGGGGFGGGGGGGGGGGGGGEGGEGGGGGGGGGGGGGGGGGGGGGEGGGGGGGGGGFGGGGGGGGGGGGGGGGGGGGGFGGGG8FGG?FGGGGGFGGGGGGGGGG7CCEGFGGGGGGGGGGGGGDGEF8FGGGGGGGGGGGG?FGFFG6@C8ECFGGGGCGG>FGGGGE,>ED5:>,*>E:*,>CF7FGD*=**CEGCGCEFDFGG<FCFF7+9:<DFEC<<>F*7CD3@D:<*++3CC3E8:**+05;D5<(1A.7)9*0*./)1)8)*:A4@FA(((-(,06*-()(-).)(-(
@M03506:14:000000000-AKVR1:1:1101:9596:3773 2:N:0:33
CTAGGACTCCCCGGGTTTCTAATCCCGTTTGCTCCCCTAGCTTTCGCGCCTCAGCGTCAAGAATGGGCCAGGTAGCCGCTTTCGCCACTGGTGTTCCTCCAGATATCTACGCATTTCACCGCTACACCTGGAATTCCGCATCCCTCTCCCCATCTCTACCCATCCAGTATCAGATGCCGTTCCCCGGTTAAGCCGAGGGATTTCACGGCTGACTTAGTTGGCCGCCTACGAGCCCTTTACGCCCATGAATTCCGAACCACGCTTGCCCCCCCCGTATCACCGCGGCCGCCGGCTCGGCCTT
+
CCCCCGGG9FFGGGGGGGGGGGGGFGGGGGDGGGGGGGGFGGGGGGGGGGGGGGGGGGCEGGGGGGGGGGGGGGGGGGCGGGGGGGGGGGGGGGGGFCFGGGGGFGFDGGGC@@FEGGGGGGGE7AEFGGC,AFGGGFGGCEGGCGEGG8+D8D=FFF,7=E,@==9EACF;73,7A,@A3,:6DC5CC89=FFDDE*?*<*AF@?,**2/;F+><7::7*;*2:9)5?33*9BF436@C*2/93**1+<<9@45*1(9C.3)**2A68@3.>3;*6(1A100394(01)40>((/)0((.
@M03506:14:000000000-AKVR1:1:1101:13583:3783 2:N:0:33
CTAGGACTACTGGGGTTTCTAATCCTGTTTGCTCCCCACGCTTTCGCACCTCAGCGTCAGTACCGAGCCAGTGAGCCGCCTTCGCCACTGGTGTTCCTCCGAATATCTACGAATTTCACCTCTACACTCGGAATTCCACTCACCTCTCTCGGACTCGAGATTGCCAGTATTAAAGGCAGTTCCGGGGTTGAGCCCCGGGACTCTACCCCTACCTTAACAATCCGCCTACGTGCGCTTTACTCCCAGCCATCCCGACAAACCCATCCCCCCCTCCGATTACCCCCGCCTCTGGACCGCAGTT
+
CCCCCGGGGGGGGGGFGGGGGGGGGGGGGGGGGGGGGGGGGFGGGGGGGGFGGGGGGGGGGGFFGGGGGGGFGAFGGGGGGGGDGGDGDECFCFEG9<FGEGGGCFGAFGGGGGGGGAFFAD<FEGG;FCFGGGCFGCE=F8EGCDDDDE7D6CCEE=6@E8@EEFFGFFG,@CFGFEGGCD:8>8C;8ECGGG>CEGCE*8,,5:9:C<***21+0;AFCCF5F*))=*;*:)091**00+71*+*)*<+.))1))(2*)))***2):<)7:*/*/-)943(,30-)(04)*(.)))(..
@M03506:14:000000000-AKVR1:1:1101:19811:3785 2:N:0:33
CTAGGACTACCCGGGTATCTAATCCCGTTTGCTCCCCTGGCTTTCGCGCCTCAGCGTCAATACCGGTCCAGGATGCCGCCTTCGCCACCGGTGTTCCTCCAGATATCTACGCATTTCACCGCTACACCTGGAATTCCGCATCCCTCTCCCGGATTCAAGCCTTCCAGTATCGGACGCAGTTCCCGGGTTGAGCCCGGGGATTTCACGTTCGACTTAGAAGGCCGCCTACGCGCCCTTTACGCCCAGTAATTCCGAACAACGCTTGCCCCCCCTGGCTTACCGCGGCCGCTGGCACAGAGTT
+
CCCCCGGGGGGGGGGGGGGGGGGGGGGGGGEGGGGGGGGGGGGGGGGGGGGGGGGGGGGGGGGGGGGFGGGGDCGGGGGGGGGGGGGGGGGGGGGGGFGGGGGFGGGG9FGGDEGGGGGGGGGGGFGGGFFFCFGGGGGGGGGGGGDGGGGD64CEFFGGGGGGGGGGGGGCEGCEGDCGGGGD>E5CCCEGGGD5CECC=0+A?EG0=C5;EDC7::=FFC*295)0CDFDD@DC(94E5ECG*/@*<<+*997C)17C).77>8F@*./7>3**24)04((,((()4.-9D(5<>)(-.
@M03506:14:000000000-AKVR1:1:1101:21362:3836 2:N:0:33
CTAGGACTACCCGGGTTTCTAATCCCGTTTGCTCCCCTGGCTTTCGCTCCTCAGTGTCATTGTCGGTCCAGGATGCCGCCTTCGCCACCGGTGTTCCTCCAGATATCTACGCATTTCACCGCTACACCTGGAATTCCGCATCCCTCTCCCGAACTCAAGCCATCCAGTATCAGACGCAGTTCCCCGGTTAAGCCGAGGGATTTCACGTCTGACTTAGTTGGCCCCCTACGAGCCCTTTACGCCCACTAATTCCGACCCACGCTTTCCCCCCCCCCATTCCCGCCGCCTCTGCCCCCGAGTC
+
CCCCCGGGGGGGGGGGGGGGCGFGFGGGGG,EFGGGGGGGGGGGGGGGGGFGCFFCFGG,CCFGF7FGGGGGCGGGGGFGGGGFFFGGGDGGGFGGGGGGG8FGEGGGGGGG7FGGGCEGGGGDGGGGGGD8BFGGGGGGGGGGGGDGGGDE8CFFA=>FG,@FE@EC,@EA,<DBEC7CCAFFGCEGE79ECFC>*=*/=<FG,B58C5FCFFGFGG;+*;6:7>A)=*)1/88740*<*:<7>*;)+006*)9)7(/*7>E**+378>D>:)**06*<8(3(41(),/))1(().)(-(
@M03506:14:000000000-AKVR1:1:1101:19498:3901 2:N:0:33
CTAGGACTACCCGGGTTTCTAATCCCGTTTGCTCCCCTAGCTTTCGCGCCTCAGCGTCAGTATCCGTCCAGAAGATCGCCTTCGCCACTGGTGTTCCTCCCGATATCTACGCATTTCACCGCTACGCCGGGAATTCCATCTTCCTCTCCGGAACTCAATTCTCGCAGTTTCTTGTGCACTTCCAAAGTTAGGCTTTGGGCTTTCACACAATACTTACAAAATCCCCTACGCCCCCCTTCCGCCCAGTAATTCCGAGTAACTCTTCCTCCCTCCGTATTACCGCGGCCGCTGTCACGGAGCT
+
BC<CC@FGGGGGGGGGGGGGFGGGGGGGFF;FFGGGGGGFFEFGGGGGGG@FDFGGGF7:FFGGGGGGGGGGGG8EFFFGGCFFGG@F?F8EEFEGFAFGG7BFGGGGFGGGGGECGEGEFEGCFGGGGGG7FGGFFFGFGGGGFGABECC8+@8DFGGGC<;?EEEC@7>3DA;>,,4EFC,;DC6,=D9,>>DC?FG58C,9,BF6*80;CC4=++3+/;CE4CF:=*.*).0)4C);C*9)**2*0<+*095C/(:E*9*2*3+*002>D<;*04*+64>(-4(.()((1))*0)((.
@M03506:14:000000000-AKVR1:1:1101:22640:3902 2:N:0:33
CTAGGACTACTAGGGTTTCTAATCCTGTTTGCTCCCCTAGCTTTCGCGCCTCAGCGTCAATACCGGTCCAGGATGCCGCCTTCGCCACCGGTGTTCCTCCAGATATCTACGCATTTCACCGCTACACCTGAAATTCCGCATCCCTCTCCCGGATTCAAGCCTTCCAGTAGCGGAAGAAGTTCCCGGGTTGAGCCCGGGGATTTCACGTTCGACTTATCATGCCGCCGACTCGCCCTTGACGCCCAGTTACTCCGAACAACGCTCACCCCCCCTGTATCACCGCGCCACCTGGCATCGGGTT
+
CCCCCFG?FGFGFFFFG76CFAFGGGGGGFEGEEFGGGGGGGGGEECCFGGGCFF@FGGGEFGGGGGGD9ECDFFFEEGGC7FDFGCEFGGGGG7FF?FGC<CFEFAFGGCFG7@FA9FFGGEFECGGFGG8,?AFB8B+@CFGGF,,==>8++@FFEFF?A>F=,,D,,38++**,,4<@ECEC*C>>CCC8@CC=**=*0551A**=;/>=<=C++++++;*8<))/185))7C?**<;5)9**3*33:*7)97C(*:)>)*)3*0/0)).9++0)*+(((,((()(),(0()*))((-
@M03506:14:000000000-AKVR1:1:1101:16031:3911 2:N:0:33
CTAGGACTACCCGGGTTTCTAATCCCGTTCGCTCCCCTAGCTTTCGCGCATCAGCGTCAGTGTCAGCCCAGCAACCCGCCTTCGCCGCAGGTGTTCCTCTCGATATCTACGCATTTCACCGCTACACCGAGAATTCCAGTTGCCCCTTCTGCACTCTAGCCCCGCAGTATCGGCTGACCTTTCCGGGTTAAGCCCGGAGATTTCACAGTCGACTTGCGGTGGCCGCCTACGCTCCCTTTACGCCCAGTAAATCCGAACCCCGCTTGCTCCCCCCGTCTTACCGCGGCTCCTGGCACGGGTG
+
CCCCCGGGEFFGGGGGGGGGGGGGGGGGGGGGCFGGGG@@FGGGGGGGGGFGGGGGGGGGGGGGEGGGGGGGCGGFEEGGGEGFGGGGGGGFGGGGGGFFGGGFGGGFGGGG:FGGGDGGGGGGGGGGGEG7CFFGG9FFGFGGGFDEGGACCGEGFFGFGGG>GGG5;FGE*8EEGGGGGGGGGG5CEG;CF:B*=/8:8D?F7CECC=D<E*A@@C)/19C0/93>*C35*05*.*6@?/*9)*:6+<<89<D*97)*07)/*2A*<)9))9/1*(0+.466(-1)().,)3205)(-(
@M03506:14:000000000-AKVR1:1:1101:11988:3924 2:N:0:33
CTAGGACTACTCGGGTTTCTAATCCGGTTCGCTCCCCTAGCTTTCGCGCATCAGCGTCAGGTACGGCCCAGCAAGTCGCCTTCGCCACCGGCGTTCCTAGCGATATCTGCGCATTTCACCGCTACACCGCTAGTTCCACTTGCCTCTACCGACCTCAAGTCAACGAAGTATCCGATGCACGATCACAGTTGAGCCGTGACTTTTCACATCCGACTTACGTAACCGCCCTCGCGCCCTTTACGCCCAGTGAATCCGGCTAATGCTCCCCCCCCACGTCTCACCGCCGCCGCTCGCCTCTACG
+
CCCCCGGGGGGGGGGGGGGGGGGGGGGGGGGGGGGGGGGGGGGGGGGGGCCGGGGGGGGGGGGGGEGGEFGGGGFGGECFGDGFGGGGGGGGGGGGGFGGGGGG>FFGFGGEGGGGGGGGGGGGGGGGGG>:CFGFGGGGFAFCFGFFEG75EEEGB@@EFFGGGFEDFCGFGG>E*C?F8?*=*:<4>C9FGGFEG5**+;CF+9FCA4*:*C==7CFG4DGGGGB)*1)*)8>G0F)++/9<3*2)2+<@?F)))-*0*1=*2+2)1.))098;C7F+68(212()(7-(816*)0).(
@M03506:14:000000000-AKVR1:1:1101:5922:3942 2:N:0:33
CTAGGACTACTGGGGTTTCTAATCCCGTTTGCTCCCCTGGCCTTCGTGCCTCAGTGTCAGGAACTGTCCAGAGACCCGCCTTCGCCACTGGTCTTCCTTACGATATCTACGCATTTCACCGCTACACCGTAAATTCCAGTCTCCTCTCCAGTCCTCAAGCACGGCAGTATCGAATGCAGTTTCGAAGTTAAGCCTCGAAATTTCACACCCGACTTACCGCGCCGCCTACGCACCCTTTACGCCCACTCACTCCGAACCACGCTTGCTCCCCCCGTATTCCCGCGTCTGCTGGCACCTAGTT
+
CCCCCGGGGGGGGGGGGGGFGGGGFGGGGGGGGGGGGGGGFGGGGGGGGGGGGGGGGGGGGGGG,FFFGGGGGGGGFGGGGGGGGGGGGGGFEFGGGFGGGGGGDFFGFGGDFGGGGGGFEEEGGGGGGG7?AFBFAFDEGGGGGFGGGFGFGGGGG,4EFGG=CCCF9=FEFGGGCF8@FF:8:>EGGAC;FGFGGC,*@DDF7AAE>D77ED8DC99?5CD*7)0.653*:8)5828E*ADGG5C)A<+9?5)7<(9577>57*+*3.*0.)/**(*+.2(7123)61.()()*)/.-)
@M03506:14:000000000-AKVR1:1:1101:20169:3950 2:N:0:33
CTAGGACTACTCGGTTATCTAATCCCGTTCGCTCCCCTAGCCTTCGCGCCTCAGCGTCAGGTTTCCTTGTGGTTAGGGGGAGCAAGCTCCGCTCTCCCATTAGGACGGTTTTAGGGCCCAGGGGGCCGCCTTCGCCACGGGTATTCCTGCTGATCTGTCCGCATTTCACCGCTACCCCAGCAACTCTACCCCCCTCTACCCTCCTCTAGCCCCTCCGTCTTCCCCACACCCTCCTCGTTGCGCAAGGAGCTTTCATAGGGCACTTGCGGTGCCGCCTTCGTATGCCTTACGCCCGTCTAAA
+
C8CCCFGFF-C6CC6-CFG9,CFCFG7FFFFFGC:C@F@AEC@9FFC6C+@C,CEFB:,@FF9FG@C<C@@76,<FFF+@CFEFA<FF8F,BBCF<==,:E@B,,=+@+BFFG,,,BCCF8F+4:FF:E+3+FFEG:+@5:C+,@;,,5@8@,@FA,@,@CD5>5,>;,,>FE**,4C7C5?:,,+>+5B4*8*=**+<9E4@;8E7<0**0:78*)18**200*27>EG)*9;)9?C>0*/)))1*)**2)097**)**).<*00+)*0))))/**-9*(((())-*.03(5(())0().
@M03506:14:000000000-AKVR1:1:1101:21307:3981 2:N:0:33
CTAGGACTACTGGGGTTTCTAATCCCGTTCGCTCCCCTAGCTTCCGCGCCTCAGCGTCAGTGTCGGCCCAGCAACCCGCCTTCGCCGCAGGTGTTCCTCTTGATATCTACGCATTTCACCGCTACACCAAGAATTCCAGTTGCCCCTTCCGCACTCTAGTCGAGCAGTATCAGTTGACCTTTCCGAGTTAAGCCCGGAGATTTCACAACTGACTTTCACTGACCGCCTACGCGCCCTTTACTCCCAGTAAATCCGAAACACGCTTTCCCCCCCCGTATTTCCGCCGCTGCTTGCACGGAGG
+
CCCCCGGGFGGGGGGGGGGGCFGGGGGGGG>FCFGGGGGGGGGGGGGGGEFFGGGGGGFGGGGGGGGGGGGGGGGGEEGFGGFGGGGE:FGGGFGG<?EFGG<EEFGFFGFGGGGED9A<CC:+=5AFCFD8A9FBFFEFDFFE?EGFG8B68EEBEDDEGDCEGDECCFEFAEG;FGFFGGGGE*1*4;,>;,>=*CC*<+;ECG9CEFC7+:C+;D@C+:>CGGEAEF5CCDFGBGFC?+2<5:@63:+*/<7**()0<55*9*+*37C5BD8**(0+.4((((,)(8))18)7@50((
@M03506:14:000000000-AKVR1:1:1101:12405:3996 2:N:0:33
CTAGGACTACCCGGGTTTCTAATCCCGTTTGCTCCCCTAGCTTTCGCGCCTCAGCGTCAAGAACAGGCCAGGAAGTCGCCTTCGCCACTGGTGTTCCTCCCGATATCTACGCATTTCACCACTACACCGGGAATTCCACTTCCCTCTCCTGCCTTCAAGTCGATCAGTATCGAGTGACCCTCCCCAGTTGAGCCGGGGGCTTTCACACTCGACTTGAACGACCGCCTGCGCGCTCTTTCCGCCCAGTAAATCCGGACCACGCCCGTCACCTCCGTATTACCGCGGCTGCTGGCACGACGCT
+
CCCCCGGGGGGGGGGCFFGGGGGGGGGGGGGGGGGGGGGGGGGGGGGGGG:FGFGGGGCGGGGGGGFGGGGGGGGGGGGGGGGGGGGGGGGGGGGGGGGGGGCGGGGGGGGGGGGGGGGGGGGGGFGGGGEF7FGFGCFGEGFGGG=DGGGGGGGGGGFGGGDCFE9FFDGCG+>D9FAF:DEEGGGGGEA>DFDG>*:CG<9F+@=F*;/;E3CFDGFGGGDEDG@FG35*/5755>40*/9D9*+*3+<@F:CG30*77735):83A67)))1*2,1<<(-(,3,78))(0()*.)4(-
@M03506:14:000000000-AKVR1:1:1101:18888:4026 2:N:0:33
CTAGTACTCCTAGGGTTTCTAATCCCGTTTGCTCCCCTGACCTTCGTGCCTCAGTGTCAGTTACAGACCAGAAAGTCGCCTTCGCCACTGATGTTCCTTCCGATATCTACGCATTTCACCGCTACACCGGAAATTCCACTTTCCTCTTCTGTCCTCTAGCTAATCAGTTTCAACTGCCATTCCCAGGTTAAGCCCGGGGTTTTCACCTCCGTCTTACTTACCTCCCTACGCACCCTTTACGCCCCGTACTCCACATCAACGTTTCCCCCCTTTTTTCTCCCGCCGCTCCTGGCCCCGTGTC
+
ACCCCGGF-EGGGGGEGGGGGGGGGGGGGGGGDGGGGGFEFGGFGCEEFFFFFEFDFGFEGFGGFGFGGGFF,FCEA@7FEDG?FGCFGGCFCFGGGGGGGEC7==FF,5AF7@FFGGFGCFEEFCCFFG7C+,?FA??EFFGFEG=EGGA@D8;E;@DFB;;E=DF=37@9@,@DF,@D;ED,@8=@FDA;EFGGGCCE**5E,2,4,*3*444>2D1=+;+,/;*3AC?*:5)8=*+5*:8))*3)*4+)))0**)0;))20*++88B)))*+*+)0<((4(-3()().,)((/75(4(
@M03506:14:000000000-AKVR1:1:1101:8450:4028 2:N:0:33
CTAGGACTACTGGGGTTTCTAATCCCGTTCGCTCCCCTAGCTTTCGCGCTTCAGCGTCAGTGTCAGCCCAGCAACCCGCCTTCGCCGCAGGTGTTCCTCTTGATATCTACGCATTTCACCGCTACACCAAGAATTCCAGTTGCCCCTTCTGCGCTCTAGCCCCGCAGTATCGGTTGACCTTTCCGGGTTAAGCCCGGAGATTTCACAATCGACTTGCGGTGGCCGCCTCCGCGCCCTTTACGCCCTGTAAATCCGAACCACGGTTGCCCCCCCCGTCTTCCCCCGCCCGCTGGCACGCAGT
+
CCCCCGGGDGGGGGGGGGGGGGGGGGGGGGGGGGGGGGGGGGGGGGGGGGGGGGGGGGGGGGGGGGGGGGGGGGGGGGGGGGGGGGEGGGGGCFGGGGGGGGGGGGGGGGGG:FEGGGGGGGGGGGGGGGGFGGGGGCCDFGGGGGGGGCDFEDCEFGEGEDEECECEFGGEEG5CFFCFGGG?E55E>FD9?CFC5*=*:+<CCCGGDF*7EGE<+)2*:)5:)/75*9759>BC9*;:C**>5*2<9<9*195*>()27))11*8*0)9>>C81*(8?44(-((()(0((0,(0))(-(
@M03506:14:000000000-AKVR1:1:1101:20806:4065 2:N:0:33
CTAGGACTACTCGGGTTTCTAATCCCGTTTTCTCCCCTGGCCTTCGTGCCTCAGCGTCAGGAACTGTCCAGAGACCCGCCTTCGCCACTGGTCTTCCTTACGATATCTACGCATATCACCGCTACACCGCAAATTCCAGTCTCCTCTCCAGTCCTCAAGCACGGCAGTATCGAATGCAGTTTCGGAGTTACGCCCCGATATTTCACACCCGTCTTACCGCGCCGCCGACGCACCCCTTACCCCCAATGAACTCTAACAACCCCTGCGACCTCTGTACTGCCGCGGCTGCTCGCACAGACCT
+
9@CBCEF<FC<CC@CFEFGGC,ED96;CEF7E,EFFEGC8,6CF9CCCC8CECFGE:,BCF?<E8CEE6@CEC86CF+6C@,FFC@C,BFCGGFGGGFGFGDCGDGGGDGGC:F+5F9,EFFCFGFGGG+6+@?4C95E@CFF9DGE>EE8:,,@B9ADC8D=CC=CD9:,66@,DE;,7,@@66+344,,6:3B8C>178:9BBEF,=79*42;E1?):9D)19>.):)7*).)),*/8++999C8)+++*0*20737=B))*1**)28<F/9C73-*0(3(-(((.().-)-(9))(()
@M03506:14:000000000-AKVR1:1:1101:21469:4068 2:N:0:33
CTAGGACTACTCGGGTATCTAATCCTGTTTGCTCCCCACGCTTTCGTATCTCAGCGTCAAGAACAGGCCAGGTAGTCGCCTTCGCCACTGGTGTTCCTCCCGATATCTACGCATTTCACCACTACACCGGGAATTCCACTACCCTCTCCTGCCTTCGAGTCGATCAGTATCGCGTCACCCTCCCCAGTTGAGCCCGGGGCTTTCACCCGCGCCTTGATCGACCGCCCGCCCGCTCTTTACGCCTCGTCCACCCTCACAACGCTTCCCACCTACCGATTCCCTCCTCCCCTGGCACCTTCTT
+
<86AAFFGDFGGGDD@FCFGFDFF9FFEEFFGGGGGDGFGG@;@FEG8@FEFC<F@BF>FGGFGFDGFCFFDFGFFFGGG,BEFGE,8FFGGCFCFA<FEEECF7CBD9FFG+?:<E?C,EDGDECGBC+47F,,,CE97A6>E9EB8DB@EFGGG+6,=>CC=F+@ED,=+3++++6E3**@8:E*@,7,,?8*=*;:7*/<?,=7,C))//*A+*++*//:*9<).>)7*9))1)**3*57*95/)*1+0.)*11)*2)58**<;9*)2))0***(*3)),((((),)(-)()*0/(.)
@M03506:14:000000000-AKVR1:1:1101:24662:4080 2:N:0:33
CTAGGACTACCCGGGTTTCTAATCCTGTTTGCTCCCCTAGCTTTCGTTCCTCAGCGTCAGTAGTGGTCCAGCGCGCCGCTTTCGCCACGGGTGTTCCTGCAGATATCTACGCATTTCACCGCTACACCTGCCATTCCACGCGCCTCTCCCACACTCAAGCACAGCAGTTTCGGAAGCAGCCTCTGTGTTAAGCCCAGAGATTTCACTCCCGACTTGCCACACCGCCTACGAACCCTTTAAACCCAGTAATTCCGAACACAGCTAGCCCCCAACGTCTTACCTCGCCTGAGGGAACGTAGTT
+
CCCCCGGGGGGFGGEFFGGGGFGGGDFGGGGGFGGGGGGGGGGGGCCFGG,@FDGGG,CFGGGFGFEFFGGGGGGGGGGGDGGGGGGGGGEF7CFG<FFGGGFFF,EFFCFG+@::AEGFC@=FC=E:FFF,AC,,CFFDGDDEGE8>BBDDCC<DFG9EGGG6,,8;=EFE5E*>CCGFF6>FF,,,=,@>FGF5E,CE,+,>E,=CCF4*2)=>:4+=4*9E:55BGC3>DD5C09*+++2*7:+/3201*)**149*)8/**+27*<)75CCC:(00,.-((-()()(()(,1.).-.
@M03506:14:000000000-AKVR1:1:1101:15843:4097 2:N:0:33
CTAGGACTACTAGGGTTTCTAATCCGGTTCGCTCCCCTAGCTTTCGCGCCTCAGCGTCAGGAGTGGCCCAGCCATCCGCCTTCGCCACCGGCATTCCTAGCGATATCTGCGCATTTCACCGCTACACCGCTAGTTCTAATGGCCTCTACCATCCTCAAGCCAACGCAGTATCCGACGCAGTTCCACAGTTAAGCCATGGGATTTCACGCCGGACTTACGTAGCCGCCTGCCCGCCCTTTACGCCCAGTGAATCCGGATAACGCCCGCCCCCTACGCCTTACCGCGGCTTCTGGCACGTAGT
+
CCCCCGGGGGGGGGGFGGGGGGGGGGDGGGGGGFGGGGGGGGGGGGGGGGEGDGGGGGGGGGGGGGGGGGGGGGGGGGGGGGGGGGGGGGGGGGGGGGGGGGGGGCGG<FGG7FGGGGGGGG>FGEGGGGGDFGGGGDFGFGGGGGGGGGGFFGGGA??GGGGG6E8CECFGGG8ECC58ECFGF9ACGGGGGFGGF6E?CFGCFEFFGGGDCDEGFCF6FFGGGGFBC7)27B3<1C@+317DG*;FC+<*6?GD<:DGF37)95*7CDD)09***()+.5(-((,)().6*:(077(4(
@M03506:14:000000000-AKVR1:1:1101:13648:4214 2:N:0:33
CTAGGACTACTCGGGTTTCTAATCCCGTTCGCTCCCCTAGCTTTCGCACTTCAGCGTCAGTGTCAGCCCAGCAACCCGCCTTCGCCGCAGGTGTTCCTCTTGATATCTACGCATTTCACCGCTACACCAAGAATTCCAGTTGCCCCTTCTGTACTCTAGCCCCGCAGTATCGGTTGACCTTTCCGGGTTAAGCCCGGAGATTTCACAATTGACTTGCGGCGGCCCCCTCCGCGCCCTTTCCCCCCTATAAACCCGAACAACCCTTGCCCCCCCCTTTTTCCTCTGCCCCCTGCCCCGCGGT
+
<AACCGGGGG<6FGGGGGGGGGGGG<FGG8FGGGGGGGGGGGGGGGGDGCFGGGGGGGGGG9,6,CEEGFGCE,EFGGGGGGGGGGEGGGEGGGGGGGGEEDFGGGGG9FGGGGGGGGGGGGGEGGGGG,FFEFAFGG,C;4EFEFG,D33,6@:DFFCG=FCCC>8C7DDB>@EC?CE5><E9CC5?EEGGG?D*5*8:CG,>EGD0,+2:<C9+@)>*/9C7))0)*155)8<525)<@0>))*/)+++0.79)90)*).050*398)9BD)**+)*<))...53)4)((7((97)((,
@M03506:14:000000000-AKVR1:1:1101:20877:4217 2:N:0:33
CTAGGACTACTCGGGTTTCTAATCCCGTTTGCTCCCCTGGCCTTCGTGCCTCAGCGTCAGGAACTGTCCAGAGACCCGCCTTCGCCACTGGTCTTCCTTACGATATCTACGCATTTCACCGCTACACCGTAAATTCCAGTCTCCTCTCCAGTCCTCAAGCCCGGCAGTATCGAATGCAGTTTCGGAGTTAAGCCCCGAGATTTCACACCCGACTTACCGCGCCGCCTACGCCCCCTTTACGCCCAATGAATCCGAACAACGCTTGCGACCTCTGTATTACCTCGGCTGCGGCGACACAGTT
+
CCCCCGGGGGGGGGGGGGGGGGGGGGGGGGFGFGGGGGGGGGGGGGGGGGCF8FGGGGEGGFGGGGGGGGGGGGGGGGGGGGGGGGGGGGGFEFGGGGGGGGGGGGGGGGGGGGGGGGGGGGGGGGGGDGCFGGFGA9FGGDCFF8=>FEGEEGGGGFD8+6>>E=CDC:DFF8DFFAADFCC8C+@@FF,@;,@ECCC>F7D7,=,=C749EG=98;)7:CCECDB5CD3*/773?*698A/><:*/:++1))/7C(*/7B)9**/)*7/97<<<<4*<6)-((:()4)-()(-))).-)
@M03506:14:000000000-AKVR1:1:1101:14805:4233 2:N:0:33
CTAGGACTACCCGGGTATCTAATCCCGTTTGCTCCCCACGCTTTCGCGCCTCAGCGTCAGGAATTGCCCAGAGACCCGCCTTCGCCACCGGTGTTCCTCCCGATCTCTACACATTTCACCGCTACACCGGGAATTCCAGTCTCCTCTGCAATCCTCAAGAACGGCAGTATCGATCGACGCTCCCCGGTTGAGCCGAGGGCTTTCACGACCGACTCGCCACCCCGCCTACGCCCCCTTTACGCCCAGCAATTCCGAGCCACTCTTTCCCCCCCCCTCTTTCCGCCGCTGCCGGCCCCGGTTT
+
CCCCCGGGGGGGGGGGGGGGGGGGGGGGFGGGGGGGGGGGGGGGGGGGGGEGGGGGEGGGGGGGGGGGGGGGGGGGGGGGGGGGGGGGGGGGGGGGGGGGGGGGGGGGGGGGGGGCGFGG>CCFGFGGEGGGGFGGGGGGGAFGFFGGGGGGGGGGGFCFEFGGDGBCCAF:>:BEGDDGGDE*=EDEGG8EGGGGGCC**/<++=5*CDDGGDG5CC3*195*9C)069D*)0<C?**:/C9D*7*)*+39/0*)9(>C))*02<C4=>/5))**2)*<4102-2(8,)4,76().)-,(
@M03506:14:000000000-AKVR1:1:1101:14387:4239 2:N:0:33
CTAGGACTACCCGGGTTTCTAATCCCGTTCGCTCCCCTAGCTTTCGCGCCTCAGCGTCAGTGTCAGCCCAGCAACCCGCCTTCGCCGCAGGTGTTCCTCTCGATATCTACGCATTTCACCGCTACACCGCGAGTTCCAGTTGCCCCTTCTGCACTCTAGCCCTGCAGTATCGAATGCAGTTTCGGAGTTAAGCTCCGAAATTTCACACCCGACTTACCACCCCACCTACCCACCCTTTACGCCCAATGAATCCGAACAACCCTTGAGACCTCTCGTTTCCCGCGGTCCTTGGCACCGCTTT
+
CCCCCGGGGGGGGGGGGGGGGGGGGGGGFGGGEGGGGGGGGGGGGGGGGGCFGGGGGGGGGGGGFDGGGGGGGGGGGGGGGGGGGGGGEGGGGFGGGGGFGEFGGGGGGGGGGGGGGEGGDE:FFFGGG+@@FFGGG9FGFGCFFGGGGF;DCGGGGGGGGGGGGGGGFGF:>,>DG9CGCC:5CEE9DDFFF,BC8:*75DFF9<,=EG55E7E9+;:?*1:*):58E*7+7BBC26*</=DDD*29<?796.1*)(2/)8)*97+0<@*<FC**/-0+.40(((())/)()))*.0((-
@M03506:14:000000000-AKVR1:1:1101:15917:4240 2:N:0:33
CTAGGACTACTGGGGTTTCTAATCCTGTTTGCTCCCCACGCTTTCGCGTCTCAGCGTCAGTCACCGTCCAGATGGCCGCCTTCGCCACCGGTGTTCCTCTCGATATCTACGAATTTCACCTCTACACCGAGAATTCCACCATCCTCTCCGGGACTCGAGCCCTGCAGTTTCGAGTGCACTTCCTCGGTTGAGCCGAGGGCTTTCACACCCGACTTGCGGGGCCGCCTACCCGCGCTTTACGCCCAGTAATTCCGACCAACGTTTTCCCCCTCTGTTTTCCCCGGGCTGCCGGCACCGCGTT
+
CCCCCGGGGGGGGGGCFGGGGFGGGGGGGGGGGGGGGGGGGGGGGGGGGGCFFFGGGGGGGGGGGGGGGGGGGGGGGGGGGGGGGGGGGGGGGGGGGGG<ECGFFFGGGGGDFFFFGGGGGGFGGFFGGDCE@FGGG,FGFFGGGGGFGGCCG6=D@C>EEGFCGGFGGGG@FFC*9@EG?FGGGDGGGGCGFGG58CE5@C8C@F76*9>)78=C+8=C)>)*9)))C*)7C7734/*3:>)9**<*3<+616*))(**)0)>5++0;5))0*++3(*3,((((4(7()-,)(3*0)(((
@M03506:14:000000000-AKVR1:1:1101:12960:4267 2:N:0:33
CTAGGACTACCCGGGTTTCTAATCCCGTTTGCTCCCCTGGCTTTCGCTCATCAGTGTCAGTGTTGGTCCAGGACGCCGCCTTCGCCACCGGTGTTCCTCCAGATATCTACGCATTTCACCGCTACACCTGGAATTCCGCGTCCCTCTCCCAAACTCAAGCCATCCAGTATCAGACGCAGTTCCCCGGTTAAGCCGAGGGATTTCACGTCTGACTTAGTTGGCCACCTACGAGCCCTTTACGCCCAGTAATTCCGGACAACGCTTGCCCCCCCCGTCTTACCGCCGCTTCTGGCACGGAGTC
+
CCCCCGGGGGGGGGGGGGGGGGGGGGGGGGGGGGGGGGGGGGGGGGGGGGGGGGGGGGGGGGGGGGGGGGGGGFGGGGGGGGGGGGGGGGGGGGGGGGGGFDGGGGGGGGGGGGGGGGGGGGGGGGGGGGGEGGFGGGGGGGDGGGGGGGGGGFFGGGFFGGCGGGGGG7FGCFGGGE>EGGGFFGG5ECDC,DG8CDEECFGGFCC>FDFFGD9;;CACFGGCGGF;AD>ED<>FFGFF8C)97C8*<F:??/>3D05E3B)79F+9FBDDB);*/,*25:9((4,),8)5@<<33),:(
@M03506:14:000000000-AKVR1:1:1101:23390:4284 2:N:0:33
CTAGGACTACCGGGGGTTCTAATCCTGTTTGCTCCCCCAGCTTTCGCGCCTCAGCGTCAGTTGTGGTCCAGTGCGCCGCTTTCGCCACAGGTGTTCCTCCCGCTATCTACGCATTTCACCGCCACACCGGGAATTCCACGCACCTCTCCCACACTCAAGCACGGCCGTTTCGCCTGCAGGCTCGGAAGTGATCCCGGCGAGTCCTCAGCTGTCTTACCGCACCGCCTCCGCGCCCGTTACCCCCACTAACTCCTCACAACACTTGCCCCCCGCTTTTTACCGCGCCTGCGGGCGTGAACGC
+
-BBA8FCEFF@FCF:+@B@ECE99<C@FGFFGGFG8@EG@CCF<,,6:CBC@EGGGGDF@FCCCF,E@FG,6EFCCFDGGG+E+7FEGEFGGGFGGFEECCF+++6BA<<FGGFEGDFGG@F++@=@+@++8+>3D=CD:7**@DEF8E87DB4=>,,?D,1**=*=1*,6**88CE*<:**0**3**5+++3AFC*5**/90<+0<++20*+0++0*)*))7*)97)*).:37>/7*)/++*1)/*/2+0*0/*0*)0*..07*++/851)))/*+,)3)(-4((()()((.(()))),(
@M03506:14:000000000-AKVR1:1:1101:11315:4317 2:N:0:33
CTAGGACTACTGGGGTATCTAATCCCGTTCGCTCCCCTAGCTTTCGCGCCTCAGCGTCAGTGTCAGCCCAGCAACCCGCCTTCGCCGCAGGTGCTCCTCTCGATATCTACGCATTTCACCGCTACACCGAGAATTCCTGTTGCCCCTTCTGCACTCTAGCCCCGCGGTCTCGGCTGACCTTTCCGAGTTAAGCCCGGAGATTTCACAGTCGACTTTCGGTGGCCGCCTCCTCGCCCTTTCCCCCCAGTAAATCCGAACAACTCTTGCTCCCCCCGTATTACCGCGGCTGCTGTCCCGGAGT
+
CCCCCGGGGGGGGGGGGGGGGGGGGGGGGGGGGGGGGGFGFGGGGGGGGGEGGGGGGGGGGGGGFGGGGGGGGGGGGGGGCGGGGGGGGGGGGG9FGCGCFGFGGGGFGGGGGEGGGGGGGGGDGGGGGGG7@FFGGGCGGGDFGGGGGGGDFGFGGFFFFFGEGG*3*4>DGG5>C8?A?ECECE5/CC@;EEFE=C819CCE;9+<E*1*=*;+@337CDGG3C5B*9):>>>3(59+<+*95*;/0:F*96C>59565)1:DGGFC6357<=/*,/92<((((2.())4*.)97:(1,
@M03506:14:000000000-AKVR1:1:1101:17152:4318 2:N:0:33
CTAGGACTACCCGGGTATCTAATCCTGTTTGCTCCCCTAGCTTTCGCGCCTCAGCGTCAGTAGTGGTCCAGTGCGCCGCTTTCGCCACAGGTGTTCCTCCCGATATCTACGCATTTCACCGCTACACCGGGAATTCCACGCACCTCTCCCACCCTCCAGCACGGCAGTTTCGCCTGCAGGCTCTGAGTTAAGCCCAGAGGCTTCACAGGTGACTTCCCGTACCGCCTACGCGCCCTTTCCGCCCAATACTTCCGAACCACGCCCCCCCCCTCCGTATTCCCGCTGCTGCGGGCCCAGTTGT
+
CCCCCGGD-EFGGGGEGFFGGFGGGGGGGGGGFGFGGFFGGGGGGFGGGFBFGGGGEFGGGGGGGGGGGGGGFFGGGGGEGGGDGGGGGGC<<CFFGGGGGGGGDFGGFGGGEDGFGGGF:FF+FGGEE=F+@<FGGGGGGGGDGGGGGGD?EGDCGFEG8FCDECEDDCC:>EEFEFF6>:C6AFFFF;;9;CF5=5,:CF*90?CF5CD7AGG+;CBC75CEDG55FD>*9>ED79*0*/C<7=*)+0+9?@35/(0:<>7>):*8?;)5>)*1*499229(,0:)).((0((*))))-
@M03506:14:000000000-AKVR1:1:1101:8513:4330 2:N:0:33
CTAGGACTACCGGGGTTTCTAATCCCGTTTGCTCCCCTGACCTTCGTGCCTCAGCGTCAGGAACTGTCCAGAGACCCGCCTTCGCCACTGGTCTTCCTTACGATATCTACGCATTTCACCGCTACACCGTAAATTCCAGTCTCCTCTCCAGTCCTCAAGCACGGCAGTATCGAATGCAGTTTCGGAGTTAAGCTCCGAGCTTTCACACCCGACTTACCGCGCCGCCTACGCCCCCTTTACGCCCAATGAATCCGACCAACGCTTGAGACCTCTGTATTCCCTCGGCTGCTGGCACCGCGTT
+
CCCCCGGGFGGGGGGGGGGGGGGGGGGGGG@FFGFGGGGGGGGGGGGGGGGGGGGGGDFGGGCFGGGGGGGGGGGGFGGGGGGGGGGGGGGGGGGGGGGDGGCGFGGGGGGGEGGGGGGGGGGGGGGGGGG+BFFGGGEGF9FGGGGGGGGFGGGGDGGG?FEEEGGGGGGGGGGG7E9DGFGGC*@CCG,B9;@,:7E*;CEG7CCGGGDGGGEFGGFGDCCEGD5:FD>*)7>G?6@GGGDDC=;6C++1)87)14*A5>:39C8)287:=9C:<4*<.)((,40)3),:>(,/5)4>6
@M03506:14:000000000-AKVR1:1:1101:15163:4359 2:N:0:33
CTAGGACTACCGGGGTTTCTAATCCCGTTCGCTCCCCTAGCTTTCGCACTTCAGCGTCAGTGTCGGCCCAGCAACCCGCCTTCGCCGCAGGTGTTCCTCTTGATATCTACGCATTTCACCGCTACACCAAGAATTCCAGTTGCCCCTTCCGCACTCTCGCCGAGCAGTATCAGTTGACCGTTCCGAGTTAAGCCCGGAGCTTTCACAACTGCCTTGCCCAGGCCGCCTAACCGCCCTTTACCCCCCGTAAATCCCAAACACCCCTCCCCCCCCCCCCTTCCCTCCGCTGCTGGCCCCGAGC
+
CCCCCGGGGGGGGGGGFGGGGGGGGGGGGGGGGGGGGGGGGGGGGGGGGGGGGGGGFGC@FFGGGDGGGGGGGGGGGGGGGFGGGGGGFGGGGGFGGFGDGGGGGCGFFGGGC@FGGGGGGG+FG9FAFDFFEGDFF<>DFAGEGGGFGGEGCE>C@A+CGGGEEC?DG:EEFG;;,DCECCCC**=:EE,B?<CCE=C*AC?>9=:9=*7*2*<+**;</C3:>DB7*2)218552*90<+*975*7*****/***(9:))))118)8>D>EG8**(0*(.),((-)(0).)21<)8(((
@M03506:14:000000000-AKVR1:1:1101:20826:4388 2:N:0:33
CTAGGACTACCCGGGTTTCTAATCCCGTTCGCTCCCCTAGCTTTCGCACTTCAGCGTCCGTGTCAGCCCAGCAACCCGCCTTCGCCGCAGGTGTTCCTCTCGATATCTACGCATTTCACCGCTACACCGAGAATTCCAGTTGCCCCTTCTGCACTCTAGCCCCGCAGTATCGGTTGACCTTTCTGGGTTAAGCCCAGAGATTTCACAACCGACTTGCGTTGGCCGCCTACGCGCCCTTTACGCCCCGTAAATCCGAACAACGCTTGCCCCCCCCGTATTACCGCGGCTGCTTGCCGGGAGG
+
CCCCCGGGGGFGGGGGGGGFFGGFGFGGGGCGGGGGGGFGGGGGGGGGGGGGGGGGGGGGGGGGGGGGGGGGGGGGGGGGGGGGGGGCFFEEFGGGGEFAFGFG=FGGGGFG7FGGGGFGGGCFDGGGGGGGGGGFFF9,A>EGGGGGGGGGGGFGGFCFFFCEDEG>ECGGCCC*1?EGGCD?EGGGDGGDF@C5=CCCFGG?FGC?5>9D*1CCC5)/)28CDD>EE4)5));39*)+3ADG9*/)2***9:39*-5?)))**/;785)083818(92:43;((4.30.)*-,)00(4(
@M03506:14:000000000-AKVR1:1:1101:17603:4390 2:N:0:33
CTAGGACTACACGGGTTTCTAATCCTGTTTGCTCCCCTAGCTTTCGCGCCTCAGCGTCAGTTGTGGTCCAGTGCGCCGCTTTCGCCACAGGTGTTCCTCCCGATATCTACGCATTTCACCGCTACACCGGGAATTCCACGCACCTCTCCCACACTCAAGCACGGCAGTTTCGCCTGCAGGCTCCGAGTTAAGCCCGGAGATTTCACAGGTGACTTACCGCACCGCCTACGCGCCCTTTCCGCCCAATACTTCAGAACAACGCTTGCCCCCCTCCTATTCCCGCGTCTCCTGGCACGACGTC
+
CCCCCGGG9FGGGGGCGGGGGGGGGGGGGGGGFGGGGGGGGGGGGGGGGGFGGGGGGGGGGGFGGGGGGGGGGGGGGGGGGGGGGGGGFGGGGGGGG9EGGGGGDGGGGGGG7FCFGGGGGGGDGEGGGGE7FDDFFCFGGGGGGGGGGGDD>C@DFCGGFGGEE5BE9EFGGGGGGGEEG,?E8=CC=C;CGGF5?5C5A7@??FC?FF*:FCFDFC:C)9727><3?DF595;):C*+2:*C/5*9+09@9***9,*108><*28@=BG>7**02-*<<(6((,,).0).:.85))(,(
@M03506:14:000000000-AKVR1:1:1101:18267:4396 2:N:0:33
CTAGGACTACTCGGGTTTCTAATCCCGTTTGCCCCCCTGGCTTTCGCTCCTCAGTGTCAGTGTTGGTCCAGGACGCCGCCTTCGCCACCGGTGTTCCTCCAGATATCTACGCATTTCACCGCTACACCTGGAATTCCACGTCCCTCTCCCAAACTCAAGCCATCCAGTATCAGACGCAGTTCCCCGGTTAAGCCGAGGGATTTCACGTCTGACTTAGTTGGCCACCTCCGAGCCCTTTACGCCCAGTAATTCCGAACAACGCTTGCCCCCCCCGTATTACCGCGGCTGCTGGCACGGCATT
+
CCCCCGGG9FGGGGGFGGGGGGGGGGGGGGGGGGGGGGGGGGGGGGGGGGGGGGGGGGGGGGGGGGGGGGGGGGGGGGGGGGGGGGGGGGGCEGGGGGGGGGGGCGGGFGGGGGGGGGGGGGGEGGGGGGGGFGGGGGGEGGGGGG8>FG8DGGGGGG9FGGFGGFFGGCFFCGGGGDEGGGGGGGGECE9DFGGCGDG584,C@FGFG4<;FDG+23++;<7+9DF)7/5:7BF48*9+*2>D55<???@BF?<C3(0C)7)95CF?FE5)7);**(9FF(4(((()-)44<(49))(()
@M03506:14:000000000-AKVR1:1:1101:13590:4399 2:N:0:33
CTAGGACTACTGGGGTTTCTAATCCCGTTCGCTCCCCTAGCTTTCGTCCCTGAGCGTCAGTGGCTTCCCAGGACCCTGCCTGCGCCTTTGGTGTTCCTCCGGATCTCTACGCATTTCACCACTCCACCCGGAATTCCGGGTCCCTCTGAAGCCCTCAAGTCGAGCAGTTTTCAAGGACCTTGCGCGGTTAAGCCGCGCACTGTCACCCCGAACTTGCTTGACCGCCTGCGGCCGCGTTACGCCCAATAAATCCGGACAACGCTCGCCCCCTACGCATTACCGCGGCGGCTGGCACGCAGTT
+
CCCCCGGGGGGGGGGFGGGGGGGGGGGGGGGGGGGGGGGGGGGGGGGGGGGGGGGGGGGGGGGGGGGGGGGGGGGGGGGGGGGGGGGGGGGGEFGGGGGGGGGGGGGGGGGGGGGGGGGGGGGGGGGGGGGGGGGGGGDGGGGGGGGGFGGGGGGGGFFGGGGGGGGFGGGGGGGGGGGGGGGGGGGGG79EGGEGGG=EEF<77C6*27<5EGFFGFFFFGC=GD3FGGF*9>B)-/0?EEDDCCF?C++9<:C7<15/57.9>EGF?57)7***2-7:.16>06(8>D6?D07D)7(()
@M03506:14:000000000-AKVR1:1:1101:17486:4424 2:N:0:33
CTAGGACTCCCCGGGTTTCTAATCCCGTTCGCTCCCCATGCTGTCGTGTATGAGCGTCAGTTGCGAGCCAGGGCGCCGCCTTCCCCTCTGGGGTTCCTCCGGACCTCTACGCATTTCACCACTACCCCCGGAATTCCACGCCCCCCTCTCGCACTCAACACGGTCAGTCTGCCATAACCCCCCCTGGTTGAGCCCGGACTTTTCAAACCCCACTCCCCCGCCCCCCTGCCCCCCCTTCCCCCCCCGTAAATCCCGACACCCACTGCCCCACACCTTTTCCCCCCCGTGCTGCCTCATAGTT
+
CCCCCFCF-CFFGGCFG7EFFFGGGGEGGG;@,FGGGFGAFG<C@8DCC,CCFEFGB@:@CAFEEEEFGDEFGG7=FDF@F@G,CF<4BD8@7FCFEDFEG7C+44BB,??E7?F<FEFED+3,,,A>F7:B=F,DF3><3DG833343>4C5?=DFC,,>ED=C=64,,6,A8;9<B6A>**3/*C?E7<2+**2::**0*+++++3*15**2*2**)2>D<CDC))*9)*1>871*)2*17/7*2)**+19)**)()*0).2*28);))))**3+-*<)((((-(0,)6))))***-))
@M03506:14:000000000-AKVR1:1:1101:9797:4424 2:N:0:33
CTAGGACTCCAAGGGTTTCTAATCCTGTTTGCTCCCCTAGCTTTCGCAGCTGAGTGTCAGTAATGGTCCAGTTACCTGCTTTCGCCATTGGTGTTCCTCCCGATATCTGCGCATTTCACCGCTACTCCGGGAATTCCAGTAACCTCTCCCATACTCAAGTCTGATAGTTTCCGTTGGCCTCTCCCAGTTAAGCCGGGAGCTTTCACAACGGACTTATCAAACCACCTACCTTCCCTTTACGCCTAGTCATTCCGAGTAACGCTTGCCACCTCCGTATGACCGCGCCTCCTGGCACGAAGTT
+
CCCCCGGG-CFGGGGFGGGGGFGGGGGGGGDFGGGGGGGFFGGGGGGGGGGGGGGGGGGGGGGGGGGGGGGGGGGGGGGGGGGGGGGGGGGGGGGGGGGGEGGCFGGGGGGGGGGF9FGFGGCGGFGGGGGGGGGGGGGGGGGGFGGGF@EDDGGGGDGGGGDDFGDFGFFGEGCE?8@DGCFC3>?FGFCFCFEE674;CGCAFGFDED4;EDC7=CF789CCG486CF4,;8)+8211;=C*/:9++4+1:/5)<=++)8A91;++57974)2*;(*+,((,(4:)())()2)*0)4<)
@M03506:14:000000000-AKVR1:1:1101:5431:4427 2:N:0:33
CTAGGACTACTCGGGTTTCTAATCCCGTTCGCTCCCCTAGCTTTCGCGTCTCAGCGTCAGTACCGTCCCAGAGAACCGCCTTCGCCACGGGTGTTCTTCCCGATATCTGCGCATTTCACCGCTACACCGGGAATTCCATTCTCCTCTTCCGGACTCTAGCCAGATGGTTTCCGCCGACAGCTCGAGGTTAAGCCTCGAGTTTTCACAGCAGACCTACCTGGCCGCCTACACGCTCTTTACGCCCACTAAATCCGGACAACGCTTGCCCCCTACGTATTACCCCGGCTGCTGGCCCGTAGTT
+
CCCCCGGGGGGDGGFCFGGGGCFFEGGGGGGGGGGFGGGGGGGGGGGGGGECFGGGGGGGGGGGGGGGGGGGFGGGGGEFEGGGGG@FGGGGCGGGGGGFGGGGGGGGGGGG7==EGDGGGGGGGGGGGEGGGGGGGGGGGGGGGGGGGGE++@CFFFGGGGGGGGGGGGGGGGDDGGEEC6CE8C55CCFDFCFGGGGFE7E97@C+>CGGGFEGGGA+*9>ECD)7C65/9)83):7FEE<DD*:6EFGFF@DCDB:/))0***39*83;57*+0.*34(,,-9>56)3()((15)136
@M03506:14:000000000-AKVR1:1:1101:16549:4431 2:N:0:33
CTAGGACTACCCGGGTATCTAATCCTGTTCGCTCCCCACGCTTTCGCTCCTCAGCGTCAATATCGGCCCAGAGACCCGCCTTCGCCACCGGTGTTCCTCCTGATATCTGCGCATTCCACCGCTACACCAGGAATTCCAGTCTCCCCTACCGAATTCTAGCCTGCCCGTATCGACTGCAGACCACATGGTTGAGCCACGGGTTTTCACAGTCGACGCGACCAGCCGCCTACGACCTCTTTACCCCCAATAAACCCGGACAACCCCCCCCCCCTCCGTCTTCCCGGCGCCTCTGGCCCGGATG
+
CCCCCGGG-EFGGGGGGGGGGGGGGGGGGGGGGGGGGGGGGGGGGGGGGGEGGGGGGGGGGGFGGGGGGGGGGGGFGGGGGGGGGGGGGGGEGFGGGGGGGGGGFGGGGGGGCGGGGGGGGGEGGGGGFCEFCFFGGGDGGGGGGGGGFFGD6C8EGG;ECC?DDFEGGCFE5E5CC>FDGFFFDF9:DG7CFFG?E:*=:DDGGGGEC>9555*:9<B*994/97DD5C)/)..9.C=+<+09C58)+<C*07)/)()2)))19**)25C)./*223)2).,((49)(.3.))4*8)(((
@M03506:14:000000000-AKVR1:1:1101:5131:4469 2:N:0:33
CTAGGACTACCCGGGTTTCTAATCCCGTTTGCTCCCCTGGCTTTCGCTCATCAGTGTCAGTGTTGGTCCAGGACGCCGCCTTCGCCACCGGTGTTCCTCCAGATATCTACGCATTTCACCGCTACACCTGGAATTCCGCATCCCTCTCCCAATCTCAAGCCATCCAGTATCAAGCGCAGTTCCCCGGTTAAGCCGAGGGATTTCACGTTTGACTTAGTTGGCCGCCTACGAGCCCTTTACGCCCCGTAATTCCGAACAACGCCTGCCCCCCCCGTATTACCGCGCGTGCTGGCCCGGAGTT
+
CCCCCGGGGGGGGGE@FCGGGGGGGGGGGGGGGGGGGGGGGGGGGGGGGGGGGGGGGFGGGGGGGGGGGGGGFGGGGGGGGGGGGGGGGGGGGGGGGFGGGGFCFGGGGGGGGGGGGGFFGGDGGFGGGGGGGGGGGGGGGGGGGGFGGGGGGGFGGGFCGGGGGCFFGGG;FGG>EGGDFGGGGGGGGGECFGEDEDECFGFD@FF0;CGGGGGGGGFFGGF=GG).6>35DF.*4D9+**9))18)2894=47>C(2*)))0*2:)179>BC8**.*04,13((()-).4)44)0),8(
@M03506:14:000000000-AKVR1:1:1101:14887:4497 2:N:0:33
CTAGGACTACCGGGGTTTCTAATCCCGTTTGCTCCCCTGGCTTTCGCGCCTCAGCGTCAGAAGAGGTCCAGCGCGCCGCTTTCGCCACCGGTGTTCCTTCCGATATCTACGCATTTCACCGCTCCACCGGAAGTTCCGCACGCCCCTACCTCCCTCGAGGCCCGCAGTATCAGGGGCACTTCCACGGTTGAGCCGTGGGCTTTCACCCCTGACTGGCGAGCCCGCCTACGCCCCCTTTAAGCCCATGGATTCCGACCAACGTTCGCCCGGTTCGGCTCACCGCGGCGGCTGGCCCCACTCT
+
CCCCCGGGGGGGGGGFGGGGGGGGGGGGGGGGGGGGGGGGGGGGGGGGGGGGGGGGGFEGGGGDGGFGGGGGGGGGGGGGGGGGGGGGGGGGGGGGGGGGGGGGGCFGGGGGGGGGGGGGGGDGGGGGGDGGGGGGGFGGGGGGGGFGGG@FGCGDEE58EFG=G*:EFGGG;FCEGEEGGGGFGDGGGC+<FGGGGCEGCC8ECFC*:754+*<8D))*99CEGDE):975>BECB**32:DC***)++399?*)/(1A)08*15*)/)1)0)**1(*3.(413(()-.9:>11))).()
@M03506:14:000000000-AKVR1:1:1101:24482:4499 2:N:0:33
CTAGGACTACTCGGGTTTCTAATCCTGTTTGCTCCCCTAGCTTTCGCGCCTCAGCGTCAGTTATGGTCCAGTGCGCCGCTTTCGCCACAGGTGTTCCTCCCGATATCTACGCATTTCACCGCTACACCGGGAATTCCACTCACCTCTCCCATACTCCAGCACTGCAGGTTCGCCTGCAGACTCCCAGTTGAGCCGGGAGACTTCACAGGTGTCTTACAGCGCCGCCTACGCCCCCTTTCCGCCCAATAATTCCGAACAACGCACGCCCCCTTCGTATTACCGCGGCTGATGGCACATATGT
+
-,AC<EFFG?9CFGGDCEGGGGGGGGGGGGGGEGGGGCFFGGGGGGGGGECEEFGEEFGGG<<FEFFEFGG9CEF@:FG7CFFFEGGC8FGGGGDGGGGGG+FGDGGGGGFCCFCFG<F9BCFGEFG8+C@CEGGGGDC,A,3@DFDF?FFC8D,@>=>,3@,59,,45,,+;:*69BFG,,@DFGGCF9C,8:B88***/:,,,=9C::64C+>@7+*+)2:587))*2)*18))(0*3*/95/:86+0+*9/*1<02*))))/:*)?>))0**0:,*<)-3(-31)(*-44()***.).
@M03506:14:000000000-AKVR1:1:1101:15737:4525 2:N:0:33
CTAGGACTACCGGGGTTTCTAATCCTGTTTGCTCCCCACGCTGTCGCGCCTCAGCGTCAGCAACAGCCCAGCAGGCCGCCTTCGCCACTGATGTTCTTCCCGATCTCTACGCATTCCACCGCTACACCGGGAATTCCACCTGCCTCTACTGTGCTCTAGCCTGACAGTTTAGAAGGCAGCCTTGCGGTTAAGCCGCAAGATTTCACCCCCTACTTATCAGGCCGCCTACGCGCCCTTTACGCCCAGTGATTCCGGACAACGCTCGCACCCCCCGTATTACCGCGGCCGCTGGCCCGGCATC
+
CCCCCGGGFFGGGGGGGGGGGGGGGGGGGGGGGGGGGGGGGGGGGGGGGGCFGGGGGGGGGGGGGGGGGGGGGGGGGGGGEGGGGGGGGGAGFGGGGGGGGGEGGDGGGGGGGGGGGGGGGGGGGGGGDCFEDFGGGGGGGGGGGGGGFE9<FGGGGGCFGGGGGFGGFGGFCEGCGF*:DC9,>CEEG7@;EGEG*::CCCCE9EFGGCD<CGC?7:+A<FGEGGFFGC5EG:>D7C4E5EGC>7C=A+<@=)5*>7FE5>.*9C*<E>)8>7?8*4?E4(3099(045((3,4)<.,((
@M03506:14:000000000-AKVR1:1:1101:12361:4525 2:N:0:33
CTAGGACTACCGGGGTTTCTAATCCCGTTCGCTCCCCTAGCTTTCGCGCCTCAGCGTCAGTCACTGTCCAGGTAGCCGCCTTCGCCACCGGTGTTCCTCCCAATATCTACGCATTTCACCGCTACACTGGGAATTCCACTACCCCCTCCAGGACTCAAGCAAAGCAGTTTCAGATGCAATTCCCAAGTTAAGCCCGGGGCTTCCACATCTGACTTGCCATGCCGCCTCCGCGCCCTTTCCGCCCAGTCATTCCGCACACCGCTAGCTACCTCCGTATTACCCCTGCTGCTGCCACGTAGTT
+
CCCCCGGGGGCGGGGGGGGGGGGGGGGGGGGGGGGGGGGGGGGGGGGGGGEEGGGDFGGGGGGGGGGGGGCGGGFGGGGGGGGFGGEGGGGCFGGGGFFGGGGECCFGGGGGGGGGGGGGGGGDGFGGGG@FGGGGGGGGGGGGGGCEECF?EGGGGFCFGC3<FFDD9DCFFCGAFD7ABFFGC6:E;ECCC>FGGEGG?*<F79<C6:CC:D?>F6+<6F;/5<>5C7>5<B7).9*3?ED<D*30+<+/7?*>DB*:53)5)3+*07740>**23*3<:((-44F>6:)7))1)0.2)
@M03506:14:000000000-AKVR1:1:1101:6616:4526 2:N:0:33
CTAGGACTACCCGGGTTTCTAATCCTGTTCGCTCCCCACGCTTTCGCTCCTCAGCGTCAGTTCCGGCCCAGAGTGCCGCCTTCGCCACCGGTGTTCCTCCTGATATCTGCGCATTTCACCGCTACACCAGGAATTCCGCACTCCCCTACCGGACTCGAGTCATAGCAGTACCGAGTGGCGTCTCCGAGTTGAGCCCGGAGTTTTCACACCCGACTTGCCAAACCGCCTACGAGCCATTTACGCCCAATACACCCGGACAACCCTCGCCCCCTCCGTATTACCCCGGCCTCTGCCCCAAGGC
+
CCCCCGGGGGGGGGGEGGGGGGGGGGGGGGGGGGGGGGGDGGGGGGGCGGGGGGGGEGFEGGGGGGGFGGGGGGGGGGGGGGGCEGGEGEGCC=FGGAEFDGGGGGFGCFCEF:F9FGGGEGCGGGGG+FFFFG8FGGG7E8DGGG?FGGGD:E:6::E9FCE7;CG,EC,,*C:*48E8CC5<EC:5*4;,,:?*3:*:CFDEC1=:?5):/CE52C?+**1CC<5)*9.**7)*):13<555CE*56+0))7)1)4)10))*118>E>D3)1*2*(/+..(-7(,),),5*)(*))(,(
@M03506:14:000000000-AKVR1:1:1101:15865:4546 2:N:0:33
CTAGGACTACTCGGGTTTCTAATCCTGTTTGCTCCCCACGCTTTCGCGTCTCAGCGTCAGTAACGTCCCAGCGAGCTGCCTTCGCAATTGGTGTTCCTCCTGATATCTGCGCATTTCACCGCTACACCAGGAATTCCACTCGCCTCTTCCGTACTCTAGCCCAACAGTATCCACCGGCTTTCGAGGGTTGAGCCCCCGACTTTCACAGCGGACTTACCGGCCCCCCTCCACGCGCTTTACGCCCAATGATTCCGGGCACCGCCACCCCCCCACCGTTTACCGCCGCTGCGTGCCCGTAGTT
+
CCCCCGGGGGGGGGGGGGGGGGGGGGGGGGGGGGGGGFGGGGGGGGGGGGFGGGGGGGGGGGGGGGGGGGGGGGDFGGGGGGGGGCEGGGGGGGGGGGGGGGGGGGGGGGGGGGGGGGGGDGGEGGGGGGGFGGGGGGGFGGGEGGGGGGGGFCEGD,@A@FFFGDGGGGGGAEGG68CCEGGGCECEGBFCF?FEGG5EGGDE7FECGD5)29<CGGEG)5C/7)7):C<:<.55:9*<AE<3//;)0++1*9>C)(*/))))*/2<EF)))****..:7((,((2)(0,(08(*0.(,)
@M03506:14:000000000-AKVR1:1:1101:17112:4548 2:N:0:33
CTAGGACTACTCGGGTTTCTAATCCGGATCGCTCCCCACGCTTTCGCGCCTCAGCGTCAGCAAAGCTCCAGGCAACCGCCTTCGCCACTGGTGTTCCTCCCGATATCTACGCATTCCACCACTACACCGGGAATTCCGTTGCCCCCTAGCTTGCTCCAGTCGCGCCGTATCCGCTGACCCCGCCCAGTTGACCCGAGCGATTTCACAACTGACGTCCGTCACCGCCACCGCGCACTTTCCGCCCCATACATCCGGCCCACGCTCGCCCCCGACGCATCCCCCCCGCCGCCGGCCCGTGCTG
+
CCCCCGGG-FFFGGGFFGGGGGGGGGGGGGGGGGGGGGGGGGGGGGGGGGCGGGGEEGGGGFGGGG9FGGGGGGGGGGGGGGGDGGECGGGEFGEGGFGGGGDEGGGGFGFDCB=FGFFFGGF<FFGGDGFG7F8DBEFA7EFGGGGG6DFGFE,EEFGC@EE5@E**=:BF>FC5*BFFCEDGD5*C7+++?CE*8CEEG*/><E+3:***<*/*1)7**997CD))2/./9)5/8>6F*7/7/**5*0+1<)9)/(1/).)9)*25C7)).)***-)*(-((-4(.,)((0(-).0(85
@M03506:14:000000000-AKVR1:1:1101:12151:4593 2:N:0:33
CTAGGACTACTGGGGTTTCTAATCCCGTTTGCTCCCCTGGCCTTCGTGCCTCAGCGTCAGGAACTGTCCAGAGACCCGCCTTCGCCACTGGTCTTCCTTACGATATCTACGCATTTCACCGCTACACCGTAAATTCCAGTCTCCTCTCCAGTCCTCAAGCACGGCAGTATCGAATGCAGTTTCGGAGTTAAGCTCCACGATTTCACACCCGACTTACCGCGCCGCCTACGCACCCTTTACGCCCAATGCATCCGAACCACCCCTGAGCCCTCTCTCTCACCGCGGCTGCCTGCCTCGCGTT
+
CCCCCGGGGGGGGGGGGGGGGGGGGGGFGGGGGGGGGGGGGGGGGGGGGGGGGGGGGGGGFGGGGGGGGFGGGGGGGGGGGGGGGGGGGGFGGGGGGGGGGGGG>FGGGGGGCEGGGGGGGG=FGGGGGGGGGGGGGGFGF,@EADDGFGGAFGGGGGFF3D8EGG6F8@FFFGF6F9EFG:ECC+@ECGGCFEFGF,@*DGGFCECCGD?>EDE9C85*)4C5DD58C*8:C:DG1>A+/:<DD50)+0+8@37*7(2C>7)9<*2)*7*00*<+0)/+3(44(,()-0).72)*)0,((
@M03506:14:000000000-AKVR1:1:1101:17963:4606 2:N:0:33
CTAGGACTACCCGGGTATCTAATCCTGTTTGCTCCCCTAGCTTTCGTTCCTCAGCGTCAGTAGTGGTCCAGCGCGCCGCTTTCGCCACGGGTGTTCCTGCAGATATCTACGCATTTCACCGCTACACCTGCAATTCCACGCGCCTCTCCCACACTCAAGCACAGCAGTTTTGGAAGCAGCCTCTGGGTTGAGCCCAGAGATTTCACTCCCAACTTGCCGCACCGCCTACGAACCCTTTACACCCAGTAATTCCCAGCAACGCTTGCCCCCTCTGTCTTACCGCGCGCGCTGGCCCAGAGTT
+
CCCCCGGG-EFGGGGGGGGGGGGGGGGGGGGGGGGGGGGGGGGFGGGGGGGGGGGGGGGGGGGGGGGGGGGGGGEEGGGGGGGGGFCFGGGGGGGGGGGGFGGFGFGGGGGGGGGGGGGGGGGGDGGGGGGGFFFCGGGGGGGGGGGGGGGGCEFGG6CFF??FGGFF7DFE5DECFGFFFGGG6EFFGG?:8ECFG,@67BGCGGGGF44*:FGFFC>CDDDCDG>);<3CD>EGFG?:+ADC*AFF+:@4***0*(2*)))/*;CFG>5@)7++3)105206(-,)4)((71(*.).6)
@M03506:14:000000000-AKVR1:1:1101:20539:4608 2:N:0:33
CTAGGACTACCCGGGTTTCTAATCCCGTTCGCTCCCCTGGCTTTCGCGCATCAGCGTCAGTATCGGCCCAGTAGCCCGCCTTCGCCTCAGGTGTTCCTCCCGATATCTACGCATTTCACCGCTACCCCGGGAATTCCAGCTACCTCTTCCGTACTCTAGCTCGCCAGTACCGGTCGACTCTCCGGGGTTGAGCCCCGGGCTTTCACAACCGACCTAACCAGCCCCCTACGCCCCCTTTACGCCCAATCATTCCGACCACCCCTTGCCACTCACGTATTCCCCCTGCTGCTGCCCCTCAATT
+
CCCCCFFGGGFGGGGGGGFCEGDGGGGEGGFFFGGGGGGGGFFFFEGGGGFGGFFBFFEGGCGGCFD@FGGFFFFGGGGGGGGFGG,FEFGECFCFFFFFGGD@@:FDEGGGGCGCFFGG@FGEG,ADCFCC7>DDDCFGGGGGDFGGGGEGCEFCFA,D3EEGG8*>E,D<8:8ECE*/,>E88*/2*4++3C88CE?5//+3+<96:9)):):+6C)<*/**19>)/*.*9;B3(7/A;55<C5E)+++1=FC)92*2)))**00/9)0)9>**3.*35((-(.(0<6))),(*.).))
@M03506:14:000000000-AKVR1:1:1101:19949:4636 2:N:0:33
CTAGGACTACTCGGGTTTCTAATCCCGTTCGCTCCCCTAGCTTTCGCGCCTCAGCGTCAGTGTCGGCCCAGCAACCCGCCTTCGCCGCAGGTGTTCCTCTCGATCTCTACGCATTTCACCGCTACACCGAGAATTCCAGTTGCCCCTTCCGCACTCTAGCCCCACAGCATCACTTGGCCTCTCCCCAGTTAAGCCCGGAGATTTCACACGTGACTTGTACTTGCGCCCTACGCGCCCTTTCCGCCCAGTAACACCATACAAGCCTTCCCCCCCCCCGATTCCCGTCGCTCCGGGCCCGGCG
+
CCCCCGGFFGCFGGGGG>FGGGGGGFGGGFCFBF:FDGGGGGFGGGGGGGDFFG?FGGGGGCFGGDGGGGGGGGGGGGDGGGGG:E:F7FCF?FFGGGA,B@<E,AFF<FCC7FEFGGGGFGCC:FEGGGGEEGFEGFCEFFE@?F63=D+@>E6DFFCGF68:C@E,@CFFGGD9CFFFGG,,11:1DG9F;EGF8C***2++;AEF+1;C525+*1;+++1<))2.2202>)35()08+</97*;)3++**)9**)*2**)10+0)*.)579***,.:)),(.(-.(0(()(())80((
@M03506:14:000000000-AKVR1:1:1101:6530:4640 2:N:0:33
CTAGGACTACCCGGGTATCTAATCCTGTTTGCTCCCCACGCTTTCGCGTCTTAGCGTCAGAAACCGTCCAGATAGCCGCCTTCGCCACTGGTGTTCTTCCCAATCTCTACGTATTTCACCACTACACTGGGAATTCCACTATCCTCTCCGGTCCTCTAGCCGCCCATTCCTGGATGCATTTCTTGAGTTGAGCTCAAGGCTCTCACATCCAACTTGGACAACCGCCTACACGCGCTTTACGCCCAGTAATTCCGAACCACGCTAGCCCCCTTCGCCTTCCCGCGGCTCCTGGTCCGAAGTT
+
ACCCCGGGGGFG>EFGGGGGGFGGGGGGGGEEGG<FCAFGGGGGG::F@FEFFEFGGGGG9FFEGGGGFGGGFACFFGGGGCF7FCFEAFGGFEEGFGGGGDF<A<FFAGEFGGFGF<EF@E8FFCEEGGGFG<EC9AEAE,>E,6>FFE+@BC93EE=,@@E8EE6>DDD;,35:C9;:F:<E,>,@,,,3D,4,:<,4,;,<,222,AFFDC,,49/,;C*:5//?G655CAEC<D+13*C<**2*0+<@6;*11(9:7;53/+;;E:DFFC*2/4*08<(,((-)(0),)))1).(,.
@M03506:14:000000000-AKVR1:1:1101:12577:4646 2:N:0:33
CTAGGACTACCGGGGTATCTAATCCCGTTCGCTCCCCTAGCTTTCGCAGTTCAGCGTCAGTGTCAGCCCAGCAACCCGCCTTCGCCGCAGGTGTTCCTCTCGATATCTACGCATTTCACCGCTACACCGAGAATTCCAGTTGCCCCTTCTGCACTCTAGCCCTGCAGTATCGGTTGACCTTTCCGGGTTAAGCCCGGAGATTTCACAATCGACTTGCGGTGGCCGCCTACGCGCCCTTTACGCCCCGTAACTCCGAACAACGCTCGCTCCCTCCGTCTTACCGCGGCTGCTTGCCCGGCGC
+
CCCCCGGGGGGGGGGGGGGGGGGGGGGGGGGGGGGGGGFGGGGGGGGGGGGGGGGGGGGEFGGGGGGGGGGGFGGGGGGGGGGGGGGGDDGFGFGGGDF9FEFAECFGGGGGCGGGGGGGGGGGGGGGGGGEGGGGGADGGFG9DGG8EFGFAFGFFFCD?EDFFGGFFEF7ECECCGGGGFGGGGE7EFFGFGGGECEEG>A9;FEFGCGDGG8>FDAC3)8*:>DE*>@=7>BGB54+<**79*:0:/**1)*19>CFF)5***:5C5>)79*2/2.:)41((-(5()))1((9)<91(
@M03506:14:000000000-AKVR1:1:1101:12718:4651 2:N:0:33
CTAGGACTACCCGGGTTTCTAATCCGGTTCGCTCCCCTAGCTTTCGCGCATCAGCGTCAGGTACGGCCCAGCAAGTCGCCTTCGCCACCGGCGTTCCTAGCGATATCTGCGCATTTCACCGCTACACCGCTAGTTCCACTTGCCTCTACCGACCTCAAGTCAACGAGGTATCCGATGCACGATCACAGTTGAGCCGTGACTTTTCACATCGGACTTACGTAACCGCCTACGCGCCCTTTACGCCCAGTGAATCCGGATAACGCTCGCCCCCTACGTCCCCCCGCGCCTGCTGGCACGTCGC
+
CCCCCGGGGGGGGGGEGGGGGGGGGGGGGGGGGGGGGGGGGGGGGGGGGDGGGGGGGGGGGGGGFFGEFGGGGGGGGGGGGGGFGGGGGGGGGGGGGGGGGGCGGGGGGGGGGDGGGGGGGG7CGFGGGGEFEFGGGFGGFCGGGGGGGG7:EDCE8CCFFFGGGGEGGFCFFG5CEG9ECE7FEFGGGFDFGGGDE5C5<@FCGDFG7C3<*9E9CFFG*7CFGGFFGGFG37>DBC?+@577DE*9?:+**9<)9079=)</>*:>8>GE3C808(0*7,(((((.,0,)0:(2).(-(
@M03506:14:000000000-AKVR1:1:1101:10355:4653 2:N:0:33
CTAGGACTCCCCGGGTATCTAATCCCGTTTGCTCCCCTGGCCTTCGTGCCTCAGCGCCAGGAACTGTCCAGAGACCCGCCTTCGCCACTGGTCTTCCTTACGATATCTACGCATTTCACCGCTACACCGTAAATTCCAGTCTCCTCTCCAGTCCTCAAGCACGGCAGTATCGAATGCAGTTTCGGAGTTAAGCTCCGAGATTTCACACCCGACTTACCGCGCCGCCTACGCCCCCCCCCCCCCCCCCCCCCCCCCCCCCCCCCCCCCCCCCCCCCCCCCCCCCCCCCCCCCCCCCCCCCCC
+
CCCCCGGG9EGGGGGGGGGGGGGGGGGGGGFGGGGGGGGGGGGGGGGGGGEFFGGGGGGGGGGGGGGGGGGGGGGGGGGGGGGGGGGGGGGGGGGGGGGGGGDGGGGFGGGGGGGGGGGGGG7FGGGGGEFEGGGGGGGGG9CEGGCFFGEFGGGGGD9F?EG6CCEGGGGEFCFFC9EGFCFGGDGGGFCEFEGGGEEECDFFCC21=)/5CDE7F*:E)9)17>;BC:8*>@F<(/7EGGGG<5:>:8C:BE5>D9CE>ED55:CBGFGFFDC8:15CB>F,7>9>>>>9E>BGFFB>F
@M03506:14:000000000-AKVR1:1:1101:24589:4667 2:N:0:33
CTAGGACTACCGGGGTTTCTAATCCCGTTCGCTCCCCTAGCCTTCGCGCATCAGCGTCAGTGTCAGCCCAGCAACCCGCCTTCGCCGCAGGTGTTCCTCTCGATATCTACGCATTTCACCGCTACACCGAGAATTCCAGTTGCCCCTTCCGCACTCTAGCCCCGCAGTAGCGGCTGACCTTTCCGGGTTAAGCCCGGAGATTTCACAGTCTACTTTCGTTGGCCGCTTACGGTACCCTTACGCCCAGCTAATCCGCACAGTCCTCGCTCCCCCCGCATTACCGAGGTTGTTGCCACGCTGT
+
-ACCCFGGGGGDCFEGCEFFGFGGGGGEFFCC,FECFGFGGGGGGGGGGGBFGGGGGGDGGGEFFGGGGGFGG<=EFECCBEGGGGD7@@C,,EFGG,5?4B8B=C<EFFFGGGGFGGGGGG:FEGFGF7:+=<>EGF9D,3DD@EFGGGGG8;+@E,3@??CCEC*>A,6**::CCFGFG,,2;***3;E++C8/*:CCFF+++<?GGD**<:++275*0**0)/))26)**)80)07+<AC</*;)++2/9*1*)-/***/2**2)2)*).9/**(.36-((((()(.(.*-)*8;:(-
@M03506:14:000000000-AKVR1:1:1101:9923:4675 2:N:0:33
CTAGGACTCCCAGGGTTTCTAATCCCGTTTGCTCCCCTAGCTTTCGCTCCTCAGCGTCAATGTCGGTCCAGGATGCCGCCTTCGCCACCGGTCTTCCTCCTGATATCTACGCATTTCACCGCTACCCCTGGAATTCTGCATCCCTCTCCCGAATTCCAGCCAGCCAGTATCCGACGCAGTTCGACGGTTAAGCCTTGGGATTTCCCGTCGCACTACGTATCCCGCCTCCTGCCCCTTCACTCCCAATACTTCGGAATTACGCTTACCCCCTCCGTCTGCCGTAGCATCTTGGCTCCGGGTT
+
-<B8@EEFDE9,CD;-CCFC9EAE9C@F<F@FGFE88CD@E@A9FFG,E:FG,E8FFC7F<@FF<F6B6C<F<C<EGG@B@FFECEBFECF>+=?9<BF<,5,:E?FB?<B::=C,F,C?@EE+6,:4D@7A:?:,,,9FE=FG8@E,>,+33CD;,37@+16++@3DDCEF8:+5+*9A35*3***=AC,,24D7E6,,>*>,,,*:C41)71+3*2*+*+0*))))2;)+;)<5:*6++35****)+22/))1**)*3)57*/<+<F5).01*2/(1<((,(()-))*.4@:7*0.,((
@M03506:14:000000000-AKVR1:1:1101:15473:4714 2:N:0:33
CTAGGACTACTGGGGTTTCTAATCCCGTTCGCTCCCCTAGCTTTCGTCCCTGAGCGTCAGTGGCTTCCCAGGACCCTGCCTGCGCCTTTGGTGTTCCTCCGGATCTCTACGCATTTCACCACTCCACCCGGAATTCCGGGTCCCTCTAAAGCCCTCAAGTCAAGCAGTTTTCAAGGACCTTGCGCGGTTAAGCCGCGCACTGTCACCCCGAACTTGCTTGACCGCCCGCCGCCGCTTTACGCCCCATAAACCCGGCACACGCCCCCCCCCCACTGCTTACCCCCGCTGCCGGCCCCTGTTT
+
CCCCCEGGGGGGGGGFFFGGGGGAGGGGGGEGEGGGGGGGGGGGGGGGGGGGGDFGEGGGGGGGFFGGGGGGGGGGGEGGGGGFGGGGGFGGGGCGGFGGGGGDFEEFCEG7FBC<FCFGGGGGGAFGGGEFEGFGGGGGGGFGGGFF;=EFEG=FDFFFFAFFFCEDF:EFGAA>6FCEA77*@BEG*>,>;FCECGDGGF,A,=C*=)>)>C9?CF694>=CD<))*)8*9)5)4//+*/93)7*.<++8;3<))(2C)))15CEFGE)0)*+++.*<2(((-4(.-)(-043))),6)
@M03506:14:000000000-AKVR1:1:1101:7629:4725 2:N:0:33
CTAGGACTACTAGGGTTTCTAATCCCGTTTGCTCCCCTAGCTTTCGCGCCTCAGCGTCAAGAACAGGCCAGGAAGTCGCCTTCGCCACTGGTGTTCCCCCCGATATCTACGCATTTCACCACTACACCGGGAATTCCACTTCCCTCTCCTGCCTTCGAGTCGATCAGTATCGCGTGACCCTCCCCAGTTGAGCCGGGGGCTTTCACACGCGACTTGAACGACCGCCTGCGCGCTCTTTACGCCCAGTAAATCCGGCCACCGCTTGCCCCCTACGTATTCCCGCGCCTCCTGGCACGTAGTT
+
CCCCCGGGGGGGGGGGGGGGGGGGGGGGGGGGGGGGGGGGGGGGGGGGGGFGGGGGGGGGGGGGGGGGGGGGCGGGGGGGGDGGGGGGGGFGGGGGGGGGGGGGGGGGGGGGGGGGGGGGGGGGGGGGGGD@FGGGGGGGFGGGGGGGGGGGGGGGEG8EGGGDFCGFGGGEGC@>5EFGFGGGG8C<;EG7DEGG5?GGD<FGGG7CED3<GC*<77?*93<CDD5)E)3:D@FFF*7CEECD**3/3+090<))99*:>EE**23);5/.)1*<<5*+.-2((-()3)44:1<><5(,-
@M03506:14:000000000-AKVR1:1:1101:9876:4744 2:N:0:33
CTAGGACTCCCCGGGTTTTTAATCCTGTTTGCTCCCCTAGCTTTCGCGCCTCAGCGTCAGTTGTGGTCCAGTGCGCCGCTTTCGCCACAGGTGTTCCTCCCGATATCTACGCATTTCACCGCTACACCGGGAATTCCACGCACCTCTCCCACACTCAAGCTCGGCAGTTTCGCCTGCAGGCTCCGAGTTAAGCCCGGAGATTTCACAGGTGACTTACCGCACCGCCTACGCCCCTTTTACGCCCAATAATTCCGAACAACGCTTGCCCCCCTCCTCTTCCCCCGGCTGCCGCGCCGTAGTT
+
CCCCCGGG-FFGGGGFGGGGGGGGGGGGGGFGFGGGGGGGGGGGGGGGGG7FFGGGGGGGGGGGGGGGFGGGGGGGGGGGGGGGGGGGGGGGGFGGGGGGGGDGGGFFFGGGDEDFGGGGGGGGGFGGGG>7FGGGGFGDGCEGGGGGGGCCGG@FCFGGGGGGC5*,>,6:?EEGGGGGGEFGGCE58,@;CGGGEEDC@11A99E:5>6+=7@+C<BDCC5*)9>:6*)//8)04C6?CEDCDFF:+<+8893CC(075))1/5EFGEDB>***<)*3((--(47)-)(()(-))0-3)
@M03506:14:000000000-AKVR1:1:1101:18464:4746 2:N:0:33
CTAGGACTACCCGGGTTTCTAATCCGGTTCGCTCCCCTAGCTTTCGCGCATCAGCGTCAGGTACGGCCCAGCAAGTCGCCTTCGCCACCGGCGTTCCTAGCGATATCTGCGCATTTCACCGCTACACCGCTAGTTCCACTTGCCTCTACCGACCTCAAGTCAACGAAGTATCCGATGCACGATCCCAGTTGCCCCGCGACTTTTCACATCGGACTTACGTAACCGCCTCCGCCCCCCTCACGCCCACTGACTCCGCCTCACGCTCGCCCCCTCCGACCCACCTCCCCCGCTGGCACCTAGT
+
CCC@CFFG-C;CFEGBF@DFG,F<FFCFFCGCFFEGF8,@EFFGC,C@FD77<,CC:FEGFE<EC7@@FF@F,<F,C:FEE=F7CFBCFCEF=>CEFFAAF+@B+@FG99+8@FF9DFDGGGF7FGGFF:C+>F;FFGG;C9D8EFGG;>@*@;EFB,,5?<DC*=5*=C,;C8:57;45:*5C*:<E?B@+2>B8*=C>?9+3<+++09*1//:02*.:***3/75)7*)*/.)1(93*1/915**)+38*//797:*30;5CC*:>C>)7)1**/(7*-3..((-),561),3*)0(..
@M03506:14:000000000-AKVR1:1:1101:20838:4751 2:N:0:33
CTAGGACTACCAGGGTTTCTAATCCCGTTCGCTCCCCTAGCTTTCGCGCCTCAGCGTCAGTGTCGGCCCAGCAACCCGCCTTCGCCGCAGGTGTTCCTCTTGATATCTACGCATTTCACCGCTACACCAAGAATTCCAGTTGCCCCTTCCGCACTCTGGCCGCACAGTATCAGCTGACCTTTCCGAGTTAAGCCCGGAGATTTCACAACTGACTTGTTCTGGCCGCCTACCCGCCCTTTACGCCCAGTAAATCCGAACAACGCTTGCTCCCCCCGCCGTACCGCTGCCGCTGGCACGGACG
+
CCCCCGGGGFEFGD@CFEFGGGGGFEGGFG;FGGGGGGGGGGGGF:FFGGCGGGGGGGEGGGGGC@FGGCGGFGGGGGGGG7FFEGGG+FFECEGFGGDGFFAAFGGGGCFGECCFGGGGGGGDFGGF<EDF,CFDDDB3CEFEGEGGGGDE8=@EBC:FGGD6CEDFC,@9;69D,4@EG7EG8C5?:CGF9,:E55*/<+,5>CFECF*;6C7+++317*;7)))022)2/.>5-*6<<*79CC5)9++9@)//*4767>D3**2*<)>5>3***-.*4112((-)4<-,54(*).-((
@M03506:14:000000000-AKVR1:1:1101:12985:4754 2:N:0:33
CTAGGACTACTCGGGTATCTAATCCCGTTTGCTCCCCACGCTTTCGCGCCTCAGCGTCAGGAATTGCCCAGAGACCCGCCCTCGCCACCGGTGTTCCTCCCGATCTCTACACATTTCACCGCTACACCGGGAATTCCAGTCTCCTCTGCAATCCTCAAGAACGGCAGTATCGATCGACGATCCTCAGTTGAGCCGAGGGATTTCACGACCGACTTGCCATCCCGCCTACGCGCCCTTTACGCCCAGTAATTCCGAGCAACGCTTGCCCCCCCTGCCTTACCGCGGCTGCCGGCACAGACTT
+
CCCCCGGGGGGGGGGFGGGGGGGGGGGGGGGGFGGGGGGGGGGGGGGGGGCGFGGGGGGGGGGGGGGGGGGGGGGGGGGGGGGGGGGGGGGGGGGGGEGGGGGGGGGCGGGGGGGGGDGFGGDFGGGGGGGGGGGGGGGFGCFGGGGGGGFGGGGG,@DF8CEGGECFGGGGCGGGGGGGEGGG,?<B;;,<FGGCE=85CD6F?FGDGGGGGGE@FCFGGCGCDGFFG<3*7>)).9=C8=CD3:39A799FF*771**)).17EF?C5).)9*;C)*<::9,-((.()((0,-*8)())
@M03506:14:000000000-AKVR1:1:1101:7106:4821 2:N:0:33
CTAGGACTACTCGGGTTTCTAATCCCGTTTGCTCCCCTAGCTTTCGCGCCTCAGCGTCAAGAATGGGCCAGGTAGCCGCTTTCGCCACTGGTGTTCCTCCCGATATCTACGCACTTCACCACTACACCGGGAATTCCGCTACCCTCCCCCACCTTTCAGCCGATCAGTTTCCGATGCACTTCCCCAGTTAAGCCGGGAGCTTTCACATCGGACTTTACCAGCCGCCTCCGCCCTCTTTCCGCCCAGTAAATCCCACCAACGCTACCCGCCCCCGCCTTACCGCCGCTGGCTGCCCGGCGTT
+
CCCCCDGFFGCFEEGGFFGFGFGGGGGEFDEGGGGGGGGGCGGGGEEGGGFFG8EE@FCEGGGDFFGFGGFFFCFGGGGGGGG7BF@F<FGGGG>@E?CFF@F@FGFFFGGGCG:EFGCEFG?FF@@E7+8++AFFFGGGGG,D@D+>CEEC6,@FFC;EFEC++5:@7AEEEE>C:E,>D99F@F5,,6D;>>85/4:CFFFGGECFG3*>CG9+++2:*7C*5/))2)0*1)8<9:*28*17*1+*00+/7)**1.**077*/2/)10)0>D**1,*28(((,4-),7(()((*0)-((
@M03506:14:000000000-AKVR1:1:1101:8445:4826 2:N:0:33
CTAGGACTACCCGGGTTTCTAATCCCGTTCGCTCCCCTAGCTTTCGCACTTCAGCGTCAGTGTCAGCCCAGCAACCCGCCTTCGCCGCAGGTGTTCCCCTTGCTATCTACGCATTTCACCGCTACACCAAGAACTCCAGTTGCCCCTTCTGCACTCTAGCCCCGCAGTATCGGTTGACCTTTCCGGGTTAAGCCTGGGGATTTCACAACTGACTTGTGCTGCCCGCCTACGCGCCTTTTACGCCCCGTGACTCCGGACAACGCTCGCCCCCCCCGTTATACCGCCTCTTCTTGCACGGAGC
+
CCCCCCGG9FEGGGGEGGGGGFGGGGGGGF;FEGGGEGGGGGGGG7FEEGGGGEE@@F7CFFGGGGGGGFGGGGGGGGGGGGGDGGGDEGGGGGGGGGGGGC,C?EFGAFCG=CF<FEFGFGGGGDFA<=F,=AFGGGGFFAF9EGGFGGAD9FCFD=CFD?CCE8>B7EG:C>ECEFGGF9EGGC>EE7BCFDCC5CC*:;9;,=F6AF*:EF@EG;4E7*5C*)2)*2.:<BE*(:99C**9D7E)7:**/73)*()/0)0*1*8);5CEFG*2*(.+-61(((())1))/6)7.)-((
@M03506:14:000000000-AKVR1:1:1101:10766:4866 2:N:0:33
CTAGGACTCCCCGGGTATCTAATCCTGTTTGCTCCCCACGCTCTCGTGCCTAAGCGTCTGTTTTATGCCAGGGGGCTGCCTTCGCCGTCGGTATTCCTCCAAATATCTACGCATTTCACTGCTACACTTGGAATTCTACCCCCCTCTCACAAACTCTAGACATGCAGTCTTAAATGCACCTCCCAGGTTAAGCCCGGGTATTTCACATCTAACTTACATATCCGCCTGCGCACCCTTTACGCCTAGTCATTCTGATTAACGCTCGCACCCTACGTATTACCGCGGCCGCTGTCCCGTAGTT
+
CCCCCGGG6FFFDEDEGCFFCEFFGGGEFFCF<EFGFFG7F,CF<FG?FGGC@FFCFDF7CEFGEFGGFFFGGGGGCGGGGGG7CGGG7FGGCBEGGFDGF4:BAEGFGGEDFGECGGGGGCFGG?FGG,AAFFFE,FGFE=CCCC=89EB8DDE9EDFGG,@6<<ADD9>FFFGFCFGG6DFG868C<GA;,:D*=*41>F>C>,41,4B+0B7CFDA9CF@:<*=)A3)/9:38;66A5>)*12+*+++8*0*2;)*<7))*)*8;*77)>>*++5=C9(,-((()-)-(/)))0)(()
@M03506:14:000000000-AKVR1:1:1101:23459:4872 2:N:0:33
CTAGGACTACACGGGTTTCTAATCCCGTTCGCTCCCCTAGCTTTCGCACTTCAGCGTCAGTGTCGGCCCAGCAACCCGCCTTCGCCGCAGGTGTTCCTCTCGATATCTACGCATTTCACCGCTACACCGAGAATTCCAGTTGCCCCGTCCGCACCCTAGCCCTGCAGTATCAGTTGACCTTTCCGAGTTAAGCCCGGAGATTTCACAATGTACTTTCAGTGCCCGCCCACGCGCCCTTTACGCCCCGGAAATCCGAACAACGCTTGCCCCCCCCGTCTTACCGCTGATGCTTGCCCGGAGT
+
CCCCCGGGFFFFGGCFGGGGCFGFGGGGGGGG>FGGGGGGGFFDAFGEE7FFFFGCC:FFGGGG7++8@C8F<<FFGEGGEEFFEGGG7@FB8,BFB,F9EGGG?EFGGC7:F=:E,:5FCFG7FFGFEGD@7<3E<,37FCFGGF+68C+@:7++33@E?CCCCC8;,,@DD:B;:CGG,>FD>BE7C,,,4>B8CGD*5;<11+++=*2;9@+;:7AFG+0**:))2*):))7C>46:?*9C35*)*8**/))*/()00))19*;/<5)77/:;8(.2<706(((*.=4)9((20)(((
@M03506:14:000000000-AKVR1:1:1101:7818:4879 2:N:0:33
CTAGGACTACTCGGGTATCTAATCCCGTTCGCTCCCCTAGCTTTCGCGCCTCAGCGTCAGGAGTGGCCCAGCCATCCGCCTTCGCCACCGGCATTCCTAGCGATATCTGCGCATTTCACCGCTACACCGCTAGTTCTAATGGCCTCTACCATCCTCAAGCCAACGCAGTATCCGACGCAGTTCCACCGTTAAGCCATGGGATTTCACGCCCGACTTACGTAGCCGCCTGCGCGCCCTTCACGCCCAGTGAATCCGGATAACGCTCGCCCCTCACGCCTCCCCGCCGCGCCTGGCACGTAGT
+
CCCCCGGGGGGGGGGGGGGGGGGGGGGGGGGGGGGGGGGFGGGGGFGCFGCFGGGECGGGGGGGGGGGGCFGGGFGGGGGEGGFGGGGGGDGFGFGGGBFGGDFGCEFGGCGGEEFGGGGGGGGGCGGGGGCF?FFGGGFGGGGFGGGFGFGGGFGGGCGGGGGCEECEGAGG:BE5C>CE9C;CC,=/*6*,>?F,0CF6CFCFGGF5C)9:CCC+;.7DDC:775)/C)*)7)/(2)+<*99D*8<0++*867)*,*A@).7D855E>*))1**24)*,-,,(31)()--)3(*.04.(
@M03506:14:000000000-AKVR1:1:1101:9532:4884 2:N:0:33
CTAGGACTACCCGGGTTTCTAATCCCGTTCGCTCCCCTAGCTTTCGCACTTCAGCGTCAGTGTCAGCCCAGCAACCCGCCTTCGCCGCAGGTGTTCCTCTTGATATCTACGCATTTCACCGCTACACCAAGAATTCCAGTTGCCCCTTCTGCACTCTAGCCCCGCAGTATCGGTTGACCTTTCCGGGTTAAGCCCGGAGATTTCACAATCGACTTTCTGTGGCCGCCTACGCTCCCTTTACGCCCCGTAAATCCGAACAACGCTTGCTCCCCCCGTATTCCCGCTGCTGCTTGCCCGGAGG
+
CCCCCGGG-EEGGGGGGGGGGGGGGGGGGGCGGGGGGGGGGGGGGGGGGGGGGGGGGGEGGGGGGGGGGGGGCGGGGGGGGGGGGGGGGGGGGFGGGGGGGGGGGGGGGGGGGGGGGGGGGGGGGCG?FC<E8EFGGGGGGGFCDFGGGGGGGGGGGGFGGFGGGGGGFFGGEGGGGGGGGGCGGCDGD7>FF8FGGCC=FCED9CGCFF<CEDC7:+:1:CD77:>::D57*7>*(:)0<5CDC*:<***//)1*9;3CFBEG3*;*A?GB:<C;547+.4(((-())98)90(2)0--(
@M03506:14:000000000-AKVR1:1:1101:12593:4909 2:N:0:33
CTAGGACTACTCGGGTTTCTAATCCTGTTTGCTCCCCTAGCTTTCGCGCCTCAGCGTCAGTTGTGGTCCAGTGCGCCGCTTTCGCCACAGGTGTTCCTCCCGACATCTACGCATTTCACCGCTACACCGGGAATTCCACGCACCTCTCCCACACTCCAGCACGGCAGTCAGCGTTGCAGGCCTCGAGTTGAGCCCGCGGATTCCACAACACCCTTACCGCACCGCCTACGCGCCCTTTACGCCCAATAATCCCGAACAACGCTCGCCCCCTTCGCCTGCCCGCCGCTGCTGCCCCGAAGTG
+
CCCCCGGGGGGGGGGGGDGGGGGGGGGGGGGGGGGGGGGGGGGGGGGGGGGGGGGGGGGGGGGGGGGGGGGGFGGGGGGGGGGGGEGGGGDGGFFGFCGGGGGGGGGGGGGGEGGCGGGGGGGGGGGGGGGGFGGGGGGGGGGG8FGGGGGGDG6DFCFG?CECEEC>:<;:5CC*AFC8EECD=EDG=FF7FF5C*:CCEC+;9C+1A<C****8C<BG)75:37.7C*855>DDB**+;EDC5*2)3:+19)/)/,*:3>)9)?*0:)).8<**1-)2.(((-1(0405)).3C;<(4)
@M03506:14:000000000-AKVR1:1:1101:7368:4912 2:N:0:33
CTAGGACTACTCGGGTTTCTAATCCCGTTTGCCCCCCTGACCTTCGTGCCTCAGCGTCAGGAACTGTCCAGAGACCCGCCTTCGCCACTGGTCTTCCTTACGATATCTACGCATTTCACCGCTACACCGTAAATTCCAGTCTCCTCTCCAGTCCTCAAGCACGGCAGTATCGAATGCAGTTTCGGAGTTAAGCTCCGAGGTTTCACACCCGACTTACCGCGCCGCCTACGCACCCTTTACCCCCAATGAATCCGAACAACGCATTAGACCTCTGTATCTCCCTGCTCGCTGGCACCGAGTT
+
CCCCCGGGGGGGGGGFGGGGGGGGGGGGGGGGGGGGGGGGGGGGGGGGGFEGGGGGGGDGGGGGGGGGGGGCGGGGGGGGGGGFGEDGGGGGGGGGGGGGGGGGGGGGGGGC@FGGGGGGGGEGGGGGGGGGGGGGAFGGG;FGCF;ECFGGFGGGFFDG8DCDECGFGGGGG8DFCAGGGAC8;BCEGFGGF,@FEGGDEGDF7CBEEGDGGDCFGFB=DCG5<C3)73ACGB@<(61<++1757@?DE7*953CC04*).)**<+9@?6)9900<)*33(()(())()((0(4*).(-(
@M03506:14:000000000-AKVR1:1:1101:5752:4913 2:N:0:33
CTAGGACTACTCGGGTTTCTAATCCTGTTTGCTCCCCACGCTTTCGCGCCTCAGCGTCAGTATCGGGCCAGTGAGTCGCCTTCGCCACTGGTGTTCTTCCGAATATCTACGAATTTCACCTCTACACTCGGAGTTCCACTCACCTCTCCCGAACTCAAGATATCCAGTTTTGAAGGCAATTCCGAGGTTGAGCCCCGGGATTTCACCCCCAACTTAAATATCCGCCTACGCGCCCTTTACGCCCAGTAATTCCGAGCAACGCTAGCCCCCTTCGTATTACCTCGGCTGCTGGCAGCACGTT
+
CCCCCGGGGGFGGGECCFGGGGGGGGGFFGGGGGGGGGGGGGGGGGGGGGCGGGGGGGGGGGFFGGGGGGGGGGGGGGGGGGGGGEEGFFDFGGGGGGGGGD:CGGFCGGGECFEGGGGGGGGDGGGFFGGGGG8?FGC9:EFGGGGGGGGEGG8=FG?FGGGFGFD,@AF7:EC8?FGGGGA:8:5@F8>DFFG>EEECEFFFGGCE=?DGGG9CF7+:11@*5/8:CDDEGFFG?6@G**1)**0/3+AFFFGGD176)08*1<C@8>D)8F;**.*26)5((,()-9:?E:(/;)(.,
@M03506:14:000000000-AKVR1:1:1101:8020:4950 2:N:0:33
CTAGGACTACCCGGGTATCTAATCCCGTTTGCTCCCCTGGCTTTCGCGCCTCAGCGTCAATGCCGGTCCAGGATGCCGCCTTCGCCACCGGTGTTCCTCCAGATATCTACGCATTTCACCGCTACACCTGGAATTCCGCATCCCTCTCCCGGATTCAAGCCTGCCAGTATCGGACGCAGTTCCCGTGTTGAGCCCGGGGATTTCACGTTCGACCTAGCGGGCCGCCTACGCGCCCTGTACGCCCATTGATTCCGAACACCGCTTGCCCCCTCTGTATCACCGCGGCGCCTGGCCTAGCGTC
+
9CCC<@FG<6-CFE:@FG9EGGGFFFGGGGGGGGFGGFG<EFGGDCCEF:F@EFFGGE,CFGGFFGFGDGGFGGFGGE:CCGE7FGGGGC+@FFCFGFGGEG9<A<C,C97F7@F5FF<,@F+=FEGGGGB,FFCGF<@=7CFE8BDFDF7C:E>FBFFGF9DFG,DDFFG7C5BEG5>1DCGFC,==CE@,C,=ED*85C0<@@F=E7FG45)/+*25/))95CD>)*>)*157C(0*+2*7C3*0=9:0@??9*77*157)*1289;>)5570<C)*+((33(1(0(0--0()00)43(
@M03506:14:000000000-AKVR1:1:1101:23721:4973 2:N:0:33
CTAGGACTACCGGTGGGTCTAATCCTGTTCGCTCCCCACGCTTTCGTCCCTCATCGTCACCTATAGCCTAGCAGGCTGCCTCCTCCACTGGTGTTCTTCTCCCTCTCAACTACGTTTACCCCTACACCGATAGTTCTGCTTCCCCCTGCTATCGGCCAGTCTGCCAGCAACAACGGCGGGTTCCCATCTGGTCCTCGGGCTTTTACCACTTTCTTTCTAAACGGCCGACGTCCCCATTCCTCCCCATAATACCGGCCAACCCTCCTCCCCCACCCATTATCCCGGCCCCCTCCCGCCAGTC
+
6B<,,,;CFF-++6@+++66;,C6C,,;;66+8,@CF,F@:6,66,C,6B,C,;E,6C,6,6,C,,CCC,6CF,,66CFG,,E<,C6,,,,:C,B5FFG,5,,,9,4?,F,,,+94,+95,B=+A,AF+4+4+54,,,94,,8@8E86D8,=@6+6+++6,,,,6,,+68,83,:+@4*1**,,,6,0,,,22,,,**3***0+>+0++*;;:@9+2++1+;**97.):).**)0*.**+0+2***2.+++96.)/1(*275.****)20))0****)*+.-31(-(0-)4(.-(958(.)
@M03506:14:000000000-AKVR1:1:1101:22005:4989 2:N:0:33
CTAGGACTACCCGGGTTTCTAATCCTGTTTGCTCCCCTAGCTTTCGTGCCTCAGTGTCAGGAGTTGTCCAGGGACTCGCCTTCGCCACTGGTGTTCCACTTGATATCTACGCATTTCACTGCTACACCAAGTATTCCAGTCCCCCCTCCAACCCTCAAGCCGGATAGTATCCGATGCAGTTTCCGAGTTAGGCTCGGAGATTTCCCGTCAGACTTACTCGGCCACCTACGCACCCTTTACGCCAAGTGAATCCGAACAACGCTTGGGCCCTCCGGTTTTCCGTCGCTGGTCGGACTGAGTT
+
CCCCCGGCFFGGGEEFFGGGGGGGGGGGGGFFCFFFEAFFFGGGGGGFDF<FFCF<EG9FC@FFEFAFFFGGGFE8FGGGGGGGG7FEFGGFFGGGFFGGFCC,5,C?E9FFDGFFGFFGDCG9FFDF7DGACAFF<@FGF8EEGDEGE8,=6=8@DD9EFEG6++7@C:FC3@@8ECD<D:,@CCGC@AFD:FFGGEGGC:72,2=9EC*;=D,,++=5*8CGC/)06C57<>)*5*1+=59)/*+1A?C9))9*1(2/.).*9:*)1.9)7)*11()+-().40()())()(()./.6.
@M03506:14:000000000-AKVR1:1:1101:21807:5018 2:N:0:33
CTAGGACTACAGGGGTTTCTAATCCCGTTTGCTCCCCTGGCCTTCGTGCCTCAGCGTCAGGAACTGTCCAGAGACCCGCCTTCGCCACTGGTCTTCCTTACGATCTCTACGCATTTCACTGCTACACCGTAAATTCCAGTCTCCTCTCCAGTCCTCAAGCACGGCAGTATCGAATGCAGTTTCGGAGTTAAGCTCCGAAATTCCACACCCGACTTACCACGCCGCCTACGCCCCCTTTACGCCCAACGAATCCCAACAACGCTTGAGACCTCTGAATTACACGTGCCTCGGTCACAGAGTT
+
CCCCCGGGFGGGGGGFGGGGGGGGFGGGGGGGGGG8FFGGFGGGGGGGGGEGGFGGGD,BF@FGFGGGGGGGGDGGGGGGGGFFGGGGGGFGGGGGGGGGGGCF8AE<BFEGGFFGFDGFGGGGGGGDG,AFGGGBFFGFGGGGC8;E8FFGGGGGE89DFGGCDEG=9FA+DCDFGGF,@8=B8BC>@CFDG7348CC5DC,@EFFGG?4CECCC7?F?*:?E4C:5?*8*)):)64AC*75D5:*8*;/)/)0**(*2>))1/*+)30*?07+<9)*0))(((((*)).(.(5:*93).
@M03506:14:000000000-AKVR1:1:1101:20093:5069 2:N:0:33
CTAGGACTACCCGGGTTTCTAATCCTGTTTGCTACCCACGCTTTCGTGTCTCAGCGTCAGTTGCGGTCCAGAGAGCCGTCTACACCACAGGTGTTCCTCCTGATATCTACGCATTTCACCGCTACACCAGGAATTCCACTCTCCCATCCCGCACTCTAGCCTTCCAGTTTTCGGCGCACCCTCCCAGTTGAGCCGGGAGATTTCACACCAGACTTAGAAGACCGCCTACACACCCTTTACGCCCAGTCACTCCGAACAACGCTTGCTGCCTACGTCTTACCCCCGCTGCTGTCCCGCAGTT
+
CCCCCGGGGGGGGGGGGDGGGFGGGGGGGG8FGGGGGFGGGGGGGGFFGGEGGGGGGGGDGGGGGGGEGGGGGCFGGGGGFFGGGGGGGGGGGGGGGGGGGGGGGGGGFFGCCGGGGFGCFGEFEGGGFA=F8FGCGGGGGFGEFF98>DEECE6D9E9A==DEDE9@F,=BCGGGEDGGG>EEEC,=9?,DBC:>CD=5EF9?FFGGEDGGF<GCF+@F*;C=<DFFGGFGGBAF?4=FECGDDCE*CG7=@@D3C9DE)8837F9BF>C45>2**(*0((,(,2433)2)1).7))--)
@M03506:14:000000000-AKVR1:1:1101:23136:5082 2:N:0:33
CTAGGACTACCAGGGTTTCTAATCCCGTTTGCTCCCCTGGCCTTCGTACCTCAGCGTCAGGAACTGTCCAGAGACCCGCCTTCGCCACTGGTCTTCCTTACGATATCTACGCATTTCACCGCTACACCGTAAATTCCAGTCTCCTCTCCAGTCCTCAAGCACGGCAGTATCGAATGCAGTTTCGAAGTTAAGCCCCGAAATTTCACACCCGACTTACCACGCCGCCTACGCCCCCTTTCCTCCCAACGAACCCCAACAACGCCTGACACCCCCGAATCACCGCCGCCCCCGCCTCACCGTC
+
CCCCCEGGGGGCCCGCFGGFGFGGGGDFGFGGAGGGGGFGGGCGGGGGGGDGGFFFFGDGCFGGFECFGCFAFGGGGGGGGGGFGGCFDF8FGEFGFGFCGDFCC@FCEGFG7:FEF<FGGGCCFFGG7,==7EEGGCFGGA=EAFBFGB8EDGFE9=,A,@8+8CED,:E+=,>DF,=,,<:B+34A;@,8EE*@C5:*;+=D:??FED**=5:,;F6C5DF=99:>G3=*:>>D37+>52*90**.5*28))*192*A)))*1*2*35))))**1(*3(((((,(),04(7((*))(.(
@M03506:14:000000000-AKVR1:1:1101:27054:5103 2:N:0:33
CTAGGACTACTGGGGTATCTAATCCCGTTCGCTCCCCTAGCTTTCGCACTTCAGCGTCAGTGTCAGCCCAGCAACCCGCCTTCGCCGCAGGTGTTCCTCTGGATATCTACGCATCTCACCGCTACACCAAGAATTCCAGTTGCCCCTTCTGCACCCTAGCCCCGCAGTATCGGTTGACCTTTCTGGGTTAAGCCCGGAGACTTCACAATCGATTTGCTGTGGCCGCCTACGCGCCCTATACGCTCAGTAAATCCGAACACCGCTTGCTCACCCCGTCGTTCCGCGGCGTCTGGCCCGGCTT
+
CCCCCFGGGGFFGDFGC<FFGAEAC,@CEF,C6CFFCEFFFGGGGGG7FGGGGFG+BCCE,<9F<E8@F,CFGFCFEFC@EG,<8:FGGCDGF9?FFFGE,<,EEF9?CFDC+++:EAE4?>FEFGEEBFGG,A9<EAE4?DEEDE?,@9,@;8,++6D=,8+6+5:C7:3+3@>8CDFC;EC,@,,488B,2,4:;7*=*0>>9=99F*:0,+=9C+;+**97CD>EGD):9:))(*0<C*>//*2*3<+*9?)1*3)*))))*1/9+**.)/*/*(0*.80:71()-.,,))(*0)-(,
@M03506:14:000000000-AKVR1:1:1101:4563:5106 2:N:0:33
CTAGGACTACCCGGGTATCTAATCCTGTTTGCTCCCCACGCTGTCGCGCCTCAGTGTCAGAAACTGCCCAGCAGACCGCCTTCGCCACCGGTCTTCCTCCGGATCTCTACGCATTCCACCGCTGCACCCGGAATTCCGTCTGCCTCTACAGCCCTCGAGTTTGACAGTCGGCACGGCAGATCCGGGGTTGAGCCCCGGACTTTCACCACACCCTTATCAACCCACCTACGCGCCCTTTACGCCCAGTGATTCCGGACCACGCCCGCACCCCCCGTATTTCCTCGGCTGCTGTCCAGGAGTT
+
CCCCCFGGGGFGGGEGGGGGGGGGGGGGGGGGGGGGGFGGDGGGGGGGGGGGGFFGGGFGGGGGGGGGGGGGGGGGGGGGGGGGGGGGGGGGGGGGGGGGGGDCGGGGGGGGGGGGGGGGGGGDFGGFGC@F:FGGGGGGGGGGGGGGGGGF8EGGGEGEGGGGGGGF?EDGEGGGGGGF?E?EGGGGGGGGGGGGGEGE:=EGGGC?7C<5=D6CFF?F*9<EGD4<FDF5)077:G*22*97<*26A+07*<39D(/25.)1)?*587CDECC*8(*0)))(((,)4?:444)*073,(
@M03506:14:000000000-AKVR1:1:1101:14371:5112 2:N:0:33
CTAGGACTACCCGGGTATCTAATCCCGTTTGCTCCCCTGGCTTTCGCTCCTCAGCGTCAGTGTCGGTCCAGGATGCCGCCTTCGCCACCGGTGTTCCTCCAGATATCTACGCATTTCACCGCTACACCTGGAATTCCACATCCCTCTCCCGAACTCAAGCCATCCAGTATCAGACGCAGTTCCCCGGTTAAGCCGAGGGATTTCACGTCTGACTTAGTTGGCCGCCTACGAGCCCTTTACGCCCAGTAATTCCGAACCACGCTTGCCCCCCCCGGATTTCCGCGGCCTCTGGCCCCGGCTT
+
CCCCCGGGGGGGGGGGGGGGGGGGGGGGGGGGGGGGGGGGGGGGGGGGGGGGGGGGGGDEGGGGGGGGGGGGFGGGGGGGGGGFGGGGGGGGGGGGGGGGGGGGGGGGGGGGGGGGGFGGGGGGGGGGGGGFFGGCFGGGGGGGGGFGGGGGGGGGGGGGGGGGGFGGFGGGGGGGGGGGGGGGDEEGGGCGGGGGGGCEGGGGGGDCGGGCFGGC7:;C<CFGDD:>C*57CEFDFGFGGC3CC>8@+0AFF)7*/(95)08*9;87FED@E3***,*+.(242(()3)).0(().0(((
@M03506:14:000000000-AKVR1:1:1101:9089:5122 2:N:0:33
CTAGGACTCCCCGGGTTTCTAATCCCGTTTGCTCCCCTGGCTTTCGCTCCTCAGTGTCAGTGTTGGTCCAGGATGCCGCCTTCGCCACCGGTGTTCCTCCAGATATCTACGCATTTCACCGCTACACCTGGAATTCCGCATCCCTCTCCCAATCTCAAGCCATCCAGTATCAGACGCAGTTCCCCGGTTAAGCCGAGGGATTTCACGTCTGACTTAGTTGGCCACCTACGAGCCCTTTACGCCCAGTAATTCCGAACAACGCTTTCCCCCCCCGTATTACCGGCGCTCCTGGCCTGGGGTT
+
CCCCCGGG?FGGGGGGGGGGGGGGGGGGGGDGGGGGGGGGGGGGGGGGGGGGGGGGGGGGGGGGGGGGGGGGGGGGGGGGGGGGGGGGGGGGGGGGGGGGGGGGGGGGGGGGGGGGGGGGGGGGGGGGGGGGGFGGGGGGGGGGGGGGGGG8FFCFGGGGGGGGGFFGG:EFFGFEGEGGGGGGGGGGGDGFGGGCCE:CFG6CCFFGGGG7CFED+;FGCGG?FFFFGD>*9BFG@F=@5=C>55C@+<+8B4CDGBGG:@>7*+<4;>DF3/;**.9:91((-,2),/).82)*)),4(
@M03506:14:000000000-AKVR1:1:1101:16178:5130 2:N:0:33
CTAGGACTACACGGGTTTCTAATCCTGTTTGCTCCCCTAGCTTTCGCGCCTCAGCGTCAGTTATGGTCCAGTGCGCCGCTTTCGCCACAGGTGTTCCTCCCGATATCTACGCATTTCACCGCTACACCGGGAATTCCACGCACCTCTCCCATACTCCAGCACCACAGTTTCGCCTGCAGGCCCTGAGTTAAGCCCAGAGATTTCCCAGGTGCCTTGTGGCGCCGCCTACGCGCCCTTTACCCCCAACAATTCCGACCACCGCTTGCACCCCCCGTCTTACCGCCGCCGCCGCCCCCGCCTC
+
CCCCCGGGFGFGEGGGGGGGGGGGGGGGGGGGGGGGGGGGGGGGGGGGGG:F<FGGCFGGGGFFACFGGGGGDGGGGGGGDGGDGGGGGGGGGGGGGCGGG@:CCEGFGGGE+F7@F,FFED@:FGGG@GGGGGFGG9F+FBEGGGFGGGG8@F;FGG?C6;DGG6@>DCF7CE**4,1@E5:112:2:@,2;<F8A,@=B14C,AC6=6C*=+5<1;):):C5CC5)=*5*93B91**<+3>C)**0*0+*1)/)92*:.)7*1;+9C;C>E3;*:27<>((-((()-.4(837)))-((
@M03506:14:000000000-AKVR1:1:1101:8457:5159 2:N:0:33
CTAGGACTACTCGGGTTTCTAATCCCGTTTGCTCCCCACGCTTTCGCGCCTCAGCGTCAGGAATTGCCCAGAGACCCGCCTTCGCCACCGGTGTTCCTCCCGATCTCTACACATTTCACCGCTACACCGGGAATTCCAGTCTCCTCTGCAATCCTCAAGAATAGCAGTATCGATCGACGTTCTTCGGTTGAGCCGAAGGATTTCACGACCGACTTGCCATCCCGCCTACGCGCCCTTTCCGCCCAGTCATCCCGCGCAACGCTTCCCCCCCCGCTCTTACCGCGGCTGCTGCCACAGAGCT
+
CCCCCGGG9FGGDGGGGDFGGGGGGGGGGGCGGGGGGFGFFGGGGGGGGGDGGGGGGGDCGDGGGGFFGGGCGFGGGGGGGGGGGGGGGGGGGGGGGGGGGG7FFGGGGG,FAFAFGGGGDGGDGFGGD@:CF@FGGCG@EFGFGGGDEC,@FGGGFGE,,@DEGGFGGGGC6D:C*CEEBFGFGE5EEGG8?=E8*:*0A+>9>CF*:859CC*<CDFFGC;:353>G3B*>BB/3C7</:33**<*+2+=>D)93(/:)<.9*328?>))))2:*-0<4((-(1(739>)83)*)),()
@M03506:14:000000000-AKVR1:1:1101:12544:5229 2:N:0:33
CTAGGACTACTCGGGTATCTAATCCCGTTCGCTCCCCTAGCTTTCGCGCATCAGCGTCAGGTACGGCCCAGCAAATCGCCTTCGCCACCGGCGTTCCTAGCGATATCTGCGCATTTCACCACTACACCGCTAGTTCCACTTGCCTCTACCGACCTCAAGTCAACGAAGTATCCGATGCACGATCACAGTTGAGCCGTGACTTTTCACATCGGACTTTCGTACCCGCCTACGCGCCCTTTACGCCCAGTGAATCCGGATAACGCTCGCCCCCTACCTCCCCCTCCGCCCGCTGGCCCGTCGG
+
CCCCCGGGGGGGGGGGGGFFFGGGGGGGGGGGEFEGGGGGGGGGGGGGGGDGGGFDGGGGGGGGFEGEGGGGGGGFGGGGGGGCGGGGGGGGGGGGGGGGGGGGGGGGGGDGGGGGGGGGGGGGGFGFGGEGCFFGCFFDC,EDFGGFGFCEGGGGGGGDGG;FEG58D:>CDE5BCCCFEGGGEGFG9@EFG68EEECFGCFF?9=@<>DGGGC<7@)*21<F5C@35*)2/5>3379+<*5CD51/<7A894<3*3D+973*1*?5EDGF3C6+0(0*4(((-(-0()(4>:(/))(-(
@M03506:14:000000000-AKVR1:1:1101:19441:5247 2:N:0:33
CTAGGACTACCGGGGTTTCTAATCCTGTTTGCTCCCCTAGCTTTCGTGCCTCAGCGTCAGGAGTTGTCCAGGGACTCGCCTTCGCCACTGGTGTTCCTCTCGATATCTACGCATTTCACCGCTACACCAGGAATTCCGCTATCCCCTCCAGAACTCTAGCCCGCCAGTATTGAATGCAGGCTCTGGGTTAAGCCCAGAGTTTTCACATTCAACTTAGCGAACCGCCTACGCGCCCTTTACGCCCAGTAATTCCGAACAACGCTTGCCCCCCCCGTATTACCGCGTCTGCTGGCACGGAGTT
+
CCCCCGGGGGGGGGGGGGGGGGGGGGGGGGGGGGGGGGGGGGGGGGGGGGGGGGGGGGGGGGGGGGGGGGGGGGGGGGGGGGGGGGGGGGGGGGGGGGGGGGGGGGGGGGGGGGGGGGGGGGGGGGGGGGCGFFGFGFGEDGGGGGGGGGGDGGGFFCBDGDEGGGGGGGGCC9EFGGGFGEFGGGFFGGCGGG5:FFFGFGGF?FFGD799=FF78FB*:<CECDFFFD)1:>ECBG?CEEDGCC+*<C9BF:*9C17F:EF3CFGFGEC>ED**:(*:)(41(31))=)(0(.5<B9:0
@M03506:14:000000000-AKVR1:1:1101:26420:5265 2:N:0:33
CTAGGACTACCCGGGTTTCTAATCCCGTTTGCTCTCCTGGCTTTCGCCCATCAGTGTCAGTGTTGGTCCAGGACGCCGCCTTCGCCACCGGTGTTCCTCCAGATATCTACGCATTTCACCGCTACACCTGGCATTCCGCGTCCCTCTCCCAAACTCAAGCCATCCAGTCTCAGACGCAGTTCCCCGGCTAAGCCGCGGGATTTCACGTCCGACCTAGTTGGCCGCCTACGCGCCCTTTACCGCCAGTACTTCCGAATACCGCTTGCCCCCCACGGCTCACCGCGTCTGCGTGCCTGGAGTG
+
@CCCCECGFGGDCFC7BFAFFFFCFCFEFFGGGG,CFF8F8FFFGGG,CEFGGGGGFFAFGGGGFGEAFFFFGGGG+@CFEE@FG>FFGGGGCFGGGC9?FFDB<FFGGFGGCGCEFA9EFCE:FCG8?FF,=<,CCFGGFCEEGG8,68@8==,=9,BF?FFG6D?F,3;;E7EBEEGECFC,DED**6D7,D8*/?8***++1<****/:=)/902*+*0*:D>D)*1)197)9(9*++*)1)1+*+++1*)1**(20)))/*/+0*)1)0)2*:(*+(,-,((-).)(()()00)4,(
@M03506:14:000000000-AKVR1:1:1101:22146:5317 2:N:0:33
CTAGGACTACACGGGTTTCTAATCCCGTTTGCTCCCCTAGCTTTCGCGCCTCAGCGTCAGTATCGGTCCAGGAAGCCGCCTTCGCCACCGGTGTTCCTCCGGATATCTACGCATTTCACCGCTACATCCGGAATTCCGCTTCCCTCTCCCGAACTCAAGCCCTGCTGTTTCCCGTGCAGTTCCCCAGTTGAGCCGGGGGATTTCACAAGGGACTGACAAGACCGCCTACGCGCCCTTTACGCCCAATGAATCCGAACAACGCTTTAGACCTCAGTATTACCGCGGCTCCGGGCACGGAGTT
+
CCCCCGGGGGGGGGG@FGGGGGGFGFGGGGGGGGGGGGGGGGGGGGGGGGEGGGGGGGGGGGGGGGGGEGGGGGGGGGGGGGGGGGGGGGGGGGGFFFGGGGDGGGGCGGGGFGGGGGGGGCFEGGFFFE7FFGFGGGGGGCCGFGGGFG>C+@DFFFFGGFGGGGGFFCFFGGGE:FCFGGCCECEGGG9:88B5E=E5A5<CC<E+/83>5*3AC4=6CDFDGG))*/5=DE>38*/+*//59C*)3CC69>C970*:BE)**++)+)*0)*0++)*368;B>40)4),(03(*0)(((
@M03506:14:000000000-AKVR1:1:1101:19671:5352 2:N:0:33
CTAGGACTACCGGGGTATCTAATCCTGTTTGCTCCCCACGCTTTCGCGTATCAGCGTCAGTATCCGACCAGGGGGCCGCCTTCGCCACAGGTGTTCCTCCCGATATCTACGCATTTCGCCGCTACACCGGGAATTCCACCCCCCTCTCCGGTACTCTAGCTGGCCAGTTTCATGCCTCTTTCCTCGGTTGAGCCGGGGGATTTCACACATGACTTAACAAACCGCCCACACGCCCTTTACGCCCAATGATTCCGAACAACGCTTGCACCCTCTGTATTCCCTCCGCTCGCGGCACAGGGTT
+
CCCCCGGGGGGGEGGGGGGGGGGGGGGGGGGGGGGGDCGGGGCFGGGGFGCF<FGGGGGEGGFGGGGGGGFGGDGGGGGGGGGFGGGGFGGGFFGEFDFAFC7FGGGGGGFE+FFFGGGGDF>FF9<FGCF7<FFFF;CFGGGGGGF,?BEC8=C99CGGG0,==EGCC9F?EE9++2<CCECE;18A81+??CEG=E52;999CFCCGDFFG*9AF7*<7>9C<))7A<35)555?FF?87DDC**9+039BF7D<(7C3>5/95+96>7))92<+67+5)((-41)-)(-)-4*.)-((
@M03506:14:000000000-AKVR1:1:1101:13226:5356 2:N:0:33
CTAGGACTACCCGGGTTTCTAATCCCGTTTGCTCCCCTAGCTTTCGCGCCTCAGCGTCAAGAATGGGCCAGGTAGCCGCTTTCGCCACTGGTGTTCCTCCCGATATCTACGCATTTCACCACTACACCGGGAATTCCGCTACCCTCTCCCACCTTCCAGCCGATCAGCTTCCGATGCAATTTCCCAGTTAAGCCGGGAGCTTTCACATCGGACTTGACCAGCCGCCTGCGCGCTCTTTACGCCCAGTAAATCCGGACAACGCTCGCCACCTACGTATTACCGCGGCTGCTGGCACGGAGTT
+
CCCCCGGGGGGGGGGGGGGGFGGGGGGGGGGGGGGGGGGGGGGGGGGGGGDGGGGGGGGGGGGGGGFGGGGGGGGGGGGGGGGGGGDGFGGGGGGGGGGGGGGGGGGGGGGDGGGGGGGGG?BFFFFGGGGCFGGBFEGGGCF?FGFGGGGGGGGGGGFGGCEEGGGGCCFGDE5>?9,D;EGG?;FFFGF,DGGEGCCEFGFGGGG?F1/*>DCFCF;?CGGGDD5FC95CG3>3):BF*:3D*/<=9C716575C05C)7)19EG@EF549C*<24*0-8639(()(/5(84)/.)1,.
@M03506:14:000000000-AKVR1:1:1101:18027:5384 2:N:0:33
CTAGGACTCCCCGGGTTTCTAATCCGGTTCGCTCCCCTAGCTTTCGCGCATCAGCGTCAGGTACGGCCCAGCAAGTCGCCTTCGCCACCGGCGTTCCTAGCGATATCTGCGCATTTCACCGCTACACCGCTAGTTCCACTTTCCTCTACCGACCTCAAGTCAACGCAGTATCGGATGCACGATCACGGTTGAGCCGTGACTTTTCACATCCGACTTGCGTAACCGCCTACGCGCCCTTTCCGCCCAGTGAATCCGGCTAACGCCCCCCCCCTCCCCCTCCCCCCGCCCGCTGCCACGTGCC
+
CCCCCGGG-EFGGGGFGGGGGGGGGGGGGGGGGGGGGG@EFGGGGGGGGGFGGGGGGGDGGGGGGFGGGGGGGCGGGGGGGGGGGGGGGGGGGEGGGGEGGCGGDFGGGGCDEEGDFGGGGGGGGGGFDE<CC7FGGGGGG,EGGGGAFG@@>EGGGDGCCGGGGGE8=C9B8=5:EECEEEGGGGEEG*:+++?=3:*=9+>CFCCCGGG<:DC8*2)2*9<FDGEF57<E)75C296+C*CDDE569++0977>),*3955))*2.?5C5)9*1:(0*4<(,4(-)45(()()2))(((
@M03506:14:000000000-AKVR1:1:1101:17042:5399 2:N:0:33
CTAGGACTACCCGGGTATCTAATCCCGTTTGCTCCCCTAGCTTTCGCTCATCAGCGTCAATATCGGTCCAGGATGCCGCCTTCGCCACCGGTATTCCTCCAGATATCTACGCATTTCGCCGCTACACCTGGAATTCTGCATCCCTCTCCCGAATTCAAGCCATCCAGTATCGGATGCAGTTCCCAGGTTAAGCCTGGGGATTTCACATCCGACTTCGTTGGCCGCCTACGAGCCCTTTACGCCCAGTCATTCCCAACAACGCCTGCCCCCCCCGTATTCCCGCGGCTGCTGGCACGGACTT
+
CCCCCGGG-FFGGGGGGGGGGGGGGGGGGGGGGGGGGGFFGGGGGGGGGGGGGGGGGGGGGFFFGGGGGGGGFFGGGGGGGGGGGGGGGGGGGGGGGGGGGGGGGGGGGGGDEGCGGFGGGDCFGGGGGFFFEGFGGFFGGCGGGG?EFDGCEEGGGGCFFGGGGGGG7AFEC8CEGGGGGGGCD?5FGGGGGF8EC5E>CGGG,:=7<C<<ED5,*260*68C5<>>?C):>>)*(*1>*/9)570*30A?1*:CD(//)))>/@8);5CDD3;8C:492(43099)477()(,*7)((.
@M03506:14:000000000-AKVR1:1:1101:9883:5403 2:N:0:33
CTAGGACTCCAGGGGTATCTAATCCTGTTTGATCCCCACGCTTTCGTGCATCAGTGTCAATATTCGTGTAGCCAGCTGCCTTCGCAATTGGTGTTCTATGTCATATCTAAGCATTTCACCGCTACATGACATATTCCGCTGACCTCCACGGCATTCAAGATTGATAGTATCAATGGCAGTTTCCAAGTTAAGCCTGGAGATTTCACCACTGACTTACCAACCCACCTACGCACCCTTTAAACCCAGTGAATCCGGCTAACGCTTGCACCCTCCGTATTACCGCGGCTGCTGGCACGGAGTT
+
CCCCCGGG9EGGGGGGGGGGGGGGGGGGGGFGGGGGGGGGGGGGGGGGGGGGGGGGGGGGGGGGGGGGGGGGGGGGGGGGGGGGGGGGGGGGGGGGGDGGGGGGCFFGGGGGGGGGGGGFGGGGGGCFGGGGGGGGGGGGGGGGGGGFGGGGCEGGGGG8EEG?FGGGGGGGGGGFGGEFGGGFCCFGFFDFAGDFGG8@FGFFGCDEFFGFGGF9F7BG>CDGG7A6A9B749*?:FCGGGF*C5AAGDGB;A)):1F6>BE**;96<=*5;3C8CEFF<799B0(784227(,1)0224
@M03506:14:000000000-AKVR1:1:1101:18985:5404 2:N:0:33
CTAGGACTACACGGGTTTCTAATCCCGTTCGCTCCCCTAGCTTTCGCGCCTCAGCGTCAGTGTCGGCCCAGCAACCCGCCTTCGCCGCAGGTGTTCCTCTCGATATCTACGCATTTCACCGCTACACCGAGAATTCCCGTTGCCCCTTCTTCACTCTAGCCCCGCAGTATCGGTTGACCTTTCCGGGTTAAGCCCGGAGATTTCACAATCGACTTGCGGTGGCCGCCTACCCGCCCTTTCCGCCCATTAAATACGAACACCGCTTGCTCCCCCCGCCTCACCGCGGCTGCTGTCACCGCAG
+
CCCCCGGGGFGGFGGGGGCFGGGFGGGGGG;FFGFGGGGGGGGGGGGDGG@F8FCBGGGGGGGGFCFGGGGGGGCGCFGGGEGGGCCEFGEGGGGGG9<EFCEFC@<FFGGCGFGFEFFGGGG7BF=FE7FE7FFA9,8@@CE,DFG84D,@;9FFGE9E69CGD:EGGGGCECE5FF97;7@>/*:/A*2=2,1:5*=CF+>9;+<EFF:5578+77BC37C6<57@57)/1).74>4+3>C*9:**++0**933*,5*07>G*;5FGF*)0)/**()+,.(-((()4<42*).**)(,(
@M03506:14:000000000-AKVR1:1:1101:22377:5455 2:N:0:33
CTAGGACTACCCGGGTTTCTAATCCTGTTTGCTCCCCACGCTTTCGTGCATGAGCGTCAGTGCAGGCCCAGGGGATTGCCTTCGCCATCGGTGTTCCTCCGCATATCTACGCATTTCACTGCTACACGCGGAATTCCATCCCCCTCTGCCGCACTCTAGCCATGCAGTCACAAATGCAGTTCCCAGGTTAAGCCCGGGGATTTCACATCTGTCTTGCAACGCCGCCTGCGCACGCTTGACGCCCAGTAATTCCGATTAACGCTTGCACCCTACGTATTACCGCGGCTGCTGTCACGTACTT
+
CCCCCGGGGGGGGGGGGGGGGGGGGGGGGGGGGGGGGGGGGGGGGGGGGGGGGGGGGGGGGGGGGGGGGGGGGGGGGGGGGGGGGGGDGGGGGGGGGFFFEEFGGCGGGGGDDGFGGGGFFGDFEFGEGGGGGGGGGGGGGGGGGGGFDE@ECGGGFGFDGFF6FFDFGEFG?,5EC9EFGGF9FGGGGDE;F6EEGD***;F71CFFGCC2+@>9>86+/1:=<C3557@EC:@*-1)+**9)95<*+0+//07*/,?F@>EDD*9?E>5:5C8+<.*<9?3(996):42)06)*.)(--
@M03506:14:000000000-AKVR1:1:1101:19468:5460 2:N:0:33
CTAGGACTACTCGGGTTTCTAATCCTGTTTGCCCCCCACGCTTTCGCACCTCAGTGTCAGTATCAGTCCAGGTGGTCGCCTTCGCCACTGGTGTTCCTTCCTATATCTACGCATTTCACCGCTACCCAGGACTTTCCACCACCCTCTCCCCCTCTCTAGCCCGACACTTCTGAACCCAGTTCCCATGTTGCGCCCGGGGTTTCCCCATCCAACCTAACGACACACCTACCCCCGCTTCACCCCCAGTAACTCCGACTAACCCTTCCCTCCTCCGTTGTACCGCTGCTGCCGGCTCAGCAGT
+
@C@CCFGGFGEGGGGGEFFGCCFGGGGGGE,EFGGGGGGGGGCFGGGGGG8E,EFCC<EFGCFFFCGGGFFGF<F:ECDF,@F,BF,C<,,9=649F,CFCFFGFCFAEED@+@CFA9EEG:6++44CF7<+,:C?F9FD,8BEDE3,=D7C+1@D,,7@,=66=++,3,7,33,+4>,@D,,@5,3,77,*5;>;*1**/1,5,00:E<*0+*>+295CC)22*:56C*)//)7C8*/3+2>5)53*++09:5<5)(*+0874*2***0*)))1+*-/<)(,((,57))4(0((9)))(.
@M03506:14:000000000-AKVR1:1:1101:15323:5471 2:N:0:33
CTAGGACTACTCGGGTATCTAATCCTGTTCGCTCCCCACGCTTTCGCTCCTCAGCGTCAGTTCCGGCCCAGAGTGCCGCCTTCGCCACCGGTGTTCCTCCTGATATCTGCGCATTTCACCGCTACACCAGGAATTCCGCACTCCCCTACCGGACTCGAGTCATGGCAGTATCGAGTGGCGTCTCCGAGTTGAGCCCGGAGTTTTCACACCCGACTTGCCAAACCGCCTCCGAGCTCCTTCCGCCCAATAATGCCGAACAACCCCCCCCCCCTACGCCTTCCCGCGGCCGCTGGCCCGTACT
+
CCCCCGGGGGGGGGGFGDGAFGGGGGGGGGGGGGGGGGGGGCFCGGGGGGFGGGGGGGGGGGGGGGGDGGGGGFGGGGGGGGGGGGGGGGGGGGGGGGGGGGGGGGGGGGGGGGG9FGGFEGB:FAECDE@AAAFFGGGDFEGDFGGFEE+88CCGGFG6D:C9::BEFFFFEGCEFBEGGGGGGGGDFC;FEFGGGDE5=FE+>+<+=D:CEGCG7>=+697CDD:.*9.215.C(*/+2/9DD5*5+0+//97)1->64))/5*::EDGF)/;**(0+4,(,,(()-.4(.4(*))(((
@M03506:14:000000000-AKVR1:1:1101:13699:5518 2:N:0:33
CTAGGACTACTCGGGTTTCTAATCCTGTTTGCTCCCCACGCTGTCGCGCCTCAGTGTCAGAAACTGCCCAGCAGACCGCCTTCGCCACCGGTCTTCCTCCGGATCTCTACGCATTCCACCGCTACACCCGGAATTCCGTCTGCCTCTACAGTCCTCGAGTTTGACAGTCGGCACGGCCGATCCGGAGTTGAGCCCCGGACTTTCACCACACCCTTATCCAACCACCTACGCGCCCTTTACGCCCAGTGATTCCGGACAACGCCCGCCCCCCCCGTATTACCGCCGCTGCCGGCCAGGCTTT
+
CCCCCGGGGGGGGGGEFGGGGGGGGGGGGGGGGGGGGGGGGGGGGGGGGGGGGGGGGGGGGGGGGGGGGGGGGGGGGGGGGGGFGGGGGGGGGGGGGGGGGGGGGGGGGGGGGGEGGGGGGG7FGGGGGGEGGGDGGGGGGFGGGGCFGGGGGGGGGGG,@FGGGGCGGGGGCGGGEGGCEGDCG8CEGGGFGGGGGGEE5CF?FFFC7*>DG3?@FD*<*2CE:D4??CE:DFFCBC=F*5CC*:CF9?7@FFD*)(/75>3/9:*.:>C.8)2/0.8FD0(((,()4),,>((*0.(((
@M03506:14:000000000-AKVR1:1:1101:8420:5535 2:N:0:33
CTAGGACTACTAGGGTATCTAATCCCGTTCGCTCCCCATGCTGTCGCGCTTTAGCGTCAGGTACGGCCCAGCGTGTCGCCTTCGCCACTGGTGTTCCGCCGGATCTCTACGCATTTCACCACTACACCGGGAATTCCGCTACCCTCTCCCACCTTTCAGCCGATCAGTTTCCGATGCAATTTCCCAGTTAAGCCGGGAGCTTTCACATCGGACTTGACCAGCCGCCCGCGCGCTCTTTCCGCCCAGTAAATCCGGACAACCCTCGCCACCCACGTACTACCGCGGCGGCTGGCGCGTAGTT
+
CCCCCGGGFGGGGGGGGGGGGGGGGGGGGGCGGGGGGGGGGGGGGGGGGGGGGGGGEGGGGGFGGGGGGGFGGGGGGGGGFGGGGFCFFGGGGFGGFGGGGGGGGGGGGGGGGEGGGGGGGGGGGGGGGGD7FFGGGGGDGGFE6C8@DFGGGCDFGGGGGGECECECFFFGGGCEG9CFCEFGGGGFGGF?FGGDECGGGGGGGG?+7C35E3C+;CFG*8FCG5)0:/7:73>C2F*<:EDD3=C4C<+9))17C6CC)7FF<EG3E7*071;**47E7(2-,71)1)(-5(()0)((.
@M03506:14:000000000-AKVR1:1:1101:13225:5535 2:N:0:33
CTAGGACTACCCGGGTTTCTAATCCCGTTCGCTCCCCTAGCTTTCGCGCCTCAGCGTCAGTGTCGGTCCAGCAACCCGCCTTCGCCGCAGGCGTTCCTCTCGATATCTACGCATTTCACCGCTACACCGAGAATTCCAGTTGCCCCTTCCGCACTCTAGCCCCGCAGTATCAGTTGACCTTTCCGAGTTAAGCCCGGAGCTTTCCCAACTGACTTGCGGTGGCCGCCTACGCGCCCTTTCCGCCCAGTACATCTGAACAACGCTTTCTCCCCCCGTCCTACCCCGGCTGCTGTCACGCAGG
+
CCCCCGGGGGGGGGGGG@FCGGGGGGGGGGGGGGGGGGGGGGGGDEGGG@CFFEGEFGGGGDFGGGGFGGGGGGGGGGGGGGGFGGEGBFGGDFEGGC??EB@,ACFGFGGGGCEGGGGGGGGDG=FGCFBFBD,CFG;D;FGGGGGGGGEGGGGGDF9F8CECEGG1=<FFGG9FGGGG9>CEGGGGEG9,21C=5=E*=79C+=C*:C<FFF797D5E3)2*7C53CG>:7@@D(>6+2*7<7/87++3****2*(00.)0/9/<*3*0)87C**(0<2((-1097(8)8*,6:5)(((
@M03506:14:000000000-AKVR1:1:1101:20647:5611 2:N:0:33
CTAGGACTACACGGGTTTCTAATCCTGTTTGCTCCCCACGCTGTCGCGCCTGAGCGTCGGTAACGGGCCAGTGAGCCGCCTTCGCCACTGGTGTTCTTCCGAATATCTACGAATTTCACCTCTACACTCGGAATTCCACTCACCTCTCCCGTACCCAAGTCCTCTAGTCCCAACGGCCATTCCAGGGTTGAGCCCTGGGCTTTCACCCCTGCTTTCAAGGACCGCCCGCCCGCTATTTCCGCCACTTAATCCCGACCAACCCTACCCCCCTTCGTCTTACCCGTGCTGCGCGCACGAACCC
+
CCCCCEGGGGGEEGGGEGFGEGGAFGGGGGAFFGGGGGGGGGCFGGGGDGEFFFGGGG@EGGGGGGGGGEGGGGGGGGGGCEFGGCE7FGCGD<:FGAEB7?BCGGGGGGCCEFCFG9FFFGDFGGGAF:F@:CFFF9F;>EGD,@9D,D+@ECCGGG6DFC@D<A,@D,DF:385@@:,5>=,2DEC6E@7::>,=::/,*><,49?58*1+25+++164;F*/9))*)0*1))/)2*3*19)*3+*+:+8:)*)9(9A3.)*1**0C5)))*2*;(*<(5(((4:4)0(,0(()0.(((
@M03506:14:000000000-AKVR1:1:1101:19715:5654 2:N:0:33
CTAGGACTACTCGGGTTTCTAATCCTGTTTGCTCCCCACGCTTTCGCGTCTCAGCGTCAGTATCCGACCAGGGGGCCGCCTTCGCCACAGGTGTTCCTCCCGATATCTACGCATTTCACCGCTACACCGGGAATTCCACCCCCCTCTTCGGTACTCTAGCTTGCCAGTTTCATGCGTCGTTCCCCTGTTGAGCCGAGGGATTTCACACATGACTTAACAGACCGCCTACACGCCCTTTACGCCCAACGATTCCGAACAACGCTTGCCCCCTCCTTCTTACCGCGGCCGCTGGCCCCTCGTT
+
CCCCCGGGGGGGGGGGGGFGGGGGGGGGGG8FFGGGGGGGGGGGGGGGGGEFGGGGGDCGGGGGGGGGGGGGGDGGGGGEGGGGGGGGGFGG@GGGGGGGGGGGGGGGGGGGGGDGG9FGGGEEGGGG@CF+=DGAFGGGFEGGEGF9;DEE87@FFGGGGGDGG,B2,BFF,9B=7CEEGGCBF*C6@CC78?ECGCE5@5A?+A0<EGGFCFG+:C6ED*CE)C>7E4<=C)0720*<;:)977*)*/*19953C0C5@B)>1A+0;7).)2<@C:*0.(3;(1()4)02;04)))-((
@M03506:14:000000000-AKVR1:1:1101:17218:5654 2:N:0:33
CTAGGACTACCCGGGTTTCTAATCCCGTTTGCTCCCCTGGCCTTCGTGCCTCAGCGTCAGGAACTGTCCAGAGACCCGCCTTCGCCACTGGTCTTCCTTACGATATCTACGCATTTCACCGCTACACCGTAAATTCCAGTCTCCTCTCCAGTCCTCAAGCACGGCAGTATCGAATGCAGTTTCGGAGTTAAGCCCCGAGATTTCACACCCGACTTACCGCGCCGCCTACGCACCCTTTACGCCCAATGAATCCGAACAACGCTTGAGACCTCTGTATTACCGCGGCTGCGGGCCCAGAGTT
+
CCCCCGGG9FGGGGGGGGGGGGGGGGGGGGGGGGGGGGGGGGGGGGGGGGDGGGGGGGGGGGGGGGGGGGGGGGGGFGGGGGGGGGGGGGGGGGGGGGGGGGGGGGGGGGGG:FGFFGGGGGGGGGGGGGGGGGFGGGGGFFFGDGFGGGGGFFFGFFDGFGD>GCE8DCG+D,D?FC7@C;CEGCEGGGFGFGGGGGGDCC;<EGGGGGGGGDC;FGFDD5<>3<=3C<>C><><,9=FE5DDGC=??@@F?D*>3(0/5>537C+7+)*97C<@F:?C)(746>(03)(4)(4*))(6.
@M03506:14:000000000-AKVR1:1:1101:25154:5655 2:N:0:33
CTAGGACTACTGGGGTTTCTAATCCTGTTTGCTCCCCACGCTTTCGCGCCTCAGCGTCAGTATCGGGCCAGTGAGTCGCCTTCGCCACTGGTGTTCCGCCGAATATCTACGAATTTCACCTCTACACTCGGCATTCCACTCACCCCTCCCGAACTCAAGACATCCAGTACCAAAGGCAATTCCAAGGTTTAGCCCTGGGCTTTCACCTCTGACTAAAATATCCGCCTTCCCGCCCCTTAACCCCAGTACTCCCGAGCAACGCTCTCCCCCATCGTATTACCCTCGCTCGTGTACCGCACTT
+
<CCCCGFE@DFFF9CFGGGG@ED<F<FGGFGF,<CCFAFGGEGGAFGGCF@BFGG+F7C7F9FG@@FCE@FGFG@CECE77FG7FFGG,B<EC??99?,=++>BCFD<FB?B<<+:<E@,8EEC??FA,+6?@FFFDAD98,,3,@=+6>86C+,,;@,,3@,@F,:@E,@BF5D,,>C@,,=EF,*2<6>,>,2D:F*A=767>FFCF*0CFDCEC7+,=8+***))0*)*7=5<?G)++0***201+0+))8*)9(2*05)**+0)*))07*2;:(*3)(.346(.().())6*.8(1)
@M03506:14:000000000-AKVR1:1:1101:4794:5691 2:N:0:33
CTAGGACTACCGGGGTATCTAATCCCGTTTGCTCCCCACGCTTTCGCGCCTCAGCGTCAGAACCGGTCCAGCGAGCCGCCTTCGCCACTGGTGTTCCTCCCAATATCTACGCATTTCACCGCTACACTGGGAATTCCACTCGCCTCTCCCGGCCTCAAGCAAAGCAGTTTGGACGGCAGTTCCTCAGTTAAGCCGAGGGATTTCACCATCCACTTGCCAACCCGCCCACCCCCCCTTTACGCCCAATAATTCCGAATAACGCTTGCCCCCCCTGTATTACCGTCGCCGCCTGCCCCGAGTT
+
CCCCCGGGFFFGGGE:FFGGGGGGGGGGGGGGGGFGGGGGGGGGGGGGGGGGGGGGGGGGGGGGGGGGGGGGGGGGGGGGGGGGGGGGGGGGGGGGGGGGGGGFGGGGGGGGGGGGAFCGGDEFGGGGGDGGGDFGGGGGGGGDEGGG?DE6E+@EFFGFFGFGGGGFFGGDGGGC>CGGGGGGG,>:CCGEG6CGGGE5CDDFGGG6=C7CFGF+;FFF*19*/7)8**.*1)7)89@G*7<DD5C)+<0994C57(:<))79*;868))..*3++.*+6(((-((0,)-,).4*)7(-4
@M03506:14:000000000-AKVR1:1:1101:17548:5693 2:N:0:33
CTAGGACTACACGGGTATCTAATCCCGTTTGCTCCCCTAGCTTTCGCGCCTCAGCGTCAAGAATGGGCCAGGTAGCCGCCTTCGCCACTGGTGTTCCTCCCGATATCTACGCATTTCACCACTACACCGGGAATTCCGCTACCCTCTCCCACCTTCAAGCCGATCAGTTTCCGATGCAATTTCCCAGTTAAGCCGGGAGCTTTCACCTCGGACTTTACCCGCCGTCTGCGCGCTCTTTACGCCCAGTAAATCCGGACCACGCTCGCCCCCTACGTATTACCACGTCCGCCGTCCTGTTGTT
+
CCCCCGGGCGGGGGGGGFFGGGGGGGGGGGDGCFCGGGGGGGGGGEFGGG:FGFGGGGGGGGGGGGCCFGFGGGGEFGGGGGGDF?EGGGGGGGGGGFGGGGGDCGGGGGGDCCGFGFGFGGGGGGGGG7C:FFGCDFC+CE>DEGGGEEGGEGFFFFFCFC68CEFFGC;FC**3;FCFEECCF>FCGGC,9FC?****:;C?A1,,2C<)279+;F4+23C5):>)<)5/<)89>C6+1:CCCC@7<C+1)))97(CG)>)7):=)8>55>38++5*26).8((()()-()((2**).(
@M03506:14:000000000-AKVR1:1:1101:13743:5695 2:N:0:33
CTAGGACTACTCGGGTTTCTAATCCGGATCGCTCCCCACGCTTTCGCACATCAGCGTCAGTGTCAGCCCAGCAACCCGCCTTCGCCGCAGGTGTCCCTCTCGATATCTACGCATTTCACCGCTACACCGAGAATTCCAGTTGCCCCTTCTGCACTCTAGCCCCGCAGTATCGGCTGACCTTTCCGAGTTAAACCCGGAGATTTCACAGTCGACTTGCGGTGTCCGCCTACGCGCCGTTTCCGCCCAGTACACACGAACACCGCTTGCTCCCCCCGTATACCCGCGCCTGCTTCCTCGGAGT
+
CCCCCGGGG9AFGGGGGGGFGFGGGGEGGGGGGGGGGFF@FEGGGGGGGGGGGFGDFGFGGDGGFGGGGGGGGFGGGGGGGEGDGGGGGDGGGGGGGGGGGGFGFGGGGGGGGGGGGGGGGGG7=EFGG37=CAFGGGGGFFCGGGGDGGFGFG,>DC;FGG68EGDGFGGCEEDDCFGGGGGGCCE?:,BFC,CEEGECCCCG?FG+3;>3CCE77>5*)/0<*7;3:C)73<D)-*9+01>5DE*)<+<*/0)1)7C*))77C*;@9@*0.1:*/.)+.((-2(-),.()*))*))4(-
@M03506:14:000000000-AKVR1:1:1101:13441:5710 2:N:0:33
CTAGGACTACACGGGTTTCTAATCCCGTTCGCTCCCCTAGCTTTCGCACTTCAGCGTCAGTGTCAGCCCAGCAACCCGCCTTCGCCGCCGGTGTTCCCCTCGATATCTACGCATTTCACCGCTACACCGAGACTTCCAGCTGCCCCTTCCGCACTCTAGCCCCGCAGTATCGGTCGACCTTGCCGGGTTCAGCCCGGAGATTTCACAACCCACGTGCGGCGCCGCCTACGCGCCCTTGACGCCCATTAAACCCGACCAACGCCTCCTCCCCTCTTATCCCCTCTGCTGGCGCGTCCGTCGC
+
A<C<,FFCC<-,@@@@FCEFC<FGEC7;;C;C7F+C@@<8,,C@ECFEGE@FFFGEFEGGGFE<9<<<FFGGGFCFDCEG>:F@GFGG+@>F4+B?F,:B++B,ABGGFG+4+8+@E9F97F>4FBD::7+3><=>F9B,36@3=E+,6,83+@3,,7,7D9348>8*25;C@;*=*1?CC,,,***:C*;++=**/7**0;CC+<+<29*12/2**9)2/9CCCG:):<E*)))1.**<**97**+/2++)0<))1(**)))2/885@)9)8*0:0)/<((((.).)()-1)(())).((
@M03506:14:000000000-AKVR1:1:1101:12806:5725 2:N:0:33
CTAGGACTACCCGGGTATCTAATCCCGTTTGCTCCCCTGGCTTTCGCTCCTCAGTGTCAGTGTTGGTCCAGGATGCCGCCTTCGCCACCGGTGTTCCTCCAGATATCTACGCCTTTCACCGCTACACCTGGAATTCCGCATCCCTCTCCCAAACTCAAGCCATCCAGTATCAGACGCAGTTCCCCGGTTAAGCCGAGGGATTTCACGTCTGACTTAGCTGGCCACCTACGAGCCCTTTACGCCCAGTAATTCCGACCACCGCTTGCCCCCCCCGCTTTTCCGTGGCCGGTGGACCGGAGTT
+
CCCCCGGGGGGGGGGGGGGGGGGGGGGGGGEGGGGGGGGGGGGGGGG:FGGGGGGGGGGGGGGGGGGGGGGGDFGGGGGGGGGGGGGGGGGG>FGGGGGGGGGGGGGGGGGG+EFGGGGGGGCEGGGGFGFFFFGGGGGGGGGGGGCFFCECGGGFFGGGFGGGGF93D,EFAFDGGECGGGCDFGGCEGG9FFEC8?EGGFCEGGGGC<*+BC9B@GFDCDG6F5);E9:55>80=F6<?EC3*7<*7<C8F)*)94**0)07*CF6@)).5)**/,*3<(.(,-,)(0(-).37>)14(
@M03506:14:000000000-AKVR1:1:1101:23596:5753 2:N:0:33
CTAGGACTACTCGGGTTTCTAATCCCGTTTGCTCCCCTAGCTTTCGCCGTTCAGCGTCAATGTCGGTCCAGGATGCCGCCTTCGCCACCGGTATTCCTCCAGATATCTACGCATTTCACCGCTACACCTGGAATTCTGCATCCCTCTCCCGAATTCAAGCCATCCAGTATCCGACGCAGTTCCCAGGTTAAGCCTGGGGATTTCACGTCGGACTTTGTTGGCCGCCTACTGGCGCTTTACGCCCAGTAATTCTGACCAACGCTTCCCCCCCCCGCACTACGCCGGCTGCTGCCACGGCGTT
+
CCCCCGGGGGFG7FGFGGGGGCGGGFGGFCEGFGGGGGGGGGGGGEGGGGEGGGFGGGGGGGGGGGGGGFGGFF@GGGGGGCEFGGG=FFDGGFGGGGGGGGGGFGGGGGG7+CFGGGFFEC=FF9FFGGGGGGGGA<FFGF8>FEGGFGEGG6EGEE9FGG9FDFFGGGGFE>689:CEGGGEAF>FC=>EGF,8DC>;EGDFCCC8EGC4*75+;@)01C<=D8A>FCFG*)27476+/:775*2/+<+/**:**31=3)8**+25E>C@>)*/*()2((-(499),)4)..)98)(,,
@M03506:14:000000000-AKVR1:1:1101:20186:5762 2:N:0:33
CTAGGACTACCCGGGTATCTAATCCCGTTTGCTCCCCTAGCTTTCGCGCCTCAGCGTCAAGAATGGGCCAGGTAGCCGCTTTCGCCACTGGTGTTCCTCCCGATATCTACGCATTTCACCACTACACCGGGAATTCCGCTACCCTCTCCCACCTTCCAGCCGATCAGTGTCCGATGCAATTTCCCAGTTAAGCCGGGAGCTTTCACATCGGACTTGACCAGCCGCCTGCGCGCTCTTTACGCCCAGTAAATCCGGACAATGCCGCCCACCTCCGTATTACCGCGGCTGCTGGCTCGGCTCT
+
CCCCCGFGGGEFE7@FGCFFF@FGGCCGDF7@FGEDCFGEFGGGGGDGGGCBE@FCCCC7CA,FFFDF<FFGGCCEFG7:FGG,CBFCF<=FFGEGGAF@B:FFEC<,5?7FEE+5FAF9FFEGGGGGE>:+>,A?FDFGGE8EDE@F?ECD+1=@DF;D>7E>E+:F,@EFED8*@,,3?;F?FC,<;6;DFD*?C5:?CF@,;CCC<D/5>DCC*2=64*2=CDEFGC5*1)8F):*3*:)9C*0/0:</6>D*90*+*))))22.*<*)8<;*8(*3)(49(,()(0,8>())0)((.
@M03506:14:000000000-AKVR1:1:1101:17813:5786 2:N:0:33
CTAGGACTACCCGGGTTTCTAATCCCGTTCGCTCCCCTAGCTTTCGCGCTGTCAGCGTCAGTGTCAGCCCAGCAACCCGCCTTCGCCGCAGGTGTTCCTCTCGATATCTACGCATTTCACCGCTACACCGAGAATTCCAGTTGCCCCTTCTGCACTCTAGCCCCGCAGTATCGACTGACCTTTCCGGGTTAAGCCCGGAGATTTCACAATCGACTTGCGGTGTCCGCCTCCGCGCCCTTTACGCCCAGTAAATCCCAACACCGCTTGCCCCCCCCGTATCACCGCGGCTGCTCGCCCGGAG
+
CCCCCGGG9FGGGECFCFGGGGGGFGEFGGGGGGGGGGFGGGGFGGGGGGDFGDGGDGGGGGGGGGGGGGFGGDGGFGGGGE@F@FGDG7FCFFFFGGFFCFE8E8FGGFGGE:FFEFFGGGGCFG@DFGGD+FFGGGGFFFEGGGFFGGFFG7<,DF9@FFFGEG5>E9>FGDDC98FGFFFGGEGGG*BF9C:CGE55*2CGFFFD9CF56<=*;:;59)*<>3>EE*)*173>>D:8095<7=*)0++9*17*28DC)8)95:*.+915.CC**,8*).8(1,-0-><)*-1)050((
@M03506:14:000000000-AKVR1:1:1101:24135:5815 2:N:0:33
CTAGGACTACCCGGGTTTCTAATCCCGTTCGCTCCCCTAGCTTTCGCACTTCAGCGTCAAGAACAGGCCAGGTAGTCGCCTTCGCCACTGGTGTTCCTCCCGATATCTACGCATTTCACCACTACACCGTGAATGCCACTACCCTCTCCTGCCTTCCAGTCGATCAGTATCGACTGACCCCCCCCCTTTGAGCCTGGGGCTTTCACACCTGCCTTGACCTACCGCCCGCCCCCTCTTTACGCCCAGCAACTCCGGACACCGCTGCTCCCTACGGCCTTACGCGGTATCCGGGCATGTGGTC
+
CCCCCCFGFEFFCEEF-@@F<FGGG<;FFGGGGCG@FGFGGGGGGCCFGEFGG9FEGGGGFACEFCC@CE@CED<CF@@CCCG7FEFCFFGE@FGF,BC?@+CCGEDG9BDFDFGFGGFGD7E=FF<98464+E,?<CFF=@EFDF,>8,6@D,E98E9:>@6+@C933=D+++3+249<+@7CC**;6,@*2,,=*5CE*90;54<C/*;*271+***4****2))):))110)9)**2/1/1***0*0+*)0)*)(*2.5>/1+0);)*0)***2)9C(1((((-*))((7(,***).)
@M03506:14:000000000-AKVR1:1:1101:8052:5821 2:N:0:33
CTAGGACTACACGGGTTTCTAATCCGGTTCGCTCCCCTAGCTCTCGCACTTCAGCGTCAGTGTCAGCCCAGCAACCCGCCTTCGCCGCAGGTGTTCCTCTTAATATCTACGCATTTCACCGCTACACCAAGAATTCCAGTTGCCCCTTCTGCACTCTACCCCCGCAGTATCGGTTGACCTTTCCGGGTTAACCCCGGAGATTTCACAATCGACTTCCGGCTGCCGCCTCCGCGCCCTTCCCGCCCCGTAACTCCGAACAACGCTTCCTCCCCCCGCACCACCGCCGCTGCTGCGCCGGCTG
+
CCCCCCCFFF-CCE>C-CECE,FCA@+@:F+CCFGDFE,,;F,6@CE@@FEFFEC@@B7@CC9CE9F@FF8C@,C<CE:=@BEDEGD@+=CCF?CAGDGDFD,C?EFF9F+CFC=?FB?F++4CFEF,+6,,,,,9DD,C;,CDGF?3D,6@=EGFEF,@>DGCCC@E7,;3@*:>7DC9;<CDC587C8,,4;BEC*?**2+>;@+99>**:8*+2:)*)277<<B3*97:/).7,*)02*99C*/0****96*//-)0)00**/<*<?55>D***(0*,,(3((3)(),4*-2*)0((-
@M03506:14:000000000-AKVR1:1:1101:16455:5841 2:N:0:33
CTAGGACTCCCAGGGTTTCTAATCCCGTTTGCTCCCCTGGCTTTCGCTCCTCAGCGTCAGTCGTGGTCCAGGATGTCGCCCTCGCCACCGGTGTTCCTCCAGATATCTACGCATTTCACCGCTACACCTGGAATTCCGCATCCCTCTCCCACACTCAAGCCAACCAGTATCAGACGCAGTTCCCCGGTTGAGCCGAGGGATTTCACGTCTGACTTAGTTGGCCGCCTACGAGCCCCTTACGCCCCGTAATTCCGAACAACGCTTGCTCCCCCCGCATCACCCCGGCTGCCGGCCCGGCGTT
+
CCCCCGGG-EGGGGGFGGGGGGGGGGGGGGGGGGGGGGGGGGGGGGGGGGFGGCFGGGGGGGGGGGGGGGGGDGGGGGGGGGGGGGGGGEGGEGGGGGGGGGCFGGGCGGGGGGGGGGGGCGG@GGGGGGGFDGGGGGGGGEGGCGGGGGCF>8EGGGGGGGGGGGGGEGGGFGGGGGG:,AFGGGGEDEDCCFG5EEGECGGGGGGGEFGGGGGGDF+=>FGC5DE)29.AD>.*,5)88CDD):*>5896=6*1)(*/.5)/5@08@FG:B5*1;(7C((-(,32)(),-)(3DB504(
@M03506:14:000000000-AKVR1:1:1101:10191:5890 2:N:0:33
CTAGGACTCCTCGGGTTTCTAATCCCGTTCGCTCCCCTAGCTTTCGCGCATCAGCGTCAGTGTCGGCCCAGCAACCCGCCTTCGCCGCAGGTGTTCCTCTTGATATCTACGCATTTCACCGCTACACCAAGAATTCCAGTTGCCCCTTCCGCACTCTAGCCGCACAGTATCAGTTGACCTTTCCGAGTTAAGCCCGGAGATTTCACAACTGACTTTCGCTGGCCCCCTACGCGCCCTTTACGCCCCGTAACTCCGAACAACGCCTCCCCCCCCCCTATTACCGCCGCTGCGGCCACGGAGG
+
CCCCC@EF<@<FGG7FGGGGGGGGGD@FFD7B;FGGGG8E@@EFGEEGGE7EFCFC@FEEFCFFE:FGG:<CCFGGGFGGGCF<C@+C@FG=FGGGE<FFEEBFEFCFGEBF7FFCF9FF@EGCGFFGF,><CF9BF,CFGFGGCF=>?FCGE6+@BD,;DGG5CCF3<;FDCCFC79CGCCGBE5*4;@,,?EFEE5**A><@+@:?C*2*<F91+*0:33<E*::B*57=/579><)+<*77)*/8=8**09C)/4)07)))**15/<DB7)***)*+.436(29>17(-.4(/)),((
@M03506:14:000000000-AKVR1:1:1101:5160:5907 2:N:0:33
CTAGGACTACCCGGGTTTCTAATCCTGTTTGCTCCCACGGCTTTCGTTCCTCAGCGTCAGTATCCGTCCACAGAGCCGCCTTGGCCACCGGTGTTGCTCCTGATATCTACGCATTTCAGCGCTACACCAGGCATTACACTCCCCTCTCCGGTACCCAAGTCCACCAGTATCTAACGCAGTTTCCCACCTGACCAAGGGGAATCCACTCCGAAATTAGCGGACCGCCTACTCGCCCTTTACGGCCAGTAATCGCGAAGCACGTTAGCTCCCGATGTTTGACCCCCGCCGCTGGCAGCGAGGC
+
<@C@,;EF@<DE@+6FF;,E<CD,C<6,CCAF,,6<,;@FG+@FEGG,,,,,6C@FFGDFEFG96,C,@:,,C@EE<++8@=,,,C=,B=C=B=F8,E<F@E9?AFF<?B@7+=:CA,,?68?F>F,:B,@+AA,,,?=,,,8BFC,,D==E8+,,,+,3@,,@,@87;:C,,,7@7>CEC,2E<E,*37,,,,,4*****3,,28,,4/:8**,,2*)*7):EDD5)6*):)8>)2*63A*5>D5@4F<+.0))))(*:).05*++1<0))0**+3(1<)(-,,(,)()-(0((*)0(((
@M03506:14:000000000-AKVR1:1:1101:6807:5909 2:N:0:33
CTAGGACTACTCGGGTTTCTAATCCCGTTTGCTCCCCTGGCCTTCGTGCCTCAGCGTCAGGAACTGTCCAGAGACCCGCCTTCGCCACTGGTCTTCTTTACGATATCTACGCATTTCACCGCTACACCGTAAATTCCAGTCTCCTCTCCAGTCCTCAAGCACGGCAGTATCGAATGCAGTTTCGGAGTTAAGCTCCGAGATTTCCCACCCGACTTCCCGCGCCGCCTACGCCCCCTTTACGCCCAATGAATCCGACCAACGCTTGAGACCTCTGTCTTACCTCGCTCGTCGCCACAGACTC
+
CCC@CGGGGGFGDDGFGGGGFGGGGGGGGGFGCGGGGGGFGGGGGGGFEG9FCCGCFGGDGGGGGGGGGFGGGGGGGGGFGFGGGGEGGFGGGGGGGGGEFGFGGGGFGGGGGEGFFCFGGGCFGGGGGFF+AEEGGGGGGGGGGGGGGGGGDGGG9FGGFGGGDCED9=FCE88DG,A;@:EB8+CC8@EAD@3@@5C5FGCA,=CGGG4>C5=,*98C):5ECD:3C7>*1=DC76*<*:5CD5;@93+96.1)93*7)7)*1*+)3.*)**2++66:7).4(((),)(,<06*)/(.)
@M03506:14:000000000-AKVR1:1:1101:20211:5911 2:N:0:33
CTAGGACTACTCGGGTTTCTAATCCCGTTTGCTCCCCTGGCTTTCGCGCCTCAGCGTCAATACCGGTCCAGGATGCCGCCTTCGCCACCGGTGTTCCTCCAGATATCTACGCATTTCACCGCTACACCTGGAATTCCACATCCCTCTCCCGGATTCGAGCCTGTCAGTATCGGCCGCAGTTCCCGGGTTGAGCCCGGGGATTTCACGTTCGACTTAGCAGGCCGCCTACGCGCCCTTTACGCCCAGTACTTCCGAACAACCCTTGCCCCCCCTGTATTCCCCCGGCTGCCGGCACCGTGTC
+
CCCCCGGGGGGGGGGGGGGGGGGGGGGGGGCGFGGGGGGGGGGGGGGGGGCGGCGEGGGGGGGGGCFGGGGG<FFGGGGGGGGGGGGGGG7FGFGGGDFGGGFGFGGGGGGG:F?FGFGGGG7FGEGGFG8FGGCGG<FGGGGGFGGGGGGCCEEEEGDEGGGG<ADDGGGCG*@BCC7C>FCGECDEGGF,CA=:C5C>C4CFFGGG6>C7EDGF+?AFCDDDDG>>GGECDB>D02*<*7C53:AF7<+9?@*9D075))0*20<@CB3.7CC+06/:)(4(,99),.,(81(*0).((
@M03506:14:000000000-AKVR1:1:1101:9051:5917 2:N:0:33
CTAGGACTCCTCGGGTTTCTAATCCTGTTTGCTCCCCTAGCTTTCGTTCCTCAGCGTCAGTAGTGGTCCAGCGCGCCGCTTTCGCCACGGGTGTTCCTGCAGATATCTACGCATTTCACCGCTACACCTGCAATTCCACGCGCCTCTACCACACTCAAGCACAGCAGTTTCGGAAGCAGCCTCTGGGTTAAGCCCAGAGATTTCACTCCCGACTTGCCGCACCGCCTACGAACCCTTTACACCCAGTAATTCCGAACAACGCTGGCCCCCTCCGCCTTACCGCGCCGTCGGCCCCGTAGTT
+
CCCCCGGGCGGGGGGGGGGGGGGGGGGGGG8FGGGGGGGGGGGGGGGGGGGGGGGGGGGGGGGGGGGGGGDG7EGGGGGGGGGGGGGGGGGGGGDGGGFGGGGGGGGGGGGGDGCEFCDEGGGGGFGGGFGDGGFGGGGFGGGGCEG,@9>FFGGGGGFGCFGGGFFCF<C:::8CFGGGGGGEGGFFG7DFGGGGGCFC9CCFGGGGGGG<EGG7CCD=)2>/:DF:6>B5<5BGF46+AEGGCC<9+<+74)9DG05:)))*);8):))5775*A(/62((,1-()()((.(,).)(-4
@M03506:14:000000000-AKVR1:1:1101:4126:5942 2:N:0:33
CTAGGACTACCCGGGTTTCTAATCCCGTTCGCTCCCCACGCTTTCGTGCCTCAGCGTCAGTACTCGGCCAGGAAGCCGCCTTCGCCACCGGTGTTCCTCCTGGTATCTACGCATTTCACCGCTACACCAGGAATTCCGCTTCCCTCTCCGGTACTCTAGCCCGCCAGTTTCCAATGCAGTTCCTGAGTTGAGCCCAGGGCTTTCACATCAGATTTAACGGACCGCCTACGCACACTTAACGCCCAGTGATTCCCAACAACGCTTGCCCCCCCCGTATTACCCCGGCTGCTGCCACGGCGTT
+
CCCCCGGGEFEFGGE@FFGGGGGGGGGGGGGGEGGGGGGGGGGGGGGGGGFGGGGGGFGEGGGGGGGGGGGGFGGGGGEGGGGGGGGGGGGGGGGGGFEFFFFEEFGGGGGGGGGGGGGGDCCCG<BEGFEGFFGGGGGGGGGGGG8@,CD?EEFGCFFCFGGGE5EEE7ECAC;EGE9;DDC9,>8@>FF7:6D5:*:?=4,,,4,,,2=6B2;E7>:EC5DDCDA)ACD*9)8C)*0+;5C5D5+1++399**2>?>5)0.1*;8?F317>D*2837?2(-3((1<:))))).)))17(
@M03506:14:000000000-AKVR1:1:1101:26580:5964 2:N:0:33
CTAGGACTACTCGGGTTTCTAATCCCGTTTGCTCCCCTAGCTTTCGCGCCTCAGCGTCAAGAACAGGCCAGGAAGTCGCCTTCGCCACTGGTGTTCCTCCCGATATCTCCGCATTTCACCACTACACCGGGAATTCCACTTCCCTCTCCTGCCTTCGAGTCGCTCAGTATCGCGTGACCCGCCCCAGTTGAGCCGGGTGCTTTCACACGCGACTTGATCCACCGCCTGCCCGCTCTTCACCCCCACTAACTCCGCACCACTCCTCCCCCCCGCGTCTTGCCGCGGTCGCTCGCCCGTCGTG
+
CCCCCGGGGGGGFCFEFGGG,C<C<AEGFE,C@FFGGG@CFGGGGGGDGE:F<FF7FFEG9<FGGF,CEFF?,6CFCBFGG7FDCF7FB<,EFGGGGF<FGD:F+@EG,EFG7F+C<9,55FAFFFGGDFGC+A,AFAFF==EGAB8D,E3=FE9D++,@EE6EFECF:AF+@>>59DF8*5=*4*1=7>,,?<=*=*47,4+5+<+=*5))*)3<C+:167F*5C))/*)*)0)*5*0++297)/*)+++/)0*1)(*2)0)**2/785).8)/:C1*04(,((((0-0.4>1()8)(4(
@M03506:14:000000000-AKVR1:1:1101:24739:5971 2:N:0:33
CTAGGACTACCAGGGTTTCTAATCCGGTTCGCTCCCCTAGCTTTCGCGCCTCAGCGTCAGGAGTGGCCCAGCCATCCGCCTTCGCCACCGGCATTCCTAGCGATATCTGCGCATTTCACCGCTACACCGCTAGTTCTAATGGCCTCTACCATCCTCAAGCCAACGCAGTATCCGACGCAGTTCCACAGTTAAGCCATGGGATTTCCCGCCGGACTTACGTAGCCGCCTGCGCGCCCTTTACGCCCATGGAATCCGGATAACGCCTGCTCCATACGTCTTACCGCGCCTGCTGGTCCGTCGG
+
CCCCCFGGGGGFFG>EFGGGGCGFGBFGGG@C,8FCCGGDCFDGF,,@:@@,CC<FFE@EFFGGGGGDFGGGGGEGGGGGGGFGD==FGGGG7CEFGG9:EBCG@CAEDE7CEFFGGGGGEFG@CFGGE>+3>CEFF<C9FFGD,,@D9DGFDDFG9D9EF?88C:@8@A@=E:EECCCEC,5,>CEFG@,,,52=A,07,?F6<++/5/7):9*02;>6FGG9)9BB*1)59))91>4<0*1)9*0)2A<9*0979(*3*)73**;)<0*1*2;+*()+.,((3(-.()()0(.*.0(,(
@M03506:14:000000000-AKVR1:1:1101:13245:5981 2:N:0:33
CTCTGACTACCAGAGGGGCTACTAACCTCATCTCCTCTAGCTTTCTTGGCCCCTGAGCGGTAGTAGCACCGCAGTCAAGCGCCTTCGCCATTGTTCTTCTTTACATTCTCTACGCTCATCACCACTCCACGAGTTATTCCTTTCACTCCTACTATCCAGCAGCCTACTAGTTTCGACTCTTTTTTAGTTGATCTGCCTCAATTTTCAACTGCTTATCTGATGACGCATCCTCAGACGTTTCGCGCAGTGTATCCCCACAAAGCTTTTTCCTCCCCCTTCTCCCCGCTCGTGCTGCCCGGGG
+
-A-,,,;-CF-,,-=--+++,,C,6,,6,,,,C,C,,,,,,,,,,,,,,,,9+6,,,,77B+,6,C,,,,6@F+6,,,,,,6@,8FFGE,,,C,C,,CFGGA,,C,9,,C,5,4+4++,9,B,,A,AFG8++++6,,,,4,,,,,@,,74,@,,@,,7,,,,6,,@,@E9,,,,3++++6,,,,3,@,,,,53,,33,44,23,,,@,,+0*2+,,+5+,5+2,*//****,+**2(2851*2):**)++1++3*/*(1*.)2*;++29=>FF>***.)+)).(4(()(0.()))*05-44
@M03506:14:000000000-AKVR1:1:1101:11854:5997 2:N:0:33
CTAGGACTACCCGGGTTTCTAATCCTGTTTGCTCCCCACGCTTTCGTGCCTCAGCGTCAGTATCGGGCCAGTGAGCCGCCTTCGCCACTGGTGTTCTTGCGAATATCTACGAATTTCACCTCTACACTCGCAGTTCCACTCACCTCTCCCGAACTCAAGATCCTCAGTATCAAAGGCAGTTCTGGAGTTGAGCTCCAGGATCTCACCCCTGACTTAAAGACCCGCCTACGCACCCTTTACGCCCAGTGATTCCGTGCCACCCCCGCCCCCTTCGTTTTACTCCCGCTGCTTGCCGCACGGT
+
CCCCCGGGGGFGGGGGGGGGGGGGGGGGGGGGGGGGGGGGGGGGGGGFGGFGGGGGGGGGGGGGGGGGGEGGGGGGGGGGGGGGGGGGGGGGGGGGGGAGGGGGGGGGGGGGFGGGGGGGGGG?FGGGG@FGGEFGGGGFGCFGGGFGGGGGGGGGGGGGFGF=EGEFGGG,EFEEC6+DFGGGGCEGC;=EF9@C?7@?C*DFCGEGGGCCFGGFGGFGGDFE5C>EGD3*/85C5>AF**):*;@A<B9699*57(0<)).)):EEGD)08*2*/,0:))((-((.,)-))(())0(((
@M03506:14:000000000-AKVR1:1:1101:7040:6000 2:N:0:33
CTAGGACTACCGGGGTTCCTAATCCCGTTTGCTCCCCTAGCTTTCGCTCCTCAGCGTCAATGCCGGTCCAGGATGCCGCCTTCGCCACCGGTATTCCTCCAGATATCTACGCATTTCACCGCTACACCTGGAATTCTGCATCCCTCTCCCGGATTCAAGCCATCCAGTATCGGATGCAGTTCCCAGGTTAAGCCTGGGGATTTCACATCCGACTTAGTTGGCCGCCTACGAGCCCTTTACGCCCAGTAATTCCGAACAACGCTTGCCCCCCCCGTATTCCCTCGGCTGCTGGCCCGGCGTT
+
CCCCCGGGGGGGGGGGGGGGGGGGGGGGGGGGGGGGGGGGGGGGGGGGGGEGGGGGGGGGGGGGGGGGGGGGGGGGGGGGGGGGGGGGGGGGCFGGGGGGGGGGFGGFGGGGGGGGGGGGGGGDGGGGGGGGCGGGGGGGGGGGGGFGGGEG8E+EFGGGGGGFGGDFGFGGG**BFGCE;DFGA,:@DFC@FGF>:F>EGCFFE9BFGG*C:<87CFFG<;7CG55AF3ACD>><:F=FECDDG5@F7C7=603*964EEFFG*2<?G>D>33888>*<2)(((,(7,/)(52:3>)4,(
@M03506:14:000000000-AKVR1:1:1101:12943:6010 2:N:0:33
CTAGGACTACTAGGGTATCTAATCCCGTTTGCTCCCCTGGCTTTCGCGCCTCAGCGTCAATGCCGGTCCAGGATGCCGCCTTCGCCACCGGTGTTCCTCCAGATATCTACGCATTTCACCGCTACACCTGGAATTCCGCATCCCTCTCCCGGATTCAAGCCTTCCAGTATCGGACGCAGTTCCCGGGTTGAGCCCGGGGATTTCACGTTCGACTTAGAAGGCCGCCTACGAGCCCTTTACGCCCAGTAATTCCGAACAACGCGTACCCCCCCCGTATTACCCCCGCCCCTGGCCCGGGCTT
+
CCCCCGGGGGGGGGGGGGGGGGGGGGGGGGGGGGGGGGGGGGGGGGGGGGGGGGGGGGGGGGGGGGGGGGGGGGGGGGGGGGGGGFGGGDFFEGGGGFGGGGGGGGGGGGGG>FGFFGGGGGGGGGGGGGGGGGGGFEGGGGGGGGGGGGDC6EGFGGGGGGGGFGCGGGGGGCEGD5ECGGGGGGGGDGGGGECEEGG5?5CE?GGFFGD:=DGGGGFGCC7EDC3>FD>GGFF::4@DEE59**097<:?BFD*>9FCBE./9?56C>GFEDC*:(9C<(((4;0)(),(0(,)))(-(
@M03506:14:000000000-AKVR1:1:1101:12506:6080 2:N:0:33
CTAGGACTCCTCGGGTTTCTAATCCCGTTTGCTCCCCACGCTTTCGCGCCTCAGCGTCAGGAATTGCCCAGAGACCCGCCTTCGCCACCGGTGTTCCTCCCGATCTCTACGCATTTCACCACTACACCCGGAATTCCACCCCCCTCTCTCGTCCTCTAGAAATACAGTCTGGCATAACCTATCCCAGTTAAGCTGGGAGATTTCATACACCACTTGTATCCCCGCCTGCACACCCTTTACGCCCAGTAATTCCGACTACCGCTTGCCACCTACGTTTTACCGCGGCTGCTGTCACTGAGTT
+
CCCCCGGG9FGGGGGGGGGGGGGGGGGGGGGGGGFGGFGEGGGGGGGGGGCGGGGGCF:CFFGGGGGGGGGGGFGGGGGGGCGGGGGGGGGG:FGGGFGGGGGGGDGGGFGGEGCFFFGGGGGEGGGGGGGGG7BCGEGFGGGGGGFGCFE@EEGFF7DFEGEADEFEFFG78D9D7DGGGGGFGGGGGG@DGGGGGCCECC;F,:1BFGF57D;CFDFF+;*/1C:AGGFC7>EG@FBC=5D<*/<*<:+7@F*))(*2))7**;FFC57)0*;88669),-3(,(04?2)/))***,64
@M03506:14:000000000-AKVR1:1:1101:19311:6080 2:N:0:33
CTAGGACTCCCCGGGTTTCTAATCCCGTTTGCTACCCTAGCTTTCGCGCCTCAGCGTCAAGAACAGGCCAGGAAGTCGCCTTCGCCACTGGTGTTCCTCCCGATATCTACGCATTTCACCACTACACCGGGAATTCCACTACCCTCTCCTGCCTTCGAGTCGATCAGTATCGAGTGACCCTCCCCAGTTGAGCCGGGGGCTTTCCCACTCGACTTGAACGACCGCCTGCGCGCTCTTTACGCCCAGTACATCCGGACAACCCTTGTCACCTACGTCTTACCGCGGCCGCCGGCCGGATGTT
+
CCCCCGGG<FGGGGGGGGGGGGGGGGGGGGGGGGGGGGGGGGGGGGGGGGGGGGGGGGGGGGGGGGGGGGGGGGGGGGGGGGGGGGGGGGGGGGGGGGGGGEGECGGGGGGGGGGGGGGGGGGGGGGGGGGG7FGGGFGGGGGGGGGGGFFFGGGGGFFGGGGGGGDFGGGEGGGFFGGGFFGGGFEEFC,>DFCG5C*7=CCF+<9CFGGGGD??C*;;9DG5CGD)A5>*9)./3C?F=ED5**<7+<C@@>3CD6*2)7)97@:*+979<CF**3*<221192()1),(0(()))-()
@M03506:14:000000000-AKVR1:1:1101:5566:6089 2:N:0:33
CTAGGACTACCCGGGTTTCTAATCCTGTTTGCTCCCCACGCTTTCGTGCCTCAGCGTCAGTATCGGGCCAGTGAGCCGCCTTCGCCACTGGTGTTCTTGCGAATATCTACGAATTTCACCTCTACACTCGCAGTTCCACTCACCTCTCCCGAACTCAAGATCTTCAGTATCAAAGGCAGTTCTGGAGTTGAGCTCCAGGATTTCACCCCTGACTTAAAGACCCGCCTACGCACCCTTTCCGCCCAGTGATTCCGAGCAACGCGAGCCCCCTCCGTATTACCGCGCCTGCTGTCTCGAATTC
+
CCCCCGGGGGFGGGE@CBFGGGGGGGGGGGGGGGGGGGGGGGGGGGGGGG<FGGGGGGGGGGGGGGGGGGGGDDFGGGDGEEFGGGGGGGFGGGGGGGGGGGGGGGDGGGGDGGGFGGGGFG9BGFFEF?EG=?FFGGGGGFFG?EEGGFCGCEGGFGGFFFC,@EC,@<DG7CFGGGD?CGGG7;@GGGF7EFG?FC6CFFFFGC9579C*<CFGGGFCC<F549?BG*:*9)8>@G+537<DDG+6+4+0@?3)70DC))0)/:8@G3C>)/;*248C),39-4:@:62)/)6*).)-)
@M03506:14:000000000-AKVR1:1:1101:5311:6112 2:N:0:33
CTAGGACTACCAGGGTATCTAATCCCGTTTGCTCCCCACGCTTTCGCGCCTCAGCGTCAGGAATTGCCCAGAGACCCGCCTTCGCCACCGGTGTTCCTCCCGATCTCTACACATTTCACCGCTACACCGGGAATTCCACTATCCTCTGCAACCCTCAAGACCGGCTGTCTCGATCGACGTTCTCCGGTTGAGCCGAAGGCTTCAACGACTGACTTGCCATCCCCCCTCCCGCCCCCTCACGCCCAGTCATCCCGCCCAACGCCTGCCCCATCTCCCTTCCGCCTCCCGCTGGCACCGGGTT
+
@@@C,FD9-66CF7@CEDE<,ECD,6@C@C7@,CDC6C@:CC;CFC7@@+BC@C@F7:@CFCC<6:<@<FC,,9CD,8CC=CFCEFGCFE@4+8?EAC,B+@C+4,:CEGEFG8,A?EFGFEF++C<,++8>+:3C9A,,,8EGDFF,,C9DDE,=D83<,,+54**4,,7@6:C8*>518D>,2**4/:8,20*:3:5*+0*+39**=1/*0+1+;2;285**9>5)**)*))))(*)1**11**31<F?90.))1(1*.>)9*;80C)*0**+2;))0((((,((),)-4;029;)1,(
@M03506:14:000000000-AKVR1:1:1101:17872:6113 2:N:0:33
CTAGGACTACTCGGGTTTCTAATCCTGTTTGCTCCCCACGCTGTCGCGCCTCAGTGTCAGAAACTGCCCAGCAGACCGCCTTCGCCACCGGTCTTCCTCCGGATCTCTACGCATTCCACCGCTACACCCGGAATTCCGTCTGCCTCTACAGCCCTCGAGTTTGACAGTCGGCACGGCAGATCCGGGGTTGAGCCCCGGACTTTCACCACACCCTTATCAAACCCCCTACGCGCCCTTTACGCCCAGTGATTCCGGACAACGCCCGCACCCCCCGGATTCCCGCCGCCGCTGGCCCGGCACT
+
CCCCCGGGGGGGGGGFFGGGGDFFGGGGGGGGGGGGGGGGGGGGGGGGGGCGCFGGGGGGGGGGGGGGGGFGGGCGGDGGGGGGGGGGGGGGGGGGGGGGGGGGGFGGGG@FCGGGGGGGGGDGGFGGGGGEGGGGGGFGGGGGGGF9FFEGGGGGGCE<CF9DG9C>E55BCEGGG*9*><A:CCEEGDC8CCFGGG=EC6AC+=FEC<DDGGEFGG47*7C*9D5):77/95>5:<49*:<C3*+1+:+9@<C*/(/:)>)//:*7?BCEB7/*2-*04(((-1(04)4()2,)0)(((
@M03506:14:000000000-AKVR1:1:1101:8049:6148 2:N:0:33
CTAGGACTACCCGGGTTTCTAATCCCGTTTGCTCCCCTGGCTTTCGCTCCTCAGTGTCAGTGTTGGTCCAGGACGCCGCCTTCGCCACCGGTGTTCCTCCAGATATCTACGCATTTCACCGCTACACCGAGAATTCCAGTTGCCCCTTCCGCACTCTAGCCCTGCAGTATCAGTTGACCTTTCCGAGTTAAGCCCGGAGATTTCACAACTGACTTGCAGTGGCCGCCTACGCGCCCTTTACCCCCAGTAAATCCGACCAACGCTTGCCCCCCCCGTCTTCCCGCGGCTCCTGGCCCGGCGG
+
CCCCCGGGFGFGGGGGGGGGGGGGFGGFGGFGFGGGGGGGGGGGGGGGGGCFGGGGFGGGGGFEFFGGGGGGFGGGGGGGGGGFGGGGGGDFEGGGGGGGGGFGGDFGGGGGGGGGGFGGDGFGGFGGGEE>FDFGGGGGGCFFDFFGGGGEC>8EC=>CDFG,D,7EFCF,7@EFCEFFGEGGG@CC:@@,DEEDE*:54C=C9EFCEDD7CCCCD4=F*;5>DDFF=C5C)57D6C6+<+95<*1/<++8=FGG)7<C>35*/2*)3)9@BD*;:(<+-.(((,,)(.(.).(/))-,(
@M03506:14:000000000-AKVR1:1:1101:18777:6188 2:N:0:33
CTAGGACTACACGGGTTTCTAATCCCGTTTGCTCCCCTGGCTTTCGCGCCTCAGCGTCAATGCCGGTCCAGGATGCCGCCTTCGCCACCGGTGTTCCTCCAGATATCTACGCATTTCACCGCTACACCTGGACTTCCGCATCCCTCTCCCGGATTCAAGCCTTCCAGTATCGGACGCAGTTCCCGGGTTGAGCCCGTGGATTTCACGTTCGACTAAGACGGCCGCCTGCGCGCCCTTTACGCCCAGTAATTCCGAACACCGCTTCCCCCCTCCTAATTACCCCGGCTGCTGGCCCAGGGTG
+
CCCCC@FDFGGGGDGEGGGGGGGFFFDGGGGFGGFGGGGDEFFGGGGGGECEFGGEGG@CF9FGGGGGGGFF7FFGGDEEGEGGGF:BEG:FEEGGGFCFFFCFGGGGGGGGGGEDFCBFFFGGEFGGGGGF,EFGDECGGGGGFFFGGGGGGG6BCFGGGG94@CEGC7E*C***7BC:DFG?*=*:*:,?<FFG/=?>FGCF7F5;C;5*/5*+0:*19<DCD<@.*9>E3>>)4**3**91*:+*<:CF=;C390*:5>@3*88)/</0)*+006*+),((-76)-/),),45))(.(
@M03506:14:000000000-AKVR1:1:1101:14265:6234 2:N:0:33
CTAGGTCTACCCGGGTATCTAATCCTGTTTGCTCCCCACGCTTTCGCGCCTCAGCGTCAGTCATGGACCAGGATGCCGCCTTCGCCACCGGTGTTCCTCCAGATATCTACGCATTTCACCGCTACACCTGGAATTCCGCATCCCTCTCCCAATCTCGAGCCATCCAGTATCAGACGCAGTTCCCCGGTTAAGCCGAGGGCTTTCACGTCTGACTTAGTTGGCCGCCTACGAGCCCTTTACGCCCAGCAATTCCGAACAACGCTTGCCCCCCCCTCTCTACCGCCGCTGCCGGCCGGGGGTT
+
CCCCCGGGGGGGGGEGGGGGGGGGGGGGGGGGGGGGGGGGGGGGGDGGGGCGGGGGCFCEFFGGGGGGGGFGGGGGGGGGGGGGGGGGGGGGEGGGGGGGGFDGAGGGGGGGDGEGGCGGGGGGGFGGGFGAGECGGGGGGGGGGGDGGGGGGGFF8ECEC,DFGGGGFFFFCGGGG>EGGFGGGGG>ECFCG?5?C5E*,8@9+@*=:;*:CCG?+;++*;DGDC::6*0*1.>F(**<*>C5*:*0*3+**09DD(**)0)11:@?G)>B@1***,*36((-3(()(.,-)(()0),((
@M03506:14:000000000-AKVR1:1:1101:9989:6238 2:N:0:33
CTAGGACTCCTCGGGTATCTAATCCTGTTTGCTCCCCACGCTTTCGCACCTCAGCGTCAGTACCGGGCCAGTGAGCCGCCTTCGCCACTGGTGTTCTTGCGAATATCTACGAATTTCACCTCTACACTCGCAGTTCCACTCCCCTCTCCCGGACTCAAGATTCCCAGTATCGAGGGCAGTTCTGGAGTTGAGCTCCAGGATTTCACCACCGACTTCAGAATCCGCCTACGTGCGCTGTACGCCCAGTAATTCCGAGCCAAGCTAGCCCCCTTCGCACTCCCCCACACCTTGCGACACAGTT
+
CCCCCGGG9FFGGGGGGGGGCAFGGGFFGGFGCFGFGGGGGFGGGGGGGGCGGGGGGGG@FFEFGGDBF:FGGCFGGGGGGGG?FGDGGGFEEGGGGCFGGGGGFGGGFFGDFGGCAFFGAFF9A?FFFFEFFGGGGGGCF,@CFGGGGDE6BEGE8DF=FFGGGGGDEGGEGF5CEEEDCEEFGGGFCF;DFGGGF66*>CFGD?F9*:<4CCC+1@+A7C<7**5)=7F6:8B<(91CC=C35CF*<:+1=<*1/(20)7)2*<F@C:C)01**13)2((-,((()().()(4)))...
@M03506:14:000000000-AKVR1:1:1101:9727:6240 2:N:0:33
CTAGGACTCCCCGGGTTTCTAATCCCGTTTGCTCCCCTAGCTTTCGCTCCTCAGCGTCAATATTGGTCCAGGATGCCGCCTTCGCCACCGGTGTTCCTCCAGATATCTACGCATTTCACCGCTACACCTGGAATTCCGCATCCCTCTCCCAAATCCAAGCCATCCAGTATCGGACGCAGTTCCCCAGTTAAGCTGAGGGATTTCACGTCCGACTTCGTTGGCCGCCTACCAGCCCTTTCCGCCCAGTAATTCCGAACAACGCTTCCCCCCCCCCTTTTCCCCTGGCTGCTTCCCCGGCGTT
+
CCCCCGFG-FFGGGG@CEGGGFGGGGGGGGCFFFGGGGGFGGFGGEGGGGEGCEFGFGEGGGFGFGGGGGGFFDGGFGGGCFGFGEFGGGCC7FGGCFGGDGAEFGGGG9FEFFEAFGGFGGDFGFGGGF8A:FFGGGFEEEGGED8DFGCC899DFFFFGFDFGGGGC:FFEE637:7C9,E?F,:CCDE@G2,>:>C>CCEFGGC4:<<):7C+*;0:**;=3C)5;*0+*5:*/919*:>5**<*+3+*1<*3C09ED35<*<6;83)87)**+./+5((((.,)-9)))..).5(((
@M03506:14:000000000-AKVR1:1:1101:3852:6289 2:N:0:33
CTAGGACTACCCGGGTTTCTAATCCTGTTTGATCCCCACGCTTTCGCGCCTCAGCGTCAGTATCCGTCCAGAGGGCCGCCTTCGCCACCGGTGTTCCTCCTGATATCTACGCATTTCACCGCTACACCAGGAATTCCACCCTCCTCTCCGGTACTCGAGTCCACCAGTATCCAGCGCCGTTCCCCAGTTGAGCCAGGGGATTTCACGCCGAACTTAGCGGACCGCCTACGCGCCCTTTACGCCCAGTAATTCCGAACCACGCTTGCACCCTCTTCCTTACCGCCGCTGCTGGCACCGCGTT
+
CCCCCGGG99FFDGGCFDEGGGGGGEFGGGGGGGFGGGGGGCFFG:FGGE:FFFGGGGEGGGGGCCFDFEFF?EGGGCGGCCG<CBB:FCCFEEDFGFGGGGFG,EFGGGGGEGEF9FGAFFFEECFGGGGGGGGG,5FFGCFCCFBCGC+@:EFGEGEDF9;F68CFEAFFGCFGGGGECG?FGDGGGG,:8ECFFE=5:8FG+=CGFGG<C4+>@>BC)97CDD:):*.*1)81306C=CDG**01<CF*7?9C569557>D/CC?G>9>5*+2064+,((((((02)..:,4*0713(
@M03506:14:000000000-AKVR1:1:1101:12537:6328 2:N:0:33
CTAGGACTCCCCGGGATTCTAATCCCGTTTGCTCCCCTAGCTTTCGCCCATCAGCGTCAGTATTGGGCCAGATGAGCGCCTTCGCCACCGGTGTTCCTCCTGCTATCTACGCATTTCACCGCTACCCCAGGAATTCCCTCATCCTCTCCCATACTCAAGCCAAGCAGTTTGGAATGCCGTGCCCCGGGTGAGCCGTGGCATTTCACATCCCACTTCCCTGATCGCCAACCCGCCCTTTACGCCCCGCGATTCCGCACCACGCTTTCCCCCCCCCTGCTACCTGCGCCGGTGGCCCGTGCTC
+
CCCCCGEF-@<@@@:++CCFDEFE,FFCEG@GG<@C@6,6CA<CC@,,,8EFECFEFG:CC9@FC<FAFF<6<C,:6CCFFCF,,B:?ABD==?4EB9CAF5,B?FFGFGF+@7@5CAFE7FED>,A?+4?+E5?F?C,>FGFGGGGGDG8E,A,3,@=,D@=DFD>EF,,@3@E8E,@CGGG6888*4**,2:8*47*,,04,5<=@8FFGG<C+:5++2+3*:7))2>5*78.).0*<*:D5)**)2**09?/9)2*7>5)**+3*;)))7)*/*.*<2)),31,)(.-15,()))(()
@M03506:14:000000000-AKVR1:1:1101:21189:6330 2:N:0:33
CTAGGACTACTCGGGTATCTAATCCCGTTCGCTCCCCTAGCTTTCGCACTTCAGCGTCAGTGTCAGCCCAGCAACCCGCCTTCGCCGCAGGTGTTCCTCTTGATATCTACGCATTTCACCGCTACACCAAGAATTCCAGTTGCCCCTTCTGCACTCTAGCCCCGCAGTATCGGTTGACCTTTCCGGGTTAAGCCCGGAGATTTCACACTCGACTTGCGGTGTCCGCCTACGCGCCCTTCACCCCCAGCAACTCCGAACAACGCTTGCTCCCCCCGTCTTCCCGCGCCTGCTGGCCCGTAGT
+
CCCCCGGG9FGGGGGGGGGGGGGGGGGGGGGGGGGGGGGGGGGFGGGGGGGGGGGGGGGGGGGGGGGGGGGGGGGGGGGGGGGGGGGGGGGF8FFGGFGGGGFGGGGGGGGGDGGGGGGGGG7FG9FGGFGDEFGGGGFGGGGGGGG8D9DFFGFGCEDF?GG>CGCEC<FGGEGGCF?CGEFGGDDCECF9CFGGGGGDGF7?;FF,027*=D5+;935C*;E9C:8*00C73>D9F)+++19C=5)2;*0=?7C34<*855***/*36C>DDE8835+6:6>>(-)450,)3(15)(((
@M03506:14:000000000-AKVR1:1:1101:21596:6370 2:N:0:33
CTAGGACTACTCGGGTTTCTAATCCCGTTCGCTCCCCCAGCTTTCGCGCATCAGCGTCAGTGTCGGCCCAGCAACCCGCCTTCGCCGCAGGTGTTCCTCTTGATATCTCCGCATTTCACCGCGACACCAAGAATTCCTGTTGCCCCTTCCGCCTCCTCGCCGCACAGTATCAGTTGACCGTTCCGAGTGTAGCTCGGACATTTCTCACATGACGTGTGCTTGCCGCCTACGGCCCTTTTACCCCCAGATAATCCGCACACCGCCTGTCCCCCTCGTCGTACCGCGGCTGCTGGACCGGACA
+
CCC<<CFG-;-C;;EACE9F9E96C<@E@A@C7CCFGG7B8<,CE@C@E7,@CC8FCC:,CEEF7+78@@<,,C,E:+>+,8CCFCFEEG:FFFCFGDGC,955CFFG,A>++@FGFEF<+@++++8A+,8,,,7@<,C33=F9D++,,@8++++6@,@@>*B5C*,65=D@,5<,4B,*68:6**4:*+4+;9C****/+3>++12+++27+*;*2*0+09CC)/)0**)*/0<*(2*+2+29<C8.+3<*189*3()*)))1*/3)<458.**2*(024::B(-1)().,?((*)0,((
@M03506:14:000000000-AKVR1:1:1101:19327:6384 2:N:0:33
CTAGGACTCCTCGGGTTTCTAATCCCGTTTGCTCCCCTGGCTTTCGCTCCTCAGCGTCAATGCCGGTCCAGGATGCCGCCTTCGCCACCGGTGTTCCTCCAGATATCTACGCATTTCACCGCTACACCGAGAATTCCAGTTGCCCCTTCCGCACTCTAGCCCTGCAGTATCAGTTGACCTTTCCGAGTTAAGCCCGGAGCTTTCACAATTGACTTTCAGTGGCCGCCTACGCGCCCTTTACCCCCCTTAAATCCTCCCACCCCTTGCCCCCCCCGTATTCCCGCGGCCGCGTGCCCGGGCT
+
CCCCCGGG-FGGGGGGGGGGGGGGGGGGGGGGGGGGGGGGCFGGGGGGGGGGFGFGGGGGGGGGGGGGGGGGGGGGGGGGGGGGGGGGGGGGGGGGF<FGFFFAAGFGGGGG>=FGG9AFGGGDGCFGGGC7EFGGGFCF;;BF?EF@FG78>==ED9DCDFFCGGCD<:FGGGGFCFGCAFGFGE>CEFF,DF:;11=*<*,4,1=,0B9>FF7,=CFE+57C)185/0):):)97<?97+95)**)0++/9?**0(26)../0*2)3<DEDD8/*3)+)5(,(((.2)(,0435:51-(
@M03506:14:000000000-AKVR1:1:1101:21388:6408 2:N:0:33
CTAGGACTCCCCGGGTATCTAATCCCGTTCGCCCCCCACGCTTTCGTGCCTTAGTGTCAGGAACAAGCCAGTTATCTGCCTACGCCATCGGTGTTCCTCCCAATATCTACGGATTTCACTCCTACACTGGGAATTCCAATAACCTCTCTTGTCCTCTCGCTTAGCAGTTCAGATAATGGACACGAGGTTGAGCCCCGTCATTTCACTACCCGCTTACTATGCCCCCTACGCAACTCTTTCCGCCCATCAATTCCGGATACCGCTTGGCCCCTACGTATGCCCGCGGCCCCTGGCCCCTACT
+
CCCCCGGG9FGGGGGGGGGGFFGGGGGGGG7FGGGGGGGGFGGGGGGGGGGG@FFFGGGGC8FGGFGGGFGGGFGGGGGGGFGEGGDEGGGGGGGGGGGGGGCDGGGFFGFECB@EA9FFGGGCFCGGGFCFFEFCA,EF:EEC=DFGGEDFAEGGG,=EGFD9DFFG=:CFAEFAEF7EFFFC?EEGFFF7DFBEEEG9F+>D,::CG*9*58:5C7+:+0*,/2;)2*./))4>6C+++**:>:*)20+**169*45+9)./9:8)+777>5:8+))+.,,2(2()(),-)((1)0-()
@M03506:14:000000000-AKVR1:1:1101:7786:6412 2:N:0:33
CTAGGACTACACGGGTATCTAATCCGGATCGCTCCCCACGCTTTCGCTCCTCAGCGTCAGATCAGGTCCAGGAAGCCGCCTTCGCCACTGGTGTTCCTCCCGATATCTACGCATTCCACCACTACACCGGGAATTCCGCTTCCCCCTACCTGCCTCGAGCCCGCCCGTATCGCACGACCCCTCCCAGTTAAGCCGGGAGATTTCACGTCCGACGCGGCGTGGCCGCCTACAAGCGTTTTACGCCCAATAAATCCGGACCACGCTCGCCCCCTACGTATTACCGCGGCTGCTGGCACGTAGT
+
CCCCCGGGFGGGGGGGGGGGGGGGGGGGGGGGGGGGGGGGGGGGGGGGGGFGGGGGGGGGGGGGGGGGGGGGGGGGGGGGGGGGGGGGGGGGGGGGGFGGGEGGGGGGGGGGGGGGGGGGGGGGGGGGGCFGGGFGFGGFCEGGGGGGGFGGGGCGGC:CGCEGGGGGGGGGGGGGGGGGG:EEGGGGCG;CFGGGGDGDEFEG+=FCFDCDGGGDD:)11CGGDDF)AF?9FF312>:+C*9CDGEFCFFFFFCD3>):@37*1*:>EFG50>?2+6?:9>0;B(4@>F?B@:7>B>(4(
@M03506:14:000000000-AKVR1:1:1101:21140:6420 2:N:0:33
CTAGGACTACTCGGGTATCTAATCCCGTTCGCTCCCCTAGCTTTCGCGCCTCAGCGTCAGTCTCGGTCCAGAGAGCCGCCTTCGCCACCGGTGTTCTTCCCAATATCTACGAATTTCACCTCTACACTGGGAATTCCACTCTCCTCTCCCGAACTCAAGCCCCCCCGTTTCGCGCGCCGTTCCCAGGTTGAGCCCGGGGCCTGCCCACGCGACAAAATGGGCCGCCTACGCGCTCTTTCCGCCCAGTCATTCCGCACCACCGCCGCCCCCTTCGTCGTACAGCTGCTGCTGGCTCGAAGTT
+
CCCCCGGG9FFGGGGGGGGGGGGGGGGGGGGEEGGGGGGGGGGGGGGGGGEGGGGGEGGGFGCGGGGEDFE@F,BFDECEFFFFGGGGF>FGGGGGFGGGGGEFGGG9FFF7FG?<E9FGG@AFG9BC5,,,AE4?EFG;A@BEDGDGGC+=6=DFG,@DGFGG6EB@@6DCGGGGGE7?*,8B,?*=,=+??*;==CEE*:33*27::5)977*:**1+077*)1)0*9>E)0.*-**3;EDDDF0*033*0)*>),**)))9CEGBG.))0/;**()2-)).4:062)5:E()1))(-)
@M03506:14:000000000-AKVR1:1:1101:18011:6451 2:N:0:33
CTAGGACTACCCGGGTATCTAATCCGGTTCGCTCCCCTAGCTTTCGCGCCTCAGCGTCAGGAGTGGCCCAGCCATCCGCCTTCGCCACCGGCATTCCTAGCGATATCTGCGCATTTCACCGCTACACCGCTAGTTCTAATGGCCTCTACCATCCTCAAGCCAACGCAGTATCCGACGCAGTTCCACAGTTAAGCCATGGGATTTCACGCCGGACTTACGTAGCCGCCTGCGCGACCTTTACCCCCAGTGAATCCGGATAACCCCCGCCCCCTACGCCTTACCGCGGCTGCTGGCCCTTAGT
+
CCCCCGGGGGFGGGGGGGGGF<FGG::FGGFGGGGGGGGFGGGGGGGGGGEGECGGFGGDGGGGFGGGFGGGGGGGGGGGGGG7CBFEGGGGGGGGGGGGGEF@FGGGGFGGGGG9,AFGGGG7@FGGGGGG7CCFFGGG9EF>EGF3DF8ECGGGG6FGEFFG8C*@CGCGGE5E*C**=<:C;CF,,2@CBF8FFC*>67FGGFGFGFG)=D5<:+.A*/<+)/<:=G85))7C9FBC9+097:*0<C+*9))91(>+*)0*1*:5?5>5)9/*21:+5:<B(42.3)))/,(*)),))
@M03506:14:000000000-AKVR1:1:1101:24958:6470 2:N:0:33
CTAGGACTACCGGGGTTTCTAATCCGGTTCGCTCCCCACGCTTTCGCGCCTCAGCGTCAGGTGGCCCCCAGAGAGCCGCTTTCGCCACTGGTGTTCCTCCGCGTATCTACGCATTCCACCACTACACGCGGAATTCCACTCTCCTCTGAGCCCCTCAAGACTGGCAGTATCCAGGGACCTCTCTCAGTTGAGCCGAGAGATTTCACCCCAGACTGACCAATCCGCCTGCGCGCGCCTTACGCCCAGTGACTCCGGACACCGCTCCCCCCCCCCGTATTACCGCGGCCGCGTCCCCGCTGTG
+
CCCCCGGGGGFGDGGEFEGGGGGGGGGGGGGGGGGGGGGGGGGFGEGCCGCFFGF@FFGGFGGGGGGGGGEGGGEGFGGFE7FEEGDGGGFFFFGCG<BFEEFECF?5EFDGFE:FFGF?@<,AFFGFGCC<:BFFGGFCGFGGGGGGF9@FDECGFGGGGG68FFGGGGGGGGFGGFECF6CCEGGGCFCGFGCEC5C5+;9++2+:5**2:*<<<*0:**05C*001/75<5.)-7*<5*)5*:+*++3965)//0**)8)/)2*)*077BC**;3*+),4(11()(.((0,.7)0(((
@M03506:14:000000000-AKVR1:1:1101:9499:6480 2:N:0:33
CTAGGACTCCCAGGGTTTCTAATCCCGTTTGCTCCCCTGACCTTCGTGCCTCAGCGTCGGGAACTGTCCAGAGACCCGCCTTCGCCACTGGTCTTCCTTACGATATCTACGCATTTCACCGCTACACCGTAAATTCCAGTCTCCTCTCCCGTCCTCAAGCACGGCAGTATCCAATGCAGTTTCGGAGTTAAGCTCCGAGATTTCACCCCCGACTTACCTCGCCGCCTACCCACCCTTTACGCCCAATGCACCCGCACAACGCCTCACACCTCTGTATTCCCCCGGCCGCCTCGCCCGAACC
+
CCCCCGGG9EFFFGGFDFGGFGGGEF>FGG;FFGGEFGGGGGGGGGGFGDFGGDG7CF@CF:FGCFGGFGCFGFGGEGCEEGG@CGGEF8FEFGCEEDEFC=?FG:FFF9FF:?FFFFFGDCF7:,AECGGEGACGGG9@EGGGGGFF,,@EE8CEF8DF8D+@CCGBC:E,ECFCE,<5><B*3@CC?;A3,,@@5C57*52:DC,45/9D:8/1?<+=9))*:D337*.+98>*3*/<;E)>C**97++00))/129C7:)2*+26<:40**+++-/+4(4(42()-)((0(-/8)(((
@M03506:14:000000000-AKVR1:1:1101:7998:6481 2:N:0:33
CTAGGACTACCCGGGTTTCTAATCCTGGTTGCTCCCCTAGCTTTCGCGCCTCAGCGTCAGTTGTGGTCCAGTGCGCCGCTTTCGCCACAGGTGTTCCTCCCGATATCTACGCATTTCACCGCTACACCGGGAATTCCACGCACCTCTCCCACACTCAAGCACGGCAGTTTCGCCTGCAGGCTCCGAGTTAAGCCCGGAGATTTCACAGGTGACTTACCGCACCGCCTACGCCCCCTTTACGCCCAATACTTCCGAACAACGCTTGCCCCCCTCCTACTACCCCCGCCGCCTGCCCCAAGTT
+
CCCCCGFFCFEDGGEBCCFGGGGGEFGGGGEGGGCFFFFEGFFDFFGGDCFFGGGGGGGGGGGGGGGGFGCEGGGGGGGGGGGGGG7FGDFFEGGGGGGGGGGCGEGGGGGGGGGGGGGGDEGGGGGGDGGGGGAFFGEFGGGGGGGGGGGGDCFGG@DFGGG>>5*4@EECC*C*7D,=CCGG=*=C5;,=F6CEGGGC8F79EF70CG6CFG;AF;5EDDGCDC)8F*)*9@3)4C*3:CCC*:C)+<+9?33*>6*:5)5**;@0;:<7<**++.*22(((--(0()(,)((/0804)
@M03506:14:000000000-AKVR1:1:1101:22135:6483 2:N:0:33
CTAGGACTACCGGGGTTTCTAATCCCGTTTGCTACCCTAGCTTTCGCACCTCAGCGTCAGAGAAGGTCCAGTGGGCCGCTTTCGCCACCGGTGTTCCTCCAGATATCTACGCATTTCACCGCTCCACCTGGAGTTACGCCCACCCCTACCTTCCTCGAGCCCACCAGTATCAGATTCCATTCCCTGGTGGAGCCGGGGGCTCTCACCACTGACTTAGTGGGCCGCCCTCCTGCGCTGTCTTCCCCATGATGTCGCACAACGTTTGGCTCCTCTGTCTTACCTGCGCAGCCGGCCGTGCAGT
+
CCCC8EFC-EAFGGFGGC,CAAE<,6BFFGEGGGGGGGF8<EFECFCFEE;C,CEG@7F@,9,,C<FFC<EFGC8CFFGEECFGGECFFEGGGEEGGFGG<,CBF?<,5E+CF:F9EFDGGG:+CEEFFF,:,::,78@++33@=EGGGGGF,@,,3++3B@D3:8,53,@;<F,,23:,D,,,,214,**,,1**85==*/+A+:*=762*02+>+++*15*27C))**039>))-//<++00***)30+*10*1)(**)0)2**+)08*)*20+36*+().((4-)1)(()(()))().
@M03506:14:000000000-AKVR1:1:1101:17188:6492 2:N:0:33
CTAGGACTACCCGGGTTTCTAATCCCGTTCGCTCCCCTAGCTTTCGCGCTTCAGCGTCAGTGTCAGCCCAGCAACCCGCCTTCGCCGCAGGTGTTCCTCTCGATATCTACGCATTTCACCGCTACACCGAGAATTCCAGTTGCCCCTTCTGCACTCTAGCCCCGCAGTATCGGCTGACCTTTCCGGGTTAAGCCCGGAGATTTCACAGTCGACTTGCGGTGGCCGCCTACGCGCCCTTTACGCCCCGTAAACCCGAACAACGCTTGCTCCCCCCGTATTACCGCGGCTGCGGGCACGGCGG
+
CCCCCGGGGGGGGGG:FFGGGGGGGGGGGGGGGGGGGGGGGGGGGGGGGDGGGGGGGGGGGGGGGGGGGGGGGGGGGGGGGGGGGGGGGGGGGDFGGCGFGGGDGGGGFGGGGGGGGGGGGGGGGGGGGGCCGFGGGGFGF9@FDE8DFDGFFGCG9F9EFGGGDG8CACB*:C5:>CFFCFGFGG5:8CFFFGGGGGG*@7+CFGCFFGGCEGD?GD::5)7*)9>>:F5C3>@<(5;+C535<2*7CE8*..)951C7>377**;BC<77>)*2:(6?<2(2232)-)((7;(*)8(4(
@M03506:14:000000000-AKVR1:1:1101:15315:6521 2:N:0:33
CTAGGACTACTCGGGTTTCTAATCCCGTTTGCTCCCCACGCTTTCGCGCCTCAGCGTCAGGAATTGCCCAGAGACCCGCCTTCGCCACCGGTGTTCCTCCCGATCTCTACACATTTCACCGCTACACCGGGAATTCCAGTCGCCTCTGCAATCCTCAAGAACGGTAGTATCGATCGACGTTCCTCGGTTGAGCCGAGGGATTTCACGACCGACTTACCATCCCGCCTACGCGCCCTTTACGCCCAGTAATTCCGAGCCACGCTTGCCCCCTCTGTCTTACCGCGGCCGCTGGCACGGAGTT
+
CCCCCGGGGGGGGGGGGGGGGGGGGGGGGGGGGGGGGGGGGGGGGGGGGGGGGGGGEGGGGFGGGGGGGGGGGGGGGGGDGGGGGGGGGGGGGGGGGGGGGGGGGGGGGGGGGGGGGGGGGGEGGGGGGGGG+AFGFGGGGGGGCGFGFFFGGFFGGGFFGGGGGGGGG7EGG88B58CEFGGGGGGEDGGFGFC=EEG*8CCCEFGGGD:3CCGGGFFAC>FCDDB:?/5*9>E3(29<=ED5*:+/:9+9@)3))(7E:D3***0/@D5>4*+025*343((21()(040>02*05(,(
@M03506:14:000000000-AKVR1:1:1101:10059:6530 2:N:0:33
CTAGGACTCCTCGGGTTTCTAATCCCGTTTGCTCCCCTAGCTTTCGCGCCTCAGCGTCAGTGTCGGTCCAGGAAGCCGCCTTCGCCACGGGTGTTCCTCCGGATATCTACGCATTTCACCGCTACACCCGGAATTCCGCTTCCCTCTCCCGAACTCAAGCCCGCTAGTTTCCTGTTCAGTTCCCCAGTTGAGCCGGGGGATTTCACACAGGACTTAACGAACCGCCTACGCGCCCTTTACGCCCAGTAATTCCTAACAACGCTTGCCACCTCTGTATTACCGCGGCTGCTGGCCCAGCGTT
+
CCCCCGGG-FEGGGGGGGGGCFGGFGGGGGEGFGGGGGGGGFGGGD7FFGEGGGGGGGGEGGGGGGGEGGGGGGGGGGGGGGGGGGGGDGGGGGGGGFGGGDGGGGGGGGGGGGGFGGGGGG@FG@FEFGGGE@FGFGGGGGGFFGGGGGD6++:CEGGCGGGGGCEFFGGFGCF,=,,5>DFFFFEGG=@<BF58E5EEGDGGCG++*9CFFGGG7CF=5)7=DDE5EC5/9@<C(71<8*9D<C8=7+<@**0094FF>BDC**<495*)/7C7C)1<)-,-499B<)4:>((*).((-
@M03506:14:000000000-AKVR1:1:1101:20898:6549 2:N:0:33
CTAGGACTACACGGGTTTCTAATCCCGTTTGCTACCCACGCTTTCGCGCCTCAGCGTCAGTACCGGTCCAGGGGCCGCCTTCGCCACCGGTGTTCCTCCCAATATCTACGCATTTCACCGCTACACAGGGAATTCCACCAGCCCCTCCCAGCCTCAAGTCCTGCAGTTTCTACCGACAAAATACGGTTGAGCCGTACGCTTTCACGGTAGACATACAGAGCCACATGCGCGCCCTTTACGCCCAATGATCCCGAACAACCCCAGCCCCTTCCGTCTTCCCGCGCCGGCTGCCACGGAATTC
+
CCCCCGGG9FGGGGGGGGGGGGGCFGGGGG@FFCFGGGGGGGGGGGGGGGCGFFGGGGC7FGFGGGGGGGFGGGGGGGGGGGGGDFGGEECFFEFGGGGGGGGFGE?EGGGGGGGGGGGGGGGGGGDEFEDFFCFF9FGG:EFGGDEGG73DFGG?8EGCGGGGGGFGGGCAGGGEGEE6:FDGGGGGDECG,:EGG==*=CF+CFCFC8+7++9<6@=6*0*=***/*17CD:B*47B8CC<C5*+*<+377.)1)4<*0.)/42;>8)CFDF*2*-*0((((,((0(7(,))()))(5-
@M03506:14:000000000-AKVR1:1:1101:5576:6558 2:N:0:33
CTAGGACTACTCGGGTTTCTAATCCTGTTTGCTCCCCACGCTGTCGCGCCTCAGTGCCAGAAACTGCCCAGCAGACCGCCTTCGCCACCGGTCTTCCTCCGGATCTCTACGCATTCCACCGCTACACCCGGAATTCCGTCTGCCTCTACAGCCCTCGAGTTTGACAGTCGGCACGGCAGATCCGGGGTTGAGCCCCGGACTTTCACCACACCCTTATCAAACCACCTACGCGCCCTTTCCGCCCAGTGATTCCGGACAACGCTCGCCCCCCCCGTATTCCCGCGGCGCCTGCCACGGCTTG
+
CCCCCGGGFGGGGGGGGGGGGGGGGGGGGGFGGGGGGGGGGGGGGGGGGGFGFGGGGDFFGFGGGGGGFGGFFGGGGGGGGEGDGFEGGGFGGGGFG<FGEBFEE,EFGGGGGGGGGGGGGGDFGGGFFGGDGGGGGGGGGFGGGGGGGF8?=E8DCEEF>=>CEFFG?CCCECC*@>>FFDF>EEECCEGCFC*;CCCEE=9FGCFGGC8CGFFF7777?6D*7C5?C9DGD35>1<*+229)1589+<<==;9*994C))0/)*/58)/<@C*1*5*<)(-(,,-)()4(742/.),(-
@M03506:14:000000000-AKVR1:1:1101:26252:6590 2:N:0:33
CTAGGACTACCCGGGTATCTAATCCTGTTTGCTCCCCTAGCTTTCGTTCTTCAGCGTCGGTAGTGGTCCAGCGCGCCGCTTTCGCCACGGGTGTTCCTGCAGATATCTACGCATTTCACCGCTACACCTGCAATTCCACGCGCCTCTCCCACACTCGAGCACAGCAGTTTTGGAAGCAGCCTCTGGGTTGAGCCCAGAGATTTCACCCCCAACTTGCCGCACCGCCTACGCACCCTTTCCACCCTGTAATTACGGACAACGCGGCCCCCCCACGTCTTCCCGCCGCTGGGGGCCAGTAGTG
+
CCCCCFGFGGGGGGGFEGGGGG9FFEFFFFGGCGGGGGDFGGEFFGFFFFFFGDFEBFEG7,BF<CCCFGGFEGGGGGDG7FGEEGEGGDFGG:FGFGGF@8FD<EFFEGFGDCCAECFGG:+CFEFF,AB>DF9FDDFEF+CE>6>@FFDE8E8,38:38A6,@E6;,<>FE6;DF6,1>EG6,8CCEGFCFGGFGEC6+1+1+++12>)*:<9;><>:):CEDGF):/)/C>.*,00:+9*1/029+0+*1.*/)(1*)0)1)*8>5.))09*22,*+.-((42-)()(()((1/*.:(
@M03506:14:000000000-AKVR1:1:1101:15539:6601 2:N:0:33
CTAGGACTACCGGGGTATCTAATCCCGTTTGCTCCCCTGGCTTTCGCGCCTCAGCGTCAGTGCCGGTCCAGATGGCCGCCTTCGCCACCGGTGTTCTTCCCAATATCTACGAATTTCACCTCTACACTGGGAATTCCGCCATCCTCTCCCGGACTCACAGCGCGACAGTATCAAGCGCAGTCCCCGGGTTGAGCCCGGGCCTTTCACGCCCAACTTATCGCGCCGCCTACGCGCCCTTTACGCCCAGTAATTCCGAACAACCCTAGCCCCCCCCGTATTACCGCGGCTGCTGGCCCGGACG
+
CCCCCGGGGGGGGGGGGGGGGGGGGGGGGGGGGGGGGGGGGGGGGGGGGGGGGGGGGGGGGGGGGGGGGGGGGGGGGGGGGGGGGGGGGGGGGGGGGGGGGGGGGGGGGGGGFGGGGGGGGGGGGGGGGGGGGGGGGGGGGGCFGGGGGGGGGGGGGGGCGGGE?EEGGGFG7FFGGGGGGGFGGGGG=:CEGGGGGGGGGGG7ECGFGGG:FGFD>DFGGGGGGGE5EGFGDDBG(*/+<*CDG=8)<+:/9?DD3;76>)0*0;C?FE3)8D8/*./:6A00(49),7409:(95)((-
@M03506:14:000000000-AKVR1:1:1101:8268:6616 2:N:0:33
CTAGGACTACTCGGGTATCTAATCCCGTTTGCTCCCCTGGCTTTCGCTCCTCAGCGTCAGTGTCGGTCCAGGATGCCGCCTTCGCCACCGGTGTTCCTCCAGTTATCTACGCATTTCACCGCTACACCTGGAATTCCGCATCCCTCTCCCGAACTCAAGCCATCCAGTATCAGACGCAGTTCCCCGGTTAAGCCGAGGGATTCCACTACGGACTTAGTTGGCCACCTACGAGCCCTTTCCGGCTCGCACTTACGAACAACCTCTCCCCCCCCCGTACCCCCGCGCCTGCTGGCACTGCGGT
+
C<CCC8FFG@@EGCE<@ECFA<EFAE7F8C@F<ECFCDFGGCFFDGGGGE8EFCFEEFGEG9C<FCFGGEGG@FFGFCGFD@FCCGGGFFG>CFGGGD9=EE,<FCCE9FEEEE7EFAEAEGE7>9FFFEED:FGGEFGDB=E8,=DF,D3++@8=FFGGGGA,;:EGC,>33,D+4*45@C,63:CCC*;DFC8***/*42,1,4,,0***27>+211+02C635.)</:55)7C0D/<**))//*0:8+*1.**)(*/.))*228<CFD>5)1**(**(,3(((()./)5:(4*/*((,
@M03506:14:000000000-AKVR1:1:1101:4117:6707 2:N:0:33
CTAGGACTACCCGGGTTTCTAATCCCGTTTGCTACCCACGCTTTCGCGCATCAGCGTCAGTTCCGGCCCAGGGGACCGCCTTCGCCACTGGTGTTCCTCCCAATATCTACGCATTTCACCGCTACACTGGGAATTCCGCCCCCCTCTTCCGGACTCGAGCCTTGCAGTTTCTTCCGCACGTCCTCGGTTGAGCCGAGGGATTTCACGGAAGACACGCATGCGCGCCTACGCGCCCTTTACGCCCAATAATTCCCAATAACGTCGACCCCTCCTGTATCAACGAGGCCGCTGGCCCAGAGTT
+
CCCCCGGGCG<ECCGGG7FGDFGGGGGGGA7EFC@F@CFGGGGGGFDEGGEEG,FCFF@@FCA,@FEEGGGGEECGFGGGGCFFDFEGGGFGCFFGFFGGGGGCGGGGDGDEEEE9FA@9FEGCGDGFFGC8>GFE?FCEGGGG@@@ECG7CC7>FGGE5CF9:DCCDG7E,DFFGG*55CC71>88:8C8CF68?==CEG*5<<C:/:5>*?DCE<D>5*)1:CCB@C*)//55).*1C=:CD3:0)32+9**07>)*05;5))2/.*)*)87<:?)/+(-(,((,)3),(8((*)),).
@M03506:14:000000000-AKVR1:1:1101:20890:6710 2:N:0:33
CTAGGACTCCTCGGGTTTCTAATCCGGTTCGCTCCCCTAGCTTTCGCGCATCAGCGTCAGGTACGGCCCAGCAAGTCGCCTTCGCCACCGGCGTTCCTAGCGATATCTGCGCATTTCACCGCTACACCGCTAGTTCCACTTGCCTCTACCGACCTCAAGTCAACGAAGTATCCGATGCACGATCACAGTTGAGCCGTGACTTTTCACATCGGACTTACGTAACCGCCTACCCGCACTTTATGCCCAGTGAATCCGTATACCGCTCGCCCCCTACGGCCCACCGCGCCCGCTGGCCCGTGTT
+
CCCCCGGG-FFGGGGGGGGGGGGGGGGGGGFGGGGGGGGGGGGGGGGGGGGGDFFFGGFEGGDGGEGGGGGG?CFGGGGGEGGGGGGGGGGD7FGGGG9,BBCF@FGFAFCFGGGGGGFGGG>F@@FGFDEFGFFEGGGGCFGGGGG9EGEGGGGG:ACFCECCCCEGFGFFCCEGGG,A>87FGGGGEC9+?C98/*;5CC;FF+@F+2*9CCGG7;>77*9C57BB7*)27<)90C6+3+:CF+;;6CE*@:7**.609>@/<*8<E@G>FC?**(./(-(43(()(072),(157,((
@M03506:14:000000000-AKVR1:1:1101:21576:6714 2:N:0:33
CTAGGACTACCCGGGTATCTAATCCGGTTCGCTCCCCTAGCTTTCGCGCATCAGCGTCAGGTACGGCCCAGCAAGTCGCCTTCGCCACCGGCGTTCCTAGCGATATCTGCGCATTTCACCGCTACACCGCTAGTTCCACTTGCCTCTACCGACCTCAAGTCAACGAAGTATCCGATGCACGATCACAGTTGAGCCGTGACTTTTCACATCGGACTTACGTAACCGCCTACGCGCCCTTTACGCCCAGTGAATCCGGATAACGCTCGCCCCCTACGTCTCACCCCGGCTGCTGGCACCTAGT
+
CCCCCGGGFGGGGGGGGGGGGGGGGGGGGGGGGGGGGGGFGFGGGGGGGGFG@FGGGGEGGGGGGGGGGGGGGGGFFEGGGGGFGFCGGGEFGGGGGGGFGDGGGGGGGGGGGG7DGGGGGG7CFFGGGGG7CDCGFAFGFGGGGGGCGGGGGGGGFDGCFGCGG5EGGG>FFE*BEDFFE=5EGGGG;<FCEFCEG5:EFC+1CGGGFGGGGG89DF3:CCGGGGFF54)2)57C>*9<?*9/1/;9+<9?=@GC*(996)</1:*8EBD)7DC08(8+43((((()-0).08(*)0(5-
@M03506:14:000000000-AKVR1:1:1101:11670:6798 2:N:0:33
CTAGGACTCCCCGGGTATCTAATCCCGTTTGCTCCCCTGGCTTTCGCGCCTCAGCGTCAATGCCGGTCCAGGATGCCGCCTTCGCCACCGGTGTTCCTCCAGATATCTACGCATTTCACCGCTACACCTGGAATTCCGCATCCCTCTCCCGGATTCAAGCCTTCCAGTATCGGACGCAGTTCCCGGGTTGAGCCCGGGGATTTCACGTTCGACTTAGCAGGCCGCCTACGCGCCCTTTACGCCCAGTAATTCCGAACAACGCTTGCCCCCTCCGGATTCCGCGCGCTGCTGGCACCGAGTT
+
CCCCCGGG-FFGGGGGGGGGGGGGGGGGGGGGGGGGGGGGGGGGGGGGGGGGGGGGGGDGGGGGGGGGGGGGGGGGGGGGGGGGGGGGGGGGGGGGGGGGGGGGGGFFFGGG@FGGGGGGGGGGGGGGGGGGCGGGGGGGGGDFGGGGGGGGGEGFFGFGGGGGGDGGGCDFGCEEGEGGEGGGGGGGGDFCFFGGEGGCGDGFCFFFGGG4=DE+?*/ACD<EDGF5:<>*>BBD(9*<579D*A8@?F+19?**1(0:7B@7*8C?CE5))/***(*+4((((3(),/),)(./))((-
@M03506:14:000000000-AKVR1:1:1101:4139:6801 2:N:0:33
CTAGGACTACTAGGGTTTCTAATCCCGTTTGCTCCCCTGGCTTTCGCTCCCCAGTGTCAGTGTTGGTCCAGGATGCCGCCTTCGCCACCGGTGTTCCTCCAGATATCTACGCATTTCACCGCTACACCTGGAATTCCGCATCCCTCTCCCAATCTCAAGCCATCCAGTATCAGACGCAGTTCCCCGGTTAAGCCGAGGGATTTCACGTCTGACTTAGTTGTCCACCTACGAGCCCTTTACGCCCAGTAATTCCGAACAACCCTTGCCCCCCCCGTATTACCGCGGACGCTGGCACGGATGT
+
CCCCCGGGGG9EFGGCFGGF@FCFGGCEEGE9<9FGGFFCFEFGGFC,EF,BDCCCFGGFCCC6CF@EGGGG7,EFDEEFGEFDEEGGGGGGGGGGGGCFF@?BFGGGGCFDEFG9EFGGGGGFEGGA8FEF8EEAFEGG+BFG6>,48@,,3AFGGG?D@D98DAEFGGGAFDFGDE+CF:EC8CEGGGGFGGGGGEDC8C?CEFCFGCF+4;9;+=8,4:F,2CA6<3>*8)0*,;+>CC::C55/<++9@)*9/(22)082*386C530091*;(*<),2(,((047(3)(2C57(((
@M03506:14:000000000-AKVR1:1:1101:14050:6809 2:N:0:33
CTAGGACTACTGGGGTTTCTAATCCTGTTTGCTCCCCTAGCTTTCGCGCCTCAGCGTCAGTTATGGTCCAGTGCGCCGCTTTCGCCACGGGTGTTCCTCCCGATATCTACGCATTTCACCGCTACACCGGGAATTCCACGCACCTCTCCCATCCTCCAGCACCACAGTTTCGCCTGCAGGCTCTGAGTTAAGCCCAGAGATTTCACAGGTGACTTGTGGCGCCGCCTACGCGCCCTTTCCGCCCAATAATTCCGAACAACGCTTGCACCCTCTGTCTTCCCGCTGCCTCCGGCCCCGGGTT
+
CCCCCGGGGGGGGGGGGGGGGGGGGGGGGGGGGGGGGGGGGGGGGGGGGGGGGGGGGGGGGGGGGGGGGGGGGGEGGGGGGGGGGGDGGGGGGGGGGGGGGGCEGGGGGGGGGGGGGGGGDGGGGGGGGDEEDGGGCDFDGEGGGGGGGGGG,@:EGFCFEFFEFEFCCFGCEGE>>D9FG>FF,>9C:EC9EFFFCCF=FGGGGGGFFGDC?D?ECC>5/9C*9D>5?5)*95>D7>*+*:9D3*0/++<@B6<3<(*C53)19C+9FED>)*3+35*21-((40(*.),3<34)))(,,
@M03506:14:000000000-AKVR1:1:1101:13249:6809 2:N:0:33
CTAGGACTCCCGGGGTTTCTAATCCTGTTTGCTCCCCACGCTTTCGCGTCTCAGCGTCAGTGTCCGTCCAGGTCGCCGCCTTCGCCACTGGTGTTCCTCCCGATATCTACGAATTTCACCTCTACACCGGGAATTCCGCGACCCTCTCCGGCACTCAAGCCCGCCAGTTTCGCGCGCACTTCCCTGGTTAAGCCAGGGGATTTCACACGCGACTTGACAGGCCGCCTACACGCGCTTTACGCCCAATTATTCCGAACAACGCTCGCACCCTCTGTATTACCGCGGCTCGCGGCACCGGATT
+
CCCCCGGG-FGGGGGGGGGGGGGGGGGGGGGGGGGGGGGGGGGGGDGGGGCGGGGGGGGGGFGGGGGGGGGGGGGGGGGGGGGGGGGGGGGGFGGGGGGGGGGDCEGGGGGGFGGGGDGGGGGGGGGGDGCGGGFGGGGGEGGGGGCFGG@EEGGGCDDFGGGGGGGFFFGDGGGGE>EGGGGGGGGFFC9CFGGGFEEDEGFGGFGGGGG<CDCCCGF+CCDGGD@DFF):CBDGF36C8CDDDGG*<3309)7DG2*7B>)93=*8CBCF56@A<4@GB04(,(()()-()(-*).(-(
@M03506:14:000000000-AKVR1:1:1101:12481:6815 2:N:0:33
CTAGGACTCCTCGGGTTTCTAATCCTGTTTGCTCCCCATGCTTTCGTAGTTGAGTGTCAGTAATTGTCCAGGTCGCCGCCTTCGCCACTGGTGTTCCTCCCGATCTCTACGCATTTCACCGCTACACCGGGAATTCCGCGACCCTCTCCAATACTCCAGTCCTACCGTTTCTGATGCACTTCTTGGGTTAAGCCCAAGGATTTCACGCCAGACAAATAGGACAACCTACCTACCCTTTACGCCCAATAATTCCGAGCAACGCTTGCACCCTCTGTATTACCACGCCGTCTGCCACAGATTA
+
CCCCCGGG<FGGGGGCFGGGGGGGGCGGGGGGGGGCFFF@FFGGGGGGGGGGDFGFGF9FFGFFGGFGDGGFGFCGGGGGGGG?FG7FGG8FFGGGGGGGG@EGGGGGGGGGGGGDC?F<CEG7CGGGGG>CEGGFGGGCGGGGGGGGGGGGEGFFGFF3D?CA@D8@EC6FD;;@FGGGEFFGF?5@EF9;B6BF8CD1<C,DGDGFG)?DFFC,;7+00;5/>3AAFCA@GFF*50;9**>)***2CC:B?47)/(2*))0955+9*<*)02<9C49<-)),(,()-.8)*)5*7))))
@M03506:14:000000000-AKVR1:1:1101:7067:6828 2:N:0:33
CTAGGACTACCCGGGTTTCTAATCCCGTTTGCTCCCCTAGCTTTCGCGCCTCAGCGTCAGAAGAGGGCCAGCACGTCGCTTTCGCCACCGGCGTTCCTTCCGATATCAACGCATTTCACCGCTCCACCGGAAGTTCCACATGCCCCTACCTCCCTCGAGTTCACCAGTATCCAAGGCACTTTTCCGGTTAAGCCGAAAGATTTCACCCCGGACTTGGTAAACAGCCTATGCGCCCTTTAATCCCAGTCAATCCGAATAACGTTAGGACGGTTCGTCTTACCGCGGCGGCCGGTCCTACTTC
+
CCCCCGGGAFCFGGGGFGFGGGGGFGGGGGGFFGGGGGGGGGGGGGGGGGCE<FGECEFC9FFDGGGGGGCFGFGGDEGGGGGGGEGGGCCGGGGGGGGGGGGGGCFGGGGGGEGFGCGFGG::BC@FFGCGEGGCFDF:FGGFG6CEFECGGG8DCE*@EGFFG6:2<FCGF6D:?,,,?,<DCG=EG@9BFFEG=5?FGG<++AFGDC9/:5@?*26<?F7CDFF?7:@=*00)47@<7<*9*++*3++*0)79<07?3..*>?+7*5*88C*/;:*9219>6(-),)3(.(,***)))
@M03506:14:000000000-AKVR1:1:1101:22850:6830 2:N:0:33
CTAGGACTACCCGGGTTTCTAATCCCGTTTGCTCCCCTATCTTTCGCCGTTCAGCGTCAATGTCGGTCCAGGATGCCGCCTTCGCCACCGGTATTCCTCCAGATATCTACGCATTTCACCGCTACACCTGGAATTCCGCGTCCCTCTCCCAAACTCAAGCCATCCACTATCAGACGCAGTTCCCCAGTTAACATGAGGGATTTCACGTCTGACTTAGTTGGCCACCTACGAGCTCTTATCGCCCACTACTCGCGAACGCCGCATACCCCCTCGCCTCTCCCCAAGCTCCCTGCACCGGTCC
+
@BCCCCFF9<EFE:CFEEF99FF,EEBEEF7CC@CFFC,,;,CFD7F@FFCF<@E+@@@F99FG8:@BFF<C,9CFEGGG7@F7CC:F<CEF+FFGG9EFB,AFF<FF,9+>+CCEF,@,:FFDE,A8=BF88<:FFF=>@+@@DG?EDF8,,D9@D=96@C9?,D,,3,@EA,@C5@*4@C,,@>C799,,,,?,>,=*,*5=C?,4*08C9+>7B:8,*8;+5*0;C*8*8);+42+<EE*>***)+++)7))9C0*:)))**309;:)80)***(7?(((((-)0().,7(,*.)--(
@M03506:14:000000000-AKVR1:1:1101:17984:6833 2:N:0:33
CTAGGACTACCCGGGTTTCTAATCCCGTTTGCTCCCCTGGCCTTCGTGCCTCAGCGTCAGGAACTGTCCAGAGACCCGCCTTCGCCACTGGTCTTCCTTACGATATCTACGCATTTCACCGCTACACCGTAAATTCCAGTCTCCTCTCCAATCCTCAAGCACGGCAGTATCGAATGCAGTTTCGGAGTTAAGCCCCGAGATTTCACACCCGACTTACCGCGCCGCCTACGCACCCTTTACGCCCAATGAATCCGAACCACGCTTGAGACCTCTGTATTACCGCGGCTGCTGGCACAGCGTT
+
CCCCCGGGGGGGGGGGGGGGFGGGCGGGFGGGGGGGGGGFGGGGGGGGGGDFFGGGGGGGGGGGGGGGGGGGGGGGG@FDGGGGGGGGFGGGCFGGGGGGGGGGGGGGGGGGFEGGGGGGGGEGFGGGGGGDGGGCAFFFGDGGGGGGGGGGGFGGG?FGGFEGG6B@DFGDFCD87;9FFCCE>6@7EFDAFGGGGGG5EFGGDFGCG4)?:)4@+6?ECG:739=AGCD57>BF2>=FGGCDD*0)0<+97)953(95)7)1*8+893097FC7C>7?4((-799)(04(7185))-44
@M03506:14:000000000-AKVR1:1:1101:19491:6838 2:N:0:33
CTAGGACTCCAGGGGTATCTAATCCTGTTCGCTCCCCACGCTTTCGCGCATCAGCGTCAGTGTCAGCCCAGCAACCCGCCTTCGCCGCAGGTGTTCCTCTCGATATCTACGCATTTCACCGCTACACCGAGAATTCCAGTTGCCCCTTCTGCACTCTAGCCCCGCAGTATCGGCTGACCTTTCAGGGTTAAGCCCGGAGATTTCACAGTCGACTTGCGGTGGCCTCCTACGCGCCCTTTACGCCCAGTAAATCCGAACCACGCTTGCCCCCCCCGTTTTACCGCGCCTGCGGGCTCGTGCT
+
CCCCCGGG<FGGGGGGGGGGGGGGGGGGGGGGGGGGGGGGGGGG,BEGGG:FGGGGDFEDGGGGGFGGGGFGGGGGGGGGG>EDFGGGFGGGGGGGGGGGGGFGGGGGGFEGB@GGGDFGGGGGG9FCFDGE@FFGGFGGGGGGGGF,D,,D;CCGFGEFGGDEE8C*3:ECECCGFFEG,>FGGG=C6C9CFCFGGCCEF7;E9CFGDD*7CGE?7).*19<F**77+C:ED>;C0*)3+*1)9C5?+<@*/<3**-):)08DDC=<8>DF>)2*2()+.8:((-(0()(()(,*8).-(
@M03506:14:000000000-AKVR1:1:1101:23052:6855 2:N:0:33
CTAGGACTCTCGGGTATCTAATCCCGTTCGCTCCCCTGGCTTTCGCGCCTCAGCGTCAGTGTCGGCCCAGCAACCCGCCTTCGCCGCAGGTGTTCCTCTCGATATCCACGCATTTCACCGCTACGCCGAGAATTCCAGTTGCCCCTTCCGCACCCTAGTCGCACAGTATCAGTTGACCTTTCCGAGTTAAGCCCGGAGATTTCACAACTGACTTGTGCTGACCGCCTACGCGCCCTTTACGCCCAGTCAATCCGAACAACGCTTTCTCCCCCCGTATTACCCCGGCTGTTGGCACGGCTTT
+
CCCCCGGGGGGGGGFF9FFGGGGGFGGGGGGFGGGGFCDFFFEF7FECFCF8CCCECFGFGFFEFGEFGGGFCFFFGGGGGF@EFGGEEG88FEFGFGCFGFFG=E,BFG74FFAAFFGGGGGGEGG7@7:=:DFFFCFF9FFGGG6:BCE>>***@@DFEGCE582;,;D9EC;;CFGG9,0*=5/5BCFGF8C8*/8:;:@<>:97+;:6F7+>DF+1+70*17.77*.75).)0CB7EE<)**3*3<7/0)1*),**)../*3<*<5D>:>;*058C9(,((477(*)./,4*0.(((
@M03506:14:000000000-AKVR1:1:1101:9903:6856 2:N:0:33
CTAGGACTCCTCGGGTTTCTAATCCCGTTCGCTCCCCTGGCATTCGCGCATCAGCGTCCGTGTCGGCCCAGCAACCCGCTTTCGCCGCAGGTGTTCCTCTCGAGATCTACGCCTTTCATATCAATACCCAGTATCTCAGTTGCTCCTTCCTCACACTAACCGCGCTCTATCAGTTCACCTTTCTGAGTTACGCCCGCCGCTTCCACAACTGACTTGCGCTGTCCGCCTAGGCGCCCTTTACCCCCAGTCAACCCGAACAACGCTTCCCCCCCCCGACTGACTCCTGCTGCTGGACCCGAGG
+
-,A,6;CF@-F@F@@@FG<E,F,6C,@E,C,@C@F,@C@,6,,,6,,+@6C:<F8F6:++CF<@F7C,+B<FF<<=,==+,:5,,4+@+++4,:+9,C5C4+BC,A=?,?+8+A85,<,,,5,,,,,,,8,:3EB5,,73,,,,@3=6,@,,,@,66@,D:9++@+*@35>,,37,,@2E,75,,?,55;,>85****4*/**+5+0*/*00++5>7/5CD3*+9):<=*767>5),09+0+0*)**0303*55)/96)A>5<D**2)2))77)1**-)+.)).)53??F0:)((*)0-4(
@M03506:14:000000000-AKVR1:1:1101:21550:6895 2:N:0:33
CTAGGACTACCCGGGTTTCTAATCCTGTTTGCTCCCCACGCTTTCGCACCTCAGCGTCAACAATCGTCCAGTAAGTCGCCTTCGCCACTGGTGTTCTTCCGAATATCTACGAATTTCACCTCTACACTCGGAATTCCACTCACCTCTCCGATGTTCAAGCGATGCAGTCTTAAAGGCAATTCCAGGGTTGAGCCCTGGGCTTTCACCTCTAACTTACAAAGCCGCCTACGTGCTCTTTACGCCCAGTAATTCCGCACCACCCTAGCCCCCTCCGTATTCCCGCGGCTGCGGGCCAGGTGGT
+
CCCCCGGG9FGGGGCFGGGGGGGGGGFGGGGGGGGFGGGGGDGGGGGGGG<FFFGGGGGGGGGGGFGFGGGGGGGGGGGGGGGGGEGGGGGGGGGGGGGGGGGGGGGGGGGGGGGFDFGGEFGGGGGGFFGCCG=<FGGGGFGGGG9DFGGGGGFFG8D?E=FGGGGGGGGGEFGGGEFGFGFGFFC:3BD@GE>FFEGCFF?CCCFCFGDFGGGCF>6C9*2*)285,1/,*)31=F@<8*CDC*5;9++;F)*9)(*/))0**<*)2.)0>);/;(*+,(-,,3930)(-0((9)).(4
@M03506:14:000000000-AKVR1:1:1101:15817:6904 2:N:0:33
CTAGGACTACTCGGGTATCTAATCCTGTTTGCTCCCCACGCTTTCGCGCCTGAGCGTCAGGACCGGTCCAGCGAGCCGCCTTCGCCACTGGTGTTCCTCCCGATATCTACGCATTCCACCACTACACCGGGAATTCCGCTCGCCCCTACCGGCCTCCAGTCGGAAGGTCCCCGCCGGCCTCCCCCAGTTGAGCTGGGGGCTTTCACGCCGGGCTCTCCCAACCGCCTGCGCCCGCTTTACGCCCAATGAATCCGGACAACGCTCCCCCCCTACGTATTACCCGGGCTGCTGGCACGTAGTT
+
CCCCCGGGGGGGGGGGDFFGGGGGGGGGGGGGGGGGGGGDGGGGGGGGGGGGGGGGFFEGGGFGGGGGGGGGG7FGGGGGGGGDGGGGGGGGGGGGGGGGGGCF:FGGGGGG7FGGGCGGGGGCFFFGGD>77FGGGGGGGEGGGGFCFGDCGGGGGGGGGGGG*?CFGGGGG**=5CE5CFGGGDCC9?CBC@C8EG:CCF6F+C=FGDGDC78+CFF=*9<EGG:3C3757)05:>@C5ED>*1*9+++96DC5C(7555)/);EDGBC.<*:<<7*<<((,-46@<444<(,5).44)
@M03506:14:000000000-AKVR1:1:1101:13732:6907 2:N:0:33
CTAGGACTCCCCGGGTTTCTAATCCCGTTTGCTCCCCTAGCTATCGCTTTTCAGCGTCAATGTCGGTCCAGGATGCCGCCTTCGCCACCGGTATTCCTCCAGATATCTACGCATTTCACCGCTACACCTGGAATTCTGCATCCCTCTCCCGAATTCAAGCCATCCAGTATCCGACGCAGTTCCAAGGTTAAGCCTTGGGATTTCACGTCGGACTTAGTTGGCCGCCGCCCAGCCCTTTACGCCCAGTAATTCCGAACAACGCTTGCCCCCCCCGTATCTCCCCGGCTGCTGGCCCGGCGTT
+
CCCCCGGG<CEFGGDGGGGGGFGGGGGGGGGGGGGGGGGGGGGGGGGGGGGGGGGGGGGGGGGGGGGGGGGGDFGGEGGGGGGDGGGGGGGGGGGGGGGGGGGGFGGGGGGG@FGFAEGGGGGGG?FGGGFGCFGGGGGCCFGGGGGGGGG6+=DGGGGGFFGG8?DGGFGGD+4+@>CA;CFAEEGGFG99CCEG6CD5DFGG,2A6FG:)??E,+4;+862:DC))2))*/85C(9??*:CCC*09:9+**)9*74DGFF55*;C6C7C)7)2*;1*<7(((--(71)42;(-9))(,-
@M03506:14:000000000-AKVR1:1:1101:18480:6927 2:N:0:33
CTAGGACTACCCGGGTTTCTAATCCCGTTCGCTCCCCTGGCTTTCGCGCCTCAGCGTCAGTTCCGGTCCAGTGAGCCGCCTTCGCCACTGGTGTTCCTCCCAATATCTACGCATTTCACCGCTACACTGGGAATTCCACTCACCTCTCCCGGACTCAAGCCAAGCAGTTTGAAAGGCAGTTCCTCGGTTGAGCCGAGGGATTTCACCTTCCACTTGCACGTCCGCCTACGCGCCCTCTACCCCCAATCATTCCGAATACACCTTGCCCCCTCCGTATTACCCCTGCTCCTGGTCACGATGC
+
CCCCCGGGGGGEFGGGGGFGFGGGGGGGGGGGGGGGGGCCFGFGGGGGGDCCGGGGCC7@F<FGGD@FGGGEGGGGGGGGDGGFGGDGGGGGFGGG9FFFGDFGCFGEGGGGGGFGGGGGGGE@@EFF@EEGGEFG9B,8>FGGFFE?FGG>EEDFDCC9B7DFGGFG,E9>9,@DCFD:ECFAFECC:*2>DG5?C*558649,,0A709CFDC;:C****7:5>35C/85)))1(**0+2*))/C4C<+9*/*9*4*+)07*2<+9C))))12:*44?A(((-((*)).(0))2)0(((
@M03506:14:000000000-AKVR1:1:1101:27664:6940 2:N:0:33
CTAGGACTACCCGGGTATCTAATCCTGTTCGCTCCCCACGCTTTCGTCCCTCAGCGTCAGTTACTGCCCAGAGACCCGCCTTCGCCTCCGGTTTTCACTCTGATATCTGCGCATTCCACCCTTACACCAGTATTTCCAGTCCCCCATGCCGCACTCCAGTCAGACCGTACCGCCCGCACGCACGCAGCTCAGCTGTGGCATTACACGCACATCGCGTCTAAACCCCCACATGCTTCATACACCCAGTAATTACGCACAACGCTCCCCACCTACGTATTACCGCTGCCGCACGCACGCAGTG
+
8<@8,,,--;-<CC7:FE@AEFEFFFGFF9,@,;C@@EG7+@@@6@,,BC,,;C8+68,BCECGFCCC6C<C<@CFF@E7:,CC7B,6,F:4+,4C,,,:,,CBD,5CD,4>>F+EF,,A++,94,,8+,7:,:,,8?,7A>,>3+,@8,8+3@8D3=,76,3,,6>E6+6+5*5@>CC*>:E8C***,,6,61<,,,/;C*++++2:*5>7C58*)2):0*****))11)<4@**)2*++3*71*+/3:+1/)**1(2*07)*1/*)*0*0)9;<+(*34(,(((()-)-,)(().0((.
@M03506:14:000000000-AKVR1:1:1101:22223:6966 2:N:0:33
CTAGGACTACCGGGGTATCTAATCCTGTTTGCTCCCCACGCTTTCGTGCCTCAGTGTCAGTGCTGGTCCAGAGAGCCGCCTTCGCAACTGATGTTCCTCCCGATCTCTACGCATTTCACTGCTACACCGGGAATTCCACTCTCCTCTACCGCACTCTAGCGAGCCAGTATCCATCGCCATTCCCAGGTTGCGCCCGGGGCTTTCCCGACTGACTTAACTCACCACCTACGCACGCTTTACGCCCAGCAATCCCGAACAACGCTCGCCCCCCCTGCTTTACCCCGCCCGCTCGCACGGCGGT
+
CCCCC8FG-C9@FC:FGFCEEGGGGGGFFGFFDGFGG?G:@CFCFEFGGF9EF<E6CFEF<@FFCDFGGGAEDGGGGGDG7FFDGBCFGGFGGGGDGFF<F+,+84EFCGGGDG:9FEFAFGGGGGGGGGEEE,A?,CF,A9@@DEGGGG>EEGGGFCBFC6+++,6@ADCCFAE67EE5,@;E,,*@,,,>EC8*=C=EG?CF++1:E)52<+>+2:+A>CCGGD)67*77C>ED15*<*:55**/)00+0/)9))40*0)7*5:EDEFG>5*/+3-*<).42((()-7(35(4)))-(,
@M03506:14:000000000-AKVR1:1:1101:25782:6975 2:N:0:33
CTAGGACTACTCGGGTATCTAATCCCGTTCGCTCCCCTAGCTTTCGCGCTTCAGCGTCAGTGTCAGCCCAGCAACCCGCCTTCGCCGCAGGTGTTCCTCTCGATATCTACGCATTTCACCGCTACACCGAGAATTCCAGTTGCCCCTTCTGCACTCTAGCCCCGCAGTATCGGCTGACCTTTCCGGGTTAAGCCCGGAGATTTAACAGTCGACTTGCGGTGGCCGCCTACGCGCCCTTTACGCCCAGTAAATCCGAACAACTCTGGCTCTCCCCGTCTTACCGCGGCTGCTCGCCCGGATC
+
CCCCCGGGGGGGGGGGGGGGGGGGGGGGGGGGCGGGGGGGGGGGGGGFGG@FDFGGGGGGGGGGGFGGGGGF@@FGGGGGGGGGGGG>:FC4FDGGCAAEGGFFG7EFFFGG@FGGFGFC@GGEG?FCFFFGF?CDEECAFCEGGF+,6@ED,63@BFAFGGGGGGEGG,@C5?DCCFFFGAEFE8>CGGGC9<B*/*8:ED5++4=?=*1**8:+;3)155CFD3)>*975);33376+<C/>5**0+++**9C3/2D?5)1:*+<.<)9545/;*3596((,(,()-)))00(*.)(-(
@M03506:14:000000000-AKVR1:1:1101:14089:7041 2:N:0:33
CTAGGACTACCCGGGTTTCTAATCCCGTTTGCTCCCCACGCTTTCGCGCCTCAGCGTCAGGAAATGCCCAGAGACCCGCCTTCGCCACCGGTGTTCCTCCCGATCTCTACACATTTCACCGCTACACCGGGAATTCCAGTCTCCTCTGCATCCCTCAAGAACGGCAGTATCAGCCGACGTTTCTCGGTTGAGCCGATAGATTTCACGACTGACTTGCCATCCCCCCCTAGCGCCCTTTACGCCCAGTCACTCCGCCCAACCCTTGCCACCTCCGCTTTACCGCGGCTCATGGCCCACGGTT
+
CCCCCGGGGGGGGGGGG@FGGGGGGGGGGGGGGGGGGGGGGGGGGEGGGGFFGFGDFGGGGGGGFGGGGGGDGGFGGGGGGGGGGGEEFFEFFGGGGGGGGGDGGFGGGGGGGGGGGGGGGGGGGGGG@EGECFFGGGGFGGDFDGGGGGGGGGGGGDBAGF8CDCCGGACFFGCCEGDE8=F;CEFG=EC@EFE/*2;++3;+9+:=C5)*++>;DF++255*1)))**917@37(29:**571*+*+++/07*1)(*7)).**+3/<>2))1***-/+3(((((())*.)).,*)0(((
@M03506:14:000000000-AKVR1:1:1101:20658:7044 2:N:0:33
CTAGGACTACTCGGGTATCTAATCCGGTTCGCTCCCCACGCTTTCGCGTCTCAGCGTCAGGTAAGGCCCAGAAAGCCGCCTTCGCCACAGGTGTTCCTCCCGATATCTACGCATATCACCACTACACCGGGAATTCCACTTTCCTCTGCCTCCCTCGAGTTCGCCAGTATGCAAGGACCTCTCCCAGTTGAGCCGGGAGCTTTCACCCTGCACTTAACAAACCGCCTGCACGCCCTTTACGCCCAGTAAATCCGGACAACGCTTGCCACCTACGTATTTCCCCGGGTTCTGGCACGTAGTT
+
CCCCCGGG-FFGGGGGGGGGGGFGGGDFGEEGCFDGGGG7F@FGGGEGGG,CFFGEGGGGGGGGGGGGGGGGGGGGFGG7F@FFGGCGBGGGGGGGGGGFGGGGGGGGGG<C7CF,CEFFFGG8FGGG7FFD=FCFGDF;FFFFCEFGCGGFDEFGDDGC+EE5EEGGF7;B:DGGFGFEGGGGGG@EF;D>DGGG5EEG,;<C+<+:55<*<79CGFF?7*7559)5C*/1/)59(9*+;*9CC*29C++1).)*)(/:B37>*5+*<@5)992<9(*3))(((,-).*))).)*0)((.
@M03506:14:000000000-AKVR1:1:1101:20242:7045 2:N:0:33
CTAGGACTACCAGGGTTTCTAATCCCGTTTGCTCCCCCAGCTTTCGCGCCTCAGCGCCAGGGTCTGACCAGAGAGTCGCTTTCGCCGCCGGCGTTCTTCCCGAACTCTACGCATTTCACCGCTCCACCGGGAATTCCACTCTCCCCTCCATACCCCAAGCCATGCAGTATCGCGCGCAGTTCCTCGGTTGAGCCGAGGGCTTCCCCACCTGACTTACTTATCCGCTTACGTCCGGTTTAGTGCCAGGTCTTCCGAACCACGCCTGCCACCTTGCTTCTACTGGCGGTCACTGCTTGATAGT
+
@CCCCEFG-CECGDGCFGGGGGGCCGGEEG;E9EEFEFC7FGGGGGGDGCCFEFGG7F7:F7FGFCGGGGFDGCGFGGEFE7FEGGCFGG7=FCFEFCCEF7:+8AA,CE<CFCGCDCAF++>FC<FCE7=>+3<F,,=3,@>EGGFDGC,,@;,:**,:DC,,><,?D;D*****/:**3++5+:CG*:++59*=*/*:*/*+0***:***0*+0**/+**219*8.+/.**))1,1)+++02:+*)+++1*0*/)(957))95**/+02)**++26*+)),(2(()-).26))0)7)))
@M03506:14:000000000-AKVR1:1:1101:13551:7052 2:N:0:33
CTAGGACTACCCGGGTATCTAATCCTGTTTGCTACCCACGCTTTCGTGTTTCAGCGTCAGTTGCGGTCCAGAGAGCCGTCTACACCACCGGTATTCCTCCTGATATCTACGCATTTCACCGCTACACCAGGAATCCTACTCTCCCATCCCGCACTCTAGCCCGCCAGTTTTCCGCGCACCCTCCCGGTTGAGCCGGGAGATTTCACACGGAACTTAACAGGCCGCCTACACCCCCTTTACGCCCAGTAACCCCGAACAACGCTTGCTGCCCACGTATTACCGCGGCTGCTGGCGCCGAGTT
+
CCCCCGGG-FFGGGGGGGGGGGGGGFGGGGGGGGGGGGGGGGGGGGGGGGGGGGGGGGGGGGGGGGGGGGGGGGGGGGGGGGGGGGFGGGGGGGGGGGGGGGGGGGGGGGGGGGGGGGGGGGGGGGGGGFGGGGGGGGGGGGGGGFGFGGDGEEGGGFACFGGG@:EGFEFGGGGGEEGEGDGGGGDGGECFGFEGGGGGFCFGFFCGGD3:EFGFCGFFGGC5DD>EGFF*1<@G0<6F/5CDD*8/<C+7>;5CG;4A)8)17:+*<:*9>)/2<(0A2(((,3-.1)345(2)))(-(
@M03506:14:000000000-AKVR1:1:1101:18383:7065 2:N:0:33
CTAGGACTACAAGGGTTTCTAATCCCGTTTGCTCCCCTAGCTTTCGCGCCTCAGCGTCAAGAATGGGCCAGGTAGCCGCTTTCGCCACTGGTGTTCCTCCCGATATCTACGCATTTCACCACTACACCGGGACTTCCGCTACCCTCTCCCACCTTCCAGCCGATCAGTTTCCGATGCAATTTCCCAGTTAAGCCGGGAGCTTTCACATCGGACTTGACCAGCCGCCTGCGCGCTCTTTACGCCAAGTAAATCCGAACAACGCTTGCTCCCCCCGTATTACCGCGGCCGCTGGCCCGGAGTG
+
CCCCCFGGGGGGEEGGGGGGFCFGGGGGGGGGGGGGGGGFGFGGGGGDGG7FEFFGFFG>FGCFGGGGGGGGGGGGGGGDFFFEGGGGGGGG8FGGGGGGGGGGEGFGGGGEFCGGGFGFCGGDFGGFGCEG7EEGGGGGDGGCCFGFFGFGGGDGGFGGFGGEGDGGGCGGG56>AG7:EAFFG9FGGGGFF?ED**:C@DFG,=E9CD3DC3+0*8A7*>5*9<>>F<DDG5<C<C=E5CC5):EFCFC*/7C7<0C5)77*1*+9C>GF7)2*24*:4819(((0()7()(,17)(-.
@M03506:14:000000000-AKVR1:1:1101:17014:7068 2:N:0:33
CTAGGACTACACGGGTATCTAATCCCGTTTGCTCCCCTGGCTTTCGCGCCTCAGCGTCAATGCCGGTCCAGGATGCCGCCTTCGCCACCGGTGTTCCTCCAGACATCTACGCATTTCACCGCTACACCTGGAATTCCACATCCCTCTCCCGGATTCCAGCCTGCCAGTATCGGACGCAGTCCCTCGGTTGAGCCGAGGGATTTCCCGTCCGACTTAGTAGGCCGCATAGGCGCCCTTTCCGCCCCGCAATTCCCACCAACGTCTGCCCCCCCCGTAGTCCCGCGGCGCCTGCCCCGGGCTT
+
CCCCCGGGGGGGGGGGGGGGGGGGGGGGGGGGGGGGGGGGGGGGGGGGGGGGGGGGGGGGGGGGGGGGGGGG@FGGGGGGGGGGGGGGGGGGGG@FGGGGGGGFGGGGGGGGCCGGGGGGGGGGGGGGFGFGGGGGFGGFGCGCFFEFGGGGGGGFGGGGGGGGGGGGGFGGGDGGGGGGFGE64BEEGCCEFGGD85E7099>1+:;=<D3=D*1+:@G76DE</7)+265>BD<09*<*:/7)5*.*;0*****/(9*)..0*0<@F>CE@3***-*+.(-(--()()-(0(47))(((
@M03506:14:000000000-AKVR1:1:1101:14560:7085 2:N:0:33
CTAGGACTACCCGGGTTTCTAATCCCGTTCGCTCCCCTAGCTTTCGCACATCAGCGTCAGTGTCAGCCCAGCAACCCGCCTTCGCCGCAGGTGTTCCTCTCGACATCTACGCCTTTCACCGCTACACCGAGAATTCCAGTTGCCCCTTCTGCACTCGAGCCCCGCAGTATCGCCTGACCTTTCCCAGTTCACCCCGGAGATTTCACAGTCGACTCTCGGCTGCCGCGTCCGCGCCCCTCACCCTCCATAACGCCGACCACCGCTCTCTCGCCCCCTCTTTCCGCGCCCCCGCTCTCTCCGT
+
-BCCC6EEAF9C@:7FFCFFF,EFGGGGGF8@FFC@CF<@F,CED@BFFEGFG9@+BB@:F996C@F@@F<<CCFGGGGGGGG@CF:C@BFE85?EFFGGGG8+88EF,A=C+44CF,FFGG7+@,AF++++8,>9?F,7,8EDFFF8D9A9,1D3+,3@CFGGG53@,7@6*461,?CDD?GD,,,41,622/1*44C**15A9<+:CF***/*+2:>=*/>E5<0)*15>)559(10*/*157=**++3))./)1(/*))8>)*26<0/)8)*21(*+).-(,(()(0(-5(,*1*,--
@M03506:14:000000000-AKVR1:1:1101:28281:7087 2:N:0:33
CTAGGACTACCGGGGTTTCTAATCCCGTTTGCTCCCCTGGCTTTCGCGCCTCAGCGTCAATGCCGGTCCAGGATGCCGCCTTCGCCACCGGTGTTCCTCCAGATATCTACGCATTTCACCGCTACACCTGGAATTCCGCATCCCTCTCCCGGATTCAATCCTTCCAGTACCGGACGCATTTCCCGGGTTGAGCCCGGGGGCTGCCCGTTCGACACAGAAGGCCGCCTACGCCTCCTTCACGCCCAGTAGACCAGAACACCGCTCACCCCCCTTGTATCACCCCGGGCCCTGCCAGCGCGTT
+
6AC8A8FF9@<@+@FF7;FA<EFG9FCFGG;FEEFFGGGGFG@FFCC:CCFGDCD6@@B@A<FFCCB:CGGG,CFGGGGEF7E<B=7=<+=@=C7E,<9=FF<DEE<EFF=7F=FDE,?5CCF>FGF86A=,D<3,7ACCECEG,D88FC7:+++@3,,5DA9,8EC,A,7>*@BE7C**;BC::C=?**22+33=C5/**12:*/7/AFD4C*****)37<**)>7)0*0*0.0*.*0<C5975*<*+++0.)/0*(*5).)))0*8*01.)*+++)/:((((((()()(()).*0)(((
@M03506:14:000000000-AKVR1:1:1101:24981:7091 2:N:0:33
CTAGGACTACTCGGGTTTCTAATCCTGTTCGCTCCCCACGCTTTCGCGTCTCAGCGTCAGTACCGTCCCAGAGAGCCGCCTTTGCCACGGGTGTTCTTCCTGAGATCTGCGCATTTCACCGCTACACCAGGAATTCCACTCTCCTCTTCCGGACTCTAGCCATACGGTTTCTATCGACGTCTCGAGGTTTTGCCTCGCGTTTCCACAACGGCCCCGTATGGCCGCATCCACGCACGTTACGCCCAATAAACCCGGTCACCGCTTGCCCCCTCCCTAACTCCCCCCCCGCTGTCCCGTCTTT
+
CCCBCGGGGGGGGGG@C7FGGGGFGGGGGGGGGFGGGEGDEGGGGEDGGGCFGGGDCEEEFGGGGGGGG9EEGGCFDEEB7FGGGGCFCEEF7CFGCFGGGFA<?9FGGGDC+6@FGDCG+=+FFFGGCE@+==FCAFGGF,38=BD9>E7ECE>EG;BFG<F6CF+7;@D,,7;85B7@C,,451*A,,*>DAFAG*:=?C,+><+/1/))*)*321.**1**9)0.+*)1/.)1.*)**5C7*:*97<+8)0)1)-0+0).79=<6C@3))**+*(*+)(-((,(013((*).17)(()
@M03506:14:000000000-AKVR1:1:1101:12475:7107 2:N:0:33
CTAGGACTACCCGGGTTTCTAATCCCGTTCGCTCCCCTAGCTTTCGCGCCTCAGCGTCAGTGTCGGCCCAGCAACCCGCCTTCGCCGCAGGTGTTCCTCTCGATATCTACGCATTTCACCGCTACACCGAGAATTCCAGTTGCCCCTTCCGCACTCTAGCCCCGCAGTATCAGTTGACCTTTCCGAGTTAAGCCCGGAGATTTCACAACTGACTTGCGGTGGCCGCCTACGCGCCCTTTACGCCCAGTCATTCCGCACAACGCTTGCCCCCTCTGTCTTACCGCGGCTGCGGGCCCCGAGT
+
CCCCCGGG-CFGGGGGGGGGGGGGGGGGGGGGDGGGGGGGGGGGGGGGGGEGGGGGGGGGGGGGEEGGGGDGGGGGGGGGGGGGGGGGCECBEGGGGCF<FF<F@FGFFGGGGGGGGGGGGGGCGFGGGGGDGGGGGGFGGGGGGGGGGFEGEGGGCFGGFGGCECEE7:FFGGFC@9EEG;FGC;=FEG9;FFECGC55CGGGFGCCE4>>CFF7DD:CDDFGDDFB*7):)7>>0C?+:*<<DGC@++3*6***11)*8.87*189FFD)7*03+.9+65072(7;;B(,)((1).(4(
@M03506:14:000000000-AKVR1:1:1101:5668:7141 2:N:0:33
CTAGGACTACCGGGGTATCTAATCCTGTTCGCTCCCCACGCTTTCGCTCCTCAGCGTCAGTTACTGCCCAGAGACCCGCCTTCGCCACCGGTGTTCCTCCTGATATCTGCGCATTCCACCGCTACACCAGGAATTCCAGTCTCCCCTGCAGTACTCCAGTCTGCCCGTATCGCCCGCACGCCCACAGTTGAGCTGTGAGTTTTCACGAACAACGCGACAAACCACCTACGAGCTCTTTACGCCCAGTAATTCCGGACAACGCCCGCCCCCTCCGTATTACCGCGGCTGCTGGCCCGCAGTT
+
CCCCCGGGFGGGGGGGGGGGFFGGGGGGGGGGGGGGGGGGGGGGGGGGGGGGGGGGGGGGGGGGGGGGGGGGGGGGGGGGGGGGGGGGGGGGGGGGGGGGGGGGGGGGGGGGGGGGGGGGGGGGG9FFGGGGGGGGGGGGGCGGGGGGGCGGGGGGGGGGGGGGGGGGGGGGGGDEGGGGDGGGGGGGGGFGG7CEG@EEDFFGGGGGGGDGGGGG5DEG45CCDD>FG<D=D5)*5CBF=EGGDFF=CF7=FFG759*757)9):*0CBG)098E*4*+620(46>52072>((/)04()
@M03506:14:000000000-AKVR1:1:1101:4976:7155 2:N:0:33
CTAGGACTACCGGGGTATCTAATCCCGTTTGCTCCCCTGGCTTTCGCGCCTCAGCGTCAGAAGAGGACCAGTGATGCGCTTTCGCCACCGGCGTTCCTTCCGATATCAACGCATTTCACCGCTCCACCGGAAGTTCCCATCACCCCTGCCTCGCTCGAGCTCGCCAGTATCCAAGGCACTTCTCCAGTTAAGCTGGAGGCTTTCACCCCGGACTTGGCAAGCCGCCTACACGCCCTTTAAGCCCAGTCATTCCGAACAACGTTCGCCAGGTTCGTCTTCCCGCCGCTTCTGGCCCGAACTT
+
CCCCCGGG<FGGGGGEGGGGGGGGGGGGGGGGGGGGGGGGFGGGGGGGGGDEGCGGGGGGGFG8EGGGGGGGGGGFGGGGGGGGGGGGGGGGGGGGGGGGGGGGGGGGFDGGGGDAGGGGGGE@GFGGED@FGDFG@FGGG9DFFGGGCFGCE7*@EEB>>,CGDGGGCDGGGGGFGGGG6,4C;B?CGGDEGGFF5*/:C;FF7C77CDDDEDFCGC6FGGDGGG>:?FF=73>5?GF++<****+*0<747:5599<C3>?FDE55/7F4*);8A:6+407(3(()(/)))(-/8)-2)
@M03506:14:000000000-AKVR1:1:1101:24294:7156 2:N:0:33
CTAGGACTACTCGGGTATCTAATCCCGTTTGCTCCCCTGGCCTTCGTGCCTCAGCGTCAGGAACTGTCCAGAGACCCGCCTTCGCCACTGGTCTTCCTTACGATATCTACGCATTTCACCGTTACCCCGTAAATTACAGTCTCCTCTCCCGTCCTCAAGCACGGCAGTATCGAATGCAGTCTCGGAGTTACGCCCCGAGATTTCACACCCGCCTTACCGCCCCCCCTACGCCACTCCTACCCCCAATGAAACCTAACACCCCGCGAGACCCCGCCATTCACTCGTGTCCGCTCTCAAACTT
+
C@CC@FGGGDGFGECCCFFDEFGGCCCF@EFFF9EDC8CCFAFEEGFF@<EFEF8FCEG:FG8EFCGGFD<,,9C<6@++:@C,,B6FF,=EFC9FG9F<BCF=C:FD9?,@:?C<FFAEE,@?F,AFFC7FCF9,CFEFFF;EFG,46,6@C8CDG83=,1@8>C>@,=,++5@6,,7<,3,,+++@:;,33:5>5=EC5+D,,,,,*)2)4?*,**)*)19*15.8C9)*)0)*.*9<*:*)5*8)2++*))*2*)2*.0)))2*)*)*0))*/*)*+)).,.(()))((.(.***)))
@M03506:14:000000000-AKVR1:1:1101:8360:7176 2:N:0:33
CTAGGACTACTCGGGTATCTAATCCGGTTCGCTCCCCTAGCTTTCGCGCCTCAGCGTCAGGATCGGCCCAGCCTCCCGCCTTCGCCACCGGCGTTCCTAGCGATATCTGCGCATTTCACCGCTACACCGCTAGTTCCAGAAGCCTCTACCGTCCTCAAGCCAACGCAGTATCCGACGCAATTCCACAGTTGAGCCGTGGGATTTCACGCCGGACTTACGTAGCCGCCTGCGCGCCCTTTACGCCCAGTGAATCCGGATAACGCCCGCCCCCTACGCCTTACCTCCGCGTCTGGCCCGTAGT
+
CCCCCGGGGGGGGGGGGGGGGGGGGGGGGGGGGGGGGGGGGGGGGGGGGG7FFGGGGGEGGGGGGGGGGGGGGDGGGGGGGGGGGGGGGGGGCGGGGGGGGGGFDGGGGGGGGGGGGGGGEGGGGFGGGGE@@FFFGGGGFGGGGGGGGGECEGGGGGGGGG>F>E58CCGGGGGGDGGGGGGC++0:CB@@+<EGEGGG*>C6CCC5FGGG*)*<>F30>9D<>D377FDECEFGFGFC:5DDCCF)<@:799DDG?5+67>5/::@=57DFGC*2,79:2)4(-2)()(()),1)0-24
@M03506:14:000000000-AKVR1:1:1101:4575:7206 2:N:0:33
CTAGGACTACCCGGGTTTCTAATCCTGTTTGCTCCCCACGCTTTCGCACCTCAGCGTCAGTACCGGGCCAGTGAGCCGCCTTCGCCACTGGTGTTCTTGCGAATATCTACGAATTTCACCTCTACACTCGCAGTTCCACTCACCTCTCCCGGACTCAAGCTCCTCAGTACCAAAGGCAGTTCTGGCGTTGAGCTCCAGGATTTCACCCCTGACTTAAGAAGCCGCCTACGTGCGCTTTACGCCCAGTGATTCCGAGCAACGCTAGCCCCCTTCGTATTACCGCGGCTGCTGGCACGAATGT
+
CCCCCGGGFGGGGGGGGEGGGGGGGGGGGGGGGGGGGGGGGGGGGGGGGGCFGGGGGGGGGGGGGGGGGGGGGGGGGGGGGGGGGGGGGCGGGGGGGGGGGGEGDGGGGGGGGGGGGGGGGGDGGGGFGGGGGGGGGGGGGFGGDGEDFGGGGGGG8@FGGG,<@;BFCCGGFCF>F>EFGGGGF,@CE8FGGFD>668CEGFC<:<6?CF;6>?<FGFCCF4*7C3>FDFE30>DFF*+2:)7<5A/:<<@4)*/742:>B)1>EC5C55F59C8@(*+--71666)3),()(.98)((.
@M03506:14:000000000-AKVR1:1:1101:16956:7253 2:N:0:33
CTAGGACTACCCGGGTATCTAATCCTGTTTGCTCCCCACGCTTTCGCGTCTCAGCGTCAGTCACCGTCCAGAGAGCCGCCTTCGCCACCGGTGTTCCTCCTGATATCTACGCATTTCACCGCTACACCAGGAATTCCACTCTCCTCTCCGGGACCCGAGTCCACCAGTTTCCAATGCACTTCCGGGGGTGAGCCCCGGGCTTTCACATCAGACTTAGTGGGCCGCCTACACGCGCTTTACGCCCAGTGATTCCGAACAACGCTCGCCCCCCCCGTCTTACCGCGGCTTCTGGCCCGGAGTT
+
CCCCCGGGGGGGGGGGGGGGEGGGGGGGGGGGGGGGGGGGGGGGGGGGGGCGFGGGGGGGGGGGGGGGGGGGGGGGGGGGGGGGGGGGGGGGGGGGGGGGGGGGGGGGGGGGGGGGGGGGGGGGGGGGGGGG:FGGGGGEGGGGGGGGGGGDCCEGGDGGGGGGGCF>AFFFG7ECEFFDDFGCCC5EC*;7CFGE85**:*9CCF?CF:=*<>CF*;47FG:GDG:BGCFCDFFGFGFGG=57*:093+<=FF*7D>:555)*)2*0?B3559C*/(*05171(70)(/.)72(/0),(.
@M03506:14:000000000-AKVR1:1:1101:9193:7271 2:N:0:33
CTAGGACTCCACGGGTTTCTAATCCTGTTTGCTACCCACGCTTTCGTGCCTCAGCGTCAGTCATGGTCCAGTAAGCTGCCTACACCACAGGTGTTCCTCCTGATATCTACGCATTTCACCGCTACACCAGGAATTCCGCTTACCTCTCCCATACTCTAGCACTCTAGTTTCCGCCGCACCCTCCCAGTTGCGCCGGGAGATTTCACAACAGACTTCGAGCACCGCCTACGCACTCTTTACGCCCAGTAATTCCGAACAACGCCCGCTGCCTACGTATTACCGCGGCCGCCGGCCCGTAGCT
+
CCCCCGGG-FGGGGGGGGGGGGGGGGGGGGGGGGGGGGGGGGGGGGGGGGEGCGGGGGGGGGGGGGGGGGGGGGGGGGGGGGGGGGGGGGGGGGGGGGGGGGGGFGGGGGGGGGGGGGGGGGDGGGGGGGGGGGGGGGGGG8>E=FGGGGGGCCGGGGGGGGGGC8EFFG;FCEEDGGEGG?FEGGGGGG,>CECEGGGGGF77AFFCGGG4EGG,/*2:4?D*9D336*5*98;C3C7</CCDCFE*<<+/949DG;DG>D)>CE5>E>4*79;+05*<<:06(((.()((7(,90.4()
@M03506:14:000000000-AKVR1:1:1101:16142:7277 2:N:0:33
CTAGGACTACTCGGGTTTCTAATCCTGTTTGCTCCCCTACCTTTCGCGCCTCAGCGTCAGAATTGGACCAGATAGCCGCCTTCGCCACAGGTGTCCCTCCAGATATCTACGCATTTCACCGCTACACCTGGAATTCCGCCATCCTCTACCAATCTCTAGCCGAGCAGTATGAAATGCAATTCCTGGGTTGAGCCCAGGGCTTTCACATCTCACTTACCCGGCCGCCTACGCGCCCTTTACGCCCAGTACTTCCGCACAACGCTTGCCCCCTCTGTATTCCCTCGGCTGCTGGCACCGAGTT
+
CCCCCGGGGGGGGGGGGGGGGGGGGGGGGGGGGGGGGGGGGGGGGGGGGGGGGGGGGGGGGGGGFGGGGGGGGGGGGGGGGGGFGGGGGGGGGFDGGGGGGGGGGGGGGGGGGGGGGGGGGGGGGGGGGGGFFGGGGFGGGGGGDGGGGG8EFFGGGG,=BEGGGDFGGGGGCFGFGGGGGGGGGG6FGEFFEFGGGGDE:D6D7CG,ABDGGGF98FF?)7CEGGFFGCE5DD>G1D+ACGGGGGFF9FC@FF*)9,*C>D:9>CF?GF37)9C79<*93-,3(4-)4),()(,1)0(--
@M03506:14:000000000-AKVR1:1:1101:14477:7374 2:N:0:33
CTAGGACTACACGGGTTTCTAATCCTGTTTGCTCCCCTAGCTTTCGCGCCTCAGCGTCAGTTACTGTCCAGAAAGCCGCCTTCGCCACCGGTGTTCCTCCTGATATCTACGCATTTCACCGCTACACCAGGAATTCCGCTTTCCCCTCCAGTACTCAAGCTTGCCAGTTTTGGATGCAGGCTCTGGGTTAAGCCCAGAGTTTTCACATCCAACTTAGCAAACCGCCTACGCGCCCTTTACCCCCATTATTTCCGAACAACGCTAGCCCCCCCCGTACTACTGCGCCTCCTGGCCGGGTGTT
+
CCCCCDFGCECFGGD+@FFFFFCAFCGGGGFDGGGGGGFCFFGGG7@@F@F@FGGGFF@:EF,CFFGDGFDEGG<EGEFGGGGGCGGDFG+@=CCGG,FGGGDFDFGA,CCF@CFGAFFFFGGEGEFFGGDF:F=EGGGG>FEFFC,BECDEFFFFEG,@?A>DGF8FADFDE,;8CCF,@DG6@CFFG>FCFGGGG58=FDDGGC7:?F4*?CFC7CFC0*::45/8FCB*5;5936A7+393)*39+0+9*093C(*:75)*)<;FE>DF@)***(*0-).4(((..))55(()80((-
@M03506:14:000000000-AKVR1:1:1101:19090:7377 2:N:0:33
CTAGGACTCCTCGGGTTTCTAATCCCGTTTGCTCCCCTGGCTTTCGCGCCTCAGCGTCAATGCCGGTCCAGGATGCCGCCTTCGCCACCGGTGTTCCTCCAGATATCTACGCATTTCACCGCTACACCTGGAATTCCGCATCCCTCTCCCGGATTCAAGCCTGCCAGTATCGGACGCAGTTCCCGCGTTGAGCCCGGGGCTTTCACGTTCGACTTAGCGGGCCGTCTACGCGCCCTTTACCGCCAGCAATTCCGAACAACGCTTGACCCGCCCGCATCACCGCGGCCGGCGGCACAGTAGT
+
CCCCCGGG-CFGGGGGGGGGGGGGGGGGGGGGFGEGGGGCDGGGGGGGGGCGGGGGGGEEGGGGGGFGGGGGFGGGEC>FGC<FGGGGGGGGGGGEGFFFAFGGGGG9EGFGGGGGGGGGEG77CFGGGG<<,?DFFFG7:@DF8>EFGGCCEEGGG7CGFGG6FGG?A,E7C***=CCG9>,DE*:78*1?:FFGDGG*/*>C7C566;5*:*;+*>)=)CDE99;>+17*)08/4*1++*)93>*)29@FF)*/7(0:)8.<**3085)0)9**2()<(46,4(()(),()36*)/)))
@M03506:14:000000000-AKVR1:1:1101:17912:7379 2:N:0:33
CTAGGACTACCCGGGTTTCTAATCCTGTTTGCTCCCCTAGCTTTCGTTCCTCAGCGTCAGTAGTGGACCAGCGCGCCGCTTTCGCCACGGGTGTTCCTGCAGATATCTACGCATTTCACCGCTACACCTGCAATTCCACGCGCCTCTCCCACACTCAAGCACAGCAGTTTTGGAAGCAGCCTCTGGGTTAAGCCCAGAGATTTCACCCCCAACTTGCCGCACCGCCTACGAACCCTTTACACCCAGTAATCCCGAACCACCCTGCCCCCCTACGTCTTACCGCGGCTGCTGGCACGTGGTT
+
CCCCCGGGGGGGGGGGGGGGGGGGGGGGGGGGGGGGGGGFFGGGGGGGGGGGGGGGGGGGGGGGGGGGGGGGGGGGGGGGGGGGGGGGGGGGGGDGGGGGGGGGGGGGGGFGEEGGGGGGGGG@FGGGGFG8DDFGFFGGGGGG>B=DFGDGGG,@FC,E6EFGGEB;AFGGDEFFFGGCF896DDGGEF,DGGGGG=@,5=9CF7,4?CD5:C?+@<3:9DGEDDE3?D):7@EF:C/+0<*>*139+<+*)09))(*2)00>*8C):<<)55*@C(9??066(,(0405()()*0)(--
@M03506:14:000000000-AKVR1:1:1101:12857:7382 2:N:0:33
CTAGGACTCCCGGGGTTTCTAATCCGGATCGCTCCCCACGCTTTCGCGCCTCAGCGTCAGCAAAGCTCCAGGCAACCGCCTTCGCCACTGGTGTTCCTCCCGATATCTACGCATTCCACCACTACACCGGGAATTCCATTGCCCCCTAGCTTGCTCCAGCTACACCGTATCCGCTGACCCCGCCCAGTTGAGCCGAGCGATTTCACAACGGACGTGCGTAGCCGCCTACGCGCCCTTTACGCCCAATAAATCCGGGCAACGCTCGCACCCTACGTATTACCGCGGCTGCGGGCACGTAGTT
+
CCCCCGGG-FFGGGGGGGGGGGGGGGGGGGGGGGGGGGGGGGGGGGGGGGEGGGGGGGGGGGGCFGFGGGGGGGGGGGGGGGGGGGGGGGGGGGGGGGGGGGGGGGGGGGGGDGGGGGGGGGGGGGGGGGGGDGGGGGGGGGGGGGGGGGGCGGAFFGGFGDGGGGGG*=FGGFCCEGGGGGDGG>CF?@C8FGE5EECCCF8CCGGGGC<5C<8*970:3D>CGGFEGDEGGEB77**<;EGDC*06?:09;@DC)0*27;@DCE=BGFG:5CF692*3),7((,(08)(()(,*.88,.
@M03506:14:000000000-AKVR1:1:1101:24844:7415 2:N:0:33
CTAGGACTACCCGGGATTCTAATCCCGTTCGCTCCCCTAGCTTTCGCCCTTCAGCGCCAGTGTCGGCCCAGCAACCCGCCTTCGCCGCAGGCGTTCCTCTTGATATCTACGCATTTCACCGCTACACCGAGAATTCGAGTTGCCCCCTCCGCACTCTAGCCCTGCAGGATCAGTTGACCTTTCCGAGTTCAGCCCGGAGATTTCACAATTGCCTTCTAGTTGCCGCCTACGCGCCCTGTACCCCCAGCAAAGCCGAACACCCTCCTCCCCTCCCGCCTACCTGCGACTGCTGCCCCGCCGG
+
@<<@CGEGGFGFD7C+7CDFGGGFF<FEFEFECF:FEGD,CAEEF,F,BCFFEGG++6@@,,EF7@@FFCDEFGGEFEGC=FGGFFFD+4=+44+C=?F,CFCFAFGF9,?F+=6CFFGGEG7>F@=A:+@:+:33+,88CFFGGG+5@C8A5:CCDE@7BC,,5,,,1525,5>;,?E7CF7;**:CE9@,,A*4:*::*++5+1++3+*+++++*3+2+;CG3CB3*2)75.59(*0+3+295C*)0*+))01)/4)*00)***2)/5*0.1**2()::)-(3-47,)-)0(4*))-((
@M03506:14:000000000-AKVR1:1:1101:14940:7444 2:N:0:33
CTAGGACTACAGGGGTTTCTAATCCCGTTCGCTCCCCTAGCTTTCGCGCTTCAGCGTCAGTGTCAGCCCAGCAACCCGCCTTCGCCGCAGGTGTTCCTCTCGATATCTACGCATTTCACCGCTACACCGAGAATTCCAGTTGCCCCTTCTGCACTCTAGCCCCGCAGTATCGATTGACCTTTCCGGGTTAAGCCCGGAGATTTCACAACCGACTTGCGGTGGCCGCCTACGCGCCCTTTACGCCCAGTAAATCCGAACAACTTTTGCTCCCCCCGTATTACCGCGTCCGCTGTCCTGGCGC
+
CCCCCGGGGGGGGGEGGGGGGGGGGGGGGGGGCEGGGGGGGGGGGGGGGDGGGGGGFGCGGGGGGGGGGGGGGGGGGGGGGGGGGGGGCGDFFGFGGGGEGGGGGGGGGGGG>FEFG9FGEGGDG9FGGFCE+CFGGGDFGAEFFGD>EEGFGGCGCF9DCFGGG5*:3@FE55CF?DCGGGF?CC5EGCBCCFCE=*4*=7CFFGG6EGGDEGG77)>CD556977)*0):3<DG>F)3:CD59*;;FF7*0)11*-)07)**0309<<7707*/*(7+6>((((,)(.(().)0*03((
@M03506:14:000000000-AKVR1:1:1101:3074:7475 2:N:0:33
CTAGGACTACCCGGGTTTCTAATCCCGTTTGCTCCCCTGGCTTTCGCGCCTCAGCGTCAGTAGAGGTCCAGCGCGCCGCTTTCGCCACCGGTGTTCCTTCCGATATCTACGCATTTCACCGCTCCACCGGAAGTTCCGCACGCCCCTACCTCCCTCGAGGCCCACAGTATCAACGGCCCTTCCACGGTTGAGCCGTGGGATTTCACCCCTGCCTTGCGAGCCCGCCTACGCGCCCTTTAAGCCCAGTTCTTCCGAACAACGTTCGCACGGTTCGTCCTACCGCGGCTGCTGGCACGACCTT
+
CCCCCGGGGGGGGGGFGGGGGGGGGGGGGGGGGGGGGGGGGGGGGGGGGGEGGGGGGGEEGGGGGGGGGGGGGGGGGGGGGGGGGGGGGGGGGGGGGGFGGGGGDFGGGGGGGGGE<FGGGG7FGCFE7CF>CFGGGGG7CE@EGED58E>FFECF5CB>EGG5E8C?,>,,>,6B7*=@9CF9CEGE5=B+C?>CC*8*<9CF?FDCE***2CE+*))19D3*9DEFFDF59;531>7+30>57:E*+3:0=B**1(7C:>57*:*7*)1>:98/*4*<3((-(-,56@)(7(53;3((.
@M03506:14:000000000-AKVR1:1:1101:13464:7477 2:N:0:33
CTAGGACTCCTCGGGTATCTAATCCCGTTTGCTCCCCTGGCTTTCGCTCCTCAGTGTCAGTGTTGGTCCAGGATGCCGCCTTCGCCACCGGTGTTCCTCCAGATATCTACGCATTTCACCGCTACACCTGGAATTCCGCATCCCTCTCCCAATCTCAAGCCATCCAGTATCAGACGCAGTTCCCCGGTTAAGCCGAGGGATTTCACGTCTGACTTAGTTGGCCACCTCAGAGCCCTTTACGCCCAGTAATTCCGACCACACCTTGCCCCCCCCGCTTTCCCCTGCCTGCTGGCACGCGGTT
+
CCCCCGGG<FGGGGGGGGGGGGGGGGGGGGGGGGGGGGGFGGGGGGGGGGFGGGGGGGGGGGGGGGGGGGFGGFGGGGGGGGGGGGGGGGGGGGGGGFGGGGFGGEGGCGGGCFGGFAFCFGGGDDGGFGG8FFDGGGGG7EGG8DGFGG@DCFFG;D9EDG9DFF9EDCFFA8=+13@EA:F?DE5CEE,ECG>EED>5891C,<7,A8*=EDF<7=+18DDCDGA)+0*=CFF<(*83=C3>*=<+=<+*1)*)1(**)))*08<);5C>3/***(*3),(((()*(/2(..49))3-(
@M03506:14:000000000-AKVR1:1:1101:19790:7478 2:N:0:33
CTAGGACTCCACGGGTTTCTAATCCCGTTTGCTCCCCTAGCTTTCGCGCATCAGCGTCAGTATTGGGCCAGATGAGCGCCTTCGCCACCGGTGTTCCTCCTGATATCTACGCATTTCACCGCTACACCGGGAATTCCCTCGTCCTCTCCCATACTCAAGCCAAGCAGTTTGGAATGCAGTGCCTCGGGTGAGCCGAGGCATGTCCCATCCCACTTACCTGACCGCCTACCCGCCCTATACGCCCAGCTATTCCGAACCACGCTTGCTCCCCCCGGGGTACCCGCGCCGCCGGCCGGGGGTG
+
CCCCCFGG9FGGCGGGBFGGDFGGGGEGGG;EFFGGGGGGGFFGGFCFGG,CEDFCFGC@FDGGFGGGEEGDCFFGGGGGGGC<CGGG8FEF+CCBFEDFG8<F9FFECFDGDGCE??EFGGGEEADFGFE:FGDDFFDDGG7+3EFFGG,@EEFGG,ED8:88@EGGAGG7D9FGD9EE,,:BFG*9:B8DGC**/7??CCF7,4<7A47CCCG?CFFFG74E39557*.*9:>C(*1<EG5)*2*0++3==6*19(*2)0)**/+1<5*<5)***()36)(((-(.()(,)(()))(-(
@M03506:14:000000000-AKVR1:1:1101:12283:7489 2:N:0:33
CTAGGACTCCCCGGGTTTCTAATCCTGTTTGCTCCCCTGGCTTTCGCTATTCAGCGTCAGTGTTGGTCCAGGATGCCGCCTTCGCCACCGGTGTTCCTCCAGATATCTACGCATTTCACCTCTACACTGGGAATTCCACTCACCTCTCGCGTCCTCAAGTTTACCAGTTTCAATGGCAGTTCCGGAGTTGAGCTCCGGGCTTTCACCACTGACTTGGACACGCGCCTGCGCGCGCTTTACGCCCAGTAAGTCCGAACAGCGCTAGCCCCCTGCGTTTTACCGCTGCTGCGGGCACGAGTTT
+
CCCCCGGG<FGGGGEEGGGGCFFGGFEGGGGFCFGFFGFGGGGGFCGGCFFGGCFE:BBFGGGGGGGGGGFGGGGGGGEGGGGGGGEGFGEGDGGGGFGG8F9<,?FDFFGEEGGDGGGCGGCGCFGGF:D8?<FDFFG9=8E=E?>F+>EGGGGGA,9DFCF,9=DEG=D;,:DGCDCGGGGGD>CEGADFGGGGG*;CE9DFG??6?*;*=DFFFC)01*:5C)):5/5:DB35:7*<**))**310+21*))/972=)00/5C:)?>7))1;**(1A)(,((,./3)(()(3*0)((.
@M03506:14:000000000-AKVR1:1:1101:16362:7494 2:N:0:33
CTAGGACTACCGGGGTTTCTAATCCCGTTTGCTCCCCTGGCTTTCGCTCACTCAGCGTCAGTGTTGGTCCAGGATGCCGCCTTCGCCACCGGTGTTCCTCCAGATATCTACGCATTTCACCGCTACACCTGGAATTCCGCATCCCTCTCCCAAACTCAAGCCATCCAGTATCAGACGCAGTTCCCCGGTTCAGCCGATGGATTTCACGTCTGACTTAGTTGGCCGCCTACGAGCCCTTTACGCCCAGTAATTCCGCACACCGCTTGCCCCCCCCGTCTTACCCCGGCTGCTGGCCCGGAGC
+
CCCCCGGGGGGGGGGGGGGGGGGGGGGGGGGGGGGGGGGGGGGGGGGGGGGGGGGGGGGGGGGGGGGGGGGGGGGGGGGGGGGGGGGGGGGGGGGGGGGGGGGGGGFGGGGGGGGDFGDGEGGGGGGGGGGFGGFFGGGGGGGGFFGEGGGGDFGFG8EFFGGFFFFGGG9FGFGGGGC8B9CAFC>C?C*?;FFEC*:CFGCFGGGGG444,CGGCCFGC<FC)<DED43**857(2)2@5CDDGF?G+0/@=2*)49*7)89*/;@GFGFBDE**,8+6:(401070B0))3(7)),((
@M03506:14:000000000-AKVR1:1:1101:15852:7497 2:N:0:33
CTAGGACTACCCGGGTATCTAATCCTGTTTGCTCCCCTAGCTTTCGCGCCTCAGCGTCAGTTATGGTCCAGTGAGCCGCTTTCGCCACAGGTGTTCCTTCCGATATCTACGCATTTCACCGCTACACCGGAAATTCCACTCACCTCTCCCATACTCAAGCCCGGCAGTTTCCAGTGCAGACTTCGAGTTGAGCCCGAAGATTTCACACTAGACTTGCCAAACCGCCTACGCGCCCTTTACGCCCAATAATTCCGAACAACGCTTGCCCCCCTCGTATTACCCCCGCTGCTGGCCGCACGTT
+
CCCCCGGGGGGGGGGGGGGGGGGGGGGGGGGGGGGGGGGGGGGGGGGDGGEGGFGGGGGGGGGGGGGGGGGGGGGGGGGGGGGGGGGGGGGGGFGGGGGGGGGGGGGGGGFGDGGGGAFGGDFGGGGGGDGGEGGGGGGGGGGGGGFFEFGGGGFGGGGGGGGGGGG8DGGGGGGGGGGCFGGGDEGGGGG?FFGDC*=C?CEGGGGGGFG:?GGGFGFG4DFECD:BGC35<BDG099CEGCCD:;):EA=FF*9D0*:5@>37@F4FDD;332**,*26(((4;633))(0(()0)(,(
@M03506:14:000000000-AKVR1:1:1101:14949:7524 2:N:0:33
CTAGGACTACTAGGGTTTCTAATCCCGTTCGCTCCCCTAGCTTTCGCGCTTCAGCGTCAGTGTCGGCCCAGCAACCCGCCTTCGCCGCAGGTGTTCCTCTCGATATCTACGCATTTCACCGCTACACCGAGAATTCCAGTTGCCCCTTCCGCACTCTAGCCCTGCAGTATCAGTTGACCTTTCCGAGTTAAGCCCGGAGATTTCAAAATTGACTTGCAGTGGCCGCCTACGCGCCCTTTACGCCCAGTAAATCCGAAGAACGCTTCCTCCCCCCGCCTTACCTCCGCTGCTGGCCGGGCGG
+
CCCCCGGGGGGGGGEFGGGGGGGGGGGGGGGGGGGGGGGFGGGGGGGGGGGGGGGGGGGGGGGGGGGGGGGGGGGGGGGGGGGGGGGGGGCGGGGGGGGFGGGGFGGGGGGGGGDGGGEFE+@FGGGGGGEGGGGGGEEFGGGGGGFGGGGGEGCGGF9CGGFGGGD@,:EBFAE,@DFGFCFGEEGEGGDCEGCC5*4/CF7E,,2=9F+;<@F7CGFF*07=<D>BCD.79BBD6C:+0*79//AFGFGF=))9*(*07.5CD8?*375)7/***-7+57)-,(1.43406(.).),(,
@M03506:14:000000000-AKVR1:1:1101:19885:7528 2:N:0:33
CTAGGACTACTCGGGTTTCTAATCCTGTTTGCTCCCCTAGCTTTCGCGCCTGAGCGTCAGGACAGGCCCAGAGAGCCGCCTTCGCCACCGGTGTTCCTCCCGATATCTGCGCATTTCACCGCTACACCGGGAATTCCGCTCTCCCCTACCTTCCTCAAGCCCGCCAGTATCGTATGCAGGCCTGGGGTTGAGCCCCCCGCCCCCCCCCCCCACTCCCCCCCCCCCCCCCCCGCCCCCCCCCCCCCCCCCCCCCCCCCCCCCCCCCCCCCCCCCCCCCCCCCCCCCCCCCCCCCCCCCCCCC
+
CCCCCFGF-FGGGGGFGGGGGFGGGGGGGD,FFFGGGGFFFFGGGGGGGGDGGDFEFGCFEGDFFDFFCEFFFGGGDGG7B=ECFGDGGGDGC@GGF9F<BCFCGGFFGGGGGGFFGGG<FEGG@FGGDGE>FGGFGGE+8@EFGGG86DC,@?FGAF9<?*5>EGCG7,?C,,6?B@ECCEGCC*C*::22<<EE5*/1*1*=8C*/*99):**01*)*)9D*9C>):9>*97@5()):*>DD<C8>**25>)))72):)77DDEGFGF35:CC=*3.:11>00;,7>D03;17)7>211
@M03506:14:000000000-AKVR1:1:1101:17173:7570 2:N:0:33
CTAGGACTACCCGGGTATCTAATCCCGTTTGCTCCCCTAGCTTTCGGTTTTCAGCGTCAATGTCGGTCCAGGATGCCGCCTTCGCCACCGGTATTCCTCCAGATATCTACGCATTTCACCGCTACACCTGGAATTCTGCATCCCTCTCCCGAATTCAAGCCATCCAGTATCCGACGCAGTTCCAAGGGTAAGCCTTGGGATTTCACGTCGGACTTAGTTGGCCGCCTACAACCCCTTTACGCCCAGTAATTCCGAACAACGCTTGCCCCCCCCGTATCACCCCCGCTGCTGGCCCGGATTT
+
CCCCCGGGGGGGGGGEGGGGGGGGGGGGGGGGGGGGGGGGFGGGGGGGGGGGDGGGGGGDGGGGGGEGGGGGGGGGGGGGGGGGGGGGGGEGDGGGGFGGGGFGFGGGGGGGGGGGFFGGGGEEGGGGGGGDFGFFGGGGGCFGGGFDFGGGCEFGGGFG?FFGGGGFDFGGGDGGGG*A;AC9,>:*5@D?CFGA,9>5,CFGFFCFGC)/:/>;+CC9FG;CDD>DF<4CDFF:@CFF*1573:<7CC9*9699C0775>>**8+98BG>>C5*;(1+4(,(49()().8D017))(,)
@M03506:14:000000000-AKVR1:1:1101:17324:7655 2:N:0:33
CTAGGACTACCCGGGTTTCTAATCCTGTTTGCTCCCCACGCTTCCGCACCTCAGCGTCAGTACCGGACCAGTGAGCCGCCTTCGCCACTGGTGTTCTTCCTAATATCTACGAATTTCACCTCTACACTAGGAATTCCACTCACCTCTTCCGGACTCGAGATTTGCAGTATCAAAGGCAGTTCCGAGGTTGAGCCCCGGGATTTCACCCCTGACTTACAAATCCGCCTACGCGCGCTTTACGCCCAGTAATTCCGAACAACGCATGTCCCCCCCCTTTTACCCCGCGCGCGCGGCTGCGCGT
+
CCCCCGGGGGFGGDGGGGGGGGGGGGGGGGGGGGGGGFGGGGGGGGGGGG8FFGGGGGGGGGGGEGCGGGFGGCEGGGGGGCGGGGGGCGFGFGGGGGGGGGGGGAFGGGGGGGGGDGGGFGFDGGGFGFFC=EFGAFGFFGFCGGF=EDEC+@CG?88,DEEFDC?FGGFGGGGCFDECGGGG6C5:CB@7DFGC:*;*:D6C,40=EFD4C><,?FF6+*;/><55E*)*:>3D?/*3*29D7A007009*)1*)(*/)7)*/+37+0)5>)**+.1?<014((()-0(-)7()))(((
@M03506:14:000000000-AKVR1:1:1101:24808:7663 2:N:0:33
CTAGGACTACTAGGGTTTCTAATCCCGTTTGCTCCCCTGGCTTTCGCGCCTCAGCGTCAATGCCGGTCCAGGATGCCGCCTTCGCCACCGGTGTTCCTCCAGATATCTACGCATTTCACCGCTACACCTGGAATTCCGCATCCCTCTCCCGAACTCAAGCCATCCAGTATCAGACCCAGTTCCCCGGTTAGGCCGAGGGAATTCAGGTCTGACTTAGTTGGCTGCCTACGGGGTCGTTACGCCCAGTCATTCCTAACACCTCTGGCCCCCCCCGCATATCCGCGGCTGTCGGCACCGAGTG
+
CCCCCGGGFGGFEGFGGCFGGFGGFGGGFGGGD@@@FGD@GG8FGGCGGC,BEFGGGEEGGF<F@CFFDGGF7AA<EFEFB=EFGGCGGDGGDE7,CB?FDEFGA,BEF,DFBCCCF?AFG@:=F<FGFFF,6A:,A<=CGE,D,68DFFG6CEG;9,,5@EC6DDC;;5;@CFG*,,:4,EC9DEC:C8>88,>4C?**,*59++04<7C7EFEF7@A90****1=+2*)2).))-9);;C<C*C8*++3/**2*93**074**+*.:<DB>)**23*2.,4(((-..0((.(-*.)(-,
@M03506:14:000000000-AKVR1:1:1101:15089:7664 2:N:0:33
CTAGGACTACCCGGGTTTCTAATCCTGTTTGCTCCCCACGCTGTCGCGCCTCAGCGTCAGCAACGGCCCAGCGGAACGCCTTCGCCACCGGTATTCTTCCCGATATCTACGCATTCCACCGCTACACCGGGAATTCCATCCGCCTCTACCGTGCTCTAGCCCGCCAGTCTTACTGGCAGCCCCGGAGTTGAGCCCCGGGATTTCACCAGCAACTTAACGAACCGCCTACGCGCCCTTTACGCCCAGTGATTCCGGACAACGCTCGCACCCTCCGTATTACCCCGTCTGCTGGCACGGAGTT
+
CCCCCGGGGGGGGGGGGGGGGGGGGGGGGGGGGGGGGGGGGGGGGGGGGGCFGGGGCFGGGGGGGGGGGGGGGGEEEEGGGGGGGGGGGGGGGGGGGGGGGGGGGGGGGGGGGGGGGGGGGGGGGGGFFEGDEGGGGGGGGGFECEGGGGGGGGGGGGFC?CCGGE>FGGGGGGGCGFGGGGGGDGCGF@CGGGGGGGGED<FFEF?FGFDDGFGGFFEGGD<CGG5):CEGD@EGFG/CEEC<*:+9+3+=F:5*>B4:)>>75C*.C5*857;CC5*<6((3((37<92,)(.35)-,.
@M03506:14:000000000-AKVR1:1:1101:13371:7667 2:N:0:33
CTAGGACTCCCCGGGTATCTAATCCCGTTTGCTACCCACGCTTTCGCGCCTCAGCGTCAGTACCGGTCCAGGGGGCCGCCTTCGCCACCGGTGTTCCTCCCAATATCTACGCATTTCACCGCTACACTGGGAATTCCACCCCCCTCTCCCGGACTCGAGCCTTGCAGTTTCTTCCGCACGTCCTCAGTTAAGCCGAGGGATTTCACGGAAGACACGCATGGCCGCCTACGCGCCCTTTACGCCCAATAATTCCGAACAACGCTTACCCCCCCCGTCTTACCCCGGCTGCTGGCACGGAGTT
+
CCCCCGGG-CFGGGGGGGGGGGGGGGGGGGGGGGGGGGGGGGGGGGGGGGDGGGGGGGGGGGGGGGGGGGGGGGGGGGGGGGGGGGGGGGGGGGGGGGGGGGGGGFGGGGGG@FGGG9FGGGGGGFGGGGGFFGGGGGGGGGGGGGGGGFEG5ECFFGGGGGC?CFGGGCFF7EECGCEEFGG5E?FFFGFGFGGGEG5:CDFFGGCCE57CGDF5<)07>FGCG:)>CDB=DFFDFG*<85/9C*202<<@F?*9709F@ED**<6/CEDFDD*/;6*A:(-427(046).0,45>@04.
@M03506:14:000000000-AKVR1:1:1101:5188:7668 2:N:0:33
CTAGGACTACCGGGGTATCTAATCCCGTTTGCTCCCCTAGCTTTCGCGCCTCAGCGTCAAGAACGGGCCAGGAAGCCGCCTTCGCCACTGGTGTTCCTCCCGATATCTACGCATTTCACCACTACACCGGGAATTCCGCTTCCCTCTCCCGCCTTCGAGTCGAGCAGTATCGAGTGACCCTCCCCAGTTGAGCCGGGGGCTTTCACCCTCGACTTGCACGGCCGCCTGCGCGCCCTTTACGCCCAGTACATCCGGACCACGCTAGTCCCCTCAGTTTTCCCGCGGGTGCTCGCCGGTCGTT
+
CCCCCGFGFGFGGGGEEGFGG<FGDFEGFFEGEGGGGGGGGGCFGGGEGGD@DFGGGEGGGGGGGEFGEGGG7FGFGGGGGGGGGGCCGGGGGEGGGGGGC7=FFCGFFGGGGGGGGAEEFFCGG@FGGGGGGGFEGGGGCEGGGGGGFG3?C>ECGGGE6@ECC:8C?:DGGGDDFF,=DEEC:2;,>@FGEG5*8C8C57C9<E757C3*:**+:*0*))1/)>)07)8*1))/:C*@*:7>CG+=++2/<;5CD(*:)55*13<*20*.)*+++6*+,-(((((0(0.4:9()))--(
@M03506:14:000000000-AKVR1:1:1101:17966:7673 2:N:0:33
CTAGGCTACTCGGGTTTCTAATCCCGTTCGCTCCCCTAGCTTTCGCACTTCAGCGTCAGTGTCAGCCCAGCAACCCGCCTTCGCCGCAGGTGTTCCTCTTGATATCTACGCATTTCACCGCTACACCAAGAATTCCAGTTGCCCCTTCTGCACTCTAGCCCCGCAGTATCGGTTGACCTTTCCGGGTTAAGCCCGGAGATTTCACAACCGACTTGCGGTGGCCGCCTACGCGCCCTTTACGCCCAGTAAATCCGAACAACGCTTGCCCCCCCCGTATTACCGCGGCGTCTGTCCCGGCTTT
+
CCCCCGGFGGGGGGGGEGGGFFFCF7CFGGGGFEGGGFGFFGGDGGGGGGGGGFGFGGGFGFGFGGGGDGGGGGGGGGGGGGGGGGGFGGG?FEFGGGGGGFGGGFGGGGGGGGCGGGFGGGGGGGGGGGGGGDGGGGGGFGGGGGGGGGDFGFGGGEFGGGDE8CGFFGGE88C,EFGGGGCEGCEEC@9C?FE5CC5C;=E@<?E*:<DGG*++:<>CGFGEDGD>FD@*<>EG0>6@8A)9DC<6++:86)**9>GC>D)**;+)/7D:3/11;(9<90;3(3(),0,.9)))050((
@M03506:14:000000000-AKVR1:1:1101:12828:7674 2:N:0:33
TTAGGACTCCACGGGTTTCTAATCCCGTTTGCTCCCCTGGCTTTCGCGCCCCAGCGTCAATGCCGGTCCAGGATGCCGCCTTCGCCACCGGTGTTCCTCCAGATACCTACGCATTTCACCGCTACACCTGGAATTCCGCATCCCTCTCCCGGATTCAAGCCTTCCAGTATCGGACGCAGTTCCCGGGGTGAGCCCGGGGATTTCACGTTCGACTGAGAAGGACGCCTACGCGCCCTCTACGCCCAGTAGTTCCGAACCAAGCGTGCCCCCCCTGTATTACCGACGCTGCCGGCCCAGAGCT
+
CCCCCDDA-EGFCGECBCA@FGGD,<7CEEGD<EGGGCGGGGGGGGGGGEC+CFFGGGGG9FFGGGGEGFGG?CDGDDFEGGCGGFEGGGGGGGGD9,5?FD?EEB<B??FG>7+@EDFFGGCEGGGCFEGG8AF?A<FBFC8DDFE>E@8@+4@?ECAFG7@D@GABD;D*3:C>CCCC?CFFEED*=C@8FGGGG53*39+3><C6**19C7*<*26***07)/).77>*)7B5(07EF57D<C+*00+1*0*/1(0*.))/***017)0.13+0)1+6(,(4((7()-4:415)0.(.
@M03506:14:000000000-AKVR1:1:1101:25722:7679 2:N:0:33
CTAGGACTACCAGGGTTTCTAATCCCGTTTGCTCCCCTGGCCTTCGTGCCTCAGTGTCAGTAACTGCCCAGAGATCCGCCTTCGCAACTGGTCTTCCTCACGATATCTACGCATTTCACTGCTACACCGCGAATTCCGATCTCCTCTACAGTCCTCGAGTTACGCAGTATCCGGCGCAATTTCGGAGTTAAGCTCCGAGATTTCACACCAGACTTGCGTCACCACCTACGCACCCTTTACGCCCACTGAATCCGACCAACGCTGGAGACCCACGTATGACCTCTGCTGCTGCCACAGAGTT
+
CCCCCEEFGGG,<7FCF@FFFEGGGCGFGGGCFG8FEGCFGGGFG8FDGGGGGGGG,CFG,<FGGGFGGGGGGCFF<FFGGGFFDDGGGAFGFFEGGG9F@BFGGGGFGBFGGGGGAFGCA9<<FFGGGDFCEGCFCFGCCGGGGG99@EEG98EAC6EF6D;@C+@CGAA,+++5@8+*3,@6?5@CCFFEF7DE5*4*:FEE,=EG556***1,=7AGDDF6CC;AC3:EG:):=*++/59)>*009++1))*)9(5*.55*9*2/;)*))118+(*05))))5-/4)4))))2))...
@M03506:14:000000000-AKVR1:1:1101:26811:7682 2:N:0:33
CTAGGACTACCCGGGTTTCTAATCCTGTTTGCTCCCCACGCTTTCGCGCCTCAGCGTCAATTACGGGCCAGATAGCCGCCTTCGCCACCGGTGTTCTTCCCAATATCTACGAATTTCACCTCTACACTGGGAATTCCACTATCCTCTCACGCATTCAAGCTCATCAGTATCAAGCGCAGCCCCCAGGTTGAGCCCGGGAATTTCAAGCCTGACTTGATCAGCCGCCTACGCGCCCTTTACGTCCAGTAATTCCGAACAACGCTTGCCCCCTTCGAATTACCTCGGCGGCTGGCACGAACGT
+
CCCCCGCFEGGGGGGFEGGGGGGGCGGFGGGGGGGGGGGGGGGGGGGGGGGGFGGGCFEGGGGGGDDGGGCCGFGEFEGG,BFCGGF@,CFGGGGGGGGGGGFCFFGGGDDGFGGGFF<BFFFGGCGFFGFF,?EEFCF,A;FFGC3=,,6=@>=>E8,=DFDDCGGGGFF@FC4+@8CCGGE*:CF,<,,?,=*1?7*4,;FC;,=C:CC*4?+0:7++0*2=C)):**5>D)85,>4:*27<363*<?9@*)*/9(9*)))118<655)7)9*;8(0+..),(497356033)1))(,(
@M03506:14:000000000-AKVR1:1:1101:21951:7682 2:N:0:33
CTAGGACTACCGGGGTTTCTAATCCTGTTTGCTCCCCTAGCTTTCGCGCCTCAGCGTCAGTAGTGGTCCAGTGCGCCGCTTTCGCCACAGGTGTTCCTCCCGATATCTACGCATTTCACCGCTACACCGGGAATTCCACGCACCCCTCCCACCCTCCAGCATTGCAGTTTCGCCTGCCGGCTCTGCGTTAACCCCAGAGGTTTCACAGCTGACTTACAACACCGCCTACTGCCCCTCTCCGCCCAATCATCCCCACCACCGCCCGCCCCCCCCTGATTTTCCTCGCTTGCTTCAACCGCGC
+
@CCCCGGF9CFFGGGEEGGGFFFFGFGFGGEFGGGCFF@FFGGFGEG:F@:@FGGG@FEEGGFGFCFGGGCFFD7FF7CGGGG7CE:BFGGGGGFBEAEDFG7:FEAFGGGGDGG,@<FFGGG>7CEA:=::=CFDE9FG7++8+@6+6C88BE:D8@BD:F,5ACGF;,3>:CEGF,;54*4:>,::CC@+?3;;*2/*3971><++*2**2:<<0++3*:1*71)8C**+*0)/,2)2*/979:*)03+9))*//(**)))/)*15C.)))1**+.*+.)))(((0()))0-)*5)(-(
@M03506:14:000000000-AKVR1:1:1101:21275:7690 2:N:0:33
CTAGGACTACCCGGGTATCTAATCCCGTTCGCTGCCCTAGCTTTCGCGCCTCAGCGTCAGAAGAGGTCCAGCACGTCGCTTTCGCCACCGGCGTTCCTTCCGATATCAACGCATTTCACCGCTCCACCGGAAGTTCCACATGCCCCTACCTCGCTCAAGACCCCCAGTATCCCAGGCACTTTTCCGGTTAAGCCGAAGACTTCACCCCCGACTTGGCGGCCCGCCCACCCGCCCTCTACGCCCAGCGACTCCGCCCCACCTCTCCACGGTCCGCCTCCCCCCGCCTCCTCGCCCCCCCCTC
+
CCCCCFGG-FFGGGG@GGFGGGGGGGGGGGGGGGGGGGGGGGGGGGGGGG7FCFCGGGEGGGG8FFGGGGGGGGGGGGGGGGGGGGGGGGGGGEGGGGGGGGGGGGGGCGDGDG+FE<FGGG=FGADFFB:++@CFF9FFF,DE?FG8CGDE:>3@BA,3DFGGGG8>,,?F,>,*=,,52,==F**::*22BE8*****5+><CFGE*)/9*/++9)):19/C77)8*7):C57/3***2C51***)**265)*99(9*0)/09+;>*)17))/*/(7:(4-(4(,7()(-)4(9)0((-
@M03506:14:000000000-AKVR1:1:1101:11715:7728 2:N:0:33
CTAGGACTCCACGGGTTTCTAATCCCGTTTGCTCCCCTGGCCTTCGTGCCTCAGCGTCAGGAACTGTCCAGAGACCCGCCTTCGCCACTGGTCTTCCTTACGATATCTACGCATTTCACCGCTACACCGTAAATTCCAGTCTCCTCTCCAGTCCTCAAGCACGGCAGTATCGAATGCAGTTTCGGAGTTAAGCTCCGAGATTTCACACCCGACTTACCGCGCCGCCTACGCACCCTTTACGCCCAATGAATCCGAACAACGCTTGAGACCTCTGTATTACCGCGGCGGCTGGCACAGCGTT
+
CCCCCGGG9FGGGGGFGGGGGGGGGGGGGGGGGGGGGGGGGGGGGGGGGGFGFFGEFGGGGGGGGGGGGGFGGGGGGGGGGGGFGFGGGGGGGGGGGGGGGGGGGGGFGGGG7FGGFCGGGGDGGEGGGF@F:FGGFGGGFEFGGGAEGFGGGGGGGGCGGGGDG8>FGDFGD?6DFFFFCFFDC+CEFGGFG@DFGDEGGFGGGGFG4CGDE)/;CGEGGGGCGG3>FDFCDEEG14@C=E9C<5*<F7+96>CDGFC5::)938+.<30<6<@7:4@?969423()-04(53>F4)41-
@M03506:14:000000000-AKVR1:1:1101:15698:7729 2:N:0:33
CTAGGACTACCCGGGTTTCTAATCCCGTCTGCTCCCCTGGCTTTCGCTCCTCAGTGTCAGTCTCGGTCCAGGATGCCGCCTTCGCCACCGGTATTCCTCCAGATATCTACGCATTTCACCGCTACACCTGGAATTCTGCATCCCTCTCCCGAATTCAAGCATCCAGTATCAGACGCAGTTCCCAGGTTGAGCCTGGGGATTTCACGTCTGACTTAGCTGGCCACCTACGAGCCCTTTACGCCCAGTAATTCCGAACAACGCTTGCCCCCCCCGTCTTACCTCGGCTGCCGGCCGGGAGTTT
+
CCCCCGGGGGGGGGGGGDFGGGGGGGGGGGGGGGGGGGGGGGGGGGGGGGFGGGGGGGGGGGGGGGGGGFEGFFFGGGGGGGGGGGGGGGGGGGGGGGGGGGGGGFGGGGGGEGGGGFGGGG>GGGGGGGGGGGGGGGGGF9EFGGGGGGGEGDGGGGDGGGGFC8FDFFGGCGGEGDEEFFGGGFGD6,DFG@>FGGEDGF?7DG9A4*BB:@C,:CFGG66CC6;A5*8715);3;8*3C)*8<11++1;)8>D)4C5@>>**3A@*8D5B>*/8)7+)-((,((.(.-,)((1)0-3)
@M03506:14:000000000-AKVR1:1:1101:23393:7751 2:N:0:33
CTAGGACTACCGGGGTATCTAATCCCGTTTGCTCCCCTGGCTTTCGCTCCTCAGCGTCAGTGTTGGTCCAGGATGCCGCCTTCGCCACCGGTGTTCCTCCAGATATCTACGCATTTCACCGCTACACCTGGAATTCTGCATCCCTCTCCCGAATTCAAGCCACCCAGTATCGGATGCAGTTCCCAGGTTAAGCCTGGGGATTTCACATCCGTCTTCTTTGGCCGCCGACGAGCCCTTTACCCTCAGTTATTCCGAACACCGCTTCCCCCCCCCTTATCACCGCGGCTGCGGGCCCGGCGTT
+
@CCC8EFF9@<FGG>F@FFFCAEFEEGECF@F,EGGGGGGCFFFGGD@FG8E<EFEBFC:FFGFGG7FF@FGCEGGG@CGGGFFDCFDFFGGEFGFGCC=EFGG99FG9<FGCF?BEGFGG7+8BFGG<B<,,CFGEEFGFGDBFG8DFDBC8A@DFGCFGG,,AFFFD:C@66:+A,<<FFG9CGGGF93DFD8D5E5*?76D<ECFCC4*,/*,+1149*C55C)3:55::)0*(0*++<*/*+3*+00987<3794:)07**+00:37.7/*++)/3416((41)4)(()(-77)(,(
@M03506:14:000000000-AKVR1:1:1101:22926:7753 2:N:0:33
CTAGGACTACCCGGGTTTCTAATCCCGTTCGCTCCCCTGGCTTTCGCGCATCAGCGTCAGTGTCGGCCCAGCAACCCGCCTTCGCCGCAGGTGTTCCTCTCGAGATCTACGCATTTCACCGCTACACCGAGAATTCCAGTTGCCCCTTCTGCACTCTAGCCCCGCAGTATCGACTGACCTTTCCGGGTTCAGCCCGGAGATTTCACAATCGTCTCTCGGTTGCCGCCTACGCGCCCTTTACCGCCTGTCAACCCGAACAACCGCTGCTCCCGCCGGATTACCGCGGCCGATTGCAGTGGGG
+
CCCCCGGGCGCFGDGGGGGCCFF9FFGGGGGD7C:FGGF8<EGGGEE:F7C@E@8CFCCEC@FFFEFGGGC8FGGGCFGG@FFGGGGGGDGFGEEGGGGG<CF+ACFG9F7CC=+EFEBFED@F:FC8CCF7=FCFGGGFA,=DEGE6DFFGFCAE9E>9,A58@E8*>2,FE?CCE6C,<<9FEG5787;EGFCC5*85:CFG;:C+=67**/*+*1)21)*+1))7*20*97733*/+3+*)1*2*+2+/)))))-1:8)))128699*)))***()+.)(430(),)((.))**0(((
@M03506:14:000000000-AKVR1:1:1101:22853:7789 2:N:0:33
CTAGGACTACCCGGGTATCTAATCCGGTTCGCTCCCCTAGCTTTCGCGCATCAGCGTCAGGTACGGCCCAGCAAGTCGCCTTCGCCACCGGCGTTCCTAGCGATATCTGCGCATTTCACCGCTACACCGCTAGTTCCACTTGCCTCTACCGACCTCAAGTCAACGAAGTATCCGATGCACGATCACAGTTGAGCCGTGACTTTTCACATCGGACTTACGTAACCGCCTACGCGCCCTTTACGCCCCGTGAATCCGGATAACGCTCGCCCCCTCCCTCTCACCGCGCCTGCTGGCGCGTAGG
+
CCCCCGGGGGGGGGGFGGGGGGGGGGGGGGGGGGGGGGGGGGGGGGGGGGGGGEGEGGGGGGGGFGGGGGGCCGFGGGGGGGGGGGGGCCEGGGGGGGGGGGC?EFEFGGGG7FECFAFGGDGGGGGF=C:C>EFGGGFFGFGGFGGCAFCCEGEGCFGFG7CC>DECGGGGFGGGGEGGC54B:FFGGGGFFGGD*>CFGFGGGGD7<<D3*::9:75:*93?<DFE*2.:5@0>17)++*9DG**)*;;*9?CDD(9CFED*1/:8CDG3)1*2A(.+..33((-),7>7@:(17)((-
@M03506:14:000000000-AKVR1:1:1101:12529:7798 2:N:0:33
CTAGGACTACTCGGGTTTCTAATCCGGATCGCTCCCCACGCTTTCGCGCCTCAGCGTCAGCAAAGCTCCAGGCAACCGCCTTCACCACTGGTGTTCCTCCAGATATCTACGCATTTCACCGCTACACCTGGAATTCCACATCCCTCTCCCGGATTCAAGCCCTCCAGTATCGGACGCAGTTCCTCGGTTGAGCCGAGGGATTTCACGTCCGACTTAGAGGGCCGCCTACGCGCCCTTTACGCCCCGTAATTCCGAACAACGCTTGCCCCCCCCGTATTACCCCCGCCGCTGGCCCGGCGTT
+
CCCCCGGG9FGGGGGGGGGGGGGGGGFGEGGGGGGGGGGGGGGGGGGGGGFGGGGGGGGGGGGFGGGGGGGGGGGGGGGGGGGGGGGGGGGGGGGGGGGGGGGGGGGGGGGGDGGGGGGGGGEGGFGGG?FFFGFGFGGGGGFGGGGGGGGGEG6DGGGGGGGGGGGGGAF78EEGG8CCGGDCFEGGED7DFGGEGCE5*2AF9CFCFGG:5CE7C+AFGDGEGGDFGGD*>>B3196A85CD)=EEGCCFFFG3D14*)057/*3)2<55B3*2*.*0-(,(46(.(),().-)8)3(-
@M03506:14:000000000-AKVR1:1:1101:23810:7814 2:N:0:33
CTAGGACTACACGGGGATCTAATCCGGTTCGCTCCCCACGCTTTCGTGCCTCAGCGTCAGAAATGGTCCAGTAAGCTGTCTACACCACAGGTGTTCCTCCTGATATCTACGCATTTCACCGCTACACCAGGAATTCCGCTTACCTCTCCCACCCCCTAGCATTCCAGGTTCCAATGCACCCTCCCAGTTAAGCCGGGAGTTTTCACACCCGACTTGAAGCACCCCCCTCCCACCCTTTACGCCCAGGTATTCCGGACAACGCTTGCCCCCCTCCTATTCACCCTGCAGGCGGCCAGTTGGT
+
CCCCCC<<CEFG@FE+@@CC,CFEGGGFGCFD,C@FF<+++6BFF7F@@F,698CB,B6BC@,CC9CAFCCFF,CE,9CCE?CECF==<<FFEGGGGFDF<<?,,5,:AC+4+8C,EBEA+>++>,4AFCCDC,=,?,:+C=@F,@9,@8,@E6+6+6=@A,,=8,,@D9D53@,,@9C?8++@88D6E9C,,:*@84;*1=A,,,5,*)12*/8,**+2*01*2>))//2C2)2*(269*:)9/**)3+<6@)1*5(**)))/9*0)2.)03/*++6*+.).((,(),)((),(*/1)((
@M03506:14:000000000-AKVR1:1:1101:10824:7826 2:N:0:33
CTAGGACTCCCCGGGTATCTAATCCCGTTCGCTCCCCTGGCTTTCGCGCATCAGCGTCAGTGTCAGCCCAGCAACCCGCCTTCGCCGCAGGTGTTCCTCTCGATATCTACGCATTTCACCGCTACACCGAGAATTCCAGTTGCCCCTTCTGCACTCTAGTCGCACAGTATCAGTTGACCTTTCCGAGTTAAGCCCGGAGATTTCACAACTGACTTGTGCTGACCGCCTCCGCGCCCTCTACGCCCAGCAACTCCGAACAACGCTTGCTCCCCCCGTCTTACCGCGCCTGCTGGCCCGGCGT
+
CCCCCGCG-EEEGGGGGGGGGGGGGGCFGG,CEFGGGGGGGGGGGGGGGGGGGDGGGGGGGGGGGGGGGGGGFGGGGGGGGGGGGGGG>FGFGGGGGDGF@E?FFGGGGG?FCFGGGFFGGGF:FEFFF>+@:FFFGGGGGDDF=EGFFFFGDF9D9EDFGDG*@@8DAEGG7EDE7??FGG?EC*@FGFGGGG55=CEG8F9C+1<0:<F>CC?CD66:+3C+1)2)*/.:)<75,*)+<*9DDC*)2;*/*0*1*()*0)55788*<6F)558;;25E<0-26((0,).4),(*0)(--
@M03506:14:000000000-AKVR1:1:1101:5703:7846 2:N:0:33
CTAGGACTACCCGGGTTTCTAATCCCGTTCGCTCCCCTAGCTTTCGCGCTTCAGCGTCAGTGTCAGCCCAGCAACCCGCCTTCGCCGCAGGTGTTCCTCTCGATATCTACGCATTTCACCGCTACACCGAGAATTCCAGTGGCCCCTTCTGCACTCTAGCCCCGCAGTATCAGTTGACCTTTCTGGGTTAAGCCCAGAGCTTTCACAACTGACTTCCGGTGGCCGCCTACGCGCCCTTTACGCCCAGTAAACCCGAAAAACGCTCGCTCCCCCAGCAGTCCCGCGGCGTCTGGCCCGGGGG
+
CCCCCGGGGGGGGGGGGGGGFGGGGGGGGGGGGGGGGGGGFGGGGGGGGGGGGGGGGGGGGFFGGGGGGGGGGGGGGGGDGGFGGGGDGGGGGGGGGFG,FGGGGGGGGGGGGGFFFGGGGGGDGGGGGGGCGGGGGGGA,,BDDCC?8C3@FGFGCGCFCC:CGGDGG7FCGGGFCG9FGGGGGG>:EGGGGGGG=6C,,8;CB7,<=*;FGFC9:D>EG3C6D:58=53*)077,9@C+*19C7;??7+*079))()*)../***)*09BE)**2(/+.8(,4;()(.,4),,*)0(((
@M03506:14:000000000-AKVR1:1:1101:6448:7889 2:N:0:33
CTAGGACTACCCGGGTTTCTAATCCCGTTTGCTCCCCTAGCTTTCGCGCCTCAGCGTCAGTGTCGGTCCAGGAAGCCGCCTTCGCCACCGGTGCTCCTCCGGATATCTACGCATTTCACCGCTACACCCGGAATTCCGCTTCCCTCTCCCGAACTCAAGCCCCGCAGTTTTCCGCCCCATTCCCCGGTTGAGCCGGGGGCTTTCACGCGGAACTTATGCGACCGCCTACGCGCCCTTTACGCCCAGTAATTCCGACCAACGCTTGCCCCCTCTGTATTACCGTCGCTGCCGGCACAATGTT
+
CCCCC<F@FGGFGGGFGGGGGGFGFCCEFGEGFGGGGDGFFGGGGCFGGGCCGE@+@CEGGGGGEECECFGGGGGFCCGGGEGGGG@GFEGGGCDGGEGGF>7CFDFFAFEGFGGGGGFACGDGG,ADGGEGGGGG<CEGBBEG9>,DFG8A8CFGDF,9DEGC55*>ECFCGCE*=C*021BFFEDEGE++?FG=EED*:CECF?>FD35<CC7+::*:3C<CC10):7BEDEEGF<*<*:C<950*2+39@67)9(17)057/;F);>)076<+<6=F9(-(--0)-)(,.((*)*.6-
@M03506:14:000000000-AKVR1:1:1101:24678:7908 2:N:0:33
CTAGGACTACCCGGGTATCTAATCCTGTTTGCTCCCCTAGCTTTCGCGCCTCAGCGTCAGTTGTGGTCCAGTGCGCCGCTTTCGCCACAGGTGTTCCTCCCGATATCTACGCATTTCACCGCTACACCGGGAATTCCACGCACCTCTCCCACACTCAAGCACGGCAGGTTCGCCTGCCGGCTCCGCGTTAAGCCCGGAGATTTCACAGGTGACTGACCGCACCGCTCACGCGCCCCTCACGCTCAAGAATTCCGACACACCCTTCCCCCCTCCGTCTTTCCGCTGCTATGCGCAGCCACGG
+
CCCCCGGGCF9C@CEGGEEGGGDGGFGFGGGGCC,CCFCAAF<FCFD@FE6B@@CCCED7EA@EFGGFFGFDEFCFFEG>FGGGGGDECA,EFGDF,FFGE7C+@@F9ADFE:+CGCFADECF77,4AFFG7FADCF,AC++@C,@9>@DFGCCFEC@F:CGCC*?**5,,1*11*,,1=5EG5;*/:88*2;+B/?:**5;7A9CEF5:<7EF0<CF)*)11*9))7AC)1)7>)4*)1***1/++1AE+6=)*))(**)0)2**20/0)0.)2**-*+)-,((()*)/)-5(()))(((
@M03506:14:000000000-AKVR1:1:1101:13853:7915 2:N:0:33
CTAGGACTACCCGGGTTTCTAATCCCGTTTGCTCCCCTGGCTTTCGCTCCTCAGCGTCAGTGTTGGTCCAGGATGCCGCCTTCGCCACCGGTGTTCCTCCAGATATCTACGCATTTCACCGCTACACCTGGAATTCTGCATCCCTCTCCCGAATTCAAGCCATCCAGTATCGGATGCAGTTCCCAGGTTAAGCCTGGGGATTTCACATCCGACTTAGTTGGCCGCCTACGATCCCTTGATCCCCCTTAATTCCGACCCACGCTTGCCCCCCCCGCTTTACCTCCTCTGCTGCCCGCGAGTT
+
CCCCCGGGFFFFGDGGEEGGGGGGGGGFGGGGGGEDFGGDGGGGG:CFFEGGGFCEBCGEGGGGGGGGFGGGGGGGGGGGGGGGGGGGGGCGEGEGGGGC=EFFFFGGGGGGEGGGGGGGGGGDGGFC<:A8EGEFG9FFFA8EADFFGGGEGGCDEFGGGGGFGGCDAECFC6C+9FFGGGFFCEECFGCAF?EG5**:C?>@FGG794C77C*>CGF,C42=D)))0/)178FF@*0+19>*)*30+9+*9)9)/(*1)).99=C9FBG>DC**/(*3.)-.,()0)*55),())0--(
@M03506:14:000000000-AKVR1:1:1101:25036:7926 2:N:0:33
CTAGGACTACTCGGGTTTCTAATCCGGTTCGCTCCCCACGCTTTCGCACATGAGTGTCAGCGCCTGCCCAGTCCACTGGTTTCCCCCTGGGTGTTCCTGCCGATCTCTACGCATTTCACCACTACACCGGCAATTCCGTGGACCTCTGCAGGGCTCGAGCTCTGCCGTATGAGGTGGCCGCTCTCAGTTAAGCCGAGAGCTTTCACACCCCCCGCGCAGAACCACCTGCGGTCGCTTACCGCCCATGTACCCCGGTCACCGCTTGGCTCCCCGTCCCTCGCGCCGCGGCCGGCGCGGTTTT
+
CCCCCGGGGGGGGGDGGEGGGGGGGGGGGGGGCFGGGGGGGGGGGGGGGGGGGGGGGGGFGGGGGGFCGGGGGGGGC@F<FFGGGGGGGGGGGGGGG,<FG7BEFFGGGGGDCFDGGFGGECAFGGGGGGG:CGGGFFG?EGGGGGC8FAF?CEF6:@>E:C9,@DEEE6,7;EFFFG7*4*11:9FG@F9;CCGG?**7C*+3>99CE<5)*)32>C5><D4*9*)0*))*1.7*(*)3*5>C***100+98>3))(*<)7.*1;8/20*<)9***))2-((((,(),)(,5(-)0.,((
@M03506:14:000000000-AKVR1:1:1101:12338:7953 2:N:0:33
CTAGGACTCCCCGGGTTTCTAATCCCGTTTGCTCCCCTAGCTTTCGCGCCTCAGCGTCAAGAACGGGCCAGGAAGCCGCCTTCGCCACTGGTGTTCCTCCCGATATCTACGCATTTCACCACTACACCGGGAATTCCGCTTCCCTCTCCCGCCTTCGAGTCGAGCAGTATCGAGTGACCCTCCCCAGTTGAGCCGGGGGCTTCCACACTCGACTTGCCCGACCGCCGGCGCGCTCTTTACGCCCAGTAAACCCGGACACCGCTAGTCACCTACGTCGTACCTCGGCTGCTGGCCCGTAGTT
+
CCCCCFGG-FDGGGGFFGGGGGGGGGGGGGGGGGGGGGGGGGGGGGGGGGGGGGGGGFDGGGGGGGGGGGGGGGGGGGGEGGGFGGGGGFGGGGGCFGGFGGGGCFF<FGGDGGGGGCFGGGGGGGGFEGD=FFFFGGDFGGFD8DEF?GGGGG6::DCGGDGGDEGG,,?*:D:FCC2<>E:BCC/A9@,,?8*8CG==57*<:AFG*9C5>C?CF*7C5C)*)1).:/.59@@C<7*<8*CD<C86:++.))1)/1**)0.)93<=E?47@DC*/-)22))-(3-)(0)()(-97<(()
@M03506:14:000000000-AKVR1:1:1101:21615:7990 2:N:0:33
CTAGGACTACACGGGTTTCTAATCCCGTTCGCTCCTCTAGCTTTCGCACTTCAGCGTCAGTGTCAGCCCAGCAACCCGCCTTCGCCGCAGGTGTTCCTCTTGATATCTACGCATTTCACCGCTACACCAAGAATTCCAGTTGCCCCTTCTGCACTCTAGCCCCGCAGTATCGGTTGACCTTTCCGGGTTAAGCCCGGAGATTTCACAATCGACTTGCGCTGGCCGCCTCCGCGCCCTTTAGCCCCCGACAATCCGTACAAAGCTTGCTCCCCCCGGCTTACCCCGCCTGCTTGCCCGGACG
+
CCCCCGGGGGGGGGGFGGGGGGGGGGGGGGGGGGGGGGGGGGGGGGGGGGGGGFGGGGGGGGGGGGGGGGGGGGGGGGGGGGGGGGGGGGEGGEFGEBFGDGGGGGGGGGDGFG>FGFBEFECGGGGG?FD,E,AFFFGGFGADDDEEFGGGGFAFGF@F8EEEG6BE,3@33A@:?FGGGFGGEGEGEGFB9F>E**:5:89,,=CC9<F?CDEGC<)2:/:5/:>>*7)*1<;/(*030027DC:)2:?@FF)*1(/:*))2028*<9CB5C***-<C:7(44(()(0()/-(*))-((
@M03506:14:000000000-AKVR1:1:1101:14268:8001 2:N:0:33
CTAGGACTACTTGGGTATCTAATCCCGTTCGCTCCCCTAGCTTTCGCGCCTCAGCGTCAGTGTCAGCCCAGCAACCCGCCTTCGCCGCAGGTGTTCCTCTCGATATCTACGCATTTCACCGCTACACCGAGGATTCCAGTTGCCCCTTCTGCACTCTAGCCCCGCAGTATCGGCTGACCTTTCCGGGTTAAGCCCGGAGATTTCACAGTCGACTTGCGGTGGCCGCCTGCGCGCCCTTTACGCCCAGTCAATCCGACACATGCTTGCTCCCCCCGTTTTACCTCGGCCGCTTGCACGGACG
+
CCCCCGGGGGGGCGCGGGGGGAFGGGGGGGGGGGGGGGGEFFGGGEGGGG7FFFGGGGGFGFGGGGGGGGGGGGGGGGGGGGGFEEGG>FGG?FEGGGGCFCFFCFF9FGGGDDFGGFGGGGE>G,EFEC@=CFFFFGGGFFGFFEDDF9>EEFFGGGGGGGGEG:**5@C*3@EE7FC?E??GC5E9A:<FGFGD5CE5@FFC9F7+2;<*:CC9C)8C)/*:135)*57/)<>D;F)20*9DGDC6+C:6649*)()0)99>F+/8CF*77)**0,7+)4..--3)4.((04)0).(((
@M03506:14:000000000-AKVR1:1:1101:14420:8012 2:N:0:33
CTAGGACTACCCGGGTTTCTAATCCGGTTCGCTCCCCTAGCTTTCGCGCCTCAGCGTCAGGAGTGGCCCAGCCATCCGCCTTCGCCACCGGCATTCCTAGCGATATCTGCGCATTTCACCGCTACACCGCTAGTTCTAATGGCCTCTACCATCCTCAAGCCAACGCAGTATCCGACGCAGTTCCACAGTTAAGCCATGGGATTTCACGCCGGACTTACGTAGCCGCCTGCGCGCCCTTTACGCCCAGTGAATCCGGATAACGCTCGCCCCCTACGCCTTCCCGCGCCTTCGGGCACGTTGT
+
CCCCCGGGGGFGGGGGGGGGGFGGGGFGGGGGGGGGGGGGGGGGGGGGGGEGGGGGGGGGGGGGGGGGGGGGGGGGGGGGGGGCGGGGGGGGGGFGGGGGGGGGGGGGGGGGGGFGGEGGGGEGGGGGGGGCCFFFGGAG;DGGGGGGGGGGGG?GDGGFGGGGEE5CC7EGFGGGDGCC:EGFFG6E,@C9CEEDD8*:CF*>E?FGGGCD=D=F+>@GC5<CCGEDGGBEDE:<>G4@F53C5EF?E++*1659<:C7F)<9<?EFE>3))9**24.+,.((((()-9,(076C5)(.(
@M03506:14:000000000-AKVR1:1:1101:8456:8013 2:N:0:33
CTAGGACTACTCGGGTATCTAATCCGGTTCGCTTCCCACGCTTTCGTGCCTTAGCGTCAGAAATGGTCCAGTAACCTGCCTACGCCATTGGTGTTCCTTCTAATATCTACGGATTTCACTCCTACACTAGAAATTCCAGTTACCTCTACCACTCTCGAGTCCGTGAGTTCGAATAATAGTCTGATGGTTAAGCCACCAGGTTTCACTATTCGCTTTTCGGACCGCCTACGCAACTCTTTACGCCCAGTCACTCCGGATAATGCTTGCACCCTACCTATCACCGCGACTCCGCGCCCGGCGT
+
CCCCCGGGGGGGGGGGGGFGGFGGGEEFGGGGGGEGGFFGGFCFGGGFGGGGGGGGEGGGDAFFGGGGGGGGGGGGGGCFGGGGGGDGFGGGGGEGGGGGFG<FEGGFFGGGEGEGGGFEFGGDGGG9FCG9EGGGGGGFGGGFDFEFGGDFDGC?8?+44@E@GGC;CF>C,6@F=9@DDFG9@EFGFGGGGEBC,,D7<FFFG;EC;FGFCGFC*?A:**3**/95FCB=DB)?44:AGGDGGG*;C++1/0*<*(2++++135**9<DF)**++)*36(((((,7()((01(17)2((
@M03506:14:000000000-AKVR1:1:1101:3352:8016 2:N:0:33
CTAGGACTACTCGGGTATCTAATCCCGTTTGCTCCCCTAGCTTTCGCTCATCAGCGTCAATATCGGTCTAGGATGCCGCCTTCGCCACCGGTATTCCTCCAGATATCTACGCATTTCACCGCTACACCTGGAATTCTGCATCCCTCTCCCGAATTCAAGCCATCCAGTATCGGCTGCAGTTCCCAGGTTAAGCCTGGGGATTTCACATCCGACTTAGTTGGCCGCCTACGAGCCCTTTACGCCCAGTACTTCCGCACAACGCTTGCCCCCCCCGTATCACCGCGGCTCCCGGCACGCAGTT
+
CCCCCGGGGGGGGGGGEGGGGGGGFGGGGGCGGGGGGGGGGGGGGEGGGFGGGGGGGGEEGGFGEGGGGGGGFGGGGGGGGGGGGGGGGGGFEFGFGGGGGGGFCFGG9F7FFGGGG9FFGGGCG9EGGGF=EFGGG<FEGDFFGGGGGFC6ECGFFFFGGGGGGC?@,DE+@+@CE6CGGGGFCCDCGA3@DFFE8?C*@CFF;E::EGGDGGG?C=CF4;CCGDEBFD):D)5<@C+>=ED)*/A++3099B*9C(9C3).>CFFFF7C)<)**2,/+3,(((43)-)-(8>6D3),,.
@M03506:14:000000000-AKVR1:1:1101:23845:8054 2:N:0:33
CTAGGACTACCGGGGTTTCTAATCCGGATCGCTCCCCACGCTTTCGCGCCTCAGCGTCAGCAAAGCTCCAGGCAACCGCCTTCGCCACTGGTGTTCCTCCCGATATCTACGCATTCCACCACTACACCGGGAATTCCATTGCCCCCTAGCTTGCTCCAGCTACGCCGTATCCGCTTACCCCGCCCAGTTGCGCCGAGCGATTTCACCACGGACGTGCGTAGCCCCCCTAGCGCCCTTGCCGCCCAATAATCCCTGCCAACGCTCGCCCCCTCCGTCTTACCGCGGCTCTAGGCCCGGAGTC
+
CCCCCGGGGGGGGGGGGGGGGGGFGGGGGG7CAFGCGGDEGFEFGFEGGGFCFGFGGGECFGG<FGFGFFEFGGGGGGGGGGGFGGGGGFFFFGGFGGCGGFEFEEG9FGFGGGGFFFAFFG,AF8=A+@C:FGGGGGGFFG9EE>E:,@CF,;FEF6DE,<DEGGGGG,62*:***?CFGEGGD*=<+++::31*?ECG5//<2?+0:*)9>/***97C)5**19.)**)1/;DC3*)<5C)>C**)+++16)9/2)*2)))1)**0:<955)***-8F(,4(-76)4/))0.(1))-(,
@M03506:14:000000000-AKVR1:1:1101:6817:8056 2:N:0:33
CTAGGACTACCCGGGTTTCTAATCCGGTTCGCTCCCCACGCTTTCGTGCCTTAGCGTCAGAAATGGTCCAGTAACCTGCCTACGCCATTGGTGTTCCTTCTAATATCTACGGATTTCACTCCTACACTAGAAATTCCAGTTACCTCTACCACTCTCGAGTCCGTGAGTTCGAATAATAGTCTGATGGTTGAGCCACCAGGTTTCACTTTTCGCTTTACGGACCGCCTACGCAACTTATTACGCCCAGTCCCCCCCGATAATGCTCTCCCCTCACCTATCACCGTGGCTGCTAGCACGTCGT
+
CCCCCGGGFG<EFGDFEGGGGGGGGDGGGGGGGGGGGGGFGGGFGGGGEGFGCF9:BFEGCFGGGFGFCFFGFGGG<FCGGGGG>F:7CEDA7FFFGGGGFFGGFGGGGGFDC@FGGGGFGGGGG@FGGFFGGFGDFG9AEDEGGGGAGFGFFFDEG8CFGGCEFCEGGAEFGGCEG,E=EDEAEG?FFGC:C,@DCFCEFGAFGGG,@FG*1?8E>:?:;>;7)94),*24)))+)2+3+**/)/*;9++).))))4)*1**2*+3);>*))1*309*+-(4(((,)(.))*,42))((-
@M03506:14:000000000-AKVR1:1:1101:10511:8064 2:N:0:33
CTAGGACTACCCGGGTTTCTAATCCCGTTTGCTCCCCTAGCTTTCGCGCCTCAGCGTCAAGAATGGGCCAGGTAGCCGCTTTCGCCACTGGTGTTCCTCCCGATATCTACGCATTTCACCACTACACCGGGAATTCCGCTACCCTCTCCCACCTTCCAGCCGATCAGTTTCCGATGCAATTTCCCAGTTAAGCCGGGAGCTTTCACATCGGACTTTCCCAGCCGCCTGCGCGCTCTTTACGCCCAGTCAATCCGGACAACGCTCGCCACCTACGTATTACCGCCGCTGCTGGCACGTAGTT
+
CCCCCGGG-ECFGGGCFGGGGGGGFGGGGGEFCFGGGGGGGGGGGGGGGGCGGGGGGGEGGGGGGGGGGGGGGGGGGGGEGGGEGGGGGGGFFGGGGGGGGGGGGGGGGGGGGGGGGGGGGGGGGGGGGGGGGG@FGGGGDEGD8EGDGGGGDGFGGGGGGGEGG>C,5@;FCEEEEGFCF;FF??EEECF9?C*::75C84111BF@CDDDGG6++2;?CDFG)888C)7=7)>*4>4@EGG<C*<*+:+/)./9DB9C)>)95CGD=><?FD*C03?9<:((-327,0)(7()58)(-.
@M03506:14:000000000-AKVR1:1:1101:4544:8069 2:N:0:33
CTAGGACTACTCGGGTTTCTAATCCTGTTTGCTCCCCACGCTCTCGCGCCTCAGCGTCAGTATCTGTCCAGGCAGCCGCCTTCGCCACTGGTGTTCCTTCCGATCTCTACGCATTTCACCGCTACACCGGAAATTCCACTGCCCTCTACAGTACTCTAGCCTCTCAGTTTCAAATGCAGTTCCCAGGTTAAGCCCGGGGATTTCACATCTGACTTAAATGGCCGCCTACGCGCCCTTTACGCCTAGTAACCCCGATTAACGCTTGCACCCCCTGTATTACCTCGGCTGCTGGCACAGAGTT
+
CCCCCGGGGGGGGGGGGGGGGGGGGGGGGGGGGGGGGGGGGGGGGGGGGG>FGGGGGGFFGGFEFGGGGGGGGGGGGGGGGGGDEGGGGGGGGGGGGGGGGGG@FGGGGGGGGGGFGGFGGG7CGEGGGGGGGGGGGGGGGGGFFGGGGECFGGGGGG=DGGG,8=D;EFGGF7CAEFGGFGEGEC+@:ECECEFGGG8CEDE?<EC,CFGG,:CFF8CG=<FGG):5:CACD>E3=F*0113***AF?E07BD3<C:FGEFFC38CFF))0>7FE7:?G<).4((356442B<?4)).:4
@M03506:14:000000000-AKVR1:1:1101:11438:8080 2:N:0:33
CTAGGACTCCTGGGGTATCTAATCCCGTTCGCTCCCCTAGCTTTCGCGCTTCAGCGTCAGTGTCAGCCCAGCAACCCGCCTTCGCCGCAGGTGTTCCTCTCGATATCTACGCATTTCACCGCTACACCGAGAATTCCAGTTGCTCCTTCTGCACTCTAGCCCCGCAGTAGCGGCTGCCCTTTCCGGGTTAAGCCCGGAGATTTCCCAGTCGCCTTGCGGGGGCCGCCTACGCGCCCTTTTCGCCCAGTAAAACCGACCAACGCTTGCCCCCCCGGGCATCCCGCGGCTGCTGGCCCTGGTG
+
CCCCCGGG@FGG8FG@FGGGGGGGGGGFGGGGDGDGGGDGGGGGGGGGGGGGGGGGEGGGFGGGGGGGGG8FGDFGGGGGGEFCGGGGEGDFGGGGGGGFFCEGGGFFEGGGF7FEE,CEEGGEG?FFFC+:+CDFD<;=,C=,=EGGGA;E>8=DEDDF8?>CGG5B,,5**@B8*6:D6>FGGC=5:C,;B61/?:?*5;CF7++AFGC)*13+;7)7)1717))75>>*/7)/,90++*1CG*;)00+**537)()*8.)//;*)3)15<)*1*(0+.3:((-(025)5)-3*)0(.(
@M03506:14:000000000-AKVR1:1:1101:4924:8129 2:N:0:33
CTAGGACTACCGGGGTATCTAATCCGGATCGCTCCCCACGCTTTCGCTCCTCAGCGTCAGTTGTGGTCCAGTGCGCCGCTTTCGCCACAGGTGTTCCTCCCGATATCTACGCATTTCACCGCTACACCGGGAACTCCACGCACCTCTCCCACACTCCAGCACGGCAGTTTCGCCTGCAGGCTCCCAGTTAAACCGGGAGATTTCACAGGTGACTTACCGCACCGCCTACGCGCCCTTTACGCCCAATAATTCCGAACCACGCTCGCACCCTCTGTATTACCGCGGCTGCTGGCACCGCGTT
+
CCCCCGGGGGGGGGGGGGGGGGGGGGGGGGGGGGGGGGGGGGGGGGGGGGDFFFGGGGGGGGGGGGGGGGGGFGGGGGGGGGGGGGGGGGGGGGGGGGGGGGGGDGGGGGGGEGGGGGGGGGGGGDGGGGGGCFFGGGGGGGGGFGGGGGGFGGFFGGGGGGEGGDGFGCF>EGGGF?GCEFGGF8CEF9C9CFGGG5EG?@CGGGGGFCGFGGG?FG:E<DGGGG:3:<>EGBED77?F5EDGGFG)+3+9?FG3C(0:)>37<C=DDE3>5<@E+.*<>:>B>>B;?).(71.5>)4(-
@M03506:14:000000000-AKVR1:1:1101:10098:8131 2:N:0:33
CTAGGACTCCCCGGGTTTCTAATCCGGTTCGCTCCCCTAGCTTTCGCGCCTCAGCGTCAGGAGTGGCCCAGCCATCCGCCTTCGCCACCGGCATTCCTAGCGATATCTGCGCATTTCACCGCTACACCGCTAGTTCTAATGGCCTCTACCATCCTCAAGCCAACGCAGTATCCGACGCAGTTCCACAGTTAAGCCATGGGATTTCACGCCGGACTTACGTAGCCGCCTGCGCGCCCTTTACGCCCCGGGAATCCGGCTAACGCTCGCCCCCTACGTCTTACCTCGGCTGCTGGCACGTAGG
+
CCCCCGGG9FGGGGGGGGGGGGGGGGGGGGDGGGGGGGGGGGGGGGGGGGGGGGGGGGFGGGGGGGGGGGGGGFGGGGGGGGGFGGGGGGGGGGGGGGGGGGGGGGGGGGGGGGGGGGGGGGEGDGGGGGDE@FFGGGGGGGGDGGGGGGGGGGGGGGGGGGFGGGEECFGGGGGGD>CCEEGFFGFGGGGEGF?6F6<=C6FFGGGGCFDD=DCGDG>=C<7C<D@3C5)>7>DG94?+A5C<D*2)2/?54655)(*+))0*1*:5EEG:FF5*1(.34:))(-()-73:)0,9)02((
@M03506:14:000000000-AKVR1:1:1101:27791:8202 2:N:0:33
CTAGGACTACTCGGGTTTCTAATCCTGTTTGCTCCCCACGCTTTCGCTCCTCAGCGTCAGTACCGGCCCAGAGTGCCGCCTTCGCTACGGTTGTTCCTCCCGATACCTGCGCATTTCACCGCTACACCGGGAATTCCACACTCCTCTACCGGACGCCAGTCATGGCAGTATCGGGTGGCCCCTCCACGTTGAGCGTGGAGATTTCACACCAGACTAACCAAACCGCCTACGAGCTCTTTTCGTCCAATAAATACATACAACGCTTGCCCCCTACGTCTTACCGTGGTTGATGGACCTGAGT
+
CCCCCGFCGFGGGDEGGGGGCFEFFGCFFGFGAF8FFDCFGGCF<FEEGGGCCFFDFEG:FCAFGEGEEDFGGFF,E:8>F@EFEGGGG>,BFGFD9,C<F@7FD+BF,B:>C::C,A??FG+C:EFEFGGGCF@9=<DCGFF86D;EFGG6@E*538B:DFF79,,*52?@:CDG**:::CCE*,***=BCG+:3*2;;8*++3+4@?C*//98+07)+/77*)/))228**))0-*1+3//1*2+/3+<****0*)0<?)59C**9C>DDFF58*()2).(-((,)()--*()*0)((-
@M03506:14:000000000-AKVR1:1:1101:9928:8215 2:N:0:33
CTAGGACTCCTGGGGGTTTCTAATCCCGTTCGCTCCCCTAGCTTTCGCACTTCAGCGTCAGTGTCAGCCCAGCAACCCGCCTTCGCCGCAGGTGTTCCTCTCGATATCTACGCATTTCACCGCTACACCGCGAATTCCAGTTGCCCCTTCTGCACTCTAGCCCCGCAGTATCGGTTGACCTTTCTGGGTTAAGCCCAGAGATTTCACAACCGACTTGCGGTGGCCGCCTACGCGCCCTTTCCGCCCAGTAAACCCCCACCACGCTTGCTCCCCCCGCATTACGGTGGCTGCTGGCCCGGAG
+
CCCCCGGG<FFGGGGGFGGGGGGGGGGGGGGGGGGGGGGGGGGGGGGGGGGGGGGGGGGGGGGGGGGGGGGGGGGGGGGGGGGGGGGGGEGGGFGGGGCG9FGFCGGGGGGGGGGGGGGGGGGGEGGGGG+@FC@FGGGGGGFGFGGFBFFGGGGGGFG7FG,@8E58:;DFEGGGGEGGGGGCFGF6F**??FFFFE*7*;?+34++=DCD7D*/0;)/CCGGFDFFG3777.)>><78+01*95/.003=*)7*)-7*)7)C9**5+90859E8*-.:)6(((((.(),,)(19<5;1,
@M03506:14:000000000-AKVR1:1:1101:17119:8218 2:N:0:33
CTAGGACTACTCGGGTTTCTAATCCCGTTCGCTCCCCTAGCTTTCGCGCCTGAGCGTCAGGTAAGGCCCAGAGATCCGCCTTCGCCACCGGTGTTCCTCCTGATATCTGCGCATTTCACCGCTACACCAGGAATTCCGATCTCCCCTACCTACCTCTAGTCACGCAGTATCGGATGCAGGTCCGGGGTTGAGCCCCGGATTTTCACAACCGACTTGCGTAACCGCCTACGCGCGCTTTACGCCCAATGACTTCGGCCAACGCTCGTCCCCCACCGTCTACCGCGGCTGCTGGCTCGCTCGT
+
CCCCCGGGGGGGGCFGGGGGGGGGGGGGGGGGGGGGGGGGGGGGGGGGGGGGGGGGGGGGGGGAFGGGGGGEECFGGGGGGGGGGGGGGGGFGECFGGGGGG,C<AFFGFFG:@FGGFGGGCFBFGGGGGGGGGGGGGC=FGFGFGGGGGGGFFDGFGGFGGGGGGGD7@EFEDGCF,@:,,@>CGEECGEDFGGG5C*58CCGCE+9CGGDDCG+;8>AD5DGDD3>F*)//35>65*<*2>D<E8F?0+*1)*)>24:).)93:C>E4))8*/**.)2.((((((0(6445())))((,
@M03506:14:000000000-AKVR1:1:1101:22930:8224 2:N:0:33
CTAGGACTACCCGGGTTTCTAATCCCGTTTGCTCCCCTGACCTTCGTGCCTCAGCGTCAGGAACTGTCCAGAGACCCGCCTTCGCCACTGGTCTTCCTTACGATATCTACGCATTTCACCGCTACACCGTAAATTCCAGTCTCCTCTCCAGTCCTCAAGCACGGCAGTATCGAATGCAGTTTCGGAGTTAAGCCCCGAGATTTCACACCCGACTTACCGCGCCGCCTACGCACCCTTTACGCCCAATTCACCCGAACAACGCTTGAGACCTCGGGATTACCGCGGCTTGTGGCACAGAGTT
+
CCCCCGGGFGGGGGGGGGGGGGGGGGGGGGGGGGGGGGGGGGGGGGGGGGEGEFGGGGGGGGGGGGGGGGGGGGGGGGGGGGGGGGGGGGGGGGGGGGGGFCF7FCGCFGGGGGGGGFGGGGGGGGGGGGG7D<DEGFGGFFGGGGDFFFGGGGFG,D9FFGDEGGECG:>=D3DEG;C@FGGGEECEGDEFGFGGGC*@CC,,,=CF5CCDGCEECG4=C3<*>D)0?DA*>BB/227C*:<D35**+3+*0;C)99C5<355*2+86>74.***:269)(,-(,4)(),,0(.*))(.)
@M03506:14:000000000-AKVR1:1:1101:21086:8225 2:N:0:33
CTAGGACTACACGGGTTTCTAATCCCGTTCGCTCCCCTAGCTTTCGCGCATCAGCGTCAGTGTCAGCCCAGCAACCCGCCTTCGCCGCAGGTGTTCCTCTCGATATCTACGCATTTCACCGCTACACCGAGAATTCCAGTTGCCCCTTCTACACTCTAGCCCCGCAGTATCGGCTGACCTTTCTGGGTTAAGCCCAGAGATTTCACAGTCGACTTCCGGTGGCCGCCTACGCGCCCTTTCCGCCCAGTAACTCCGACCAACGCTTGCTCCCCGCGTCTCACCGCGCCGGCTGGCCCGGCGC
+
CCCCCGGG-FGGGGG:FFGGGGGGGGGGGGEGGGGGGGDDGGFGGGGGCFEFGGGGGGGGGGGGGGGGEGGGGGGGGGGGGGGGGGGGGCGF@FGGGFFAFGGCEGGGGGDGFGCGGGGGGGGGGFGGEG7F+AFGGGFDAFF9DFFFGC9=BD,DECEGGGEGDGGEG:CCCEGGGGGGG,9,D;DC5B,,?:BFF,:,<:C@,+2A2>8*:9;+;9)295>F)5751*0:)5>)476+<5CD<C*?+++99973)-7*7)81<@EBFFC<)1:2*()+.(((-((.(8(->((10),4(
@M03506:14:000000000-AKVR1:1:1101:5609:8233 2:N:0:33
CTAGGACTACCGGGGTTTCTAATCCCGTTTGCTCCCCACGCTTTCGCGCCTCAGCGTCAGGAATTGCCCAGAGACCCGCCTTCGCCACCGGTGTTCCTCCCGATCTCTACACATTTCACCGCTACACCGGGAATTCCAGTCTCCTCTGCAACCCTCAAGAACAGCAGTATCGATCGACGTTCTTCGGTTGAGCCGAAGGATTTCACGACCGACTTGCCATCCCGCCTACGCGCCCTTTACGCCCAGTAATTCCGACCCACGCCTGCCACCTCCTTCTTCTCGCGGCCGCCGGCCCCGGGTT
+
CCCCCGGGGGGGGGGEEFGGGGGGFGGGGGGGGGGGGDGGGGGGGGGGGGCFGFGGGGGGGGGGGGGGGGGGGFFGGGGGGGGFGGGGGGGFGFGGGGFGGGC>FGGGGGGGGGGGFFGGGGEEGFGGGGG@FFGGGGGGFACFFCGCGGCF,@FGFDCGCFGGFGGGCDFBEF>E*1;4DGFFGGGGGGGCFFG85CC6EF+<@EG*/3C3*>E9CCBECG5EGGF56C@EGFFG(C6<:CCC*/2/00<FF?5)9(95)))21;E)<>7>)*+306*+.(14((-),)4(89015)(-(
@M03506:14:000000000-AKVR1:1:1101:26142:8234 2:N:0:33
CTAGGACTACCCGGGTTTCTAATCCCGTTTGCTCCCCTGGCCTTCGTGCCTCAGCGTCAGGAACTGTCCAGAGACCCGCCTTCGCCACTGGTCTTCCTTACGATATCTACGCATTTCACCGCTACACCGTAAATTCCAGTCTCCTCTCCAGTCCTCAAGCACGGCAGTATCGAATGCAGTTTCGGAGTAAAGCCCCGAGATTTCTCACCCTAATTACCGCCCCGCCTACGCACCCTTACCGCCCAATGAATCCGAACAACGCTTCATACCACTGTCTTACCGCTGCTGCTTTCACAAGGTT
+
<@@CCGGGCFA<FGC@FB<EFGGGGGGGGC;E9@FFG?D6EFGFEFG8F@EECG,CFGFFFG8FFFFAEFGCC8FFGE@CGC<EEGGGGGFF,C<F9F<,BD7B@@,ACFGG::@F9<DCF7=@>5EFCE7@+C:,CEFBAE;EE=;,,,@@B2@FG,7EDCEGC+6@E7E:+:?CDCAE;DG+@6:C,>9,,33@**4*=@E7,:,54;5*,111::)/))2*/18)*>A79:)*(*)3*:9<5520:+00))*1)40/)).1*<+*+72))*++0)/05(1((()))0))*))0*).4)
@M03506:14:000000000-AKVR1:1:1101:8010:8240 2:N:0:33
CTAGGACTACTGGGGTTTCTAATCCCGTTCGCTCCCCTAGCTTTCGCACTTCAGCGTCAGTGTCGGCCCAGCAACCCGCCTTCGCCGCAGGTGTTCCTCTCGATATCTACGCATTTCACCGCTACACCGAGAATTCCAGTTGCCCCTTCCGCACTCTAGCCCTGCAGTCTCAGTTGACCTTTCCGAGTTAAGCCCGGAGATTTCACCAGTGACTTGCAGTGGCCGCCTCACCCCCCTTTACGCCCAGTAACTCCGACCCACGCTTGCCCCCCCCGTATTACCGCGGCCGCTGGCCCGGCGG
+
CCCCCGGGGFFGGGGGGGGGGGGGGGGGGGFGCGGGGGGFGGGGGGGGGGGGGFGGGGGGGGGGGGGGGGGGGGGGGGGGGGGGGGGGGGGFGGEGGGGGGGG8FCGEGGGGGEGGGGGGGGG:FFG@+@FGGGGGF9AFGGGFGFGGGGGG8E+:3E;C?FG88,@98;EFC:E9CFGGF,BE5C5:?GGGFGCED5EE:C=1,=,0*26+=+>9CFFCGGGG:7BFC*)2*.090D)0<53CC586:++*1)*9/()1)).**2*/<)70)9?**()+6421((,)-8(-0419))(((
@M03506:14:000000000-AKVR1:1:1101:20123:8280 2:N:0:33
CTAGGACTGCACGGGATTCTAATCCCGTTTGCTCCCCTGGCTTTCGCTCCTCAGCGTCAGTGTTGGTCCAGGATGCCGCCTTCTCCACCGGTGTTCCTCCAGATATCTACGCTTTTCGCCTCTCCACCTGGAATTCCGCATCCCTCTCCCAATCTCAATCCATCCAGTATCAGACGCAGTTCCCCGGCTCAGCCGAGGGATTTCACGCCTGACCTAGTCGGCCGCCTACTATCCTTTTACGCCCGGCACTTCCCATCAACGCTTCCCGCCCCGGTATTTCCCTCCTCGCTGGCACGACGTT
+
<A6,,,6--;6E@++-@-;C<,,;@C66,;,6C<,,,6,,CF8E,F77C6EC,<<76,B:F9FFC8FGGAF,,C@C,+8+,6E,,CC<:+@F+?FC9,?,:,<EA9,:?E+@+@F9A++4++,,998FGG8,?CFFGGG:7@8E,@6,,@,,6@,3@A,3@EEGFF,E=:BFE,,+78C+3<2,333***34,5B1*71*08,5,=,67**20*>,*41//)/*):>)A6++36++1>6C**9<)**)2:+**)***)*2).)*122.*0/7))/**-*3))6,((,)()((0(.*))-3(
@M03506:14:000000000-AKVR1:1:1101:22543:8299 2:N:0:33
CTAGGACTACTCGGGTATCTAATCCTGTTTGCTCCCCTAGCTTTCGCGCCTCAGCGTCAGTTGTGGTCCAGTGCGCCGCTTTCGCCACAGGTGTTCCTCCCGATATCTACGCATTTCACCGCTACACCGGGAATTCCACGCACCTCTCCCACACTCAAGCACGGCAGTTTCGCCTGCAGGCTCCGAGTTAAGCCCGGAGATTTCACAGGTGACTTACCGCACCGCCTACGCGCCCTTTACGCCCAATAATTCCGAACAACGCCTGCCCCCCTCGTATTACCGCCGCCGCTGGCACGACGGT
+
CCCCCGGG<FGGGGGGGGGGGGGGGGGGGGGGGGGGGGGGGGGGGGGGGGCFGGGGGGGGGGGGGGGGGGGGGGGGGGGGGGGGGGGEG8EGGGGGGGGGGGGGGGGGGGGGGDGFGEGGDGGGGGGGGEG>GGGGGGGGGGGGGGGGCGGD>@@CFDFFFFGGGGD3=EGGE>E8F6E6E8,:E:EFEGCFFFGGE*=EC>FGFGC?52C7FDC7:D>G3CG=7C>>*5>*95;)4D=G5EGGG5897CC7@0<GG00:>>)9*;F>FFG559/:C>*A)(((41()(0143(8D))(--
@M03506:14:000000000-AKVR1:1:1101:6961:8307 2:N:0:33
CTAGGACTACCGGGGTATCTAATCCTGTTTGCTCCCCTAGCTTTCGCGCCTCAGCGTCAGTTATGGTCCAGTGCGCCGCTTTCGCCACAGGTGTTCCTCCCGATATCTACGCATTTCACCGCTACACCGGGAATTCCACGCACCTCTCCCATACTCCAGCACCACAGTTTCGCCTGCAGGCTCTGAGTTAAGCCCAGCGATTTCACAGGTGACTTGTGGCGCCGCCTACGCGCCCTTTACGCCCAATAATTCCGCACAACGCTTGCACCCTCTGTATTACCGCGGCTGCTGGCACCGCTTT
+
CCCCCGGGFFDFGGGEGGGGGGGFGGGFGGGGGGFGGGGGGGGGGGGGGGEGGGGGGGGGGGGGGGGGGGGGGGGGGGGDGGGGGGGGGGGGGGGGGGGGGGGGGGGGGGGGGGGCFGGFGGGDEGGGGGGGGGGGGGGGGGGC8BGGGGGFD9;FGGGGGFGGGGGGGFF7CCCFGGGGG6>D7;?FG9DC?C>/A,=5C7FGEGGC*;87C>7CGFFG)1:EGGEDGD35)8>):F6C55DDD*;)<C96@F39<1<C:>B7CFE=@><3)*0++.9+4-(4(1(0().()(.9.7((-
@M03506:14:000000000-AKVR1:1:1101:15257:8310 2:N:0:33
CTAGGACTACCCGGGTTTCTAATCCGGTTCGCTCCCCTAGCTTTCGCGCCTCAGCGTCAGGAGTGGCCCAGCCATCCGCCTTCGCCACCGGCATTCCTAGCGATATCTGCGCATTTCACCGCTACACCGCTAGTTCTAATGGCCTCTACCATCCTCAAGCCAACGCAGTATCCGACGCAGTTCCACAGTTAAGCCATGGGCTTTCACGCCGGACTTACGTAGCCGCCTGCGCGCCCTTTACGCCCAGTGAAGCCGGATACCGCGCGCCCCCTACGTCTTACCGCGGCTGCTGGCACGTAGG
+
CCCCCGGGGGGGGGGGGGGGGGGGGGGGGGGGGGGGGGGGGGGGGGGGGEEGGGGGEGGGGEGGGGGGGGGGGFGGGGGGGGGGGGGGGGGGGGGGGGACFGEFGGGGGGGGGGGGGGGGGGGGGGGDECF:CFDGGGGGGFFGGGEGGGGGGFGGGGGGGGGGGGGGGGFGGEGGGGGECCEGCFCE;;;BE7C8A6?5*2*>?FFCF:5C=5EEFCFG=<CFDGEDGC):DBBC(>?FGGDGDC=/9++*)7)9)4<+07@))1:5E>973***22;F:0:>((40(.))0-(2>),8(
@M03506:14:000000000-AKVR1:1:1101:9347:8330 2:N:0:33
CTAGGACTCCCCGGGTTTCTAATCCCGTTCGCTCCCCTAGCTTTCGCGCTTCAGCGTCAGTGTCAGCCCAGCAACCCGCCTTCGCCGCAGGTGTTCCTCTCGATATCTACGCATTTCACCGCTACACCGAGAATTCCAGTTGCCCCTTCTGCACTCTAGCCCCGCAGTATCGGCTGACCTTTCCGGGTTAAGCCCGGAGATTTCACAGTCGACTTGCCGTGGCCGCCTACGCGCCCTTTACCCCCAGTAAATCCGACCAACGCTTCCCCCCCCCGTCTTACCCTGGCCTCTGGCCCGGAGG
+
CCCCCGGG9FGGGGGGGGGGGGGGGGGGGGGGGGGGGGGGGGGGGEGGGGGGGGGGGGGGGGFGGGGGGGGGGGGGGDGGGGGFGGGGGGGGGGGGGCG9FDDFFGGGGGGGGGGFGFGGGGGGGGGGGDGGGGGGGGFF;FGGGGGDFGGGGGFGGGGGGCEGGCGEGGGDGGFE5DFGG;@DGGGGGGFGGFGGGCG*8:;CGGF?E=8:=*=+1*0:CDGGGGB52>>GCD>D19F+<+29C=C?+A+*9<)/).>5@;B*9*+)289<7CC;*27+6?0),(())0(5)).9>33,(
@M03506:14:000000000-AKVR1:1:1101:14984:8340 2:N:0:33
CTAGGACTACGCGGGTATCTAATCCGGTTCGCTCCCCTAGCTTTCGCGCAGCAGCGTCAGGTACGGCCCAGCAAGTCGCCTTCGCCACCGGCGTTCCTAGCGATATCTGCGCACTTCACCGCTACACCGCTAGTTCCACTTTCCCCTACCGACCTCACGTCAACGAAGTACCCGATGCATGATCCCTGTTGACCCTTGGCGTTTCAACACCGACCTACCGCACGACCAAATCCCCCTTGACGACCAGGCAAGCACGCTAACGCTTCCCCCCCGTCGCTCCGCGCCGCACGTGGCCGCTCTG
+
-@CBC8<6-C-@+@+FE<EGGAFFG7+@C;67FC+CCF8,6,CFA6BFGG+@C<,@FC,BF6,,6@:>CFC@,,C:,BFGG7<+B?4?ECGC:F:F=9?<,8@,8>?D@F=+++8><FG9C@+3C<3@:FG7*@@=B;,,:,53,6DFEFED5=4B,,40***5=**;*++,>*:*/;++3;A++5+032++++3*5*++*9*/0+<+9*/)/)2:**0*)99**1))***2*)77-9)++**)///)2*;)))*))-*26))***+);7/)0/*/*()2(((,4(3.(0(,)(())0,,)
@M03506:14:000000000-AKVR1:1:1101:14343:8341 2:N:0:33
CTAGGACTACCCGGGTTTCTAATCCCGTTTGCTCCCCTAGCTTTCGCGCCTCAGCGTCAGTATCGGGCCAGATGAGCGCCTTCGCCACCGGTGTTCCTCCTGATATCTACGCATTTCACCGCTACACCAGGAACTCCCTCATCCTCTCCCGTACTCAAGCCAGGCAGTATGGGATGCCGGTCCCCGGGTAAGCCGGGGGATTTCACATCCCACTTACCTGACCGCCTACACGCCATTTACGCCCAGTGATTCCGAACACCGCTTGCTCCCCCCGTGTTACCGCGGCTGATGGCACGGAGGT
+
C<CCCGGGGFGDCC:BEC,EC@FGGGGCFECG<C<FF8FDE,6EEFDEGE@@6@FCEFFGDFGGEED:BFFCFG,EABBF=,6C=F@7BBCCCFG9EFFGFFFGFFGG,?DE7=FFGDFF7E:@@EFFFDFBDFFCFFCFCDF9FGEEG8CFCE=E,89,D98@DC@39EFEFGCE,3@5C;EGFGE5:7,?,>EGDE5C5*<CF21<+9*02>+<:*1<549ECG))C7)5C))1)0=FCGD)*:<*+<947)1>D(*7@>37**39C35)>DC=*1*3-,7(4(-).92))42DE3((,
@M03506:14:000000000-AKVR1:1:1101:14674:8349 2:N:0:33
CTAGGACTACTAGGGTATCTAATCCTGTTTGCTCCCCACGCTGTCGCGCATCAGTGTCAGTAACTGCCCAGCAGGCCGCCTTCGCCACCGGTCTTCCTCCGGATCTCTACGCATTCCACCGCTACACCCGGAATTCCGCCTGCCCCTACAGTACTCCAGCTTGACAGTCGGCATGGCCGACCCGGTGTTGAGCCCCGGGCTTTCACCACACCCTTATCATCGCACCTAACCGCCCTTTACGCCCCGTGATTCACGACACCGCTCGCACCCCCCGTAATACCCCAGCTCTTGGTCCGGGGTT
+
CCCCCAFGCEGFGG8CEFFEFGFFGDFGGFFG9EGG@FD@CCFCE<C+C:FGFFGGFE@@FG<EFGGFFF,FFFCD7B+::FFC,?CCGFGFFCE<F,EFCC+?C,CFGGFE7?FA?,<F+@:FF<F8B:F:=FF<?D:F+8D8DF=@D,>EAEA=E6DE8<:FGG3,@+>F**,,,61*4CE*:*=**,@<:<FGCE8C859;+9:+**2:ECG677*<*01797))+*753<))(2*3*1///*1)22+*****/()*)7)1/21>8375))2/81*?5(,((3,)6*.2*.))))(-(
@M03506:14:000000000-AKVR1:1:1101:9691:8389 2:N:0:33
CTAGGACTCCCAGGGTTTCTAATCCTGTTTGCTCCCCACGCTGTCGCGCCTCAGTGTCAGAAACTGCCCAGCAGACCGCCTTCGCCACCGGTCTTCCTCCGGATCTCTACGCATTCCACCGCTACACCCGGAATTCCGTCTGCCTCTACAGCCCTCGAGTTTGACAGTCGGCACGGCAGATCCGGGGTTGAGCCCCGGACTTTCACCACACCCTTCTCAAACCACCTACGCGCCCTTTCCCCCCCGTGATTCCGGACCACCCTCGCCCCCCCCGTCTTACCGCGGCTGCCGGCCGGGCTTG
+
CCCCCGGG-EFGGGGFGGGGGGGGGGGGGGFGGGGGGGGGGGGGGGGGGGCGGGGGGGGFFGGGGGGGGGGGGGGGGGGGGGGGGGGGGGGGGGGGGGGGGDFGCEGGGGGGDGFGGGGGGGDGGGGGGGGGGGECGGFGGGGGGGG9FCFGGEDGGGGGDGG7;=F@FE5FEGG8EEGGGGGGGEEG57,4<CFEEG*>CFEF;EGF5*:C=3C*:>@9*2<*5C>FFC::DFEG,77++*95/**0*:+1867*)(1A)))1)*:):>D:53/*8(*<0892(((.()4()(().),((
@M03506:14:000000000-AKVR1:1:1101:7071:8425 2:N:0:33
CTAGGACTACCCGGGTATCTAATCCCGTTCGCTCCCCTAGCTTTCGCGCCTCAGCGTCAGTGTCGGCCCAGCAACCCGCCTTCGCCGCAGGTGTTCCTCTCGATATCTACGCATTTCACCGCTACACCGAGAATTCCAGTTGCCCCTTCCGCACTCTAGCCCCGCAGTATCAGTTGACCTTTCCGAGTTAAGCCCGGCGATTTCACAACTGACTTGCGGTGGCCTCCTACGCGCCCTTTACGCCCAGTAAACCCGACCAACCCCTGCCCCCCCCGCATTACCTCGGCTGCTGGCCCGGCGT
+
CCCCCGGGFFFGGGGGGGGGGGGGGGGGGGGGCGGGGGGGGGGGGGGGGGGGFFGGGGGGGGGGEGGGGGGGGGGGGGGGGGGGGGGGGGGDFFGGGGGDGEGGGGEDGGGGE@FFGGGGGGECG?FG>+=F=FGGGGDGCFGFGGCFGG7EBE6DCFFGGCC8EEDCC:DF:D>CCFFCDCCEGGDFCC9CCGCEE*85CCFF<?FFECFCECF+:C:*))7**2<@9C)>/57D35)2<*1>7/*00++*07)1/7D=)))*1**7*))0.985*4.+-4)5((-7(.))02(1))(((
@M03506:14:000000000-AKVR1:1:1101:11521:8442 2:N:0:33
CTAGGACTCCTCGGGTATCTAATCCCGTTCGCTCCCCTAGCTTTCGCGTGTCAGCGTCAGGTGCAGTCCAGGTGGCCGCTTTCGCCACTGGTGTTCCTCCGGATATCTACGCATTTCACCACTACACCCGGAATTCCACCACCCTCTACTGCCCTCAAGTCTAGCAGTATCGGACAACCTCTCCCGGTTGAGCCGAGAGATTTCATGCCCGACTTGCCAAACCGCCTGAACGCGCTTTCCGCCCAGTAAATCCGGATAACCCCCGGTACCTACGCTTTACCGAGGCTGCTGGCCCGGACTT
+
CCCCCGGG9FDGGGCEFCGGGCFFGEFGGGGFCGGGGGFEFGGFFFFGCEEGGDFGC@:FFF8EGFG<FGCFFF@GDCGGGGGCGGGGDDGG?FCFGGGGGG+FGFCAFGGEDEC9FFFFGGGAFGG,C=B=6FE<F9BFGGGG3DFFGFFG8FD8=DF:EF,:EFFFG:FC8:>E6>ECFF?FG*C9EC7ECG8E5**7;+<?9@FGC8577C5?7<A+0C<5<CB:7CAFD@>)-/*+*:>C<*39+++/709*9(*2)05<DG=:8=D6)*/;C(1<.((--4(.4))(048C))4()
@M03506:14:000000000-AKVR1:1:1101:18593:8443 2:N:0:33
CTAGGACTACACGGGTTTCTAATCCCGTTCGCTCCCCTAGCTTTCGCACTTCAGCGTCAGTGTCAGCCCAGCAACCCGCCTTCGCCGCAGGTGTTCCTCTTGATATCTACGCATTTCACCGCTACACCAAGAATTCCAGTTGCCCCTTCTGCACTCTAGCCCCGCAGTATCGGTTGACCTTTCCGGGTTAAGCCCGGAGCTTTCCCAATCGACTTGCGGTGCCCGCCTACGCGCCCTTTACGCCCAGTAAATCCGAACAACGCTTGCTCTCCCCGTATTACCGCCGCTGCTGGCACGGAGT
+
CCCCCGGGGGGGGGGFGGGGGGGGGGGGGGGGGGGGGGGCFGGGDFGGGGGGGFGGBF:CEFGGGGGGGGCFGFGGGGGGGGGGGGGDEFGGFGGGGFFGGGGGGGGGGGGGGFEFFDGGGGGDFEGGGGGDGGFFAGAFEDGGGGG,DBFFGGGGGGGGG?BCCEG8F:CG6@:B?FGDGCECCC*C5DBFGGGG5CE5:*>91,,,4;<*5<8CF53:D)8:8DB):*0*957C949+07*995*9C7C*=6>/9(/:>>;****9E6FFF7*/*46+6406(4()(0)46((*).(,(
@M03506:14:000000000-AKVR1:1:1101:25918:8456 2:N:0:33
CTAGGACTACTCGGGTTTCTAATCCGGTTCGCTCCCCTAGCTTTCGCGCCTCAGCGTCAGGAGTGGCCCAGCCATCCGCCTTCGCCACCGGCATTCCTAGCGATATCTGCGCATTTCACCGCTACACCGCTAGTTCTAATGGCCTCTACCATCCTCAAGCCAACGCAGTATCCGACGCAGTTCCACAGTTAAGCCCTGGGATTTCACGCCGGACTTACGTAGCCGCCTGCGCGCCCTTTACGCCCAGTGAATCCGGATAACGCTCGCCCCCTACGTCTTACCGCGGCTGCTGGCACGTAGT
+
CCCCCGGGGGGGGGGFGGGGGGGGGGGGGGGGGGGGGGGGGGGGGGGGGGGGGGGGGGGGGGGGGFGGGGGGGGGDFGGGGGFEEGGGFGGGGGGGGCFGGGGGGCFFGGGGG@FCGFGGGGDGGFGGGGG7B,C@FDAEGC8FGGGGGGGD8CEGFG?FGGEGGGGGEC;FFGEGGGDGGG=E7CAGG@CC??2*4=FFFG8FGCFF5*/1:8=C@FFGFDGFGG:)*1<CDB>>076CFGC7DE8)9:E?FFG5/-9F?3>312/>E@37)1**1(0<:,-7>14)3>0)/(,957((,
@M03506:14:000000000-AKVR1:1:1101:9440:8509 2:N:0:33
CTAGGACTCCCCGGGTTTCTAATCCCGTTTGCTCCCCTGGCCTTCGTGCCTCAGCGTCAGGAACTGTCCAGAGACCCGCCTTCGCCACTGGTCTTCCTTACGATATCTACGCATTTCACCGCTACACCGTAAATTCCAGTCTCCTCTCCAGTCCTCAAGCACGGCAGTATCGAATGCAGTTTCGGAGTTAAGCTCCGAGATTTCACACCCGACTTACCGCCCCGCCTACGCACCCTTTACGCCCAATGAATCCGAACAACGCTTGGGACCTCTGTTTTACCGCTGCTGCCGGCCACAGGCT
+
CCCCCGGG-FFGGGGGGGGGGGGGGGGGGGDGGGGGGGGGGGGGGGGFGGEGGGGGGGGDGGGGGGGGGGGFGGGGGGGGGGGGGGGGGGFCFGGGGGGGGGGGGGGGGGGGGGG9FFFGGGDE7EFGGGGEGGFGGGGGGGGFFGFGFFCGGGGGGGGGDGG>EGGE,@EEFFGGFFGGGGGEEDGGGGGCGCGGGGGGGG?EGGFGGGD<*/4=DGFE)/5:CD3>G*=*)83*86BF57)>7C@FCC+9@:3CC3CGB>)CFC57FBC9*22++.*0.(,(-47)4)((8(,*0)((.
@M03506:14:000000000-AKVR1:1:1101:2562:8511 2:N:0:33
CTAGGACTACCCGGGTATCTAATCCCGTTCGCTCCCCTGGCTTTCGCGCATCAGCGTCAGTGTCAGCCCAGCAACCCGCCTTCGCCGCAGGTGTTCCTCTCGATATCTACGCATTTCACCGCTACACCGAGAATTCCAGTTGCCCCTTCTGCACTCTAGTCGCACAGTATCAGTTGACCTTTCCGAGTTAAGCCCGGAGATTTCACAACTGACTTTTTCTGCCCGCCTACGCGCCCGTTACGCCCGCTAAATACGGACAACGCTTGCCCCCTTCGTTTTACCGTCGCTGCTGGCACTGAGT
+
CCCCCGGGGFGGGGGFGGFEFFGGFGGGG<CGEGGGGGGGGGGCGCFGGGGGGGGGGGGDFGGGGGGCG8FGGGGGGDGCFCFGCCFGCC@?AFGGGFGDDCFFGGGGGGGGGGGF9<FGGG>7FCFGGDG+=FFGGGAD9,,C@DEGFECEBFFGGD;EG9>@E5,>,5@F73E9;,9;DEGCG5EGG@D,DFFEG*?*01<EE9F6EDFCFGF+@*;?:775:5;D=5>C)>)9(15*/57C)/*.2:7**1/**-)20)0****)+55.)0*2*(0+..(,((-)().)60.C)))34
@M03506:14:000000000-AKVR1:1:1101:23468:8529 2:N:0:33
CTAGGACTACACGGGTTTCTAATCCGGTTCGCTCCCCACGCTTTCGCGTCTCAGCGTCAGGTAAGGCCCAGAAAGCCGCCTTCGCCACTGGTGTTCCTCCCGATATCTACGCGTATCACCACTACACCGGGAATTCCACTTTCCTCTGCCTCCCTCAAGTCCGCCAGTATCCAAGCACCTCCCCCAGTTGAGCCGGGAGCTTTCTCCCTGAACTTAACAGACCGCCTGCACGCCCTTAACGCCCAGTAACCCCGGACAAAGCTTGCCACCTACGTATGACCCGCACGGCGAGCCCGTAGTC
+
CCCCCGGG<FEEEEEFFGFGGGD@FDEGGGDEGGGGGGD@@BFCEF,@FCCGEFGGC7,C,C<,E,CEGCF88,,8F:7FFGGD7FEGBEFCEFFGGFGF@FGDCGGCFD7CBC+@EFF85F<,D<F:F@FC:<,@FFD9DCE9@,789>8@>>DF6,>=;ACEDECG,;DB:?F*,>A1,,4C=*CFG;B,4<C*3/?5:C79+4:CC6D4?79C+2:2075:3)..7F?*)801(*0:**))>*+*+0+8589)1(7*)5****300<*0)*2++(*3.4(((4(),0(-.(-))),,)
@M03506:14:000000000-AKVR1:1:1101:23066:8529 2:N:0:33
CTAGGACTCCCCGGGTATCTAATCCCGTTCGCTCCCCTAGCTTTCGCACTTCAGCGTCAGTGTCAGCCCAGCAACCCGCCTTCGCCGCAGGTGTTCCTCTCGATATCTACGCATTTCACCGCTACACCGAGAATTCCAGTTGCCCTTTCTGCACTCTAGCCCTGCAGTATCGGCTGACCTTTCCGGGTGAAGCCCGGTGATATCACCATCGACTGGCATAGGCCGCCTACGTGCCCTTTACTCCCAGTAAATCCGAACCACGCCCTCTCCCCCCGGACTACCTCGGCCGCTGGTCGGCTGG
+
CCCCCGGG-6FGGGGGGGGGFGGGGFEGFFCG@FGGGGGGF9CFAEGGGG8AEFGGGGGGGGEFFGGGEFCGGFFFGGGGGDGGGDGEGGGEG?FGGGCEFFF8F7ECFFGDECFFGCGGGGGGGCF,>FE7EGDFGG9A,=DCD,,@@=D9C83DED,=,98:C6DFC7EC+***;BF7>;9B:>*@**6,44=E5*/*1+559:,++225/1//***+*0*A5CAB*7)**500(*)+++2*70+9?F76*<<**()*0.)*)*270)7))/***(0+43))(-(04)-3>,))))--(
@M03506:14:000000000-AKVR1:1:1101:12132:8542 2:N:0:33
CTAGGACTCCCCGGGTTTCTAATCCCGTTCGCTCCCCTAGCTTTCGCGCTTCAGCGTCAGTGTCAGCCCAGCAACCCGCCTTCGCCGCAGGTGTTCCTCTCGATATCTACGCATTTCACCGCTGCACCGAGAATTCCAGTTGCCCCTTCTGCACTCTAGCCCCGCAGTATCGATTGACCTTTCCGGGTTAAGCCCGGAGATTTCACAACCGACTTGCGGTGGCCGCCTACGCGCCCTTTCCGCCCAGTAAACCCGAACAACGCTTGCTCTCCCCGGATTACCGCGGCTCCTGGCCCGTGTT
+
CCCCCGGG9FEGGGGGGGGGGGGGGGGGGGGGGGGGGGGGGGGGGGGGGGGGFFGGGGCEGGFGFGGGGGGGGGGGEGGGGGGGGGGGEEEGGFFGGFGDCEFFGEFGGGGD:F:EFFGGGGFEGGGGGEFD@FAFGCFG;EAFG6DGGGGF9C@FGFEGDFGG>*@C7:D:DECBCB?9DGGFGG5CEFB9CGGGGEE*9@9C;CCFCCD):5C9@DBGGGGGGG>>:C35)5>D>G4+3/9<C589++<*05)9397657395***0*95?C=**-)+)--(((()().)).(>B5(,(
@M03506:14:000000000-AKVR1:1:1101:25085:8553 2:N:0:33
CTAGGACTACCCGGGTATCTAATCCGGTTCGCTCCCCACGCTCTCGCACCACAGCGTCAGCACTTGCCCAGTCGGCTGGTTTCCCCCTGGGTGTTCCTGCCGATCTCTACGCATTTCACCACTACACCGGCAATTCCACCGACCTCTGCAAGCCTCCCGTCGCCCCGTATGGGATGGCGCCTGGCCGTTACGCGGCCATATTTCACCCCCCTTGCGCGCCACCCCCTGCGCGCGCTATACGCTTACTCAACCCGGCACACGCCTGGCTCCGCTCTAGTCCCTGGCCTCTGGGCACTGCTCC
+
CC9BC@FFFD-CFE7CF@CFG9CFGG7FEEGG7@+DFFGGDGE,C,B+:FC,EEF+,6@,CFC<6,,CFG8@E7CF<+,,9,:CF8C:F,BFGC:?FFAED+++8AA9<E7CFG7,C,EA<F8=B<?E+++=>A=@=<>D+@+>88:,>A>981,3@+3;C58@@;*6@<878,,6=E5***=:,,/=8**4BE5CC*0000++30+:*15)**3*975*)9<*17)0*))*)0))(*/A****/0<F7+275.9))-275).5/**)3)*0.)*++.9E)))((.).())()(,*)*.))
@M03506:14:000000000-AKVR1:1:1101:11701:8554 2:N:0:33
CTAGGACTCCTCGGGTTTCTAATCCCGTTTGCTCCCCTGGCTTTCGCTCCTCAGCGTCAGTGTTGGTCCAGGATGCCGCCTTCGCCACCGGTGTTCCTCCAGATATCTACGCATTTCACCGCTACACCTGGAATTCCGCATCCCTCTCCCAATCTCAAGCCATCCAGTATCAGACGCAGTTCCTCGGTTAAGCCGAGGGCTTTCACGTCTGGCTTAGTTGGCCGCCTACGAGCCCTTTACGCCCAGTAATTCCGAACAACGCTTGCCCCCCCCGTCTTCCCGCGGCGTCCGGCACGGACTT
+
CCCCCGGG9FGGGGGGGGGGGGGGGGGGGGGGGGGGGGGGGGGGGGGGGGGGGGGGGGGGGGGGGGGGGGGGGGGGGGGGGGGGGGGGGGGGGGGGGGGGFF,??FGGGGGGGGDFGFGGEGEDGGGGGGGDFGGGGGFGGEFGFGGGGF8DFF=EDDCFFGGGGFGGAFG,=,>BC+;CDFGCGDGCE@@,CCE*@5C*<6EG9EFFG<*6EF@8*CF?*;F5CCE>FD55D>FG(C?987DG3=<B+<+88)*//(*:<E3>/@@0;.>B>D8*84*38((49;()3500>((7))(()
@M03506:14:000000000-AKVR1:1:1101:7386:8565 2:N:0:33
CTAGGACTACTCGGGTTTCTAATCCTGTTTGCTCCCCTAGCTTTCGTGCCTCAGTGTCAGGAGATGTCTAAGGACTCGCCTTCGCCACCGGTGTTCCTCTCGATATCTACGCATTTCACTGCTACACCGAGAATTCCAGTCCCCCCTCCATCCCTCTAGCCGGCTAGTTTCTAATGCCATTTCGCAGTTGAGCCGCGAGCTTTCCCCTCAGACTTACCCGACCACCTACGCACCCTTTACGCCCAGTGAACCCCAACCACCCTTGGGACCTCTTCTTTACCCCGGCTGCCGCCCCCTGGTT
+
CCCCCGGGFFGGGGGFGGGGGGGGDFFGGGFGFFFFGGFFGGGGGGGGGGFGGGGGGGGGG@GGGGGGGGFGGGGGGGGGGGGGGGGGGGGEEGGGGGGFEF?EEFGFFGGGCGEGGGGGFGG9F<FG@CGGGGGGGGCGF8EGDEEGG8EGGGDD=EFGGGG+++@EEFCFDCGFCG6D;;C?E6349=EDDE5***;?C<?F,9,4:7C*,0>;DCF*8CGEFGFFGCA77>BC=*+9/:)11:89E9+75)*19(*:)85**2:)2.*0**++3-038(,(-4,)2),(.2353)-()
@M03506:14:000000000-AKVR1:1:1101:4798:8565 2:N:0:33
CTAGGACTACCCGGGTTTCTAATCCCGTTCGCTCCCCACGCTTTCGTGCCTGAGCGTCAGCAGCGAGCCAGTAGCCTGCCTACGCCATCGGTGTTCCTCCTAATATCTACGGATTTCACTCCTACACTAGGAATTCCAGCTACCTCTCTCGTGCTCTAGCTTAGCAGTTCAGACAATGGGTATATGGTTGAGCCATACGATTTCACTGCCTGCTTACTATGCCGCCTACGCAACTCTTTACGCCCAGTAATTCAGGACAACGCTTGGATCCTCCGTATGACCGCGGCTGCTGGCACGGAGT
+
CCCCCGGGGGGFFGGCGFGFFFGGFGGGGGGGGGGGGGEGGFGGGGGFGGFGGFGGGGGGGGGGGGDGEGGGDFGGGGGGGGGGGGDEFGGGEGGGGGGFFGAFFCGGGGGGGGE9FGFGGGGGGGGGG,,=,EFF9DFGGGGGGEFGEFGFFGGGG8DFF=E=DG,3E:F9ACFFGGG6EEF@:,@258DEF?EGFFC5CDGDFEFGGFGG599ED7A:CFD>CDB?G4BGGBFGE7A9F=DD5EF/=+9+71:7*(;5587*182)09CFFG*;;45+579;2((0(548632*.)(,(
@M03506:14:000000000-AKVR1:1:1101:13115:8578 2:N:0:33
CTAGGACTCCCCGGGTATCTAATCCTGTTTGCTCCCCTAGCTTTCGTGCCTCAGCGTCGGTATCTGTCCAGAAAGCCGCCTTCGCCACCGGTGTTCCTCCTGATATCTACGCATTTCACCGCTACACCAGGAATTCCGCTTTCCCCTCCAGAACCCAAGCTCTCCAGTTTTGGATGCAGGCTATGGGTTGAGCCCATAGTTTTCACATCCAACTTAGAACGCCGCCTACGCCCCCTTTACGCCCAGTAATTCCGAACCACGCTTGCCCCCCCCGTATTACCGCGGCCGCTGGCCCGGTGGT
+
CCCCCGGG9FFGGGGGDGGGGGGGGGGGGGGGGGDGGGFGGGGGGGGGGGGGGGGGGGGGGGGGGGGGGGGGGGGGGGGGGGGGGGGGGGGGGEGGGGGGGGGGGGGGGGGGGGGGGGFGGGGGGGGGGGGD8FFGGGGGEGGGGGGGGGFFGGGGGGFG?8>DEF?>EEGFG6CFCEF6EFGGGG>FGGEDFFGGFGGFFGEGGGFCEFF<FGGFGCFFDC::CG::F:D*8>)9(;6CECD3*:E?G:@@FF3C5(7=)7)**;C?F3CEF38?*5*:-13((-(04>2;5(()))-(,
@M03506:14:000000000-AKVR1:1:1101:3913:8585 2:N:0:33
CTAGGACTACTCGGGTTTCTAATCCCGTTCGCTCCCCTAGCTTTCGCGCACTCAGCGTCAGTGTCGGCCCAGCAACCCGCCTTCGCCGCAGGTGTTCCTCTCGATATCTACGCATTTCACCGCTACACCGAGAATTCCAGTTGCCCCTTCCGCACTCTAGCCCTGCAGTATCAGTTGACCTTTCCGAGTTAAGCCCGGAGATTTCACAATTGACTTGCCGTGGTCGCCTACGCGCCCTTTACGCCCAGGAACTCCGAACAACGCTTGCCCCCCCCGTCTTACCCCCGCTGCTTGCACGGAC
+
CCCCCGGGGGGGGGGFGGGGGGGGGGGGGGGGGGGGGGGGGGGFGGGGGGGGGGGGGGGDGGGGGGGGGGGGGFFGGGGGGGGGCEGGGGGGGGCGGGFGCFGGGGFGFGGFFEGGGGGGG7FFGGGGGGC@FBG<FGAFF=DDFFGFFCGGGGG>GFGCECFFCD8DCADC,,,?:DGGGGFGFEG*1CG9FGGGGE57*;FGGDC9<CDGD+;A*:)2:55FD)5>G3@C)).933<C7C<<GC*)***))19*)(9*0<.)788.+/9)578:1()2)44((((03)()*4326)(((
@M03506:14:000000000-AKVR1:1:1101:14617:8598 2:N:0:33
CTAGGACTACCCGGGTTTCTAATCCCGTTTGCTCCCCACGCTTTCGCGCCTCAGCGTCAGGAATTGCCCAGAGACCCGCCTTCGCCACCGGTGTTCCTCCCGATCTCTACACATTTCACCGCTACACCGGGAATTCCAGTCTCCTCTGCAACCCTCAAGAACAGCAGTACCGATCGACGTTCTTCGGTTGAGCCGAAGGATTTCACGACCGACTTGCCCTCCCGCCTACGCGCCCTTTACGCCCAGTAATTCCGAGCAACGCTTGCCCCCTCCGCCGTACCGCTGCCGCTGCCACAGCCGC
+
CCCCCGGGGGGGGGGFGFGGGGGGGGGGGGGGFFGGGFGDGGGGGFEGGGGGGGGGGGCEDF@FFGGGGGGADGGGGGGGGEEFGGGGGE:+@:FFGGGGGDGGG<FADGGGGF<FFAFGGG::CFGGGD=>:FCF=D9EFAFGFFAEGGFGGGD?CE>D>EFGG6:DC,7>55C5?EEC:DFD98E==7,BCFC:*C=*3:+>9:5:EG3<518+*7)219<*51>)**.*)07),96<875CD*2*+3<64<C<D7<F@>5CGC+9A5)5.9***-)*((,,-(()3),(.))00)(-(
@M03506:14:000000000-AKVR1:1:1101:4757:8609 2:N:0:33
CTAGGACTACCCGGGTATCTAATCCCGTTCGCTCCCCTAGCCTTCGCGCCTCAGCGTCAGGTTCGGCCCAGGGGGCCGCCTTCGCCACGGGTATTCCTGCTGATCTCTACGCATTTCACCGCTACACCAGCAATTCTACCCCCCTCTACCGTCCTCTAGCTCACCAGTTTACAATGCACCCTCCCCGTTGAGCAGGGAGATTTCACACCGTACTTAGTGTGCCGCCTGCGCGCGCTTTACGCCCAGTAAATCCGGACAACGCTCGCCTCCTACGTATTACCGCGGCTGCTGGCCCGTAGTT
+
CCCCCGGGGGGGGGGGGGGGGGGGGGGGGGGGGGGGGGGGGGGGGGGGGGGGGGGGGGGGGGGGGGGGGGGGGGGGGGGGGGGGGGGGGGGGCGGGGGGGGGGGGGGGGGGGGGGGGGGGGGCGGGGGGGGGGFGGGGGGDGGGGGGGGGGGGGGGGGGGGGGEFG>EFGGGG7CC6FF?EGGE=EGEGEFDC;FCEFDGGGFGGGGDGGGGGG?C>FFGFGGGGGD:CDDGGB><1C*<:EGG3:8=9+<9;@3/C9FGFF5C5CE)C@G?F<@CC8*<>:FF960)-)2().()0.(46
@M03506:14:000000000-AKVR1:1:1101:4615:8618 2:N:0:33
CTAGGACTACACGGGTATCTAATCCCGTTTGCTCTCCTAGCTTTCGCGCCTCAGCGTCAGTATCCGTCCAGAAGATCGCCTTCGCCACTGGTGTTCCTCCCGCTATCTACGCATTTCACCGCTACACCGGGAATTCCATCTTCCTCTCCGGAACTCAATTCTCGCAGTTGCTTGTTCACTTCCAAAGTTAGGCTTGGGGCTTTCACACAATACTTACAAACTCGCCTACGCGCCCTTTACCCCCAGTAATTCCGAGTAACGCTTGCTCCCTCCGCATTACGCCTGCTCTTGGCACGCGGCT
+
ACCC8,CFF--68@FC:<CEFAFFCGGFFF@FE9,C8E,6CE,CFFGGC7:BFD@FCFFEGGFFGEFGGGGGFCC6<F7F7FG@CFE@FGFF8EEEAFG@=C+8C=E9BE<7B7CEGFG,@=>>:5EA@F@@FEEG9@A9FFC98E@DCC7+6+6DFFDFGGGG+@E>D,>B9@8,@EEGFFC;FFGF;,,783>*4,=:=9>E?,1,4/*;?8,,+:@6;*;:5>3ACGF*8=>)37@7+09)/:3*+3+0*9*)1.29:B>C9*+0+5*857*:*(*:(((((.(*)*-.984/)0-(-
@M03506:14:000000000-AKVR1:1:1101:3636:8621 2:N:0:33
CTAGGACTACTGGGGTTTCTAATCCCGTTTGCTACCCTAGCTTTCGCACCTCAGTGTCAGATCGGGTCCAGTGAGCCGCTTTCGCCACCGGTGTTCCTCCAGATATCTACGCATTTCACCGCTCCACCTGGAGTTCCGCTCACCCCTACCCGCCTCAAGTTCGTCAGTACCACGCGCAATTCCCCGGTTGAGCCGGGGGATTTCACACGTAACTTACCGCACCACCTACTTGCTCTTTCTGCCCCCTCATTCCCAACAACGCTCCCACCCTCTTTCGTACCGCGGCTGCTGGCCCACTCTT
+
CCCCCFGGGGGCDF7@F7FFFEFCFGGGGGGGGFGGGG<<<FGGF@FGGD<FGGEEFGFFGEFFGDFGFGGC,C@FFGG:CFGGGDEGGGGGEGGFGGGGFBDGGFFGFFF@C@@FGGFGGG+CC8FBE=ADFFFGEEE4@+>>@E8DGGGECE>EFG>,,7@=@++3E,>,@;EBCE*@3=FFF>C*;C87<<:CECG5*;+>+<9?**22:C7+*27C)9D*9C44+*1+0*0*.:6@+2*7***)/+09**2*13**.)7*)2*0/<*75*++*../,(,(-4630))(0(-*0)(.-
@M03506:14:000000000-AKVR1:1:1101:15356:8628 2:N:0:33
CTAGGACTACTCGGGTTTCTAATCCTGTTTGCTCCCCACGCTTTCGCGTCTCAGCGTCAGTCACGTACCAGAGAGCCGCCTTCGCCACGGGTGTTCTTCCTGATATCTGCGCATTTCACCGCTACACCAGGAATTCCACTCTCCTCTTCCGGACTCTAGCCAGATGGTTTCCATCGACGTCTCGAGGTTGAGCCTCGAGTTTTCACAACGGACCTATCTAGCCGCCTACACGCCCTTTACGCCCAATAAATCCGGACCACGCTTGCCCCCTACGTATTACCCGCCCTGCTGCTACGCACTC
+
CCCCCCGGGGGGGGCCFBFGGGGGGGGGGGGGGGGGGGG@FCGGGEDEGGFGFGFEFG@@FGGGGGGGGGG8ED@FGEGGGGGCGGGGGGGGGGGGGGGGGF9FFGGGGGGE:FCFF,EFEGG:CDEFGFEFFDFGGGGFF,@FGGE9DFGE>ECGDFGGF??FGCB>E8;A<ED:9C*@8,@,5>:;,>,8D,,1:*/A8+>>FG?C5CD*=<89>F+<:;<C<C38;*=*))093*9E**)9D*2)+00*9))*9(7C3))11;F::))055*3<(/<4411(-4)37:))-6/)0(((
@M03506:14:000000000-AKVR1:1:1101:16173:8644 2:N:0:33
CTAGGACTACTCGGGTTTCTAATCCTGTTTGCTCCCCACGCTTTCGCACCTCAGCGTCAATATGTGTCCAGTGAGTCGCCTTCGCCACTGGTGTTCTTCCGAATATCTACGAATTTCACCTCTACACTCGGAATTCCACTCACCTCTCCACAATTCTAGCGATGCAGTCTTAAAGGCAGTTCCGGAGTTGAGCTCCGGGCTTTCACCTCTAACTTCCAAAGCCGCCTACGCGCGCTTTACGCCCAGTAATTCCGAACAACCCTAGCCCCCTCCGTATTCCCCCGGCTGCTGCCCCGCGGTT
+
CCCCCGGGFGEDGGCGGGGGGGGGGFGGGGFGGGGGGGGDGGGGGGGGGG8FFGGGGEGCFGGGGGGGGGGGDGGGGGGEFGGGGGGGGGGGDGGFGGGFGCGGGGGGGGGGGGGGGGGGGGGGGGG9FFEG7DFGFFGGGGGGGGFGGFG?EDGGG8,D86>>GGD,DFFGFDBDFGDGDFGGGCEEGGCFFGFFGGGDEGGGGGGGGGCD,=D,=CCC*9C5CDA>C*/:<35C08CC*=D31:EBC<+9=)97)(25)75*0<EFDD)8:<;*;8*??(41(3-)-))))(,/).-7(
@M03506:14:000000000-AKVR1:1:1101:4310:8659 2:N:0:33
CTAGGACTACACGGGTATCTAATCCCGTTTGCTCCCCTGACCTTCGTGCCTCAGCGTCAGGAACTGTCCAGAGACCCGCCTTCGCCACTGGTCTTCCTTACGATATCTACGCATTTCACCGCTACACCGTAAATTCCAGTCTCCTCTCCAGTCCTCAAGCACGGCAGTATCGGATGCAGTTTCGGAGTTAAGCTCCAAGATTTCACACCCGACTTACCGCGCCGCCTACTCCCCCTTTACGCCCAATGAATCCGAACAACGCTTGAGACCTCTTTATTACCGCGGCTGCTGACACAGAGTT
+
CCCCCGGGGGGGGGGGGGGGGGGGGGGGGGGGGGGGGGGGGGGGGGGGGG9FGFGGGGGGGGGGGGGGGGGGGGGGGGGGGGGGGGGGGGGGGGGGGGGGGGFCEGGGGGGGGGGGGGGGEDGGGGGGGGGGGGDGGGGGG;9EGGFEGG?DG8=EEFGFFFCCEG6FAEGFECE:FGGGGCE6+@EGFGB=C9>F6FG>F7D:FG7<9?DDGGGGGG)52)C5CD>5=*)+*0=DDC6E?EDD5C8<++:*)71*>6C55>)//;+)<>*9**0+2-9C-(((-(,0490).3:C)/.64
@M03506:14:000000000-AKVR1:1:1101:23609:8665 2:N:0:33
CTAGGACTACCCGGGTTTCTAATCCCGTTCGCTCCCCTAGCTTTCGCACTTCAGCGTCAGTGTCAGCCCAGCAACCCGCCTTCGCCGCAGGTGTTCCTCTTGATATCTACGCATTTCACCGCTACACCAAGAATTCCAGTTGCCCCTTCTGCACTCTAGCCCCGCAGCATCGGGTGACCTTTCCGGGTTAAGCCCGGAGATTTCACAATCGACTTTCGCTTGCAGCCCACGCACCACTTACCCCCAGTAAAGCCTCACCACGCTTGCCGCCCACGTATTCCCCCCACTGCTGGCACGGTCG
+
CCCCC?AFEFGFGGGGGEFF<<E<EFGFCFFF@C:DCEC,FGFGGGGGGCEFFAEGGG@:FCFFE<8CCGEFGGGGD@:C7,C,6CF@+>CGEEEAEF<EE,,,A<FG<?@4FCFGG,@<FEG:=F8F@,4,E9,?9,>9FB,@DGF=8D;9,,,@E8,=BC6?E+4335DFE*6*@,<,3,55*>5146,,,16*=:**0+,;>A:9+*/;5881:>)2***+*2))=*)*)0)*,2/3++*11:*0+++**.***(1+0)7*7**)/)9759*;*6)+).((((-))96:?0(*0)--(
@M03506:14:000000000-AKVR1:1:1101:26983:8677 2:N:0:33
CTAGGACTACACGGGTATCTAATCCCGTTTGCTCCCCTGGCTTTCGCTCCTCAGCGTCAATATTGGTCCAGAATGCCGCCTTCGCCACAGGTGTTCCTCCAGATATCTACGCATTTCACCGCTACACCGGGAATTCCGCATTCCTCCCCTAAATCCAACCCATCAAGTATCATACGCAGTTCCCCAGGTAAGCCTAGGGATTTCACGTATGCTTTAGTTTTCCGCCCCCGCCCCCTTTACGCCCAGTAATTCCGAACCACCCCTACCCCCCCAGCATTCCTCTCCCTGCTGTCCCGGGCGG
+
CCCC8AFFFGED@F@FFCFGGGGFFECFGGGGGFFFGGGFGGEGCFGCGGCF,CFECEGFGFGGFCFFF@F9:FGGGGG7FGG,8BBCFGGDFDFFC,6B,,C,C?ED@FBFDG+@FFEFEE:@:AEG+4:>CE=9984@F73@FF,@8,@DF8=D9@,++63,,@9EC@BC,;@,:CEECCF6DF5*4@9,95,43?F6,;,<<,=1,59:,5;>7:@,+1**2*2)/))*)2))(*+5ACC)/*+*<+0*/)1*)(2A)))1*;*)/)/8)/**+.*<)))((.(/4/..*))/))(((
@M03506:14:000000000-AKVR1:1:1101:19629:8684 2:N:0:33
CTAGGACTACCCGGGTTTCTAATCCCGTTTGCTCCCCTGGCTTTCGCGCCTCAGCGTCAATACCGGTCCAGGATGCCGCCTTCGCCACCGGTGTTCCTCCAGATATCTACGCATTTCACCGCTACACCTGGAATTCCGCATCCCTCTCCCGGATTCAAGCCTTCCAGTATCGGAAGCAGTTCCCGGGTTGAGCCCGGGGATTCCACGTTCGACTTAGAAGGCCGCCTCCGCCCCCTTTACGCCCAGTAATTCCGAACAACGCTTTCCCCCTATGAATTACCCGCGCTGCGGGCACAGACTT
+
CCCCCGGG9EFGGGGGGGGGFGGFGGGGFG@FEFFFFGG8EEFFGGGGGD:F8FEEGGGGGGFFFC+FFGGGGGGGFEEGGGGGGGGGGFEE@FGGFGCFFGGGGG9FDCDEGFGGGGDFB=FGGGAD8EFDFFGEDBGGDEGGFG=8=DC+8CCFGGGGFFFGGFDGGAD3@***@:CFGFGC>G>9:*,?FGF8=EGC5;+++=:76<<45>CFFDAF:*;E19;)/18/)0)).74<*51)*237CCE9=?*/9(9*)00*1+398<)))*+++.8:9((,4677()((0((*)).56
@M03506:14:000000000-AKVR1:1:1101:16895:8710 2:N:0:33
CTAGGACTACCCGGGTTTCTAATCCCGTTTGCTCCCCTGGCCTTCGTGCCTCAGCGTCAGGAACTGTCCAGAGACCCGCCTTCGCCACTGGTCTTCCTTACGATATCTACGCATTTCACCGCTACACCGTAAATTCCAGTCTCCTCTCCAGTCCTCAAGCACGGCAGTCTCGAATGCAGTTTCGGAGTTAAGCCCCGTGATTTCACACCCGACTTACCGCGCCCCCTACGCACCCTTTACCCCCACTGAATCCGAACAACGCTCGCGACCTCTTTATTACCCCGGCTTCTGGCACAGACTT
+
CCC@CDGGGGGGG7CFGDEG<EFGFGGGGGGGAFGGGGGFFGGGGGGCEG,CDFGGGGCC8F,FFGGGGGFGGGGGG7E@@FGGGEGGGGGGGCFGGGDBFGDFGGEGCG@@:CCBEF?EFDGECFGFGG@CGGGG9?;EG9=9DGFGFCEEGG=EC?=9?=6@C68E,7@=D,@EEG7E3,@@@EGGGF9>GFGCC*=*5B,25:=EGGDGDCEGF?BE<D:*1>855/=793B*56/3+3977*2)+<+9@)1*)(2:5>>*72*0*.)9**+++.*36(-1(,(.,62)0(.*))(.6
@M03506:14:000000000-AKVR1:1:1101:17690:8739 2:N:0:33
CTAGGACTACTCGGGTTTCTAATCCCGTTTGCTCCCCTGGCTTTCGCGCCTCAGCGTCAATGCCGGTCCAGGCTGCCGCCCTCGCCACCGGTGTTCCTCCAGATATCTACGCATTTCACCGCTACACCTGGAATTCCGCACCCCTCTCCCGAATTCAAGCCTTCCAGTATCGGACGCAGTTCCCGGGTTGAGCCCGGGGATTTCACGTTCGACTTAGAAGGCCGCTTACGCGCCCTTGACGCCCAGTACTTCCGTACAACGCTTGCCCCCTCTGTATTACCGCGGCTGCTGTCACAGCGTT
+
@CCCCFGGFFFECCFGGGFGCEFGG<@FF8@EGGFGEGC,CCGGGE@FGGBF8ADCCF7CGGFGGGGEC<FF,FACCGGGGGGDFEEEGGGG7B?FGGGGFE<A<,CFCFCE=:4<FFF,+>C+>5FBF8,AB,8AFFGC+6BEGGGGGG>GE+DBC7,@CCGFG9C5<EE7C*:>CEEGGGG9:C=::CC7C?FEGEC*=7+>?ECC*7CCCCE+:299*4<5D)0)09>CD@>GB44@*7)>5*09+0067>**147A555*15<0:>55)*200)1+619(-(()-6451-5C7)13-
@M03506:14:000000000-AKVR1:1:1101:9836:8743 2:N:0:33
CTAGGACTACTCGGGTTTCTAATCCCGTTTGCTCCCCTGGCTTTCGCTCCTCAGTGTCGGTGTTGGTCCAGGATGCCGCCTTCGCCACCGGTGTTCCTCCAGATATCTACGCATTTCACCGCTACACCTGGAATTCCGCATCCCTCTCCCAAACTCAAGCCATCCAGTATCAGACGCAGTTCCCCGGTTAAGCCGAGGGATTTCACGTCTGACTTAGTTGGCCACCTACGAGCCCTTTACGCCCAGTAATTCCGAACCACCCTTGCCCCCCCGTTTTCCCCCCGCTTCTGGCCCGGAGTTT
+
CCCCCGGG9FGGGGGGGGGGGGGGGGGGCGBFGGGGGGGGGGGGGGGGGG<FGGGGGGGDGCFGGGGGGGGGGGGGGGGGGGGGGGGGGGGGGGGGGGGGGGGGFGGGGGDGGGGGGCFGGGGEG9FGGGGFBGGEGGGGGCGG8DDGGGFGDEEDFGEFGGFGGDFFGCGCFDGEG>EGGGGGGGGGG7EGGGECC5?7EGGG7FGE=C<FGGFCCGF:<FF6CFF;?3:C3:>C;D6>*:CC**2*3:<=9)/*1(7*)8)09<FFG>DB31*3*6=F((((,((.49))04(1).-()
@M03506:14:000000000-AKVR1:1:1101:13178:8766 2:N:0:33
CTAGGACTCCTCGGGTTTCTAATCCCGTTTGCTCCCCTAGCTTTCGCGCCTCAGCGTCAAGAACAGGCCAGGAAGTCGCCTTCGCCACTGGTGTTCCTCCCGATATCTACGCATTTCACCACTACACCGGGAATTCCACTTCCCTCTCCTGCCTTCGAGTCGATCAGTATCGCGTGACCCTCCCCAGTTGAGCCGGGGGCTTTCACACGCGACTTGAACGACCGCCTGCGCGCTCTTTCCGCCCAGTAAATCCGGACAACGCTTTCCACCCACGTATTACCCCGGCCGCCGGCCCGTAGTT
+
CCCCCGGG9FFGGGGFGGGGGGGGGGGGGGGGFGGGGGGGGGGGGGGGGGFGGGGGGGGGGGGGGGGGGGGGGGGGGGGGGGGGGGGGGGGGGGGGGGGGGEGGGEFGGGGG:FEAFGGGGGGFGGGGGGEEEFCGGFGGFGGGGGFGGGGGGGGGFDDFFGGGGGGGACGGGGGGDCFG?FEEE>EGCCE7FGGGG5EGCGFGGGCFCC))19C?0*<C:7CCGGFFGGFGC5B:7C*A8CDC57CFC0+=F35<91CGE>5**3CBGF*8@5AC+46C>(-(4;()4)(-5(-/7)(-)
@M03506:14:000000000-AKVR1:1:1101:14888:8771 2:N:0:33
CTAGGACTACCCGGGTTTCTAATCCCGTTCGCTCCCCTAGCTTTCGCGCTTCAGCGTCAGTATTGGGCCAGATGAGCGCCTTCGCCACCGGTGTTCCTCCTGATATCTACGCATTTCACCGCTACACCAGGAATTCCCTCATCCTCTCCCATACTCAAGCTAGGCAGTTTGGGATGCAGGTCCTCGGGTGAGCCGAGGGATTTCACATTCAACTTACCTAACCGCCTACACGCCCTTTACGCCCAGGGATTCCTCACAACGCTTGCTCCCCCCGTGTTACCCCGCCTTCTGGCCCGGAGTT
+
CCCCCGGGGGGGGGE@EGGGGGGGGGGGGGGGGGGGGGGFGGGGGGGGGGGGGGGGGGGGGGGGGGCFGGGFGGGGGGGGGGGGGGGGGGEGEEGGGGGGGGFGGGGGGGGGDGGGGGGGGGGGGGGGGGGGGGGGGGGGGGGGGGCFFGGGGGGGDFFGGCG?EGDD9DGGGGG>FCF6DGGGGEGCFGGFGGGEDEDEGGCFGGGGGF+1C>;CGGFG4><GGGFFG6F5DFBD?*9C*:CD3**0*;**0**;C)6C3@375C+1A@C>7)/*;(/<9((-(--).*).7(-/).31(
@M03506:14:000000000-AKVR1:1:1101:10172:8775 2:N:0:33
CTAGGACTCCCCGGGTATCTAATCCCGTTTGCTCCCCACGCTTTCGCGCCTCAGCGTCAGGAATTGCCCAGAGACCCGCCTTCGCCACCGGTGTTCCTCCCGATCTCTACACATTTCACCGCTACACCGGGAATTCCAGTCTCCTCTGCAACCCTCAAGAACAGCAGTATCGATCGACGTTCTTCGGTTGAGCCGAAGGATTTCACGACCGACTTACCATCCCGCCTACGCGCCCTTTACGCCCAGTAATTCCGAGCAACCCTTGCCCCCTCTGTCCTACCGCCGCTGCCGGCCCCGGCTT
+
CCCCCGGG-EFGGGGFGGGGGGGGGGGGGGDGGGGGGGGGGGGGGGGGGGGGGGGGGG7FGGGGGGGGGGGGGGGGGGGGGGGGGGGGGGEGGGGGGGGGDGGGGGGGGGGGFGGGGGGGGGGGDGGGGGGGDGGFGDFGGCGDGGGGGGGGGGGGGGGGGGGFFGCEFF9*;CFEEGGGGFDGGGGCGGDGGGGGCGGGGGECFGGDDDCDC)A7>CFFD*9ECD5@F3:*>>>)80*<8:7DGC+6:<+9=?*1977:)75C0@C:C>73)00<+6FG?;0(49930),-7(4).5((-
@M03506:14:000000000-AKVR1:1:1101:5860:8784 2:N:0:33
CTAGGACTACCCGGGTATCTAATCCCGTTTGCTCCCCACGCTTTCGCGCCTCAGCGTCAGGAGATGCCCAGAGACCCGCCTTCGCCACCGGTGTTCCTCCCGCTCTCTACACATTTCACTGCTACACCGTGAATTCCGATCTCCTCTGCAGTCCTCGAGTCACGCAGTATCCGGTGCACTTTCGGAGTTGAGCTCCGAGATTTCACACCAGACTTGCATCACCACCTACGCACCCTTCACGCCCAATGACCCCCAACCACGCTGAAGCCCTCTGTCTTACCGCGGTGGCTGGCACAGGTCT
+
CCCCCGGFEFFCGGG:F9CFFEGGFGGGGGGGGGGGG8FEGEGFFFGCCFEGGFGG:FECFGGFFFGFGGFFGGGGGGDCCEGFGGGGGGGGGGGGGFG8FC+>FDFCFFGFGGGGGGGGCFGCAEGGGGFDGGDFFGCCCDFGFGGEGD,7@=DD6=C<DFGGC:8BC:EGGGGGEG9A8;9C8C:AFCF7:2DC5:?E*+5BEGGG5*7<F*A379AF6**+1*56=585)8>*8**<*CDDDEE)2++)))1*9(1C>>:*)++)280))230<)*0.(((((()()407(40)))).
@M03506:14:000000000-AKVR1:1:1101:23516:8796 2:N:0:33
CTAGGACTACCAGGGTATCTAATCCCGTTTGCTCCCCTAGCTTTCGCTCATCAGCGTCAATGTCGGTCCAGGATGCCGCCTTCGCCACCGGTATTCCTCCAGATATCTACGCATTTCACCGCTACACCTGGAATTCTGCATCCCTCTCCCGAATTCAAGCCATCCAGTATCCGACGCAGTTCCAAGGTTAAGCCTGGGGATTTCACGTCGGACTTAGTTGGCCGCCTACGAGCCCTTTACGCCCAGTAATTCCGAACAACGCGTGCCCCTCCCGTTGTACCGCGGCCGCTGGCCCGGGGTT
+
CCCCCFGGDFFGGGGEFFGGGGGGGGGGGGGGFGGFGGDFFGGGGGGGGGGGGGGGGGDFGGGGGDBCGGGGFGGGGGGGGGGGGGGGGGGG7DFFGFGGDC?FFGGGGG7EF=FAFFGGGGFGGFGFFGGCFDEFFGGFGGEGGGFFGGD6+@FGDGG8DFEFF?GDG,=FE>EEC+@;DFEGF9D9FFF,9:C<C>:EE4DFGEGFG9D47)1;FFF78?*5DGBEGG)=CDFG(;+AC7CD<*<@3+29677CD9*:83)9/;:5;)15))/*/-*3:(,,-4(0,),()(-))),-3
@M03506:14:000000000-AKVR1:1:1101:12637:8816 2:N:0:33
CTAGGACTACCAGGGTTTCTAATCCCGTTTGCTCCCCTAGCTTTCGAGCATCAGCGTCAGTATTAGGCCAGAGACTCGCCTTCGCCACTGGTGTTCCTCCCGATATCTACGCATTTCACCGCTACACCGGGAATTCCAGTCTCCTCTCCTATACTCAAGCTAAGCAGTATGAGGTGCAGGTTCCCGGTTGAGCCGGGAGATTTAACACCCCACTTATTTAGCCGCCTACGCTCCCTTTCCGCCCAGTGCTTCCGAACCACGTTTGCCCCCCCCGCATTACCCCGGCTGCTGGCCCGGGGTT
+
CCCCCGGG-EFGGGGFFEGGGGGGGGGGGGGGFGGGGGGGGGGGGGGGGGGGGGGGGGCGGFGGGFGFGGGGGGGCFGGGGDGGGGGGGGGGGGGGFFFGGG:FFGGGGGGGGGGGGGGGGGGGGCGGDFGGDEDGGGGGGGGGCE=DFFDGDGEFGGGGGAEDEF?E,=D=AFGGCFFCEFCCFGGEGD8CFGGGG=>CE8EC:EGDGDCDEF,4:CC,BFG*8CD)?35*9>>C<F+A8E5>3:8*+2+//0179(2:775**++/2<D:<D*2*4*2)(-(,((),))(.(,)00-4(
@M03506:14:000000000-AKVR1:1:1101:11453:8830 2:N:0:33
CTAGGACTCCTCGGGTATCTAATCCCGTTTGCTCCCCTGGCTTTCGCGCCTCAGCGTCAATGCCGGTCCAGAATGCCGCCTTCGCCACCGGTGTTCCTCCAGATATCTACGCATTTCACCGCTACACCTGGAATTCCGCATTCCTCTCCCGGATTCAAGCCTCCCAGTATCAGACGCAGTTCCCCGGTTGAGCCGAGGGATTTCCCGTCTGACTTAGGCGGCCGCCTACGCGCCCTTTACGCCCAGTAATTCCGAACAACGCTTGCCCCCCCTGTTTTCCCGCGGCTGCTGGCCCAGCGTT
+
CCCCCGGG-EGGGGGGGGGGGGGGGGGGGGGGGGGGGGGGGGGGGEGGGGGGGGGGGGGGGGGGGGGGGGGGGGGGGGGGGGGGGGGGGGGGGGGGGGFE8FFFDGGFGGGGEFBFGGGGGGGGGFGGFF8<EEGGGGGDFGGGGA>DGGEG6EE?ACFFFCCFGFEGF3D9DGGG5*CCBFGGGGGC8::FGGGEECD*38>E+=5*1/8DGGGF@GFGGGGD)>3>6*<57>@<8D4CECGD3*09<CC8/<>CD19F3587CFG?C7/7@5C++49??214(4(0-)4()((*0.(4(
@M03506:14:000000000-AKVR1:1:1101:8047:8831 2:N:0:33
CTAGGACTACTCGGGTATCTAATCCTGTTTGCTCCCCTAGCTTTCGCGCCTCAGCGTCAGTTTCTGTCCAGGTAGCCGCCTTCGCCACCGGTGTTCCTCCTGATATCTACGCGTTTCGCCGCTACACCAGGAATTCCGCTACCCCCTCCAGAACTCTAGCACTCCAGTTTCGGATGCAGGCTCTGGGTTGAGCCCAGAGTTTTCACGTCCGACTTAGCGCACCGCCCACGCCCCCTTTTCGCCCCGTAATTCCGAACAACGCTTCCCCCCCCCGTATTACCCCCGCTGCCGGCCCGGCGCT
+
CCCCCGGGEFFGGGGGGGGGGGGGGGGGGGFGFGGGGGGGGGGGGGGGGGCGGGGGGGGGGGGGGGGGGGGGGGFGGGGGGGGGGGGGGGGGGGGGFFGGGFGDEFGGGGGGGGGGGGGGGGGGGGGGGGGGGGGGGGGGCEFGGGGGGGG9EGGFGGDGFGDFGGGGGGGGGGGGGDFFC>FFCG69C@DEGGF5,/CGCCC><CF=FGC<CC5>C+85)>CE3<)059:*/<3587*0*1>7)*2)*;9@F6DGG(9C)7:D*<F>EDGEB)*204*<4(((-43)1560)(-1>3(((
@M03506:14:000000000-AKVR1:1:1101:11060:8840 2:N:0:33
CTAGGACTCCTCAGGGATCTAATCCCGTTTTCTCCCCTGGCGTTTGCTCACTCAGCGTCAGTGGTGGTCCAGGATGCCGCCTTCGCCACCCGTGTTCCCCCAGCTATCCACGCATTTCACCGCTACACCTGGAATTCCTCATCCCTCTCCCGGACTCTAGCCTTCCAGTCTCCGACGCAGTTCCCGGGTTGAGCCCGGGGACTCCACGTCGGACTTACACGACCGCCTACGCGCGCTTTCCGCCCAGCCATTCCGCTCAACGCCTGCCCCCTCCTGATCACCGCGGCCGCTGGCACGCAGG
+
<,6,,;@<C6-C,6C--C,C6<;,,C,E@F,6,C6FG,,,C+6@+,;C@,F@<6,;6,6,,;C,F7,CFG9CE<,E@F+@F,CE,6C,,6,@8,:EEF,9F+4,,:9A,:,+4++@<E,AE4=44@9DG:,F,?,A??,C,,8EEGF>8==++6+@E,EAFFA=@=9DC,3@,4::+@**3@EGG5:*=B*DCF6FEDCE5)0*5=E5=<))11:<;:A?*/>:7DE5**.7/5)71C)+3:7CD5A)*2+6@?D**(1+7)519*;5CFG37**0+-*3.,,0((-)()(,)410))(-(
@M03506:14:000000000-AKVR1:1:1101:24040:8863 2:N:0:33
CTAGGACTACTGGGGTTTCTAATCCCGTTTGCTCCCCTAGCTTTCGCGCCTCAGCGTCAAGAATGGGCCAGGTAGCCGCTTTCGCCACTGGTGTTCCTCCCGATATCTACGCATTTCACCACTACACCGGGAATTCCGCTACCCTCTCCCACCTTCCAGCCGATCAGTTTCCGACGCACTTTCCCAGTTAAGCCGGGAGCTTTCCCATCGGACTTGACCAGCCGCCTGCGCTCCCCTTCCCCCCCGTAAATCCGTACACCGGCCGCCCACCACGTCTCACCCCTACCCCCGGCCCCTAGTT
+
CCCCC<FGGGGGFFGFEGGFGGGFG@FGEFEA@DFGGGCDFGGGCDGFGG7FFGGGGGGEEFGGGGGGGE@DFFGGGGGGFFGDGGGG?FGA<F7EGGGCFD,>:FEFGG4+?F=FFC@FEG,AFEF@>+6++=AF9FEEGECF9@@BG8>86E8FGA;8DC:8@C9E;E9FC*BCEC**>,5?:9:<F94CCGEEE4:/3;99+<E+=5C**2>+009FFDC*9)7553;*/.)*495**0)9)228C:+9?51*9(*0)0)))/*.*8*)0***2(*3413(((()()(-722))026)
@M03506:14:000000000-AKVR1:1:1101:21918:8867 2:N:0:33
CTAGGACTACCCGGGTTTCTAATCCCGTTCGCTCCCCTAGCTTTCGCACTTCAGCGTCAGTGTCAGCCCAGCAGCCCGCCTTCGCCGCAGGTGTTCCTCTTGATATCTACGCATTTCACCGCTACACCAAGAATTCCAGTTGCCCCTTCTGCACTCTAGCCCCGCAGTATCGGTTGACCTTTCCGGGTTAAGCCCGGAGATTTCACACTCGACTTGCGGTGGCCGCCTACTCGCCCTTTACGCCCAGTAAATCCGAACCACGCTTGCTCCCCCCGTATTACCGCGGCTGCTGGCACGGAGT
+
CCCCCGGGGGGGGGGGGGGGFGGGFGGGGGGGGGGGGGGGGGGGGGGGGGGGGGGGGGDGGGGGGGGGGGGGGGGGGGGGGGGFGGGGGGGGGFFFGFGGGGGGGGEFGGGGGGDGGGGGGGGGGFFGGGGFGGGGFGFGFFGGGGGGGGCGGDDF9FGCFFEGGGGGCDFEGEGEGGGGGFGFGGGGGGGFGEGGGEG=FG,,><9,=F<*:DEGGGDED:FF3DBDGG*<7>BG>F:AF5CGG*57FE76@FD7<9)=>EEDC8C?E?5@BDC8:4994<29(,()().)04(*7)2(-
@M03506:14:000000000-AKVR1:1:1101:7637:8889 2:N:0:33
CCAGGACAACCCGGGTTTCTAATCCGGTTCGCTCCCCTACCTTTCGCGCATCAGCGTCAGATACGGCCCAGCAAGCCCCCTTCGCCACCGGCGTTCCTAGCGATATCTGCGCATTTCACCGCTACCCCGCTAGTTCCACTTCCCTCTACCGACCTCAAGCCAACGGTGTATCCGGTGCACGATCACATTTGAGCCCATACTTTTCACATCGTACCTACGTCACCCCACACCCGCCCTCTACGCCCAGTGACTCCGGTTCACGCTCCCCCCCCACGTCCCCCCGCGGCCACTGCCACGTCGT
+
8,6A66,-=;-8CFFCFG<,FFGG9F7F@F7B@CFGC,C,;CF99,6@C76:,C<@:8,,,9,C,,@>C:<FF=<7F6,>C<C,BC:+,@>7+8:44,,5B@+B+>?FF9+=+@FC9,A<=:++3,:@F@FEEGACFC:,>,7><>6;D>@EE7*2,:>,>CGFG**64A4@;5=:CE633=**;9<1;B++3>C****=1:+AFC7++2//*/192CD**19+*1))/*)*).55;*)2<*9CC*2/<2+**99)),*39)7*9/A>CE55.7**1()*4(,4((-)(.42*:)*)0-4(
@M03506:14:000000000-AKVR1:1:1101:2531:8907 2:N:0:33
CTAGGACTACTCGGGTATCTAATCCTGTTCGCTCCCCACGCTTTCGCTCCTCAGCGTCAGTTACTGCCCAGAGACCCGCCTTCGCCACCGGTGTTCCTCCTGATATCTGCGCATTCCACCGCTACACCAGGAATTCCAGTCTCCCCTGCAGTACTCCAGTCTGCCCGTATCTCCCGCACTCCCCCAGTTAAGCTGTGGCATTTCACGAACCACGCCACAAACCCCCTATGAGCTCTTTACGCCCAGTCATTCCGCACCACTCCCCCACCTCACCGATTACCTCGCCCGCCGTCCTGTATCT
+
C@CC@GGGFG9FCG@F@@FFGGFFGGAFFG;CFGGGGFGEGCFGGD,CFGCFCE@FGFC@,CA<FEAEGF8<@F@F<+@BFFG<CBCCFBC>=,:<,EEAEAC,CF9EE<>CEEEBFGGGGG7:F<FEEF=DE,=<EFA,C>;>EGCEGGFGGGFGD8@DFGCE8ECCGFE,EDDEG6C*4<133:8E,@9?99,24=>9D:,>:,/A*9)*4*4*2*.:*>*/77).+2;1>:A7)+;E8>7)/*<*<++776*1)(21).0*5**0A)*/)****-)24-3((((.1)((.(-20*))-
@M03506:14:000000000-AKVR1:1:1101:22098:8916 2:N:0:33
CTAGGACTACCAGGGTTTCTAATCCCGTTTGCTCCCCTGGCTTTCGCTCCTCAGCGTCAGTGTTGGTCCAGGATGCCGCCTTCGCCACCGGTGTTCCTCCAGATATCTACGCATTTCACCGCTACACCTGGAATTCCGCATCCCTCTCCCAATCTCAAGCCATCCAGTATCAGATGCAGTTCCCCGGTTAAGCCGAGGGATTTCACGTCTGACTTACTTGGCCGCCTACGAGCCCTTTACGCCCAGTAATTCCGAACAACGCTTGCCCCCCCCGTCTTACCGCGGCTGCTGGCACGGAGTT
+
CCCCCGGG<FGGGGGFGGGGGGGGGGGGGGEGGGGGGGGGGGGGGGGGGGGGGGGGGGGGGGGGFGGGGGGGFGGGGGGGDGGGGGGGGGGGGGGGGGGGGGFGGGGGGGGGGGGFGGGGGGGGGGGGGGCCFGFGGGGGECEGGGCGGGGGFGFGDG9DFGGGD8FGGGGGG?FGGAEFFGGGGGDGE7C9EF5*=EDCG4,=DC,4**2CGD,=++4:*?DG)9=>FDE73>:F@GFGC5DG32099@<?1)>CD0*7>B:79FGFG37>@CA;;(1<2((((,()4)50>(2/5>(-,
@M03506:14:000000000-AKVR1:1:1101:21694:8922 2:N:0:33
CTAGGACTACCCGGGTTTCTAATCCCGTTTGCTCCCCTGGCTTTCGCTCATCAGCGTCAATCTCGGTCCAGGATGCCGCCTTCGCCACCGGTGTTCCTCCAGATATCTACGCATTTCACCGCTACACCTGGAATTCCGCATCCCTCTCCCGAATCCAAGCCATCCAGTATCCGACGCAGTTCCAAGGTTAAGCCTTGGGATTCCACGTCGGCCTTAGTTGGCGGCCTACGAGCCCTTTACGCCCAGTAATGCCTAACCACGCTTGCCCCCCCATGCTTACCTCGTCTGCTCGAACGGTGTG
+
CCCCC@FGEGGGGGGGGGGGGGGEGFGGGGGGAD@EGGG8FFFGGCC@CF<FEFGGFFCFGGGGGG@FGFG,,CE8EGGDFGGFGCEG6=F:CFECFBFGGGA,C<FF9FF7++@AFDFFEEF@+AFG8EFF8EFGGEG7++@FDE8DFGCEEG+@DC96D?9<:<3E7,>@E6B8CE7@;FFD=,5=?;,>E,,2>CCEC8FGDGE4*94)*/+>CF6:7C)*18)02*.:<757?CFGEEDC**+/+<+//9:**(2:).5C5:+95.9<)**+0)1<()52(-4))1)()((1))-,(
@M03506:14:000000000-AKVR1:1:1101:11203:8941 2:N:0:33
CTAGGACTCCTCGGGTTTCTAATCCCGTTTGCTCCCCTAGCTTTCGCTCATCAGCGTCAATATCGGTCCAGGATGCCGCCTTCGCCACCGGTATTCCTCCAGATATCTACGCATTTCACCGCTACACCTGGAATTCTGCATCCCTCCCCCGAATTCAAGCCATCCAGTATCGGATGCAGTTCCCAGGTTAAGCCTGGGGATTTCACATCCGACTTAGTTGGCCTCCTACGGGCCCTTTACGCCCAGTCATCACGAACAACGCTTGCCCCCCCCCGTCCTACCGCGCCCTCTGGCCCGGGGG
+
CCCCCGGG-EFGGGGGGGGGGGGGGGGGGGGGGGGGGGGGGGGGGGGGGGGGGGGGGFFGGGGGGGGGGGGGFFGGGGGGGGGGGGGGCGGFDGGGGGGGGCGGGGGGFFEG@FGGGFGGGGGGGGGGGG?FFGGGGCCDGGGGGG+BEGG8CEGFGGGGG?EFFG=E8=D::;EGGGGGGGGGGF5?<EFFGFF>;FG5*7<FF7@?FC7CE<EF+=AGDDF,;FF69*)*2).9=;6FE:C)**>/0:0**.75C(0C@B37*8EFE:D<BGC8*,)343(44(,)(0()04(95)(((
@M03506:14:000000000-AKVR1:1:1101:28702:8942 2:N:0:33
CTAGGACTACCCGGGTTTCTAATCCTGTTTGCTCCCCACGCTTTCGCGTCTCAGCGTCAGTATCCAACCAGGGGGCCGCCTTCGCCACCGGTGTTCCTCCCGATATCTACGCATTTCACCGCCACACCGGGAACTCCACGCACCTCTCCCCCCCTCAAGCACGGCAGTTTCCTCTGCAGGCTCCGAGATACGCCCGGAGATCTCACAGCTGACTCACCGCCCCGCCTACGCGCCCTCTACGCCCTATCACTCCGCACAACGCTTCCCCCCCTCCCATCCTCGCGGCCGTCCGCACCAACTT
+
CCCCC@FGFG<EFDCF@@EEEDGFEF9CFFFG9F,FGDC:+@FFGCFEGE,CC,E7FFGG,FFGDG<FGCGFGCFGGD7F,:E,?FEB=+>FBFFAFEEEF=C@CF<?EFGD+?@5B9:EFE+==,3@C>+@:+33<<<CEEC38D9@8>*5*:*1,,6>CG55CC5*5<9,++25++08***=C=**/++2*:1*/:**;699<E?F*777C>+079)*)1>57D5)**8CDE)7(*1A*:1>)*+*03+07)*))(0:855/*3C8C3)).***+(0+),---((0()(-8(1)))(()
@M03506:14:000000000-AKVR1:1:1101:4232:8995 2:N:0:33
CTAGGACTACCCGGGTATCTAATCCTGTTTGCTCCCCTAGCTTTCGTGCATCAGCGTCAGTTATGGTCCAGTGAGCCGCTTTCGCCACAGGTGTTCCTTCCGATATCTACGCATTTCACCGCTACACCGGAAATTCCACTCACCTCTCCCATACTCAAGCCCGGCAGTTTCTTGTGCAGGCTTCGGGTTGAGCCCGAAGATTTCACACAAGACTCGCCAAACCGCCTACGCACCCTTTACGCCCAATGAATCCGAACAACGCTTGAGACCTCTGTATTACCTCGGCTGCTTGCACAGATTT
+
CCCCCGGGGGGGGGGGGGGGGGGGGGGGGGGGGGGGGGGGGGGGGGGGGGGGGGGGGGGGGGGGGGGGGGGGGGGGGGGGGGGGGGGGGGGGGGGGGGGGGDGGGGGGGGGGGGGGGGGGGGGGGGGGGGGGGGGGGGGGG8FFGFGGGGGGCFGGGFGGGGGGGCEGGGFFFGF?C;F,8@;DEDEFE>EGFGGCG7?59FEGFGFFG<4CE?F:DD)=FCC5CC>;?*)*:2=<?C795=<>3>F@F7+=9:D*93<C7>3*10+5C7*99*3<C>6+4)4((((08<).543*.)).-
@M03506:14:000000000-AKVR1:1:1101:21452:8998 2:N:0:33
CTAGGACTCCCCGGGTTTCTAATCCCGTTCGCTCCCCTAGCTTTCGCGCTTCAGCGTCAGTGGCAGCCCAGCAACCCGCCTTCGCCGCAGGTGTTCCTCTCGATATCTACGCATTTCACCGCTACACCGAGAATTCCAGTTGCCCCTTCTGCACTCTAGCCCCGCAGTATCGGCTGACCTTTCCGGGTTAAGCCCGGAGATTTCACAGTCCACTTGCCGTTGCCGCCTCCGCTCCCTTTTCGCCCCGTACATCCGAACAACGCCTTCTCCCCCCCGATTCCCGCCGCCTCTGGCCCGGCGT
+
CCCCCGGG9FGGGGGGGGGFFFGGGGGGGGGGGGGGGGFGGGGGGGGGGGGGEGGGGG:FGGGGFCFGGGGGDDEGGGGGGGGGGGGG7F@FGGGGGDFDF:5F8FGGGGGGDGGGGCGGCG>CGGGGGGC=FFGGG9,DEFFF=EFC6,,77A94,<,@DEE5ECBB,>D*;CCE,D?E9CGGGDG:C8<CCFG5=585@CCF+=7+<4*+3;9++*.**/<?)/<5*1.:*0)>1>/+<>DDC*20***/9?5**-)*)).)2*0*+0*7>C***,0+6)(,((-)()()).(*))((-
@M03506:14:000000000-AKVR1:1:1101:6127:9005 2:N:0:33
CTAGGACTACTCGGGTATCTAATCCCGTTCGCTCCCCTAGCTTTCGCGCCTCAGCGTCAGTGTCGGCCCAGCAACCCGCCTTCGCCGCAGGTGTTCCTCTTGATATCTACGCATTTCACCGCTACACCAAGAATTCCAGTTGCCCCTTCCGCACTCTAGCCGCCCAGTATCAGTTGACCTTTCCGAGTTAAGCTCGGAGATTTCACAACTGACTTGTTCTGGCCGCCTACGCGCCCTTTACGCCCCGTAAATCCGAACAACGCTTGCCCCCCCCGTATTACCGCGGCTGCTGGCCCGGAGG
+
CCCCCGGGGFGGGGGGGGGGGGGGGGGGGGFGGGGGGGGGGGGGGGGGGGEGFFFGGGGGGGGGGGGGGGGGGGGGGGGGGGGGGGGGGGGGGGGGGGGGGGGGGGGGGGGGGGGGGFGGGGGGGGGGG8FGDGGGGGGGGGGGGGFGFGDGGGDGGFEFFGG+:;FGGFA9DFGGGGGGFFGFGDGGGFC;CFGC5=C=FGFFGGGF=<FF<+A@:+;ADC6CDDF>EGBGC5@C>DFCGC557*28*A=**7C/71)0))79*2*)<>CBFG5/::/+64((((-0(04::?(755(3(
@M03506:14:000000000-AKVR1:1:1101:2718:9048 2:N:0:33
CTAGGACTACTCGGGTATCTAATCCCGTTCGCTCCCCTAGCTTTCGCGCTTCAGCGTCAGTGTCGGCCCAGCAACCCGCCTTCGCCGCAGGTGTTCCTCTCGATATCTACGCATTTCACCGCTACACCGAGAATTCCAGTTGCCCCTTCTGCACTCTAGTCCCGCAGTATCGGCTGACCTTTCCGGGTTAAGCCCGGAGATTTCACAGTCGACTTTCGGTGGCCGCCTACGCGCCCTGTACGCCCACGAACACCGAAGAACGCTTTCTCCCCCCGTATTACCGCGGCGGCTGGCCCGGCGG
+
CCCCCGGEEGGFGGDGGGGGGGGGGGGFFGEGDGGG@FGCDFGFFFEGGCFEGFGGCFEGGFGGEGGEGGGGGEFGGGGFEEGG,BFC:FGGGGEFGGG,EFGFGGGGGG=@B?FFGGGDFGGEFGGGCF7CCFGFGGC@,3EDF68D=BEAFG,6@C9,77@ED5CGG,E*;@**987E?9:D*>:=*4;;CFFGEGGG6:<<7C@+=**2*9*+;755*7*27780:*)*/7</,*902*)/)2*)*:*)0)/)1(*0)0)1**0*+/2)7>C**(0+.),161()4)-4<03*))(((
@M03506:14:000000000-AKVR1:1:1101:12581:9066 2:N:0:33
CTAGGACTCCCCGGGTATCTAATCCGGTTCGCTCCCCACGCTTTCGCACATGAGTGTCAGCGCCTGCCCAGTCCACTGGTTTCCCCCTGGGTGTTCCTGCCGATCTCTACGCATTTCACCACTACACCGGCAATTCCGTGGACCTCTGCAGGGCTCGAGCTCTGCCGTATGAGGTGGCCTCTCTCAGTTAAGCCGAGAGCTTTCACACCCCACGCGCAGAACCACCCTCGTGCGCTTTACGCCCAGTTACCCCGGCCAACGATTGGCCCCCCTGTCTTACCGCGTCTGCTGGCACAGACTT
+
CCCCCGGG-FFGGGGGGGGGGGGGGGEGGGGGGGGGGGGGGGGGGGGGGGGGGGGGGGGGGGGGGGGGGGGGGGGGGGGGGGGGGGGGGGGGGGGGGGGGGGGGGGGGGGGGDGGGGGGGGGGGGGGGGGGCEGGGGGG@FGGGGGGGGGGFEGEFCEGGEFGADGGECDGGAFCFGGGGGGFDG9ECFGGFGGGEGGGGFFGGCFGGGG:3:CG5D7@57DGFGG))2C>CC3>C0<*<E=1>D=8=+<9?@:D)>>CFE))9<*0/;.)0)9+8<<9C:((((-(05*52)()*8)(.)
@M03506:14:000000000-AKVR1:1:1101:17321:9068 2:N:0:33
CTAGGACTACCCGGGTATCTAATCCTGTTCGCTACCCACGCTTTCGTGCCTTAGCGTCAGGAATAACCCAGCGAGCTGCCTACGCCATTGGTGTTCCTTGTGGTATCTACGGATTTCACTCCTACACCACAAATTCCACTCGCCTCTGTTATCCTCGAGTCCGCCCGTATTTTAGCCCGTTTCAAAGTTGAGCCTCGAAATTTAAGCCAAAACTTAACGAACCGCCTACGCAACTCTTTACGCCCAGTAATCCCGACCAACGCTAGCCCCCTCTGTATTACCGCGGCCGCTGGCACACAGT
+
CCCCCGFDEGGGGDG@B@EDAFFCG,CFGF,@B@FGG9B7F@FFGFCFGGGGECF:CF,@FEDGDEFAFGDF7+@:CECG<EGCCG@FD<AFCAFGGGGGG,8455FEFF+B74:FE9AAGGGDGCCFDDD<89A9FCGFFBB>@B,6@E,=@EGGE866@EB+=++@+@FFGGDF6,4;,DF,,,72@CEFFDG,*4=E@8DF,,<<7>**,;CC:?)/:4)*:2).;*)//8)*17++57559CF:+<@49657)(9*77>5*2+8CE<).*+++.1<6.(-(40)(0-2)-497)4,.
@M03506:14:000000000-AKVR1:1:1101:23585:9089 2:N:0:33
CTAGGACTACCCGGGTATCTAATCCGGATCGCTCCCCACGCTTTCGCGCCTCAGCGTCAGCAAAGCTCCAGGCAACCGCCTTCGCCACTGGTGTTCCTCCCGATATCTACGCATTCCACCACTACACCGGGAATTCCATTGCCCCCTAGCTCGCTCCAGTCGCGCCGTATCCGCTGACCCCGCCCAGTTGAGCCGAGCGATTTCACAACGGCCGTGCGTGACCGCCTGCGCGCCCTTTACGCCCCATAAATCCGGCCAACGCCTGCACCCTACCTCTTACCGCGGCTCCTGGCACTTCATT
+
CCCCCGFGFFEEGGG@FFEAFGGGFGFGGC7;6FFGG8F:CGGFFCGGGE7FAEFFFFEGGGG8FF<FGGGFDFCGGCGEE:FCFGGGGGGGFEGGGEFF7CCCCBEE9E<4:?EF,,CF<FB,EEGDGCCFGG=FGAFF9DGFF+33,4@,@C:FGG65E78*@58:CFGB*8**/<EG>:CEGCEG;<2CFFE*:5:C5>8C7F79AD)):98/57D5*C7*)>))/7;2/7>)(C/<**7))**.+3+8<)))945C>D3*/1*98>7))*++2)*22,,,39()())45(5*9*).)
@M03506:14:000000000-AKVR1:1:1101:4831:9094 2:N:0:33
CTAGGACTACTCGGGTATCTAATCCCGTTTGCTCCCCTAGCTTTCGCGCCTCAGCGTCAATGCCGGTCCAGGATGCCGCCTTCGCCACCGGTGTTCCTCCAGATATCTACGCATTTCACCGCTACACCTGGAATTCCACATCCCTCTCCCGGATTCAAGCCTTTCAGTATCGGACGCAGTTCCTCGGTTAAGCCGAGGGATTTCACGTCCGACTTAGAAGGCCGCCTACGCGCCCTTTACGCCCAGTCATTCCGAACAACGCTTGCCCCCCCCGTATTCCCGCGGTTGCGGGCACGCAGTG
+
CCCCCGGGFGGGGGGGGGGGGFFGGFEGGGGGGGGGGGGGGGGDGGGGGGGGGGGGGGGFGGFGGGBFGGGGCFEGGGGGGGGFDGGGGGGGGGGGGGGGGGA9FFGFGGGGGGGGGGGGDGGCFCGGGFGGGFGGGGFFDFGGCFDGGGGDGG+,;=DFDFACCCCCEF9<EECB78CEEGFF?:EEGGDGCGGE=E*:8C+1+:52:C<CEG5E++144C7EGDE3*97*)8><7*9CEC5CCCC*3<9BBFDDGFGF5>)1*;8?C:DFE<8*05*+)(-(,(-)4.(25(-9))43(
@M03506:14:000000000-AKVR1:1:1101:9292:9104 2:N:0:33
CTAGGACTACCCGGGTTTCTAATCCCGTTCGCTCCCCTAGCTTTCGCGTTTCAGCGTCAGGTGCAGTCCAGGTGGCCGCTTTCGCCACTGGTGTTCCTCCGGATCTCTACGCATTTCACCACTACACCCGGAATTCCACCACCCTCTACTGCCCTCCAGTCCGGCAGTATCGGACAACCTCTCCCGGTTGAGCCGAGAGATTTCATGCCCGACTTGCCAAACCGCCTGAACGCGCTTTACGCTCCGTAAACCCGCATAACGCTCGGTACCTACGTTTTATCGCGGCTTCTGGCCAGTATGT
+
CCCCCGGG-CFEGGGGGGGGGGGGGGGGGGEGGGGGGGCEGG<EFGGGGGEGGGGGFG:BFGFCCFGGGFFGEFGGGGGDGGGGGFDGGGGGDGGFGGGFE7F:FGGGGEGGCGGDFGGGGGGFFCFGGGGD@D,<FGGGGGGCFGGGGD9DFGEG>?FGGGG6EEE8;3DC55EGGGGCFFGGGGDEGGFGGGGDG=8:?++>9FCFGGGDGC/+:CFC49*:CG:)07?7DD3/(/*+*:9795/0:/+.<>/)9376)7)/)**0;7*=@D8CF6=96(3((,-).16-0,(*96)).
@M03506:14:000000000-AKVR1:1:1101:19610:9112 2:N:0:33
CTAGGACTCCTCGGGTTTCTAATCCCGTTCGCTCCCCTAGCTTTCGCGTGTCAGCGTCAGGTGCAGTCCAGGTGGCCGCTTTCGCCACTGGTGTTCCTCCGGATATCTACGCATTTCACCACTACCCCCGGAATTCCACCACCCTCTCCTGCCCTCAAGTCCAGCAGTCTCGTACAACCTCTCCCGGTCGAGCCGAGAGATTTCATGCCCGACTTGCCACACCGCCCGAACGCGCTTTACGCCCAGTCAATCCGGCTACCGCTCGGTCCCTACGTTTTACCGCGGCTGCCGGCCCGCACTT
+
CCCCCFFF-CCF7FGEFGGGFGEEFGE,CF7BFFGGGG<6CF<ED:CEG7FG9C,+8C,6EFCG<FCGC,<<E<<EDGG7CFF,BFCEGCFFFGGGF<FGG++C+9EE9ED7848CF9FF9CF?F,F@FF7+@<=FFFFG,BEGGGG8D9>8D?EFB8D:CFCFFCFD,@;53+@@,3C8D9CDGEGC**1>BE5:?*/*,4,;+<+=C8<)C)A0@DF+29C5DG).*)5:5)5)4/*<*:3/**3*00+/<))))1**.7)/)*1)27>*7***2(*<221(-(()()(-0(4/)),-5
@M03506:14:000000000-AKVR1:1:1101:27269:9132 2:N:0:33
CTAGGACTACCCGGGTTACTAATCCCGTTCGCTCACCACGCTTTCGTGCCATAGTGTCAGCAATAAGCCAGTAGACTGCCTACGCCATCGGTGTTCCTTCTAATATCTACGGATTTCAATCCTACACTAGAAATACCATCTACCTCTCTTATGCTCAAGCTCAGCAGTTCAAATAATGGATATGCGGTTGAGCCGCCCGATTTCACTATTTGCTTACTCATCCACCTACGCAAATCTTTACGCCCAGTAATTCTGGATAACGCTTGTATCATCCGTACGCCCGCGGCTGCTGGTACGGAGG
+
@8CCCFGFGFDFGC>+@-6CCEGF9@B<;E;F,C:FF<C:CBCFFE<F@D9@AE,CFECGFGCE<@9EFFFGGAAF9CCF,,C@@F@79?,6,8BBAA<,?E5@F,E,5A<CF:@BFF,,CBC?9<AEFG,E;FFG8E9FFA9,,@,@D9,@D,@=D,,,>,@,=,,,7,==@AE=3,====,7:BCE68D8=8=>++++***@A7;5<<++,5D:;?+,++2,4**/,;*=))+27:+,>**)2:;0C+>C++:*;7:FF:)**3*:++++3+*/2()5(-((-(,)-<::4()2))(,(
@M03506:14:000000000-AKVR1:1:1101:19797:9140 2:N:0:33
CTAGGACTACTCGGGTTTCTAATCCCGTTCGCTCCCCTAGCTTTCGCGCATCAGCGTCAGTGTCAGCCCAGCAACCCGCCTTCGCCGCAGGTGTTCCTCTCGATATCTACGCATTTCACCGCTACACCGAGAATTCCAGTTGCCCCTTCTGCACTCTACCCCCGCAGTATCGGCTGACCTTTCCGGGTTACGCCCGGAGCTTTCACAGTCGACTTCCGGCTGCCGCCTACGCCCCCTTTACGCCCACTACACCCGAACACCGCTTCCTCCCCCCGCCTCCCCCCGGCGGCTGGCCCGGAGC
+
CC@@CGGFC66E;@@<@;FDFGFGEGGFGGEFGECF@EGGGGACE@FC@FGGGEGEEE:BF,FFFFGFGGCGGGGGGGDGFDFCFGFDE@EE,:8CFEF9,=,,4>FEFGFG?CC@FGGG+C=+:CFG::7:C<,?F9,=DCEGGGGGGA,,@D=FFG,,6@CC>*3@@FF3*:>>7?CF,DFF588*=;,6B=:C*5:*0*3<;C+2=D<<EC/+;7>*1/77CC>.*7):).<C(9)++**/)**)++3)0)/))-1*7).)**3*<?D@@CE*24)*4((((--)()(()4?C3.-4(
@M03506:14:000000000-AKVR1:1:1101:14446:9141 2:N:0:33
CTAGGACTACCCGGGTTTCTAATCCCGTTTGCTCCCCACGCTTTCGCGCCTCAGCGTCAGGAGATGCCCAGAGACCCGCCTTCGCCACCGGTGTTCCTCCCGATCTCTACACATTTCACCGCTACACCGGGAATTCCAATCTCCTCTGCATCCCTCAAGAACGGCAGTATCGGCCGTAGTTCTTCGGTTGAGCCGAAGGATTTCCCGACCGACTTGCCATCCCGCCTACGCGCCCCTTACGCCCAGCAATCCCGAGCAACGCTTGCCCCCCTTGTCTGCCCCCCGCCACGTCGACAGAGTT
+
CCCCCGGGGGFGGGGGGGGGGGGGGGGGGGEGGGFGG<FEGFGGFGGGGEGGGGGGGGGGGCGGFGDEFFGCFC8CF@FGGGGGGGGEGGG+@CGGGGGGGG7B>:EFGFGGGGGGFG9FBFCFGGGGFEGG>F,C<FFG83>,=FGFFFFA,@EFGG9;:?EDEG5@C7;<CEE***14?C9C?EC*=:8BFCE8::52+;CC+0=5*>C)1);+:9B+299*7>:)2*0/9>))-290CEDD3**0*0+.079)7(*0)7B39C8FC))))0+++)*+4(((((()(0-()(-75525)
@M03506:14:000000000-AKVR1:1:1101:18289:9156 2:N:0:33
CTAGGACTACTCGGGTATCTAATCCCGTTTGCTCCCCTGGCCTTCGTGCCTCAGTGTCAGGAACTGTCCAGAGACCCGCCTTCGCCACTGGTCTTCCTTACGATCTCTACGCATTTCACTGCTACACCGTAAATTCCAGTCTCCTCTCCAGTCCCCAAGCACCGCAGTATCGAATGCAGTTTCGGAGTTAAGCTCCGAAATTTCACACCCGACTTACGACGCCACCTACGCACCCTTTACGCCCAATGAATCCGAACAACGCTTGAGACCTCTGTATTACCGCGGCTGCTGCAACAGAGTT
+
CCCCCGGGGGGFG>GGGGGGGGGGGGGGGGGGGGGGGGGFGGGGGGGGGGFFGGGCFFGGFGGGGGGGGGGGGGGGGGGGGGGGGGGGGFGGGGGGGGGGGFGGGGGGGGGGDGCFGGGGGGCGGGGGGGGGFFGGGAFEFFFGGGGGGGGGGGEFGGGGGGEEGGCBAEF@FCGGGG,@6,=68+@;EFG9@;6:CCGEGGGFGGGGGDG7C9EEGDFC4C5C?D;6EDFEGE5C@6AGGGDCCEFFGC7AFDGC3(9CEBE<DF@FGFD)66+2+)*+61(3691.093))))*0).))
@M03506:14:000000000-AKVR1:1:1101:21237:9158 2:N:0:33
CTAGGACTACTCGGGTTTCTAATCCCGTTTGCTCCCCTGGCTTTCGCTCCTCAGCGTCAGTCGTGGTCCAGGATGCCGCCTTCGCCACCGGTGTTCCTCCAGATATCTACGCATTTCACCGCTGCACCTGGAATTCCGCATCCCTCTCCCACACTCAAGCCAACCAGTATCAGACGCAGTTCCCCGGTTAAGCCGAGGGCTTTCCCGTCTGACTTAGTTGGCCGCCTACGCGCCCTTTACGCCCAGTAATTCCGAACCACGCCTGCCCCCCCCGTATTACCCCGGCGCCTGGCACGGGGTT
+
CCCCCGGG-FCGGGGFFGGGGGGGGGGGGGEGGGGGGGGFGGGGGGGGGGGGGGGCFGGGGGGGFGGGGGGGGFGGGGGGGGGGGGGGGGGGDFGGGGGGGGGGGGGGGGGGFEFFGFGCCGGGGFGGGGGCFGEFGGGGGBFGGFGGGGDFEEFFGG?DFGGGGGGGGGC;FGGDG+:AFEGGGGGGDE9EC8EE?:E*:;@E,,:=EGFD7:9;CD;@4CFGGDD)=<)/97>DBDF9;A793:EF?72=8)577(5C)))29C28E<D>>)***(/<4((-(,()-)-(81<5B363(
@M03506:14:000000000-AKVR1:1:1101:6747:9167 2:N:0:33
CTAGGACTACCGGGGTATCTAATCCCGTTTGCTCCCCTGGCCTTCGTGCCTCAGTGTCAGGAACTGCCCAGAGATCCGCCTTCGCAACTGGTCTTCCTCACGATATCTACGCATTTCACTGCTACACCGTGAATTCCGATCTCCTCTACAGTCCTCGAGTCACGCAGTATCCGGTGCAATTTCGGAGTTGAGCTCCGAGATTTCACACCAGACTTGCATCACCACCTACGCACCCTTTACGCCCAATGAATCCGAACAACGCTTAAAACCTCTGTATTACCGCGCCTGCTGACACCGCGCT
+
CCCCCGGGGFFGGGGGGGGGGGGGFGGGGGGGGGGGGGGGGGGGGGGFGGGGGGGGGGGGGGGGGGGGGGGGGGGGGGGGGGGGGGGGGGGGGGGGGGGGGGGGGGGGGGGGEGDGGGGGGGGGGGGGGGFGGGGGGGGGGGGDGGGGGFGGGGGGGGGGGFEGFDEGGGG;>EE>EGFCFCGFE+@:CE=DGAFFEGG58CGCFGCFGFDDDF7EGGFG*;?GFGFFGGA*:>:*3*+95CDGDC=)=9+:=AC*/2*:)<)9*0+*<3*00*002-*<<:>9((().)5).3:*).(((
@M03506:14:000000000-AKVR1:1:1101:15931:9170 2:N:0:33
CTAGGACTACCCGGGTTTCTAATCCTGTTTGCTCCCCTAGCCTTCGTGCCTCAGTGTCAGGAACTGTCCAGAGACCCGCCTTCGCCACTGGTCTTCCTTACGATCTCTACGCATTTCACTGCTACACCGTAAATTCCAGTCTCCTCTCCAGTCCTCGAGCACCGCAGTATCAAATGCAGTTTCGGAGTTAAGCTCCGAAATTTCACACCTGACTTACGGCGCCACCTACGCACCCTTTACGCCCAATGAATCCGAACAACGCTTGCGACCTCCGTATTACCGCGGCGGCTGGCCACGCGTT
+
CCCCCGGGCCFGGGGGGGGGGGGGGGGEFGGFGGGGGGGGGGGGGGFGGGFGGGGGGGGGGGGGGGGGGGGGGGGGGGGGGGGGGGGGGFGGGGGEGGGGDGGGGCFGGGGG@FGGGGGGGGFGGGGFGGGGGGGFGGGGGGGGGGEGGGGGGGGGGGGGGGGG+==EGCFFFEE;DFF,@=EEG6CCFGGGG,>DGE87>C3::ACGGCFGGGFFF>5>*87=78;4<::7):AG;GFGDEGGGC6/<E7+/8*9D><C7357**:;=./)))**22*<<39(,2(),7>0),(*))(-(
@M03506:14:000000000-AKVR1:1:1101:22350:9215 2:N:0:33
CTAGGACTACTCGGGTTTCTAATCCCGTTTGCTCCCCTGGCCTTCGTGCCTCAGCGTCAGGAACTGTCCAGAGACCCGCCTTCGCCACTGGTCTTCCTTACGATATCTACGCATTTCACCGCTACACCGTAAATTCCAGTCTCCTCTCCAGTCCTCAAGCACGGCAGTATCGAATGCAGTTTCGGAGTTAAGCCCCGAGATTACACACCCGACTTACCGCGCCGCCTACGCCCCCTTTACGCCCAATGAATCCGAACAACCCCTGAGACCTCTGTACTACCACGGCTGCCGGCACAGCTCT
+
CCCCCGGGGGGGGGGFGGGGGGGGFGGGGGGGGGGGGGGGGGGGGGGGGGGGGGGGGGGGGGGGFGGGGGGGGGGGGCGGE:FFEGGEFGFFGGGGGGGDGFGGGDFFFGGGGGGFE<?FFGGEGGFFGGGGCFFFFFC;EEGGGGCGGGFFFGGGG8DD8FG6EG883:>@EGG8C;2E;=C+8+@@:D@EGFFGEGD7C:,<,=,;ED475)=CFD47/:)=3C837*0*2<D<3C?C=ECD<5;)+2@6;59*7(*1)8)*/**/<;6F**33+-1<1).4(4-)4)2-)((*)).).
@M03506:14:000000000-AKVR1:1:1101:20619:9241 2:N:0:33
CTAGGACTACCGGGGTATCTAATCCTGTTTGATCCCCACGCTTTCGTGCATCAGTGTCAATATTTGTGTAGCCAGCTGCCTTCGCAATTGATGTTCTATGTCATATCTAAGCATTTCACCGCTACATGACATATTCCGCTAACCTCCACAGTATTCAAGACAAATAGTATCAATGGCAGTTCCCAAGTTAAGCTCGGGGATTTCACCACTGACTTACCTGACCACCTACGCACCCTTTAAACCCAGTGAATCCGGATTACGCTTGCACCCTCCGGATTACCTCCGCTGCTGGCAAGGATGT
+
CCCCCGGG9FGGGGGGGGGGGGGGGGGGGGGGGGGGGGGGGGGGGGGGGGGGGGGGGGGGGGGGGGGGGGGGGFGGGGGGGGGGGGGGGGGGGGGGGGGGGGCEGGGGGGGGGGGGGGGGGGGGGGGGGG?FGGGGGGGGGGGGGGGGGGGGGGGGGGGFFGGFGGGGFGGFGGGGGGEGGGGGGGGGGGGGFFGGDGGEEGFGGGGFGFCFGGGGGGFG*;9CGDAAC?B5C4@GBFC,B9CDDEG4?@>=)8)**(2A)5>D5;0/0;5FD)**2-/:A)3(-0(73)4()()*)))(.
@M03506:14:000000000-AKVR1:1:1101:4947:9258 2:N:0:33
CTAGGACTCCTCGGGTTTCTAATCCTGTTTGCTCCCCTAGCTTTCGTGCCTCAGCGTCAGAAGTTGTCCAGGGACTCGCCTTCGCCACTGGTGTTCCTCTCGATATCTACGCATTTCACTGCTACACCGAGAATTCCAGTCCCCCCTCCAACTCTCAAGCCGAATAGTATCCAATGCAGTTTCACATTTAAGCTGTGAGATTTCACATCAGACTTATACGACCACCTACGCACCCTTGACGCCTCGTGAATCCGAACAACGATTGGGACCTCTGTATTACCTCGGATGCTGGCACAGAGGC
+
BCCCCFFD-CE8FFEEFEGECEAC6CFGDC,C@DG,@FGAC,,,CFGDGFGG<FFGC:F6,CCC@DC@6EEF:<FEF7:@F:FGGGDEGGCGGDFFGGGFEEGFG>9<EA,>F@B,CE,ECFF?AAD8>+8:=F,,5?AAFF@@CEEGCD83,=@>D=9,D>CE6+=3,73=C@AF8,,@EEFFDG,7DCE,,,4E,2,=FCFFGGFDGG5CECC9++=,*;9*;*8?=*0AC?B:=*9<*=C*1*/8+*>8;)*1:2>C@))**;*7C>*)*02+0-936)5(,(,)(84(8127)).((
@M03506:14:000000000-AKVR1:1:1101:9708:9261 2:N:0:33
CTAGGACTACCCGGGTTTCTAATCCCGTTTGCTCCCCACGCTTTCGCGCCTCAGCGTCAGGAATTGCCCAGAGACCCGCCTTCGCCACCGGTGTTCCTCCCGATCTCTACACATTTCACCGCTACACCGGGAATTCCAGTCTCCTCTGCAACCCTCAAGAACAGCAGTATCGATCGACGTTCTTCGGTTGAGCCGAAGGATTTCACGACCGACTTGCCATCCCGCCTACGCGCCCTTTACGCCCAGTAATTCCGAGCAACGCTTCCCGCCCCCGTCTTACCCCGGCTTCCGGCACAGGGTT
+
CCCCCGGG-EFGGGGEFGGGFGGGGGGGFGFGGGGGGGGGGGGGGGGGGGBFFGGEGGGGGGGGGGGGGGGGGGGFGGGGGGGGGGGGGGGGGGGGGAFGGGGGGGGGCFGGGGGGFGGGGGEGGGGGCF@@EG,=FDFFGGGGGGGGGFDGCEGGFGFEEGGGFFGGGFGGGFGGDGGGGGG9?EGGGEFE6EE=ED=FFGFG?FGGGG):C78<CC*9>FCC<D356*5/>@B506@FC=3>*52*0<AFFF7/C;FF)55<*2A)85)../*;82=C0((,(3(),)--.(-2))(.(
@M03506:14:000000000-AKVR1:1:1101:15843:9267 2:N:0:33
CTAGGACTACCCGGGTTTCTAATCCCGTTCGCTCCCCTAGCTTTCGCAGTTCAGCGTCAGTGTCAGCCCAGCAACCCGCCTTCGCCGCAGGTGTTCCCCTCGATATCTACGCATTTCACCGCTACACCGAGAATTCCAGTTGCCCCTTCTGCACTCTAGCCCTGCAGTATCGATTGACCTTTCCGGGTTAAGCCCGGAGATTTCACAACCGACTTGCAGTGGCCGCCTACCCGCCCTTTACGCCCCGTCAATCCGAACAACGCTTGCTCCCCCCGTATTACCGCGTCCGCTGGCGCGGCGG
+
CCCCCGGGDCCFGGDGGGGGGGGGGGGGFGGGGGGGGGGGGGGGGGGGGGGGGGGGFGGGGGGGGGGGGGGGGGGGGGGGGGGGGGGGGGDFFGGGGGGFGDEGGGGGGCDGCGGGGGGGGGGGGGGGGGGGGGGGGGGG9;DFGGFGG9FGFG,>BDDFGGGGGGGFFGGDFFECFGGFFFGGGGGEGFG9E6EGGGDE8DGGGGGFG43>=D8CFCFG6CC633;A5D>FDBE<9<?99*CD3*27*;*9*79*79)757;57*;*0<1>EG**/(92.4:09-()-8((00(1>)(4(
@M03506:14:000000000-AKVR1:1:1101:20152:9278 2:N:0:33
CTAGGACTACTCGGGTTTCTAATCCCGTTTGCTCCCCTAGCTTTCGCGCCTCAGCGTCAAGAACAGGCCAGGTAGTCGCCTTCGCCACTGGTGTTCCTCCCGATATCTACGCATTTCACCACTACACCGGGAATTCCACTACCCTCTCCTGCCTTCGAGTCGATCAGTATCGAGTGACCCTCCCCAGTTGCGCCGGGGGCTTTCACACTCGACTTGAACGACCGCCTGCGCGCTCTTTACGCCCCGTAAATCCGGACAACGCTTGTCACCTACGTATTACCGCGGCTGCTGGCCCGTAGTT
+
CCCCCGGG9EGGGGGFFGGGGGGGGGGGGGGGGGGGGGGGGGGGGGGGGGCGGGGDGGGGGGGGGGGGGGGGGGGGGGGGGGGGGGGGGGGGGGEGGGGGGGGGGGGEGGGGGGGGFGGGGGGGGGGGGGGGCGGGGGGGGGGGGGGGGGGFGGGGGCFFGGGEFGGGGFFG6CEFCGFGFFGGGDGFAF,>>;CEGECGEFCFGGDGFGGGEGE7C*9A<CC5<C.)7>>EGBDGF*9:EC)9):8)58+/9>D>D(1:>>)9*2<9CF*??D:++(/C>?F6032>()..<61)00-84
@M03506:14:000000000-AKVR1:1:1101:15643:9278 2:N:0:33
CTAGGACTACCCGGGTTTCTAATCCCGTTCGCTCCCCTAGCTTTCGCACTTCAGCGTCAGTGTCAGCCCAGCAACCCGCCTTCGCCGCAGGTGTTCCTCTTGATATCTACGCATTTCACCGCTACACCAAGAATTCCAGTTGCCCCTTCTGCACTCTAGCCCCGCAGTATCGGTTGACCTTTCCGGGTTAAGCCCGGAGATTTCACAATCGACTTGCGGTGGCCGCCTACGCGCCCTTTCCGCCCAGCAAATCCGAACCACTCTGCCTCCCCCCCCTTCCCCGCGACCGCGCTCACGCCGC
+
CCCCCGGGGGFGGGGGGEGGGGGGGGGGGGGGFGGGGGGGGGGGGGGGGGGGGGGGGGGGGGGGGDGGGGGGGGGGGGGGGGGGGGGGFGGGGEGGGBFEGGGGGGGGGGGGGGGGGGGGGGGGGGGG?FGGGGGGGGGGGFG9DGGGGGGGFGFGGGGGG8B8EGCEAFF@EEGGFFGGGFGGGGGGGDFGGGGG55*48C7F7?EC?69*7**+:>5EC<FFGDED7<>C<DBG>5@+<CDGGCC)**2**)7*99)*7).**+26<;<>BD*/*(004869;(3)(0(()-(?>),((
@M03506:14:000000000-AKVR1:1:1101:25003:9316 2:N:0:33
CTAGGACTACTCGGGTATCTAATCCGGTTCGCTCCCCACGCTCTCGCGCCTCAGCGTCAGTTAGTGCCTCGAAGGCCGCCTTCGCCACTGGTGTTCCTCCGGATATCTACGCATTTCACCACTACACCCGGAATTCCACCTTCGTCTACACCACTCAAGTCTGGGAGTATCCGCAGACCCCTCTCAGTTCAGCTGAGAGATTCCACCACGGACTTTCCAACCCGCCTGCGCGCGCTTTACGCCCAGTAAATCCGGACAACGCTAGCCACCTACGTTTCACCCAGCCTGCTGTCACGTAGGT
+
CCCCCGGGGGGGGGGGGGGGGGGGGGGGGGGGGGGGGGGGGGGGGGGGGGEFGFDGGGGGGGGGEGGGFGGGGGGGGGGGGGGFGGGGFGGGGGGGGGGGGGEFGFGGGFGD7CFGFGGGGGCFGGGGGEFEGGFGGFGGGGGGGGGGGCFEFGGFFGF=>2E6C6:EGFGFEFDCEBFGGGGG?F75=,@DFFFEFG6C?C,,50:FCGG:E:CFGC@7*19*)/:3*)5:57))-/998CDC**0/AC9@6@GC30/5553*)8@*;<5)01:*2.9?)((((-.<:67-644*0)2(-
@M03506:14:000000000-AKVR1:1:1101:7530:9340 2:N:0:33
CTAGGACTACTCGGGTATCTAATCCCGTTCGCTCCCCTAGCTTTCGCGCCTCAGCGTCAGTGTCAGCCCAGCAACCCGCCTTCGCCGCAGGTGTTCCTCTCGATATCTACGCATTTCACCGCTACACCGAGAATTCCAGTTGCCCCTTCTGCACTCTAGCCCCGCAGTATCGGCTGACCTTTCCGAGTTAAGCCCGGAGATTTCACAGTCGACTTGCGGTGGCCGCCTACGCGCCCTTTACCCCCAGTAAATCCGCACAACGCTCTCCCCCCCCGTATCACCGCGGCTCCTGGCACGGTGG
+
CCCCCGGGGGGGGGGFGGGGGGGGGGGGGGGGGGGGGGGGGFFGGGGGGGCFFGGGGGGGGGGGDGGGGGGGGGGGGGGGEGGGGGGGGGGGGGGGGGGGGGGDGGGGGGGGCGGGGGGGGGGEGGGGGGEEGGGGGGGGCFGFGGGGGGFGGFFGGGCGGGGGGGGGGFA:>E5858CEGFDGCGGGGGGFFGGGDGGGG7FC+=:<0;CDEDG+:CEGC<CF))055C>EDBFCB*9+++097/C?+++/9)/*),/*)))/*10)07C5:)***.)+-.80(46)(.())((27)-((
@M03506:14:000000000-AKVR1:1:1101:4261:9348 2:N:0:33
CTAGGACTACCAGGGTTTCTAATCCGGTTCGCTCCCCACGCTTTCGTGCCTCAGTGTCAGAAATGGTCCAGTAACCTGCCTACGCCATTGGTGTTCCTTCTTATATCTACGGATTTCACTCCTACACAAGAAATTCCAGTTACCTCTACCACTCTCGAGTTAGTGAGTTTGAATAATAGTCTGTATGGTTGAGCCACCATGTTTCACTATTCATTTTACTAACCACCTACGCAACTCTTTCCCCACAGTCACTCCGGATAATGCTTGCACTCTACGTCTTACCTCGGCCGCTGTCTCGTTG
+
CCCCC8CC@CFFGDCGGEFGGFFCECEEEGDG;FFCC<CCFFEFFGGEEG,EEEGGGGGFA9EFF@G<FEFGDFGGGFGGF9CB@:@FAEAFFGGFFGGFGGGGGGGDDFGCEEFCFGF9EFFFGGGGGF,A,CFFFFE@;EF,=EDEDECDDF,DEA6@>DFGD84@=DGFFG9,@>@EDFGCGG,=E>8,,6D?F8D,,27@FF;A7+?C,+3@7<AGF7+,;FFFGG**0*33*+42,,*0***/42,110;8<(:*011+3<05+8+;/;E5<(;*).())3(0()-47(.**)-((
@M03506:14:000000000-AKVR1:1:1101:4371:9353 2:N:0:33
CTAGGACTACGCGGGTTTCTAATCCCGTTTGCTCCCCTAGCTTTCGCGCCTCAGCGTCAGTATCGGGCCAGATGAGCGCCTTCGCCACCGGTGTTCCTCCTGATATCTACGCATTTCACCGCTACACCAGGAATTCCCTCATCCTCTCACGTACTCAAGCCAGGCAGTTTGGGATGCAGACCCCCGGGTGAGCCGGGGGCTCTCACATTCCACTTACCGGACCCTCCACACCCCCTTTACGCCCAGTTACTCCGACCAACGCTTACCCCCCCCGTTTTCCCGCCGCTTGTGCCCGGGAGTT
+
6@CC@,6<@<-7F7BG-B@EF@AF9,@FDC@F,ED<;E,6EF<@FCFBFD,BFGFC::@FFF,<@6++6=F8E66FFC:C:FF7=F:?FEGGF4CFF,?=FFGDFGFG9EGG4C:EE<A?7>@=F9AAFF@3@,@=C,@F838@EF,D,@8D,@D,><D,>6,@8,:377@*@568,?,,,4C*=B*4:C*,6<CGG=C=**2+2<?CF0?7:C+0*9)5))/***))2*0*9)0)(21A*:9<553*++01<5C))(*:75)1*++0;<D)));@+(0+5(((((()()..*((/0)(-(
@M03506:14:000000000-AKVR1:1:1101:12277:9363 2:N:0:33
CTAGGACTCCCCGGGTATCTAATCCTGTTTGATCCCCACGCTTTCGCGCCTCAGCGTCAATGTCGGTCCAGTTGGCCGCCTTCGCCACGGGTGTTCTTCCCAATCTCTACGAATTTCACCTCTACACTGGGAATTCCACCAACCTCTACCGAATTCAAGCAAAGCAGTCTTGAATGCAATTCCAGGGTTGAGCCCTGGGCTTTCACACCCAACTTGCCAAGCCGCCCACGCGCCCTTTACGCCCAGTAATTCCGACCAACGCAAGCTCCCTTCGTATTGCCTCCGTGTCCGGTCCGAAGTT
+
CCCCCFFF-CECEG@:@EFGGGGAFCFGGFGGGGFGFFGEEGGGFGGG@CCBFEGEFEFCFFGF8:@BEEFCFCCFFFFGEFGEGGGECEGGGGGGGGGFFGGGGGFDFFFGCFEGDFDFFGFGGFFGGFFFFFFBFGGGF8BEGGFGGGECEGGGCFDE6FCFFFDCFE;9CDEGGACG9,<>;F5CGGGCEFFF,:*,=CGGGGCC*:CDGFFFDF8?49CED)):>CA=>B)9:GF<C53>D50/CE9=?;D)1,5E5>)))/+/<)5*0/0882@+-))(-(,0(*-7)(()079:)
@M03506:14:000000000-AKVR1:1:1101:14210:9372 2:N:0:33
CTAGGACTACCGGGGTATCTAATCCCGTTTGCTCCCCTGGCCTTCGTGCCTCAGTGTCAGGAACTGTCCAGAGACCCGCCTTCGCCACTGGTCTTCCTTACGATCTCTACGCATTTCACTGCTACACCGTAAATTCCAGTCTCCTCTCCAGTCCTCAAGCACCGCAGTATCGAATGCAGTTTCGGAGTTAAGCTCCGACCTTTCACACCCGACTTACGACGCACCCTACGTACTCTTCACGCCAAACGCCTCCGAACAACGCTTGACACCTCGGTATTACCGCGGCTGCTGGCACCGAGTT
+
CCCCC<<CF@-@@FC76EFFE@F<<FBC<FCGGED,B<C,CFFD@FF8BFGGC<ECEE@FFDEFFACCECCFGGGG<FC:FEG@CFCCF<F<FD,BE<FAA@7A=9EEAF4FB+C<F,EE9EGDE9F=CFG7D<,AE,?A?EFFCEGG?E=EFCEFA,,3,=EC>++6,,@+=,@D8,7=3@FCC6:E@,8@A@BECE**@*57<,:7199DCC8,+:5?)1)*)20AEDFEG)++)3+>8552)2*)*2*)085*)(2AD3)*9C6*0)*0)/;**.=F)(((-(()-/5(7()1)0(,,
@M03506:14:000000000-AKVR1:1:1101:23227:9374 2:N:0:33
CTAGGACTACCCGGGTATCTAATCCCGTTCGCTCCCCTAGCTTTCGCGCCTCAGCGTCAGTCACTGTCCAGGTAGCCGCCTTCGCCACCGGTGTTCCTCCCAATATCTACGCATTTCACCGCTACACTGGGAATTCCACTACCCCCTCCAGGACTCAAGCAAAGCAGTTTCAGATGCAATTCCCAAGTTAAGCCCGGGGCTTTCACATCTGACTTGCCATGCCGCCTGCGCGCCCTTTACGCCCAGTAATTCCGAACAACGCTAGCCACCCCCGTATTACCGCCGCCGCTGGCACGGAGTT
+
CCCCCGGGGGGGGGGGDCFGFGGGGGGGGGGEGGGGGGGGGGGGGGGGGGEFGFGGGGGGGGCFFCGGGGGGGGGGGGGGCFGFGGGGGGDFEGGGGCFGGCE@FFGFGGGGGGGGGGGFGGGGGGGEG?88ECGFFGGGGGCFGGGGGGFFGFDF8DFGGC6@C8?D@CCFG,3@EBAFFCGF7CFGGGGFFDBC578EECCF7<4<<4CC=>,,+8A?6<F*>D))2/)*9))9<G=+;5))9*+*2++9F?3*99DC)8<*1<CFG)17>3:8::B:4(,(-,,.7)(-5(3*<7(((
@M03506:14:000000000-AKVR1:1:1101:25126:9381 2:N:0:33
CTAGGACTACCCGGGTTTCTAATCCCGTTTGCTCCCCTGGCTTTCGCGCCTCAGCGTCAATACCGGTCCAGGATGCCGCCTTCGCCACCGGTGTTCCCCCAGATATCTACGCATTTCACCGCTACACCTGGAATTCCACATCCCTCTCCCGGATTCGAGCCTGCCAGTTTCGGACGCAGTTCCTGGGTTGAGCCCAGGGATTTCACGTCCGCCTTAGCAGGCCGCCTACCCGCCCTCTACTCCCAGTATCTCCGCACCACGCCCGCCTCCCCTGTCTCACCGGCGCTGCTGGCACAGCGTT
+
CCCCCGGGGGDFEDFC;-EEEFGGGGGEGCCFEGFGGF<<CFFCEF:CCE:CGFGGFGGGA,6C:CFGEEE<F@FDG7>CFGGF7FEEG7FGCGGEF,A>:F,C<FDFG9DFGC7,BFEGC@7:C9FGAA,,>CFABEA:A=DBCFGGG=C+36AF>7,:>CGF@FFF9,E:*8>CED5AFDC>7:*4::,<B,=:;EGC*9++>?EF**))1*33*?FF*9**978:**.2937D(9*3+09*2+<6+++19>*1900*))./)2C)1)*).*+03)/0((((-24)(0.(<,)*)0(,(
@M03506:14:000000000-AKVR1:1:1101:12103:9404 2:N:0:33
CTAGGACTCCCCGGGTTTCTAATCCTGTTTGCTCCCCACGCTTTCGTGCCTCAGCGTCAGTAACGGGCCAGTGAGCCGCCTTCGCCACTGGTGTTCTTGCGAATATCTACGAATTTCACCTCTACACTCGCAGTTCCACTCACCTCTCCCGTACTCAAGATCCTCAGTATCAAAGGCAGTTCTGGATTTGAGCTCCAGGATTTCACCCCTGACTTAAAGACCCGCCTACGCCCCCTTTCCCCCCCGTGATCCCGACCCACGCTACCCCCCTCCGTCTTACCGCCGCCGCCAGCCAGGACTC
+
6ABC@<FE-F-;FFGGCFCEF<FGEGFGGCFGCGGEGEFECFEFGGF<FG<ECEGGEGGGGGGGGGGDGGGGGCFEGEGGGEGC@FFE8FFGGFFGGAFF@EGGGGCFFFFCAF@EGFGGGGGGGFGFFGGG7?FFGFGFGFFGGGCGGGBFEGFE98DGGFGAEA,@,3735EAEDG>3@C,,;7,2@CA*D9ECF,,=>5<D7CF5C47*?FCFG+8,;<F*:DBFFCF*)227=6+9+;95)2/)*2+/83*)9(*:7><7)2;@C5)).)1*;3*C4(((-3()()(,72(/))(((
@M03506:14:000000000-AKVR1:1:1101:25012:9441 2:N:0:33
CTAGGACTACCGGGGTATCTAATCCCGTTCGCTCCCCTGGCTTTCGCGCATCAGCGTCAGTGTCGGCCCAGCAACCCGCCTTCGCCGCAGGTGTTCCTCTCGATATCTACGCATTTCACCGCTACACCAAGAATTCCAGTTGCCCCTTCCGCACTCTAGTCGCACAGTATCAGTTGACCTTTCCGGGTTAAGCCCGGAGATTTCACAACTCACTTGTGCTGACCGCCTACGCCCCCTTTACGCCCAGTAAATCCGAACCACGCTCGCTCCCCTCGTATTACCGCGGCTGCTGGCCCCGATG
+
CCCCCGGGGGGGGGGGGFGFGGGGGGGGGGGGEGGGGGGGGGGGGGGGGGGGGGGGGGGGGGGGGGGGGGGGGGGGGGGGGGGCFGGGGGGGGFFGGCGEF?FFGGGGCFGGGG:FEEGGGGGGGGGGFGAFFFFDFFGGGGGGGG?>8FE:>EEFGGF:9CEGGGGGGEG9DAFFFGGG9<?DGCEECEGF,>8CCCCGGGF?CC79=**0<7C+29=7++9+>C3:7F5*).)91C60AEGG)**/<AC**///937EF3)1///);>F@)7*1*()+6>(((-95632))(,/.)(((
@M03506:14:000000000-AKVR1:1:1101:12008:9464 2:N:0:33
CTAGGACTACCCGGGTTTCTAATCCCGTTCGCTCCCCTAGCTTTCGCACTTCAGCGTCAGTGTCAGCCCAGCAACCCGCCTTCGCCGCGGGTGTTCCTCTCGATATCTACGCATTTCACCGCTACACCGAGAATTCCAGTTGCCCCTTCTGCACTCTAGCCCCGCAGTATCGGTTGACCTTTCCGGGTTAAGCCCGGAGATGTCACAACCGACTTGCGGCGCCGCCTACGCGCCCTTTACGCCCAGTAAATCCGAACAACGCTTGCTCCCCCCGTATTACCCGGGCTGCGGGCCCGGCGTT
+
CCCCCGGG<FGGGGGGGGGGGGGGGGGGGGGGBFGGGGGGGFGGGGGGGGGGGGGGGGGGGGGGFFGGGGGGGGGGEGGGCEGGGGGGGGCFGGGGGFAFGGGGGGGGFGFG>EGGFCGGGCFGGGGGG:FGCFGFFC=F=CF4DFGGFG=F;7DGGGDF:7CEG*:B72DF>C*B6BGGGGGFG8*/:F++BFGGD=E5A*>CCCFF73775/8@FGF*7<):CD:D7*7:7@>).7*2;CCD<CG?<+2*9;79D>45>EDD3A+187C:)9*8*5*0)(,(4;()-)(4>((/0)(4(
@M03506:14:000000000-AKVR1:1:1101:4354:9465 2:N:0:33
CTAGGACTACCCGGGTTTCTAATCCCGTTTGCTCCCCTGGCCTTCGTGCCTCAGCGTCAGGAACTGTCCAGAGACCCGCCTTCGCCACTGGTCTTCCTTACGATATCTACGCATTTCACCGCTACACCGTAAATTCCAGTCTCCTCTCCAGCCCTCAAGCACGGCAGTATCGAATGCAGTTTCGGAGTTACGCCCCGAGATTTCACACCCGACTTACCGCGCCGCCCACGCACCCTTTACGCCCAACGACTCCCAAAAACGCTCTAGACCTCTGTATTACCGCGCCCGATGGCACAGATTT
+
CCCCCGGG?FEFGGGGGGGGGGGGGFGGGGGGGGGGGGGCGGGGGGGGGGFGGGGGGGGGG@FGGGGFGFDFCFFGGGGGGDGGEFEGFFGDEGGGGGGGGGCGGGGGGGGDDEGGGGFCFGB:FFGGGGG7FGAFGG9FFBFGGGAF8A8@>8@>D,@DED>@CEC?,7@@3,@8:DFC3EFEG::EFG;8B5CCC5C5C7FG79?EC85CEG;;DG>EDG<5):5DGC):<BEC066CCE<DDF8):*/84)9**(/:)083*++1<)2<67<0+)*<4812((()()((.(,*0))))
@M03506:14:000000000-AKVR1:1:1101:7113:9478 2:N:0:33
CTAGGACTACCCGGGTATCTAATCCTGTTTGCTCCCCTAGCTTTCGTGCCTCAGCGTCAGACTCTGTCCAGGTAGCCGCCTTCGCCACCGGTGTTCCTCCTGATATCTACGCATTTCACCGCTCCACCAGGAATTCCGCTACCCCCTCCAGAACTCTAGCTCGTCAGTATTGGATGCATGCTCTGGGTTAAGCCCAGAGGTTTCCCATCCAACTCAGCGAACCGCCTACGCACCCCTTACGCCCAGTCACTCCGAACGACCCTCTCCCCCCCCGCATTACCCCCGCTGCTTGCCCGGCCTC
+
CCCCCGFFFFEFGGEBCFGGG9FGGGGFFGGGFGFGGGGFEGGGFCFFGGGGFFEDFF7@FFFFGGGGGFDGGFFFGCCGDEGGGGCEFEG@FE:FGA<<D<AFFFDCFGGGE:FFGGGGGGCFCEDGF=7DGGGGGGCF:=8EEE6CE@BD>FFGF,>==DGCC68E:F,FCAFG?;2@D,@CD?,@>@ECF?EFG5F*5;9D,2<,,42*1C,,*9?GCGG5388)01=*C8>)6*2<;EGGGF<*<+<@4)9CD(*2).8**;6;C>GF3)*1*(1:-(-,-4()()).).4*)8(((
@M03506:14:000000000-AKVR1:1:1101:10551:9490 2:N:0:33
CTAGGACTCCTCGGGTATCTAATCCCGTTTGCTCCCCTGGCTTTCGCTCACTCAGCGTCAGTATTGGTCCAGGATGTCGCCTTCGCCACCGGTGTTCCTCCAGATATCTACGCATTTCACCGCTACACCTGGAATTCCGCATCCCTTTCCCAATCTCAAGCCATCCAGTATCAGACGCAGTTCCCCGGTTAAGCCGAGGGATTTCACGTCTGACTTAGTTGGCCGCCTACGAGCCCTTTACGCCCAGTAATTCCGAACAACGCTTGCCCCCCCCGTATTACCGCCGCCCCTGGCCCGCAGG
+
CCCCCGGG-FFGGGGGGGGGGGGGGGGGGGBFFGGGGGGGGGGGGGGGGGGGGGGGGGGGGGGGGGGGGGGGGGGGGGGGGGGGGGGGGGGGGGGGGGGGGGGCFDGGGGGGGGGGGGGGGGGGGGGGGGGG8BFGGGGGGGGGGGFGGGGGGGGFGGGGGGGGGFFGG8FGGGGGEE+@CEFGGGEGGDCFGGGGD5EE>9FGG,9ECF;?CFEFGGFGGGGGGGFF5CB5DEBG1C89<CGGGGG?E909FF4>76DC><B*1:C;CFC>:D8E81;:)6(3(-15(0(4).(17.42(
@M03506:14:000000000-AKVR1:1:1101:8921:9498 2:N:0:33
CTAGGACTACCCGGGTTTCTAATCCTGTTTGCTCCCCTAGCTTTCGCGCCTCAGCGTCAGTTATGGTCCAGTGCGCCGCTTTCGCCACAGGTGTTCCTCCCGATATCTACGCATTTCACCGCTACACCGGGAATTCCACGCACCTCTCCCATACTCCAGCACCACAGTTTCGCTTGCAGGCTCTGAGTTGAGCCCAGAGTTTTCACAAGTGACTTGTGGCGCCGCCTACGCGCCCTTTACGCCCAATAATTCCGACCAACGCCCGCACCCTCTGTATTACCGCGGCTGCTGGCCCAGCGTT
+
CCCCCGGG9FGGGGGFGFGGFGGGGGGGGGGGGGGGGGGGGGGGGGGGGGGGGGGGGGGGGGGGGGFGGGGGGGGGGGEFGFGGGGGGGGGGGGGGGGGGDGGGCFGGGGGGGGGGGGGGGGCFGGGGGGGDEGGGGGGGGGGGDG?FGGGG8CEGGGGGCEFGFFF9EGGGGEEGGGGGGGGGF9DFFGGGGGGFC,4C7CFGDF?CFGCGGDFDF4>FDGGGGD55?*):DFEC:C4CECDD<:87+<34=67)745C.7)175*<ED*))*<C:)/36327077D?60(.287>)4,(
@M03506:14:000000000-AKVR1:1:1101:15854:9501 2:N:0:33
CTAGGACTACACGGGTATCTAATCCTGTTTGCTCCCCACGCTTTCGTGCATGAGCGTCAGTTTTGACCCAGGGGGCTGCCTTCGCCATCGGTGTTCCTCCACATCTCTACGCATTTCACTGCTACACGTGGAATTCTACCCCCCTCTGCCAAACTCTAGCCTTGCAGTCTCCATCGCCATTCCCAGGTTGAGCCCGGGGATTTCACGACAGACTTACAAAACCGCCTGCGCCCGCTTTACGCCCAGTAATTCCGATTCACGCTTGCACCCTTCGTCTTACCGCGGCTGCTGGCACGTGGTT
+
CCCCCGGGGFGGGGGGGGGGGGGGGGGGGGGGGGGGGGGGGGGGGGGGGGGGGFGGDGGGGGGG@FGFGGGGC7FFFGGGGGGFGGDFCFGGGGGGGGFFGCE8EGGGGFGG7@@FFFGGGGGDGEFGGGGFGGGGEGGGGGGGGGG?GDD?FFGGGGGGGCGGCGGCECFGGGFEGGGG,EC?,@*,@@EEFGC5:755**>E9CG*52)*/;>CF7AC5CD*98:.2))*1757478CGEDD/*<@<ACF6?C**)2<)751**0=6;*)030/;:*+,((((,-),0),)(.*0)(-(
@M03506:14:000000000-AKVR1:1:1101:13552:9571 2:N:0:33
CTAGGACTACTGGGGTATCTAATCCTGTTTGCTCCCCACGCTTTCGCGCCTAAGCGTCAGTTGTGGTCTAGACGGCCGCCTTCGCCACTGGTGTTCTTCCCAATATCTACGAATTTCACCTCTACACTGGGAATTCCGCCATCCTCTCCCACACTCTAGCCCGTCAGTATCGTGCGCATTTCCCGGGTTAAGCCCAGGCCTTTCACACCCGACTCGTCAGGCCGCCTACGCGCCCTTTACGCCCAGTAATTCCGAACCACGCCAGCCCCCTTCGTACTACCGCGGCTGCTGGCAAGATGGT
+
CCCCCGGGCFFGGGGGGGGFGFGGGGGGGGGGGGGGGGGGGGGGGGGGGGGCFGGEGGGGGGGGGGGGGGGGGGGGGGGGGGGGGGGGGGGEGGGGGGGGGGGGGGGGGGGGFFGGGFGEGGGGFCGGCE8FFGFGGGGGGEFGGG=FFGFGGGGGGGFGGGG+=+@EEDG7DE6EECGEEEFCCC5*=89DFFFG5?>CC6FGFGGGGGD:E)AE/:>=CFDGDG5.?>:57BD<7GFE5:CD3*+*<++9FF<C<(95@@3CDFGFGFDF?D*2*-9EB9>9B>(0()425()*)*-).
@M03506:14:000000000-AKVR1:1:1101:4620:9572 2:N:0:33
CTAGGACAACCCGGGTATCTAATCCCGGTCGCTCCCCTAGCTTTCGCGCCTGAGTGTCAAGGGCGGGCCAGCAAATCGCTTTCGCCACTGGTGTTCCTTCCGGTATCTACGCATTTTACCGCTACACCGGAAATTCCATTTGCCTCTCCCGCCTTCAAGTCCTGAAGTTTCGAACGGCCTCTCCCAGTTGGGCCGGGAGCTTTCACGCTCGACTTTCAGGACTACCTGCGCGCGCTTTACGCCCAGTAAATCCGGACAACGCCCGCCACCATCGTATTACCCGGGCTGCTGGCCCGTAGTT
+
CCCCCGGGGGGGGGGGGGGGGGGGGGGGGGGGDGGGGGGGGGGGGGGGGGDGFFFFGGGGGGGGCFGGGGGGGGGGGGGGGGGGGGEGEGFFGGGGGGGGGGGGGFFGGGGG>GEFGGGGGGGGGGGGGG++:FAAFGGGG9FGFGGGGGEGGGDDGGGGGGGGFGGEFFGGGGC:=EC8C8EFGGGGGGFCEGEGDCGE*9:FFGGGGGGDE*A+::FC4>*+07F4CDF*7>@3(>6:;:C5*/0*<+<9;>C1)(*/)0)/)2*0*7**09/00(*0-(,(,4()().4.3())04,)
@M03506:14:000000000-AKVR1:1:1101:12445:9572 2:N:0:33
CTAGGACTACTCGGGTTTCTAATCCCGTTTGCTCCCCTGGCTTTCGCGCCTCAGCGTCAATCTCGGTCCAGGATGCCGCCTTCGCCACCGGTGTTCCTCCAGATATCTACGCATTTCACCGCTACACCTGGAATTCCGCATCCCTCTCCCGCATTCAAGCCTGTCAGTATCGGACGCAGTTCCCGGGTTGCGCCCGGGGAGTTCACGTTCGGCTTAACAGGCCGCCTACGCGCCCTTTGCGCCCAGTAATTCCGAACACCGCTTGCCCCCTCTGTATTTCCGCGGCCGCTTGCACACAGTT
+
CCCCCGGG9FFGGGGGGGGGGGGGFGGGGGGGFGGGGGGGGGGGGGGGGGCFGGFGGGGGGGGGGFGGGGGFCFFFGEGGGGGFGGGGGGGGEGGGGGGG@FFFGGGG9FFGDGEGFEG<BEEGGGGGDGGCFFGGGGGEGGGDFFD=FGG+@@CF9DFGGGGGCCFGG7FFECEEG>E*?CCFED8EEG7CCEEGGD8**/0CCFGGGGGGC<ECDGFC5CGCDD>77D35)).1(2*385CD35FF+2301)*792*2)..9*2+);57<@*02<4*35((,(--03),-)48C))())
@M03506:14:000000000-AKVR1:1:1101:10459:9590 2:N:0:33
CTAGGACTACCCGGGTTTCTAATCCCGTTTGCTCCCCTGGCTTTCGCTCCTCAGTGTCAGTGTTGGTCCAGGATGCCGCCTTCGCCACCGGTGTTCCTCCAGATATCTACGCATTTCACCGCTACACCTGGAATTCCGCATCCCTCTCCCAATCTCAAGCCATCCAGTATCAGACGCAGTTCCCCGGTTAAGCCGAGGGATTTCACGTCTGACTTAGTTGGCCACCTACGAGCCCTTTACGCCCAGTAATTCCGAACAACGCTTCCCCCCCCCGTATTACCGCGGCGGCCGGTCCCGCATT
+
CCCCCGGG9FGGGGGFFGGGGGGGGGGGGGGGGGGGGGGGGGGGGGGGGGFGGGGGGGFGGGGGGGGGGGGGGGGGGGGGGGGGGGGGGGGGGGGGGGGGGGGGGGGGGGGGGGGGFCGGGGGGGGGGGGGGGGGGGGGGGGGGGGGGGGGFGGCFGGGGGGGGGFGGG8FFGFGCECCEGGGGGGGGGGGGGGGGGGGGGGGGGGGFGGGGGGGGFG8:6<*7CDF6FCB53>F4=FFFDG<D*AG?7E9@FF35<>C:3@BC*3C@?5CEBC/**.@C2(-(4>(.-),,)((*0),((
@M03506:14:000000000-AKVR1:1:1101:9466:9610 2:N:0:33
CTAGGACTACTCGGGTTTCTAATCCCGTTTGCTCCCCTGGCCTTCGTGCCTCAGTGTCAGTAACTGTCCAGAGATTCGCCTTCGCCACTGGTCTTCCTTACGATATCTACGCATTTCACTGCTACACCGTAAATTCCAATCTCCTCTCCAGTACTCGAGCAAGTCAGTATCAAGTGCAGTTTCGGGGTTGAGCCCCGCGATTTCACACCTGACTTACGCCGCCACTTCCTCACCCCTTACGCCCAATCAACAAGGCCTAACTTTCAGGACCCCTTCTTACCGCGGAGTCTGGCCCGTCGTT
+
C@C,<CE@-CAE;7:6B@FFCCFEG<FFDC,,6C,D@EC,@,CECCFE7,,6C,ECFFEEFE9@,C6EFF<FCDE<@@,@CFGGGGGCAE,EFFA@<FGGFC,46F9@EADE@FDA<FC<B9FD,FFC:?FCFF9AFFGFFFGFG,,@>,,=,34,444++,7,,7@EFA,8,33@D,73@,7++@+@CBFD8DDC++5@:CFED,7A>97*<+,>8**@)4)*8*+/4+++225)(2)3C*))2**)3+**))**1)2+.**2*++*38*.)***+)0<(-((((40(*-()(()00((-
@M03506:14:000000000-AKVR1:1:1101:11737:9634 2:N:0:33
CTAGGACTACCGGGGTTTCTAATCCCGTTCGCTCCCCTAGCTTTCGCGCTTCAGCGTCAGTGTCGGCCCAGCAACCCGCCTTCGCCGCAGGTGTTCCTCTCGATATCTACGCATTTCACCGCTACACCGAGAATTCCAGTTGCCCCTTCCGCACTCTAGTCGCACAGTATCAGTTGACCTTTCCGAGTTAAGCCCGGAGATTTCACAACTGACTTGTTCTGACCGCCTACGCGCCCTTTCCGCCCAGTAAATCCGAACAACGCTTGCTCCCCCCGTATTACCCCCGCTGCTGGCCCGGGGG
+
CCCCCGGG@EEGGGGGGGGGGGGGGGGGGGGGGGGGGGGGGGGGGGGGGGGGGGGGGGGGGGGGGGGDFGGGGGGGGGGGGGGGGGGGGGGGGGGGGFGGGGGGGGGGGGGGCGGGGGGGGGGGGCGGGGGCEGGGGFGGGGGGGGGGGEEE>EEFGGEFGEEEGGGFCCF9CFGGFGFFGCC9?EGGG9CFGGGDGCEGGGGG?FFC5;DGF:F7CFAF@7FG35<>5<5E5:><;F6+0*1C<:*)33+/9/1*>9<*8))*/2:69FGE>DE**,9<5)((-((04B0))(377>(((
@M03506:14:000000000-AKVR1:1:1101:9367:9650 2:N:0:33
CTAGGACTACCCGGGTTTCTAATCCGGTTCGCTCCCCACGCTTTCGCGCCTCAGCGTCAGATGGTCCCCAGAGAGCCGCTTTCGCCACTGGTGTTCTTCCCGATATCTACGCATTCCACCACTACACCGGGAATTCCGCTCTCCTCTAGACATCTCAAGACTGGCAGTATCCAGGGACCACTCACGGTTGAGCCGTGAGCTTTCACCCCAGACTGACCAGTCCGCCTGCGCGCGCTTTACGCCCAGTAAATCCGGACCACGCTTGCCACCTACGTATTCCCGCGGCTGCTTGCCCGTCGTT
+
CCCCCGGG-EFGGGGGGGGGGGGGGGGGGEFGEGGGGGGGGGGGGGGGGGDGGGGGGGGGGGGFGGGGGGGGGGEGGGGGGGGGGGGGGGGFGGGGGGGGGGGGGGGGGGGGDGGGGDGG8FGGGGGGGGDCGGDFGDC@F7FFGGFFEGGCCGAFGG9,DC?8>6BF9AFF79?5CGG8F6C:8FEF*:7CGGC**7;CGGGGGGGGGGGFEGGFGFAFDC85DGE>FDB:D37)4>FF8CDD<5<*97+1;D)59,>F35)**;<*<.*))**032*+.(4;0>6:<))5.(,*..(((
@M03506:14:000000000-AKVR1:1:1101:6520:9691 2:N:0:33
CTAGGACTACTCGGGTTTCTAATCCCGTTTGCTCCCCTGGCTTTCGCGCCTCAGCGTCAGTAGAGGGCCAGCGGATCGCTTTCGCCACCGGCGTTCCTTCCGATATCAACGCACTTCACCGCGCCACCGGAAGTTCCCTCCGCCCCTCCCTCCCCCAAGCTCTGCCGTCACCGCGGCACTTCCCCAGTTGCGCTGGGGGCTTCCACCCCGCACTCGCACCGCCCCCTGCGCCCCCCTTAAGCCCCGTGATCCCGAACTCCGCTCGCCCGTTCCGTCCCACCTCGGCGCCTGGCACTCCCTT
+
CCC<@8,CEC-CBF7F6C9FFECF<F@@C@@9,6;6@E<,C,CFFGFEBF,66@,+8B6,CFCFD?:FGG7DC7F+@?F<<F<,7CCFG74C+8>=8C,9,+44@@E95,=:=:F5BEGGGG+=>>=D3++88@,@F<><F+BC*CE>:B@FG>*11*6;6=>,,4*6/*BC/*4*:*/:+C+5:**3+4+=*///***5*5*++:77*))/2)+2718*11)*1C))*17*9)7),*0+<?6C<CA3**+*8:*)/(*00)01)*2)*)*))*31*,**,(((--()()(,5(4*0531-
@M03506:14:000000000-AKVR1:1:1101:19137:9693 2:N:0:33
CTAGGACTACTGGGGTTTCTAATCCCGTTCGCTCCCCTAGCTTTCGCACTTCAGCGTCAGTGTCAGCCCAGCAACCCGCCTTCGCCGCAGGCGTTCCTCTCGATATCTACGCATTTCACCGCTACACCGAGAATTCCAGTTGCCCCTTCTGCACTCTAGCCCCGCAGTATCGGTTGACCTTTCTGGGTTAAGCCCCGAGATTTCACAACCGACTTGCGGTGGCCGCCTACGCCCCCTTTACGCCCATTCAACCCCCACAACGCTCGCCCCCCCCGCATTCCGCCCGCTGCTGTCCCCGTCC
+
CCCCCGGG<FFFGFDFFGGGGGGGGGGFGGGGGGGG@FGFGGCFGGGECGGGGGGDEFCFGAFGGGGGEFGGDFGGGGGGGGGGGDGG7:F+@F=FGGC9FEGGFGGGGGGG@CFAFGFGGD:>FEGGGC:8C?FEGGFDGDGGGGCGG9,@EE8,>D@EFFGGG*:BACCC>CCC6FGGGCGBFC61C*,2;CF**:E*/8@E@9@+5<D3C:EDGD5C3)*:5CE5*95E))89-*)+<*9)9***++3*00*)17*5)5)**12)/7)5.9:**(8+-((-(,(7(78:67)2)0,((
@M03506:14:000000000-AKVR1:1:1101:15570:9697 2:N:0:33
CTAGGACTACCCGGGTTTCTAATCCGGTTCGCCCCCCTAGCTTTCGCGCCTCAGCGTCAGGATCGGCCCAGCCTCCCGCCTTCGCCACCGGCGTTCCTAGCGATATCTGCGCATTTCACCGCTACACCGCTAGTTCCAGAAGCCTCCACCGTCCTCAAGCCAACGCAGTATCCGACGCAATTCCACAGTTGCGCCGTGTGATTTCACGCCGGACTTACGTAGCCGCCTGCGCGCCCTTTACGCCCAGGCAATCCGGACTACGCCCGCCCCCCTCCGTCTACCACCGCCGCTGGCACGGGAG
+
CCCCCCEEFFF8@C7FEE@FFFFECF@F@FGG7CE@FEG,CE@FEG7@:F,FFDDEGGGGGGGECEEGGGFFD<F,::=F@FF@CGD@FCC7=4@CFFFFGE7E7BAAFGEDECFC@=FFGGDEE<F,>C+@F@,;@ACBF87D@C,3BDC167C;CC:<EF,8CGGDGG9FC:55::C5:<79+3+A3+4+**;E*:*2<702CFG5EF3)*)8+2:.0*7CF:DE7**)2)0<)4*)<A*/9/:*)*12))0/)*()3))0))*/):;9)09***.)*6-))(41)(024.-(0.5(,(
@M03506:14:000000000-AKVR1:1:1101:25131:9705 2:N:0:33
CTAGCACTACCCGGGTATCTAATCCTGTTTGCTACCCACGCTTTCGCGCATCAGCGTCAGAACCGGTCCAGGTAGCCGCCTTCGCCACTGGTGTTCCTCCCAATATCTACGCATTTCACCGCTACACTGGGAATTCCGCTACCCCCTCCCGGCCTCAAGCCCGACAGTTTCAAAGGCAGTTCCTCAGTTGAGCCGAGGGATTTCACCTTTGACTTACCGGGCCGCCTACGCGCCCTTTACGCCCAATCATTCCGACTAACGCTCGCCCCCTCCGTATTATCGCTGCTCCTGGCACGGAGTT
+
CCCCCGGGCFEFGGGGEGGGGGGGGCGGGGGGGGGGGGGGGGGFGEFGGG@FGAFEGGGGCGGGDGGGEGG8FGGGGGGGGGGCCGDF@FG?EFCFGGG8FGCBFFFFGGGGGGGGG,FFG7@FGFGGFFDGG<FFGGGGGGGGEGGGGG7=E98ECF9FFGGDECC9<<BF,,D>E,CEDC,5>F,,,>C7:F8?8?EG6;<<79++7;+++3+9;D5:<5<5DDBB6C3*9:57<*97*/195:C?600**9<)924CB;:DC8EFC>/.>//*2(/+.3?(--:*27>()()1))42(
@M03506:14:000000000-AKVR1:1:1101:18341:9736 2:N:0:33
CTAGGACTACTCGGGTTTCTAATCCGGTTCGCTCCCCTAGCTTTCGCGCCTCAGCGTCAGGAGTGGCCCAGCCATCCGCCTTCGCCACCGGCATTCCTAGCGATATCTGCGCATTTCACCGCTACACCGCTAGTTCTAATGGCCTCTACCATCCTCAAGCCAACGCAGTATCCGACGCAGTTCCACAGTTAAGCCATGGGGTTTTACGCCGGACTTACGTATCCGCCCGCGCGCCTGTTATGCCCAGAGAATCCGGATAACGCTCGTCCCCTACGTCTTACCGCCGCGCCTGTCACGTAGT
+
CACC?FGFCFEE,-+FGCGFC@FGG@+CCFC@FDGG@FGCECFGC@7FE:C:<,C@8@F@C@FFAC:,9C<FFEF8EFGGGGG7F:CFGGGD@75FFGD5F@7B7FF9AF7@++@,,FGCF:>FF<<6=FG+3C@@AEE;;@DE=B,,@BBFGC9@9AFG61,4+*@C>F9FG8C8=>7*>E7B7CEF;;,4?92<4,0**2*=*1+*28955C89D*<:**23*95)2))155@*,?69+3::*+20**+**733*4*3/))*1*1.*.*077*2*.0<2((-(4>)()((*))0).,.-
@M03506:14:000000000-AKVR1:1:1101:28202:9737 2:N:0:33
CTAGGACTACCCGGGTTTCTAATCCTGTTTGCTCCCCTAGCTTTCGCGCCTCAGCGTCAGTTGTGGTCCAGTGCGCCGCTTTCGCCACAGGTGTTCCTCCCGATATCTACGCATTTCACCGCTACACCGGGAATTCCACGCACCTCGCCTACACTCAAGCACGGCAGTTTCGACTGCAGGCTCCGAGTTAAGCCCGGAGATTTCACAGGGGACTTACCGCACCGCCTCAGCGCCCATTACGCCAAATAATTCCGATCAACGCTTGCCCCCCGGCAATTCCCGAGGCTGCTGGCACGCAGTG
+
@8<CC?FGGDCCCFD@BBFFG<F,ECFFGGGD9FFGGGC<CCFF,F@FF+8,6E8CF:FEGCFE,@DDFFCE@9@F@F=CG7CFG=,=?E<?EFFFDG9,8>:+@CFE<FGEEC+A,CA<F+>>C<FGEF+8>F:<FFFF>E=8=D3+3++53@@,3<EEEGG>EEEFG7;:*=64:9<@E:8B=58:C,;;F6*38**/*2+++4++**))*90<7*7*)99:)).)+29*7).*.29EF:)))0<*9AF=4)**144*)0)*/*+/*.70))*1C-9<)((,-((),)4(7()935((.
@M03506:14:000000000-AKVR1:1:1101:17009:9746 2:N:0:33
CTAGGACTACTCGGGTTTCTAATCCCGTTTGCTCCCCTGGCTTTCGCGCCTCAGCGTCAGAAGAGGTCCAGCGCGCCGCTTTCGCCACCGGTGTTCCTTCCGATATCTACGCATTTCACCGCTCCACCGGAAGTTCCGCACGCCCCTACCTCCCTCGAGACAGGCCGTATCAACGGCACTTCCACGCTTGCGCCGTGGGCTTCCCCCCCCGACTCGCCCCCCCGCCACCGCCCCCTCTACGCCCAGTCATCTCGACCACCTCTCCCCCGGCTCGTCTCTCCGGGCCTCGTGGCACGACCTC
+
CCCCCGGFGGFFD7F<CFGGGGGDFGGGFGCCACGGGGG8F<FDC7CFF@@FEDFGEGD:<C<EF@EGGFFFGEEGGGD7B,C,B,,:=BC=+8?EF,C9EC@:=FFA9BCGGEGGFFFF+@8@=DGC:7F+>:9C9@FCFEGGCC5>CDBF,15DE>CGC,6:5*14/8B;>,*:?*=*3<F>9B*23;****1=**/5A5*3*:EGE)/CC3857))*1CD*><).:)8//731(099*1>3/:0*+2+*/)*)94**))94*;*7*.)0>)1**(*34((((((8(),(),,*0)((.
@M03506:14:000000000-AKVR1:1:1101:6671:9751 2:N:0:33
CTAGGACTACTGGGGTTTCTAATCCTGTTTGCTCCCCTAGCTTTCGCGCCTCAGCGTCAGTTGTGGTCCAGTGCGCCGCTTTCGCCACAGGTGTTCCTCCCGATATCTACGCATTTCACCGCTACACCGGGAATTCCACGCACCTCTCCCACACTCCAGCACGGCAGTTTCGCCTGCAGGCCCCCAGTTACGCCGGGAGATTTCACCGGTGACTTACCGCACCGCCTCCGCCCCCTTTACCCCCAATACTTCCGAACCCCCCTCCCCCCCCCTGTATTACCGCGGTCGCTGGCACAGCGTT
+
CCCCCGGGFGFFGGGFGGGGGGGGGGGGGFFGCGGGGGGGGG<EGGGGGGGGGGGGGGGGGGGG:7FGGGGGGGGGGGGECFGFGFGGFGGGG?FGGAFGGGGG7FFFGGGG@FGGGFGGGG7CFBEAFCGFGCEGGGGCECEGFG?FFGFGCE8CGG68,@88E5BECFGGEG:EGG?FE*ACGEC6>;,1BEEG*:?5C:>C99+==<)*3*0::975755=C5.)*1:/)7)/47*:+<5C)*0)+++9?>*>3(**)0)/*/*)28)8@3+++.*<427(((()(),,8()*0)-((
@M03506:14:000000000-AKVR1:1:1101:17255:9759 2:N:0:33
CTAGGACTACACGGGTTTCTAATCCTGTTTGCTCCCCTAGCTTTCGCGCCTCAGCGTCAGTAGTGGTCCAGTGCGCCGCTTTCGCCACAGGTGTTCCTCCCGATATCTACGCATTTCACCGCTACACCGGGAATTCCACGCACCTCTCCCACCCTCCAGCATTGCAGTTTCGCCTGCCGGCTCTGAGTTAAGCCCAGAGGTTTCACAGGTGACTTACAACACCGCCTACGCCCCCTTTACGCCCAATAATTCCGAACCACGCTCGCACCCTCTGTACTACCGCGGCTGTGGGCACAGGTGT
+
CCCCCGGGGGGGGGGGGGGGGGGGGGGGGGGGGGFGGGGGGGGGGGGGGGGGGGGGGGGGGGGGGGGGGGGGGGGGGGGGGGGGGGGGGGGGGGGGGGGGGGGGGGGGGGGGGGGFGFGGGGGGGGGGGGGGGGGGGGGGGGGGGGGGGGGGGGGGGGGGFGGGG9DEFFGDGEBFG,=CG*=8CGFFF;FFGGFCF7=5,;>CCGG?FC*;FDG9CGFF4DD5DD)8EDE*/7>C(C8C*:CGDF69:CC799CD3(95;B;D3**):><:)9+<+.9?<(((,49)()(,0(2*)))(.
@M03506:14:000000000-AKVR1:1:1101:26205:9787 2:N:0:33
CTAGGACTACTCGGGTTTCTAATCCCGTTCGCTCCCCTAGCTTTCGCGCTTCAGCGTCAGTGTCAGCCCAGCAACCCGCCTTCGCCGCAGGGGTTCCTCTCGATATCTACGCATTTCACCGCTACACCGAGAATTCCAGTTGCCCCTTCTGCACACTAGCCCCGCAGTATCGGCGGCGCTTTCCGGGTTAAGCCCGGAGATTTCACATTCGACTTGCGGTGGCCGCCTACGTTCTCGTTACGCCCGGGAAAGCCGTACATCGCTTGCTCCCCCTGGCTTATCGCGTCTAGTGGCACGGGCT
+
CCCCCGGGGGFFBCGFGEFGGCGGGGGGGGGGGGGFGGGGGFFGF:FGGGGGGDGGG,BCFDFD9F8@CCCFFD8CCFGGEGGGGGGG+FG+@C@,F,CFGEGC@+CFCC=F:4@<E9EGDG+CEGGGGGGD+CAFGG;;;ECGGFGGF9=FFF,>>8,:>4B@CEG*@:DFED*B**2:5AF9;88CE@BC9E8:*::**2++3A9+<::*:C5+0)87C3CED533*9<2*))0-9)*2:*9C**)***)).1*18<+*))/9*2*2/9)5)***45+)-434(4>(*)-81(0)0(((
@M03506:14:000000000-AKVR1:1:1101:10047:9808 2:N:0:33
CTAGGACTCCCCGGGTTTCTAATCCCGTTTGCTCCCCTAGCTTTCGCGCCTCAGCGTCAAGAATGGGCCAGGTAGCCGCTTTCGCCACTGGTGTTCCTCCCGATATCTACGCATTTCACCACTACACCGGGAATTCCGCTACCCTCTCCCACCTTCCAGCCGATCAGTTTCCGATGCAATTTCCCAGTTAAGCCGGGAGCTTTCACATCGGACTTTACCAGCCGCCTGCGCGCTCTTTACGCCCAGTAAATCCGGACAACGCTCGCCCCCTACGGATTACCGCGGCAGCGGGCCCGTCTTT
+
CCCCCGGG-EFGGGGFFGGGGGGGGGGGGGGGFGGGGGGGGGGGGGGGGGEGGGGGGGGDGGGGGGGGGGGGGGGGGGGGGGGGGGGGGGGGGGGGGFGGGGCEFGGGGGGGGGGGGGGGGGGGGGGGGGGGGGGGGGGGGGFGGGGGGGGGGGGGGFGGGGGGGEFGGAFFGGGGGGGGGGGGGGGGFGG;CE>EE58C=*><;C?@C88CCG9++;=:*;FCDG)):CB*7)8CA*1AECDC7*+/<C39<55176DG)7)1/88):>5)01*2/4*+689(,1()()(()-050).()
@M03506:14:000000000-AKVR1:1:1101:6707:9811 2:N:0:33
CTAGGACTACACGGGTTTCTAATCCCGTTTGCTCCCCTGGCCTTCGTGCCTCAGTGTCAGGAACTGTCCAGGGACCCGCCTTCGCCACTGGTCTTCCTCATGATCTCTACGCATTTCACTGCTACACCATGAATTCCAGTCTCCCCTCCAGTCCTCGAGCACCGCAGTATCGAATGCAGTTTCGGAGTTAAGCTCCGAAATTTCACCCCCGACTTACAGCGCCACCTACGCACCCTTTACGCCCAATGAATCCGCACAACGCTTGGGACCTCTGTATTACCGCGGCTGCTGGCACAGAGTT
+
CCCCCGGGFGFGGGGGGGGGGGGGFGGGGGGGGGGGGGGFGGGGGGGGGGGGGGGGGGGGFCFGGGGGGGGFGGGGGGGGGGGGGGGGGGGGGGGGGGGGGGGFGGGGGGGGGGGGGGGGGGGDGGGGCFFGGGGGFFFFGGGGFCDEGGCFF8@EC6+@BGGDCEGGCGGGGGFGDF8=DFGG+:8EGGACA3>CE55*;C,@<@,@C4**:C5;D8FF4DDCDFF)3*)*8)8:;CFG5*CDD536C++=?>5))27*)757*;8>G:46*2<+0:=CA(90(2(0-97(0(8906(..
@M03506:14:000000000-AKVR1:1:1101:16462:9811 2:N:0:33
CTAGGACTACCCGGGTTTCTAATCCTGTTTGCTCCCCTAGCTTTCGTGCCTCAGCGTCAGGAGTTGTCCAGGGACTCGCCTTCGCCACTGGTGTTCCTCTCGATATCTACGCATTTCACTGCTACACCGAGAATTCCAGTCCCCCCTCCAACCCTCTAGCCGAATAGTATCCAATGCCATTCCGCAGTTAAGCTGCGGGATTTCACATCAGACTTACCCGACCACCGTCCCACCCTTTACGCCCAGTGAATCCGAACAACGCTCGGAACCCCGGTATTACCGCGGCCGCTGGCACACAGGT
+
CCCCCGGGGGGGGDGGGGGGGGGGGGGGGGGGGGGGGGGGGGGGGGGGGGFFCFFFGGGGGGGGGGGGGGGGGGGGGGGGGGGGGGGGGGGFGEEFGAFFGGFGGGGGGGGGGGGGG9EGGGGGGGGGGGE:CFGGGDFFGGFFEGGGGGFGGGCGF8FFGEEGE?FFFGGGGCFGGC93DFF,@CEECF,,@FCE:*:7?*<@9C?,0+**<*;<>DA/):75C/).2)294>>F;4+AEGC<7*<?93+9?5CC525C53.>D**)1)*)0)***.6<)(-40((.4.-3)()*)..()
@M03506:14:000000000-AKVR1:1:1101:24895:9815 2:N:0:33
CTAGGACTACTCGGGTTTCTAATCCCGGTCGCTCCCCTAGCTTTCGCGTGTCAGCGTCAGGTGCAGTCCAGGTGGCCGCTTTCGCCACTGGGGTTCCTCCGGATATCTACGCAGTTCACCACTACACCCGGAATTCCACCACCCTCTACTGCCCTCAAGTCCAGCAGTATTGGACAACCTCTCCCGGTTGAGCCGAGAGATTCCATGCCCGACTTGCCAAACCCCCTGAACGCGCTTTACGCCCACTAAATTCTGATAACGCTAGGTACCTACTTTTTACTGCGACTGCTGTCAAGTATGT
+
CCCCCGFGGGEFGGGGGGGGGGGGGGGGGGGGDGGGGGGGGGGGGGGG@:FFFFFECCGGGGGGGGGGFGGGGFGGGD>FFGGGG:CFGGG8+FGFFFGGDGEGCAFGFGFG++@FDGFFFFFGFGCFGGDGEFCBDFF,ADECGGD9;;BF?F8DDF9DGFGG6ECCAFGCF,8>EGG?CFF>D@ECG8,6,<**=::C,B,>,=CF6**)*:*>>FA+*/**:<B)**/*183/(9=9*2/)/*2)2@+***2226*+)0)*/;C*<@*7<*309<)0))6,(-,),/2)/).*1*)))
@M03506:14:000000000-AKVR1:1:1101:10222:9830 2:N:0:33
CTAGGACTACTAGGGTTTCTAATCCCGTTTGCTCCCCTAGCTTTCGCTCATCAGCGTCAATATCGGTCCAGGATGCCGCCTTCGCCACCGGTATTCCTCCAGATATCTGCGCATTTCACCGCTACACCTGGAATTCTGCATCCCTCTCCCGAATTCAAGCCATCCAGTATCGGATGCAGTTCCCAGGTTAAGCCTGGGGATTTCACATCCGACTTAGTTGGCCGCCTACGAGCCCTTTACGCCCAGTAATTCCGAACAACGCTTGCCCCCCACGTATTACCGCGGCTGCTGGCCGGGCGCG
+
CCCCCGGG-EFGGGGGGGGGGGGFFGGGGGFGGGGGGGGGGGGGGGGGGGGGGGGGGGGGGGFGGGGGGGGGGGGGGGGGGGGGGGGGGGGGDGGGGGGGGGGGGGGGFGGGGGDGGGGGGGGGGGGGFGGGGGGGGGGGGGGGGGGFGGCECECDFFGGGGGGGGFF8EGF6CEEFGGGGGDGFDFG6FCGGGG>5FGDD5E7:F?:CGCDGGDGFFA?GGG5DGEEG<:57BFGD9@FEEDC350;2;ABFF5C<>GF:3>*1:@4;@D)01**346C>:02(495())57(()0)(((
@M03506:14:000000000-AKVR1:1:1101:24418:9885 2:N:0:33
CTAGGACTACCGGGGTTTCTAATCCTGTTTGCTCCCCACGCTGTCGCGCCTCAGTGTCAGAAACTGCCCAGCAGACCGCCTTCGCCACCGGTCTTCCTCCGGATCTCTACGCATTCCACCGCTCCACCCGGAATTCCGTCTGCCTCTACAGCCCTCGAGTTTGACAGTGGGCACGGCCGATCCGGGGTTGAGCCTCGGCCTTCTACCTACCCCTCCTCAAATCCCCACACGCCCCCTTCGCTCCCTCTATTCCTGACGAACCATGCCCCCCCGCTCTTCACCCTGACACTCGGACGTGCTT
+
CCCCCDCFCCEGFGEFG@A@<CEC,,66,CCFFFC<@,C+@,;F@F8@7+6CECFFFGGCE<F,F9C@FEF8C<FG7>::==C,7:,8=:C4C@CEG<?<F++CFG9<@F7F@4FFF,CA++=4+,:D=+3C+:,C,@F=A+>DFGGF,,,@@+34+4*53@;,,,,4,33*5:**114:8:*;8BCC**2+<C*3;7/5**+0+1=++227FG**097+0*00*9))*1)2187DB:)**19)***)0+36=*2**(**)00**++0*775552**59+)),(,((*))(-0(()))(-.
@M03506:14:000000000-AKVR1:1:1101:11879:9894 2:N:0:33
CTAGGACTCCCCGGGTTTCTAATCCCGTTTGCTCCCCTGGCTTTCGCTCATCAGTGTCAGTGTTGGTCCAGGACGCCGCCTTCGCCACCGGTGTTCCTCCAGATATCTACGCATTTCACCGCTACACCTGGAATTCCGCGTCCCTCTCCCAAACTCAAGCCATCCAGTATCAGACGCAGTTCCCCGGTTAAGCCGAGGGCTTTCACGTCTGACTTAGTTGGCCACCTACGAGCCCTTTACGCCCAGTAATTCCGAACAACGCTAGCCCCCCCCGTTTTTCCGCGGCTGCTGGCCCGGAGTT
+
CCCCCGGG-CFFGGG7FGGGGGGGFGGGGGGGGGGGGGGGGGGGGGDFGGGGGGGGGGGGGGGGGGGEGGGGGGGGGGGGGGGGGGGGGGEGGGGGGGGGFGGGGGGGGGGGEGFDFGGGGGEGGFFGGGGGFGGGGGGGGGGGGGGGFGCF8FF9BF9DGFFGGFCD9FG9C9FGGGGGFFGGGGDGGG,;CGCCEC5*85A7+<CFFFCD:0A+;C7:CCF?FGF4F*7*5>5916*</*)/*23*0<+96)**1(*:>BF31<CF*.>57)**3()<460(((()3/,,70:55)(,(
@M03506:14:000000000-AKVR1:1:1101:11370:9905 2:N:0:33
CTAGGACTACCCGGGTTTCTAATCCCGTTTGCTCCCCTGGCTTTCGCTCCTCAGTGTCAGTGTTGGTCCAGGATGCCGCCTTCGCCACCGGTGTTCCTCCAGATATCTACGCATTTCACCGCTACACCTGGAATTCCGCATCCCTCTCCCAATCTCGAGCCATCCAGTATCAGATGCAGTTCCCCGGTTAAGCCGAGGGATTTCACGTCTGACTTAGTTGGCCACCTACGAGCCCTTTACGCCCAGTAATTCCGAACAACGCTTGCCCCCCCCGCATTACCTCGGCTCTGGGCCCGGAGTT
+
CCCCCGGG-CFGGGGEGGGFGGGGGGGGGGEGGGGGGGGGGGGGGGGGGGGGGGGGGGGGGGGGGGGGGGGGGGGGGGGGGGGCGGGGGGGGGGGGGEFGGGGGGGGGGGGGEGGGGGGGGGEDGGGGGGGGFFGGGGGGGGGFECFGGGG?DGFGDFCEEFGGGG9DFDGGGCC,@CAFGFDGGDEEE8=BFGGGGGGE86,7BCCFGGGGG+>>CFFFFGGGF*5ADDE5C3AG;<8F?=DC3EC=7A+/9?DDD(CG:@5CFGG4CDD3)9*2/(*<<))(-(()(/),),(9))((.
@M03506:14:000000000-AKVR1:1:1101:16841:9911 2:N:0:33
CTAGGACTACCCGGGTTTCTAATCCCGTTTGCTCCCCTGGCTTTCGCTCCTCAGTGTCAGTGTTGGTCCAGGATGCCGCCTTCGCCACCGGTGTTCCTCCGGATATCTACGCATTTCACCGCTACACCTGGAATTCCACATCCCTCTCCCGGATTCAAGCCTTCCAGTATCAGACGCAGTTCCCGGGTTGAGCCCGGGGATTTCACGCATGACTTAGAAGGCCACCTACGCGCCCTTTACGCCCAGTACTTCCGAACAACGCTTGCCCCCCCTGTATTACCCCGGCCGCTGGCACAGGTTT
+
CCCCCGGGGGGGGGGFGGGGGGGGGGGGGGGGGGGGGGGGGGGGGGGGGGGGGGGGGGFGGGGGGGGGGGGGGGGGGGGGGGGGGGGGGGGGGGGGGGGGGGGGGGGGGGGGGGGGGGGGGGGGGGGGGFGFCGGGGCFFGGGGGGGGGGGGDGDGG8FGGGFGGGGGGGGFG6BCGEDCFCFGG5CEEE7>EEFE57ECC66C@FGG5CD=FFGFGC6+;FCGGGFFG<A=3587,9*<8EDDD5<6+<CFF>5*500CBDB3FGE;57)85*+++-9CA(37,((0473-8(45>))))
@M03506:14:000000000-AKVR1:1:1101:22546:9918 2:N:0:33
CTAGGACTACTCGGGTTTCTAATCCCATTCGCTCCCCTGGCTTTCGCGCCTCAGCGTCAGTTCCGGTCCAGATGGTCGCCTTCGCCACCGGTGTTCTTCCCAATATCTACGCATTTCACCGCTACACCTGGAATTCCGCATCCCTCTCCCAATCTCAAGCCATCCAGTATCAGACGCAGTTCCCCAGTTGAGCTGAGGGATTTCACGTCTGACTTAGTTGGCCACCTACGAGCACTTTACGCCCAGTAATTCCGAACAACGCTTGCCCCCCCCGCATCACCGCGGCGGCTGCCACGGCGTC
+
CCCCCGGGGGGGGGGFGGGGGGGGGGCFGGGGGGGGGGGGGGGGGGGGGGGGGGGGGGGGGGGGGG@FEGGGGGGGGGGGGGGGGGGGGGGGEFGGGGGGGGGFGGGGGE<FE7?FGCGFGGDGGGGG8FGFGGGFEGEGFGFFGFFGGGF8?FDFFCBFFG9635@E9DFEGGCEED?EFFGCF8EFCGFFFGFFFGD9<>DFCG>:CFG7C8<C>1=:4CCGF4.;ECB5).574:ACEE7>CC@6=C++0)9*9(9*55)1*23<F3)5)5*1*(/<2096((()()3(0))75)7>(
@M03506:14:000000000-AKVR1:1:1101:11852:9924 2:N:0:33
CTAGGACTACCCGGGTTTCTAATCCCGTTCGCTCCCCTGGCTTTCGTGTCTCAGCGTCAGCAATACCCCAGACAGTCGCCTTCGCCACTGGTGTTCCTCCCGATATCTACGCATATTACCGCTACACCGGGAATTCCACTGTCCTCTGATACGCTCAAGTCTAGCAGTTTGGGAACCGGATCCGGAGTTGAGCCCCGGGCTCTCAATTCCCACACACTAAACCGCCTACCCCCGCTTTACGCCCAGTAATTCCGGATAACGCTCACCACTTAAGTCTTACCTCGCCTTCTGGCACGTAATT
+
CCCCCGGG9CCFGGGFFCGGGGGGGGGGGGGGGGEFEGGFGGGGGGGFGGFF,EGGCGGCCGGGFGGGGGGGGGGAFEGGGGGGGGGGGGFGGFGGGFFAFGGEGGGCGGGGGGCDGFDEEGCFGGGGGGGGCF8BFCGGFGGGGGG8=FGGGGGEGFC=;FGG7@DED,@@C8DFEGD5CEFFD*:9E9@,61>*?*/*4*55+:+=CGGGG***/2;6<F4C3>=)705*)5@)-7*:5*>3*7C=+3A?F)9**(2+.7)*)3*0C?D**2<++6@97))(((())06))(.*0)(,)
@M03506:14:000000000-AKVR1:1:1101:5049:9928 2:N:0:33
CTAGGACTACTCGGGTTTCTAATCCCGTTTGCTCCCCTGGCTTTCGCTCCTCGGCGCCAGCGTTGGTCCAGGATGCCGCCTTCGCCACCGGTGTTCCTCCAGATATCTACGCATTTCACCGCTACACCTGGAATTCCGCATCCCTCTCCCAATCTCAAGCCATCCAGTATCAGACGCAGTTCCCCGGTTAAGCCGAGGGATTTCACGTCTGACTTAGTTGGCCGCCTACGCGCCCTTTACGCCCAGTAATTCCGAACAACGCTTTCCCCCCCCGTATTACCGCGGCTGCTGGACCGGTGTT
+
CCCCCGGG@FFGGGGGGGGGGGGGGGGGGGGGGGGGGGGGGGGGGGGGGGDGGGGGGGGGGGGGDGGGGGGGGGGGGGGGGGGFGGGGGGGGGGGGGGGGGGGGGGGGGGGGGGGGGGGGGGDGECGFGFGB8FGCFGGGGG8B?FDGGGFDGGGGGGGGGGFFGGGGGGG9:FFGD85:BDCFFGC9EEGGGGGGGEG5*99AF?*=C4CFC79F@7@9DGFGGGDFF3):C:>CBGF?CC<39=8@+<+=6)9CDB:=B:@3*<9?C5C7))**:>*C>BB69(,.8?B0)(.)0.4(-
@M03506:14:000000000-AKVR1:1:1101:23790:9940 2:N:0:33
CTAGGACTACCCGGGTATCTAATCCTGTTTGCTCCCCACGCTTTCGCGCCTCAGCGTCAGTATCGGGCCAGTGAGTCGCCTTCGCCACTGGTGTTCTTCCGAATATCTACGAATTTCACCTCTACACTCGGAGTTCCACTCACCTCTCCCGAACTCAAGATATCCAGTATCGAAGGCTATTCAACGGTTGAGCCCTGGGCTTTCACCCTCGCCTTACATATCCGCCTACGCGCCCTTTACTCCCAGTAATTCCGAGCAACGCTAGCCCCCTTCTTATGCCCGCGGCTCCTGGATCCACGTT
+
CCCCCGGCDEFGGGDFGGGGGGGGGFGGGGFGGGGGGGGGGGGGGGEDGEFEFGGGGFDFGGFGGGCFFGGEFG<EFGGGGGGFDGDGGGGGFGGGGFEEEEGGGGDGG9FFCEFEFGGCFEFGCGGGDGF7FGFGEDGFFGG8=D?8,>+=3@DCAF9=F9,=DAEE7FFFGC8CCFF?7E,3,33@>*,4?,*=,;:CF7?9:@?:*9))4*4:*;A7@:D**/0)**0/)8><07*++<7*2+3/00+9*9557(*755)/)387179))*3++)*0(-(,(-4)(/5()))*1)(-.
@M03506:14:000000000-AKVR1:1:1101:20749:9952 2:N:0:33
CTAGGACTACACGGGTTTCTAATCCCGTTCGCTCCCCTAGCTTTCGCGCCTCAGCGTCAGTCACTGTCCAGGTAGCCGCCTTCGCCACCGGTGTTCCTCCCAATATCTACGCATTTCACCGCTACACTGGGAATTCCACTACCCCCTCCAGGACCCAAGCAAAGCAGTTTCCGATGCAATTCCCAAGTTAAGCCCTGGGCTTTCACATCTGACTTGCCATGCCGCCTACGCCCCCTTTACCCCCACTAATTCCGAACACCGCTCGCCACCTCCGTATTCCCGACGCTCCCGGCCCGTGGTT
+
CCCCC8FFCEFFFEC:@@ACFEGGEGEF<E@FFF@@FEDEGGCFGEC@CCEFFFDCBF::CFDFFFFGGGGGGF@FGGGGGGGCCGGEFDGF:?FFGC<,?B4EF<FBFDGGF7FFGFGA@FEB>9E,AF8,A,?<FFGF8,DF8@CEE83,+++63D8E=??6:FG;@AE,+5BCE,<@35@EG6:::,52DGC,1=EGCC,D?C,@6++=F>9<848:*;8E4C3;E*.*1=>3,*1>+2:)1*2)+2098)**)4*:5<5))2/.;.*.)1/*0.0<?0((,3()(0,(73()))-((
@M03506:14:000000000-AKVR1:1:1101:6059:9962 2:N:0:33
CTAGGACTACCCGGGTATCTAATCCTGTTTGATCCCCACGCTGTCGCGCCTGAGCGTCAGAAATGAGCCAGTGAGCCGCCTTCGCCACCGGTGTTCTTCCCAATATCTACGAATTTCACCTCTACACTGGGAATTCCACTCACCTCTCTCATCCTCAAGTTTCACAGTTTCAATGGCATTTCCGGAGTTGAGCTCCGGGCTTTCACCACTGCCTTGAAAAACCGCCTGCGCGCGCTTTACGCCCAGTAATTCCGAACAACGCTTGACCCCCCCGTACTACCGCGTCAGCTGGCATGGCGTT
+
CCCCCGGGGGGGGGGFGGGGGGGGGGGGGGGGGGGGGGGGGGEGGGGGGGGFGGGGFGEGGGGGGGGGGGGGGGGGGGGDEGGGGGGGGGGFEFFGGGGGGGGGGGGGGGGGFGGGGGFFEGGGGGGFGFGGGGGGGGGAEEGGGGFGGGCFG,=BFDFDGFGFFGGGAFFDGGGEGGD8C7,>>8CEFFFGD,@@E;:EGGCCCC9,17**,3>FCFAGFGGGGD4:C3)*18AD0CFGGGD59/39C:0*9FCDG9CF@B35**<1CDC)0)2**-/<:(42(,-)47:0@0)9>563(
@M03506:14:000000000-AKVR1:1:1101:24713:9964 2:N:0:33
CTAGGACTACTCGGGTTTCTAATCCCGTTTGCTCCCCTGTCTTTCGCGCCACAGCGTCAGTATCGGCCCAGTAGCCCGCCTTCGCCTCAGGTGTTCCTCTCGATATCTACGCATTTCACCGCTACACCGGGAATTCCAGCCACCTCTTCCATACTCTAGCTCGCCACTATCGGCCGACTCTCCTGGGTTGGCCCCCGGGTGTTCCCAACCGACCTACCAAACCGCCTACTCGCCTGCTACGTCCAATAAATCCGAACCACGTATCTCCACTCCGGTTCAACTCGGCTACTGGCCCGTCCGT
+
CCCCC<FGF<9FGDEGG7<E@EE,666CF,6;CF<<B8@,C,CFAF7FC@+B,,;@8B@FAC<C,+7F+BCFGEDE8F7F,F@,8?,:94,<FA@?EFG,E,<,?+,:CF4>4F+A9C<FGG+4BBEFF+::+AAFA9FA+,,@?8,6@3,,,66>DC;E,@8:EE+,5@,<5*33*B*;9DC,>,5=?**,,4*4**3/*2=@+<C6*2)//78<**)+***/93))6*9:C))*(0*<**9**3+)2++1))9*)(**))00*++*+02))**/*(*0.)23(1()(/).0(47))((.
@M03506:14:000000000-AKVR1:1:1101:2995:9968 2:N:0:33
CTAGGACTACTCGGGTTTCTAATCCTGTTTGCTCCCCACGCTTTCGCGCCTCAGCGTCAGTGTCGGTCCAGAGAGCCGCCTTCGCCACTGGTGTTCTTCCCAATATCTACGAATTTCACCTCTACACTGGGAATTCCACTCTCCTCTCCCGATCTCTAGCAAGCCCGTTTCAAGCGCAGTTCCCAGGTTGAGCCCGGGGCTTTCACGCCTGACAAAACTCGCCGCCTGCGCGCCCTTTACGCCCAGTAAATCAGCACAACCCTCGCCCCCTCCGTATCACCGCGGCTGCCGGCCCGCAATG
+
CCCCCGGGGGCFGGDFFEGGCGGGGGGGGG8EGGGGGGGGGGGGGGGGGGFFGGGGGGGDGGGGGGGGGGFGGGGGGGGGGGGGGGGGDGGGCGGGFGGGGGGFGGGGGGCGGFF<FEFFEG9FFEFEF=EFFGDFFGGGF4@EFFGGGGGGGDDFFGGGFF?DFGDG8@BCFC?CEEEGGGGGGCCFCFG7>@8EGDEEG4EGCF5FCFCGG?CA426ACGGECD::C3>ED@E),9*+1=DG<EE9CFG?*9*:*397)8)*1:8>GB))8<*;;(*2.,4(9>>50)(337933)(,)
@M03506:14:000000000-AKVR1:1:1101:4120:9982 2:N:0:33
CTAGGACTACTCGGGTTTCTAATCCTGTTTGCTCCCCTAGCTTTCGCGCCTCAGCGTCAGTTGTGGTCCAGTGCGCCGCTTTCGCCACAGGTGTTCCTCCCGATATCTACGCATTTCACCGCTACACCGGGAGTTCCACGCACCTCTCCCACACTCAAGCACGGCAGTTTCGCCTGCAGGCTCCGAGTTAAGCCCGGAGATTTCACAGGTGACTTACCGCACCGCCTACGCGCCCTTTACGCCCAATAATTCCGAACAACGCTTGCCCCCCTACTTTTACCGCGGCCGCTGGCAGCGAGTT
+
CCCCCGGGGGGGGGGFGEGGGGGGGGGGGGGGGGGGGGGGGGGGGGGGGG:FFFGGGGGGGGGGGGGGGGGGCGGGGGGGGGGGGGGGGGGGGFGGGCGGGGGGGGGGGGGGGGGGGGGGGGGGGGGGGGGGGGGGGGGGGGGCGGGGFG@88GGGGFGGGGGGEGEFDGCFEGGGGGGGGCEEE:?:C;C;CEFGG*8EFDGC?C?F5>DGDFGCFF3=DGG55<)):CD*55:5:>?F=EDD:F*?<9:FF?D<<9**57>>7@G@C@G3)*2+2.*<<:((49(04)((.,(/)),,-
@M03506:14:000000000-AKVR1:1:1101:2711:9991 2:N:0:33
CTAGGACTACACGGGTTTCTAATCCCGTTTGCTCCCCTGGCTTTCGCGCCTCAGCGTCAGTATCGGCCCAGTAGCCCGCCCTCGCCTCAGGTGTTCCTCCCGATGTCTACGCATTTCACCGCTACACCGGGAATTCCAGCTACCTCTTCCGTACTCTAGCTCGCCAGTATCGGTCGACCCCCCGGGGTTGAGCCCCGGGCTTTCACAACCGACTTAGAAAGCCGCCTACGCCCCCTTTACGCCCAATAACTCTGAGCGACGCTTGCCACCTACCTACCACCTCGGCTTCCGGCGCGTGGTT
+
CCCCCGGGGGFFFGGFFGGGGGGGGGGGGGBFGFGFGGGGGFAFGFGGGGGGFFCF7FEGGGFGFCGGGGG<FFFGGGGGGGG@FF:CFFFFCFGFGFGGGGGEEGGCFG?C7CEGGGGGDEECF=EE7BC+>8F99FFGGGGDDF9FGGGGFEEFFE;A,@CGGG>ECDG:C:@5@CG>*/*:CC*>**?FGE>EE5CE89@@<++2/9>CE3EFFF?+9C**9C@)25>*/)8)(**ACGD731*0+00/19D:C():5>7DCFGFG70//*2<+()<1((((42)()(()(-17)(-(
@M03506:14:000000000-AKVR1:1:1101:20748:9993 2:N:0:33
CTAGGACTACTCGGGTATCTAATCCCGTTCGCTCCCCTGGCTTTCGCGCATCAGCGCCAGTGTCGGCCCAGCAACCCGCCTTCGCCGCAGGTGTTCCTCTCGCTATCTACGCACTTCACCGCTACACCGAGAACTCCAGTTTCCCCTTCCGCACTCTAGCCCCGCAGTATCAGTTGACCTTTCCGAGTTAAGCCCGGAGCTTGCACAATTTACTCGCGGTTGCCGCCTACGCCCCCGTTCGACCTATTAACTCCGCACAACCCTTACTCCCCCCCGCTTCCCACCCCCTCGGGCCCGGACC
+
CCCCC8C@-@CE;-+;+6C9CEFGEGGFFE6CB@:,,;6CFC66@,8@@@FGF,;++86@EFC@:FFBC,EFFDEG7FGG7FFCCF7CC>CA,:BAB55,:+++6@F<F<+C7+@EFAEE++@+35AF:@CCF8>BDF@,@,8@,@DEFG+:+@>FD799DEGCCC*>,=>B7AC9,BFE<?:;588C8C9<9?53:7=****/029*0+3:AC+*937*1)*39D70*9757.57(/)**/*))2+*3++**01*9()2.).0*+0*3)9;>)***()1).)(((()()(-)((1)),((
@M03506:14:000000000-AKVR1:1:1101:17725:9995 2:N:0:33
CTAGGACTACTCGGGTATCTAATCCCGTTCGCTCCCCTAGCTTTCGCGCCTCAGCGTCAGTGTCGGCCCAGCAACCCGCCTTCGCCGCAGGTGTTCCTCTTGATATCTACGCATTTCACCGCTACACCAAGAATTCCAGTTGCCCCTTCCGCACTCTAGCCCCGCAGTATCAGTTGACCTTTCCGAGTTAAGCTCGGAGATTTCACAACTGACTTGCGGTGGCCGCCTACGCGCCCTTTACTCCCAGTAAATCCGAACACCGCTGGCTCCCCCCGTATTACCGTGCTCGCTGTCACGTAGT
+
CCCCCGGGGGGGGGGGGFGGGGGGGGGGGGGGGGGGGGGGGGGGGGGGGGEGGGGGGGGGGGGGDGGGGGGGGGGGGGGGGGGGGGGGGGGGGGGGGCGGGGGFGGGGGGGGEG>FGGGGGGGGGGGGGGFGGGFFFGFGGGGGGGEGFGGGGGGGGGFEGFGGGGEGG;E;DDFGGGFFGFFGGCCCCFF??@CG=5E5C7?F@FFGGGGF?;++:CBEGCG=CGFE555EGFFGFG@C@+:4<*+/00+*9?9**->*7))1/*15C)9>EC:85:?+).((,,(*()(8))-:>.(:,
@M03506:14:000000000-AKVR1:1:1101:25106:10024 2:N:0:33
CTAGGACTACTCGGGTTTCTAATCCTGTTTGCTCCCCTAGCTTTCGCGCCTCAGCGTCAGTAGTGGTCCAGTGCGCCGCTTTCGCCACAGGTGTTCCTCCCGATATCTACGCATTTCACCGCTACACCGGGAATTCCACGCACCTCTCCCACCCTCCAGCATTGCAGTTTCGCCTGCAGGCTCTGAGTTAAGCCCAGAGGTTTCACAGGTGCCTTACAACACCGCCTACGCGCCCTTCACGCCCAATTATCCCGACCAACTCTCGCACCCCCTGTATCACCACGGGTGCCTGCCCAGCGTT
+
<CCCCGGGGFDF7@C66C@CCEEFFGGGGGGGCCC,BEFGFGFGGEGGDGBB@FF@F7CC6CFFGGGGF9E<FCECE:FCF,C:CF?F@EDF<BBFGFCF@+B@>@FG9A7F7FEDDGEFG7=FFEF,CEEB7FFCFDAFG8>CDBFGDBFD+@++@68DCECCD79D,<9F@A5>>678EEGFCG,5,;@DFCGGCFC=1;C9C:C?=:6*01<<7:+=*93:DDFEF7>*)0.14*/<EG53**2*0@+*97*)1,*:)*9F*A=>*7353><+<)9+.)-(((-76)6.)((2).4-(
@M03506:14:000000000-AKVR1:1:1101:12290:10036 2:N:0:33
CTAGGACTACACGGGTATCTAATCCCGTTCGCTCCCCTGGCTTTCGCGTCTCAGCGTCAGTAGGCGTCCAGGACCTCGCTTTCGCCACGGGCGTTCCTTCCGATCTCAACGCATTTCACCGCTCCACCGGAAGTTCCAGGTCCCCCTACGCCCCTCCAGACCGGCCGTATCCGCGCCCGTTCCCCGGTTGAGCCGGGGGACTTCAGCGACAGACGTGCCGATCCGCCGACACGCGCTTTAAGCCCGATGATTTCGAAGAACGTTCGCACGGTGCGTCGCACAGCGGCTGCTCGCCCCACAT
+
CCCCCGGG-EFGEEGFGCFGGGGGGGGGGGGGEFGGGGFFGGGGGFGGGGDGGFF@FFCFGGGGGGGGGGGGGGF@FGGGGGFEGGGGGGCDFGGGGGGGGDF:CAFA<FFGF7CFGGGGGFGGGFCFCG7+@@FFFFFDFGFFGGGEB8EEGGGGGGGGGGGECE8B*CGCCG*8=EEG88FGF**=:EECFC5==C8**2CG+39C5CCD6CEFG<@EG5D=CC>)293C*7))-*8<+<**9*2.:+0**/9>*(*+0).*0/8):)9>)C8?89)14((.-(47(0)).44<>)(,)
@M03506:14:000000000-AKVR1:1:1101:23038:10038 2:N:0:33
CTAGGACTACCCGGGTATCTAATCCCGTTCGCTCCCCTGGCTTTCGCACATCAGCGTCAGTGTCAGCCCAGCAACCCGCCTTCGCCGCAGGTGTTCCTCTCGATATCTACGCATTTCACCGCTACACCGAGAATTCCAGTTGCCCCGTCTGCACTCTAGCCCCGCAGTATCGGCTGCCCTTTCCGAGTTCAGCCAGGAGATTTCACATTCGACTCGCGGGGGCCGCCTACTGCCCCTTCACGCCCTGTAAATCCGAACAGTCCCTTCTCCCCCCGTATGTCCGTGGCCGGTGTCCTGCTCT
+
C86BC,E9-CE8+6@+7-<EEFEDF8B@6;;F,;@FBEFCFD<;,BC7CFGCF<FFFD@FGFFCE<,CC8F8FG@FCC7+BCFCCFGE@FFGE?FADEE,A:,BCCFFGFGG+8?C5AA,++4==,?:=>::FE;?,5E,,CEEE636@8+,3@,:,@,7@CG>8546,3@>@:8>*6;,25<B**:5;,@B9<,/=**68+>+1+=++;2+778/:))*))95955)7>*+08)*(*)+2**/91:/<:7*9)/152)***)**3*1+/2))1***.)+.-,((((.()--05)**)(-)
@M03506:14:000000000-AKVR1:1:1101:22075:10040 2:N:0:33
CTAGGACTACTGGGGTTTCTAATCCCGTTTGCTCCCCACGCTTTCGCGCCTCAGCGTCAGGAATTGCCCAGAGACCCGCCTTCGCCACCGGTGTTCCTCCCGATCTCTACACATGTCACCGCTACACCGGGAATTCCAGTCTCCTCTGCAATCCTCAAGAACAGCAGTATCGATCGACGTTCCTCGGTTGAGCCGAGGGATTTCACGACCGACTTGCCATCCCGCCTACGCGCCCTTTACGCCCAGTCATTCCGCGCAACGCTTGCCCCCTCTGCCTTACCCCGGCTGCTGGCACAGAGTT
+
CCCCCGGFGGGGFGGFGGGGGGGGGGGGFGGGGGGGGGGGGGGGGCEEGGC@FGCBCBFEFGGGGGGGGGGCGGGGGGGDGGG?FGGGGGGGFFGGGFEGGEDGGDFFGF9FFG,CEDGGFF7FFFDFEFG7F@GGGFGFGGGGGGDCDDFAEDFGGG9@:C>DGGGG7,@7CFF5AEC:>,A,DEC;?7>:<CBCEGD5*70>9CC5>DD)>DEEGCFGDGGG3D)8EDDCC)0910=CEGG<C*2*3<<=*/*971)*)5<D*AFFCE)8;*+33)*<((-4(,-71/),),5*))..)
@M03506:14:000000000-AKVR1:1:1101:5598:10055 2:N:0:33
CTAGGACTACCGGGGTTTCTAATCCCGTTCGCTCCCCTGGCTTTCGCGCATCAGCGTCAGTGTCAGCCCAGCAACCCGCCTTCGCCGCAGGTGTTCCTCTCGATATCTACGCATTTCACCGCTACACCGAGAATTCCAGTTGCCCCTTCTGCACTCTAGTCGCACAGTATCGGTTGACCTTTCCGAGTTAAGCCCGGAGATTTCACAACTGACTGGTGCTGACCGCCTACGCGCCCTTTACGCCCAGTAAATCCGAACACCGCTTGCTCCCCCCGTATTACCGCGGCGGCTGGCCCGGCTT
+
CCCCCGGGDGGGGGGGGGGGGGGGGGGGGGGGGGGGGGGGGGGGGGGGGGGGGGGGGGGGGGGGGGGGGFGGFGGGGGGGGGGGGGGGGGGGGGGGGGGCGGGGGGGGGGGGGGFGGGGGGGGGGGGGGEFCGGGGGGDCBDFFGFFFGFGGGG9DG7DFGGGDEC>FFFGGG?CGFGGGGGGGG58:E@F9CFFGG=?EGGGGFGD05D<DGG+*;*+=77C<CGFFGG5CDBEC>:/+<:5DD**6:7?*16)9*7>*8)7)/**/<6C)./*22.97>A(49,()(040)(.*)0.(,
@M03506:14:000000000-AKVR1:1:1101:10058:10065 2:N:0:33
CTAGGACTACCCGGGTTTCTAATCCCGTTTGCTCCCCACGCTTTCGTGCCTCAGCGTCAGAACAAGCCCAGCGGCCTGTCTTCACCTTTGGCGTTCCGATAGATATCAACGCATTTCACCACTCCACCTATCGTTCCGGCCGCCCCTACTTGTCTCAAGACATGCGGTTCGCCGTGCAATTCCCCGGTTGAGCCGAGGGCTTTCACACGACGCCTGCCCCTCCGCCTACGCACGCTCTACGCCCAATGAAACCGACTAATGCTCGAGACCCCTGTATCACCCCGACGGCTGGCCCCGCGTT
+
CCCCCGGG-C<FEGGGFGFGFFGGGGGCFG7FGGGGGGGGGGGGGGGFGG,CF@8FCFCGGGGFGGFGGGFFECFF:FFC<FFGGGGGGCFCEGGEEEFGGGGGG9FGGGCE+@F@F,CFGF,=,ACFGGGGGGFGGC7>78CECBF??DFFGE:EE,,@E,;@,CCCC;*FEGGCCC2>CFGGGEC=CEC7C8**3:8***00>C++*)/)2)22**.*97C53/0)6*7//..9(17+27<C3CC)90+/07)19-0+*/12*2*):5*<5/<++)*3((((-(-)6)23>(()))(--
@M03506:14:000000000-AKVR1:1:1101:3573:10068 2:N:0:33
CTAGGACTACCCGGGTTTCTAATCCTGTTTGCTCCCCACGCTTTCACGCCTCAGCGTCAATTACGGGCCAGATAGCCGCCTTCGCCACCGGTGTTCTTCCCAATATCTACGCATTTCACCGCTACACCTGGAATTCCGCCTCCCTCTCCCGAACTCAAGCCATCCAGTATCAGAGGCAGTTCCCCGGTTAAGCCGGGGGTCTTCACGGCTGACTTAGTTGGACTCCTACGACCCCTTTACGCCCAGTAACTCCGAACAACGGTTCCCCCCCCCGTATTCCCGCTGCTGCGCGCACGGACGT
+
C,BCCGGGFF-CFE:CFGGGGFGGGGFGFGEF,CFGCFE:FGEGFFGGGGFGC8FF,@F:ECCF76+6@FEF<,E<F7:FCFGDGEF7FDGG7FFF,?FEEFGG,C<F<CFC+@:5C5FGFC4@F,AE,=B88?AEFFF++@8>,DD8@DCE>EE99=@CB7,<@?DFC,@@;,3D*4:5><F4:*=1**;5;DG**4*2**5;@9**27C4?*<+2:7?0*2+2***<D)55))/(*/9//)1*/+1<0+//7///,*2)))**3+5/57).)***(*3,0((,(,).)(-0((9)5((-
@M03506:14:000000000-AKVR1:1:1101:9034:10073 2:N:0:33
CTAGGACTCCTGGGGTTTCTAATCCTGTTTGCTCCCCTCGCTTTCGTGCATGAGCGTCAGTGTCAGCCCAGAGACCTGCCTTCGCCAACGGTGTTCCTCCTGATATCTACGCATTTCACTGCTACACCAGGAATTCCAGTCCCCTCTGCCGCACTAAAGCCCTGCAGTCGCAAAAGCCATTCCCAGGTTAAGCCCGGGGCTTTCACATCTGGCTTAAACAACCGCATGCGCACGCTTTACGCCCAGTAACTCCGATTAACGCTCCCACCCTCCGTATTACCGAGCCTGCTGGCACGTAGAT
+
<C<B<F<F-C<F,-@6@FGG9F@FFFCGFF,C<F8F;,B@C,CCFC666F96E,,+88@@CEF9E,:CCFGDE@EFGFFGF@F7FG>+B==F,B=B<FFF@<?A5?E,C<4@CF+<<FGFFFB9FDGFGCF=F<,C?9F,,,4>DEF,,CEDCCE,88BDF+D=,3@@E868@+,3,6@DAF7>,D+@F,,,7,6@**C51/<>;E,57+8+4*4,1+*=C<55<).)2/3*8))2(*35*/1/**3*:+<@).9*/,0<)))1);A)28*).)*22(*+62(--((.,;0231<*0)(()
@M03506:14:000000000-AKVR1:1:1101:10764:10134 2:N:0:33
CTAGGACTACTCGGGTATCTAATCCCGTTTGCTACCCACGCTTTCGCGCCTCAGCGTCAGTACCGGTCCAGGGGGCCGCCTTCGCCACCGGTGTTCCTCCCAATATCTACGCATTTCACCGCTACACTGGGAATTCCACCCCCCTCTCCCGGACTCAAGCCCTGCAGTTTCTTCCGCACGTCCTCAGTTAAGCCGAGGGATTTCACGAAAGACACGCAAGGCCGCCTACGCGCCCTTTACTCCCAATAATTCCGAACAACGCTTGCCCCCTCTGTCTTACCGCGGCTGCTGGCACCGCGTT
+
CCCCCGGG9FFGGGGGGGGGFGGGGGGGGGEGGGGGGGGGGGGGGGGGGGGGGGGGGGGGGGGGGGGGGGGGGGGGGGGGGGGGGGGGGGGGGGDFGCFGGCGGDGGGGGGGGGGGGGGGGGGGGGGGGFFGGGGGGGFFGGGGEGCFGGGD8EGGGFFGGFGGGGFFGFGG7FGGGGGGGGGGG9@CF;+<FGEGGGGD6C?F?FF==<GGGCF;C)7=FFFCCC>):5;>DFF7<G*A+A6C7EF?GG9BF)/7C97C>BB<CFFFGFCEFDG:<6*04((,-42)3))(5()*))(--
@M03506:14:000000000-AKVR1:1:1101:11950:10135 2:N:0:33
CTAGGACTCCTCGGGTTTCTAATCCTGTTTGCTCCCCTAGCTTTCGCGCCTCAGCGTCAGTTGTGGTCCAGTGCGCCGCTTTCGCCACAGGTGTTCCTCCCGATATCTACGCATTTCACCGCTACACCGGGAATTCCACGCACCTCTCCCACACTCAAGCACGGCAGTTTCGCCTGCAGGCTCCGAGTTAAGCCCGGAGATTTCACAGGTGACTTACCGCACCGCCTACGCGCCCTTTACGCCCAATAATTCCGACCAACGCTTGCCCCCCTCGTATTACCGCGGCTGCTGGCACGAAGTT
+
CCCCCGGG-EFGGGGGGGGGGGGGGGGGGGGGGGGGGGGGGGGGGGGGGGGGGGGGGGGGGGGGGGGGGGGGGGGGGGGGGGGGGGGGGGGGGGGGGGGGGGGGGGGGGGGGGGGGGGGGGG>FGGFGGGGGGGGGGGGGGGGGGGGGDCGGDGGGGGGGGGGGGGGECGGGGECGGGGGGCFEE>ECEGGEGCEG=*:>C@EF7CFFGFGGGGE;?CEGGG9:CGBBGDFE38893C6C;EGG***0+<2=765)145:)<:C/28)*7C8@C85:>?EB(14(((780)4B24*))416
@M03506:14:000000000-AKVR1:1:1101:15775:10140 2:N:0:33
CTAGGACTACCGGGGTTTCTAATCCTGTTCGCTCCCCACGCTTTCGCTCCTCAGCGTCAGTTACTGCCCAGAGACCCGCCTTCGCCACCGGTGTTCCTCCTGATATCTGCGCATTCCACCGCTACACCAGGAATTCCAGTCTCCCCTGCAGTACTCCAGTCTGCCCGTATCGCCCGCACGCCGAGGGTTAAGCCCCCGGTTTTCACGAACAGCGCGCCAAACCCCCTACCAGCTCTTCACGCCCAGCAATCCCGTCCAACCCCCGCCCCCTCCGCTTTACCCCGGCTGCTGGCCCCTAGTC
+
CCCCCGGGFFFGGGGFGGGGGGGGGGGGGGGGGGGGGGG@FGGGGGGGGEGGGFGGGGGGGGCFGGGGGGGGGGGGGGGGGGGGGGGGGGEGDGGGGGGGGGGGDFGGGG>FGEGGGFGGGGGGG9FFCFC78FFGGAFFF=EDGGGGGDGGFGGGGGC;FF;FGGEGC:F7CEGGCCC>EGD*:8EG=@?9CCGC8*3=?<5CCF=E*>)2=3C8)17*0*9/9C3)/*)01)023*7@*2939**.0<+??B1*)(2<)0.1)2/):>5)75**1(*<7,(,(7()8)3(<(())),))
@M03506:14:000000000-AKVR1:1:1101:7472:10148 2:N:0:33
CTAGGACTACTAGGGTATCTAATCCCGTTCGCTCCCCTAGCTTTCGCACTTCAGCGTCAGTGTCGGCCCAGCAACCCGCCTTCGCCGCAGGTGTTCCTCTCGATATCTACGCATTTCACCGCTACACCGAGAATTCCAGTTGCCCCTTCTGCACTCTAGCCCCGCAGTATCGGCTGACCTTTCCGGGTTAAGCCCGGCGCTTTCACAGTCGACTTGCGGTGGCCGCCTCCGCGCCCTTTACGCCCCGTAAATCCGAACAACCCTTCCCCCCCCACCATTCCCGCCGCTGCGCGCCCGCGCG
+
CCCCCGGGFFGGGG<FCGGGGGGGGGGGGGGGEGGGGGGGGGGGGGGGGGGGGGGGGGGGGGGGGGGGGGGGGGGGGGGGGGGGGGGGDGGFGGGGG9FFGGCF<FFACGFGCCFGFGGG@FEBFFGGECGCGGGGG<DFF9DDFGGGGCFGCG=EGGFF@FGECCBEF7D*@ECEFGGGGFCGEDGGGG9?CEGDC*:*=<CFCFFEFC38ED=+;<BC))979DBE*95=)8BDF5)0<AD51**7=***9))/*,1*7))*020.*0>>:)***-1+.<(,((-)-.(()((1.)-((
@M03506:14:000000000-AKVR1:1:1101:15691:10188 2:N:0:33
CTAGGACTACCCGGGTTTCTAATCCTGTTTGCTCCCCACGCTGTCGCGCCTCAGTGTCAGAAACTGCCCAGCAGACCGCCTTCGCCACCGGTCTTCCTCCGGATCTCTACGCATTCCACCGCTACACCCGGAATTCCGTCTGCCCCTACAGCCCTCGAGTTTGACAGTCGGCACGGCAGATCCGGGGTTGAGCCCCGGACTTTCACCACACCCTCATCAAACCACCTACGCGCCCTTTACGCCCCGCGATTCCGGCCAACGCTCCCCCCCCCCGTCTTACCCCCGCCACTGGCACGGAGTC
+
CCCCCGGGEGFECEFEGGGGGGGGGGGGGGGGGFFGGGG@FECFFFFGGGEGGGGGGC9FFC@FFGGGGGGGGGDF7FCGGEG,FF>GGEEFGGGGGGGGCCB+4EFGGGGGGGGGGAFGGG+FFFGGGGGGDF@BAF:DGFFGGFGCG8FFGGGGGEE:E,>EG7E>,*:FECC5>*4=CGC8C:E:C8+<+C8E:CC=84;E+9C9FDC>CG**0*/<09C*CC<?F*.*1<7C(C=CCCGD)7*)*217@?D)7(*/8B)>)*17=BD5@)2/*-*3,((,-,()()),0(.*7)(-(
@M03506:14:000000000-AKVR1:1:1101:12426:10190 2:N:0:33
CTAGGACTACCCGGGTTTCTAATCCGGATCGCTCCCCACGCTTTCGCGCCTCAGCGTCAGCAAAGCTCCAGGCAACCGCCTTCGCCACTGGTGTTCCTCCCGATATCTACGCATTCCACCACTACACCGGGAATTCCATTGCCCCCTAGCTTGCTCCAGCTACGCCGTATCCGCTGACCCCGCCCAGTTGAACCGACCGATTTCACAACGGACCTGCGTAGCCGCCTGCCCGCCCCTTCCGCCCAATAAATCCGGGCAACCCTCCCACCCTCCGTTTCACCGCGGCCGCTTGCCCCTACTG
+
CCCCCFFG9FGGGGGGGGGGGGGGGGGGGGGGGGGGGGGGGGGGGGGGGGFFGGGGGEEGGGGGGGFGGGGGGGGGGGGGDFGCGGGGG?9EFFGCE<?BGDGGGGGCGECGCFGGG?FGGGGGC<DFE@:CEFAGCFGDA9BEDGGGFC,@,7DEDCGFDFGC>>381<DFEEC5CF<<C:CDG>C?ED++>@EG*:*=8CEFC+<EC)5*2)0:43<:)>DCDD)0/*0*17<)3C)AC*9C**2)0+39F)95<65*)0)1***0*<*)0)*+0)*35(49((,)(.(,).)*0)(.)
@M03506:14:000000000-AKVR1:1:1101:4757:10200 2:N:0:33
CTAGGACTACCGGGGTATCTAATCCTGTTTGCTCCCCACGCTTTCGTGCATGAGCGTCAATCTTGACCCAGGGGGCTGCCTTCGCCATCGGTGTTCCTCCACATCTCTACGCATTTCACTGCTACACGTGGAATTCTACCCCCCTCTGCCAGATTCTAGCCTTGCAGTCTCCATCGCAATTCCCAGGTTGAGCCCGGGGATTTCACGACAGACTTACAAAACCGCCTGCGCCCGCTTTCCGCCCAGTAATTCCGATTGACCCTTGCACCCCACGTTTTACCCCGGCTGACGGTCCGGCGTT
+
CCCCCGGGFGGGEEGGGGGGGGGGGGFEGGFGGGGGGGGGGGGGGGFGGFGFF@FCFCF>FGGGFGFGCFFE7BFGCGGGGGGCCCCEG?CF7CEGGGGGGGGGGGGGGGGGGEGGFGGGA?E9FFEEGGGD?DDGGGCFAEGGGEGCDFD,,@:@>C,@BFGD8EF9E7BF9ABBEE*A,E9E74*<9:D,DCFGEC**=619,,4**1)7**>9>>AC*2*=)CDF=))*157<(**3*=DC/*+*+++1@)***(*0*)07*3<6C5))0)/**-*<-(((-(()()(()((1))((-
@M03506:14:000000000-AKVR1:1:1101:8067:10210 2:N:0:33
CTAGGACTACCCGGGTTTCTAATCCTGTTTGCTCCCCTAGCTTTCGCGCCTCAGCGTCAGTAGTGGTCCAGCGCGCCGCTTTCGCCACAGGTGTTCCTCCCGATATCTACGCATTTCACCGCTACACCGGGAATTCCACGCACCTCTCCCACCCTCCAGCACGGCAGTTTCGCCTGCAGGCTCTGAGTTAAGCCCAGAGTTTTCACAGGTGACTTACCGCACCGCCTACGCGCCCTTTACGCCCAATAATTCCGAACAACGCTCGCCCCCTCCGGCTCCCCCCCCCCGCCGCCCACTCTTT
+
CCCCCGGGGGDGGGGGGGGGGGGGGGGGGGGGGGGGGGGGGGGGGGGGGG>FGGGGCGFGGCG@FFFGGGGGGGGGGGGGGGGGGGGGGGFFFGGGGGGGGGGGGDGGGGGGGGGGG?FEGGGGGFGGGGGG+FDGFDGGGEG>@EFGGGCDCE6FEGFGGGE*?:BFF7D7CGG>C6CCECC8@;<=,B;CFGGF=*/=FC7FGGDE5CC7C7<9F<3E))9:<D5>FCD*9@:<176C5:9DC=C)++3969*>D(0:)..9)C8BEE)0.7**2()1((4(((()-.4()-,*))).)
@M03506:14:000000000-AKVR1:1:1101:8746:10215 2:N:0:33
CTAGGACTACACGGGTATCTAATCCTGTTTGCTCCCCTAGCTTTCGCGCCTCAGCGTCAGTTGTGGTCCAGTGCGCCGCTTTCGCCACAGGTGTTCCTCCCGATATCTACGCATTTCACCGCTACACCGGGAATTCCACGCACCTCTCCCACACTCAAGCACGGCAGTTTCGCCTGCAGGCCCCGAGTTAAGCCCGGAGATTTCACAGGTGACTTCCCGCCCCGCCTACGCCCCCTTTACGCCCAATAATTCCCAACAACCCCTACCCCCCCCGTATTACCCCCGCTCCCCGCCCGAAATC
+
CCCCCGGG9FGGGGGGGGGGGGGGGGFFFGGGGGGGGGGGGGGGGGGGGGCGGFFFFGGGGGGGCGGGGGFGGGGGGGGGGFFFGGGGGGGGGGGGGGGGGGGGGGGGGGGGGGGGGGGGGGGGG9EFEFCGDGGGGGGGGDGGGGCGGGFGCG?CFFGG?GGEGGG8DFG7EGE5E,CFG*;8?58:?FG;<FEECE8*<7@FCCFC5C6DG7C+0>BE)9DCGGE):/)*17@)(9*:*:7CDC*0+9+/**2*9(**).)7**;7FBC>@)***./<)(3(3705()(()4,)0)(()
@M03506:14:000000000-AKVR1:1:1101:9272:10229 2:N:0:33
CTAGGACTACCCGGGTTTCTAATCCTGTTTGCTCCCCACGCTTTCGTGCATGAGCGTCAGTGCTGGCCCAGGAGGCTGCCTTCGCCATCGGTGTTCCTCCACATCTCTACGCATTTCACTGCTACACGTGGAATTCCACCTCCCTCTGCCACACTCAAAGCTACCCAGTCTCGAGCGCAATTCCTAGGTTAAGCCCGGGGCTTTCACACCTGACTTAAGTAACCGCCTGCGCACGCTTTACGCCCAGTAATTCCGATCAACGCTCGCCCCCTACGTATTACCGCGGCTGCTGGCACGTAGT
+
CCCCCGGG-EFGGGGFFGGGGGGGGGGGGGFGGGGGGGGGGGGGGGGGGGGGGGGGGGGGGGGGGGGGEDGGGGEGGGGGGGGGGGGGGGGGGGGGGFGGGGGDFGGGGGGGEDEGGGFGGGGGGGFGGGGGFFGGGGGG@FGCGGGGGGGGCGGFGGGFGGGGFGGFGGAFFGEGGGGGEGCFGFG6EF>DGEF8EEGCCCF,,1=9ED<F6CC?CFFGG>=CDC53CFDCD>)>6C)1>CC5CC5<+9CF@FGGG07+55>79:?3C>33)>EC@9)+:4(((-45(8)8?B07<72?-
@M03506:14:000000000-AKVR1:1:1101:15797:10234 2:N:0:33
CTAGGACTACCAGGGTTTCTAATCCCGTTTGCTCCCCTGGCTTTCGCGCCTCAGCGTCAATACCGGTCCAGGATGCCGCCTTCGCCACCGGTGTTCCTCCAGATATCTACGCATTTCACCGCTACACCTGGAATTCCGCATCCCTCTCCCGGATTCAAGCCTTCCAGTATCGGACGCAGTTCCCGGGTTGAGCCCGGGGATTTCACGTCTGACTTAGTTGGCCACCTACGAGCCCTTTACGCCCAGTAATTCCGAACAACGCTTGCCCCCCCCGTATTACCGCGGCTGCCGTCACGGGGTT
+
CCCCCGGGGGFGGGGGGGGGGFGGGGGGGGGGGGGGGGGGGGGGGGGGGGFGGFGGGGEGGGGGGGGGGGGGDGGGGGGGGGGGGGGGGGGGGGGGGGGGGFFGGGGGGGGGGGGGGGGGGG7FGGGGGGGFFGGGGGFGGGGGGGFGGGDGEGEGGGGDGGGGGGGGGGGGGGGGGGGGGCEFGGGGEE?CCFGGGGGEGGGG7CFFGFGGGFCFGFFC4C6EGG@FGGEEDBFF?GB9EGGDGC8@+A94@FGCDFC7)8>3*;CF5BD>DC*18(*36190232>(.4-.(2>)),,(
@M03506:14:000000000-AKVR1:1:1101:12093:10249 2:N:0:33
CTAGGACTACTAGGGTTTCTAATCCCGTTTGCTCCCCTGGCTTTCGCGCCTCAGCGTCAATGCCGGTCCAGGATGCCGCCTTCGCCACCGGTGTTCCTCCAGATATCTACGCATTTCACCGCTACACCTGGAATTCCGCATCCCTCTCCCGGATTCAAGCCTTCCAGTATCGGACGCAGTTCCCGGGTTGAGCCCGGGGCTTTCACGTTCGACGTAGAAGGCCGCCTACGCCCCCTTTACGCCCAGTAATTCCGCACAACGTTTCCCCCCTCTGTGTTACCGCGGCCGCTGGCACCGCGGT
+
CCCCCGGG-CFGGGGFFGGGGGGGFEGGGGGGGGGGGGGGGGGGGGGEEECFFGFGGGGGDFGGGEEGGGGGGFGGGGGGGGGGGGGGGEDCGGGGGCFGFGGCFG?FGGGGGGDDFFGGGGGGGGGGGE?FFGGFGGGF@EGGGGFGGEGGCEEG9D,6BCFEGDEEGGF34@B>58CAFG?EGEC>EC@FFGGGG5C***+++4/::<5CG)3;9/*+**15CD;>C*)*).<C?G*<859)*2A7<++1*0*953**).)0*+3<EE))77<0<(*<.(,241(.()-,).81))-((
@M03506:14:000000000-AKVR1:1:1101:11281:10257 2:N:0:33
CTAGGACTACTCGGGTTTCTAATCCCGTTTGCTCCCCTGGCCTTCGTGCCTCAGCGTCAGGAACTGTCTAGAGACCCGCCTTCGCCACTGGTCTTCCTTACGATATCTACGCATTTCACCGCTACACCGAGAATTCCAGTTGCCCCTTCTGCACTCTAGCCCCGCAGTATCGGCTGACCTTTCCGGGTTAAGCCCGGAGATTTCACAGTCGACTTGCGGTGGCCGCCTACGCGCCCTTTACGCCCAGTAAATCCGAACAACGCTCGCTCACCCCGTCTTACCGCCGCCGCTGGCCGCGCGG
+
CCCCCGGG-FFGGGGGGGGGGGGGGGGGGGGGFGGGGGGFGGGGGGGGGGDGGGGGGGGGGGGGFGGGGGGGGGGGGGGGGGGGGGGGGGGFGGGGFGGFGGG=FGGGGGGGGGGGGGGGGDEGGFGGGGEE7FAFFCEFGFGDFEGDF9DDECGGGF,EEDGDGG>E=DFGEGGEGGGGGG7DE8:C*8==EFGGC*85ECFFBGGFGGGDGGGGGGFGGDF6<D:)29>:)05>,*0<<5CG7**)0+<*0)1/727*75>**2838)27.9?8*(5+6869(3(0,5(-),,1)8(((
@M03506:14:000000000-AKVR1:1:1101:7416:10262 2:N:0:33
CTAGGACTACTCGGGTTTCTAATCCCGTTCGCTCCCCTAGCTTTCGCACTTCAGCGTCAGTGTCGGCCCAGCAACCCGCCTTCGCCGCAGGTGTTCCTCTTGATATCTACGCATTTCACCGCTACACCTGGAATTCCGCATCCCTCTCCCGGATTCAAGCCTTCCAGTATCGGACGCAGTTCCCGGGTTGAGCCCGGGGATTTCACGTTCGACTTAGAAGGCCGCCTACGCGCCCTTTACGCCCAGTAATTCCGAACCACGCTTGCCCCCCCTGTATTACCGCCGTCGCGTGCACAGCTTT
+
CCCCCGGGGGFGGGGGGGGGGGGGFGGGGGGGGGGGGGGFGGGGGGGGGGGGGGGGGGGGGGGGGGGGGGGGGGGGGGGFGGGGGGGGGGGGGGGGGGGGGFEFGGGGFDGGGGGFGGGGGGGGGGGGGGGFFFGGGGGGGGGGGGCFDFGGGGDGGGGGGGFGGGGGDFGEDEG>E5E>FFGGGCEEEE7CFFGGGGGEEF?FCGGGGFG<CCGEF7=FC7>=DD:375D5)0>D<F?C=ADGD=@7:++9*/*9D(>F37B/*;F?F555>*3+06796(1(,-(.()(-)()*)),-)
@M03506:14:000000000-AKVR1:1:1101:7339:10266 2:N:0:33
CTAGGACTACAAGGGTTTCTAATCCGGTTCGCTCCCCACGCTTTCGTGCCTTAGCGTCAGAAATGGTCCAGTAACCTGCCTACGCCATTGGTGTTCCTTCTAATATCTACGGATTTCACTCCTACACTAGAATTTCCAGTTACCTCTACCACTCTCGAGTCAGTGAGTTCGAATAATAGTCTGATGGTTAAGCCACCAGGTTTAACTATTCGCTTAACGGACCGCCTACGCAACTCTTTACGCCCAGTCACTCCGGATATCGCCTTCACCCTACCGCTACTCACGGATTCCGCCCCGGAGT
+
CCCCCEFECFFGAD;CFEGGGFEFGGGBCBFC;<@DFCC@:F@C@:C@,6CCF,CCCCEDC@E<F9C<FFGEGFCEGCFGGCGFFGG>E<FGCECFEGGGGG,@FGC?,EFGG@F9FFFEE<,==EG9F?FEECE,@<FE;,9EDGGGGF8DD=ADEG64>,6@E9,@==+,@3@EGAF:;=E;DF?,DD,>9@,=@?,+,+,,5,7,<++0+*;*=CB5*<**/;>5C*)*):)*6B+,>**29C@AC9+1;5*)*,1+1)2*22+*<=*)./***,)*),)(.(()-*-.7((1))((,
@M03506:14:000000000-AKVR1:1:1101:20914:10279 2:N:0:33
CTAGGACTACTGGGGTTTCTAATCCTGTTTGCTCCCCACGCTTTCGCACCTCAGCGTCAATCTTCGTCCAGGTCAGCGCCTTCGCCACTGGTATTCCTCCCGATATCTACGAATTTCACCTCTACACCGGGAGTTCTCTGACCCCCTCCGAGATTCAAGCAAGGTAGTTTTGAATGCACTTCCTGGGTTGAGCCCAGGGCTTTCACACCCAACTTTCCTCGCCGCCTACGTTCGCTTTACGCCCAATGATTCCGAGCAACGTTCGCCCCCTCCGTATTACCGCGGCTGCTGGCCCGGACTT
+
CCCCCGGG<FGGFGGGGGGGGGGGGGGGGGGGGGGGGGGGGGGGGGGGGGDFFGGGGDDGFGGGGGGGGGGGGGGGGGGGGGGFGGGGGGGGGGGGGGGGGGGG7FGGGGGGFGGGFFFGGGGFGGGGGEGG7FFGGFGGGGGGGGEGGGGDGDFGDFCGFFFGGEFD:CGDEA9CFEGGGGGCEG>FGGG8D<858>*=EC>DGFGGCD57AC7ADFFGDGGDDGB:FDF*;=><(>=F57CD3:0<70C6@FD399*0)7)CDE*7:7)08>;*24*+-3;>19;)4)5(.((/8)(()
@M03506:14:000000000-AKVR1:1:1101:19920:10285 2:N:0:33
CTAGGACTACCGGGGTATCTAATCCCGTTTGCTCCCCTAGCTTTCGCTCATCAGCGTCAATGTCGGTCCAGGATGCCGCCTTCGCCACCGGTATTCCTCCAGATACCTACGTATTCCCCCGCTACCCCTGGACTCCACCAACCCCCTCCCGGATTCAAGCCACCCAGTATCGGATGCAGTTCCCCGGTTCAGCCTGGGGAGTTCACCTTCGTCTTAGTTGGCCGCGTACCACCCCTTTCCCCCCCTTCATTCCCAACAACGCCTGCCCCCCCCGCATTACCCACGGTCCTGGTACGGCGCT
+
CC?ACGC@-6CFC7+@6-CF@@C,,C6C@C;F,C@F@CD<@9@F<@BFFG,<,@<@FFGC,,,6C@CCF9C,DC<<E6+@C6F,,,6B8:+C7,<?F,C=,?,BB,,,,,+455A,,,A+4@748?A:FEGG,A,3,,3,,@BB+@+@6@+@+7+@@A;6C6,@3*,3,,,<@E5>,,5D2>29,>5***,26:6,C?C**2*11=+++;**12/51+3+*22*1))8*1*3*.)*4*60+2)/1**)3++1/*2**,1A)7)**8*8*.17<<**/(*<).)(,(,)(/5())-18.(,(
@M03506:14:000000000-AKVR1:1:1101:17743:10285 2:N:0:33
CTAGGACTACCCGGGTTTCTAATCCCGTTTGCTCCCCACGCTTTCGCGCCTCAGCGTCAGTGTCGGCCCAGCAACCCGCCTTCGCCGCAGGTGTTCCTCTTGATATCTACGCATTTCACCGCTACACCAAGAATTCCAGTTGCCCCTTCCGCACTCTAGCCGCACAGTATCAGTTGACCTTTCCGAGTTAACCCCGTAGATTTCACAACTGACTTTTGCTGGCCGCCTACGCTCCCTTTACGTCCACTCAACTCGAACAAACCTTGCCCCCTCCGTTGTACCGCGGCTGCGCGCACGGAAT
+
CCCCCGFFGGGFGC>GGGFGD,ECC<@FGGGG<EGGGGG+@FDGFGGGDC7FFGGCGGB6C,EF@CGEFEFGGGGCFDEFBFG7FGFBF:FGGGEDFCGGFBFGGGGGGGG7FFC5EEFG+:BFGGGGC86=,:CDFD9FFDFA?F+=DCCG6@@8BFEEGEGDC5:FC7BD:FG,=DFFFDFGGEE9EC@,?,64*4**4=C7,+=9=4F*+;++3+;FF4CG3)55*;B7*.)9(*/33**17/+1*2<)*/9774)2))09*++)209)751;+(.+62(((((),0((7;BD:@(,(
@M03506:14:000000000-AKVR1:1:1101:7796:10287 2:N:0:33
CTAGGACTACTAGGGTTTCTAATCCCGTTCGCTCCCCTAGCTTTCGCACTTCAGCGTCAGTATCAGCCCAGCAACCCGCCTTCGCCGCAGGTGTTCCTCTTGATATCTACGCATTTCACCGCTACACCAAGAATTCCAGTTGCCCCTTCTGCACTCTAGCCCCGCAGTATCGGTTGACCTTTCCGGGTTAAGCCCGGAGATTTCACAATCGACTTGCGGTGGCCGCCTACGCGCCCTTTACGCCCAGTAAATCCGAACAACGCTTGCTCCCCCCGCATTCCCGCGGCTGCTGGCACGGCGT
+
CCCCCGGGGGFGFFGCGEGGGGGDFGGGGGGGGGFGGGFGGGGGGCEGGGGGGGGGFECEGGGGFGGFFGGGGGGGGGGGGGGFGGGG7FEFFGGGGGFCFGGAFGGGGGGCFGGGGGGGDCFCFGFFG8FGGGGGGGGGGFFGGFGGGGGGFGGGGGFDGGGGEGE>CCC@EEGGDGFEFEFFGGDGGFC,DFGEDEED,:A9CFCFGG:FGGG;FD>C)8D6)7;>EFEGD>7D6C?+:CC5C5/0<EGF@F)*993*55><*;**3998;CE**,00),177((8(.).64(9<507(
@M03506:14:000000000-AKVR1:1:1101:8460:10291 2:N:0:33
CTAGGACTACTGGGGTATCTAATCCTGTTTGCTCCCCACGCTTTCGCACCTCAGCGTCAGTACCGGGCCAGTGAGCCGCCTTCGCCACTGGTGTTCTTGCGAATATCTACGAATTTCACCTCTACACTCGCAGTTCCACTCACCTCTCCCGGACTCAAGATTCTCAGTATCGAAGGCAGTTCTGGAGTTGAGCTCCAGGATTTCACCACCGACTTAAGAATCCGCCTACGTTCGCTTTAAGCCCAGTAATTCCGAGCAACGCCCGCCCCCTCCGCAGTACCGCCGCTGCTGGCACGGAGTT
+
CCCCCGGGGGGFGGGGGGGGGGGGGGGGGGGGGGGGGGGGGGGGGGGGGGEGGGGGGGGGGGGGGGGGGGGGGGGGGGGGGGGFEGEGFGGGGGGGGGGGGGGGGGGGGGGGGGGGGGGGGGGGGGGFGGGGGGGGFEEFGGGGGGGFGFGGGGGGFGGGGFFCAGF;FADCD,CED8E:;=E9CAFCEGGCC9ED8E?>FG?,>CGCGGG4EDEGGFFECGG55DAEGDF6*)83=FF++3775*+1=CF?*)19C6F6)))9>E*<?B1<<C***-126(--46-<,67?D?21774(,
@M03506:14:000000000-AKVR1:1:1101:9330:10296 2:N:0:33
CTAGGACTACCCGGGTTTCTAATCCTGTTTGCTCCCCACGCTTTCGCGCCTCAGCGTCAGTATCGGTCCAGAGAGCCGCCTTCGCCACCGGTGTTCTTCCCAATATCTACGAATTTCACCTCTACACTGGGAATTCCACTCTCCTCTCCCGATCTCTAGTCATCCCGTTTCGAGCGCAGTTCCCAGGTTAAGCCCGGGGCTTTCACACTCGACAAAAATGACCGCCTGCGCGCCCTTTACGCCCAGTAAATCCGAACAACGCTCGCCCCCTTCCTATTACCGCGGCTACTGGCACGACGTT
+
CCCCCGGG9FFGGGGFFGGGGGGGGGGGGGFGGGGGGGGGGGGGGGGGGGCGGGGGGGGGGGGGGGGGGGGGGGGGGGGGGGGGGGGGGGGGGGGGGGGGGGGGGGGGGGGGGGGGGGGGGGGGGGGGGGGGGGGGDGGGGGGGGGGGG8EGCEFFG8FGGGGG=EEGGGGECGGGGGGGGGGGGGCGEE>BFCFEDGGGGG6CGG??7FGGCC8ECD5:7C<5D<8.:/7=CEDGFG4<*7CCD=8=FE9@FFGGG9GGEE)*)/C@GBD)7*30:-*<<:;(,9()46<)7,55>),-(
@M03506:14:000000000-AKVR1:1:1101:3090:10344 2:N:0:33
CTAGGACTACCGGGGTTTCTAATCCGGATCGCTCCCCACGCTTTCGTTCCCCAGTGTCAGAATCGGTCCAGGAAGCCGCCTTCGCCACTGGTGTTCCTCCGGATATCTACGTATTCCACCACTACACCCGGACTTCCGCTTCCCTCTACCGACCTCGAGCCCGCTAGTATCGAACGACCTCTCCCAGTTAAGCCGGGAGATTTCACGCTCGACTGGACGAGCCACCTACGAACCTTTTACGCCCAGTAAATCCGGACCACGCCTTCCCCCTACGTATCACCGCTGCTTCTTGCCCGCGGTT
+
CCCCCGGGGGGGGGGGGGGGGGGGGGGGGGDGGGGGGGGGGGGGGGGGGGGGGGGGGGGGGGGGGGGGGGGGDGGGGGGGGGGGGGGGGGGGGGGGGFGGGGGGGGGGGGGFGG@GF9FG<FGGGFGGGGGG7FFGGDFG7EFGGGGFGGCEGECFEEDDGGC@E5*,>:C1=6D87EEDC<EGE,<FFB,?CFECE5=5=7ECEFGD*8))21:8<F@EDG767D746*5:93>:AC49/C3>>>+*+++19)/77(CC)3)91+*0CD<)5/;C+8*+(--4398*6*))*(.5.)(,(
@M03506:14:000000000-AKVR1:1:1101:6883:10352 2:N:0:33
CTAGGACTACTCGGGTATCTAATCCCGTTTGCTCCCCTGGCCTTCGTGCCTCAGCGTCAGGAACTGTCCAGAGACCCGCCTTCGCCACTGGTCTTCCTTACGATGTCTACGCATTTCACCGCTACACCGTAAATTCCAGTCTCCTCTCCAGTCCTCAAGCACGGCAGTATCGAATGCAGTTTCGGAGTTAAGCTCCAAGATTTCACACCCGACTTACCGCGCCGCCTACGCCCCCTTTACGCCCAATGAATCCGAACAACGCTTGAGCCCCCTGTATTACCGCGGCTTCTGGCCCCGAGTG
+
CCCCCGGGGGFGGGGGGGGGGGGGGGGGGGGGGGGGGGGGGGGGGGGGGGFGGGGGGGGGGGGGGGGGGGGGGGGGGGGGGGGGGGGGGGGGGGGGGGGGGGGGGGGGGGGGGGGGGGGGGGDGG@FGGGGG7FGGGGFGGGGGGGGGGFGGGGGGGCGGDGGGGEGGGGGGGGGGGGGGFFGGDEEEGGFCC9FDFCGGGGCEFGGGGGGGGGGGGG>ECCG53C)0C3:*:AED@6@EEC<CG5F)<++9653CD;CGED3*5;8)27/75DF+<469),4(,0()41).)(-)))-4(
@M03506:14:000000000-AKVR1:1:1101:18926:10358 2:N:0:33
CTAGGACTACCGGGGTATCTAATCCCGTTTGCTCCCCTAGCTTTCGCGCCTCAGCGTCAAGAACAGGCCAGGAAGTCGCCTTCGCCACTGGTGTTCCTCCCGATATCTACGCATTTCACCACTACACCGGGAATTCCACTCCCCTCTCCGGCCCTCGAGTCGACCAGTATCCAGTGACCCTCCCCAGTTGAGCCGGGGGCTTTCACACTCGACTTGACCGACCGCCCCCGCGCTCTTTACGCCCGGTAAATCCGCACAACGCCCCCCCCCTCGCTTTCACGGCGTCTGCTCGCACTAATGT
+
CCCCCGGG-F@FGDGGGGGDFEFGGCCGGF@FGG@@@EFGGFGGG:FFGG7@A<ACCFBCFCFEGG?FGGCDDCEFFFDGGCFFFGCEEGGGEBCFGFGCGGFG@GDGGG?CCG@FG?F?FGFD==EFGE@C==CA<9D;,33@@EFGF+++5786:+><>*@@EE>C,,@,,22?CG,=CFE*5,:0>CD8?,*4/1:58C6C?<70*7D4:C5::*95)995<C))*/)*>)7>)2*+*:C<)**0*+099)*)1(9:<7)9):C):597))**2)*<((-(-4(.4*)-.(())/.-6
@M03506:14:000000000-AKVR1:1:1101:19976:10362 2:N:0:33
CTAGGACTACAAGGGTATCTAATCCCGTTTGCTCCCCTGGCTTTCGCGCCTCAGCGTCAATACCGGTCCAGGATGCCGCCTTCGCCACCGATGTTCCTCCAGATATCTACGCATTTCACCGCTGCACCTGGAATTCCGCATCCCTCTCCCGATCTCAAGCCATCCAGTATCAGACGCAGTTCCTCGGTTAAGCCGAGGGATTTCACGTCTGACTTAGTTGGCCGCCTACGAGCCCTTTACGCCCAGTAATTCCGAACACCGCTAGCCCCCCCCGTATGACCGCGGCTGCTGGCCCGGAGTT
+
CCCCCGGG<FGGGGGGGGGGGGGGGGGGGGGGGGGGGGGGGGGGGGGGGGGGGGGGGGGGGGGGGGGGGGGGGGGGGGGGGGGGGGGGGGGGGGGGGGGGGCGCFGGGGGGGGGCFEGGGGGGGGGGGGGGGFFGGGGGGGGGGGGGGGGGGGGFGGGGFGGGGGFFFGC@;<EFEGCEEGGG;EE89EGGGFGEGDEC*=FC?,=6,=DGGGFG?:@CG*>C5CC3>GGFGGBFG?G?FGG539*39CC:7FF:9>942.5>)9E6?EFDE:)2*2(*224649>(),/,2;(,>5)44(
@M03506:14:000000000-AKVR1:1:1101:14653:10415 2:N:0:33
CTAGGACTACCCGGGTTTCTAATCCCGTTTGCTCCCCACGCTTTCGCGCCCCAGCGTCAGGAATTGCCCAGAGACCCGCCTTCCCCACCGGTCTTCCCCCCGATCCCTACCCATTCCCCCGCCACACCGCCCATCCCCCCCCCCTCCGCAACCCCCCACACCACCACCACCCCTCCCCGCCCTCCCGCCGCCCCGCCCCATCCCCCCACCCCCCCCCCCCCCCCCCCCCCCCCCCCCCCCCCCCCCCCCCCCCCCCCCCCCCCTCCCCCCCCCCCCCCCCCCCCCCCCCCCCCCCCCCCCC
+
C@@@<@EEEGGGEF:6@@FCE,CFGGDCEF@F<FGGG8F6FC7CF,C@FG:FC,E+6B,8,:,,96EFG<8,,,CFG+FG,,C,CF<FG7+4+45CF,FGG:++@+B5,B,B5,,,C,AF+C++@,@F:+++5,3@F++*5*>C*B**=*1=EG*C*****23*;*****2***;**;**2?*/A******/:E*******2*;*:**:D*):)*2CD5*CGG5DG)):)8/>DEC()0C=EGG3:8):88>D51>>;<EDD>)*;EBCBG375CGE>:EB>BB(7,79861@BFCD:;16
@M03506:14:000000000-AKVR1:1:1101:13059:10460 2:N:0:33
CTAGGACTACTCGGGTTTCTAATCCCGTTTGCTCCCCTGGCTTTCGCTCCTCAGCGCCAGTGTTGGTCCAGGATGCCGCCTTCGCCACCGGTGTTCCTCCAGATATCTACGCATTTCACCGCTACACCTGGAATTCCGCATCCCTCTCCCAATCTCGAGCCATCCAGTATCAGATGCAGTTCCCCGGTTAAGCCGAGGGATTTCACGTCTGACTTAGTTGGCCGCCTACGAGCCCTTTACGCCCAGTAATTCCGAACAACGCTTGCCCCCCCCGTCTTACCGCGGCTGCTGGCCCGGAGTT
+
CCCCCGGG9FFGGGGGGGGGGGGGGGGGGGGGGGGGGGGGGGGGGGGGGGGGGGGGGEFFGGGGFGGGGGGGGGGGGGGGGGGGGGGGGGGGGGGGGGGGGGGGGGGGGGGGGGGGGGGGGGGGGGGGGGDGGGGGGGGGGGGGGGGGGGGGFGGGGGGGGGFGGGFCGFGGGGGGGGGGDFGGGGGGEEGDFGG5EEGCFD?FFGFFGGGGGFFGF@FGGFGEGDFFGGB5<5>F?GF7CEGG*/0=?EFFFFC*96FF::59>CG6EEGFB58*;07F0:>099(5298:@6<G3)(-(
@M03506:14:000000000-AKVR1:1:1101:11576:10475 2:N:0:33
CTAGGACTACTCGGGTATCTAATCCCGTTCGCTACCCTAGCTTTCGCGTTTCAGCGTCAGGAGCAGTCCAGGTGGCCGCTTTCGCCACAGGTGTTCCTCCGGATATCTACGCATTTCACCACTACACCCGGAATTCCACCACCCTCTACTGCCCTCAAGTCTGGAAGTATCGGACAGCGCCTCCTGGTTGAGCCAGGAGATTTCATGCCCGACTTGCCAAACCGCCTGAACGCGCTTTACGCCCAGTAAATCCGGATAACGCTTGTCACCTACGTTTTACCGCGGCTGCTTGCCCGTAGTT
+
CCCCCGGG-FEGGGGGGGGGGGGGGGGGGGGGGGGGGGGGGGGGGGGGGGGGGGGGGGGGGGGGGGGGGGGGGGGGGGGGGGGGGGGGGGGGGGGGGGGGGGGGGGGGGGGGGGGGGGGGGGGGGGGFGGGCGGGGGGGFFGGGGGGCGGGCFDGGGGGGGGGCCDCFFCFGGGGGGG>EGGGGFGGGGGGFDGGGGFGFG:>7>CGGGFGGGGE?FCAFGGF5DGEFF4=*585D?GFG*7)9<FC?G?@@@B3<3:DGEDFD3AC6E466;5CE8<BGF:79-(476)).7,.>5521.
@M03506:14:000000000-AKVR1:1:1101:11135:10483 2:N:0:33
CTAGGACTACACGGGTATCTAATCCCGTTTGCTCCCCTCGCCTTCGTGCCTTAGTGTCAGGAACCGTCCAGAGAGCCGCCTTCGCCACTGGTGTTCCTCTCAATCTCTACGCATTTCACTACCACACTGTGAATTCCACTATCCTCTCCGGTCCTCAAGTCCCGCAGTATCAAGTGCATTTTCTGAGTTAAGCTCCAGGCTTTCACACCTGACTAACACAACCACCTACACACCCTTTACGCCCATTGATTCCGAACAACGCTAGACCCCTCTGTCTTACCGCGGCTGCTGGCACCAGCTT
+
CCCCCGGG9F6,BFGF+CFGGGGGG,@FGGFGGGGGG8,@F@FGGGGG7FG,CFGGGGGF8CEG<FFGGGFF,E,CFGGGGGGGGGGGGGGF<FGG,E,,B,C?AEFGGGG+CFGFGFFF9B,=B8E,F,,ACFFGGGA=,>EGGGGGGBEGGGGG98F3,66+3@CEFFGGA,@DFF:AC72,3;;EF,,3E,@,,,4:DC6DC:FG5**9CDF,**3,3?C7CDA90*)01/850;A?G5CD5*<+1+1:A65581DG>3)*/++)/7/7)220<.69((-(410)3::?)(41).(.)
@M03506:14:000000000-AKVR1:1:1101:26675:10498 2:N:0:33
CTAGGACTACCCGGGTTTCTAATCCCGTTCGCTCCCCTAGCTTTCGCGCCTCAGCGTCAGTGTCCGCCCAGCAACCCGCCTTCGCCGCAGGTGTTCCTCTCGATATCTACGCATTTCACCGCTACACCGAGAATTCCAGTTCCCCCTTCCGCACTCTAGCCGCGCAGTCTCACTTGACCTTTCCGTGTTAAGCTCGGCGTTTTCACACCTGCTTTCCCCTGGCCGCCTACTCGCCTTTTACGCCCCGCAATTCCGCACATCGCTAGCCCCCCCCGTCTGCCCGCTGCCTCTCGCGCGCTCC
+
BCCCCFFFFF<CFGGF7CEFFFGGGFGED<FECGGFCF8EFGEFGCECECCE?EF7BFED@,CF,,@CCC<E,6FFCFGGGGF7FCC+:+@E<FCB<<BFGCGGG+EE,,+8+@F?F9@AB>BCGDGFEC:+CF=FC=F,C,@9@EC?D,+3+++,,,3,6;C*?1:>,DC9,=>,0??9<,1,:,*=,2462,?5:*/**:8;+=9+**2*+15+228*7155)/.)*96CD87*(0*33*97)7*)****97*9C9)+0))***2.;@<.7)*2*()+,((,-((0)0((0(-)0)((-
@M03506:14:000000000-AKVR1:1:1101:16023:10501 2:N:0:33
CTAGGACTACCGGGGTTTCTAATCCTGTTTGCTCCCCACGCTGTCGCGCCTCAGTGTCAGCAACGGCCCAGCAGAACGCCTTCGCCACTGGTATTCTTCCCGATCTCTACGCATTCCACCGCTACACCGGGAATTCCATCTGCCCCTACCGTGCTCTAGCTCGCCAGTCTGACCGGCAGCCCCGGAGTTGAGCCCCGGGATTTCACCAGCCACTTAACGGGCCACCTACGCGCCCTTTACGCCCAGTGCTTCCGGACACCGCTCGCACCCTCCGTATTACCGCGGCTGCTGGCCCGTAGTT
+
CCCCCGGGGFGGGGG@CGGGGGGGGGGGGGGGGGGGGGGGGGGGGCGGGGCGGGGGGGGGGGFGGGGGGGGGGGGGGGGGGGGGGGGGGGGGGGGGGGGGGEFGGFGGGGGGCE7FGFGGGGGEGGGECDEGCFGGGGGGGGGFGGGGGFGGGGGGFGGGGGEGEGGCGGGGGGGGGGGGGGGGG5CGGFFFFDFGGGGDGG?FGGGDGGGGGGDF:>DEGGGGGGFFGGF5DBBG077FGG<<9*<?+<+965)*13**7;.73C83CB*8>)//;0*<2(((((436)5(7(-7)03-)
@M03506:14:000000000-AKVR1:1:1101:28624:10506 2:N:0:33
CTAGGACTACACGGGTATCTAATCCTGTTTGCTCCCCACGCTTTCGCACCTCAGCGTCAGTACCGGGCCAGTGAGCCGCCTTCGCCACTGGTGTTCTTGCGAATATCTACGAATTTCACCTCTACACTCGCAGTTCCACTCACCTCTCCCGGACTCGAGAGTCACAGTATCAAAGGCAGTTCTGGAGTTGAGCTCCAGGATTTCACCCCTGACTTAAAAATCCGCCTACGTCCGTTTTACGCCCAGTGATTCCTAGAACAGCTAGCCCCTCTCGGATGACCCAGGCTGCTGGCACGATGGT
+
ACCCCGGGFGGGEE>FGGGFGFGFGGGGGGGAFGG?@EG7EFGGF@7:FBFCGGGGGCCE<CFGGGGG>CEFFDDGF@@FFCFGDEEEGGGGGGD,CEF9F74CFEE@FFFGG8FFGCFGG<,FCGFF?:7:FFGGFGGD8,3@=FDFGG7=E68=>8>F6<B,,,@EG,,8E,,>78@CDCFCGA,13,,64DD?,=D*,2>;A==FE4*9FGC7@:BCCGGCG*).2*)*1.0*.9:>=*2)//+*+++9*0***)**.)90*<*./)*))9**;()2(((.2:,5().5)34*).4()
@M03506:14:000000000-AKVR1:1:1101:10804:10550 2:N:0:33
CTAGGACTACCCGGGTTTCTAATCCTGTTTGCTCCCCACGCTTTCGCGCCTCAGCGTCAGTATGATGCCAGGTGGCTGCCTTCGCCATTGACGTTCCTCCCGATCTCTACGCACTTCACCGCTACACCGGAAATTCCGCCACCCTCTCATCTACTCCAGTCATATCGTTCGCGATTCACTTCCCAGGTTAAGCCCGGGGCGTTCACATCACACTCATATAACCGCCTACGCGCCCTCTACCCCCCGTAAACACGATTAACGCTCCCACCCCCTGTATTACCCCGGCTGCTGGCCAAGAGTT
+
CCCCCGGG-EEGGGGCFFFGEGGGGGGGGGFGGGGGGGGGGGGGGGGGGGGGGGGGGGGEGGGGGGGGGGFGFFFGGGGGGCGGGGGGFFGGGGGG=<FFGDGGGFGGGGGGGGGGGGGFGGEGDC=F:FEG>DDGGCFFGGFG=DFFGCGFFGGGGCDDFCF:@EEBE6+>:@8*@;,=>EFFG?E4>,6>F6*4:**4*:*3CF+47CFC6CC<7++27CFC<<D5E*0*/<5C(*9C+:D<12AB*;+*059*9(2+07BC)*2<E))8)/A+3-*0.(-((4(040)(..(1)).6.
@M03506:14:000000000-AKVR1:1:1101:7580:10559 2:N:0:33
CTAGGACTACCCGGGTTTCTAATCCCGTTTGCTCCCCTAGCTTTCGCGCCTCAGCGTCAGTATCGGTCCAGGAAGCCGCCTTCGCCACCGGTGTTCCTCCGGATATCTACGCATTTCACCGCTACACCCGGAATTCCGCTTCCCTCTCCCGAACTCAAGCCAAGTAGTTTCCCGCGCAGTTCCTCAGTTGAGCCGAGGGATTTCACACGGAACTTACGAGACCGCCTACGCGCCCTTTACGCCCAGTACTTCCGACCACCGCTTACCACCACTGTATTCCCGCGGCTCCGGGCACCGTTCT
+
CCCCCFGGEEEFCFFFGEFFGGGGGGGGGFGGFG@FEGGFFGGGGGGDEG:C,CFGCFG@FFGFGFFFGCC@FGGGGGGGBFGEGGDEGGEFEFCFDEEFCFECEFGGGGFG7@?5FFAFGGC:BFGFEE>FGCDFFDGDECD8DGECGGG6>C8FC<@EFFC8,@EEGGG@D:**1>5CCGGCF,,=<;,,,CGC5:5*=9+9+=EF5))**;<?F:)*/9C=D).8:/)*1.>D(>*3;C39*5+=+3+175*))4*10))*1<6/+)*0/23+2)*354(((-1)(.(-80(7).((-
@M03506:14:000000000-AKVR1:1:1101:23724:10564 2:N:0:33
CTAGGACTACCGGGGTTTCTAATCCCGTTCGCTCCCCTAGCTTTCGCGCCTCAGCGTCAGTGTCAGCCCAGCAACCCGCCTTCGCCGCAGGTGTTCCTCTCGATATCTACGCATTTCACCGCTACACCGAGAATTCCAGTTGCCCCTTCCGCACCCTAGTCGCACAGTATCAGTTGACCTTTCCGAGTTAAGCCCGGAGATTTCACAACTGACTTGCGCTGACCGCCTCAGCGCCCTTTACGCCCAGTAACTCCGCACAACGCTTGCTCCACCCGTATCACCTCCTCTGCTGGCACGGAGT
+
CCCCCGGGGGGGGGGFFGGGGGGGGGGGGFGG;FCGGFFEGGGGGDEGEC,C@<8FFGGGGGGGFGGGGGGGFGFGEGGGGGGGGECFGCCFDFGGGGGGGCEF,>FFFGGDGG7FGCGGGGGGGGGCCEFEC<FDGGDF93DEGFGCFE+@+++6>DFGFECEGDF9@FD,>D9;BF??F9<E**=7;FFCF68=E*?5*;>FGGFGEGC*+290CDDGDCFF))7<C*)<)57<;G?9CE59C587??+9F:5*/(9CDF317;C*A6*8<55**4)+6:,:((4*)/6)0((9;),(-
@M03506:14:000000000-AKVR1:1:1101:22666:10607 2:N:0:33
GTAGGACTACTCGGGTTTCTAATCCCGTTTGCTCCCCTAGCTTTCGCCCCTCAGCGTCAAGAATGGGCCAGGTATCCGCATTCGTCACTGGTGTTCTTCCCGATATCGACGCTTTTCACCACTAAACCGGGAATACCGCTACCCTCTCCCACCTTCCAGTCGATCAGTTTTCTATGCAACTTCCCCGTTAAGACGTGAGCGTTCACATCCGTCTTCCTCAGCCCCCTGCTCTCTTTGTCTGCCCCTTGCATCCTGACAAACCCCGCCCCACACCCGCTACCCCCCTGGCTGGCTCGCAGGT
+
-AB@B,,6-=F,CCG-;CCF,;<,,C@FDF79@,;6B,6,,<,;,,,,87C7;C,@8F@C9C,6C,,,6@9,,<,<9@,+,8,,68,8,,BE8<F,,A,:,48@:7F,,>44+@<,,,9,5BF8,,,A++4++:,C=8@=+B,6@=,,3DGF+,,@,=7,66++44,@:,,8,,7;,E,,7,,4,,*1@**,,2*4*,=F*98*,=C,=*/*4/*5++++***1*:)5**2+8*1+)38+>2218**)+3+09*0**)2*0))1):*)*))87***2,):((,(((()(.,-)(.))0(((
@M03506:14:000000000-AKVR1:1:1101:4420:10615 2:N:0:33
CTAGGACTACTGGGGTTTCTAATCCTGTTTGCTACCCACGCTTTCGCGCCTCAGCGTCAGAACCGGTCCAGGTAGCCGCCTTCCCCACCGGCGTTCCTCCCACTATCTACGCATTTCACCGCTACACTGGGCACTCCGCTACCCCCTCCACGCCTCAACCTCGATACTTTCAAAGGCAGTTCCTCAGTTGAGCCGAGGGATCTCACCTTTCACTTATCAATCCGCCTACCCGCTCTTTACGCCCAACACTCCCGAATAACGCTCGCCCCCTCCGTATCACCGCTGCCGCTGGCCGGCGGTC
+
CCCCCGFFE;6CC@7+8BEEDCGCCC@FEFCFGA6CCFG:FEBCCFGE7@CFF8FCBCBCFGGE@7C+@FC?ECCFFGG>67F,:E8B?>>++@>@<,AF=4,4,5CEFC4CFEG9FFGGCEG:FFGC,8<,8+6D6+@7+6@EEEGGG7,@>@:>8F,@39:*:D*,7DF@,5,,4D*=DCF>E981>,;8EE***4*/8*+5+=CFFD+;@7E7+;1<+2;17<5575)*1)0*)2*2*:3/*2*)*+*8))/970*A)))91**7C:)779***(*2.(--260)25((0(().)(,(
@M03506:14:000000000-AKVR1:1:1101:15347:10631 2:N:0:33
CTAGGACTACTCGGGTATCTAATCCCGTTCGCTCCCCTAGCTTTCGCACATCAGCGTCAGTGTCAGCCCAGCAACCCGCCTTCGCCGCAGGTGTTCCTCTCGATATCTACGCATTTCACCGCTACACCGAGAATTCCAGTTGCCCCTTCTGCACTCTAGCCCCGCAGTATCGGCTGACCTTTCCGAGTTAAGCCCGGAGATTTCACAGTCGACTTGCGGTTGCCGCCTCCGCGCCCTTTCCGCCCACTCAATCCCAACAACGCTTGCTCCCCCCGTATTCCCGCGCGTTCGGGCACGCAGT
+
CCCCCGGGGGGGGGGGGGGGGGGGGGGGGGGGGGGGGGFFGGGGGGGGGGGGGFGGGGGGGGGGGGGGGGGGGGGGGGGGGGGGGGGG@CGFEFGGGAFDFCGGGGGGGGGG7FFGGGGGDGCEGGGGGGGDEGGGGGGFFAAFGGGGFFFGGGGDFDDFGGGGGC+@9DFGGGGGGFC7EFGGG>C:EF;;FGGGD=E56@CEFGF7CCCCGCECF75E))2=CC:BCD35<BDC026+<7*C12*)02<6F7*0*4*/8)0>C*2*37>:)>**/()+-.:(((-)(.(,)4(9:),,(
@M03506:14:000000000-AKVR1:1:1101:11653:10675 2:N:0:33
CTAGGACTCCTGGGGTTTCTAATCCTGTTTGCTCCCCACGCTTTCGCGCCTCAGCGTCAATTACGGGCCAGATAGCCGCCTTCGCCACCGGTGTTCTTCCCAATATCTACGAATTTCACCTCTACACTGGGAATTCCACTATCCTCTCCCGCATTCAAGCTCATCAGTATCAAGCGCAGCCCCCAGGTTGAGCCCGGGAATTTCACGCCTGACTTGATAAGCCGCCTCCGCGCCCTTTACGCCAAGTAATACCGAACAACGCTTGCCCCCTTCGTATTACCGCTGCGGCTGGCACGACGTT
+
CCCCCGGG-EEGGGGGGGGGGGGGGGGGGGGGGGGGGGGGGGGGGGDDGGCFGGGGGGGGGGGGGGGGGGFGGGGGFGGGGGGGGGGGGGGGGGGGGCFFGGGGGGGGFGGGGCDFGGGGDFGGF,<FE88AFEAFGGGGFAEEFGGGFGDEGGDGGGG=>8DDGGCDGACF,,@:EG>C,@CC*@CF?C7E6@EGEC=*A8C?9E57FF4C?FF?FFCCFGGGGGF)=/)*9)858FFCCGD)CE9@EF+94.1590*:)<5*9C86@B)../**24*<4:(31((),74:D:27.),2(
@M03506:14:000000000-AKVR1:1:1101:19772:10717 2:N:0:33
CTAGGACTACACGGGTATCTAATCCTGTTCGCTCCCCACGCTTTCGCTCCTCAGCGTCAGTTCCGGCCCAGAGTGCCGCCTTCGCCACTGGTGTTCCTCCCGATATCTGCGCATTTCACCGCTACACCGGGAATTCCGCACTCCCCTACCGGACTCGAGTCACGGCAGTTTCGAATGGCCCCTCCACGTTAAGCGTGGCGATTCCACATCCGGCTTCCCCAACCGCCTCCGACCCCTTTCCGCCCAATAACTCCGGACAACGCCAGACCCCTCCGCCACCCGCGCGCTCGCCGCCCGCCGT
+
CCCCC@FC9FFGCEGEGGGGGGGGGGGGGGEGCFEGCFEFGGGGGCEBCCEFGGGEFGC@FDFGGCBFFGG8FFGFFEGGGGGFGE7C,=FG,B=EEGFFFGDDEGFBEF7BFG7@EFCFGD:=FFGFCCD+>DDFEFGDGE8FGEDFFFE>CECDF@8@EGGC8C*CFFG9:@E?<,;8B:*;CC=ECC+8+;:E5E*751;CF+++2>F5*):8*95*95DCDG>8*9)*)00/(0)+0177572)+++1=)*1*4//.).))/0.*)7))*/**(0/((,((-(.()((.-4)))(,(
@M03506:14:000000000-AKVR1:1:1101:15615:10723 2:N:0:33
CTAGGACTACAGGGGTATCTAATCCGGTTCGCTCCCCTAGCTTTCGCGCCTCAGCGTCAGGAGTGGCCCAGCCATCCGCCTTCGCCACCGGCATTCCTAGCGATATCTGCGCATTTCACCGCTACACCGCTAGTTCTAATGGCCTCTACCATCCTCAAGCCAACGCAGTATCCGACGCAGTTCCACAGTTAAGCCATGGGATTTCACGCCGGACTTACGTAGCCGCCTGCGCGCCCTTTCCGCCCGGTGAATCCGGATAACCCTCGCCCCCTACCTCTTACCGCGCCTCCTGCCACGCCGT
+
CCCCCGGGGGGGGGGGGGGGGGGGGGGGGGGGGGGGGGGGGGGGGGGGGGGGGGGGFGGGGGGGGGGGGGGGGGGGGGGGGGGCEGGGGGGGGGGGGGGGGGGGGGGGGGGGDGGGGGGGGGGGGEGFGGGDGGGGGGGGFGGGGGFGGGGGGGGGGGG?FGGGDGDGGA;FGGEG5C5CEGGGGGGFFGGGGC?FGGFGG<@9CCC5FGGC5CEF77AGF49FDG>5C<;C)5@D;GF7<:CCG*/<E;C*9))17:<70)75C5CEGB<7)**+3.0+-5:9;13),<<:)(.9)),4,
@M03506:14:000000000-AKVR1:1:1101:28575:10785 2:N:0:33
CTAGGACTACCCGGGTATCTAATCCCGTTTGCTCCCCTGGCCTTCGTGCCGCAGCGTCAGGAACTGTCCAGAGACCCGCCTTCGCCACTGGTCTTCCTTACGATATCTACGCATTTCACCGCTACACCGTAAATTCCAGTCACCTCTCCAGTCCTCAAGCACGGCAGTATCGAATGCAGTTTCGAAGTTAAGCCTCGAAATTTCACACCCGTCTTACCGCGCCGCCTACGCACCCTTTCCCCCCAATGAACCAGAACAAAGCTTGAGACCTCGTTATTACTGCGGCTGCTCGCACCTGTTT
+
<CCCCGGGGGFEGG7FGGGGFFGGC<CFGGGG<FFGGGG?CEGGCD<FGG+:FF@E7F@:EEFGGGGGFGFGGF@7FGGGGCCFDBCCFGFGGGGGGGG,,=,:=BF,CDF:+4?<<<FFEEFGGC8:FFGFGDEFG9E97,89,6>8DFD:9ACFGGGE88+3@=+,,3,>D6D8,>,@,@E5DBCAF9=EG?GFGC,;>72;FGG6;5)*48*4:6)?3)/:9/8)0:;*).)/(**3+0/7CE*)<++)))1**(0:)0*202+)0.2))*1*2)1<)).:((482))-.--/)))).
@M03506:14:000000000-AKVR1:1:1101:25290:10809 2:N:0:33
CTAGGACTACCCGGGATTCTAATCCCGTTCGCTCCCCTAGCTTTCGCGCCTCAGCGTCAGTGTCGGCCCAGCAACCCGCCTTCGCCGCCGGTGTACCTCTTGATATCTACGCATTCCACCGCCACCCCAAGAATTCCAGTTACCCCATCCGCACTCTACCCCCGCAGTATCAGTTGACCTTTCGTAGTTAAGCTCGGATATTTCAAAACTGACTTTCGGAGGCCGCTTTCGTGCCCTTTACTCCCAGACATTCCCAACCACGCATGTCTCCCCCTAACTCATGTGTCTGCTCACACTCCGG
+
CCCCCCGGGF<F6+@+F-C9;F9FCD@FF8@@B,@C;,CC,CF,C,CFECFCC6@FFG::,CC<F7FEFGEG<EFGG+@=,C,,,B+++++8=8:,C,B??E,B@,CF9,+>CBF9B<9,+3:+>,@@+3336FGGGC,C3,@,@++6,,3+3453@,,73@:*=4>4>C;;,>,;:?C99;:1/,44,@F?B+2*8:**5+++3++3=*+0<7@++*):)9/5/))0**0*18.*(*03+30***+0**0***2**(**0.))**+0+9>4.55**(*0)-)))).9)=2)/))*))(((
@M03506:14:000000000-AKVR1:1:1101:11828:10817 2:N:0:33
CTAGGACTCCTCGGGTATCTAATCCTGTTTGATCCCCTTGCTTTCGTGCCTCAGCGTCCGGAGTAGGCTAGAAAACCGCTTTCGCCACAGGTGTTCTTCCACATATCTACGCATTTCACTGCTACACGTGGAATTCTACCCCCCTCTGACATACTCTAGCCTTGCAGTCACAAGCGCCATTCCCAAGTTGAGCTCGGGGATTTCACGCCTGTCTTACAAAACCGCCTGCGCACGCTTTACGCCCAGTAATTCCGATTAACGCTCGCCCCCTACGTATTACCGCCGCTGCTGGCACGGTGTT
+
CCCCCGGG9FGGGGGGGGGGGGGGGGGGGGGGGGGGGGGGGGGGGGGGGGGGGGGGGGGGGGGGGGGGGGGGGGGGGGGGGGGGGGGGGGGGGFGGGGGGGGGGGFGGGGGGGGFGGGGGGGGGGGGGGGCDFEFFGGGGGGECEGGGDCGEEGFGGF9EFCFDGG?FF8A;DFGGGG6CFGGGA8CGGCGCF;CGGG>GDG@F:CFFCCFFGGG?GGFFFDD*?CDFGGF5>B3<6F+;EC557CC4+<:=799>C:CF>B)9)/178@3)7*;?<5/<),0(323>960:@(5*))-,-
@M03506:14:000000000-AKVR1:1:1101:15765:10819 2:N:0:33
CTAGGACTACTCGGGTTTCTAATCCGGTTTGCTCCCCTGGCTTTCGGGTCTCAGCGTCAGGATCGGCCCAGTCGGCCGCCTTCGCCACTGGTGTTCCTCCAGATATCTGCCCATTTCACCGGTACACCTGGAATTCCACCGACCTCTACCGTCCTCAAGTTCCCCAGTGTCGGATGCAGTTCCACGGTTGAGCCGTAGGATTTCACATCCGACTTAAGGAACCGCCTACACCCGCTTTACGCCCAGTGATTCCGGGCACCGCTTGCCCCCTACGTTTTTCCGCGGCCCCTGCCCCGTAGTT
+
CCCCCGGGFFGGGGGGGGGGGGGGGGGGGGGGGGGGGGGGGGGGGGGGGGGGGGGGGGGGGGGGGGGGGEGGGGGGGGGGGGGGGGGGGGGGGGGGGGGGGGGGCGGGGGGGGGGGGGGGGGGGGGGGGGGGFG@FGGGGDGGGGGGGGGGGGGGGGGGGFFGGG6EGGGGDGDGEFFDFADF;FGD?CCEFDGGCCEE6CCFGGFGECDDGGGDG:DAEGD9:CD38ECF6C@>D?G*<*79<*:8?FFC?F?5/725:))7**;C:CD<>:DCCA:)052((,-()()((0((1.)4--
@M03506:14:000000000-AKVR1:1:1101:16796:10826 2:N:0:33
CTAGGACTACCCGGGTATCTAATCCTGTTTGCTCCCCACGCTTTCGCACCTCAGCGTCAGTACCGGGCCAGTGAGCCGCCTTCGCCACAGGTGTTCTTCCGAATATCTACGAATTTCACCTCTACACTCGGAGTTCCACTCACCTCTCCCGGACTCAAGGTCGCCAGTATCGAAGGCAGTTCTGGAGTTGAGCTCCAGGATTTCACCCCCGACTTAGCAACCCGCCTACGTGCGCTTTACGCCCAGTGGTTCCGAGCAACGCTAGCCCCCTTCGTATTACCGCGGCTGCTGCCACGACGTT
+
CCCCCGGGGGGGGGGGGGGGGGGGGGGGGGGGGGGGGGGGGGGGGGGGGGFGGGGGGGGGGGGGGGGGGGGGGGGGGGGGGGGGGGGGGGGGGGGGGGGGGGGGGGGGGGGGGGGGGGGGGGGGGGGGGGGGGGGGGGGGGGGGGGGGGGGGGGGGGGGGGGGGGGDFG,@FFFGGGGEGFGGFG9FGG@CEGGGGGGFFGF?ECFGGGGGGE7EC7F+@FFCEDD3:F3)*:551-9/<*2>5>*<?*2*=@>7<D;*C@DFD)<8:EFG4?C;F:,*<4(49(6(7:FB)7))/8)-((
@M03506:14:000000000-AKVR1:1:1101:6018:10828 2:N:0:33
CTAGGACTACCGGGGTTTCTAATCCCGGTCGCTACCCTAGCTTTCGCGCCTGAGCGTCAAGTGCGGGCCAGCAAATCGCCTTCGCCACTGGTGTTCCTTCCGGTATCTACGCATTTTACCGCTACACCGGAAATTCCATTTGCCTCTCCCGCCTTCAAGTCTTGAAGTTTCCACGGGCCTCTCCCAGTTGGGCCGGGAGCTTTCACCGTGGACCTTCAAAACCGCCTGCGCGCGCTTTACACCCAGTAAATCCGGACAACGCTCGCAACCTACGTATTACCGCGGCTGCTGGCCCGTAGTT
+
CCCCCGGGGGFGGGGGFGGGGGGGGGGGGGGGGGGGGGGGGGGGGGGGGGGGFGGGGGGGGGGGGGGGGGGGGDGGDGGGGGGGGGGGGGGGGGGGGGGGGGDEGGGFGGGGGGDGGGGGGGGFGGGGEGG>CGGGGGGGGGGGGGGGGGGGDCEGGGGGGGF9;FGGGGGFGGGGGDEEGFGGGGG6FFFG>EDEE=E*=;;>FGGGC<CGD7E+*2=+:*9CDC:>CCE5)75383797EC3*:<9F??@FB75C015)<7135*75549;<;CF:=FA21906;:??:()(->>>??<
@M03506:14:000000000-AKVR1:1:1101:16426:10842 2:N:0:33
CTAGGACTACCCGGGTTTCTAATCCGGTTCGCTCCCCACGCTTTCGTGCCTTAGCGTCAGAAATGGTCCAGTAACCTGCCTACGCCATTGGTGTTCCTTCTAATATCTACGGATTTCACTCCTACACTAGAAATTCCAGTTACCTCTACCACTCTCGAGTCCGTGAGTTCGAATAATAGTCTGATGGTTAAGCCACCAGGTTTCACTATTCGCTTTACGGACCGCCTACGCAACTCTTTACGCTCAGTCCCCCCGGATAATGCTTGCACCCTACGTATGACCGCGGCTGCTGGCCCGTAGT
+
CCCCCGGGGGFGGGGFGGGGGGGGG7FGGGGGGGGGGGGGGGGGGGGGGGGGGGGGGGGGGGGGGGGGGGGGGGGGGGGGGGGGGGGGGGGGGFGGGGFGGFFGGGGGGGGGDGG9FFG9EFGGGGGFGGGGGGGGGGGGGGG,=FDGGGGGFGAFGGBEEFE8DGGGGGGDFFGGGG8EGCFGGGGGFFBEFCGFFFGGGG7AA<CGCFCGDGF87=?E>DGGG45?GGDGDAAFE+++ACD*:EF11+3))0>3)(/36=6C>6C4CFD37D=C04575039>>>>;@7>?((*0.-,-
@M03506:14:000000000-AKVR1:1:1101:10545:10847 2:N:0:33
CTAGGACTACCCGGGTTTCTAATCCCGTTCGCTCCCCATGCTTTCGTGGCTGAGCGTCAGGTACGAGCCAGGGCGTCGCCTTCGCCTCTGGGGCTCCTCCGGATCTCTACGCATTTCACCACTACACCCGGAATTCCACGCCCCTCTCTCGTCCTCTAGAAAAGCAGTCTGGCATAACCTATCCCAGTTAAGCTGGGGGATTTCATACACCACTTGCTTCCCCGCCTTCACACCCTTTACCCCCCGTAATTCCGGTTTACCTCTCCCACCTCCTTTTTACCCTGTCACCCTGCCGTTCCTT
+
CCCCCGGG-FEFGGGGGGGGGGGGGGGGGG7CGGGGGGGGGGFGGGGGGGGGGGGGGG7:FGGGGGGGGGGGGGGEG@GGGGGCGD:FDFGGGG>DF=EFGDDGGGGGGGGGCGGGGGGGFGGGGGGGGCEFFGGGFC,+FDEG8E,@3ECGG>8;,@EFCGFF,,6DCCF7DGFF9FGGE9CEFF,AA9CCFF?E/*:*3>9++4++28C*:<+5:CAFFC2/>75)3**+9BD3:**97C<>):?:55+*/011)(*2*//2**;.2.7))*+0<3)+)()().)*.)((03(*)0(..
@M03506:14:000000000-AKVR1:1:1101:21422:10879 2:N:0:33
CTAGGACTACCGGGGTTTCTAATCCTGTTCGCTCCCCTAGCTTTCGCGCCTCAGCGTCAGGTACTTGCCAGGACACTGCCTTCGCCTTCGGTATTCCTCCGGATATCTACGCATTTCACCACTCCACCCGGAATTCTATGTCCCTCTCAAGTCCTCCAGTCGGCCAGTTTTTGAAGGCCTGGCTCAGTTAAGCCGAGCCCTTTCACTCCAAACTTGATCCCGCCGCCTCCGCGCCCTTTACCCCCAGTACCTCCGGACACCCCTCCCCCCCTACGTCTTTCCCCGCCTGCTGGCCCCTAGT
+
CCCCCGGG9FGGGGGGGGGGGGGGGGGGGGDGGGGGGGGGGGGGGGGGGGGGGGGGGGGDGFFGGGEGGGGGCFEGGGGGGGGGGGGGGGEGGGGGGGFGGEGG7FEFFG7E?FGGGFGFCGGGGAFGGGG+:FGGGGFFGGGGGGFEF9>EFGGGGGGFFEEEC8D:ECFGGGGAGDEF5@C,@,,2@;E9EFCCCCEGE*,>,=,=E84:EFC,2=CF*:5CDDD>*8=C)557697@E+9CD**9C+:6?@C3/7D*.)8/7*:7EBD))*10*(0+.6)44(-)(0())419)),(.
@M03506:14:000000000-AKVR1:1:1101:3833:10879 2:N:0:33
CTAGGACTACCCGGGTTTCTAATCCCGCTTGCTCCCCTGGCCTTCGTGTCTCAGTGTCAGGAACTGTCCAGAGACCCGCCTTCGCCACTGGTCTTCCTCATGATCTCTACGCATTTCACTGCTACACCATGAATTCCAGTCTCCTCTCCAGTCCTCGAGCACCGCAGTATCGAATGCAGTTTCGGAGTTAAGCTCCGAAATTTCACACCCGACTTACGGCGCCACCTACCCACCCTTTACGCCCAATGAATCACAACAACGCTTGAGACCTCTGTATTACCCCGGCTGCTGTCACAGAGTT
+
CCCCCGGGGGGGGGGGGGGGGGGGGGG+FGDFGGGGGGGGGGGGGGGGGGDFGCGGFGGGFGGGGGGGGGGGGGGGGGGGDGGFGGGGGGGGGGGGGGGGGCCFGGGGGGFGGGGFGGGFGGGFGGGGGFAEFEGGGGGGGGGGGGCFFF?FFGGGCGCECGFEGGGG,:CFFDFGFGFEEGGGDGGEFFF,,@CDE681@@EG,B;FC7CDGD8>DC?GGCC*>FF4+*;9<):C@*;C**>355CFD99@*)29D?5C>@;DC*+5<@20*9+3<-9F<(4029,)4).)/).:*),66
@M03506:14:000000000-AKVR1:1:1101:5455:10882 2:N:0:33
CTAGGACTACCCGGGTTTCTAATCCGGTTCGCCCCCCACGCTTTCGCGTCTCAGCGTCAGGTAAGGCCCAGAGAGCCGCCTTCGCCACTGGTGTTCCTCCCGATATCTACGCATATCACCACTACACCGGGAATTCCACTCTCCTCTGCCTCCCTCAAGTCGGCCAGTATCCAAGGACCTCTCCCAGTTGAGCCGGGAGCTTTCACCCTGGACTTAACCAACCGCCTGCACGCCCTTTACGCCCAGTAAATCCGGACAACGCTTGCCACCTACGTATTACCGCGGCTGCTGGCACGTAGTT
+
CCCCCGGGCGGGGGGGGGGGGGGGGGGGGGCGGGGGGGGGGGGGGGGGGGCFGFGGGGGGGGGGGGGGGGGGGGGGGGGGGGGGGGGGGGFGFGGGGGGGGGGGGGGGGGGGGGGGGGGGGGGGGGGGGGGG7FGGGGGGGGGGGGGGGGGGGGGFDFFFGGGGGGGGGFGGFGGGGGGGGGGGGGGGGGGFGGDGGGGEGGGGDGGFGGDDFGGGGGFGGGG5DDEFE*6*7>><?GFGDDDGDEF6FE79?BDDD(9C3>BDGFEFD5C)/9A+C>*<4(31>6(.,)5?3(.*00,,6
@M03506:14:000000000-AKVR1:1:1101:7485:10902 2:N:0:33
CTAGGACTACTCGGGTTTCTAATCCCGTTCGCTCCCCTAGCTTTCGCGCCTCAGCGTCAGTGTCGGCCCAGCAACCCGCCTTCGCCGCAGGTGTTCCTCTCGATATCTACGCATTTCACCGCTACACCGAGAATTCCAGTTGCCCCTTCCGCACTCTAGTCGCACAGTATCAGTTGACCTTTCCGAGTTAAGCCCGGAGATTTCACAACTGACTTGTGCTGACCGCCTCCGCGCCCTTTACGCCCAGTAAACTCGCACCACCCTTGCTCCCCCCGGTTTCCCGCGGCGCATGTCCCCGCGG
+
CCCCCGGGFFFGGGGFGGGGGGGGGGGGGGGGEGGGGGGGGGGGGGGGGGGGFGGGGGGGGGGGGGGGGGGGGGGGGGGGGGGGGGGGGGGGGGGGGFGFGGFGGGGGGGGGDGGDGGGGGGGGGGGGGFDGEFFGGGGFD=FFGGFGGGGGGGGGAFFGGEC58*8>,=>9EA,>CFGCFGGGCGGGC,6;?,6:8E55=DFFEGGCG40:CC9;1*;<CC5E<DDF*57ED@B76F)+<:DDD:50+37**99)/2)*)))*0*3*3)>>>D5*/()+.4(-((()-)((*).7)0,((
@M03506:14:000000000-AKVR1:1:1101:19464:10905 2:N:0:33
CTAGGACTACTCGGGTTTCTAATCCTGTTTGCTCCCCTAGCTTTCGCGCCTCAGCGTCAGTTGTGGTCCAGTGCGCCGCTTTCGCCACAGGTGTTCCTCCCGATATCTACGCATTTCACCGCTACACCGGGAATTCCACGCACCTCTCCCACACTCAAGCACGGCAGTTTCGCCTGCAGGCTCCGAGTTAAGCCCGGAGATTTCACAGGTGACTTACCGCACCGCCCACGCGCCCTTTCCGCCCCATAATTCCGACCAACCCTTCCCCCCCCCCCCTTCCCGCGCCTCCCGGCCCGCACGT
+
CCCCCGGG@FGGGGGFEGGGGGGGGGGGGGFGGGGGGGGGGGGGGGGGGGEGGFGGGGGGGGGGGGGGGGFGGGGGGGGGGGGEGGGGGGGGGGGGGGGGGGGGGGGGGGGGFGFGGGGGDGCEGCGGDGGCGGFGG?FCGDEGGGGGGGGGGGFF?FEFFGGCEGDGFFFCGGECGCFEG,=EG5=F/B;CFCGCE58*97EG7:F7506+2;+>FGFG)5CCGG)):D@59)8)4**<*A/9)/*00009?)17)2**.8)7**;5C><)5)***()::101(,,)()-4.,17))((.
@M03506:14:000000000-AKVR1:1:1101:12011:10908 2:N:0:33
CTAGGACTACTAGGGTATCTAATCCGGTTCGCTCCCCTAGCTTTCGCGCATCAGCGTCAGGTACGGCCCAGCAAATCGCCTTCGCCACCGGCGTTCCTAGCGATATCTGCGCATTTCACCGCTACACCGCTAGTTCCACTTGCCTCTACCGACCTCAAGTCAACGAAGTATCCGATGCACGATCACAGTTGAGCCGGGACTTTTCACATCGGACTTTCGTAACCGCCTACGCGCCCTTTCCCCCCAGTGAATCCGGATAACACCCCCCCCCTCCCTCCCCCCGCTCCCGCCGCCCCGTACT
+
BCCCCGGG-FEGFDEFDEFGGFGGFGGFGEEG7FEGGG@FFFEFE7CFGCGGD<FCEGGEGGFGGCCFGGFEFFCF9CGEGGGFGGGEF:EGEFFGGGFGEGF8?FGFGGGDGEGGG<E97FG7FFGF7FC:@B@@<FGGFGFGCGGAFG8CGE8E8C9<D:;ECC**4=?CFGCC*B?FFEG5CF,4>;,@,>B8***>:6A5AFFFE*93*:?9CC>/25DF))75CDFE))09(*9+<+979*/)+3+196)5*-*+**)1/*/7C3C>>D88;?55(((4(47)3)(-)(,CD3(((
@M03506:14:000000000-AKVR1:1:1101:12705:10928 2:N:0:33
CTAGGACTCCTCGGGTTTCTAATCCCGTTCGCTCCCCACGCTTTCGTGCCTTAGTGTCAGTAATGGGCTAGTAGACTGCCTACGCCATCGGTGTTCCTTCTAATATCTACGGATTTCACTCCTACACTAGAAATTCCATCTACCTCTCCCATACTCAATCCTGCTGGTTTTTCTATCATTCCCACGGTTGCGCCTTGGCCTTTACACAGACACCCACCAAGCCACCCACGCAACTCTCTCCCCCCCGTACCTCCCGCTCCCCCCCGCCCCCTCCCTACGCCCGCCCCCGCCGCCACGCCCC
+
CCCCCCGG-E<FEGGG@EFGGECFGFGD@FEG@FGGGGGDGE7DFFE<CGFEFEFAFFGFFECFG,,EFF8E6E,EC@FF@EF:FG@7F:????BFGF9FEG,??@F,FFFEC@,FFFG<FGFCFFGG=@<EA5AEG9EF,=EGCF9DFGF;@A,E>84EFG9D@884@8++@=,,33@,,@ED,+3633,+@CEC,,5@<+5,,7@91**0@9*@*;6?**91@D**=)?7/:);8*6,A6<DG5*8***+97*9),)*..0))/*)*85)0/*2+(.*47(4((2)(7(()4(953(-(
@M03506:14:000000000-AKVR1:1:1101:26790:10932 2:N:0:33
CTAGGACTACTCGGGTATCTAATCCCGTTTGCTCCCCACGCTTTCGCGCCTCAGCGTCAGTTCCGGTCCAGTGAGCCGCCTTCGCCACTGGTGTTCCTCCCAATATCTACGCATTTCACCGCTACACTGGGAATTCCACTCACCTCTCCCGGACTCAAGCCAAGCAGTTCGGAGGGCAGTTCCCCGGTTAAGCCGAGGGCTTTCACCTTCCACTTGCCAGGCCGCCTACGCGCCATTTCCGCCCAGTAATCCCGAATCACGCTTGCCCCTGCTGTCTTACCGAGGCTCCTGGCCACGAGTT
+
@@CC8FGGGGG,FF7FFGGGGEF<FGGGGG;FFFECEGGGGGFGGGGGGEC@FCFGGDEGGGGGGGGEGGGGGFGGGGGGECFGGGGDFGDEFGFGGGGFGDCC?EFFGFGECFEEFFGFFCFCG=FECF8,AEGG9FFE8@D>@FFGGFG>EG6DCDGDGDG8FC6FE,>F+:E>EG5,,>:,4*;?CE,,<CE=*4**37+>FGGC?F4;EC>++0=68CCGGDEBGC@CCB3/)2/<*7*75*<*3++*/0*9*(*+7<./9=EFG)*09*<++.=G(1((-(()-94(5((1.<68(
@M03506:14:000000000-AKVR1:1:1101:26011:10932 2:N:0:33
CTAGGACTACTCGGGTTTCTAATCCTGTTTGCTCCCCTAGCTTTCGCGCCTCAGCGTCAGTTGTGGGCCAGTGCGCCGCTTTCGCCACAGGTGTTCCTCCCGATATCTACGCATTTCACCGCTACACCGGGAATTCCACGCACCTCTCCCACACTCAAGCACGGCAGTTTCGCCTGCAGGCCCCGCGTTAAGCCCGGCGATTTCAAAGGTGCCTTACCGCACCGCATCCGCGCCCCTTCCGGCCAATAATTCCGCACCACGCTTGACCCACTCGTAGCACCGCGTCTGCTGGCCCGACGTT
+
CCCCCGGFGGGGGGGAFGGGGGGGGGGGGGGGFGGGGGGGGGGGGEGGEFCGGGGGGGGGGGGGDG,C@CGGGGGGGGDGEFGGGDDCCGFFGFFGGGGGGGGE>FGGFGGGEG7ACFGGDE77FFFFCGGCFCGF9<FCF7>>6DFGDFFFEG8DFCGGFGD>EC*,3;DD5E58C,?CE4=8:*=?=ECEFG*/***/*/;C++0:CD***2<AGF)*19):D)0)+*0*9).)3*)2**1>5:+9<C79*0*/1(97).8C3*<6C)1)7****(9+4(40((()-*)()(()0)((-
@M03506:14:000000000-AKVR1:1:1101:9400:10937 2:N:0:33
CTAGGACTCCCCGGGTATCTAATCCCGTTTGCTCCCCACGCTTTCGCGCATCAGCGTCAGAACCGGTCCAGCGAGCCGCCTTCGCCACTGGTGTTCCTCCCAATATCTACGCATTTCACCGCTACACTGGGAATTCCACTCGCCTCTCCCGGCCTCAAGCAAAGCAGTCTGGATGGCAGTTCCTCGGTTAAGCCGAGGGATTTCACCCTCCACTTGCCAAGCCGCCTACGCGCCCTTTACGCCCAATATTTCCGAACAACCCTTCCCCCCTCTGTATTCCCGCGGCCGACTGCCCAGAGTT
+
CCCCCGGG-FEGGGGGGGGGGGGGGGGGGGCGFGGGGGGGGGGGGGGGGGGGFGGGGGGGGGGGGGGGGGGGGGGGGGGGGGGGGGDGGGDFGGGGGFGGGGGG@EFEGGFGGGGFGFGG>:CCF9FAFGGFFGAFGGGC=8CCEE8DD:C+@ECFC6EFF1@@CFDD39CFFEFEF,*=EEF;9C5:C7CGEG5*=>5==*+>+=E**87*=DC9FC4</75:DC>56*5*9)83(29<;:)<<**)+3+19)/1/(2*).7<*;C7E>)))0233)*3)(4(-(()()-,53:4>)())
@M03506:14:000000000-AKVR1:1:1101:17637:10943 2:N:0:33
CTAGGACTACTCGGGTTTCTAATCCCGTTTGCTCCCCTAGCTTTCGCGCCTCAGCGTCAAGAACAGGCCAGGTAGTCGCCTTCGCCACTGGTGTTCCTCCCGATCTCTACGCATTTCACCACTACGCCGCTCGTTCCACTTGCCTCTACCGACCTCAAGTCAACGAAGTATCCGATGCACGATCTCAGTTGAGCCGTGACTTTTCACATCGGACTCACGTAACACCCTACGCGCCCTCTACGCCCAGTGAATCCGGGTACCCCTCTCCCCCTACGTCTCCCTGCCGACGTTGGCTCCTAGG
+
-AC@C8F@FGCFF;:FG>FGEDGGG,6C@C@FFFGGCFG<FEFCECGGGG76<<E@BF,@FEFFGFFGGGFCFFFGGCEGGGG7:F7F8F@F8BCF9BFFGCBC+AEFGG7FCE7EFFFFFFCEFFCF+C:++88FF9=AD,,DEF=,=983@++>=EF:EG>D>E+>@CC,@*5*:CAEFDC8,?C:,;2B8:6:4*A:F=CCF?FC,;/9=CC0**2=*25+**.)*122)0<70*7+<F/99**0+++1*0C794)+*17*9*2)*015)9**;.7+(()((-()(.(()5(2))))(
@M03506:14:000000000-AKVR1:1:1101:16810:10943 2:N:0:33
CTAGGACTACCCGGGTATCTAATCCCGTTCGCTCCCCTAGCTTTCGCGCTTCAGCGTCAGTGTCAGCCCAGCAACCCGCCTTCGCCGCAGGTGTTCCTCTCGATATCTACGCATTTCACCGCTACACCGAGAATTCCAGTTGCCCCTTCTGCACTCTAGCCCTGCAGTATCGATTGACCTTTCCGGGTTAAGCCCGGAGATTTCACAACCGACTTGCAGTGGCCGCCTACGCGCCCTTTACGCCCAGTAAATCCGACCAACGCTTGCTCCCCCCGTATTCCCTCGGCGGCTGGCCCGGAGT
+
CCCCCGGGGGGGGDGGGGGGGGGGGGGGGGGGGGGGGGGFGGGGGGGGGGGGGGGGGGGGGFFGGGGGGGGGGGGGGGGGGGGGGGGGGGGGGGGGGFGFFEG8FGGGGGGGGGGGGGGGGGGGGGGGGGG>@FGGGGGGDGGGGGGGGCDDFGGGCC;FGGGGGGGFGCGGGFGGGGGGGGGGGGDGGGGGGGGDG5??,BGGGGGGGGGGGG5<C8AFGGG=DGFFGGEGGEDGBC;+<5>DGG5<99<8*))9)-C5D>E<*2;6@@G>@G5*C(0+67)2(,,)->(3::(7B>0,(
@M03506:14:000000000-AKVR1:1:1101:6081:10951 2:N:0:33
CTAGGACTACCCGGGTTTCTAATCCCGTTTGCTCCCCACGCTTTCGCGCCACAGCGTCAGGAATTGCCCAGAGACCCGCCTTCGCCACCGGTGTTCCTCCCGATCTCTACACATTTCACCGCTACACCGGGAATTCCAGTCTCCTCTGCAACCCTCAAGAACAGCAGTATCGATCGACGTTCTTCGGTTGAGCCGAAGGATTTCACGACCGACTTGCCATCCCGCCTACGCGCCCTTTACGCCCAGTAATTCCGCGCAACGATTGCCCCCTCTGTCTTACCCGCGCTCCTGGCACGAAGGT
+
CCC@CCFGC<F8@CDGGDAFFCC<<FCC,C7E<@CDC<FEFEFGFGGCCC+:@CFGGEGGFFGGGFGF<EFFGFFFF@GGGDGGC7,BEEE7+B7FGFA<?F@C@FEBE<FFA<,C,C@9FGC::,FCEGD7>@F,C@FEE,86,DEFCFDECE88DFF,@;,@8DDBA:>BFF6*7BE*>:1D?GDE8E878:EC5C=FFFD@<@5**)97>CCFCC@E6CC*)97;F3579)73(<7+;*>C35<=+0<F6)/)1(/*))097+<)8)7))23+3)/+.(((,,-)(/),<079)8((.
@M03506:14:000000000-AKVR1:1:1101:4073:10983 2:N:0:33
CTAGGACTACCCGGGTTTCTAATCCTGTTTGCTCCCCTAGCTTTCGCGCCTCGGCGTCAGATGTGGTCCAGTGCGCCGCTTTCGCCACAGGTGTTCCTCCCGATATCTACGCATTTCACCGCTACACCGGGAATTCCGCCTTCCTCTGCCCACCTCTAGCTCGCCAGTATCCGATGGCCGCTCCCGGTTGAGCCGGGAGATTTCACACCGGACTTAACGAACCGCCTACAAGCCCTTTACGCCCAGTAAATCCGGACAACGCTTGCCACCTACGTACTACCGCGGTTGCTGGCCCGTAGTT
+
CCCCCGGGFGFGGGGEGGGGGGGGGGGGGGGGGGGGGGGGGGGGGGGGGGEGGGGGGGGGGGGGGGGGGGGGCFGGGGGGGCGFGGGGGGGGGGGGGGGGDEGGGGGGGGGGGGGGGFGGCF+CEGGGGGDDGGGGGGGGGGGFFGGFGEFGDEFGGGFG;FEGGDECEFGGGEEDGG1*C=EEGGCCGGGGGGD8CCED*:AG@C+=:CC5=D<97?@E<CD7C<)86D*<C>>F1C?7*/)95*3*<<:09><5>9FFED:9*CC*A>*)05:+*-@F<(0,(,-)(*.5>(-1738(-
@M03506:14:000000000-AKVR1:1:1101:12370:10985 2:N:0:33
CTAGGACTACCCGGGTATCTAATCCCGTTTGCTCCCCTGGCTTTCGTGCCTCAGCGTCAGGAATCGTCCAGAGACTCGCCTTCGCCACTGGTGTTCCTCTCGATATCTACGCATTTCACTGCTACACCGAGAATCCCAGTCTCCCCTCCGATCCTCGAGCCGGAGAGTATCCGACGCCGTTTCCGAGTTGAGCTCGGAGATTTCACGTCAGACTTACCCGGCCACCTACGCACCCTTTACGCCCAGTGAATCCGAACAACGCTTGGGACCTCTGTATTACCGCGGCTCCTGGCACAGCGTT
+
CCCCCGGG9FGGGGGGGGGGGGGGGGGGGGGGGGGGGGGGGGGGGEGGGGCEDFGGGGGGGGFGGGGGGGGGGGEFGGGGGGGGGGGGGGFFGGGGGGGGGEFGCGGGFGGGDGGGGGGFAFGGGGGGGGGG>FFFFFCGGCFGGGFGGGGEGG9DE+CGGGG>E+@DFGGFEGGGGGGGG,=BEEEG5C,BE,BCG*:*A@99CFGCFDDCGGGGGGF5CDGGGC>67CE*9.577<@GG73<<*3/9<F=?)/>D9*::BDC*/:0;>*/*2A++.99),4(,47)-)).0(.*7)3,(
@M03506:14:000000000-AKVR1:1:1101:21605:10994 2:N:0:33
CTAGGACTACCCGGGTTTCTAATCCTGTTTGCTCCCCTAGCTTTCGTTCTTCAGCGTCAGTAGTGGTCCAGCGCGCCGCTTTCGCCACGGGTGTTCCTGCAGATATCTACGCATTTCACCGCTACGCCTGCAATTCCACGCGCCTCTCCCACACTCAAGCACAGCAGTTTCGGAAGCAGCCCCTGGGTTGAGCCCAGAGATTTCACATCCGACTTGGCGTGGCCACCTACAAGCGCTTTACGCCCAGTAAATCCGGACAACGCTCGCCCCCCACGTATTACCGCGGCTGCTGGCACGTATT
+
CCCCCGGGGGGGGGGGGGGGGGGGGGGGGGGGGGGGGGFGGGGGGGGGGGGGGGGGGDGGFFGGGGGGGGGGGGGGGGGGGFGGG=FFGGGGGGGGGGGGDFCGCFGGGC@CGCBGGGGCFGGGGGGGFGGGGGGCFGG>FGGGGGGGGGCFGG8FGGGG6EGGGGGA9DFGEEE5CCFGG*A*:EF?**?CFFF,,6;=B>4>+4C7ACDGC58C4DD>55C7CCF>FFFFC5))-1)+3**11*;?G79*//1)17DDF5:***1):>3)))*/*-)+66(4302)3),,)(407>()(
@M03506:14:000000000-AKVR1:1:1101:22029:10996 2:N:0:33
CTAGGACTACCCGGGTTTCTAATCCCGTTTGCTCCCCACGCTTTCGCGCCTCAGCGTCAGGAGATGCCCAGAGACCCGCCTTCGCCACCGGTGTTCCTCCCGATCTCTACACATTTCACCGCTACACCGGGAATTCCAATCTCCTCTGCATCCCTCAAGAACGGCAGTATCGGCCGACGCTCTTCGGTTGAGCCGAAGGATTTCACGACCGACTTGCCATCCCGCCTACGCTCCCTTTACGCCCAGTGATTCCGAACACCGCTTGCTCCCCCCGCGTTCCCGCGGCTGTTGGCCCGGAGTT
+
CCCCCGGGGGGGGGGEGGGGGGGGGGGGGGGGGGGGGGGGGGGGGGGGGGFGGGGGGGGGGGGGGGGGGGGGGGGGGGGGDGGGGGGGGGGGGGGGGGGGGGGGGGGGGGGGGGGGGGGGGGGGGGGGD@CE@FGGGGGGGFGGGGGCFCADFFCCCFGFGGGGGGDGGDCBEECGEGEGCGCGG8;E5CCGGGGECEECF7>;<:CECCCDE<E+:C*9CGGCGG>)**0**.07)*/A5E)9**+*+0+@F@**76*207)7*2+/<57<:5*124):8((41;(.(*.(0.1).5(2.
@M03506:14:000000000-AKVR1:1:1101:12751:11026 2:N:0:33
CTAGGACTCCAAGGGTTTCTAATCCTGTTTGCTCCCCACGCTTTCGTGCCTCAGCGTCAGTACCGGGCCAGTGAGCCGCCTTCGCCACTGGTGTTCTTGCGAATATCTACGAATTTCACCTCTACACTCGCAGTTCCACTCACCTCTCCCGGACCCAAGATCTTCAGTATCAAAGGCAGTTCTGGAGTTGAGCTCCAGGATTTCACCCCTGATCTACAAACCCGCCTACGCCCCCTTTACGCCCAGTGATTCCGACCACCGCTACCCCCCTTCGTATTACCCCGGCTGCTGGCACGCAGCT
+
A@CCCFFC-FGGGGGGGDDGGFGGGGGGGGGF<FGGGGGGGGGGGGGGFF9FECFGDGGGGGGFGCEGGEC6CFGGFGDEEEF<FGDGFFF?FFDGGGFGDGGC=AFF?EFFFGFFCGGG,<EFGGGG@D:FCF,@FDGEFGGG9>BFFBE=C>+36=?,3,3==;;@F<FGFGGGGGGGGGE,,,3,@BB8D,D,@C6*D>2::CFCECC7,+,4++2=?FD*)/:5ED3*58BD@*1AEGG35C8*<++9@@3)>>3C>B@C);A5C)))09*2:4*<6(429>1:(),(7(5*)73((
@M03506:14:000000000-AKVR1:1:1101:6491:11032 2:N:0:33
CTAGGACTACCGGGGTTTCTAATCCCGTTTGCTCCCCACGCTTTCGCGCCTCAGCGTCAGGAATTGCCCAGAGACCCGCCTTCGCCACCGGTGTTCCTCCCGATCTCTACACATTTCACCGCTACACCGGGAATTCCAGTCTCCTCTGCAACCCTCAAGAACAGCAGTATCGATCGACGTTCTTCGGTTGAGCCGACGGATTTCACGACCGACTTGCCATCCCGCCTACGCGCCCTTTCTGCCCAGTAATTCCTGGCACTGCTTGCCCCCCCTGTCTTCCCGTCGCAGCTGGCCCAGTCTT
+
CCCCCGGGGFFGGGGGEGGGGGGGGGGGGGGGGGGGGGGEGGCGGGGGGGGGGGGGGGEGGFGGFGGGGGGGGGGGGGGGGDGGGGDGGD:FEGGGGGGDC>FCGGFFFGGGFFFGGGGGGGDEGFGGGGEBEAFGGEGGGBGGFFGGGGGGGG6DCCFFEGCCFFCFF:;:*3@CEGG:FGGGG5::EEFGFGD8*:E5*7@F+<7*:<<)>CC7DG*39FC=CD@<F::*955C(66+00C<<*3*:++=6**21.*26*/078<)*7)05*+++.*+.(((-(-)(.(.5::*)/)))
@M03506:14:000000000-AKVR1:1:1101:6327:11035 2:N:0:33
CTAGGACTACTCGGGTATCTAATCCTGTTTGCTCCCCTAGCTTTCGTTCCTCAGCGTCAGTAGTGGTCCAGCGCGCCGCTTTCGCCACGGGTGTTCCTGCAGATATCTACGCATTTCACCGCTACACCTGCAATTCCACGCGCCTCTCCCACACTCCAGCACAGCAGTTTCGGAAGCAGTCTCTGAGTTGAGCCCAGAGATTTCACTCCCGACTTGCCACACCGCCTACGAACCCTTTACACCCAGTAATTCCGAACAACGCTGACCCCCCACGTCTTACCGCGGCCTCTGGCACGTACTT
+
CCCCCGGGGGGGGGGGGGGGGGGGGGGGGGGGGGGGGGGGGGGGGGFGGGEGGGGGGGGGGGGGGGGGGDGGGGGGGGGGGGGGGGGGDGGGGGGGGGGGGGGGGGGGGGGGGGDGGFGGGGEGGGGGGGGGGFEFGGGGEGCGGGGGGFGGDG@FFFGGGGGGGGGGGGGGGEGCGGGGG<FGC;7C?FCCEGEDC9:6;D<7;9FGGGC5CDEFG4BGFGC5CD3)=C:FGEEGF7FGGGGGG5F4+<0=8)1372555))1/8<>E5)5>/***-*05((-(4()()))928C)),-.
@M03506:14:000000000-AKVR1:1:1101:19801:11036 2:N:0:33
CTAGGACTACCCGGGTTTCTAATCCCGTTTGCTCCCCTGACCTTCGTGCCTCAGCGTCAGGAACTGTCCAGAGACCCGCCTTCGCCACTGGTCTTCCTTACGATATCTACGCACTTCACCGCTACACCGTAAATTCCAGTCTCCTCTCCAGTCCTCAAGCACCGCAGTATCAAATGCAGTTTCGGAGTTAAGCCCCGAGATTTCACACCTGACTTACGACGCCACCTACGCACCCTTTACGCCCAATGAATCCGAAACACGCTTGAGACATCTGTATTACCGCGGCTGCTGGCACCGAGTT
+
CCCCCGGGAGGGGGGGGGGGGGGGGGGGGGGGFGDFGGFFGGGGGGGGGGFFFDFGEGGGGGGFGGGGGGGGGGGFGGGGDGFGEEGGFCFGGGGGGGGFFGGFGGGGGGG@CGDEGGGGGGDGGGGDFFGEBFFCGGGG9ECEGGGGG9EGG,=9B3=@EDDCEE>CF,@FGGFFG9A@@::C6CE7@DGGGFGGGGG5*::E,==EGFGC6:5<?C?7/C8*9CA)0*)*9>DC@<=FGG3995*)0<+99)*1)(955<.*10+)<)*1/*3++.*24(((49(716:..()*0)(-(
@M03506:14:000000000-AKVR1:1:1101:3497:11054 2:N:0:33
CTAGGACTACTGGGGTTTCTAATCCCGTTTGCTCCCCTGGCTTTCGCTCCTCAGTGTCAGTGTTGGTCCAGGATGCCGCCTTCGCCACCGGTGTTCCTCCAGATATCTACGCATTTCACCGCTACACCTGGAATTCCGCATCCCTCTCCAAATCCCAAGCCATCCAGTATCAGAAGCAGTCCCCCGGTTAAGCCGAGGGATTTCACGTCTGCCTTAGTTGGCCACCTACGAGCCCTTTACACCCAGTAATTCCGAACAACGCTTGCCCCCCCCCGTATTACCCCGGCTGCTGGCCGGGAGG
+
@CCC,6,CFFCECCB66B,EAFF9@EC8<,6C,CFDGGG,E@CFCCFGG7<FFFEDF<C66C6,;C@69@C@79EF<FG+C,CFD:CFEEEGGG:BFEFEGEFEFGGGG9=EBC?FGAF5=CC=CEGF<=<,AEFFCFFFC+4E,,4>8,@=EF,@8=8=D8E?=D?A,@,@:,,@D,,@,@,3@EE**37@,<>*=CC>E7,,4=:;*01+,*1,:C+=666+5C)/+9:558FD17+5++0/*2+1<++/*/7734*:0.)/78+)18C>>CG*24979)((((()-7)4)(()7.(3(
@M03506:14:000000000-AKVR1:1:1101:19824:11064 2:N:0:33
CTAGGACTACCGGGGTTTCTAATCCTGCTTGCTCCCCTAGCTTTCGCGCCTCAGCGTCAGTTGTGGTCCAGTGCGCCGCTTTCGCCACAGGTGTTCCTCCCGATATCTACGCATTTCACCGCTACACCGGGAATTCCACGCACCTCTCCCACACTCAAGCACGGCAGTTTCGCCTGCAGGCTCCGAGTTAAGCCCGGAGATTTCCCAGGTGACTTACCGCACCGCCTACGCGCCCTTTACGCCCAATCATTCCGAACAACCCTTGCCCCCCTCGTATGACCGCCGCTGGTGTCACCTAGTT
+
CCCCCGGG9FGGGGGGGGGGGGGGGGGGGGGGGGGGGGGGGGGGGGGGGGGGGGGGGGGGGGGGGGGGGGGGCDGGGGGGGGGGGGGGGGGGGGGGGGGGGGGGGGGGGGGGGGGGGGGGGGGDGGGGGGGGGGGGGGGGGGGGGGFFCGGGEGFGGC?EFGGGGDGGGGGGGGGGG?FGGGGGG8ECGGGGFGG55>EEGF+A+3AFGGGGGGGFFF@GCDGGGGB3?5)19>@)4<4F5ECDD5*)<<C7797<D>5*)0.95CGFE5<)7C8*;(*35(-(,4()().(0))**),).
@M03506:14:000000000-AKVR1:1:1101:26072:11065 2:N:0:33
CTAGGACTACTCGGGTTTCTAATCCTGTTTGCTCCCCTAGCTTTCGCGCCTCAGCGTCAGTTGTGGTCCAGTGCGCCGCTTTCGCCACAGGTGTTCCTCCCGATATCTACGCATTTCACCGCTACACCGGGAATTCCACGCACCTCTCCCACACTCAAGCACGGCAGTTTCGCCTGCAGGCTCCGAGTTAAGCCCGGAGCTTTCACAGGTGACTTCACGTACAGCCTACGCGCACTTTACGCCCAATATTTCCGAACAACGCTTGCCCCCCTCGCATCACCGCTGCTCCTGGCCCTCAGGT
+
CCCCCFGGGGGGGGGC;FGGGGGGGFGGGGGGGFEGGGGGGGFFFEGGGEGDFCFGGEDEGGGGGEGGGGGGGGGGFGFFCFFDEB@FEFFFFGGE<EG@FEFC@FGGGGGE7FEAE?E<+>C@FGGEGGGC:FFCCFFEDEGEGGGGGGGF6C@FGFFCCFG>58:@DGG@*5BCC,,4:DFEC8C:=FC@EGGDG***3C7??F+EFG<DFCE++;52*:*4CC)?775CD)7<87*:*/9)950<++0/1.*111*/7>575/0<:)1.7)*/2()0((-(((.*./,,7(31)0((.
@M03506:14:000000000-AKVR1:1:1101:26441:11067 2:N:0:33
CTAGGACTACTCGGGTTTCTAATCCCGTTCGCTCCCCTAGCTTTCGCGCCTCAGCGTCAGTGTCAGCCCAGCAACCCGCCTTCGCCGCAGGTGTTCCTCTCGATATCTACGCATTTCACCGCTACACCGAGAATTCCAGTTGCCCCTTCTGCACTTTAGCCCCGCAGTATCGGCTGACCTTTCCGCGTTAAGCCCGGCGATTCCACAGTCGACTTTCGGTTGCCGCCTCCGCGCCCTTTCCGCCCACGCACACCCACCAACGCTTCCCCTCCACGCCGTACCCACGCCGCTGCACCCGGCG
+
@CCCCGCFGGGGGBGCFBCFGGGGGGGGGGGGE<@CFGFGFFFGGGGD>FEGGFF7FF:CFEFFEEGFGG8FGGGGGGFFD7F<CGE77FEEEGGGG9FDGE@E@=DFFE+=?FEF<EEFGGGCGGGGGGEGGFFBA9D3FAD9FFC@>,,@7@9,7779DGGEGGE>F7D3@@>>7>E>DCG9E*==*:C,94BC55*7:C+++30C973<ECC+0/8**19?))55*1)1)7<D67)+<*1*/:*)***)0))/*-*/)))***+0;)9:)9;**()/(4).(,3)(0(()(,2))(,(
@M03506:14:000000000-AKVR1:1:1101:18405:11106 2:N:0:33
CTAGGACTACTCGGGTTTCTAATCCCGTTCGCTCCCCTGGCTTTCGCGCATCAGCGTCAGTATCGGCCCAGTAGCCCGCCTTCGCCTCAGGTGTTCCTCCCGATATCTACGCATTTCACCGCTACACCGGGAATTCCAGCTACCTCTTCCGTACTCTAGTCTGCCAGTATCGGCTGACCCTCCGGGGTTGAGCCCCGGGCTTTCACAGCCGACTCAACAAACCGCCTACGCGCCCTTCACGCCCAATAATTCCCAACCACGCCTGCCACCTACGTATTACCGCGGCTCCCGGCACGTCGTC
+
CCCCCGGGGGFGGGGFFCFGGGGGFGGGGGEGGGGGGGGDGFFGGGGGGGGGGGGGGGGGFGGGGCGGGGGGGGGGGEFGGGGFGG@FCGGCFGFGGGGGGED=C:EFGGGDF@FEGGGFFGG+FFFGGGEFF8@FGFDFCEGGCGFGGG>DFG?C9E;;EEFEFDFB9AF7@CFCFGGGFFGC5:5:*4:<CFFEG*?ECF6ACC7:FG:)>7*29<FF4FCC><0):C;*75:>:*9E579C***0+3+9@*25>0DE3))0/;:)@>C6:/*3+.7CA07629()-.,35(->))-((
@M03506:14:000000000-AKVR1:1:1101:3621:11151 2:N:0:33
CTAGGACTACTCGGGTTTCTAATCCTGTTTGCTCCCCACGCTTTCGTGCATGAGCGTCAGTTTTGACCCAGGGGGCTGCCTTCGCCATCGGTGTTCCTCCACATCTCTACGCATTTCACTGCTACACGTGGAATTCTACCCCCCTCTGCCAAACTCTAGCCTTGCAGTCTCCATCGCCATTCCCAGGTTGAGCCCGGGGATTTCACGACAGACTTACACAACCGCCTGCGCACGCTTTACGCCCCGTAATTCCGCTTAACGCTTGCACCCTACGTATTACCGCGGCTACTGGCCCGTAGTT
+
CCCCCGGGDGGGGGGGGGGGGGGGGGGGGGGGGGGGGGGGGGGGGGGGGGGGGEGGGGGGGGGGGGGGGGGGGGGGGGGGGGGGDGGGGGGGGGGGGGGGGGGGGGGGGGGGGGGGGGGGGGGGGGGGGGGGFGGGGGGGG@@EGGGGGGGDFF9BDGGGGGG8FG?DFFFGF7@>7EEEGGGF7EFCC87C8D>CEEEEC8FF9CGDECD67<CGGF4CC85=3<BFGD3*)0>D4**+1A)9)*275FCF*)*19(?F@>DDGG9*25*.7C:++(13<1(((-1).))4).(10;??)
@M03506:14:000000000-AKVR1:1:1101:21589:11157 2:N:0:33
CTAGGACTACCCGGGTATCTAATCCCGTTTGCTCCCCTGGCTTTCGCTCATCAGCGTCAATCTCGGTCCAGGATGCCGCCTTCGCCACCGGTGTTCCTCCAGATATCTACGCATTTCACCGCTACACCTGGAATTCCGCATCCCTCTCCCGCATTCAACCCATCCAGTATCCGACGCAGGTCCCAGGTTAAGCCTTGGGATTTCACGTCGGACTTAGTTGGCCGCCTACGAGCCCTTTACGCCCAGTAATTCACAACAACCCTCGCCCCCCCCGTATCACCGCTGCGGCCGGCAGGGCGTC
+
C@CCCGGG?F<@CC7@FGGGF9FGF@CCFF@FDFGGGGGF@FFGGGGGGGDFFGD@F@FFFGFGACBCFGFG<@FGFCCFG7EC8FFGD=FGC:CFGGA,B<9F9FFGCFEC+@BCE<A,@FFGCEFD@AE8:,48AFFDGDCGGGFGG8C++6=F9E,,@C,D,<,EA,DF6+BCC***68,,>DFFG,>,2>?;A,,,5;CACEGC*199E:+<7:A+6CGC3C386*)*95;<:C*+*:197:CB7:99**2**(**).8*9CC):>35)9***,1<3:(((-()()(4.(()0)-((
@M03506:14:000000000-AKVR1:1:1101:28439:11178 2:N:0:33
CTAGGACTACTCGGGTAACTAATCCCGTTTGCTCTCCTGGCCTTCGTGTCTCAGTGTCAGGAACTGTCCAGAGACCCGCCTTCGCCACTGGTCTTCCTCATGATCTCTACGCATTTCACTGCTCCACCATGAATTCCAGCCTCCTCTCCAGTCCTCAAGCTCCGCACTATCCAATGCCGTTTCGGAGTCAAGCCCCGACATTTCCCCCCCGCTGCACGGAGCCACCTACACCCACTTTCCGCCCAATGAATCCGAACAACGCTGAACCCCCCCGCCTCTCCTCCGCTCCCGGCCACCAGTC
+
9<<CCGGGFGGGGE7;F-,,CCCECFFGGGDGGG,CFC@8<FFDGFC<66<@,CC6CC<@,6;C8CFG<EFGGF<C6CCGC@E7F7,8@,@,@,,E<?E9?,FF,,CFGG@=:,=C?A,EA?,,9AFCA=FEFE9F,59,4@FE8,,9@;8;,@,998B8,6,6==+@=E@,@833,6=6+6@E+6@C,,@DD++++18932,,,4,4*3*)*2:,2/)*)2*<9/5)0*203).2);+5***/***)3++/68*1C07>3))*)++)/0/0))***()2(.((-,4.3570)((*0)(.)
@M03506:14:000000000-AKVR1:1:1101:10436:11197 2:N:0:33
CTAGGACTACTCGGGTTTCTAATCCCGTTTGCTCCCCTGGCTTTCGCTCCCCAGCGTCAGTGTTGGTCCAGGATGCCGCCTTCGCCACCGGTGTTCCTCCAGATATCTACGCATTTCACCGCTACACCTGGAATTCCGCATCCCTCTCCCAATCTCAAGCCATCCAGTATCAGATGCAGTTCCCCGGTTAAGCCGAGGGATTTCACGTCTGACTTAGTTGGCCGCCTACGAGCCCTTTACGCCCAGTAATTCCGAACCACCCTTGCCCCCCCCGTATTCCCGTGGCACCTGGCCCGGCGTT
+
CCCCCGGGGGGGGGGGGGGGGGGGGGGGGGEGGGGGGGGGGGGGGGGGGGGGGGGGGGGGGGFFFFGGGGGGGGGGGGGGGGGFGGGGGGGGGGGGGGGGGGFFGGGGGGGGGGGGGGGGGGGGGGGGGGGFFGGGGGGGGGGGGGGGGGGFGGCFDGFGGGGGGGGG8EGCGGGFGGGGGFGDGGDGGEGFGGGEG>ECEGGGFF,0AFCCFGFFGGFFG4DGGGF:C8):C8FG1<CFC=/)1:<?+3<@//9C3,7*)))00AFFGFDE@3;883*+,(((-((*()((.(-))0-(,
@M03506:14:000000000-AKVR1:1:1101:22887:11201 2:N:0:33
CTAGGACTACCCGGGTTTCTAATCCTGTTTGCTCCCCACGCTTTCGCACCTCAGCGTCAATATGTGTCCAGTAAGTCGCCTTCGCCACTGGTGTTCTTCCGAATATCTACGAATTTCACCTCTACACTCGGAATTCCACTTACCTCTCCACAATTCTAGCGATGCAGTCTTAAAGGCAATTCCGGAGTTGAGCCCCGGGCTTTCCCCTCTAACTTACAAAGCCGCCTACGTGCGCTTTACGCCCAGTAATTCCGAACAACGCCTGCCCCCCCCGTACTCCCGCGGCTGCGGGCACGCAGTT
+
CCCCCGGGGGGGGGGGGGGGGGGGGGGGGGGGGGGGGGGGGGGGGGGGGGGGGGGGGGGGGGGGGGGGGGGGGGGGGGGGGGGGGGGGGGGGGGGGGGGGGGEGFFGFGGGGFGGGGGGGGFFGGFGFFGGGGGGGGGGGFFGGGGGGC,EC?FFGCGFGGGGGGCGGGGGGGGGGGGGGGGGGDEGGGGGGGG8+@58ECGGG,,=ECCFDGGGGGDFGCC0?DC5>FGFFGFFG?GFF*2CC**51+;C=*/*9D(0:53)23@*8=BD5.5***(*34(,((4()(),4;(->)77:6
@M03506:14:000000000-AKVR1:1:1101:20460:11203 2:N:0:33
CTAGGACTACCGGGGTTTCTAATCCCGTTCGCTCCCCTAGCTTTCGCGCTTCAGCGTCAGTGTCAGCCCAGCAACCCGCCTTCGCCGCAGGTGTTCCTCTCGATATCTACGCATTTCACCGCTACACCGAGAATTCCAGTTGCCCCTTCTGTACTCTAGCCCCGCAGTATCGGCTGACCCTTCCGGGTTAAGCCCGGAGATTTCACAGGCGACTTGCGGGGGCCTCCTACGTGACCTTTACGCCCAGGCAACCCGCACACAGCGTGCGCCCCCCGTCTTACCGCGCGTGCGGGGACGGAGG
+
<CBCCGGGGGFGGGGGGGGGGGGGGEGGGGEDCEGGGG8FFGFFGDGGG>FFDGGGGGGGE9FGGGFFCFCFFGGGGGGGGGGGGGGG7FFFGGECFFG<FCEFFDGGC?@CF7F<<F9FC>CGGEFGGGGD7<BFCFAFGGCE@FGDFA=D@:CC;9DCFFCEGC5:,,;<EC*8,,<,?,8CE>C*/*4?CG5*::==*1++>@+C*2))1>A<>C)*/)9>**.7<7>6*).24**+3**)1**)*/8).0>)79C*.)))1C=.*)97@)1**.)+63-(4(()()-()(,95:,7(
@M03506:14:000000000-AKVR1:1:1101:28327:11205 2:N:0:33
CTAGGACTACCCGGGTATCTAATCCGGTTCGCTCCCCTAGCTTTCGCGCCTCAGCGTCAGGAGTGGCCCAGCCATCCGCCTTCGCCACCGGCATTCCTAGCGATATCTGCGCATTTCACCGCTACACCGCTAGGTCTAATGGCCTCTACCATCCTCTAGCCAACGCATTAACCGACGCAGTTCCACAGTTAAGCCATGGGATTTCACGCCGGACTTACGTAGCCGACTGCGCGACCGTGACGCCCCTGCAATCCGGATACGGCCCGCCCCCTCCGCCTCACCAGGGCTGCTGGTACGGCGC
+
CCCCCGGG<@CF:CF@F@FFFECGGGGGGECC@E:FBFGGD<A9CED:+@:CFGGD6,,BE,@C<C,CFEGCC,CFFFCGGGGCCCEGFC7FCCA,CFFFFG7ACGC<BFFFEGF<<FE94=C7:BF:C@+@=,3,7>;F=EGFFDFF,D,;8CFF,5,E,@8*A*3*3<3,ECE***/88799BFFDC4@BFGG,+35=8>9+>FDFF337*:/0:*7C*1*<)).)*2055)83(1)***91)**)*2+*)))1*,*+).))1:85:)7>55*//(0+4()(-,(.()),/,-*0)(-(
@M03506:14:000000000-AKVR1:1:1101:23413:11206 2:N:0:33
CTAGGACTACCGGGGTTTCTAATCCGGTTCGCTCCCCTAGCTTTCGCGCATCAGCGTCAGGTACGGCCCAGCAAGTCGCCTTCGCCACCGGCGTTCCTAGCGATATCTGCGCATTTCACCGCTACACCGCTAGTTCCACTTGCCTCTACCGACCTCAAGTCAACGAAGTATCCGATGCACGATCACAGTTGAGCCGTGACTTTTCACAGCGGACTTACGTAACCGCCTACGCGCCCTTTACGCCCAGTGAAGCCGTATAACGCCCCCCCCCTACGTCCCCCCCCGCCTGCTGGCACGTATT
+
CCCCCGGGGGGGGGGGGGGGGGGGGGGGFECEFGGGGGGGGGGGGGGDGG@FCDCEEGGGFGGGGGGGGGGGGGGGGGGGGGGCEGGGGGGGGGGGGCFGGE:FGEFGFGCE7@FFFGGGGGGGGFGGGGGDCF;FFDFGGFCGCGG9CFCCCCDGGGF:E:;DGFECCFCGCCDE=E7CGC*;EGGGG++B+@EE55@GGCFGC++=+293=>89D757**/ADGEF=F>EGBDG9<6EGGCG5:169+<*).9*1(2<=>))1**)2>53)1*21()*--(49(,)(.(49-2F))().
@M03506:14:000000000-AKVR1:1:1101:12834:11210 2:N:0:33
CTAGGACTACTCGGGTTTCTAATCCTGTTTGCTCCCCTAGCTTTCGCGCCTCAGCGTCAGTTTTTGTCCAGGAAGCCGCCTTCGCCACCGGTGTTCCTCCTGATATCTACGCATTTCACTGCTACACCAGGAATTCCGCTTCCCCATCCAAAACTCTAGTCTGCCAGTTTTGGATGCAGGCTCTGGGTTAAGCCCAGCGTTTTCACATCCAACTTAGCGAACCGCCTACGCGCCCTTTACGCCCCGTATTTCCGACCAACGCTTGCCCCCCCGTATTACCGCGGCTGCTGGCCCGGAGTTT
+
CCCCCGGG9FGGGGCFEGGGFGFGGGGGGGGGEFFGGGGGGGGGGGGEDGEGFGGGGGGGGGGGGGGGGGGGG@CFGGGGGGGGGGGGGGGGGGGFFEGGFDCGGEGGCFGG@EFGGGGFCFCGGFGFG8E+AFFGGGGGDDGGGCGFCF89FECGGGFFFFFCGG8ED:=8C8FGGD7DEGGGG6DFG+,>BFD>5,@E*9*>:7C,CGGF69DC22)=/?4EGD537*5=C3>C(;+A=ECCCGE)*0+/9>555(/:)7.355@?5>GB39*20)1A12(43(2>>F(.),-/))(()
@M03506:14:000000000-AKVR1:1:1101:7972:11240 2:N:0:33
CTAGGACTACCCGGGTTTCTAATCCCGTTCGCTCCCCTAGCTTTCGCGCTTCAGCGTCAGTGTCAGCCCAGCAACCCGCCTTCGCCGCAGGTGTTCCTCTCGATATCTACGCATTTCACCGCTACACCGAGAATTCCAGTTGCCCCTTCTGCACTCTAGCCCCGCAGTATCGGCTGACCTTTCCGGGTTAAGCCCGGAGATTTCACAGTCGACTTGCGGTGGCCGCCTACTCGCCCTTTACGCCCCGTAAACCCGAACACCGCTTGCCCCCCCCGGTTTCCCGCGGCCTCTGGCCCGGCGT
+
CCCCCGGGFEFGGGGGGGGGGGGGGGGGGGGGEGGGGGGGGGGGGGGGGGGGGGGGGGGGGGGGGGGGGGGGGGGGGDEGGGGFGGGGCCGFFGDDGBF?FGFGDGGGAFGGGGEFGGG9@FE@FGGGGGGFFGGGGCFDDFGFGFGFFCCEDGGGFGGGCGG>EG>B=;DEDGGGDFCFGDDGCG5=5CFGGGGDC*::87>A9<9C?F*>EGE7CC>EGDCG33@@ED*0*077><4@<:<D)2?7*/C*0.)97()0))7)98@)+09@)7:/*(0+.,(,((-)().)4)(9))(((
@M03506:14:000000000-AKVR1:1:1101:12561:11266 2:N:0:33
CTAGGACTACCCGGGTATCTAATCCCGTTCGCTCCCCTAGCTTTCGCACTTCAGCGTCAGTGTCAGCCCAGCAACCCGCCTTCGCCGCAGGTGTTCCTCTTGATATCTACGCATTTCACCGCTACACCAAGAATTCCAGTTGCCCCTTCTGCACTCTAGCCCCGCAGTATCGGTTGACCTTTCCGGGTTAAGCCCGGAGATTTCACAATCGACTTGCCGTGGCCGCCTACGCGCCCTTTACCCCCAGTAAATCCGAACAACCCCTGCCCCCCCCGCAGTCCCCGCGCTCCTGGCCCGGGCG
+
CCCCCGGG9FGGGGGEGGGGGGGGGGGGGGEGGGGGGGGGGGGGGFGFGGGGGGGGFGGEFGGGGGGGGGGGGFGGEGGFGGGGGGGGGGGGGGGGGGGGGGGGAFGFFGFF7?FGGGGGGGCFGGGGFGCGGGGGGGGGGFFF?DDDD,>DEFGGGGFGGFBEGG6B9,BFEGGGFGGGGE:FG>>CGGGGGCC=E*:?GFCF79EFF</;EDC;7*8*2/57<:D5:0.7D5B9(9)+++09C*;6<CG/=FC**()2))0***2)/8D:BG552(0+)..((,3.(0(.)(,*)7(((
@M03506:14:000000000-AKVR1:1:1101:16736:11275 2:N:0:33
CTAGGACTACCAGGGTATCTAATCCCGTTTGCTCCCCTGGCTTTCGCGCCTCAGCGTCAATGCCGGTCCAGGATGCCGCCTTCGCCACCGGTGTTCCTCCAGATATCTACGCATTTCACCGCTACACCTGGAATTCCGCATCCCTCTCCCGGATTCAAGCCTTCCAGTATCGGACGCAGTTCCCGGGTTGAGCCCGGGGATTTCACGTTCGACTTAGAAGGCCGCCTACGCGCCCTTTACGCCCAGTAATTCCGAGCAACGCCTGCCCCCCCTGTATTACCGCGGCTGCCGGCACAGAGTT
+
CCCCCGGGFGGGGEGGGGGGGGGGGGGGGGGGGGGGGGGGGGGGGGGGGGEEGGGGGGGGGGGGGGGGGGGGGGGGGGGGGGGGGGGGGGGGGGGGGDGGGGGGGGGGGGGGGGGGGFGGGGGGGGGGGGGEGGFDFGGGGGGGGGGGGGECDGGGGGFGGGFGGGGGCCGEEEGEEECEGGGGGGGGDCC@EFGGDGG*876E7EF=CFCCCG8CFGFGGGGGGG>B6*5><3)9076A85DG*CC4C7+/8/17C6<=).)0*:CFF>)8<*2+2)02431461()8),(7(,*0),))
@M03506:14:000000000-AKVR1:1:1101:20209:11283 2:N:0:33
CTAGGACTACCGGGGTTTCTAATCCCGTTTGCTCCCCTGGCTTTCGCGCCTCAGCGTCAGTGTCAGTCCAGAAGGCCGCCTTCGCCACTGGTATTCCTCCCGATCTCTACGCATTTCACCGCTACACCGGGAATTCTGCCTTCCTCTCCTGAACTCAAATCCAACAGTTTCTAATGCACTTCCACAGTTAACATGTGGGCTTTCACACCAGACTTGTCAGATCGCCTCCGCGCCCTTTACGCCCAATAATTCCGCGTAACGCTTGCTCCCTCCGTATTACCGCGGCTGCTGGCACGGGGTT
+
CCCCCGGGGGGGGGGFGGGGGGGGGGGGGGFGGGGGGGGGGGGGGGGGGGGGGGGDGGGGGGGGGGGGGGGGGGGGGGGGGGGGGEGGFEGGGGGGGGGGGGGF@4FFGGFGCGFGGCFFGGEEGGGGGGGGGGFGGGGGGGGGGG9DFGGGFGGGFGFGGG,DFGGFFFG9C7E9EAFGGGF,;88A,EFGC:?EGFC>FDGGGG7,787*=CF9CFF7+=CCDGE)/7>=DEBGFGFF**:9>50?+<CFFF*99935.)75**+*<>*7>G8*;(*2616126()4?),),59;),((
@M03506:14:000000000-AKVR1:1:1101:5292:11285 2:N:0:33
CTAGGACTACTCGGGTATCTAATCCCGTTTGCTCCCCTGGCTTTCGCGCCTCAGCGTCAATACCGGTCCAGGATGCCGCCTTCGCCACCGGTGTTCCTCCAGATATCTACGCATTTCACCGCTACACCTGGAATTCCACATCCCTCTCCCGGATTCAAGCCTTCCAGTATCGGACGCAGTTCCCGGGTTGAGCCCGGGGATTTCACGTTCGACTTAGAAGGCCGCCTACGCGCCCTCTACGCCCAGTAATTCCGAACAACGCTTGCCCCCTCTGTATTACCGCGGCCGCTGCCACCGAGTT
+
CCCCCGGGGGGGGGGGGGGGGGGGGGGGGGGGGGGGGGGGGGGGGGGGGGGGGGGGGGGDGGGGGGGGGGGGFGGGGGGGGGGGGGGGGGGGGGGGGGGGGFGGGGGGGGGGGGGGGGGGGGGGGGGGGGGGGGGGGGGGGFDGGGGGGGGGGGGGFGGGECFGGGEFGFGGGGGGGGGGGGGGGGGEEEGGGGGGGGG5E<CFGFCEFGGGC*;;D=7F4CCEDCD365>EDEFGF4*<5:C)7=G*<C77@FDDD>*:@>;DGFFFFF3>FD:<<6*39:90;>(79@B()),*072(-
@M03506:14:000000000-AKVR1:1:1101:16571:11306 2:N:0:33
CTAGGACTACCCGGGTTTCTAATCCTGTTCGCTCCCCTAGCTTTCGCGCCTGAGCGGCAGGTAAGGCCCAGAGATCCGCCTTCGCCACCGGTGTTCCTCCTGATATCTGCGCATTCCACCGCTACACCAGGAATTCCGATCTCCCCTACCTACCTCGAGCCACGCAGTATCGAACGCAGTTCCGGGGTTGCGCCCCGGGATTTCACATCCGACTCACGCTGCCCCCCGCGCGCTCGTTTCGCCCAATAAATCCGGACACAGCTCGCCCCCCAACTCTTCCCGCGCGTCCTGGCACCGACTT
+
@CCCCFGG9<<FGGG@FFGGGFGFGGGFDGGGDGEGDFFGGGGGGGGGGGGGGGGG+:FE:@F,E,CC@FFFEGCGGGGGE:FCFGCFGGGG7?FGG<BFGF<BFFGFECFCF7:FGEGFEGE7FGFFFGGCCDGFF,CFGFGDGDB6=DBEFC6F>E+AE?F>EEBCFGG:8,,4C59C;DC8=EEE***4:EGGCG5*=*<9<C+<75/9C)*37*)*/)7*19)8ED::C)7)-*00*2/9C5;/<+<@?))*)4**)0)9>*/)8>).0*2++)*<4(4(((-)-.).7(.*)0,((
@M03506:14:000000000-AKVR1:1:1101:2606:11311 2:N:0:33
CTAGGACTACCCGGGTTTCTAATCCCGTTTGCTCCCCTGGCTTTCGCTCCTCAGCGTCAATGTTGGTCCAGGCTGCCGCCTTCGCCACCGGTGTTCCTCCAGATATCTACGCATTTCACCGCTACACCTGGAATTCCGCATCCCTCTCCCAAATCCAAGCCATCCAGTATCAGACGCAGTTCCCCCGTTAAGCTGAGGGATTTCACGTCTGACTTAGTTGGCCGCCTACGAGCCCTTTACGGCCAGTAATTCCGAACAACGCTTACCCCCCCCGTTTCACCGGGTCTCTTGTGCCGGGGTT
+
CCCCCFFG<FGGEGEGGGGGGGGGGGG8CFFEGGGFGDCFGGGGGDB@D7@FEFGEGGG:ED@EAFEGCFGG,CFGGCCFGGGGDGDGFFGGGGGGFFGG8E<=9EGGGFGGD7CGDFGGGGGCCFAECFF8AFEEGGGCFCBBFGFGFG8@FCFDCG,8E898DFEG,EG=C6DE+++AAA@EG*49,>79EE6E>*1=,;:,,,40:85:<:=;@1B,6*02/18)275:5)8C@*;+**)1)2<*2<<99:**7(2*0))9*<@/A@335)2*3,/<<((,(,(*)*.-0))/80-4(
@M03506:14:000000000-AKVR1:1:1101:10319:11338 2:N:0:33
CTAGGACTACTGGGGTTTCTAATCCCGTTCGCTCCCCTAGCTTTCGCGCCTCAGCGTCAGTGTCGGCCCAGCAACCCGCCTTCGCCGCAGGTGTTCCTCTCGATATCTACGCATTTCACCGCTACACCGAGAATTCCAGTTGCCCCTTCCGCACTCTAGCCCAACAGTATCACTTGGCCTCTACCGAGTTAAGCCCGGCGATTCCACAAGTGACTTGTAGCGGCCGCCTACGCGCCCTTTACGCCCAGTAAATCCGAACAACGCTCGCTCCCCCCGTCTTACCGCGGCTGCTGCCTCCGGG
+
CCCCCGGGGGGGGGGGGGFGGGGGGGGGGGGGGFGGGGGFGGGGGGGGGG@FFGCEGGGGGGGGGGGGGGGGGGGGGEGGGGGGGGGGFGGGGFGGG<E?FEGG8FGFDGGEGDEFGGGGGG>FGGG8:FE+CCFFGCCDDFFD8DF,DFGEC>CFC7,9@CD>>8>@,3EEG;;;CFF6D:7,;>>EGG,@EFGCC****5:+><CG=*3C++><>C87+25=)/<BGC@*>)5)-9)02<75CCE)3+36*=C7*,9/8>>DG*15*75;57C5C2)/)5.((((),)()))(*0)-((
@M03506:14:000000000-AKVR1:1:1101:22348:11349 2:N:0:33
CTAGGACTACACGGGTTTCTAATCCCGTTTGCTCCCCTGGCTTTCGCTCCTCAGTGTCAGTGTTGGTCCAGGACGCCGCCTTCGCCACCGGTGTTCCTCCAGATATCTACGCATTTCACCGCTACACCTGGAATTCCGCATCCCTCTCCCAAACTCAAGCCATCCAGTATCAGACGCAGTTCCCCGGTTAAGCCGAGGGATCTCACGACCGACTTAGTTGGCCACCTACGAGCCCTTTAAGCCCAGTAATTCCGAACAACGCTTGCCCCCCCCGTATCACCGTGGCTGCTGGCACGGACTT
+
CCCCCGGGFFGGGGDGGGFGGFFFAFGFDFFGCACFFFFGGFCGGGGGGG,CFGGGGGGGGGGGA@FFGGGG7FEEGGGE@?FFEEFGGGGE7CFGGAFEFEFGFGGCFEFG7@C<<FGGGGGGFGGFFG,EFDGGGGGG7@FGD@>?FGG8DEDFGGGGFGGGGGGCC75@E66CEGDEFFGFGDC>:>FFGGGGE==EF*,=97,*2)/)/8:;+;1706C67C5:675:>>.0(01+3C<<D580A0<99477<(0::@3D**<F@@GDFG5**(*01,((,-.08:)(0(.7.)(3)
@M03506:14:000000000-AKVR1:1:1101:2895:11365 2:N:0:33
CTAGGACTACCGGGGTTTCTAATCCGGATCGCTCCCCACGCTTTCGCGCCTCAGCGTCAGCAAAGCTCCAGGCAACCGCCTTCGCCACTGGTGTTCCTCCCGATATCTACGCATTCCACCACTACACCGGGAATTCCATTGCCCCCTACCTTGCTCCAGCTACGCCGTATCCGCTGACCCCGCCCAGTTGAGCCGAGCGATTTCACAACGGACGTGCGTAGCCGCCTGCCCGCCCGTTACGCCCAATAAATCCGGGCAACGCTCGCCCCCCCCTTCTTACCGCGGCCGCTCGCACGTAGTT
+
CCCCCGGGFGGFGDCFFGGFGGGGFG>FEEGGFGFFGGEFEGGGGGGGGDFGG?GGGGGGGGGGCFFGDFGGG8EGGEEGGGFFCGGGGGGGGGGGGCGGFGGGGGGGGGGCFGCGFGGGGGGGGGGDCFCCFCFG9DFG9E>;DEEF,@;@DF,@DFCGGGGGGGEGCCFGGG**4:ECGEECCG5<FFF+CE88/CEEFG5ACFCCC)7C=DE537<=5<7*)9775*./755),25;**9>D**9+0<@?BD3C93*)8)1>?C5*7)05)2*2)*32:B(490)40(37(4<@?0(.
@M03506:14:000000000-AKVR1:1:1101:20702:11366 2:N:0:33
CTAGGACTACTCGGGTATCTAATCCCGTTTGCTCCCCTGGCTTTCGCTCCTCAGTGTCAGTGTTGGTCCAGGATGCCGCCTTCGCCACCGGTGTTCCTCCAGATATCTACGCATTTCACCGCTACACCTGGAATTCCGCATCCCTCTCCCAATCCCAAGCCATCCAGTATCAGACGCAGTTCCCCAGTTAAGCTGAGGGATTTCACGTCTGACTTAGTTGGCCACCTACGAGCCCTTTCCGCCCAGTATCTCCGAACAACGCTTTCCCCCCCCGTTTTCCCGGCGCTTCTGGCACGGCGTT
+
CCCCCFGGGGEC;FCCFFGGGGGGGFGGGFEFGGGGGFGGGGGGGGGGGGCFGGDCFFFGGGCFFGFGGGGDDEGGGGGGGGGFGGGGGGGGGFFFGGGGGGFGGGAFGGFG:F:<CA?FCFGCEFGCFGDGFG8FGGGGGGGGGG6@BFEFGG8DCGGFFGFGGECGFEGFA38+@BEGGGGGF,A<,@@DB;F?C58CD5,=7:7EF99:=CGD>C6,*;*0?6AAF/)/::3*5C++3=35**51++13/)8/)7*:)75**3<9FECB)7**+(*<24(261(),0)5<()*0)(-(
@M03506:14:000000000-AKVR1:1:1101:15461:11375 2:N:0:33
CTAGGACTACCCGGGTATCTAATCCTGTTTGATCCCCGCACTTTCGTGCCTCAGCGTCAGTTACAGTTTTGTGAGCTGCCTTCGCAATCGGTGTTCTATGACATCTCTATGTATTTCACCACTACATGTCATATTCCGCCCACAGCAACTGTACTCAAGCCCGACAGTATCAATGGCAGTTTCCTTGTTAAGCAAGGAGATTTCACCCCTGACTTACCGGGCCGCCTACGCACCCTTTAAACCCAATTAATCCGGATAACGCTTCCATCCTCTGTCTTACCGCGCATGCTGGCACACAGTT
+
CCCCCFGGGGGGGGGGGGGGGGDFGGGGGGFGGGGGGGGGGGGGGGGGGGFGGGGGGGDDGGGGGGGFGGGGGGGGGGGGFGGGGGGGGGGGGGGGGGGGGGGGGGGGGGGGGFFFGCDDFGGGGFFFGGFGGGGGGGGGGGGG?FFGFE8EFGGGGGBDFGC6C=CFFFGD=CDEFD>=EDGDGGGGGF9FG78,D?F,:+,@<@F,CGD>FGGG7C?G?DDEGGF4CD>*CDDD@6+9++>D3:*+1++;+52*91:C3783*23*38=***3C:./<3(,(((()./5(.35*.)()-
@M03506:14:000000000-AKVR1:1:1101:22188:11378 2:N:0:33
CTAGGACTACCCGGGTTTCTAATCCCGTTTGCTCCCCTGGCTTTCGCGCATCAGCGTCAATATCGGTCCAGGATGCCGCCTTCCCCACCGGTGTTCCTCCAGATATCTACGCATTTCACCGCTACCCCTGGAATTCCGCATCCCTCTCCCGCATTCAAGCCCGCCAGTCTCGGACGCAGTTCCCGGGTTGAGCCCGGGGATTTCACGTTCGACCTCGCAGGCCGCCTACGCGCCCTTTACCCCCAGTAATTCCGAACACGCCTCCCCCCCTCTGTTTTACCGCGGCCTCTGCCTGTGTGTT
+
CCCCCFFFFFF@@F+@F7CEEAFGFGGGGG@CEFCFDC@DFAGF9:C:C7@CFEC:FFFFFFDECEGDGGFGCC@ECEGGG7,,CFEGEDGGEFCFF,CEFFAE?EAFFGG+6@F99,@?=+FCE,4=<++<8CFF<FEC=8DB8DDGD88++45;>=,,@CCEC8CD9,3,***89578,CF9*=*4A8BEC?BEDEE=CF+>+4:0251**)*+1)8*7><519>):9D*)<BD(**<++/)//A*<<+9091>)(**)0)**/;.:))0.60+3(*3)-((,(().).)*))20*.(.
@M03506:14:000000000-AKVR1:1:1101:21238:11380 2:N:0:33
[truncated: 39,261,019 more chars]
