# Supplementary material for: Differential responses of the acidobacterial community in the topsoil and subsoil to fire disturbance in Pinus tabulaeformis stands
Source: PeerJ. 2019 Dec 11;7:e8047. doi: 10.7717/peerj.8047 (PMC6911345; doi:10.7717/peerj.8047)
Supplement: Supplemental Information 14 — M, moderate severity; A, represents a repetitive sample; 10, topsoil (0–10 cm). [file peerj-07-8047-s014.gz › peerj-07-8047-s014]

@M03506:14:000000000-AKVR1:1:1101:14369:1077 1:N:0:34
CGAACTCCTACGGGAGGCAGCAGTAGGGAATATTGGGCANNNNNNNCAAGTCTNNNNNNNCCATGCCNNNNNNNGGATGAANNNNNNNTGGGTTGNNNNNNNCTTTTATNTAGNNANNNNNNNCTCTTGCNNNANNNNNNGNNNGTNCTAGNNNNNNNAGNACCGGCTAACTNNNNNNNAGCAGCCNNGNNNNNACNGNNGGNNCNNGCGTTGTNNNNNNNTATTGGGNNNNNNNGGTGCGTANGNNNNCNTATAAGTCAGTGNTGAANGNNNNNNNCTCAACGATGGAACNNNCNTTGAT
+
CCCCCGGGGGGGGGGGGGGGGGGGGGGGGFGGGGFGGGC#######::DFGGG#######::DFGGG#######::DFGGG#######::DFGGG#######::BFGGG#:DF##:#######::DDFGG###:######:###:3#68D<#######:8#8@FFGGGGGG@#######66@FGGG##6#####66#6##66##6##64;FGEE#######33=BFGC#######22;DGGG5#2####2#21:C59@GGGGG#*179#1#######0//9@5C5:CBB4)###0#00738
@M03506:14:000000000-AKVR1:1:1101:19762:1085 1:N:0:34
CGAACTCCTACGGGAGGCAGCAGTCGGGAATTTTGGGCANNNNNNNGAAGCCTNNNNNNNCAACGCCNNNNNNNGGATGAANNNNNNNGGGATGTNNNNNNNGCAAGAACGGGNNGNNNNNNNAAGAGTTNNCANNNNNNANNNTGNCGGTNNNNNNNGTNAGCTCCGGCTANNNNNNNGCCAGCANNCNNNNNAANANNGGNNGNNCAAGCGTNNNNNNNCTTTACTNNNNNNNAAGGGCGCGGNNNNGNCCACCGCAAGTCGACTGNGNNNNNNNCGGGCGTAACCCGGNNNGNGCCGC
+
CCCCCGGGGGGGGGGGGEGGEGFEEECCCFGFGGGFGGC#######::6C@FE#######66CCCGG#######::CFC8F#######::DFGG8#######::BDDCCECGE##+#######:+:BDFG##:+######:###::#:>>3#######:8#53*>FGD*CC@#######66>7BFC##6#####66#*##41##4##4*1=CEB#######*22:8<<#######2/2*8EEE5*####2#2/***/55750:1C)/)#1#######)1*17):*>CF<D:###0#))).0
@M03506:14:000000000-AKVR1:1:1101:13838:1110 1:N:0:34
CGAACTCCTACGGGAGGCAGCAGTGGGGAATTGTTCGCANNNNNNNCAAGCCTNNNNNNNCAACGCCNNNNNNNGGATGAANNNNNNNGGATTGTNNNNNNNTGTTGCCCGGGACGNNNNNNNTCGACCTAACANGTCGNGATCTGACGGTNNNNNNTGAGGAAGCCCCGGCNNNNTNNGTGCCAGCNGCCGCNGTAATACAGAGGGGGCAAGCNNNNNNNGGAATTANNNNNNNTAAAGGGCGCGTAGGCGGCCTTCTAAGTCGAACGTGNNNNCNCCGGGCTCAACCCGGGNANCGCGT
+
CCCCCGGGGGGGGGGGGGGGGGGGGGGGEFGGGGGGGGG#######::CDFGG#######::CFGGG#######::CFGGG#######::DFGGF#######::BFFGGGGGGGGG#######::BFFDGGGGF#:BFC#8@=FFGGGGGE######36@CFFFFGGGGGGE####6##66<CFGGC#6@FEF#4=8FGGF9EFGGEEGGGGG5#######228CFC9#######*2;C87CED555C?EF=C=ECF=CG+C0AE*AFGGG####2#017CF@EFFDF:D59@#0#.).70
@M03506:14:000000000-AKVR1:1:1101:17433:1128 1:N:0:34
CGAACTCCTACGGGAGGCAGCAGTGGGGAATATTGGACANNNNNNNCAAGCCTNNNNNNNCCATGCCNNNNNNNTGATGAANNNNNNNGGGTTGTNNNGNNNTTTCGGCGGGGAAGNNNANNNCGGTACCCGCAGAAGAAGCCCCGGCTAANNTNNNGCCAGCAGCCGCGGTNNNNCNNAGGGGGCTAGCGTTGCTCGGAATCACTGGGCGTAANNNNNNNGTAGGCGNNNNNNNAAGTCAGGGGTGAAATCCTGGAGCGCAACTCCAGAANNNNCNTTGATACTGGCGACCTTGAGTCCG
+
CCCCCGGGGGGGGGGGGGGGGGGGGGGGDGGDFFGGGGG#######::CFGGG#######::CFFFG#######,9CFGGG#######::DFGGG###:###::DFGGGGGGGCEE###:###+:<FGFGGGGGGGGGGGFGGGD:B@<FG##6###66=FFG@<CFGGGG<####4##22AFFGGEFGGGEGGGGGDEGCFGDEFCF8@?EGD#######12/:*::#######2/***39*:C*:C9EE<9+CC6@4):5DEGGE*3:C####2#01*/.9+0**0,9@BF4**0/*/.
@M03506:14:000000000-AKVR1:1:1101:16125:1155 1:N:0:34
CGAACTCCTACGGGAGGCAGCAGTGGGGAATCTTGCGCTAANGCGNGAAACCGTGACGCAGCGACGCCNCGTNAGGGAAGAAGGCCNTCGGGTTGTAAACCTCTTTCAGGAGGGACGAAGCCACTCGGGTTAATAGCCCAGAGGGTGACGGTACCTCCAGAAGAAGCCCCGGNCANCTACGTGCCAGCAGCCGCGGTAATACGTAGGGGGTAAGNGNNGNNCGGATTTCNNNNNNGGTAAGTGCGTGCAGGCGGCTGGATAGGTCCGTTGTGAAAACCAGATGCGCAACCTCGCGACGTCG
+
CCCCCFGGGFCFCDCEE;;CC@EGFGGC;,EFGF@FDE@BB#,:C#,:6CFFEGF7FC@CFGFGGDEG#6C:#::CDDC@@FG8,4#:==DFGGGGGCFGGFFFG9FFGGDCBGEFFGGDGFD,DFGCEFGCE<FGGCEGGGAFG@CDF@FFGGC@FEFGFA@CGGGFF7CF#*6#6@*CF6=F@,<ECFGD@F7F***?CG8528CGE5*2<9#*##/##2**/1*23######1***1<+++/:EDFCF5D55)*0**+0>+0***+9:5*2*<7:****1+/.).(*).53>>)8;D)
@M03506:14:000000000-AKVR1:1:1101:19211:1163 1:N:0:34
CGAACTCCTACGGGAGGCAGCAGTGGGGAATTGTTCACAATNGGCNCAAGCCTGATGACGCAACGCCGNGTGNAGGATAAAGGTCTNCGGATTGTAAACTCCTGTTGCTCGGGACGAAAAGCCTCGACCTAATACGTCAAGGTCTGACGGTACCGAGTGAGGAAGCCCCGGCNAANTCTGTGCCAGCAGCCGCGGTAATACAGAGGGGGCAAGCGTNNTNNGGAATTACNNNNNNTAAAGGGCGCGTAGGCGGCCTGTTAAGTCGAACGTGAAATCCCTGGGCTCAACCCAGGAACTGCGT
+
CCCCCGGGGGGGGDEFEGGGGGGGGGGGGGGFFGGGGGGCF#:9C#9CFFGGGGGGE9CFDGGGGGG@#::C#:C<FFDFGGGGGF#:CF<FGGGGGGGCCFGGE,E,FGGGGCEGGGCEFGGA8FCFGGGGDFGGFFGGFFG9<FGGGCFGGGG>E@FGGFGGGGGFFCGD#6@#*5>BFFGFFFGGBFFECFD*=1BFGGC9CFEGGGCFDFE;##2##22*;CFF9######/2*98C5==EE:<CGCED=5DC/0CE9C?ED*>=1:>9*29C6477>42:=7.2>51)7>>)**7)
@M03506:14:000000000-AKVR1:1:1101:20252:1169 1:N:0:34
CGAACTCCTACGGGAGGCAGCAGTCGGGAATTTTGGGCAATNGGCNAAAGCCTGACCCAGCAACGCCGCGTGAAGGATGAAATCCCTCGGGATGTAAACTTCGCAAGAACGGGAAGAATAAGTAAGGGTTAACACCTCTTACGATGACGGTACTGTTTGTAAGCTCCGGCTANCTNCGTGCCTGCAGCCGCGGTAATACGGGGGGAGCAAGCGTTGNTCNNTTTTACTGNNNGNAAAGTGCGCGTAGGCGGCGACCGCAAGTCGGGTGTGAAATCTCTGGGCTTAATCCAGCACGGACAAC
+
6C<C@EFFC<C;-FCFE@EC@<@6<8@F@BC@FCC+8EF@C#9C,#69CC<FGFC<86,CAEE,C7FCFG:F=,6F=,CFGGA5C8CCC7C7+?FFFGC,?F?F::+,9B::FGEGGD:EFAE<FF@FB=DAFGFEG8FGGGGFGG,CFFF+@FFFGG@DAFGGCFCF7CC*#5*#*6>:FF@:F<F7,=:FC<:<+5+;=E7BECEE8:@581;?#1*##**2*;9C+###2#*1*2*30:/>5CGCCGC5)1/):)7)*<*:*12C*994**:+2909C))*09*9)0?0))0:)8@)8
@M03506:14:000000000-AKVR1:1:1101:14487:1188 1:N:0:34
CGAACTCCTACGGGAGGCAGCAGTGGGGAATCTTGCACAATGGGGGAAACCCTGATGCAGCGACGCCGCGTGAGCGATGAAGCCCTTCGGGGTGTAAAGCTCTTTCGTCAGGGAAGATAGTGACGGTACCTGGAGAAGCAGCTGCGGCTAACTACGTGCCAGCAGCCGCGGTAATACGTAGGCAGCAAGCGTTGTTCGGAGTTACTGGGCGTAAAGGGGGTGTAGGCGGGTCCTTAAGGTTGCTGCGAAATCTCCCGGCTTAACCGGGAGGGTGCGGTGAATACTGAGGGACTGGAGTACG
+
CCCCCGGGGGGGGGGGGGGGGGGGGGGGGGGGGGGGGGGGGGGGGGGGGGGGGGGGGGGGGGGGGGGGGGGGGEGGGGGGGGGFGGGGGGGGGGEFGGGGGGGCFFGGGGGGGGGGGGGGFGGGGGEGGGGFBFFGGGGGGGGGGGGGGGGGFGGEFGFFFGGGG7FGEGG<C:,@?FFEEGGGGGGFGGG<*=:CFGGDGEGGCC0@FCC:C5@ECE**:CC7<E6::*CC8C+<?C*A?FF<++*/::=C7+09CEC<=CFGEDGG=DC:DD*5))1*0**3CF76:C>15)<75@4*0
@M03506:14:000000000-AKVR1:1:1101:10555:1195 1:N:0:34
CGAACTCCTACGGGAGGCAGCAGTGGGGAATCTTGCGCAATGCGCGAAAGCGTGACGCAGCAACGCCGCGTGGGGGAAGAAGGCCTTCGGGTTGTAAACCTCTTTCAGTTGGGACGAAGGTTGGGCGGTGAATAGCCGTTCCAACTGACGGTACCTTCATAAGAAGCCCCGGCTAACTACGTGCCAGCAGCCGCGGTAATACGTAGGGGGCAAGCGTTGTCCGGAATCATTGGGCGTAAAGAGCGCGTAGGCGGCCCGATAAGTCCGCTGTGAAAGCCAAGGGCTCAACCCTTGAATGCCG
+
CCCCCGGGGGGGGGGGGGGGGGGGGGGGGGGGGGFGGGGGGGGGGGGGGGGGGGGGGGGGGGGGGGGGGGGGGGGGGGGGGGGGGGGGFGGGGGGGGGGGGGGGGGGGFGGGGGGGGGGGGGDGGGGGGGGGGGGGGGGGGGGGGGGGGGGGGGGGGGGGGGGGGGGGGGGDGGEFFGGGGGGGGCGGGGGGGGGGGD>FGGGGGGGGGEGGGGGGEGEGGGGGGGFGGGGGGGGG==C*:C=6CCGGG=EFGGDG*>5):*>FG>7C=<CFCCFG*09C<3>G6;F*4C>:5?=?=?@@3
@M03506:14:000000000-AKVR1:1:1101:9159:1195 1:N:0:34
CGAACTCCTACGGGAGGCAGCAGTCGGGAATCTTGGGCAATGGGCGAAAGCCTGACCCAGCAACGCCGCGTGGAGGATGAAATCCCTCGGGATGTAAACTTCGCAAGAACGGGAAGAATAAGTCTGTGTTAATACCACAGGCGATGACGGTACCGTTTGTAAGCTCCGGCTAACTCCGTGCCAGCAGCCGCGGTAATACGGGGGGAGCAAGCGTTGTTCGGATTTACTGGGCGTAAAGTGCGCGTAGGCGGCCACCGCAAGTCAGTTGTGAGATCTCCGAGCTTAACTCGGAAAGGTCAAC
+
CCCCCGGGGFFCCFFFGGGGGGGGGGGGGDGGFGGGFEGGGGGFGDGCEGGGGDGGFGFFGGGGGGGEGGGGGEGGGGGGGGFGFGCBFGFEGEGGGGGGGGDEEGGFFGGDG@FEGCBDFFGGGGFFFGGFG<D=FGDF?F7:FE<<FGGG>=C@FGEGGGGGGGGGDGGGGGFCGGGGGGGGGFGGG@EGD<:@FF;>C*8EGGGGG6AFGE8CE=C5:;=8C7CFFGGF*:*85<*0<EGG=:C59CGE7CC>=:D5*3:ECF7:0/29*269DF<3)85+<**99<3(...59@??/
@M03506:14:000000000-AKVR1:1:1101:9347:1205 1:N:0:34
CGAACTCCTACGGGAGGCAGCAGTGGGGAATATTGGACAATGGGGGAAACCCTGATCCAGCAATGCCGCGTGAGTGATGAAGGCCTTAGGGTTGTAAAGCCCTTTTACCCGGGATGATAATGACAGTACCGGGAGAATAAGCCCCGGCTAACTCCGTGCCAGCAGCCGCGGTAATACGGGGGGAGCAAGCGTTGTTCGGATTTACTGGGCGTAAAGGGCGCGTAGGCGGCCAGCACAAGTCAGTTGTGAAATCTCCGAGCTTAACTCGGAAAGGTCAACTGAAACTGTGCGGCTAGCGTGC
+
CCCCCGGGGGGGGGGGGGGGGGGGGGGGGGFGGGFFGGGGGGGGGGGGGGGGGGGGGGGGGGGGGGGGGGFEFGGGGGGGFGGGGGGGGGGGGGGGGGGGGGGGGGGGGGGGGEGGGGGGGFGGGGGGGGGGCCFGGFGFGFFGGGGGGGGGFGGGGGGGGGGGGGGGGGG:CFFFGGGGGGEEGGGFGFCEGGGGGGGGGGGGGGGGDFGEGGGGGDG=CGGEGGGGDGGGGGFGGFGFFFFCFGFGGG?FGCGGGFGGGGGFFDCGDDG3CD9?D?F:<4=?<@FB9*>9BE:)).8.)
@M03506:14:000000000-AKVR1:1:1101:21141:1212 1:N:0:34
CGAACTCCTACGGGAGGCAGCAGTGGGGAATTTTGCGCAATGGGGGAAACCCTGACGCAGCAACGCCGCGTGGAGGATGAAGCCCCTTGGGGCGTAAACTCCTTTCGACCAAGACGATTATGACGGTACTGGTGGAAGAAGCACCGGCTAACTCTGTGCCAGCAGCCGCGGTAATACAGAGGGTGCAAGCGTTGTTCGGAATTATTGGGCGTAAAGGGCGCGTAGGCGGCGCGACAAGTCACCTGTGAAGTCTCCGAGCTTAACTCGGAGCCTGCCGGCGAAACTGTCGTGCCGGAGTATG
+
CCCCCGGEFGGGCFCBBCGGGCGDFFGGGGEEGGGGGDDFCGFFGEEEF@CFD,EFEDCCFDFGEGC@FG@EFFGDGCEFGGGGFGGGG8FCEDCCEGEGGGGAFGGGGGD@8,B:C+,=FFFFE7CFFGFGCGGGCFGGGFFF:BFEG@FGGFGGGGGGC2CGFEF@FCFGG7F@F:FGCCF*1F7+BFC/;CEC?CE?8CG+<C9+**/*:E*<CECE5=**28::EEEEG:=8>C*9+<FGGF6*20<9CF+>*))<+9>+2*:*5)/7>D:*10)))../A@*0455())))08)1/
@M03506:14:000000000-AKVR1:1:1101:19443:1213 1:N:0:34
CGAACTCCTACGGGAGGCAGCAGCCGGGAATTTTGGGCAATGGGCGAAAGCCTGACCCAGCAACGCCGCGTGAAGGATGAAATCCTTCGGGATGTAAACTTCGCAAGAACGGGAAGAATAAGTAAGAGCCAACAACTCTTATGATGACGGTACTGTTTGTAAGCTCCGGCTAACTCCGTGCCAGCAGCCGCGGTAATACGGGGGGAGCAAGCGTTGTTCGGATTTACTGGGCGTAAAGGGCGCGTAGGCGGCCACCGCAAGTCGACGGTGAAATCTCCGGGCTTAACCCGGAAAGGTCAGC
+
CCCCCGGGGGGGGGGGGGGGGGGGGGGGFGGGGGGGGGGGGGGGGGGGGGGGGGGGGGGGGGGGGGGGGGGGGGGGGGGGGGGGGGGGGGGGGGGGGGGGGGGGGGGGGGGGGGGGGGGGGGGGGGGGGGGGGGGGGGGGGGGGGGGGGGGGGGGGGGGGGGGGGFGGGGGGGGGGCFGFGGGGGGGFGGGGGGGGGFDGGGGGGGGGGDGGGG5CC5FGGDEGGG9:CFGFGGGGD?FGGGGGGGGGGGDG<EFC*5)>E<DG55*//15*::>7CBGGGF>CF?FF<352@BFFFF?F:
@M03506:14:000000000-AKVR1:1:1101:17468:1264 1:N:0:34
CGAACTCCTACGGGAGGCAGCAGTGGGGAATATTGGACAATGGGCGCAAGCCTGATCCAGCAATGCCGCGTGAGTGAGGAAGGCCTTAGGGTTGTAAAGCTCTTTCGGCGGGGACGATGATGACGGTACCCGCAGAAGAAGCCCCGGCTAACTTCGTGCCAGCAGCCGCGGTAATACGAAGGGGGCGAGCGTTGTTCGGATTTACTGGGCGTAAAGGGCGCGCAGGCGGCAAACCAAGTCAGGCGTGAAAGCCCCGGGCTTAACCTGGGAACTGCGTCTGGGACTGGTTGGCTAGAGATCG
+
CCCCCGGGGGGGGGGGGGGGGGGGGGGGGGGGGGGGGGGGGGGGGGGGGGGGGGGGGGGGGGGGGGGGGGGGGGGGGGGGGGGGGGGGGGFGGGGGGGFGGFGGGGGGGGGGGGGGGGGGGGGGGEGGGGGGGDGGGGGGGGGGGDEGDGGGGFGGGGGGGGGGGGGGGGGGGGGGGG>88>CEGC?EGGGGGGEDGGGDGGGGGGGGGGGCEGGGGGDEGGE58?8?EGCCF=CFG5>ACGFGGGCGFCFGDGGDGEG3:F:CE>*9C*+)**9E<>DCF:0**)/93*).6*<9**/*0
@M03506:14:000000000-AKVR1:1:1101:20090:1280 1:N:0:34
CGAACTCCTACGGGAGGCAGCAGTGGGGAATCTTGCGCAATGGGCGAAAGCCTGACGCAGCAACGCCGCGTGCGGGAAGAAGGCCCTCGGGTTGCAAACCGCTTTCAGAAGGAACGAAAATGACGGTACTTTCAGAAGTAGGTGCGGCCAACTGCGTGCCAGCAGCCGCGGTGACACGTAGGCACCAAGCGTTGTCCGGATTTATTGGGCGTAAAGAGCTCGTAGGCGGGTCGGTTAGTCGGGTGTGAAAACTTTGGGCTCAACCCAAAGCGTGCACTCCATATGGCCGTGACTAGAGTTG
+
CCCCCGGGGGGGGGGGGGGGGGGGGGGGGGGGGGGFGGEGGGGGGGGGGGGGGGGGGGGGGGGGGGGGEGGGGGGGGGGGGGGGGGGGGGGGEGGGGGG7FGGBFGGF?FGGGGGGGGGGGGGGGGGGGGGGA<@=@FFGGGFGGGEGGGFCFFGGGGGCFGGGFGFEFCFFGGFGGGECFEGGGF7CCFECCE8C?>ECE*<?FFGGGGG>885<CF6EGECEG>CCD*/:*7:E*::CGC5EEGG7A9?6CCC>FDG4=FCCGC7CF<*7**9=*9***199+*/0(17(7@*9*1@4*
@M03506:14:000000000-AKVR1:1:1101:9431:1347 1:N:0:34
CGAACTCCTACGGGAGGCAGCAGTGGGGAATTGTTCGCAATGGGCGCAAGCCTGACGACGCAACGCCGCGTGGAGGACGAAGACCTTCGGGTCGTAAACTCCTTTCGATCGAGACGAACGGTCTCCGGGTGAACAATCCGGAGGAGTGACGGTACCGAGAGAAGAAGCCCCGGCTAACTCCGTGCCAGCAGCCGCGGTAATACGGGGGGGGCAAGCGTTGTTCGGAATTACTGGGCGTAAAGGGCTCGTAGGTGGCCAACTAAGTCAGACGTGAAATCCCTCGGCTTAACCGGGGAACTGC
+
CCCCCGGGGGGGGGGGGGGGGGGGGGGGGGGGGGGGGGGGGGGGGGGGGGGGGGGGGGGGGGGGGGGGGGGGGEGGGGGGGGGGGGGGGGGGGGGGGGGGGGGGGGGGGGGGGGGGGGGGGGGGGGGGGGGGGGGGGGGGGGGGGGGGGGGGGGGGGGGGGGGGGGGGGFFGGGDEGGGGGGGCGGGGGGGGGGGGGEGECFGGGGGGGGGDGGGGG;ECEGGGGGGGGGGGGGGFGGGGGGFDEGGG*/:C7FGFDF:>?FGGCFCDDGG>3CCF7=C<955EC@7F9FB>E@FBB@6?*
@M03506:14:000000000-AKVR1:1:1101:20698:1357 1:N:0:34
CGAACTCCTACGGGAGGCAGCAGTGGGGAATTTTGGACAATGGGCGCAAGCCTGATCCAGCAATGCCGCGTGAGTGAAGAAGGCCTTCGGGTTGTAAAGCTCTTTTGTCAGGGAAGAAACGGTGGGGGCTAATATCCTCCACTAATGACGGTACCTGAAGAATAAGCACCGGCTAACTACGTGCCAGCAGCCGCGGTAATACGTAGGGTGCAAGCGTTAATCGGAATTACTGGGCGTAAAGCGTGCGCAGGCGGTTTTGTAAGTCTGTCGTGAAAGCGCCGGGTGCAACCTGGGATTTGCG
+
-ACCCFFGFGGGGGGG>EFEEFGECCEDGGG8FGDGCCGGGGC@C@+CCGG7FFGFFCGEFGGGGGGEEGGGDCFFFGGGD,<EGE,CFGECFCCEGG9F9EFGG9FG9<E@EFGCFFGF@CB+C7FGGGCFGF?@5CFFDGGGGGCGGC@FG7<ACFGGGFFEAF9,>CCF::7>CFFDC<FG7;:*4,,CEGC:=CE>F9*B:EEGGC5?><>E8*8:<AFC*AF+<:C76*5:>G*:C+:7AEGCGEGGCE>)*)02:2:A+:C:9CFEGF7+C))/17<**.*/5*)())7))1**7
@M03506:14:000000000-AKVR1:1:1101:19939:1370 1:N:0:34
CGAACTCCTACGGGAGGCAGCAGTGGGGAATCTTGCGCAATGCGCGAAAGCGTGACGCAGCGACGCCGCGTGAGGGAAGACGGCCTTCGGGTTGTAAACCTCTTTCAGTTGGGACGAAGCCACGGCGGTTAATACCCGTCTGTGGTGACGGTACCTTCAGAAGAAGCCCCGGCTAACTACGTGCCAGCAGCCGCGGTAATACGTAGGGGGCAAGCGTTGTCCGGAATCATTTGGCGTAAAGCGCGTGTAGGCGGCTTGGTAAGTCCGCTCCGAAAGCCCGGGGCCCAACCCCGGGTGGCGG
+
BCCCCGGGGGGGGGGGGGGGGGGFEGGGGGGGGGGGGGGGGGFGGGGGGGGGFEGGGGGGGGGGGGGGGG>FEGGGDGGGGGGEGGGFGGGEGEGGGGDCFGGFGGGGFFGGGGGGGEDGGGGGGGGGGGEGGF;>FC=CFGC3<<<FGGGCGGFGFGGGC:FAFGGG@<FCG5*+<FFFCCFFD@EFGGGGGGDGCECGFFGED@E*8?E>FFGGGGGGGGGG5**<<+<+<9EGC?D*AGDEG:=789<<C=E38;30<+23+0*9:C*7)77**5*9D@35*7D>FD38:>5)8.55;
@M03506:14:000000000-AKVR1:1:1101:15514:1385 1:N:0:34
CGAACTCCTACGGGAGGCAGCAGTGGGGAATATTGGACAATGGGCGCAAGCCTGATCCAGCCATGCCGCGTGAGTGATGAAGGCCTTAGGGTTGTAAAGCTCTTTCAGTGGGGAAGATAATGACGGTACCCACAGAAGAAGCCCCGGCTAACTTCGTGCCAGCAGCAGCGGTAATACGAAGGGGGCTAGCGTTGTTCGGATTTACTGGGCGTAAAGCGCACGTAGGCGGATCGTTAAGTCGGGGGTGAAATCTTGGAGCTCAACTCCAGAACTGCATTCGATACTGGCGATCTTGAGTCCG
+
<CCCAFFC9EDCGDGDEGGGGGEE@@E7F;FGGGGGGGGGCDFGGGGGGGCGGEFFDGGGGG8FCFFEDGGG>EFCFECFGGGF8DCFEGGCE7F9AFFGGGGFFFFGGFGFGGGD89FFFFGGDGCFFF=FGGGGGGGGC8,>=>EG+>FFFFFGF<FGECEFGF,<7FGGGGGGGC*@EG@FCCGFGFEEGGGGGGG5CCGG,<9+B*:CC5C++3?5EGGFGC<CEE*?CF58770+:EEEC5/7+<FC*<?*6?G4+<7*<:+*<**):CF?F*?C>*52+/*87CB:;@4/?1**)
@M03506:14:000000000-AKVR1:1:1101:10080:1390 1:N:0:34
CGAACTCCTACGGGAGGCAGCAGTGGGGAATTTTGCGCAATGGGCGAAAGCCTGACGCAGCAACGCCGCGCGGAGGATGAAGGTCCTTGGATTGTAAACTCCTGTCAGCAGGGAAAAAGCAACCTGACCTCATACGTCAGGGAGTTGATTGTACCTGCAGAGGAAGCCCCGGCTAACTCTGTGCCAGCAGCCGCGGTAATACAGAGGGGGCAAGCGGTATCCGGAATTATTGGGCGTAAAGCGTGCGCAGGCGGTTTTTCAAGTCAGAGGGGAAAGCGCCGGGCTCCACCCGGGAATGGCC
+
BCCCCFGG<F9BCEFGDGFG;FGC<8FFGCGFGGG?CEGGGGFGGEGGGGCDGCF@EECFCE@FEE@CBEGGE=FC:FFFDFGBBFFFFGC9FFGG9AEFDEF?FEEDGEGFED8FDDGCFFF,DFF<FCDGAECGEFEG?F>FCFFFFCFD@FFFGG?FEG@C<<FFFF7F<C7:F9FFGEGF9CCFF<FACG7C=*1+2?;92C**5*:E5FCG*;?5:CCE8>*<<@9+<E*:::7*<C*:=/:3EE==5CCD*<**0+2++*<CG3*8)**22))1/7>**7*).*09)75))9@76
@M03506:14:000000000-AKVR1:1:1101:9832:1406 1:N:0:34
CGAACTCCTACGGGAGGCAGCAGTCGGGAATTTTGGGCAATGGGCGAAAGCCTGACCCAGCAACGCCGCGTGAAGGATGAAGTCTTTCGGGATGTAAACTTCGTAAGAATAGGAAGAATAAATGACGGTACTATTTGTAAGGTCCGGCTAACTACGTGCCAGCAGCCGCGGTAATACGTAGGGACCAAGCGTTGTTCGGATTTACTGGGCGTAAAGGGCGCGTAGGCGGCGTGTTAAGTCACTTGTGAAATCTCTAAGCTTAACTTAGAACGGTCAAGTGATACTGATGTGCTAGAGTGCA
+
CCCCCGGGGGGGGGGGGGGGGGGFGGGGGGGGGGGGGGGGGGGGGGGGGGGGGGGGGGGGGGGGGGGGGGGGGGGGGGGGGGGGGGGGGGGGGGGGGGGGGGGGGGGGGGGGGGGGGGGGGGGGGGGGGFFGGGGGGGGGGGGGGGGGDGGGGGGGGGGGGGGGGGGGGGGGGDGGGGGGGGGGGGGGFGGFGGEGGG>EEGGGGGGGGGGGGGGGGGDGGG88EGGGGGGEGGGGGFCFFGGGGGGGGGGGGGGFGFCG7EFGGDFGDGFEDCDCFFGGGFF<CBFFBGF>FBFF?FFF8
@M03506:14:000000000-AKVR1:1:1101:13642:1416 1:N:0:34
CGAACTCCTACGGGAAGCAGCAGTGGGGAATATTGGACAATGGGCGCAAGCCTGATCCAGCAATGCCGCGTGAGTGAGGAAGGCCTTAGGGTTGTAAAGCTCTTTCGGCGGGGACGATGATGACGGTACCCGCAGAAGAAGCCCCGGCTAACTTCGTGCCAGCAGCCGCGGTAATACGAAGGGGGCGAGCGTTGTTCGGATTTACTGGGCGTAAAGGGCGCGCAGGCGGCGATTTTTGTCAGGCGTGAAAGCCCCGGGCTTAACCTGGGAACTGCGCTTGAGACGGGATCGCTAGAGATCG
+
CCCCCGGGGFGGGGGGGGGGGGGGGGGGGGGGGGGGGGGGGGGGGGGGGGGGGGGGGGGGGGGGGGGGGGGGGGFGGGGGGGGGGGGGGGGGGGGGGGGGGGGGGGGGGGGGGGGGGGGGGGGGGGGGGGGGGGGGGDGGGGGCGGGGGGGGGGGGGGGGGGGGGGGGGGGGGEFGGGGGGGGGGGGDECGC?ECFGGGGGGGGGGGGGGGGGGGGGGGGGGDEGGGGEEGCEF;EFGFCCFFFEC=DCGGGGGCCEBCG5+:?FFGGGDGFDF455@CFCFFEC@GE05BB4)896966;
@M03506:14:000000000-AKVR1:1:1101:20311:1424 1:N:0:34
CGAACTCCTACGGGAGGCAGCAGTGGGGAATTTTGGACAATGGGCGAAAGCCTGATCCAGCCATGCCGCGTGGGTGAAGAAGGCCTTCGGGTTGTAAAGCCCTTTCGGCTGGGACGAAAAGGTCCGTATTAACACCACGGATCCATGACGGTACCAGCAGAAGAAGCACCGGCTAACTACGTGCCAGCAGCCGCGGTAATACGTAGGGTGCAGGCGTTAATCGGAATTACTGGGCGTAAAGCGTGCGCAGGCGGGTTGCTAAGAGAGATGTGAAATCTCCGGGCTTAACCTGGGAACTGCG
+
CCCCCGGGGGGGGGGGGGGGGGGGGGGGGGGGGGGCFGGGGGGGGGDGGGGGGGGGGGGGGGGGGGGGGGGGGGGGGGGCGGGGGGGGEEGGGGGGGGGFGGGGGGGGGGDGGGGGGGGGGGGGFEGGGGGGGGGGGGGGG7FEFGGGGGG@FFGFGGGGGGGGGGGG7>CECFGGGGFCGFCGGGGG?EEFGGCF88EFGGGGGCCEGEGGCFGGGCGGGGGGCCFFDFGGFFFGGGCCFFEGCGGGG5=EG=EDCBG:C?*+9CE37CFFGGCF**::7:DG*579-:BF45)9;:465
@M03506:14:000000000-AKVR1:1:1101:13010:1438 1:N:0:34
CGAACTCCTACGGGAGGCAGCAGTTAGGAATCTTGGACAATTGGCGCAAGCCTGATCCAGCCATGCCGCGTGAGTGATGAAGGCCTTAGGGTTGTAAAGCTCTTTCAGCGGGGAAGATAATGACGGTACCCGCAGAAGAAGCTCCGGCTAACTTCGTGCCAGCAGCCGCGGTAATACGAAGGGGGCTAGCGTTGCTCGGAATAACCGGGCGTAGAGCGCACGTAGGCGGCTTTCTAAGTCAGGGGTGAAATCCTGGAGCTCAACTCCAGAACTGCCTTTGATACTGGGAAGCTCGAGTACG
+
66BCB,-@C-CFFGGGGEGGFEGGGEGGCCE@EGCEFFGGFF@CC:FC:CGGGGGGGFFDG@DFGD<CFGG@FGGGFFFGFGG=8FF<F@CFCGGG<<FFC8FGFECC9C=@FEFCFEFG,<@,?:FCBFGFG@F7==FF=<,BFD@C@+DBB9,:@>:>DDF<F,,>CCGE<@F,?7*,<FGGC**=FGGG=:72;CE*8*+<C+1:88ECE*A07=EC8:10;5C5:8?1C?F:+C>CF<6C*::3<++29FE027*0+<=FGC+*<**7CFD74/>D7=?:+9*)(2)(0/7;)1)*0
@M03506:14:000000000-AKVR1:1:1101:20848:1439 1:N:0:34
CGAACTCCTACGGGAGGCAGCAGTGGGGAATCTTGGACAATGGAGGAAACTCTGATCCAGCCATGCCGCGTGAGTGATGAAGGCCTTCGGGTTGTAAAACTCTTTTGGCGGGGACGATAATGACGGTACCCGCAGAATAAGCTCCGGCTAACTTCGTGCCAGCAGCCGCGGTAATACGAAGGGGGCTAGCGTTGTTCGGAATTACTGGGCGTAAAGCGTGCGCAGGCGGCTGCTCAAGTCAGGGGTGAAAGCCCAGCGCTCAACTCTGGAATTGCCTTTGAGACTGAGTTGCTTGAGGAGG
+
CCCCCGGGGGGGGGEFGGGGGGGFGGGGGGGGGGGGGGGGGGGGGGGGGGGGGGGGGGGGGGGGGGGGGGGGGGGGGGGGGGGGGGGGGGGEGGFGGGGGGGGGGGGGGGGGEGGEEGGGGGGGGGGGGGGGGGGGGGGGGGFGGGGGGGGGGGGGFGGFGFGFGFEFGGG<FGGAFFGGEGGCEGGCCFGE*?8;EEEGEFGFGFEGCFDCEGGGGGDE=EGDGGGGGEEEEFGG?F;?CGGFG5EF6<F?DG/9*09C==DCCFGGFFG4>=DF77>7:5)0+9DF>*0)**106.))0
@M03506:14:000000000-AKVR1:1:1101:8888:1465 1:N:0:34
CGAACTCCTACGGGAGGCAGCAGTGGGGAATCTTGCGCAATGCGCGAAAGCGTGACGCAGCAACGCCGCGTGAGGGAAGACGGCCTTCGGGTTGTAAACCTCTTTCAGTTGGGACGAAGCTCCGGCCGTTAATAGCGGTTCGGAGTGACGGTACCTTCAGAAGAAGCCCCGGCTAACTACGTGCCAGCAGCCGCGGTAATACGTAGGGGGCAAGCGTTGTCCGGAATCATTGGGCGTAAAGAGCGTGTAGGCGGTCCGATTAGTCGGGTGTGAAATCTCCACGCTCAACGGGGAGGGGCCA
+
CCCCCGGGGGGGGGGGGGGGEFGGGGGGGGGGGGGGGGGGGGGGGGGGGGGGGGGGGGGGGGGGGGGGGGGGGGGGGGGGGGGGGGGGGGGGGGGGGGGGGGGGGGGGGGGGGGGGGGGGGGGGGGGFFCFGGGGGGGGGGEGEEGGGGGGCFFFGGGGGFGGCFGCCCGDDGGGGGGGGGGGFGGGGGGGGGCGGGGGGGGGF68EGGGCCGGGGGGC/:78?:C*AE7CGGGFDEG<FFFF6C*/*2<CC<EEDGBC3CCG9<CGDGDCBFCC:C=*778@=CEGF?G.(0.7>D:3>)
@M03506:14:000000000-AKVR1:1:1101:16038:1465 1:N:0:34
CGAACTCCTACGGGAGGCAGCAGTGGGGAATATTGGGCAATGGGCGCAAGCCTGACCCAGCCATGCCGCGTGAGTGATGAAGGCCTTCGGGTCGTAAAGCTCTGTGGGGAGGGAAGAAACCGGGCGCAGCTAACATCTGCGTCTCTTGACGGTACCTCCTTAGCAAGCACCGGCTAACTCCGTGCCAGCAGCCGCGGTAATACGGAGGGTGCAAACGTTGCTCGGAATCATTGGGCGGAAAGCGCACGTAGGCGGTCTGGTAAGTCGGGGGTGGAAGCCCTGGGCTCCACCCCGGAGATGC
+
@CCCC@EE<FFGCFGEGGGEGGG@EECEGGGFGFFEFFGGGGF8E:CC@FDFF<FF8EFF?FDFCFFGGE7=?CGGGFFFFGGGGGGFCFGGGE=8F7?A?FA,FFFGG@CGGGFE8F8FBFG7FC>+CEFCACDA<@<C>FGGCCFCFGGDGGGGGFGGGGGDG9FFCEGCCFECCCGCGD47<F,CFG7+=<E@EGGCFCC88E>>EEGDF+C@?FGGGEFGG*;*:CCCFCFGGD3C***5***7;65E**:1*.94C+:+AD57=):.5)1008>**085A57)5*0()75)0))**
@M03506:14:000000000-AKVR1:1:1101:16876:1479 1:N:0:34
CGAACTCCTACGGGAGGCAGCAGTCGGGAATTTTGGGCAATGGGTGAAAGCCTGACCCAGCAACGCCGCGTGAAGGATGAAATCCCTCGGGATGTAAACTTCGCAAGAATGGGAAGAATTAGTAGGGGTTAATACCCCCTATGATGACGGTACCATTTGTAAGCTCCGGCTAACTCCGTGCCAGCAGCCGCGGTAATACGGGGGGAGCAAGCGTTGTTCGGATTTACTGGGCGTAAAGGGCGCGTAGGCGGTCAGCACAAGTCAGTTGTGAAATCTCCGGGCTTAACTCGGAAAGGTCAAC
+
CCCCCGGGGGGGGGGGGGGGGGGGGGGGGGGGGGGGGGGGGGGGCFFGGGGGGGGGGGGGGGGGGGGGGGGGGGGGGGGGGGGGGGGGGGGGGGGGGGGGGGGGGGGGGGGGGFGGGGGGGGGGGGGGGGGGGGGGGGGGGGGGGGGGGGGFGFGGGGGGGGGGGGGGGGGGGGGGGGGGGGGGGGGGGGGGGEEGGGGGGGGGGGGGGGG>EEEGGGGGGGGECCCFGFCFGEEEGGGDEEED*>EGF55>CEGG7>DCGFGFGGCF:C9@C7FCFBDCGFF*A@CFAC:>D:75**094
@M03506:14:000000000-AKVR1:1:1101:8389:1500 1:N:0:34
CGAACTCCTCCGGGAGGCAGCAGTAAGGAATATTGGTCAATGGACGCAAGTCTGAACCAGCCATGCCGCGTGAAGGATGAAGGTCCTCTGGATTGTAAACTTCTTTTATATGGGACGAAACCCTCGAATTCTTTCGGGACTGACGGTACCATAAGAATAAGCACCGGCTAACTCCGTGCCAGCAGCCGCGGTAATACGGAGGGTGCAAGCGTTATCCGGATTCACTGGGTTTAAAGGGCGCGTAGGAGGGCAGGTAAGTCAGTGGCGAAATCTCCGAGCTTAACGTGGAAACTGCCGTTGT
+
CCCCCGGGG9FGGDGGGGDGGGGGGFGGGGGGGGGGGGGGGGGGDCFGGDGGGFDCDGGFGFGFDGFGGEGGEFEGGGFDGGGGGGFFCFGGGCEFG,EE,,<,FGGFGGGGGGGGGGGGGEGEFGDFFGGGFFGGGCFGGFFFCE:FFGGGCCGAAFFGGFGDGGGGEE,FCEFCFCFGGGG<FFECCECC<BEFGGG5BE8EGGCCGGDE582+?EE8CECEGGF***1:C79ACC*/:EE=CCCC5CG55/AC@=7:9CDC?*:)/17*:CCC5BCD4*03*./54DFB**98>;)).
@M03506:14:000000000-AKVR1:1:1101:9849:1508 1:N:0:34
CGAACTCCTACGGGAGGCAGCAGTGGGGAATATTGCGCAATGGGGGAAACCCTGACGCAGCGACGCCGCGTGTGGGATGACGGCCTTCGGGTTGTAAACCACTGTCGGGAGGGACGAAAAAAATGACGGTACCTCCAAAGGAAGCACCGGCTAACTCTGTGCCAGCAGCCGCGGTAATACAGAGGGTGCGAGCGTTGTCCGGAATTACTGGGCGTAAAGGGCGCGTAGGCGGCCCGATAAGTAGGACGTGAAATTCCGTGGCTTAACCACGGAACTGCGTTCTAGACTGTCAGGCTTGAGC
+
CCCCCGGGGGGGGGGGGGGGGGGGGGGGGGGGGGGGFGGGGGGGGGGGGGGGGGGGGGGGGEGGGGGGGG>FGGGGGGGGGFGGGGGGGGGFGDGGGGGFFFGGGGGGGFGGGGGGGGGGGGGGGFGGGGGGGGGFGGGGGGFFGGGGGGD7FCFFFGGFFGGGGGFGGGGGGG*:EFGF:CGGFG8CGGGDEGEGGGGGEGDECGFGCC?FGGGGGGGFGGG5CEGGGGGGDCC8*:CGGGGGGFGD85:*??CGD)2*:EFCFGGGGGE3CCDE4?D55;>CCFGF7:?)/)7:FFF?)
@M03506:14:000000000-AKVR1:1:1101:23404:1520 1:N:0:34
CGAACTCCACGGGAGGCAGCAGTGGGGAATATTGGACAATGGGCGCAAGCCTGATCCAGCCATGCCGCGTGAGTGATGAAGGCCCTAGGGTTGTAAAGCTCTTTTGTGCGGGAAGATAATGACGGTACCGCAAGAATAAGCCCCGGCTAACTTCGTGCCAGCAGCCGCGGTAATACGAAGGGGGCTAGCGTTGCCCGGAATCACTGGGCGTAAAGGGTGCGTAGGCGGGGCGTTAAGTCAGGGGTGTAATCCTGGAGTTCAACTCCAGAAGTGCCTTTGAAACTGAGGATCGTGAGTACGG
+
@CCCCC-FFEGGGGGGCGGGGGDFGGDE;<FGGGEFFF@AFF<F:7@CEFCFDF9E<@@,CFE8<CC@@BEGD?F9EFFGE@,9:,CFFDFFC:F9F9E?FA9CEEEEFEC@:CGGFFGFF,58>FGGFC@F+FFBDFFGG8+FC@CG+FEBFAC,@7CDF>FA::FC7FGGCFGGF7<@F*:C***2:7=F::+,*4*=>+3@+<888EC>8F@FC8**?***;+2/2*8*/***33:<CEFC*7**3++0*33*;/0*0+*<<924<*+*2*:C7*****/<C=F@0C9(756)1*/5>
@M03506:14:000000000-AKVR1:1:1101:19278:1525 1:N:0:34
CGAACTCCTACGGGAGGCAGCAGTGGGGAATATTGGACAATGGGCGAAAGCCTGATCCAGCAATGCCGCGTGAGTGATGAAGGCCTTAGGGTTGTAAAGCTCTTTTGCCAGGGATGATAATGACAGTACCTGGAGAATAAGCTCCGGCTAACTCCGTGCCAGCAGCCGCGGTAATACGGAGGGAGCTAGCGTTGTTCGGAATTACTGGGCGTAAAGCGCGCGTAGGCGGCTTTGTAAGTTAGAGGTGAAAGCCCGGGGCTCAACCCCGGAACTGCCTTTAAGACTGCATCGCTTGAATCCA
+
CCCCCGGGGGGGGGGGGGGGGGGGGGGGGGGGGGGGGGGGGGGGGGGGGGGGGGGGGGGGGGGGGGGGGGGGGGGGGGGGGGGGGGGGGGGGGGGGGGGGGGGGGGGGGGGGGGGGGGGGGGGFGGGGGGGGGGDGGGGGGGGGFD7CGGGGGGGGGGGGGFGGGGFGGGGGGGGGGGGGGGGGGGGGGGGGGGGGGGGGEGDGGGGGGGGEECGGGGGCEGEDGGGGGGGGCGFE9:>FGF7CFGGCGGFGFGEGGFGGGGGGGGEGGC7>CGGF68*:>?=EC?4?4>DFFF@@?/80/
@M03506:14:000000000-AKVR1:1:1101:9989:1534 1:N:0:34
CGAACTCCTACGGGAGGCAGCAGTGGGGAATTTTGGACAATGGGCGCAAGCCTGATCCAGCCATGCCGCGTGGGTGAAGAAGGCCTTCGGGTTGTAAAGCCCTTTCGGCTGGGACGAAAAGATTCGGGTTAATAACCCGGATCCATGACGGTACCAGCGGAAGAAGCACCGGCTAACTACGTGCCAGCAGCCGCGGTAATACGTAGGGTGCAGGCGTTAATCGGAATTACTGGGCGTAAAGCGTGCGCAGGCGGTTTGCTAAGAGAGATGTGAAATCCCCGGGCTTAACCTGGGCACTGCG
+
CCCCCGFGGGGGGGGGGGGGGGGGGGGGDGGGGGGGGGGGGGGGGGGGGGGGGGGGGGGGGGGGGGGGGGEGGGGGGGGGGGGGGGGGGGGGGGGGGFGGGGGGGGGGGGGGGFGGGGGGGGGGGGGGGGEGGFGGGGGGGDEGGGGGGGGGFGGGGGGGDFGGGFGGGGGEGGGCGGGFEFFGGFFEGGGGGGEGE7;C@9CF9@EEFGDGGGGGGGGGGFCGE8CFCC9@FFEGEGGCCCC**2C<EEGD5CEGEFGGGGD76*:DGGFF7CCEC<FFGDECCFGB4>F7>F)777@?3
@M03506:14:000000000-AKVR1:1:1101:15163:1578 1:N:0:34
CGAACTCCTACGGGAGGCAGCAGTAAGGAATATTGGTCAATGGGCGCAAGCCTGAACCAGCCATGCCGCGTGCAGGAAGACGGCCCTACGGGTTGTAAACTGCTTTTGTACCGGAATAAACCCCCGATCGTGATCGGGGTTGAATGTACGGTAAGAATAAGGATCGGCGAACTCCGTGCCAGCAGCCGCGGTAATAAGGAGGATCCAAGCGTTATCCGGATTTATTGGGTTTAAATGGTGCGTTGGCGGCCTATTAAGTCAGGGGTTAAAGGCGGTAGCGCAACTATCGGAATGACTTGTT
+
C<CCCEEGCEFEEEGGGGDFBFGF9FGGGCFFEAF<;@<@FF@FCCFGGGGGG@FGC,CA@CFG8DFCCEEEGGGE@FGFF7FGGCFGGGEEFGGFAAFFE99?CF9<EFCFFGC@CCEF?E+CFCE>BC<=888CFEE=>FFA,:@@@CGG<FGGFEC;FFGGGGEC*><F,,71*6*1<C*6<FGC=CEFCF+?+>+>E5*+30:AC5CE;:8@<:E885++23++*2*/8+2+<@*<37**256CD5**03+*+92*+39*/9*1+:F**)/2170)95)*+9*/-)0(./*/89***
@M03506:14:000000000-AKVR1:1:1101:13360:1606 1:N:0:34
CGAACTCCTACGGGAGGCAGCAGTGGGGAATATTGGACAATGGGCGCAAGCCTGATCCAGCCATGCCGCGTGGATGATGAAGGCCTTAGGGTTGTAAAGTCCTTTCGGCGGGGAAGATAATGACGGTACCCGCAGAAGAAGCCCCGGCTAACTTCGTGCCAGCAGCCGCGGTAAGACGAAGGGGGCCAGCGTTTCTCGGAATCAGTGGGCGTAAAGCGCACGTAGGCGGCTTGTTAAGTGAGGGGTGAAATGTGGGGGCTCAACTCCAGACCTGCCTGTGCTCGTGAGAACCTTGAGTGCG
+
CCCCCGG9C-FE77@7@FCG7FF@C@FCFFFFFAFCF8FCFGGCGCEEGGGGFFF<FGA,:CA,CFF+CCGGD7<EFFGGGFGGFCFGGGGFG7FFE<BG9ECBE9C7C+:@++>:8,C<33,:CGE<<,FGE75*@3@>>>,>1*>F7C7F3@C*31<<32*<<CGECE:<@*,,,=<C5**:CE*/A*///*<C@C*:>F0++3:?>8*://8EGGEE*//:CEC5?>:C*2<:<EC+02:5CED<+<C<*+2**07)1+9*+0+*2:*)*2*09*:*****2.*.)0)(07@FFF**)
@M03506:14:000000000-AKVR1:1:1101:14429:1628 1:N:0:34
CGAACTCCTACGGGAGGCAGCAGTGGGGAATTTTGGACAATGGGCGCAAGCCTGATCCAGCCATTCCGCGTGCAGGATGAAGGCCCTCGGGTTGTAAACTGCTTTTGTACGGAACGAAACGGCGCTTTCTAATACAGAGCGCTAATGACGGTACCGTAAGAATAAGCACCGGCTAACTACGTGCCAGCAGCCGCGGTAATACGATGGTTGCAAGCGTTAATCGGATTTACTGGGCGTAAAGCGTGCGCAGGCGGTGATGTAAGACAGATGTGAAATCCCCGGGCTCTCCATGGAAGCTCCA
+
CCCCCFGCGFFFE@CFCECFGGGGGFGE;BFFEFGC<ECEFG<FFFEE@@FGG8CFGGGGFGGGAEFEF77@@<EFCEC<CEECGEF<CFEFF:CFG<BFEDGGGGGGGGGG7B>:=CCEFECCC@FFGGGDFFE<DFG,+6@F:DFGGGG7>FGGGFFFCFGGG,73@F@E*1>B>E>:EGFCFGFGGEGC<<8:E7CB998***44?E*<+2*;;5CFGG=5;*297:308:*1/:*;?F5:CEDG5=5E75*/*9:C?2*<FCC4C7C67*:9*6D5)7)*:7*/.**.7)*))/)0)
@M03506:14:000000000-AKVR1:1:1101:19276:1663 1:N:0:34
CGAACTCCTACGGGAGGCAGCAGTGGGGAATCTTGCACAATGGGCGAAAGCCTGACGCAGCGACGCCGCGTGAGGGAAGAAGGCCTTCGGGTTGTAAACCTCTTTCAGGAGGGACGAAGCCACTCGGGTTAATAGCCCAGAGGGTGACGGTACCTCCAGAAGAAGCCCCGGCTAACTACGTGCCAGCAGCCGCGGTAATACGTAGGGGGCAAGCGTTGCCCGGATTTAGTGGGCGTAAAGAGCGGGTAGGCGGCCAGGTAGGTCTGCTGTGAAAACTCGAGGCTTAACCTCGAGCGTTCGG
+
CCCCCGGGGGGGGGGGGGGGGGGGGGGGFFGGGGGGGGGGGGGGGGGGGGGGGGGGGGGGGGGGGGGGGGEGDGGGGGGGGGGGGGGGGGGGGGGGGGGGGGGGGGGGGGGEGEGGGGGGGGGGGGGG>CFGGGGGGGGGGGGGEEFFGGGFGGFCCFGFFDFGGGGGGGCGGGGGGDFEAFGGGGGGGGF:FFGGEGGGGGGGGDGGGGG*;5:;C=ECCGGGCE+3+3:CGDGGEGCFGGGG*5C<=5<*7CCC*>F>FG*:<C<CCFGBC>F6CFG41>@GD9**3*)-)07.)))0)
@M03506:14:000000000-AKVR1:1:1101:13787:1712 1:N:0:34
CGAACTCCTACGGGAGGCAGCAGTCGGGAATTTTGGGCAATGGGCGAAAGCCTGACCCAGCAACGCGGCGTGAAGGAGGAAACCCTTCGGGATGTAAACTTCCCAAGAACGGGAAGAATAAGTGAAAGTTAATATCTTTCATGATGTCGGTCCTGTTTGTAAGCACCGGCGCACGCCGTGCCACCAGCCCCGGTAATACGGGGGGGACAAGCGTTGTTCGGTTTTACTGGGCGTAAAGGGCCCTTAGGCGGCCACCCTCGGACGATGGGGAAATCCCCGGGTTTAACCCGGCATGGTGAAC
+
CCCCCGGFFCFFCC7@@FBEGE?FDEEEGCFFFC6+,@E,,;,,;+:F@@FGCC,CF@<8<EC<++++@:FFF=EEE,+BF=,A4,4,98++8B4B@9,9EF,,:=<,4,4:++++:,5C,,?AF9<<=<F,,,3CF<@,,7,8C9,,@<@+>,78=,@<A,,3,@@*335*<****4<:<F,,*42;****414:+?+;*8:8*:*21****22:/*<E5*/2CFG7F+;8EE*AFG**2**1*+098**/)/1*2)*)**)*/1*1**/)*:*+*.)1)))2+9F?1).())0)**/1*
@M03506:14:000000000-AKVR1:1:1101:12293:1773 1:N:0:34
CGAACTCCTACGGGAGGTAGCAGTGGGGAATTGTTCGCAATGGGCGCAAGCCTGACGACGCAACGCCGCGTGGAGGATGAAGACCTTCGGGTCGTAAACTCCTTTCGATCGAGACGAATGGCCTCCGGGTGAACAATCCGGAGGAGTGACGGTACCGAGAGAAGAAGCCCCGGCTAACTCCGTGCCAGCAGCCGCGGTAATACGGGGGGGGCAAGCGTTGTTCGGAATTACTGGGCGTAAAGGGCTCGTAGGCGGCCAACTAAGGCAGACGTGAAATCCCTCGGCTTCACCGGGGAACTGC
+
CCCCCGGGGCGGGGGGGGGGGGGGFGGGGGGGGGGGGGGGGGGGGGGGGGGGGGGGGGGGGGGGGGGGGGGGGGGGGGGGGGGGGGGGGGGGGGGGGGGGGGGGGGGGFGDGGGGGGGGGGGGGGGGDEGGGGGGGGGCEGEGGGGGGGGGGGGGGGGGGGGGGGGGGGGGGGGGGGGGGGGGGGGGGGFGGGGGGGGDGG7CGGGGGGGGGG>EFCGGGGGGGG8>E6EGGCFGGE:C55?<=EFFGE=F/2CEGGB5<6+4+27*15C5)1C<909*9C:@CC39))20(<@:75>?=*
@M03506:14:000000000-AKVR1:1:1101:19307:1820 1:N:0:34
CGAACTCCTACGGGAGGCAGCAGTGGGGAATCTTGCGCAATGGGCGAAAGCCTGACGCAGCAACGCCGCGTGCGGGAGGAAGGCCTTCGGGTTGTAAACCGCTTTCAGGGGAGACGAAGCTTCCAGGGTGAATAGCCCTGTGGAGTGACGGTATCTTCAGAAGAAGTCCCGGCTAACTACGTGCCAGCAGCCGCAGTGATACGTAGGGGACAAGCGTTGTCCGGAATTATTGGGCGTAAAGCGCGTGTAGGCGGCCAAGTAAGTCTTAGGTGAAATCCTGAGGCTCAACCCCGGGCTGGCG
+
CCCCCGGGGGGGGGGGGGGGGGGGGGGGGGGGGGGGGGF@FGGGGGGGGGGGGGGGGGEEGGGGGGGGGGGGGGGGGGGGGGGGGGGGGGGGGDGGGGGGGGGGGFFGGGGGGGFGGGGGGGGGGGGGFGGDGGGGFGGGGGDGGGGGFGGGGGGGGGFGGGGGGGGGGGGGGGEFFGGGECCFFGGGGCBFEGGGGGGGGGGGGGGGGDCFGG>>EGGGGFEE*8CC7CCCF58EC85*++*2:CGC8E9+5/29E)**<+?<0*00+*+/:**2:):7::3=*.9470)()0.>)07))
@M03506:14:000000000-AKVR1:1:1101:21260:1836 1:N:0:34
CGAACTCCTACGGGAGGCAGCAGTGGGGAATATTGCGCAATGGGCGAAAGCCTGACGCAGCAACGCCGCGTGAGTGATGAAGGCCTTCGGGTTGTAAAGCTCTGTCGGATGGAACGAAGGGGCGGAACGTGAATAGCGTTTCGCATTGACGGTACCATCAGAGGAAGCACCGGCTAACTCCGTGCCAGCAGCCGCGGTAATACGGAGGGTGCAAGCGTTGCGCGGAATTATTGGGCGTAAAGCGCACGCAGGTGGCATGGTAAGTCAGTTGTGAAACTCCCGTGCTTAACCTGGGAACTGC
+
CCCCCGFGGGGGGGGGDGGGFGGGGGGGECCFGGGGGGCCGGGGGGGGEGGGGGGGGEGGGGGGDFEEFG@FCEGGGGGGG9FFGFD<FGEGGD@FFGGGCFGGGFGGGGGG@FEFCFGGGGGGDFEFGGFGGFFGFGGGGFGGGGGGGGGDGGCGGCFFFGGGGGGGGGD:@FGDGGFFGGFGG8<8CFGGGGGGGGGGGGFGGCE>EGGGGGGGDGGDG*:EE5E88++<@F=5>EDE5CF5CE5):CED*<CC6=FFC77+<:0::7<9<7>9767*10)::;764:7).))59746*
@M03506:14:000000000-AKVR1:1:1101:8733:1852 1:N:0:34
CGAACTCCTACGGGAGGCAGCAGTGGGGAATTGTTCGCAATGGGCGCAAGCCTGACGACGCAACGCCGCGTGGAGGATGAAGATTTTCGGATCGTAAACTCCTGTCGAATGGGACGAAAAGATTGCGGGTTAACAGTCCGTAGTCCTGACGGTACCGTTAAAGGAAACCCCGGCTAACTCCGTGCCAGCAGCCGCGGTAATACGGGGGGGGTAAGCGTTGTTCGGAATTACTGGGCGTAAAGGGCTCGTAGGCGGCCAACTAAGTCGGACGTGAAATCCCTCAGCTTAACTGGGGAACTGC
+
CCCCCGGGGGGGGGGGGGGGGGGGGGGGGGGGGGGGGGCGGGGGGGGGGGGGGGGGGGGGGGGGGGGGGGGGGGGGGGGGGGGGGGGGGGGGGGGGGGGGGGGGGGGGGGGGGGDFFFGGGCEFGGGGGGGGGGGGGGGGGGGGGGFDGGGGGGGGGGCEG@EFGGGGGGGGGGGGGGGGGGGGGGGGGFGGGDGGGGDEGGGGGGGG>EGGDGGGEGGGGGFGDEEGGGGGGGGGGEDG5FC=7:59C7CEGGGGC@GF6CFC0*:C*9CBDGG?C?9C08>6CF76<F6<4>EE>)96*
@M03506:14:000000000-AKVR1:1:1101:18351:1930 1:N:0:34
CGAACTCCTACGGGAGGCAGCAGTGAGGAATATTGCGCAATGGGCGAAAGCCTGACGCAGCGACGCCGCGTGGGGGATGAAGGCCTTCGGGTTGTAAACCCCTTTCGGGAGGGAAGATGGGGCGGGTAACCGCTCGGACGGTACCTCCAGAAGCAGCCACGGCTAACTCTGTGCCAGCAGCCGCGGTAATACGGGGGGGGCAAGCGTTGGTCGGAATTACTGGGCGTAAAGGGCTCGTAGGCGGCCAACTAAGTAAGACGTGAAATCCCTCGGGTTAACCGGGGAACTGCATCTGATACTG
+
CCCCCGGGGGGGGGGGGGGGGGGFFGGGGGGGGGFGGGGGGGEGGGGGGGGGGGGGGGGGGGGGGGGGGGFECFGGGGGGGGGGGGGGGGGGGGGGGGGGGG@8FGGGGGGGGCFFD<FGGGGGEGGGGGGGGGFCGEGEEGFGGG@FFGGGGGGGGGFFGGGECFGFFGGEGGEGGGGGG>EGDGE8EFGGGGGDGGGGGGGGGDCEE*;9EEEGFGGGGGGGGD*88;9?CC8*1/7CE?EGGEG58CGGF:+:CFCD**1CFF7CC*25*)1:CF>FDEBCE@7@<F*66**7/9664
@M03506:14:000000000-AKVR1:1:1101:21747:1952 1:N:0:34
CGAACTCCTACGGGAGGCAGCAGTCGGGAATTTTGGGCAATGGGCGAAAGCCTGACCCAGCAACGCCGCGTGAAGGATGAAATCCCTCGGGATGTAAACCTCGCAAGAACGGGAAGAATAAGTAGGGGACAATACCCCCTATGATGACGGTACCGTTTGTAAGCTCCGGCTAACTCCGTGCCAGCAGCCGCGGTAATACGGGGGGAGCAAGCGTTGTTCGGATTTACTGGGCGTAAAGGGCGCGTAGGCGGCCAGTGCAAGTCAGTTGTGAAATCTCCGAGCTGAATTCTGAAAGGTCAAC
+
CCCCCGGGE-6BFGGDGGGGGGGFGGGGGGGFGGGGGGCEGGGGGDEGEGGGGCD8F8<F?FFGGCEEGGGGECFGGGGGGCGCGGFEGGCEDFFGGGG8FFFDCEEGGGEEGGGCFGGADFGCCCGGEEFECAEE,DCFCGC,,=CGGGCGCGEC7FFFA99FF,>C@GGCDFD9F@FFGCCCF@B,=<@E7*4*++4*41=>5?E?C828E;8:?*<8CG8E+<9+:6C55>E5E9C5E=EGEEECCEGGGCF<+*:*<<*3<:C><*<970*0?*7)155++***.*95*7*0986=*
@M03506:14:000000000-AKVR1:1:1101:21121:1958 1:N:0:34
CGAACTCCTACGGGAGGCAGCAGTCGGGAATTTTGGGCAATGGGCGAAAGCCTGACCCAGCAACGCCGCGTGAAGGATGAAATCCCTCGGGATGTAAACTTCGCAAGAACGGGAAGAATAAGTGAGGGTTAATATCTCTCGCGATGACGGTACCGTTTGCAAGCTCCGGCTAACTCCGTGCCAGCAGCCGCGGTAATACGGGGGGAGCAAGCGTCGTTCGGATTTACTGGGCGTAAAGGGCGCGTAGGCGGCCACCGCAAGGCGATTGTGAAATCCCCGGGCTTAACCCGGAAAGGTCAAC
+
CCCCCGGGGGGGGGGGGGGGGGGFGGGG@FGFGGGGGGGGGGGGGG@FGGGGGGACF<FGGFGGDGCCEGFGGGGGFFFGGGFGFG=CFGGGGGGFGGGFFGGG=>:FEGGGGCFEFFFFGGGGFFFGGGGDGGCFAFFGCCEGDGEGDDFG:FEFFFEFGGGGCCGGCEGGGEGGCCFCEFCGFG>FGEGGDGGGGGFGGGECEDE5@FCFE8*12;/CC58CGFEFF6EGDE=?*AFG5CCE=G55+:C5C=C4C@79C1**/)*10;99*::+*09DGB35</:7:G323)7)1*<@?
@M03506:14:000000000-AKVR1:1:1101:8229:1995 1:N:0:34
CGAACTCCTCCGGGAGGCAGCAGTTGGGAATCTTGGACAATGGGGGAAACCCTGATCCAGCCATGCCGCGTGAGTGATGAAGGCCTTCGGGTTGTAAAACTCTTTCGACGGGGACGATAATGACGGTACCCGTAGAAGAAGCTCCGGCTAACTTCGTGCCAGCAGCCGCGGTAATACGAAGGGGGCTAGCGTTGTTCGGAATTACTGGGCGTAAAGCGCACGTAGGCGGCTTTGTAAGTTAGAGGTGAAAGCCCGGAGCTCAACTCCGGAACTGCCCTTAAGACTGCATCGCTTGAATCCC
+
CCCCCGGGG?FGGGGGGGGEGGGGGGGGFFG@FGGGGGF8FGGGGGGGGGG7FFDFGGGFGGGGFGGCFGFFCEGGDGFGGGGG?FGGGGGGGEGFDCCGEFGGGGGCGGGGGGGGGGGGFGGGGGGG:FGGGGGGGGGFGGGDFGEEGECGGGFGGGGGGGGGGGGDEGGGGGGGGG:=:C<CGGCFGGGGFEEGGGGGGGGGGG??FGGG5:;@7EG8CGGDC5CGDEEEFCC7CF:EC7FF6CEF<9?7CCGC57DD669EGCGDE5EE<=DF*97*:@4C?FG*6C>(7)07:F4@0
@M03506:14:000000000-AKVR1:1:1101:7868:2079 1:N:0:34
CGAACTCCTCCGGGAGGCAGCAGTGGGGAATTCTCCGCAATGGGCGAAAGCCTGACGGAGTGACGCCGCGTGGGGGACGAAGGCCTTCGGGTTGTAAACCCCTGTCAGAGGGAAAGAAGGGTCGCCTGGCTAATGTCCAGGTGATCTGACGGTACCTTCAGAGGAAGCCCCGGCCAACTCTGTGCCAGCAGCCGCGGTAAGACAGAGGGGGCAAGCGTTGCACGGAATCAATGGGCGTAAAGGGCGCGTGGGCGGGATGGCAAGTCGGTCGTGAAATCCCTCGGCTCAACCGAGAAACGTC
+
CCCCCGGGG-EFGGGGGGGGGGGFFGGGGGGGGGGGGGGGGGGGGGGGGGGGGGGGGGGGGGGGGGGGGGCFGGGGGGGGGGGEE,FFGGGGGGCFGGGFGDGGGGGGGGGGGGGGFGGGDFGGGGGFFGGGGGGEFCGGFGGGCFGGGGGGGGGG9<D>FFGFGGCCFEEGGGGGGCGGGGGGGGG?8CGGGC@C?CE5ECFFFC:FDGEGGC8*;AEC*9CCEE58CC++<C88E8CE=?F*:C=<*:CEGEGD5>GGF:0*0*5):*77C*C0:**9*07E5)/6)CF1)70<:47@)
@M03506:14:000000000-AKVR1:1:1101:15777:2085 1:N:0:34
CGAACTCCTACGGGAGGCAGCAGTGGGGAATATTGGACAATGGGGGAAACCCTGATCCAGCAATGCCGCGTGAGTGATGAAGGCCTTAGGGTTGTAAAGCTCTTTTACCCGGGAAGATAATGACTGTACCGGGAGAATAAGCCCCGGCTAACTCCGTGCCAGCAGCCGCGGTAATACGGAGGGGGCTAGCGTTGTTCGGAATTACTGGGCGTAAAGCGCACGTAGGCGGCTTTGTAAGTTAGAGGTGAAAGCCCGGGGCTCAACTCCGGAATTGCCTTTACGACTGCATCGCTAGACTTGT
+
CCCCCGGGGGGGGGGGGGGGGGGGGGGGGGGFGGA@CFGGGGGGGGGGGGGGGGGGGFGGGGGGGGGGGGGGEEFGGGGGGGGGGGGFGGGGGGGGGGGGGGGFGGCFGGGGGG7FGFFGGGGFGGFGFGGDGGEEGEA<<<FDCEGGGGFFGCGGGGGGDCFFG@CGGDGFDEFGFGG7FGGGGGC7*,=FCGG:CE7C7CFGFFGCCCEECECF7EGDGG@*A8<E>ECC6EC++<2<CFCF:+1*<<2:95CG539CFGGCFFG3>D5><=>C:6*:*8@=55*=27<075BF*@477
@M03506:14:000000000-AKVR1:1:1101:22154:2092 1:N:0:34
CGAACTCCTACGGGAGGCAGCAGTGGGGAATCTTGCGCAATGGCCTAACGGCTGACGCAGCGACGCCGCGTGTGGGATGAAGCTCTTCGGAGTGTAAACCACTGTTGCCCGGGACGAATAGCTCGATTAATCGGGCCTGACAGTACCGGGTGAGGAAGCACCGGCTAACTCCGTGCCAGCAGCCGCGGTAATACGGGGGGTGCGGGCGTTGTCCGGAATCACTGGGCGTAAAGGGCGCGTAGGGGGTTTGATAAGGGTGTGGTGAAAGTTCGGGGCTCAACCCCTGATCTGCCGTGCCGCC
+
CCCCCGGGGCGDEGEGGGGGGGGGGGGGGGGGGGGGGGGGGGGG<FFGGGGGGGCFGGGDDGGGGGGGGGFDGGGGFGGGGGGCFFGGGGGGGGGGGGGGGGGGGGGGGGGGGGGGGGGGGGGGG>GGGGGFGGGGGGGGGFGGGFFGGGFGGF@FGGGFGF7FGGGG<9>FEGCFEEFGGGGGGGG52?E@CFGGDEGG5?CCEGGGG588AFDGEGGGGC770AFGGCE@@7=8=5DCEE=**:2);C99CGGF=>D5=ECF7*<C9*A:DCG*)0**2<>=57*86?F9@B>))07)0
@M03506:14:000000000-AKVR1:1:1101:12739:2100 1:N:0:34
CGAACTCCTACGGGAGGCAGCAGTGGGGAATATTGGACAATGGGCGAAAGCCTGATCCAGCAATGCCGCGTGAGTGATGAAGGCCTTAGGGTTGTGAAGCTCTTTTACCCGGGATGATAATGACAGTACCGGGAGAATAAGCCCCGGCTAACTCCGCGCCAGCAGCCGCGGTAATACGGAGGGGGCTAGCGTTGTTCGGAATTACTGGGCGTAAAGCGCACGTAGGCGGCTTTGTAAGTTAGAGGTGAAAGCCCGGAGCCCAACTCCGGAACTGCCTTTAAGACTGCATCGCTTGAATCCA
+
CCCCCGGGGCGGGGGGGGGGGGGGGGGGGGGGGGGGGGGGGGGGGGGGGGGGGGGGGGGGGGGGGGGGGGGGGGGGGGGGGGGGGGGGGGGGGGGGGGGGGGGGGGGGGGGGGGGGGGGGGGGGGGGGGGGGGGGGGGGGGGFFGGGGGGGGGGGGGGGGGGGGGGGGDEGGDGGGGGGFGGGGGGGGGGGFGGGGGGGGGGGGGGGGGGGGE5CGGGGGGGGCFGGGGGG>FFCGGGGGGGFGGGGG6FFG4CEGEDG*::FCGGFCGCGEFGGGGFGGGBFG9FFFFGFBFFFFF=@6*
@M03506:14:000000000-AKVR1:1:1101:22845:2103 1:N:0:34
CGAACTCCTACGGGAGGCAGCAGTGGGGAATCTTGCGCAATGCGCGAAAGCGTGACGCAGCAACGCCGCGTGAGGGAAGACGGCCTTCGGGTTGTAAACCTCTTTCAGTTGGGACGAAGCCACGGCGGTTAATACCCGTCTGTGGTGACGGTACCTTCAGAAGAAGCCCCGGCTAACTACGTGCCAGCAGCCGCGGTAATACGTAGGGGGCAAGCGTTGTCCGGAATCGTTGGGTGTAAAGCGCGTGTAGGCGGCTTGGGAAGTCCGCCCTGAAAGCCCGGGGCCCAACCCTGGGACGCGG
+
CCCCCDEAC@FDGFFGGGGGDGGFGGGGGGGGGGGDCFFCGGGGGGG@CFGGGGGGGGGGGGGGGDFCGGGGFFGGFFGGGGGGEGGGGGGFGGGGGCFFFGGGCF?FGGFFGFC@CE@FFCGGGGGGFGGFFGFCBCF>>BFGGGG;FGDGB*37,C<CD@FGGFFFGGCC7<<AFC<FECFGFFCF:FGC:8CEE5CC:?CC?@EGCEEEFF58:*?E?FEC8CFFF>88FC22:9>CFFE*2:=<FGFFD=5)*75**<>F97>C*1>>G7*<4>*/733=*0*863>(8.;))853>
@M03506:14:000000000-AKVR1:1:1101:10801:2108 1:N:0:34
CGAACTCCTACGGGAGGCAGCAGTGGGGAATTGTTCGCAATGGGCGCAAGCCTGACGACGCAACGCCGCGTGGAGGATGAAGATTTTCGGATCGTAAACTCCTGTCGAATGGGACGAATAGATCACGGCTTAATACTCCGTGATCCTGACGGTACCGATAAAGGAAACCCCGGCTAAATCCGTGCCAGCAGCCGCGGTCATACGGGGGGGGTAAGCGTTGTTCGGAATTACTGGGCGTAAAGGGCTCGTAGGCGGCCACCTAAGACAGACGTGACATCCCTTAGCTTAACTGGGTAACTGA
+
CCCCCGGFGGGGGG;FEGGEGEFGGGGCCF8<CEFE@CGEGGG8FGGCE@@FEGGGEC:@7FFEGGGGDG@FEFDFEAA?<<,?FGGEFGFCFGGFFGDGG,F<,8+DFGGGGEDFGGGGGGF9,BFFE7>C,8@FG<DFFC<AF;C:=@FFEG:>C*>CF,273,3F<FEG><F@?,,?:FG7==<EGF7F*1:E8**;:+<;*:>EC5CE>CGFEC88;/:;*2*/<:CFE6**5C);790***1C*2/:**:5CE**22*++2+2*9*019*<:@*19*7ECB*94C*)))0*96***
@M03506:14:000000000-AKVR1:1:1101:13001:2124 1:N:0:34
CGAACTCCTACGGGAGGCAGCAGTGGGGAATATTGGACAATGGGCGAAAGCCTGATCCAGCAATGCCGCGTGAGTGATGAAGGCCTTAGGGTTGTAAAGCTCTTTTACCCGGGATGATAATGACAGTACCGGGAGAATAAGCCCCGGCTAACTCCGTGCCAGCAGCCGCGGTAATACGGAGGGGGCTAGCGTTGTTCGGAATTACTGGGCGTAAAGCGTACGTAGGCGGCTTTGTAAGTTAGAGGTGAAAGCCCGGGGCTCAACTCCGGAATTGCCTTTAAGACTGCTTCGCTTGCATCAT
+
CCCCCGGGGFGGGGGGGGGGDGGFGGGGEGGGGGGGFGGGGGGGGGGGGGGGGGGGGGGGGGGGGGGGGGFGCEFFGGFGGGGGGGGGGGGGGGGGGGGGEFGGGGFGGGGGGGFGFGGGGGGGGGGGGGGGGEGGGGGGGGGGGGGGGGGGGGGGFFGGGFGG7FCFGGGGGGGGGGGGGGGGGGGGGGGGG:EFGGEDGGGFGGGGGGGGGGGGGGGGGGGGGGGGGG=E8<+<9E>FF7CC60*:?FFGGGECGFGGGG4?FGGDE3CFFF7<CFDFC?*CCF5BFGFBFFF)=FFFF
@M03506:14:000000000-AKVR1:1:1101:23815:2134 1:N:0:34
CGAACTCCTACGGGAGGCAGCAGTCGAGAATTTTTGACAATGGGGGAAACCCTGATCGAGCGACGCCGCGTGGAGGATGAAGGTCTTCGGATTGTAAACTCCTGTCATTGGGGAACAAGGTGCATACGTTAACTGCGTGTGTATTGATAGTACCCGAAGAGGAAGGGACGGCTAACTCTGTGCCAGCAGCCGCGGTAATACAGAGGTCCCAAGCGTTGTTCGGATTCATTGGGCGTAAAGGGTGCGTAGGCGGCGCGGTAAGTCGGGTGTGAAATCTCGGAGCTTAACTCCGACACTGCAT
+
CCCCCGFGGGGGDCFFG@CCCFCFGGGGGFGGGGGDGGGCFGFGGGGDFFGGGGGGGGGGGGGGGGGGGGFGFCFGGGGGGGGFGGGCFGGFFGGGGFGGGGGCGFGGGGGDGFGGGFFAD@FGGGGGFFGFCGGCGGGGGGCFFFBCFFFFCFFC:+>FE:FGGCEDCCFGGG,@,?FFFFFGGGC,4@<FCGGGGGGGFFFFGGGGGFGBCCE;*8?FFEC;E8++9CFGGCDCC*CFCDF=CEC<EGFEGC59?:C<EGGGECE*:7C?7*:7:4C3)056A4*9<FF?B)8>:/*1/
@M03506:14:000000000-AKVR1:1:1101:9170:2139 1:N:0:34
CGAACTCCTACGGGAGGCAGCAGTCGAGAATTTTTCTCAATGGGGGCAACCCTGAAGGAGCGACGCCGCGTGGAGGATGAAGGTCTTCGGATTGTAAACTCCTGTCATTGGTGAACAAGATGCACCCGTTAACTGCGGGGGTATTTGATAGTAGCCGAAGAGGAAGGGACGGCTGACTCTGTGCCAGCAGCCGCGGTAATACAGAGGTCCCGAGCGTTGTTCGGATGCATTGGGCGTAAAGGGTGCGTAGGCGGCGGGGCAAGTCTGATGTGAAATCCTGGGGCTCAACCCTGGAACGGCA
+
CCCCCGGGGGGGGGGGGGGGGGGGGGFGGGGGGGGGFGGGGGGGGGGGGGGGGGGGGGGGGGGGGGGGGGFGGGGGGGGGGGGGGGFGGGGDGGFFGGGGGGGGGGGGGGGGGGGGGGGGGFGFGGEC=FGGGGGGGGGGD<BCCFGGGGGGGGFAFEGEEDFCFFGGGFGDGGGGGFF9FGGFGC@EG7EFDEC>:CECFFGGGCFECA88>CCE*;CCGCCE88*;9<FCD>FG58CFGGCEE=EDGEGFC5:DE@DC::<+::+:CF967:CF76C>FF@:*)9739)(0>:6))707
@M03506:14:000000000-AKVR1:1:1101:18688:2147 1:N:0:34
CGAACTCCTACGGGAGGCAGCAGTGGGGAATATTGGACAATGGGGGCAACCCTGATCCAGCCATGCCGCGTGTGTGAAGAAGGCCTTCGGGTTGTAAAGCACTTTTGTCCGGAAAGAAAAGCATCCAATTAATACCTGGGTGTTATGACGGTACCGGAAGAATAAGCACCGGCTAACTTCGTGCCAGCAGCCGCGGTAATACGAAGGGTGCAAGCGTTACTCGGAATTACTGGGCGTAAAGCGTGCGTAGGTGGTGCGTTAAGTCTGTCGTGAAAGCTCCGGGCTCAACCTGGGAATGGCG
+
CCCCCGGGGGGGGGGGGGGGGGGGGGGGGGFGGGGGGGGGGGGGGGGGGGGGGGGGGGGGGGGFGGGGGGCCFGGGGGGGGGGGGGGGGGGGGGGGGGGGGFEFGGGGGGGGFGEGGGCFGGGGGFGFGGGFGGGGGGGDFGGGGGGFGGGGGGGGGGGGGGGGGGGGGGGGGC:FGGGGGGFGGGGGGGGGGGGGGGEGGGGG7BE7FEGGGGGECGGGGGGGCGGCEFGGGGFGGGGEFGG*/*75;C59CEE:7095CCFEGGFGGGF@FGDGF***95>C7)691C/2>FF@5?F>>
@M03506:14:000000000-AKVR1:1:1101:18238:2204 1:N:0:34
CGAACTCCTACGGGAGGCAGCAGTCGGGAATTTTGGGCAATGGGCGAAAGCCTGACCCCGCAACGCCGCGTGAAGGATGAAATCCCTCGGGATGTAAACTTCGCAAGAACGGGAAGAATAAGTAGAGGATAATACCCTCTATGATGACGGTACCGTTTGTAAGCTCCGGCTAACTCCGTGCCAGCAGCCGCGGTAATACGGGGGGAGCAAGCGTTGTTCGGATTTACTGGGCGTAAAGGGCGCGTAGGCGGCCAGCACAAGTCAGTTGTGAAATCTCCGGGCTTAAACCGGAAAGGTCAAC
+
CCCCCGGGGGGGGGGGGGGGGGGGGGGGGGGGGGGGGGGGGGGGGGEGGGGGGGGGGGGGGGGGGGGGGGGGGGGGGGGGGGGGGGGGGGG@EEGGFFFGGGGDGGGFGGGGGDDCECFFGGGGGGGGFGFGFGG,FGGGGGGGGFFG>FGGEGGGDGGGGGCCGGGGGGGDCFGGFGGGCCFGGGGGGGGGGD8CFGG;@>CECCE5*;CFDGGGGGCEEEE>EFFGCF*5?==C*:>CEEGGEE=D+:E5CCCC*7CFE9CGE*<73C7*2*2+:*/>DE@=+***,7:()075*0)96
@M03506:14:000000000-AKVR1:1:1101:13856:2207 1:N:0:34
CGAACTCCTACGGGAGGCAGCAGTGGGGAATTTTGGACAATGGGGGCAACCCTGATCCAGCCATGCCGCGTGCGGGATGAAGGCCTTCGGGTTGTAAACCGCTTTTGGCCGGGAAGAAAAGGGCGGGGCTAATACCCCTGTCATTTGACGGTACCGGCAGAGTCAGCACCGGCTAACTACGTGCCAGCAGCCGCGGTAATACGTAGGGTGCGAGCGTTAATCGGAATTACTGGGCGTAAAGCGTGCGTAGGTGGTTCGGTGTGTCTGTGGTGAAAGCCCCGGGCTTAACCTGGGAATGGCC
+
CCCCCGGGGGGGGGGGGGGGEGGGGGGGGGFGGGGGGGGGGGGGGGGGGGGGGGGCEGGGGGGGGGGGGGFGGGGGGGGGGGGGGGDGDEGGGGEGGF<FGGGGGGGEFGGGG:FGGGGGGGGGGGGGGGGGGGGFGGGGGGFGGFGDGGGGFEGGGGGGGGFGGCGGGGGGGGGGGGGGGGGGGGGGGGGGDGGGEGEFG7*+<CECEG8EEEGG85C=+CEEEED69EFGGCEE5CCFFCE:55C7CCE06:*97>)7C**2<*<*3<*.:*:777C*>@525:*9<**.<FF)09?F9
@M03506:14:000000000-AKVR1:1:1101:11078:2219 1:N:0:34
CGAACTCCTACGGGAGGCAGCAGTGGGGAATCTTGCACAATGGGCGAAAGCCTGATGCAGCGACGCCGCGTGGGGGATGAAGCTTCTCGGAGTGTAAACCCCTCTCGATCCGGACGAATGCCCGCAAGGGAGTGACGGTACGGATATAAGAAGCCCCGGCTAACTACGTGCCAGCAGCCGCGGTAAGACGTAGGGGGCCAGCGTTGTTCGGAATTACTGGGTGTAAAGGGTTCGTAGGCGGTGCGGCAAGTCGGGAGTGAAATCTCTGGGCTCAACCCAGAGGCTGCTTCCGAAACTGCTG
+
CCCCCGGGGGGGGGGGGGGGGGGGGGGGGGGGGGGGGGGGGGGGGGGGGGGGGGGGGGGGGGGGGGGGGGGGGGGGGGGGGGGGGGGGGGGGGGGGGGGGGGGGGGGGGGGGGGGGGGGGGGGFDGGGGGGGGGGGGGGGGGGGEGDFGGGGGGGGFGGGCGFGGGGGGGGGGFGGGGGGGGGGGGGGGGECEEGGGGGGGGGC8?EFFECEGGGGGGGFF8?CGFGCGGF8FEGGDE=?E:*5EDEG=FEFGGGDE3<C<?CC9>FGGGG>FFGG*8<547FG5FCF2C:<E3)87@FF4
@M03506:14:000000000-AKVR1:1:1101:10272:2238 1:N:0:34
CGAACTCCTACGGGAGGCAGCAGTGGGGAATATTGGACAATGGGGGCAACCCTGATCCAGCCATGCCGCGTGAGTGATGAAGGCCTTCGGGTTGTAAAGCTCTTTTGGCGGGGACGATGATGACGGTACCCGCAGAATAAGCCCCGGCTAACTTCGTGCCAGCAGCCGCGGTAAGACGAAGGGGGCTAGCGTTGTTCGGAATTACTGGGCGTAAAGCGCGTGTAGGCGGTTGCCAAAGTCGGGTGTGAAAGCCTTGAGCTCAACTCAAGAAATGCACTCGATACTTGGTGACTAGAGGACC
+
CCCCCGGGGGGGGGGGGGGGGGGGGGGGGGGGGGGGGGGGGGGGGGGGGGGGGGGGGGGGGGGGGGGGGGGGGGFGGGGGGGGGGGGGGGGGGGGGGGGGGGGGGGGGGGGGGGGGGGGGGGGGGGGGGGGGGGGGGGGGGGCFGGGGGGGGGGGGGGGGGGGGGGGGGEGGGGGGGGGGGGGGGGGGGGGGGGEFFEGGGGGGGGGFFGGEDCFGGGGGEEEFGGGGGEGGFG7CGGCFEGGGDGGFGGGFGGFD+7DFGG=E<DGFFC6?FGGG78DGDFFGC=7?7<??FF)0=FF:3
@M03506:14:000000000-AKVR1:1:1101:18969:2253 1:N:0:34
CGAACTCCTACGGGAGGCAGCAGTGGGGAATATTGCGCAATGGGCGAAAGCTTGACGCAGCAACGCCGCGTGAGTGATGAAGGCCTTCGGGTCGTAAAGCTCTGTCGGGAGGAACGAATGCTCCTGAGGTTAACAGCCTCGGGAGGTGACGGTACCTTCAAAGGAAGCACCGGCTAACTCTGTGCCAGCAGCCGCGGTAATACAGAGGGTGCAAGCGTTGTTCGGAATCATTGGGCGTAAAGGGCGTGTAGGCGGTCTGTTAAGTCATGTGTGAAATCCCTCGGCTCAACCGGGGAACGAC
+
CCCCCGGGGGGGGGGGGGGGGGGGGGGGCEGGGGGGGGGGGGGGGGGGGGGGGGGGGGGGGGGGGGGGGGGGDGGGGGGGGGGGGGGGGGGGGGGGAFGGGGGGGGGGGGGGGGGEGG8FDGFGFGGGGFFGGGGGGGGGGGGGEGGCAFGGFGGGGFFGGGGGGGGGGG:CEGGCFGGGGGGGGGCFGGDGGGGGG8CEGFGC7FGGGGGGGGG**12C1;EEG5CC+<AFGFGGG*9=FGGGGG*7;6?79579EBFF9?DFE7?7CCF/9**::6C<*07EG>DF?FFFFEFBDFFF3
@M03506:14:000000000-AKVR1:1:1101:13263:2261 1:N:0:34
CGAACTCCTACGGGAGGCAGCAGTAGGGAATCTTGCACAATGGGCGCAAGCCTGATGCAGCGATGCCGCGTGAGGGATGAAGGCCTTCGGGTTGTAAACCTCTTTCGCTAGGGAAGAAGCCACGGGTCACCGTGGTGACGGTACCTAGAGAAGAAGCCCCGGCTAACTACGTGCCAGCAGCCGCGGTAAAACGTAGGGGGCAAGCGTTGCCCGGATTCACTGGGCGTAAAGCGGGTGTAGGCGGTCCTTTAAGTCAGATGTGAAATCCTGCGGCTCAACCGCGGAACTGCATCTGATACTG
+
CCCCCGGGGFGGGGGGGGGGGGGGGGGGGGGGGGGGGGGGGGGGGGGGGGGGGGGGGGGGGGGGGGGGGGGGGGGGGGGGGGGGGGGGGGGGGGGGGGGGGGGGGGGGGGGGGGGGGGGGGGGGGGGGGGGGGGGGGGGGGGGGGGGGGGGGGGGGGGFGGGGGGGGGGGCFGCGGGGGGGGGGGGGGGGGGGGFGGGGGGGGGGGGGEGGGGGCEGFGFGGGCEE8CE5?CEEG8=CFDDGGGG*:FCFGGG<CGGFGGGGGC?FFC9*<<<DDEFFG>DF>CC7)7?FFB69@@FFFF?
@M03506:14:000000000-AKVR1:1:1101:20629:2267 1:N:0:34
CGAACTCCTACGGGAGGCAGCAGTGGGGAATTTTGCGCAATGGGGGAAACCCTGACGCAGCAACGCCGCGTGGAGGATGAAGTCCCTTGGGACGTAAACTCCTTTCGACCCGGACGATAATGACGGTACGGGTGGAAGAAGCCCCGGCTAACTTCGTGCCAGCAGCCGCGGTAATACGAGGGGGGCAAGCGTTGTTCGGAATTATTGGGCGTAAAGGGCGCGTAGGCGGTGCGGTAAGTCACCTGTGAGATCTCCGGGCTTAACTCGGAGCCTGCAGGCGAGACTGCCGTGCTTGAGTGTG
+
CCCCCGGGGGGGDGGGGGGGGGGGGGGGGGGGGGGGGGGGGGGGGGGGGGGGGFGGGGGDGGGGGGGDGGGGGGGGEGGGGGDFG8FFGGGGGGFFGFEGCGGCFGGGGGGEGGGGGCFCFGFGDGGGGGGGGGG@FGGGGGDFFGGGGGGGGGGGEGGFGGGGGGGGGGGGGGGGGGFGGGGEGGGGGGG8;C8FGEGC8:8:9EF6C@EC*8@FFGDE=EECGGGGGGGEE=;8*@>99CCGGF6>+2?C>+<C=DC3C?:<C7:CCC*.295FGFCGGDB5+?D4977<FBFFF6?F=
@M03506:14:000000000-AKVR1:1:1101:23963:2279 1:N:0:34
CGAACTCCTACGGGAGGCAGCAGTCGGGAATTTTGGGCAATGGGCGAAAGCCTGACCCAGCAACGCCCCGTGAAGGATGAAATCCCTCGGGATGTACACTTCGCATGAACGGGAAGAATACGTAGGGGACAATACCCCCTATGTTGACGGTACCGTTTGTAAGCTCCGGCTAACTCCGTGCCAGCAGCCGCGGTAATACGGGGGGAGCAAGCGCTGTTCGGATTTATTGCGCGTAAAGGGCGCGTCGGCGGTCGGTGCATGTCAGTTGTGTAATCTCCGAGCTTAACTCGGCAAGGTCGCC
+
9@<@C<CF9-C;FGGGGG;FGCFF<CG7F:FGGGA+6<CFDCEGG7@++8EF<C,C<FFCGD@F+FF+==F:9CFFFC@F9FFGGGGG7,++@+BF,?B,B=++8++:9?FE7+6?=BEC,BB,4:=7+@+B>?>DFG:+3>A,CA<B3>C3CBFE3@7FC,@F>A@FE@F@<,,?F@>*<*?,<FAFF7C*:1**?9988**::C5C*;;CE*2C;FG*C5CGF9+0:+;*:/*/:7>/:E2*1*:)*:5*/**1*)**302+<*2?+9**0>:+2*/)/7)++1>6)/)(00))9@5)7
@M03506:14:000000000-AKVR1:1:1101:16086:2346 1:N:0:34
CGAACTCCTACGGGAGGCAGCAGTGGGGAATCTTGCGCAATGGGCGAAAGCCTGACGCAGCAACGCCGCGTGGAGGATGAAGGCCCTTGGGTTGTAAACTCCTGTCGGTTGGGAAGAAATCTTACGGGGTTAATACCTCCGTAAGTTGACTGTACCAGCAAAGGAAGCCCCGGCTAACTCTGTGCCAGCAGCCGCGGTAATACAGAGGGGGCCAGCGTTATTCGGAATTATTGGGCGTAAAGGGCGCGTAGGCGGCCATGCGTGTCTTCCGTGAAATCCCTCGGCTTAACTGAGGACGTGC
+
CCCCCGGGGGGGDGGGGGGB;AFGFG,@CGGFGGCGGGCEGFFEFECFEFFGG<EEEGGGGDGGGGGFGEFFGGFGEGGFGGDGGGGGGFGGGGC<FFD?BFCFGGGGGFEGGFBF?CDFGGFGGGGGGFFGGGGGGDGGGGGGFFFFE9FFFGA;DGGGFG:EGCGGE@>FGGGGGGGGCCC;FGF,CFFGGEG:8EGEGCCBCF88:CG5CGF5*2A8C+AFCE>*<F+<CGF5>2>8EGG=55CDECEEFCE3:>*9<CDG=DCF9:C95390*=CD*077A)9F2F*-9?F4>@FF3
@M03506:14:000000000-AKVR1:1:1101:7698:2347 1:N:0:34
CGAACTCCTCCGGGAGGCAGCAGTCGGGAATTTTGGGCAATGGGCGAAAGCCTGACCCAGCAACGCCGCGTGAAGGATGAAATCCCTCGGGATGTAAACTTCGCAAGAACGGGAAGAATAAGTAAGAGTTAACATCTCTTACGATGACGGTACTGTTTGTAAGCTCCGGCTAACTCCGTGCCAGCAGCCGCGGTAATACGGGGGGAGCAAGCGTTGTTCGGATTTACTGGGCGCAAAGGGCGCGTAGGCGGCCACCGCAAGTCGACTGTGAAATCTCCGGGCTTAACCCGGAAAGGTCAGC
+
CCCCCGGGG<FGGGGGGGGGGGGGGGGGGGGGGGGGGGGGGGGGGGGGGGGGGGGGGGGGGGGGGGGGGGGGGGGGGGGGGGGGGGGGGGGGGGGGGGGGGGGGGGGGGGGGGFGGGGGGGGGGGGGGGGGGGGGGFFGGGGGGGGGGGGEGGGGGGGGGGGGGGGGGGGGGGGGGGGGGGGGGGGGGGGGGGGGGFGGGGGGGEGGGGGGGGGGGCGGGGCEGFGGGFGGGGGGGDGGGGGDEEEGGGGGGGGGGGFGDG<FGDD/C<>C6FFG7CBDGGFECGFG??GF>).5FFBFF:
@M03506:14:000000000-AKVR1:1:1101:8063:2380 1:N:0:34
CGAACTCCTCCGGGAGGCAGCAGTAAGGAATATTGGTCAATGGAGGCAACTCTGAACCAGCCATGCCGCGTGCAGGATGAAGGCCCTCTGGGTTGTAAACTGCTTTTATCAGAGAAGAAACCGTCTGTTTCTACAGACGTTGACGGTATCTGAGGAATAAGCACCGGCTAACTCCGTGCCAGCAGCCGCGGTAATACGGAGGGTGCAAGCGTTATCCGGATTTACTGGGTTTAAAGGGTGCGTAGGCGGGCTTTTAAGTCAGTGGTGAAAACTCCGAGCTTAACTCGGAAACTGCCATTGA
+
CCCCCGGGG9FGGGGGGGGGGGGGGGGGGGGGGGGGGGGGGGGGGGGGGGGGGGGGGGGGGGGGGGGGGGGGGGGGGGGGGGGGGGGGGGGGGGGGGGGGGGGGGGGGGGGGGGGFGGEGGFGGGGGGGGFFGGGGGGGGGGFGGGGGGGGGDFFGGGGGGGGGGGGGGGGGGGGGGGGGGGGGGGGGGGGGGGGGGGGGC>CCCGGGGFGGGDGFGGGGG5CFGFGFEFGGCFG7FGGGGDEEGGGGGGGG4C6CEFGGFGGGGF5CEDCFFC457:DDG?FG9*9@B/;?FF=@4=?B*
@M03506:14:000000000-AKVR1:1:1101:9652:2398 1:N:0:34
CGAACTCCTACGGGAGGCAGCAGTGGGGAATATTGGACAATGGGCGCAAGCCTGATCCAGCAATTCCGCGTGGGTGAAGAAGGTCTTCGGATTGTAAAGCCCTTTCGACGGGGACGATGATGACGGTACCCGTAGAAGAAGCCCCGGCTAACTTCGTGCCAGCAGCCGCGGTAATACGAAGGGGGCTGGCGTTGCTCGGAATTACTGGGCGTAAAGGGCGCGTAGGCGGCTTAGTTAGTCAGGCGTGAAATTCCTGGGCTCAACCTGGGGACTGCGCTTGATACGGCTAGGCTAGAGGATG
+
CCCCCGGGGGGGGGGGGGGGGGGGGGGGGGGGGGGGGGGGGGGGGGGGGGGGGGGGGGGGGGGGGGGGGGGGGGGGGGGGGGGGGGGGGGGGGGGGGGGGGGGGGGGGGGGGGGGGGGGGGGGGGGGGGGGGGGGGGGGGGGGGGGGGGGFGGGGGGGGGGGGGGGGGGGGGGGGCGGGGEEFGGGGGGGGGGGGGGGGGEGGFGGGGGGGGDGCFFDGGGDGDEGGGGDE>CFGGGGGGGGGGGG5CCEGGFC?DGFGGGGGGG*6>=7A55<<CDE39<FFGFD<:?GF<F45*1<)09
@M03506:14:000000000-AKVR1:1:1101:12615:2400 1:N:0:34
CGAACTCCTACGGGAGGCAGCAGTGGGGAATATTGGACAATGGGCGAAAGCCTGATCCAGCAATGCCGCGTGAGTGATGAAGGCCTTAGGGTTGTAAAGCTCTTTTACCCGGGATGATAATGACAGTACCGGGAGAATAAGCCCCGGCTAACTCCGTGCCAGCAGCCGCGGTAATACGGGGGGGGCTAGCGTTGTTCGGAATTACTGGGCGTAAAGCGTACGTAGGCGGCTTTGTAAGTTAGAGGTGAAAGCCCGGAGCTTAACTCCGGAATTGCCTTTAAGACTGCATCGCTTGAATCAT
+
CCCCCGGGGGGGGGGGGGGGGGGGGGGGGGGGGGGGGGGGGGGGGGGGGGGGGGGGGGGGGGGGGGGGGGGGGGGGGGGGGGGGGGGGGGGGGGGGGGGGGGGGGGGGGGGGGGGGGGGGGGGGGGGGGGGGGGGGGGGGGGFGGGGGGGGGGGGGGGGGGGGFGGGGGGGFEGGGGGGGGGGGGDGGGGGGDEEGGGGGGGDGG?9FGGGGDE>7?EEEGGGFGDGGGCEC8C?FFGFFGE+<AEFCCFGCGGE:5>D4CF7C?F6>E5*7***3CFGGCBFGG?4=<DE:@5.54748*
@M03506:14:000000000-AKVR1:1:1101:11426:2410 1:N:0:34
CGAACTCCTACGGGAGGCAGCAGACGAGAATATTCCGCAATGGACGAAAGTCTGACGGAGCGACGCCGCGTGATGGATGAAGTGCCTTGGTACGTAAACATCTTTTATCGGGGACGAAGTTTATTGACGGTACCCGATGAATAAGGAGCTCCTAACTCTGTGCCAGCAGGAGCGGTAATACAGAGGCTCCAAGCATTACCCGGAATCACTGGGCGTAAAGGGTGTCTAGGCGGCCATATTAGTCTCTCGTTAAATCCGCGGGCTCAACCTGCGAAGTGCGAGGGAAACGGTATGGCTCGAG
+
CCCCCGGGGFGGGGGGGGGGGGGGGGGGGGGGGGGGGGGGGGGGGGGGGGGGGGGGGGGGGGGGGGGGGGGGGGGGGGGGGGGGGGGGGGGGGGGGGGGGGGGGGGGGGGGGGGGGGGGGGGGGGGGGGGGGGGGGGGGGGGGGGGGGGGGGGGGGGGGGGGGGGGGGGGGGGGGGGGGGGGGGGGGGFGGGGGGGGGGFGGGGGGGGGGGFGGGCGEFFGEFGGGGGGGGGDGGGGGGFDFGFGGCDGCFDF9FGGEFDGEDCF=FFGGDFG:55<F:>DFFG=5*51D5(.9@7)0<35
@M03506:14:000000000-AKVR1:1:1101:11229:2422 1:N:0:34
CGAACTCCTACGGGAGGCAGCAGTAAGGAATATTGGTCAATGGACGCAAGTCTGAACCAGCCATGCCGCGTGAAGGATGAAGGCCCTCTGGGTTGTAAACTTCTTTTATCTGGGACGAAACCCTCGCTTTCTAGCGGGATTGACGGTACCAGAGGAATAAGCACCGGCTAACTCCGTGCCAGCAGCCGCGGTAATACGGAGGGTGCAAGCGTTATCCGGATTCACTGGGTTTAAAGGGTGCGTAGGTGGGAATGTAAGTCAGTGGTGAAATCTCCGTGCTTAACATGGAAACTGCCATTGA
+
CCCCCGGGG@GGGGGGGGGGGGGGGGGGGGGGGGGGFGFGGGGGGGGGGGGGGGGGGGGGGGGGGGGGGGGGGGGGGGGGGGGGGGGGGGGGGGGGGGGGGGGGGGGGGGGGGGGGGGGGGGGGGGGGGGGGGGGGGGGGGGGGGGGGFEGFGGGGFGFGGGGGGGGGGGGGFGGGGFGGGGGGGGGGGGGGGGGFGGGGGGGGDGGGGGEGGEGGGGGGGGGFGGG=C*;EEGGCFGF**>7*CE?FFE56CFGG76:C9CFGGGGGGFFFFC::CFG::6@GFFGFF6BFFF=?FFFF4
@M03506:14:000000000-AKVR1:1:1101:23816:2434 1:N:0:34
CGAACTCCTACGGGAGGCAGCAGTGGGGAATATTGGACAATGGGCGAAAGCCTGATCCAGCAATGCCGCGTGAGTGATGAAGGCCTTAGGGTTGTAAAGCTCTTTTACTGGGGATGATAATGACGTTACCCAGAGAATAAGCTCCGGCTAACTCCGTGCCAGCAGCCGCGGTAATACGGAGGCGGAGAGCGTTGTTCGGAATCATTGGGCGTAAAGGGCGCGTAGGCGGCCGTCCAAGTTGGGTGTGAAATCCCTCGGCTGAACCGAGGCAATGCACTCGATACTGGTCGGCTAGTGTCCC
+
9@CCCGGGGGGG;+,8:CFCFDCGGCGDCFF<<CDF@FFG9E@,EGD+CF@@FFFG969@EFG,C,E+@F@:FE6EEG9<CEF,C<,CFF<EFCBECG<9AFGGFGF<F<8<:C:FFFEFEFC?C??,BEFGFE=FGGGD,A95ECEEGCFCFGCFG+CBDFGGCFD:C75FCFA@3>BCCE*>E**4::*<***=98C5*BGGC+++*BE*C*/:F5A*:8/18CGEEG5::=EG+90++3>*:E*:C9?+*<+*/0*/**201)51*):)2*092/97<7.7<*96)1)(.0)**9*1*
@M03506:14:000000000-AKVR1:1:1101:13168:2436 1:N:0:34
CGAACTCCTACGGGAGGCAGCAGTGGGGAATCTTGCGCAATGGCCTAACGGCTGACGCAGCGACGCCGCGTGTGGGATGAAGCTCTTCGGAGTGTAAACCACTGTTGCCCGGGACGAACAGCTCGATTAGTCGAGCCTGACGGTACCGGGTGAGGAAGCACCGGCTAACTCCGTGCCAGCAGCCGCGGTAATACGGGGGGTGCGAGCGTTGTCCGGAATCACTGGGCGGAAAGGGCGCGTAGGTGGTTTGATAAGGGTGTGGTGAAAGTCCGGGGCCCAACCCCGGATCTGCCGTGCCGAC
+
CCCCCGGGGFGGGGGGGGGGGGGGGGGGGGGGGGGGGGGGGGGGGGGGGGGGGGGGGGGGGGGGGGEGGG>FGGGGGGGGGGGGFGFGGGGGGGGGGGGGGGGGGGGGGGGGGGGGGGGGGGGGGGGGGGGGGGGGGGGGGGGGGGGGGGGGGGGGGGGFGGGGGEGGGGGGGGGGGGGGGGGFGGGG>EGGGGFGGGEEGEGGGGCE:CEEFGGGEE=CFFF?FGFG*2?5;558CEGCGCC0<FEFEC7C>FFGG<DD=EF57CFG7*<;CDG=)77<7BEE7>D32C?)=>DF:>>F7
@M03506:14:000000000-AKVR1:1:1101:22040:2450 1:N:0:34
CGAACTCCTACGGGAGGCAGCAGTCGGGAATTTTGGGCAATGGGCGAAAGCCTGACCCAGCAACGCCGCGTGAAGGATGAAATCCCTGGGGATGTAAACTTCGCAAGAACGGGAAGAATAAGCGAAAGTTAATATCTTTCGTGATGACGGTACCGATTGTAATCTCCGGCTAACTCCGTGCCAGCAGCCGCGGTAATACGGGGGGGGCCAGCGTTGTTCGGATTGACTGGGCGTAATGGGCGCGTAGAGGGCCAGCGCAAGGCGAAAGTGAAAGCGCGGGGCTCAACCCGGACAGGGCAAA
+
99<@CGGGA-68@FFEGGGGGGFE<F:CCEGGFFC@,F8<@<@EF+@CF7FGGC6CF@FF@FFGGGGGGGFCBC<<EFE<E9FF8<<,:B+8+BBFF<5CE<+++6@,BAFFGGE+EF?FE9BFE+CC9,B@F<F<3,3BB<>,>@,F<+8>+,8+5*6@FG=,@F9**>F:CCF:>>DCGFG:F?<@8C77*<E*+<;5;5C885CD**2/?1*:**38*:CGC0+<+*8*8/2*/<>6*1*::*C*+:5*/**1/.17**1::)*/3:C4**2:)))))0)2<=*)45:1)))0)7<)0
@M03506:14:000000000-AKVR1:1:1101:22879:2458 1:N:0:34
CGAACTCCTACGGGAGGCAGCAGTGGGGAATCTTGCACAATGGGCGAAAGCCTGATGCAGCGACGCCGCGTGAGCGATGAAGCCCTTCGGGGTGTAAAGCTCTTTCGACGGGAACGATAATGACGGTACCCGGAGAAGAAGCTGCGGCTAACTACGTGCCAGCAGCCGCGGTAATACGTAGGCAGCGAGCGTTGTTCGGAATTACTGGGCGTAAAGAGTGTGTAGGCGGTGCTCCCAGTCTGTTGTGAAATCTCCCGGCTTAACTGGGAGGGTGCAGCGGAAACGAGGGTGCTAGATGGGG
+
CCCCCGGGG?GGGGDEGGGGGGGGGGGEGGGGGGGGGGGFGGGGGGGGGGGGGGGGGGGFFGGDFGGDFGGGFFFGGGGGGGGGGGGFFFGGEGGGGGGGFFGGGG@FGDGFEGGGGGGGGGGGGDGGGG9FEEGGGFFDCGGGGGGGGGGGGGFGGGGFGGGGFGGGG:E@CGG@FGGF7FGG7CCEGGGCCG5CGEGDGCGGGGGGGGD88CCFFFGGF9@ECFCCEE58<<CCFGFGGFFCGGG=:<<C*<9*8:D)7<CC+*6C6C5)**17D@CD3)<E*.>:917:?8B66=<)8
@M03506:14:000000000-AKVR1:1:1101:14658:2488 1:N:0:34
CGAACTCCTACGGGAGGCAGCAGTTAGGAATCTTGGACAATGGGCGCAAGCCTGATCCAGCCATGCCGCGTGAGTGATGAAGGCCTTAGGGTTGTAAAGCTCTTTCAGCGGGGAAGATAATGACGGTACCCGCAGAAGAAGCCCCGGCTAACTTCGTGCCAGCAGCCGCGGTAATACGAAGGGGGCTAGCGTTGCTCGGAATCACTGGGCGTAAAGCGCACGTAGGCGGATCTTTAAGTCAGGGGTGAAATCCTGGAGCTCAACTCCAGAACTGCCTTTGATACTGGGGGTCTAGAGTCCG
+
CCCCCGGGCGGGGGEFGGEEGGGFFGGGGGGGCGGGGGGGGGGGGGGGEGGFGGGDCEGGGGGFGGGGGGGGGGGGGGFGGGFFGGGGGGGGGGGGGGGGGGGGGGGGGGGGGDGGGGGG9FGFGGGFGDFGGGGGGFGGFG<FFFGGGGGGGEGEGGGGGFFGGFEGGGGFGG<FFF72<CFGGGGGGGGGECEGGGGGGGGECFGGGGGGGCEFGGGGGGGGGD:?8C5><C7EGF70<CFC5:CCF7<:42+*:>CGGGGGF7+7CGGFFC4:F4*0:FFGGFG)4C;(7*9=6999;
@M03506:14:000000000-AKVR1:1:1101:18242:2495 1:N:0:34
CGAACTCCTACGGGAGGCAGCAGTGGGGAATATTGGACAATGGGCGAAAGCCTGATCCAGCAATGCCGCGTGAGTGATGAAGGCCTTAGGGTTGTAAAGCTCTTTTACCCGGGATGATAATGACAGTACCGGGAGAATAAGCCCCGGCTAACTCCGTGCCAGCAGCCGCGGTAATACGGAGGGGGCTAGCGTTGTTCGGAATTACTGGGCGTAAAGCGCACGTAGGCGGCTTGGTAAGTTAGAGGTGAAAGCCCGGGGCTCAACTCCGGAATGGCCTTTAAGACTGCATCGCTTGAATGTT
+
CCCCCGGGGGGGGGGGGGGGGGFFFFGGGGGGGG9EFFGGGG<FFGGGEGGGGFGFGGGGGGFGGGGEGGGGGGGGGGGFFGGGGGGGFGGGGGGGGGEG9FFGFGGGFGCGGEEGGDGGGGFGGFGDFGGDF7FCFGGGGGGGGDGGGDDFEGGGC7CFFFDCFGFGGGGCFG9BCFGGGGGGDEGFCFGECCEFGGGE88EGGFGF>CGGGGCFGEDCGG5FFG9*:>EE*5<C0AC<<EF+:A*:9?F?C5>DE5)97+**0*+/:773**0<C)C7C6=CA69B)*0())7)9?*/*
@M03506:14:000000000-AKVR1:1:1101:20367:2526 1:N:0:34
CGAACTCCTACGGGAGGCAGCAGTCGAGAATTTTTGACAATGGGGGAAACCCTGATCGAGCGACGCCGCGTGGAGGATGAAGGTCTTCGGATTGTAAACTCCTGTCATTGGGGAACAAGGTGCATACGTTAACTGCGTGTGTATTGATAGTACCCGAAGAGGAAGGGACGGCTAACTCTGTGCCAGCAGCCGCGGTAATACAGAGGTCCCAAGCGTTGTTCGGAGTCATCGGGCGTAAAGGGTGCGTAGGCGGCGCGGTAAGTCGGGTGTGAAATCTCGGCGCGTAACTCCGACACGGCAT
+
CCCCCGFGGGCFEGGEGGGGGEFACFFCF;FAEFGGGGGGGFGGG:@CECEFGEDEFGCFGGGGGGCCFEFFGGFGGGGGGG=FAFFAFG7CF@FGEEEFA,CBEF<B<FGGG@F7F@FFGGGGGAFGFFGFG=<AFFG:<FEFD9FFFGGGGGGGGCEG@FC:DG@FGGEG*5,DFFC97@BFGG<C:FFCFC8<CE;CCFGFCGFE+;B?85C8:?;5<*22**3<E+8/?E8/7**0+AEG57/18:E*1/>)C>))*2:+7<57:7C***0<:@4C*08/:7*.):/38))8))8@0
@M03506:14:000000000-AKVR1:1:1101:21473:2560 1:N:0:34
CGAACTCCTACGGGAGGCAGCAGTAGGGAATCTTGGACAATGGGCGAAAGCCTGATCCAGCGACGCCGCGTGGGGGACGAAGGCCCTCGGGTTGTAAACCCCTGTTGTTGGGAAAGAAGCCGGGCGCATAGCCCGGTGACGGTACCCAACGAGGAAGCCCCGGCTAACTACGTGCCAGCAGCCGCGGTAAGACGGAGGGGGCGAGCGTTATCCGGATTCACTGGGCGTAAAGGGCGCGCAGGGGGCTACGTAAGTCCGGCGGGAAATCCCGTGGCCTCACTGTGGAACTGCGGAGGTTACT
+
CCCCCGGGGCGGGGGGGGGGGGGG<FGGGGGDGGGGGGGGGGGGGGGGGGGGGGGGGGGGGEGGGGGGGGGGGG>FGEGGGGGGGGGGGGGGGGGGGGEG@GGEFGGBC=FD>FGFGGEDFGCC:>@CCGC8D@CGGG7BFEFFC:C:C@CFC7<,3<+1=7::C*CF,<:4F+7F,<5*2AF55?8//*27CG5>EGGGGDEGG>8?8*:+:CG5?E++:9F>F5>?8/*AC=*:*:7*5>*/:*:C6E*+*:+008))**)**10*02*)79C*9)01*/9<??F@7C=?)))0)7*6*
@M03506:14:000000000-AKVR1:1:1101:9929:2605 1:N:0:34
CGAACTCCTACGGGAGGCAGCAGTCGAGAATCTTCGGCAATGGGCGCAAGCCTGACCGAGCGACGCCGCGTGGAGGATGAAGGCCTTCGGGTTGTAAACTCCTGTCGAGGGGGAGGAAGGCCGGGCGACCGGCTTGACCGATCCCTGGAGGAAGCACGGGCTAAGTTCGTGCCAGCAGCCGCGGTAAGACGAACCGTGCGAACGTTATTCGGAATTACTGGGCTTAAAGCGCGTGTAGGCGGATGGGGACGTCGGTCGCTGAAAGCCCCCGGCTCAACCGGGGAACGGGCGCCGAAACGCC
+
CCCCCGGGGGGGGGGGGGGGGGGGGGGGGGGGGGGGGGGGGGGGGGGGGGGGGGGFGGGGGGGGGGGGGGDGGGGGGGGGGGGGGGGGGGGGGGGGGGGGGGGGGGGGGGGGGFFGGGGGGGGGGGGGGGGGGGGGGGGGGCGGFFGGGGGGGGGGGGGGGGGGGGGGGGFGGFGGGGGGGGGGGGGGGGGGGGGGGGGGGGGGG6*CFFGGEE8FGGGGGDD*;CCCGGGGGEGGCGGGGGGGGFFGCEG5<EGGEFGC5503E<CGEDEBD5<+95CCDBB=EFDFFGF>@B>DDEFE7
@M03506:14:000000000-AKVR1:1:1101:10076:2609 1:N:0:34
CGAACTCCTACGGGAGGCAGCAGTGGGGAATTGTTCGCAATGGGCGCAAGCCTGACGACGCAACGCCGCGTGGAGGACGAAGATCTTCGGGTCGTAAACTCCTTTCGATCGGGACGAACGGCCGGTGACCTAACACGTCATCGGAGTGACGGTACCGAGAGAAGAAGCCCCGGCTAACTCCGTGCCAGCAGCCGCGGTAATACGGGGGGGCAAGCGTTGTTCGGAATTACTGGGCGTAAAGGGCGCGTAGGCGGCCTACTAAGTCGGACGTGAAATCCCTCGGCTCAACCGAGGAACTGCG
+
CCCCCGGGGGGGGGGGGGGGGGGGGGGGGGGGGGGGGGGGGGGGGGGGGGGGGGGGGGGGGGGGGGGGGGGGGGGGGGGGGGGGGGGGGGGGGGGGGGGGGGGGGGGGGGGGGGGGGGGGGGGGGGGGGGGGGGGGDFFGG;FGGGGGGGGGGGGGGGGGGGGGGGGGGGGGGGGGGGFGGGG>EGGGGGGGGGGGG8EEFGGGGGGGGGGGFGGGCEGGGGGGGGGGGG@CF=88>ECGGGGGGGGGGGGFDDGGGFGGGGGCC3C5C<=34CC?*99CCDFG*82=?FF;E5BF>??=7
@M03506:14:000000000-AKVR1:1:1101:19270:2614 1:N:0:34
CGAACTCCTACGGGAGGCAGCAGTCGGGAAGCTTTGGCAATGGGGGAAACCCTGACCAAGCGACGCCGCGTGGAGGATGAAGGCCCTTGGGTTGTAAACTCCTTTTGCTAGGGAAGAAATGCGATCAGATGAACAATCTGGTCGTTTGACGGTACCTGGCGAATAAGCTCCGGCTAACTCCGTGCCAGCAGCCGCGGTAACACGGGGGGAGCAAGCGTTGTTCGGAATCACTGGGCGTAAAGGGCGTGTAGGCGGTCAAGTAAGTGGGATGTGAAATCCCTCGGCTCACCCGAGGACCTGC
+
CCCCCGGGGGGGGGGGGGGGGGGGGGGGGGGGGGGGGGGGGGGGGGGGGGGGGGGGGGGGGGGGGGGGGGGGGGGGGGGGGGGGGGGGGGGGGGGGGGGGGGGGGGGGGGGGGGGGGGGGGGGGFGDGGGGGGGGGGGGGGGGGFGGGGGGGGGGGGGGGGGGGGGGGGGGGGGGDGGFFGGGGGGGGGGGGGGGGGGGGGGGGGGGGGDGGGGGGGGGGGGGGGDDGGGGGGG5CEGG5/9CCGEED:EGF**:<C<D4+<FCCF6F=4CFFC7A7@9>4>DGGF:?DFF>)7>>F<77)
@M03506:14:000000000-AKVR1:1:1101:16495:2639 1:N:0:34
CGAACTCCTACGGGAGGCAGCAGTGGGGAATATTGGACAATGGGCGAAAGCCTGGTCCAGCAATGCCGCGTGAGTGATGAAGGCCTTAGGGTTGTAAAGCTCTTTTACCCGGGAAGATAATGACTGTACCGGGAGAATAAGCCCCGGCTAACTCCGTGCCAGCAGCCGCGGTAATACGGAGGGGGCTAGCGTTGTTCGGAATTACTGGGCGTAAAGCGCGCGTAGGCGGCTTTGCAAGTTAGAGGTGAAAGCCCGGAGCTTAACTCCGGAACTGCCTTTAAAACTGCATCGCTAGAATCGG
+
CCCCCGGGGGGGGGGGGGGGGGGGGGGGGGGGGGGGGGFFGGGGGGGGGGGGGGGGGGGGGGGGGGGGGGGGCGGFGGGGGGGGGGGGGGGGGGGGGGGGFGGGGGGGGGGGGGGGGGGGGGGGGGGGGGGGGGGGGGGGGG?FGGGGGGGGGGGGGGGGGGGGGGGGGGGGGGGGGGGGGGGGGGGGGGGFFGGGGGGGGGGGGGGGFGGGGGFGGGCGGGC8CEGGGGGDFGGGGFGFGG97CGDGGGFGFGG<EDCFG7D9:CFDGG*56CFF6@FF=6=EGFGFFGEF@>E@F485)
@M03506:14:000000000-AKVR1:1:1101:12155:2644 1:N:0:34
CGAACTCCTACGGGAGGCAGCAGTCGAGAATCTTCGGCAATGGGCGCAAGCCTGACCGAGCGACGCCGCGTGTGCGATGAAGGCCTTCGGGTTGTAAAGCACTGTCGAGGGGGAGGAAGCCGCAAGGTTGACCTATCCCTGGAGGAAGCACGGGCTAAGTTCGTGCCAGCAGCCGCGGTAAGACGAACCGTGCGAGCGTTCTTCGGAATCACTGGGCCTAAAGGGCGCGTAGGCGGGCTAGCAAGGCAGGGGTGAAATCCTTCGGCTCAACCGGAGAACAGCCTTTGAGCCTGCAAGTCCC
+
BCCCCFFDC-CBFGGGGGEGFGGEFFEEGGGFFCCC@EGGGGGGGEEF@GGGFCGCF>@FGGDG=>==FC:F=BFECFGFEGGGGEE9FGDFGGCEFFGFFGGFGFDFEEGGCGGDC<CC8>FFC**8>FFGGEGGCF8FE>3><*>CCEFCCGGGCFF@FGE:<FFGGDFFFFCFEGE8?FCFCEE8EEC8C>**/:2***0AC:*;8CC+<CGG>*1;<9CFE8?DGEEE5+18EC5=FG9<*/*2:>551:5C+0><+A:F=C=CF*6>DG)*/)0*055C74:*(*).)5.*0=66)
@M03506:14:000000000-AKVR1:1:1101:20535:2645 1:N:0:34
TGAACTCCTACGGGAGGCAGCAGTAGGGAATATTAGAAATGGACGAAAGTCTGATCTAGCAACACCGCGTGTGCGAAGAAGGCCTTCGGGTCGTAAAGCACTTTTTGGAAGGAATAGGAAGGAATGTACTTCCAGAATAAGTCTCGGCTAACTACGTGCCAGCAGCCGCGGTAACACGTGGGAGGCGAACGTTATCCGGATTTACTGGGCGTAAAGCGCGTGTAGGTGGTTCTGTAAGTAGGGCGTGAAAGCTCCTGGCTCAACTGGGAGAGGCCGTTCTAAACTACAGAGCTAGAGGATG
+
BCCCCGGGGGGGGGGGGGGGGGGGGGGGGGGGGGGGGGGGGGGFCCGGGGGGGGFFEE9FGCFCFGGGGGFGGGGGGEFGGGDGFGFGGGGGGGFGGGGFFFDGGC@FGGGGFFFFGFGFGGG?FEGGGGGFFGGGGFGGGEGFFGGGGGGGGGGGGGGGGGGGGGGDGGGGGGFGGGFCFEFGGG7EEGGEGFGGGCGGCECG9CE7EEGGGGGGGGGG/CEFFG<FGGGG7F7@CGFCFF5=EGGG5?CFFGGCC@GGGGFGCDCDGGEDGGGG3@G3CBFD+/9)5>6<@?4**8<9F
@M03506:14:000000000-AKVR1:1:1101:14773:2665 1:N:0:34
CGAACTCCTACGGGAGGCAGCAGTGGGGAATATTGGACAATGGGCGCAAGCCTGATCCAGCAATGCCGCGTGAGTGATGAAGGCCTTAGGGTTGTAAAGCTCTTTTACCCGGGAAGATAATGACTGTACCGGGAGAATAAGCCCCGGCTAACTCCGTGCCAGCAGCCGCGGTAATACGGAGGGGGCTAGCGTTGTTCGGAATTACTGGGCGTAAAGCGTACGTAGGCGGCTTGGTAAGTTAGAGGTGAAAGCCCGGGGCTCAACCCCGGAATTGCCTTTAAGACTGCATCGCTTTAAGCGG
+
CCCCCGGGGGGGGGGGGGGGGGGFGGGGGGGGGGGGGGGGFGGGGGGGGGGGGGGGGGGGGGGGGGGGDG7CFGGGGGGFFGDFFFGGGGGGGGEGGGGGAFGEFGGDGGGGGEEEGAFGEFFGBFGGGGEGDCGGGGGGGGCDFGGGGGGGGCCG7<FFGGCCGFGGGGFFGDFF@FCCEGGCEFDGFGGFCEEF?@EE7FGFGGE8CFCEE8CGGCEGGGGC5CFGGC5?*:AF?E*<F?7?F?FFGG?G9*:DGDGD7+9*:C=5:):>*6:AD4*2?=*0?FCFD?51F).*/*9@)
@M03506:14:000000000-AKVR1:1:1101:9236:2670 1:N:0:34
CGAACTCCTACGGGAGGCAGCAGTTGGGAATCTTGGGCAATGGGGGAAACCCTGATCCAGCCATGCCGCGTGAGTGATGAAGGCCTTCGGGTTGTAAAACTCTTTCGACGGGGACGATAATGACGGTACCCGTAGAAGAAGCTCCGGCTAACTTCGTGCCAGCAGCCGCGGTAATACGAAGGGGGCTAGCGTTGTTCGGAATTACTGGGCGTAAGGCGCGCGCAGGCGGTCTTCCAAGTCAGTGGTGAAAGCCCGGAGCTCAACTCCGGAACTGCCATTGAAACTGTTAGACTTGAGGATG
+
CCCCCGGGGGGGGGGGGGGGGGGGGGGGGGGGGGGGGGGGGGGGGGGGGGGGGGGGGGGGGGGGGGGGGGGGGGGGGGGGGGGGGGGGGGGGGGGGGGGGGGGGGGGGGGGGGGGGGGGGGGGGGGGGGGGGGGGGGGGGGGGGGGGGGGGGGGGGGGGGGGGGGGGGGGGGGGGGGGGCEGGGGGGGGGGGEGGGGGGGGGGGGGGGGGGGGGGGGGGGGGDEGGGGGGGGGGGGGGGGGGGGGGGGG?C:FCCDCDGGGGGGFGGGGG5>FGGFD=7DFBFGFFC@>D429=7?F?:FF
@M03506:14:000000000-AKVR1:1:1101:8252:2688 1:N:0:34
CGAACTCCTCCGGGAGGCAGCAGTCGGGAATTTTGGGCAATGGGCGAAAGCCTGACCCAGCAACGCCGCGTGAAGGATGAAATCCCTCGGGATGTAAACTTCGCAAGAACGGGAAGAATAAGTAAGAGTTAACATCTCTTACGATGACGGTACTGTTTGTAAGCTCCGGCTAACTCCGTGCCAGCAGCCGCGGTAATACGGGGGGAGCAAGCGTTGTTCGGATTTACTTGGCGTAAAGGGCGCGTAGGCGGCCACCGCAAGTCGACTGTGAAATCTCCGGGCTCAACCCGGAAAGGTCAGC
+
CCCCCGGGG9CCFGEGGGGGGGGGFGGGGGGGGGGEEFDFGGFFGGGGGGFGCF@<FGDFF?FGGGGGGGGGGGCFCCFFGGGGGG8E:F@CFGDE5FAEGEEGGCCEFFGDECF@DFFEGGGGGFFG9FFGFFAGCFGEFAFFFGCGCFGFGGGAFFD>FFGGGGGCGGG>@GCEGGFFDFCGGGGGFGGGC<7FFEGG7>*?CEE>E@C5:;:12*0/88CCFC:F+<AFECCCFCDGDGEEE5:CFDGG<CACEECDC<>EEC*9<F7**>>CF=5C>>5*+/95:D)2)8;>FFF)0
@M03506:14:000000000-AKVR1:1:1101:10190:2691 1:N:0:34
CGAACTCCTACGGGAGGCAGCAGTGGGGAATCTTGCGCAATGGCCTAACGGCTGACGCAGCGACGCCGTGTGTGGGATGAAGCTCCTCGGAGTGTAAACCACTGTTGCCCGGGACGAATAGCTCGATTAATCGAGCCTGACAGTACCGGGTGAGGAAGCACCGGCTAACTCCGTGCCAGCAGCCGCGGTAATACGGGGGGTGCGAGCGTTGTCCGGAATCACTGGGCGTAAAGGGCGCGTAGGTGGTTTGATAAGGGTGTGGTGAAAGTCCGGGGCTCAACACCGGGTCTGCCGTGCCGAC
+
CCCCCFFGFGFGGDG@EGGGCGGFD8FGGGGCFGCCB@FECEGCFFGGGGGCFGGFFE7C@F@EFECF>FGG@GC:EFFGAEF8=EEECBC@FGGGGCGGFFGGEEGCE<FFGGDFGE@FAD<D:><=B9FADGG>:DCCGG<FC9ECED@BDFGFFFF7DF@EC**CCFFCCFFFGGGCFGG7FFFEGGGGG9@ECEGGGGGGGGEE88?>7CEEEGGFGFEF688:***8@FC8=89***13<7AD8C+CG:AFG.>D>=0:FC0:+:A7)9C:5.77C*)*:;))-0<94B>E>FED5
@M03506:14:000000000-AKVR1:1:1101:13677:2693 1:N:0:34
CGAACTCCTACGGGAGGCAGCAGTGGGGAATCTTGCACAATGGGCGAAAGCCTGATGCAGCGACGCCGCGTGGGGGATGAAGCATTTCGGTGTGTAAACCCCTTTCGATCCGGACGAAACCCCGCAAGGGATTGACGGTACGGATATAAGAAGCCCCGGCTAACTACGTGCCAGCAGCCGCGGTAAGACGTAGGGGGCCAGCGTTGTTCGGAATTACTGGGTGTAAAGGGTTCGTAGGCGGTGCGGCAAGTTGGGAGGGAAATCTCTGGGCTTAACCCAGAGGCTGCTTCCAAAACTGCTG
+
CCCCCGGGGCGGGGGGGGGDEFGGGGGGGGGFGGGGGGFGGGCEFEEGGGGGGGGGGGCEGGGGGGGGGFFEGGEGGGGGGFGGGGGFGEGGGDGFGGGGGGGGGGGCFFGFGGGCEEGG<FEDG7FFF*<FFGGGFGCFGG7>FGGFF;9C@FCCFGEEGFGGGGGGBC@CFFGGGC7<B<EE>8FDGGGDCCECEGGGGGGEG>/;98:CCFGGFG9EC*?8:CGFD>;:8EE*:EGGGGGG**:9C>+<7C5*;3C3CC*00::CCDG4/7?ADFDFC5>=5)1?AC?>=@44<6*0)
@M03506:14:000000000-AKVR1:1:1101:7661:2696 1:N:0:34
CGAACTCCTCCGGGAGGCAGCAGTCGGGAATTTTGGGCAATGGGCGAAAGCCTGACCCAGCAACGCCGCGTGAAGGATGAAATCCCTCGGGATGTAAACTTCGCAAGAACGGGAAGAATAAGTGAGGGTTAATATCTCTCGCGATGACGGTACCGTTTGTAAGCTCCGGCTAACTCCGTGCCAGCAGCCGCGGTAATACGGGGGGAGCAAGCGTTGTTCGGATTTACTGGGCGTAAAGGGCGCGTAGGCGGCCACCGCAAGTCGACTGTGAAATCTCCGGACTTAACCCGGAAAGTTCAGC
+
CCCCCGGGG-FGGGGGGGGGGGGGGGGGGGGGGGGGGGGGGGGGGGGGGGGGGGGGGGGGGGGGGGGGGGGGGGGGGGGGGGGGGGGGGGGGGGGGGGGGGGGGGGGGGGGGGGGGGGGGGGFGGGGGGGGGGGGGGGGGGGGGGGGGGGGGGGGGGGGGGGGGGGGGDGGGGGGGGGGGGGGGGGGGCFGGGGGGGGFGGGGGGGGGDFGGG;?E?FGGGGGGGGFGGGGGGEEECFFEGGGGE5ED?EGG3CGGGED)2<::A<*7+>+/;7:7D6CGGBF6EF>F2CEFFD>**18B*
@M03506:14:000000000-AKVR1:1:1101:8613:2734 1:N:0:34
CGAACTCCTCCGGGAGGCAGCAGTGGGGAATATTGCACAATGGGCGCAAGCCTGATGCAGCGACGCCGCGTGAGGGATGACGGCCTTCGGGTTGTAAACCTCTTTCAGTAGGGAAGAAGCGAAAGTGACGGTACCTGCAGAAGAAGCGCCGGCTAACTACGTGCCAGCAGCCGCGGTAATACGTAGGGCGCAAGCGTTATCCGGAATTATTGGGCGTAAAGAGCTCGTAGGCGGTTTGTCGCGTCTGCCGTGAAAGTCCGGGGCTCCACTCCGGATCTGCGGTGGGTACGGGCAGACTAGA
+
CCCCCGGGG9FGGGGGGGGGGGGGGGGGGGGFGGGGGGGGGGGGGGGGGGGGGGGGGGGGGGGGGGGGGGGGGGGGGGGGGGGGGGGGGGGGGGGGGGGGGGGGGGGGGGGGGFFGFGGGGFGCGGGGGGGGGGGGGGGGCFDDFGGGGGGGGGGGGGGGGGCDGDGGGGGGGGGGCFGCEGFCGGGGGGGGGGGDEGGFCGGG8:C6CFGFGGGGGGGGFGGGGGEG5CEFGG8=5EFFGFG5CEGGFECE5CGGGFGGED<E:9*7C7FFGGGEC677585==DD/5<@B>5>8)0*9*
@M03506:14:000000000-AKVR1:1:1101:9164:2737 1:N:0:34
CGAACTCCTACGGGAGGCAGCAGTGGGGAATATTGGACAATGGGCGCAAGCCTGATCCAGCAATGCCGCGTGAGTGATGAGGGCCTTAGGGTTGTAAAGCTCTTTCGGCGGGGACGATGATGACGGTACCCGCAGAAGAAGCCCCGGCTAATTTCGTGCCAGCAGCCGCGGTAATACGAAGGGGGCAAGCGTTGTTCGGAATTACTGGGCGTAAAGGGCGCGCAGGCGGCCTGACAAGTCAGATGTGAAAGCCCCGGGCTCAACCTGGGAATAGCATTTGGGACTGTCGGGCTAGAGATCG
+
CCCCCGGGGGGGGGGGGGGGGGGGGGGGGGFGGGGGGGGGGGFGGGGGGGGGGGGGGGGGGGGGGGGGGGEGGGCFGGGGGGGGGGGGGGGGGGGGGGGGGGGGGGGGGDGGGGGGGEGGGGGFGGEGGGFGEEGGGGGFFFGGGGGGGGGGGGGGGGGGGGDGGGGDCEFGGGGGEG5CCGGGGGGGGGGCEGEGGGGEGGGGGGGGGGGDDE;FFGGDEEEGEGCCE5CEC68++2:+9<7+:C?>E?+*72CDGFD3>FCCCCFGGGC>FG7<:6*?>D):65>=?D30)8@6?8*9;
@M03506:14:000000000-AKVR1:1:1101:14477:2739 1:N:0:34
CGAACTCCTACGGGAGGCAGCAGTGGGGAATTGTTCGCAATGGGCGCAAGCCTGACGACGCAACGCCGCGTGGAGGATGAAGGTCTTCGGATTGTAAACTCCTGTTGCCCGGGACGAAAAGCTTCGACCTAACACGTCGAAGTCTGACGGTACCGGGTGAGGAAGCCCCGGCTAACTCTGTGCCAGCAGCCGCGGTAATACAGAGGGGGCAAGCGTTGTTCGGAATTACTGGGCGTAAAGGGCGCGTAGGCGGCCTTCTAAGTCGAACGTGAAATCCCCGGGCGCAACCCGGGAACTGCGG
+
CCCCCGGGGGGGGGGGGGGGGGGGGGGGFGGGGGGGGGGGGGFFGGGGGGGGGGGGGGGGGGGGGGGGGGGGGGGGGGGGGGGGGGGGGGGGGGGGGGGGGGGGGGGGGGGGGGGGGGGGGGGGGEGGGGGGGGGGGGGGFGGFGGGGGGGGGGGGDFGGGGGGGGGGGGGEEFFFGGGGFGGGGGEFGGFFEGG>EGG9E777@EGGG5:8CG8;?C*;9CEDGF6CFGGCFGD5:*1<CC5E55*7CE+*9:CC66:7+<09**2*2*A5>:CCF4CCC@F**.))(/59>))097*<5
@M03506:14:000000000-AKVR1:1:1101:13757:2742 1:N:0:34
CGAACTCCTACGGGAGGCAGCAGTGGGGAATATTGGACAATGGGCGAAAGCCTGATCCAGCAATGCCGCGTGAGTGATGAAGGCCTTAGGGTTGTAAAGCTCTTTTACCCGGGATGATAATGACAGTACCGGGAGAATAAGCTCCGGCTAACTTCGTGCCAGCAGCCGCGGTAATACGAAGGGGGCTAGCGTTGTTCGGAATTACTGGGCGTAAAGGGCGCGTAGGCGGTACTTCAAGTCAGGCGTGAAAGCCCCGGGCCCAACCTGGGAACCGCGCTCGAGACTGGAGAACTAGAGTTCG
+
CCCCCFGGGFGGGGGGGGGGGGGGGGGGGGGGGGGGGGGGGGGGGEGGGGGGGGGGGGGGGGGGGGGDGGGGGDFFGGGGGGGGGGFFGGGGGGGGFGGGGGGGGGGGGGGGGGGGGGFGFGGGGGGGGGGGGGGGGGFGFGGGGGGDGDGFDGDGFGGGGGGGGGGGGGGGGDCFFFCCFCFDGGGGGGGGGGGGGGEGCFGGGGFGGGGCEG5CFC585CGEEGGGGEEGG?<C<CC@FFC?EEEGGGC6*:CC5><)**7C77697*20*/9:)</)9))29/C)4*04@?=*996=5
@M03506:14:000000000-AKVR1:1:1101:16171:2750 1:N:0:34
CGAACTCCTACGGGAGGCAGCAGTGGGGAATATTGGACAATGGGCGCAAGCCTGATCCAGCCATGCCGCGTGAGTGATGAAGGCCCTAGGGTTGTAAAGCTCTTTTGTGCGGGAAGATAATGACGGTACCGCAAGAATAAGCCCCGGCTAACTTCGTGCCAGCAGCCGCGGTAATACGAAGGGGGCTAGCGTTGCTCGGAATCACTGGGCGTAAAGGGTGCGTAGGCGGGTCTTTAAGTCAGGGGTGAAATCCTGGAGCTCAACTCCAGAACTGCCTTTGATACTGAAGACCTTGAGTTCG
+
CCCCCGGGGGGGGGGGGGGGGGGFDGGGGGGGGGGGGGGGGGGGGGGGGGGGGGGGGGGGGGGGGGGGGGGGEGFGGGGGGGGGGGGGGFGGGGGGGGGGGGFGGGGGGGGGDGGGGGGGGGGGGGGGGGGGGGGGGGGGGGGGGGGGGGGGGGGGGGGGGGGGGGGGGGGGGDGGGG<FGGGGGGGGGGGGGGGGGGGGGGGGGGGGGGGGGGGGGGFCEGGD>EFECGCEF:FF?7F?:ECFGCEGF+<?9EFGF7CFFFCG+:E<FCE>>FGC6*:CFF4<E**08D)2)9=F@FFF:
@M03506:14:000000000-AKVR1:1:1101:9139:2763 1:N:0:34
TGAACTCCTACGGGAGGCAGCAGTGGGGAATTTTGGACAATGGGCGCAAGCCTGACCCAGCAACGCCGCGTGAAGGATGAAATCCTTCGGGATGTAAACTTCGCAGGAATAGGAAGAATAGACGAGTACTAATACTGTTCGTGATGACGGTACTATTTGTAAGCTCCGGCTAACTCCGTGCCAGCAGCCGCGGTAATACGGGGGGAGAAAGCTTGGTCCGGATTTACTGTGCGTAAAGGGCCGGTAGGCGTCAGCCCCAGGCTGTTTTTAGATTCCCCGGGTCTACTTGGGACTGCCAACC
+
A<CCCFGGAE<7BCCFGGGGBGGFEEFCG7EAFFG7FC6FFEEG@7FEDDGGF8EECFDGGGFGGGGFECFF:D?C<EFFFF,,FFA<DC7+@?FG,ED@FB7+=::+,:5FGGFFF@GGFGD@FEFF?F9ADF?FA,,,BFG<>@,DFGGGFE=@BFC=F9,FFCCBC7CE,5@EEF7***D:FFG8DFGGCFCECFGFE5CE*****++*++**30+/**/2320<E+0+**/;*0::**/**/:*+2*:*:+**)1/:*****+07**6**22*)//)))*3***)2..))))))05)
@M03506:14:000000000-AKVR1:1:1101:16783:2778 1:N:0:34
CGACTCCTACGGGAGGCAGCAGTGGGGAATTGTTCGCAATGGGCGCAAGCCTGACGACGCAACGCCGTGTGGAGGATGAAGATTTTCGGATCGTAAACTCCTGTCGAACGGGACGAATAGATCATGGGTGAACAGCCCGTAGTCCTGACGGTACCGTTAAAGGAAACCCCGGCTAACTCCGTGCCAGCAGCCGCGGTAATACGGGGGGGGTAAGCGTTGTTCGGAATTACTGGGCGTAAAGGGCTCGTAGGCGGCCAACTAAGTCGGACGTGAAATCCCTCAGCTTAACTGGGGAACTGCG
+
CCCCCGGGGGGGGGGGGGGGGGGGGGGGGGGGGGGGGGGGGGFGGGGGGGGGGGGGGGGGGGGGGGGGGGGG9FGBFGGGGGGGGGGGGGGDGGGGGGGGGGGGGGGGGGGG>FGGGGGGGADGGGGFGGGGGGGGDFGGDGGGGGGGGGGGGGGGEGEFFGGGF?FFGGGGGGGGGFGGGGEFFGGGGEFGGGCGGDGGGGGGGGGGGGGGGGGGGGC8EEGE5EFG:CGGGGGGDEGGGGDEFGGCEC=?9EED8;F4<CFFGGGGGGC54DGCDFFFD47A+7*=>D*5>3.0))9?@
@M03506:14:000000000-AKVR1:1:1101:18473:2782 1:N:0:34
CGAACTCCTACGGGAGGCAGCAGTCGAGAATTTTTCTCAATGGGCGAAAGCCTGAAGGAGCGACGCCGCGTGGGGGATGAAGGGCTTCGGTCCGTAAACCCCTGTCATTTGCGAACAAACCTTTTCAGATAACACTTGAAGAGTTGATAGTAGCGAAAGAGGAAGGGACGGCTAACTCTGTGCCAGCAGCCGCGGTAATACAGAGGTCCCGAGCGTTGTTCGGATTCACTGGGCGTAAAGGGTGCGCAGGTGGCATGGTAAGTTTGATGTGAAAGCCCCGGGCTTAACCCGGGAACGGCAT
+
CCCCCGGGGGGGGGGGGGGGGGGGGGGFGEGGGGGGFGGGGGGGGGGGGGGGGGGGGGGGGGGGGGGGGGEGGGGGGGGGGGGGGGGGGGGGGGGGGGGGGGGGGGGGGCFGEGGGGGGGGGGGGGGGGGGGGGGGGGFGGGGGGGGGGGGGGCGGGGGFGGGGGGGEGGGGGGGGGGGGG@GGGGGGGGFEGGGGGGGGGGGGGGGFFGGGGGGGCGG8CEGGGGFGF+988CE*/;FFC5CE5=5CEG7CDEECC>*:7<0+<FFGG7+9F7FG<>DGC>@554772/81;B.>BFFB.
@M03506:14:000000000-AKVR1:1:1101:18702:2786 1:N:0:34
CGAACTCCTACGGGAGGCAGCAGTGGGGAATTGTTCGCAATGGGCGCAAGCCTGACGACGCAACGCCGCGTGGAGGACGAAGACCTTCGGGTCGTAAACTCCTTTCGATCGAGACGAACGGTCTCCGGGTGAACAATCCGGAGGAGTGACGGTACCGAGAGAAGAAGCTGCGGCTAACTACGTGCCAGCGGCCGCGGTAATACGTAGGCAGCAAGCGTTGTTCGGAGTTACTGGGCGTAAAGAGTGCGTAGGCGGTCCTGTAAGTTTGGTGTGAAATCTCCCGGCTCAAAGTGGAGGGTGC
+
CCCCCGGGGGGGGGGGGGGGGGGGGGGGGGGGGGGGGGGGGGGGGGGGGGGGGGGGGGGGGGGGGGGGGGGGGGGGGGGGGGGGGGGGGGGGGGGGGGGGGGGGGGGGGGGGGGGEGGGGGGGGGGGGGGEGGGGGGGGGGGGGGGGGGCEGGGGGGEGGGGFGGGGGGGGGGGG@EGGGGGGGGGGGGGGEEGGGGG>EGFFECEGGGFGG6*;EGE*8/CFGG>E8EC00<CEGG29/7CGGCFFCE=7505>):>:><<7<<7?DE/*)1?:AF=*:2)7>5)/94**.0**)057<)
@M03506:14:000000000-AKVR1:1:1101:8296:2814 1:N:0:34
CGAACTCCTCCGGGAGGCAGCAGTGGGGAATTTTGCGCAATGGGGGAAACCCTGACGCAGCAACGCCGCGTGGAGGATGAAGTCCCTTGGGACGTAAACTCCTTTCGACCCGGACGATAATGACGGTACGGGTGGAAGAAGCCCCGGCTAACTTCGTGCCAGCAGCCGCGGTAATACGAGGGGGGCAAGCGTTGTTCGGAATTATTGGGCGTAAAGGGCGCGTAGGCGGTGCGGTAAGTCACCTGTGAAATCTCCGGGCTTAACTCGGAGCCTGCAGGCGAAACTGCCGTGCTTGAGTGTG
+
CCCCCGGGG9EGGGGGGGGGGGGGGGGGGGGGGGGGGGGGGGGGGGGGGGGGGGGGGGGGGGGGGGGGGGGGGGGGGGGGGGGGGGGGGGGFGGGGGGGGGGCEGGGGGEGGGGDFGGGGGGGGGGGFGGGGGGGGFCGFGG7FGGGGGGGGGCGGGGGGFGGGGGGGGGGGGGGD9FFEGGEGGGGGGGD?ECE>FCD5EFCCGF7@FFCG5>CFGGGGGC?EGGGGG>EEGGGGDFGFCGCGCFFGF?FGGFFDGFDD:FDC9>=DGGG:7FFGGFGGDD)5:==7;DE?F6@>FFFFF
@M03506:14:000000000-AKVR1:1:1101:9689:2814 1:N:0:34
CGAACTCCTACGGGAGGCAGCAGTAGGGAATTTTCCACAATGGGCGAAAGCCTGATGGAGCAACGCCGCGTGCAGGATGAATGCCTTCGGGTTGTAAACTGCTTTTATCTGTGACGAATTTGACGGTAGCAGATGAATAAGGATCGGCTAACTCCGTGCCAGCAGCCGCGGTCATACGGAGGATCCAAGCGTTATCCGGAATTACAGGGCGTAAAGAGTTGCGTAGGTGGCATTGTAAGTTGGTAGTGAAAGCGTTCGGCTCAACCGAATACAAATTACCAAAACTGAGAAGCAAGAGGAG
+
CCCCCG9FFFEGGGDC7C@;CGGGGGG7FGGFGFGGGFFFC9CFCEEGGGGGGFGFFF?FGGGGEFGGDCCFEGGGGF@FGGGGGFGCFEGGGGGGGCFGGGGFDFGCEEFFFGB?EG8DDFGGGGGFCGGGFGFGGGF,FFEFFECEGGFC=,@+6@CFEFCAFFGDGC7FGGGGF@CC::@FFFFCCFGFCC@E,::E8B+BF+?FGGEECGGEE*>CF<C5;?>F65;C7:C+9:70C?C53++0<E++**:585<3*:*<64*9/*/0***+***2?40:67C*.>*.9)9F47.))
@M03506:14:000000000-AKVR1:1:1101:8439:2815 1:N:0:34
CGAACTCCTCCGGGAGGCAGCAGTAAGGAATCTTCCGCAATGGACGAAAGTCTGACGGAGCAACGCCGCGTGCAGGATGACGGCCTTCGGGTTGTAAACTGCTTTTATTTGGGAAGATTGTGACGGTACCAAATGAATAAGGACCGGCTAACTACGTGCCAGCAGCCGCGGTAATACGTAGGGTCCAAGCGTTATCCGGAATCACTGGGCGTAAAGCGTGCGTAGGTGGATTGTTAAGTGCAATGCGAAATCCTGTGGCTCAACCATATGGACTGTATTGCATACTGGCAATCTAGAGGAC
+
CCCCCGGGG9FGGGGGGGGGGGGGGGGGGGGCEFFGGGGGGGGGGGGGDFGGFGGGGEGGGGGGGGGFGGGGGGGCEFGGGGEGGEGGGGGGEGGGGFEGCGFGFGGGGCEGEECGFGCEGGFGGGGGGGFFGBDFCDFGGGFGFEFFGGFGGFC:@FFGGGGCFF:F:CGFECFGGCFFCEGG?FD;BFC*<F::BBEECGFFF;97BFGGGGC<CGGGDD*/?CCGG*<+AEC?EG:CGGGFC675*5*+79C>8?GGGFGGFDFFFGG4FG70**:CF79<AFC).0*(/*9@6=F78
@M03506:14:000000000-AKVR1:1:1101:6614:2840 1:N:0:34
CGAACTCCTCCGGGAGGCAGCAGTGGGGAATTTTGCGCAATGGGCGAAAGCCTGACGCAGCAACGCCGCGTGGAGGATGAAGGTCTTTGGATCGTAAACTCCTGTCAGCAGGGAAAAAGCAAGCCGGCCTAATACGCCGGTGAGTTGATTGTACCTGCAGAGGAAGCCCCGGCTAACTCTGTGCCAGCAGCCGCGGTAATACAGAGGGGGCAAGCGTTATTCGGAATTATTGGGCGTAAAGGGCGCGGAGGCGGCTGGGCAAGTGGAAGGGGAAAGTCCTCGGCTTAACCGAGGAACTGCC
+
CCCCCCFGF-CFGEGGGGGGGGGFGGGGGGGGGGGGGGGEGGFGGDGGGGGGGGGGGGGGGGGGGGGEGG:FBFGGGGGGCFGEFFFEFGGG8BFFGG9FE<FEGGFGGAF7EGGCFCFFGGGGFED:FFFFGGDDG7FC@FGGGDGC,=@FFAGFCEFF;FF:FGCFFFE@F@@CEFCFC:CFGFFECGGFGGGECEEGEE?@FG>C>EGGCF>EC;8*0CFGA?8@CF7@F=;?CED5?CCG55=)2CC*9CE3*8546A<+:69>ED*7)79*09:*:>3=CECF2*),8)85566*.
@M03506:14:000000000-AKVR1:1:1101:23191:2887 1:N:0:34
CGAACTCCTACGGGAGGCAGCAGTGGGGAATTGCTCGCAATGGGCGCAAGCCTGACGACGCAACGCCGCGTGGAGGACGAAGACCTTCGGGTCGTAAACTCCTTTCGATCGAGACGAATGGCCTCCGGGTAAATAACCCGGAGGAATGACGGTACCTGAGGAATAAGCCACGGCTAACTACGTGCCAGCAGCCGCGGTAATACGTAGGTGGCGAGCGTTGTCCGGATTTACTGGGCGTAAAGAGCGCGCAGGCGGTCGTACAAGTCGCGGGTGAAAGCCCCCGGGCCAACTGGGGAGGGTC
+
CCCCCGGGGGGGGGGGGGGGGGGGGGGGGGGGGGGGGGGGGGGGGGGGDGGGGGGGGGGGGGGGGGGGGGGGGGGGGGGGGGGGGGGGGGGFGGEGGGGGGGGGGGGGFGGGGGGGGGGGGGGGGGGGGGGGGFGGDFFGGGGGGGGGGGFEFGGG9CCFFGGGGGGGGGGGGGGGGGGGGDFGGGGGGGGGGGGGG*:ECFGG9@FD+3;6CEEEG:=EE:CGGGEDCGG7@FG5CED?CF7=*/:5=CG=<EGGE><CCEGFF7C5C7C>DDG7FF09*8>C*)/8(1).))755)7.)
@M03506:14:000000000-AKVR1:1:1101:16979:2926 1:N:0:34
CGAACTCCTACGGGAGGCAGCAGCGAGGAATATTGCACAATGGACGCAAGTCTGATGCAGTAACGCCGCGTGGGGGAAGAAGACCTTCGGGTTGTAAACCTCTTTTATTTAGGTCGAGTGAGGACGGTACTAGGTGAATAAGCCCCGGCTAACTCCGTGCCAGCAGCCGCGGTAATACGGAGGGGGCTAGCGTTGTTCGGAATTACTGGGCGTAAAGCGCACGTAGGCGGCTTTGTAAGTTAGAGGTGAAAGCCCGGGGCTCAACTCCGGAATTGCCTTTAAGACTGCATCGCTAGAATTG
+
CCCCCGGGGGGGGGGGGGGGGGGGGGGGGGGGGGGGGGGGGGGGGGGGGGGGGGGGGGGGGGGGGGGGGGGGGGGGGGGGGGGGGGGGGGGGGGGGGGGGGGGGGGGGGGGGGGGGGGGGFFGGGGGGGEGGGGGGGGGGGGGFCGGGGGGGGGGGGGGGGGGGGGGFGGGGGGGGGGGGGEGGGGGGGGGGGC5EDGGGEEGGGGGGGGGGGGGGGGGGGGG:FGGGG8:C*<FFFFFGFFG+2>AFFFGGF6CDEEGGGGC+0*3CCGCBFCC7FFFFC489<76@B7*3;;BD*0*9*
@M03506:14:000000000-AKVR1:1:1101:24975:2938 1:N:0:34
CGAACTCCTACGGGAGGCAGCAGTGGGGAATCTTGCGCAATGGGCGAAAGCCTGACGCAGCAACGCCGCGTGGGGGACGAAGGCCTTCGGGTTGTAAACCCCTTTCAGCAGGGACGAAAATGACGGTACCTGCAGAAGAAGCCCCGGCCAACTACTTGCCAGCAGCCGCGGTAACAGGTAGGGCGCGAGCGTTGTCCGGATTTTTTGGGCGAAAAGAGCTCGTAGGCGGCTTGGCAAGTCGGGTGTGAAAACTCCGGGATCAACGCGGGGACGCACCTTGAAACTGGTATGAATGGAGGCC
+
-AC<AEGGGFFGDEGECEGDE<FCEFFCG@F<E<CE:CFC@9FFF@EGGGFGGG@DC7BFEFGFGGGEDG:@CEGD+@FCFC:EFF<BEG@FGGGGG<F,>:DGG<DB<58>F+<>FGG>,,,>@C@DFA;F>:8D>:::,5>@F7***<:<C@:,=,B,7?CFC>4F7F*CFG,<,2,,2<;C8*:58*1***2AEE>**/++<EC:8*:*1*10;**++*:8F89*2**1//+0<;?<*5:25:*:F?C7926>57)1*2>:2)/5*)1.75)*10***0*+39**)*0)***)/7))0
@M03506:14:000000000-AKVR1:1:1101:18501:2946 1:N:0:34
CGAACTCCTACGGGAGGCAGCAGTGGGGAATATTGCACAATGGGCGCAAGCCTGATGCAGCGACGCCGCGTGAGGGATGACGGCCTTCGGGTTGTAAACCTCTTTCAGTAGGGAAGAAGCGAAAGTGACGGTACCTGCAGAAGAAGCGCCGGCTAACTACGTGCCAGCAGCCGCGGTAATACGTAGGGCGCAAGCGTTATCCGGAATTATTGGGCGTAAAGAGCTCGTAGGCGGTTTGTCGCGTCTGCCGTGAAAGTCCGGGGCTCAACCCCGGATCTGCGGTGGGTACGGGCAGACTAGA
+
CCCCCGGGGGGGGGGGGGGGGGGGGGGEFGGGGGGGGGGGGGGGGGGGGGGGGGGGGGGGGGGGGGGGGGGGEGGGGGGGGGGGGGGGGGGGGGGGGGGGGGGGGGGGGGGGGGGGGGGGGGDGGGGGGGGGGGGGGGGGGGGGGGGGGGGGGGGGGGGGGGCGFEFGGGGGEDGGDFGGGGGGGGCEGGGGGEGGGGDGGGGGDGGFGGCEG5/:C=C5EGGGDGG5CFGGGG88EE5<CEE57EGGGGGG359CGFGGGGGGDCCCE*/<D5/*C**:DB55EDG=>DE9))8)5679*
@M03506:14:000000000-AKVR1:1:1101:16097:2966 1:N:0:34
CGAACTCCTACGGGAGGCAGCAGTGAGGAATTTTCCGCAATGGGGGCAACCCTGACGGAGCGACGCCGCGTGGAGGACGAAGTCCTTCGGGATGTAAACTCCTTTTGCCCGGGAAGAACACAATGACGGTACCGGGTGAATCAGCCTCGGCTAACTACGTGCCAGCAGCCGCGGTAAGACGTAGGAGGCAAGCGTTGTTCGGAATTACTGGGCGTAAAGCGTCCGTAGGCGGGTTTGTAAGTGGATAGTTAAATCCCGGGGCTCAACCCCGTGGGTGCTACCCAGACTGCAGATCTGGAGG
+
CCCCCGGGGGGGGGGGGGGGGGGGGGGGGGGGGGGGGGGGGGGGGGGGGGGGGGGGGGGGGGGGGGGGGGGGGGGGGGGGGDGGGGGGGGGGGGGGGGGGGGGGGGGGGGGGGGGGGGGGGGGGGGGGGGGGGGGGGGGGGGGGGGGGGGGGGGGGGGGGGGGGGGFFGGGGGGGGGGGGGF*FFGFGGGGG5?CGGGGGGGEGGFCFGGGGGGCEECFGGGE5EFFE:@CEGCCCEFGFCGFG?CEFEFGFGFF*<@GGGGDGG7:DECED5<C/5>FFGF@?5)7)47=08?:488*08
@M03506:14:000000000-AKVR1:1:1101:18683:2977 1:N:0:34
CGAACTCCTACGGGAGGCAGCAGTGGGGAATCTTGCGCAATGGCCTAACGGCTGACGCAGCGACGCCGCGTGTGGGATGAAGCTCCTCGGAGTGTAAACCACTGTTGCCCGGGACGAACAGCTCGATTAGTCGAGCCTGACGGTACCGGGTGAGGAAGCACCGGCTAACTCCGTGCCAGCAGCCGCGGTAATACGGGGGGTGCGAGCGTTGTCCGGAATCACTGGGCGTAAAGGGCGCGGAGGTGGGATGCTGTGGGGGGGGTGAAAGTCCGGGGCTCACACCCCGCGCGGTCCTGCCGAC
+
CCCCCGGGGGGGGGGDGGGGGGFG??FGGGFCGGDFGGGGGGGGGGGFGGGGGGGGEGFDGGGGGGGGGGGGFGGGGGGGCCFCCFGEEGC@FGGGDGGFGGGGGEEGAEGGEDF@FGGG8AFGGEFFCFAEECCEFGGCFE7<FCFGGD1CFCFEBFCF@<CC7:EGCCBC1<1=C@BFC+2=***1*2ACF+/?8C8?EEG5/*1:C8?C+<CGDGGC+<++*/;*1*/8<<E=55)/*7=:1***3:*0*+30*)1)*2/C=*02:7+0CDD=)0**2005*8))-)0())*0)0)))
@M03506:14:000000000-AKVR1:1:1101:12248:3015 1:N:0:34
CGAACTCCTACGGGAGGCAGCAGTGGGGAATTGTTCGCAATGGGCGCAAGCCTGACGACGCAACGCCGCGTGGAGGATGAAGGTCTTCGGATTGTAAACTCCTGTTGATCGGGACGAACAACCATCGGGATAACACCCCGGAGGTCTGACGGTACCGATTGAGGAAGCCCCGGCTAACTCTGTGCCAGCAGCCGCGGTAATACAGAGGGGGCAAGCGTTGTTCGGAATTACTGGGCGTAAAGGGCGCGTAGGCGGCCACCTAAGTCAGACGTGAAATCCCTCGGCTTAACCGGGGAACTGC
+
CCCCCGGGG9FGGGGGEG;FGDGFFFGDGEFGGFGGGGGGGGFGCGGGGGGGGGFFGGGCGEGGGGGDEFGGG7FEEGFGGGGGGFGCCFGGEGGGFEEGGGGGGGG,@EGGGEGGEGGGGGGCCD=@CFGGGGGFGGEGGGGDGGGG9FEGGFGFE7<FFGGGGGFFF@FDFGGGC7<FFDGGGGGGGGGFGGG8CCE*@CFFFFCEE?5CECCFGCGGGFGGGG>EG+7:CCFGDEC*:EC5=EEGGDGGCGCCGFFGF+9CFG?D965757<F76<*75)/C>)):F41:3>)50/9*
@M03506:14:000000000-AKVR1:1:1101:12770:3021 1:N:0:34
CGAACTCCTACGGGAGGCAGCAGTGGGGAATTTTGCGCAATGGGGGAAACCCTGACGCAGCAACGCCGCGTGGAGGATGAAATCCCTTGGGATGTAAACTCCTTTCGATCGGGACGATTATGACGGTACCGGAAGAAGAAGCCCCGGCTAACTTCGTGCCAGCAGCCGCCGTAATACGAGGGGGGCAAGCGTTGTTCGGAATGATTGGGCGTAAAGGGCGCGTAGGCGGCTCGACAAGGCTGATGTGAAATCTTTGGGCCTAACCCATAGCCTGCATTCGAAACTGTCGGGCTTGCTTATG
+
CCCCCGGGG<DFGG@FCGDG7ECEFFCCG@FCFFFFCGGGDFD<C:FGGGGGG<EFGGEFFGGG@FE7FGEGGGGGGF<FGGGG=FFGFFGFFEGFGFFGFFGFGGGGF8FEGGECECDEF?<F+FFCFGEGGGGGGGGGFGGFCCEEGGCCBFGCGGDGFFGG::<F**=1CCFBEG7*<:FD8EEG>C::?EEFCEE88C+39C0*;*1**;C7<E=85**::>GGG*:*:***/2**3:*<<<::C::97+<*0<5**20257:7**+)*2*:*=***)7:+***(1)1<>.8***0/
@M03506:14:000000000-AKVR1:1:1101:15277:3055 1:N:0:34
CGAACTCCTACGGGAGGCAGCAGTGGGGAATTGTTCGCAATGGGCGCAAGCCTGACGACGCAACGCCGCGTGGAGGACGAAGATCTTCGGGTCGTAAACTCCTGTCGAGCGGGAAGAACGCTTCCTGGGTGAATATCCCGGGGAACTGACGGTACCGCTAAAGGAAGCCCCGGCTAACTCCGTGCCAGCAGCCGCGGTAATACGGGGGGGGCAAGCGTTGTTCGGAATTACTGGGCGTAAAGGGCTCGTAGGCGGCCAACTAAGTCGGATGTGAAATCCCCAGGCTTAACCTGGGAACTGC
+
CCCCCGGGGGFGGGGGGGGGGGGGGGGGEGGGGGGGGGGGGGGGGGGGGGGGGGGGGGDFGGGGGDGGGGGGGGGGGFGGDGGGGGGGGGGGGGGGGGGGGFGFGGGGGGEGGE:FGGGGGGGGGGGGGGEFGEECGGCGGGGGGGGGGGGGGGGGGGDGEEFGFGGGGGGGGGGDEGGGGEGGGGGGGGFGGGGGGCEEGFGGGGGGGGGGGFGGGCEG8EFGGDEG6EFGFCFCC*7AEGGGDGCGG=FGG=C38)1CCF46?CGG5>C)::CC79FG*77>=F4?906:FFF::@FF*
@M03506:14:000000000-AKVR1:1:1101:7383:3058 1:N:0:34
CGAACTCCTCCGGGAGGCAGCAGTGGGGAATTTTGGACAATGGGCGCAAGCCTGATCCAGCCATGCCGCGTGGGTGAAGAAGGCCTTCGGGTTGTAAAGCCCTTTCGGCTGGGACGAAAAGGTTCGCGTTAACACCGCGGATCCATGACGGTACCAGCAGAAGAAGCACCGGCTAACTACGTGCCAGCAGCCGCGGTAATACGTAGGGTGCAGGCGTTAATCGGAATTACTGGGCGTAAAGCGTGCGCAGGCGGTTTGCTAAGAGAGATGTGAAATCCCCGGGCTTAACCTGGGAACTGCG
+
CCCCCGGGG9FGGGGGGGGGGGGGGGGGGGGGGGGGGGGGGGGGGGGGGGGGGGGGGGGGGGGGGGGGGGGGGGGGGGGGGGGGGGGGGGGGGGGGGGGGGGGGGGGGGGGGGGGGGGGGGGFGGGGGFGGGGGGGGGGGGGGGGGGGGGGGGGGGGGGGGGGGGGGGGGGGGGGGGGGGGGGGGGGGGGGGGGGGGGGGGGGFGGGGGGGGGGGGGEGGGGGGCEGGGGGGGGGGGEDF7CEEEDCDGGGGGGGD*>CFGCD7ACCFGGF?FCC+:6FDGFFG*7FFAF=?F>>?FF=F>
@M03506:14:000000000-AKVR1:1:1101:11600:3068 1:N:0:34
CGAACTCCTACGGGAGGCAGCAGTGGGGAATATTGCACAATGGGCGGAAGCCTGATGCAGCGACGCCGCGTGAGGGATGGCGGCCTTCGGGTTGTAAACCTCTTTCAGTAGGGACGAAGCGTAAGTGACGGTACCTACAGAAGAAGCGCCGGCCAACTACGTGCCAGCAGCCGCGGTAAGACGTAGGGCGCGAGCGTTGTCCGGATTTATTGGGCGTAAAGAGCTCGTAGGCGGCTTGTCGCGTCGGCTGTGAAATCCCGTGGCTCAACTGCGGGCTTGCAGCCGATACGGGCAGGCTAGG
+
CCCCCGGGGGGGGGGGGGGGGGGGGGGGGGGGGGGGGGGGGGGGFGGGGGGGGGGGGGGGGGGGGGGGGGGGGGGGGGGGGGGGGGGGGGGGGGGGGGGGGGGGGGGGCFGGGGGGGGGGGGGGGGGGGGGGGGGGGGGGGGGGGGFGGGGGGGGGGGFGGGGGGGGGGGGGGGGGGGGGGGG8EFGGGGGGEGGG:CGGGFGGGGEC9CFGGGGGGGGGFGFC@CGG8@EG8EGG*:<CCEGGGGGGGGC6CCCF749<FGDC7<FGGCC4*7DEDFCFF?F555C5;FF>FFF:>@45)
@M03506:14:000000000-AKVR1:1:1101:8763:3073 1:N:0:34
CGAACTCCTACGGGAGGCAGCAGTGGGGAATATTGGACAATGGGCGCAAGCCTGATCCAGCCATGCCGCGTGGGTGATGAAGGCCCTAGGGTTGTAAAGCCCTTTCGGCGGGGAAGATAATGACGGTACCCGCAGAAGAAGCCCCGGCTAACTTCGTGCCAGCAGCCGCGGTAATACGAAGGGGGCTAGCGTTGCTCGGAATTACTGGGCATAAAGCGCACGTAGGCGGTTTCTTAAGTCGGGGGTGAAATCCTGGAGCTCAACTCCAGAACTGCCTTCGATACTGGGAAACTTGAGTTCG
+
CCCCCGGGGGGGGGGGGGGGGGGGGGGGGGGGGGGGGGGGGGGGGGGGGGGGGGGGGGGGGGGGGGGGGGGGGGCFGGGGGGGGGGGGGGGGGGGGGGGGGGGGGGGGGGGGGGGGGGGGGGGGEEGGDGGGGGGGGGGGGGGGGGGGGGDEGGGEGGGGBFGGGGGGGGGGGGGGGGGGGEGGGGGGGGGGGGGGFGG>EFGGGGGGDGGFGGFFGEEEGEACDCGGGECEGCFG7CGGGEDC5EGG6CFGGCFFAFGGGCDF+*<<CGFFDG4?CFD*9=FEF?DF07FBFFFFF*@9)
@M03506:14:000000000-AKVR1:1:1101:7525:3148 1:N:0:34
CGAACTCCTCCGGGAGGCAGCAGTGGGGAATATTGCACAATGGGCGAAAGCCTGATGTAGCGACGCCGCGTGAGGGATGACGGCCTTCGGGTTGTAAACCTCTTTCAGCAGGGAAGAAGCGAAAGTGACGGTACCTGCAGAAGAAGCGCCGGCTAACTACGTGCCAGCAGCCGCGGTAATACATAGGGCGCAAGCGTTGTCCGGAATTATTGGGCGTAAAGAGCCCGTAGGCGGCTTGTCACGTCGGGTGTGAAAGCCCGGGGCCTAACCCCGGGGCTGCATTCGATAAGGGCTAGGTAGG
+
CCCCCGGGG-FFGGGGGGGGGGGGGGGGGGGGGGFGGGGGGGGGGGGGGGGGGGGGGGGGGGGGGGGGGGGFGGGGGGGGGGGGGGGGGGEGGDGGGGGGGGGGGGGGGGGGGGGGGGGGGGGGGGGGGGGGGDGGGGGGGGGGGGGGGGGGGGGGGGGGGF,<FFGGFG:FGGGGEGGGGGFFG:FGDEGGGGGD8CEGGCGGEGCFGGGGGGGG8EGGG7*0;CGGE?5:?EEG5CCFCC5:C=EG/***0<<:*5<DDG<**1:967*873<5))**08=<?**0(091).55)/*9)
@M03506:14:000000000-AKVR1:1:1101:21312:3159 1:N:0:34
CGAACTCCTACGGGAGGCAGCAGTTTCGAATCATTCACAATGGGCGAAAGCCTGATGGTGCGACGCCGCGTGAGGGATGAAGGCCTTCGGGTTGTAAACCTCTGTCACCGGGGAAGAAACGCTTCAAGTTAATAGTTTGAAGCCTGACTTAACCCGGAGAGGAAGCAGTGGCTAACTCTGTGCCAGCAGCCGCGGTAATACAGAGACTGCAAGCGTTATTCGGATTCACTGGGCGTAAAGGGTGCGCAGGCGGGCGTGTGTGTTGGGCGTGAGAGCCCGGGGCTTAACCCCGGACTTGCAC
+
CCCCCGEGFFFGGGGGGGGGGGGFFGGGGGGGGFGFGGFFGFF<FEGGGGGGGCFEGECFCGGGGGG7CFGGGGGGGGGGDFGFGGGGFDGFGGGGGC?FF<DFGGAFFGGGG@BCFGGGFGGCCAFGFGFDG<DFAFFFGFG8,>>FFCFCGFEGDEEGEGG@EFGFFGFD:FCG>FGFGG;ECECF8EFGCGGGDGGCGGG9?@89B8CFCFGECE=9FD6?**<:AC@6CCG:58C@FGF5755D5===9/CD:7DGCF5CEFGGGD*7*:CED>)))8.2*)*144>>D>))9/*19
@M03506:14:000000000-AKVR1:1:1101:18251:3161 1:N:0:34
CGAACTCCTACGGGAGGCAGCAGTGGGGAATCTTGCGCAATGGGCGAAAGCCTGACGCAGCAACGCCGCGTGGAGGATGAAGGCCCTTGGGTTGTAAACTCCTGTCGGTTGGGAAGAAATTGTCCGGGGCTAATACCTCCGGACATTGACTGTACCCGCAAAGGAAGCCCCGGCTAACTCTGTGCCAGCAGCCGCGGTAATACAGAGGGGGCCAGCGTTATTCGGAATTATTGGGCGTAAAGGGCGCGTAGGCGGCCATGCGTGTCTTCCGTGAAATCCCTCGGCTTAACTGAGGACGTGC
+
CCCCCGGGGGGGGGGGGGGGGGGFFGGGGGGGGGGGGGGGGGGGGGGGGGGGGGGGGGGGGGFGGGGGGGEGGGGGGGGGGGGGGGGGGGGGGGGGGGGFGGGGGGGGGGGGGFGGGGGGGGGGGGGGGGGGGGGGGFGGGGGGGGGGGGGGGGEGGGGGGGGGGGGGFFGGGGGGGGGGGGGGGGGGGGGGGGGGGGGDGGGGGGGGDGGGGGFFDGGGFFFGG58CCDFFGGGGGC<8EFGGGGGGGCEEGEG3*)9CFGDCGCFFFCE4CFFFG4<<*55CE)>@<F?A*<F6;D5<)
@M03506:14:000000000-AKVR1:1:1101:11570:3166 1:N:0:34
CGAACTCCTACGGGAGGCAGCAGTGGGGAATTTTGGACAATGGGGGCAACCCTGATCCAGCCATTCCGCGTGAGTGAAGAAGGCCTTCGGGTTGTAAAGCTCTTTTGTCCGGAACGAAACGGTTGTGGTGAATAGCCACGACTACTGACGGTACCGGAAGAATAAGCACCGGCTAACTACGTGCCAGCAGCCGCGGTAATACGTAGGGTGCGAGCGTTAATCGGAATTACTGGGCGTAAAGCGTGCGCAGGCGGTTGTGTAAGCCAGATGTGAAAGCCCCGGGCTCAACCTGGGAATGGCC
+
CCCCCGGGGGGGGGGGGGGGGGGGGGGGGGGGGGGGGGGGGGGGGGGGGGGGGGGGGGGGGGGGGGGGGGGGGGGGGGGGGGGGFGGGGGGGGGGGGGGGGGGGGGGGGGGGGGGGGGGGGGGGEGGGGGGGGGGGGGGGGGDGGGGAFGGGGGGGGGECFGGGGGGGGGDDGFEFGG9FCFEGGGDGGFGGGGGG8*;E9FGCGGCGFGGE5EGE*AEGFGF>E5@6ACFGGGGGGGGGGGGCGGGGDEGGGGCC*89C9<CGFCGFCDFFFC7?D475D>>G=)29:F@0<3>?4?FF)
@M03506:14:000000000-AKVR1:1:1101:16340:3174 1:N:0:34
CGAACTCCTACGGGAGGCAGCAGTGGGGAATTTTGGACAATGGGGGAAACCCTGATCCAGCCATGCCGCGTGTGTGAAGAAGGCCTTCGGGTTGTAAAGCACCTTCGGACGGAACGAAGTCGGCGAGGTGAATATCCTCGCTGGATGACGGTACCGTAAGAAGAAGCACCGGCTAACTACGTGCCAGCAGCCGCGGTAATACGTAGGGTGCGAGCGTTAATCGGAATTACTGGGCGTAAAGTGTGCGCAGGCGGCGTTGCAAGTCGAGTGTGAAAGCCCCGGGCTTAACTTGGGAATGGCG
+
CCCCCGGGGGGGGGGGGGGGGGGFGGGGGGGGGGGGGGGGGGGGGGGGGGGGGGGGGGGGGGGGGGGGGGGGGGGGGGGGGGGGGGGGGGGGGGGGGGGGGGGGGGGGGGGGFGGGGGGGGGGGGGGGG@ADFGFGGGGGGGGGGGGFGGGGGGGGGGGGGGGGGGGGGGGGGGGGGGDGGGGGGGGGDFGGEGGGEEGGGGGGGGGGF*AEGDGGEEGF7<CECEGGGGGFFFCE>?C5AACGGGGGGGGGGGGGEDDC9CGGG3*)+9AB:7CGGFC37<@:*0*=2*@9FF>)7))70
@M03506:14:000000000-AKVR1:1:1101:20966:3185 1:N:0:34
CGAACTCCTACGGGAGGCAGCAGTGAGGAATATTGGACAATGGGCGCAAGCCTGATCCAGCCATGCCGCGTGCAGGAAGAAGCATCTATGGTGTGTAAACTGCTTTTGTACGGGAAGAAACACTCCTACGTGTAGGAGCTTGACGGTACCGTAAGAATAAGGATCGGCTAACTCCGTGCCAGCAGCCGCGGTAATACGGAGGATCCAAGCGTTATCCGGAATCATTGGGGTTAAAGGGTCCGTAGGCGGTTTGGTAAGTCAGTGGGGAAAGCCCTTCTCTCAACGGAGGAACGGCCATTGG
+
CCCCCGGGGGGGGGGGGGGGGGGGGFGGGGGGGGGGGGGGGGFFGGGGGGGGGGGFGGGGGGGGGGGGGGGGFGGGGFGGGGGGGGGGGGGGGGGGGGGFGGGFGGGGGGGGGG@FGGGGGGGCFEGGGGEGGGGGFGGGGGGGGGGGGFGFGDGGGGCFG,CFFG@FGGGGGGGGFGG7FFFCGFGGGGGD7F@FFGGDGDGCGGGGGGEBECCFFGEGGG?CE?CFD*=:8?CFFGG?5EECEGGGGEEGCCGGG?FFCE7C:**957F@G<CF4**:**02:5789<F(<35))0*7)
@M03506:14:000000000-AKVR1:1:1101:15375:3201 1:N:0:34
CGAACTCCTACGGGAGGCAGCAGTCGAGAATTTTTCTCAATGGGGGAAACCCTGAAGGAGCGACGCCGCGTGGAGGATGAAGGCCTTCGGGTTGTAAACTCCTGTCATTTGGGAACAAACCTTTCATTTAACTAGTGAAAGACTGATAGTACCAGAAGAGGAAGAGACGGCTAACTCTGTGCCAGCAGCCGCGGTAATACAGAGGTCGCAACCGTTGTTCGGATTCATTGGGCGTAAAGGGTGCGTAGGCGGTCGTGCAAGTCGGATGTGAAATCTCAGGGCACAACCCTGAAACTGCATT
+
CCCCCGGGGGGGGGGGGGGGGGGGGGGGGGGGGGGGFGGGGGGGGGGGGGGGGGGGGGGGGGGGGGGGGGGFGEGGGGGGGGGGGGGGGGGGGGGGGGGGGGGGGGGGGGGGGGGGGGGGGGGGGGGGGGGGGGGGGGGGGGGGGGGGGGGFFGDGGGGGGCGFGGGGGGGGGGGGGGGGGGGGGGGGGGGGGGGGGGGGGFGGGGGDGECCGEEGDGDGGGGGEGGGGGGGGGEGDFFFEFEEGGGGGFG5DGGG8BFGGG7CC9C77CC@F7DFGFGFC@0:6FDE?CF06*99FFFFF
@M03506:14:000000000-AKVR1:1:1101:6191:3209 1:N:0:34
CGAACTCCTCCGGGAGGCAGCAGTGGGGAATTGTTCACAATGGGCGCAAGCCTGATGACGCAACGCCGCGTGGGGGATGAAGGCCTTCGGGTCGTAAACCCCTGTCGAATGGGACGAATAGCCCGCGATTTAACAAAACGCGGGATTGACGGTACCGTTAAAGGAAGCCACGGCTAGCTCTGTGCCAGCAGCCGCGGTAATACAGAGGTGGCAAGCGTTGTTCGGAATTACTGGGCGTAAAGGGCGCGTAGGCGGCCTTCTAAGTCAGACGTGAAATCTCCCGGCGTAACCTGGGAACTGC
+
CCCCCGGGG9FGGGGGGGGGGGGGGGGGGGGDEFFGGGGGGGGDGGGGGGGGGGGGGDEGGGGGGGGGGGGGGGGGGGGGGFFAFFGGGGGFEEGGGGGGGGGGGGG7@DFGGGGGGGGCGG8FGGGE7FFGGEGFGGGGGGGDFCFFGFGGGFEGG@*<<FFG:FGGGGGGGE>GCGGFFGGCGGCCEGFFFCDGGEECF@F<+<EGD@FFGGGGEEGG8CEC>;880<C996CGGG3C7FCE=C=CE*55C7EC5)097+2C+0+0+9E>D<<?F7*0*.7*/)17(1*.5>:.?>)6*
@M03506:14:000000000-AKVR1:1:1101:9329:3267 1:N:0:34
CGAACTCCTACGGGAGGCAGCAGTGGGGAATTGTTCGCAATGGGCGCAAGCCTGACGACGCAACGCCGCGTGGAGGATGAAGATCTTCGGGTCGTAAACTCCTGTCGAGCGGGACGAACACCTATCCAGCTAACATCTGGAATGGCTGACGGTACCGCTAAAGGAAGCCCCGGCTAACTCCGTGCCAGCAGCCGCGGTAATACGGGGGGGGCAAGCGTTGTTCGGAATTACTGGGCGTAAAGGGCTCGTAGGCGGCCAACTAAGTCAGACGTGAAATCCCCAGGCTCAACCTGGGAACTGC
+
CCCCCGGGGGGGGGGGGGGGGGGGGGGGGGGGGGGGGGGGGGGGGGGGGGGGFGFGEGGGGGGGGGGGGGGGGFGGGGGGGGGGGGGGGGGGGGGGGGGGGGGGGGGGGGGGGDEGGGGGGGGGGGGGGGGGGGGGGGGGGGGGGGGGEGGDGGGGGGEGGGGGGGGGGG>FGEGGGGFGGEGGGGGGGG6EGGGGGGGGGGGGGGGGCEGGGGFFGGGGG=EGGGCGGCC+@CFGGG3EFG7EEFFG**::D*:CC3D/*+9++*2:?6C5CFCGGFGF5>>555>F?C>25F>F?F4**
@M03506:14:000000000-AKVR1:1:1101:15927:3291 1:N:0:34
CGAACTCCTACGGGAGGCAGCAGTCGGGAATTTTGGGCAATGGGCGAAAGCCTGACCCAGCAACGCCGCGTGAAGGATGAAATCCCTCGGGATGTAAACTTCGCAAGAACGGGAAGAATAAGTCTGTGTTAATAGCACAGGCGATGACGGTACCGTTTGTAAGCTCCGGCTAACTCCGTGCCAGCAGCCGCGGTAATACGGGGGGAGCAAGCGTTGTTCGGATTTACTGGGCGTAAAGGGCGCGTAGGCGGCCACCGCAAGTCGACTGTGAAATCTCCGGGCTTAACCCGGAAAGGTCAGC
+
CCCCCGGGGGGGGGGGGGGGGGGGGGGGGGGGGGGGGGGGGGGGGGGGGGGGGGGGGGGGGGGGGGGGGGGGGGGGGGGGGGGGGGGGGGGGGGGGGGGGGGGGGGGGGGGGGGGGGGGGGGGGGGFGGGGGGGGGGGGGGGGGGGGGGGGGGGGGGGGGGGGGGGGGGGGGGGCGGGGGGGGGGGGGGGGGGC@FFFGFDCEG>EGDGFGGGEEE8CGGGGGGGGF7?6@@EGEG5CCEEG7EEEECAEGGGEFGGBGGG9>C5D*702<=FFCFGFCGG@DDFFGFFDF;DD>:F?FF4
@M03506:14:000000000-AKVR1:1:1101:8086:3295 1:N:0:34
CGAACTCCTCCGGGAGGCAGCAGTGGGGAATTTTGGACAATGGGCGAAAGCCTGATCCAGCCATGCCGCGTGTGTGAAGAAGGCCTTCGGGTTGTAAAGCACTTTTGTCCGGAACGAAACGGCAAGGGCGAATATCCCTTGTTAATGACGGTACCGGAAGAATAAGCACCGGCTAACTACGTGCCAGCAGCCGCGGTAATACGTAGGGAGCAAGCGTTAATCGGAATTACTGGGCGTAAAGAGTGCGCAGGCGGCTCCGCAAGTCAGATGTGAAATCCCCGGGCTCAACCTGGGAACCGAA
+
CCCCCGGGG-EFGGGGGGGGGGGGGGGGGGGGGGGGGGGGGGFGGGGGGGGGGGGGGGGGGGGGGGGGGGGGGGGGGAFGFFGGGGGGGGGEFCFGGFGFGGGGGGFEGGGEGCGGGGEGFDGGGFCGCCFEEGFGGGGGGGGGGGGGFGGGFFG7:FCFC>FA9FCCACFFGGGGGGGGGGFGGGGGDE+CF**=EGGCGGG9C8EE**:::A5;:AEE+@C55:2<<+79@7E8ECDGF7:<:+>)*:*/)2:>EECC:E330*<*<7<@7D7EC)*9173**87*3DF(.7>6))0))
@M03506:14:000000000-AKVR1:1:1101:7274:3310 1:N:0:34
CGAACTCCTCCGGGAGGCAGCAGTGGGGAATCTTGCGCAATGGGCGAAAGCCTGACGCAGCGACGCCGCGTGGGGGAAGAAGGCTTTCGGGTTGTAAACCCCTTTCAGGAGAGACGAAGCTACTCGGGTGAATAGCCCAGAGGGTGACGGTATCTCCAGAAGAAGCCCCGGCTGACTACGTGCCAGCAGCCGCGGTAACACGTAGGGGGCAAGCGTTGTCCGGATGTATTGGGCGTAAAGAGCGTGTAGGCGGCCATGTAGGTCCGTTGGGAAAACTCGAGGCTCAACCTCGAGACGCCGG
+
CCCCCGGGG-FGGGGGGGGGGGGGGGGGGGGGGGGGGGGGGGGGGGGGGGGGGGGGGGGGGGGGGGGGGGCFGGGGGGGGGGGGGGGGGGGGGGGGGGGGGGGGGGGGGGGGGGGGGGGGGGGGGGGGGGGGGGGGGGGGGGGGGGGGGGGGGGGGGGGGGGGGGGGGGGEGGGGGFGGGGGGGGGGFGGGGGGGEEGGGGGGGGGGGDGE@FFGGGGEDFCGEG*<<FC+CFGGGDGFG?CEE*/>CGGGGGCE<C@:>FGCF?D5CE**)9><**175555*:@65?CF:3)5857>D3
@M03506:14:000000000-AKVR1:1:1101:13928:3327 1:N:0:34
CGAACTCCTACGGGAGGCAGCAGTCGGGAATTTTGGGCAATGGGCGAAAGCCTGACCCAGCAACGCCGCGTGAAGGATGAAATCCCTCGGGATGTAAACTTCGCAAGAACGGGAAGAATTAGTAGGGGACAATACCCCCTATGATGACGGCACCGTTTGTAAGCTCCGGCTAACTCCGTGCCAGCAGCCGCGGTAATACGGGGGGAGCAAGCGTTGTTCGGATTTACTGGGCGTAAAGGGCGCGTAGGCGGCTTCCGCAAGTCAGTTGTGAAATCTCCGGGCTTAACTCGGAAAGGTCAAC
+
CCCCCGGGGGGGGGGGGGGGGGGGGGGGGGGGGGGGGGGGGGGGGGGGGGGGGGGGGGGGGGGGGGGGGGGGGGGGGGGGGGGGGGGGGGGGGGGGGGGGGGGGGGGGGGGGGGGGGGGGGGGGGGGGGGGGGGGGGGGGGGGDGGGGGGGGGGGGGGGGGGGGGGGGGGGGGGGGGGGGGGGGGGGGGGGGGGGGGGGGGGGGGGGGGGGGGGGGGGGGGGGGGGCGGGGGGCGCFFGEGG=CCCGDGGGGGCFFGFGDCFGFFC?D7CC?D>CFGFGGGEFGGFC?4CB9FFF@96469
@M03506:14:000000000-AKVR1:1:1101:23606:3348 1:N:0:34
CGAACTTCTACGGGAGGCAGCAGTGGGGAATCTTGCGCAATGGGCGAAAGCCTGACGCAGCGACGCCGCGTGGGGGACGAAGGCCCTCGGGTTGTAAACCCCTTTCGGCAGGGACGAAGCGATCGTGACGGTACCTGCAGAAGAAGCCTCGGCTAACTACGTGCCAGCAGCCGCGGTAAGGCGTAGGAGGCGAGCGTTGTCCGGGTTCATTGGGCGTAAATAGCACGCAGGCGGTTTGGCAAGTCGGATGTGAAAACCCGGACCTCAACTCCGGGCCTGCATCCGATACTGCCCGATGAGG
+
CCCCCGGGGGGGGGGGGGGGGGGGGGGGGGGGGGGGGGGGGGGGFGGGEGGGGGGGGGGGGGGGGGGGGGGGGDGGGGGDGG7EFG7FFGG8FEGGGGGGEGGCGGGDGGGGFFGEGF@FF>:DFF@FE@>>@F9FC<A:9><<FACFFFF>EFD@FGGGGGCFCF@FFFDG77?E:CCFCFE*::5<C*1?5E>?*;C;CC8CGC*;+<+<ECGG88C5+2<C7+1:8*/:C*/*7CCE?FEF9EG35E6CC+A>*5*)7:)20*39C:<)/97*))1*7@FGCBCBBFB>?55))0*/)
@M03506:14:000000000-AKVR1:1:1101:11120:3355 1:N:0:34
CGAACTCCTACGGGAGGCAGCAGTGGGGGATATTGCGCAATGGGCGAAAGCCTGACGCAGCGACGCCGCGTGGGTGATGAAGGCCTTCGGGTCGTAAAGCCCTGTCGAGGGGAAAGAAACGGTCTCGATCTAACACGTCGGGGCCTTGACGGTACCCCTAAAGGAAGCACCGGCTAACTCCGTGCCAGCAGCCGCGGTAATACGGAGGGTGCGAGCGTTGTTCGGAATCACTGGGCGTAAAGGGCGTGTAGGCGGTCCGCTAAGTCTGATGTGAAAGCCCGGGGCTCACCCCCGGAAGGGG
+
CCCCCGGGGGGGGGGGGGGGGGGFGGGGGGGGGGGGGGGGGGFGGGGGGGGGGGGGGGGGGGGGGGGGGGFFGGCFGGGGGGGGGGGGGGGGGGGGGGGFGGGGGGGGGGGGEGGGGGGGGGGGGGGGGGGGGGGGGGGGGGGGGGGGGGGGGGGGGFGGGGGGGGFGGGF@CGGDGFGFGEGGCFGGFGDFGGC>EGGGFF9@CGGGGEG>EEGGGGEE:@CC8EEGFF<<ECCGECCC5CFCEEED8:9CF5C9*8DCC=3F:FGC<7C@F>7::)9/>>EGD37@A<527@35)8@))
@M03506:14:000000000-AKVR1:1:1101:21633:3357 1:N:0:34
CGAACTCCTACGGGAGGCAGCAGTGGGGAATCTTGCGCAATGGCCGAAAGGCTGACGCAGCGACGCCGCGTGGGGGATGAAGGTTTTCGGATCGTAAACCCCTGTTGCCCGGGACGAACGACCTCTTTCGAGAGGTGTGACGGTACCGGGTGAGGAAGCACCGGCTAACTCCGTGCCAGCAGCCGCGGTAATACGGAGGGTGCGAGCGTTGTCCGGAATCACTGGGCGTAAAGGGCGCGTAGGCGGCTGGGGCAGTCTGTGGTGAACGCTCGTGGCTCAACTACGAGTCGGCCATAGATAC
+
CCCCCGGGG@GGGGGGGGGGGGGGGGGGGGGGGGGGGGGGGGGGGGGGGGGGGGGGGGGGGGGGGGGGGGGGGGGGEGGGGGGGGGGGGGGGEGGGGGGEEGGGGGGGGGGGDGGEGGGGGGGGGGGGGG:DFGGF@F:@FGCFGGGGGDGEGGGGGGGGGGGGGG>FGFFGDGGGFCGDFCFGGGGGGGEFEFGG>EGGGGGGCEEGG5EEC@CEC8CFCFFFGGG8::C5E98CEGDEEGGGGEGGGECD5=E*<@FC?FC5+*+9C9CBCF<C<@CGF7?EE>7;?D>05))06**7*
@M03506:14:000000000-AKVR1:1:1101:17801:3376 1:N:0:34
CGAACTCCTACGGGAGGCAGCAGTGGGGAATTGTTCGCAATGGGCGCAAGCCTGACGACGCAACGCCGCGTGGAGGATGAAGACCTTCGGGTCGTAAACTCCTTTCGATCGAGACGAATGGCTTCCGGGTGAACAATCCGGAAGAGTGACGGTACCGAGAGAAGAAGCCCCGGCTAACTCCGTGCCAGCAGCCGCGGTAATACGGGGGGGGCAAGCGTTGTTCGGAATTACTGGGCGTAAAGGGCTCGTAGGCGGCCAACTAAGCCAGCCGTGAAATCCCATGGCCTAACCGGGGAACCTC
+
CCCCCGGGGGGGGGGGGGGGGGGG8FGGGEGGFGGGGGGGGGGGGGGGGGGGGGGGGDGGGGGGGGGGGGGGGGGGGGGGGGCFGGGGGGGGGGGGGGGGGGGGGGDGGGGGGGGG+>FCFGGFFGGGEGGFGGFEGGGGGEE<CFGGCFGGGGGGGGGGEGCF7FCFGGGEDGGGGGA9FEFFFG?EGCEGGGGGG88?FGGGGGGGEGEC>EE5/;2:?C7CECC8?99+0AFGC87/5AFDE**9**25CECDC)75*<*+*2*/**:))/70**99**)21)072C49EFEFD>)))
@M03506:14:000000000-AKVR1:1:1101:7544:3378 1:N:0:34
CGAACTCCTCCGGGAGGCAGCAGTGGGGAATATTGGACAATGGGCGCAAGCCTGATCCAGCCATGCCGCGTGTGTGATGAAGGCCTTAGGGTTGTAAAGCACTTTCGTCCGGGACGATAATGACGGTACCGGAAGAAGAAGCCCCGGCTAACTTCGTGCCAGCAGCCGCGGTAATACGAAGGGGGCTGGCGTTGCTCGGAATCACTGGGCGTAAAGGGCGCGTAGGCGGCCATTCAAGTCAGAGGTGAAAGCCCAGGGCTCAACCTTGGAATCGCCTTTGATACTGTTTGGCTTGAGACCG
+
CCCCCGGGG-FGGGGGGGGGEGGFGGGGGGGGFGG@FFGGGGGGGGGGGGGGGGGGFGFGGGEFFGGGGGFGGGGGGGGGGGGGF8EGGGGFFGGGGGGGGCDGGGGFGEGGGGGGGEGGGGGFCE>FFFGDGGGGGGGFFC,BFFCC@FCFA;CECFE7>FFFGCCFGGGCFFFFGGCFGDGGGGDGG77C18CFGGGGE*0AC9FGCFE?CEFGCGG=EEGDGG6EC5CECF?7FGCCCGGGGGGGFGG?9>=FGB37C97:6*<DE6CFF<5*/):7:*=7C=:7:<>0:7>56>?)7
@M03506:14:000000000-AKVR1:1:1101:11921:3385 1:N:0:34
CGAACTCCTACGGGAGGCAGCAGTCGAGAATTTTTGACAATGGGGGAAACCCTGATCGAGCGACGCCGCGTGGAGGATGAAGGTCTTCGGATTGTAAACTCCTGTCATTGGGGAACAAGGTGCATACGTTAACTGCGTGTGCATTGATAGTACCCGAAGAGGAAGAGACGGCTAACTCTGTGCCAGCAGCCGCGGTAATACAGAGGTCTCAAGCGTTGTTCGGATTCATTGGGCGTAAAGGGTGCGTAGGCGGCGCGGTAAGTCGGGGGTGAAATCTCGGAGCTTAACTCCGAAACTGCAT
+
CCCCCGGGGCFGGGGGGGGGGGGGGGEGFGGGGGGFGGGGGGEFGGGGGGGGGGGGGGGGGGGGGGGGGGCFGFGGGGGGGGGGGGGGGGGGGGGGGGGGGGGGGGGGGGGGGGGFGGGGGGGGGGGGGGGGGGFGGGGGGGGGGGGGGGGGGGGEFEEECGGGFGGGGDGDGGGGFGGGGGGGFGGGGGGGGGGG>CFGGGFFFCFGGGGGGGE;BECGGGGC5EGDG:@@8CEEEGGG+:CEEGGCDGGGG=E<EB7C5ECGDGC)*1:;C7>C7@FGGFFGGFG4<>??;DBF=F???
@M03506:14:000000000-AKVR1:1:1101:9050:3397 1:N:0:34
CGAACTCCTACGGGAGGCAGCAGTGGGGAATCTTGCACAATGGGCGAAAGCCTGATGCAGCGACGCCGCGTGAGCGATGAAGCCCTTCGGGGTGTAAAGCTCTTTCGACGGGAACGATAATGACGGTACCCGGAGAAGAAGCTGCGGCTAACTACGTGCCAGCAGCCGCGGTAATACGTAGGCAGCGAGCGTTGTTCGGAATTACTGGGCGTAGAGAGTGTGTAGGCGGTGTTCCCAGTCTGTTGTGAAATCTCCCGGCTTAACTGGGAGGGTGCAGCGGAAACTAGAATGCTAGAGGGTG
+
CCCCCGGGGGGGGGGGGGGGGGGEFGGGGGGGGGGGGGGDGGGGGGGEEGGGGGGGGGGGGGGGGGGGGGGGGGGGGGGFGEFFGGFFFGGGGEGGGGFFGGGFFGEFGGGGEGFGGGGGF<FFEGGGDGGGGGG7FGGGDDFGGEGGGGFGGG7FFEFGGGFFFGGGGEDGGGGGGGGGFDG9FGGEGGECCCGGGGGE>FFFGGGGGGD8EGE?FGCEGGG7CFGGD8EGG9<@EEGC:<30<FGC9+?F7+99EDCD5EFGGGFGFGG><G3<CF3CC)8C<BC=>**.9*7*15>>B
@M03506:14:000000000-AKVR1:1:1101:18717:3398 1:N:0:34
CGAACTCCTACGGGAGGCAGCAGTGGGGAATTGTTCGCAATGGGCGCAAGCCTGACGACGCAACGCCGCGTGGAGGATGAAGACCTTCGGGTCGTAAACTCCTTTCGATCGAGACGAATGGCCTCCGGGTGAACAATCCGGAGGAATGACGGTACCGAGAGAAGAAGCCCCGGCTAACTCCGTGCCAGCAGCCGCGGTAATACGGGGGGGGCAAGCGTTGTTCGGAATTACTGGGCGTAAAGGGCTCGTAGGCGGCGCGGTAAGTCGGATGTGAAATCTCGGGGCTTAACTCCGAAACTGC
+
CCCCCGGGGGGGGGGGGGGGGGGGGGGGGGGGGGGGGGGGGGGGGGGGGGGGGGGGGGGGGGGGGGGGGGGGGGGGGGGGGGGGGGGGGGGGGGGGGGGGGGGGGGGGGGGGGGGGGGGGGGGGGGGGGGGFGGGGGGGGGGGGGGFGGGGGGGGGGGGGGGGGGGGGGGGGGGGGGGGGGGGGGGGGGFGGGGGGGEE:AECGGGGGDGGGCFF5CEEGGGDEGGCFGGGFGFGGGGGEFGGGGCFDGGGGGGGGGFGGG=3?<CED5*:9C7*3:8FDGF>GC3*)-:96?BE>DFFF6
@M03506:14:000000000-AKVR1:1:1101:21017:3405 1:N:0:34
CGAACTCCTACGGGAGGCAGCAGTGGGGAATATTGGACAATGGGCGCAAGCCTGATCCAGCCATGCCGCGTGAGTGATGAAGGCCTTCGGGTTGTAAAGCTCTTTCGGCGGGGAAGATGATGACGGTACCCGCAGAAGAAGCCCCGGCTAACTTCGTGCCAGCAGCCGCGGTAATACGAAGGGGGCTAGCGTTGTTCGGAATTACTGGGCGTAAAGGGCGCGTAGGCTGTGCTGTAAGTCAGGCGTGAAATCCCCGGGCTCAAACTGGGAATTGCGTTGGATAAGGCGGCGCTGGAATGCG
+
CCCCCGGGGEGGGGGGGGGGGGGGGGGGGGGGGGGGGGGGGGGGGGGGGGGGGGGGGGGGGGGGGGGGGGDGGGGGGGGGGGGFGGGGGGGGGGGGGGFGGGGGGGGDGGGGGGGGGGGGGGGFGGFFGGFDGEEGGGGGGGGFGEEE@EFFGFGGGCGCCFGGGCGEFCGF7FGGCFGGGGGGGGGGGFCEEEGGGGGDCGF97CFGGGG>EGGC?E=EE8ECEGGF8*<F7EFGCG>CCF??GGC*;EE9CC=C:55/:FG+9C7>>*<)7*::)8)**19+20457CB975:./96=)
@M03506:14:000000000-AKVR1:1:1101:13603:3406 1:N:0:34
CGAACTCCTACGGGAGGCAGCAGTGGGGAATCTTGCACAATGGGCGAAAGCCTGATGCAGCAACGCCGCGTGCGGGAAGAAGGCCCTAGGGTTGTAAACCGCTTTCAGCAGGGAAGAAAATGACGGTACCTGTAGAAGAAGGTGCGGCCAACTACGTGCCAGCAGCCGCGGTGACACGTAGGCACCAAGCGTTGTCCGGATTTATTGGGCGTAAAGAGCTCGTAGGCGGTTCGGTAAGCCGGGTGTGAAAACTCTGGGCTCAACCCAGAGACGCCACCCGATACTGCTGTGACTAGAGTGG
+
CCCCCGGGG-EFGGGGGGGGDFEEEFGGGGGGGGGGGGGGGGFFFGGGGGGGGGGGGGGGGCGGGGGGGGGGGGGGDGGGFGGGGGGGGGGGGGGGCGFDGGGGGGGDFGGGGGGGGGGGGGGGGGGGGGGGGGGFGGGGGGGCFGGGGGFGGGGDFGGGGGGGGGGGGGGE77F9FF<FG7BFGGGGGCFFFEEGGGGG8E?+AFGGGGEEGEGGGCGGCCEGCEGGGEG>:CGDGGFEGGGGC:EGCGACCEGGDFGG5C6C*9:DFGGFG5DCDFGDD35CFFFF8C?>?6*)*99@)
@M03506:14:000000000-AKVR1:1:1101:17676:3427 1:N:0:34
CGAACTCCTACGGGAGGCAGCAGTCGGGAATTTTGGGCAATGGGCGAAAGCCTGACCCAGCAACGCCGCGTGAAGGATGAAATCCCTCGGGATGTAAACTTCGCAAGAACGGGAAGAATAAGTAAGGGTTAATATCTCTTACGATGACGGTACTGTTTGTAAGCTCCGGCTAACTCCGTGCCAGCAGCCGCGGTAATACGGGGGGAGCAAGCGTTGTTCGGATTTACTGGGCGTAAAGGGCGGGTAGGCGGCCACTGCAAGTCGGTTGTGACATCTCCGGGCTTTACCCGGTAAGGTCAAT
+
CCCCCGGGGGGGGGGGGGGGGGGGGGGGGGGGGGGGGGGGFGFGGGGDGFGGGFEFGGGGGGGGGGDBFGFGGGGGFGGGGGGFGGGGGGGGGGGGGGGGGGGGGGGCFGGDEEEGCGGG9FGG<FCFGGCFGGFFFGGGFGGFCFFGGCGGGGGGGFCFGGFGGGGDGEEGGGGCBFE<F@<FF@C,:FGCFFGCFFFFECEG5CE*8C@*22AECFGGGGGGGGGGCFGGGG=EFF7ECE55C=559EE*CCCFG4**300:C9*9EGG*:*9:*9))93;/+*:*,)7(5)*)**0**
@M03506:14:000000000-AKVR1:1:1101:19264:3429 1:N:0:34
CGAACTCCTACGGGAGGCAGCAGTCGGGAATTTTGGGCAATGGGCGAAAGCCTGACCCAGCAACGCCGCGTGAAGGATGAAATCCCTCGGGATGTAAACTTCGCAAGAATGGGAAGAATTAGTAGGGGTTAATACCCTCTATGATGACGGTACCATTCGTAAGCTCCGGCTAACTCCGTGCCAGCAGCCGCGGTAATACGGGGGGAGCAAGCGCTGTTCGGATTTACTGGGCGTAAAGGGCGCGTAGGCGGTCGGCCCAAGTCAGCTGTGAAATCTCCGGGCTTAACTCGGAAAGGTCAAC
+
CCCCCGGGFFFGGGGGGGGGGGGGGGGGGGGGGGGGGGGGGGGGGEGGEGGGGGGGGGGGGGGGGGGGGGGGGFAFGGGGGGGGFGGGGGGCGGGGFGGGGGGGGGGGGGGGFDGGFGFDEFGGGGGGBFGGFFFGGFFFGGGGGGGGGGGGG9DGFGGGGCFG;FCGGGGGGGFC:FFCGGGGGGGGGCEGECC799@FEGGGC58EFD8CG*;C8+2AE5C5CGGGGGFF5:/;*<C55CEECCEG6E5CGGC1;87*:<79C*<F:6?9C>FC*9D))7;CGFFF2>@0>37F4646?
@M03506:14:000000000-AKVR1:1:1101:20042:3437 1:N:0:34
CGAACTCCTACGGGAGGCAGCAGCTAAGAATCTTGCGCAATGGGCGAAAGCCTGACGCAGCAATTCCGCGTGGAGGACGAAGGCCCTCGGGTCGTAAACTCCTTTTGCGAGGGAAGAAGTTCTGACGGTACCTCGCGAATAAGCCACGGCTAACTACGTGCCAGCAGCCGCGGTAATACGTAGGTGGCGAGCGTTGTCCGGATTTATTGGGCGTAAAGCGCCCGCAGGCGGCCTGATAAGTTTCGGGTGAAATCTCCCGGCTTAACCGGGAGGGGTCCTGGAAGACTGTCAGGCTTGAGGG
+
CCCCCGGGGGGGGGGGGGGGGGGGGGGGGGGGGGGGGGGGGGGGGGGGGGGGGGGGGGGGGGGGGGGGGGGGGGGGGGGGGGGGGGGGGGGGGGGGGGGGGGGGGGGGGGGGGGGGGGGGGGGGGGGGGGGGDGGGGGGGGGGGGGGGGGGGGGGGGGGGGGGGGGGGGGGGGGGGGGGGGGGGGGGGGGGGGEGGGGGEGCED9?FGFGGGG>EEGFGGGDEGGDGGGGGGGGGF?EDG9CFGGGGGGEFGGGDGGFGGEGDGC7?C=<5BGGGGD>FFF5?F=<:?57?9F@:;;4?F)
@M03506:14:000000000-AKVR1:1:1101:5917:3439 1:N:0:34
CGAACTCCTACGGGAGGCAGCAGTGGGGAATTTTCCGCAATGGGCGAAAGCCTGACGGAGCAATCTCGCGTGAGGGATGACGGCCTATGGGTTGTAAACCTCTTTTTTCAGGGAGGAATAAAATGACGTGTACCTGAAGAATGAGCATCGGCTAACTCCGTGCCAGCAGCCGCGGTAAGACGGAGGATGCAAGTGTTATCCGGAATCACTGGGCGTAAAGCGTCTGTAGGTGGTTTAATAAGTCAACTGTTAAATCTTGAGGCTCAACCTCAAAATCGCAGTCGAAACTCTTAGGCTAGAG
+
CCCCCGGGGGGGGGGGGGGGGGGGGGGGGGGGGGGGFGGGGGGGGGGGEGGGGGGGGGGGGGGGGGGGGGGGGGGGGGGGGGGGGGGGGGGGGGGFGGGGGGGGGGGGFFGGGGGGGGGGGGGGGGGGGGGGGGGGGGGEGGGGGGGGGGGGGGGGGGGGGGGGGGGGGGGDGGGGGGGGGGGEGGGGGGGGGGGGGFGGGGG@CFGFGGEFGGGEEGGGGGGGGGGDFDGGCEGGGGFD?CGGCFGGGGGFGGFGG?CCFGF5*7CFF4CF40:<6@GD37@=E3>>)**667*<?<F?6
@M03506:14:000000000-AKVR1:1:1101:20241:3445 1:N:0:34
CGAACTCCTACGGGAGGCAGCAGTGGGGAATATTGGACAATGGGCGAAAGCCTGATCCAGCCATGCCGCGTGAGTGAAGAAGGCCTTAGGGTTGTAAAGCTCTTTCAGCGGGGAAGATAATGACGGTACCCGCAGAAGAAGTCCCGGCTAACTTCGTGCCAGCAGCCGCGGTAATACGAAGGGGACTAGCGTTGTTCGGATTTACTGGGCGTAAAGCGCGCGTAGGCGGATCGCTAAGTCAGGGGTGAAATCCCAGGGCTCAACCCTGGAACTGCCTTTGATACTGACGATCTGGAGATCG
+
CCCCCGGGGGGGGGGGGGGGGGGGGGGGGGFFGGGGGGGGGGGGFGGGGGGGGGGGGGGGGGGGGGGGGGGGGGGGGGGGGGGGGGGGGGGGGGGGGGGGGGGGGGGGGGGGGGGGGGGGGGGGGGGGDGFGGGGGGFAGFGFGGGGGGGGGGGGGCFGGGGGGGGGGGGGGDGFFGGD7FGDGGGGGGGGGGGGGGGCCCGGFGGGGGGGGGGGCGGGGCEEDE5@EGEDEGCG57CFGGGGGGGGGEGFF<FCDFDG*:?6FDDFC=DFF4CFFFBGGD**308*9:*7<FFFFFF??3
@M03506:14:000000000-AKVR1:1:1101:18744:3463 1:N:0:34
CGAACTCCTACGGGAGGCAGCAGTGGGGAATATTGGACAATGGGCGAAAGCCTGATCCAGCAATGCCGCGTGAGTGATGAAGGCCTTAGGGTTGTAAAGCTCTTTTGCCAGGGATGATAATGACAGTACCTGGAGAATAAGCTCCGGCTAACTCCGTGCCAGCAGCCGCGGTAATACGGAGGGGGCAAGCGTTATTCGGAATTATTGGGCGTAAAGGGCGCGTAGGCGGCTTTTCAAGTGACGGGTGAAATCCCTCGGCTTAACCGAGGAACTGCCTGTCAGACTGGAAGGCTTGAGACCG
+
CCCCCGGGGGGGGGGGGGGGGGGGGGGGGGGGGGGGGGGGGGGGGGGGGGGGGGGGGGGGGGGGGGGGGGGGGGGGGGGGGGGGGGGDFFGFGGGGFGGGGGGGGGGGGGGGGGGGGGGGGFGGGGGGGGGGGGGGDGGDGGGGGCGGGGGGGFGGGGGGGGGGGGGGGGGGGGGGGGGGGEDGEGDGGGGDF:CGGFFG7E@EFGGDGGGEG5C9955EGGCCECFGDGGDGCGGG?FGGGGGGC=<GGGGGGCCGFG7EGFCFGGCE>EF:=F66729:@FG6FGF?FE06?B>?)?:<
@M03506:14:000000000-AKVR1:1:1101:22799:3471 1:N:0:34
CGAACTCCTACGGGAGGCAGCAGTCGGGAATTTTGCGCAATGGGCGAAAGCCTGACGCAGCAACGCCGCGTGAGGGATGAAGGCCTTCGGGTTGTAAACCTCTTTTCTCAGGGAAGATGATGACGGTACCTGAGGAATAAGTCACGGCTAACTACGTGCCAGCAGCCGCGGTAATACGTAGGTGACGAGCGATGTCCGGATTTACTGGGCGTAAAGAGCGCGCAGGCGGTCGCTCAAGTCGAGTGCGACAGCTGCCGGCTCGACTGGGGAGGGTCATTCGCTACTGATCGACTTGAAGGCA
+
<BCCCGGGG@FGGGCFFGGGGGFGGCDD@FCFFGGGGGGCGGGGCGGDCEFCFFEF7CFG7FGGGGGGGGC+8?AGGFCEFGG8<EFGF7EEFDFG<BF<EEFGGGGGGEFCF@CCFDGCFGGGDDGDEGGGGFGGGGFFGGGGFB:FFCC@BBFGCEGGGGGCGCF7>*C*C@E;;EFBFEFCC<@8EDE*<CECCE7C=EG9CE?FGFE8*8C976*?CCE58EC:C8CC*:FEF9*@C*/C=+1**:1C*+0//)9C**)*/)791**7)791*0:7*8:EFF0/-171.776)14))
@M03506:14:000000000-AKVR1:1:1101:20721:3495 1:N:0:34
CGAACTCCTACGGGAGGCAGCAGTGGGGAATTTTGCGCAATGGGGGAAACCCTGACGCAGCAACGCCGCGTGGAGGATGAAGTCCCTTGGGACGTAAACTCCTTTCGATCGGGACGATTATGACGGTACCGGAAGAAGAAGCCCCGGCTAACTTCGTGCCAGCAGCCGCGGTAATACGATGGGGGCGAGCGTTGTTCGGAATTATTGGGCGTAGAGGGCGCGTAGGCGGTCGGATAAGTCTTGTGTGAAATCTTCGGGCCCAACGCGAAGTCTGCGAGAGAAACGGTTCGGCTGGAGGGTG
+
CCCCCGGGFEFGGGGGGGGGGGGGGGDGGG@EGGGGGGDBFGGGGGGGGGGGFGGGGG:FEGGGGGGGGGGGGGGGGFFGGCEAFGCGGDFGGGCG?FGGGGGGGFGGGGGGG@EEGFCFFFGGG7F@7=FECC73FDFGG7CFCEEE7<AF>DF7,>*<AFFGGGGGGGGBE@:F?C7*FFGGGGG5EEG*;C*;:CCC88CC+CF?:CE/::CFC?8EEGGGGGG5E:CGC:AC+C0CFCE<FG=73<?:D+AC855)//95*95):7/9**:*)))19)9?*)1)->>>3))0.))8@
@M03506:14:000000000-AKVR1:1:1101:21792:3503 1:N:0:34
CGAACTCCTACGGGAGGCAGCAGTGGGGAATATTGCGCAATGGGCGAAAGCCTGACGCAGCGACGCCACGTGTGGGATGACGGCCTTCGGGTTGTAAACCACTGTCGGAAGGGACGAATGCCCCGCAAGGGGAGTGACGGTACCTTCAACGGAAGCACCGGCTAACTCCGTGCCAGCAGCCGCGGCAATACGGAGGGTGCGAGCGTTGGCCGGAGTCACTGTGCGGATAGGGCGCGTAGGCGGCCTGGTAAGCAGGGGGCGAAATCCGGCGGTCTAACCCCAGGCGTGCCTTGCTAACTGC
+
CCCCCGGGG9FGGGGGGGGGGGGGGGGGGDGGGG@FGGGEGGGGGGGGGGGGGGGGGG@FGDGG@FG>FGGG8,FGEGGGGGC:FGGGGGGG7FFGGGGCFGFGFGGDGFGGGGGGGGGFBE=FEGD7F<F+@<CFAFEGGGE,@@:3D,>FCFEGG7,::<B:FGFGGC*4=F,,=C+CFECF8*:8<CC/*1:EGG>CE>:*:*2:52:>8CE*+<C<C++081/**<+2*>5*:/);6:C*7C5*<<+<6+75*)1)*/1*12A)*97)))1?CF*9*0)A7)184CB))0***9@@*
@M03506:14:000000000-AKVR1:1:1101:5644:3527 1:N:0:34
CGAACTCCTACGGGAGGCAGCAGTGGGGAATTTTGCGCAATGGGCTAACGCCTGACGCAGCAACGCCGCGTGGAGGATGAAGGTCTTTGGATTGTAAACTCCTGTCAGCAGGGAAAAAGGGATAGGACCTAATACGTCTTAGACTTGATTGTACCTGCAGAGGAAGCCCCGGCTAACTCTGTGCCAGCAGCCGCGGTAATACAGAGGGGGCAAGCGTTATCCGGTATTATTGGGCGTAATGGGCGCGTAGGCGGCTACCTAAGTGGCGGGTGAAATCCCTCGGCCTAACCGAGGAACTGCC
+
CCCCCDFCEFD;FC7FFGGGGGGE@<<:FBE<CFCF:FGGDGFCFFGCF@@FEDGFC,FCEG@FEFECFEGCE7EG@FGF9<C:?CGFGGGE<FFD<?<FFF<AFB<?E<F@F=4=<<FGDGGFFGFGDC<DFFFGG8,B=FFA>FGGF,CE9<FDFFCEG:F7BFG,@>:E:@C7FFFGGGGFFCC7,>FGGGEDE8*+CGCC:2=@88B8*C5;*2*1+<C?*:::7+<9CGCE*:**<9=C=**1:*2<9:EGG@50+<6++2:/55*09C77C/*00)8C/>FF(9>>BDE>59?=?
@M03506:14:000000000-AKVR1:1:1101:20472:3531 1:N:0:34
CGAACTCCTACGGGAGGCAGCAGTGGGGAATCTTGCACAATGGGCGAAAGCCTGATGCAGCGACGCCGCGTGAGCGATGAAGCCCTTCGGGGTGTAAGGCTCTTTCGACGGGAACGATAATGACGGTACCCGGAGAAGAAGCTGCGGCTAACTACGTGCCAGCAGCCGCGGTAATACGTAGGCAGCGAGCGTTGTTCGGAATTACTGGGCGTAAAGAGTGTGTAGGCGGTGTTCCCAGTCTGTTGTGAAATCTCCCGGCTTAACTGGGAGGGTGCAGCGGAAACTAGAATGCTAGAGGGTG
+
CCCCCGGGGGGGGGGGGGGGGGGGGGGGGGGGGGGGGGGGGGGGGGGGGGGGGGGGGGGGGGGGGGGGGGGGGGGGGGGGGGGGGGGGGGGGGGGGGGGGGGGGGGGGGGGGGGGGGGGGGGGGGGGGGGGGGGG7DFGGGGGGGGGDEEGGGGGGGGCFGGGGGGGGGGDGEEFFGGGGGGG9FCG8EGGC8?GGGGGGGGGGGGFGGGGGCEGF?FACEGGFFGG=ECECEFFFFC72CFCFGC=FCFFG7CGFG@DDGG7C7CFGDGGFGGC+?4C5)))03/:?>*9AF4FFFFF)<
@M03506:14:000000000-AKVR1:1:1101:18262:3560 1:N:0:34
CGAACTCCTACGGGAGGCAGCAGTCGGGAATTTTGGGCAATGGGCGAAAGCCTGACCCAGCAACGCCGCGTGAAGGATGAAATCCCTCGGGATGTAAACTTCGCAAGAACGGGAAGAATAAGTAGGGGACAATACCCCCTATGATGACGGTACTGTTTGTAAGCTCCGGCTAACTCCGTGCCAGCAGCCGCGGTAATACGGGGGGAGCAAGCGTTGTTCGGATTTACTGGGCGTAAAGGGCTCGTAGGCGGCCAACTAAGTCAGACGTGAAATCCCTCGGCTTAACCGGGGACCTGCGTCT
+
CCCCCGGGGGGGGGGGGGGGGGGGGGGGGGGGGGGGGGGGGGGGGGGGGGGGGGGGGGGGGGGGGGGGGGGGGGGGGGGGGGGGGGGGGGGGGGGGGFGGGGGGGGGGGGGGGGGGGGG9DFGGGGGGCECGGGGGGGGGGGGGGGFGGGGGGGGGGGGGGGGGGGGGGGGGGGGGGD:FEGGGFGGGGGGGGCCCFGGGGGGGGGDGGCFGEEEGGGDCE=EECGGGGGGGGGG=5A7?CC=E:CFGGGGGDEDD*<6C<<7?7C=5ACF?>?CG4<<*<F5?C6C>>G@0).8))8<>)
@M03506:14:000000000-AKVR1:1:1101:21349:3577 1:N:0:34
CGAACTCCTACGGGAGGCAGCAGTGGGGAATATTGCGCAATGGGCGAAAGCCTGACGCAGCGACGCCGCGTGGGTGATGAAGGCCTTCGGGTCGTAAAGCCCTGTCGCAGGGGAAGAATAAGTACCGGGATAATACTCCGGTGCCCTGACGGTACCCTGCAAGAAAGCACCGGCTAACTCCGTGCCAGCAGCCGCGGTAATACGGAGGGTGCTAGCGTTGTGCGGAATTACTGGGCGCAAAGCGCGTGTAGGACGCCGATTAAGTCTGGGGTGAAAGCCCGGGGCTCGCCCGCGGTAGTGG
+
CCCCCFFGG-C;@+FGFGGGGGF<@FGE7,C;C@CDFF@FFD@8FGGGGCFGFD<FFEEEGFEG>EFGGGC@:FFDGGGFE9FGFGGGG@EGGGEGGCEFDCGBGG<F++8>FE+CC=DFFFGGCFGEFFCGGCFDEFGEGGGGFFCFGGDGDCGFGGGGGFGGGFFGG,CE7CGF7C<CFGGFGG928:BFGGGGGGGGGG@CGDEGG>8EGCFGDCCEG5C?G88;<:@C:6FF5ECE=?65*:5)/CC+*+2)/5/)*2*32*<7***)1/9<CF5>55)**7*)(/8(75@)))09)
@M03506:14:000000000-AKVR1:1:1101:7664:3591 1:N:0:34
CGAACTCCTCCGGGAGGCAGCAGTCGAGGATCTTCGGCAATGGGCACAAGCCTGACCGAGCGACGCCGCGTGTGCGATGAAGGCCTTCGGGTCGTAAAGCACTGTCGTGGGGGAGAAAACCCGCAAGGGTTGATCGACCCCAGGAGGAAGCACGGGCTAAGTTCGTGCCAGCAGCCGCGGTAAGACGAACCGTGCGAACGTTGTTCGGAATCACTGGGCTTAAAGGGCGCGTAGGCGGGTCTTCAAGTCCGGGGTGAAAGCCCACGGCTCAACCGTGGAAGCGCCTTGGATACTGGAGATC
+
CCCCCGGGG-FGGGGGGGGGGGGGGGGGGGGGGGGGGGGGGGGGGGGGGGGGGGGGGGGGGGGGGGGGGGGGGGGGGGGGGGGGGGGGGGGGGGGGGGGGGGGGGGGGGGGGGGGGGGGGGGGGGGGGGGGGGGGGGGGGGGGGGGGGGGGGGGGGGGGGGGGGGGGGGGGGGGGGGGGGGGGGGGGGGGGGEGGGGGGGCGGGGGGGGDG?EFGGGGF@FFFFGGGGEGGGDDGGGGGGEFGGGGGGGGEDGG=DG4CFFEGFGDEG5C9@DDDCF3<*95BGGE3??FF<F460)5??9
@M03506:14:000000000-AKVR1:1:1101:9303:3592 1:N:0:34
CGAACTCCTACGGGAGGCAGCAGTGGGGAATATTGGACAATGGGCGCAAGCCTGATCCAGCCATGCCGCGTGAGTGATGAAGGCCTTAGGGTTGTAAAGCCCTTTCGGCGGGGACGATAATGACGGTACCCGCAGAAGAAGCCCCGGCTAACTTCGTGCCAGCAGCCGCGGTAATACGAAGGGGGCTAGCGTTGTTCGGAATCACTGGGCGTAAAGGGCGCGTAGGCGGCCATATAAGTCGGGGGTGAAAGCCTGTGGCTCAACCACAGAATTGCCTTCGATACTGTATGGCTCGAGACCG
+
CCCCCGGGGGGGGGGGGGGGGGGCEGGGGGGGGGGGGGGGGGGGGGGGGGGGGGGGGGGGGGGGGGGGGGGGGGGGGGGGFGGFGGGGGGGGGGGGGGGGGGGGGGGGGGGGGGGGGGGGGGGGGGGGGGGGGGGGGGGGGGGGGGGGEGGGGGGGGGGGGDGGGGGDGGDEGGGGGGCFEGGGGGGGGGGGGDGFFGEGGGGGGCFGGGDEEEGGGGDGGECEGGGGGGGGFCGGGFGGGGGGGGGD@:CFFFGGGFGGGGGGFCCGGCC=FCFG7==F96>CEFGFFGFFFFBEEFBF3
@M03506:14:000000000-AKVR1:1:1101:12560:3600 1:N:0:34
CGAACTCCTACGGGAGGCAGCAGTAGGGAATCTTGCGCAATGGGCGAAAGCCTGACGCAGCAACGCCGCGTGGGGGATGAAGGCTCTCGGGTCGTAAACCCCTTTCAGCAGGGACGATTATGACGGTACCTGCAGAAGAAGGACCGGCCAACTACGTGCCAGCAGCCGCGGTAATACGTAGGGTCCGAGCGTTGTCCGGATTTATTGGGCGTAAAGAGCTCGTAGGCGGCTTGGTAAGTCGGATGTGAAAACTCGGGGCTCAACCCCGAGACGCCATCCGATACTGCTATGGCTTGAGTCT
+
CCCCCGGGGGGGGGGGGGGGGGGGGGGGGGGGGGGGGGGGGGGGGGGGGGGGGGGGGGGGGGGGGGGGGGCFGGGGGGGGGGGGGGGGGGGGGGGGGGGGGGGGGGGGGGGGGGGGGGGGGGGGGGGGGGGGGGGFFGGGGGGGGGGGGGGGGGGGGGGGGGGGFFGGGGGGGGGGGGGFGGGGGGGDEGGGGDGGGDGEEEFGGGGGGGGCGGGGGGGGFGEGFGGECGE5EEGGGFFGGG55:CFG7CFGFGGGGED7/?FGCDEG=5*77CDEC@DGG07EGFDBBFFBFF5DFF*8*
@M03506:14:000000000-AKVR1:1:1101:22167:3625 1:N:0:34
CGAACTCCTACGGGAGGCAGCAGTGGGGAATTTTGGGCAATGGGCGAAAGCCTGACCCAGCAACGCCGCGTGAGGGAGGAAATCCTTCGGGATGTAAACCTCACAAGCAAGGGAAGAGAGCTCAGGGCCGAATAAGCTTTGAGTCCGACGGTACCTTGCGTAAGCCACGGCTAACTACGTGCCAGCAGCCGCGGTAATACGTAGGTGGCAAGCGTTGTTCGGAATTATTGGGCGTAAAGGGCGCGTAGGCGGCTTGCTAAGTCGGTTGTGAAAGCCCGGTGCTCAACCCCGGAGAGTCGAC
+
CCCCCGGGGCFGGGGGGGGGGGGGGGGGGGGFGGGGGGGGGGGGGGGDGGGGGGGGFFGGGGGGDCEGGGGGGGGGGGGGGGGFGGGGGGGGEEFGGGGGGGGGGGGGGGGGGGGGGGGGFGGGGGGDDCGGGGGGFGGGGGGGFFFFGDEGGGGGGGFGEGBFFFGGGGGGGGGGC@FF@FGGFGGGGGGGGGGGGGGFFFGG>:EG>EFGGGC>EEGGEE588FG7EG6@CE8CEEFGD==*>EEDEFGGG*=CEFD7CFGGG):37CC@*:7EGED/9>4C7?FF6D5;E3779?@55
@M03506:14:000000000-AKVR1:1:1101:10116:3637 1:N:0:34
CGAACTCCTACGGGAGGCAGCAGTAAGGAATGTTGGTCAATGGACGAAAGTCTGAACCAGCCATGCAGCGTGAGGGATGAAGGTCCTCTGGATTGTAAACCTCTTTTATCTATGAAGAAATGTCCTGTTTCTACGGGATTTGACGGTAATAGATGAATAAGCACCGGCTAACTCCGTGCCAGCAGCCGCGGTAATACGGAGGGTGCAAGCGTTATCCGGATTTACTGGGTTTAAAGGGTGCGTAGGTGGGTTGGTAAGTCAGTGGTGAAATACTTTCGCTTAACGAAGGAACTGCCATTGA
+
CCCCCGGGGGGGGGGGGGGGGGGGGGGGGGGGGGGGGGGGGGGGGGGGGGGGGGGGGGGGGGGGGGGGGGGGGGGGGGGGGGGGGGGGGGGGGGGGGGGGGGGGGGGGGGGGGGGGGGGGGGGGGGGGGGGGGGGGGGGGGGGGGGGGGGGGGGGGFGGGGGGGGGGGGGGGGGGGGGGGGGGGGGGGGGGGGGGGGGGGGGGGGGGFGGGGGCFGGGGGGGFGGGGGGEGCGGGGGGGEGGGGGGFFGGEGGGGDCFGGFFGGG::DG7?@FFGGGBDDCEFGGFDF9FF0FFFFFFFF*
@M03506:14:000000000-AKVR1:1:1101:17551:3639 1:N:0:34
CGAACTCCTACGGGAGGCAGCAGTGGGGAATCTTGCGCAATGGGCGAAAGCCTGACGCAGCGACGCCGCGTGCGGGAAGAAGGCCTTCGGGTTGTAAACCGCTTTCAGGAGGGACGAAGCCACTCGGGTGAATAGCCCAGAGGGTGACGGTACCTCCAGAAGAAGCCCCGGCTAACTACGTGCCAGCAGCCGCGGTAATACGTAGGGGGCTAGCGTTGTCCGGATTTATTGGGCGTAAAGAGCGTGTAGGCGGCTTGAAAGGTCCGCTGTGAAAACTCGGGGCTCAACCCCGAGAGGTCGG
+
CCCCCGGGGGGGGGGGGGGGGGGGGGGGGGGGGGGGGGGGGGGGGGGGGGGGGGGGGGGGGGGGGGGGGGGGGGGGGGGGGGGGGGGGGGGGGGGGGGGGGGGGGGGGGFGGGGGGGGGGFGGGGGFGFGGGGCFGGCFGFGGGGGGGGGGDGGFGGGGGGGGGGDFGGGGEGGFGFCFGGGGGFGDCGGGGGGGGGGGFGGEEGGGGGDEEC6E;EEGGFGGC8*+<CF9CDGG:C=FFCEGG:7AFGG6EGGGGGFGFFCC7ED5CE*<BFCFCF?DGGFB:A=F47C>95<)8@@FEF
@M03506:14:000000000-AKVR1:1:1101:8521:3647 1:N:0:34
CGAACTCCTCCGGGAGGCAGCAGTCGGGAATTTTGGGCAATGGGCGAAAGCCTGACCCAGCAACGCCGCGTGAAGGATGAAATCCCTCGGGATGTGAACTTCGCAAGAACGGGAAGAATAAGTAGGGGACAATACCCCCTATGATGACGGTACCGTTTGTAAGCTCCGGCTAACTCCGTGCCAGCAGCCGCGGTAATACGGGGGGAGCAAGCGTTGTTCGGATTTACTGGGCGTAAAGGGCGCGTAGGCGGCCAGCACAAGTCAGTTGTGAAATCTCCGAGCTTAACTCGGAAAGGTCAAC
+
CCCCCGGGG9FGGGGGGGGGGGGGGGGGGGGGGGGGGGGGGGGGGGGGGGGGGGGGGGGGGGGGGGGGGGGGGGGGGGGGGGGGGGGGGGGGGGGGGGGGGGGGGGGGGGGGGGGGGGGGGGGGGGGGGGGGGGGGFGGGGGGGGGGGGGGGGGGGGGGGGGGGGGGGGGGGGGGGGEFCGGGGGGGGGGGGGG7FGFGGGGGGGGGDGFGCEEGEEGGGG8=EGFGGGG8C8/?EGGGCGD5EC=CDGEEGGGGFE47CFFGGGGFGGGC4:7>CF?DDD@BF?FGFA<7;53:F*9?=9
@M03506:14:000000000-AKVR1:1:1101:6394:3658 1:N:0:34
CGAACTCCTCCGGGAGGCAGCAGTCGAGAATTTTTCTCAATGGGGGAGACCCTGAAGGAGCGACGCCGCGTGGAGGATGAAGGCTTTCGGGTTGTAAACACCTGTCATTTGGGAACAAAGCCTTACGTTAACTGCGTGGAGGTTTGATAGTACCGAAAGAGGAAGAGACGGCTAACTCTGTGCCAGCAGCCGCGGTAATACAGAGGTCTCAAGCGTTGTTCGGATTCATTGGGCGTAAAGGGCGCGTAGGCGGCGGGGTAAGTCGGGTGTGAAATCTCAGGGCTCAACCCTGAAACTGCAC
+
CCCCCGGGG-FFGGGGGGGGGGGGGGGGGGGGGGGGGGGGGGGGGGGGGGGGGGGGGGGGGGGGGGGGGGFGGGGGGGGGGGGGGGGGGGGGGGGGGGGGGGGGGGGGGGGGGGGGGGGGGGGGGGGGGGGGGGGGGGGGGGGGGGGGGGGGGGEGGGGGGCFGGGGGGGEDGGGGG@FGGGGGGGGGGGGGGGDGGDFCGGDFGG7BFEFGFGGG*:8FGEG8ECEGGFFGGGG8E=<<FGGGGECGGDCEGGGGGFGDFFGGGGGDGGGFFGFGF4CCFFD6=9=7:C>???BF??FF)
@M03506:14:000000000-AKVR1:1:1101:16455:3669 1:N:0:34
CGAACTCCTACGGGAGGCAGCAGTGGGGAATCTTGCGCAATGGGCGAAAGCCTGACGCAGCAACGCCGCGTGCGGGATGACGGCCTTCGGGTTGTAAACCGCTTTCAGTAGGGACGAAATTGACGGTACCTGCAGAAGAAGCCCCGGCCAACTACGTGCCAGCAGCCGCGGTAATACGTAGGGGGCAAGCGTTGTCCGGATTCATTGGGCGTAAAGAGCTCGTAGGCGGCTTGGCAAGTCGGGTGTGAAAACTTCAGGCTCAACCTGGAGCGGCCACTCGATACTGCCATGGCTAGAGGCC
+
CCCCCGGGGGGGGGGGGGGGGGGGGGGGGGGGGGGGGGFGGGGGGGGGGGGGGGGGGGGGGGGGGGGGGGGEFGGGGGGGGGGGGGGGGGGGGGGGGGGGGGGGGGGGGGGGGGGGGGGGGGGGGGGGGGGGGGGGGGGGGGGGGGGGGGGGGGGGGGGGGGGGGGGGGGGGGGGGGGFGGGGGGGGGGGGEGGGGGGGGGGGGGGGGGGGCEGGGGGGFGGGDGEGGGGEEGGGGFDFFGEEFE5EGC7CFFGGGGFGCCFFGGGGGFFCBDC>E<)7CFFFGGFG?0DFFF:?)*1))0
@M03506:14:000000000-AKVR1:1:1101:22479:3677 1:N:0:34
CGAACTCCTACGGGAGGCAGCAGTGGGGAATATTGGACAATGGGCGAAAGCCTGATCCAGCAATGCCGCGTGAGTGATGAAGGCCTTAGGGTTGTAAAGCTCTTTTGCCAGGGATGATAATGACAGTACCTGGAGAATAAGCTCCGGCTAACTCCGTGCCAGCAGCCGCGGTAATACGGAGGGAGCTAGCGTTGTTCGGAATTACTGGGCGTAAAGCGCGCGTAGGCGGCTTGGTAAGTTAGAGGTGAAAGCCCGGGGCTCAACCCCGGAACTGCCTTTAAGACTGCATCGCTTGAATCCG
+
CCCCCGGGGDDFGGGGGGGGGGGGGGGGGGGEAFGFEFGGGGGGGGGGGGGGGGGG@ADGGGGFGGGGGGGGGECFFGGGGGGCFGGFFGGGGGGFGGAF9FF9FGGGFGGGGGFFGFGGFFEFGCGGGGGGGGDAEGFGGGFGGECGGCEEFFG@AF@FEGGGGGGDEGEF::FF9DC7<@>FE7>DGGG<CF=GDGGGCC,BA+9CFGCGCE8EFGGGGG5ECEF=E5/**1<CFGC+:A?EC6*:+:+**:CGGEGG5F6C69EGEC=>*2=C6*:**1=C7;CFAG@:5;FF476)8
@M03506:14:000000000-AKVR1:1:1101:23390:3715 1:N:0:34
CGAACTCCTACGGGAGGCAGCAGTGGGGAATTTTGGGCAATGGGCGAAAGCCTGACCCAGCAACGCCGCGTGAGGGAGGAAATCCTTCGGGATGTAAACCTCACAAGCAAGGGAAGAGAGCTCAGGGCCGAATAAGCTTTGAGTCCGACGGTACCTTGCGTAAGCCACGGCTAACTACGTGCCAGCAGCCGCGGTAATACGTAGGTGGCAAGCGTTGTTCGGAATTATTGGGCGTAAAGGGCGCGTAGGCGGCTTGCTAAGTCGGTTGTGAAAGCCCGTGGCTCAACCCCGGAGAGTCGAC
+
CCCCCGGGGFGGGGGGGGGGGGGGGGGGGGGGGGGGGGGGGGGGGGGD@FGGGGGGGGGGGFGGGGGGGGGGGGGGGGGGFGGGGGGGGGG7CGGEGGGGGGGGFGGGGFGDGGGGGGGGGFGGGGGGGGGGGGGGGGGGFGGGGGGGGGGGGDGGGGGGGGGGGGFFGGGGGFCFFGGGFGGGGGFGGGGGGGGGGGFGGFFGEGGGGGGC5C:C>EGGGG5;C:9C<+2ACE85187<=:EGECGGG?EEC*:>FFFDFGFGGGEC5*<9C*9*9:)>DB)<E=F48D>97>3<FF350
@M03506:14:000000000-AKVR1:1:1101:22914:3731 1:N:0:34
CGAACTCCTACGGGAGGCAGCAGTAGGGAATCTTGCGCAATGGGGGAAACCCTGACGCAGCGACGCCGCGTGCGGGATGAAGGCCTTCGGGTCGTAAACCGCTTTCAGCAGGGACGAAATTGACGGTACCTGCAGAAGAAGGCCCGGCCAACTACGTGCCAGCAGCCGCGGTGATACGTAGGGGTCTAGCGTTGTCCGGAATTATTGGGCGTAAAGAGCTCGTAGGCGGTTCGGCAAGTCGGATGTGAAATCTCCACGCTTAACGTGGAGGGGCCATTCGAAACTGCCGTGACTCGAGTCC
+
CCCCCGGGGGGEGGGGGGGGFGGGGGGGGGGDGGGGGGEEGGGGGGGGGGGGGGGGGGGGGGGGGGGGGGGGGGGGGGGGGGGGGGGGGGGGGGGCGGGGGGDGGDFGGGGGGFGGGGGGGGGGGGFGGFFFGGGGGGGGFGGGFGGCFEFGFGFGGG<FFGGGGGF7FFG:@FGCGG6@FEGGEEG?F??:EGC?+/CECE6<C79CC8E88?FFFC6CFECE5E?E>C8C=EEEGG*<CGCC=EG7FG702+3?*8)//7*9CGGGGGCECDD/>??CF5)*:=4)797:596347=5/
@M03506:14:000000000-AKVR1:1:1101:21269:3750 1:N:0:34
CGAACTCCTACGGGAGGCAGCAGTGGGGAATTTTCCGCAATGGGCGAAAGCCTGACGGAGCAATCTCGCGTGAGGGATGACGGCCTATGGGTTGTAAACCTCTTTTTTCAGGGAGGAATAAAATGACGTGTACCTGAAGAATAAGCATCGGCTAACTCCGTGCCAGCAGCCGCGGTAAGACGGAGGATGCAAGTGTTATCCGGAATCACTGGGCGTAAAGCGTCTGTAGGTGGTTTAATAAGTCAACTGTTAAATCTTGATGCTCAACCTCAAAATCGCAGTCTAAACTATTAGGCTAGAG
+
CCCCCGGGGGGGGGGGGGGGGGGGGGGGGGGGGGGGGGGGGGGGGGGGGGGGGGGGGCGGGGGGGGGGGGGGDGGGGGGGGGGGGGGGGGGGGGGGGGGFGGGGGGGGGDGGGGGGGGGGGGGGGGGGGGGGGAFGGFGGGFGGGGGDFGGGCFC<BAFEFFEGGGGGGGCFGGGGGGGGGGDDGGEGGGGGFGGGCBCFCEECB899CFFGFGGGC?GGGGGDEGG7CF7EGGGC?9FFCEG?9?EC897CDFGGFFGF+<>C2><CF:F:6:FF*)>/7>)+310/42@B???46?F6*
@M03506:14:000000000-AKVR1:1:1101:17085:3812 1:N:0:34
CGAACTCCTACGGGAGGCAGCAGTGGGGAATATTGGACAATGGGCGCAAGCCTGATCCAGCAACGCCGCGTGGAGGACGAAGGTCTTCGGATCGTAAACTCCTGTCAGGTGGGACGAAGGCTCGGCGGTAAATAGCTGTCGAGTTTGACGGTACCACCAGAGGAAGCCCCGGCTAACTCCGTGCCAGCAGCCGCGGTAATACGGGGGGAGCAAGCGTTGTTCGGATTTCCTGGGCGTACAGGGCGCGTAGGCGGCCACGACAAGTCAGTTGTGAACGCTCGGGGCTTAACTCAGAACGGTC
+
CCC<CFCDGGFG>CGDEFEGE@<CFF8CFEF@FECC<FDFGEC@EFFDGCDFFFFGGF<CA<CFFG@@:+>>@FGECDC@FGE<FEEAC:?FGGGGGC<BFFEEFEGFGEFE:FGECGGD8,B=>7@F:FEFFFGFFAGG7*<D7@;9>>CFFEGCEG7C<@<:CE77F@*<FEFCFEG,C@<F7C<88<CA<EE>C*20@<C5E55*:8C8:>88;C/88CEGEG>C+329+/@C7?);<6**:*://5C+957)1<C9CCDG:*+;02<*9*:<*.*7/.)/:)*95:6)1<*1575>.
@M03506:14:000000000-AKVR1:1:1101:14774:3839 1:N:0:34
CGAACTCCTACGGGAGGCAGCAGTGGGGAATTGTTCGCAATGGGCGCAAGCCTGACGACGCAACGCCGCGTGGAGGATGAAGACCTTCGGGTCGTAAACTCCTTTCGATCGAGACGAACGGCCTCCGGGTGAACAATCCGGAGGAGTGACGGTACCGAGAGAAGAAGCCCCGGCTAACTCCGTGCCAGCAGCCGCGGTAATACGGGGGGGGCAAGCGTTGCTCGGAATTACTGGGCGGAAAGGGCTCGTAGGTGGCCAACTAAGTCAGACGTGAAATCCCCCGGCTTAACCGGGGAACTGC
+
CCCCCGGGCFGGGGGGGGGGGGGFGEGGGGGGGGGFGGGGEGGGGGGGGGGGGGGGGGGGGGGGGGGGGGGGGGGGGFGGGGGCGFGGGGEGGGGGDFGFGGGGGGGGGGGDGGDGEEGGGGGGGFGGGGGGGGGGGGGGGEGGGGGGGGGGGGGGG<CEGGGG?FGFCGGEEFGDFGGDCGGGDGGFGGGGGGGGGGDGGGGFGGGGGGGCC5@@/;8:*<?E>EGGDFGGFFGGG*98CFC7CFCD:*:C7CCGE@75FF*CAFCC+7C55CFGFF49*)01:)/)-:945>B@73?=4
@M03506:14:000000000-AKVR1:1:1101:5646:3865 1:N:0:34
CGAACTCCTACGGGAGGAAGCAGTCGGGAATTTTGGTCAATGGGCGAAAGCCTGACCCAGCAACGCCGCGTGAAGGATGAAATCCCTCGGGATGTAAACTTCGCAAGAACGGGAAGAATAAGTAGGGGACAATACCCCCTATGATGACGGTACCGTTTGTAAGCTCCGGCTAACTCCGTGCCAGCAGCCCCGGTAATACGGGGGGAGCAAGCGTTGTGCGGATTTATTGGGCGTAAAGGGCGCGTAGACGGCCAGCACAAGTAAGACGTGAAATCTCCGAGCTTAACCCGGAAAGGTCACC
+
BCCCCFCAA<-BFECFC@CE,6,,C@CFFGGGGGGC,@FCEFGG?@F@+6@FCCFFFAFCCG@FBCC@:FFG:FFCF9FG<FEFFF8,@C78=CEDC?FFFE7C++4B,==E?::BAFAGFGFGF,F+CFFGCFFDE@C++7>EFGCFDCGGEGC+@:C@==FFAF,*<F*><,,2,>5DEC,C*,<,,11=*1*42<;**::CCCGE*0:*;;;C>*+*:8E>+<+++01;:**//+:=CCEC*1**+2/:)*:C8F**2+*0:*+***/0:CD777))90)3<6**.75())07*/))0
@M03506:14:000000000-AKVR1:1:1101:16269:3866 1:N:0:34
CGAACTCCTACGGGAGGCAGCAGTAAGGAATATTGCGCAATGGGCGAAAGCCTGACGCAGCAACGCCGCGTGCGGGATGAAGGCCCTCGGGTTGTAAACCGCTTTCAGTAGGGAAGAAAATGACGGTACCTACAGAAGAAGCCCCGGCCAACTACGTGCCAGCAGCCGCGGTAACACGTAGGGGGCAAGCGTTGTCCGGATTTATTGGGCGTAAAGAGCTCGTAGGCGGTTTCGTAAGTCGGATGTGAAAACTCCAGGCTCAACTTGGAGACGCCATTCGATACTGCGATGACTTGAGTCC
+
CCCCCGGGGGGGGGGGGGGGGGGGGGGGGGGGGGGGEGG@CGGGGGEGGGGGGGGGGGGDGGGGGGF:CGGGGGGGGDGGGGGGGGGGDGGGGGGFFGGGGGGGGGGGFDGGGGFGGGG<DFGGGGGGGGGGGFFBFF<FCGGEFGDGDCFEGGGGGGGGCFCFGFGGGGGGC7BFFE<<FEGGGGGGGFGCECCGGGGDECDCF9@FFGGCEECGGGGCCEE?EGGGD:EGCEC6CFFFGE7AE6<F++3C<9E4<?G7C9C?9>FFE5A)9)1:D*:C*/<:E*:>(9>)1*9??:949
@M03506:14:000000000-AKVR1:1:1101:18767:3871 1:N:0:34
CGAACTCCTACGGGAGGCAGCAGTGGGGAATTGTTCGCAATGGGCGCAAGCCTGACGACGCAACGCCGCGTGGAGGATGAAGGTCTTCGGACTGTAAACTCCTGTTGCCCGGGACGAAACGCTTCGACCTAACACGTCGAGGTTTGACGGTACCGGGTGAGGAAGCCCCGGCTAACTCTGTGCCAGCAGCCGCGGTAGTACAGAGGGGGCAAGCGTTGTTCGGAATTACTGGGCGTAAAGGGCGCGTAGGCGGCCTTCTAAGTCGAACGTGAAATCCCCGGGCTCAACCCGGGAACTGCGT
+
CCCCCGGGGGGGGGGGGGGGGGGGGGGGGGGGGGGGGGGGGGFGGGGGGGGGGGGGGGGGGGGGGGGGGGGGGGGGGGGEFGGGGGGGGGGGGGGGGGGGGGGGGGGGGGGGGFGGGGGGGGGGGGGGGGGGGGGGFGGGGGEGGGGGGGGFFGCEGCFGGGGGGG7FGGGGGGFGGGGGGGGF@FGGFGFGGGGGGEFFDFGGGGGGGGDGFGGEGCEF<CE88@FDFGGGGGCEGGGGGGGGGC>/?5CGGEEG8=*:+C:+:CG7CC5FD7*<99CDCB@5=?F).>@9BB3)?6?@)
@M03506:14:000000000-AKVR1:1:1101:7752:3885 1:N:0:34
CGAACTCCTCCGGGAGGCAGCAGTGGGGAATTTTGCACAATGGGCGAAAGCCTGATGCAGCAACGCCGTGTGTGTGATGAAGGTCTTCGGATTGTAAAGCACTTTCGATCGGGAAGAACCACCTTTGGCTAATACCCAGGGGTCTGACGGTACCGAGAGAAGAAGCACCGGCTAACTCTGTGCCAGCAGCCGCGGTAATACAGAGGGTGCAAGCGTTGTTCGGAATTATTGGGCGTAAAGCGCGTGTAGGCGGCTTTGCAAGTCGGGTGTGAAAGCTCACGGCTCAACCGTGGAAGTGCGC
+
CCCCCGEGG9FGGGGGGGGGGGGGGGGGGGGGGGGGGGGGGGGGGGGGGGGGGGGGGGGGGGGGGGGGGGGGGGGGGGGGGGGGDGGGGGGGGGGGGGGGGGGGGGGGGGGGGGGGGGGFGGGGGGGGGGGGGGBF@FGGGGGGGGGGGGGGEFFFGDGGGGGGGCFFFGGGGDFBFCFGGGGGCEFFFCFDDEGGGGGGGGGGGGGG>EGGGGG*;C=:CEGCCE6<90+@CFGGGGGGGDE>>CE4ACF=CE5CC6CC9<:EE379CDE4>FFG*)2*/7::76C445>?FB@?@F4:)
@M03506:14:000000000-AKVR1:1:1101:13166:3898 1:N:0:34
CGAACTCCTACGGGAGTCAGCAGTGGGGAATATTGGACAATGGGCGCAAGCCTGATCCAGCCATGCCGCGTGAGTGATGAAGGCCCTAGGGTTGTAAAGCTCTTTTGTGCGGGAAGATAATGACGGTACCGCAAGAATAAGCCCCGGCTAACTTCGTGCCAGCAGCCGCGGTAATACGAAGGGGGCTAGCGTTGCTCGGAATCACTGGGCGTAAAGAGTGCGTAGGCGGGTCTTTAAGTCAGGGGTGAAATCCTGGAGCTCAACTCCAGAACTGCCTTTGATACTGAGGATCTTGAGTACG
+
CCCCCGGGGCGGGGGGGGGGGGGGGFGGGGGGGGGGGGGGGGGGGGGGGGGGGGGGGGGGGGGGGGGGGGGGDGGGGGGGGGGGGGGGGGGGGGGGGGGGGGGGGGGGGGGGGGGGGGGGGGGGGGGGGGGGGGGGGGGGGGGDFCFGGGGGGGGGGGGGGGGGGGGGGGGGGGGGGGGGGGGGGGGGGGGGG@EGGGGGGGGGGGGGGGGGGGGGGG+<:EGGGGGGGGGD8CEFFGFEFFFFCEC<FGGFGGGGFFFCGCGCFCGCGFC4CD*:*9CGFFFGGF*9:CF:?6???@=4>
@M03506:14:000000000-AKVR1:1:1101:24109:3905 1:N:0:34
CGAACTCCTACGGGAGGCAGCAGTCGAGAATTTTTCTCAATGGGGGAAACCCTGAAGGAGCGACGCCGCGTGGAGGATGAAGGTCTTCGGGTTGTAAACTCCTGTCATTTGGGAACAAGTCGTACGTAGTAACTATACGTGCATTGATAGTACCCGAAGAGGAAGGGACGGCTAACTCTGTGCCAGCAGCCGCGGTAATACAGAGGTCCCAAGCGTTGTTCGGATGCATTGGGCGGTAAGGGTGCGTAGGCGGCGCGGTAAGTCGGGTGTGAAATCGCGGAGAGGAACTCCGAAACTGCAT
+
CCCCCGGGGGGGGGEEGGGGGEFGGGF:FFGGGGGG9FFFFGFGGGGGGGGGF8FGGF@FGGGGGGGGGGCFEEGGGGGGGGGGGGGGGGGFDGGGGGGGFFGGGGGFGGGGGGGGGGG9C7DFGGGGGGGD<FGGFGGFFFF9FCFFFGGGGGGDEGBFFFC,@C@FFEEGGGGG?FFFDGFGGGDFFFGGF7C@*;<F@<E9,8F>CC;C**3=8EEFGDC5A58@++3:*CC****<+:0*AC7C5EGC37E<=3>DC6*3*>5*:1>*7**:*75)97)**.2)8>@(.05)9?=?*
@M03506:14:000000000-AKVR1:1:1101:7658:3913 1:N:0:34
CGAACTCCTCCGGGAGGCAGCAGTGGGGAATATTGGACAATGGGCGAAAGCCTGATCCAGCAATGCCGCGTGAGTGATGAAGGCCTTAGGGTTGTAAAGCTCTTTTACCCGGGATGATAATGACAGTACCGGGAGAATAAGCTCCGGCTAACTCCGTGCCAGCAGCCGCGGTAATACGGAGGGAGCTAGCGTTGTTCGGAATTACTGGGCGTAAAGCGCACGTAGGCGGCTTTGTAAGTTAGAGGTGAAAGCCCGGAGCTCAACTCCGGAACTGCCTTTAAGACTGCATCGCTTGAATCCA
+
CCCCCGGGG9FGGGGGGGGGGGGGGGGGGGGGGGGGGGGGGGGGGGGGGGGGGGGGGGGGGGGGGGGGGGGGGGGGGGGGGGGGGGGGGGGGGGGGGGGGGGGGGGGGGGGGGGGGGGGGGGGGGGGGGGGGGGGGGGGGGFGGGGGGGGGGGGGGGGGGGGGGGGGGGGGGGGGGGGGGGGGGGGGFGGGGGGGGGGGGGGGGGCFGGGGGGGDGGGGGGGGG>C?ECEG5CF0<:CF7CFGGGFC>CFGGGCED55)*3CFDGGGCGCCEFGGGGBGGF?=69)7F2:>0775>F**97
@M03506:14:000000000-AKVR1:1:1101:5621:3939 1:N:0:34
CGAACTCCTACGGGAGGCAGCAGTGGGGAATATTGGACAATGGGCGCAAGCCTGATCCAGCCATGCCGCGTGAGTGATGACGGCCTTAGGGTTGTAAAGCTCTTTTAACAGGGACGATAATGACGGTACCTGTAGAATAAGCCCCGGCTAACTTCGTGCCAGCAGCCGCGGTAATACGAAGGGGGCTAGCGTTGTTCGGAATCACTGGGCGTAAAGCGCACGTAGGCGGATTGTTAAGTCGGGGGTGAAATCCTGAGGCTCAACCTCAGAACTGCCTTCGATCCTGGCGATCTTGAGTTCG
+
CCCCCGGGGGGGGGGGGGGGDGGGGGGGGGGFGGGGGGGGGGGGGGGCF@FGGGGGCGGGGGGGFFGGGGGGGGGGGGGGGGGGGGFGGGGGGGGGFEFGFGGGGGGGGGGGGGGGGGGGGGGGGGGGGGGGGGGGGGGGGGEFGGGGGGGGGGGGGFFGGGGDGGGGGDGGGGGGGFGEGGGGGGGGGGGGEFEAFGGCGGGCCFFGGGGCCEGGGGGGGGG6FDGGG**;C?@@?FDEECE5E=5CFFFGGGFDGFG<C+>CGGG*C:<>CCGGGFGGCF):C*77;C:?FB==)0=4)
@M03506:14:000000000-AKVR1:1:1101:23322:3948 1:N:0:34
CGAACTCCTACGGGAGGCAGCAGTGGGGAATATTGCACAATGGGCGAAAGCCTGATGCAGCGACGCCGCGTGAGGGATGACGGCCTTCGGGTTGTAAACCTCTTTCAGTAGGGACGAAGCGTAAGTGACGGTACCTACAGAAGAAGCGCCGGCCAACTACGTGCCAGCAGCCGCGGTAAGACGTAGGGCGCGAGCGTTGTCCGGATGTATTGGGGGTAAAGAGCTCGTAGGCGGCTTGGCGCGTCGGCTGTGAAATCCCGTGGCGCAACGGTGGGCTTGCAGGCGATCAGGGCAGGGTAGG
+
CCCCCGGGGGFEGGGGGGGGGGGGGGGGGGGGGGGGFGFDGGGGGGEFFGGGGCEAFGGGFEGGGGG@GGFGDGGGGFEGGGCBECFDGGG<FGCFGGDGFGGGGGDFFFGDG8DCF>::BFFGFFFF9FGEGCGGA@FGCCF<FGFGD7BFCEGGDG72CFF*=;C>C@GF<BCC=CFCGDFF@@:ECG***1/:?*:;<0AEE5*<:9+<EF*:/*80++;*<+88?>ECED5C7C3+:EEE5EE3*72A::+09<FGFG)>**75>):)1)/:7)7<*9)//)/)(2945)83)))7)
@M03506:14:000000000-AKVR1:1:1101:14951:3958 1:N:0:34
CGAACTCCTACGGGAGGCAGCAGTGGGGAATATTGGACAATGGGCGCAAGCCTGATCCAGCCATGCCGCGTGGATGATGGAGGCCCTAGGGTTGTAAAGTCCTTTCGACGGGGAAGATAATGACGGTACCCGTAGAAGAAGCCCCGGCTAACTTCGTGCCAGCAGCCGCGGTAATACGAAGGGGGCTAGCGTTGCTCGGAATCACTGGGCGTAAAGCGCACGTAGGCGGACTCTTAAGTCGGTGGTGAAATCCTGGAGCTCAACTCCAGAACTGCCTTCGATACGGAGAGTCTCGATTCCG
+
CCCCCGGGGGFGGGGEGGEGGGGGGGGGDGFFGGFGGGGGGGGGGGGGGGGGGGGFGGGGGGGGGGGDGGGGGGGGGGGFGGGGGGGGGGGGGGGGFFGGGGGGGGGGGGGGGEGGFGFGGGGGGGGGECFFGGGGGGGGGG,DFGGGCFCGGGGGFGGCGEGFEGFGGGDGGGFGGGFFGGGGDGGGGGGGFFECFGGGGGGFGFFFGGGEDC8FGGGGGGF?EEGEDCEE8<FFFFGFGDEEE5:>EC9<D7EGG@FCF<*7FDFGGC67:7FCC=FG*=5E*7*.4C@)*16/)*77)
@M03506:14:000000000-AKVR1:1:1101:7528:3991 1:N:0:34
CGAACTCCTCCGGGAGGCAGCAGTGGGGAATCTTGCACAATGGGCGAAAGCCTGATGCAGCGATGCCGCGTGAGGGATGAAGGCCTTCGGGTTGTAAACCTCTTTCAGTAGGGAAGAAGCCACGGGTCACCGTGGTGACGGTACCTGCAGAAGAAGCCCCGGCTAACTACGTGCCAGCAGCCGCGGTAAGACGTAGGGGGCGAGCGTTGCCCGGATTCACTGGGCGTAAAGCGCGTGTAGGCGGTCTGTTAAGTCGGATGTGAAAGCTCCGGGCTGAACCCGGAAATCGAATCCGATCCTG
+
CCCCCGFFF-CCCCECEGGGGGGGFFGFGGGGGGGGGGFDGE<FGGGBFGGGGGGGGG@,ECCGGGGDGG@F@=FCCGGGGGGGDCEFGG@GGDCFCEGGFGGGGGDFGGGGEEEGFGGEFGGCCCGGDFGE>FDDDFGGFCDCFEFGFFG@FFF@CGGGGGGE7:FFGGGGGGGG:FDFGG7CCFGCEGFFG*;<E8EE8:5CGGECEE7CEEEG*C<CCFFGGG>:?*<9EGG=E*9FF?CGC5CDGC?EGGC3C>DCCF*+0?FFGDC:CD3E*?F*17>5*57*-*.)7<>57))**
@M03506:14:000000000-AKVR1:1:1101:13126:4023 1:N:0:34
CGAACTCCTACGGGAGGCAGCAGTGGGGAATTTTGGACAATGGACGCAAGTCTGATCCAGCCATTCCGCGTGCAGGATGAAGGCCCTCGGGTTGTAAACTGCTTTTGGACGGAACGAAAAGGCCTCTTCTAATACAGGGGGCTCATGTCGGTACCGTCAGAGTAAGCACCGGCTAACTACGTGCCAGCAGCCGCGGTAATACGTAGGGTGCAAGCGTTAATCGGAATTACTGGGCGTAAAGCGTGCGCAGGCGGTTATGTAAGACAGGTGTGAAATCCCCGGGCTTAACCTGGGAACTGCA
+
CCCCCGGGGEGGGGGGGGGGGGGGGGGGGGGGGGGGGGGGGGGGGGGGGGGGGGGGGGGGGGGGGGGGGGGGGGGGGGGGGGGGGGGGGGGGGGGGGGGGGGGGGGGGGGGGGGGGGGGGGGGGGGGGGGGGGGGGGGGGGGGGGGGGGGGGGGGGGGGGCFGFGGGGGGGGGGGGGGGGGGGGGGGGGGGGDGEGEGGGGGG+CCEGGGGGGGGGGGGFGGGGDGGGFGGGGGGGGGGGGGGEGGGG5CDCDDEDGFGFGGGFGG?F?F07:DDCG?GFGFB5C7D=)>?:F))))9?=/
@M03506:14:000000000-AKVR1:1:1101:20326:4038 1:N:0:34
CGAACTCCTACGGGAGGCAGCAGTGGGGAATTTTGCGCAATGGGGGAAACCCTGACGCAGCAACGCCGCGTGGAGGATGAAGTCCCTTGGGACGTAAACTCCTTTCGACCCGGACGATAATGACGGTACGGGTGGAAGAAGCCCCGGCTAACTTCGTGCCAGCAGCCGCGGTAATACGAGGGGGGCAAGCGTTGTTCGGAATTATTGGGCGTAAAGGGCGCGTAGGCGGTGCGGTAAGTCACCTGTGAAATCTCCGGGCTTAACTCGGAGCCTGCAGGCGAAACGGCCGCGCTTGAGTGGG
+
CCCCCGGGGGGGGGGGGGGGGGGGGGGGGGGGGGGGGGGGGGGGGGEGGGGGGGGGGGGGGGGGGGGGGGGGGGGGGGGGGGGGGGGGGGGGGGGGGGGGGGGGGGGGGGGGGGGGGGGGGGGGGGGGGGGGGGGFFGFGGGGGGGGGG:FGGGGGGGGGGGGGGGEGGGGGGGF@GGFGGGGDEC8EFGGDEGEGFGGGGGGGGGEGGGG8:85CFGGCE8:*:CGGEGGECEGE*@C??F?CCEF>?FGG7FF3EDDCFFGF7*ADE7CE4*9*9>C/5)0**7>B93>>@3.0?7B)<
@M03506:14:000000000-AKVR1:1:1101:11533:4038 1:N:0:34
CGAACTCCTACGGGAGGCAGCAGTCGGGAATTTTGGGCAATGGGCGAAAGCCTGACCCAGCAACGCCGCGTGAAGGATGAAGTATTTCGGTATGTAACCTTCGAAAGAATAGGAAGAATAAACGACGGTACTATTTATAAGGTCCGGCTAACTACGTGCCAGCAGCCGCGGTAATACGTAGGGACCAAGCGTTGTTCGGATTTACTGGGCGTAAAGGGCGCGTAGGCGGCTTGTCAAGTCACTTGTGAAATCTCTGGGCTTAACCCAGACCGGCCAAGTGAAACTGACATGCTAGAGTGCA
+
CCCCCGGFF<FFEGGGGGGGEGGGGGGG7CFGGGGGGFFGGGGGGGGC@FGGGGGGGDGGFGFFGGGGGGFGEGEGGGGGGGFFFGFGGGGGGGGGGGGGGGGEEFGCDGGFGFFF?FFGGGGGGGGGGGGGGGGGGGGGADFGGDGGGGGGGF@FGG@FFFGGFGGDEGGGDGGGGGGCC@CCG<FGGGGGGGGGGGG5BEGGGGGCCCCE*AC++ACGGDGGGDFDCC58EFFF?9CGFFF+3CEFFGC+:<9:FFC<F?FG?<5DF**855)**)0277FFDFGF)C*)*169*86=*
@M03506:14:000000000-AKVR1:1:1101:9483:4039 1:N:0:34
CGAACTCCTACGGGAGGCAGCAGTGGGGAATTGTTCGCAATGGGCGCAAGCCTGACGACGCAACGCCGCGTGGAGGATGAAGACCTTCGGGTCGTAAACTCCTTTCGATCGAGACGAATGGCCTCTGGGTAAATAGCCTGGAGGAGTGACGGTACCGAGAGAAGAAGCCCCGGCTAACTCCGTGCCAGCAGCCGCGGTAATACAGAGGGGGCAAGCGTTGTTCGGAATTACTGGGCGTAAAGGGCGCGTAGGCGGCCTACTAAGTCGGACGTGAAATCCCCGGGCTCAACCCGGGAACTGC
+
CCCCCGGGGGGGGGDGGGGGGGGGGGGGGGGGGGGGGGGGGGGGGGGGGGGGGGGGGGGGGGGGGGGGGGGGGGGGGGGGGGFGGGGGGGGGGGGGGGGGGGGGGGGGGGGGGGGGGGFGGGGGGGGGGGGGGGGGGFGGGGGGGGGGGGGDGGGGGGGGGGGGGGFFDGDEFGGGGGGGGGGFGGGGGGGGGGDGGCEEGGG?C?EFECEGGCGFE58CCFFGGG8CF@FCGFGGGCDDCFGGGCCDGGGGF5=DE@FGFG>FG7AC79C7CDFGCFFCFFECE37?BGFFEFFF3>?66
@M03506:14:000000000-AKVR1:1:1101:12248:4043 1:N:0:34
CGAACTCCTCCGGGAGGCAGCAGTCGGGAATTTTGGGCAATGGGCGAAAGCCTGACCCAGCAACGCCGCGTGAAGGATGAAATCCCTCGGGATGTAAACTTCGCAAGAACGGGAAGAATAAGTAGGGGACAATACCCCCTATGATGACGGTACCGTTTGTAAGCTCCGGCTAACTCCGTGCCAGCAGCCGCGGTAATACGGGGGGAGCAAGCGTTGTTCGGTTTTACTGGGCGTAAAGGGCGCGTAGGCGGCCAGCACAAGTCAGTTGTGAAATCTCCGAGCTTAACTCGGAATGGTCAGC
+
CCCCCGGFG-CF:CGDCGEE7CFEFEGGGGGGGGGGDFGGGGG<FECFEEGGGFGFEFFGFFGDCFCEGGGGGDFGGGGGGGGGGG@FFGGCF@EEFFGGGGGGGGG8EFGCC=F:FEF?DFFFGGGGGGGGGCGDFFGCEGGGFFGGGGGGBEGGGGGG9EDDGG:FEG:FGG;<@<<BE*C,<<CC@C<FCFCFCFFGGCCEECCG8**/*/;?EG785***/<CFC+@8CC5*C+:*:55CE5//ACEDDGF36>5>52:<?CFFGGGB>FFD7=>7<5)7:7*7<5>0.<:;FFFF)
@M03506:14:000000000-AKVR1:1:1101:10476:4048 1:N:0:34
CGAACTCCTACGGGAGGCAGCAGTGGGGAATATTGGACAATGGGCGCAAGCCTGATCCAGCCACGCCGCGTGAGTGATGAAGGCCTTCGGGTCGTAAAGCTCTGTGGGGAGGGACGAACCGCCGTTGGTTAATAGCCAACGGCATGACGGTACCTCCTTAGCAAGCACCGGCTAACTTCGTGCCAGCAGCCGCGGTAATACGAAGGGTGCAAACGTTGCTCGGAATTATTGGGCGTAAAGCGCACGTAGGCGGCTTAGCAAGTCGGAAGTGAAATCCCCCGGCTCAACCAAGGACGTGCTT
+
CCCCCGGGGGGGGGGGGGGGGGGGGGGGGGGFGGFGGGGGGGGCFGGGGGGGGEGGGGGGGGGGGGGGGGGGEGGGGGGFGGGGGGGGGGGGGGCGGGFDCEFGGEGEGGGGGGGGEGGGGGGGGGGGF<FGGGGGGGGGDGGGGDFGGGEGGFGGGGFFGGFGGFGGGGGGGDFGGGFEFGGGEFFBFGGGCFGDCE?@C@C*/CEGGDFGGGGFGGECFGG5ECGGCCAFGGGGCEGFFGEC*/:55:FGDD*9<4DGF**02577EDGF*:*<06*/53>*:FC4:C<?>5).<))0*
@M03506:14:000000000-AKVR1:1:1101:22902:4071 1:N:0:34
CGAACTCCTACGGGAGGCAGCAGTCGGGAATTTTGGGCAATGGGCGAAAGCCTGACCCAGCAACGCCGCGTGAAGGATGAAATCCCTCGGGATGTAAACTTCGCAAGAACGGGAAGAATAAGTAAGAGTTAACATCTCTTACGATGACGGTACTGTTTGTAAGCTCCGGCTAACTCCGTGCCAGCAGCCGCGGTAATACGGGGGGAGCAAGCGGTGCTCGGATTTACTGGGCGTAAAGGGCGCGTAGGCGGCCACCGCAAGTCGACTGTGAACTCTCCGGGCTTAACCCGGGACGGTCCGC
+
CCCCCGGFG9FFGEEEGGGGGGGFGGGG:FFAFGDCEFFGGGFFFEGGGGGGGDFGGGGGGGGGGGEEDEGG7@FFGGGFGGGGGGGGGGGGCEGGGGGDGCGGGGGGGGGFG@C?CA,FGDGGFCFFFGGGGGGFEDAFAB==<BDFGGGGGGGG=CFFACAFFF::*B7CFEBFGGGGGDGF7:<F:<FGCCC@CFFGGGDGGGGEG?EFG*;C*AFEEC*;+<FG765*:>=?:C>EEE5C5*:<F=7577FGGFCDEFCCEDC><><4*:*+077)97)AFFGFBG@())0))0)0.
@M03506:14:000000000-AKVR1:1:1101:23542:4076 1:N:0:34
CGAACTCCTACGGGAGGCAGCAGTGGGGAATATTGCACAATGGGCGGAAGCCTGATGCAGCGACGCCGCGTGAGGGATGACGGCCTTCGGGTTGTAAACCTCTTTCAGCAGGGACGAAGCGCAAATGACGGTACCTGCAGAAGAAGCGCCGTCCAACTACGTGCCAGCAGCCGCGGTAAGACGTAGGGCGCGAGCGTTGTCCGGAGTTGGTGGGCGTAAAGAGCTCGTAGGCGGCTTGTCGCGTCGACTGTGAACACCCGCGGCTCAACGGCGCGCCGGCAGTCGATACTGGCGGTCTAGG
+
@CCCC@FFFCCGGGFGEC;CEGGEFGGGG@FEFFGGFGGAEGGGFD:FCEGGGCF<FFFFFGEE+F>+@F7CFEGGGGGGAFEE:FFDFFCF:=FFGFGG?FGGGGGGGFGGGGGDEGGCEGDFFGGCF@EF:*8DDGFG,FFGG7:7@:F**CCCFEFCFCFFC,7C:FCBFGEE:<@F9FG85*C88EEC8CC8:;>>EFEG8*1*3+/*;CCE888C?FF?96/?CCC?EEG55:7CE5C****/120+*<+2*799==D**196***0))1/9))9<7?CE>372*1.5)00))***
@M03506:14:000000000-AKVR1:1:1101:20976:4095 1:N:0:34
CGAACTCCTACGGGAGGCAGCAGTGGGGAATCTTGCGCAATGGGCGAAAGCCTGACGCAGCGACGCCGCGTGCGGGAAGAAGGCCTTCGGGTTGTAAACCGCTTTCAGGAGGGACGAAGCCACTCGGGTTAATACCCCAGAGGGTGACGGTACCTCCAGAAGAAGCCCCGGCCAACTACGCGCCAGCAGCCGCGGTAACACGTAGGGACCAAGCGTTGTCCGGATTTATTGGGCGTAAAGCGCTCGTAGGCGGTTCGGTAAGTCGGGTGTGAAACCCCTGGGCTCAACCCGGGGACGCCAC
+
CCCCCGGGGGGGGGGGGGGGGGGGGGGGGGGGGGGGGGGGGGGGGGGGGGFGGGGGGGFGEGGGGGGGGGGGGGGGGGGGGGGGGGGGGGGGGGEGGGGGGGGGGGGGGGGGGGG@FGGDFGFCFGGGFGGGGGGGGGGGFCCGGCFGGGGGGGGCF:CGEFGC7?F:EEGGGGGGGCGGCGGGGG5FCGFDGEC>CGGGGDAFEC8CFGGGFDE;EEGF7EEC55C@CGFEFGDGGEDFGEG=GGE3CEC*>:=D5BD*/3:E*75**)*/:7*CD@C3*7F*:=DF157(7).)))))0
@M03506:14:000000000-AKVR1:1:1101:7144:4109 1:N:0:34
CGAACTCCTCCGGGAGGCAGCAGTGGGGAATTTTCCGCAATGGGCGAAAGCCTGACGGAGTGACGCCGCGTGGGGGACGAAGGCCTTCGGGTCGTAAACCCCTGTCAGAGGGAAAGAAGGGTGTCGGCGTGAATAGCGCCGGCATTTGACGGTACCTTCAGAGGAAGCCCCGGCTAACTCCGTGCCAGCAGCCGCGGTAATACGGGGGGGGCAAGCGTTGTTCGGAATTACTGGGCGTAAAGGGCTCGTCGGCGGCCACCTAAGTCGGACGTGAAATCCCCAGGCTCAACCTGGGACCTTC
+
CCCCCGGGG9FGGGGGGGGGGGGGGGGGGGGGGGGGGGGGGGGGGGGGEBFGGGGGGGCGGGGGGGGGGGGGGGGDGGGGGGGGGGGGGGGGGGGGGGGGGGGGGGGGGGGC>FGGGGGGGGGGGGGGGGGGGGGGGGGGGGGGGGGGFFEFGFGGGGGG@9FFGGGGFFGGEG>EGGGGGGGGGGFGGFGGFGGGGCEEGCFGEEGGGGGGDFFGGGGG?E?8EGDGGGGFGFFGGEGGG7C*:FG<8***1:*5C5*9C6*6<F=D7DE5*95CC7*07>5E=)*0275:>F3))8.*)
@M03506:14:000000000-AKVR1:1:1101:17710:4114 1:N:0:34
CGAACTCCTACGGGAGGCAGCAGTGGGGAATATTGGACAATGGGCGCAAGCCTGATCCAGCAATGCCGCGTGAGTGAGGAAGGCCTTAGGGTTGTAAAGCTCTTTCACCCGCGACGATGATGACGGTAGCGGGAGAAGAAGCCCCGGCTAACTTCGTGCCAGCAGCCGCGGTAATACGAAGGGGGCGAGCGTTGTTCGGATTTACTGGGCGTAAAGGGCGCGCAGGCGGCGGACCAAGTCAGGCGTGAAAGCCCCGGGCTTAACCTGGGAGGTGCGTCTGGGACTGGTTGGCTAGAGTTCG
+
CCCCCGGGGGGGGGGGGGGGGGGGFGGGDFGFFGFGGGGGGGGGGGGGGGGGGGGFGGGGGGGGFGGGGGFEEGGGGGGFGGGGGGGEFGGGGGGGGGGGGGGGGGGGGGGGGGGGGGGGGGGGGGGGGGGGGGGGGGGGGGGGGEGGGGGGGGGGGGGGGGGGGGGGGGGGGDGGGGGGGGGGGGGGGGG5CCGGGGGGGGGCFGFD>CGGGGFGGDGGEGGGGE5CEEGGGG?8CFGGGGGGGEEDFFFGGAED8>DCGCFGDFFGDCE>1*95/87<D:<667/14CEBF*8*98497
@M03506:14:000000000-AKVR1:1:1101:15138:4133 1:N:0:34
CGAACTCCTACGGGAGGCAGCAGTCGAGAATTTTTCACAATGGGCGAAAGCCTGATGGAGCGACGCCGCGTGGGGGATGAATGGCTTCGGCCCGTAAACCCCTGTCATTTGCGAACAAACCTTGTCATTTAACAGACGACAAGCTGATTGTAGCGGAAGAGGAAGGGACGGCTAACTCTGTGCCAGCAGCCGCGGTAATACAGAGGTCCCAAGCGTTGTTCGGATTCACTGGGCGTAAAGGGTGCGTAGGCGGTTGGGTAAGTCTGTCGTGAAATCTCCGAGCCCAACTCGGAAACTGCGC
+
CCCCCGGGCFGGGGGGGGGGGGGFGGFCFFGGGGGGGGGGGGFGGGGDGGGGGGFFGGGGGGGGGGGGGGFGGEGGGGGGGGGGGGGGGGGGGGGGDFEEFGGGGGGGGGGGG@EFEGGGGGGGGGACCGGFGGGGGGGGGGGG@FCFGGGGGGECCFDGGFFGCGDGGGGGG@CGFGGGGGGGGGGGGG@FGGGG5EFGFFCGFFEC<C7;C>E;C?CFDC=:?E6:FGGFFFGE58*<?EFGGG29E7CEG::7C31C<CF7CC+0CF54<7CC*90/>D@==>*>:F>?)7>?*967)
@M03506:14:000000000-AKVR1:1:1101:26283:4147 1:N:0:34
CGAACTCCTACGGGAGGCAGCAGTCGGGAATTTTGGGCAATGGGCGAAAGCCTGACCCAGCAACGCCGCGTGAAGGATGAAATCCCTCGGGATGTAAACTTCGCAAGAACGGGAAGAATAAGTAAGAGTTAACATCTCTTACGATGACGGTACTGTTTGTAAGCTCCGGCTAACTCCGTGCCAGCAGCCGCGGTAATACGGGGGGAGCAAGCGTTGTTCGGATTTACTGGGCGTAACGGGCGCGTAGGCGGCAACCGCAAGTCGTATGTGAAATCGACGGGCTCAACGCGGAACGGGCAGC
+
CCCCCGGFG@FFGGGGGCECFGGGGGE7FFGGFGGGGGFGGGGGCG>CFGGGGFGFGGGFGFGFFGGDDF:FFCFGGGGFGGF,EEDFGGGDGEFGGFE<FFCFGDEGGGEGGGGCGGFGGCDFCC9FGGFFD<CFGGGGGFGGGGGF=+53<>FFC9A<<;;9F<CB7<*:><>FFGGD*FFFCFF,,4<FF78@9<+8C:EGCE>58*:AE:5:ACFGDEGE97+<EG=DGGGD*/7**:5:=5CD+CED)7*7E@GGE+:****2<CE4:7*2*019)75*+*2)(/507)<)5)08)
@M03506:14:000000000-AKVR1:1:1101:20612:4154 1:N:0:34
CGAACTCCTACGGGAGGCAGCAGTGGGGAATTGTTCGCAATGGGCGCAAGCCTGACGACGCAACGCCGCGTGGAGGATGAAGACCTTCGGGTCGTAAACTCCTTTCGATCGAGACGAATGGCCTCCGGGTGAACAATCCGGAGGAATGACGGTACCGAGAGAAGAAGCTCCCGCTAACTCCGTGCAAGCAGCCGCGGTCATACGGGTGGAGCAAGCGTTGTTTGGATTTACTAGGCGTAAAGGGCGCGTAGGCGGTCGTGACAAGTCACTTGTGAAATCGCAGGGCTTAACTCGGAACGGT
+
BCCCAC9EF-CFEE@CCFCFGGGGFCGGGGFCGFGDGEGGGGGGCG@C7FCDCE@@FGGGCCC7FG>ECFGGGGFG7FFG<9EF<FFCF=FFGDGFFFG9CFEFECF+C@@++B=B@CD=3>FEADF>EGG7B<38EC,<:B::FFGFGFE7FFC<C:B*<C7F:F:F::4*1<=CCEFCCC:*=1?FG:+=*:5*22*2<77085:CEG58F8CC5/:*/**2;<EC09+++30:>;);/:C5:**9:*:C4*/1:@DGECC?C*<CF7+/02*301:*7).:*5*0)*9)*77:57>@@
@M03506:14:000000000-AKVR1:1:1101:22593:4175 1:N:0:34
CGAACTCCTACGGGAGGCAGCAGTGGGGAATATTGGACAATGGGCGAAAGCCTGATCCAGCAATGCCGCGTGAGTGATGAAGGCCTTAGGGTTGTAAAGCTCTTTTACCCGGGATGATAATGACAGTACCGGGAGAATAAGCTCCGGCTAACTCCGTGCCAGCAGCCGCGGTAATACGGAGGGAGCTAGCGTTGTTCGGAATTACTGGGCGTAAAGCGCACGTAGGCGGCTTTGCAAGTTAGAGGTGAAAGCCCGGGGCTCAACTCCGGAACTGCCTTTAAGACTGCATCGCTTGAATCCA
+
CCCCCGGGGFGGGGGGGGGGGGGGGGGGFGGGGGGGGGGGGGGGGGGGGGGGGGGGGGGGGGGGGGGGGGGGGGGGGGGGGGGGGGGGGGGGGGGGGGGGGGGGGGGGGGGGGGGGGGGGGGGGGGGGGGGGGGGGGGGGGGGGGGGGDGGGGGGGGGGGGGGGGGGGGGGFGGGGCEEFEGGDGG7BFGGG<FGGGGGGG>FGGGGGGGGGGGGGGGGGGGGG>EFGGGE58ECCGGF9CFGCCC5CGGGC<7EDGFGDFGDFCFCDC*15<FFFG4:::49FGF4B2>@B4FFFFFFF*
@M03506:14:000000000-AKVR1:1:1101:7593:4181 1:N:0:34
CGAACTCCTCCGGGAGGCAGCAGTGGGGAATATTGGACAATGGGCGCAAGCCTGATCCAGCCATGCCGCGTGGGTGATGAAGGCCTTAGGGTTGTAAAGCCCTTTCGGCGGGGAAGATAATGACGGTACCCGCAGAAGAAGCGCCGGCTAACCGCGTGCCAGCAGCCGCGGTAATACGACGGGGGCTAGCGTTGCTCGGAATCACTGGGCGTAAAGCGCACGTAGGCGGATCTTTAAGTCGGGGGTGGAATCCCGGGGCTCATCCCCGGAACTGCCTTCGATACTGAGGACCTGGAGTGCG
+
CCCCCGGGG9FGGGGGGGGGGGGGGGGGGGGGGGG9,EFGGGG8FGGGGGFGGGGA,EGGGFGDFGGGGGFGGG:FGGGG9F<FFGGFGGGCFGGGGD@FDFG8FEG@F+CFGG@FGECF<F<F@7F+CFCEF:<1:,8DCC**54<414?,4*41=FG:,71<<A<CF882*;90@8***:8*:EC*/<1;*2*+2AE5/*<+2++;88CC8;*<9*8?**;8CDFGGG**++++++03:CECG*:)*3A+*3:9C@<)*0*2+*/9=5*099*2*9><**8:+1*/47)-))))77)77
@M03506:14:000000000-AKVR1:1:1101:6684:4199 1:N:0:34
CGAACTCCTCCGGGAGGCAGCAGTAAGGAATATTGGTCAATGGACGAAAGTCTGAACCAGCCATGCCGCGTGGAGGATGAAGGTCCTCTGGATTGTAAACTTCTTTTATATGGGACGAAAAAAGGCTTTTCTAAGTCGTCTGACGGTACCATATGAATAAGCACCGGCTAACTCCGTGCCAGCAGCCGCGGTAATACGGAGGGTGCAAGCGTTATCCGGATTCACTGGGTTTAAAGGGTGCGTAGGTGGGTCTGTAAGTCCGTGGTGAAATCTCCGAGCTTAACGTGGAAACTGCCATGGA
+
CCCCCGGGG-EFGGGGGGGGGGGGGGGGGGGGGGGGGGGGGGGGGGGGGGGGGGGGGGGGGGGGGGGGGGGGGGGGGGGGGGGGGGGGGFGGGGGGGFGGGGGGGGGGFGGGGGGGGGGEGGGGGGGGGGGGGGGGGGGGGGGGGGGGGGGGGGFGGGGGGGGFGGGGGGGGGGGGFCFGGGGGGGCEGCGGGGGGGDEGGCE;FEFGGGGGGGGCEEGEGGGGGFGGGCCCGGFGGGGEGGGGGGGGGGGGGGFFF4>CF5CFGGGGGFGFDFCGDEG54@6C*8CD094<FF=)6@F?)
@M03506:14:000000000-AKVR1:1:1101:22929:4222 1:N:0:34
CGAACTCCTACGGGAGGCAGCAGTGGGGAATTGTTCGCAATGGGCGCAAGCCTGACGACGCAACGCCGCGTGGAGGATGACGGTCTTCGGATTGTAAACTCCTGTTGCTCGGGACGAATAGCGCCGACCTAACACGTCGGCGTCTGACGGTACCGGGTGAGGAAGCCCCGGCTAACTCTGTGCCAGCAGCCGCGGTAATACAGAGGGGGCAAGCGTTGTTCGGAATTACTGGGCGTAAAGGGCGCGTAGGCGGCCGGCTAAGTCGAACGTGAAATCCCCGGGCTCAACCCGGGAACTGCGG
+
CCCCCGGGG?FGGGGGGGGGGGGGGGGGGGGGGGGGGGGGGGGGGGGGGGGGGGGGGEGGGGGGGGGGGGGGGGGGGGGGGGGFGGGGGGGGGGGGGGGGGGGGFGEFEGGGGGGGGGGFGFGGGGGGGGGGGGGGGGECFGGGGGGGDGGGGFFGGGGGGGGGGFCFFGGGGGGG+<CE?FGGGGGGGGGGGGDEGGCFGGGGGGGGGG5>ECG?EGGGGGGDEFGGG?+<CFG8=?CFFGGGGC=<=CGGC:CCGECCCGG9E55DD/*)1:>CFF3<DE3CFFG??5565<574**0.
@M03506:14:000000000-AKVR1:1:1101:21322:4260 1:N:0:34
CGAACTCCTACGGGAGGCAGCAGTGGGGAATTTTGGACAATGGGGGCAACCCTGACCCAGCCATTCCGCGTGAGTGAAGAAGGCCTTCGGGTTGTAAAGCTCTTTTGTCCGGAACGAAACGGGTAGCGTGAATATCGCTGCCTACTGACGTTACCGGAAGAATAAGCACCGGCTAACTACGTGCCAGCAGCCGCGGTAAGACGTAGGGGGCGAGCGTTAATCGGAATTACTGGGCGTAAAGCGTGCGCAGGCTGTCTTGTAAGGCAGTTGTGAAATCCCCGGGCGTAACCAGGGAATGGCC
+
CCCCCDGGD9FCCGGF@FCC;EGEEFGGGCGGFFF@FGF8FGGGGGGGGGGGGCFFFFFCC@E<<AE,CF6C?FGGFFAF=FCFGGGGG7FDGGGCFFF9?FEFGFFGFGGF+@>FF@C++7FBFGFEGEFFFAC9CF<:=8>DFFGEGG=FFGFEGGEG>>>F,,3DFDFGF7CFGGGGGFFCFGGC8:<CFC@:C78++31=<2*4*****:8**/*8++*21:>+<:FGCDDCEGG*:?*2C5C<*>*7*:2*2*?:<:*+0*:*+:9)2**27)2/>@3E:77)-:*,8)0<5)9.)
@M03506:14:000000000-AKVR1:1:1101:8328:4265 1:N:0:34
CGAACTCCTCCGGGAGGCAGCAGTGGGGAATCTTGCGCAATGCGCGAAAGCGTGACGCAGCAACGCCGCGTGCGGGAAGACGGCCTTCGGGTTGTAAACCGCTTTCAGTTGGGACGAAGGTTCGCCGGTTAATACCCGGTTGGATTGACGGTACCTTCAGAAGAAGCCCCGGCTAACTACGTGCCAGCAGCCGCGGTAATACGTAGGGGGCAAGCGTTGTCCGGAATCATTGGGCGTAAAGCGCGTGTAGGCGGCTTGGTAAGTCCGCTCTGAAAGCCCGGGGCTCAACCCCGGGAGGCGG
+
CCCCCGGGG9FGGGGGGGGGGGGGGGGGGGGGGGGGGGGGGGGGGGGGGCGCFEGGGGGGGGGGGGGGGGGGDGGGGGGGGGGGGEGCFGGGGGGGGGG8CGGGGGCFDEGGGGGGGD<CGGFEGGGGGFCGGGGGGGD<FFDFFGGFFCEBFGGGGFDCFGCFCCG<FGGGGGGCGGGGGCCFFGDFFGGGGGGG5EGGGGG6EEGCCEGEGGGGGEGGGGGG8>EF9ECFCFFGGG58?EECC/*9F9CEDDED*59:ECFGGCEC5DGFF*:?*0CGD33C5<C4(*81).)08@)7>
@M03506:14:000000000-AKVR1:1:1101:14631:4278 1:N:0:34
CGAACTCCTACGGGAGGCAGCAGTCGGGAATTTTGGGCAATGGGCGAAAGCCTGACCCAGCAACGCCGCGTGAAGGATGAAATCCCTCGGGATGTAAACTTCGCAAGAACGGGTAGAATAAGTGAGAGTTAATATCTCTCACGATGACGGTACTGTTTGTAAGCTCCGGCTAACTCCGTGCCAGCAGCCGCGGTAATACGGGGGGAGCAAGCGTTGTTCGGATTTACTGGGCGTAAAGGGCGCGTAGGCGGCCACCGCAAGTCGACTGTGAAATCTCCGGGCTTAACCCGGAAAGGTCAGA
+
CCCCCGGGGGGGDGGGGGGGGGGGGGGGGGGGGGGGGGGGGAFGGDGEFC8FGGGGGG@FGGGGGGGGGGGGGFGGGGGGGGFGGGFGGGGFFGGFGGFGGGEGGCCAFGGGGGGCGGGGGGGGGGGFEGCGGAAFFFF9CFGEGGFFGGGGGGGGFFGGGGGFGGGGDEEEF7CFGECFGGGGC:FGGCFGDG@:CGGFGCGGGCEC8@CCC:;EEGGGGGGEF7EDGGGGGGCECFCCEE7>/:5D6:5=DC5CC@DDEGGGGDEC+:+97>*+*975D>:*36C98C@955<5*9@F*
@M03506:14:000000000-AKVR1:1:1101:19072:4294 1:N:0:34
CGAACTCCTACGGGAGGCAGCAGTGGGGAATTTTGCGCAATGGGCGAAAGCCTGACGCAGCGACGCCGCGTGGAGGATGAAGACCCTTGGGTCGTAAACTCCTGTCAGGTGGGAAGAAAGCCGTTCGGTGAACAGCCGGGCGGCGTGACTGTACCACCAGAGGAAGCCCCGGCTAACTCCGTGCCAGCAGCCGCGGTAATACGGAGGGGGCGAGCGTTGTTCGGACTCATTGGGCGTAAAGGGCGCGTAGGCGGCCTGATCAAGTCGCGTGTGAAATCCCTCGGCTCAACCGAGGAATTGC
+
CCCCCFGGFGGGGGGGGGGGGGGGGGGGGGGGGGGGGGGEGGGGGGGGEEGGGGGGGGGGGGGGGGGGGGGGGFFGCFGGFGGF<FFEGGGGGGGDGFGEFFGFGEGFGGGCFCFCAFFGGGGGGGGGGGGGGGCGGFCEGGGGGGGDFGGGGFGFGGGFGC<FFGGGGGC8ECEGDFGGGFCGGFGGDFGGEGGGG*;9CF;A>CCE>E8CCCEDE5CEFFCCC*?@?FFFFFCEE598CEGGGGGGCED?C:5787F7CF*+<?C5*)2.97:CDB4C45<75.>43><93)5))966*
@M03506:14:000000000-AKVR1:1:1101:13872:4324 1:N:0:34
CGAACTCCTACGGGAGGCAGCAGTGGGGAATATTGGACAATGGGCGAAAGCCTGATCCAGCAATGCCGCGTGAGTGATGAAGGCCTTAGGGTTGTAAGCTCTTTTACCCGGGAAGATAATGACTGTACCGGGAGAATAAGCCCCGGCTAACTCCGTGCCAGCAGCCGCGGTAATACGGAGGGGGCTAGCGTTGTTCGGAATTACTGGGCGTAAAGCGCACGTAGGCGGCTTTGTAAGTTAGAGGTGACAGACCGGAGCCCACCTCCGGAATTGCCTTTAAGACTGCAACGCTAGCATTGTG
+
CCCCCFFFCFFGCFEDDG,C@EFFGGCDGEF<FGCCEE@FFGFGGEGD@C@F<@6CFGGFGGGGFGGGCFFF=CFGFFGC<CAFGFCFGFGCFCGGGGGGFGFGFFEGDEEFE@CFGGAFFCBFEF,,@BCBFC7FFFA?,A+3+:F=+3BFCFGGGGFGG7<CF7CF@FGCFFEGGGGEE<CGGGCF?F<*<<FCE@8*;:0<E7F**:?CGFF+2*/:*82:8+8:**:<CF++<+:A?9:=+:A*:0**97=3:3*/C****/:):)*)*00CF4:*:*9027:B:))45@)1**/1*
@M03506:14:000000000-AKVR1:1:1101:21532:4327 1:N:0:34
CGAACTCCTACGGGAGGCAGCAGTGGGGAATATTGGACAATGGGGGCAACCCTGATCCAGCAATGCCGCGTGAGTGATGAAGGCCTTCGGGTTGTAAAGCTCTTTTGGCGGGGACGATGATGACGGTACCCGCAGAATAAGCCCCGGCTAACTTCGTGCCAGCAGCCGCGGTAATACGAAGGGGGCAAGCGTTGTTCGGAATTACTGGGCGTAAAGGGCGCGTAGGCGGCTTATCAAGTCAGGCGTGAAATTCCCGGGCTCAACCTGGGGGCTGCGCTTGACACTGATTGTCTTGAATACG
+
CCCCCGGGGCGGGGGGGGGDGGGGGGGGFGGGGGGGGGGGGGFGGGGGGGGGGGGGGGGGGGGGGGGGGGGGGGGGGGGGGGGGGGGGGGGGGGGGGGGGGGGFGGGGGGGGGGGGGDGGGGGGGGGGGGGGDGGGGGGGGG7DGGEGGGGGGGGGGFGGGGGGGGGGGGGGGF@CFGGCGGGGGGG>FGGEGGGGGGGGCGGG9<CFGGG>CE>FGGGEGGGGGEFGGGGGGC?7<9CEGGGGGEDD5+<+:<F3:BG35<=F>6CG5DEEGGDG355D5)7CC?CFAF*.=4=7?F465
@M03506:14:000000000-AKVR1:1:1101:18332:4341 1:N:0:34
CGAACTCCTACGGGAGGCAGCAGTGGGGAATATTGCACAATGGGCGCAAGCCTGATGCAGCGACGCCGCGTGAGGGATGACGGCCTTCGGGTTGTAAACCTCTTTCACTAGGGACGAAGCGCAAGTGACGGTACCTGGGGAAGAAGCACCGGCCAACTACGTGCCAGCAGCCGCGGTAATACGTAGGGTGCGAGCGTTGTCCGGAATTACTGGGCGTAAAGAGCTCGTAGGTGGTTTGTCGCGTTGTTCGTGAAAACTCACAGCTCAACTGTGGGCGTGCGGGCGATACGGGCAGACTGGG
+
CCCCCGGGGGGGGGGGGGGGGGGFGGGGGGGGGGGGGGGGGGGGGGGGGGGGGGGGGGGGGGGGGGGGGGGGGGGGGGGGGGGGGGGGGGGGGGGGGGGGGFGGGGGGGGGGGGGGGGGGGGGGGGGGGGGGGGGGGGGGDGGGGGGGGGGGGGGGGGGGGGGGGGGGGGGGGGGGGCGFFFGGGGGGGGGGGGGGGGGGGGGGGGGGGGGGGGGGGG=CGGGGGGEGGG8CG5CGGGFFEGGGGGGGCEGGGGCD?@=FGGGGGGGGGGGFGG:EG>DCDEF5E55>9GFF3:B@>67>.
@M03506:14:000000000-AKVR1:1:1101:21011:4347 1:N:0:34
CGAACTCCTACGGGAGGCAGCAGTGGGGAATTGTTCGCAATGGGCGCAAGCCTGACGACGCAACGCCGCGTGGAGGATGAAGGTCTTCGGATTGTAAACTCCTGTTGCCCGGGACGAAACGTTTCGACCTAACACGTCGAGACCTGACGGTACCGGGTGAGGAAGCCCCGGCTAACTCTGTGCCAGCAGCCGCGGTAATACAGAGGGGGCAAGCGTTGGTCGGAATTACTGGGCGTAAAGGGCGCGTAGGCGGCCTTCTAAGCCGAACGTGAAATCCCCGGGCTCAACCCGGGAACTGCGG
+
CCCCCGGGGGGGGGGGGGGGGGGGGGGGGGGGGGGGGGGGGGGGGGGGGGGGGGGGGGGGGGGGGGGGGGFGGGFGGGGGGGGGGGFGGGGGGGGGGGGGGGGGGGGGGGGGGGGGGGGGGCFFGGGGGGGGGGGGGGGGGGGGGGGGGGGGGGGGG@FGEGGGGGGFGGGGGGGGEGFGGGGGGGGGGGGGGGGGGCE9EGFC?FGGGGGGGGGGGG*;CGE>EFCFCFFFFGGGGGGF?CEGGGGCEECEGDEDFF*;+<*3:DCCEGF:C*::647DD>E5:9*),9>>F35<6=?E)
@M03506:14:000000000-AKVR1:1:1101:18603:4351 1:N:0:34
CGAACTCCTACGGGAGGCAGCAGTGGGGAATATTGGACAATGGGCGAAAGCCTGATCCAGCAACGCCGCGTGAGGGATGACGGCCTTCGGGTTGTAAACCTCTTTCAGCGCAGACGAAGCGAAAGTGACGGTATGCGCAGAAGAAGCACCGGCCAACTACGTGCCAGCAGCCGCGGTAATACGTAGGGTGCGAGCGTTGTCCGGAATTATTGGGCGTAAAGGGCTCGTAGGCGGTCTGTTGCGTTGGGAGTGAAAACTCGGGGCTTAACCCCGAGCCTGCTTCTGACACGGGCAGACTAGA
+
CCCCCGGGGGGGGGGGGGGGGGGGGGFGEGGGGGGGEFFGGFGGGGGGGGGGGGGFGGGGGGGFGGGDGECFCGGGGGEGGGGGGGGGFGGGGGGGGGEFEFGGGGGGGGGGGGDGGGGGDGEGEAFGGGGCFGGGGGGGGGGGFDGCGGGDGCCCFGGGGFFGFGGGFGGGGDGG:F:C@?FFFGGDEGGGGEDEGGGGGFGE8CFGGG7EF88C*?*;FGGG6*8:?ECGCE:8:8CCC<E:/*198C:*??0CCF=57*9E=DC7CC=>G35*157F4@FFG4*/4<3>E>>:5??@*
@M03506:14:000000000-AKVR1:1:1101:19505:4387 1:N:0:34
CGAACTCCTACGGGAGGCAGCAGTGGGGAATATTGGACAATGGGGGCAACCCTGATCCAGCCATGCCGCGTGAGTGATGAAGGCCTTCGGGTTGTAAAGCTCTTTTAGCGGGGACGATGATGACGGTACCCGCAGAATAAGCCCCGGCTAACTTCGTGCCAGCAGCCGCGGTAAGACGAAGGGGGCTAGCGTTGCTCGGAATTACTGGGCGTAAAGCGCGTGTAGGCGGCTGTTCTAGTTGGGCGTGAAAGCCTTGGGCTTAACCCAAGAAATGCGCTCAATACTGGATAGCTAGAGGACC
+
C9CCCFGGGGGGGGGGGGCFGGGGGGGGGGGGGGGGGG?GGGGGGGCEGFGDFACCEF@CFFGGGGGGGGEG:FAEDFGGGGGGGGGGGGGGGE:FEGCFGGGGGGEF<FFGGG7C@FGGGGFGGGFGGGCEECCECFGGGC,@FCDGGGFFGD@FFCCFGCFGCGCFCEGGG7,??F::EFGDC5:;CGGEGGDFF>ECEG6<7<@FFGGGEECFAECEGGGGGGGG5CCEC+<90<:CCGGGG==*A+<:FF79EFFG50:?C45CF5FFGFG5CE<D*=*2+7DFAGFA4/6=6>>30
@M03506:14:000000000-AKVR1:1:1101:14110:4395 1:N:0:34
CGAACTCCTACGGGAGGCAGCAGTCGGGAATTTTGGGCAATGGGCGAAAGCCTGACCCAGCGACGCCGCGTGAAGGATGAAATCCCTCGGGATGTAAACTTCGTAAGAACAGGGAGAATAAGGAAGGGTTAATACTCCTTCTGATGACGGTACTGTTTGTAAGCTCCGGCTAACTCCGTGCCAGCAGCCGCGGTAATACGGGGGGAGCAAGCGTTGTTCGGATTTACTGGGCGTAAAGGGCGCGTAGGCGGCGTGACAAGTCACTTGTGAAATCTCCGGGCTTAACTCGGAACGGTCAAGT
+
CCCCCGGGGGGGGGGGGGGGGGGGGGGGGGGGGGGGGGGGGGGGGGGGGGGGGGGGGGGGGGGGGGGGGGGGGGGGGGGGGGGGGGGGGGGEGGGGGGGGGGGGGGGGGGGGGGGGGGGGGGGGGGGGGGGGGFGGGGGGGGGGGGGGGGGGGGGGGGGGGGGGGGGGGGGGGGGGGGGGGGGGGGGGGGGGGGGGGGGGGGGGGGGGG6@CGGGGGGFEGGEGGGGGGGGGGGDDCFFGGGGGGGGGGGGGGGGGGFDFGFGGGCFFFFEFFGGGG>CDG:>G7FF71DEBEFF5BB?F*
@M03506:14:000000000-AKVR1:1:1101:19558:4404 1:N:0:34
CGAACTCCTACGGGAGGCAGCAGTGGGGAATTTTGGACAATGGGCGCAAGCCTGATCCAGCAATGCCGCGTGAGTGAAGAAGGCCTTCGGGTTGTAAAGCTCTTTTGTCAGGGAAGAAACGGTCGAGGTTAATACCTTTGGCTAATGACGGTACCTGAAGAATAAGCACCGGCTAACTACGTGCCAGCAGCCGCGGTAATACGTAGGGTGCAAGCGTTAATCGGAATTACTGGGCGTAAAGCGTGCGCAGACGGCTTTGTAAGTCGGTCGTGAAAGCCCCGGGCTCAACCTGGAAATCGCC
+
CCCCCGGGGGD;-@FFGD;6;CFEGFFEEGDEFCF+CFGCFGGG8:F@CFGFFD<,,CEGCF8C,,@:F@@CFGGFCC<CFFG8F<FFECGAFE:<,,?FGFF<EFGG<C<FG+EEGC84?FCFF@FEFCFCGEECF9F,3=DGCDADD=CFG=DGG8BF,>FGFGFG7FF+@@CGGG9FE:FGFCGF8D7<>>:41=:C;,CFFGGE8*=EGFGGE?58?E588:CF+<9+ACFG=*58C?C5E5EC87*:CC*980:0<:C?<*19*/:7<<7<*)*175>5*.**(2)4>))9F45))
@M03506:14:000000000-AKVR1:1:1101:19406:4414 1:N:0:34
CGAACTCCAGGCAGCAGTGGGGAATCTTGCGCAATGGGCGAAAGCCTGACGCAGCAACGCCGCGTGGAGGACGAAGGCTTTCTGAGTTGTAAACTCCTTTCAGCAGGGACGATTGTGACGGTACCTGCAGAAGAAGCACCGGCCAACTACGTGCCAGCAGCCGCGGTAATACGTAGGGGGCAAGCGTTGTCCGGATTTATTGGGCGTAAAGAGCGTGTAGGCGGCTTCACAAGTCCGATGTGAAAACTCGCGGCTCAACCTCGAGCGGTCGGGTGAAACTGTTCGGCTAGAGTCCGGAAGG
+
9CCCCGCGGGGGGDGDGGGGGGGGGGGGGGGGGGCEFGGGGGGGGGGGGGGGGGGGGGGDGGGGECEGGGGFEFGGGGFGGGGGGGGGGGGGGGGGGADFFGGGGGGGGCFEGF4FFFGGGFFGFFGGGGCE,BFFGFGFGGGCEGGGGGGD<FGFFGGC>F@FGG:CCFGGCFFFEBFGCC@:=FCEEF,?CE7**3<FGFGGF>EEEDGGGFG>8;FFGGDGGDEGGGGFGGGG:*987CGCFC?F+:*/9*1C+6CG+*7*73*9:/17)//7***0:**+/)))(994***00.7))
@M03506:14:000000000-AKVR1:1:1101:18730:4431 1:N:0:34
CGAACTCCTACGGGAGGCAGCAGTGGGGAATTTTGGGCAATGGGCGAAAGCCTGACCCAGCAACGCCGCGTGAGGGAGGAAATCCTTCGGGATGTAAACCTCGCAAGCAAGGGGAGAGCGCGCATGGATGAATAAGCCATGCGCCCGACGGTACCTTGCGTAAGCCACGGCTAACTACGTGCCAGCAGCCGCGGTAATACGTAGGTGGCAAGCGTTGTTCGGAATTATTGGGCGTAAAGGGCACGTAGGCGGCCTTGTAAGGCAGTTGTGAAAGCCCGGGGCTCAACCCCGGAGGGGCGAC
+
CCCCCGGGGGGGGGGGGGGGGGGGGGGGGGGGGGGGGGGGGGGGGGGGGGGGGGGGGGGGGGGGGGGGGGGDEEGECGGGGGGGGGGGGGGEGGGGGGGFFGGGGFGGGGGGGGGGGGGGGGGGGGGGGGGGGGGGGGGGGGGGGGGGGGGGGGGGGGGGGGGGGGGGGGGDEFGGDGGGFCGGGGGGGGDGGGGDE@FGF<@CEGGFGFCFFGCGGGGGCGEEFFGGDCCF5ECEDGGFGGDGG*:<E?EEDC5*<FG7++2*:99D0998*2*C5>CGDD>CF47>(1745:DB3;3.)
@M03506:14:000000000-AKVR1:1:1101:7429:4461 1:N:0:34
CGAACTCCTCCGGGAGGCAGCAGTGGGGAATATTGGACAATGGGCGAAAGCCTGATCCAGCAATGCCGCGTGAGTGATGAAGGCCTTAGGGTTGTAAAGCTCTTTTACCCGGGATGATAATGACAGTACCGGGAGAATAAGCCCCGGCTAACTCCGTGCCAGCAGCCGCGGTAATACGGAGGGGGCTAGCGTTGTTCGGAATTACTGGGCGTAAAGCACACGTAGGCGGCTTTGTAAGTTAGAGGTGAAAGCCCGGGGCTCAACTCCGGAATTGCCTTTAAGACTGCATCGCTAGAATTGT
+
CCCCCGGGG@FEGGGGGGGGGGGGGGGGGCGEGGGC,FF<EE8CFGGGGGGGGGFGGGFGGGGGFGFCGGB:CBFFGGGGGFGGGGGGGGGGGGGGGGGFGGGGGGGGGGGGGGGGGGGGGFGGGGGGGGGGGGEGGGGGGGGGGGGGGGGGGGGGGGGGGFGGGFGGGGGGDGGGGGEFGCGGGGGGGCGFEGGGGGGGGGGGGGG6EGGGGGGGGGGGGGGGGGGEGGGDGGGGGGGFFF7CGGGGG?FGG7=DGED):96CCFCDGG=FGGDGG4:>FFF+<@C?):>08>BF*8=F/
@M03506:14:000000000-AKVR1:1:1101:20727:4489 1:N:0:34
CGAACTCCTACGGGAGGCAGCAGTGGGGAATTTTGGACAATGGGCGCAAGCCTGGTCCAGCAATGCCGCGTGAGTGAAGAAGGCCTTCGGGTTGTAAAGCTCTTTTGTCAGGGAAGAAACGGGTGGGGCTAATATCCTCATCTAATGACGGTACCTGAAGAATAAGCACCGGCTAACTACGTGCCAGCAGCCGCGGTAATACGTAGGGTGCAAGCGTTAATCGGAATTACTGGGCGTAAAGCGTGCGCAGGCGGTTTTGTAAGTCTGTCGTGAAATCCCCGGGCTCAACCTGGCATGTGCG
+
CCCCCDGGDE@FGGGEGDCCFFGFEGGGGGGGGGGGDEGFFCFGFCD@CE@DGGGGC8<CEEDGGGGGGGGGG@FFCACFGGGGGC@C7,=4B=CEB9<FGGGGGGF<@FFFFFGGG==F7CC>BC>FCFGGAFAFGFGGAGFF<FAFC::FGCDEGG7<FFAFGGCFEB:FEE:F:AA>>F:F:2?8BACFG7C<**:<9;C:,21;C@EGFD>CGCEGCGDCCEGGGF97CFEEC:38EGG**:=5/7:5CE*9C7FC7+*2+*<:+*:79C*+:96C<:37*50/45)4:)7*0//17
@M03506:14:000000000-AKVR1:1:1101:12618:4525 1:N:0:34
CGAACTCCTACGGGAGGCAGCAGTGGGGAATATTGGACAATGGGCGCAAGCCTGATCCAGCCATGCCGCGTGGGTGAAGAAGGCCTTCGGGTTGTAAAGCCCTTTTGTCCGGAAAGAAAAGCTTCGGGTTAATACCCCGGGGTACTGACGGTACCGGAAGAATAAGCACCGGCTAACTTCGTGCCAGCAGCCGCGGTAATACAGAGGGTGCAAGCGTTAATCGGCATTACTGGGCGTAAAGCGCGCGTAGGTGGTTTGTTAAGTTGGATGTGAAATCCCCGGGCTCAACCTGGGAACTGCA
+
CCCCCGGGG@FGGGGGGGGGGGGGGGGGGGGGGGGGGGGGGGGGGGGGGGGGGGGGGGGGGGGGGGGGGGCGGGGGGGGGGGGGGGGGGGGGGGGGGGGGGGGGGGGGGGGGDCGGGGGGGGGGGGDGGEGGGGGFFGGGGEGGGGGGGGGGGGGGGGGGDGGFGGGGGGGGDEGGGGGGGGGGGGCFGGGGCF*C1*;C+;EGFGCEE58CFGGG>EGG?FFG*:C?FC97CFGGEE:EFG5CE55>EEE<DGCF*79CCFCGFGGCFGGFGC>FC:4/7>DGCFGF?<9?FF)<>F=**
@M03506:14:000000000-AKVR1:1:1101:17064:4542 1:N:0:34
CGAACTCCTACGGGAGGCAGCAGTGGGGAATCTTGCGCAATGGGCGAAAGCCTGACGCAACAACGCCGCGTGGGGGATGAAGGCTTTCGGGTTGTAAACCCCTTTCAGCAGGGACGATTGTGACGGTACCTGCAGAAGAAGCCCCGGCCAACTACGAGCCAGCAGCCGCGGTAATACGTAGGGGGCAAACGTTGTTCGGATTTATTGGGCGTAAAGAGCTCGTAGGCGGCTCACTAAGTCGGATGGGAAAACTCCAGGCTCAACCTGGCGTCGCCATTCGATACTGGTGTTGCTTTAGATC
+
@CC9C8EEFGGGGDE7@GC7FGGFFDFEGGDCFFCEGDGECFGCEE:CEFGGGFFG77CBBF8FGG7FFF>FE@CF+CB@CFFGGCC?:CFGGGGGFFGGGGG<FCFG9AFFDEFDFGF<DCCFCEGFCFA<F8DC,@FGFGFC7>@@>*,>EFCC*1**<,4<<BFG77****2?9<CFFDDGGCDC*;82*;C5@ECCCCF?<@FFGGC>5**030;982****028CEE+<9<602<1*:=5*7*<C**22+22459:+9C69=<*9*09C***1:2*1)/0=:*3*)./*1**0)1*
@M03506:14:000000000-AKVR1:1:1101:8865:4550 1:N:0:34
CGAACTCCTACGGGAGGCAGCAGTGGGGAATTGTTCGCAATGGGCGCAAGCCTGACGACGCAACGCCGCGTGGAGGATGAAGATCTTCGGGTCGTAAACTCCTTTCGATCGAGACGAATGGCTTCCGGGTGAACAATCCGGGAGAGTGACGGTACCGAGAGAAGAAGCCCCGGCTAACTCCGTGCCAGCAGCCGCGGTAATACGGGGGGGGCAAGCGTTGTTCGGAATTACTGGGCGTAAAGGGCTCGTAGGTGGCCAACTAAGTCAGACGTGAAATCCCTCGGCTTAACCGGGGAACTGC
+
CCCCCGCGGGGGGGGGGGGGGGGGGGGGGGGGGGGGGGGGGGGGGGGGGGGGGGGGGGGGGGGGCFGFGFFGGEFGGGGEFGGGGGGFGGGFGGGFGGGGGGGGGGGGGGGGGGGDGGGGGG?FFDGGGGGGGGGGFGGGGGDCFGGGGGGGGGGGGD<EGGFGGGGGFCFGGGG7CFGGGGGFDF9EF?FGGGECEG*CFDGGGGGGGGGGGGGFG8EEEDCEC;EC:CGGGGGGDE9C*<CDCFGD::ED7E:<*?*CGG4?<20:9F5)9DFC:4C*9>)*275747/4)5;E:>F41
@M03506:14:000000000-AKVR1:1:1101:22865:4574 1:N:0:34
CGAACTCCTACGGGAGGCAGCAGTGGGGAATATTGGACAATGGGGGAAACCCTGATCCAGCCATGCCGCGTGTGTGATGACGGCCTTCGGGTTGTAAAGCACTGTTGTGCGGGACGAATACGACGGTACGGGAAGAATAAGACCCGGCAAACTACGAGCCAGCAACCGCGGTAATACGAAGGGGGCTAGACGTGGGGGGAATCACTGGGCGGAAAGCGCTCGGCGGAAGGGGCGTAAGTGGGGCGTGAAATGCTGGGGGTCAACTCCTGAGGTGTCATCGCAAGGCGGAGTTATAAGTTCG
+
CCCCCGGGGCGFGGGGGGGGGGGF,EFGEGGGGGG,,CFGGGDF7F+BF@FGGFG9,EGGG,E,CFGGGGFE=F,CEFFG,CDGGGG,DCGFGGGGGG9D<FG,E<FAF,BFEG+FG+,+,B<FE7BB+386:+83>8,,3,:D,*3**@3,33,5**>*3,4F,@,=FC<***,,?****41<@**;;++*1*****:***0++3+;:FE*/:C5F88**1/*:5/*1**/:*1***0++27*5:CC/<C+*3<C*<59*290+:C0C70)0*03:*:<3))/*))8(1.(*0****1*)
@M03506:14:000000000-AKVR1:1:1101:11290:4603 1:N:0:34
CGAACTCCTACGGGAGGCAGCAGTGGGGAATATTGGACAATGGGCGCAAGCCTGATCCAGCCATGCCGCGTGGGTGATGAAGGCCCTAGGGTTGTAAAGCCCTTTCGGCGGGGAAGATAATGACGGTACCCGCAGAAGAAGCCCCGGCTAACTTCGTGCCAGCAGCCGCGGTAATACGAAGGGGGCTAGCGTTGCTCGGAATCACTGGGCGTAAAGCGCACGTAGGCGGCTTGTTAAGTCAGGGGTGAAATCCTGGAGCTCAACTCCAGAACTGCCTTTGATACTGGCGAGCTTGAGTCCG
+
CCCCCGGGGCGGGGGGGGGGGGGGGGGGGGGGGGGGGGGGGGGGGGGGGGGGGGGGGGGGGGGGGGGGGGGGGGGGGGGGGGGGGGGGGGGGGGGGGGGGGGGGGGGGGGGGGGGGGGGGGGGGGGGGGGGGGGEGGGGGGGGGGDFGGGGGGGGGGFGGGGGGGGGGGGGGG>FFGG>CGGGGGGGGGGGGGGGGGGGGGCFGF7CFGGGEGGGGGGGGGGGGGGGGGE8E8E@FGGFGGGGGGGGGFFGCGFFG*)*97CCFCDGC6:?>CGGGFFGFGFFG?=DF>3B;EFF>)/=B3
@M03506:14:000000000-AKVR1:1:1101:15399:4619 1:N:0:34
CGAACTCCTACGGGAGGCAGCAGTCGAGAATCATTTGCAATGGGCGCAAGCCTGACAATGCGACGCCGTGTGTATGATGAAGGCCTTCGGGTCGTAAAGTACTTTCGCCTGTGAACAAGAGAGGTTGGCGAATAACCAGCCGATTTGAGTGTAGCAGGTAAAGAAGCGCCGGCTAACTACGTGCCAGCAGCTGCGGTAATACGTAGGGCGCAAGCGTTAATCGGAATTATTGGGCGTATAGGGCGCGTAGGCGGACCGAATAGTCGTATGTGAAATCCCAGGGCTCAACCCTGGAACAGCA
+
CCCCCGGGGGGGGGGGGGGGGGGGGGGGGGGGGGGGGGGGGGGGGGGGGGGGGGGGGGGGGGGGGGGGGGGGGGGFGGGGGGGGGGGGGGGGGGGGGGGGGGGGGGGGGGGGGGGGGGGGGGGGGGGGGGGGDGGGGGGGGGEGGGFGGGGGGGCFGGGGGGGGGGGGGDFDGGDGGGGGGGFFFGDGGGFFGFECCGGGFDFCGGDGGGGGGGGGGEGGGFGG*:8C9FGFGGGGEEGFGCGGGDED=ECGGGGDGFD)777+397CFCF6>DFF*)29C:DGFFG??*5?F@>6F>5>.
@M03506:14:000000000-AKVR1:1:1101:9624:4625 1:N:0:34
CGAACTCCTACGGGAGGCAGCAGTCGGGAATTTTGGACAATGGGCGCAAGCCTGATCCAGCCATGCCGCGTGTGTGATGAAGGCCTTAGGGTTGTAAAGCACTTTCGTCCGGGACGATAATGACGGTACCGGAAGAAGAAGCCCCGGCTAACTTCGTGCCAGCAGCCGCGGTAATACGAAGGGGGCTAGCGTTGCTCGGAATCACTGGGCGTAAAGGGCGCGTAGGCGGCCATTCAAGTCAGAGGTGAAAGCCCAAGGCTCAACCTTGGAATTGCCTTTGATACTGTTTGGCTTGAGACCG
+
CCCCCGGGGGGGGGGGGGGGGGGGGGGGGGGGGGGGGGGGGGGGGGGGGGGGGGGGGGGGGGGGGGGGGGFGGGGGGGGGGGGGGGGGGGGGGGGGGGGGGGGGGGGGGGGGGGGGGGGGGGGGGGGGGGGGGGGGGGGGGGGGGGGGGGGGGGGGGGGGGGGGGGGGGGGEG@FGGGDFGGGGGGGGGGGGGGGGGGGGEFGGGGGGGGEGGGGGGDGGGGGGGGGGGGGGFGGGGGGGGGGGGFGGGGGGGGFGGFGGFGGGGGGGFDF49CFGGFGGGFFFFFG4>CEB:FBFFFFF>
@M03506:14:000000000-AKVR1:1:1101:7962:4629 1:N:0:34
CGAACTCCTCCGGGAGGCAGCAGTCGAGAATTTTTCTCAATGGGGGAAACCCTGAAGGAGCGACGCCGCGTGGAGGATGAAGGTCTTCGGATTGTAAACTCCTGTCATTAGGGAACAAGTGCCACCGATTAACTACCGGTGGCTTGATAGTACCTGAAGAGGAAGAGACGGCTAACTCTGTGCCAGCAGCCGCGGTAATACAGAGGTCTCAAGCGTTGTTCGGATTCATTGGGCGTAAAGGGAGCGTAGGTGGCGGGGTAAGTCAGGTGTGAAATCTCGGGGCCCAACCCCGAAACTGCAC
+
CCCCCGGGG9FGGGGGGGGGGGGGGGFGAEGFGGGGGGGGGGGGGGGGGGGGGGGGGGGGGGGGGGGGGGGGGGGGGGGG<CFGGGGGGGGGGGG9FFGGGGGGGGGGGADGGGGGGGFGGGGGGGGGEG7FFGDFGGGGGGGGEGGGAFGGGGGGGDGGDGGFF@CFGGCFG@FGGGGGGGGGGFGGGGGGGGGEG7BFGGGGGGGFGGGGG9EEEGE*<8EEGCFFCFGGGGGGG5*AECGGGGCDG5CGGGGGGEGG<F:<?7CDFFE4*:*22@7FGDEEED*731395:3<FFFFF
@M03506:14:000000000-AKVR1:1:1101:11694:4647 1:N:0:34
CGAACTCCTACGAGAGGCAGCAGTGGGGAATATTGGACAATGGGGGCAACCCTGATCCAGCAATGCCGCGTGAGTGATGAAGGCCTTCGGGTTGTAAAGCTCTTTTGCCAGGGACGATGATGACGGTACCTGGAGAATAAGCCCCGGCTAACTTCGTGCCAGCAGCCGCGGTAATACGAAGGGGGCAAGCGTTGTTCGGAATTACTGGGCGTAAAGGGCGCGTAGGCGGCTTATCAAGTCAGGCGTGAAATTCCCGGGCTCAACCTGGGGGCTGCGCTTGATACTGATGAGCTTGAATGCG
+
CCCCCGGGGFFGGGGGGGGGGGGGGGGGGGGGGGGGGGGGGGGGGGGGGGGGGGGGGGGGGGGGGGGGGGGGGGFGGGGGGGGGGGFGGDGGGGGGGGGGGGGGGGGGGGGGGGGGGGGGGGGGEEGGGGGGGGGGFGGGGGDFGGGGGGGGGFGGGGGGGGGGGGGGGGGFGEGGGGDFGGGGGGGGCFGGFEEGGGGGGGCFCGGGGFCE>CCC@CEGGGGGGDGGGGDG6AFGFFFC9EFGEGGDFFF7D7+9*555C+*0:*ADF3*7)*/:).*99@F7CF:64*?BF)55<69=3
@M03506:14:000000000-AKVR1:1:1101:21338:4649 1:N:0:34
CGAACTCCTACGGGAGGCAGCAGTGGGGAATTTTGCGCAATGGGCTAACGCCTGACGCAGCAACGCCGCGTGGAGGATGAAGGTCTTTGGATTGTAAACTCCTGTCAGCAGGGAAAAAGGGATAGGACCTAATACGTCTTAGACTTGATTGTACCTGCAGAGGAAGCCCCGGCTAACTCTGTGCCAGCAGCCGCGGTAATACAGAGGGGGCAAGCGTTATTCGGAATTATTGGGCGTAAAGGGCGCGTAGGCGGCTACACAAGTGGCGGGTGAAATCCCTAGGCTTAACAGAGGAACTGCC
+
CCCCCGGGGGGGGGGGGGGGGGGGFGGGGGGGGGGGGGGGGGGGGGGGGGGGGGGGGGGGGGGGEGGGGGGGGGGGFEFGGFGGGGFGFGGGGGGGGGGGGGGGGGGGGGGGGFGGGGGGGGGGGGGFGGGGGGAFDFFFGFDGGGGGGGGGGGGGGCFFGGGGGGGFFECEGGGGFCDGEGGGGFGGGGGGGDGGGGGGGGGGDFCEGGGGGGGGCCC5CFFFGC5CCFFCGGEC*?3@FCGGGGG>CED?DEEDEFCFGFFGGGCCEDEF76DD:)90*8)*+5>=>*9(<:45)9?4?
@M03506:14:000000000-AKVR1:1:1101:8964:4656 1:N:0:34
CGAACTCCTACGGGAGGCAGCAGTGGGGAATTTTGGGCAATGGGCGAAAGCCTGACCCAGCAACGCCGCGTGAGGGAGGAAATCCTTCGGGATGTAAACCTCACAAGCAAGGGAAGAGAGCTCAGGGCCGAATAAGCTTTGAGTCCGACGGTACCTTGCGTAAGCCACGGCTAACTTCGTGCCAGCAGCCGCGGTAATACGAAGGGGGCTAGCGTTGTTCGGATTTACTGGGCGTAAAGCGCACGTAGGCGGATCGTTAAGTCGGGGGTGAAATCCCGGGGCTCAACCCCGGAACTGCCTT
+
CCCCCGGGGGGGGGGGGGGGGGGGGGGGGGGGGGGGGGGGGGGGGGGGGGGGGGGGGGGGGGGGGGGGGGGGGGGGGGGGGGGGGGGGGGGGGGGGGGGGGGGGCFGGFGGGGGGGGGGGGGCGGGGGDFCEGGGGCFGGGGGGGGGCDGGGG@FFFGGGGGGGFGGGGGGGGGGGGGGGGGGGGGGGGGEGDGGGGGGGGGGGCEGEGGGGGGGGGGGDGG5EGGCCGGGGGG8:7CFGGGGGGGFGGF==C:5525C*:A>CCCEDCG**2::?F3CGG3>FC67719)4))0)7=?FF
@M03506:14:000000000-AKVR1:1:1101:5187:4656 1:N:0:34
CGAACTCCTACGGGAGGCAGCAGTAAGGAATATTGGTCAATGGACGCAAGTCTGAACCAGCCATGCCGCGTGGAGGATGAAGGTCCTCTGGATTGTAAACTTCTTTTATATGGGACGAAAAAGGGCCTTTCCAGGTCAACTGACGGTACCATATGAACAAGCACCGGCTAACTCCGTGCCAGCAGCCGCGGTAATACGGAGGGTGCAAGCGTTATCCGGATTCACTGGGTTTAAAGGGTGCGTAGGTGGGTGGTTAAGTCAGTGGTGAAATCTCCGAGCTTAACTTGGAAATCGCCATTGT
+
CCCCCGGGGGFGGGGGGGGGGGGEFGGGGGGGGGGGFGGCGFGGGGGEF@FGGGAFGGGGGGFGGGGGGGGGGGGDGGGGGDFFEFGGFFFGF,EFD?FGGGGGCFFF9FFE9EEGGGGGEE=F>FGDFFGGFGFF@FFGGCGGGDGF@FGGGGGCFFDFFFG8FGGDG7FG9@EEG@FFFGGGGF,@CCF<FCFGGGEGECGGGDFF@88BC>CF98//8EC9<<90;*=5A+<9?*2;=EC57DCF8EC*9**03=FG+A*+::C>9:00:*2*3555<782CFD)8**.*).):3***
@M03506:14:000000000-AKVR1:1:1101:6479:4666 1:N:0:34
CGAACTCCTCCGGGAGGCAGCAGTAAGGAATATTGGTCAATGGACGCAAGTCTGAACCAGCCATGCCGCGTGGAGGATTAAGGCCCTCTGGGTTGTAAACTCCTTTTATCTGGGAAGAAATGCATTTTTTCTAAAGTGCTTGACGGTACCAGAGGAATAAGCACCGGCTAACTTCGTGCCAGCAGCCGCGGTAATACGAAGGGTGCTAGCGTTGTTCGGAATCACTGGGCGTAAAGCGCGCGTAGGCGGCTTTTCAAGTCAGGGGTAAAATCCCACAGCTCAACTGTGGAACTGCCTTTGA
+
CCCCCGGGG<FGGGGGGGGGGGGGGGGGGGGGGGGGGGGGGGGGGGGGGGGGGGGGGGGGGGGGGGGGGGGGGGGGGGGGGGGGGGGGGGGGGGGGGGGGGGGGGGGGGGGGGGGGGGGGFFFGGGGGGGGGGGGGGGGGGGGGGGGGGGGGGGGFGGGDGGGGGGGGGCGGGGGGGGGFFGGGGGGGGGG@FGGGG>FGGGGGGGFGGGGEEGGGGGDGGGCF?9?GGGGG5CGFFDDCEEEGGGGGGGECCCFGC?77AF*A=CCFGF+07C*:<5<7C?FF??7@BG6?4?4?6FFF*
@M03506:14:000000000-AKVR1:1:1101:8102:4678 1:N:0:34
CGAACTCCTCCGGGAGGCAGCAGTTAGGAATCTTGGACAATGGGCGCAAGCCTGATCCAGCCATGCCGCGTGAGTGATGAAGGCCTTAGGGTTGTAAAGCTCTTTCAGCGGGGAAGATAATGACGGTACCCGCAGAAGAAGCCCCGGCTAACTTCGTGCCAGCAGCCGCGGTAATACGAAGGGGGCTAGCGTTGCTCGGAATCACTGGGCGTAAAGCGCACGTAGGCGGGTCTTTAAGTCAGGGGTGAAATCCTGGAGCTCAACTCCAGAACTGCCTTTGATACTGAGGATCTCGAGTCCG
+
CCCCCGGGG-FGGGGGGGGGDGGGGGGGGGGGGGGGGGGGGGGGGGGGGGGGGGGGGGGGGGGGGGGGGGGGGGGGGGGGGGGGGFGGGGGGGGGGGGGGGGGGGGGGGGGGGGGGGGFGGGGGGGGGGGGGGGGGGGGGGGFFFGGGGGGGGGGGGGGFGGGGGGGGGGGGGGGGG@CFFGGGEFGGGGGGGGGFGGGDGGGGGGGFGGGGGG>CFEGGEGGFGGGGGDGECC?FFCFCFGGGGGGGGGGGGDGGE>FDGFGFGGGFGGCFFD=7CFFGFFFFGFFF0DF0*9>:7FF47
@M03506:14:000000000-AKVR1:1:1101:15761:4684 1:N:0:34
CGAACTCCTACGGGAGGCAGCAGTGGGGAACATTGCGCAATGGGCGAAAGCCTGACGCAGCAACGCCGCGTGAGTGATGAAGGCCTTCGGGTCGTAAAGCTCTGTCGGAGGGAACGAACGTTCTCGAGGTTAACAGCCTCGAGAAGTGACGGTACCCTCAAAGGGAGCACCGGCTAACTCTGTGCCAGCAGCCGCGGTAATACAGAGGGTGCTAGCGTTGTTCGGAATCATTGGGCGTAAAGGGCGTGTAGGCGGTTTGTTAAGTCATGTGTGAAATCCCTCGGCTCAACCGAGGAAAGAC
+
CCCCCGGGGGGGGGGGGGGGGGGGGGGGGGGGGGGGGGGGGGGGGGGGGGGGGFFGGGGGGGGGGGGGGGGEDGGGGGGGGFGGGFGGGGGGGGGGGGGGGGGGGGGGDGGGGGGGGGGGGGGGGGGGGGGGGGGGGGF<FEGGEFGFGGGGGG>FG@CFCGGFGGEGGGGGGGGGGGGFEGGF<F@CGGGGG>GGGEGGGGFGGGGGGGGGGFGFG8EG8CFGCECGGGGGGD5@EC)=FGCDGGEGECCEFEEGG@GGCF:::C779*99***<:*20*8:5:<1939<(77D:>FFF@
@M03506:14:000000000-AKVR1:1:1101:20013:4688 1:N:0:34
CGAACTCCTACGGGAGGCAGCAGTGGGGAATCTTGCGCAATGCGCGAAAGCGTGACGCAGCAACGCCGCGTGGGGGAAGAAGGCCTTCGGGTTGTAAACCTCTTTCAGTTGGGACGAAGGTCGGGCGGTGAATAGCCGTTCCGACTGACGGTACCTTCATAAGAAGCCCCGGCTAACTACGTGCCAGCAGCCGCGGTAATACGTAGGGGGCAAGCGTTGTCCGGAATCATTGGGCGTAAAGAGCGCGTAGGCGGCCCGATAAGTCCGCTGCGAAAGTCAAGGGCTCAACCCTTGAATGCCG
+
CCCCCGGGGGGGGGGG>FEEGFFGGGGECFFEGGDGGGFCE9FEECCGGGGGEC@EBFGGGFGGGGDFGG@FEGGEFGGFGGGGFGGGGDGGGGFGGGGFGGGGFFGFGGDGGGGGGEGGGGCCCFGGFFGFGGGGGGGGGGGGGGEGEDCFGEGGGGGCGGGGGGGFFGCDECCGGGCFDGGGGCFEE8FCEGGE>EGGGDGE9@C8CCEGGGGG8EG8F7CEEEFC:C9CGFGECCCCGGGGDCE1?C5CGDGG*>CDE*><CCE35C*77)7=CFC*26>E7>FF0D>B)06)9**/0
@M03506:14:000000000-AKVR1:1:1101:20203:4704 1:N:0:34
CGAACTCCTACGGGAGGCAGCAGTCGGGAATTTTGGGCAATGGGCGCAAGCCTGACCCAGCAACGCCGCGTGAAGGATGAAATCCCTCGGGATGTAAACTTCGCAAGAACGGGAAGAATAAGTAGGGGACAATACCCTCTATGATGACGGCACCGTTTGTAAGCTCCGGCTAACTCAGTTCCAGCAGCCTCGTAAATACGGAGGGAGCGAGCGTTGTTAGGATTTACGGGGCGTGAAGGGCGCATAGGCGGTGAGCACAAGTCAGGTGTGATATCGCAGAGCGTGACTCGGAACGGGTAAC
+
-ACCCFF@9<EFG7@C77@,6CFFCGGGGGGFGGGG7FG8CEFGF:BF7@D7EC<A<<<E,<<,6+@+=CFDE<FC@F?FE<<5,B,B@7CDE@FFGDG,5E?+++6,4,++444CA,,?,85,,:++3C@F<,:88C+:D=,:3,@F>:FD+FCG*,3@FG,7@:BC7*>F:FGF,7@<,@,,,?<B@,2<<*<:9BFGG*:7:7*4*1**///:;C+00+C+3<+*1*:*8C***+2;*:5***27+***)/5*05**13*++027A5+*****/)*/*))/*)**.75(.)).0).)*
@M03506:14:000000000-AKVR1:1:1101:14841:4747 1:N:0:34
CGAACTCCTACGGGAGGCAGCAGTCGGGAAATTTGGGCAATGGGCGAAAGCCTGACCCAGCAACGCCGCGTGAAGGATGAAATCCCTCGGGATGTAAACTTCGCAAGAATAGGAAGAATAAGGAGGGGATAACACCCCCTTTGATGACGGTACTATTTGTAAGCTCCGGCTAACTCCGTGCCAGCAGCCGCGGTAATACGGGGGGAGCAAGCGTTGTTCGGATTTACTGGGCGTAAAGGGCGCGTAGGCGGCCGAACAAGGCACTTGTGAAATCTCCGGGCTTAACTCGGAAAGGTCAAGT
+
CCCCCGGGGGGGGGGGGGGGGGGGGGGGGGGGGGGGGGGGGGGGGGGGGGGGGFGGGFGGGGGGGGGDGGGGGGGGGGGGGGGGGGGGGGGGGGGGGGGGGGGGGDFEFGGGGEGGGGGGGGGGGGGGGGGGGGGG>FGGGGGGGGGGGGGGGGGGGGGGGGGGGGGEGGEGGGFGGGFEGGGGGGGGGGGFGG7CFGGGDEEEGGGGGGGGGEEE8=FEE?GEF?EFGGGFGCEE=CCGGGGEGDG3<EG5<EGDE:CC**9C09E*7*A*?**3:>DGD>>6</:@:G315>@@FFF6*
@M03506:14:000000000-AKVR1:1:1101:7215:4757 1:N:0:34
CGAACTCCTCCGGGAGGCAGCAGTCGGGAATTTTGCTCAATGGACGAAAGTCTGAAGCAGCAACGCCGCGTGAGGGATGAAGGCCTTCGGGTTGTAAACCTCTTTTGTCAGGGACGATTATGACGGTACCTGGCGAATAAGCCACGGCTAACTACGTGCCAGCAGCCGCGGTAATACGTAGGTGGCAAGCGTTGTCCGGATTTACTGGGCGTAAAGAGCGCGCAGGCGGTCGAATAAGTCGAATGTGAAAGCCCCCGGCTTAACTGAGGAGGGTCATCCGATACTGCACGACTTGAAGGCA
+
CCCCCGGGG<EGGGGGGGGGGGGGGGGGGGGGGGGGGGGGGGGGGGGGGGGGGGGGGGGGGGGGGGGGGGFFGGGGGGGGGGGGGGGGGGGGGGGGGGGGGFGGFGGGFGGGGGGGGGGGCFFGGGGGGGGGGFGGGGGGGG>FFGGGGGGGGGGGGGGGGGGGGFGGGGG@FEFGGGFGGDGGGGGF7CGEGDGGGGEEGGG+<CFFGDEEGGGGGGGGGGGDEGGGG:8?5:FAFGCFEDGF?FGFFGGCFCCD=33CEFGFFFCFGGG>D5>GGFFDD>EEC?G*5D:-7B*9/@F>)
@M03506:14:000000000-AKVR1:1:1101:12192:4782 1:N:0:34
CGAACTCCTACGGGAGGCAGCAGTAGGGAATCTTCCGCAATGGACGAAAGTCTGACGGAGCAACGCCGCGTGAGTGATGAAGGTTTTCGGATCGTAAAGCTCTGTTGTTAGGGAAGAACAAGTGCGAGAGTAACTGCTCGCACCTTGACGGTACCTAACCAGAAAGCCACGGCTAACTACGTGCCAGCAGCCGCGGTAATACGTAGGTGGCAAGCGTTGTCCGGAATTATTGGGCGTAAAGGGCTCGCAGGCGGTTTTTTAAGTCTGATGTGAAAGTCCCCGGCCCAACCGGGGGGGGTCA
+
CCCCCGGGG?FCFGGGGGGGGGGFCEGEGGGGGGGGGDEGGG@EGFGEGGFGGGGGGGC7FF<FCFGCFG+F:?FFGGGGGGGGGGGGGGGGE@AFFGFGFGGGGGGGEBFFGCFGGGFFGFF,E@FEEGGGGGGGGDG=CGGGFGGGGGFGF@EFEGGG<FGGGGGFGF@GG7BF:;BFCD@FF9FCCFGGGGGG>7BFC97+FEGCFF6:98>EBEC:@<:>8:F6<+A+9**878*/:<C=2*:725/1)>*)*)//20>++:?:C7+0*2*<*1**9)77*0*.,9)(7)).<B5))
@M03506:14:000000000-AKVR1:1:1101:17384:4784 1:N:0:34
CGAACTCCTACGGGAGGCAGCAGTCGGGAATTTTGGGCAATGGGCGAAAGCCTGACCCAGCAACGCCGCGTGAAGGATGAAATCCCTCGGGATGTAAACTTCGCAAGAACGGGAAGAATAAGTAGGGGACAATACCCCCTATGATGACGGTACTGTTTGTAAGCTCCGGCTAACTCCGTGCCAGCAGCCGCGGTAATACGGGGGGAGCAAGCGTTGTTCGGATTTACTGGGCGTAAAGGGCGCGTAGGCGGCCTCCGCAAGTCGACTGTGCAATCTCCGGGCTTAACCCGGAAAGGTCAGC
+
CCCCCGGGGGGEGEGGGGGGEGGGGGGG7FGGFGFGGDFGGGCFGGCGEDGGGGGFGGGCFGGGGGGCEGEGDGGGGGGGGGGCEFGGGEGCGGGEFGFGGGGGGGGGGFGGC@CCGCFGDFFGGGGGGGGGGGCGFGFGGGGGG<FGGGGCGFFGGGGFGGGGGGGDFGGGFFFFGFGCEF9AFFECCF:C<BEFGGGGGGDED8EG58CEG/CGEGFC*/**<?FGFFCCCEECFFFGG5EGC*2*+27/)**9C>33C<FG575CC:+07>DDG4CDGF3:7B:71DE6>.<>@FFF)
@M03506:14:000000000-AKVR1:1:1101:5287:4839 1:N:0:34
CGAACTCCTACGGGAGGCAGCAGTGGGGAATTGTTCGCAATGGGCGCAAGCCTGACGACGCAACGCCGCGTGGAGGATGAAGGTCTTCGGATTGTAAACTCCTGTTGCCCGGGACGAAAAGCCTCGACCTAACACGTTGAGGTCTGACGGTACCGGGTGAGGAAGCCCCGGCTAACTCTGTGCCAGCAGCCGCGGTAATACAGAGGGGGCAAGCGTTGTTCGGAATTACTGGGCGTAAAGGGCGCGTAGGCGGCCTTCTAAGTCGAACGTGAAATCCCCGGGCTCAACCCGGGAACTGCGT
+
CCCCCGGGGGGGGGGGGGGGGGGGGGGGGGGGGGGGGGFGGGGGGGGGGGGGGGGGGGGGGGGGGGGGGGGGGGGGGGGGGGGGGGGGGGGGGGGGGGGGGGGGGGGGGGGGGGGGGGGGGGGGGGGGGGGGGGGGGGGGGGGGGGGGCGGGGGGGGGGGGGGGGGFGGGGGGGGGCFGGGGGGGGGGGGGGGGGGGGGGGGGGGGGGGGGGGGGGGGGGGGGGCGGGGCFFFCGGGGGFFGGGGGGDGGGDCECD@FCFFFGGEGGGGFFFG7FG9FGDDEDGGFGF:172BEDFFFFF3
@M03506:14:000000000-AKVR1:1:1101:25214:4857 1:N:0:34
CGAACTCCTACGGGAGGCAGCAGTGGGGAATATTGGACAATGGGCGAAAGCCTGATCCAGCAATGCCGCGTGAGTGATGAAGGCCTTAGGGTTGTAAAGCTCTTTTACCCGGGATGATAATGACAGTACCGGGAGAATAAGCTCCGGCTAACTCCGTGACAGCAGCAGCGGTAATACGGAGGGAGCTAGCGTTGTTCGGAATTACTGGGCGTAAAGCGCACGTAGGCGGCTTGGTAAGTAAGAGGGGAAAGCTCGGGGCTCAATGCAGGAACTGCTTGTAAGACTGAACCGCTTGAATCCA
+
CCCCCGGCGGGGGGGCEGGGGGFFFGGGCFGGGFFGGGGGGGFGGGDEGFGCFGGGFFFFGGGGGFED@CFBF7,CFGEEFG8F8EEE,C8F8CGGGCF<FGGG9<?F?<FCEG>FFFFEFFFDF@FAAFE=BFDCFGEGCCFGGGGGEGGFGGGGDC+@FG,,,>,5DCEFGG,;@*17B>C7:E,,,,4**==:9BCE7*4?<9;CFG8BEB8>+3*//1*;F>+C58:***0<++0++20A5**11*/**+2//5CG*+*++*+22/27**2+:*>77?FC<6*1.*.2..)))**)*
@M03506:14:000000000-AKVR1:1:1101:13152:4866 1:N:0:34
CGAACTCCTACGGGAGGCAGCAGTGGGGAATTTTGCGCAATGGGCTAACGCCTGACGCAGCAACGCCGCGTGGAGGATGAAGGTCTTTGGATTGTAAACTCCTGTCAGCAGGGAAAAAGCAACTTGACCTCATACGTCAGGGAGTTGATTGTACCTGCAGAGGAAGCCCCGGCTAACTCTGTGCCAGCAGCCGCGGTAATACAGAGGGGGCAAGCGTTATTCGGAATTATTGGGCGTAAAGGGCGCGTAGGCGGCTTGGCAAGTGGATGGTGAAATCCCTCGGCTTAACCGAGGAACTGCC
+
CCCCCGGGG<FGGGGGGGGGGGGGGGGGGGGGGGGGGGGGGGGGGGGGGGGGGGGGGGGDGFGGGGGGGGFGGGGG>DGGGGGGGGGGGGGGGFGGGGGGGGGGGGGGGGGGGGGGGGGGGGGGGGGGGGGGGGGGFGGGGGFGGGGGGGGGGGGGGGGGDGGGGGGGGGGGGGDGGGGGGGGGGGGGGGGGGGGGGGGGGGGGGGGGGGGGGFFGGG=FGGG>C5C8CFF?CEGG55CFGGDGEGEGGGDGDGG7EDDGGF<GGGCGFGGFDCCCDFGFGFDGABFFBGFFFFFFFFFF7
@M03506:14:000000000-AKVR1:1:1101:15332:4875 1:N:0:34
CGAACTCCTACGGGAGGCAGCAGTAGGGAATTTTCCACAATGGGCGAAAGCCTGATGGAGCAACGCCGCGTGCAGGATGAAGGCCTTCGGGTTGTAAACTGCTTTTATCTGTGACGATTTTGACGGTAGCAGATGAATAAGGATCGGCTAACTCCGTGCCAGCAGCCGCGGTCATACGGAGGATCCAAGCGTTATCCGGAATTACTGGGCGTAAAGAGTTGCGTAGGTGGCAGAGTAAGTTAGTAGTGAAAGCATGTGGCTCAACCATATATACATTACTAAAACTGCTCAGCTAGAGTAT
+
CCCCCGGGGGGGGGGGGGGGGGGGGGGGGGGGGGGGGGGGGGGGGGGGGGGGGGGGGGGGGGGGGGGGGGGGGGGGGGGGGGGGGGGGGGGGGGGGGGGGGGGGGGGGGGGGGGGGGGGGGGGGGGGGGGGGGGGGGGGGGGGGGGGGGDGGGGGGGGGGGGGGGGGGGGGGGGFGGGGGGGGGFGGGGGDGGGGGGGGGGGGGGGGFFGGGGEDGCGGGGGGGGGDC<EFGGGGGFGGG?FGGGGGGGGGGGGGGGFFGGCGF?<=CCCFFGFFC:4C777)CFF7?<:6?F46=6?F?/
@M03506:14:000000000-AKVR1:1:1101:12642:4890 1:N:0:34
CGAACTCCTACGGGAGGCAGCAGTGGGGAATTGTTCGCAATGGGCGCAAGCCTGACGACGCAACGCCGCGTGGAGGACGAAGATTTTCGGATCGTAAACTCCTTTCGATCGGGAAGAACAGCTTTCTAGTTAATAGCTGGAGAGCCTGACGGTACCGAGAGAAGAAGCCCCGGCTAACTCCGTGCCAGCAGCCGCGGTAATACGGGGGGGGCAAGCGTTGTTCGGAATTACTGGGCGTAAAGGGCTCGTCGGCGGCCAACTACGTCCGACGTGAAACCCCAAGGCTTAACCTTGGAACTGC
+
CCCC@@FEGFGGGGGGGGGGGFGGGGGGGGGGGGGGGGGGGGFGGGGGGGGGGGGGGCEGGCCGGGGGGE@FFGGGGFGEEGGGGGGFFGDCG7FDGGGGGCFGGGGGF@F>E:C@FGFFGFGGGAGFGGGGGFGGGFGGGGGGGGF7:FCCGFCFEC:FFCCGGGGGGEEEGGGEGF9C@FGDGFGGGGGFGG*8C::EGCGCCEGGDGGDEC>FEEEE;EEGEC;F?7<+:<E5E=DE7CCEG=EDE*:/)*/>8>95*<*/27:957EE5<CF*./CCBFG:67/:7?66BF)8<;*1
@M03506:14:000000000-AKVR1:1:1101:22061:4927 1:N:0:34
CGAACTCCTCCGGGAGGCAGCAGTGGGGAATCTTGCACAATGGGGGCAACCCTGATGCAGCGACGCCGCGTGAGCGATGAAGCCCTTCGGGGTGTAAAGCTCTTTCGGCAGGGAAGATTATGACGGTACCTGCAGAAGCAGCTGCGGCTAACTACGTGCCAGCAGCCGCGGTAATACGTAGGCAGCAAGCGTAGTTCGGAGTTACTGGGCGGAAAGGGTGTGTAGGCGGTGCTCAAAGTTTGGGGGGAAATCTCCCGGCTGAACTGGGAGGGTGCGCCGAAAACTGGAGGGCTAGAGTACT
+
CCCCCFGDF-ECECFGGDGFGFGGF@FE;,CFFG9FGF,CFG@F77F+6CFGGFGGGGFAEGGG@:F=:FGE7FFGGGGGFGGG@@FFFF@E@CFF<BFGF=F?EGF7CEEECFGEGGGFG9DGDEFEEFCGGGGCGGGGGGGGFC:C:FEGFEFECCDCFGGCGFBF@E7FCEFCGGFEGCGEGDECGCG<*:CC985CG;8@0+::EFE**/8:CEA=85/<7E6EE1*?EC+<<<23<?55***/;=FF*0+2:>G:*/2A+66>:<5<*1*:C@CD100*+1*7:CB0))0*=*09*
@M03506:14:000000000-AKVR1:1:1101:20072:4950 1:N:0:34
CGAACTCCTACGGGAGGCAGCAGTGAGGAATATTGCGCAATGGGCGAAAGCCTGACGCAGCGACGCCGCGTGGGGGATGAAGGCCTTCGGGTTGTAAACCCCTTTCGGGAGGGAAGATGGGGCGGGTAACCGCTCGGACGGTACCTCCAGAAGCAGCCACGGCTAACTCTGTGCCAGCAGCCGCGGTAAGACAGAGGTGGCAAGCGTTGTTCGGATTTACTGGGCGTAAAGGGTGCGTAGGTGGTTAGGTAAGACGTGCGGGAAAGACCTGGGCTTAACCCAGGAAGGTCACAGGTGACTG
+
CCCCCGGGGGGGGGGGGGGGGGGFFGGGGGGGGGGGGGGGGGGGGGGGGGGGGGGGGGGGGGGGGGGGGGFGGGGGGGGGGGGGGGGGGGGGGGGGGGGGGDGGGGG@FFGGGEGGFGGGGGGGGGGGGGGGGECFGEGGGGGGGGGGGFGFGGGGGGGGGGGGGGGGGFFGGGGGGGGGGFGGGGGGEGGFFGGGFFGGGGGGFEG*:EFGGGCCEDGFFGGGGD58CGGGGGCGGEDEGGGGGGFGGGEECCE*;73CC75757C467CFGGGGCFFCGFFGG>GBF*9)6*79?=?FB
@M03506:14:000000000-AKVR1:1:1101:10373:4988 1:N:0:34
CGAACTCCTACGGGAGGCAGCAGTCGGGAATTTTGGGCAATGGGCGAAAGCCTGACCCAGCAACGCCGCGTGAAGGATGAAATCCCTCGGGATGTAAACTTCGCAAGAACGGGAAGAATAAGTAGGGGACAATACCCCCTATGATGACGGTACCGTTTGTAAGCTCCGGCTAACTCCGTGCCAGCAGCCGCGGTAATACGGGGGGAGCAAGCGTTGTTCGGATTTACTGGGCGTAACGGGCGCTTAGGCGGCCAGCACAAGTCAGTTGTGAAATCTACGAGCTTAACTCGGAAAGGTCAAC
+
CCCCCEG9FFGGCCECCEGGGFGGGGGGGGF,CFFCCEFFF<FCGGEGGDFFEFGG<C8FD@F,CFC>FGFC@F<FGFGGGEG<4EC?CEG7:CFDBDFCF,FGE>><=8CCFGGGCBFCB?FFCA@>+>F<:9,:,+8@DC<=A<,38>FFF95>:<:DD@FDC,@>7FGEFCFFFCC<7<;2<FCFGF*4:<**32?CB*:888***2ACEG888298/;CCACGF7@=857/8/;7CEEC**230<::1>E5*@F49*<>C?:?DEC+9*0*<09177))<9@F*6*5,).579*)1*
@M03506:14:000000000-AKVR1:1:1101:15279:5008 1:N:0:34
CGAACTCCTACGGGAGGCAGCAGTCGGGAATTTTGCTCAATGGACGAAAGTCTGAAGCAGCAACGCCGCGTGAGGGATGAAGGCCTTCGGGTTGTAAACCTCTTTTCTCAGGGAAGATAATGACGGTACCTGGGGAATAAGCCACGGCTAACTACGTGCCAGCAGCCGCGGTAATACGTAGGTGGCAAGCGTTGTCCGGATTTACTGGGCGTAAAGAGCGCGCAGGCGGTCGAATAAGTCGAATGTGAACGCCCCCGGCTTAACTGGGGAGGGTCATTCGATACTGCTCGACTTGAAGGCG
+
CCCCCGGGGGGGGGGGGGGGGGGGGGGGGGGGGGGGDGGGGGGGGGGGGGGGGGGGGGGGGGGGGGGGGGGGGGGGGGGGGGGGGGGGGGGGGGGGGGGGGGGGGGGGGGGGGGGGGGGGGGGGGGGGGGGGGGGGGGGGGGGGGGGGGGDGGGGGGGGGGGGGGGGGGGGFGGGGGGGGGGGGGGGGGGGGGGEFFGE5CEGGGGGGGGGGGGGGGGGGGG5CGGGGGGDGGGFF79:CGGD6FGGGG+:=<*:DGFGC:?7F:C6DE*>@GGGDF?GC**7CCBG=BGF0<@49?FF>)
@M03506:14:000000000-AKVR1:1:1101:17764:5030 1:N:0:34
CGAACTCCTACGGGAGGCAGCAGTGGGGAATCTTGCGCAATGCGCGAAAGCGTGACGCAGCAACGCCGCGTGGGGGAAGAAGGCCTTCGGGTTGTAAACCTCTTTCAGTTGGGACGAAGCTTCGCGGGTTAATAGCCCGTTGAGGTGACGGTACCTTCAGAAGAAGCCCCGGCTAACTACGTGCCAGCAGCCGCGGTAATACGTAGGGGGCAAGCGTTGTCCGGATTTACTGGGCGTAAAGGGCGCGTAGGCGGTCGTGACACGTCACTTGTGAAATCTCCGGGCTTAACTCGGAACGGTC
+
CCCCCGGGGGGGGGGGGGGGGGGGGGGGGGGGGGGGGGGGGGGGGGGGGGGGGDFGGGGGGGGGGGGGGGGGGGGGGGGGGGGGGGGGGGGGGGGGGGGGGGGGGGGGGGGGGGGGGGGGGGGGGGGGGGGGGGGGGGGGGGGGGGGGGGGGGGGGGGGGGGGGGGGFGGGGGEGGGGGGGGGGGGGGGFFGGGGGGGGGGGGGGFGEGGGGGGGGEG=EEFGGDGCFFFGFFFCC5?*8<CGGGEG9=EEFD:=DG>CFC7*:=DEC?:FFFG7FG=CDCBE5:><?AF6AB3)58B5>.
@M03506:14:000000000-AKVR1:1:1101:19444:5033 1:N:0:34
CGAACTCCTACGGGAGTCAGCAGCCGGGAATTTTGGGCAATGGGCGCAAGCCTGACCCAGCAACGCCGCGTGAAGGATGAAATCCCTCGGGATGTAAACTTCGCGAGAACGGGAAGAATAAGCCGGTGTGAATATCACCGGTGATGACGGTACTGTTTGTAAGCTCCGGCTAACTCCGTGCCAGCAGCCGCGGTAATACGGGGGGAGCAAGCGTTGTTCGGATTTACTGGGCGTAAAGGGCGCGTAGGCGGCCACCGCAAGTCGGGTGTGAAATCTCCGGGCTTAACCCGGAAAGGTCAAT
+
CCCCCGGGGGGGGGGGGGGGGGGGGGGGGGGGGGGGGGGGGGGGGGGGGGGGGGGGGGGGGGGGGGGGGGGGGGGGGGGGGGGGGGGGGGGGGGGGGGGGGGGGGGGGGGGGGGGGGGGGGGGGGGGGGGGGGGGGGGGGGGGGGGGGGGGGGGGGGGGGGGGGGGGGGGGGGGGGGGGGDFGGGGGGGGGGG::FGGGGGGGGGEGGGGGGGEEGGGFCGEGGG7:FGFGGG7CGGCDGGGGGGGGGGGGG7*CDE>G/>E7EE):D*7C?7CFFF=DGG375C?FF<GFB:><)9@F=/
@M03506:14:000000000-AKVR1:1:1101:24500:5040 1:N:0:34
CGAACTCCTACGGGAGGCAGCAGTGGGGAATTGTTCGCAATGGGCGCAAGCCTGACGACGCAACGCCGCGTGGAGGACGAAGATCTTCGGGTCGTAAACTCCTGTCGAGCGGGAAGCAGGATCCGCGGTTGAATAGACCGCGGAATTGACGGTACCGCTAAAGGAAGCCCCGGCTAACTCCGTTCCAGCAGCCGCGGTAATACGGGGGGGGCAAGCGTTGTTAGGATTTCCTGGGAGGAAAGGTCGCGTAGGCGGTCACCGCGAGTCGATTGTGAAATCTACTGGCTTAACCCGGAAAGGG
+
CCCCCFGFD@EEGGGEEC;EGGGGGGGGGGCFGGF<FEGEGFG@AFCEGGGGGGGGEGBFGFEG@CCEGGGCEDGC@FGGGDGGGGDEGGDD:=FGBGGGGGGGA,<D+>@FDGF@,@3<@C<<D<FF@:C:9FCFFGF7CG:<@F<C:FDCGFGECE*:*?,:<C:C<7BE>EGDG+<+CEC+08+++2ACF>C8E588ECFFEGG5EC8*:*;*;;;=82+38++<E++<7+/*****3>79:57<**/:DE5)28D4*5)*2)*)19952**3:****1*<<)*)5*=)85).))07)
@M03506:14:000000000-AKVR1:1:1101:20471:5046 1:N:0:34
CGAACTCCTACGGGAGGCAGCAGTGGGGAATCTTGCACAATGGGCGAAAGCCTGATGCAGCGACGCCGCGTGAGGGATGAAGGCCTTCGGGTCGTAAACCTCTTTCGGCAGGGACGAAGCGATCTCGTGACGGTACCTGCAGAAGAAGCCTCGGCTAACTACGTGCCAGCAGCCGCGGTAAGACGTAGGAGGCGAGCGTTGTCCGGATTCATTGGGCGTAAAGAGCGCGCAGGCGGCTTGGTAAGTCGGATGTGAAATCCCGAGGCTCAACCTCGGGTCTGCATCCGATACTGCCCGGCTC
+
CCCCCGFGFGGGGG@@CGGGGGF@<FFCGCFGGEECFGGGGFGCDFFGGGGGFGGGGGGGGCFGGGGDEEFGFEFEGGGGGG@<=FFAFGGFGGGGEGGDGGGFGGGCFGEEG@EC+=:@FEFGEFFGGGGCFCCCCGGGGGGEFCCFFGGGGGGCCFFGCFFEFGGGGGFFG7CF:<<FCFGGE<@@8CF<<E/:?CE58:CFEGCC8CGGGCCCGGC5:;<CFGEDGGE8:=EEEG38C9??+<9D8:*>0:<7<=>F6CD5>C:*+2*79DGED)/09@=:+9C)25>46?F)<>:))
@M03506:14:000000000-AKVR1:1:1101:10364:5048 1:N:0:34
CGAACTCCTACGGGAGGCAGCAGTGGGGAATCTTGCACAATGGAGGAAACTCTGATGCAGCGACGCCGCGTGAGCGATGAAGCCCTTCGGGGTGTAAAGCTCTTTCGACGGGAACGATAATGACGGTACCCGAAGAAGAAGCTGCGGCTAACTACGTGCCAGCAGCCGCGGTAATACGTAGGCAGCAAGCGTTGTTCGGAATTACTGGGCGTAAAGAGTGTGTAGGCGGTGTTCTAAGTTTGTCGTGAAATCTCCCGGCTTAACTGGGAGGGTGCGGCGAAAACTGTAATGCTAGAGGATG
+
CCCCCGGGGGGGGGGGGGGGGGGGGGGGGGGGGGGGGGGGGGGCFGGGGGGGGGGGGGGGGGGGGGGGGGGGGGGGGGGGFGGGGGGGGGGGGGGGGGGGGGGGGGGGGGGGGGGGGGGGGGGGGGGGGGGGGGGGGGGGGGGGGGGGG>FGGGGGGGGGGGGGGGGGGGGGGGGGGGGGGGGGGGGGGGGGGGGGGGGGGGGGGFGGGCECEEFEGGFGGGGGGGGGGGGGGCFFGGCFFGGGGGGGFEGGGGEFGFGGCCFFFCGG6<EEDGGGGFDDD5;?6BGB4FFF?BF?FF>)<
@M03506:14:000000000-AKVR1:1:1101:6919:5051 1:N:0:34
CGAACTCCTCCGGGAGGCAGCAGTGGAGAATTTTGGGCAATGGGCGAAAGCCTGACCCAGCAACGCCGCGTGAGGGAGGAAATCCTTCGGGATGTAAACCTCACAAGCAAGGGAAGAGAGTGGGGGGGCGAACACCCCCCTCATCCGACGGTACCTTGCGTAAGCCACGGCTAACTACGTGCCAGCAGCCGCGGTAATACGTAGGTGGCAAGCGTTGTTCGGAATTATTGGGCGTAAAGGGCGCGTAGGCGGCCCCGTAAGTCAGTCGTGAAAGCCCGGGGCTCAACCCCGGCGGGCCGAC
+
CCCCCGGGG9FGGGGGGGGGGGGGGGGFGGGGGGGGGGDGGGGGGGGDGGGGGGGGGGGGGGGGGGGGGGGGGGGGGGGGGGGGGGGGGGGFGGGGGGGGGGGGGGGGFDGGGGGCFFCFGGGFDGDGGGGEGGGEEGGDGGGGGGGGGGGGGGGGGGGGGGGGGGGGGGGGGGGGGGGGGGGFGGGGGGGGGGGCEFCE>96@EFFFGF?88EC8>GGGGGEGFCFFGGGGGG?C5CGGEGGEEEGGCC5CDGGGEFGCC+CEEF<D:5+<CFGEF>7D))7C+6CFFD:;)07)).7)0
@M03506:14:000000000-AKVR1:1:1101:18192:5069 1:N:0:34
CGAACTCCTACGGGAGGCAGCAGTGGGGAATCTTGCACAATGGGGGCAACCCTGATGCAGCGACGCCGCGTGAGCGATGAAGCCCTTCGGGGTGTAAAGCTCTTTCGTCAGGGAAGATCATGACGGTACCTGGAGAAGCAGCTGCGGCTAACTACGTGCCAGCAGCCGCGGTAATACGTAGGCAGCGAGCGTTGTTCGGAGTTACTGGGCGTAAAGGGTGTGTAGGCGGTTCTTTAAGTTTGGTGTGAAATCTCCCGGCTCAACCGGGCGGGTGCGCCGAATACTGAGGGACTAGAGTACG
+
CCCCCGGGGGGGGGGGGGGGGGGGGGGGGGGGGGGGGGGGGGGGGGGGGGGGGGGGGGGGGGGGGGGGGGGGEGGGGGGGGFCFGGGGGGGGGGGDFGGGGGGGGGGGDGGFGG8FGGGFGGFGEEGFCFGFGGGGGGGGGGGGGGGGGGGGGGGGGGGFFGGGGGGGGGGGCCFFGGFFGDGGG>F@EEGC@CEGGE8>EEGGFGFGGGG5:C5C9EGGEGG++CGGGEGEGGG?:?7<?CCF5:>::+3C7<7>C>GDEFGFGGGG*)*8/)95)8/195<FC?742C;?F4/*698BB
@M03506:14:000000000-AKVR1:1:1101:4378:5071 1:N:0:34
CGAACTCCTACGGGAGGCAGCAGTGGGGAATATTGGACAATGGGCGAAAGCCTGATCCAGCAATGCCGCGTGAGTGATGAAGGCCTTAGGGTTGTAAAGCTCTTTTACCCGGGAAGATAATGACTGTACCGGGAGAATAAGCCCCGGCTAACTCCGTGCCAGCAGCCGCGGTAATACGGAGGGGGCTAGCGTTGTTCGGAATTACTGGGCGTAAAGGGCGCGTAGGCGGCCACTACAAGTCACTTGTGAAATCTCCGGGCTTAACTCGGAACGGTCAAGTGATACTGTAGGGCTAGAGTGC
+
CCCCCGGGGGGGGGGGGGGGGGGFGGGGGGGGGGGGGGGGGGGGGGGEGGGGGGGGGGGGGGGGGGGGGGGGGGGGGGGGGGGFGGGGGGGGGGGGGGGGGFFGGGGGGGGGGGGGGGGGGGGGGGGGGGGGGGGGGGGGGFGFGGGGGGGGGGGGGGGGGGGGGGGGGGDFGGGGGGGGGGG7CGGGGGG=FG:FGGEGGGFGGGGGGGGGGGGGGGGGGGGEEGGGDECEGGGGGGGGGGGGCCGGFGGGGGGGGBGG55<FGCCDC5EEGG*>DFFFGF4CFFGFFGFF>FF@?FFF4
@M03506:14:000000000-AKVR1:1:1101:11338:5075 1:N:0:34
CGAACTCCTACGGGAGGCAGCAGTGGGGAATATTGGACAATGGGCGCAAGCCTGATCCAGCAATGCCGCGTGAGTGATGAAGGCCTTAGGGTTGTAAAGCTCTTTTACCCGGGAAGATAATGACTGTACCGGGAGAATAAGCCCCGGCTAACTCCGTGCCAGCAGCCGCGGTAATACGGAGGGGGCTAGCGTTGTTCGGAATTACTGGGCGTAAAGCGCACGTAGGCGGCTTTGTAAGTTAGAGGTGAAAGCCCGGGGCTCAACCCCGGAATTGCCTTTAAGACTGCATCGCTAGAATTGT
+
CCCCCGGGGGGGGGGGGGGGGGGGGGGGGGGGGGGGGGGGGGGGGGGGGGGGGGGGGGGGGGGGGGGGGGGGGGGGGGGGGGGGGGGGGGGGGGGGGGGGGGGGGGGGGGGGGGGGGGGGGGGGGGGGGGGGGDGGGGGGGGGGGGGGGGGGGGGGGGGGGGGGGGGGGGGGGGGGGGGGGGGGGGGGGGGGGGGGGGGDGGGGGGGGGGGGGGGGGGGGGGGGGGGGGGGCGGAFGGCGGGGGGGGGGGGFFGGGGDDCCFFGFGGDGGEFDFFFFFFGGFFGGFGFBFD05>E?FF461
@M03506:14:000000000-AKVR1:1:1101:7522:5095 1:N:0:34
CGAACTCCTCCGGGAGGCAGCAGTGGGGAATCTTGCGCAATGGGCGAAAGCCTGACGCAGCGACGCCGCGTGAGTGATGAAGGCCTTCGGGTTGTAAAGCTCTGTGGGGAGAGAAGAATAAGTGCAGGCTAATACCCTGCATGATGACGGTATCTCCTTAGCAAGCACCGGCTAACTCTGTGCCAGCAGCCGCGGTAAGACAGAGGGTGCAAACGTTGTTCGGAATTACTGGGCGTAAAGCGAGTGTAGGCGGTTCGGTAAGTCGGATGTGAAAGCCCCGGGCTCAACCCGGGAAGTGCAC
+
CCCCCGGGG9FGGGGGGGGGGGGGGGGGGGGGGGGGGGGGGGGGGGGGGGGGGGGGGGGGGGGGGGGGGGGGGGGGGGGGGGGGGGGGGGGGGGGGGGGGGGGGGGGGGGGGGGGGGGGGGGGGGGGGGGGGGGGGGGGGGGGGGGGGGGGFGGGGGGGGGGGGGGGGGGGGGDGGGGGGGGGGGGGGGGGGGGGGGCGCGGGGGGGGGGGGFGGGGGGGGGGG5FFGGGGGGGGGGEDGGG=EGGGGGFFCGGEDGEGGGGGGGG:CEDGFCCF6F5>CDEFGG=FF?GBFBBB>)99FB
@M03506:14:000000000-AKVR1:1:1101:11499:5105 1:N:0:34
CGAACTCCTACGGGAGGCAGCAGTGGGGAATTTTGCGCAATGGGCTAACGCCTGACGCAGCAACGCCGCGTGGAGGATGAAGGTCTTTGGATTGTAAACTCCTGTCAGCAGGGAAAAAGCGACTCAGGTTAATGCCCTGGGGAGTTGATTGTACCTGCAGAGGAAGCCCCGGCTAACTCTGTGCCAGCAGCCGCGGTAATACAGAGGGGGCAAGCGTTATTCGGAATTATTGGGCGTAAAGGGCGCGTAGGCGGCTTTTCAAGTGACGGGTGAAATCCCTCGGCTTAACCGAGGAACTGCC
+
CCCCCGGGGCGGGGGGGGGGGGGGGGGGGGGGGGGGGGGGGGGGGGGGGGGGGGGGGGGGGGGGGGGGGGGGGGGGGGGGGGGGGGGGGGGGGGGGGGGGGGGGGGGGGGGGGGGGGGGGGGGGGGGGGGGGGGGGGGGGGGDGFFGGGGGGGGGGGGGGFGGGGGGGGGGGGGGGGGGGGGGFGGGGGGGGGGGGGGDGGGGGGGGGGGGGFGGG;E=FGGGFEGD+@CGGGGGGCGG=?FEEGD=CDGGGGGGG5<FGFGFGGFFDEGGEGC>FF6FFGB:CGBGFFG@2BE>F>FFF?
@M03506:14:000000000-AKVR1:1:1101:6610:5130 1:N:0:34
CGAACTCCTCCGGGAGGCAGCAGTGGGGAATATTGGACAATGGGGGCAACCCTGATCCAGCAATGCCGCGTGTGTGAAGAAGGCCTGAGGGTTGTAAAGCACTTTCAGTGGGGAGGAGTGTTTCTAGGTTAAGAGCTAGGGAATAGGACGTTACCCACAGAAGAAGCACCGGCTAACTCCGTGCCAGCAGCCGCGGTAATACGGAGGGTGCGAGCGTTAATCGGAATTACTGGGCGTAACGAGTGCGTAGGTGGTCAATTAAGTTATCTGTGAAATCCATGGGCTCAACCTGGGCAGGTCA
+
CCCCCGGGG9FEGGGGGGGGGGGGGGGGGGGGGGGGGGGGGGGGGGGGGGGGGGGGGGGGGGGGGGGGGGGGGGGGGGGGGGGGGFFGEGGGGGGGGGGGGGGGGGDFFFGGGGGGGGFGFGCFGGGGFGGGGGGGGGGGGGGGGGGGGGGFFGGGFGGGGGGGGGGGGFGGGGGGGCGGEGGGFGFGGGCGGGGEG7EGFFFEGGGGGGGGGGGGGGGGCGGGECG6CFCFGGGGGDD*5271:?CC8ECFGC7CC47CCGG9+*+2<:+@DG7:*9**27:5*0>@3747@@:>BE5?)
@M03506:14:000000000-AKVR1:1:1101:18702:5137 1:N:0:34
CGAACTCCTACGGGAGGCAGCAGTAAGGAATATTGGTCAATGGAGGCAACTCTGAACCAGCCATGCCGCGTGCAGGAAGACGGCCCTATGGGTTGTAAACTGCTTTTATTCGGGAATAAACCTCTTTACGTGTAGAGAGTTGAATGTACCGAAAGAATAAGGATCGGCTAACTCCGTGCCAGCAGCCGCGGTAATATGGAGGATCCAAGCGTTATCCGGAGTTATTGTGTTTAAAGGGTGCGTAGGCGGCTTGTTAAGTCAGGGGGTAAAGACGGTGGCTCAACCATCGCAGTGCCCTTGG
+
CCCCCFGFCFFG@CFCFGDCFGG96FF?FCEEGEE9;,CFGGFFFGDDFCCDFAFGGGCFGGGGGGGDEGEGGFG8@CFC@:FCCCFC8EF@FFCFDG<F9F?E??FFFEEEFGC:FFGGFFFFGAGDF=FGGGGGG<C5?<FECFGGG9>BCFG8<AFFF9BFEFGGFEC<<FAC:FE7=,@F<,DECFFFEG9,?DFGGG8<<EFFFFGGE*B?F5C83=*52<E+?<9*14++<8;CEGGGG5618CC5)2<CCFG*+<5=*)**37C*2/9CC:*9*09**)*),/<())*/00.74
@M03506:14:000000000-AKVR1:1:1101:24393:5144 1:N:0:34
CGAACTTCTACGGGAGGCAGCAGTGGGGAATTTTGGACAATGGGGGCAACCCTGATCCAGCCATGCCGCGTGTGTGAAGAAGGCCTTCGGGTTGTAAAGCACTTTCGTATGGAACGAAATCGCGCGTACGAATAATTCGCGTGGATGACGGTACCGTAAGAAGAAGCACCGGCTAACTACGTGCCAGCAGCCGCGGTGATACGTAGTGTGCGAGCGTTAATCGGAGTTACTGGGAGTAAAGCGTGCGCAGGCGGGTTCGCAAGTCAGGCGTGAAATCCCCGAGCTTAACTTGGGAATTGCA
+
CCCCCGGGGGGGGGGGGGGDGGGGGGGGGGGGGGGGGGGGGGGGEGGGGGGGGGGGGGGGGGGG8FFGGGCFGCCFEGCFGFGFF8F<DGGGGGGGGGGGGGGEEDFFFGGGAFFCEGGGGGGD7BFGGEFG8FCD@F@:F7CCEGGGFCFCDGGGGG>FGGAFGFGGCC7E:FGD,C?FFGGF<,,8@CFC@7:F8BEGCFCGGF*<++2:CECG?=8C:CGGGD*;C?F<C****30+<<CCC*:):=*//177A@5>CG3+<CC4*1*)9>297769<3<E5;FF2F*4))>:)09*/
@M03506:14:000000000-AKVR1:1:1101:11350:5150 1:N:0:34
CGAACTCCTACGGGAGGCAGCAGTGGGGAATCTTGCGCAATGGGGGAAACCCTGACGCAGCGACGCCGCGTGGGCGATGAAGGCCTTCGGGTCGTAAAGCCCTGTCGAGCGGGACGAACGTACGAGCCATAACACGGCTCGTACTTGACGGTACCGCTAAAGGAAGCCCCGGCTAACTCCGTGCCAGCAGCCGCGGTAATAAGGAGGGGGCTAGCGTTATTCGGAATTATTGGGCGTAAAGGGCGTGTAGGCGGCTTCGTGCGTCCCCTGTGAAAGCCCTCGGCTCAACCGAGGAACTGCA
+
CCCCCGGGGDGGGGGGGGGGGGGGGGGGGGGGGGGGGEGGGGGGGGGGGGGGGGGGGGGGGGGGGGGGGGGGGGGGGGGGGGGGGGGGGGGGGGGGGGGGGGGGFGGGGGGGGGGGGGGGGGGGGGGGGGGGGGGGGGGGGGGGGGFCGGGGGGGGDGEGGGGGC@EFFGGGGGGGGGGGGGGGGGCC?EGGGDEGGG*9EGGGGGEGGG>EF@FE*;CG?FFGCEGF9FGGFGCE5?GFGGGGGEGGG7CA5E5<C5<FGEGGECCC6DCF77CCFF**7>BG539647>>FFEFF:6?1
@M03506:14:000000000-AKVR1:1:1101:17572:5214 1:N:0:34
CGAACTCCTACGGGAGGCAGCAGTCGGGAATTTTGCGCAATGGACGAAAGTCTGACGCAGCAACGCCGCGTGAGGGATGAAGGCCTTCGGGTTGTAAACCTCTTTTATCAGGGAAGATGATGACGGTACCTGATGAATAAGTCACGGCTAACTACGTGCCAGCAGCCGCGGTAATACGTAGGTGACAAGCGTTGTCCGGATTTACTGGGCGTAAAGAGCGCGCAGGCGGTCGTTCAAGTCGAGTGTGAAAGCCCCCGGCTCAACTGGGGAGGGTCATTCGATACTGATCGACTCGAAGGCG
+
CCCCCGGGGGGGGGGGGGGGGGGGGGGGGGGGGGGGGGGGGGGGGGGGGGGGGGGGGGGGGGGGGGGGGGGGGGGGGGGGGGGGGGGGGGGGGGGGGGGGGGGGGGGGGGGGGGGGGGDFGGGGGGGGGGGGGGGGGGGGGGGGGGDGGGGGGGGGGGGGGGGGGGGGGGGGGGGGGGGGGGGGGGGGGGGGGGEGGGGGGGGGGGCFGGGGDEFGGFGGGGGECEECECEEG=CFCGGFGGCACGGGGGGGCFGGDFDDE69EEG?CG*>EDGFC7*:CCFFGGF=4<F395>F@:@>:)
@M03506:14:000000000-AKVR1:1:1101:19114:5261 1:N:0:34
CGAACTCCTACGGGAGGCAGCAGTGGGGAATATTGCGCAACGGCCTAACGGCTGACGCAGCGACGCCGCGTGTGGGAGGACGCCCCTCGGGGTGTAAACCACTGTTGCCCGGGACGAACAAGCCTTTTCGAGGGCTCTGACGGTACCGGGTGAGGAAGCACCGGCTAACTCCGTGCCAGCAGCCGCGGTAATACGGAGGGTGCGAGCGTTGTCCGGAATCACTGGGCGTAAAGGGCGCGTAGGTGGCCCGTTAAGTGTGTGGTGAAAGCCCGGGGCTCAACCCTGGGTCGGCCATGCAAAC
+
CCCCCGGGGGGGGGGGGGGGGGGGGGGGGGGGGGGGGGGGGGGGGGGGGGGGGGGGGGGGGGGGGGGGGGFGGGGGGGGGGGGGGGGGGGGGGGGGGGGGGGGGGGGGGGGGGGGGGGGGGGGGGGGGGGGGGGGGGGGFGGGG7CGGGGGGGGGGFFFGGGGGGGGGGGGGEGGGGGGGGGGGGGGGGDGGGGGGGG5ECEGGGGEE:CE8?FGGGGFD9@+A8FFEEGG5@7EEEGDG5CEGGGGG:ECCD*<:@*0CG=GGF47767CD557EC@CG<:3CE7DF?GF058)094/95
@M03506:14:000000000-AKVR1:1:1101:7501:5269 1:N:0:34
CGAACTCCTCCGGGAGGCAGCAGTCGGGAATTTTGGGCAGTGGGCGAAAGCCTGACCCAGCAACGCCGCGTGAAGGATGAAATCCCTCGGGATGTAAACTTCGCAAGAACAGGAAGAATAAGTCGGTGCTAACACCATCGGCGATGACGGTACTGTTTGTAAGCTCCGGCTAACTCCGTGCCAGCAGCCGCGGTAATACGGGGGGAGCAAGCGTTGTTCGGATTTACTGGGCGTAAAGGGCGCGTAGGCGGCCACCGCAAGTCGACTGTGAAATCTCCGGGCTTAACTCGGAAAGGTCAGC
+
CCCCCGGGG-FGGGGGGGGGGGGGGGGGGGGGGGGGGGGGGGGGGGGGGGGGGGGGGGGGGGGGGGGGGGGGGGGGGGGGGGGGGGFGGGGGGGGGGGGGGGGGGGGGGGGGGGGGGGGGGGGGGGGGGGGGGGGGGGGGGGGGGGGGGGGGGFGFGGGGGGGGGGGGGGGGGGFBFFGGGGDFGGGGGGGGGGGGGGGGGDGGGGGGGGFGGEDDEGGGGGGDGGGGGGGGGGGDGGGGGGGG=EGGGGGGDGFGGFDGDFFGGGGGCFC*0:>CFFG<35>=FBGFFGFFBBFFF665)
@M03506:14:000000000-AKVR1:1:1101:23554:5288 1:N:0:34
CGAACTCCTACGGGAGGCAGCAGTGGGGAACTGTTCGCAATGGGCGCAAGCCTGACGACGCAACGCCGCGTGGAGGATGAAGGTCTTCGGATTGTAAACTCCTGTTGCTCGGGACGAAAAGCTTCGACCTAACACGTCGAGGTCTGACGGTACCGGGTGAGGAAGCCCCGGCTAACTCTGTGCCAGCAGCCGCGGTAATACAGAGGGGGCAAGCGTTGTTCGGAATTACTGGGCGTAAAGGGCGCGTAGGCGGCCTGCTAAGTCGAACGTGAAATCCACGGGCTTAACCCGGGAACTGCGT
+
CCCCCGGGGGGGGGGGGGDGGGGGGGGGGGGGGGGGGGGGGGGGGGGGGGGGGGGGGEGGEGGGGGGGGGFGGGGGDGGGFGGFGGGGGGGGGGGGGGGGGGGGGGFGFGGGGGGGDGGGGGGGGGGGGDFGGGGGGGFGGGGGGGGGGGGGGGGDGFGGGGFGGFFFGGGGD:EG@FGGGEFGGGGGGGGGGGG>*AEGGGGFGGGGGEGGG8:C*CEFGGGEDFFFCCFFGFGEEGGGGGGGGGGDEEGD<5:3*7*:07*0AD=GG1C47C>96*9C5)0::?FFDF@>>>DF4?=5<
@M03506:14:000000000-AKVR1:1:1101:8426:5289 1:N:0:34
CGAACTCCTCCGGGAGGCAGCAGTCGGGAATTTTGGACAATGGGCGCAAGCCTGATCCAGCCATGCCGCGTGAGTGAAGAAGGCCTTCGGGTTGTAAAGCTCTTTCGGCCGGGAAGAAATCGTGGTCTCTAACATAGGCCATGGATGACGGTACCGGACTAAGAAGCCCCGGCCAACTACGGTCCAGCAGCCGCGGTAATACGGAGGGTTCGAGCGTTAATCGGAATTACTGGGGGGAAAGCGGGCGCAGGCGGGTTTGTAAGACAGATGTGAAATTCCCGGGGCTGACCTGGGAACTGGG
+
CCCCCDFFF-68FGGEGG;ECEEFFGGGGGGGDFGGGFEFF6FGGGGGGEGGGCE,CFGFEGGA@EFFEEFDFFFD?EFFGGGGGFFGFGGGG:=@FGFC<FFGGGGGCFGGGGGGGGG,?FAFG+AF9<AFDF9=EF=FC8FCACFFC:E<@CFCEE:C7FFAFG,,*>>EC*<FG7:CF*,6CG:,+4<C<*:C*8C+2>**C5EE8**/;**21A8533AC8*2<7+2985***/>GG*1**21)/2:*):CG*09C+<?+<9**+*300*:+*1*9D3>**.*0(960@F)00/9)8
@M03506:14:000000000-AKVR1:1:1101:20738:5303 1:N:0:34
CGAACTCCTACGGGAGGCAGCAGTGAGGAATTTTGCGCAATGGGCGAAAGCCTGACGCAGCAACGCCGCGTGGACGATGAAGGTCTTCGGATCGTAAAGTCCTGTCGAGTGGGAAGAAAAATGCAGGGCCTAATACGCCCGGCATTCGACTGTACCACCAAAGGAAGCCCCGGCTAACTCCGTGCCAGCAGCCGCGGTAATACGGAGGGGGCTAGCGTTGTTCGGCATTATTGGGCGTAAAGGGCGCGTAGGCGGCCGAATAAGTCCGATGTGAAATCCCTCGGCTCAAGCGGTGAACTGC
+
CCCCCGGGGGGGGGGGGGGGGGGGGGGGGFGGGGGGGGGGGGGGGGGGGGGGGGGGGGGGGGGGGGGGGGGGGDGGGGGGGGGGGGGGGGGGGGGGGGGGGGGGGGGDGFGFGGGGFGAFGGGGGGFGGGGGGDGGGGGGGGGGG9DGGGGGGGGGGGEGFFGGGCDFGGGGDFFFGGGGGGGGGGGGGCFFGGEEEEGCFCDGE5CCECEG**CFG*?EECFCGCGDC?7C?+;@E:CGGGGE55*/:C557*:7?5)95C7C?*+*11:.***3:**2*5>EGFC*.*04>)8>6B=@6
@M03506:14:000000000-AKVR1:1:1101:7262:5328 1:N:0:34
CGAACTCCTCCGGGAGGCAGCAGTGGGGAATATTGGACAATGGGCGAAAGCCTGATCCAGCAATGCCGCGTGAGTGATGAAGGCCTTAGGGTTGTAAAGCTCTTTTACCCGGGATGATAATGACAGTACCGGGGGAATAAGCTCCGGCTAACTCCGTGCCAGCAGCCGCGGTAATACGGAGGGAGCTAGCGTTGTTCGGAATTACTGGGCGTAAAGCGCGCGTAGGCGGCTTTGTAAGTTAGAGGTGAAAGCCCGGAGCTCAACTCCGGAACTGCCTTTAAAACTGCGTCGCTTGAATCCC
+
CCCCCGGGG-EFGGGGGGGGGGGGGGGGGGGGGGGGGGGGGGGGGGGGGGGGGGGGGGGGGGGGGGGGGGGGGGGGGGGGGGGGGGGGGGGGGGGGGGGGGGGGGGGGGGGGGGGGGGGGGGGGGGGGGGGGGGGGGGGGGGGGGGGGGGGGGGGGGGGGGGGGGGGGGGGGGGGGGGGDGGGGEGGGGFGFGGGGGGDGGGGGGGCFFFGGGGGGGGGGGGG5CDFGGDCC?ECFFGGGGGGGGGGDGFGGFGGGCBGGGG4CE:EDECEFCFGGG*CG>6BGDFGF?)895>FFFFF?)
@M03506:14:000000000-AKVR1:1:1101:17027:5331 1:N:0:34
CGAACTCCTACGGGAGGCAGCAGTGGGGAATACTGGACAATGGGCGCAAGCCTGATCCAGCCATGCCGCGTGTGTGAAGAAGGCCTTCGGGTTGTAAAGCACTTTTGTTGGGGAAGAAAAGCACGAGGTTAATACCTTCGTGTTCTGACGGTACCCAAAGAATAAGCACCGGCTAACTTCGTGCCAGCAGCCGCGGTAATACGAAGGGTGCAAGCGTTACTCGGAATTACTGGGCGTAAAGCGTGCGTAGGTGGTGAGTTAAGTCTGTCGTGAAAGCCCCGGGCTCAACCTGGGAATGGCG
+
CCCCCGGGGGGGGGGGGGGGGGGGGGGGGGGGGGGGGGGGGGGGGGGGGGGGGGGGGGGGGGGGGGGGGGGGGGGGGGGGGGGGGGGGGGGGGGGGGGGGGGGGGGGGGGGGGGGGGGGGGGGGGGGGGGGGGGGGGGGGGGGGGGGFGGGGGGGGGGGGGGGGGGGGGGGGGGGGGGGGGGGGGGGGGGGGGGGGGGGGGGGGGGGGGGGGGGGGGGEGGGGDEGD8FFGGGGGGEEDF7FGECGGDEGGGGGECF>CGGFG7029><C7>FGFGF4<CDFEEGFFF(9)475>:)<4::
@M03506:14:000000000-AKVR1:1:1101:6225:5342 1:N:0:34
CGAACTCCTCCGGGAGGCAGCAGTGGGGAATTTTGGGCAATGGGCGAAAGCCTGACCCAGCAACGCCGCGTGAGGGAGGAAATCCTTCGGGATGTAAACCTCACAAGCAAGGGAAGAGAGCTCAGGGCCGAATAAGCTTTGAGTCCGACGGTACCTTGCGTAAGCCACGGCTAACTACGTGCCAGCAGCCGCGGTAATACGTAGGTGGCAAGCGTTGTTCGGAATTATTGGGCGTAAAGGGCGCGTAGGCGGCTTGCTAAGTCGGTTGTGAAAGCCCGGGGCTCAACCCCGGAGAGTCGAC
+
CCCCCGGFGCGGGGGGGGGEGGGGGGGGGGGGGGGFGGGGGGGGGGGDEGGGGFGGGGGGGEGGEGGGGGGGGGGGGGGGGGGGGGGFFEE>FGGGGGGGGGGGGGGGGGGGGGGGGGGGFDFGGGGDGGGGGGGCGGGGGGFGFGGGGGGGGGGG;EGGGGGGF:FGGGGGGC7BFGGGDFGGCFCFGGGCFGGGDCFEG:CFGGGGGGGGGGGCG5:EEEG>CE+9<FCGGGGCEGFEEGG5>*:C??EGCEDGGFGFFG75=9EG55:7CGF6F;DGD>>5+*9>,779>>7<)6<:0
@M03506:14:000000000-AKVR1:1:1101:16833:5366 1:N:0:34
CGAACTCCTACGGGAGGCAGCAGTGGGGAATATTGGACAATGGGCGAAAGCCTGATCCAGCAATGCCGCGTGAGTGATGAAGGCCTTGGGGTTGTAAAGCTCTTTTACCAGGGATGATAATGACAGTACCTGGAGAATAGGCTCCGGCTAACTCCGTGACAGCAGCCGCGGTAATACGGAGGGAGCTAGCGTTGTTCGGAATTACTGGGCGTAAAGCGCACGTAGGCGGCGATTCAAGTCAGAGGTGAAAGCCCGGGGCTCAACCCCGGAACTGCCTTTGAAACTAGATTGCTAGAATCTT
+
CCCCCGGGGGGGGGGGGGGGGGGGGGGGGGGGGGGGFGGGGGGGGGGGGGGGGGGGGGGGGGGGGGGGGGGGGGGGGGGGGGGGGGGGGGGGGGGGGGFGDFFGGGGGGGGGGGGGGGGGGGGGGGGGGGGDFFGDGGGFFGGEFGGGGGGGFGGDCFGGGGGGGFGGGGGGGGGGFGGGGGDGGGGGGGGFGGGGGEEGGGGCFGGGGGGGGGCCCGGG5EGDFCFGGGGGEGGGGGFGGGFGFFFGGFGG*:CGGFGGGGGGG:EGGG*<CDGGGFD*29=F7?FFFF?<FFFFFFFFF
@M03506:14:000000000-AKVR1:1:1101:4794:5388 1:N:0:34
CGAACTCCTACGGGAGGCAGCAGTGAGGAATATTGGACAATGGGCGGAAGCCTGATCCAGCCATGCCGCGTGCAGGAAGACGGCCCTACGGGTTGTAAACTGCTTTTATTAGGGAAGAAACCCCCTCTCGTGAGAGGGGCTGACGGTACCTTTTGAATAAGCACCGGCTAACTCCGTGCCAGCAGCCGCGGTAATACGGAGGGTGCAAGCGTTATCCGGATTTATTGGGTTTAAAGGGTCCGTAGGCGGGCCCATAAGTCAGTGGTGAAATCCTGCAGCTCAACTGTAGAACTGCCATTGA
+
CCCCCGGGGGGGGGGGGGGGGGGFGGGGGGGGGGGGGGGGGGGGGGGGGGGGGGGGGGGGGGGGGGGGGGGGGGGGGGGGGGGGGGGGGGGGGGGGGGGGGGGGFFGGGGGGGGGGGGGGGGGGGGGGGGFGGGGGGGGGGGGGGGGGGGGGGFGGGGGGGGGGGGGGGGGGFGGGEFGGGGGFGGGGGGGFCFGGGGGEGGGGGGGGGGGGGEFGGEGEE8CGFGGFGGGGGGGFGGGGFGGGGGGGGGGG<CFCGFF79FDGFC*:F:9BGCGFFFGGGFF?CFC66DFAFFF@FF==4
@M03506:14:000000000-AKVR1:1:1101:19628:5396 1:N:0:34
CGAACTCCTACGGGAGGCAGCAGTGGGGAATTTTGCACAATGGGCGAAAGCCTGATGCAGCAACGCCGCGTGTGTGATGAAGGTCTTCGGATCGTAAAGCACTTTCGACCGGGACGAACAACCTCTGGCTAACAGTCAGGGGCCTGACGGTACCGGGAGAAGAATCACCGGCTAACTCTGTGCCAGCAGCCGCGGTAATACAGAGGGTGCAAGCGTTGTTCGGAATTATTGGGCGTAAAGCGCGTGTAGGCGGCTTGGTAAGTCGGGTGTGAAAGCCCTCAGCTCAACTGAGGAAGGGCGC
+
CCCCCGGGGGGGGGGGGGGGGGGGGGGGGGGGGGGGGGGGGGGGGGGGGGGGGGGGGGGGGGGGGGGGGGEGGGGGGGGGGGGGGGGGGGGGGGGGGGGGGGGGGGGGGGGGGGGGGGGGGGGGGGGGGGGGGGGGGGGGGGGGGFGGGGGGGGDEGGGGGGGGGGGGGGGGGGGGGGGGGGGGGGGGGGGDGGGGGGGGGGGFGGGGGGGGG>E>5ECCFGGCEFCGCGGGGGGEEGGGFEEGEEEGFFFCDEEGE)>DFGG?:DGCGDG?CCCF4;GGGFF<CFG@:94:F?F:)>>>)
@M03506:14:000000000-AKVR1:1:1101:21960:5404 1:N:0:34
CGAACTCCTACGGGAGGCAGCAGTGGGGAATTTTGGGCAATGGGCGCAAGCCTGACCCAGCAACGCCGCGTGAGGGAGGAAATCCTTCGGGATGTAAACCTCACAAGCAAGGGAAGAGCGCTCAGGGGAGAATACCTCCTGAGTCCGACGGTACCTTGCGTAAGCCACGGCTAACTACGTGCCGGCAGCCGCGGTCATACGGAGGATCCAAGCGTTATCCGGAATTACTGGGCGTAAAGAGTTGCGTAGGTGGCATAGTAAGTCGGTAGTGAAAGCGTGGGGCTCAACCCCATACACATTA
+
CCCCCGGGA-E@FGGGGGGGGGGGGGGDGBGGGGGGGGF<EGGGGFGGGEGGGFFFEGGGGGGGGGGFEG+@C@CFGGGGF8FGGGGGGGGDGDFGBF,FGGGGGGGGFDGFGGGDGGGFGBCCEFGGGDCC9BFFFGFGGGGGGGDGGGDEFGFGAACEGDEGGGGBF7FGGGFFCGGG7<CFGGGEGGGEEC:C8<9CFG55:;28:CC?F8C?5@FGC*8*;6EGGGC@*::?78>EFG9++:*/*:C6C6=F64**+3:7*>EGE:CFG>:65)1/7>BC764707>:5<F?FFFF=
@M03506:14:000000000-AKVR1:1:1101:11249:5418 1:N:0:34
CGAACTCCTACGGGAGGCAGCAGTGGGGAGTCTTGCACAATGCGCGAAAGCGTGATGCAGCAACGCCGCGTGCGGGAAGACGGCCTTCGGGTTGTAAACCGCTTTCAGTTGGGACGAAGCCTGTGCCGTTAATAGCGGTTATGGGTGACGGTACCTTCAGAAGAAGCCCCGGCTAACTACGTGCCAGCAGCCGCGGTAATACGTAGGGGGCAAGCGTTGTCCGGAATCATTGGGCGTAAAGCGCGTGTAGGCGGCTGAGTAAGTCTGCTCTGAAAGCACGGGGCTCAACCCCGGGAGGCGG
+
CCCCCGGGG@EGGGGGGGGGGGGGGGGGGGGGGGGGGGGGGGGGGGGGGGGGGGGGGGGFGGGGGGGGGGGGGGGGGGGGGGGGGGGGGGGGGGGGGGGGGGGGGGGGFGGGGGGGGGGGGFGGGGGGEEGGGFGGGGFGGGGGGGGGGGGGGGFGGGGGGGGGGGGBFEGGDGGGFFFGGFGGGGGGGGGGGGGGCEDGGGDFFGGGGGDEGGCECEE=E?EG885CF7C9EFFC5EDCCFG5=5CCCFGGGGEDE45>FCFG9CGD?FF?C*:A9)2CDEECEF=FBD745@3;DB5:D
@M03506:14:000000000-AKVR1:1:1101:14671:5419 1:N:0:34
CGAACTCCTACGGGAGGCAGCAGTCGGGAATTTTGGGCAATGGGCGAAAGCCTGACCCAGCAACGCCGCGTGAAGGATGAAATCCCTCGGGATGTAGACTTCGCAAGAATGGGAAGAATTAGTAGGGGTCAATACCCCCTATGATGACGGTACCATTTGTAAGCTCCGGCTAACTCCGTGCCAGCAGCCGCGGTAATACGGGGGGAGCAAGCGTTGTTCGGATTTACTGGGCGTAAAGGGCGCGGAGGCGGTCAGCACAGGTCAGTTGGGAAATCTCCGGGCTTAGCCCGGAAGGGTCAAC
+
CCCCCGGGGGGGGGGGGGGGGGGGGGGGGGGGGGGGGGGGGGGGGGGGDFGGGFGGGGGGGGGGGGGGGECEGGGGGGGGGGDGGGGGGGGFFGGFGCGGGGGGGCFFGFFGGGGGGGGFGGGGGGGGGGGFFGGGGGGGGGGGGGGFGCCGGGGGGGGFFFGGGGGGGGGGGGFGGGGGGGGFFGGGGGGGC<CFBFF;EEGDECEEF8*;E>*:EFEGDCE5:7CC+<8/::?EGGFE*7*:*2>5*:525*:67>F4530+2:AC+9F?FGGCC*>DD55:+**/(9B>D)750)5**
@M03506:14:000000000-AKVR1:1:1101:21082:5421 1:N:0:34
CGAACTCCTACGGGAGGCAGCAGTGGGGAATCTTGCGCAATGGGCGAAAGCCTGACGCAGCGACGCCGCGTGCGGGAAGAAGGCCTTCGGGTTGTAAACCGCTTTCAGGAGGGACGAAGCCACTCGGGTGAATAGCCCAGAGGGTGACGGTACCTTCAGAAGAAGCCCCGGCTAACTACGTGCCAGCAGCCGCGGTAATACGTAGGGGGCTAGCGTTGTCCGGATTTATTGGGCGTAAAGCGCGTGTAGGCTGCCAGGTAGGTCCGGTGTGAAAAACCGAGGCTTAACCTCGGGACGCCGG
+
CCCCCGGGGGGGEGGGGGDGGGGGGGGGGGGGGGGGGGGGGGFGGDDGGGFGGGGGGD@FGGGGGGGGGGGGGGGEGGGFFFGGGGGGFGGGGGGGGGGGGGGFFGGGGFGGGGG>@BGGGFGFCGEGGGGGGGGGGGGGFGGDEFCGEDGGGA9CFGGFGGGGG7+<FCCGG:FFCFGEFGGGFGGGGGGGGGGGGEFFGDECG5CEEGEGFF>ECCGCECC88:97CF?FGGGCE59CFGGG>EGFEGG+>7:*07>*+::+09*9>**12:7*18)7>>:C6)767CF(<375BF3<)
@M03506:14:000000000-AKVR1:1:1101:22968:5454 1:N:0:34
CGAACTCCTACGGGAGGCAGCAGTGGGGAATCTTGGACAATGGAGGAAACTCTGATCCAGCCATGCCGCGTGAGTGACGAAGGCCTTCGGGTTGTAAAACTCTTTCGGCGGGGACGATAATGACGGTACCCGCAGAAGAAGCTCCGGCTAACTTCGTGCCAGCAGCCGCGGTAATACGAAGGGGGCTAGCGTTGTTCGGAATTACTGGGCGTAAAGCGCGCGCAGGCGGCTCTTCAAGTCAGGGGTGAAAGCCCAGAGCTCAACTCTGGAACTGCCTTTTAGAATGTAGAGCTTGAGTACG
+
CCCCCCFGGFGFFGGGGGGGGGGGGFGGGGGGGGGGGGGGGGGGGGGGGGGGGGGGGGGGGGGGGGFGGGGGGGGGGGDFGGGGGGGGGGGGGGGGGGGGGGGGGGGGGGGDGGGGGGGGGGGGGGGGDGFEG:CCGGGGGCA8FEFGGGGGGGFFGGGCGGGGGGGGGGGCFEGGCFFGGGDE8CEFFDCCEEGGGGGGEGFGGF7CGGE8CE8CF=CCEEDCCGGGGG5CC9CC??C9?7CC5A5*+<CFFFGF*)**++*2<:7CFDC:CC46*/2*05)+0029<76>=:?>:@**0
@M03506:14:000000000-AKVR1:1:1101:6656:5455 1:N:0:34
CGAACTCCTCCGGGAGGCAGCAGTGGGGAATTTTGGACAATGGGCGCAAGCCTGATCCAGCCATGCCGCGTGGGTGAAGAAGGCCTTCGGGTTGTAAAGCCCTTTCGGCTGGGACGAATAGATTCGGGTTAATAACCCGGATCCATGACGGTACCAGCAGAAGAAGCACCGGCTAACTACGTGCCAGCAGCCGCGGTAATACGTAGGGTGCAGGCGTTAATCGGAATTACTGGGCGTAAAGCGTGCGTAGGCGGTTTGGTAAGTCCGCGGTGAAAGCCCTGGGCTCAACCTGGGAATTGCC
+
CCCCCGGGG@FGGGGDGGGGGGGFGGGGGGGGGGGGGGGGGGGGGGGGGGGGGGFFGGGGGGFFGGGGGGFGGGGGGGGGGGGGGGGGGGGGGGGGGFFGFFGGGGFGGGGGGGGGGGGGFG9CFGGGGGFGGGGGGGGGG>EGGGGGGGDGGGFGGFFGFGGGAFFFFGGGGGGGGGGGGGGFGGFGGGGGDGGGGDGGGFFBFGGGEEDGGGGGEGCGFFCG>EFECF:78EDCECD59CGCEGGCEGCFDE*5?B39FC799C5/*)/8*9DFF5>495556:CFFGF<4@F)))9=*
@M03506:14:000000000-AKVR1:1:1101:9144:5457 1:N:0:34
CGAACTCCTACGGGAGGCAGCAGTCGGGAATTTTGGGCAATGGGCGAAAGCCTGACCCAGCAACGCCGCGTGAAGGATGAAATCCCTCGGGATGTAAACTTCGCAAGAACAGGAAGAATAAGTAGGGGACAATACCCCCTATGATGACGGTACTGTTTGTAAGCTCCGGCTAACTCCGTGCCAGCAGCCGCGGTAATACGGGGGGAGCAAGCGTTGTTCGGATTTACTGGGCGTAAAGGGCGCGTAGGCGGCGCCGCAAGTCGGTTGTGAAATCTCCGGGCTTAACCCGGAAAGGTCAACC
+
CCCCCGGGGGGGGGGGGGGGGGGFGGGGGGGGGGGGGGGGGGGGGGGGGGGGGGGGGGGGGGGGGGGGGGGGGGGGGGGGGGGGGGFGGGGCGGGFFGGGGGGGGGGGGCGGGGGGGGGGGGGGGGGGGGCDGGGGGGDCEGGGGGGGE:FFDFDGGGGGGFGGGGGGEEEGGGGGGGGGGGGGGFGGGGGGGGGGGGFGGGGGCGDGFGF5EACEGGCEC=EECEFGGGCFDGGCFGCCGGG=ECCGGGGEDCCDGE<)03CECGGG7>977F7<CBGD3>56EBG53D3())8/9)7*0
@M03506:14:000000000-AKVR1:1:1101:15036:5476 1:N:0:34
CGAACTCCTACGGGAGGCAGCAGTCGAGAATTTTTCACAATGGGGGCAACCCTGATGGAGCGACGCCGCGTGGAGGATGAAGGCCTTCGGGTTGTAAACTCCTGTCATGCGGGAACAAGCAAGTGATAGTACCGCAAGAGGAAGAGACGGCTAACTCTGTGCCAGCAGCCGCGGTAATACAGAGGTCTCAAGCGTTGTTCGGATTCATTGGGCGTAAAGGGTGCGTAGGTGGCGATGCAAGTCTGGTGTGAAATCTCGGAGCTCAACTCCGAAATTGCACCGGATACTGCGTGACCGGAGG
+
CCCCCGGGGGGGGGGGGGGGGGGGGGGGGGGGGGGGGGGGGGGGGGGGGGGGGGGGGGGGGGGGGGGGGGGGGGGGGGGGGGGGGGGGGGGGGGGGGGGGGGGGGGGGGGGGGGGGGGGGGGGFGGGGGGGGGGGDGGGGGGGGGGGGGEGGGGGGGGGGGGGGGGGGGGGGGGGGGGGGGGGGGFCCEGFCFFC=CCCGGBE@FGFFGFFGGEEDCFFCEEGDGEEEEGGGFEECEG7EFGC9CFEF;EGF*:?FGFFGDGFG67EF7CE:77CFGFGDFE@**.76:DEF@50*))057
@M03506:14:000000000-AKVR1:1:1101:19276:5489 1:N:0:34
CGAACTCCTACGGGAGGCAGCAGTGGGGAATCTTGCGCAATGGGCGAAAGCCTGACGCAGCAATGCCGCGTGAGGGAAGACGGTCTTAGGATTGTAAACCTCTTTCAGCAGGGACGAAAACAGACGGTACCTGCAGAAGAAGCCCCGGCTAACTACGTGCCAGCAGCCGCGGTAATACGTAGGGGGCGAGCGTTGTCCGGAATCATTGGGCGTAAAGAGCGTGTAGGCGGGCCGGAAGGTCTGGTGTGAAAGCCCGGGGCTCAACCCCGGAGGGTCACCGGAAACCGACGGTCTTGAAGCT
+
CCCCCGGGGGGGGGGGGGGGGGGGGGGGGGGGGGGGGGGGGGGGGGGGGGGGGGGGGGGGGGGGGGGGGGGGGGGGGGGGGGGGGGGGGFGGGGGGGGGGGGGGGGGGGGGGGGGGGGGGGGGGGGGGGGGGGGGGGGGGGGGGGGDEGGGGGGGGGGGGGGGGGGGGGGGGGGGGGGGFGFGGDEGGGGGGGGGEGGGGEGCFFGFFGGGGGEGGFGGGG*;EFGFFGGGEGEGCE?3+3+2CEG:<C+0C9=5D=39C5=4<6CGCGG5:DDDF59=D3)8C77D31D:477=9@<*00
@M03506:14:000000000-AKVR1:1:1101:6778:5521 1:N:0:34
CGAACTCCTCCGGGAGGCAGCAGTGGGGAATTTTGGACAATGGGGGCAACCCTGATCCAGCGACGCCGCGTGGAGGATGAAGGTCTTCGGATTGTAAACTCCTTTTGGAGGGGATGAATGCCCTGGTGAATAGCCAGGGGTGACAGTACTCTTCGAATAAGCCACGGCTAACTACGTGCCAGCAGCCGCGGTAATACGTAGGTGGCAAGCGTTACTCGGAATCACTATGCGTAAAGCGCAGGTAGGAGGTTTGGTAAGTCTGTTGTGGAAGCTCCCGGCTCAACTGGGAGAGGCCAACGGA
+
CCCCCGGGG9FGGGGGGGGGGGGGGGGGGGGGGGGGGGGGGGGGGGGGGGGGGFFCGGFGGGGGGGGGGGGGGGGGGGGGGGGGGGGGGG7FEGFFEGGGGGGGGGGGGGGGGGGGGFFGGCGGGGGGGGGGGGGGGCFECEGGGGGFGGGGGGGGGGGGGGGGGFGGGEGGGGGGFGFGGGGGFGFEGGGGCCDGGGGG*8?CFGCECFEEC88CE8EEEFFCFGG+<FEG*:;ACCDGGGGGG*<C?:*<CCCF9@GFFFGG?G53?6?:477F<EG37*1:C?C>,*7(0<F@>@DD)
@M03506:14:000000000-AKVR1:1:1101:6414:5525 1:N:0:34
CGAACTCCTCCGGGAGGCAGCAGTCGAGAATTTTTGACAATGGGGGAAACCCTGATCGAGCGACGCCGCGTGGAGGATGAAGGTCTTCGGGTTGTAAACTCCTGTCATTTGAGGACAAGGCGCCGGTATTAACTGTATCGGCGTTGATAGTATCAGGAGAGGAAGGGACGGCTAACTCTGTGCCAGCAGCCGCGGTAATACAGGGGTCCCAAGCGTTGTTCGGATTCATTGGGCGTAAAGGATGCGTAGGTGGCGCCGTAAGTCGGGTGTGAAATTTCGGAGCTGAACTCCGAAACTGGAA
+
CCCCCGFFG-EFGGG@FGGE@FGC@CFCFGDAEGGGGGFGFCGGGGGGGGGEGGGGGCDFGGGGGDEGGGGGGFFCGFAFGGGGGCFGGGGGGGGGGGGGGGGGADFCGGGGGGGGGGGGFGGGGGFGGGGFGGGGFG<@FDCG@CEFFGGGGGFDGGGGGGGGGEEGGEFECFGGFEFFFFGBAA:EGGG7:FGGG5EGGFGGCEE8*@FCEGC*;CGC+;EC*;+A:FF6CC=*2CFFG*3+025CCG9<<7C9C.9<5CCFCD=5E<E4C0:CF?<C7)77+7794:??)7))**)8)
@M03506:14:000000000-AKVR1:1:1101:15157:5527 1:N:0:34
CGAACTCCTACGGGAGGCAGCAGTGGGGAATCTTGCGCAATGGGCGAAAGCCTGACGCAGCCATGCCGCGTGTATGATGAAGGTCTTAGGATTGTAAAATACTTTCACCGGGGAAGATAATGACGGTACCCGGAGAAGAAGCCCCGGCTAACTTCGTGCCAGCAGCCGCGGTAATACGAAGGGGGCTAGCGTTGCTCGGAATTACTGGGCGTAAAGGGCGCGTAGGCGGACAGTTTAGTCAGAGGTGAAAGCCCAGGGCTCAACCTTGGAACTGCCTTTGATACTGACTGTCTTGAGTTCG
+
CCCCCGGGGGGGGGGGGGGGGGGGGGGGGGGGGGGGGGGGGGGGGGGGGGGGGGGGGGGGGGGGGGGGGGGGGGGGGGGGGGGGGGGGGGGGGGGGGGGGGGGGGGGGGGGGGGGGGGGGGGGGGGGGGGGGGGGGGGGGGGGGGGGGGGGGGGGGGGGGGGGGGGGGGGGGGGGGGGFGGGGGGGGGGGGGGGGCFGGGGGGGGDFGGCEGGGFGGGGGGGGGGGGCEGGGGFGGGGGGGGFGGGGGGGGG4EGGGFGGGGGGGDGGGDGFGGGGG6CCGFFGGFGFBG=BFFFFFFFFF
@M03506:14:000000000-AKVR1:1:1101:17877:5537 1:N:0:34
CGAACTCCTACGGGAGGCAGCAGTGGGGAATTTTGGACAATGGGCGCAAGCCTGATCCAGCCATGCCGCGTGCGGGAAGAAGGCCTTCGGGTTGTAAACCGCTTTTGTCAGGGAAGAAATCTTTTGGGTTAATACCTCGGAAGGATGACGGTACCTGAAGAATAAGCACCGGCTAACTACGTGCCAGCAGCCGCGGTAATACGTAGGGTGCAAGCGTTAATCGGAATTACTGGGCGTAAAGCGTGCGCAGGCGGTTCTACAAGACAGATGTGAAATCCCCGGGCTCAACCTGGGAACTGCC
+
CCCCCGGGFGFGGGGGGGGGGGGGGGGGGGGGGGEGGGGGGGGGGGGGGGGGGGGGGGGGGFGGGGGEGGGGGGGGGDGGGGGGGGGGGGGGGGGGGGGGGGGGGGGFGGGGGEGGGGGGGGGGGG>GGGGGGGFCFGGGGGGGGGGFGGDGG:FGGG?FGGGGGGGGGGGGC>FCGGGGGFGGGFCECFGGGGGDGGGFGGGG,C7BFGGGFGGGGGC89CFC8EGFCFFGGGGCEEDG9EC>CEEGEECG<CGDC*2:CE*:C779<7<*::C97;*>C5>GC@D=BGF0507<))*9)
@M03506:14:000000000-AKVR1:1:1101:21100:5541 1:N:0:34
CGAACTCCTACGGGAGGCAGCAGTGGGGAATTTTGGACAATGGGGGCAACCCTGATCCAGCAACGCCGCGTGAAGGACGAAGGTCTTCGGATTGTAAACTTCTTTTGTAGGGGACGAATCACTTCGTGAATAACGGAGAATGACGGTACCCTGCGAATAAGCCACGGCTAACTACGTGCCAGCAGCCGCGGTAATACGTAGGTGGCAAGCGTTACTCGGAATTACTAGGCGTAAAGCGCAGGTAGATGGTTGGAGAAGTCTGTGATGAGATCTCCCGGCCGAACTGGGAGGGGTTTATGGG
+
CCCCCGGGGGGGGGGGGGGGGGGGGGGGGGGGGGGGGGGGGGGGGGGGGGGGGGGGGGGGGGGGGGGGGGGGGGGGGGGGGGGGGGGGGGFGGGGGGGGGGGGGGGGFGGGGGGGGGGGGGGGGGGGG8@FCFDG@CFGGFGFFGGGGGGGGGGGGGGGC:FGGGGGGGGGGGDE:FE:FGGDCFF,BCBFFEEG,CF<9*=C:FE7CGGGGGD5+CGGC8C6<?@CGGGGGEECF+:)*1>7CE7<CE+0:<6**2<2::EG7+;F:?:<?>*2:C:7C))./:6FF?5>(:7:B)9@6)
@M03506:14:000000000-AKVR1:1:1101:9520:5587 1:N:0:34
CGAACTCCTACGGGAGGCAGCAGTGAGGAATATTGGTCAATGGACGAGAGTCTGAACCAGCCATGCCGCGTGAAGGATGAAGGCGTTCTGCGTTGTAAACTTCTTTTATCTGGGAAGAAACCTCCGATTTCTATTGGAGCCGACGGTACCAGAGGAATAAGCACCGGCTAACTCCGTGCCAGCAGCCGCGGTAATACGGAGGGTGCAAGCGTTATCCGGATTTACTGGGTTTAAAGGGTGTGTAGGCGGACTTTTAAGTCAGCGGTGAAATCTCCGGGCTCAACCCGGAACCGGCCCTTTA
+
CCCCCGGGGGGGGGGGGGGGGGGGGGGGGGGFGGFGGGGGGGGFGGGGGGGGGGCGGGGGGGGGGGGGGGFGEGGGGFGGGGGGGGGGGGGGGGGGGGGGGFEFGGGGGGGGGGGGGGGGFFGGGGDCFGGGGFCFGGGGCCEGGGGFE,@<FFFGFDGGCFGGFGGGGGGGGGGGCCCFGGGGFGCGGGGGG7EFFGGBEGGGCEGGGCGG>EEGGGE*2;FFE@CFG8=*2+<CFGF555:CF765==EEG:EFFBGC+3>CCG57?GC6**:*CDC)9*1*28C@;D)()0.<))0/*
@M03506:14:000000000-AKVR1:1:1101:26636:5591 1:N:0:34
CGAACTCCTACGGGAGGCAGCAGTCGGGAATTTTGCTCAATGGGCGCAAGCCTGAAGCAGCAACGCCGCGTGAGGGATGACGGCCTTCGGGTTGTAAACATCTTTTGTCAGGGACGATGATGACGGTAACTGACGAATAAGTCACGGCTAACTACGTGCCAGCAGCCGCGGTAATACGTAGGTGACAAGCGTGGTCCGGATTTACTGGGCGTAAAGAGCGCGCAGGCGGTCGTTCAAGCCGAGTGCGAAAGCCCCCGGCTCCACTGGAGAGGGGCAACCCATCCTGGTCGACTCGAAGGCC
+
CCCCCGFGG-C6;BF@FFCC;EEFFFGDGCEGGEGGG9,EFF?C8@F+C@@D<DECFF<CE<EFEGGE7CCCFC8:7E:FGC>FGCFE=:FGDD?FGC5,9EFFFGCABFGGFDGEG+>F<95D7CCF+DFGGFC@FBFCD3:8EFCCG7F<=<,5@<<EG:DDF>FECF****7<><<2,1?<<:;++4<**4*7+=8=8*?CF+2+8=C>8CC<<68=EE=:CC8***:CE*A?+0*2*/CFE+/58C5:5=E):)5)/*22+6247**0C)>**)9*/))/31*).).(.7:5))05)
@M03506:14:000000000-AKVR1:1:1101:18215:5630 1:N:0:34
CGAACTCCTACGGGAGGCAGCAGTGGGGAATTTTGGACAATGGGCGCAAGCCTGATCCAGCCATTCCGCATGCAGGATGAAGGCCCTCGGGTTGTAAACTGCTTTTGTACGGAACGAAAAGGCTTTGGTTAATACCTGGAGCTGATGACGGTACCGTAAGAATAAGCACCGGCTAACTACGTGCCAGCAGCCGCGGTAATACGTAGGGTGCAAGCGTTAATCGGAATTACTGGGCGTAAAGCGTGCGCAGGCGGTGATGTAAGACAGGTGTGAAATCCCCGGGCTTAACCTGGGAACTGCC
+
CCCCCGGGGGGGGGGGGGGGGGGFFGGGGGGGGGGGGGGGGGGGGGGGEGGGGGGGGGGGGGGGGGGGGGGGGGGGGGGGGGGGGGGGGGGGGGGCFGGGGGGGGGGGGGGGGGGGGCGGGGGCFFGGFGGGGGGGGGGGGGGGGGGGGGGGGGGGGGGGGGGGGGGGGGGGDCFGGGGGGGGGGGGGGGGGGGGGGGGFGGGGFGEGBGEGGGGGCEGGGGGGGGGGGFGFDGGD5CC5CGGGEGGGGGGGGDCDC@GFCA739DCCCGG>C:D9:?4>DDEC5:C@<FF?>F@FF:=6)
@M03506:14:000000000-AKVR1:1:1101:12634:5701 1:N:0:34
CGAACTCCTACGGGAGGCAGCAGTAAGGAATATTGGACAATGGCCGCAAGGCTGATCCAGCCATGCCGCGTGCAGGATGAAGGCGCTCTGCGTCGTAAACTGCTTTTACTCGGGAAAAAACCCCTGCTTTCCAGCGGGGCTGATTGTGCCGAGAGAATAAGGGACGGCTAACTTCGTGCCAGCAGCCGCGGTAATACGAAGGTCCCAAGCGTTATCCGGATTTATTGGGTTTAAAGGGTGCGTAGGCGGCTTATTAAGTCAGTGGTGAAAGCTCCATGCTTAACATGGAAATTGCCATTGA
+
CCCCCGGGGFGGGGGGGGGGGGGGGGGGGGGGGGGGGGGGGGGGGGGGGGGGGGGGGGGGGGGGGGGGGGGGGGGGGGGGGGGGGGGGGGGGGGGGGGGGGGGGGGGGGGGGGGGGGGGGGGGGGGGGGGGGGGGGGGGGGGGGGGGGGGGGGGGGGGGGGGGGGGGDGGGGGGGGGGGGGGGGGGGGGDECEGGGGGGGGGGGGGG?FCECEEGGGGGGGEFDGFGFGCGGGGGFFGG5CEGDEEGDEGGGGDCGGFGFCGGGCGGDF*CFGGGDFFGGGBFFGFG?2D=AFF=?4@***
@M03506:14:000000000-AKVR1:1:1101:14481:5714 1:N:0:34
CGAACTCCTACGGGAGGCAGCAGTGGGGAAGATTGGACAATGGGCGCAAGCCTGATCCAGCCATGCCGCGTGGGTGATGGAGGCCTTAGGGTTGTAAAGCCCTTTCGGCGGGGAAGATAATGACGGTACCCGCAGAAGAAGCCCCGGCTAACTTCGTGCCAGCAGCCGCGGTAATACGAAGGGGGCAAGCGTTCCCGGCACCCACGGGGCGTAAGCGCCACGTGGCGGGATTTTTAAGCCGGGGGGGAATCCCGGGGCTCCAACCCCGGACCTGCCTTGCTTCCGTGGCGCCTTGATTTCG
+
CCCCCGGGGGGGGGGGGGGGGFGGGGGEFFGFGGGGGGGGGGGGGGGGGGGGGGGGGFGGGGGGGGGGGGFGGGGGGGGGGFCFGGGGGGGGGGGGGGGGGGGGGGGGGGGGGCCECFCFFGG<FGEGGFCCFGGGFGGCGGFGEGGGCC7FF@F<FCFGGGGCFFGEEFEFGDFDGG5CEG>E8*/*2**2***+*/*2*/;*/*1:**2*:8*0***1*/*/1*******0+0*++*0::5E**/98*3<C5E3=))*1<*<><*7*/*)**2*0*0*06*3/095())(0)0**/**0
@M03506:14:000000000-AKVR1:1:1101:3978:5728 1:N:0:34
CGAACTCCTACGGGAGGCAGCAGTGGGGAATATTGCGCAATGGGCGAAAGCCTGACGCAGCAACGCCGCGTGAGTGATGAAGGCCTTCGGGTCGTAAAGCTCTGTCGGAGGGAACGAATGTTTCTGAGGTTAACAGCCTCAGGAAGTGACGGTACCCTCAAAGGAAGCACCGGCTAACTCTGTGCCAGCAGCCGCGGTAATACAGAGGGTGCTAGCGTTGTTCGGAATCATTGGGCGTAAAGGGCGTGTAGGCGGTTTGTTAAGTCATGTGTGAAATTCCTCGGCTCAACCGGGGAACGAC
+
CCCCCGGGGGGGGGGGGGGGGGDGGGGGGGGGGGGGCCFGEGGFGGGGECFGGGGGGGGGGGGGGGGGGGGGGGGGGGGGGGGFGCGFFGGGGGGGGGGGGGGFFGGGGGGGGGFGGGFGGGGGGGGDFGGGGGGGGGGGGGGGGGGFGFGGGGGGGGGEFFGGGGGGGGGGGGGDGGCCFGGGGGFGFFFFGGGGGGGGGGDCE9EEEEGEFGGFECE=C@FEEGGC:9CFFGDED?D*5<72:E*9A6FEF=CGEDGG6A70<D:CC::BCFFG=*::0@3C=:CF?08>E:>DF:@>)
@M03506:14:000000000-AKVR1:1:1101:15058:5734 1:N:0:34
CGAACTCCTACGGGAGGCAGCAGTGGGGAATTGTTCGCAATGGGCGCAAGCCTGACGACGCAACGCCGCGTGGAGGATGAAGACCTTCGGGTCGTAAACTCCTTTCGATCGAGACGAATGGCTTCCGGGTGAACAATCCGGGGGAATGACGGTACCGAGAGAAGAAGCCCCGGCTAACTCCGTGCCAGCAGCCGCGGTAATACGGGGGGGGCAAGCGTTGTTCGGAATTACTGGGCGTAAAGGGCTCGTAGGCGGCCAACTAAGTCAGACGTGAAATCCCTCGGCTTAACCGGGGAACTGC
+
CCCCCGGGGGGGGGGGGGGGGGGGGGGGGGGGGGGGGGGGGGGGGGGGGGGGGGGGGEGGGGGGGGGGGGGGGGGGGGGGGGGGGGGGGGGGGGGGGGGGGGGGGGGGDGGGGGGGGGGGGGGGGGGGDGGGGGGGGGGGGGGGGGGGGGGGGGGGGDGGGGGGGGGGGEGGGGGGGGGGFGGGGGGGGGGGGGGGGGGGGGGGGGGDEGGGG*;>EGDEGFGGGGGFFGGGGGGFGGGG=EFGGG=3*ACGGGG:C39D?CGFFCCF?FE>DFCF7@*27F;5C>D@4:=>BD@>>)?FF
@M03506:14:000000000-AKVR1:1:1101:12195:5739 1:N:0:34
CGAACTCCTACGGGAGGCAGCAGTGGGGAATTTTGCGCAATGGGCGAAAGCCTGACGCAGCAACGCCGCGTGGAGGATGAAGGTCTTTGGATCGTAAACTCCTGTCAGCAGGGAAAAAGCAAGCCGGCCTAATACGCCGGTGAGTTGATTGTACCTGCAGAGGAAGCCCCGGCTAACTCTGTGCCAGCAGCCGCGGTAATACGGAGGGGGCAAGCGTTATTCGGAATTATTGGGCGTAAAGGGCGCGTAGGCGGCTTGGCAAGTGGAAGGTGAAATCCCTCGGCTTAACCGAGGAACTGCC
+
CCCCCGGGGGGGGGGGGGGGGGGGGGGGGGGGGGGGGGFGGGGGGGGGGGGGGGGGGGGGGGGGGGGGGGGGGGGGGGGGGGGGGGGGGGGGGGGGGGGGGGGGGGGGGGGGGGGGGGGGGGGGGGGGGGGGGGGGGGGGFGGGGGGGGGGGGGGGGGGGGGGGGGGGGGGGGGGGGGGGGGGGGGGGGGGGGGGGGGGGGGGGGGGGGGGGGGGG8=5@FGGG>EGFGGFGGGGGGECFFGDDGGGDEGGGGGGGGFGGG67:CGGCDGGFFFCC>?FGGFEGF>GFFGE9EFFF>?@=@
@M03506:14:000000000-AKVR1:1:1101:8899:5770 1:N:0:34
CGAACTCCTACGGGAGGCAGCAGTGGGGAATCTTGCGCAATGGGCGAAAGCCTGACGCAGCAACGCCGCGTGCGGGATGACGGCCTTCGGGTTGTAAACCGCTTTCAGCAGGGACGAAATTGACGGTACCTGCAGAAGAAGCCCCGGCCAACTACGTGCCAGCAGCCGCGGTAATACGTAGGGGGCGAGCGTTGTCCGGATTCATTGGGCGTAAAGCGCTTTAAGGCGGTTCGCTAAGTCGGGTGTGAAGCCTCCAGGCTCAACCTGGAGACGCCACTCGATACTGGCGTGACTAGAGTCC
+
CCCCCGGGGGGGGGGGGGGGGGGGGGGGGGGGGGGGGGGGGGGGGGGGGGGGGGGGGGGGGGGGGGGGGGGGGGGGGGGGGGGGGGGGGGGGGGGGGGGGGGGGGGGGGGGGGFGGGGGGGGGGGGGGGGGGGGGGGGGGFGGGGGGGGGFGGGGGGGGGGGGGGGGGGGGGGGGGGGGGGGDGGGGGGGGGGCGGGGGECEGGGGGGGGGGGGGGGGGGGGGCCCEECECEGGD5*3:FEEGGGG57AFGGC2C5C?CCGFD?C4:C7>+85<C5C453/..:9@4729B1FF4)116?F
@M03506:14:000000000-AKVR1:1:1101:26171:5777 1:N:0:34
CGAACTCCTACGGGAGGCAGCAGTCGAGAATTTTTCACAATGGGCGAAAGCCTGATGGAGCGACGCCGCGTGGGGGATGAATGGCCTCGGCCCGTAAACCCCTGTCATTTGCGAACAAACCTTGTTATTTAAAAGATGGCAAGTTGATGGTAGCGAAAGAGGAAGGGACGGCTAACTCTGTGCCAGCAGCCGCGGTCATACAGAGGTCCCAAGCGTTGTTCGGATTCACTGGGCGTAAAGGGTGCGTAGGTGGTGAGGTAAGTCGGATGTGAAATCTCCGAGCTCAACTCGGAACTGGCAT
+
CCCCCGGGGGGGGGGGGGGGGGGGGGGGGGGGGGGGGGGFGGGGGCFEGGFGGGGGGGGGGGGGGGGGGGGGGGGGGGGGFGGDFGFGEGGGGGGDGGCGGGGGFGF9FAFFEGEGGGFGGGGGF9@AFFGGGGG+FFGGGGFFGGFFEFGFGFGFGG:FGGFG7BF,CFEE7BCC>F@CFGGGFE*:CECF<C@?*1CEEGG7CF80@/+21;EGDCCC7CEE;;EFE+0:CFE/:*1+0:CC=C55?EFF3CEFFFD=:EDC:7:D5*<B*27CF*7<3;3/09C?):@B377)*)))1
@M03506:14:000000000-AKVR1:1:1101:4377:5792 1:N:0:34
CGAACTCCTACGGGAGGCAGCAGTGGGGAATTGTTCGCAATGGGCGCAAGCCTGACGACGCAACGCCGCGTGGAGGATGAAGACCTTCGGGTCGTAAACTCCTTTCGATCGAGACGAATGGCCTTGAGGTGAATATCCTCGAGGAATGACGGTACCGAGAGAAGAAGCCCCGGCTAACTCCGTGCCAGCAGCCGCGGTAATACGGGGGGGGCAAGCGTTGTTCGGAATTACTGGGCGTAAAGGGCTCGTAGGTGGCCAACTAAGGCAGACGTGAAATCCCTCGGCTTAACCGGGGAACTGC
+
CCCCCGGGGGGGGGGGGGGGGGGGGGGGGGGGGGGGGGGGGGGGGGGEFGGGGGGGGGGGGGGGGGGGGGGGGGGGGGGGGGGGGGGGGGGGGGGGGGGGGGGGGGGGFGDGGFEGGGGGGGGGGGGGGGGGGGGGGGGGGGGGGGGGGGGGGGGGGDGGGGGGGGCCC*=EGGGGGGGGGGGGGGGGGGG7:FEGG8:EFEGGGDGGG>EEEGGGEC;EC@CEGGGGG?CGGFGGGGGEGGG57:C<:5EEFCCG=7C3:<FF*9=<C*1)99FFFBC6*0.75)//:>?>BFEBDF)0/
@M03506:14:000000000-AKVR1:1:1101:22676:5800 1:N:0:34
CGAACTCCTACGGGAGGCAGCAGTCGGGAATTTTGGGCAATGGGCGAAAGCCTGACCCAGCAACGCCGCGTGAAGGATGAAATCCCTCGGGATGTAAACTTCGTAAGAACAGGAAGAATAAGTAGGGGACAATACCCCCTATGATGACGGTACTGTTTGTAAGCTCCGGCTAACTCCGTGCCAGCAGCCGCGGTAATACGGGGGGAGCAAGCGTTGTTCGGATTTACTGGGCGTAAAGGGCGCGTAGGCGGCCACGACAAGTCACTTGGGAAATCTCCGGGCTTAACCCGGAACGGTCAAG
+
CCCCCGGGG-@CFGGGGGGGGGGFGGGGEGGGGGGGGGFGGGGFGGGGGGGGGGGEGGGGGGGGGGDFGGGGGGGGGGGGGGDCGFG8FGGGGGGGFGFEFGGGFGGGGGGGGEFEFECFGGGGGGGCCFGFGGDF@DEGGGGGGGGGGG@FFGGGGAFGFGFGGG7FBFFGGCGGGGGGDGGGGGGG,=FGGCECG9FFCCGEEGGG;8CFG?5E/;FGEC?C?<EGCFG**:88=FGGCEEE/>CC+/:=DGFG5>DGGC:+<7+7+9=FG7F7:9535>)*39C40CE>B:7BEEFF@
@M03506:14:000000000-AKVR1:1:1101:22761:5807 1:N:0:34
CGAACTCCTACGGGAGGCAGCAGTAAGGAATATTGGTCAATGGACGCAAGTCTGAACCAGCCATGCCGCGTGAAGGATGAAGGTCCTCTGGATTGTAAACTTCTTTTATATGGGGCGAAACCTCTTATTCTTAAGAGACAGACGGTACCAGAGGAATAAGCACCGGCTAACTCCGTGCCAGCAGCCGCGGTAATACGGAGGGTGCAAGCGTTATCCGGATTTACTGGGTTTAAAGGGTGCGTAGGTGGGTAGGAAAGTCAGTGGAGAAATCTTCGGGCTGAACCCGGAAACGGCCATTGAA
+
CCCCCGGGG-EFGGGGGGGGGGGEGGGGGGGFFF@EGGGGGGGGGGGGGGGGGFGGGGGGGGGGGGGGGGFF77@FFCFCGGGCFFGGGGGGGGGGGGFFGGFGCFGFGDGGFDFGEDGEFGFGGGGGGFGGGEGFGGFEF<8:FCDFFFGDGGGGGFGGGGGFGDGECC<@FFEC@EFFGGCCFFF8CCGCC@@,=C7:EG8EEF@CCC*::CFFGGG*/<7B7CGG6**<++<CGEDDE:EGC?FGGEFEGGGGGF7:C:C6+1+*3C+9***2))9*97;/:;GD>55()5<)69***
@M03506:14:000000000-AKVR1:1:1101:25110:5807 1:N:0:34
CGAACTCCTACGGGAGGCAGCAGTGGGGAATTGTTCGCAATGGGCGCAAGCCTGACGACGCAACGCCGCGTGGAGGATGAAGGTCTTCGGATTGTAAACTCCTGTTGCCCGGGACGAAAAGCCTCGACCTGACACGTTGAGGTCTGACGGTACCGGGTGATGAAGCCCCGGCTAACTCTGTGCCAGCAGCCGCGGTAATACAGAGGGGGCAAGCGTTGTTCGGAATTACTTGGCGTAAAGGGCGCGTAGGCGGCCTTCTAAGTCGACCGTGAAATCCTCGGGCTCAACCCGGGAACTGCGC
+
CCCCCGGGGGGDGGGGGGGGGFGGGGGGEEGGGFGGGGEGGGGGGGGGGGGGGG8@@FCGCFGGCFEGGGGGGDGGGGGGGGGGGEGFGGDGGGGGGFFFDGGGGGFGDGGGGFGG7FDGGGGGDFGGGGGGGD8CGGGGFGGGFCFGGGGDFG7FEEFF,@C9FC<FFE>EFCCFG>FFGG:FGF79CFGGEDEC5C?799<C@FEGG>88CFCE:=8:+AE*/;@<F9+<AFGG:ECCECGGEG=7*:<7C:**+9::?:29E5*)29=><*03*/:1*5.**1*7:DF>3>3<46=B)
@M03506:14:000000000-AKVR1:1:1101:14423:5818 1:N:0:34
CGAACTCCTACGGGAGGCAGCAGTGGGGAATATTGCGCAATGGGCGAAAGCCTGACGCAGCGACGCCGCGTGAGGGATGAAGGCCTTCGGGTTGTAAACCTCTTTCAGCAGGGACGAAAACAGACGGTACCTGCAGAAGAAGCACCGGCCAACTACGTGCCAGCAGCCGCGGTAATACGTAGGGTGCAAGCGTTGTCCGGAATTATTGGGCGTAAAGAGCTCGTAGGCGGTTTGTCGCGTCGGCTGTGAAAACCCGGGGCTCAACCCCGAGCCTGCAGGCCATACGGGCAGACTCGACTGC
+
CCCCCGGGGGGGFDGGGGCFGFFGGGGGGDFCEFEFGGEGGGGGGGGGGEGGGGGG7ECEE::ECFFGDGGGGGGGDFCCFGFGGGGGGGGGG>FGGGG@FGFFGFGGGEFGG@<B=:FEEGFGGCFGG7CCFGGCFGFGGGGFGGGGGGDFGGG@C<FGGGG7FFGFEGDDFCCC:CCCFF@F?@EFFGGG888?@F55E5CFGCE+<5:EEG8C9<8EFGG58CEGGGCE5**05=<*2:*/**2>+<FFD*CG=)9///6+:<EC5C=@<7CFC)*1*)9CCFGB;75(74/)7).75
@M03506:14:000000000-AKVR1:1:1101:6388:5844 1:N:0:34
CGAACTCCTCCGGGAGGCAGCAGTCGAGAATTTTTCTCAATGGGGGAAACCCTGAAGGAGCGACGCCGCGTGGAGGATGAAGGCTTTCGGGTTGTAAACTCCTGTCATTTGAGAACAAGGTGCACACGTTAACTGCGTGGGCATTGATAGTATCAGAAGAGGAAGGGACGGCTAACTCTGTGCCAGCAGCCGCGGTAATACAGAGGTCCCAAGCGTCGTTCGGGGTGATTGGGCGTAACGGGTGCGTAGGTGGCGCCGTAAGTGGGGTGTGAGATTTCGAGGCTCAACTTCGAAACTGCAT
+
CCCCCGGFE9-CFCFG>CFGGFEEDFC:C@FGGCFFEEEEEFFGGGEGFFGGG8,C<,,6,::@7F:=@F@CC=C@7F4<,C=F<FEAFDDF7FFFGD5AFBFFFEGCE<F,889FFA<8,BF8BCDC<BF7F=D9C8CGBFF8=A3FC=F9FFF,@,3@BFC:C>@@<B@C:FFG,D9FFF;F9:F7,:,==EC=**<CFF9+,=C7CCEFGCE**2/1/28**2**<A7>*:=****;5CEGGG=387<EFEED*8195C7+CC:)>9****277/>>5:35*9*5-29(7.5)9@40*
@M03506:14:000000000-AKVR1:1:1101:13691:5853 1:N:0:34
CGAACTCCTACGGGAGGCAGCAGTGGGGAATCTTGCGCAATGGGCGAAAGCCTGACGCAGCAACGCCGCGTGGGGGATGACTGCCTTCGGGTTGTAAACCCCTTTCAGCAGGGACGAAATTGACGGTACCTGCAGAAGAAGCCCCGGCCAACTACGTGCCAGCAGCCGCGGTAATACGTAGGGGGCGAGCGTTGTCCGGAATTATTGGGCGTAAAGAGCTCGTAGGCGGCTAAGCAAGTCGGGTGGGAAATCTCCAGGCTCAACCTGGAGCCTTCGCTCGATACTGCTTTAGCTCGAGTCC
+
CCCCCGGGG@EGFGGGGGGGGGGGGGGGGGGGGGGGGGFGGGFFGGGGGGGGGFGGGGGEG@FGGGGFFGGGGGGGGGGGGG9FGGGGGGGGGGGFGGGFFGGGGGGGGGGGGGGGEGFFGGDGGGGGGGGEAFGGGGGGFF<FGEGGGGGGGGGGGGGGGGGGGGGGGGGGEGFFGGGGGGGGGGGEGGGEGEGGGGGGGGGGGGFFGGGEEGGGGGGFGGCEGGGGDEEEGC;F68CCGDEGGGGFCFF9DGF=FFGCFGGFGGGGGGG>DFGFD)5>D5;C?*:9>FF>=*7)7.970
@M03506:14:000000000-AKVR1:1:1101:12509:5891 1:N:0:34
CGAACTCCTACGGGAGGCAGCAGTGGGGAATCTTGCGCAATGGGCGAAAGCCTGATGCAGCGACGCCGCGTGAGGGATGACGGCCTTCGGGTTGTAAACCTCTTTCAGCAGGGACGAAGCGTGAGTGACGGTACCTGCAGAAGAAGCGCCGGCCAACTACGTGCCAGCAGCCGCGGTAAGACGTAGGGCGCGAGCGTTGTCCGGATTTATTGGGCGTAAAGAGCTCGTAGGCGGCTTGTCGCGTCGTCCGTGAAAACCTGGGGCTCAACTCCAGGCTTGCGGTCGATACGGGCAGGCTGGG
+
CCCCCGGGGGGGGGGGGGGGGGGGGGGGDGGGGGGGGGGEGGGGGGGGEGGGGGGGGGGGGGGGGGGGGGGGGGGGGGGGGGGGGGGGGGGGGGGAGGGGGGGGGGGGGGGGGGGGGDEGGFDDFGA=FGGGGGGFGGGGGGGGGGGGGGGGGCE:FGGFFFFFGGGG7=@FFGGGGC:FFGGECGGGGDDE8CEG?E5EFGGGE*;FA:9?@8@?EEEGG@CGFE>ECFD:*:*::CFC=5==C:=3;5:ED*C7C3DFGGGCC*+2A*<0*72:*5/*>))2:8C59F>B>))8B>)0)
@M03506:14:000000000-AKVR1:1:1101:16025:5906 1:N:0:34
CGAACTCCTACGGGAGGCAGCAGTGGGGAATATTGGACAATGGGCGCAAGCCTGATCCAGCAATGCCGCGTGAGTGATGAAGGCCTTAGGGTTGTAAAGCTCTTTTACCCGGGAAGATAATGACTGTACCGGGAGAATAAGCCCCGGCTAACTCCGTGCCAGCAGCCGCGGTAATACGGAGGGGGCTAGCGTTGTTCGGAATTACTGGGCGTAAAGCGCACGTAGGCGGCTTTGTAAGTTAGAGGTGAAAGCCCGGGGCTCAACCCCGGAATTGCCTTTAAGACTGCATCGCTAGAATTGT
+
CCCCCGGGGGGGGGGGGGGGGGGFGGGGGGGGGGGGGGGGGGFGGGGGGGGGGGGGGGGGGGGGGGGGGGGGGGGGFGGGGGGGGGGGGGGGGGGGGGGGGGGGGGGGGGGGGGGGGGGGGGGGGGGGGGGGGGGGGGGGGGGGGEGGGGGGGGGGGGGGGFGGGGGGGGGGGGGGGGGGGGDGGGGGGGGGGGGGGGGEGGGGGGFGCGGGGEGGGGDGGGGFGGGGGGEEFFAFFF7<CFGGGGGGF?9FDGGCE@C<FGGGGGGGG3>FFFGGGFGFFB@CFFFF<FB?>EFFF4@=/
@M03506:14:000000000-AKVR1:1:1101:16360:5929 1:N:0:34
CGAACTCCTACGGGAGGCAGCAGTGGGGAATTGTTCGCAATGGGCGCAAGCCTGACGACGCAACGCCGCGTGGAGGATGAAGATCTTCGGGTCGTAAACTCCTTTCGATCGAGACGAACAGTCTCCGGGTGAACAATCCGGAGGTTTGACGGTACCGAGAGAAGAAGCCCCGGCTAACTCCGTGCCAGCAGCCGCGGTAATACGGGGGGGGCAAGCGTTGTTCGGAATTACTGGGCGTAAAGGTCTCGTAGGCGGCCAACTAAGCCAGACGCGAAATCCCTCGGCTGAACCGGGGAACTGC
+
9<BCCAFGDFCCGGDCGC@C@@<C8FFG@FDC<FFEGGBEEFGGCGD:C:FGGCFGG:FEGGGGDFGGGGFGGCGGGFGGGFEAFFGEGGGGGGGFGGCGGGFGGFCGGGG7FGDCEGDGFAD9FDGG>>@GGFGFFCDFDF<C1>EC9FGGGFFGGGG7FGGGFCEC7FCFFGGGGGGGGGC<FFCGCFCFGGGGD?EEGGGGGECE5E>CE:@5CCC:CCEECCEG?GGFFFGGGCD859E<C7CGC5:EFGGCE>*9FG66***1:*:))17*5@GC*)72:>)77FF>@)5)05)**
@M03506:14:000000000-AKVR1:1:1101:22426:5940 1:N:0:34
CGAACTCCTACGGGAGGCAGCAGTCGGGAATTTTGGGCAATGGGCGAAAGCCTGACCCAGCAACGCCGCGTGAAGGATGAAATCCCTCGGGATGTAAACTTCGCAAGAACGGGAAGAATAAGTAGGGGACAATACCCCCTATGATGACGGTACCGCTTGTAAGCTCCGGCTAACTCCGTGCCAGCAGCCGCGGTAATACGGGGGGAGCAAGCGTTGTTCGGATTTACTGGGCGTAAAGGGCGCGTAGGCGGCCAGCACAAGTCAGTTGTGAAATCTCCGAGCTTAACTCGGAAAGGTCAAC
+
CCCCCGFGGCGGGGGGGGGGGGGGGGGGGGGGGGGGGGGGGGGGGGGGGGGGGGGGGGGGGGGGGGGGGGGGGGGGGGGGGGGGGGGGGGGGGGGGGGGGGGGGGGGGGGGGGEGGGGGGGGGGGGGGGGGGGGGGGCGGGGGGGGGGGGGGGG7CGGGGGGFFGFGD@FEFGGGGGGGGGGGGGGGGGGGGGGGCFFGGDEEGGGGGGGC:E;CEEGGEDECEFFFGGFECECC8FF*?ECCGGEEDFE=CD57CCFFFGC7?70?CFDC@CCCGCF7<CD>?F=>7<CB6))7767?F*
@M03506:14:000000000-AKVR1:1:1101:16496:5942 1:N:0:34
CGAACTCCTACGGGAGGCAGCAGCAGGGAATATTGGGCAATGGAGGCAACTCTGACCCAGCCATGCCGCGTGCAGGATGAAGGCCCTCTGGGTTGTAAACTGCTTTTATCAGGGAAGAAACAACAGGATTCATCTTGTTCTGACGGTACCTGAGGAATAAGCACCGGCTAACTCCGTGCCAGCAGCCGCGGTAATACGGAGGGTGCAAGCGTTATCCGGATTTACTGGGTTTAAAGGGTGCGTAGGCGGGTTGTTAAGTCAGTGGTGAAAGATTCGAGCTCAACTCGGAAACTGCCATTGA
+
CCCCCGGGGGGGGGGGGGGGGGGGGGGGGGGGGGGGGGGGGGGGGGGGGGGGGGGGGGGGGGGGGGGGGGGGGGGGGGGGGGGGGGGGGGGGGGGGGGGGGGGGGGGGGGGGGGGGGGGGGGGGGGGGGGGGGGGGGGGGGGGGGGGGGGGGGGGGFGGGGGGGGGGGGGFFGGGGGGGGGGGGGGGEGGGGGGGGGGGGGDGGGGGCGGGEEEGGGGGDGEF9CCFGD??CFFGGGC*;EEEGGGGGGDC59=CG7@FFFGGGGGGFFFCFG:CCF@<5F=FGGFGFFD>F?FF?:FF6*
@M03506:14:000000000-AKVR1:1:1101:8928:5947 1:N:0:34
CGAACTCCTACGGGAGGTAGCAGTGGGGAATATTGGGCAATGGGGGCAACCCTGATCCAGCGATGCCGCGTGGGTGAAGAAGGCCTTCGGGTTGTAAAGCCCTTTAGGTTGGGACGAAGTTTGGTGGGAGAATATCCCATCAAGTTGACGGTACCGACAGAATAAGCACCGGCAAACTCTGTGCCAGCAGCCGCGGTAATACAGAGGGTGCGAGCGTTAATCGGAGTTACTGGGCGTAAGGGGCGCGTAGGCGGTTGAGTGTGGGTGATGTGAAAGCCCTGTGCCTAACCGAGGAAGTGCA
+
CCCCCGGGGG?FGGEGGEGGGGFGGGGGGGGGFGFFFGGFGFGGGGGGGGGGGG?FEGGGGGGGGGGEGGEFEGCGGFFGGFGGDGGFGGGGEGGGGAFCGFFGFGFGFCFGGGGGGGGGGGGGGGGGFEEFFGCCCFGGGFDGGFF9C@CFGGGGDG>CF@FFCFCDFFGGGGD:F9FFGGGGG@FBFFGFGCEEGGGCGF9<FGCEGG5:CCEECE8/0AFEEEEGFFGFGG5:78**3=5*/*2/*>E?CC5)*)*:C<F**>E*<FGFFFCA<FG47)9?7=>)(*0(7>5>F//**
@M03506:14:000000000-AKVR1:1:1101:16840:5948 1:N:0:34
CGAACTCCTACGGGAGGCAGCAGTGGGGAATCTTGCGCAATGGGCGAAAGCCTGACGCAGCGACGCCGCGTGAGGGAAGAAGGCCGTCGGGTTGTAAACCTCTTTCAGGAGGGACGAAGCCACTCGGGTTAATAGCCCAGAGGGTGACGGTACCTCCAGAAGAAGCCCCGGCTAACTACGTGCCAGCAGCCGCGGTAATACGTAGGGGGCAAGCGTTGTCCGGATTTATTGGGCGTAAAGAGCGTGTAGGCGGCTTCACAAGTCCGCTGTGAAAACTCGAGGCTCAACCTCGAGCTGGCGG
+
CCCCCGGGGGGGGGGGGGGGGGGGGGGGGGGGGGGGGGGGGGGGGGGGGGGGGGGGGGGGGGGGGGGGGGGGGGGGGGGGGGGGGGGGGGGGGGGGGGGGGGGGGGGGGGGGGGGGGGGGGGGGGGGGGGGFGGGGGGGGGGGGGGGGGGGGGGGGGGGGGGGGGGCGGGGGGGCFGGGGFFGGGGGGGGGGGGGGGDGGGGGGGGGGGGGGGGGGC8CFGGGEE8C?EGDGGGGGGDGGGGGGGGEFGGGGGGGDGFGF65CGGDGGEC?*>CFGGFG*/<BFGFGF?FFF@EFFF)8:B
@M03506:14:000000000-AKVR1:1:1101:9897:5959 1:N:0:34
CGAACTCCTACGGGAGGCAGCAGTGGGGAATATTGGACAATGGGCGCAGGCCTGATCCAGCCACGCCGCGTGAGTGGTGAAGGCCTTCGGGTCGTAAAGCTCTGTGGGGAGGGACGAACCGCCGCCGGTTAATACCCGGCGGCATGACGGTACCTCCTTAGCAAGCACCGGCTAACTTCGTGCCAGCAGCCGCGGTAATACGAAGGGTGCAAACGTTGCTCGGAATTATTGGGCGTAAAGCGCACGGAGGCGGCTTAGCAAGTTGGATGTGAAATCCCTCGGCTCAACCAAGGAAGTGCAC
+
CCCCCGGGGGGGGGGGGGGGGGGGGGGGGGGGGGGGGGGGGGGGGGGGGGGGGGGGGGGGGGGGGGGGGGFGGGFGGGGGGGGGGGGGGGGGGGGGGGGGGFGGGGGGGEGGGGGGGGGGGGGGGGGGGGGGGGGGGGGGGGGGGGGGGGGGCE<FGGGGGGGGGGGGDFDGEGGGF9FGFGGGGGGGGGGGGGG>CEGGCFGFGGGC>>CEEFE6CFGGGGEEE*<?FCGGFGCEGGC79:CCEGG3C=5EGGECCF:C9ECEGGGG?9C=FF7?D)*29:@*/*7)8/0,8)<@?F?F1
@M03506:14:000000000-AKVR1:1:1101:26614:5975 1:N:0:34
CGAACTCCTACGGGAGGCAGCAGTCGAGAATTTTTCTCAATGGGGGCAACCCTGAAGGAGCGACGCCGCGTGGAGGATGAAGGTCTTCGGGTTGTAAACTCCTGTCATTTGGGAACAAGTGTCGGTACATAACTGCTACCGGCTTGATAGTACCAGAAGAGGAAGAGACGGCTAACTCTGTGCCAGCAGCCGCGGTAATACAGAGGTCTCAAGCGTTGTTCGGATTCATTGGGCGTAAAGGGTGTGTAGGTGGCGTCGTAAGGCAGGTGTGAAATCTCGTGGCGTAAGTCCGAATCTGCAG
+
CCCCCGGGG9FCGEGGGGGGGGGGGGFFFFFGGGGGCFGGGGGGGGGGGGGGGGGGFGGGGGGGGGGGGGFFGGGGGGGGGGGGGGFGGEGG7CFGGGFGFGFFGGFGGGGFFGGCFFGF9FFGEGGGGGGFFFGGGGGGEGDGEEGGFFGE@FGGGCDGFGGGFCGFGGGGGDGFFCFGFFG<FFFGGGCGG7CFCBFFCF@F,B2BCFF9CFC3*3C*<=885>FCE+C655:2>53A+::CGECDC2<CFFGGC3776C**29EF<7*9:>DGG?*1753**)1).*90;)))*99F)
@M03506:14:000000000-AKVR1:1:1101:7367:5976 1:N:0:34
CGAACTCCTCCGGGAGGTAGCAGTGGGGAATTGTTCGCAATGGGCGCAAGCCTGACGACGCAACGCCGCGTGGAGGATGAAGACCTTCGGGTCGTAAACTCCTTTCGATCGAGACGAACGGCTTCCGGGTGAACAATCCGGAAGAGTGACGGTACCGAGAGAAGAAGCCCCGGCTAACTCCGTGCCAGCAGCCGCGGTAATACGGGGGGGGCAAGCGTTGTTCGGAATTACTGGGCGTAAAGGGCTCGTAGGCGGCCAACTAAGTCAAACGTGAAATCCCTCGGCTTAACCGGGGAACTGG
+
CCCCCGGEG9EFGGGGGGGCGGGGFFGGGGGFGGGGGGGGGGGGGGDFGGGGGGFFEGGGGGGGGGGGGGGGC7FEFGGGGFGGGGD<=7EFFEGGFFGCEEGFFAFGGF@B>FCEGGEGGGGCGGGGGCFFGFF8FGGGGCEEBGGFGCCGGGEGGGD7FCECGGCF:CEBFCGGGGC<FGFCG>FGGFFGGGG>C:E*<@FDCE*:EGE8CFG>>//:1;??EGGGG?+A@EG5C8<EF+:EGGFC81:EDEED5./>E6CEE=FG+>CFC7C<FBG6*)0/7556)*11)0))756?)
@M03506:14:000000000-AKVR1:1:1101:9491:5982 1:N:0:34
CGAACTCCTACGGGAGGCAGCAGTTAGGAATTTTGGGCAATGGGCGCAAGCCTGACCCAGCAACGCCGCGTGGGTGACGAAGGCCTTCGGGTTGTAGAGCCCTTTTCTGAGGGAAGATGATGACGGTACCTCAGGAATAAGCACCGGCTAACTACGTGCCAGCAGCCGCGGTAATACGGAGGGCGCAAGCGTTATCCGGATTCACTGGGTTTAAAGGGTGCGTAGGTGGGTCTGTAAGTCCGTGGTGAAATCTCCGAGCTTAACTTGGAAACTGCCATGGATACTATAGGTCTTGAATACT
+
CCCCCGGGGGGGGGGGGGGGGGGGGGGGFGGGGGGGGGGGGGGGGGGGGGGGGGGGGGGGGGGGGGGGGGGGGGGGGGGGGGGGGGGGGGGGGGGGGGGGGGGGGGGGGGGGGGGGGGGGGGGGGGGGGGGGGGGGGGGGGGGGGGGGGGGGGGGGGGGGGGFFGGGGGGGGGGGGGGEECFGGGGGGGGGGGG7FGGGGGEFGFFGGGGGGGGGGGDGDGGGGGGGFFGEGGGGG7<FGGGGGCFCFGGGGGFGGG>DDCFFGGGFGEC7?GGGG:FDF48@FGFGFBFFDF?=@?FFFB
@M03506:14:000000000-AKVR1:1:1101:18827:5986 1:N:0:34
CGAACTCCTACGGGAGGCAGCAGTGGGGAATATTGGACAATGGGCGCAAGCCTGATCCAGCCATGCCGCGTGAGTGATGAAGGCCTTAGGGTTGTAAAGCTCTTTCAGTAGGGAAGATAATGACGGTACCTACAGAAGAAGCCCCGGCTAACTTCGTGCCAGCAGCCGCGGTAATACGAAGGGGGCTAGCGTTGTTCGGATTTACTGGGCGTAAAGCGCACGTAGGCGGCTCGTTACGTTAGGGGTGAAATCCTGGAGCTCAACTCCAGAACTGCCTCTACTACTTGCGACCTATAGTCCG
+
C<CCCFGGGGGDCC@CCEFEEFFFEFCEEEFEGGFFFFFCFG?AE:EEGGGGG@FGGGGGGGGG8DGCGGGGGGG9EF?F9?FGFGGFG,4CE+B9FGFGGGGGGGFFBFGFGCE7FDECFEGGEGG+?FFFGGGGF,,,AF==FCGGEG=EGGGCGFFGC,@F7CF@GG7B*@FFG:6<>@CEEFG7CF@FF@E7B7888EE9CFGFFCGGC8*+BCC***;*A:F*C*:CCC@**2>*0CC5=E53+<<?FGFF67F5799FFFC7<*28>FG67F*:*8*30*289))(54*10@B=7
@M03506:14:000000000-AKVR1:1:1101:13551:6004 1:N:0:34
CGAACTCCTACGGGAGGCAGCAGCAAGGAATCTTCCACAATGGGCGAAGAGCCTGACGGAGCAACGCCGCGTGGGGGATGAGGCCCTTCGGGGCGTAAACCCCTTTTCTGTGGGAAGAAGCACTGACGGTACCACAGGAAGAAGGACCGGCTAACTACGTGCCAGCAGCCGCGGTAATACGTAGGGTCCGAGCGTTGTCCGGAGTTACTGGGCGTAAAGCGCGCGCAGGCGGCGGTGCTGGCCCGGCGTGAAAGCCCCCGGCTCAACCGGGGAGGGTCGTCGGGGACTGCACCGCTTGAGG
+
CCCCCGGGGDGGGGGGGGGGGGGGGGGGGGGGGGGGGGGGGGGGGGGGGDGGGGGGGGGGGGGGGGGGDGGGGGGGGDGCFGGGGGGGGGGGGGGGGGGGGGCFGGGGGFFFGGDGGGGGGCGGGGFFGGFG9FGGF@FGGGFCFFGGGGGGCCFGC:CFCFGGGGFGGCGGGGGGGD@FFFFFGGGCDCEGGGCEDCA2;E;>CF7<:A6>FEE5?5C7C8:CCECEGEGC?5CCE=GDF=77CE5C*:*:*2008)>DD=):+*?C:3=>)9)2/./1978C*5/).5*57>)0.756F
@M03506:14:000000000-AKVR1:1:1101:26006:6011 1:N:0:34
CGAACTCCTACGGGAGGCAGCAGTGGGGAATATTGGACGATGGGGGAAACCCTGATCCAGCAACGCCGCGTGGGGGACGAAGGCCTTCGGGTTGTAAACCCCTGTCAGGTGGGGCGAAGGGGCTGCAATGAATAATTGCAGTCCTTGACGGTACCATCAGAGGAAGCCCCGGCTAACTCCGTGCCAGCAGCCGCGGTAATACGGAGGGGGCGAGCGTTATTCGGAATCATTGGGCGTAAAGGGCGCGTAGGCGGCTTGGTAAGTCTTGGGTGAAAGCCCTCGGCTCAACCGATGAATTGCC
+
8BCCCGGF-<ECCFCEGGG;@FFEFDGGEFGFFFGGFDEGGGGGGCEGGFFEGGFC9CFEGGGGGGGGFFGGGEGEGECEFFD8EDCF<CEEFGCFGGEGGGGDFGA?F?FFDF7FGGDGGGGGGCG3=C;FFFCFG,>ECFG,DFFCFG7F<*?AF<CFGG:FCGFF@FFGEGC,:2CF7CCECC+/*8EFGEGDE8CCGGGG;>8CE5:E88EG>:=EFFGGECF69E79<75=5/*;ACEGGE=>E5*0):C3*)1*<070+:+*+/C@***2*8C59<)**096<G>(7B6===F4*
@M03506:14:000000000-AKVR1:1:1101:20583:6022 1:N:0:34
CGAACTCCTACGGGAGGCAGCAGTAGGGAATTTTCCACAATGGGCGAAAGCCTGATGGAGCAACGCCGCGTGCAGGATTAAGGCCTTCGGGTTGTAAACTGCTTTTATCTGTGACGATTATGACGGTAGCAGATGAATAAGGATCGGCTAACTCCGTGCCAGCAGCCGCGGTCATACGGAGGATCCACGCGTTATCCGGAATTACTGGGCGTAAAGAGTTGCGTAGGTGGCATAGTAAGCGAATAGTGAAAGCGGGTGGCTCAACCATACATCCATTATTCGAACTGCTAAGCCAGAGGAA
+
CCCCCGGGGGGGDEGEBFC;@CDF9FEECFFGGGGGFD@<<FED<B@FGDFFD<CFA@<EEFFG>FC:@F>>CFGD:,CEE5CFGDDFEEGGCFFGFF9FEGF?FFG<FCGG<BF@+8BFDAEFCEBFECG<FEGGFDFA,A5,A=ECFGGCF<DB@DDDCFGC<FEGCC7FFG9<><F@<7@,,?2,41F:<<8>FEC5CCFE<+2:88B:BCE?2@C9:?8**:;AE8C>FGC++<CC5/7=FF?C7CGGD5*1*09>13*0:CC*<*+1*2>7CF:FCFFFC)2*):=>F)8:))7))
@M03506:14:000000000-AKVR1:1:1101:6622:6031 1:N:0:34
CGAACTCCTACGAGAGGCAGCAGTCGAGGATCTTCGGCAATGGGCGCAAGCCTGACCGAGCGACGCCGCGTGTGCGATGAAGGCCTTCGGGTTGTAAAGCACTGTCGAGGGGGAGAAAGGCCGCAAGGCTTGATCGACCCCTGGAGGAAGCACGGGCTAAGTTCGTGCCAGCAGCCGCGGTAAGACGAACCGTGCGAACGTTGTTCGGAATCACTGGGCTTAAAGGGCGCGTAGGCGGGCGCGCAAGTCGGAGGTGAAATCACACGGCTCAACCGTGGAATAGCCCCCGAGACTGCGGGTG
+
CBBCCGGGGGGGEGCCEGGGGFGGCCFECFGGFFGGGDGDFGGGFGGDFEG@FC8A<CC7BCGGDGGCDEFGG79BBFFGGF<=FCFFFGGGCEEAEGGGAEG@AFFCGGCGEGCGFEE7FGGG>FGFGCGGGCECFC7*>>FC,CCCCCGFF<:C7<:F@<CEC<BEGGGGFFF@CD5CCGCGFGGGEC?CAC5:?EC888@;EDGCE>FGGC0CFGD*A67CG7888?EGCG8<CGGGG7>5*2::95>7)**1:6:CC+9CFC5C**</*9C**79679FF6:55773(7??5@)<>)
@M03506:14:000000000-AKVR1:1:1101:19674:6061 1:N:0:34
CGAACTCCTACGGGAGGCAGCAGTGGGGAATATTGGACAATGGGCGCAAGCCTGATCCAGCCATGCCGCGTGAGTGATGAAGGCCTTAGGGTTGTAAAGCTCTTTTAGCAGGGAAGATAATGACGGTACCTGCAGAAAAAGCCCCGGCTAACTTCGTGCCAGCAGCCGCGGTAATACGAAGGGGGCTAGCGTTGCTCGGAATCACTGGGCGTAAAGCGCACGTAGGCGGCTTCTTAAGCCAGGGGTGAAATCCTGGAGCTCAACTCCAGAACTTCCTTTGATACTGAGAAGCTTGAGTCCG
+
CCCCCGGGG-EFGGGGGGEGGFGGGGGGEGGFGGGGGGGGGFFGGGGGGGGGGFCGGGGGGGGGGGGGGGGGGGGGGGGGGGGGGGGGGGGFGGGGGGGGFGGGGGGGGGGGGGGGGGGGFCFGGGGGGGGGGGGGGGGGEFGGGGGGGDGGGGFEFGGGGGGGFGGGGGGGGGGGGGGGGGDGGGGGGGEGGCEGGGGGGGGGGGGGGGG5BEGGGEGGGDGFGD6=ECGGFGGFFFGGGFGGG**1<CGF4FF4;FG47?6?FFGGFGC>**:A:FGCCF4:<=772084FFF4@F**.
@M03506:14:000000000-AKVR1:1:1101:7379:6067 1:N:0:34
CGAACTCCTACGGGAGGCAGCAGTGGGGAATCTTGCGCAATGGCCTAACGGCTGACGCAGCGACGCCGCGTGTGGGATGAAGCTCCTCGGAGTGTAAACCACTGTTGCCCGGGACGAATAGCTCGATTAATCGAGCCTGACAGTACCGGGTGAGGAAGCACCGGCTAACTCCGTGCCGGCAGCCGCGGTAATACGGGGGGTGCGAGCGTTGTCCGGAATCACTGGGCGTAAAGGGCGCGTAGGTGGTTTGATAAGGGTGTGGTGAAAGTCCGGGGCTCAACCCCGGATCTGCCGTGCCGAC
+
CCCCCGGGGGGGGGGGGGGGGGGGGGGGGGGGGGGGGGGGGGGGGGGGGGGGGGGGGGGGGGGGGGGGGGGGFGGGGGGGGGGGGGGGGGGGGGGGGFGFGGGGGGGGGGGGGGGGGGGGGGFFCGGGGGGGGGGDGGGGGGGGGGGGEGFGGGGGGGGGGGGEEEGGGGGGGGFFGGDGEEGGGGGGEEGGGGFGGGGGGGGGGGDC85*;@CEGDEGDCC??GGGGEE5>ECGGGED:5CE+0::<*/0+2<CDE5DGGG<5+*<F<>::<3<*9)9C<5DEGFG)-78<@D575;5)5
@M03506:14:000000000-AKVR1:1:1101:5484:6084 1:N:0:34
CGAACTCCTACGGGAGGCAGCAGTGGGGAATATTGCACAATGGGCGGGAGCCTGATGCAGCGACGCCGCGTGAGGGATGACGGCCTTCGGGTTGTAAACCTCTTTCAGCACCGACGAAGCGAGAGTGACGGTAGGTGCAGAAGAAGCGCCGGCCAACTACGTGCCAGCAGCCGCGGTAAGACGTAGGGCGCGAGCGTTGTCCGGATTTATTGGGCGTAAAGAGCTCGTAGGCGGCTTGTCGCGTCGACTGTGAAGACCCGCCGCTCAACTGCGGGCTTGCAGCCGATACGGGCGGGCTAGG
+
CCCCCGGGGGGGGGGGGGGGGGGGGGGGGGGGGGGGGGGGGGGGGGGGGGGGGGGGGGGGGGGGGGGGGGGGGGGGGGDGGGGGGGGGGGGGGGGFGGGGGGGGGGGGGGGGGGGGGGGGGEGGGFGGGGGFGGGGGGGGGFGGGGGGGGGGGGGGGGGGGGGGGGGGGGGGGGGGGDGGGGEEGCGEFEECEGEGGGGGGGGGDCGFGGGCFGGGGGGGGCGGCFC?GFGFGGGECEGC7*:CECEDGCCGC9+*00>C:*9:79*7C:C@<DDEC>DFCFFG*)1)(7<65)0<>))7)
@M03506:14:000000000-AKVR1:1:1101:4839:6171 1:N:0:34
CGAACTCCTACGGGAGGCAGCAGTGGGGAATTTTGGACAATGGGGGCAACCCTGATCCAGCGACGCCGCGTGGAGGACGAAGGTCTTCGGATTGTAAACTCCTTTTGGAGGGGATGAATGGCCTGGTGAAAAACCAGGAGTGACAGTACTCTCTGAATAAGCCACGGCTAACTACGTGCCAGCAGCCGCGGTAATACGTAGGTGGCAAGCGTTACTCGGAATCACTAGGCGTAAAGCGCAGGTAGGCGGTTCGGTAAGTCTCTTGTGAAAGCTCCCGGCTCAACTGGGTGGGGTCAAGGGG
+
CCCCCGGGGGGGGGGGGGGGGGGGGCDFGGGGGGGGGGGGGGGGGGGGGGGGGDGGGGGGGGGGGGGGGGGGG:FECFGGGGGGGGFFGGCCEGGGEGGGGGFCCFGGGGGGGBCFGGFG8DFF@ED@FFFGGGGGCGFEGCGGFGGGGGFGGGGGGGGGFFGFCEGGGGGGGGGGGCCCECGGGGGDEEGGDGFA+=CCGGGGGGG@@FGE5CEC9CEGGDEFGFGC68CEEC899CD?7:7FF56)=E57DCE58@:F7<DE92<7:CF?*20295D97*=C<FGF(5)-))))/1630
@M03506:14:000000000-AKVR1:1:1101:11808:6175 1:N:0:34
CGAACTCCTACGGGAGGCAGAAGTCGGGAATTTTGGGCAATGGGCGAAAGCCTGACCCAGCAACGCCGCGTGAAGGATGAAATCCCTCGGGATGTAAACTTCGCAAGAACGGGAAGAATAAGTAAGGGTTAATATCTCTTACGATGACGGTACTGTTTGTAAGCTCCGGCTAACTCCGTGCCAGCAGCCGCGGTAATACGGGGGGAGCAAGCGTTGTTCGGATTTACTGGGCGTAAAGGGCGCGTAGGCGGCCACCGCAAGTCGACTGTGAAATCTCCGGGCTTAACCCGGAAAGGTCAGC
+
CCCCCGGFGFFGGGEFE@CF@FFGGGGGGGFGGGGDEGGGGGGFECEGGCGGGCFFGGFCEDFFFEF:FEGGGGGGGGGFGGFFFF8FFGGD:FGGGGGGGGCGDG@@FFGGG7BCFFGFDFGADEGG8=DFFGGFFFFFGGG@@E9,CCFGGGGGGACGEAFGGFGGGGGGGAFF?FGFC<BFGFGGFE7*<C::CFGGEGCCECEG8CF88*2CE=FEE;:*<9@9@FGFECCC=@DCCECE:7CD6C:CD*1/8<))23:/5)/9<>9@*2:?F47)337:<*?*4C54575<6B?FF
@M03506:14:000000000-AKVR1:1:1101:17820:6177 1:N:0:34
TGAACTCCTACGGGAGGCAGCAGTGGGGAATCTTGCGCAATGGGCGAAAGCCTGACGCAGCGACGCCGCGTGGGGGAAGAAGGCTTTCGGGTTGTAAACCCCTTTCAGGAAGGACGAAGCCACTCGGGTTAATAGCCCAGAGGGTGACGGTACTTCCAGAAGAAGCCCCGGCTAACTACGTGCCAGCAGCCGCGGTAATGCGAAGGGGGCTAGCGTTGCTCGGAATTACTGGGCGTAAAGCGCACGTAGGCGGATTCTTAAGTCGGTGGTGAAATCCTGGAGCTCAACTCCAGAACTGCCT
+
CCCCCGGGGGGGGGGGGGGGGGGGGGGGGGGGGGGGGGGGGGGFGGGGGGGGGGGGGGGGGGGGGGGGGGGGGGGGGGGGGGGGGGGGGGGGGGGGGGGGGGGGGGGGGGGGGGGGGGGGGGGGGGGGGGDFGGGGGGGFCCCFGGGGGGGGGGGGGGGGGGFGGGGGGGGGEGGGGCFGGGGGGGGGGGGGGGDGGGGGFEG5>EGGGGGGGFEEGDGFGGGG8CC7FFGGE7CCGGCFFGGGGGG4ECFGD5*9</*::C>:CG=<5/:4207C7@DC4>:*06>?2794;4?>F?40/
@M03506:14:000000000-AKVR1:1:1101:23590:6192 1:N:0:34
CGAACTCCTACGGGAGGCAGCAGTGGGGAATATTGGACAATGGGCGAAAGCCTGATCCAGCAATGCCGCGTGAGTGATGAAGGCCTTAGGGTTGTAAAGCTCTTTTACCCGGGACGATAATGACAGTACCGGGAGAATAAGCTCCGGCTAACTCCGTGCCAGCAGCCGCGGTAATACGGAGGGAGCTAGCGTTGTTCGGAATTACTGGGCGTAGAGCGCACGTAGGCGGCTTTGTAAGTTAGAGGTGACAGACCGGGGCTCAACTCCGTAACTGCCTTTAAGACTGCATAGCTTGAATCCG
+
9CCCCGGGGFGGGGGG@FGGGGGGGGGGFGGGGGGGDGG<EFGG8:BCBFEFGG@DGGGGGGGGFGCCFGGEE:FFCGGCE,<CF=FEG9FFGDGE,FCFGGFGDFFGDC:C+@6@+B++E@B<EGGD9FEDGGG:,C><FF,B,F@FEGGGGGGGFGBCFGGGGGGD><:CCFCGGGC*<FGDB@FFFG@BFFEE?@C*=E<9CF9ECGGC8*29?EGGGEFFGGGC5>*2<:C?+<:<+<?CCCED6<+**:*>*<CDF0>F7:EG***7FFGC6/:*:F=F+7*/4*08F4?)6@B<3
@M03506:14:000000000-AKVR1:1:1101:20612:6205 1:N:0:34
CGAACTCCTACGGGAGGCAGCAGTGGGGAATCTTGGACAATGGGGGCAACCCTGATCCAGCGATGCCGCGTGAGTGAAGAAGGCCTTCGGGTCGTAAAGCTCTTTAGGTTGGGAAGAAGATTGCAGGAGGAAATGCCTGTAATTTGACGGTACTGACAGAAGAAGCCCCGGCTAACTCCGTGCCAGCAGCCGCGGTAATACGGGGGGGGCAAGCGTTGTTCGGAATTACTGGGCGTAAAGGGCGCGTAGGCGGCCTACTAAGTCGGACGTGAAATCCCTCGGCTCAACCGAGGAACTGCGG
+
CCCCCGGGG9FGGGGGGGGGGGGGGGGGGGGGGGGGGGGGGGGFGGGGGGGGGGGGGGGGGGGGGGGGGGGGGGGGGGGGGGGGGGGGGGGGGGGGGFGGGGFFGGGGFGGGGGGGGGGGGGGGGGGGGGGGGGGGGGGGGGGGGGGGGGGGGGGGGGGGGGGGGFGGGGGGGGGGGGGGGGDFGGGGGGGGGGGGDGGGGGGEGGDGGGGFGGGG8CCFGGGGGGGGGGGFGFE:=EGGGGDGD=*5CDGGGGDDCF**<CDEGG*5C5CF*>FFG)*295@EC4754)),<)7;)7=@)
@M03506:14:000000000-AKVR1:1:1101:24592:6226 1:N:0:34
CGAACTCCTACGGGAGGCAGCAGTGGGGAATATTGGACAATGGGCGCAAGCCTGATCCAGCCATGCCGCGTGAGTGATGAAGGCCTTAGGGTTGTAAAGCTCTTTTACCTGGGAAGATAATGACGGTACCAGGAGAATAAGCCCCGGCTAACTTCGTGCTAGCAGCCGCGGTAATACGAAGGGGGCTAGCGTTGTTCGGATTTACTGGGCGTAAAGCGCACGTAGGCGGATCTTTAAGTCAGAGGTGAAATCCCAAGGCTCAACCTTGGAACTGCCTTTGATACTGGGGATCTTGAGTCCG
+
CCCCCGGGGGGGGGGGGGGGGGGGGGGGGGGGGGGGGGGGGGDFGGGGGGGGGGGGGGGGGGGGGGGGGGGGGGGGGGGGGGGGGGGDGGGGGGGGGGGGGGGFGGGGGGGGGGGGGGGGGFGCFGGGGDGGGGGGGGGGGFFCFGGGGGGGGGGGGGGGGFGGFGGGGGGGEFGFBF@CFGGGGD@FGGGGGGEFGGGGGGFGGGFGGGGGGEDGGGGGGGECFCEGG>ECEEE7<C:+<FEGGFC>E?<?*+?<5>5FFC=676?CCDFFD*9*47CGFF@+2/75797:==FFF7F45
@M03506:14:000000000-AKVR1:1:1101:15755:6229 1:N:0:34
CGAACTCCTACGGGAGGCAGCAGTAAGGAATATTGGACAATGCCCGCAAGGGTGATCCAGCCATGCCGCGTGCAGGAAGACGGCCCTATGGGTTGTAAACTGCTTTTACACCGGAGAAAACCTCCCCTCGTGAGGGGAGCTGATAGTATGGTGAGAATAAGCATCGGCTAACTTCGTGCCGGCAGCCGCGGTAAGACGAAGGATGCAAGCGTTATCCGGATTCATTGGGTTTAAAGGGAGCGTAGGTGGCCTTATAAGTCAGTGGTGAAATCTCGCAGCTTAACTGCGAAATTGCCATTGT
+
CCCCCGGGGGGGGGGGGGGGGGGGGGGGGGGGGGGGGGGGGGGGGGGEGGGGGGGGGGGGGGGGGGGGGGGGGGGGGGGGGGGGGGGGGGGGGGGGGGGGGAFGGGGGGGGGGGGGGGGGGGGGGGGGGGGGGGGGGGGGGGFDGGFGGGGGFCFDGFGGGGGGGGGGGGGGGGGGGCEGGGGGDGGGGGGGGEGGGGGGGGGGGGGDCCEGGCGGGGGDCCEFGGGGGGCEFGGGGGCCEGGGGGGFGFGG4CFF7=CCCEFCFGGFGFF7*09CD59*>8BF+66;>5>:68F?6@FF*
@M03506:14:000000000-AKVR1:1:1101:15892:6233 1:N:0:34
CGAACTCCTACGGGAGGCAGCAGTCGGGAATTTTGGGCAATGGGCGAAAGCCTGACCCAGCAACGCCGCGTGAAGGATGAAATCCCTCGGGATGTAAACTTCGCAAGAACGGGAAGAATAAGTGAGAGTTAATATCTTTCACGATGACGGTACTGTTTGTAAGCTCCGGCTAACTCCGTGCCAGCAGCCGCGGTAATACGGGGGGAGCAAGCGTTGTTCGGATTTACTGGGCGTACAGGGCGCGTAGGCGGCCACCGCCAGTCGACTGTGAAATCTCCGGGCTTAACCCGGACAGGTCAGC
+
CCCCCGGGGGGGGGGGGGGGGGGGGGCGDGGGGGGGGGCGGGFFGGGEFGGGGGFGGFEGGGGGGGGGGGGGFEGGGGGGGGFGGGFFGGG7FEGDFGGGGGGGGDEGGGGGG=CG8FCFGGGGGGFGFGGEGGEFGGGGGDFEGGGGGGGGGGGFGFGFGFCFCFGGGEGEFFGGGEGDGGGGGGGGGGGGGC8FFGGGC>EGGGGGG?CFGC888FF=EEGGGF:EEFFGGGG*5<DC::CCCGEDFGGGDCFGD:)/>CC75)/9:*<***0<CFGCDEE56@GF:<>()75>76:@4
@M03506:14:000000000-AKVR1:1:1101:23650:6236 1:N:0:34
CGAACTCCTACGGGAGGCAGCAGTGGGGAATGGTTCGCAATGGGCGCAAGCCTGACGACGCAACGCCGCGTGGAGGATGAAGACCTTCGGGTCGTAAACTCCTTTCGATCGAGACGAATGGCCTCCGGGTGAACAATCCGGAGGAATGACGGTACCGAGAGAAGAAGCCCCGCCTAACTCCGTGCCAGCAGCCGCGGTAATACGGGGGGGGCAAGCGCTGTCCGGAATTACTGGCCGGAAAGGGCACGTAGGTGGCCAACTAAGTCAGACGTGACATCCCTCGGCTTAGCCGGGGAACTGG
+
-8BCCFE<CEEFCCF:FFCFFEF@CEF>G@A,6CFCC7@CFF@FFE>C7BFGGAFFGGG7@:CFCFC+CEBCF7BFEFGECGFFCE?FGGEGG+@=F7EFFEF<F9FE,,@+D,CCCEFF<,B>F=C7+33+>CF,@D,3>7B@*,DFGGCECFG:FF<:<<2<,@<<7<CE**4*,4F,>F:<C7<<18:;;>58C*:*9++;EGG5::C>8**;****13+//C:/<3+<<<**1*):CC5*7*:C8*:C03:C@47*2?96:7:*<9*0>4*2**2/2757C3<@)2)(.)).75:?)
@M03506:14:000000000-AKVR1:1:1101:16530:6239 1:N:0:34
CGAACTCCTACGGGAGGCAGCAGTGGGGAATATTGGACAATGGGCGAAAGCCTGATCCAGCAATGCCGCGTGAGTGACGAAGGCCTTAGGGTTGTAAAGCTCTTTTACCCGGGATGATAATGACAGTACCGGGAGAATAAGCTCCGGCTAACTCCGTGCCAGCAGCCGCGGTAATACGGAGGGAGCTAGCGTTGTTCGGAATTACTGGGCGTAAAGCGCACGTAGGCGGCTTTGTAAGTTAGAGGTGAAAGCCCGGAGCTCAACTCCGGAACTGCCTTTAAGACTGCATCGCTTGAATCCA
+
CCCCCGGGGGGGGGGGGGGGGGGGGGGGGEGGGGGGGGGGGGGGGGGGGGGGGGGGGGGGGGGGGGGGGGGGDGGGGGGGGGGGGGGGGGGGGGGGGGGGGGGGGGGGFGGGGGGGGGGGGGGGGGGGGGGGGGGGDFFGGGGGGGDGGGGGGGGGGGGGGGGGGGGGGGGG7CGFGGDEGGGCGGGGGGGGGGGGGGGDGGFGGGGGGGGGDEFCFGGGGGGGGGGGGGDDGGGGFFGGGGGFGGGGFGGCGGGGDBD4?FGGGG?DD75@GGGGGFFFG?FCFFGFFGBFFFF>FFB?9
@M03506:14:000000000-AKVR1:1:1101:13155:6247 1:N:0:34
CGAACTCCTACGGGAGGCAGCAGTGGGGAATATTGCGCAATGGGCGAAAGCCTGACGCAGCAACGCCGCGTGAGTGATGAAGGCCTTCGGGTCGTAAAGCTCTGTCGGAGGGAACGAATGTTTCTGAGGTTAACAGCCTCAGGAAGTGACGGTACCCTCAAAGGAAGCACCGGCTAACTCTGTGCCAGCAGCCGCGGTAATACAGAGGGTGCTAGCGTTGTTCGGAATCATTGGGCGTAAAGGGCGTGTAGGCGGTTTGTTAAGTCATGTGTGAAATCCCTCGGCTCAACCGGGGAACGAC
+
CCCCCGGGGGGGGGGGGGGGEGGGGGGGGGGGGGGGGGGGGGGGGGGGGGGGGGGGGGGGGGGGGGGGGGGGGGGGGGGGGGGGGGGGGGGGGGGGGGGGGGGGGGGGGGGGGGGGGGGGGGGGGGGGGGGGGGGGGGGGGGGGGGGGGGGGGGCFGGGGGGGGGGGGGGGGGGGDGGGGGGGGGGGGGGGGGGGGGGG5FFGCFGGGGGGGGGGGGGGGCGGGGGGGGFGGGFGFGCGCEEFGDE5>C=CGFGGGG>DFGGGGFGEGGC?FGFGGGFGC9@:EGFDF?GFBF>77:)7<)
@M03506:14:000000000-AKVR1:1:1101:10466:6251 1:N:0:34
CGAACTCCTACGGGAGGCAGCAGTGGGGAATATTGGACAATGGGCGCAAGCCTGATCCAGCCATGCCGCGTGGATGATGAAGGCCCTAGGGTTGTAAAGTCCTTTCGACGGGGAAGATAATGACGGTACCCGTAGAAGAAGCCCCGGCTAACTTCGTGCCAGCAGCCGCGGTAATACGAAGGGGGCTAGCGTTGCTCGGAATTACTGGGCGTAAAGCGCACGTAGGCGGATTCTTAAGTCGGTGGTGAAATCCTGGAGCTCAACTCCAGAACTGCCTTCGATACTGGGAATCTTGAGTCCG
+
CCCCCGGGGGGGGGGGGGGGGGGFGGGGGGGGGGGGGGGGGGGGGGGGGGGGGGGGGGGGGGGGGGGGGGGGGGGGGGGGGGGGGGGGGGGGGGGGGGGGGGGGGGGGGGEGGGGGGGGGGGGGGGGGGGGGGGGGGGGGGGGGGGGGGGGGGGGGGGGGGGGGGGGCGGGGGGGGGFFGGGGGGGGGGGGGGGGGGGGGGGGGGGGGGGGGGGGFGGGGGGGFGGGGGGGGGGEGGGGGGGGGGGFGFGEGF7?C85F4CGGDF>FGGGGFGGF6=@FC*7)*39D>(7>?FFFF?FFFE
@M03506:14:000000000-AKVR1:1:1101:13025:6253 1:N:0:34
CGAACTCCTACGGGAGGCAGCAGTCGGGAATTTTGGGCAATGGGCGAAAGCCTGACCCAGCAACGCCGCGTGAAGGATGAAATCCCTCGGGATGTAAACTTCGCAAGAACGGGAAGAATAAGTAGGGGACAATTCCCCCTATGATGACGGTACCGTTTGTAAGCTCCGGCTAACTCCGTGCCAGCAGCCGCGGTAATACGGGGGGAGCAAGCGTTGTTCGGATTTACTGGGCGTAAAGGGCGCGTAGGCGGTCAGCACAAGTCAGTTGTGAAATCTCCGAGCTTAACTCGGAAAGGTCAAC
+
CCCCCGGGGFGGGGGGGGGGGGGGGGGGGGGGGGGGGGGGG9EFGGGGGGGGGGGGGGGGGGGGGGGGGGGGGGGGGGGGGGGGFGGGGGGGGGGGGGGGGGGGGGGGGGGGGGGGGFGGGGGGGGGGGGGGGGGGGGGGGGGGGGGGGGGGGFGFGGGGGEGGGGGGGGGGGGGGDGGGGGGGGGGGGGGGGF7FGGGCCCEGGGGGGGGGGCE5EGGGGGGGGGGGGGGGGGGEGGGCGGGECEGGDGGCCGGGGFF4CFFCFFECC<CFGGGF*7CDGFE6C=G469:>7>@FFFFF=
@M03506:14:000000000-AKVR1:1:1101:18550:6273 1:N:0:34
CGAACTCCTACGGGAGGCAGCAGTGGGGAATTGTTCGCAATGGGCGCAAGCCTGACGACGCAACGCCGCGTGGAGGACGAAGACCTTCGGGTCGTAAACTCCTTTCGATCGAGACGAACGGTCTCCGGGTGAACAATCCGGAGGAGTGACGGTACCGAGAGAAGAAGCCCCGGCTAACTCCGTGCCAGCAGCCGCGGTAATACGGGGGGGGCAAGCGTTGTTCGGAATTACTGGGCGGAAAGGGCTCGTAGGTGGCCAACTAAGTCAGACGTGAAATCCCTCAGCTTAACTGGGGAACTGC
+
CCCCCGGGGGGGGGGGGGGGGGGGGGGGGGGGGGGGDGGGGGGGGGGGGGGGGGGGGGGGGGGGGGGGGGGGGGGGGGGGDGGGGGGGGGGGGGDGGGGGGGGGGGGGGGGGGGGGGGGGGGCFGGGGGGGDFGCGGCFGGGGGCGGGGGGGGGGGGGE>FGGG@FGGFFGEEDGGFGG7:EGGGGGGGGGGGGGGG8>E7CGGGCEGGDGGDCFGG8AE=5CGG*8C6CCFFGFGG5>*7CFGC*5C/5:ECFFFFF***<*2079:+75)95CF7@690<>7C*0*6:*6?:>D:567*
@M03506:14:000000000-AKVR1:1:1101:15900:6288 1:N:0:34
CAAACTCCTACGGGAGGCAGCAGTGGGGAATATTGGACAATGGGCGAAAGCCTGATCCAGCAATGCCGCGTGAGTGATGAAGGCCTTAGGGTTGTAAAGCTCTTCTACCCGGGAAGATAATGACTGTACCGGGAGAATAAGCCCCGGCTAACTCCGTGCCAGCAGCCGCGGTAATACGGAGGGGGCTAGCGTTGTTCGGAATTACTGGGCGTACAGCGCACGTAGGCTGCTTTTTAAGTCAGAGGTGAAAGCCCGGGGCTCAACCCCGGAACTGCCTTTGAGGCTGGGAGGCTTGAGACAC
+
CCCCC9<EGGGGGD7CEFGDF@FFDFEGGGC,E9FFGGGGFDC,C@+CFFFGD8<E<FGDCEFF,C6+766@FGF,9CD,C,,=FECGCFF<F=F,<E9CEFGGEA<<?FGGGE:=D9<,5?,EFGFDE,=+@4CCF<,B?9D<FGDEGEFGGC<BFF@>,3>F<FFCEEGGGGFGGFC<FEE@*C:FBFE*<C4*;8CEE;E9:FCF8**2:*2<68:5:/;*;86+;8C9+3<C<::<?+++:E=*09067=E)8;59F9DGGDEGC3*)2*9:**:0>3)//7371<5())))/)/)0
@M03506:14:000000000-AKVR1:1:1101:10740:6306 1:N:0:34
CGAACTCCTACGGGAGGCAGCAGTGGGGAATATTGGACAATGGGCGAAAGCCTGATCCAGCAATGCCGCGTGAGTGATGAAGGCCTTAGGGTTGTAAAGCTCTTTTACCCGGGATGATAATGACAGTACCGGGAGAATAAGCCCCGGCTAACTCCGTGCCAGCAGCCGCGGTAATACGGAGGGGGCTAGCGTTGTTCGGAATTACTGGGCGTAAAGCGCACGTAGGCGGCTTTGTAAGTCAGAGGTGATAGCCCGGAGCTTAACTCCGGAATTGCCTTTGAGACTGCATCCCTCGAATCCC
+
CCCCCGGGGGGGGGDEGGGGGGGGGGGGGGGGGGGFGGGGGGGGGEDCEGGGGGGGGGGGGGGGGFGGGGGGFEGGGGGGGGGGFGFAEGFFGGGGGGFFGGGGGGGGFGGGGFGGGGGGGGGGGGGGGGDDGDECFGGGFFDGGEDGGDFFFDFFGGGGGFFFGEGGDGGCGGFGCCFCEGGGGGGGGGDEEFCFGGGGGFG7E?CC5CGGEEF9CEEGGCFFFEGGGGDGGGG7++::??:9FGGC+<CF*EG<EBDFGGFFGGFG=C7>FDG7>7FD7.7+<9CB42)./5)).7)9)
@M03506:14:000000000-AKVR1:1:1101:6098:6318 1:N:0:34
CGAACTCCTACGGGAGGCAGCAGTAGGGAATCTTGCGCAATGGGCGAAAGCCTGGCGCAGCAACGCCGCGTGGGGGATGAAGGCTCTCGGGTTGTAAACCCCTTTCAGCAGGGACGAAATTGACGGTACCTGCAGAAGAAGCCCCGGCCAACTACGTGCCAGCAGCCGCGGTAATACGTAGGGGGCGAGCGTTGTCCGGATTCATTGGGCGTAAAGAGCTCGTAGGCGGCTTGGCAAGTCGGAGGTGAAAACTCCAGGCTCAACCTGGAGCCGCCATTCGATACTGCTATGGCGAGAGTCG
+
CCCCCGGGGEFGGGGGGGGGFGGGGGGGGGGGGGGGGDEGGFEGGGGGGGGGGGGGGGGGGGFGGDGGGG7CEGGGGEGGGGGGGGFGFGGFCGGGGGGDFGGGGGGGGGGGGGGGDGGGGGGCFGC@CFGGGFGGG?FFCCFF@FGEEEGGGGGGGCFFFGGGGGGGGGDFGGDGGFFFFEGGC:EEG5C:CE?<?EG>*;C9?++<C;:::ECGGGG7@E=:EEGEGCC/CE0<ED0+AEE*:5CGCFF77?+9E?39*<CE6*:CCCF55/95*/2:DF::7=>460=?))7;:E)*)
@M03506:14:000000000-AKVR1:1:1101:15448:6335 1:N:0:34
CGAACTCCTACGGGAGGCAGCAGTGGGGAATTTTGGGCAATGGGCGAAAGCCTGACCCAGCAACGCCGCGTGAGGGAGGAAATCCTTCGGGATGTAAACCTCACAAGCAAGGGAAGAGAGCTACGGGCTGAATAATCCCGTAGTGCGACGGTACCTTGCGTAAGCCACGGCTAACTACGTGCCAGCAGCCGCGGTAATACGTAGGTGGCAAGCGTTGTTCGGAATTATTGGGCGTAAAGGGCGCGTAGGCGGGTTGTTAAGTCGGCTGTGAAAGCCCGGGGCTCAACCCCGGAGGGTCAGC
+
CCCCCGGGGGGGGGGGGGGGGGGGGGGGFGGGGGGGGGGGGGGGGGGGGGGGGGGGGGGGGGGGGGGGGGGGGGGGGGGGGGGGGGGGGGGGGGGGGGGGGGGGGGGGGGGGGGGGGGGGGGGGGGGGGGGGGGGGGGGGGGGGGGGGGGGGGGGGGGGGGGGGGFGGGGGGGGGGGGGGGGGGGGGGGGGGGGGGGGGCFCGGGGGGGGGGGGGGGGGGGGEEGGGGGGGGGEGCEFGGGGGGGCGGGGGC)C5DGFGGGGGGGGED6CC?FFFFGEGGGE@C6?<F?GFFFFFFEF>F6
@M03506:14:000000000-AKVR1:1:1101:15220:6343 1:N:0:34
CGAACTCCTACGGGAGGCAGCAGTAAGGAATATTGGTCAATGGACGCAAGTCTGAACCAGCCATGCCGCGTGAAGGATAAGGTCCTCTGGATTGTAAACTTCTTTTATCTGGGACGAAAAAAGGCGATTCTTCGTCACTTGACGGTACCAGATGAGTAAGCACCGGCTAACTCCGTGCCAGCAGCCGCGGTAATACGGAGGGTGCAAGCGTTATCCGGATTCACTGGGTTTAAAGGGTGCGTAGGCGGGCAGGTAAGTCCGTGGTGAAATCTCTGAGCTTAACTCAGAAACTGCCATGGCT
+
CCCCCGGGGGGGGGGGGGGGGGGGGGGGGGGGGGGGGGGGGGGGGGGGGGGGGGGGGGGGGGGGGGGGGGGGGGGGGGGGGGGGGGGGGGGGGGGGGGGGGGGGGGGGGGGGGGGGGGGGGGGGGGGGGGGGGGGGGGGGGGGGGGGDGGGGGGGGGGGGGGGGGGGGGGGGGGGGGGGFGGGGGGGGGGGGGGGGGGGGGGGGGGDFGGGGDGGGGGGGGGFGBGGGGG8CEFGGGGGGGEEEEGGGGGGGGFFDGFGCEEFE:59DFGGFGFGFGFFFFFF<<?F?<FF2@FFFF4:))
@M03506:14:000000000-AKVR1:1:1101:6384:6348 1:N:0:34
CGAACTCCTACGGGAGGCAGCAGTGGGGAATCTTGCGCAATGGGCGAAAGCCTGACGCAGCAACGCCGCGTGTGTGATGAAGGTCTTCGGATCGTAAAGCACTGTCGCGAGGGAAGATACGCCACGCGCTAACATCGCGGGGCTAAGACGGTACCTCGAGAGGAAGCACCGGCTAACTCTGTGCCAGCAGCCGCGGTAATACAGAGGGTGCGAGCGTTGTTCGGAATTATTGGGCGTAAAGGGCGCGTAGGCGGTTTGTTAAGTCGGCTGTGAAAGCCCGGGGCTCAACCCCGGAGGGTCG
+
CCCCCGGGGGGGGGGGGGGGGGGGGGGGGGGGGGGGGGGGGGGGGGGGGGGGGGGGGGGGGGGGGGGGGGFGGGGGGGGGGGGGGGGGGGGGGGGFGGGGGGGGGGGGGGGGGEGGGGGGGGGGGGGGGGGGGGGDFGGGGGGGGGGGGGGGGGGGGGGGGGGGFGGCEGGGGGGFFGGGGGGGGGGGGGGGGGGGG5EGGF??9EFGEEGGGGDG:ECEGGGG5E8FCGF+CCCGGGG8?FGGGGGGEEGGGG558BFFG?02<DGG=>*00CF75>DGG>:=*776:FEBBE55BEF?)
@M03506:14:000000000-AKVR1:1:1101:25724:6354 1:N:0:34
CGAACTCCTACGGGAGGCAGCAGTCGGGAGTTCTGGGCAATGGGCGAAAGCCTGACCCAGCAACGCCTCGTGAAGGATGAAATCCCTCGGGATGTAAACTTCGCAAGAATGGGAAGAATTAGTAGGGGCTAATACCCTCTATGATTACGGTACCATTTGTAAGCTCCGGCTAACTCCGTGCCAGCAGCCGCGGTAATACGGGGGGAGCAAGCGTTGTACGGATGTACTGGGCGTAAAGGGCGCGTAGGCGGGCAGCACAAGACAGTGGTGAAATCCCCGGGCTTCACTCGGATGTGTCAAC
+
CCCCCCEFFGGDFGDECFGGGGGGGGC7FEGC6,@EFFFGGG8FE:CCGGGGG8EFDCF,EFGGCE::B:FEFGDCGGGGGGDA=E8,@,@@@4E?EF<<FFGGEEC,4CFFFGG>F=F?<8EE,?:++CFCFC9FEGG8?<9F<,:CFED>F9,=@F<FF9,99,<++@FGGFF9BFC:CBD:7C,,>FFG*4=C;,<1:*:ECE>>8*0;5;2:8+<;5CC*3@E?:<:8C::CC+:*2>CCEGC3<5C*77*1250*7*9<**+239+0**2+7.7))7)2*/994952)))1*1=*/
@M03506:14:000000000-AKVR1:1:1101:10756:6380 1:N:0:34
CGAACTCCTACGGGAGGCAGCAGCGGGGAATTTTGGACAATGGGCGCAAGCCTGATCCAGCCATGCCGCGTGAGTGAAGAAGGCCTTCGGGTTGTAAAGCTCTTTCGGCAGGAACGAAATGGTTCGTGCTAATGCCACGGACTGATGACGGTACCTGAAGAAGAAGCACCGGCTAACTACGTGCCAGCAGCCGCGGTAATACGTAGGGTGCAGGCGTTAATCGGAATTACTGGGCGTAAAGCGTGCGCAGGCGGTTTCTTAAGTCAGATGTGAAAGCGCCGGGCTTAACCTGGGAACTGCG
+
CCCCCGGGGGGGGGGGGGGGGGGGGGGGGGGGGGGGGGGGGGGGGGGGGGGGGGGGGGGGGGGGGGGGGGGGGGGGGGGGGGGGGGGGGGGGGGGGGGGGGGGGGGGGGGGGGGGGGGGGGGGGGGGGGGGGGGGGGGGGGGGGGGGGGGGGGGGGGGGGGGGGGGGGGGGGGGGGGGGGGGGGGGGGGGGGGGGGGGEGGGGGFGGGGDGGGGDGDECCGFGG>CDFCGCFGG5CGGGGGGGEGGGGEGGGGGCD*9CFGGGGCFCGGCFFFGGGF)99C>B=5>4BAG41FF>6<6==>
@M03506:14:000000000-AKVR1:1:1101:4082:6401 1:N:0:34
CGAACTCCTACGGGAGGCAGCAGTAAGGAATATTGGTCAATGGACGCAAGTCTGAACCAGCCATGCCGCGTGAAGGATGAAGGCCCTCTGGGTTGTAAACTTCTTTTATCTGGGAAGAAATGCATGCTTTTTAGCGTGTTTGACGGTACCAGAGGAATAAGCACCGGCTAACCCCGTGCCAGCAGCCGCGGTAATACGGAGGGTGCAAGCGTTATCCGGATTCACTGGGTTTAAAGGGTGCGTAGGTGGGTTGGTAAGTCAGTGGTGAAATCTCCGTGCTTAACATGGAAACTGCCATTGA
+
CCCCCGGGGGGGGGGGGGGGGGGGGGGGGGGGGGGGGGGGGGGGGGGGGGGGGGGGGGGGGGGGGGGGGGGGCGGGGGGGGGGGGGGGGGGGGGGGGGGGGGGGGGGGGGFGGGGGGGGGGGGGGGGGGGGGGFGGGGGGGGGGGGGGGGGGGGGGGGGGFGGGGGGGGGGGGGGGGGGGGGGGGGGGGGGGDGGCGCGGGGGGGDG@FGGGGDGFGGGGDEGGGGGGGGGGGGGGFCC5EGGGGGCFGG7CGGGGGFFGGGGFGGGGGGGFGGGEGFGCCFFGFFCF:9F?466<FFF=*
@M03506:14:000000000-AKVR1:1:1101:10302:6410 1:N:0:34
CGAACTCCTACGGGAGGCAGCAGTGGGGAATATTGCACAATGGGCGCAAGCCTGATGCAGCCATGCCGCGTGTATGAAGAAGGCCTTCGGGTTGTAAAGTACTTTCAGCGAGGAGGAAGGCGTTGTGGTTAATAACCGCAACGATTGACGTTACTCGCAGAAGAAGCACCGGCTAACTCCGTGCCAGCAGCCGCGGTAATACGGAGGGTGCAAGCGTTAATCGGAATTACTGGGCGTAAAGCGCACGCAGGCGGTCTGTCAAGTCGGATGTGAAATCCCCGGGCTCAACCTGGGAACTGCA
+
CCCCCGGGGGFGGGGGGGGGGGGGGGGGGGGGGGGGGGGGGGGGGGGGGGGGGGGGGGGGGGGGGGGGGGGGGGGGGGGGGGGGGGGGGGGGGGGGGGGGGGGGGGGGGGEGGGGGGGGGGGGGGGGGGGGGGGGGGGGGGGGGGGGGGGGGGGGGGGGGGGGFFGGGGFGGGGGFGGGGGGGGGGGGFGGFGGGGGDGGGGGGGGDG>EGGGGGGEGGDFCEDGDGGFGGG?EFGGGCFGGGGGGGCEEEGGDGDEF>::CGFFDGD5DG?7?F7:9CF<B>G5@*945?::@>FF4*?*
@M03506:14:000000000-AKVR1:1:1101:4132:6419 1:N:0:34
CGAACTCCTACGGGAGGCAGCAGTCGGGAATTTTGGGCAATGGGCGAAAGCCTGACCCAGCAACGCCGCGTGAAGGATGAAATCCCTCGGGATGTAAACTTCGCAAGAACGGGAAGAATAAGTAGGGGACAATACCCCCTATGATGACGGTACCGTTTGTAAGCTCCGGCTAACTCCGTGCCAGCAGCCGCGGTAATACGGGGGAAGCACGCGTTGTTCGGATTTACTGGGCGTAAAGGGCGCGTAGGCGGCCAGTGCAAGTCCGTTGTGAAATCCCCGAGCTTAACTCGGAAAGGTCAGC
+
CCCCCGGGGGGGDGGGGGGGGGGGFGGGGGGGGGGFFGFGGGGGGGGGGGGGGGGGFGCFGGGGGGGGGGGGFFGGGGGGG9CFGFGGGGGFGGGGGGGGGGGGCCF<4AFGGG7FGG9<BFGGFG+:>EGDGGGFGGDFGGFAFGGGGDGGGGGFFGGG,=,>AFGGGFE7FG;FACFGGFEC*CCC:7:C*<415?F>C5=58*;;:*:8EG5?GF<ED;8;C<0<?6C*CC*2CG7?EGGGC7**CECC35:7+9:FG9*+*1<C=3+9:>>+7:<)>:)<78:06<B9)5@4/*))0
@M03506:14:000000000-AKVR1:1:1101:22228:6422 1:N:0:34
CGAACTCCTACGGGAGGCAGCAGTGGGGAATTTTCCGCAATGGGCGAAAGCCTGACGGAGCAATCTCGCGTGAGGGATGACGGCCTATGGGTTGTAAACCTCTTTTTTCAGGGAGGAATAAAATGACGTGTACCTGAAGAATAAGCATCGGCTAACTCCGTGCCAGCAGCCGCGGTAAGACGGAGGATGCAAGTGTTATCCGGAATCACTGGGCGTAAAGCGTCTGTAGGTGGTTTAATAAGTCAACTGTTAAATCTTGAGGCTCAACCTCAAAATCGCAGTCGAAACTATTAGGCTAGAG
+
CCCCCGGGGGGGGGGGGGGGGGGFGGGGGGGGGGGGGGFGGGGGGGGGGGGGGGGGGGGGGGGGGCGGGGFGGGGGGGGGGGGGGGGGGGGGGGGGGGGGGGGGGFGGCFGGGFGGGGGGGGGGGGGGFGGGGGGGFCFGGGGGGGGGGGGGGGGGFCFGGGGGGGGGGGDDGGGGGGGFGGGDGGGGGGGGFGGGGGGGCCGCFGFGC9FCC5C*=;CCGGGG5C0<<FGGDCCGGE7FGF<AAEGGGGGGGGGGCFFCFCF5CFGFGGFFG7C?FBDC37?C7@G@A7=<F==FFF4=*
@M03506:14:000000000-AKVR1:1:1101:8531:6426 1:N:0:34
CGAACTCCTACGGGAGGCAGCAGTGGGGAATATTGCGCAATGGGCGAAAGCCTGACGCAGCGACGCCGCGTGAGGGATGACGGCCTTCGGGTTGTAAACCTCTTTCAGCAGGGAAGAAGCGAAAGTGACGGTACCTGCAGTAGAAGCACCGGCTAACTACGTGCCAGCAGCCGCGGTAATACGTAGGGTGCGAACGTTGTCCGGAATTATTGGGCGTAAAGAGCTCGTAGGCGGCCTGTCGCGTGGGATGTGAAAACGCGGGGCTTAACCCCGAGCCTGCATTCGATACGGGCAGGCTAGA
+
CCCCCDGGF9EFEGEGGGEGGGGECFFGGGGGGGGFGGF@CFFGFGEGGGGGGFGGGGCCEGCGEGGGGGFGCFGGEGGGGEGGGGGGGGGFFGGGGGGGFGGGGGGGGGGGGGDGGGGGGGG:BFGGGGGGG7FEGGDADAEBFGGGCF3><FCCF?FFG<<<<<FGGGGGGGEDG*F:CFFC@7C:FGGGC>EEGGG>FFCGEE*::9<9EF>8C*;8ACFDGC5CCFG6CCC=CEG@CFG=**:90:C9*<A7C)>DDCDE=C+?:7:7C9<537C:4@FFC@F@;FDBF8<@BFFF*
@M03506:14:000000000-AKVR1:1:1101:18186:6436 1:N:0:34
CGAACTCCTACGGGAGGCAGCAGCAGGGAATATTGCGCAATGGGCGAAAGCCTGACGCAGTAACGCCGCGTGGGGGATGAAGGCCTTCGGGTTGTAAACCCCTTTCAGCAGGGACGAAATTGACGGTACCTGCAGAAGAAGCACCGGCCAACTACGTGCCAGCAGCCGCGGTAACACGTAGGGTGCAAGCGTTGTCCGGATTTATTGGGCGTAAAGGGCTAGTAGGCGGCTTAGCAAGTCGGGTGTGAAATCTTCAGGCTCAACCTGGAGCTGCCAGCCGATACTGCTATGGCTTGATTCC
+
CCCCCGGGGGGGGGGGGGGGGGGGGGGGGGGGGGGGGGGGGGEGGGGGGGGGGGGGGGGGGGGGGGGGGGFGGGGGGGGGGGGGGGGGGGGFGGGGGGGGGGGGGGGGGGGGGGGGGGGGFGGGGGGGGFGGGGGFGFFFFGGGGGGEGGGGGGGGGGGGGGGGGGGDGGGGCCGGGGCFGDGFGGGGGGGGDECCFEGGD8?EFGGGGCC**18:CEGGGGFGGFFGGGD5EFGGGGGCECGFGC=DCC+:*<+:?BF*:CCEFF6FDGGFF<FG*0*9<@B=+8C94*@0.<:BF**99
@M03506:14:000000000-AKVR1:1:1101:14443:6459 1:N:0:34
CGAACTCCTACGGGAGGCAGCAGTCGAGAATCTTGGGCAATGCACGAAAGTGTGACCCAGCGACGCCGCGTGAAGGATGAAGGCCCTCTGGGTCGTAAACTTCTTTTATGAGGAAAGAACGCCTTCGGGCTTGACGGTACCTCATGAATAAGCCACGGCTAACTACGTGCCAGCAGCCGCGGTAATACGTAGGTGGCAAGCGTTGTCCGGATTTACTGGGCGTAAAGCGAACGCAGGCGGATCTTTAAGTAGGAAGTGAAAGGTTGGAGCTCAACTCTGACACTGCTCCCTATACTGGAGA
+
CCCCCGGGGGGGGGGGGGGGGGGGGGGGGGGGGGGFGGGGGGGGGGGGGGGGGGGGGGGGGGGGGGGGGGGGGGGGGGGGGGGGDGGGGGGGGGGGGGGGGGGGGGGGGGGGGGGGGGGGGGGGGGGGGGGFGGGGGGGGGGGGFGGGGGGGGGGGGGGGGGGGGGGGGGGGGGGGGGGGGGEGGGGGGGGGGGGGGGGGGGGGGGGGGGGGGGGGGGGGGGGG>FGGGGGEGG=GDGGG5=GGFFGGGGFGGF?CCFFC?CGG?DGGF**9FFGCCF>DF?F<C?CF?F><FFF4@?4;)
@M03506:14:000000000-AKVR1:1:1101:11658:6460 1:N:0:34
CGAACTCCTACGGGAGGCAGCAGTAGGGAATTTTCCACAATGGGCGAAAGCCTGATGGAGCAACGCCGCGTGCAGGATGAATGTCTTCGGATTGTAAACTGCTTTTATATGTGACGATTATGACGGTAGCATATGAATAAGGATCGGCTAACTCCGTGCCAGCAGCCGCGGTCATACGGAGGATCCAAGCGTTATCCGGAATTACTGGGCGTAAAGAGTTGCGTAGGTGGCATTGTAAGTAAATAGTGAAAGCGTTCGGCTCAACCGGATTAACATTATTTAAACTGCAAAGCTAGAGGAC
+
CCCCCGGGGGGGGGGGGGGGGGGGGGGGGGGGGGGGGGGGGGGGGGGGGGGGGGGGGGGGGGGGGGGGGGGGGGGGGGGGGGGGGGGGGGGGGGGGGGGGGGGGGGGGGGGGGGGGGGGGGGGGGGGGGGGGGGGGGGGGGGGGGGGGGGGGGGGGGGGGGGGGGGGGGGGGGGGGGGGGGGGGGGGGGGGGGGGGGGGGEFGGGGGGFGGGGEFGGGGGGGGEGGGGGGGGGGGGGFGFFFCGGGGGGGGGGGGGGFGGEEGGGGGGEGGFGG>EGFCDFFFGGFG4A7FBF?FFFFFF3
@M03506:14:000000000-AKVR1:1:1101:18931:6461 1:N:0:34
CGAACTCCTACGGGAGGCAGCAGTGGGGAATTTTGGACAATGGGCGCAAGCCTGATCCAGCCATGCCGCGTGAGTGAAGAAGGCCTTCGGGTTGTAAAGCTCTTTCGGCCGAGACGAAAAGGTTCGCGCTAACACCGCGGACTCATGACAGTACCGGCAGAAGAAGCACCGGCTAACTACGTGCCCGCAGCCGCGGTAATACGTAGGGTGCAGGCGTTAATCGGAATTACTGGGCGTAAAGCGTGCGCAGGCGGTTTGCTAAGAGAGATGGGTAAGCACCGGGGATAACCTGGGGTGGTCG
+
<CCCCCAFC-;F7FGGGGGGGGCEGGGGGFGGGFGGDFEGGGGCFGGGDGGGG@FFGGGGGGFFFGGDGGGGDGCFGGGFGG8FCFGGG7FFFEGGGDFGF<FGFGEEFG>CEDEC=@FFFGGFDGGGGEGGFG=E@>F:FCEFGD93@,7DFFF:7F7<CC7EGGG:FCCF7ECBFGG714FFE2:C8C*=ECEG*:59CFGG6C5*AEDCFGDG5*;@FF858CC++<+++:*?5=7*++:C*::58**7<55C*)**+269<7C<9*+)220+**09)8)**)2*4**.0<)))))*0
@M03506:14:000000000-AKVR1:1:1101:4396:6474 1:N:0:34
CGAACTCCTACGGGAGGCAGCAGTCGGGAATTTTGGGCAATGGGCGAAAGCCTGACTCAGCAACGCCGCGCGAAGGACGAAGTCTTTCGGGACGTAAACTTCGTAAGAATAGGAAGAATAAATGACGGTACTATTTGTAAGGTCCGGCTAACTACGTGCCAGCAGCCGCGGTAATACGCAGGGACCAAGCGTTGTTCGGATTTACTGGGCGTAAAGGGCGCGTAGGCGGCGTGGTAAGTCAATTGTGAAATCTCCGAGCTTAACTCGGTACGGTCAATTTATACTGCTGTGCTATAGTGCC
+
CCCCCGGGGGGGCE77+B@BFGFGCEFEFEC@CFFGGGGGFFGGCE@C@FGGGFDF,:@EFF8@@+7CC7FE7C:F8FGG>FFGGFGF:BE7+>=CBCFGAFC:B<BD<E9E@9<=<BDGFGF<>FCGF=CGFF938FC9FFEFGE3C@C,@;F>@,:<:;<*2<7F@F:71C:FFED*=BCGGDEFDGCFF:FBCFGGGCEF+:<9CCGGC>CFFC55:CC8??CFC5**:**;CDCF:FG+<9+<CGCG7C+<D*)9C++02+*/1*927CCC=C*C**@*<E6C6)272***9B66=*
@M03506:14:000000000-AKVR1:1:1101:23838:6492 1:N:0:34
CGAACTCCTACGGGAGGCAGCAGTCGAGAATTTTTCACAATGGGGGAAACCCTGATGGAGCGACGCCGCGTGGAGGATGAAGGCCTTCGGGTCGTAAACTCCTGTCATGCGGGAACAAGAAAGTGATAGTACCGCAAGAGGAAGAGACGGCTAACTCTGTGCCAGCAGCCGCGGTAATACGGGGGGGGCAGGCGTTGTTCGGAATTACTGGGCGTAAAGGGCGCGTAGGCGGCCTTCTAAGCCGGACGTGAAATCCCTCTGCTTAACGGAGGACCTGCGTGCGCTACTGAAAGGCTGGAAT
+
CCCCCGGGGGGGGGGGGGGGGGGGGGGGGGGGGGGGGGGGGGFFEGGGGGGGGGGGGGGGGGGGGGGEGGGGGEGDGGGGGGGGGGGGGGGGGGGGGGGGGGGGGGGGGGGGGGGFGCFC8FF9FFDEGGFGEGGDCCCFGG7FFEFGEGEGGGFAFFCFGDEFGFFCCFGDGGEGGGGGGGGGGG*CEDGGGGC>C>*<EGC85<:?FGGGGGGG;F?0*;EGE*:?*<*:C7;8<F7<CGCG55:C2*57*0<*<6>*+<C+::E*/1237*9CG>D7*)7**.)),294=F))8)7)*
@M03506:14:000000000-AKVR1:1:1101:7170:6504 1:N:0:34
CGAACTCCTACGGGAGGCAGCAGTGGGGAATATTGCACAATGGGCGCAAGCCTGATGCAGCGACGCCGCGTGAGGGATGACGGCCTTCGGGTTGTAAACCTCTTTCAGTATCGACGAAGCGCAAGTGACGGTAGGTACAGAAGAAGCACCGGCCAACTACGTGCCAGCAGCCGCGGTAATACGTAGGGTGCGAGCGTTGTCCGGAATTACTGGGCGTAAAGAGCTCGTAGGTGGTTTGTCGCGTTGTTCGTGAAAACTCACAGCTCAACTGTGGGCGTGCGGGCGATACGGGCAGACTGGG
+
CCCCCGGGGGGGGGGGGGGGGGGGGGGGGGGGGGGGGGGGGGGGGGGGGGGGGGGGGGGGGGGGGGGGGGGGGGGGGGGGGGEGGGGGGGGGEGCFGGGGGGGGGGGGGGFGGGGGGEGGGDEGGD<DGGDGGGGFGGGGGGGGGGGGCGCEGGGGGGGGEGGGGCFGFFFGEEDEFEFGGFG<AFDGGGGGCGGGGECGDFGGG5FCFGGFFGGEG5CFD7CGG6EE5CEGEFGGGCGFGG=EGGGGCECGC=FGF7CFDGGG<F+9CCF6:*779>C3)<DC*)9>>FEFB3)0.9)7)
@M03506:14:000000000-AKVR1:1:1101:15547:6504 1:N:0:34
CGAACTCCTACGGGAGGCAGCAGTGGGGAATCTTGCGCAATGGGCGAAAGCCTGACGCAGCGACGCCGCGTGAGTGATGAAGGCCCTAGGGTTGTAAAGCTCTTTCGGCGGGGACGATAATGACGGTACCCGCAGAAGAAGCCCCGGCTAACTTCGTGCCAGCAGCCGCGGTAATACGAAGGGGGCTAGCGTTGTTCGGAATCACTGGGCGTAAAGGGCGCGTAGGCGGCCGTTCAAGTCGGGGGTGAAAGCCTGTGGCTCAACCACAGAATTGCCTTCGATACTGGACGGCTCGAGACCG
+
CCCCCGGGGGGGGGGGGGGGGGGGGGGGGGGGGGGGGGGGGGGGGGGGGGGGGGGGGGGGGGGGGGGGGGGGGGGGGGGGCFGGGGGFGGGGGGGGGGGGGGGGGGGGGGGGGGGGGGGGGGGGGGGGGGGGGGGGGGGGGGGGGGGGGDCGGGGGGFGGGGGGGGGGGGGDGGGGGGGGGGGEGGGFGGGCCEGGGGGGGGFGGEFCFGGGGCFFFG=EEGGGGDF88CEGC*;+??F:EEGGGGGGCFF7CCCCFFCCCC4?:DF7CCG*2>FFG=FGDFFEFFDF<GF0>@>B>))0)
@M03506:14:000000000-AKVR1:1:1101:12721:6506 1:N:0:34
CGAACTCCTACGGGAGGCAGCAGTGGGGAATCTTGCACAATGGGCGAAAGCCTGATGCAGCGACGCCGCGTGGGGGATGAAGCATTTCGGTGTGTAAACCCCTTTCGACCCGGACGAATGCCTCGCAAGAGGAGTGACGGTACGGGTATAAGAAGCCCCGGCTACCTACGTGCCAGCAGCCGCGGTAAGAGGTAGGGGGCCAGCGTTGTTGGGAATTCTGGGGGGTAAGGGGTTCGTGGGGGGTGGGGCAGGTTGGGAGGGAAACTCCTGGGCCCAACCAGGGGGCGGCTCCCGAAATGGC
+
CCCCCGGGGGGGGGGGGGGGGGGGGGGGGGGGGGGGGGGGGGGGGGGGGGGGGGGGGGGGGGGGGGGGGGFGGGGGGGGGGGGGGGGGGGGGGGGGGGGGGGGGGGGGGGGGGGGGGGGGGGGGGGGGGGGGGGGGGGGGGGGGGGGGFGGGGGGGFG*<*1*<+27,212+=*,,1++=***:**1*<<+*++3AGEEGG*2*1;**;**;:C8E++++3A*//*;C+2C*;**1**1**:5***:7/**:9+29*)/)******+*39?;**97*.9/*))/*)))(9),))))).**)
@M03506:14:000000000-AKVR1:1:1101:9126:6525 1:N:0:34
CGAACTCCTACGGGAGGCAGCAGTGGGGAATCTTGCGCAATGGACGAAAGTCTGACGCAGCAACGCCGCGTGGGGGATGAAGCTTCTCGGAGTGTAAACCCCTTTCGACCCGGACGAATGCCCGCAAGGGTTTGACGGTACGGGTATAAGAAGCCCCGGCTAACTACGTGCCAGCAGCCGCGGTAAAACGTAGGGGGCCAGCGTTGCTCGGAATTACTGGGCGTAAAGGGTCCGTAGGCGGTGCGGCAAGTCGGAAGTGAAATCTCTGGGCTTAACCCAGAGGCTGCTCCCGAAACTGCTG
+
CCCCCGGGGGGGGGGGGGGGGGGGGGGGGGGGGGGGGGGGGGGGGGGGGGGGGGGGGGGGGGGGGGGGGGGGGGGGGGGGGGGGGGGGGGGGGGGGGGGGGGGGGGGGGGGGGGGGGGGGGGGGGGGGGGGGGGGGGGGGGGGGGDGGGGGGGGGGGGGDGGGGGGGGGGGGGFCFGGGGGGGGGGFGGGGGGGGGGGGGGGGGGGGGGGGGGGGGGGCFGGGGEEGGGGGGGGGFGGFGGGGGGGG3EGCFGGEDE477C7FFFCG7<DCFDFGF>57DDFFCC5*6<659357)*16@;
@M03506:14:000000000-AKVR1:1:1101:19018:6528 1:N:0:34
CGAACTCCTACGGGAGGCAGCAGTGGGGAATATTGGACAATGGGCGCAAGCCTGATCCAGCCATGCCGCGTGGGTGATGAAGGCCCTAGGGTTGTAAAGCCCTTTCGGCGGGGAAGATAATGACGGTACCCGCAGAAGAAGCCCCGGCTAACTTCGTGCCAGCAGCCGCGGTAATACGAAGGGGGCTAGCGTTGCTCGGAATCACTGGGCGTAAAGCGCACGTAGGCGGCTTGTTAAGTCAGGGGTGAAATCCTGGAGCTCAACTCCAGAACTGCCTTTGATACTGGCGAGCTTGAGTCCG
+
CCCCCGFGGAFGFGGGGGGGGGGGGGGG@FEGGGGGGFFFEFFFFGFFG>FGGGGGGGGGGGGGCFGCFGGGGE+CFGFFGGGGGGGFGGGFGEGGGGGGGGGGGGGDGGGGGCFFEGGGFGFGEGFFGGDGGGDGGGFGGGGGGDGGGEGGGGGGGGGGGGFGGFFEGEGGG>FGFFDF>CDGGDEGGGDCEGGCFGG5C>FFD@CGGDEGGDCGGEEGCEFFEEFGEGC>EFFG?FCFGFF=CGEF6<F?4<FGC;DFFC*CCF7*+>6>C6=GG?FCFFBFDF6)7DD>:F4.?@?4<
@M03506:14:000000000-AKVR1:1:1101:24493:6538 1:N:0:34
CGAACTCCTACGGGAGGCAGCAGTCGGGAATTTTGGACAATGGGCGAAAGCCTGATCCAGCAATGCCGCGTGAGTGATGAAGGCCTTAGGGTTGTAAAGCTCTTTTACCCGGGATGATAATGACAGTACCGGGAGAATAAGCCCCGGCTAACTCCGTGCCAGCAGCCGCGGTAATACGGAGGGGGCTAGCGTTGTTCGGAATTACTGGGCGTAAAGCGCACGTAGGCGGCTTTGTAAGTTAGAGGTGAAAGCCCGGAGCTCAACTCCGGAATTGCCTTTAAGACTGCATCGCTTGAATCCA
+
CCCCCGGGFGFGEEGGGGGGGGGFGGGGGGGCFGCGGGGGGGGGGGGGGGGGGFGGGGGGGGGGFGACGGEGGGGGGGFGFEGGGGFFFGGGGGGGFGGGGGGG<EGGFGGGGEGGGGGDGGGGGGGFGGGGGGGGFFCFGG8FGGGGDFG@FFFCFGGGGGGGGFFEGGGGGGDGGGGG@FGDCGGGFDGFFECEFCEE>FGGFGGGF>C>CECFGGGGGDFGEDFGGGG*<?CE<@F9CFGGGGGGCEFC*7*9*7)*3AC6C*09C5CF>CFG7*:7>F4<29DF):)1@FF>446<*
@M03506:14:000000000-AKVR1:1:1101:12101:6545 1:N:0:34
CGAACTCCTACGGGAGGCAGCAGTCGGGAATTTTGGGCAATGGGCGAAAGCCTGACCCAGCAACGCCGCGTGAAGGATGAAATCCCTCGGGATGTAAACTTCGCAAGAACGGGAAGAATAAGTGAGGGTTAATATCCCTTACGATGACGGTACTGTTTGTAAGCTCCGGCTAACTCCGTGCCAGCAGCCGCGGTAATACGGGGGGAGCAAGCGTTGTTCGGATTTACTGGGCGTAAAGGGCGCGTAGGCGGCCACCGCAAGTCGACTGTGAAATCTCCGGGCTTAACCCGGAACGGTCAGC
+
CCCCCGGGGGGGGGGGGGGGGGGGGGGGGGGGGGGGGGGGGGGGGGGGGGGGGGGGGGGGGGGGGGGGGGGGGGGGGGGGGGGGGGGGGGGGGGGGGGGGGGGGGGGGGGGGGGGGGGGGGGGGGGGGGGGGGGGGGGGGGGGGGGGGGGGGGGGFFFGGGGGGGGGGGGGGGGGGGGGGGGGGGGGGGGGGGGGCGGGGGGGGGGGGGGGGGGGGGGGGG5ECGGGGGGGGGGGDGGGGGGEGGGGGGGGGGGGFGEGGDGGGGDCDFGFFFFGC>=)<))<:C6CFFGF>DDFF5>@F)
@M03506:14:000000000-AKVR1:1:1101:9898:6554 1:N:0:34
CGAACTCCTATGGGAGGCAGCAGTGGGGAATTTTGGACAATGGGCGCAAGCCTGATCCAGCCATTCCGCGTGCAGGATGAAGGCCTTCGGGTTGTAAACTGCTTTTGTACGGAACGAAAAGCCGCTTTCTAATACAGAGCGGTCATGACGGTACCGTAAGAATAAGCACCGGCTAACTACGTGCCAGCAGCCGCGGTAATACGTAGGGTGCAAGCGTTAATCGGAATTACTGGGCGTAAAGCGTGCGCAGGCGGTGATGTAAGACAGATGTGAAATCCCCGGGCTCAACCTGGGAACTGCA
+
CCCCCGGGGGGGGGGGGGGGGGGGGGGGGGGGGGGGGGFGGGGGGGGGGGGGGGGGGGGGGGGGDGGGGGGGGGGGGGGGGGGGFGGGGGGGGGGGGGGGGGGGGGGGFGGGFGEGEGGGGGGGGGGGGGGGGGGGGGGGGGGGGGGGGGGGGGGGFGGGGGGGGFFEF7FBEGGGGGGFGGGG@?FGGCFGDEE7EG>FCFGGGGDDGGGGGGGGGGGGGGGG>*8@@FGG+CF*CGD8?EEG**:9C>7CGGECEFGF<FG7+7FCE><@F7FGGF:D5BDGGFCF09F:FF4)))1*0
@M03506:14:000000000-AKVR1:1:1101:18072:6558 1:N:0:34
CGAACTCCTACGGGAGGCAGCAGTGGGGAGTATTGGACAATGGGCGAAAGCCTGATCCAGCAATGCCGCGTGAGTGATGAAGGCCTTAGGGTTGTAAAGCTCTTTTACCCGGGATGATAATGACAGTACCGGGAGAATAAGCCCCGGCTAACTCCGTGCCAGCAGCCGCGGTAATACGGAGGGTGCGAGCGTTCATCGGAATTACTGGGCGTAAAGCGCGCGTAGGTGGGTTGTTAAGTTGGATGTGAACTCCCGGGGCGCAACCTGGGAACTGCATTCAAAACCGACTGTCTTGGGTATG
+
CCCCCGGFGGFGDEGGC;7B@EECFFGGGGGGEFFGGGCFEGCFGGGG7@@FC@@EECGDFGGGFF8+@C6@,?CFCECG<E<,E,C<FGFFF:FFG9FCFGGGGAFGGCFGGGGGGEGGG9FFG<FFFFFDC:FEGGGGCF,>@@FGEEGGDF<+@FEFFFC<FGGDGGEGGGFGFF77C7CGGDE*:C71=*BFFFGE7>+?CCGBFG5**8C?CEGEE=:8?C3CC*1/*:5C9@C9CE6<6CFFF7E+9:*):.)1/:)*2201:*<;7FCC0907:**:*875()*.****))*))
@M03506:14:000000000-AKVR1:1:1101:15273:6559 1:N:0:34
CGAACTCCTACGGGAGGCAGCAGTGGGGAATTGTTCACAATGGGCGCAAGCCTGACGACGCAACGCCGCGTGGAGGATGAAGATCTTCGGGTCGTAAACTCCTTTCGATCGAGACGAATGGCCTCCGGGTTAACAGCCCGGGGGAGTGACGGTACCGAGAGAAGAAGCCCCGGCTAACTCCGTGCCAGCAGCCGCGGTAATACGGGGGGGGCAAGCGTTGTTCGGAATTACTGGGCGTAAAGGGCTCGTAGGTGGCCAACTAAGTCAGACGTGAAATCCCTCGGCTTAACCGGGGAACTGC
+
CCCCCGGGGGGGGGGGGGGGGGGGGGGGGGGGGGGGGGGGGGGGGGGGGGGGGGGGGGGGGGGGGGGGGGFGGGGGGGGGGGGGGGGGGGGGGGGGGGGGGGGGGGGGGGGGGGGGGGGGGGGGGGGGGGGGGGGGGGGGGGGGEGGGGGGGGGGGGGGGGGGGGGGGGGGGGGGGGGGGGGGGGGGGGGGGFGGGGEGGGGGGDDEEGGGGEFGGDEECGGGGGEGGGGGGFCECEEC;CFFGGFGGEEF5DGGD=?GCGF4CG>7CEGGF7/9CGF*9*0<CGF5F2*795>))5>?@4
@M03506:14:000000000-AKVR1:1:1101:7590:6575 1:N:0:34
CGAACTCCTACGGGAGGCAGCAGTGGGGAATATTGGACAATGGGGGCAACCCTGATCCAGCAATGCCGCGTGTGTGAAGAAGGCCTTCGGGTTGTAAAGCACTTTTGTCCGGAAAGAAAACTTCTGGGTTAATACCCTGGGAGGCTGACGGTACCGGAAGAATAAGCACCGGCTAACTACGTGCCAGCAGCCGCGGTAATACGTAGGGTGCGAGCGTTAATCGGAATTACTGGGCGTAAAGCGTGCGCAGGCGGTTTGTTAAGACAGATGTGAAATCCCCGGGCTTAACCTGGGGAGTGCC
+
CCCCCGGGDGEGGEGGGGGGDFGGGGGGGGFFFFGGGGGFGGGGGGGGGGGGGGFFGGGGGGGGGGGGGGFEFFGGGFGGFGGGGGGGGGGGGGGGGGGFFG=FFGGGGGFGGGGGGGCFGGGCFFFGGD7FFGGFGGGGGGGGGFDFEEEGGGFGGGFDGGGGGGGGGGGGGGG:FGFGGGGFFGGFFGG,*==CEGEFGFECCGGGD@EECEDGECE5CCEE5AEFCC7A87C:C5<;CCECG5E3EGDEGGE):<GGGFGDFFGGGGFFGFCCFF477DEGGFGFFG=:4.)))05/*
@M03506:14:000000000-AKVR1:1:1101:10892:6578 1:N:0:34
CGAACTCCTACGGGAGGCAGCAGTGGGGAATCTTGCACAATGGAGGAAACTCTGATGCAGCGACGCCGCGTGAGCGATGAAGCCCTTCGGGGTGTAAAGCTCTTTCGGCAGGGGCGATAATGACGGTACCTGAAGAAGAAGCTGCGGCTAACTACGTGCCAGCAGCCGCGGTAATACGTAGGCAGCAAGCGTTGTTCGGAATTACTGGGCGTAAAGAGTGTGTAGGCGGTTTGCTAAGTTTGGTGTGAAATCTCCCGGCTTAACTGGGAGGGTGCGCCGACAACTGGCAGGCTTGAGTGCC
+
CCCCCGGGGGGGGGGGGGGGGGGGGGGGGGGGGGGGGGGGGGGGGGGGGGGGGGGGGGGGGGGGGGGGGGGGGGGGGGGGGGGGGGGGGGGGGGGGGGGGGGGGGGGGGEGGGGGGGGGGGGGGGGGGGGGGGGGGGGGGFGGFGGDGGGGGGFGGGGGGGGGGGGGGGGGCFGGFGGGGGGGGGGGFGGGGGGGDGGGGGGGGGGGGGFG8EE*<@FGGGGGDFGFEEG8CGG??FFFC?FECFFGGEFGDC:C7E>DDGFDGFCG<*9>ECC5C7@G<)75C6;C7(*)45?D@?74=?
@M03506:14:000000000-AKVR1:1:1101:16529:6586 1:N:0:34
CGAACTCCTACGGGAGGCAGCAGTCGGGAATTTTGGGCAATGGGCGAAAGCCTGACCCAGCAACGCCGCGTGAAGGATGAAATCCCTCGGGATGTAAACTTCGCAAGAACGGGAAGAATAAGTAGGGGACAATACCCCCTATGATGACGGTACCGTTTGTAAGCTCCGGCTAACTCCGTGCCAGCAGCCGCGGTAATACGGGGGGAGCAAGCGTTGTTCGGATTTACTGGGCGTAAAGGGCGCGTAGGCGGTCAGCACAAGTCAGTTGTGAAATCTCCGAGCTTAACTCGGAAAGGTCAAC
+
CCCCCGGGGGGGGGGGGGGGGGGGGGGGGGGGGGGGGGGGGGGGGGGGGGGGGGGGGGGGGGGGGGGGGGGGDGGGGGGGGGGGGGGGGGGGGGGGGGGGGGGGGGGGGGGGGGGGGGGGGGGGGGGGGGGGGGGGGGGGGGGGGGGGGGGGGGGFGGGGGGGGGGGGGGGGGGGGGEGGGGGGGGGGGGGGGGGGGGGGGGGGGDGGGDGGGGGGCFGGGGGGGGGGGGFGGGGGGGGGCE5:1>EDGGE:5CFGFFGGGCG7F>EG?C7BGFD7*9C<<D>FGF06<GE15>@5?FF41
@M03506:14:000000000-AKVR1:1:1101:5520:6591 1:N:0:34
CGAACTCCTACGGGAGGCAGCAGTGGGGAATTTTGGACAATGGGGGCAACCCTGATCCAGCCATGCCGCGTGAGTGAAGAAGGCCTTCGGGTTGTAAAGCTCTTTCGGGCGGGAAGAAAAGGTCAAGGCTAATACCCTTGACTGCTGACGGTACCGCAAGAAGAAGCACCGGCTAACTACGTGCCAGCAGCCGCGGTAATACGTAGGGTGCGAGCGTTAATCGGAATTACTGGGCGTAAAGCGGGCGCAGGCGGTGACTCAAGTCAGATGTGAAAGCCCCGGGCTGAACCTGGGAGTTGCG
+
CCCCCGGGGGGGGGGGGGGGGGGGGGGGGGGGGGGEGGGGGGFGGGGGGGGGGGGGGGGGGGGGGGGGGGGGGGGGGGGGGFGGGGGGGGGGGGGGGGFGDGGGGGGGGGGGGGGGGGGGGCDGFGGGGGGGGGGFGGGGGGGGGFEFGDGGGGGGGGCGGFGGGGG7FFGGGGGDGGFG><BGG,<CGG7FGGD>CE8ED7ECFG>EG>5:>E>EEC*;AF=85AEF7?@FFFGGG=D*+:>*5EGD5CGGGCEDEF**0<CG72C:CCGFF:FF45C3DEBCE)5=4DFB4)0.)8F4)
@M03506:14:000000000-AKVR1:1:1101:24709:6597 1:N:0:34
CGAACTCCTACGGGAGGCAGCAGTGGGGAATATTGGACAACGGGCGAAAGCCTGATCCAGCAATGCCGCGTGAGTGATGAAGGCCTTAGGGTTGTAAAGCTCTTTTACCCGGGATGATAATGACAGTACCGGGAGAATAAGCTCCGGCTAACTCCGTGCCAGCAGCCGCGGTAATACGGAGGGAGCTAGCGTTATTCGGAATTACTGGGCGTAAAGCGCACGTAGGCGGCTTTGTAAGTAAGAGGTGAAAGCCCGGAGCTCAACTCCGGAACTGCCTTTTAGACTGCATCGCTTGAAGCCA
+
CCCCCGGGGGGGGGGGGGGGGGGGGGGGEGFGGGGGGGGGGGGGGGGGGGGGG?EGGFFGGEGGFGGGCF6@?FFFGGFGGGFGFFGGGGGFG>7FFFBAFDFFEEFGFFGGEFDFGGGGFCFFGGGCEGGDGDGEGGGGGGFF<CGGGGGGGGGCFFEGGGGABFGGGG@FFCFG;CGGGGGC<CCFFFG7FCGDG+<EGGGGGGGFGGGGCED7:=5:*/@6@8:85C*88C+9+:7:CA9?E6=CFGFG:CGDG)7*+<>*+*<>CDEBGG47==>:057<<<C9<>54).>:)*).0
@M03506:14:000000000-AKVR1:1:1101:7572:6605 1:N:0:34
CGAACTCCTACGGGAGGCAGCAGTCGGGAATTTTGGGCAATGGGCGAAAGCCTGACCCAGCAACGCCGCGTGAAGGATGAAATCTTTCGGGATGTAAACTTCGGAAGAGTAGGAAGAATACTGACGGTACTATTTTTAAGGTCCGGCTAACTACGTGCCAGCAGCCGCGGTAATACGTAGGGACCAAGCGTTGTTCGGATTTACTGGGCGTAAAGGGCGCGTAGGCGGCGTAATAAGTCACTTGTGAAATCTCCGGGCTTAACTCGGAGCGGCCAAGTGATACTGTCATGCTAGAGTGCAG
+
CCCCCGGGGGGGGGGGGGGGGGGGGGGGGGGGGGGGGGGGGGGGGGGGGGGGGGGGGGGGGGGGGGGGGGGGGGGGGGGGGGGGGGGGGGGGGGGGGGGGGGGGGGGGGGGGGGGGGGGGGGGGGGGEGGGGGGGGGGGGGGGGGGGGDFGGGGGGGGGGGGGGGGGGGGGGGGGGGGGGDGGGGGGGGGFGGGGGGGEGGGGGFGDGGGGGGFGGGGGGGGGGGGGGGGGCEGDGGGGFGFFGGFF7FGGFGFGGG:DFDGFGGGGDECE>)CDFG4*::@FEG=>@9FBAFFFFFFFF6
@M03506:14:000000000-AKVR1:1:1101:26893:6614 1:N:0:34
CGAACTCCTACGGGAGGCAGCAGTGGGGAATATTGCACAATGGGCGCAAGCCTGATGCAGCCATGCCGCGTGTATGAAGAAGGCCTTCGGGTTGTAAAGTACTTTCAGCGGGGAGGAAGGGAGTATAGTTAATACCTTTGCTCATTGACGTTACCCGCAGAAGAAGCACCGGCTAACTCCGTGCCAGCAGCCGCGGTAATACGGAGGGTGCAAGCGTTAATCGGAATTACAGGGCGTAAAGCGCACGCCGGCGGTTTGTGTAGTCAGATGTGAAATCCAACGGCTCAACCTGGGAACGTCC
+
<CCCCCFDFEDEGCCFG7@C;FGGGGFGGEFFEEEED<@6CEEFEF7FFEGFG<8CE,CF?@F9FFF7+@@FF<9FFFFAFEEFAF=,CFGABFFGGGAE,CFGGGGGGGGGGEGEGGG3FBFBF,55<@<EFGFGGGGG9FFFD:=FFCFGAF,38>CCFC:,@:B::>BF1*>?D9B,=FFC@BFFFF7:CECF:8CC;EFC<BEG;CA+<C1;/1*;03;EC5C?FC+2855CE*1*<+:51:>D*:=EGCC)A50*2+:9?><CE03/7*02*9***00*209*.948<))9;7.))
@M03506:14:000000000-AKVR1:1:1101:10493:6628 1:N:0:34
CGAACTCCTACGGGAGGCAGCAGTAGGGAATCTTGCGCAATGGGCGAAAGCCTGACGCAGCAACGCCGCGTGGGGGATGAAGGCTCTCGGGTTGTAAACCCCTTTCAGCAGGGACGATTATGACGGTACCTGCAGAAGAAGGACCGGCCAACTACGTGCCAGCAGCCGCGGTAATACGTAGGGTCCGAGCGTTGTCCGGATTTATTGGGCGTAAAGAGCTCGTAGGCGGCTCAGTTAGTCGGATGTGAAAACTCGGGGCTCAACCCCGAGACGCCATCCGATACTGCTGTGGCTTGAATCT
+
CCCCCGGGGGGGGGGGGGGGGGGGGGGGGGGGGGGGGGEGGGGGGGGGGGGGGGGGGGGGGGGGGGGGGGGGGGGGGGGGGGGGGGGGGGGGGGGGGGGFGGGGGGGGGGGGGGGGGGGGGGGGGGGGGGGGGGGGGGGGGGGGGGGGGGGFGGGGGGGGGGGGGGGGGGGGGGGGGGGGGGGGGGGGGGGGEGGGGGGGGGGGGFGGGGGEGGFFGFFGGGCEECFCGEEGGF<EDDGGGGGCG?:CFGGGFGGGGECDGEGGGGGG57=><<D53@C5CBDE96C44FFFFFFEFFF?6
@M03506:14:000000000-AKVR1:1:1101:7422:6633 1:N:0:34
CGAACTCCTACGGGAGGCAGCAGTAGGGAATATTGGGCAATGGGCGAGAGCCTGACCCAGCCATGCCGCGTGCAGGATGAAGGCTTTCTGAGTCGTAAACTGCTTTTGCCAGGGAAGAAAAAAGGGGGTGCGTCCTCTACTGACGGTACCTGGTGAATAAGCACCGGCTAACTCCGTGCCAGCAGCCGCGGTAATACGGAGGGTGCAAGCGTTGTCCGGATTTATTGGGTTTAAAGGGTGCGTAGGCGGTGCTTTAAGTCTGGGGTGAAAGCCCGTTGCTCAACAACGGAACTGCCCTGGA
+
CCCCCGGGGGGGGGGGGGGGGGGGGGGGGGGGGGGGGGGGGGGGGGGGGGGGGGGGGGGGGGGGGGGGGGGGGGGGGGGGGGGGGGGGGGGGGGGGGGGGGGGGGGGGGGGGGGGGGGGGGGGGGGGGGGGGGGGGGGGGGGGGGGGGGGGGGGGGGGGGGGGGGGGGGGGGGGGGGGGGGGC:F7FGGGEGGGGGGGGGE5ECF>CFFFGAGGGFFEGDGGFGGCFFGECECC?<F=CEGGGGGGFDGGGGGCFDD@FCFF:6EDE3CCGFGFC*>@<7C4=CFFFEBD@FFF@?57@F)
@M03506:14:000000000-AKVR1:1:1101:13675:6660 1:N:0:34
CGAACTCCTACGGGAGGCAGCAGTCGGGAATTTTGGGCAATGGGCGAAAGCCTGACCCAGCAACGCCGCGTGAAGGATGAAATCCCTCGGGATGTAAACTTCGCAAGAACAGGAAGAATAAGTAGGGGACAATACCCCCTATGATGACGGTACTGTTTGTAAGCTCCGGCTAACTCCGTGCCAGCAGCCGCGGTAATACGGGGGGAGCAAGCGTTGTTCGGATTTACTGGGCGTAAAGGGCGCGTAGGCGGTCAGCACAAGTCAGTTGTGAAATCTCCGGGCTTAACTCGGAAAGGTCAAC
+
CCCCCGGGGGGGGGGGGGGGGGGGGGGGGGGGGGGGGGGGGGGGGGGGGGGGGGGGGGGGGGGGGGGGGGGGGGGGGGGGGGGGGGGGGGGGGGGGGGGGGGGGGGGGGGGGGGGGGGGGGGGGGGGGGGGGGGGGGGGGGGGGGGGGGGGGGGFGGGGGGGGGGGGGGGGGGGGGGGGGGGGGGGGGGGDGGGGDFGGGGGGGGEGG5CGGCGGGGGGGGGGEGGGGGGGDEECEGGGGGGGGGC=DFGGDGCCCEFFCFGGF7777:C+9:*??7757DFFGGFG4<DFFF3@F=7?4/
@M03506:14:000000000-AKVR1:1:1101:18302:6675 1:N:0:34
CGAACTCCTACGGGAGGCAGCAGTCGGGAATTTTGGGCAATGGGCGAAAGCCTGACCCAGCAACGCCGCGTGAAGGATGAAATCTCTAGGGATGTAAACTTCGCAAGAATGGGAAGAATAAGCGAAAGCCAATACCTTTCGTGATGACGGTACCATTTGTAAGCTCCGGCTAACTCCGTGCCAGCAGCCGCGGTAATACGGGGGGAGCAAGCGTTGTTCGGATTTACTGGGCGTAAAGGGCGCGTAGGCGGCCACTACAAGTCACTTGTGAAATCTCCGAGCTTAACTCGGAACGGTCAAG
+
CCCCCGGGGGGGGGGGGGGGGGGGGGGGGGGGGGGGGGGGGGGGGGGGGGGGGGGGGGGGGGGGGGGGGGGGGGGGGGGGGFGGGGGGGGGGGGGGGGGGGGGGGGGGGFGGGGGGGGGGGGGGGG7FGFFFEFGGCFGGGGGGGGFGGGGGGGGGGGGGGGFGG7FEGGGGGGGGGCFGGGGGGGGGGGGCGEGEGGFFGGGGGGGGGECCGEE>8CFEGC5CGGFGGGFGGGGGG@>CCE5E*:C<FGGGGGGGFFF4CFGGFFCF+77@CCG7:FDDGE)C+=F@<D3;EFEE>@>66
@M03506:14:000000000-AKVR1:1:1101:11509:6687 1:N:0:34
CGAACTCCTACGGGAGGCAGCAGTGGGGAATATTGGACAATGGGGGCAACCCTGATCCAGCAATGCCGCGTGAGTGATGAAGGCCTTAGGGTTGTAAAGCTCTTTCGCACGCGACGATGATGACGGTAGCGTGAGAAGAAGCCCCGGCTAACTTCGTGCCAGCAGCCGCGGTAATACTAAGGGGGCTCGGGTTGGTCGGAATTACGGGGCGTACAGGGCGCGCAGGCGGTCTTCCAAGTCAGATGTGAAAGCCTCGGGCTCAACCTGGGAAGCGCACTCGAGCCTGGGCCACGTGAGGTCG
+
CCC@CGFAC@F@F@,@@FDGGGGGFFGCGEFCFGGGGAGDFGFGCDFCFCEFGGGFGG9<CF8FFFFFDE+@8CFC?FF<<FGF<FD9EFFFG+?FC@<95B?BFGE+B4C:+:C:CFGFD?,58=+B+A@F=:FDFG?EGC,>C7@:7*7B;DF>F@FFCCBF:2><F7CCC@<FF,@,?FGED7**:*44***A+:::EC89<*AE****:*2CCC=8CC5*****:CE*<+<<9+*2+<+0:+3*3+::7+0*2>D<:9*009CF527)/)>7).*1*.)*2)7),*0,)08.5)0)0
@M03506:14:000000000-AKVR1:1:1101:21325:6711 1:N:0:34
CGAACTCCTACCGGAGGCAGCAGTGGGGAATATTGGGCAATGGGCGAAAGCCTGACCCAGCAATGCCGCGTGGGTGAAGAAGGTCTTCGGATTGTAAAGCCCTTTCGACGGGGACGATGATGACGGTACCCGTAGAAGAAGCCCCGGCTAACTCCGTGCCAGCAGCCGCGGTAATACGGAGGGGGCTAGCGTTGTTCGGAATTACTGGGCGTAAAGCGCACGTAGGCGGCTCTGTAAGTTAGAGGTGAAAGCCCAGGGCTGAACCCTGGAAGTGCCTTTAAGACTGCATCGCTAGAATTTG
+
CCCCCGGGG9FFGGGGGGGGGGGDGGGGGGGGGGGGGGGGGGGGGGGGGGGGGFGGGGGGGGGGGGGGGGCCCGFGGGGGGGGFGFGGGGEGGFGFGGGGGGGGDGGEGGGGGGGGGGGGGGGGGDGGGGGGGGGGG9FGDGBCFEEGGGGDFG7@FGCGGFF@7>FFGGG<@7A9:F7<FEGG7C*8::88ACCGGGGG5CCEFCF<588C>EGGFEGGC:C?CEFC8E8C6<0<7<F@EC+<C<C7<9CCG5C<C>CC5*2<*>09C9+7FFG+***:07=6+/2*4*86)70/9***/
@M03506:14:000000000-AKVR1:1:1101:8640:6722 1:N:0:34
CGAACTCCTACGGGAGGCAGCAGTAGGGAATTTTCCACAATGGGCGAAAGCCTGATGGAGCAACGCCGCGTGCAGGATGAATGCCTTCGGGTTGTAAACTGCTTTTATCTGTGACGAATTTGACGGTAGCAGATGAATAAGGATCGGCTAACTCCGTGCCAGCAGCCGCGGTCATACGGAGGATCCAAGCGTTATCCGGAATTACTGGGCGTAAAGAGTTGCGTAGGTGGCATTGTAAGTTGGTAGTGAAAGCGTTCGGCTCAACCGAATATACATTACCAAAACTGCAAAGCTAGAGGAT
+
CCCCCGGGGGGGGGGGGGGGGGGGGGGGGGGGGGGGGGGGGGGGGGGGGGGGGGGGGGGGGGGGGGGGGGGGGGGGGGGGGGGGGGGGGGGGGGGGGGGGGGGGGGGGGGGGGGGGGGGGGGGGGGGGGGGGGGGGGGGGGGGGGGGGGGGGGGGGGGGGGGGGGGGGGGGGDEGGGGGGGGGCGGGGGGGGGECFGGDGEGGGGGGGGFGGGGC9;EGGGFCB>EGGGGGGGGGGC?7FCFFGDG9CFDGFFEGDC<CD==FGGGGDEGFBFGGGG@FFGFFFGFGFFGFB@6@FFF@F)
@M03506:14:000000000-AKVR1:1:1101:16084:6728 1:N:0:34
CGAACTCCTACGGGAGGCAGCAGTGGGGAACATTGCACAATGGGCGGAAGCCTGATGCAGCGACGCCGCGTGAGGGATGACGGCCTTCGGGTTGTAAACCTCTTTCAGCACCGACGAAGCGCAAGTGACGGTAGGTGCAGAAGAAGCGCCGGCCAACTACGTGCCAGCAGCCGCGGTAAGACGTAGGGCGCGAGCGTTGTCCGGATCTATTGGGCGTAAAGAGCTCGTAGGCGGCTTGTCGCGTCGACTGGGAAAACCCGGGGCTCAACTGCGGGCTTGCAGACGCTACGGGCACGCCAGG
+
CCCCCFGGFFFGGC@:@FDGGGGGGDCGGGGGFGGGGF9FFGGGGEEGGGGGDGCEFFGFGGGCFGGGGD>FFCFGDDCFFGEFEGGGGGG=::FEAADEGGGGFCEDFD<DF:FCCFC:FFDGG,@FCFGGF@FC3@FC,D@:>,<C*F@F74*=CCB<FECDCFCFFFGGDGCCC8/@FFG8*;*/2:*18:EEE*:C<EGGE*/+39:<0@*:E5*;C@8@9+;2**;+1:*5:CC9E5>*2*:3CC*:*6*9F)9/*29CCC+7E><?*9<7)7>*94*::3*0(1)2))))).)..
@M03506:14:000000000-AKVR1:1:1101:3841:6732 1:N:0:34
CGAACTCCTACGGGAGGCAGCAGTGGGGAATCTTGCACAATGGGCGAAAGCCTGATGCAGCGACGCCGCGTGCGGGATGACGGCCTTCGGGTTGTAAACCGCTTTCAGCAGGGACGATAATGACGGTACCTGCAGAAGAAGCCCCGGCCAACTACGTGCCAGCAGCCGCGGTAATACGTAGGGGGCAAGCGTTGTCCGGATTGATTGGGCGTAAAGAGCTCGTAGGGGGCTTGGTAAGTCTGGTGTGAAATCCCCCCGCTCAACGTGGAGGGGCCACCCGATACTGCTCTTACTGGATGCC
+
CCCCCGGGGGGGGGD>FGGCEGGGGFFGFGGGGGGGGGGFEAFCFGGGGEFGGGFF9FFGGGGG7FGEGG:CEGGE7FE?EEGGG7?B@BCGGGGGGGGGGGFGGG?CDAFGG@<CCFEGGGGFEFGGGGGGGGFFFFFFGCFFGGGGGC,DF:BF:CCG9,:CCFGEFCGCE*?F@FGGFDFDD>EEGGGAE**<9?EC58*:E9+C*/:?C>5+<=C:<8:CF***:*2*25C7792+<9:<6C573?C<9?*):)1//:*:*1*1:*:<<33:557)/0)1<FD*)2*-0*1)0*976
@M03506:14:000000000-AKVR1:1:1101:9058:6740 1:N:0:34
CGAACTCCTACGGGAGGCAGCAGCAGGGAATATTGCGCAATGGGCGAAAGCCTGACGCTGTAACGCCGCGTGGGGGATGACGGCCTTCGGGTTGTAAACCCCTTTCAGCAGGGACGAAATTGACGGTACCTGCAGAAGAAGCACCGGCCAACTACGTGCCAGCAGCCGCGGTAACACGTAGGGTGCAAGCGTTGTCCGGATTCATTGGGCGTAAAGGGCTAGTAGGCGGCTTAGCAAGTCGGGTGTGAAAACTTCAGGCTCAGCCTGGAGCGGCCATCCGATACTGCTATGGCTAGAGTCC
+
CCCCCGGGGGGGGGGGGGGGGGGGFFGGFFGGGGGGGGFFGGGGGEGGGGGGGGGGGGGDGGGGGGGGGGGGGGGGGGGGFEGGGGGGGGGGGDGGGGGGGCGGGGGGGFGGGGGGGGDFFGGGGGGGGGGGGGCDFFFGGGGGGCGGGGGGGDCEFFFGGGGGGGGGGGGGGGGGGG<:FFGGGGGFGGE;EE>EGGGG;CC+<CFGFCE*?*/CFEGFGGGGGGGGGG=C?CC9:CCFGGGGGGG=@C<CGCGCFF577CF667FGEGFEDC3:*/>D3.8=+7:92*9:F.*.9F668
@M03506:14:000000000-AKVR1:1:1101:26680:6752 1:N:0:34
CGAACTCCTACGGGAGGCAGCAGTGGGGAATTGTTCGCAATGGGCGCAAGCCTGACGACGCAACGCCGCGTGGAGGATGAAGACCTTCGGGTCGTAAACTCCTTTCGATCGAGACGAATGGCTTCCGGGTGAACAATCCGGAGGAATGACGGTACCGAGAGAAGAAGCCCCGGCTAACTCCGTGCCAGCAGCCGCGGTAATACGGGGGGGGCAAGCGTTGTTCGGAATTACTGGGCGTAAAGGGCTCGTAGGTGGCGAACTAAGTCAGACGTGAAATCCAGCGGATTAACGGGGGAACTGC
+
CCCCCFGGGGGGGGCFGDGGGGGEDFGGGGGGGFEGGGGGGGFGGGGGGGGGGGGGGGCFDGEECF@FEGGGGGGGGGGGGGGGEFC??FGEGGGCFFCEDFDGGGE7,BFGGGGC+CEGGGGGCFG7:F:FCFGGG?F7FGGGGDGGFFGGGFCFGGGGGGG7<:F@<C:FBF:CGFCF7FFEGFFF7;FFG5*8::CEFCF@E8?EEDDGG>FCG5/?8@?;EGDGF7+9<AEDE2C=CFG52:ECC5:5:FFF*.))*29E<*0*07*)9*1+****0)0C*)*9<7)(<)7>:7;?6
@M03506:14:000000000-AKVR1:1:1101:22143:6756 1:N:0:34
CGAACTCCTACGGGAGGCAGCAGTGGGGAATATTGGACAATGGGCGCAAGCCTGATCCAGCCATGCCGCGTGAGTGATGAAGGCCCTAGGGTTGTAAAGCTCTTTTGTGCGGGAAGATAATGACGGTACCGCAAGAATAAGGCCCGGCTAACTTCGTGCCAGCAGCCGCGGTAATACGAAGGGGGCTAGCGTTGCGCGGAATCACTGGGCGTAAAGGTTGCGTAGGCGGGTCTTTAAGTCAGGGGTGAAATCCTGGTGCGCAACTTCAGAACTGCCTTTGATATTTAAGATCTTGAGTTCG
+
C@CCCGGGGFGGED@:@EGDGE<CDFEF7F<,CAFGGGGGGDGGFF>7F:DGFC8FCFG?FGGG,,C7@CFE::FE<EGEEEGDACFGGGGFFGE,EFF?,FGGGFGEEGGGG:@F?FGFF,?,8C4FGCEGGEGFEECFG,,F:=F7CC7<F<F+:<+@<CF?:C,@::F::<FG,**=<@7<FGC*2<B14CE*3*:C>F+3<C7CCFEE*;/AF+A=8C:*:C+/851**<<7+<C0C9:C****302+9?C>07F7**>*2*+*<>?FC6=*9**:C4*+</**)**.*0*9976*;
@M03506:14:000000000-AKVR1:1:1101:23137:6775 1:N:0:34
CGAACTCCTACGGGAGGCAGCAGTGGGGAATCTTGCACAATGGGGGAAACCCTGATGCAGCGACGCCGCGTGAGCGATGAAGCCCTTCGGGGTGTAAAGCTCTTTCGACGGGAACGATAATGACGGTACCCGAAGAAGAAGCTGCGGCTAACTACGTGCCAGCAGCCGCGGTAATACGTAGGCAGCAAGCGTTGTTCGGAATTACTGGGCGGAAAGAGGGTGTAGGCGGTGTTCTAAGTCTGTTGTGAAATCTCCCGGCTCAACTGGGAGGGTGCGGCGGAGACTGGAATGCTAGAGGAGG
+
CCCCCGGGGGGGGGGGGGGGGGGGGGGGGGGGGGGGGGGGGGGGGGGGGGGGGGGGGGGGGGGGGGGGGGGGGGGGGGGGGGGGGGFGGGGGGGGGGGGGFGGGGGGGGGGDGGFGGGGGGFGGGGGGGGGGGGGGGGGGGGGGGGGGGGGGGGGDFCFGGGGGGGGGGGGGG7CFGGGGGGGG7<FFGGGCEGGGGGGC5CE+<CGFGG>*28:CFC**85*AC?C=EEGGGGFCC?:CEGFGGG5FCFFGGGFDGFGD=<DG+9FGF7=>595CC@C37B):7)9)87?A***/9)))0
@M03506:14:000000000-AKVR1:1:1101:9951:6784 1:N:0:34
CGAACTCCTACGGGAGGCAGCAGTGGGGAATATTGGACAATGGGCGCAAGCCTGATCCAGCCATGCCGCGTGAGTGATGAAGGCCCTAGGGTTGTAAAGCTCTTTTGTGCGGGAAGATAATGACGGTACCGCAAGAATAAGCCCCGGCTAACTTCGTGCCAGCAGCCGCGGTAATACGAAGGGGGCTAGCGTTGCTCGGAATCACTGGGCGTAAAGGGTGCGTAGGCGGGTCTTTAAGTCAGGGGTGAAATCCTGGAGCTCAACTCCAGAACTGCCTTTGATACTGAGGATCTTGAGTTCG
+
CCCCCGGGGGGGGGGGGGGGGGGGGGGGGGGGGGGGGGGGGGGGGGGGGGGGGGGGGGGGGGGGGGGGGGGGGGGGGGGGGGGGGGGGGGGGGGGGGGGGGGGGGGGGGGGGGGGGGGGGGGGGGGGGGGGGGGGGGGGGFGFGGGGGGGGGGGGGGFGGGGGGGGGGGGGGGGGGGGGGGGGGGGGGGGGGGGGGGGGGCGGGGGGGGGGGGGGGGEGCEGGGGGGGGGCGGGGGDFDCFGG5CCCFFGGGFGGGG@GG?FFGGGGGGGF>GGGGGF7CCFFFFFFFFGF:FFFF:B=?B
@M03506:14:000000000-AKVR1:1:1101:18669:6784 1:N:0:34
CGAACTCCTACGGGAGGCAGCAGTCGAGAATTTTTCTCAATGGGCGCAAGCCTGAAGGAGCGACGCCGCGTGGGGATGAATGGCTTCGGCCCGTAAACCCCTGTCATTTGCGAACAAACCTTACGGTTGAACAGACCGTGAGCTTATTGTAGCGGAAGAGGAAGGGACGGCTAACTCTGTTCCAGCAGCCGCGGTAATACGGAGGTCCCAAGCGTTGTTCGGATTCACTGGGCGTAAAGTGTGCGTAGGTGGAAGGGTAAGTTTGATGTGAAATATCCAAGCTTAACTCGGAAACTGCATT
+
CCCCCFEGG<ECDE@C+6B;@CDFFFFEGFGCFFFCGCF9CF<FD6C::F<F<F@<,CCC@C7CC7:FE@@@F@:FCC=<E<EFCFFFEE+C@FG+D?DFCFF:,EFFAA9F@CCFDDDFGG9>FCD>F<C<,<<<>BF7>*:;,,7=F=9@F771*>BCF,2:*4F7***4=,?<:CFF9,,<,5?+=**1<82:C79+*2*:/**3*085EC/;8EGGD=**/+++A+A5C5?*1/0+0A+<5C5DC2<C*+:9;>49++;0+2+0<*<**:*+:=**77?+<7D*)13(8)0=4*94*
@M03506:14:000000000-AKVR1:1:1101:13822:6785 1:N:0:34
CGAACTCCTACGGGAGGCAGCAGTGGGGAATATTGGACAATGGGCGCAAGCCTGATCCAGCCATGCCGCGTGAGTGATGAAGGCCCTAGGGTTGTAAAGCTCTTTTGTGCGGGAAGATAATGACGGTACCGCAAGAATAAGCCCCGGCTAACTTCGTGCCAGCAGCCGCGGTAATACGAAGGGGGCTAGCGTTGCTCGGAATCACTGGGCGTAAAGGGTGCGTAGGCGGGTCTTTAAGTCAGGGGTGAAATCCTGGAGCTCAACTCCAGAACTGCCTTTGATACTGAGGATCTCGAGTTCG
+
CCCCCGGGGGGGGGGGGGGGGGGGGGGGGGGGGGGGGGGGGGGGGGGGGGGGGGGGGGGGFGGGGGGGGGGGGGFGGGGGGGGGGGGGGGGGGGGGGGGGGGGGGGGGGGGGGGGGGGGGGGGGGGGGGGGGGGEFGGGGGGGGGGGGGGGGGGGGDGGGGGGGGGGGGGGGGGFGGFFFGGGGGGGGGGDEGGGFGGGGGGFFGFFGGGGEGGGGGGGGGEGGGGGGGG=EFFFGGGGGGGGGGGGG<CFFGC<F@FGG6?CGGG6FGFG5FGFFCF:CFFFF9=*614?:*9<4)9:F>
@M03506:14:000000000-AKVR1:1:1101:6998:6790 1:N:0:34
CGAACTCCTACGGGAGGCAGCAGTGGGGAATATTGGACAATGGGGGCAACCCTGATCCAGCCATGCCGCGTGAGTGAAGAAGGCCTTCGGGTTGTAAAGCTCTTTCGGCGGGGACGATGATGACGGTACCCGCATAAGAAGCCCCGGCAAACTTCGTGCCAGCAGCCGCGGTAATACGAAGGGGGCTAGCGTTGTTCGGAATTACTGGGCGTAAAGCGCGCGTAGGCGGTGATCTATGTCAGGGGTGTAATCCCGGGGCTCAACTCCGGAATTGCCTTTGAAACGGGATCGCTAGAGTCCG
+
CCCCCGGGGGGGGGGGGGGGGGGGGGGGGGGGGGGGGGGGGGGGGGGGGGGGGGGGGGGGGGGGGGGGGGGGGGGGGGGGGGGGGGGGGGGGGGGGGGGGGGGGGGGGGGGGGGGGGGGFFGGGGGGGGGGGGGGGGGGGGGGGGGGGGGGGGFGGGGGGGGGGGGGGGGGGGGGGGGGGGEGGGGGGGGGGGEGFGGGGGFFFGGGGGGGGEEGGGGGGGGCGGEFGGGGCFGCFGGGGFGGGEGGGG?FFF?EDGF97E?FGFGGGGG5><FGFFFCCDFF?FDG517@0>:E@FB=4>
@M03506:14:000000000-AKVR1:1:1101:22974:6792 1:N:0:34
CGAACTCCTACGGGAGGCAGCAGTCGGGAATTTTGCGCAATGGGCGAAAGCCTGACGCAGCAACGCCGCGTGAGGGACGAAGGCCTTCGGGTCGTAAACCTCTTTTCTCAGGGAAGATGATGACGGTACCTGAGGAAGAAGCCACGGCTAACTACGTGCCAGCAGCCGCGGTAATACGTAGGGACCAAGCGTTGTTCGGATTTACTGGGCGTAAAGGGCGCGTAGGCGGCAGGTCAAGTCAGTTGTGAAATCTCCGATCTTAACTCGGAACGGTCAACTGATATTGGTTTGCTAGAGTTCG
+
CCCCCGGGGFGGGGGGGGGGGGGFGGGGGGGGGFFGGGGCFGFGGGGDGGGGGFGGGGGGEFGGGGECFGGGGEEFGGGGGGGGGGFFCDGGGGGGGGGGGGGGGFGGFGGGGGFGGAFGGGGGGGEFEGGFGGGCEGGGGGGEC::FEGGGCGGGGGGGGEFGGFGEGFGGD@GFGGCFFD7?FCCE8FG11<CFGGGGGEFG?FGG>*:::8CF+8=?ECCEGG?E>CEG5CFF69:F+<:C?CCF+++<7CC7*094CFGG:**7:>EED9/*9F:C79@+0**/-*).=*7F**/*)
@M03506:14:000000000-AKVR1:1:1101:7507:6792 1:N:0:34
CGAACTCCTACGGGAGGCAGCAGTGGGGAATATTGGACAATGGGCGAAAGCCTGATCCAGCCATGCCGCGTGTGTGAAGAAGGTCTTCGGATTGTAAAGCACTTTAAGTTGGGAGGAAGGGCATTAACCTAATACGTTGGTGTCTTGACGTTACCGACAGAATAAGCACCGGCTAACTCTGTGCCAGCAGCCGCGGTAATACAGAGGGTGCAAGCGTTAATCGGACTTACTGGGCGTAAAGCGCGCGTAGGTGGTTTGTTAAGTTGGATGTGAAATCCACGGGCTAAACCTGGAGCGGCCA
+
CCCCCGGGGGGGGGGDGGGGGGGGGGGGGGGGGGGFGGGGGGGGGGGGGGGGGGGGGG<FGGGGGGGGGGGGGGGGGGGGGGGGGGGGGGGGECGGGGGGGGGCFGAFFFFGGGGGGGGGDGGGGGGFGGGGDGGDEFCFGGGGGGGGGGGGGDFEGGGGGFGFGFG9FE>7BED7<@AFCFGGGGGGGGGFGGGG::EC@9CFGBE@CCDDGGGGGC*5C9AEC*:<2C++<E1:E=CFG9>CEGGC=CCA2C53200*<+:<CF?9+>?F7*:CD4*275>CC)2/5CFF4)5)0>5))
@M03506:14:000000000-AKVR1:1:1101:10955:6792 1:N:0:34
CGAACCCTACGGGAGGCAGCAGTCGGGAATTTTGGGCAATGGGCGCAAGCCTGACCCAGCAACGCCGCGTGAAGGATGAAATCCCTCGGGATGTAAACTTCGCAAGAACAGGAAGAATAAGCTCGTGTTAATAGCACGAGTGATGACGGTACTGTTTGTAAGCTCCGGCTAACTCCGTGCCAGCAGCCGCGGTAATACGGGGGGAGCAAGCGTTGTTCGGATTTACTGGGCGTAAAGGGCGCGTAGGCGGTCAGTGCAAGTCAGTTGTGAAATCTCCGGGCTTAACTCGGAACGGTCATCT
+
CCCCCGGGGGGGGGGGGGGGGGGGGGGGGGGGGGGGGFEGGGGGGGGGGGGGGGGGGGGGGGGGGGGGGGEGGGGGGGGGCGGGGGGGGGGEGGGEGGGGGGGGDGFGGGGGFGGFCFGGGGGGGGGGGGGGGGGGGGGGGGFGGGGGGGGGGF@FDGGGGGGGGGGGGGGFGGGGGFGDCCGGGGGGGGGGG>:FGGG>EEGGGGGGFGGGEEEEGGEDCCEEFGGGGGGGGGD5CCGGGGGGDEGGGDGGGGGGGF7C?FFGF>CFGF77C>FGFB:<CB4EFF7=?G>655>BE>4B9
@M03506:14:000000000-AKVR1:1:1101:3477:6821 1:N:0:34
CGAACTCCTACGGGAGGCAGCAGTGGGGAATATTGCGCAATGGGCGAAAGCCTGACGCAGCGACGCCGCGTGGGGGAGGACGGCCTTCGGGTTGTAAACCTCTTTCAGCAGGGACGAAGCGAAAGTGACGGTACCTGCAGAAGAAGCACCGGCCAACTACGTGCCAGCAGCCGCGGTAATACGTAGGGTGCAAGCGTTGTCCGGAATTATTGGGCGTAAAGCGCACGTAGGCGGCTTTGTAAGTTGGATGTGAAATCCCTCGGCTCAACCAAGGAAGTGCATTCAAAACTGCAAAGCTGGA
+
CCCCCGGGGGGGGGGGGGGGGGGGGGGGGGGGGGGGGGGGGGGGGGGGGGGGGGGGGGGGGEEEGGGGGGFFGGGGG7FEEGGGGGGGGGGEFGGGFGGGGGGGGGGFGDGGGFFFGGGGGGEGGAAFGGG<FFGGGGGGGGGEFGGCGGGGGDEGGGGGGGGGGGGGGG>FGGGG*:CCFGFFGFGG6C8FGGGGCGDGFFGGGG5+CCFFFGGGEGGGGGGCC8?1AFGCEE:*:6C:EFFC7ACC?CFGFEEC+6<7EGC:*1<=C7:@GGGFC0C0:49:9BCF:277?B=F?B)))
@M03506:14:000000000-AKVR1:1:1101:28074:6827 1:N:0:34
CGAACTACTACGGGAGGCAGCAGTGGGGAATTTTGGACAATGGGGGCAACCCTGATCCAGCAATGCCGCGTGAGTGAAGAAGGCCTTCGGGTTGTAAAGATCTTTTGTCAGGGAAGAAAAGGTTTGCCCTAATACGGTGAACTAATGACGGTACCTGAAGAATAATCACCGGCTAACAACGTGCGAGCAGCCGCGGTGATACGTAGGGTGAAAGCGTTAATCGGAATTTATGGGAGTAAAGCGTGCGCAGGCGGTTATGTAAGACAGATGTGAACTGACTGGGGTTAACCTGGGAACTGCA
+
CCCCCG9FFDC@C:FGGDGGGGCFGGGGFDDFEFFGFGGF@EGGGGGDE@FCC,CCCCE<8FCFDE,@7@@FCE6FECEDFCE,:CECDFGFGE:FFDF,9,EBEC9B,<EFGBB?<DG,ABFFGG,5:B<4,E9CFFEBCFF,7?F9ECC=>C9,=D=3=CFDA,@F7<+@+@C7<,=,@3@F*1*>CF7:>EEFC**<9BFGFG;85B32++*3*/**998:51;++2<<CC*2/<*++9C*75E<8:5C5E*12*02++0<C<C572+9:>*+2*2*2).**)1*.>*45)70))/**
@M03506:14:000000000-AKVR1:1:1101:21355:6834 1:N:0:34
CGAACTCCTACGGGAGGCAGCAGTGGGGAATATTGGACAATGGGCGAAAGCCTGATCCAGCAATGCCGCGTGAGTGATGAAGGCCTTAGGGTTGTAAAGCTCTTTTGCCCGGGATGATAATGACAGTACCGGGAGAATAAGCTCCGGCTAACTCCGTGCCAGCAGCCGCGGTAATACGGAGGGAGCTAGCGTTGTTCGGAATTACTGGGCGTAAAGCGCACGTAGGCGGCTTTGTAAGTTAGATGTGAAAGCCCGGGGCTCAACCCCGGAACTGCCTTTAATACTGCCTCGCTTTAATCCC
+
CCCCCGGGG@GGGGGGGGGGGGGGGGGGGGF6FFG9FFFGGGGGGGGGGGGGGGGGGGGFFEEEGGGFGGGG,FEGGGGGGGGGGFG9EFGGGGGGGA,EBDFGGGGGCFGGGGEGGFGCFGFGFGGGGF@=@FGGGCGBD9?DFGGGGGDGGCGGGFGGFDGFGGGGGGDGFF9DFG7CGGE7FCB9FGGGGGGFEEGGEFGGFG98FEGED;BFF8E5CGGGFGGGGGE*<?GG9CDF+<20<FFDEF9?<**9C>DC*+07CCED=)*709DC7=**2//<C=>))00-<>)*994*)
@M03506:14:000000000-AKVR1:1:1101:5427:6865 1:N:0:34
CGAACTCCTACGGGAGGCAGCAGTGGAGAATATTGTACAATGGGCGAAAGCCTGATCCAGCAATGCCGCGTGAGTGATGAAGGCCTTAGGGTTGTAAAGCTCTTTTACCCGGGATGATAATGACAGTACCGGGAGAATAAGCTCCGGCTAACTCCGTGCCAGCAGCCGCTGTAATACGGAGGGAGCTAGCGTTGTTCGGAATTACTGGGCGTAAAGGGTGCGTAGGCGGGGCTTTAAGTCAGGGGTGAAATCCTGGAGCTCAACTCCAGAACTGCCTTTGATACTGAGGATCTTGAGTTCG
+
CCCCCECFGGGGGGGGGCGGG?FEEGGFGGGCFEDFEGGGGGFCGGG7FFFFDFFFEFDCCFGGFGGGGGGG7FGFAFCGG<EGGEFDG?FFC>CDE?EFF,?FGGGGGFGGGCFEFEGGGGGGGGDCFD?@CCGGFGFC<FA=FEGGEGFFGGF+DDGGG7B><AFGG:BC;AEFG7C*7FCFGG,,?7<=*<6@E7B5*;C+FF9EFGGGGG8<9?CEEECEGGC:E5:?ECGFEGGCFC?FGCEG@++<7EGF67F5CGCC+:+*<C75:7CF6=2::FFG+*;FBG4>4=@F@@??B
@M03506:14:000000000-AKVR1:1:1101:13979:6867 1:N:0:34
CGAACTCCTACGGGAGGCAGCAGTGGGGAATATTGCACAATGGGCGCAAGCCTGATGCAGCCATGCCGCGTGTATGAAGAAGGCCTTCGGGTTGTAAAGTACTTTCAGCGAGGAGGAAGGCGTTGTGGTTAATAACCGCAACGATTGACGTTACTCGCAGAAGAAGCACCGGCTAACTCCGTGCCAGCAGCCGCGGTAATACGGAGGGTGCAAGCGTTAATCGGAATTACTGGGCGTAAAGCGCACGCAGGCGGTCTGTCAAGTCGGATGTGAAATCCCCGGGCTCAACCTGGGACCTGCC
+
CCCCCGGGGGGGGGGGGGGGGGGGGGGGGDGGFFGGGGGGGGGGGGGGGDGGGGCFGGGFGGGGGGGGGGFGEFGGFFGGGGGGGGGFGGGEGGGGGFGGGGGGGGFFGG:@F=FGGFGGDFFEEGGGFGGGGGGCGGGGGGGGDFF@FGGGGEGFCE355@FGGGC@:DGE7<>FGFFFGFEGD9<FGFGGG7BCCEC<;+;EF@CGCEEGE7@EEEGFF7;CE5F?FFGGFF5C//>*<FGE*>C<*75CCEC3:?**+39E?CC55709:D7A7?6<3>5>5>*9:F4:@F@)8F7>)
@M03506:14:000000000-AKVR1:1:1101:7721:6872 1:N:0:34
CGAACTCCTACGGGAGGCAGCAGTAGGGAATTTTCCACAATGGGCGAAAGCCTGATGGAGCAACGCCGCGTGCAGGATGAATGCCTTAGGGTTGTAAACTGCTTTTATGTGTGACGAATATGACGGTACCTGGAGAATAAGCACCGGCTAACTTCGTGCCAGCAGCCGCGGTAATACGAAGGGTGCTAGCGTTGTTCGGAATTACTGGGCGTAAAGCGCGCGTAGGCGGTGATGCAAGTCAGGGGTGAAATCCCGGAGCTTAACTCCGGAACTGCCTTTGAAACTGCATTGCTGGAGTGTG
+
CCCCCGGGGGGGGGGGGGGGGGGGGGGGGGGGGGGGGGGGGGGGGGGGGGGGGGGGGGGGGGGGGGGGGGGGGGGGGGGGGGGGGGGGGGGGGGGGGGGGGGGGGGGGGGGGGGGGGGGGGGGGGGGGGGGGGGGGGGGGGGGGGGGGGGGGGGGGGGGGGGGGGGGGGGGGGGGGGGGGGGGGGGGGGGGGGGEGGGGGGGGGGGGGGGGGGGGGGGGGGGCCEGGGGGGGFGGGGGGGGGGGGGGGGCEFGGGGGBGGGGFFCDGGGGGFGGDF*9*:DFFGGFGF)?@A?*?:@F>97
@M03506:14:000000000-AKVR1:1:1101:18181:6877 1:N:0:34
CGAACTCCTACGGGAGGCAGCAGTGGGGAATTTTTGGCAATGGGGGCAACCCTGACCAAGCAACGCCGCGTGGGTGATGAAGTCTCTTGGGACGTAAAACCCTTTCGACGGGGAAGAAAACCGCAAGGTTTGACGGTACCCGTAGAAGAAGCCCCGGCTAACTCCGTGCCAGCAGCCGCGGTAATACGGGGGGGGCGAGCGTTGTTCGGAATTACTGGGCGTAAAGGGCGCGTAGGCGGTTCGCTAAGTTGGATGTGACAACTCTGGGCTCAACCCAGAGCCTGCATCCAAAACTGGCGGG
+
CCCCCGGGGGFGGGGGGG,FFGGFGGGGGDFGGFEFGGGGGGGGGGDGGGGGGGGFGGFGGGGGGGGEGGGGGGDGGGGGGFFGGGGGGGGGGGGGFGGGGGGGGGGGGGGGGGGGGGGGGGGGGGEGFFFGAEGGGGFFCFGGGDAFFGGGGGGGGGEEFGFCFCGEEGGGGGGGGGGGG:<FGCFGGDEGDEGGG5C58**:2A?CGGGGGFFGGGC==C*/2AFG5C5CC5?GFEGCCEGE/:*02+<09CFGGF**9CFGF>CC:0/?6*0><55<D>)2:5*8(2))45)=))73.
@M03506:14:000000000-AKVR1:1:1101:6549:6879 1:N:0:34
CGAACTCCTACGGGAGGCAGCAGTGGGGAATATTGGACAATGGGCGCAAGCCTGATCCAGCAATGCCGCGTGAGTGAAGAAGGCCTTAGGGTTGTAAAGCTCTTTCGGCGGGGACGATGATGACGGTACCCGCAGAAGAAGCCCCGGCTAACTCCGTGCCAGCAGCCGCGGTAATACGGAGGGGGCTAGCGTTGTTCGGAATTACTGGGCGTAAAGGGCGCGTAGGCGGTGCGATCAGTCAGGCGTGAAAGGCCCGGGCTCAACCCGGGGACTGCGCTTGATACTGTTGCGCTGTGAGTCC
+
CCCCCGGGGGGGGGEGGGGGGGGGGGGGGGGGGGGGGGGGGGGGGGGGEFGGGGGGGGGGGGGGGGGGGGGGDDFGGGGGGGGGGGGGGGGGGGGGGGGGGGGGGGGGGGGGGGGGGDGFGGGGGGGGGGGGGGGGGGGGGGFFGGGGGEGGGGGGGGGGGGGGFGGGGGGGGGGGGGGDGGGGGGGGGGGGGGGGGGGGCGGGGGGGGGC?C5@7:EGGDEEECEGGGGGGEGGGDGCGGGGGGGGGG+9CFFGGEFGCGDFFGGGGGGGEF4<CD>GGF?6CF?>FFFDFEE7)08*9=
@M03506:14:000000000-AKVR1:1:1101:13690:6880 1:N:0:34
CGAACTCCTACGGGAGGCAGCAGTGGGGAATCTTGCGCAATGGCCGAAAGGCTGACGCAGCGACGCCGCGTGTGGGAGGACGCCTTTCGGGGTGTAAACCACTGTTGCCCGGGACGAACACACGATTTCGATCGTGCTGACGGTACCGGGTGAGGAAGCACCGGCTAACTCCGTGCCAGCAGCCGCGGTAATACGGAGGGAGCTAGCGTTGCTCGGAATTACTGGGCGTAAAGCGCGCGTAGGCGGCTTTGTAAGTTAGAGGTGAAAGCCCGGGGCTCAACCCCGGAACTGCCTTTAAGAC
+
CCCCCGGGGGGGGGGGGGGGGGGGGGGGGGGGGGGGGGGGGGGGGGGGGGGGGGGGGGGGGGGGGGGGGGGGGGGGGGGGGGGGGGGGGGGGGGGGGGGGGGGGGGGGGGGGGGGGGGGGGGGGGGGGGGGGGGGGGGGGFGGGGGGGGGGGGGGGGGGGGGGGGGGGGGGGGGFGGGGGGGGGGGGGGGEGGGGGCGGGGGGGGGGGGGGGGGGGGDGCGGGGGGGGGDC8?GGGGCGEGCEFGGGCE6EG79A*0=C7CGGGGFGCE>F>GGGGD@9CG>>ECD9@B<?>)/8B9@FF?
@M03506:14:000000000-AKVR1:1:1101:5893:6898 1:N:0:34
CGAACTCCTACGGGAGGCAGCAGTGGGGAATCTTGCGCAATGCACGAAAGTGTGACGCAGCAACGCCGCGTGGGGGAAGACGGCCTTCGGGTTGTAAACCCCTTTCAGGAGGGACGAAGCCTGGCTGGTGAATAGCCCGTCGAGGTGACGGTACCTTCAGAAGAAGCCCCGGCTAACTACGTGCCAGCAGCCGCGGTAATACGTAGGGGGCAAGCGTTGTCCGGAATCATTGGGCGTAAAGAGCGTGTAGGCGGCCCGGTAAGTCCGCTGTGAAAGTCCAGGGCTCAACCCTGGAATGCCG
+
CCCCCGGGGFGGGGGGGGGGGGGGGGGGGGGGGGGGGGGGGGGDGDGGGGGGGGFFGGGGGGGGGGGGGG>FGGGGGGGGGGGGGGGGGGGGGGGGGGGGGGGGGGGGGGGGGGGGGGGGGGGFGEFGGGGGGGGGFGGGGGGGGGGGGGGGGGGGGGGBFGGGGGGGGGGGGGGFGGGGF<EFGGGGGGGGGGGGCEGGGGFFC8EGGGEGFGGGG5CEGFGGEGGGCEGGGGGEGGGFFCFEGCCD=CE9C=E3:@D7*:*<FCGG5>E?7*:E7*:DFFBEFFF?<*<2@57;BFF6<
@M03506:14:000000000-AKVR1:1:1101:14539:6901 1:N:0:34
CGAACTCCTACGGGAGGCAGCAGTGGGGAATATTGGACAATGGGCGCAAGCCTGATCCAGCCATGCCGCGTGTGTGAAGAAGGCCTTCGGGTTGTAAAGCACTTTTGTTGGGGAAGAAAAGCACTCAATTAATACCTGGGTGTTCTGACGGTACCCAAAGAATAAGCACCGGCTAACTTCGTGCCAGCAGCCGCGGTAATACGAAGGGTGCAAGCGTTACTCGGAATTACTGGGCGTAAAGCGTGCGTAGGTGGTGAGTTAGGTCTGTCGTGAAAGCCCCGGGCTCAACCTGGGAATGGCG
+
CCCCCGGGGGGGGGGGGGGGGGGGGGGGGGGFGGGGGGGGGGGGGGGGGGGGGFGGGGGGGGGGGGGGGGBFGGGGGGGGGGGGGGGGGGGFGGGGGGGGFGGGDFGGFFGGGFEGGGGGGGGGGGGGGGGGGGGGGGGGGGGGGGGGGGGGGGGGGGFFFGGGGFFGGGGGGGGGGGGGGGGGGGGGGGGGGGGGG>ECFGGDGGGGGGGGGGGGGGGGGDEGEGFGGGDCC=E8189CGFG*:7=9CEGCFF/D7:7DGGF?CDFF+7*0957C5F37)))*207F04).7F56)067<
@M03506:14:000000000-AKVR1:1:1101:22817:6902 1:N:0:34
CGAACTCCTACGGGAGGCAGCAGTAAGGAATATTGGTCAATGGACGCAAGTCTGAACCAGCCATGCCGCGTGCAGGATGAAGGCCCTCTGGGTCGTAAACTGCTTTTATCAGGGAAGAAATCACTTGTTTCTACGAGTGTTGACGGTACCTGAGGAATAAGCACCGGCTAACTCCGTGCCAGCAGCCGCGGTAATACGGAGGGTGCAAGCGTTATCCGGATTTACTGGGTTTAAAGGGTGCGTAGGCGGACCTTTAAGTCAGTGGTGAAAGCTCCGAGCTTAACTCGGAAACTGCCATTGA
+
CCCCCGGGGGGGGGGGGGGGGGGGGGGGGGGGGGGGGGGGGGGGGGGGGGGGGGGGGGGGGGGGFGGGGGGGGGGGEGGGGGGGGGGGGGGGGGGGGGGGGGGGGFGGGGGGGGGGGGGGGGGGGGGGGGGFGGGGGFGGCGGGGGGGGGCFGGGGGFGGGGFGFCFGGGFGFGGGDFGGGGGGGGCGGGGGGGCGGCCEGGGGGGGGFGGGGGGGGGGG=E6EGGFGE*=5<?EFFGGGGGEEGGGGG7CG4CFGCF::FFGGD>5C+:??70CC3777D=FGEFGEF370=F=F?*@F*
@M03506:14:000000000-AKVR1:1:1101:22153:6903 1:N:0:34
CGAACTCCTACGGGAGGCAGCAGTGGGGAATATTGCACAATGGGCGCAAGCCTGATGCAGCCATGCCGCGTGTATGAAGAAGGCCTTCGGGTTGTAAAGTACTTTCAGCGGGGAGGAAGGGAGTAAAGTTAATACCTTTGCTCATTGACGTTACCCGCAGAAGAAGCACCGGCTAACTCCGTGCCAGCAGCCGCGGTAATACGGAGGGTGCAAGCGTTAATCGGAATTACTGGGCGTAAAGCGCACGCAGGCGGTTTGTTAAGTCAGATGTGAAAGCCCCGGGCTCAACCTGGGATCTGCA
+
?CCCCGGGGGGGEDGGGGGGGGGGGGGGGDFFFGGGGGFFGGGGGGGEGGGGGGFGGGGGGGGGGGGGGGEGCGGGGFGGGGGFGGGGGGFGGCCGGGD<BFGGGGFFAFGGG:FG+FGGGFEGGGGFDGGGGGCCB9FD>CDEF9FGFGGGFCEFFG@FG7F777FFG7CGGGFCGGGFEFGGG;FG8BEGGGGGEEGGGGFGEGGG88*<+<CC2;:C7+/:8*;@@FGEC5*/>8CCCGGG5**/:C573C*)207<7+C<?FGG?>FFG7:+*.*9>)7*:)*137:(7)))09@F*
@M03506:14:000000000-AKVR1:1:1101:8571:6927 1:N:0:34
CGAACTCCTACGGGAGGCAGCAGTCGGGAATTTTGCGCAATGGGCGAAAGCCTGACGCAGCAACGCCGCGTGAGGGATGAAGGCCTTCGGGTTGTAAACCTCTTTTATCAGGGACGATAATGACGGTACCTGACGAATAAGTCACGGCTAACTACGTGCCAGCAGCCGCGGTAATACGTAGGTGACAAGCGTTGTCCGGATTTACTGGGCGTAAAGAGCGCGCAGGCGGTCGTTCAAGTCGAGTGTGAAAGCTCCCGGCGCAACTGGGGAGGGTCACTCGATACTGACTGACTCGAAGGCA
+
CCCCCGGGGGGGGGGGGGGGGGGGFGGGGGGGGGGGGGGGGGGGGGGGGGGGDFGGGGGGGGGGGGGGGGFGGGGGGGGGGGGGGGGGGGGFGGGFGGGGGGGGGGGGGGFGGGGGGDGGFGGGGGGGGGGGGGGGGGGGAFEGGGGC<FFGFGGGGGGGGFGGGGGGGGG1FFCCFGCA<:FGGGGCE7F=FFGC>C8*1*?CCF7CF>G5?CEG7@FEEE:EGG58E//:CE5C7<:9ECE+5+<7C+<C*37DEE317EGGGGFC=1CBGC4***0*7755+0:))068*/5.)7<7.
@M03506:14:000000000-AKVR1:1:1101:11385:6949 1:N:0:34
CGAACTCCTACGGGAGGCAGCAGTAGGGAATATTGGACAATGGGTGCAAGCCTGATCCAGCCATGCCGCGTGCAGGAAGAAGGCCTTCTGGGTTGTAAACTGCTTTTGCCAGGGGATAAAAAGCCCATGCGTGGGAAATTGAAGGTACCTGGTGAATAAGCCACGGCTAACTACGTGCCAGCAGCCGCGGTAATACGTAGGTGGCAAGCGTTGTCCGGATTTATTGGGTTTAAAGGGTGCGTAGGCGGTCTTTTAAGTCAGTGCTGAAATATCCCGGCTTAACCGGGAGGGTGGCATTGAT
+
CCCCCGGGGGGGGGGGGGGGGGGGGGGGGGGGGGFGGGGGGGGGGGGGGGGGGGGGGGGGGGGGGGGGGGGGGGGGGGGGGGGGGGGGGGGGGGGGGGGGGGGGGGGGGGGGGGGGGGGGGGGGGGGGGGGCFGGFFGGGGGGGGGGGGGGGGGGGGGGGGGGGGGGGGGGGGGGGCGGFGGGGGGGDGGGGGGGGGGGGGGGGGGGGGGCGGGGGGGGG=CFFGGFFCEG?C+>FEG38EEGGGGGGCGGFF9CCGFGFF?>EFFGFFCGFGF6EDFG3CFFGGFG37DEFEFF@FB69*
@M03506:14:000000000-AKVR1:1:1101:10177:6954 1:N:0:34
CGAACTCCTACGGGAGGCAGCAGTCGAGAATTTTTGACAATGGGGGAAACCCTGATCGAGCGACGCCGCGTGGAGGATGAAGGTCTTCGGATTGTAAACTCCTGTCATTGGGGAACAAGGTGCATACGTTAACTGCGTGTGCATTGATAGTACCCGAAGAGGAAGAGACGGCTAACTCTGTGCCAGCAGCCGCGGTAATACAGAGGTCTCAAGCGTTGTTCGGATTCATTGGGCGTAAAGGGTGCGTAGGCGGCGCGGTAAGTCGGGTGTGAAATCCAGGAGCTTAACTCCGAAACTGCAT
+
CCCCCGGGGGGGGGGGGGGGGGGGGGGGGGGGGGGGGGGGGGGGGGGGGGGGGGGGGGGGGGGGGGCCGGGGGFFGCGGGGGGGGGGGGGGFFEGGGGGGGGGGGGGGDFGGGGGGGGGGGGGGGGGGGGGCFFGGGGGGGGGGGG<CFEGGGGGGGGGGGGGGGGGGGGGDEGGGGGGGGGGGGCC@FGFEGGGGGGFGGGGGGGGGGGG9CGGGEGGGCCEECEFGGGGFF=EEEGDGCEGGEG=CEECCDEE5CEGC*?FFEGG7=)76D:FD**2**85E?FCF):/8B>>E?FFFB
@M03506:14:000000000-AKVR1:1:1101:16397:6964 1:N:0:34
CGAACTCCTACGGGAGTCAGCAGTGGGGAATTTTGCGCAATGGGGGAAACCCTGACGCAGCAACGCCGCGTGGAGGATGAAGCCCCTTGGGGTGTAAACTCCTTTCGACCGGGAAAATAATGATGGTACCGGTGGAAGAAGCACCGGCTAACTCTGTGCCAGCAGCCGCGGTAATACAGAGGGTGCGAGCGTTGTTCGGAATTATTGGGCGTAAAGGGCGCGTAGGCGGTATTGTAAGTCACCTGTGAAACCTCTGGGCTTAACTCGGAGCCTGCAGGCGAAACTGCAATGCTGGAGGGTG
+
CCCCCGGGGGGGGGGGGGGGGGGGGGGGGGGGGGGGGGGGGGGGGGGGGGGGGGGGGGGGGGGGGGGGGGGGGGGGGGGGGGGGGGGGGGGGGGGGGGGGGGGGGGGDGGGGGDGGGGGGGGGGGGGGGGGGGGGGGGGGGGGGGGGGGGGGGGGGGGGGGGGGGGGGGGGGGGGGGGGGGGGGGGGGGGGGDGGGGGGGGGFDGGGFGGGEGGGGGGGGGGGGGGGGGECCFFGGGGGGGC?EFEC7@FGGGCGGGFGFDGGDCFGG5DG>FCF6C4>773<E?FGFAGF7F?F4@@F>B
@M03506:14:000000000-AKVR1:1:1101:23606:7014 1:N:0:34
CGAACTCCTACGGGAGGCAGCAGTCGAGGATCTTTAGCAATGCCCGAAAGGGTGACTATGCGACGCCGCGTGGAGGATGAAGGCCTTCGGGTTGTAAACTCCTGTCAGGGGGGAAGAAACCTTACATGTTAACAGCATGTGAGTTTGACATCACCCCCAAAGGAAGCCACGGCTAACTCTGTGCCAGCAGCCGCGGTAAGACAGAGGTGGCAAGCGGTGTTCGGATTCATTGGGTGTAAAGGATCCGTAGGTGGCTTGGTAAGTCTGATGTGAAATCCCATGGCTCAACCGTGGAACTGCA
+
CCCCCGGGGGGGGGGGGGGGGGGGGGGGGGGGGGGGGGGFGGGGGGGGGGGGGGGGFFFFGEGGGGGGGGGGFBFGEGGFFEGGGGGGGGF?FFEGFGGGGGGGGGAEGGGGGGGGGGCFGC<FFGGGGGGFGGGGGGGGG9FFGGGFGGFFFGFBFCEEGGFFFGGCD@EGGGGGGGGFGFCCGGCCFGGGCGCGCEGGGFGGGGFCFGDCFFGG*;EEGGGGEC8FE?FGGFAEEECEGGGFC:C5C=EGFGF4/.>:EFF?C7C>FF97CDG0:94**)0:7696,7><45@FF)***
@M03506:14:000000000-AKVR1:1:1101:4879:7030 1:N:0:34
CGAACTCCTACGGGAGGCAGCAGTGGGGAATATTGGACAATGGGCGAAAGCCTGATCCAGCAACGCCGCGTGAGTGATGAAGGCCTTAGGGTTGTAAAGCTCTTTTACCCGGGATGATAATGACAGTACCGGGAGAATAAGCCCCGGCTAACTCCGTGCCAGCAGCCGCGGTAATACGGAGGGGGCTAGCGTTGTTCGGAATTACTGGGCGTAAAGCGCACGTAGGCGGCTTTGTAAGCTAGAGGTGAAAGCCCGGGGCTCAACTCCGGAATTGCCTTTAAGACTGCATCGCTAGAATTGG
+
CCCCCGGGGGGGGGGGGGGGGGGGGGGGGGGGGGGGGGGGGGGGGGGGGGGGGGGGGGGGGGGGGGGGGGGGGGGGGGGGGGGGGGGGGGGGGGGGGGGGGGGGGGGGGGGGGGGGGGGGGGGGGGGGGFGGGDGGGGGGGGGGGGGGGGGGGGGGGGGGGGGGGGGGGGGGGGGGGGGGFGGGGGGGGGGGGGGGGGGGGGGEG?CFGGGGGGGGGGGGGGGGGDGGGGDG6CGGFGGGGGFFGGGGGGFFGGGGGFGDGD=C970>EDGFGGGCC6FG:F=FC@F4>CD::@>FFF46)
@M03506:14:000000000-AKVR1:1:1101:24566:7032 1:N:0:34
CGAACTCCTACGGGAGGCAGCAGTGGGGAATATTGGACAATGGGCGCAAGCCTGATCCAGCCATGCCGCGTGAGTGATGAAGGCCCTAGGGTTGTAAAGCTCTTTTGTGCGGGAAGATAATGACGGTACCGCAAGAATAAGCCCCGGCTAACTTCGTGCCAGCAGCCGCGGTAATACGAAGGAGGCTAGCGTTGCTCGGAATCACTGGGCGTAAAGGGTGCGTAGGCGGGTCTTTAAGTCAGGGGGGAAATCCTGAAGCTCAACTCCAGAAATGCCTTTGATACTGAAGATCTTGGGTTCG
+
CCCCCGGGGGGGGGGGGGGGGFGEEGGGGEGGGGGGFGGGGGGGGGGGGGGGGGGCGGGGGGGEGGGGGGGGGF<FGGCDFFFGGGG,EGGGGEFFGG9FEFE?AFF?,FEGGGGGGGFGGGGFGGG?7FFD+FEDFFABFE@F7FEGEFFGCCC>F+>:F7<,:@FGGC7CC7D@FG72FG,C1B7B2,C:F:EGGGGCE*<;,BCD7EGCCEGGGGEGDCGE*8FC5?*?=?+0+<:7<C*7**2>=E909C9*<=<2++*7C:77<**)2*:7:*:**/89<@*7)00)9@?*)7..7
@M03506:14:000000000-AKVR1:1:1101:3517:7039 1:N:0:34
CGAACTCCTACGGGAGGCAGCAGTTAGGAGTTTTAGGCAATGGGCGAAAGCCTGACCCAGCAACGCCGCGTGGGTGATGAAGGCCTTCGGGTCGTAAAGCCCTTTTTCAGGGGAAGATAATGACGGTACCCTGAGAATAAGCCCCGGCTAACTTCGTGCCAGCAGCCGCGGTAATACGAAGGGGGCTAGCGTTGTTCGGAATCACTGGGCGTAAAGCGCACGTAGGCGGATGGCTAAGTCGGGGGTGAAATCCTGAGGCTCAACCTCAGAACTGCCTTCGATACTGGCGATCTTGAGTGCG
+
CCCCCFGGFFDFGGGGGGCEFGG@EFGGGFF<CGFGGGGG@EGGGGGGGGGGGGFFGGGFGFGGGGGGGGGEGGFG@9FGGGGG?<CFGGGFEGFAFGGGGGGGEFFGGGGGGGGGGFGFFGDFGGGGFFFFFFGGGFGGGGGFBF:CCFGD9=F>DFGGFGGGGDFFGGDBCC9FFGGCDGGGGDGGGGCG7142CEGGC*AFGGDGFCE:5C@CFG58E888:C@EGC:*;*2<FGC9E5=EGEGFDE?:*0<*;@DGD97*29677DCFCF4F46>C**0:+1*)4D52)/9@F*108
@M03506:14:000000000-AKVR1:1:1101:18798:7054 1:N:0:34
CGAACTCCTACGGGAGGCAGCAGTGGGGAATATTGGACAATGGGCGCAAGCCTGATCCAGCAATGCCGCGTGAGTGATGAAGGCCTTAGGGTTGTAAAGCTCCTTTACCCGGGAAGATAATGACTGTACCGGGAGAATAAGCCCCGGCTAACTCCGTGCCAGCAGCCGCGGTAATACGGAGGGGGCTAGCGTTGTTCGGAATTACTGGGCGTAAAGCGCACGTAGGCGGCTTTGTAAGTTAGAGGTGAAAGCCCGGGGCTCAACCCCGGAATGGCCTTTAAGACTGCATCGCTAGAATTGT
+
CCCCCGGGGGGGGGGGGGGGGGGGFGGGGGGGGGGGGGFGGGFGGGGGGGGGGEEFGGFGGGGGGGGGGGGGEGGGGGGFFGGGGGGGGGGGGGGGGGGGGGFGGGGGGGGGGGGGGGCFGEGGGGGGGGGGGGGGGGGFDGGGGGGGGGGGGGGGGGGGGGGGGGGGGGGFGGGGGGEDGGGDGGGGGGGGGDGGFEGCECGFGG7FGGGGDCCFGDGGGGGGGGGEGECC69<CCFF7CE7<FGGG+<CF4CGGCBDDGG*:C3>CEC5<**9?79:7:**<??G=A7@FFFF6==?6*
@M03506:14:000000000-AKVR1:1:1101:7275:7096 1:N:0:34
CCGAACTCCTACGGGAGGCAGCAGTGGGGAATTTTGGACAATGGGCGCAAGCCTGATCCAGCCATGCCGCGTGGGTGAAGAAGGCCTTCGGGTTGTAAAGCCCTTTCGGCTGGGACGAAAAGGTCCGTGTTAACACCACGGATCCATGACGGTACCAGCAGAAGAAGCACCGGCTAACTACGTGCCAGCAGCCGCGGTAATACGTAGGGTGCAGGCGTTAATCGGAATTACTGGGCGTAAAGCGTGCGCAGGCGGTCGTTTAATGCAGAGGTGAAATACCCGGGCTTAACCTGGGAACTGG
+
CCCCCGGGDGGGGGGEFFGDGGGGGGGGGGEGFGGGGGGGGGGGGGGGGGGGFCFGCDFFGGGGEGGGGGG:FEGFG@GGGDGFCFEFGGGGGGGGGFGGFFFFGGGEGCFEEGFGGGEGGFDFGGGGGFFCFE,DF77FG@>FFF<F>DFGGFGGGFGGGDFGF,6>CFGGFGE1CFGG7:CFFGFG7<CFFG7FCC@EFCCFCC@EEEGGGGEEG8EECDFGG*ACF?++3AE5:CGGF?A:EGGG5*:CGGEDG)1*1/7++2::9//0<>7+0*:CD>>EE)*0-7=6<)<:6>@=)
@M03506:14:000000000-AKVR1:1:1101:23954:7102 1:N:0:34
CGAACTCCTACGGGAAGCAGCAGTGGGGAATATTGCACAATGGGCGCAAGCCTGATGCAGCGACGCCGCGTGAGGGATGACCGCCTTCGGGTTGTAAACCTCTTTCAGTAGGGTAGAAGCGAAAGTGACGGTACCTGCAGAAGAAGCGCCTGCTAACTACGTGCCATCAGCCGCGGTAATACGTAGGGCGCAAGCGTTACCCGGAATTATTGGGCGTAAAGAGCTCGTCGGCGGTTTTTCGCGTCTGCCGTGACAGTCCGGGGCTCAACTCCGGATCTGCGGTGGGTCCCGGCCGCCTCGC
+
CCCCCGGGGFGGEGGGDFA8E<@FFGGGGGF,EGCFGGDDG,;CECFFDCEGG<CF9E<C,@:C@FDC=BBF@4<F,C4,C,@@FCGGD7CFFGC?EF,?EFF?F9?EF,CFE,BB9?FFFE7=FFD?B@+C=3EDDGG8<F,3,33@FF+@FCCFFFBCCD:*@F,>CA331CFFF<7,,?FF@E77C*=<F*=*;;CEFDB***;C:+<C6*AE>8*/++;FFF>E5**:?*:5*//8:E*::57CC=75C5+*3=C***)2:F6*:CFF3/**17>:9))**7C).*.,))0)8>)3)
@M03506:14:000000000-AKVR1:1:1101:11884:7109 1:N:0:34
CGAACTCCTACGGGAGGCAGCAGTGGGGAATATTGGACAATGGGGGCAACCCTGATCCAGCAATGCCGCGTGAGTGATGAAGGCCTTCGGGTTGTAAAGCTCTTTTGCCAGGGACGATGATGACGGTACCTGGAGAATAAGCCCCGGCTAACTTCGTGCCGGCAGCCGCGGTAATACGAAGGGGGCAAGCGTTGTTCGGAATTACTGGGCGTAAAGGGCGCGTAGGCGGCTTATCAAGTCAGGCGTGAAATTCCCGGGCTCAACCTGGGGGCTGCGCTTGATACGGATGAGCTTGAATGCG
+
CCCCCGGGGGGGGGGGGGGGGGGGGGGGGGGGGGGGGGGGGGGGGGGGGGGGGGGGGGGGGGGGGGGGGGGGGGGGGGGGGGGGGGGGGGGGGGGFGGGGGGGGGGGGGGGGGGGGGGGGGGGGGGGFGGGGGGGGGGGGGGGGGGGGGCEGGGGGGGGGGGGGGGGEGGGGGGGGGGGGGGGGGGGGGCGGGGGGCEGGGGGFGGGGGGGGGGGGGGGGDGGDGGGGGGGCFGGFGGFGEEFCCEGGGGG:DFCG5BDCFGDFGGG<FDEB5CDE<>5<CFFC*8<>;C47F??>7B66@
@M03506:14:000000000-AKVR1:1:1101:24330:7112 1:N:0:34
CGAACTCCTACGGGAGGCAGCAGTGGGGAATTGTTCGCAATGGGCGCAAGCCTGACGACGCAACGCCGCGTGGAGGATGAAGGTCTTCGGATTGTAAACTCCTGTTGCCCGGGACGAAAAGTCTCGACCTAACACGTCGAGATCTGACGGTACCGGGTGAGGAAGCCCCGGCTAACTCTGTGCCAGCAGCCGCGGTAATACAGAGGGGGCAAGCGTTGTTCGGAATTACTGGGCGTAACGGGCGCGTAGGCGGCATGCTAAGTCGAACGTGAAATCCACGGGCTCAACCCTGGACCTGCGT
+
CCCCCCFGEGFGGGGGGEGGGGGGGGGGGGGFFFGFGGEGFGGGFG@FCCFGGGCDFGGGGEGGGGGGGGGGGGGGGGG@CA8F<FFDCC@?CBFFFDCFGEFAF,E9FGG>GGGE==>FC,ECFBFFEFGDF<FEGF*FGG*3DA=FE:BCGC7FF*<FGG7<FF,*CF7:CEG:,,<:,7,27C7C9<FC8CCE58<F?79+<5855CE*;FEG5C*1<?C8*20<C++<C588*1*;*/*:EE598:F5):*)*0*20<*<E*AF5>55*223C*2>)7)1**201*)()))))7:>)
@M03506:14:000000000-AKVR1:1:1101:10155:7120 1:N:0:34
CGAACTCCTACGGGAGGCAGCAGTGGGGAATATTGCACAATGGGCGCAAGCCTGATGCAGCGACGCCGCGTGAGGGATGACGGCCTTCGGGTTGTAAACCTCTTTCAGTAGGGACGAAGCGCAAGTGACGGTACCTATAGAAGAAGCACCGGCCAACTACGTGCCAGCAGCCGCGGTAATACGTAGGGTGCGAGCGTTGTCCGGAATTACTGGGCGTAAAGAGCTCGGAGGTGGTTTGTCGCGTTGTTCGTGAAAACTCACAGCTCAACTGTTGGCGTGCGGGCGATACGGGCAGACTGGG
+
CCCCCGFGGGGGGGGGGGDGCFGCFEGGGGGFFG9@EFGGGGGGGGGDEFGGGGFFGGFEFE>@FGGGGGFGEGGGGGEGGGGGGCFE@FGGGGGGGGGGGCCEGFGFFEGGGGGGD7B7FCC+CFGDFGGGGEGGGGGGGGGGGGGGGGGDEGGFGFFGECF@@GGGGGGCGDGGFGGGGGF?F<CEBFBC7CEGGEECGFGCE*8A7+0::EC>EC=FCC:6<+;**:CG8E=GGGDCCDC:EC/>CG550A90A:>:66>C<*<>67C6*:>FG5)1>>DGD>)09C51..<3)6);5
@M03506:14:000000000-AKVR1:1:1101:21001:7141 1:N:0:34
CGAACTCCTACGGGAGGCAGCAGTGGGGAATTTTGGACAATGGGCGCAAGCCTGATCCAGCAATGCCGCGTGAGTGAAGAAGGCCTTCGGGTTGTAAAGCTCTTTTGTCAGGGAAGAAACGGTCCGGGTTAATACCTTGGGCTAATGACGGTACCTGAAGAATAAGCACCGGCTAACTACGTGCCAGCAGCCGCGGTAATGCGTAGGGTGCAAGCGTTAATCGGAATTACTGGGCGTAAAGCGTGCGCAGGCGGTTGTGCAAGACAGATGTGAAATCCCCGGGCCCTACCTGGGAATTGCC
+
CCCCCGGGGCGGGGGGGGGGGGGGGGGGGGGGGGG7CFGFGGGGGGGGGGGGGGGGGGGGGGGGGGGGGGGGGGGGGGGGGGGGGGFGGGGGGGGGGGGGGGGGGGGFGFGGGGGGGGGGGGGGGGGDFGGCGGGGGGGG8FGAFGDGGDGGGEFGGCFGG@FFFGGGDGGGGGGGGGGGFFFGFFEFGCGGGGGEE7CFFGGCEEE74**BC;CG1;?59?EGGGGCC7@+8CFE:=CECCE==EEDGD5C<EEGDDGGCC7:FCF<:>FFF*2<>609)7;527*8:F*503.?@4=@*
@M03506:14:000000000-AKVR1:1:1101:8208:7142 1:N:0:34
CGAACTCCTACGGGAGGCAGCAGCAAGGAATTTTCGTCAATGGGGGAAACCCTGAACGAGCAACGCCGCGTGGGCGAAGAAGTCTTTCGGGATGTAAAGCCCTTTTCCCTGTGAAGAAAGAAAGACGGTAACAGGGGAATAAGCATCGGCTAACTACGTGCCAGCAGCCGCGGTAATACGTAGGATGCAAGCGTTGTCCGGAATTATTGGGCGTAAAGAGCGCGCAGGCGGTAACTCAAGTCAGATGTGAAATATCCGGGCTTAACCCGGAGGGGTCATTTGAAACTGAGTAACTAGAGTA
+
CCCCCGGGGGGGGGGGGGGGGGGGGGGGGGGGGGGGGGGGGGGGGGGGGGGGGGGGGGGGGGGGGGGGGGGGGGGGGGGGGGGGGGGGGGGGGGGGGGGGGGGGGGGGGGGGGFGGFGGGGCFGGGGGGGGGGGGGGGGGGGGGGGGGGGGGGGGGGGFGGGGGGGGGGGGGGGGGGGGGFGGGGGGGGGGGGEGGGGGGGDGGGGF9FGGGGDEGCFDGGGGGGGGGEGGGGGGGGGGGGGGFGFGGGGG9CCFFGEG3EE4?E7A55C*<CGGCD>CFC?FCFF772716@??8FB?F7
@M03506:14:000000000-AKVR1:1:1101:8799:7183 1:N:0:34
CGAACTCCTACGGGAGGCAGCAGTGGGGAATATTGCACAATGGGCGCAAGCCTGATGCAGCGACGCCGCGTGAGGGATGACGGCCTTCGGGTTGTAAACCTCTTTCAGTAGGGAAGAAGCGAAAGTGACGGTACCTGCAGAAGAAGCGCCGGCTAACCACGTGCCAGCAGCCGCGGTAAGACGTAGGGCGCAAGCGTTATCCGGAATTATTGGGCGTAAAGAGCTCGTAGGCGGTTGGTCGCGTCTGCCGTGAAAGTCCGGGGCTCAACTCCGGATCGGCGGTGGGTACGGGGAGACTAGG
+
CCCCCFGGGFF@EGGGGGGGEDGCFGGGGGGGGGGGGGGGGGGGGGGGDGGGGGFGGGGGGGGGGGGEGGGGGGGGGGGGGGGDFGGGGGGGGGGGGGFGGGGGGGFFFFFGGFFGGGGGGDCECB<9FGG@FGDGGFCFGGGFGFGGDCFGGGGGGGDFFGFGFGF>:FDFGEGG:FG,FFGFGGDGCEEGGGFGGDC5EGGGE8C+<C7CFF:CEEE*+28;+<;C*;C@EG=C5:C7:5**2AFGCE*:55+:A*:CC5CE:76DF7<6CD</))157:)>C379,9>1)7B5:1*7)
@M03506:14:000000000-AKVR1:1:1101:6406:7185 1:N:0:34
CGAACTCCTACGGGAGGCAGCAGCAAGGAATTTTCGTCAATGGGCGCAAGCCTGAACGAGCAACGCCGCGTGGGGGATGACGGCCTTCGGGTTGTAAACTCCTTTTTCGGGGGACGATGATGACGGTACCCCGGGAATAAGGCTCGGCTAACTCTGTGCTAGCAGCCGCGGTAATACAGAGGAGCCAAGCGTTGTCCGGCTTGACTGGGCGTAAAGCGCACGAAGGCGGACGCGCGCGTGGGGTGTGAAATCTGGCCGCTTAACGTCCAGGCGCCATCCCAAACGGCCCGTCTGGCGCCTG
+
CCCCCGGGGGGGGGE7CCGD>FFCFGGGGGFFFGGGGCD7@FGGG7FD@FGGGGGGGF>FGGGFGG@@E7=FCCGCECFGCCCE7CAFFECEC+BFE,CEFFFGFDE,@7@F>FEE7>C9<CAGEGEG*,,@:FC>>8CEFFF8<:CF:FFCF,CFEGGFDCF<9BCGDGCECCFF:F?:+@CEFGGGF>*CE589CC>*//:*3+<*8FGGEG*++28C=8*/*2**:*:C*::8EGGGG=E:=1:*<?9<7CC4875/:*:CG**/*7:F7)>**)/**)0:*7))-708))0))))))
@M03506:14:000000000-AKVR1:1:1101:10248:7189 1:N:0:34
CGAACTCCTACGTGAGGCAGCAGTGGGGAATATTGCGCAATGGGCGAAAGCCTGACGCAGCGACGCCGCGTGGGGGATGACGGCCTTCGGGTTGTAAACCTCTTTCAGCAGGGACGAAGCGGAAGTGACGGTACCTGCAGAAGAAGCACCGGCCAACTACGTGCCAGCAGCCGCGGTAATACGTAGGGTGCAAGCGTTGTCCGGAATTATTGGGCGTAAAGAGCTCGTAGGCGGTTCGTCGCGTCGGCCGTGAAATCCCGAGGCTCAACCTCGGGTCTGCAGTCGATACGGGCGGACGGGG
+
CCCCCGGGGGGGGGGGGGGGGGGFFGGGGGGGGGGGGGGGGGFGGGGGGGGGGGGGGGGGGGGGGGGGGGGGGGGGGGGGGGGGGGGGGGGGGGGEGGGGGGGGGGGGGGGGGGGGGGGGEGDGGGGGGGGGGDGGGGGGCCGGFGFBFFGGGGGGGGGGGGGGGGGGFGGGGGGGEEGGGFGCGGGGFGGGGGGGGGGGGGGD:EGGEGGFFFGGDCC5C9EFGGD8CEGCEC:?EGGGGGGEGGDDGGEC<=7C:6FGE55CFC6>F<67CDGEDFGGGF=<=>1795@>3>BFE))7)
@M03506:14:000000000-AKVR1:1:1101:21121:7211 1:N:0:34
CGAACTCCTACGGGAGGCAGCAGTGGGGAATATTGGACAATGGGCGCAAGCCTGATCCAGCCATGCCGCGTGGATGATGAAGGCCCTAGGGTTGTAAAGTCCTTTCGGCGGGGAAGATAATGACGGTACCCGCAGAAGAAGCCCCGGCTAACTTCGTGCCAGCAGCCGCGGTAATACGAAGGGGGCTAGCGTTGCTCGGAATCACTGGGCGTAAAGCGCACGTAGGCGGACTCTTAAGTCGGTGGTGAAATCCTGGAGCTCAACTCCAGAACTGCCTCCGATACTGGGAGCCTTCGAGTCC
+
CCCCCFGGG9FGGGGGGGGGGGGFGGGGGGGGGGGGGGGGFGGGGGGGGGGGGGFFGGGGGGGGGGGGGGGGGGGGGGGGGDGGFFGDE@GFGEGGGGEEFFFGGGDEGCCFD+=FGGGAGGDFGGGGGGFGDF7*<FGFGFGFGGGEGFFGGCCEGGFFCFFFGGGGEGCFGCFFFFCF<888EGGGGFGE8CCFGEEEG@FGDFE8CFGGGGFCGGCGGGGGGGG*:*:CE?CCA97<5CGCEGF7@EEF*AF<E:<*0CCEC7FD+*C>F=F6C67)))0:7=*)(*737=*7)0754
@M03506:14:000000000-AKVR1:1:1101:8693:7221 1:N:0:34
CGAACTCCTACGGGAGGCAGCAGTGGGGAATATTGGACAATGGACGAAAGTCTGATCCAGCAACGCCGCGTGAGCGATGAAGGCCTTCGGGTCGTAAAGCTCTGTCAGATGGAACGAAAGAAGCTTACCTAACACGTAAGCTGTTGACGGTACTATCAAAGGAAGCACCGGCTAACTCTGTGCCAGCAGCCGCGGTAAGACAGAGGGTGCAAGCGTTGTTCGGAATTACTGGGCGTAAAGCGTTCGTAGGTGGTCTTGTTTGTCTGGTGTGAAAGCCCTTGGCTTAACCAAGGAAGTGCAC
+
CCCCCGGGGGGGGGGGGGGGGGGGGGGGGGGGGGGGGGGGGGGGGGGGEGGGGGGGGGGGGGGGGGGGGGGGGGGGGGGGGGGGGGGGGGGGGGGGGGGGGGGGGGGGGGGGGGGGGGGGGGGGGGGGGGGGGGGGGGGGGGGGGGGGGGGGGGGGGGGGGGGGGGGGGGGGGGGGGGGGGGGGGGGGGGGGGGGGGGGGFGGGGGGGGGGGGGGEEGGGGGGGGGGGGGGGFFGGGGFF?ECCEGGGGGGGGGGGE?0*2:9FGGGG6CEFGFCFD>FFG?FFFFF=AF><:F47;FFF?
@M03506:14:000000000-AKVR1:1:1101:13148:7230 1:N:0:34
CGAACTCCTACGGGAGGCAGCAGCGAGGAATCTTGGTCAATGGGGGAAACCCTGAACCAGCGACGCCGCGTGGAGGACGAAGGCTCTCGGGTCGTAAACTCCTTTTGTCGGGGACGAGCAGATGACGGTACCCGGCGAATAAGCCACGGCTAACTACGTGCCAGCAGCCGCGGTAATACGTAGGTGGCGAGCGTTGTCCGGATTTACTGGGCGTAAAGCGCGCGTAGGCGGCTTGGTAAGTTCTGTGTGAAAGGTTCCGGCTCAACCGGGGCAGTGCAGGGGATACGGCCAGGCCTGTGGG
+
CCCCCGGGGGGGGGGGGGGGEGGGGGGGGGGGGGGGGGFGGGGGGGGGGGGGGGGGGGGGGCGGEGGEGGGGGDGGGGGGGGGGGGCGGGGGGGGFFGGGGGGGGGGGGGGGGGGGGGGGGGGGGFGGGGGGGEGGGFGDFCFFGGGGGGDGFGGGGGGGGGGGGFGGGGGGGGDGGGGGGGGGCCGGECE5EEGGGDEEEEGGGGG7FCGFGGED8CCCCEDEEEEGDGE:2CEGCFGF:C<:?++:*0+0:CCF7)7>:>DGFGDGGG*5<C*<C4?<7B5**0*)4C>3<))/8*0.<
@M03506:14:000000000-AKVR1:1:1101:13936:7251 1:N:0:34
CGAACTCCTACGGGAGGCAGCAGTGGGGAATTTTGCGCAATGGGGGAAACCCTGACGCAGCAACGCCGCGTGGAGGATGAAGTCCCTTGGGACGTAAACTCCCTTCGACCCGGACGATAATGACGGTACGGGTGGAAGAAGCCCCGGCTAACTTCGTGCCAGCAGCCGCGGTAATACGAGGGGGGCAAGCGTTGTTCGGAATTATTGGGCGTAAAGGGCCCGTAGGCGGCCAACTAAGTCGGACGTGAAATCCCTCAGCTTAACTGGGGAACGGCGTCCGATCCGGGATGGCTTGGATTCG
+
CCCCCGGGGGGGGGGGGGGGGGGGGGGGGDGGGGGGGGFGGGGGGGGGGGGGGGGGGGGGGGGGGGGGGGGGGDGGGGGGGGGGGGGGGGGGGGGFFGGGGGGGGGGGGGGGGFGGGGGGGGGGEGGGGGGDFGGGGGGGGGGGGGGGGGGGGGGGFGFGGGGGGGGGGGGGGGGGGGFGGDEECEG5ADE5;ECFFGGCEFGFGDFCCFGGGGGGFEEEGEEDGGFGGGGDFFC66C7EGGGGGGG*;C?<6EFG*060<CCE77FFG<>>**):)8<DC@):*0CEFGF:5@F:)9B*>
@M03506:14:000000000-AKVR1:1:1101:5498:7251 1:N:0:34
CGAACTCCTACGGGAGGCAGCAGTGGGGAATTGTTCGCAATGGGCGCAAGCCTGACGACGCAACGCCGCGTGGAGGATGAAGATTTTCGGATCGTAAACTCCTGTCGAATGGGACGAAAAGATTGCGGGTTAACAGTCCGTAGTCCTGACGGTACCGTTAAAGGAAACCCCGGCTAACTCCGTGCCAGCAGCCGCGGTAATACGGGGGGGGTAAGCGTTGTTCGGAATTACTGGGCGTAAAGGGCTCGTAGGCGGCCAACTAAGTCGGACGTGAAATCCCTCAGCTTAACTGGGGAACTGC
+
CCCCCGGGGGGGGGGGGGGGGGGGGGGGGGGGGGGGGGGGGGGGGGGGGGGGGGGGGGGGGGGGGGGGGGEGGFGGGGGGGGGGGGGGGGGGGGGGGGGGGGGGGGGGGGGGGGGGGGGGGGGGGGGGGGDGGGGGGGGGGGGGGGGGGGGDGGGGGGGGGGGGGGGGGGGGGGGEGGGGGGGGGGGGGGGGGDCEGGGGGFGGGGGGGGGGG6EFEEGGGGGGG5CGGCFGGGGGGGGGGGGGGGFDC5CCFGGCG@GGGGGF7CGGGDGFDF3CG=FFCFFFG?F?AG44@FB3BFFF6
@M03506:14:000000000-AKVR1:1:1101:24408:7256 1:N:0:34
CGAACTCCTACGGGAGGCAGCAGTGGGGAATCTTGGACAATGGGCGCAAGCCTGATCCAGCCATGCCGCGTGAGTGATGAAGGCCTTAGGGTTGTAAAGCTCTTTCAGCGGGGAAGATAATGACGGTACCCGCAGAAGAAGCCCCGGCTAACTTCGTGCCAGCAGCCGCGGTAATACGAAGGGGGCTAGCGTTGCCCGGAATCACTGGCCGTAAAGCGTACGTAGGCGGCTTTCTAAGTCAGGGGTGAAATCCTGGAGCTCAACTCCAGAACTGCCTTTGATACTGGGAAGCTCGAGTTCG
+
CCCCCDGFFDGGGGGGGGGGGGGGGGGGGEGGFFGGFGGDGGFFFEEFFCGGGFFGGAGGGGGGGGGGGGCF:FFGFGFGFGGGGFGGGGGGGEEGGDFEEFGGF9BACGGGEEEEFFGGGGGGGG@FGGGGEGFGFFF@FDGFEGGGDFCFFGGE,6FFFCCGFGGGGDC=F7F9,@::FG*CFGGF8<<***8+2AECEFFGGFFF*;CEGE;CC?**2CAFG8CEGDE58?CF?F7<CEDGGG5DF+0<CCEG=5<4<CDGGGGGFGC>*9*:**:>7@*3<@F>17546).539.=7
@M03506:14:000000000-AKVR1:1:1101:5645:7282 1:N:0:34
CGAACTCCTACGGGAGGCAGCAGTGGGGAATATTGGACAATGGGGGCAACCCTGATCCAGCCATGCCGCGTGAGTGATGAAGGCCTTCGGGTTGTAAAGCTCTTTTGGCGGGGACGATGATGACGGTACCCGCAGAATAAGCCCCGGCTAACTTCGTGCCAGCAGCCGCGGTAAGACGAAGGGGGCTAGCGTTGTTCGGAATTACTGGGCGTAAAGCGTGTGTAGGTGGTTGTCATAGTCAGGTGTGAAAGCCTTGAGCTCAACTCAAGAAATGCACTTGATACTGGGCGACTAGAGGACC
+
CCCCCCFGGGGGGGGGGGGGGGGGGGGGGGGGGGGFGGGGGGGGGGGGGGGGGGGGGGGGGGGGFGGGGGGGGGGGGGGGGGGGGGGGGGGGGGGGGGGGGGGGGGGGGGGGGGGGGGGGGGGGGGGGGGGGGGGGGGGECGGGGGGGGGGGGGGGGGGGGGGFFGGGGGGGGGGGGG7CFGGGGGGGGGGGGGGGGGGGDGGGGGGGGGGGEGFGGGGGEFG7@FFFGGGGGGGG7<CGGGGGGGGGFGGGFFF6<<C7CFCF7FFFGGG?FGGGGFGGGBFGG6CF?C>;@BFFFFF>@
@M03506:14:000000000-AKVR1:1:1101:18416:7286 1:N:0:34
CGAACTCCTACGGGAGGCAGCAGTGGGGAATTTTGGACAATGGGCGCAAGCCTGATCCAGCCATGCCGCGTGAGTGAAGAAGGCCTTCGGGTTGTAAAGCTCTTTCGGCAGGAACGAAATGGTCCGTGCTAATACCACGGACTGATGACGGTACCTGAAGAAGAAGCACCGGCTAACTACGTGCCAGCAGCCGCGGTAATACGTAGGGTGCAGGCGTTAATCGGAATTACTGGGCGTAAAGCGTGCGCAGGCGGTTTCGTAAGTCAGATGTGAAAGCCCCGGGCTGAACCTGGGAACTGCG
+
CCCCCFGGGGGGGGGDGGGGGGGFGGGGGDGGGGGGGGGGGGFFFGGGFEFGGFGAFFGFFGFGGFGGDGGGCEFGGGFGGGGGGGFFGGGGFGGGGGGGFFGFGGGGGGGGGFFGGGGGGGBEGCFFGGFGGGGGGGGGGGEGGCA@FGGGGF9CE>BFFGGGFFGGG@FGG@FGCCFGGGFGFGGFGGGGGGCE388?CFE+>CCG8B5BBC5CBEEFG+;E?EFCC?CC65AE/1<FG7C7*7C)/::CDD7DE**1*77:7C?:CC<FF70<*5CD<BDE*)19(981)))9566?>
@M03506:14:000000000-AKVR1:1:1101:12982:7316 1:N:0:34
CGAACTCCTACGGGAGGCAGCAGTCGAGAATTTTTCTCAATGGGGGAAACCCTGAAGGAGCGACGCCGCGTGGAGGATGAAGGCTTTCGGGTTGTAAACTCCTGTCATTTGAGAACAAGGTGCACCGGGTAACTGCCGGTGCATTGATAGTATCAGAAGAGGAAGGGACGGCTAACTCTGTGCCAGCAGCCGCGGTAATACAGAGGTCCCAAGCGTTGTTCGGATTCATTGGGCGTAAAGGGTGCGTAGGTGGCGCCGTAAGTGGGGTGGGAAATTTCGGAGCTTAACTCCGAAACTGCAT
+
CCCCCGGGGGGFGGGGGGGGCGGGGGGGGGGGGGGGFGGGGGGGGGGGGGGGGGGGGGGGGGGGGGGGGGGGGGGGGGGGGGGGGGGGGGGGGGGGGGGGGGGGGGGGGGGGGGGGGGGGGGGGGGGGGGGGGGGGGGGGGGGGGGGCFGGGGGGGGGGGFF@FGGGGGGGDEGGGGGGGGGGGGGGGGGGGGGGGGDGCEFGGGGGGF8CGGGGEGGCCGGGEGD+A9EGGFFGGGDFGFGGGDGGCEDECGCEDEDC755FFC4E75)*09CGED?GD3;BEF87?):)4>).5/9/=/
@M03506:14:000000000-AKVR1:1:1101:15619:7317 1:N:0:34
CGAACTCCTACGGGAGGCAGCAGTGGGGAATTGTTCGCAATGGGCGCAAGCCTGACGACGCAACGCCGCGTGGAGGATGAAGACCTTCGGGTCGTAAACTCCTTTCGATCGAGACGAATGGCTTCCGGGTGAACAGTCCGGGAGAATGACGGTACCGAGAGAAGAAGCCCCGGCTAACTCCGTGCCAGCAGCCGCGGTAATACGGGGGGGGCAAGCGTTGTTCGGAATTACTGGGCGTAAAGGGCTCGTAGGCGGCCAACTAAGTCAGACGTGAAATCCCTCGGCTTAACCGGGGAACTGC
+
CCCCCGGGGGGGGGGGGGGGGGGGGGGGGGGGGGGGGGGGGGGGGGGGGGGGGGGGGGGGGGGGGGGGGGGGGGGGGGGGGGGGGGGGGGGGGGGGGGGGGGGGGGGGFGGGGGGGGGGGGGGFFGGGGGGGGGGGGGGGGGGGGGGGGGGGGGGGGDGGGFGGGGGGGGGGGGGGGGGGGGGGGGGGGGGGGGGGGCE8?FFGGGGGGGGGGFGGGGEEGGGGGG5@GFGGGGFGGGGCEFCEGGGG=ECCGGGGGEGGFF:FFD7:7CEFG4<FG?*2*5;EGF3@)*79B3>53@?@6
@M03506:14:000000000-AKVR1:1:1101:11061:7325 1:N:0:34
CGAACTCCTACGGGAGGCAGCAGTGGGGAATCTTGCGCAATGGGCGAAAGCCTGACGCAGCGACGCCGCGTGAGGGAAGAAGGCCTTCGGGTTGTAAACCTCTTTCAGGAGGGACGAAGCCACTCGGGTGAATAGCCCAGAGGGTGACGGTACCTCCAGAAGAAGCCCCGGCTAACTACGTGCCAGCAGCCGCGGGAATACGTAGGGGGCAAGCGGTGTACGGAGTTATTGGGCGTAAAGAGCGGGGAGGCGGCCACACAGGTCTGCTGTGAAGACGCGAGGCTCAGCGTCGAGCTGTCGG
+
CCCCCGFFGGGECGDFEGEGGGGFFGGGGFGFFCGF::CEGFCFG@FCCGFFFCDDCGFDDCFGGGCC7C>F+BF@?FG8BFGCFFEDFG@FGGGGFGFGDF=9EGGCC<FD=FGGGG@EC8,,<>:FDCFFEFCFDBCCFF<C<BFF<CEG*?CC,>B<<FF7CFG><<C:FCFCCCFEGFFGGGF+C<<FGGC*:*;00C@+;>ECC>ECCGG*;CE+3;C****0+00A5*:**2*<<>*****12:*:C5*1883/2::+3C+7<7<6**0**0957D3*76*)(*7())))9065>
@M03506:14:000000000-AKVR1:1:1101:25270:7335 1:N:0:34
CGAACTCCTACGGGAGGCAGCAGTTCAGAATCTTGCACAATGGGCGAAAGCCTGATGCAGCGATGCCGCGTGGGTGAAGAAGGCCCTCGGGTCGTAAAGCCCTGTCAGAGGGAAAGATAATGACGGTACCCTCTAAGGAAGCCACGGCTAGTTACGTGCCAGCAGCCGCGGTAATACGTAAGTGGCGAGCGTTATCCGGAATCACTGGGCGTAAAGCGTGCGTAGGCGGTTTGGCAAGTTGGATTTGAAAGCACGGGGCTCCACTCCGGATCCGGATGCAAAACTGCCAGACTAGAGCGGG
+
CCCCCGGGGGGGGGGGGGGGGGGGGGGGGGGGGGGGGGGGGGGFGGGGGGGGGCGFGGGGGGGGDFGGFGEGGGGEGFGGGGGGDFGGGEGFGGGGGGGGGGEGGGFFGGGGGGGGGFGDGGGGGEGGGGG@E=FFFDFGGFGGGGGD:FEFFFFCFFGCFFGGFGFGGEGC*CCC,>?BGGABAC:*:FE7C*=2<8EGGGGGFC?EGG8:CEFFGG**2*/:>EGDGG***:<<+AFGFC6C9CF7CGGG*:CG*537/*>E99:<C927*75*7)0*2=07<@=??<>1)9;7==35)
@M03506:14:000000000-AKVR1:1:1101:3580:7364 1:N:0:34
CGAACTCCTAGGGAGGCAGCAGTGGGGAATTGTTCGCAATGGGCGCAAGCCTGACGACGCAACGCCGCGTGGAGGATGAAGACCTTCGGGTCGTAAACTCCTTTCGATCGAGACGAATGGCCTCCGGGTGAATAGCCTGGAGGAATGACGGTACCGAGAGAAGAAGCCCCGGCTAACTCCGTGCCAGCAGCCGCGGTAATACGGGGGGGGCAAGCGTTGTTCGGAATTACTGGGCGTAAAGGGCTCGTAGGCGGCCAACTAAGTCGGACGTGAAATCCCCAGGCGCAACCTGGGAACTGCG
+
CCCCCGGFFGFGGFGDGFGGDGGGGGGEEGGFGGGGGGGGGGFGEGGGEGGGGGCGGGGGGGGGGGGGGGGG>FEGGGGGGGGGGGGGGDGGGGGG7FFGGGGGGGGGGGDGGGGGGFFFGGGGGGGG>@EFGGGGGGGFGGDFCFF,@FFFC>FC@C>FF:C,CFG:CGDDCB7<BFCFGFGDFCFFCFCACFGGGE>CFGGCG>EGGGGGGFFE:E**/<?E5;CCFE+9C*8CEGDGGDGC==CDE7CFDEED8>CFG+CFGG=DEG7>*9:<DF<FC).:28)71<F?FFFFF)96)
@M03506:14:000000000-AKVR1:1:1101:24434:7393 1:N:0:34
CGAACTCCTACGGGAGGCAGCAGTCGGGAATTTTGGGCAATGGGCGAAAGCCTGACCCAGCAACGCCGCGTGAAGGATGAAATCCCTCGGGATGTAAACTTCGCAAGAATAGGAAGAATAAGGAGGGGATAACACCCCCTTTGATGACGGTACTATTTGTAAGCTCCGGCTAACTCCGTGCCAGCAGCCGCGGTAATACGGGGGGAGCAAGCGTTGTTCGGATTTACTGGGCGTAAAGGGCGCGTAGGCGGCCGAACAAGTCACTTGTGAAATCTCCGGGCTTCACTCGGAAAGGTCAAGG
+
CCCCCDFFG<EGD@GGGGGEGGGEGGEGCC8FGEGCF@FGGGFGGGGCFEGGG@FGGFEFFFGFGEGGCEBFECDGF,ECCFC<EDFEEGGG>FFGGGGGGCFEGGE@FGGGG9FFCCFFGGCGGGG@FBFGGGF7++CFDFCCCCGCEDGFGGGGGCFGCECFFCFDGE@FFFG?CFCFCFAFGGC@CFGDEFCGGGDGDCBEEE88CFGGG*CCEFGEC*;CEGCCCF*1::5CF7:CCEECECEDCCEDDGGCEDFFG9::+2<:C7CBGFC0*.7CDDF*060/25:17>F???46)
@M03506:14:000000000-AKVR1:1:1101:14530:7437 1:N:0:34
CGAACTCCTACGGGAGGCAGCAGTCGGGAATTTTGGGCAATGGGCGAAAGCCTGACCCAGCAACGCCGCGTGAAGGATGAAATCCCTCGGGATGTAAACTTCGCAAGAATGGGAAGAATAAGTGGGGGTTAATATCCCCCATGATGACGGTACCATTTGTAAGCTCCGGCTAACTCCGTGCCAGCAGCCGCGGTAATACGGGGGGAGCAAGCGTTGTTCGGATTTACTGGGCGTAAAGGGCGCGTAGGCGGCCACGACAAGTCAACTGTGAAATCCCCGGGCTTAACTCGGAAAGGTCAAG
+
CCCCCGGGGGGGECEEFGGGEGGGGGGCFGFFGG97CFFFEE8<F@@ECCGGGGGGGGFFGFFGGGGGGGGGGFFFCDFGGGGGGGGGGEG+@FEFGGGGGGGGGDE<FGFC@EE@E@FGGAFAEGGGFGCCDCFGGGGGGGCCAFCFECFFEG;FFF;FACFCAFGE@FCCFGGGG:<C:F@CEGGGD<FGGE@@CCGGEEGGGGDGG*8/;A*:?=FEGE5CCFFGFG5EG=:*:<D5=ECGC*53?*7:CE=D*3)):+22+*+237+8*:C07><<C>@*+9:8<7)7))07=FF?*
@M03506:14:000000000-AKVR1:1:1101:21682:7479 1:N:0:34
CGAACTCCTACGGGAGGCAGCAGTGAGGAATATTGGTCAATGGACGCAAGTCTGAACCAGCCATGCCGCGTGAAGGATGAAGGCGTTCTGCGTTGTAAACTTCTTTTATTGGGGAAGAAACCTGATTTTTCTAAATCAGCCGACGGTACCCAAGGAATAAGCACCGGCTAACTCCGTGCCAGCAGCCGCGGTAATACGGAGGGTGCAAGCGTTATCCGGATTTACTGGGTTTAAAGGGTGTGTAGGCGGACTATTAAGTCAGTGGTGAAATCCCGAGGCTCAACCTCGGAACTGCCTTTGA
+
CCCCCGGGGGGGGGGGGGGGGGGEGGGGGGGGGGGGGGGGGGGGGGGGGGGGGGGGGGGFGGGGGGGGGGGGGGGGGGGGGGGGGGGGGGGGGGGGGGGGGGGGGGGGGGGGGGGGGGGGGGGGGGGGGGGGGGGGGGGGGGGGGGGFGDDGGGFGGGGGGGGGGDDG7FGGGGGCFFGGGGGGGGGEGGGGGGGGGGGGGGGGGGGFGGGEDGFGGEGG==EFFGGGGGE5@CGGGGGGEGFGGGGGGDG=FFGGGFGGGGGGGCFGGDFF2095DFDGCF?EF)9>:D>>F==76@*9*
@M03506:14:000000000-AKVR1:1:1101:23398:7497 1:N:0:34
CGAACTCCTACGGGAGGCAGCAGTGGGGAATTTTGCGCAATGGGCTAACGCCTGACGCAGCGACGCCGCGTGGAGGATGAAGGTCCTTGGATTGTAAACTCCTGTCAGCAGGGAAAAAGCGACTTAGCCTAATACGCTAGGGAGTTGATTGTACCTGCAGAGGAAGCTCCGGCTAACTCTGTGCCAGCAGCCGCGGTAATACAGAGGGGGCAAGCGTTATTCGGAATTATTGGGCGTAAAGGGCGCGTAGGCGGCTTGGCAAGTGGAAGGGGAGATCCCTCGGCTTAACCGAGGAACTGCC
+
CCCCCGFGFCFGDGGGGEFGGGGCCECFGCFGCFFGGDGGGEF8CFEFFEGGGGGGD7CBFEGGECCFGGGGGEF@FGGGEEFGGFGGDCFGGGG95@D,5AF<BFGGFFGG>FFGGGG8FCF:FDFFDG<=AFFGG@BCCCFDCFFGCFFGGGGFDCGGGGCEGGF,@FEGGGCFFFFGGGFGFFFFCFF7<FE@8:CFF?@C<CCEEDCCFGGEGGGF7C68*;8+<C?@<*8CE**5AF*:ECGGEGGFG=E7=5*9?FG<C4CF?D*)7)707?*0253>C5D*67>2>::;@FF?5
@M03506:14:000000000-AKVR1:1:1101:14724:7511 1:N:0:34
CGAACTCCTACGGGAGGCAGCAGTGGGGAATATTGGACAATGGGGGCAACCCTGATCCAGCCATGCCGCGTGTGTGAAGAAGGCCTTAGGGTTGTAAAGCACTTTCAGTGGGGAGAAAGGTAATTCACTTAATACGTGAGTTGATTGATGTTACCCACAGAAGAAGCACCGGCTAACTCCGTGCCAGCAGCCGCGGTAATACGGAGGGTGCAAGCGTTAATCGGAATTACTGGGCGTAAAGCGCACGTAGATGGTTTTCTAAGTCAGCTGTGAAATCCCCGGGCTCAACCTGGGACTTGCG
+
CCCCCGGGGGGGGGGGGGGGGGGGGGGGGGGGGGGGGGGGGGGGGGDGGGGGGGGGGGDFGFFGFGFC@FC=?FDFGGGGFGGGFGGEFGFG@BFGGFDAFGGGGF<F5EFGF:>FGEGCEGGGG??EFFGFAGEGC<,BF<<<F<D9B<F9FGGCGG@FG8:F<DFCG7FEC:F,7DF:><DF<,D@>>FGG7EGEGD@E;CEGGGDCECFCF5>EGGFG?GEGGGFGGFGGG882875A9=5*/:9;5>?FGFFF5>7<+0<E*:C+*26CGCCG<4/9@<E17C=BF:<@57))09*)
@M03506:14:000000000-AKVR1:1:1101:11192:7513 1:N:0:34
CGAACTCCTACGGGAGGCAGCAGTAGGGAATCTTGCGCAATGGACGAAAGTCTGACGCAGCAACGCCGCGTGAGGGATGAAGGCCTTCGGGTTGTAAACCTCTTTTCTCAGGGACGATGATGACGGTACCTGAGGAATAAGCCACGGCTAACTACGTGCCAGCAGCCGCGGTAATACGTAGGTGGCAAGCGTTGTCCGGATTTACTGGGCGTAAAGAGCGCGCAGGCGGTCGTTCAAGTCGCGTGTGAAAGCCCCCGGCTCAACTGGGGAGGGTCACGCGATACTGATCGACTCGAAGGCG
+
CCCCCGGGGGGGGGGGGGGGGGGGGGGGGGGGGGGGGGGGGGGGGGGGGGGGGGGGGGGGGGGGGGGGGGGGGGGGGGGGGGGGGGGGGGGGGGGGGGGGGGGGGGGGGGGGGFGGGGGGGGGGGGGGGGGGGGGGGGGGGGFFGGGGGGGGGGGGGGGGGGGGGGGGGGGGGGGGGGFGGGGGGGGGGGGEFGGGGGGGEEGGGCFGGGGEG*;FGGDGGGCEEGGGGCEGG5FCFFFGGGGGGGG7C:CGC=CDG@D>:6C6<*<DG9CEC*95<:DD)).:+90*-*)(5))00)8))
@M03506:14:000000000-AKVR1:1:1101:4543:7520 1:N:0:34
CGAACTCCTACGGGAGGCAGCAGTGGGGAATATTGGACAATGGGCGAAAGCCTGATCCAGCAATGCCGCGTGAGTGAGGAAGGCCTTAGGGTTGTAAAGCTCTTTCGGCGGGGACGATGATGACGGTACCCGCAGAAGAAGCCCCGGCTAACTTCGTGCCAGCAGCCGCGGTAATACGAAGGGGGCGAGCGTTGTTCGGATTTACTGGGCGTAAAGGGCGCGCAGGCGGTCATTTTTGTCGAGTGTGAAAGCCCCGGGCTTAACCTGGGAACTGCGCTCGAAACGGGATGACTAGAGATCG
+
CCCCCGGGGGGGGGGGGGGGGGGGGGGGGGGGGGGGGGGGGGGGGGGGGGGGGGGGGGGGGGGGGGGGGGFGGGFGGGGGFGGGGGGGGGGEFGGGGGGGGGGGGGGDGGEGGGGGFEGGFGGFGGGGGGGGGGDDGCFGGGGGGEGGGGGGGFGGCFGGGGGGGGGGGGGGDGGCEFFDGGGGGGGGECGC5>EF?EGECEFFGGCGGC?/::CGGGGG=EE5EG5CG8:EG7FCFGGGGFEFGDGGGGGF>CGDD@D<GGGCFGF*A<67C7*:3)*/15>GGFGF>G4<F6?49*9?>
@M03506:14:000000000-AKVR1:1:1101:3920:7525 1:N:0:34
CGAACTCCTACGGGAGGCAGCAGTGGGGAATTTTGGACAATGGGGGCAACCCTGATCCAGCAATGCCGCGTGAGTGAAGAAGGCCTTCGGGTTGTAAAGCTCTTTTGTCAGGGAAGAAACGGTGCGGGCCAATACCCTGCGCTAATGACGGTACCTGAAGAATAAGCACCGGCTAACTACGTGCCAGCAGCCGCGGTAATACGTAGGGTGCAAGCGTTAATCGGAATTACTGGGCGTAAAGCGTGCGCAGGCGGTTGTGCAAGACAGATGTGAAATCTCCGGGCTTAACCTGGGAATTGCC
+
CCCCCGFGGGGGGGGGGGGGGGGGGGGGGGGGGGGGGGGGGGGGGGGGGGGGGGGGGGGGGGGGGGGGGGGGGGGGGGGGGGGGGGGGGGGGGGGGGGGGGGGGGGGGGGGGGGGGGGGGGGGGGGGGGGGGGGGFGGGGGGGGGGGGGGGGGGGGGGGGGGGGFFGGGGGGGGGGGFGGGGGFGGGGGGGGGGGG>EGEFG7+?7CCGCGFGGGGECGGGGGGGCFGGGGFG58CECDEGF5ACEGGGGGGGGG58DD7<CGFFDGG?7FFG7:0:*2CD:>G=@CFACFFFF4:>FF4*
@M03506:14:000000000-AKVR1:1:1101:9839:7547 1:N:0:34
CGAACTCCTACGGGAGGCAGCAGTGGGGAATATTGCGCAATGGGCGGAAGCCCGACGCAGCGACGCCGCGTGGGGGGTGACGGCCTTCGGGTTGTAAACCTCTTTCGACCGGGACGAAGGGCGACTGACGGTACCGGTATAAGAAGCACCGGCCAACTACGTGCCAGCAGCCGCGGTAATACGTAGGGTGCGAGCGTTGTCCGGAATTATTGGGCGTAAAGAGCTCGTAGGCGGTGTGTCACGTCGATCGTGAAAACTTACAGCTTAACTGCGAGCGTGCGGTCGATACGGGCATCACTGG
+
CCCCCGGGGGGGGGGGGGGGGGGGGGGGGGGGGGGGGGGGGGGGGGGGGGGGGGGGGGGGGGGGGGGGGGFGGGGGGGGGGGGGGGGGGGGGGGGGGGGGGGGGGGGGGGGGGGGGGGGGGGGGGGGGGGGGGGFGGGGGGGGGGGGGGGGGGGGGFGGGGGGGGGGGGGGGGGGGEG>GGGGGGGGGGGGGGGGGGGGGGCEEDGGGGFGGGGGGGEEFGGGGGGGGEGGDCEEGGGGGFGGGGGGGGGAE<EGFFFGGFGFGGGCC9F7?CDDDGFGGGFEE=)*7><DFF@>6676@@
@M03506:14:000000000-AKVR1:1:1101:14329:7550 1:N:0:34
CGAACTCCTACGGGAGGCAGCAGTGGGGAATATTGCACAATGGGCGCAAGCCTGATGCAGCCATGCCGCGTGTATGAAGAAGGCCTTCGGGTTGTAAAGTACTTTCAGCGGGGAGGAAGGGAGTAAAGTTAATACCTTTGCTCATTGACGTTACCCGCAGAAGAAGCACCGGCTAACTCCGTGCCAGCAGCCGCGGTAATACGGAGGGTGCAAGCGTTAATCGGAATTACTGGGCGTAAAGCGCACGCAGGCGGTTTGTTAAGTCAGATGTGAAATCCCCGGGCTCAACCTGGGAACTGCA
+
CCCCCGGGGGGGGGGGGGGGGGGGGGGGGGGGGGGGGGGGGGGGGGGGGGGGGGGGGGGGGGGGGGGGGGGGGGGGGGGGGGGGGGGGGGGGGGGGGGGGGGGGGGGGGGGGGGGGGGGGGGGGGGGGGGGGGGGGGGGGGGGGGGGGGGGGGGGGGGGGGGGGGGGGGGGGGGGGGGGGGGGGGGGGGGGGGGGGGGGGGGGGGGGGEGGGGGE?EDGGGGGGGGGGGGGGGGGGGGG8F7EGCEGGGGEDGGC)A>CCECFGGFCCFF9@7CCEFFGGG@:E=86@?CF?5>>F:@FF4
@M03506:14:000000000-AKVR1:1:1101:8213:7556 1:N:0:34
CGAACTCCTACGGGAGGCAGCAGTGGGGAATCTTGCGCAATGCGCGAAAGCGTGACGCAGCAACGCCGCGTGCGGGAAGACGGCCCTCGGGTTGTAAACCGCTTTCAGTTGGGACGAAGCTTCGTCGGTGAATAGCCGGCTGGAGTGACGGTACCTTCAGAAGAAGCCCCGGCTAACTACGTGCCAGCAGCCGCGGTAATACGTAGGGGGCAAGCGTTGTCCGGAATCATTGGGCGTAAAGCGCGTGTAGGCGGCTTGGTAAGTCCGTTCTGAAAGTCCGGGGCCCAACCCCGGGAGGCGG
+
CCCCCGGGGGGGGGGGGGGGGGGGGGGGGGGGGGGGGGGGGGGGGGGGGGGGGGGGGGGGGGGGGGGGGGGGGGGGGGGGGGGGGGGGGGGGGGGGGGGGGGGGGGGGGGGGGGGGGGGGGGGGGGGGGGGGGGGGGGGGGGEGGGGGGGGGGGGGGGGGGFGGGGGFFGGGGGGGGGGGGGGGGGGGGGGGGGGGGGGGD?8CFGGGGGDGGGGGGGGGGGGGEGGGFGGFGGCGGEGGGDGDEEE7@FGGGGGG5.C:C+9CFCEGCGDFGGGGCFFCGDB5*7C>BGF053:7;D37>
@M03506:14:000000000-AKVR1:1:1101:4785:7568 1:N:0:34
CGAACTCCTACGGGAGGCAGCAGTGGGGAATTGTTCGCAATGGGCGCAAGCCTGACGACGCAACGCCGCGTGGAGGATGAAGGTCTTCGGATTGTAAACTCCTGTTGCTCGGGACGAAAAGCTTCGACCTAACACGTCGAGGGCTGACGGTACCGGGTGAGGAAGCCCCGGCTAACTCTGTGCCAGCAGCCGCGGTAAGACAGAGGGGGCAAGCGTTGTTCGGAATTACTGGGCGTAAAGGGCGCGTAGGCGGCCTTCTAAGTCGAACGGGAAATACCGGGGCCCGACCCGGGAAATGGGG
+
CCCCCGGGGGGGGGGGGGGGGGGGCGGGGGG@9FFCFGGGGGGGGGGGGGGGGGGGGDDGGCFGGGGGGG:FGCGGGCFFFGG<FFGGGG:B7FFFGGG<=FGGGGFGGAE@CGGGGGGDGGFEDFFC@+@DFCBE<FC@BE*@>F:CEE*<F,1C7CC@,,,,=<+CFFGDCEC7CB,>,2<,CF<EFF>>>GD8CE+<CCF8+8;>C88*:*;8*::*+;:;5@+<7:@@C7C**/9?CEC*:E:<EC+:77**39:7+<0<5*:*:*:77<D+:)*1)00**0/)47>>5)0)/9*))
@M03506:14:000000000-AKVR1:1:1101:6642:7568 1:N:0:34
CGAACTCCTACGGGAGGCAGCAGTCGGGAATTTTGGGCAATGGGCGAAAGCCTGACCCAGCAACGCCGCGTGAAGGATGAAATCCTTCGGGATGTAAACTTCGCAAGAACGGGAAGAATAAGTAAGAGTTAATATCTCTTACGATGACGGTACTGTTTGTAAGCTCCGGCTAACTCCGTGCCAGCAGCCGCGGTAATACGGGGGGAGCAAGCGTTGTTCGGATTTACTGGGCGTAAAGGGCGCGTAGGCGGCGTGACTAGTCACTTGTGAAATCTCCGGGCTTAACTCGGAACGGTCAAGG
+
CCCCCGGGGGGGGGGGGGGGGGGGGGGGGGGGGGGGGGGGGGGGGGGGGGGGGGGGGGGGGGFGGGGGGGGGGGGGGFGGGFGGGGGGGGG@FGGG9FGGGGGGCFGGFGGGGGGGGDF9FGGDCDFGBFGFGFFG9FFFGGGGGGGGGGGGGGGGGGGGGGGGGGGGGGGGGGGG7FC<>FGFGG>D>ECCEF@GGGGGGEEGG>G*C6CCE8*:*;+A5CGGGGGGGGDGC:8;:FGD*C==CGGC?5CEGCC:CFGF<+2<E>FGGD+8>F7C7><DGF4C07*/4C:053<7>@67)
@M03506:14:000000000-AKVR1:1:1101:23078:7584 1:N:0:34
CGAACTCCTACGGGAGGCAGCAGTAGGGAATATTGGACAATGGGCGAAAGCCTGATCCAGCAATGCCGCGTGAGTGATGAAGGCCTTAGGGTTGTAAAGCTCTTTTACCCGGGATGATAATGACAGTACCGGGAGAATAAGCTCCGGCTAACTCCGTGCCAGCAGCCGCGGTAATACGGAGGGAGCTAGCGTTGTTCGGAATTACTGGGCGTAAAGCGCACGTAGGCGGCTTTGTAAGTTAGAGGTGAAAGCCCGGAGCTCAACTCCGGAACTGCCTTTAAGACTGCATCGCTTGAATCCC
+
CCCCCGGGGCFGGGGGGGGGGGGEFGGGGCGGGGGGGGGGGGGGGGGGGGGGGGGGGGGGGGGGGGGGGGGGGGGGGGGGGGGGGGFEFFGGGGGGGGGGGGFFGGGGGGGGGEEGGGGGGFEGGGGGGGEGG=CGGGGGFD<CFGGGGGGGGGGGGGGGGGGGGGGGGCGEGFGFFGGEGCGEGGFGGGGC@FECCGGG@EGGG9EGGGBECCCFG5C=EGG6CDF58>=E6<0:CCCCEFGFF6*:A??CDEEDD@CGGC4?<CEGGD=D:FG:71>FG?*<9:FFF758>>056*9))
@M03506:14:000000000-AKVR1:1:1101:13751:7594 1:N:0:34
CGAACTCCTACGGGAGGCAGCAGTGGGGAATATTGGACAATGGGCGCAAGCCTGATCCAGCCATGCCGCGTGAGTGATGAAGGCCCTAGGGTTGTAAAGCTCTTTTGTGCGGGAAGATAATGACGGTACCGCAAGAATAAGCCCCGGCTAACTTCGTGCCAGCAGCCGCGGTAATACGAAGGGGGCTAGCGTTGCTCGGAATCACTGGGCGTAAAGGGTGCGTAGGCGGGTCTTTAAGTCAGGGGTGAAATCCTGGAGCTCAACTCCAGAACTGCCTTTGATACTGAGGATCTTGAGTTCG
+
CCCCCGGGGGGGGGGGGGGGGGGGGGGGGGGFGGGGGGFGGGGGGGGGGGGGGGGGGGGGGGGGGGGGGGGGGGGGGGGGGGGGGGGGGGGGGGGGGGGGGGGGGGGGGGGGGGGGGGGGGGGGGGGGGGGGGGGGGGGGGGGGGGGGGGGGGGGGGGGGGGGFGGGGGGGGGGGGGGFFGGGGGGGGGGGGGGGFGGGGGGGGGFGGGGGGGGGGFGGGDD;EGGCGGGGGGGGGGGGGGGGFCE=3C?EGGGGGEFGC7FCGGGGGG>?5DGGGFFGGDFFGGFDFBF),6@F?FF?/7
@M03506:14:000000000-AKVR1:1:1101:11762:7594 1:N:0:34
CGAACTCCTACGGGAGGCAGCAGTCGGGAATTTTGGGCAATGGGCGAAAGCCTGACCCAGCAACGCCGCGTGAAGGATGAAGTCCTTCGGGATGTAAACTTCGTAAGAATAGGAAGAATAAATGACGGTACTATTCGTAAGGTCCGGCTAACTACGTGCCAGCAGCCGCGGTAATACGTAGGTGGCAAGCGTTGTCCGGATTTACTGGGCGTAAAGAGCGCGCAGGCGGTCGCTCAAGTCGCGTGTGAAAGCCCCCGGCCACACTGGGGAGGGTCACGCGAGACTGATCGACTCGAAGGCA
+
CCCCCGGGGFACGGFEEGGGGF8FFEGGGGCFGGGEGGGGGFEDFEFGGGGGGGGGGGFGGGGGGGGEGGGGDGGFEGGGFCFGGGGGGGGFGGGFFFGGGCCF=FGBAF9EFCEFGGGGGGGGFFGGGGGGGFGFFFGGFEGGGGDGGGFFGCFCGCFGEGGGGCFGGGGFFEEGGGDFGECGF7CCCFEEFECFCEDBEE+<CFC7FDC8*:CEFE6CEGG>>EG5CCEGGEGGCF7C5=EEEGGFCCEDFF5DCBG3**0:CDG:GCE:DD4CCB4D)))*39**63)-))8)7<5<)
@M03506:14:000000000-AKVR1:1:1101:16338:7623 1:N:0:34
CGAACTCCTACGGGAGGCAGCAGTCGGGAATTTTGCTCAATGGGCGCAAGCCTGAAGCAGCAACGCCGCGTGAGGGATGACGGCCTTCGGGTTGTAAACCTCTTTTTTCAGGGACGATGATGACGGTACCTGAAGAATAAGTCACGGCTAACTACGTGCCAGCAGCCGCGGTAATACGCAGGTGACAAGCGTTGTCCGGATTTACTGGGCGTAAAGAGCGCGCAGGCGGTCGTTCAAGTCGAGTGTGAAAGCCCCCGGCTCAACTGGGGAGGGTCATTCGATACTGATCGACTCGAAGGCA
+
CCCCCGGGGGGGGGGGGGGGGGGGGGGGGGGGGGGGEGGGGGGFGGGGGGGGGGGGGGFGGGGGGGGGGGGGGGGGGGGGGGGGGGGGGGGGGGGGGGGGGGGGGGGGGGGGGGGGDGGFFFGGGGGGGGGGGGGGGGFGGGGGGGGGGGGGGGGGGGGGGGGGGGGGGGGGGDGGGGGGGDFGGGGFEFF=CFGGGGGDEEGGGGGGGGGGDGF@FGGGGGGCGGGGDGDGGGFGGFGGGGGCCEFG7CCGGGGGGFG5EFGEAFCFG3C@37>FC7DGDF>E98789FD;3B:4<>B@)
@M03506:14:000000000-AKVR1:1:1101:19342:7625 1:N:0:34
CGAACTCCTACGGGAGGCAGCAGTGGGGAATATTGGACAATGGGCGCAAGCCTGATCCAGCCATGCCGCGTGAGTGAAGAAGGCCTTCGGGTTGTAAAGCTCTTTTGTCCGGAAAGAAAAGCGCTCGGTTAATACCCGGGTGTTATGACGGTACCGGAAGAATAAGCACCGGCTAACTACGTGCCAGCAGCCGCGGTAATACGTAGGGGGCAAGCGTTGTCCGGAATTATTGGGCGTAAAGAGCGCGTAGGCGGTCCGATAAGTCGGCTGTGAAAGTCATGGGCTCAACCCATGAAAGCCG
+
CCCCCGGGG@FGGGGGGGGGGGGGGGGGGGGGGGGGGGGGGGGGGGGGGGGGGGGGGGGGGGGGGGGGGGGGGGGGGGGGGGGGGGGGGGGGGGGGGGGGGGGGGGGGGGGGGGGGGGGGGGGGGGGGCEGFGFGGGGGGGGEGGGGGGGGGGGGEFEGGGFGGGGGFFGGGGGGFGGGFECFGGGGGGGGGGGGG*CCFGGGEC7CEDDGGFF>EGEGCFGEE8CDFFFG:FGG=7?CFFFGGGGGDGD*9CEGGC@GGDCDEF*:7:CFF7D7EG4*2?*57=F4=?FB2??6@FFF:3
@M03506:14:000000000-AKVR1:1:1101:5739:7631 1:N:0:34
CGAACTCCTACGGGAGGCAGCAGTCGGGAATTTTGGGCAATGGGCGAAAGCCTGACCCAGCAACGCCGCGTGAAGGATGAAATCCCTCGGGATGTAAACTTCGCAAGAACGGGAAGAATAAGCGAGAGTTAATATCTTTCGCGATGACGGTACCGTTTGTAAGCTCCGGCTAACTCCGTGCCAGCAGCCGCGGTAATACGGGGGGAGCAAGCGTTGTTCGGATTTACTGGGCGTAAAGGGCGCGTAGGCGGCCACCGCAAGTCGATTGTGAAATCTCCGGGCTTAACCCGGAAAGGTCAAC
+
CCCCCGGGGGGGGGGGGGGGGGGGGGGGGGGGGGGGGGGGGGGGGGGGGGGGGGGGGGGGGGGGGGGGGGGGGGGGGGGGGGGGGGGGGGGGGGGGGGGGGGGGGGGGGGGGGGGGGGGGGGGGGGGGDGFGGGGGGGGGGGGGGGGGGEGGGGGGGGGGGGGGGGGGGGGGGGGGGGGGGGGGGGGGGGGGGGGDCGGGGEGGD>EGGGGGGEGG>FDGGGGGGC<@FE5CEGGGGGGGGGGGGDGDGGGDDGGGGFG3ECGGGGGG97<?FFGDGFGGC>BF?@FFFGFF335FFFF?6
@M03506:14:000000000-AKVR1:1:1101:21891:7643 1:N:0:34
CGAACTCCTACGGGAGGCAGCAGTGGGGAATTGTTCACAATGGGCGCAAGCCTGATGACGCAACGCCGCGTGGAGGATGAAGGTCATCGGATTGTAAACTCCTGTTGCTCGGGACGAAAAGCCTCCACCTAATACGTCGAGGTCTGACGGTAACGAGTGAGGAAGCCGCGGCTAACTCTCTTCCAGCTGCCGCGGTAATACAGAGGGGGCAAGCGTTGTTCGGAATGACTGGGCGTCAAGGGCGCGTCGGGTGCCTGCTAATTCTGACGTGAAATCCACCAGCCCAACTCGGGAACGGCGC
+
9@CCCGF9AF@BFC@CCE77;FGFFGCEGD8EC@EF@FFFG9,6C++6+:C6F,C,9,CF:@76@@CEGDB=+,4B?CC=<,,:B,C<ECBBB<E@<EF,,:C<FA,F,,B+6=@+4++3,,,,3,8<BF8FG=><F,+3+@<>FC,3>7FF*,6C@3<,,<>C7@,**<*=*67<FGC,7,7><:<2>AC<F781CE+9:C<C+8*8***285E8C8/1<?5**;+3CE<*/71:5;*++1C1/:/)****1*:*+82:C+*3+*+2*9*7C**<*/2*><)*:553(*)20)77)8>@)
@M03506:14:000000000-AKVR1:1:1101:20556:7650 1:N:0:34
CGAACTCCTACGGGAGGCAGCAGTGGGGAATCTTGCGCAATGGGCGAAAGCCTGACGCAGCGACGCCGCGTGGGGGAAGAAGGCTTTCGGGTTGTAAACCCCTTTCAGGAAGGACGAAGCTACTCGGGTTAATAGCCCAGAGGGTGACGGTACTTCCAGAAGAAGCCCCGGCTAACTACGTGCCAGCAGCCGCGGTAATACGTAGGGGGCAAGCGTTATCCGGATTTATTGGGCGTAAAGAGCGTGTAGGCGGCCAAGCAGGTCCGTTGTGAAAACTCGGGGCTCAACCCCGAGACGCCGA
+
CCCCCGGFG@EFEGGGGGGGGGGGGGGGGGGGGGGGGG@EGGCECGDDGDFGGGGGGGCGGGGGGGGGGGFFGGGGGGGGGGGGCBF<FFGGGEFGGGGD@FFFGGGGGFFGDFGDGGGGGGGFFGGG:FFGGFGFFGFFGGGGG7BCGGEGGGGCFFFCF@7<FAFFGGCGEG??<FCFAFFG:CC:7FFGGGG8/8<FCCGCCEGGEDEFGGG*;E*<FGG5EG+0AFEFCGGGGG5CCF6C77*9FGGE>CGD*)CFFFGF6DC6=GGFCDDGD?D9C@5/=@05:*),87>77:>>5
@M03506:14:000000000-AKVR1:1:1101:19427:7656 1:N:0:34
CGAACTCCTTCGGGAGGCAGCAGTGGGGAATCTTGCGCAATGCGCGAAAGCGTGACGCAGCAACGCCGCGTGGGGGAAGAAGGCTTTCGGGTTGTAAACCCCTTTCAGTTGGGACGAAGCTCGCTCGGTGAACAGCCGGGTGGAGTGACGGTACCTTCACAAGAAGCCCCGGCTAACTACGTGCCAGCAGCCGCGGTAATACGTAGGGGGCAAGCGTCGTCCGGAATCATTGGGCGTAACGCGCGTGTCGGCGGCACGATAAGTACGCTGTGAAAGTCCAGGGCCCCACCCTGGACTGCCG
+
BC@CCGGGD-;F76FCEDFG@FG<EF@FFGFGGDDCFG+FFGGCFB+7@@EEFECFFG7+@CCE:C:FFE+@CGG=F+CGFFEF=EEGGDGEFEGA<DG8>8FDFF<F8BF8=8=>B:BCFFGGEGGGGC@FGC<F7CF*>B<*,F<FF7<FC@F;FGCFA,<FGGGGGD@7F*C<FC:CEEGG>9+A;FGGDE*8:C8?99C<@CEG588C5C58;*/:8EG>EE*++<920/;/287*7CC5=7>D*2/7/**)*.*7/**0+2*<*/*)*:*<0*::9<@E*5))-1)())0)17?:5
@M03506:14:000000000-AKVR1:1:1101:5677:7697 1:N:0:34
CGAACTCCTACGGGAGGCAGCAGTGGGGAATTTTCCGCAATGGGCGAAAGCCTGACGGAGCAATACCGCGTGAGGGATGACGGCCTATGGGTTGTAAACCTCTTTTTTCAGGGAGGAATAAAATGACGTGTACCTGAAGAATAAGCATCGGCTAACTCCGTGCCAGCAGCCGCGGTAAGACGGAGGATGCAAGTGTTATCCGGAATCACTGGGCGTAAAGCGTCTGTAGGTGGTCAAATAAGTCAACTGTTAAATCTTGAGGCTCAACCTCAAAATCGCAGTCGAAACTATTAGACTAGAG
+
CCCCCGGGGGGGGGGGGGGGGGGGGGGGGGGGGGGGGGGGGGGGGGGGGGGGGGGGGGGGGGGGGGGGGGGGGGGGGGGGGGGGGGGGGGGGGGEGFGGGGGGGGGGGGGGGGDFGGGGGGGGGGGGGGGGGGGGGGGGGGGGGGGGGGGGGGDFGCGGGGGGGFGGGGGGGGGGGGGGGGGGGGGGGGGFGGFGGGGFGGGGGGGGGGGGGGGGGGGFCGGGGCFFGGGGGGGGGGGGGGGGGGFGFGFGGGGGGGFGGGFGFECFGGC??DCCFGFG3CB?GGFC><G4AFBFFFF:?*
@M03506:14:000000000-AKVR1:1:1101:13114:7698 1:N:0:34
CGAACTCCTACGGGAGGCAGCAGTGGGGAATTGTTCGCAATGGGCGCAAGCCTGACGACGCAACGCCGCGTGGAGGACGAAGATTTTCGGATCGTAAACTCCTTTCGATCGGGAAGAACAGCTTTTGGGTTAATAGCCTGAGAGTCTGACGGTACCGAGAGAAGAAGCCCCGGCTAACTCTGTGCCAGCAGCCGCGGTAATACAGGGGGGGCAAGCGTTGTTCGGAATTACTGGGCGTAAAGGGCTCGTAGGCGGCCAACTAAGTCCGACGTGAAATCCCAAAGCTTAACGTTGGAACTGC
+
CCCCCGGGGGGGGGGGGGG;FGGGGGGGGGGGGGGGGGGGGGGGGGGGGDGGGGGGGGGGGGGGGGGGGGGGGGGGGGGGGGGGGGGGGGDGGGGGGFGGGGGGGGGFEFGGGGGGGGGGGGGFGGGGGGGGGGGGGGGGFGGGGGGGGGGGGGGGGGGGGGGGGGGGGGGGGDGGGGCFGGGGGGGGGGGGGGGGGGGDG7EGGGGGGDEGE88FGEEGGGGGGDGGGGFFGFGFE83?5C?EG*17CEG54CGGEE<<CG*<AC:D7C:>GFG7:=FGGF)0:6?=)0).7>>F=?FF*
@M03506:14:000000000-AKVR1:1:1101:4355:7704 1:N:0:34
CGAACTCCTACGGGAGGCAGCAGTCGGGAATTTTGGGCAATGGGCGAAAGCCTGACCCAGCAACGCCGCGTGAAGGATGAAATCCCTCGGGATGTAAACTTCGCAAGAACGGGAAGAATAAGTAGGGGACAATACCCCCTATGATGACGGTACCGTTTGTAAGCTCCGGCTAACTCCGTGCCAGCAGCCGCGGTAATACGGGGGGAGCAAGCGTTGTTCGGATTTACTGGGCGTAAAGGGCGCGTAGGCGGCCAGCACAAGTCAGTTGTGAAATCTCCGAGCTTAACTCGGAAAGGTCAAC
+
CCCCCGGGGGGGGGGGGGGGGGGGGGGGGGGGGGGGGGGGGGGGGGGDGGGFGGGGGGGGGGGGGGGGGGGGGGGGGGGGGGGGG@EFEGGCGGGGGGGGGGGGGGGGGGGGGGDGGGGGGGGGGGGGGGGGGGGGGGGGGGGGGGGGGGGF>FGFGGGGAFGGGGGGGGGGGGFGGGGGGGGGGGGGFGGGGGBFFGGGDGGGGGGGG?F>EE8EGFGGD8*;FGGGGGGDE:CE5FGGGGGGEEEGGGGGG5F5CFDFFFGGGGGF<CFF:2C+:?GCGEE6E67/4<>(7>F4??FF*
@M03506:14:000000000-AKVR1:1:1101:28059:7728 1:N:0:34
CGAACTCCTACGGGAGGCAGCAGTGGGGAATATTGGACAATGGGCGAAAGCCTGATCCAGCAATGCCGCGTGAGTGATGAAGGCCTTAGGGTTGTAAAGCTCTTTTACCCGGGATGATAATGACAGTACCGGGAGAATAAGCCCCGGCTAACTCCGTGCCAGCAGCCGCGGTAATACGGAGGGGGCGAGCGTTGTTCGGAATTACTGGGCGTAAAGCGTACGTAGGCGGCTTGGTAAGTTAGAGGTGAAAGCACGGAGCTTAACTTCGGAATTGGCTTTAAGACTTCATCGCTTGAATCAT
+
CCCCCGFGGGGGGGGGGCEGDADFGFFG;BFGGFGGFCFGCFFGGGDGGGFDFGCGGGGGGGFGDEE@@ECFGEFFFGGCFEG?DCFGGGGGGEFFCFGC:B<EFFGGFCGEGGCFF<ECGDFGGFGGF9F@CFGECDGCFFCCFEG7FGFDAF<FCFGGGG>,DFFFF:7>:>,F9FFCCFGDD=*=:<EGD>85+A>CED:<?<7@FFEEE5;EGG5C88FCFGFC>**2*2<C:CC9+C7C6+/>CEF62:>)2;)9+<:++*+173*)***3><4*2992+**/4:?0;>>)9/*90
@M03506:14:000000000-AKVR1:1:1101:7256:7731 1:N:0:34
CGAACTCCTACGGGAGGCAGCAGTGGGGAATTGTTCGCAATGGGCGCAAGCCTGACGACGCAACGCCGCGTGGAGGATGAAGACGTTCGGGTCGTAAACTCCTTTCGATCGAGACGAATGGCCTTGAGGTGAATATCCTCGAGGAATGACGGTACCGAGAGAAGAAGCCCCGGCTAACTCCGTGCCAGCAGCCGCGGTAATACGGGGGGGGCAAGCGTTGTTCGGAATTACTGGGCGTAAAGGGCTCGTAGGTGGCCAACTAAGTCAGACGTGAAATCACTCGGCTTAACCGGGGAACTGG
+
CCCCCGGGGGGGGGCFGGGGGGGGGGGGGGFGGGGGGGGGGGGGGGGGGGGGGGFGGFGGGDEGGGGGGGGGGGGGGGGGGGFGEGGGGGGGGGGGGGGGGGGGGGGGGGGGGGGGEEGGGGGGGGGGGFFGGGGGGGGGGDGDEGGGGGGGGGGG><FF:4<FCCFGGGGGCGGGFFG9FEC@>CCCFFGCFGGGG8?EFC+1ACEGDGGDE8@FGG=CGCGGG>EF<+::C65:>C<=*<FDGA:9*:A=>FGG*95/7CCEC*+:CCE>CCFGDF*9*1)77@))67FFD>:3))/9)
@M03506:14:000000000-AKVR1:1:1101:23785:7732 1:N:0:34
CGAACTCCTACGGGAGGCAGCAGTCGGGAATTTTGGGCAATGGGCGAAAGCCTGACCCAGCAACGCCGCGTGAAGGATGAGATCCCTCGGGATGTAAACTTCGCAAGAACGGGAAGAATAAGCCTGTGCGAATAACACAGGCGATGACGGTACCGTTTGTAAGCTCCGGCTAACTCCGTGCCAGCAGCCGCGGTAATACGGGGGGAGCAAGCGTTGTTCGGATTTACTGGGCGTAAAGGGCGCGTAGGCGGCCACCGCAAGTCAGTTGTGAAATCTCCGGGCTTAACTCGGAAAGGTCAAC
+
CCCCCGGGGGGGGGGGGGGGGGGFGGGGGGGGGGGGGGGGGGGGGGGGGGGGGGGGGGGGGGGGGGGGGGGGGGGGGGGGGGGGGGGGGGGGGGGGGGGGGGGGGGGGGGGGGG7FFFGGGGGGGGGGGGGGGGGGGGGGGGGGGGGGGGGGGGGDEEGGGGGGGGGGGGGGGGGGFEGGGGFFGGGGGGGGGGEEFCFEEGGEGGGG@FFGEGGGGGGGEEGEFGFGGGGGGCEDFG7CCGGGCEE3FGGEDDFD?@7DD0:?C:9:CDF?7777>FDG3DEGG?:FBGFF)5<:949=6
@M03506:14:000000000-AKVR1:1:1101:24441:7742 1:N:0:34
CGAACTCCTACGGGAGGCAGCAGTCGGGAATTTTGGGCAATGGGCGAAAGCCTGACCCAGCAACGCCGCGTGAAGGATGAAGTATTTCGGTATGTAAACTTCGTAAGAATAGGAAGAATAAATGACGGTACTATTTGTAAGGTCCGGCTAACTACGTGCCAGCAGCCGCGGTAATACGTAGGGACCAAGCGTTGTTCGGATTTACTGGGCGTAAAGGGCGCGTAGGCGGCGTGACAGGTCACTCGTGAAATCTCCGGGCTTAACCCGGAACGGTCAAGTGATCCTGTCGTGCTAGAGTGCA
+
CCCCCGGGGGGGGGGGGGGGGGGGGGGGGGGGGGGGGGGGGGGGGGGGGGGGGGGGGGGGGGGGGGGGGGEGDGGGGGGGFGGGGGGGGGGGGGGGGGGGGGGFGGGFGGGGGGGGGGGGGGGGGGGGGGGEGGGFGGGGGGGGGGGGGGGGGGGGGGFGGGGGGGFGGGGGGEGFCFGGGGGBFGGGGGGEEGEGGGGGGGGGGEFGGGGGGGFGGGGGGEGCGGCGGGGGGGDFFG:@FFGFGGGGGGGEFGGGGFG):6DCCFEGED5.>*9*9F*:C?*<A?DF?7>BF6=F@*68*
@M03506:14:000000000-AKVR1:1:1101:4706:7742 1:N:0:34
CGAACTCCTACGGGAGGCAGCAGTGGGGAATCTTGCGCAATGCGCGAAAGCGTGACGCAGCAACGCCGCGTGGGGGAAGAAGGCCTTCGGGTTGTAAACCTCTTTCAGTTGGGACGAAGCTTCGCGGGTTAATAGCCCGTTGAGGTGACGGTACCTTCAGAAGAAGCCCCGGCTAACTACGTGCCAGCAGCCGCGGTAATACGTAGGGGGCAAGCGTTGTCCGGAATCATTGGGCGTAAAGAGCGTGTAGGCGGCCCGGTAAGTCCGCTGTGAAAGTCCAGGGCTCAACCCTGGAATGCCG
+
CCCCCGGGGGGGGGGGGGGGGGGGGGEGDFGGGGGGGGGGGGGGGGGGGGGGGGGGGGGGGGGGGGGGGGGGGGGGGGGGDGGGGGGEGGGGGGGGGDGGGGGGGGGCFGGGGGGGGEGGGGGGGGGGFGGGGGGGGGGGGGDGGGGGF<FGGDFGGGGGFGGGGFGGGG7CEEEGGCEEGGGGGGGGFGGGGGGGGGDFGGGGFGGGGGGGGGGGGEGGGGGG5:FFEG97@FGGEDCCFCCFE5>DFCGFDGGDGFDGEE=FFFCDCDG67:7EFFGGGFE5AFFF2CBBF@F)?6?F3
@M03506:14:000000000-AKVR1:1:1101:27212:7748 1:N:0:34
CGAACTCCTACGGGAGGCAGCAGTGGGGAATTGTTCGCAATGGGCGCAAGCCTGACGACGCAACGCCGCGTGGAGGATGAAGACCTTCGGGTCGTAAACTCCTTTCGATCGAGACGAACGGCTTCCGGGTGAACAATCCGGAAGAGTGACGGTACCGATAGAAGAAGCCCCGGCTAACTCCGTGCCAGCAGCCGCGGTAATACGGGGGGGGCAAGCGGTGTTCGGAATTACTGGGCGTAAAGGGCTGGAAGGCGGCAAACTAAATCAAACGGGAAATCCCTCGGATTAACGGGGTAACTGG
+
CCCCCGGGGGGGDECFFCFGGGGGGGGGG@EFGGGGEGGGGGGG?C>FFFGGGGGGC@CBFFGGGGGC@F:FGGFGCBCGGDGFFGGGG=CEFGGGGGGFGGGGGG>F,B:CEGGGGGDFECED8F@FCFDGCAEF,@:FGEECEAF99>FE=<*CGG*<<<FFFD<FF7CF7*7CCCFC7CE*;CEFFFFGG55CC*:?+<9:2CEDE*?EC@C5**/**2028*;*<EG+++1:=:<879+AC:***+0*7559/)*133*++*+9?>E)7<7:***0*.0::5762>),8.)0)7*10
@M03506:14:000000000-AKVR1:1:1101:17493:7779 1:N:0:34
CGAACTCCTACGGGAGGCAGCAGTGGGGAATATTGGACAATGGGCGGAAGCCTGATCCAGCAATGCCGCGTGAGTGATGAAGGCCTTAGGGTTGTAAAGCTCTTTTACCCGGGAAGATAATGACTGTACCGGGAGAATAAGCCCCGGCTAACTCCGTGCCAGCAGCCGCGGTAATACGGAGGGGGCTAGCGTTGTTCGGAATTACTGGGCGTAAAGCGCGCGTAGGCGGCTTTGTAAGTTAGAGGTGAAAGCCCGGAGCTCAACTCCGGAACTGCCTTTAAGACTGCATCGCTAGAATTGT
+
CCCCCGGGGGGGGGGGGGGGGGGGGGGGGGGFGGGGGGGGGGGGGGGGGGGGGFEGGGGGGGGGGGGGGGGGDGGGGGGGGGGGGGGGGGGGGGGGGGGGGGGGGGGGGGGGGGGGGGGGGGGGGGGGGGGGGGGGGGGGGGGGGGGGGGGGGGGGGGGGGGGGGGGGGGGGGDFGGGGGGGGGGDGGGGGGGGGGGGGCEGGGGFFGGFGGG>CFGGEGGGGGGEFEGDEEGFGGGGG7CFCFEFCF6CCGFGGGGBGC<EGFGGFGGCCD4DGE4@CCCFFGGFGFFGFF>@E@B=BF*
@M03506:14:000000000-AKVR1:1:1101:16866:7805 1:N:0:34
CGAACTCCTACGGGAGGCAGCAGTGGGGAATATTGGACAATGGGCGGAAGCCTGATCCAGCAACGCCGCGTGAGGGATGACGGCCTTCGGGTTGTAAACCTCTTTCAGCGGGGACGAAGCGCCGATGATGGTGGTGACGGTACCCGCAGAAGAAGCACCGGCCAACTACGTGCCAGCAGCCGCGGTAATACGTAGGGTGCGAGCGTTGTCCGGAATTATTGGGCGTAAAGGGCTCGTAGGCGGTTTGTCGCGTCGGGCGTGAAAACACCTGGCTTAACTCGGTGCTTGCCTTCGATCCGGC
+
CCCCCGGGGGGGGGGGGGGGGGGGGGGGGGGGGGGGGGGGGGGGGGGGGGGGGGFGGGGGGGGGGGGGGGGG@FGGGGGGGGGGGGGGGGGGGGGGGGGGGGGGGGGGGGGGGGGGGGGGDGGGGGGAFGGGGGGGGGGGGGGGGGGDFG7FF?GGGGGGGGG7FFGCGGGGGGGFGFGGGGGGGCCCG?EGGCFGGGGDG/:C>?CCGDFGGGGGG?C:+<8CD:85*@GGGFFD=5CCFGGEEGGGGE=>7>CD5)9DE57F+9C75*<FC*/+:@?D*>8**1:F0**-65)9))07)
@M03506:14:000000000-AKVR1:1:1101:9738:7808 1:N:0:34
CGAACTCCTACGGGAGGCAGCAGTGGGGAATCTTGCGCAATGGCCGCAAGGCTGACGCAGCGACGCCGCGTGCGGGAGGACGCCCTTCGGGGTGTAAACCACTGTTGCCCGGGACGAATGGCCCTTTTCGAGGGGCGTGACGGTACCGGGTGAGGAAGCACCGGCTAACTCCGTGCCAGCAGCCGCGGTAATACGGAGGGTGCGAGCGTTGTCCGGAATCACTGGGCGTAAAGGGCGCGTAGGCGGTCTCGTAAGCGTGCGGTGAAAGCCCGGGGCTCAACCCCGGGTCGGGCGTGCGGAC
+
CCCCCGGGGGGGGGGGGGGGGGGGGGGGGGGGGGGGGGGGGGGGGGGGGGGGGGGGGGGGGGGGGGGGGGGGGGGGGGGGGGGGGGGGGGGGGGGGGGGGGGGGGGGGGGGGGGGGGGGGGGGGGGGGGGGGGGGGGGGGGGGGGGGGGGCG5FGFFGGGGGGGGGGGGGGGGGGGGFGGFGGGGGGGE8CCGGGGCGGGEGGGGEEECGEG@FGG>5FGGGGCFGCE:ECFF7EEGGGC5CC6:=57*<<>3EC=EBDDGG3CC6+>F5EFGGGG)597C)7*15<72))(.)..57<))
@M03506:14:000000000-AKVR1:1:1101:6812:7816 1:N:0:34
CGAACTCCTACGGGAGGCAGCAGTGGGGAATTGTTCGCAATGGGCGCAAGCCTGACGACGCAACGCCGCGTGGAGGATGAAGGTCTTCGGATTGTAAACTCCTGTTGCCCGGGACGAAACGCCTCGACCTAACACGTCGAGGTTTGACGGTACCGGGTGAGGAAGCCCCGGCTAACTCTGTGCCAGCAGCCGCGGTAATACAGAGGGGGCAAGCGTTGTTCGGAATTACTGGGCGTAAAGGGCGCGTAGGCGGCCTTCTAAGTCGAACGTGAAATCCCCGGGCTCAACCCGGGAACTGCGT
+
CCCCCGGGGGGGGGGGGGGGGGGGGGGGGGGGGGGGGGGGGGGGGGGGGGGGGGGGGGGGGGGGGGGGGGGGGGGGGGGGGGGGGGGGGGGGGGGGGGGGGGGGGGGGGGGGGGGGGGGGGFEGGGGGGGGGGGGGFGGGGGGGGGGGGGGGGGGGGGGGGGGFGGGGGGGGGGGGGGGGGGGGGGGGGGGGGGGGG>GGGGGGGGGGGGGGGGGGGGGFGGGGGGGGGGGGGFGGDEGGGDGGGGGGGDGGG5CC8FFFGGGGGGGFECCFCFFGGFDG:3;:C?GF?C315)<F)?FD)
@M03506:14:000000000-AKVR1:1:1101:8995:7832 1:N:0:34
CGAACTCCTACGGGAGGCAGCAGTCGGGAATTTTGGGCAATGGGCGAAAGCCTGACCCAGCAACGCCGCGTGAAGGATGAAATCTCTCGGGATGTAAACTTCGCAAGAATAGGAAGAATAAGTAGGGGATAATACCCTCTATGATGACGGTACTATTTGTAAGCTCCGGCTAGCTCCGTGCCAGCAGCCGCGGTAATACGGGGGGAGCAAGCGTTGTTCGGATTTACTGGGCGTAAAGGGCGCGTAGGCGGCGCAACAAGTCACTTGTGAAATCTCCGGGCTTAACTCGGAACGGTCAAGG
+
CCCCCGGGGGGGGGGGGGGGGGGGGGGGGGGGGGGGGGGGGGGGGGGGGGGGGGGGGGGGGGGGGGGGGGGGGGGGGGGGGGGGGGGGGGGGGGGGGGGGGGGGGGGGGGGGGGGGGGGGGGGGGGGGGGGGGGGGGGGGGGGGGGGGGGGGGGGGGGGGGGGGGGGGGGGGGGGGGGGGGGGGGGGGGGGGGGGGGGGGGCEGGGGGGFGGGGGGGGGGGGGGGGGGGGGGGGGGG?C=EEGGGGGGGGDEGGDDGF450<>CFCCFCC<@G7CFG>GGGE>FGFGFFD><EEDDFFF?)
@M03506:14:000000000-AKVR1:1:1101:15129:7835 1:N:0:34
CGAACTCCTACGGGAGGCAGCAGTGGGGAATATTGCGCAATGGGCGGAAGCCTGACGCAGCGACGCCGCGTGGGGGATGACGGCCTTCGGGTTGTAAACCTCTTTCAGCAGGGACGAAGCGAAAGTGACGGTACCTGCAGAAGAAGCACCGGCCAACTACGTGCCAGCAGCCGCGGTAATACGTAGGGTGCAAGCGTTGTCCGGAATTATTGGGCGTAAAGAGCTCGTAGGCGGTTTGTTGCGTCGGCTGTGAAATCCCGAGGCTCAACCTCGGGTCTGCAGTCGATACGAGCAAACTAGA
+
CCCCCGGGGGGGGGGGGGGGGGGGGGGGEGGGGGGGGGGGGGGGGGGGGGGGGGGGGGGGGGGGGGGGGGCFGGGGGGGGGGGGGGFGGGGGGGGGGGGGGGGGGGGGGGGGGGGGGGGGGGGGGGGGGGDFGGGGGGGGGFGGGFFGGGGGGGGGGGGGGGGGGGGGGGGGGGGGDGGGGGGEGGGGGGGGGGGGGGGGGGGGGDGGGGGGGGGGGGG59FGGGGGGGGGGGG8CEGGGGGGGGEGGGGFGGGGGE@GGEGGGGGGGFFFF<DG7CFGGCFFGC33;7F@?E>FF7*@F*
@M03506:14:000000000-AKVR1:1:1101:12926:7836 1:N:0:34
CGAACTCCTACGGGAGGCAGCAGTCGGGAATTTTGGGCAATGGGCGAAAGCCTGACCCAGCAACGCCGCGTGAAGGATGAAGTATTTCGGTATGTAAACTTCGAAAGAATGGGAAGAATAAATGACGGTACCATTTATAAGGTCCGGCTAACTACGTGCCAGCAGCCGCGGTAATACGTAGGGACCAAGCGTTGTTCGGATTTACTGGGCGTAAAGGGCGCGTAGGCGGCGTGGTAAGTCACTTGTGAAATCTCTGAGCTTAACTCAGAACGGCCAGGTGATACTGCTGTGCTAGAGTGCA
+
CCCCCGGGGGGGGGGGGGGGGGGGGGGGGGGGGGGGGGGGGGGGGGGGDGGGGGGGGGGGGGGGGGGGGGGGGGGGGGGGGGGGGGGGGGGGGGGGGGGGGGGGGGGGGGGGGGGGGGGGGGGGGGGGGGGGGGGGGGGGGGGGGGGGGGGGGGGGGGGGGGGGGGGGGGGGGGGGGGGGGGGGGGFGGGGFEGEGGGGGGGGGGGGGGGG*:EGGGGGGGGGGGGGGGGGGGGFFGGFGGFEFFGFGGGFEFGGGF6FFGFGGGGGGGGGFGG35C@F<CFFGG=CFFGFFF?7?FF=F*
@M03506:14:000000000-AKVR1:1:1101:11401:7851 1:N:0:34
CGAACTCCTACGGGAGGCAGCAGTTAGGAATTTTGGGCAATGGGCGCAAGCCTGACCCAGCAACGCCGCGTGGGTGACGAAGGCCTTCGGGTTGTAAAGCCCTTTTCTGAGGGAAGATCGTGACGGTACCTCAGGAATAAGCACCGGCTAACTACGTGCCAGCAGCCGCGGTAATACGTAGGGTGCAAGCGTTGCCCGGATTTATTGGGCGTAAAGGGCGCGTAGGCGGTCACGCACGTCCGTTGTGAAATCGCTCGGCTCAACTGGGCGGGGTCAGCGGATACGGTGTGGCTGGAGCAAG
+
CCCCCGGGGGGGGGGGGGGGGGGGGGGGGGGGGGGGGGGGGGGGGGGGGGGGGGGGGGGGGGGGGGGGGGGGGGGGGGGGGGGGGGGGGGGGGGGCGGGGGGGGGGGGGGGGGGGGGGGGGGGGGGGGGGGGGGGGGGGGGGGGGGGGGGGGGGGGGGGGGGGGGGGGGGEFGCFGGGGGGGGGGGGGGGGGGGGGGGGDCCFGGFGGGGGGGG5CGCCEGGD>CEFDG>CGGGG57*9FEGGGGDGFGFGFCGGG=DDCE+9C96<5CDGFD37*>@DG3B56*>*0,*76@DE47)<5)
@M03506:14:000000000-AKVR1:1:1101:5902:7861 1:N:0:34
CGAACTCCTACGGGAGGCAGCAGTGGGGAATTTTGGACAATGGGCGCAAGCCTGATCCAGCAATGCCGCGTGAGTGAAGAAGGCCTTCGGGTTGTAAAGCTCTTTTGTCAGGGAAGAAACGGTGCGGGCTAATATCCCGCGCTAATGACGGTACCTGAAGAATAAGCACCGGCTAACTACGTGCCAGCAGCCGCGGTAATACGTAGGGTGCAAGCGTTAATCGGAATTACTGGGCGTAAAGCGTGCGCAGGCTGTTTTGTAAGTCTGTCGTGAAATCCCCGGTCTCAACCTGGGAATTGCG
+
CCCCCGGGGGGGGGGGGGGGGGGGGGGGGGGGGGGGGGGGGGGGGGGGGGGGGGGGGGGGGGGGGGGGGGGGGGGGGGGGGGGGGGGGGGGGGGGGGGGGGGGGGGGGGGGGGGGGGGGGGGGGGGGGGGGGGGGGGGGGGDGGGGGGGGGGGGGGGFFCECGGGGGGGGGGGGGGGGGGGGGGGGGGGGGGGGGGGEECFGGGGGGGGDCFGFGGGEGGGGG5ECGFGFGCFCGGGG<EEFGEGGGGD*C>*ACDG4<F?FG?9CFF?FC)2>C7:@GGD>):*1:F1793@FF)5?=6.
@M03506:14:000000000-AKVR1:1:1101:24411:7862 1:N:0:34
CGAACTCCTACGGGAGGCAGCAGTGGGGAATATTGGACAATGGGCGCAAGCCTGATCCAGCCATGCCGCGTGAGTGAAGAAGGCCTTCGGGTTGTAAAGCTCTTTTGCTGGGGAAGAAAAGCATTCGATTAATACTCGGGTGTTCTGACGGTACCCAAAGAATAAGCACCGGCTAACTTCGTGCCAGCAGCCGCGGGAATACGAAGGGTGCAAGCGTTACTCGGAATTACTGGGCGTAAAGCGTGCGTAGGTGGTTCGTTAAGTCTGATGTGAAAGCCCAGGGCACAACATGGGCACTGCA
+
CCCCCGGGFFFEGGGEGGGGGGG<FGFEFCF<EGFFGGGGGFGFDEGG@B<DFFGFFFFEGFGEFGDEEEEFDFE9FCGGGGG8<<C@FF74BCGGGGGGGGGGDGC,BEFFGFGGGGGGCFFC,EFFACEFG9EFGGGEFCEEBFDFGGG+@+@DF7DDF:=;BF9FGGCGDG@7C;,EB>FGCCG8:CDCCGGG*::CC?CC<EGG+*B:<3*=;88;FF5C58FFE7<0@7*:5?3/+<C:E*:>8=D+95*1AD<CC*:<?*<CCG767:*+2)**1)):*774:/)(7))07))01
@M03506:14:000000000-AKVR1:1:1101:12220:7867 1:N:0:34
CGAACTCCTACGGGAGGCAGCAGTAAGGAATATTGGTCAATGGACGCAAGTCTGAACCAGCCATGCCGCGTGGAGGATGAAGGTCCTCTGGATTGTAAACTTCTTTTATCTGGGAAGAAATCCATAAATTCTTTTATGGTTGACGGTACCAGGTGAATAAGCACCGGCTAACTCCGTGCCAGCAGCCGCGGTAATACGGAGGGTGCAAGCGTTATCCGGATTCACTGGGTTTAAAGGGTGCGTAGGCGGATCGGTAGGTCCGTGGTGAAATCTCCGAGCTTAACTCGGAAACTGCCATGGG
+
CCCCCGGGGGGGGGGGGGGGGGGGECFGFGGGGGGGCFGGGGGFGGGGGG<FGGGGGGGGGGGGGGGGGGGGGCFGGGGGGGGFGGGGFGGDGD=CFGFGG,5EFGE<CFFFGGGE@AFGGAFFF<FD?<FDFCFFGGFC9BFGGGEFGEGC75E<=ADFGGGFGGGGE:<<FBDCEFCCFFFFFCDEGGCGC7F9;DCGE5C;FDC;>6BBCE593;55*=F?9+?<FF5809CFG57=:C::=EGGGEG*9C*9*8CFC5155DF7CG+**2C53:>CF==++9DB1C317F?466?@)
@M03506:14:000000000-AKVR1:1:1101:17276:7867 1:N:0:34
CGAACTCCTACGGGAGGCAGCAGTCGGGAATTTTGCGCAATGGACGAAAGTCTGACGCAGCAACGCCGCGTGAGGGATGAAGGCCTTCGGGTTGTAAACCTCTTTTATCAGGGAAGATGATGACGGTACCTGATGAATAAGTCACGGCTAACTACGTGCCAGCAGCCGCGGTAATACGTAGGTGACAAGCGTTGTCCGGATTTACTGGGCGTAAAGAGCGCGCAGGCGGTCGTTCAAGTCGAGTGTGAAAGCCCCCGGCTCAACTGGGGAGGGTCATTCGATACTGATCGACTCGAAGGCG
+
CCCCCGGGGGGGGGDGGGGGGGGGGGGGGGGGGGGGGGGGGGGGGGGGGGGGGGGGGGE:CGGGDGGDFGGG7BFGDGGGFGGFGFGGGGGGGGEGGGGGGGGGGGGGGGGGGGGGCCGGGGGGGGGFGGGGGGGGFGGGGGGGGGCGGEGGGFGGGFGCFFFGGGGGGGG@F*@FGGGGFEFFAFFFFGG*CC7<FGGGGEGCF+CCGFEEGGGG7CCEDGG88CCCEE*?::CGGGGGG*72>?CFG?<67:*5:@CCECD79>CFGDGFG3*/*1*::B5CFF:4:3)4357.573>)
@M03506:14:000000000-AKVR1:1:1101:8292:7870 1:N:0:34
CGAACTCCTACGGGAGGCAGCAGTGGGGAATTGTTCGCAATGGGCGCAAGCCTGGCGACGCAACGCCGCGTGGAGGATGAAGGTCTTCGGATTGTAAACTCCTGTTGACCGGGACGAATGGGCCTCGACCTAACACGTCGGGGCAATGACGGTACCGGTTGAGGAAGCCACGGCTAACTCTGTGCCAGCAGCCGCGGGAATACAGAGGTGGCAAGCGTTGTTCGGAATTACTGGGCGTAAAGGGCGCGTAGGCGGCCTTCTAAGGCAGACGTGAAATCCCCCGGCTTGACTTGGGAACTGC
+
CCCCCGFG<E<@FGGGGGGGDEFEFGFDEBFFGGGFFE@EEGG@FCGGCCDGC@<CF:FCCFCGGGCCFEBFGGGGGCGEFFCFGGGFGCC@FDFEACF<<FGGGGGEFDFF=++@FGGGFFDBCGGC>CFC<,@CE:D3@FCCFGFC9BFC<FEFFG7<<,?FC:<:FFGEGGEC@<:FAFCEFF:EGGFFC>>EE*2CG?FGD7E@<@5AA9C5CE88CFCGG58FDGG7<?C;C=7;CFGDCEDG?EGGCCG:E@FC<?79*0:C5*:)>**<FF**C).**.))4**.9)..93)9*
@M03506:14:000000000-AKVR1:1:1101:6522:7879 1:N:0:34
CGAACTCCTACGGGAGGCAGCAGTCGGGAATTTTGGGCAATGGGCGAAAGCCTGACCCAGCAACGCCGCGTGAAGGATGAAATCCCTCGGGATGTAAACTTCGCAAGAATGGGAAGAATAAGTGGGGGTTAATATCCCCCATGATGACGGTACCTTTTGTAAGCTCCGGCTAACTCCGTGCCAGCAGCCGCGGTAATACGGGGGGAGCAAGCGTTGTTCGGATTTACTGGGCGTAAAGGGCGCGTAGGCGGCCACGACAAGTCACTTGTGAAATCTCCGGGCTTAACTCGGAAAGGTCAAG
+
CCCCCGGGGGGGGGEGGGGGGGGFGGGGGGGGGGGGGGGGGGFGGGGGGGGGGGGGGGFGGGFFGGGEFGGGGGGGFGGGFFGGGGFGFGG>FGGGGGGGGGGGGGG8DFFGGGGGGGGCGFGGCFGGGGGGGGGGGGGGGGGCGFGGG>FGGGGGGFGGGFGGGFF>G>GGGGFGFGGGGCGCFGGGGEGG7<8FFFGFGGEEEGGGGFGGGGGGGFFCECGGGFGGGFFFGGE=*0*AEGECEGGD9EGG3:CDDE3):EC3C77:09<@CFFG=FD3C@0:F4:04750)8<FFF)96
@M03506:14:000000000-AKVR1:1:1101:21172:7889 1:N:0:34
CGAACTCCTACGGGAGGCAGCAGTCGGGAATTTTGGGCAATGGGCGAAAGCCTGACCCAGCAACGCCGCGTGAAGGATGAAATCCCTCGGGATGTAAACTTCGCAAGAACGGGAAGAATAAGTGGAAGTTAATACCTTCCATGATGATGGTACCGTTTGTAAGCCCCGGCCAACTACGTGCCAGCAGCCGCGGTAACACGTAGGGGGCAAGCGTTGTCCGGATTTATTGGGCGTAAAGAGCTCGTAGGTGGGTCGGTAAGTCGGGTGTGAAACCTCCAGGCTCAACCTGGAGACGCCACCT
+
CCCCCGGGGCFGGGGGGGGGGGGFGGGGGGGGGGGGGGGGGGGGGGGGGGGGGGGGGGGGGGGGGGGGGGGGGGGGGGGGGGGGGGGGGGGGGGGGGGGGGGGGGGGFGGGGGDECGGGGGGGGGGGGFGDGGGGGGGGGGGGGCGGGGGGGGGG@E<FGGGGGFEFGGGGGGGGGGGGGGCEFGGGGCGGGGG7FGGGGCFFGGGGC>FGFGGGGEGGEG=CE+<<@CEFCE*:CFC7@F??CEEGGFGC*10>C*7**<FDGGC55CC:=F<*67FGCD5>99596:C5?4)7:D57.)
@M03506:14:000000000-AKVR1:1:1101:14986:7896 1:N:0:34
CGAACTCCTACGGGGGCAGCAGTGAGGAATATTGCACAATGGGCGCGAGCCTGATGCAGCGACGCCGCGTGAGTGAAGAAGGCCTTCGGGTCGTAAAGCTCTTTTCTGCGTGACGAGCAAGGACGGTAGCGCAGGAATAAGTCTCGGCTAACTACGTGCCGGCAGCCGCGGTAAAACGTAGGAGACAAACGTTATCCGGAGTTACTGGGCGTAAAGGGCGTGTAGGCGGTTAGTTAAGGCTGGCGGGAAAGCGCTCGGCTAAACCGGGAGAGGTCGTTGGATACTGGCCAACTAGAGGACG
+
CCCCCGGGGGGGGGGGGDGGFFFGCF<CFD<FG<FFGFGAFGGFGECGCFGGFADDFGFEBCF:FG:@@BFGGEFAEEGGGGFF8FEDFGGGGDCFGFGGG<FFGGGFGG:CCDCFCECFFGGGFGGGGGGEFEF:FGCDCFFGFFGDDDFGGCFG7FCGGDFGGGFFGGGGDFGFGGFE>E6EGFFFGGG020;+:CGGGCCFGGGGGGG8>CC9AGEGEG=FFGGC5:C58000<9**<CCCG*5C:*A*1>*9CD<GGE7C:DGG57755*0:/8>C<69CCFDF(2<65?**9..)0
@M03506:14:000000000-AKVR1:1:1101:16845:7931 1:N:0:34
CGAACTCCTACGGGAGGCAGCAGTAGGGAATATTGGGCAATGGGCGCAAGCCTGACCCAGCCACGCCGCGTGCAGGATGACTGCCCTATGGGTTGTAAACTGCTTTTATACGGGAAGAAACCTTCGATCGCGATCGAAGCTGACGGTCTCGTATGAATAGGGATCGGCTAACTCCGTGCCAGCAGCCGCGGTAATACGGAGGATCCAAGCGTTGTCCGGATTTACTGGGTTTAAAGGGTGCGTAGGTGGACTTTTAAGTCAGTGGTGAAAGCCTGTAGCTTAACTATAGAATTGCCATTGT
+
CCCCCGGGGGGGGGGGGGGGGGGGGGGGGGGGGGGGGGGGGGGGGGGGGGGGGGGGGGCCFGGGGGGEGGGGGGGGGGGGGGGGGGGGGGGGGGGGGGGGGGGGGGGGGGGFGGGGGGFGGGGGGG7FG7FGGGGGGGGGGGDGGGGFGGGGGGGGGGGGGGGFFGGGGDGFGGGGFGGFGGGGGGGGGGGEECGFGGGGGGGGGFGCGGG>EGGF?EECGDF@FFGGGGD*<9CEFGGGGGGGCECCFFC66:FFE4*29ECFGFFFEGGF49FFGFGFFF6EG4CBAG=<BFFFF@*9=
@M03506:14:000000000-AKVR1:1:1101:15015:7940 1:N:0:34
CGAACTCCTACGGGAGGCAGCAGTGGGGAATATTGGACAATGGGCGCAGGCCTGATCCAGCCATGCCGCGTGAGTGATGAAGGCCCTAGGGTTGTAAAGCTCTTTTGTGCGGGAAGATAATGACGGTACCGCAAGAATAAGCCCCGGCTAACTTCGTGCCAGCAGCCGCGGTAATACGAAGGGGGCTAGCGTTGCTCGGAATCACTGGGCGTAAAGGGTGCGTAGGCGGGTCTTTAAGTCAGGGGTGAAATCCTGGAGCTCAACTCCAGAACTGCCTTTGATACTGAGGATCTTGAGTTCG
+
CCCCCGGGGGGGGGGGGGGGGGGGGGGGGGGGGGGGGGGGGGGGGGGGGGGGGGGGGGGGGGGGGGGGGGGGGGGGGGGGGGGGGGGGGGGGGGGGGGGGGGGGGGGGGGGGGGGGGGGGGGGGGGGGGGGGGGGGGGGGGGGGGGGGGGGGGGGGGGGGGGGGGGGGGGGCFGGGGGGGGGGGGGGGGGGGGGGFGGGDGGGGGGGGGGGGEGGGGGGDGGGGGGGGGGGGCFGGFGGGGGGGGGGGCGGGG9?CFFGC?FGFGFG:FFF4*7DFG@>2*=FF+/*02C487?B*98967
@M03506:14:000000000-AKVR1:1:1101:12440:7959 1:N:0:34
CGAACTCCTACGGGAGGCAGCAGTGGGGAATCTTGCGCAATGGCCTAACGGCTGACGCAGCGACGCCGCGTGTGGGATGAAGCTCTTCGGAGTGTAAACCACTGTTGCCCGGGACGAATAGCTCGATTAATCGAGCCTGACAGTACCGGGTGAGGAAGCACCGGCTAACTCCGTGCCAGCAGCCGCGGTAATACGGGGGGTGCGAGCGTTGTCCGGAATCACTGGGCGTAAAGGGCGCGTAGGTGGTTTGATAAGGGTGTGGTGAAAGTCCGGGGCTCAACCCCGGATCTCCCGTGCCGAC
+
CCCCCGGGGGGGGGEEGGG@FGGGGGGGGGGGGGGGGGGGGGGGGGGGGGGGGGGGGGGGGGGGGGGGGGGGGGGGGGGGGGGGGGGGGGCFGGGGGGGGGGFGGGGGGGGGDGGGGDFGGGFFGFGGDGGFGGGGGGGGGGGGFGGGDGFGGGGGGGGGGGGGGGGFGGGGGGGGG9FGCFGFGGEC:EDF?EEGGGGGGGGGGGGDE>*;CF>E*:8C<+<F*CDEEGD>CCDEGEG**:7<?FE30A9C0:?4C>C7C*2772AC?:<@GDDC5>C4<455*8<>;G*)7.073;>).
@M03506:14:000000000-AKVR1:1:1101:28433:7961 1:N:0:34
CGAACTCCTACGGGAGGCAGCAGTGGAGAATTTTTCGCAATGGGGGAAACCCTGACGAAGCAACGCCGCGTGGAGGATGAAGGCCTTCGGGTCGTAAACTCCTGTCGACCGGGACGAACGTAGTCGGGTCCAATACACCAGGATATCGACTGTACCGGTGGGGGAAGCCACCGCTCACTGTGTGCGCGCCGCCGTGGTAATAGAGAGGCGGAAAGTGGTGTTCGGACTTAGTGGGCGTAACGGGCGCGGAGGGGGCTTGTCAAGGTCTGTGTGATCTTCCCGGTCGCAACTGGGTCACGTG
+
ACCCCGGGFDFGGGGGGGGGGGGG8F,CEEGGGGGA@FEGGGGFCEGECFGGGGG<C,FCG@FFEFEGGGFEFCFGGGGGGGGCGGGFGG>F7FGGGGGGGGGGGG=8++8CFGCFGE+>F<,3,+5@F:,>,@:F=:33@F*@,@F:F:F73,D97**4F*1**=<A7++*4****7F,CE<20*/***/:?C/:*2+2@C+:+0*2*:5*1*2+29@512:*?**2+++33***/*1/*:*2552):7>5)**)*)/*++02+*+2:CC/***+2*2**)0/*)))(9)44)0).9)))
@M03506:14:000000000-AKVR1:1:1101:10728:7978 1:N:0:34
CGAACTCCTACGGGAGGCAGCAGTCGAGAATTTTTGACAATGGGGGAAACCCTGATCGAGCGACGCCGCGTGGAGGATGAAGGTCTTCGGATTGTAAACTCCTGTCATTGGGGAACAAGGTGCATACGTTTACTGCGTGTGCATTGATAGTACCCGAAGAGGAAGAGACGGCTAACTCTGTGCCAGCAGCCGCGGTAATACAGAGGTCTCAAGCGTTGTTCGGATTCATTGGGCGTAAAGGGTGCGTAGGCGGCGCGGTAAGTCGGGTGGGAAATCTCGGAGCTTAACTCCGAAACTGCAT
+
CCCCCGGGGGGGGGGGGGGGGGGGGGGGGFFGGGGGGGFGGGGGGGGGGGGGGGGGGGGGGGGGGGGEGGGGGGGGGGGGGGGGGGGGFGGGGFGGGGGGGGGGGGGGEGGGGGGGGGGGGGGGGGGGGGGGGGGGGGGGGGGGGGGFGGGGGGGGGGGGGGGFCFGGGGGGGGGGGFFFGGFGGGF7CFGGGGGFGGGGGGGGFGFGFGGGGGGC:CEGGGGGGGGGGGGGGGDGGGGGGDFC=EECEE?ECEC):>>C5FCCECC**)*029>?78CF/)0*<6:B2:?:@@>B6B4*1
@M03506:14:000000000-AKVR1:1:1101:9089:7988 1:N:0:34
CGAACTCCTACGGGAGGCAGCAGTCGGGAATTTTGCGCAATGGACGAAAGTCTGACGCAGCAACGCCGCGTGAGGGATGACGGCCTTCGGGTTGTAAACCTCTTTTGTCAGGGACGATAATGACGGTACCTGACGAATAAGGCACGGCTAACTACGTGGCAGCAGCCGCGGTAATACGTAGGTGGCAAGCGTTGTCCGGATTTACTGGGCGTAAAGAGCGCGCAGGCGGTCGTTCAAGTCGAGGGGGAACGCCCCCGGCTCAACTGGGGAGGGTCACTCGATACTTATCTGCTCGAAGACA
+
@-@@CG<FE<-8CF@+FGGGECE,6@:+F@F@EF968:+86<F<C@@:66<<C6,CFGC+:@9FGGC==F>F::<FGCG<F@C@F=E,F+:AF:=F<?EGGDFGFEB485CEF?3@>:3:@FFF7CFD=FCFB==+@<>3,,>,:3@F::,:3ED:5,*>C*C<FG7:<:CBCCF,?F<,*1,,44+4B*C4<C8<;CG58C9+0+<CF*:/8*2<+;6ECC=*?E88CEGD/*1+0<27:EG55*:D;*2/):*/:3))1+0:CD69CCEBG5**9*29C5>=+*2162*.*17747.8)
@M03506:14:000000000-AKVR1:1:1101:17924:7989 1:N:0:34
CGAACTCCTACGGGAGGCAGCAGTGGGGAATTTTGGACAATGGGCGCAAGCCTGATCCAGCAATGCCGCGTGAGTGAAGAAGGCCTTCGGGTTGTAAAGCTCTTTTGTCAGGGAAGAAACGGTGGGAGCTAATATCCTCCACTAATGACGGTACCTGAAGAATAAGCACCGGCTAACTACGTGCCAGCAGCCGCGGTAATACGTAGGGTGCAAGCGTTAATCGGAATTACTGGGCGTAAAGCGTGCGCAGGCGGTTTTGTAAGTCTGTCGTGAAAGCCCCGGGCTCAACCTGGGAATTGCG
+
CCCCCGGGGGGGGGGGGGGGGGGGGGGGGGGGGGGGGGGGGGGGGGGGGGGGGGGGGGGGGGGGGGGGGGEGEGFGGGGGGGGGGGGGGGGGGGGGGGGGGGGGGGGGGGGGGGGGGGGGGGGGGGGGGGGGGGGGGGGGGGGGGGGGGGGGGGGGGGGGGGGGGGGGGGGDGFGGGGGGGGGGGGGGFGGGGGGGGGCFFGGCFGGGGGGGGGGG8EGGCFGGGDFFGGGGGGGGGGDGGGGDGGGDCEGGGC=CEFGGCFGGGGGFF3CDGGCCDFG*1<>GGFGF?DFFFF>F>FFFD
@M03506:14:000000000-AKVR1:1:1101:17385:7991 1:N:0:34
CGAACTCCTACGGGAGGCAGCAGTAGGGAATTGTTCGCAATGGGCGCAAGCCTGACGTCGCAACGCCGCGTGGAGGATGAAGACCTTCGGGTCGTAAACTCCTTTCGATCGAGACGAATGGCTTCTGGGTGAATACCCCGGAAGAATGACGGTACCGAGAGAAGAAGCCCCGGCTAACTCCGTGCCAGCAGCCGCGGTAATACGGGGGGGGCAAGCGTTGTTCGGAATTACTGGGCGGAAAGGGCTCGTAGGCGGCCAAATAAGTCAGACGGGAAAGCCCTCGGCTTAACCGGGGAACTGG
+
CCCCCFGGGGFGGGGGGGGGDGGGGGGGFGFGGGGGGGGGGFGGGGGGGDCGGGCGGGGEGD7:FDGEGGCEEFGGGGGGGGG<FFGGGGGEC@C<FGFGG?FGGGGFCFGGGGGGGGGGFG8DEGFDFFGGGGGF8FC>EFGGDFGFA=FFGG7FFEG@EEFGGGGCF*=FGGDEG@FFGC1<:FFG>FGCGG78E88CF?@CEGGGGGGC:5**;*;E*:9A?58CF7<++<C5E5)*>5=C5=CC:A::7>ED83**0<CF+:+*+2:))*1A*)>**).5/53?::=170>.)))9/
@M03506:14:000000000-AKVR1:1:1101:22491:8013 1:N:0:34
CGAACTCCTACGGGAGGCAGCAGTGGGGAATCTTGCGCAATGGCCGAAAGGCTGACGCAGCGACGCCGCGTGTGGGAGGACGCCTTTCGGGGTGTAAACCACTGTTGCCCGGGACGAACATCCCTTTTCGAGGGGACTGACGGTACCGGGTGAGGAAGCACCGGCTAACTCCGTGCCAGCAGCCGCGGTAATACGGAGGGTGCGAGCGTTGTCCGGAATCATTGGGCGTAAAGGGCGCGTAGGTGGCGGGGCAAGCTGGCGGGGGAAGCTCGGGGCGCTACCCCGGGTCGTCCGTGCGTCC
+
CCCCCGGGGEFFEGEGDEDGGGGGGFGGGGGGGGGGDGGGGGGGGCEE+FFGGGGGGGEEGGGGDFCFGGGGFGGGFGGG<:CCGGGGGGGGGGGDFGGFGFFCFF?9EF:FEEFDGGGGGFFGGFGGGGGGGEC*>DFFGGGEFEFFGGEGFGGCGFGFFGE7*<7FFC,<CCFEF?CFGGCGGGDE?C5::FCG58?8**/*;CCGEEDECFGG*:EC9C++<@8:/1;@CF=C*/9*/:C2+7CD==*17:7*+)**1:3**757**+)17C=)8)/94;F=7D527)())7))00))
@M03506:14:000000000-AKVR1:1:1101:12675:8019 1:N:0:34
CGAACTCCTACGGGAGGCAGCAGTAGGGAATTTTCCACAATGGGCGAAAGCCTGATGGAGCAACGCCGCGTGCAGGATGAATGTCTTCGGATTGTAAACTGCTTTTATATGTGACGATTATGACGGTAGCATATGAATAAGGATCGGCTAACTCCGTGCCAGCAGCCGCGGTCATACGGAGGATCCAAGCGTTATCCGGAATTACTGGGCGTAAAGAGTTGCGTAGGTGGCACTGTAAGTACATAGTGAAAGCGTGCGGTTCAACCGGAGCAACATTACTTAACCTGCATAGCTAGAGGAA
+
CCCCCGGGGGGGGGGGGGGGGGGGFGGGGGGGGG,F<FGGGGGGFGGGG:FGGGGAF9FFGGGGGGGGGGGGCGGGGGGGG9<5C,FCFG78FGGGGGGGAFGGGG,?<5<AFFGGGGDEGGGGGGGGD8A,A@FGG9FGGCF<FGGGGGGGGGDFGGGGGGGGGGBFGGGG:FGFGCEGGGCEBCGGGGGGGCE;CEGGCGGG,9CFGGGCE8FGCF;9++/*3=89F5*0+*+0<+2<C+0<9CF>FG7:*:E*;7)*:5::0>*7C)*)*022*/0*019+08>.(**))**//9)))
@M03506:14:000000000-AKVR1:1:1101:3186:8028 1:N:0:34
CGAACTCCTACGGGAGGCAGCAGTCGGGAATTTTGGGCAATGGGCGAAAGCCTGACCCAGCAACGCCGCGTGAAGGATGAAATCTCTAGGGCTGTAAACTTCGCAAGAATGGGAAGAATAAGCGAAAGCCAATACCTTTCGTGATGACGGTACCATTTGTAAGCTCCGGCTAACTCCGTGCCAGCAGCCGCGGTAATACGGGGGGAGCAAGCGTTGTTCGGATTTACTGGGCGTACAGTGCGCGTAGGCGGCCACTACAAGTCACTTGTGAAATCTCCGGGCTTAACTCGGAACGGTCAAG
+
CCCCCGGGGGFFGG7@CFGGEFGFFGC7C7FGFG@7BFGGFFE8E:C@C:FGGGFGGGCFFGGGGGE>CFCGCFFGGGGGGFGFGGFGFFC,BFGCFCFFGGGGDEGGFFCFGDECG@<FEFFGGCEGGGGGFFGGGFEFCGGGFAF>F@CCG>FCCFFFCF9ADFFCEGGGGGGGGGFGD*@AFG7D::<CFFC79EGGGG@CGGG58@8CE:C8EGF5858EGCDFE?FFGGG5CE7ACGEEGGCDGEGDCE5D6?**2<7+:::>CG7*2:C+:*9)9BDFFFC46CB0))<5@>.=6
@M03506:14:000000000-AKVR1:1:1101:17725:8039 1:N:0:34
CGAACTCCTACGGGAGGCAGCAGTCGGGAATTTTGCGCAATGGGCGAAAGCCTGACGCAGCAACGCCGCGTGAGGGATGACGGCCTTCGGGTTGTAAACCTCTTTTGTCAGGGACGATGATGACGGTACCTGGCGAATAAGCCACGGCTAACTACGTGCCAGCAGCCGCGGTAATACGTAGGTGGCAAGCGTTGTCCGGATTTACTGGGCGTAAAGAGCGCGCAGGCGGTCGTTCAAGTCGCCTGTGAAAGCCCCCGGCCCACCAGCGGAGGCTCACGCTACACTGATCGACTAGAGGGCC
+
CCCCCGAFGGGGGGGCEDGGGGGGGGGGEGGFGGFGGDGGGFGGGEE+@F,EFEFC@@7:CEGGGG=:FDFFEGD7?FDGEC:CFCFCDD>BFF:F?CEFF8EEDFEFEGG83BFG@7FEFCFDFGGFGGGFGG+FF:<F9FG8@FEGGECFGF:EGGGGGGGGGG>FEGCFGGGGGGF,<FC::F:ECC@<C@:FFC>>*;FGFFFGG>ECE>FE+;;C5CGC8*:?5CCC**;3+<:7>**/2+3*<CG6C7798)9)/:1:*1*1//27*19+*0***)1:?6F*)1.-).)=*)05)
@M03506:14:000000000-AKVR1:1:1101:7368:8090 1:N:0:34
CGAACTCCTACGGGAGGCAGCAGTCGAGAATTTTTCTCAATGGGGGAAACCCTGAAGGAGCGACGCCGCGTGGAGGATGAAGGTCTTCGGGTTGTAAACTCCTGTCATTTGGGAACAATGCGCAAATATTAACTGTATTTGCGTTGATAGTACCAGAAGAGGAAGAGACGGCTAACTCTGTGCCAGCAGCCGCGGTAATACAGAGGTCTCAAGCGTTGTTCGGATTCATTGGGCGTAAAGGGTGCGTAGGCGGCGCGGTAAGTCGGGTGTGAAATCTCGGGGCTTAACTCCGAAACTGCAT
+
CCCCCGGGGGGGGGGGGGGGGGGGGGGGGGGGGGGGGGGGGGGGGGGGGGGGGGGGGGGGGGGGGGGGGGGGGGGGGGGGGGGGGGGGGGGGGGGGGGGGGGGGGGGGGGGGGGGGGGGGGGGGGGGGGGGGGGGGGGGGEGFGGGGGGGGGGGGGGGGGGGGGGGGGGGDGGGGGGGGGGGGGGGGGGGGGGGGGGGGGGGGFGGGGGGGGGGGG5CCFGGDGGGGGGFFGGGGG=EGGGGGGCGEDG56CGEGDGEGGEGGCGGGCC9E=FCC<:8>DGB@CC@C?2>925B35@6?49
@M03506:14:000000000-AKVR1:1:1101:4104:8091 1:N:0:34
CGAACTCCTACGGGAGGCAGCAGTGGGGAATATTGCACAATGGGCGCAAGCCTGATGCAGCGACGCCGCGTGAGGGATGACGGCCTTCGGGTTGTAAACCTCTTTCAGTACCGACGAAGCGCGAGTGACGGTAGGTACAGAAGAAGCACCGGCCAACTACGTGCCAGCAGCCGCGGTAATACGTAGGGTGCGAGCGTTGTCCGGAATTACTGGGCGTAAGGAGCTCGTAGGTGGTTTGTCGCGTTGTCCGTGAAGACTCACAGCTCAACTGTGGGCGTGCGGGCGATACGGGCAGGCTGGG
+
CCCCCGGGGGGGGGGGGGGGGGGGGGGGGGGGGGGGGGGGGGGGGGGGGGGGGGGGGGGGGGGGGGGGGGGGGGGGGGGGGGGGGGGGGGGGGGGGGGGGGGGGGGGGGGGGGGGGGGGGDGGGGGGEGGGGGGGGGGGGGGGGGGGGGGGGGGGGGGGGGGGGGGGGGGGGGGGGCFGGGGGEDFGGGGGGGGGGGGGGGGGGGGGFGGGGFGGGGG8FFFFGEGCGCFG:EFEGGCFFECCEGGEG9=FGG=CCG?C*<7DC+7CFG7</:C3/753*)<>5C;D33C>970)).0)70
@M03506:14:000000000-AKVR1:1:1101:12816:8094 1:N:0:34
CGAACTCCTACGGGAGGCAGCAGTGAGGAATCTTGCGCAATGGGCGAAAGCCTGACGCAGCGACGCCGCGTGGAGGATGAAGGTCTTCGGATCGTAAACTCCTGTCGAGCGGGACGAAGTCCGGGAGGGTGAATAATCCTTCTGGTTGACGGTACCGCTGGAGGAAGCCCCGGCTAACTCCGTGCCAGCAGCCGCGGTAATACGGAGGGGGCCAGCGTTGTTCGGAATCATTGGGCGTAAAGGGCGCGTAGGCGGCCACGCAAGTCGGCTGTGAAATCCCTCGGCTCAACCGAGGAACTGC
+
CCCCCGGGGGGGGGGGGGGG>FGGGGGGGGGGGGGGGGGGGGGGGGGGGGGGGGGGGGGGGGGGGGGGGGFGGEGGGGGGGGGGGGGGGGGDGGGGGGGGGGGGGGGDGGGGGGGGGGGGGGGGGGGGGGGGGGGGFGGGGGGGGFFGGGCDGFGGGGGGGGGGGGGGGGGGGGGGGGGGGGGGGGGGGGGGGGGGGGGEFGGGGEDGEGGGGGGGGEGCEFGGGC5*CFGFEFGFGGGC:E7CCGGDCEDEFECDG)9<E5DEGFDC*1777**<7@4C6>>EG>D*59>93)<)7>)96
@M03506:14:000000000-AKVR1:1:1101:22210:8096 1:N:0:34
CGAACTCCTCGGGAGGCAGCAGTCGGGAATTTTGGGCAATGGGCGAAAGCCTGACCCAGCAACGCCGCGTGAAGGATGAAATCCCTCGGGATGTAAACTTCGCAAGAATGGGAAGAATTAGTAGGGGCCAATACCCTCTATGATGACGGTACCAGATGAATAAGCACCGGCTAACTCCGTGCCAGCAGCCGCGGTAATACGGAGGGTGCAAGCGTTATCCGGATTCACTGGGTTTAAAGGGTGCGTAGGCGGGTTGGTAAGTCCGTGGTGAAATCCCCAAGCTTAACTTGGGAACTGCCGT
+
CCCCCGGGGGGGGGGGGGGGGGGGGGGGGGGGGGGGGGGGGGGGGGGGGGGGGGGGGGGGGGGGGGGGGGGGGGGGGGGGGGGGGGGGGGGGGGGGGGGGGGGGGGGGGGGGGGGGGGGGGGGGGGGGGGGGGGGGGGGGGGGGGGGGGGGGGGGGGGGGGGGFGGGGGGGGGGGGGGGGGGGFGGGGGGEGGGGGGGGGGGGGGGECGGGGGGGGGGGGGGGGEGGGCE=FFGGGCE7CEFGDGGGGGGGGGGGGGFGCCC7?CFCGGGGFGGGGG>4DGFFDGFGFA7F<:?>FFFFF)
@M03506:14:000000000-AKVR1:1:1101:8547:8107 1:N:0:34
CGAACTCCTACGGGAGGCAGCAGTAGGGAATTTTCCACAATGGGCGAAAGCCTGATGGAGCAACACCGCGTGCAGGATGAACCCCTTCGGGGCGTAAACTGCTTTTATATGTGAAGATTATGACGGTAGCATATGAATAAGGATCGGCTAACTCCGTGCCAGCAGCCGCGGTCATACGGAGGATCCAAGCGTTATCCGGAATTACTGGGCGTAAAGAGTTGCGTAGGTGGCAGAGTAAGCAAGGTGTGAAAGCGTATGGCTCAACCATATATACATACTTTGAACTTCTCAGCTAGAAGAC
+
CCCCCGGGGGGGGGGGGGGGGGGGGGGGGGGGGGGGGGGGGGGGGGGGGGGGGGFGGGGGGGGGGEGGGGGGGGGGGG?FGGFGGGGGGGGGGGGGGGGGGGGGGGGGGGGGFGGGGGGGGGFGGGCFGGGGGGGGGGGGGGGCFGGGGGGGGGGGGDGGGGGGGGGGGGGGGGGGGGGGGGGCGFGGGGGGGGGGGGGDGGGGCF9BFGGEEGFCFGGGFCEEGGDFFGG6:=CGGFF++<C=<CECECFGGGGCE?DFFE*<7<ECGFG*:CGFGFGG7?B++**1)2*6?@==F**))
@M03506:14:000000000-AKVR1:1:1101:8402:8121 1:N:0:34
CGAACTCCTACGGGAGGCAGCAGTGGGGAATTGTTCGCAATGGGCGCAAGCCTGACGACGCAACGCCGCGTGGAGGACGAAGATCTTCGGGTCGTAAACTCCTGTCGAGCGGGAAGAACGTTTCGCGGTTGAATACACCGTGGAAGTGACGGTACCGCTAAAGGAAGCCCCGGCTAACTCCGTGCCAGCAGCCGCGGTAATACGGGGGGGGCAAGCGTTGTTCGGAATTACTGGGCGTAGAGGGCTCGTAGGTGGCCAACTAAGTCAGACGTGAAATCCCCAGGCCCAACTTGGGAACTGG
+
CCCCCGGGGGGGGGGGGGGGGGGGGGGGGGGGGGGGGGGGGGGGGGGGGGGGGGGGGGGGGGGGGGGGGGGGGGGGGGGGGGGGGGGGGGGGGGGFGGGGGGGGGGGGGGGGGG@GGGGGFGGGGGGDCFGFGGGGGGGGFFG>AGCFFGGGGGGGGG<FGCGGCGGGGGGGGGGGGGGGEEFCGGGGGCGGGGGGGEC5FGGGGGGGGGGGCFEFGEGGEGGGG>GGGCC7@C=5CCCEEGFGGC=D:EFGG?C<C?4CGDFGGFFFFGG@<<C<7@C*55>5*)1.:5)<F?:0757F)
@M03506:14:000000000-AKVR1:1:1101:13123:8125 1:N:0:34
CGAACTCCTACGGGAGGCAGCAGTAGGGAATCTTGCGCAATGGGCGAAAGCCTGACGCAGCCATGCCGCGTGAATGATGAAGGTCTTAGGATTGTAAAATTCTTTCACCGGGGAAGATAATGACGGTACCCGGAGAAGAAGCCCCGGCTAACTTCGTGCCAGCAGCCGCGGTAATACGAAGGGGGCTAGCGTTGCTCGGAATTACTGGGCGTAAAGGGCGCGTAGGCGGACAGTTTAGTCAGAGGTGAAAGCCCAGGGCTCAACCTTGGAATTGCCTTTGATACTGGCTGTCTTGAGTTCG
+
CCCCCGGGGGGGGGGGGGGGGGGGGGGGGGGGGGGGGGGGGGGGGGGGGGGGGGGGGGGGGGGGGGGGGGGGGGGGEGGGGGGGGGGGGGFGGGGGGGGGGGGGGGGGGGGGGGGGGGGGGGGGGGGGGGGGGGGGGGGGGGGGGGGGGDGFFCGGGGGGGGGGGGGGGGGGG*FEGGCGGGGGGGGGGGGGGGG@FGGGCFFGGF?FFGGGGEGEGDEGGG5EGGGGGECEGCFGFGFDCE7FGGG76:9C7CFFGFG**<DGDFFGGF7=CFFG*=:FFFFFEFFFFD84?=F4:FF4<
@M03506:14:000000000-AKVR1:1:1101:8861:8133 1:N:0:34
CGAACTCCTACGGGAGGCAGCAGTGGGGAATCTTGCACAATGGGCGAAAGCCTGATGCAGCAACGCCGCGTGCGGGAAGAAGGCCCTCGGGTTGTAAACCGCTTTCAGAAGGAACGAAACTGACGGTACTTTCAGAAGAAGGTGCGGCCAACTACGTGCCAGCAGCCGCGGTGACACGTAGGCACCAAGCGTTGTCCGGATTTATTGGGCGTAAAGAGCTCGTAGGCGGTTCAGTAAGTCGGGTGTGAAAACTTTGGGCTTAACCCAAAGCGTGCATCCGATACTGCTGTGACTTGAGTAC
+
CCCCCGGGGGGGGGGGGGGGGGGGGGGGGGGGGGGGGGGGGGGGGGGGGGGGGGGGGGGGGGGGGGGGGGGGGGGGGGGGGGGGGGGGGGGGGGGGGGGGGGGGGGGGGGGGGGGGGCGGGGGGGGGGGGGGGGGGGGGGGGG8FGGGGGGGGGGGGGGGGGGGGGGGGGGGGGGGGGGGGGGGGGGGGGDFGGEGGGGGG5:C?9FCFGGGD>EGGGGGGGGGGGGGGEGGDGGFGFFGGGGC=CEGGGGGGGGGGFGGGCFC<<EFCFCDD:DCDFDGDEFDCFGF:C?DF4??FFFF6
@M03506:14:000000000-AKVR1:1:1101:18240:8136 1:N:0:34
CGAACTCCTACGGGAGGCAGCAGTGGGGAATTGTTCGCAATGGGCGCAAGCCTGACGACGCAACGCCGCGTGGAGGATGAAGACCTTCGGGTCGTAAACTCCTTTCGATCGAGACGAACGGCCTCCGGGTGAATAGTCCGGAGGAATGACGGTACCGAGAGAAGAAGCCCCGGCTAACTCCGTGCCAGCAGCCGCGGTAATACGGGGGGGGCAGGCGTTGTTCGGAATTACTGGGCGGAAAGGGCTCGTAGGTGGCCAACTAAGTCAGACGGTAAATCCCTCGGCTTAACCGGGGAACTGG
+
CCCCCGGGGGGGGGGGGGGGGGGGGGGGGGGGGGGGGGGGGGGGGGGGGGGGGGGGGGGGGGGGGGGGGGGGGGGGGGGGGGGGGGGGGGGGGGGGGGGGGGGGGGGGGGGGGGGGGGGGGGGGGGGGGCGGGGGGGGGGGGGGGGGGGGGGGGGGGGGGGGGGGGGGGGCGGGGGFGGGGGGCGGGGFGGGGDGGG:>CG?CFGGGGGGEE55CGG8:8;898EECFCFG99CF8C*9=*5CGGGFDCC=E:0><C@CGG?CF9:EF7CG3*/>+27CFFFFGDF<FA799BEF.)0)1)
@M03506:14:000000000-AKVR1:1:1101:9154:8154 1:N:0:34
CGAACTCCTACGGGAGGCAGCAGTCGAGAATTTTTGACAATGGGGGAAACCCTGATCGAGCGACGCCGCGTGGAGGATGAAGGTCTTCGGATTGTAAACTCCTGTCATTGGGGAACAAGGTGCATACGTTAACTGCGTGTGTATTGATAGTACCCGAAGAGGAAGGGACGGCTAACTCTGTGCCAGCAGCCGCGGTAATACAGAGGTCCCAAGCGTTGTTCGGATTCATTGGGCGTAAAGGGTGCGTAGGCGGCGCGGTAAGTCGGGTGTGAAACCTCGGCGCTTAACTCCGAAACTGCAT
+
CCCCCGGGGGGGGGGGGGGGGGGGGGGGGGGGGGGGGGGGGGGGGGGGGGGGGGGGGGGGGGGGGGGGGGGGGGGEGGGGGGGGGGGGGGGGGGGGFGGGGGGGGGGGGGGGGGGGGGGGGGGGGGGGGGGFGGGFGGGGGGGGGFGGGGGGFGGGGFGGGGGGGDGGEGGGGGGGGGGGGGGGF?FGGGGGGGDGGGGGGGFCFFB@FFFFGGGGEGGGGGGG8?GGGGC68CEEEC9?F5EEEDEDGCFGGGGGGEG<EGF7=CEGGCGFG7CCGFG:*<>=E)29<*)875).*0*19
@M03506:14:000000000-AKVR1:1:1101:21012:8161 1:N:0:34
CGAACTCCTACGGGAGGCAGCAGTAGGGGATATTGGACAATGGGCGAAAGCCTGATCCGGCCATGCCGCGTGATAGATGAAGGCCCTCTGGGTTGTAAATATCTTTTATCTGGGAAGAAACACTTCTATTCTTAGAAGCTTGGCGGTACCAGAGGAATAAGCACCGGCTAACTCCGTGCCAGCAGCCGCGGTAATACGGAGGGTGCAAGCGTTATCCGGATTCACTGGGTTTAAAGGGTGCGTAGGCGGGTATATAAGTCAGTGGTGAAAGCTCCGAGCTTAACTTGGAAACTGCCATTGA
+
CCCCCGGGG?FGEGGGGGGGGGGGGGGGGGGGGGGGGGGGGGGGGGGGGGGGGGGGGGGGGGGGCFGGGGFGGGGGGGGGGGGGGGGGGGGGGGGGGGGGGGGGGGGGGGGGGGGGGGGGGGGGGGGGGFGFFGGGGGGGGGGGGGGGGGGGGGGGGGGGGGGGGGGGGGCCEGGGFGGGGGGGGGGGGGDGGECCFGG>CCE8FGGEGGGBGEFGFEGGEECCGGGGCCC58:CEFEGGGGGGGGGGEE=ED7CDC@CFF?0CGFGGFCC?FCFGG:CC<F@FGFGFFFFFF?=5?F?6*
@M03506:14:000000000-AKVR1:1:1101:26569:8185 1:N:0:34
CGAACTCCTACGGGAGGCAGCAGTGGGGAATCTTGCGCAATGCGCGAAAGCGTGACGCAGCAACGCCGCGTGGGGGAAGACGGCCTTCGGGTTGTAAACCCCTTTCAGGAGGGACGAAGGTCACACGGTTAGTAGCCGGCGTGACTGACGGTACCTCCAGAAGAAGCCCCGGCTAACTACGTGCCAGCAGCCGCGGTAATACGTAGGGGGCCAGCGTTGTCCGGAATTATTGGTCGTAAAGAGCGCGTAGGCGGTCCGTTAAGTCGGCTGTTCAAGTCCATGGCTCAACCCTGTGACGCCG
+
CCCCCGGGGGGGGGCFBFEGGGGC<FFGEEDFGGCFEGC7FGGCFEFCCCFGGGCFFECFGAFGCCFEFG4CFDCF7CF8EBBF:=FEFFGFFGG9BAG=FGG8FGDGG8CCGCGG7+3CBCCFEF:CFFEF@,;??FGCEGEGGCBCFEGGCFGFFGCF:BEC,<F@FGFGGGGEF9C88;>CF+<EF8FFEEGGGCCG7:8F+8EE*:C*;EGE?EGED7EE**;@7C7+<+3:*2*1C+:C*::)/**012:)?3*9**23ADG<FD*9**2<:=:**1)2:97*4C),7))1*555)
@M03506:14:000000000-AKVR1:1:1101:26663:8193 1:N:0:34
CGAACTCCTACGGGAGGCAGCAGTCGAGAGGCTTTGGCAATGGGGGAAACCCTGACCAAGCGACGCCGCGTGGAGGATGAAGGCCCTTGGGTTGTAACTCCTTTTGTCGGGGAAGAAGTGCGATCAGGTGAACAATCTGGTCGTTTGACGGTACCCGGCGAATAAGCTCCGGCTAACTCCGTGCCAGCAGCCGCGGTAACACGGGGGGAGCAAGCGTTGTTCGGAATTACTGGGCGTAAAGGGCGGGTAGGCGGTCAAGTAAGTGGAATGTGAAATGCCACGGATTACCCGGGGTCCTGCC
+
CCCCCGGFGFFFGDGGGGGGGGFFGGEGFEGGGGGGGGGGGGGGGEGGGGFCGGGGGGGG?FGGGGGDGGFCGFGGGFGGG<F?FEGGGGFFGCCDFGGDGGGGGGDGGGGGFGGGGFFG9F7BFGGGGGGFGFGCGGGG<FGGGGGAFGGGGDC:FDEGGGEGF:<<<<F<@FE7FE@FGGD@7FB@FGG:C7?>EE;97<8>>E85*:EGEG*:;28:*3;C*:5<+<:<EFE5**9/297EE**)/:5FGCCD=?F*+<>:?F?6<C<9:*?F**9**8)*:)9*.276>))0096))
@M03506:14:000000000-AKVR1:1:1101:23349:8215 1:N:0:34
CGAACTCCTACGGGAGGCAGCAGTGGGGAATTGTTCGCAATGGGCGCAAGCCTGACGACGCAACGCCGCGTGGAGGATGAAGATTTTCGGATCGTAAACTCCTGTCGAATGGGACGAACAGATTGCGGGTTAACAGCCCGCGGTCCTGACGGTACCGTTAAAGGAAACCCCGGCTAACTCCGTGCCAGCAGCCGCGGTAATACGGGGGGGGTAAGCGTTGTTCGGAATTACTGGGCGTAAAGGGCTCGTAGGCGGCCAACTAAGTCATACGTGAAAGCCCCCAGCTTAACTGGGGGAATTG
+
CCCCCGGGGGGGGGGGGGGGGGGGGGGGGGGGGGGGGGGGGGGGGGGGGEFGGGGGGGGGGGGGGGGGGGCFGEGGGGGG9FGFFGGGGG7@FGGGGGGGGGGGGFCDFGFGGDDEGGEGGGFFGGGGGEEFGGGGE:FGGGGCEGFGGGDEGGGGGGCEGGGGGGGGGEFGGGDCFGFGGGG>>FF?;FE6FCECE:85CCFCEDGGGGG88@CCC:EE8F78ECEC@9<+3A8EGEGGGFFGG**9***:C=E5C)*/2ADFGF+C7:=/9CC7*.>3*)0::)>46;*6?4<))0)06
@M03506:14:000000000-AKVR1:1:1101:17821:8219 1:N:0:34
CGAACTCCTACGGGAGGCAGCAGTCGGGAATTTTGGGCAATGGGCGAAAGCCTGACCCAGCAACGCCGCGTGAAGGATGAAATCCCTCGGGATGTAAACTTCGCAAGAACGGGAAGAATAAGTGAGGGTTAATATCTCTCGCGATGACGGTACCGTTTGTAAGCTCCGGCTAACTCCGTGCCAGCAGCCGCGGTAATACGGGGGGAGCAAGCGTTGTTCGGATTTACTGGGCGTAAAGGGCGCGTAGGCGGCCACCGCAAGTCGATTGTGAAATCTCCGGGCTTAACCCGGACAGGTCAAC
+
CCCCCGGGGGGGGGGGGGGGGGGGGGGGGGGGGGGGGGFGGGGGGGDGGDGGGGGGGGGGGGGGGGGGGGGDGGGGGGGGGDGGGGGGGGGGGGGGFGGGGGGGGDGGGGGGGGDEFGGGCFGGGGGG@FGGGGCGEFGGGGGGGGGGGGGFFFGFGGDGGGFGGGGGDGGGFGGGGGGGGFGGGGFFGGGDEGCFGGGGGBEGGEGGGFGGC8CECFGGGCGGGGGGGGGGGCEGGGGGGEGGGGGGGGGG:CCGEFGCCFFGG:9C9CFF::C7C*7CC:377*:??DB;)<>>F::==
@M03506:14:000000000-AKVR1:1:1101:8336:8233 1:N:0:34
CGAACTCCTACGGGAGGCAGCAGTGGGGAATTTTGCGCAATGGGCTAACGCCTGACGCAGCAACGCCGCGTGGAGGATGAAGGTCTTTGGATTGTAAACTCCTGTCAGCAGGGAAAAAGCGACTCAGGTTAATACCCTGGGGAGTTGATTGTACCTGCAGAGGAAGCCCCGGCTAACTCTGTGCCAGCAGCCGCGGTAATACAGAGGGGGCAAGCGTTATTCGGAATTATTGGGCGTAAAGGGCGCGTAGGCGGCTTTTCAAGTGACGGGTGAAATCCCTCGGCTTAACCGAGGAACTGCC
+
CCCCCGGGGGGGGGGGGGGGGGGGGGGGGGGGGGGGGGGGGGGGGGGGGGGGGGGGGGCGGGGGGGGGGGGGGGGGGGGGGGGGGGGGGGGGGGGGGGGGGGGGGGGGGGGGGFGGGGGGGGGGGGGGGGFFGGGGGGGGGGGGGFGGGGGGGGGGGGGGGGFFGGGGGGGGGGGGGGFFGGGGGGGGGGGGEGGGGGGGFGGGCGGGGGG>CGGGGGG5FGGGG88<@FGGGGGGGGGGGGGGGDGGDEGFGGCCGFFGGFCGGGGGGGC>DFGGG@FDFD>EFBC@BC@6>3>:>FF4?
@M03506:14:000000000-AKVR1:1:1101:14967:8253 1:N:0:34
CGAACTCCTACGGGAGGCAGCAGTCGAGAATTTTTGACAATGGGGGAAACCCTGATCGAGCGACGCCGCGTGGAGGATGAAGGTCTTCGGATTGTAAACTCCTGTCATTGGGGAACAATGCGTGACGGTTAACTGCCGTTGCGTTGATAGTACCCGAAGAGGAAGGGACGGCTAACTCTGTGCCAGCAGCCGCGGTAATACAGAGGTCTCAAGCGTTGGTCGGATTCATTGGGCGTAAAGGGTGCGTAGGCGGCGCGGTAAGTCGGGTGTGAAATCTCGGAGCTTAACTCCGAAACTGCAT
+
CCCCCGGGGGGGGGGGGGGGGGGGGGGGGGGGGGGGGGGGGGGGGGGGGGGGGGGGGGGGGFGGGGGGGGGGGEGGGGGGGGGGGGGGGGGGGGGGGGGGGGGGGGGGGGGGGGGGGGGGGGGGGGGGGGGGGGGGGGGGGGGGGGGGGGGGGGGGGGGGGGGGGGGGGGGGGGGGGGGGGGGGFFGGGGGGGGGGGGGGGCFDEFGGGGGGGGECGGGGGGG?5CF9@FGGGGGEEDDGFGGGGG5D5E9>DEGGGD<C=FDFGG5*:):6FCFC7BGG<B>C?@7F<CF?5:;>?FFF@
@M03506:14:000000000-AKVR1:1:1101:23596:8267 1:N:0:34
CGAACTCCTACGGGAGGCAGCAGTAAGGAATCTTCCACAATGGACGAAAGTCTGATGGAGCAACGCCGCGTGCAGGATGACGGCCTTCGGGTTGTAAACTGCTTTTATCTGCGAAGATTATGACGGTAGCAGAAGAATAAGGACCGGCTAACTACGTGCCAGCAGCCGCGGTAATACGTAGGGTCCAAGCGTTATCCGGAATCACTGGGCGTAAAGCGTGCGTAGGTGGCGCGTTAAGTGCAATGCGACATCGTGTGGCTCAACCATATCGACTGTATTGCATACTGGCGTGGTTGGGGAG
+
CCCCCGGGGGGGGGGGGGGGGGGGGGGGGGGGGGGGGGGGGGGFGGGGGGGGGGGGGGGGGGGGGGGGGGGGGGGGGGGGGGGGGGGGGGGFGGGGGGGFGGGEGGFGGGGGGGGGGGAFGGGGEGGGDGGGGGGGGGGGGGGGGGGGEEGGGGFGGGFCFFFGGGFGGGGCCCEGDFFFDGEGFGGFGGG7FGC9BEGGGGGCFCFF78EEEGGGGGGEGEEEEG9CC*:EGG==C9C7F?9EGGEC*::CD:5*/)3/++9*:C9C+:*<3*12:*:**0*++9>)215,)8)))05)5
@M03506:14:000000000-AKVR1:1:1101:5325:8285 1:N:0:34
CGAACTCCTACGGGAGGCAGCAGTGGGGAATTTTGCGCAATGGGGGAAACCCTGACGCAGCAACGCCGCGTGGAGGATGAAGTCCCTTGGGACGTAAACTCCTTTCGATCGGGACGAAAAAAATGACGGTACCGGAAGAAGAAGCCCCGGCTAACTTCGTGCCAGCAGCCGCGGTAATACGAGGGGGGCGAGCGTTGTTCGGAATTATTGGGCGTAAAGGGCGCGTAGGCGTTGCGGTAAGACACCTGTGAAACCTCTGGGCTTAACCGAGAGCCTGCAGGCGAAACTGCCGGGCTGGAGG
+
BCCCCFGFFGGGGCGGDGGGGDFFFECCGGFCFFG@EFGGEEGFGGDFEAFGFGFFGGGG7FG@FFGGEGGGGEGGE=EECGFFFGFFGGGCGF?<<FG9?FGDGGCG<FGGGC7C=::7FC:EF9CCFG?:CCCFC@BFGCFEF,>F7*=<C,373CFGFFFGFFCFGGCGGGG7CC9<7F8EEGGG5:C::CC*:2*2;C5*8+3+<+0AFCCE*;@7CEECC:ECC+/**/*/=*58?+++*122:203:9**277*:F:5<>9:*1:7<C>6*)27F5)**0)*)*8())7:53)))
@M03506:14:000000000-AKVR1:1:1101:26794:8297 1:N:0:34
CGAACTCCTACGGGAGGCAGCAGTGGGGAATTTTGGACAATGGGCGCAAGCCTGATCCAGCAATGCCGCGTGAGTGAAGAAGGCCTTCGGGTTGTAAAGCTCTTTTGTCAGGGAAGAAACGGCACCGGCTAATATCTGGTGCTAATGACGGTACCTGAAGAATAAGCACCGGCTAACTACGTGCCAGCAGCCGCGGTAATACGGAGGGTGCAAGCGGTAATCGGAATGACTGGGCGTAAAGCGTGCGCAGGCTGTGTTGTAAGTCTGTCGTGAAATACCCGGGCGCAACCTGGGAACTGCG
+
CCCCCGGGGGGGE7F7EGGGGGGGGGC@CE8EEEFDGGGFFGGGGGCGGDFGGGGGG<FFCDFGFEGCEGEEGEF6CFFFGGFCGDFGG7F:?FFGGGAFDFGGCGGGGGFFFFDFGGFFFCECGGG@773DF<5<A<FDG,?@BCFGCG7FDF,<>BC,@>FFF9,=DC<@>FFGFCGF7FFCFGAF8,:,*4**=88BF97*1:C*48*BE9*;**1*0+8C>EG<++++****2:9C?C5C=E5)2/5C75**+)17:F7<<:7:+7:567*+012*18>E*<).,09()55/)09*.
@M03506:14:000000000-AKVR1:1:1101:9475:8308 1:N:0:34
CGAACTCCTACGGGAGGCAGCAGTGGGGAATATTGCGCAATGGGCGAAAGCCTGACGCAGCGACGCCGCGTGGGGGATGAAGCTTTTCGGAGTGTAAACCCCTTTCGACCCGGACGAATGACCCGCAAGGGTTTGACGGTACGGGTATAAGAAGCCCCGGCTAACTACGTGCCAGCAGCCGCGGGAATACGTAGGGGGCCAGCGTTGCTCGGAATTACTGGGCGTAAAGGGTTCGTAGGCGGTGCGGCAAGTTGGGAGTGAAATCTCTGGGCTTAACCCAGGGGCTGCTTTCAAAACTTCC
+
@CCCCEGCFGFEGGGGGGDGGGGGFGGGGCGDGGGCEEFEGGFGGGGGDGGFGGGF@F@@CCCFFGE:>C4FCDGGEGGGGGFEGGGEGG7CGFFE<?DGEGGDDGG=FFGGGC7>F@BFGGFBEDDEGFC<FGGGFGGGGFFGGCFC,CF:<FGGGC<CF77FFGFFGGD<F9CECFEG?CED*:C*<+A:9CGDEG5C5*;CC8?5CGEGCC8@::@ECC/?::?EEGC00AECCC597CC**:5D*CE:CCFG5:94CGCE+2<*06CF4C4F*9795).:5>DB:FFF7*175/*0*
@M03506:14:000000000-AKVR1:1:1101:12117:8311 1:N:0:34
CGAACTCCTACGGGAGGCAGCAGTCGAGAATTTTTCTCAATGGGGGAAACCCTGAAGGAGCGACGCCGCGTGGAGGATGAAGGCTTTCGGGTTGTAAACTCCTGTCATTTGGGAACAAGGCCCCGATATTAACTGTATCGGGGTTGATAGTACCAGAAGAGGAAGAGACGGCTAACTCTGTGCCAGCAGCCGCGGTAATACAGAGGTCTCAAGCGTTGTTCGGATTCATTGGGCGTAAAGGGTGCGTAGGTGGCGCCGTAAGTCGGGTGTGAAATTTCGGAGCTTAACTCCGAAACTGCAT
+
CCCCCGGGGGGGGGGGGGGGGGGGGGGFGGGGGGGGGGGGGGGGGGGGGGGGGGGGGGGGGGGGGGGGGGGGGGGGGGGGGGGGGGGGGGGGGGGGGGGGGGGGGGGGGGGGGGGGGGGGGGGGGGGGGGFGGGGGGGGGGGGGGGGGGGGGGGGGGGGGGGGGGGGGGGGGGEGCFFGGGGGEFGGGGGGGGGGGGGGGGGGGGGGGGGGGGCEE*:EGGEGDCGG7FGGF*:CCECFGGGFGGGECGGGGGGEGC>GDCGGGGGC9CDGFD7FG7@FG3@@GC4:=6>:?:;BD=6??=
@M03506:14:000000000-AKVR1:1:1101:3696:8323 1:N:0:34
CGAACTCCTACGGGAGGCAGCAGTGGGGAATCTTGCGCAATGCGCGAAAGCGTGACGCAGCAACGCCGCGTGGGGGAAGACGGCCTTCGGGTTGTAAACCCCTTTCAGTTGGGACGAAGCTTCGCCGGTGAATAGCCGGCTGGAGTGACGGTACCTTCACAAGAAGCCCCGGCTAACTACGTGCCAGCAGCCGCGGTAATACGTAGGGGGCTAGCGTTGTCCGGAATCATTGGGCGTAAAGCGCGTGTAGGCGGTTCGGTAAGTCCGCTGTGAAAGTCGGGGGCTCAACCCTCGAAAGCCG
+
CCCCCGGGGGGGGGGGGGGGGGGGGGGGGGGGGGGGGGGGGGGGGGGGGGGGGGGGGGGGGGGGGGGGGGGGGGGGGGGGGGGGGGGGGGGGGGGGGGGGGGGGGGFGGGGGGGFGGGGGGGGGGGGGGDFGGGGGGGGGGGGFGGGGGGGGEGGGFGGGGGGGCFDFFFFGGCGGGGGGGFGGGGFFGFEFGGGGEGGGGGGGFFGGDGGGFGGGEEGGGGGG*:8F?EGCFGGGED5@EC5=*:CC8+CGDGG3:)>D*2>EE7CDCDGF>CFGFFG5CEFE*79?3D:27B)0)>F:;
@M03506:14:000000000-AKVR1:1:1101:23157:8327 1:N:0:34
CGAACTCCTACGGGAGGCAGCAGTGGGGAATTTTCCGCAATGGGCGAAAGCCTGACGGAGCAATCTCGCGTGAGGGATGACGGCCTATGGGTTGTAAACCTCTTTTTTCAGGGAGGAATAAAATGACGTGTACCTGCAGAATAAGCATCGGCTAACTCCGTGCCAGCAGCCGCGGTAAGACGGAGGATGCACGTGTTATCCGGAATCACTGGGCGGAAAGCGTCTGTGGGTGGTTTAATAAGTCAACTGGTAAATCCTGAGGCTCAAGCTCAAAATCGGAGTCGAAACTACTCAGCTAGAG
+
BA@<CFCEFG-@FEEGG@;;,<,,;;@F;;EFFFGED7F@FGCFDC7@+@E8FG8CF+@@@C<<,CFECCF:BEFGGGGEECF7FGCCE<DFECCF5E5AEF@C,CF7AE998F@:7EF9E?DBF9FECCFGAF,5,:D=,3:9<FFDCCGCFEFGBFCF<FCGGGGCFDCEBFC**>,2?F1**=4<CFG,**4,9;;?9*=**=:9:;EF*:C*:8/;*::8C52+;C?8858=7EGCE:E<?F9C8+3<D<3*+1**A=**299*0*+9**22<)**)0<*/)7)-*)))*0)0***1
@M03506:14:000000000-AKVR1:1:1101:19403:8344 1:N:0:34
CGAACTCCTACGGGAGGCAGCAGTGAGGAATATTGCGCATGGACGAAAGTCTGACGCAGCGACGCCGCGTGGGGGATGAAGGCCTTCGGGTTGTAAACCCCTTTCAGGAGGGAAGATGGCGCGGGTAACCGCGCGGACGGTACCTCCAGAAGCAGCCACGGCTAACTCTGTGCCAGCAGCCGCGGTAATACAGAGGTCCCAAGCGTTGTTCGGATTCATTGGGCGTAAAGGGTGCGTAGGCGGCGCGGTAAGTCGGGTGTGAAATCTCGGAGCTTAACTCCGCAACTGCATTCGATACTGC
+
CCCCCGGGGCGGGGGGGGGGGGGGGFGGGGGGFFGGGGGGGGGGGGGGGGGGGGGGGGEGGGGGGGGGGGGGGGGDGGGGGGGGGGGGGGGGGGGGGGFCGGGGGGGGGGGGGGGGGGGGGGGGGGGGGGDDGGGGGGGGGGGGGGGGGGFGGGGGGGGGGGGDGGFGGGGGGGGGGGGGGGEGGG5CFGFGE9CFGGGGGGGGGECE;FEEGCEGGGGGGFGGEC5C>ECCC5C:5ACCFEGCGGGD::CF:FGGGF<15?2<EG0**9*<DF:F7***08)2:57FFC*4@=*955=B=
@M03506:14:000000000-AKVR1:1:1101:7640:8347 1:N:0:34
CGAACTCCTACGGGAGGCAGCAGTGGGGAATTGTTCGCAATGGGCGCAAGCCTGACGACGCAACGCCGCGTGGAGGACGAAGATTTTCGGATCGTAAACTCCTTTCGATCGGGAAGAACAGCTTCCGGGTGAATAGCCTGGAAGTCTGACGGTACCGAGAGAAGAAGCCCCGGCTAACTCCGTGCCAGCAGCCGCGGTAATACGGGGGGGGCAAGCGTTGTTCGGAGTTACTGGGCGTAAAGGGCTCGTAGGCGGCCAACTAAGTCCGACGTGAAATCCCAAGGCTTAACCCTGGAACTGC
+
CCCCCGGGGGGGGGGGGGDGGGGGGGGGGGGGGGGGGGGGGGGGGGGGGGFGGGGGGEGGGGGGGGGGGGFGGGGGGGGGGGGGGGGGGGGGGGGGGGGGGGGGGGGGGGGGGGGDGGGGGGFGGGGGGGGGGGGGGGGGGCGGGGGGFGGGGF@FGGEGGGGGGGGFFFEGGGEGGGGGGGGGDG9EGGGGGGGGGG8C?CGGGGGDGGGGECFCGGCCEGGEEAEGGGGGFGGGGGG5FGGGD7:C8:*:7/:):3*1*6*++*0/2)/./95901777?)55)9?)CF(055)946?*
@M03506:14:000000000-AKVR1:1:1101:18522:8371 1:N:0:34
CGAACTCCTACGGGAGGCAGCAGTCGAGAATTTTTCTCAATGGGCGCAAGCCTGAAGGAGCGACGCCGCGTGGGGGATGAATGGCTTCGGCCCGTAAACCCCTGTCATTTGCGAACAAACCTTACGGTTGAACAGACCGTGAGCTGATTGTAGCGGAAGAGGAAGGGACGGCTAACTCTGTGCCAGCAGCCGCGGTAATACAGAGGTCCCAAGCGTTGTTCGGATTCACTGGGCGTAAAGGGTGCGTAGGTGGCAGGGTAAGTTTGATGTGAAATCTCCGGGCTTAACTGGGAAACTGCAT
+
CCCCCGGGGGGGGGGGGGGGGGGGGGGEGGGGGGGGGGGGGGGGGGGGGGGGGGGGGFCGGGGGGGGEGGGG>FEEFGGGGGGGGGGGGGGGGGG>FGGGGGGGGGGGGGGGGGGGGGGGGFGGGGGEEGGGGGGGGGGGGGGGGFFGGGGGGGGGGGGGGGCGGGEFGGGGGGGGFGGFGGGGGGGGGGFECEGG5CEGF?FFGFC8C>CFFGGGGGGFGGDDG5FFGGGGFFGCGGFFCEFE55/>EECFC7=DGD5CAF>C7:<FFCG?77CFG6>3)7:>*0:*)2).<<5@*****
@M03506:14:000000000-AKVR1:1:1101:15432:8371 1:N:0:34
AACTCCTACGGGAGGCAGCAGTGGGGAATATTGCGCAATGGGCGAAAGCCTGACGCAGCGACGCCGCGTGTGGGATGACGGCCTTCGGGTTGTAAACCACTGTCGGGAGGGACGAATGCGCCGCAAGGCGAGTGACGGTACCTCCAAAGGAAGCACCGGCTAACTCCGTGCCAGCAGCCGCGGTAATACGGAGGGTGCGAGCGTTGTCCGGAATCACTGGGCGGAAAGGGCGCGTAGGCGGCCTGATAAGTAGGGGGTGAAATCTTGCGGCTTACCCGCAAGGCTGCCTTCTAAACTGTCG
+
CCCCCGGGGGGGGGGGGGGDFFFGGGGGGGGGGGEGGGGFGGGGGGGGGGGGGGCGCFGGEGGGGGGGEEF<FGFGGGGGGEG:FGGGG=FFGGGCCGF=EGGGGGGGGGGDEEGDFGGCGE7CCGEGGGGGGFGFGGGGGGGGGGGFGGGFFFCFGGGGG@FGFGGGGGGGGGGGGFGGGGGDGDGFFGGCEGG;8CE>EGEE588EEEGDGCE9C+@6EGG*:88CFGGG55ECE=DEGG575:9:FFC9FFGDGBDG?FFFFGCCEGG>CF<G<5C))5>F?FG532/)*/09*966)
@M03506:14:000000000-AKVR1:1:1101:28392:8372 1:N:0:34
CGAACTCCTACGGGAGGCAGCAGTGGGGAATTGTTCACAATGGGCGCAAGCCTGATGACGCAACGCCGCGTGGAGGATGAAGGTCTTCGGATTGTAAACTCCTGTTGCTCGGGACGAAAAGCTTCGGCCTAATACGTCGAAGTCTGACGGTACCGGGAGAGGAAGCCCCGGCTAACTCTGTGCCAGCAGCCGCGGTAATACAGAGGGGGCAAGCGTTGTTCGGAATTACTGGGCGTAAAGGGAGCGTAGGCGGCCTGTTAAGTCGAACGTGCAATCCCCGGGCGCAACCCGGGAACCGCGT
+
CCCCCFFGGGGGGGDDGGGGGGGGGGGGCGGGFFCFGGFGGGGGGGGEEGFGGGFGGGCFGGGGGGGGGG7FCFFGGGGGGGGGGGGFFGGDGDAGGGGAFGGGGFGGGGGG7BFEGGGGFFFGGGGDCFGFGFFFGCECFCFFGGGFGGGCFFCGG**>>EF:C:DCFGGGC<FC,2<FFFACB:*BCF7FC*C>CECGGF?+<ECDE5?8FDE*;5*/+;CE;*<C7<?FGG:8CC7FGG*15:C78:9ED7E589*::?*::3777F5)1:2AC:<>)>E*:7CD(7<6>3)0).<>)
@M03506:14:000000000-AKVR1:1:1101:4899:8383 1:N:0:34
CGAACTCCTACGGGAGGCAGCAGTGGGGAATTGTTCACAATGGGCGCAAGCCTGATGACGCAACGCCGCGTGGGGGATGAAGGTCTTCGGATTGTAAACCCCTGTCGAACGGGACGAAAGACTCGCGAGCTAATCATCGCGAGAGTGACGGTACCGTTAAAGGAAGCCACGGCTAACTCTGTGCCAGCAGCCGCGGTAATACAGAGGTGGCAAGCGTTGTTCGGAATTACTGGGCGTAAAGGGCGAGTAGGTGGCCATCTAAGTCAGACGTGAAATCCCCCGGCTTAACCTGGGAACTGCG
+
CCCCCGGGGGGGGGGGGGGGGGGGGGGGGGGGGGGGGGGGGGGGGGGGGGGGGGGGGGGGGGGGGGGGGGGGGGGGGGGGGGGGGGGGGGGGGGGGGGGGGGGGGGGGGGGGGGGGGGGGGGGGGGGGEGGGGGGGGGGGGGGGGGGGGGGGGGGGGGGGGGGGGGGGGGGGGGGGGGGGGGGGGGGFGGGCEGGGGGGGGGGGFFFGGGGGGGGGEGGGGGGGGDFFGGGDFGGGGGCCCCEDG=C>=FGGCFGGG@GGGGGGGCCFFDGEGGGFGFGGGDFGG:D?AG4<>FFF@)*?:
@M03506:14:000000000-AKVR1:1:1101:20738:8392 1:N:0:34
CGAACTCCTACGGGAGGCAGCAGTGGGGAATTGTTCACAATGGGCGCAAGCCTGATGACGCGACGCCGCGTGGAGGATGAAGGTCTTCGGATTGTAAACTCCTGTTGCCCGGGACGAAAAGCTTCGACCTAACACGTCGAGGTCTGACGGTACCGGGTGAGGAAGCCCCGGCTAACTCTGTGCCAGCAGCCGCGGTAATACAGAGGGGGCAAGCGTTGTTCGGAATTACTGGGCGTAAAGGGCGCGTAGGCGGCCTCCTAAGTCGGACGTGAAATCCCCGGGCTCAACCCGGGCACTGCGG
+
CCCCCGGGG<FGGGGGGGGGGGGGGGGGGGGGGGGGGGGGGGGGGGGGGGGGGGGGGGGGGGGGGGGGGGGGGGGGGGGGEGGGGGGGGGGGGGGGGGGGGGGGGGGGGGGGGGGGEGEGGGGGGGGGGGGGGGGGGGGGGGGGGGGGGGGGGGGGGGGGGGGGGGGGGGDGGCEGGGGGGGGGGFGGGGGGGGGGGGGGGGFFGGEGGGGGGGGDCEGGGGCGEGGEGGGGGGGGG*>CFGGEGGEC=5FCGEGGFF47070<=C5DGGG>FFCFCF<DD@E5//*7(/<35.55FFF))
@M03506:14:000000000-AKVR1:1:1101:14923:8394 1:N:0:34
CGAACTCCTACGGGAGGCAGCAGCAGGGAATATTGCGCAATGGGCGAAAGCCTGACGCAGTAACGCCGCGTGGGGGATGACGGCCTTCGGGTTGTAAACCCCTTTCAGCAGGGACGAAATTGACGGTACCTGCAGAAGAAGCACCGGCCAACTACGTGCCAGCAGCCGCGGTAACACGTAGGGTGCAAGCGTTGTCCGGATTCAATGGGCGTAAAGGGCTAGTAGGCGGCTTAGCAAGTCGGGTGTGAAAACTTCAGGCTCAACCTGGAGCGGCCATCCGATACTGCTATGGCTAGAGTCC
+
68CC@EFGAF98-@F@CFEGCFFG8CDCFEGGGFE<BE@FGGGGGCFB@CFGGDGFEGGGGGCFEFGGGF8@CGGGEFGGGGGGGGFFFGGGG:C<@EGGDEGFGGGGGFGGGDFEE@CDEE<DCGEFE<FFGGGFF::BE:@>FCEC7F<DE:FCFCFF9<<<<:CC::CFF7,,2=<+<C7<:FC7CFE/A>:C9?E8*;C<+<9FGGGCC**A98C*1AFDFDC88CEC??FCECF7C=E55CE>?+0:*<+*0/*02<D*0*:C:56>D355465<97<E7@*=)2@?>475=@*11
@M03506:14:000000000-AKVR1:1:1101:6582:8396 1:N:0:34
CGAACTCCTGGAGGCAGCAGTCGAGAATTTTTCACAATGGGGGAAACCCTGATGGAGCGACGCCGCGTGGAGGATGAAGGCCTTCGGGTTGTAAACTCCTGTCAGCGGGGAAAAAGCGACTTGACCTCATACGTCAGGGAGTTGATTGTACCCGCAGAGGAAGCCCCGGCTAACTCTGTGCCAGCAGCCGCGGTAATACAGAGGGGGCAAGCGTTATTCGGAATTATTGGGCGTAAAGGGCGCGTAGGCGGCTTGGCAAGTGGAAGGTGAAATCCCTCGGCTTAACCGAGGAACTGCCTTC
+
CCCCCGGGGGGGGGGGGGGGGGGFFEGGGGGGGGGGGGGGGGGGGGGGGGGGGGGGGGGGGGGGGGGGGGGGGGGGGGGGGGGGGGGGGGGGGGGGGGGGGGGGGGGGGGGGGGGGGGGGGGCFGGGGGGGGGFGGGGGGGGGGGGGGGGGGGGGGGGGFGGGGFFGGGCFGGGGGGGGGGGGGGGGGFGGGGGGGGGGGGDFFGGGGGGGGGCCDEDFGFGEF+@CGFFFGGG=CCC7CEGGGG5=3<EGGDCEGGFFGFGGF6FE7EDFF*:*<*7CDGF>F90*<>GE9F>4=F46@4
@M03506:14:000000000-AKVR1:1:1101:7547:8438 1:N:0:34
CGAACTCCTACGGGAGGCAGCAGTGGGGAATATTGGACAATGGGCGCAAGCCTGATCCAGCCATGCCGCGTGGATGATGAAGGCCCTAGGGTTGTAAAGTCCCTTCGGCGGGGAAGATAATGACGGTACCCGCAGAAGAAGCCCCGGCTAACTTCGTGCCAGCAGCCGCGGTAATACGAAGGGGGCTAGCGTTGCTCGGAATCACTGGGCGTAAAGCGCACGTAGGCGGACTCTTAAGTCGGTGGTGAAATCCTGGAGCTCAACTCCAGAACTGCCTTCGATACTGAGAGTCTCGAGTCCG
+
CCCCCFGGGGGGGGGDDGGGGGGGGGGGGGGGGGGGGGGGGGGGGGGGGEFGGGGFAFFFGGGGGFGEGEFEGGGGGGGGGGGGGGGGGGGFGGGGGGDGGGGGGGGDGGGGGGGGGGDDFGGGGGGGGAFEGGGGGGDGGF>EFFEGGGGGGGGGCFGCCFFAFGGGD7FFGGFFA<<B<>EEGE>ECGGGDDDGGGGCEDDGGGF>ED>58CGGGGGGGGGGGGGCE8=EGGDCCEGGGCEEEEFFC+<FF7+7FFGC7EFF+:FG+7CFGF4?CFGGFB):?4C64*970*<))1)*)
@M03506:14:000000000-AKVR1:1:1101:12961:8455 1:N:0:34
CGAACTCCTACGGGAGGCAGCAGTCGGGAATTTTGGGCAATGGGCGAAAGCCTGACCCAGCAACGCCGCGTGAAGGATGAAATCCCTCGGGATGTAAACTTCGCAAGAACGGGAAGAATAAGCGAGAGTTAATATCTTTCGCGATGACGGTACCGTTTGTAAGCTCCGGCTAACTCCGCGCCAGCAGCCGCGGTAATACGGGGGGAGCAAGCGTTGTTCGGATTTACTGGGCGTAAAGGGCGCGTAGGCGGCCACCGCAAGTCGATTGTGAAATCTCCGGGCTTAGCCCGGAAAGGTCAAC
+
CCCCCGGGGFGGGGGGGGGGGGGGGGGGGGGGGGGGGGGGGGGGGGGGGGGGGGGGGGGGGGGGGGGEGGGGGGGGGGGGGGGGGGGGGGGGGGGGGGGGGGGGGGGGGGGGGGGGGGGGGGGGGGGGGGGGGGGGGGGGGGGGGGGGGGGGGGGGGGGGGGGGGGGGGGGGGGGGGGGGGGGGGGGGGGGGGEDDGGGGGGGGGGGGGCGGGGGGGGGGGGGGGGGGCGGEEGGGGGGGGGDGEEGGGGGDD5FGGFG:ECFGG<EC<DFFFGCE7BGGG@BFF?G44<@;:)07**6*0
@M03506:14:000000000-AKVR1:1:1101:11457:8466 1:N:0:34
CGAACTCCTACGGGAGGCAGCAGTGGGGAATTTTGGACAATGGGGGCAACCCTGATCCAGCCATTCCGCGTGAGTGAAGGAGGCCTTCGGGTTGTAAAGCTCTTTTGTCCGGAACGAAACGGATGACGTTAATAGCGTCGTCTACTGACGGTACCGGAAGAATAAGCACCGGCTAACTACGTGCCAGCAGCCGCGGTAATACGTAGGGTGCGAGCGTTAATCGGAATTACTGGGCGTAAAGCGTGCGCAGGCGGTTTTGTAAGCCAGATGTGAAATCTCCGGGCTTAACCTGGGAATGGCA
+
CCCCCGGGGGGGGGGGGGGGGGGGGGGGGGGGGGGEGGGGGGGGGGGGGGGGGGGGGGGGGGGGGGGGGDFG@FGGDFGGGGGGGGGGGGGGGGGGGGGGGGGGGGGGGGGGGGGGGGGGGGGGGGGGGGGGGGGGGEGGGGGGGGGGGGGGGGGGGG7FCFGGGGGGGGGGGGGFGCFCEGGGGGGFCEGGGGGGCE@CGGGGGGGGGGGGGGGGEEEEGGGEDCG6@EFFGFGGGGDCFGEEGEGDCCC5CGE3A>GGG+CFGFEF?FGFCDFF:*::D@DGGF*6):FB@>547?)))
@M03506:14:000000000-AKVR1:1:1101:9118:8502 1:N:0:34
CGAACTCCTACGGGAGGCAGCAGTAGGGAATATTGGGCAATGGAGGCAACTCTGACCCAGCCATGCCGCGTGCAGGATGAAGGCGCTCAGCGTCGTAAACTGCTTTTATCTACGAAGAACGGCAGGCCTGCGGGCTTGTGTGACGGTAGTAGAGGAATAAGCACCGGCTAACTACGTGCCAGCAGCCGCGGTAATACGTAGGGTGCGAGCGTTAATCGGAATTACTGGGCGTAAAGCGTGCGCAGGCGGTGATGTAAGACAGATGTGAAATCCCCGGGCTCAACCTGGGAACTGCATTTGT
+
CCCCCGGGGGGGGGGGGGGGGGGGGGGGFGGGGGGGGGGGGGGGGGGGGGGGGGGGGGGGGGGGGGGGGGGGGGGGGGGGGGGGGGGEGGGGGGGGGGGGGGGGFGGGGGGGGGGFGGGGGGGGGGGGGGGGGGGGGGGGGGGFGGGGGGGGGGGFGGFGGGGGGGGGGGGGGGFGGFGGGGGGGGFGGGGGGGFGGGGEGGGGEEGCECEEGDGGGF=5EGGCFECFFFE>EC@FFGGGGC5*:EEGGEECCFEG+9>CG67+0:<DGGGFDCF=>@GDGF@D=?FF?GF649FF4BFF/
@M03506:14:000000000-AKVR1:1:1101:24097:8506 1:N:0:34
CGAACTCTCGGAGGCAGCAGTGGGGAATATTGCACAATGGGCGCAAGCCTGATGCAGCCATGCCGCGTGTATGAAGAAGGCCTTCGGGTTGTAAAGTACTTTCAGCGGGGAGGAAGGGAGTAAAGTTAATACCTTTGCTCATTGACGTTACCCGCAGAAGAAGCACCGGCTAACTCCGTGCCAGCAGCCGCGGTAATACGGAGGGTGCAAGCGTTAATCGGAATTACTGGGCGTAAAGCGCACGCAGGCGGTTTGTTAAGTCAGATGTGAAATCGCCGGGCTCAACCTGGGAACTGCATCC
+
CCCCCGGFGGGGGGGGGGGGGGGGGGGGGGGGGGGGGGFGGGGGGGGGGGGGGGGGGGGGGCGFGGGGGGGGGCDCFDGGGGFFFEGGGGGGGGGGGGGDFGGGFGDEGDGGGDFFGGGGGGGGGGGGGGGGGGFFFFFGGEFCGGGGGGEFFEGDGGCFFCGFGFGGGGGC7FAFGEFGGGGGGFFFEFGGGFC:FGGGG5CC8;CGGC9@EE8>F9<FD588CCFFFF=C*:EE:9CECC557EC38:C=)*:>*92:<C>??:CGC:C**:**95C<C:)A644)(17.9))*1=*=)
@M03506:14:000000000-AKVR1:1:1101:27346:8514 1:N:0:34
CGAACTCCTACGGGAGGCAGCAGTGGGGAATATTGGACAATGGGCGAAAGCCTGATCCAGCAATGCCGCGTGAGTGATGAAGGCCTTAGGGTTGTAAAGCTCTTTTACCCGGGAAGATAATGACTGTACCGGGAGAATAAGCCCCGGCTAACTCCGTGCCAGCAGCCGCGGTAATACGGTGGGGGCTAGCGTTGTTCGGAATTACTGGGCGTAAAGCGCACGTAGGCGGCTTTGTAAGTTAGAGGTGAACGCCCGGAGCTCAACTCCGGAATTGCCTTTAAGACTGCATCGCTAGAATTGT
+
CCCCC@GEGFCEGGGEFGGGGGGGFFGG@BFGGGGFGGG<FF<FGGGGGGGGGGGFGEGFGGGGGGDFEGCGCEEFGGFFC9FFGGFFGGGGFECFFGGGFGGFFFGFGGGEGFGGGGFFGDGGGGGGGGG7EFGCFFFGFCA=:>7FGEGGGFGCFGCCFGGGGCGFGG:FFGCFCEG,@<::<:FEFFG=:BE7CEG>:1CCGDD68@CGG5ECCCEECG8@FCCGGGD5@?CCF7C?F?CEGFFGG+5C):EGE5)9<?6C+76/:C7>***<C?D*>=@<:9**627:<3@@*6*61
@M03506:14:000000000-AKVR1:1:1101:25994:8529 1:N:0:34
CGAACTCCTACGGGAGGCAGCAGTAAGGAATATTGGTCAATGGACGCAAGTCTGAACCAGCCATGCCGCGTGAAGGATGAAGGTCCTCTGGATTGTAAACTTCTTTTATAGGGGAAGAAACCCGAAAATTCTTTTTCGGTTGACGGTACCCTAAGAATAAGCACCGGCTAACTCCGTTCCAGCAGCCGCGGTAATACGGAGGGTGCAAGCGTTATCCGGATTCACTGGGTTTAAAGGGTGAGTAGGTGGGCATGTAAGTCAGTGGTGAAATCTCCGGGCTTAACCCGGACACTGCCATTGG
+
CCCCCGGGFGGGGDGGGGGGGGGGGGGCGCGEGGG@F,CFGGCFF@CBFFECGFFGCCGGGGGGGFFCFGEGGGGGEDEGGGGGGGGGFFGGGGGGGGGFGFGG9FFCFEGGGDEGDGGGG8FFGGGEGGGGGGCFEGGGGGFEFGGGGA<FGGFGGFGC9=:>FCCCEGCGFA7C87>EGGGGGGFE7@*CF7EEGGCG*BCCE*B;+BCED5*?9;853*+;++5C5C*;?FGCC8***2+02<<*C5=FCFF*+6*:+:C:6*2:+:78**:79>7CD)7?CFD3()8(0967F*97)
@M03506:14:000000000-AKVR1:1:1101:18297:8530 1:N:0:34
CGAACTCCTACGGGAGGCAGCAGTCGAGAGGCTTCGGCAATGGGGGAAACCCTGACCGAGCGACGCCGCGTGGAGGATGAAGGCCTTTGGGTTGTAAACTCCTGTCATGAGGGAAGAAACGTCACCGTTCGAATGGGGCGGTGACTTGACGGTACCTCAAGAGGAGGCTCCGGCTAACTCCGTGCCAGCAGCCGCGGTAATACGGGGGGAGCAAGCGTTGTTCGGATTTACTGGGCGTAAAGGGCGCGTAGGCGGCCACCGCAAGTCAATTGTGAAATCTCCGGGCTTAACTCGGACAGGG
+
CCCCCGGGGGGGGGGGGGGGGGGGGGGGGGGGGGGGGGGGGGGGGGGGGGGGGGGGGGGGGGGGGGGGGGGGGGGGGGGGGGGGGGGGGGGGGGGGGGGGGGGGGGGGGGGGGGGGGGGGGGGGGGGGGGGGCGGGGGGGGGGGGGGGGGGGGGGFGGGGGGGGGGGGGGGGGGGGGGGGGGGFDGFGGFFGGGGGGGGGFCFGGGGGGGGGGGFGGGGGGGGGGDGGGFFGGGGFG8)C5EFGGGGG:=E=CEDGEEGGGGGGEGGGDC9=CFCCCFGFGFFGGE943CFAFFF5)>F@)
@M03506:14:000000000-AKVR1:1:1101:21667:8537 1:N:0:34
CGAACTCCTACGGGAGGCAGCAGTGGGGAATTTTGCGCAATGGGCTAACGCCTGACGCAGCAACGCCGCGTGGAGGATGAAGGTCTTTGGATTGTAAACTCCTGTCAGCAGGGAAAAAGCGACTTAGCCTAATACGCTAGGGAGTTGATTGTACCTGCAGAGGAAGCCCCGGCTAACTCTGTGCCAGCAGCCGCGGTAATACAGAGGGGGCAAGCGTTATTCGGAATTATTGGGCGTAAAGGGCGCGTAGGCGGCCTGGCAAGTGGATGGTGAAATCCCTCGGCTGAACCGAGGACCGGCC
+
CCCCCGGGGGGGGGGGGGGGGGGGGGGGGGGGGGGGDGGGGGGGGGGGGGGGGGGGGGEGGGGGGGGGGGGGGEFGFCFGGGFFGGFFFGGGGGGGFGGFGGGGGFFGGGGGGGGGGGEGGGG>FGFGGGGGGGGGGGGGGGGECFCCFFGGGGGGGGGGGGFCGFFG*>FCG7@:7FCGFGGFGGGEGGGGGGGGGGEGECGG978*8EGGGF552?GC@FGFGDC6:C99CFFEC85CGFCEGDGGGDEGCEE3E>D4A9<:C=FFGGFF7CC9C/>9<D)=E)792*5(0)7)..8>;
@M03506:14:000000000-AKVR1:1:1101:11228:8552 1:N:0:34
CGAACTCCTACGGGAGGCAGCAGTGGGGAATTTTCCGCAATGGGCGAAAGCCTGACGGAGCAATCTCGCGTGAGGGATGACGGCCTATGGGTTGTAAACCTCTTTTTTCAGGGAGGAATAAAATGACGTGTACCTGAAGAATAAGCATCGGCTAACTCCGTGCCAGCAGCCGCGGTAAGACGGAGGATGCAAGTGTTATCCGGAATCACTGGGCGTAAAGCGTCTGTAGGTGGTTTAATAAGTCAACTGTTAAATCTTGAGGCTCAACCTCAAAATCGCAGTCGAACCTATTAGGCTAGAG
+
CCCCCGGGGGGGGGGGGGGGGGGGGGGGG@FGGGGGGGEEGGFGGGGGGGGGGGGGGGGGGGGGGGGFGGGG7FGGGGGFGGGGGGGGGGGGGGGGGGGGGGGFGGGGGFFGGGEDFGEEGDFGGGGGGGGGGGGGGGGGGGGAAFDFGGGGGGCFFGGGGGGGGGGGGGGGGGGGEFCCGGGDGEFGEGGGGFDFGGGGGGG7CFGGGGGFFFGGGGGGGGGG58+<FGE?EEGGGCCE?FGFDFGCFCFDF+<CFFC:6FFEFGFF:CFFFGGGCBGG37<CG3*.:CBA46*))076*
@M03506:14:000000000-AKVR1:1:1101:4892:8555 1:N:0:34
CGAACTCCTACGGGAGGCAGCAGTGGGGAATATTGGACAATGGGCGAAAGCCTGATCCAGCAATGCCGCGTGAGTGATGAAGGCCTTAGGGTTGTAAAGCTCTTTTACCCGGGATGATAATGACAGTACCGGGAGAATAAGCTCCGGCTAACTCCGTGCCAGCAGCCGCGGTAATACGGAGGGAGCTAGCGTTGTTCGGAATTACTGGGCGTAAAGCGCGCGTAGGCGGCTTTGTAAGTTAGAGGTGAAAGCCCGGGGCTCAACCCCGGAATTGCCTTTAAGACTGCATCGCTTGAATCCG
+
CCCCCGGGGGGGGGGGGGGGGGGGGGGGGGGGGGGGGGGGGGGGGGGGGGGGGGGGGGGGGGGGGGGGGGGGDGFGGGGGGGGGGGGGGGGGGGGGGGGGGGGGGGGGGGGGGGGGGGGGGGGGGGGGGGGGGGGGGGGGGGGGGGGGGGGGGGGGGGGGGGGGGGGGGGGGGGGGGGGGGGGGDGGFGGGCGGGGGGGGGGG?FFF@FFGGGGFFGGGGGGEEEEGGDECEFFCGGGFGGGGGGGGGGGGGDGGGDFGGGGFGGGGD7<57FCF9CFGGFFFG77*99:B:F:F:)9=FF
@M03506:14:000000000-AKVR1:1:1101:5801:8560 1:N:0:34
CGAACTCCTACGGGAGGCAGCAGTGGGGAATTTTGGACAATGGGGGCAACCCTGATCCAGCGATGCCGCGTGTGTGAAGAAGGCCTTCGGGTTGTAAAGCACTTTTGGCGGGGAAGAAACGGTTGGGGCTAATAACTCTGACTAATGACGGTACCCGCAGAATAAGCACCGGCTAACTCCGTGCCAGCAGCCGCGGTAATACGGGGGGAGCAAGCGTTGTTCGGATTTACTGGGCGTAAAGGGCGCGTAGGCGGCCTCCGCCAGTCAGTTGTGAAATCCACGAGTGTAACTCGGAAAGGTC
+
CCCC@@FCEFFGGGEEGFFGGFG;<,F:FECACGCFFGGF@EGG7:FFD<FFGGDFFF,CAC7EGCEEDCFC@FGG,EFG8EFGC89<DC:E:@?FCCFFGECB?FEFA7FCGEEGGG@EFEG<:::FC::@;;FG;FFCGFGGDF;FECCFC*?CCF7:*,?;FGFFEE7:F:<F@BFGGGGG7CFDGGGGGG5>112<<CFGG*:*:8CECF58CE8:8EC:8;EC+9+<?=EEEC3C?75EC*C98=EG5EC788/)2*/:+*CF?*<9C=*3*7**253*1)28.**)775))))9*
@M03506:14:000000000-AKVR1:1:1101:14779:8585 1:N:0:34
CGAACTCCTACGGGAGGCAGCAGTCGAGAATCTTCGGCAATGGGCGCAAGCCTGACCGAGCGACGCCGCGTGGAGGATGAAGGCCTTCGGGTTGTAAACTCCTGTCGAGGGGGAGGAAGGCGCAAGCTTGACCGATCCCTGGAGGAAGCACGGGCTAAGTTCGTGCCAGCAGCCGCGGTAAGACGAACCGTGCGAACGTTATTCGGAATCACTGGGCTTAAAGCGCGTGTAGGCGGATGGGAACGTCGGTAGTTGAAAGCCCCCGGCTCAACCGGGGAAGTGGTGCCGAAACGACCCGTCT
+
CCCCCGGGGGGGGGGGGGGGGGGGGGGGGGGGGGGGGGGGGGGGGGGGGGGGGGGGGGGGGGGGGGGGGGGGGGGGGGGGGGGGGGGGGGGGGGGGGGGGGGGGGGGGGGGGGEGGGGGGGGGGGGGGGGGGGGDFGGGGGGGGGGGGGGGGGGDGGFGFGGGGGGGGGGGFEGGGGGGGGGGGGGGGGEEGDGCEGGCGGGGGGGGDGGGGGGGGGGGFFFGFGGGEGEFGGGGG5/9EG67CE==DEE5C*09039FFF*/:EGDCE4C)>CDDD>5DC6=+*97@;G76F))77>)8)
@M03506:14:000000000-AKVR1:1:1101:9059:8610 1:N:0:34
CGAACTCCTACGGGAGGCAGCAGTGGGGAATATTGCGCAATGGGCGAAAGCCTGACGCAGCGACGCCGCGTGGGGGATGAAGGTCTTCGGATTGTAAACCCCTTTCGGGAGGGAAGATGGAACGAGCAATCGTTCGGACGGTACCTCCAGAAGCAGCCACGGCTAACTTCGTGCCAGCAGCCGCGGTAATACGAAGGTGGCAAGCGTTATTCGGATTTACTGGGCGTACAGGGAGCGTAGGCGGTTCGGTAAGCCCTCTGTGAAATCTTCAGGCTTAACCTGGAACAGTCGGAGGGGACTG
+
CCCCCGGGGGGGGGGGGGGGGGGGGGGGGGGGGGGGGGGGGGGGGGGGGGGGGGGGGGEGGGGGGGGGGGGGGGGGGGGGGGGGGGGGGGGGGGGGGGGGGGGGGGGGGGGGEGGGGGGGGGGGGGGGGGGGGGGGGGGGGGGGGGGGGGGGGGGGGGGGGGGGGGGGGGGGGGGGGGGGGGGGGGGGGGGGGGGGGGFGGGGGGGGEGGGFGGGGGGGGGGGGGGGGDEF8EEEGGGD=EGGGGGEGGGGGGGFGCFCFC?*<<FEGGF?47CFF*0:FGFFFCFFFFGEF>3>>DBE>5
@M03506:14:000000000-AKVR1:1:1101:18197:8618 1:N:0:34
CGAACTCCTACGGGAGGCAGCAGTGGGGAATTTTGCGCAATGGGGGAAACCCTGACGCAGCAACGCCGCGTGGAGGATGAAGTCCCTTGGGACGTAAACTCCTTTCGACCCGGACGATAATGACGGTACGGGTGGAAGAAGCCCCGGCTAACTTCGTGCCAGCAGCCGCGGTAATACGAGGGGGGCAAGCGTTGTTCGGAATTATTGGGCGTAAAGGGCGCGTAGGCGGTGCGGTAAGTCACCTGTGAAATCTCCGGGCTTAACTCGGGGCCTGCAGGCGAAACTGCCGTGCTTGAGTGTG
+
CCCCCGGGGGGGGGGGGGGGGGGGGGGGGGGGGGGGGGGGGGGGGGGGGGGGGGGGGGGDGGGGGGGGGGGGGGGGGGGGGGGGGGGGGGGGGGEGGGGGGGGGGGGGGGGGGGGGGGGGGGGGGGGGGGGGGGGGGGGF8FGGGGGGGGGGGGGGGGGGGGGGGGGGGGGGGDGFGGGCFGGGGGGGGGGEGGGGGGGCEGGGGGGGGGGGGEGGGGGGGGGCGDGGGGE5EGEEGGFCEFF?FCGGGG?FCGGGGEGGGGGG7FGDEC=7DFGFFFGGCB):CFFF9C3(<*9749FBF
@M03506:14:000000000-AKVR1:1:1101:16706:8628 1:N:0:34
CGAACTCCTACGGGAGGCAGCAGTGGGGAATATTGGACAATGGGCGGAAGCCTGATCCAGCCATGCCGCGTGAGTGATGAAGGCCTTAGGGTTGTAAAGCTCTTTCAGTGGGGAAGATAATGACGGTACCCACAGAAGAAGCCCCGGCTAACTTCGTGCCAGCAGCCGCGGTAATACGAAGGGGGCTAGCGTTGTTCGGATTTACTGGGCGTAAAGCGCACGTAGGCGGATCGTTAAGTCGGGGGTGAAATCCTGGAGCTCAACTCCAGAACTGCCTTCGATACTGGCGATCTTGAGTCCG
+
CCCCCGGGGGGGGGGGGGGGGGGGGGGGGGGGGGGGGGGGGGGGGGGGGGGGGGGFGGGGGGGGGGGGGGGG@CFFGGGGGGGGGFGGGGGGGDFFGGGGGFGGGGFGGGGGGCFGGFGGFFGB=FGGFDFGGGGGGF?DFFC@@FDGEGGFGFFGFGDF=FFCFGCCFCFGGE@FFG@FEGDDGGFFFBFFCBEFFGGG@8CEFF7CGGGGG5EFGGCGGGGFGDFGE:=C=6;C5CF75ECCG==<9+<C*<078>FC+<*0C7+06C:@>CF6D=F<99@GG**72))(06=*9@44<
@M03506:14:000000000-AKVR1:1:1101:6311:8640 1:N:0:34
CGAACTCCTACGGGAGGCAGCAGTCGGGAATTTTGGGCAATGGGCGAAAGCCTGACCCAGCAACGCCGCGTGAAGGACGAAGTCTTTCGGGATGTAAACTTCGTAAGAATAGGAAGAATAAATGACGGTACTATTTGTAAGGTCCGGCTAACTACGTGCCAGCAGCCGCGGTAATACGTAGGGACCAAGCGTAGCTCGGATTTACTGGGCGTAAAGGGCGCGTAGGCGGCAATTCAAGTCAGTAGTGAAATCTCCGAGCTTAACTCGGAACGGTCAACTGATACCGCTTTGCTAGGTGACA
+
CCCCCGF@FEAF@FGDFB,666;CFCGEGDGGFF,8@E@F<66<D::@F7@F@,@CFE@DFFC@FGGCFC>BFFCC<=:7CBAF<5@F=@CC>CF?FE<<<?=B4,B,A<<EE,8==FFGGGFFGFEB>FEGGF<@<C=FEEFAFFCFFC<<<,8:F,>FG7<>DF@:F:EG:>@BF1?><FGEGC:2,*<F*1*7?EC5;BC@<FCF@BEGC5E?@E=*?EE5?G?CCC=8CCEFGF0<E9F2<:7:C::E7FGG5)957+0++:5>57:)CDC*61722*99+))0,**)*/9)***)0
@M03506:14:000000000-AKVR1:1:1101:13161:8642 1:N:0:34
CGAACTCCTACGGGAGGCAGCAGTCGGGAATTTTGGGCAATGGGCGCAAGCCTGACCCAGCAACGCCGCGTGAAGGATGAAGTTTTTCGGAATGTAAACTTCACAAGAATGGGAAGAATAAGTAGGGGATAATACCCTCTATGATGACGGTACCATTTGTAAGCTCCGGCTAACTCCGTGCCAGCAGCCGCGGTAGTACGGGGGGAGCAAGCGTTGTTCGGAATTACTGGGCGTAAAGCGCACGTAGGCGGCTTTGCAAGTTAGAGGTGAAAGCCCGGGGCTCAACTCCGGAATTGCCTTT
+
CCCCCGGGGGGGGGGGGGGGGGGGGGGGGGGGGGGGGGGGGGGGGGGGGGGGGGGGGGGGGGGGGGGGGGGGGGGGGGGGGGFGGGGGGGGGGGGGGGGGGGGGGGGFFFGGGEFGGGGGGGGGGGDGDEGGGGGGGGGGGGGGGGGGGGGGGGGGGGGGGGGGGGGGGGGGGGGGGGGGGGGGGGGGGGGGGFGEGGGGGGGGGGGGGGGGGDGGGGGGGEEFFGGGGGGGGEEGEGFGGGGGGCFDGGGGGGFFG?7CCFGGDGGF5:96>CFGGEGD<))<?:>BFGFFDFFFFF=FB
@M03506:14:000000000-AKVR1:1:1101:22637:8651 1:N:0:34
CGAACTCCTACGGGAGGCAGCAGTGGGGAATCATGGGCAATGGGGGAAACCCTGACCCAGCGACGCCGCGTGGGGGATGAAGGCTTTCGGGCCGTAAACCCCTGTTAGGTGGGACGAACGTCCTCCTGCAAATAGCTGGGGGATTTGACGGTACCACCAGAGAAAGCCCCGGCTAACTCCGTGCCAGCAGCCGCGGGAATACGGAGGGGGCGAGTGTTGTTCGGAATTACTGGGCGTAAAGGGCGCGCAGGAGGCCCGGCAAGTCGAGTGTGAAATCCCATGGCTTAACTGAGGAGTGGCG
+
ACCCCGGGGGGGGGGCGGGGGGGGGGGGGGFG9EF?<AFFFF8DFGE:EFGGGGGFFFGCCG7CEGG@EGCCGDEFFGGFGFFGGGGGGGGGGGGGGGD>FGGGFGGGGGGGGGGE>CEEFGEGDFGAFFGGGA9FGFGDGGE7DGFGGGDFGG?C:*<FFCCFEGGCC@FFFGGF7>FGC8CGG9EGGG685CG>*:?F9<A5A/5CCEDGGE*;++2*/:*1:>8CFFGGGGGG*/>*AF5555><EG5*/**/*)97519::*27AF+7*:0+09C*0)8C?)099:*478)))0)7>
@M03506:14:000000000-AKVR1:1:1101:13083:8655 1:N:0:34
CGAACTCCTACGGGAGGCAGCAGTGGGGAATCTTGCGCAATGGCCTAACGGCTGACGCAGCGACGCCGCGTGTGGGATGAAGCTCTTCGGAGTGTAAACCACTGTTGCCCGGGACGAATAGCTCGATTAATCGAGCCTGACGGTACCGGGTGAGGAAGCACCGGCTAACTCCGTGCCAGCAGCCGCGGTAATACGGGGGGTGCGAGCGTTGTCCGGAATCACTGGGCGTAAAGGGCGCGTAGGTGGTTTGATAAGGGTGTGGTGAAAGTCCGGGGCTCAACCCCGGATCTGCCGTGCCGAC
+
CCCCCGGGGGGGGGGGGGGGGGGGGGGGGGGGGGGGGGGGGGGGGGGGGGGGGGGGDGGGGGGGGGGGGGGGGGGGGGGGGGGGGGGGGGGGGGGGGGGGGGGGGGGGGGGGGGGGGGGGGGGGGGGGGGGGGGGGGGGGGGGGGGGGGGGGGFGGGGGGGGGGGGDFGGGGGGGGGGGGGGGGGGGGGGGGGDGGGGGGEGGGCGGGGGGGGGGDGGGGGGGGGGGGECCEGDDGGGGEE5C<C=C5CE7C*AACF;<DE=FGGF?FGFGFGDG=DFCCCFBCCB3>1FFFF3<>D>>7>
@M03506:14:000000000-AKVR1:1:1101:11423:8661 1:N:0:34
CGAACTCCTACGGGAGGCAGCAGTGGGGAATATTGGACAATGGGCGAAAGCCTGATCCAGCAATGCCGCGTGAGTGATGAAGGCCTTAGGGTTGTAAAGCTCTTTTGCCCGGGATGATAATGACAGTACCGGGAGAATAAGCTCCGGCTAACTCCGTGCCAGCAGCCGCGGTAATACGGAGGGAGCTAGCGTTGTTCGGAATTACTGGGCGTAAAGCGCGCGTAGGCGGCTTTGTAAGTTAGAGGTGAAAGCCCGGGGCTCAACCCCGGAACTGCCTTTAAGACTGCATCGCTTGAATCCG
+
CCCCCGGGGGGGGGGGGGGGGGGGGGGGGGFGGGGGGGGGGGGGGGGGGGGGGGGGGGGGGGGGGGGGGGGGGGGGGGGGGGGGGGGGGGGGGGGGGGGGGGGGGGGGGGGGGGGGGGGGGGGGGGGGGGGGGGGGGGGGGGCFGGGGGGGGGGGGGGGGGGGGGGGGGGGGGGGGGGGDEGGECEGGGGGGGDGGFGGGGGGGGGGDFGGGC>EGFGEGGGGGGGGGGG5CGGG+<F7CCFGGGGGFGGGGC:EDEFGGGGGG=GGDGCGFGGDFGFCFCF=CE44?AFDBF>>5?FFFE
@M03506:14:000000000-AKVR1:1:1101:8927:8677 1:N:0:34
CGAACTCCTACGGGAGGCAGCAGTAGGGAATTGTTCGCAATGGGCGCAAGCCTGACGACGCAACGCCGCGTGGAGGACGAAGACCTTCGGGTCGTAAACTCCTTTCGATCGAGACGAACGGCCTCCGGGTGAACAATCCGGAGGAATGACGGTACCGAGAGAAGAAGCCCCGGCTAACTCCGTGCCAGCAGCCGCGGTAATACGTAGGGTGCAAGCGTTGTCCGGAATTATTGGGCGTAAAGAGCTCGTAGGCGGTCTGTCGCGTCGGCTGTGAAAACTCGGGGCCCAACCCCGAGCCTGC
+
CCCCCGGGGGGGGGGGGGGGGGGG9FFGGGGGGGGGGGGGGGGGGGGGGGGGGGGGGGGGGGGGGGGGGGGGGGGGGGGGGGGGGGGGGGGGGGDFFGGGGGGGGGGGGGGGGGGGGGGGGGGGGGGGGGGFEGGGGGGGGGGGGGGGFGGGGGGGGGGGGGFGGGFG@FGGGEGGCFGGGDFGGGGGGGGGGGGGGGGGGGGC<<CGDF5EFFFGGGG=CEECEGD8CCG7CFCFDC3ACDGGGGFD*:=CGECDGFD7<:37EGCD5CC06>F?>FFCD@FDG3)82CE27))).0057
@M03506:14:000000000-AKVR1:1:1101:5239:8678 1:N:0:34
CGAACTCCTACGGGAGGCAGCAGTGGGGAATATTGGACAATGGGCGAAAGCCTGATCCAGCCATGCCGCGTGAGTGATGAAGGCCCTAGGGTTGTAAAGCTCTTCTGTGCGGGAAGATAATGACGGTACCGCAAGAATAAGTCCCGGCTAACTTCGTGCCAGCAGCCGCGGTAATACGAAGGGGGCTAGCGTTGCTCGGAATCACTGGGCGTAAAGGGTGCGTAGGCGGGTCTCTAAGTCAGGGGTGAAATCCTGGAGCTCAACTCCAGAACTGCCTTTGATACTGAAGACCTTGAGTTCG
+
CCCCCGGGGGGGGGGGGGGGGGGGGFGGGGGGGGGGGGGGGGGGGGGGGGGGGFGGGGGGGGGGGGGGGGEGGGGGGGGGGGGGGGGGGGGGGGGGGGGGGFGGGGGGGGGGGGDGGGGGGGGGGGGGGGGGGDFCFGGGGGGFGGDGFGFGCFGGGGGGGGGGGGGGGGGGGCGGGGGGGDCECFGFGGDGGDD,<*:8CFG9CFDFEGGGGDGFDGF58CG88>+:8>EECF?CC?GC7FFGE75>FCDGF7CF65D7C9*?FGGFFDGFFFDGGFGFGFFG74768:)(0679@FBF>
@M03506:14:000000000-AKVR1:1:1101:9344:8723 1:N:0:34
CGAACTCCTACGGGAGGCAGCAGTCGGGAATTTTGGGCAATGGGCGAAAGCCTGACCCAGCAACGCCGCGTGAAGGATGAAATCCCTCGGGATGTAAACTTCGCAAGAACGGGAAGAATTAGTGGAAGTTAATACCTTCCATGATGACGGTACCGTTTGTAAGCTCCGGCTAACTCCGTGCCAGCAGCCGCGGTAATACGGGGGGAGCAAGCGTTGTTCGGATTTACTGGGCGTAAAGCGCACGTAGGCGGGTTGTTAAGTCAGGGGTGAAATCCTGGAGCCCAACTCCAGAACTGCCTTT
+
CCCCCGGGGGGGGGGGGGGGGGGGGGGGGGGGGGGGGGGGGGGGGGGGGGGGGGGGGGGGGGGGGGGGGGGGGGGGGGGGGGGGGGGGGGGGGGGGGGGGGGGGGGGGGGGGGDGGGGGGGGGGGGGGGGGGGGGGGGGGGGGGGGGGGGGGGGGCFGGGGGGFGGGGGGEGGGGDFGFFCFCGGGGGFGDFEGGGGFGGGGGGEGGD8CFFCEGGGGGGGGGGGGGGGGGFGGCGGGGEGDGEFFGDCEGGGCEGFFCCGGCFGGGGGGG?FC7?FF57<35=FBG=>F@)7>=?=4?BB
@M03506:14:000000000-AKVR1:1:1101:8417:8738 1:N:0:34
CGAACTCCTACGGGAGGCAGCAGTGGGGAATTTTGCGCAATGGGCTAACGCCTGACGCAGCAACGCCGCGTGGAGGATGAAGGTCTTTGGATTGTAAACTCCTGTCAGCAGGGAAAAAGCGACTCAGGTTAATACCCTGGGGAGTTGATTGTACCTGCAGAGGAAGCCCCGGCTAACTCTGTGCCAGCAGCCGCGGTAATACAGAGGGGGCAAGCGTTATTCGGAATTATTGGGCGTAAAGGGCGCGTAGGCGGCTTTTCAAGTGACGGGTGAAATCCCTCGGCTTAACCGAGGAACTGCC
+
CCCCCGGGGGGGGGGGGGGGGGGGGGGGGGGGGGGGGGGGGGGGGGGGGGGGGGGGGGGGGGGGGGGGGGGGGGGGGGGGGGGGGGGGGGGGGGGGGGGGGGGGGGGGGGGGGGGGGGGGGGGGGGGGGGGGGGGGGGGGGGGGGGGGGGGGGGGGGGGGGGGGGGGFGGGGGGGGGGGGGGGGGGGGGGGGGGGGGGGGGGGGGGGGGGEECFGGGGGGGGGGEGGCGGGCC=CGGGGGGGGEGGGGGGDGGGE3E;FGGGGGGDF<CGCEFGFG*9C75@EG5<F=>GFFF58>F?F@@
@M03506:14:000000000-AKVR1:1:1101:4598:8748 1:N:0:34
CGAACTCCTACGGGAGGCAGCAGTGGGGAATCTTGCGCAATGGGCGAAAGCCTGACGCAGCGACGCCGCGTGGGGGACGAAGGCCCTCGGGTTGTAAACCCCTTTCGGCAGGGACGAAGCGATCGTGACGGTACCTGCAGAAGAAGCCTCGGCTAACTACGCGCCAGCAGCCGCGGTAAGACGTAGGAGGCGAGCGTTGTCCGGATTCATTGGGCGTAAAGAGCACGCAGGCGGTTTGGCAAGTCGGATGTGAAAACCCGGAGCTCAACTCCGGGCGGGCATCCGATACTGCCCGACTAGA
+
CCCCCGGGGGGGGGGGGGGGGGGGGGGGGGGGGGGGGGGGGGGGGGGGGGGGGGGGEGGGGGGGGGGGGGGGGGGGGGGGGGGGGGGGGGGGGGGGGGGGGGGGGGGGGGGGGGGGGDEGGGGGGEGGGGGGGGGGGGGGDGGGGGGGFGDFGFGGGGGGGGGGGDGGGGGGGGGGGGGGFGGFGCEGGCCGGGEGGGGGGFG5;C?2<@FFEFGGGG*8@?CGFGEGGGGGGGCEEDGG?C5+AEEDGG0:FGGCEBDCGEDG69CC**2<D>7:3>DGG:9<ED<B>7BAFF35B3::*
@M03506:14:000000000-AKVR1:1:1101:16372:8763 1:N:0:34
CGAACTCCTACGGGAGGCAGCAGTAAGGAATATTGGTCAATGGACGCAAGTCTGAACCAGCCATGCCGCGTGGAGGATTAAGGCCCTCTGGGTTGTAAACTCCTTTTATCTGGGAAGAAATGCATTTTTTCTAAAGTGCTTGACGGTACCAGAGGAATAAGCACCGGCTAACTCCGTGCCAGCAGCCGCGGTAATACGGAGGGTGCAAGCGTTATCCGGATTCACTGGGTTTAAAGGGTGCGTAGGCGGGCAGGTAAGTCCGTGGTGAAATCTCTGAGCTTAACTCAGAAACTGCCATGGA
+
CCCCCGGGGGGGGGGGGGGDGGGGGGGGGGFGGGFGGGGGGFGGGGGGGGGGGGGGGGGGGGGGGFFEGGGGGGGGGGGGGGGGGGGGGCFFGGGGCFAGGFFGGGGGGGGGGDGFCFDFGGGGGGGGGGGGCFFCGGFFGGGFGGF@@FGGGGGGGGFFFGGGGGGGDGGGGGGGG77FFFGGFFGGGGGGGDGGGGGGGGGGGGG9EF5:EGGGGGGG5?9CCF9A8CCE<CCFEED**::57*CD5CE55C7F9@>>FE455CGG9D9*:>C+*0774/8+0**)529(***)/19))
@M03506:14:000000000-AKVR1:1:1101:12978:8774 1:N:0:34
CGAACTCCTACGGGAGGCAGCAGTAGGGAATCTTCCACAATGGGCGCAAGCCTGATGGAGCAACGCCGCGTGAGTGAGGAAGGCTTTCGGGTCGTAAGGCTCTGTTGCCAGGGAAGAATAAGGGCCAGTTAACTGCTGGTCCGATGACGGTACCTGAGAAGAAAGCCCCGGCTAACTACGTGCCAGCAGCCGCGGTAATACGTAGGGGGCAAGCGTTGTCCGGCATTATTGGGCGTAAAGCGCGCGCAGGCGGTTCTTTAAGGCTGGTGTCTAAGTGCGGGGCTCAACCCCGTGTCGCACT
+
CCCCCGGGGGGGGGGGGGGGGGGGGGGGGGGGGGGGGGGGGGFGGGGGGGGGGGGGGGGGGGGGGGGGGGFFEGFGGGGGGGGGGGGGGGGGGGGGGGFGGGGGGGGGGGGGGFGGGGGGGGGGGGGGGGGGGGGGGGGGGGGGGGGGGGGGGGGGGGFGGGGGFGGGGGGGEGEGGGGGGGGGGGGFGGGGGGGGD@EGGGCFFGGGG7EDGGGGDCCEFGG*:87@?C<E5CEEGCFG7757CEEGGG55C*:<?BGCC+*2<C5FCDFFGCCEG45)>)02/*0)3D8()7<@BF<>)
@M03506:14:000000000-AKVR1:1:1101:10830:8780 1:N:0:34
CGAACTCCTACGGGAGGCAGCAGTGGGGAATCTTGCGCAATGGCCGAAAGGCTGACGCAGCGACGCCGCGTGTGGGAGGACGCCTTTCGGGGTGTAAACCACTGTTGCCCGGGACGAACATCCCTTTTCGAGGGGACTGACGGTACCGGGTGAGGAAGCACCGGCTAACTCCGTGCCAGCAGCCGCGGTAATACGGAGGGTGCGAGCGTTGTCCGGAATCATTGGGCGTAAAGGGCGCGTAGGTGGCGGGACAAGCGTGCGGTGAAAGCCTGGGGCTCAACCCCGGGTCGGCCGTGCGAAC
+
CCCCCGGGGGGGGGGGGGGGGGGGGGGGGGGGGGGGGGGGGGGGGGGGGGGGGGGGGGGGGGGGGGGGGGGGGGGGGGGGGGGGGGGGGGGGGGGGGGGGGGGGGGGGGGGGGDGGGGGGGGGGGGGGGGGGGGGGGGGGGGGGGGGGGGGGGGGGGGGGGGGGGGGGGGGGGGGGGCGGGGGGGGGGGDGGGGGGGGGGGGDEGG>ECGGGGGGGGCGEGGGGGGGGEGGCGGGGGGG8EGGFGGGGGGGGGFGFGFGGGG5CC4?FGG6:FFGG))2CC5@*5)<5;GFFFD@EBEFF:
@M03506:14:000000000-AKVR1:1:1101:5171:8783 1:N:0:34
CGAACTCCTACGGGAGGCAGCAGTGGGGAATATTGGACAATGGGCGCAAGCCTGATCCAGCCATGCCGCGTGAGTGATGAAGGCCCTAGGGTTGTAAAGCTCTTTTGTGCGGGAAGATAATGACGGTACCGCAAGAATAAGCCCCGGCTAACTTCGTGCCAGCAGCCGCGGTAATACGAAGGGGGCTAGCGTTGCTCGGAATCACTGGGCGTGAAGGGTGCGTAGGCGGGTCTTTAAGTCAGGGGTGAAATCCTGGAGCTCAACTCCAGAACTGCCTTTGATACTGAGGATCTTGAGTACG
+
CCCCCFGGGGGGGDGDGGGGGGGGGGGGGGGGGGGGGGGGGGGGGGGGGGFGFGGGGFGGGGGGGGGGGGGGGGGFGGGGGGGGFGGGGGGGGG:FGGGCGG<FFGGGFGGGGGGGGGGGGGGGGGFFFGEGDEGGGGFGFGGGGGGGGG<FCFGGFGG?EFCEGGDECFGGEGGGFGFGGGGGGGEFFCFG7FECF@EEG8FEGF?CC>E8ECGGFGGDEDE*:*AEGGGCG+0AEFFGGFEFGGGCGC729:0**)77?FDFFFFCGCEFG6CG4@7DF?*<+7*6(0),****/9687
@M03506:14:000000000-AKVR1:1:1101:25513:8790 1:N:0:34
CGAACTCCTACGGGAGGCAGCAGTCGGGAATTTTGGGCAATGGGCGAAAGCGTGACGCAGCAACGCCGCGTGGGGGAAGACGGCCTTCGGGTTGTAAACCCCTTTCAGGAGGGACGAAGGTCACACGGTTAATAGCCGGCGTGACTGACGGTACCTCCAGAAGAAGCCCCGGCTAACTACGTGCCAGCAGCCGCGGTAATACGTAGGGGGCAAGCGTTGTCCGGAATTATTGGGCGTAAAGAGCGCGTAGGCGGTCAGATAAGTCGGCCGTGAAAGTACAGGGATCAAACCTGGAAACCCG
+
CCC@<FE@FGGGGGGEGGCGGGGAFF7:@FGFCFFG;EFFGFFFCF:@@FG@FGCFC@GCFGGGGDGEGG=4C:7FEFFF8BFEGGA=FDDGGGGGAFF,3CEEGGFGGFEGGDDGG:<C<9FFFDGGFGFFCFFGGCE><FEDFCFFFGDFFE,CF::BFF,?FGCFFGCE7B1C:CG6:;EF5F<>0**;?85522;97C8<?>CG*8EGG5*;/;C?CC***2;+<++3<5EC7CDCCFDF**:/*:=93*29*)*03<C00>D9*)209*??7*:7*7)*2.56)*045)))1))))
@M03506:14:000000000-AKVR1:1:1101:25326:8795 1:N:0:34
CGAACTCCTACGGGAGGCAGCAGTCGGGAATTTTGGGCAATGGGCGAAAGCCTGACCCAGCAACGCCGCGTGAAGGATGAAATCCCTCGGGATGTAAACTTCGCAAGAACGGGAAGAATAAGTAGGGGACAATACCCCCTATGATGACGGTACCGTTTGTAAGCTCCGGCTAACTCCGTGCCAGCAGCCGCGGTAATACGGGGGGAGCAAGCGTTGTTCGGATTTACTGGGCGTAAAGGGCGCGTAGGCGGCCAGCACAAGTCAGTTGTGAAATCTCCGAGCGTCACCCGGAAAGGTCAAC
+
CCCCCGGGGGGGGGGDGGGGGGGFGGGGGGG@FGGGGFGGGGGGGGGGDFGGGGGGGDFGGGGGGGGGGGGGEGGGGGGGFGGGDF@DFED7FEFGEDGGGGGGGGGGGGGGGEDGFGGDCFGGGGGGG>FGFGGGGGGG7BFD9=FGGCFFCFG3C,@DAFGGGGGGGGG@FF;,@CCFGFFCEEFF7CCEDE8F9<FFGECEGGDEC6CGE1C>EDCEDEGGGGGFGG*:CEE=F7*:***::>GD?CC57CCGGFFGDFFFF7C:+9?**2:+CFD37))2*0**,954.3)7**)**
@M03506:14:000000000-AKVR1:1:1101:3708:8806 1:N:0:34
CGAACTCCTACGGGAGGCAGCAGTGAGGAATATTGCGCAATGGACGAAAGTCTGACGCAGCGACGCCGCGTGGGGGATGAGGGCCTTCGGGTTGTAAACCCCTTTCAGGAGGGAAGATGGCGCGGGTAACCGCGCGGACGGTACCTCCAGAAGCAGCCACGGCTAACTCTGTGCCAGCAGCCGCGGTAAGACAGAGGTGGCAAGCGTTGTTCGGATTTACTGGGCGTAAAGAGTGCGTAGGTGGTGAGGTAAGACCTGTGGGAAAGACCTGGGCTTAACCCAGGAAGGTCGCAGGTGACTG
+
CCCCCGGGGGGGGGGGGGGGGGGGGGGGGGGGGGGGGGGGGGGGGGGGGGFGGGGGGGGGGGGGGGGGGGFGGGGGGGGGGGGGGGGGGGGGGGGGGGGGGGGGGGGGGDGGG>DFGGGGGGGGGGGGGGGGGGGGGGGGGGGGGGGGGGFGEFGGGGGFGGGGDGGGGGGGGFGGGGGGGGGGGGGGGDGGGGGGGEGGGGGGGE2?8CFGGGC8;EFFGGGGGGCGGF?FGGGGGG*?EF?FEGEFFGC:D9?F<4062:C7*>ACFFEFDDGGFFFGGD4::<F38FE9B>5FFFFF4
@M03506:14:000000000-AKVR1:1:1101:8841:8815 1:N:0:34
CGAACTCCTACGGGAGGCAGCAGTCGGGAATTTTGGGCAATGGGCGAAAGCCTGACCCAGCAACGCCGCGTGAAGGATGAAATCCCTCGGGATGTAAACTTCGCAAGAACGGGAAGAATAAGTAGGGGACAATACCCCCTATGATGACGGTACCGTTTGTAAGCTCCGGCTAACTCCGTGCCAGCAGCCGCGGTAATACGGGGGGAGCAAGCGTTGTTCGGATTTACTGGGCGTAAAGGGCGCGTAGGCGGCCAGCACAAGTCAGTTGTGAAATCTCCGAGCTTAACTCGGAAAGGTCAAC
+
CCCCCGGGGGGGGGGGGGGGGGGGGGGGGGGGGGGGGGGGGGGGGGGGGGGGGGGGGGGGGGGGGGGGGGGGGGGGGGGGGGGGGGGGGGGGGGGGGGGGGGGGGGGGGGGGGGDGGGGGGGGGGGGGGGGGGGGGGGGGGGGGGGGGGDGGGGGGGGGGGGGGGGGGGGEDGGGGGGGGGGGGGGGGGGGGGGGGGGGFEEGGGGGGGGGFEGGEGDGEGDGGGFFGGCFFEEECFGGGGGGGGGGGFGCEGDCFF@G9FGGGGG7CFGFFGGGGFF<DD>D6??F?<DF(7>F@F??@7
@M03506:14:000000000-AKVR1:1:1101:20123:8829 1:N:0:34
CGAACTCCTACGGGAGGCAGCAGTGGGGAATATTGGACAATGGGCGCAAGCCTGATCCAGCCATGCCGCGTGAGTGATGAAGGCCTTAGGGTTGTAAAGCTCTTTTACCTGGGAAGATAATGACGGTACCAGGAGAATAAGCCCCGGCTAACTTCGTGCCAGCAGCCGCGGTAATACGAAGGGGGCTGGCGTTATTCGGATTTACTGGGCGTAAAGCGCACGTAGGCGGATCTTTAAGTCAGAGGTGAAATCCCAAGGCTCAACCTTGGAACTGCCTTTGATACTGGGGATCTTGAGTCCG
+
CCCCCGGGGEGGGGGGGGGGGGGGGGGGGGGGGGGGGGGGGGGGGGGGGGGGGGGGGGGGGGGGGGGGGGGGGGGGGGGG<FGGGGGGGGGGGGGGGGGGGGGGGGGGGGGGGFGGFFGGGFGGGGGGGGGGGGGGGGFGGGGGGGGGGGGGCDGFGGGGGEGGFGGGGGGGGCGGGGGGGGGGGGDCGDGCGCFCFGGGGCFGGGGFFFGG>CGGGGGGGGGGGGGGGCEEG?GGGGGGGGGGFG=7CCFGFGGDG3FCFC4E6CCFF6FFGDFGGFDGF??CFFGFBDF(99@9FFF?5
@M03506:14:000000000-AKVR1:1:1101:9563:8839 1:N:0:34
CGAACTCCTACGGGAGGCAGCAGTGGGGAATATTGGACAATGGGCGAAAGCCTGATCCAGCAATGCCGCGTGAGTGATGAAGGCCTTAGGGTTGTAAAGCTCTTTTACCCGGGATGATAATGACAGTACCGGGAGAATAAGCTCCGGCTAACTCCGTGCCAGCAGCCGCGGTAATACGGGGGGGGCAAGCGTTGTTCGGAATTACTGGGCGTAAAGGGCTCGTAGGTGGCCAACTAAGTCAGACGTGAAATCCCTCGGCTGAACCGGGGAACTGCTTCTGATACTGGATGGCTTGAGTTTG
+
CCCCCGGGGGGGGGGGGGGGGGGFGGGGFGGGGGGGGGGGGGGGGGGGEGGFGGGGGGGFGGGGGGGGGDGGGGGGGGGGGGGGGGGGGGGGGGGGGGGGGFGGGGGGFFGGGGGGGGGAFGGGGGGGGGCGGFFGGFDGFFC8FFG>CEFE,FD:DCDGGGFDFFGDDFDFGG,@FGGDG*8E>:5*CGGCCCGEC>*;CG67:EFFGGC8C5;++/:;@EEG>5C9EG=CEC?FFFC+<CFFE==C*2:<<6<DC)*>*:76C5*)C5:)96F+2/:7**0++9756CF0?F5))9=4*
@M03506:14:000000000-AKVR1:1:1101:5961:8877 1:N:0:34
CGAACTCCTACGGGAGGCAGCAGTAAGGAATCTTCCACAATGGACGAAAGTCTGATGGAGCAACACCGCGTGCAGGACGACGGCCTTCGGGTTGTAAACTGCTTTTATAGATGAAGATTATGACGGTAATCTATGAATAAGGACCGGCTAACTACGTGCCAGCAGCCGCGGTAATACGTAGGGTCCAAGCGTTATCCGGAATCACTGGGCGTAAAGCGTGCGTAGGTGGCGTGTTAAGTGTGATGTTAAATCGTGGGGCTCAACCCTGTCGCTGCATCACATACTGGCACACTAGAGGACG
+
CCCCCGFGGGGGGGGGGGGGGGGGGGGGGGGGGGGGGGGGGGGGGGGGGGGGGGGGGGGGGGGGCGGGGGGGGGGGGGGGGGGGGGGGGGGGGGGGGGGGGGFFFGGGFFGGGGGGG<EFFGGFCGGGEDGGFGGGEAGGGGFFFEGGD:EFDGGGGGCFGGGGGGC:FGGGGCGCGFDFGDCGFGGFFGGEE7CEGGGGDG@CFCDGGE>BC88CFG8=EGEEG5+3;CEGGEFFCFGGGGFGGGFG7A<EDF=CDDDCFF=C6*:CCCC>5CGGFF<CCF7<:@FFB4;6F)946F@7>
@M03506:14:000000000-AKVR1:1:1101:4211:8891 1:N:0:34
CGAACTCCTACGGGAGGCAGCAGTGGGGAATACTGCACAATGGGCGCAAGCCTGATGCAGCGACGCCGCGTGAGGGATGACGGCCTTCGGGTTGTAAACCTCTTTCAGTAGGGAAGAAGCGAAAGTGACGGTACCTGCAGAAGAAGCGCCGGCTAACTACGTGCCAGCAGCCGCGGTAATACGTAGGGCGCAAGCGTTATCCGGAATTATTGGGCGTAAAGAGCTCGTAGGCGGTTTGTCGCGTCTGCCGTGAAAGTCCGGGGCTCAACTCCGGATCTGCGGTGGGTACGGGCAGACTAGG
+
CCCCCGGGGGGGGGGGGGGGGGGGGGGGGGGGGGGGGGGGGGGGGGGGGGGGGGGGFGGGGGGGGGGGGGGGGGGGGGGGGGGGGEFGGGGGGGGGGGGGGGGGGGGGGGGGGGGGGGGGGGGGGGGGGGGGGGGGGGGGGGGGGGGGGGGGGDCFGGGGGGFGGGGGGGGGGGGGGGDFGGGGGGGGGGGGGGGGGGGGGFGGG*CCFGGFFFGGGGEGGGGGGFD8*2CFGGE8EGFC=FE=CEC>EEGGGFGGGFGGGGGE5C67::<FDGGE:7CF<@7*>>CFBCB;:>:)56BF0
@M03506:14:000000000-AKVR1:1:1101:24592:8901 1:N:0:34
CGAACTCCTACGGGAGGCAGCAGTGGGGAATTTTCCGCAATGGGCGCAAGCCTGACGACGCAACGCCGCGTGGAGGATGAAGACTTTCGGGTCGTAAACTCCTTTCGACCGAGATGAATTCCCGCCGACCTAACACGTCGGCGGGGTGACAGTATCGAGGGAAGAAGCCCCGGCTAACTCCGTGCCAGCAGCCGCGGCAATACGGAGGGAGCAAGCGTTGTTCGGATTTACTGGGCGTAAAGGGCGCGTAGGCGGTCAGCACAAGTCAGTTGTGACATCTCCGGGCTTAACTCGGAAAGTG
+
CCCCCGGGGGGGGGGGGGGGGGGGGGCCFGGGGGGGGGGCGGGGFFEGGGGGGGGGGEGGGGGGDGGDCG@FFEFGGGGFGGGGGGGGEFGEFG@FGGG9FGFGGGGGGGGECGGGGCFGFDFFEGEGGGGGGGGFGBFFG@FGGGFGGF9CFGFGGGGGGDGDGEGGCCE:E5ECGFFCF5:CEGDFGGCFGGGD5*:*<CFEE:EDECEGGFFGDEEEGFDGGC>8+7AC9+:E=:3;5CCEGEED:*256*2/*0*99C7CFFCCFG+=:50+2=F:79:555)7):*6/)7)0)8**
@M03506:14:000000000-AKVR1:1:1101:6459:8904 1:N:0:34
CGAACTCCTACGGGAGGCAGCAGTAAGGAATATTGCGCAATGGACGAAAGTCTGACGCAGCAACGCCGCGTGCAGGATGACGGCCCTTTGGGTTGTAAACTGCTGTAGCAGGGGAATAATGGTCCCGACACGTCGGGATTTGAAGGTACCCTGAAAGTAAGCGCCGGCTAACTACGTGCCAGCAGCCGCGGTAATACGTAGGGCGCAAGCGTTGTCCGGATTCACTGGGTGTAAAGGGTGCGCAGGCGGACTGGCAAGTCAGGGGTGAAGGCTCACAGCTCAACTGGGAAACTGCCTTTGG
+
CCCCCGGGGGGGGGGGGGGGGGGGGGGGGGGGGGGGGGGGGGGGGGGGGGGGGGGGGGGGGGGGGGGGGGGGGGGGGGGGGGGGFGGGEGGGGGGGGGGGGGGGGGGGGGGGGGFGGGGGGFFFGDGGGGGGGGGGGECCGGGGGGGCFGGGGGGGGGGGGGGGGGGDDFGGGGGGGGFFGFGGGGGGDGGGGGFGGGGGCDGGGDEEGGGGGG8FGGEC=EEC9CFDG*AEFGGGGCGGGDGEGG=CGGGEGFF4@@7:0CGGCCEDCC+59*97C6**9=FF9@*)46<0BFF?@6?F)
@M03506:14:000000000-AKVR1:1:1101:3681:8906 1:N:0:34
CGAACTCCTACGGGAGGCAGCAGTGGGGAATTGTTCACAATGGGCGCAAGCCTGATGACGCAACGCCGCGTGGGGGATGAAGGCCTTCGGGTCGTAAACCCCTGTCGAATGGGACGAATAGCCCGGGTACTAATAAGGTCCGGGAATGACGGTACCGTTAAAGGAAGCCACGGCTAACTCTGTGCCAGCAGCCGCGGTAATACAGAGGTGGCAAGCGTTGTTCGGAATTACTGGGCGTAAAGGGCGCGTAGGCGGCCTTCTAAGTCAGACGTGAAATCCCCCGGCTTAGCCTGGGAACTGC
+
CCCCCGGGGGGGGGGGGGGGGGGGGGGGGGGGGGGGGGGGGGGGGGGGEFGGGGGGFGGGGGGGGGGGGCFEGGGGGGGGGGGGGGGGGGGGGGGGGGGGGGGGGGGGGGGGGGGGGGGGGGFGGGGGGGGGFGFFGGGGGGGGGGGGFGGGGGGGGFGGFFGGGG7FFGGGCFEGGGGGGGGGGGGGGGFGFGGGGEGGGGGGGGGGFGGGGGGFGGGGGGGGGEE8F?EC9CFGGGGGGGGGGGGC8CCGGGC3?@C6FGGGGDCCGGGFD49FGFFDFFBGGFGFFCFA@3>>:FF44
@M03506:14:000000000-AKVR1:1:1101:13062:8920 1:N:0:34
CGAACTCCTACGGGAGCCAGCAGTGGGGAATTGTTCGCAATGGGCGCAAGCCTGACGACGCAACGCCGCGTGGAGGATGAAGATCTTCGGGTCGTAAACTCCTTTCGATCGAGACGAATTTCCTTGGGGTGAATAATCCCGAGGGTTGACGGTACCGAGAGAAGAAGCCCCGGCTAACTCCGTGCCAGCAGCCGCGGTAATACGGGGGGGGCAAGCGTTGTTCGGAATTACTGGGCGTAAAGGGCTCGTAGGCGGCCAACTAAGTCAGACGGGAAAACCCTCGTCTTAACCGGGGAACTGG
+
CCCCCGGGGGGGGGGGGGGGGGGGGGGGGGGGGGGGGGGGGGGGGGGGGGGGGGGGGGGGGGGGGGGGGGFGGGGGGGGGGGGGGGGGGGGGGGGGGGGGGGGGGGGCFGGGGGGGGGGGGGGGGGGGGGGGGAFDFFEGGGGGGGGGGGGGGGGGGEDFGGGGGGGGGGGGGGGEGGFGGGGGGGCGGGGCFGG>EEGGFE?EGGGGGGGGEFGGG8CC8CCEE:;CGFEFFGGGD87CFG?=E*:D8CGGGCE:?B<CEEGG?:9:7CG)CC<=*09C57)**)1=4771>>37.8F@)
@M03506:14:000000000-AKVR1:1:1101:25233:8929 1:N:0:34
CGAACTCCTACGTGAGGCAGCAGAGGGGAATCTTGCGCAATGGGCGAAAGCCTGACGCAGCAACGCCGCGTGGAGGATGAAGGCGCTTGGGTTGTAAACTCCTGTCGGTTGGGAAGAAATCTTACGGTGTTAATACCTCCGTAAGTTGACTGGACCAGCAACGGAAGCCCCGGCTAAATCTGCGCCAGCAGCCGCGGTTATACAGAGGGTGCCAGCGTTATTCGGAATTCTTGGGCGCAAAGTGTGCGTAGGAGGCCACGCGTGTCTTCCGTGAAAGCCATCGGCTTAAATGAGGGCGTTG
+
<9CCCF<EFFFF-6FFCE;F7C<,CFCEF@F9FEF,@@@@FGC86+F@+@F@@@,CC:8B+,CFG@@:6@8@F,CFC<=E9,,:+@>:FF88+:?E,@,A,BF,C?=46B++=FF:A<<D<,C@<<+,:B7,BD<,3C3>355BA=@FGCD,,5>B:DFG<,@>FFG7,>>E7CF:,7,@,7,1=F7CC+<F**4C::*1<CGF79@5**1;;+8;8;EE80+;>2**0++++02*1*)**00+22+/22/***2*;7*957C*/9<7+0/9F5<9*0*2*0)5*7)/)**.**0))0)))
@M03506:14:000000000-AKVR1:1:1101:21972:8931 1:N:0:34
CGAACTCCTACGGGAGGCAGCAGTGGGGAATCTTGCGCAATGGGCGAAAGCCTGACGCAGCCATGCCGCGTGAATGATGATGGTCTTAGGATTGTAAAATTCTTTCACCGGGGAAGATAATGACGGTACCCGGAGAAGAAGCCCCGGCTAACTTCGTGCCAGCAGCCGCGGTAATACGAAGGGGGCTAGCGTTGCTCGGAATTACTGGGCGTAAAGGGCGCGTAGGCGGACAGTTTAGTCAGAGGTAAAAGCCCAGGGCTCAACCTTGGAACTGCCTTTGATACTGGCTGTCTTGAGTTCG
+
CCCCCGGGGGGGGGGGGGGGGGGGGGGGGGGGGGGGGGGGGGGGGGGGGGGGGGGGGGGGGGGGGGGGGGGGGGGGGGGGGGGGGGGGGGGGGGGGGGGGGGGGGGFEFGGGGGGGGGGGGGGGGGGGGGEGGGGGGGGGGGGDFGGGDGGGFGDGFGGGGGGGGGGGGGGGGGGGGGCFGGGGGGGGGGGGGGGGGGGGGGGGGGCCFCGCEGCG7CEGCE?CGGGGGG8CF<7CCFFF?CCCG6CC<EGGGFD485>>F906:6CCC4C9*9>*96>CC?*<:@:@:G)540=7)99*7
@M03506:14:000000000-AKVR1:1:1101:11771:8951 1:N:0:34
CGAACTCCTACGGGAGGCAGCAGTGGGGAATATTGCACAATGGGCGCAAGCCTGATGCAGCGACGCCGCGTGAGGGATGACGGCCTTCGGGTTGTAAACCTCTTTCAGCAGGGAAGAAGCGAAAGTGACGGTACCTGCAGAAGAAGCACCGGCTAACTACGTGCCAGCAGCCGCGGTAATACGTAGGGTGCAAGCGTTGTCCGGAATTATTGGGCGTAAAGAGCTCGTAGGCGGTCTGTCGCGTCGGATGTGAAAACCCAGGGCTCAACCCTGGGCCTGCATTCGATACGGGCAGACTAGA
+
CCCCCGGGGGGGGGGGGGGGDGGGGGGGGGGGGGGGGGGGGGGGGGGGGGGGGGGGGGGGGGGGGGGGGGGGGGGGGGGGGGGGGGGGGGGGGGGGGGGGGGGGGGGGGGGGGGGGGGGGGGGGGGGGGGGGGGGGGGGGGGGGGGGGGGGGGGGGGGFGGGGGGGGGGGGGGGGGGGGGGGGGGGGGGGGGGGGGGGGGGFGGGE>EFGGE?EFGGCEGGGGGGGGGGGDFDGEG=CGGGGE*27E7CE7A7FFFGEG3C=<C0769ECC>GGGGGBGFGFFGF=CF;37>EEEFF49F*
@M03506:14:000000000-AKVR1:1:1101:12067:8953 1:N:0:34
CGAACTCCTACGGGAGGCAGCAGTGGGGAATATTGGACAATGGGCGAAAGCCTGATCCAGCAATGCCGCGTGAGTGACGAAGGCCTTAGGGTTGTAAAGCTCTTTTACCCGGGATGATAATGACAGTACCGGGAGAATAAGCTCCGGCTAACTCCGTGCCAGCAGCCGCGGTAATACGGAGGGAGCTAGCGTTATTCGGAATTACTGGGCGTAAAGCGCACGTAGGCGGCTTTGTAAGTTAGAGGTGAAAGCCTGGAGCACAACTCCAGAACTGCCTTTAAGACTGCATCGCTTGAATCCA
+
CCCCCGGGGGGGGGGGGGGGGGGGGGGGGGGGGGGGGGGGGGGGGGGGGGGGGGGGGGGGGGGGGGGGGGGGGGGGGGGGGGGGGGGGGGGGGGGGGGGGGGGGGGGGGGGGGGGGGGGGGGGGGGGGGGGGGGGGGGGGGGGGGGGGGDGGGFGGGGGGGFGGGGGGGGGGGDFCGFGGGGGGGGGGGGGGGGGGGGGGGGGGGGGGGGGGG>FFGGGGGGGGGGGGGGGGGGGFGCFFFF?FGGGGGGGGDFGGGFFCGGDEGGGGGGFFGGGCF6F*?F?CGFGFFGFFFFFF?FFF=
@M03506:14:000000000-AKVR1:1:1101:12098:8973 1:N:0:34
CGAACTCCTACGGGAGGCAGCAGTAGGGAATTTTCCACAATGGGGGCAACCCTGATGGAGCAACGCCGCGTGCAGGATGAAGGCTTTCGGGTCGTAAACTGCTTTTATATGTGAAGATTATGACGGTAGCATATGAATAAGGATCGGCTAACTCCGTGCCAGCAGCCGCGGTCATACGGAGGATCCAAGCGTTATCCGGAATTACTGGGCGTAAAGAGTTGCGTAGGCGGCATTGTAAGTAGATAGTGAAATCCTGGGGCTCAACCCTTTAAACATTATCTAAACTGCAAAGCTAGAATAT
+
CCCCCGFFGGFGGGGGGGGGGGGFGGGGGGGGGGGGGGGGGGGGGGGGGGGGGGGGGGGGGGFGGGGGGGGGGGGGGGFG<FGGGGGGGGGGGGGGGGGGFGFFEFFGD<FFGGGGFGFGGGGGGGGGGGGGGGGFGGGFFFFGGGDGGDGGGGGGGGGGGGGGGGGGGGGGGEGGGGGGGGGFGGG@EFGGEGGDCEGDGGGGGGGG7CCGGCFGGGGG7CEEEECCEE=C8AF9EGGEFGF+2++:CEFGFGFG+<7C57CFC0CGGG74?F*ACBFGGFFC?8FFFDF??F666FFF/
@M03506:14:000000000-AKVR1:1:1101:3074:8975 1:N:0:34
CGAACTCCTACGGGAGGCAGCAGTGGGGAATTTTGGGCAATGGGCGAAAGCCTGACCCAGCAACGCCGCGTGAGGGAGGAAATCCTTCGGGATGTAAACCTCACAAGCAAGGGAAGAGAGCTATGGGCTGAATAATCCCGTAGTGCGACGGTACCTTGCGTAAGCCACGGCTAACTACGTGCCAGCAGCCGCGGTAATACGTAGGTGGCAAGCGTTGTTCGGAATTATTGGGCGTAAAGGGCGCGTAGGCGGTTTGTTAAGTCGGCTGTGAAAGCCCGGGGCTCAACCCCGGAGGGTCAGC
+
CCCCCGGGGGGGGGGGGGGGGGGGGGGGGGGGGGGDGGGGGGGFGGGGGGGGGGGGGGGGGGGGGGGGGG=FGGGGGGGGGGGGGGGGGGGGGGGGGGGGGGGGGGGGGGGGGGGGGGGGGGGGGGGGGGGGFGGGGFGGGGGGGGGGGGGGGGGGGGGGGGGGGGGGGGGGGGGGGGGGGGGGGGGGGGGGGGGGEDFGGGDGGGGGGFFGGGGDGEFGGGCCFGGGGGGGGGGCEEFFGGGEG555EFGG<*:<C?DCGGGEE9CCEGDFFFF69BD3CB3CF?GF?C5;>EFFFFF>)
@M03506:14:000000000-AKVR1:1:1101:17352:8981 1:N:0:34
CGAACTCCTACGGGAGGCAGCAGTAAGGAATATTGGTCAATGGACGCAAGTCTGAACCAGCCATGCCGCGTGAAGGATGAAGGTCCTCTGGATTGTAAACTTCTTTTATAGGGGAAGAAACCCGGGAATTCTTTTCCGGTTGACGGTACCCTAGGAATGAGCACCGGCTAACTCCGTGCCAGCAGCCGCGGTAATACGGAGGGTGCAAGCGTTATCCGGATTCACTGGGTTTAAAGGGTGCGTAGGTGGGTAGGTAAGCCAGTGGTGAAATCTTCGAGCTTAACTCGGAAACTGCCATTGA
+
CCCCCGGGGGGGGGGGGGGGGGGGGGGGGGGGGGGGGGGGGGGGGGGDGGFFGGGGGGGGGGGGGGGGGGGGGGGGGGGGGGGGGGGGGGGGFGGGGGGGGGGGGGGGGGGGGGGGGGGGGGGGGGDEFGFGGGGGGGGEGGGGGGGGGGGGGGGGGGGGGGGGFGGGGGGGGGGDGFGCFGGGGGGGGGGFGCFGGGG>CEGGGGGFCFGGGCGFCEGCG8FGGGGGGGGCCCEGGGGGGGGGGGCC5EGGG5CFCFGC=FGGGGFGFCFFGGGGGFGC**0<<65BB<3:FFF??=46*
@M03506:14:000000000-AKVR1:1:1101:13782:9015 1:N:0:34
CGAACTCCTACGGGAGGCAGCAGTCGGGAATTTTGCGCAATGGACGAAAGTCTGACGCAGCAACGCCGCGTGAGGGATGAAGGCCTTCGGGTTGTAAACCTCTTTTCTCAGGGACGATGATGACGGTACCTGAGGAATAAGCCACGGCTAACTACGTGCCAGCAGCCGCGGTAATACGTAGGTGGCGAGCGTTGTCCGGATTTACTGGGCGTAAAGAGCGCGCAGGCGGTCGTTCAAGTCGCGTGTGAAAGCCCCCGGCTCAACTGGGGAGGGTCCCGCGATACTGTTCGACTCGCAGGCC
+
CCCCCGGGGGGGGGGGGGGGGGGGGGGGGGGGGGFGGGGGGGGGGGGGGGGGGGGGGGGGGGGGGGGGGGGCDGGGGGGGFGGGGGGGGGGGGGGGFGGGGGGGGGGFFGGGGGGGGGGGGGGGGGGGGGGG=FDGGGGGGGGGGGGGGGCFFGGDFFGFGGGFFGGGGGGG:FGGGGGDED?CFFGGGGGG@<EGFGDE>EGGGFCGGGGCEE5C+;CGGGGDGGCCD:?GGE5+<CGFCCEG=**0<<729CECEBG):+9??CGGG3CD)/951.1)9;@=28**-951>EF3;>>>)
@M03506:14:000000000-AKVR1:1:1101:15156:9043 1:N:0:34
CGAACTCCTACGGGAGGCAGCAGTAAGGAATATTGGTCAATGGACGCAAGTCTGAACCAGCCATGCCGCGTGAAGGATGAAGGCCCTCTGGGTTGTAAACTTCTTTTATCTGGGAAGAAATGCTTGTTTTTTAATGAGTTTGACGGTACCAGAGGAATAAGCACCGGCTAACTCCGTGCCAGCAGCCGCGGTAATACGGAGGGTGCAAGCGTTATCCGGATTCACTGGGTTTAAAGGGTGCGTAGGCGGGTAAGTAAGTCCGTGGTGAAATCTCTGAGCTTAACTCAGAAACTGCCGTGGA
+
CCCCCGGGGGGGGGGGGGGGGGGGGGGGGGGGGGGGGGGGGGGGGGGGGGGGGGGGGGGGGGGGGGGGGGGGGGGGGGGGGGGGGGGGGGGGGGGGGGGGGGGGGGGGGGGGGGGGGGGGGGGGGGGGGGGGGGGGGGGGGGGGGGGGGGGGGGGGGGGGGGGGGGGGGGGGGGGGGGGGGGGGGGGGGGGGGGGGGGGGGGGGGGGGGGGGGGGGGGGGGGFCFGGGGGCBGGGGGGGGGGGDEGGDGDEGFFGGFFD>FEDFGGGGFGGFDFGGCBGG*68CGFC?AFFBFFF?B55<)
@M03506:14:000000000-AKVR1:1:1101:21433:9045 1:N:0:34
CGAACTCCTCCGGGAGGCAGCAGTCGGGAATTTTGGGCAATGGGCGAAAGCCTGACCCAGCAACGCCGCGTGAAGGATGAAATCCCTCGGGATGTAAACTTCGTAAGAACAGGAAGAATAAGTGGGGGACAATACCCCCCATGATGACGGTACTGTTTGTAAGCTCCGGCTAACTCCGTGCCAGCAGCCGCGGTAATACGGGGGGAGCAAGCGTTGTTCGGATTTACTGGGCGTAAAGGGCGCGTAGGCGGCCACGACAAGTCACTTGTTAAATCTCCGGGCTTAACCCGGAACGTTCAAG
+
CCCCCGGGG-FGCGGGGGGGGGGGGGDDEGGGGGF@FFFGGGFFGEGG@GGGG<EGGGGFGFGGEGGDFGFGCFGGGGGGGCFGGGGGDGGDFGGG9FGFGGGFFGFDGGGGGG8EFFG<FGG9FC@CGGGGCCDDGGGGGGCAFGGGGGGFCGGGGGGGGGFGGGGGEGG7FGFGGDG*BGGFFE7FGCGFFGGGGGGGGGDGD5CEG6CE51*1;AFGE5CCF@FG?F*@CEEDGC*;E5EEEEEDFE5EGGFDCDG3*0?7ADE72*+1*::0:BC)).7:<*??:)74.0.0.7:**
@M03506:14:000000000-AKVR1:1:1101:5761:9049 1:N:0:34
CGAACTCCTACGGGAGGCAGCAGTGGGGAATTTTGCGCAATGGGGGAAACCCTGACGCAGCAACGCCGCGTGGAGGATGAAGTCCCTTGGGGCGTAAACTCCTTTCGACCCGGACGATAATGACGGTACGGGTGGAAGAAGCCCCGGCTAACTCCGTGCCAGCAGCCGCGGTAATACGGAGGGAGCTAGCGTTGTTCGGAATTACTGGGCGTAGAGCGCACGTAGGCGGCTTTGTAAGTTAGAGGTGAAAGCCCGGAGCTCAACTCCGGAACTGCCTTTAAGACTGCATCGCTTGAATCCA
+
CCCCCGGGGGGGGGGGGGGGGGGGGGGGGGGGGGGGGGEGGGGGGGGGGGGGGGGGGGGGGGGGGGGGGGGGGGGGGGGGGGGGGGGGGGEGGGGGGGGGGGGGGGGGGGGGGGGGGGGGGGGGGGGGGGGGGGGGGGGGGGFGGGGGDGGGGGGGGGGGGGGGGGGGGGGGGGGGGGG>EGGGGGGGGGGGGGGGFGGGGGFCFGEGGGGGDGDGFEEGGGGDFGFGGDGGGGGGEG:EFGFGG6:7@FGGFCGG87<7CFCE?FF<C3:>DD=EGF>:C76CFFF*4:@<>F:5;BF69
@M03506:14:000000000-AKVR1:1:1101:10318:9050 1:N:0:34
CGAACTCCTACGGGAGGCAGCAGTGGGGAATATTGCGCAATGGGCGAAAGCCTGACGCAGCGACGCCGCGTGAGGGATGACGGCCTTCGGGTTGTAAACCTCTTTCGCCAGGGACGAAGAGCAATTGACGGTACCTGGAGAAGAAGCACCGGCTAACTACGTGCCAGCAGCCGCGGTAATACGTAGGGTGCGAGCGTTGTCCGGAATTATTGGGCGTAAAGGGCGCGTAGGCGGCTTGGCAAGTGGAGGGTGAAATCCCTCGGCTTAACCGAGGAACTGCCCTCCAAACTGCTTTGCTTGG
+
CCCCCGGGGGGGGGGGGGGGGGGGGGGGGGGGGGGGGGGGGGGGGGGGGGGGGFGGGGGGGGGGGGGGGGFGGGGGGGGGGGGGGGGGGGGGGGGGGGGGGFGGGGGGGGGGGGGGGGGGFGGGGGFGGGGGGGGGGGFGFCGGGGGGGGGGGGGGGGGGGGGGGCFGGGGGEGGGEGGGGFFGGGGGGGGGGGGG?ECGGGGGEGFGGFGGGGGGGGECFGDGGGGGGGGGGG=EC5DGEGGGGG9F8CEGGEEDDFG47EGGG<FGCCC.CD3FGFGDD>:EC5CF?FF7F78*77FF0
@M03506:14:000000000-AKVR1:1:1101:15778:9055 1:N:0:34
CGAACTCCTACGGGAGGCAGCAGTCGAGAATCTTCCGCAATGGGCGCAAGCCTGACGGAGCGACGCCGCGTGGAGGACGAAGGCCTTCGGGTTGTAAACTCCTGTCACGAGTTAAGAAGGTGCTATTACGAACAGTGGTAGCATTTGACGTAAGCTCGAGAGGAAGCACTGGCTAACTCTGTGCCAGCAGCCGCGGTAATACAGAGAGTGCAAACGTTGTTCGGAATTACTGGGCTTGAAGCGCACGTAGGCGGCGTCGTAAGTGTCGGGTGAAATCCCACGGCTCACCCGTGGAACTGCC
+
CCCCCGGGGGGGGGGGGGGGGGGGGGGGGGGGGGGGGGFGGGGGGGGGGGGGGGGGGGGGGGGGGGGGGGGGGGGGGGGGGGGGGGGGGGGGGGGGGGGGGGGGGGGGGGGGGGGGGGGGGGGGGGGGGGGGGGGGGGGGGGGGGGGGGDGGGGGGGGEGGGGGGGGGGGFGGGFGGGGGGGGGGGGGGGGGGGGGGGGGGGGGGGGGEFGGGGGGGGFGGGGGGGGGGGGGGCFGFGGGGGGGGGGGGFGGDEED:>DDGFFFGFGGGG*7C4CFG)CFGDFDGDF?<DD:E))7???=7
@M03506:14:000000000-AKVR1:1:1101:7258:9058 1:N:0:34
CGAACTCCTACGGGAGGCAGCAGTCGAGAATTTTTCTCAATGGGGGAAACCCTGAAGGAGCGACGCCGCGTGGAGGATGAAGGCTTTCGGGTTGTAAACTCCTGTCATTTGGGAACAAGGCCCCGATATTAACTGTATCGGGGTTGATAGTACCAGAAGAGGAAGAGACGGCTAACTCTGTGCCAGCAGCCGCGGTAATACAGAGGTCTCAAGCGTTGTTCGGATTCATTGGGCGTAAAGGGTGCGTAGGTGGCGCCGTAAGTCGGGTGTGAAATTTCGGAGCTTAACTCCGAAACTGCAT
+
CCCCCGGGGGGGGGGGGGGGGGGGGGGGFEGGGGGGGGGGGGGGGGGGGGGGGGGGGGGGGGGGGGGGGGGGGGGGGGGGGGGGGGGGGGGGGGGGGGGGGGGGGGGGGGGGGGGGGGGGGFGGGGGGGGGGGGGGGGGGGGGFGGGGGGGGGGGGGGGGGGGGGGGGGGGGGGGGGGGGGGGGGGGGGGGCFFGGG7CGGGGGGGGCEF?CGGG;>EEGGGGGGDGGGFGCGGGGEGGGGGGGGGGGGEFFGGGGGBGDEGCFC:ECEGGBC7>7>BFDDEFG6@C=4FF:E@>@B?=F=
@M03506:14:000000000-AKVR1:1:1101:7178:9078 1:N:0:34
CGAACTCCTACGGGAGGCAGCAGTCGGGAATTTTGGGCAATGGGCGAAAGCCTGACCCGGCAACGCCGCGTGAAGGATGAAATCCCTCGGGATGTAAACTTCGCAAGAACGGGAAGAATAAGTAGGGGACAATACCCCCTATGATGACGGTACTGTTTGTAAGCTCCGGCTAACTCCGTGCCAGCAGCCGCGGTAATACGGGGGGAGCAAGCGTTGTTCGGATTTACTGGGCGTAAAGGGCGCGTAGGCGGCGCCGCAAGTCGGTTGTGAAATCTCCGGGCTTAACCCGGAAAGGTCAACC
+
CCCCCGGGGGGGGGGGGGGGGGGGGGGGGGGGGGGGGGGGGGF,FGGGGGGGGGGGGGGGGGGGGGGGGGGGGGGGFGGGGGGGGGGGGGGGGGGGGGGGGGGGGGGGGGGGGGGGGGGGGFGGGGGGGGGGGGGGGGGGGGGGGGFGGGGGGGGGGGGGGFGGGEFFCGGGGGGGGGGGGGGGGGGGGGGGGGEECFGGEGGGGGGGGFGFC8CGGG7CCEGDF@99<@GFG::8C?CECG5/75=GCEEGD*:CCBDD9+7>:DG5:7:*:7:C:<C3C>)00=754C>05F@=FF?65
@M03506:14:000000000-AKVR1:1:1101:3472:9094 1:N:0:34
CGAACTCCTACGGGAGGCAGCAGTGGGGAATTGTTCACAATGGGCGCAAGCCTGATGACGCAACGCCGCGTGGAGGATGAAGGTCTTCGGATTGTAAACTCCTGTTGCTCGGGAAGAACGGCTCCAACCTAATACGTTGGAGTTTGACGGTACCGGGTGAGGAAGCCCCGGCTAACTCTGTGCCAGCAGCCGCGGTAATACAGGGGGGGCAAGCGTTGTTCGGAATTACTGGGCGTAAAGGGCGCGTAGGCGGGCCGTTAAGTCGAACGGGAAATCCCCCGGCTCAACATGGGAACTGCGT
+
CCCCCFGGGGGGGGGGGGGGGGFEGGFGGDFGGGGFGGGGGGGGGGGGGGGGGGGGGGGFFGGGEGGGGG:CFFGGGGGGGGGFGFFGFGGGGGGGGGFGFCGGGGGGGGGGGGGGGGDGGGFCGGGGGGGGGDFFGFGGGGGGGGCFGGGFEFGGGGGGGGGFGGCF@FGGG7FFFGGGGGGFCGGGGFGGGGC<>EGBEGGGGGGGGGC58;A/*:CGCD8;8C@E7<:8C:5?5/5C+1:ECCE3CD6ED**):5C*7?0+****:**)1*2<763)17>5=?C<)9;4>F)5)97>)
@M03506:14:000000000-AKVR1:1:1101:16398:9106 1:N:0:34
CGAACTCCTACGGGAGGCAGCAGTGGGGAATTTTCCGCAATGGGCGAAAGCCTGACGGAGTGACGCCGCGTGTGGGACGAAGGCCTTCGGGTCGTAAACCACTGTCAGTGGGAAAGATGGGTGTCGGCGTGATAACCGCCGGCATTTGACGGTACCTGCAGAGGAAGCCCCGGCTAACTCTGTGCCAGCAGCCGCGGTAAGACAGAGGGGGCAAGCGTTGCTCGGAATTACTGGGCGTAAAGGGCGCGTAGGCGGGATGGCAAGTCGGTCGTGAAAGCCCTCGGCTCAACTGAGGATCGTC
+
CCCCCGGGGGGGGGGGGGGGGGGGGGGGGGGGGGGGGGGGGGGGGGGGGGGGGGGGGGGGGGGGGGGDGGGGGGGGGGGGGGGGGGGGGGGGGGGGGGGGGGGGGGGGGGGGGGGGGGGGGGGGGGGGGGGGGGGGGGGGGGGGGGGGGGGGGGGGGGGGGGGGGGGGGEGGGGGGGGFGGGG:FGGGGGGGGGGGGGGDGCCCGCFGGGGGGGGFGEGGD+<?E58:?779:FGGG8D8=FFGEE5D8CEEGGGGCDGGGF673:EGGDGDCF*0*.*9255C5)C??G6:7?F@9?3.)
@M03506:14:000000000-AKVR1:1:1101:3118:9109 1:N:0:34
CGAACTCCTACGGGAGGCAGCAGTGGGGAATCTTGCGCAATGGCCTAACGGCTGACGCAGCGACGCCGCGTGTGGGATGAAGCTCCTCGGGGTGTAAACCACTGTTGCCCGGGACGAACAGCTCGATTTCTCGGGCCTGACGGTACCGGGTGAGGAAGCACCGGCTAACTCCGTGCCAGCAGCCGCGGTAATACGGGGGGTGCGAGCGTTGTCCGGAATCACTGGGCGTAAAGGGCGCGTAGGTGGTTTGATAAGGGTGTGGTGAAAGTCCGGGGCTCAACCCCGGATCTGCCGTGCCGAC
+
CCCCCGGGG@FGGGGGGGGGGGGGGGGGGGGGGGGGGGGGGGGGGGGGGGGGDGGGGGGGGGGGGGGGGGGGGGGGGGGGGGGGFGGGGGGGGGGGGGGGGGGGGGGGGGGGGGGGGGGGGGFGGGGGGGGGGGGGGGGGGGGGGGGGGGGEGFGGG7FEBFGGGGGGGGFGG:<FFFFGGGGGGGGGGGDFGGGG>EGC?CEEDEGGGGGG?CGD?EFGGGGGGG5?:8?CGG5;EGG?E*><?5:FCE+:77C480>7EE9E:=<DGC<:CD:*3)9C<:5=EED:6*9AF>5>BFFD;
@M03506:14:000000000-AKVR1:1:1101:3149:9133 1:N:0:34
CGAACTCCTACGGGAGGCAGCAGTGGGGAATTGTTCGCAATGGGCGCAAGCCTGACGACGCAACGCCGCGTGGAGGATGAAGACCTTCGGGTCGTAAACTCCTTTCGATCGAGACGAATGGCCTCCGGGTGAACAATCCGGAGGAGTGACGGTACCGAGAGAAGAAGCCCCGGCTAACTCCGTGCCAGCAGCCGCGGTAATACGGGGGGGGCAAGCGTTGTTCGGAATGACTGGGCGTAAAGGGCTCGTAGGTGGCCAACTAAGTCAGACGTGAAATCCCTGGGCTTAACCGGGGAACTGC
+
CCCCCGGGGGGGGGGGGGGGGGGGGGGGGGGGGGGGGGGGGGGGGGGGGGGGGGGGGGGGGGGGGGGGGGFGGGGGGGGGGGGGGGGGGGGGGGGGGGGGGGGGGGGGCFGGGGGGGGGGGGFGGGGGGGGGFGGGGGGGGGGGGGGGGGGGGGGGGGGGGGGGGGGGGCFEGGFGGGGGGGFGGGGGGFGGGGGGG:CG7CCFEGGGGGGCEFFFE85?:=EEGDEF+:<7CFGGGEGEGGGGC*19CEGGGFGG6/79CF6E+:+:+*:5<45+29764)8FF@4?>:F>F3B5>74**
@M03506:14:000000000-AKVR1:1:1101:18586:9146 1:N:0:34
CGAACTCCTACGGGAGGCAGCAGTAAGGAATATTGGTCAATGGACGCAAGTCTGAACCAGCCATGCCGCGTGAAGGATGAAGGCCCTCTGGGTTGTAAACTTCTTTTATCTGGGACGAAACACTTGCTTTTTAGCGAGCTTGACGGTACCAGAGGAATAAGCACCGGCTAACTCCGTGCCAGCAGCCGCGGTAATACGGAGGGTGCGAGCGTTATCCGGATTCACTGGGTTTAAAGGGAGCGTAGGTGGGAATGTAAGTCAGTGGTGAAATCTCCGTGCTTAACATGGAAACTGCCATTGA
+
CCCCCGGFFGEGCFDGGGGGCGGF@FFDGFGCFGG<CFFGGGFGGGGGGGFGGDFGGGGGGGGG@FGGGDGG:FFC@EFGF?FCC=CDEFEFFGGGFFGGGGDACDGGGGGGGGGGGFCF:FFFGGFGGD9FC<9>EGG>CFGGGGECCFGGGGGGFFDFFFGFFGGGCBEFEGG><FEGFGEGGGGEEG>FGCFFGGGGCE*1<CEEGG>:CCCCGGGGG*9CGGGGGG=*<99@C**27ECGGGG6EC=7>E<>+9?GGD7<6:5CFGDFC::C*8DGF469+97:30784*6)789=*
@M03506:14:000000000-AKVR1:1:1101:5349:9173 1:N:0:34
CGAACTCCTACGGGAGGCAGCAGTGGGGAATATTGGACAATGGGGGAAACCCTGATCCAGCAATGCCGCGTGTGTGAAGAAGGCCTGCGGGTTGTAAAGCACTTTTGTTGGGGAAGAAAAGCCGTCGGCGAATAACTGACGGTCTTGACGGTACCCAAAGAATAAGCACCGGCTAACTCCGTGCCAGCAGCCGCGGTAATACGGAGGGTGCGAGCGTTAATCGGAATTACTGGGCGTAAAGCGTGCGTAGGCGGTTTGATGAGTCGGGTGTGAAAGCCCCGGGCTTAACCTGGGAATTGCA
+
CCCCCGGGGGGGGGGGGGGGGGGGGGGGGGGFGGGGGGGGGGGGGGGGGGGGGGGGGGGGGGGGGGGGGGGGGGGGGGGGGGGGGGGGGGGGGGGGGGGGGGGGGGGGGGGGGGGGGGGGGGGGGGGGGGGGGGGGGGGGGGGGGGGGGGGGGGGGGGGGGCFFGGGGGGGGGGGGGGGGGGGGGGGGGGGGGGGGGGGGGGGG5CGGGGGGDGGGGGGFFGGG>EGGGGGGFGGGGGGGGGGGGGGGG=CFGGEGGF=FGE<GGGGDGGE>>FFCF:97D@EGEFF?4*91>3.<>FF?*
@M03506:14:000000000-AKVR1:1:1101:9519:9195 1:N:0:34
CGAACTCCTACGGGAGGCAGCAGTCGAGAATTTTTCTCAATGGGGGAAACCCTGAAGGAGCGACGCCGCGTGGAGGATGAAGGTCTTCGGATTGTAAACTCCTGTCATCTGGGAACAATTGTTGGCGATTAACTGTCGTCAGCTTGATAGTACCAGAAGAGGAAGAGACGGCTAACTCTGTGCCAGCAGCCGCGGTAATGCAGAGGTCTCAAGCGTTGTTCGGATTCATTGGGCGTAAAGGGTGCGTAGGTGGCGGGGCAAGTCTGGTGTGAAGTCTCGGAGCTGAACTCCGAAATTGCAC
+
CCCCCGGGGGGGGGGGGGGGGGGFGGFGE,CEFFGF@FFFGGGFGCFEGGGGGGGGGDC@FCECGGDGGG=FFCCEGGFGDFGCFGGGGEFCGGGDFGGGGGFGFGFGCGGGGGGGGGGGGGGGGGE7FFFGGGGGGGGGGGGGGG?EGGFFF=BFGFCGGGGFG7FF7F>ECGG<9:CFGAFADG7>D7:CF7@FGGG;9CCC:7BFF@F+>CE*=5/8CEE8CE@GFGCF55ECECCCF5:7ACGCCC?EFG*)/)9)***<CCFGC***:*2+:96*)85A+**).29(0)))*197*
@M03506:14:000000000-AKVR1:1:1101:12712:9196 1:N:0:34
CGAACTCCTACGGGAGGCAGCAGTGGGGAATATTGGACAATGGGCGAAAGCCTGATCCAGCAATGCCGCGTGAGTGATGAAGGCCTTAGGGTTGTAAAGCTCTTTTACCCGGGATGATAATGACAGTACCGGGAGAATAAGCTCCGGCTAACTCCGTGCCAGCAGCCGCGGTAATACGGAGGGAGCTAGCGTTATTCGGAATTACTGGGCGTAAAGCGCACGTAGGCGGCTTTGTAAGTTAGAGGTGAAAGCCTGGAGCTCAACTCCAGAATTGCCTTTAAGACTGCATCGCTTGAATCCA
+
CCCCCGGGGGGGGGGGGGGGGGGGGGGGGGGGGGGGGGGGGGGGGGGGGGGGGGGGGGGGGGGGGGGGGGGGGGGGGGGGGGGGGGGGGGGGGGGGGGGGGGGGGGGGGGGGGGGGGGGGGGGGGGGGGGGGGGGGGGGGGGGGGGGGGGGGGGGGGGGGGGGGGGGGGGGGGGFGGGGGGGGGGGGGGGGGGGGGGGGGGGGGGGGGGGGGGEGGGGGGGGGGGGGGGGGEGFGGGGGGGGGGGGGGGG7CFGGGGFG4EGGGGGGGGCFFFFCFGFGGGBBFG@FFDGFFFFFFF**7*
@M03506:14:000000000-AKVR1:1:1101:18650:9199 1:N:0:34
CGAACTCCTACGGGAGGCAGCAGTGGGGAATATTGCACAATGGGCGCAAGCCTGATGCAGCGACGCCGCGTGAGGGATGACGGCCTTCGGGTTGTAAACCTCTTTCAATAGGGACGAAGCGTAAGTGACGGTACCTATAGAAGAAGCACCGGCCAACTACGTGCCAGCAGCCGCGGTAATACGGGGGGGGCAAGCGTTGTTCGGAATTACTGGGCGTAAAGGGCTCGTAGGTGGCCAACTAAGTCAGACGTGAAATCCCTCGGCTTAACCGGGGAACTGCGTCTGATACTGGATGGCTTGG
+
CCCCCGGGGGGGGGGGGGGGGGGGGGGGGGGGGGGGGGGGGGGGGGGGGGGGGGGGGGGGGGGGGGGGGGGGGGGGGGGGGGGGGGGGGGGGGGGGGGGGGGGGGGGGGGGGGGGGGGGGGGGGGGGGGGGGGGGGGGGGGFGGGGGGGGGGGGGGGGGGGGGGGGGGGGGGGGGGGGGGGGGGGGGGGGGGGGGGGGGGGGGGGGGGGGGGGFGGCCEGGGGGGGEEEGGCGGGFGFCGGGG?FGGG6C:CFFGGGFGGGGGGGGGGF:E@DGC=/6FFD<@*:8*/6*@>:*6>:?:B8
@M03506:14:000000000-AKVR1:1:1101:20317:9205 1:N:0:34
CGAACTCCTACGGGAGGCAGCAGTGGGGAATATTGCACAATGGGCGGAAGCCTAATGCAGCGACGCCGCGTGAGGGATGACGGCCTTCGGGTTGTAAACCTCTTTCAGCAGGGACGAAGCGTGAGTGACGGTACCTGCAGAAGAAGCGCCGGCCAACTACGTGCCAGCAGCCGCGGTAAGACGTAGGGCGCGAGCGTTGTCCGGATTTATTGGGCGTAAAGAGCTCGTAGGCGGCTTGTCGCGTCGTCCGTGAAAACCTGGGGCTCAACTCCAGGCTTGCGGTCGATACGGGCAGGCTGGG
+
CCCCCGGGGFGGGGGGGGGGGGGFGGGGEGGGGGGGGGGGGGGGGGGGGGGGGGGGGGGGGGGGGGGGGGGGGGGGGGGGGGGGGGGGGGGGGGGGGGGGGGGGGGGGGGGGGGGGGGGGGGGGGFGGGGGGFGGGGGGGGGGGGGGGGGGGGGGGGGGGGGGGGGGGGGGGGGGGGGGGGGGGGGGGGGGGDGGGE>5CGGGGGEGCFFGFGGGGECEGGGGGGGGGGGGGGGGCEEGGGGGGGD/9*=FFGGGFF@CGDCCG=FF4:CF6<DCFFFGGGBBGDB3@9GE>>EF@E)7>7
@M03506:14:000000000-AKVR1:1:1101:10302:9208 1:N:0:34
CGAACTCCTACGGGAGGCAGCAGTCGAGAATTTTTCTCAATGGGGGAAACCCTGAAGGAGCGACGCCGCGTGGAGGATGAAGGTTTTCGGATTGTAAACTCCTGTCATTTGGGAACAAACCTTTCATTTAACTGATGAAAGACTGATAGTACCAGAAGAGGAAGAGACGGCTAACTCTGTGCCAGCAGCCGCGGTAATACAGAGGTCTCAACCGTTGTTCGGATGCATTGGGCGTAAAGGGTGCGTAGGCGGACGCGCAAGTCGGATGGGAAATCTCCGGGCTCAACCCTGAAACTGCATT
+
BCCCCEFGGGGGGGGCEGGDGF@FDCF@EFEEFCDFDEGGGFGGDGGE@FECFFFDGGFCF:@E@FGGED=>FFGDFFFCEEFGEFBFGEC?FGGFEF?F<FFFGGGE,BEGG<F@C?FF=FBDFFGF<FDGCFGFGGCFAFD<<<@EGFF=FDGBDFCCCGGFG@BA::FEG:F;=>;DFFE;DF:CCGGDC<B<*BC;>BFGGCGGGF99EEG*1;;C8=?E59C;;@FFF52:=EC+C7:CE*:);CE*):57E))/>0*/*)2/**76*:C00*)/5).*+/2)(25(9B64=?*9@
@M03506:14:000000000-AKVR1:1:1101:8432:9227 1:N:0:34
CGAACTCCTACGGGAGGCAGCAGTCGAGAATTTTTCTCAATGGGCGCAAGCCTGAAGGAGCGACGCCGCGTGGGGGATGAAGGGTTTCGATCCGTAAACCCCTGTCATTTGTGAACAATGGTTATTATTTAAAAGAAGATAACTCGATAGTATTGAAAGAGGAAGGGACGGCTAACTCTGTGCCAGCAGCCGCGTTAATACAGAGGTCCCGAGCGGTGTTCGGAGTCACTGGTCGTAAAGGGTGCGTAGGTGGCATGGTGAGTTTGATGAGAAGCACCAGGTCTTAACAGTGAAGTGGCAT
+
CCCCCGGGGGGGGGGGGGGGGGGGCFGGGGGGGGDA6FGGGGGG@FGGG7FGGGGG9,@FG7FBFGGGGGGGCGGGGGGGGGGC?FGGGFAFEFGGGG<F7FF+B<AA<5C?FFB?FD<<BAB<55=F@CF,3CFG,:F,,:F=FG<,3+7,,8,3:,38,@,@C:<:FGG@*C:7,2,,,@=22?FFFG7::C1=**+?+++;<*5+?;C*1*/*222*+;:E**2+0<7C+<?*:**+02*/*21C*:+0/***2)**0::++20*<*+9*0*+2.*757)++009)29)*@7*9@F>*
@M03506:14:000000000-AKVR1:1:1101:13037:9235 1:N:0:34
CGAACTCCTACGGGAGGCAGCAGTCAGGAATCTTGGACAATGGGCGCAAGCCTGATCCAGCCATGCCGCGTGAGTGATGAAGGCCTTAGGGTTGTAAAGCTCTTTCAGCGGGGAAGATAATGTCGGTACCCGCAGAAGAAGCCCCGGCTAACTACGTGCCAGCAGCCGCGGTAATACGTAGGGGGCCAGCGTTGCTCGGAATTACTGGGCGTGTAGGGTCCGTAGGCGGTGTGGTAAGTCGATAGTGAAATCTCTGGGCTTAACCTAGAGGCTGCTAACGAAACTGCCATGCTAGAGTGTG
+
CCCCCGGGGGGGGGGGGGGGGGGF,EFGGGGGGGGGGGGGGGGGGGGGGGGGGGGGGGGGGGGGGGGGGGEGGGGGGGGGGGGGGGGGGGGGGGGGGGGGGGGGGGGGGGGGGGGGGGGGGGGGGGGGGGGGGGGGGGGGGGFGGGGGGGGGGGGGGGGGGGGGGGGGGGGGGGFGGGGGGGGGGGGGGGGGGGGGGGGGGGGGGGGGGGGGGCGGGGGGGGGGGGFDGGGGGGGGGGGGGE5CE?FFGG?FGGGGGFGGCFF<FGGGGGGFGGDFFFFDGF@C?6C@?DF?BFB?FFFBF
@M03506:14:000000000-AKVR1:1:1101:20186:9255 1:N:0:34
CGAACTCCTACGGGAGGCAGCAGTCGGGAATTTTGGGCAATGGGCGAAAGCCTGACCCAGCAACGCCGCGTGAAGGATGAAATCCCTCAGGATGTAAACTTCGCAAGAACGGGAAGAATAAGTAGGGGACAATACCCCCTATGATGACGGTACCGTTTGTAAGCTCCGGCTAACTCCGTGCCAGCAGCCGCGGTAATACGGGGGGAGCAAGCGTTGTTCGGATTTACTGGGCGTAAAGGGCGCGTAGGCGGCCAGCACAAGTCAGTTGTGAAATCTCCGAGCTTAACTCGGAAAGGTCAAC
+
CCCCCGGGGGGGGGGGGGGGGGGGGGGGGDGGGGGGGGGGGGGGGGGGGGGGGGGGGGGGGGGGGGGGGGGGGGGGGGGGGGGGGGFGGGGGGGGGGGGGGGGGGGGGGGGGGEGGGGGGGGGGGGGGGGGGGGGGGGGGGGGGGGGGGGGGGGGGGFGGGGGGGGGGGGGGGGGFDGGGGGGGGGGGGGGGGGGGGGGGGGGGGGGGGGGGEGGG8EGGGGGGCFCGGGGGGGCE=EFGGGGGGGGGGGGGGGGGCFGGD:FC?0AC+177:F>E7=D39>DGC?F4<GF9B7>@FFF*/
@M03506:14:000000000-AKVR1:1:1101:10461:9268 1:N:0:34
CGAACTCCTACGGGAGGCAGCAGTAAGGAATATTGGTCAATGGACGCAAGTCTGAACCAGCCATGCCGCGTGAAGGATGAAGGTCCTCTGGATTGTAAACTTCTTTTATATGGGACGAAACCCCCGAATTCTTTCGGGACTGACGGTACCATAGGAATAAGCACCGGCTAACTCCGTGCCAGCAGCCGCGGTAATACGGAGGGTGCAAGCGTTATCCGGATTCACTGGGTTTAAAGGGTGCGGAGGAGGGTAGGTAAGTCAGTGGTGAAATCCCCGAGCTTAACTTGGGAACTGCCGTCGA
+
CCCCCGGGGGGGGGGGGGGGGGGGGGGGGGGGGGGGGGGGGGGGGGGGGGGGGGGGGGGGGGGFGGGGGGGGGGGGGGGGGGGGGGGGGGGGGGGGGGGGGGGGGGGGGGGGGGGGGGGGGGGGGDGGGGGGGGGGGGGGGGGGGGGFEGGGGGGFGGGGGGGFGDGGGGEGGGGGGCGGGGGGGGGGGGGGDGFFCFECGGE@FGGFGGGEEGGGGGGGEGGGFFGGG8??F?+<EG*/:=*/CCECEGGCDGGGC?FFGGGG6*/2CFC=GG3E<;5C*/7C+9DF?*71)0*7555:)
@M03506:14:000000000-AKVR1:1:1101:19850:9271 1:N:0:34
CGAACTCCTACGGGAGGCAGCAGTGGGGAATCTTGCGCAATGGCCTAACGGCTGACGCAGCGACGCCGCGTGTGGGATGAAGCTCCTCGGAGTGTAAACCACTGTTGCCCGGGACGAATAGCTCGATTAATCGAGCCTGACAGTACCGGGTGAGGAAGCACCGGCTAACTCCGTGCCAGCAGCCGCGGTAATACGGGGGGTGCGAGCGTTGTCCGGAATCACTGGGCGTAAAGGGCGCGTAGGTGGTGTGATAAGGGGGTGGGGAAGGTCGGGGGCGCACCCCCGGGCGTGCCGGGCAGGC
+
CCCCCGGGGG@FGGGEGCEGGFGGGGGGGGGGGGFGGG@FEGGGGGGGCEG7FGGGEGFGG7FFEGGDGGCECFGG8DCFFFGDGGGGFGDGGFGGGGGGGG8DFFGAFFEGGCGECGFGD<3CCCFEFF<F@CFCGGGGGGGGFGGGGGEGGCFFCFFFF7FEEGGEGCFGGGGCGGGGFFGGGEG5?CC+<C85EGGGGGGD>E58*;?CFFGDEGGG7CCFGFCC*?EFFFCECCC8*:7:C:*11:9+2+<FF)/1:E3CEC*9+**.55)/)./))..5>BD)(18477)))00)0
@M03506:14:000000000-AKVR1:1:1101:9723:9294 1:N:0:34
CGAACTCCTACGGGAGGCAGCAGTCGGGAATTTTGGGCAATGGGCGAAAGCCTGACCCAGCGACGCCGCGTGAAGGATGAAATCCCTCGGGATGTAAACTTCGCAAGAATGGGAAGAATTAGTAGGGGTCAATACCCCCTATGATGACGGTACCATTTGTAGGCCCCGGCTAACTCCGTGCCAGCAGCCGCGGTAATACGGGGGGAGCAAGCGTTGTTCGGATTTACTGGGCGTAAAGGGCGCGTAGGCGGTCAGCACAAGTCAGTTGTGAAATCTCCGGGCTTAACTCGGAAAGGTCAAC
+
CCCCCGGGGGGGGGGGGGGGGGGGGGGGGGGGGGGGGGGGGGGGGGGGGGGGGGGGGGGGGGGGGGGGGGGGCGGGGGGGGGGGGGGGGGGGGGGGGGGGGGGGGGGFGGGGGGGGGGGGGGGGGGGGGGGGGGGGGGGGGGGGGGGGGGGGGGGGGGGGGGGGGGGGGDDFGGFFGGDFEFFGGGGGGGEFFFEGGFGGGGGGGGGGG?FFGGDEGGGGGGGGGGGGFGCFC>CEGCFGGGGGECEDFGGGCEGGGFFFFCFGG*<CGGDFFGCGDFG<DDF5<=>=9D>4@<<@6*9=7
@M03506:14:000000000-AKVR1:1:1101:8765:9322 1:N:0:34
CGAACTCCTACGGGAGGCAGCAGTGGGGAATCTTGCACAATGGGCGAAAGCCTGATGCAGCGACGCCGCGTGGGGGATGAAGCTTTTCGGAGCGTAAACCCCTTTCGATCCGGACGAATGCCCGCAAGGGATTGACGGTACGGATATAAGAAGCCCCGGCTAACTACGTGCCAGCAGCCGCGGTAATACGTAGGGGGCCAGCGTTGTTCGGAATTACTGGGTGTAAAGGGTTCGTAGGCGGTGCGGCAAGTTGGGAGTGGAATCTCTGGGCTCAACCCAGAGACGGCTTCCAAAACTGCTG
+
CCCCCGGGGGGGGGGGGGGGGGGGGGGGGGGGGGGGGGGGGGGGGGGGGGGGGGGGGGGGGGGGGGGGGGGGGGGGGGGGGGGGGGGGGGGGGGGGGGGGGGGGGGGGGGGGGGGGGGGGGGGGGGGGGGGGGGGGGGGGGGGGGGGGGGGGGGFGGGGGGGGGGGGGGGGGGGGGGGGGGGGGGGGG7FFGGGGGGGGGGGGGDGGGFGDEGGGGGGGGGFEGFGGGGGFGGGGGFGGGGGC=EEGGGFG7FGGGGFFGGG7F9:+CCFF<<F7F<DC59>4*:>))(296@8:F4@F*)
@M03506:14:000000000-AKVR1:1:1101:12799:9339 1:N:0:34
CGAACTCCTACGGGAGGCAGCAGTGGGGAATTGTTCGCAATGGGCGCAAGCCTGACGACGCAACGCCGCGTGGAGGATGAAGGTCTTCGGATTGTAGACTCCTGTTGCTCGGGACGAAAAGCTTCGACCTAACACGTCGAAGTCTGACGGTACCGGGTGAGGAAGCCCCGGCTAACTCTGCGCCAGCAGCCGCGGTAATACAGAGGGGGCAAGCGTTGTTCGGAATTACTGGGCGTAAAGGGCGCGTAGGCGGCCCGCTAAGTCGAACGTGAAATCCCCGGGCTCAACCCGGGAACTGCGT
+
CCCCCGGGGGGGGGGGGGGGGGGGGGGGGGGGGGGGGGGGGGGGGGGGGGGGGGGGGGGGGGGGGGGGGGGGGGGGGGGGGGGGGGGGGGGGGGGGGGGGGGGGGGGGGGGGGGGGGGGGGGGGGGGGGGGGGGGGGGGGGGGGGGGGGGGGGGGGGGGGGGGGGGGGGGGGGGGGGGGGGGGGGGGGGGGGGGGGGGGFGGGGGGGGEGGGGGGGGGGGGGGGEGGGGGGGGGGCCCFGFGEGGG*5?EFGDEEGGF)):C?EGDGCE/:)9DGGG:FCG>DEGFFF<G59B:>>)96B)
@M03506:14:000000000-AKVR1:1:1101:18495:9341 1:N:0:34
CGAACTCCTACGGGAGGCAGCAGTCGGGAATTTTGCGCAATGGGCGAAAGCCTGACGCAGCAACGCCGCGTGAGGGATGACGGCCTTCGGGTTGTAAACCTCTTTTGTCAGGGACGATGATGACGGTACCTGGCGAATAAGCCACGGCTAACTACGTGCCAGCAGCCGCGGTAATACGTAGGTGGCAAGCGTTGTCCGGATTTACTGGGCGTAAAGAGCGCGCAGGCGGTCGTTCAAGTCGCGTGTGAAAGCCCCCGGCCCAACGGGGGAGGGTCACGCGATCCGGATCGACTCGAAGGCC
+
CCCCCGGGGGGGGDGDDFFC7@<FGGGGGEGGGG<FBF7FCDE<DC@+@BFGGFDGEE+:FAFGDFGGGDFFGGGGGGGGGC7FEEGGFGCFEGCDGAFDFGDGFGGEFFDFGFGGGGGGGGGGFCFGGFDGCFGGGDGGGGBCFDEEGC@><FC7FGGGGGFGFGGGGGGGDEGFCFFFFGGFGGGF8FGF@72<<E8C8CEFGGC688:?CGGGFFFCCEEGGGDGC/8:?*;F?9CC=*CCC/57:<CFDC59E5C):7<E*7CCC):B</75*.5CDE)*1.*)3/86:3)))875)
@M03506:14:000000000-AKVR1:1:1101:21839:9360 1:N:0:34
CGAACTCCTACGGGAGGCAGCAGTGGGGAATCTTGCGCAATGGGCGAAAGCCTGACGCAGCGACGCCGCGTGAGTGATGAAGGCCTTCGGGTTGTAAAGCTCTGTGGGGAGAGACGAATAAGTAGAAGCTAATACCTTCTATGATGACGGTATCTCCTTAGCAAGCACCGGCTAACTCTGTGCCAGCAGCCGCGGTAAGACAGAGGGTGCAAACGTTGTTCGGAATTACTGGGCGTAAAGCGAGTGTAGGCGGTCTCAAAAGTCGGGTGTGAAAGCCCTGGGCTCAACCCAGGAAGTGCAC
+
CCCCCGGGGGGGGGGGGGGGGGGGGGGGGGGGGGGGGGGGGGGGGGGGGGGGGGGGGGGGGGGGGGGGGGGGGGGGGGGGGGGGGGGGGGGGGGGGGGGGGGGGGGGGGGGGGGGGGGGGGGGGGGGGGGGGGGGGGGGGGGGGGGGGGGGGGGGGGGGGGGGGGGGGGFGGGGGGGGGGGGGGGGGGGGGGGGGGGGGFGGGFFGGGGGGGGGGGGGGGGGGGGGGGGGGGGGGGGGGGGGGG::<CFGGGGCEGG=:FCGGFGGGDGDE?FC7?5>4FGF5=7?CFBG:?:3;@FF4@7
@M03506:14:000000000-AKVR1:1:1101:22350:9361 1:N:0:34
CGAACTCCTACGGGAGGCAGCAGTGGGGAATCTTGGACAATGGGCGCAAGCCTGATCCAGCCATGCCGCGTGAGTGAAGAAGGCCTTAGGGTTGTAAAGCTCTTTTGGCAGGGACGATAATGACGGTACCTGCGGAATAAGCCCCGGCAAACTTCGTGCCAGCAGCCGCGGTAATACGAAGGGTGCTAGCGTTGTTCGGAATCACTGGGCGTAAAGCGCGAGTAGGCGGCTTGACAAGTCAGAGGTGAAAGCCTGGAGCTTAACTCCAGAATTGCCTTTGAAACTGTCGCGCTTGAGTGTT
+
CCCCCGFDEEFFGGGCGGGGGGGEEFGGG@FGGGGFFGGGGGGGGGGGGGGGGGGFGGGGGGGGGGDGGGGGC@FFFFGGFG?E8E=FF9FEFEGGGGFGGGGGGAFCCFGEDFFGDCG@EEE?FFGGEFDEGGGDBFGGGGGGGGGGGDFB==FEG>EFGC:CCGGGDFG>FGFG,<CFGGDFGGGGGFECCFGCF888CFG?CGGFFFECEGGGCG=8*/:*<F??5*::=CFFFG:?FGEFC6::+AFGG+AFGFGC+::9<:+2C:*8CG*<0=CFFF4+39:*(*)()0;49/6**
@M03506:14:000000000-AKVR1:1:1101:9719:9380 1:N:0:34
CGAACTCCTACGGGAGGCAGCAGTGGGGAATATTGGACAATGGGCGAAAGCCTGATCCAGCAATGCCGCGTGAGTGATGAAGGCCTTAGGGTTGTAAAGCTCTTTTACCCGGGATGATAATGGCAGTACCGGGAGAATAAGCCCCGGCTAACTCCGTGCCAGCAGCCGCGGTAATACGGAGGGGGCTAGCGTTGTTCGGAATTACTGGGCGTAAAGCGCACGTAGGCGGCTTTGTAAGTTAGAGGTGAAAGCCCGGAGCTCAACTCCGGAATTGCCTTTAAGACTGCATCGCTCGAATCCA
+
CCCCCGGGGGGGGGGGGGGGGGGGGGGGGGGGGGGGGGGGGGGGGGGGGGGGGGGGGGGGGGGGGGGGGGGGGGGGGGGGGGGGGGGGGGGGGGGGGGGGGGGGGGGGGGGGGGGGGGGGGGGGGGGGGGGGGGGGGGGGGGGGGGGGGGGGGGGGGGGGGGGGGGGGGGGGGGGGGGGGGGGGGGGGGGGEGGGGGGGDEFGGGGGGFGGGG>EGDGD=CGGGGGCCEGC58C<:+<*<FFFFFFDFGDF64:C<EFGGGGGG?D<5EGE36CFGFFFDGFFE+)2*47>BF4BEF@D4*
@M03506:14:000000000-AKVR1:1:1101:15937:9381 1:N:0:34
[truncated: 56,669,458 more chars]
