# Supplementary material for: Differential responses of the acidobacterial community in the topsoil and subsoil to fire disturbance in Pinus tabulaeformis stands
Source: PeerJ. 2019 Dec 11;7:e8047. doi: 10.7717/peerj.8047 (PMC6911345; doi:10.7717/peerj.8047)
Supplement: Supplemental Information 15 — M, moderate severity; A, represents a repetitive sample; 10, topsoil (0–10 cm). [file peerj-07-8047-s015.gz › peerj-07-8047-s015]

@M03506:14:000000000-AKVR1:1:1101:14369:1077 2:N:0:34
NATAGGACTNNNNNNGTTNNNNATCCTGNTNNNNNNNCACGCNNNNNNNNNTCAGCGTNNNNNNNAGCCTAGNNNNNNNCCTACGCNNNNNNNGTTCTTGNNNNNNNCTATGCANTNNNNNNNNNNANNANNNNNNCNNNNTNNNNNNNCTGTNCTCNNNNNNNACNGTNNCNNNGNCAGTTCCNNNNNNNAGCGNTGNGCTGTCACCCNTNNNNNNNNAGGCTGCNNANNCNNNNNTNNNNCNNNATNAATCCNNNCNNNGCTTGCANNNNNNNTATTACCNNNNNNNCTCGCACGGNNT
+
#8ACCGGGG######:=C####==CFGG#:#######::CFG#########99C@FGG#######::@FGGG#######::CFGGD#######4:BFGGG#######:4BCFFE#:##########4##4######8####+#######68+3#6@D#######+5#45##5###*#4*5D55?#######64=6#4=#4;?*=CEGC,#1########1*27/9<##*##2#####1####1###/)#2;0)0###,###)0//*:0#######2*-.*.)#######0-(01;<@)##,
@M03506:14:000000000-AKVR1:1:1101:19762:1085 2:N:0:34
NATAGGACTNNNNNNGTTNNNNATCCCGNTNNNNNNNCTAGCNTNNNNNNNTCAGCGTNNNNNNNAGCCCAGNNNNNNNCCTTCGCNNNNNNNGTTCCTCNNNNNNNCTTCGCATTNNNNNNNNNNANNGNNNCNNCNNGNTNNNNNNNCTGCACCCNNNNNNNCCNCTNNCNNNCNCCCTTTTNNNNNNNATCCCGCNGATTTCATATNCCNNNNNNNTTTGCCCNNCNNCNNNNCTNNNNCNNNCGTATCACNNNANNNCGTTTGCNNNNNNNCTCTCTCNNNNNNNCCTGGTCCCNNC
+
#8@CCFGGG######=:C####,:CDF@#:#######9:6DC#9#######9::D,:C#######,:9,:::#######:9:CFCF#######,::BD?<#######+++:++4+6##########+##+###+##6##+#8#######++++@D,4#######45#+3##*###*#*14>:C,#######**/*;**#**1*/<@+=+#*/#######*21*227##/##*####-*####*###2.1**)**###,###))***1*#######**()*))#######)((0(.*0)##(
@M03506:14:000000000-AKVR1:1:1101:13838:1110 2:N:0:34
NATAGGACTNCCGNGGTATCTAATCCCGTTTNNNCCNCTGGCTTNNNNNNNTCAGCGTCNNNNNNGGTCCAGNNNNNNNCCTTCGCNNNNNNNGTTCCTCNNNNNNNCTACGCATTNCACCNCTACACCTGGAANTCCGCATNNNNNNNCCGGATTCAAGNCTTCCAGTATCGGACGCAGTTCCNGNNTNNAGCCCGGGGATTTCACGTTCGNCTTAGAAGGCCGCCTACGCCNNCTTTANCCNNAGTAATCACGAACNNNCCTTCCCCCCNNNGTTTTACCCNNNNNNCTGGCCCAGAGT
+
#8ACCFGGG#6CF#=CCFGGFGDGGFFGGGG###::#:CCFGGG#######,:CFGGGF######::DGGGG#######::C@FGC#######,:BD@CF#######:4:FFGGGD#:AFF#9+<AFGGGGCFF#48FFGCE#######88D?F68ECF:#6:DGGGDFG;FEG>EEEGGCFFG#1##*##**4*;CCGE*78<9CFC*;*/#2*3*:@CFDDCGC577<:5)##1,17/#*1##*10:/<**)*1/,###009**2?*)>###*/*-8F<)(######)((73(*)).,)
@M03506:14:000000000-AKVR1:1:1101:17433:1128 2:N:0:34
NATAGGACTACCGNGGTTTCTAATCCTGTTTNCNCCCCACGCTTNNNNNNNTCAGCGTCNGNNNCGGGCCAGTGNNNNNCCTTCGCNNNNNNNGTTCTTGCNNNNNNCTACGAATTNCACCTCTACACTCGCAGNTCCACTCNNNNNNNCCGTACACAAGNTCGCCAGTATCAAAGGCAGTTCTNGAGTNNAGCTCCAGGATTTCACCCCTGACTTAGCCATCCGCCTACGTGCGCTTTACGCCCAGTGATTCCGAGCCNCGCTAGCCCCCCNCGTATTACCCNCNCNNCTGGCACCACGT
+
#8ACCGFGGE@FG#:<FGGGGGFGFFGGFGG#:#:CFFGGGGGE#######6:CFDEGG#:###::CFFEGGC<#####::,CCFE#######,::?7EFF######:+4B<:AGG#+:DFFGGAFCF,84CCC#68A=FF8#######836366+7,>6#+3@D++>@<DFF,7EFCCEE9C7#4514##66=>DF7,,*;,CE@9F7CCF6CEA828+;+95<3=;*8);*..)(1)3;1*7>C5)3300=F9/)()#)0853*<F:<3)#1*2*(/+.-(#(#(##)-()4(*).(((
@M03506:14:000000000-AKVR1:1:1101:16125:1155 2:N:0:34
NATAGGACTACCGGGGCTTCTAATCCCGTTTGCCCCCCTGGCTTNNNNNNCTCAGCGTCAGTGTTGGTCCAGGATGNCGCCTCCGCCACGGGNGTTCTTCCTGATATCTCCGCATTTCACCGCTACACCAGGAATTCCACTCTCNTCTTCCGGACTCTAGCCAGATGGTTCCCATCGACGTCTCGAGGTTGAGCCTCGAGTTTTCACAACGGACCTCTCGCGCCGCCGCCACCCCCGCTCCGCCCAATAAACTCGGACAACGCTTCCCCCCTCCGTATTCCCGCCGCTGCTGGCCCGGTGG
+
#8AB@@CFG-;EFD+C+@<<@C96@,;@F@<,E,6C:BBD,C<F######:,C<DE:F77@E@,CEE@AFGF<FG@#:9CFG7F>FCE7F++#:::D<5<EF9,9,CFD,5+6@?=AF<E5BF@FGFG<FFC+3A<<FFGCF9D#+6=6@;+@+@EDC9,,4,D5:E6<,,@<D,@*>7*4;C>66*;*68,2>?,0//:>*4+AC:==C)>*/:*02.=*:C:3<B)*1)/*)))()0/8*17)*270+3**/*/177*00)***27C)9)<**2*4)+),(4(,,)(0,))((1))(((
@M03506:14:000000000-AKVR1:1:1101:19211:1163 2:N:0:34
NATAGGACTACCGGGGTTTCTAATCCCGTTTGCTCCCCTGGCTTNNNNNNCTCAGCGTCAATATCGGTCCAGGATGCCGCCTTCGCCACCGGTGTTCCTCCAGCTATCTACGCATTTCACCGCTACACCTGGAATTCCGCATCCCTCTCCCGAATTCAAGCCTGCCAGTATCGGACGCAGTTCCTGGGTTGAGCCCAGGGATTTCACGTTCGACTCAACAGGCCCCCTACGCGCCCTTTACGCCCAGTACTTCTGACCCACCCTTGCTCCCCCTGTATTACCGCCTCTGCGGCCCCCACGG
+
#8ACCGGGG<CFGGGDGGGGGGFFGGGGGGFGGGGFGFGFFGGG######9,:DFDGGGGGGG9FCGGDGCGGGGGGFGGGGEG7CGGGGCEGGEEGGGF<EDGGGGFGG,9>FF+FFFFFEGGEEGGFE8F=ACFDCFG7EB8DGGEFEFG>+@3@7,@BFEFD,,,@DECC:EEGGE*8D7,,68*=:*,21,AFC5*4?:+5<@7**09*9?*6*;C**:**):B5*0*))01(29+2A3CC5@7++<*7*2**(*27)8/>*<*+01.5)*2+)*<5<(4((-7)/--)-().),((
@M03506:14:000000000-AKVR1:1:1101:20252:1169 2:N:0:34
NATAGGACTACTGGGGTATCTAATCCCGTTCGCTCCCCTAGCTTNNNNNNTTCAGCGTCAGTTTCAGCCCAGCAACCCGCCTTCCCCGCAGGTGTTCCTCCCGATATCCACGCATCTCACCGCTACACCGAGGATTCCAGTTGCCCCTTCTGCACTCTAGCCCCCCAGTTTCGGTTGACCTTTCTGGGTTAAGCCCAGAGGTTTTACAACCGGCTTGCGGTGGCCGCCTACGCGCCCTGTACGCCAAGCAAATCCGAACAACGCTTCCCCCCCCCGTTTTACCGCGGCGGCAGGCCCGGCG
+
#6AAAF<<C-C,;;EF76@FC9FAFGGCCC,,68C@FGCF8<FG######6::C<@FB@FEG,CEEEEFFC<EFCE<F@BF@FC,:FCF:+>4A?F<BEF,BF?=CEE,,48>>+@,C99F+@:7:,6?C7F+@,E7F9,A=DACF8@DDB,3,@,6,@,7:>:+5*35,5,**@*9,CF9D2>DD,;<C8B9E:;:5:,**4,*,,11*1)*1/:)*)*229FC)08C*.*/)./-C)<<CC<D**.*;C)/9*111C=)>3)*2*)*0/8)):C2()*).)30((7()-489>*0)(((
@M03506:14:000000000-AKVR1:1:1101:14487:1188 2:N:0:34
NATAGGACTACCGGGGTTTCTAATCCTGTTTGCTACCCACGCTTTCATGTCTCAGCGTCAGTTACGGTCCAGAAAGCCGTCTACACCACCGGTGTTCCTCCTGATATCTACGCATTTCACCGCTACACCAGGAATTCCACTTTCCTCTCCCGTACTCCAGTCCCTCAGTATTCACCGCACCCTCCCGGTTAAGCCGGGAGATTTCACAGCACACTTAAGCAACCGCCCACACACCCCTCACCCCCAGCAACTCCCAACAACACTTGACGCCTTCGTCATAACTCTCCTCCTGTCCCGTAGC
+
#8ACCGGGGFFGDGGGGGGGGGGGGGGGGGGGGGGGGGGGGGGGGGGGGGGGGGGGGGGGGGGGDCCEFFFGGGGGGDFGGGGGGGGEGFGGGGGGGGGGGGGCAFFFGGGGGGGGGGFE<?FGGGGFGGGGFGGF,C;FFGFDD>DFG@FEGGGGFGGDEGDF9=DCEGGGGFGGDGGGGE?FCEG5C7:3@D8C1CC7*;<<CFG7CFC*,8,>+=C,:CCF3CE):<3=3:))(98C*/197**):@F)*/9**(*:7)77*20)*.)))****(.+)(-).).1(832*447B>(((
@M03506:14:000000000-AKVR1:1:1101:10555:1195 2:N:0:34
NATAGGACTACCGGGGTATCTAATCCTGTTTGCTCCCCACGCTTTCGCGCCTCAGCGTCAGTACCGTCCCAGCGAGCTGCCTTCGCCATTGGTGTTCCTCCTGATATCTGCGCATTTCACCGCTACACCAGGAATTCCACTCGCCTCTTCCGGACTCTAGCCCGACAGTATCCACCGCCATTCAAGGGTTGAGCCCTTTACTTTCACAGCGGACTTATCGGGCCGCCTACGCGCTCTTTCCGCCCACTGCTCCCCGACCACGACGTCCCCCTACCTCTTACCGGCGCCGCTGGCCCTCAGT
+
#8ACCG<EGGGGGGEGFEGGGGGDGGGGGGGGGDFFFFGGGGGGGFEGGGGGGGCGGGGGGGCGGGGGG:EGGEFEGGFGGGGGGGGGDFG8F<EFGF9FGGGEFGGFGEFFGGG7E<EFFEFGGGGFD+67:=FFFDCDFDFE6+@F=DF6C+@EGFG,@7DEEC88<:7@,,@>;*4*>,=;,;</44*6,>?@:,8,,+5,<+<C+7)75>C+:C@/5))2)78)*9)//7.7878+3*197C;FG6@6).*)14)*.))))//8/)97)1*2+)9+5(,,(463(82(.((*0)(()
@M03506:14:000000000-AKVR1:1:1101:9159:1195 2:N:0:34
NATAGGACTACCGGGGTTTCTAATCCCGTTCGCTCCCCTAGCTTTCGCGCCCCAGCGTCAGTGTCGGCCCAGCAACCCGCCTTCGCCGCCGGTGTTCCTCTTGATATCTACGCATTTCACCGCCACACCATGAATTCCAGTTGCCCCTTCCGCCCTCTAGCCCCGCAGTATCAGTTGACCTTTCCGATTTAAGCTCGGACATCTCACAACTGACTTTCGGTTGCCGCCTACGCGCCCTTTCCGCCCAGTAACCCCGAACACCGCTTGCCCCCCCCCTATCCCCGCGCCTCCTGGCCCCGTC
+
#8-ACGGGGDCF>@7C@@CDFFFFGGFEFFG@@F8@FEEF,EFEFFGG@@@+@FGGEGGGGCGGGDF@FGDEG<FFFE7BC:?=FFEE++@=4+BCFFG9FG<<9EFF9BA<F+@8<F,CD:F+>C,>FF3=B<FFGE;DFFAF@E+@,@DEC*5*6D9,>CDED8*44C;FGGCB,,,:=C9C7B*:EF@;CE9085**/0ACC+:++:87+7<2*20:1/9CCCBB5*7/9@ED1)0++0*99*25++0*0)9/),95);5)):*809*.))2**(0+()(464()(),,/.(*))-((
@M03506:14:000000000-AKVR1:1:1101:9347:1205 2:N:0:34
NATAGGACTATTGGGGTTTCTAATCCCGTTCGCTCCCCTGGCTTTCGCGCCTCAGCGTCAGTGTCGGCCCAGCAACCCGCCTTCGCCGCAGGTGTTCCTCTTGATATCTACGCATTTCACCGCTACACCAAGCATTCCAGTTGCCCCTTCCGCACTCTAGCCGCACAGTTTCAGTTGACCTTTCCGAGCTAAGCTCGGAGATTTCACAACTGACTTGTTCTGGCCGCCTACGCGCCCTTTACGCCCAGTAAAACCGAACAACGCCTGCTCCCCCCGTATTCCCGCCGCCGCTGGCCCGGGG
+
#8ACCGGGGFCFFGFGGGGGGGGGGDGGGGGGC@FGGGGGGGGGFFGGGGGEGGGGGCFFGGEFGEGGGGGGGGGGGEGGGGDFGGGGGDFFGGGGGGAFFGG9FFFFGGGGGEECFGGGG:=B@FGGGDFG7FG,CCDAAF9BFGFFGGG>CCEGGACDFF6?EGCF,;DC:AAFCCGGCFF;FEGG*>CGGF9A=5?7C8C7CFGGFDC4<6E?:;6CC+:6F3)8*17*57.>937?+<*9/:*009+**/9554>*85>3);*.+09@8C8:82.<442:973)()-,746*.)((,
@M03506:14:000000000-AKVR1:1:1101:21141:1212 2:N:0:34
NATAGGACTACCGGGGTTTCTAATCCTGTTTGCTCCCCTAGCTTTCGCGCCTCAGCGTCAGTTATGGTCCAGTGCGCCGCTTTCGCCACAGGTGTTCCTCCCGATATCTACGCATTTCACCGCTACACCGGGAATTCCACGCACCTCTCCCATCCTCCAGCACGACAGTTTCGCCTGCAGGCTCCGAGTTAAGCTCGGAGCGTTCACAGTTGACTTGTCGCGCCGCCGACGCGCCCTTTACGCCCATCCATTCCGAACAACGCTTGCACCCCTCGCATATCCTCGCCCGCGGCACCAGAGT
+
#88CCGGA@@FGEGGG:EFFCG9EFFGGGGGGFDFFGGGFEGG6E@FEGEG:CEF?FFGCGECECEF@,6CCFGGGGGGGCGGGCEGFG=,CFGGDFGFG,CFGGDCE<BEFGGGGGFGGF7=7CGG:F+:>7FGGDDGGGD+@C??C,@EEG,3,3DD8DCFCE*3>E,;,:ACB7D,,6@,:8*4?8142<A;CC7*/*)*38+<9C*11+8ECGGFD*))27>))*).:>B3)(*)03**7)**)*0+1=**/1(9*537>*/**<)/))/***-.+--.5((,)-)(()((*)0(3)
@M03506:14:000000000-AKVR1:1:1101:19443:1213 2:N:0:34
NATAGGACTACAAGGGTATCTAATCCCGTTCGCTCCCCTAGCTTTCGCGCCTCAGCGTCAGTGTCAGCCCAGCAACCCGCCTTCGCCGCAGGTGTTCCTCTCGATATCTACGCATTTCACCGCTACACCGAGAATTCCAGTTGCCCCCTCTGCACTCTAGCCCCGCAGTATCGGCTGACCTTTCCGGGTTAAGCCCGGAGCTTTCACAGTCGACTTGCGGTGGCCGCCCACGGCGCCTTTACGCCCTGTCACTCCGCACCACTCACTCCCCCCCCGCTTTACCCCGTCTGTCGCCCCGGAG
+
#8BCCGGGGGGGGFGGGGGGGGGGGGGGGGGGGEFGGGGGGGGGGGGG7FGGGGFGGGGGGGGGGGGFGGGGGGGGFGGGGGEGCFGGG7FEEFGGGGGG9ECFG8FGGGGDGGGDEGGGGEEE+CEEFFGGEEF<FFFFE=;FGG@+B@,6DEF,==>D;FFGE6*539@F5:>*9,1<?C9DCE5?:7*,,<BEGD*/*2C>5+42=7;DC/3;0;3C35<=F7))*/.*)))1,*)<3+*/9**)2+<*/**1*1)*07)**+09*)/).7:/*()/)6-(((,7()-))((*07(--
@M03506:14:000000000-AKVR1:1:1101:17468:1264 2:N:0:34
NATAGGACTACCGGGGTATCTAATCCTGTTTGCTCCCCACGCTTTCGCGCCTCAGCGTCAGTATCGGTCCAGAGAGCCGCCTTCGCCACCGGTGTTCTTCCCAATATCTACGAATTTCACCTCTACACTGGGAATTCCACTCTCCTCTCCCTATCTCTAGCAAACCAGTCCCAGACGCAGTTCCCAGGTTAAGCCCGGGGCTTCCACGCCTGACTTGGTTTGCCGCCTGCGCCCCCTTTACGCCCAGTAAATCCGAACAACTCCCGCCCCCTCCGTATTCCCGCCTGTGCCGCCACCAAGG
+
#8BCCGGGGGGGGGGGGGGGGGFFFGFGGGGGGFGGGGGGGGGGGGGGGGGGGGGGGGGGGGGFGDFGGGGGFGGGGGGGGGCF7CFGGGGGGDGGGGGGGGFGEGGGFGGGGFGFGGGGG9FFFGGGFGGGECGFAFAFEFDDFFFDFGG,@DGFCGG,DEBFFFF6DFDGGGFF>EEE8=:B?C@7FCFA,>FF5E:*=D@,,=?/=C**=C<9D*;CD*;CD3=A*/)/*0>7059+<=DC<5C9+A+/7?CG*39*7)9*7*:5:857)1/2*.)+-.(((((0)/)7)4(*)0,((
@M03506:14:000000000-AKVR1:1:1101:20090:1280 2:N:0:34
NATAGGACTACCGGGGTATCTAATCCTGTTTGCTACCCACGCTTTCGCTCCTCAGCGTCAGTTTCGGCCCAGAGTGGCGCCTTCGCCACCGGTGTTCCTCCTAATATCTGCGCATTTCACCGCTACACTAGGAATTCCCCACTCCCCTACCGAACTCTAGTCACGGCAGTATCGAGTGCCCGCTTTGGGTTGAGCCCACAGTTTTCACACCCGACTAACCGAACCGCCTCCGAGCTCGTTACGCCCAATAAATCCGGCCCACGCTTGGTGCCACCGTGTCACCGCGTAGGCTGGCACTCGC
+
#8ACCGGGGGGG7EFEGGGGGGFGGGGGGGGGGGGGGGGGDGGEGGGGGGGGGGGEGGGGGGCGGDGGGGGGCFFCFGGEGGGGGGGDFGGGEGGCFGGFGGGDGFGCEA9::FC@FGGGGGGC:+EFEF9A89AFGG9AAECFDDEBFGGCEGGFGCFC9<>;+:>**,>3=:8@FG?,,1@*=:D<:C7CB6<EFG*:C;C@99+<9F*CC):C5CFDCC)>33:7**)*/.7))/01*:5775*)6++9@*2)/()*08)>*;*.+7C5*0*:8(8:)..,4(()(..3)40**)(((
@M03506:14:000000000-AKVR1:1:1101:9431:1347 2:N:0:34
GATAGGACTACCCGGGTATCTAATCCCGTTTGCACCCCTGGCTTTCGCTCCTCAGTGTCAGTGTTGGTCCAGGATGCCGCCTTCGCCACCGGTGTTCCTCCAGATATCTACGCATTTCACCGCTACACCTGGAATTCCGCATCCCTCTCCCAATCTCAAGCCATCCAGTATCGGACGCAGTTCCCCGGTTAAGCCGAGGGATTTCACGTCTGACTTAGTTGGCCACCTACGAGCCCTTTACGCCCAGTAATTCCGAACAAAGCCTGCCCCCCCCGGTTTACCGCGGCCGCTGGCCCGGCGT
+
CCCCCGGGGGFFGGGGGGGGGGGGGFGGGGGGGGGGGGGGGGGGGGGGGGGGGGGGGGGGGGGGGGGGGGGGGGGGGGGGGGGGGGGGGGGEGGGGGGGGGGGGGGGGGGGGGFGGGGGGGGGG7FFFGGGFGGGGGGGGEGEGGFGGGGGG?GGGGG9@EDFCFGFGCEAFGCEGGGG54@FFEGGG8EE,;9E>EE=E/*:<>7@E:>FGGF7@+CF?+CFFFGF4+631:BEFBC?:C55CD7*0<9+9=FF35950)))*2*28EFGF:D**/,)+:2163(37()(,7:0*))(((
@M03506:14:000000000-AKVR1:1:1101:20698:1357 2:N:0:34
GATAGGACTACCCGGGTTTCTAATCCTGTTTGCTCCCCACGCTTTCGTGCATGAGCGTCAATCTTGACCCAGGGGGCTGCCTTCGCCATCGGTGTTCCCCCACATCTCTACGCATTTCACTGCTACACGTGGAATTCTAACCCCCTCCGCCAGATTCAAGCCTTGCAGTCTCCATCGCAATTCCCAGGTTGAGCCCGGGGCTTTTACGACAGGCTTACAAAACCGCCACCGCACGCTATACCTCCAGTAACTCCTTTTTACGCTGGCACGCTACGTTTTACCGCGCTTGCTGCCATCTATG
+
CC<,AFG@F9-6ECFCB-B;EEE9FGGF,,C,C<@F@:EEGGGECF:,,,CC@,,,@CFG,,<FF<FCF<C,7:+8++6FF6,CEEF=,BFDF7,859,,8+CBF,,:E,A+=++8B<FFA?FEE<BEG=,+@?4AB,,,3,8B@CC+3+8@8,3@D:,@,@:E,,,EFCCCFCC9EE*@E9E9E9@5<>>,22BFD5*::7C8,=C//57)**3=*6/<9CF*/:)2*9)*)))),*03++225C60+03*94***)**1).9*2*)<))07CC;2(0+.5(4((()-)4<*3)*)*)--
@M03506:14:000000000-AKVR1:1:1101:19939:1370 2:N:0:34
GATAGGACTACAGGGGTTTCTAATCCTGTTTGCTCCCCACGCTTTCGCGTCTCAGCGTCAGTCACGTCCCAGCGAGCTGCCTTCGCCATTGGTGTTCCTCCTGATATCTGCGCATTTCACCGCTACACCAGGAATTCCACTCGCCTCTTCCGGACTCGAGCTTGACAGTATCCACCCGCCCCCCGGCGTTGAGCCCCGGGCTTTCAGACCGCACTTACCACGCCGCCACCACGCTCCTGACGCCCCCGCACTCCGGACCACCCTTGCCCCCTTCCTCCTCCCGCCGCCTCCCGCCTCTAAC
+
CC9CCGGGGGCFEFGG@F@FGFFEGGGGGGGFGCFGGG?FGGGBDGEGGFGCEEFGGGGGGGGFGCFGGEGGG7@:FGGGFE<FGGGDGFFDE@EFFG<?F<@??FFEF9FGGE:F,CCFC+@:+@FDGG,?6E,7CFEG9BDEGCEG9;EE>C=3>+>+@+,:8A@,35>;DCF6CEGE*8;C5:*434*4+>9CEC5*87*509::+/7)*9*+*29+9*1:)/8.*1):*.09(*)+0*1)9**)***)00*1*-)*)))/*237+5C)09*++()*(-(,(((.()((041*)))))
@M03506:14:000000000-AKVR1:1:1101:15514:1385 2:N:0:34
GATAGGACTACCAGGGTTTCTAATCCTGTTTGCTCCCCTACCTTCCGCACCTAAGCGTCAGTACCGGACCAGTTACCTACCTTCGCCCCAGGCGTCCTTCCTATAATCTACAAATTCAACCTCTACACTAGGAGTTCCACTCACCTCTTCCGGACTCAAAATCGCCAGTATACAAGGAAGTTCTGGAGTTGATCTCCAGTATTTCACCTCCATCTAAACTATCCGCATACGTCCGCTTTCCGCACGTTAAATCTGACTAACACTGTACCCCATCGTATCATCGCGTCCTCGGCCATAAGGT
+
A8CC8FF9E-C<E-BEGFGFF<CFFE<<FFGGGCDG<,,,,;CA,,,,+@F,6,,,+B@C:@,,,6++@+C,9,C,,6,9E,,C,@,,+,,,,68++8,:,9,,,,,,95555=EFGFA,F=,,,:?F,A?,9=A,9?E,,,4@D?=B9,EE68C+=3,,,,@+8++663,3,@,,,,,6652,@D,4@,,,7,5@A@8,@<E,<,,4,***,+732=/,+++49**3*;),*)8)5C5,5*/)/**)*4;@++11+)3+;);**3+139*))9C884)+).((((,)4=:0)((**1)).
@M03506:14:000000000-AKVR1:1:1101:10080:1390 2:N:0:34
GATAGGACTACTGGGGTATCTAATCCTGTTTGCTCCCCCCGCTGTCGTGCATGAGCGTCAGTTGCGAGCCAGTGAGCCGCCTTCGCCACGGGTGTTCTTCCCAATATCTACGAATTTCCCCTCTACACTGGGAATTCCACTCACCCCTTTCCCACTCTAGCCATCCAGTCCCAACTGCCATTCCCGGGTTGAGCCCGGGGCTTTCCCCTCGGACTTGAACAACAGCCTCCGCCTCCTCTCCCTCCAATAATCCCGGATCAGGCTTGCCCCCTCAGCATTACTCTCCTCGCTGCCACAGCTG
+
C8C8<CF<FF@<=C8+6@@9F@,;CFFG<E<CE<<@<C+7+@@8@FGGC>D<AEDA7FGGGE,,E:+6@:AEG9,,666=+?,CFG7=@=F77@C+C@<<F459EA,5,B9BCDGE9<,,48+,CAEF,,3=F,=,9ADFCB,@,,@+,,8,62@DFG,3DC,5<CF?@D6,@D+,,@:5@<C;FG*7:*:,2,>;CC5**28+<+<***)**)*57CF6+;C**2>4*1)2*))1(0****29*08*+++**9*)1()**)0***;)3)5).*+3+66F<))))..)4)-().)*))()(
@M03506:14:000000000-AKVR1:1:1101:9832:1406 2:N:0:34
GATAGGACTACCGGGGTATCTAATCCCGTTTGCTACCCTAGCTTTCGCGCCTCAGCGTCAGTGTCAGCCCAGCAACCCGTCTTCACCTCAGGTGTTCCTCTTGATATCTACGCATTTCACCGCTACACCAAGAATTCCGGTTGCCCCTTCTGCACTCTAGCACATCAGTATCACTTGACCGTTCTAAGTTAAGCTTAGAGATTTCACAAGTGACTTAACACGCCGCCTACGCGCCCTTTACGCCCAGTAAATCCGAACAACGCTTGGTCCCTACGTATTACCTCGGCTGCTGGCCCGTAGT
+
CCCCCGGGGFEFGGGGGGGGGGGGGGGGGGGGGGGGGGGGGGGGGGGGGGGGGGGGGGGGGGGGGGGGFGGGGFGGGGGGGGGGGGGGGGGGGGGGGGEGGGGCEGGFFGGGGGGGGGGGGGGGGGGGGGGGGFGGGGGGGGGGGFGGGGGGGGGGGGGGGGGCGGGGGCDFGGDGGGGGGGEGGGGFCECFFFGGFCGF7CFGGGGF?*:=@7AG>FFGGDGGCCBBCC?EG3B)(>;EFE<37**)1?9CF@GD<9C65537*:*1:?CBFG5;9679:).)(-:>0)50<<(5))-((
@M03506:14:000000000-AKVR1:1:1101:13642:1416 2:N:0:34
GATAGGACTCCTAGGGTATCTAATCCTGTTTGCTCCCCACGCTTTCGCGCCTCAGCGTCAGTATCGGTCCAGAGAGCCGCCTTCGCCACCGGTGTTCTTCCCAATATCTACGAATTTCACCTCTACACTGGGAATTCCACTCTCCTCTCCCGATCTCTAGCGATCCCGTCTCAAGCGCAGTTCCCAGGTTAAGCCCGGGGCTTTCACGCCTGACAAAAATCGCCGCCTGCGCGCCCTTTACGCCCAGTAAACCCGAACAACCCCCGCCCCCTCCGCACTCCCGCGGCCGCTTGCCCTCAGC
+
CCCCCGGGG9FGGGGGGGGGGGGFGGGGGGGGGGGGGGGGGGGGGGGGGGGDGGGGGFGGGGGGGGDFGGGGGGGGGGGGGGGGGGGGGGGGGDFGGFGGGGGFFFGGFFDFGFGGGGGGGADEGGGGGEFFF<FFGFDFFGBEC4DAFGGG>CG=FFGGF>EFGGGG8EGGFAFG6CEGGGFGGGFFFGC9>EGGGGGCEGG,CFG=FGFDCGGDC*=*CCGG3C>5AF3C9@>C9299CECDGC*/<<C*857))-76>)>*7*8>GFG))9:5*4:+8:,2((-.(0(()((*)).(.
@M03506:14:000000000-AKVR1:1:1101:20311:1424 2:N:0:34
GATAGGACTACCGGGGTATCTAATCCTGTTTGCTCCCCACGCTTTCGTGCATGAGCGTCAGTGTTAGCCCAGGGGGCTGCCTTCGCCATCGGTGTTCCTCCACATCTCTACGCATTTCACTGCTACACGTTGAATTCCACCCCCCTCTGCCACACTCAAGCCTGCCAGTTAGAAACGCAGTTCCCAGGTTAAGCCCGGCGATTTCACATCTCTCTTACCAACCCGCCTGCGCACGCTTTACGCCCAGTAATTCCGTTCACCGCCTCCCCCCTACGTTTCACCCCGTCTGCTGGCCCGCAGT
+
CCCCCGGGGGFGGGGGGGGGGGGGGGGGGGGGGFFGGGGGGGGGGGGGGGGGGGECGGFGGGGGGGFCFGGC<76CFGGGGGGGGGGGGGGGGCGGGF?FGGGFFGGGDGGGCF:FFGFGCGGFFFG=BA,A=<FGFFCFG7>CGEG?8FGFG8@@DF,@FCG?EG6?<FFDFGGGGDEE@;A96,<5DC9EFF>E55*4*:*331ACE7++4>FCD+2<<*/*)>BA7*):<5)/2C@C+:CCDEF)<++09*2*0(2+9>>9***);<75)780*()+-.((,-3>(/-,)-(10)(4-
@M03506:14:000000000-AKVR1:1:1101:13010:1438 2:N:0:34
GATAGGACTCCTCGGGTATCTAATCCTGTTTGCTCCCCACGCTTTCGCACCTCAGCGTTAGTACCGTACCAGTGAGTTGCCTTCGCCACTGGTGTTCTTCCGAATATCTACGAATTTCACCTCTACACTCGGAGTTACACTCACCTCTCCCGGACTCGAGCTTCCTAGTATCAAAGGCAGTACTGGAGTTGAGCCCCAGGATTTCACCCCTGACTCAGAAAGCCTCCTACGTGCGCATTACGCCCAGTGCTGCCGAGCCACGCTACCCCCCTACTTACCACCCCCGCCGCTGGCACGTAGC
+
A,A,A<,EF-C,<@7:C@,C@9<E<FCC;EC,F9,,,@F7+@,C@@FGG++;CE6@FF7B:@,C<F,::,CF6EFF6C,,6,CF7,,B7?6CC,9,6?<<<?F@=?E@FG9FEE8=EB<@<F<9,CE@,E=77@FF,9,C?4,8D9>D,@F>>8=>,=8+>C89@,@,@FA,,6@,6@F64,7>FC698>,@>D,3@9**@AD?;,,474?C67E5;74:D**0*2);<C),2)))(259ECD5<**/<+1+*.))),/<.)>9<5E4*))08/+33))32((((,3)()--70(9878((
@M03506:14:000000000-AKVR1:1:1101:20848:1439 2:N:0:34
GATAGGACTACCAGGGTATCTAATCCTGTTTGATCCCCACGCTGTCGTGCCTGAGCGTCAGTTACGGGCCAGTGAGCCGCCTTCGCCACCGGTGTTCTTCCCAATATCTACGAATTTCACCTCTACACTGGGAATTCCACTCACCTCTCCCGTACTCAAGCCACTCAGTCTCAAAGGCAATTCCAGAGTTGAGCTCTGGGCTTTCACCCCTGACTTGAGCAGCCGCCTGCGCACGCTTTACGCCCCGTAATTCCGAACACCGCGAGCCCCCTCCGCAGTCCTGCGACCACTGGCCCGCCGG
+
CCCCCGGGGGGGGGGGFGGGGGGGGGGGGGGGGGGGFGFGGGGEEFGGECCEFAEFFFEGGCFGGGGGGGGFGDEDFCCFGGGCGDGDGGGGFGGCDFCGFGFE8F?EGGGGGGGFFGGGG9FDGGGGAFEC:FFGGGGFF,@BF@E=DFGEGGGFDA8,=D8C=EG?=EGFGGGGC6CC>FGCCF9?FGGFF67@,4A9F*33<EF,@CDC6C9DCF4?:*;CDD4;*6?CC)8C1*5+>:*99*=>E:5*1*01929*)).)9**7C)9)0*:5*,8+5)),,(()().)00(/5)(,(
@M03506:14:000000000-AKVR1:1:1101:8888:1465 2:N:0:34
GATAGGACTACAAGGGTTTCTAATCCTGTTCGCTCCCCACGCTTTCGCTCCTCAGCGTCAGTTCCGGCCCAGAGTTCCGCCTTCGCCACTGGTGTTCCTCCCGATATCTGCGCATTTCACCGCTACACCGGGAATTCCGAACTCCCCTACCGGACTCGAGTCACGACAGTATCGAGTGGCCCCTCCACGTTGCGCGTGGAGATTTCACACCCGACTAATCGGCCCGCCTCCACGCTCTTTACGCCCAATGATTCCCGACAACGCTTGCCCCCTACGTATTGCCCACGCCGTGGCAACGCAG
+
CCCCCGGGGGFGGGGGFFGGGGGGGGGGGGGGGGGGFGGGGGGGGGDGGFGGGGGGGGGGGGGGGGGGGGGC<FFGGGGGGGEGFGGEGGGGGGGGED<FFFGGGDCGGGGGGGGGGGGGGGGGGGGGGGGGCEGGFFD7+@8DGGGGGGGG>CEGG6B*@F9A@EEEC>99DCFFFECEGEE*8*8;C:8,*3=CGGC*/;FCG+1<9*C7/>EE394<DD)ADD@5**)2200*(9*<2<C<):8<*++0/***1()/8FBGGC;>E430.*A52.8<).)))--5(0--)((*03((-
@M03506:14:000000000-AKVR1:1:1101:16038:1465 2:N:0:34
GATAGGACTACCAGGGTATCTAATCCTGTTTGCTCCCCACGCTTTCGCACCTCAGCGTCAATATTGGCCCAGGTCGCCGCTTTCGCCACTGGTGTTCCTCCCGATATCTACGAATTTCACCTCTACACCGGGAATTCCGCGACCCTCTTCCATATTCAAGCCTGCCAGTTTCGAGTGCACCTCCTGGGTTGAGCCCAGGGCTTTCACACCCGACTTAACAGCCAGCCTCCTTGCGCTTGCCCCCCAACGCTTCCGCGTCACCTTTTCGCCTCCCGTATCCCCTCGGCCTCTGTACCGAGCG
+
CC@<CFG9F-CC6CC7F<6CFED<FEA,;EFFACCFEC<ECDF7DF,CF+@,CC<E+BF:CFCFAF9F<DEGGGG77FCEE@DGEGE:FGFCC?4FFECCF@F:FCCFFGFC@F<=<<?FDE<,EA,=<C7+C4=FGFDF3C8@@86,EDFFGCD,,33,978,@,33DG9CC5339D,,@@7E>EG*=**4,8?C87;*=*,1A?@:8585*:=*+7=@7*2***)2*>)++;8<(*)1<+/9)5;)***).)*1)()*0****++)2)*.0921*.0+)43(,--)(0()1).27)(((
@M03506:14:000000000-AKVR1:1:1101:16876:1479 2:N:0:34
GATAGGACTACCGGGGTTTCTAATCTCGTTCGCTCCCCTGGCTTTCGCGCATCAGCGTCAGTGTCAGCCCAGCAACCCGCCTTCGCCGCAGGTGTTCCTCTCGATATCTACGCATTTCACCGCTACACCGAGAATTCCAGTTGCCCCTTCTGCACTCTAGTCGCACAGTATCAGTTGACCTTTCCGAGTTAAGCCCGTAGATTTCACAACTGACTTGTTCTGACCGCCTACGCGCCCTTTACGCCCAGTAAATCCGAACCACGCTTGCCCCCCCCGGCTTACCTGCGTTGCTCGCACGGAG
+
CCCCCGGGGGGGGGGGGGGGGGGGGGGGGGGGGEGGGGGGGGGGGGGGGGGGGGFGGGGGGGFGGGFGGGGGF<FGGGGGGGGGGGGGGDEEGGGDGGFGFFF8AEFCAEFGGCEEEFFGGGGDGGGGGGEG>EFFGG9=FD,C=D?F:EFGGDG,DC,D>=BE*43>D:3@=FC@,?,>CFFFGG*=FGG,2<<:E**/88C1>+@+=<DFGGGFG++4:+;?F3;)21AC))87377C?C5*)2*5C7+0/095C:5*7>7<DE1)+)>5:CE**4:*)43))(-)-0,)*-4)))---
@M03506:14:000000000-AKVR1:1:1101:8389:1500 2:N:0:34
GATAGGACTACAGGGGTTTCTAATCCTGTTTGATCCCCACGCTTTCGTGCCTCAGAGTCAATATATGTGTAGCGAGCTGCCTTCGCAATTGGTGTTCTATGTCATATCTAAGCATTTCACCGCTACATGACATATTCCGCTCACCTCCACAATCTTCAAGACAGCTAGTATCAACGTCAGTTTCCAAGTTAATCTCGGCGATTTCTCCACTGCCTTACCTGCCCTCCTACGCGCCCTTCAAACCCGGGTCATCTGGATAACGCGTGCACCCCTCGGCGTTCCGCCACTGCTGGACGCGGCG
+
-A<6CFFGGFGCG9@7FFC<FFGGCGGGGGFG9@FGFFEFEEGGGCCFGDCAC<<,CF,@,C@F<F@EAFCFGD76FF<,C@FFGGE7,CC,E<F??A,C6E<,A5?EF<?F8ACEF<,5944F7=<EC?FAFCFA5C8+F+4C?DD4>E8DD,@=>;,,,,6,,6,3@,37E,3>+++@,@C=:;,,@,@;,@DC8F+++3DC,,,,27+4,*:977*7:9CFG>**,;**)/296?),1<D7:**)**3:A+7+26+0;)8)1**.+0*7)12**(0*(.((((-0)164)(4))),((
@M03506:14:000000000-AKVR1:1:1101:9849:1508 2:N:0:34
GATAGGACTACCGGGGTTTCTAATCCTGTTTGCTCCCCACGCTGTCGCGCATCAGCGTCAGCAACGGCCCAGCAGACCGCCTTCGCCACTGGTGTTCTTCCCGATCTCTACGCATTCCACCGCTACACCGGGAATTCCACCTGCCTCTACCGTGCTCAAGCCTGACAGTCTAGAACGCCGTCCCGCGGTTAAGCCACGGAATTTCACGTCCTACTTCTCGGGCCGCCTACGCGCCCTTTACGCCCAGTATTTCCGGCCACCGCCCCCACCCTCTTCACTACCCCGGCTCCTTGCCCAAAGC
+
C8CCCGGGGDFFGGGGFGGGGGGGGGGGFGGGGFGGGGGGGGGDGGGGGGGGGFGGGGGGGGGDGGGGGGGGGGGGGGFFGGGGFGGGGGDFFG4BFGCFGGC++CFFGGGGGCFCGGFGGEGGDGGGGGE7EFGGGGC=FGFGGGGFCFC*@,@@EGFCFEEF6DECACB;,;FFED*8B*:EE*:58EEB;CCCFG=**9FGGGF5CFGD9C97*27*/5C75CF3*9)>7))9309::5CC35*/9+<6BFD33()*)).95/:)/07<F*+0+)1+.((((-,),<49=029))(((
@M03506:14:000000000-AKVR1:1:1101:23404:1520 2:N:0:34
GATAGGACTACCAGGGTTTCTAATCCTGTTTGCTCCCCACGCTTTCGTGCCTCAGCGTCAGTATCGGGCCAGTGAGCCGCCTTCGCCACAGGTGTTCTTGCGAATAACTGCGAATTTCACCCCTACACTCGCAGTTCCATCCACCTCTTCTGAACTCAAGATCCTCAGTATAAAAGGCAGTTCTGTAGTCGAGCTTCAGGCTTTCACCCCTGACTTATAGCACCGCCTACGTCCCCTTTACGCCCAGTGATTCCGTGCAACGCTAGCACCCTCCGCTTTACCGCGGTTGCTGGCACGAAGT
+
CCC<<FCC@CC@CF@GG-@6FG<FGCC6CC,,,C,@66<@FG,89;BFFEG,6C8FE@B@@CDE,@CE7FFGGGD9@<@CF,6:6,8,=,EFG85BEF9?FFF7F<9,,:FCD>+A@F9C,,@<BA<4,4+++4+59FF,,8,>,,@E,,,3EC,7=DBFAD>FD9FGGD;,7=A;EFD>4,2EF,:@,,*6***,9@,@,;D:925CC9/*4*2D7:A,+1*4)))8*?A**).//*0+>=<9>**/3+58+;8*917?4.)17*3*27C>7/***(0<6)4(4(-.(.-.9(:F))4((
@M03506:14:000000000-AKVR1:1:1101:19278:1525 2:N:0:34
GATAGGACTACCGGGGTTTCTAATCCTGTTTGCTCCCCACGCTTTCGCACCTCAGCGTCAATACCAGTCCAGTGAGCCGCCTTCGCCACTGGTGTTCTTCCGAATATCTACGAATTTCACCTCTACACTCGGAATTCCACTCACCTCTCCTGGATTCAAGCGATGCAGTCTTAAAGGCAGTTCCGGGGTTGAGCCCCGGGCTTTCACCTCTAACTTACAAAGCCCCCTACGCGCGCTTTACCGCCAGTAATTCCGAACAACGCTATCTCCCGCCGTATTACCCCGGCTGCGGGCCCGGAGT
+
CCCCCGGGGGGGGGGG@@FFGAEFGGGGGGGGGFDFGGGGGGGGGGGGGGGGGCGGGGGGGGGGGCFGGGFGGC9CFGGGGGGGGEGCCDGGGGFEGGGGGCGGEF@F@EGCFGDGD9<FGGGGGGGGEG7B4CFFFGFGGFGFG?F>,===8?FGFFFFGDEE88>9EF,F8EEBCD,5,=@ACC5CE*88CDFGCEE=8),5>9<F9FDF7;15*:+4*;CF*9)0*2)2>5071*7+@+*))*//2<F=F77*1(107.>1/*2*395)0>CE><495>((,(-043(()((155(-(
@M03506:14:000000000-AKVR1:1:1101:9989:1534 2:N:0:34
GATAGGACTACTAGGGTTTCTAATCCTGTTTGCTCCCCACGCTTTCGTGCATGAGCGTCAGTGTTAGCCCAGGGGGCTGCCTTCGCCATCGGTGTTCCTCCACATCTCTACGCATTTCACTGCTACACGTGGAATTCCACCCCCCTCTGGCACACTCAAGCCTGCCAGTTGGAAACGCAGTCCCCAGGTTAAGCCCGGGGATTTCACATCTCTCTCAGCAAACCGCCTGCCCCCGCTTTACGCCCACTAATTCCGATTACCGCCTGCCCCCCCCGTATTACCGCGGCCGCTGGCACGCAGC
+
CCCCCFFGGEEFGFGGGGGGGGGGGGGGFGGGGFGGGGGGGGGGGGGGGGGGGGGGGGGGGGGGGEFFEGGFGGGGGGGGGGGGGGFECFGDGGGGDG9EGGGGGGGGGGG7C7FFEFGGFGFGGG9EGEFG+AFGGFGGGGGDE8EFFEGFGFFFGFG,@DD,@DD,<<EDGCE?EEG>E,4>@>CC@F9EE788ECDDGGGFGCBCGG:CFGG6:7;FGGG5DDEBCD)A*0)51/)+<77)):*)++099=CDC(1+*0)9*2;)*05))1:**.<+)6((,(()(0(-.429570((
@M03506:14:000000000-AKVR1:1:1101:15163:1578 2:N:0:34
GATAGGACTACAAGGGTTTCTAATCCTGTTTGATCCCCACGCTTTCGTGCCTCAGCGTCAATTGCACCATAGTAAGCTGCCTTCGCAATCGGTGTTCTGAGACATATCTATGCATTTCACCGCCACTTGTCTCATTCCGCCTCCCCCTAGTGTATTCAAGCCCATCAGTCTCAAAGGCACTGCGATAGTTGAGCTACCGCCTTTCACCACTGTCTTAATAGTCCGCCTACGCACCCTCTCAACCCAATACATCCGATTCACGCTTAGATCCTCCGTAGCACCGCCGCTGCTGGTACGGTCG
+
CCCCCFGFC-;CCECCFCBEFCEFAFEG@E9FA,<C,C66@FEDCGEE@,6,,CFF:CGGDEGGC9,CEEFC@EFF?9CF,<CFGGFCFGGG@:8B<F,A,?EEGF<F9E?E,CC<,:,5,4++4?4A?9<@,C4FFA877C8EG+=C+4C=C8DD,6,=9@?D8,,7@,33,@D9=EF,,=A8??6+7=,C,33,,449++@3E;,,,30*,5<,?5+,+5=C>*3*=CBG*/8:B*?871;CDE*;6+5++)***/1=A553**+3++*+**/2*()+).((((-.3@04)(.05),(,
@M03506:14:000000000-AKVR1:1:1101:13360:1606 2:N:0:34
GATAGGACTACCGGTGTTTCTAATCCTGTTTGCTCCCCACGCTTTCGCACCTCAGCGTCAGTATCGGGCCAGTGAGCCGCCTTCGCCACTGGTGTTCTTGTGAATATCTACGAATTTCACCTTTACACTTGCAGTTCCACTCACCTCTCCCGAACCCAAACTCCTAAGTATCAAAGGTAGTTCTGGAGTTCAGATCCAGGATTTCACCCCTGACTTCAAAAGCCGACTACGTCCTCTCTACCCTCCGCGATCTCGATCAAGCCTAGCCCCATTCGTATTACCGCCGCCTATGGCCACAAAC
+
CC@@CFFGC-6C6@6+-8CEFE9@FDFCFFAC,<,;,8F++@@,<FEG:++6ECFFBFFGG<9FD7@:7+8@E,,C@6@:CCCGDGG7,4E<C9,BB<EF,BB,A?CE,@<7=FF<,5,,CF,9?FBE5,,EE<?99?FGG848=@D9>DFD++=+@=@,@=,3,,7=3,3@:=,57,,36;,,3@,,,,,,7733,4@?*;3,3@FA,*3*,0,2+=6,2*/=)/8)5<?,*0)+1*;>?+2*2**)7**).32**,/2**)***200)*./:+2*4:C))-(((,.().-)(.*))(((
@M03506:14:000000000-AKVR1:1:1101:14429:1628 2:N:0:34
GATAGGACTACCCGGGGTTCTAATCCTGTTTGCCCCCCACGCTTTCGTGCATGAGCGTCAGTGCAGGCCCAGGGGATTGCCTTCGCCATCGGTGTTCCTCCGCATATCTACGCATTTCACTGCTACACGCGGAATTCCATCCCCCTCTGCCGCACTCCAGCGAAGCAGTCACAAATGCAGTTACCAGGTTGAGCCCGGGGATTTCACCTCTGTCTTACATCCCCGCCTGCGCTCGCGTTATGCCTGTTAACTCCGATTAATGTTCGCACCCTATGTATTACCGCGCTTGCTGGCACGTCGT
+
-A-,A,@FG<-,,7@++@FFGA9FCEFGGFGGG,E,:6+7+@FCFE@CFE@F@<8FFF:BF6EF<C8FGDC<D@7FG,FF9CECF:4,BFCCFEGD<FGGFG7+@+C@@FGFGGEEFCFGFF9,C,AF7F::=>DCFGGFF,@3@EECCFC++4@C8<F,@EG**1,65D>C9FG9=,,1,,,64,5*1,2<24,=**/2*25<+12++7*C:+<?77@7*0*/))77*7)1)0)1,978*+***++0+0+**)19*->91**2*2*):0/)0*33+.9C>D02((()-.)-)3(2)),(,
@M03506:14:000000000-AKVR1:1:1101:19276:1663 2:N:0:34
GATAGGACTACCGGGGTATCTAATCCTGTTCGCTCCCCACGCTTTCGCGTCTCAGCGTCAGTACCGTCCCAGAGAGCCGCCTTCGCCACGGGTGTTCTTCCTGATATCTGCGCATTTCACCGCTACACCAGGAATTCCGCTCTCCTCTTCCGGACTCTAGCCAGCTGGTTTCCGCCGACAGCTCGAGGTTAAGCCTCGAGTTTGCACAGCAGACCCACCTGGCCGCCTACACGCCCTTTACGCCCAATAAACCCGGTCACCGCTTGCCCCCTCCGTATTCCCCCCTCCTCCGCTCCGGTAC
+
CCCCCGFGGGGGGGGGCFFFGGGGGGGGGGGGGGGGGGGGGGGGGGGGGGGGGFEGGGGGGGGGGGGGGGFGGDFGFFFGG7FGGGGGG>DCEGEGGGGFGGGGGGGGFAACFFFCGGAFFGGDEGGGGGGGG?DFDAFGGGFGFGGGFGG68C:BFFGGGGDG*@C,@<DFGCCECCG*:F6?8B*=:CCBF?C9F*;5CD931=FGFF4**;****7705DF)/7)5<)2*58C>56CE*><DG5.<++0575)),*+/)0/98C:<FG3)9*2A(9+-.39(,,)(0((0((17)-((
@M03506:14:000000000-AKVR1:1:1101:13787:1712 2:N:0:34
GATAGGACTACCGGGGTTTCTAATCCCGTTCGCTCCCCTAGCTTTCGCGCATCAGCGTCAGTGTCGGCCCAGCAACCCGCCTTCGCCGCAGGTGTTCCTCTTGATATCTACGCATTTCACCGCTACACCAAGAATTCCAGTTGCGCCTTCCGCACTCTAGCCCCGCAGTATCCGTTGCCCTTTCCGGGTTAAGCCCGGAGATTTCACAATCGCCTTGCGGTGGCCGCCTACGCGCCCTTTACGCCAAGAAACTCCGACAAACCTTTTCTGCCCATGTCTTGCCGCGGCCGCGGCGCGGGAG
+
CCCCCFGFF@DGCEEG+@@CEF<FF,FEEFFGEFFCDFGGFFFAF9@@C@:BFGF@FFEFGGGEFEDGGGCGGFFFCBCCCCEFD7=+@+>:=@C75EA?DFGGGE,,AEF<E?:+?E95?=FF:FGFGE,A>3=FF73,7@@D++@8CGFCECEGG,EE9CCCEE*14,6@,4=,:*=6C,0C1;=C8BBFCCF*8C==8F+1+44+<:*859*1947**19C*105/5.7/)))(95C723*9**.**0)*9*/)4)/)))**336+*2*0***+)*2))(((((01)((0(()))((-
@M03506:14:000000000-AKVR1:1:1101:12293:1773 2:N:0:34
GATAGGACTCCTGGGGTATCTAATCCCGTTTGCTCCCCTGGCTTTCGCTCCCCAGCGTCAGTGTCGGTCCAGGATGCCGCCTTCGCCACCGGTGTTCCTCCAGATATCTACGCATTTCACCGCTACACCTGGAGTTCCGCATCCCTCTCCCGAACTCAAGCCATCCAGTATCAGATGCAGTTCCCCGGTTCAGCCGAGGGATTTCACGTCTGACTTAGTTGGCCGCCTACGCGCCCTTTACGCCCAGTAATTCCGAACAACGCTTGCCCCCCCCTGACTCCCCTCGCTTCTTGCACGGCTG
+
CCCCCGGGG-EFGGGGGGGGGGGGGGGGGGGGFFGGGGGGGGGGGGGGGGGGGGGGGGGGGGGGGGGGGGGGGGGGGGGGGGGGGGGGGGGEGGGGGGGGGGFGGGGGGGGGGGGEGGGGGGGGGGFGGGGGCGGGGGGGGDGGGGG?FGGC+@@DGGGFGFFCEG8EDA;FGC9FGGDGFE7BDEG>;E*?DGF>ECEE8FGGG@F,85CC+@+>FC@F>*2+:7BB:DD*)77/(09<C*7CG5@?<+<*/****-9055519C=?657;>9***(0+(.((((()().)94<=5702(
@M03506:14:000000000-AKVR1:1:1101:19307:1820 2:N:0:34
GATAGGACTACAAGGGTTTCTAATCCTGTTCGCTCCCCACGCTTTCGCGTCTCAGCGTCAGTACCGTCCCAGAGAGCCGCCTTCGCCACGGATGTTCCTCCTGATATCTGCGCATTCCACCGCTACACCAGGAATTCCACTCTCCTCTTCCTGACTCTAGCCAAGCAGTATCCCCCGCAGGCCTGAGGTTGAGCCTCACGATTTCACGTAAGACTTACTTGGCCGCCTACACGCGCTTTACGCCCACTAATTCCGGTCACCTCGTGTCCCCTCCCTTCTCCTCTGCCCTCTTGCCCTCCTA
+
CCCCCGGGGGGGGGGGGGGGGGGGGGGGGGGGGGFGGGGEGGGGGGGGGGGGGGGGGGGGGGGFGDGGGGGGGGGGGGGGGGDGFGGGGGG7FGGD<FGGGGFAFGDGGGGGGGGD<<EFGGGGGGGG?7FE:>FFGGGGDGCF8D?DEFA,@DEEGGG8=8>FDGG,DC9F7,+3@C9:ECC>*>,=<,>78FF,,,,4*2,*1:,44***,05@C71=77;6))0)/;AC5A))-109:/*9/7*8++31**0))(1+**0*9*/0+*9))***+(*3)-(.))))(0()*.(2))-()
@M03506:14:000000000-AKVR1:1:1101:21260:1836 2:N:0:34
GATAGGACTACCGGGGTATCTAATCCTGTTTGCTCCACACGCTTTCGCACATGAGCGTCAGTATCGGACCAGGGAGCCGCCTTCGCCACCGGTGTTCCTCCCAATATCTACGAATTTCACCTCTACACTGGGAATTCCGCTTCCCTCTTCCGTACTCAAGCACGACAGTATCAGCTGCAGTTCCCAGGTTAAGCCCGGGAGTTTCACAACTGACCTACCATGCCGCCTGCGTGCGCTTTACGCCCAATCACTCCGATCAACGCTTTCCCCCTCCGTATTCCTGCTGCCGCCTGCACGGCGC
+
CCCCCGGGGGFGGG7FFGGGDGGGGEFGFFGGGGFFGGGFGGCFGGEGGGFGGGCFGGGGGGGGG@FG7FF8FFFGGGGGGGGGGGGG>@FEGGGGFFGGEFGFG8:EFFE<=@FEGFGGG<EGCFFGGF<?FG8FFDFFE+BCF,,@DFGDGGG+,3DAD?6+CED>9=37@<?,4>,33;5;:3@C5>C,,52=5>***2<FC,,,=5<C?2+>F<4+12*0)8>85;:=*53)(*0+0**11*25*++197*)*-/28@)*1*+/<>D>)/**/(0+-))((),),)((0((2).(--
@M03506:14:000000000-AKVR1:1:1101:8733:1852 2:N:0:34
GATAGGACTACAGGGGTATCTAATCCCGTTTGCTCCCCTGGCTTTCGCTCCTCAGTGTCAGTGTTGGTCCAGGACGCCGCCTTCGCCACCGGTGTTCCTCCAGATGTCTACGCATTTCACCGCTACACCTGGAATTCCGCATCCCTCTCCCAAATCCAAGCCATCCAGTATCGGACGCAGTTCCCCAGTTAAGCTGAGGGATTTCACGTCCGACTTAGTTGGCCGCCTACGAGCCCTTTACGCCCAGTAATTCCGAACAACGCTTACCCCCCCCGTATTACCGCGGCTGCTGGCACGGAGG
+
CCCCCGGGGGGGGGGGDGGGGGGGGGGGGGGGGGGGGGGGGGGGGGGGGGGCFGGGGGGGGGGGGGGGGGGGFGGGGGGGGGGGFGGGGGGGGGGGGG9FGGGDFGGGGGG?GEFF?EFFGGDGGG9FGGGCFGGGGGGGGGGGGGFDGGGGGFEGGGGCGFGFGGGGGFGG>EEGGGGGG;EC?8@E8D;C9DCFGGG>8CF671=F0CGDGGGEGCFFFCGED)5>*2=**:7D<FF7CED3<58?:+<84=F596<*<B:5C?FFC5D<>1*8*(00:<((((-.7D?)/3(27:(1(
@M03506:14:000000000-AKVR1:1:1101:18351:1930 2:N:0:34
GATAGGACTACCGGGGTATCTAATCCCGTTTGCTCCCCTGGCTTTCGCTCATCAGCGTCAGTGTCGGTCCAGGATGCCGCCTTCGCCACCGGTGTTCCTCCAGATATCTACGCATTTCACCGCTACACCTGGAATTCCACATCCCTCTCCCGAACTCAAGCCATCCAGTACCAGACGCAGTTCCCCGGTTAAGCCGAGGGATTTCACGTCTGACTTAGTTGGCCGCCTACGAGCCCTTCACGCCCGGTAATTCTGAACAACGCTTGCCCCCCCCGTATCACCGCGGTCGCTGGCACAGTGT
+
CCCCCGGGGGFCEEGGGGFGGGGGGFGGGGGGGAFGGCGGGGGG?<FDGFGGGGGGGGGGGFGEFGGGGGGGGGGDFGEGEC@FFGGGGCFFBFFFGF9FD<=AFFFGFADGGDEE9FGFGGGGDGGGGGFGD,?,?EFFDEFGGGGGFEGEEGGDDGF89CFGGGG9EA,DC,>+:CED3EFF6DGEGC7,>@GG5?CEE49CGGCF*:>5++5++;:47CGF<D5)*9553>@G7C)<0:<</**0**37=**:*(*25)75*;:@F357)95;*()3-4:74(()-.,-.((2)7)-)
@M03506:14:000000000-AKVR1:1:1101:21747:1952 2:N:0:34
GATAGGACTACCAGGGTTTCTAATCCCGTTCGCTCCCCTAGCTTTCGCGCCTCAGCGTCAGTGTCGGCCCAGCAACCCCCCTTCGCCGCAGGTGTTCCTCTTGATATCTACGCATTTCACCGCTAAACCAAGAATTTCAGTTGCCCCTTCCGCACTCTAGCCGACCAGTAATAGTTGACCTTTCCGAGTTTACCTCGGAGATTTCACAACTGACTTCCACTGGCCTCCTACGCGCCCTTTTCCCCTGGCAAATTCCAACACATCTCCGCCCCCCAGCTACTCCGCGCCTCCGGGCTCCGAC
+
CCCCCGGGGGGGGFD7EFE,CEFGECGGGGFEG,EFGGGGGGFFFFE,CFCEFD8<@@::B@FG9FFFGGE8CEFDFE,6@C<DD7C+C=B@,A<C,C9FF?<?FFA:9,C9@4@CF<<ACC7F+4,,,6>,,6AC,CCAFF9,=6=+DDE++15+>;;9@,3;*3@@3,,,,,,@@,=D9D7??E:7*6,,,421*5:586,,1,1+2<D77<+@+*1<D<F*1*8)A=**/0)),17<++**5**)/*+8**2*2)**)0)00<+55)9))/**/,/+).4(8((.(5(-.,()8)3((
@M03506:14:000000000-AKVR1:1:1101:21121:1958 2:N:0:34
GATAGGACTACTAGGGTATCTAATCCCGTTCGCTCCCCTAGCTTTCGCACTTCAGCGTCAGTGTCAGCCCAGCAACCCGCCTTCGCCGCAGGTGTTCCTCTTGATATCTACGCATTTCACCGCTACACCAAGAATTCCAGTTGCCCCTTCTGCACTCTAGCCCCGCAGTATCGGTTGACCTTTTCGGGTTAAGCCCGGAGATTTCACAAACGACTTCCGGTGGCCTGCTACGCGCTCTTTACGACCATCAAATCCGAACAACGCTTGCTCCCCCCACATTCCCCGCGGCGCCGGCAGGGGG
+
<CCC@FEGFGFGGCDFGFGGGGFGGFGGFFGGGGGGGFG8FGGFGGDGGGGFFFF9CFGGGGGGFDGCFFGFGGGFFGDGGC@FCED@F:FGGGGCFGAEFG95EFGEGGF7FEF+FF@FFEE:++CFF7,44,CACFAEFDEG,DFGGG9DGGG,3=F9BEG@6@+83@;CGGECG,,9>,,,33:;4C8DE72;C5>5*?F9CCEF9**2*)**+*8C7))*0*))+32:))8)4**++2**1*/)+++/8?FDD05C)57)/;C>+/93))/1*-)2)-.(((,.(),-7(457)(((
@M03506:14:000000000-AKVR1:1:1101:8229:1995 2:N:0:34
GATAGGACTACTGGGGTATCTAATCCTGTTTGCTCCCCACTCTTTCGCACCTCAGCGTCAATACCAGTCCAGTGAGCCGCCTTCGCCACTGGTGTTCTTCCGAATATCTACGAATTTCACCTCTACACTCTGAATTCCACTCACCTCTCCTGGATTCAAGCGATGCAGTCTTAACGGCAGTTCCGGAGTTGAGCTCCGGGCTTTCACCTCTAACTTACAAAGCCGCCTACGTTCCCTGTACGCCCAGTACTTCCGAACCACCCCAGCCCCCTTCGTCGTACCCCCGCTTCTGCTACGCAGG
+
CCCC<FCCGGEFEE87FFFGGGFDGDGGEF9FF,CFEE,@,FCFCGED@FG8FGFGGGGFEGG<FGFGEEGGGFFGGCCDGFEG66BCCFC,C,EFFFEGG:?7CFEFFCEG7,,4C<D?EFFE9CFF<=,?9,CEEFEGEE8>E,4,B,C8=86BDEE8DCEF6C36=DF9,=,@+=C+@6@;8+@::,8,@C,DCEEGC5D,<:E9?9*25A;,=C4?*0;,)9>B54)0*2)27*)+>*:)/:*2=+5+;**:86)*0.7)/;;>EE)).5*2:,0*-4)((-1.(7)-*)-:).-4(
@M03506:14:000000000-AKVR1:1:1101:7868:2079 2:N:0:34
GATAGGACTACCGGGGTTTCTAATCCCGTTTGCTCCCCACGCCTTCGCGCCTCAGCGTCAGGAAATGCCCAGAGACCCGCCTTCGCCACCGGTGTTCCTCCCGATCTCTACACATTTCACCGCTACACCGGGAATTCCAGTCTCCTCTGCATCCCGCAAGAACGGCAGTATCGGCCGACGTTTCCCGGTTGAGGCGCGATCTTTCACGACCGACTCTCCATCCCTCCCACGTGCCCGTGCAGCCCAGTGATTCCCTCCATCGCAGGCCCCTCTCGTCTTCCCTCGACCACTCGCCGCCGGG
+
CCCCCGGGGGGFGGGGFGGGGGGGGGGGGGGGGFGGGGGGGGGGGGGGGGGGGGGGGFGGGGGGGGGGGGGGGGGGGGCGGDEFGGGGGGGGFGGGGGGGGGGGGGGGGGGFGCGGGGGGFGG7FFFGGGEEG>E8,>F;FFGGGDGGFFGGGFE+38EC>E>C5*4CDC9;:CE555CE43*3+??EGCB++3=****1;*<+<92/2>C9*9***0)0*2*1*0.)**)//.)2(1)/2<77*1*)++3/*/*2*-*+*).***28C:3))*/2;(0+.2).9(-)(0,()((/))(((
@M03506:14:000000000-AKVR1:1:1101:15777:2085 2:N:0:34
GATAGGACTCCAGGGGTTTCTAATCCTGTTTGCTCCCCACGCTTTCGCACCTCAGCGTCAATATGTGTCCAGTGAGTCGCCTTCGCCACTGGTGTTCTTCCGAATATCTACGAATTTCACCTCCACACTCGGCATTCCACTCACCTCTCCACAATTCTAGCGATCCAGTCTTAAAGGCCATTCCGGAGTTGAGCCCCGGTCTTTCACCTCTAACTTACAAAGCCGCCTACGTGCGCTTTACGCCCAGTAATTCCGCACAACGCCCGCCCCCTCCGTATTACCGCGGCCTCTGCTACCGAGT
+
CCCCCGCFF-EFCFGGGEFGGF<FGGG9FGGGGGFFGGGGGGGEGGGGDGGEFGGGGGFCCFFFFFGGGGGCGFDFGGCEE7CEFGGDFGGFF8FGCEFFGGD=FGDDFDF7C,?ACFFGGFFFEFGGB:?:+@FGGGGGEG8DEGGCFG9FC8DDFFCEGGGC+6,@DDFG8,>,@8,,@,@ECEGEEF=,,DFFG>E1:C,<<C?C9DC*,22>FCA?*0;CD4))4;5C8:):9C>+>**297*/1+18AF9*917*<))))*2.?.97BG*2*1)+-)(4((,0254,6.)*)04(-
@M03506:14:000000000-AKVR1:1:1101:22154:2092 2:N:0:34
GATAGGACTACCAGGGTATCTAATCCTGTTTGCTCCCCACGCTGTCGCGCATCAGTGTCAGAAACTGCCCAGCAGGCCGCCTTCGCCACCGGTCTTCCTCCGGATCTCTACGCATTCCACCGCTACACCCGGAATTCCGCCTGCCTCTACAGCCCTCGATTTTGACAGTCGGCACGGCAGATCCGGGGCTGATCCCCGTACTTTCACCACACCCTTATCAAACCACCTACGCCCCCCTTACCCCCAGTGAGTCCGGCCCACTCCCGCACCCCTCGTACCTCCTCCGCCGCTGGAACGCAGT
+
CCCCCGGGGFGGG9;7FFGGGGFGG@FEFFCFFFGFGGCGFECEFF,DC7CGGGGCFCFGGFE<EAAEECF@DEC7CFGG7CGFC@FGGGGGE=7EE<EFGG>:FFGCEGCGGGGDGGGFFFGGGGCC8F>F::BEGF,+>E@8DDFFFGAF8=+,,+8,5;,EEF999,3*@>EE7E>ECEGGG5:E*4**+52<*=**31AGGGFE9*/*:<CC4?BCC*6=**.0<F75).)1(9)600677**)+++1977)),)*7)8*>/?5=555)/*2;()+.342((()-<43)((0))((,
@M03506:14:000000000-AKVR1:1:1101:12739:2100 2:N:0:34
GATAGGACTCCTGGGGTATCTAATCCTGTTTGCTCCCCACGCTTTCGCACCTCAGCGTCAATACCAGTCCAGTGAGCCGCCTTCGCCACTGGTGTTCTTCCGAATATCTACGAATTTCACCTCTACACTCGGAATTCCACTCACCTCTCCTGGATTCAAGCGATGCAGTCTTAAAGGCAGTTCCGGAGTTGAGCTCCGGGCTTTCACCTCTAACTTACAAAGCCGCCTACGTGCGCTTTACGCCCAGTAATTCCGAACAACGCTAGCCCCCTCCGTATTACCGCGGCTGCTGGCGCGGAGT
+
CCCCCGGGG9FGGGGGGGGGGGGGGGGGGGGGGGGGGGGGGGGGGGGGGGGGGGGGGGGGEGGGGGGGGGGGGGGGGFDGGGGGDGGGGGGGGGGGGGGGGGGGGGGGGGGGGFGGGGGGGDGGGGGGAFGGGGGGGGFGGGGGGGGGGGGDFFGEGGGGGGGGGGGGGFGGGGGFGGFCFGFGGGGGGGGGGGBFGG>CGGG6,:EFF*AF,;FFDCA2CGC6CD68EFDF<>BGFGF+AED55=5;9CC:AACDG>GGFDB<D5CFDB<)7558@36?6)(4(,75(.))613D>>-,-
@M03506:14:000000000-AKVR1:1:1101:22845:2103 2:N:0:34
GATAGGACTACTGGGGCTTCTAATCCTGTTTGCTCCCCACGCTTTCGCGTCTCAGCGTCAGTCACGTCCCAGCGAGCTGCCTTCGCCATTGGTGTTCCTCCTGATATCTGCGCATTTCACCGCTACACCAGGAATTCCACCCGCCTCTTCCGGTCCCGAGCTTGACACTATCCACCCGCCTCCCGGGGTTGAGCCCCGGGCCTTCAGATCGGACTTACCAAGCCCCCTACACCAGCTTTCCGCCCCACGCTCTCGTCACCCCTTTGCCCCCTACGCAGTCCCGTGTCCTCGCGCACGCCGT
+
C<BCCGGGGGGGCF<C-@EDFGEEEFGFFGGGGGF6DCF:FGEC8EFGEGGCFFGGGG7BFEFEGD@DCB6:FFCCEEC8FE,CFFG,C,CCFDFFDFGAFE<A59,CF<EEE>CEFCAFG77+@@EFG?F7:F8FFFDF:B+B++@D=A,+6==+=CEG67E@@EC,3,7@87D,*5588C,5=*==/14>66:CEC=**)*+3<+41>D*5<*CC*)<9*1**/77*9)7*)072*0+2**/1**)**1))1//14*+)))**+39F)9).7*/;-8<53((((.*)9((80-).)(-(
@M03506:14:000000000-AKVR1:1:1101:10801:2108 2:N:0:34
GATAGGACTACACGGGTTTCTAATCCCGATTGCTCCCCTGGCTTTCGCTCCTCAGCGTCAATCTCGGTCCAGAATGCCGCCTTCGCCACCGGTGTTCCTCCAGATATCTACGCATTTCACCGCTACACCTGGTATTCCGCATTCCTCACCCGTATCCAATCCATCCAGTCTCAGCCGCAGTTCCCCAGTTAAGCTGAGGGATTTCACGTCTGAATTCGTTGCCCGCCTACGATCCTTTTCCGCCTAGATATTACGAACACCGCTTAACCCCCCTGCATTACCGCGGATCTTGGCACCGCGC
+
<CC8@,,C@@<,CB+7@FGFDF9@<,CC,86:6CC<:86,,;,CFFEGCC@,6;;C+8F@6@,,CC6@@@9@@@F9,CC++,BC,6?7,AFG+>C@E59FC<4,,5:,:@,DF44+9EABA?CG7F<FFG,E,?,7?E,++@+@,,,,,,3+++@837,7,@,@EF8,<,3,,3,6++146@:;9FC5D,3=3<,,>=**=9,DD,@54**7:+11+2A,;*4,:)))*;;*1;.+1:*+5***/***+3<**/*/*45*)7))1/+9@)9)0)/**)*3-.(-(-(.,*))1()2))(-(
@M03506:14:000000000-AKVR1:1:1101:13001:2124 2:N:0:34
GATAGGACTCCAGGGGTTTCTAATCCTGTTTGCTCCCCACGCTTTCGTACCTCAGCGTCAATACATGTCCAGTGAGTCGCCTTCGCCACTGGTGTTCTTCCGAATATCTACGAGTTTCACCTCTACACTCGGAATTCCACTCACCTCTCCATGATTCAAGCGAAGCAGTCTTAAAGGCAATTCCGGAGTTGAGCCCCGGGCTTTCACCTCTAACTTACAAAGCCGCCTACGTACGCTTTACGCCCCTCAATTCCGAACAACACTCCTCCCCTCCGTATTACCTCGGCCGCTTGCCCGTCGT
+
CCCCCGGGG-CEGGGGGDGGGGGGGGGFGGGGGGGGGGGGGGGGGGGGGGGGGGGGGGGGEGGGGGGGGGGGGGGGGGGGGGGGGGGGGGGGGGGGGGGGGGGDGGGGEFGGGGEFGGGGGFGGGGGGFFGGGGGCEFGGAFFGFGC?DGFGGFGCDA9DDGG+@EFGFFGCFFFGGGFGGGGG?6+@?C,D,:,@E*3*53=<,=CCEG**<FF<>CBF4DFFC46?GDBF4>)8:C)+5*9/7**)2+1;@B<C73C:5)00**+0;57)7**;*46+)6)4((4),72()3(7))((-
@M03506:14:000000000-AKVR1:1:1101:23815:2134 2:N:0:34
GATAGGACTACAGGGGTTTCTAATCCCGTTTGCTCCCCTGGCCTTCGTGCCTCAGCGTCAGGAACTGTCCAGAGACCCGCCTTCGCCACTGGTCTTCCTTACGATATCTACGCATTTCACCGCTACACCGTAAATTCCAGTCTCCTCTCCAGGCCTCAAGCACGGCAGTATCGAATGCAGTTTCGGAGTTAAGCTCCGAGATTTCAGACCCGACTTACCGCGCCGCCTCTGCACCCTTTACGCCCGATGAATCCGAACAACGCTAGGGGCCTCGGTATTACCGCCGCCGCCGGTAGAGGGG
+
CC@CCFCCGFFGGGEEFBFFFGFEGFGGEGGEGGGGGGGGGE@FGGGGGCCGFGFDFGCFEFFGDFCFFFGGGGFGG8CFCFGCFGGGGGGGCFFC9F?D9?<F@C7,9,5BF@:+EEFDE:BEFGGGGG8F?AFFGECFGFG9@D?DD=E,,+@DBFF,,,3@66+6@D3=@::CF,,7@CEA@E+4@D@9;,EC,A*;8@DEF:,,4/*/:8*;7+2*))///2>3**;++;;DFC491*/>)*1)*0+*193**4365)0**1*8*))87**18(*+)-0(((-0()(-)-(**1(((
@M03506:14:000000000-AKVR1:1:1101:9170:2139 2:N:0:34
GATAGGACTACTGGGGTATCTAATCCCGTTTGCTCCCCTGGCCTTCGTGCTTCAGCGTCAGTAACTGTCCAGAAACTCGCCTTCGCCACTGGTCTTCCTTACGATCTCTACGCATTTCACTGCTACACCGTAAATTCCAGTTTCCTCTCCAGTACTCTAGCAAGGCAGTATCCAATGCAGTTCCAGGGTTGAGCCCCAGGATTTCACATCCGACTTGCCCCGCCGCCTACGCACCCTTTACGCACAATGAATCCGAACAACGCTCGGGACCTCTTAATTACCGCGGCCGGTGGACCCGACT
+
CCCCCGCGGFFEGCGGCCECGGGGGFFGGGGGGGGGGGCFGGGGGGGGGGGGCFFFGGGGGGGFFFDGGGGDEFFGGGGGGGGGGGGGGGGGGGGGGGGGGGGGFE@FGGGGFGGDGFGGGFGGGGFFEFFFEDF<FFGFGEGEFGGDDFGFGCGDFGGCF8BF8+6+,@,@86>D,8==EE3DFGGG?8B8DFGGGDE+++<@FGGCCC07+3;A7DF,;94?CCAB5*)4*8?C(5)++=3*>C8/<9+1+;/>*(10<@B*7:?)::C46*+++-*36-31279)()(-)((*051,(
@M03506:14:000000000-AKVR1:1:1101:18688:2147 2:N:0:34
GATAGGACTACCCGGGTTTCTAATCCTGTTTGCTCCCCACGCTTTCGTGCCTCAGTGTCAGTGCTGGTCCAGAGAGCCGCCTTCGCAACTGATGTTCCTCCCGATCTCTACGCATTTCACTGCTACACCGGGAATTCCACTCTCCTCTACCGCACTCTAGCGCGCCAGTATCCATCGCCATTCCCAGGTTGACCCCGGGGCTTTCACGACAGACTTAACGCACCACCTACGCCCGCTTTACGCCCCTTAATTCCGAGTAACGCTTGCCCCCTTCGTATTCCCGCGGCTGCTGGCACGAGGT
+
CCCCCGGGGGGGGGGGFGDFGGGGGGGGGGGGGGGGGGGGGGGGGGGGGGGGGGGGEGGGGGFGGGGGGGGGGGGGGGGGEFFGGGDFGFG9FFGGCFGCGGGGGG8F<FGGGDGGGGGGGGGCCFGGG7:FEGGGGGGGGGGGGFGGGGFGGGG>DA;A9EEEGGEGGGA9@<9E98CEECFGGGFF6D782DF:CCEEC)8CF?72/)):FG+1+;A5<CD55<>F+9;7)0)9(1)++/*7)**)+0+/9***98*<7)8D*/*/+77)0982C,0+.)(((,(8>:32)82*0)(((
@M03506:14:000000000-AKVR1:1:1101:18238:2204 2:N:0:34
GATAGGACTACCAGGGTTTCTAATCCCGTTCGCTCCCCTAGCTTTCGCACTTCAGCGTCAGTGTCAGCCCAGCAACCCGCCTTCGCCGCAGGTGTTCCTCTCGATATCTACGCATTTCACCGCTACACCGAGAGTTCCAGTTTCCCCTTCTGCACTCTAGCCCCGCAGTATCGGTTGACCTTTCCGGGTTAAGCCCGGAGATTTCCCAACTGACTTGTGCTGGCCGCCTACGCTCCCTGTACGCTCAGTAAATCCGAACAACGCTTCCTCCCTCCCCCTTACTGCGCCTTCTGGCCCCTCC
+
CCCCCFFGGGGGGGGGGFGGGGGGGGGGGGFFGEGGGGGGEGEGGGDCFGGFGGGGEG@CFGGGGGGGGGGGCFFGGGGGGGFGGGGGGEC@EFFGFGF?EG7==FGGGDB@F:CGGDAFGGGGCF9FDE@CCCFAEAACAC,CDBFGGFE8A,@98DF9EE8C68CEGCCF8E>:@?FCFFFFFGGG5>@>9A8==*?58C9<C++0=C9>9C7?7:)<C+*/;355:*85))75(2)3+AC)*2*0<::9*9*9*(1*).<)***/+/2<)92**()2).).)(()().)/))10)(((
@M03506:14:000000000-AKVR1:1:1101:13856:2207 2:N:0:34
GATAGGACTACCGGGGTTTCTAATCCTGTTTGCTCCCCACGCTTTCGTGCCTCAGCGTCAGTCTTAGCCCAGGGGGCTGCCTTCGCCATCGGTGTTCCTCCGCATCTCTACGCATTTCACTGCTACACGCGGAATTCCACCCCCCTCTGCCAGACTCCAGCTCGCCAGTTTCCATGGCCATTCCCAGGTTAAGCCCGGGGCTTTCACCACAGATCCCACGAACCACCTCCGCCCGCTTTCCGCCCAGCAACTCCGAATAACCCTCCCCCCCTACGTATTACCGCTGCCCCTCCGACCTCTT
+
C8BCCEDAA<CEGGGGEGGGGGGGG<F9F9CEFCFFGEFG+@FB<<FF8FGDGFFFCC:CFEFGGG<FFC8CCC+:7@?BF<CF@FC,8?FEG7FFDG9?F:@BFGFDE9AECCF7EFGGG9?ECFAFFG+86++3,@FDFGEGGGGF?FFG37D,@6,3DCE8C8C*>>,7>,;,6CC<89BBFG,*>2,,,5?;?E*/*)/0>1<:AF4*++>65*72))12*/>4*9)**0551*)+31*9)/*)**0)/6*)*(*0*)8752*)2)>:)98296)+6)(-7(()()((0(()).)).
@M03506:14:000000000-AKVR1:1:1101:11078:2219 2:N:0:34
GATAGGACTACTGGGGTTTCTAATCCTGTTTGCTCCCCTAGCTTTCGTTCTTCAGCGTCAGTAGTGGTCCAGCGCGCCGCTTTCGCCACGGGTGTTCCTGCAGATATCTACGCATTTCACCGCTACACCTGCAATTCCACGCGCCTCTCCCACACTCAAGCACAGCAGTTTCGGAAGCAGCCTCTGGGTTGAGCCCAGAGATTTCACCCCCGACTCGCCGCACCGCCTACGTACCCTTTACACCCAGGAATTCCGCACAACGCTGCCCCCCTACGTCTTACCGCCGCTGCTGGCCCGTACT
+
CCCCCGGGG<EFEFGGGGGGGGFGGGGGGGGGGFGGGGGGGGGGGGGGGGGGGFGGGGGGGGGGGGGGGGGGGGGGGGGGGGGGGGGGGGGGGGGGGGGGGGGGGGGGGGGGGGCGGGGGACCCCGGGF8EGG,AFGGGGGGGGGEG?FFFFG6>@FGGGGGGGC6,@EGGGGGGCGF6DFFGGFC?FGE7,2AD=5,,/,:;=FGD7EDDG*7C**:5>5)/CDD37=F@**086)70+<:CCDG*)1*<6@B4*)-):>7@C>*/>*73).>*0;:)::831(43)(.)))4(1)02((
@M03506:14:000000000-AKVR1:1:1101:10272:2238 2:N:0:34
GATAGGACTACCGGGGTATCTAATCCTGTTTGCTCCCCACGCTTTCGCGTCTTAGCGTCAGAAACCGTCCAGATAGCCGCCTTCGCCACTGGTGTTCTTCCCAATCTCTACGTATTTCACCACTACACTGGGAATTCTACTATCCTCTCCGGTCCTCTAGTCACCAAGTATCGAGTGCATTTCTTGAGTTGAGCTCAAGGCTTTCACACCCGACTTTGGCAACCGCCTACACGCGCTTTACGCCCAGTAATTCCGAACAACGCTAGCCCCCCTCGTCTTACCGCGGCTGCCGGCACGAAGT
+
CCCCCGGGGCEFFGGGGGGGGGFGGGGGGGGGGGGGGGGGGGGGGGGGGGGGGGFGGGGGGGGFFGGGGGGGGGGGGGGGGGGGGGGGGGGGFFGGGGGGGFFGGGGGGGGGG9FFFEGGCFGFGGGGGGGGGCFFGFGGGFGGGGGGGFD?EGGGGDGCGGFGGGGFFGAGEFGGGGGCFGFGFE:FFF9@FFEDFF,7D7CFFGGCFGGGDGGG@C;6FFFGGGBDEG4CDE:D>D>9F5DDGE;/2+<6=*7<C9D6FBF39*<5E>D)<D8*A:7+)4:>((3)1;(4)97C5>01,
@M03506:14:000000000-AKVR1:1:1101:18969:2253 2:N:0:34
GATAGGACTACCAGGGTATCTAATCCTGTTTGCTCCCCACGCTTTCGCGTCTCAGCGTCAGTATCCAACCAGGGGGCCGCCTTCGCCACCGGTGTTCCCCCCGATATCTACGCATTTCACCGCTACACCGGGAATTCCACCCCCCTCTTTGGTACTCTAGCTTGTCAGTTTCATGCGTCGTTCCCCGGTTGAGCCGAGGGCTTTCACACATGACTTACCAGACCGCCTACACGCCCTTTCCGCCCAACTATCCCGAACACCGCTTGCACCCCCTGTATTACCCCGCCGGCTGGCACATCGT
+
CCCCCGGGGGGGGGGG<FEGGGGGGGGGGGGGGGGGGGFGGGGGGGGGGEE:FGGGGGGGGGGFGGGGGGGGGGGGGGGGGGGGGGGGGGGGGGGGGGFFGGGGGGGGGGGGGCFGGGFGGGDEGGFFFGEGGGGGGGGGGGDDGGGGGGGCF7;FG7?@CC2<C9FFF,BFGG;EEGGGGGGGC=3=/:B@8CFDCEDE*7C++0<?<*29?7+AF*9?DCG555.)1>@F*77)276+:/7D9**.*2<*/)*/1-C*575C1***075.0//++6=:>A(41(2)(.1(0:165*)-(
@M03506:14:000000000-AKVR1:1:1101:13263:2261 2:N:0:34
GATAGGACTACTGGGGTATCTAATCCGGTTCGCTACCCTGGCTTTCGGGTCTCAGCGTCAGGATCGGCCCAGTCGGCCGCCTTCGCCACTGGTGTTCCACCCTATATCTGCCCATTTCACCGGTACACAGGGTATTCCACCGACCTCTACCGTCCTCAAGTCCCCCAGTATCAGATGCAGTTCCGCGGTTGAGCCGCAGGATTTCACATCTGACTTAAAGGACCGCCTACACCCGCTTTACGCACAGTGAATCCGGGCAAAGCTTGCCCCCCACGTTTTATCGCGGCTGCGCGACCGGTGG
+
CCCCCGGGG<FGGGGGEGGGGGFGGGGGGGGGGGGGGGGGGGGGGGGGGGGGGGGGGGGGGGGGFGGGGGGFGGGGGGGGGGGGGGGGGGGGGGGGGGG<FGGGGGGGGGGGGGGGCFCFGGGGGGFGGGGGGGGGFF9FGGEGEGFFFF9>GGGGGGGGDGGGGGGCFFFGGF?FAFEGGA7;:CECGEEGFFC?E5EC5<F<;FFGCC1++:C<77FGFFGDD))<E4?C5B)9,>)22**1C5*12A+97?3C343*))):;*1)8<5)7>1/*.7A))-1(,()-)-(0((1))(-(
@M03506:14:000000000-AKVR1:1:1101:20629:2267 2:N:0:34
GATAGGACTACCGGGGTTTCTAATCCTGTTTGCTCCCCTAGCTTTCGCGCCTCAGCGTCAGTTGTGGTCCAGTGCGCCGCTTTCGCCACAGGTGTTCCTCCCGATATCTACGCATTTCACCGCTACACCGGGAATTCCACGCACCTCTCCCACACCCAAGCACGGCAGTCTCGCCTGCAGGCTCCGTGTTAAGCCCGGAGATTTCACAGGTGACTTACCGCACCCCCTACGCCCCCTTCACGCCCAATAATTCCGAACAACGCCTTCCCCCCCCGTCTCCCCTCTGCCTCTGCCACGAAGC
+
CCCCCGGGGG@FGEC@@FEEDF<FEGGGGGGGGGAAFEGGGGGGGGGGGGCF@FFGEGGGGGC9CFGGCGGGFGGGGEGGECFGGGG:FEGGFGFCEGGGGGGDG@FF,FFFE=FF95FF<FGGGG=AEC>@7FFGFF99+BEEGGGEGFGGF>E+83DCEEC88EEEE6DF6C:5=F,CEG6CC>*4:,+<;@?8CE?*37+>++<AF4;*3C7+1:;*<73C*1<7CF@5)05<7*)30/9*9=E)0++/9/275,)287339/97C5))09:**47+((,-(,)0)0()*,,2.)-((
@M03506:14:000000000-AKVR1:1:1101:23963:2279 2:N:0:34
TATAGTACTCCCCGGGTATCTCTTCTCGTTCTCTCCCCTAGCTTTCCCGCCTCTGCGTCAGTGTCCCCCCAGCTCCCCGTCTCCTCCGCATGTGTTCCTTTTGTTATCTCCGCATCTTACCCCTCCACCAAGCCTTCCCGTCGCCCCTTCCGCCCTCTACCCGAGCAGTATCTTCCCGCCTTTCCGTGTTCCCCTCCCTGTTTTCCCCCCCTTCCTCCCCCCCCCGCCTACCCCCCCTCTACCCCCACTACCTCCTCACAACGCCTCCCCCCCCCTTCTTCCCTCCCCTGCTGTCCCTCCC
+
A6@C,6<F9-6CC+++@+CCF9,<C6ECF@@,CCF,6B@,;F,CFC,C,66@@,,;@@:@,CAC,,,CF:+8E,,C@C@,B,,9,:6>C7,BCF5EF5,,<:?,,CAFG9,4@+++9,,CA=FEC:8FF,A4A+4,A,,+4++86@E6,3@+>+@8?,4,5:3++5*,3,,,,,,7,**44*22>*2:,>,,,0,=**,4,+,,,0,,*1/)**0>75)5)1/*C/)0*/.**)0/7<)*2+*11//00++)//7**)1+*..9)**);)9).)***,/2)6()(-()(080/).*/*,((
@M03506:14:000000000-AKVR1:1:1101:16086:2346 2:N:0:34
GATAGGACTACCCGGGTTTCTAATCCCGTTTGCTACCCACGCTTTCGCGCCTCAGCGTCAGTACCGGTCCAGGGGGCCGCCTTCGCCACCGGTGTTCCTCCCAATATCTACGCATTTCACCGCTACACTGGGCATTCCACCCCCCTCTCCCGGACTCAATCCTTGCAGTTTCTTCCGCACGTCCTCAGTTAAGCCGAGGGATTTCACGGAAGACACGCATGGCCCCCTACGCGCCCTTTACGCACAATAATTCCGAATAACGCTGGCCCCCTCTGTCTCACCTCCGCTGCAGTCAACGAGT
+
CCCCCGGGG-CFGEFGGGDFFAEFGEF7E@@CCGGGFCFCEGGG@FGE:FEFF@DF@FEGGCFGGGDEEGGGGGG@=FGGGGGGGGGGGFGDF:F:EF9FFGGGGEFF,CF7FG7CFB9FGCGCGG,3C,D@,,8,<F;AFGGGGGGGCDCEEGE>B8D,??D,;DCDGF221>FC**4?EG5E=FCCFCFF+>CG5E*5*;0AF?CFEDC364FGGG5=C47C*)0<CC35C>79>G)<+:/*/*0*++39FF**/-/9*0)7/**7ABC:D08@+)*+.32316?5()(,*5)**),(,
@M03506:14:000000000-AKVR1:1:1101:7698:2347 2:N:0:34
GATAGGACTACCGGGGTATCTAATCCCGTTCGCTCCCCTAGCTTTCGCACATCAGCGTCAGTGTCAGCCCAGCAACCCGCCTTCGCCGCAGGTGTTCCTCTCGATATCTACGCATTTCACCGCTACACCGAGAATTCCAGTTGCCCCTTCTGCACTCTAGCCCCGCAGTATCGGCTGACCTTTCCGGGTTAAGCCCGGAGATTTCACAGTCGACTTGCGGTGGCCGCCTACGCGCCCTTTGCGCCCAGTAAATCCGAACCACGCTTGCCCCCCCCGTATTACCGCGGCTGCTGGCCCGGTG
+
CCCCCGGGGGGGGGGGGGGGGGGGGGGGGGGGGFGGGGGGGGGGGGGGGGGGGGFGGGGGGGGGGGGGGGGGGGGGGGGGGGGGGGGGG>FGGGGGGGEGCFGEFFFGGGGGGGG@EEGGGGGGGGGGGGD=FCCGGGGDGGCDEFFG?FGGGFFFGGGGGGBCEGGGEECFCEGFEGGGGGGGGGDEECF@FCGGGG*:*CFGG7?C+2;8=>;E>CBDD3<=7<:5**5*1)099CF?+39755*0<+218@<><1)*8<)77?*)+/>))1***,)3)).34((54)(,63(9532--
@M03506:14:000000000-AKVR1:1:1101:8063:2380 2:N:0:34
GATAGGACTACCAGGGTTTCTAATCCTGTTTGATCCCCACGCTTTCGTGCCTCAGCGTCAATTTTAGTTTAGCCAGCTGCCTTCGCAATCGGTGTTCTGTGTCATATCTAAGCATTTCACCGCTACACGACACATCCCGCCAACCTCAACTAAATTCAAGACTAATAGTATCAATGGCAGTTTCCGAGTTAAGCTCGGAGTTGTCACCACTGACTTAAAAGCCCGCCTACGCACTCTTTAAACCCATTAAATCCGGATAACGCTTGCACCCTCCGTCTCACCGCGGCAGTTGGCCCGGAGT
+
CCCCCGGGGGGGGGGGGGGGGGGGGGGGGGGGGGGGGGGGDGEGGFGGGGGGGGGGGGGGGGGGGGGGGGGGGGGGGGGGGGGGGEEGGGGDFGGGGGGG<FGFGGFGFGAFGFGDFGEFGFG7FEGG@:FGGFFEGGDCFCCGGD86BGG8??=,EC>=DFEAGFGFEA;F8AFFCF?EGE8@ECGGEEGGFCEFGECE@C,@<E22,;D997><@79<=F9C476):CB5*8);7@8+<:F4CE*2+<+:A65//,*30:5>5/;6FF*.8<*;*()+),(,((4)())))(,*)0(((
@M03506:14:000000000-AKVR1:1:1101:9652:2398 2:N:0:34
GATAGGACTACCAGGGTTTCTAATCCTGTTTGCTCCCCACGCTTTCGCACCTCAGCGTCAATATGTGTCCAGTAAGTCGCCTTCGCCACTGGTGTTCTTCCCAATATCTACGAATTTCACCTCTACACTGGGAATTCCGCGACCCTCTTCCATCCTCTAGCCTAGCCGTATCAAGCGCAGTCCCCAGGTTGAGCCCAGGAATTTCACGCCTGACTAACTAAGCCGCCTACGCGCCCTTTACGCCCAGTAATTCCGCGCAACGCCAGCCCCCTTCGTATCACCGCGGCTGCTGGCCCGACCT
+
CCCCCGGGGFEFFGGGGGGGGGGGGGGGGGGGGGGFGGGGGGGGGGGGGGGDFFGGGGGGDFGGGGGGGGGGGGGGGGGGGGGGGGGGGGGGGGGGGGGGGGGFGGGGGGGGGFGGGGGGG@EGGGGGGGGGGGG8,AEGGGGGEEGGGGGGGGGGFGGGGGGGFFGDEGCFFGGGGGGDCGGGGGGGF9DF>EGGFGFFCF??E@CCGGGGGGG?DFFFCFGGDD;;=FDCD>5D9D6<EE9)C**9<<F/9@**9075>)89CEFFEF5)078;*()3).33,(()(52)7:1D3@(-4
@M03506:14:000000000-AKVR1:1:1101:12615:2400 2:N:0:34
GATAGGACTCCCGGGGTATCTAATCCTGTTTGCTCCCCACGCTTTCGTACCTCAGCGTCAATACATGTCCAGTGAGTCGCCTTCGCCACTGGTGTTCTTCCGAATATCTACGAATTTCACCTCTACACTCGGAATTCCACTCACCTCTCCATGATTCAAGCGATGCAGTCTTAAAGGCAATTCCGGAGTTAAGCTCCGGGCTTTCACCTCTAACTTACCAAGCCGCCTACGTACGCTTTACGCCCCGTAATTCCGAACAACGCTAGCCCCCCCCGTATCACCTCGTCTGCTGTCCCGGACG
+
CCCCCGGGG-CFGGGGGGGGGGGGGGGGGGGGGGGGGGGGGGGGGGGGGGGGGGGGGGGGGGGGGGGGGGGGGGGGGGGGGGGGFGGGGGGGGGGGGGGGGGGGGGGGFGGCFGGGGDFFGFGFGGGGACFE++DFAD,,4@8FGFFEEFGFGCF9;D9EEGGG>8ECEGGGAGGGC8DGGGGGFGGGGGGGDFEGGGGGGD5D,<CCCF7FFFGCFC*5;;**)/::EFBCFFFC@G59E57CD*?8C@CBF4<D37)2)5>59:F);>CDBGCG54)2)(.2(--71962*))2)8-((
@M03506:14:000000000-AKVR1:1:1101:11426:2410 2:N:0:34
GATAGGACTACTGGGGTTTCTAATCCCGTTCGCTACCCTGGCTTTCGTGTTTGAGCGTCAGGAACGCACCAGTGCACTGCCTTCGCCTTTGGTGTTCCCCATGATATCAACGGATTGCACCCCTCCACCATGAGTTCCGTGCACCTCTTGCGCCCTCGAGCCATACCGTTTCCCTCGCACTTCGCAGGTTGAGCCCGCGGATTTAACGAGAGACTAATATGGCCGCCTAGACACCCTTTACGCCCAGTGATTCCGGGTAATGCTTGGAGCCTCTGCATTACCGCTCCTCCTGGCACAGCGG
+
CCCCCGGGG9EFCGGGGGGGGGGGGGGGGGGGGGEGGGGGGGGGGGGGGGGGGGGGGGGGGGGGGGGGGGGGGFGGGGGGGGGGGGGGGGGGGGGGGGGGGGGCFFFGGGGDGGGGGGGGGGGFGGGGGGGGGGFGGGGGGGDFGGGGG9FEG8CED8B8EGGCGGGGGDCFFG9FEEEGEGFGCC5C:EGFFGG8C?*:?)=+>@?=*71//CFG*CC+;7CCCD>:C56CGF>C1F?+:*7<DGGFG3A?46*)99C76=4:CFEFC:CFF<C++.9+.)(((4(7(...)43F4<(((
@M03506:14:000000000-AKVR1:1:1101:11229:2422 2:N:0:34
GATAGGACTACAAGGGTTTCTAATCCTGTTTGATCCCCACGCTTTCGTGCCTCAGTGTCAATATCCCTGTAGCAAGCTGCCTTCGCAATTGGTGTTCTATGTCATATCTAAGCATTTCACCGCTACATGACATATTCCGCTTACCTCCAGAAAATTCAAGAAACATAGTATCAATGGCAGTTTCCATGTTAAGCACGGAGATTTCACCACTGACTTACATTCCCACCTACGCACCCTTTAAACCCAATCAACCCGGATAACTCTTCCACCCCCCGTATTACCGTGGCTGCTGCCCTGGCGT
+
CCCCCGGGG9FGGGGGGGGGGGGGGGGGGGGGGGGGGGGGGGGGGGGGGGGFGGGGGGGGGGFGGFGGGGGGGGGGGGGGFCFGGG@FGGGGG?FGGGGGGGFCFGGGCFFFEFGGGF<FG7FDGGFGGGGGGCFFAEGGGGGFGG9DFC9@>EDDFDDE9F?FGGGAFGEFEGFCC,@CBAEFG,@9=DFGCADDE8>ECG,,,,,6?FGGCGGGGC+,5B<C8:59,;?**<*;779?,=>79***,4>))2)/)(*4*+0;+++++22))2*3*,0+64(,((-5:540*(.*0)(((
@M03506:14:000000000-AKVR1:1:1101:23816:2434 2:N:0:34
GATAGGACTACCAGGGTATCTAATCCCATTCGCTCCCCTGGCTTTCGCGCCTCAGCGTCAGTTCCGGTCCAGATGGCCGCCTTCGCCACCGGTGCTCTTCCCAATATCTACGCATTTCACCGCTACACTGGGAATTCCACCATCCCCTTCCGGACTCTAGCCGACCAGTATCGAGTGCAGTTTTTCGGTCGATCCGTGTGCTTTCACACCCGATTTGCACGTCCGCCTCCTCCCTTTTTACGCCCACTCATTAGTCACAGCGCTCGCCCCCTCCGTATTCCCTCCAACACTGCTCTCTACT
+
C?@CCGGG-@-CF9;;F<FCFD<CC,;,CFFCCFFFDFG,6,FFFF::@:@BCGGGGEFDEGCFFG@:FFEEFG@CDF@@FE,9F@FCGGFGE++:?FC<FBECEAAF,5F+@+?CCF9<FB7BCG989:AB,<F?E,CA:EFD,@6>,88=E68CE89=EFC+@CEGC7B;5*:D>9E9C,,,1219A81*1=EF*:0:,=,,<==,<C))1)*=+1+31*25)).::8):*..*,:*/0*9))**)*20/*****-:3)))*1*2.;5C)7C21*(/+).64((()().)*))***-))
@M03506:14:000000000-AKVR1:1:1101:13168:2436 2:N:0:34
GATAGGACTCCCGGGGTATCTAATCCTGTTTGCTCCCCACGCTGTCGCGCCTCAGTGTCAGAAACTGCCCAGCAGACCGCCTTCGCCACCGGTCTTCCTCCGGATCTCTACGCATTCCACCGCTACACCCGGAATTCCGTCTGCCTCTACAGCCCTCCAGTTTGACAGTCGGCACGGCAGATCCGGGGTTGAGCCCCGGACTTTCACCCCACCCTTCTCAAACCACCTACGCGCCCTTTACGCCCAGTCATCCCGGACAACGCCAGCACCCCCCGTATTCCTGCGGCTGCTGGCACGGCGT
+
-<C<A8FCA-CFGGGGGGGGGGGGFCGGCFGGGGGFGEGGDGG;:FCFEGGGGGGGGGGGGGGGGGGGGGGCFFGGGFGGGGGFGCFGGGGGGG@FGGDGFGGGDGCAEGFGG7:?FGGFE7FDFGFFAFCGC::FDFEFFGC,6@FFDEGGC@CDC+@8;B>A9ECFCE>7>8CE>>755<?,:8ECCECCF@B*=5***1>9CC@:*975*9C02>*+*295*9>)+2):7)09>477C1<77C*)+20**)9)127*055)/:C@D7/575*/*(/+66)2-1()-732)(.*).(-(
@M03506:14:000000000-AKVR1:1:1101:22040:2450 2:N:0:34
GATAGGACTACTCGGGTATCTAATCTCGTTCGCTCCCCTAGCTTTCGTGCTTCAGCGTCGGTGTCGGCCCAGCAACCCTCCTCCGCCGCAGGTTTTCCTCTTGCTATCTACGCACTCCACCGCTACACCAAGAATCCCAGTTGCCCCGTCCGCCCCCAAGCCCGGCCGTAACGGTGTACCTTTTCGTGTTAACCCCGGAGATTTCATAATCTACGCTCCGTCGCCGCTCACTCCTCCTCTCCGCCATCCAAATACCAACGTAGCTCACCCCCCCCGCACTACCTCTCGCGCCGCGCCCGAC
+
@C-@,C,C-@@,C@CCG7C,EECFG,FFDFCC:,@CD7ED,FDFFG@,@@DEE<,;6C@F@@,,C:@@@:@8F,6CFC,C,C,CF77FFC+@E,,4<,,:E,,,CFG8,,9B+4+@,,56,+64+@EDF7=,8AC,85AAA,,89,3+>C7=++++++6,4;E*3****=*>8?:*4?C,64,?>E,:;4+++32*3**//*15C9++++:+A>***1./9955<37)*)*+*)*2(*.0**)1***)*+3***29*)**)))10++/;)9)>5:**(0/)(()5)(0472()(-)0)42(
@M03506:14:000000000-AKVR1:1:1101:22879:2458 2:N:0:34
GATAGGACTACCAGGGTATCTAATCCTGTTTGCTACCCACGCTTTCGTGTCTCAGCGTCAGAAGTGGTCCAGTAAGCTGTCTACACCACAGGTGTTCCTCCTGATATCTACGCATTTCACCGCTACACCAGGAATTCCGCTTACCTCTCCCACCCTCTAGCACCCTAGTTTCCGCTGCACCCTCCCAGTTAAGCCGGGAGCTTTCACAACAGACTGGGAGCACCCCCTACAAACTCCTTACCCCCAGTAATCCCCAACAACGCCCGCCTCCTACGGATTACCGGCGCCGCTGGCCCGGAGG
+
CCCCCGGGFFGGGGGGFFGCFGGGGGGGGFGFGGGGGGGGGGGGGGEGFGGFGGGGGGGGGGGGFGCFGGGFGGGGG9FE9FGGGGGGFDFFGGGGFFG9EFCF9EFGG<EF@:FGGCAEFG+44FG?FGFC7FGGGGCC7@EGGC>DFG8==8A8F8D,@EF?C=DCFD,DF>>E>EGGGGD8>CCD8=D;;C:@6+:5*;6,@A7EFDD7CCFF**67;F*,*26?GC?,*2;8);+>9+;575:2<+<++6**/,:=)0))/**)*755*2***(0+.),((,(.1)4,)((1.)-((
@M03506:14:000000000-AKVR1:1:1101:14658:2488 2:N:0:34
GATAGGACTACCGGGGTATCTAATCCTGTTTGCTCCCCACGCTTTCGCACCTCAGCGTCAGTACCGGACCAGTGAGCCGCCTTCGCCACTGGTGTTCTTCCGAATATCTACGAATTTCACCTCTACACCCGGAGTTACACTCACCTCTTCCGGACCCGAGACCCCCAGTATTAAAGGCAGTTCTGGAGTTGAGCTCCAGGATTTCACCCCTGACTTAAAGACCAGCCTACGTGCGCTTTACGCCCAGGGAGTTCGAGCAACGCAAGCACCCTTCGTATTCTCGCTGCCGCTGTCCTCCAAG
+
<A@CCGCEGFGEE7:7F@CC<EFGFGCFEE<@FADE@@FBFFFGGDCCCEFDC@EFFC@@@FEFFFGDEGGFGGGA=EE@FGGGGG:BFDE4CBFCD?5EFFFGGFFGGDCGCG<+<?A<FB,,5CFA,+>C@+@65,,C,=8DFFGGGG9ECEE+@@86C>GGC>C>,,,,,;,?7,,4,2,,52,;>,,,2>;@CC8C:;F?7:C?EDGF7D39:7CEF*>*;C>)29)2*2)/9DFC+/7)1*1)*2*0)**1*(1*7>))//:)2)9:)*2*04/+)-((((()-)4,0))**)(()
@M03506:14:000000000-AKVR1:1:1101:18242:2495 2:N:0:34
GATAGGACTACCGGGGTATCTAATCCTGTTTGCTCCCCACGCTTTCGCACCTCAGCGTCAATATGTGTCCAGTGAGTCGCCTTCGCCACTGGTGTTCTTCCGAATATCTACGAATCTCACCTCTACACTCGGAATTCCACTCACCTCTCCACAATTCAAGCGATGCAGTCTTACAGGCAATTCCGGAGTTGAGCCCCGGGCTTTCACCCCTAACTTACAAAGCCGCCTACCGTCGCTTTCCGCCAAGTAATTCCGAACACCGCTAGCCCCCTCCGCATCCCCGTGACTGCTGGCAGTGAGC
+
CCCCCGGGGGGFGGGGEEFEGFGEFGGGE@E,@<FGFEGGDEEGFGGGGGEFC<EGGGGGCEFFCFGG<F<AGDG?GGGEFEEFCG@FGGGGGF,BFFGCG,:,FDEFFGAB@FE+FCFF?CFFCFGGFGFEFF+EEGGGFGFGGEFCFFGDF,@=ADF,6C6,3=D9@=6C@3,@?FGFGCFFGGG64:DEE8,4*:3@:>F8DFG,,)2*=*<<88AC**;6<)8>E9)2/027/73+0=5>/:*1+++*9*9*935*...)//+.;>GBFG*;8()+.((((,(*))))02,1)04)(
@M03506:14:000000000-AKVR1:1:1101:20367:2526 2:N:0:34
GATAGGACTACCGGGGTATCTAATCCCGTTTGCTCCCCTGGCCTTCGTGCCTCAGCGTCAGGAACTGTCCAGAGACCCGCCTTCGCCACTGGTCTTCCTTACGATATCTACGCATTTCACCGCTACACCGTACATTCCAGTCCCCTCTCCAGTCCTCAAGCGCGGCACTCTCGAATGCAGTTGCGGAGTTCCGCTCCTATACTTCACACCCGACTTACCGCCCCTCCGAACCACCCCTCCCGCCCAACGAATCCGAACAACGCTTTGGACCACCGTCTTCCCTGGTCCTCAGCCGTCGAGG
+
A@-<,CEFFCDFCC:CFFF<FA,EF<AFE<@CFFAF@CGD8CFFCGCG@@D,CC8FGGGDEE@@E8<<F,@F,,@FGF:F7,8=,B,BF8969,5,BBE,AE@7FEGE,C?7CCC+,5C<5?F@:@,AA78++8=<5<,A=4,@@===DCC,3,,3>83EG>E68CE+@3,@C,>@CA,337,3**?E:8,2>5BC:,1,>8;,<,<?C/>)5)=8+28/C3/**/..**)**05C(1.***/)///)2**)7F)*>()2)7)*/*3)+00))*2;*(.+4:)),..))0)5)((*).,((
@M03506:14:000000000-AKVR1:1:1101:21473:2560 2:N:0:34
GATAGGACTACAAGGGTATCTAATCCGGTTCGCTCCCCTAGCTTTCGCGCCTCAGCGTCAGAAGTGGCCCAGCCATCCGCCTTCGCCACCGGCCTTCCTAGCGACATCTCCGCATTCCACCGCTCCCCCGCTCGTTCTAATGGCCTCTACCATCCTCCAGCCCACGCAATACCCGACGCAGCTCCACAATCACACCAAGGGCCTTCCCGCCGGACCTTCGCACCCTCCTCCGCGCCTCTTCCCCCACATCACTCCTACCTACCCCCCCCCCCTACCTCCTCCCCTCGCCGCCGCCCCCTTC
+
@8@C<,CF---6CCFE@<CEGC,E,@:CC+B@F,F+DFF?EG<,F<6F7FF,B<EEF6,B@,,C<,,6668EEFC<FG,FF7,C,=B,,,7+++,BFFF5?A7++4BD9,C+4>@@,:,E6+F:+@+@>:@C+:@+==,8;,,@,,6,68E,>C6,3,,,64*,43C5**?24:*>*1****,6,,33*+5<C78=***/**33+3***)29*7**2*)**97><*.)*25*/077(/)3<+*7)*1)+03******)*+1/)9*:85ED<>)1;8+.7*(2(((,,777;0)(-).)((.
@M03506:14:000000000-AKVR1:1:1101:9929:2605 2:N:0:34
GATAGGACTACAGGGGTATCTAATCCTGTTCGCTCCCCACGCTTTCGCGTCTCAGCGTCAGTAGACGTCCAGGACCTCGCTTTCGCCACGGGCGTTCCTTCCGATCTCAACGCATTTCACCGCTCCACCGGAAGTTCCAGGTCCCCCTACGTCCCTCCAGACGGGGCGTTTCGGCGCCCGTTCCCCGGTTGAGCCGGGGGCTTTCAGCGACCGACGTCCCCCCCCGCCCACACGCGCTTTAAGCCCAGTCATTCCGAATACCGTTCGCCCGGTTCGTCTTACCCCGGCTGCTGGCACGCAC
+
CCCCCGGGGFFFGGGGGGGGGGGGGGGGGGGGGGGGGGGGGGGEGGGGGGGGGGGGGGGGGGGGGGGGGGGGGFGGGGGGDFFGGGGGGGGCEGGGGGGFFGGC:F=EFGGGG>FDGGGGGGGDGG@FFGG:F>DBFGFADFGFDGGEGGGGGGGCBEGFCF>CEDGE*:*?*?GGCCECCFFGFGEGED*<CCF8CGDCG)28<9<?*)9C*7::95@E>))27CBD=CE5C>71075:C+:>7C*70++9*9C6*,/:/<@F*8*)*09>BDE5/(.:<<5(-1(56.(,9(49*)(--
@M03506:14:000000000-AKVR1:1:1101:10076:2609 2:N:0:34
GATAGGACTACCGGGGTATCTAATCCCGTTTGCTCCCCTAGCTTTCGCGCCTCAGCGTCAATACCGGTCCAGGATGCCGCCTTCGCCACCGGTGTTCCTCCAGATATCTACGCATTTCACCGCTACACCTGGAATTCCACATCCCTCTCCCGGATTCCAGCCTGCCAGTATCGGACGCCGTTCCTCGGTTGAGCCGAGGGATTTCACGTCCGACCTAGTAGGCCGCCTACGCGCCCTGTACCCCCAGTAATCCCCACCACACCTTCCCCCCCCGTCTTCCCGCGGCTGCCGGCACGGAGTT
+
CCCCCGGGGFFFGGGGGGGGGGGGGGGGGGGGGFGGGGGGGGGGGGGGGGGDGGGGGGGGGGGGGGGGGGGGGGGGGGGGGGGGGGDGGGGGGGGFGGGGGGGGGGGGGGGGGCE7FGGGGEGEGGGGGG8F@FGGGGGGGGGGGFG8EFGG=EEGGGGGGFC8DD>8ECDG5ECEGG5;C*7C9F8EC8BBF8F8*/?E85CC;1C*218)/5*:69=9:>6</7@:5C8=);>G9*9+A+9DG**9+0@**/*9)(*/)).**+27A:D7;)2*/(*+4(4-(-()()-(.(4*5.48(
@M03506:14:000000000-AKVR1:1:1101:19270:2614 2:N:0:34
GATAGGACTACCAGGGTTTCTAATCCCGTTTGCTCCCCTGGCTTTCGCGCCTCAGCGTCAATGCCGGTCCAGGATGCCGCCTTCGCCACCGGTGTTCCTCCTGATATCTACGCATTTCACCGCTACACCAGGAATTCCCTCATCCTCTCCCATACTCAAGCCAAGCAGTTTGGGATGCAGGTCCTCGGGTGAGCCGAGGGATTTCACATCCCACTTACTTGACCGCCTACACGCCCTTTACGCCCCGTGCTTCCGAACAACGCTTGCTCCCCCCGGGGTGCCGCGGCTGCTTGCACGGACG
+
CCCCCGGGGGGGGGGGEFGFGGGGGGGGGGGGGGGGGGGGGGGGGGGGCFGGGGGGFFGGGGGGDGGGCFGGGGGGGGGGGGGGGGGGGGGGGGGGGGFEF<FFGGAFFGF+CFGGFGGGGGGGGGGFFGGD:FFCGGGGGGGGFDGD8DGCF=FFFCFCFGFGGGC@FGF9CE6DCGEAEFGGFGGDGCEFCFEC5EDEEFGCFCCC:0;;AF*AF>6@+:9CDGF5CF6F5):<1C)<<55>3::;**;*97>7C27*)))**2:*09<)5C*/*(0*(.40((4;()))=()7))(((
@M03506:14:000000000-AKVR1:1:1101:16495:2639 2:N:0:34
GATAGGACTACCGGGGTTTCTAATCCTGTTTGCTCCCCACGCTTTCGCACCTCAGCGTCAATACGTGTCCAGTGAGTCGCCTTCGCCACTGGTGTTCTTCCGAATATCTACGAATTTCACCTCTACACTCGGAATTCCACTCACCTCTCCACGATTCTAGCGATGCAGTTTTAAAGGCAGTTCCGGAGTTAAGCTCCGGGCTTTCACCTCTAACTTGCAAAGCCGCCTACGCGCGCTTTACGCCCAGTAATTCCGAACAACGCTAGCCCCCTCAGTATTACGCCGGCTGCTGGCACGGAGT
+
CCCCCGGGGGGGGGGGFGFGGFDEFGGGGGGGGGEFCFGGGGGGGGGGGGGGGFGGGGGGGGGGGGCFGGGGGGGGFGGGGFGGGGGCGDFGFFGEGGFGGGDFGDGDFEGGG8FGGGCFCFFGGGGGFGFDGGFGGGF:488EC?GCGFGFGGFFFFGGGGCF>EGGGGGGGGGF7EE:D<;FEG5E>FGG,DFC69C>**4DEGGGEDFGGGGFCFFE7D6:CD>DC7)=5>>C1<5CEGDGG*;<?+0*8847C;C:))87<5C@25)57*03<)/+.((44(-)-7),)((2<:(((
@M03506:14:000000000-AKVR1:1:1101:12155:2644 2:N:0:34
GATAGGACTACCAGGGTATCTAATCCTGTTTGCTCCCCTGGCTTTCGCGCCTCAGCGTCAGAAGAGGTCCAGTCCGCCGCTTTCGCCACCGGCGTTCCTTCCGATATCAACGCATTTCACCGCTCCACCGGAAGTTCCGCAGACCCCTACCTCCCCCGAGACTAGCAGTATCACAGTCTGTTCTCCGGTTCAGCCGACGCACTTCACCCCTGCCTTCCACGCCCGCACACGCCCCCCTTCACCCCAGCGCCTCTAACTAATGTTCCCCCCGTCCGCCCTCCCGTCACCCGTCGCCCGACCC
+
@A9B<,EGF--;FECDCFAEFFEFGF,;CD<6,CF,CCFG,CC@EFDG:@7,FCDFEG7@@,<E8CFFCFAFC@FCGEGG7@,EFGGFEFGEG+@CBGGF9,=?8665@<,C:+@CCCEF9:>+@FGCG++33+83@,=F++4@88:>CEGGGG**B8***=,5<8,,52,@7,6?2<,,4B@2=<*=/1*,47<8=*:*:)385100;)195*++**1+1/9C35<>*7.7*0)1(1.*+02*1**)***0<)0*0<*+*****03.C))8))***(0*-,((((4*(),-7(83..-(,
@M03506:14:000000000-AKVR1:1:1101:20535:2645 2:N:0:34
GATAGGACTACCCGGGTTTCTAATCCCGTTTGCTACCCTAGCTTTCGCGTCTGAGTGTCAGGAATGGTCCAGGAGGCCGCCTTCGCCACTGGTGTTCCTCCAGATATCTCCGCATTCCACCGCTACACCTGTAATTCCACCTCCCTCTACCATCCTCTAGCTCTGTCGTTTAGAACGGCCTCTCCCAGTTGAGCCAGGAGCTTTCACGCCCTACTTACAGACCCACCCACACCCTCATTACGCCCAGTAACTCCGGATAACTTTCCCCTCCCACGTCGTCCCGCCTCCTCCGGCCCCTTGT
+
CC@CC@FGFG<FGE@@@F@FFGGGC,CCFGGEGGGGGGGGCFG9FFCEECGGGGG@FF@<C,CC,6C<EECCF@FGGG7CF7CFFE>,,BE,CFFGGGGGEGGG,?<E,,974>+??FED96C>=FDDEF?,,,,AFCFCE8FGE,@@9D>?ED8BDG,@A=BCCF,+@@3F=,,,1++@4,1:FF,<E3,,@D6,@5*1:*>,,,54,3?71;9=87;,8*1A*7))498C*50*(2+3<*9C3**)+5+3+/*)/,C+9***2+37*)9<72*2*(0:(-,(-(()()(,0(-)))((.
@M03506:14:000000000-AKVR1:1:1101:14773:2665 2:N:0:34
GATAGGACTACAAGGGTATCTAATCCTGTTTGCTCCCCACGCTTTCGTACCTCAGCGTCAATACGTGTCCAGTGAGCCGCCTTCGCCACTGGTGTTCTTCCGAATATCTACGAATTTCACCCCTACACTCGGAATTCCACTCACCTCTCCACGCTTCAAGCGATGCCGTCTTAAAGGCAATTCCGGGGTTGATCCCCGGGCTTTCACCTCCCACTTACAAACCCGCCTACGTACCCTTTACGCCCACTACTTCCGAACCAAGCTATCCCCCCCCCTATCACCCCCGGCTCTTGCCCGGTGT
+
CCCCCGEGG9FGGFGGGFGGGGFEG9FGGG9FEGGGGGGGGDGGGGGGGGDGGGGGEFGG>EGGFFGGGGGGGG9CFGGGDGEGGGGGGGGGGGGGGGGGGGE@FFDGGGGF7=,:CFCFA4>4+?F:?=<CC+A,C9EEFFFFG?8DFC;EE+6@ECECFGGG6+33=CFG8EA>DC?C?3@CEGGG8*>,,@@CF?C5CDFGG7=497**4;,A+:=,**/=))))/;=F4>)7;CA7F=C5C5*73++19**/*()0)0.*0+29C>)).)*1*5*+),(-((,)(0()*),*0)-,-
@M03506:14:000000000-AKVR1:1:1101:9236:2670 2:N:0:34
GATAGGACTACCGGGGTATCTAATCCTGTTTGATCCCCACGCTATCGCGCCTGAGCGTCAGTAATGAGCCAGTGAGCCGCCTTCGCCACCGGTGTTCTTCCCAATATCTACGAATTTCACCTCTACACTGGGAATTCCACTCACCTCTCTCATCCTCAAGTCTAACAGTTTCAATGGCAGTTCCGGAGTTGAGCTCCGGGCTTTCCCCCCTGACTTCGAAGACCGCCTGCGCGCCCCTTACGCCCCGGAATTCCGAACACCCCTCGCCCCCTTCGCATTCCCCTGGCTGCTGGCACGACCG
+
CCCCCGGGGFFGCEGGDGGGGGFGGGGGGGGG<FGGGGGGGGGGGGGGGGGGGGGGGFGGGGGGGGGGGGGGGGGGGGGGGGEG7FGGGGGGGEGGGGGGGGGGGGGGGGGGDFGGGGCGG9FFGGGGGGGGGGGFCFGFGGGF8DDFGFGGFGGFGGGGGGGAFGGGGGFGGFFGEFG6EDCGGG+@E8C@>EFGG5*44*;<;,=,*:DCGG7C+/):C*;FDCE3558ECB)/4/>8+*1>3*/)*/;)17**99D*).)***/787D::CC5*-7+633(-(4),0)5)4:F)8((,
@M03506:14:000000000-AKVR1:1:1101:8252:2688 2:N:0:34
GATAGGACTACCGGGGTTTCTAATCCCGTTCGCTCCCCTAGCTTTCGCGCCTCAGCGCCAGTGTCAGCCCAGCAACCCGCCTTCGCCGCAGGTGTTCCTCTCGATATCTACGCATTTCACCGCTACACCGCGACTTCCAGTTGCCCCTTCTGCACTCTAGCCCCGCAGTACCGGCTGACCTTTCCGGGTTAAGCCCGGAGATTTCACAGTCGCATTGCGGTGTCCGCCTACTCGCCCTTTACGCGCAGTAAATCCGACCCACGCTCGCCCCCCCCGTTTTCCCCCCGCTCCGGCTCTTGAC
+
CC-CCFGECFGGGGCCFGGGGDE<FCFCGDCFECFG8EFCFECGG,BFEFEGGGCDF+:F7@9E<EFFFGFCGF8FCF:E>,=F44BCGDG@4BEFF,,A?==,<A:<5CEG7:C@EGFFFCG:+@FGGC+@=+@:F,>F9>3@<DGCEC9;BEGGGFGFFGGDC>>88,2,/4:C5C?CE,0;FG57*18<CF?@**3139CFFG+C+>C>E)*;0:759)*309>357<920))(9587+*/)/1.10+***0/1(/:.<33C85)2)18)7***(0/.)3((--0(),()((90*.))
@M03506:14:000000000-AKVR1:1:1101:10190:2691 2:N:0:34
GATAGGACTACTGGGGTTTCTAATCCTGTTTGCTCCCCACGCTGTCGCGCATCAGTGTCAGAAACTGCCCAGCAGGCCGCCTTCGCCACCGGTCTTCCTCCGGATCTCTACGCATTCCACCGCTACCCCCGGAATTCCGCCCGCCTCTACCGCCCTCGAGTTTGACAGTCGGCACGGCACACCCGGGGTTGAGCCCCGGACTTTCTCCACACCCTTCTCCAACGTCCTACGCGCGCTGCCCGCCACGTGATCCCCGCCCCCGCCGCCACACCCTCGATTACCGATCGTCCGCGCTCTGCGT
+
C@CCCF,<FCFE,-,6FC@CFFFFCG<C<CEFFCC@<6E:@FEFGEF@F7F77C<F@ECC@CCEEGGGA<@<CCC,@C+@C?:=,B,==?F>>4:AF<??<=CG:+9,C,BFF:CFF9E?=CCCEG8EEG7FGCFFFGGCG+>BEGEGCF,@BEGCFD**6*6=2=5>D:E>ECC85CE*:**:?5:*:B8+++2/;***:)+++03++0<*2>*0*2*+2*2*/1.7+2)1)7)9())*/*7D3*1.**2**)*))()*00.7)*2);)9>)*/22(**-)(((((0()((04(*)1)((
@M03506:14:000000000-AKVR1:1:1101:13677:2693 2:N:0:34
GATAGGACTACCCGGGTTTCTAATCCTGTTTGCTCCCCTAGCTTTCGTTCCTCAGCGTCAGTAGTGGTCCAGCGCGCCGCTTTCGCCACGGGTGTTCCTGCAGATATCTACGCATTTCACCGCTACACCTGCAATTCCACGCGCCTCTCCCACACTCAAGCACAGCAGTTTTGGAAGCAGCCTCTGGGTTAAGCCCAGAGATTTCACCCCCAACTTCCCGCACCGCCTCCGAACCCTTTACACCCACAAATTCCGTACAACGCTGGCCCCCCAGGTTTTACCGCGTCTCCTTGCCCGACTC
+
CCCCCFFGG-FDFFDG@BCFFGFFFEFGFGFFFGGGFEFFGGGGGFGGGFDGGFFGEEFEDDEGGG8FFF9C@@CEEFGDC7FFGGFGGGGEGGEFAFGCFFFCFACFBCFCECGCA@BEGCC=>FCEFE<E8FAFE?=FFGGGG6E=D=D8DDGGGF,DC9:8?C,,@D;E8ECB?FFG8D>EDF6F<E@E;;GCF5::CCGD7@?,:75)2:97+*./>DDE):>B**5**7)7:C6C9<><DC*)1:+*97**1(*</)79<58>FBC)0*;<+..+-)(((,(0(*))15(>).(((
@M03506:14:000000000-AKVR1:1:1101:7661:2696 2:N:0:34
GATAGGACTACCGGGGGTATCTAATCCCGTTCGCTCCCCTAGCTTTCGCGCCTCAGCGTCAGTGTCAGCCCAGCAACCCGCCTTCGCCGCAGGTGTTCCTCTCGATATCTACGCATTTCACCGCTACACCGAGAATTCCAGTTGCCCCTTCTGCACTCTAGCCCCGCAGTAGCGGCTGACCTTTCCGGGTTAAGTCCGGAGATTTCACAGTCGCCTTCCGGTGGCCGCGTACGCGCCTTTTCCGCCCCGTTAATCCGACCAACCTTTGCTCCCCACCGCTTCACCACGCTGCCGGGCGGGC
+
CCCCCGGGGGGGGGGGGGGGGGGGFGFGGGGGGGGGGGGG@FGGGGGDGGGGGGFGGGGGGGGGGGGGGGDEDGGGGGGGGGGGGGGEGGEGGGGDFGGGGCFEGGFGGADDFGGGGFFGGGGGGCFGGGE>F7+E=BF=FGGAEAF>*@@FFGGG,DFC;CB6EEGE5?;,<:BCEEGGFGDGFCG=581:E<FF7=?*1)2::7+<:FD4*);*>48*1))**20<*)01)))14*)03<DDD=8):/*0)**2/()2)0)**<+1+/2?FD*8*(0:(4)4)),)-)((0-()7),1(
@M03506:14:000000000-AKVR1:1:1101:8613:2734 2:N:0:34
GATAGGACTACCAGGGTATCTAATCCTGTTCGCTCCCCATGCTTTCGCTCCTCAGCGTCAGTTAATGCCCAGAGACCTGCCTTCGCCATCGGTGTTCCTCCTGATATCTGCGCATTTCACCGCTACACCAGGAATTCCAGTCTCCCCTACATCACTCTAGTCTGCCCGTACCCACCGCAGATCCGGAGTTGAGCCCCGGCCTTTCACGGCAGACGCGCCAAACCGCCTCCGAGCTCTTTACGCCCACTAATTCCGGAGAACGCTTCCCTCTCACGCATACCCGCGCCTGCTGCCCCGGAGT
+
CCCCCGGGGGDGGGGGGGGGGGGGGGGGGGGGGEGGGGFGFGGGGGGGGGGGGGGGGGGGGGGGGGGGGGGGFGGGGGGGGGGGGGGGGGGGGEFEGGGGGGGGGGGGGGCGGGDEGGGEGGGGGGGGGGFEGGFGFGGGGGCEDFGF6ECFGDDCFGGG>EGGGGGGGCCFCFGGGGGGG?CFGGCCECFED,>FGCC*=7E;<,B77C587FC573)*/*>FGGFF*5879:3C57*3CCDDGG55+<C*09*9*-)065>3C5+)+0*0*28**,)+(5(2((-)(74)*.(*)0,1(
@M03506:14:000000000-AKVR1:1:1101:9164:2737 2:N:0:34
GATAGGACTACACGGGTTTCTAATCCTGTTTGCTCCCCACGCTTTCGCGCCTCAGCGTCAGTATCGGTCCAGAGAGCCGCCTTCGCCACCGGTGTTCTTCCCAATATCTACGAATTTCACCTCTACACTGGGAATTCCACTCTCCTCTCCCGATCTCTAGCCCGACAGTCCCAAATGCTATTCCCAGGTTGAGCCCGGGGCTTTCACATCTGACTTGTCAGGCCGCCTGCGCGCCCTTTACGCCCAGTAATTCCGAACAACGCTTGCCCCCTTCGTCTTCCCGCGGCTGCGGGCCCCAAAA
+
CCCCCGGGGEFGGGGGGGGGGGGGGGGGGGGGGGGGGGGGGGGGGGGGGGGGGGGGGGGGGGG<FFDGGGGGGGGGGGGGGGGGGGGGGGGGGDGGGGGGGGGGGGGGFGGGGGGDECEGF9FGGGGGGG,A,?FGFGGGGGGGGFGFGFFGGGGGAFGGG=?CGEGCFFGGFGGGGGFGGGC;9BCCF9:BGGFFCCCECDGDEGGFC;:C?FC7:;6+;DDGGGFDE*8C)<57(*979=9197*0<+08@9<*1(/AF3@31/*08:C>)9*0/45+).(3176)()((.(())04(,
@M03506:14:000000000-AKVR1:1:1101:14477:2739 2:N:0:34
GATAGGACTACCAGGGTATCTAATCCCGTTTGCTCCCCTGGCTTTCGCGCCTCAGCGTCAATGCCGGTCCAGGATGCCGCCTTCGCCACCGGCGTTCCTCCAGATATCTACGCATTTCACCGCTACACCTGGAATTCCGCATCCCTCCCCCGGATTCAAGCCTTCCAGTACCGGACGCAGTTCCCGGGTTGAGCCCGGGGATGTCACGTTCGACTTAGAAGGCCGCCGACGCGCCCTTTCCGCCCAGGAATTCCGAACCACGCTTGCTCCCCCTGTCTTACCGCGGCCTCTGGCCCAGTGG
+
CCCCCGGGGCFGGGGGGGGGGGGGGGGEFCGGGGGGGGGGFGGGGGEGGGGGGGFGGGGGGFGGGGCGGGGGGDFGGFGGGGGGGGGGGGCEGDGCFGGGGGFGFCFFFFGFG7@FFGCGGGG+FE,A=>FDCCFGGGGDC7EFGDG+@CGGG9:3EGCFGC?FFG9CGG,@CEDECEE8C?=>CGDGECC23<FEGEGE8**320<5:4>D*9C5:>*CCFGCDDF359):>>)>(9/0+17</*;)1*377=F3*(7:5)0**1/*+/9)./2<84*3)(((((()(.(.))(1.),),
@M03506:14:000000000-AKVR1:1:1101:13757:2742 2:N:0:34
GATAGGACTACCGGGGTATCTAATCCTGTTTGCTCCCCACGCTTTCGCGCCTCAGCGTCAGTGTCGGTCCAGATGGCTGCCTTCGCCATCGGTGTTCTTCCCAATATCTACGAATTTCACCTCTACACTGGGAATTCCACCATCCTCTCCCGAACTCTAGTTCTCCAGTCTCAAGCGCGGTTCCCAGGTTGAGCCCGGGGCTTTCACGCCTGACTTGAAGTACCGCCGACGCGCCCTTTACGCCCCGTATTTCCGAACAACGCTAGCCCCCTTCGTATTTCGTCGGCCGCTGGCCTCAAGT
+
CCCCCGGGG-FEGGGGGGGGGGGGGGGGGGGGGGFGGGGGDGGGGGGGGG7,BFCFGGGDGGGGFGCFGGEF9E9=FFFGGGGGGGGGGGGDG@FEFEFFFG<8EEBEFAEFC<CEFGGGGFFGGGFGGGFG,EFGGG9FCFEEGGGGGGGEECG8EFGFADDDF9ABFG;;ECEFCEEEGEGF?3<C@E7FCD8D554=EDC6CGGCFGGGFFFGGD;0:>CG3)0)29)*1<5729?7+*1))*2.**+*97*55-)07.5C9*<);>)).012*.)2.(,46(77(0((.((*)0))-
@M03506:14:000000000-AKVR1:1:1101:16171:2750 2:N:0:34
GATAGGACTACTGGGGTATCTAATCCTGTTTGCTCCCCACGCTTTCGTGCCTCAGCGTCAGTATCGGGCCAGTGAGCCGCCTTCGCCACTGGTGTTCTTGCGAATATCTACGAATTTCACCTCTACACTCGCAGTTCCACTCACCTCTCCCGAACTCAAGATCTTCAGTATCAAAGGCAGTTCTTGAGTTGAGCTCCAGGATTTCACCCCTGACTTAAAGACCCGCCTACGCACCCTTTACGCCCAGTGATTCCGAGCAACGCTAGCCCCCTTCGCTTTCCCGCTGCTGCTGCCCCGACAG
+
CCCCCGGGGCCFGGGGGGGGGGGGGGGGGGGGGGGGGGGGGGGGGGGGFGGGGGCGGGGGGGGGGGG>GGGDFGEDGFGGGGGGGGGGGGGCF<FCGGGGGGGGGGFGFGFG><E7EF9FG=EFGGGGAAFGD7FGGGGGBF86D9@,@FGEDGGGGGFFD8CAFF9,6EAGEG,@6CF>FCA@,>:@95,=8EA?@73A>7EFFGGCEDF49C@C7CF7BCC675?6=C:?3>)>@C6C@C5:95CAE+91+;**/-7C)))***+8877>55A**,7+)8(,((().97)*(.*0),(-
@M03506:14:000000000-AKVR1:1:1101:9139:2763 2:N:0:34
GATAGGACTACCCGGGTTTCTAATCCCGTTCGCTCCCCTGGCTTTCGCTCATCAGCGTCAGTGTCAGCCCAGCAACCCGCCTTCGCCGCAGCTGTTCCTCTCGCTATCTACGCATATCACTGCCACACCGAGAACTCCAGCTGCCCCTCCCGCCCCCTAACCCCGCCGCACCCGTTCTCCTTTCCTGGTTACGCCCCCTCATTTCTCTACTTCATTGCGCTCGTCCACCCCCTCTCCGCTCCCTCCACCCTAACACATCCACCCTATCCCCCCCTCCTCAGCCCGCCTACTCCCCCCCCGC
+
C@CCCC,-CF@;=@+++86CFAEE9@6@CF<@F,EFGD,6,C6,,CFE:EFFG9EFGGC@F9FEGFCCED,66,6C,B@@FC,F=@F>7+>+:9:EABE<E=F+F@C?<59+=+?+5AAF,,C4,CFFG7:6@+,7<,7,,86=EFFF68+6>+@+>@+,@@,4*3*4***1*/=8,*=?9A=9A<,,5,62*******2/;>+++4+1+++++1+115><*)*1*)1:*8:>))92))2*:**0**)***)))***)2*))01**0/AF*.55*;8()0(,.4(((),0.)/(,)))-((
@M03506:14:000000000-AKVR1:1:1101:16783:2778 2:N:0:34
GATAGGACTACCGGGGTTTCTAATCCCGTTTGCTCCCCTGGCTTTCGCACCTCAGCGTCAATGTCGGTCCAGAATGCCGCCTTCGCCACCGGTGTTCCTCCAGATATCTACGCATTTCACCGCTACACCTGGAATTCCGCATTCCTCTCCCGAATCCAAGCCATCCAGTATCGGACGCAGTTCCCCAGTTAAGCTGAGGGATTTCACGTCCGACTTAGTTGGCCGCCTACGAGCCCTTTACGCCCAGTAATTCCGACCAACGCTCACCCCCCCCGGCTTCCCGCGACTCCTGGCACGGAGG
+
CCCCCGGGGGGGGGGGFGGGGGFGGGGGGGGGGGGGGGGGGGGGGGGGGGGGGGGGGGGGGFGGGGEGGGGGFGGGGGGGGGEGGGEEGGGGGGCGGGGGF@F<FGGGGGGGG@FDFFCGFGC=CEFFFGGC@<AFFGGG@ECFGEDDGGFE6>EGC<F?F6DFGGGGFFDGEG*C>GGEG7BCFFEE1>,;>CC?<7CECC,>FCE,4>5DGG5=:1+A@CF0C):>*97:3><*(29+CCGD<C8??7F4@FFG:6<*7>3**/<>F3<<>C***-.2)4:(((-.(/)4;::=5)((-
@M03506:14:000000000-AKVR1:1:1101:18473:2782 2:N:0:34
GATAGGACTACTCGGGTATCTAATCCTGTTTGCTCCCCCGGCTTTCGTGCCTCAGTGTCAGGTATTGTCCAGGGACTCGCCTTCGCCACTGGTGTTCCTCTTGATATCTACGCATTTCACTGCTACACCAAGAATTCCAGTCCCCCCTCCAACCCTCAAGCTCAGTAGTATTCAATGCCGTTCCCGGGTTAAGCCCGGGGCTTTCACATCAAACTTACCATGCCACCTGCGCACCCTTTACGCCCAGTGAATCCGAACAACTCTCCGGACCGCTGTCTTACCGCCGCGTCCGCCACAGAGC
+
CCCCCGGGGGGGGGGGGGGGGGGGGGGGGGGGGGFGGGGGGGGGGGGGGGFFGFGGGGGGGGGGGGGGGGGGFEFGGGEGGGGGFFGDFFGGGDFCFFFGGGGGFGGGGEFFGDEGGGGGGGG9EEGG@DCEFGGGGGGEGDFCFEEGGG?EG6CEGF8?FD?D=E93@DFGF8DF8DF>CE;FF+3::B>9;;FGG5CEG>D8A:C,BD700;>F:FF,8=DFCCA6+;)>3:5D(8)5C::)7:*/0++**9)*97D*.)1*0*1.179.))*2+)9:6((-(-()(0,()((17.5,(
@M03506:14:000000000-AKVR1:1:1101:18702:2786 2:N:0:34
GATAGGACTACCGGGGTATCTAATCCTGTTTGCTACCCACGCTTTCGTGCCTCAGCGTCAGTTATGGTCCAGTAAGCTGTCTACACCACAGGTGTTCCTCCTGATATCTACGCATTTCACCGCTACCCAGGAATTCCGCTTACCTCTCCCATACTCAAGCCCTGCAGTCTTCGGCGCACCCTCCCAGTTGAGCCGGGAGATTTCACACCAAACTTACAGGACCGCCTACGCACTCTTTACGCCCAGTAACTCCGAACAACCCTTGCTGCCTACGGAATACTGCCGCCCCTCGACCGCAGCG
+
CCCCCFGGGGGGFGGGGGGFGGGGGGGGFDFGGGGGGGGGGGGGGGGGGGGGGFGGGGGGGGGGGGCGGGGGGGGGGGGGGGCGGGGGGGGGGGGGGGGFGGG9FFGGGGG@F@FGFFFGGDGECFGGGF?FGG?FGFEBFCGGCF,@DFFGFFFGCF,@EF,@DC8E@@=FFGGDC>EEEFCEEG64;,73@FEDGC8C,2,522=<CG<**:=<FC=C*/?*1/8)07=*/));)37E8ECD5*C49C+*))/*90CC)7)0*<+6+.*1)1***(99)).(--9)()(-)(()))4((
@M03506:14:000000000-AKVR1:1:1101:8296:2814 2:N:0:34
GATAGGACTACCGGGGTATCTAATCCTGTTTGCTCCCCTAGCTTTCGCGCCTCAGCGTCAGTTGTGGTCCAGTGCGCCGCTTTCGCCACAGGTGTTCCTCCCGATATCTACGCATTTCACCGCTACACCGGGAATTCCACGCACCTCTCCCACACTCAAGCACGGCAGTTTCGCCTGCAGGCTCCGCGTTCAGCCCGGAGATTTCCCCGGTGGCTTACCGCACACCCTACGCGCCCTTTACGCCCTATAATCCCCAACCACGCTCTCCCCCCTCTTCTCTCCCTGTCTCCTTCCACGCTCT
+
CCCCCCCFFGGGGGGGGGGGGGDFDFFGAEFFFFGGGGGE8FFAFCEGEGGDGGGGGCGCBFFFGGGGGFFGGEGDGGEFEDGGGGCFF?EFD=EFGGFGCFG:C@FGFGGGGDGGFFDGGGCF:CFFCEGC::,FFGFF7BEEG8FFGGGGGCC8DEC,:A>8*@8BDDCB>EECCG?F8CCFGG*:/=*:+3*8*/35/7>CF+0**)1C**8*96):C3C***08*95C)779(07AE2577**00+3/6<*C50*275)**2<027C559*++.1+).(()).*)/))*.)2)),((
@M03506:14:000000000-AKVR1:1:1101:9689:2814 2:N:0:34
GATAGGACTACCCGGGTTTCTAATCCCGTTCGCTCCCCACGCTTTCGTGCCTTAGTGTCAGGAATGAGCCAGTTATCTGCCTACGCCATCGGTGTTCCTCCTAATATCTACGGATTTCACTCCTACACTAGGAATTCCAATAACCCCTCTCATCCTCTAGCTTCGCAGTTTTGGTAATGTGTATTCGGTTGACCCGAACGTTTTCACTACCAACTTACAACTCCACCTACGCAACTCTTTACGCCTCGTAACTCCGGACACCGCTTGATTCCCCACTCAGACCGCTGACGCTGACATGGTC
+
CCCCCFGGFC-,CCFEFG7AFF<F<CFEEF@,C6CFFDCFEE;CG<@EFEGGGGGGGGGGGC<E@FDGG?EFEEG,FFFGGGGGDEC+,=FGEB:FGFGGCFFFGGAFGGFGCF7CDFFGGGGFFGGGE:=8E<AAFGGFFE9E,,46B,@9>D9DGGFGFFGFE>C6@DC,@@DF=D83DE8DCD?8CC+4,@:+4CE5@>F3,,@2@FG7?DC,*209**;79CA6,2857/:*.++,++*2)**)2=*)1+*2/()*.75)CC5)+/:/*92**,)+),,,,(()(.,(0((*1*())
@M03506:14:000000000-AKVR1:1:1101:8439:2815 2:N:0:34
GATAGGACTACCGGGGTTTCTAATCCTGTTCGCTCCCCACGCTTCCGTGCCTTAGCGTCAGAAACATGCCAGCAAGCTGCCTTCGCCATTGGTGTTCCTACTGATATCTACGCATTTCACTGCTACACCAGTAATTCCACTTGCCTCTCATGTCCTCTAGATTGCCAGTATGCAATACAGTCCATATGGTTGAGCCACAGGATTTCGCATTGCACTTAACAATCCACCTACGCACGCTTTACGCCCAGTGATTCCGGATACCGCTTGGACCCTACTTATTACCGCTGCTGCTGTCACGTAG
+
CCCCCGGGGG9FCCEGGGDGGCEFFGGGFGGGGF<@DC<FBCGGF,@E@CFGF9AEEGCGG9C<FFF@DECEFCFFGDEFFFGGCGGGCFG8C4EFGDFDGEFGFC9EGCEF7FECFGGGGGGFFFGG8=EFGG9FFGGFGFGFFGGFGGG;>ADGGGGG,@DGGC9DFFGFCF,DFFFDFFGFGFGGDD;>>=8:FFDGGGGGGGGDC5**CCFGG789+ACF7;9*;*/1C>??2*:@,=1*C5*.+5>@+13*127:);55CGF)@4*80*2+2)10.).(4(()./)2))5795:0.
@M03506:14:000000000-AKVR1:1:1101:6614:2840 2:N:0:34
GATAGGACTACCAGGGTTTCTAATCCCGTTTGCTCCCCACGCTTTCGCGCCTCAGCGTCAGAACCGGTCCAGTGAGCCGCCTTCGCCACTGGTGTTCCTCCCAATATCTACGCATTTCACCGCTACACTGGGAATTCCACTCACCTCCCCCGGCCTCAAGCAAAGCAGTTTGGAGGGCAGTTCCTCGGTTAAGCGGAGGGTCTTCACCTTCCCCCTGCCAACCCGCCGACCCGCCCCTCTCCCCCCACACTCCCGACTAACTCTTGCCCCCCTCCTCTTACCCCGGCCGCTGGCACCAGGT
+
CCCCCGGG@EEFGG,CCE@FGF<FFG,BCFFG<E9CFEGC6CCFFFGGDED:F<EFCCFGGGGFGGGGGGFG,CE,:C6>CCEFGGG=F?FE<<FEFFGEFEGGGG9F<FAECBEG<FAF,B:+4CBA,4AD=EFGFFFGD8B@FGG8@EG6+=C+@8EGG6>8,@6>5E9,*3@*1>C@,,=D79C5=:@9DF**4?E5:*39>FF+C4**0**3>F;6<**//5))*))//8)9(9)*2*9*)*275*;?08)1)()+9*02*33?F377)****)/+-(,((((0-)-()(.*.)(-)
@M03506:14:000000000-AKVR1:1:1101:23191:2887 2:N:0:34
GATAGGACTACCAGGGTTTCTAATCCCGTTTGCTACCCTAGCTTTCGCGCCTCAGCGTCAAGAACAGGCCAGGAAGTCGCCTTCGCCACTGGTGTTCCTCCCGATATCTACGCATTTCACCACTACACCGGGAATTCCACTTCCCTCTCCTGCCTTCGAGTCGAGCAGTATCGCGTGACCCCCCCCAGTTGAGCCGGGGGCTTTCACACGCGACTTTTACGACCGCCTGCGCGCTCTTTACGCCCGGTAAACCCGGGCAACCCTCGCCACCTCAGGACTACCTGCGCTGCTGGCACGCTGG
+
CCCCCGGGGGGGGGGDFGEGGG9FGCFGGGGGGGGGGGG?FGGFGGEEGGGGGGGGGGGGGGGGGGEGGGGFGGGGGGGGGGDG7FBGGGGG,EF:FFFGFEGGGEGGGGGGGC7FFGC9FFGGGGFGFEFCC:FFCCFCEDGGGGC8EDGGFD?DFFFG,D6C>84DFC9FD6EC@CC,@*4*=B:EF@,68A:8E*?EE3:?9?9FGDC95D5***1+*9>*/95875B*)0)1-*/++19)9/205*+*07CD31)*))0*98EEE>G4)*32+,)34:))(-()-))))((90)(-(
@M03506:14:000000000-AKVR1:1:1101:16979:2926 2:N:0:34
GATAGGACTACCGGGGTTTCTAATCCTGTTTGCTCCCCACGCTTTCGCACCTCAGCGTCAATATGTGTCCAGTAAGTCGCCTTCGCCACTGGTGTTCTTCCGAATATCTACGAATTTCACCTCTACACTCGGAATTCCACTTACCTCTCCACAATTCTAGCGATGCAGTCTTAAAGGCAATTCCGGAGTTGAGCCCCGGGCTTTTCCCTCTAACTTACTAAGCCGCCTACGTTCGCTTCCCGCCCAGTAATTCCGAACAATCCCAGCCCCCCCCGTATCTCCTCCGCCGCTGGCCCGGAGT
+
CCCCCGGGGGGGGGGGCGGGGFDFGGGGGGGGGGGGGGGGGGGGGGGGGGGGGGGGGGGGGGGGGGGGGGGGGGGGGGGGGGGGGGGGGGEGGGGGGGGGGGFGGFGFCFGGGGFFGGGGGEFEGGGFFFGG:FGGGGGGGGGGGFFGGEGGCFAEEEFFFG>3@CDFFFDF:F9FDCF88<EB,@+4:3,3,@F>EC*;CD58,24A?90*,+>;::+=+*;?)1).280A*5:7(C)+*/958:C?+++197*/51):*).**325C@3)8D5*/2)+).).(,(.(.-17145;)-,(
@M03506:14:000000000-AKVR1:1:1101:24975:2938 2:N:0:34
GATAGGACTACCGGGTTATCTAATCCTGTTCGCTCCCCACGCTTTCGCTCCTCAGCGTCAGTTCCGGCCCAGAGTTCCGCCTTCGCCACCGGTGTTCCCCCTGAGATCTGCGCATTTCACCGCTACACCAGGAATTCCGCACTCCCCTACCGGACTCGAGTCATAGCAATAGCGAGTTGCGTCTCCGAGTTGAGCCTGGAGTTTTCAGACTCTACTTGCCAAACCGCCCACGTGCTCCTTACTCCTACTTAATCCGGTAACACACTGACTCTGTCCTTGTACAGTCGCAGCTGTCACCGAG
+
CCCCCGGDFGFF+FC+BDCEGGFDFCCEFCGGD,,@C,C@FFGED,,6,;6CCFCGGF7EFF<F,B7+@@FG,6C,,C,B@,F@F,8:=BFFFD@B<<,,8CFG,AFFG9?C+++8CDFGCB=BC:<:8:,:FFFF9?:7:B8,3>+@8DD88EGCD+4:6A,,,@6D97@,7*4>9*2>*1**,6?*:*:=,,20*=**3231>+=+:**0+++1+1++:;85*)2)**.*/.01)*0+332**++*++09***))()2/*)*1*+*+/2**0+++)12))).64(),),,6).**1(((
@M03506:14:000000000-AKVR1:1:1101:18501:2946 2:N:0:34
GATAGGACTACCAGGGTTTCTAATCCTGTTCGCTCCCCATGCTTTCGCTCCTCAGCGTCAGTTAATGCCCAGAGACCTGCCTTCGCCATCGGTGTTCCTCCTGATATCTGCGCATTTCACCGCTACACCAGGAATTCCAGTCTCCCCTACATCACTCTAGTCTGCCCGTACCCACCGCAGATCCGGAGTTGAGCCCCGGACTTTCACGGCCGCCGCGACAAACCGCCTACGAGCTCCTTACCCCCCATAATTCCGGATAACACTTGCGCCCCTCGCATCACACCTGCTGCTGCGCCTTTCT
+
CCCCCGGGGGGGGGGGGGGGGGGGGGGGGGGGGGGFGGGGGGGGGFGGGGGGGGGGGGGGGGGFGGGGGGDFFGFGGFEGCFGGGGGDG8:CFCFEGGGGGGGGG,EFFAFGGGGFGGGGGGGDGGGFGGGGGGGGGGGGGGFGGGEFGGGCD9FGGGG8=FFDF,@EEGGGG?EEGGDD6:EGGG+:@@EBFFFGGCC*CCFDC::E5C)9*88C<<D5)***/>3)19<5170>(9*2++29C5C)*+096@*/9(/97*/7*+<7*7/))/***,)+))(,(.20)04)*((1)0)).
@M03506:14:000000000-AKVR1:1:1101:16097:2966 2:N:0:34
GATAGGACTACCGGGGTTTCTAATCCCGTTTGCTTCCCACGCCTTCGTCCCTCAGCGTCAGGTCTAGCCCAGGTGATCGCTTACGCCACTGGTGTTCCTCCCGATATCTACGCATTTCACCGCTACACCGGGAATTCCATCACCCTCTGCCGACCTCCAGATCTGCAGTCTGGGTAGCACCCACGGGGTTGAGCCCCGGGATTTAACTATCCACTTACAAACCCGCCTACGGACGCTTTACGCCCAGTAATTCCTAACAACGCTGCCCTCCTACGTCTTCCCGCTGCTGCTGGCCCGTCGT
+
CCCCCGGGGCGGGGGGFGGGGGFGGGGGFGGGGGGGGGGGCGGGGGGGGDGGGGGDGGGCGGGGGGGGGGGFGGGGGGGGGGGGGGGGGGGGGGGGGGGFGGGDGGGGG9EFGGGGGGGGFEGGGGGGGDEGGGGDFFGGGGGFGGGGCFGGGGGEGGGGFCFE;CCFFGGG6FF9AE7FGGCEGGGD?78,:C<==CGG3CFGF797:CFD7*+57>=@47<E3<BEC9)A<>5C1D5@EGGGCC*9CC7@?6*221<+>D37**/.05/.9=88E?F+.1(3(-4))14.708*;5((,
@M03506:14:000000000-AKVR1:1:1101:18683:2977 2:N:0:34
GATAGGACTACTAGGGTATCTAATCCTGTTTGCTCCCCACGCTGTCGCGCCTCAGTGTCAGAAACTGCCCAGCAGACCGCCTTCGCCACCGGTCTTCCTCCGGATCTCTACGCATTCCACCGCTACACCCGGAATTCCGTCTGCCTCTACAGTCCTCGAGTTTGACAGTCGGCACGGCATATCCGTGGCTGAGCCCCGGACTTTCACCACCCCCTTATCCATCCCCCTACGCGCCCTTTCCGCCCAGTCGTACAGTACCACGCCCCCTCCCCCCGCCGTATTCTCTCTGCCGCCACGGAGC
+
CCC,BAEEGFGFGGGGG<FCD99@6CEFF@@FF<EFFDF7FDE,CEGGD7C:FGGGGGAEGFGFCFFGC@EEFFG,@F7+68:EFFGGECF:8@:FFGC,ECCE=BEDF<<<C7F:FFECFGG+CGGGFC77+@+B9DFGFG@ED,6D,C9=>9=DED>+@4@@DAC,5@3+@:B8CC**?@?,*1***6*,24,***4*3)0+><?<+7***2/=*;AF+++1/*.)1*.*/.579*0++*799*C6+*2)0)*2*)*+0)877:*)809))1*1*-7*(().).)/)*)()((*.)(-(
@M03506:14:000000000-AKVR1:1:1101:12248:3015 2:N:0:34
GATAGGACTCCCCGGGTATCTAATCCCGTTTGCTCCCCTGGCTTTCGCTCCTCAGTGTCAGTGTTGGTCCAGGACGCCGCCTTCGCCACCGGTGTTCCTCCAGATATCTACGCATTTCACCGCTACACCTGGAATTCCGCGTCCCTCTCCCAAACTCAAGCCATCCAGTATCAGACGCAGTTCCCCGGTTAAGCCGAGGGATTTCACGTCTGACTTAGGTTGCCGCCTACTCGCCCTTTACGCCCAGTACTTCCGAACAACGCCTGCCCCCCCCTGTTTCACTCCGCGTCTGTCACAGAGC
+
CCCCCGGGGA@EBCCGG7CGGGGFG<,@CFEGFF<ADCC@FGGGDDFE@@BGFFEFGFFGFDFGFCFGGFGDG7FEFGGGDGGG<C:BFGC7@>FEGF?DFGGFGFFFG9FFEBF+BFGGGED>+CFD8AFE=,A=<?FEECEEG9DDGGF?8DFFFFCCEDCGGFGFFCDFFA?>CEEEGF,>DF>E8B8;;,BEGECCCF699CF50*0*<@C9+;*4+2C?55;5C**+*8>G956+<*3)7CF69++94=*/927FF35)0*2)*.).))**+)1+69)6(3(),),,*.4>F4(((
@M03506:14:000000000-AKVR1:1:1101:12770:3021 2:N:0:34
GATAGGACTCCCGGGGTTTCTAATCCTGTTTGCTCCCCTAGCTTTCGCGCCTCAGCGTCAGTTATGGTCCAGTGAGCCGCTTTCGCCACGGGTGTTCCTTCCGATATCTACGCATTTCACCGCTACACCGGAAATTCCACTCACCTCTCCCATACTCAAGCCCGCCCGTTTCTAATGCAGGCTATGGGTTGAGCCCATAGATTTCCCCTCAGACTTGTCAAACCGCCTACGCGCCCTTTACGCCCAATAATTCCGCACAACGCTTCCCCCCCTCGAATTACCTCGGCTTCTGTACCTAGGT
+
@@@CCGADF-6EFEGDCGGGGGCCFFCEGGGGFFFGGGGGGFGD,C@CFEF:@8FFGGGGC@EF9FFEGGGEF<EDFFEG>FCFGGGEGGGGF7=FFFGFG?F@@7F<<<A<:+@F,,CAA+:@>=FFFEGGCEFGGDFGGF8=DDDEBF8,@8=,7D?,:C@C+**53<>@,<93;>@EB57EA9D>FEG78EF=,;,,,=,11,0,49*>+;C9;;FCFCCC)855*C):).7C6577@5C)95*0+++08*2*1():.).7C*A?EDC@3/***..+5-)5(-,)(0)-*))2*/)(.
@M03506:14:000000000-AKVR1:1:1101:15277:3055 2:N:0:34
GATAGGACTACCCGGGTATCTAATCCCGTTTGCTCCCCTAGCTTTCGCTCATCAGCGTCAATGCCGGTCCAGGATGCCGCCTTCGCCACCGGTATTCCTCCAGATATCTACGCATTTCACCGCTACACCTGGAATTCTGCATCCCTCTCCCGGATTCACGCCATCCAGTATCGGATGCAGTTCCCAGGTTAAGCCTGGGGATTTCCCATCCGCCTTCGTTGGCCGCCTACGAGCCCTTTACGCCCCGTATTTCCGAACAACGCTTGCCCCCCCCGTACTCCCCCGGCTGCTTGCAGTGAGC
+
CCCCCGGGGFEGGGEGGGGGGGCFGGGGGGGGGFFGGGGGGGGGGGGGE8@FAFFGEGGEC@<FAFCEEDGCFCEFFGGEGEGGFGC:FGGGE@<FFAA9BAEFFGFGGG9<CBEEEFGDECE+>CFGGGFGFFDFGGGGA,EF?@E?DFDE6@=EGF9=CCEC?CG,7EEG8C8CCECF9=@E?>CCAE,E9<FFFFCE59DEG,AC70*:*:C**:/,;76EGD3>5D.*:=BGFG/5<57<)*28**3*/79<*4>05.<**2;;FFGFBD8**(8+(.(-1(-)()5)9<)**)),(
@M03506:14:000000000-AKVR1:1:1101:7383:3058 2:N:0:34
GATAGGACTACAGGGGTTTCTAATCCTGTTTGCTCCCCACGCTTTCGTGCATGAGCGTCAGTGTTAGCCCAGGGGGCTGCCTTCGCCATCGGTGTTCCTCCACATCTCTACGCATTTCACTGCTACACGTGGAATTCCACCCCCCTCTGCCACACTCAAGCCTGCCAGTTAGAAACGCAGTTCCCAGGTTAAGCCCGGGGATTTCACATCTCTCTTAGCAAACCGCCTGCGCACGCTTTACGCCCAGTAATTCCGATTCACGCCTGCACCCTACGTCTTACCGCGGCCTCTGGCCCGTAGT
+
CCCCCGGGGGGGGGGGGGGGGGGGGGGGGGGGGGGFGGGGGGGGGGGGGGGGGGGGGGGGGGGGGGGGGGGGGGGGGGGGGGGGGGGGGGGGGGGGGGGGGGGGFGGGGGGGGCCC9FAEFGGGGGGGGGGGEGGGCFFGFGGD@CGGGGGGGGGGGGG8EDG6?FGGGAFGGAFGGG>53@FGGGGGGFF@,DFGGGDD*58>FCF7F47=,9>CF7=CFGGGD3.25C>E)=>G:35+<5CDGD5)++<6@76*<:*3@>F30;55CFGFFG20*.)+-4:;9015,8()97(1)0263
@M03506:14:000000000-AKVR1:1:1101:11600:3068 2:N:0:34
GATAGGACTACCGGGGTTTCTAATCCTGTTCGCTCCCCACGCTTTCGCTCCTCAGCGTCAGTATCGGCCCAGAGGCCCGCCTTCGCCACCGGTGTTCCTCCTGATATCTGCGCATTTCACCGCTACACCAGGAATTCCAGTCTCCCCTACCGAACTCTAGCCTGCCCGTATCGGCTGCAAGCCCGCAGTTGAGCCACGGGAGTTCCCAGCCGACCCGACCAGCCCCCTACGAGCCCGTTACGCCCAACAAATTCGGACCACGCCCGCGCCCTACGCCTTCCCCCGGCCGCCGGCCCTGCGC
+
CCCCCGGGG9FGGGGGEFFFGGGGGGGGGGGGGGGGGGGGGGCGGGGGGGGGGGFGGGEEEGGEFCEGGGGGGGGGGGCEGGGGGGGEFFDFFGFGGGFGGC@?CEFGGGGGGGDFGGGGFDGGGGGGGGGEFGGGGDGGFGFFEFE?>DFG6EG6EFB,EF9E,@C::@8E*:B41>7,?CFFC5**;,,,6+?+C5CE*2==+19CCG33=C*2)9)*)*9E**0)**.:7))1,/7;C*19>E=):*;**1*2*()*)))11/2):>DD555**(0+.4(-(((.,)(-799D)),((
@M03506:14:000000000-AKVR1:1:1101:8763:3073 2:N:0:34
GATAGGACTACCCGGGTATCTAATCCTGTTTGCTCCCCACGCTTTCGCACCTCAGCGTCAGTATCGGGCCAGTGAGCCGCCTTCGCCACTGGTGTTCTTGCGAATATCTACGAATTTCACCTCTACACTCGCAGTTCCACTCACCTCTCCCGAACTCAAGTTTCCCAGTATCGAAGGCAGTTCTGGAGTTGAGCTCCAGGATTTCACCCCCGACTTAAGAAACCGCCTACGTGCGCTTTATGCCCAGTAATTCCGAGCAACGCTAGCCCCCCTCGTACTCCCGCGGCCGCGCGCACGATGT
+
CCCCCGGGGCCCFGCFGGGGCGGGGGGGGGGGGFGGGGGGGGGGGGGGGEG,EC@FGGGGGGGDGGDDGGEFGGCFGGGGGGGGGGGGG8BEFFFGGGGGGDEGGGGGCGGGGGGFFGCFG<EEGGFGFGFDG+@ECGGF9>DFE,@BDDFEE6CDFFF?EEF:;EEF8FFAE+>:>F>>3@,,@9,@F,>@8@2D87DFF>FCFCFG>?CDDG8E>C=@FF*2)7AAE4)2*)0:>C@+9+*:C6:<9+2*964*),)68)8C32<?8@D)7DE5*(80,0(((,3)()(()4(7))(-.
@M03506:14:000000000-AKVR1:1:1101:7525:3148 2:N:0:34
GATAGGACTACAGGGGTTTCTAATCCTGTTCGCTCCCCACGCTTTCGCTCCTCAGCGTCAGTAATGGCCCAGAGATCCGCCTTCGCCACCGGTGTTCCTCCTGATATCTGCGCATTTCACCGCTACACCAGGAATTCCGATCCCCCCTACCACACTCTAGCTAGCCCGTATCGAATGCAGACCCGGGGTTAAGCCCCGGGCTTTCACACCCGACCTGACCAGCCGCCTACGGGCCCGCTACGCCCAATAATTCCGGGCACGCCTTCCCCCCTATCCTTGTCCCTGCTGCCTGGCCCGTCGT
+
CCCCCGGGGGFGGGGGGGGGGG9@,CCCFFGDGGFG@CCGCEGGCEGGEGGFGACFGCFGGGG9AFGGFGDAEGFAFGGGGEEGGGFEGGC7+4CEFG9FFCDEGGGGFGGCCCFDFGFGGGG7+@FGCGF@DEF?FDFG+B+DEEGGFDFDGGGGGG,7,,73@?>@@E,@:*3@?C7,73=F>B*:CC8,,AFCEE=/8<F8ECCFG<DD:C*=*26?C*1119D>*95=C>:C,57*:C)79**.600***0/)()*).0**+:)85).)2++0.*+).)))(()).)))(.9))-1(
@M03506:14:000000000-AKVR1:1:1101:21312:3159 2:N:0:34
GATAGGACTACACGGGTATCTAATCCCTTTTGCTCCCCACGCTTTCGTGCCTGAGCGTCAGCAATTGTCCAGGTAGCCGCCTTCGCCTCTGGTATTCCTCATGATATCTACGCATTTCACTGCTACACCATGAATTCTGCTACCCTCTCCAATGCTCTAGCCATGTAGTTTTTGGTGCACTTCCGGGGTTAAGCCCCGGGCTTTCACGCCCAACACACACGGCCGCCCGCCCACCCTTTTCCCCCAGCGAATCCGACCAACCCTTCCCGTCGCGCGTTTCATGCGGCTGCGGGCACACCGC
+
CCCCCGGGGGGGGGDGEG@FGFFFG,E@FDFFGFC8CCCE:CF@FFEF86@DECFEGGCFGGFGGFFEGEFGGGC@<CFGEG:AFEGBCEFFFEGGGDGGC<AFEC5<AFCFFCG+EFGGGGGGFCGGGGG9,9,AFFG;;,>@DEG88F9D9DFGGG,==DFC8EG,,=@FE6=8+>@,@3,6+++CECC9EFFDEC8EECCF,,2,9;7*74@8/9;=))):5CE)/))*20)9-*)+++**1**)1*2)0))77(/*)0)020*02)/00/**/,)0).-)-(-.(),(0-4D:)22(
@M03506:14:000000000-AKVR1:1:1101:18251:3161 2:N:0:34
GATAGGACTACCGGGGTTTCTAATCCCGTTTGCTACCCACGCTTTCGCGCCTCAGCGTCAGTACCGGTCCAGGGGGCCGCCTTCGCCACCGGTGTTCCACCCAATATCTACGCATTTCACCGCTACACTGGGAATTCCACCCCCCTCTCCCGGACTCAAGCCTTGCAGTTTCTTCCGCACGTCCTCAGTTAAGCCGAGGGATTTCACGGAAGACACGCCTGGCCGCCTACGCGCCCTTTACGACCAATCATTCCGAATCACCCTGGCCCCCGCTGTACTACCCCCGCCCCCGCCCCCCCGC
+
CCCCCGGGGGGGGGGGGGGGGGFGGGGGGGGGGGGGGGGCFGGGGGGGEGGDGGGGGGGGGGGGGGGFGGGGGGGGGGGGGGGGGGGGGGGGEFGGGGGGGEGGGG9FGEGGGGDCFGGGGGGGGG9:=DFG,@>FFGGGGGEEDEE?EGG>8CE*?C6>DFC7CFC?,5?FE<C;ECEG5@:E*+5<<C99+3BEE*=*2*8+23C/:)1/*9+;C<)07*5/)5<>*0)*)87<(90+<**/97*)*0+1/9***(*+9559C88;C@3))/*12)*2)241,(471>6(.14555((,
@M03506:14:000000000-AKVR1:1:1101:11570:3166 2:N:0:34
GATAGGACTCCTGGGGTATCTAATCCTGTTTGCTCCCCACGCTTTCGTGCATGAGCGTCAGTGTCAGCCCAGAGACCTGCCTTCGCCATCGGTATTCCTCCTGATATCTATGCATTTCACTGCTACACCAGGAATTCCAGTCTCCTCTGCCGCACTCGAGCCTTGCAGTCCCAAATGCCATTCCCAGGCTAAGCCCGGGGCTTTCACTTCTAGCCTCCACAACCGCCTGCCCACGCTTTACGCCCCGTAATTCCGCGTAACGCCCCACCCCTACCTATTACCGCCGCCGCTCGGCAGTCGC
+
CCCCCGGGG-C,CFFGGGFGGGFGGGGGGGGCFFFGGGGGEG7@FGGG87FFFGGFGGGGGGGGGFGGGGGFGGGGFGFFFGGGGGGFCGGDE<FGDGCGFGGFGGFCEEFGGGGGGGFGGA9FFGGGGGFE+=EEFGG=FF=EFF,;9EE@>CG6F+@+6@D98DB9@DGGCF?,=,8DB8ECF,,@+3@@8D6D>EEGGGF,@,2,5;++,+4>*//,**;C4C))4*),*2:C(8)+3/*9C*3.2***197*)-)27>B/11*.15D57>*+<6*+-61(((,)()(-)(-)).(,(
@M03506:14:000000000-AKVR1:1:1101:16340:3174 2:N:0:34
GATAGGACTACCGGGGTTTCTAATCCTGTTTGCTCCCCACGCTTTCGTGCATGAGCGTCAGTATTGGCCCAGAAGGCTGCCTTCGCCATCGGTGTTCCTCCACATCTCTACGCATTTCACCGCTACACGTGGAATTCCACCTTCCTCTGCCATACTCCAGCATCGTAGTTTCGAGCGCAATTCCCAAGTTAAGCCCGGGGCTTTCACACTCGACTTGCAACGCCGCCTGCGCACCCTTTACGCCCAGCACTTCCGATTAACGCCCGCACCCTACGGATTACCGCGGCTGCTGCCACGTCGT
+
CCCCCGGGG-FGGGGGFGGGGGGGGGGGGGGFGGGGGGGGGGGGGGGGGGGGEFGFGGGGGGGGG9EECFGG?FGFGGGGGGGGGGGGGGGGGGGGGGGGGGGGGGGGGGGGGGGEGGDGGGGGGGGFEGDECFFCDGGGFGGGGGGCGDFFGFGFGGGGGGGGGFGDEEFGEGFEGGC6ECGFGC89<ABFGFGGGC:EGGGGGFGGGGDDCG***+*+C<DGCD3B5CBG75)989?9<*7CD5@):8C4?FGG3?G?B>E))/?)*8C;)98**,)+56(2((37(7:B*4)*7019(
@M03506:14:000000000-AKVR1:1:1101:20966:3185 2:N:0:34
GATAGGACTACCCGGGTATCTAATCCTGTTCGCTCCCCGCGCTTTCGTCCATCAGCGTCAATCCACCGGTAGTAACCTGCCTTCGCAATTGGTATTCCATGTAATATCTAAGCATTTCACCGCTACACTACATATTCTAGTTACTTCCCAGTAATTCAAGTCTGGCAGTATAAATGGCCGTTCCTCCGTTGAGCGAAGGGCTTTCACCACTGACTTACCAAACCGCCTACGGACCCTTTAAACCCAATGCTTCCGGATAACGCTTGGATCTTCCGTATTACCGCGGCGTCGGGCACGAAGG
+
CCCCCGGGGGGGGGGGFGDFGFFFGGGGGGGGGGGGGGGGGGGGGGGGGGCGGGGGGGGDEEFGDGGGGGGGGFCGFGGGGGGGGGGGCG=DGGGGGDGGGGGGGGFDGGFGGGGFGGGG9FFEGGGGAFGGGGFGF<FGFECGGGGGGGFGGGFFGF9D@8@EEGGGCD9,@=F,28ACEGGGGG6+@88+4@BC8ECE@9@>F7CGF>*@FFC>=C9CF*:A5DBBGF=73)5C;C)++1;<<7840+53+;5<5(7+6>B*9:;4:?**1*;+;:)+-.31((()-0(45((17)46(
@M03506:14:000000000-AKVR1:1:1101:15375:3201 2:N:0:34
GATAGGACTACCGGGGTTTCTAATCCCGTTTGCTCCCCTGGCCTTCGTGCCTCAGCGTCAGTTGCTGTCCAGAGACTCGCCTTCGCCACTGGTCTTCCTTACGATATCTACGCACTTCACTGCTACACCGTAAATTCCAGTCTCCTCTCCAGCACTCTAGCCACGCAGTATCGAATGCAGTTTCAGGGTTGAGCCCTGAGATTTCACATCCGCCTTGCCCGACCGCCTACGCACCCTTTACGCCCAATGAATCCTAACAACGTTTGCGACCCCTGTTTTACCCCGGCTTCCGGCCACAAGT
+
CCCCCGGGGCFGGGGGGGGGGFFGGGGGGGGGGGGGGGGGGGGGFGGGGGGGGGGGGGGEGFGEFFFGGGGGGGGGGFFEGGGGFGGGGGGGFGGGGGGGGFGGDEGGGGGGGDGGGGGGGGGGDGGGGGGGCGFFGGGGFGGGGFGGGGC88?D8CEGCFGCD@G+3CFAFGFGGFFCF>CFFA977DB+@BDFDF5D@,CA:7,@,@7CD5*CE49*,39CEGC..=5A*:>5C;D;C>*97DD8)<09*=?***,9?F>)9C8<)/7<3.**<+-.<24(,,(,8(0),)1()))(.-
@M03506:14:000000000-AKVR1:1:1101:6191:3209 2:N:0:34
GATAGGACTACCGGGGTTTCTAATCCCGTTTGCTCCCCTAGCTTTCGCGCCTCAGCGTCAGTTATGGTCCAGGATGCCGCCTTCGCCACCGGTATTCCTCCAGATATCTACGCATTTCACCGCCACACCTGGAATTCTACATCCCTCTCCCATACCCAACCCTCCCAGTATCAGACGCAGTTCCCCGTCTACGCCGGGGGATTGCACGTCTGTCTTAGAAGGCCGCCTACGCGCCTTTGCCGCCCTGTCATCCCGAACCACGCTTTCCCCCCCTGTTTTACCGCGTCGCCTGGCCCAGCGC
+
C8CCCED<CFC@FG+@F7FGGF,CCFFCGF@;FCFGGGGF,FFCEGGGE7F:CFCFEF7:BF9@EFC,<ECGG@8EEGD+6?FFGGGGGFCCF44AFF<FDF?<FEG9ECGG7FF+:C<?F7F+8@EFCFCC8=3<CFFDF,@DDDF@DFFF9=FFGGG+@C,::EG?,@3FGC,@7EE**=,3E,***6>,4;CE5?8***<*>CGG>C2*1;>?7*99D*>*1)8>C7):/7.*(2*+3*/9>*/)3+3*95*1)4)27.)/*2+9+.>))1/<+.0+.)((,(()(.(,)40>7>(3(
@M03506:14:000000000-AKVR1:1:1101:9329:3267 2:N:0:34
GATAGGACTACTGGGGTATCTAATCCCGTTTGCTCCCCTAGCTTTCGCTCCTCAGCGTCAATGCCGGTCCAGGATGCCGCCTTCGCCACCGGTATTCCTCCAGATATCTACGCATTTCACCGCTACACCTGGAATTCTGCATCCCTCTCCCGGATTCAAGCCATCCAGTATCAGACGCAGTTCCCAGGTTGAGCCGGGGGATTTCACGTCTGACTTAGTTGGCCGCCTACGAGCCCTTTACGCCCAGTAATCCCGAACACTGCTTGCCCCCCCCGCTTTACCCGCCGCGCTGGCACGGCAG
+
CCCCCGGGGGFFDGCEGGGGGGGGEF@CFGGEGFFGGGGGGGGGGGGGFDFFF9FGGGGCGGGGGGGEGGGGGGFFGGE>FGGGGFGGGGGGGE=FFGCGGDFFGGGGGGGCDCEFGF9FFEE:>FGFEFCFF8FFFGFGDGCEFG8,@@D>3=8CFGGFGGE8@FFF@D3F7EFF6C+:@;@CDC,9@9:7CGE**=E5*9<CE+AC09;9CCCA7:CFFCD+8<85:F)*9)858F4<9*1))**)++3**0**9()***12*+/?E;5705:**(.+.-((((()-0((04(2)8(((
@M03506:14:000000000-AKVR1:1:1101:15927:3291 2:N:0:34
GATAGGACTACTGGGGTTTCTAATCCCGTTCGCTCCCCTAGCTTTCGCGCCTCAGCGTCAGTGTCAGCCCAGCAACCCGCCTTCGCCGCAGGTGTTCCTCTCGATATCTACGCATTTCACCGCTACACCGAGAATTCCAGTTGCCCCTTCTGCACTCTAGCCCCGCAGTACCGGCTGACCTTTCCGGGTTAAGCCCGGAGATTTCACAGTCGACTTGCGGTGGCCGCCTACGCGCCCTTTACTCCCAGTACATCCGAACAACGCCTGCCCCCCCCCTATTACCGCGGCGGCTGCCAGGGTG
+
CCCCCGGGG9EFFFGGGGGGGGGGGGFGGGGGGCEGGGGGGGGGGGGGGGGGGGGGGGCCCGGGGGGGGGGGGGGGGGDGGGGG@FFGEGGGFEFGGGDF<FEDGDCF<EFGFFGGGGCGGEG@>CFGFC@CE+A,CDDFDFFFGGFEBEDFGGGGGGDC9CGGGGEG@F,>:5B598:FGG9FFGGDE8C9CFFGGC*:*;ACFCECC02/:5C=FD)*>DD6CC>3*175<373()7++<***12)<++*9=F356DC5>5))**0*)/0.9C*2-9?)))(,(()()(-5(.*)0(((
@M03506:14:000000000-AKVR1:1:1101:8086:3295 2:N:0:34
GATAGGACTACCGGGGTTTCTAATCCTGTTTGCTCCCCACGCTTTCGTGCATGAGCGTCAGTGTCATCCCAGGGGGCTGCCTTCGCCATTGGTGTTCCTCCACATCTCTACGCATTTCACTGCTACACGTGGAATTCCACCCCCCTCTGACACACTCTAGCCCCGTAGTTTCAAATGCAGTTCCCAGGTTGAGCCCGGGGATTTCACATCTGACTTGCGGCTCCGCCTGCGCACGCTTTACGCCCATCAATCCCGCTTAACGCTTGCACCTCACGTTCTTCCTCGTCTGCTTGAACGTAGT
+
CCCCCGGGGGGGGGGGGGGGGGGGGFGGGGGGGGGGGGGGCEGGFGGGGGGFGGCFGGGGGGGGGGFGGGFGGGEGGGGGGFFGFBFGGFDGGGFFGGGGA8BFEFGGGDFFG>:4?FG9FFGFGEFGGE,?7=EE9C,A:CEGC6CD>=DFGGG,DFGGB6:@:C8BCFD;@;;;2>:@3E,@EBDCG>DF,:D@C*:C**5,,,4,<CF>77C+;>3*))/*1:2:FFFE57:<0>>+0:DDC7*)3+3*79*)/-*+1))>3*8/2)*0)1*;*(0+.9))((-)(/))*(.*7.(.,
@M03506:14:000000000-AKVR1:1:1101:7274:3310 2:N:0:34
GATAGGACTACTGGGGTTTCTAATCCTGTTCGCTCCCCACGCTTTCGCGTCTCAGCGTCAGTACCGTACTAGAGAGCCGCCTTAGCCACGGGTGTTCTTCCTGATATCTGCGCATTTCACCGCTACACCAGGAATTCCACTCTCCTCTTCCGGACTCTAGCCACATGGTTTCCATCGGCGTCTCGAGGTTGAGCCTCGAGTTTTCCCAACGGACCTACATGGCCGCCTACACGCCCTTTACTCCCAATAAATCCGGACACCCCTTTCCCCCTACGGTTTACCCGGGCTTCTGGCACGCCGG
+
CCCCCGGGGGGGGGGGGGGGGGGGGGGGGGGGGGGGGGGGGGGGGGGGGGGGGGGGGGGGGGGGGGGFGGGGGGFGGGGGGGGGGGGGGGGGGGGGGGGGGGGGGGGGG<ECD:FGGGGGGGGGGGGGGGFGGCFGGGGGDF>FGGGGGGGGG>EGGA9CFFEGGFFGGG8DFCCFC5E5BC*>@CEDEGGFF??@,585<<CCF,=CC5*)*1:==FA9+*808:B>5CFF35)764?GE:*996C)0<A/*07CC05*.)87C++@FFC57F5**(0+6-(((-0)(0).*.,95),((
@M03506:14:000000000-AKVR1:1:1101:13928:3327 2:N:0:34
GATAGGACTACAGGGGTTTCTAATCCCGTTCGCTCCCCTGGCTTTCGCGCCTCGGCGTCAGTGTCGGCCCAGCAACCCGCCTTCGCCGCCGGTGTTCCTCTTGATATCTACGCATTTCACCGCTACACCAAGAATTCCAGTTGCCCCTTCCGCACTCTAGTCGCACAGTATCAGTTGACCTTTCCGAGTTAAGCCCGGAGATTTCACAACTGACTTTCGGAAGCCGCCTACGCGCCCTTTCCGCCCAGTAATCCCGACCAACGCTCGCCCCCCCCTCATTACCGCCGCTGCCTGCCCGGAG
+
CCCCCGGGGDGGGGGGFGGGGGGGGGGGGGGGGGGGGGGGGGGGGGGGGGGGGGEGGGGGGGGGGGGGGGGGGFCGGGGGFEFGGGGGG+CEFEGCFGFGGGGGGGFFBFGGGGDDGGGG?>FF=FEGGFGG=DFAFGGGGGGGGCGGGG@CEGG>FF9CGGGGGG>DD;;F,;FFFCCFFFDC?E:CEEFF9AFF=E=E5CGGGDGGC<FGCFGG7:5C359C><@BCDFEGD37177<0<5<C=C)23+***99C()1)<>31/*8/8>3)7:**(105>)--(,7(),(*)(*))((,
@M03506:14:000000000-AKVR1:1:1101:23606:3348 2:N:0:34
GATAGGACTACAAGGGTATCTAATCCTGTTTGCTCCCCTAGCTTTCGCACCTGAGCGTCAGGTAAGGCCCAGAGATCCGCCTTCGCCACCGGTGTTCCTCCTGATATCTGCGCATTTCACCGCTACACCAGGAATTCCGATCTCCCCTACCTACCTCTAGTCGGGCAGTATCGGATGCCCGCCCGGAGTTGACCCCCGGGTTTCAACATCCGACTTGCCAAACCCCCAGCGCGCCCTTTCCGCCCATTGACCCCGCCCACCCCTCGCCCCCCACGCCTGACCCCGACCGCTGCCACGCCGT
+
CCCCCGGGGG?FFFE7CEFEFGGGFGGGGGFC@@6FFGFFF@FCFEFEGGGGGGG8F@7@F8F@@F,AFGGGGGGA@FG@FFGG@FE7FCEGECF,<F9FG8FD9AFE<ACF77C@?<EFAFGCG:EGGFGGGF=FGGF:?EFG,@+6+@EEAD89FE,,,@8=?=@==,EFCDB8EG7@88E5:BECG@9,,4,1C:*::78,++4<*98*2)*3:+;+;CF5*:>)**0*1).).*/+<=5*):**00+=F:7))(9*))7*1**.2>))))2:*()*.((((--)(.,()426>)((-
@M03506:14:000000000-AKVR1:1:1101:11120:3355 2:N:0:34
GATAGGACTACTAGGGTTTCTAATCCTGTTTGCTCCCCACGCTTTCGCGTCTCAGCGTCAGTCACCGTCCAGAGGGCCGCCTTCGCCACCGGTGTTCCTCCTGATATCTACGCATTTCACCGCTACACCAGGAATTCCACCCTCCTCTTCGGGACTCGAGTCCGTCAGTTTCCAATGCCCTTCCGGGGGTGAGCCCCGGGCTTTCACATCAGACTTAGCGGACCGCCTACACGCCCTTTCCGCCCTGTGATTCCGAACAACCCCTCCACCCTCCGTATTACCGTCGCCGCCTGTACGGTGT
+
CCCCCGGGGECFEFGFADEGGGGGGGGFGGGGGFAC@FGGGGGGG9FGGGGGGGGGDGFFGGFFGGGFGGGGDCGDEGGGGGGFDGGGDGGGEDFEGGGGGFGGGGGGFGGGGCG@FGGGGEGGEDGEFF<@FEGGCFAFEGGGCF8E9;>++@CFGFF6BFFGFG+@EFFF:E9CGGFEGGDDEBEGGB*=*AC5C*8=5C@EGG779*:*+2<+::6*)9):CD)0:9?CDF:C0*)+02*/>**0++<4=F*/1(7*.)0***2)CFG)77*2*.9+)6((-40)(.((0-.283.1(
@M03506:14:000000000-AKVR1:1:1101:21633:3357 2:N:0:34
GATAGGACTACTGGGGTATCTAATCCTGTTTGCTCCCCACGCTGTCGCGCCTCAGCGTCAGCTACTGCCCAGCAGGCCGCCTTCGCCACCGATGTTCTTCCGGATCTCTACGCATTCCACCGCTACACCCGGAATTCCACCTGCCTCTACAGTGCTCGAGCTGAGGAGTATCTATGGCCGACTCCTAGTTGCGCCACGAGCCTTCACCACAGCCTTCCCCATCCCCCTACCCCCCCCTTACGCCCAGTTATTCCGGCCAACCCCCCCACCCTCCCCCTTTCCGTGCCCGCCGGCCCGCGCC
+
CCCCCFFGGGGGGFEEFGFGGGEFGGGGGGGGGFDFGGGGGGGEFGGGGGGEGCFGE@ECFGG9FGCFFGGGGFGFFECGGGBFGGEGGGGDGG<,E<EEG7:+@C5C,<EF>+C+@F9DFDG=7=<FEG:FF7A8EFGGGG,BEFF8EG,6@9,3@:E>@@,,,:,:@DCD:,3,78?C*C5E,,,2566,1*=::**/?)05>9+2+2**/1<3>>=7*8<C1*85*9)**7)1(17+3*1<C**9+++**10)91)1)07*/:8)1)9)8C5/*-)+).(,((,)()((),-9))(((
@M03506:14:000000000-AKVR1:1:1101:17801:3376 2:N:0:34
GATAGGACTACAAGGGTATCTAATCCCGTTTGCTCCCCTGGCCTTCGTGCCTCAGCGTCAGGAACTGTCCAGAGACCCGCCTTCGCCACTGGTCTTCCTTACGATATCTACGCATTTCACCGCTACACCTGGAATTCCGCATCCCTCCCCCACACCCACGCCAACCAGTATCAGACGCAGTTCCCCGGTTAAGCCGAGGGATTTCCCGTCGGACTTAGTTGGCCGCCTACGAGCCCTTTACGCCCAGTAATTCCGAACAACGCTTGCCCCCCCCGTCTTCCCGCGGCGCGTGTCACGGAGG
+
CCCCCFFFGGGGGGGGGGGGGGGGGFGGGGGGGGGGGGGGGGGGGFGGGGGGGGGGGGGGGGGGGGGGGGGGFG?FGGDEEGEGFEGDGGGGFFFEGCFGF8=FG7:E,FD,7,@?FA9,?CGGGEGFFGG8:<FGGFEECEGG@6D+@EG8BEC+@G+@CG+@DGE6,93@,,9D:E+*:<:FFBE>EG*>,DF>*/*7=CF,,,=EFG5)*885++;97*;=DGA>**5*95)91*90<CC3)::/<+<**/*9*4)007)/*1;/<F3>>7?;1330).(,-3()-.,(0.)*0)((-
@M03506:14:000000000-AKVR1:1:1101:7544:3378 2:N:0:34
GATAGGACTACAAGGGTATCTAATCCTGTTTGCTCCCCACGCTTTCGCGCCTCAGCGTCAGAACCGGACCAGTTAGCCGCCTTCGCCACTGGTGTTCTTGCGAATATCTACGAATTTCACCTCTACACTCGCAGTTCCACTAACCTCTTCCGGTCTTAAGCCAAACAGTATCAAAGGCGATTCCAAGGTTGAGCCCTGGGCTTTTACCTCGGACTCTAATGGCCTCCCACGCGCCACTTACGCACCTGGATTCCGCCCCACGCCAGCCCCCGTCCTCATTGCTCGACTTCTGGCCTGATCT
+
CCCCCGGCFG9F<FDGEF,CECFGGGGGGFGGCDGG8FGE7FFEGFGGEE@FEGFGGGGGGGCFEGDGGGG?F9FE9FGGCEGF<CC7:<FFFFG7FA5FF:CG@DDE,FFGGFGGGG,,A?EEFGGGCEE@7B@F,A3=;DFGGG?D9;D=CCC+,7D8E,DF,3@,<,@,DEBC,,4?C5@9:;<CE=,,,,?*<7=EGF=,2,4A=***45?,++=CF+;6*;))*2577).)(*2++1>*12*)*2<*102**()/73:3)*28::))0*11+-/+).))(-()(1.)*)(*)0)))
@M03506:14:000000000-AKVR1:1:1101:11921:3385 2:N:0:34
GATAGGACTACTGGGGTATCTAATCCCGTTCGCTCCCCTGGCCTTCGTGCCTCAGCGTCAGGAACTGTCCAGAGACCCGCCTTCGCCACTGGTCTTCCTTACGATATCTACGCATTTCACCGCTACACCGTAAATTCCAGTCTCCTCTCCAGTCCTCAAGCACGGCAGTATCGAATGCAGTTTCGGAGTTAAGCTCCGAGATTTCACACCCCACTTACCGCGCCGCCCACGCACCCTTTACGCCCAATGAATCCGACCAACGCTTGAGCCCTTCGTATTACCGCGGCCACTGGCCAGTCGT
+
CCCCCFGGG-CFGGGGF-CFGGGFGCFGGGGGGGGGGGGGGGGFGGGGGGGGCFGGGGGDGGGGGGFFGFFGCGGFGGGGGGGGGGGGGGGGGGGGGGGGFGGCFCFDGGGGGGGEGGGGGGGGGGGGGGGGGGGFDFGGGGFCFGD9DGGFD?FEGFGFFGGGD>68DG9DC8FFCG,EEECEED89EFF=>F9<C@>51;FGGFF@<DG)47,>801=?))>)/))**)2):5C(9)2:*9<<E*)+<+11)11)->*0))/***)+017)0;*0367))46((()()..)((*0))(,
@M03506:14:000000000-AKVR1:1:1101:9050:3397 2:N:0:34
GATAGGACTACCGGGGTATCTAATCCTGTTTGCTACCCACGCTTTCGTGTCTCAGCGTCAGAAGTGGTCCAGTAAGCTGTCTACACCACAGGTGTTCCTCCTGATATCTACGCATTTCACCGCTACACCAGGAATTCCGCTTACCTCCCCCACCCTCTAGCATTCTAGTTTCCGCTGCACCCTCCCAGTTAAGCCGGGAGATTTCACAACAGACTGGGAACACCGCCTACACACTCTCTTCGCCCAGTAATTCCACACAACGCTCTCTGCCCACGCATTACCGCGGCTTCTGCCACTGAGT
+
CCCCCGGGGGDEEDE7FCCFFGCAEGGGGGGGGGGGEGGGGGGGGGGGGEFGGGGGGGGGGGE,CEFGGFGCGCGCFGGFGGGGGGGGGGCCCFGGAGGGFGGGG9FFEEFFGGGCAFGDFGDGGGGFFCAFGACFF<FE@EGGDC9,@8CCC=++33DFEGGFGGFGGGGGGGD66C6D6CCDC+@6@,53EFFG*9*417AFGGGGDD*9,;AF:F)AF6CE4/=)15;C=;)0.**+>*>8/CF):++3++1+2(*:35:**2<*096))1/**-)+-.(,((-)-5<-*),7)))).
@M03506:14:000000000-AKVR1:1:1101:18717:3398 2:N:0:34
GATAGGACTACCGGGGTATCTAATCCCGTTTGCTCCCCTGGCCTTCGTGCCTCAGCGTCAGGAACTGTCCAGAGACCCGCCTTCGCCACTGGTCTTCCTTACGATATCTACGCATTTCACCGCTACACCGTAAATTCCAGTCTCCTCTCCAGCCCTCAAGCACGGCAGTATCGAATGCAGTTTCGGAGTTAAGCCCCGAGATTCCACATCCGACTTACCGCGCCGCCTCCGAGCCCTTTACGCCCCGTAATTCCGACCCACGCCTTCCCCCCCCGTATTACCGCGGCTCCTGGCCCGGCGG
+
CCCCCGGGGGGGGGGGGGGGGGGGGGGGGGGGGGGGGGGGGGGGGGGGGGGGGGGGGGG>GGGGGGFGGGGGGGGGGGGGGGEGGGGGGGGGGGGGGGGGGGGGGGGGGGGFG>FCDGGGGGGGGGGGGGGGGF9EGGGFGGFGGFGGGD=FGGGGGG?FGGGGDGEEFGGGC?FFGGGFDFFGDGEDCGG,><CGGCECE*=,1,=?0*;?*95ECFFEG3<E37B3*8029BF38*/+3*>DG5*)/*;8BF*/)()27)3***<5C>DBBC*1*(0+).(,((-)-7()03(1))(-(
@M03506:14:000000000-AKVR1:1:1101:21017:3405 2:N:0:34
GATAGGACTACAAGGGTTTCTAATCCTGTTTGCTCCCCACGCTTTCGCGCCTCAGCGTCAATTACAGGCCAGATGGCCGCCTTCGCCACCGGTGTTCTTCCCAATATCTACGAATTTCACCTCTACACTGGGAATTCCGCCATCCTCTCCTGCATTCCAGCGCCGCAGTATCAAACGCAATTCCCAGGTGGAGCCCGGGGATCTCACGCCTGACTTACAGCCAAGCCTACGCGCCCGTGACGCCCAGGAATCCCTAACAACGCACGCCACCATCGTATTACATCCGCGGCTGGCACGAAAT
+
CCCCCGGGGGGGGGFGFGFGFGFGGGGGGGGGGFCFGEGGGGGGGGG7FGGEGGFGGGCGDGEGFFFGGGGGGGGGGCGGGDDGCFGECFGGEGGGFGGGGGGG?<?F,5FDCFGG9AFFC,?,?ADEEGGGFG?8?<FGGGGC8EGC>8@FC,@3>FGDC+=CGG>CECEF;E9DCCDG*<E,@ECCG,>8>6CCEGD7***>CEGGF<CGCFG@@7=FF**28556CF)1935)-1)*2C*/9=@)/0<*))0**(2<>)<)1/*)*0*)1*;**,0+4-)-(-30(7((7:1>533((
@M03506:14:000000000-AKVR1:1:1101:13603:3406 2:N:0:34
GATAGGACTACAGGGGTTTCTAATCCTGTTTGCTACCCACGCTTTCGCTCCTCAGCGTCAGTCACGGCCCAGAGCGGCGCCTTCGCCACTGGTGTTCCTCCTGATATCTGCGCATTTCACCGCTACACCAGGAATTCCCCGCTCCCCTACCGCACTCTAGTCACAGCAGTATCGGGTGGCGTCTCCGGGTTGAGCCCCGAGTTTTCACACCCGGCTTACCGCACCGCCTACGACACCTTTACCCCCAATAAATCCGGCACACTGTTGGTGCTTCCTTGCAACCGTCGCCTCCTGCCAGGTG
+
CCCC@FGFG-CFFFGGGDEFGGCFGGGGFGFFGGFGG<EFGGGFGGGD7CCCFCFFGGGGGGEGABCGGGGGGGGCGGEGG,=F<FE7FFGGD,?4?F,?FFFGGFFFCEECE+CEFGFCF:@@:>=F=:,@+F:FFGFFGG8CEDEFFF,?8+@3@C9FCC973,>,:<D9DEG>FE*CE?E:E,:C**4*?96EG*35C<CGGF7+:**9*):EG47?D)/:DCD>275:3))1(*/+++**975)*2+9*97))(1*..7**++.*.:/*72++-)+))((,(-)(),.)).*/)(.(
@M03506:14:000000000-AKVR1:1:1101:17676:3427 2:N:0:34
GATAGGACTACCGGGGTATCTAATCCCGTTCGCTCCCCTGGCTTTCGCACTTCAGCGTCAGTGTCAGCCCAGCACCCCGCCTTCGCCGCAGGTGTTCCCCTTGGTATCTACGCATTTCACCGCTACACCGAGTATTCCAGTTGCCCCTTCTGCACTCTAGCCCTTCAGTATCGTTTGACCTTTCCGGGTTAAGCCCGGCGATTTAACAACCGACTTGCCGTGGCGTCCTCCCACCCCTCTCCCCCCTGACAATTCGATCAACACTTCCTCCTTCCGGATTACCGCCGCTAGTTACGCTGCG
+
@CC@@86FFFGGGD+6@-@F9FFGGEF@F,CFGEGC<FEDFFFCCF,BB@F<<E6C:FGFFF,6<C,6CBFFEF,EFE@CCB,CCCFBE+>:B<?CCF,B4E,,CA,:,:,DFDCEDECEGEDGEGG:8++@+:95@@9,CB,C8,@D8D93EFFCF@B7E??F,3E,38E3*,6>*;,4EF9,<*4*4>*5>,,****4=/*/++=:95C3/1=:*+)*1)/:9<:.*2)*2))/(9)2***1)**02++*1*0**)*2).*1*2+*0**)*0;2*(0*)))(((()(0()*.)*0)42(
@M03506:14:000000000-AKVR1:1:1101:19264:3429 2:N:0:34
GATAGGACTACAGGGGTATCTAATCCCGTTCCCTCCCCTAGCTTTCGCGCTTCAGCGTCAGTGTCAGCCCAGCAACCCGCCTTCGCCGCAGGTGTTCCTCCCGATATCTACGCATTTCACCGCTACACCGAGAATTCCAGTCGCCCCTTCCGCACCCTAGTCGCACAGTATCCGTTGACCTTTCCGAGTTAAGCCCGGCGCTTTCACACCTGGCATCTTCCCACCTCCTCCCCTCCCTTTACCCCCACTTCATCCCCTCACCGCTTTCCCCCCCCGCATTACCACGCCGTCTGTCTCCGAG
+
C@CCCGGFGFGG<FD+CC8CEEGGGGGGGFF,C6FFEGFGGGFFGFEECFDEFAFG>FDC@FEG<CFGGCFGGG?FGGEGGGGGFDDGGCC>,EFFGG9F,BF:FC:,5CEFG77FFGGCFGEG@E@FGE=C:+C?FDEDE,+@CEE>=DGDD+++337,@E5:*@@62;27,4>EEDFG?>CBC8:7=:,;=CF:*=//*)3;99C:+**0***3*0*<>4**7*8>C*01C45C6C7++<**9:?)2++1/1:**(1*)))))/*0+*2))1:8*(.:..)).,,5(.-,.--*9*(((
@M03506:14:000000000-AKVR1:1:1101:20042:3437 2:N:0:34
GATAGGACTACCGGGGTTTCTAATCCGGTTTGCTCCCCACGCTTTCGCCCCTGAGCGTCAGGACAGAGCCAGGATGCCGCCTTCGCCACTGGTGTTCCTCCCGGTATCTACGCATTTCACTACTACACCGGGAATTCCACATCCCTCTCTCTGCCTCAAGCCTGACAGTCTTCCAGGACCCCTCCCGGTTAAGCCGGGAGATTTCACCCGAAACTTATCAGGCCGCTCGCGGGAGCTTTCCGCCCAATAAACCCGGACAACGCCCGCCCCCTACCTTGTACCGCGGTCGCGTGCCAGGAGG
+
CCCCCGGGGGGGGGGGGGGGGGGGGGGGGGGGGGGGGGGGGGGGGGGGGGGGGGGGGGGGGGGGGGGGGGGGGGGFGFGGGGGGGGGGGGGFFDFGGGGGGGDGGEFGFGGD@CF+CDFGGGGGGGFGGG7FCGGFGG9FFGGCF=EDGDEF@<::DFFEFGFF?C?ECF;;:FGCG5@CGG5>E>EC*:*B2CCC5C4/*5>1>+:CFD5D=DG9C7AF76FEDG)):7):30)1,*9C+*19<E*)2<<*.0>7)7D=).)11*:.*09.)**+3)136-((,(,)(8(4;((*))(((
@M03506:14:000000000-AKVR1:1:1101:5917:3439 2:N:0:34
GATAGGACTACTGGGGTTTCTAATCCCATTTGCTACCCTAGCTTTCGTCTCTGAGTGTTAGTAATAGCCCAGTAAAGTGCCTTCGCCATCGGTGTTCTTTCCAATCTCTACGCATTTCACCGCTCCACTGGAAATTCCCTTTACCCCTACTATACTCTAGCCTAATAGTTTCGACTGCGATTTTGAGGTTGAGCCTCAAGATTTAACAGTTGACTTATTAAACCATCTACAGACGCTTTACGCACAGTGATTCCGGATAACATTTGCATCCTCCTTCTTACCGCGGCTGCTGGCCCGGCTT
+
CCCCCGGGGGGGGGFG@FGGGGGGGGFGGGGGGGGGGGGGGGGGGGGGGGGGFFGGGGGGGGGGGGAFGGGGFFGGGGGGGGGGGGGCGFGGG7FFFGGGGGGGGGFCGGGFGGGGGGFGGGGCGG8:F?FDFAEGGCEEFGGGFDEGGD9FFC;;94EAFGGG,EF9E,>FC8CEGGG6DGGDF6D@DGGDF?86DF=F8DFGD:EAAFF+@?FG7+<C+CF60*;AFGFCG>57:DF@,=>**4DA:,>CF68)*/*,2/+==4+:>@***0*+5;A+7=09(((53>?))((/0),--
@M03506:14:000000000-AKVR1:1:1101:20241:3445 2:N:0:34
GATAGGACTACCGGGGTATCTAATCCTGTTTGCTCCCCACGCTTTCGCGCCTCAGCGTCAGTATCGGGCCAGTTGGCCGCCTTCGCTTCTGGTGTTCCTCCGAATATCTACGAATTTCACCTCTACACTCGGAATTCCACCAACCTCTCCCGATCTCCAGATCGTCAGTATCAAAGGCAGTTCCAGGGTTGAGCCCTGGGATTTCACCCCTGACTTAGCGATCCGCCTACGCGCGCTTTACGCCCATTAAACCCGAACAACGCTACTCCCCTTCGTATGACCCTCGCTTCTGGCACGAATT
+
CCCCCGGGGGGGGGGGGGGGGGGGGGGGGGGGGGGGGGGGGGGGGGGGGGGGGGGGGGGGGGGGGEEEGGGGGG9FGGGGGGGGGGGGGGGGGCFFGGGGGG@FGGCF?EFFEEGGDDEFGDFGFF9EFGFG@BFFEGGGGGGGDFFGGGFGC@CEGEG?FGGGGGF6EFGGGG,DCGGGFFFFGGDEFGGG6?FG?78?CC69ECCEC<CF:<?AD+A5<;CCGFF:ED8E33))(/.3<7DDG***0:<*7>CD52C*0)7CD*+)07C>5*/022)+.(4(((,)(7.)*)(957(((
@M03506:14:000000000-AKVR1:1:1101:18744:3463 2:N:0:34
GATAGGACTACCGGGGTTTCTAATCCTGTTTGCTCCCCACGCTTTCGCGCCTCAGCGTCAGTTCCGGTCCAGTGAGCCGCCTTCGCCACTGGTGTTCCTCCCAATATCTACGCATTTCACCGCTACACTGGGAACTCCACTCACCTCTCCCGGTCTCAAGCCTTCCAGTCTGACAGGCAGTTCCTCGGTTAAGCCGAGGGATTTCACCCGTCACTTTAAAAGCCGCCTACGCGCCCTTTACGCCCAATCATTCCAACTAACGCTTTCCCCCTCCGTATCACCCCGGCCACCGGCCCGGTGC
+
CBC8CEGGGGGGGGDGGGGGGGGGFGGGGGGCCGGFFGGGGGGEGGBCECEGGFGGGGGGGGGFGGGGGGGGGGADGGG7FGGGFFCGGGGCFFGGGFBFCCEBF@FFCFFDD:FGC9EFF7C++>AEAE,D,8FFFGDG;DDGGCGFFDD@GCGBF:F<DFGGGFCAFE;=9D999>5>DE:DAD5>EBCF;?8EGE:4/*=,>E?95)/***+5*;A?>+;=>)8)=C5E9>75(2)++*1C3=8>*+:8@@*0*(209)<<**00C5))87:;88)+-.1((--)(.(()((10.41(
@M03506:14:000000000-AKVR1:1:1101:22799:3471 2:N:0:34
GATAGGACTACCGGGGTATCTAATCCCGTTTGCTCCCCTAGCTTTCGCGCCTCAGCGTCAAGAACAGGCCAGGAAGTCGCCTTCGCCACTGGTGTTCCTCCCGATATCTACGCATTTCACCACTACACCGGGAATTCCACTTCCCTCCGCTGCCTTCAAGTCGATCAGTATCGAGTGACCCTCCCCAGTTGAGCCGGGCGCTTTCACATCAGACTTGCACGACCGCCTGCGCGCTCTTTACGCCCAGAAAATCCGCACAACGCCCGTCACCTACGTCTTCCCGGCGCACCTCTCCCCAAGT
+
@,B@A@,66C6CECC7FEFFCF9FE9EFEFF@EGG<C,;,;CEFFG:F@B6:@8@<@@FCFGAFFGGF,:<6@,6C96BC@FGF=B?FC8F<C49:9EC?8+@:CGECCAC@G:FG:<E9FBEGC8,84=CC7+=FGEDF,@@CDFF++3@+3@D>:@;,,7+5:DE9C7>,*4839,2@FC>EGG,7E;>,,>,*4/*//5=*>+=7+*+*+2++*+*+1*7E<)))**0*9>3*4C?C0:77)/*)*+09?65171)*..))1*/.;)**99C2*,)+.((-7(-)-)((*,(*.),(.
@M03506:14:000000000-AKVR1:1:1101:20721:3495 2:N:0:34
GATAGGACTACCGGGGTTTCTAATCCTGTTTGCTCCCCTAGCTTTCGCGCCTCAGCGTCAGTTGTGGTCCAGTGAGCCGCTTTCGCCACAGGTGTTCCTCCTGATATCTACGCATTTCACCGCTACACCATGAATTCCACTCACCTCGCCCACACTCAAGCCGGACAGTTTCCCGTGCAGACTTCGTGTTGAGCCCGAAGATTTCACACAAGACTTATCCGACCGCCTACGTGCCCTCGTCCCTCCATAATTCCGAACAACGTCCTCCCCCTCCGTAGTACCGCTGCGGCGGCCACGTAGC
+
CCCCCFFCC@6ECECE66@FFGGGGF9FGGG@FGFEFGGF6F9CFEGGD+6BFF<DE@FGGGGFGGDGGFG<FED@F<@CGGFG7F==B,=FEFGEEFF<FAECA,,EFGG+@FGEFFDCFGGGEG<EE@,?,,8AEGFFF,E@=FF++>=EEGGGF?=,,@==CEGDECC@,48@**1,3:A,@C,*4,>D:<,=***4;:,>EGFGGD**,0,1;>++*:)/>)).:C)*2))7(*)***909*:*0:+*97*7*()2)))/*1<?E)5))/*;*(.+..49,3()(7(,),4FD),,(
@M03506:14:000000000-AKVR1:1:1101:21792:3503 2:N:0:34
GATAGGACTACCAGGGTATCTAATCCTGTTTGCTCCCCACGCTGTCGCGCCCCAGCGTCAGCAACGGCCCAGCAGACCGCCTTCGCCACTGATGTTCTTCCCGATCTCTACGCATTCCACCGCTACACCGGGAATTCCATCTGCCCCTACCGTGCTCTAGCCCGCCAGTTTAGAAGGCAGCCCTCCGGTTAAGCCCCATGATTCCACCCCCTACTTATCAGGCCCCTTCCGCGCCCTTTCGCCCCAGTGTCTCCCGACACACCCCGCACCCTCTGTTTTCCCGCCGCTCCTGCCACCGAGG
+
@@A@CC9C-;EFCGC@FF,CEF<6CFEGGGF<EFFGGGF:7BF@@ECF@E@+@@6CF,8B:8,6CCCFGDDCCFC@EGEFFG:=<F,,B4B,A9F,FF9BC=88=B,@5,<47:FGGFAF84BCEEFF8++3+@F8C>;@;>>@63363BC++,3+,,3,@76@***1552,549B,69;*=CE,=:C/:@9=C,*****+3>+++22:C7)2*+++31412*5*9))**)*/0>72>/+**1*9**0++2*1**//,)*))5))*1)1)9)8*00+))+.4((((,)(.(,)8)*))(((
@M03506:14:000000000-AKVR1:1:1101:5644:3527 2:N:0:34
GATAGGACTACAGGGGTTTCTAATCCTGTTTGCTCCCCACGCTTTCGCGCCCCAGCGTCAGTTCCGGTCCAGTGAGTCGCCTTCGCCTCTGGTGTTCCCTCCAATATCTACGCATTTCATCGCTACACTGGGCATTCCAGCCACTTCTCTCGCTCTCAAGCCACACAGTCTGGCAGGCAGTCTCTCGCTTAAGCCTAGGGATTTCACCCGCCTCTCGTTTAGCCGCCTACGCGCCCTCTACGCCCAATCATCCCGAACAACGACTGCCCCCCTCGCATTACCCCGGTTGCTGCCCCTGCTC
+
-@C@C8<CF?FD89C@FGEGGGG<FFFFFGA,CCF,CC,8+6BCF<@,@CF+@76,+,,BFECEFG7@CC<E,C@,,6F==FF=,,,,84B,CFGGGG,,9B,:EFAFFFG7B+44,,,,CBFCBFFF,:F<,AFF,F;,,8@8,>3;3,C@++,6,67,3ABDFGG?D93,5@ECCG?E6,,,3,**@*37E9?,5=C547,,,,5CF45)**>6**)*11:0)185*8):58)5(*0+9*93CE*)0++/*7**)(920.))*12)*7))018**,8+6)((,(()-724*(.*)0(()
@M03506:14:000000000-AKVR1:1:1101:20472:3531 2:N:0:34
GATAGGACTACAGGGGTTTCTAATCCTGTTTGCTACCCACGCTTTCGTGTCTCAGCGTCAGAAGTGGTCCAGTAAGCTGTCTACACCACAGGTGTTCCTCCTGATATCTACGCATTTCACCGCTACACCAGGAATTCCGCTTACCTCTCCCACCCTCTAGCATTCTAGTTTCCGCTGCACCCTCCCAGTTAAGCCGGGAGATTTCACAACAGACTGGGAACACCGCCTACCCACCCTTTACGCCCAGTAATTCCGAACAACGCCCGCCGCCTACGTCTTCCCGCGGCTGCTGGCACGTCGC
+
CCCCCGGGGGGGGGGG@CGGGGCFGGGGFGGGGGGGGGGGGGGGGGGGFGGFCFFGGGGDGFFGGGGGG?FGGFFFFGGGGGGGGGGGGGGGGEFFDG?FFGGGGFGGGGGGGGGGGGGGGGGGGGGGGGGGGGGGGGGGGCE8?FGGGG@DFEEGFFFFFD===,CFFGGFGGG++@=FGGFGGGGC,5,;,@DE?E:7:7;,@:ECFGG>?C6C7F*,3**;<DBB=*)4*/)/1CF+<:C35CC6:+5:8FC**.>CF33)/**0*07.)2/**4:+)4371(-52)).)(4*)8(((
@M03506:14:000000000-AKVR1:1:1101:18262:3560 2:N:0:34
GATAGGACTACCAGGGTATCTAATCCCGTTTGCTCCCCTGGCTTTCGCTCCTCAGCGTCAGTATTGGTCCAGGATGCCGCCTTCGCCACCGGTGTTCCTCCAGATATCTACGCATTTCACCGCTACACCTGGAATTCCGCATCCCTCTCCCAAACTCCAGCCATCCAGTATCAGACGCAGTTCCCCGGTTAAGCCGAGGGATTTCACGTCTGACTTAGTTGGCCGCCTACGAGCCCTTTCCGCCCAGTAAATCCGAACACCGCTTGCTCCCCCCGTATCACAGCGGCTGCTGGCCCGGAGT
+
CCCCCGGGGGGGGGGGGGGFGGGGGGGGGGFGGFGGGGGGGGGGFGGGGGGGGGGGGGGGGGGGGGDGGGGGGGGGGGGGGGGGGGGGGGGGGGGGGGGGECGFGGGGCFGFG7=FFGDCFGGEGGGGGGGG?8FGGGFGGGGGDC?8@DDDEE+@D8DDG+3@EFGCD9DEGGFG>E@:EA73,@;*3BEF3;>:*9EEDG,9<CFD0C;FCFDFFGF1:C43)9>D*>:*::BG3C)+<:DGD7:@?++6@FD:D6D*8)79788@C?9>5C8/2.)0-)),94>D0@,))(.1>D(-(
@M03506:14:000000000-AKVR1:1:1101:21349:3577 2:N:0:34
GATAGGACTACCAGGGTATCTAATCCTGTTTGCTCCCCACGCTTTCGCGTCTCAGCGTCAGTATTGGTCCAGAAAGCCGCCTTCGCCGCTGGTGTTCCTCCCGATATCTACGCATTTCACCGCTACACCGGGAATTCCACTTTCCTCTCCCATACTCTAGCCGACCAGTTTCCAGCGCACTTCCTGGGCTGAGCCCCGGGCTTTCACACCAGACTTAATCGGCCGCCTACACTCTCTGTGCGGCCAGTAATCACGCACAACGCTAGAACCCTCCGCATTACCGTGCCTGCGTGCACGGAGG
+
<8@BC,E<F@-C,;,6CFFC6,<EFC<FGFEF,6FEDBFG@F@EGG@EC@FGF,<;@CCFECE,F,<FGGEEFCE8FFCGGDEDCC:=FCE@F<BFEF,FFGGGEECFEBEDFE::<,CCF:F>>CFFFD@FGGFGGGGFG,CEF,@,@=BF=8=@,:>EFCEE6:85E3@=CFGG5ECEECEG,5DF,>8B2CGFG***375+0<CFFCGFFGF+:FFF<5C/7)57**0**)**,21++:7>)2A6?@9*/9/*)(1:@3)*1*+*+)*079=5*(8+6)((,(-*-0(()((*.7(((
@M03506:14:000000000-AKVR1:1:1101:7664:3591 2:N:0:34
GATAGGACTACAGGGGTATCTAATCCCGTTTGCTCCCCTGGCTTTCGCGCCTCAGCGTCAGAAGAGGTCCAGCGCGCCGCTTTCGCCACCGGTGTTCCTTCCGATATCTACGCATTTCACCGCTCCACCGGAAGTTCCGCACGCCCCTACCTCCCTCGAGATCTCCAGTATCCAAGGCGCTTCCACGGTTGAGCCGTGGGCTTCCACCCCGGACTTGAAGACCCGCCTACGCGCCCTTTAAGCCCAGTGCTTCCGAACAACTTTCGCACGGTTCGCCTGACCGCGCCTGCGGGCCCTAACT
+
CCCCCGGGGGGGGGGGGGGGGGGGGGGGGGGGGFGGGGGGFFGGGGGGGGGGGGGGGDGGGGFFGGGGGGFGGGGGGGGGF@DGGGGCGGEGCGFGGGGGGGGEG7FGGGGGGGGGGGCFGDG+CF,AFFG@@FGGGGGGEGCD@EGGGGGGGGEEGEG*BEG,>FC>D9DFF?8955EGG:EFCFGC:EE+3@FGG5EC=>F*5+3A=D))/>EFD*4A*2>7/)555C):))7D156+39CCD*;6<7<*96C**-):))**2/;7E>D))*2**()*(5((,(()(),-)7(/)),3)
@M03506:14:000000000-AKVR1:1:1101:9303:3592 2:N:0:34
GATAGGACTACTGGGGTATCTAATCCTGTTTGCTCCCCACGCTTTCGCGCCTCAGCGTCAGAACCGGACCAGTAAGCCGCCTTCGCCACTGGTGTTCTTGCGAATATCTACGAATTTCACCTCTACACTCGCAGTTCCACTTACCTCTTCCGGTCTCGAGCCATACAGTATCGAAGGCAATTCTGTGGTTGAGCCACAGGCTTTCCCCCCCGACTTATATGGCCGCCTACGCGCCCTTTACGCCCAGTGCTCCCGAACAACGCTACCCCCCTTCGTATTCCCCCCGCTTCTGGCACGCAGT
+
CCCCCGGGGGGGGGGGGGGGGGGGGGGGGGGGGGGGGGDGGGGGGGGGGGGEGGGGGGGGGFGGGGCGGGGGG9FFGGGGGGGGGGGGGGGGGGGGGGGGGGGGDGGGGAFDGFGCF?9FGEF<FGGGGGFGGGGGGGGEGGGGGEGGGGGC>GEEF8?CCG?EFF:BGC;DCDE>EGG:C7CDFGFGGGGD,CFGF6DGG4?EF,=6EDDDCDG5@C+:FFCEC<)7/>BDDEDC>46+ACDD35=?69C*9>C*56D*8@>//*2)28C:5<CCC(9+5<(((-4)(8))*.,07)(-(
@M03506:14:000000000-AKVR1:1:1101:12560:3600 2:N:0:34
GATAGGACTCCCGGGGTTTCTAATCCTGTTTGCTCCCCTAGCTTTCGTGCCTCAGCGTCAGTGCTGGCCCAGAACACTGCCTTCGCCATTGGTGTTCCTCCTGATATCTGCGCATTTCACCGCTACACCAGGAATTCCGTGTTCCCCTACCAGACTCAAGCCATAGCAGTATCGGATGGCGTCTCGGGGTTGAGCCCCGAGTTTTCACATCCGACTTACCAAGCCGCCTACGCGCTCTTTACGCCCAATAAATCCGGACAAAGCCGGGACCCTAAGGATTACCGCGCCTGCCGCCACTAAG
+
CCCCCGGGG-FFGGGGGGGGGGGGGGGGGGGGGFGGGGGGGGGGGGGGGGGGGGGGGGGGGGGGCGFGGGGGGGGGGGGGGGGGGGGGGEGGGGGGGGGGFFGGGFGGGGGGGGGGGGGGGGGGGGGGE+EF:AFFGGGGGGFEFGGGGGGDFFFDD?GFEGFGFGGGGFG@DEGGGDFC6EDCEDFGG7B7D6CF:;*41?==<,4BCCF<E***2BBCC48EFD:D5*;=8).)49?FGG57CC8FF6EF46<DC055)))****0*5C>F**+*)0+)-)-(3(78)3()(-/.)(,)
@M03506:14:000000000-AKVR1:1:1101:22167:3625 2:N:0:34
GATAGGACTACCGGGGTATCTAATCCCGTTTGCTCCCCTGGCTTTCGCGCCTCAGCGTCAGTATCGGCCCAGTAGCCCGCCTTCGCCTCAGGTGTTCCTCCCGATATCTACGCATTTCACCGCTACACCGGGAATTCCAGCTACCTCTTCCGTACTCTAGCTCGCCAGTATCGGTCGACTCCCCGGGGTTGAGCCCCGGGCTTTCACAACCGACTTAGCAATCCGCCCACGCGCCCATTACGCCCAATCATTCCGAACATCCCTTGCCCCCTACGTATTACCGCGTCTGCAGCCCCCTCGG
+
CCCCCGFGGGCFGGGGGDGGGGGGGGGGGGGGGGGGFECFGGGFFECGGFECFFACGEGGGGGGFECEED@E@F,FEGEGG7FFCGCGGGGGGGGDDGFGGGGECBFGGGGGGGGC9,?<FGGEFFFDG7C7CFG?EGGGGFGDC?9,@EDE:9A6@DC;D73;8E5*DDCGE>C>5C5**,,::4:5*1:8?6CF==:5*7C<<::?+*95*98*:0=+*096)>))*7)1).<D(*12<*9C3**)*3A*89***4<+))02?*+)3))))1*;@66+).(41(3)3*),),(1))(((
@M03506:14:000000000-AKVR1:1:1101:10116:3637 2:N:0:34
GATAGGACTACCCGGGTATCTAATCCTGTTTGATCCCCACGCTTTCGTGCCTCAGTGTCAATAACAGTGTAGCAAGCTGCCTTCGCAATTGGTGTTCTGCGTCATATCTAAGCATTTCACCGCTACATGACGCATTCCGCCTACCTCCACTGTATTCAAGACTGGTAGTATCAATGGCAGTTCCTTCGTTAAGCGAAAGTATTTCACCACTGACTTACCAACCCACCTACGCACCCTTTAAACCCAGTAAATCCGGATAACGCTTGCACCCCCCGTATTACCGCGTCTGCTGGCACGGAGT
+
CCCCCGGGGFEEGGGGFGGGGGGGGGGGGGGGGGFGGGGGGGGGGGGGGGGGGGGGGGGGGGGFGGGGFGGGGGGGGGGGGGGGGGGGGGGGGGGGGGFGGGGGGGGGGGGGGGGGGGGGGGGGGGGGGFGGGGGGGGGGGGGGGGGDGGGGGDFFGGDGFCFFGGGGGGGGGGGGCGGGGGGGGGGGGGDGFGG>EEGFGGFEECFFGGGFGGGGGGFGGGCECGFFGGFGC>EGDG;FGGF4:=GF:BFAA)>5C<CFF)0<DFGA<A3).<:A>?F?24610-43<FF:F00>DE09,
@M03506:14:000000000-AKVR1:1:1101:17551:3639 2:N:0:34
GATAGGACTACCGGGGTATCTAATCCTGTTCGCTCCCCACGCTTTCGCGTCTCAGCGTCAGTACCGTCCCAGAGAGCCGCCTTCGCCACGGATATTCTTCCCGATATCTGCGCATTTCACCGCTACACCGGGAATTCCACTCTCCTCTTCCGGACTCTAGCCAGATGGTTTCCACCGACCTCTCGGGGTTGAGCCCCGAGTTTTCACAGCGGACCTTCCAAGCCGCCTCCGCGCTCTTTACGCCCACTAAACCCGGACAACGCTCGCCCCCTACTTATTACCTCGCCTGCGGGCACGCAGT
+
CCCCCGGGGGGGGGGGGDGGGGGGGGGGGGGGGEGGGGGGGGGGGGGGGGGGGGGGGGGGGGGGGGGGGGGG?FGGGGEGGDGGGGGGGGGEGGGGGGGGGGGGGGGGGGGGDEG>FFGGGGGGGGGGGGGGGCFGGGFGFFFGGGGFGGGD6AEGGGGCGCGF>FFGGF>FGGGG5BEE5?6,=8CCE*:76@FF85*2CCF?CFGF?87D=DE=F*0<>*CF<CEB=*):)))12**3A59CDC5)<+8)0)1))-7*))5>**2);:C))9+3969+)6))-(3),)(-)(7D3.(3-
@M03506:14:000000000-AKVR1:1:1101:8521:3647 2:N:0:34
GATAGGACTACCGGGGTATCTAATCCCGTTCGCTCCCCTAGCTTTCGCGCATCAGCGTCAGTGTCGGCCCAGCAACCCGCCTTCGCCGCAGGTGTTCCTCTTGATATCTACGCATTTCACCGCTACACCAAGAATTCCAGTTGCCCCTTCCGCACTCTAGCCGCACAGTATCAGTTGACCTTTCCGAGTTAAGCTCGGAGATTTCACAACTGACTTGTGCTGGCCGCCTACGCGCCCTTTACGCCCAGTAACTCCGAACCACGCTTGCTCCCCCCGTATTACCGCGGCTGCTGGCCCGGAC
+
CCCCCGGGGGGGGGEGCEGGGGFGGFFGGGGGGGGGGGGG8FGGGGGGGGGGGGGGGGGGGGGGGGGGGGGGGGGGGGGGGGGGGGGGGDFGGGGGGGFGGGGGGGGGFGGGGGGGGGGGGD7FFGGGGGFG@FGFFFEFGADCDFGFGGGGGGEGGGFFFFGGGGGFGFGGFFDFDGGCFGGGGGCEFGGGCC;A?CGGEGG7@7EF+:D;F<?FCFAFG+*:;5)8C*;*3)8<9DFF7:DD5CCFG?9*8=F5D(9*8:5C**/<<7C)>75*2,.6)6>(4((0-)())5:4)<;((
@M03506:14:000000000-AKVR1:1:1101:6394:3658 2:N:0:34
GATAGGACTACCAGGGTTTCTAATCCCGTTTGCTCCCCTGGCCTTCGCGCCTCAGCGTCAGGAACTGTCCAGAGACCCGCCTTCGCCACTGGTCTTCCTCACGTTATCTACGCATTTCACTGCTACACCGTGAATTCCAGTCTCCTCTCCAGTCCTCAAGCAGAGCAGTATCGAGTGCAGTTTCAGGGTTGAGCCCTGAGATTTCACACCTGACTCACCCCGCCGCCTACGCGCCCCTTCCGCCCAATGACTCGGAACAACGCTTGCGCCCTCTGTATTACCGCGTCTGCTGGCACAGAGT
+
CCCCCGGGGGGGGGGGGGGGGGGGGF@FFFGDGGGGGGGF,EFGGGGGGGGGGGGGGGGEGGGGGGGGGGGGGGGGGGGGGGGGGGGEGGGGGGGGGGGF,FC<FF@FGGGGDFFEGGGGGGGFGGFGGEGGCFGFGGGDGGFFDED@DFGFFEFDFGGFDGFG6E?GGE9FCGGEGGFFDF,@=CGCFGGC6DCGFG6C7CFGGGGGGG**49A,9>6>CDGGD)8)AFFC3A5D(7)*5*:/7**)3++*1)*//,>*)0>57;/.*0>:4*03+-*+)66>2,3),*))0((05;(,.
@M03506:14:000000000-AKVR1:1:1101:16455:3669 2:N:0:34
GATAGGACTACCAGGGTATCTAATCCTGTTCGCTCCCCACGCTTTCGCTCCTCAGCGTCAGTTCCGGCCCAGACCACCGCCTTCGCCACCGGTGTTCCTCCTGATATCTGCGCATTTCACCGCTACACCAGGAATTCCGTGGTCCCCTACCGGACTCTAGCCCTGGCAGTATCGAGTGGCCGCTCCAGGTTGAGCCTGAAGTTTTCACCCCCGACTTGCCAAGCCGCCTCCGAGCCCTTTACGCCCACTCAATCCAGACACCCCTCCCCCCCTACGCATTACCGCGGCTGCGGGCCCGCCC
+
CCCCCGGGGGGGGGGGGGGGGGGGGGGGGGGGGEGGGGGGGGGGGGGGGGGGGGGGGGGGGGGGGGGGGGDGGGGCGGCGGFEGGGGGGGGGFEGGGGFGGGGFGGCGGFGDGEEGGGGGGGDECFGGGGFGFCGFGGGEFGGGGGGGGGGCC6CEGGAFAC,@6CGGGCF9C>*:EFCEGGECECCF?BC:,AFG6CF6CC9EFF,@+;CDE)=C37AE+09EF5@DG*7*175)47.3+<*1CEC.A**)195*9)/:)0)7***0;7D5)*;**(0*)-),22(5()(()((15.--,
@M03506:14:000000000-AKVR1:1:1101:22479:3677 2:N:0:34
GATAGGACTACCAGGGTATCTAATCCTGTTTGCTCCCCACGCTTTCGCACCTCAGCGTCAATACCGGTCCAGTGAGCCGCCTTCGCCACTGGTGTTCTTCCGAATATCTACGAATTTCACCTCTACACTCGGAATTCCACTCCCTTCTCCCGGATTCAAGCGATGCAGTCTTAAAGGCAGTCCCGGGGTTGAGCCCCGGGCTTTCACTCCTAATTTACAACGCCGCTTACGCGCTCTTTACTCCCAGTATTACCGTACAACACTACCCCTCGCCTTATAACCGCGGTTGCTGTCACCGCGT
+
9<@CCGG-@CCFCGGCE@E@EFCFFC,CFF<<CEGGGEGC67FE8<CFEGEC8EC6686B@,CFFE76@:<EF<69@8@CCF:DFGD@G8F8F@FGDEGGDGG78=9,9B?<?8FFFCFGD,,9E<,EE496++8ABFGDFG,@,,66>,@=+16CD:DCGGGGC>=D9,@=AC,@7DE8D3@:>6:@3BE782>85:5=EG58;,,,<4*018++;++4*/)*/9):=9F5)))9:760@+:95*3/<+3*969*1-/<)).0*+2)*)1)012*+6*+6432((()(0).*..0*)--,
@M03506:14:000000000-AKVR1:1:1101:23390:3715 2:N:0:34
GATAGGACTACCGGGGTATCTAATCCCGTTTGCTCCCCTGGCTTTCGCGCCTCAGCGTCAGTATCGGCCCAGTAGCCCGCCTTCGCCTCAGGTGTTCCTCCCGATATCTACGCATTTCACCGCTACACCGGGAATTCCAGCTACCTCTTCCGTACTCTAGCTCGCCAGTAACGGTCGACTCTCCGGGGTTGAGCCCCGGGCTTTCACAACCTCCTTAGGAAGCCGCCGACGCGCCCTTTACGCCCAATAATTCCGAACACCCCTTCCCACCTCCTTATTTCCGCCGCTTCCTCCCCGCCGG
+
CCCCCGGGGGGGGGGGFFGGGGGGFCFGGGGGGGGGGGGGGGGGDGGGGGGF7<DGGEFGGGGGG::FFEE@FGGGGGEGGDBFGCE:FGGGGGGGGGEFDDGEFGEGGGG7E??FFGGGGGGE7@ECCGG@+@8FAFDDFEG9EEDE9EFGG6:DF:@7;:ACGGGED9,7@C****=1;,<CE85?C78E?9?58/3=E<8AFC:<+/***1*3:F*20*97<<5)*))29)7/496+3**1>*8>7++**/***,9*855*7*C5+)>4)**3<)/+-.-4(-()-)))*,310)(((
@M03506:14:000000000-AKVR1:1:1101:22914:3731 2:N:0:34
GATAGGACTACAAGGGTATCTAATCCTGTTCGCTCCCCACGCTTTCGCTCCTCAGCGTCAGTTCCGGCCCAGAGTTCCGCCTTCGCCACTGGTGTTCCTCCCGATATCTGCGCATTTCACCGCTACACCGGGAATTCCGAACTCCCCTACCGGACTCGAGTCACGGCAGTTTCGAATGGCCCCTCCACGTTAAGCGTGGAGATTTCACATCCGACTTGCCGAACCGCCGACGCGCGCTTTACGCCCAATAATCTCCGACAACGCTAGACCCCTACGTATCCCCGCGGTGGCTGGCACGTAG
+
CCCCCGGGGGGGGGGGGGGGGGGGGGGGGGFGGGGGGGFGGGGGGCGGGGGGGGGGGGFGFGGGGEFGGGGDGGGGGGGGEFFGGGGGGGGGGGGDGGGGGGGCC@GGGGGGGGGGGGGGBEGFDGGGGGDGGGFGGGFGEEGGFF8E@EFE>7EECFG>D6EDEGDDEFFGGGGDED,DFF**4::EEGE8CGCGCC:/:;CA>99CF+60*1:CC>A+:C)*975>2).*)0)/,955<?DG>CE:*<<=/*0*1():7)))*2**<)*.</88;)/0)5(((3(.().(7(-*97((.
@M03506:14:000000000-AKVR1:1:1101:21269:3750 2:N:0:34
GATAGGACTAACAGGGTTTCTAATCCCATTTGCTACCTTAGCTTTCGTCTCTGAGTGTTAGTAATAGCCCAGTAAAGTGCCTTCGCCATCGGTGTTCTTTCCAATCTCTACGCATTTCACCGCTCCACTGGAAATTCCCTTTACCCCTACTATACTCTAGCCTAATAGTTTCGACTGCGATTTTGAGGTTGAGCCTCAAGATTTAACAGTTGACTTATTAAACCACCTACAGCCGCTTTACGCCCCGTGATTCCGGTTAGCACTTGCATCATCCGTCTTACCGCGGCCGCTGGCACGGAGT
+
CCCCCGGGGGGGGGFEFFGGGGGGGFFGGGGGGGFGGGGGGGGGGGGFEG@FGEGGGGGGCFGGGGGGGGGGGGGGGGFGGFGGGGGGGGGGGGGGGGGGGCDFGGGFGGGGGGGGFGGGGGG7FFEFDFFFGCEE<FFFGGFGGGGFFGG8@DEDFGFAC@EFCFFCGE@=CEBECGDDFGGGDCCGFDDC,=>FFEC?EFGGGGGFC5C+@@AFGG7,=9CF97599F*4*33;1*/,>>*3;*:2**5++=*5),:*1+*;2;98+;*13>*/B?5+)(,30,()-)-(.4297>(((
@M03506:14:000000000-AKVR1:1:1101:17085:3812 2:N:0:34
GATAGGACTACCGGGTTATCTAATCCCGTTCGCTCCCCTAGCTTTCGCGCCTCAGCGTCAGTGTCAGCCCAGCAACCCGCCTTCGCCGCAGGTGTTCCCCACGATATCTACGCATCTCACCGCTACACCGAGCATTCCAGTTGCCCCGTCTGCACTCTAGCCCGACAGTATCAGTCGACCGTTCTGAGTTAAGACCAGAGGTTTCACAACTGACCTGTCGTTCCCTCCCACGCCCCCTTTATGCCCGCTAAGTACGAACCACGGCTGCTCCCCCAGTATTACCGCCTCGTCCGGCCTGGCC
+
CCCB6<CCFD<8+:++B<<CF9,6EECCFGGGG@,@C8CFFCGGF@::FE7FGGCFGF:C@CFGC<9,C6<EFEFFD7:F:CCF@7=:E+@744:+AF,BEFG++4+CC,,B:?:+C,<FAC7++8A:F+3+38F<DB@97@9EA88++@:+,,4EGC;,,,,@*@3*,,,@;,,,4>C=*45?*,5<1,2@2>,4,****20<<:CG656;A*++*2)::***2+))**0*))01()0+++**2:/)**290*:514C5.))))**)+*9>51**3)*+))4(-((8(0(()46)))(,(
@M03506:14:000000000-AKVR1:1:1101:14774:3839 2:N:0:34
GATAGGACTACCGGGGTATCTAATCCCGTTTGCTCCCCTGGCTTTCGCTCCTCAGCGTCAGTGTCGGTCCAGGATGCCGCCTTCGCCACCGGTGTTCCTCCAGATATCTACGCATTTCACCGCTACACCTGGAATTCCGCATCCCTCTCCCGAACTCAAGCCATCCAGTATCAGACGCAGTTCCCCGGTTAAGCCGAGGGATTTCACGTCTGACTTAGTTGGCCACCTACGAGCCCTTTACGCCCAGTAATTCCGAACAACGCTTGCCCCCCCCGTATTCCCCGGGCTGCGGGCACGGTGT
+
CCCCCGGGGFGGGGEGGGGGGGGGGGGEGGGGGGGGGGGGGGGGGGGGGFG<FGCGGGGGGGGGGGGGGGGGGFGGGGGGGGGGGGEFGGGGGGGGGGCGGGGGGDFGFGGGGGGGCEFFGGGGGGGGGADFCEGAFBFGEGG>E?FEGGGGG>E6CCGGG?CEGFGGFDGGG7,@EGGG8ECGC:;CC@EGBFFE5C=C?989999=FGCF7+A>;;+=:647D<FFF*8*>>BD:FFFG*//9A56<9C=F@CCC>3E7)79>*@FG@GE:)*//()+650((-45,7((0-,9>)(-(
@M03506:14:000000000-AKVR1:1:1101:5646:3865 2:N:0:34
GATAGGACTACCGGGGTTTCTAATCCCGTTCGCACCCCTAGCTTTCGCGCATCAGCGTCAGGGTCGGCCCAGCACCCCGCCTTCGCCGCGGGTGTTCCCCTTGATATCTACGCATTTCACGGCTCACCCACGAATCCCAGTCCCCCCTTCCGCACTCTACCTTCCAAGCATCAGTTGACCTTCCCGGCTGACTCTCGGAAGCTCCACACCTGCATTGTGCTCGACGCCTTCGCTCGCTTTCGGCCTAGTACCTCCGTACCAGCGTATCTGTCCTCCAATCCCCGCCGCTCTAGGCACCCTG
+
-,-,A;=---6CCDC:6@8<<FAFEF,,CF86C6@FC+66,CFFFEF7CCCC+C,6+8,B:,,CC@FC:+BEE8,C?++@F8:,+B+87+=>47FCF,,B8,:5,55F=,:BC:+F@,,9,8++8,,8,3+*55,*3,7,6,26@CE*,?,/**=:8,2,60+>*+++*32709?;+2+>9++93***3=:*+038*/*//*3+++20*10*003<*0*00***1)..*1021))),1./+*))*/*.33<***791(1**)))*2*0+**19:7**(8*()40((()()-)*)(*00(-(
@M03506:14:000000000-AKVR1:1:1101:16269:3866 2:N:0:34
GATAGGACTACAGGGGTTTCTAATCCTGTTTGCTACCCACGCTTTCGCTCCTCAGCGTCAGTACCGGCCCAGAGTGCCGCCTTCGCCGCCGGTGTTCCTCCTGATATCTGCGCATTTCACCGCTACACCAGGACTTCCACACTCCCCTACCGGACTCAAGTCATCGCAGTATCGAATGGCGTCTCCAAGTTGAGCCTGGAGTTTTCACATCCGACTTACGAAACCGCCCACTCGCCCTTTCCGGCCCATAAATCCAGACCACGCCTGCCCCCTACGTGTTCCTCCGGCTGCTGGCACCTAG
+
CCCCCGGGG<FGEDGGFGGGGGFFGGGGGGGFGGGGGG@FFFGEGGGGGGGGG<FFGGGGGGGGGGGGCFGG8FEFGGGGGGDGGGGGGGCCFGGGGGGGGGG<FEGGFFGGGCEEFG9FDEEFGGFGGGCFG+FDGGGGFC,DDGEFGGGGG>GGG6CCEG3DFFE>E:ABDCC,<DFGGGC*4B>816@C;CCFG=FGGC8CF77<:;7C59889:8=:45>FD>B*1)**07)4/5<+<7)/**.0*<B=94**)9/7>))*;2)8>GE3*;**(/:).))((()(0,))((*0).()
@M03506:14:000000000-AKVR1:1:1101:18767:3871 2:N:0:34
GATAGGACTACCGGGGTATCTAATCCCGTTTGCTCCCCTGGCTTTCGCGCCTCAGCGTCAATACCGGTCCAGGATGCCGCCTTCGCCACCGGTGTTCCTCCAGATATCTACGCATTTCACCGCTACACCTGGAATTCCGCATCCCTCTCCCGGATTCAAGCCTTCCAGTATCGGACGCAGTTCCCGGGTTGAGCCCGGGGATTTCACGTTCGACTTAGAAGGCCGCCTACGCGCCCTTTACGCCCAGTAATTCCGAACACCGCTGGCCCCCTCTGTACTACCGTGGCTGCTGGCACCGGTG
+
CCCCCGGGGGFGEGGGGEDFGGFGGCGGGGGGG9EFGGGGGCFGGGGGDEC:CGGGG@F:FGGFGGGGEGGGG@EFFGGGGG:FGGGDGGGEFFCFGGCAEFFFGDFGGGGGGF>+BFGGGGG:FE94DA><6CAFGGGGGE7>8BF=8EFC67+3E,3E??DF6DEGFGFG8@BCEG5*><=FEGEEG>:C6CC85=8531*+;:::2029:**;7:BCC*>:DDF>CF>5<>59(*03</*195@)3<3*8FG**4C*>)7<)*251)9000C2+-8+619(,-456B78)-(2).(((
@M03506:14:000000000-AKVR1:1:1101:7752:3885 2:N:0:34
GATAGGACTACCGGGGTTTCTAATCCTGTTTGCTACCCACGCTTTCGCGTCTCAGCGTCAGTTGTCACCCAGATGGCCGCCTTCGCCACCGGTGTTCCTCCCCATATCTACGAATTTCACCTCTACTTGGGGAATTCCGCCATCCCCTTTGACACTCAAGCTCTGCAGTTTCGGGCGCACTTCCACGGTTGAGCCCTGGGCTTTCACACCCCACTTGCAAAGCCGCCTACCCTCGCTTTACGCCCACTAATTCCGCACACCGCTTTCCCCCTCTGCTTTTCCGCGACCGCGGGCCACGCTC
+
CCCCCGGGGGGGGGGDFGGGGGGGGGGGGGGGGFGGGGGG7FGGGGGGGGGEGGGGGGB:BFFGFA<FDGGGGFGD@FGGGGGGGDGGGGGGGGGGFGFGGGGGGGCFG9FGGCFGGEFGG<FFFGGGGGGGGGDDFCFEFCCGG88BFFFFGFGD8DDE9=FF9FGFDAFG>C8BEGDCGDFFGFG7:;:@CE,*,4@AEF,,5=C??D5)*/30++*+:D<F<D3;5C4/*)09:*.+<5CD)**)+02*19**11):)))1**+1<>C).2+++.*+52(,4((89370.3(9))(,(
@M03506:14:000000000-AKVR1:1:1101:13166:3898 2:N:0:34
GATAGGACTACAAGGGTATCTAATCCTGTTTGCTCCCCACGCTTTCGTGCCTCAGCGTCAGTAACGGGCCAGTGAGCCGCCTTCGCCACTGGTGTTCTTGCGAATATCTACGAATTTCACCTCTACACTCGCAGTTCCACTCACCTCTCCCGTACTCAAGATCCTCAGTATCAAAGGCAGTTCTGGAGTTGAGCTCCAGGATTTCACCCCTGACTTACAGACCCGCCTACGCACTCTTTACGCCCAGTGATTCCGCGCAACGCTAGCCCCCTTCGTCTTACCGCGCCTGCTGGCCCGAAGT
+
CCCCCGGGG9EFGGGGGGGGGGGGGGGGFGGGGGDGGGGGGGGGGGGGGGGGGGGGGGGGGGGGGGGGGGGGGGGGGGGGGGGGGGGGEGGFEEFGGGGFGGDGGGCGFGGGG,A+@FGGGGGGEGGGEG=F=CGGGG,AE@CCGFD6@ECCFGGGGFC?9=BDCFFFGCFGAD>EGFE>FEAF7CFGGG;D?FFDGEFGFFC9EA2<7*@GDCGDF+9=+C*;<DB>EGAEGDDG);113C3/:CCA69C=6;*//()17)<CD8C5C5C>5*10*(03:(8(3(,.(0.)9:,>B36,(
@M03506:14:000000000-AKVR1:1:1101:24109:3905 2:N:0:34
GATAGGACTACAGGGGTATCTAATCCCGTTTGCTCCCCTGGCCTTCGTGCCTCAGCGTCAGGAACTGTCCAGAGACACGCCTTCGCCACTGGTCTTCCTTACGATATCTACGCATTTCACCGCTACACCGTAAATTCCAGTCCCCTCTCACGTCCTCAAGCACGGCAGTATCGAATGCAGTTTCGGAGTTAAGCTCTGACATTTCACACCCGACTAACCGCGCTGCCCACGCACCCTTTACGCCCACTGAATCCTAACCACTCGTGTGACCTCTGTATTCTCTCTGCTCCGTGCACGCAGT
+
CCCCCGGGGGGFD?FGEECFGGFFGGGGGG?CEGFGGGGGGGGFFGGGGGG9FGGGGGGEGF,CFA@FCFGGFFGG868C7EEGGDBFDDF@CFEG9EFFF8B=9?CEAFC4>FECFGCFGGG7F+?8<F,A4=;@FGFAFF86=EGCD,,66+@CFGG8BF?8+@CC8D3ECG88?FCC,@,,@8:9@@E;,@;@,4<,35@@A:CFC?;C57>*08)*2))*)/;)<:5EC.:3,7/>9**2)**)+3+*16**24*+.)0****)3870<D8+3.*+).))..8*))((.437))(((
@M03506:14:000000000-AKVR1:1:1101:7658:3913 2:N:0:34
GATAGGACTACTAGGGTATCTAATCCTGTTTGCTCCCCACGCTTTCGCACCTCAGCGTCAATACCAGTCCAGTGAGCCGCCTTCGCCACTGGTGTTCTTCCGAATATCTACGAATTTCACCTCTACACTCGGAATTCCACTCACCTCTCCTGGATTCAAGCGATGCAGTCTTAAAGGCAGTTCCGGAGTTGAGCTCCGGGCTTTCACCTCTAACTTACAAAGCCGCCTACGTGCGCTTTACGCCCACTAATCCCGAACAACGCCAGCTCCCTCCGTACTCCCGCCGCGTCCGGCACGGAGT
+
CCCCCGGGGGGGGGFGFGGGGGGGGGGGGGGGGGGGGGGGEGGGGGGGGGGGGFGGGGGGGGGGGGGGGGGGGGGGGGGGGGGGFGGGGGGGGGGGGGGEGGDFGGGGFGGGGGGGGGFGGGGGGGGGFGGGG>FGGGCGGGGGG,DEGGGGGGFGFFEFFEGFGEDDE?@FE8EFDFGGD8EGGE+;A,3,6:3@@EEGGDF,75:A9?CC=8,,3289?7C;<DBBCC4:4?BC(8)+1=CGCC*5C+;*+/1579C?FE>))2:)@4C)5*:;8,<+(4;0(165,5((.36C3737(
@M03506:14:000000000-AKVR1:1:1101:5621:3939 2:N:0:34
GATAGGACTACCAGGGTATCTAATCCTGTTTGCTCCCCACGCTTTCGCACCTCAGCGTCAGTGTCGGACCAGTTGGCCGCCTTCGCCACTGGTGTTCTAGCTAATATCTACGAATTTCACCTCTACACTAGCTTTTCCACCAACCTCTTCCGAACTCAAGATCGCCAGTATCGAAGGCAGTTCTGAGGTTGAGCCCCAGGATTTCACCCCCGACTTAACAACCCGCCTACGTGCGCCTTACGCCCAGTGATTCCGAACAACTCTAGCCCCCTTCGTATTCCCGCGGCCGCTGTCACGAAGT
+
CCCCCGGGGGFGGGBCFFGGGGFGGGGGGCFGGGGGGGGGGGGGGGGGGGCFGGGGGGGGGGGGGEEEGGFFFFEGGGGGGDGGGCGGGGGFGGGEG9FFGGGFGGCEEGFF7FFGGFFGG,AAFD<FD8EDF,45AFA:FDEGC4DFGGGGGD6>EDFE,=@FEGG>FGCF+=D>>CFG:E:BCCFDDGGEFGF*@7CG*27@,<FGG499:4:/::ACC*7C/1:3:05A*:5)(2)+5/*1/*1/+3+9=*075957>)7CC+<);))))7;:*4@+5401,,2)(79,),)2))(-,
@M03506:14:000000000-AKVR1:1:1101:23322:3948 2:N:0:34
GATAGGACTACTCGGGTATCTAATCCTGTTCGCTCCCCACGCTTTCGCTCCTCAGCGTCAGTATCGGCCCAGAGACCCGCCTTCGCCACCGGTGTTCCTCCTGATATCTGCGCATTTCACCGCTACACCAGGAATTCCAGTCTCCCCTACCGAACTCTAGCCTGCCCGTATCGGCTGCAAGCCCGCAGTTGACCCACGGGATTTCACAGCCGACGCGACACGCCGCCTACGCGCTCTCAACGCCCAATAAATCTGGACCACCCTCGCCCCCTACGTCCTCCCGACGCCTCCGGCACGCAGT
+
CCCCCGDGCFFAEGGDFCGAFGGDGAFGGFCFGCCEGGGGEGGGFEF:@EGCC9EEGGEBBFAFGCEGGD@C@FEFFGCFGGC<<C@FFEFDF:=8,CAFGCGGFGFFGGF:C>FG9FGFGCFEFG9@F:FEF8FAFFFAFFDGGG6,DDGGC8@8BF9E,,@EGCC8+58CE5C>7CFF9>CE?:>CAC@C,:8:5CEDCC?+>+1++*/8E5=:)1)*17CC)9>)*25*/>)*-**+*19<):*)29+***2**.*/5)7*1*2)*)1))1*2;15+3((-(-()(0,,56(90)(,(
@M03506:14:000000000-AKVR1:1:1101:14951:3958 2:N:0:34
GATAGGACTACCGGGGTTTCTAATCCTGTTTGCTCCCCACGCTTTCGCACCTCAGCGTCAGTACCGAGCCAGTGAGCCGCCTTCGCCACTGGTGTTCTTGCGAATATCTACGAATTTCACCTCTACACTCGCAGTTCCACTCACCTCTCTCGGACTCGAGACTCTCAGTATCGAAGGCAGTTCTGGAGTTGAGCTCCAGGATTTCACCACCGCCTTAAGAGTCCGCCTACGTGCGCTTTACGCCCCGTGATTCCGAGCAACGCTAGCCCCCCTCGTATTCCGGCGTCTGCGGCCCCGCGGT
+
CCCCCGFGG9CFCEFGGGDGGGFGGFGGFFGFCGCFG>FEGGGGGFCGCGGGFGGGCFGGGGGGGGD:FGFFGGGGGGGGGGDGFGGDGGFGFFFGGGGGG>FGGDGGGGGDG8E=FGGGGGG9FGGGGGGGGGFCEFGGDFFGG?F9DFGEF6EE8D,53@@DEFF,@EFCEDF>CEFCG7CBEGG,>>,;?E,<D7@6*;D,>9,4,?<C5<?**C6:=;:?D5535C5F<>DG01)02*9C9/:572;6F=C*)1<6>)573*0)08<).CE8*()+-((,,,,)(9(,7,(97)(((
@M03506:14:000000000-AKVR1:1:1101:7528:3991 2:N:0:34
GATAGGACTACCAGGGTATCTAATCCGGTTCGCTACCCTGGCTTTCGCGTCTCAGCGTCAGGAATGGCCCAGTCGGCCGCCTTCGCCACCGGTGTTCCGCAGCATATCTGCCCATTTCACCGGTACACTCTGCATTCCACCGACCTCTACCATCCTCAAGTCTGCCAGTAGCGGATGCAATTTCTTAGTTCAGCCCGGAGCCTTCACCTCCGACTTAACCGCCCGCCTACACACGCTTTACGCCCAGCGAATCCGGCCAACCCCCGCCCCCCCCCTCTTCCCCACGCCGCTGGCACGCACG
+
C<@CCGFGDFGGG<@F<@<EF9EFGG:@@BB@7@;FFFE<@F<CE,@,@@FEC<FGD:FECCFEG8CF8CFAFEGGDGGGGGEFC?FFE,>4@CCEF?+CBC+=,?EFC<E,AE4?E<<EA7++:C?F?FC<99D?DF;FFG+B+>@9>D9A;<@9@;C,@AE,,E@F:,,3488C5:,>,;<>,,5::,55,5<8=5**/**++++++2;)>C:8++/+))1>CC>7AG4?*7)91*5A0**9<:*)1*2).9)))-1*))0*1*:<*7C).5*18(1+6,((-76)(5(()-.9@)(((
@M03506:14:000000000-AKVR1:1:1101:13126:4023 2:N:0:34
GATAGGACTACTGGGGTTTCTAATCCTGTTTGCTCCCCACGCTTTCGTGCATGAGCGTCAGTACAGGTCCAGGGGATTGCCTTCGCCATCGGTGTTCCTCCGCATATCTACGCATTTCACTGCTACACGCGGAATTCCATCCCCCTCTACCGTACTCTAGCTATGCAGTCACAAATGCAGTTCCCAGGTTAAGCCCGGGGATTTCACACCTGTCTTACATAACCGCCTGCGCACGCTTTACGCCCAGTAATTCCGATTAACGCTTGCACCCTACGTATTACCTCGGCTGCTGGCCAGTCGT
+
CCCCCGGGG-FFGGGGFGGGGGGGGGGGGGGGGGGGGGGGGGGGGGGGGGGGGGGGGGGGGGGGGCFGGGGFGGGGGGGGGGGGGGGGGGGGGGGGAFDFGFGGGDGFGGGGGGGGGGGGGGGGGGGGGGGGCEGFDFFGFF?FCEGGGGGEGFGGGCCFFGGGGGDF989FGGGGGDFGFFGDD98@EGGFAEFG@5?EECFGDEGFGGGGGGCE7CFGG8FCCC>35<5CDD;C;DFFDEGC<*@6CF79@@F**4<<?5773;5*<F9)7D5F+66+4<).(3:)3)))90(*)0)((
@M03506:14:000000000-AKVR1:1:1101:20326:4038 2:N:0:34
GATAGGACTACAAGGGTATCTAATCCTGTTTGCTCCCCTAGCTTTCGCGCCTCAGCGTCAGTTGTGGTCCAGTGCGCCGCTTTCGCCACAGGTGTTCCTCCCGATATCTACGCATTTCACCGCTACACCGGGAATTCCACGCACCTCTCCCACACTCAAGCGCGGCAGTTTCGCCTGCAGGCTCCGAGTTAAGCCCGGAGATTTCACAGGTGACTTACCGCACGGCCTCCGCGCCCTTTACGCCCAATAATTCCGAACACCGCTTGCCCCCCTCGCATTACAGCGACTGCTGGCACGAAGC
+
CCCCCGGGGGGGGGGGGGGGGGFGGGGGGGGGGGGGGGGFGGGGGGGGGGGGGGGGGGGGGGGFFGGGGGGGGGGGGFGGGGGFGGEEGFG8FGGGGGADGGCEFEFGGGGGGGGGGGGFFGGG>=BFD@:FCFFEDFGGGGGGGEGGGG8DECE,DCCFF6EG>EEBFFGGGGG5CGF6>=8FGE*CCEGFFGCFEC8CE<F7C@C9+;:7<2AEC7/*CCC59<57*95E5)8<9*)3A59CD5;:03A*8**/*,)*07>3>8@)A)>B3<***(.+.)))((-0(0))91(0)0-((
@M03506:14:000000000-AKVR1:1:1101:11533:4038 2:N:0:34
GATAGGACTCCTGGGGTTTCTAATCCCGTTTGCTCCCCTGGCTTTCGCGCCTCAGCGTCAGTGTCAGCCCAGCAACCCGTCTTCACCTCAGGTGTTCCTCTTGATATCTACGCATTTCACCGCTACACCAAGAATTCCGATTGCCCCTTCTGCACTCTAGCATGTCAGTTTCACTTGGCCGTTCTGGGTTAAGCCCAGAGATTTCACAAGTGACTTGACAAGCCGCCTTCGCGCCCTTTCCGTCCAGTAAATCCGAACAACGCTTGGTCCCCACGTCTTACCTCGGCTTCTGGCACGGACT
+
CCCCCE@FF-CC<EFGFCEGGFGGGFGDGGGGGEAEGGGG?FGGGGGEGDEGGFGGGGDCFGFGGFAFGGGGGGDCGFEGEFGGDF<FF8ECGFEFDGGFGGFGGEFFFEFGCF:=CEGCEGFEGGDFGFGFGDEG9FFCFEE9==DE=8EFFD?,8=,DDFGGACFEEDCFCDGFGD8,@CEGGFFGFCDC,A,589CFEFF7:EFC6CFG2+:>;7@,+4*=7CA?*96CDB)1(2/+3/*/25+++2<AF):<>,/0<)37<8*=<9*).1//*.7:5:)5,10)(06<*576))((-
@M03506:14:000000000-AKVR1:1:1101:9483:4039 2:N:0:34
GATAGGACTACAGGGGTATCTAATCCCGTCTGCTCCCCTGGCTTTCGCGCCTCAGCGTCAATACCGGTCCAGGATGCCGCCTTCGCCACCGGTGTTCCTCCAGATATCTACGCATTTCACCGCTACACCTGGAATTCCGCATCCCTCTCCCGGATTCAAGCCTTCCAGTATCGGACGCAGTTCCCGGGTTGAGCCCGGGGATTTCACGTCCGACTTAGTAGGCCGCCTACGCGCCCTTTACGCCCAGTAATTCCGAACAACGCTTTCCCCCTCCGTATTTCCGCGGCTGCTGGCCCGGCGG
+
CCCCCGGGGGEGGGGGGGGGGGGGGGGGFGGGGGGGGGGGGGGGGGGGGGGGGGGGGGGGGGGGGGGGGFGGGEG<CGEGGEGGGGGGGGGGGGGGGGGGGGGGGGGGGGGGGGGGGGGGGGGGGGGGGGGGFEGGGG:EFCEGGGGDGGGGG>?EGCCFGGGCFF9EFDGF6CE5CGCC>CGGGGGGGGEG6FDGDGG=:3<EF7FFGFDD5CCE*:BCGGGGDGFBCF>C))5D6F)02*9/>7C?9+0/=**/*497F>:91*<@FFG3.*:;*.)+.600((-)-).5)4.*))(((
@M03506:14:000000000-AKVR1:1:1101:12248:4043 2:N:0:34
GATAGGACTTCTGGGGTACCTAATCCCGTTTGCTACCCTAGCTTTCGCGCCTCAGCGTCAGTGTCAGCCCAGCAACCCGTCTTCACCTCAGGTGTTCCTCTTGATATCTACGCATTTCACCGCTACACCAAGAATTCCGATTGCCCCTTCTGCTCTCTAGCGCATCAGTATCAGCTGACCATTCCGACTTAAGCTCGGCGATTTCACAACTGACTTGTGCTGGCCGCCTACCCGCCCTTTACCCCCAGTAAATCCGAACCACGCCTTCTCCCTCCCCACTACAGCTGCCCCCGGCCCGGCG
+
<@@CCFGGG-6CC9<:FB,@C9CFG9CF8FGEFFEG8@FCCGEFCF7:+6+,86C,+6B@,CEEFGA<8@FC8,CFF7BGGC,C,C<,BECFA,B?<FFFFF,FF<AEC9BFD,,75AEEF:F7FG?FGGG8:F,<AAFG:CDGGGGFGGG,;,6,6=>=CEEC6C8,,33FFCFC8DFC8,,6=8++++83,,3@+**1=?C@D,BC,*2*,*>FDC):C+;/*))):*;**8=C33)+++*21/=)3<<676*/1355.0))*0*9+9CF)>C**4)6(4),))(/(),-)(-)0710(
@M03506:14:000000000-AKVR1:1:1101:10476:4048 2:N:0:34
GATAGGACTCAGGGGTATCTAATCCTGTTTGCTCCCCACGCTTTCGCACCTCAGCGTCAATATCTTCCCAGATCGCCGCCTTCGCCACTGGTGTTCCTCCCGATATCTACGAATTTCACCTCTACACCGGGAATTCCGCGATCCTCTTAAGTATTCAAGCTCAGCAGTTTCGAAAGCACTTCCTTGGTTGAGCCGAGGGATTTCACTTCCGACTTGCTAAGCCCCCTCCGTGCGCTTTACGCCCAATAATTCCGAGCAACGTTTGCACCCTTCGTATTACCACGCCTCCTGGGTCGTAGTT
+
CCCCCGFGGFFGGGGGGGFFDCFGGGGGGGCGGGGG@FGGGGDGGCCEEE8FGGGGGCEDGGGGFGGFGGGGGAFGGGGGGGC<FCFGFGGGGFGGGGGGGD=7CFGCGGGG8FGCGGGGFGGCGFGFG:C:+FGGGGG77+DE99,>BDBEFFGG9ACFGGGFGGGGF7,+:DE>FG>CF?FF;>CFEEFGFGG5E7C5@FE7CCFGGGDGGGC+;FA+*7**:<))/)=CD5)7:<6+**99D=C4?+<6*9*156>*)<FF*++9*5C)8*:*0(*0.).-(,()...()(()))-,)
@M03506:14:000000000-AKVR1:1:1101:22902:4071 2:N:0:34
GATAGGACTACCCGGGTATCTAATCCCGTTCGCTCCCCTAGCTTTCGCGCCTCAGCGTCAGTGTCAGCCCAGCAACCCGCCTTCGCCGCAGGTGTTCCTCTCGATATCTACGCATTTCACCGCTACACCGAGAATTCCAGTTGCCCCTTCTGCACTCTAGCCCCGCAGTATCGGCTGCCCTTTGCGGGTTAAGCCCGGAGACTTCACAGTCCACTTGCGGTGGCCGCTCACGCGCCATTGTCGCCCTGTAAATCCGACCAACGCTTCCGCCCTCGCTTCTACGCTGCCTTCCGGCCCGGCG
+
CCCCCGGGGGGGGGGGGG8EFGFGG9FFFGGGGGGGGGFFFGG9@AC,@FFBEFFCCFFEGGGFGGGGGGFGG,CFCFGGG:BF7E7CF7=F<FG?DABFDGGGFC7?<FEGGC7CFFGGA:@4BEGCCCFG+33C<<,>CBFGFCEG?E>,6,@9@,73;,DCEEC*55,74@::>*=D,,4,2=CE5:*2BAC8*=:C**3<C79C+;2*10;E+@3*/9C6*)0)*/9*1).7-*1++3*5*:*02+0*97*)*(1*0))1***)*.17)9**/(.<).(-,(().1.()-(107311
@M03506:14:000000000-AKVR1:1:1101:23542:4076 2:N:0:34
GATAGGACTACCAGGGTTTCTAATCCTGTTCGCTCCCCACGCTTTCGCTCCTCAGCGTCAGTATCGGCCCAGAGACCCGCCTTCGCCACCGGTGTTCCTCCTGATACCTGCGCATTTCACCGCTACACCAGGAATTCCAGTCCCCCCTACCTAACTCTAGCCTGCCCGTATCGACTGCAGGCCCGCAGTTTAGCCGCGGGCTTGCACAGGTCACTCGTCCAACCGCCTACGAGCTCTTTACCCCCCACAAATCCCACCCACGCCCACGCCCTCTCCCTCTCCCCGGCTCCTCGCCCGGCTG
+
CCCCCEFG9FAFGE7;CD7EFGDG@EFFFGGEC7<@DEGEEG;,DFCEDF>@FEFFEFGGE<FFG,+@FCFG8F8FFGDEE=,C,B=C?FG>=>=FGGAEFD8?FG,?,58+++4@5?EEGEF:+CCFGF,@73DFGDG,C6,6@ECCDEF,,@DCGC;,EGCFG6D4588C5*:**:,16=*>*8//:>,6,9<C5=*2*)/*/+<A*1**3*+3**7*1*22))0)*2.*/8)9<*9+C+05)*17*2///96**(**)).*C*;./.55)**2:7)*(.((((()(...)40C7.(,,
@M03506:14:000000000-AKVR1:1:1101:20976:4095 2:N:0:34
GATAGGACTACCGGGGTTTCTAATCCTGTTTGCTCCCCACGCTTTCGCTCCTCAGCGTCAGTATTGGCCCAGAGCGGCGCCTTCGCCACCGGTGTTCCTCCTGATATCTGCGCATTTCACCGCTACACCAGGAATTCCCCGCTCCCCTACCGAACTCGAGTCACAGCAGTATCGGGTGGCCTCCCCGGGTGGTGCCCACGGGTTTCACACCCGCCTTACCGAACCGCCGACGAGCCCTTGATCCCCCAAATATGCCGCCACCGCTCTGTCCCGTTGTTTTACCTCCGCTCTTCGTCAGTTT
+
CCCCCGGGGGGGGG:F@FFGGGDGGGGGGGGFGFGGGGGEGGGGGGGGGGECFGGFGGGGGGGGGGGFGGGGFFEEFGECGGEFCFGGGGDGG7:FGGCFGGCCEFFAAFC:FDGDFFGGGGGGCFGGGF,C7BFF<>>>:E7ECFEG6>BE*1;>;*3*6=CFC?F6:=,2>*CCGECC,>=CCE875=***3B?C6*/:C*;8:+++*1)/):*7*9<C>)295))2)0*1)))4*.*++**22*0**+***2*)()17))9)**9+06*0/*1*,)*))-.)(()()3)*((*))-))
@M03506:14:000000000-AKVR1:1:1101:7144:4109 2:N:0:34
GATAGGACTACCGGGGTATCTAATCCTGTTTGCTCCCCACGCTTTCGCTCCTCAGCGTCAATGTCGGTCCAGGATGCCGCCTTCGCCACCGGTATTCCTCCAGATATCTACGCATTTCACCGCTACACCTGGAATTCTGCATCCCTCTCCCGCATTCACGCCATCCAGTATCGGCCGCAGTTCCCAGGTTGAGCCTGGGGATTTCACGTCCGACTTAGTTGGCCGCCTCCGAGCCCTTTACGCCCAGTAATTCCGACCACCGCTTGCCCCCCCCGCACTCCCCCTGCTGTGGGCACGTCGG
+
CCCC@FGGGGGGGGGGGGGGGGGGGGGGGGGGGGGGGGGG7FCGGGGGGGGGGGGGGGGDEFGGGGGGGGGGGGGGGGGDGDFFFGGGEGGGGGFFFGGGF?AFFGEGGGGGGEG7,:,EFCE++C<FGFEAC8E,CFCGFFG@D?DDFGGG+6=BC:66>AE88DFFC9,@@5*>@57:CEC;??C>8644:CGFFGGG=5:CB@CGFDGD5985+;;+364A)9AE*9)/)..5,>)0:*/955*00+29=?>D)4D5))))**:?85CE5D***()+((-((,.))*,()((1))-((
@M03506:14:000000000-AKVR1:1:1101:17710:4114 2:N:0:34
GATAGGACTACCGGGGTATCTAATCCTGTTTGCTCCCCACGCTTTCGCGCCTCAGCGTCAGTCTCGGTCCAGAGAGCCGCCTTCGCCACCGGTGTTCTTCCCAATATCTACGAATTTCGCCTCTACACTGGGAATTCCACTCTCCTCTCCCGAACTCTAGCCAACCAGTCCCAGACGCACCTCCCAGGTTAAGCCCGGGGCTTTCACGCCTGACTTGGTCCGCCGCCTGCGCGCCCTTTCCGCCCACTAAATCCGACCAACGTCCGCCCCCTGCGTATTCCCGCGGCTGCTTGCACGCAGC
+
CCCCCGGGGGGGGGGGGGGGGGGGGGGGGGGGGGGGGGGGGGGGGGGGGGGGGGGGGGGEEGGFGGGGGEFFGGGFGGGGGGGGGDGEGFDGGGGGGGGGGGGGGGGGFFGGCGGDGGGG>FFFGGF8EF@F8<:D?B;FGG,38EEDDDFGDCEDGFC7FFG,DE88DCGGGCFEGG5E85AFG:,7>9F@,;D*:4CEDGF6?FGGGGGF6DFGG48CF)C537>B**0>DEDGF579<=CDC7*.<:8**9D3)(9CB3)19*:;E59>5*8*2()<421131(09E:)/-)*0)(3(
@M03506:14:000000000-AKVR1:1:1101:15138:4133 2:N:0:34
GATAGGACTACAGGGGTTTCTAATCCCGTTTGCTCCCCTGGCTTTCGTGCCTCAGCGTCAGGAAATGTCCAGAGACTCGCCTTCGCCACTGGTGTTCCTCTCGATATCTACGCATTTCACTGCTACACCGCGAATTCCAGTCTCCCCCCCATTCCTCGGGTTGAATAGTACCCGCCGCTGTTTCCGAGTTGGCGCCGGAGTTTTCCAGACATCCCTACCCAACCCCCTACGCCACCGTTCCCTCCAGTGCATCCGCACATCGCTTTGAGCCCCTGGTTTCACCGGCCCCCGGGCCATGGTG
+
CCCCCGFGGEGGGGGDC@CCFGGGGGGGGGGGG@FGFFGG?FAGFGGGFGG9FFGGGGGEG8CCFGGGGGGG9E,C@FGDEGC<FEGGGCFGDDBCFC?F9FF88E7C,C?BF?+=FDAFGGG<,C<EG=4++6+8EFC,78,=,>CGEG8E97D>;C+3@7+,777E;:,3@@EC7E*46>:>;E*4*=,42***/**/*2<>5++1+>0++**5:>4*0/*:**8)*1):>>B5(1720+*2*2+80++**0*/)(1+/))/**0**)2))*2*3)03)).-((()()((.(,/))(.)
@M03506:14:000000000-AKVR1:1:1101:26283:4147 2:N:0:34
GATAGGACTACAGGGGTTTCTAATCCCGTTCGCTCCCCTAGCTTTCGCGCCTCAGCGTCAGTGTCAGCCCAGCAACCCGCCTTCGCCGCAGGCGTTCCTCTCGATATCTACGCAGTTCACCACTACACCGAGAATTCCAGTGGCCCCTTCTGCACTCTAGCCCCGCAGTAACGGCTGACCTTTCCGGGTTAAGCCCGGGGAGTTCACAGGCGACTAGCGGCGGTCTCCTCCGACCCCTTCTCGCCTCGGCAATCCGACCAACGTTTGCGCCCCCCGTAGTACCGCTGGCCCTCCTCATGAG
+
CCCCCGGGGGGC<C@EG+F9FFGGG98BCE8FFC,FGFDGFFGFAC,@CEE7FF<EGE@FFG9CFFFCFG@EFCFDCE:FC,?E,BFE7FEG+8B=+BFFAF==A,8EEEBFDF+@?FF,C,8,,?FCA6+>::FCFFGCE,,3=86+7>93;@D,>@E,,,,5388@C7@9>>>C*8?@FGG9EGG*/**>,,,****1/)3<+21:9*5DCD****)*))1*)***0*0*)))),17*++*19**)/*206)*7*(91.8)*2*1**0*).)**/()2)6-,-30)()(()((2**.),
@M03506:14:000000000-AKVR1:1:1101:20612:4154 2:N:0:34
GATAGGACTACTCGGGTTTCTAATCCCGTTCGCTCCCCTAGCTTTCGCGCCTCAGCGTCAGTATCAGCCCAGCAACCCGCCCTCGCCGCTGGTGTTCCCCTCGATATCTACGCATTTCACCGCTACACCGAGAATTCCAGTTGCCCCTTATGTTCTCTAGTCCGACAGTCTCCCTTGACCGTGCCCAGTTAAGCCCGGAGCGTTCACAAGTGACTTGTCTCTACCGCCCACGCCCCCTTTACGCTCAGTAAATCCAAACCACGTCTTCCCCACCCTCTCTATCGCGTCTGCGGGCCCGTAC
+
B@<,B<9FF<D,;6,@FFEGCFFCCFDFCF@@FGGDFGGFGG,FFD7FCF>7:CD8FCED@F@FFDA,,,CCE<<8,@FC@+@F+@FCC+@>EGGFE,,,B+=+9,6B,C?<7=F+C,FA?4++4CF,,+@C+CDGA<DE=EBD8,6+3,37@,@CDCGC32@?EEE5@,,@,5,;,@7FEG5B*,241?C,,<,*/*=C*)3*3++=?*3:++++*+*+3+;=+:3)//5=))014))++2***727<+:@4B**247*)7)*/**9+)2))*2*2..+))),(--7()--)((/).4((
@M03506:14:000000000-AKVR1:1:1101:22593:4175 2:N:0:34
GATAGGACTACACGGGTTTCTAATCCTGTTTGCTCCCCACGCTTTCGCACCTCAGCGTCAATACCAGTCCAGTGAGCCGCCTTCGCCACTGGTGTTCTTCCGAATATCTACGAATTTCACCTCTACACTCGGAATTCCACTCACCTCTCCTGGATTCAAGCGATGCAGTCTTAAAGGCAGTTCCTGAGTTGAGCCCCGGGCTTTCACCTCTAACTTGCAAAGCCGCCTACGTGCGCTTTACGCCCAGTAATTCCGAACAACGCTAGCTCCCTCCGGATTCCCGCGGCTGCTGGCCCGGAGG
+
CCCCCGGGGGGGGGGGGGGGGGGGGGGGGGGGGGGGGGGGGGGGGGGGGGGGGGGGGGDGGGGGFGGGGGGGGGGGGGGGGGGGGGDGGGGGGGGGGFGGGGECGGGGGGGFGFGFGGGGGFGGGGGGFGGGGGGFFGGC,EGGGGC9,EGGGC@B?:;EBEEGGG9FGGGDF8@A=FGGGGGF,>;9EGDFFGGDGGEGGGGCFGGF67*AFC?D8FFGGGGGCDB?*;>EC>B59*5<7*8>5:*;+C+::CDG30<:5.<DC=F*<7C8>C?**-)+.)4(,(-5()))0(.183(((
@M03506:14:000000000-AKVR1:1:1101:7593:4181 2:N:0:34
GATAGGACTACCGGGGTTTCTAATCCTGTTTGCTCCCCACGCTTTCGCACCTCAGCGTCAGTATCGGGCCAGCGAGCCGCCCTCGCCACTGGCGTTCTTGCGAATATCTACGAATTTCACCCCTACACTCGCAGTTCCACTCACCTCTCCCGAACTCAAGATACTCAGTACCGAAGGCAGTCCCGGGGTGGCGCCCCGGGCATTCACCCCCGACTCAACGACCCCCCTACGTGCGCTGTCCGCCCATCGATTCCTCGCAACGCTCGCCCCCTTCCTCTTCGCGCGGTCGCACGCATCCGGC
+
BC-,6C6C<C6FFG>6@@@6C<,<C,CFEGEEFEEGDG<@:FC@DFFECGFGECACFF7C6FC,C,7BC7:F,=++@:>FC++C+@+??,9,,+B+B+,:9+66@FEF,C<E+3A3,A@DD,3<=DDE9>+FB+63C33@;>,@8C?EFFGG*@CCGGG?92773<,,2>,7?1>*1:8/?,,2:5/*/*4+3;8=:E*7C)*+<++3*99)1)**22)2*1):*98)*950*)77())+21)*)**)*2***1***()*08B*9*/>E@D))02A@2*0(--3((()4)(()((1)/,((
@M03506:14:000000000-AKVR1:1:1101:6684:4199 2:N:0:34
GATAGGACTACTGGGGTATCTAATCCTGTTTGATCCCCACGCTTTCGTGCCTCAGTGTCAATATTTGTGTAGCCAGCTGCCTTCGCAATTGGTGTTCTATGTCATATCTAAGCATTTCACCGCTACATGACATATTCCGCTGACCTCCACAGTATTCAAGACCTATAGTATCCATGGCAGTTTCCAAGTTAAGCTCGGAGATTTCACCACGGACTTACAGACCCACCTACGCACCCTTTAAACCCAGTGAATCCGGATCACGCTTGCACCCTCCGTATTACCGCGGCTGTCTGACCGGAGG
+
CCCCCFGGGGCGGGFGGGGFGGGGGGGGFGGGGGGGGGGGEGGGGGGGGGGGGGGGGGGGGGGGGGGGGGGGGFFGGGGGGGFGFGF@EGGGGGGGGGGGGGGGGGGGGGGFFGGFGGGFGGGGGGGGFFGGGCGFFGGGGGCG@BEDGCF@ECADEAEFGGD8EDDDDD;AFE,,68,A8=@DADFCEFCCEFCGGEGGGCCD8DAAFFGD9+;F+:?CG*C,0*<>FF**7@*;-;>9?,;*?5/;?C,889D490)2.:F3***9A;5.:8/**66+?)29(((),0))1))*.)49(
@M03506:14:000000000-AKVR1:1:1101:22929:4222 2:N:0:34
GATAGGACTACAGGGGTATCTAATCCCGTTTGCTCCCCTGGCTTTCGCGCCTCAGCGTCAATGTCGGTCCAGGATGCCGCCTTCGCCACCGGTGTTCCTCCAGATATCTACGCATTTCACCGCTACACCTGGAATTCCGCATCCCTCTCCCGAATTCAAGCCGACCAGTATCGGACGCAGTTCCCGGGTTGAGCCCGGGGATTTCACGCTCGACTTAGCCGGCCGCCTACGCGCCCTTTACGCCCAGTCATTCCGAACAACGCTTGCCCCCGCTGTATTACCGCCGCTCCGTGAACAGAGG
+
CCCCCGGGGGGGGGGGGGGGGGGGGGGGGGGGGGGGGGGGGGGFGGGGGGGCGGGGGGGGGGGGGGGGGGGGFGGGGGGGGDCCGGEGGGGGGDEECGCFGG8EFGGDFFFFFGGEAFGGGGGGDEGGGGGGGGGGGGGEC@>FGDFEFDDC+@EGGGG8F?EDEGDGGGGGGGDEGGCEEGGGGDEGC8*6,AC58:8531<+><<F*79CCC5AC74C)9<*)/70:D5575)9346@CECGG=C?+0+**19**()*..7*/*29CF3))1*1+.*+-)(((-()-7(,)(-2*)(.(
@M03506:14:000000000-AKVR1:1:1101:21322:4260 2:N:0:34
GATAGGACTACCGGGGTTTCTAATCCTGTTTGCTCCCCACGCTTTCGTGCATGAGCGTCAGTGTCAGCCCAGAGACCTGCCGTCGCCATCGGTGTTCCTCCTGATATCTACGCCTTTCACTGCTACACCAGGAGTTCCAGTCTCCTCTGCCGCACTCGCGCCTTTCAGTCCCAATTGCCATTCCCACGTTACGCCCGGGGACTTCACATCTGGCTTACACACCCACCTCCGCCTGCGGTACCCCCATCACATCTCTGTAACTGTCGCCCCCTACTCATTCCGGTGTCTCCGTGCACGCACC
+
B@<,B8CE-6@<F7+686@<<F9F<EGFGG<,FACCCFFC7F7@CFEE8,DEFFC9FF7C7,CFGGGG@EGF,,6EEF<DF+6@@F:?FD?,8?8C,,<,4B<,CE,?FFCD:+?+A??EE9,,,?59EF,+++86?,7?AC9ED48;DFF+@=CEF6++34+3,7,7=D,@A6,7,;@,79,><F,4*,,*411*CC*/*),,5,=,4;:7+6**27+0****/2))*/)**))9()0*/+*1)/*)330/9***0.*+***0*1:);)7.)*20+.7:<(((-(,*)0(()(,:)0(((
@M03506:14:000000000-AKVR1:1:1101:8328:4265 2:N:0:34
GATAGGACTACTGGGGTATCTAATCCTGTTTGCTCCCCACGCTTTCGCGTCTCAGCGTCAGTCACGTCCCAGCGAGCTGCCTTCGCCACTGGTGTTCCTCCTGATATCTGCGCATTTCACCGCTACACCAGGAATTCCACTCGCCTCTTCCGGACTCGAGCTTGACATTATCCACCCGCCTCCCGGGGTTGACCCCCGGGCTTTCAGAGCGGCCTTCCCAACCCGCCCACACGCCCTTTCCGCCAAATGACCCCGGAAAACCCTTGCCCCCCACTCTATCCCCCCGCTGCCGGCCCCACGC
+
@CCCCGGGFFDGGGGGGC8CEGFFGGGGGGGGFDGGGGGG@FGGGFFGGEE,CFFEDGGFFG<FFGGGGGCFG7@@FE@FFGGG7FFGGC=,EFF7FEEFFGFCFEEFFFGEF:FEGGEGD:EG7==AF@CCF8ADFFGF;E7C363,6CB=@6>>E8D+++7DDF93D9;FG7,6@*;**:CEC5**4*4,,><:8****9=+A7++3*8:578F**.+2*/:)9))19):7@))-29+3*99)***3++))0)))()2<)7***39<>)007*0+-/+(2(((((.-.((),,)))(-(
@M03506:14:000000000-AKVR1:1:1101:14631:4278 2:N:0:34
GATAGGACTACAGGGGTATCTAATCCCGTTCGCTCCCCTAGCTTTCGCGCCTCAGCGTCAGTGTCAGCCCAGCAACCCGCCTTCGCCGCAGGTGTTCCTCTCGATATCTACGCATTTCACCGCCACACCGAGAATTCCAGTTGCCCCTTCTGCACTCTAGCCCCGCAGTGTCGGCTGACCTTTCCGGGTTAAGCCCCGAGAGTTCACAGTCGACTTTCGGTGGCCGCCTACCCGCCTTTGCTGCCCAGGCACGCTGAACACCGCTTCCTCCCCCCGCCCTTCATCGCCTGTTGTCCCGGCG
+
CCCCCFG<F-CFFDGECFFGGGFE<AFGEFFGGFFGGGGGGGGGGGGGGGE@EFGGGGGGGGGGGFFGGCAFGGGGFGGG7CEGGGGGGFGG<,BFEGGF<AF8F<FG999F:CFGGF,CEFG++@<+C++@F+FFGFCFGC;E@>+@7D,7E,@98;9;,;8;:E*55D;F;8C:ED,,6DF??CGGGGF9=?:4**/2*/>+><+4<C4*=88*+3)*9*)0*18)2*5*1.)/,*12++*9*:+7***..)**))9+5.))9*;6:7*7<5C*2()2(,)))((02)))1.-**)4(-
@M03506:14:000000000-AKVR1:1:1101:19072:4294 2:N:0:34
GATAGGACTACCCGGGTATCTAATCCCATTCGCCCCCCTGGCTTTCGCGCCTCAGCGTCAGTACCGGTCCAGGTAGCCGCCTTCGCCACCGGTGTTCTTCCCAATATCTACGCATTTCACCGCTCCACTGGGAATTCCGCTACCCTCCCCCGGACTCTAGCCAACCAGTATCACGTGCAATTCCTCGGTTGCGCCGAGGGATTTCACACTCGACTCGCTCAGCGCGCCCACGCGCCCGTTACGCCCACTTACTCCCAAAACCGCTCGCCCCCTCCTTATCACCTCCGCTCCTGCCACCGAG
+
C@CC<C@;ECFFC@:7FCCFFGAGFGGFGCAEC,6@FBCDDFEGGEFCFGG:F8@FCEGGGFG9E7FGG=EF=FFCFG@:CFBF<,CGFDGGGGCEEFG9<FGGDGG,C5,+>@FED,5CFFFE+@AD?D,8AF8FDG:7=>ED@,@>B:CCG>EEGGFGGED8DEC,5,22>>1>A55;C,C?AFCE::C,*/CEC=573**05+<9+**1*5***))2)00*99:7538*78>56)0**2CC):E):++**/2*2(**)0)>):25CE37)9A;+>=?<4()((,885(,0(467),-(
@M03506:14:000000000-AKVR1:1:1101:13872:4324 2:N:0:34
GATAGGACTCCCGGGGTTTCTAATCCTGTTTGCTCCCCACGCTTTCGCACCTCAGCGTCAGTACCGAGCCAGTGAGCCGCCTTCGCCACTGGTGTTCCTCCGAATATCTACGAATTTCACCTCTACACTCGGCATTCCACCCACCTCCCCACTATTCTAGCGTTGCAGTCTTAAAGGCAATTCCGGAGTTGAGCTCCGTGCTCTCACCTCTATCTTACAAATCCGCCTACCTGCGCTTTAATCCCAATAATTCCGAACACCCCTCCCCCCCTCCGTATTACTGCTGTTGGTGCCCCGGGCG
+
BA6A,CCFG<-@@7C:FF;FFCCGGGGDEFFGGG9C@B,8+C7CF,@CFG:FFFEE:FE,FEFFGCEGGECFFGCEGEF7FGEG@,44BE,=C<FFF99?FGG7++CEFGA++,,:,A<FAEG,7<<EGC=B+8C,AC9E:E+8C,@>+>8=3,77;,3,>@CEC+,43DFGE,,3<,4,@FFGCEEE:CFC?622DE:**2,=9,,A,;8>1+1=CFA?*2;<935)*2)+*2)1.80+++++27*)39<7*****-9*0)0***/88<5))7/**.)<:)-9.))*.)((*,./))((,
@M03506:14:000000000-AKVR1:1:1101:21532:4327 2:N:0:34
GATAGGACTACCAGGGTATCTAATCCTGTTTGCTCCCCACGCTTTCGCGCCTCAGCGTCAATAACGGGCCAGATAGCCGCCTTCGCCACTGGTGTTCTTCCCAATATCTACGAATTTCACCTCTACACTGGGAATTCCACTATCCTCTCCCGTATTCAAGCCAATCAGTATCAAGCGCAGCCCCCAGGTTGAGCCCGGGAATTTCACGCCTTACTTGATAAGCCGCCTACTCGCCCGTCTCGCTCCTTAATTCCGAACAACTCTTGCCCCCCTCCTTTTCCCTCGGCTCCTTGCACCCAGT
+
CCCCCGGGGGGGGGGGGGGGGGFGGGGGGGGGGGGGGGGGGGGGGGGDGGGGGGGGGGGGGGGGGGGGGGGGFGGGGGGGGGGGGGGDGGGGGGGCFGFFGGGFFGGGGGGGEDFGGGGGGGGGGFEGGDGGFEGF<FDFDGGFCGGGFCGEEEEGG,>,=FGGGE89EFC3@D9,+645BDECE859E,@B,@@C>C5**3<>D,=5/*0*489FC:1B::>ED38B*2*3*:3C(>)**+1*1/01<CC=*9***-)2.)9:?+::FF))0***+.1+)3).,(-7(.4)9:)*))(,(
@M03506:14:000000000-AKVR1:1:1101:18332:4341 2:N:0:34
GATAGGACTACCCGGGTTTCTAATCCTGTTCGCTCCCCACGCTTTCGCTCCTCAGCGTCAGTTACTGCCCAGAGACCCGCCTTCGCCACCGGTGTTCCTCCTGATATCTGCGCATTCCACCGCTACACCAGGAATTCCAGTCTCCCCTGCAGTACTCCAGTCTGCCCGTATCGCCCGCACGCCCACAGTTGAGCTGTGAGTTTTCACGAACAACGCGACAAACCACCTACGAGCTCTTTACGCCCCGTACTTCCGGACAACGCTCGCACCCTACGCATTACCCCGGCCGCTGGCACGCAGT
+
CCCCCGGGGGGGGGGGGGGGGGGGGGGGGGGGGGGGGGGGGGGGGGGGGGGGGGGGGGGGGGGGGGGGGGGGGGGGGGGGGDGGGGGDGGGGFGGGGGGGGGGGGFGGGGGGGGGGGGGGGGGGGGGGGGGGGCGGGGGGGGGGGGGGGGGGFCFGGGGCFGGFG9FEEGGGGGGGGGGE88FD5C5,DEEF,CC:>,1:EC?CG7C=CCGGCGGED3>5)*CF4C>F6F>*95)9):90<:DCC**.**209?CD*4/*7)7**2:)1<5)5<5*;6)+.4((((()(7(1)(4=7)26(
@M03506:14:000000000-AKVR1:1:1101:21011:4347 2:N:0:34
GATAGGACTACCGGGGTATCTAATCCCGTTTGCTCCCCTGGCTTTCGCGCCTCAGCGTCAATGCCGGTCCAGGATGCCGCCTTCGCCACCGGTGTTCCTCCAGATATCTACGCATTTCACCGCTACACCTGGACTTCCGCATCCCTCTCCCGGATTCAAGCCTTCCAGTATCGGACGCAGTTCCCGGGTTGAGCCCGGGGATTTCACGTTCGACTTACAAGGCCGCCTACGCGCCCTTTTCGCCCAGTAATTCCGCACAACGCCTGCCCCCTCTGTATTACCGCCTCCGCTCGCACAGGGG
+
CCCCCGGGGGGGGGEEGGGGGGGGGGGGFFGGGGGGGGGGGGFGGGGDFGGDGGGGGGGGGFFGGGGGGGFGFDEGGGGGGGGGGGGGGGGGFGGEGGC?FGGGGGGGFDGGGGGGGGGGGGGGCEDGGFDED,CFGGBFCEGFFDGFGGFDG+@CCGFFFGFGF@FCGFC=8EEGDC58=<CBFCEC?8:6B6B@EEDG5*=6<EFGC5***158D**+7*1:7C75>>;E))>91*/++*1*9//0+2<16961)45CB>@)7*1>8790<*3+349+)6(2((-)()3()-(9>4(-(
@M03506:14:000000000-AKVR1:1:1101:18603:4351 2:N:0:34
GATAGGACTACCGGGGTATCTAATCCTGTTCGCTCCCCACACTTTCGCTCCTCAGCGTCAGGTAATGCCCAGAGAACCGCCTTCGCCACCGGTGTTCCTCCTGATATCTGCGCATTTCACCGCTACACCAGGAATTCCGTTCTCCCCTGCATACCTCTAGTCTGCCCGTATCAGAAGCAGGCTCGGGGGTAAGCCCCGAGTTTTCACTCCTGACGCAACCGACCGCCTACGAGCCCTTTACGCCACATAACTCCGTCCAACGCCTCCACCCTCCCCCTTACCGCGCGTGCTGGCTCGGTAG
+
@C@CCGGGFGFFGGGDGGGGGGFGGGGGGGGGGEGGGGF@CGGGGGGGGGGGGGEFGGBFG@F<CFCCDFGG<F@<FGGDGG:=FGG7:FGGGCEFFFFEFGF,C9EGFF9CGG7:EF9FFCG@@FFCEFFG+3FFFFCFFFGGCFEGGGGFC9@DGGADGFGDFFC>@C8FC,,,9B785CC>5B?5*41429<CEE*=F<C7>7:<?FD;FCE=)9:0)9DECC)02C)**8890*):C55C7*29+0+196975(1C)73)**1)07>))1*/*,)+((,(,(()-03.)((0))-(-
@M03506:14:000000000-AKVR1:1:1101:19505:4387 2:N:0:34
GATAGGACTACAGGGGTATCTAATCCTGTTTGCTCCCCACGCTTTCGCGCCTTAGCGTCAGAAACCGTCCAGATAGCCGCCTTCGCCACTGTTGTCCTTCCCAATCTCTACGTATTTCACCACTACACTGGGAATTCCACTATCCTCTCCGGTCCTCTAGCTATCCAGTATTGAGCGCATTTCGTGGGTTAAGCCCAAGGCGTTCACTCCCCACTAGAACAGCCGTCTACCCCCGCTTTACGCCCAGTCATTCCTAGCACCGCTACCCCCCTTCGGCTCACCGCGGCCGCTGTCAACAAGT
+
CCCCCGGGFE9,CFG7FEGDFEEFGAE9<FGFGCGFG>FGD@FDG<6F+7FEGGCFD:CF7EEG8FFCF+BFFFECDFDCF7CEDGG,FCC<E5BFFGCEFGFAEE9FGFGCF,AFA,59A,DFFF8,,A88CFG,CF9,4@>E@DE=8@=+6++,,7@FGGFAD?;FDEDFAD9,6+4:CAE6@D@+@>*,7E83@?,***=*8C?,<C**4):,008?*8C5)/:)*++/*))/(28+C**:)21/++21@****(:+))))9*;);3/))***1()36081((()(0-20.)***(,.
@M03506:14:000000000-AKVR1:1:1101:14110:4395 2:N:0:34
GATAGGACTACAAGGGTATCTAATCCCGTTCGCTCCCCTGGCTTTCGCGCCTCAGCGTCAGTATCAGCCCAGCAACCCGCCTTCGCCGCAGGTGTTCCTCTCGATATCTACGCATTTCACCGCTACACCGAGAATTCCAGTTGCCCCTTCTGTACTCTAGCACGACAGTATCACTTGACCGTTCCGAGTTAAGCCCGGAGATTTCACAAGTGACTTTTCACGCCTCCTACGCCCCCTTTACGCCCAGTAAACCCGAACAACGCTTCCCCCCCCCGTATTCCCGCGGCTGCGGGCCCGGAGG
+
CCCCCFGGGEGGGGGGGGGGGGGGGCGGFGGGGGGGGGGGGGGGGGGGGGGGGGGGGGGGGGGGGGGGGGECGGFGGGGGGGGGGGGGG7BGF@FGGGAF<FGCFFGGDGG@F:FGGGGGGDC>CGGGGGCFG7:FFGGGGFEGFCEF8FCFAFDEFGG9FAGGEG6+@7,@,E>EEACFC@EGGGDGGG9CFGGGCC?C=CF7B@EF?D77:CEC++++;DFG*9AA?C>=):>C0*<EC5C9>**00<+*))977;C*<)7***+)2855>3***(0+.31(-(472:-1)61C3.(3(
@M03506:14:000000000-AKVR1:1:1101:19558:4404 2:N:0:34
GATAGGACTACCGGGGTTTCTAATCCTGTTTGCTCCCCACGCTTTCGTGCATGAGCGTCAATCTTGACCCAGGGGGCTGCCTTCGCCATTGGTGTTCCTCCACATCTCTACGCATTTCACTGCTACACGTGGAATCCTACCCCCCCCTGCCAGATTCCAGCCTTGCAATCCACATCCCTATTACCAGGTTACCCCCGGGGCGTTCACTACAGCCTTACAAAATCGCCTGCGCACCCGTTACGCCCGACTATCGCTAGTAACGCTGACACCCCACGTCTCTCCGTCGCCGCTGGCACGTAGT
+
CC@<BF9<C-CFEG:FEC;<@F9FF@FGFGGFGGF8DF<F@:FGF<7FCCFDE<<E+CCCC,,<<,@,CFC,,,7+@+8?EF?<@C:,B,,:E<9B,C,?FFC,,,,,,:?B@BC=C,,9F<5E,<,64A=++,C,AAD,AFC8++6B>8DC6;63;,@E>F,5,4,,3,3,3,,,,,,52>,5<,2442,,,>B*=5=5*)**3+++10*2+9*07**+2**+17>B*937)))*(1)**19))**)**3*))*/).*<*.)19**/8)))))1;*4)+53((.-()()(()-(95)(.-
@M03506:14:000000000-AKVR1:1:1101:19406:4414 2:N:0:34
GATAGGACTACCGGGGTATCTAATCCTGTTCGCTCCCCACGCTTTCGCGTCTCAGCGTCAGTACCGTCCCAGAGAGCCGCCTTCGCCACGGGTGTTCTTCCCGATTTCTGCGCACTTCACCGCTACACCGGGAATTCCACTCTCCTCTTCCGGACTCTAGCCTCACAGTCTCCACCGACAGCTCTAGGTTGAGCCTCGCTTTTTCACAGCGGACTTGTGAAGCCGCCTACACCCTCTGTACGCCTCATACATTCGGGCAACGATTCCCCCCTCTCGATACCCCCGGTCGCGCGCACTGCTG
+
CCCCCEADFCCFGC@FGGGGGGFGGGG<@EFEEFGEGDFFEEGCFG7FCFEGGGCC@FFCCFAFEGFEEGG@EGFEGFC:F@EGGFFDG+8+>=:BFF9FBFDG@C7FFGF=CFGECFCDA+@+6@DDGC+6CF,@FFA>@D,@@FFFGFFGDDGEFFFGGGGEFFCFC9,7><:,=CEE15,?,,,,1B8+C8B6CC=***<9F+:<+/):5C*<02)+*07=)90)29)**8)93*1++//9**+/2+3*****)-9*)0)**++/*.7..5**+()*.((3-(,)(8(,.,45.))))
@M03506:14:000000000-AKVR1:1:1101:18730:4431 2:N:0:34
GATAGGACTACCGGGGTTTCTAATCCCGTTCGCTCCCCTGGCTTCCGCGCCTCAGCGTCAGTATCGGCCCAGTAGCCCGCCTCCGCCTCAGGTGTTCCTCCCGATCTCTACGCATTTCACCGCTACACCGGGAATTCCCGCTACCTCTTCCGTACTCTAGCCCCGCAGTACCAGTCGACCCCCCGGGGTTGAGCCCCGGGCTCTCACAACTGACTTACAAGGCCGCCTACGGGCCCTTCACGCCACACAACTCCGCACAACGCCCGCCCCCTCCGCACTCCCGCCCCTGCTGGCATCAACG
+
CCCCCGGGGGGGGGGDGGGGGGGGGGGGGGGGG7FEGGGG<F<FGGGGCGFDGFFFFGGGGGFFGGFFFE@FGGGGGGGGGGGGEGGGG8F<FEBCEFAF@FG7F+=F,BFDFCEGGGGFG@FC7CFGGDDG7+3@D93:FEGGG9FFFFGG:;E*@=,,7@BEGG5BEGCFC,?CC>CGC*5CEGG**4=C@+;FGG57*7*3<+<+39*97<@F:>9795>C978>*9)*)0<D0D)+9*1*)*0)*2*)*/1*/472700)1//7*<9<)>*11()+(((((((0(8(.)1(*)))((
@M03506:14:000000000-AKVR1:1:1101:7429:4461 2:N:0:34
GATAGGACTACCAGGGTTTCTAATCCTGTTTGCTCCCCACGCTTTCGCACCTCAGCGTCAATATGTGTCCAGTAAGTCGCCTTCGCCACTGGTGTTCTTCCGAATATCTACGAATTTCACCTCTACACTCGGAATTCCACTTACCTCTCCACAATTCTAGCGATGCAGTCTTAAAGGCAATTCCGGAGTTGAGCCCCGGGCTTTCCCCTCTAACTTACAAAGCCGCCTACGGGTGCTTTACGCCCAGTAATTCCGAACAACGCTAGCCCCCTCCGCATCACCGCGGCCGGTGGCACGGCGG
+
CCCCCGDDFFAFFEDGCFFGGGFEFGFFFFGGGCFEGGFG+FGGGGGDEGGGGGGGGGGGCDFEDFDGGGGGGEFEGGGGGGGGG>CFCGGCGFGEFDGGGCEEFGGGGGFFEFEGGGGGGFGGGFGG<F@C7EGFEGEFGFGGGFGFFGGGCFGFGFFG9==6+AF,,6@=DE9;EEFGG8EE?G+@@7,8,DFGGGGE*9,5,,,1,/*4,D@F*59:D*641/68585*9555);7>E5C3<EE)<+>7AFDG*():>3)9**00A)/.)98*/()043(7(((.()-2>?:*53(,4
@M03506:14:000000000-AKVR1:1:1101:20727:4489 2:N:0:34
GATAGGACTACCAGGGTATCTAATCCTGTTTGCTCCCCACGCTTTCGTGCATGAGCGTCAGTTTTGACCCATGGGGCTGCCTTCGCCATCGGTGTTCCTCCACATCTCTACGCACTTCACTGCTTCACGTGGAATTCTACCCCCCTCTGCCACACTCGAGCCTTGCAGTCTCCATCGCCATTCCCAGGTTGAGCCCGGGGATTTCACGACCGACTCACAAAACCGCCCGCGCACGCTTTACGCCCAGTTATTCTGATCAACCCTTTCACCCTCCGTATTACCGCGGCTGCTGCCACTTCGG
+
CCCCCFGGGGGGFGGCGG@@C@FGGGGFFFFGGGGGC@F@FGGGGGGFC>DFFDFC:FFGEGFGG,:CC<F,C<C7@CFGGCFGGGGGG<,?FGEEGGFFGGG8E<CEF,:4C?>FDFDFG<FG,CAFGGD::A49,:EFCE7B=CC,3EDE9=EDE+@@>CD@8@=DG?;3=EGF6:E+3,:>5@,1D@E7DCFFGD*1*;1DFG:CE4)95>:*0;4+5>4C7C8)25>ED>)7,9)3+**19*/)++0*11027)*+0).9*+3*<9*7)1/A*4F?)-36(79)().4*,,*)*)-(
@M03506:14:000000000-AKVR1:1:1101:12618:4525 2:N:0:34
GATAGGACTACTGGGGTTTCTAATCCCGTTCGCTCCCCTAGCTTTCGCGCTTCAGCGTCAGTGTCAGCCCAGCAACCCGCCTTCGCCGCAGGTGTTCCTCTCGATATCTACGCATTTCACCGCTACACCGGAAATTCCACCACCCTCTACCACACTCTAGTCAGTCAGTTTTGCATGCAGTTCCCAGGTTGAGCCCGGGGATTTCACATCCAACTTAACAACCTACCTACGCTCGCTTTACGCCCAGTAATTCCGATCAACGCTTGTACCCTCTGTCTTACCGCTGCTTCCGGCATGAAGT
+
CCCCCGGGG-CDFFGGFGGGGGGGGED@FGGGGEAFDEGDFGGGGGGGGGGGGGGGGGCGDGGGGGGFFEGGGGFGFCFGEGEGGGGGGGG>FEFBAGGGEFG,AFGCAFEGGGEGGGGFFEGGEGGGGG+C7FGGGAFDFGG+@DFGGFGGFGG?EEFFF=DG:FFDEA;@@,@C@F6FFGGFGE?CFC:,?A6;*1:CEDFGFCFFGGG;?7CC*:=C;*9+*28F+C>C*=5D2D5<C=*9)**0<++19*9*9(130.5D*/**+99*)0+++679<73116().0)()(()0?)4.
@M03506:14:000000000-AKVR1:1:1101:17064:4542 2:N:0:34
GGTAGGACTACAGGGGTATCTAATCCTGTTTGCTACCCACGCTTTCGCTCCTCAGCGTCAGTTTCGGCCCAGAGCACCGCCTTCGCCACCGGTGTTCCTCCTGATTTCTGCGCATTTCACCGCTACACCAGGAATTCCGTGCTACCATACCGAATTAAAGCTACACCAGTATCCAACGGCATTCCCGGGTTGAGCTCGGAATTTTCACTTCCGACTTAGTGCGCCGCCTTCGCGAGCTCTACACCCAATAACGCAGGACAACACTTCCGCCATAGTTATCACCCCGGCACGTGGCCGTTAG
+
-,8ABCFFFFD8,-,6FBECEEFFDFDFCFCFFGGG8@EFCEDGG,CF,C@,,C@,F,C:@@FFFBCD@C@EFGF@FE++6,BFGEE,=6+@++88<?C9FBF?,,:BAF9F>=:C5,C,ACF+FE?EB@F77A,,?D,7+@=,@=3;,@BCE6++,,,37,7E9D68,@,,@,3@,6@C*4,,7@****1*,>8,,1****4;7,:C,+2;:*/**;+1++1*5)8)/*;*75))-<)22+***285=+</7)))1(/27))*0++**.*))*+++.6+)-((((()-),,)-,2)0-(,
@M03506:14:000000000-AKVR1:1:1101:8865:4550 2:N:0:34
GATAGGACTACCGGGGTATCTAATCCCGTTTGCTCCCCTGGCTTTCGCTCCTCAGTGTCAGTGTTGGTCCAGGATGCCGCCTTCGCCACCGGTGTTCCTCCAGATATCTACGCATTTCACCGCTACACCTGGAATTCCGCATCCCTCTCCCAATCTCAAGCCATCCATTATCAGATGCAGTTCCCCGGTTCAGCCGAGGGATTTCACGTCTGACTTAGTTGGCCACCTCCGATCCCTTTACGCCCAGTAATTCCGAACACTCCTTGCCACCCCCGCTTGTCCCCGGCTTCTGTCACGGCGC
+
CCCCCGGGEFFFGGGGGGGGGG9FFFCCFGFEFFGGGGGGGGGGGGGGFGGECCFGGGGFFFGGGGGGGGGGDCFCFEDFGGGG7B@CGG::FGCGDEDFG<F<FFCFGGFFGFG+CE<FFEEGEGFGGC,?:E:EFEE7CEE>ED?B,DF3@DFGFGG,EFDDGDG,@=@9@E9CEF7@FEG;<>:5:C*,DEG5>>:5**=6B,,/:7*7,17<8CBGFFG?FDAF*;)2*:.;)2)+5*938E59<30*@6*132)0/)02:CG:+95.5/?**()*).,(-(4)(7)5*56*.8(((
@M03506:14:000000000-AKVR1:1:1101:22865:4574 2:N:0:34
TCTGACTACACGGGTATCTAATCCTGTGTGCTCTCCACGCTTTCGCACCCCAGCGTCAGAATAAGAGCAGAGAGCCGCCTCCGCCCCTCGTGTTCTTCCCCATCTCTACACGTTTCCCACCTACACACGCAGTTTCACACCCCCCTCCAGTACTCACGACCCCCACTGTCGAAAACACAGCCCGGGTTGTACGCCACAAGTTCACACCCTACTTATACGACCCCCTACACGCGCTCTTTCCCACCTGCTTTCGCTCACTACCCGCCCCCCCCGCCTTATCCCGGCGCCGCCCACCACGCGT
+
8,6,6,,-6C-,+@6+C-C,,,,,<,C,C,66E<CE,C,@B,D66B,@@,C:,,@B,@,,6,,,,6,C,,6C,6,,+++,,,8C,+@,,+,,C,,:,,,9,,,,9?EE,,,+,,9,,C,,4,,9FFDF+++@+,,77A,A:C++@CC+,,,,77E3,,@+@C++5*43@<*D***6,4,,,4**4144/1,,*4=*3***+;++><C:E**/+1351+0/))1:)))7+0.:)>@9:C9+0+*2**<)+20005**))*+/))))::)2)))0)2*/)*<).,,(((7()(()-(10)((-
@M03506:14:000000000-AKVR1:1:1101:11290:4603 2:N:0:34
GATAGGACTACCGGGGTATCTAATCCTGTTTGCTCCCCACGCTTTCGCACCTCAGCGTCAGTACCGGGCCAGTGAGCCGCCTTCGCCACTGGTGTTCTTGCGAATATCTACGAATTTCACCTCTACACTCGCAGTTCCACTCACCTCTCCCGGACTCAAGCTCGCCAGTATCAAAGGCAGTTCTGGAGTTGAGCTCCAGGATTTCACCCCTGACTTAACAAGCCGCCTACGTGCGCTTTACGCCCAGGGATTCCGAGCCACGATAGCCCCCTTCGTATTACCTCCGCTGCTGCGCAGCAGC
+
CCCCCGGGG@FGDGGGEGGFGGGGGGGGGGGGGGGGGGGGGGGGGGGGGGGGGFGGGGGGGGGFGGGGGGGGGGGGGGGGGGGGGGGGGGGGGGGGGGGGGGGGGDFEFGGGDFFFGGGGFEGGGGGGFEFG7BFFFGFGAD=DFGG9FFGG6EGCEGFGGGGGDEDEFAGG7<9BCFFCFGGGGG,9DFFGCDGGGFGG58CG7CFCCDFG,9<C7CA975DFDD5):CEE*857(17+:=3<5**)**;)9*2*715C:))*12+6ABG)>F5223)+.94)(((.(8:0*(-)))(((
@M03506:14:000000000-AKVR1:1:1101:15399:4619 2:N:0:34
GATAGGACTACCGGGGTATCTAATCCTGTTTGATCCCCTTGCTTTCGCGCCTCAGCGTCAGGTGTAAAATAGGAAACCGCCTTCGCCACGGGTGTTCTTCCGCATATCTACGCATTTCACCGCTACTTGTGGAATTCCGTTTCCTCCTTCTACCCTCTAGACCGCCAGTTTCGGATGCTGTTCCAGGGTTGAGCCCTGGGATTTCACATACGACTATTCGGTCCGCCTACGCGCCCTATACGCCCAATAATTCCGATTAACGCTTGCGCCCTACGTATTACCGCCGCTCCTGGCACGTAGT
+
CCCCCGGGGFGGGGGGGGGGGGFGGGGGGGGGGGGGGGGGGGGGGGGGGGGGGGGGGGGGGGGGGGGGGGGGGGFGGGGGGGGGGGDGGGGGGGGEGGGGGGGGGGCFGGGGG7FGGGGGGGDEEGGGGGGGGFGGGGCGGFDFFGDFGGGFDDFGGFCG9AFEGGEGCFGGGGCEGFGFGGGGEG67F7*?FFGGGGGGF*:,=,=<:CFG*5:8C++**1*159AF55>E:BFC;F69<FGCDEE4C9C76@7**47+9)09C=F:C>D>@4E8+57:6)84((,>(04>@6(9:.(,(
@M03506:14:000000000-AKVR1:1:1101:9624:4625 2:N:0:34
GATAGGACTACCAGGGTATCTAATCCTGTTTGCTCCCCACGCTTTCGCGCCTCAGCGTCAGAACCGGACCAGTTAGCCGCCTTCGCCACTGGTGTTCTTGCGAATATCTACGAATTTCACCTCTACACTCGCAGTTCCACTAACCTCTTCCGGTCTCAAGCCAAACAGTATCAAAGGCAATTCCAAGGTTGAGCCTTGGGCTTTCACCTCTGCCTTGAATGGCCCCCTACGCGCCCTTTACGCCCAGGGATTCCGCGGTACGCTGCCCCCCTTCGGCTTACCCCGCCTCGCTGCCACACGT
+
CCCCCGGGGFFFGGGGGGGGGGGGGGGGGGGGGGGGGGGGGGGGGGGGDGGDGGGGGGGGGGGFGGGGGGGGGGGGGGGGGGGGGGGGGGGGGGFGGGGGGGGGGGGGFGGGGFGGGGGGGGGGGGGGFGFGCGGGGGGGGGFGGGGGGGGD>EGGGFF,>ED8EGFFG7CFA,@EGC66DCGFGGFG4=,8DCFDFG,5@7CFG?FGCCGF,0,=*:),19FF*2:87DFDC:D<(;)<?*1DD*8)*/0)9@6*)()*0.7***18C><)07***()2.5(-((,)()(,0(8**)(((
@M03506:14:000000000-AKVR1:1:1101:7962:4629 2:N:0:34
GATAGGACTACCAGGGTATCTAATCCCGTTTGCTCCCCTGGCCTTCGAGCCTCAGTGTCAGTAACTGTCCAGAGATTCGCCTTCGCCACTGGTCTTCCTTACGATATCTACGCATTTCACTGCTACACCGTAAATTCCAATCTCCCCTCCAGTACTCGAGCCAGGCAGTATCAAGTGCAGTTTCGGGGTTGGGCCCCGCGATTTCACACCTGACTTACCCCGCCACCTACGCTCCCTTTACGCTCAATGCACCCGAACACGCCTTGAGACCGCTGGATACCACCGCCTGCTGGCACAGCGC
+
CCCCCCGFGGGGGG>FGGGGGGGGGCGGGGGGGGGGGGG8,CFGGGGDFGGGGGGGGGGGGGG9FFGGGDGGGGGGFGGCFGGG7FFGGGFGFGFGGGGGFGGGG@CFG9FF7?FFFGGFFGGGGA,A<CGGGGFFFGECCEEF=,@@EG,@F89;EGGC6+6,6D8===6F,@@,3>8,@E:A66=E>EDCEGGGGD*:;***>=CCCG9??CF;=06=7)9CDDFF6<AG*)::(26+3*>*1/+34++*)09C)93*)).0*3</*9C)0)/**-/+,).(((()(7(,)4,9))(((
@M03506:14:000000000-AKVR1:1:1101:11694:4647 2:N:0:34
GATAGGACTACCCGGGTTTCTAATCCTGTTTGCTCCCCACGCTTTCGCGCCTCAGCGTCAATTACGGGCCAGATAGCCGCCTTCGCCACCGGTGTTCTTCCCAATATCTACGAATTTCACCTCTACACTGGGAATTCCACTATCCTCTCCCGCATTCAAGCTCATCAGTACCAAGCTCAGCCCCCAGGCTGAGCCCGGGAATTCCACTCCTGCCTTCATCAGCCCCCCACGCCCCCTTTTCCCCGCGGAACTTCGAGCAATCATTGCCCCCCTCCGTTTCCCGCGCCTGCTTGCCCGACAC
+
CCCCCGGGG-EFGGGGBECFGGGGCFGFGGGGGGGGGGGGGGGGGGGGGGGGGGGGGGGD7FDAFGGGGGCFFGGGGGGGE@FGGGGDGGDBFG:FDGGGGGG,F8,ECFGF+FEF9<AAECF<EFEF,,A=,?F@FGCEGC;ED>F=FGGGG6+6E,EAE,D,<DA9D;,8,<,:,8,:D8@:C*;C*>,,,>D>EED58?C,5,,,4;**,21+**+++***/2))*:)**7)/2*/+++07)**)*/*0*/***()**)/2*<CF8.1))**/*.0+.2((((-0(.()148758(((
@M03506:14:000000000-AKVR1:1:1101:21338:4649 2:N:0:34
GATAGGACTACAGGGGTATCTAATCCTGTTTGCTCCCCACGCTTTCGCGCCTCAGCGTCAGTTCCGGTCCAGTGAGCCGCCTTCGCCACTGGTGTTCCTCCCAATATCTACGCATTTCACCGCTACACTGGGAATTCCACTCACCTCTCCCGGTCTCAAGCCACACAGTCTGGCAGGCAGTTCCCCGGTTAAGCCGAGGGATTTCACCCGCCACTTGTGTAGCCGCCTACGCGCCCTTTACGCCCATTAATTCCGAATAACGCTGGCCCCCTCTGTATTACCGCGGCTGCTGGCCGAGAGG
+
CCCCCFGGFGCGGFEGGGFGG9EFGGGGGGGEFGGGGGGGGDGGGGDGGGGDGGCFGGGGGGGFGEFGGGGFG?AF8C7CFFGFGGGEGGCEFFGGGGFGFGGFFFGGFGGGGGGGGGGGGGGG>F<FFFGGCFFG?EFFDF8@F9DE8DFE8EGGFGGFGGGF,@C:EECE?CCEG>>E3@,5,@EGGEE,DFGC5C5:*2=CFCCCG3)7**+50;)*3:7EC3.:C455))71(20+0*/9)**0<+0/*12*9(7<9)8D5**):><))22++)7<2)2(49979:)56-())0(4(
@M03506:14:000000000-AKVR1:1:1101:8964:4656 2:N:0:34
GATAGGACTACAAGGGTTTCTAATCCTGTTTGCTCCCCACGCTTTCGCACCTCAGCGTCAGTACCGGACCAGTGAGCCGCCTTCGCCACTGGTGTTCTTCCTAATATCTACGAATTCCACCTCTACACTAGGAGTTCCACTCACCTCTTCCGGACTCGAGATCGCCAGTATCGAAGGCAGTTCCGGGGTTGAGCCCCGGGATTTCACCCCCGACTTACCGACCCGCCTACGTGCGCTTCACGCCCATTAAATCCGAACAACGCTACCCCCACTCGTCTGACCCGCGCTGCTGTCACGTATT
+
CCCCCGGGGFFFFFGGGGGGGFFGGGGGGGGGGFGGGGGGGGGGGGGG7CF<<<FGGGGEGGDFGGEFGG@GFGGGGGGGEGGDGDGEGGGGGGGGGGGGGGGGGGGGFGGGG8EDEFGGGGGFGGFFEFFF,,AA<E,=FF8EFCFEECGGGEEDDFF+6D98?EGCFGCA++33@CE:EF73@8EGCE::,2D>C>C*47,,111CFGGC=CE=7+/1:)/=CD:57<56*5>C9C3+A5C55**1:+<*9))1/377>5>DD*;5*8))092/1(0+).((((,04),2*.)*)0()(
@M03506:14:000000000-AKVR1:1:1101:5187:4656 2:N:0:34
GATAGGACTACAGGGGTTTCTAATCCTGTTTGATCCCCACGCTTTCGTGCCTCAGTGTCAATATATGCGTAGCCAGCTGCCTTCGCAATTGGTGTTCTATGTCATATCTAAGCATTTCACCGCTACATGACATATTCCGCTAACCTCCACAATATTCAAGACTGATAGTATCAATGGCAGTTTCCAAGTTAAGATCGTCGATTTCACCACTGACTTACCAACCCACCAACGCAACTTTTAAACCTAGTGAATCAGGATAACGCTTGCACCCTCCGTCTCACCGCGCCTGCTGTCACGGAGT
+
CCCCCGGGGEGGGGEFBFGGGGE9FGGGGGGGGGGGGCDCEGCFGFFGGGGGFEFGGGGGGGGGGGGGGGEGFFGGFGGG8CF@<@FEGFFG<FFFGEADGCG9FF?9FFGGGFGFFGDAFGGGGG9FECE?;?B?AECEC4@=@AEF8EGGFGGG;=>=9,E@,=EDFGCEFFD@8,@EDFEG8EGGEFA=,,3=D8,6=7@F7EFECCF69CA;FCAAC7<5C***49:7C*9*:9=C6@>4*=,+,2>B8+20?)09;8):C5:*>):5>383*:)+98;(((-)-720*))27)((-
@M03506:14:000000000-AKVR1:1:1101:6479:4666 2:N:0:34
GATAGGACTACCGGGGTATCTAATCCTGTTTGATCCCCACGCTTTCGTGCCTCAGTGTCAATATCGCTGTAGTAAGCTGCCTTCGCAATTGGTGTTCTATGTCATATCTAAGCATTTCACCTCTACATTAGCAATTCCGCTATCCCCCCCGACACTCTAGCTTTACAGTTTCAAAGGCAGTTCCACAGTTGAGCTGTGGGATTTTACCCCTGACTTGAAAAGCCGCCTACGCTCGCTTTACGCCCAGTGATTCCGAACAACGCTAGCACCCTTCGTATTACCGCGGCTGCTGGCACGACTT
+
CCCCCGGGGGGGGGGGGGGGGGGGGGGGGGGGGGGGGGGGEFGGGGGGGGGGGGGGGGFGFGGGGGGGGGGGGGGGGGGGGGGGGG7CDCFGGG@FEEEGEF,<FCFGDGGGFFCDFFDGGGGGCEF;AFFGFGGGGG?FFGG8DC6+@C@+B=EBFGCFFAEFG,>=EFFF,EDDEC6EFCG9CFGFAFEF6@FCDC@CFGFFG:7:9;CC,A,DA:AFG*@,95?E5DB=5=3)/*:7C5D3C**;+;;7:@8*993?;0)*18A?F:C.5*A@88?+)-40((47(>22932C)5(,(
@M03506:14:000000000-AKVR1:1:1101:8102:4678 2:N:0:34
GATAGGACTACCGGGGTTTCTAATCCTGTTTGCTCCCCACGCTTTCGCACCTCAGCGTCAGTACCGGGCCAGTGAGCCGCCTTCGCCACTGGTGTTCTTCCGAATATCTACGAATTTCACCTCTACACTCGGAGTTCCACTCCCCTCTCCCGGACTCTAGATCCCCAGTATCAAAGGCAGTTCTGGAGTTGAGCTCCAGGATTTCACCCCTGCCTTAAAGACCCGCCTACGTCCCCTTTCCGCCCAGTGATTCCGCGCAACGCTAGCCCCCCTCGTATTACCGCGGCTGCTGGCCCGTCGC
+
CCCCCGGGGGGGGGGGFGGGGGGFGGGGGGGGGGGFFGGGDGGEGGGGGGGGGGGGGGGGGGGGGGGGGFGGGCGGGGGGGGGGGGGGGGGGGGGGGGGGFGDGGFGG9FGFFEGGGGGGGGGCGGGGAFFGG7FF5FE9DG,=@3>8FDDE68E68,7DFGGF,@8@8E;CF7D;9ECCDFFGC921D,?9BE;D81,9*9,AGGGFGG4*,999?C+C:CFGG)::EC)2*))*5*=C7:*9CCF)++2//663/1)2<BFGG*<5:77)09E8*4)+).,3-16)(02))4(75)(,(
@M03506:14:000000000-AKVR1:1:1101:15761:4684 2:N:0:34
GATAGGACTACCGGGGTTTCTAATCCTGTTTGCTCCCCACGCTTTCGCGTCTCAGCGTCAGTATCCGACCAGGGGGCCGCCTTCGCCACAGGTGTTCTTCCCGATATCTACGCATTTCACCGCTACACCGGGAATTCCACCCCCCTCTTCGGTACTCTAGCTTGCCAGTTTCATCCGTCTTTCCTCGGTTGAGCCGAGGGATTTCACACATGACTTAACAAACCGCCTACCCGCCCTTTACGCCCAATGATTCCGCACAACGCTCGCACCCTCTGAATTACCCTGCCCTCTGCTCCAGACT
+
CCCCCGGGG9FFGGDDFFGGGGGGGGGCGGGGGGGFFGGGGGGGGGGGGGFFGGGGGGGGGGGGGGGGGFGEGG>FGDGEGGGGGGGGGGGCBFFFGFFFGGGCGEGFFEDBD:BEE?FFACFG7FGFG:@FCEGCCCFF@EEEE8EFDF>>B?ECF7FGGGCFFGGGG?9C,,,2=EG=8@EG+?C5*1:<B+??8=:*:9C+CC???<*7+*<@7DBEF*<C57>7>*)7)>@G9<F+<:C73**)0+0**0**/3)2<:>>**2885>7)0++0.7+)6().((),78?*)-2)05()
@M03506:14:000000000-AKVR1:1:1101:20013:4688 2:N:0:34
GATAGGACTACCGGGGTTTCTAATCCTGTTTGCTCCCCACGCTTTCGCGCCTCAGCGTCAGTACCGTCCCAGCGAGCTGCCTTCGCCATTGGTGTTCCTCCTGATATCTGCGCATTTCACCGCTACACCAGGAATTCCACTCGCCTCTTCCGGACTCTAGCCCGACAGTATCCACCGGCATTCAAGGGTTGAGCCCTGGACTTTCACAGCGGACGTATCGGGCTGCCTACGCGCTCCTCCCCCCCCAAGTTTCCGGACACCGCTGCCCCCCTACCGCTTCCGGCCACAGCTGGCGCTCATG
+
CCCCCGGGGFFFGGGEGCFFGGGGGGGEGGGGGFGFGFGGGGGGFG@C7FFGG?CGEGDGDFFFGFGG@FGDG++CFCEFF,EFFFDE7<FFFFFEGG9FGGGGGGCFEGGCEGGGGGGGGDEDCEFEFFGG:DD,C7@F9E8CEGG8=DAECEE>C7E;FGC8*@B:D,@@@:BFEEC*12,?,4C5F,*,6,,*5,/=E=9+3+4+<;))=9*31+.*//5*/*./+27755.*(*)***/)9*:)*0+***/)*()*)073)2*0*8)../*/2()5,(-,((,)(757)3(10)().
@M03506:14:000000000-AKVR1:1:1101:20203:4704 2:N:0:34
GATAGGACTACCGGGGTATCTAATCCCGTTCGCTCCCCTGGCTTTCGCGCTTCAGCGTCAGTGTCGGCCCAGCAACCCGCCTTCGCCGCAGGTGTTCCTCTTGGTATCTACGCATTTCACCGCTACACCAAGAATTCCAGTTGCCCCTTCCGCACTCTAGTCCCACAGTATCCGTTGACCTTTCCGAGTTAAGCCCGGATATTTCACCACTGACTTTTGCTGACCGCCGACGCGGCCTTTACCCCCAGTAAACACTAACACCCGTTACCCCCCCCTGTCTTCGCCTGCTTCCTGCGCGGTG
+
C<ACCGGFGGGGGGGDGEGGGFGGGGGGGGFEG@FEGGGGGGGGGFGGCDFECGGGGFDEC,CFFCFGGGCGGFFGGGGGGCGG,:CEC+CFGDDGFFFGGG<EGAFFEFDFGCCFGGECFGGDGGGFGGG<EFF,>FFAFGCDGFD6DFCCD6E8FGACFF,@9F5:EC,,,36D>5,DBC,,5>?>EC9CC<,4*=:*3:1AFE++3>C*<DD7+:++2+3*02)5*)019))14D6+++*21::)+3:*9*7*04CC)7))1*/.+07>><E**.)2))--(((0.*.)*)()001(-
@M03506:14:000000000-AKVR1:1:1101:14841:4747 2:N:0:34
GATAGGACTACTGGGGTATCTAATCCCGTTCGCTCCCCTAGCTTTCGCGCCTCAGCGTCAGTGTCGGCCCAGCAACCCGCCTTCGCCGCAGGTGTTCCTCTCGATATCTACGCATTTCACCGCTACACCGAGAATTCCAGTTGCCCCTTCCGCACTCTAGCCAAACAGTATCACTTGACCTTTCCGGGTTAAGCCCGGAAGTTTCACAAGTGACTTGTTCGGCTGCCTACGCCCCCTTTACGCCCAGTAACACCGCACAACGCTTGCCCCCCCCGTCTTACCCCGCCGGCGGGCCCGGCGT
+
CCCCCGGGG-EFGGGGEGGFGGGGGFGGGGGGEGGE@@FGGGGGGGGGCEF:FGGGGGGGGGFEFGGGGG7FFFFG8FFGGGCFGGGGGDGEAEFGGG,B,BFFCFCFGGGFGCEFFFCFGGECCFGGGFFDF::5@FF9FGECF,DFFF8?66@3B7EDF6,,3@8BC,EG:DEC,;C6>,5DF>**=8B,?C6A=/=**2@C7CFDFFCF+++>:1;9*)8*)28;9<5*)80)(96++1*17:*9<C+008>))(/27))/**;)27D))1:2/.7+-,(-((()-)(-)4(9))-,(
@M03506:14:000000000-AKVR1:1:1101:7215:4757 2:N:0:34
GATAGGACTACTAGGGTTTCTAATCCCGTTTGCTCCCCCAGCTTTCGCGCCTCAGCGTCAAGAACAGGCCAGGTAGTCGCCTTCGCCACTGGTGTTCCTCCCGATATCTACGCATTTCACCACTACACCGGGAATTCCACTACCCTCTCCTGCCTTCAAGTCGAGCAGTATCGGATGACCCTCCTCAGTTAAGCCGGGGGCTTTCACATTCGACTTATTCGACCGCCTGCGCGCTCTTTCCGCCCAGTAAATCCGGACCACGCTTGCCACCTACGTCTCACCGCGGCTGCTGGCACGTAGT
+
CCCCCGGGGGGGGGGGGGGGGGGGGGGGGGGGGGGGGGGG:FGGGGGGGGGGEFGGGGGGGGGGGGGGGGGFGFFGGGGGEGGGGGGGGGGGGDFFGGD<FGGDGEEGGGGGGDGGGGGGGGG?FDFGGG+CE+EFFGGGGGGGGGGGFFFEGGGFGGGFGGDDEGE6EFGGGGCBEFGGGGFC88,AFCGG;CF5?*4*?)8CGG++:2714*=ADF=EFDCC>DFF**7CCD@D4CF0AEC*C5*)3+09F?CCD67C@@>>D8@6+9C)07*0*4)+-4(((49>(7)50((9>.1(,
@M03506:14:000000000-AKVR1:1:1101:12192:4782 2:N:0:34
GATAGGACTCCAGGGGTTTCTAATCCTGTTCGCTCCCCACGCTTTCGCTCCTCAGCGTCAGTTACAGACCAGAGAGTCGCCTTCGCTACTGGTGTTCCTCCACATCTCTACGCATTTCACCGCTACACGTGGAATTCCACTCTCCTCTTCTGCACTCAAGTTTCCCAGTTTCCAATGACCCTCCCCGGTTGAGCCGGGGGCTTTCACTTCAGACTTCAGCAACCGCCTCCGAGCCCTTCACGCCCAATAATTCCGGATCACGCTCGCCACCTCCGTCTTATCACGGCCGCCGCCACGTCGT
+
CCCCCGGGG-FGFGCG@:@DFFGFFGGGGGGFGGFEFGD@CGGCFDGGGGGCFFDGEGGGGGGGGFGGGGEGFG8FE9BFGFEGGG,BFBFFEFFGGGGGGGG8F?,AAFFE::FFFFGGG@CC7EGGCFFC4CFB5AEFF8=EFFGFFGFFDFG,3DEG=C3=C8EC=8>F:D;E8,@@>,@ECEC+@E*4>?,*3=C5C8F,9+<+4977+0+3+;8+208F))8=:DE*)0.71C4+9*/77**)+0+****/11/*7))/***7*557)78/*3.+.6)--,()4)(-.((*).-2(
@M03506:14:000000000-AKVR1:1:1101:17384:4784 2:N:0:34
GATAGGACTACAAGGGTATCTAATCCCGTTCGCTCCCCTAGCTTTCGCGTTTCAGCGTCAGTGTCAGCCCAGCAACCCGCCTTCGCCGCAGGTGTTCCTCTCGATATCTACGCATTTCACCGCTACACCGAGAATTCCAGTTGCCCCTTCTGCCCCCTAGCCCCGCCGTATCGGCTGACCTTTCCGGGTTAAGCCCGGGGATTTCACAGTCCACTTGCGGTGGCCGCCTACGCGCCCTCTACGTCCAGGCAACCCGAACCACCCTCCCTCCCCCCTTTCTACCCCGGCTTCCTGCCCGGGG
+
CCCCC8FGGFCGGFFCCFFGDDFCAAEGAFGGGD<@DGGGFDGFGGGEFEGGGGGFCGFEEECFGGGCGG,@F<FF,@FFEG@FCEGGC@BF,9,B,BCF,4:EDFCACFEEF+C@FFAE,:>:@B,EFC>:+@F99D9,CD;B9,@=3B,=9,,+6@8@DCCC8E*3@5DFE*8*9:?C,D,;9885:*=C;CC5//**/**A<9F++>F6+7+++385C9CE41)8E1)7>77C19)2+3/01://***0))//)(9*0..***/)*.95>5:**)/+).).4(3>()(.947C53((,
@M03506:14:000000000-AKVR1:1:1101:5287:4839 2:N:0:34
GATAGGACTACCAGGGTATCTAATCCCGTTTGCTCCCCTGGCTTTCGCGCCTCAGCGTCAATGCCGGTCCAGGATGCCGCCTTCGCCACCGGTGTTCCTCCAGATACCTACGCATTTCACCGCTACACCTGGAATTCCGCATCCCTCTCCCGAATTCAAGCCTTCCAGTATCGGACGCAGTTCCCGGGTTGCGCCCGGGGATTTCACGTTCGACTTAGAAGGCCGCCTACGCGCCCTTTACGCCCAGTAATTCCGAACAACGCTTCCCCCCTCTGTTTTACCGCGTCTGCTGGCCCAGCGT
+
CCCCCGFGGGGGGGGGFGGGGGGGGGGGGGGGGGGGGGGGGGGGGGGGGGGGGGGGGGGGGGGGGGGGGGGGGFGGGGGGGGGGGGGGGGGGGGGGGGGGGGGGGGGGGGGGGGGGCGEGGEGGDGEGGGFGGGCFFGGGGGGGGFFGGGGGDGGGGGGGGGGGGGGGGGDGDGEE7E5EEEGGGGGEGDC,=EEDGGDG55F?EGGDCC4C=D*A77*A*9CC3CD3**)1/85DFG@+@ED<G*8?CFC@F6*19>):F)7<<*<:@>C)0*+3+.8+5<B12(,),0),)4(*.5((-
@M03506:14:000000000-AKVR1:1:1101:25214:4857 2:N:0:34
GATAGGACTACCAGGGTTTCTAATCCTGTTTGCTCCCCACGCTTTCGCACCTCAGCGTCAATACCAGTCCAGTGAGCCGCCTTCGCCACTGGTGTTCTTCCGAATATCTAAGAATTTCACCTCTACACTCGGAATTCCACTCGCCTCTCCTGGATTAAAGCGATGCAGTCTTAAAGGCAGTTCCGGAGTTGAGCCCCGGGTTTTCAACTTGAACCTACCAAGCCGCCTACGTGCTCTTTAACCCCAGTAAGTCGTCAAAACGCTGGTCCGCACCTATTGACAGCGCGTCATTGCTGGGCGT
+
CCC@@FFGFGFGGF@;FFGGGGGGFE9<FEAEC<FFDGGGGG>@GF:F7FEEF@,C:BFFE9FGFC,EFFGG,FFE8@:7@FGF7,=CEF8<EEFC9F,CFGGGFDF,E<,9AFFA@BD9FF<C<?<,9AF@:4=A<<A:D>DC>8+=4>@FF8,,6=D9@CE?6=>,,67,3@==9?8=EGF,@:6>:@AF?63**@*@**4*>,,,,++4,**<*2)=8?*4)2))**.**))3)08C;+*115E)2++3+)*/*-0+.))****1+)9))1*+0-*3).).((,0(0.6*))*)0(((
@M03506:14:000000000-AKVR1:1:1101:13152:4866 2:N:0:34
GATAGGACTACTAGGGTATCTAATCCCGTTTGCTCCCCACGCTTTCGCGCATCAGCGTCAGAGCCGGTCCAGTGAGCCGCCTTCGCCACTGGTGTTCCTCCCAATATCTACGCATTTCACCGCTACACTGGGAATTCCACTCACCTCTCCCGGCCTCAAGCAAAGCAGTCTGGCTGGCAGTTCCTCGGTTAAGCCGCGGGATTTCACCATCCACTTGCCAAGCCCCCTACGCGCCCTTTACGCCCACTAATTCCGCATCACCCTCGCCCCCTCTGCATCACCGCGGCTCCTCGCCCAAGAC
+
CCCCCGGGG-EFGGGGDEFFGGFGGEGGGGGGGGGGGGFGGGGGGGGDFFDGGCFGGCFE:FFGGGGGGGGGGGCGGGCFGG@FCFGGGFF8FFFGGGDGGCC,E8?,C,<FG7@CEF??B?CB>FDGBE8<:<:BFF9F9D8FGFG,@FFCDGCEGFD==,6,588@;DEG?,DEGDFEGGGF,>:5;CEG,,?**=8EC)05>@7C+:CF6F?70@6+2*:**/05/9)*)8>C>4?+<595/:8)++3*19**),)39))/**/7EDG>EC6++.*3,(-1((2)()(()((10).((
@M03506:14:000000000-AKVR1:1:1101:15332:4875 2:N:0:34
GATAGGACTACTGGGGTATCTAATCCCGTTTGCTCCCCACGCTTTCGTGCCTTAGTGTCAGTAATGAGCCAGTAGACTGCCTACGCCATCGGTGTTCCTTCCAATATCTACGGATTTCACTCCTACACTGGAAATTCCATCTACCTCTCTCATACTCTAGCTGAGCAGTTTTAGTAATGTATATATGGTTGAGCCACATGCTTTCACTACTAACTTACTCTGCCACCTACGCAACTCTTTACGCCCAGTAATTCCGGCTAACGCTTGGATCCTCCGTATGACCGCGGCTGCTGGCACGGGG
+
CCCCCGGGGDGGGGGGGGGGGGGGGGGGGGGGGFGGGGGGGGGGGGGGGGGFGGGGGGGGGGGGFGGFGFGFGGGGGGGGGCFGGGGGGGGGGGGGGGGGGGGGGFGGGGGGGCEEFCCGFCGGGGGGGGGG8FGGGFGGFF9FGGGGGGGGGGGGGFGGGGG9DEGCEFGGGGGGGGGGGGGA=ED8EF78DFGGGGGFC7DCGCDCDGF+@FFGGGFGG7C<CC?FFFD>5@DGEFFGD:CD>5*3=DFFFFG4)()4);)2/=CAGACAAC8**6;*)15900:>9@:B)(:<F5>(-
@M03506:14:000000000-AKVR1:1:1101:12642:4890 2:N:0:34
GATAGGACTACCGGGGTATCTAATCCCGTTTGCTCCCCTAGCTTTCGCTCCTCAGCGTCAATGTCGGTCCAGGATGCCGCCTTCGCCACCGGTATTCCTCCAGATATCTACGCATTTCACCGCTACACCTGGAATTCTGCATCCCTCTCCCGAATTCAAGCCATCCAGTATCCGACGCAGTTCCAAGGTTAAGCCTTGGGATTTCACGGCGGACTTAGTTGGCCGCCTACGAGCCCTTTACCCCCAGTCATTCCGAACAACGCTTGCCCCCCCCGTACTACCGCGGCTGCTTGCACGGAGT
+
CCCCCFGGG9CFGGGGGGGGGGGGGFGGGGGGGFGGGGGGGGGGGGGGDGGGGGGGGGGGGGGGFCGGGGGGGGGGGGGGGGCGGGGGGG>FGCFGGGGGGGGGFGGGGGGGG7:C<?EFFE@GGEEGGGGG@FGGGGGGGGGGGGGGGG8>6@?FEFGG?F,,==DC;9@D7@BC6C7CE9E,5;<5DEF,,>84>,:78CFFG@C5*278=5=F>GFC72*3)18575)29)01(99<@+29DDE@+<?=/9<5525*.)09>8*985C@<DE**,036((((-27,).)932D737((
@M03506:14:000000000-AKVR1:1:1101:22061:4927 2:N:0:34
GATACGACTACCAGGGAATCTAATCCTGTTTGCTACCCACGCTTTCGTGTCTCAGCGTCAGTTACTGTCCAGAGAGCCGGCTACACCACAGGTGTTCCTCCTGATATCTACGCATTTCACCGCCACACCAGGAATTCCACTCCAACACCCAGTACTCTAGCCGTCCATTTCTCGGCGCCCCCTCCCAGCTGAGCCGGGAGATTTTCCCCCAAACGTCGAGAACCGCCTCCCACCCCGTCACCCCCAGTAACTCCCAACACTGATGGCTGCCTCCGTATATACGCCGCCTCTGTCGCGCAGT
+
@<BC,CC@-C9EE9CF-F,E,;,<;C6F,6@6CC9@D,FE7C;@EGGC<F,6CAE,+B68B6F9@,6<6,6CE@C,,6++8@BAE<FGF,B,C,9,,9EFEF<AG??,:C??FE,C,AE?<F774:FF4+,++:AAC<,E,,,,,4>+@>8,@EFDEF;,;@+@+@+,,7,,=@@C6C+5C:@*@*,,3@,2><,4*:C*49,554,,0:)**2*39).**/CF9):5*;)**051(1)*/0*1/:80+2<==)/*2(9****2*38)*.**0/*/*.)+)6((-9>)()(.*.(15:((-
@M03506:14:000000000-AKVR1:1:1101:20072:4950 2:N:0:34
GATAGGACTACTGGGGTTTCTAATCCTGTTTGCTCCCCACGCTTTCGTGCCTCAGTGTCAGGAACGTTCCAGAGAGCCGCCTTCGCCACCGGCCTTCCTCCCGATCTCTACGCATTTCACCGCTACACCGGGAATTCCGCTCTCCTCTCCCGCCCTCAAGCTAGGCAGTCACCTGTGACCTTCCTGGGTTAAGCCCAGGCCTTTCCCGCAGGTCTTACCTAACCACCTACGCACCCTTTCCCCCCAGTAAATCCGAACAACGCTTGCCCCCTCTGGCTTACCGCGCCTGCTGGCCCAGCTG
+
CCCCCGGGGGGGGGGGGGGGGGGGGGGGGGGGGGGGGGGGGGGGGGGGGGGGFGGGGGFGGGGGGGGGGGGGGGGGGGGGGGGGGFEGGFGEF:FFEFFGGGGGGGGGGGGGGGGGGGEGGGGG@FGGEFGGFC:FGFEF:C+DEFF,@EGGGGGGGF6EFCAA6D?:4@3>@<DF,@CAF;,?;;EGGG7EFCC@@F****>,>C9**/185DCF7;=+;*;C**:A+>BC38)9<*0+0+2)1:??+++6*0>*96DGF:559*;7+8D85*+++(7+50601(3.(08)?:(1)0(),
@M03506:14:000000000-AKVR1:1:1101:10373:4988 2:N:0:34
GATAGGACTACCGGGGTATCTAATCCCGTTCGCTCCCCTAGCTTTCGCGCCTCAGCGTCCGTGTCAGCCCAGCAACCCGCCTTCGCCGCAGGTGTTCCCCTCGATATCTACGCACTTCACCGCTACACCGAGAATGCCAGTTGCCCCTTCCGCACTCTTGTCCCCCACGCACAGTTGACCTCTCCCAACTAAGCTCGGAGCATTCACATCTGAACTGTCGTGGCCCGCTGCCCTCCTCTGCCTACCCGTAATATCTGAGCACGGTTGCCTCACACGTATTGACCGTGCGCGTGCCTGCGGG
+
6,88@,6-6@-;C:@+C7FD,F,,C,,B6CEBCEF@FC@ECD,CFA@FG>+6B<FDCEG+@<,9CFF8C@FFFFF?EC++@:?=<:,@FG7+:,5455,4B+++,:+C,,58FG+==A5A,+@+83>A<+++6+3,7@F,8,333,4+,,,+@9C*D,,,,43,,*4****5*<,?:C,>F,,?,,,,*6,6+0++**/:**>C7+:4+*1;+++5*++**1*2**../))**0)1,*1++2**2A*)2**)**2*0-*<95:)*2C5:*997*<*:176))))(-,)()(,)((**.(-(
@M03506:14:000000000-AKVR1:1:1101:15279:5008 2:N:0:34
GATAGGACTACTAGGGTATCTAATCCCGTTTGCTCCCCCAGCTTTCGCGCCTCAGCGTCAAGAACAGGCCAGGTAGTCGCCTTCGCCACTGGTGTTCCTCCCGATATCTACGCATTTCACCACTACACCGGGAATTCCACTACCCTCTCCTGCCTTCAAGTCGAGCAGTATCGAATGACCCTCCCCAGTTAAGCCGGGGGCTTTCACATTCGACTTATTCGACCGCCTGCGCGCTCTTTACGCCCAGTAAATCCGGACAACGCGTCCCACCTACGTATTACCCCGGCTGCTGGCACCGAGG
+
CCCCCGGGGGGGGGGGFGGGGGGGGGGGGGGGGGGGGGGGGGGGGGGGGGGGGGGGGGGGGGGGGGGGGGGGGGGGGGGGGGGGGGGGGGGGGGGGGGGGGGGGGGGGGGGGGGGGGGGG9EDGGGGGGGGGGGGGFGDGGGGGGGG?GCFGGGEFG?EEGGGEGGGGGFFGG?FFCGGGGDFCCGG>FFGACFCGEGGEG:@FFGF:?C>C+2A8DGF?;7DGGGFFFDEG3>BGF:60<*119:E@7C?**739*,):))0)9*/8+)9>9F88+.<+69(496;5(730?2(*))-((
@M03506:14:000000000-AKVR1:1:1101:17764:5030 2:N:0:34
GATAGGACTACCGGGGTATCTAATCCCGTTCGCTCCCCTAGCTTTCGCGCCTCAGCGTCAGTATCAGCCCAGCAACCCGCCTTCGCCGCAGGTGTTCCTCTCGATATCTACGCATTTCACCGCTACACCGAGAATTCCAGTTGCCCCTTCTGTACTCTAGTCCGACAGTATCACTTGACCGTTCCGAGTTAAGCCCGGAGATTTCACAAGTGACTTGTACCGACCGCCTACGCGCCCTTTCCGCCCAGTAAATCCGGCCCACGCTTGCCCCCCCCGTATTACCGCGCCTGCTGGCCCGGAG
+
CCCCCGGGGGGGDGGGGGGGGGGGGGFGGGGGGEGGGGGGGGGGGGCFGGGGGGGGGGGGGGGFGGGGGGGGGGGGGGGGGGGG<FGGGGGDGFGGFFAF<FGGGGDGFGGGGGGGGGFGG@CFGGGGGGGFGDGGGDD,CDEFGGGGGGGGGGGGFGACFGCE6CE:CFFGGFG;CFGGCCCG:>1@EEG,498;?5=5CFCFG7C7+;CD9:7CFD++3**25/7757?EC55>0)5C7CDDGGC5<97?*96)11)*)0))***)+9C)))**2()6)6417>0>0)33@((*))(((
@M03506:14:000000000-AKVR1:1:1101:19444:5033 2:N:0:34
GATAGGACTACCGGGGTTTCTAATCCCGTTCGCTCCCCTAGCTTTCGCGCTTCAGCGTCAGTGTCAGCCCAGCAACCCGCCTTCGCCGCAGGTGTTCCTCTCGATATCTACGCATTTCACCGCTACACCGAGAATTCCAGTTGCCCCTTCTGCACTCTAGCCCCGCAGTATCGATTGACCTTTCCGGGTTAAGCCCGGAGATTTCACAACCGACTTGCGGTGGCCGCCTACGCGCCCTTTCCGCCCCGTAACTCCGACCACCGCTTGCTCCCCCCGTATTACCGCGGCTGCTGCCACGCAG
+
CCCCCGGGGGGGGGGGFGGGGGGGGFGFGGGGGGGGGGGGGGGGGGGG>FCFGFGGGDGGGGGGGGGGGGGGGGGGGGGGGGGGGGGGG7FC<?BFCFEG,BCAEFFGGGG<FCFEFGGFGEFFEGGGFF+@3>CFGF9FGD9D@EEC?FF7EGFGGFGFGGGGGGGGGGGG5@8>CFE?EC?EF**:EEG9B?EFGG8/87C+>+AF?<5DGD=8*:>59C56D<755*7:DBDCB3)<+<<D7**)2:;)/9>*9()2)0)/72AF787>3):*;(03).6,6(17(.(4F2(26)((-
@M03506:14:000000000-AKVR1:1:1101:24500:5040 2:N:0:34
GATAGGACTACTGGGGTATCTAATCCCGTTCGCTCCCCTAGCTTTCGCACTTCAGCGTCAGTGTCAGCCCAGCAACCCGCCTTCGCCGCAGGTGTTCCTCTTGATATCTACGCATTTCACCGCTACACCAAGAATTCAAGTTGCCCCTTCTGCCCTCTACCCCCGCAGTATCGTTTGACCTTTTCGGGTTAAGCCCGGAGACTTCACAATCTACCCTCTGCGCGCGCCTAGGGCCCCCTGACGGCCCGTTAATCAGAACAACGGTTGCCCCCCGCGGATCCCCCTGGCCGCTGTCCTGCTG
+
C8A@CFGGG9FFECA@@@FFGFAEEGGFGFG@C@FCFGGCFCGGGDF7FE@DFG,@@F@6BFAEE<,C6:EFFG8CF7+BFGGFGGEF>+7@ECA:,CC?EF?<FEEFE9?CFGG7DE9@A:CE7CFF8+,,,:C<B,,,7C,69D>DG8C=>,@3@,@,,,6@EC6C:3@;;,36@,E5EF,,@C3;41*,;;>D******,,,4<B,0*44++3*1)=*:)/)))0**)2*.)/().*00*1)**)/*/0//0:7<CFF)))***)+)*.))12*,7*((((((-)(04(.3,**/,(.
@M03506:14:000000000-AKVR1:1:1101:20471:5046 2:N:0:34
GATAGGACTACCCGGGTTTCTAATCCAGTTCGCTCCCCTAGCTTTCGCGCCTGAGCGTCAGGTAAGGCCCAGAGATCCGCCTTCGCCACCGGTGTTCCTCCTGATATCTGCGCATTTCACCGCTACACCAGGAATTCCGATCTCCCCTACCTACCTCTAGCCGGGCAGTACCGGAGGCCGACCCGCTGTTGAGCCTCGGGCTTGCACATCCGACACACCCAGCCGCCGGCGCGCTCTTTACGCCCAATGAACCCGGCCAACGAAGCCCCCCTCCGTCTTTCCGCCGCAGCTTGCAGGCCGG
+
@CCCCFGGGGGGFGCEFBBFGGFEGFFFEFGGGGGGGGFGGGGGCFF7CEEEFFDFGGGGGFGCEFGGG@FG,<CC9CFGGFGFCEGGGG7FFGFGFA9FGGG,AA<FFCFCC=BG9FGGA4@==CEFEE<FDCFDFGG=>B@DAD6>=DFGFGF9FFA9,6@+8C8>ED>C85**=8**4=CE***4*6?@>869CEA5*1//*0+3:9>**8**29)**19CG3>5*))*17@G?*/3:175)**00+<*)077)()*0))***2)2.)))*8:E()+)-423(-)()()),,20)(-(
@M03506:14:000000000-AKVR1:1:1101:10364:5048 2:N:0:34
GATAGGACTACCGGGGTATCTAATCCTGTTTGCTACCCACGCTTTCGTGTCTCAGCGTCAGAAATGGTCCAGTAAGCTGTCTACACCACAGGTGTTCCTCCTGATATCTACGCATTTCACCGCTACACCAGGAATTCCGCTTACCTCTCCCATCCTCTAGCATTACAGTTTTCGCCGCACCCTCCCAGTTAAGCCGGGAGATTTCACGACAAACTTAGAACACCGCCTACACACTCTTTACGCCCAGTAATTCCGAACAACGCTTGCTGCCTCCGCATTACACCGCCTGCTGCCCCGTAGT
+
CCCCCGGGGFFGFGGGGDGGGGGGGGGGGGGGGGGGGGGGGGGGGGGGGGGEGGGGGGGGGGFGGGGGGGGGGGCGGGGGGGGGGGGGGFGGGGGGGGGGGGGGGGGGGGGGGGGGGGGGGGGGGGGGGGGGGGGGGGGGEEGGGFGGGGGGGGGGGGEGGFFGGGFGGFGFFEGGGGGGGG+@CEFGFECCDFGDGCEDEGFGGGFG>DGDDCFGGF8CFGGGGGAB*>AFCE)9.;C7C=DGD7CFC0<7@477*7D*)07*9:E*+/7*)1**:4)26)).(((),)(.*33930-(-
@M03506:14:000000000-AKVR1:1:1101:6919:5051 2:N:0:34
GATAGGACTACCGGGGTTTCTAATCCCGTTCGCTCCCCTGGCTTTCGCGCCTCAGCGTCAGTATCGGCCCAGTAGCCCGCCTTCGCCTCAGGTGTTCCTCCCGATATCTACGCATTTCACCGCTACACCGGGAATTCCAGCTACCTCTTCCGTACTCTAGCCTCGCAGTATCAGTCGACCCTCCGGGGTTGAGCCCCGGGCCTTCACGACTGACTTACGGGGCCGCCTACGCGCCCTCTCCTGCCCCACATTCCAAACAACGCTTGCCACCTCCGTCTTCCCGTGCCTGGTTCACCGTATT
+
CCCCCGGGGGGGGGGGGGGGGGGGFFCBEGGGD@@FFGGG8FGGGGGGGGG:CGGFGGGGGGGGGGGDGG7FFFFGGGGGD?FGFEGDG8FC5EFCFGGGGGE@FDGGDDGF+4=FDGFEGGEE+@DGFFEEFGFGFCA9@D9EGGGGFGGCFFC8;,3,@ED<>@EE:>;FFGGFEGEEGFGGGGC5**1+5A6CEE8**)3+<+<E*C3)+2<F::):C3CECD5<**)*/)05-*)*0+*0***)2/<*=6***(*/..7/9**9<6<))**/*.)<)(((-(-/)).5*))2)),((
@M03506:14:000000000-AKVR1:1:1101:18192:5069 2:N:0:34
GATAGGACTACCCGGGTATCTAATCCTGTTTGCTACCCACGCTTTCGTGTCTCAGCGTCAGTTACGGTCCAGAAAGCCGTCTACAACACCGGTGTTCCTCCTGATATCTACGCATTTCACCGCTACACCAGGAATTCCACTTTCCTCCCCCGTACTCTAGTCCCTCAGTATTCGGCGCACCCTCCCGGTTGAGCCGGGCGATTTCACACCAACCTTAAAGAACCGCCTACACCCCCTTTACGCCCAGTAACTCCGACAAACGACCGCACCCTACGGATTACCGCGGCTGCTGGACCTTACT
+
CCCCCGGGGGGGGGGGGGFFFGGGGGGGGGGFGGGGGGGGGGGGGGGGGGGGGGGGGGGGGGGGGGGGGGGGGDCFGGGGGGGFFFGEEEFEGGFGGGGGGGGDGC99EFCEFEGGGGGGGGGGGGGGGGGCFGFFA?,,,@BEEFGF>CGGEGGGGFGGGGGG=88EGFG,ED8CCGEEC@7>A855:B1,:CF*==*:4::FE7970:CF58C7CF6<FGGGGGF3**/0*)093F)3<*/C3:CF7FFF449CC()0).))/28.*8C>5F5**-708919>(3)(.))/((*)*-,)
@M03506:14:000000000-AKVR1:1:1101:4378:5071 2:N:0:34
GATAGGACTACCGGGGTATCTAATCCCGTTCGCTCCCCTAGCTTTCGCGCCTCGGCGTCAGTGTCGGCCCAGCAACCCGCCTTCGCCGCAGGTGTTCCTCTCGATATCTACGCATTTCACCGCTACACCGAGAATTCCAGTTGCCCCTTCCGCACTCTAGCCCTACAGTATCACTTGACCGTTCCGTGTTAAGCCCGGAGATTTCACAAGTGATTTGTATTGGCCGCCTACGCCCCCTTTACCCCCAGTAATCCCTATCAACGCTAGCCCCCTCCGTTCTACCGCGCTGCCTGCGCCGGCG
+
CCCCCGGGFGGGGGGGFGGGFGAFGGGGGGGGGGGGGGGGGGGGGGGGGGGGGEGGGGGGGCFGGGGGGGGGGGGGGGGGGGGGFGG7>FFCFEGGGG9FAGC,EFGGGGGFGGCEFEAFFGGEEEGGGCFCDGGACACFGA9E,8E6>EB:C5@*:@9DC,?EFDCFGFEF@FCFF9<11AECCC,=<CBFEF8EGD8/*;@9C?F+<*3+=15A717++10<FD55*95*)))1477+03**7*/)0<AB*9>47)2+/)01*1/4;7C@09C*/))*.-.(,(()().3*.()05(,(
@M03506:14:000000000-AKVR1:1:1101:11338:5075 2:N:0:34
GATAGGACTCCTCGGGTATCTAATCCTGTTTGCTCCCCACGCTTTCGTACCTCAGCGTCAATACATGTCCAGTGAGTCGCCTTCGCCACTGGTGTTCTTCCGAATATCTACGAATTTCACCTCTACACTCGGAATTCCACTTACCTCTCCACAATTCTAGCGATGCAGTCTTAAAGGCAATTCCGGGGTTGAGCCCCGGGCTTTCACCTCTAACTTACAAAGCCGCCTACGTGCGCTTTACGCCCAGTAATTCCGAACAACGCTAGCCCCCTCCGTATTACCTCGGCTGCTGGCACGGAGG
+
CCCCCGGGG9FGGGGGGGGGGGGGGGGGGGGGGFGGGGGGGGGFGGGGGGGGGGGGDGGGDGGGGGGGGGGGGGGGGGGGGGGGGGGDEFGDFFGGGGGGGGGGGGGGGGGGGGGGGGGGG<FFFGGGFGGD=FGGGGGGGGGGGFGDFGGGGGFGGGGFGGGGGGCGGGGGGGFGGGFGFFGGF>EEEGGGCG88EGGDGDF6EFFCCC47EF9CFGAC9CFFD45AEG5=*:85(9=;;CD<3:8=CCF4@?4D39D:F>E398F7?BD5>1:;8(9+.))5106>0.5:6(26>>(4(
@M03506:14:000000000-AKVR1:1:1101:7522:5095 2:N:0:34
GATAGGACTACCGGGGTATCTAATCCTGTTTGCTCCCCACGCTTTCGAGTCTCAGCGTCAGTATTCGTCCAGTTGGCCGCCCTCGCCACCGGTGTTCCTCTCGATATCTACGAATTTCACCTCTACACCGAGAATTCCACCAACCTCTCCGATACTCTAGCTCGACAGTATCGAGTGCACTTCCCGGGTTGAGCCCGGGGCTTTCACATCCGACTTACCGACCCGCCTACACCCGCTTTCCGCCCAGTAATTCCGAACAACGTTTCCACCCTCTGTCTCACCGCGGCTGCTGCCACCTCGT
+
CCCCCGGGGGGGFGDGGEGGGGGFGGGGGGGGGGGGGGGGCGGGFGGGGGGGGGGGGGGGGGFGGGGGGGGGGGGCFGGGGGGGGGGGGGGDFGGGGGGGGGG?EDGGGFGFE,FDFGGGGCFFGGFGGGGCG:DAFGGGGGDCEFG9DFE6ECGGGGG7FEGDEGGCF7@988D?@FFFC8@EGEGDE8@7<>?CECG*CD8?F+A+<>>D*18;1:8:C55EDGDDDGFF*))997<7CCDC9:59?+C=@**>*45?>57>C+<6CF73<*+<04*+601290;5(527*..*)).,,
@M03506:14:000000000-AKVR1:1:1101:11499:5105 2:N:0:34
GATAGGACTACCGGGGTATCTAATCCTGTTTGCTCCCCACGCTTTCGCGCCTCAGCGTCAGTTCCGGTCCAGTGAGCCGCCTTCGCCACTGGTGTTCCTCCCAATATCTACGCATTTCACCGCTACACTGGGAATTCCACTCACCTCTCCCGGTCTCAAGCCTTCCAGTCTGACAGGCAGTTCCTCGGTTAAGCCGAGGGATTTCACCCGTCACTTGAACAGCCGCCTACCCGCCCTTTACGCCCCATAACTCCGACAAACGCTTGCCCCCTCTTTCTTACCCCGGCCTCTGGCCCCACGC
+
CCCCCGGGG<FGGGGGGEFGGGGGGGGGGGGGGGGGGGGGGDGGGGGGGGGGGGGGGGGDGGGGGGGGDEGGGDFFGFGGGGGGGGGGGGGGFGDFFGGGGGGFGGGGGGGGGGGGFFGDFGGGGGGGGGCF:FG?FGGGGGGGGGGGGGGGGGG@F:EGGFGCGGGGGDFF<F?EC8,5DDCGCGGGGEECGGGGGEGD;CC:;7CCFGGG59+>:*0+;CFGDC=)=C)23>7D049<C:C3D**.:?+/*)*/1()2<<)*1**)+0>)09+3+.*+.(,(-,(0(0(.))(/))(((
@M03506:14:000000000-AKVR1:1:1101:6610:5130 2:N:0:34
GATAGGACTACTGGGGTATCTAATCCTGTTTGCTCCCCACGCTTTCGTGCCTCAGTGTCAGTATTAGGCCAGGTAGCCGCCTTCGCCACTGGTGTTCCTTCCGATCTCTACGCATTTCACCGCTACACCGGAAATTCCACTACCCTCTCCTATACTCGATTCTATCAGTATTATCTGACCTGCCCAGGTTGAGCCCAGGGATTTCACAGATAACTTAATTGACCACCTACGCACTCTTTACGCCCAGTAATTCCGATTAACTCTCGCCCCCCCCGTATTACCGCGTCTCCTGGTACGGAGT
+
CCCCCGGGGGGGGFCGGGGGGGFGGGGGEGGGGAFGGEGGCEGCGGGGGGGGGGGGGGGGGGGGGGGFCFGGGC<FDECCEEEEGGGGGG8FDGF=FFGGGGGE:EFGDGGFFFG7FGCFF=FC+=<=FFGCGCFGEGGGEFG,DDG,>EEGDFG9EC?,>E,@@ECGGGGFA@@==,EFGGGDFFGFDC,@D8DF6967>C,DCCFG7C:@CCA,;+3=+++=>D>ACG>C8??F4+1,B5*)5/*/A+;+;6*188*+;+;2;C*)*09))91**(0+.611((-)(0.5)()2))((-
@M03506:14:000000000-AKVR1:1:1101:18702:5137 2:N:0:34
GATAGGACTACCGGGGTATCTAATCCTGTTTGATTCCCACGCTTTCGTGCCCCAGCGTCAATTGCACCTTAGTAAGCTGCCTTCGCAATTGGTGTTCTGTAACATATCTATGCCTTTCACCGCTACTTGTCACATTCCGCCTACCTCAAGTTTATCCAAGCTCATCAGTATCAAGGGCACTCCGATGGTTCAGCTACCGTCTTTCACCCCTGACTTAATACGCCGCCTAGTCACCCTTTACACCCAATACATCCGGATAACCCTTGGATCCTCCATACTACCGGCGCTCTGCCCCCTGCGT
+
<@<@6FE<FC@C++@:@-,6E,<FFGGGCCE89,,<6,6CCG,;,CF;<,:,::BF7FFEFFG,C@,,6,,:CEF<9E,<E,9CCF,+8BFCE,6,,<,@FCFEF,,C<<E<<,C,55:?F=7+>C59995,454E<9,=+++9,,,,4,:,,7@,@D8=D=D,=D;DEE;DCA9,+=+6@,@+=+=+E,,,@D,,@,+1++@,;<<7,C0*;C<,=897+/CC;988/*+4++67(*/1,<:;55*)02+1+2*)/65+0)2***>)500****++.*+-.(((-18()))*(-5)0.,-
@M03506:14:000000000-AKVR1:1:1101:24393:5144 2:N:0:34
GATAGGACTACTAGGGTTTCTAATCCTGTTTGCTCCCCACGCTTTCGTGCATGAGCGTCAGTGTTGTCCCAGGAGGCTGCCTTCGCCATCGGTGTTCCTCCACATCTCTACGCATTTCACCGCTACACGTGGAATTCCACCCCCCTCTGCCACACTCCAGTCCCGTAGTTGCAAGTGCACTTCCCATGTTAAGCTCGGGGATTTCACGCCTGACGTGCGAAACCTCCTGCGCACGCTTGACGCCCATTAACTCCGATTAACGCTCACCCCCTACGTAACACCGACGCGTGCGGCCCTATGG
+
CCCCCGFCGGGDGGCFEGDFGGFAFEFFGGGGGGGFE:AFEGGGGGC8CGGGFGC<BC@BFFGGGG,6@<EEFF7FGEGGGFFCFGFFGFCGGC?=FG,FFFED8F9?F,A=@FEGC<<FF7:+4@F,89,8CC,5,<=:B4@C@>>3>BF8E86,6=D,@D,6+@C8+=,=E9>D7D,4@DCE8;,4@BFC;<AFC*8;*3,<,5=,4**9,;//*90*)))**08)+0)=C5=5(/)*0**97*29?@7*/)1)*(*+00)*/*<)107;FC8;9(0+4-(,((48()((0(()).,))
@M03506:14:000000000-AKVR1:1:1101:11350:5150 2:N:0:34
GATAGGACTACAGGGGTATCTAATCCCGTTTGCTACCCTGGCTTTCGCGTCTCAGCGTCAGTACCGGTCCAGAGAGCCGCTTTCGCCACTGGTGTTCCTCCCAATATCTACGCATTTCACCGCTACACTGGGAATTCCACTCTCCTCTCCCGGACTCAAGCTCCGCAGTTTCCCATGCAGTTCCTCGGTTGAGCCGAGGGCTTTCACAGGGTACGCACGAAGCCGCCTACACGCCCCTTACGCCCAATAATTCCGACTAACGCTAGCCCCCTCCTTATTCCCGCGGCTGCTGGCCCGGTTG
+
CCCCCGGGG-FFGGGGGGGGGGGGGGGGGGGGGGGGGGGGGGGGGGGGGGGGGGGGGGGGGGGGGGGGGGGGGGFGGGGGDFGFFGGGGGGGGGGGGGGGGGGGGGFGFGGGGGGGGGGGGGGG@FGGFGFF,FFFCFGGGGGFGGGGGGGGGC@EFGFGGGGGGGCB;@,FDFGGCFCFGGGGFGG9?EEEFGF5EGGD=CFGGFGGGDD*,;*:9C>578DCDDBF5CAFCBFC(9>+A5/992;>6?FB497C)1<6?5.5<82)*87)8<:++)034.((((,89D::)1(95)-((
@M03506:14:000000000-AKVR1:1:1101:17572:5214 2:N:0:34
GATAGGACTACCGGGGTTTCTAATCCCGTTTGCTACCCTAGCTTTCGCGCCTCAGCGTCAAGAACAGGCCAGGAAGTCGCCTTCGCCACTGGTGTTCCTCCCGATATCTACGCATTTCACCACTACACCGGGAATTCCACTACCCTCTCCTGCCTTCGAGTCGATCAGTATCGAATGACCCTCCCCAGTTGAGCCGGGGGCTTTCACACTCGCCTTGAACGACCGCCTGCCCGCTCTTTACGCCCCGTAAATCCGGACACCGCTTTTCCCCTCCTTATTCCCGCTGCTGCTGCCACGCCGT
+
CCCCCGGGGGGGGDGGGGGGGGGGGGGGGGGGGGGGGGGGGGGGGGGGGGGGGGGGGGGGGGGGGGGGGGGGGGGGGGGGGGGGFEGGGGGGGGGGGGGGGGGGGGGGGGGGGGGGGGCGGFFGFGFGGGGGCFFGGGGGG8BFGGGFFGGGGGGFGGGGGGGD+<89FGFGGG6E6CGGGFFEEG,9ECD@,DFGCCGDGCFGGDFFG*0**9;8*>FE*9CEDGB3*9)/1.)1(212<*/73**0:***09)1*-)*))))/*+9+**0)*2+3)1+))-7(-().928*4.>5)(((
@M03506:14:000000000-AKVR1:1:1101:19114:5261 2:N:0:34
GATAGGACTACAAGGGTATCTAATCCTGTTTGCTCCCCACGCTGTCGCGCCTCAGTGTCAGCAATTGCCCAGCAGGCCGCCTTCGCCACCGGTGTTCTTCCGGATCTCTACGCATTCCACCGCTACACCCGGAATTCCGCCTGCCTCTACAATGCTCCAGCCCCCCAGTTTGCATGGCCGACCCAGGGTTTAGCCCCGGGCTTTCACCACACACTTAACGGGCCACCTACGCGCCCTTTACGCCCAGTGATTCCGGACAACGCTCGCACCCCCCGCATTACCGCGGCCTCTGGCCCGGCGT
+
CCCCCGGGGGGGGGGGGGGGGGGGGGGGGGGGGGGGGGGGDGGGGGGGGGGGGGGGGGEGFGGGGG@EGGGGGGGGGGGCCFEGGGGGGGGGGEGCFGGGGGGEGGGGGGFDGCGGGGGGGGDCGGC=FGGG@FGFGGGGGGGGGGGGGG9?FGG,@DDEC7CEGG5CCFGCF,@>EFF**=;:82*:C<*,6,?:EGC=CDC6ECGG6C7C5CFF7@A7)*>57<:46C)>55)71C)+351C9*:)++3/*12>/1)18))/*/*):>5.8CE**-)+66((((-)(.()0)(1550(,
@M03506:14:000000000-AKVR1:1:1101:7501:5269 2:N:0:34
GATAGGACTACTGGGGTATCTAATCCCGTTCGCTCCCCTAGCTTTCGCACGATCAGCGTCAGTGTCAGCCCAGCAACCCGCCTTCGCCGCAGGTGTTCCTCTCGATATCTACGCATTTCACCGCTACACCGAGAATTCCAGTTGCCCCTTCTGCACTCTAGCCCCGCAGTATCGGCGGACCTTTCCGAGTTAAGCCCGGGGATTTCCCAGTCGACTTGCGGTGGCCGCCTACGCGCCCTTTACGCCCAGTACATCCGAACACCGCTTGCTCCCCCCGTTTTCCCGCGTCTGCTGGCACGGC
+
CCCCCGGGGGGGFGGGGGGGGGGGGGDGGGGGGGGGGGGGGGGGGGGGGGGGGGGGGGGGGGFGGGGGGGGGGGGFGGEGGGGGGGGGGGGGGEGGDGGGGFGGGGGGGGGG?@FGCFGGGGGGGGC@FGGGC:CGFGGFGG998BFGGGGEGG8FGGGD,@:E6:6:8CE=C*@8*>5CEGCFGDCCGGGGCEG@FCE*/5?G61++:*90:3=C3*02)9D*9*875/86*83>(9>C+37>CEE3:30***:<5(95<4;D<**)*0:?)/2**,)2-)-,4>971)(-*44<563;(
@M03506:14:000000000-AKVR1:1:1101:23554:5288 2:N:0:34
GATAGGACTACCGGGGTATCTAATCCCGTTTGCTCCCCTGGCTTTCGCGCCTCAGCGTCAATGCCGGTCCAGGATGCCGCCTTCGCCACCGGTGTTCCTCCAGATATCTACGCATTTCACCGCTACACCTGGAATTCCGCATCCCTCTCCCGGATTCAAGCCTTCCAGTATCGGACGCAGTTCCCGGTTTAAGCCCGGGGATTTCACGCTCGACTTAGACGGCCGCCTACGCTCCCTTTCCGCCCTGGAATTCCGCACAACTATTGACACCTCGGTCTCTCCGCTGCCTCTGGCCCCGAGC
+
CCCCCGGGGGGGGGGD@FFFFGGGG9FGGGGEFFGGGGGGCFGGGGGGCGGCBEEGGGGGGGGGGGGGGGGCF7EFFF>GDCCFGGGEGFGGFFGGGGEFGFGFEBEGFFDE:=FCE,CFGGC+=F>:FGGG?CAFCF@@+BEFGCG,@DDDC>@:?AG7E@BDCCDCAC,@5:>ECE5:CG,??::**4<,2AEFG*3=:*99++95*1:):CEGFD=7*73C3<B>5>):*)09(29+05<7C*20*0+0*10*917*)))*2+01+)*..*2;*4*+54(((-(),/(.))(/)0(.(
@M03506:14:000000000-AKVR1:1:1101:8426:5289 2:N:0:34
GATAGGACTACCAGGGTATCTAATCCTGTTTGCTCCCCACGCTTTCGTGCCTGAGCGTCAGTACAGGCCCAGGGGGCTGCCTTCGCCATCGGTGTTCCTCCTGATCTCTACGCATTTCACTGCTACCACAGGAATTCCACCCCCCCCTGCCGTACTCTAGCCTTGCAGTCACAAACGCAGTTCCCCGGTTAAGCCCGGGGATTTCACATCTGTCTTACAAACCCGCCTGCGCCAGCTTTACGCCCATGCATTCCCATTAACCCCTGCACCCTCCGTCTTACCGCGGCTGCTGGCCCTCAGT
+
C@CBBFF@EE9FECCECFC<<<E,CFFGFFGFF,,CFG86++8FFCFE,B,6,;6;C@B:F@,E<,E@@F,@FF7F7B@FGFGFFGGDCG7@FFGGFG,CF<=<?FBEF,E=>++7BC,C<<A?<,4,AEGG,<EFDFDFFGGGE+66+>FDC+3>DA,;C?AEDE9>D:@D,,>:7:*8>9<DC,8*=E8;;4?C8CEC5CCFG7@:+8++2C7C:D69**121/..27>*10)*)29+::CDGE*)+0<**9***6:+**0***2)<7*))**2/(7+42(,(,4)(74066,5).(.)
@M03506:14:000000000-AKVR1:1:1101:20738:5303 2:N:0:34
GATAGGACTACCGGGGTTTCTAATCCTGTTTGCTACCCTAGCTTTCGCGCCTCAGCGTCAGTACCGGTCCAGGTAGCCGCCTTCGCCACCGGTGTTCCCCCCAATATCTACGCATTTCACCGCTACACTGGGAATTCCACTACCCTCTCCCGGACTCGAGCCGAACAGTTTCAAATGCAGTTCCCCGGTGGAGCCGAGGGATTTCACATCAGACTTATTCGGCCGCCTACGCGCCCGTTACGCCCACTAATTCCGAACCACGCTATCCCCCCCCGTTTTACCCCGGCGTCCGGCCCGGAGT
+
CCCCCGGGGGGGGGGGGGGGGGFGGGGGGGGGFGGGGGGGGGGGGGGGGDGGGGGGGGGGGGFGGGGGGGGGGGAFFGGGGGGGGGGGGGEFGEGGGGFGGGGGGGGFFFGGEC7CGGGGGEFFEGGGGGDD8D:FGGEFF@FGFDD@DGGG>GGCCC?>EGGEGGG8DAFGGG9?CDCCBD?FG>CEG**6::BEGGGC**3+<@CECF7*=FDE>F@CCCD*933)*>BE)75C09)/1AD<>5*)2+398B>>C()2)87>*/<?6>D309:;*(593.,,-((0-0((.3,905(,(
@M03506:14:000000000-AKVR1:1:1101:7262:5328 2:N:0:34
GATAGGACTACCGGGGTTTCTAATCCTGTTTGCTCCCCACGCTTTCGCACCTCAGCGTCAATACCAGTCCAGTGAGCCGCCTTCGCCACTGGTGTTCTTCCGAATATCTACGAATTTCACCTCTACACTCGGAATTCCACTCACCTCTCCTGGATTCAAGCGACGCAGTTTTAACGGCAGTTCCGGCGTTGAGCTCCGGGCTTTCCCCTCTAACTTACAAAGCCGCCTACGCGCGCTTTCCTCCCAGTAATTCCGAACAACGCTAGCTCCCTCCGTACTACCGCCGCCGCTGCCCCGGATT
+
CCCCCGGGGGGGGGGGGGGGGGAFGGGGGGGGGFGGFG?GEGGGGGGGGGGGGFGGGGGGDGGGGDGGGGGGGGGGGGGGGGGGGGGGGGGGGGGGGGFGFGGGGGGGGGGFGGGFFGGGGGGGGGGGFGFG7CFGGGGGFF,ECBDBEFGGFFFFGGGGFG>EE>68CFD,,:,+@CC>FCF9CB**;E@7EFF?C*5**1;8C+=CEDFG7++>:DA9800:<DEE5D@G5.75(17+++20*00)00<**7295>G6>>>5C5<*2078>**22(5A:7(4(44)(01(),(*00,-(
@M03506:14:000000000-AKVR1:1:1101:17027:5331 2:N:0:34
GATAGGACTACCCGGGTTTCTAATCCTGTTTGCTCCCCACGCTTTCGTGCCTCAGTGTCAGTGCTGGTCCAGAGAGCCGCCTTCGCAACTGATGTTCCTCCCGATCTCTACGCATTTCACTGCTACACCGGGAATTCCACTCTCCTCTACCGCACTCTAGCGAGCCAGTATCCATCGCCATTCCCAGGTTGAGCCCGGGGCTTTCACGACAGACTTCACCCACCACCTACGCACGCTTTACGCCCAGTCATTCCGAGCAACGCTTGCACCCTTCCTTGTACCCCTGTCCCCGCCACACAGT
+
CCCCCGGGGGGGGGGGFGGGGGGGGGGGGGGGGGGGGGGGGGGGGGGGGGGCEFGGGGGGGGFGFGGGGGGGFGGGGGGGGGGGGGGGGGGGGGGFFF?FCFGC=@BEF9FFGC:CFGFGGCFFFGGGGGD7FCAFF9FGGCEGGGGD9>E6CEGEGGEDGCC+@EGGGGDGGGGGGED5CA=FCED7DFGE,,DF5CCCE4CFG7EGED590;<E+1*+/*9C*855AF)*>>))-*)+2/9CC5@?+CC??=*93()200<D**:*<79755*0+)9+)))4(2)))1(,)((/00(()
@M03506:14:000000000-AKVR1:1:1101:6225:5342 2:N:0:34
GATAGGACTACCGGGGTTTCTAATCCCGTTTGCTCCCCTGGCTTTCGCGCCTCAGCGTCAGTATCGGCCCAGTAGCCCGCCTTCGCCTCAGGTGTTCCTCCCGATATCTACGCATCTCACCGCTACACCGGGAATTCCAGCTACCTCTTCCGTACTCTAGCTCGCCAGTATCGGTCGACTCTCCGGGGTTGGGCCCCGGGCTTTCACTACCGACTTAGCAAGCCGCCTACGCGCCCTTTACCCCCAATAATTCCGACACAACCCTCCCCCCCATGCTTACCCCCGGCTGCGCGCACGTCAT
+
CCCCCGGGGGCFFFGGG>CFFFFGG<EFGGGGGACGGGGE8FGGGGGGCGCED@EFEGGEGGGFGGGDEEGGGFEFEGGGGGGFDGGGGGGGGCGFAE99EFE:FGEF9BFFF==F5E<,E:CE7:>FGECFG7FGDD9>FGAFFFCCB,B@@@CGGG99;,@EC>**5ECF1*>:C5>/6>6C8=EC/***1/3:E>5CGG*<77C+<757*78:C7??*2955)>B**0/17)9(*)+++25C5C)+2+9@=03)()*)))*2*27*7D))*203)13,((((((.(0(()-(9))-((
@M03506:14:000000000-AKVR1:1:1101:16833:5366 2:N:0:34
GATAGGACTACCGGGGTATCTAATCCTGTTTGCTCCCCACGCTTTCGCACCTCAGCGTCAATACTTGTCCAGTCAGTCGCCTTAGCCACTGGTGTTCTTCCGAATATCTACGAATTTCACCTCTACACCCGGAGTTCCACTTACCTCTCCAAGATTCTAGCAATCTAGTTTCAAAGGCAGTTCCGGGGTTGAGCCCCGGGCTTTCACCTCGGCCTTGAATCGCCCCCTACGTGCGCTTTACGCCCAGTATTTCCGAACAATGCTACCCACCTCCTTCTTACCTCTGCTGCTCTCGCGGAGT
+
CCCC?FGGGGGGGGGGGEGGGGGGGGGGGGGCGFGGGGGGGGGCGGGDGGGGG<FGEGCFEFGGFFFGFCCGGGGG<CF@:@F,CCFEDGFE?B,B,@EFFFGDGGGFAFGGGFF@9EFFEGGCCFCG8F@C+:?AB,AEE,EEG;4=DCFD?,E;FCF8,2,,,3@@:EFGC=,E8FDEGGF9E6:7@*@D,36:>CE5*3::,=C,0*2:*2CF<*A<C<35*25.CFBC>F):(95<<7CD32*09+3*//1**470**0*2+*)+07).9*0+5*0.3).).)*)*).*)(*0)-(-
@M03506:14:000000000-AKVR1:1:1101:4794:5388 2:N:0:34
GATAGGACTACCAGGGTATCTAATCCTGTTCGCTACCCACGCTTTCGTCCATCAGCGTCAATCCAGGCTTAGTGAGCTGCCTTCGCAATCGGTGTTCTATGACATATCTAAGCATTTCACCGCTACATGTCATATTCCGCCCACTTCAACCAAATTCAAGGCCCACAGTATCAATGGCAGTTCTACAGTTGAGCTGCAGGATTTCACCACTGACTTATGGGCCCGCCTACGGACCCTTTAAACCCAATAAATCCGGATAACGCTTGCACCCTCCGTATTACCCTGGCTTCTCGCTCGGAGT
+
CCCCCGGGGGGGGGGGGGGGGGGGGGGGGGGGGGGGGGGGGGGGGGGGGGGGGGGGGGGGGGGGGGGGGGGGGGFGGGGGGGGGGGGGGGGGGGGGGGFGGGGGGGGGGGGGGGGGGGFFEGDEGGGGGGGGGGGGGFGGFG=EGGGFGGGGGGGGFGDE8DGGGEGGGGGGGGGGGFFDFGGCAFGGGGA,@DFFGGFCEGFGGGGGGGC5:DGGCFC7*@CEDGFF57B5DFFGFFAC7<C6DGFFCFC;@A)<D19?FEE<C5**5.7.;D8C8,/+6)()((,)(0)))-(17)(((
@M03506:14:000000000-AKVR1:1:1101:19628:5396 2:N:0:34
GATAGGACTACCGGGGTATCTAATCCTGTTTGCTCCCCACGCTTTCGCGTCTCAGCGTCAGTTGTCGTCCAGATGGCCGCCTTCGCCACCGGTGTTCCACCCCATATCTACGAATTTCACCTCTACTTGGGGTATTCCGCCCTCCTCTCCGACACTCAAGCTCGCCAGTTTCGGGCGCCCTTCCTCAGTTGAGCTGAGGGCTTTCACACCCGACTTAACAAGCCGCCTACACGCGCTTTCCGCCCAATAATTCCGACCTACGCTTGCACCCCCTCTACTACCGCGGCTGCTGGCACAGCGT
+
CCCCCGGGGGGGGGGGGGGGGGGGGGGGGGGGGGGGGGGGGGGGGGGGGGGGGGGGGGFFFGGGGGGGGGGGFGGGGGGGGGGGGGGGGGGGGGGGGGGGGGGGGGGGGGGGGGCFFGGGGGGGCFGG9FDEGF?FGGGGG+>DG?FFDG7CGGGGGC8CEFGDGGDGF=DFCEGGGG=EGCGGDF9CCF@9EF9?CCC5EFGGGFGCEGGG5C/A7:FC:DGG37).5C)AD>>D>75+A59*9C55F+3*7765),)3?)5C<8F=FFD)75*2+)10)(4;(06>0>2,7?<7@@:6-
@M03506:14:000000000-AKVR1:1:1101:21960:5404 2:N:0:34
GATAGGACTACCGGGGTATCTAATCCCGTTTGCTCCCCACGCTTTCGTGCCTTAGTGTCAGGAATGAGCCAGTTATCTGCCTACGCCATCGGTGTTCCTCCCTATATCTACGGATTTCACTCCTACACAGGGAATTCCAATAACCTCTCTCATCCTCAAGCCTAGCAGTTTCGATCATGTTTATGGGGTTGAGCCCCACTCTTTCTCTACCGACCTACTATTCCACCTACGCCAACCTTTACCTCCACTAATTCCGGTAAAACTCTGGTCTCCCCGGCTCACCGCTGCCCCCGGCCCCTAG
+
CCCCCGGGGFFD:CE@FFGGGGGFGCFGEFGGGGGGGGCCFGGG8F@FFGGGGGFFGGFD9FFFFGEFCCFGGGGGGGFGGFGDEGEFG<,:BCFDFFFGGGGGGGGGFGCF7++@EF??BFAF,CFD<,<ECEFF9EFFGCE=D94E8=,@B8,@>=8@B=,6,,,6@,,:CFE,@D=,,7@EDGCCE7>7,:,@ACE6,+35@,7,55<C@7*4*;6,++5=++;3,*)/)2)*0**15+*+;5*)+4++1:22/2/*++***++)++++*2*2*()*)).((-,)()(-)(())0,((
@M03506:14:000000000-AKVR1:1:1101:11249:5418 2:N:0:34
GATAGGACTACCGGGGTTTCTAATCCTGTTCGCTCCCCACGCTTTCGCGTCTCAGCGTCAGTACCGTCCCAGAGTGCTGCCTTCGCCATTGGTGTTCCTCCTGATATCTGCGCATTTCACCGCTACACCAGGAATTCCACACTCCTCTTCCGGACTCGAGCTGAGCAGTATCCACCCGCCTCCCGGGGTTGAGCCCCGGGCTTTCAGAGCAGACTTACTCAGCCGCCTACACGCGCCTTCCGCCCAATGATTCCGGACAACGCTTGCCCCCTTCGTCTTACCCCCGCGGCTGGCACGTAGT
+
CCCCCGFGG-CFFGGGCFGGGGGGGGGGGGGGGGGGGGGGGGGGGGGGGGGCFFGGGGGGGGGGGGGGDGGGGFEGFGGGGGGGGGGEGGGGGGGGFGGGFFGCGGFFC9FGGGGGFFGFGGGGGGGGFGFCFGGGDFFGGGGGGGGDFGFGGGEGGFFEGGC6FGGFGGGGCGGGCCEDCCFEG5EGGDG78FFECCCEEC8CGGDC?FC4ECCFCD+<@D*:35DF=FFD9@7D(9>+2AD3DG=F6<C*/=C<*3/:F>3<91*6+7)))*20*,7+62(((-7.(<905:0950(((
@M03506:14:000000000-AKVR1:1:1101:14671:5419 2:N:0:34
GATAGGACTACAGGGGTATCTAATCCCGCTCGCTCCCCTGGCTTTCGCGCATCAGCGTCAGTGTCGGCCCAGCAACCCGCCTTCGCCGCAGGTGTTCCTCTCGATATCTACGCATTTCACCGCTACACCGAGAATTCCAGTTGCCCCTTCCGCACTCTAGTCGCACAGTATCAGTTGCCCTTTCCGAGCTAAGCCCGGAGATTTCACAACTGACTTGTGCTGACCGCCTACCCGCCCTTTACGCCCAGTAAATCCGAACAACGCTTCCCCCCCCCGGATTACCGCCGCTGCCTGCCCGGCC
+
CCCCCGGGG<FGFGGGGGGGGGGGGFGGGGGGGEGGGGGGGGGGGGEGGGGDGGGGGGGGGGGGGGGGGGGGG8FGGGGGGGGGFGGDEGGGGGGGGGFF9F@EF8FGFGGFGGDEGGGGGGGGGGCFF=FFC+CDFFA3F=FFEGFFGGGCGGG5FGGEB9B5*48>F72@:FG@F,=DFGGGEE*:?E,2?CGG8EC:/*A7C:AC?89C?CG9>>):CF7FC)7)//7*907),)0<9C*9CE*.+<+9*92)14<*)0))*1*)0)9>5<E**()*)..1((,)4)4(/-,*0)(2(
@M03506:14:000000000-AKVR1:1:1101:21082:5421 2:N:0:34
GATAGGACTACCGGGGTATCTAATCCTGTTCGCCCCCCACGCTTTCGCGTCTCAGCGTCAGTACCGTCCCAGAGAACCGCCTTCGCCACGGGTGTTCTTCCTGATATCTGCGCATTTCACCGCTACACCAGGAATTCCATTCTCCTCTTCCGGACTCTAGCCAAGTGGTTTCCGTCGGCTTCCCGATGTTAAGCCTCGGGTGTTCACATCGGCCCCACCTGGCCGCCTACACGCGCTTTACGCACACTAACTCCGGACAACGCTATCCCCCTCCGTATTCCCCCCGCGCCTGGCACGCTCG
+
CCCCCGGFFFGGGGGGGGGG<FCFGGGGGGGDGD7CFEEGDGGGGDGGGGGGDGGFD@FEEGGGG=FGDEFGGGG<<FE7=FEDGCFGGD7>FFCCGCDF9F9?E?@<,5FFG:BEFGFGAFGG7CCCDG,@>FDBF=,EFG;,DFFG;@=CCCCE8ACCF6,,,@,:<D>E7;DG*5C*:=E:8**:<9+5<95>CEED/)381++1+;9<*9:**))*9*1/)7<B:07:*5))(1)0377*):*8+++/9)/1/-)/.)7*/*<908573*2**44+6)((((,)(0,-)((0))(((
@M03506:14:000000000-AKVR1:1:1101:22968:5454 2:N:0:34
GATAGGACTACCGGGGTTTCTAATCCTGTTTGATCCCCACGCTGTCGCGCCTGAGCGTCAGAAACGGGCCAGTGAGCCGCCTTCGCCACCGGTGTTCTTCCCAATATCTACGAATTTCACCTCTACACTGTGAATTCCACTCACCTCTCCCGTACTCAAGCTCTACAGTCTCAAAGGCAGTTCCAGCGTTGATCTCTGGGCTTTCACCCCTGACTTGAAGAGCCGCCTTCGCGAGCTTTACTCCCAGCAATTCCGAACAACGCTAGCCCCCTTCGTATTACCGCGGCTGTCGTACCCAAGC
+
CCCCCFGGGGGGGGGGGGGGGGFGGGGGGGGG9FAFGGGEEGGGGGGGGGGGGGGGGGGDEFCFGCECFEECFGECFFEFFG7=FGGGGFGGGGGGGGGGGGGGGGGGEAGGDF<FGFFGGDGGGGFGGG,D,5AFFGDAAD8FD=DGGGGGGGGGGGFGGGGFAFD,EF9@D<C,A>C8,7,@,;,9CE**2>,2=,2,;D>8D9,C,:74,;,442;9C*;CD).)**.1)))2(29+<+*0**<):*3****19;)2.))1/*0<F5<3)0/;027+-)-3,,()(0),)(-***(,(
@M03506:14:000000000-AKVR1:1:1101:6656:5455 2:N:0:34
GATAGGACTACCGGGGTTTCTAATCCTGTTTGCTCCCCACGCTTTCGTGCCTCAGCGTCAGTGCTGGTCCAGATGGCCGCCTTCGCCACGGGTGTTCCTCCCGATCTCTACGCATTTCACCGCTACACCGGGAATTCCACCATCCTCTACCGCACTCTAGCTTGCCAGTACCCACTGCAATTCCCAGGTTTAGCCCAGGGCTTTCACAGCTGACTTAACAAACCGCCTACGCCAGCTTTACCCCCATTAATTCCGCTTAACCCCCCCACCCTCCGTATTCCCTCCCCGCCTTGCACGTACC
+
CCCCCGGGGFEGGGGGGGGGGGGGGGGGGGGGGCFGGGGG+FGG8FGGGGGGGDGGGGGGGGGGGGEEFGGG9FFCFGGGGDGGGGGEGGGG:7@?EGGAGGG7FFGGGFGCE7CF<E9<FFGCFGGGGG>F=FGCDECFF893D?BCAGFEG6C8FD,@>;;:FGGFGC,=9,3,<DFC;;EEFD,1>D,,,1<88?::=8=>A@ECCC479;;1+3877*273D:3/C)>C))1)**+3+2CD=8*0+21@B4*12*+//7*)*:)27D).**2*()+),)(-(-)(7,(/()07)(-(
@M03506:14:000000000-AKVR1:1:1101:9144:5457 2:N:0:34
GATAGGACTACCGGGGTTTCTAATCCCGTTCGCTCCCCTAGCTTTCGCGCTTCAGCGTCAGTGTCAGCCCAGCAACCCGCCTTCGCCGCAGGTGTTCCTCTCGATATCTACGCATTTCACCGCTACACCGAGAATTCCAGTTGCCCCTTCTGCCCTCTAGCCCCGCAGTATCGGTTGACCTTTCCGGGTTAAGCCCGTAGATTTCACAACCGACTTGCGGTGCCGCCTACGCGCCCTTTCCGCCCAGTCAATCAGCACAACTCCTTCTCCCCCCCTCTTACTGCGGCCGCTGGCCCCGCGG
+
CCCCCGGGGFFFFGGG@CFGGGGGGFGGGGGGGGGGGGFGFGGGGGGGGD7FGGGGGGGGGGGEGFGGGC<FFFE8E@=FGGGGGGGGE=+F=EFEEFAF<FGEGFGGFFG7E+@+CEFGGGEG7F9FF3=>C7DF9FEDF=>E8=++@FGC>,;,6DFDFGGGEC**1,>;*=BEG6C6EGGGFG55?E79<CFFC*/**;9>CC<C+/9CC5//*?>E1)5A)>B3:<)//7>D;*0+3/19778??7E**)*0*(0C:)***++/+17>5C***.9<2))61015(047)-(1))(-(
@M03506:14:000000000-AKVR1:1:1101:15036:5476 2:N:0:34
GATAGGACTACCGGGGTATCTAATCCCGTTTGCTCCCCTGGCCATCGTGCCTCAGTGTCAGGAACTGCCCAGAGATCCGCCTTCGCAACTGGTCTTCCCCACGATATCTACGCATTTCACTGCTACACCGTGAATTCCGATCTCCTCTACCGTCCTCGAGTCACGCAGTATCCGGTGCAATTTCGGAGTTGAGCTCCGAGATTTCACACCAGCCTTGCATCGCCACCTACCCCCCCTTTACGCCCAATGAAACGCAACACGCCTTGATACCCATGTATTACCGCGGCCGCGCGCCCAGAGT
+
CCCCCFFGG?FGGGGGGGGGGGFFGGGGGGGGGGGGGGGFFGGDGGGGGGGGGGGFGFGGGGGGGGGGGFGGGG89FGGGGGGDFGGGGGGGGGGGGEGGGGGDGDCGGGGGGC7?FFCFGEGFFGGGGDGGGCFFGGE:FE,CDFFGGG,=@EGGGGEGGF9FEGGC89DEF68CEGCFGEG;FG*@EG;EF8;,>**44;7DGGFGGC**,:@,;?*=+2/*128)32)/*):<3*/9AEG<DC*.+++*1)))117*)..97++*+9D4*7*3<.1<52,20(-)351()4(9)).(.
@M03506:14:000000000-AKVR1:1:1101:19276:5489 2:N:0:34
GATAGGACTACCGGGGTATCTAATCCTGTTCGCTCCCCACGCTTTCGCGTCTCAGCGTCAATCATGTACCAGAGAGCTGCCTTCGCCATTGGTGTTCCTCCTGATATCTGCGCATTCCACCGCTACACCAGGAATTCCACTCTCCTCTTCCAGATTCAAGACCGTCGGTTTCCGGTGACCCTCCGGGGTTGAGCCCCGGGCTTTCACACCAGACCTTCCGGCCCGCCTACACGCTCTTTACGCCCAATGAGTCCGGACAACGCTCCCCCCCTACCGCTGACCGCCGCCGCCGGCCCCTAGT
+
CCCCCGGGGGGGGGGGGGGGGG9EGGGGGGGGGGGGGGGGGGGGGGGGGGGGGGGGGGGGGGGGGFFGGGGGGGGGGGGFGGGGGGGGGGCFGGFGGGGGGGGGFCFFGGGDGGGGGGGGGGGGGGGGGGFEFGGGGGGGFDFGGGGGGGFGG8FEFGGGGGGGCEGEGCEBCECBCFEGC6>B:8CCG78,:CGGGCGGGGGGGGGGG<*5*88E7;;=>GGGGG5)27):<3.>1*/3<ACCCC577++011C)/7C55)0***27?)577C***-5*88;1(,4)37(,),())022)
@M03506:14:000000000-AKVR1:1:1101:6778:5521 2:N:0:34
GATAGGACTACCGGGGTTTCTAATCCTGTTTGCTCCCCTAGCTTTCGCAGATCAGAGTCAGTGATGGTCCAGTAGCCTGCTTTCGCCATAGGTATTCCTCCCGATATCTACGCATTTCACCGCTACACCGGGAATTCCAGCTACCTCTACCACACTCTAGCCTAGTAGTTTCCGTTGGCCTCTCCCAGTTGACCCGGGAGCTTCCACAACAGACTTACCAAACCCCCTACATCCGCTTTACTCCTAGTGTTTCCGAGTAACGCTTGCCACCTCCGTTTTACCCTCTCCTCCGTCCCGTCGT
+
B@<CCCFGGGGG:@CCGCDEEFGGFFGGGGGGGEACFEGG8FEFFGD,@:@<FFGF@;CCFFCAEAFGDG9EE<FCE9FFEEGG7BFG@BFCGGGGDGGGGDGC>:FGGEE=F:FFDFGGAFGEDCFFGE7@7CE<,AFDCG9E=9E,@E9DGGGF89AF9EGF86@DA==F,+@=C,A,,:,>:D6<DDFF,@EEC?**=CEEGGGFFGCG666>+0;,**:**26?*;)<+5>*/25<7+;*>++;+++0;@D<<24+0.)1**/)+*95)9:8+.)+.5(),(.7)7(-).(9>F(((
@M03506:14:000000000-AKVR1:1:1101:6414:5525 2:N:0:34
GATAGGACTACCGGGGTATCTAATCCCGTTTGCTCCCCTGGCCTTCGTGCCTCAGTGTCAGGAACTGTCCAGAGACCCGCCTTCGCCACTGGTCTTCCTCATGATCTCTACGCATTTCGCTGCTACACCATGAATTCCAGTCCCCTCTCCAGTCCTCAAGCCCCGCAGTATCGACTGAAGTATCGGAGTTAAGCTCAGAAATTTCACACCAGACTTACGGCGCACCCTACGCACCCTTTACGCCCAACGAATCCGAAAAACATTTGTGCCCACCTAATTACCGCTGCAGCTGCCCCAGAGT
+
CCCCCGGGGGGGE:@@FE,6CCGGEGD76CFFFE9F8@A8,CFGGGFE8,,;CFFCFFAAFFFFFGFGG@FFDFGF<FFGDGGGGDGGGE@FD9FCC<FFGFGDEFG,EDEF77:8?,??+CFFC<FEGDE?FCFGFFGEEF,E=DGF8EA=@9FFGGGFF++==6@CCD9@+D+>6,<,@,5,5>:7::,@C,3D,4,;@+,<E;=:6;**,*5;:89CD))/)/:)*1.*18)9;F)>@**2/**078*)06)>*(1:5)/*2++)+/2)7/8++)899),((((0().()(.*)08(.
@M03506:14:000000000-AKVR1:1:1101:15157:5527 2:N:0:34
GATAGGACTACCGGGGTTTCTAATCCTGTCTGCTCCCCACGCTTTCGCGCCTCAGCGTCAGTATCGGGCCAGTGAGTCGCCTTCGCCACTGGTGTTCCGCCGAATATCTACGAATTTCACCTCTACACTCGGCATTCCACTCACCTCTCCCGAACTCAAGACAGTCAGTATCAAAGGCAGTTCCAAGGTTGAGCCCTGGGCTTTCACCTCTGACTAAAATGTCCGCCTACGCGCCCTTTACGCCCAGTAATTCCGAGCCACCCTAGCCCCCTTCCGTTTCCCCCCGCCGCTGTCCACGAGC
+
CCCCCGGGGEFGGGGGFGGGGGGGGGGGGGGGGGGGGGGGGGGGGGGGGGGGGGGGGGGGGGGGGGGGGGGGGGGGGGGGGGGGFFGGGGGGEEGDGGGGGGGGGGFG,BFGDGGGGGGGGGGGGGGGFGFGGFGGGFGGEFEGGFFDCGGGE>EFF7FFGG6:@EGCG:FGGGFCGC,*@;:FGFGGFFGG6DGG?7@:E*=@97BE4;*2=C,=***+21;CDDE3CGFCCB:<9D@9C*9DC580+0<**9DC),)3))./0*+7*<9).2**+.0+62(((((.(0(,0,)**)-((
@M03506:14:000000000-AKVR1:1:1101:17877:5537 2:N:0:34
GATAGGACTACAAGGGTATCTAATCCTGTTTGCTCCCCACGCTTTCGTGCATGAGCGTCAGTGCAGGCCCAGGGGATTGCCTTCGCCATCGGTGTTCCTCCGCATATCTACGCATTTCACTGCTACACGCGGAATTCCATCCCCCTCTGCCGCACTCCAGCTCTACAGTCACAAATGCAGTTCCCAGGTTGAGCCCGGGGATTTCACATCTTTCTTTTCGACCCGCCTGCGCCCGCGTCACGCCCATGAATTCCGATTCACGCTTGCACCCTACGTATTCCCCAGCCTCCGGTCACGTGGT
+
CCCCCGFGGGGGDCGDGGGGGGGGGGGGGGGGGEGGFGFGGGGGGGGGGGGGGGFFGGGEGGGGCCFGGGGGCGGF:CEFFEAF<FEDCFEGGGGGGGGGGE:EE7DF<?FGD7CCFF<FFAFE,ADFFEEE7FFCFGDEG@EFE6BFEGGEEGGGGG8FF9D9EDDBDFFGG,,,5D9,E=CGC9@*@;7,@@EFC5*7*C::EF?,4;8+4CFC77+*8*:C)>>:5C):*8>G0/)*219*)**)+0+/9=**140+9)>G5;A*A@DF)>80+)9+6)(((((.(.(-.4(9)0(((
@M03506:14:000000000-AKVR1:1:1101:21100:5541 2:N:0:34
GATAGGACTACCGGGGTATCTAATCCTGTTTGCTCCCCTAGCTTTCGCAGCTCAACGTCAGTATTGGGCCAGCAACCTGCTTTCGCCATTGGTGTTCCTCCCGATATCTACGCATTTCACCGCTACACCGGGAATTCCAGTTGCCTCTCCCACACTCGAGTCAGACAGTATCCATAAACCCCTCCCAGTTAGGCCGGGAGATCTCCTCACAGACTTATCCACCCATCTACCTGCGCTTTACGCCTAGTAACTCAGCGTACCGCTTGCCCCCTACGTATTCCCGCGGCTCCTGGCACGTAGT
+
CCCCCFFGGGGGGGDGGGGFFEFGGGGGGGFFGEFGGGGGGGGGGDFEGGGGGDFGGGFGDGGFGGGFGFGGG8FGGFFGG9FGGGGGGGDFGGEGFGCBFGEGGGGGGGGGGEGGGGCGGFCFGG@DGGGGG=AEFGGCFD,,9>DFDDFGGGG8DFGCDGFFDF?FACCGGGGCCFC6@>EECGG65E,@DCGC5=*1*@CCC,4CEDFGCGG,=:B@G*;7**;A77B97F:89DF+A5CCC769+3+19*9*)-9*).<752C)+0)0)9*0<277<760276)(.43),1*).(.-
@M03506:14:000000000-AKVR1:1:1101:9520:5587 2:N:0:34
GATAGGACTACCAGGGTATCTAATCCTGTTTGATCCCCACGCTTTCGTGCCTCAGCGTCAATACTTGCTTAGTAGGCTGCCTTCGCAATCGGTGTTCCGGGTCATATCTATGCATTTCACCGCTACATGACCCGTTCCGCCTACCTCAACGAGATTCAAGACTAATAGTATCCATGGCAGTTTCCGGGTTGAGCCCGGAGATTTCACCGCTGACTTAAAAGTCCGCCTACACACCCTTTAAACCCAGTAACTCCGGATAACTCTTGCCCCCTCCGTCATACCGCGTCCTGTTGCCAGGATC
+
CCCCCGGGCFFF@FGGGGGGGGCFGFFGGFE8<CFGFGGGDGGGGGGGGDGAF,FFGGEGGGGFGGGG,FC<FFGGGGG>FGGGGGE@GFC@FFFEEFGGECFCECBDDFGFGGGFEGAFG@7FCGGGGGGGGGGG8FCG@78>8DE8B>=68@+@;:;@9@9,@EF,@,,9,7EEFE8CGGED=>CCEE+,8AFE57EG**25=,=C>D**=;7CFCA?C:=CD)8)*?)2*).:=D;+>::25*/0CE98+657301+*1*2*0+)+)1))*/**(0+).((((-)(*)-*--*))()(
@M03506:14:000000000-AKVR1:1:1101:26636:5591 2:N:0:34
GATAGGACTCCCGGGGTTTCTAATCCCGTTTGCTCCCCTAGCTTTCGCGCCTCAGCGTCAAGAACAGGCCAGGAAGTCGCCTTCGCCACTGGTGTTCCTCCCGCTATCTACGCATTTCACCACCACACCGGGAATTCCACTTCCCTCCCCTGCCCTCGAGTCGATCAGTATCGAGTGACTCTCTCCAGTTGCGCCGGGGGCGTTCACACCCGACTTGAACGACCGCCTGCGCGCTCGTTACGCTCAGTCAACTCGGCTATCGCTGTTTACCTATGTTCATACGCGGCGTCTGTCATGAAGC
+
CC@CCEFFF<CE+@@FGE@FGE@CE,,@E<AF9CCCF@FEFFDFFGG7:@6C,F,,FB8:FCF,CCFFGGGG7C<F<<BFFCGC=,?,?F<FE,,,<F9,?FG:+4B8,5EFG746C,C<FGD+,+66++8+83A>,CFAEDFAF9D+6BFD?C,:@@68,;+3@DCGGG;FEEF,*;225,=,522<>,2,**:5:E*=*)**;<<7A*)):588D*)0/9CEGG))/>)*)07701)*2******1+++9**/*1(1+9>>F*/+*312/9:@+<)/+-.480(()-)-492-***)))
@M03506:14:000000000-AKVR1:1:1101:18215:5630 2:N:0:34
GATAGGACTACCGGGGTTTCTAATCCTGTTTGCTCCCCACGCTTTCGTGCATGAGCGCCAGTGCAGGCCCAGGGGATTGCCTTCGCCATCGGTGTTCCTCCGCATATCTACGCATTTCACTGCTACACGCGGAATTCCATCCCCCTCTGCCGCACTCCCGAGATGCAGTCACAAATGCAGTTCCCAGGTTAAGCCCGGGGATTTCACACCAGTCTTACATCACCGCCTGCTCACGCCTTACGCCCAGTAATTCCGATTAATGCTTGCAACCTACGTACTACCCCGCCTGCTGGCCCCGATC
+
CCCCCGGGGGGGEG>F@@FFGGFEFGFGCFGFF<<CFGGGGGGGGGGCFEGGGGDFGGGGGGDCFGGG@FEG7FDED<<CFAAGFGGGGGGEEGGGCFA9FFGGGGGGGGGCECG7FGFA9BAFGGGGGGGGDGGD9FFGGGFGEEGGGDGGGGGGGG,C5ECF,,9EFFGGGG,5=C7FDFGE6>EGFFG99<B8CGGE8<C9EGCCC5//3*+1+1;13+*=*)7)**)+**)/(90+<5CD<=;)<+0*/87*985+**17:+:/+7C?47*;+(0<54((-(-04720)(,10)(,(
@M03506:14:000000000-AKVR1:1:1101:12634:5701 2:N:0:34
GATAGGACTCCTGGGGTATCTAATCCTGTTTGATCCCCATGCTTTCGTGCCTCAGCGTCAGTAAGAGTTTAGTGAGCTGCCTACGCAATCGGTGTTCTGTGTCATATCTAAGCATTTCACCGCTACACGACACATTCCGCCCACTTCAAATCTACTCAAGCTCATCAGTATCAATGGCAATTTCCATGTTAAGCATGGAGCTTTCACCACTGACTTAATAAGCCGCCTACGCACCCTTTAAACACAATAAATCCGGATAACGCTTGGGACCTTCGTATTACCTCGGCTACTGGCCCGAAGT
+
CCCCCGGGG-FFFCGGGGGGGGGGGGGGGGGGGGGGGGGGGGGGGGGGGGGFGGGGGGGGGEGGFGGGGGGDGDGGGGGGGGGGGGCGGGGGGGGGGGGGGGFGFFEGGFGGFGGGGFGAECGDGGDFG7FECFGFGGGGGGGGGGGGG;DDGGGEEDD9F=DFDDF9FEDC8EGGGGF9?9EGGGGGGG9FAF9A,8=8@?6EGGGGG?+;CFFFGG+EFFFDG5@D79BDGB@*-CA;;,?+1C54C,11+;?)*6CFF5)92/85CF<A6*8:=(0=).))(((.(.,,).(1.5,7(
@M03506:14:000000000-AKVR1:1:1101:14481:5714 2:N:0:34
GATAGGACTACCGGGGTATCTAATCCTGTTTGCTCCCCACGCTTTCGCACCTCAGCGTCAGTATCGGGCCAGTGAGCCGCCTTCGCCACTGGTGTTCTTGCGAATATCTACGAATTTCACCTCTACACTCGCAGTTCCACTCACCTCTCCCGAACTCACGATCCTCAGTATCGAACGCAGTCCCGGGGTTCAGCCCCGGGATTTCACACCCGCCTTAAAGATCCGCCTACGTGCCCTCTACGCCCAGTGGTTCCCAGCAACCCTACCCCCCTCCTGATTCCCCGCCTCACCGCCCCTCTGC
+
@@CCCFGGG@F@EGGEGGGGGGEGFEFGFFGEGGGGGGGGGGGGGGGGGCFFGGFCEGG,:CFDGGGGGGGGGGFCGGGGEGCEGGGCG=EDEE,CFGGCECCFCCEFCGGFE@FGAF<AFG<FEFCGFGGGCGC<FD,>388DGGFBFGGE+@C8EE,D6EEG<E93=:3E*8D,1>:CE,=CECC*=:,?,1?8CCEG8<8@?C9++88)*1*:>D4+*;7+7<>E*0)20))*.*)+3:7D3/1/+*0.99**24C*.)7****)17/7:780+4*<4),4(-,)()((),()))..)
@M03506:14:000000000-AKVR1:1:1101:3978:5728 2:N:0:34
GATAGGACTACAGGGGTTTCTAATCCTGTTTGCTCCCCACGCTTTCGCGTCTCAGCGTCAGTATCCAACCAGGGGGCCGCCTTCGCCACAGGTGTTCCTCCCGATATCTACGCATTTCACCGCTACACCGGGAATTCCGCCCCCCTCTTTGGTACTCTGGCTTGCCAGTTTCATGCGTCGTTCCCCGGTTGAGCCGAGGGATTTCACACATGACTTAACAAACCGCCTACACGCCCTTTACGCCCAATGATTCCGACCAACGCTAGCACCCCCTGTATTACCGCGGCTGCTGGCACAGCGT
+
CCCCCGGGGGGGGGFGGGGGGGGGGGGGGGDFGFFFGGGGEGGGGGGCGGGCEGGFEGG@FGGGGFFGGGGGGGGDGDDEEGGGGGGEGDFFGGEFGGG,EFG:FGGGGGGGEGEGGGBFFEGGGDFFGGGD@FFDF9DF<CCGGGGFFGADFFGGGGDFFG5C5FCGG?;7<;;ECGGGECFGGGG5CCCC6+?881*:8>EC7FFGF7*9+9CFCC8CFC<=7DFF*>FG5)8>2>@7<*73D=E57+21*9C5)4)5>5>C3*<7FF*.)7A<C)994429;(7)-<2)96(9>)(4,
@M03506:14:000000000-AKVR1:1:1101:15058:5734 2:N:0:34
GATAGGACTACCGGGGTTTCTAATCCCGTTTGCTCCCCTGGCTTTCGCTCCTCAGCGTCAGTGTTGGTCCAGGATGCCGCCTTCGCCACCGGTGTTCCTCCAGATATCTACGCATTTCACCGCTACACCTGGAATTCCGCATCCCTCTCCCAATCTCAAGCCATCCAGTATCAGATGCAGTTCCCCGGTTAAGCCGAGGGATTTCACGTCTGACTTCGTTGGCCGCCTACGAGCCCTTTACGCCCAGTAATTCCGAACAACGCTTGCCCCCCCCGTATCCCCGCGGCCGCTGGCCCGGGTT
+
CCCCCGGGGDGGGGGGCEGGGGFGGGGGGGGGGGGGGGGGGGGGGGGGGGGGGGGGGGGGGGGGGGGGGGGGGGGGGGGGGGFFGGGGGGGGGGGGGGFGGFFC<FFGGGGGGGGGGGGGGEFCEG@GGGGGGGGGGGGGGGGGGGGGFGGF8?G,EECDEDGGGGFGGFDFGGGGCC7FEC:EFFEDGGGFFGGG5CGE5<FGGGGFFF*97DGG+7AGGG46):>E5>>:CBFGFFF7:*9CD58<+0:*@FD*72)0)5<DC**90870<7?*24)+)-22((,)-.((0419>>(,-
@M03506:14:000000000-AKVR1:1:1101:12195:5739 2:N:0:34
GATAGGACTACCGGGGTATCTAATCCCGCTTGCTCCCCACGCTTTCGCGCCTCAGCGTCAGAACCGGTCCAGTGAGCCGCCTTCGCCACTGGTGTTCCTCCCAATATCTACGCATTTCACCGCTACACTGGGAATTCCACTCACCTCTCCCGGCCTCAAGCAAAGCAGTTTGGAGGGCAGTTCCTCGGTTAAGCCGAGGGATTTCACCTTCCACTTGCCAAGCCGCCTACGCGCCCTTTACGCCCAATAATTCCGAATAACGCTTGCCCCCTCCGTATTACCGCGGCTGCTGGCACAGAGT
+
CCCCCGGGG9FGGGGGGGGGGGGGGGGGGGGGGGGGGGGGGGGGGGGGGGGGGGGGGGGGGGGGGGGGGGGFGGGGGGGGGGGGGGGGGGGGGGGGGGGGGGGGGGGGGGGGGDGGGFGGGGGDGGGGGG?GGGFGGGGFGGGGGGGGGGGGCGGGGGGFFGEGGGGGFGGGD6DGGGGGGGFDDF8EEEEGEGFEEEGDE<6+AFGGGGGGGGFGGFFG<<GFGC5>**)2>DDD9F@?9EGC)**0+0<*9*295(/?@>ED<E=6@F3)0*1/*40+).36(22)-)5))4(*)).44
@M03506:14:000000000-AKVR1:1:1101:8899:5770 2:N:0:34
GATAGGACTACAAGGGTTTCTAATCCTGTTCGCTCCCCACGCTTTCGCTCTACAGCGTCAGTTCCGGCCCAGACCACCGCCTTCGCCACTGGTGTTCCTCCTGATATCTGCGCATTTCACCGCTACACCAGGAATTCCGTGGTCCCCTACCGGACTCTAGTCACGCCAGTATCGAGTGGCGTCTCCAGGTTGAGCCTGGAGGCTTCACACCCGACTTAGCGAACCGCCTTAAAGCGCTTTAAGCCCAATGAATCCGGACAACGCCCGCCCCCCACGAATTCCCGCGGATGCTGCCCCGTAG
+
CCCCCGGGGFGGDGGGGGGGGGFFGGGGGGGGGGGGGGGGGGGGGGGGGGGGGGGGDGGGGGGGGGGG@FEG8FGCFGGGEGGGDGGCGGGFGGGCFGCFGGG<F9FFGFGGGGGGGGDGGGG@7F,??FGEGG:FGGGGECFGGGGGFFGG>EEGGG;9DCCEEGGC?FGFFCF5@D7>5@**1>9<DGCG6CGGG=C;FCG5FF9?9CGCGCCGG>AED3CCD3A@776CG**/43>*20*095/8CCG*11*)/(>5)7.11**)/59>)9C**(0*)).(-(()(0.4?7(9..(((
@M03506:14:000000000-AKVR1:1:1101:26171:5777 2:N:0:34
GATAGGACTACTGGGGTATCTAATCCTGTTTGCTCCCCTAGCTTTCGTGCCTCAGTGTCAGGAGTTGTCCAGGGACTCGCCTTCGCCACTGGTGTTCCACTTGATATCTACGCATTTCACTGCTACACCAAGGATTCCAGTCCCCCCTCCAACCCTCTAGCAAGGTAGTTTACAATGTCATTTCCGAGTTGAGCTCGGCGATTTCACATCCGACTTACCTACACACCTACTCACCCTTTCCGCCCAGTGAATCCGACCAACGATTGGCACCTCTCTCTTACCGCGGTCGCCGGCCCAGCGT
+
CCCCCGGGGGGGFCFG+@CFEGGGGGGGGGGGGF,FFFCFCEFGGEFGGD,CE8EGCFFCCEGGGGGGGGCCFE7CDFG7FF,,DEG7@FFGGGFGGGC,C?FDFAFAE,,,@C7,FEAA,,,<FFGGGGCG+E=<CE9,9@===6@>CEE@86=@BF9FFF,@==,,6@,33:662,@,@3@;==+867,,,55@++++4*@3@,,,,23/431::CF7+0*,**2),;*=C2)2/*),5/8D)*=89?+3:6CC)6)=)))*1*2)+9957**++.*+67,(((,)-)((0((/08,,,
@M03506:14:000000000-AKVR1:1:1101:4377:5792 2:N:0:34
GATAGGACTACCAGGGTATCTAATCCCGTTTGCTCCCCTGGCTTTCGCTCATCAGTGTCAGTGTTGGTCCAGGATGCCGCCTTCGCCACCGGTGTTCCTCCAGATATCTACGCATTTCACCGCTACACCTGGAATTCCGCATCCCTCTCCCAAACTCAAGCCATCCAGTATCAGACGCAGTTCCCCGGTTAAGCCGAGGGATTTCACGTCTGACTTAGTTGGCCACCTACGAGCCCTTTACGCCCCGCAATTCCGAACAACCCTTGGCCCCCCCGTATTCCCGCGCCCTCTGGCCCGGATG
+
CCCCCGGGGGGGGGEFCEDFGGGGGGFGGGGGGGGGGGGGGGGGGGGGGGGGGGGGGGGGGGGGGGGGGGGGGGGGGGGGGGGGGGFGGGGGGGGGGGGGFGGGGGGGGGGGGEEGGGGGGGGGGGGGFGGGGGGGGGGGGGGGGGGFGGGGGGGDGDFGGGGGGGGCE8DGGGGGGGGGECGGFGGGEG7ECFGE>EGEGGGGG7CECFFGGGD,=8BC7?FGCFFFGF>:8):<@4AGFGGGD*:)*28*989C31/C@)77C*+0A>5<>D*124)+.4,4((-)()(,04,95>1(-
@M03506:14:000000000-AKVR1:1:1101:22676:5800 2:N:0:34
GATAGGACTACCGGGGTTTCTAATCCCGTTCGCTCCCCTAGCTTTCGCGCCTCAGCGTCAGTGTCAGCCCAGCAACCCGCCTTCGCCGCAGGTGTTCCTCTCGATATCTACGCATTTCACCGCTACACCGAGAATTCCAGTTGCCCCTTCTGCACTCTAGCCCGACAGTATCACTTGACCGTTCCGGGTTAAGCCCGGGGATTTCACAAGTGACTTCGCGTTGGCTGCTCCTCGGCTTGTGCCCCCCGTAAATCCGAAATACGCTTGCGCCCCCCCCAGTCACGCGCCTGCGTGCCGGGCG
+
CCCCC?GFFF@FCGGG@CFGGGGFGFGGGGGGGGGEGGGGGGGGGGGGGGGECEGGGG,CFFGGGGGGGGGGGGFGGGGGGGGGGGG7++8CEFFGGF9FGF4BBFFEAFFFGGCGCFGGDFEFEGCBFC>F++=FFCGFCD9EDEFF6DBFG7<,@CFCFGF5*5:*@EFGCFGE?,,,>AEB:*=E8CG9C9>5C5*13>6<C:CF?*1++:9++1)*1)9*2*)06*)+*)./())2+3**9*27=C8)*195*()**0)*1**7*)/8798**-)+)).-(((.-).()-(*)),(,
@M03506:14:000000000-AKVR1:1:1101:22761:5807 2:N:0:34
GATAGGACTACCAGGGTTTCTAATCCTGTTTGATCCCCACGCTTTCGTGCCTCAGTGTCAATAACTGTGTAGTAAGCTGCCTTCGCAATTGGTGTTCTATGTCATATCTAAGCATTTCACCGCTACATGACATATTCCGCTTACCCCCAAAGTATTCAAGATAAATAGTATCAATGGCAGTTTCCGGGTTAAGCCCGAAGCTTTCACCACTGATTTTCCTACCCACCTACCCACCCTTTAAACCCAGTAAATCCGGATAACGCTTGCACCCCTCGTATTACCGCCGCTGCTGGCCCGGGCT
+
CCCCCGGGGGFFGFGGEFEEFGGGGAFGGGGF@FFGF@FGGGGGGGDGGGGGGFGGCFFFFFGGGGGCFGGGGGGGFFGGE@EFFGGGGGFFGFFGGGGGFFGADF<?5@5EFCFGGFECFGDGGGGCFGGGE<FGFGGGGEBEF,+6==8D>DAEF=FC98DAFDDFEE9,4@DC8B8C6,@DF8CCE7@99DFDD6=73?DD7;:EFFG:,+7=+?*7B50A5***,3*4**39<D;7,=F49*4;1C=+1)27C=D+*):<C**6+5*.)*/3*()+173>(39)(0)36((*8)(((
@M03506:14:000000000-AKVR1:1:1101:25110:5807 2:N:0:34
GATAGGACTACTGGGGTTTCTAATCCCGTTTGCTCCCCTGGCTTTCGCGCCTCAGCGTCAATGCCGGTCCAGGATGCCGCCTTCGCCACCGGTGTTCCTCCAGTTATCTACGCATTTCACCGCTACACCTGGAATTCCGCATCCCTCTCCCGAATTCAAGCCTTCCAGTATCGGACGCACTTCCCGGGTTGACCCCGGGGATCTCACGTTCGCCTTAGAAGGCAGCCCACGCGACCATTCCGCCCCGCAATTCCGAATCACGCTTGCCGCCCTTGTACTACCGCCTCCTCTGGCACCACGC
+
CCC8CFC9CEFF9@FDFGGGGGEDGG,CFGGFGGCEF@F8F8EGGCC:CF@FGGDGGGFE:,CFFGD:FGGGEFFFFGEGGGECFCCF:?4CC+FCF9B,?,:,,:5@ADC77B+8EDG9CB7:+8EF,E,A,,7=F<FCFCB,3=,,3,,=>C6DF,E,:EFFGDFF,53;:585*****,,6,:8**1=:,16A55*58**++4<C*;0**2AC**1::4***97)**)*)))1(2*2++**)**0***0*1*/*(*295:3/1*)*09))**<+-1+-,((((-0,5.)).(*))-((
@M03506:14:000000000-AKVR1:1:1101:14423:5818 2:N:0:34
GATAGGACTACCAGGGTATCTAATCCTGTTTGCTCCCCACGCTTTCGCTCCTCAGCGTCAGTTACTGCCCAGAGACCCGCCTTCGCCACCGGTGTTCCTCCTGATATCTGCGCATTTCACCGCTACACCAGGAATTCCAGTCTCCCCTACAGCACTCTAGTCTGCCCGTATCGACTGCAGGCTCGGGGTTGAGCCCCGAGTTTTCACAGCCGACGCGACAAACCGCCTCCGAGCTCTTTCCGCCCACAAATTCCGGACAACCTTTGCACCCTACGCTGTACCGCCTCGCCTGGCACGGCGT
+
CCCCCFGFG9CFFFEGFGGGGFFFFFFCCFCGGCC<FCGGGGGGFEEG@FCEEF@<:CFGE@FFG,FFG<FFFGFFFFGECFFGFFCECEEG=C=FFGGGFGG9?9?F,,CCFEEGFFGF9FE:CEEFGGFEGGF<FG=FEC===,>DDFDDGG8,BF;,@FG8FFDCCEGEE;83:F,:D+,@C58:14:>,2D*=>*/=8,5<:9,<**2=)**/).7CG4F733<*105>@)*)**++*179E*):*0*0*9)*4)*.))2*<C*<)9.)18**(.06),-((,)()(()(.2)0((,
@M03506:14:000000000-AKVR1:1:1101:6388:5844 2:N:0:34
GATAGGACTACCAGGGTATCTAATCCCGTTTGCTCCCCTGGCCTTCGTCCCTCAGTGTCAGGAACTGTCCAGAGACCGGCCTTCGCCCCTGGTCTTCCCCCTGATCTCTACGCATTTCACTGCTCCACCATGAATTCCAGTCTCCTCCCCACTCCTCACCCCCCGCTGTATTGAATGCAGTTTCGAGGTTGAGCCTCGAATTTTCCCACCCACCTTACGGCGCCCCCTCCCGCCCCTTTCCGCCCAATAACCCCGCACAACCCTTCTGACATCCGTATTCCTGCGGCGGCTGGCACCACGT
+
C8@BC@DC9<@AFFG7-;,CEF,,CED,C8@@9,;FF,CC,,,CE,,;,B@<@FFDC;6,C,,,C,CCFED,,:,:C++76CCF,BC,+,B,C?F,E<,B+4B=,A<FA<B?7++@,?,CE,EA,:,A8,,:C,95C<,444,EEC4,@B4+,1@98E,36+@=83+@@,@,3,,,,5,@E3:C6+3;C@,,,8D,,*4;,;>C:,,2=*C**20,+26*:))*):83*9)*)255:<)+2*9C3A*)03+)7)))/4DG:>>0**+/+1*******()+.))(,(()()(()((0))-(-
@M03506:14:000000000-AKVR1:1:1101:13691:5853 2:N:0:34
GATAGGACTCCCGGGGTTTCTAATCCTGTTTGCTCCCCACGCTTTCGCTCCTCAGCGTCTGTACCGGCCCAGAGTGCCGCCTTCGCCGCCGGTGTTCCTCCCGATATCTGCGCATTTCACCGCTACACCGGGAATTCCACACTCCCCTACCGGACTCGAGCTAAAGCAGTATCGAGCGAAGGCCCCAGGTTGAGCCTGGAGATTTCCCACCCGACGTGCTTAGCCGCCTACGAGCCCTTTACGCCCAATAATTCCGGACAACGCTCGCCCCCTACGTATTCCCGCGGCTGCTGGCCCGTAC
+
CCCCCGGGG@EGGGGGGGGGGGGGGGGGGGGGGGECFEGDFGGGGGGGGGGGGGFGGGGGGGGGGGEGGGGGCFGGFGGGG7EGFGGGGGGGFDEEGGCFGGGCGCFGGDGEG+@CDFCF9CEECFBFGGGC+CA7D,CCBEEEGEECCGGCEEGDG8DEDCE7C?9BFGG9C8FGGGG*8*:*=*/:F:+::CG=*=F6C98@9C7CEGDDC7C*9*<C:*9FGGFFDCFE35B)-770+07C)**)2+06*0:7)(9:)<)9*:EBE>D>)92*:)9+))),(,17()-2?(,/77(((
@M03506:14:000000000-AKVR1:1:1101:12509:5891 2:N:0:34
GATAGGACTCCTGGGGTATCTAATCCTGTTCGCTCCCCACGCTTTCGCTCCTCAGCGTCAGTATCGGCCCAGAGACCCGCCTTCGCCACCGGTGTTCCTCCTGATATCTGCGCATCTCACCGCTACACCAGGAATTCCAGTCTCCCCTACCGAACTCCAGCCTGCCCCTCTCGACCGCAAGCCTGGAGTTGAGCCACAGGTTTTCACGCAGCACGCGACCCGCCGCCTACGAGCTCTTTACGCCCAATAAATCCGGCCAACGCCCGCCCCCCACGCCTTATCCCGTCTGCTGCCGCTTAGC
+
CCCCCFGGG9FGFGFGGCGCEFFGGGGGGGGGG7FDDGGGDFFGGGGGDGGGG9FEFGF:FGGGGCCEGGEGFFFGGG7FGGDF@GG7FGGDFGGGGFECGGC9FDE<FDGGG+FECFGGGGGE7FDDF=F7@FCFF<,;EFCFGGD8BFGE6>@FFCCFGGGC,5D+@*6@:DEE;E****=B:::6:CB@,,?,=C@6;*1AF+AE*2))28/?33.*)1557/>@:9)**0)*)0*3<*95CC=7+++1961))()25559)*:):)9)5<**;::+)62)1(()-6),4((9)),))
@M03506:14:000000000-AKVR1:1:1101:16025:5906 2:N:0:34
GATAGGACTACAGGGGTTTCTAATCCTGTTTGCTCCCCACGCTTTCGCACCTCAGCGTCAATATGTGTCCAGTAAGTCGCCTTCGCCACTGGTGTTCTTCCGAATATCTACGAATTTCACCTCTACACTCGGAATTCCACTTACCTCTCCACAATTCTAGCGATGCAGTCTTAAAGGCAATTCCGGGGTTGAGCCCCGGGCTTTCACCTCTAACTTACAAAGCCGCCTACGTGCGCTTTACGCCCCGTATTTCCGCAACACGCTAGACCCCTCCGTTTCACCGCTGCTGCTGGCCCGGAGG
+
CCCCCGGGG9FGGGGGFGGGGGDGGGGGGGGGGGGGGGGGGGGGGGGGGGGGGGGGGGGGGGGGGGGGGGGGGGGGGGGGGDGGGGGGGGGGGGFGGGGGGGGGGGGGAFFGEGGGFEFFFFGGGGAFFFECF7:FGEGGGFAFGAE9EGGGGGGG9EFFGDG86EDGF8;A,,7>EFFGF,@BFECEGDCCCF6ECG>CEGCEFGGG?4*0,;C@0+;C8CDC5D3B*;)20:.C9G39<C:)9*/0>*3/9@3*)2)*)8>5**+1<<5)8/*1+()+.-((((-)4F:2)((180,((
@M03506:14:000000000-AKVR1:1:1101:16360:5929 2:N:0:34
GATAGGACTACCGGGGTTTCTAATCCCGTTTGCTCCCCTGGCTTTCGCTCACTCAGCGTCAGTGTTTGTCCAGGGTGCCGCCTTCGCCACCGGTGTTCCTCCAGATATCTACGCATTTCACCGCCACACCTGGAATTCCGCATCCCTCTCCCAACCTCAAGCCATCCAGTATCAGACGCAGTTCCCCGGTTAAGCCGAGGGATCTCACGTCTGTCTTAGTGCGCCGCCTCCGCTCCCTTTGCCCCCCGTCATTCCGAACAGCGCTTGCCCCGCGCGTATTCCCTCGGCCGCCGGCCCGCAC
+
@<<<C,,6CFFFGGGE@FCGEGCEE<C@FFGEG<EFGGGDC@FGFA,8BFFGDGDGGECC@@C6CF8<CFF6EF,:@BFFCECFG<FE@CC:FG+BFEFEGFGFCE,CB,,C?++@B<FDCFD7+@F,:?,A,,8?,E93C+@C8DFD8D8@@,3@,8@,,@D:7@6>,@>@C:C>CCC*852@,,,=8>*1>2?:C*=5*:C*+=@@C*:**1<+121<++)1:2)75*0**)75(988+<*2*7*.**17*77**(/*)7))98*7C?*)8)::?(76).)).(,0()((.(-)))(((
@M03506:14:000000000-AKVR1:1:1101:22426:5940 2:N:0:34
GATAGGACTACCGGGGTATCTAATCCCGTTCGCTCCCCTAGCTTTCGCGCCTCAGCGTCAGTGTCGGCCCAGCAACCCGCCTTCGCCGCAGGTGTTCCTCTTGATATCTACGCATTTCACCGCTACACCAAGAATTCCAGTTGCCCCTTCCGCACTCTAGCCGCACAGTATCAGTTGACCTTTCCGAGTTAAGCTCGGAGATTTCACAACTGACTTGTGCTGTCCGCCTACGCGCCCTTTACGCCCAGTAAATCCGAACAACTCTTGCTCCCCCCGTATTACCGCGGCTCCTGGCCCGGAG
+
CCCCCGGGGGGGGGDCFFGGGGGGGGGGGGGGGGGGGGGGGGGGGEGGGGGGGGGGGGGGGGGFFGGGGGGGGGGGGGGGGGEGGGGDGCFGDFGGGDEFGGGGGFFGGGFGGGG7FGFGGGGGDFGGGGGGGGGGGGGGFC3EACFFCF,ACCEGGGGA;FCGCG5CFGGF,DF@FFGGGGFFFGDC=@FE9CBFGGC5?*AC@?EGGGGFC6@FC:)<CD197*:5C35:9>@D65FF+3579:*)<+27*975*21*85)0:+:*+9C)0)2*11)+)--((,(74)-5),4*8)3(-
@M03506:14:000000000-AKVR1:1:1101:16496:5942 2:N:0:34
GATAGGACTACAGGGGTATCTAATCCTGTTCGCTCCCCACGCTTTCGTGCCTCAGCGTCAATAATAGTTTAGCAAGCTGCCTCCGCAATCGGTGTTCTGTGTCATATCTAAGCATTTCACCGCTACATGACACATTCCGCCCACCTCAACTATATTCAAGATTGTCAGTATTAATGGCAGTTTCCGAGTTGAGCTCGAATCTTTCACCACTGACTTAACAACCCGCCTACGCACCCTTTAAACCCACTAAATCCGGATAACGCTTGCACCCTCCGTATCACCTCCCCAGCGGGCACGGAGT
+
CCCCCGGGGGGGGGGGGGGGGGGGGGGGGGGGGGGGGGGGGGGGGGGGDEGGGGGCGGGGCFGGGGGGFGEGGGGGGGGGGGADGGGGGGGGGGGGGGGFDFGGGDFGCFFGGGGGFFFGD=FEGG9F99F<FFGGGGFFEDGEGGGGGGGGG8C;DFD89=>@FGGGGG9,,@DGDFGGGG=;DE6@FGF9DC9,@7FGEGGGCDFC,9?><CCA+=CC?FCE>C49E<65*:4/(26,1BFG3=*;CC+186C)*6*+=>359C56C:C3<3*//1)0)()(,(()()((0((1850((
@M03506:14:000000000-AKVR1:1:1101:8928:5947 2:N:0:34
GATAGGACTACCGGGGTTTCTAATCCTGTTCGCTCCCCACGCTCTCGCGCCTCAGCGTCAGTATTATGCCAGGTGGCTGCCTTCGCCATTGACGTTCCTTCCGATCTCTACGCATTTCGCCGCTACACCGGAAATTCCACCACCCTCTCATCTACTCCAGTTAAGTAGTCTGCGATGCACATCCTAGGTTAGGCCCAGGGCTCTCACATCATAAACACTCACCCGCCTCCGCGCCCTTTCCGCCTAGGAACCCCCATTAAAGCCCCCCCCCCCTTTATTTCCCACCACTCTGGCTCAGCGC
+
BB<@CGGGGG<,FC:CGGEFFCC6CFFGEFFGG7FEGGGD7FCGGFEFDEEC:E8EBFFFGE,CC@EGGFFD7FEFEFGGGGAFFGCC:B,CFFGGGGCA<<FCF+,<B9?4C+C:5EC>FGGGEGG8=::EFG:,C=9FFFCG6>B8DEC,7=E;,<BDCFFGGFFC@,5@EG:8*8EC,2=DF9AC2>,>B,,;85;*/2*,1<@6,?C1,1+++/*20*8=/:).*/.*28@)4*)+<*57**2)++2))7/)*-:+***2/**)1>))010++)*+.62)((,)(76)/5(**.)((
@M03506:14:000000000-AKVR1:1:1101:16840:5948 2:N:0:34
GATAGGACTACCCGGGTTTCTAATCCTGTTCGCTCCCCACGCTTTCGCGTCTCAGCGTCAGTGCCGTCCCAGAGAGCCGCCTTCGCCACGGGTGTTCTTCCCGATATCTGCGCATTTCACCGCTACACCGGGAGTTCCACTCTCCTCTTCCGGACTCTAGCCTCACAGTTTCCACCGACCGCTCGAGGTTGAGCCTCGAGTTTTCCCAGCGGCCTTGTTAAGCCGCCTACACGCCCTTTACGCCCAATAAATCCGGCCCACGCTTGCCCCCTCCCGTTTACCCCGGTCGCTGGCCCGTCGT
+
CCCCCGGGGGGGGGGG@FFGGGFGGGGGGGGGGGGGGGGGGGGGGGGGGGGGGGGGGGGGGGGGGGGGGGGGGGGGGGGGGGGGGGGCEGGGGGGGGGGGGGECECGGGGGGGGGGGGGGGDCFFGGGGGEGC=BFGGGGGGCGGFFGGFFGEEGDGCFDFFCF@FFFGGFGGCGG9>C58C7>?5E58:E8CGF8CECEGGG7++<<?DGD*9;+2**30:>F)975*9)2>B)14C4+<*9<C5;>+<E*/<CD)-)*0.7C<5:?GFDE37***.<*6>(4((,)(.(,),,5)01((
@M03506:14:000000000-AKVR1:1:1101:9897:5959 2:N:0:34
GATAGGACTACCGGGGTTTCTAATCCTGTTTGCTCCCCACGCTTTCGCACCTCAGCGTCAGTATCTTCCCAGATCGCCGCCTTCGCCACTGGTGTTCCTCCCGATATCTACGAATTTCACCTCTACACCGGGAATTCCGCGATCCTCTTAAGTACTCAAGCTCAGCAGTTTTGGATGCACTTCCTTGGTTGAGCCGAGGGATTTCACATCCAACTTCCTCAGCCGCCTCCGTGCGCTTTACGCCCAATCATTCCGCGCAACGCTTGCACCCTTCGTCTTACCGCGGCCTCTGCCACGAAGT
+
CCCCCFGGGFFGGGCECCEGGGGGGGGGGGGGGGGGGGGEGGGGGFFG7CFEEFGGGGGGGGGGGGGGGGFFGFGEGGGGGGGGGDF77F@<FFFEFFGG8FGFGGEGGGGGE<FFGGGGG9EEDGGGGGCF:7ADDFGF7C8=ADGFDGGGCC;;;CE@D<FGG6;>;DGGFDCDGFFGF?CDF9?F,*12>@C5:E8*:8CD9,<:+22*+28@70;+2<<E)>DFGFFF*5.C9D5AF57/7*;;*+<0*/2*)(1*75)9*1;*35><<G=8*.506(,(4(4)-)(.*5)9).(-,
@M03506:14:000000000-AKVR1:1:1101:26614:5975 2:N:0:34
GATAGGACTACTGGGGTTTCTAATCCCGTTTGCTCCCCTGGCCTTCGTGTCTCAGTGTCAGGAACTGTCCAGAGACCCGCCTTCGCCACTGGTCTTCCTTACGATATCTACGCATTTCACTGCTACACCGTAAATTCCAGTCTCCTCTCCAGTCCTCAAGCACCGCAGTAACAAATGAAGTTTCGGAGTTAAGCCCCGAGCTTTCACACCTGACTTACGACGCCACCCACACACCCTTCACGCCCAACTAATCCGAACAACGCCTGAGACCCCGGTATTACCGCGGCGCGTTGCACAGCTG
+
CCCCCCEFGGGGGG6@@CGGGGGGGAFFGGGGG,CEGGGCCFDGGGGFGFDGEFGGACAFFFF8CEFGGG9,:EEF<ECFGGGFD@FFGGEEFGFAFFGGGFF9,F@F9EGCCFFFDFGGG9EFFAFFFGFG7F,ACFGD4EFGGF8=88=,,6@=;,D?CE,,+@C>==,C=@FEA,,67@@,@+A>=D,@EC6;+:3***5@EFEEDD>CGDC::7@C4*)=4C4/:5):85DG7<)9C5F*)*3)*50+23/1*-):@)))2**)3*10))1:*(0+)-36((()()-(0-5767()(
@M03506:14:000000000-AKVR1:1:1101:7367:5976 2:N:0:34
GATAGGACTACCGGGGTTTCTAATCCCGTTTGCTCCCCCGGCTTTCGCTATTCAGCGTCAGTGTTGGTCCAGGATGCCGCCTTCGCCACCGGTGTTCCTCCAGATATCTACGCATTTCACCGCTACACCTGGAATTCCGCATCCCTCTCCCAATCTCAACCCATCCAGTATCAAGCGCAGTTCCCCGGTTAAGCCGAGGGCTTTCACGTTTGACTTAGTTGGCCGCCTACGGGCCCTTTATGCCCAGCAATTCCGAACAACGCTTGCCCCCCCCGTATTACCGCGGCTCACGGCCGGGACG
+
9C9CCGGCFGGGGGDEGGGGGGGGGGFEGGGGGGGFFGGG7C:FFFGGGGGGGGFAFGGECGGGGGFGGGC@8CEFGFGGGGGGGGGGDECCFFBFGGA,?4EFCFGCFFGGG7FCGGFFE+@FGE<FGBDFGGDFFGFEGGG@=DE,DFF88?F;FGG,@ECFGGFGDFC9E<DFGDEGC>F9E,1:;*:,=FFEE?87*9/0;17;*;08+2;3++313*7EGD3<CG)*/7)96CF+++2CF+*)0*+99***17)*5))17*1)<5C>@5***(9+.)331(1)(1),0(())0(((
@M03506:14:000000000-AKVR1:1:1101:9491:5982 2:N:0:34
GATAGGACTACTCGGGTATCTAATCCTGTTTGATCCCCACGCTTTCGTGCCTCAGTGTCAATATTTGCGTAGCCAGCTGCCTTCGCAATTGGTGTTCTATGTCATATCTAAGCATTTCACCGCTACATGACATATTCCGCTAGCCTCCACAGTATTCAAGACCTATAGTATCCATGGCAGTTTCCAAGTTAAGCTCGGAGATTTCACCACGGACTTACAGACCCACCTACGCACCCTTTAAACCCCGTGAATCCGGATAACCCTTGCGCCCCCCGTATTACCGCGGCCGCTGTCCCGTCGT
+
CCCCCGGGGFFFGGGGGGGGGGGGGGGGGGGGFGGGGGGGGGGGGGGGGGGGGGGGGGGGGGGGGGGGGGGGGGGGGGGGGGGGGGGGGGGGGGGGGGGGGGGGGGGGGGGGGGGGGGGGFGGGGGGGGGGGGFGGGGGGGGGFGGGGGGGFGCGGDGGGGGGGFFGFGGGGGGGGGG=CFGGFGGGGDFGC;DFGGCEGGGGFFFGCF+:DC>CFGGFGDCF55CDFFFEGDFFGDGFFGGGG:**0/*38AFCD7(13;))2*5+58>)))/2;88)<><(4(1()(.4(.4)*).((-
@M03506:14:000000000-AKVR1:1:1101:18827:5986 2:N:0:34
GATAGGACTACCGGGGTATCTAATCCTGTTTGCTCCCCACGCTTTCGCACCTCAGCGTCAGTACCGGACCAGTGAGCCGCCTTCGCCACTGGTGTTCTTCCTAATATCTACGAATTCCACCTCTACACTAGGAGTTCCACTCACCTCTTCCGGACTCTAGATCGCCAGTATTAGAGGCAGTTCTGGAGTTGAGCTCCCGGCTTTCACCCCTAACTTAACGATCCGCCTACTTGCGCTTTACCCCTCCTAAACCCGCACACCGCCAGCCCCCCTTCCCTTCCCTCTGCCGTCAGCTCCGACC
+
-8CCCFAFEFGGGDC:FBFGGGFGGGGGGGGGGGGGGGEGGGGGGGGG7FG@F<E<CGG,6FCFGG++@FFCFFGGGGCDECEG7FCBCAE8C,BF<FGCFG9<F,@E9E?4@4EFFGCFGDE@FCC,8A,<?,AA??FFFGGGCEGF,@B>++@+>=3=3@FEEE+55,7@:,,EC6?+37@E7,,,533,3,,5<**=57*1>:5=FD*/,;>1*18***2=CC:3*;*+21839*)+>+*9***0+++)))))/-7*0)))/1;>E>500*2**)9*4<)(())9()-(04)2))-(-
@M03506:14:000000000-AKVR1:1:1101:13551:6004 2:N:0:34
GATAGGACTCCCGGGGTTTCTAATCCCGTTCGCCCCCCACGCCTTCGCGCCTCAGCGTCAGGGACGGCCCAGCCGGCCGCCTTCGCCCCAGGTGTTCTGCCTGATCTCTACGCATTTCACCACTACACCAGGCATTCCACCGGCCCCTACCGCCCTCAACCGGTCCGGTCCCCGCCGCCTCCCCCCGGCTGACCCGGGGGCTTTCCACCCCGGCCCCTCCCCCCCCCCGCCCCCCCTTTACCCCCCCTAACCCCCGCACCCCCCCCCGCCCCACCCCTCCCCGCCCCTGCTCCCCCGCGCT
+
CCCCCFGGG<FEEC:F6@FEFFFAFEEGGGGGD,@FGGGG:CFA:FDGGGG,@D<FECCEFCCCGC:FGF:CCFE7FE:FGC+F+CFGGBFDGFGGFF<DF<F,7C?B?FF7F@FG9D,=D<D<3D<FGGF7@><<FC9FF**BEGD8FEG8>CGEF,C0,/***/CE*::AFG*:7*/1**:?8E5**:8;0<8*::/::)8+20++*9)1*)::3*)2**)277<5*)01)07/-*/+3+6>D=/)**27)))/)(//)).)1**)2)9))1***(.2(-((,(-)(0()/((/))--(
@M03506:14:000000000-AKVR1:1:1101:26006:6011 2:N:0:34
GATAGGACTACCAGGGTATCTAATCCTGTTTGCTTCCCACGCTTTCGCGCCTCAGCGTCAGAACTGGCCCAGACAGCCGCCTTCGCCACTGGTGATCCACCCGATATCTACGCATTTCACCGCTACACCGGGAATTCCCCTGGCCTCTTCCAGTCTCGAGCTTCGCAGTATCCAAGGTAATTCCTCGGTTGATACACGGGCTTTCACCACATCAGTACCAAACCGCCTAGGCGCTCCTCACGCCCAAAGCTGCCGCATAATCCTCGCCCCCTCCGTCTTACCGCAGTTGCTTGCATCGACT
+
@@@CCGGFGF@@CFD7CFGGFFE9F<@ECFECF,,6CEFG@@CEG,6BF+@7@,CECF@EFCGFFG8E<FE8<FCFEDCDEE@F7F?C:FCFF@,9,A,4B8>::=FAFGC+>FF:FAFF?+>BCCE?<>@FCC:DD,,3,8+,@=,@3,@A3,@,,=DCGG896++35,,73,@CG,@,@D;;;9**4>*D,,>,2**=E7EEGF79956*+++1;++=**/1/))0:*)=/:)/-*)</7*1)*/)0*+)))1))(*3*****2*)/7)7)/*/*(0+-(,4(((*)0))1()2*).--
@M03506:14:000000000-AKVR1:1:1101:20583:6022 2:N:0:34
GATAGGACTACCGGGGTTTCTAATCCCGTTTGCTCCCCACGCTTTCGTGCCTTAGTGTCAGGAATGAGCCAGTTATCTGCCTACGCCATCGGTGTTCCTCCCAATATCCACGGCTTTCACTCCTACACTGGGAATTCCAATCACCTCTCTTACCTTCCAGCGTCGCAGTTCCAATAATGTATGTATGGTTGAGCCACACGCCTTCACTCATGCCTTACCTTGGCACCTACGCACCTCTTTTCGCCCCGCAATTCCGGATAACCATTGGATTCTCCGTATGCCTGCGCTTCCTTGCAAGCGG
+
@ACC<@E9FDEGCEDCGBC<F,C6FE@7@@@CF,CCD@<FCGGG8,6F,CCFFFA@EE<CF8,CED<,E@FFCF,CEF,,6CCE@+:=:FF@,,B?F<CEB49?A85F,,,8@7:F8AF<FGGG9,,4E,9<A<F@,A;C;,@E,,69DE,74@7,,,7@=+C+38+66=E,,776,>E=,E7F,EGEECEF8,>EC7C*@*@*,=C7,*2+,4=A***,+5*,20))4*)*:)/8(;+++2)2*2*2*=/5**2*/(****)20++0+9*9@CFC*.0*).-).(()-),)*).**0(((
@M03506:14:000000000-AKVR1:1:1101:6622:6031 2:N:0:34
GATAGGACTACCGGTGTTTCTAATCTCGTTTGCTCCCCTGTCTCTCGCGCCTCAGCGTCAGAATAGATCCAGCGCGCCGCTTTCGCCACCGGTGTTCCTTCCGATCTCTACGCATTTCACCGCCCCACCGGAAGCTCCGCACGCCCCTACCACCCTCCACACACGCAGTATCGGGGGCTATTCCGCGGTTCAGCCGGGGCGTTTCAGCTCCGTCTTGGGCGCCCCTCTCCGCCCCCTTTAATCCCCTAGATCGCGAACACGCCTCGCCCGGTGCGTCTGCCGTCGGTGCGTGGCGCGACCT
+
CCC86,66<EAEFE6@8CC@CE,F@,<6D<F@F<FGEFGCCAF,6<@FG@@:CE@GB@,:@9,,6CCFE,<F@FF7FFDCBF7CCEGGE,>@@+48FBFEFG=C=+E9F<FB764=FC9@F@F3+>C>+@7C+8,3,@:FEG++5*>DC,>,6*4*>>6,,*144/*1;,,2*:B85*5C+3+;+=?=/8/<99*/*/:**)*2C7+0+2*1*/8;7*7*)>)*)*0)*075*)0)-9)2++2:4*00:0<*)0))91D*)))29:858)1)0988*8)+)(--,2(800(-04(*0)(-(
@M03506:14:000000000-AKVR1:1:1101:19674:6061 2:N:0:34
GATAGGACTACCGGGGTTTCTAATCCTGTTTGCTCCCCACGCTTTCGCACCTCAGCGTCAGTACCGGGCCAGTGAGCCGCCTTCGCCACTGGTGTTCTTGCGAATATCTACGAATTTCACCTCTACACTCGCAGTTCCACTCACCTCTCCCGGACTCAAGCTTCCCAGTATCAAAGGCAGTTCTGGAGTTGAGCTCCAGGATTTCACCCCTGGCTTAAGACGCCGCCTACGTGCGCTTTCCGCCCAGTGCTCCCGAGCCACGCCTCCCCCCTCCGTGTTCCCGCGGCCTCTGCCACGAACG
+
CCCCCFFFGGGGDFGG@CGGGGGGGEGFGGGGGGGGGGGGGGGGGGGGGGGGGAFFFGGGGGGGGGDGGGGFGGFGGGEGG:FGGGGFCEFFF?FGGGGGGG>FGGGGG9FGCCF@F,CFGGG9AFGGEF<@>CFFGF;FB8,@@FGGGGGGGGE6:,@,EECF,:DEF7AC77,@CFF5,<EGD9,=E@,,,5>DF?<6=C7:;,=CCDC5**,/28@@**5CDDF85C:A5:)1-9>+<*<D<786<+C*)0)*1,)30))***25C>GE)****.0+6)(4(-()(0(5*34*))((,
@M03506:14:000000000-AKVR1:1:1101:7379:6067 2:N:0:34
GATAGGACTACTGGGGTATCTAATCCTGTTTGCTCCCCACGCTGTCGCGCATCAGTGTCAGTAACTGCCCAGCAGGCCGCCTTCGCCACCGGTCTTCCTCCGGATCTCTACGCATTCCACCGCTACACCCGGAATTCCGCCTGCCTCTACAGCCCTCGAGTTTGACAGTCGGCACGGCAGATCCGGGGTTGAGCCCCGGACTTTCACCACACCCTTATCAAACCACCTACCCGCCCTTTACGCCCCGTGATCACGGACACCGCTCCCCCCCACCGTCTTACCGCGCCTGCCCGCACGGCGT
+
CCCCCGGGGGGGEDFGGGGGGGGGGGGGGGGGGGGGGGGGDGGGGGGGGGGGGGFGGGCGGGGFGGFGGGGGGFCDFGGGGGGGGGGGGGGEFFEGGF<FFEEGGEFGCFFFGFGGGGGGGGGGDGGGGGGGGFFGGGC:CEDGGGGGGGGGGFEB>C+AEECFFG;9EEECE:EG5>>8*<CC@8E5CCCCC6EFG5:*:)>CGGCFGCFDEGF*77?9C*>E4DE:?6)1).5C>F4+:*9DC7:7:F;**09*/4>*))0)9*/):3>)8C8*1,)+),,2(((0(7(()41C))(3(
@M03506:14:000000000-AKVR1:1:1101:5484:6084 2:N:0:34
GATAGGACTACCGGGGTATCTAATCCTGTTCGCTCCCCACGCTTTCGCTCCTCAGCGTCAGTATCGGCCCAGAGACCCGCCTTCGCCACCGGTGTTCCTCCTGATATCTGCGCATTTCACCGCTACACCAGGAATTCCAGTCTCCCCTACCGAACTCTAGCCTGCCCGTATCGGCTGCAAGCCCGCAGTTGAGCCGCGGGTCTTCACAGTCGACGCGACAAGCCGCCTACGAGCTCTTTACGCCCAATAAATCCGGACAACGCCCCCCCCCTCCGGCTCACCCCCGTGCCTGGCCCCTGTG
+
CCCCCGGGGGGGGGEGFGGGGGGGGGGGGGGGGGGGGGGGGGGGGGGGGGGGGGGGGGGGGGGFGGGGGGGGGGGGFGEGGGGGGGGGGG7FE@FGGGGFGGGFGGGGGGGGGGGGGGGGGGGECGFGGGEEFGFDEFGGGGGGGFGGGGGGGCEGFFF7BC9FGGGGGCDFEEGGGGGDDF>FEGGEGF;BF?F8=5CEC<6:A?FGDFCG5CC5CDD5D7*2))<:*>>=CD3FB*70CGGGGGG)3<@*6<))53<5)7>3)**)/)1))9/*1-)+.(((((()(.)2)4,1)0-))
@M03506:14:000000000-AKVR1:1:1101:4839:6171 2:N:0:34
GATAGGACTACCGGGGTATCTAATCCTGTTTGCTCCCCTAGCTTTCGCAGATCAGTGTCAGTGACGGCCCAGAAGCCTGCTTTCGCCATAGGTATTCCTCCCGATCTCTACGCATTTCACCGCTACACCGGGACTTCCAGCTTCCTCTGCCACACTCTAGCCCGGCAGTTTCCCTTGACCTCTCCCAGTTGAGCCGGGCGCTTTCACAAGAGCCTTACCGAACCGCCTACCTGCGCTTTCCGCCTAGTGCTTCCGAGTAACGCTTGCCCCCTACGTTTTACCGCGGCTGCTGGCACGTGGT
+
CCCCCGGGDGGGGGGGGGGGGGFGGGGGGGGGGFGGFFGGGGGGGGGGGGGGEFGFGGGGGGG9FEGGGGCF8FFGEGGGGGFFGGGF>CGEFFAF9EFFFEG>FGGGGGGFE@EE9FA@<FDBFGAEFC:+F+4ECFFC88DF=,6=DGFEGGG?F8B,=?DE@>:C,@>FGFG94,@ECD<DDF,,4@>9DDGCC***=7C59:EG955***:;CFF=D7):DD>)*9>+*)7>><F+<A*97:8=F7:7/)1/)3*+/8535856+)9))9:0*(0+).46((-)(0),6((9))((,
@M03506:14:000000000-AKVR1:1:1101:11808:6175 2:N:0:34
GATAGGACTACCGGGGTTTCTAATCCCGTTCGCTCCCCTAGCTTTCGCGCCTCAGCGTCAGTGTCAGCCCAGCAACCCGCCTTCGCCGCAGGTGTTCCTCTCGATATCTACGCATTTCCCCGCTACACCGAGAATTCCCGTTGCCCCTTCTGCACTCTAGCCCCGCAGTATCGGCTGACCTTTCCGGGTTAAGCCCGGCGACTCCCCAGTCGACTCGCGGTGGCCGCCTCCGCGCCCCTTCCGCCCATCCAACCCCAACAACGCTTCCTCCCCCCGCCTTCGCGCCGCTGCCCTACCCTCG
+
@CCC@<EFGGGGEGGGEGEFF,6FF@F@GG@6C@@FGEC<@EEFFGCF+CF@FFCFBFC@CCCEFGFE@FFFE8,:FGCFEGCFGEEE=:B+B=CFFFCFEFFFEFFFFG9+C=+4AF,CF7CC7:>EF=++6+3>F>,+838@AFGGGGF,>,,7,<,3@,@>CE*>EF9@81:**:CF,A0;,;**3**22+>C87*/*/**3*:C****21?85C)2/1>F5<5):D>7C)791))0*297***)**200.**1-CF)..59A54+97).):**(.2)(-20(,),.(()((1)).(-
@M03506:14:000000000-AKVR1:1:1101:17820:6177 2:N:0:34
GATAGGACTCCAGGGGTATCTAATCCTGTTTGCTCCCCACGCTTTCGCACCTCAGCGTCAGTACCGGGCCAGTGAGCCGCCTTCGCCACTGGTGTTCTTGCGAATATCTACGAATTTCACCTCTACACTCGCAGTTCCACTCACCTCTCCCGGACTCAAGATTCCCAGTATCGAAGGCCGTTCTGGAGTTGAGCCCCAGGATTTCACCACCGACTTAAGAATCCGCCTACGTGCGCTTTACGCCCAGTAATCCCGCGCAACGCTAGCCCCCTTCGCATTCCCCCGGCTTTGCGCCCCGGGC
+
CCCCCGGGG<FGGGGGFGFGGGFGGGGGGGGGGGGGGGGGGGGGGGGGGGGFGGGGGGGGGGGGGGGGGEGGGGFGGGGGGGGGGGGGGFGGGG<CCFAFFGGFGG<FFGGGG8F+CF<FFGGF<EDG,E+++@@EGG,E;>,@F?EBGGDCC>C6FGGF9C,@FC,@DFEF6;8+98,*5@7BA,@;<F9D>C,;:;E>8*=AGDF99921/:CA+1A7@CGCGFFFGF5:*509:<>+0:79CD*0+3<*@@*)16<5>>:9*2A:EBG3)C=C*()36)(-((,)().))(-))),((
@M03506:14:000000000-AKVR1:1:1101:23590:6192 2:N:0:34
GATAGGACTACCGGGGTTTCTAATCCTGTTTGCTCCCCACGCTTTCGCACCTCAGCGTCTATACCGGTCCAGTTTGCCGCCTTCGCCACTTGTGTTCTTCCGACTATCTACGAATGTCACCCCTACACTCGGAATTCCCCCCACCTCTCCCGGAGTCACGCGATGCAGTCTTAAAGGCAGTACCTTAGTTGATGCACGCGCGTTCACCTCGCCCCCACAAGGCCGCCTACGGTCACCCTACGACCAGTAATTCTGTACAACGCCACCTCCCCCCCTACTACCTCGGCCGCGGGCCCGGAGG
+
-A-8BA,6CEFA+++@FCFCEFGGGG,CF9C<FGGGGEGE@E;FFAC7,@CCFF@<CCF,:EFC<,@F+@,:E,,<EF+6:7FF,,B,BBD<<,A,EE,A?4++++,:FEGF+,,,:,:9C,6?=F?,7,8+CF:F<B,6+3@>EG,,,8DE++36D9,+@**33*6@@6,@,,22,21C:,5>;,,4B;C9,,,,5/*4=)388++3+*2)****)182****118)*2)*00.>,*)*2**1)/1*+++*9*0**.*+))0))**)*01)55*:*(1<)3)-((4)(.(,0(()).(((
@M03506:14:000000000-AKVR1:1:1101:20612:6205 2:N:0:34
GATAGGACTACTAGGGTATCTAATCCCGTTTGCTCCCCTAGCTTTCGCGCCTCAGCGTCAATACCGGTCCAGGATGCCGCCTTCGCCACCGGTGTTCCTCCAGATATCTACGCATTTCACCGCTACACCTGGAATTCCACATCCCTCTTCCGGATTCCAGCCTGCCAGTATCGGCCGCAGTTCCTCGGTTGAGCCGAGGGATTTCACGTCCGCCTTTGTAGGCCGCCTACGCGCCCTTTACGCCCAGTAATTCCGAACAACGCTTGCCCCCCCCGGCTTACCGCCCCTCCTGGCCCCGCCC
+
CCCCCGGGGGGGGGGGGGGGGGGGGGGGGGGGGGGGGGGGGGGGGFGGGGGGGGGGGGGGGFFGGGGGGGGGGGGGGGGGGGFFFGGGGFGGGGGGGGGFGFF9FFGGGGGGGDEGFFGGGDGGGGGGGGCGGGGGGGCFFGGDEFGGFGGGGD6@DGGGGE=DGGFFFAEC+++6@CCEG7:E,74;*B82?DCG5CE5=66:EGG5;5C5*1A=*;7CFF=FDDE559)7><B)446+<EDCD:C?FF+/977199)255:D**;90>DFEG5**(.352(41(-)(7(./,.1))(,(
@M03506:14:000000000-AKVR1:1:1101:24592:6226 2:N:0:34
GATAGGACTACAGGGGTTTCTAATCCTGTTTGCTCCCCACGCTTTCGCACCTCAGCGTCAGTACCGGGCCAGTGAGCCGCCTTCGCCACTGGTGTTCTTGCGAATATCTACGAATTTCACCTCTACACTCGCAGTTCCACTCACCTCTCCCGGACTCAAGATCCCCAGTATCAAAGGCAGTTCCAAGGTTTAGCCTTGGGATTTCACCTCTGACTTAAAGATCCGCCTACGTGCGCTTTACGCCCAGGAAATCCGAACAACGCCAGCCCCCTTCGTGTTATCCGTGCTGCTAGCCAGAACG
+
CCCCCGGGGGGGGGGG@FEGGGGGGGGGGGGGGGGGGGGGGGGGGGGGGGGGGGGGGGEGGGGGGGGGGGGGGGFFGGGGGDGFFGGDCFGGGGFGGFGGGGG7FFFBFFFGGGGGGGGFGGCFFGDAEFFG+88CCFGCA=,@F,6,@DEE>EEGGGG89CGGF:8+@E;FG7EGG51:@ECCFA9EC,3,6AC,D68E,C8,5,BGF7=*,1<B:FFF88C6/5?)=DBF75:DFCF;5:C7:=F):88/@6C73(708))7)*8)1)7).9**/.7+.5)((-30)0,-6:2C4).((
@M03506:14:000000000-AKVR1:1:1101:15755:6229 2:N:0:34
GATAGGACTACAAGGGTTTCTAATCCTGTTTGATCCCCGCACTTTCGAGCCTCAGTGTCAGTTATAGTTTCGTTAGCTGCCTTCGCAATCGGTGTTCTATGACATCTCTATGTATTTCACCACTACATGTCATATTCCGCCAACGGCAACTATACTCAAGCCCTACAGTATCAATGGCAATTTCGCAGTTAAGCTGCGAGATTTCACCACTGACTTATAAGGCCACCTACGCTCCCTTTAAACCCAATGAATCCGGATAACGCTTTCCTCCTTTGTCTTACTCCGTCTGCCGGCCCGAAAG
+
CCCCCGGGGGGGGGGGFGGGGGGGGGGGGGGGGGGGGGGGGGGGGGEGGGGGGGGGGGGGGGGGGGGGGGGGGGGGGGFFGGGGGGGGGGGDFGGGGGFGFGGGFDDFGGGGGGGGGGGGFGGGGGGFFGGGGCFFFD8CCE8D=EEEEFGFGGGCFCFCFD8D8EFGEGGD8FGFGF8FDFFCFD6?@>FGGFGGF:C66+3@;CAF9DFGD*5:++1255C?F/AAFC?G456C-C6B?7?DCE56,?BC+;)97;<F*)279*3+1175+++5+);+))).((.7:F?()((1.7((,
@M03506:14:000000000-AKVR1:1:1101:15892:6233 2:N:0:34
GATAGGACTACAGGGGTTTCTAATCCCGTTCGCTCCCCTAGCTTTCGCGCCTCAGCGTCAGTGTCAGCCCAGCAACCCGCCTTCGCCGCAGGTGTTCCTCTCGATATCCACGCATTTCACCGCTACACCGAGAATTCCCGTTGCCCCTTCTGCACTCTAGCCCCGCAGTATCGGCTGACCTTTCCGGGTTAAGCCAGGAGATTTCACAGTCGACTTCCGCTCGCCGCCTACGCGGCCTTTCAGCCCCGGCATGCCGAATCACCCTCTCTACCCGCGGCTTACCTCTGCCGCTGCCCTGTAG
+
CCCCCGGGGGGGGF7+87C<FFFFGEF7FCGGGGGDCG,<6EAFDFEEGGGGGFFGG,FFGF9FFGGGGGFGGGFGGGG@FGGGFCFCE++4C,BBFGFFD@7,E,CFF9E+@CCF?FGGGDC++@EFF7:C+@FFF,,6>D7B@?D@>E9<A:FCFF;@@,@;@;8C*=7,*8C*C5;8;C,>FEC*4;:C2,B,,*3/**1+>+::?747*)3;+*8*/)9*)/0)/*0*))))(*)<<+207*/0***)0/*))(*/*).*/**0+*2=5):**()/.)())).65>>(0(.*)0.).
@M03506:14:000000000-AKVR1:1:1101:23650:6236 2:N:0:34
GATAGGACTACCCGGGTATCTAATCCCGTTTGCTCCCCTGGCTTTCGCTCCTCAGTGTCAGTATTGGTCCAGGATGCCGCCTTCGCCACCGGTGTTCCTCCAGATATCTACGCCTTTCACCGCTACACCTGGAATTCCGAATCCCTCCGCCACACTCAAGCCATCCAGTATCAGACGCAGTTCCCCGGTTAAGCCGGGGGATTTCACGTCTGACTTCGTTGTCCCCCTACGAGCCCTCTACGCCACGCAATTCCGACCAACGCTTGCCCCCCCGCACCCACCCCGCTTCCGTGCCCGAGTG
+
?CCCCGGGGF@FEE@7@:,@F<6EFEF@CEE,CC6C,@F,,CC@EFFFGFG,C@EF,FFFGC<FCF@FFFFGG76,C@C7FE,CFGEGFGC+68,4@9FF84,:EAADFGFC@+A8AC,,?7F:FF?FEC8,AA:<FFC++>CF8,,3+3@8+,ADD8=,=?8@,333,=EFGF989B6+6@ED?6**4>3,6D6:*7=5:9*<<9:**2*9+3+5@DF**2++**0)*10*18)*,*)0<*1))2/)***9*92/)()/.)01**278)977):**()1-1(((,,)()())((>:)(-(
@M03506:14:000000000-AKVR1:1:1101:16530:6239 2:N:0:34
GATAGGACTCCCGGGGTTTCTAATCCTGTTTGCTCCCCACGCTTTCGCACCTCAGCGTCAATACCAGTCCAGTGAGCCGCCTTCGCCACTGGTGTTCTTCCGAATATCTACGAATTTCACCTCTACACTCGGAATTCCACTCACCTCTCCTGGATTCAAGCTATGCAGTCTTAAAGGCAGTTCCGGAGTTGAGCTCCGGGCTTTCACCTCTAACTTACAAAGCCGCCTACGTGCGCTTTACGCCCAGTAATTCCGAACAACGCTAGCTCCCTCCGTATTAACGCGGCCTCTGGCACGGAGG
+
CCCCCGGGG-CFFGCGFGGGGFGGGGGDGGGGGFEGGGGGCGGGGGGGEGGGGGGGGGGGECFGGGGGGGGGGGGGGGGGGGGGGGGGGEEGGGGGGGGGGGGGG?FFFCGGGGGGGGGGGGGGGGGGGG@FGCFGGFEGAEFGFBFC=EFGGFFGGGGA9,7E@D,,=DGGF:FFFFCD?CEGEECE@8C;FGGGGCCEECFFGGC<CFGFGGDFFGFGC**4CDA5*00=7)290C>?1:CCDG5)<2CB@**179DF::BC58C4:?C)<**2*.9+)-2(,--)-.:,<),20.(-,
@M03506:14:000000000-AKVR1:1:1101:13155:6247 2:N:0:34
GATAGGACTACCCGGGTATCTAATCCTGTTTGCTCCCCACGCTTTCGCGTCTCAGCGTCAGTATCCAACCAGGGGGCCGCCTTCGCCACAGGTGTTCCTCCCGATATCTACGCATTTCACCGCTACACCGGGAATTCCACCCCCCTCTTTGGTACTCTAGCTTGCCAGTTTCATGCGTCGTTCCCCGGTTGAGCCGAGGGATTTCACACATGACTTAACAAACCGCCTACACGCCCTTTACGCCCAATGATTCCGAACAACGCTCGCACCCTCCGTATTACCGCGGCCGCCGGCACAGATT
+
CCCCCGGGGGGGGGGGFCGGGGGGGGGGGGGGGGGGGGGGGGGGGGGGGFGGCEGGGGGGGGGGGGGGGGGFGGGGGGGGGGGGGGGDGGGGGGGFFGGGGGGE:FGGFGGGGGGDGGGGGGGGGGGGGGGGEGGGGFGGGGGGGDGGFADFGGGGGGGGG??FGGFG?CFGFGFFGGG=EEGGGFEGEE8CFGG5?EGGEFFG+0<<C3CC<FFFGF4+:CFGG3BE557CD@FC9>;9FC73>E8FFFD*1=7/74505BF:**:78>35)*:A8:?74)34(-()(0((04(95)..)
@M03506:14:000000000-AKVR1:1:1101:10466:6251 2:N:0:34
GATAGGACTACCGGGGTATCTAATCCTGTTTGCTCCCCACGCTTCCGCACCTCAGCGTCAGTACCGGGCCAGTGAGCCGCCTTCGCCACTGGTGTTCTTGCGAATATCTACGAATTTCACCTCTACACTCGCAGTTCCACTCACCTCTCCCGGACTCAAGATTCCCAGTATCGAAGGCAGTTCTGGAGTTGAGCCCCAGGATTTCACCACCGACTTAAGAATCCGCCTACGTGCGCTTTACGCCCAGTAATTCCGACCAACGCTACCCCCCTTCGTATTCCCGCGGCTGCTGGCCCGAAGT
+
CCCCCGGGGGGGGGGGGGGGFGGGGGGGGGGGGGGGGGGGGGGGGFGGGDFFGGGGGGGGGGGGGGGGGGGGGGGGGGEGGGGGGGG@GFAFGFGGGGGAF@CGGGGFFGGGGGGCFGFGF<EGGGGGCFFEGGGGGGFGFGCFGGGFGGGGGGGGGFGFFFGGFFFGGGFGCF85CGGGG?CFGGFGGGGC?8,*=4A*=;4C7<=9?FDD5>EE>C6?:7CFGGDFGGBGG55D(<7<F5C>DGC?<9@FFF43)35*5.>CD*;5E>D77*/;*()+..((,(,)3523)(4*)0-1(
@M03506:14:000000000-AKVR1:1:1101:13025:6253 2:N:0:34
GATAGGACTACAGGGGTTTCTAATCCCGTTCGCTCCCCTGGCTTTCGCGCCTCAGCGTCAGTGTCAGCCCAGCAACCCGCCTTCGCCGCAGGTGTTCCTCTTGATATCTACGCATTTCACCGCCACACCAAGAATTCCAGTTGCCCCTTCTGCACTCTAGTCGCACAGTATCAGTTGACCTTTCCGAGTTAAGCTCGGAGATTTCACAACTGACTTGTGCTGACCGCCTACGCGCCCTTTACGCCCAGTAACTCCGAACACCGCTTGCTCCCCCCGTCTTACCTCTGCTGCTGGCACGGAG
+
CCCCCGGGGGGGGGGGFFGGGGGGGGGGGGFGGGGGGGGGGGGGGGGGGGGEGGGGGGGGGGFFGGGGGGGGGGGGGGGGDGGGGGGGGCFCFGGGFGGGGGGCGGGGGGGFGGEGGGGGGEGFCG<FGGFG?FGGGGGCGGGGGFD>BDCFGGGFGGFFGFEE+@:FC,@FCAEEFC6EFFDFF>EEGEGGF<DFEEEC8?7CF7FGCGGFGD?C?CFGG7DFFC>3EDF57)8D95?6+097C/27<C74=?G3)(/:)8>CDC/5+9D)7C:E?0024)5).))9278.92206)4(,
@M03506:14:000000000-AKVR1:1:1101:18550:6273 2:N:0:34
GATAGGACTCCAGGGGTATCTAATCCCGTTTGCTCCCCTGGCTTTCGCTCCTCAGTGTCAGTGTTGGTCCAGGATGCCGCCTTCGCCACCGGTGTTCCTCCAGATATCTACGCATTTCTCCGCTACACCTGGAATTCCGCATCCCTCTCCCAATCTCAAGCCATCCAGTATCAGACGCAGTTCCCCAGTTAAGCTGAGGGATGTCACGTCTGACTTAGTTGGCCACCTACGAGTCCTTTACCCCCAGTAATTCCGAACCACCCTTGCCCCCCCCGCATTCCCGCCGCTGCCGCCCCGGTGC
+
CCCCCGGGG-EFFFEGFGGGGGGGGGGGGGGGGCFGGGGGCFGGGGGGGGGGGGGGGGGGGGGGGGGGGGGGG?FGGGGGGGFGGGGEGGGGGEEGCGEGGGFGGFGGGGGFGGEEGGGGGGGGGG?DFGGGGDGFGGGGCCEFGGFEGGGD=FGAFGGFGGGGGG8DD,,CEFGGGGCECAFF6B,;,8;9>9@DFGGECG*@EFEEFFFGFGGFG@BEG;CC45A)0?D59)2?CF71C+01>EG4+<C6AF4**9)0))8CF*A4@.9>BGC**(0+6,((((,)35(-)(()07,,(
@M03506:14:000000000-AKVR1:1:1101:15900:6288 2:N:0:34
GATAGGACTACAGGGGTATCTAATCCTGTTTGCTCCCCACGCTTTCGCACCCCAGCGTCAATACACGTCCAGTGGGCCGCCTTCGCCACTGGTGTTCTCCCGAATATCTACGAATTTCACCTCTACACTCGGAATTCCACCCACCTCTCCGTGCTTCAAGACCTCCAGTCCCAAACGCAGTTCCGGGGGTGCCCCCCGGGCTTTCACCCCTGTCTTAAAAACCCGCCTACGTGCGCTTTGCGCCCAGACATTCCACCCACCCCTCCGCACCTCCCTTTTTCCGCGGCTGTCGGCCCGTGTT
+
-86B,CCDEFCC@<@@F-EEFCEC666,C@,;6EFG8@FF++F,F,,B:FG,@,,;+6FFCF,CF86E@@F8C9,CFF@F:FG9,,C@C<B<C@A8CA,,4+:>B+,:,,,:4A,4<E9A9B=F,,C,<E++++AF5,:E,+=>6,@E=,36++3,@,,@,6,,63>8;6,@;,431+1*@D7E*3CD*=8*,=*=E5*:88CC@79<*95*+2+<:7@C=*9*)9.0/97:*.077D5++*17D5*)**+***2**(*/)).****)*01))**0+.*2(5(4((,),0,(018)))(.(
@M03506:14:000000000-AKVR1:1:1101:10740:6306 2:N:0:34
TATAGGACTACCCGGGTATCTAATCCTGTTTGCTCCCCACGCTTTCGCACCTCAGCGTCAATACCAGTCCAGTGAGCCGCCTTCGCCACTGGTGTTCTTCCGAATATCTACGAATTTCACCTCTACACTCGGAATTCCACTCACCTCTCCTGGATTCGAGCGATTCAGTCTCAAAGGCAATTCCGGAGTTAAGCCCCGGGCTTTAACCTCTGACTTACAAAGCCGCCTACGTTCGCTTTACGCCCAGTAATTCCTAACAACGCGAGCCCCCTACGTATTACCGCCGCTGCCTGCACGGGCT
+
CCCCCGGGGGGGGGGGG7CFGGGGGGGGGGGGGECFFGGGGGGGGGCFGGGCDGGGGGGGGGGGGGFGGGGGGGGGGEFGGGGGGGGEEEGGGGDFGGGGGGGDGGGGGGGGEGG7<FFFF=FFGDGGGGGGGCFFGGGGAFGCD9?9FGG8FGGGGGGFGGC?6DGG=E9FGGGGC?96D<F>DB6+C,DEAG,*:@ECD>E1,2=7?<4?FFAFCD=7CGF:55=BGGB6*8:7?*0++/*2)*/9?7+*1=*2*47+835/7/?DC37))120:))2:)-((-3>2)()138737(,(
@M03506:14:000000000-AKVR1:1:1101:6098:6318 2:N:0:34
GATAGGACTACCGGGGTTTCTAATCCCGTTTGCTCCCCTGGCTTTCGCGCCTCAGCGTCAGTATCGGCCCAGTAGCCCGCCTTCGCCTCAGGTGTTCCTCCCGATATCTGCGCATTTCACCGCTACACCGGGAATTCCACACTCCCCTACCGGACTCTAGCCATAGCAGTATCGAATGGCGGCTCCAGGTTGAGCCTGGAGGTTTCACATCCGACTTGCCAAGCCGCCTACGCGCTCTTTACGCCCAATGAACCCGGACAACGCCCGTCCCCTACGTCTTCCCCCGGCTGCTGGAACGGTG
+
CC9@CFGGGGGCEGGG@7@FEFAFGGGGGGGDGF9FGEEF@FFDGGGGG7F,BFGGGGGGGGGGGDGGCCCF,CDGGFEGGGFGGGGGG,F85FEGGFGG<FFCEDFFFGGGGGG@D,,A?FECCFDDFFCFEGGG,CDG,+,@EGGGGGGGD6>*>EEFGGCC@GCFEGFC7CFFCC6FEGG5C>+<:4+CCFFC*=E=**=8511:E+;>:>8/1:=CFCCC<))82*5*)8>)(16:++*177=@*3+9*)1))-9*7<>C)2*02)/775C**(0:)-.(-(()(80)0((*))((-
@M03506:14:000000000-AKVR1:1:1101:15448:6335 2:N:0:34
GATAGGACTACCAGGATTTCTAATCCCGTTCGCTCCCCTGGCTTTCGCGCATCAGCGTCAGTATCGGCCCAGTAGCCCGCCTTCGCCTCAGGTGTTCCTCCCGATATCTACGCATTTCACCGCTACACCGGGAATTCCAGCTACCTCTTCCGTACTCTAGTCTGCCAGTATCGGCTGACCCTCCGGGGTTGAGCCCCGGGCTTTCACAGCCGACTTAACAAACCGCCTACGCGCCCCTTACGCCCAATAATTCCGAACAACGCTTGCCACCCACGTATTACCCAGGCCTCTGGCACGTCGT
+
CCCCCGGGGGGGGGGGGGGGGGGGGGGGGGGGGCGGGFGG8FFGGGGGGGGGGGGGGGGGGGGGGGGGGGGGGGGGGGGGGGGGGGGGGCFGGGGGGGFGGGGGGEGGGFGGGGGGGGGGGEGGGGGFGGGGGCGFGF;BFGGGGDFGGGGGGGGGGGGFFFGGGG8EFFGGGGGGGGGGGGGGGGGDEEGEGFGGGGGGGDF?EEGCEGG3C5:8>>FGG4CFDGE>EFBE)5@G(<<+<CGGG=FFGFF?FF4C*196:7BC**;79?7))78;*)7:.)(),(4))).)052DDF(24
@M03506:14:000000000-AKVR1:1:1101:15220:6343 2:N:0:34
GATAGGACTACAAGGGTATCTAATCCTGTTTGATCCCCACGCTTTCGTGCCTCAGCGTCAATAACTGTGTAGTAAGCTGCCTTCGCAATTGGTGTTCTATGTCATATCTAAGCATTTCACCGCTACATGACATATTCCGCTTACCTCCACAATATTCAAGGCAAATAGTATCCATGGCAGTTTCTGAGTTAAGCTCAGAGATTTCACCACGGACTTACCTGCCCGCCTACGCACCCTTTAAACCCCGTGACTCCGGATAACGCTTGCACCCTCCCTATTACCGCGGCCGCTGTCACGGCGG
+
CCCCCGGGGGGGGGGGGGGGGGGGGGGGGGGGGGGGGGGG@FGGGGGGGGGGGGGGGGGGGGGGGGGGGGFDGGDGGGGGCFGFGGGDGGGGGDGFFGGGCGFFGGGGGG<AB<FGGGGGGGGGGGGGGGGGGCGGGFFCGGGGE;EFGGG,@8E;,E;4@?GFGGGGGG,FGFFC88DGGGGD,@,9@@D,>=3,=EDEFDF=,@EDGFDGGGGF7C9,+=DGCD>>GCBE49AC-9A,DC0?5**:*=*+48C93(/:*).**38*588508**+)1+6>(33(()(0((),)0)0(((
@M03506:14:000000000-AKVR1:1:1101:6384:6348 2:N:0:34
GATAGGACTACACGGGTATCTAATCCCGTTCGCTCCCCTGGCTTTCGCGCATCAGCGTCAGTATCGGCCCAGTAGCCCGCCTTCGCCTCAGGTGTTCCTCCCGATATCTACGCATTTCACCGCTACACCGGGAATTCCAGCTACCTCTTCCGTACTTTAGTCTGCCAGTATCGGCTGACCCTCCGGGGTTGAGCCCCGGGCTTTCCCAGCCGACTTCACAAACCGCCTACGCGCCCTTCACGCCCAATAATTCCGACCAACCCTCGCACCCCCTGTTTTACCGCCGCTCCTGTCACACCAG
+
CCCCCGEFGFGGGGGGGGGGGGCEGFGGGGGGGGFGGGGGDGGGGGGGGGGGGGGGGGGGGGFGGGGGGGGGGGGGFGCCFCGGFGGGGF<E??EGGGGGGGGCGGGGGGGGGGGCFG?<FEGGGGGG@FCEDEGEGCFGFFFFGEG?ACFGGGGGGGGDGGGGGGCEG7EGGGGGGFDECEFGGG5:8B8<CFGGEEEECDGFC+0+=CC5=CCE*:?7*1CFGDF@EC37))7)4C)0<*9CC5*0+<C47=7*)45*7).*9:C)*0*).)/++.7+)---,49)(0()*.):=4(((
@M03506:14:000000000-AKVR1:1:1101:25724:6354 2:N:0:34
GATAGGACTACCCGGGATTCTAATCCCGTTCGCCCCCCTAGCTTTCGCGCATCAGCGTCAGTGTCGGCCCAGCAACCTGCCTTCTCCGCAGGCGTTCCTATTGATATCTACGCATTTCACCGCTACACCTAGAATTCCAGTTGCCTCTTCCGCACTCTAGTCGCACAGTATCAGTCGACCTTGCTCTCTCAAGCCCGGAGATTACACAACTTACTCTTCCTTCTCGCCAACCCCCCCCTTACGCCCAGTCAACCCCATCCTACCCGTCTCACCCTCCGCCACCTCCTCGGCGGTCGCGGCG
+
A@C@,C@E---@C+@++8,;@,<EE6;@FFEF76,+8C7<CD,@6C7,CFCGD<CEF@FCE,,CFECF@E7=E,=F8,C8C<?F,?E:7:++++8@7<5,,?,,:EE9B?<<CEGD<CEGA7>::FD@F,8,,:@FAE@3C33,@3@,@6,+++@+@<3@BE6C8:*,5:ECC7,,1>*44>,6,,,42,,,,,******32++5<C+=DC+:>7+++++;++32:8)2/)*1)))()0*+37*)/*0++3@*)97*(******1*2)*0*084**1-)*(-((((,)()(()-.1)0(,(
@M03506:14:000000000-AKVR1:1:1101:10756:6380 2:N:0:34
GATAGGACTACTAGGGTTTCTAATCCTGTTTGCTCCCCACGCTTTCGTGCATGAGCGTCAGTGTTAACCCAGGGGGCTGCCTTCGCCATCGGCGTTCCTCCACATATCTACGCATTTCACTGCTACACGTGGAATTCCACCCCCCTCTGCCACACTCAAGTCTCCCAGTTTCAAACGCAGTTCCCAGGTTAAGCCCGGGGCTTTCACATCTGACTTACGAAACCGCCTGCGCACGCTTTCCCCCCAGTAATTCCGTTTAACGCCTGCACCCTACCTTTTACCTCGGCTGCTGGCACGTAGG
+
CCCCCGGGGGGGGGGGFGGGGGGGGGGGGGGGGGGGGGGGGGGGGGGGGGGGGGGGGGGGGGGGGGGGGGGGGGGGGGGGGGGGFGGGGGGGGGGGGGCFGGGFGGGGGGGFE+FFGGGGCEGGGGGGGGGGDFGGGG;FFGGGGGGGDFGGGGGDFCGGGGGGGGGDFGAFGGFGGD1:C;EGCGG5E;D92;C@5E5=E)C,A,:<CFF7+3>C7+2*;DGF<DD5=D)*>DBG<75+2+27>**)++06=F90*(1<FF3CC*;)<:C>4<*3+)1+))).(485(.).)((0.74((
@M03506:14:000000000-AKVR1:1:1101:4082:6401 2:N:0:34
GATAGGACTACCGGGGTATCTAATCCTGTTTGATCCCCACGCTTTCGTGCATCAGTGTCAATATTCCTGTAGTAAGCTGCCTTCGCAATTGGTGTTCTATGTCATATCTAAGCATTTCACCGCTACATGACATACTCCGCTTACCTCCTGAAAATTCAAGATCAGTAGTATCAATGGCAGTTTCCATGTTAAGCACGGAGATTTCACCACTGACTTACCAACCCACCTACGCACCCTTGAACCCCAGTGAATCCGGATAACGCTTGCCCCCTCCGAATTACCGCGCCTGCTGTCCCGGGGG
+
CCCCCGGGGGGGGGGGGGGGGGDFGGGGGGGGGGGGGGGGGGGGGGGGGGGGGGGGGGGGGGGGGGGGGGGGGGGGGGGGGGGGGGGGGGDFGGGGGGGGGGFGGGGGGGGDGGGGGG9BFEGGGGGGFFGGGGFEF<FFGGGGGGGGGGFDGGCDFFFFEEAF8@>FGFFGFGFGCGDE?=3>EFCADFAEFFFF6=+++=E=DEFAGGGGGGGAFG>FCDD7>CB9CC*7*9?D=C*,>6C47*AA9C,=+)2)*(126))8*/*)>;)8>C:**45:AA:61(-)-45203)*))(4(
@M03506:14:000000000-AKVR1:1:1101:10302:6410 2:N:0:34
GATAGGACTACCCGGGTTTCTAATCCGGATCGCTCCCCACGCTTTCGCGCCTCAGTGTCAGCAAGGGCCCAGGCAGTCGCCTTCGCCACCGGTATTCCTCCAGATCTCTACGCATTTCACCGCTACACCTGGAATTCTACCCCCCTCTACAAGACTCTAGCCTGCCAGTTTCGGATGCAGTTCCCAGGTTGAGCCCGGGGATTTTCCATCCGACTTGACAGACCGCCTGCGTGCGCTTTACGCCCAGTAATTCCGATTAACCGTTGCACCCTCCGTATTACCCCGGCTGCTGGCACGGCGC
+
CCCCCGGGGGGGGGGGFGGGGGGGGGGGGGGGGFGGGEFGGGGGGGGGGGGDGFGFGGGFGGGCEFCDGGGGGGFGGGGGGGGGGGGGGGGGGGGGEG9FFFFGGFFGGGGGG7FEFGGGGEGFEGCGGGGGDDCGGGGGGGFGGCEGEF,@:FGGGC;E;C9:C:DF:FFGGGGCEG7AF55D<,>7DCC7?FGGGGGG530>++=717DGGD8=:FF9F*;C3D@@*9DEGFEGFG>+<C<75**9<:<461*19(9+**)1/1;=A?<).98**./+6.((-(-)(04.6<(207-((
@M03506:14:000000000-AKVR1:1:1101:4132:6419 2:N:0:34
GATAGGACTACCGGGGTATCTCATCCCGTTCGCTCCCCTAGCTTTCGCGCCTCAGCGTCAGTGTCGGCCCAGCCACCCGCCTTCGCCGCCGGTGTTCCTCTTGATATCTACGCATTCCACCGCTACACCAAGACTTCCAGTTGCCCCTTCCGCACTCTATCCCAGCACTATCAGTTGACCTTTCCCTGTTAAGCTCGGAGCTTCCCCCACTGACTTCCACTGGCCTCCTACGCGCCCCTCCCGCCCATCCCATCCGCACAACGCCTGCTCCCCCCGTACTCCCCCGCCTCCCCGCACGGAC
+
C8ACCCFGFF-@F7@:78CEF,,<E<C;FCE@G7FEE:EFFG@FEGGG>G@@7<@F:BC@FFFGF7+@@CFGG,,CFGCEGC:FFFGGG7C7F7?FEGD<BF<<FEDF9,?=F746,C@FG:C=+@<DDF,>,,7,E,,33,8@@DGFGCGGG*@8>,,,@C,3<DG,,>,D,=2,=64>,;,?A,,4462,,A,<A54=**++>0=*::5D9DF;+0+322*/1*)22*1*9)7C())**21C):*)0/:/7?F*>9D*075D)**00*77;55*/,.1)4(((,(8()2(0(-)08(((
@M03506:14:000000000-AKVR1:1:1101:22228:6422 2:N:0:34
GATAGGACTACCGGGGTTTCTAATCCCATTTGCTACCCTAGCTTTCGTCTCTGAGTGTTAGTAATAGCCCAGTAAAGTGCCTTCGCCATCGGTGTTCTTTCCAATCTCTACGCATTTCACCGCTCCACTGGAAATTCCCTTTACCCCTACTATACTCTAGCCTAATAGTTTCGACTGCGATTTTGAGGTTGAGCCTCAAGATTTAACAGTTGTCTTATTAAACCACCTACAGACGCTTTTCGCCCAGTGATTCCGGATAACACTTGCATACTCCGTCTTACCGACTCTGCGGGCCCGGTAG
+
CCCCCGGGGGGGGGGGGGGGGGGGGGFGGGGGGGGGGGGGCFGGGGGGGFG9FFGEFGGGFGGGGF<FGGGGGDCFGGFFFFGGGGGGGGGGGGGGGGGGGGFGGGGGGAFFCEECEFGFGGG:CFFGGFGGGGGGGGGFFGGGGCDF6>9=DFF;9,;;EGCG8A;EGF9;=@C8C?C@?GG;,6D,=DEECEC,@C,CFGGC;F,,,2C8,+7;+=<<<+;7>5??C*??+;/*09?,5*9<D?=10,5=+=6<D?*+*0);;+5*>+01*0*3*/:+)/(/,(,*)*((.4(1<>2,,
@M03506:14:000000000-AKVR1:1:1101:8531:6426 2:N:0:34
GATAGGACTACAAGGGTATCTAATCCTGTTCGCTCCCCACGCTTTCGCTCCTCAGCGTCAGTATCGGCCCAGAGACCCGCCTTCGCCACCGGTGTTCCTCCTGATATCTGCGCATTTCACCGCTACACCAGGAATTCCAGTCTCCCCTGCCGAACTCTAGCCTGCCCGTATCGAATGCAGGCTCGGGGTTAAGCCCCGAGTTTTCACATCCGACGCGACAGGCCGCCTACGAGCCCTTTACGCCCACTACTGCCGGCGACTGTTCGCACCCTCCCGATTACTGACGCGCCTTGCCCGTAGG
+
CCCCCD9FFEFGGFEFCE<DEFFGGGGFGGFGD7CFDFGGCGGGGGGDCGGGGGGGGGGGGGGFGEGGDEGD8ECE@FGGGF:F<FGGGGEE=FFGGGGGGFGECGFFEGGEGGE:FGCFGDCCCFFAF:EC7?AFFF9===D;EGGFCFDE+1=@,@E9A@9::FFGEDGGGF,>CF9E68,@?CG7:C7F996;EC:*3>CEG7@F:FF**7:51)7C5C<*)9>>*>)/*).*(*)2<**)11*)3+011)1)9(9=))12:*15C)95)1***()/46))(-10(58(94(2).(((
@M03506:14:000000000-AKVR1:1:1101:18186:6436 2:N:0:34
GATAGGACTACAAGGGTATCTAATCCTGTTCGCTACCCACGCTTTCGCTATTCAGCGTCAGTGCCGGCCCAGACCACTGCCTTCGCCATCGGTGTTCCTCCTGATATCTGCGCATTTCACCGCTACACCAGGAATTCCGTGGTCCCCTACCGGACTCAAGCCATAGCAGTATCGGATGGCAGCTCCAGGTTGAGCCTGAAGATTTCCCACCCGACTTGCCCAGCCGCCTACTAGCCCTTTCTGCCCCACACATCCCGACACCCCTTCCACCCTACCGGTCACCGCTGCCGCTGCCACGGCC
+
CCCCCGGGF-CCCCFFFECFGGGGGDFGGGGGGGGGGGGGFEGGGGGGGGGCEGFGEFGEDGCFGEEDGGGFFD<FG?FGGGGFGGGDF<@CFGGGGGFFFFCEF9FFGDGGDCFGGGGEFFGGDGAFE:4==FF=AC,AFCEC@EGDEFE8CDEEF?>9ED8A68DFG<E@C+>@;*?::**3@8D@C,,2::B,1,:,5+5>;=,,42:CE):**03+0***29)852;9++);345<+1+02/*02/*7))***,)*0))17;*7+=*)00**2(7*(4)(((3<,)(()((**0(((
@M03506:14:000000000-AKVR1:1:1101:14443:6459 2:N:0:34
GATAGGACTACCAGGGTATCTAATCCTGTTCGCTCCCTTGGCTTTCGAACCTCAGCGTCAGTTGCTGTCCAGAAAGCTGCTTTCGCCATCGGTGTTCCGACACATATCAACGCATTTCACCGCTACACGTGTCGTTCCGCTTTCCTCTCCAGAACTCAAGATCTCCAGTATAGGGAGCAGTGTCAGAGTTGAGCTCCAACCTTTCACTTCCTACTTAAAGATCCGCCTGCGTTCGCTTTACGCCCAGTAAATCCGGACAACGCTTGCCACCTACGTATTCCCGCGGCTGCTGGCACGTAGT
+
CCCCCGGGGGFGGGGGGGGGGGGGGGGGGGGGGDGGGGGGFGGGGGGGGGGGGGGGGGGGGFFCGFGGGGFGGGGGGGGGGGGGGGGGGGGGGGGGGGGEGGGGGGGGGGGGGGGGGGGGGGGGGGGGGGGGGGFGGGGGCEGGGGGGGGGFGDDDEDGGCFCFGG9>@FA,DCBCGGGGGGGGGGFGGG9B?DFGGG6CE9FFGGGGGGGGFFGFGD>F78CE94?BFFAEGDBG28A7>5C57C597+>A@8C3C@C7ABFD9*;)<@FF)*;CC5)+-5(7(-351>?2::(670.34
@M03506:14:000000000-AKVR1:1:1101:11658:6460 2:N:0:34
GATAGGACTACTAGGGTATCTAATCCCGTTTGCTACCCACGCTTTCGTGCCTTAGTGTCAGGAACAAGCCAGTTATCTGCCTACGCCATCGGTGTTCCTCCCTATATCTACGGATTTCACTCCTACACAGGGAATTCCAATAACCTCTCTTGTCCTCTAGCTTTGCAGTTTAAATAATGTTAATCCGGTTGAGCCGAACGCTTTCACTATTTACTTACAATGCCACCTACGCAACTCTTTACGCCCCGTAATTCCCGCTAACGCTTGGATCCTCCGTATGACCGCGGCTGCCGCGCCGGAG
+
CCCCCGGGGDFEEGGGFFDGGGGGGFGGGGGGGGGGGGGGGGGGGGGGGGGGGGGGGGGGGGFFGGGGGGGGGGFGGGGGGGGGGGGGGGGGGGGGGCFGGGGGGGGGGFGGG:FGGGGGGGFGGGFGGGGGGFGGGGEDFGFGGEGGGGGGGGGGGGFGGGFGFF;=EFFGEAFGGCFGGGFGADE6ED+8=8DGCEG>ECE@@CAF7F7;@9DCCGFGCCGCCCCA?**?9BE**+:B,1497C*)/4:;+++*9()2=FEDCEE>66*.8*;*/45:)<:>>(7@B)2()(()))4(-
@M03506:14:000000000-AKVR1:1:1101:18931:6461 2:N:0:34
GATAGGACTACCAGGGTATCTAATCCTGTTTGCTCCCCACGCTTTCGTGCATGAGCGTCAGTGTTAGCCCAGGGGGCTGCCTTCGCCATCGGTGTTCCTCCACATCACTACGCATTTCACTGCTACCCGTGGAATTCACCCCCCTCTGCCACACTCAAGCCCGCCAGTTAGAAACGCCGCTCCCAGGTTAAGCCCGGGGCTCTGCCACTTCCCTTAGCGAACCGACTTCGCCAGCCTTTCGCCCAGTAATTACGATTAACGCCCGGCCCTTCCGCTTTACCGCGCCAGCGTGTACGTTAGC
+
@C-ACGGGGGCG8@CCAF8CFFD<FCA96@FGFECF<6CCCECFDE7FFDCFFGFFFFG,F6<FGF9F,CFG7BC6@FFE,C,C=C@ECEBC?B:CF9EAEEFFFG,E<BD:@+:+A<E,,?BEA9,ACF:@79:,,,,,8+8++@DFDF,6D+,6>=DE+D8EEC+6,3,8A,,3**1*4*11,,*,4,9;<:58*===**30+2+++02*2++>*7)287C*)/0)3*)**))*,**+*/57C*<FG7<=B)***(2+)7>))**)2)*).**/*-/+53((((()()-(.,6*)),()
@M03506:14:000000000-AKVR1:1:1101:4396:6474 2:N:0:34
GATAGGACTACCAGGGCTTCTAATCCCTTTCGCTCCCCTGGCTTTCGCGCATCAGCGTCAGTGTCGGCCCAGCAACCCGCCTTCGTCGCAGGAGTTTCTCTCGATATCTATGCATTTCACCGCTACACCAAGAATTCCGATTGGCCCTTCTGCACTCTAGCACAGCAGTATCAATCGACCGTTCCGAGTGAAGCTCGGAGCTTTCACAATCTCCTTACCACGCCGCCTACGCGCCCTTTACGCCCATTAAATCCGAACCACGCTCGGTACCATCCTATTACCGCGTCTGCTCGCCAGTTCT
+
@6BC@<,<C@6;<;6@-CCFCF9EGGG,;@F@FFGC,@@,,C,CF<,C@76,7,6;C:FB,CCC9@@F,@788,CFG@EC=BB<D,,@F:F7+BA,,,,BE<?=?4FEAF,BFA<@5,:5?:C:CCFED?8,A<9,A5,++@D,,33@,3CEC233,@,73@D686,@E7DFFF9,1@E::CCC6*;E4*?;,:,21*45*;CE7@?79D4++2>+3>A+77CF8<))=*)51<57(0)3<*>DDG2*:+<0965D<()*0001***0*7:****0364+))((((-)4*-))-(*.0)))
@M03506:14:000000000-AKVR1:1:1101:23838:6492 2:N:0:34
GATAGACTACCGGGGTTTCTAATCCCGTTTGCTCCCCTAGCTTTCGCGCCTCAGCGTCAATGCCGGTCCAGGATGCCGCCTTCGCCACCGGTGTTCCTCCAGATATCTACGCATTTCACCGCTACACCTGGCATTCCACATCCCTCTCCCGGATTCAAGCCTTTCAGTATCGGACGCAGTTCCTCGGTTAAGCCGAGGGATTGCACGTCCGGCTTAGACGGCCGCCTACGCGCCCTTTACGCCCAGTCATTCCGCACCACGCCGGCCCCCCCCGTATTTCCGCTGCTGCTGGCAAAGGCGC
+
<CCCCGGGFGGEEGG7FEGGGGGGGGGGGGGGGGGGGCFCGFGG,BFFGG@FDGFGGGGGFAFG@GGFGFFGFFGFGGGCCEF,FFGGGEGED:FEGAFGFFGGGDGGGGDECECEFAAFGD:FFC@FF@F8F<FFGFF:8@DF8ED8>FG66+3DAC;6FGFGGC9>7,56:**>?EG*?D<;DE*4**?;<E5E***2*;*>9C5CC<<DGC=8DF*11CD5CD:)0<B55>5),20<**9C*:2*3++99?CCC2*/)8:)):::55D@39/2*,*<48((-())./),0(.*/)(((
@M03506:14:000000000-AKVR1:1:1101:7170:6504 2:N:0:34
GATAGGACTACCGGGGTATCTAATCCTGTTCGCTCCCCACGCTTTCGCTCCTCAGCGTCAGTTACTGCCCAGAGACCCGCCTTCGCCACCGGTGTTCCTCCTGATATCTGCGCATTCCACCGCTACACCAGGAATTCCAGTCTCCCCTGCAGTACTCCAGTCTGCCCGTATCGCCCGCACGCCCACAGTTGAGCTGTGAGTTTTCACGAACAACGCGCCACACCCCCGACGAGCTCTTTACGCCCACTAATTCCGGACCACCGCCCACCCCTACCTAGTACCGCGGCCGCTGGCCCCACAT
+
CCCCCGGGGGGGGGDDFGGFGGGGGEGGGCEEGEGGGGGCFGEGGGGGGGGEGGGGGGG@@FFGFFEG@FCGFF<FFGGGGG7FCGECBFG7F:?:FCCGGGDF9A@AE?FGEGE=FGAF8:BE+>==EG8CCD:FDFFF;EAFAEGDFC,,@EG;DF8,7,,;@<EDC+,C6CGE*3*=>C>EGGDE;,;@,5,>EC7C=+>,>9::*57D*;?C7))**21>)17)*1017)06.2999*9C<:*7+++**/7)*-)*)..)1/*0275))/*++)1264((((,)-0,4.22*).(-)
@M03506:14:000000000-AKVR1:1:1101:15547:6504 2:N:0:34
GATAGGACTACCGGGGTATCTAATCCTGTTTGCTCCCCACGCTTTCGCGCCTCAGCGTCAGAACCGGACCAGTCAGCCGCCTTCGCCACTGGTGTTCTTGCGAATATCTACGAATTTCACCTCTACACTCGCAGTTCCACTGACCTCTTCCGGTCTCGAGCCGTCCAGTATCGAAGGCAATTCTGTGGTTGAGCCCCAGGCTTTCACCCCCGCCTTGAACGGCCGCCTACGCGCCCTTTACGCCCAGCGATTCCGACCCACGCTAGCCCCCTTCGTCTTCCCGCGGCCACTTGCACGAAGC
+
CCCCCGGGGGFGGGGGGGGGGGGGGGGGGGGGGGGGGGGGFFGGGGGGGGGGGGGGGGGGGGGGGGGGGGGGGGGGFGGGGGGFFG@:FFGGFCGEGGGGGDGGGGGFGGCFGGGGGGDGG,AE9FGGFFFGG>FFFGACA8DFGCGGGGFGGGGGGFGEGECGEE:EA,7,53DE5CFFC?,>:DE?=FD:?EG*8585*0061:FCC//>*/8;7F;+8*5:)7<)7<):D3579*900/7)9**)22*00**9/(/:@3)*1/<5CED))9*2*,894::>(1()-..)9<)7.)(((
@M03506:14:000000000-AKVR1:1:1101:12721:6506 2:N:0:34
GATAGGACTACCGGGGTTTCTAATCCTGTTTGCTCCCCTAGCTTTCGTTCCTCAGCGTCAGTTGTGGTCCAGCGCGCCGCTTTCGCCACGGGTGTTCCTGCAGATATCTACGCATTTCACCGCTACACCTGCAATACCACGCGCCTCTCCCACACCCAAGCACAGCAGTTTCGGAAGCAGCCTCTGGGTTGAGCCCAGAGATTTCCCTCCCAACTTGCCACACCGCCTACGAACCCCTTACACCCCGTACTTCCGACCAACGCTGGCCCCCTACGCCCTCCCGCCGCTGCTGGCCCGTATG
+
CCCCCGGGGGFGGGGGFFGGGGGGGGGGGGGGGGGGGGGGGGGGGGGGGGGGGGGGGGGGGGGGGGGGGGGGGGGGGGGGGGGGGGGGGGGGGGGGGGGGGGGGGGGGCGGGGFEGGGCFGGGG7+CGGG?FFGGGGGGGD7+7@EE6EGG?EEG+@*>DBFFFCGGGGFGF>E8C7,C,DFCG8::FFE*62AFFD5AF=+1>E+++;C84?<:@FC6+>4C5):@)*9D**773(180<0:C3*17C***0=77)4C5@:3*9/AFFFD:)9**2()*-832((()-725)115)0(.(
@M03506:14:000000000-AKVR1:1:1101:9126:6525 2:N:0:34
GATAGGACTACTCGGGTATCTAATCCTGTTTGCTCCCCTAGCTTTCGTCCCTCAGCGTCAGTTGCGATCCAGCGAGCCGCTTTCGCCTCGGATGTTCCTGCGGATATCTACGCATTTCACCGCTACACCCGCAATTCCACTCGCCTCTCTCGCGCTCTAGCACAGCAGTTTCGGGAGCAGCCTCTGGGTTAAGCCCAGAGATTTCACTTCCGACTTGCCGCCCCGCCTACGGACCCTTTACGCCCAGTAATTCCGACCAACGCTGGCCCCCTACGTTTTACCGCGGCTGCTGGCCCGTCTT
+
CCCCCGGGGGGGGGGGGGGGGGGGGGGGGGGGGGGGGGGFGGGGGGGGGGGGGGGGGGGGGGGGGGGGGGGGGGGGGGGGGGGGGGEEGGGCFGGGGGGGGGGGDGGGGGGGGFE@FGGGFDEGGGGGFGGGGGGGGGGGFGEGGGGGG=FDGGGGGGGGGGGFFF6EFGFFGGGGGGFGGGGGC6FCCGG9?FFFFFFF6CFFGFGGC4CDED8EC7F5C/CEGGB)/752/>3>1CFCF=D5C*;0+<CFFFD3)4C*))5***28F@D)7FC8883+.4-(((()(.,,9:(*)0(((
@M03506:14:000000000-AKVR1:1:1101:19018:6528 2:N:0:34
GATAGGACTACCGGGGTTTCTAATCCTGTTTGCTCCCCACGCTTTCGCACCTCAGCGTCAGTACCGGGCCAGTGAGCCGCCTTCGCCACTGGTGTTCTTGCGAATATCTACGAATTTCACCTCTACACTCGCAGTTCCACTCACCTCTCCCTGTCTCCAGCTCGCCAGTATCAAAGTCAGTTCTCGAGGTGAGCTCCAGGATTTCCCCCCTGACTTAACAAGCCGCCTACGTTCGCTTTACGCCCAGTGTTTCCGCGCAAAGCTAGCCCCCTTCGCCTCACCGCGGCGGCTGGCCCGGAGG
+
9CCCC8CAAFCFGCFGGEGGFGEGF9F<FEEFGGGGGGGDCFFGGEBE@::EEFGGGEG7FCFGGCCGCEEGG9<EFGGGGGGGCBFECDE=FFBFFF,?FGGG7BF<CFFGEGGGGDFGFGDF9,5FEECF=BF<,C,DFD,@EGF9DGG,@,=3,,7,@,:8:8+>,@,3,,,@,32@B77,,6AC1*19,>;D,4>,10,,5,,;E4)/7*AF+1+1****)2:)/2=**2.9(18+<*9C5*:02++)/**/)-9/)002*2@);<<752A**()+.(((-(()(.(()((17)41(
@M03506:14:000000000-AKVR1:1:1101:24493:6538 2:N:0:34
GATAGGACTACAGGGGTATCTAATCCTGTTTGCTCCCCACGCTTTCGCACCTCAGCGTCAATACCAGTCCAGTGAGCCGCCTTCGCCACTGGTGTTCTTCCTAATATCTACGAATTTCACCTCTGCACTCGGAATTCCACTCACCTCTCCTGGATTCAAGCGATGCAGTCTTAAAGGCAATTCCGGAGTTGAGCCCCGGGCTTTCACCTCTAACTTACAAAGCCGCCGACGTTCGCTTTACGCCCAGTAATTCCGAACAACGCTACCCCCCCCCGTAATACCGCGGCTGCGGGCACGGAGG
+
CCCCCGGFGGGCGGDCF;FFGEFCFAFGGDFCFFFGGGD:FGGGFGGGGGGCGGGGGGGGGGGGGG?ECECFGDDGFGDGCCGF<CEGGGGGGGFCFGGGF,CE<?@FGGGFGGG@FAEFFGGGGFGG9FFEGG7FGGGGGGGG?>B?>ECG8AEGGGG,,13D8CF9EFGFA,@>,DF,,@AE8=6+;B,@,,,3+*3@5*,,,2=9?F4*:8DD:8+9986,/):)*7)**))1(*29C5*2/5CF+<9=6***/4<:7:55***0*)))))2**()+624>2(23-)((0((*))110
@M03506:14:000000000-AKVR1:1:1101:12101:6545 2:N:0:34
GATAGGACTACCGGGGTATCTAATCCCGTTCGCTCCCCTAGCTTTCGCGCCTCAGCGTCAGTGTCAGCCCAGCAACCCGCCTTCGCCGCAGGTGTTCCTCTCGATATCTACGCATTTCACCGCTACACCGCGAATTCCAGTTGCCCCTTCTGCACTCTAGCCCCGCAGTATCGGCTGACCGTTCCGGGTTAAGCCCGGAGATCTCACAGTCGACTTGCGGTGGCCGCCTCCGCCCCCTTTACCCCCAGTACATACGCACCAGCTCTGCCCCCCCCGTATTCCCCCGGTTGCTGGCCCGGTG
+
CCCCCGGGGGDGGGGGFGFGGGGGGFGGGGFGGECEGGGGGGGGGGGGGGGGGGGGGGGGGGGGGDGGGGGGG@FGGGGGGGGGGGGGGGGGGFEFGGFGFGGFGFGGGGGFG@FGFGGGGGGFCFGGGG+CC+CDFFG9F9;FGGGGGGGEFGGGG,@@F?EGGGGGCF@FGEE8=C?CEGDFF>:5:E*BCFC8?=8=8>+>?EGGGGGG*)18:F3>97C6D38)/*0*/))99))3+3**1:*7C9+*9*24*()/)))**++*+0>>)7CCA04+)64(((()-06)*,(1)7(-(
@M03506:14:000000000-AKVR1:1:1101:9898:6554 2:N:0:34
GATAGGACTACCAGGGTATCTAATCCTGTTTGCTCCCCACGCTTTCGTGCATGAGCGTCAGTACAGGCCCAGGGGATTGCCTTCGCCATCGGTGTTCCTCCGCATATCTACGCATTTCACTGCTACACGCGGAATTCCATCCCCCTCTGCCGTACTCCAGCGATGCAGTCACAAATGCAGTTCCCAGGTTGAGCCCGGGGCTTTCACATCTGTCTTACCTCACCGCCTGAGCCCGCTTTACGCCCAGGATTTCCGTTTATCGCTTGCACCCTTTGTCTTACCCTGCCTGCTGCCCCGTAGT
+
CCCCCGGGGGFGGGEGGGGGGGFGGGGGGGGGGGGGGCFFGGGGGGGGFGFGG9FGGGGGGGGGGGGGG>7FFGG@CFGGGGFGGGFEBGDCFCFCEFFEC7CCB,CEA<A7CC::FGGFGFFGGF<FCFGEEGC=BFG9FD8DE6EF,>E>@CEGGFFGGGGEDE>9EC,@CFCACAEFDCC9E;@CG9,,6>F5:55=*:=,,,===8C+1;+>;D)4;4/73CDF**)32:>C><>7+*/1>**)*+3*995**./+*.)995A*+593)*+32.*06(().((*)80:*(./))-8(
@M03506:14:000000000-AKVR1:1:1101:18072:6558 2:N:0:34
GATAGGACTCCCCGGGTATCTAATCCTGTTTGCTCCCCACGCTTTCGCACCTCAGTGTCAGTATTAGTCCAGGTGGTCGCCTTCGCCACTGGTGTTCCTTCCTATATCTACGCATCTCACCGCTACACAGGAAACTCCACCACCCTCTACCATACTCTAGTCAGTCAGATTTGAATGCAGTTCCCAGGTTGAGCCCGGGGATTCCCCATCCAACTAAACAACCCACCTACGCGCGCCTTACGCCCAGTAATTCCGATTAACGCTCTCCCCCCCCCTACTACCGTCGCCGCTCGCACTGATC
+
CCA8C@,FF<;6F:@7@FGEEG<<CFGCF9FFGFDFGDGE+@CCDCBC,@B,CE<6ECCFFE9A<E<FE,CCFEFC@DF@BEGFGG,6C,,CC,A4@,,:EFGFFFDFEFFBF+@+:FGG8+>C7CCFCF,<FG,A<<:,F4+BE68=,C>=DGC,E,D86,=D3EG;,,383,,@EGG,>@,;E=F?FFC73AE8+:*@*08,,,11,3;9,4<,;DFFDC*:**/2,;2=)))/,9>6@CD<<:80<++994**1(1+9)<39*<)*55)))*/2(*+.8(,((-)4>(()-())))))
@M03506:14:000000000-AKVR1:1:1101:15273:6559 2:N:0:34
GATAGGACTACAGGGGTTTCTAATCCCGTTTGCTCCCCTGGCTTTCGCTCCTCAGCGTCAGTGTCGGTCCAGGATGCCGCCTTCGCCACCGGTGTTCCTCCAGATATCTACGCATTTCACCGCTACACCTGGAATTCCGCATCCCTCTCCCGAACTCAAGCCATCCAGTATCAGACGCAGTTCCCCGGTTAAGCCGAGGGATTTCACGTCTGACTTAGTTGGCCACCCACGTGCCCTTTACGCGCAGTAATTCCGAACAACGCTTGCCCCCCCCGTATTACCGCCGCTGATGGCCCGGGGT
+
CCCCCGGGGGGGGGGGCEGGGGGGGFGGGGGGGGGGGGGF@FFGGGGGGGGGGGGGGGGGGGFGGGGGGGFGFGGGGGGGGGFGGGEGGGGGGGGEEEFGGFG,EAEGGGGGGGGGGGGGFGGGGGGGGEFGF<FGCFGG7EGFGGGGGGGCEEG,EFGGGGGGGGGGG9CFFGCFGGG>EEGFGFG5?7*?;FGGD=C5C*=,=+9C:7*/4;@EGGFGF**09<8)*15*;>@F:*0++29))1*0+00==6*9>7>?)779C*;?FFGF3C*2:1/346:6(47)()))/(.*7)(,-
@M03506:14:000000000-AKVR1:1:1101:7590:6575 2:N:0:34
GATAGGACTACCAGGGTATCTAATCCTGTTTGCTCCCCACGCTTTCGTGCATGAGCGTCAGTATTGGCCCAGGGGGCTGCCTTCGCCATCGGTATTCCTCCACATCTCTACGCATTTCACTGCTACACGTGGAATTCTACCCCCCTCTGCCATACTCTAGCTTGCCAGTCACAAATGCAGTCCCCCGGTTAAGCCCGGGGATTTCACATCTGTCTTAACAAACCGCCGGCTCACGCTTTACCCCCAGATATTACGTTTAACGCTCGCACCCTACATATTACTGCCACCTGTGCCACTATGT
+
CC-BC8FGGFE<@F76FFG9FF,C<EFF<E@<F9EF8FFGDGGGDFEECFCGGGGFDCFC,FFC@CECF7FE,@++@:C@F99E,BCEEFDBF=,C@FFG,BFGGGC<<<F@EGG+?F9FGAF9?FDA:FC++,9,,CE;FGGGEEEE8F,@,6D,@DD,=EC8=8,3DFDGG<:@A9A,3,,@:+;ECE7,7EFCEC1**:@FGC,4,2181+1541/<**7=)5>)*7)/*/)*,1)30+019=8<+++*//>**(*+*0555**.?7DF45+++./+6).-(),5()))*.66)))).
@M03506:14:000000000-AKVR1:1:1101:10892:6578 2:N:0:34
GATAGGACTACCGGGGTTTCTAATCCTGTTTGCTACCCACGCTTTCGTGTCTCAGCGTCAGTGGCCGTCCAGATAGCCGTCTACACCGCAGGTGTTCCTCCTGATATCTACGCATTTCACCGCTACACCAGGAATTCCGCTATCCTCTCCGGCACTCAAGCCTGCCAGTTTTCGGCGCACCCTCCCAGTTAAGCCGGGAGATTTCACACCAAACTTAGCAAACCGCCTACACACTCTTTACGCCCAGTAATTCCGAACAACGCTTGCTGCCTACGTATTACCTCCGCCGCTGGCCCGCATT
+
CCCCCGFGGGFGGGGGGGGGGGGGGGGGGGGGGGGGGGGGGGGGGGGGGGGGGGGGGGGGGGGGGGGGGGGGGGGGGGGGGGGGGGGGGGGGGGGGGGFGGGGGGGGGGGGCFFGDGGGGGGGGGGGGG7EEFCGG9FFFC@CGFGGFGGGDEGGGGDFGGGGGGGFGCDGGGDCEGDGGGGADGGG6<CC;?EGG=E:/;FF;CEF??DFFFF7@>;AEC<FGDGF77</:*.)9):BF?CD5CE*<9999@?C3<95F@5>31;=*:=C69DC@+6;+)6).((-)(.(-)((/50((-
@M03506:14:000000000-AKVR1:1:1101:16529:6586 2:N:0:34
GATAGGACTCCCAGGGTATCTAATCCCGTTCGCTCCCCTGGCTTTCGCGCCTCAGCGTCAGTGTCGGCCCAGCAACCCGCCTTCGCCGCAGGTGTTCCTCTTGATATCTACGCACTTCACCGCTACACCAAGAATTCCAGTTGCCCCTTCCGCACTCTAGTCGCACAGTATCAGTTGACCTTTCCGAGTTAAGCTCGGAGATTTCACAACTGACTTGTGCTGACCGCCTACGCGCCCTTTACGCCCAGTAAATCCGAACAACCCTTGCCCCCCCCCTATTACCCTGGCCGCCTGCCCGGGG
+
CCCCCGGGG-EFGCFGFGGGGGGGGGGGGGGGGGGGGGGC@DFGGGGGGGGGGGGGGGGGGGGGGGGGFGECFGGGGGGGGGGGGGGDGGGGGGFGGGBFGGG9FGFGGGGGGCGGGGGGGGGGGGGGGGDDFFGGGGGGFGGG9DFGFGGDGEGGGGG,@FBE8CBFGA,,:EFGFGGFGGFCD58:@CF@;C?,A:8E509;EFC,CC6>CG+>7@6FGGGGG:>=CCF*95>79C?F<9*75CC:CC+*86<D:?D5)))12@8;<?CDEGG**2696<4()(().0((),8*0)((-
@M03506:14:000000000-AKVR1:1:1101:5520:6591 2:N:0:34
GATAGGACTACTGGGGTATCTAATCCTGTTTGCTCCCCACGCTTTCGTGCCTGAGCGTCAGTTCTAGCCCAGGGGGCTGCCTTCGCCATCGGTGTTCCTCCACATCTCTACGCATTTCACTGCTACACGTGGAATTCTACCCCCCTCTGCTAAACTCTAGCGACTCAGTTTCAAACGCAACTCCCAGGTTAAGCCCGGGGCTTTCACATCTGACTTGAGTCACCGCCTGCGCACGCTTTACGCCGAGTAATTTCGATCAACGCTCGGACCCTACGTATTACCGCGGCTGCTGGCACGTTGG
+
CCCCCGGGFGGGEFFGEDGGGGGGGGFGFGGGGGGGGDGGGGGGGGGGGCFGDFCFGGGGGGGGDDGGGGGCFEGGGGGGGGGG@FEF:F7FFFGC<F<FCFFFGFGGFFGGGEC:AFFDEDFFGGGGGGGG7EFFGGCEFGGGEGDFE9;=;=DDBADEFGE>EEG?EE,F::AFEGGGGCC?FGGFFGF?,>EEGD>CEG5,;,1,4;:DGFG+;*0C+@><7CD55>BE3>@<6C)<:CG<)1/.*00**9017(/3)>)****0:.1)79*2+6)<<2,((,4)45:2)877)0(((
@M03506:14:000000000-AKVR1:1:1101:24709:6597 2:N:0:34
GATAGGACTACAGGGGTTTCTAATCCTGTTTGCTCCCCACGCTTTCGCACCTCAGCGTCAATACCAGTCCAGTGAGCCGCCTTCGCCACTGGTGTTCTTCCGAATATCTACGAATTTCACCCCTACACTCGGAATTCCACTCACCTCCCCTGGATTCAAGCGATGCAGTCTAAAAGGCAGTTCCGGAGTTGAGCTCCGGGCTTTCACCACTTACTTACCAAGCCGCCTACGTGCGCTTTACGCCCAGTAATTCCGAATCACGCTCGCTCCCCCCGTCCTACCGCCGCTGATGGCCCGGCGG
+
CCCCCFGGGGGEGGGGEGGDGG9FE96EEFGFFGGGGCGGGGGGGGGGGGGGGGGGCFGGEDEFGGGGGGCDDGACEFGGGGGGGDGGGFFGAFGGGGGF9EGGG?9?B@FCCFFGFGGGG,@FGFDFGDG7@?FFCFGGBFCGDD8,6@D+>DD9>=,39+>=8EGD@@=FF,9=CBC6F72,+5@ECCC93,73@***=7=?9=7?490:<+1,++11?6/47)5)=F:00)))(28>9*29>7/9+<<@46C53(1<:@F**2*.*89))/:/*(0+)(((,(-01)))*.(*).--(
@M03506:14:000000000-AKVR1:1:1101:7572:6605 2:N:0:34
GATAGGACTACCAGGGTATCTAATCCTGTTTGCTCCCCTTGCTTTCGCAGCTCAGCGTCAGTTACCGGCCAGTGAAGCGCCTTCGCCACTGGTGTTCCTCTCGATATCTACGCATTTCACCGCTACACCGAGAATTCCGATTGCCCTTTCTGCACTCTAGCATGACAGTATCACTTGGCCGCTCCGAGTTAAGCCCGGAGATTTCACAAGTGACTTATTACGCCGCCTACGCGCCCTTTACGCCCAGTAAATCCTAACAACGCTTGGTCCCTACGTTTTACCCCGGCGCCTGGCACGCCTT
+
CCCCCGGGGGGGGGGGGGGGGGGGGGGGGGFGGGGGGGGGGGGGGGGGGDGEGGGGGGGGGGGGGGGGGGGGGGGGGGGGGGGGGGGGGGGGGGGGGGFGDFGFFGGGCGGGGGGGGGAEGGGGDGGGGG7CGEFGGG?FCG+E=FGGGGFFGGGGGGGGGGDGGGGGGGDGEFGGGDEDGDEEC*@;CCCAC7>FGEEEEGGGGGGG,?:8FCEGGGFC18CEDGF55DBG3A;D;*7@F*>CC5C)<CC?*/*2*2<?FE@G988/<)97=**0*(8955(-((3)(01:)2(25)-((
@M03506:14:000000000-AKVR1:1:1101:26893:6614 2:N:0:34
GATAGGACTACCGGGGTATCTAATCTTGTTTGCTCCCCACGCTCTCGCGCCTCAGTGTCAGTCTCAGTCCAGGTAGCCGCCTTCGCCAATGGTGTTCCTTCCGATATCTACGCATTTCACCGCCACACCGGAACTTCCACCACCCTCTACTGCCCTCCCGTTACCCAGTTTAAGAGTCAGATACCAGGTTGAGCCAGGGGCCTCCACAACTGACTTACACAACCGCCAGCGCTCGCGTTACGCCGTGTAATGCCGCTTAATGTCGTCACCCTCTGTACTCTCGCCGCTCTGGGCACGGCGG
+
ACCC<8CCF-CEFCCF8B6<E,<CC,CFGAEFF,;CF:,@@@6;,<,BFGG,B8F96ECGACF,E,9C@C,CFC,6EEF7FF,E@FC:>,BFGAEFEG<FFEGDEF@D955<=+44,CC@9:F+8FFC7FE777FFGF;F,@>C?+@>,CA,@,@,D83+>,6;A:,@@377,@,>,;E3,7,E,,8CAF7,,>?1,1=**)*,,,,,4/;D7C<++0++2**=>)2)*1)**00)(1)/:*9C)*2.*++**09))-*+*11**/1)/9C77*0A+)10))3((-()()))0((*0)(--
@M03506:14:000000000-AKVR1:1:1101:10493:6628 2:N:0:34
GATAGGACTACAGGGGTTTCTAATCCTGTTTGCTACCCACGCTTTCGCTCCTCAGCGTCAATACTGGCCCAGAGCACCGCCTTCGCCACCGGTGTTCCTCCTGATATCTGCGCATTTCACCGCTACACCAGGAATTCCGTGCTCCCCTACCAGATTCAAGCCACAGCAGTATCGGATGGCGTCTCGGGGTTGAGCCCCGAGTTTTCACACCCGACTAACTGAGCCGCCTACGAGCTCGTTACGCCCAATAAACCCGGTCAACGCCCGGACCCTACGTATCACCGCTGCCGACTGCACGCAG
+
CCCCCGGGGGGGGGGGGGGGGGGGGFFGGGGGGGGGGGGGGGGGGGGGGGGGGGGGGGGGGGGGGGGGGGGGGGGGGGGGGGGGGGGGGGGGGGGGGGEGGGGGFGGGGFGEGGGDGGGGGGG@EGGGGGGGFGGGGGGGGGFGEFGGGGG?CDF;EGGFFFGGGDGCFGC;E@GDGE+DCGGCGEFCEEGGGFGE=EE*:C=;CCFGD*975C8=C4A@:*96;DB:*/<E<3:),*0;*575<ED7*<+9*)*)),1:*17D)2/)*515)**8;2**-)43((4.3)(()-4>))(,,
@M03506:14:000000000-AKVR1:1:1101:7422:6633 2:N:0:34
GATAGGACTACTGGGGTTTCTAATCCTGTTCGCTCCCCACGCTTTCGTGCCTCAGCGTCAGTTACAGTCTAGGCAGCTGCCTTCGCAACCGGGGTTCTGGATGGTATCTATGCATTTCACCGCTACACCATCCATTCCGCCACCCTCGTCTGTACTCAAGTGCTCCAGTTTCCAGGGCAGTTCCGTTGTTGAGCAACGGGCTTTCACCCCAGACTTACAGCACCGCCTACGCACCCTTTACACCCAATAAATCCGGACAACGCCTGCACCCCCCGTATTACCGCGCCCCCGGGCACGGAGT
+
CCCCCGGGGGGGGGGGFFGGGGGGGGGGGGGGGGGGGGGGGGGGGGGGGGGGG@GGGGGGGGGGGGGGGGGGGGGGGGGGGGGGFGGGGGGGGEGGGGGGFGGFGFGGGGGGGGGGGGGGDFEGGG?C=FEFFGGE<E8FGEGDEGGGGG8EGGGGAFG?EEGGGFGF==D,3@;FGG68@3@DE839CCCFECFGF>C:ECC4D:CFF<D*;CAFG7AF;46?DD85=<8E*:>C6*/++1:CDG57+3+/=@)19,9C>)))***)+)*..98C*4)+).-41(-0()(()(-1;)(((
@M03506:14:000000000-AKVR1:1:1101:13675:6660 2:N:0:34
GATAGGACTACAAGGGTATCTAATCCCGTTCGCTCCCCTGGCTTTCGCGCATCAGCGTCAGTGTCGGCCCAGCAACCCGCCTTCGCCGCAGGTGTTCCTCTTGATATCTACGCATTTCACCGCTACACCAAGAATTCCAGTTGCCCCTTCCGCACTCTAGTCGCACAGTATCAGTTGACCTTTCCGAGTTAAGCCCGGAGATTTCACAACTGACTTGTGCTGACAGCCTACGCGCCCTTTACGCCCTGTAAATCCGAACACCGCTGTCCCCCCCCGCATTACCGCGGCTGCCGGCCCCGCG
+
CCCCCGGGGGGGGGGGGGGGGGGGGGGGGGGGGGGGGGGGGGFGGGGGGGGGGGGGGGGGGGGGGGGGEGGGGGEGGGGGGGDGCGGGGEGGGFGDGGGGGGFGGGGGGGGGG7FGFFGGGGGGGGFGGF8DF@F9FG9FGGFFEGGG8FFCGGGCFGAFGGEGGE>BC7DGGGF9C9CGFGAG,>4:E:;@CGGGGG*?*?FFGCGG63CG+CEFCD4FFFFF**)0=6A575554C)<<9>CC5*)00:4909<C?GG455DD**0+*/7>CC8*437)4440((54)4(.-290)((-
@M03506:14:000000000-AKVR1:1:1101:18302:6675 2:N:0:34
GATAGGACTACAGGGGTTTCTAATCCCGTTCGCTCCCCTAGCTTTCGCGCCTCAGCGTCAGTGTCGGCCCAGCAACCCGCCTTCGCCGCAGGTGTTCCTCTCGATATCTACGCATTTCACCGCTACACCGAGAATTCCAGTTGCCCCTTCCGCACCCTAGCCCTACAGTATCCCTTGACCGTTCCCAGTTAAGCTCGCAGATTTCACAAGTGACTTGTAGTGGCCGCCTACGCGCCCTTTTCGCTCAGTAACTCCCAACAACGCTTGCTCCCCCCCCAGTACCGCGGGTTCTGGCCCGTGG
+
CCCCCGFGG-EFGGCG8@CCFFFGGGGGFFGFG7ECFGGG@FFGGGGGGEGGCCFGGGGCGGGGGDGFFGDGGFGGGDGGGGGGEFDGGGGGGGGEGAEF<<FGG8BFFAFGGE7@FGGG9FCGGGGGC==F7B=>FGG9CEEGGGFGGGGCE>6+++@D8?FGE8,@D<,,,@D;E9?FCECE,,59FC,@,>2,A**/*05<?+A?EF:@GGF7>>A+;C*1*)2:/9?C35;D())33:)**7*000+*****2.5A.8)7<E5)+0*)))*:*(.+)6:01(()-),.0),*))-((
@M03506:14:000000000-AKVR1:1:1101:11509:6687 2:N:0:34
GATAGGACTACCGGGGTATCTATTCCTGTTTGCTCCCCACGCTTTCGCGCCTCAGCGTCAGTATCGGTCCAGAGAGCCGCCTTCGCCACCGGTGTTCTTCCCAATACCTACGAATTTCACCTCTACACTGGGAATTCCGCTCCCCTCTCCCGAACTCAAGTCCCCCAGTCTCAAATGCGGTTTCCAGGTTGAGCCCGGGCCTTTCACATCTGCCTTGGACGACCCCCTGCGCGCCCTTTACCCCCTGTACCAACGAACAAGGCCCCCCCCCTTCCTATTCCCCTGCACCCGTCCTCGAAGC
+
C@C,<FFGFD-C:6+@7@CEFE,;,CE<@FCC9@,CD@6@@FCCEEEG@:@68@FFEGGEG<,CF,@B,+6C,C,BFD>FEB:,C7FGDDG74:4?<FCA<F?AF8,B:FF:+4E+55,A9?F=EG<C,=6,,,,AA<=FF++@+@C88=EC+8C,5,6,;:9@,::>FF,@,39B9FEE6**6<;DFC,4,?DCF/:E*=8+>;+24:>7C+2+<*2;7C)95):>)*9):7;33(*)+++**1*/07++*)0***()*0)0***25:@C7<5*++.1<),,,(((0(0(-)-(*))(-(
@M03506:14:000000000-AKVR1:1:1101:21325:6711 2:N:0:34
GATAGGACTACCGGGGTTTCTAATCCTGTTTGCTCCCCACGCTTTCGCACCTCAGCGTCAATATGTGTCCAGTGAGTCGCCTTCGCCACTGGTGTTCTTCCGAATATCTACGAATTTCACCTCTACACTCGGAATTCCACTCACCTCTCCACAATTCTAGCGATGCAGTCTTCAAGGCAATTCCAGGGTTAAGCCCTGGGCTTTCACCTCTTACCTACAGAGCCGCCTCCGTGCGCTTTCCGCCCAGTAATGCCGCACACCGCTAGCCCCCCCCCGATTCACGCTGATGCGGGTACGGGTG
+
CCCCCFGGCGEGGEGG@C@FFDEC<@EFCCFFGFGGGCFFGG@CFDEGECC8F@FGEG:FGCFEAFGEGGGGFGAEEGDGGE7E<F@,B6FEEAB7E<5@EFE7+A<<?E<FFCF+EEGGA:A,EFEC,:7FF+AAF?=A784,=9F9D,==8?FB;8B,;6+@EE999=;@,76>8+@5>@@>EG6CFG893;,D,@:*8;FD7BAEF4*+5=,>+*97C7G>)C))**2:58>3,*)++*7*:*;/:++++)/)/47*).))/*3):@).)/*/23)+)-.8(-,*.*(-0((*)7(((
@M03506:14:000000000-AKVR1:1:1101:8640:6722 2:N:0:34
GATAGGACTACTAGGGTATCTAATCCCGTTCGCTCCCCACGCTTTCGTGCCTTAGTGTCAGGAATGAGCCAGTTATCTGCCTACGCCATCGGTGTTCCTCCTAATATCTACGGATTTCACTCCTACACTAGGAATTCCAATAACCTCTCTCATCCTCTAGCTTTGCAGTTTTGGTAATGTATATTCGGTTGAGCCGAACGCTTTCACTACCAACTTACAATGCCACCTACGCAACTCTTTACGCCCAGTAATTCCGGATAACGCTTGGATCCTCCGTATGACCGCGGCTGCTGGCACGGAG
+
CCCCCGGGGEFFGGGGGGGGGGGGGGGGGGGGGGGGGGGGGGGGGGGGGGGGGGGGGGGGGGGGGGGGGGGGGGGGGGGGGGGGGGGCGCGGGGGGGGFGGGGGGGGFGFGGGFGCFDGGGGCFGGGGGGGGGGCGGGGGFGGGE=FGGGGGEGGGGGGGDFGFGGGGGGGGGGGGFDAEDGGGGGGFG88DG8DCEDEGDDGF7EFGGFCC?GFGFGF95=>6@DA@FCB5;>?C3:8=CF85DEGAGG?A+3;FC6DGFF5<78E:C90;:C9C*,76-4(,49>B7D<>42(**04(-
@M03506:14:000000000-AKVR1:1:1101:16084:6728 2:N:0:34
GATAGGACTACTCGGGTATCTAATCCTGTTTGCTCCCCACGCTTTCGCTCCTCAGCGTCAGTATCGGCCCAGAGACCCGCCTTCGCCACCGGTGTTCCTCCTGCTACCTGCGCATCTCACCGCTACACCAGGAATTCCAGTCCCCCCTACCGAACTCTAGCCTGCCCGTATCGGCTGCACGCCCGCAGCCCAGCCGCGGGCCTTCACAGTCGTCGCGACAAGCAGCCCCCGAGCGCGTTACCGCCCATAAATCCGGCTACACTTCGCGCCCTCCCGCTTACCGCGACCGGCTGCAGTTTGG
+
CCC@C@D@F@CFFC;76CCCFFFE9EGCEF,C@<6,6C<@CC;6CFGGG8F@ECEF@FCFGFGGG>FCGG:@8E8F<FE:FC6CFEG,8EC74@?FFEFFGGF8=5,,<,F+=+C+CFFF,+4+@F<4A=,++,,A<?F9FEF3@BCCDFGD++:>E,@A99,,;@GEG*:@;C8FCEG,6=9:85***,*,3=*/?C=**)/3939C+:C7*/*:)/)/)2>**2;)*)01)8))(1)**0*)1*;?*++/*/))/(**9)*29**)2./74***1()*),(3((()-)((03(***))(
@M03506:14:000000000-AKVR1:1:1101:3841:6732 2:N:0:34
GATAGGACTACCGGGGTTTCTAATCCTGTTTGCTCCCCACGCTTTCGCTCCTCAGCGTCAGTACCGGCCCAGAGTGCCGCCTTCGCTACGGGTGTTCCTCCCGCTATCTGCGCATTTCACCGCTACACCGGGAATTCCACACCCCTCTACCGGACTCCAGTCATGGCAGTATCGGGTGGCCCCTCCCCGTTGAGCGTGGGGATTTCACACCAGACTTACACACCCGCCTACGCGCTCTTTTCGCCCCATAACTCCGGGCAACGCTTTCCCCCTACGTATTACCGCTGCTGCTGCCAGCTAT
+
BCC<C@F<;E-,CEGDGGGGGGCCFCG<CEAFGGGFFGGGGGGDFA@G:<+;CE8ECFF,6E<9E:FG7@B<,EF,?FCFGGGG7C:CGE,4>+@C?F,CBFC++4=E,5E::C:?EFDF9+@+++5DA:@=3>D=>FCE,:+@C68D,>98**@5DFCF6AD,59DCG?CC7E81;:=FGFC*:C*288+8*5?8*=5*:5*2+<3<A<D95**3**/+*9*:9)).*/0*))71(*1:+<<**/*0*29)**2>315E>F3)***0<=4>)78C*,/046)(-(-),9))/).*)))).
@M03506:14:000000000-AKVR1:1:1101:9058:6740 2:N:0:34
GATAGGACTACCGGGGTTTCTAATCCTGTTCGCTACCCACGCTTTCGCTATTCAGCGTCAGTTCCGGCCCAGACCACTGCCTTCGCCATCGGTGTTCCTCCTGATATCTGCGCATTTCACCGCTACACCAGGAATTCCGTGGTCCCCTACCGGACTCTAGCCATAGCAGTATCGGATGGCCGCTCCAGGCTGAGCCTGAAGTTTTCACACCCGACTTGCTAAGCCGCCTACTAGCCCTTTACGCCCAATGAATCCGGACAACCCTTCCCCCCTCCGGTTTACCGCGGCCGCTGGCACGTAG
+
CCCCCGFGGGGFGGGGFGGGGGGGGGFGGGGGGGGGGGGGGGGGGGGGGGGGGGCGGGGGGGGGGCFEEGGGDGGGGGGGGF9F@FGGGGGG@FGEFG<FEFGAFGGFFCE7FGGGFGGG??FDDGGGGCABCF,AFFFDEEDGGGGG+DFGGEEDGGGGFFFCCCCGFFGGF55*;CGDDE55CEFGFC,=B,BCCF,=CFG9CF9+9;5/:)3*10A97+*0*)2:C*7<:87*475@CGD*CCE36+3946CC<07C4../***.*)17@**2*9)A24.89>0.(<24>0:<*0211
@M03506:14:000000000-AKVR1:1:1101:26680:6752 2:N:0:34
GATAGGACTACTCGGGTATCTAATCCCGTTTGCTCCCCTGGCTTTCGCTCCTCAGTGCCAGTGTTGGTCCAGGATGCCGCCTTCGCCACCGGTGTTCCTCCAGATATCTACGCATTTCACCGCTACACCTGGAATTCCGCATCTCTCGCCCAATCTCAAGCCGTCCAGTATCAGACGCAGTTCCCCGGTTAAGCCGAGGGATTTCACGTCGGCCTTAGTGGGCAACCTAGGAGCTCTTTACGCCCAGTAAATCCGAACAACGCTTGCCCCCCCTGTATTACCGACGCTGCAGGCAGGTGGG
+
CCCCCGGGGFGAEGGECF@FGGGFGFGGFGFGFGFEGFGGGFGGG9BCFGGGGGGGFGGGGGGGCEFEEEGGGGGGGGGGG,@<D@CFGGEGGGGGC<9FFGEEFFF9@DGFEFGCFGCEGGE:C+,,948F8EC8EDFGDGE,774++86=8D8@DFFG9=8+8=>E,=DA;:9BECECCD:CE>E>CEGFF@EEE547C4:@EFF5,*)/*1*+>*;18C>**75)=6A+>F4<67*++2//1*2)02+17/9C*7C6))019C5?EF)))/2+3)*06680((-03)((0((1).(((
@M03506:14:000000000-AKVR1:1:1101:22143:6756 2:N:0:34
GATAGGACTACAAGGGTTTCTAATCCTTTTTGCTCCCCACGCTTTCGTGCCTCAGCGTCAGTATCGGGCCAGTGAGCCGCCTTCGTCACTGGTGTTCTCGCGAATATCTACGAATTTCACCTCTACACTCGCAGTTCCACTCACCTCTCCCGAACTCAACCTCTTCAGTATCAACGGCAGCTCTGAACTTGAGCCGCAGGTTCTCACCCCTGTCCTAAAGCCCCCCCTACGCCCCCTTTACGCCCACTCTTCCAGTGCAACGCTACACCCCCTCCTCTTCCCCTGCCGGCCTGCACGGAGA
+
-,-,,@F--;;,;@,-CFF,CF@F,,F,CC<+6CF<,@FF@@CBFG@,,66E@,C,6@B@7ECFC:CF:E@C,66,CF+8@7C6C,B6,6B,96,,<5,8,+++>+A,,<FBF<?+,:,,9?F,5A?:,AFDE+45FF,E,@=>,EE,6@8++6@BF9@,31@E,@@,E,3,,,36@**4*,4,,3:,,22,>?>*=7;*40,,5,=FC7C5,;,++1*+2*1:):BEGGEGGE.57*)++*/))**)*0+*/***2)0<@))/98+0;))7)9*A*)*+.3,(((,)(8(()44F3)(-,
@M03506:14:000000000-AKVR1:1:1101:23137:6775 2:N:0:34
GATAGGACTACCGGGGTATCTAATCCTGTTTGCTACCCACGCTTTCGTGTCTCAGCGTCAGTCATGGTCCAGTAAGCTGTCTACACCACAGGTGTTCCTCCTGATATCTACGCATTTCACCGCTACACCAGGAATTCCGCTTACCTCTCCCATACTCTAGCATTCCAGTCTCCGCCGCACCCTCCCAGTTGAGCCGGGAGATTCCACAACAGACTTAGAACACCGCCTACACACTCTTTACGCCCAGTAATTCCGAACAACGCTTCCTGCCTACTAACTACCCACGCTTCTGGCACGTAGT
+
CCCCCFGGGGGGGGGGGCEFFGGGGGGGGGGGGGGGGGGEEFGGGGGGGGDGGGGGGGDGGGGGGFDGGGGGA<FGGGGGGFGGFGGGGGGGGGGGGGGGFGGG9CGGGCGGGDG7FGFGGDGEGDGGGGGG7F@EFFGGGG76D,9>FGGC>EGGGEDCFFGGAFEDFF;FFGG6CEEGGEFGGG6FDC934,@ECCE>?F?,>,=C,;D>,*5=++1:?9C575:35746*5AF>D++>*5)/::6+21+1195C1):@7.97*<*+076=D+++(1+.(()(,4)(0-)9)4737?:-
@M03506:14:000000000-AKVR1:1:1101:9951:6784 2:N:0:34
GATAGGACTACACGGGTTTCTAATCCTGTTTGCTCCCCACGCTTTCGTGCCTCAGCGTCAGTATCGGGCCAGTGAGCCGCCTTCGCCACTGGTGTTCTTGCGAATATCTACGAATTTCACCTCTACACTCGCAGTTCCACTCACCTCTCCCGAACTCAAGATCCTCAGTATCAAAGGCAGTTCTGGAGTTGAGCTCCAGGATTTCACCCCTGACTTAAAGACCCGCCTACGCACCCTTTACGCCCAGTGATTCCGAGCAACGCTAGCCCCCTTCGTATTACCGCGGCTGCTGGCACGAAGC
+
CCCCCGGGGGGGGGGG@FGGGGGGGGGGGGGGGGGGGGGEGGGGGGGGGGGGGGGGGGGGGGGFGGGGGGCGGGFGGGGGGGGGGGGGGGGGGGEFGCGGGGGGGFFGFFGG7FGGGGGGGGGGFGGGGGGG7FEG?EFFGGGGG9FFGGGGEGGGGGGG,=EFFGGGGDDF,=9FCGGGGGGGGG7C8DBF,<>8EFFGFD7FG,=EDGGFFGGGF=C7:CC=5C):7CB=7;>D@FFCFDDCC5=ACF+1:BG*/37:F))9DC<FF>DB><CG*7F7666>(30)-54)04(97>(((
@M03506:14:000000000-AKVR1:1:1101:18669:6784 2:N:0:34
GATAGGACTTCCGTGGTCTCTAATCCGGTTTCCTCCACTAGCTTTCGTGCCTCTGGGTCAGGAGTTGTCCAGAGACTCGCCTTCGCCACTGGTGTTCCTCTCGATTTCTACTCATTTCACTGCTAATCCCAGAATTCTAGTTTTCCCTCTTACCCCCGTGCCGGCAAGTCATCGATGAAGATTCAGATTAAATCTCGAAGATTTTCACACACACATCACTTCCAACTCACCCCACCATTTAGCCCATTCAATTCTTCTATCCTTCGTGCCCTCTGTATTCACGCCGTACCTGTCCCCACGT
+
CCC8@FE?<-C,8-679-,CEC66EA6+876,C,,6,;CC9FEGAF7@@,C<,,,,,C<@<C8,66,6<FGG,C<F669B@C:9F7@,@,,:?B,,,<E<,BF,4,,,CE,,,C,C,,CEF,,,5,,,9,,,,4,,,,,,,,4,9,@EF,,,,98+6++++++6++6+,33,,3,,7,,,,7=@=,,6=,337@,D,,,+5+,,,,,,50304**3*+*,+22,27**4*3,3**2:D6,,,+*24:01,51+++1+)+++)+++**)*)2)579+2/+<)7(62(()-5-)*))20)-((
@M03506:14:000000000-AKVR1:1:1101:13822:6785 2:N:0:34
GATAGGACTACTGGGGTTTCTAATCCTGTTTGCTCCCCACGCTTTCGTGCCTCAGCGTCAGTATCGGGCCAGTGAGCCGCCTTCGCCACTGGTGTTCTTGCGAATATCTACGAATTTCACCTCTACACTCGCAGTTCCACTCACCTCTCCCGAACTCGAGATCCTCAGTATCAAAGGCAGTTCTGGAGTTGAGCTCCAGGATTTCACCCCTGACTTAAAGACCCGCCTAAGCACCCTTTACGCCCAGTGATTCCGCGCAACGATAGCCCCCTTCGTATTACCGCCGCTGCCGGACCGAAGT
+
CCCCCGGGGGGGGGGGCCFGGGGGGGGGGGGGGGGGGGGG@FGGGGGGGGGGGGGGGGGGGGGGGGGGGGGGGGFGGGGDEEFGFGGGGGGGGGGGGGG9FGGGGGGGGGGGGGGFGGGGF,EFGGGGCFFEDECEFB9FFGGGG?FFGDD8CEEGG6D6BEFG9EFGG:BF:3EE78C6DFGGCFGGGFFGG?,@D7<E**>>;7C,?7*96D,>7FFEGGGG):6/1*)*255*(;8CF=DGG/;8F237+;6*)(/:5))11*<?EED57C*0*46+.-(-(9930<(()((1.7;03
@M03506:14:000000000-AKVR1:1:1101:6998:6790 2:N:0:34
GATAGGACTACACGGGTATCTAATCCTGTTTGCTCCCCACGCTTTCGCGCCTGAGCGTCAGTACCGAGCCAGATGGCCGCCTTCGCCACCGGTGTTCTTCCTAATATCTACGAATTTCACCTCTACACTAGGAATTCCGCCATCCTCTCTCGGACTCTAGCGATCCCGTTTCAAAGGCAATTCCGGAGTTGAGCCCCGGGATTACACCCCTGACATAGATCACCGCCTACGCGCGCTTCACGCCCAGGAATTCCTAACAACGCTAGCCCCCTTCGTCTTACCGCGTCTGCTGGCACGACGT
+
CCCCCGGGGFFGGGGGFGGGGGGGGGGGGGGGGGGGGGGGGGGGGGGGGGGGGGGGGGGGGGGGGGGGGGGGG<FFGGGGGGGGGGGGGGGGGGFFGGGGFFGGGGGGGGGGEGGGGGGGGFFGGGFGGGGFCGGFGFGGGDGGFDGFGEGG6CEEGGGCEG6D6CFDGFFGGGFGDGFGGGG,D>CCEFF965?5?5==CDC9FFFGGGFGGGDEG761;*26*7AD5>3C3@)9(9)0<=DF3C*)28+)9***:?<9@B>*9*<?F59)09C**4)<6(((,(751*).)((*))(-(
@M03506:14:000000000-AKVR1:1:1101:22974:6792 2:N:0:34
GATAGGACTACCGGGGTTTCTAATCCCGTTTGCTACCCTAGCTTTCGCGCCTCAGCGTCAGTGTCAGCCCAGCAACCCGTCTTCACCTCAGGTGTTCCTCTTGATATCTACGCATTTCACCGCTACACCAAGAATTCCGATTGCCCCTTCTGCACTCTAGCAAAACAGTATCAGTTGACCGTTCCGAGTTAAGCTCGGAGATTTCACAACTGACTTGAACTGCCGCCTACGCGCCCTTTACGCCCTGTAACTCCAAACAACGCGTGCTCCCTACGCATTTCCTCGGCTGCGGGCACGTAGT
+
CCCCCGGGFAFGGGEDEGCE@DCEG<FGFGGGGGGGGGGG<FFGGFGGGEEEEFFFGGGGGGGGGGGGGGGGFGFEGGG6?DGGGGGFGG?=FGGGFFGGGGGFFFFFFFFFEFGEFGFGGDECDEEGFGGEGGGFAFGGGG?FFFFC86CAGFGDFFFDF8E8EG?FF,>CCFDEADCD8EGGCED6+>EFG,,53*37*4D5=C,,4@DGCFFEG*AEC*6CCDFF5935/)2).*/3>5C5C*200<+196***-/=>D3))1*0<7*.*/8*/4)+..).((-0()((769C571,-
@M03506:14:000000000-AKVR1:1:1101:7507:6792 2:N:0:34
GATAGGACTACCCGGGTTTCTAATCCTGTTTGCTCCCCACGCTTTCGCTCCTCAGCGTCAGTACCAGCCCAGAGTGCCGCCTTCGCCGCCGGTGTTCCTCCCGATATCTGCGCATTTCACCGCTACACCGGGAATTCCACACTCCCCTACTGGACTCTAGTCATAGAAGTATCGAATGGCCGCTCCAGGTTGAGCCCGGGGATTTCACATCCAACTTAACAAACCCCCTACGCGCGCTTTACGCCCAGTAATTCCGATTAACGCTTGCACCCTCTGTATTACCGCGGCTGCGGGCCCTGAC
+
CCCCCGGGGGGGGGGGGGGGGGFGGGGGGGFGGGGGGEGGGGGGGGGGGGGGFGGGGGGGGGGGGGGGGGGGCGFFGFGGGGGGGGGGGGDGGGGGGFGGGGGGGDGE<FFGGGGGGG9B9C7=FCFGF+>==FFFGGGGGG8E?EEG+4>?8ECFFCGGFA,@DFGA;FCAECF>78,=D8*1::E6,:,=,1<CFCGGG)C*>CCE9CFG6<FF7:?CGGF5*1<>=*7/<>:<6D0/3<73CE*)<+:///?C3(*7*=537**7C@<;5C*+0)1+-))(,((0(0(()(,95)(((
@M03506:14:000000000-AKVR1:1:1101:10955:6792 2:N:0:34
GATAGGACTACCGGGGTATCTAATCCCGTTCGCTCCCCTGGCTTTCGCGCCTCAGCGTCAGTGTCGGCCCAGCAACCCGCCTTCGCCGCAGGTGTTCCTCTTGATATCTACGCATTTCACCGCTACACCAAGAATTCCAGTTGCCCCTTCCGCACTCTAGTCGAGCAGTATCAGATGACCGTTCCGAGTTAAGCCCGGAGGTTTCACAACTGACTTGCACTGACCGCCTACGCGCCCTTTACGCCCAGGAACTCCGCACCACGCTTGCCCCCCCCCCATCTCCTCGCCTGCCTCCCCGCCG
+
CCCCCGGGGGGGFEGGE7AFGGGGGGGGGFGGGGGGGGGGGGGGGGGGGGD@FFGCFGGDGFGGGGGEGGGGGCGGGGGGCFEGGGGGGCCGGFGGGGGFGFCFGGFFA?E+C?FGCAFFA=C+>FFGF?DEC<FFGGFFGFGG8FG8DFG6C+:+@CFCEG>8EEE63,@=,:9DFGFGEGEGCEEC*BF,6>8;?C*1*1<+5+<9+5C009ECDC*+0;*0;8<B*1.:D@:DFD)3+2**9EE)**2))8C**-1*75)9*;*)+0*5<9***-)0)--),((72).(*)(18>(((
@M03506:14:000000000-AKVR1:1:1101:3477:6821 2:N:0:34
GATAGGACTACCGGGGTATCTAATCCTGTTTGCTCCCCACGCTTTCGCACCTCAGCGTCAGTATCTTCCCAGATCGCCGCCTTCGCCACGGGTGTTCCTCCCGATACCTACGAATTTCACCTCTACACGGGGAATTCCGCGATCCTCTTAAGTACTCAAGCTTGGCAGTTTTGAAGGCATTTCCTTGGTTAAGCCGAGGGATTTCAAAGCCAACTTACAAACTCGTCTACGTGGGCTGTACGCCAAATAATACCGGAAAACGCTTGACACCTACGTATTACCGCGCGCGCGGGACCGTGGT
+
CCCCCGGGGG?FGGGG8FFGFFFGGGFGFGGGGFFGGEGFEFGGFGGGGEEFCEFGGGFFGGGDGCGGG,6,6:,FF:+@=CFEDF7?C+@+4+@+CE<BFCC744+9:?=?FFFF,,,95?,C5,?F+:FC:FFGF<8@+84>:,,E>FC,7;,@>F,,,,74*@3*5,E9:C;,4,1,;D:5,,>?9*,26>::*=:*/;C9+:+2+**2**55;+;9***+**24::)0*)0931)++/)9):87CFC*9/CC3(7:?.)9*1*/<)9))*22+-09:),(,(,)3500),(/)0((-
@M03506:14:000000000-AKVR1:1:1101:28074:6827 2:N:0:34
GATAGGACTACCGGGGTATCTAATCCTGTTTGCTCCCCACGCTTTCGTGCATGAGCGTCAGTCTTGACCAAGGGGGCTGCCTTCGCCATCGGTATTCCTCCACATATCTACGCATTTCACTGCTACACGTGGAATTCTACCCCCATCTGCCAAACTCTAGCCATGTAGTACCAAATGCAGTTCCCAGGTTAAGCCCGCGCATTTCACATCGGTCTTATATCACTGCCATCTCCAGCATTAAGCCCACAAATCTCGCTTAACCATTGCATGCTACGTATTACCGCGACCGCAGGCTAGTAGC
+
CCCCCGG-CCCCCDG6@;8CFF<EC,;<6CF8FGD,CCFF@@FFG,B,C@,C<CCFF@BCEGGGGGFCD,:C7@7@++B7=FE<,,BBFFC7,,,?,,,,4BB=,:,?E,54+68+5:5ECFDG,<FFFGF+4E,,E,,,,4+8+@BFC;EC8=3,6@,,3,,=D36,,,,8,@,4<,<DE,5,4,31@@DCD,@***=*1*:,,,,5:*29C8=CC711+2+1106)+*1+*+)*(+3<+++*75*)2:E6++5**(/+1*/*233*+**/*2*03-)+.)439(()-5(()((08*)))
@M03506:14:000000000-AKVR1:1:1101:21355:6834 2:N:0:34
GATAGGACTACAAGGGTCTCTAATCCTGTTTGCTCCCCACGCTTTCGCCCATCAGCGTCAATACCCGTCCAGTGAGCCGCCTTCGCCCCTGGTTTTCTTCCGAATATCTACGAATTTCACCTCTACACTCGGCATTCCACTCCCCTCCCCTGCCTTCAAGCGAGTCATTCTTAACGGCATTTCCGGGGTTGAGCCCCGGGTTTTCACCCGTCACTTACAAAGCCCCCTCCGTCTGCTTTCCTCCCATTAATCCCTTACAACCCTAGCTCCCTCCTTTCTACCCCCGCGCGTGGCCCGTGGT
+
-,86@AAEEF@E9FE-E-CEF@,6C6F,E@<EF<FGFCFGCCFEDGFF,B,@C<ECFF,6,C,EF,@8@@EGFGF,<C+@@@@F,BF,><,DF,?<@E,,CB,?F<FE95E+7,A9BF9@FF<?FF,:C:AB++6?FF;EFG8EC8B+@=D+,,3;E?9A9+++36,6==3C,@,C+@>+4@,3*>55@*12,,,4**/**9:EG,,=6)***2>C7F+:6>D=5D))*/)2*))2:DB+<+:7**+/3:9**)0**(*+))00*20*<9/)01*+<-*0-)(((,()(.,(0((*0)--(
@M03506:14:000000000-AKVR1:1:1101:5427:6865 2:N:0:34
GATAGGACTACTGGGGTATCTAATCCTGTTTGCTTCCCACGCTTTCGTGCCTCAGCGTCAGTATCGGGCCAGTGAGCCGCCTTCGCCACTGGTGTTCTTGCGAATATCTACGAATTTCACCTCTACACCCGCGGTTCCACTCACCTCTCCCGAACTCAAGATCCTCAGCATCGAACGCAGTTCTGGAGTTGAGCTCATGGATTTCACACCGGACTTAAAGATCAGCCTACGCACCCTTTCCTCTCAGTAACTCCCATCAACTCTAGCTCCCTCCGGTTTACCGCGTCTGCTGCCACGGCGC
+
CCCCC86CF-CFECGCGFFFFG,EE<C6FEFF<E9FFF,CCFGDG<C,6@F9FF8@@@,BF@<<<C+++@@<C<FG,6FC@FEFGG:FCFFFFAFFGGGGGGGGGGGGFCFB:,AAAFFFGGFG??FF,:=@8>F@E=,A=D@DDFC,@DDCEDG,6@@9,@,@@<>6,7@:+,3,*@9>>E;9DF@C8DE5DC,,,,59,D?2=@C,47))41*>27++2*2+**2)3*059))*(*/+5+;+*+0*3++**/***.2+)**:*93*37*5>C5**,)+..4((-(0474)1(.9))4((
@M03506:14:000000000-AKVR1:1:1101:13979:6867 2:N:0:34
GATAGGACTACTCGGGTATCTAATCCTGTTTGCTCCCCACGCTTTCGCACCTGAGCGTCAGTCTTTGTCCAGGGGGCCGCCTTCGCCACCGGTATTCCTCCAGATCTCTACGCATTTCACCGCTACACCTGGAATTCTACCCCCCTCTACAAGACTCTAGCCTGCCAGTTTCGGATGCCGTTCCCAGGTTGAGCCCGGGGATTTCACATCCGACTTGACACACCGCCTGCGTGCTCTTCACGCCCCGTCATTCCCATTAACCCCTGCCCCCTCCCTTATTCCGCGGCCGCTCGCCCCGCTG
+
CCC8CEFF@FGCFGDGFGCEGGEGGGGGGFFGFFGGFGGE7FGGGGGGGGGFFGGGGGCFEFGGGGC6FFGGGGGDGC@FECEGGGGGGFCEGGGGEFCCF8?9,A5:C<,+>?FGGGCE<+FGDGDFG8FF8=F,?FFGFFFGE+C=>,,@9,@>EFGCDGGC@E6D:,3,**@C*>,8C*,?D,<*5?,,2>:CE=CE=*<C+<++498*27CC*:)<**::)95):D3**.):-C*<@5439CG@*28**/200)*+/*)*1*;@G>G))9*0+)*065((-(()()(()-(*))((,
@M03506:14:000000000-AKVR1:1:1101:7721:6872 2:N:0:34
GATAGGACTACCAGGGTATCTAATCCTGTTTGATCCCCACGCTTTCGCGCCTCAGCGTCAGTTGTGTGCCAGATAGCCGCCTTCGCCACCGGTGTTCCTCCTAATATCTACGAATTTCACCTCTACATTAGGAATTCCGCTATCCCCTCACACACTCCAGCAATGCAGTTTCAAAGGCAGTTCCGGAGTTAAGCTCCGGGATTTCAACCCTGACTTGCATCACCGCCTACTCTCGCTTTACGCCCAGTAATTCCGAACAACGCTACCACCCTTCGTATTCCCCCGGCGGCTGGCCCGCAGT
+
CCCCCGGGGGGGGGGGFGGGGGGGGGGGGGDGGGGGGGGGGGGGGGGGGGGGGGGGGGGGGGGGGGGGGGGGGGGGGGGGGGGGGGGGGGGGGGGGGGGGGGGGGGGGGGGGGGGGGGGGGGGFGG9FGGGGFGGGGGFGGGGGGGGGG8DGGGG8FDGGGGGGGGCF=DEGGF9;FG8>CCGEEGGGGGFCFGCGGGGG5CGGEB,=74797FCF7DA9:CCF*CDFED*++)0827>7F*CGGDDF+5AFAF47*4)AFBF3***)+777:F5*;.0+))(--(4)(7>0),(1.)-4(
@M03506:14:000000000-AKVR1:1:1101:18181:6877 2:N:0:34
GATAGGACTCTCAGGGTATCTAATCCTGTTTGCTCCCCTAGCTTTCGCGCCTCAGCGTCAGTTTCTGTCCAGGTAGCCGCCTTCGCCACCGGTGTTCCTCCTGATATCTACGCATTTCACCGCTACACCAGGAATTCCGCTACCCCCCCCAGAACTCTAGCCCGCCAGTTTCGGATGCAGGCTCTGTGTTCAGCCCATAGTCTTCACATCCAACTTAGCGAACCGCCTACGCGCCCCTTCCGCCCAGTCCTTCTGACCACCGCCCCCCCCCCCCGCCCCACCCCCGCCGCCGCTGCGGAGC
+
C8BC@FAFF<@FFF8DCEFFFGGGGGGGGGCGGEFEFGGGCGGGGGGGCFF@EGFGGGFGGFGGGGFFGGGGGGAEGCEEEGGGGGGDGFGEFFB7FGFFGGGGA?<F9EFGEGEGGDEE?CF=FGFFGGF++499FF@FEBCEDGG+BEE68FEFGFA,DFGEDC83D3>3*@*6*>99CE7DFD,<1,,6,;?C,,58C+,,5<9,B9DCCFGF>C+*21)7)93)/>>D)>@7(9>?ECDCDE59+++/8****57*7<5)12:>CEG@)/*1*()*-3(4(7>),5(-.((1))--(
@M03506:14:000000000-AKVR1:1:1101:6549:6879 2:N:0:34
GATAGGACTACCAGGGTATCTAATCCTGTTTGCTCCCCACGCTTTCGCGCCTCAGCGTCAGTGCCGGTCCAGATGGCCGCCTTCGCCACCGGTGTTCTTCCCAATATCTACGAATTTCCCCTCTACACTGGGAATTCCGCCATCCTCTCCCGGACTCACAGCGCAACAGTATCAAGCGCAGTCCCCGGGTTGAGCCCGGGCCTTTCACGCCTGACTGATCGCACCGCCTACGCGCCCTTTACCCCCAGTAATTCCCAACAACGCTAGCCCCCCCCGTATTCCCCACGCTGCTGGCACCTCC
+
CCCCCGGGGFFFFGGGGGGGGGGGGGGGGGFGGFGGGGGGGGG@FFGGGGGCFGFFCCGGGGGGGGGGGGGE<AFEGGGGGGGGEGGDGGGCF@FFEFGGGGEEFFGG9EFCG8?F9F,EFCE=FFEGGCAEE8:FAF,@F+BFDEFDDFG668EEGGGFC,:CE6BC:D9=FCCDCC5=>=9DG>8C=BCEFFF,AE5C5DEGDFDE54C554CF;4AF5C7:/>BD:*<:<))11)0<<C*9FGG>C7+*/77**,7*))09C**0;@C;)>*??>)3)6<((,4>:)12)((2/)(.(
@M03506:14:000000000-AKVR1:1:1101:13690:6880 2:N:0:34
GATAGGACTACTGGGGTATCTAATCCTGTTTGCTCCCCACGCTTTCGCACCTCAGCGTCAATACCGGTCCAGTGAGCCGCCTTCGCCACTGGTGTTCTTCCGAATATCTACGAATTTCACCTCTACACTCGGAATTCCACTCACCTCTCCCGGATTCAAGCGATGCAGTCTTAAAGGCAGTTCCGGGGTTGAGCCCCGGGCTTTCACCTCTAACTTACAAAGCCGCCTACGCGCGCTTTCCGCCCAGTCATTCCGAGCAACGCTAGCTCCCTCCGCATTACCGCGGCCGCTGGCACGGCGG
+
CCCCCGGGGGGGFGGCFGGDGGFFGGGGGGGGGGGGGGGGGGGGGGGGGGGGGGGGGGGGDFGGGEFGGGGGGGGGGGDGGGGGGGEFGGGGGGGGGGGGGGGGFCGGDCFGGDGGGGGGG?FFGGCG9FF@CFFGGGGGEGG?FBFFGGCEE68=EFGFDGGGGGFGGGEFCF,@AEF>D;,EEEGDE7CDCFGGGGGGGGGGGGF99FFGCC7?*++1284F832555)17>)9(9>+<5<<<55/++0*9@<5545*)0511*0*3<*)7D:**4)+6<(4((()-)((0-(0))(((
@M03506:14:000000000-AKVR1:1:1101:5893:6898 2:N:0:34
GATAGGTCTACCCGGGTTTCTAATCCTGTTTGCTCCCCACGCTTTCGCGTCTCAGCGTCAGTACCGTCCCAGTGAGCTGCCTTCGCCATTGGTGTTCCTCCTGATATCTGCGCATTTCACCGCTACACCAGGAATTCCACTCACCTCTTCCGGACTCGAGCCCGACAGTATCCACCGGCATTCCAGGGTTGAGCCCTGGACTTTCACAGCGGACCTACCGGGCCGCCTACACGCCCTTTACCCCCAAGTCTTCCGTCCAACTCTTGCCCCCCCCGTATAACAGCGCCGTCTGGCCATTCTG
+
CCCCCGGGGGGGGGGGFEGGGGGGGGGGGGGGGGGGGGGGGGGGGGGGGGG@FGGGDGGGGGGGGGGGGGGGGFGGGGGGGGGGGGGGGGGGCFFFGFGGGG@FFDFGGFGDEGFB?FCGFGGGCEFFGGGC7FFGFGCG9FGFG?CDFBDEE6@EGGG6EE?8CGDE4,,@<FGC>>EGGFGGFC6CDF*:8>:8,=56@?ECF?,,,/)7*:*=*;5*)/:19C@D5*90*).9(09+++29D*;)++0877C2/37+6)1:7+:)<@1.)/*1*4/+-)-.707)-7:(.)(*)/)))
@M03506:14:000000000-AKVR1:1:1101:14539:6901 2:N:0:34
GATAGGACTACCGGGGTTTCTAATCCTGCTTGCTCCCCACGCTTTCGTGCCTCAGTGTCAGTGCTGGTCCAGAGAGCCGCCTTCGCAACTGATGTTCCTCCCGATCTCTACGCATTTCACTGCTACACCGGGAATTCCACTCTCCTCTACCGCACTCTAGCGAGCCAGTATCCATCGCCATTCCCAGGTTGAGCCCGGGGCTTTCACGACAGCCCTAAATCACCACCTACGCACGCTTTACGCCCCGTAATTCCGAGTAACGCTTGCACCTTCCGTATTACCGCGGCTTCTGGCCGGAAGT
+
CCCCCGGGGGFGGG7E@CGGGAFGGGGGGGGGGGGGGGGG7FGGFGGGGGGGGGGGGGGGGGGGGGGGGGGGGGGGGGGGGCFGFGEGGGGCFFGFFFCFFGGCFEDGFGGGG7FEGFGGGDGGGGFGGDBCFGG<EFGG9,,@8=FGGGF8EGE+@==DFEEEG>6EFG9FGA,ECEEEEFFEFG8>FD7EGGFEG5E=E:CFG?CE5<9<*9EF5C*+:*9CCFF5CCDE33<D(7599=C3//*.:8**=0*933>+75>5<C=*+7*))2*0/.)<-4?9160)(.4)*)()))-(.
@M03506:14:000000000-AKVR1:1:1101:22817:6902 2:N:0:34
GATAGGACTACCGGGGTATCTAATCCTGTTTGATCCCCACGCTTTCGTGCCTCAGCGTCAATGTCGGTTTAGCTAGCTGCCTTCGCAATCGGTGTTCTGTGTCATATCTAAGCATTTCACCGCTACACGACACATTCCGCCAACCTCAACCGAATTCAAGACAAATAGTATCAATGGCAGTTTCCGAGTTAAGCTCGGAGCCTTCACCACTGACTTAAAGGTCCGCCTACGCCTCCTTTAAACCCAGTAAATCCGGATAACGCTTGCACCCTCCGTATTACCGAGGCCTCTGGCACGGGGT
+
CCCCCGGGGGGGGDEEGGGGFGGGGGGGGGGGFGGGGGGGFGGGGGGGGGGGGGGGGGGGEFGGGGGGGGGGGGGGGGGGGGFGFGGEGGGDFEGGGAEGGGGFDFFEGGGFGGFC<E9,C?FGGGGG@EGGGGD9AFFF+BCGGDCC?F?E>EG8;DB:,@D8D=FACF,=EFGFGGC6DC7C<CG*5BC;99,@@5898*,>9CG,0?*?,;<91BAF**;69<))1*.*))2*(28C+9>*:C*24;+11))5509+6)5D****3<3))1/*;3/+.9(-(,())0()/),7).(((
@M03506:14:000000000-AKVR1:1:1101:22153:6903 2:N:0:34
GATAGGACTACCAGGGTTTCTAATCCTGTTTGCTCCCCACGCTTTCGCACCTGAGCGTCAGTCTTCGTCCAGGGGGCCGCCTTCGCCACCGGTATTCCTCCAGATCTCTACGCATTTCACCGCTACACCTGGAATTCTACCCCCCCCTACGAGACTCAAGCTTGCCAGTATCAGATGCAGTTCCCAGGTTGAGCCCGGGGATGTCACATCTGACTTAACACACCGCCTGCGTCCGCTTTACGCCCAGGAACTCCGATTACCGCTTTCACCCTTCGTGTTACCTCGTCTGCTGGCACGTAGG
+
CCCCCFGFGDGCGG,FF9FGGGGFFFGGGGFFGGFGGGFGCFGGGGGGGGGGFGGFGFC,@CCEGFGFGDCFGGCGGGGG::FGGGCCGCEGCGG<EF<FE8A?FCEGEGGCCFC=FGDF,=:FCFGGGC8D,,CFDEFFGDEC86CC8@*581*,6,,42<>E5:>:CCC,,>25:99<>CD;C9A=C?CG6ACCCG5*/1*>9+2A76++4;<9+;?C6FC*)/<7ED>*)0./(1)+3*/1<**)***/9)5)*-*+1).)9*<*:67))9*;*(7<-6).((,.-1-)02(2)).,(
@M03506:14:000000000-AKVR1:1:1101:8571:6927 2:N:0:34
GATAGGACTACAAGGGTATCTAATCCTGTTTGCTCCCCTAGCTTTCGCGCCTCAGCGTCAAGAACAGGCCAGGTAGTCGCCTTCGCCACTGGTGTTCCTCCCGATATCTACGCATTTCACCACTACACCGGGAATTCCACTACCCTCTCCTGCCTTCGAGTCGATCAGTATCGAGTGACCCTCCCCAGTTGAGCCGGGGGGTTCCACACTCGACCTTAACGACCGCCTGCGGGGCCTTTTCTGCAAGTAATTGCGTACAACCCTTGTCACCTAGTCAACACTCCGGCTTCTGGCACGATGT
+
CCCCCGGGG@EEFFGDFFGGGGFGGGGGDFGGGGGGGGGGGGGGGGGGGGGDBFFFECECFGG8FGFGFECFGGCGGFGGGGGGFGGGGGGGGGGG9EFFEGGGGGEG,E??FEGGFFGE9A<FGFF?<FFGGGFGFGFGGG@EGFFDEDFE8F9EGC?=@=EC@@=BAD7=CGG97E<3>:+:5C,9DGFFFF,@:E5:*/**00CFC*091)*2:*9?75<53)73/7)*))))(*7+<+*2*+0*<++*/**)/4/+0)029*2*<*0*/*2++)*3()((-(()(0..*)4*7)(,(
@M03506:14:000000000-AKVR1:1:1101:11385:6949 2:N:0:34
GATAGGACTACCAGGGTATCTAATCCTGTTTGATCCCCACACTTTCGTGCCTCAGCGTCAGTTTCAGCCTAGTAAGCTGTCTACACTATCGGTGTTCTTGACGATATCTAAGCATTTCACCGCTACACCGTCAATTCCGCCTACCTCGACTGAACTCAAGTCCTTCAGTATCAATGCCACCCTCCCGGTTACGCCGGGATATTTCAGCCCTGACTTAAAAGACCGCCTACGCACCCTTTAAACCCAATAAATCCGGACAACGCTTGCCACCTACGTATTACCCCGGCCGCTGGCACGTAGT
+
CCCCCGGGGDFDGGGGGGGGGGFGGGGGGGGGGGGGGGGGGGGGGGGGGGGGGGGGGGFGGGGGGGGGGGGGGGGGGGGGGGGGGGGGGGGGGGGGGGGGGFGGGGGGFGGGGGGGGGGGGGGGGGGG?CGGCEFFGGGGGGDGGGGGCGGGFGGGGGGGGGGAGGGGG:EGCCFFCFGDBEGGGGG>@@C,@CEGG*CCF+E:772,,3;7EC9D>86,=7CED<B;CFFGDFEG35AF7CCCC=*)3CE6+6C)*3<:FE3<*;F?+97:6>*2<))+56(((((),71(.((050(.(
@M03506:14:000000000-AKVR1:1:1101:10177:6954 2:N:0:34
GATAGGACTACCGGGGTATCTAATCCTGTTTGCTCCCCACGCTTTCGTGCAACAGCGTCAGTTACCAGCCAGATAGCCGCTTTCGCTTCTGGTGTTCCTCCTAATATCTACGCATTTCACCGCTACACCGTAAATTCCAGTCTCCTCTCCAGTCCTCAAGCACGGCAGTATCGAATGCAGTTTCGGAGTTAAGCTCCGAGATTTCACACCCGACTTACCGCGCCGCCTACGCACCCTTTACGCCCAATGAATCCGAACAACGCTTGAGCCCTCTGTATTACCGCGGCTGCTGTCACAGAGT
+
CCCCCGGGGGGGGGDGFECDFGGGGGGGGGGGGGGGGGGGGGGGGGGGGGGFFGGGGGGDEGGGGGGFGGGGGGGGGGGGG@GFGGGGGGGGGGGGGGGGGGGGGFGGGGGGGGGEGGGGGGGEGGGGGCFD:FFGGGGGGGDFFFG>DGFFDFGGGFG8DGGGGGGGGGFGGGGGFDFGFF7FC8ECEF;EGFCDFG8EC>E?:@FCE4DDGGG8>DFEGDC2CDEFECBDDF3C:C/:@535CE57?C?=FF33*9D?5BFG3=0)08*.0*<0+6*9<A19119)1))./,)2**40)
@M03506:14:000000000-AKVR1:1:1101:16397:6964 2:N:0:34
GATAGGACTCCAAGGGTATCTAATCCTGTTTGCTCCCCTAGCTTTCGCGCCTCAGCGTCAGTAGTGGTCCAGTGCGCCGCTTTCGCCACAGGTGTTCCTCCCGATATCTACGCATTTCACCGCTACACCGGGAATTCCACGCACCTCTCCCACCCTCCAGCATTGCAGTTTCGCCTGCAGGCTCCGAGTTAAGCCCAGAGGTTTCACAGGTGACTTACAATACCGCCTACGCCCCCTTTACGCCCAATAATTCCGAACAACGCTCCCACCCTCTGTCTTACCGCGGCCGCGCGCCCACATG
+
CCCCCGGGG<FFFDFGFCGGGGGGGGGGGGGGGGGGGGGGCGGGGGEGGGGGGGGGGGGGGGGGGDGGGGGGGGGGGGGGDGGGGGGGGGGGGGGGGGGGGGGCFGGGGCEFGCGGGGGGGGGGCFGGEG@FGEGGGGGFFGGGGGGCFFC?EGE=FGG?FFC@:DCFFFCCEGGGFFCGCE6BCC5C>CEG9FEC,=5C=CF,>:9CGFG4CFGCGG=EFGGF555)AC)*)).9(96++*1>D=5)<<:BFFC3*4)0)).*1*1)087.078<+)/+6((4((,0-)((017)))())
@M03506:14:000000000-AKVR1:1:1101:23606:7014 2:N:0:34
GATAGGACTACCAGGGTTTCTAATCCTGTTTGCTCCCCTTGCTTTCGTCCCTCAGTGTCAGCAACCGCCCAGTGAGGCGCCTTCGCCACTGGTGTTCCTCTCGATATCTACAGATTTCACCCTTACACCGAGAATTCCCCTCACCTCTGCGGTACTCAAGCCCGGCAGTTTCCAATGCAGTTCCACGGTTGAGCCATGGGCTTTCACATCAGACTTACCAAGCCACCTCCGGATCCTTTCCCACCAATGAACCCGAACAACACTTGCCACCTCCTCTTCTCCCGCGCCGCCGCCACATACG
+
CCCCCGGGGFFGGFFFCECEFGGGGGGGGGGGGGGDFEGGFGGEFGGGEFGDD@EFGGFGGGGDGGGGGGGGGG<,CFGGGE:FGGGCC?E,CEBFFGCFEFGGG@FGGC<,::EFDGFGGGCFFGFGGGGEG7FGEEGFF84EF,@46>836+A,>D,EDGGGGECC,9,@C,;,9::;,3EFFFC>;:C,DD,5D7D>,08,<:@C79+;,;CC+0),*2***;4)7*8*2):<)11+++*2***03+++)0/))436))0*02<)+1*))***+.*2)-.,,60.,0((),(9)/)),
@M03506:14:000000000-AKVR1:1:1101:4879:7030 2:N:0:34
GATAGGACTACCGGGGTTTCTAATCCTGTTTGCTCCCCACGCTTTCGCACCTCAGCGTCAATATGTGTCCAGTGAGTCGCCTTCGCCACTGGTGTTCTTCCGAATATCTACGAATTTCACCTCTACACTCGGAATTCCACTCACCTCTCCACAATTCTAGCGATGCAGTCTTAAAGGCAATTCCGGAGTTGAGCCCCGGGCTTTCACCTCTAGCTTACAAAGCCGCCTACGTGCGTTTTACGCCCAGTAATTCCGAACAACGCTAGCCCCATCCGTCTTACCGCGTCTGCTGGCACGGAGG
+
CCCCCGGGGGGFGGGGGGGGGGGGGGGGGGGGGCGGGGGGGGGGGGGGGGGFEFGGGGGGGGGGFFFFGGGGGGGGGGGGGGGGGGGGGGGGGFGCFFGGGGGGGGFF9FGGGGGGGGDGFAF@FGGGEDGGGGDAFFGGGGGGGCFDGFDDFGGGGGGGGGEGDC9EDFGGGGGGCCEFF@ACC8+4@F9@:AFF>7C9>DE,<,2=2;0;9DC9CCFF**26):=5:*.=*8)*,)0+>:75)2;)<2<1=?CD:3CC5).*/:<<;B*)0/;8*(0AA(,37(4.(*6)/8(27)(3(
@M03506:14:000000000-AKVR1:1:1101:24566:7032 2:N:0:34
GATAGGACTACTGGGGTATCTACTCCTGTTTGCTCCCCACGCTTTCGTGCCTCAGCGTCAGTATCGGGCCAGTGAGCCGCCCTCGCCACTGGTGTTCTTGCGAATATCCACGATTTTCACCTCTACACTCGCTGTTCCCCGCACCTCTCCCGATCTCAAGATCTTCAGTATCAAAGGCAGTTCTGGCTTTGAGCTTCTGGATTTCACTTCGATCTTAATGACTCGTCTACCCACCCTTCACCCCAAGTGATTCCGCGCAACCCTACCCCCCTCCTTATCCTCTCGCCTGCTGGCCTGATGG
+
-A-<@F9EE@FCCF<CF7EFF@,<F8F<CCF<F9FGGE<F+6F;<FECFCGCDCF<:B7@FFF@CB+6@78,6,,,,E@F@6@E+6@:?<,FF8A,BEF,A7CFF<D9,,BB>+4A?A<FGFGGFGC8,?<C++4=ED9,+63@C=,,@,,C++@B,3,,;,,,@DCFAE,,,,53,,736DA;EF,,@>,,*>,,>,>99+,52BE,,22*,*4>D:+41;+1*2==570**2.78>F6++;:*:3;+5+;8+**)-)C@))22/07*)9))1*3+-*3)5.((-(.3:(,70(*)).),
@M03506:14:000000000-AKVR1:1:1101:3517:7039 2:N:0:34
GATAGGACTACCAGGGTATCTAATCCTGTTTGCTCCCCACGCTTTCGCACCTCAGCGTCAGTGTCGGACCAGTTGGCCGCCTCCGCCACTGGTGTTCTAGCTAATATCTACGAATTTCACCTCTACACTAGCTGTTCCACCAACCCCTTCCGAACTCAAGATCGCCAGTATCGAAGGCAGTTCTGAGGTTGAGCCTCAGGATCTCACCCCCGACTTAACAATCCGCCTACGTCCCCTTTACGCCCAGTGATTCCGAACAACGCTAGCCCCCTACTTCTTACCGCGGCTGCTGGCCCGAAGT
+
CCCCCGDEGC<EACEFFGCC,CFGFGFFFGGGG,CFDEE@FGCFGFGGC@F<C@F8FG7@FFGGAFECB7CF,CF<8CCECE,66FFCEEFF,,B,@CFG9FC9??EE9EFGE?FDFFAF9?DGGGGG9EGGFGGGGFFF8@DC@+>=8E86@+6>>E??CF9=C6686E>@6@DEGGGG,,<,,7@CF:D8BEE6:,@:,*,52B27,**9*)/*=:AC8*;ACCAECFFF*))/(2/<+/75C5*)3++**07*9-9?>>3*1*+02>)))/+30)00)(-39((0(.,,/(.*85((.
@M03506:14:000000000-AKVR1:1:1101:18798:7054 2:N:0:34
GATAGGACTCCCAGGGTTTCTAATCCTGCTTGCTCCCCACGCTTTCGAGCCTCAGCGTCAGTAATGAGCCAGTATGTCGCCTTCGCCACTGGTGTTCTTCCGAATATCTACGAATTTCACCTCTACACTCGGAATTCCACTTACCTCTCCACAATTCTAGCGATGCAGTCTTAAAGGCAATTCCGGGGTTGAGCCCCGGGCTTTCACCTCTAACTTACAAAGCCCCCTCCGTTCCCTTTACGCCCAGTAATCCCGAACAACGCTAGCCCCCTCCGTATTACCTCGCCTGCTGGCACGGACT
+
CCCCCGGGG9EFGGGGGGGGGGEGGGGFGGGGGFGGGGGG7FGGGGGGGEGFGGFGGGGDCFGGGFCGGGGGGAFCFG8FGGGGGGGGGGG?FFGGGGGCEECFGGGFGGGGGFFGGGGGGFG@FGGGFGEC+@FFEFGFGGCGGGG?,E>=8=FE9EGCGG6F6AD,=DFGGGC;AE,6>8=EGDCGGEE7?EFFEE5*=7FDGCGF,;F>9CFGCCFC***0*2?5/2)2*))2.:;5+*2>3//;++>+3=**)-960)87**08837)775;5,9+.<)-((-0(7:))2(9)0(((
@M03506:14:000000000-AKVR1:1:1101:7275:7096 2:N:0:34
GATAGGACTACCGGGGTTTCTAATCCTGTTTGCTCCCCACGCTTTCGTGCATGAGCGTCAGTGTTAGCCCAGGGGGCTGCCTTCGCCATCGGTGTTCCTCCACATCTCTACGCATTTCACTGCTACACGTGGAATTCCACCCCCCTCTGCCACACTCACGCCTTCCAGTTCCAAACGCAGTTCCCAGGTTAAGCCCGGGGCTTCCACATCTGACTTAAAAGACCGCCTGCGCCCGCTTTACCCCCAGTAATTCCGACTAACCCCACCACCCTACCGCTTACCGCGGCCGCTCGTGCCTCGC
+
CCCCCGFGGGCFGGDGFEDEGG9FFGGGGGFFF<,CFGGGFGGGGGGFFDFFGCGGGGGGGGGGFGFFF?EFGGGGGGCEFG9F@EFEGGGGG@FCGFF,B<FEGGFG<F?<=:C?A<,EC5CADG<FCFAF@=E8FDEFGCEEG+C8,CDDGFEDFG,5,47+@6,57=,@@,3@5B**15=FF,>>:,D,;DDFE*5C*)8*>CC++;+++@?9@CA7+9D22/=:7C):*5099D37C+2*9CE6++30/9*1)4)<<))***25;.*0)9*2*-8=::01(11)()(()((1)*5<(
@M03506:14:000000000-AKVR1:1:1101:23954:7102 2:N:0:34
GATAGGACTACTGGGGTATCTAATCCTGTTCGCTCCCCATGCCTTCGCTCCTCAGCGTCAGTTAATGCCCAGAGACCTGCCTTCGCCATCGGTGTTCCTCCTGTTATCTCCGCATTTCACCGCTACACCATGCCTTCCAGTCTCCCCTCCATCTCTCTAGTCTGCCCGTACCCACCTCCGATCCGCAGTTCAACCCCGGCCTTTCCCGTCAGACCCTCCCAACCTCCCACGAGCTCTTTACGCCCACTCATTCCGTGTACCCCTGGCGCCCTCCTTATTTCCTCGCCCCCTGTCACGTCTT
+
<@CCCGGCG?CF,CF@FCFFD,=EFFFFFGGGD@CFF@FAEFDFGD<B,C@EF9CFGFG,8CFCFF,CEG8,,C,CCF<F8EFF,,@@6<:?F7FEEFFGFGG,C?EGG,5+@+,@FF?954>F+C,FF7,,,,,99AEFF>9;A8+@+8844,@,>F,=3E;DGFDE=+>7E8@>,>,++543,+++@3,,,@,834:?C@DAC,AC,;5*,2*4**2/**2?*25)*2.*)))29*@+>7395/*0*2+1090*7(9<**)***/)2))))1*+0-*+69.6((()(.(3)5)2)81(-
@M03506:14:000000000-AKVR1:1:1101:11884:7109 2:N:0:34
GATAGGACTACAGGGGTTTCTAATCCTGTTTGCTCCCCACGCTTTCGCGCCTCAGCGTCAATTACGGGCCAGATAGCCGCCTTCGCCACCGGTGTCCTTCCCAATATCTACGAATTTCACCTCTACACTGGGAATTCCACTATCCTCTCCCGCATTCAAGCTCATCAGTATCAAGCGCACCCCCCAGGTTGAGCCCGGGAATTTCACGCCTGACTTGATCAGCCGCCTACGCGCCCTTTCCGCCCAGTACTTCCGAACAACCCTTGCCCCCTGCGTATTACCGCGGCTGCCGGCTCGAAGC
+
CCCCCGGGGGFGGGGGFFGGGGGGGGGGGFGGGGGGGGGGDGGGGGGGGGGGGGGGGGGGGGGGGFEGGGGGGGGGGGGGGGGGGGGGGGGGGGGGGGGGGGFGGCDFEGGG:EFGFGFGGGGGFGGGFGGGGGGFGGGGG8=EFGGGGGGGEE8>FGDCGFG8=9DFFADGC:FGEEE+@CEGE>EG?CD,4>FGG*:746C,14A5;FGGDFCFGFC++*;FCDE3**)*135D97:+<7CDDGG?F+<*199D*4D67)0**2<FG5530**;*1;+6>?0((()27,-;>(*0)(,(
@M03506:14:000000000-AKVR1:1:1101:24330:7112 2:N:0:34
GATAGGACTACCGGGGTATCTAATCCCGTTTGCTCCCCTTGCTTTCGCGCCTCAGCGTCAATACCGGTCCAGGATTCCGCCTTCGCCACCGGTGTTCCTCCAGATATCTACGCATTTCTCCGCTACACCTGGTATTCCGCATCCCTCCCCCGGATTAAAGCCTTCCAGTACCGGACGCAGTCCACGGGTTGACCCCGGTGACTTCACGTTCTACTTAGAAGGCCGCCTTCCTCCCCTTTCGCCCCAGGACCTCCCAACAACGCTTTCCCCCTCCTCACATCCGCGGCCGCGCGCCCGCCGC
+
<BCCC8FFGGGG>@F7F7ECEFFGFGFGEGF@EEGGFEF,,CEFGGGGGGE7FFCACE@C@,@FC7C:C@@<E,F,=,9,8=FGGG7C7EFGE:CC<FGFE8,E,,A?FG9F++@CF<,9A4+@+6,AF,A,,7,,8?,@+6>8?FC+@+3+>7+4,=;ED9,;:F99@A,@***>1**44,0,5;E**;1,,33*::*13*>+>:?:FCF*+;@++++2;*9=)))0**.<0).*,46+;7**)**)/8*.).***->*5)01*/29F)5)0**;+(/0.(-(,(-)()-,),(1))(,(
@M03506:14:000000000-AKVR1:1:1101:10155:7120 2:N:0:34
GATAGGACTACCGGGGTTTCTAATCCTGTTCGCTCCCCACGCTTTCGCTCCTCAGCGTCAGTTACTGCCCAGAGACCCGCCTTCGCCACCGGTGTTCCTCCTGATATCTGCGCATTCCACCGCTACACCAGGAATTCCAGTCTCCCCTGCAGTACTCCAGTATGCCCGTATCGCCCGCACGCCCACAGTTGAGCTGTGCGTTTTCACGAACACCGCGACAAACCACCTACGGCCTCTTTACCCCCAGTACTCCCGACCAACGCAGGCACCCTACGAACTACCGCGGCTGCTCGCCCGTAGG
+
CCCCCGGGGGGGGGGGGGE@FGFGGF,CFGFCCCECGGGEDEGGFGCEFFCCFCFFGFCFGDECFFGGGGFCCFGGGGGGEFGGDFCGGEGGGEG:FFGGGGGAE<FF<EFGDGGEGDCDGEGCFEGGAFGGFGD<FGGGGD,EF?6>+D,@D8ED;DFFC2;ECCCGCC,@>E**;C78*8*8*B>6E,,,,5=C;C,:48:*>C757)21**3*)18*/59*1C>5+9)*)05<4DB+3+2*9C*)32<*9)9*)():))0))*2)/7757/8**()35.(-6((04B?))1(*)0(,(
@M03506:14:000000000-AKVR1:1:1101:21001:7141 2:N:0:34
GATAGGACTACCGGGGTTTCTAATCCTGTTTGCTCCCCACGCTTTCGTGCATGAGCGTCAGTGTTATCCCAGGGGGCTGCCTTCGCCATCGGTATTCCTCCACATCTCTACGCATTTCACTGCTACACGTGGAATTCTACCCCCCTCTGACACACTCTAGCCGTGCAGTCACAAATGCAATTCCCAGGTTGAGCCCGGGGATTTCACATCTGTCGTGCACAACCGCCTCCTCCCGCTTTCCGCCCAAGCATTCCGAGTACCGCTTGCACCCCACTCATTCCCGCGGCTGCGGGCCCGTGTT
+
CCCCCGGGGGGGGGGGECGEGGGGGGGGGGGGGFFGDGF@@FGGGGGGGGGGFGGFEGFGEGFFGGGFGGGGGGGGEGGGGGFGFGGGGGCDGG7DGGFFGFCE?FCGGGCCG:CFGGGGGGGFGGGGG?@F=EE8EGGGFGCEEGG8ECGCG8=8D=B=AEEG8CFG98BC,46@E9AFFDEGGF8*522D,<:CG55=C*8,>FFF,*+3<:*;8C>CG**:932)**)**0)7(/)0+*/3)**)*2+01*2/)-9+1))1**2/<<75))*2*-*+-.(((((0-)(,)(()))-4(
@M03506:14:000000000-AKVR1:1:1101:8208:7142 2:N:0:34
GATAGGACTACCGGGGTTTCTAATCCTGTTTGCTCCCCTAGCCTTCGCGCCTCAGCGTCAGTTTCAGCCCAGATAGCCGCCTTCGCCACTGGTGTTCCTCCCGATATCTACGCATTTCACCACTACACCGGGAATTCCGCTATCCTCTGCTGTACTCTAGTTACTCAGTTTCAAATGACCCCTCCGGGTTAAGCCCGGATATTTCACATCTGACTTGAGTTACCGCCTGCGCGCTCTTTACGCCCCATCATGCCGCACCACGCTTGCATCCTCCGTATTACCTCGCGCGCTTGCCCGTCGT
+
CCCCCGGGGGFFGGGGCGGGGGGGGGGGGGGGGGGGGGGGGGGGGGGGGGGGGGGGGGGGGGGGGGGGGGGGGGFGFGGGGGGGFGEGGGGGG?FGGGCFGEGGGDGGGFGGGEGGGGGGGGGGCFFGGFGGDEGCDFGG@EEFFDGCGDEFFGGGGGAFG7;DDFGGFGGGGDF9EFG3DGFDCEGDG8E@EFGGGG5=*=@FG9@C=6C77+>CD:F@7++37/)2=F>*:5)1-772<E3D3/17*<2*07>)),)*)07****/3976*98**36+-6481(()()((02(07)((-
@M03506:14:000000000-AKVR1:1:1101:8799:7183 2:N:0:34
GATAGGACTACCAGGGTTTCTAATCCCGTTCGCTCCCCATGCTTTCACTCCTCAGCGTCAGTTAATGCCCAGAGACCTGCCTTCGCCATCGGTGTTCCTCCTGATATCTGCGCATTTCACCGCTACACCAGGAATTCCAGTCTCCCCTACATCACTCTAGTCTGCCCGTACCCACCGCAGATCCGGAGTTGAGCCCCGGACTTTCACGGCAGACGCGACAAACCGCCTCCGAGCACTTTCCCCACAATAATTCCGGATAACGCTTGCGCCCCACGGAACACCGCGCATGCTGGCGCGGGCG
+
CCCCCGCGGGGGGGGGFGGFGGEEGEGCFGGGGGGGGGGGGGGGFGAFGGGGGGGGGGEEGGG,FAFFFGGGGFCGFFFGGGDEDGGGGFGGGGGGGGFFFGGGGGGGGGC:@GDGBFGGGECE:@GGG7FGCGGGGGFGFE4C=DEC6EEFE8EDEFGC@9DA9F?>CEGGCDGCECGC:ACC6B6@:89,,<ED:5CEEG6ECE:57))8*24?<DD5)8F=CDF>*/)7D:)2)01+++2*1726+A:**09)7079F)57C**8E3)))78/*()0.4,49(()-9)-04(*)0((-
@M03506:14:000000000-AKVR1:1:1101:6406:7185 2:N:0:34
GATAGGACTACCCGGGTTTCTAATCCGGTTCGCTCCCCACGCTCTCGCACCTCAGCGTCAGCGCATGCCCAGGCGCCTGGTTTCCCCCTGGGTGTTCCTGCCGATCTCTACGCATTTCACCACTACACCGGCAATTCCACCGCCCTCTGCATGGCTCCATACCCGCCGCATGGGGTGGCGCCTGGCCGTTAACCGGCTCGTCTTCATACCCCACGCCCGCGTCCCCCTGCGTGCGCTTTACGCCCAGTCCATCCGACTCACGCTTGGCCCCTCGCTCTTACCGCGCGTCGTCGCCCCGTGC
+
C8-AC86<FFG<FF@FGC7EF9<CEF++@FG+C@,@,BCBCF:@DGGDFC+CEF,C@FGCCGCCFF7,CEECFGF+FBCF<,,95=EE4+4+,8@+BFGG4E7=F:AFCAFFD:FFFFA<<,?,8,5A>+8+3@8,3<;C@+8CE+@:,@,53,,::E,3@7,@*@:***>B=8*=*48?8C7*;C;EC811+08*=**2/*A*+++3+*017C?=*/5:)9/1197>*4)*1<)>(753<*9)/**02<0**0**1(*+0))*11*)+)10))**23*+.((((((0(.(-.-(*.)(((
@M03506:14:000000000-AKVR1:1:1101:10248:7189 2:N:0:34
GATAGGACTACTGGGGTATCTAATCCTGTTCGCTCCCCACGCTTTCGCTCCTCAGCGTCAGTATCGGCCCAGAGACCCGCCTTCGCCACCGGTGTTCCTCCTGATATCTGCGCATTTCACCGCTACACCAGGAATTCCAGTCTCCCCTGCCGAACTCCAGTCCGCCCGTATCGCCTGCAGACCCGAGGTTGAGCCTCGGGATTTCCCGGCCGACGCGACGAAGCGCACACGAGCCCTTTACCCCCAATAATTCCGGCCACACATTCCCACCACTGCACTCCGTCGCGCACAGCCTCGCGTT
+
CCCCCGGGGGGGDGGGGDGGGGGGGFGGGGGGGGGGGGGGGGFGGGGGFGGGGGGGGGGGGGGGGGGGGGGGGGGGGGGGG7?FGGGGGGGGGCFFCBAGGGGGGEFGGGGGGE@7EFGGGGGGGG9,AFFE+DBFFGFFFF86,@3D3@FC>EG8D@CF@E?8CEGEGG8AE58**>,19:*>=5?*4BF7,1C,:*;C3/C6149C5)/)17*:738*)/*:95))**)*9))*(*0+0+*11/*56+0**7*))43C00)*0++*+095500+3(*+.(,.,-,),)(()-(*))(-(
@M03506:14:000000000-AKVR1:1:1101:21121:7211 2:N:0:34
GATAGGACTACAGGGGTATCTAATCCTGTTTGCTCCCCACGCTTTCGCACCTCAGCGTCAGTACCGGGCCAGTGAGCCGCCTTCGCCACTGGTGTTCTTGCGAATATCTACGAATTTCACCTCTACACTCGCAGTTCCACTCACCTCTCCCGGACTCGAAAGCTCCCAGTATCGGAGGCAGTTCTGGAGTTGAGCTCCAGGATCTCACCACCGACTTAAGAGTTCGCCTCCGTGCGCTTTACTCCCAGTGATCCCTATCCACCCCGGCCCCCTTTGGATTAACCCCGCTGCTCGCCCTCTT
+
CCCCCCFGGFGFF9C@FGGD@EGFCGD9CEECFCEDGGG:@F8FGFBGEGC@CFCGGGCFCEGGCCC7FEGGFGGFFGEGG=FFDGE@==?EDEFCEFEEA+@FCFGFFGC?FFF7AFEFEFF<EEFGAGFGEGEFGD;=>,@@E3DFCFC==CEEF+=6+9D,,DC,,@9CE8@8CE>E::EG,,,,<666;,>,4A@C641,>=CCCF45*8:C*:++;6++39>8**;CC)))(/)22<*:C50)0<+1*9<**)0+//)1)**0:>C))2+0+(10)-).((,7(.-)*-()))(()
@M03506:14:000000000-AKVR1:1:1101:8693:7221 2:N:0:34
GATAGGACTACAAGGGTATCTAATCCTGTTTGCTACCCACGCTTTCGTTCATCAGTGTCAGTATCGATCCAGATGGTCGCCTTCGCCACCGGTGTTCCTCCCAATATCTACGAATTTCACCTCTACATTGAGAATTCCACCATCCCCTCTCGAACTCCAGTTTTGCAGTTTCCGGTGCACTTCCTTGGTTAAGCCAAGGGCTTTCACACCAGACACACAAGACCACCTACGAACGCTTGACCCCCAGTAATTCCGAACAACGCTTGCACCCTCTGTCTTACCGCGCCCTCTCGCCACTATT
+
CCCCCGGGGGGGGGGGFGGGGGGGGGGGGGGGGGGGGGGGGEGGGGGGGGGGGGGGGGGGFGGGGGGGGGGGGGGGGGGGGGGGCEGGGGGGEGGGGGGGGGGGGGGGGGGGGGGGGGGGGEEGGGGGGGGGFGGGFFGGGGFGGGGGGG8C?FGGDFGGGGAA?EGGGGGFG6CEGDGGFEGGGGF8EFGC,@F,:9D++CDGG,@FCG7C5FEF*7***;C,0;?9EGB*?EBD(?)04,275C56+?A86AC**1)7)25DC5=6<7<3>7+<C96+.(40140)-021)-31)/.))
@M03506:14:000000000-AKVR1:1:1101:13148:7230 2:N:0:34
GATAGGACTACCGGGGTTTCTAATCCGGTTCGCTCCCCACGCTTTCGCGCCTCAGCGTCAGGTACAGCCCAGTCGGCCGCCTTCGCCACTGGTGTTCCTCCCGATCTCTACGCATTTCACCACTCCACCGGGAATTCCACCGACCTCTGCTGCCCTCAAGCCTGGCAGTATCCCCTGCCCTGTCCCGGTTGAGCCGGAACCTCTCCCACAGAACTTACCAAGCCGCCTACGCGCGCTTTACGGCCCGTAAAGCCGGACAACGCTCCCCACCTAGCTATCCCCGCGGCTGCTGGCCCGCCGT
+
CCCCCGGGGGFGGDGD7@FFGGGGGFGGGGGGGGGGGEFGGGGGGGGGGGGGGGGGGGGGGGFFGDGGGG?GGGGGGGGGGGGGGGGGGGGGGGGEGGDGGGECFGEFCGGGGGGGGGCFFGG<FDFGGFGGDGG<FGGCEG7EGGGGGGF,9;D,>8:CFGG@>FFEGGCFFGGGGC,;BFGGFCCE:C@C+9B5=E5ECC*0***2A*5*2>0<**)<9*1*9D555*):>@)96<3:E**11*:07****0)7)-)100)/**28*</74*+++-)+5460((2),8::4:25B)(2(
@M03506:14:000000000-AKVR1:1:1101:13936:7251 2:N:0:34
GATAGGACTACCGGGGTATCTAATCCCGTTTGCTCCCCTGGCTTTCGCTCCTCAGCGTCAATGTCGGTCCAGAATGCCGCCTTCGCCACCGGTGTTCCTCCAGATATCTACGCATTTCACCGCTACACCTGGAATTCCGCATTCCTCTCCCGAATCCAAGCCATCCAGTATCGGACGCAGTTCCCCAGTTAAGCTGAGGGATTTCACGTCCGACTTAGTTGGCCGCCTACGGGCCCTTTACGCCCAATCATTCCGACCAACGCTTTCCCCCCTCGCATTACCGCGGCTGCTGGCACTCACT
+
CCCCCGGGGGFGEGDEGEGGGFFGGGGGGGGGGGGGGGGG8FFGGGGGGGGGGGGGGGGGGGGGGGGGGGGGFGGGGGGGGGGGGGGGDGGGGGGGGGGGGGGDGFCGGGGGGGGGGGCGGCFECEGGGGGGCFGGGC=EGGGD=EFFGFGCGCECFGGFGGGGFGFFGGFGCE5EEGGGGC7;DFGD,>D,?FFGC6@5*;EFFGGGGGGGDGDE7@FGFCDC53>55F>:C@3<:D:EE*5CG=FF6C+=7@67367*877C*;C@F5C5)9**2-.+:42(((4:(7509:?G))4(.
@M03506:14:000000000-AKVR1:1:1101:5498:7251 2:N:0:34
GATAGGACTACCGGGGTTTCTAATCCCGTTTGCTCCCCTGGCTTTCGCTCCTCAGCGTCAATATTGGTCCAGGATGCCGCCTTCGCCACCGGTGTTCCTCCAGATATCTACGCATTTCACCGCTACACCTGGAATTCCGCATCCCTCTCCCAAATCCAAGCCATCCAGTATCGGACGCAGTTCCCCAGTTAAGCTGAGGGATTTCACGTCCGACTTAGTTGGCCGCCTACGAGCCCTTTTCGCCCAGTAATTCCGAACAACCCTTACCCCCCCCGTATTACCTCGGCTGCTGGCCCGGAGT
+
CCCCCGGGGGGGGGGGFFGGGGGGGGGGGGGGGGGGGGGGGGGGGGGGGGGFGGGGGGGGGGGGGGGGGGGGDFGGGGGGGGGGGGGGGGGGGEGGGG9FGGGGGGGGGGGGGGGGGGFGGGG@FGGGGGGDGEGFGEDGGGGFGGGGGGGG,==FFGG??FGCFGGGGGFGGGGGGGGGGCC?DCCCCDGGGF9>?FDEEGGGGGGGGG4/5:8C7C:<CCC653>DGCE=D>BC0C)++2*9CE*/C9+/*19939CC5)0*2+<9<@DFED52*4)06))528?:(7).6((15;(((
@M03506:14:000000000-AKVR1:1:1101:24408:7256 2:N:0:34
GATAGGACTACAAGGGTATCTAATCCTGTTTGCTCCCCACGCTTTCGCACCTCAGCGTCAGTACCGGACCAGTGCGCCGCCTTCGCCACCGGTGTTCTCCCGAATATCTACGCATTTCACCTCTACACTCGGAGCTCCACTCCCCTCTTCCGCACTCGCGCCTCCCACCACCCAAGGCCGTTCCCGCGTGGCGCTCCAGGATTTCCCCCCTGACTTCGAACGACCCCCACGTTCGCTCTACGCCCACAGCTCCCGACCACCGCTACCCCCCGCCGCATTACCGCGGCCGCTGGCACCCCGC
+
C89AC,EF@GG?C@FCFCEGFF,,6CFGGF,@F,FFFGFEGEG;<EFE@FG8F8<F+6BF@;EFG@CCEFFG<<,+8C7FC,6E<CG7B,@:FC+8@?,BB:+>:=AG,,C?:C=+9C,CF,,,CE,A<A+46++3,D8>9D,>CEB>,3C=+1@@F6+4+*3@5C6,*43>***,1:9?*/8B,:*/44***=*3:+>**;++1++:=))**0+3**)**)*2)9)0*1.**009(*)+3*15C**)**0/9FD*)-9:@:>D)*;@87D).98**()+.6:91(4)3<0,)((20)(((
@M03506:14:000000000-AKVR1:1:1101:5645:7282 2:N:0:34
GATAGGACTACCCGGGTTTCTAATCCTGTTTGCTCCCCACGCTTTCGTGTCTTAGTGTCAGAAACCGTCCAGATAGCCGCCTTCGCCACTGGTGTTCTTCCCAATCTCTACGTATTTCACCACTACACTGGGAATTCCACTATCCTCTCCGGTCCTCTAGTCGCCCAGTATCAAGTGCATTTCTTGAGTTGAGCTCAAGGCTTTCACACCTGACTATGACAACCACCTACACACGCTTTACGCCCAGTAATTCCGAACACCGCAAGCCCCCTTCGTCTTCCCGCGGCTGCTCGCACGACGT
+
CCCCCGGGGGGGGGGGGGGGGGGGGGGGGGGGGGGGGGGGGGGGGGGGGGGGFFGGGGGGGGGGGGGGGGGGGGGGGGGGGGGGGGGGGGGGGGGGGGGGGGFGGGFGDFGGGGGGGGGGGEFGGGGGGGFF:FFGGGGGGCEFEGGGGGGGGGGGGGGCFGGGGGDGGGGGGCGFCGGFGGGGGGF?FGD@FGGFFGGFGGGCCAEGGDF7EGFGGCCGDGGE99AF74AG>4)9=C8,>=?C7*==EG7+8AC3*(10.:>))*CF=D5559*02(0+62(49(4.4>:).4(9>:(4,
@M03506:14:000000000-AKVR1:1:1101:18416:7286 2:N:0:34
GATAGGACTCCCGGGGTTTCTAATCCTGTTCGCCCCCCATGCTTTCGCTCCTCAGCGTCAGTTAATGCCCAGAGACCTGCCTTCGCCATCGGTGTTCCCCCTGATATCCGCGCATTTCACTGCTACACGTGGAATTCCACCCCCCTCTGCCACACTCAAGTCTCCCAGTTTCAAACGCAGTTCCCAGGTTATGCCCTGGGCTTTCACATCTGCCTTAAGACACCGCCTGCGCACGCTTTCCCCCCCGTAATTCCGACTAACCCTTCCACCCTACGTCTCACCCCCGCTGCTGCCCCTGCGT
+
CC@BCGGGFDEG:7+F@FEFGGGGGGGGGGGEG,BFFGGG8FAFFGGGGGEGF<DA@F:@FFCGGGFGGGGGFGGGDFEFGGGGGGG@FGGEGGGGGGEGGGCEFFFGFGGGDG>7FGAF?EFGGGGEBFFGGA:=?FGFFGEGGGGFCGGGGGGCG?8ECF3@DFFCDAFG,,7:5CG@EEFFC92*,,6,6DF,,,8EF*,,<,=7121=,;CE6>++*7*/)2.):C55).5311>+2+2)):*8*;8=*9*/)4)9/))0**26@>*771/2*,)+..(4((()4))4*,2/))((,
@M03506:14:000000000-AKVR1:1:1101:12982:7316 2:N:0:34
GATAGGACTACCGGGGTATCTAATCCCGTTTGCTCCCCTGGCCTTCGTGCCTCAGTGTCAGGAACTGTCCAGAGACCCGCCTTCGCCACTGGTCTTCCTTACGATCTCTACGCATTTCACTGCTACACCGTAAATTCCAGTCTCCTCTCCAGTCCTCAAGCACCGCAGTATGGAATGCAGTTTCGGAGTTAAGCCCCGAAATTTCACACCCCACTTACGGCGCCACCTACGCCCCCTTTACCACCAATGAATCCGCACCACCCTTGGGCCCCCCCTCTTCCCGCGCCCGCTGGCACCGAGG
+
CCCCCGGGGEFFCFEG+;EDGFGGGEGEGGGGGGGGGGGGCFGGGGGGGGG<FFGFFGGGGGGGGGGGGGGGFGGGFEFGDGGGGGGGGGGGGGGGDFGGGGGGGGGGGGGGGCGGGGFGGGGGGGFGGG@G@<AAFFCFGFEGGFGGGGFGFGD,;E8DFGGC>C>EEFGGFG,=DFC8>AFCEGDGGGGAF7,5@E87:7D7E,5:CDG4*;<,=CFED<4C3>F;C<5C)88<@C;+A+2255*979@//6)*1()2)))1**<)*07)))***4*+)4(--(()4>(,)4(*0)(--
@M03506:14:000000000-AKVR1:1:1101:15619:7317 2:N:0:34
GATAGGACTACCAGGGTTTCTAATCCCGTTTGCTCCCCTGGCTTTCGCTCCTCAGCGTCAGTGTCGGCCCAGCCTGCCCCCCTCCCCCCCCCTCTCCCCCCAGCTCTCCCCGCCCTTCACCCCCCCACCCGCCACCCCGCCCCCCCCCCCCCCCCCCCCCCCACCCCCTCCCCCACCCCCCTCCCCCGCCCCCCCCCCCCCCCCCCCCCCTCCCCTCCCTCGCCCCCTCCCCCCCCCCCCCCCCCCCCCCCCCCCCCCCCCCCCCCCCCCCCCCCCCCCCCCCCCCCCCCCCCCCCGCCCC
+
CCCCCGGGGGGGGGGGGGGGGGGGGCGGGGGGGGGGGGGF8EGGGGGGGGGGGGGG:BF:,<,6C6++BF,,,::,CF,DG++B,BF+CF++++,,BF:FG+44,,,C,,B+@+++,@3EG8F++@*@F:*****3>F*=<4BGG5E*:EG5**:*:*1/?E*?EG8***/2;**:*;1:**:CGG8**/*:8CG*1/**/1*2C*>**9)*/>:*1/)*0)9C*>B)/9.17>EG1)08C*9DDC8)***)8@)/9;5:B3>5)?EFGFGFFG5CC1.:0;29966;1@107;6D)514;
@M03506:14:000000000-AKVR1:1:1101:11061:7325 2:N:0:34
GATAGGACTACCAGGGTAACTAATCCTGTTCGCTCCCCACGCTTTCGCGTCTCAGCGTCAGTACCGTCCCAGAGAGCCGCCTTCGCCACGGGTGTTCTTCCCGATAGCTGCGCATTTCACCGCTACACCGGGAATTCCACTCCCCTCTTCCGCACTCGAGCCACACGGTTTCCGCCGACAGCTCATGGTTCAGCCTCGAGTTTTCACAGCATACCTGTGTGCCCCGCTACCCGCACTTTTCGCCCAATAACTCCGTCCACGTCTTCCCCCCTCCCCTATTCCCGGTCTCCTCGCCCCGTCG
+
CCCCCFFGGG@@FEGEEGGGGF8FDFFFFGGGGDFCCFCECGECFGGG:FFCF9DF:FFGGFGDFGF7@FFGCD<7<E:@FD:FDEGGGDG:@=4:A?<FFCB@F7+C,,?=FEGE9E<,AFF:FGDGFDGCC+33@,9FGDD@C68,,@F+++@@D*,585:8,=**;E*?,**6:4?*1;0>5+++352+<C6*3**2+2+>;++++1**0**20:42**:C*17)*9)*))01(2*+0**/*:*0+2<*/0*/*-/<30>49++085C3)1***,)3.-51,(35)*)(0,15)81((
@M03506:14:000000000-AKVR1:1:1101:25270:7335 2:N:0:34
GATAGGACTACCGGGGTATCTAATCCCGTTCGCTCCCCTGGCTTTCGTGCCTCAGCGTCAGCAAGACCCCAGACAGTCGCCTTCGCCACTGGTGTTCCTCCCGATATCTACGCATATTACCGCTACACCGGGAATTCCACTGCCCTCTGATCCGCTCTAGTCTGGCAGTTGTGGATCCGGATCCGGCGTTGAGCCCCGGGCTTGCAAATCCAACTCACTAAACCGCCTGCGCCCTCTCTACCCCCAGGTCTCCCGTATAACGCACCCCACTCCCCTACTACCGCGGCCGCCTGCACTGCAC
+
<C@BCFFGCG@EEGG@6-,CFDEFGC8FGGFEGGFGCFFCFGFFDCFFGDGFG<EFFCFEGGF8EEFGGGGGGGGF<EC+=FCF<FGGD8EEFD,:9FDGCGEGG7FED9FFGGGCGGE9F7:=CFFGGG7F:C8<<AFGG,,>@FG8F=,@BEG>CFGAFFEF6ED8DA,3@*EBFG75**:,:B**4:C8C6<*8=55CD***3+++2;=+0=+*2+3*2>6))7)*/)7*0)*.*1<@+955**)+03/7)9*/367753))2:7*)>))7***(0+-4((,(3)(),-76:6*/)).
@M03506:14:000000000-AKVR1:1:1101:3580:7364 2:N:0:34
GATAGGACTACTGGGGTTTCTAATCCCGTTTGCTCCCCTAGCTTTCGCTCCTCAGCGTCAATGTCGGTCCAGGATGCCGCCTTCGCCACCGGTATTCCTCCAGATATCTACGCATTTCACCGCTACACCTGGAATTCTGCATCCCTCTCCCGAATTCAAGCCATCCAGTACCCGACGCAGTTCCCAGGTTGACCCCGGGGATTTCACGTCCGACTTAGTTGGCCGCCTACCAGCCCCTTACGCCCAGTAATTCCGAACACCGCTTCCCCCCCCCGCACTACCCCCCTCGCTCGCACGGCGG
+
CCCCCGGGGDFF9@FGFGDCEFGGGGEGGGGFGF9CFG@DDGCGGEEG,EF@CGGGGGDGGGGGFGCFEGD8EGGGGGGGGGGGG>EGGG@CE>BEFGFDCFFFGGGGGAF<CFCFGDCF,:FGGDDGG@F8FF=FFG9EEEEFE,,,78F86C6@A=E8DEF,@F?,39,,,6:>@C*:B9=C6,34<3,,,56**4*=EGE?CCE,4///1:=EC+;@+*7C51=)*;)<*)0/235087CDC**90++*1=**995*8>))**2);57>>3***(0+.3(,((,7()3(.--1))(((
@M03506:14:000000000-AKVR1:1:1101:24434:7393 2:N:0:34
GATAGTACTACCGGGGTATCTAATCCCGTTCGCTCCCCTAGCTTTCGCGCCTCAGCGTCAGGGTCGGCCCAGCAACCCGCCTTCGCCGCAGGTGTTTCTCTCGATATCTACGCATTTCACCGCTACACCGAGAATTCCAGTTGCCCCATCCGCACTCTAGCCACACAGTATCTCTCGACCTTTCCGAGTTTAGACCGGAGATTTACCAAGTGATTTTTTCGGCCGCCCACGCGCCCTTTAAGCCCAGGAAATCCTATACACGCTTTCCCCCCCCGCATTACCTCGGCTCCACGGCCGCATG
+
9BCCB6CFFGGG77+7F7<FFFGGGE@FEFG,@;8FFEGD8<E,@C@66:7CEF<FF@FEE8EC,@@CFG:6E8E<FGF:@7CFDDGEC+@B49?F,<EE,,8BA,8CF9AFD++@FFFAFCF:FE,=>FE+:7:EFFC;8>EFGE++63,5D*3*,@@@,AFGDGE5<AE,,59,;>78B??GC**4::,@,,?9:/5*3;CE++<C+121=+7++2)+/)/5CC3)*10*)0)1(5):++0****)**3096***)2<)0)*12+*37>B)7***47+))))(-()()((),(1))(((
@M03506:14:000000000-AKVR1:1:1101:14530:7437 2:N:0:34
GATAGGACTACCGGGGCTTCTAATCCCGTTCGCTCCCCTATCTTTCGCGCCTCAGCGTCAGTGTCGGCCCAGCAACCCGCCTTCGCCGCAGGCGTTCCTCTCGATATCTACGCATTTCACCGCTACACCGAGAATTCCAGTTGCCCCTTCCCCACTCGCGCCAGACAGTATCACTTGACCTTTCCCAGTTAGCACCGGAGATTCCACAAGTGACCTGCGGTGGCCCCGTTCGCGCCTCTTACCCCTCGAAACAACTACCAACGCTTGCACCCCCTGTACTACCGCGGCTGGCGTGACGGCG
+
CCCCCFG9EAFG@@++86<EDEC<FFGCC<EFGGG7CCFF<FEFAD@7@FECFFFFEBCCF<CEFDEGG7=FGCFG<FEE7EECFCEGG+77+@BB@<<9CF7<8A+<?<<4F:FB,,??F3C>FGE8FCC+++,,@=C,,8;C,@BF6D7,>,@8C**1>:*=DF661=,@,>;6<9EFEC,;5,>8E,@++5<85:/CC*5+11++:9;797+>**)*1)7***).2*)*)))1(*9<++****;)/2*)0)9**)2+/.)1*2*)+*28:C**3)*+)-(,(,(56)((5((1))(,-
@M03506:14:000000000-AKVR1:1:1101:21682:7479 2:N:0:34
GATAGGACTACAAGGGTTTCTAATCCTGTTTGATCCCCACGCTTTCGTGCCTCAGCGTCAATAGTTGCTTAGCGGGCTGCCTTCGCAATCGGTGTTCCGGGTCATATCTATGCATTTCACCGCTACATGACCCGTTCCGCCCACCTCAACAACATTCAAGACTAATAGTATCAAAGGCAGTTCCGAGGTTGAGCCTCGGGCTCTCACCACTGACTTAATAGTCCGCCTACACACCCTTTAAACCCAGTAAAGCCGGATAACGCTTGCACCCTCCGCATTACCGCGGATCCTGCACCGGAGT
+
CCCCCGGGGGGGGGGGGGGGGGGGGGGGGGGGDFGGGGGGGGGGGGGGGDEFGFFGGGGGGGFGFGCFGGGGGGGGGGGGGGGGGGGGGGGGGGGEGGGDC+CDA9AEFGGGGGG<FG9FFGGDEGGF9FFGGGGGGGGDGCCGEGGGGFGGGCEGCDFGD@9EF9@E,@D,@AC>C:CEGE:,@*85@,3>CGGCGEG5:**,5A:CFGG;CFAFG@A?CG+,*/8AGGFF=)0),;631+*><55)<CE/*)/)1(9<?>)>D5*60?*.7*2*/,)2-4(90(()()).).(*0)47-
@M03506:14:000000000-AKVR1:1:1101:23398:7497 2:N:0:34
GATAGGACTACCAGGGTATCTAATCCCGTTTGCTCCCCACGCTTTCGCGCCTCCGCGTCAGAACCGGTCCAGTGAGCTGCCTTCGCCACCGGTGTTCCTCCCAATATCTACGCATTTCACCGCTACACCGGGAATTCCACTCACCTCTCCCGGTCTCAAGCTAAGCAGTTTGGAGGGCCGTTCCTGGGTGAAGCCGAGGGATTTTACTTTCGACTGGCCAAGCCGCCTAAGCCCCCTTTACGTCCAATTATTCCGACGAAAGATACACCCCTCTGTAGTCCCGCCGGTGTCGGACAGGAGG
+
@C@AC8FE@F<F,66@C@,66@CF<FFCECDCF<,;C6E@7CFG8@:::++BB,FFF++B:,CFF:+@6F<@F9<C<,,CCEA,=BCF@,8FGEGD,EF<FG<945F,CEDFEC@F9@F<5++4>=,,,8++=+6=<,E,3@DCG9>=8,,6@4+6@C9,,,,7,3,@,5@FC86**>***4,,;,4*:*19BF6885*=*0*++=++27@***//*;5<D**/)935**06*))/-26:EE0*/*29+3+*102*)()*)0)**++)*0/8)*+20-9C4)442(()())()(()))(((
@M03506:14:000000000-AKVR1:1:1101:14724:7511 2:N:0:34
GATAGGACTACCGGGGTTTCTAATCCTGTTTGCTCCCCACGCTTTCGCACCTCAGTGTCAGTATGAGTCCAGGGTGTCGCCTTCGCCACTGATGTTCCTCCAGATATCTACGCATTTCACCGCTACACCTGGAATTCCACACCCCTCTACCCTACTCTAGCTTCCCAGTTTCAACTGCAAGTCCCAGGTTGAGCCCGGGGATTTCACAGCTGACTTAGAAAACCATCTACGTGCGCTTTACGCCCAGTCATTCCGATTAACGCTTGCCCCCCCCGTATTACCGCGCCTGCTGGCACGGAGT
+
CCCCCGGGGGGGGGGGFCFFGGGGGGGGGGGGGGGGGGGGGGGGGGGGGGGGGGGGGGGGGGGGGGGGGGGGGGGGGGGGGGGGGGGGGGGAFGGGGGGGGGGGGGGGGGGGGGGGGGGGGEEGGGGGGGGGGFGGGGGGGGGGGGGGFGGGGGGGGGGAFGGDFGGCGGDGGFGGGFGGGGGGFFF7D@DFFGGGD5EDDDF6=2=FGGGGGGG;87@,=FG*/2;8@F4CFFFGFDFG9*:CCCFA+2A++;>*>6D+9)5<D8*7<<<.)9C;81)+)6433(()(8,3)((2)741(
@M03506:14:000000000-AKVR1:1:1101:11192:7513 2:N:0:34
GATAGGACTACCAGGGTATCTAATCCCGTTTGCTCCCCTAGCTTTCGCGCCTCTGCGTCAAGAACAGGCCAGAAAGTCGCCTTCGCCACTGGTGTTCCTCCCGATATCTACGCATTTCACCACTACACCGGGAATTCCACTTCCCTCTCCTGCCTTCGAGTCGATCATTATCGCGTGACCCTCCCCAGTTGAGCCGGGGTCTCTCACACGCGACTTGAACGACCGCCTCCGCGCTCTTCACGCCCCGTAAATCCGGACACAGCTTGCCACCCACGCATTCCCGCCGCTGCTGGCACGTAGT
+
CCCCCGGGGGFGGGGGGGGGGGGGGGFGGFFFGGGFGGGGGGGGGGGGGGEEGGGGGGCEDGGCFGGGGEGFCFGGGGGGGGGGGG,,FFFGGEFEDFAG8FF7FGFGCGGG7@:@<EFG,=@D@<FFGCE=+4AE<EFFGF?33@8=?E9,DFGAEEG8DECGEGG,@CCE+3CB>*7AE6CE58,A3E9D,::*4*=**0,>99C,8)))2>8***)+///51>5B**.7/))1(0*+2/9*)*2./889*/)1>9>*).<>:8@)+*9.)12**(8+.)3,1190-522)4(*))(,(
@M03506:14:000000000-AKVR1:1:1101:4543:7520 2:N:0:34
GATAGGACTACCAGGGTTTCTAATCCTGTTTGCTCCCCACGCTTTCGCGCCTCAGCGTCAGTATCGGTCCAGAGAGCCGCCTTCGCCACCGGTGTTCTTCCCAATATCTACGAATTTCACCTCTACACTGGGAATTCCACTCTCCTCTCCCGATCTCTAGTCATCCCGTTTCGAGCGCAGTTCCCAGGTTAAGCCCGGGGCTTTCACACTCGACAAAAATGACCGCCTGCGCGCCCTTTACGCCCAGTAACTCCGAACAACGCACCCCCCCTTCGTCTTACCGCGGCTGCTGGCACGAAGT
+
CCCCCGGGGGFGGGGGFGGGGGGGGGGGCFGGGGGGGGGGGGGGGGGGGGDEGGGGGGGGGGGFGGGGEGGFGG8CFFEGEGGGGGGC=FFEGGGGGFGGGGGGGFFGGGGCFGFGGGGGG<FFEGGGCFFGFGGGG9,4,E=EDBFF?FGCC8@DFGFGGGGFGGECGCDFE@CGGD+CCGGGGGFFFFF,,54;5?*=C?,AF?C,<**/*8*CG*:=CFCGCD:5*<355>5C(7)3@CD7CA:)<E97F4*)/(1085519*;5*5<))98*;6)9<?B;10656:?))40C30(-(
@M03506:14:000000000-AKVR1:1:1101:3920:7525 2:N:0:34
GATAGGACTACTGGGGTTTCTAATCCTGTTTGCTCCCCACGCTTTCGTGCATGAGCGTCAGTGTTATCCCAGGGGGCTGCCTTCGCCATCGGTATTCCTCCACATCTCTACGCATTTCACTGCTACACGTGGAATTCTACCCCCCTCTGACACACTCTAGCCGTACAGTCACAAATGCAATTCCCAGGTTAAGCCCGGGGATTACACATCTGTCTTGCACAACCTCCTGCGCACGCTTTACGCCCTGTAACTCCGATTAACGCTTCCACCCTACGAATTACCGCGGCGCCTGGCACGTAGT
+
CCCCCFGGGGGGEFGGGGGGGGGGGGGGGGGGGCDFFGGGGGDGGGGGGGGFFGGGGGGGGGGGGGGGGGGGFFDGGGCCFGGF7F:?BEFEEFGFFFFDFGGGG<,CFGGG+CFGCFGGGFGGFDGGG,AE=,E8FFGG?EF7@@EF,=E96@EGGFGAGG>EEED;E6@EC98D9FC;FGFGD9DGFCFCFG8F*=:*4?F,>,=CFF=+1:CE88*<CC<5**2=6C35)0):(1)3<*977*/9+9+*1<DCC(C9=:@*C8A=7>C:?<5*/,)+6)-4161)(),-),(*))(.(
@M03506:14:000000000-AKVR1:1:1101:9839:7547 2:N:0:34
GATAGGACTACCGGGGTATCTAATCCTGTTCGCTCCCCACGCTTTCGCTCCTCAGCGTCAGTATCGGCCCAGAGACCCGCCTTCGCCACCGGTGTTCCTCCTGATATCTGCGCATTTCACCGCTACACCAGGAATTCCAGTCTCCCCTGCCGAACTCCAGTGATGCCCGTATCGACCGCACGCTCGCAGTTAAGCTGTAAGTTTTCACGAGCGACGTGACACACCGCCTACGAGCTCTTTACGCCCAATAATTCCGGACAACGCCCGCACCCTACGTATTACCGCCGCTGCTGGCACCTAG
+
CCCCCGGGGGGGGGGGFGGGGGGGGGGGGGGGGGGGGGGGGGGGGGGGGGGGGGGGGGGGGGGGGGGGGGGGGGGGGGGGGGGGGGGGGGGGGGGGGGFGGGGGGGGGGGGGGGGGGGGGGGGGGGGGGGFEFGGGGGGGGGGGFGGGGGGC6@EFGGGGGGFC;FFGGEE7E5EEGGGEGGG*;5C75=BF9CGGCC?7C;C7@FGGGG)925CEG5.>FC5=D37::*5C5:@)::6<+0*>D5:@*<F66BC471)1778)):*75;55;CGG*4=+).-(((4<()-.).4*9).,)
@M03506:14:000000000-AKVR1:1:1101:14329:7550 2:N:0:34
GATAGGACTACCGGGGTATCTAATCCTGTTTGCTCCCCACGCTTTCGCACCTGAGCGTCAGTCTTCGTCCAGGGGGCCGCCTTCGCCACCGGTATTCCTCCAGATCTCTACGCATTTCACCGCTACACCTGGAATTCTACCCCCCTCTACGAGACTCAAGCTTGCCAGTATCAGATGCAGTTCCCAGGTTGCGCCCGGGGATTTCACATCTGACTTAACAAACCGCCTGCGTGCGCTTTCCGCCCAGTAATTCCGATTAACGCTTGCACCCTCCGTATTACCCCGTCTGCTGGCACGGCTT
+
CCCCCGGGGGGGGGGGGGGGGGGGGGGGGGGGGGGGGGGGFGGGGGGGGGGGGGGGGGGGGGGGEGGGGGGGGGGGGGGGGGGGGGGGGGGGGGGGGGGGGGGGGGGGGGGGGGGGGGGGGGGGGGGGGGGGC8FGGGGGGFFGGGGFGGG5C>EFGG6CFGGFFF9?FCFGCF9EGG9,?;CDGG?CEEG,=ECCGG55:*=9CFCF7CFDGFG?C@FCD<7CCC>3595C*)5C;C5+<5C<3//9+39*/97DD07C@:B3D*@6FFC.0*28*.9+).((-,(70?A?)2(27B0,(
@M03506:14:000000000-AKVR1:1:1101:8213:7556 2:N:0:34
GATAGGACTACCCGGGTATCTAATCCTGTTTGCTCCCCACGCTTTCGCGTCTCAGCGTCAGTACCGTCCCAGCGAGCTGCCTTCGCCATTGGTGTTCCTCCTGATATCTGCGCATTTCACCGCTACACCAGGAATTCCACTCGCCTCTTCCGGACTCGAGCTCAGCAGTATCCATCCGCCTCCCGGGGTTGAGCCCCGGACTTTCAGAACGGACTTACCAAGCCGCCTACACGCGCTTTCCGCCCAATGCTTCCGGACAACGCCTGCCCCTTCCGACTACCCTCCGTCGCTGGCCCGCGCT
+
CCCCCGFGGGGGGGGGGGGGGGGGGGGGGGFGGGGGGGGGGGGGGGGGGGGGGGGGGGGGGGGGGGGGGGGGGGGDGGGGGDGGGGGGGGGGFFGGGGGGGGGGGFFGGGGDGDGDEF9FGEGGGGGGGGDGC@FGGGGGGG8EEGGGGGGGGGG>DFGGGGFFGGFGA;EFGFCFF5@ECEFE8CDEEEGC6CGGEGG5CDFCFCEG975:7CCFGFACCCFF)CDE59)*/58C93@+0*195=*56<98@6*9<1)*85>)**2>FF*0)2/**,)24:5((((043(,)(.*0)(((
@M03506:14:000000000-AKVR1:1:1101:4785:7568 2:N:0:34
GATAGGACTACCGGGGTTTCTAATCCCGTTTGCTCCACTGGCTTTCGCGCCTCAGCGTCAATGCCGGTCCAGGATGCCGCCTTCGCCACCGGTGTTCCTCCAGATATCTACGCATTTCACCGCTACACCTGGAATTCCGCATCCCTCTCACGGATTCAAGCCTTCCAGTATCGGACGCCGCTCCCGGGTCGCGCCCGGGGATTTCACGTTCGACTTCGAAGGCCGCCTACGCGCCCTTGACGCCCAGTAGTTCCGAACAACGCTTGCCCCCCCCGTATTGCCGCTGCGGCGGGCCTGGCGG
+
CCCCCGFFFCC<F@FGFE@GFFCFAEFGF8CFFCGG,;F@ECGCEFGEEEE,B<FGGG7FEAEE<FEFECFGG7FEGGCGGEEFFGDF7=>@F4CFGG<F8EAFCFFG,?FGG@C:AE,A?FFGDC<ADA6=,AF=FECC++@3=EFDB,C8+4@69@;,,7,,@DFCCE9F*;5*@:*:*:E1=E=C8:B7*:*3?ED5**;<<7AC*575:CE5*/)*/19F<CB):C3=53))-*)+02/93*;0++3***/**,)070)9***00))0))/*:()+4.((((-.()((0,(*)),((
@M03506:14:000000000-AKVR1:1:1101:6642:7568 2:N:0:34
GATAGGACTACAAGGGTATCTAATCCCGTTCGCTCCCCCGGCTTTCGCGCATCAGCGTCAGTATCAGCCCAGCAACCCGCCTTCGCCGCAGGTGTTCCTCTCGATATCTACGCATTTCACCGCTACACCGAGAATTCCAGTTGCCCCTTCTGTACTCTAGCACGACAGTATCACTTGACCGTTCCGAGTTAAGCCCGGAGATTTCACAAGTGACTAGTCTCGCCGTCTACGCGCCCTTTACCCCGAGTAAATCCGAACCACGCTTTCTCACCCCGTATGCCCGCGTCTGCTGGCTCGCACG
+
CCCCCGGFGGGGGGGGGGGGGGGGGGGGGGGGG7CFGGGFGGEGGFGGGGGGGGGGGGGGGGGFGGGFGGFGGFGGGGGGDG:FEECCGFEGFCFGGGFGGFCEGG@,5FFFEFGFGGDFC?F7CCFDDE>3+@BCFFD,C>DF@EFFGG9A@CF9EAF,;,@:CE5@FF,=,,@@F,2,>CEFGD*CF7;@B9C@57?EG<F?FCFG=5:++3<>6@:++2*:<)8)2:7C/<3C>44+0+91)/:>CC9*6))<3(96>))1**2/<**)7>*;>3)+.,3(((,)(1)5)2(*.),(,
@M03506:14:000000000-AKVR1:1:1101:23078:7584 2:N:0:34
GATAGGACTACAGGGGTTTCTAATCCTGTTTGCTCCCCACGCTTTCGCACCTCAGCGTCAATACCAGTCCAGTGAGCCGCCTTCGCCACTGGTGTTCTTCCGAATATCTGCGAATTTCACCTCTACACTCGGAATTCCACTCACCTCTCCTGGATTCAAGCGATGCAGTCTTAAAGGCAGTTCCGGAGTTGAGCTCCGGGCTCTCACCTCTAACTTACAAAGCCGCCTACGTGAGCTTTACGCCCAGTAATTCCGAACAACGCTGTCTCCCTACGTATCACCGCCGCTGCTTGCCCGCGTT
+
CCCCCGGGGCGGGGGGGGGGGGGGGGGGGGCCGGGGGCFC@FGGGGGGEGGGGGGGGGGGGGGGCFFGGGFFFGGGGGGGGGGGGGGGGFGFGGGGGGGGGGGGGGGFGFGGGGDGGGFGFGGGGGGG9AFGEGGGGGGG98@FGGGGGFCFFGGCGGA:9+3=EGFGFFC9A8DGADF64EFCC>C6@FAG6F9DEGGGGG*>FFGG?FG7,:C;*:8=?FGF4:BB=*)22))077=+<*/9>:*)+51+3129D6)687>C**3*2*9)*1*2+6)+.,((,3(04)))*(,27)(-,
@M03506:14:000000000-AKVR1:1:1101:13751:7594 2:N:0:34
GATAGGACTACCGGGGTTTCTAATCCTGTTTGCTCCCCACGCTTTCGTGCCTCAGCGTCAGTATCGGGCCAGTGAGCCGCCTTCGCCACTGGTGTTCTTGCGAATATCTACGAATTTCACCTCTACACTCGCAGTTCCACTCACCTCTCCCGAACTCAAGATCCTCAGTATCAAAGGCAGTTCTGGAGTTGAGCTCCAGGATTTCACCCCTGACTTAAAGACCCGCCTACGCACCCTTTACGCCCACTGCTTCCGAGCAACGCTAGCCCCCTTCGTATTCCCGCGTCTGCTGCCACGAAGT
+
CCCCCGDGGGFGGGGGCFGGGGGGGGGGGGGGGGGGGGGGGGGGGGGGGGGAFGGGGGGGGGGGGCGGGGGGGDGFGGGGG7FGGGGGGGGGGGGGGGGFGGGGGGFGG9FGC8FGGGFGGEEFGGCGFGEEGGEGGFFGFDFGFGGFFGGG6EGGFA?CG6EC=F9CEFDGDCE;EG9CFFFGEF,@D8,,6A?FGG6C*4,>DFCFDGGGGG9C7:F7+0;CCDD8CF3E7>FG(;=7@7CGDE*5+3<@B?D*)4C*7)>C*/@FFEG57**2;.0+)48>6,35??4?*()2)0(44
@M03506:14:000000000-AKVR1:1:1101:11762:7594 2:N:0:34
GATAGGACTACAGGGGTATCTAATCCCGTTTGCTCCCCTAGCTTTCGCGCCTCAGCGTCAAGAACAGGCCAGGAAGTCGCCTTCGCCACTGGTGTTCCTCCCGATATCTACGCATTTCACCACTACACCGGGAATTCCACTTCCCTCTCCCACCTTCGAGTCGATCCGTATCGCGTGCCCCTCCCCAGTTGAGCCGGGGGCGTTCACACGCGACTGGAGCGACCGCCTGGTCGCCCTTTCCGCCCACTAAAGCCGGAACACGCTTGCCACCCAGGTACTCCGCCGTCTCGCGCGCCGCTGT
+
CC-88EGFGD@EFDGE@;,C6<CDFGE@<E<CGDEE,@E<,CCFEGFBFGEC7FGCC@FF:FFFFFF,CB<<@FDFC@FC@,BC=FF@7,<=6,:,,,CAACECFGCDF,:?>FF799@EE,94=8=FE77=:@E=EF9FAFFAD9D,6>,,718>?68,@DE8CE+@;,@>ACE*1*4@::7>:8,=E,2,D6?EGD*5*)3**+3++977*>C**20*)))*19).**)+).)1(0/++:3*)**)00+*/7>3)()*))0**/C4:67)8*;+3)10(((((-,),)(4),4)))(--
@M03506:14:000000000-AKVR1:1:1101:16338:7623 2:N:0:34
GATAGGACTACCGGGGTTTCTAATCCCGTTTGCTCCCCTATCTTTCGCGCCTCAGCGTCAAGAACAGGCCAGGAAGTCGCCTTCGCCACTGGTGTTCCTCCCGATATCTACGCATTTCACCACTACACCGGGAATTCCACTTCCCTCTCCTGCCTTCGAGTCGATCAGTATCGAATGACCCTCCCCAGTTGAGCCGGGGGCTTTCACACTCGACTTGAACGACCGCCTGCGCGCTCTTTACGCCCCGTCAATCCGTCACACGTCTGTCCCCTTCTTTTTTCCGCCGCTGCTGGCCCCTACT
+
CCCCCGGGGGGGGGGG@FEGGGGGGGGGGGGDGGGGFGGG,EFGGGGDGDGGGGGGGGGGGGGDFFGGGGGGGGGGDGGFEGEEGDGGGGGCCFGGGGGGGGGEGCEFFGGGDEDGGGGGGGGGGGGGGGDGGCGFDGGGGGGDEGFGGGFCFGFDGFFFGG6CEFGDGGGFG*8DEFFCFCF:EEF5F,6;,42*8*:CEDCEEGE+=55C*/;;**2AFGC553>5*/<E3>)9::*0<*95DC*)****/75**(/+)))*2*010*>7)*+++.**(.(,-((.(0)))((*))((.
@M03506:14:000000000-AKVR1:1:1101:19342:7625 2:N:0:34
GATAGGACTACCGGGGTTTCTAATCCTGTTTGCTCCCCACGCTTTCGCGCCTCAGCGTCAGTACCGTCCCAGCGAGCTGCCTTCGCAATTGGTGTTCCTCCCGATATCTGCGCATTTCACCGCTACACCGGGAATTCCACTCGCCTCTTCCGGACTCTAGTCCGACAGTATCGGCCGGCTTTCATGGGTTGAGCCCATGACTTTCACAGCCGACTTATCGGACCGCCTACGCCCTCTTTACGCCCAATAATTCCGGACCACGCTTGCCCCCTACGTATTACCGCGGCTGCTCGCACGGCGG
+
CCCCCGGGGGGGGGGGFGGGGGGGGGGGGGGGGGGGGGGGGGGGGGGGGDGGGGGGGGGGGGGGGGGGGGG?FE@FGGDGGGGGGGGGGGGGFGGEGGFGGGGDGGDGGGGGGDEGFFGGGGGGGGGGGGGGE7FGGGGGGGGGGGGGGGCEGEEGGDGCFAFG5E*BF,;F5?EEGGG5CFGGGD@FC78+<CG8;FG?CG7EGFEC7<5)*)*;CCBF<7CGDDEDEF>7)0)1(??EFG397:8<<:C@FFG351)1<B)*12:)<7).)78;9))+..41(,1),))).4(9))(((
@M03506:14:000000000-AKVR1:1:1101:5739:7631 2:N:0:34
GATAGGACTACCGGGGTATCTAATCCCGTTCGCCCCCCTAGCTTTCGCGCATCAGCGTCAGTGTCGGCCCAGCAACCCGCCTTCGCCGCAGGTGTTCCTCTTGATATCTACGCATTTCACCGCTACACCAAGAATTCCAGTTGCCCCTTCCGCACTCTAGCCCCGCAGTATCGGTTGACCTTTCCGGGTTAAGCCCGGAGATTTCCCAATCGACTTGCGGTGGCCGCCTACGCGCCCCTTTCGCCCAGTAAATCCGAACAACGCTTGCCCCCCCCTTATTACCCCGGCGCCTGGCTCGGCG
+
CCCCCGGGGGGGGGGGFEGGGGGGGGGGGGGGGGGGGGGGGGGGGGGGGGGGGGGGGGGGGFGGGGGGGGGGGGGGGGGGGGGGGGGGEFFGGGGGGGGGGGGGGGGGEGGGGGGGGGFGGGG7@F<FGGGGFGCGGGGGGGGGGGE6EGF>>CEEFFFEGGGGEG5CE7CECGGGGGGGGF,=@;8EGGGF;CFGGGGGCDFFG7??F*7**1;8*:)>D)9CFG:BE55*)))1()0*+01/C:*8<9<8**01*()/85>3*2/>+9*7)78**)9:)))(((-.()((.-1*/)-(-
@M03506:14:000000000-AKVR1:1:1101:21891:7643 2:N:0:34
GATAGGACTACCAGGGTTTCTAATCCCGGTTGCTCCCCTAGCTTTCGCGCCTCAGCGTCATAGCCGGTCCAGGATGGCGCCTTCGCCACCGGTGTTCCTCCAGATATCTACGCATTTCACCGCCACACCTGGTATTCCGCATTCCCCTCCCGGAGTCAAGCATGCCAGTATATGACTCAATTCCCCAGTTTACCTCGGCGATTTCACTGTGGACTTAACAGTCAGCCTACGCGCTATTTAGGCCCCGTAATTACGCACAACTCTTCTCCCCTCCGTATACACTCTGTTGCTTGCATCATGG
+
-886,,CFF9F<FG@CFE,CE,CCC<C@+@@BE<EFFC<,,CCF,@:EC@:::CF<@F7,,,6,C+:F:C@EF7FF6,+,6,?E,:6=F<4:F:C7,,554,9,E,F,5C<+@@@7@,9,,=++@:EC+=AF,57,,,,+8++83,>8>++6>=@3DAC69,>,,5,,@@@73DF;,@,,,3,5<,41<522,9,;****4)**5,,,,4+*+;+5++++2+2+1802<5>:9)))(**20+29*:*0>1*/****1(9*7)***+2*37*))**2/()+).),)-)/.9)-/:>7*))))
@M03506:14:000000000-AKVR1:1:1101:20556:7650 2:N:0:34
GATAGGACTACCAGGGTATCTAATCCCGTTTGCTCCCCACGCTTTCGCGTCTTAGCGTCAGAAACCGTCCAGAGAGCCGCCTTAGCCACGGGTGTTCTTCCTGATATCTGCGCATTTCACCGCTACACCAGGAATTCCACTCTCCTCTTCCGGACTCTAGCCAAACGGTTTCCATCGGCGTCTCGCGGTTGAGCCCCGAGTTTTCACAACGGACCTGCTTGGCCGCCTACACGCGCTTTACGCCCAATAAATCCGGATAACGCTTGCCCCCTACTGCTTACCGCGGACTGCGGCACGTTTG
+
CCCCCFCGGGDFGACFGDFFGGGGGFFEGGFGGDFGG@EGGGGGGFBFGFCFGGFGGGECEFC,<<@F:BFFGGGGGFEGEGGGGGGGGGCE@FGFGGDFCEGCFFEGFGGGDGG7FFFDCEGEECEGGG,C:=DFGGGGDBAD8EDBDFDE68>EGGCA6@EC,DEEGEGGG7,7CC98E>>F,*=?CC8F84,:*C*=E3;?CE??99C)25:CFF)=6>CFGDE5CC6:C:)/,7>?FGD))*2700<*/<D)*(*3933*/*2)307)07+3+)*+44((((()()(-)4(/))((-
@M03506:14:000000000-AKVR1:1:1101:19427:7656 2:N:0:34
CATAGGACTACTTGGGTTTCTAATCCTGTTTGCTCCCCACGCTTTCGCGTCTCAGCGTCAGTACCGTCCCAGCGAGCTGCCTTCGCCATTGGTGTTCCTCCTGACATCTGCGCATTTCCCCGCTACACCAGGAATTCCACTCGCCTCTTCCGGATCCTAGCCCGACAGTATCCACCTGCATTCCAGGGGTGAGCCTTGGCCTTTCACTGCGAACTTACCGGTCCGTCTCCCCCGGCGCTCCTCCTCATGATTCCGCCCCCCCCCCCCCCCCCCCCCCCCCCCCGCCCCCCGCCCCCGCCCC
+
-8-@<8F<@C-E,;8<B-,6CC9FEGF,FDACE,;,6:,+6@;@:C7:FCB,;,C8:FG@,C@,C,C888CE8+++@:F?8E9EDEGEGCF8E<4=EBE5==B?FDEGDE,C>+?@EA,,4@7F+:EFGCA::,8A9?,?B8+@++88,,8@++3+,,73>,:+353+53@93@DD,,1,35,,3@,:*>**:@80,,,,,*1,,1=,,21)1C*+*+)*)/)19/52**)1)0)1()81*+****+1++3**/977>CEE:>)/*2<EE5;878CE()1(49,4(,)-7((.36D5)-(-
@M03506:14:000000000-AKVR1:1:1101:5677:7697 2:N:0:34
GATAGGACTACCAGGGTATCTAATCCCATTTGCTACCCTAGCTTTCGTCTCTGAGTGTTAGTAATAGCCCAGTAAAGTGCCTTCGCCATCGGTGTTCTTTCCAATATCTACGCATTTCACCGCTCCACTGGAAATTCCCTTTACCCCTACTATACTCTAGTCTAATAGTTTCGACTGCGATTTTGAGGTTGAGCCTCAAGATTTAACAGTTGACTTATTTGACCACCTACAGACGCTTTACGCCCAGTGATTCCGGATAACACTTGCATCCTCCGTCTTACCGCGGCTGCTGGCACGGAGT
+
CCCCCGGGGGGGGGGGGGGGGGGGGGGGGGGGGGGGGGGGGGGGGFGGEFCFGGGGGGGGGGGGGGGGGGGGGGFGFGGGGGEGGGGGGGGGGGGCFFGGGGFGGGGGGGGGGGGGGGGFFGGGGGGGGFD@EGGAFGGGGFFFDGGCEGGGGFGGGGGGGGG;ECDEFGGGGCECCGGEDGGGG>DFFFC,=DGFGGCGFFGGGDGCFFFGGGGAFGFFFCCFFG5A69F?DFBD95@FG5DCCCFFG9DFAFF45=D?;FFGF99*>@60;C=/24>:)/3000;D;:)3)4(2.<((,
@M03506:14:000000000-AKVR1:1:1101:13114:7698 2:N:0:34
GATAGGACTACAAGGGTATCTAATCCCGTTTGCTCCCCTAGCTTTCGCTCATCAGCGTCAATGTCGGTCCAGGATGCCGCCTTCGCCACCGGTATTCCTCCAGATATCTACGCATTTCACCGCTACACCTGGAATTCTGCATCCCTCTCCCGAATTCAAGCCATCCAGTATCCGACGCAGTTCCAAAGTTAAGCTTTGGGATTTCACGTCGGACTTAGTTGGCCGCCGACGAGCCCTTTTCGCCCCGTCTTCTCGACCAACCCTTGCCCCCCCTGTAGTCCCGCGGCTCCGCGCACAGAGG
+
CCCCCGGGGEFGGGGGFFFGGGGGGEFGGGGGGGGGGGGGDGGGGGGGGGGGGGGGGGGGGGGGGGGFGGGGGFGGGGGGGEGGGGGGGGGGGEGFGGGGGGGGGGGGFFGGGC:FFGGGGEG@@FGGGGFCCEFFGGGGGGGGGFGGGGGGG>E6;3@FGD8,@FGFGGEGGGGGGGG>>AGGG9;9EC9@DGGDC7EG5C69D@CF,;C<*:/>1+1=BCC?DDB)*:B:))5C?*6++*1/***0*****11*)(/*.).222+/<3CE>)/0+61+.:00-4>)(0((0-(9.)((,
@M03506:14:000000000-AKVR1:1:1101:4355:7704 2:N:0:34
GATAGGACTACAAGGGTATCTAATCCCGTTCGCTCCCCTAGCTTTCGCGCCTCAGCGTCAGTGTCAGCCCAGCAACCCGCCTTCGCCGCAGGTGTTCCTCTTGATATCTACGCATTTCACCGCTACACCAAGAATTCCAGTTGCCCCTTCTGCACTCTAGCCGCACAGTATCAGTTGACCTTTCCGAGTTAAGCTCGGAGATTTCACACCTGACTTGTGCTGGCCGCCTACGCGCCCTTTACGCCCAGTCAATCCGAAACACGCTTGCTCCCCCCCTATTCCCGCTGCTGCTGGCCCGGGG
+
CCCCCGGGGGGGGGGGFGAFGG9FCFFGGGFGGCFGGFEGFGGGGGGGGGC@FDGGGGGGGGGGGGAFGGGGG@CFGGGGGGEGGGGGGBFGGGFGGGGGGGGFFGGGGGGGGGGDGGAFGGGDEGDFGG<FGGGFGGGGGGADFGGGGFGGGGGFGGGCGGCEEGD63E@CFGGDGGG?EFGGA:89FEG,@;D6>?*4*;D@7,=F,7CFG89C*4)A:F;C9CBBCCACC;A<3<)<+3*11>C:F++9*19DC()*07717;;7+77)>98*:()2))4(3,())))))(4*0)4((
@M03506:14:000000000-AKVR1:1:1101:28059:7728 2:N:0:34
GATAGGACTACTGGGGTTTCTAATCCTGTTTGCTCCCCACGCTTTCGTACCTCAGCGTCAATACATGTCCAGTGAGTCGCCTTCGCCACTGGTGTTCTTCCGAATATCTACGAATTTCACCTCTACACTCGGAATTCCACCCACATTCCCATGATTCAAGCGATGCAGTCTTAAAGGCAATTCCGGAGTTACGCTCAGGGCTTTCACATCTAACTTACAAAGACGCCTACGTACGCATTAGGCCTAGTAATTCCGGACAACCTCGGCCCCCCTCTCGTGCTGCAGGTGTCGGTCACGGAGG
+
CCCCCGEG9<FEFCGGDGGFGGCDG,CFF9FGE<FGGGGGGGG786CE,CFEA<@6C@FG:@EFGA<F<<F<FGFGFFFGGCCFGGC,CECDCAF,6CEFEFG7F<E,5F<DCFFF,@EFFEEFC9AF9,DCGFFB9AFE,+@4+,4,,89;,@,,,,7,7@6=E6,@@=DDAF,>E8D,>@D,3=@@C8C;6+3@+58C**4:9,=,,9+2,+@DDCFF*0*,*33*4*2=8554(*),,3>7**01++<+@@;)::C5.)2***/)*0)0)***2-)1()),.(()))(.0-(*80(,4
@M03506:14:000000000-AKVR1:1:1101:7256:7731 2:N:0:34
GATAGGACTACTGGGGTATCTAATCCCGTTTGCTCCCCTGGCTTTCGCTCCTCAGTGTCAGTGTTGGTCCAGGATGCCGCCTTCGCCACCGGTGTTCCTCCAGATATCTACGCATTTCACCGCTACACCTGGAATTCCGCATCCCTCTCCCAAACTCAAGCCATCCAGTATCAGACGCAGTTCCCCGGTTAAGCCGAGGGATTTCACGTCTGACTTAGTTGGCCACCTACGAGCCCTGTACGCCCAGTACTTCCGAACAACGCTTGCCCCCCCCGTCCTACCGCCGCCGGTGGCACGGAGG
+
CCCCCGGGGGGFFGGGGGGFGGGGGGGGGGFGGGGGGGGGGGGGGGGGGGDFGGGGGGGGGGGGGCGCFDFGGGGFGGGGGGGGGGGGGGGGGGFGFGFDGGGGFFFGGGGGGGGDFGFF9FGGGGGGFGGGG<=FGGGGFECFGFGGGGGFGCFEFGGGGDGGGGFGGG;DFF9EGD@CGGGDGGECGC79EEFG?EGGGGF?,<CGGF*8:FCF>C8FFGGGC>:;EG)*20;5@*0;3:CDDCF?C+29=973*-7*0)09DFC<E)>:DC=**(8+.:>F((-),)((7.,2..-4(
@M03506:14:000000000-AKVR1:1:1101:23785:7732 2:N:0:34
GATAGGACTACCGGGGTATCTAATCCCGTTCGCTCCCCTAGCTTTCGCGCCTCAGCGTCAGTGTCGGCCCAGCAACCCGCCTTCGCCGCAGGTGTTCCTCTCGATATCTACGCATTCCACCGCTACACCGAGAATTCCAGTTGCCCCTTCCTCCCCCTAGCCCCCCAGTTCCATTTGCCCTTCCGCGTTTACACCCGGATCTTTCACACCTGACTCGCGGTGGCCGCCTCCTCGCCCTTTCCCCCTTGACACTCCGAACACGCCTTGCTCCCCCCGTATTCCCGCGGCTCTCGCCCCTGCG
+
CCCCCGFGGGFGGGGGGGGGGGFGFGGGGGGEGCGGGGGFFGGGGFCGGGGGEFDEGGGGGGGGGGGGGGGGG?,FGGCFGFCGGGGFG7BB<EFGGG9CEFE8<FEGFGGGE7:FDGFGGGG7@FFGF7+@C+DDECCAG>;EFGBC,@@,>,5+546,@EF83:>*5,2,,,,51,4,<80,*1*4**1+53C*:2***2+++++++***003+/))*))12*)))/*)**))1,)5<@+025**)+++00.7*)-)*)).*9*+9<=FFFG=**3.+).5,--()()(..((1.)((,
@M03506:14:000000000-AKVR1:1:1101:24441:7742 2:N:0:34
GATAGGACTACCAGGGTTTCTAATCCCGTTTGCTCCCCTAGCTTTCGCGCTGTCAGCGTCAGTGTCAGCCCAGCAACCCGTCTTCACCTCAGGTGTTCCTCTTGATATCTACGCATTTCACCGCTACACCAAGAATTCCGATTGCCCCTTCTGCACTCTAGCACGACAGTATCACTTGACCGTTCCGGGTTAAGCCCGGAGATTTCACGAGGGACCTGTCACGCCGCCTACGCGCCCTTTACGCCCCGTACATCCGAACAACTCTTGGTCCTCACGTAGTCACGCGTCTGCTGGCCCTTAC
+
CCCCCGGGGGGGGGGGGGGGGGGGGDFGGGGGGGGGGGGGDGGGFGGEGGGGGGGGGGGGGGGGGGGGGGEG@FGGGGGGGGGFGGFFFGFGGFGGGGGGGGGGGGGGF9CFGGG7F9FGGGGGGGGGGGGGFF:EFGGGC@8DEFGFG@FGCGGD,D9FFGGGG6+3@EGFGDGGGGDFFDEEC8E6?BCFFGGGF7**;9@FE:,,,*/)*1:?D*4<CFGGG3.)*15/5>BGBC)3:CDCC**)*:/.*1>C52C*5))27<C*3@D*1:8*2()2).-((((),0))62<4))(.(
@M03506:14:000000000-AKVR1:1:1101:4706:7742 2:N:0:34
GATAGGACTACCAGGGTATCTAATCCTGTTTGCTCCCCACGCTTTCGCGTCTCAGCGTCAGTACCGTCCCAGTGAGCTGCCTTCGCCATTGGTGTTCCTCCTGATATCTGCGCATTTCACCGCTACACCAGGAATTCCACTCACCTCTTCCGGACTCGAGCCCGACAGTATCCACCGGCACTCCAGGGTTGAGCCCTGGACTTTCACAGCGGACTTACCGGGCCGCCGCCACGCTCTTTCCGCCCAACGATCTCGTCCAACGCTTCCCCCCCACGCATTCCCCCCGCTGCTGCCACGCCTT
+
CCCCCGGGGGFGGGGFGGGGFGFGGGGFGGGGGFGGGGFGGGFGGGEGDFGCGGFGEGGEGGGGGGGGGGFFGFGFFGGGG9FF?FEGGGGFECFFFFCAFGG9E<AFF,C7CEFEGGGFGGGEGEFGFGF7?,FGFDFFCB8EEGGGDGFE+@E>F?D+@E?EGG>EG7;@3@BF>EEE*@CFCB6:,>>D8EFGF7F6C*>,>,BEGC)85>*+1CFE3CDE):@)*1775))1(:8++*95C5;)*/;))/*11(*+/)./**3.08/))/2**(0+.,,(,(-)(0,)*()7))(((
@M03506:14:000000000-AKVR1:1:1101:27212:7748 2:N:0:34
GATAGGACTACCGGGGTTTCTAATCCCGTTTGCTCCCCTGGCTTTCGCTATTCAGCGTCAGTGTTGGTCCAGGATGCCGCCTTCGCCACCGGTGTTCCTCCAGATATCTACGCATTTAACCGCTACACCTGGAATTCCGCATCCCTCTCCCCATCTCAACCCATCCAGTATCAAGCGCAGTTCACCGGTTAAGCCGAGGGATTTCAAGTTTTACGTAGTTGGCCGCTTCAGGGTCCTTTCGTCCCACGTCTTCCGTACAAAGTGCAGCCCCCCCGTGTTACCCAGCTCGCTGTCCTGGAGC
+
CCCCCGGGGF9F@FCG++8CEFE,<,6BCFGGFGGCFGGE,CFGCF7FFGC<FGG,@FFFGFGC<FC:E<EEF@<EFE7:@F@CF:BF?BFFE+8=EFDGGFGFFGGGG<FG7+CFF,C9E=FG>@,=FE,E,EAF,73F>+6,33DBD8B+,1,3@=F,6@>,5;DEGA,@;FGG>CEGE,@,54AEE7C,5DD@5*5:EF8C7@,=4;++4**3*/8A7**+9))0=+;+*0.*):0+*****3*)***)0***1(*+/)*2*0+)1<<)01*/8(0+.6(),1))(.(()).*0)(.(
@M03506:14:000000000-AKVR1:1:1101:17493:7779 2:N:0:34
GATAGGACTCCCGGGGTATCTAATCCTGTTTGCTCCCCACGCTTTCGCACCTCAGCGTCAATATGTGTCCAGTGAGTCGCCTTCGCCACTGGTGTTCTTCCGAATATCTACGAATTTCACCTCTACACTCGGAATTCCACTCACCTCTCCACAATTCTAGCGATGCAGTCTTAAAGGCAGTTCCGGAGTTGAGCTCCGGGCTTTCACCTCTAACTTACAAAGCCGCCTACGCCCGCTTTACGCCCGTTACTTCCGAACAACGCTAGCCTCCTCCGTCTTACACCGGCCTCGGGCACGGAGT
+
CCCCCGGGG-FGG>FGFGGGGGGGGGGGGGGGGGGGGGGGCFGGGGGGGGGGGFGDGGGGGGGGGGGGGGGGGFFFGGGGGGGGGGGGGGGGGGGGGGGGGGGDGFGGGGGGDGFGFGDGGFGFGGGGGGGG7?FFGGCGGGGDC9FGGGGGGGGGGGGGGGDGGGGGGGGFGFCFCFFGFFAFEGCEEFDCFGFGGGGGE9DG7::C9CGCCFGGGG4@CCFDDDBBC4)/)../43>@>*:<5**0:*28=F5C593*575***8<+7<)<F8**.)+))).-,(0()((.,(1))--,
@M03506:14:000000000-AKVR1:1:1101:16866:7805 2:N:0:34
GATAGGACTCCACGGGTATCTAATCCTGTTCGCTCCCCACACTTTCGCTCCTCAGCGTCAGGTAATGCCCAGAGAACCGCCTTCGCCACCGGTGTTCCTCCTGATATCTGCGCATTTCACCGCTACACCAGGAATTCCGTTCTCCCCTGCATACCTCTAGTCTGGCCGTATCGAAAGCAAGCACCGAGTTAAGCCCGGTGTTTTCACTCCCGACGCGACAAACCGCCCACGAGCCCCTTACGCCCAATAATTCCGGACAACCCCCGCCCCCTACGTCTTACCGCCGCTGCCGGCCCCGCGG
+
CCCCCGFGG9FFGEEGFEGGGGGGGGGGGGGGGGGGGGGGGGGGGGGGGGGGGGGGGGGGGGGDFGGGGGGG8EGGGGDGGGEGFGGCGGGEGGGGGGCDFGGGGGGGGGGDEFGGGGGGGGGGDGGGF@FG+AE<FGGFFEGGAFEGFGG@AF?DFGGCEGGG8FGEEDE@+;D+:6,8,5,@:C5:DCF,,>EF*@8EEDCFGC,,,2;<5C55)5>73*8CCC5:57::))73(18C+:9C<*8)+3+8@96)/7)*))8*)**)::C;.>**23.+:403(-4)-.(,07(9)),1(
@M03506:14:000000000-AKVR1:1:1101:9738:7808 2:N:0:34
GATAGGACTACCAGGGTATCTAATCCTGTTTGCTCCCCACGCTGTCGCGCATTAGCGTCAGCCACTGCCCAGCAGACCGCCTTCGCCACCGGTGTTCTTCCGGATCTCTACGCATTCCACCGCTACACCCGGAATTCCATCTGCCTCTACAGTGCTCAAGTCTCGCAGTCCGCACGGCCGACCCGGGGTTGAGCCCCGGGCTTTCACCGCACGCTTACGACACCGCCCACGCGCCCTTTCCGCCCCGTGCTTCCGGCCAACGCTCCCCCCCCCCGTACTACCGCGCCTGCGGCTCCGGCGC
+
CCCCCGGGGGGGCGGGCFGGGGGGGGGGGGGGGGGGGGGGGGGEGGGGGGDGEAEGGGGGGGG8FGGGGGGGGGGGGGGGGGGFGGGDDGGGGE@FGGGGGGG@CFEGAFGCE@FCDGFGGGGG:C9EEE+=FGFBFFGGG;EGGCF89F;DFGGGGGGFGEEA8E6@>DGFG8ECEGE>>CCCEG8:8*4?89C8EDC*=/*8C7ECC59D*5*1*085))9C<DD)/>7EC@DC07)+3*9DG5857*8/@95)14)*08>*9*;):53.7C=//(.+.((-,(()(0(,)((/).(4(
@M03506:14:000000000-AKVR1:1:1101:6812:7816 2:N:0:34
GATAGGACTACAAGGGTATCTAATCCCGTTTGCTCCCCTAGCTTTCGCTGTTCAGCGTCAATCTCGGTCCAGGATGCCGCCTTCGCCACCGGTGTTCCTCCAGATATCTACGCATTTCACCGCTACACCTGGAATTCCGCATCCCTCTCCCGAATTCAAGCCATCCAGTATCGGACGCAGTTCCCGGGTTGAGCCCGGGGATTTCACGTTCGACTTAGAAGGCCGCCTACCCGCCCTTTACGCCCAGAAATTCCGAACAACGCTTGCACCCTCTGTAATCCCGCGGCCGCTGGCCCAGAGT
+
CCCCCGGGGGGGGGGGFGGGGGGGGGGGGGGGGGGGGGGGGGGGGGGGGGGGGGGGGGGGGGGGGGGGGGGGGGGFGGGGGGGGGDEGGGGGGGGGGGGGGFGAFGGGGGGGGGGGGGGGGGGGGGGGGGFG:FGGGGGGGGGGGGGGGGGGG6ECFGGCFGGGGGGFGFGGGG8EGGDDE;F,@CD>E77@FFGGGCEEC4<,5<95*;CDGDDCDF=C+>F*9)87C*)/9>DD;GF7CE33DC*)*+0*/105*2CCF)773C=*<597>*<<0.10:0(41900(52(741*)).()
@M03506:14:000000000-AKVR1:1:1101:8995:7832 2:N:0:34
GATAGGACTACTGGGGTATCTAATCCCGTTCGCTCCCCTGGCTTTCGCGCATCAGCGTCAGTGTCGGCCCAGCAACCCGCCTTCGCCGCAGGTGTTCCTCTCGGTATCTACGCATTTCACCGCTACACCGAGAATTCCAGTTGCCCCTTCCGCACTCTAGCACAACAGTATCACTTGACCGTTCCGAGTTAAGCCCGGAGATTTCACAAGTGACTTGTTTCGCCGCCTACGCCCCCTTTACGCCCAGTAAATCCGAACAACTCTTCCTCCCCCCGTATTACCTCGCCTGCGTGCCCGGAGC
+
CCCCCGGGGGGGGGGGFGGGGGGGGFGGGGGGGGGGGGGGGGGGGGGGGGGGGGGGGGGGGGGGGGGGGGGGGGGGGGGGGGGGGGGGGCGGGGGGGGDGCCEGGFGGCGG7BFGGGFFGGGG7FFCFG:7=C7=FGGDGAFFGGGGGFGGGEGE:D,@DF7ECEE5BECFG7FGGFECECE>C@E*5EB,@B7B8*?CC*>9EC771=<:CCFDFCFA6;:C//55)*9):)077;4)+<*9CD*;799<7949D<4/0<)/0*++0<:CDE5C1*(9+)6))-(-)4.4()--2))(-4
@M03506:14:000000000-AKVR1:1:1101:15129:7835 2:N:0:34
GATAGGACTACCCGGGTATCTAATCCTGTTCGCTACCCATGCTTTCGCTCCTCAGCGTCAGTATCGGCCCAGAGACCCGCCTTCGCCACCGGTGTTCCTCCTGATATCTGCGCATTTCACCGCTACACCAGGAATTCCAGTCTCCCCTGCAACACTCTAGTTTGCTCGTATCGACTGCAGACCCGAGGTTGAGCCTCGGGATTTCACAGCCGACGCAACAAACCGCCTACGAGCCCGTTACGCCCACTAATTCCGGACAACGCTTGCACCCTACGTATTACCGCGGCTGCTGGCACGCAGG
+
CCCCCGGGGGFGGGGGGGGGGGGGGGGGGGGGGGGGGGGGEGGGGGGGGGGGGGGGGGGGGGGGGGGGGGGGGGGGGGGGGGGGGGGGGGGGGGGGGGGGGGGGGGGGGGGGGGGDGGGGGGGGGGFGGGGGGDGGGGGGGGGGGFGGGGGGCEEEFFGGGGGGGGGDGGGGG6EEGGGGGGFGGD8E>@DGCFG,:*=7CC:CFFGG76CC5>EDDGDC4C<CGGF@5*0:D:0*-9>EGGDCCG*77@F4B=C77935FD>*98CF6?D37>E8F)69:2891(2<6>0,913=B)(-(
@M03506:14:000000000-AKVR1:1:1101:12926:7836 2:N:0:34
GATAGGACTACCGGGGTATCTAATCCCGTTTGCTCCCCTGGCTTTCGCGCCTCAGCGTCAGTGTCAGCCCAGCAACCCGTCTTCACCTCAGGTGTTCCTCTTGATATCTACGCATTTCACCGCTACACCAAGAATTCCGATTGCCCCTTCTGCACTCTAGCACAGCAGTATCACCTGGCCGTTCTGAGTTAAGCTCAGAGATTTCACAAGTGACTTACCACGCCGCCTACGCGCCCTTTACGCCCAGTAAATCCGAACAACGCTTGCTCCCTACGTATTACCGCGGCCGCGGGCACGAATT
+
CCCCCGGGGGFGGGGGFGGGGGGGGGGGGGGGGGGGGGGGCGGGGGGGGGGGGGGGGGGGGGGGGGGGGGGGGGGGGGGGGFGGGGGFGDGGGGGGGGGGGGGGGGGGGGGGGGGFGGGGGGGGGGGGGDFFEGGGGGGDEEGGGGGGGGGGGGGGGGGCFFGFG8>CFGDFGFFGGD7FGGGGGGGGGGGG,9@8::7CCFF@DA?F9;CFGFGGGGFFCDC5)4??76)7/>5C04;+>C*>DE*/<+A4/61>C99CFB>*7@*9CF7.*9*;6)6+).(((4()(0((04(95.((-
@M03506:14:000000000-AKVR1:1:1101:11401:7851 2:N:0:34
GATAGGACTACTAGGGTATCTAATCCGGATCGCTCCCCACGCTTTCGCGCATCAGCGTCAGCAAAGCTCCTGGCAACCGCCTTCGCCACTGGTGTTCCTCCCGATATCTACGCATTCCACCACTACACCGGGAATTCCATTGCCCCCTAGCTTGCTCCAGCCACACCGTATCCGCTGACCCCGCCCAGTTGAGCCGAGCGATTTCACAACGGACGTGCGTGACCGCCTACGCGCCCTTTACGCCCAATAAATCCGGTCAACCCTTGCACCCTACGTCTTCCCCCCGCCCCTGGCACTCAGT
+
CCCCCGGGGGGGFGGGGGGGGGGGGGGGGGGGGFGGGGGGGGGGGGGGGGGGGGGGGGGGGGGGGGGFGGGGGGGGGGGGGGGGGGGGGGGGGFGGGGGGGGGDGEGGG9FGGCGGGGGGGGGGGGGGGGGGG@FFFFGGGFG9AGGG?FFACFGFFEGGGGGGFGGGGCDGGGGGGDFGGGGDCE8CFFG@8AFG=5E=EGC8FEGCCDGDCD=;*7>EGGGG)7DFGGFGGBFD9*7+<53C3>8>E@F48?CD)-/<*)09CFC7C?97)9::/45+.3(((-2)(04:3:(*))())
@M03506:14:000000000-AKVR1:1:1101:5902:7861 2:N:0:34
GATAGGACTACAAGGGTATCTAATCCTGTTTGCTCCCCACGCTTTCGTGCATGAGCGTCAATCTTGACCCAGGGGGCTGCCTTCGCCATCGGTGTTCCTCCACATCTCTACGCATTTCACTGCTACACGTGGAATTCTACCCCCCTCTGCCAGATTCTAGCCTTGCAGTCTCCATCGCAATTCCCAGGTTGAGCCCGGGGATTTCACGACAGACTTACAAAACAGCCTGCGCACGCTTTACGCCCCGTAATTCCGCTTAACGCTTCCACCCTACGTATTACCGCGGCTGCTTGCAGCTATT
+
CCCCCGGGGGGGGGGGGGGGGGGGGGGGGGGGGGGGGGGGGGGGGGGGGGGGGGGGGGGGGGGGGGGFGGGGGGGGGGGGGGGGCGGGDGDFGGGGGGGGGGGGGGGGGGGGGGGCGGGGGCFFAAEGGGGGCEFCFGGGGGGGGGGGGGGCG8AFGGGGGEGC=DDGGGAFGFGF68>CECFGG,:5EEFFFFGGGGGGG589,11?*/)9?FFGGFFGG45=7CFAEC)2)8DG3*8+<EDD)*?>E8@97*7*9:CC?)7D<*3*359;4<EG6A)<)639>(1)()))*-)*)))))
@M03506:14:000000000-AKVR1:1:1101:24411:7862 2:N:0:34
GATAGTACTACCGGGGTATCTAATCCTGTTTGCTCCCCACGCTTTCGTGCCTCAGTGTGAGTGCTGGTCCAGGGGGCCGCCTTCGCCACGGATGTTCCTCCCGAGATCTACGCATTTCACTCCTACACCGGGACTTCCGCCACCCTCTACCGCCCCCCATACCGCCACTATCCCAAGTACTCCCTAGGTTGGGCCCGGGGCTTTCACACCAGTCTTAACGAACCCCCATCGCGCCCCTTACGCCCCGGTAACCCGAGTACACCTGGCCCCCCTTCGTTACCGGCCGCTGCTCGCACCACCT
+
-8@<B6=CE-6C+@@CF@EEGF<,C<<FGGG@FE9FEFDF@CF@C<,6CB,CF@FEEF,,<CF9FGF@FFE,:,@@7F>EC,?CCC,48>+++@FA<F,,4BFC@7F,,?EDE@++C,,59,8?,<EED:+8@+8,,3+>=EGCG+:,,5@CE+@*54*,2,,*;?8*516?11,,,,,,6,4,05=:+;2**;1=/5*/*98+2+00+91*+0+3*2=*935***7)**)1))))(1<08**1/**)*****0))/(*3**)0***)27)07**2*.)1)(((((()()))0(,1.)-(.
@M03506:14:000000000-AKVR1:1:1101:12220:7867 2:N:0:34
GATAGGACTACCAGGGTTTCTAATCTTGTTTGATCCCCACGCTTTCGTCCCTCAGCGTCAATTATCGTGTAGTAAGCTGCCTTCGCAATTGGTGTTCTATTTCATATCTAAGCATTTCACCGCTACATGACATATTCCGCTTACCTCCAAGATATTCAAGACTGTTAGTATCCATGGCCGTTTCCGCGTTAACCTCGGAGATTCCACAACGGACTTCCCCATCCGCTTACGCACCCTTCAAACCCAGTGAATCCGGCTCACGCCTGCTCCTTCCGTACTACCGCGCTTCCTGGTCCGGATT
+
@AAA8CD@-C<CE<,-C<@FDF9C@,CF<FFG9E,C<FC@:FE@FG7E,@@@EFCDGGCE,EFGAFG<FGGG<CFECFFFC<D@@:F@FFF?@,B?<F<<,,:,A,,CBFEG?AF,5A,@?,>+4CFC,A8?C,9:E9AE+B8E,,@@?8=@,=DGF8,;,1,D,,@;4E;;ECEGFC,+6?88,++6=E8=,<,5CD:@+5,53,<,,0***98,+4/,0*;,/@6)*;/*/809@?)9++*1*1*2+21+1285)(*08)5*8*;)<6*092*+*(026(40((()(/)))()*)0-((
@M03506:14:000000000-AKVR1:1:1101:17276:7867 2:N:0:34
GATAGGACTCCTGGGGTATCTAATCCCGTTTGCTCCCCTAGCTTTCGCGCCTCAGCGTCAAGAACAGGCCAGGTAGTCGCCTTCGCCACTGGTGTTCCTCCCGATATCTACGCATTTCACCACTACACCGGGAATTCCACTACCCTCCCCTGCCTTCGAGTCGATCAGTATCGAATGACCCTCCCCAGTTGAGCCGGGGGCTTTCACACTCGACTTCAACGACCGCCCGCGCCCCCTTGCCGCCCAGTACACCCGGACACCGCCTGCCCCCGACGCATCCCCGCGCCCGCTGGTCCCGCGC
+
CC-CCGAEF6CCF9C@@CFFGGGGGGGGGGEGGDFFFCGG8FDFGGGGEGGEGDFGGGGDF@EGGGG8FC<FGFEFFCFGCEFFGGGCCEFCEEGEFFFGGGGDG@=FCCBDGEGFFDFFFFFDDGCFG7@@:CF8AFEFE@FFE,3+6BD6DF9=FF=8EG6++@+4,<,E8@E8,4<:8,;EEECCDCCA8<D8CEG*:)=8EFE7+*;*2)*=++1C7/5:<DF)/9;E5)014*)3+*/1<*/99++10)))1,7*07:/9;*0/)9))1**2-)+.,-34(,.25((.(.0))(,(
@M03506:14:000000000-AKVR1:1:1101:8292:7870 2:N:0:34
GATAGGACTACCGGGGTATCTAATCCCGTTTGCTCCCCTGGCTTTCGCGCATCAGCGTCAGTGTCGGTCCAGGATGCCGCCTTCGCCACCGGTGTTCCTCCAGATATCTACGCATTTCACCGCTACACCTGGAATTCCACTTCCCTCTCCCGCACTCAAGCCCTCCAGTATCAGCCGCCGTTCCCAAGTCACGCCTGGGGATTTCACGCCTGCCTTAGAAGGCCGCCTACGCGCCCTTTACGCCCAGTAATCCCGACCACCGCTCGCCCCCGTTGTCTTCCCTCGGCGCCCGGCCCCGACT
+
CC@@BFEFGFA@FE>:FGGGEEDGF@FGGG8CGAFFGFE<DFFGDGE,@F7,@FCCFGGEGGFEGCE:BF,ED7FAFDFGG7=F@FBFEDFD>:?=EFCGEFG,EFGFFGAF@BF7AECFBEC=+>CAFF<<8,:<?CDF,CE>F9FBFDGGGGG+BDD?CGC:F5,,5@,@;D,@ED*=C*=FGF,,A,,,6A56;?EC8**+><:C*201*;@+*2+++/15)2.5/97C).7C77)2A279/*/)002*=9*/)49=)))9/*28*)/))2**0)*+.().((-)(.(-.(()))(((
@M03506:14:000000000-AKVR1:1:1101:6522:7879 2:N:0:34
GATAGGACTACCGGGGTATCTAATCCCGTTCGCTCCCCTAGCTTTCGCGCCTCAGCGTCAGTGTCGGCCCAGCAACCCGCCTTCGCCGCAGGTGTTCCTCTCGATATCTACGCGTTTCACCGCTACACCGAGAATTCCAGTTGCCCCTTCCGCACTCTAGCCCGACAGTATCACTTGACCTTTCCGATTTAAGCCCGGAGATTTCACAAGTGACTTGTCGTGGCCGCCTACCCGCCCTTTCTGCTCAGTCACCCCGAACCACGCTTGCTTCCCCCGCCTTACCCCCGCTGCTGGCCCGGAG
+
CCCCCGGGGGFGEGCGGGGFGGGGGGGGGGGGGEFCDCGGGGGGGGGGDEG7FAGGEGGGGGGGGGGGGGGGFGFGGGGGGGGGGGGGG:FGFFGGGGGDEFCEGE:FGFFGE@F7FF9FFEGBFGDFGGDFCE9DFFG;FG,,ECF?6DEGGGG*D9;9EEFEEECEFFCE,>FF,,0A;FFDFE=**1?9+>BA*/***01+>+=CFF7+9C9:7277C*/5*/77**0*1)5997<89+*2*0+)3++0*05)71)*)0))**20+*0)77/2*-<:)2((((,7-)4.9,,9003((
@M03506:14:000000000-AKVR1:1:1101:21172:7889 2:N:0:34
GATAGGACTACCAGGGTATCTAATCCTGTTTGCTACCCACGCTTTCGCTCCTCAGTGTCAGTACCGGCCCAGAGCGCCGCCTTCGCCGCTGGTGTTCCTCCTGATATCTGCGCATTTCACCGCTACACCAGGAATTCCACGCTCCCCTACCGGACTCCAGTCACAGCAGTATCAGGTGGCGTCTCCAGGTTGAGCCTGGAGGTTTCACAACCGACTTACCGACCCACCTCCGAGCTCCTTACCCCCCATAAATCCGCCCAACCACTCCCCCCGCCCTGTTACCGCGGCTGCCGGCACGTAG
+
CCCCCGGGGGGGGGGGGGGGGGGGGGGGGFGGGGGGGGGGGGGGGGGGGGGGGGGFGGGFGGGGGGGGCGGGGGGGGGGGGGGGGGGGGGGGGGGGGGGGGGFFFGAFGFFGGDGFFGGFFGGC=FDCFFFGGCFGGGFD:CCGGGGGGGGGCGGBFGF@;?ADFCFCEE;9;,@DBFCFGE>CCF?F8?>8,>CCGGF==9:,>:9@,*8C5)?E5:FFG5):DGDD**./)>:),0)7++**1*/00*<@*96)*():)))**3*./7C@))2**.6A42),,1(74>0(0-()77(((
@M03506:14:000000000-AKVR1:1:1101:14986:7896 2:N:0:34
GATAGGACTACAAGGGTATCTAATCCCGTTCGCTCCCCATGCTGTCGCGCTTTAGCGTCAGGTACGGCCCAGCGTGTCGCCTTCGCCACTGGTGTTCCTCCGGATCTCTACGCATTTCACCACTACACCCGGAATTCCACACGCCTCTACCGTCCTCTAGTTTGCCAGTATCCAACGACCTCTCCCGGTTTAGCCGAGAGCTTTCACGCCAGACTTAACTAACCGCCTCCACGCCCTTTACGCCCAGTACCCCCGGACAACGTTTGTCTCCTACGTTTTACCGCGGCCTCCGGCACGTAGT
+
CB@CCC9EFFGFFG8CFCFFCFGFF<AFGGGEG7FGGGDF,CF9CFGGGG7C@EGFGC@BFFFGFE+C7:FFGGEGGF,CCCCF<BG@FFCFGEGEFGC<B7B+@FGDGGF7=FGE9FFGGEB<BFDGFGGC+:>8CEAF@E8@GEEFCFGD+@E8A,,9>@9,39>6DE,@=D6E58EC*>?FGGE*;>742BF5CE*7::8>CGG5CFD<67+;@CF9+2*=)983*9>G:>5D>*0<CC>CGG8F++0*)<9DC():F38CC5;=9?7B*980:(.:<<016BF3(0.4)307).4(-
@M03506:14:000000000-AKVR1:1:1101:16845:7931 2:N:0:34
GATAGGACTCCCAGGGTTTCTAATCCTGTTTGATCCCCACGCTTTCGTGCCTCAGTGTCAGTTGCAGTTTAGTGAGCTGCCTTCGCAATCGGTGTTCTGTATCATATCTAAGCATTTCACCGCTACATGATACATTCCGCTCACCTCAACTGTACTCAAGACTTTCAGTTACAATGGCCATTCTATAGTTAAGCTACAGGCTTTCACCACTGACTTAAAAGTCCACCTACGCACCCTTTAAACCCACTAAATCCGGACAACGCTTGGCTCCTCAGCATTCCCGCGGCTCCTGCCACGAAGT
+
CCC@CGGGG9<FGGF@CAFGGGCFFGGAEGGGGGGGGGFGCFGGGGGGGGGF8CFGGGFGGGCFGGGGGGGGGDFFGGGGFGGGGGGGGGGGGGGFGCFA,,EEFC5EEF9E<,C<@F9?FEGEFGEG<,5,,A;FGAFDGG+CEGGGGGGGGFFGG;?84@EDGGGCGAC9D,,,,,,@E8DFGGGDD;E,EAF889A,=6DFE8EE8DCDAFGC+<8,=2+,+2;A67<CD>?D=?>D,9C*7;**4,>9FF4)52D,))21*3*6+/>=5++++.+4).(61(3.(0.)).)*.)(,-
@M03506:14:000000000-AKVR1:1:1101:15015:7940 2:N:0:34
GATAGGACTACCAGGGTATCTAATCCTGTTTGCTCCCCACGCTTTCGTGCCTCAGCGTCAGTATCGGGCCAGTGAGCCGCCTTCGCCACTGGTGTTCTTGCGAATATCTACGAATTTCACCTCTACACTCGCAGTTCCACTCACCTCTCCCGAACTCAAGATCCTCAGTATCAAAGGCAGTTCTGGAGTTGAGCTCCAGGATTTCACCCCTGACTTAAAGACCCGCCTACTCACCCTTTACGCCCAGTGATTCCGAGCAACGCTGTCCCCCTTCGTATTACCGCGGCTACTTCTCCGAAGG
+
CCCCCGGGGGFGGGGGGGGGGGGGGGGGGGGGGGGGGGGG7FGGGGGGGGGGGGGGGGGGGGGGGGGGGGGGGGGGGGGGGECGGGGGGGGGGGGGGGGGGGGDGFGGEGGGG?FGGDGGGGGGGGGGFGGG+BFGGGGGGGFFF>EGGGGGCCEFGGFGGGGF9CCGFGGGGFGGGGGCCCEFFFCFGGFFF8,<DFGCFCF?FFGGFGD4,0<F+=B2CFGGDCBE54*<CFAC,>)>C*8CG=F)+++3;A7/)67:FD:**/09@5D5:5*2*(096A:64>>),.2)*))*0)(((
@M03506:14:000000000-AKVR1:1:1101:12440:7959 2:N:0:34
GATAGGACTACTGGGGTTTCTAATCCTGTTTGCTCCCCACGCTGTCGCGCGTCAGTGTCAGCAACTGCCTAGCAGGCCGCCTTCGCCACCGGTCTTCCTCCGGATCTCTACGCCTTCCACCGCTACACCCGGAATTCCGCCTGCCTCTACAGCCCTCGCGTTTGACAGTCGGCACGGCAGATCCGGGGTTGAGCCCCGGCCTTCCACCCCCCCCTTATCAACCCACCTACGCCCCCTTCCCGCCCCCTGCTTCCCGCCACCGCCGGCACCCCCCCCCTCCCCGCGCCTGCGGCCACGGCTC
+
CCCCCGGGGGFEDGGGGDGGGGFGGGGGGGGGGGGGGGGEFGGFGFFFGGGEEGGGGGGGG8C@EFFGGCFGGFCFGGGGGGGGCEGGGGGGCGEGGGGGG7F7FG<FFEFFG+ACFGGGF@:BCGDGGEFCE7F@AFFEFECGG9DBDFC?FDE??C*334@CC9,:DCB>8*==CE7**>8C*C*:8EEF+338;C?*:D3+2+<C*1))>CEC0*7<0*2:C<E;+9)21<>D14.*;*/>)**)**+*9)**)4)*))85)*17CFGD7D***(.*,82720151)(()-(/))(((
@M03506:14:000000000-AKVR1:1:1101:28433:7961 2:N:0:34
GATAGGACTAGCGGGGCTTCTAATCTCGTTTGCTCCCCTATTCTTCGCGCAGCAGCGTCAGCGTCCGTCAAGGAAGCCGCCTTCGCCACTGGTGTTCCCGCGGATATCTCCTCTTTCCACCGCACCACCAGCAATACCGCTCCCCCCTCCCGACAACCAGCCCACTAGTTCCTTCTGCTCCTCCGCAGTTGACCGGGCGTTCATCACACACTAGTTGACCATCCCACTCCGCGTCTTCGCCCACGCATCACTCACAACACGTGGGGCCACTGACTACCTCACGCGGCTCACCGCACCGGTT
+
6,-AA,CFG9-,@++6++,,C,;<,,6669C,C<C,66;,,666E,,8+@++8,6E+,@@:,+8,++9,,,,9,,CFF@:F77FFG77B,,,C8,4,,C+@+++6+:C,,:,,,55,,,9,+@+6@8<>,>,3:3,33+**5*6*3>*4*1*****6*1,,41***5++5+,++++++4+++0******5+5+0****11**3++209<D**3*0+2*1+***:*275*0):)7)*,*7****1)**)/+3/*)2**(*:))0*)*17*.*0*0++306E(((((-3>0*)()((1)0(((
@M03506:14:000000000-AKVR1:1:1101:10728:7978 2:N:0:34
GATAGGACTACAGGGGTATCTAATCCCGTTTGCTCCCCTGACCTTCGTGCCTCAGCGTCAGGAACTGTCCAGAGACCCGCCTTCGCCACTGGTCTTCCTTACGATATCTACGCATTTCACCGCTACACCGTAAATTCCAGTCTCCTCTCCAGTCCTCAAGCACGGCAGTATCGAATGCAGTTTCGGAGTTCAGCTCCGCGCTTTCACACCCGACTTACCGCGCCGCCTACGCGCCCTTTCCGCCAAATGACTCCGACCACCGCTTGCTACATATGTCTCACCACGGCCGCTGCCCCAGACT
+
CCCCCGGFGGFGFGGGFGGGGGGGGCFG<FGCFGFFFGGGGFGFGGGFFEGEGFGGGGGDEGFFGCFGFGFECEEGFGGGGEGGFGEEFEEAAFGGGGGGGGGDGCGFFFFGGDGGGFGFCFD:FGGGGGGGC7FCAFAFEF9EAF84@FGD6@CDFGGFF8FECGGGFGFGE?ED,@:DFGGF6CCEEG,;@EAFCC***3*;EB72A7?)7CC?7>6*:C):7)8:*CB5))8<9<)++**1)2*9?+0**)1C)4<7<.5)*2**+1***2+00)*+.(),(,7),0(,).(*)0,()
@M03506:14:000000000-AKVR1:1:1101:9089:7988 2:N:0:34
GATAGGACTAGAGGGGTATCTAATCCTGTTTGCTACCCTAGCTTTCGCGCCTCAGCGGCAAGAGCCGACCAGACAGCCGCCTTCGCCACTGTTGTTCCTCCCGATATCTACGCACTTCACCACTCCACCGGGAATTCCTCTTCCCTCTTCTCCCTACGAGTCCATTAGTATCGAGTGGCACTCCCCAGTTCCGCCGGTGTGTTTACCACCTGACCTAACCGCCCGCCTGCGCGCTCTTTCCGCTCAGTCCATCCGCCCACCGCTTCCCCCGTACGACTGACTCCGTCTGCTGGGACTTCGC
+
A6AC,,CF9<-,E9666-6@F,,CC,,,66C@F,6@F<@C,,,,C<6,7@:8F,,E@++@@FC:,,6++@F8,,,CFG@@F7,,C,B==,F,C,B,C,B,:4>4@+4A<,5+>+44,C9F9EFC<D8F<+++++8,93,33@>D?=8D,C;,3@,,4++++@,@,,,,57,,:4*7C3?,,4,,41,1,5,241=:=*4/*1**+4+1<*20:*++**):C5>*)1.)175C5:)7(*9+3*199E*9++09=)***-**05:<9*0785).77***()+().41(.>44)5)((2)/)((
@M03506:14:000000000-AKVR1:1:1101:17924:7989 2:N:0:34
GATAGGACTCCCGGGGTATCTAATCCTGTTTGCTCCCCACGCTTTCGTGCATGAGCGTCAATCTTGACCCAGGGGGCTGCCTTCGCCATCGGTGTTCCTCCACATCTCTACGCATTTCACTGCTACACGTGGAATTCTACCCCCCTCTGCCAGATTCAAGCCTTGCAGTCTCCATCGCAATTCCCAGGTTGAGCCCGGGGCTTTCACGACAGACTTACAAAACCGCCTGCGCACGCTTTACGCCCCGTAATTCCGATTAACGCTTGCCCCCTACGTATTCCCGCCGCTGCCTGCACGGAGC
+
CCCCCGGGG-EFGCEEFGGGGGGGGGGGGGGGGGGGGGGGEGGGGGGGGGGGGFFFGGGGEGGGGGGGGGGGGCEGGGGGGGGGGGGGGFGGGGGGGG9EFGGG8FGGGGGCGG7CFFEGGGDFFGGGGGCGGFGGGGGGGGGGGGGGFGG,DFDF;8CFGGGGGGFGGGGGGGGGGGG5CFG;E;D*@CFFGGDGC1*?EDG6,1,,2<:C*C85+2;+=7C*)880/C)/>>BD(*0<C*7<D*:5=*;4@FG<C(1+175D***)379DF9CA+6)+..30(-4),)(5?1,0))(-(
@M03506:14:000000000-AKVR1:1:1101:17385:7991 2:N:0:34
GATAGGACTCCCGGGGTATCTAATCCCGTTTGCCCCCCTGGCTTTCGCTCCTCAGCGTCAGTGTTGGTCCAGGATGCCGCCTTCGCCACCGGTGTTCCTCCAGATATCTACGCATTTCACCGCTACACCTGGAATTCCGCATCCCTCTCCCAATCTCGAGCCATCCAGTATCAGACGCAGTTCCCCGGTTAAGCCGAGGGATTTCACGTCTGACTTAGTTGGCCGCCTACGAGCCCTGTACGCCCAGTACTTCCGACCACCGCTTGCCCCCCCGGGATTCCCGCGGCCGCGTGCCGGGAGT
+
CCCCCGGGG-FFGGGGGGGGGGGGFFFGGGGGGGGGGGGCEFGGGGGGGGGGGGGGGGGGEFGGGFGGGGGGGGGGGGGGGGGGGGGGGGGGGGG7FGFGGGGGGGGGGGGGGGGGGGGGGGGGDDFGGFGGGGGGGGGGG8EG?>F8EFGGGGGFGEFG6@EEGGDFFGGD,<DGGGEEGGGDGGGGGGGF,>EGGE=E:;C<F9FEGGGGFF?FGGFFFGGGGC)):<5=D>>C?*9+3*)9//@4:9+99/71)(9/))75*2C7C:D)8)**24<64220942)(),,0(()0<(1-
@M03506:14:000000000-AKVR1:1:1101:22491:8013 2:N:0:34
GATAGGACTACTGGGGTATCTAATCCTGTTTGCTCCCCACGCTGTCGCGCCTCAGTGTCAGCCGACGGGTTGCCCCGTCTTCCTGCCCAGCGGGCCGCCTTCGCCACCGGTGTTCTTCCGGATCTCTACGCATTCCACCGCTACACCCTCCATTCCACCCGCCCCTACAGTGCTCGACCCCGCCAGTCCGCCTGGCCGCCCCGCGGTTGCGCCCCGCGCTTTCCCCGCACCCTGCTCCCCCCACCTCCCCCCCCTCACCCCCCCATTCTCCGTGCCACTCCCCGCCCCCCTCCTCTCCCCC
+
CC@CCEAFCEF96ECEC7@F9<CFFGGDEFGEC<F<C:FC6FC@@FGGGEC@:,;,,CFGAFE@@FGC@FBCE,CF@B:,,6<C,FF,5,<+4@FGGGGFBE+4C7FGD>=B@>F@BCA@++@C3@,=<7@+3+,@,=F@EC*@EC:C***5,@EG9D8CB;>8=8*B88,,>,6***:CE5=E=*<0>**41*//:**/:<5*:*275*5C*7?:)55**1:0CD35*9):*))0.67**:175*/5*/17)757/,1/).077*+*+*:)0*1;+))*(((4(-,)-.(-).2*)0(-4
@M03506:14:000000000-AKVR1:1:1101:12675:8019 2:N:0:34
GATAGTACTAGCGGGGCATCTAATCCTGTTTGCTCCCCACGCCTTCGTGCCTTAGCGTCAGGAACACGCCAGGTAGCTGCCTACGCCATCGGTCCTCCTCCCTATATCTACGGATTTCACTCCTACACAGGGTATTCCAATAACCTCTATTGTCCTCTAGCTCTGCTGCTTAAATAATGTTAATCTGGTTGCGCCGAACGCTTCCACTATTTACTTACAATGCCACCTACGCAATTCTTTACGACCAGTACTTCCGGATAATGCTCGGTCCCTCTTTATGCCCCCGGCGGCTGGCCCGTAG
+
A@-A6,CFGG-,7+6@++,;C6,C,,,6;,C<F<,6,8,+++,,86,9,BF<,9,,+88,,,,66:,66,66,:,,CF,,E,,C7FE+49F+B++CFF,,9+4?,5,C,,94++4+,C5FG?F5,C==,4,+4,,5C,,CA6,C3,@,,88,7EGF;DG,D=,66=,,,,3@73@E:>,E,@:83,723,3,*5*@E5*4*3*;,1,BC+8=,=CC8;8,1;CC77;5?C>E5));;78<@FC*>*C4C7+*0*2912****1>7+/)*)))1**+2-*35)((-((.-)32)(4*.8,(,
@M03506:14:000000000-AKVR1:1:1101:3186:8028 2:N:0:34
GATAGGACTACCGGGGTTTCTAATCCCGTTCGCTCCCCTAGCTTTCGCGCCTCAGCGTCAGTGTCGGCCCAGCAACCCGCCTTCGCCGCAGGTGTTCCTCTCGATACCTACCTATTTCACCGCTACACCGAGAATTCCAGTTGCCCCTTCCGCACCCGAGCCCTACAGTATCACTCGACCGTTCCGAGTTCATCCCGGAGATTTCATAAGTGACTTGTAGCGTCCGCCTACGCGCCCTCTACGCCCCGTACCTCCGAACCCCCATCTCCCCCTCCGCCTTACCACTGCTTCTGGCCCGTAG
+
CCCC<E9FFFGFCFC@CF;EGGFGGGGGGGGGEF@FFEFFFGGFGGE,FFG,@EFGGGC,BEEGFB++@FGFG=FGFC@CEGG9CECCE:7CF8BFA,CE9FE,94+:5,,,,,8:9A,,C+>+3C,A<6@@+6@3>FFFFC,8DFF3@FDCC+@*@**5C?CF,;E,5D9D,=,,42/:*4/?@5=**1++++2/8**/*21><++2++;:C7+:>09+*9**/7)0**0*)0)9(1.*3A*9)*/)*2*0709174)2)).)02+/+017)/*:*()*)((),()*-*))/-215.(-(
@M03506:14:000000000-AKVR1:1:1101:17725:8039 2:N:0:34
GATAGGACTCCCGGGGTTTCTAATCCCGTTTGCTCCCCTAGCTTTCGCGCCTCAGCGTCAAGAACAGGCCAGGTAGTCGCCTTCGCCACTGGTGTTCCTCCCGATATCTACGCATTTCACCACTACACCGGGAATTCCACTACCCTCTCCTGCCTTCGAGTCTATCAGTAGCGCGCGACCCTCCCCAGTTCATCCGGGGGCCTTCACACTCGACATGCACAGCCGCCGTCTCGCTCTTTACGCCTACTAACTCCGGCCAACGTCCCCCCACCACGTCTCATCACGTCCGTCGCATCGTGCT
+
CC<@<FGGF@EFG++@6FC9<E,EEFFCF<CC9CF8<B<CF<EDFDGGCCC,@EEF7CF>FEA8CC8CC7F,,C<CFGFCFEF,CC::@DFCDFGC<@EE8FGGG77E,@FFGGGCFF9EF9FFFE@:,++837=,,,ACC@E88>68D8D8,@FFD+@8E6,,5,7,3,,,5***;8C:*,4=88C*5,,,,=>=E5*7E)/+3<C+A*0*:9*20*1+**1/))8.*1)**))7,09C+/9)*2*1<0097/5))4)*)00/**;5*)1.)1:**.)3)-.,((()-).()((9<52((
@M03506:14:000000000-AKVR1:1:1101:7368:8090 2:N:0:34
GATAGGACTACCGGGGTATCTAATCCCGTTTGCTCCCCTGGCCTTCGTGCCTCAGCGTCAGGAACTGTCCAGAGACCCGCCTTCGCCACTGGTCTTCCTTACGATATCTACGCATTTCACCGCTACACCGTAAATTCCAGTCTCCTCTCCAGTCCTCAAGCACGGCAGTATCGAATGCAGTTTCGGAGTTAAGCCCCGAGATTTCACACCCGACTTACCGCGCCGCCTACGCCCCCTTTACGCCCAATGAACCCGAACAACGCTTGAGACCTCCGTATTACCGCGGCTGCGGGCACCGAGT
+
CCCCCGGGGFFGGGGGEGGGGGGGGGGGGG@EGGGGGGGGGGGGGGGGGGGGGGGGGGGGGGGGGGGGGGGGGGGGGGGGGGGGGGGGGGGGGGGGGGGGGGGGGGGGGGGGGEECAFGGFEGGGGGGGGGGGGGGGGGGGG9FGGGDGGFGGGGGGGGGGGGGGGGGGGFFEGCFGGFFFFC;EE:C@FEFCFGGEC>EGGGGGFFGGCGGGGCE77ACD):EDGF3EDEC).7D1<69CEGG>C85+<9*83<3)4)6505/1**)/67))*/2@7F7<-(4,46)2)(,5((1).-92
@M03506:14:000000000-AKVR1:1:1101:4104:8091 2:N:0:34
GATAGGACTACAGGGTTTCTAATCCTGTTCGCTCCCCACGCTTTCGCTCCTCAGCGTCAGTTACTGCCCAGAGACCCGCCTTCGCCACCGGTGTTCCTCCTGATATCTGCGCATTCCACCGCTACACCAGGAATTCCAGTCTCCCCTGCAGTACTCCAGTCTGCCCGTATCGCCCGCACGCCCACAGTTGAGCTGTGAGTCTTCACGGACAACGCGACAACCCACCTACGAGCTCCTTCCGCCCCGTAATTCCGGACAACGCTCCCACCCCACGTATTCCCCCGGCCGCTCGCCCGTACTT
+
CCCCCGGGGGGGGGGCFGGGGGGGGGGGGGGGGGGGGGGGGGGGGGGGGGGGGGGGGGDGGGGGGGGGGGFGGGGGGGGGDGG7FGCGGGEEGGGGGGGGGGEGGGGGGG7FBFFGGGGGGGGGGGGGGGGGGGGGFGGGFAEGGGGGFFGAGGFGGGGGGGFGGGGGGGG7EEGGGGGGGFGEGEFCF,DFFFCGF@F=AFGGFFCE*9DGGGGGGG3:*9C*1:);C38*73<C8C*;?EDD)*2./109=4)*9(/13557)**8C5))7>/A+5*<4(99(4(),8(,7-37).(()
@M03506:14:000000000-AKVR1:1:1101:12816:8094 2:N:0:34
GATAGGACTACCGGGGTATCTAATCCCGTTCGCTCCCCTAGCTTTCGCGCATCAGCGTCAGTACCTGTCCAGGTAGCCGCCTCCGCCACCGGTGTTCCTCCCAGTATCTACGCATTTCACCGCTACACTGGGAATTCCACTACCCTCTCCAGGACTCGAGCCTCGCAGTTTCGGCTGCAGTTCCTCGGTTGAGCCGAGGGATTTCACATCCGACTTGCGTGGCCGCCTACGCGCCCTTTACGCCCAATGATTCCGAACAACGCTGGCCCCCTCCGTATTCCCGCGGCTCCTGGCACGGGCG
+
CCCCCGGGGF@FGGGGCFGGGGFGGEFDGGGGGGFGGGG8EFGGFGGGGGDEGGGGEGGGGGGGGDGCFFG?FFFFGGEGGGGGGGGGGGGGFGCFGG<FGEFFGFGGGFGGGDEGFGGCGGGGDG?FCFFGGGDEFFFAFDFGGGGDFG9=D6D>DG6@EGGF>E5BC9FGGG5848EGFGGGCBC5;*:2:?FC5CCG855<@1=CGGGG*9:C*;.21)7FG<:)19:ECD:C15???EGG)*/)+0<*=**19():)5><*/AFFB5.75:;8,9+57609905(0()).(000(((
@M03506:14:000000000-AKVR1:1:1101:22210:8096 2:N:0:34
GATAGGACTACCGGGGTATCTAATCCTGTTTGCTCCCCACGCTTTCGCGCCTCAGCGTCAATGATCGTGTAGTAAGCTGCCTACGCAATTGGTGTTCTATGTCATATCTAAGCATTTCACCGCTACATGACATATTCCGCTTACCTCCACGATGTTCAAGATTGATAGTATCCACGGCAGTTCCCAAGTTAAGCTTGGGGATTTCACCACGGACTTACCAACCCTCCTACACACCCTTTAAACCCAGTCAATCCGGATAACGCTTGCCCCCCCCCTATTACCCCGGATGCTCGCACGGAGT
+
CCCCCGGGGGGGGGGGGGGGGGGGGGGGGGGGGGGGGGGGGGGGGGGGGGGGGFGGGGGGGGGGGGGDEGGGGFGGGGGGGGFGGGGEDFGGGGGGGGFGGGGGGGAFFGGGGGGGGGGGGGGGGGGG99FDGGGGGGGG7CEFGGF8>EE=DF?F9DCGGGDF,63,@FEC,DG6CEG+4@,@D,@FGCGG9A,E@C5CC5635,,A6CD45*?C8;ACGGGC*:B),;):*5:72CAG79*8***0+511+;)//,/06.01**2)083)))***.*+--((((()())))((/7)(((
@M03506:14:000000000-AKVR1:1:1101:8547:8107 2:N:0:34
GATAGGACTACTGGGGTATCTAATCCCGTTTGCTCCCCACGCTTTCGTGCCTTAGTGTCAAGAACGAGCCAGTAGACTGCCTACGCCATCGGTGTTCCTCCCAATATCTACGGATTTCACTCCTACACTGGGAATTCCATCTACCTCTCTCGTCTTCTAGCTGAGCCGTTCAAAGTATGTATATATGGTTGAGCCATACGCTTTCACACCTTGCTTACTCTGCCACCTACGCAACTCTTTACGCCCAGTAATTTCGGATAACGCTTGTATCCTGCGTATCACCGCCGCCGCTGGCCCGGAG
+
CCCCCGGGGDFF<EGGCGCFGFGGGGGEFGGGGFGGFEFFGGGGGGGF?EDGGGGGFFCEF@FFGC@CCCFGGGGGGG?ECGGGGDG>FCDGGEGCEGC?FFFGGGGCEFFDEGGG<ECCFGFF,AFD5F,AFFGG<FE@FGFGGGFGFFDGG6=EAFCF96,@=E,>C=DFGGFGA3:6DFFGGGC8=DEF8D6,<CF7CD>FGGA7CCFC7>7A9;69CCFF5?F67*:1;AE<71=;,C45?E*)=,;@A+;43(55+*=C<E*);ADF10+3:(.*.6(2((-)(.417(3*07((-
@M03506:14:000000000-AKVR1:1:1101:8402:8121 2:N:0:34
GATAGGACTACCGGGGTATCTAATCCCGTTTGCTCCCCTGGCTTTCGCTTTTCAGTGTCAATCTCGGTCCAGGATGCCGCCTTCGCCACCGGTATTCCTCCAGATATCTACGCATTTCACCGCTACACCTGGAATTCTGCATCCCTCTCCCGAATTCAAGCCATCCAGTATCAGACGCAGTTCCCAAGTTGAGCCTGGGGATTTCACGTCTGCCTTAGTTGGCCACCTACGAGCCCTCTACGCCCCGTAATTCAGAACCCCCCTTGCCCCCCCCGTCCTTCCGCCCCTGCTTGCACGGAGC
+
CCCCCGGGGEFGGGGGFGGGGGGGGGGGGGGGGGGGGGGGGGGFGGGGGGGGGGGGGGGGGGGGGGGCFGGGF7EDGGGGGGGGGGGGGGE>CEGFGFEFGGGFGFGGFGGGGDGGGGGGG7F:FCE:FGFFEGGGGGDG,CFFGGGCGFGDGGG8@3D=CEEFFGD9E,7;D,EEED+@69CGG9,,77@,>DE8E5CE*7D6DE:;E?FF,967*;=C84F<*/A),;?**.8:3C)5A5759**.*/*1@**004**))7)2*<;F3<@EG***(.+).((((()-)()*-)9))(((
@M03506:14:000000000-AKVR1:1:1101:13123:8125 2:N:0:34
GATAGGACTACCAGGGTATCTAATCCTGTTTGCTCCCCACGCTTTCGCGCCTCAGCGTCAGTATCGGGCCAGTGAGTCGCCTTCGCCACTGGTGTTCCGCCGAATATCTACGAATTTCACCTCTACACTCGGCATTCCACTCACCTCTCCCGAACTCAAGACAGCCAGTATCAAAGGCAATTCCAAGGTTGAGCCCTGGGCTTTCACCCCTGACTAAACTGTCCGCCTACGCGCCCTTTACGCCCAGTAATTCCCAGCAACCCTACCCCCCTTCGTTTTACCGCGGCTCCTGCCCCGAAGG
+
CCCCCGGFGGGGGGGGFGGGGGGGGGGGGGGGGGGGGGGGDGGGGGGGGGGGGGGGGGGGGGGGGGDDEGGGGGFGGGGGGGEGGEGCGGGGGGGGGGDGGGGGCFGGGFGDCGGCAFCDBFFGFGGCEFGGEFGGFFFGGG8DF?D>EGGCCEGFG8BEDD,@DE6CF7;FGEGGGD,@>EADG9@*3@:8CF?DFGC7,3:DFFGE=CF46CFG4<F?7:+4:35=*0)=5>)>9*6>>5D<5CF<+3<==**0065C>5)57*2<FFG37C*2*()05)(4,(,)(0.8)((/0)(((
@M03506:14:000000000-AKVR1:1:1101:8861:8133 2:N:0:34
GATAGGACTACAAGGGTATCTAATCCCGTTTGCTACCCATGCTTTCGCTCCTCAGCGTCAGTTTCGGCCCAGAGCGGCGCCTTCGCCACCGGTGTTCCTCCTAATATCTGCGCATTTCACCGCTACACTAGGAATTCCCCGCTCCCCTACCGTACTCAAGTCACAGCAGTATCGGATGCACGCTTTGGGTTAAGCCCAAAGTTTTCACACCCGACTTACTGAACCGCCTCCGAGCTCTTTACGCCCAATAAATCCGGCCCACGCTTGGTGCCTACGTGTCACCGCGTCTGCTGTCACGTAG
+
CCCCCGGGGGGGGGGGDGGGGGGGGGGGGGGGGGGGGGGGGGGGGGGGGGGGGGGGGEFGGGGGGGGGGGGGGGGGGGDGFGGGGGGGGGGGGEGGGGGGGFGGGGGGGGGGGGGGGGGGGGGG@FGGGGGGGGGGGGGFGGGGEFGGGGGGGCEEFGG6@FGGCFGDEEF;CEGG*>>CFGGCGD9?5EGD?EFG57C,51;CFE?9C7DGGGGGG7A<GDFFFDE>G37:/)757F=:+05CG**7:C+96765<(/*055D7EF>F3C4**;8A3?FBFF11((86)):4))*/).((
@M03506:14:000000000-AKVR1:1:1101:18240:8136 2:N:0:34
GATAGGACTCCCGGGGTTTCTAATCCCGTTTGCTCCCCTGGCTTTCGCTCCTCAGTGTCAGTGTTGGCCCAGGATGCCGCCTTCGCCACCGGTGTTCCTCCAGATATCTACGCATTTCACCGCTACACCTGGAATTCCGCATCCCTCTCCCAAACTCAAGCCATCCAGTATCAGACGCAGTTCCCCGGTTAAGCCGAGGGATTTCACGTCTGACTTAGTTGTCCACCTACGAGCCCTTTACGCCCAGTAATTCCGAACAACGCCTGCCCCCCCCGTCTTACCGCGGCCGCTGGCCCGGGGG
+
CCCCCGGGG-EEGGGGCFGGGGGGGGGGGGGGGGGGGGG@FFGGGGGGGGGGGGGGGGGGGGGGGGGGGGGGGGGGGGGGGGGGGGGGGGGGGGGGGGGGGGGGGGGGGGGGGGGGFFGGGGGGGGGGGGCGF?AFFGGGGGGFGGGGGGGGF8DDGGGCGGGC8EG?FFDFFFFFEGD>>DCGFGGGEGDGGGF5>EG5=0=AC,CFGGGGFGFGGFCFG:F+:CFFGGFEGDEF(8/297DDGCCFGGF==F<C5;<6>>:D*;@:CF<7@D8**.70.,,1(4;59D2,)13C).(((
@M03506:14:000000000-AKVR1:1:1101:9154:8154 2:N:0:34
GATAGGACTACAGGGGTTTCTAATCCCGTTTGCTCCCCTGGCCTTCGTGCCTCAGCGTCAGGAACTGTCCAGAGACCCGCCTTCGCCACTGGTCTTCCTTACGATATCTACGCATTTCACCGCTACACCGTAAATTCCAGTCTCCTCTCCAGTCCTCAAGCACGGCAGTATCGAATGCAGTTTCGGAGTTAAGCTCCGAGGTTTCACACCCGACTTACCGCGCCCCCTACGCACCCTTTCCGCCCATTGAATCCGAACAACCATTGGGACCTCCGGATTTACGCGCGCGGTGGCACGGCGT
+
CCCCCGGGGGGGGGGGGGGGGGFGGGGGCFGGGGGFGEG@FGGGGGGGGGGGGGGGGGGGGGFGGGGFGGGGGGGGGGGGGGGEDGEFGGGGFGFGGGGGFGG<FGCFGGGGGGCFDFGGFEF+C@<FFGFG+?E<FGFF,C>DF9EFCF9=DFGGEFF8DGFGDE>>@EFGGFFGFFFABFAFGGGGGGGAECAFGG>:CG:?F:@:<CDCCD=*=FA/C):*):8)=FFCDB>>(06+<5/9CG**3+<*19)9*3C6;))0*30./5C))****-0+).860(()-.--)(1*)0((4
@M03506:14:000000000-AKVR1:1:1101:21012:8161 2:N:0:34
GATAGGACTACTGGGGTTTCTAATCCTGTTTGCTCCCCACGCTTTCGTGCCTCAGCGTCAATTATCGCTTAGTTAGCTGTCTTCACAATTGGTGTTCTGTAACATATCTAAGCATTTCACCGCTACATGCAACATTCCGCTAACCTCAACGACATTCAAGATATACAGTATCAATGGCAGTTTCCAAGTTAAGCTCGGAGCTTTCACCACTGACTTATATACCCCCCTACGCACCCTTTAAACCCAGTTAATCCGGATAACGCTTGCCCCCTCCGTATTACCGCGGCCTCGTGACCGGTGG
+
@CCCCGGGGGGGFGGGFGGGGGFFGGGCGGGGGGGGFGGGGGGGGGGGGGGGGGGGGGGGGFFCGGGGGGGGGGGGGGGGGGGGGGGGGGGGGGGGGGFGGFGGG9FFFGFAFGEGGGGGGGGGGGGGFGGGG8FGFGGGGEEGGB8,@EEGGGGGGFGGF9FFFGGGEGFF,EGGFF8@EF8,@A8AF@FAAGGGDGGEGCFFGG7E,=+995;@B>BCC+5,*33*=****2?<BG6E,<?<*:*0++58+:)8C(9+83)1C*/)+)2))1*;546C:2((-41)(5((),(077(((
@M03506:14:000000000-AKVR1:1:1101:26569:8185 2:N:0:34
GATAGGACTACTGGGGTTTCTAATCCTGTTTGCTCCCCACGCTTTCGCGCCTCAGCGTCAGTACCGTCCCAGCGAGCTGCCTTCGCCAGTGGTGTTCCTCCCGATATCTGCGCATTTCACCGCTACACCGGGAATTCCACTCGCCTCTTCCGGACTCTAGTCCGACAGTATCGGCCGGCTTTCCAGGGTTGAGCCCGGGACTTTCACAGCCGCCTTATCGGACCGCCTCCTCGCTCTTTCCGCCTCCTCATTCCGGCCCACGCGTGCCCCCTCCGTCTTCTCGCGTCGTCTGGCCCGTCGG
+
C<CCCGCFFFC6CEFE:CEFGGAFFFGEGFGGGGFGFE@FGGGFFGGGGGEGGGFFGGGG7@6FGEFGGD9FEFCB:F@DGGGGGDEF+B9EFD=FFGGFGG>+>+8CECG7=7FEGGCEF7CEEDFGCEE7F7FFGD9B9DGEGEE,9EGC6+@8C3@@DFCC8835<D,@EC88*:EE8>7;,;0/C+*+56B8*:8*=;91>+<=+9C)*/;20275)*/:))<B75):*57<6*1+3/95*/*)*0<7609)/()/5)5)1*;78)1))*2284)+).2?4(-)(78()34*))(((
@M03506:14:000000000-AKVR1:1:1101:26663:8193 2:N:0:34
GATAGGACTACCGGGGTTTCTAATCCCGTTTGCTCCCCTAGCTTTCGCGCTTTAGCGTCAGTATCGGGCCAGATGAGCGCTTTCGCCACCGGTGTTCCTCCTGATATCTACGCATTTCACCGCTACACCAGGAATTCACTCATCCTCTCCCGTACTCAAGCCAAGCAGATTGGGATGCAGGTCACCGGGTAAGCAGGGGGAATTCAAATTCAACTTACTTGACCGCCCACAACACTTTTATGACCCGCAATTCCGTACAAAGCTGGCATCCCCCGTTCTACCGCGGCTGCTCGCCCGGGTG
+
CCCCCGGGGGCFGCE+@CDFFGGGGFGFGGFDGEFGGE8FGGGFGFEGGG:BGFFGGG7CBFECFF@FGGGGEGFEFEGGGGGGGGBFCFEGEC@=FGEC,FF9FDEFGGGGEGCFG9@AFCFEEGFFGD<:FD:F9,9FFG9>=9D7,>8C>CED3;6<,+,33@86,@,7,CFF*DF7,:7,>,?C=>88>9,,4:EC5**5;C+++37+<1+5*++4102+8:))/7)/*))*)*1+++*2***.2/*1*602*4<:9)0>0**)+02.0>*;*,0+)-((-(()4))).((1.7(,-
@M03506:14:000000000-AKVR1:1:1101:23349:8215 2:N:0:34
GATAGGACTACCGGGGTATCTAATCCCGTTTGCTCCCCTAGCTTTTGCTCCTCAGCGTCAATATTGGTCCAGGATGCCGCCTTCGCCACCGGTGTTCCTCCAGATATCTACGCATTTCACCGCTACACCTGGAATTCCGCATCCCTCTCCCAAATCCAAGCCATCCAGTATCACACGCAGTTCCCCCGTTACGCCGAGGGATTCTACGTAGGACCTAGTTGGCCGCCTACGCGCCCTTCACCCCCAGTACTTCCGAACAACACTTCCCCCCCCCGTCTCACCCGCGCGGCCTGCACGGAGG
+
CCCCC@DFGGGF@EGG@;,CEG,FF@FGGGG@AF9FFGDEFGFGGGG9EFGDG,EDCFC7:FGFGD9FGG,FFFGGGGG>FEBFGGGGGGG7FGGDCFFGGDCEG9AFGCFGC::FGGGAFEE:FGGGGFCG,AA<F9=B78CF?DF>FGGGFFCE?,@=D6,DDFF,@,8C:DC6+@1+6;CFFC**5,6*>;1*=5:C:4,,,4=*,***=**=;6A7+**=5)85*25*)).)(2)<++*1)*899:9BFF3*94>*)))**+3)*0555)*2*()+-(.(-(()()(()..9))-((
@M03506:14:000000000-AKVR1:1:1101:17821:8219 2:N:0:34
GATAGGACTCCCAGGGTATCTAATCCCGTTCGCTCCCCTAGCTTTCGCACTTCAGCGTCAGTGTCAGCCCAGCAACCCGCCTTCGCCGCAGGTGTTCCTCTTGATATCTACGCATTTCACCGCTACACCAAGAATTCCAGTTGCCCCTTCTGCACTCTAGCCCCGCAGTATCGGTTGACCTTTCCGGGTTAAGCCCGGAGATTTCACAATCGACTTCCGGTGGCTGCCTACCGGCCCTTTACGCCCCGTAAAGCCGACCGCCGCTTGCCCCCACCGCATTACCCCTGCACCTCTCCCTGGG
+
CCCCCFGGG-CEDEEGGGGGGGFFGGGGGGGGGEGGGGGGEEGGGGGGGGGGGGGFGGGDEGGGGGGGGGGGGGGGGDGGGCEGFGG7F:FE<FGGGGAFGGGDFFCGGGGGGEGGGGGCFFGG++AFDFGFFGGFF,,CF9,@,>DFDGGFF8DBB@ECF8F8=CE6C,DFE+3@C6C6,EFFE8CECEGCDCFF85*::8EGC,=9E:F:67=E+:)://)2**289:5*).7/2*)23:>>9*27**/)**2//(/*)))19;*)+01;)9:**()*5<9(,,-)()(()).*.))((
@M03506:14:000000000-AKVR1:1:1101:8336:8233 2:N:0:34
GATAGGACTACCGGGGTTTCTAATCCTGTTTGCTCCCCACGCTTTCGCGCCTCAGCGTCAGTTCCGGTCCAGTGAGCCGCCTTCGCCACTGGTGTTCCTCCCAATATCTACGCATTTCACCGCTACACTGGGAATTCCACTCACCTCTCCCGGTCTCAAGCCTTCCAGTCTGACAGGCAGTTCCTCGGTTAAGCCGAGGGATTTCACCCGTCCCTTGAAAAGCCGCCTACGCGCCCTTTCCGCCCATAAATTCCGAATAACGCTTGCCCCCTCCGTATTCCCGCGGCGGCGGCCCCAGAGT
+
CCCCCGGGGGGGGGGGFGGFGFGGGGGGGGGGGGGGGGGGGGGGGGGGGGGEGGGGGGGGGGGGGEGGGGGGGGGGGGGGGGGGGGGGGEFGFGGGGGGGGGGFGFGGGGGGDGGGGGGGGDGGGGGFEDFEFCFGFGFGGGGGGGGFGGGD+CEEAA;?FGDGGF,,EFFFCFGE5E?EFAEGCF55*6*5,>FECC=?*?=CGEFFGDCC*:CC**2<+*CEDG3.*07CC>5<>C)+3A957/*)0+399427*(79@)7D***)<:9@E*21*.0+62?F0((0-)(()(,)8)(()
@M03506:14:000000000-AKVR1:1:1101:14967:8253 2:N:0:34
GATAGGACTACCGGGGTATCTAATCCCGTTTGCTCCCCTGACCTTCGTGCCTCAGCGTCAGGAACTGTCCAGAGACCCGCCTTCGCCACTGGTCTTCCTTACGATATCTACGCATTTCACCGCTACACCGTAAATTCCAGTCTCCTCTCCAGTCCTCAAGCACGGCAGTATCGAATGCAGTTTCGGAGTTAAGCTCCGAGATTTCACACCCGACTTACCGCGCCGCCTACGCACCCTTTACGCCCAATGAATCCGACCAACGCTTGAGACCTCTGTATTACCGCGGCGTCTGGCACCGACT
+
CCCCCGGGGGGGGGGGGGGGGGGGGGGGGGGGGGGGGGGD@FGGGGGGGGGGGGGGGGGGGGGGGGGGGGGGGGFGGGEGGGGGGGGGGGGGGGGGGGGGGGGGGGGGGGGGGGGGGGGGFEGGGG<EGGGGEFGGGGCGGGGGGGGGGGFGGGGGGGG?FGGGEGGGGCFFCG8EFFCCE;CFDC57:8=FGGFEEEEE*@DCCGGGGG)?CGDCFDF5DDDG3C>35<:EG>BD<76+<EDCDE507+<*=?5>D;D5>)8558*9C49/9*0+2)1:<4(1(26)(80(04(*070((
@M03506:14:000000000-AKVR1:1:1101:23596:8267 2:N:0:34
GATAGGACTACCGGGGTTTCTAATCCTGTTCGCTCCCCACGCTTTCGTGCCTTAGTGTCAGGTGGTGCCCAGCAAGCTGCCTTCGCCATTGGTGTTCCTACGAATCTCTACGCATTTCACTGCTACACTCGTAATTCCACTTGCCTCTGCACTCCTCAAGCACGCCAGTATGCAATACAGTCGATATGGTTGAGCCACACGATTTCGCATTGCACTTAACGTGCCACCTACGCACGCTTTACGCCCAGGTATTCAGGACAACGCTTGGACCCTACGTATTACCGCGGCTGCTGGCCCGTAG
+
CCCCCGGGGFGGGGGG@CEGGGFFGGGGGGGGCFFGGGGDGGGGGGCGGGGGGGFGGGEFGGGFFGGGGGGCFCFFEFFGGDDFGGGGGGFFGFFGGFEGGGGFGGFEFGGGGG:7FGGGGFGDFGGGGGFFGFGGFGGGGFAEGGGE89;8FFF9BFDFFGGGCFB6=AFCF,@EGDDFFGGDCFE7EGG7@C>?6CFE55DCDFGGGDC4C8EGGFF79*177:*;=9?575>33/.@9@DCDE5)*++1:7+3;=*28)779*;36<*)098E2)*+.6)2729BBEFD)2(*)034,
@M03506:14:000000000-AKVR1:1:1101:5325:8285 2:N:0:34
GATAGGACTACTAGGGTATCTACTCCTGTTTGCTCCCCTAGCTCTCGCGCCTCAGCGTCCGTTATGGTCCAGTGAGCCGCTTTCGCCACAGGTGTTCCTCCCGATATCTACGCATTTCACCGCTACCCCGGTAATTCCACTCACCTCCCCCATACTCCAGCACGGCAGTTTCGCCTGCAGGCTCTGGGTTAAGCCCCGCGGTTTCACAGCTGACTAACCGCACGGACTACGCGCCCTTCACGCCCAATAAATCCGCACAACGCACGCCCACCCCTCATTACACCGCTCGCTCCCAGGAAGG
+
@CCC<EE<F<A,C9@-F<C<FC,CEC<FEFGDF9CC@BF@@<6@EE,8@:C7,C@87,B+@EF@FDDAEEFAC,FECE@@+89CCFEEEEF@6EFE,CCAF7@FE:+EFDFGCC7=,9CE5B+@C+,AFF7+@=,AFCGG9E=EGFG86+63>F,D>=>3DDDE>8B>E9DAC88:9B6,,3@DCDGD8:D,?DF**4*/*2*;;+=:+***+;7+27)*1):*1)))028=)))>17)3+/<>5/*0+++*079*),)*.87)1/*8*)7.))*226*0-)),,(,.,)(()-(2.5<(-
@M03506:14:000000000-AKVR1:1:1101:26794:8297 2:N:0:34
GATAGGACTACCGGGGTTTCTAATCCTGTTTGCTCCCCACGCTTTCGTGCATGAGCGTCAATCTTGACCCAGGGGGCTGCCTTCGCCATCGGTGTTCCTCCACATCTCTACGCATTTCACTCCTACACGTGGAATTCTACCCCCCTCTGCCAGATTCAAGCCTTGCAGTCTCAATCGCAATTCCCAGGTTGCGCCCGGGGCTTTCCCGACAGACTTACAAAACCGCCTGTGCACGCTTTACGCCCAGTAATTCCGTGTAACCCTTGCACCCTACCTATTACCGCACATGCTGGCCCCAAGG
+
CCCCCFEGG9F<FG7FFGGGGGDFFFGF<,6EFEE,D7E@FGGDFGGEGDFGCCDF+CFEFGGGGA@E9@8F7F+@ECEC,,C<4BB:C<,,?FFEC?@<EFGG,A,C9<,BFCC7ADD<,,AE<,AB::,7:,:,CAC;F8+8+@+D@BFCFFFD>=DCDF8D8,4>@:F9,53E58**3@E,34,*54B,>81:C7/4*1=+>+05*)2)*;+>>D++9*918)87**/2:*776*5+0**9)/2)0<+//1***.9CB*)*22+*95*.8**++)92--4((((*,/64)((*))-4,
@M03506:14:000000000-AKVR1:1:1101:9475:8308 2:N:0:34
GATAGGACTACCGGGGTTTCTAATCCTGTTTGCTCCCCTAGCTTTCGTTCCTCAGCGTCAGTTGCGATCCAGTCAGCCGCCTTCGCCACGGGTGCTCCTGCAGCTATCTACGCATTTCACCGCTACACCTGCAATTCCACTGACATCTCCCTCACTCGAGCACGGCAGCTTTGAAAGCAGCCTCTGGCTTAAGCCCAGAGCTTTCCCTCCCAACTTTCCGACCCGACTCCGCACCCTCTCCCCCCCGGCACTCCGACCAACACCCGCCCCCCCCCTCTCTCCTCCCACGCTGCCACGTCCT
+
B,6ACC9F<@<C+@CC@FGECDEF9FE9EF<@C<@,@CCFGGG<FCG<FE@,CEEGGGGGGFF<FB@FC66CF<<@,6@@@@=FGG@F@CEC+=,,?EEF@FC,A<<=BF<4@CGC,@5,??:6FF,AEFBFGAE9?,=:F@,D,3@3,,@,@=D@F6,@C8=6+;+4+3,@9,3,2D,,>8,D,>F,D8;,69D;;>5,,5527,4=01C008:>++4**11*)).)**2*/):D(*0*;*91)*/)***<?;*95115<)<*)2:B8B<5)/***()+,(91(((.(0(().,7)),,(
@M03506:14:000000000-AKVR1:1:1101:12117:8311 2:N:0:34
GATAGGACTACTCGGGTATCTAATCCCGCTTGCTCCCCTGGCCTTCGCGCCTCAGTGTCAGGAACTGTCCAGAGACCCGCCTTCGCCACTGGTCTTCCTCATGATCTCTACGCATTTCACTGCTACACCATGAATTCCAGTCTCCTCTCCAGTCCTCAAGCACCGCAGTATCGAATGCAGTTTCGGAGTTAAGCTCCGAAATTTCACACCCGACTTACGGCGCCACCTACGCACCCTTTACGCCCAATGAATCCGAACAACGCTTTAGACCTCTGTCTTACCGCGGCTGCTGGCACCGCGT
+
CCCCCGGGGGGGGGGGGGGGGGGGGGDGGGGGGGGGGGGGGGGGGGGGGGGGGGGGGGGGGGGGGGGGGGGGDGGGGGGGGGGGGGGGGGGGGGGGGGGGCGGGGGFGGGGGG>GGGGGGGGGFFGGGGGGGGGGGGGGGGGGGFFGCGGGDFEFGFF,=D?FFGGCEGGGGCGGGGGFEFGGFG867CFGGGG98@CEE5CGFGGFFFD5?>DCEGG>?5C4C/*5)+9:7*0:80*;;;*5DGG*.2:+09?DD9-7:>35C**3*8*96?*8<+.974324(,()4)))/3(*))(((
@M03506:14:000000000-AKVR1:1:1101:3696:8323 2:N:0:34
GATAGGACTACTGGGGTTTCTAATCCTGTTTGCTCCCCACGCTTTCGCGTCTCAGCGTCAGTAACGTCCCAGCGAGCTGCCCTCGCAATTGGTGTTCCTCCTGATATCTGCGCATTTCACCGCTACACCAGGAATTCCACTCGCCTCTTCCGTACTCTAGCCCGACAGTATCCACCGGCTTTCGAGGGTTGAGCCCCCGACTTTCACAGCGGACTTACCGAACCGCCTACACTCGCTTTACGCCCAATGCTTCCGGACAACGCTAGCCCCCTCCGTCTTCCCGCGGCTGCTGGCACGTCGT
+
CCCCCGGGGGGGFGGGGGDGGGGGGGGGGGGGGGGGGGGGGGGGGGGGGGGGGGGGDGGGGGGGGGGGDGGGGG@GGGDGGGGGGGGGGGGGGGGGGGFGGGGDEGGGF99CFF:+CFFGF7FGDGFGGGGG7FFGGGGGGGCECEGGGGFCFGGGGFFGFGGG6EECF:DGGCEGGDEC86:*8>ECE7BF6?8@EG==ECECCCGGDFDDEGG@+C;E:5CG))5<5F@6*77>1*0+<CD3)*18F+A8FFD)141*)0775*8;C@55)9C//4)+)(-4(,156D)4)87DFF(((
@M03506:14:000000000-AKVR1:1:1101:23157:8327 2:N:0:34
GATAGGACTACTAGGGTATCTAATCCCATTTGCTACGCTAGCTTTCGTCTCTGCTTGTTAGTAATAGCCCAGTAAAGTGCCTTCGCCATCGGTGTTCTTTCCAATCCCTACGCATTTCACCGCTGCACTGGAAATTGCCTTTACGCCTACTATCCTCTAGCCTAATAGTGTCGACTGCGATTTTGAGGTTGAGCCTCAAGTTTTAACAGTTGACTGATTCAATCACGAACAGTCGCTTCACTCCCAGTGATTCTGGATCACAATTTCATTCTACGCCTTAGCGCGGCTGCTGGCAAGTCTG
+
@,A,AA,CE-C9,-;C;C@F,E,<CCFG9CEF9FEG,7CC:<9@E,CF7F,CA,,C,EF9FF9CCECC,6CAF,6,CEE,:,9F@FCEEEC,6,8B@<EF,@9B,,BFF9FFEEG75E<F?,C:+@,=FFF,A,9<,,9AE9>E++@,@8,99,8=C,,;D,,,,74==,@,+868=FE@F@6ED>+1D,,>,6>=D?8C,2;@,,,5ACC7,+3,2=B,5?9:29***3*,+/*;5F*52,+*2,4/,,98++40+**,2**215>1>+13+3*3*()0)).(((4)().4)((*)*)).
@M03506:14:000000000-AKVR1:1:1101:19403:8344 2:N:0:34
GATAGGACTACCGGGGTATCTAATCCCGTTTGCTCCCCTGGCCTTCGTGCCTCAGCGTCAGGAACTGTCCAGAGACCCGCCTTCGCCACTGGTCTTCCTTACGATATCTACGCATTTCACCGCTACACCGTAAATTCCAGTCTCCTCTCCAGTCCTCAAGCACGGCAGTATCGAATGCAGTTTCGGAGTTAAGCCCCGCGCTTTCACACCCGACTTACTGCCCCGCCCACGCACCCTTTACCCCCAATGACACCGAACAACACTGGCGACCTCTCGCTCACCTCGGCTGTTGGCCCACATC
+
CCCCCGFGGGGGGGGGGGGGGGGGGGGGGGGGGGGGGGG@FGGGGGGGGGGGGGGGGGGDDFGFGGGGGGGFFGGGGGGGGGGGGGGGGGGGGGGGGGAF9FC@FEGGGGADGEGBGGFECEGGEGGGFG?FBF9AFFDFFFEEFBFCD8,3E9FGF88,E,6=+6+@:,,@A:F66;9F;C:3**4:*@ED,@,4:E**/2;CEF?7611):98C+C++2*8C):=)77)>C:DD?*/2<+9FC*8)+0+*00))143*7)02*0*)*.9)0****,)*).).((,.())..2)*))())
@M03506:14:000000000-AKVR1:1:1101:7640:8347 2:N:0:34
GATAGGACTACCGGGGTATCTAATCCCGTTTGCTCCCCTAGCTTTCGCTCATCAGCGTCAATGTCGGTCCAGGATGCCGCCTTCGCCACCGGTATTCCTCCAGATATCTACGCATCTCACCGCTACACCTGGAATTCTGCATCCCTCTCCCGCATTCAAGCCATCCAGTATCCGACGCAGTTCCAAGGTTACGCCTTGGGATTTCACGTCGGACTTAGTTGGCCGCCTACGAGCCGTTTACGCCAAGTAACTCCGAACAACGATTGCCCCCCCCTTCTTACGGCGGCGGCTGGGCCGGAGT
+
CCCCCFGGGG@EGDGGGGGGFGFGGGGGFGGGGGGFFEFFGGGGGDGGFFGGGGFGGCGGFGFGFGDG7@CC8CF@G?EGGGGGGGGGGGGGBCFGGGGGGGDFFDGGGGGG7BFGFGFEEECFCFEGGGGGFCAEGGDFFGGFCFE8DFGG+@8>AAEEF66D<D8EEG;3E8EGGGC:>A:F:9,*2,?,*8>F*88F5C,>@F,,,*)1=CEFF7AGGFCA37=)=F)/*75),19*<*5/)**1C+3**0*)*45:587*/*+120/:57*2*4*2.(-(4(,)-5(,.((/00(,(
@M03506:14:000000000-AKVR1:1:1101:18522:8371 2:N:0:34
GATAGGACTCCCGGGGTATCTAATCCTGTTTGCTCCCCTAGCTTTCGTGCCTCAGTGTCAGGAGTTGTCCAGAGACTCGCCTTCGCCACTGGTGTTCCTCTCGATATCTACGCATTTCACTGCTACACCGAGAATTCCAGTCTCCCCTCCAACCCTCAAGCAGGATAGTATTCAATGCAGTTTCCGAGTTAAGCCCGGAGATTTCACATCAAACTTACCCTGCCACCTACGCACCCTTTACTCCCAGTGAATCCGCAAAAGGTCTGGGCCCGTGGTAGTACCGCCGTCGCGGGCACAGAGG
+
CCCCCGGGG9FGGEGEGGECFGCFFCFFFFGGGGGGGGGGAFGGGGGGGGCFGGFGGGGGGCFEGGGFGGGGGGGGGGGCCF:GGCEGGGGCFCDFGFECEGC8A<CGGGGFGC@@ECFGGCFGFCFGGDD:FCFEGFFFED;FFGEBCG,@D6ECG88@9@FFE8>8=EF;DFDCE89DD@:=DC+@;83DDC:DC*39:*;A;CGGGGGC7CCF:;3,**/;;8;)6?85*2:*-;)+>++2/*>/+4>@+/)*)(/*))2+309585C))**/+.9+--(((--)(02(7;09))(.(
@M03506:14:000000000-AKVR1:1:1101:15432:8371 2:N:0:34
GATAGGACTACAAGGGTTTCTAATCCTGTTTGCTCCCCACGCTGTCGCGCCTCAGCGTCAGCAACAGCCCAGCAGGCCGCCTTCGCCACTGATGTTCTTCCCGATCTCTACGCATTCCACCGCTACACCGGGAATTCCACCTGCCTCTACTGTGCTCTAGCCTGACAGTTTAGAAGGCAGCCTTGCGGTTAAGCCGCAAGATTTCACCCCCTACTTATCAGGCCGCCTACGCGCCCTTTCCGCCCCGTGATTCCGGACACCGCTCCCCCCCCCCGTATTACCGCGTCCTCTGGCACGGAGT
+
CCCCCDGGGGGGGGGGGGGGGGGGGGGGGGGGGGGGGGEG+FFGGGGGGGGGGGGGGGGGGGGFGFGGGGGGGGGGGGGGGGGGGGGEGGG<FGGGGFGGGGGGGGGGGGGGGGGGGGGGGGGFCGFGGG77F:FAFGGGGGGFGEGFGGF,8,EDFGFFGGF6<C9EE:;,@EG;FGFEGGFA6DECEED@;DFDG*:*4C?FGGGCEG</7<C;+:F+1**:)5=A5D5E<BEGF4)+<*9DC5=7C/:6@F41*49*))<)7*;)*8))05*2*46+.<:>(-4)(*))04:D73(-(
@M03506:14:000000000-AKVR1:1:1101:28392:8372 2:N:0:34
GATAGGACTACCAGGGTTTCTAATCACGTTTGCTCCCCTGGCTTTCGCGCCTCAGCGTCAATGCCGGTCCAGGATGCCGCCTTCGCCACCGGTGTTCCTCCAGATATCTACGCATTTCACCGCTACACCTGGGATTCCGCATCCCTCTCCCGGATTCAAGCCAGCCAGTATCGGACGCAGTTCACGGGTTGAGCCCGGGGATTTCACGTTCGACTTAACCGGCCGCCTACGGTCCCTTTACGCCCAGTATCTCGGGCTAGCGTTTGCCCCATCCGTTTGTCCGCGGCTGCTGGCCCAGAGT
+
CCCCCGFGFEFGFCCFFF@FFGFGG,CBFFEEGGGGGCCFDFC,@EEGC7768ECEGGGGECFD@GEGGECFEFFG?FFGGGG9FEEEGGGG:FC:DFF<,BFAF99B@ECFGGDGAFA,CF>EC7<FC:A8F,A,ADC:CE38@D8DDG8EB++@9EGFF9?EF+>63EF,;CCG**=8>522>DGCC@*,<8F5:E5**2*+14=F6<<C71*3:;*9)1)//>>3/0)**..1)*600=D)/:@?C7+*/)*))(1*).)1/A0*+.*).*1*+,)*))41(,()-0)))((*)).4)
@M03506:14:000000000-AKVR1:1:1101:4899:8383 2:N:0:34
GATAGGACTACCGGGGTATCTAATCCCGTTTGCTCCCCTAGCTTTCGCGGTTCAGTGTCAGTAATGGTCCAGAACGCCGCCTTCGCCACCGGTATTCCTCCAGATATCTACGCATTTCACCGCTACACCTGGAATTCTACGTTCCTCTCCCATACTCAAGCCGTCCAGTATCAGACGCAGTTCCCAGGTTAAGCCGGGGGATTCCACGTCTGACTTAGATGGCCACCTACTCGCCCTTTACGCCCAGTAATTCCGAACAACGCTTGCCACCTCTGTATTACCGCGGCTGCTGGCACAGAGT
+
CCCCCGGGGGGGGGGGGGGGGGGGGGGGGGGGGGGGGGGGGGGGGGGGGG@FGGGFGGGGGGGGGGGGGGGGGGGEGFGGGGGGGGGGGGDEGGGGGGGGGFGGGGGGGGGGGGGGGGGGGDFG:EFFGGGGGFGGGGAGGGGGGGGGGCGEF?F,=,>?FGG8CEGGGGCGC,>FEGGDGGGGGGFFG9FC,DCECG5C?5C+>@FGFGCF?79<+@8FFGFC6*;AC*6+1)<C9FFGC5DGGE5?FFF4@FG559)*7>>DD*/9:?9>FGGCCA6F>2(37((04)8??127))(.)
@M03506:14:000000000-AKVR1:1:1101:20738:8392 2:N:0:34
GATAGGACTACCGGGGTTTCTAATCCCGTTTGCTCCCCTGGCTTTCGCGCATCAGCGTCAATGCCGGTCCAGGATGCCGCCTTCGCCACCGGTGTTCCTCCAGATATCTACGCATTTCACCGCTACACCTGGAATTCCGCATCCCTCTCCCGGATTCAAGCCAACCAGTACCGGACGCAGTTCCCGGGTTGAGCCCGGGGATTTCACGTCCGTCTTCGGAGGCCGCCTACGCGCCCTCTCCCCCCTGTAATTCCCAACAACCCTTGCCCCCTCTTTATTACCCCGTGCACCTGCACAGAGC
+
CCCCCGGGGGGGGGGGGGGGGGGGGGGGGGGGGGGGGGGFGGGGGGGGGGGGGGFGGGGGGFFGGG7CFGGGFCGGGGGGG7FGGGGGGGGGGGEGGGGFGGEFG9FFEFDDEC+CFFFGGGGF@FFGGGDF@F9FFGGGCGGGGGGCFGGGE68CFG9FEFGFGGGFFF,EE:*>EEG*=C<;FE858B87+8CFG5:E=DF+0+<5:7CD**;1*/7*/97CC7@.:4559@@<;*50;**91*/9<+09@6*:*(*/8)5***<:C>C3.0+3+.*+.-(1((()(*.(0449*0.((
@M03506:14:000000000-AKVR1:1:1101:14923:8394 2:N:0:34
GATAGGACTACTGGGGTTTCTAATCCTGTTCGCTACCCACGCTTTCGCTATTCAGCGTCAGTTCCGGCCCAGACCACTGCCTTCGCCATCGGTGTTCCTCCTGATATCTGCGCATTTCACCGCTACACCAGGAATTCCGTGGTCTCCTACCGGACTCCAGCCATAGCAGTACCGGATGGCCGCTCCAGGTTGAGCCGGACGTTTTCTCACCCGACTTGCTAAGCCGCCTACCCGCCCTCTCCGCCCACTGATACCGGACAACGCTCGCACCCTACGTGTCACCCAGGCAGCTGGCAGCTCG
+
@@B,AFGDGDCF9E@EG:F<F<C<FAA@FFGEGG@FEFEG7@FGCF7FEGCEFFGFFGGGGGGGAC@:@CEC<FGF7ECFFG9FCFCE:B?7CCFGGEF9FEC9,,,CF9FFG++@@EF,EFG7>FCFFFDCF=A,CF@,+88D,,3>BDFC6ECCF8D3,@EAFFCA;FA,7@+37:*8,3@>**DC,?>:6<,=**4/=?@8*++41@4**/:=30@@++0?F)85C*)**07915)*;21/*:;)2<:***9<5(7*7>))121):5C5>FFC2(0*-6)(((()()(.0.4*))(.(
@M03506:14:000000000-AKVR1:1:1101:6582:8396 2:N:0:34
GATAGGACTACAAGGGTTTCTAATCCCGTTTGCTCCCCACGCTTTCGCGCCTCAGCGTCAGTACCAGTCCAGTGAGCCGCCTTCGCCACTGGTGTTCCTCCCAATATCTACGCATTTCACCGCTACACTGGGAATTCCACTCACCTCTCCTGGTCTCAAGCCAAGCAGTCTGGAAGGCAGTTCCTCGGTTAAGCCGAGGGATTTCACCTTCCACTTGCCAAGCCGCCTACGCGCCCCTTCCGCCCAATAATTCCGAATAACGCTTGCCCCCTCTGTATTACCGCCGCTGCTGCTCCAGCGT
+
CCCCCGGGGGGGGGGGFFGGGGGGGGGGGGGGGGGGGGGGGGGGGGGGGGGGGGGGGGGGGGGGGGGGGGGGGGGGGGDGGGGGGGGGGGGGGFGGGGAFFGGGGGGGGCGGGGGGGGCFGGGFGGEGFEGGGEGGGGFGF@,@D=,7>DEDCDF@FGEGGGG88DGGA8,EFEC?ECFCFGGGGGGGC8CCFC85*@C5C>FGGGC,=D9F?CFFC7ACGFC=<5=>CF>*)..)(92*2//*/A5FF@7@F**/C19+9))>3**0A@D>)*+3+.0+.<07(40:0)).*.)*)0(--
@M03506:14:000000000-AKVR1:1:1101:7547:8438 2:N:0:34
GATAGGACTACCGGGGTTTCTAATCCTGTTTGCTCCCCACGCTTTCGCACCTCAGCGTCAGTACCGAGCCAGTGAGCCGCCTTCGCCACTGGTGTTCTTGCGAATATCTACGAATTTCACCTCTACACTCGCAGTTCCACTCACCTCTCTCGGACTCTAGACTCTCAGTATCCAAGGCAGTTCTGGAGTTGAGCTCCAGGATTTCACCACCGACTTAAGAGTCCGCCTACGTGCGCTTCACCCCCAGTGATTCCGAGCCACCCTCGCCCCCTTCTGTTTACCGCGGGTGCTCGCCCGATGT
+
@CCCCFGGGGFGGGGGFGGGGGDFFGGGGGGFGGGGGGGGGGEGG<FEEEGGGFFGGGGGGGGFGGGGGGDFEC9FGGGGGGEFDGGGCFBFEFGGGGGFG:FGGGGFFGFB:FFFGGGFGGGCFGFGGGGGCFGDDGCFGG,>D?ECGDF>6CEED,3,3ECF@D;AEGE=,<8@?F>G>9CAC9@@4B,=DF;?C68C**5DGE,2,;C)*:??FD+BC:;CGGAAG4)=*5>DBD330+2775C6C7@@7/7*/4)<500****.18)))0<++.*3:2(34((.-7>)0(,/))((.
@M03506:14:000000000-AKVR1:1:1101:12961:8455 2:N:0:34
GATAGGACTACCGGGGTATCTAATCCCGTTCGCTCCCCTAGCTTTCGCGCATCAGCGTCAGTGTCGGCCCAGCAACCCGCCTTCGCCGCAGGTGTTCCTCTTGATATCTACGCATTTCACCGCTACACCAAGAATTCCAGTTGCCCCTTCCGCACTCTAGCCCCGCCGTATCGGTTGACCTTTCCGGGCTAAGCCCGGAGATTTCACAATCGACTTGCGGTGGCCGCCTCCGCGCCCTTTACGCCCAGCAAATCCGAACAACGCTTGCTCCCCCCGTATTACCGCCGCGGCTGGCGCGGAG
+
CCCCCGGGGGFGGGGGFGGGGGGGGCGGGGGGGGGGGGGGGGGGGGGGGGGGGFGGGGGGGGGGGGGGGGGGGGGGGGGGGGGGGGGGGGGGGGGGGGGGGGGGGGGGFGGGGDGGGGGGGGGGGGGGGGGGGCFGGGGGGGGGGGGGGGGGGGGDGGGFGFGGGG*1=C2D?8EGGFFFGGGGGGGG==7+?CFGEE/C=CGCE?99CFG57DGGDFEGD39C<DF5C*85CD>D9)8339CDD5*)*2;)9?C9C2D55:3CDG=>+/9@)9CE52)2.5<?B(4>(03(.(37@),((
@M03506:14:000000000-AKVR1:1:1101:11457:8466 2:N:0:34
GATAGGACTACCGGGGTATCTAATCCTGTTTGCTCCCCACGCTTTCGTGCATGAGCGTCAGTGTCAGCCCAGAGACCTGCCTTCGCCATCGGTGTTCCTCCTGATATCTACGCATTTCACTGCTACACCAGGAATTCCAGTCTCCTCTGCCGCACTCGAGCCTTGCAGTCCCAAATGCCATTCCCAGGTTAAGCCCGGGGATTTCACATCTGGCTTACAAAACCGCCTGCGCCCGCTTTCCGCCCAGTAATTCCGATTAACGCTCGCCCCCCACGTATTACCGCGGCCGCGTGCACGTAGT
+
CCCCCGGGGGFGGGGDCFGGGGFFFGGGGGGGGGGGGGGGGGGGGGGGGGGGGGGGGGGEEGGGGGGGGGGGGGGFCGFFGGGGGGGCGGGGGGGGFFGGGGGGG9@,?FGGG+?FFGFCFEGAFGGGGGAC7=EDGGGFEFCGGGGG8EFEEEGGGED6CEDGGG9@EGGGF?DFGGGGG;FGGAG6DFGG;ECFECEE5*=C?7:B22CC?CG8CGF7?CF75D35CGFG*)0>6*800*:19:89++3*/*2*9-59=5)***2)27>)8CE**.03:9(-(,2)-.,(00(:)0(((
@M03506:14:000000000-AKVR1:1:1101:9118:8502 2:N:0:34
GATAGGACTACCGGGGTATCTAATCCTGTTTGCTCCCCACGCTTTCGTGCATGAGCGTCAGTGCAGGCCCAGGGGATTGCCTTCGCCATCGGTGTTCCTCCGCATATCTACGCATTTCACTGCTACACGCGGAATTCCATCCCCCTCTGCCGCACTCCAGCGATGCAGTCACAAATGCAGTTCCCAGGTTGAGCCCGGGGATTTCACATCTGTCTTACATCACCGCCTGCGCACGCTTTACGCCCAGTAATTCCGATTAACCCTCCCACCCTACGTATCACCGCGGCTGCTTGCAGTACGT
+
CCCCCGGGGGGGGGGGGGGGGCGFGGGGFFGGGGGGGGGGGGGGGGGGGGGGGGGGGGEGGGGGGGGGGGGGGGGGGGGGGGGGGGGGGGGGGGGGGG<FGGGDGEFGFFGGGGGGGFGFFFFFGGGGGD7B::FGCFGGEFDGGEEFGGGGGGGDFGGFGGEF5E9EEFFG7FFGGG97>C=D9D,CGGGFC?BFC58=5980+AFD:4+;EGGF77+2;FFEDDB>>G):)8)1(17<:77<D586<+067=<<78*<4*.**/*)257:)9;;<4)+-1<6(7>E9:))6-)***-,(
@M03506:14:000000000-AKVR1:1:1101:24097:8506 2:N:0:34
GATAGGACTACCGGGGTTTCTAATCCTGTTTGCTCCCCACTCTTTCGCACCTGAGCGTCAGTCTTTATCCAGGGGGCCGCCTTCGCCACTGGTATTCCTCCAGATCTCTACGCCTTTCACCGCTACACCTGGAATTCTACCCCCCTCTACGAGACTCAAGCTTGCCAGTATCCGATGCAGTTCCCAGGTTGAGCCCGGGGATTCCACATCTGACTTAACAAACCGCCTGCGTGAGCTTTCCGCCCAGTAATTCCGAGTAAAGCTTGCACCCCCCGCCTTACTACGGTTTCTCGCACTGCGC
+
C8C?CGCFEGGGGG7E@@,CFEAFF9FEEEF<F99FFEGE,C<F9FCCCCBF<@C8CF7BEFGGCFFCFGG@8FE+>+6CEG=C<CEGGGGDFAFAEFC9?AFCFGFFGGCEE+=CAF9FE7F::EEGGGGGF,E,<FDGC@GE>EGGFG?689ED6E?69AE,@EE?<F;@,@BECC,26;:;FF,1D,2,4>,857:=/C:+5+++32CF91><++/4;*9=5>@EFF<C*))2.*122/593*1)2+28@4C3)(*+**0*7*29F45))9/**()34-)63(,),0:).49D)0)4(
@M03506:14:000000000-AKVR1:1:1101:27346:8514 2:N:0:34
GATAGGACTACCAGGGTTTCTAATCCTGTTTGCTCCCCACGCTTTCGCACCTCAGCGTCAATATGTGTCCAGTGAGTCGCCTTCGCCACTGGTGTTCTTCCGAATATCCACGAATTTCACCTCTACACTCGGAATTCCACTCCCCTCCCCACAATCCTCGCGATGTCGCCTTAAAGGCAATTCCGGTGTTCAGCTCCGGGCCTTCACCCCTAACTCACACATCCGCCTACGTCCGCTCTACGCCCAGTACCTCCGAACAACGCTACCCCCCCCCCCATTAGCGCGGCTCCTGTCCCGGAGC
+
CCCCCGDFGCADFG7;CCFFGFA<AFFCEF,EEG9@FFGGGDGCDG:CECC,<FDFBF@FC<DFFGFGG,EFEFGFC,+7@F@FGGF:?<FCFFG7C9<<?B,,:7EF<EF4+4AA5,@FDFFFGCDGCF777++?FC9:=,,@+@E=>>,=+@9,8E9>ECEE+,,,6@@7EAA,,>7DD,7E@+*1*3,7,D,@<9****4,5<<?,1*1:FG7:4?65*;C3C8)*2)**.276)0++*))/:80C++1=:539()2>))*1*2)*0))01***(0+)(-32(()(0.)*,)9)).((
@M03506:14:000000000-AKVR1:1:1101:25994:8529 2:N:0:34
GATAGGACTACCGGGGTTTCTAATCCTGTTTGATCCCCACGCTTTCGTGCCTCAGTGTCAATAACCGCGTAGTGAGCTGCCTTCGCAATTGGTGTTCTATGTCATATCTAAGCATTTCACCGCTACATGAAATATTCCGCTCACCTTCATGGCATTCAAGACATCTAGTATCAATGGCAGTTTCCGGGTTAAGCCCGGAGATTTCACCACTGACTTACATGCCCACCTAAGCACCCTTTAAACCCAATGAATACGTACATCGCGTGCACCCCCCGTAGCCCCGCGGCTGCTAGCACGCAGG
+
@@9<CAFGGGGCFDEBFG7FFGCCFF96FEF89,CEFE@7C:FGFGEF@FGGFFEGGGFFDEFG<E@E@6FCE<EF?D<F,CEFDFGDBEGG9<FCFFCC@,EFFA?FEEDFGE9AFFBEFDEF@CGED9,,@?EDA<?F+@>9=,,6@EEC,1E>,,=,==>,,7>DEF;;D8,E88DCBFG,DE>CCC:D,ECF*18*39EEDCCFF*;;,?>DF8+5+;0829)/,*/4+0;558;FC7*>/:*)++5++;/*2(:++)2)/*27+7*.57=*1()+(4(47(()-.)-/5<*))(,(
@M03506:14:000000000-AKVR1:1:1101:18297:8530 2:N:0:34
GATAGGACTCCCAGGGTATCTAATCCCGTTCGCTCCCCTGGCTTTCGCGCATCAGCGTCAGTGTCGGCCCGGCAACCCGCCTTCGCCGCAGGTGTTCCTCTCGATATCTACGCATTTCACCGCTACACCGAGAATTCCAGTTGCCCCTTCCGCACTCTAGCCCCGCAGTATCAGTTGACCTTTCCGAGTTAAGCCCGGAGATTTCCCAATTGACTTGCGGTGGCCGCCTACGCCCCCTTTTCGCCCAGTAAATCCGAACAACGCTTGCCCCCCCCGCATTACCCGCGCTCCCGCCCCCGCC
+
CCCCCGGGG-EGGGGGGGGGGGGGGGGGGGGGGGGGGGGGGGGGGGGGGGGGGGGGGGGGGGGGGGGGGGCGEDEGGGGGGGGGDGGGGEGGFGCFGG9F,EB?EFGD?AGBFGEGGG9DF7@CFG9DGEG::FFGGGGFFA9CFGGGGGGGG7ECGGGFGGGG5?*4AF,@7@,>9,<C?CCCF5*/:1C+BCGGGC?7*>?C7+3?*0;*9CCE7C35>C3E9DD>C7?*3).939;<+<7CDE*)3<09*9C)*(1*8<55//;)+0*7)98/*()*)69:(((.-)((0((/7)3((
@M03506:14:000000000-AKVR1:1:1101:21667:8537 2:N:0:34
GATAGGACTACAAGGGTATCTAATCCTGTTTGCTCCCCACGCTTTCGCACCTCAGTGTCAGTACCGGTCCAGTGAGCCGCCTTCGCCACTGGTGTTCCTCCCAATATCTACGCATTTCACCGCTACACTGGGAATTCCACTCACCTCTCCCGGTCGCAAGCCAAGCAGTCTGGATGGCAGTTCCTCGGTTAAGCCGAGGGATGTCACCATCCACTTGCCAGGCCGCCTACGCGCCCTTTACGCCCAATAATTCCGAATAACGCTTGCCCCCTCTGTATTAGCGCGGCCGCTGGCCAACAGG
+
CCCCCFGFGGGGGFC@FC8@<EFGEFFFFGGDFC<FCEG@FFGGGFECBFCEEFF,CC,6<FFFFE+CCFGEGEGFGGCCEGGGF7FFGGEF6,B4BACFFGFADFGGFAFG++@+BFFFF7F7BF9EEDCEE==EFAFFFG,==>E9,EFEDEG+@EC8E6=D8?FFFFGGGF967CFGFGGGGGG5@**@D,@CCC*?*C*>;FC6C8FCGC,5?>64<33EC7)87;>E5)5C>*/33*9DG5*70++999C**17<?3>****0+.953>802./+).,4(-43231(.((28)-((
@M03506:14:000000000-AKVR1:1:1101:11228:8552 2:N:0:34
GATAGGACTACCGGGGTATCTAATCCCATTTGCTACCCTAGCTTTCGTCTCTGAGTGTTAGTGATAGCCCAGTAGAGTGCCTTCGCCATCGGTGTTCTTTCCAATCTCTACGCATTTCACCGCTCCACCGGACATTCCCTTTACCCCTACTATACTCTAGCCTAATAGTTTCGACTGCGATTTTGAGGTTGAGCCTCAAGATTTAACAGTTGACTTATTAAACCACCTACAGACGCTTTACGCACATTGATTCCGGATAACACTTGCATCCTCCGTCTTCCCGCGGCTGCTGGCCCGGAGG
+
CCCCCGGEFFCFGGGGGGGGGG9FF@FEFGCCGGGDGGGE<FGGGGGGGFGGFGGGGGGFGGGCFGGGGGGGGGFGGGGGGGGGGGGDGFCF@@@=FFFCGCFGGFDFGFGGGGDEGGCFEGE:FCGGGEGG+@BCFFFGFFGGGGGGGGFGF8ECGGCCD8DCF8>DFFAFCFEE>E6@B@?;EEGGGFCFDFFFFGC9DGGCF,EEG<9CAFGE@EAE99>7C959FCF6CAAD@*5,1*9*)*,4=+;7774)*(:<A4AF+>C*<+2*82::C,)+-,(--(15(7:3?1(*88(-(
@M03506:14:000000000-AKVR1:1:1101:4892:8555 2:N:0:34
GATAGGACTACCGGGGTATCTAATCCTGTTTGCTCCCCACGCTTTCGCACCTCAGCGTCAATGCCGGTCCAGTGAGCCGCCTTCGCCACTGGTGTTCTTCCGAATATCTACGAATTTCACCTCTACACTCGGAATTCCACTCACCTCTCCCGGATTCAAGCGATGCAGTCTTAAAGGCAATTCCGGGGTTGAGCCCCGGGCTTTCACCTCTAACTTACAAAGCCGCCTACGCGCGCTTTCCGCCCAGTAATTCCGCACACCGCTCGCTCCCTCCGTATTACCGCGGCTGCTGGCACGCGTG
+
CCCCCGGGGGGGGGGGGGGGGGFGGGGGGGGGGGGGGGGGGGGGGGGDFGGGGGGGGGGGGGGGGGGGGGGGGGGGGGGGGGGGGGGGGGGGGGGGGGGGGGGGGGGGFGGGGGGGGGGGG,EFAFEEFFEE:FDGFGGGGGFGG=DEFGGGGDECGGEFGGGGGGFGGGEGF:CEGGGGGFFGGGGGGGGC,2?CEGEGE4C?++<C+;F*CC??CD+=CC*;:D>>EGFGDEF76*7+95C3D*;9E9CB?97*7,9*<075):E>GE3)89*;;.)<5)4;(4,7().))-.2))(((
@M03506:14:000000000-AKVR1:1:1101:5801:8560 2:N:0:34
GATAGGACTACCGGGGTTTCTAATCCCGTTCGCTACCCTAGCTTTCGCGCCTCAGCGTCAGTGTCGGCCCAGCAACCCGCCTTCGCCGCAGGTATTCCTCTTGATATCTACGGCTTTCACCGCTACCCCAAGAATTCCAGTTGCCCCTTCCGCACCCTAGCCCAGCAGTATCAGTTGCACTTTCCTAGTTAAGCTTGGCGCTTTCACAACCGACTTGCCGCGGCCGCCTCCGAGCCCCTTACGCCCCCTCACTCCGCACCACGCTTGCCCCACCCCTATCACTGCTGCGGCTCTCCCGGAG
+
-,-88CE9FFC,:CE7@7;,,,CC<FC,@CC,CF,+<@FF,F,CDEEGGD7,6,:E+8CC:CCFFEGC@6,C,6CF,B:6+,8E<=F::+84,,9:B5,,<F,,95@,,,9+64+C8E,9?+@:=F<FD@7,@3>=,C3,@3E;68>8,8D+6+@+3:,331@,,@,3;@,FF,?,5,,2,>?E7,,,2,,,65,,5*,/*2**1=9@C5*)*1/3*:)1:))*/937*95:)))98*7*+0*//5*)2**)*/0**(/:555<***0+97)0*;**(/+.-)-,))/(046)()*))-((
@M03506:14:000000000-AKVR1:1:1101:14779:8585 2:N:0:34
GATAGGACTACAGGGGTATCTAATCCCGTTTGCTCCCCTAGCTTTCGCGTCTCAGCGTCAGTAGACGTCCAGGGCCTCGCTTTCGCCACGGGCGTTCCTTCCGATCTCAACGCATTTCACCGCTCCACCGGAAGTTCCAGGTCCCCCTACGTCCCTCCAGACGGGTCGTTTCGGCCCCACCTCCCCGGTTGAGCCGGGGGCTTTCAACTACCGACGTTCCCATCCGCCTACACGCGCTTTAACCCCAGTGATTCCGAATAACCTTCCCCCGGTTTGCTCTACCGGCGGTGCTGGCACGGCC
+
CCCCCGGGGGGGGGGGFEGGGGGGGFGGGGGGGFGGGGGGCEGGGGGGGGGGGGGGGFEGGGGGGGGDFGDGGCEFGGGGEFFGGGGEGGGGGGE@CEGGGGG?7FGGEGGGGGGGGGGGF>FEGGFGGGCG=+33@FGACGGGFDEEFGGGGGG9EEFC9F*@C8C>>:8?*=E*=C5C*=EGGGGG?78<8EGGDEEC8)A?ECFC+7CGDC=*97>FGDDGGD>B5*7+9)7)4/720<0*9C*.+0+/*/***,**17)*:?*08.75)1*1+-*<))6(,(()(0(.*((*9)((-
@M03506:14:000000000-AKVR1:1:1101:9059:8610 2:N:0:34
GATAGGACTACTGGGGTATCTAATCCTGTTTGCTCCCCACGCTTTCGAGCCTCAGCGTCAGAAACGTTCCAGAGCGCCGCCTTCGCCACCGGCCTTCCTCCCGATCTCTACGCATTTCACCGCTACACCGGGAATTCCGCGCTCCTCTCCCGTCCTCTAGCCCGGCAGTCCCCTCCGACTGTTCCAGGTTAAGCCTGAAGATTTCACAGAGGGCTTACCGAACCGCCTACGCTCCCTGTACGCCCAGTAAATCCGAATAACGCTTCCCACCTTCGGTTTACCGCGGCTGCTGGCCCGCAGT
+
CCCCCGGGGGGGGGGGGGGGGGGGGGGGGGGGGGGGGGGGGGGGGGGGGGGGGGGGGGGGGGGGGGGGGGGGFGGGGGGGGGGGGGGGGGGGGGGGGGGGGGG7CFEGGGGGGGG7FGGGGGGGGGGGGGGGGGFGGGGGGEEEGGGCGGGGGGGGF<9EEGGGGGEECFGGGFGGGGGGGCFGFCFG?F99CFF89ECFF7ACGEFGF**9ECFFGGFECGD=9C>:CG5:/7;F?4<FF*7C<5A)0A9869>DGBG+6>BD7*<7+5C4?D***-.<<4(((,()(.)59(,*5)42(
@M03506:14:000000000-AKVR1:1:1101:18197:8618 2:N:0:34
GATAGGACTCCCAGGGTTTCTAATCCTGTTTGCTCCCCACGCTTTCGCGCCTCAGCGTCAGTTGTGGTCCAGCGCGCCGCTTTCGCCACAGGTGTTCCTCCCGATATCTACGCATTTCACCGCTACACCGGGAATTCCACGCACCTCTCCCACACTCAAGCACGGCAGTTTCGCCTGCAGGCCCCGAGTTAAGCCCGGAGATTTCACAGGTGACTTACCGCACCGCCTACGCGCCCTTTACGCCCAATAATTCCGAACAACGCTTGCCCCCCTCGTATTACCTCGGCTGCTGCCACGACTT
+
C@CCCGGGG@FFGGGGGGGGGGFGGGGFGGGGGGGGGGGG:FGGGGDGGGGGGGGGGGGGGFGGGGGGGGGGGGGEGGDGGGGGGGGEGGGGGGGGGGFGGGGGGGGGFGGFGEGGGGFGGGGEFGGGGEEG@F8FFGCFGG@EE@DCGGGCF+:,DFGGG6FGCE5*<DEE8CGGGGGGFGEEEC5EC8E999FGGGGDEFCEF9F?C5C4?FECCDFG35C5CD3./C;CDF@D9C@+<CCCCC5:60<6B7>*175C:5>GD*;?FF:B3DG;:34062))(-2)-<:4*()2.7(((
@M03506:14:000000000-AKVR1:1:1101:16706:8628 2:N:0:34
GATAGGACTCCCGGGGTATCTAATCCTGTTTGCTCCCCACGCTTTCGCACCTCAGCGTCAGTACCGGACCAGTGAGCCGCCTTCGCCACTGGTGTTCTTCCTAATATCTACGAATTCCACCTCTACACTCGGAGTTCCACTCACCTCTTCCGGACTCAAGATCGCCAGTATCGAAGGCACTTCTGGAGTTGTGCTCCAGGATTTCCCCCCCCACTTAACGATCCGCCTACGCTCGCTTTCCTCCCAGTAAATCCCAACACCTCTAGCCCCCTTCGTATCACCCCTGCCGCTCGCAAGCAGC
+
C86CC@FGG@-CF++86B@EFE,FFFG,CEFEGCFEFFCG+CF7FD@GEF@8EFFGEFG7BFGGGEEG@:FF@,CFGGCCG7CCDGF,CFGEG8FFFAEF<FG9?F9FC,5++=4+FF<FC,EF,AFGF,A+:@4AFGEE9E=DFD,EAFD6C+6=D,>@9=F=EEGGGA;,+:,6*,,,,3A;,9<9E@F,*>2<<7DC*95DG,A85<))*:8+;+/**1;:5*:)2*)**0)>1>)+<+*016<)30+/9/*29:5*8))2*+3):5D3)**;*(0<<04,(,4.,071>>()))(((
@M03506:14:000000000-AKVR1:1:1101:6311:8640 2:N:0:34
GATAGGACTACCGGGGTCTCTCATCACGTTTGCTACCCCAGCTTTCGCGCCTCAGCGTCAGTATCATCCTAGCAACCCGCCTTCTCCTCAGGTGTTCCTCTTGTTATCTACGCACTTCACCGCTACACCAAGAATTGCGATTGCCCTCTCTGTATTCTATCACAGCAGTATCAGTTGACCGTTCCGCGTTAAACTCGGAGATTTCACAACTTACTTGAATTGCCGCCTACTCTCACGTTACGCCCAATAAAGCCCAACGACTCTTGTCCCTTACTTTTTACGTTCGCTGGTATCACGATTT
+
@,-86,C9@E-,66:6F-C<C,;;E,E,;@CF9CFC6,,BBCFFF@,B@F@FFG8C7,,8@66CC9,66CF9@F<<6B+@>===99?,:,B<F,9,CC,:?CF,,9:<C9BDFC+:,E,55+@:64AFG74,,:,A,A+6++>EA,33,=DAF=,@FA,,,,,6@@3@9FBA,=7,,,,5+@@F,>+@48B@,@F,:7CG*7;AEF,,=*0+,;1>4*14=*1,))05*0*++2*+(0)**11):C*.+?+++.*/*,**0)570+3*0**/)2+3+)*/4((.(-45()..9-):)),(-
@M03506:14:000000000-AKVR1:1:1101:13161:8642 2:N:0:34
GATAGGACTACCAGGGTATCTAATCCTGTTTGCTCCCCACGCTTTCGCACCTCAGCGTCAATATGTGTCCAGTAAGTCGCCTTCGCCACTGGTGTTCTTCCGAATATCTACGAATTTCACCTCTACACTCGGAATTCCACTTACCTCTCCACAATTCTAGCGATGCAGTTTTAAAGGCAATTCCGGAGTTGAGCCCCGGGCTTTCACCTCTAACTTGCAAAGCCGCCTACGTGCGCTTTACGCCCAGCAATTCCGAACACCGCTTGCTCCCCCCGTACTACCGCGCCTGCTGGCACGGAGT
+
CCCCCGGGGGFGGGGGGGGGGGGGGGGGGGGGGGGGGGGGDGGGGGGGGGGGGGGGGGGGGGGGGGGGGGGGGGGGGGGGGGGGGGGGGGGGGGGGGGGGGGGEGGGGGGGGGGGGGGGGGGGGGGGFCFGGD@FGGGGGGGGGGGGGGGGGGGGGGGGGGGGGDGEFEFGGC?DFC>FEFFGGG>EEGGFF?F8DECE>EDGDF7EFGGG>7:EGFGAF7;FECDD?5F?G8?BGFG:+C53CD5*)2?+;=C6D<19*)0;DG5A*<?C>BG5:*8)<<BFF9(,5:FB?F:,>@:20(
@M03506:14:000000000-AKVR1:1:1101:22637:8651 2:N:0:34
GATTGGACTACAGGGGTTTCTAATCCTGTTTGCTCCCCACGCTTTCGCGCCTCGGCGTCAGGTACGGGCCAGGAAGCCGCCTTCGCCACCGCTGTTCCTCTCGATATCTACAGATTTCACCCCTACACCGAGAGTTCCACTTCCCTCTCCCGCCCTCGAGCGAGGTAGTTTCGAGCGCCCTTCCTCCGTTAACACAAGTGATATCCCCCCCAACTTCCCCGGCCCTCTGCGCGCCCTTTCCCCCCTGCACCTCCCCACAACCACCGCGCCCCCCGCCGTCCCGCGGCTGCTGGCCGGGACG
+
CCCCCGGGGFFFFFDDFGGGGGCGFGGGGGGGCFGFGGGG+@CFFG@EFEFBF7FFGGG,@CFFGGGDF7,:C<,6<8FCCC,5CCGEGGC+++BFFE9FEE7,A,45,:FFDACFF<EFFFCB7=CFDBB:FF39C<@9B>C@DE8>EC>+CCG+D**347*3@EB9,,6@**,4*=:**==?,,*>F+;*+++*37+4+++++2+**1)1*/*3**.*/)):)*0)+2)*)))147)3+0*/9*1)08*)8>***-7:B<>*5*:):>))7/***(0*,4,,((-),8))04()))(((
@M03506:14:000000000-AKVR1:1:1101:13083:8655 2:N:0:34
GATAGGACTACAAGGGTTTCTAATCCTGTTTGCTCCCCACGCTGTCGCGCCTCAGTGTCAGAAACTGCCCAGCAGACCGCCTTCGCCACCGGTCTTCCTCCGGATCTCTACGCATTCCACCGCTACACCCGGAATTCCGTCTGCCTCTACAGTCCCCGAGTTTGACAGTCGGCCCGGCAGATCCGGGGTTGCGCCCCGGACTTTCCCCACACCCTTATCAAACCACCTACGCCCCCCTTACGCCCAGTGCTTCCGCTCCACGCCGCCCCCCCCCGCCTCACCGCCGCTGCTGCCCCGGCGT
+
CCCCCGGGGGGGGGGGFFGGGGGGGGGGGGGGGFGGGGGGDGGGGGGGGGDGGGGGGGGGGGG<FGFGGGCFGFGGGGGGGGGGGGGGGGGEGGGGGGGGGFECEG5FEFA@F7CFGGDGGGG@EGGGGGGGGEFFGGCFGGCFGCD=FEC?FGG,6@E+D@;DAD99@FD:>*@>7C:**2<DCEG58*1*3:88**8*:C+++3+:6<**><@*2290::FFFFBF+955)<@D(/0<<5*792*/3+0*19D*/4)+07>7)1?)2<GD@D***()+.,(3(-7)(0)5*,(/).,((
@M03506:14:000000000-AKVR1:1:1101:11423:8661 2:N:0:34
GATAGGACTACCGGGGTTTCTAATCCTGTTTGCTCCCCACGCTTTCGCGCCTCAGCGTCAGTTCCGGTCCAGTGAGCCGCCTTCGCCACTGGTGTTCTTCCGAATATCTACGAATTTCACCTCTACACTCGGAATTCCACTCACCTCTCCCGGATTCCAGCGATGCAGTCTTAAAGGCAGTTCCGGGGTTGAGCCCCGGGCTTCCACCTCTAACTTACAAAGCCGCCTACGCGCGCTTTACCCCCCGTAATTCCGAACAACGCACGCCCCCTCCGTATTCCCGCGGCTGCTCGCCCTGACG
+
CCCCCGGGGFEGGGGGCGDFGGGGGGGGGGGGGGGGGGGGFGGGGGGGGGGGGGGGGGGGGGGGGGGGGGGGGGGGGGGGGGGGGGG>FCFGGGFGGGGGFFGGGGFGGGGF7<FFFGGGG9FFGGEF9F7=::FDDGGG9DFDF6@DGGGDEDCEG,EGGGDFGD3B@FFGDGFGF>,4>DFEEGG5@CC8C?6/?EG5C5A*>=FFGFF*AFGG7C=?FDF6DGEE*5:CDBB3(17+++29C:E.:E1/1*9**39FF)<)1*?)2<7)07*;*4)+..104(7)454)03(1)).((
@M03506:14:000000000-AKVR1:1:1101:8927:8677 2:N:0:34
GATAGGACTACTGGGGTATCCAATCCTGTTCGCTCCCCACGCTTTCGCTCCTCAGCGTCAGTTACTGCCCAGAGACCCGCCTTCGCCACCGGTGTTCCTCCTGATATCTGCGCATTTCACCGCTACACCAGGAATTCCAGTCTCCCCTACAGCACTCTAGTCTGCCCGTATCGACTGCAGGCTCGGGGTTGGGCCCCGAGTTTTCACAGCCGACGCGACAGACCGCCTACGAGCCCTTTACGCCCAATAATTCCGGCCAACGCTTGCACCCTACCGATTACCCCTGCGCCTGGCCCCGAGT
+
CCCCCGGGGGGGDFGGCGGGGGGGGGGGGGGGGGGGGGGGGGGGGGGGGGGGGGGGGGGGGGGGGGGGGGGGGFGGGGCGGGGGGGGGGGGGEFGFGGFGGGGGGGGGGCGDFGGGGGGGGEGGEGFFGCFF7FGGFGF9FFCEEFGGGGG88,@DGGG8DGGGGGGDEGGFGGGGC:CGGC6DGEEEC7>EEGCEEGE=:<7<?9EFGGCCC<*:C3<=DGGGDG)):>3C<>)9(96+0*1><*17<<98=@*751D*)8<93;8*+7C3)/*/*-.*5<(,(((.(.(.71(9)0-4,
@M03506:14:000000000-AKVR1:1:1101:5239:8678 2:N:0:34
GATAGGACTACAAGGGTTTCTAATCCTGTTTGCTCCCCACGCTTTCGTGCCTCAGCGTCAGTATCGGGCCAGTGAGCCGCCTTCGCCACTGGTGTTCTTGCGAATATCTACGAATTTCACCTCTACACTCGCAGTTCCACTCACCTCTCCCGAACTCAACATCTTCAGTATCCAAGGCAGTTCTGGAGTTGAGCCCCAGGATTTCACCCCTGACTTAGAGACCCGCCTACGCACCCTTTACGCTCATTGATTCCTAGCAACCCCAGCCCCCTTCGTCTTCCCCCGGTTGCTGGCACGCCGT
+
CCCCCGGGGGGGGGGGFGGGGGDGGGGGGGGGGFFGGGGGGGGGGGGGGGGFGGGGGGGGGGGGGGGGGEGGGGGGGGGGGGEGGGGEGGGGGGFGFGGCEGGCGGCACFGGGF8FGGGGGFGFFGCGFG@G+CFFGGDF=E>FEGG?EFFC6CEGGFG,@FGGCFDEDA;=,,3>FFEGCAGGFD<F,@DE6E,*@CCG5DE6DFGGGD7D,;;,2=8C+?*7C4A>CF:5*8>DF48EF*<*:*+++558@77C+5*CF))****);B5).7***.0+.3(,-((0())-9((0.)-9(
@M03506:14:000000000-AKVR1:1:1101:9344:8723 2:N:0:34
GATAGGACTACTGGGGTATCTAATCCTGTTTGCTCCCCACGCTTTCGCACCTCAGCGTCAGATCTGGACCAGTTAGCCGCCTTCGCCACTGGTGTTCTTCCCAATGTCTACGAATTTCACCTCTACACTGGGAATTCCACTAACCTCTTCCAGCCTCTAGGTTGCCGGTATCAAAGGCAGTTCTGGAGTTGAGCTCCAGGATTTCACCCCTGACTTAACAACCCGCCTACGTTCGCTTTACGCCCAGTAAATCCGAACAACGCTTGCTCCCCCCGTAATACCTCGGCTGCTGGCACGAAGT
+
CCCCCGGGGGGGGGGGGGGGGGGGGGGGGGGGGGGGGGGGGGGGGGGGGGGFGGGGGGGGGFGGGGGGGGGGGGGGGGGGGGGGGGGGGGGGGGGGGGGGGGFCGFGGGGGGEFFGGGGGGGGGGGGGGGCGCFDFGGGGGFFGGGGGGGGGFFDGGFGFFGGGGGGGGGGG8,>EGFGGCFFDGFGGCDGC8E@DFGF6+=CFGCGCCDC*@CGCFFF,=@DE4;@BGCAF*;:C?GF7@*3CGE8FGG++;ACC*(86:)5CD58*3<D>>D*;*(7+6.)-2(-)-725@627:)(,,
@M03506:14:000000000-AKVR1:1:1101:8417:8738 2:N:0:34
GATAGGACTACAAGGGTTTCTAATCCTGTTTGCTCCCCACGCTTTCGCGCCTCAGCGTCAGTTCCGGTCCAGTGAGCCGCCCTCGCCACTGGTGTTCCTCCCAATATCTACGCATTTCACCGCTACACTGGGAATTCCACTCACCTCTCCCGGTCTCAAGCCTTCCAGTCTGACAGGCAGTTCCTCGGTTAAGCCGAGGGATTTCACCCGTCACTTGAAAAGCCGCCTACGCGCCCTTTACGCCCCATAATTCCGAATAACGCTTGCCCCCTCTGTATTACCCCGGCTGCTGGCCCCGAGG
+
CCCCCGGGGFFGGGGGFDEGGGGGGGGGGGGGGGGGGGGGGGGGGGGGGGGGGGGGGGGGGGGGGGGGGGGGGGGGGGGGDGGGGGGGGGGGFGGGGGGGGGGGGGGGGGGGGEGGGGGGGGGGGGGGGGGGGGGGGGGGFGGGEFFFGGGDGCE6DFD??EFFGFGGGGGG7EFGFFFDGFGF,DE58CGCFGGD:78E*0A<F9CFGGDCC8C7+;)9><F6<CE>=C)*/8)93*7<CEDGC**.A+099BC3*,/<?:)5*2A9A<<)0*2++.926)((-(,)-.,,)4(/78(,,
@M03506:14:000000000-AKVR1:1:1101:4598:8748 2:N:0:34
GATAGGACTACAAGGGTATCTAATCCTGTTTGCTCCCCTAGCTTTCGCACCTGAGCGTCAGGTAAGGCCCAGAGATCCGCCTTCGCCACCGGTGTTCCTCCTGATATCTGCGCATTTCACCGCTACACCAGGAATTCCGATCTCCCCTACCTACCTCTAGTCGGGCAGTATCGGATGCCCGCCCGGAGTTGAGCTCCGGGTTTTCACATCCGACTTGCCAAACCGCCCGCCTGCTCTTTACGCCCAATGAATCCGGACAACTCTCGCCTCCTACGTCTTACCGCGGCCTGTCGCCCGTACT
+
CCCCCGGGGGGGGGGGGGGGGGGGGGGGGGGFGDFGGGGGGGGGGGGGGGGGFFFGGGGECGFFGDCEGGGF<FFFGGGGGDDG@FGGGGGGGDFEGGGGGGDCFFFGGGGGEDGGGGFFA7CC7>AFAFGC7FFFGGD::B8@D=EG6DFFGGGDG8D,3ECC8=6CFGFG6EED7BECE8CEG58*=:B928,2:7/5:?C@C7E@<CCGE7?*279:08CFDGB)1<)29F)74CB+<*77D**5+<+*1)7)*4)/0)1*2*/<85C)****/()+)5441(()()))04(7))(,(
@M03506:14:000000000-AKVR1:1:1101:16372:8763 2:N:0:34
GATAGGACTCCCGGGGTTTCTAATCCTGTTTGATCCCCACGCTTTCGTGCCTCAGCGTCAATAACTGTGTAGCAAGCTGCCTTCGCAATTGGTGTTCTATGTCATATCTAAGCATTTCACCGCTACATGACATATTCCGCTTACCTCCACAATATTCAAGACAGATAGTATCCATGGCAGTTTCTGAGTTAATCTCAGAGATTTCACCACGGACTTACCTGCCCGCCTACGCACCCTTTAAACCCATTTAATCCGGATAACGCTTGCACCACCCGTATTACCGCTGCTCCTGGCACGGAGT
+
CCCCCGDFF-CCGGGGEGGGGFFGGGGFGGGGGG@FGGGGEGGGGGGGGGGGGGGGGGFGEGGGGGGGGGFGGGGGGGGGGGGGGGGGGGGGGGGGGGGGFGGDFFAFEFAEFDFGGGFGGCEGGC@FDGF<EAFG,?FGGCCEFFEFCFGGGG8EF8D8>?3DDA9,E8;,@EGG?8EEGGA=AE:,@D@E,@A9FA<EGGGEGDCCEG+=17@?F>A7**;4*3@>EC44*?><>8A7C9?F7*,++5+7:FD)71DGFF>35*:A9;*)09*1*4??4)41(((0-672)((0..,((
@M03506:14:000000000-AKVR1:1:1101:12978:8774 2:N:0:34
GATAGGACTACCGGGGTTTCTAATCCTGTTTGCTCCCCACGCTTTCGCGCCTCAGCGTCAGTTACAGTCCAGAGAGCCGCCTTCGCCACTGGTGTTCCTCCACATCTCTACGCATTTCACCGCTACACGTGGAATTCCGCTCTCCTCTTCTGCACTCAAGTTCCCCAGTTTCCAGTGCGACACGGGGTTGAGCCCCGCACTTAGACACCAGACTTAAAGAACCGCCTGCGCGCGCTTTACGCCCAATACTTCCGGACAACGCTTGCCCCCTACGTATTACCGCCGCTCGTGGCACGTCGTT
+
CCCCCGGGGGGGGGGGFGEGGGGGGGGGGGGGGGGGGGGGGGGGGGGGGGGGGGGGGGGEGFGFGGGGGGGG9F<FGGCGGFDGGGGGGGGGG8FEGGEGGCEFCGEGGGGFGEGDFGGGGGGGGGGGGGGGCDGFGGGGGGGGGGE@EFGGGGFDFFCGADFDGF6>DDGGGGCFGGGEE5EEEEEECC87B:DC=ECEGDF+>?EF*/;4AF9F+16+;;558C))*/):CDEC:3*<87DC5**0<9<?4>9/7(*173)9*8@6;7/)8*;9+(0<94(((4-)().(),,*0)33(
@M03506:14:000000000-AKVR1:1:1101:10830:8780 2:N:0:34
GATAGGACTACCGGGGTATCTAATCCTGTTTGCTCCCCACGCTGTCGCGCCTCAGTGTCAGCTACTGCCCAGCAGGCCGCCTTCGCCACCGGTGTTCTTCCGGATCTCTACGCATTCCACCGCTACACCCGGAATTCCGCCTGCCTCTTCAGTGCTCAAGCAAAACAGTTCGCACGGCCGACCCGGGGTTGAGCCCCAGGCTTTCACCGCACGCTTGTCCCGCCACCTACGCGCCCTTTCCGCCCAATGATTCCGGACACCGCTCGCCCCCTCCGCCTTACCGCGGCTGCTGGCCCGGCGG
+
CCCCCGGGGGGGGGGGFFGGGGFGGGGGGGGGGGGGGGGGGGGGGGGGGGGGGFFFGGGGGGGGGGGGGGGGG@FGGGGGGGEGGGGGGGGDGCFFGFGGGDDEGGGGGGGFGEGCFGGFEGGGGGGGFGGG>CE8>FFGGGGGGGGGFGGGGGGFGGGDCGGC@FGECCFEG8EEEEC=:CCECCC=?*4+?<CFG5?=FG*+>+CFCD5CCCE*1>FFGGGGGD:)3>5>3>5D9*02+:DDGG*)+3+09?D114)*7)8)9*8.;BC.<<?**-)+.((4,4356)).),.<D@(,(
@M03506:14:000000000-AKVR1:1:1101:5171:8783 2:N:0:34
GATAGGACTACCGGGGTATCTAATCCTGTTTGCTCCCCACGCTTTCGTGCCTCAGCGTCAGTAACGGGCCAGTGAGCCGCCTTCGCCACTGGTGTTCTTGCGAATATCTACGAATTTCACCTCTACACTCGCAGTTCCACTCACCTCCCCCGTACTCAAGATCCTCAGTATCAAAGTCAGTCCTGGAGTTGAGCTCCAGGAGTTACACCCTGATTTAAAGACCCGCCTACGCACTCATTCCCCCCAGTGATTCCGAGCAACGCTCGCCCCCGTCGTATTCGCGCACGTTCCGGCCCGCAAG
+
CCCCCGGGGGG8BEGGGGGGGGFGFFFFFGFEGGGFGGFGGGGGGGCF@CCC8EFFGEGGGC@FFCGGCCCFFGGC@FGG:FCFD:?7,,FGGGGGAAA,9@=F+=CEBDFDE8E@E<9<EF<?EACG,A@FCF:FFFDF;==D@>D,+@E>EC66>,43,4@<;CC?:7,@CF,;,@,3@,4@3,,@@FB@DF;:,41,**5,,,,=9D4*4+,>=++1=8CC4<:DCF:*1))0(1++3+*))1*)3+39=***)()085)1*:*)*)))818*/(<+(,-(((()()(,)(())03(-
@M03506:14:000000000-AKVR1:1:1101:25513:8790 2:N:0:34
GATAGGACTACCAGGGTATCTAATCCAGTTTGCTCCCTACGCTTTCGCGCCTCAGCGTCAGTACCGTCCCAGCGAGCTGCCTTCGCCATTGGTGTTCCTCCCGATATCTGCGCATTTCACCGCTACACCGGGAATTCCACTCGCCTCTTCCGGACTCTAGTCCGACAGTCTCGGCTGTCTTTTCAGGGTTGAGCCCTGGACTTTCCCAGCCGACTTATTGTACGGCCGTCTGGACCTTTACTCCCAATTATTCCGGACAAACTCTGCCTCCTTCGCACTTCCGTGGTCGCGTGCACTTCGT
+
9CCCC8FGGD9CCE@-=-C<CFFFGG,C@CFDG,CCC,C,,@FGG,B7:F@7B8E,@FFE@DDD6:F@FCGGF:F7FEDEFFFGGDEEG9?CE,E@FGF9FFCC+77<C,E77==F?,,9,?+>B4AAFCFD+6FF9A,9,,+@+B+,7,C=6+:+@DF,3E;8CE58E,,7,48>C8,=,,,5>;<>=B*<<8,/<5=CF*,,,,4<+;*)178C7++11;1*)1.)*10**1)*(2*2++**10:7++0/999C5175.)1*:++/+01.*2;**(.+.-3,(((1(.,(031*1).-(
@M03506:14:000000000-AKVR1:1:1101:25326:8795 2:N:0:34
GGACTACCAGGGTATCTAATCCCGTTCGCTCCCCTAGCTTTCGCGCCTCAGCGTCAGTGTCTGCCCAGCAACCCGCCTTCGCCGCAGGTGTTCCCCTTGATATCTACGCATTTCACCGCTACACCAAGAATTCCAGTTGCCCCTTCCGCACTCTAGCCGCACAGTATCAGTTGACCTTTCCGAGTTAAGCCCGGAGATTCCCCCACTGACTTGTGCTGGCCGCTCACGCGCCCTTGACGCCCAGTAAATCCCCCCAACGCTTGCGCCCCCCGCCTTTCCGCCGCTGCCGTCACTGATTTCC
+
CC<CCFGGGGGGFCGDGGCCFGGC<,ECEG?FFGFCD@<EFGGGGGGGGGGGGGDFEFAEF,CD<FEAFCFFGEFGGGGGF>F+++7=FFG,EC,:=FFGGFFF9FFGGGGEFGGFFDEECGGFF7?BEAAFFF=FE,,A,3DF8D,>B7@CGGGCF8B6@7+@3EFECC>,,7>EFG,,5:**5:,,,6,1*;*4:0,,1*,**46=,8;7?1>C:+)*5)9*)264C5):5B5*)*78:5*12<+/A<8))))1*4**.0.*)*;5?)7;))/1+)*/-((((,-)-)-8))-2**)))
@M03506:14:000000000-AKVR1:1:1101:3708:8806 2:N:0:34
GATAGGACTACCCGGGTATCTAATCCTGTTTGCTCCCCACGCTTTCGTGCCTCAGTGTCAGGAACGTTCCAGAGAGCCGCCTTCGCCACCGGCCTTCTCCCCGATCTCTACGCATTTCACCGCTACACCGGGAATTCCGCCCTCCTCTCCCGCCCTCAAGCGAGGCAGTCACCTGCGACCTTCCTGGGTTAAGCCCAGGTCTTTCCCACCGGTCTTACCTCCCCACCTACGCACTCTTTACGCCCTCTACATCCGAACAACCCCTGCCCCCTCTCCCTTACCTCCGCCGCTGGCCCCGAAC
+
CCCCCFGGGGGGGGGGGGGGGGEFGGGGGGGGGFGGGGGGGGGDGGGGGGGGGGGGFGGGFGCFGGGGGGGDGGCFFGEFGGGGFGGGGGG@GG7EF?FGGGG+@C=F<FGFGCB+EF,FGGGEGGGGGGE@F@DFGG:F+@3DE?F,@EGE+:EEF?,:EC58@E>*:<DFGC:FC8CG5<CFGC:::C@+3;CG5C*3<C;;CGGCF*///2/+:>?+C*7C5>5)+95E3>7C)0*+<:CDG**00+3/9?***45*8)7**/;);5<)7***0(9+.5).,((.(7(()((/).(((
@M03506:14:000000000-AKVR1:1:1101:8841:8815 2:N:0:34
GATAGGACTACCGGGGTTTCTAATCCCGTTCGCTCCCCTGGCTTTCGCGCCTCAGCGTCAGTGTCGGCCCAGCAACCCGCCTTCGCCGCAGGTGTTCCTCTTGATATCTACGCATTTCACCGCTACACCAAGAATTCCAGTTGCCCCTTCCGCACTCTAGCCGCACAGTATCAGTTGACCTTTCCGAGTTAAGCTCGGAGATTTCACAACTGACTTTTGCTGGCCGCCTACTCCCCCTTTACCCCCAGTAAATCCCAACAACGCCTGCCCCCCCCGTATTCCCCCCGCTGCCGCCCCGGAG
+
CCCCCGGGGGGGGGGGEFGGGGFGGGGGGGGGGGGGGGGGGGGGGGGGGGGGGGGGGGGGGGGGGGGGGGGGGEGGGGGGGGGGGGGGDEFGFDFFGGEFGGGGGGGGFCGDGGDFGGGGGGE:CEFGGFFD,>>BFFFGGGFGFGGCFGFGCEGEGGGAEFCEEGGF<E@FGGGGGGGGGGGGFEGEGGGDGG9CGG?5CGFCG7:+=CCCCC>F++6<@+854335:5?+0).94)8C++*0//*70+3/**2*975*)..7);8.*)1)8>C5/,.6)-),((,7()((0(()0)4(,
@M03506:14:000000000-AKVR1:1:1101:20123:8829 2:N:0:34
GATAGGACTACAGGGGTTTCTAATCCTGTTTGCTCCCCACGCTTTCGCACCTCAGCGTCAGTACCGGGCCAGTGAGCCGCCTTCGCCACTGGTGTTCTTGCGAATATCTACGAATTTCACCTCTACACGCGCAGTTCCACTCACCTCTCCCGGACTCAAGATCCCCAGTATCAACGGCAGTTCCACGGTTGCGCCTTGGGACTTCACCTCTGACTTAAAGATCCGCCTACGTGCGCTTGTCTCCCAGTTATCCCCATGAACGCCACCCCCCTTCGTATTACCCAGGCTGCTGGCTCGAACT
+
CCCCCGFGFGGGGGGGFGGGGGEGFGGGGGFGGFGGGGGGGGGGGGCGGCGGGFGGGGGGGGGGFGGGDEDFGGGGG?C+@FFDFEGGE?FFFGGGGGG9EBGGG7?CC9EGG@FFGG9FCDFGGGDGFG+::CGDFGGC,8@DFD,6@DGGG6CEGFF6,EF68DEC?EFE,E,6:CC>8EGFF,1=EEG,:55/C?8C=*=+>+<9+17>=FEF+3;1:;>6C3A3**7CG))1->00<2C:50+)+3+*165C*.*+*))))**./09))*/02,9+46()((-)4502?1(2)..(,
@M03506:14:000000000-AKVR1:1:1101:9563:8839 2:N:0:34
GATAGGACTACTGGGGTATCTAATCCAGTTTGCTCCCCTGGCTTTCGCTCATCAGTGTCAGTGTTGGTCTAGGACGCCGCCTTCGCCACCGGTGTTCCTCCAGATATCTACGCATTTCACCGCTACACCTGGAATTCCGCGTCCCTCTCCCAAACCCAAGCCATCCAGTATCAGACGCAGTTCCCCGGTTAAGCCGAGGGCAGTCACGGCCGCCTTAGTTGGCCACCTTCGAGCCCTTTACGCTCAGTCCTTCCGAACAACGCATTCCCTCCCCCCATTACCGCGGCTGCCGGCACGTCCT
+
CCCCCFGGGDGC<<FEGDEFG9FGCF6EDECEGDGGFEE,CFFGGFGGCFGC@,6CEFFGCFGCF8FFC,CADFCFCGGGGGGFGGGGEGDEFFGGFGA,==<FG9C,FG9=FEGEFGDCDFFGGGGCFFC8,F:F<,AFFEEDEFG,>FGFGFC+6+@?FGGGCG?,EC9FFF94C85**7A7<835;BCFFDFD:?C****5><9:*)))*2*39*++30;+9/5>+*)2753*4*)+<***1>*9+++1975<32765)<)*/<*<**8)**1*(1+-.(-(-()3:((.4(1..(((
@M03506:14:000000000-AKVR1:1:1101:5961:8877 2:N:0:34
GATAGGACTACCGGGGTATCTAATCCTGTTCGCTCCCCACGCTTTCGTACCTCAGTGTCAGGATTGGCCCAGCAAGCTGCCTTCGCCATTGGTGTTCCTTGTAATCTCTACGCATTTCACTGCTACACTACAAATTCCACTTGCCTCTGCCGTCCTCTAGTGTGCCAGTATGTGATGCAGCGACAGGGTTGCGCCCCACGATTTAACATCACACTTAACACGCCACCTACGCACGCCTTACGCCCCGTGATTCCGGATAACTCTTGGCCCCTACGTATTCATCCGGCTCCTGGCCCCGCGT
+
CCCCCGGGGGGGGGFGGGGGGGGFGGGGFGFBEFGGGGGEFGGGGGGGGFG@FFGFGFGGGGFGGGDGCFFEDD@ECFGGGGGGGGG:FFGGGGFC?FGCAFBAFFCFGFGGD++@FEFF9?FGGGGGFCF8AEFGGGGFFBEF?=DGGFGGGGC>AFCFEE,@C=9D8EGDF,CFD@,@DE>CGGGGEFC8E+BEGGE7>/::;7:7,;:D?01>+2AFF9:=DDFAFF5>C:35,>)0+:1/)2*.:*;@F7*15(*+**1:*33)<>D))7/*+6<:)-)-(-27().4)(3/5)(4(
@M03506:14:000000000-AKVR1:1:1101:4211:8891 2:N:0:34
GATAGGACTACCCGGGTATCTAATCCTGTTCGCTCCCCATGCTTTCGCTCCTCAGCGTCAGTTAATGCCCAGAGACCTGCCTTCGCCATCGGTGTTCCTCCTGATATCTGCGCATTTCACCGCTACACCAGGAATTCCAGTCTCCCCTACATCACTCTAGTCTGCCCGTACCCACCGCAGATCCGGAGTTGAGCCCCGGACTTTCCCGGCCGACGCGACAAACCGCCTACCAGCCCTTTACGCCCAATAATTCCGGATAACGCTTGCCCCCTACGTATTACCGCGGCCTCTCGCACCTAGT
+
CCCCCGGGGGGGGGGGGGGGGGGGGGGGGGGGGEGGGGGGGGGGGGDGGGGGGGGGGGGGGGGGFGGGGGGGGGGG<FCGGGGGGGGGGFGGGDGGGGGGGGFFGGGGGAEBFGGGEG<FFEGG>FGGGGGEFFFFGFFAFGGGGGGGGGFFGAFCF3>FFGGGG8=CEG6FC8CECCEECECEFCE5E,@,@@FGGDCEGD?C;,<5CD)/5C58<GFG)<*:)35857)+25)/(*93<C5DG**)+3+*1@4)1-7:=:;3>=*)3877)7*2<4?<)619(29)(.((.1-)))())
@M03506:14:000000000-AKVR1:1:1101:24592:8901 2:N:0:34
GATAGGACTACTGGGGTATCTAATCCCGTTCGCTCCCCTGGCTTTCGCGCCTCAGCGTCAGTGTCGGCCCAGCAACCCGCCTTCGCCGCAGGTGTGCCTCTCGATATCTACGCATTTCACCGCTACACCGAGAATTCCAGTTGCCCCTTCCGCACTCTAGTCCCACACTATCAGTTGACCTTTCCGAGTTAAGCCCGGCGATCTCTCACCTTACTTGTCCTGACCGCCTTCGCCCCCTCTCCCCTCCTGAATTCCGAACCAAGCTTTTCCTCTCCGCTCTACCGCTCTCCCCTGCCCCGTG
+
AC@@CC<E@<CF,C@CF;@F<F9@F<E;FEG;CFFGGDFCDFGFFE7C@+@CCEFGGGGGGC<<FFCDGGG8FCFDCFGDEGGGGGGFG+74B,B+CEAECF:8F8FF,@?+@:=F?AFFF?CFFFGGGG7+=7=F9,8>F,36,,6+>DF+4+@8D,;@EF,3EC>*3,>;E;DF,,2>,>,,<>*=8B;,?,</*//**1*31+0++2**+*51:1*1;0+<65))**1**))1(1)****1***0+++1*/***()2))8**0+*+9*0*0*/1(.:49)(,(()))(-)(40)),((
@M03506:14:000000000-AKVR1:1:1101:6459:8904 2:N:0:34
GATAGGACTACCGGGGTATCTAATCCTGTTTGATCCCCACGCTTTCGTGCCTGAGCGTCAGTTCAGGGCCAGTTGACCGCCTTCGCCACCGGTGTTCTTCCAGATATCTACGCATTTCACCGCTACACCTGGAATTCCATCAACCTCTCCCTGACTCAAGACCAGCAGTATCAAAGGCAGTTTCACAGTTGAGCTGTGAGACTTCACCCCTGACTTGCCAGTCCGCCTGCGCACCCTTTACACCCAGTGAATCCGGACAACGCTTCCCCCCTACGTATCACCGCGGCTGCTGGCACGTAGT
+
CCCCCGGGGGFFCGGD@CFGGGGGGGGGGGGGGGGGGGGGGGGGGGGGFGGGGGGGGGGGGGGGGGGGGGGGGGGGGFGGGGGGGGGGGGGGGGGGGGGEFFGDFDFFGGGGGGDG9@<FGGGGGGGGGGGGGGGGGGGGGGGGCECDCGGF8=D>E?FFFGGFFGFDFF,,5E>>FGGEGGAF:;7A,DFA?,;,=65@,?FFGGGGDCG>9CF>=C*,*;C,*8B>F4)=)58DDGFFGFCCD78;AC97:AD:*9):>>ECD*+)27)))1*0+6)3.,-1-3;>9:0341(7)7,1,
@M03506:14:000000000-AKVR1:1:1101:3681:8906 2:N:0:34
GATAGGACTACCAGGGTATCTAATCCCGTTTGCTCCCCTAGCTTTCGCGCCTCAGCGTCAGTTATGGTCCAGGATGCCGCCTTCGCCACCGGTATTCCTCCAGATATCTACGCATTTCACCGCTACACCTGGAATTCTACATCCCTCTCCCATACTCAAGCCTCCCAGTCTCAGACGCAGTTCCCAGCCTAAGCCGGGGGATTTCACTTCGGACTTAGACGGCCGCCTACGCTCCCTTTACGACCACTACTTCCGAACAACTCTTTCCACCTCTGTACTACTCCGGCTGCGTGCCCAGCGG
+
CCCCCGGGGGGGGGGGGFEGGGGGGGGGCFGEGFGF@FGGGGGGGGGGGG@FGGFGGGCCFFG<EFGFGFGGG?FFGGGGGECFFEFGGDFEEDGFGEGGG8FGDFGGGGGGGGCGGGGGGGGGGGG?=:FFGBFFFGFGGGGGGFEGGGG8EFGDDGFFF8FGGG?3@,3C:@9D8BEE8;;;F9:,+8,>DFG559***:<,9,<,,8***8C+;+++/*1*)2)):27**0./.:)+3*//9/*9E+<6=6/9*3):5)1::+0/<**)02+3<)*+.6).4,28()((.(-*).(((
@M03506:14:000000000-AKVR1:1:1101:13062:8920 2:N:0:34
GATAGGACTACCGGGGTATCTAATCCCGTTTGCTCCCCTGGCTTTCGCTCCTCAGCGTCAGTGTCGGTCCAGGATGCCGCCTTCGCCACCGGTGTTCCTCCAGATATCTACGCATTTCACCGCTACACCTGGAATTCCGCATCCCTCTCCCGAACTCAAGCCATCCAGTATCAGACGCCGTTCCCCGGTTAAGCAGAGGGATTTCACGTCTGACTTAGTTGGCCGCCTACGAGCCCTTTACGCCCAGTAATTCCGACCAACGCTTGCCCCCCCCGTATTACCGCGGCTGCTGGCACGGACT
+
CCCCCGGGGGFEGGGGCGGGGGFGGGGGGGGGGGGGGGGGGGGGGGGGFGGGGGGGGGGGGGGGGGGGGGGGGDGGGGGGGGGGGGGGGGGGGGGGGGCGGGGGGGGGGGGGGGEGGGGGFEDCFDFGFFCF?@FGGGCFGGGGGFGGGGGE>=EGGGGGGGCFGGGGGGFGGGGGDG*5CEFGGGGGGGD9;FEG6FCE:0A6C1+;=D*9+;CFGF@FFFDGDDEBEGB5CEBCB<7@FGG5C==@9+387=C*)()1))7>C=5?GFG35C=E?16+<A(3(,27;>)47((*..(((
@M03506:14:000000000-AKVR1:1:1101:25233:8929 2:N:0:34
GATAGGCCTACTTGGTTATGTAATCCCGTTTGCTACCCTCGCTTTCGCGCATCAGCGTCAGTACCGGTCCAGGGGGCCGCCTTCGCCACCGGTGCTCTTCCCAATATCTACGCATCCCACCGCTACAGGCGGAATTCCACCTCCCTCTCCCGGACTCAGACCTTGCACTTCCTTCTGCACGTCTCCAGTCAATCCGAGGGTTTTAGCGTAGGACCCGCCTGGTCGCCTTCGTGCTACTCACGCCCACTCTTACACAATACGGTTTCTCCTCTCTTGCTTCACTACACCTGCTCTCGTGAGT
+
B<BC8,,;<-C<E-6-CE6,<C<9@F<,,6ECF,<@@F,@+6B,FC:7+++8@,C<CF,@F<C,,,@CF7<F@FC@++8>+8=,,,,4+,@+:++,,,,,,,:,AFF<9A,+++8+,,58+@FE@@D,,+8++@@FG,=CF8D,@,,:8:C*****2>,,644,5<C,<>9,,4,2=9,,14/:,,,,,,25+15/87*2***/+*+1**1*+2**)1)11*2</).0*2)**))0-9)++:5*)2A):++****0*)20))0/*++*<*094*+++)/+))))()()()((/-)*).,,)
@M03506:14:000000000-AKVR1:1:1101:21972:8931 2:N:0:34
GATAGGACTACCGGGGTATCTAATCCTGTTTGCTCCCCACGCTTTCGCACATCAGCGTCAATGCCGGTCCAGTGAGCCGCCTTCGCCACTGGTGTTCTTCCGAATATCTACGAATTTCACCTCTACACTCGGCATTCCACTCACCTCTCCCGAACTCAAGACAGCCAGTATCAAAGGCAGTTCCAAGGTTGAGCCCTGGGCTTTTACCTCTGCCTAAACTGTCCGCCTACGCGCCCGTTACGCCCAGTACTTCCGAGCAACGCTACCCCCCTGCGCTTTACATCGCCTGCTGGTACGCACT
+
CCCCCGGGGGGGGGGGFGGGGGGGGGGGGGGGGCFFFDGGCGGGGGGGGGGCFFGGGFGGGGFGGGGGGGGGGGGGGGGGGG@FGGGGGFF8?FGGGGGGGGGC7FFGGGGGGGG?FG9,E=FEEGGGAD@EGGGFGAFGGG,DFFF9EFFCCEDFEG8D9DGFGF6BD;;FGEGGGC7CFCFGG9ACFFGCECFF:?*1DDD,>BFCFCFF,8CFC*/4;FGCDD;5CD3CC)5)(2==EED3C=CFG+<976/*9>)*75)*/*0)1>/))****(006)).1(()().56()*)0,((
@M03506:14:000000000-AKVR1:1:1101:11771:8951 2:N:0:34
GATAGGACTACCGGGGTTTCTAATCCTGTTTGCTCCCCACGCTTTCGCTCCTCAGCGTCAGTTTCGGCCCAGAGACCCGCCTTCGCCACCGGTGTTCCTCCTGATATCTGCGCATTTCACCGCTACACCAGGAATTCCAGTCTCCCCTACCGAACTCTAGTCTGCCCGTATCGAATGCAGGCCCAGGGTTGAGCCCTGGGTTTTCACATCCGACGCGACCGACCGCCTACGAGCTCTTTACGCCCAATAATTCCGGACAACGGTTGCACCCTACGTATTACCACTGCCGCTGGCCCGTAGC
+
CCCCCGGGGGFGGGGGFGGGGGGGGGGGGGGGGGGGGGGGGGGGGGGGGGGGGGGGGGGGGGGGGGGGGGGGGGGGGGEGGGGGGGGGGGGGGDCFGGGGGFGGGGGGGGGGECCGFGGFGGGCEGGGGGGGGGGGGFFEFFCGGGGGFGGDGGGGGGGFGGGGGGGGGDFFCGGG7FAFFGEGGGGGFFGGGGGGE,AFFGG*,,A?<*;35C*=>):*9DDEGD>37DE5CE)9<>F+<5CDC**.0+A7@@CD39DCF))11*//<?D54**2<-/+6A.)().0(83>5:(7).(((
@M03506:14:000000000-AKVR1:1:1101:12067:8953 2:N:0:34
GATAGGACTACAGGGGTTTCTAATCCTGTTTGCTCCCCACGCTTTCGCACCTCAGCGTCAATACCAGTCCAGTGAGCCGCCTTCGCCACTGGTGTTCTTCCGAATATCTACGAATTTCACCTCTACACTCGGAATTCCACTCACCTCTCCTGGATTCAAGCGATGCAGTCTTAAAGGCAGTTCTGGAGTTGTGCTCCAGGCTTTCACCTCTAACTTACAAAGCCGCCTACGTGCGCTTTACGCCCAGTAATTCCGAATAACGCTAGCTCCCTTCGTATTCCCGCGGCTGCTGGCACGGAGT
+
CCCCCGGGGGFGGGGGFGGGGGGGGGGGGGGGGGGGGGGGGGGGGGGGGGGGGGGGGGGGGGGGGGGGGGGGGGGGGGGGGGGGGGGGGGGGFGGGGGGGGGGGGGGGGGGGCFGGGGGGGGGGGGGGEGGGGGGGGGGGGGGGGGGFFFEEFGGGGGG:DGGFEGAFDFGFGAGGGGFEECFGGG9CF7CG>F>DGGGGFGGFF7CGCDFF7<EGFFBF9DFGGDBD5D>CFF)2/9:99:>3C**)49CA7A**2;FG88:578C*AFC)**;;*(9+62(,(4()(..,96(9)8(-,
@M03506:14:000000000-AKVR1:1:1101:12098:8973 2:N:0:34
GATAGGACTACCGGGGTTTCTAATCCCGTTTGCTACCCACGCTTTCGTGCCTTAGCGTCAATAATAGACCAGTAGCCTGCCTACGCCATCGGTGTTCCTCCTTATATCTACGGATTTCACTCCTACACAAGGAATTCCAGCTACCTCTTCTATATTCTAGCTTTGCAGTTTAGATAATGTTTAAAGGGTTGAGCCCCAGGATTTCACTATCTACTTACAATGCCGCCTACGCAACTCTTTACGCCCAGTAATTCCGGATAACGCTTGGATCCTCCGTTTTCCCGGCGTTGCTTGCACGCAG
+
CCCCCGGGGGFGGGDFCCGGGGGGGD<FGCFGGGGFGGGGGGGGGGGGG7DFGGGGGGGGGGAEFGGGGFGFFGFGGGGGGGGGGGFFGGGGGGGGGGGCGGGGGGGGGFGFC7@FFEFGEFGGGGGGGGGGGGGGGGFGGCEEF?D=9@FDDAEGFGGDD,@F,9DF93>FGC;,@FFGFFFG,@AEFGEF6D6?E+:6D6FGACFGGCFGAC7C98<,?:CCDGB>GFBDC4:8>>C?,,:4)/803+>A++195(//8A319**5>*;5B*8:F))*).),((-.(.()*,1743-(-
@M03506:14:000000000-AKVR1:1:1101:3074:8975 2:N:0:34
GATAGGACTACCGGGGTATCTAATCCCGTTCGCTCCCCTGGCTTTCGCGCATCAGCGTCAGTATCGGCCCAGTAGCCCGCCTTCGCCTCAGGTGTTCCTCCCGATATCTACGCATTTCACCGCTACACCGGGAATTCCAGCTACCTCTTCCGTACTCTAGTCTGCCAGTATCGGCTGACCCTCCGGGGTTGAGCCCCGGGCTTTCCCAGCCGACTTAACAAACCGCCTACGCCCCCTTTACGCCCCATAATTCCCAACAACGCTTGCCACCTACGTATTACCGCGGCTGCTGGCACGTACT
+
CCCCCGGGGGGGGGFF@FGGGGGGGGGGGGGGGGGGGGGGGGGGGGGGGGFFGGGGGGGGGGGAFGGGGGGGGGGGGGGGGGGGGGGGG<FGGGGGGGGGGGGFGGGGGGGGCFGGGGDFFFGGEFGGG@EGGGGGGGGDGGGGC3EGGGGEGGGCD,@9EGACC@E?FFA3:EGGGGFGGGFGDBEGEECECFDGGGGEGCF+<7<CFGGG5):ADGF9C<FGDDEBCG@=)75>>:?+<5CD7**50CC*0=20*4<*)07<D8;?+95))9*00:?+6.(((((.(0),0((*.),((
@M03506:14:000000000-AKVR1:1:1101:17352:8981 2:N:0:34
GATAGGACTACAGGGGTTTCTAATCCTGTTTGATCCCCACGCTTTCGTGCCTCAGTGTCAATAATCGTGTAGTGGGCTGCCTTCGCAATTGGTGTTCTATGTCATATCTAAGCATTTCACCGCTACATGACATATTCCGCTCACCTCCAAGATATTCAAGATAAATAGTATCAATGTCAGTTTCCGAGTTAAGCTCGACGATTTCACCACTGGCTTTCCTACCCACCTACGCACCCTTTAAACCCAGTGAATCCGGATAACGCTTACACCCCCCTTATTACCGCGGCTCCTGTCACGGAGT
+
CCCCCGGGG-CFF@7FEGGGGGFFG9@FGGGGGGGGGGGG7FFEGGGGFFGD<FFFFGGGGCGGFCFFFGGGGFFGFFGGGGF9FGCFEGGGG<FGGGGGGGGGGGGGGG9?8?,FGFDFGGGGGGGG9EFGGGGGFGFDEGGGEFEGCFECDAA9EGFF9EDF,=,@;,@,E:EF8>EF9,@E=E=8@BF9E86@CE+++=,3,272E7?*,*@8*2<BFF>5*;*96;3*9*:5>C4?,4:6*=,94<C+=):5/(>C4))>**59;=<))1**06674),(4(,)()..14A>3)-(4
@M03506:14:000000000-AKVR1:1:1101:13782:9015 2:N:0:34
GATAGGACTACTGGGGTATCTAATCCCGCTTGCTCCCCTAGCTTTCGCGCCTCAGCGTCAAGAACAGGCCAGGAAGTCGCCTTCGCCACTGGTGTTCCTCCCGATATCTACGCATTTCACCACTACACCGGGAATTCCACTTCCCTCTCCTGCCTTCGAGTCGATCAGTATCGCGTGACCCTCCCCAGTTGAGCCGGGGGCTTTCACACGCGACTTGAACGACCGCCTGCGCGCTCTTTCCGCCCCGTACATCCGGACAACTCCTGCCACCTTCGTATTACCGCGGCTGCTGGCCGCTGTT
+
CCCCCGGGGGGGGGGGGGGGGGGGGGGGGGGGGGGGGGGGEGGGGGGGGGGGGGGGGGGGGGGGGGGGGGGGGGGGGGGGGGGGGGGGGGGGGGGGGGGGGGGDGGGGGGGGGDGGGGGGGFGG@EFGGGEGGDGFGG9FGFGGGGGFFGGGGGGGGGCDFFECEGEFGGGGGGGGGGGFF8CEGGCC<C>,>FG>5CCDEDDFGCC7C975*7CCCF4C5>DC3<:):<3:)))1(:=++**11**0/*1/9@CG36C=7)9*0+30+9C>)7***,00.41943()(.))),(10.(,.
@M03506:14:000000000-AKVR1:1:1101:15156:9043 2:N:0:34
GATAGGACTACTGGCGTATCTAATCCTGTTTGATCCCCACGCTTTCGTGCCTCAGCGTCAATGATTGTGTAGTGAGCTGCCTTCGCAATTGGTGTTCTATGTCATATCTAAGCATTTCACCGCTACATGACATATTCCGCTCACCTCCACAATATTCAAGGCAAATAGCATCCACGGCAGTTTCTGAGTTAAGCTCAGAGATTTCACCACGGACTTACTTACCCGCCTACGCACCCTTTAAACCCAGTGAATCCGGATAACGCTTGCACCCTCCGTATTACCGCGGCCGCTGGCACGGAGT
+
CCCCCGGGGGGGGGGGGGGGGGGGGGGGGGGGGGGGGGGG@FGGGGGGGGGGGGGGGGGGCGGGGGGGGGGGGGGGGGGGGGGGGGGGGGGGGGGGGGFGGGGGGGGGGGFGGGGFGGGGGGGGGGGGGGFGGGGGGGGGGEGGGGGGGGGGGGGGGG9E8DDFFCFGGGGG?EFG6BCDGGGGGG8EGFGGGGGGGGG,:FCFGGCFGGGG7DC9@FCGGGCGGDDEGGF5*8AD2??EFGGGGC8F?FEAF;7DG?8785):<8CFGAD3:5CCC74+6>1>(,4)-.49)4(7BE((-
@M03506:14:000000000-AKVR1:1:1101:21433:9045 2:N:0:34
GATAGGACTACTGGGGTATCTAATCCCGTTCGCTCCCCTGGCTTTCGCGCCTCAGCGTCAGTGTCAGCCCAGCAACCCGCCTTCGCCGCAGGTGTTCCTCTCGATATCTACGCATTTCACCGCTACACCGAGAATTCCAGTTGCCCCTTCTGCACTCTAGCCCGACAGTCTCACTTGACCGTTCCGGGTTAAGCCCGGAGATTTCACAAGTGACTTGTCGTGGCCGCCTACGCCCCCTCTACGCCCACTCACTCCCTACATCCCCTGCTCCCCCCCGTTTCCCCTGGCCTCCTCCCCCGAG
+
@CCCCFGGGGGGCFFGGGFGGF@FGFGEGGGGGCFGFGGCFFGGGG7FGGGGGFFGGGG@CEFGGFCEECEFGFGGGGGGG:CGFGGGGGDC=EBFGGGGFGG<F84EE9FDFC@:FGFDG@F4+CEFF@+:+@>DFGC,A;,CDGFFEF9@E8F9EFA<FG,+3@*BF,,@,@EEFE?E5E5BF**=1BCG,;C5*/*7:8<CC+21+/@+9:+@*+**:*:/2)5)**<*7)7919)2+:*9DG*)2**)**2**-*+**)1/8*)+1C:B5:**()2)64,.(()(1.()((*0)3((
@M03506:14:000000000-AKVR1:1:1101:5761:9049 2:N:0:34
GATAGGACTACCGGTGTATCTAATCCTGTTTGCTCCCCACGCTTTCGCACCTCAGCGTCAATACCAGTCCAGTGAGCCGCCTTCGCCACTGGTGTTCTTCCGAATATCTACGAATTTCACCTCTACACTCGGAATTCCACTCACCTCTCCTGGATTCAAGCGATGCAGTCTTAAAGGCAGTTCCGGAGTTGAGCTCCGGGCTTTCCCCTCTAACTTACAAAGCCGCCTACGTGCGCTCTACGCCCAGTAATTCCCACCAACGCTACCTCCCTCCGTCTTACCGCGCCTGCTGGCTCGGTAT
+
CCCCCGGGGGGGGGGGGGGGGGGGGGGGGGGGGGGGGGGGGGGGGGGGDEGFGFEFGGGGEFGGGGGGGGGGGGGGGG7CFGGG?FGGGGGGGDGGFGGGGGGDGDGGGGGFG=BFFGFEF?FGFGGGFGGGDCFFFFDGGG,EFCFCGGGGGFGGCDFGGGG8=CGGEFDE,6,7@DECGEFEGG>++8BE8@;DCEG*:CFCF9CGC;**58D=*88,028?))2:7DDF4=>D>GF7E=3D//5A?+1/7**2*37*).07**;6C47)598E*3.+5(13((()()()04(*))-((
@M03506:14:000000000-AKVR1:1:1101:10318:9050 2:N:0:34
GATAGGACTACCAGGGTATCTAATCCCGTTTGCTCCCCACGCTTTCGCGCCTCAGCGTCAGAACCGGTCCAGTGAGCCGCCTTCGCCACTGGTGTTCCTCCCAATATCTACGCATTTCACCGCTACACTGGGAATTCCACTCACCTCTCCCGGCCTCAAGCAAAGCAGTTTGGAGGGCAGTTCCTCGGTTAAGCCGAGGGATTTCACCCCCCACTTGCCAAGCCGCCTACGCCCCCTTTACGCCCAATAATTCCGGCCAACGCTCGCCCCCTACGTATTCCCGCGGCCTCCGGCACGTAGT
+
CCCCCGGGGGGGGGGGEFGGGGFGGFGGGGGGGGGGGGGGGGGGGGGGDGGGGFFGGGGGGGGGGGGGGG9FGGGGGGGGGGGGGGGGGCFGGFGEGGGGGGGDGCFGGGGGGGDGGGGGGEGEEGGGFFGG8EEFGEFGGGGGFGG9FGGGGDDGGGGGGGG8EGGGGGEEEFFDDGGGGGGGGGGGG@>F,DFEEGGGEGG6CGGFF/<DEGGGFG4+;FFGGGFF=F>=)5:DF*6+<:7))1;)<7E=FFC5)-)*8>FDC8?);7D;:58;:)9+.4:B((7)()(-)((/7.(.(
@M03506:14:000000000-AKVR1:1:1101:15778:9055 2:N:0:34
GATAGGACTACCGGGGTTTCTAATCCCGTTTGCTCCCCTGGCTTTCGCACCTCAGCGTCAGTTGTGGACCAGAGAGCCGCCTTCGCCACCGGTGTTCCTCCTGATATCTACGCATTTCACCGCTCCACCAGGAGTTCCGCTCTCCCCTACCACACCCGAGCGTCGCAGTATGCCGGGCAGTTCCACGGGTGAGCCGTGGGATTTCACCCGCCCCTTCCGACGCCGCCTCCGCGCCCTTCAAGCCCAGTAATTCCCACCACCGTTTTCCCCTCCTGGATTACCGCCGGTCCGGGCCCACCGT
+
CCCCCGGGGGGGGGGG7@CGGGGGGGGGGGGGGGGGGGGGFGGGGGGGGGGGGDFGGGGGGGGGGGGGGGGGGFCFGGGGGGGGGGGGGGGGGGGGGGGGGFFCGCFGFGGGGGGGGGGGGCG7FGGGGGFGFGGGGGGG:EGGGGGG8DG?FGG+B@8@CGEECE8>AF;@C?EECGGCC9EGCG5C5=E@FEFC/5C5/*=6CFG?FGD3*)*29*8ADC):75:)*9)*)7)1(0)0<+79C:*/00+*9****,/*)0)***3130*).*++*.*35<:;14()(.(-74(/>5(-(
@M03506:14:000000000-AKVR1:1:1101:7258:9058 2:N:0:34
GATAGGACTACCGGGGTATCTAATCCCGTTTGCTCCCCTGGCCTTCGTGCCTCAGTGTCAGGAACTGTCCAGAGACCCGCCTTCGCCACTGGTCTTCCTCATGATCTCTACGCATTTCACTGCTACACCATGAATTCCAGTCTCCTCTCCAGTCCTCAAGCACCGCAGTATCGAATGCAGTTTCGGAGTTAAGCTCCGAAATTTCACACCCGACTTACGGCGCCCCCTACGCCCCCTTTACGCCCACCTAATCCCAACCACGCTTGACACCTCCTTATTACCGCTGCTGCTTCCCCCGTGT
+
CCCCCGGGGGGGGGGGCFGGGGGGGGGGGGGGGGGGGGGGGGGGGGGGGGGFGGGGGGGGGGGGGGGGGGGGGGGGGGGGGCEGGGGGGGGGGGGGGGGGGGGGFGGGGGGGGCEGGGGGGGGGGGGGGG?CEGCFGGGGFGGGGGG9@FGFFEGFFFGGGGGGGGGGE9DG888F8D8EGFGGD>C+3DF;,@3@@7@+:7EAF,:,@DG*?48;+=**9)8E4)85**)/)8>GF<9++=<DDE*)*2<7?B*29-1:@3@***0)<9<)0/*+06=+6<29(32)8F4.*)(9))((,
@M03506:14:000000000-AKVR1:1:1101:7178:9078 2:N:0:34
GATAGGACTACCGGGGTTTCTAATCCCGTTCGCTCCCCTAGCTTTCGCACTTCAGCGTCAGTGTCAGCCCAGCAACCCGCCTTCGCCGCAGGTGTCCCTCTCGATATCTACGCATTTCACCGCTACACCGAGAATTCCAGTTGCCCCTTCCGCACTCTAGCCCCGCAGTATCGGTTGACCTTTCCGGGTTAAGCCCGGTGACTTCACAACCGACTTGCGGCGCCCCCTACGCCCCCTTTTCCCCCTGTAAATCCGAACCACCTCTGCCCCCCCCGCCTTACCGCGGCTCCTGGCCCGGACG
+
CCCCCGGGGGFGEEGGGEGGGGGGGGGGCFGGGEGGGGFGGGGGGGGGGGGGGGFGGEFGGFGGGGFGGGGGGGFGGGGGGEGG<EFEG@=CEFFGGG9FEGGGFGGGGGGGGECGGGGGGGDC7FGGGGGGCCG,>D;=C;>DGFGE,@,=>CE+DFC,59DEGGC**>DF*@BGGCFCFEGC?CDC5CCF9F8@?E**3*>CC7CGC*>>*/****8=593*)10579)*)0))(2)+++291*20<<+**/9**()2.))*2++*2.1<D32*2()05::1((,0(08)).49>)(,(
@M03506:14:000000000-AKVR1:1:1101:3472:9094 2:N:0:34
GATAGGACTACCGGGGTATCTAATCCCGTTTGCTCCCCTGGCTTTCGCGCCTCAGCGTCAATGCCGGTCCAGGATGCCGCCTTCGCCACCGGTGTTCCTCCAGATATCTACGCATTTCACCGCTACACCTGGAATTCCGCATCCCTCTCCCGGATTCAAGCCTGCCAGTATCGGACGCAGTTCCCAGGTTGAGCCTGGGGATTTCACGTTCGACGTAACGGGCCGCCTACGCGCCCTTTCCGCCCAGTAATTCCGAACAATCTGTGCCCCGCCTGTATACCCTGGGCTGCTGGGCCATGGT
+
CCCCCGGGGGFGGGGG@EGGGGGGGGGGGGGGGDFGFFGFFGEFAFGGGGC:CFGGGGGGGDFGGGDGFGGGGGGGGGGGGGEGGDFGGGEFGGECCGCF<FFFGGFFGGGGGGG7FG,EF:>:4FDFG88BFGFDFGGEGGGFEGGGGCDGGE64@EFC9CC@FD,8@F,@?C>EGGGD*<CEFFE=C9BF6,8CCCCC5C*0>1+2;C5C77*35>3*:9C*>DE>G<)*18<D9*)23:**958?CCEF?*2*14/0*)*003+*08)).98:+)1+)()(--,.(0),/((*)/)()
@M03506:14:000000000-AKVR1:1:1101:16398:9106 2:N:0:34
GATAGGACTCCCGGGTTATCTAATCCCGTTTGCTCCCCTAGCTTTCGAGCATCAGCGCCAGTATTAGGCCAGAGACTCGCCTTCGCCACTGGTGTTCCTCCCGATCTCTACACATTTCACCGCTACACCGGGAATTCCAGTCTCCTCTGCAATCCTCAAGAACGGCAGTATCGATCGACGATCCTCAGTTCAGCCGAGGGATTTCACGACCGACTTTCCATCCCGCCTACGCGCCCTTTACGCCCAGTAATCCCGAGCAACGCCTCCCCCCTCTCTCTCACCGCGGCTGCGGCCACAGAGG
+
CCCCCGGGG-EFGGGGGGGGGGGGGGGGGGGGGGGGGGGGCFGGGGGGGGGGGGGGGGGDGGGGGGGGGGGGGGGGFFGGGGGGGGGCGGCAFFFEGGGGGGGCFGFGGFFGGGGGGGGGGFG@CEFGGG+CFFG,EFF,FG,CFGGGGGGFFFFCFFF?BDFC+@CGGG;D6D8DEGG5CCFGAC,7,@,@BFGD5E5*A4C,C,4,=3CDDDCC+:FCFGGF3CB5=DBG)>@D90)AF**/97*0<+<*00/*),)27)7)9*:3CFD)5**0<2*06((-,(43,5((),(*)).((
@M03506:14:000000000-AKVR1:1:1101:3118:9109 2:N:0:34
GATAGGACTACTGGGGTATCTAATCCTGTTTGCTCCCCACGCTGTCGCGCCTCAGTGTCAGAAACTGCCCAGCAGACCGCCTTCGCCACCGGTCTTCCTCCGGATCTCTACGCATTCCACCGCTACACCCGGAATTCCGTCTGCCTCTACAGCCCTCGAGTTTGACAGTCGGCACGGCAGATCCGGGGTTGAGCCCCGGACTTTCCCCACACCCTTATCAAACCATCTACTCGCCCTTTACGCCCAGTGATTCCGGACACCCCTCGCCCCCCCCGCTTCTACCGGGCCCTCGCCCCGGCGT
+
@CCCCGGGGGGGFFFFGGGGGGFFGGGGEEFGGGEGGGGGDECEGGG@FGG7FFFF,EEFGCG<FFFGC8EEECGFGFGGGCFFGGCGDFGCFGEFGGGGGCECFGDB9FEGGGGGGF?FF@CFEGGGGCC+@>:=FFG,A>@DD=D?=E;DGCEB??+@EE;C;FC?;C>*@*3>EGG5*>CEFGGG8:*,45:EC*8*=9+5+09**:*/:D**7:*+*2C1/*08<>*+735C6F6+<:/9D*;)<++0*/0>*,)*0)07>*1)/89@FD=**(.+).)(((,)()(-)-,1<)(,,
@M03506:14:000000000-AKVR1:1:1101:3149:9133 2:N:0:34
GATAGGACTACCGGGGTTTCTAATCCCGTTTGCTCCCCTGGCTTTCGCTCCTCAGTGTCAGTGTTGGTCCAGGACGCCGCCTTCGCCACCGGTGTTCCTCCAGATATCTACGCATTTCACCGCTACACCTGGAATTCCGCGTCCCTCTCCCAAACTCAAGCCATCCAGTATCAGACGCAGTTCCCCGGTTAAGCCGAGGGATTTCACGTCTGACTTAGTTGGCCACCTACGAGCCCTTTACGCCCAGTAATTCCGAACAACGCTTGCCCCCCCCGTATTCCCGCGGCTGCCGGCACGGAGT
+
CCCCCGGGGGGGGGGGCFGGGGGGGGGGGGGGGGGGGGGGGGGGGGGGGGGCFGGGGGGGGGGGGGGEGGGGGGGGGGGGEGGGGGGGGGGC4CFEGGGGFGGGGGGGGGGGGGGGAFGGGGDGGDFFGGGGFFCGGGEFFEGGGGG8FGGGGGGCGGE:E9FCFFFCGGFGCDC6CGDCB;EGGGDGGGGGFGFGGGCGGCC9AFFFEDCFCFGCFC@FGGGG4CFF+9BEDE5C:G:90*9CDG5?F??8@69C*75C:;:<C5CFG@DBEG*2*,)0-)-2,(3),0(()46D:532,
@M03506:14:000000000-AKVR1:1:1101:18586:9146 2:N:0:34
GATAGGACTACTGGGGTTTCTAATCCTGTTTGATCCCCACGCTTTCGTGCCTCAGTGTCAATATCCCTGTAGTAAGCTGCCTTCGCAATTGGTGTTCTATGTCATATCTAAGCATTTCACCGCTACATCACATATTCCGCTTACCTCCAGAAAATTCAAGAAACATAGTATCAATGGCAGTTTCCATGTTAAGCACGGCGATTTCACTACTAACTTCCATTCCCCCCTACGCACCCTTTAAACCCAGTGAATCCGGCTCCATCTCCCACCCTCCCTATCACACCGCCTCCGCGCACGATGT
+
CCCCCGGGC-C<<@<BFGECGA@EFEGFFGGGGGFEGGFG@F@CD9FF@GG<F<CFCFGG<FCAFA8F8FFGGGGADCEF8EFGGGG@CFGCGGGGFFDFGGGFFFE9AAFEGCFAGGGAEFGDFE@F,EFGAAEFFFG7FGGG?FFF,498C?8B9FGDFG8,@ACFDF9BE=DD?EFGGGGG,@:=DFFD;EDC6+++5=86D7C,235+2*35+*4@;9=,*0*3*3/C4*)*(*/,4:86*=,/,,5+3=)5)(**)+1::+*)3)*0)7**+.*06)(((,(.()((04(1))-(.
@M03506:14:000000000-AKVR1:1:1101:5349:9173 2:N:0:34
GATAGGACTACCAGGGTATCTAATCCTGTTTGCTCCCCACGCTTTCGTACCTCAGCGTCAGTCTTAGGCCAGGAAGCCGCCTTCGCCACTGATGTTCCTCCGGATATCTACGCATTTCACCGCTACACCCGGAATTCCGCTTCCCTCTCCCAGACTCGAGTCAGACAGTATCGAATGCAATTCCCAGGTTAAGCCCGGGGCTTTCACACCCGACCCATCAAACCGCCTACGCCCGCTTTACGCCCAGTCATTCCGATTAACGCTCGCACCCCCCTTATTACCGCCGCCGCCGGCCCGCAGG
+
CCCCCGGGGGGGFGGGGGGGGGGGGGGGGGGGGGGGGGGGGGGGGGGGGGGGGGGGGGGGGGGGGGGGGGGGGGDGGGGGGGGGGGGEGGGGGGGGGGGGGGGGGGGGGGGGGEGGGGGGGGGFGGGGGGEGGGFFGGDDC@EFGGF8DGGFGFGGGGFEFF9E,=DGGGGGGCEFCFGFGA:FFGFFGGGG;7E8C>14:CCCC99:6?577)*/;8;9CF=C58>BGGB*)0)12752<ADD)*1)++:77BFC3?CCF:5*9*::EFC.))*2+)*+-)(,,31)(0(()(473)-((
@M03506:14:000000000-AKVR1:1:1101:9519:9195 2:N:0:34
GATAGGACTACTGGGGTATCTAATCCAGTTTGCTCCCCTGGCCTTCGTGCCTCAGTGTCAGTAACTGTCCAGAGATTCGCCTTCGCCACTGGTCGTCCTTACGCTATCTATGCCTTTCACTGCTACACCGTAAATTCCAATCTCCTCTCCAGTACTCTAGCAAGGCAGTACCCATTGCAGTTTCCGAGTTGAGCTCCTAGATTTCACACTAGACTTTCCCCGCCTCCTACGCACCCATTCCTCCCATTCAATCCTAACAACCCCTCTAACCTTCGTTCTCCCCACGCTGCTCGCACCTTGC
+
CCC8CED9EF@AGF8@FGGF9FFD9C,,6;C6CFE,,BE@CFG?EF@C,@8,CC<6,C,EAFG<<@@FCEF89C<@AGGG>FFG@FG@FDFEFG+8AFGGFFE,,,?A,B,5A,9AF?,AFGG9FGFGFD?+6=;<,ECFF@;,@,>EGFGF4=A,9,@9@DB,++,6,,,,6,,3,>3,7,37,@+==B=9,6,6,,,7,2@,=D:FC+5+@893++52++***00;?C5*/939)3+,2,4*9C,44;5+4)+4=(*=/))15***++/+*2***(2+/3((((()()..)((1)8))(
@M03506:14:000000000-AKVR1:1:1101:12712:9196 2:N:0:34
GATAGGACTACAAGGGTTTCTAATCCTGTTTGCTCCCCACGCTTTCGCACCTCAGCGTCAATACCAGTCCAGTGAGCCGCCTTCGCCACTGGTGTTCTTCCGAATATCTACGAATTTCACCTCTACACTCGGAATTCCACTCACCTCTCCTGGATTCAAGCGATGCAGTCTTAAAGGCAATTCTGGAGTTGAGCTCCAGGCTTTCACCTCTAACTTACAAAGCCGCCTACGTCCGCTTTACGCCCAGTAATTCCGAATAACGCTAGCTCCCTCCGCATTCCCGCGGCTCCTGCCCGCGCGT
+
CCCCCGGGGGGGGGGGFGGGGGGGGGGGGGGGGGGGGGGGGGGGGGGGGGGGGGGGGGGGGGGGGGGGGGGGGGGGGGGGGGGGGGGDGGGGGGGGGGGGGGGGGGFGFGGGG<FGGGGGGGGGGGGGDFGGGGGGGGGGGFGGGGGGGGGGGFADGGCFGGC88EFEFFGGGFGGCFFGGGDDFGCCGGCFCGGGGGG1@;CDFGG9,;9;=?F::++230*?>45AEF58*)2?@C5,>57DDD8A?CE71AF3345FF)5:CCFFGFF@>95*2-0+-53366;)-)()),,*)0(-(
@M03506:14:000000000-AKVR1:1:1101:18650:9199 2:N:0:34
GATAGGACTCCCCGGGTTTCTAATCCCGTTTGCTCCCCTGGCTTTCGCTCCTCAGTGTCAGTGTCGGTCCAGGATGCCGCCTTCGCCACCGGTGTTCCTCCAGATATCTACGCATTTCACCGCTACACCTGGAATTCCGCATCCCTCTCCCGAACTCAAGCCATCCAGTATCAGACGCAGTTCCCCGGTTAAGCCGAGGGATTTCACGTCTGACTTAGTTGGCCACCTACGAGCCCTTTACGCCCAGTAATTCCGAACAACGCTTGCCCCCCCCGTCTTACCGCGCGTCCCGCCCCCGAGT
+
CCCCCGGGG-EFGEGGGDGGGGGGGFGGGGGGGGGGGGGGFGGGGGGGGGGGFFGGGGGGGGGGGGGGGGGGG@GGGGGGGGGGGGGGGGGGGGGFGGFGGGGGGGGGFDGGGGGGGGGGGGGGGGGGGGFGFEEGGGGGGGGGGGGGGGGG>CEGGGGGGGGGGGGGFCCFFGFDGGEGGGGB98EGGEE9B?FECEGD=C:,1AE5:FG*+:>+;@FFDCC+**.)+25C*0<F:4@+<5C5CGFFC+0@8?<7C;CE>5)*9/;7A:C@)1:A*()26:699((0(.(()(()))---
@M03506:14:000000000-AKVR1:1:1101:20317:9205 2:N:0:34
GATAGGACTACAAGGGTATCTAATCCTGTTTGCTCCCCACGCTTTCGCGCCTCAGCGTCAGTACCGTCCCAGCGAGCTGCCTTCGCCATTGGTGTTCCTCCCGATATCTGCGCATTTCACCGCTACACCAGGAATTCCAGTCTCCCCTACCGAACTCCAGCCTGCCCGTATCGACCGCAAGCCTGGAGTTGAGCCCCAGGCTTTCACGGACGACCCCACAAGCCGCCTACGAGCTCGTGACGCCCAATAAAACCGCACAACGCTGGCGCCCTCCGGCTTACCCCGGCTGCTGGCGCGGACG
+
CCCCCGGGGGGGGGGGEGGGGGGGGGGGGGGGGGGGGGGGGGGGGGGGGGGGGGGGGGGGGGGGGGGGGGGGGGGGGGGGGGFGGGGGGGGGG@FGGFFFGGGGGGGGFFGGGGDCFGGGGGGFEGGGGFEE+=FGFGGDDFGFGCEGGGGGG6C3EECEGFCCGGGGEG8D8>EG>CGDEFF>,*4:,BE98>FDE5=G*?F8C9A/*):)=D*=*1754*7CC)77:<55*))>(9)+/:CC<58)2<+**0)))()277@****)*09))9*/2(0+54(2((-)4<0:)((/))(((
@M03506:14:000000000-AKVR1:1:1101:10302:9208 2:N:0:34
GATAGGACTACCGGGGTATCTAATAACGTTTGCTCCCCTGGCCTTCGTGCCTCAGCGTCCGTTGCTGTCCAGAGACTCGCCTTCGCCCCTGGTCTTCCTTACGATATCTACGCCTGTCAATGCTACACCGTAAATTCCAGTTTCATCTCCAGCACACTAGCCACGCAATATCGAATGCATATACAAGGTTGAACCCTGAGATTCTACACCCGACTTGCGATACAGAACACGCGCCGTCTACGCCCGAAGAACCCCAAGTACGGTGGAGACCACTGTATTACAGCTGGCGCTGGCCTAAAGA
+
C86BCGG96-@@FCC7C-F<CF,;,,,,;,;,,EFE<6,,,,C6C<C@,8C,C6C@68B+8C,C,,69,:C,C6,6,9C@C,6E@F,,6:DF=EGG9FEC<FBDG:@,,:F@++A+C5E,,,,9,C5E4+4+++,5,7,9E,,C,4>,4,,@=13,6D83=A,,++63ADGG++33@3E,,@,,@,,13@8@,@**,@:,,2@3,,,7,*3/*;***=/**1),=+/0,2)//).)6/)*+*2:)*/):*8)7.5**(*3*0)****)+./)0*3AAA*+-))))(()-522)2(*))).)
@M03506:14:000000000-AKVR1:1:1101:8432:9227 2:N:0:34
GATAGGACTACCGGGGCATCTAATCCTCTTTGCTCCCCTAGCTTTCGCGCCTCAGTGTCAGCTGTTGTCCAGGGCCCCGCCTCCCCCACTGGTCTTCCTCTTGATATCTACGCATTTCACTGCTCCACCAAGACTTCCAGCCCCCCCCCCCAACCTCCCGCCCCCCACTATTCCATCCCCTTTCAGTGTTCCGCCCTCAGCCTCCCCATCAATCTCAACACGCCTCCTCCCCACCCTTTCCCCCCACCTCCCCCCAACACCCCCCGGCCCCTCTCTATTCCACCCGCTGCTGCCCCGCCTC
+
8,8A,,;FDAFF:7:B686CEC66CFF,,666C,EFGG,CEF@<;@,,8CF,B,,,,<C66,6CC6,:CE,6C6,B+@+@F:,C6BC+C45,C,CAFG<F,C,,5,:E,@F+>+4+,CAF<,9,,A?FF==,A,,,7EE,,@BGEGE6CE7**@E,D8C*>*>*=C**0>,<;,+2+:=*80++++1+152+**8CEC*+>***:*5*:9**+03<:*8+**9F*95)*2)2*07<(*9+<+>55**)2**)))))9:**85))9**.*05)0*2++)*36)).(,-),8.)*,,*..2((
@M03506:14:000000000-AKVR1:1:1101:13037:9235 2:N:0:34
GATAGGACTACCGGGGTTTCTAATCCTGTTTGCTCCCCTAGCTTTCGTCCCTCAGCGTCAGTTGTGATCCAGCGAGCCGCTTTCGCCTCGGATGTTCCTACGGATATCTACGCATTTCACCGCTACACCCGTAATTCCACTCGCCTCTCTCACACTCTAGCATGGCAGTTTCGTTAGCAGCCTCTAGGTTAAGCCCAGAGATTTCACTATCGACTTACCACACCGCCTACGGACCCTACACGCCCAGTAATTCCGAGCAACGCCGGCCCCCTACGTATTACCGCGGCTGCCGGCCCGTAGG
+
CCCCCGGGGGGGGGGGCFGGGGGGGGGGGGGGGGGGGGGGGGGGGGGGGGGGGGGGGGGGGGGGGGGGGGGGGGGGGGGGEDGGGGGGGGGGGGGGGGGGGGGGGGGGGGGGGCEGGGGGGGGGGGGGGGGGGGGGGGGGFCDGGGG8DGGGGGGGDFGGGGGGGGGGGGGGGGFFDGGGGGGGFDFF9DGC9;DCCGCGFGGGCCGGGGGG*9CCFGFGGGD=<DABEGEGDB5DDGA8;*99<C5)<+3*9@FD337C:)./):EEGD35)9*;+67+5)(-(46:45(,)((1<71<(
@M03506:14:000000000-AKVR1:1:1101:20186:9255 2:N:0:34
GATAGGACTACCAGGGTATCTAATCCCGTTCGCTCCCCTAGCTTTCGCGCCTCAGCGTCAGTGTCGGCCCAGCAACCCGCCTTCGCCGCAGGTGTTCCTCTTGATATCTACGCATTTCACCGCTACACCAAGAATTCCAGTTGCCCCTTCCGCACTCTAGCCGCACAGTATCAGTTGACCTTTCCGAGTTAAGCTCGGAGATTTCACAACTGACTTGTGCTGGCCGCCTACCCGCCCTTTCCGCCCAGTAAATCCGAACACCCCTTGCTCCCCCCGTCTTACCCCCGCTGCTTGCCCGGCG
+
CCCCCGGGGGGGGGGGGGGGGGGGGGGGGGGGGGGGGGGGGGGGGGGGGGGGGGGGGGGGGGGGGGDGGGGGGGGGGGEGGGGGGGGGGGEGFDFGGGGGGGGGGGGGFGEGGG>FFGGGGGDC:FFGGGGGFFGGEFF;FGFGFDFGFGGGGGGEG7DAGGCE6CEGF,,7@EG>9DEGCDCEGEGEFEG,?D9A>E8E5F?@CEGGFGFF?DG77;)CG7C5;)8.*/5**)0)47FG+<*19:C76<+6*9F551)*))))***/+9FF>DC*/(05)),((-(.(.()*.(9))-((
@M03506:14:000000000-AKVR1:1:1101:10461:9268 2:N:0:34
GATAGGACTACCAGGGTTTCTAATCCTGTTTGATCCCCACGCTTTCGTGCCTCAGAGTCAATATTCGTGTAGCGAGCTGCCTTCGCAATTGGTGTTCTATGTCATATCTAAGCATTTCACCGCTACATGACATATTCCGCTCACCTCCACGGTATTCAAGACAGATAGTATCGACGGCAGTTCCCAAGTTAAGCTCGGGGATTTCACCACTGACTTACCTACCCTCCTACGCACCCTTTAAACCCAGTGAATCCGGATAAGGCTTGCACCCTCCGCATTACCCCGGCTGCTGGCCCGGAGT
+
CCCCCGGGGGGGGGGGEFGGGGGGGGGGGGGGGFFGGGGGGGGFGGGGGGGGG8FGGGGGGGGGGGGGGGGGGGGGGGGGGEFGGGEECFFGGGGGGGGGGGA<FGFF<DFGGGGGGGGGGGDDGDGGGGGGGGGGGGDGGGGGG9DDGFGDFFDFGGGGGFGGFFGGGFEC8DGEEGGGFCFG6EEGGEGAFFADEEEDCCDFGGEGGGGF7CFGG7FGGG4EG:AF,86/*):78FF+@9;;9EGF+B?A6A<DD2D+**.*78*9@5>>FD8*/4:+6)(4((()(.),93(1<>09(
@M03506:14:000000000-AKVR1:1:1101:19850:9271 2:N:0:34
GATAGGACTACCGGGGTATCTAATCCTGTTTGCTCCCCACGCTGTCGCGCATCAGTGTCAGAAACTGCCCAGCAGGCCGCCTTCGCCACCGGTCTTCCTCCGGATCTCTACGCATTCCACCGCTACACCCGGAATTCCGCCTGCCTCTACAGCCCTCGAGTTTGACAGTCGGCACGGCAGACCCGGGGTTGAGCCCCGGCCTTTCACCACCCCCCTCGCACACCACCTACTCGCCCTCTACGCCCAGTCGTTCCGGGCACCCTTCCCCCCCCGCGTCGTCCCCCCCTCTCTTGCCCCGGTG
+
CCCCCGGGGGFFGGDDEGDGFEFFGFCFGGGGGFFFGGGGGGGGCFGC:F7BCF9FFG9EFFCFFFCFFEFFG8CFCGGEGGGGE?=4CFGGFEEEGECEGGD7:F,CFCFFE@G7@@EFFFCE:F93DGCF7@F,@FF>F@+8E,8B,EA8FGE?C8@*,@BADA;9EFEF?C:8EGCC*=/8::*==CE78CGGCC5*/78@C++3+9**/9***)5:))9C/*.)06*375>52*0+02)7C2:<+*/)7753)45E0..**0*)/>D@)>5:*-0*-4((,((0(.))/-(*.8,--
@M03506:14:000000000-AKVR1:1:1101:9723:9294 2:N:0:34
GATAGGACTACCGGGGTTTCTAATCCCGTTCGCTCCCCTGGCTTTCGCGCATCAGCGTCAGTGTCGGCCCAGCAACCCGCCTTCGCCGCAGGTGTTCCTCTCGATATCTACGCATTTCACCGCTACACCGAGAATTCCAGTTGCCCCTTCCGCACTCTAGTCGCACAGTATCAGTTGACCTTTCCGAGTTAAGCCCGGAGATTTCACAACTGACTTGTGCTGACCTCCTACCCGCCCTTTTCTCCCCGCAAACCCCGACATCCGCTTTCCCCCCCTCTCTACCCGGGCTCGCGGCCCGGGG
+
CCCCCGGGGGGGGGGGGGGGGGFGGGGGGGGGGCFGGGGGGGGGGGGGGGG@FCGGGGCEEFFGGGGGEEGGGGGGGGGGGCFFGGGGGEGGEGGDGF5CCFE,AF@FGDFDG7FD<FFGGEE=:F<DGCF:@FAFGGG9FACFGFGCFGFGEGG5EFGGGG>E5CEGGC;FCACF,,4,?<,,,=;5CG;F?C?FGGDC*09C9:C9CDFC9DCEGC;7C*7***002CF**).905.0++*0*2/)***)001*),//)6@****.<0>>>DGE5()36)-((((0(),45(-)579((
@M03506:14:000000000-AKVR1:1:1101:8765:9322 2:N:0:34
GATAGGACTACTGGGGTATCTAATCCTGTTTGCTCCCCTAGCTTTCGTTCTTCAGCGTCAGTAGTGATCCAGCTCGCCGCTTTCGCCACGGGTGTTCCTGCAGATATCTACGCATTCACCGCTACACCTGCAATTCCACGAGCCTCTCTCACACTCAAGCACAGCAGTTTTGGAAGCCGTCTCTGGGTTGAGCCCAGAGATTCCACTCCCAACTTGCCGCACCGCCTACGAACCCTTTACACCCAGTAATTCCGAACAACGCTGGCCCCCCACGTATTCCCCCGGCTCCTGGCCAGTGCTT
+
CCCCCGGGGGGGGGGGGGGGGGGGGGGGGGGGGGGGGGGGGGGGGGGGGGGGGGGGGGGGGGGGGGGGGGGGG<FGGGGGGEGGGGGGGGCCGGGGGGGGGGGGGFGGFFGGGGGGGGGGGGGGGCFGGGGGGGGGGGGGGGGGGGGFFCFFGFGGGGGGGGGGF?DEEAEGGGGDFFGGG6:EDFFFGCC8EGFF81@FGFGFDF7:FGCFGD,5B2)/)::*):>.77)5):)7/<=F9C;C7/<9?E779)7*)3FF37:15EFFG3)0.)2*+.*050(((,3)3),(7((*/*)).
@M03506:14:000000000-AKVR1:1:1101:12799:9339 2:N:0:34
GATAGGACTACCAGGGTTTCTAATCCCGTTTGCTCCCCTGGCTTTCGCGCCTCAGCGTCAATGCCGGTCCAGGATGCCGCCTTCGCCACCGGTGTTCCTCCAGATATCTACGCATTTCACCGCTACACCTGGAATTCCGCATCCCTCTCCCGGATTCAAGCCTGCCAGTATCGGACGCAGTTCCCGGGTTGAGCCCGGGGATTTCACGTTCGACTTAGCGGGCCGCCTACGCGCCCTTTACGCCCAGTAATTCCCAACAACCCTTGCCCCCCCCGTTTTCCCGCCGCCGCTTGCCCCGAGT
+
CCCCCGGGGGGGGGGGGGGGGGGGGGGGGGGGGGGGGGGGGGGGGGGGGGGEGGGGGGGGGGGGGGGGGGGGGGGGGGGGGGGGGGGGGGGGGEGGGGGGGGGGGGFGGGGGGDGGGGGGGGGEGGGGGGGGGGGGGGGG>EGGGFGGGGGGGCEGGGGGGGGEGGFFCFGGDEGGGGGGGF?FCCEGGDEF68FGGGGG*9CF1+<=FG4CCDEG7:=EG:<=DD>@EC>E).<D(79+<5CD578?CEC?89***-//5.)*20+0+7/)0)**0..+),(,((()-)((.((*.)(((
@M03506:14:000000000-AKVR1:1:1101:18495:9341 2:N:0:34
GATAGGACTCCCAGGGTATCTAATCCCGTTTGCTCCCCTGGCTTTCGCTCCTCAGTGTCAGTGTTGGTCCAGGACGCCGCCTTCGCCACCGGTGTTCCTCCAGATATCTACGCATTTCACCACTACACCGGGAATTCCACTACCCTCTCCTGCCTTCTAGTCGATCAGTAGCGCGTGACCCTCCCCAGTTGAGCCGGGGGCTTTCACACGCGACTTGAACGACCGCCTGCGCCCTCTTTCCGCCCATTAAATCCGGCCAACGCTTGCCCCCGCCGAATCACCTCGGTTGCTGGCCTGTAGT
+
CCCCCGGGG<CFFC@CF9CCA@CCFFFGFFGGGFGCFDGGDEGG?<FGE8FFGGGCEFCFFEFGGGCFGDF<FCFGGDGFFEGGGGG7CFGGFECCEGF<FCE9<EEFFEFGEC++:E,EEFCF8,A,EFDGG7FDFFGGGFGGGGGGGFF8DDED,,@,@=CCC8>DFF,@C68:*899@5CEGG6*>?,22<FGGGG58DF89EF7CC58=9CE*:)<>DD>)9>>F4)**777(:79CEC5CC*9C:9679)95(/*7))7**;6+.1)))2**-)0((.(((()(0))/((*./).)
@M03506:14:000000000-AKVR1:1:1101:21839:9360 2:N:0:34
GATAGGACTACCGGGGTATCTAATCCTGTTTGCTCCCCACGCTTTCGCGTCTCAGCGTCAGTACCGTCCCAGCGAGCTGCCTTCGCCACCGGTGTTCCTCTCGATATCTACGAATTTCACCTCTACACCGAGAATTCCACCAACCTCTCCGATACTCTAGCCTCGCAGTTTCGAGTGCACTTCCTGGGTTGAGCCCAGGGCTTTCACACCCGACTTTTGAGCCCGCCTACACTCGCTTCACGCCCAGTAATTCCCAACAACGTTTGCACCCTCTGTCTTACCCCGGCCGCTGTCACAGAGT
+
CCCCCGGGGGGGGGGGGGGGGGGGGGGGGGGGGFFGGGGGGGGGGGGGGFGGGGGGGGDGGGGGGGGGGGGGGGGGGGGGGGGFGGGGGGGGGEGGGGGGFGGGFGGGGGGGGGFGGGGGGDFGGGGGGGGGGGGFFCCGGGGGGGGGGGGCG>EGGGGFGGFGGEGGEFFGGCCGGFFFFFFFDGGGGDEG?FEDEF5CGCE<FFFFGDD:EG8E71+=**0ACDE:57?GG@<D(9)3<CCDGCF/0<<*/1*2*(1:>37C**<*@4CFFF6CE<=:::(((41)()(-)4579*((-
@M03506:14:000000000-AKVR1:1:1101:22350:9361 2:N:0:34
GATAGGACTACCGGGGTATCTAATCCTGTTTGATCCCCACGCTTTCGCGCCTCAGCGTCAGTTGTCGTCCAGATAGCCGCCTTCGCCACCGGTGTTCCTGCTAATATCTACGAATTTCACCTCTACATTAGCAATTCCGCTATCCCCTCCGACACTCAAGCGAGACAGTTTCAAAGGCAATTCTGGAGTTAGGCTCCAGGCTTTAACTTCTGACTTGTCAAGCTGCCTACGCGCGCTTTACGCCCAGTGATTACGAACACCGCTAGCACCCTTCGTTCTACCGCGGCCCACTGCACGTAGG
+
CCCCCGCGGGGGGGG7FGFGGGFFGGFGFFCF<C,CFFGGEGGGGGGGGGC@CGGGG:FGGGGGGFGGFEEFAGGGFGDE@FCFGGGGGGGGGGCEGFCFFGFFGE9FEFGGGGGGGFFGFFFDFGFGGCF@FGGGGFGGGEEGGGC8E+6C+=C??FG,D+3++;>DF3D;:E;>FGGGGGA,;D3AC,@,,,24*=DCF0:,,4B,4=CCGF@;81;C766,20)*+;5*9)85155<A**99=*)+3:9/711*-/*..)9/:C?GFD5:C***(.<))(-3((.()(,/4)0)).((
@M03506:14:000000000-AKVR1:1:1101:9719:9380 2:N:0:34
GATAGGACTACCGGGGTTTCTAATCCTGTTTGCTCCCCACGCTTTCGCACCTCAGCGTCAATACCAGTCCAGTGAGCCGCCTTCGCCACTGGTGTTCTTCCGAATATCTACGAATTTCACCTCTACACTCGGAATCCCACTCACCTCTCCTGGATTCGAGCGATGCAGTCTTAAAGGCAATTCCGGAGTTGAGCTCCGGGCTTTCACCTCTAACTTACACAGCCGCCTACGTGCGCTTTACGCCCAGTAATTCCGAACAACGCTAGCCCCCTCCGTATTACCGCGGCTGCGTGCCCTGAGC
+
CCCCCGGGGGGGGGGGFEGGGGGGGGGGGGGGGGGGGGGGGGGGGGGGGGGGGGGGGGGGGGGGFGCGGGGGGGGGGGGGGDGGGGGGGGGGGGGGCGGGGGGGGGGGGGGGGGGGGGGGGBEFGGFG,EDEC7FGEGGGGGGGGGG9BEGGG8DGGEGGCE>8@EGFFG9C:7>BFGFGGG7>DEGCEFD;F?;DGGGGGDG?97B?,;8?9FCFDGF,**;ECDAEEG3**:BD7D>9?=D<DC8)<+<*9**9<;DG5)7**/<58BG:578;*(9+46((((-)4)(,8((*)038(
@M03506:14:000000000-AKVR1:1:1101:15937:9381 2:N:0:34
[truncated: 56,669,458 more chars]
