# Supplementary material for: Differential responses of the acidobacterial community in the topsoil and subsoil to fire disturbance in Pinus tabulaeformis stands
Source: PeerJ. 2019 Dec 11;7:e8047. doi: 10.7717/peerj.8047 (PMC6911345; doi:10.7717/peerj.8047)
Supplement: Supplemental Information 16 — M, moderate severity; B, represents a repetitive sample; 10, topsoil (0–10 cm). [file peerj-07-8047-s016.gz › peerj-07-8047-s016]

@M03506:14:000000000-AKVR1:1:1101:13963:1085 1:N:0:35
CGAACTCCTACGGGAGGCAGCAGTAAGGAATCTTCCACANNNNNNNAAAGTCTNNNNNNNCAACGCCNNNNNNNGGATGACNNNNNNNGGATTGTNNNNNNNTTTTATAGATGANGNNNNNNNCGGTAATNNATNNNNNNGNNNCGNCTAANNNNNNNCCAGCAGCCGCGGTNNNNNNNAGGGTCCNNGNGTNNTCCGNNATNNCNNGGCGTAANNNNNNNGTAGGTGNNNNNNNAAGTGTGGTGNNANANCGTGGGGCTCAACCCCGNCNNNNNANCACATACTGGCACANNNGNGGACG
+
CCCCCGGGFFFDFGGGGGEGDGGFAGGGGGGGGGGGGGG#######::@FGGF#######::CFFGG#######::C<DFF#######::,CFDF#######:::DFFFFGFGA#9#######:9+B<EE##::######:###::#:3AF#######:86DFDGDGDGGGC#######66>C>>F##6#66##66;B##66##4##44;B8BC#######33;CFEC#######*22>FFGCEC##1#2#1*2:3:>3//<6C6CC9#/#####2#0***)/3:9CF:=)###)#).)05
@M03506:14:000000000-AKVR1:1:1101:9945:1104 1:N:0:35
CGAACTCCTACGGGAGGCAGCAGTGGGGAATTGTTCGCANNNNNNNCAAGCCTNNNNNNNCAACGCCNNNNNNNGGATGAANNNNNNNGGGTCGTNNNNNNNTTCCGATCGGGACGNNNNNNNGGTGACCTAATNCGTCNTCGGAATGACGNNNNNNNGAGAAGAAGCCCCGNNNNANNCCGTGCCANCAGCCNCGGTGATACGGNGGGGGCAANNNNNNNTCGGAATNNNNNNNCGTAAAGGGCGCGTAGGCGGCCTTCTAAGTCGTGCGNNNNANCCCTCGGCTTAACCGANGNACTGG
+
CCCCCGGGGFGGGGGGGGGGGGGGGGGGGGGGFGGGGGG#######::DFGGG#######::DGGGG#######::DFGGG#######::DFGGG#######::BFGGCFGGGGGE#######::DGGGGGGGG#:BDF#:@FGGGGGGGD#######56@FEGGGGGCFEE####6##66FCCEGE#6=FFG#4<CFGGGFEBF#4BCFGGGG#######22;E5E=#######*2;<F=FGGGGGGCCE5DE=>GB47?E7?EF5<EC5####2#01**08EE>7@ACB9)#0#0073)
@M03506:14:000000000-AKVR1:1:1101:16188:1122 1:N:0:35
CGAACTCCTACGGGAGGCAGCAGTGGGGAATTTTGCGCANNNNNNNAAAGCCTNNNNNNNCAACGCCNNNNNNNTGATGAANNNNNNNGGATTGTNNNGNNNTTTCGACCGGGACGNNNNNNNATTGGCTAACATCCAATACACTGACGGTNNNNNNAGAAGAAGCACCGGCNNNNTNNGTGCCAGCAGCCGCGGTAATACAGAGGGTGCAAGCNNNNNNNGGAATTANNNNNNNTAAAGCGCGTGTAGGCGGCTTTGCAAGTCGGGTGGGNNNNCNCTCAGCTTAACTGGTGCAGTGCGC
+
CCCCCCGDCFGEGGDEGGEGGGGFGFDGCFGGGGCGFE@#######::CDGGG#######::DDFGG#######::DFGAF#######::CFGEA###+###::?@F7BFEEDFGG#######:8:ADFFGGGGEFG?FG8F,B<,FFGGC######*36@:7@F,@::FEF####5##*16CFGGF78CC@FEGFEGGGDGC@7*8=CCGGF5#######222:10+#######*2*9CG7CG2:E4<<?=CG7CFB7*0+*3*9E>5/*####*#0/9*04++*294*))0*/9@4/).
@M03506:14:000000000-AKVR1:1:1101:20854:1133 1:N:0:35
CGAACTCCTACGGGAGGCAGCAGTGGGGAATATTGGACANNNNNNNCAAGCCTNNNNNNNCCATGCCNNNNNNNTGAAGAANNNNNNNGGGTTGTANNGNNNTTTTGTTGGGGAAGNNNANNNCTCAATTAATACCTGGGTGTTCTGACGGNNCNNNAAGAATAAGCACCGGNNNNCNNCGTGCCAGCAGCCGCGGTAGTACGAAGGGTGCAAGNNNNNNNCGGAATTNNNNNNNGTAAAGCGTGCGTAGGTGGTGAGCTAAGTCTGTCGTGNNNGNCCCGGGCGCAACCTGGGAATGGAG
+
CCCCCGGGGGGGGGGGGGDEFGGGGGGGGFGGGGGGGGG#######::CDFFG#######::CFEFG#######::9CFGG#######::DFFDGG##4###::BFFGD@FGGCFE###9###::BFC<EGDEFE<FAFGAF@CFDDEFGG##6###8+@><:=AFGGEFCE####6##66@FFGFG>8C7>E7:CGGGGGGE*=EE1=EGGCC#######/3=B8@0#######22;>CC+::*5:CEGGF6527EFGG+:C?FGGGGGGE###2#0/1983:/)1>9D48F@)9))9*8
@M03506:14:000000000-AKVR1:1:1101:18575:1145 1:N:0:35
CGAACTCCTACGGGAGGCAGCAGTGGGGAATCTTGCGCANTNGNNNAACGGCTGNNNNNGCGACGCCGNGTGNGGGATGAAGCNNCNCGGAGTGTAANCCACTGTTGCCCGGGACGAATAGCTCGATTAATCGAGCCTGACGGTACCGGGTNAGNNAGCACCGGCTAACTCCNNNNCANCAGCCGCGGTAATACGGGGGGTGCGAGCGTTGTCCNNNNTNNCTGGGCGNNNNNNNCGCGTAGGTGGTTTGATAAGGGTGTGGTGAAAGTCCGGGNGTCAACCCCGGATCTGCCGTGCCGGC
+
CCCCCGGGGGGGGGGGGGGGGGGGGGGGGGGGGGGGGGG#:#:###::DFGGGG#####::CFGGGGD#:CF#:CFFGGGGGG##:#:BFFFGGGGG#:BFFGEFGGGGGGGGGGGGGGGGG8FCGGGGGDFGGGGGGGGFGGGGGGGGG3#66##6>:FCGGGG7FGGGGG####66#6=FGGEGGGGDGGGCFGE8EGGDGGCGGG?EGEGF####/##1/2AFFG#######*2;CFGCGCFG/**1<9D?FGG7>55EFGFC?F<FEBGG#*1.9C>F5C:>C)4*1:F>>BB:5:)
@M03506:14:000000000-AKVR1:1:1101:13628:1171 1:N:0:35
CGAACTCCTACGGGAGGCAGCAGTGGGGAATATTGGACAATGGGCNAAAGCCTGATCCAGCCATGCCGCGTGAGTGATGAAGGCCCTAGGGTTGTAAAGCTCTTTCAGTGGAAGATAATGACGGTACCCACAGAAGAAGCCCCGGCTAACTTCGTGCCAGCAGCCGCGGTAANACNAAGGGGGCTAGCGTTGTTCGGATTTACTGGGCGTAAAGCGCACNNAGGCGGATNGNTAAGTGAGGGGTGAAATCCCAGGGCTCAACCCTGGAACTGCCTTTCATACTGGCGATCTCGAGTCCGGA
+
CCCCCGGGGFGGGGGGGGGGGGGFGGGGEGGGGGGGGGGGGGGGG#:DGGGGGGGGGGGGGGGGGGGGGGGGGGGGGGGGGGGGGGGGGGGGGGGFGGGGGGGGGGGGGGGGGGGFGGGGGGGGGGGGGGGGGGGGGGGGFGGGGGDGGGGGGGGGGGGGGGGGGGGGGGGG#6@#5@FFGGGGGGGGGFGFGGGGGGGGGGGGGGGGDCEGGGGGGGE##/2;EFGD*#2#12;C=FFGGGGGGGGFGGGGDFGGDFFCCFFGGGGGGFGFGGGGGFGGFBFGGFDB>35<FF>9@FEF)
@M03506:14:000000000-AKVR1:1:1101:19126:1256 1:N:0:35
CGAACTCCTACGGGAGGCAGCAGTTAGGAATCTTGGACAATGGGCGCAAGCCTGATCCAGCCATGCCGCGTGAGTGATGAAGGCCTTAGGGTTGTAAAGCTCTTTCAGCGGGGAAGATAATGACGGTACCCGCAGAAGAAGCCCCGGCTAACTTCGTGCCAGCAGCCGCGGTAATACGAAGGGGGCTAGCGTTGCCCGGCATCACTGGGCGTAAAGCGCACGTAGGCGGCTTTCTAAGTCAGGGGTGAAATCCTGGATCTCAACGCCAGAACTTCCTTTGATACTGGGAAGCTTGGTTCCG
+
CCCCCGAFFGGGGGGGGGEGGGGCFGGGEFF<CFFGFGGFGCGFGGGGGGGGGFF<FFDE<FGFDFCFG:FF@CFFCFECGG8CFF@FFFG8EFGCC<FFF<EFGGCDFEGEE@:CFEGFGGCGGGGGGG9FC7F>AE<>FFDEFFGGCEGGGGGGGF@FFGGGGGGDGGGFBFF9F@*,<<FGEG7FGGC1<F7,5*:***<80+38*A5?>52<F5E=CEE***0*?E*:E7<+0<*<<E*:5/C*99C?D90*2*2:+<***)/12**0**2+***:*969+99>(*0,9*5)*00/7
@M03506:14:000000000-AKVR1:1:1101:14378:1268 1:N:0:35
CGAACTCCTACGGGAGGCAGCAGTGGGGAATTTTGCGCAATGGGCGGAAGCCTGACGCAGTAACGCCGCGTGGAGGATGAAGGCCTTCGGGTTGTAAACTCCTGTCAGGAGGAACGACGGGGAAAGGGTGATAAGCTTTTTCCTCCAGACGGTACCTCCAAAGGAAGCCCCGGCTAATTCCGTGCCAGCAGCCGCGGTAATACGGAAGGGGCAAGCGTTGTTCGGAATCATTGGGCGTAAAGGGCGCGGCGGTGGTGTTGTATGTCTACCGTGAAAGCGTACGGCCGAACCGTTTTGAGTG
+
CCCCCGGGGGGGEEFEGGGGGGGGGGGGDFGFGGGGGGCGGGGEGGGGGGGGGGGFGGEEFFGGGGGEGGCFGGGGGGGGFGGGGGGGGGGGGDEFGGGGGGGGGGGGCECFFGGGGGGGGGDGGGGGGGGGFFGGGE=FCCFFBFGGGGGGGGGGFFFGABCGGGGFGGGGGEEGFGFGDF:CFFGGGGGGGGGGGGGGCFFG5?*:DEECC@8CG*5=E*<AEGG*9C9+3+;:7E5*79CCEGEG**>ECCGD*799:+*<E7?C97:)1**+27<C35<>5)).(5<97))7))89*
@M03506:14:000000000-AKVR1:1:1101:10288:1283 1:N:0:35
CGAACTCCTACGGGAGGCAGCAGTGGGGAATATTGCACAATGGGCGAAAGCCTGATGCAGCGACGCCGCGTGAGGGATGACGGCCTTCGGGTTGTAAACCTCTTTCAGCAGGGAAGAAGCGAAAGTGACGGTACCTGCAGAAGAAGCGCCGGCTAACTACGTGCCAGCAGCCGCGGTAATACGTAGGGCGCAAGCGTTGTCCGGAATTATTGGGCGTACAGAGCTCGTAGGCGGCTTGTCACGTCGGATGTGAAAGCCCGAGGCTTAACCTCGGGTCTGGATTCGATACCGGCTAGCTAGG
+
CCCCCGGGGFGGGGGGGGGGGGGFGGGGGG@FGGGGGGGGGGGGGGGGGGGGGGGGGGGGGGGGGDGDFGEGGGGGGGGGGGGGCFGGGGDEFGGGGF?EFGFGGDGGGGFGGGGGFGFGGCFDEEFGGGGGGGGDGGFFGGGGGGGCFCFGGGGGGGGGCCAC:<CGGGGCF:C:<C:F<CF<FGGGGGGGCGGGEEGGGGGGGGGCFCFEFFGGCG*;<?F60+1:C/;6::5?5?029+**2:*/*:++2<:CE4512:CC*0A>70+83*521)200*0+:/:5(*8300)0)*6/)
@M03506:14:000000000-AKVR1:1:1101:12031:1315 1:N:0:35
CGAACTCCTACGGGAGGCAGCAGTGGGGAATCTTGCACAATGGGGGAAACCCTGATGCAGCGACGCCGCGTGAGCGATGAAGCCCTTCGGGGTGTAAAGCTCTTTCGGCAGGGAAGATTATGACGGTACCTGCAGAAGCAGCTGCGGCTAACTACGTGCCAGCAGCCGCGGTAATACGTAGGCAGCAAGCGTTGTTCGGAGTTACTGGGCGTAAAGGGTGTGTAGGCGGTCCTCTAAGTTTGGTGTGAAATCTCCCGGCTCAACTGGGAGGGTGCGCCGAAAACTGGAGGGCTAGAGTACT
+
CCCCCGGGG9FGDGGGGGGGGGGGGGGGGGGGGGGGGGGGGGGGGGEGGGGGGGGGGGGGGGGGGGG@FGGGDGGGGGGGGGGGGGGGGGGGFGGGGGGGGGGGGGGGGGGGGEGGGGGGGGFG7FGFGGGGDGGFFFCC@FGEGGGGGGGGGGGGFGGGGGGFGGGGGGGGGGGGGGGGGDFGCEGGFGGGGGGGGGGGEGGGGGGGGGGC5:CGFEFGGEGGGGGGCGCEFGGGGGF?FCEGGGGFCFFFGGGGGFG<E6D7<6?F:CGF7<CEGEC5C@D?+9F)3<DF)556696*/
@M03506:14:000000000-AKVR1:1:1101:14601:1339 1:N:0:35
CGAACTCCTACGGGAGGCAGCAGTGGGGAATATTGCACAATGGGCGCAAGCCTGACGCAGCAACGCCGCGTGAGGGACGACGGCCTTCGGGTTGTAAACCTCTTTTAGTAGGGAAGAAGCGAAAGTGACGGTACCTGCAGAAAAAGCACCGGCTAACTACGTGCCAGCAGCCGCGGTAATACGTAGGGTGCAAGCGTTATCCGGAATTATTGGGCGTAAAGAGCTCGTAGGCGGTTTGTCGCGTCTGCTGTGAAAACCCGAGGCTCAACCTCGGGCCTGCAGTGGGTACGGGCAGACGAGG
+
CCCCCGGGGFGGGGGGGGGGGGGFGGGGGGGGGGGGGGGGGGGGGGGGGGGGGGGGGGGGGGGGGGGGGGGEFGGGGFEGGGGEGGFCGGGGGGGGGGGGGGGFGFCF?DFGGGGGGGGGDGGGGGGGGGGEFG<FGGGGGGGGGGGGGGGEGDGGGGGGDG@FGFGGGGGGG<FC1FFFFGGGGGGDFGGGGGGGGGGG7CE8*:F+:<EECFCEEEGGGGF6+8CCCGGFEC?:CEDEGGE*:EFC0<:67CCF*<CDEGGE=<69*9+875CED395>4*<C>387<B().7<))07)
@M03506:14:000000000-AKVR1:1:1101:11990:1346 1:N:0:35
CGAACTCCTACGGGAGGCAGCAGTGGGGTATCTTGCGCAATGGGCGAAAGCCTGACGCAGCGACGCCGCGTGTGGGAGGAAGCTCTTCGGGGTGTAAACCACTGTTGCCCGGGACGAACAGCTCGTTTTGACGAGCCTGACGGTACCGGGTGAGGAAGCACCGGCTAACTCTGTGCCAGCAGCCGCGGTAATACAGAGGGTGCGAGCGTTGCCCGGAATCACTGGGCGTAAAGGGCGCGTAGGTGGTAACCTAAGCGTGCGGTGAAAGCCCGAGGCTCAACCTCGGGTCGGCCGTGCGAAA
+
CCCCCGGGGCGGGGGGGGGGGGGGGGGGGGGGGGGGGGGGGGGGGGGGGGGGGGGGGGGGGGGGGGGGGGGGGGGGGGGGGGGFGGGGGGGGGGGGGGGGGGGGGGGGGGGGGGGGGGGGGGGGGGGGGGGGGGGGGGGGGGGGGDGGGGDGGGGGGGGGGGGGGGGGGGGGGGGGGGGGGCFGGGGGGGGGGGGGGGGGGGGGGGDEGGGGGGGGEGFFF6C9EFGCEGEGGGGGGG<CEEGFGFCDEFG7CFGGC:<DEGGGEDGG?<CEDDG59>*6*84AEEG)39>0:>557:)7)
@M03506:14:000000000-AKVR1:1:1101:14441:1393 1:N:0:35
CGAACTCCTACGGGAGGCAGCAGTAGGGAAACTTCCACAATGGGCGAGAGCCTGATGGAGCAACGCCGCGTGAGTGAGGAAGGCTTTCGGGTCGTAAAGCTCTGTTGCCAGGGAAGAATAAGGGCGTGTTAACTGCACGTCTGATGACGGTACCTGAGAAGAAAGCCCCGGCTAACTACGTGCCAGCAGCCGCGGTAATACGTAGGGGGCAAGCGTTGTCCGGAATTATTGGGCGTAAAGCGCGCGCAGGCGGTTCTTTAAGTCTGGTGTCTAAGTGCGGGGCTCAACCCCGTGATGCACT
+
CCCCCGGGGGGGGGGGGGGGGGGGGGGGGGGGGGGGGGGGGGGGGGGGGGGGGGGGGGGGGGGGGGGGGGGGGGGGGGGGGGGGGGGGGGGGGGGGGGGGGGGGGGGGGGGGGGEGGGGGGGGGGGGGGGGGFGGGGGGGGGGGGGGGGGGGGGGGGGGGF:FFFFFFFGGGDGGGGGGCFGGGGGGGGFGGGGGGGGGGGGGGGGGGGE5@FGGGGD=CCGGECF6CGGGFFGDGDEFGGG5CEGGGGGGGGGGGG@CFC+2++*2;6/26CF7+*@D)<))25/*84CDBEF3?F649=
@M03506:14:000000000-AKVR1:1:1101:13975:1533 1:N:0:35
CGAACTCCTACGGGAGGCAGCAGTGGGGAATATTGGGTAATGGGCGAAAGCCTGACCCAGCGACGCCGCGTGGGTGATGAAGGCCTTCGGGTCGTAAAGCCCTGTCAGGAGGAAAGAACGATCTTGTGGTAAATACCCACGAGATGTGACGGTACCGGGTGAGGAAGCACCGGCTGACTCTGTGCCAGCAGCCGCGGTAATACAGAGGGTGCGAGCGTTGTCCGGAATCACTGGGCGTAAAGGGCGCGTAGGTGGCGCTCCAAGTCTGTGGTGAAAGCTCGATGCTCAACAGCGAGTCGGC
+
CCCCCGGGGGFFGEGGGGGGGGGCFFCGEFFGGFFGGGFFGGFGGEGGGGGGGGGGGGGGGEGGGGGEGGFGGGFGGGGGGGGGGGGGGGGGGGGGGDGGGFEFGGAFGGGGEGGGGGGGG7=FGFGFGGGGGGGGGGGGGGGEFGGFFGDGEGEFCEG@@DAFGGGGGGGG7CFEGF9<FFFGDEGFGGGGGGGCE?EGGFGGG?EGGGEGGGDCCE?*;:EGGE?EGFGGCEFF=898*<?E*55CG5CG:+:DE55*767<9:+:<::5C:=+:.:>DF@F=6C@2>F(5@>BBFFE3
@M03506:14:000000000-AKVR1:1:1101:10108:1571 1:N:0:35
CGAACTCCTACGGGAGGCAGCAGTGGGGAATATTGCGCAATGGACGAAAGTCTGACGCAGCGACGCCGCGTGTGGGATGACGGTCTTCGGATTGTAAACCACTGTCGGGAGGGACGAATACGCCGCAGGGCGGGTGACGGTACCTCCAAAGGAAGCACCGGCTAACTCCGTGCCAGCAGCCGCGGTAATACGGAGGGTGCGAGCGTTGTCCGGAATCACTGGGCGTAAAGGGCGCGTAGGCGGCCTGATAAGTAGGGGGTGAAATCCTGCGGCTTAACCGCAGGGCTGCCTTCTAAACCGT
+
CCCCCGGGGGGGGGGGGGGGGGGFGGGGGGGGGGGGGGGGGGGGGGGGGGGGGGGGGGGGGGGGGGGGGGGGGGGGGGGGGGGGGGGGGGEGGGGGGGGGGGGGGGGGGGGGGGGGGGGGGGGGGGGGGGGGGGGGGGGGGGGGGGGGGGGGGGGGGGGGGGGGGGFGGGGGGGGGGGGGGGGGGGGGGGGGGDEGGGGGGGGGGGGDGGGGGGGGGGGGGFFCEECECGGGGC5?CEDGGGGCECC*<0<FFCFGGFG<E5CD+2<>74:BGG)<DBCC355EGB*>2<*6F?BFFFFF)
@M03506:14:000000000-AKVR1:1:1101:15340:1590 1:N:0:35
CGAACTCCTACGGGAGGCAGCAGTGGGGAATATTGGACAATGGGGGCAACCCTGATCCAGCCATGCCGCGTGAGTGATGAAGGCCTTCGGGTGTAAAGCTCTTTTGGCGGGGACGATGATGACGGTACCCGCAGAATAAGCCCCGGCTAACTTCGTGCCAGCAGCCGCGGTAAGACGAAGGGGGCTAGCGTTGTTCGGAATTACTGGGCGTAAAGCGTGTGTAGGTGGTTGTCATAGTCAGGTGTGAAAGCCTTGAGCTCAACTCAAGAAATGCACTTGATACTGGGCAGCTAGAGGACCG
+
CCCCCGGGGGGGGGGGGGGGGGGGGGGGGGGGGGGGGGGGGGGGGGGGGGGGGGGGGGGGGGGGGGGGGGFGFGGGGGGGGGGGGGGGGGGGGGGGGGGGGGGGGGGGGGGGGGGGGGGGGGGGGGGGGGGGGGGGGGGGGGGGGGGGGGGGGGGGGGGGGGGGGGGGGGGGGGGGGGGGGGGGGGGGGGECGGGGGGGEFGGGGGGFGGEGGFCDGGGCG:FGGGGGGFGEFFGGGGGGGGGG7EFGGGFGGGGGGFDGGGG79DGGDGFFGFGGGFGGGFFGG@GF?:>3@FFFFFFFF
@M03506:14:000000000-AKVR1:1:1101:18544:1759 1:N:0:35
CGAACTCCTACGGGAGGCAGCAGTGGGGAATTTTGGACAATGCGCGCAAGCCTGATCCAGCAATGCCGCGTGTGTGAAGAAGGCCTTCGGGTTATAAAGCACTTTTGTCCGGAAAGAAAACCTTTGCCCTAATACGGCGGGGGGATGACGGTACCGGAAGAATAAGCACCGGCTAACTACGTGCCAGCAGCCGCGGTAATACGTAGGGTGCAAGCGTTAATCGGAATTACTGGGCGTAAAGCGTGCGCAGGCGGTCCGTTAAGACAGATGTGAAACCCCCGGGGTTAACGTGGGAACGGCG
+
CCCCCGGGGGGGGGGGGGGGGGGGGGGGGGGFGGGGGGGGGGGGGGGGGGGGGGGGGGGGGGGGGGGGGGGGGGGGGGGGGGGGGGGGGGGGGGGGGGGGGGGGGFGGGGGGGGGGGGGGGGGGGGGGGGGGGGGGGGGGGGGGGGGGGGGGGGFGGDEEGGGFFGFGCFCEG>C?FGGGGGFGG?65@FGGGGGG8ECECFGF9CC:8*/<CE8EG;8:+<AEEC8893:C65CE28C89+2*27CC557575*717<C577++*29<:<@C77+957>D5)**0//.*0-<50)0)0))
@M03506:14:000000000-AKVR1:1:1101:20249:1795 1:N:0:35
CGAACTCCTACGGGAGGCAGCAGTGGGGAATCTTGCGCAATGGGCGAAAGCCTGACGCAGCAACGCCGCGTGCGGGATGAAGGCCCTCGGGTTGTAAACCGCTTTCAGCAGGAACGAAAATGACGGTACCTGCAGAAGAAGGTCCGGCCAACTACGTGCCAGCAGCCGCGGTAACACGTAGGGACCAAGCGTTGTCCGGATTTATTGGGCGTAAAGCGCTCGTAGGCGGCTCGGTAAGTCGGGTGTGAAACCCCTGGGCTCAACCCGGGGACGCCACCCGATACTGCTGTGACTCGAGCTC
+
CCCCCGGGGGGGGGGGGGGGGGGGGGGGGGGGGGGGGGGGGGCFGGEGGGGGGGGGGGGGGGGFGGGDGGG>EGGGGGGFFGGGGGFFEGGGGGGGGGG8CGGGGGGFGGGGDFGGGGGEGGGFGGGFGGGGGGGGGGGGCF<FFGGGGEGGGGGGGGGFF@EGGGD@EEEGEDGGGGFGDGFCGG@*BFG8EGGGCEGGC>EC7CCGGGGEEE5C:CGGC=E58EGCE*:CEEE==FGGG5CFGGGGGGF67CFGFF49FGGGG55DCD*8<DCGGF35/57:96CF?GFAF?F.77)0)
@M03506:14:000000000-AKVR1:1:1101:18835:1798 1:N:0:35
CGAACTCCTACGGGAGGCAGCAGTCGAGAATTTTTGACAATGGGGGAAACCCTGATCGAGCGACGCCGCGTGGAGGATGGAGGTCTTCGGGTTGTAAACTCCTGTCATTTGGGAACAAGGCGTACGTATTAACTGTACGTGCGTTGATAGTACCAGAAGAGGAAGGGACGGCTAACTCTGTGCCAGCAGCCGCGGTAATACAGAGGTCTCAAGCGTTGTTCGGATTCATTGGGCGTAAAGGGTGTGTAGGTGGCGCGCTAAGTCGGGTGTGAAATTTCGGAGCTTAACTCCGAAACTGCAT
+
CCCCCGGGGGGGGGGGGGGGGGGGGGGGGGGGGGGGGGGGGGGGGGGGGGGGGGGGGGGGGGGGGGGGGGGGGGGGGGGGGGGGGGGGGGGGGGGGGGGGGGGGGGGGGGGGGGGGGGFGGGGGGGGGGGGGGGGGGGGGCGGGGC7FGFFFFFGGGGGGFGGGFGDGGGGGGGGGGGGGGGGGGGGGGGF@FEGFECGGGGGGGGGGGGFGGGGC:EEGGGGCC5CDFFFG==E8C=FGGGCE:5CD9CFGGFDGGBD5:<CFGG55CC==C>FGFFFD9B>G+970)*01)0759@FF=
@M03506:14:000000000-AKVR1:1:1101:7666:1799 1:N:0:35
CGAACTCCTCCGGGAGGCAGCAGTAGGGAATCTTCGGCAATGGACGAAAGTCTGACCGAGCAACGCCGCGTGAGTGAAGAAGGTTTTCGGATCGTAAAACTCTGTTGTTAGAGAAGAACAAGGATGAGAGCAACTGTTCATCCCTTGACGGTATCTAACCAGAAAGCCACGGCTAACTACGTGCCAGCAGCCGCGGTAATACGTAGGTGGCAAGCGTTGTCCGGATTTATTGGGCGTAAAGCGAGCGCAGGCGGTTTCTTAAGTCTGATGTGAAAGCCCTCGGCTCAACCGGGGAGGGTCC
+
CCCCCGGGG-EFGGGGGGGGGGGGGGGEFGGGGGGGGGGGGGGGGGGGGGEFGGGGGGGGGGGGGGGGGGGGGGAFGGGGGGGGGGFGGGGGGGGGGGGGGGGGGGGGGGGGGGGGGGGGGGGGGGGGGGGGGGGGGGGGGGGGGGGGGGGGGGGGGGGGGGGGGGGGGGGDGGGFGFGGDF:EFFGGGGGGGGDECEGGGGGCEGDGGGGFFCCEEEGEFGEEEC?+:9CGGGGGGGGGGGGGGGDDEGGGD=:<EFFFF?F99:+C9*09CC>FF>C*173=*796(*)45:77@:8))
@M03506:14:000000000-AKVR1:1:1101:19472:1822 1:N:0:35
CGAACTCCTACGGGAGGCAGCAGTGGGGAATCCTGCGCAATGGGCGAAAGCCTGACGCAGCGACGCCGCGTGGGGGACGAAGGCCCTCGGGTTGTAAACCCCTTTCGGCAGGGACGAAGCGATCGTGACGGTACCTGCAGAAGAAGCCTCGGCTAACTACGTGCCAGCAGCCGCGGTAAGACGTAGGAGGCGAGCGTTGTCCGGATTCATTGGGCGTAAAGAGCACGCAGGCGGTTTGGCAAGTCGGATGTGAAAGCCCGGAGCTCAACTCCGGACCTGCATCCGAAACTGCCCGACGAGA
+
CCCCCGGGGEGCEGGGGGGGGGGDFEGGGGGGGGG@CEGGGGCGGDFE@FDFGCGGGGGGGGGGGEGCFCFGGGGGEGGG:=FFGGGGGGGGGEGFFGFGGGGEBFGGG>FGGGGGGGGGDGGGGFGGFDGGGGGFCGGG;<BBGGGG<C:FGGDCGGGGEF@F@CFDGGFGGGDCEEGFFGGEFEGGGGGGCEGGEGGEGGCCC8CC?CF?CFGGC8CEGGGF?EGE5EG8EEG*CGDG6+>FFCE5*2+<C+<DF)*>E*CE=6EFF7<:DGGCGFFFGF*<:5*53*7<@>55:))<)
@M03506:14:000000000-AKVR1:1:1101:23279:1841 1:N:0:35
CGAACTCCTACGGGAGGCAGCAGTGGGGAATATTGGACAATGGGCGAAAGCCTGATCCAGCAATGCCGCGTGAGTGATGAAGGCCTTAGGGTTGTAAAGCTCTTTTACCCGGGAAGATAATGACTGTACCGGGAGAATAAGCCCCGGCTAACTCCGTGCCAGCAGCCGCGGTAATACGGAGGGGGCTAGCGTTGTTCGGAATTACTGGGCGTAAGGCGCACGTAGGCGGCTTTGTAAGTTCGAGGTGACAGCCTGGGGCTCAACTCCGGTATCGCCTTTCAGACTGCATCCATGGCATTTG
+
CCCC9FDCFFFE;F;:FGGGGGGGGGGD@FGF<FGGGGFDFGGGGGE>FEFGGFGE,<FFGFGGGGGGED@C=?,CCCF<FGGCCFFGGGGGGCGGGFC95FGGGFGAF=FFFCCEGGG9AFGFGCEEE??FG>F7,F<FGGFGGG@B+@F8FFCFFGC+<B+@FFGEFDE@>CF<,@@:FGGGGF7C8C@<*4CFGGGG;=<C+C?EG>EEDEDFGCCE*8*0;8+8E*C*+<<+<9:3+:CE**778?F*9*27*5*)*396+:<5=)*7***/*0C*0*90<@G4.2))/*)))0*1*
@M03506:14:000000000-AKVR1:1:1101:16217:1842 1:N:0:35
CGAACTCCTACGGGAGGCAGCAGTGGGGAATATTGGACAATGGGCGAAAGCCTGATCCAGCAATGCCGCGTGAGTGATGAAGGCCTTAGGGTTGTAAAGCTCTTTTACCCGGGATGATAATGACAGTACCGGGAGAATAAGCCCCGGCTAACTCCGTGCCAGCAGCCGCGGTAATACGGAGGGGGCTAGCGTTGTTCGGAATTACTGGGCGTAAAGCGCACGTAGGCGGCTTTGTAAGTTAGAGGTGAAAGCCCAGGGCTCAACCCTGGAATTGCCTTTAAGACTGCATCGCTCGAACCAT
+
CCCCCGGGGGGGGGGGGGGGGGGGGGGGGGGGGGGGGGGGGGGGGGGGGGGGGGGGGGGGGGGGGGGGGGGGGGGGGGGGGGGGGGGGGGGGGGGGGGGGGGGGGGGGGGGGGGGGGGGGGGGGGGGGGGGGGGGGGGGGGGGGGGGGGGGGGGGGGGGGGGGGGGGGGGGGGGGGGGGDGGGGGGGGGGGGGGGGGGGCGGGGGGGGGGGGGGGGFEGGGGGGFDGGGGGGGGGGGGGGGGGGGGGGGGGGDGGFGEG5CEGGFDCGGGGFGGGGF@C7DFFG7)746::?5>BBF57:9
@M03506:14:000000000-AKVR1:1:1101:12294:1893 1:N:0:35
CGAACTCCTACGGGAGGCAGCAGTGGGGAATCTTGCGCAATGGGCGAAAGCCTGACGCAGCGACGCCGCGTGAGGGAAGAAGGCCTTCGGGTTGTAAACCTCTTTCAGGAGGGACGAAGCCACTCGGGTTAATAGCCCAGAGGGTGACGGTACCTCCAGAAGAAGCCCCGGCTAACTACGTGCCAGCAGCCGCGGTAATACGTAGGGGGCAAGCGTTGTCCGGATTTATTGGGCGTAAAGAGCGGGTAGGCGGTTTTACAGGTCCGCGGTGAAAACCCGAGGTCCAACCTCGAGCTGTCGG
+
CCCCCGGGG@GGDGGGGGGGCGGFDGGGGGGGGGGGGGGGGGGGGGGGGGGGGFFFGGEFGGGGGGGGGGGGGGGGGGGGGGGGGGFGFGGGGGGGGGGGGGGGGGGGGGGGGGGGGGGGGGGGGGGGGGGGGGFGGGGGGGGGEGGGGGGGGGGGGGGGGCFGGGDGFFEGFGDF9FFGFGGGGEGGGGGGGGG:EEGGGG<?FGGGD8CF:*;88=EGCE5888CFFFCGG/*1/A*<7:***:/1C79CGCE*A8C*9?>6+9=)2)17*0*0*0/)97.*317?:*?()08>:9453
@M03506:14:000000000-AKVR1:1:1101:14559:1914 1:N:0:35
CGAACTCCTACGGGAGGCTGCAGTGGGGAATCTTGCGCAATGGCCTAACGGCTGACGCAGCGACGCCGCGTGAGGGATGAAGCTCCTCGGAGTGTAAACCTCTGTTGCCCGGGACGAACAGCTCATTTATATGAGCCTGACGGTACCGGGTGAGGAAGCACCGGCTAACTCCGTGCCAGCAGCCGCGGTAATACGGGGGGTGCGAGCGTCGTCCGGAATCACTGGGCGTAAAGGGCGCGTAGGTGGGCTGATAAGGGTGTGGTGAAAGTCCGGGGCTCACCCCCGGATCTGCCGTGCCGAC
+
CCCCCGGGGGGGGGGGGGGGGGGGGGGGGGGGGGGGGGGGGGGGGGGGGGGGGGGGGGGGGGGGGGGGGGGGGGGGGGGGGGGGGGGGGGGGGGGGGGGGGGGGGGGGGGGGGGGEGGGGGGAFGGFGGGGGGGGGGGGGGGGGGGGGGGGGGGGCGGDFFGEGGGGGGGGGGGFGGGGGGGGGGGGGEGGFGGGGGGGGECEGDGGGGGGGGGEEEGG976CGCG5C:8;>FFG858C1CGGGGF*9CE*<CFFGG5DDGGGG76EG7><;D3C=55C7*0.:5>379GF4?DFBEFED7
@M03506:14:000000000-AKVR1:1:1101:14997:1919 1:N:0:35
CGAACTCCTACGGGAGGCAGCAGTGGGGAATCTTGCACAATGGGGGAAACCCTGATGCAGCGACGCCGCGTGAGCGATGTAGCCCTTCGGGGTGTAAAGCTCTTTCGTCAGGGAAGATAGTGACGGTACCTGGAGAAGCAGCTGCGGCTAACTACGTGCCAGCAGCCGCGGTAATACGTAGGCAGCAAGCGTTGTTCGGAGTTACTGGGCGTAAAGGGTGCGTAGGCGGCTATTTAAGTTTGGTGTGAAATCTCCCGGCTCAACCGGGAGGGGGCGCCGAATACTGAGTGGCTAGAGTGCG
+
CCCCCGGGGGGGGGGGGGGGGGGGGGGGGGGGGGGGGGGGGGGGGGGGGGGGGGGGGGGGGGGGGGGGGGGGGGGGGGGGGGGGGGGGGGGGGGGGGGGGGGGGGGGGGGGGGGGGGGGGGGGGGGGGGGGGGGGGGGGGGGGGGGGGGGGGGGGGGGGGGGGGGGGGGGGGGGGGGGGGGGGGGGGGGGGGFGCCFGGEGGGGGGGGGGGGGGGE7EGGGGGGGGGGGGG>E7CFGFFGGCGCFGGGGFGCGFGGDDGGGGGCCDGDEGGF)99CDEGD)85C967?AF5<:45F499*0
@M03506:14:000000000-AKVR1:1:1101:19631:1933 1:N:0:35
CGAACTCCTACGGGAGGCAGCAGTGGGGAATATTGGACAATGGGCGAAAGCCTGATCCAGCAATGCCGCGTGAGTGATGAAGGCCTTAGGGTTGTAAAGCTCTTTTACCCGGGATGATAATGACAGTACCGGGAGAGTAAGCCCCGGCTAACTCCGTGCCAGCAGCCGCGGTAATACGGAGGGGGCTAGCGTTGTTCGGAATTACTGGGCGTAAAGCGCACGTAGTCGGCTTTGTAAGTTAGAGGCGAAAGCCCGGGGCTCAACTCCGGAATTGCCTTTAAGACTGCATCGCTAGAATTGT
+
CCCCCGGGGGGGGGGGGGGGGGGGGGGGCGGGGGGGGGGGGGGGGGGGGGGGGGGGGGGGGGGGGGGGGGGGGGGGGGGGGGGGGGGGGFGGGGGGGGGGDFFGGGGGGGGGGGGGGGGGGGGGGGGGGGGGGGGGGGGGFGGGGGGGGDGGGGGGGGGGGGGGGGGGGGDGGGGGGGGGGGFFDGGGGFGGGGGGGGGGCCGGGG?FGDGG>8EFGG=CEGGGG/<CGE*?CFE97<:@GFGGGGDG8CCGDGGG5><5FFGGCFCDDG5><67FGFG7:FFGF)>=<C>6)07*/=*//
@M03506:14:000000000-AKVR1:1:1101:17793:1939 1:N:0:35
CGAACTCCTACGGGAGGCAGCAGTGGGGAATATTGGACAATGGGCGCAAGCCTGATCCAGCCATGCCGCGTGAGTGATGAAGGCCCTAGGGTTGTAAAGCTCTTTCGGCGGGGAAGATAATGACGGTACCCGCAGAAGAAGCCCCGGCCAACTTCGTGCCAGCAGCCGCGGTAATACGAAGGGGGCTAGCGTTGCTCGGAATCACTGGGCGTAAAGCGCACGTAGGCGGATCTTTAAGTCGGGGGTGAAATCCTGGAGCTCAACTCCAGAACTGCCTTCGATACTGAGGGTCTCGAGTCCG
+
CCCCCGGGGGGGGGGGGGGGGGGGGGGGGGGGGGGGGGGGGGGGGGGGGGGGGGGGGGGGGGGGGGGGGGGGGGFGGGGGGGGGGGGGGGGGGGGGGGGGGGGGGGGGGGGGGGGGGGGGGGGGGGGGGGGGGGGGGGGGGGGGGGGGGGGGGGGGGGGGGGGGFFGGGGGGDGGGGGGGGGGGGGGGGGGGGEGGGGGGGGGGGGGGGGGGGGFFFEGEEGCFGGGGGDGGGGGGFGGGGGGGGEGGFFCGGGG<;>FGFGGGFDGDG=FFGFGGGFGGGFFGCFGF?GFF>FF;>FF?5
@M03506:14:000000000-AKVR1:1:1101:11145:2006 1:N:0:35
CGAACTCCTACGGGAGGCAGCAGTTAGGAATCTTGGACAATGGGCGCAAGCCTGATCCAGCCATGCCGCGTGAGTGATGAAGGCCTTAGGGTTGTAAAGCTCTTTCAGCGGGGAAGATAATGACGGTACCCGCAGAAGAGGCCCCGGCTAACTTCGTGCCAGCAGCCGCGGTAATACGAAGGGGGCTAGCGTTGCTCGGAATCACTGGGCGTAAAGCGCACGTAGGCGGGTCTTTAAGTCAGGGGTGAAATCCTGGAGCTCAACTCCAGAACTGCCTTTGATACTGAGGATCTCGAGTCCG
+
CCCCCGGGGGGGGGGGGGGGGGGGGGGGGGGGGGGGGGGGGGGGGGGGGGGGGGGGGGGGGGGFGGGGGGFGGGFFGGGGGGGGGGGGGGGGGGGGGGGGGGGGGGGGGGGGGGGGGGGGFGGGGGGGGGGGGGGGGGGGGGGGGGGGGGFGGGGGGGGGGGGGFGGGGGGGECFGGGEFGGGGGGGGGGGGGGGGGGGGGGGGGGGFGGGGGCGGGGGGGGGGGGGEGG=E6EFFCGDFGGGGG5EDGGGGCCFFGFCGGGGGGGFFFFGFGGGFFFFGGFFGG6761FF?FFFFF@:6>
@M03506:14:000000000-AKVR1:1:1101:10496:2022 1:N:0:35
CGAACTCCTACGGGAGGCAGCAGTGGGGAATTTTGCGCAATGGGGGAAACCCTGACGCAGCAACGCCGCGTGGAGGATGAAGTCCCTTGGGACGTAAACTCCTTTCGATCGGGACGATTATGGCGGTACCGGAAGAAGAAGCCCCGGCTAACTTCGTGCCAGCAGCCGCGGTGATACGAGGGGGGCGAGCGTTGTTCGGAATTATTGGGCGTAAAGGGCGCGTAGGCGGTCGGATAAGTCTTGAGTGAAATCTTCGGGCTCAACTCGAAGTCTGCACGGGAAACTATCTGGCCTGCGTGTG
+
CCCCCGGGGGGGGGGGGGGGGGGGGGGGGGGGGGFGGGGGGGGGGGGGGGGGGGGGGGGGGGGGGGGGGGGGGGGGGGGGGGGGGGGGGGGGGGGGGGGGGGGGGGGGGGGGGGGGGCGGGGGGGGGGGGGGBFGGFG?FGGGGGGGGGGGGG9BFGGGGFGGGGGGGGGGGGGGGGGGGGGGGGGGGGGGEGGGGGGGGCGGGGGGGGGG88C89<EGDECEDGDGCC8CCEC5EFGDGFGGFD99*@FGGGGGGGFD<F?*:ECGGFGGFGDDCF)CDD>5??*?BB>FB@FF)8:>@F
@M03506:14:000000000-AKVR1:1:1101:11295:2068 1:N:0:35
CGAACTCCTACGGGAGGCAGCAGTGGGGAATCTTGCGCAATGGGCGAAAGCCTGACGCAGCGACGCCGCGTGAGGGATGACGGCCTTCGGGTTGTAAACCTCTTTCAGCCCTGACGAAGCGACAGTGACGGTAGGGGCAGAAGAAGCACCGGCCACCTACGTGCCAGCAGCCGCGGTAATACGTAGGGCGCAAGCGTTGTCTGGAATTATTGGGCGTAACGATGTCGTAGGTGGTCGTCCGCGTCGGCTGTGAAAAGTCGGGGCCCACTTCCGCGCTTGCATTGGATTCGGGCAGGCGAGG
+
BAA@CGGGG-6FCGE6CFFGCEFFFGFDG;ECFFCEGE@:FGGGGB++@6CFF@<ECF:+:C@FCECECB>+8+EE>FEGFECEGGE9FEFFGEG9,EF=E,5CFGGGG8B<F8FGCF:CCC+<FFC,F:@++*83@@FEFD3>FGG:FGC*<F@*3,3?:<:=@CGGCEDCDECC<**?,,;@C5?C*/:E**2;:*:CG+<6+<<CC?F79C*:1C******29*/8C*3<CCF**/*:CEG5>51*::+*302+*01::9C*)****39D3CEC3C*2*1+6***.952).8:3))))
@M03506:14:000000000-AKVR1:1:1101:14741:2069 1:N:0:35
CGAACTCCTACGGGAGGCAGCAGTGGGGAATATTGGACAATGGGGGCAACCCTGATCCAGCAATGCCGCGTGAGTGATGAAGGCCTTAGGGTTGTAAAGCTCTTTTACCGGGGACGATGATGACGGTACCCGGAGAATAAGCCCCGGCTAACTTCGTGCCAGCAGCCGCGGTAATACGAAGGGGGCGAGCGTTGTTCGGAATTACTGGGCGTAAAGGGCGCGTAGGCGGCGATCCGAGTCAGATGTGAAAGTCCTGGGCTTAACCTGGGGACTGCATTTGATACTGGATTGCTTGAATTCG
+
CCCCCGGGGGGGGGGGGGGGGGGGGGGGGGGFGGGGGGGGGGGGGGGGGGGGGGGGGGGGGGGGGGGGGGGGGGGGGGFGGGGGGGGGGGGGGGGGGGGGGGGGGGGGGGGGGGGGGGGGGGGGGGGGGGGGGGGGGGGGGGGGGGGGGGGGGGGGGGGGGGGGGGGGGGGGGGGGGGGGDEDGGGGCGGGC:CAFF?EGEGGGFDFGG8::EGEGGGGGGGGGGGGGDGG>=:;F=EGGGGFCCFF7<<C<CGCGFFGD5CFCEFGFFD*5555+:*0?FB=F?9C5AC>AFFFF)79*5
@M03506:14:000000000-AKVR1:1:1101:18777:2072 1:N:0:35
CGAACTCCTACGGGAGGCAGCAGTGGGGAATCTTGGACAATGGGCGCAAGCCTGATCCAGCAATGCCGCGTGAGTGAAGAAGGCCTTCGGGTTGTAAAGCTCTTTTGTCAGGGAAGAAACGGCTGAGGTTAATACCTTTGGCTAATGACGGTACCTGAAGAATAAGCACCGGCTAACTACGTGCCAGCAGCCGCGGTAATACGTAGGGTGCAAGCGTTAATCGGAATTACTGGGCGTAAAGCGTGCGCAGGCGGTTTTGTAAGTCTGTCGTGAAAGCCCAGGGCTCAACCGGGGAATTGCG
+
CCCCCFFFGGGEEGGGGGGGGGGGFGGGGGGGGGGGGGGGGGGGGGGGGGGGGGGGGGGGFFGGGGGEGGGGGGGGGGGGGGGFGGGGGGGGGGEFGGGGGGGGGGGGGGGGGFFGGDGGGGGGGFGG=FFGGGGGGGGGFGGGGGGGGGGGGGGGGGEFFFFFFFCCC@FEGGGGGGGGDACFGGGGGGGGGDEGEEGGGFCCC@CEFGDGGGFG8C?FGGGGGGGGF9CFFCCEECCFGGGGGCCDGGEEGGC3/5CC:FGGFCFD:7*)9<*<57F19>>GG3*91*)-)5).0/**0
@M03506:14:000000000-AKVR1:1:1101:17229:2092 1:N:0:35
CGAACTCCTACGGGAGGCAGCAGTAGGGAATTTTGCGCAATGGGGGAAACCCTGACGCAGCAACGCCATGTGAGGGATGACGCATTTCGGTGTGTAAACCTCTGTCAGCAGGGAATAAAAAGTACGCATGTACGATTGAATGTACCTGCAAAGGAAGCCCCGGCTAACTTCGTGCCAGCAGCCGCGGTAATACGAGGGGGGCTAGTGTTGCTCGGAATCACTGGGCGTAAAGGGAGCGTAGGCGGGAGCTTAAGTGGGGTGTTTAAAACCGGGGCCCAACCCCGGAGCGGCATTCCAAACT
+
CCCCCGGGGGGGGGGGGGGGGGGGGGGGGGGGGGGGGGGGGGDGGGGGGGGGGGGGGGGGGGGGGGGGGGGGGGGGGGGGGGGGGGGGGGGGGGGGGGGGGGGGGGGGGGGGGGGFGGGGGGGGGGGGGGGGGGGGGGGGGGGGGGGGGCEGGGGGGGGFCGGGGGGGGGGGGGGGGGGGGGFGGGGEGGGGGGGGGGGDGGG>FFGGGFFF?CEEEGFGGGGGFGGGEG=CFGGGGGDGGGGGGGGC8:6?:??FGFGGG5DCC:EGGGGFGGGCD@FDDF@GGF3>1C>>E49BFFFF*
@M03506:14:000000000-AKVR1:1:1101:22934:2186 1:N:0:35
CGAACTCCTTCGGGAGGCAGCAGTGGGGAATATTGGACAATGGGGGCAACCCTGATCCAGCAATGCCGCGTGTGTGAAGAAGGCCGTCGGGTTGTAAAGCACTTTAGGTTGGGAAGAAGTTATGTATTTTAAGAGATAACATAATTGACGGTACCGACAGAATAAGCACCGGCTAACTCTGTGCCATCAGCCGCGGTAATACAGAGGGGTCAAGCGTTAATCGGAATTACTGGGCGTAAAGGGCCCGTAGGTTGTTAAGCAAGTTATTTGTGAAATCCCTGGGCTTAACCTGGGAATAGCA
+
BCCCCFEGGGGGGCFG>FEFGGGGFGGGGGGGFGEGGGGGGGGGGDEGGGGGGFGGCAFGGCD9C<F7BFF7CF,CFGFEFFGGG+@@FECFGGCGGGGG8=EFGFGAC?C:B=D+4A,CE?BFFAA,CC9<<C,<BEFCFFGDFFDGFFCFFEFGGF73@:=FEGGGGCB*C:FFFDFB<7;;FC,>BFGGC>1<4*B9B++5?2****38CFF:EE5C9CCCC580<+<CD*88*85AF9*****1:*7<**27+***0<*20*+*37C)?0*+*9*6*8)/*)272:*(7)>65/*11
@M03506:14:000000000-AKVR1:1:1101:20671:2190 1:N:0:35
CGAACTCCTACGGGAGGCAGCAGTGGGGAATTTTGGACAATGGGGGCAACCCTGATCCAGCCATGCCGCGTGTGTGAAGAAGGCCTTCGGGTTGTAAAGCACTTTCGGCCGGAACGAAATCGCGCGGGCTATTACCCCGCGTGGATGACGGTACCGGAAGAAGAAGCACCGGCTAACTACGTGCCAGCAGCCGCGGTAATACGTAGGGTGCGAGCGTTAATCGGAATTACTGGGCGTAAAGGGTGCGCAGGCGGTCCTGCAGGTCAGGCGTGCAATCCCCGGGTTTAACCGGGGAATGGCT
+
CCCCCGGGGGGGGGGGGGGGGGGGGGGGGGGGGGGGGGGGGGGGGGGGFGGGGGGGGFGGGGGGGGGGGGGGGFGGGGGGGGGGGGFGGGGGGGGGGGGGGGGGGGGGGGGGGGGGGGGFGGGGGEGGGGGGGGFFCGGDGGGGGFGC:F@CFGGGGEBCCBEFFGGGGGGEGGGGGGGGGGGGGCFFGCEFGGGGE?EFEFFAFCEGFEDE58?EG51@CFGGG5FGFGGFGG;::8<8<FGFG5CCCGECD5:9*8766+*:C*:D?C571>*+2)9CC:7/1)**6C>(<335@FF))
@M03506:14:000000000-AKVR1:1:1101:13146:2223 1:N:0:35
CGAACTCCTACGGGAGGCAGCAGTCGGGAATTTTGGGCAATGGGCGAAAGCCTGACCCAGCAACGCCGCGTGAAGGATGAAATCCCTCGGGATGTAAACTTCGCAAGAATGGGAAGAATTAGCGAGCGCTAATACCGCTCGTGATGACGGTACCATTTGTAAGCTCCGGCTAACTCCGTGCCAGCAGCCGCGGTAATACGGGGGGAGCAAGCGTTGTTCGGATTTACTGGGCGTAAAGGGCGCGTAGGCGGCCAGCGCAAGTCCGTTGTGAAATCTCCGGGCTTAACTCGGAAAGGTCAAC
+
CCCCCGGGG9EFGGGGGGGGGGGGGGGGGGGGGGFGGGGGGGGGGGGGCFGGGFG?FGCGGGGGGDGGGGGGDFGFFGGGGGGGGGFGFGGGGEGGE@FFGGGGGGGFFGFGGG8FDFGGGFGGGGGGGGEDGGGGGGEEGGGFFGGGGGCGEGG9FFGGGGGGCFGGDEFGGGCFFGGGGGGGG@FC@FCEGGGGGGGGGDDECCGD5CGGG>EGGCFEGCEGGCFFGGGGGGDC59CCEE5:E=EDGGGGGECDGDDGGFGGED?DGG797*2+:/1>D3>*<*2/6C>9>D@F*964/
@M03506:14:000000000-AKVR1:1:1101:21705:2250 1:N:0:35
CGAACTCCTACGGGAGGCAGCAGTTAGGAATATTCCACAATGGGCGAAAGCCTGATGGAGCAACGCCGCGTGGAGGATGAAGGCCTTCGGGTCGTAAACTTCTTTTCTATGCGAAGAATATGACGGTAACATAGGAATAAGGGTCTGCTAACTACGTGCCAGCAGCCGCGGTCATACGTAGGGCCCAAGCGTTATCCGGATTGACTGGGCGTAAAGAGTTGCGTAGGTGGTTTATTAAGCGAATAGTGAAATCTTGTGGCTCAACCATAAGGCTATTATTTGAACTGGTAGTCTCGTACGT
+
CCCCCGGGG9FGGGGGGGEGGGGGGGGGGGGFGFCGGGGGGGGDGGGGGGGGGGCGGGGFGGFEGGGDGG=FGEGGGGCFFGFGGGGGGGGGGGGGGGFGGGGGGGGGGGFGGGGGGGGGA9EGGDGFGGGGGGGCGGGFGCGGGGGGGGFGCCGGGCGGGFCCCDCGGGGGGGGFA>C:F:FGGC<C7CFGGGGGGEECC=C:FGGGGGG*8CCECGGF7C=8?ECFCE88FCGGC+:+>E5ECFFGD?9C:EFGF4CFC?7CGGGF66+=C6*3*1:>:=?++1*).*/)0**))))))
@M03506:14:000000000-AKVR1:1:1101:15776:2270 1:N:0:35
CGAACTCCTACGGGAGGCAGCAGTGGGGAATATTGGACAATGGGGGCAACCCTGATCCAGCAATACCGCGTGCGTGGAGAAGGCCTTAGGGTTGTAAAGCACTTTAGGCTGGGAAGAAGGTGTGTAGTTTAAGAGATGACACATTTGACGGTACCGACAGAATAAGCACCGGCTAACTCTGTGCCAGCAGCCGCGGTAATACAGAGGGTGCAAGCGTGAATCGGAGTTACTGGGCGTAAAGGGCGCGTAGGTGGTTGTTTAAGTGAGATGTGAAAGACCTGGGCTTAACGTAGGAACTGCG
+
CCCCCGCFCC@;C@66:F@FGGGECDGCFCFEACF9F<F@FGGF7@CC@<@FE@FA,EC<@FFEC@<:@@FG,78BFCEGEFGC<<:FFGC=FCCFD?<,,455,AAB,BBCC8E=F@EGED?FGABF,:C@F9?<<??FG<FDF9DCFF>6>=F7FC>C<C9FDACGGG+@C*3D:,:=9FCFBF7>FFDECF:C1*=BB,,62?788*3CFGFE1*/89CFG88B*9ECGG51CCECCFFEEGEG/:EE9CF5*18C<?+:AFCC702<=C7*<*77<4<FGGFC?)*)(0)*17:??)
@M03506:14:000000000-AKVR1:1:1101:11796:2362 1:N:0:35
CGAACTCCTACGGGAGGCAGCAGTGGGGAATCTTGCGCAATGCGCGAAAGCGTGACGCAGCAACGCCGCGTGGGGGAAGAAGGCCTTCGGGTTGTAAACCTCTTTCAGTTGGGACGAAGCCTCGTGGGTTAATAGCCCGTTGGGGTGACGGTACCTTCAGAAGAAGCCCCGGCTAACTACGTGCCAGCAGCCGCGGTAATACGTAGGGGGCAAGCGTTGTCCGGAATCATTGGGCGTAAAGAGCGTGTAGGCGGCCCGGTAAGTCCGCTGTGAAAGTCCAGGGCCCAACCCTGGAATGCCG
+
CCCCCGGGGCGGGGGGGGGGGGGGGGGGGGGGGGGGGGGGGGGGGGGGGGGGGGGGGGGGGGGGGGGGGGGGGGGGGGGGGGGGGGGGGGGGGGGGGGGGGGGFGGGGGGGGGGGGGGGGGGGGGGGGGGGGGGGGEGGGGGFDGGGGGGGGGGGGGGGGGFGGGGGGGGGGGGGGGGGGGGGGGGGGGGGGGGGGGGGGFGG9FGDGGGGCFGGGGGGGFGGGGGGGFFGGGGGGCE3FGFGGG:=D8CGGGGG>C>DDEED+0CEGGGE67:>FC8CGGFFG*775<<54>FFF=FF47
@M03506:14:000000000-AKVR1:1:1101:10236:2372 1:N:0:35
CGAACTCCTACGGGAGGCAGCAGTGGGGAATATTTGACAATGGGCGCAAGCCTGATCCAGCCATGCCGCGTGAGGGATGAAGGCCCTAGGGTTGTAAAGTCCTTTTGTGCGGGAAGATAATGACGGTACCGCAAGAATAAGCCCCGTCTAACTTCGTGCCAGCAGCCGCGCTAATACGAAGGGGGCTAGCGTTGCTCGGAATCACTGGGCGTAAAGGGTGCGCAGGCGGGTCGGTAAGTCAGGGGTGAAATCCTGGCGCTCAACTCCAGAACGGCCTTTGATACCGAGGATCTTGAGTTCG
+
CCCCCGGGGGGGGGGGGGGGGGGGGGGGGGG@FG,6,CFGGGGGGGGGGGGGGGG,6E6EGFG<FGGGGGGG>=,BFGGGGGDEF,C,EFGGGGGGGG,,,CFGG9E<=FFCGGCGGD<<55CF:4844E+@FG7,:?==3:,+@F33,@=3@3F+337>3>D<7<>*@:*15<<C;>C7*=<C<F1**,C<*FE<BCEE**?+,;CGFDG8CG8:F*CE5**/:5*1*:/1**2//00+ACFFEE5C+:+09+<6*5<C:EC7+:?F?**.)1)*992:07=7+)*0()/4**1*0*9*)
@M03506:14:000000000-AKVR1:1:1101:16996:2381 1:N:0:35
CGAACTCCTACGGGAGGCAGCAGTCGAGAATCTTCTGCAATGGGCGCAAGCCTGACAGAGCGACGCCGCGTGCGGGATGAAGGCCCTCGGGTTGTAAACCGCTGTCACTCGTTAAGAAAGCCTGGGGTAGGCCTCCAGGTTGACGTTAGCGAGAAAGGAAGTCACGGCTAACTTCGTGCCAGCAGCCGCGGTAAGACGAAGGTGACGACCGTTGCTCGGAATCACTGGGCATAAAGCGCGCGTAGGTGGCTTGGGAAGGCCATGGTGAAATCCCTCGGCTCAACCGAGGAACTGCCGTGGG
+
CCCCCGGGGGGGGGGGGGGGGGGGGGGGGGGGGGGGGGGGGGGGGGGGGGGGGGGGGGGGGGGGDGGGGGGGGGDGGGGGGGGGEFGGFEGGGEGGGGGFFGGGGGGGGGGGDGGGGGGGGGFFGGGGGGGGGFFG?FFGGGGGGGGGGFGDE@CGGGGGGGFCGGGDEGGG;<FGFGG7FGGGGDCEGGDGEEFGGGGGEGGFC?EEEGEG5CCECEGGDCGFGDFDGGGGG?+3+87CCC1>C:EF=62175*9A@**AFFFF:<:<*<F*7FFG>:*99=FFD7>3).3?FFFE))5)
@M03506:14:000000000-AKVR1:1:1101:7501:2387 1:N:0:35
CAACTCCTACGGGAGACAGCAGTCGAGAATTTTTGACAATGGGGGAAACCCTGATCGAGCGACGCCGCGTGGAGGATGAAGGTCTTCGGATTGTAAACTCCTGTCATTGGGGAACAATGCACAGATATTAACTGTATTTGTGTTGATAGTACCCGAAGAGGAAGGGACGGCTAACTCTGTGCCAGCAGCCGCGGTAATACAGAGGTCCCAAGCGTTGTTCGGATTCATCGGGCGTACAGGGTGCGTAGGCGGCGCGGTAAGTCGGGTGTGAAATCTCGGGGCTTAACTCCGAAACTGCATT
+
CCCCCGGGGGGGGGGGGFGG?FGGGGGFGGGGGFGGGEFGEGGGEG@EEFGGGGGGG:FFCEEEGGGGG@>FCFGEGGGGGGDFFGGGGDFD@FGGCFGCGGEFGGGFGFFGGDFGGGGGGGGGGGD9E9FGFGGGGDGGDFGGGGGGGGGGCFGDC@BCG?FFEEGGGGD*>@FBFCCCCFFG:FG@EGGGGGG7CFGGGGGGGG79CGEFFEG8CA=<;E5EDC<C++;8EGGD*8>E5:EEG:*)8<==CC=<EE3DGC>C=<2927<=*:FFF>DDG>5E+9?79<@455>FFF47/
@M03506:14:000000000-AKVR1:1:1101:14761:2403 1:N:0:35
CGAACTCCTACGGGAGGCAGCAGTTGGGAATCTTGGACAATGGGGGAAACCCTGATCCAGCCATGCCGCGTGAGTGATGAAGGCCTTCGGGTTGTAAAACTCTTTCGACGGGGACGATAATGACGGTACCCGTAGAAGAAGCTCCGGCTAACTTCGTGCCAGCAGCCGCGGTAATACGAAGGGGGCTAGCGTTGTTCGGAATTACTGGGCGTAAAGCGCGCGCAGGCGGTCTTTCAAGTCAGTGGGGAAAGCCCGGAGCTCAACTCCGGAAATGCCATTGAAAATGTAAGACTTGAGGCTG
+
CCCCCGGGGGGGGGGGGGGGGGGGGGGGGEGGGGGGGGGGGGGGGGGGGGGGGGGGGGGGGGGGGGGGGGGGEGFGGGGGGGGGGGGGGGGGGGGGGGGGGGGGGGGGGGGGGGGGGGGGGGGGGGGGGGGGGDCFGGGGGGGGGGGGGGGGGGGGGGGGGGGGGGGGGGGGGGGGGGGFGGGGGGGGGGGGGGGGGGGGGCGGGGGCFFGGGEFCFGCGGGG8CEGEG?8EGGF?CCCFDFGGF**9EEFCFFEG:<52AGGGGGGGG*:7:FDF==>DC**++*21)*18F*6*)8))0
@M03506:14:000000000-AKVR1:1:1101:20874:2456 1:N:0:35
CGAACTCCTACGGGAGGCAGCAGTGGGGAATATTGGACAATGGGCGAAAGCCTGATCCAGCCATGCCGCGTGAGTGATGAAGGCCTTAGGGTTGTAAAGCTCTTTCGGCGGGGACGATAATGACGGTACCCGCAGAAGAAGCCCCGGCTAACTTCGTGCCAGCAGCCGCGGTAATACGAAGGGGGCTAGCGTTGTTCGGAATCACTGGGCGTAAAGCGCATGCAGGCGGATCGCTAAGTCGGGGGTGAAATCCCGAGGCTCAACCTCGGAACTGCCTTCGATACTGGCGATCTTGAGTCCG
+
CCCCCGGGGGGGGGGGGGGGGGGGGGGGGGGGGGGGGGGGGGGGGGGGGGGGGGGEGGGGGGGGGGGGGGGGFGGGGGGGGCGFGGGGGGGGGGGGGGGGGGGGGGGGGDGGGGGGGGGGGGGGGGCD:FGGGGGGGGGGGGGGGGGGGDGGGFGGGGGFGGGGGGGGGGGGGGGGFF>@>CEGGGGGGGG*;C:FFEG>EGGGGGGFFGGDEEFDCGEG5CGG?FGGDE*:EGGGGGGFGGGGCEEFFGDFFFGC?:)<6<=A=<6DCCEB4CCF4**11*):<*97>3.8)9@44*8/5
@M03506:14:000000000-AKVR1:1:1101:21518:2474 1:N:0:35
CGAACTCCTACGGGAGGCAGCAGTGGGGAATATTGGACAATGGGGGCAACCCTGATCCAGCAATGCCGCGTGAGTGATGAAGGCCTTCGGGTTGTAAAGCTCTTTTGCCAGGGACGATGACGACGGTACCTGGAGAATAAGCCCCGGCTAACTTCGTGCCAGCAGCCGCGGTAATACGAAGGGGGCAAGCGTTGTTCGGAATTACTGGGCGTAAAGGGCGCGTAGGCGGCTTATCAAGTCAGGCGTGAAATTCCCGGGCTCAACCTGGGGGCTGCGCTTGATACTGATGAGCTTGAATGCG
+
CCCCCGGGGFGGGGGGGGGGGGGGGGGGGGGFGGGGGGGGGGGGGGGGGGGGGGGGGGGGGGGGGGGGGGGGGGGGGGGGGGGGGGGGGGGGGGGGGGGGGGGGGGGGGGGGGGGGGGGGGGGGGGGGGGGGGGGGGGGGFGGGGGGGGGGGGGGGGGDGGGGGGDGGGGGGGGGGGGGGGGGGGGGGGGGGEGGFGGGGGGGGGFGGGGGGGGGGGGGGGGGGGGGGGG8EDFGCFFGFGGFGGGGGFFGGGGGDEEDGGGGFDFGGGDEFGG:E7>DGGFFF+=FF2CFB*94>747*)
@M03506:14:000000000-AKVR1:1:1101:10544:2481 1:N:0:35
CGAACTCCTACGGGAGGCAGCAGTAGGGAATTTTGCACAATGGGCGCAAGCCTGATGCAGCAATGCCGCGTGAGTGAAGAAGGCTCTTGGGTTGTAAAGCTCTTTCGGCCAAGAAGAAGGGACCACTTGCGAACAGTCTGTGGTTTTGACGGTATTGGAAGAAGAAGCACCTGCTAACTTCGTGCTAGCAGCAGCGGTAATACGAAGGGTGCAAGCGTTGTTCGGAATTACTGGGCGTAAAGCGCGAGTAGGCGGGGCTATAAGTCGATTCGGAAATCCCTGGGCTTAGCCTGGGACGTGG
+
CCCCCEFEGGGGGDDGGFGGGGGGGGG7FGG@CDFCFFGDC<AEEG>EE7CEGGGEGGDC@CFFG@CFGGGGGGGEGGGGCF=AFGFFEFGFEDGGGGFFFGDCFGGGG::EDFGF8BEGG8B:BD,5EEFEGGGFAFCF,CFFB,A<:=FE@FFFGGG9<7:DF:F@CGEAF7<;DF9FFEFCCGFCEFCF@FC:CEEC9B;;<:CE8CC5B,,C8;;E3*>EEG**<C9C+A=8=CDE=ECEEG*7:6<0>EC)*))1ACC+3:*11*+)*/9C>9FFF?)::5C?>F6AFF3)7:B>.
@M03506:14:000000000-AKVR1:1:1101:24218:2504 1:N:0:35
CGAACTCCTACGGGAGGCAGCAGTGGGGAATCTTGCGCAATGGGGGAAACCCTGACGCAGCGACGCCGCGTGGAGGATGTAGCTCCTTGGAGTGTAAACTCCTTTCGACCGGGACGATAATGACGGTACCGGCGGAAGAAGCACCGGCTAACTTCGTGCCAGCAGCCGCGGTAATACAGAGGGTGCGAGCGTTGTTCGGAATTATTGGGCGTAAAGGGCGCGTAGGCGGTGTTGTAAGTCACCTGTGAAACCTCTGGGCTTAACTCAGAGCCTGCAGGCGCAACCGCAATGCTGGGTGGTG
+
CCCCCGGFG<FFDEGGGGGC7E@CFGGGGGGDFGGGDDFEGGGGGD>FGGGGGGGFCGEGCFFEGGGGEGGDECFC:FFGGGGAFGGA9FFGEGGGGG,B9FF<FGGGGGGGFGCCGCEFGEGC+>@FE<FGDEGFCCFFGG7:FC7:<<<<C,,4=ECGF2<<FAFF7*::8?<E9+2<+;C??CGG*1::AEE8:CE8CE?<+9+0:>88/A5+0;5EGC:8EGCGD:**;CC9ECGGG7?CFGG*399=>*<0<55CD+:FCD96C=C>5***9))))85C*775(960@B@))07@F
@M03506:14:000000000-AKVR1:1:1101:12973:2537 1:N:0:35
CGAACTCCTACGGGAGGCAGCAGTGGGGAATATTGGACAATGGGCGAAAGCCTGATCCAGCAATGCCGCGTGAGTGATGAAGGCCTTAGGGTTGTAAAGCTCTTTTGCCAGGGATGATAATGACAGTACCTGGAGAATAAGCTCCGGCTAACTCCGTGCCAGCAGCCGCGGTAATACGGAGGGAGCTAGCGTTGTTCGGAATTACTGGGCGTAAAGCGCGCGTAGGCGGCTTTGTAAGTTAGAGGTGAAAGCCCGGGGCTCAACCCCGGAACTGCCTTTAAGACTGCATCGCTTGAATCCG
+
CCCCCGGGG9FGGGGGGGGGGGGGGGGGGGGGGGGGGGGGGGGGGGGGGGGGGGGGGGGGGGGGGGGGGGFGFGGGGGGGGGGGGGGGGGGGGGGGGGGGGGGGGGGGGGGGGGGGGGGGGGGGGGGGGGGGGGGGGGGGGGGGGGGGGDGGGFGGGGGGGGGGGGGEDGEGGGDGGGDFEGGGGGGGGGGEEGGGGGGEGFGGGGGGGGGGGGGGFGGGGGGGGGGGG>ECGGEC7CC7?C<<FGGG<CGGCGECCBDCCCFGGDGDG7C@**9?C=D>GFFGFFGFACDB@>:FFF7F>
@M03506:14:000000000-AKVR1:1:1101:18392:2555 1:N:0:35
CGAACTCCTACGGGAGGCAGCAGTGGGGAGTCTTGCGCAATGGCCGAAAGGCTGACGCAGCGACGCCGCGTGTGGGAGGACGCCTTTCGGGGTGTAAACCACTGTTGCCCGGGACGAACAGCTTCTTTCGAGGAGCCTGACGGTACCGGGTGAGGAAGCACCGGCTAACTCCGTGCCAGCAGCCGCGGTAATACGGAGGGTGCGAGCGTTGTCCGGAATCATTGGGCGTAAAGGGCGCGTAGGTGGCTGGCCAAGCGTCGGGTGAAAGCTCGGGGCTCAACCCCGAGGCGGCCGTGCGAAC
+
CCCCCGGGGGGGGGGGDGGGGFGCFGGGGGGGGGCFGGGGGGGGFFEGGGGGGGGGGGGGGEGFGGGDGGGGGFFEEFFDGGEFGGGGGGGGGGFFFCGGGGGGGGG9<FFGEGGGGGGGGGEFGGGCGDCG>FGGGGGFGDGGGGGGECFEFGFCFGGGGG@@FCFDFGGGCC>CFGGGCGFG5C8ECEGFFF5EEECE8EE*/2*22CECC?EE>CC?7:+2CGGG**88<+;CC5C*:CEFFCGG=CCF4:C7/0*1>CDGC6?*0:<>)9C595=*77>GD:<31D)4.)).)7377
@M03506:14:000000000-AKVR1:1:1101:16888:2578 1:N:0:35
CGAACTCCTACGGGAGGCAGCAGTGGGGAATATTGGACAATGGGCGAAAGCCTGATCCAGCAATGCCGCGTGAGTGATGAAGGCCTTAGGGTTGTAAAGCTCTTTTGCCAGGGATGACAATGACAGTACCTGGAGAATAAGCTCCGGCTAACTCCGTGCCAGCAGCCGCGGTAATACGGAGGGGGCTAGCGTTGTTCGGAATTACTGGGCGTAAAGCGCGCGTAGGCGGCTTTGTAAGTTAGAGGTGAAAGCCCGGGGCTCAACCCCGGAACTGCCTTTAAGACTGCATCGCTTGAATCCG
+
CCCCCGGGGGGGGGGGGGGGGGGGGGGGGGGGGGGGGGGGGGGGGGGGGGGGGGGGGGGGGGGGGGGGGGGGEGGGGGGGGGGGGGGGGGGGGGGGGGGGGGGGGGGGGGGGGGGGGGGGGGGGGGGGGFFGFFGGGGGGGGGGGGGGGEFGGGGGGGGGGGGGGGGGGGGEGGGGGGGGGGDGGGGGGGGGDGGGFCEGEGGGGGGGGGEEEGCFFGGGGDCEGGGGEECDFGGGFGGG?ECFGGGGGCFFF5EGDDGGGG=?EDGGE3*.**9?C*:;>F=CC:*=<F>(5>@))*8)0
@M03506:14:000000000-AKVR1:1:1101:15686:2579 1:N:0:35
CGAACTCCTACGGGAGGCAGCAGTGGGGAATTGTTCGCAATGGGCGCAAGCCTGACGACGCAACGCCGCGTGGAGGACGAAGATTTTCGGATCGTAAACTCCTTTCGATCGGGAAGAACAGCTTCCGGGTGAATAGCCTGGAAGTCTGACGGTACCGAGAGAAGAAGCCCTGGCTAACTCCGTGCCAGCAGCCGCGGTAATACGGGGGGGGCAAGCGTTGTTCGGAATTACTGGGCGTAAAGGGCTCGTAGGCGGCCAACTAAGTCCGACGTGAAATCCCAAGGCTTAACCTTGGAACTGC
+
CCCCCFGGGGGGGGGGGGGGGGGGGGGGGGGFGGGGGGGGGGGGGGGGGGGGGGGGGGGGGGGGGGGCGGFGGGGGGGGGGGGFGGGGGGGGGGGGGGGGFGGGGGGGFGGGGGGGGGGGGGGFCFFDG:FFFGGGGGGGGGGGGFGGGDGGGGGGGGEGGGGFGGGGCFGGGFGGGGGFCFGGGFGGGGF+C<7<CEG>CFGGECEEGDCCEFGGE=CC*A@EG88@CF?EEFGC=:>ECGFGG=FDEEFGC5ED53<CG?DGCCFD5CED<C7C*=CF4<@EFF*9AFF4=7?)9)76*
@M03506:14:000000000-AKVR1:1:1101:20418:2593 1:N:0:35
CGAACTCCTACGGGAGGCAGCAGTTAGGAATCTTGGACAATGGGCGCAAGCCTGATCCAGCCATGCCGCGTGAGTGGTGAAGGCCTTAGGGTTGTAAAGCTCTTTCAGCGGGGAAGATAATGACGGTACCCGCAGAAGAAGCCCCGGCTAACTTCGTGCCAGCAGCCGCGGTAATACGAAGGGGGCTAGCGTTGCTCGGAATCACTGGGCGTAAAGCGCACGTAGGCGGCTTTCTAAGTCAGGGGTGAAATCCTGGAGCTCAACTCCAGAACTGCCTTTGATACTGGGAAGCTCGAGTCCG
+
CCCCCGGGGGGGGGGGGGGGGGGGGGGGGGGGGGGGGGGGGGGGGGGGGGGGGGGGGGGGGGGGGGGGGGFGGGGGGGGGGGGGGGGGGGGGGGGGGGGGGGGGGGGGGGGGGGGGGGGGGGFFGGGGGGGGGGGGGGGGGGGGEGGGGGGGGGGGGGGGGGGGGGGGGGGGGGGGGGGGGGGGGGGGGGGGGGGGGGGGGGGGGGFEGGGECGGGGGGGGGGGGGGGGGGGFGGF7:FFGFGGGGEDGDFFGGGGCFGGCFDDGGFDFGGF76CCCF7>>FFGC?47<754)?EDFFFF@
@M03506:14:000000000-AKVR1:1:1101:13846:2602 1:N:0:35
CGAACTCCTACGGGAGGCAGCAGTCGGAAATTTTGGGCAATGGGCGAAAGCCTGACCCAGCAACGCCGCGTGAAGGATGAAGCTTCTCGGAGTGTAAACTTCATAAGAATGGGACGAATAAGTGGGGGATAATACCCCCCATGATGACGGTACCATTTGTAAGCTCCGGCTAACTCCGTGCCAGCAGCCGCGGTAATACGGGGGGAGCAAGCGTTGTTCGGATTTACTGGGCGTAAAGGGCGCGTAGGCGGCGTAACAAGTCACTTGTGAAATCTCCGGGCTTAACCCGGAGCGGCCAAGG
+
CCCCCGGGGGGGGGGGGGGGGGGGGGGGGGGGGGGGGGGGGGGGGGEGGGGGGGGGGGGGGGGGGGGGGGGGEGFDFFGGGGGGGGGFGGDGGCFGDFGGFGGGGGGGGGGGGGGGGGGGGGGGGGGGGGGGGGFFFGGGGGGGGGGGGGG>FGGGGGGGGGGDFCFEGGGGGFGGGGGGGGGGGGGG=FGGGEG7FGCF@CEGGGGCEGCFGG5/;CFEGDGGGGGGFG=/?C*CCFFGGGCE*>EGFEGGDG5D8BGGGGGGFC?777F?FDGG7@GCG3:C9@FF>G@2B@>>@>7F)
@M03506:14:000000000-AKVR1:1:1101:17451:2610 1:N:0:35
CGAACTCCTACGGGAGGCAGCAGTGGGGAATTTTGGACAATGGGGGCAACCCTGATCCAGCAATGCCGCGTGTGTGAAGAAGGCCTTCGGGTTGTAAAGTGCTTTTGGCGGGGAAGAAACGGCTCGTGCTAATATCCTGGGCTAATGACGGTACCCGCAGAATAAGCACCGGCTAACTACGTGCCAGCAGCCGCGGCAATATGTAGGGTGCAAGCGGTAATCGGAATTACGTGGCGCAAAGCGTGCGCAGGCGGTTCTGCCAGACAGAAGTGAAACCCCCGGGCTCGACCTGGGCAGTGCG
+
CCCCCGGGGGGGGGGGGGGGGGGGGGGGGGGFGGGGGGGGGGGGDGGGGEGGGGGGGGGGGGGGGGGGGGFGGGGGFAFGGGGGG8FFFDGGGGG9FFG,5AFFGGGGGGGGG:FGGFG8<FE38F3@F<FCFGABACBF@CC7FFGFFG761>FG71*4FF@F,7<CF7:F*1*7CCFGGF:*CCFGG7+41:****?CC7@@:E?8CG80CCEG*2*/00*/118+:C**;**:**1*<*:::==3::*:75*);*0*+32*2*0*+2<***0+*09D)77EE))0()),..7>509F)
@M03506:14:000000000-AKVR1:1:1101:14052:2616 1:N:0:35
CGAACTCCTACGGGAGGCAGCAGTGGGGAATATTGCACAATGGGCGCAAGCCTGGTGCAGCCATGCCGCGTGTATGAAGAAGGCCTTCGGGTTGTAAAGTACTTTCAGCGGGGAGGAAGGCGATAAGGTTAATAACCTTGTCGATTGACGTTACCCGCAGAAGAAGCACCGGCTAACTCCGTGCCAGCAGCCGCGGTAATACGGAGGGTGCAAGCGTTAATCGGAGTTACTGGGCGTAAAGCGCACGCAGGCGGTCTGTCAAGTCGGAGGTGAAATCCCCGGGCTCAACCTGGGAACTGCA
+
CCCCCGGGGGGGGGGGGGGGGGGGGGGGGGGGGGGGGGGGGGGGGGGGGGGGGGGGGGGGGGGGGGGGGGGGGGGGGGGGGGGGGGGGGGGGGGGGGGGGGGGGGGGGGGGGGGGGGGGGGGGGGGGGGGGGGGGGGGGGGGGGDGGGGGGGGGGGGGGGEGGGGGGGGGGGGGGGGGGGGGGGGGFGGGGGGGGGGGGGGGGGGGGGGGGGGGGGGCGGGGGGGECGGGGGFDGG7CDCGGGGD7EDEGEGCGEGGFCGGGGGCDGG*9CFCCFFGFGGDB@E5>CF<4?BFF::5)9?*
@M03506:14:000000000-AKVR1:1:1101:9391:2619 1:N:0:35
CGAACTCCTACGGGAGGCAGCAGTGGGGAATATTGGACAATGGGCGCAAGCCTGATCCAGCAACGCCGCGTGGAGGACGAAGGTCTTCGGATTGTAAACTCCTGTCAGGTGGGACGGAGGTCTGGGGGCAAATAGTTCCCAGGCTTGACGGTACCACCAGAGGAAGCCCCGGCTAACTCCGTGCCAGCAGCCGCGGTAATACGGGGGGGGCTAGCGTTATTCGGAATCATTGGGCGTAAAGGGCGCGTAGGCGGCGCGGTAAGTCAAAGGTGAAATCCCTCGGCTCAACTGAGGAACTGCC
+
CCCCCGGGGGGGGGGGGGGGGGGGGGGGGGGGGGGGGGGGGGGGGGGGGGGGGGGGGGGGGGGGGGGGGGGGGGGGGGGGGGGGGGGGGDFGGGGGGGGGGGGGGFGGGGGGGGGGG7FGGGGGGGGGGGGGGFGFEFGGGGGGGGGGGGGGGGGGGGGGGGCFGGFGFGGGGGGFGGGGGGGGGGGGGGGGGGGGGEEEGGGGGGCEGGGC*;CE:8C@7@CFEGG6EFCCE5FE=EGGG77CE=C78=EGG5=DCE3)::F9C7<:FC0):0*0:F407>BG55==?>FB6))07)=?:
@M03506:14:000000000-AKVR1:1:1101:12960:2646 1:N:0:35
CGAACTCCTACGGGAGGCAGCAGTGGGGAATATTGGACAATGGGCGCAAGCCTGATCCAGCCATGCCGCGTGAGTGATGAAGGCCCTAGGGTTGTAAAGCTCTTTTGTGCGGGAAGATAATGACTGTACCGCAAGAATAAGCCCCGGCTAACTTCGTGCCAGCAGCCGCGGTAATACGAAGGGGGCTAGCGTTGCTCGGAATCACTGGGCGTAAAGCGCACGTAGGCGGACTCTTAAGTCGGTGGTGAAATCCTGGAGCTCAACTCCAGAACTGCCTTCGATACTGGGAGTCTCGAGTTCG
+
CCCCCGGGGDFGGGGGGGGGGGGGFGGGEDFFGGGGGGGGFGGGGGGGGGGGGGGGGGGGGGGGGGGGGGGGGGGGGGGGGGGGGGGFFGGE@CGGGGGFGGFGGGGGFGGGGDGGGGGGGGGGGGGGGGGEDGGGGGGGGGGGGGGGGGGGGGGGGGGGGGGGGGGDGGGGGGGGFFBFFGGGDGGGGGGGG>CFGGEG>FGGGGGFFCEEGGGGDGGC5EF?FCCCCCCCFF7:+02:=ECEE5=>C?ECDGG485<C+AFCFGFFFGD:7CDCF?FDG4;:CFFF(>@BFFF4:9>4:
@M03506:14:000000000-AKVR1:1:1101:22674:2647 1:N:0:35
CGAACTCCTACGGGAGGCAGCAGTGGGGAATTTTGGACAATGGGGGCAACCCTGATCCAGCCATGCCGCGTGTGTGAAGAAGGCCTTCGGGTTGTAAAGCACTTTCGGACGGAACGAAATTGCGCGGGTGAATATCCTGCGTAGATGACGGTACCGTAAGAAGAAGCACCGGCTAACTACGTGCCAGCAGCCGCGGTAATACGTAGGGTGCGAGCGTTAATCGGAATTACTGGGCGTAAAGTGTGCGCAGGCGGCGTTGCAAGTCGAGTGTGAAATCCCCGAGCCTAACTTGGGAATTGCG
+
CCCCCGGGG9ECGGGGGGGGGGGCFGGGGGGGGGGGGGGGGGGGGGGGGGGGGGGGGGGGGGGGGGGGGG>FGGFFFGFFGGGGGGGGFGGGGGGGGGGGGGGGGGGGGGGGD7CFGGGGEGGEGGGGGDFFGGCGGGGGGFGGGFFGGGGGGEGCFGGC9CGGGGGGFGGGGGGGGGFGECFGGFGGGEFFCGGGDCE7CFGGEFGGGGGG8E5E8?C5@@@G5C8FFFFDCE1:/:*@F<?CF:5<EEEEGGGG80950<D+<C5C<CC=*?0+:)997)77*867(0/:975:)9=*)
@M03506:14:000000000-AKVR1:1:1101:6747:2647 1:N:0:35
CGAACTCCTACGGGAGGCAGCAGTCGAGAATATTCGACAATGGGCGAAAGCCTGATCGAGCGACACCGCGTGTAGGATGAAGGCCTTCGGGTCGTAAACTACGGTAGTATGGTAACAATGCAAATGAGTGCCATACGGAAAGAGGTGGGTAACTACGTGCCAGCACCAGCGGTAATACGTAGACCTCAAGCGTTATCCGGATTTATTGGGCGTAAAGAGCATGTAGGTGGTTTTGTGCGTCTTCTGTTAAAGCCCAGGGCCTAACCCTGGAAGTGCAGGAGATACGACAAGACTAGAGGAG
+
CCCCCGGGG-FEGGGGGGGGGGGGGGGGGGGGGGGGGGGGGGGGGGGGGGGGGGGGGGGGGGGGGGGGGGFGGGGGGGGGGGGGGGGGGGGGGGGGGGGGGGGGGGGGGGGGGGGGGGGGGGGGGGGGGGGGGGGGGGGGGGGGGGGGGGGGGGGGGFGGGGGGGGGGGGGGGGGFGGGGGGGGGGGGGGGGGGGFGFGGGEEDGGGGGGGGGGGGGGGGGGD?>FEFGG8@F5CFGGGEEGG9CFEGGGGGG6CGGFGCE5FFG9FFFC=65DDFGFFGGFFGGFGFFGF<F4?4@=F55
@M03506:14:000000000-AKVR1:1:1101:14432:2662 1:N:0:35
CGAACTCCTACGGGAGGCAGCAGTCGGGAATTTTGGGCAATGGGCGAAAGCCTGACCCAGCAACGCCGCGTGAAGGATGAAATCCCTCGGGATGTAAACTTCGCAAGAACGGGAAGAATAAGTAGGGGACAATACCCCCTATGATGACGGTACCGTTTGTAAGCTCCGGCTAACTCCGTGCCAGCAGCCGCGGTAATACGGGGGGAGCAAGCGTTGTTCGGATTTACTGGGCGTAAAGGGCGCGTAGGCGGTCAGCACAAGTCAGTTGTGAAATCTCAGAGCTGAACTCGGAAAGGTCAAC
+
CCCCCGGGGGGGGGGGGGGGGGGGGGGGGGGGGGGGGGGGGGGGGGGGGGGGGGGGGGGGGGGGGGGGGGGGGGGGGGGGGGGGFGGGGGGFEGGGGGGGGGGDGGGGGGGGGFCFGGGGGGGGGGGGGGGGGGGFGGGEGFGGGGGGEFGGGFEEDGGGGGGG9FCFGGEGGGGGEFFFGGDFF7CEEGGGGGGDGGGGECEGGGGDCFFFG28CC8@EGG5EFGGGGGFCE5*;CCGG5=GGECECEE=195FFCFG*CGGFFCGGEGGFGCFGG**:CFF+<?4*.950)7>7?*999
@M03506:14:000000000-AKVR1:1:1101:8537:2694 1:N:0:35
CGAACTCCTCCGGGAGGCAGCAGTGGGGAATTTTGGACAATGGGCGCAAGCCTGATCCAGCAATGCCGCGTGTGTGAAGAAGGCCTTCGGGTTGTAAAGCACTTTTGTCCGGAAAGAAAACGCACTGGCTAATACCCGGGGCGGATGACGGTACCGGAAGAATAAGCACCGGCTAACTACGTGCCAGCAGCCGCGGTAATACGTAGGGTGCAAGCGTTAATCGGAATTACTGGGCGTAAAGCGTGCGCAGGCGGTCCGCTAAGACAGATGTGAAATCCCCGGGCTTAACCTGGGAACTGCA
+
CCCCCGGGGDGGGGGGGGGGGGGGGGGGGDGGFGGGGGFGGGFGGGGGGGGGGGGGGGGGGGGGGGGGGGGGGGGGGGGGGGGGGGGGGGGGGGGGGGGGGGGGGGGGGGGGGGGGGGGGGGGGGGGGGGGGGGGFGGGGGGGDGGGGGGGGGEGGGGGGGFGGGGGFGGGGGEGGGFGGGGGGGCGFC:CFGGGGCGGFGGGGFGGGGGGGGGGGGGGG7@CC>EGGGFGG?FGGGGGGG?ECE=C:EEDGGGGGDEGDEEGDG4:4+:E4*>CGG?0>CD>DE:FF2C=?F@5@F:**1
@M03506:14:000000000-AKVR1:1:1101:16284:2700 1:N:0:35
CGAACTCCTACGGGAGGCAGCAGTGGGGAATATTGGGCAATGGGCGAAAGCCTGATCCAGCAATGCCGCGTGAGTGATGAAGGCCTTAGGGTTGTAAAGCTCTTTTACCCGGGATGATAATGACAGTACCGGGAGAATAAGCCCCGGCTAACTCCGTGCCAGCAGCCGCGGTAATACGGAGGGGGCTAGCGTTGTTCGGAATTACTGGGCGTAAAGCGCACGTAGGCGGCTTTGTAAGTTAGAGGTGAAAGCCCGGGGCTCGACTCCGGAATTGCCTTTAAGACTGCATCGCTAGACTTGT
+
CCCCCGGGGGGGGGGGGGGGGGGGGGGGGGGGGGGGGGGGGGGGGGGGGGGGGGGGGGGGGGGGGGGGGGGGGGGGGGGGGGGGGGGGGGGGGGGGGGGGGGGGGGGGGGGGGGGGGGGGGGGGGGGGGGGGGGGGGGGGGGFGGGGGGGGGGGGGGGGGGGGGGGGGGGGGGGGGGGGGGGGGGGGGGGGGGGGGGGGGGGGGGGGGGGGGGGGGFGDGGGGGGGGGGGGCCEFCFGFGGGFGGGGGGGGGGGGGGECCEEGE5C?DG:EFGF:CC@777BF?CFGFA:5<FDEF=/86/
@M03506:14:000000000-AKVR1:1:1101:9511:2714 1:N:0:35
CGAACTTCTACGGGAGGCAGCAGTGGGGAATATTGGACAATGGGCGAAAGCCTGATCCGGCAATGCCGCGTGAGTGATGAAGGCCTTAGGGTTGTAAAGCTCTTTTGCCAGGGACGATAATGACAGTACCTGGAGAATAAGCTCCGGCTAACTCCGTGCCAGCAGCCGCGGTAATACGGAGGGAGCTAGCGTTGTTCGGAATTACTGGGCGTAAAGCGCGCGTAGGCGGCTTTGTAAGTTAGAGGTGAAAGCCCGGGGCTCAACCCCGGAACTGCCTTTAAGACTGCATCGCTTGAATCCG
+
CCCCCGGGGGGGGGGGGGGGGGGFGGGGEGGGGGGGGGGGGGGGGGGGGGGGGGGGGGGGGGGGGGGGGGGGGGGGGGGGGGGGGGGGGGGGGGGGGGFGDGGGGGGGGGGGGGGGGGGGGGGGGGGGGGGGGGGGGGGGGGGGGGGGGGGGGGGGGGGGGGGGGGGGGGGGDEGGGGDGGGGGCFGDFFGFGGGGGGGGGGGGGGGGFGGGGGGGGGGGGGGGGGGGGGDCGGGG+<:+3AFGGGGGFCGGGGGGGFGGGG4FGGGGEG5>FGGFG@G7C?FF9@G?<G::77FFF?475
@M03506:14:000000000-AKVR1:1:1101:10674:2734 1:N:0:35
CGAACTCCTACGGGAGGCAGCAGTGGGGAATCTTGGACAATGGGCGCAAGCCTGATCCAGCCATGCCGCGTGGGTGATGAAGGCCCTAGGGTTGTAAAGCCCTTTCGGCGGGGAAGATAATGACGGTACCCGCAGAAGAAGCCCCGGCTAACTTCGTGCCAGCAGCCGCGGTAATACGAAGGGGGCTAGCGTTGCTCGGAATCACTGGGCGTAAAGCGCACGTAGGCGGACTCTTAAGTCAGGGGTGAGATCCTGGAGCTCAACTCCAGAACTGCCTTTGATACTGAGAGCCTTGAGTCCG
+
CCCCCGGGGGGGGGGGGGGGGGGGGGGGGGGGGGGGGGGGGGGGGGGGGGGGGGGGGGGGGGGGGGGGGGGGGGEGGGGGFGGGGGGGGGGFGGGGGGGGGGGGGGGGGGGGGGGGGGGGGGGGGGGGGGGGGGGGGGGGGGGGFGGGGGGGGGGGGGGGGGGGGGGGGGGCFGGGGGCFGGGGGGGGGGGGCEGFEGGGDGFFFGGGGGGGEEGGGGGGGG=FGDGGGEG:CCFCGGGG+ACGGC7FGG+<F?FGC77C6EFF7>6CF7FFFGG6*87?:=699@D42CFFF46*9*11)
@M03506:14:000000000-AKVR1:1:1101:6971:2781 1:N:0:35
CGAACTCCTACGGGAGGCAGCAGTAGGGAATCTTCCGCAATGGACGAAAGTCTGACGGAGCAACGCCGCGTGAGTGATGAAGGCTCTCGGGTCGTAAAACTCTGTTGTTAGGGAAGAACAAGTGCTAGTTGAATAAGCTGGCACCTTGACGGTACCTAACCAGAAAGCCACGGCTAACTACGTGCCAGCAGCCGCGGTAATACGTAGGCGGCAAGCGTTATCCGGAGCTATTGGGCGTAAAGCGCGCGCAGGTGGTTTCTTAAGTCTGATGTGAACGCCCACGGCTCAACCGTGGAGGGTC
+
CCCCCGGGG-=C;@FGDDCCE@EC@EGEGGF<FGCFG@FGEE@FG@B@FC<FE<D9BC6@:C@EFGED++@CB:CCC9FC<,CFC,4EFGCGGGBAF<5EE<?,FGFBB@?FGDFFFEFGGCAEA@,?,8B?<DGGGGF<A>AEFGDEFGC:@@F9FG7AD:DFFF>F@>FEG7@CFGFGG@>5>*>C7<>FFFGGCCGGFFBBFF@E+:***:EFGGE5@?@E855*2++2+3/8=ECE*??CE7CD5ECEC7:7CFD:?9CFCC?FEFE@7*:+9)>5CFFGGFD6)94,07>5)8<)0
@M03506:14:000000000-AKVR1:1:1101:23076:2790 1:N:0:35
CGAACTCCTACGGGAGGCAGCAGTCGAGAATCTTTCGCAATGGGCGAAAGCCTGACGAAGCGACGCCGTGTGTGCGATGAAGGCCTTCGGGTTGTAAAGCACTTTCGCTTGGGAACAAGAGAGGCCGACTAATAATCGGCCGATTTGAGGGTACCAGGTAAAGAAGCACCGGCTAACTACGTGCCAGCAGCTGCGGTAATACGTAGGGTGCAAGCATTAATCGGATGTATTGGGCGTAAAGGGCGCGTAGGCGGGAAGGCAAGTTGGATGGGAAATCCCGAGGCTCAACCTCGGACCCGCA
+
CCCCCGGGGDGGGGGGGGGGGGGGGGGGGGGGGGGGGGGGGGGGGGGGGGGGGGGGGGGGGGGGGGGGGGGGGGGGGGGGGGGCFGGGGGGFGGGFGGGGGGFGGGGGFCFGGGGGGGGGGGGDGGGGDFGGGGGAFFDFGGGGGGGGGGGGGCFFFGGGGGGGGGGGGGCEG@FGGGGGGGGFGGGGGGGGGD4C8BECGCG+?8CE+;CFEGGGFGCGF7FG5C*8<+9CF*5?*C<CFFDC7:E7CED+/:E5*83*01/0+00>79:)975+00***7)*:77@?C4()055)755)
@M03506:14:000000000-AKVR1:1:1101:23218:2793 1:N:0:35
CGAACTCCTACGGGAGGCAGCAGTCGAGAATCTTCCGCAATGGGGGCAACCCTGACGGAGCGACGCCGCGTGGAGGAAGAAGGCCTTCGGGTTGTAAACTCCTGTCACGACTTACGAAAGCGCCCGGGGTAACATCCGTGCGTTGACGAAGGGTCGGAAGGAAGCCACAGCTAACTTCGTGCCAGCAGCTGCGGTAAGACGAAGCTGGCAAGCGTTGATCGGATTCACTGGGCATAAAGGGCGCGTAGGCGCGTCCGGAAGTGGCATGTGAAATCCCTCGGCTCAACCGTGGGAGCGCGGG
+
CCCCCFCE@<FGGGGGGG,BFFFGE@F@CGFGGG9@FGCGFFGGGGDGGFGGGEEFFC7FECF7F=F+>E>4@CEGCGGGGFGE<:FEFDGFGDCFGGGGGGGF<,AF7:FCGDFF<FDGF:B7CBF<BFCFGDF3DFFGGGGGGFGGGEF7CB?BE@FGG@FDFFFFFCC,<22FCFEGGGF,,*+968:<>5/8CCGGDEEC*+2*?*+**;;C5*39*A=8E?+CFCDC=6@800*<:5C*:7*)*9:*)/:7:)5):<*95*+9E><*::2<F)9)57>E+6*7(*0-))))0)0.0
@M03506:14:000000000-AKVR1:1:1101:7652:2857 1:N:0:35
CGAACTCCTCCGGGAGGCAGCAGTGGGGAATATTGCGCAATGGGCGGAAGCCTGACGCAGCGACGCCGCGTGGGGGATGACGGCCTTCGGGTTGTAAACCTCTTTCGACCGGGACGAAGGGTGACTGACGGTACCGGTATAAGAAGCACCGGCCAACTACGTGCCAGCAGCCGCGGTAATACGTAGGGTGCGAGCGTTGTCCGGAATTATTGGGCGTAAAGAGCTCGTAGGCGGTGTGTCACGTCGATCGTGAAAACTTACAGCTTTACTGTGAGCGTTCGGTCGATACGGGCATCACTGG
+
CCCCCGGGG-FFGGGGGGGGGGGGGGGGGGGGGGCGGGGGGGGGGGGGGGGGGGGGGGGGGGGGGGGGGGFGGGGGGGGGGGGFGCFGGGGGGEFCFGGGGGGGGAF@FFGGGDGGGGGDGCEFGFCFGEFGGGGGGGGGDFFGGFGGGGGGGGGGCFGGGGGGGG6EGGGG>EEECEDCFFGEFGGGGEEGGGGG5CEE7CEE8C;6<<99EFFCCCAFFGGG<FG52@EAE>*:5?5<AEE6:E5/07:CCFGC667CF:6?<:+:97?97:>FD)*1*0)1:)*)(1>9))5;FFFF>
@M03506:14:000000000-AKVR1:1:1101:22689:2858 1:N:0:35
CGAACTCCTACGGGAGGCAGCAGCAAGGAATTTTCGTCAATGGGCGCAAGCCTGAACGAGCAACGCCGCGTGGAGGATGACGGCCTTCGGGTTGTAAACTCCTTTTGGGGGGGACGATGATGACGGTACCCCTTGAATAAGGCTCGGCTAACTCTGTGCCAGCAGCCGCGGTAATACAGAGGAGCCAAGCGTTGTCCGGATTGACTGGGCGGAAAGCGCACGCAGGCGGGCGTGCGCGTGGGGTGTGGAATCTGGCCGCTTAACGGCCCGGCGCCATCCCATACGGCACGACTGGAGCGAC
+
CCCCCGGGGCGGEGGGGGGGGGGGGGGGGGGGGGGGGGGGGGGGGGGGGGGGGGGGGGGGGGGGGGGGGGGGGGGGGGGGGGGGGGGGGGGGGGGGGGGGGGGGGGGGGGGGGGGGGDGGGGGGGGGGGGGGGGFEGGGGGGGEFGGEFEEG??CCFGGGFGGGGGGGEGGCEEFGGGEFFGGGGGFGGFGGGGCFFGGEG/;FG++@FGG5*:CFGGGDGGG8EGGGG*8?GGEC5EGGGDGGG5:*<<CFGGG48BD7=5DFGC=C*9=@C)1*/95C<*7F6:33,9>>))7)..7)0
@M03506:14:000000000-AKVR1:1:1101:15330:2883 1:N:0:35
CGAACTCCTACGGGAGGCAGCAGTGGGGAATATTGGACAATGGGGGAAACCCTGATCCAGCAATGCCGCGTGAGTGATGAAGGCCTTAGGGTTGTAAAGCTCTTTTACCCGGGATGATAATGACAGTACCGGGAGAATAAGCCCCGGCTAACTCCGTGCCAGCAGCCGCGGTAATACGGAGGGGGCTAGCGTTGTTCGGAATTACTGGGCGTAAAGCGCACGTAGGCGGCTTTGGAAGTTAGAGGTGAAAGCCCGGGGCTCAACTCCGGAAGTGCCTTTAAGACAGCATCGCTTGAAATGG
+
CCCCCFFGGGFGGGGGGGC@FGFFFGGGCGFFGGGGGGGFGGGGGGGGFEFGGGGCFEGGGGGEFGGGGG@F,FFFFGGGGFGFGGGGECGCFGGGGGDCBFGCGGFGGGGGGE7FGEEDFGGGGGGGGGGEEEGCFGGGFG,BEGGFGGF7AFCF@FC7FFGGGFCGGGDF7BFGGFG7@FGDEFFFGEG:@FED+=CCEGGDF+C?CFE88A@FGC/::EC6//9?C/:/<C+2<;2@7:7EGCC>+<0**:CG5@7)*3*2A*+9E<*)9CC976:F*=4?+)*094;(8)0.)*1**
@M03506:14:000000000-AKVR1:1:1101:7922:2916 1:N:0:35
CGAACTCCTCCGGGAGGCAGCAGTGGGGAATATTGGACAATGGGGGCAACCCTGGTCCAGCAATGCCGCGTGAGTGATGAAGGCCTTCGGGTTGTAAAGCTCTTTTGGCGGGGACGATGATGACGGTACCCGCAGAATAAGCCCCGGCTAACTTCGTGCCAGCAGCCGCGGTAATACGAAGGGGGCTAGCGTTGTTCGGAATTACTGGGCGTAAAGGGCGCGTAGGCGGTCCTGATCGTCGGATGTGAAAGGCCTGGGCGCAACCTGGGAATGGCCTCCGATACGGCGGGACTGGAGTGGG
+
CCCCCGGGG-FGGGGGGGGGGGGEGGGGGGGGFGGGGGGGGGFGGGGGGGFGGGGGGGGGGDGEGGGGGGGGGGGGGGGGGGGGGGGGGGGFGGGGGGGGFFGGGGGGGGGGGGGGG=FFFGFGGGGGGCFGGGGGGGGGGGGFGGGGGGGGGGGGGGGFGGGGGGGGDGG:FFGGGGFEEGGGGGGFGGGE8?EGFGGGGCFGGG?EGGG?5C@FGGDGCE:ECE6=DECC:FC++:9C5CEDGFGGFCEGGG6CFFC)*/957*CC5*<FD6*+*07C537CGB)52<0-)07.8)0))
@M03506:14:000000000-AKVR1:1:1101:7330:2919 1:N:0:35
CGAACTCCTCCGGGAGGCAGCAGTGGGGAATATTGCGCAATGGGCGGAAGCCTGACGCAGCGACGCCGCGTGGGGGATGACGGCCTTCGGGTTGTAAACCTCTTTCGACCGGGACGAAGCTTTTGTGACGGTACCGGTAGAAGAAGCCCCGGCCAACTACGTGCCAGCAGCCCCGGTAATACGTAGGGGGCGAGCGTTGGCCGGAATTATTGGGCGTAAAGAGCTCGTAGGCGGTGTGTCGCGTCGGTCGTGAAAACTTGGGGCTTAACCCTGGGTTTGGGGTCGCTAGGGGCATCCCTGG
+
CCCCCGGGG9EGEGGGGGEEC@EE8,CCFBE@FGGFGEDFGGCFGGGG>F<DFEGFDG7@CCGGGGGDG:@CCCFEC:CFFGGGGDGGDEGFE7B<DCDGGFDGGGGCFE:FGCG<>>FC:FFGCFCCGGDGGC,<<<F@,,<CFF,+=C7C:CEFCFFCEGGF;CG>EC8@*;EG8:CF7+C<0AEC*8*258EEC5**3+:>/?8++@?:CEC*:C*/:?C8<68E5CGCCE*:=EF<5E=>*>7D=E5:6*<*86:FC*)5=9+2+027F*>2/7***;8*1)*7(*763))00)))8
@M03506:14:000000000-AKVR1:1:1101:14629:2922 1:N:0:35
CGAACTCCTACGGGAGGCAGCAGTGAGGAATATTGCGCAATGGGCGAAAGCCTGACGCAGCGACGCCGCGTGGGGGATGAAGGCCTTCGGGTTGTAAACCCCTTTCGGGAGGGAAGATGGGACGAGCAATCGTTCGGACGGTACCTCCAGAAGCAGCCACGGCTAACTCTGTGCCAGCAGCCGCGGTAAGACAGAGGTGGCAAGCGTTGTTCGGATTTACTGGGCGTAAAGGGTGCGTAGGTGGTTAGGTAAGACCTGCGGGAAAGACCTGGGCTTAACCCAGGAAGGTCACAGGTGACTG
+
CCCCCGGGGGGGGGGGGGGGGGGEFGGGGGGGGGFFGGGGGGFGGGGGGGGGGGGGGGEGGGGGGGGGGGFGGGGGGGGGGGGFFGGCGGGGDGCGGG9AFGGGGGGGGGGDGEGGFGGGGGFGGGGDFGGGGGGGGGDCEGGGG9CGGFFFFGGGG7CCEEGGGGGFGFFFGEFCGGGGGGEDGGGGEGCFGGFCFGDCFCGGFG?ECCGCEG>EGFF9CCEGGGGEEGGGGFGGG*9CE<CCEGGDGGFGGGECF@FDG=D5FFFDCFGFCFGC<6CCC@FF55*73?44@?4//8<?B
@M03506:14:000000000-AKVR1:1:1101:17605:2932 1:N:0:35
CGAACTCCTACGGGAGGCAGCAGTAAGGAATATTGGTCAATGGGCGGAAGCCTGAACCAGCCATGCCGCGTGCAGGAAGACGGCCCTACGGGTTGTAAACTGCTTTTATACTGGAATAAACCTGCCTATGTATAGGTAGCTGAATGTACAGTAAGAATAAGGATCGGCTAACTCCGTGCCAGCAGCCGCGGTAATACGGAGGATCCAAGCGTTATCCGGATTTATTGGGTTTAAAGGGAGCGTAGGCGGCCTATTAAGTTAGGGGTGAAAGACGGTTGATTAACTATCACAGTGCCTTTGG
+
CCCCCGGGGGGGGGCGDGGGGGGGGGGGGGFGGGGGGGGGGFGGGGDEGGGFGGGGGGGGFFGGGGFGGGGGGGGFGF<FDCGGEE78<FFGGGGGFFFAFFGGGGGEGGGGFGG8FFGGGGGFGGGA<<F5C?F9FFCFG?CFGGFCED9<@<F9ACFGGGGADCGGGGCBBFFE@7>*,7<F,C7BCGEGGGGGCCCCGE7>22+42=5CE8FFG=E8**><B+3<C;85++<:?C<E5*2/:EFD5EG*7CFF96:77<*::D=<CFFFGGC/*5*:*/9<+0C4)**-9B==FF?=)
@M03506:14:000000000-AKVR1:1:1101:15978:3021 1:N:0:35
CGAACTCCTACGGGAGGCAGCAGTGGGGAATCTTGCTCAATGGGCGAAAGCCTGAAGCAGCGACGCCGCGTGCGGGATGAAGGCCCTCGGGTTGTAAACCGCTTTCAGCAGGGACGAAATTGACGGTACCTGCAGAAGAAGGCCCGGCCAACTACGTGCCAGCAGCCGCGGTAATACGTAGGGACCTAGCGTTGTCCGGATTTATTGGGCGTAAAGAGCTCGTAGGCGGTTTGGTGAGTCGGGTGTGAAATCTCCACGCTCAACGTGGAGGGGCCACCCGATACTGCCATGACTAGAGTCC
+
CCCCCGGGGGGGGGGGGGGGGGGGGGFFGFGGGGGGCFGGGGGGGGGGGGGGGGGGGGGGGEEGGGGGGGGEGGFGDGGGGGGGGGGGGGGGDGGGGGGGGGGGGGGGGFGGGGGGGDGGCFFFEGGGGGGGF8FGGGGGGGG7FFGGGGGEFFGGCGGGFGFGGGGGGG>F@EGCFGFCGGGGGDG?EGGGGDGGGGG>AEFCFEGGFFEEE>8@7ECG6C=/;CCEGEG8EG8EF=FFGGDCCCC7CFGFDGF:=BD*7CDEGGGG5DGBGDD*9>DGCDDC+8*8:*)-<=4)9/89@
@M03506:14:000000000-AKVR1:1:1101:6124:3023 1:N:0:35
CGAACTCCTCCGGGAGGCAGCAGTAGGGAATCTTCCGCAATGGACGAAAGTCTGAAGGAGCAACGCCGCGTGAGTGATGAAGGCTTTCGGGTCGTAAAACTCTGTTGTTAGGGAAGAACAAGTGCTAGTTGAATAAGCTGGCACCTTGACGGTACCTAACCAGAAAGCCACGGCTAACTACGTGCCAGCAGCCGCGGTAAGACGTAGGTGGCAAGCGTTATCCGGAATTATAGGGCGTAAAGCGAGCGCAGGTGGTTGCTTAAGTCTGATGTGAAAGCCAACGGGTCAAAAGTGGAGGGTG
+
-ACCC<@CCCCFF:EGGGG7@AGCFCCCE<CCFEFEFGCF>FGFEFGBE@CEA,C,:,:C<F8F@:@FEF:@FGGFCCEACFGFC=,??FGGGG:FFFGG<9FGDAFB<CCFGG8C@EFFFCFDEFFG9FF?<<5DGA?FFGGGFDCFGGGECFC<<FDFC,5@,:EGGCFEGGGGGF,>:CF@C@>F*?:,2<E<C=:8+;9C*=:CC+:9CCC*3//?FC98>28;+2:+3+;CC85;*++:*125?C:>*<7D=)/*++2A+:+*+2<*:7:<77***07=*.))3**./*9*7)..)
@M03506:14:000000000-AKVR1:1:1101:11803:3060 1:N:0:35
CGAACTCCTACGGGAGGCAGCAGTAAGGAATATTGGGCAATGGAGGCAACTCTGACCCAGCCATGCCGCGTGGAGGATGAAGGTCCTCTGGATTGTAAACTTCTTTTATATGGGACGAAAAAGGGCCTTTCCAGGTCAACTGACGGTACCATATGAATAAGCACCGGCTAACTCCGTGCCAGCAGCCGCGGTAATACGGAGGGTGCAAGCGTTATCCGGATTCACTGGGTTTAAAGGGTGCGTAGGTGGGTTGGTAAGTCAGTGGGGAAATCTCCGAGCTTAACTTGGAAACTGCCTTTGT
+
CCCCCGGGG@GGGGGGGGGGGGGGDGGGGGGGGGGGGGGGGGGGGGGGGGGGGFGGGGGGGGGGGGGGGGGGGGGGGGGGFGGGGGGGGGGGGGGGGGGGGGGGGGGGGGGGGGGGGGGGGGGGGGGGGGGGGGFEFGGGGGGGGGGGGGGGGGGGGGGGGGGGGGGGGGGG@FGGCGG7CFGGGGGECFGGGEDFFG>ECECEEEGGGGGGGGFGGGGGGGDEE9BCDCGECFGFC5*2:C57EEGGG=C5<EGF??FC7+:C6**9E59@C*:=9)9)7@?C:**94:F:=FF5**09*
@M03506:14:000000000-AKVR1:1:1101:13218:3060 1:N:0:35
CGAACTCCTACGGGAGGCAGCAGTGGGGAATCTTGCGCAATGGCCGAAAGGCTGACGCAGCGACGCCGCGTGTGGGATGAAGCATTTCGGTGTGTAAACCACTGTTGCCCGGGACGAACAGCCTGTTTCGACAGGTCTGACGGTACCGGGTGAGGAAGCACCGGCTAACTCCGTGCCAGCAGCCGCGGTAATACGGAGGGTGCGAGCGTTGTCCGGAATCATTGGGCGTAAAGGGCGCGTAGGTGGCGCGGTAAGCGGTCGCTGAAAGCCCGGGGCCCACCCCCGAGTCGGCCGGGCGAAC
+
CCCCCGGGGCFGGDG:FFGGCFGGFFGGGGGGGGFGGGDFFFGGG7F@7FFFGGGGGD@FCC:FEEGG>F=FBFEFGFGGGGGFFEFGGFGCFF<FGFGGF<E8FGFFCFEEG@FFFFGD<FFFGG<DFGGGG7<:<FGFCCCBFBFGGC1F7FC73<=BFG7<C**7<,2CEC*=@:CF7<FGCGG58189CCFGECE828CC5CE5E5*;<FC5*2/<C?7+<>CE*/A2+22:EED***2+0::9EE5:)*+9/)*95*7*/*CC6*/))>CE3.7*975=5<)8,17(8))))8))0
@M03506:14:000000000-AKVR1:1:1101:12935:3065 1:N:0:35
CGAACTCCTACGGGAGGCAGCAGTGGGGAATTTTGGACAGTGGACGCAAGTCTGTTCCAGCCATTCCGCGTGCAGGATGAAGGCCCTCGGGTTGTAAACTGCTTTTGGACGGAACGAAAAGCCTTTTTCTAATACAGGAAGGTCATGACGGTACCGTCAGAATAAGCACCGGCTAACTACGTGCCAGCAGCCGCGGTAATACGTAGGGTGCAAGCGTTAATCGGAATTACTGGGCGTAAAGCGTGCGCAGGCGGTTATGTAAGACAGGTGTGAAATCCCCGGGCTTAACCTGGGGACTGCA
+
CCCCCGGGG?GGGGGGGGGGGGGGGGGGGGGGGGGGGGGGGGGGGGGGGGGGGGGGGGGGGGGGGGGGGGGGGGGGGGGGGGGGGGGGGGGGGGGGGGGGGGGGGGGGGGGGGGGGGGGGGGGGGGGGGGGGGGGGGGGGGGGGGGFFGGGGGGGGDFFGFGGGGGGGGGGGGGGGGGGGGGGFGGGGGGGGGGGGGGEGFGGCFFGGGGGGGC:8BEGGGGCE8CCCCFGGGG=55:D8C9CEC=EDEGGGGGCDGFFGFC><+*0CC4?@FFCFG4C<DFEDCFF?>764FFD3>:FF9
@M03506:14:000000000-AKVR1:1:1101:11836:3078 1:N:0:35
CGAACTCCTACGGGAGGCAGCAGTGGGGAATATTGCGCAATGGTCTAACGACTGACGCAGCGACGCCGCGTGAGGGATGAAGCTCTTCGGAGTGTAAACCTCTGTTGCCAGGGACGAACAGCTGAATTCATTCAGCCTGACGGTACCTGGTGAGGAAGCACCGGCTAACTCCGTGCCAGCAGCCGCGGTAATACGGGGGGTGCGAGCGTCGTCCGGAATCACTGGGCGGAAAGGGCGCGTAGGTGGCCTGATAAGGGTGTGGTGAAAGTCCGGGGCTTAACCCCGGATCTGCCATGCCGAC
+
CCCCCGGGGGGGGGGGGGGGGGGGGGGGGGGGGGGGGGGGGGGGGGGGGGGGGGGGGGGGGGGGGGGGGGGGCGGGEGGGGG<<FGGGGGGGGGGGGGGCFFGDGFGGGGGGGGGGGGEFGGGGGGGGGGGGGGGGGGGGGGGCC>FB=CFFGFFGGFGGFGGGG*1<FGGDFC*CFCFGGFCGGGEEE*=FFGGCC7CC8*C8588C:*:CGEGD58599A9+;EFG5?5CC5EE=C<85>CGFFCF<C6+29C6E0<):CCF?*2:<7ADDDC5)8>:C*):CE3)3CFA?FFF@?>37
@M03506:14:000000000-AKVR1:1:1101:10579:3084 1:N:0:35
CGAACTCCTACGGGAGGCAGCAGTGGGGAATATTGGACAATGGGCGCAAGCCTGACCCAGCCATGCCGCGTGTGTGATGAAGGCCCTCGGGGTGTAAAGCACTTTCACCGGTGACGATAATGGCGGTTACTGGAGCAGAAGCCCAGGCTAACTGCGTGCAAGCAGCCGCGGTGATCCGGAGGGGGCGGGCGTAGTTCGGAATCACGGGGCGTCAGGAGTCACTAGGCGGATAGTTAGGGTAGGGGTGTCATCCAGGGGGTCAACCCCGGCACTGCCTTTAATACTGGGTAGCTAGGGTCCC
+
CCCCCGGGGGGGGGGGGGGGGGGGGGGGGGG,EFG,,CFGGGG<FB+@+@,FFGG,6CFGG7F,FGGGGGGG,D,CFGGGGG8,F:F,@F:+@FGGGG,F,BF8F,,CF+F4@F,CE+4B,,AFG+C+F<33BFG8+,,:,,,35,+3,,3,3,8**@F*,3*,,,3*>11***3,?,***=**=F*****:**/++;C/*2++0/*:**?E8*/;+800++3+<FGG*1*;8<<:+***2:5/:*2)++3+*0<CGB)9***+***1/)*)*2*:C=**2**<+9*780)28**))0)8)
@M03506:14:000000000-AKVR1:1:1101:7743:3086 1:N:0:35
CGAACTCCTCCGGGAGGCAGCAGCTAGGAATCTTGGGAATGGGCGAAAGCCTGACCCAGCAACGCCGCGTGGGCGATGAAGGCCTTCGGGTTGTAAAGCCCTTTTGCAGGGGAAGATGATGACGGTACCCTGCGAATAAGCCACGGCTAACTACGTGCCAGCAGCCGCGGTAATACGTAGGTGGCAAGCGTTGTCCGGATTTACTGGGCGTAAAGGGCGTGCAGGCGGTCTGTTAAGTGCAGGGTGAAAGCTCCCGGCTCAACTGGGAGAGGTCCTTGCATACTGGCGGACTTGAGGGAGG
+
CCCCCFGGG9FGGGGGGGGGGGGGGGGGGGGGGGGGGGGGFFGGGGGGGGGGGGGGGGGGGGGGGGGGGGGGGGGGGGFGGGGGGGGGGGGDGGEFGFFGDGGGGGGGGGGGCEGGFFGFGGGGGGGGGGGGGGGGGGGGFGC@FCEGGGGGGGGGGGGFGGGGGGGGGG:FGFF9CCFBFFGGGGCFGGG*FF9FCB@EGCFEEGGFGE8CEFF7CECEEE=FF5EGE>8C<+<<9:CGCGGE:5=FGC*<70/CE35CCFGGG<CDE7E>696C>=C=F6??F@CB(9.(7?46?D)<@
@M03506:14:000000000-AKVR1:1:1101:16523:3159 1:N:0:35
CGAACTCCTACGGGAGGCAGCAGTGGGGAATTGTTCGCAATGGGCGCAAGCCTGACGACGCAACGCCGCGTGGAGGATGAAGATTTTCGGATCGTAAACTCCTGTCGAATGGGACGAAAGGGTTACGGGTAAACAGTCCGTGACCGTGACGGTACCGTTAAAGGAAACCCCGGCTAACTCCGTGCCAGCAGCCGCGGTAATACGGGGGGGGTAAGCGTTGTTCGGAATTACTGGGCGTAAAGGGCTCGTAGGCGGCCAACTAAGTCGGACGTGAAATCCCTCAGCTTAACTGGGGAACTGC
+
CCCCCGGGGGGGGGGGGGGGGGGGGFGGGGGGGGGGGGGGGGGGGGGGGGGGGGGGGGGGGGGGGGGGGGFFGGGGGGGGFGFGGGGGGGGGGGGF8FGGGGGGGGG<DFGGGGGGGGGGGGGGGGGGGGGGGGGGGGGGGGGGGGGGGGGCEGGGGGGGGGGGGGCGGFEDEEGDGGGGGGGGDGFGGGGGGGGEEGEGGGFGGGGGGGDEEFFFEG*C8CFGGDDGGC9?FGGFGG5ECEEGDGCCEEGGFGGC87*9CCD?:*ADE5CEC5CCF?GFF74+<B>44:6)9)0085?F*
@M03506:14:000000000-AKVR1:1:1101:14848:3175 1:N:0:35
CGAACTCCTACGGGAGGCAGCAGTCGAGAATTTTTGACAATGGGGGAAACCCTGATCGAGCGACGCCGCGTGGAGGATGAAGGTCTTCGGATTGTAAACTCCTGTCATTGGGGAACAAGGCGCAGATATTAACTGTATTTGTGTTGATAGTACCCGAAGAGGAAGAGACGGCTAACTCTGTGCCAGCAGCCGCGGTAATACAGAGGTCTCAAGCGTTGTTCGGATTCATTGGGCGTAAAGGGTGCGTAGGCGGCGCGGTAAGTCGGGTGTGAAATCTCGGAGCTTAACTCCGAAACTGCAT
+
CCCCCGGGGGGGGGGGGGGGGGGGGGGGEFGGGGGGGGGGGGGGGGGGGGGGGGGGGGGGGGGGGGGGGGFGGCFGGGGGGGGGGGGGGGGGGGGGGGGGGGGGGGGGGGGGGGGGGGGGGGDGGGGGGGGGGGGGGGGGGGGGGGGGGGGGGFGGGGGGGGGGGGGGGGGGGGGGGGGGGGGGGGECGGFGGGGGGGGGGGGGGGGGGGGGGGGGGGGGGGGCEEFFFGGGFGG:EEFFGGGGCECDDGGGD:5<EDDD=C:?EGG4CDGF7DF::@DGC557?FD?):@?7537??*71
@M03506:14:000000000-AKVR1:1:1101:17405:3189 1:N:0:35
CGAACTCCTACGGGAGGCAGCAGTGGGGAATCTTGCACAATGGGCGAAAGCCTGATGCAGCAACGCCGCGTGCGGGAAGAAGGCCCTCGGGTTGTAAACCGCTTTCAGAAGGAACGAAACTGACGGTACTTTCAGAAGAAGGTGCGGCCAACTACGTGCCAGCAGCCGCGGTGACACGTAGGCACCAAGCGTTGTCCGGATTTATTGGGCGTAAAGAGCTCGTAGGCGGTTCAGTAAGTCGGGTGTGAAAACTTTGGGCTTAACCCAAAGCGTGCATCCGATACTGCTGTGACTTGAGTAT
+
CCC@CFFGGFGGDEGDEEF@7AFGDG8CECFGGGCGGGCCFE<CC@@F7FGGGGGGGGCFGFGGGGGGGBEFFFGGE:CCGGGGGGCFFGDEGCEFF<E,@FGGGEF9FDFEFGDFDFEGGGFFDGGGGGGGGFGFFGFGFDFDF@FGGGGGFGG<>FFGF7DFCFGGGGGCCF7FDC=+4=,:C*+**:<C7*BC<BEC*;@CEFC6;88CD5CFF**0+8:C>C6C8CECGDC+0AFG5557*:5DFGDD4<EC?)/>E67++*/>E46D<5<*:*>7<5)*09:77>F2*9*9*/*/*
@M03506:14:000000000-AKVR1:1:1101:18826:3195 1:N:0:35
CGAACTCCTACGGGAGGCAGCAGTGGGGAATCTTGCGCAATGGCCTAACGGCTGACGCAGCGACGCCGCGTGTGGGATGAAGCTCTTCGGAGTGTAAACCACTGTTGCCCGGGACGAATAGCTCGATTAATCGAGCCTGACAGTACCGGGTGAGGAAGCACCGGCTAACTCCGTGCCAGCAGCCTCGGTAATACGGGGGGTGCGAGCGTTTTCCGGAATCACAGGGCGTAAAGGGCGCGTAGGTGGTTTGATAAGGGTGTGGCGTAAGTCCGGGGCTCACCCCCGGACCTGCCGTGCCGAC
+
CCCCCFGFEGGEGEEG@FECGGDFGGGDC7FFGGDFFGC:BF<FFGG@ECFGGF<F@FE@FCFGGGGGCCF+C=FGFGGFGGGGFGFGFGFGFAFFFEGGGGGGGGGGGGDDG+FFCEGGFGGGDFFCFGGGF?>FGGFCGGFGBCFGGGGDFAE:F@FGGFFEGG7,FFF:F<<<1?<F2<CF+<F1BC:FGC7:?E5CEEGE5:>CC*/C+AE5*2;<:C+</;5///*2<<:*2:)11>*30:*58>7+*<<C@FD7=5CC*1*93??D59DE37C*9>557.751*.2>B)).55)7
@M03506:14:000000000-AKVR1:1:1101:15293:3226 1:N:0:35
CGAACTCCTACGGGAGGCAGCAGTGGGGAATCTTGCGCAATGGGCGAAAGCCTGACGCAGCGACGCCGCGTGAGGGAAGAAGGCCTTCGGGTTGTAAACCTCTTTCGGGAGGGACGAAGCCACTCGGGTGAATAGCCCAGAGGGTGACGGTACCCCCAGAAGAAGCCCCGGCTAACTACGTGCCAGCAGCCGCGGTAATACGTAGGGGGCAAGCGTTGTCCGGATTTATTGGGCGTAAAGAGCGTGTAGGCGGCCTGAAAGGTCAGCTGTGAAAACTCGAGGCTCAACCTCGAGATGTCGG
+
CCCCCGGGGGGGGGGGGGGGGGGGGGGGGGGGGGGGGGGGGGGGGGGGGGGGGGGGGGGGGGGGGGGGGGGGFGGGGGGGGGGGGGGGGGGFEGGGGGGGGGGGGGGGGGGGGGGGGGGGGGGGGGGGGGGGGGGGGGGGGGGGGGGGGGGGGGGGGGGGFGGGGGCFGGGGGGGCGGGGFGGGGGGGGGGGGGGG>EGGGGGDGEGGGGGGGFEGGGGGGGGD8C6+<CFGGGGGGGFGGGGGEGEFGGGGGGDDFFFGGGDGCFGFGGGFGFF?FFDFGFEF=?FFFFFFF@4@?FF>B
@M03506:14:000000000-AKVR1:1:1101:16008:3240 1:N:0:35
CGAACTCCTACGGGAGGCAGCAGGGGGGAATCTTGCGCAATGGCCTAACGGCTGACGCAGCGACGCCGCGTGTGGGATGAAGCTCTTCGGAGTGTAAACCACTGTTGCCCGGGACGAATAGCTCGATTAATCGAGCCTGACGGTACCGGGTGAGGAAGCACCGGCTAACTCCGTGCCAGCAGCCGCGGTAATACGGGGGGTGCGAGCGTTGTCCGGAATCACTGGGCGTAAAGGGCGCGTAGGTGGTTTGATAAGGGTGTGGTGAAAGTCCGGGGCCCAACCCCGGAGCTGCCGTGCCGAC
+
CCCCCGGGGGGGGGGGGGGGGGGGGGGGGGGGGGGGGGGGGGGGGGGGGGGGGGGGGGEGGGGGEGGGGGGGGFGGGGGGGGGGGGGGGGGGGGGGGGGGGGGGGGGGGGGGGGGGGGGGGGEEGCGGGGGGGGGGGGGGGGGGGGFGGGGGGGGGGGGGGGGGGGGGGFGGGGGGGCFGFFGGDGEGGGGGGGGGDECGGGGGGGGGGDDGGGDGGGGGG6CFFGGEE>=*@FGGDEG8EGG?GF5<CC<FFFGGG5C):>0:<*<C:CC:DCDD)75CDBDEGE5)4>F:FD5))85>5
@M03506:14:000000000-AKVR1:1:1101:11814:3246 1:N:0:35
CGAACTCCTACGGGAGGCAGCAGTAACGAATATTCCGCAATGGGCGAAAGCCTGACGGAGCAATGCCGCGTGTGGGATGAAGCGGTTTCGCCGTGTAAACCACTGTCAGGGGATAGAAAAGATGATCATCTCCAGAGGAAGGGGCGACTAACTCTGTGCCAGCAGTCGCGGTAAGACAGAGGCCCCGAGCGTTAGTCGGAATTACTGGGCTTAAAGGGTGCGGAGGCGGACGGGTAAGTGTCTGGTGAAAGCCCCGGGCTCAACCCGGGAACCGCCGGGCATACTGCGCGCCGTGAGGTAG
+
CCCCCGGGGFEGGGGGGGEGDGGFGGFEGGGGGGFGGGGGGGGGGGGGGGGGFGGGGGECFFGGGCFCGGGGCGGGCGGGGGDEGFCEFGGGGGGGGFGGGGFGG<FFGGGGGCGGGGG@FGGFG<FGFFAADDFFGGFGGGEEFGGDDGFG>FGGC;FGGGFGGGGGGGGGF7FFF7FFFGDG:CFGGCF<FF::BEGGEFG?FCFFDFGG6C9ECEGGGG*CC5;EG5:C*:/:+3:F+<9FF+679096**:>E><)1+02:CE::D*77)1*)07<))/9:**0(951.8@5B@?=?
@M03506:14:000000000-AKVR1:1:1101:12499:3274 1:N:0:35
CGAACTCCTACGGGAGGCAGCAGTGGGGAATATTGGACAATGGGGGAAACCCTGACCCAGCAATGCCGCGTGAGTGATGAAGGCCTTAGGGTTGTAAAGCTCTTTTACCCGGGATGATAATGACAGTACCGGGAGAATAAGCCCCGGCTAACTCCGTGCCAGCAGCCGCGGTAATACGGAGGGGGCTAGCGTTGTTCGGAATTACTGGGCGTAAAGCGCACGTAGGCGGCTTTGTAAGTTAGAGGTGAAAGCCCGGGGCTCAACTCCGGAATTGCCTTTAAGACTGCATCGCCAGAATTGT
+
CCCCCGGGG@EFCGGGEGEGGGGGGGGGGGFGGGFEFGGGGGGGGEEGGGGGGGFFGCEGGGGGGGGGGGEFGGFFGGGGFGGGGGGGGFGGGGEFGGGGGGGGGGGGGGGGGGGGGGGGFGFGGGGGG9EEGGGGGGGGGGGGEGDGGFFGFCCFG?GGFCFFGGCGGC<C>CGGGGFF@FFFEGDEGFGGGGGFGDDGGGGFGGGDCGEGEEFG78CEGEFGGDCCCG58C<<9EC:+999?7FGGGFGFGDE3?BC<CC4C9DG35>*702*<0=7*2*80<:F=BFFF3774769F/
@M03506:14:000000000-AKVR1:1:1101:6268:3291 1:N:0:35
CGAACTCCTACGGGAGGCAGCAGTGGGGAATATTGGACAATGGGCGAAAGCCTGATCCAGCCATGCCGCGTGAGTGACGAAGGCCTTAGGGTTGTAAAGCTCTTTTGGCGGGGAAGATAATGACGGTACCCGCAGAATAAGCTCCGGCTAACTTCGTGCCAGCAGCCGCGGTAATACGAAGGGAGCTAGCGTTGTTCGGAATCACTGGGCGTAAAGCGCACGTAGGCGGATTTGCCAGTCAGGGGTGAAATCCCGGGGCCCAACCTCGGAACTGCCTTTGATACAGCAAGTCTTTAGTTCG
+
CCCCCGGGG-FEGGGGGGGGGGGGGGGGDGGGGGGGGGGGGGGGGGGGGGFGGGGGGGGGGGGGGGGGDGGGGGGGGGGGGGGFGGGGGGGGGDGGGGGGGGGCGGGGGGGGGGGGGGGGGFGGGGGGGFGGGGGGGGGGFGGGGGDGGGGGGGGGGGGGGGGGGGGGGGGGGGGGGF@FCGGGDGGGGGGEGEGGGGG58EGGFEFGGGGDEEGGGGGGDEFGGGGGGDGEGGGGGFGGGGGGGGGGGCFFC6EDEED)17DGGGGGCGGE*76FDB**079:7@6)4*048**19?FB)
@M03506:14:000000000-AKVR1:1:1101:8810:3348 1:N:0:35
CGAACTCCTACGGGAGGCAGCAGTGGGGAATTGTTCGCAATGGGCGCAAGCCTGACGACGCAACGCCGCGTGGAGGATGAAGATCTTCGGGTCGTAAACTCCTTTCGATCGAGACGAATTCCCTTGGGGTAAACAGCCCTGAGGGTTGACGGTACCGAGAGAAGAAGGCCCGGCTAACTCCGTGCCAGCAGCCGCGGTAATACGGGGGGGGCAAGCGTTGTTCGGAATTACTGGGCGTAAAGGGCTCGTAGGCGGCCAACTAAGTCAGACGTGAAATCCCTCGGCTTAACCGGGGAACTGC
+
CCCCCGGGGGGGGGGGGGGGGGGGGGGGGGGGGGGGCFGDGGGGGGGEGEFGGGGGGGGGGGGGGGGGGGGGGGGGGGGGGCGGGGGGGGGGGGGGGGGGGGGGGGGGGGGCGGGGGGGGFGCGGFCGGGGFGGGGGGGG@FFFGGGFFFG@FGGGGGG7B*F@FFGGG:CCGGGEGGGFFGGCEGGGGGGGFFEGGGEGG?FFGGGGEGGEEEFGEEEGGGGGCC>;C+39AC*8CECCC?F*A**9C57=D5CCC>DGF?6<<>ECGG*0/*/+:@797555C>))6:?>:)<35<?46
@M03506:14:000000000-AKVR1:1:1101:15603:3378 1:N:0:35
CGAACTCCTACGGGAGGCAGCAGTGGGGAATATTGGACAATGGGCGCAAGCCTGATCCAGCCATGCCGCGTGGGTGAAGAAGGCCTTCGGGTTGTAAAGCCCTTTTGTTGGGGACGAAATCGTACGGGTGGATATCCCGTGCGGATGACGGTACCCAAAGAATAAGCACCGGCTAACTTCGTGCCAGCAGCCGCGGTAATACGAAGGGTGCAAGCGTTACTCGGAATTACTGGGCGTAAAGCGTGCGTAGGCGGTTTGTTAAGTCCGTTGTGAAAGCCCTGGGCTCAACCTGGGAATTGCA
+
CCCCCGGGGGGGGGGGGGGGGGGFGGGGGGGGGGGGGGGGGGGGGGGGGGGGGGGGGGGGGGGGGGGGGGGGGGGGGGGGGGGGGGGGGGGGGGGGGGGGGGGGGGGGGGGGGGGGGGGGGGGGGGGGGGGGGGGGGGGGGGGGGGGGGGGGGEGGGGGGGGGGGGGGGGGGGGGGGGGGGGGGGGGGGGGGGGGGGGDGGGGFGGGGGGGGGGGGGGGGGGGGGEFFFGGGGGFGGGGGGGEGGGGCEGGGCE:DGDDCFCFFGGG5FD:57CFGFFGGFFFG*0761FF:FF>4<:?F1
@M03506:14:000000000-AKVR1:1:1101:13676:3390 1:N:0:35
CGAACTCCTACGGGAGGCAGCAGTCGGGAATTTTGCGCAATGGACGAAAGTCTGACGCAGCAACGCCGCGTGAGGGATGAAGGCCTTCGGGTTGTAAACCTCTTTTCTCAGGGACGATGATGACGGTACCTGAGGAATAAGCCACGGCTAACTACGTGCCAGCAGCCGCGGTAATACGTAGGTGGCAAGCGTTGTCCGGATTTACTGGGCGTAAAGAGCGCGCAGGCGGTCGTTCACGTCGCGTGTGAAAGCCCCCGGCTCAACTGGGGAGGGTCACGCGATACTGATCGACTCGAAGGCA
+
CCCCCGGGGCGGGGGGGGGGGGGGGGGGGGGGGGGGGGGGGGGGGGGGGGGGGGGGGGGGGGGGGGGGGGGGGGGGGGGGGGGGGGGGGGGGGGGGGGGGGGGGGGGFGGGGGGGGGGGGGGGGGGGGGGGGGGGGGGGGCFGFGGGGGDGGGGGGGGGGGGGGFGFGGGG7<FCCGGGFFGGGGGGGGGGFGGGGGGGGG5CGGGGCCFGGGGGGGFGEGGGC>EEEGGGGG5;C+19FECEGEC5CFFGGC5CGGDD):96?7CFGGDGEGG7:CEGDC.<GC=*9)979)750<>DF)
@M03506:14:000000000-AKVR1:1:1101:8813:3397 1:N:0:35
CGAACTCCTACGGGAGGCAGCAGTGGGGAATCTTGCGCAATGCGCGAAAGCGTGACGCAGCAACGCCGCGTGGGGGAAGAAGGCCTTCGGGTTGTAAACCCCTTTCAGGAGGGACGAAGCCCGGACCGTTAATAGCGGATCCGGGTGACGGTACCTCCAGAAGAAGCCCCGGCTAACTACGTGCCAGCAGCCGCGGTAATACGAAGGGGGCAAGCGTTGTCCGGAATCATTGGGCGGAAAGAGCGTGTAGGCGGTCCGGTAAGTCGGCTGTGAAAGTCCAGGGCTCAACCCTGGGATGCCG
+
CCCCCGFGGGGGGEGGGGDGGGGFCFGGGFFFFGDGGDGGGGGGGCGGGEGGGGGGGGGEC@FGGGGFGE=F@CEEEEGFGGGGGGGGGGGGGGGGGGFGGGGGGGGFGGGEGGGGGGDGCGGGGGDGCE>FD;CFGGCGGCFEGGEDFGGGGGGGGGGFG@EGGGGGGG@EEGGCGCFCEECEG+<C@CGGGGGGGCC7<9E**/8CCECE>5CGECC/<+::;?CCE9E7+*A***9877:6CGGDCFG65=/):B3)*:C+</*957:?7*2+*9DD67>5*0760753).78;7::)
@M03506:14:000000000-AKVR1:1:1101:14913:3407 1:N:0:35
CGAACTCCTACGGGAGGCAGCAGTGGGGAATATTGGACAATGGGCGCAAGCCTGATCCAGCCATGCCGCGTGAGTGATGAAGGCCCTAGGGTTGTAAAGCTCTTTTGTGCGGGAAGATAATGACGGTACCGCAAGAATAAGCCCCGGCTAACTTCGTGCCAGCAGCCGCGGTAATACGAAGGGGGCTAGCGTTGCTCGGAATCACTGGGCGTAAAGGGTGCGTAGGCGGGGCTTTCAGTCAGGGGTGAAATACTGGAGCTCAACTCCAGAACTCCCTTTGATACTTAGGATCTTGAGTTCG
+
CCCCCGGGFGGGCCGDGGGGGGGGCDCFCFFFGGG?EGGCEE@DCFGGEGGGG?EFGAFGFFGGFFE7FGGGFEEFGGGGGGGG8FGEFGGGG7=FFGFFFGGGGGGGGGGGG7=FFGDDFDCGECGGGGGGGCFFFFGGFFGEGCEGGEGGGGGGGGCFCFGDFGGGGGG<FBFBCGFGCCCFEECFFGECEEEGFGGG@8BFECC8F>CE5E>C+;;AEGGEGGGGCC*/?:6+2+209A6:E=E*9+<+;C?G*7FGDG=F+2<4+20):*2:D*0:>FFEC*2*5DB7?6946/9@3
@M03506:14:000000000-AKVR1:1:1101:9504:3409 1:N:0:35
CGAACTCCTACGGGAGGCAGCAGTGGGGAATATTGGACAATGGGCGCAAGCCTGATCCAGCCATGCCGCGTGAGTGATGAAGGCCCTAGGGTTGTAAAGCTCTTTTGCGCGGGAAGATAATGACGGTACCGCAAGAATAAGCCCCGGCTAACTTCGTGCCAGCAGCCGCGGTAATACGAAGGGGGCTAGCGTTGCTCGGAATCACTGGGCGTAAAGGGTGAGTAGGCGGATCTGTAAGTCAGGGGTGAAATCCTGGAGCTCAACGGCAGAACTGCCTTTGATAATGAGGATCTCGAGTTCG
+
CCCCCFFGFFGGGGDCGEGGDFFFFCFGCGDFFGGGFGGGGGFGGGG@F7F8EEF<EFAEFGECEGGGGG@CBFEEAA<<FCFGGGFGG?F=EEECFGF<?EEFFFECFCEDGCC+E?FGGGGGG7FFGGDFGFECFCFFFCC<@FF:+*@FFGGGFGCFGGDGFGGGGGGE<B@;FF7,<<C@*41=FGGGGDC:EEGDGFC?C+@E8;E*/;CG9E@C*;@@:79?E55?F7<F+303+<6***27CFGGC?C4@.>F++*::)/7*9FFGGFG**:*:*/+2=*8(*),765FBF>*0
@M03506:14:000000000-AKVR1:1:1101:14352:3446 1:N:0:35
CGAACTCCTACGGGAGGCAGCAGTGGGGAATATTGCGCAATGGGCGGAAGCCTGACGCAGCGACGCCGCGTGGGGGATGACGGCCTTCGGGTTGTAAACCTCTTTCAGCAGGGACGAAGCGAAAGTGACGGTACCTGCAGAAGAAGCACCGGCCAACTACGTGCCAGCAGCCGCGGTAATACGTAGGGTGCAAGCGTTGTCCGGAATTATTGGGCGTAAAGAGCTCGTAGGCGGTTTGTTGCGTCGGCTGTGAAATCCCGAGGCTCAACCTCGGGTCTGCAGTCGATACGCGCAAACTAGA
+
CCCCCGGGGGGGGGGGGGGGGGGGGGGGGGGGGGGGGGGGGGGGGGGGGGGGGGGGGGGGGGGGGGGGGGGGGGGGGGGGGGGGDDGGGGGGGGGGGGGGGGGGGGGGGGGGGGGGGGGGGGGGGGGGGGGGGGGGGGGGGGGGGGGGGGGCFGGGGGGGEGGGGGGGGGGGGGGDEEEGGCFFGGGGGGGFGFGGGGGEGFGGEECF:CFCFGFEGGGGGFGFFCEEEFGGGGCC:CFGGGGEGGGDFGGFCGG>C?GG5=DGGGGGF<+8CDCEDFGGGF=<E>D5;G3(8@7>F**?8
@M03506:14:000000000-AKVR1:1:1101:12248:3448 1:N:0:35
CGAACTCCTACGGGAGGCAGCAGTGGGGAATCTTGCACAATGGGCGAAAGCCTGATGCAGCGACGCCGCGTGGGGGATGAAGCTTTTCGGAGTGTAAACCCCTTTCGATCCGGACGAATGCCCGCAAGGGATTGACGGTACGGATATAAGAAGCCCCGGCTAACTACGTGCCAGCAGCCGCGGTAATACGTAGGGGGCCAGCGTTGTTCGGAATTACTGGGTGTAAAGGGTTCGTAGGCGGTGCGGCAAGTTGGGAGTGAAATCTCTGGGCTCAACCCAGAGACGGCTTCCAAAAACTCTG
+
CCCCCGGGGDGGGGGGGGGGGGGGGGGGGGGGGGGGGGGGGGGGGGGGGGGGGGGGGGGGGGGGGGGGGGGGGGGGDGGFGGGGGGGGGGGGGGGGGGGGGGGGGGGGGGGGGGGGGGGGGGGGGGGGFDFGGGGGGDGGGGEFGGGGCCCEFGDFGGGCEEGGGGGGGFGGGGGGGGG7BEEEEGFGGGGFGDGGGGGGFDE88C*;CEC*;CG?9CFGGCGG+:CFGDC8CGG6CCFGEGEGGGGGDGGCFGG4EEGGFFGFC72:?CFFFFGGGDDGFF5:C7579C@)9@>3))19*
@M03506:14:000000000-AKVR1:1:1101:11375:3477 1:N:0:35
CGAACTCCTACGGGAGGCAGCAGTCGAGAATTTTTCTCAACGGGGGAAACCCTGAGGGAGCGACGCCGCGTGGAGGATGAAGGTCCTCGGATTGTAAACTCCTGTCATTGGGGAACAATGCGTAAATATTAACTGTATTTACGTCGATAGTACCCGAAGAGGAAGAGACGGCTAACTCTGTGCCAGCAGCCGCGGTAATACAGAGGTCTCAAGCGTTGTTCGGATTCATTGGGCGTAAAGGGTGCGTAGGCGGCGCGGTAAGTCGGGTGTGAAATCTCGGAGCTTAACTCCGAAACTGCAT
+
CCCCCGGGGFGGGGGGGGGGGGGGGGGGGGGGGGGGGGGGGGGGGGGGGGGGGGGGGGGGGGGGGGGGGGGGGGGGGGGGGGGGGGGGGGGGGGGGGGGGGGGGGGGGGGGGGGGGGGGGGGGGGGGGGGGGGGGGGGGGGGEEGGGGGGGGGGGGGGGGGGGGGGGGGGGGGGGGGGGGGGGGGGGGGGGEGGGGGGGFGGGFGGGGGGFCCGGEEECEFEGGGGGGG79CGGGCC*9?FGGGGDCGGGGGGGC3EBG3:EFCEGEFE7E4:::::@C<<B3:F4C8>D?:.3)5=4*9*
@M03506:14:000000000-AKVR1:1:1101:14743:3496 1:N:0:35
CGAACTCCTACGGGAGGCAGCAGTGGGGAATTTTGGACAATGGGGGCAACCCTGATCCAGCCATGCCGCGTGTGTGAAGAAGGCCTTCGGGTTGTAAAGCACTTTCGGACGGAACGAAATTGCGCGGGTGAATATCCTGCGTAGATGACGGTACCGTAAGAAGAAGCACCGGCTGACTACGTGCCAGCAGCCGCGGTAATACGTAGGGTGCTAGCGTTAATCGGAATTACTGGGCGTAAAGTGTGCGCAGGCGGCGTTGCAAGTCGAGTGTGAAATCCCCGAGCTTAACTTGGGAATTGCG
+
CCCCCGGGGGGGGGGGGGGGGGGGGGGGGEGGGGGGGGGGGGGGGGGGGGGGGGGGGGGGGGGGGGGGGGGGGGGGGGGGGGGGGGGGEFGGGGGGGGGGGGGGGGGGGGGGDGGGGGGGGGGGGGGGGGGFFFGGGGFGGGGGGGGCFGGEFGGGGGGGGGGGEFGGGGGGGGGGGGGGGGGGEGGGGGGGGGGGGGGGGGGGGGGGGGGGFGFGEEGGGGGGCCEF9<?EFGFGE8DGGCF7CFDDGGGGGGGGG<<CCFGG?D=5<<:FD>79C?7CD35:::FBAF=<455:))/*5
@M03506:14:000000000-AKVR1:1:1101:8798:3525 1:N:0:35
CGAACTCCTACGGGAGGCAGCAGTGGGGAATCTTGCACAATGGGCGAAAGCCTGATGCAGCGACGCCGCGTGGGGGATGAAGCATTTCGGTGTGTAAACCCCTTTCGATCCGGACGAAACCCCGCAAGGGATTGACGGTACGGATATAAGAAGCCCCGGCTAACTACGTGCCAGCAGCCGCGGTAAGACGTAGGGGGCCAGCGTTGTTCGGAATTACTGGGTGTAAAGGGTTCGTAGGCGTTGCGGCAAGTTGGGAGTGAAATCTCTGGGCTTAACACAGAGGCTGCTTGCAAAACTGCTG
+
CCCCCGGGGGGGGGGGGGGGGGGGGGGGGGGGGGGGGGGGGGGGGGGGGGGGGGGGGGGGGGGGGGGGGGFGGGGGGGGGFGGGGGGGGGEGEGGGFEFFGGGGGGGGGGDGGGGGGGGGGGGGGG7FFDGGDCFDFGE:FEGECFGGGGGGGG<FGGGGGGGGDFFEEGCCFGGCF:FGGGGGGGGGGE8CFGCEGDEEF>E**:8CCCEEE*AC7<9F52;*<@++<EFGDEG*:59C****:7/):=7+?FGCG<FDC7CE+*:C?**0*20+*01177)**7<62*724*5.)**99
@M03506:14:000000000-AKVR1:1:1101:7952:3552 1:N:0:35
CGAACTCCTCCGGGAGGCAGCAGTGGGGAATATTGCACAATGGGCGCAAGTCTGACCCAGCGACGCCGCGTGAAGGATGAAGGCCCTCGGGGTGTAAACCTTCTTTAGTAAGGACAAAAACCAAGATACGTGTCTGATAGTAATTGTACCTGGAGACTAAGTATCAGCAACCGCCGTAATACGTACCGCGGTAATGTTGACCAGAAACACGTTGCCCAAAGTGCTCGTGGGTAGTGTGTCGCGTGGTGCGTTCAAACTCACATAGTAAATGCCGGCCGGCGGGCGATCCGACCAGCATGGA
+
CCCCCGGGG9FGGGGGGGGGGGGGGGGGGGGFGGG9,;CFFEF,@F7FEG,CFFF,,CE8E+@FGGGGEGFFE7FFGGGG,FGGGGF,+BF+@++,8B9FE,,CF,,:E,,CE<,:>=,++8A38B,CFG,,,,,<,C9,3,,3,@3@FG,E,,,8+@=,@,,,@,@F,,,@*C*5>**67,4,,*66*4*4:*+>+24++2+2*+++24***3*>2+*282++++;8****+*0+0<D<**2//51*+:/**++22**23+*++2+:9*2**15*))1))))*:3C5,9)(0)0))1*7)
@M03506:14:000000000-AKVR1:1:1101:16395:3553 1:N:0:35
CGAACTCCTACGGGAGGCAGCAGTGGGGAATATTGCGCAATGGGCGAAAGCCTGACGCAGCGACGCCGCGTGAGGGACGAAGGCCTTCGGGTTGTAAACCTCTTTCAGCAGGGACGAAGCGAAAGTGACGGTACCTGCAGAAGAAGCACCGGCCAACTACGTGCCAGCAGCCGCGGTAATACGTAGGGTGCAAGCGTTGTCCGGAATTATTGGGCGTAAAGAGCTCGTAGGCGGTCTGTCGCGTCGGCTGTGAAAACCCGGGGCCCAACCCCGGGCCTGGACTCGATACGGGCGGACTAGA
+
CCCCCGGGGGGGGGGGGGGGGGGGGGGGGGGFGGGGGGGGGGGGGGGGGGGGGGGGGGDGGGGGGGGEGGGGGGGGGGGGGGGGGGGGGGGGGGGGGGGGGFGGGGGGGGGGGGFGGGGGGCFGGFGGGGGGGGGFGGGGFGGGGGGCGGGGGGGCG?CGGGFEGCFG7CFGGGEGCGGGGGGACFGGCEGF?9AE>EGGEGGGC>F89<C7FFFG?585+38CFGG88CCFCEE?**7+/:CECE5);5:?7?9CC:33CGC5*15*27=@DGDE559*9)*0*0*8>GE>5).)85?)*
@M03506:14:000000000-AKVR1:1:1101:22568:3556 1:N:0:35
CGAACTCCTACGGGAGGCAGCAGTGGGAATTTTGGACAATGGGGGCAACCCTTATTCCGCGATGCCGCGGGGGTGGAGAAGGCCTTCGGGTTGTAAAGCACTTTAGTTGGGGTATAAAGGGTGTTCGTTAAAACCCAGTATTTTTTAAGGGTCCCAAATAATAAGGCCCTGCTTAATCCGTTGCAGCTGCCGCGGGAAAACAGGGGGGTGCGGGGGTGATCCGAATAACCGGGGCTAAAGGGCGGGTCAGCGGGTGATCCAGGGGGAGGGTGAATCCCCGGGGCTTAACCGGGGATTGCCC
+
CCCCCGFFG9FGDGCEEECGGGGCFGFAFC,,C,@,<,;E,CEGGE+C,CF,,6,6C,,,+++68F:+++++4>6+BB8EEF,FBFD===,3+8,CD@,,,88B,,3,3>F7@:,,,,8@BD35*,>8,*8,3,***38,<3,@FC,,,7,,,6F:,,,2@2,;2,+21*4*5,7,,,,4*,*4,,7++,4***1**/*20***2:E5**/***28:*/+++2*22*0++:>C=8*/+2+35****21*2+*72:C**0*+0***)*1:)*)9**+297)17)*:)2*.*527.8))7**)
@M03506:14:000000000-AKVR1:1:1101:24817:3594 1:N:0:35
CGAACTCCTACGGGAGGCAGCAGTGGGGAATATTTCACAATGGGCGAAAGCCTGATCCAGCAATACCGCGTGAGGGATGAAGGCCTTAGGGTCGTAAAGCTCTTTTGCCAGGGATGATAATGACAGTACCGGGAGAACAAGCTCCTGCTAACTCCGTGCCAGCAGAGGCGGTAATACCGAGGTAGCAAGAGTTGTGCGGAATTACGGGGCGTAAAGCGCGCGCGGGCGTCCTGGTAGGCTAGGGGTGACAGCCGGGGGACCAACCCCGGAACGGCCTTTACGGCTGCATCGCTTGAATCCG
+
CCCCCGGGGGGGGGGGGGGEEGGGFGGGFGG,CF,,,CC9EE8ED@+@FFGGGGGF,,,CDGGFEGCEGGEF,,,?F@FFGC,6E<F<EFGG,@FGGG?,,BF9F??C5?5FFG4BA,,55<,C5C<<B9++++++8,3,,,,BD8,,,?,,C9>+3++3C==8,,++3+@*5*@D33*15>*2><,,,,47,?,*6**:**?+,4****32:**+385=8***2******;<?8++**3<C*:5*/*3<C*1*:)*)))2A9C*1/957>53*/*5<0**7)2/)1/.C)()).76*0))
@M03506:14:000000000-AKVR1:1:1101:24067:3626 1:N:0:35
CGAACTCCTACGGGAGGCAGCAGTCGAGAATTTTTCTCAATGGGCGAAAGCCTGAAGGAGCGACGCCGCGTGGGGGATGAAGGGTTTCGATCCGTAAACCCCTGTCATTTGCGAACAAACCCTGAGGTTTAAGAGATATCAGGCTGATTGTAGCGAAAGAGGAAGGGACGGCTAACTCTGTGCCAGCAGCCGCGGTAATACAGAGGTCCCAAGCGTTGTTCGGATTCACTGGGCGTAAAGGGTGCGTAGGTGGCTGGGGAAGTTTGATGGGAAATCTCCGGGCTTAACACGGAAATGGCAG
+
CCCCCGGGGGGGGGGGGGGGGGGGGGGGGGGGGGGGGGGGGGGGDGGGGCCFGGGGGGGGGGGGGGGGGGFEGGGGGGGGGGGG8FGGFGEFGGGGGGF8FGGGGGGGGCFGGGGGGGGFFEFFGGFFGAC<CGGGGGFFFFGFGGF9FBFCFGGGDC@DFGGFGGCFGFGGGGGGGGGGGGGCGG799FFGGGG*=:EGFFFGGGCGGF9EGGGGGD*CCEEG8EGF9<CFCFD1/:>@CCFGGC>DGG<EF*:C*7)9C**3<DGCC6*)21><*1*>DD:*5?CF)95;5)76**)))
@M03506:14:000000000-AKVR1:1:1101:21395:3635 1:N:0:35
CGAACTCCTACGGGAGGCAGCAGTCAAGAACATTCGACAATGGACGAAAGTCTGATCGTGCGACGCCGCGTGCAGGATGAAGGCCTTCGGGTTGTAAACTGCGGTAGTATGGTAACAATGCAAATGAGTGCCATACGGAAAGTGGTTGGTAACTACGTGCCAGCACCAGCGGTAATACGTAGACCACAAGCGTTATCCGGCTTTATTGGGCGTAAGGCGCGTGTAGGAGGTCTTGTGCGTTTCCGGTTCAAGCTCACTGCCTAACGGTGGAACTGCCGGGAATCCGACAAGACTGGAGGAG
+
CCCCCGGGGGGGGGEDCEGGGGGGGFGFGGGCFFGFGFCCEGE@FEEEGGGGGDFGGGGGGGGG:FC@FGGGGGFDEGCCDFGGGGGGDFFFFGFFAFGGGGEFGD:FEFGGGGFGFCFDGGCFFE,EEAFGGFGGFGGGG?>FFFF@FGFFFGCGCF@FGFGFGFG<>FGCF7*@;FGGGGFGGGGF8>FGFE*<B@B5@8EFGF@C9CG5BE8BCCEE*28;6@?FFE*;CE+3+9</7=FFG5*9*<<+0+<CFF7DCDF+A*77*)/979DFF:5)))00<)7)()02>6?;4)>)7
@M03506:14:000000000-AKVR1:1:1101:19752:3656 1:N:0:35
CGAACTCCTACGGGAGGCAGCAGTAAGGAATATCGGTCAATGGCCGCAAGTCTGAACCAGCCATGCCGCGTGGGGGATGAAGGTCCTCTGGATTGTAAACTTCTTTTATCTGGGACGAAAAAGGGTTTTTCTAAACCAACTGACGGTACCAGATGAATAAGCACCGGCTAACTCCGTGCCAGCAGCCGCGGTAATACGGAGGGTGCAAGCGTTATCCGGATTCACTGGGTTGAAAGGGTGCGTAGGTGGATTAGTAAGTCAGTGGTGAAATCTCCGGGCTTAACCTGGAAACTGCCATTGA
+
CCCCCGDGGGGGGGGGGGDGGGGGGGGGGGGGG,BCFECGGGFGGDGGGGGGGGGGGGGGGGGGGGGGGGGGGGGGEEGFCFGGFGGGGGGFFEFFGFEGGGGGGGGGGGGGGGGGGGGGGFEGGGGGGFGFFAFCGGGGGFGGGGGGGGFDEGCFFGGE@DFGFGGGGEGGFEFEC:FCBFGGFFFEDGGE>FGGFGG5*3:EEGGFCCEEEEGCFGGGCE9CCFGGGF=*+++<EGDECECEGGCCFF+<6CFGGF:FFGGGEFFFE::BCGCEG)59C?4FG*55266:4798FF46*
@M03506:14:000000000-AKVR1:1:1101:22683:3661 1:N:0:35
CGAACTCCTACGGGAGGCAGCAGTGGGGAATATTGGACAATGGGCGCAAGCCTGATCCAGCCATGCCGCGTGGGTGATGAAGGCCCTAGGGTTGTAAAGTCCTTTCGGCGGGGAAGATAATGACGGTACCCGCAGAAGAAGCCCCGGCTAACTTCGTGCCAGCAGCCGCGGTAATACGAAGGGGGCTAGCGTTGCTCGGAATCACTGGGCGTAAAGCGCACGTAGGCGGACTCTTAAGTCGGTGGTGAAATCCTGGAGCTCAACTCCAGAACTGCCTTCGATACTGAGAGTCTCGAGTCCG
+
CCCCCGGGG<FGGGGGGGGGGGGGGGGGGGGGGGGGGGGGGGGGGGGGGGGGGGGGGGGGGGGGGGGGGGGGGGFGGGGGGGGGGGGGGGGGGGGGGGGGGGGGGGGGGGGGGGGGGGGGGGFFGGGGGGGGGGGGGGGGGGCFGGGGGGGGGFFGFGGGGGGGGGGGGGGGGGGFGGGGGGGGGDGGGGGGGGGFGGGCGGGCFGGGGGGGGGGGGGGGDGCFGDEEGGG8C?GGGGGGEGEGGCGCFG9FG9:DCF7*0?DC?CFG6*:5DDGC4@FG**)*39CFAF)-*99<5/0=5
@M03506:14:000000000-AKVR1:1:1101:5924:3742 1:N:0:35
CGAACTCCTACGGGAGGCAGCAGTGGGGAATATTGGACAATGGGCGCAAGCCTGATCCAGCCATGCCGCGTGAGTGATGAAGGCCCTAGGGTTGTAAAGCTCTTTTGTGCGGGAAGATAATGACGGTACCGCAAGAATAAGCCCCGGCTAACTTCGTGCCAGCAGCCGCGGTAATACGAAGGGGGCTAGCGTTGCTCGGAATCACTGGGCGTAAGGGGTGCGTAGGCGGGTCTTTAAGTCAGGGGTGAAATCCTGGAGCTCACCTCCAGAACTGCCTTTGATACTGCGGATCTTGAGTGCG
+
CCCCCFFGGFFFGGGGGGGGGGGGGGGGG@FFFGGGFGECFFFGGGGGEGGGGGFFGGGGGGGGGGGGGGGGCFEEFGGD9ECGGGGGFGGGGGGGGGGGGGGGGGGGGGGGGBFGEFGFGDGGGGGFGGDG@CFGGGFDGGGG+>FEG@,FCGDGGCFD;7CEG@C7FFDGGCF9<FFGDDGGGCGGGDGGEEGCFGGG7CB7C+<8CCC8ECFE88?*;CE5CE<EEC=>8CEF+AFF+CFFGGGC6+?FCE+<*7FCFC7CFGFCC7?4:=FFGFGF*=*+<*2)().3=**/)9*/5
@M03506:14:000000000-AKVR1:1:1101:13950:3780 1:N:0:35
CGAACTCCTACGGGAGGCAGCAGTGGGGAATCTTGCGCAATGGGGGAAACCCTGACGCAGCGACGCCGCGTGCGGGATGAAGGCCTTCGGGTCGTAAACCGCTTTCAGCAGGGACGAAATTGACGGTACCTGCAGAAGAAGGCCCGGCCAACTACGTGCCAGCAGCCGCGGTGATACGTAGGGGTCTAGCGTTGTCCGGAATTATTGGGCGTAAAGAGCTCGTAGGCGGTTCGGCAAGTCGGATGTGAAATCTCCACGCCTAACGGGGAGGGGCCATTCGAAACGGCCGTGACTCGAGGCC
+
CCCCCGGGGGGGGGGGGGGGGGGGGGGGGGGGGGGGGGGGGGGGGGGGGGGGGGGGGGGGGGGGGGGGGGGGGGGGGGGGGGGGGGGGGGGGGGGGGGGGGGGGGGGGGGGGGGGGGGGGGGGGGGGGGGGGGGGGGGGGGGGFFGGGGGGGGGGGGGGGGFGGGGGGGGGGGGGGGGGGGGGGGGGGGGGGGG>EEEG>CCFGFFFGGGGGGGGGGGGGGGG5FCCEEGG>EGGG5@FFEG=5EFGGGGGGFGFF=@G*:ADGG):CCDGFGGC:C?>C>4;5*./7><D?F*675B))8
@M03506:14:000000000-AKVR1:1:1101:26058:3786 1:N:0:35
CGAACTCCTACGGGAGGCAGCAGTGGGGAATCTTGCACAATGGGCGAAAGCCTGATGCAGCGACGCCGCGTGAGCGATGAAGCCCTTCGGGGTGTAAAGCTCTTTCGGCGGGAACGATAATGACGGTACCCGGAGAAGAAGCTGCGGCTAACTACGTTCCAGCAGCCTCGGTAATACGTAGGCAGCGCGCGTTGTTCGGAATTACTGGGCGTAAAGAGTGTGTAGGCGGTGTTCCCAGTCCGTGGTGAAATCTCCCGGCCTAACTGGGAGGGTGCAGCGGAGACTAGAATGCTAGAGTGTG
+
CCCCCFFGGGGGGGDGGDGGGGGGGGGGGGG,FGGG,FGGGGGGGGGGGGGGGGGCFDFGGDFGCEGGGDEG:=FGGGGGFFEEF8,BFFGG4FFGAF,F9FDGGG:>FGGE+<+>FFCGGG;:FCFGGDF7:1><FCFGG,7,?<:FFGGGGGGEG++?<FC:FFFFFCBFGGG:EGGG5*+0/A8*18E8?EED9CCC*;8<7CCFGCCEGD8?+;+:0+2@@++*?*/2*++0<@FG+::*//::9ACD*+2>5@C):C4*+:A4FGEF955+*/7C))./<7**6**)**9*9/=*1
@M03506:14:000000000-AKVR1:1:1101:21523:3797 1:N:0:35
CGAACTCCTACGGGAGGCAGCAGTGGGGAATTTTGGGCAATGGCCGCAAGGCTGACCCAGCGACGCCGCGTGTGGGATGACGCCTCTCGGGGTGTAAACCACTGTCAGAGGGGAAGAATGACTCACGTGTAAATAATGCGTGGGTGTGACGGTACCCTCAAAGGAAGCACCGGCTAACTCCGTGCCAGCAGCCGCGGTAATACGGAGGGTGCAAGCGTTGTTCGGATTTACTGGGCGTAAAGCGCGCGCAGGTGGATGGACAAGTCGGAAGTGAAATCTTGAGGCTCAACCTCGAGGCTGC
+
CCCCCGGGG9FGGGGGGGGGGGGGGGGGGGGGGGGGGGGGGGGGGGGGGGGGGGGGGGGGGGGGGGGGGGGGGGGGGGGGGGGGGGGGGGGGFGGFGGGGGGGGGGGGFGGGGEGGGGGGFGFFGGFGFGFGGGGGFGGGCCFG<FGGGGGGGGDGFFFFGGGGGFFGGGGEGGGGGGGGGGFFGGGGDFGGGGGGGGCGGFFGGC8EGGGGGCEFEGGGCC<8C8EEGGGFGDGC:?DG=?9CEEEG=5:C7F*/37<0<+1C7:C55*CFG=CC*=C7**7655**59@:)<E>D:4:3
@M03506:14:000000000-AKVR1:1:1101:23228:3799 1:N:0:35
CGAACTCCTACGGGAGGCAGCAGTGGGGAATCCTGCGCAATGGGCGAAAGCCTGACGCAGCGACGCCGCGTGAGGGAAGAAGGCCTTCGGGTTGTAAACCTCTTTCAGGAGGGACGAAGCCACTCGGGTTAATAGCCCAGAGGGTGACGGTACCTCCAGAAGAAGCCCCGGCTAACTACGTGCCAGCAGCCGCGGTAATACGTAGGGGGCAAGCGTTGTCCGGATTTATTGGGCGTAAAGAGCGTGTAGGCGGCCAGACAGGTCCGTTGTGAAAACTCGAGGCTGAACCTCGAGACGTCGG
+
CCCCCGGGGGGGGGGGGGGGDGGGGGGGGGGGGGGGGGGGGGEGGGGGFEGGGGGGGG>FDFGGGGGDGGGG@=FEFGGGGGGGGGGGGGDFG@FGGGGGGGGGGGACAFGGGGGEGGGG,C@FFGEGGBFCFCGGGGF@BFGGDB7FCGGGDF9FDC>:<FFCFGEFGGGGCGEGAFFEGFGEFGGFC@C@FGG8E579@C:EGGD5818:C>EE>C*<@EG5:*<:C7<EGFECCE70+7:CEDE5@C?E5*:)15/965>+6>:9EDE=:>FC<=3*77@**0*)3<51))85>55))
@M03506:14:000000000-AKVR1:1:1101:19209:3830 1:N:0:35
CGAACTCCTACGGGAGGCAGCAGTCGGGAATTTTGGGCAATGGGCGAAAGCCTGACCCAGCAACGCCGCGTGAAGGATGAAATCCCTCGGGATGTAAACTTCGCAAGAATGGGAAGAATTAGCGAGCGCTAATACCGCTCGTGATGACGGTACCATTTGTAAGCTCCGGCTAACTCCGTGCCAGCAGCCGCGGTAATACGGGGGGAGCAAGCGTTGTTCGGATTTACTGGGCGTAAAGGGCGCGTAGGCGGTCAGCACAAGTCAGTTGTGAAATCTCCGGGCTTAACTCGGAAAGGTACAC
+
CCCCCGGGGGGGGGGGGGGGGGGGGGGGGDGGGGGGGGGGGGGGGGGGDFFGGGGGGGGGGGGGGGGEGGGGGGGGGGFGGGGGGGFGGGGGGGGGGGGGGGGGGGGGFGGCGGGGGGGGGGGGGGGGGGGGGGGGGGGGGGGGGGGGGGGFEGGGGGGGGGGGGGDFDGGDCFBFGGG7@FFGGFGCGGGDGEEEDFGGGGGGDGGGFDGGGGGGGGGGDGDEFEGCFGCFG=8?FGFGGGGGEGG3<EGGGGFGC>CGD+*3<:0:<9<FCFCEDB5D)8<CC?C?ADF()77>71*01
@M03506:14:000000000-AKVR1:1:1101:18289:3869 1:N:0:35
CTAACTCCTACGGGAGGCAGCAGCAAGGAATTTTCGTCAATGGGCGCAAGCCTGAACGAGCAACGCCGCGTGGAGGATGACGGCCTTCGGGTTGTAAACTCCTTTTGCGGGGGACGATGATGACGGTACCCCGCGAATAAGGCTCGGCTAACTCTGTGCCAGCAGCCGCGGTAATACAGAGGAGCCAAGCGTTGTCCGGATTGACTGGGCGTAAAGCGCACGCAGGCGGTCTTGCGCGTGGGGTGTGAAATCTGGCCGCTTAACGGCCAGGCGCCATCCCATACGGCGAGGCTGGAGCCAT
+
CCCCCGGGGGGGGGGGGGEEGGFGGFGGGGGGGGGGFFGGGGGGGGGGGGGGGGFGFEGDFFFGGEGEGGCFGGGGGFEFFGGGGGGFGGGGGEFFGGGGGGGGGGFFGGGGG7>>CBCGFFGGDGGGGGGGGGG:FGGGEFGAGGGGBBFFCFGGF:7?FC:7CCEG:8C?CE??F7FGGG6CC>0CCEE:ECEFF>EEECC?9?FGGCE8>CGGFDGEGEEGGGGCE:8CFD@CEE5EEGE5C7E:F7?CGGF6/<>37**227:D5FG3))/:7?7F*67665)02<)4)>>FF;>)*
@M03506:14:000000000-AKVR1:1:1101:8027:3875 1:N:0:35
CGAACTCCTCCGGGAGGCAGCAGTAAGGAATCTTCCACAATGGACGAAAGTCTGATGGAGCAACACCGCGTGCAGGATGACGGTCTTCGGATTGTAAACTGCTTTTATAGATGAAGATTATGACGGTAATCTATGAATAAGGACCGGCTAACTACGTGCTAGCAGCTGCGGTAATACGTAGGGTCCAAGCGTTATCCGGAATCACTGGGCGTAAAGCGTGCGTAGGTGGCGTGTTAAGTGTGGTGTTAAATCGTGGGGCTCAACCCCGTCGATGCATCACATACGGGCGCACTAGAGGACC
+
C<@CCFCC--C@FEB@FGDE;FGGGGG?FECFFGG<CEF@ECCEECEEGGFGGG9C<EA8ED@FFGGG>@G::@EEFDF<<,+B,BEF@CE@,9FGEFF<FGGECFG99??FACFGG<EFE5@FF>F7?F9B<FGAFCAF?DEFF:@BFEGDFA,@:3++C7FFDE,@,6@F7<FFFFFFGGGGGFG9;FEC@7,@;CEECCD;,5,,,=5:CC*>C5/*8*:BEDGGGG81/7:1<;:C9EC=CG*:9<+</1**:>C>EE4C=C><CD:<<FGG7/7D7FF<*05<(>)()09*1<;5)
@M03506:14:000000000-AKVR1:1:1101:5690:3880 1:N:0:35
CGAACTCCTACGGGAGGCAGCAGTGGGGAATATTGCGCAATGGGCGAAAGCCTGACGCAGCGACGCCGCGTGAGGGATGAAGGCCTTCGGGTTGTAAACCTCTTTCAGCAGGGAAGAAGCGAAAGTGACGGTACCTGCAGAAGAAGCACCGGCTAACTACGTGCCAGCAGCCGCGGTAATACGTAGGGTGCAAGCGTTGTCCGGAATTATTGGGCGTAAAGAGCTCGTAGGCGGTCTGTCGCGTCGGATGTGAAAATCCAGGGCTTAACCCTGGACCTGCATTCGATACGGGCAGACTAGG
+
CCCCCGGGGGGGGGGGGGGGGGGGGGGGGGGGGGGGGGGGGGGGGGGGFGGGGGGGGGGGGGGGGGGGGGGGGGGGGGGGGGGGGGGGGGGGGGGGGGGGGGGGGGGGGGG7FFGEGGGGGGGGGFFFFGGGGGGGGGGGGGGGGGGGGGGGGGGGGGGGGGGGGGGGGGGGGGGGGGGGGGGGGGGDGGGGGGGGGDGGGC>EEEGGGGGGGGGGEGGGGFDGGGGGEGGGGGGGDGFEFGGEEC57/>CFCCEGGFGGG6CEDGCFD*A4CGGGGFFD4=@CF?GF>FD>5)53>FFF)
@M03506:14:000000000-AKVR1:1:1101:13700:3926 1:N:0:35
CGAACTCCTACGGGAGGCAGCAGTCGAGAATTTTTCTCAATGGGCGCAAGCCTGAAGGAGCGACGCCGCGTGGGGGATGAAGGGTTTCGATCCGTAAACCCCTGTCATTTGTGAACAATGGTTAGTATTTAAAAGATGCTGACTTGATAGTAATGAAAGAGGAAGGGACGGCTAACTCTGTGCCAGCAGCCGCGGTAATACAGAGGTCCCGAGCGTTGTTCGGATTCACTGGGCGTCAAGGGTGCGTAGGTGGCGAGGTTAGTTGGATGTGAAAGCTCAGGGCTTAACCCTGAAATGGCAT
+
CCCCCGGGG@FGGGGGGGGGGGGGGGGGGGGGGGGGGGGDFFGGGGGGGGGGGGGGGFGGGGGGGGGGGGGGGGDG>EGGGGGGEEEFFBFGGGGGGGGGGGG@FFAFDFGGGGGFGGGFGFGDGFGGFGGGEGFFFGGGGGGGGGGGDFFGGGGFCEFFGCDCF7<FGGGGGE7FGGGGFGGF;7FGFCFDEGG<8EFGG999:CCFBCEGBC*:5CEGGGG*C59@FGGF=EGC*;*<E*C5*:**2*3<DGED=>1*+20<+2+2<CE42*7CF46CGFFF57768DF?46*8@175*
@M03506:14:000000000-AKVR1:1:1101:21367:3939 1:N:0:35
CGAACTCCTACGGGAGGCAGCAGTGGGGAATATTGGACAATGGGCGCAAGCCTGATCCAGCCATGCCGCGTGTGTGAAGAAGGCCTTATGGTTGTAAAGCACTTTAAGCGAGGAGGAGGCTACTTTAGTTAATACCTAGAGATAGTGGACGTTACTCGCAGAATAAGCACCGGCTAACTCTGTGCCAGCAGCCGCGGTAATACAGAGGGTGCAAGCGTTAATCGGATTTACTGGGCGTAAAGCGCGCGTAGGCGGCTAATTAAGTCAAATGTGAAATCCCCGAGCTTAACTTGGGAATTGC
+
CCCCCGGGGGGGGGDFGGGGGFGGGGGCC7C;FFEEFEFFFFDFFFEGCFGGG@<EEGEFGGGGFGGGGGGCGGGGGFFDGGFGGGGCGF8EFFGGGGFFEGGGGA<EFG@FG>ED7FGGFGGGGGFGGGFFGGGGGA@FD9FDFFGGGGGGGFGGCEFGE:,E<;FC<@F@CCEC7>BFFGFGGG9DEDGGGDGGGGG*C;F9>;,B7CGDCFGGGGG5@FG5C8CECF7+9CF8CCCCEFGCEDGCE**5CCGGC)9FCC:9<C9C+>+9D77+C@GFG@)*1>*=<?6.9F)0)8?*4
@M03506:14:000000000-AKVR1:1:1101:5335:3940 1:N:0:35
CGAACTCCTACGGGAGGCAGCAGTGGGGAATCTTGCGCAATGCGCGAAAGCGTGACGCAGCAATGCCGCGTGGGGGAAGAAGGCCTTCGGGTTGTAAACCTCTTTCAGTTGGGACGAAGTGTGTGCGGTGAATAGCCGTTGCACATGACGGTACCTTCACAAGAAGCCCCGGCTAACTACGTGCCAGCAGCCGCGGTAATACGTAGGGGGCAAGCGTTGTCCGGAATCATTGGGCGTAAAGAGCGCGTAGGCGGCCCTGTAAGTCCGCTGTGAAAGTCAAGGGCTCAACCCTTGGATGCCG
+
CCCCCGGGGGGGGGGGGGGGGFGFGGGGGGGGGGGGGGGGGGGGGGGGEGGGGGGGGGGGGGGGGGGGGGGGGGGGGGGGGGGGGGGGGGGGGGGGGGGGGGGGGGGGGGGGGGGGGGGGGGGGGGGGGGGGGGGGGGGGGGGGGGGGGGGGGGGGG@GGGGGGGFGGGGGGGGGGGGGGGGGGGGGGGDGGGGGGCE>FFGG+A8CEGGDGGGGGGCGGGGEE5:8<<FFGGGGGGGGGG7FGGEGGGEGGGGG3CFFCFFFCCGGDDGC?7>CC*/*:66>EFFGF?C:<FFFFFFFF:
@M03506:14:000000000-AKVR1:1:1101:17506:3942 1:N:0:35
CAACTCCTACGGGAGGCAGCAGTGGGGAATTTTGGACAATGGGCGCAAGCCTGATCCAGCCACGCCGCGTGTGTGAAGAAGGCCTTCGGGTTGTAAAGCACTTTCGGCCGGAACGAAATCGCGCGGGTTAATAGTCCGCGTGGATGACGGTACCGGAAGAAGAAGCACCGGCTAACTACGTGCCAGCAGCCGCGGTAATACGTAGGGTGCGAGCGTTAATCGGAATTACTGGGCGTAAAGGGTGCGCAGGCGGCGTCGCAAGTCAGGCGTGAAATCCCCGGGCTTAACCTGGGAACGGCAC
+
CCCCCGGFGGGGGGGGGGGGGGGGGGGGGGGGGGGGGGGGGGGGGGGGGGGGGGGGGGGGGGGGGGGGGFGGGGGGGGGGGGGGGGGGGGGGGGFFGGGGGGGGGGGGGGGGGGGGDGGFCGGGFGG:CCGGFFGFGGGGGGCBFGGGEGGGGFGDEDEGGGFFGGGGGG7F@FGGG9FFFFGGGGGFFGCEGEC?CEFGGGFGFGGFGGD5CGG:85/<<CCG5F@EGDEEE5E:/A5CFG6CEGECED7CCEGD85/5C5DCC:C<CDG55C*396CGG.)27677)27?@4F@).057
@M03506:14:000000000-AKVR1:1:1101:14624:3961 1:N:0:35
CGAACTCCTACGGGAGGCAGCAGTGGGGAATCTTGCGCAATGGCCGCAAGGCTGACGCAGCGACGCCGCGTGTGGGATGACGGCCTTCGGGTTGTAAACCACTGTCGGGAGGAACGAATACTCGGCTTCGAATAGGAGCCCGAGGGTGACGGTACCTCCAAAGGAAGCACCGGCTAACTCCGTGCCAGCAGCCGCGGTAGTACGGAGGGTGCGAGCGTTGTCCGGAATCACTGGGCGTAAAGGGCGCGTAGGTGGCCCGTTAAGTGGCTGGTGAAATCCCGGGGCTCAACTCCGGGGCTGC
+
CCCCCGGGGGGGGGGGGGGGGGGGGGGGGGGGGGGGGGGGGGGGGGGGGGGGGGGGGGGGGGGGGGGGGGGGGGGGGGGGGGGGGGGGGGGGGGEGGGGGGGGGGGGGGGGGDGGGGGGGGGGGGGFGGGGGGGGGGGGGGGGGGGGGGGGGGGGGGGGGGGGGGGGGGGGGGGGGGGGFGGGGGGGGGGGGGGGGGGGGGGGEGGGGGEGGGGGDEECEECFGGGGGGFFCFGGGGCDCFGGGGGE</:=5CFF7CFGCFGGGCFGC19CFG7>EF*>CGFFGE:>=?:4.?BFFFF>B.
@M03506:14:000000000-AKVR1:1:1101:7239:3993 1:N:0:35
CGAACTCCTCCGGGAGGCAGCAGTGGGGAATTTTGCGCAATGGGCTAACGCCTGACGCAGCAACGCCGCGTGGAGGATGAAGGTCTTTGGATTGTAAACTCCTGTCAGCAGGGAAAAAGCGACCTAGGTTAATACCCTGGGGAGTTGATTGTACCTGCAGAGGAAGCCCCGGCTAACTCTGTGCCAGCAGCCGCGGTAATACAGAGGGGGCAAGCGTTATTCGGAATTATTGGGCGTAACGGGCGCGTAGGCGGCTTTTCAAGTGACGGGTGAAATCCCTCGGCTTAACCGAGGAACTGCC
+
CCCCCGGGG@GGGGGGGGGGGGGGGGGGGCFGGGGGGGGGGGFGGGGGGGGGGGGGGGGGGGGGGGGGGGFGGGGGGGGFEGGGGGGGGGGGGGGGGGGGGGGGGGGGGFGGEGGGGCGGGGGGGGGGGGGGGGGGGGGGGGEFGFFGGGGGGGGGGGGGGGGGGGGFGGGGGGCGGGGGGGGGGDFGGGGGGGGGGDGGGFGG:EFGGGGGFGGGGG5FCFFFCC5C+9ECFDGGG55*:EG55CEGCC5?DEGDGFGC?CFGGGGGCDGF<*?CDFGGGFE=*8D6)C@BBEFFFFFFF
@M03506:14:000000000-AKVR1:1:1101:7750:4043 1:N:0:35
CGAACTCCTCCGGGAGGCAGCAGTGGGGAATATTGGACAATGGGCGCAGGCCTGATCCAGCCATGCCGCGTGGATGATGAAGGCCCTAGGGTTGTAAAGTCCTTTCGGCGGGGATGATAATGACGGTACCCGCAGAAGAAGCCCCGGCTAACTTCGTGCCAGCAGCCGCGGTAATACGAAGGGGGCTAGCGTTGCTCGGAATCACTGGGCGTAAAGCGCACGTAGGCGGCTTCTTAAGTCAGGGGTGAAATCCTGGAGCCCAACTCCAGAACTGCCTTTGATACTGGGAAGCTTGAGTCCG
+
CCCCCGGGG@FGGGGGGGGGGGGGGGGGGGGGGGGGGGGGGGGGGGGGGGGGGGGGGGGGGGGGGGGGGGFGGGGGGGGGGGGGGGGGGGGGGGGGGGGGGGGGGGGGGGGGGGGGGGGGGGGGGGGGGGGGGGGGGGGGFGGGGGGGGGGGFGGGGGGGGGGGGGGGGGGGGGGGGGFGDGGGGGGGGGGGGGGGGGGGGGFFGGGGGGGGGGGGGGGGGGGGGGGGGGGGFGGCFGGFGGGGCC=CCEGGCFGCCFFDFGGGGGGGFGFF777EFFGGGFFGGFG@?FD0@*5>FFFFE
@M03506:14:000000000-AKVR1:1:1101:6907:4050 1:N:0:35
CGAACTCCTCCGGGAGGCAGCAGTGGGGAATATTGGACAATGGGCGAAAGCCTGATCCAGCAATGCCGCGTGAGTGATGAAGGCCCTAGGGTTGTAAAGCTCTTTTACCCGGGATGATAATGACAGTACCGGGAGAATAAGCCCCGGCTAACTCCGTGCCAGCAGCCGCGGTAATACGGAGGGGGCTAGCGTTGTTCGGAATTACTGGGCGTAAAGCGCACGTAGGCGGCTTTGTAAGTTAGAGGTGAAAGCCCGGAGCTCAACTCCGGAATTGCCTTTAAGACTGCATCGCTTGAATTGT
+
CCCCCGGGG9FGGGGGGGGGGGGGGGGGGGGGGGGGGGGGGGGGGGGGGGGGGGGGGGGGGGGGGGGGGGGGGGGGGGGGGGGGGGGGGGGGGGGGGGGGFGGGGGGGGGGGGGGGGGGGGGGGGGGGGGGDGGGGGGGGGGGGGGGEGGGGGGGGGGGGGGGGGGGGGGGGGGGGGGGGGGGGGGGGGGGGGGGGGGGGGGGGGGGGFFGGGEGGGGGGGGGGFEGGGGEEGCFFFFFGGGGGGGGGGFGGGGGDGDGFGGGGGFGGGGEFDFFE*9DGGFFGCFGF<GEBF3>F966?*
@M03506:14:000000000-AKVR1:1:1101:13257:4058 1:N:0:35
CGAACTCCTACGGGAGGCAGCAGTGGGGAATATTGGACAATGGGCGCAAGCCTGATCCAGCCATGCCGCGTGGATGATGAAGGCCCTAGGGTTGTAAAGTCCTTTCGGCGGGGAAGATAATGACGGTACCCGCAGAAGAAGCCCCGGCTAAATTCGTGCCAGCAGCCGCGGTAATACGAAGGGGGCTAGCGTTGCTCGGAATCACTGGGCGTAAAGCGCACGTAGGCGGGCTCTTAAGTCGGGGGTGAAATCCTGGAGCTTAACTCCAGAATTGCCTCCTACACGGGGAGCCTTCGAGTCC
+
CCCCCGGGGFGGGGGGGGGGDGGGGGGGGGGGGGGGGGFFFGFGGGGGGGGGGGGGGGGFCGFGFGGGGGFFEGGGGGGGGGGEFGGGGGGGGGEAFGFFCGGGGFEGGGGGGFGGGGGC@FEGGDFDGGGEEEGGGEEGGGG@FEEDCEG,3;?FFGECFFFC:<*=FEE77FGGGGGFC>*CDGCCGGC8CEG7C>:*;EFFGF7;>CEEG5CC?EE5?EE?58+8**//@FF0C?:7C=*/=EE3<C?:7:F4C49*++29?>6*6****20A*)**0/)A*))01C34)*9>7>609
@M03506:14:000000000-AKVR1:1:1101:10512:4058 1:N:0:35
CGAACTCCTACGGGAGGCAGCAGTGGGGAATATTGGACAATGGGCGAAAGCCTGATCCAGCCATGCCGCGTGAGTGACGAAGGCCTTAGGGTTGTAAAGCTCTTTTGGCGGGGAAGATAATGACGGTACCCGCAGAATAAGCTCCGGCTAACTCCGTGCCAGCAGCCGCGGTAATACGAAGGGAGCTAGCGTTGTTCGGAATCACTGGGCGTAAAGCGCACGTAGGCGGATTTGCCAGTCAGGGGTGAAATCCCGGGGCTCAACCTCGGAACTGCCTCTGCTACAGCAAGTCTTGAGTTCG
+
CCCCCGGGGGGGGGGGGGGGGGGGGGGGGGGGGGGGGGGGGGGGGGGGGGGGGGGGGGGGGGGGGGGGGGGGGGGGGGGGGGGGGGGGGGGGFGGGGGGGGGGGGGGGGEGGGEGDGGGGGGGGGGGGGGGGGDCGGGGGFGFGFGCGDEFFGCGCFFGGGFGGGGGGGGGGGGGGGGFFGGGGGGGGGGGGGGGGGGGCEGGGGGFFGGGGEEGGFEGGGGGFFGGG58CEGGCG?879F?F=EECFFEFGGGGDGEC<CGGGCFGGGGDEGD4CC?CF==4C9?CF?FFB==???*/1)
@M03506:14:000000000-AKVR1:1:1101:13543:4063 1:N:0:35
CGAACTCCTACGGGAGGCAGCAGTTAGGAATCTTGGACAATGGGCGCAAGCCTGATCCAGCCATGCCGCGTGAGTGATGAAGGCCTTAGGGTTGTAAAGCTCTTTCAGCGGGGAAGATAATGACGGTACCCGCAGAAGAAGCCCCGGCTAACTTCGTGCCAGCAGCCGCGGTAATACGAAGGGGGCTAGCGTTGCTCGGAATCACTGGGCGTAAAGCGCACGTAGGCGGATCTTTAAGTCAGGGGTGAAATCCTGGAGCTCAACTCCAGAACTGCCTTTGATACTGGGGATCTCGAGTCCG
+
CCCCCGGGGDGGGGGGGGGGGGGGGGGGGGGGGGGGGGGGGGGGGGGGGGGGGGGGGGGGGGGGGGGGGGGGGGGGGGGGGGGGGGGGGGGGGGGGGGGGGGGGGGGGGGGGGGGGGGGGGGGGGGGGGGGGGGGGGGGGGGGGFGGGGGGGGGGGGDEGGGGGGGGGGGGGGGGGGGGGGGGGGGGFGGGGGGGGGGGGGGGDGGG6FGGGGGFFGGGGGGGGFCGGGD5ECFFF?FGGGGGGGGGGCFGGFFEFFF**799CFFAFGG65:9CFGFCCDFFGGFG>93>?4B@:>?:BD
@M03506:14:000000000-AKVR1:1:1101:12873:4074 1:N:0:35
CGAACTCCTACGGGAGGCAGCAGTGGGGAATATTGGACAATGGGCGAAAGCCTGATCCAGCCATGCCGCGTGAGTGAAGAAGGCCTTAGGGTTGTAAAGCTCTTTCAGCGGGGAAGATAATGACGGTACCCGCAGAAGACGTCCCGGCTAACTTCGTGCCAGCAGCCGCGGTAATACGAAGGGGACTGGGGTTGGTCGGATTTACTGGGCGTAAAGCGCGCGTAGGCGGATCGCTAAGGCAGGGGTGAAATCCCAGGGCTCAACCCTGGAACTGCCTTTGATACGGGCGATCTGGTGACAG
+
CCCCCCFGG9FE7F;6@FGFGGEGGFGF,C@CEFECGFGGGCGFGGGDCCFGCEFFFGFFGEFGFG,@FEFECFEGFFGG8<FFF<F9FGG<FDEGFGG9<FEFA,CFAFEEGF7F<E5,?A9?>BC+8CDG7FG=FGF<BC7C@CFD::,3=AFE:FC@EGFGGFCEF@FC<*@9<*<F:FE:*<<*4*44=F*=EEC>88C+3<CCC8EE*2*3CG=CE5*2:5@5C*8**/;:/C**0:5757E59+++*+395)**1+0:*1**/9<76CG**9*009BG*))04)0(019/)*)*/
@M03506:14:000000000-AKVR1:1:1101:12664:4078 1:N:0:35
CGAACTCCTACGGGAGGCAGCAGTGGGGAATATTGCACAATGGGCGCAAGCCTGATGCAGCCATGCCGCGTGTATGAAGAAGGCCTTCGGGTTGTAAAGTACTTTCAGCGAGGAGGAAGGCGTTGTGGTTAATAACCGCAACGATTGACGTTACTCGCAGAAGAAGCACCGGCTAACTCCGTGCCAGCAGCCGCGGTAATACGGAGGGTGCAAGCGTTAATCGGAATTACTGGGCGTAAAGCGCACGCAGGCGGTCTGTCAAGTCGGATGTGAAATCCCCGGGCTCAACCTGGGAACTGCA
+
CCCCCGGGGFGGGGGGGGGGGGGGGGGGGGGGGGGGGGGGGGGGGGGGGGGGGGGGGGGGGGGGGGGGGGGGGGGGGGGGGGGGGGGGGGGGGGGGGGGGGGGGGGGGGGGGGGGGGGGGGGEGGGGGGGGGGGGGGGGGGGGGFGGGGGGGGGGGGGGGGGGGGGGGGGGGGGGGGGGGGGGGGGGGGGGGGGGGGGGCFGGGGGGGCGGGGGGGCEEFFGGGGGGGGGGGGGGGGGGGGGGGGGGDE5CDCEEGGFCGGFGCFGGGGG76:*:EC6<GD3>GE@GFF4@?FF:F>)99*
@M03506:14:000000000-AKVR1:1:1101:23525:4131 1:N:0:35
CGAACTCCTACGGGAGGCAGCAGTGGGGAATTTTGCGCAATGGGCGGAAGCCTGACGCAGCAACGCCGCGTGGAGGATGAAGGTCCTTGGATTGTAAACTCCTGTCAGCAGGGAAAAAGGGAAGTGACCTCATACGTCATTGACTTGATTGTACCTGCAGAGGAAGCCCCGGCTAACTCTGTGCCAGCAGCCGCGGTAATACAGAAGGGGCAAGCGTTATTCGGAATTATTGGGCGTAAAGGGCGCGTAGGCGGCCATTCAAGTGACGGGTGAAAGCCCTCGGCTTAACCGAGGAACTGCC
+
CCCCCGGGGGGGGGGGGGGGGGGGGGGG@FGFFGGGGGGGGGGGGGGGGGGGGGGGGGGGGGGGGGGGGGFGGCFGGGGGGGGFGGGGGGEGGGGGGGGGGGGGGFGGGGGGGFGFGGGGGFGGGGGGGFFGGFFFGGGGGGGGGGGC<EDGGGFGGFEGGGGGFGGGDEEGGGGFFEGGGGGGGGGGGGGEGGGGGCEGC?CG9BFFGDEC>CFG5AE59EFF8CFGGGGFCF*:E8*8+9A5EED<C=CFDCEGC4>FC+?:?DEGCG*8CCD?C5C<7)7710*74C5(835>56F=?
@M03506:14:000000000-AKVR1:1:1101:7290:4149 1:N:0:35
CGAACTCCTCCGGGAGGCAGCAGTGGGGAATATCGCACAATGGGCGCAAGCCTGATGCAGCGACGCCGCGTGAGGGATGACGGCCTTCGGGTTGTAAACCTCTTTCAGTATCGACGAAGCGCAAGTGACGGTAGGTACAGAAGAAGCACCGGCCAACTACGTGCCAGCAGCCGCGGTAATACGTAGGGTGCGAGCGTTGTCCGGAATTACTGGGCGTAAAGAGCTCGTAGGTGGTTTGTCGCGTTGTTCGTGAAAACTCACAGCTCAACTGTGGGCGTGCGGGCGGTACGGGCTGACGGGG
+
CCCCCGGGG9FGGGGGGGGGGGGGGGGGGGGGGGGGGGGGGGGGGGGGGGGGGGGGGGGGGGGGGGGGGGGGGGGGGGGGGGGGGGGGGGGGGGGGGGGGGGGGGGGGGGGGGGGGGGGGGGGGGGGGGGGFGGGGGFGGGGGGGGGGGGGGGGGGGGGGGGGGGGGGFGGFEGGD1CF9F@F<EFFEBEEGEGGGGGGGGGGGGCDGGG?EEFGGC8EG?7CEFFEG>EC?FG=CF=GFGC:CCCECFGEF<5<DC:FFGGGG6C6DF76*:FDGDEGDD>B*>)183C)63)7:F5>:)
@M03506:14:000000000-AKVR1:1:1101:11366:4164 1:N:0:35
CGAACTCCTACGGGAGGCAGCAGTGAGGAATATTGGACAATGGGCGCAAGCCTGATCCAGCCATGCCGCGTGCAGGATGAAGCATCTATGGTGTGTAAACTGCTTTTGTACGAGAAGAAACACTGCTTCGTGAAGCAGCTTGACGGTATCGTAAGAATAAGGATCGGCTAACTCCGTGCCAGCAGCCGCGGTAATACGGAGGATCCAAGCGTTATCCGGAATCATTGGGTTTAAAGGGTCCGTAGGCGGCCTTATAAGTCAGTGGTGAAAGCTCCCCGCTCAACGGGGAAACGGCCTTTGA
+
CCCCCGGGD-CFGGCFGGGGGGGGGCFGGGGGGGGGGGGFGGGGGGGGGGGGGGGGGGGGGGGGGGECFGGGGGGGFGGGFFGGGGGGGGGGGGGGGGFGFGGGGGGGGGGGDCGGFFFFFGGGFGGGGGGGGCCDGGGGGGGGGDFGGGFGGGGGGGGGGGFFG7CFFG8AFAAFGGFFCFGGGGGCGE>F7:@CCGDGGGGEGCFCFGGGGDGFFEGG*A69;?FCFE=E8+9<?*;@=EC*:5EDDE=*69CF+*:7CFDG6*C>C:+.:47*7;CDC3*2>>DB9D.(.5)7)0794
@M03506:14:000000000-AKVR1:1:1101:16716:4222 1:N:0:35
CGAACTCCTACGGGAGGCAGCAGTGGGGAATATTGGACAATGGGCGAAAGCCTGATCCAGCAATGCCGCGTGAGTGATGAAGGCCCTAGGGTTGTAAAGCTCTTTTACCCGGGATGATAATGACAGTACCGGGAGAATAAGCCCCGGCTAACTCCGTGCCAGCAGCCGCGGTAATACGGAGGGGGCTAGCGTTGTTCGGAATTACTGGGCGTAAAGCGCACGTAGGCGGCTTGGTAAGTTAGAGGTGAAAGCCCGGAGCTCAACTCCGGAATTGCCTTTAAGACTGCATCGCTCGAATCCA
+
CCCCCGGGGGGGGGGGGGGGGGGGGGGGGGGGGGGGGGGGGGGGGGGGGGGGGGGGGGGGGGGGGGGGGGGGGGGGGGGGGGGGGGGGGGGGGGGGGGGGGGGGGGGGGGGGGGGGGGGGGGGGGGGGGGGGGGGCGGGGGGFGGGGGGGGGGGGGGGGGGGGGGGGGGGGGGGFGGGGGGGGGGGGGGGGGGGGGGGGGGGGGGFGGGGGGGGGGFGGGGGGGGGGGGGEE*:CFEGG?CCFFC?:C9CFGGGGGD@GFFGGGGGGGG>C@GGFGGF:F7=4C?FGFAGF?>;@B@FBF*
@M03506:14:000000000-AKVR1:1:1101:10895:4238 1:N:0:35
CGAACTCCTACGGGAGGCAGCAGTGGGGAATATTGCACAATGGGCGAAAGCCTGATGCAGCGACGCCGCGTGAGGGATGACGGCCTTCGGGTTGTAAACCTCTTTCAGCAGGGACGAAGCGAAAGTGACGGTACCTGCAGAAGAAGCACCGGCTAACTACGTGCCAGCAGCCGCGGTAATACGTAGGGTGCAAGCGTTGTCCGGAATTACTGGGCGTAAAGAGTTCGTAGGCGGTTTGTCGCGTCGTTTGTGAAAACTCACAGCTCAACTGTGAGCCTGGAGGCGATACGGGCAGGCCTTG
+
CCCCCGGGGGGGGGGGGGGGGGGGGGGGGGGGGGGGGGGGGGGGGGGG+FFFGGFGGGGGGGFFGGGGGG@FGGGGGGGGGGGGGGEGGGGGGGGGGGGGGGGGGGGGGFFGGGGGGGGDGGGGGGGFFGGGG7DEFGGGGF<CCDGFFGGGGGGFGFGGGGGGGGGGGGGFGGCFFEEGGFGFGFGG9CEFGGGGEGEGG7CEGG>F7ECFFF*:CCE5CCFEGGEE>E*<EDEDEGD::FG5:C7D*AFCD0+*;)0:7CGF+7+9?*<77>FFGFF*05DED>C>;FE93)7)))))0
@M03506:14:000000000-AKVR1:1:1101:10051:4238 1:N:0:35
CGAACTCCTACGGGAGGCAGCAGTGGGGAATATTGGACAATGGGCGCAAGCCTGATCCAGCCATGCCGCGTGAGTGATGAAGGCCCTAGGGTTGTAGAGCTCTTTTGTGCGGGAAGATAATGACGGTACCGCAAGAATAAGCCCCGGCTAACTTCGTGCCAGCAGCCGCGGTAATACGAAGGGGGCTAGCGTTGCTCGGAATCACTGGGCGTAAAGGGTGCGTAGGCGGGTCTTTAAGTCAGGGGTGAAATCCTGGAGCTCAACTCCAGAACTGCCTTTGATACTGAGGACCTTGAGTTCG
+
CCCCCGGGGGGGGGGGGGGGGGGGGGGGGGGGGGGGGGGGGGGGGGGGGGGGGGGGGGGGGGGGGGGGGGGGFGGGGGGGGGGGGGGGGGGGGGGGGGGGGGGGGGGGGGGGGGGGGGGGGGGGGGGGGGGGGGGGGGGGGGGGGGGGGGGGGGGGGGGGGGGGGGGGGGGGGGGGGGGGGGGGGGGGGGGGGGGGGGGGGGGGGGGGGGGGGEGGGGGGGGGGGGGGGGGGGGGGDGGFGFGGGGG3<CFCGGG<FFGCCGGGGGGGF7FFFGGGGFG7>F9CCFGF<FF:FFF?FBFFB
@M03506:14:000000000-AKVR1:1:1101:24261:4256 1:N:0:35
CGAACTCCTACGGGAGGCAGCAGTGAGGAATCTTCCGCAATGGACGAAAGTCTGACGGAGCAACGCCGCGTGCAGGATGACGGCCTTCGGGTTGTAAACTGCTTTTATTTGGGAAGATTATGACGGTACCAAATGAATAAGGACCGGCTAACTACGTGCCAGCAGCCGCGGTAATACGGAGGGGCCAAGCGTGATCCGGAATCACTGGGCGCAAAGCGTGCGTAGGTGGGTGTCTAAGGGCAATGCGAAACCCTGCGGCGCAACCATATGGACCGGATTGCATACCGGCATCCTAGCGGAC
+
-ACCCFFFFEGGDGCCCDEEEFGE@FGGCFDFGE9EEDCE@F6<FEGEGEGFGAFGGGEGCFE8CCCCFG@FBCFGG@<C,B=F::F<FDGGGGFFFGGGFCG9FFFFA?FFGF@:E,<?F?BFC@3+8DDFDAC,5,C?=FC8@F:FEGFGGGGCFF+8,,<FEB:CEBEGDE,721*<F<**=C7*=*=<**+7?8@883?+?BFC5*2?ECCF6C*/*:;CE80A8//**+2<9<*;*1ACC6C*::/:7E:*1>51*11:**+0+*39C*9*1)*2*79++)9<6)8()1*1)5;B)
@M03506:14:000000000-AKVR1:1:1101:17356:4269 1:N:0:35
CGAACTCCTACGGGAGGCAGCAGTAAGGAATATTGGTCAATGGACGCAAGTCTGAACCAGCCATGCCGCGTGAAGGATGAAGGTCCTCTGGATTGTAAACTTCTTTTATAGGGGAAGAAACCCCCGCATTCTTGCGGGGTTGACGGTACCCTAGGAATAAGCACCGGCTAACTCCGTGCCAGCAGCCGCGGTAATACGGAGGGTGCAAGCGTTATCCGGATTCACTGGGTTTAAAGGGTGCGTAGGTGGGCATGTAAGTCAGTGGCGAAATCTCCGGGCTTAACCCGGAAACTGCCATTGG
+
CCCCCGGFGGGGGGGGGGGGGGGFGGGGGGGGGGGGGGGGGGGGGEGGGGGGGAGGGGGFGGGGGGGGGGGDCFGGFFGGGGGGGGGGGGGAFGGGGGGGGGGGGGGGFGGGCCECGGGGFBFFGGGGGGFGGGGGGGGGGGFGDDGGGGGGCGFFFGGFDFGGGGGGGEGGGFGGGGGGGGGGGAFEGGGGGDGEGFGGGGGGGGGGFGEEGGGGGGGGGDGGGEFGGCGEC9@C?/>EEDEGGDFGFE5:D=9:+7:C?+:C6CC<GGF=*:*17BDDG?FG?FGF9<>?FF4?FFFB)
@M03506:14:000000000-AKVR1:1:1101:12506:4298 1:N:0:35
CGAACTCCTACGGGAGGCAGCAGTGGGGAATATTGGACAATGGGCGAAAGCCTGATCCAGCAATGCCGCGTGTGTGAAGAAGGTCTTCGGATTGTAAAGCACTTTCGACGGGGACGATGATGACGGTACCCGTAGAAGAAGCCCCGGCTAACTTCGTGCCAGCAGCCGCGGTAATACGAAGGGGGCTAGCGTTGCTCGGAATGACTGGGCGTAAAGGGCGCGTAGGCGGATGACACAGTCAGATGTGAAATTCCCGGGCTTAACCTGGGGGCTGCATTTGATACGTGTCGTCTAGAGTGAG
+
CCCCCGGGGFGGGGGGGGGGGGGGGGGGGGGGGGGGGGGGGGGGGGGGGGGGGGGGGGGGGGGGGGGGGGGGGGGGGGGGGGGGGGGGGGGGGGGGGGGGGGGGGGGGGGGGGGGGGGGGGGGGGGGGGGGGGDEGGGGGGGGGGGGGGGGGGGGGGGGGFFGGGGGGGGGGGGGGGGFGGGGG>FGGGGGGGGG9CBECEGGGGGGGGGGGGGGGGGGGGGGEEGGGGCGGGGCFGFFGCGC7CCGGGGGGFG9DGFG57?DF7:C<ECE>55<F=FGGGFFCGFFFFGF:>)*9@@BFF
@M03506:14:000000000-AKVR1:1:1101:20648:4302 1:N:0:35
CGAACTCCTACGGGAGGCAGCAGTGGGGAATCTTGCGCAATGCGCGAAAGCGTGACGCAGCAACGCCGCGTGGGGGAAGAAGGCCTTCGGGTTGTAAACCTCTTTCAGTTGGGACGAAGGTCGCGCGGTTAATAGCCGTGCCGGCTGACGGTACCTTCAGAAGAAGCCCCGGCTAACTACGTGCCAGCAGCCGCGGTAATACGTAGGGGGCCAGCGTTGTCCGGAATCATTGGGCGTAAAGAGGGTGTAGGCGTCCCGAATAGTCCTCTGTGAAAGGCCAGGGCACAACCCTGGAATGCCG
+
CCCCCGGGGGGGGGGGGGGGGGGGGGGGGFGGGGGGGGGGGFCBFGCGGGGGGGGGGGGGGGGGGGGGGGGGGGGDEGDFGCFGGGGGGGGGGCGGGGDGGGGGGGGGGGGGGDCDGCG7FGGGGGGGGGGFGGGGG@FEGGGGGGGGGGGGGEGGGGCFGGGGGGGGG@EEGGCFFGGFGGGGGGGFGGFGGGGGE*;?+<C0<CEGGGE*;>CE8CCGGGGGCE5C9AA+<C8EG*78?+0*2CEGCFF67*///;<)*:::+*+2<79*:*>7*)***))1*00<1C>?>;>/7;*<)
@M03506:14:000000000-AKVR1:1:1101:23075:4333 1:N:0:35
CGAACTCCTACGGGAGGCAGCAGTCGGGAATTTTGCTCAATGGGCGAAAGCCTGAAGCAGCAACGCCGCGTGAGGGATGAAGGCCTTCGGGTTGTAAACCTCTTTTCTCAGGGACGATGATGACGGTACCTGAGGAATAAGCCACGGCCTACTACGTGCCAGCAGCCGCGGTAATACGTAGGTGGCAAGCGTTGTCCGGATTTACTGGGCGTAAAGAGCGCGCAGGCGGTCGTTCAAGTCGGATGCGAAAGCCCCCGGCTCAACTGGTGAGGGTCATTCGATACTGATCGACTCGAAGGCC
+
CCCCCFGGGDGGGGGEGGGGGGGGFGEGGGGFGGGFGGGD9FFGFEEEGGGGGGGGGGGGGGGG@EECCGGDGEGDFGGFGA,CECGGGDGGGGGGGGFCFGGGGGGGGGGGDGGGGGGGGGAEG7FFGAADGGFCGEEG9BFF<FGEGGGGGGGGC?@:FGGGGFFFGGDCGC@,?:,,2=FEG7F9FF:<<EGGFGGGGGGFG<97B7C*:EC7:=FG*5?C888?5C58:CG?<E:FEEGEC****/17*:=D8B31:<=C+000:*27*/9**9>C7/5*<6*7<C53)05)85>5)
@M03506:14:000000000-AKVR1:1:1101:12541:4354 1:N:0:35
CGAACTCCTACGGGAGGCAGCAGTTGGGAATCTTGGACAATGGGGGAAACCCTGATCCAGCCATGCCGCGTGAGTGATGAAGGCCTTCGGGTTGCAAAACTCTTTCGACGGGGACGATAATGACGGTACCCGTGGAAGAAGCTCCGGCTAACTTCGTGCCAGCAGCCGCGGTAATACGAAGGGGGCTAGCGTTGTTCGGAATTACTGGGCGTAAAGCGCGCGCAGGCGGTCTTCCAAGTCAGTGGTGAAAGCCCGGAGCTCAACTCCGGAACTGCCATTGAAACTGTTAGACTTGAGGACG
+
CCCCCGGGGFGGGGGGGGGGGGGGGGGGFGGGGGGGGGGGGGGGGGGGGGGGGGGGGGGGGGGGGGGGGGGGGGGGGGGGGGGGGGGGGGGGGGGGGGGGGGGGGGGGGGGGGGGGGGGGGGGGGGGGGGGGGGGGGGGFGGGGGGGGGGGGGGGGGGGGGGGGGGGGGGGGGGGGGGFGGGGGGGGGGGGGGGGGGGGGGEGGGGCGGGGGGGGGGGGEGGGGGDGCECCEFGGGDCGFFFFFFGGFGFGGFGDD:7D*+<=ECGGGDC5>FCC6>FFDGF?GFFFFAGFFFFFFFF::>
@M03506:14:000000000-AKVR1:1:1101:18447:4357 1:N:0:35
CGAACTCCTACGGGAGGCAGCAGTGGGGAATATTGGACAATGGGCGAAAGCCTGATCCAGCAATGCCGCGTGAGTGATGAAGGCCTTAGGGTTGTAAAGCTCTTTTACCCGGGAAGATAATGACTGTACCGGGAGAATAAGCCCCGGCTAACTCCATGCCAGCAGCCGCGGTAATACGGAGGGGGCTAGCGTTGTTCGGAATTACTGGGCGTAAAGCGCGCGTAGGCGGCTTTGTAAGTTAGAGGTGAAAGCCCGGAGCTCAACTCCGGAACTGCCTTTAAGACTGCATCGCTAGAATTGG
+
CCCCCGGGGGGGGGGGGGGGGGGGGGGGGGGGGGGGGGGGGGGGGGGGGGGGGGGGGGGGGGGGGGGGGGGGGGGGGGGGGGGGGGGGGGGGGGGGGGGGGGGGGGGGGGGGGGGGGGGGGGGGGGGGGGGGGGGGGGGGGGGGGGGEGGGGGGGGGGGGGGGGGGGGGGGGGGGGGGGDGGGGGGGGGGGGGGGGGGGGGGGGGGGGGGGGGG>FGGGGGGGGGDC=EGGDCFGG7EGGGGGGGGGFCGGGGCEGDBDGGGGEGGFDECC>FGGGGFGGGFFGGFGFFG@<F5BF46@F)
@M03506:14:000000000-AKVR1:1:1101:24901:4366 1:N:0:35
CGAACTCCTACGGGAGGCAGCAGTGGGGAATCTTGCTCAATGGGCGAAAGCCTGAAGCAGCGACGCCGCGTGCGGGATGAAGGCCCTCGGGTTGTAAACCGCTTTCGGCAGGGACGAAATTGACGGTACCTGCAGAAGAAGGCCCGGCCAACTACGTGCCAGCAGCCGCGGTAATACGTAGGGGCCTAGCGTTGTCCGGATTTATTGGGCGTAAAGAGCTCGTAGGCGGTTTGGTGAGTCGGGTGTGAAATCTCCAGGCTCAACGTGGAGGGGCCACCCGATACGGCCATGACTAGAGTGC
+
CCCCCGFFGGGGGGGGGGGGGGGGGGGGGGGGGGGG<FGFFGCECFEDEGGGGGGGGGGGGGGGEGGGGGEFGGGGFGGGGEGFEGFGGGGGGGGGGGGFGGGCFDGGGGFFDGGGFFEG@CD9FG@F@BCFFGGFGGGFGC7FCFGGGGGCGC,CFGGGGGGGGFCC>EGEEGFC9CB9:CEG*8CFF6:*/8;@9EGDEC9CFFFGGCE5:8@?FC*+3C*;FEFCE*:*AE*1<5::CEGCE5=>9CDG79FD+559C02:>7CDC4*559):*77C3>@C*8))40))0*=@BF?*/
@M03506:14:000000000-AKVR1:1:1101:24980:4383 1:N:0:35
CGAACTCCTACGGGAGGCAGCAGTGGGGAATTGTTCGCAATGGGCGCAAGCCTAACGACGCAACGCCGCGTGGAGGATGAAGATTTTCGGATCGTAAACTCCTGTCGAATGGGACGAAAAGGTTGCGGAGTAATATCCCGCGATCCTGACGGTACCGTTAAAGGAAACCCCGGCTAACTCCGTGCCAGCAGCCGCGGTAATACGGGGGGGGTAAGCGTGGTTCGGAATTACTGGGCGTAAAGGGCTCGTAGGCGGAGCACTAAGTCAGAGGTGGAAACTCTCAGCTGAAATGGGGAACTGG
+
CCCCCGGGGGGGEGGGGGGGGGGGFGGEFGGGGGGGGGGGGGFGGFGGEGGGGGGGGGGEEGG>CFGGGCFGGGGGCFGGGCCFGAECEGGGGGFGGGGGGGGDF@FF=FF<AFFFGC:F=:>FE,@F7:FFFGGGGGCEFGGGFF;FFGGGFCGFE<FGFFGGGGGGF@FECEFG7CCGFEFD:@EGGGGCFEE>EEEGFG+:CCE58C8*;+<6CCA=;E+2858*0<<C9?***:9=5<<::EFC*:C*9ED)*)**<C2C<7+*+*29***+*7**26/<AF29);*6*8B>50)*/
@M03506:14:000000000-AKVR1:1:1101:20777:4384 1:N:0:35
CGAACTCCTACGGGAGGCAGCAGTGGGGAATATTAGACAATGGGCGCAAGCCTGATCCAGCCATGCCGCGTGAGTGATGAAGGCCCTAGGGTTGTAAAGCTCTTTTGTGCGGGAAGATAATGACGGTACCGCAAGAATAAGCCCCGGCTAACTTCGTGCCAGCAGCCGCGGTAATACGAAGGGGGCTAGCGTTGCTCGGAATCACTGGGCGTAAAGGGTGCGTAGGCGGGTCTTTAAGTCAGGGGTGAAATCCTGGAGCTCAACTCCAGGACTGCCTTTTATACTGAAGTTCTTGAGTTCG
+
CCCCCGGGGGGGGGGGGGGGGGGGGGGGGGGFGG<FGGGGGGGGGGGGGGGGGGGGGGGGGGGGGGGGGGGGEEGGGGGGGGGGGGGGGGGGGGGGGGGGGGGGGGGGGGGGGGGGGGGGGGGGGGGGGGGGGGGGGGGGGGGGGGGGGGGGGGGGG<CGGGGGGGGGGGGGGGGGGFCFEGGGGGGFGGGGGGGGGGGGGGGGGGFFGGGGGEGGGD=CGGGGGGGGDE8C=EGGGC*:9EGGGCGDF?EGC0<C;FCFGGF?CFCFF*:FFFGGF@:**1/A?47??**-*76*/07*)
@M03506:14:000000000-AKVR1:1:1101:12133:4399 1:N:0:35
CGAACTCCTACGGGAGGCAGCAGTGGGGAATATTGGACAATGGGCGCAAGCCTGATCCGGCCATGCCGCGTGGATGATGAAGGCCCTAGGGTTGTAAAGTCCTTTCGGCGGGGAAGATAATGACGGTACCCGCAGAAGAAGCCCCGGCTGACTTCGTGCCAGCAGCCGCGGTAATACGAAGGGGGCTAGCGTTGCTCGGAATCACTGGGCGTAAAGCGCACGTAGGCGGACTCTTAAGTCGGTGGTGAAATCCTGGAGCTCAACTCCAGAACTGCCTTCGATACTGAGAGTCCCGAGTCCG
+
CCCCCGGGGFGGGGGGGGGGGGGGGGGGGGGFGGGGGGGGGGGGGGGGGGGGGGGGGGGGGGGGGGGGGGGGGGGGGGGGGGGGGGGGGGGGGGGGGGGGGGGGGGGGGGGGGGGGGGGGGGGGGGGGGGGGGGGGGGGGGGGGGGGGGGFGGGGGFFGGGGGGGGGGGGGGDFGGGGFCGGGGGGGGGGGGGGGGGGGEGGFGGGGGGGGEEEFFCGEGGG/;EEGEGDGDFGGGGGG<5EEEGGC>FGGGGGFFGFGGFCFGCCFGF7CFGGGGGFGGGFFGCFGFFGF>*9BFFFFF3
@M03506:14:000000000-AKVR1:1:1101:16143:4404 1:N:0:35
CGAACTCCTACGGGAGGCAGCAGTGGGGAATTTTGCGCAATGGGGGAAACCCTGACGCAGCAACGCCGCGTGGAGGATGAAGTCCCTTGGGACGTAAACTCCTTTCGACCGGGAAGATACTGACGGTACCGGATGAAGAAGCACCGGCTAACTCTGTGCCAGCAGCCGCGGTAATACAGAGGGCGCGAGCGTTGTTCGGAATTATTGGGCGTAAAGGGCGCGTAGGCGGTGCCACAAGTCACCTGTGAAATCTCCTGGCTCAACTGGGAGCTTGCAGGCGAAACTGTGGTGCTGGAGTGTG
+
CCCCCGGGGGGGGGGGGGGGGGGGGGGGGGGGGGGGGGEGGGGGGGGGFGGGGGGGGGGGGGGGGGGGGGGGGGGGGGGGGGGGGGGGGGGGGGGGFGGGGGGFGGGGGGGGGGGEGGGGGGGGGGGGGGGGGGGGGGGGGGGCFGGGGGGGGGGGGGGGGGGGGGGGDGGGGGGGGGGGGFGGGGGEGGGEEEGGGGG5EFFGGGG?FCGGCEGGGGGGGGGDGGGGGGGGGGGGGGGCFGGDFEGGGG?FGCFGCFC<FGGFGGGGFGGFGDCFD>DGC>BG?FGF?DF979@4>)<8@
@M03506:14:000000000-AKVR1:1:1101:7489:4420 1:N:0:35
CGAACTCCTCCGGGAGGCAGCAGTGGGGAATATTGGACAATGGGGGCAACCCTGATCCAGCAATGCCGCGTGAGTGATGAAGGCCTTCGGGTTGTAAAGCTCTTTTGGCGGGGACGATGATGACGGTACCCGCAGAATAAGCCCCGGCTAACTTCGTGCCAGCAGCCGCGGTAATACGAAGGGGGCAAGCGTTGTTCGGAATTACTGGGCGTAAAGGGCGCGTAGGCGGCTTATCAAGTCAGGCGTGAAATTCCCGGGCTCAACCTGGGGGCTGCGCTTGATACTGATTGGCTTGAATACG
+
CCCCCGGGG9FGGGGGGGGGGGGGGGGGGGGGGGGGGGGGGGGGGGGGGGGGGGGGGGGGGGGGGGGGGGGGGGGGGGGGGGGGGGGGGGGGGGGFGGGGGGGGGGGGGGGGGGGGGGGGGGGGGGGGGGGGGGGGGGGGGGFGGGDGGGGGGGGGGGGGGGGGGGGGGGGGGGGGGGGGGGGGGGGGGGG8CEGGGGGGGGGGGGGGGGGECEFGGGGGGGGDGCGEGGGDGGGGGGFFCGGGGGGGFFGG=CGGEEGGGGGGGG6<FGGFDDC=<>3C5FFGGBF?9C>?6>D49**7F
@M03506:14:000000000-AKVR1:1:1101:24125:4445 1:N:0:35
CGAACTCCTACGGGAGGCAGCAGTGGGGAATTTTGGGCAATGGCCGAAAGGCTGACCCAGCAACGCCGCGTGAGGGATGAAATCCTTCGGGATGTAAACCTCGTAAGACAGGGAAGAATAAACGTGACCTAACACGCCGCGATATGACGGTACCTGACGTAAGCCCCGGCTAACTCCGTGCCAGCAGCCGCGGTAATACGGGGGGGGCAAGCGTTGTTCGGAATTAATGGGCGTAAAGGGCGCGTAGGCGGCCCAGCTAAGTCGAGTGTTAAATCCCAGAGCTTAACTCTGGACAGACGCG
+
@CCCCE6@CFFGGGGGGDGEGFGEFFGGEGGGFFFGGDFGGGGGFEGEGGGFGGGGC8FFG?FGGDGGEGEG7F8CCCC<FGGAEGG,FGGCGGFGGGGGGCDF@FG9,,BF><FEGF?FFCCEFGEF,FB=DFGFG<FC7@BE7FGAE7FFFFFCCFGGGCGGE*>FFG:FC,7?FFFGGFCGF7FFFGGGCGG7+9;C8CE*:8*28:@CE**2/*+;?5*1+@++0<F8EC8CCFGCEEC:**:C+2753*:C*):C?+**/)3>F*367:0+0/9*1@*+<6>*4*726@FF)8:))
@M03506:14:000000000-AKVR1:1:1101:5839:4451 1:N:0:35
CGAACTCCTACGGGAGGCAGCAGTAGGGAATCTTGCTCAATGGGCGAAAGCCTGAAGCAGCGACGCCGCGTGCGGGATGAAGGTCTTCGGATTGTAAACCGCTTTCAGCAGGGACGAAATTGACGGTACCTGCAGAAGAAGGCCCGGCCAACTACGTGCCAGCAGCCGCGGTAATACGTAGGGGCCTAGCGTTGTCCGGATTTATTGGGCGTAAAGAGCTCGTAGGCGGTTGGGTTAGTCAGGTGTGAAATCTCCACGCTCAACGTGGAGGGGCCACCTGATACTGCCATGACGTGAGTCC
+
CCCCCGFDGGGGGDGGEGGDDGGGGGGGGGGGGGGGGGGGGFF,CF:CCFGGG8@A<FEFFGGEGGGGGECCF7FFFEEF9F8FEFGFGGCGEFGGFFGGGGGGGGGGG<FD@F3CFE7FGGGGGGGGGGGGGGGFCFCCFGFFGGGGDDGBFFFBFFGFGFGGGGGGGGGFEEFDF7<AF>BFEEGF8:<FC8CFGGE>*?EDGGFGFG5?5ACC9EDEGGECFEF8CC8*851;EF*<?FGCEC7CF79:*3<:0)9*2*9EGFF7575>CD5CFFGF<==FGFFFFGF)7)7555@B=
@M03506:14:000000000-AKVR1:1:1101:17739:4508 1:N:0:35
CGAACTCCTACGGGAGGCAGCAGTGGGGAATCTTGCGCAATGCGCGAAAGCGTGACGCAGCAACGCCGCGTGGGGGAAGACGGCCTTCGGGTTGTAAACCCCTTTCAGGAGGGACGAAGGTTCGCCGGTGAATAGCCGTGCGGATTGACGGTACCTCCACAAGAAGCTCCGGCTAACTACGTGCCAGCAGCCGCGGTAATACGTAGGGAGCAAGCGTTGTCCGGAATCATTGGGCGTAAAGCGCGCGTAGGTGGCCTAGTAAGTCCGTTGTGAAAGTCAAAGGCTCAACCCTTGAAAGCCG
+
CCCCCFGGGGGGGEGGGCECFEEEFFGDGGG@FG@FEEBEGGCFDEEGGDFEF:BFG>CFGCGFFGEGGD:FC@FGCECFCFCGGGGGFFGGGDFFF?<>FFC>DBFAFFGGG=FFGGGDFFFFEGGD@>CFFF9>FGGGEFEFGEDFGGGGGDGGGGGGGCFGGG?7F7FCE58CGCGGGC*CGGEC?EF>EECCEDE+9<8<CFGCC8CFFFFG8551+:CEE5*<CFGFFGGG5E38FFC=CEE):CC<D=FGC)*:+AFC70A/09=:C7*<:=*::9FC6)974*)48?*)1*.<0
@M03506:14:000000000-AKVR1:1:1101:9519:4520 1:N:0:35
CGAACTCCTACGGGAGGCAGCAGTGGGGAATTTTGCGCAATGGGGGAAACCCTGACGCAGCAACGCCGCGTGGAGGATGAAGTCCCTTGGGACGTAAACTCCTTTCGACCCGGACGATAATGACGGTACGGGTGGAAGAAGCCCCGGCTAACTTCGTGCCAGCAGCCGCGGTAATACGAGGGGGGCAAGCGTTGTTCGGAATTATTGGGCGTAAAGGGCGCGTAGGCGGTGCGGTAAGTCACCTGTGAAATCTCCGGGCTTAACTCGGAGCCTGCAGGCGAAACTGCCGTGCTTGAGTGTG
+
CCCCCGGGGGGGGGGGGGGGGGGGGGGGGGGGGGGGDGGGGGGGGGGGGGGGGGGGGGGGGGGGGGDGGGGGGGGGGGGGGGGGGGGGFGGGGGGGGGGGGGGGGGGGGGGGGGGGGGGGGGGGGGGGGGGGGGGGGGGGGDFFGGGDEGGGGGGGGGDGGGGGGGGGGGGGGGGGFFGGGGGGGGCF*;EECEGFGEGCEGGFFCFCFGGEECFGGGGGGGEGG59EEG=GG58=5CFFGG+9?CF=CCGGGFFDG:DGFGG<:D5C7CEFGGGC*579<)7EC?4F>5;?F??4?FFF=
@M03506:14:000000000-AKVR1:1:1101:7995:4547 1:N:0:35
CGAACTCCTCCGGGAGGCAGCAGTGGGGAATTTTGGACAATGGGCGCAAGCCTGATCCAGCCATTCCGCGTGCAGGATGAAGGCCCTCGGGTTGTAAACTGCTTTTGTACGGAACGAAAAGGCCTTTTCTAATACAGGGGGCTCATGACGGTACCGTAAGAATAAGCACCGGCTAACTACATGCCAGCAGCCGCGGTAATACGTAGGGTGCAAGCGTTAATCGGAATTACTGGGCGTAAAGCGTGCGCAGGCGGTTATGTAAGACAGGTGTGAAATCCCCGGGCTTAACCTGGGAAGTGCA
+
CCCCCGGGG96FFFEGCGGGGGGGGGGGGGGGFGFEGFEGGGDGGGGGGGGGGGGEGGFGGFFG9FGGEGGGGFGGFGGGGGGGGGGGGGGGGGGGGGEEG?EFGGGGGGGGGGGEDCGGGGGGGGFGGGGGGFGGGGGGCGGGFFGGGGGGGCGGGGGG9=FGGGGGCGCGGEGGD99>DGGGGGGGGGGA@FECCBCC>EGGFFGGG>>6EGFCCC=CCFGGC8*<+<<E6FE8CCD=EF5:C5EG5*:EGG>DEFG>9EF7EDC397C;*2*02)>FD355C)9B)*9:F>F4)9640
@M03506:14:000000000-AKVR1:1:1101:5060:4558 1:N:0:35
CGAACTCCTACGGGAGGCAGCAGTGGGGAATATTGCACAATGGGCGCAAGCCTGATGCAGCGACGCCGCGTGAGGGATGACGGCCTTCGGGTTGTAAACCTCTTTCAGTATCGACGAAGCGCAAGTGACGGTAGGTACAGAAGAAGCACCGGCCAACTACGTGCCAGCAGCCGCGGTCATACGTAGGGTGCGAGCGTTGTCCGGAATTACTGGGCGTAAAGAGCCCGTAGGTGGTTTGTCGCGTTGTTCGTGAAAACTCACAGCTCAACTGTGGGCGTGCGGGCGCTACGGGCAGACTGGG
+
CCCCCGGGG9FCEGGGGGFGCGGFGGGG7BFEFGGG<FDFEGGFGFGG7FFFGF@FFGGGGGFGFGGDGDGG,CFEDFG<FGGGGGGFFEGCDGGFC9FGGFGGGGEFFFGGGF@FGGEGEGC7:=A,CFGD7F?FFGFGGGCFGGG7DFGGGD*>FG7EFEAE7,<C,<FGGGGC=1<F@FFGGFGGGEGGEEE:?EGGGGDEE>>@7CC9C*8CE5C*CCFG*;*:88CECE;CFGGGGD5CCEE<FGGFFC0:F?=:?7:E6CCDFGGFGG3FDEC5C)77*)1),1<(<)807FF))
@M03506:14:000000000-AKVR1:1:1101:10377:4584 1:N:0:35
CGAACTCCTACGGGAGGCAGCAGTGGGGAATTGTTCGCAATGGGCGCAAGCCTGACGACGCAACGCCGCGTGGAGGATGAAGATTTTCGGATCGTAAACTCCTGTCGAATGGGACGAAAAGATTGCGGGTTAACAGTCCGTAGTCCTGACGGTACCGATAAAGGAAACCCCGGCTAACTCCGTGCCAGCAGCCGCGGTGATACGGGGGGGGTAAGCGTTGTTCGGAATTACTGGGCGTAAAGGGCTCGGAAGCGGCCACCTAAGTCGGACGGGAAATCCCACAGCGTAACTGGGGACCTGC
+
CCCCCGGFFFGGGGCFGGGGGAAFGGGEGGGFFGGGGDGFGGGGDFGGCFFG<FGFE>FFGDCE7F@CCFCFE7FCGGGF9E?FGGGC7B=?CFGGFFGGGGGEA<FE=AF>F?<@FFG+B=FAB,B+C3@<=,@FFC:7FCCG,73,7FEDFFGGF*11FFGCGGF@7CF*CF:CBF,7FFFGC<:874FCFE5:>?CFG7+*;8?CDGGGC66@EE8CE5+2:C88@+9:CF5*1:7;*<CG=E5C=:*/*:C)/>*1*<>F3*:CCD5))*1*2*94*07:*)1)-3*./778))0))
@M03506:14:000000000-AKVR1:1:1101:10053:4594 1:N:0:35
CGAACTCCTACGGGAGGCAGCAGTGGGGAATCTTGCGCAATGGGCGAAAGCCTGACGCAGCGACGCCGCGTGGGGGAAGAAGGCTTTCGGGTTGTAAACCCCTTTCAGGAAGGACGAAGCTACTCGGGTTAATAGCCCAGAGGGTGACGGTACTTCCAGAAGAAGCCCCGGCTAACTACGTGCCAGCAGCCGCGGTAATACGTAGGGGGCAAGCGTTGTCCGGATTTATTGGGCGTAAAGAGCGTGTAGGCGGCCAGTTAGGTCCGTTGTGAAAACTCGAGGCTCAACCTCGAGACGCCGA
+
CCCCCGGGGGGGGGGGGGGGGGGGGGGGGGFFGGGGGGGGGGGGGGGGCGGGGGGGGGGGGGGGGGGGGGGGGGGGGGGGGGGGGGGGGGGGGGGGGGGGGGGGGGGGFGGGGGGGGGGGGGGGFEGGGGGGGGGGGGGGFGGGGGGGGGGGGGGCGGGGGGGGGGGGGGGGGGGGGGGGGGGFGGG?@FGDGGGGGDGGGGGFCEGGGGGGGGGEGECFFGGGGGGGGGDFGFGEG*CCCC?5:CGGGCGEDDG<F?CFG6CCFGFGEGGF7CCCF?D5753:6=C?:CFFDF@EEFB3)
@M03506:14:000000000-AKVR1:1:1101:17548:4595 1:N:0:35
CGAACTCCTACGGGAGGCAGCAGTGGGGAATATTGGACAATGGGGGCAACCCTGATCCAGCAATGCCGCGTGAGTGATGAAGGCCTTAGGGTTGTAAAGCTCTTTTGGCGGGGACGATGATGACGGTACCCGCAGAATAAGCCCCGGCTAACTTCGTGCCAGCAGCCGCGGTAATACGAAGGGGGCGAGCGTTGTTCGGAATTACTGGGCGTAAAGGGCGCGTAGGCGGCGATCCGCGTCAGATGTGAAAGTCCTGGGCTTAACCTGGGGAATGCATTTGATACTGGATTGCTTGGATGTA
+
CCCCCGGGGGGGGGGGGGGGGGGGGGGGGGGGGGGGGGFGGGFGGGGGGGGGGGGGGGFGGGGGGGGGGGGGEEDFFFGGDGGGGGGGGGGGGGGGGGGGGGGGGGGGGGGGGGGGGGFFGGGGGGGGGGGGGGGEGGGGGGFCF@FF>CGGGGGGGGGGGGGGGGGGGGGFGGGGCFGGGFDGGGG5EEGECEGG?EG5>FGGCFGGF5C*:E8FDEDC5C/?EGGEGGGD8*CF*:>CCC:?FF?:CFGGGF9FFFG*:7DGGFGFGG*)*90+C4*026@C9@4))20-9/*)0/6)*
@M03506:14:000000000-AKVR1:1:1101:14123:4604 1:N:0:35
CGAACTCCTACGGGAGGCAGCAGTGGGGAATTTTGCGCAATGGGGGGAACCCTGACGCAGCAACGCCGCGTGGAGGATGAAGTCCCTTGGGACGTAAACTCCTTTCGACCCGGACGATAATGACGGTACGGGTGGAAGAAGCCCCGGCTAACTTCGTGCCAGCAGCCGCGGTAATACGAGGGGGGCAAGCGGTGTTCGGAATTATTGGGCGTATAGGGCGCGTAGGCGGTGCGGTAAGTCACCTGTGAAATCTCCGGGCTTAACTCGGAGCCTGCAGGCTAAACTGCCGTGCTTGAGTGGG
+
CCCCCGGGGGGGGCEGGGGGGGGGGGGGGGGGGGGGGGGGGGGGGGGGGGGGGFGGGGEGGGGGGGGGGGGGGGGGGGGGGGGGFGGGGGGGGGFGGCDFEGGGGGGGGGGGGGGGGEEGGGGGGGEGGG@FFECCEFGFCFFGEEEGDGGGGFFD:EEGGGGGGGGGGG>8E8FGGFCEGGGGGGGGGFG*/8ACGGG5>F69?<C?58CEG*<AFGFE=ECEGG?:8*:CGC/*:9:FC79CF9C*+<9<CE:CC>GG56?C9CEGGGGFFFDGF@C7*)9<E4*04*)459?)966)8
@M03506:14:000000000-AKVR1:1:1101:16506:4617 1:N:0:35
CGAACTCCTACGGGAGGCAGCAGTGGGGAATATTGGACAATGGGCGCAAGCCTGATCCAGCCACGCCGCGTGAGTGATGAAGGCCTTCGGGTCGTAAAGCTCTGTGGGGAGGGACGAACCGCTGCTGGTGCATATCCAGCAGCATGACGGTACCTCCTTAGCAAGCACCGGCTAACTTCGTGCCAGCAGCCGCGGTAATACGAAGGGTGCAAACGTTGCTCGGAATTATTGGGCGTAAAGCGCGCGTAGGCGGCTTGGCAAGTCGGATGTGAAATCCCTCGGCTCAACCAAGGAAGTGCAT
+
CCCCCGGGGGGGGGGGGGGGGGGGGGGGGGGGGGGGGGGGGGGGGGGGGGGGGGGGGGGGGGGGGGGGGGGGGEFGGGGGGGGGGGGGGGGGGGGGGGGGFGGGGGGGG7FGGGGGGGGGGGGGGGGGGGGGGGGGGGGGGGGGGGGGGGGGGDGGGGGGGGGGGGGGGGGGDEGFFGGGGGGGGGGGGGGGGGGFGEGGGGFGGEDFE5@FFGGGGGG+<EG8C88FGFCFCFGEGGGGFGGGCEGCCGCCDGEDGDG49*0CEGEGG4CF7FCGG?FFC)7*7*>?BDF?:47>??FF*
@M03506:14:000000000-AKVR1:1:1101:17387:4645 1:N:0:35
CGAACTCCTACGGGAGGCAGCAGTGGGGAATATTGGGCAATGGGCGCAAGCCTGACCCAGCCACGCCGCGTGAGTGATGAAGGCCTTCGGGTCGTAAAGCTCTGTGGGGAGGGACGAAAGCCCGTTGGCTAATACCCAACGGTTTGACGGTACCTCCTTAGCAAGCACCGGCTAACTCCGTGCCAGCAGCCGCGGTAATACGGAGGGTGCAAACGTTGCTCGGAATCATTGGGCGTAAAGCGCACGTAGGCGGTCCGGCAAGTCGGGTGTGAAAGCCCTCGGCTTAACCGAGGAAGTGCAT
+
@CCCCFG<CFFFC>GGDEEGGGGFCEGGGGGFGEE9C8CFGGCFFGGGGGDGG8FFGGGGGGGGCFF@CFFG@FD,CFFEGGGGGGDGGEGGGDFGGGDFGE<FFCGCFFGFGGG>:C+C8FEFGDGGGG9DFF<CGCFGDEFFCFFFFCEFGFGDGGGGGG@;FGEGFEEGG>CGGGFGG<FFCFCCFFGGGGGGC8@CFF**:C>CE5?<0:8*;@CFE==*2CF+<0AF5FEG5879CE=*/:ADFG+79:CD*7CC55C+5CG7C/**::FGFF4<D.<CC?C*.)72B>4<)94F@
@M03506:14:000000000-AKVR1:1:1101:25909:4720 1:N:0:35
CGAACTCCTACGGGAGGCAGCAGTGGGGAATCTTGCGCAATGGGCGAAAGCCTGACGCAGCGACGCCGCGTGCGGGAAGAAGGCCTTCGGGTTGTAAACCGCTTTCAGGAGGGACGAAGCCACTCGGGTGAATAGCCCAGAGGGTGACGGTACCTCCAGAAGAAGCCCCGGCTAACTACGTGCCAGCAGCCGCGGTAATACGTAGGGGGCAAGCGTTGTCCGGATTTATTGGGCGTAAAGCGCGGGTAGGCGGCCAGGTAGGTCCGCTGTGAAAACTCGAGGCTCAACCTCGAGATGTCGG
+
CCCCCGGGGGGGGGGGGGGGGGGFGGGGGGGGGGGFGGGGGGGGGGGGGGFGGGDFCGEFGGEEGEEEGGF@GGFGFEGGGFGGCFGGGGGGGGGGGGGGGGGGGGGGGGGDGFFGEGGGGGGGFGDG@BFFGFGF:FFFFFGGGGGGGE<<=FFG,,?9FFGGG,<BCCE<FEGC97<CFG7CEGGCECCGG?C5:CFGGG9+CED8C885CCE8AEE<+;E**/2+2C:C5*//:?*+0C55***1;=EEGE*);>9*0A:<+9*5:*+*22:6**/99>>76*7?07)3)<4)9@*07
@M03506:14:000000000-AKVR1:1:1101:20938:4736 1:N:0:35
CGAACTCCTACGGGAGGCAGCAGTGGGGAATTTTGCGCAATGGGCGAAAGCCTGACGCAGCGACGCCGCGTGTGCGATGAAGGCCTTTGGGTCGTAAAGCACTGTCGATCGGGACGAAAGCTCGTTTGATAACACCAAGCGAGGTTGACGGTACCGGTAAAGGAAGCACCGGCCAACTCTGTGCCAGCAGCCGCGGTAATACAGAGGGTGCGAACGTTGCTCGGAATGATTGGGCGTAAAGCGCGTGTAGGCGGCCGATTATGCCGGTTGTGAAAGCCCGTGGCTCAACCACGGAAGGGCG
+
CCCCCGGGGGGGGGGGGGGGGGGGGGGGGGGGGGGGGGGGGGGGGGGDGGGGGGGGGGEFGGGGGGGGGGGGGGGGGGGGGGGGGGGFGGGGGGGGGGGGGGGGGGGGGGGGGGGGGGEGG9FGGCGGGFGGGGGGGGG7BEFGGGGGGGGGGGGGGGEGEFFFGGFFGGGGDGGFCFGGGGGFGFEGCGGGGGGGGE5CF?CECG>?88CG88EE8CFDCCCC:*;C+<C0*58E52*:EFCEE=EGGG96C5EDG3)9CCGCED=55<*):*:0<FD<D7)7*99*4D)1>B)8))0))
@M03506:14:000000000-AKVR1:1:1101:24848:4747 1:N:0:35
CGAACTCCTACGGGAGGCAGCAGTGGGGAATATTGGACAATGGGCGCAAGCCTGATCCAGCCATGCCGCGTGAGTGATGAAGGCCTTAGGGTTGTAAAGCTCTTTCACCGGGGAAGATAATGACGGTACCCGGAGAAGAAGCCCCGGCTAACTTCGTGCCAGCAGCCGCGGTAATACGAAGGGGGCTAGCGTTGTTCGGAATTACTGGGCGTAAAGCGCACGTAGGCGGACATTTAAGTCAGAGGTGAAATCCCGGGGCTCAACCTCGGAACTGCCTGTGATACTGGGTGTCTTGAGCATG
+
CCCCCGGGGGGGGGGGGGGGGGGGGGGGGGGGGGGGGGGGGGGGGGGG>CG8FGFGGGGGGGGGGGGEGG@CFGGGGGGGGGGFGGGGFGGGGGGGGGEGGGGFGGEGCGGGGDGGGGGFGGGGGGGGGEGGEFGGGGGGCD=FGFGGFGGGGGGDEGGGGGGGGGC*FDGGGC99<<7BCCFFEGD>FGGGDEEGDGGGEG8FFGCGF@GGC*;7<CCCEG8*;ACEG*:*0A+<0CFFDGFGG6CCFC9+2+2>8BC1*3=C0CCCE)77*29*21:6>B79F4C>:<)4966?6)*67
@M03506:14:000000000-AKVR1:1:1101:7000:4779 1:N:0:35
CGAACTCCTCCGGGAGGCAGCAGTGGGGAATATTGGACAATGGGCGAAGGCCTGATCCAGCAATGCCGCGTGAGTGATGAAGGCCTTAGGGTTGTAAAGCTCTTTTACCAGGGATGATAATGACAGTACCTGGAGAATAAGCTCCGGCTAACTCCGTGCCAGCAGCCGCGGTAATACGGAGGGAGCTAGCGTTGTTCGGAATTACTGGGCGTAAAGCGCGCGTAGGCGGCTATTCAAGTCAGAGGTGAAAGCCCGGGGCTCAACCCCGGAACTGCCTTCGAAACTAGGTAGCTAGAATCTT
+
CCCCCGGGG?GGGGEGGGGGGGGF@FGGGDGCFFFDGFEGGGADEFGCEGGGG7FFGFGGCFFGGF@FGGGGDGDFGFFGGGCFG8FECFG=FCGG9DFGGGGFGGFFGGGEGGG@,@@FGFGGG@FFGGGGGFGGGGFGGGDGGG>CGG8F5CFEDFGGCFGFFFGGGGCCE@C;DFEDCED7>:FFCCEE7CCFGEG8*;7+F9C7CDEGGG8CCGDCECCEGE9E>C8;ECCCG?:+3+<<:FC*<9FF*:C5CBG)*39E6*AC55:57***0****8>C0@*9.*/3**09**9/*
@M03506:14:000000000-AKVR1:1:1101:18543:4810 1:N:0:35
CGAACTCCTACGGGAGGCGGCAGTGGGGAATCTTGCGCAATGCGCGAAAGCGTGACGCAGCAACGCCGCGTGGGGGAAGACGGCCTTCGGGTTGTAAACCCCTTTCAGGAGGGACGAAGGTTCGGCGGTTAACAGCCGTCCGGACTGACGGTACCTCCAGAAGAAGCTCCGGCTAACTACGTGCCAGCAGCCGCGGTAATACGTAGGGGGCAAGCGTTGTCCGGAATCATTGGGCGTAAAGCGCGCGTAGGCGGCCCTGTAAGTCCGTTGTGAAAGTCAAAGGCTCAACCTTTGAAAGCCG
+
CCCCCGGGGGGGGGGGGGGGGGGGGGGGGGGGGGGGGGGGGGGGGGGGGGGGGGGGGGGGGGGGGGGGGGGGGGGGGGGGGGGGGGGGGGGGGGGGGGGGGGGGGGGGGGGGGGGGGGGGGGGGGGGGGGGGGGGGGGGGGGGGGGGGGGGGGGGGGGGGGGGGGGF8CGGGGEGGGGFGGGGGGEFGGGGGGGEGGGCGGGGGGGGGGGDE5CGGGD58:@EG8?@9@ACC?FGG5?D=C+*/5*:):5=?DGDGEFFDCCCCFCCC?D=@7CFE>?FGGF>:?54=7FF)6*=4*0)70
@M03506:14:000000000-AKVR1:1:1101:19950:4811 1:N:0:35
CGAACTCCTACGGGAGGCAGCAGTGGGGAATTTTGGACAATGGGCGCAAGCCTGATCCAGCAATGCCGCGTGAGTGAAGAAGGCCTTCGGGTTGTAAAGCTCTTTTGTCAGGTAAGAAACGGTGGGAGCTAATATCTCCTACCAATGACGGTACCTGAAGAATAAGCACCGGATAATTACGTTCCAGCTGCCGCGGTAAAACGTAGGGTGCAAGGGTTAATCGGAATTGATGGGTGTAAAGCGTGCGCAGGCGGTTCTGTAGGTCTGACGTGGAAGCTCCGGGCTCTATCTGGGAATTGCG
+
C@C@CED9<EEFE@C7:EG>FGFFCCFCGE,;F<FEGDGFFAF?8@+7@FGGFFCFGGF@,CCF9CCF7F7+66CCCE<<FGG8,:C<,BCCF:B,A,EDF=EF<,,B,,,95<B,,,,,4B=AFG8==,C<<B,EE5?9=F,BA,,:?C+>D6,,,8,7>,>;,,C93<CF+3@D,==;*<,3>,,4,7@B7F7<4**,6B*6,=:E:88+++*=*0;++1*=;8C?++3+<78?*+*03<EGGDCD5/2:D5/)**2:++0+<CF*+**)//**1/96*.)550**)29)*.)))0*/)
@M03506:14:000000000-AKVR1:1:1101:6203:4819 1:N:0:35
CGAACTCCTCCGGGAGGCAGCAGTGGGGAATATTGGACAATGGGCGCAAGCCTGATCCAGCCATGCCGCGTGAGTGACGAAGGCCTTAGGGTTGTAAAGCTCTTTTGGCGGGGAAGATAATGACGGTACCCGCAGAATAAGCTCCGGCTAACTTCGTGCCAGCAGCCGCGGTAATACGAAGGGAGCTAGCGTTGTTCGGAATAACTGGGCGTAAAGCGCACGTAGGCGGATGTGTCAGTCAGGGGTGAAATCCCGGAGCTCAACTTCGGAACTGCCTTTGATACAGCACGTCTTGAGTCCG
+
CCCCCGGGG-FFGGGGGGGGGGGFGGGGGGGFGGGGGGGGGGFGGGGGGGGGGGGGGGGGGGGGGGGGGGGGGCFFGGGGGGGGGGFGGGG@FCGGFGGGDFGGGGGGGGGGGGGCGAFGGFGGGGGG>AFGGGGGGCFGDDCCFEGGGEFGFGGGGGFFGGCCFF7FGEGCFGEGFFCFFGGFFGGGGCC5*/ACFE8EEG+<F?FFGGE8EEFGGD8EEGGGGDGG8>CEC7CCFGC<C<C5C57F?F7+9<CDDDCF?CF6?FD<EDGFCCC6*/::CF?C?=0>?C)4)07*7@F48
@M03506:14:000000000-AKVR1:1:1101:6636:4821 1:N:0:35
CGAACTCCTCCGGGAGGCAGCAGTGGGGAATATTGGACAATGGGCGCAAGCCTGATCCAGCAATGCCGCGTGAGTGATGAAGGCCTTAGGGTTGTAAAGCTCTTTTACCCGGGAAGATAATGACTGTACCGGGAGAATAAGCCCCGGCTAACTCCGTGCCAGCAGCCGCGGTAATACGGAGGGGGCTAGCGTTGTTCGGAATTACTGGGCGTAAAGCGCACGTAGGCGGCTTTGTAAGTTAGAGGTGAAAGCCCGGGGCTCAACCCCGGAATTGCCTTTAAGACCGCATCGCTAGAATTGT
+
CCCCCGGGG<FGGGGGGGGGGGGGGGGGGGFGGGGGGGGGGGGGGGGGGGGGGGGGGGGGGGGGGGGGGGGGFGGGGGGGGGGGGGGGGGGGGGGGGGGGGGGGGGGGGGGGGGGGGGGGGGGGGFGGGGGGGGGGGGGGGGGGGGGGGGGGGGGGGGGGGGGGGGGGGGGGGCGGGGGGGECCGGGGGGGGGGGGGGEEGGGGGGGGGGGGDGFFGGGGGEGFCEGGGEGGGGGFFGGGGGGGFGF=9CGGGFEGGEDGGFCFFG=CG3*7D4>FGFD77FFGF><3:5785B@?=F?F6
@M03506:14:000000000-AKVR1:1:1101:10342:4824 1:N:0:35
CGAACTCCTACGGGAGGCAGCAGTGGGGAATATTGGACAATGGGCGCAAGCCTGATCCAGCCACGCCGCGTGAGTGATGAAGGCCTTCGGGTCGTAAAGCTCTGTGGGGAGGGACGAACCGCTGTTGGTTAATATCCAGCAGCATGACGGTACCTCCTTAGCAAGCACCGGCTAACTTCGTGCCAGCAGCCGCGGTAATACGAAGGGTGCAAACGTTGCTCGGAATTATTGGGCGTAAAGCGCACGTAGGCGGCTTTGCAAGTCCGATGTTAAATCCCACGGCTCAACCATGGAAGTGCAT
+
CCCCCGGFFEFGEGGGGGGGGGGGGGFGFGGGGGCGGGGGGGGGGGGGGGGGGGGGGGGGGGGEGGGGGGFGFGFGFGGGGGGGGGGGGGGGGGGGGGGGFGGGGGGDGGGGGGGGGGGEG7FFFGGGGFGGGGGFGGGGGGGGGGGGGGGGEGFGGGGFGGFGFGGGGG>CFFGGGFGGF>:BFCFGGGGGGGGGCGGGFGCFCEGFCCCGGGD*:CGFFGC8;*C9CFGGGGGG5:DGGC:CEG5<FGFDCC=CFFGFGGFFED5***+1:779997*95>*AF6)4<*)?6@FFF6**
@M03506:14:000000000-AKVR1:1:1101:22861:4835 1:N:0:35
CGAACTCCTACGGGAGGCAGCAGTGGGGAATCTTGCGCAATGGGCGAAAGCCTGACGCAGCAACGCCGCGTGCGGGATGAAGGCCCTCGGGTTGTAAACCGCTTTCAGCAGGAACGAAAATGACGGTACCTGCAGAAGAAGGTCCGGCCAACTACGTGCCAGCAGCCGCGGTAACACGTAGGGACCAAGCGTTGTCCGGATTTATTGGGCGTAAAGCGCTCGTAGGCGGTTCGGTAAGTCGGGTGTGAAACCCCTGGGCCCAACCCGGGGACGCCACCCGAGACTGCTGTGACTCGAGTTC
+
CCCCCGFDF-FGE@BFGGGEFGFFFGC@C,CFGGGGGG:@FGFCGGCE@FGGGGGGGDCE@FFGDFCFDGGGGGGGGGGFCGGGGG+9>CG<=FGFCFDFGG::DAD@FG,>:FGGEEGFD,3FCCB+8FFG<FCC<F@FFED9,::FGG7@FFDEC:<FDCGFDCFGGEDF7FCC,*=FCFGFC7=CCFG*;:CC<5:;?EEFCEEG58>85*;CFEG5CECC:ECEDC*/:C=FEFCCECC:CG=C<?7C/5CD*87*:*1:=DDDC)/8CD<*57CD3))*0)**)29>49@7@:*)*
@M03506:14:000000000-AKVR1:1:1101:11773:4874 1:N:0:35
CGAACTCCTACGGGAGGCAGCAGTGGGGAATCTTGCACAATGGGCGAAAGCCTGATGCAGCAACGCCGCGTGCGGGAAGAAGGCCCTCGGGTTGTAAACCGCTTTCAGAAGGAACGAAACTGACGGTACTTTCAGAAGAAGGTGCGGCCAACTACGTGCCAGCAGCCGCGGTGACACGTAGGCACCAAGCGTTGTCCGGATTTATTGGGCGTAAGGAGCTCGTAGGCGGTTCAGTAAGTCGGGTGTGAAAACTTTGGGCTTAACCCAAAGCGTGCATCCGATACTGCTGTGACTTGAGTAC
+
CCCCCGGGGCGGGGGGGGGGGGGGGGGGGGGGGGGGGGGGGGGGGGGGGGGGGGGGGGFGGGGGGGGGGGGGGGGGGGGGGGGGGGGGGGGGGGGGFGGGGGGGGGGGGGGGGGGGGGGGGGGGGGGGGGGGGGGGGGGGGGGGGGGFGGGGGGGGGFFGGGGGGGGGGGGFEGGFGGGGGGGDGGGFGGGGGGGGGGGGGGGGGG?FGGGG5?FGC5C8EGGEFGGDGGGGG7CGCFF@E=E=EGGFGGGGGGGFGFC*CFD7CFGGGG67*97EGF<<<::*96DF?FFAFFFFF@F*1
@M03506:14:000000000-AKVR1:1:1101:19583:4912 1:N:0:35
CGAACTCCTACGGGAGGCAGCAGTGGGGAATATTGGACAATGGGCGAAAGCCTGATCCAGCAATGCCGCGTGAGTGATGAAGGCCTTAGGGTTGTAAAGCTCTTTTACCCGGGATGATAATGACAGTACCGGGAGAATAAGCTCCGGCTAACTCCGTGCCAGCAGCCGCGGTAATACGGAGGGAGCTAGCGTTGTCCGGAATTACTGGGCGTAAAGCGCACGTAGGCGGCGTTGTAAGTTAGAGGTGAGAGCTCGGGGCTCAACTCCGGAACTGCCTTTCAGACTGCATTGCTTGAATCCA
+
@CCCCGGGC@FCE:CCCGGGFGGFCDGCGDFCFCGFGGFCFFFGGEGBFFGGGFG9CFFGGGGFGDE@EE:F,BCEAFGCFGGDCFFGGGGFGE@ECFFGE<??F<,AF8CB@=FEGGGCFGGGFFAEBAFGGEFG?FGCD9C<6>:+>CFGGAFFGFGDGGGDFGGGDEF7**92,@FGGGGGG7C<FFFF:B=<<CE51;F@<9<F*=CE:B8CFG5?*:F68ECEGE*/:CC:AEG7?<CGGG77*<<:*<:9=35DFF4*3>EGDGG@6C*649F**942+006:**-**9>FFB61
@M03506:14:000000000-AKVR1:1:1101:15512:4936 1:N:0:35
CGAACTCCTACGGGAGGCAGCAGTGGGGAATATTGGACAATGGGCGCAAGCCTGATCCAGCCACGCCGCGTGGATGATGAAGGCCCTAGGGTTGTAAAGTCCTTTTAACGGGGAAGATAATGACGGTACCCGTAGAATAAGCCCCGGCTAACTTCGTGCCAGCAGCCGCGGTAATACGAAGGGGGCTAGCGTTGCTCGGAATTACTGGGCGTAAAGCGCACGTAGGCGGGTTCTTAAGTCGGTGGTGAAATCCTGGAGCTCAACTCCAGAACTGCCTTCGATACTGGGAATCTTGAGTCCG
+
CCCCCGGGGGGGGGGGGGGGGGGGGGGGGGGGGGGGGGGGGGGGGGGGGGGGGGGGGGGGGGGGGEGGGGGGGGGGGGGGGGGGGGGCFGGGGGGFGFGGGGGGGGGGGGGGGGGGGGGGGGGGCEGGGGGGGGGGGGGGFGGGGGGGGGGGGGGGGGGGGGGGGGGGGGGGGDGGGGGGGGGGGGGGGGGGGGGGGGGGGGGGGGGGGGGGGGGGGGGGGEGGGGGGGGECFEGC:@CFGGGGGGGDEC?CC9:CFFG4CG7?FGGFF>7>DGGG*=>FFFFGEFFF7GFFFFF?4=**0
@M03506:14:000000000-AKVR1:1:1101:10209:4967 1:N:0:35
CGAACTCCTACGGGAGGCAGCAGTGGGGAATATTGCGCAATGGGCGAAAGCCTGACGCAGCGACGCCGCGTGAGGGATGAAGGCCTTCGGGTTGTAAACCTCTTTCAGCAGGGAAGAAGCGAAAGTGACGGTACCTGCAGAAGAAGCACCGGCTAACTACGTGCCAGCAGCCGCGGTAATACGTAGGGTGCAAGCGTTGTCCGGAATTATTGGGCGTAAAGAGCTCGTAGGCGGTCTGTCGCGTCGGATGTGAAAACCCAGGGCTCAACCCTGGGCCTGCAGTCGATACGGGCAGACTAGA
+
CCCCCGGGGGFGGEE:@FGGDGGCFFGDEFGFGGGDGGC@FC<E@FGGDGGGCC@FGGEGC:CFFFG@FGCFC:FGEGGGGGGGFGFGGDFFFGGGFAFFFGFGDGFFGFFDEDFGG8CEGGGGG<<FFEEFFDGGG?FFAGGGGGG?FGFFGGGFFCFGGFG>*7CFGGGGDCFEC7F:CGF:,<FC?<FC@F7CE*:8::EGCEF?CF?79@@E/*;CFCCDFF?=**86?EE8:8>CFGGEDEC<EGGFDFC7A)19>GCE6<CC6**7>DG=D>C<5)96C5*54*)155>3))9)*
@M03506:14:000000000-AKVR1:1:1101:16333:4977 1:N:0:35
CGAACTCCTACGGGAGGCAGCAGTGGGGAATCTTGGGCAATGGGGGAAACCCTGACCCAGCGACGCCGCGTGGGGGATGAAGGCTTTCGGGTCGTAAACCCCTGTTAGGTGGGACGAATGTCCCCCCGCAAATAGCTGGGGGATTTGACGGTACCACCAGAGAAAGCCCCGGCTAACTCCGTGCCAGCAGCCGCGGTAATACGGAGGGGGCGAGTGTTGTTCGGAATTACTGGGCGTAAAGGGCGCGCAGGCGGCCTGGCAATTCGAGTGTGAAATCCCTTGGCTTAACTGCGGTCTGGCG
+
CCCCCGGGGGGGGGGEGGEGGGGGFGGGGGGGGGFFFGCFGGCFGGGGGGGGGFFGGGGGGGGGGGGGGGGGGGGGGGGGGGGGGGGGGGGGGGGD,FGGGGGFGGD<FFDGGGGGGGGGGGGGGFEGGGG7FFGFCFEFEG*C<FF;FCFFGGGGGGGFGGGGFGGGGEFBFGGGGFFFDCFGGF?CFFGGGGGGGGGC9@FG>EG*?CGGGDEC:FGGGGECEGCF+<FGGFFEGC38CGGDG7CGCCCG7CGDEF*5:<*3?FDFGGE=7*:C:9DC75@?<><B2**).8))8;4;5
@M03506:14:000000000-AKVR1:1:1101:23174:4988 1:N:0:35
CGAACTCCTACGGGAGGCAGCAGTGGGGAATCTTGCGCAATGGCCTAACGGCTGACGCAGCGACGCCGCGTGTGGGATGAAGCTCTTCGGAGTGTAAACCACTGTTGCCCGGGACGAACAGCTCGATTAGTCGAGCCTGACGGTACCGGGTGAGGAAGCACCGGCTAACTCCGTGCCAGCAGCCGCGGTAATACGGGGGGTGCGAGCGTTGTCCGGAATCACTGGGCGTAAAGGGCGCGTAGGGGGTTTGATAAGGGGGGGGTGAAAGTCCGGGGGTCAACCCCGGAACTGCCGTCCGGGC
+
CCCCCGGGGGGGGGGGGG;CECCFFFCGGGGFCCFGGGGCFG8CFGF8ECGGGEFGDGEGC:B:FGF7CF>CB4=FEFEFGGGFC?F?DEEEFFGF9A<FGF=EGG9EGGECGEE:7+>FD8,>CC8,FFE@7CGCEFF<DGGG7::CC:*=:FFGCAF@<CEGGE:ECFF:@*<*<:FGGCEFGFEGC580+0;5:>CE8**:*8*::C*/++;CCE8A?<+0;ECG8E*CF?E8=CDC5:C*2C/)2AECFECFD)))2>D7*79?9:?><CC*9)*9:55*/)/)(27))80).))))
@M03506:14:000000000-AKVR1:1:1101:6822:5089 1:N:0:35
CGAACTCCTCCGGGAGGCAGCAGTAGGGAATATTGCGCAATGGGCGAAAGCCTGACGCAGCGACGCCGCGTGGGTGATGAAGGCCTTCGGGTCGTAAAGCCCTGTCGAGGGGGACGAATCGGTTGCGACCTAACACGTCGTGATCCTGACGGTACCCCTAAAGGAAGCACCGGCTAACTCCGTGCCAGCAGCCGCGGTAATACGGAGGGTGCTAGCGTTGTTCGGAATCACTGGGCGTAAAGCGCGTGTAGGCGGCCTGTTAAGTCTGATGTGAAAGCCCGGGGCTCACCCCCGGAAGTGC
+
CCCCCGGGG-EFGGGGGGGGGGGGGGGGGGGGGGGGGGGGGGGGGGGGGGGGGGGGGGGGGGGGGGGGGGEGGGGGGGGGGGGGGGGGGGGGGGGGGGGGGGGGGGGGGGGGGGGGGGGGGGGGGGGGGGGGGGGGGGGGGGGGGGGGGGGGGGGGGGGDCFEGGGGGGGGGGGGGGGGGGGGFGGGGGGGGGGGGGGGGGGGGGGEGGGGDGGGGGEGGGGGGGCEFGACFGFCGGGGGGGGGGGGGGGGDFECDEEGGFDCG:CCC+*C=C*?:F@CCDFFGGDFFFFF>EBD@339@B
@M03506:14:000000000-AKVR1:1:1101:13178:5100 1:N:0:35
CGAACTCCTACGGGAGGCAGCAGTGGGGAATATTGGACAATGGGGGCAACCCTGATCCAGCGATGCCGCGTGAGTGAAGAAGGCCTTCGGGTCGTAAAGCTCTTTAGGTTGGGAAGAAGGGTATTAGTTAAATAGACTAGTACTTTGACGGTACCGACAGAATAAGCACCGGCAAACTCTGTGCCAGCAGCCGCGGTAATACGGAGGGTGCGAGCGTTAATCGGAGTAACTGGGCGTAAAGGGCGCGTAGGCGGTGAGATGTGTGTGATGTGAAAGCCCCGGGCTTAACCGGGGAAGTGCA
+
CCCCCGGGG@FGFGGGGGGGDGGFGGGGGGFFGGGGGGGGGGGGGGGGGGGGGGGGGGGGGDGGGGGGGGGGGGGGGGGGGGGGGGGGGGGGGGGGGGGGGFGGGGGGGGFGDGGGGGGGGGFGGFFGGFGGGGGGGGGGGGGGGGGGGGGGGGGGGGGGGGGGGGGGGGDGGGGGGGGGGGGGFGGGGGGGEGGGGGGFDGFGFGGGGGGDDGGGECCFGGGG58CECFGGGGCEGDD5CGGGGGGGGGGGGGGGC>7>F9::CFFFCFFFGG7ED4><>@>CC;FB<C.4@E3)>:F?1
@M03506:14:000000000-AKVR1:1:1101:15252:5126 1:N:0:35
CGAACTCCTACGGGAGGCAGCAGTGGGGAATATTGGACAATGGGCGCAAGCCTGATCCAGCAATGCCGCGTGAGTGATGAAGGCCTTAGGGTTGTAAAGCTCTTTTACCCGGGATGATAATGACAGTACCGGGAGAATAAGCTCCGGCTAACTCCGTGCCAGCAGCCGCGGTAATACGGAGGGAGCTAGCGTTATTCGGAATTACTGGGCGTAAAGCGCACGTAGGCGGCTTTGTAAGTTAGAGGTGAAAGCCTGGAGCTCAACTCCAGAATAGCCTTTAAGACTGCATCGCTTGAATCCA
+
CCCCCGGGGGGGEGGGGGGGGGGFFGGGGGGGGGGGGGGGGGGGGGGDEGGGGGGGGGGGGGFFGGGGGGCGCEEFGGGFGGGGGGGGGGGGGGGGGGFGFGGFGGFGGGGGGDGGGGGGGGGGGGGFFGGGGGGGGGGGFGEGGGGGGGGGGGGGGGGFEGGGGGGGGGGGGGFFGGGGGGGDGGGGGGGEGGGGGGGGGCFEGGGG7*1=EEGGGGGGGGGGFEDEGGGGFCC?9CDFFCFGCFGFFC<?7CCD=>D5E?FC<0<<CCGFFFG6FF>CGFF6?FF4427<@355)/16*
@M03506:14:000000000-AKVR1:1:1101:19396:5135 1:N:0:35
CGAACTCCTACGGGAGGCAGCAGTGGGGAATCTTGCGCAATGGCCGAAAGGCTGACGTAGCGACGCCGCGTGTGGGAGGACGCCTTTCGGGGTGTAAACCACTGTTGCCCGGGACGAACTTCTGGTTTCGACCAGATTGACGGTACCGGGTGAGGAAGCACCGGCTAACTCCGTGCCAGCAGCCGCGGTAATACGGAGGGTGCGAGCGTTGTCCGGAATCATTGGGCGTAAAGGGCGCGTAGGTGGCCCGGTCTGTTCGTGGTGAAAGCGCGGGGCTCAACCCTGCGGCGGCCATGAATCC
+
CCCCCGGGGGGGGGGGGGGGGGGFFGGGGGGGGGGGGGEEGGGGGEGEFGGGGFGGGGGGGGGGGGGDGGGGGGEGGGGGGGGGGGGGGGGGGGGGGGGFGGGFGGGGGGGGGGGGGGGGGGGGGGCFGEGGGGGFFGGGFGEFGCGGGEFEGFGGGGGGGGEEE7BFGCFFEGFGGCGGFDGGGGGGC>>FGGFC>CECGCEG*CEECGEGGGG8ACGGF7E++CCE*:CCCF5=E=5:==CF6EFCFEE17*::C?77=CF5A9EFFG*7/9DE:F**5).0:>3)(>:1>046**9*)
@M03506:14:000000000-AKVR1:1:1101:14687:5151 1:N:0:35
CGAACTCCTACGGGAGGCAGCAGTCGAGAATTTTTCTCAATGGGGGAAACCCTGAAGGAGCGACGCCGCGTGGAGGATGAAGGTCTTCGGATTGTAAACTCCTGTCATTGGGGAACAAGGTGCATACGTTAACTGCGTGTGCATTGATAGTACCCGAAGAGGAAGAGACGGCTAACTCTGTGCCAGCAGCCGCGGTAATACAGAGGTCTCAAGCGTTGGTCGGATTCATTGGGCGTAAAGGGTGCGTAGGCGGCGCGGTAAGTCGGGTGTGAAATCTTGGAGCTTAACTCCGAAACTGCAT
+
CCCCCGGGGGGGGGGGGGGGGGGGGGGGGGGGGGGGGGGGGGGGGGGGGGGGGGGGGGGGGGGGGGGGGGGGGGGGGGGGGGGGGGGGGGGGGGGGFGGGGGGGGGGGGGGGGGGGGGGGGGGGGGGGGGGGGGGGGGGGGGGGGGGGGGGGGGGEFEGGGGGGGGGGGDGGEGGGFGFGFFFGGGGGGGGGGGG<CEGFGG@FGGFFGGGFGFE:=?*=FGCEGGFGCFGGGGG**;DGGGFGGG=<GGGGDEEC:D3CGG*+2CECGDEFG>DCF?FGFFFF6@FFFGF6)5:B464?9
@M03506:14:000000000-AKVR1:1:1101:20598:5168 1:N:0:35
CGAACTCCTACGGGAGGCAGCAGTGAGGAATATTGCGCAATGGGCGAAAGCCTGACGCAGCGACGCCGCGTGGGGGATGAAGGCCTTCGGGTTGTAAACCCCTTTCGGGAGGGAAGATGGGGCGGGTAACCGCTCGGACGGTACCTCCAGAAGCAGCCACGGCTAACTCTGTGCCAGCAGCCGCGGTAAGACAGAGGTGGCAAGCGTTGTTCGGATTTACTGGGCGTAAAGGGTGCGTAGGTGGTTAGGTAAGACCTGCGGGAAAGACCTGGGCTTAACCCAGGAAGGTCACAGGTGACTG
+
CCCCCGGGGGGGGGGGGGGGDGGGGGGFGFGGGGGGGGEGGGGGGGGGGGGGGGGGGGGGGGGGGGGGGGGGGGGGGGGGGGGGGGGGGGGGGGGGGGGFGGGGGGGGGGGGGDFGGGGGGGGGGGGGGGGGGGGGGGGGGGGFCCGGGGGGGGGGGGGGGGGGCGGGGGGGGGGGGGGGGGGGGGGGGGFFGGFGGEGFFEEFFGA>C;FGGGCEEGGFFF?FGE88?FFDGFECE:DCEGGGCFFFFFC9C+<C6>FGGGD5CFC5EFF>GG*ACFD7C>>FG>D@5263**<7??:48
@M03506:14:000000000-AKVR1:1:1101:7643:5201 1:N:0:35
CGAACTCCTCCGGGAGGCAGCAGTGGGGAATCTTGCGCAATGCGCGAAAGCGTGACGCAGCAACGCCGCGTGGGGGAAGACGGCCTTCGGGTTGTAAACCCCTTTCAGTTGGGACGAAGCTCCGCCCGTTAATAGCGCGGCGGAGTGACGGTACCTTCAGAAGAAGCCCCGGCTAACTACGTGCCAGCAGCCGCGGTAATACGTAGGGGGCGAGCGTTGTCCGGAATCATTGGGCGTAAAGAGCGTGTAGGTGGCCCGGTAAGTCCGCCGTGAAAGTCCAGGGCTCAACCCTGGAAAGCCG
+
CCCCCGGGG-FGGGGGGGGGGGGGGGGGGGGGGGFGGGGGGGGGGGGGGGGGGGGGGGGGGGGGGGGGGGGGGGGGGGGGGGGGGGGGGGGGGGGGGGGGGGFGGGGGGGGGGGGGGGGGGGGGGGGGGGGGGGGGGGGGGGGGGGGGGGGGFGGGGGGGGGGGGDFGGGGGGGGFGGGGGGGGGGGGGGGGGCEGEEGGGFGFGEGGGGGGGGGGGGDCFGGG*:FFGFGGFGGGE?<CGGGGGEGD6?FFGFGGGBGGGGGCGGGGGG5>F<FGGFGGGFFGD>C@?GFFFF>FFFFFB
@M03506:14:000000000-AKVR1:1:1101:12896:5216 1:N:0:35
CGAACTCCTACGGGAGGCAGCAGTCGAGAATTTTTCTCAATGGGCGCAAGCCTGAAGGAGCGACGCCGCGTGGGGGATGAAGGGTTTCGATCCGTAAACCCCTGTCATTTGCGAACAAACCCTGGGGTTTAAGAGATATCAGGCTGATTGTAGCGAAAGAGGAAGGGACGGCTAACTCTGTGCCAGCAGCCGCGGTAATACAGAGGTCCCAAGCGTTGTTCGGATTCACTGGGCGTAAAGGGTGCGTAGGTGGCTTGGTAAGTTTGATGTGAAATCTCCGGGCTTAACCCGGAACTGGCAT
+
CCCCCGGGGGGGGGGGGGGGGGGGGGGGGGGGGGGGCFEGGGGGGGGGGGGGGGGGGFGGGGGGGGGDGG=FEGGGFGGGGGGGGGGGGGGGGGGFGGGGGGGGGGGGGGGGGGGGGGGGFEFGGGGGGGGGGGGGGGGGGGGGGGGGGGGGGGGGGDCCFGGGFGEGGGGGGGGGGGFGGGGFGGGFGGGGGGEECCFGGGGGGGGG6FGGGGGGGDGGGGG5E8FDG7EGGFG2:?FGGGFDDGCDGGFGFEE4C::*<C?FFG:FFFFFCGGFFF7CDBFC=?DB<C59..)9=6)79
@M03506:14:000000000-AKVR1:1:1101:22748:5228 1:N:0:35
CGAACTCCTACGGGAGGCAGCAGTGGGGAATTTTGGACAATGGGGGCAACCCTGATCCAGCCATGCCGCGTGAGTGAAGAAGGCCTTCGGGTTGTAAAGCTCTTTCGGTGGGAACGAAACGGTGTAGGTTAATACCCTGCACTCCTGACGGTACCTACAGAAGAAGCACCGGCTAACTACGTGCCAGCAGCCGCGGTAATACGTAGGGTGCGAGGGTTAATCGGAATTACTGGGCGTAAAGCGTGCGCAGGCGGCGCGTTAAGACAGGTTGGATAGCCCCGACCATAACTTGGGACTTGCC
+
CCCCCGGFE-C@FGGGGGGGECFFGGGG7CFGGGGFGGDECFFGGGGEGGGGGFGCFFEFFGG98FFCCGCFFEFCFGGGGGGCE<E,DFG<FFGGAD<FG?F?9A+@:7BFCFFEGE7==@F@FCFADBA,ADGGGFGGGCFGGCFEFGE:FFFGGDFFFGGGGFGGGGGG>*@DCFC,::FGGGGC7FFCFD773*BFGDFGC;EBF758:C*:2;5<<CFGG*/<7E?CF5***:/;+:ECE7EG8CE*9:=D83/>*:*?97*7+**07**+*001)5):*9**,2846>40)***)
@M03506:14:000000000-AKVR1:1:1101:9693:5237 1:N:0:35
CGAACTCCTACGGGAGGCAGCAGTGGGGAATTGTTCGCAATGGGCGCAAGCCTGACGACGCAACGCCGCGTGGAGGATGAAGGTCTTCGGATTGTAAACTCCTGTTGCCCGGGACGAAAAGCTTCGACCTAACACGTCGAGGTCTGACGGTACCGGGTGAGGAAGCCCCGGCTAACTCTGTGCCAGCAGCCGCGGTGATACAGAGGGGGCAAGCGTTGTTCGGAATTACTGGGCGTAAAGGGCGCGTAGGCGGCCTTCTAAGTCGAACGTGAAATCCCCGGGCTCAACCCGGGAACTGCGT
+
CCCCCGGGGGGGGGGGGGGGGGGGGGGGGGGGGGGGGGGGGGGGGGGGGGGGGGGGGGGGGGGGGGGGGGGGGGGGGGGGFGGGGGGGGGGGGGGGGGGGGGGGGGGGGGGGGGGGGGGGGGGGGGGGGGGFGGGGGGGEGGGGGGGGGGGGGGGGGGGGGGGFGGGGGGGGGGGGGGGGGGGGGGFCFGFGGGGGGGGGGGGGGGGGGGDGGGGGGEGGGGG5EFFGGGFGGGGCEG3++AEGGGEDG59EGGGDE6FGFF>?E**9=FG)9:D?*9DDD3::C4DF:DB(8)5@:?@D)
@M03506:14:000000000-AKVR1:1:1101:8548:5267 1:N:0:35
CGAACTCCTCCGGGAGGCAGCAGTGGGGAATTGTTCGCAATGGGCGCAAGCCTGACGACGCAACGCCGCGTGGAGGATGAAGGTCTTCGGATTGTAAACTCCTGTTGCTCGGGACGAAAAGCTCTGACCTAACACGTCAGAGTCTGACGGTACCGAGTGAGGAAGCCCCGGCTAACTCTGTGCCAGCAGCCGCGGTAATACAGAGGGGGCTAGCGTTGTTCGGAATTACTGGGCGTAAAGGGCGCGTAGGCGGCCCTCTAAGTCGAACGTGAAATCCCCGGGCTCAACCCGGGAACTGCGT
+
CCCCCGGGG<FGGGGGGGGGGGGGGGGGGGGGGGGGGGGGGGFFGGGGGGGGGGGGGDGGGGGGGGGGGGFGGGGGGGGGGGGGFGGGGGGGGGGGGGGGGGGGGGGGGGGGGGGCGGGGGGGGGGGGGGGGGGGGGGGGGGGGGGGGGGGGGGGDGGGGGGGGGGGGGGGGG>FGGGGGGGGGGGGGGGGGGGGG5CFGGGGFFGGGGGGCFFGGGGGGGGGGGGGGGGGGGGGGCEGFGGGGGGGGGGGGGGGGCFFCEGCGGCFGDGG><FG?FFGGGEF*7=DF?GFF>557)9=5)
@M03506:14:000000000-AKVR1:1:1101:12364:5358 1:N:0:35
CGAACTCCTACGGGAGGCAGCAGTAGGGAATCTTCCGCAATGGACGAAAGTCTGACGGAGCAACGCCGCGTGAGTGATGAAGGCTTTCGGGTCGTAAAACTCTGTTATTAGGGAAGAACAAGCGCTAGTTGAATAAGCTGGCACCTTGACGGTACCTAACCAGAAAGCCACGGCTAACTACGTGCCAGCAGCCGCGGAAATACGTAGGTGGCAAGCGTTATCCGGAAGTATTGGGCGTAAAGCGCGCGCAGGTGGTTTCTTAAGTCTGATGTGAAAGCGCACGGCTCAACCGTGGAGGGTC
+
CCCCCGGGGFGGGGGGGGGGGGGGFEGGGGGGGGGGGGEGGGGGGGGGGEGGGEFGGEGGGEEFEGGGGGFGGGEFFFGFGGGGEFGFGGDGGGGGGGGGGGGGGGGGFGGGGGFGGGGGGFGG:F:FFCFFFEGGGGGGGGGFGGGGCFGGGG@FGFFGGGGGGGGFGGGGGGGGFGGGGG>FGGGGGCGGGGGGGG8*+99BF988C<FGGGFGECEECFEGG;>*0<E<9C5CEE);CFCEGDD38C==GDCGG4:7A+0CCD+>?DC**7?C7)))15)*:0CF<D4;.5>0<DF))
@M03506:14:000000000-AKVR1:1:1101:11176:5380 1:N:0:35
CGAACTCCTACGGGAGGCAGCAGTGGGGAATATTGGACAATGGGCGCAAGCCTGATCCAGCCATGCCGCGTGGGTGATGAAGGCCCTAGGGTTGTAAAGCCCTTTCGGCGGGGAAGATAATGACGGTACCCGCAGAAGAAGCCCCGGCTAACTTCGTGCCAGCAGCCGCGGTAATACGAAGGGGGCTAGCGTTGCTCGGAATCACTGGGCGTAAAGCGCACGTAGGCGGACTCTTAAGTCGGTGGTGAAATCCTGGAGCTCAACTCCAGAACTGCCTCCGATCCTGGGAGTCTTGGAGTCC
+
CCCCCGGGGGGGEGGGGGGGDGGGGGGGGGFFGGGFGGFGGGEGGGGGGGGGGGGGGGGGGGGGGGGGGGCFGG@FFGGGGGGGGGGGGGGGGGGGGGGGGGGGGGGGGGGGGEGGGGGGGGGGGGGGGGGGGECFGGGGGGCGGGGGGGGGGGGGGGGGGGGGGDGDGGGGGGGGGGE>EGGGGGGGGGG>EEEGGGGGGFGGFGGGGGGGDGGGCGGEGGGCEGFCE:88AFF7FF:ECECEGEF79?FFGGCGFF4*2<FF?CFFDCG@>F=FD4DD).):<9DF?G>0*96F)<F@B
@M03506:14:000000000-AKVR1:1:1101:11902:5392 1:N:0:35
CGAACTCCTACGGGAGGCAGCAGTGAGGAATATTGGACAATGGGGGAAACCCTGATCCAGCCATGCCGCGTGAGTGATGAAGGCCTTCGGGTTGTAAAACTCTTTTAGATGTGACGATGATGACGGTAACATCAGAAAAAGCTCCGGCTAACTTCGTGCCAGCAGCCGCGGTAATACGAAGGGAGCGAGCGTTGTTCGGAATCACTGGGCTTAAAGCGTGCGTAGGCGGAAGTGTAAGTCAGAAGTGAAATCCCGGGGCCTAACCCCGGAACTGCTTTTGAGACTGCATATCTAGAATTCG
+
CCCCCGGGGGGGGGGGGGGGGGGGGGGGGGGGGGGGGGGGGGGGGGGGGGGGGGGGGGGGGGGGGGGGGGGGGFEFGGGGGGGGGGGGGGGGGGGGGGGGGGGGGGGGGGGGGGGGGGGGGGGGGGGGGE<FGGGGGGGGGGFFGGGGGGGGGGGGFGGGGGGGGGGGGGGGGGGGGGGCFGGGGD7*BFGGFGCGGGGGGGCCFGGGGGFGGGBCGGGGGG=EGGGGG5?C<C<@FGG7EGCFECCCDGF79FCDCBDGG6FCC*29CDCDFGDFG?GFGFFC+77*:*/699=66978<
@M03506:14:000000000-AKVR1:1:1101:15118:5396 1:N:0:35
CGAACTCCTACGGGAGGCAGCAGTGGGGAATCTTGCGCAATGGGCGAAAGCCTGACGCAGCGACGCCGCGTGGGTGATGAAGGCCTTCGGGTTGTAAAGCCCTGTGGGGAGGGACGAAAAAGTGTCGGTCAATACCCGGCACGCTGAGGGTACCAGCTTAGCAAGCACCGGCTAACCCTGTGCTAGCAGCCACGGTAAGACAGAGGGGGCAAACGTTGTTAGGAAATACCGGGCGCAAAGCGCGCGTAGGCGGCTATGCAAGTCGGATGTGTAAGCCCTGGGCTCAACGGGGGAAGTGAAC
+
CCCCCDFGGGEFEGCCEC@CEFGGFFGGCFF<FFAEGGGC:FGGGDG:F@D<FF6C@F7BFEE+@:@FGDCCDE=:7BFGE9=F@<8B@7FFEGGDF,C9EFE8ED,:++:F:FGFCF7FF::8@,3****8,,,@F3C**>B**1F3<<=EGF,3=,,@,?,?<F>:*<<@*=F7*4=<,,,2,7+0+*21*2*/8A?9<0*;688*/5>8ECEG6*1/+3*+2+++3+288C58C*1<***:1:29859CGDG*39>:9<F9=3E/*299*:C02<F**).*1175().())).9?4**
@M03506:14:000000000-AKVR1:1:1101:9445:5415 1:N:0:35
CGAACTCCTACGGGAGGCAGCAGTGGGGAATATTGGACAATGGGCGAAAGCCTGATCCAGCCATGCCGCGTGAGTGAAGAAGGCCTTAGGGTTGTAAAGCTCTTTCAGCGGGGAAGATAATGACGGTACCCGCAGAAGAAGTCCCGGCTAACTTCGTGCCAGCAGCCGCGGTAATACGAAGGGGACTAGCGTTGTTCGGATTTACTGGGCGTAAAGCGCGCGTAGGCGGATCGCTAAGTCGGGGGTGAAATCCCAGGGCTCAACCCTGGAACTGCCTTTGATACTGACGGTCTGGAGGTCG
+
CCCCCGGGGGGGGGGGGGGGGGGGGGGGGGGGGGGGGGFGGGGGGGGGGGGGGGGGGGGGGGGGGGGGGGEGGGGGGGGGGGGGGGGGGGGGGGGGGFGGGGGGGGGGGGGGGGGGGGGGGGGGGGGGGGGGGGGGGGGGGGGGGGGGGGGGGGGGGGGGFGGGGGGGGGGGGGGGGGGFFGGGDCF@EGEGGGGGGGGGGGGGGGGGFGGGGEGGFEDCEGG>ECFEGGGGGGGDEC:+:CCEEGEG6CFGGGG4EFG*7<7FEGGGG4+969FCDFC7*6*ACF*/,9:<@7)*))8..
@M03506:14:000000000-AKVR1:1:1101:21627:5427 1:N:0:35
CGAACTCCTACGGGAGGCAGCAGTGGGGAATCTTGCGCAATGGGCGAAAGCCTGACGCAGCCACGCCGCGTGAGTGAAGAAGGCCTTAGGGTTGTAAAGCTCTGTCGCCCGGGACGAAAAGCTTTGAGGTGAATAGCCTCAGAGTCTGACGGTACCGGGAAAGGAAGCACCGGCTAACTCCGTGCCAGCAGCCGCGGTAATACGGAGGGTGCAAGCGTTGCTCGGAATTATTGGGCGTAAAGGGCAGGTAGGTGGTCTTATTTGTCCGGGGTGAAATCCTTAGGCTTAACCTAAGAAGTGC
+
CCCCCGGGGCFGGGGGGGGGGGGGGGGGGGGGGGGGGGGGGGGGGGGGGGGGGGGGGGGGGGGGGGGGGGGGGGGGGGGGGGGGGGGGGGGGGGGGGGFFGGGGGGGGGGGGGGGGGGGGGGGGGGGGGFGGGGGGGGGFGGGGGGGGGGEGGGGGGGGEGGGGGGGGGGGGGGGGGGG:FGGFGGGCGGGGGGGGGGGGGGGGEEDGGGGGGGGGG=8CE9<CEC8FFGFDGGGGGE<EGGG=E7CG*<9CFFG5<4C>+<C:?FGGGGGFCC7FF=FGFFF6CFGFACFA?FFF*)9@*
@M03506:14:000000000-AKVR1:1:1101:21574:5464 1:N:0:35
CGAACTCCTACGGGAGGCAGCAGTGGGGAATCTTGCATAATGGGCGAAAGCCTGATGCAGCGACGCCGCGTGCGGGAAGAAGGCCTTCGGGTTGTAAACCGCTTTCAGGAGGGACGAAGCCACTCAGGTTAATAGCCGAGAGGGTGACGGTACCTCCAGAAGAAGCCCCGGCTAACTACGTGCCAGCAGCCGCGGTAATACGTAGGGGGCAAGCGTTGTCCGGATTTATTGGGCGTAAAGAGCGTGTAGGCGGCCAAATAGGTCGGTTGTGAAAACTGGAGGCTTAACCTCCAGACGTCGG
+
CCCCCGGGG9FGGGGGGGGGGGGGGGGGGGGGGGGGGGGGGGGGGGGGGGGGGGFGGGGGGGGGGGGGGGGGGGGGGGGGGGGGGGGGGGGGGGGGGGGGGGGGGGGGGGGGGGGGGGGGGGG8FGGGGGGGGGGGGGGEEGDGGDGGGGGGGGFFGGGGGDGGDGCFGGEGEGGFGGGGGGFGGGGGGGGGGGGGGDFFGGCGGGGGEGGGGGGGG5;FGGGGEE9FFC+<FGGG55CFGGGGGGGGGGGG)CCDGFFFFGGGEGCGGGGF*::CDFG<DE@*A?7@20?2;?FF)5;5)
@M03506:14:000000000-AKVR1:1:1101:26187:5494 1:N:0:35
CGAACTCCTACGGGAGGCAGCAGTGGGGAATTGTTCGCAATGGGCGCAAGCCTGACGACGCAACGCCGCGTGGAGGATGAAGACCTTCGGGTCGTAAACTCCTTTCGATCGGGACGAATGGCCTCCGGGTGAACAATCCGGAGGAGTGACGGTACCGAGAGAAGAAGCCCCGGCTAACTCCGTGCCAGCAGCCGCGGTCATACGGGGGGGGCAAGCGTTGTGCGGAATCAGTAGGCGTAAAGGGCGCGGAGGCGGCCAACGAATTCAGAAGTCAAATCCCCCGGCTTAACGGTGGACACGC
+
<CCCCGGFF9FCEE7FG@@FEGGFFGGDGCGE@FGGEC@:FGFGGG+7+FFGGGGGGGGDEGEG:FF@CC>F=:FE?EFGF9,?EGE8DG7?CCFFEG5@FFFGG9:+,,CFEEC+@C,>3B<FCFGGGGGF@F3@E:F><>:761?,3DCCFC*<C@B:F*<7FFDGGFG<<::4,?2>FB*8**AC5;@FCG8**2*::++2***:88EC>>FDD*1***0*28*/+++3+3A+//1;:+7C:**9**:*/*:C*0*>*:7***<*+*+***2:*0*2*0)22))04C)38)0.)))05
@M03506:14:000000000-AKVR1:1:1101:17475:5494 1:N:0:35
CGAACTCCTACGGGAGGCAGCAGTGGGGAATATTGGACAATGGGCGAAAGCCCGATCCAGCAACGCCGCGTGAGGGATGACGGCCTTCGGGTTGTAAACCTCTTTCAGCAGGGACGAAGCGAGAGTGACGGTACCTGCAGAAGAAGCACCGGCCAACTACGTGCCAGCAGCCGCGGTAATACGTAGGGTGCAAGCGTTGTCCGGAATTATTGGGCGTAAAGGGCTCGTAGGCGGTCCACCGCGTCGGGAGTGAAAAGCTGGGGCTCAACCCCAGTCCTGCTTTCGATACGGGTGGACTAGA
+
CCCCCGGGGGGGGGGGGGGGGGGGFGGGGGGGGGGGGGGGGGFGGGGGGGGGGGGGGGGGGGGGGGGGGGGGGGGGGGGGGGGGGGGGGGGGGGGGGGGGGGGGGGGGGGGGGGGGGGGGGGGGGGGGGGGGGGGGGGGGEFGFGGGFGGEGGG@FGGFGGGGGGGGGGGGGGGGGFEEGGGGGGGGGGGGGGGGGGGGGGGGGGGGFD:FFFCGGE8CFGGGGGGGEEFEGGGCE=FGFGGGEGGGGGE:FFCEGG>GGGDGGEFG7CFGFGGGGGFGG:4BEGFGFFGB07>DFFFFF8
@M03506:14:000000000-AKVR1:1:1101:6651:5496 1:N:0:35
CGAACTCCTCCGGGAGGCAGCAGTGGGGAATATTGGACAATGGGCGCAAGCCTGATCCAGCCATGCCGCGTGAGTGATGAAGGCCCTAGGGTTGTAAAGCTCTTTTGTGCGGGAAGATAATGACGGTACCGCAAGAATAAGCCCCGGCTAACTTCGTGCCAGCAGCCGCGGTAATACGAAGGGGGCTAGCGTTGCTCGGAATCACTGGGCGTAAAGGGTGCGGAGGCGGGGCTTTAAGTCAGGGGTGAAATCCTGGAGCTCAACTCCAGAACTGCCTTTGATACTGAGGATCTTGAGGTAG
+
CCCCCGGGG-CCGGGGGGGGGGGCEEGGGGGFGFGGGGGGGGGGGGGGGGGGGGGGGGGGGGGGGGGGGGGGEGGGCFFGFGGGGGGGGGGGGGGGGGGGGGGFGGGGFGGGGGGGFGFFCCCFGEGGE<CEEGGFDFGGGGCGGGGEFEGGCGGG@F@FFGCCCFFGC:C:CC9;FG7=CFDDGCEGGFGGGCEA?CE8>*<FGFGFGGGE588@E=FCEG*:/C>5CG*::7FFEG7??:CGGGG1<77+9<CDE:<9692AGCC66:*.?F4?46:0**1:+*2)8*9(6@FFF)0*9
@M03506:14:000000000-AKVR1:1:1101:21257:5500 1:N:0:35
CGAACTCCTACGGGAGGCAGCAGTGGGGAATATTGCACAATGGGCGGAAGCCTGATGCAGCGACGCCGCGTGAGGGATGAAGGCCTTCGGGTTGTAAACCTCTTTCGACAGGGACGAAGCGCAAGTGACGGTACCTGGAGAAGAAGCGCCGGCCAACTACGTGCCAGCAGCCGCGGTAAGACGTAGGGCGCGAGCGTTGTCCGGATTTATTGGGCGTAAAGAGCTCGTAGGCGGCTAGTTGCGTCAGCTGTGAAAACCCGCAGCTCAACTGTGGGCTTGCAGCTGATACGGGCAGGCTTGA
+
CCCCCGGGGGGGGGGGGGGGGGGGGGGGGGGGGGGGGGGGGGGGGGGGGGGGGGGGGGGGGGGGGGGGGGGGDGGGGGGGGGGGGGGGGGDGGGGGGGGGGGGGGGGGGGGGGGGGGGGGGGGGGGGGGGGFGGGCEGGGFFFGFGFGGGGGGGGGGGGGGGGGGGGGGFFFCFGEGGGGGFGCFGGGGGGCCE8C:C8;@CGGGG5CCGGF?5@C:E=CFGGGGGGGGGGGGC8?CEGGGG=CEEEF+AFCG?FFGDGGDEDGF<F=G*CBCCDC*7DF4?FGG?FFFGF0>B3>B4:E)
@M03506:14:000000000-AKVR1:1:1101:20237:5516 1:N:0:35
CGAACTCCTACGGGAGGCAGCAGTAGAGAATCTTGCACAATGCACGAAAGTGTGATGCAGCAACGCCGCGTGCGGGAAGACGGCCTTCGGGTTGTAAACCGCTTTCAGTTGGGACGAAGCTTCGGCGGTGAATAGCCGTTCGGAGTGACGGTACCTTCACAAGAAGCCCCGGCTAACTACGTGCCAGCAGCCGCGGTAATACGTAGGGGGCAAGCGTTGTCCGGAATCATTGGGCGTAAAGCGCGTGTAGGCGGCTCGGTAAGTCTGCTGTGAAAGTCCAGGGCTCAACCCTGGGATGCCG
+
CCCCCGGGGGGGGGGGGGGGGGGGGGGGGGGGGGGGGGGGGGGGGGGGGGGGGGGGGGGGGGGGGGGGGGGGGGGGCEGGGGGGGGGGGGGGGGGGGGGGGGGGGGGGGGGGGGGGGGGGGGGGGGGGGGGGGFFGGGGGFGECGGGGGGGGGGGGGGGGGFFGGGGFGGGGGGGCFGGFGGCFGGGGGFFGGGGGGGGGFEGFCFEDGGGGFGGEEGGGGG=ECCFGFGGFGGGGG*1*?FGCEGGGGGGGGCC7E>D<F:FCF*<>EFA)?F797=*:CF750)298*81:@@F))077
@M03506:14:000000000-AKVR1:1:1101:14851:5555 1:N:0:35
CGAACTCCTACGGGAGGCAGCAGTGGGGAATCTTGCGCAATGGGCGAAAGCCTGACGCAGCGACGCCGCGTGAGGGATGACGGCCTTCGGGTTGTAAACCTCTTTCAGCCCTGACGAAGCGAGAGTGACGGTAGGGGCAGAAGAAGCACCGGCCAACTACGTGCCAGCAGCCGCGGTAATACGTAGGGTGCAAGCGTTGTCCGGAATTATTGGGCGTAAAGAGCTCGTAGGCGGTCTGTCACGTCGGCTGTGAAAACTCGGGGCTCAACCCCGAGCTTGCAGTCGATACGGGCAGGCTAGA
+
CCCCCGGGGGGGGGGGGGGGGGGGGGGGGGGGGGGGGGFGGGGGGGGGGGGGGGGGGGGGGGGGGGGGGGGGGGGGGGGGGGGGGGGGGGGGGGGGGGGFGGGGCFGGGGGGGGCGGGGGGGGGGGGGGGG:<FGGGGGGEGGFGGGGGGGGCFGGGGGGG@FGGGGGFFC@FFE@BCEDAFGEFFGGGGGGGFGGGGGGFFEGAC:FCCCCFCFGE8;CCCGG9CG=?F5:CE*?ECGGGGG*AECG5CFC?A7:EFGGGEG557CF6C*<C)9CD4452?*<*)>>9FD>>55>:4<5*
@M03506:14:000000000-AKVR1:1:1101:11255:5635 1:N:0:35
CGAACTCCTACGGGAGGCAGCAGTGGGGAATATTGCACAATGGGCGGAAGCCTGATGCAGCGACGCCGCGTGAGGGATGACGGCCTTCGGGTTGTAAACCTCTTTCAGCAGGGACGAAGCGTGAGTGACGGTACCTGCAGAAGAAGCGCCGGCCAACTACGTGCCAGCAGCCGCGGTAAGACGTAGGGCGCGAGCGTTGTCCGGAATTATTGGGCGTAAAGAGCTCGTAGGCGGCTTGTTGCGTCGTTCGTGAAATCCCGTGGCTCAACTGCGGGCTTGCGGCCGATACGGGCAGGCTCGG
+
CCCCCGGGGGGGGGGGGGGGGGGGGGGGGGGGGGGGGGCGGGFGGGGGGGGGGGGGGGGGGGGGGGGGGGGGGGGGGGGGGGGGGGGGGCFFFGGGGGGGGGGGGGGGGGGGGGGGGGGGGGGGGGGGGGGEGGGGGGGGGGGGGGGGDFGGGGGAFGGGGGGGF@FGGGFFGGGGGGGGG@EGFGDGGGGGGEGGGGEE?FEE58EGFGFFGFFGGG5@@FGFDFGEDGGGGGDEECGCG?5EGGGGGGCF9C?CCFFGGED5*9CG:FFFDGDGDFGGGB):CBC<;3<(7<<@:>).0
@M03506:14:000000000-AKVR1:1:1101:15897:5637 1:N:0:35
CGAACTCCTACGGGAGGCAGCAGTGGGGAATATTGGACAATGGGCGCAAGCCTGATCCAGCCATGCCGCGTGAGTGATGAAGGCCCTAGGGTCGTAAAGCCCTTTTGTGCGGGAAGATAATGACGGTACCGCAAGAATAAGCCCCGGCTAACTTCGTGCCAGCAGCCGCGGTAATACGAAGGGGGCTAGCGTTGCTCGGAATCACTGGGCGTAAAGGGTGCGTAGGCGGGTCTTTAAGTCAGGGGTGAAATCCTGGAGCTCAACTCCAGCACTGCCTTGTATACTTAGGATCTTGAGTTCG
+
CCCCCGGGGGGGGGGGGGGGGGGGFGGGGGGCGGGGGFFGGGGGGGGGGGGGGGGGGGGFGGGGGGGEGGGGEGGGGGGGGGGGFGGGGGGGGGGGGGGGGGGGGGGGFGGGGFGGGGGGG?FGEGGCFGGGGGGGGGFGFFGFGGGGGD@FGGGEGFGGGFFFFGGGGGGGDGGGGG=FCEGGGDGFGGGGGGGG9EGGGFGFGFG>FGGGD8FFGGCEGGGGGD?EEGEECEEFFDG:+A7EEGGD<FFF<<94C7C9CC7*0:6*<*:4*9CF*9*2*9@FC*292:45*77*)//6<
@M03506:14:000000000-AKVR1:1:1101:25843:5696 1:N:0:35
CGAACTCCTACGGGAGGCAGCAGTGGGGAATATTGGACAATGGGCGAAAGCCTGATCCAGCAATGCCGCGTGAGTGATGAAGGCCTTAGGGTTGTAAAGCTCTTTTACCCGGGATGATAATGACAGTACCGGGAGAATAAGCCCCGGCTAACTCCGTGCCAGCAGCCGCGGTAATACGGAGGGGGCTAGCGTTGTTCGGAATTACTGGGCGTAAAGCGTACGTAGGCGGCATTGTCATGTAGAGGTGAAAGCCGGGGGCTTAACCCCGGAATTGCCTTTAAGGCTGAATCGCTGGTATCAT
+
<CC@CFGGC@ACGEGG7FEGGGGGDFD+6BF@AFFFFGGGGGFGFCFGGGGGGGF9FGGGGGGCGGGGDCFFGDCDFGFGAFGGD,5EF9EFGGGGEGDFFGGCGGDGFFGC=:7FGGFDFCFGGG9FF<F:C@7CF9F9,AAEGEGEGGGDCDF7DBFFFD7FCFGDF>*F@@,2,1>CFE:@:@<BFGDC<F8<<8BC**<@C?++*@EE>*/7@C8C:2AEG*+*:*1*+3+00+*0<9++:CC*<9+27*:95:<<G67<+9:3=57@0*:?****2**2+.1/5*7:>3))/*1/1
@M03506:14:000000000-AKVR1:1:1101:12727:5720 1:N:0:35
CGAACTCCTACGGGAGGCAGCAGTCGGGAATTTTGGGCAATGGGCGAAAGCCTGACCCAGCAACGCCGCGTGAAGGATGAAGTATTTCGGTATGTAAACTCCGAAAGAATGGGAAGAATCAATGACGGTACCATTTATAAGGTCCGGCTAACTACGTGCCAGCAGCCGCGGTAATACGTAGGGACCAAGCGTTGTTCGGATTTACTGGGCGTAAAGGGCGCGTAGGCGGCAATTCAAGTCAGCTGTGAAATCTCTGGGCTTAACCCAGAACGGCCAGCTGATACTGCTTTGCTAGAGTGCA
+
CCCCCGGGGGGGGGGGGGGGGGGGGGGGGGGGGGGGGGGGGGGGGGGGGGGGGGGGGGGGGGGGGGGGGGGGGGGGGGGGGGGGGGGGGGGGGGGGGGGGGGGGGGGGGGGGGGGGGGGGGGGGGGGGGGGGGGGGGGGGGGGGGGGGGGGGGGGGGGGGGGGGGGGGGGGGGGGGGGGGGGGGGGGGGGGGGGGGGGD>GGGGGGGGGGGGGGGGG5CGGGGGGGGGGGGGGGGGGGGGGGG:FGGGGCEFGGGGGFGGGGGGFGEDFGGFGGGGGFGFGFFGGFGFBC?AFFFFFFFF0
@M03506:14:000000000-AKVR1:1:1101:12400:5721 1:N:0:35
CGAACTCCTACGGGAGGCAGCAGTGGGGAATCTTGCGCTAATGCGGGAAACCGTGACGCAGCGACGCCGCGTGGGGGAAGAAGGCCTTCGGGTTGTAAACCTCTTTCAGGAGGGACGAAGCCACTCGGGTTAATAGCCCAGAGGGTGACGGTACCTCCAGAAGAAGCCCCGGCTAACTACGTGCCAGCAGCCGCGGTAATACGTAGGGGGCAAGCGTTGTCCGGATTTATTGGGCGTAAAGAGCGTGTAGGCGGCTAGATAGGCCCGTTGTGAAAACTCGCGGCTCAACCTCGAGACGTCG
+
CCCCCGGGGFGGGGGGGDGGGGGGGGGGGGGGGGGGGGGGGGGGGGGGGGGGGGFGGGG7EEGGGGGGEEGGGGGGGGGGGGGGGCEGGGGGFEGGGGGGGGGGGGGGGGGGGGGGGGDGGGGGFGGFGFGGGGGF9DFGGCFGGDFGGGGGGGGGEGGGGGGGFG7<FGGGGGGGGGGGGGGGGFGGFFFCGGGGEEGGGGGGGFGDDGGEFGGGEGEE79CECEE+0<9:@CGGEGGGF9FGGC=78C9EGGEGGFDGCCFF67E7*/*):DCCG)7*).5C5@CF7FFF>D))8)000
@M03506:14:000000000-AKVR1:1:1101:8508:5722 1:N:0:35
CGAACTCCTCCGGGAGGCAGCAGTGGGGAATATTGGACAATGGGCGAAAGCCTGATCCAGCAATGCCGCGTGAGTGATGAAGGCCTTAGGGTTGTAAAGCTCTTTTACCCGGGATGATAATGACAGTACCGGGAGAATAAGCCCCGGCTAACTCCGTGCCAGCAGCCGCGGTAATACGGAGGGGGCTAGCGTTGCTCGGAATTACTGGGCGTAAAGCGCGCGTAGGCGGCTTTGTAAGTTAGAGGTGAAAGCCCGGAGCTCAACTTCGGAATTGCCTTTAAGACTGCATCGCTTGAATCAT
+
CCCCCGGGGCGGGGGGGGGGGGGGGGGGGGGGGGFGGGGGGGGGGGGGGGGGGGGGGGGGGGGGGGGGGGGGGGGGGGGGGGGGGGGGGGGGGGGGGGGGGGGGGGGGGGGGGGGGGGGGGGGGGGGGGGGGGGGGGGGGGGGGGGGGGGGGGGGGGGGGGGGGGGGGGGGGGGGGGGGGGGGGGGGGGGGGGGGFGGGGGGGGGGGGGGGGGEGGGGGGGGGGGGGGGGGGGGGFCGDGGFGGGGGFGGFDDGGGC@3DFGGGC>CD79>F4FGGGFGFDFF6C7DF<C7(>FFFFBB41
@M03506:14:000000000-AKVR1:1:1101:20248:5736 1:N:0:35
CGAACTCCTACGGGAGGCAGCAGTAAGGAATCTTCCACAATGGGCGAAAGCCTGATGGGGCAACACCGCGTGCAGGATGACGGCCTTCGGGTTGTAAACTGCTTTTATATGGGAAGATTATGACGGTACCATATGAATAAGCACCGGCTAACTACGTGCCAGCAGCCGCGGTAATACGTAGGGTGCAAGCGTTATCCGGAATCACTGGGCGTAAAGCGTGCGTAGGCGGATGTTTAAGTGAGATGTTAAATCGTGTGGCTCAACCATATCGATGCATCTCATACTGGGCATCTAGAGGGTA
+
CCCCCGGGGGGGGGGGGGGGGGGGGGGCGGGGGGGGGGGGGGGGGGDGGGGGGGFGGGGGGGGGGGGGGGGGGGGGGGGGGGGGGGGGGGGGGGGGGFGGGGGFGGGGFGGGGGGGGGGGGGGFGGFFGGGGGGGGGFGGFGGGGCGGG:EFGGGGGGGGEFGGGGGGGGGGGGGGGGGFDE7FGGG9EG7FG*:FCEGGGGF;CGGF>FDCEG5CFGG*CE=5:CCEG>CCGGGGGGGE<??FGGFFCFGGGGGG55DGGGGC*7CG7F509C*2*/2:7*/?+7F4:778*194=55)/
@M03506:14:000000000-AKVR1:1:1101:17379:5749 1:N:0:35
CGAACTCCTACGGGAGGCAGCAGCAAGGAATTTTCGTCAATGGGGGCAACCCTGGACGAGCAACGCCGCGTGGAGGATGACGGCCTTCGGGTTGTAAACTCCTTTTGCGGGGGATGATGATGACCGTACCCCGCGAATCAGGCTCGGCTAACTCTGTGCCAGCAGCCGCGGTAAGACAGAGGAGCCAAGCGTTGTCCGGAGTAACTGGGCGTAAAGCGCACGCAGGCGGTTCGGCACGCGGGGTGTGAAAGCGCTCGGCTCAACTGAGCGAGGCCACCTCATACGGCCGGGCTGGAGCCCG
+
CCCCCGGGGGGGGGGGGGGGGGGGGGGGGGGGGGGGGGGGGGGGGGGGGGGGGGGGGGGGGGGGGGGGGGGGGGGGGGGGGGGGGGGGGGGGGGGGGGGGGGGGGGGGGGGGGCGGGGGFGGGGGGGGGGGGGGGGGGGGGGGGGGGGGDGGGGGCGGGGGGGGGGGGGGGGGGGGGGGGGGGDGGGGGGGGGGGGGGGGGGGGGCFCEGGGGGGGGGGGCCGGGGDGGGGGGGGEGGGGGGGG5:E79?FFGDGGGFG:5ACFGD+9EGC7<DFFG>CFGF*<=EG>;D>05>BFF@>F>
@M03506:14:000000000-AKVR1:1:1101:18103:5762 1:N:0:35
CGAACTCCTACGGGAGGCAGCAGTCGAGAATTTTTCACAATGGGCGAAAGCCTGATGGAGCGACGCCGCGTGGGGGATGAATGGCTTCGGCCCGTAAACCCCTGTCATTTGCGAACAAATCGCTCAACCTAACACGTGGAGCATTGATAGTAGCGAAAGAGGAAGGGACGGCTAACTCTGTGCCAGCAGCCGCGGTAATACAGAGGTCCCAAGCGTTGTTCGGATTCACTGGGCGTAGAGGGTGCGTAGGCGGTCGGGGAAGTGTGACGGGAAATCTCCAGGCCCAACTGGGAAATGGCGG
+
CCCCCGGGGGGGGGGGGGGGGGGGGGGGGGGGGGGGGGGGGGGGGGGGGGGGGGGGGGGGGGGGGGGGGGGGGGGGFEGGGGGGGGGGGGGGGGGGGGGGGGGGFFFGGGGGGDGGGGFFGGGFFCF8<FGGGGGGGGGGGGGGFG,@FFGFGGGGGGGGGGGGEGECFEGD77BF9CFFFEFGC7FGFGGCCEGGCEGGCCC?EFEFGGGG>:E:*/A;CCE8EG+<E79CFFGGDEDFGG5CGGGGECFGG5=DE)))*:>+<F?**)*539D00*:D477**.9;2*6150.9@=>B)
@M03506:14:000000000-AKVR1:1:1101:10348:5836 1:N:0:35
CGAACTCCTACGGGAGGCAGCAGTGGGGAATCTTGCGCAATGGGCGAAAGCCTGACGCAGCGACGCCGCGTGGGGGACGAAGGCCCTCGGGTTGTGAACCCCTTTCGGCAGGGACGAAGCGATCGTGACGGTACCTGCAGAAGAAGCCTCGGCTAACTACGTGCCAGCAGCCGCGGTAAGACGTAGGAGGCGAGCGTTGTCCGGATTCATTGGGCGTAAAGAGCACGCAGGCGGTTTGGCAAGTCGGACGTGAAAACCCGGAGCTCAACTCCGGGCGTCCATCCGATACTGCCCGACTAGA
+
CCCCCGGGGGGGGGGGGGGGGGGGGGGGGGGGGGGGGGGGGGGGGGG>FGGGGGGGGGGGGGGGGGGGGGGGGGGGGGGGGGGGGGFGGGGCFGGGGGGGCGGGGGGGGGGGGFGEEGFGDGGGGGGFGGDCGGGGGGGGGGGGGGGGGGGGGGGFGGGGGGGGGGGGGGGF@>EGGC*<FGGG88E?ECCE>CEEEGC?FGCE*;*<<CGFGC@*:CECFCGGGG***/*1:E5*:EC@+0:EGGG)?ECE45ADF5CGGGDG=DFDF7<?C<CD37)1*8=*AB*.(09-<@7))009*
@M03506:14:000000000-AKVR1:1:1101:8261:5840 1:N:0:35
CGAACTCCTCCGGGAGGCAGCAGCAAGGAATTTTCCGCAATGGGCGCAAGCCTGACGGAGCAACGCCGCGTGCGGGATGACGGCCTTCGGGTTGTAAACCGCTTTTGGGGGGGATGACAGCGACCGTACCCTCCGAATCAGGCTCGGCTAACTCTGTGCCAGCAGCCGCGGTAAGACAGAGGAGCCAAGCGTTGTCCGGACTGACTGGGCGTAAAGCGCACGCAGGCGGTGCGGTTAGCGGGGTGTGAAAGCGGGCGGCTCAACCGACCGAGGCCATCTCAGACTGCCGCACTCGAGCGCT
+
CCCCCGGGG9FGGGGGGGGGGGGGGGGGGGGGGGGGGGGGGGGGGGGGGGGGGGGGGGGGGGGGGGGGGGGGGGGGGGGGGGGGGGGGGGGGGGGGGGGGGGGGGGGGGGGGGGGGGGGGGGGGGGGGGGGGGGGGGGGGGGGGGGGGGGGGGGGGGGGGGGGGGGGGGGGGGGGGGGGGGFGGGGGGGGGGGGGGGGGGGGGGGGGGGGGGGDGGCEEGGGGEEGGGGEGGGGGGGGGGGGGGGGGFGGGGGEEDGFGGCFGG7DGDDDDFGGFDDFFC7@?EGFFFFC)4.;:>37B>)
@M03506:14:000000000-AKVR1:1:1101:20422:5854 1:N:0:35
CGAACTCCTACGGGAGGCAGCAGTGGGGAATCTTGCGCAATGCGCGAAAGCGTGACGCAGCAACGCCGCGTGGGGGAAGACGGCCTTCGGGTTGTAAACCCCTTTCAGTTGGGACGAAGGTCGGGCGGTTAACAGCCGTTCCGACTGACGGTACCTTCACAAGAAGCCCCGGCTAACTACGTGCCAGCAGCCGCGGTAATACGTAGGGGGCAAGCGTTGTCCGGAATCACTGGGCGTAAAGAGCGTGTAGGCGGCCCGATAAGTCCGCTGTGAAAGTCAAGGGCTCAACCCTTGAATGCCG
+
CCCCCGGGGGGGGGGGGGGGGGGGGGGGGGGGGGGGGGGGGGGGGGGGGGGGGGGGGGGGGGGGGGGGGGGGGGGGEGGGGGGGGGGGGGGGGGGGGGGGGGGGGGGGGGGGGGGGGGGGGGGGGGGGGGGGGGGGGGGGGGGEGGGFGGGGGGGGGGFGGGGGGGGGGGGGGGEFGGGGGECFGGGGEGFGGGGGGGGGGGGGGGDGGGGCC@@E>CCCGGGGGGGG7@+AFGGG5EGGGGGGEEGGFF?6<57C8><DCEGGGGGG:C=6:CFG:97>7@31*77??DDF).*9@F6<5
@M03506:14:000000000-AKVR1:1:1101:27269:5873 1:N:0:35
CGAACTCCTCCGGGAGGCAGCAGTGGGGAATATTGCACAATGGGCGAAAGCCTGATGCAGCGACGCCGCGTGAGGGATGACGGCCTTCGGGTTGTAAACCTCTTTCAGCAGGGAAGAAGCGCAAGTGACGGTACCTGCAGAAGAAGCACCGGCTAACTACGTGCCAGCAGCCGCTGTAATACGTAGGGTGCGAGCGTTGTCCGGAATTATTTGGCGTAAAGAGCTCGTAGGCGGTCTGTCACGTCGGACGTTAAAGCCCGGGGCTTAATCCCGGGTCTGCAGTCGTTCCGGGCCGACTAGG
+
CCCCCGGGG--@CEGGGGGGGGGDGFGGG7ECFFGCFFCCCDFCCFFFGDGEGC@,<@EFFCFEECFGGEFGG:,,?EFGFEF:E:<,97F?+8BFFGGDFFGGFGF9B<FCFG87BD<FEF=FFFG=,B:+>FAFFGG8,,@DC>@,,D@BCFE,<>,BFF@<CCFFFFGFF**<C@@:<CFFG:7*5=:*1**4:*4;CEE5*2/:+<<+<9<5:=88+ACCF?;:A5CF**/:5*;<?CG757*>*:/**/2:37CD**9:CC+:+:C<DD9CG)0?*)9+/.*).*)())))0)7))
@M03506:14:000000000-AKVR1:1:1101:13464:5877 1:N:0:35
CGAACTCCCACGGGAGGCAGCAGTGGGGAATATTGGACAATGGGCGCAAGCCTGATCCAGCAATGCCGCGTGAGTGATGAAGGCCTTAGGGTTGTAAAGCTCTTTTACCCGGGATGATAATGACAGTACCGGGAGAATAAGCCCCGGCTAACTCCGTGCCAGCAGCCGCGGTAATACGGAGGGGGCTAGCGTTGTTCGGAATTACTGGGCGTAAAGCGCACGTAGGCGGCTTTGCAAGTTAGAGGTGAAAGCCCGGGGCTCAACTCCGGAATTGCCTTTAAAACTGCATCGCTAGAATTGG
+
CCCCCGGGGEGGGGGGGGGGGGGGGGGGGGGGGGGGGGGGGGGGGGGGGGGGGGGGGGGGGGGGGGGGGGFGGGFFGGGGGFGGGGGGGGGGGGGGGGGGGFFGFGFGGGGGGGDGGGGGGGGGGGGGGGGGGEGGGGGGGADFG+@FGGGGGGGGGGEGGGGGGGGGGGGGEGGGGGGGDGGGGGGGGGGGDGGGGGGGGGGDGGGGGGGGGDFGGGGGGGGGGGFGGGGGFE<7AF7CGG<EFFGGCCFFC5EGCEGC:<CFFDGGG3C@FGFF79CC*699F?C?9C>(.7@6F*7F)
@M03506:14:000000000-AKVR1:1:1101:18180:5882 1:N:0:35
CGAACTCCTACGGGAGGCAGCAGTGGGGAATTTTGCGCAATGGGGGAAACCCTGACGCAGCAACGCCGCGTGGAGGATGAAGTCCCTTGGGACGTAAACTCCTTTCGACCAAGACGATTATGACGGTACTGGTGGAAGAAGCACCGGCTAACTCTGTGCCAGCAGCCGCGGTAATACAGAGGGTGCGAGCGTTGTTCGGAATTATTGGGCGTAAAGGGCGCGTAGGCGGCGCCACAAGTCACTTGTGAAAACTCTGGGCTCAACTCAGAGCCTGCAAGCGAAACTGTGGTGCTGGAGTATG
+
CCCCCGGGGGGGGGGGGGGGGGGGGGGGGGGGGGGGGGGGGGGGGGGGGGGGGGGGGGGGGGGGGGGGGGGGGGGGGGGGGGGGGGGGGGGGGGGGGGGGGGGGGGGGGGGGGGGGGGGGGGGGGGGGGGGGGGGGGGGGGGGGGGGGGGFGGGGGGGGGGGGGGGGGGGDFGGGGGGGFGGGFFGGGGGG=@FEG?CG?EG6CFGGGGGGGGGGGGGGGGGEDGGGGGGGG8EGGGGFFGFGGGEFCFCGF4FGGGFCFGGGGGC?CGF6>FGGFCFGC7>)>:@DFF<>>=FF)5))17
@M03506:14:000000000-AKVR1:1:1101:17342:5885 1:N:0:35
CGAACTCCTACGGGAGGCAGCAGTGGGGAATCTTGCACAATGGGGGCAACCCTGATGCAGCGACGCCGCGTGAGCGATGGAGCCCTTCGGGGTGTAAAGCTCTTTCGGCAGGGAAGATTATGACGGTACCTGCAGAAGCAGCTGCGGCTAACTACGTGCCAGCAGCCGCGGTAATACGTAGGCAGCAAGCGTTGTTCGGAGTTACTGGGCGTAAAGGGTGTGTAGGCGGTCCCCTAAGTTTGGTGTGAAATCTCCCGGCTCAACTGGGAGGGTGCGCCGAAAACTGGGGGGCTAGAGTACT
+
CCCCCGGGGGGGGGGGGGGGGGGGGGGGGGGGGGGGGGGGGGGGGGGGGGGGGGGGGGGGGGGGGDGGGGGGGGGGGGGGGGGGGGGGGGGGGGGGGGGGGGGGGGGEGGGGGGGGGGGGGGGGGGGGGGGGGGGGFFGGGGGGGGGGGEGFGGGGGGGGCFGGGGGGGGGCFDDGGCBCFGGGGGG7FCCFGDGGGGG5CEGGGCCFGGG88ECFF=;CC=8<CEGGGGCEGFGGGGF7F+>=FCGF7CFF:<?FEED3:EGGGGGG6CEE7><GGF5CCD0AAFGFF9@9>>>4?96=@
@M03506:14:000000000-AKVR1:1:1101:5906:5926 1:N:0:35
CGAACTCCTACGGGAGGCAGCAGTGGGGAATCTTGCGCAATGGGCGAAAGCCTGACGCAGCAACGCCGCGTGCGGGATGAAGGCCCTCGGGTTGTAAACCGCTTTCAGTAGGAACGAATCTGACGGTACCTACAGAAGAAGGTCCGGCCAACTACGTGCCAGCAGCCGCGGTAACACGTAGGGGCCAAGCGTTGTCCGGATTTATTGGGCGTACAGAGCTCGTAGGCGGTTCAGCAAGTCGGGTGTGAAAACTCTAGGCTCAACCTAGAGACGCCACCCGATACTGCTGTGACTAGAGTCC
+
@<9-6CF9-;CFGGDEGEEG>FGE<EFGGGFEFGEC+@F:C@FGDCDG7F8C@F8C@CFGGGFEFFGGGGGECCFGG>GGGF@FF=FGGGGGDE:,B?FG@EGEGGGGGA?F9C>FE7F@<F9CC:FFGGFG@FCFGF<FFGF9,<FE7>:F><F7F7GGGGEG:CCGG:CBFEFCFD+?B>FGGGGGGFD:;EEG+:8;*8:@F+++/@>EE*;@+<A:@E8C5CC=5E5E?7C768FE==E77:CF+<<CF9<C:?F4*+9*:6CDC7E:*)9EGFGGD>:CCF**.294/9/9@?=98
@M03506:14:000000000-AKVR1:1:1101:20597:5931 1:N:0:35
CGAACTCCTACGGGAGGCAGCAGTCGGGAATTTTGGGCAATGGGCGAAAGCCTGACCCAGCAACGCCGCGTGAAGGATGAAGTATTTCGGTATGTAAACTTCGAAAGAATAGGAAGAATAAATGACGGTACTATTTATAAGGTCCGGCTAACTACGTGCCAGCAGCCGCGGTAATACGTAGGGACCAAGCGTTGTTCGGATTTACTGGGCGTAAAGGGCGCGTAGGCGGCGTGGTAAGTCACTTGTGAAATCTCTGAGCTTAACTCAGAACGGCCAAGTGATACTGCTGTGCTAGAGTGCA
+
CCCCCGGGGGGGGGGGGGGGGGGGGGGGGGGGGGGGGGGFGGGGGGGGGGGGGGGGGGGGGGGGGGGGGGGGGGGGGGGGGGGGGGGGGGGGGGGGGGGGGGGGGGGGGGGGGGGGGGGGGGGGGGGGGGGGGGGGGGGGFGGGGGGGGGGGGGGGGGGGGGGGGFGGGGGGGGGGGGGGGGGGGGGGGGGGGGGGGGGGGCEFGGGGGGG8EEGGGGGGGGGDCGGCEGGEGGGGGGFCEFGGGGGGGGDGFGGGGFGGDFGGGDCF?DFFG33CC>CFCF*0AFFFDGFBFF4@FFFF6
@M03506:14:000000000-AKVR1:1:1101:25254:5932 1:N:0:35
CGAACTCCTACGGGAGGCAGCAGTGGGGAATATTGGACAATGGGCGAAAGCCTGATCCAGCAACGCCGCGTGAGTGATGAAGGCCCTAGGGTTGTAAAGCTCTTTTGCCAGGGATGATAATGACAGTACCTGGAGAATAAGCTCCGGCTAACTCCGTGCCAGCAGCCGCGGTAATACGGAGGGAGCTAGCGTTGTTCGGAATTACTGGGCGTAAAGCGCGCGTAGGCGGCTTTGTAAGTTAGAGGTGAAAGCCCGGGGCTCAACCCCGGAACTGCCTTTAAGACTGCATCGACTGAGTCCG
+
CCCCCGGGGGGGGGGFFEGGGGGFCDFGGGGGGGGGGFGGGGGGGGGGGGGGGGGGGGGGGGGGEGGDDGGGGGAEGGFGGGCCEFGGGGCFFEGFGGDCEFGGGGGGGGF<7FGGGGGGGGGGGEGFFGGGCFGGDFGGDEDFF+CFGGGGGGG7DFGGGGGGGGFGCCG:FFEGGG*C7:CFGGFCEFG7:7:CFEEBEGFCGF+?EGEGGGGGFEE=EEEEDEF:EGC8A9FG?EGGFGC+CGGC+?FG4/CDG))9:E=67CED=D5>DFGG6?***09<FF47)251)7)))1/8)
@M03506:14:000000000-AKVR1:1:1101:17151:6000 1:N:0:35
CGAACTCCTACGGGAGGCAGCAGTGGGGAATATTTCGCAATGGGCGCAAGCCTGACGACGCCACGCCGCGTGTAGGAAGAAGACCTTCGGGTCGTAAACTCCTTTCAGCGGAGAGGAAGGCCCTCGGGGTGATCACCTTGTGGGTGGGCGGTTCCCGCGAGAAGAAGCCCCGCCAACCTCGTTCCCACCAGCCCGGGAAAACGGGGGGGGGAAGGCGTAATCCGGAATTCTTGGGGTTAAAGGGCCCGAGGGTGGCCGTCAAAGTGAGTCTTGAAACCCCTCGGCCTACCTGGGGACCGCC
+
CCCCCGGGGGGGGGGGGGGGGGGGGGGGGGG9<F<F<FFGGGGFGGGGGGGGGGG,C:+@F:C,@FFGGGGG4E5FG?FFGG,FGGGGGGGG+@FGGG9F,BFGGG,,,+@+@F+BFG,B,,+:,+>B+@:<,3E<,8,,3,6******1****@FF7**1=*4?,,,=F1F/*/:;12;*/**;++****2***2***/***;8EGG5E5*;**/*2**1++2**8C82++<<**/**3++<****)2****1*2*)/7***3+0+0+*+**222*77C*)0**0*8(99857)77))).
@M03506:14:000000000-AKVR1:1:1101:7593:6001 1:N:0:35
CGAACTCCTCCGGGAGGCAGCAGTGGGGAATCTTGCACAATGGAGGAAACTCTGATGCAGCGACGCCGCGTGAGCGATGAAGCCCTTCGGGGTGTAAAGCTCTTTCGACGGGAACGATAATGACGGTACCCGAAGAAGAAGCTGCGGCTAACTACGTGCCAGCAGCCGCGGTAATACGTAGGCAGCAAGCGTTGTTCGGAATTACTGGGCGTAAAGAGTGTGTAGGCGGTGTTCTAAGTCTGGTGTGAAATCTCCCGGCTCAACTGGGAGGGTGCGCTAGAAACTGGAATGCTAGAGGATG
+
CCCCCGGGG9EFGGGGGGGGGGGGGGGGGGGGGGGGGGGGGGGGGGGGGGGGGGGGGGGGGGGGGGGGGGGGDGGGGGGGDGGGGGGGFGGGGGGCFGGGGGGGGGGGGGGGGGGGGGGGGGGGGGGGGGGGGGGGGGGGFFGGGGDGGGGGGGGGGGGGGGGGFGGGGGGEG7FGGGGGGGGGGGGGGGGGGGG5EEGG*8+<<CCGGFEC8?@FFC@CCEGCGGGEGCEGCECFGFCF9FF:6CGGGGGGGGG*855<=FCF7DFGGGGFGCDGDEC3>6FF?FFF:>;A4@B*9;>)9
@M03506:14:000000000-AKVR1:1:1101:8550:6044 1:N:0:35
CGAACTCCTACGGGAGGCAGCAGTGGGGAATATTGCACAATGGGCGCTGGCCTGATGCAGCGACGCCGCGTGAGGGATGACGGCCTTCGGGTTGTAAACCTCTTTCAGCAGGGACGAAGCGTAAGTGACGGTACCTGTAGAAGAAGCACCGGCCAACTACGTGCCAGCAGCCGCGGTAATACGTAGGGTGCGAGCGTTGTCCGGAATTACTGGGCGTAAAGAGCTCGTAGGTGGTTTGTCGCGTTGTTCGTGAAAACTCACAGCTCAACTGTGGGCGTGCGGGCGATACGGGCAGACTGGG
+
CCCCCFGGGGGGGGGGGGGGGGG@FGGGGGGGGGGGGGGGGGGGGGGGGGGGGGGGGGGFGGGGGGGGGGGGGGGGGGEGGGGGGGGFGGGEGGGGGGGGGGGGGGGGGGGGGGGGEDFGGGGGGGGFGDEFGG<FGFGGGGGGGGGGGGGGGG7FFFCFGGGGGGGGGGGGGGGGGDGGGGG:,<CGGGG7*=EECEGCCCCEE5CF<EGFGGGD8=EFF7;@C+;:;:5:EFGFDE*:CCEEGGDD<C=CC5+:E?FGGG7=<C?C6>79>5CC30CDDD3:E)9B3FEFD>D356?F4
@M03506:14:000000000-AKVR1:1:1101:17054:6050 1:N:0:35
CGAACGGGAGGCATCAGTGGGGAATCTTGCACAATGGGGGAAACCCTGATGCAGCGACGCCGCGTGAGCGATGAAGCCCTTCGGGGTGTAAAGCTCTTTCGTCAGGGAAGATAATGACGGTACCTGGAGAAGCAGCTGCGGCTAACTACGTGCCAGCAGCCGCGGTAATACGTAGGCAGCAAGCGTTGTTCGGAGTTACTGGGCGTAAAGGGTGCGTAGGCGGCTATTTAAGTTTGGTGTGAAATCTCCCGGCTCAACCGGGAGGGTGCGCCGAATACTGAGTGGCTAGAGTGCGGGAGAG
+
CCCCCGGGGGGGGGGGGGGGGGGGGGGGGGGGGGGGGGGGGGGGGGGGGGGGGGGGGGGGGGGGGGGGGGGGGGGGGGGGGGGGGGGGGGGGGGGGGGGGGGGGGGGFGGGGGGGGGGGGGGGGGGGGGGGGGGGGGGGGGGGGGGGGGGGGGGGGGGGGGGGGGGEGGGGGGGGGGGGGGGGGGGEGGGGGGGGGGGGGGGGGGGGEFGGGGGGGGGGGGGGGGE?FGGFFF?CFGGGGGGGFGFFFFFEGGDECG?GDGGGGGDCGEDEDGGGGG=DGFFFGGFG46C?:FBE@E:>;@
@M03506:14:000000000-AKVR1:1:1101:25297:6060 1:N:0:35
CGAACTCCTACGGGAGGCAGCAGTGGGGAATCTTGCGCAATGGGCGAAAGCCTGACGCAGCGACGCCGCGTGGGGGATGAAGGCCTTCGGGTTGTAAACCCCTTTCGACAGGGAAGAAGCGAAAGTGACGGTACCTGTAGAAGAAGTCCCGGCTAACTACGTGCCAGCAGCCGCGGTAAGACGTAGGGGACGAGCGTTGTCCGGATTTATTTGGCGTAAAGCGCGCGCAGGCGGCTTGGTAAGTCGGGGGTGAAAATCCGAGGCTCAACCTCGGACGGTCACCTGAAACTGCCAGGCTAGG
+
CCCCCGGGGGGGGGGGGGGGGGGGGGGGGGGGGGGGGGGGGGCFGGGGGGGGGGGGGGGGGGGGCGGGGGFGGGGGGGGGGGGGGGGGFGGGGGGGGGGGGGGGGGGGGGGGGGGGGGGGGGGGGGGGGGGGGGGGGFGGGGGGGGGGGGGEGGGGGGGGGGFGGGGGGGGFDGE7FFGGDCFGFEGG>EGGDGGGGGGGG7CEC**0<9++<EGGGG=59:EEGGGGG5C:EGG==EDF7CFFGEGD:=/599:*+9CCCCGG:CF4CGGFDC3CC)***9?+<:C*.*/)84::F4?4)
@M03506:14:000000000-AKVR1:1:1101:13173:6077 1:N:0:35
CGAACTCCTACGGGAGGCAGCAGTGGGGGATATTGCGCAATGGGCGAAAGCCTGACGCAGCGACGCCGCGTGGGTGATGAAGGCCTTCGGGTCGTAAAGCCCTGTCGAGGGGAAAGAAACGGTCTCGACCTAACATGTCGGGGCCCCGACGGTACCCCTAAAGGAAGCACCGGCTAACTCCGTGCCGGCAGCCGCGGTAATACGGAGGGTGCGAGCGTTGTTCGGAATCACTGGGCGTAAAGGGCGTGTAGGCGGTCCGCTAAGTCTGGGGTGAAAGCCGGGGGCTCACCCCCGGAAGGGG
+
CCCCCGGGGGGGGGGGGGGGGGGGGGGGGGGGGGGGGGGGGGGGGGGGGGGGGGGGGGGGGGGGGGGGGGGGGGGGGGGGGGGGGGGGGGGGGGGGGGGGGGGGGGGGGGGGFGGGGGGGGGGGGGGGGGGGGGGGGGGGGGGGGGGGGGGGGGGGGGGGGGGGGGGGGGFGGGG5CFFFGGGGGGGGGGGGGGGEGGGGGCGGGGGGGCCGGEGGGGGGGGGCE5AFGG69CFGGG*/2*AFEGGGG5EGGGCEGC77):57<<>77C*7>D:6?F4CCDEFGG@C4<D5(8DE)8>FB)
@M03506:14:000000000-AKVR1:1:1101:17011:6084 1:N:0:35
CGAACTCCTACGGGAGGCAGCAGTGGGGAATATTGCACAATGGGCGGAAGCCTGATGCAGCGACGCCGCGTGAGGGATGACGGCCTTCGGGTTGTAAACCTCTTTCAGCAGGGACGAAGCGGAAGTGACGGTACCTGCAGAAGAAGCGCCGGCCAACTACGTGCCAGCAGCCGCGGTAAGACGTAGGGCGCGAGCGTTGTCCGGATTTATTGGGCGTAAAGAGCCCGTAGGCGGCTTGTCGCGTCGACCGTGAAAACTTGGGGCTCAACTCCAGGCTTGCGGTCGATACGGGCAGGCTAGG
+
CCCCCGGGGGGGGGGGGGGGGGGGCGGGGGFCGGGGGGGGGGGGGGGGGGGGGGGGFGGGGGGGGGGGGGGGGGGGGGGGGGGGGGGGGGDGEGGFGGGGGGGGGFG9FGGGGGGE7F7FEGGCFGGGGGDFGGGGGGGFGDGGGGGGGGGGGGDGFGGGGGGFGGGGGGGFEDGGGE8C7@ECECEGGGGGD85?2;8C?FEEEGCEFFFGCGGECC8@FGGGGGGGEDEGGGGE:5<?EGGGGGEGGG5CD*0**):CECDECF?FG*<6C4*29))*1)7=*)95>5:>@:)0).7>)
@M03506:14:000000000-AKVR1:1:1101:19162:6086 1:N:0:35
CGAACTCCTACGGGAGGCAGCAGTGGGGAATTTTGGACAATGGGCGCAAGCCTGATCCAGCCATTCCGCGTGCAGGATGAAGGCCCTCGGGTTGTAAACTGCTTTTGGACGGAACGAAAAGGCCTTTTCTAATACAGAGGGCTCATGACGGTACCGTCAGAATAAGCACCGGCTAACTACGTGCCAGCAGCCGCGGTAATACGTAGGGTGCAAGCGTTAATCGGAATTACTGGGCGTAAAGCGTGCGCAGGCGGTTATGTAAGACAGGTGTGAAATCCCAGGGCTTAACCTTGGAACTGCA
+
CCCCCGGGG9FFGGGGGGGGGGFGGGGG7FFGGGGGGGGGGGGGGGGGGGGGGGGGGGGGGGGGFGGDGGGGGGGGEGGGCEGGGGGGGGGGGDGFFGGGGGGEGGGGCEGGEGEGEGGGGGGGGGGGGGGGGGGGDFGFGGGGFDGAFDDGGGGGCFEG9FFGGGGGF7CFE@FCGGFGCFGGFFGGGGGGGGGGG@EFCFGFGGDEBCEEFGGGE=EGFGGGEGEEGFGC?C8EECDC?E=7AE=78E**9==9=?GGGFC?EFGF76A>CFGG:@FG::)::>CF4:829?:?FFF@*
@M03506:14:000000000-AKVR1:1:1101:16925:6090 1:N:0:35
CGAACTCCTACGGGAGGCAGCAGTGGGGAATCTTGCACAATGGGCGAAAGCCTGATGCAGCGACGCCGCGTGCGGGATGACGGCCTTCGGGTTGTAAACCGCTTTCAGCAGGGGCGATTATGACGGTACCTGCAGAAGAAGCCCCGGCCAACTACGTGCCAGCAGCCGCGGTAATACGTAGGGGGCAAGCGTTGTCCGGATTTATTGGGCGTAAAGAGCTCGTAGGCGGTTTGGCAAGTCTGGTGTGAAATCTCCACGCTCCACGTGGAGGGGCCACCCGATACTGCCATGACTGGCGTCC
+
CCCCCGGGGGGGGGGGGGGGGGGGGGGGGGGGGGGGGGGGGGGGGGGGGGGGGGGGGGGGGGDGGGGGGGGGGGGGGGGGGGGGGGGGGGGGGGGGGGGGGGGGGGGGGGGGGGGGGGGGGGGGGGGFGGGGGGGFGGGGGGGGGDGGGDFGGGGGGGGGGGGGGGGGGGGGGGGGGGGFGGGGGGCGFGGCEEGGGGGECC?CGGGGGFGGEE:FGFFGFGGCFEFGG8:8?CCF?FFGGGGGGFE>+A?FFCF78BGGG5CC5DGCE<=>55>C<>DDC>>EFFGF?D6<F?@4)07>7
@M03506:14:000000000-AKVR1:1:1101:20072:6108 1:N:0:35
CGAACTCCTACGGGAGGCAGCAGTGGGGAATCTTGCGCAATGGACGAAAGTCTGACGCAGCCACGCCGCGTGAGTGAAGAAGGCCTTCGGGTTGTAAAGCTCTGTCGTCCGGGACGAACATCATCGGGGTTAACAGCCCCGGTGACTGACGGTACCGGAAAAGGGAGCACCGGCTAACTCCGTGCCAGCAGCCGCGGTAATACGGAGGGTGCAAGCGTTGCTCGGAATTATTGGGCGTAAAGGGCAGGTAGGTGGTCTCATTTGTCTGGGGTGAAATCCTTGGGCTTAACTCAAGAAGTGC
+
CCCCCGGGG9FGGGGGGDGGGGGGGGGGGGGGGGGGGGGGGGFFGGGDGGGGGGGGGGGGGGGGGGGGGGGGGGGGGGGFGGGGGGGGGGGGGGGGGGGGGGG,FGGGGGGGGGGGGGGGGGGGGGGGGGGGGGGGGGGGGGFGGGGGGGGGGGGGGGF<BFGGGGGGGGGGGGDGGGGFGGGGGGGGGGGGGGGGGGGGGGGGGGGEGC>EFDCFEGGCGGFGG*AF6FEFGGGGDEGDFGGGGGEGGGGGGGF3@FGDCFCFGGGG?FG@CFG77@97F*6C5;FF>C627)9759797
@M03506:14:000000000-AKVR1:1:1101:7796:6131 1:N:0:35
CTCCTACGGGAGGCAGCAGTGGGGAATTTTGGACAATGGGCGCAAGCCTGATCCAGCCATGCCGCGTGCGGGAAGAAGGCCTTCGGGTTGTAAACCGCTTTTGTCAGGGAAGAAACGCTCCGGGCTAATACCCTGGAGTAATGACGGTACCTGAGGATTAAGCACCGGCTAACTACGTGCCAGCAGCCGCGGTAATACGTAGGGTGCAAGCGTTAATCGGAATTACTGGGTGTAAAGCGTGCGCAGGCGGCTTTGCAAGACAGATGTGAAATCCCCGGGCTTAACCTGGGAACTGCATTTG
+
CCCCCGGGGGGGGGGGGGGGGGGGGGGGGGGGGGGGGGGGGGGGGGGGGGGGGGGGGGGGGGGGGGGGGGGGGGGGGGGGGGGGGGGGGGGGGGGGGGGGGGGGGGGGGGGGGGFGGGGGGDGGGGGGGGGGGGGGGGGGGGGGGGGGGGGGGGGGGGGGGFGFGGGGGGGFFGGGGGGGGGGGGGGGGGGGGG7FGGGBEFGGGEEF?FG>AEG>FFFGGGGGGGGGGG*CEG?<CGGGGGE=CDEGGGGDGFGGGBFGGFGCFGFCGFFFGC<C5@>DDF6CEFGFFC>?F?FF=F?F@
@M03506:14:000000000-AKVR1:1:1101:7368:6136 1:N:0:35
CGAACTCCTACGGGAGGCAGCAGTGGGGAATTTTGCGCAATGGGGGAAACCCTGACGCAGCAACGCCGCGTGGAGGATGAAGTCCCTTGGGACGTAAACTCCTTTCGATCGGGACGATTATGACGGTACCGGAAGAAGAAGCCCCGGCTAACTTCGTGCCAGCAGCCGCGGTAATACGAGGGGGGCGAGCGTTGTTCGGAATTATTGGGCGTAAAGGGCGCGTAGGCGGTCGGATAAGCCTCGTGTGAAATCTTCGGGCTCAACTCGAAGTCTGCACGAGAAACTGTCCGGCTTGAGTGGG
+
CCCCCGGGFFGGGGGGGGGGGGGFGGGGGGGGFGGGGGGGGGGGGGGGGGGGGGGGGGGGGGGGGGGGGGGGGGGGGGGGFGGGGGGGGGGGGGGGGGGGGGGGGGGGGGGGGGGGGGGGGGGGEGGFGGGGCGGGGGGGGGGGGGDGGGGGGGGGGGGGGGGGGGGGGGGGGGGGGGCGGGGGGGGGDGGG5EGGCEGECG:CCEFGGGGGG5CFGGDGGGGGGGGGG5CEGC8EFGGGFFGGFGG>CF+<C7CGGF7CFGDG?C57*9:@FFGFGFGG:567C?DFBDEB35@<F**)7
@M03506:14:000000000-AKVR1:1:1101:6291:6166 1:N:0:35
CGAACTCCTACGGGAGGCAGCAGTGGGGAATATTGGACAATGGGCGCAAGCCTGATCCAGCAATGCCGCGTGAGTGATGGAGGCCTTAGGGTTGTAAAGCTCTTTTACCCGGGAAGATAATGACTGTACCGGGAGAATAAGCCCCGGCTAACTCCGTGCCAGCAGCCGCGGTAATACGGAGGGGGCTAGCGTTGTTCGGAATTACTGGGCGTAAAGCGCACGTAGGCGGCTTTGTAAGTTAGAGGTGAAAGCCCGGGGCTCAACCCCGGAATTGCCTTTAAGACTGCATCGCTAGAATTGT
+
CCCCCGGGGGGGGGGGGGGGGGGGGGGGFGGFGGCFGGGGGGGGGGGGGGGGGGGGGGGGGGGGGGGGGGGGFGGGGGGGGGGGGGGFGGGGGGGGGGGGGGGGGGGGGGGGD+FGGGGGGGGGGGGGGGGGGGGFGGGGGGGGGGGGGGGGGGGGGEGGGGGFGGGGGGGGGGGGGGGFGGGGGGGGGGGGGGGGGGGGGGG7CGGGGFEGECGFGGGGGGGGGGGCEGGGGGGC?FGDFGGGCE7C@CFG5CEGG:CDGGCGFDEDGGE:FGGGGFGF:FFGGFGFA>>?F:B=96@=8
@M03506:14:000000000-AKVR1:1:1101:15436:6179 1:N:0:35
CGAACTCCTACGGGAGGCAGCAGTGGGGAATATTGCACAATGGGCGGAAGCCTGATGCAGCGACGCCGCGTGAGGGATGACGGCCTTCGGGTTGTAAACCTCTTTCAGCAGGGACGAAGCGCAAGTGACGGTACCTGCAGAAGAAGCGCCGGCCAACTACGTGCCAGCAGCCGCGGTAAGACGTAGGGCGCGAGCGTTGTCCGGATTTATTGGGCGTAAAGAGCTCGTAGGCGGCTTGTCGCGTCGACTGTGAAAACCCGCGGCCCAACCGCGGGCCTGCAGCCGGTACGGGCCGGCCAGG
+
CCCCCGGGGGGGGGGGGGGGGGGGGGGGEGGGGGGGGGGGGGFGGGGGGGGGGGGGGGGGGGGGGGGGGGGGGGGGGGGGGGGGGGGGGGGGGGGGGGGGGGGGGGGGGGGGGGGGGEGGGGGGGGGGGGGGGGGGGGGGGGGGGGGGGGGGGGGGGGGGGGGGGGGGGGGGGGGGGGGGGGGFGFEEGGGGGGGGGGDCGGEGGGCFFFGGGGGGEGGGGGGGGGGGGGGGEEEEGGGGED51:CC7*/<0:??FGF*/::5=*9CFE*757)<5DDGG*6:C5)1867;(0))07))7)
@M03506:14:000000000-AKVR1:1:1101:13691:6208 1:N:0:35
CGAACTCCTACGGGAGGCAGCAGTGGGGAATATTGGACAGTGGGCGCAAGCCTGATCCAGCCATGCCGCGTGAGTGATGAAGGCCCTAGGGTTGTAAAGCCCTTTTGTGCGGGAAGATAATGACGGTACCGCAAGAATAAGCCCCGGCTAACTTCGTGCCAGCAGCCGCGGTAATACGAAGGGGGCTAGCGTTGCTCGGAATCACTGGGCGTAAAGGGTGCGTAGGCGGGTCTTTAAGTCAGGGGTGAAATCCTGGCGCTCAACTCCAGAACTGCCTTTGATACTGAAGATCTTGAGTTCG
+
CCCCCGGGGGGGGGGGGGGGGGGGGGGGFGGGGGGGGGGGGGGGGGGGGGGGGGGGGGGGGGGGGGGGGGGGDGFGGGCFGGGGGGFDFGGGGGGGGGFGGGGGGGGGGGGGGCGDGGGGGGFGGGGGGGGGGGGGGGGGGGGGGGGGDGFGGGGGGGGGGGGGGGGGGGGGGGGGGGGGEGGGGCEFGGGGG:8EFEDGGGCGG7CC5CEEGGFFEEGGGG5?GGFEEEGEEGE9<?>:CFFGGEG<FGCF7?C6*7DGC*9*:>GGFD*7F=9EFF77764<9*09,2*66==4)***)
@M03506:14:000000000-AKVR1:1:1101:20203:6209 1:N:0:35
CGAACTCCTACGGGAGGCAGCAGTGGGGAATATTGCGCTAATGCGCGAAAGCGTGACGCAGCGACGCCGCGTGGGGGATGAAGGCCCTCGGGTCGTAAACCCCTTTCGCCAGGGACGAAGGGAAACTGACGGTACCTGGAGAAGAAGTCCCGGCTAACTACGTGCCAGCAGCCGCGGTAACACGTAGGGGACGAGCGTTGTCCGGAATTATTGGGCGTAAAGCGCGCGTAGGCGGTCGTGCAAGTCGGATGTGAAAATCCCGGGCTCAACCCGGGACCAGCACCCGAAACTGCTCGACGCG
+
CCCCCGGGGCFGGGGGGGGGGGGFGGGGGGGGGGGGGGGGGGGGGGGGGGGGGGGGGGGGGGGGGGGGGGGGGGGGGGGGGGGGFGGGGGGGGGGGGGGGGGGGGGGGGGGGGGFGGGGGGGGGGGGGGGGGGGGGGGGGGGGGGGGGGGGGGGGCFGGGGGGGGGGGGGGGGGGGGGDGGGGGGGGGGGGDG**CGEE>8EFEGD8FGGGGECFGGCEGCEFGGEEG>8CE?E5*:CGGGFCF+<>CC7EC>C7>?B6FCEGGCCCC6CC>DD5CGFCFC5FG=01),77<=*1.05)0)
@M03506:14:000000000-AKVR1:1:1101:13895:6215 1:N:0:35
CGAACTCCTACGGGAGGCAGCAGTGGGGAATATTGGACAATGGGCGCAAGCCTGATCCAGCCATGCCGCGTGAGCGATGAAGGCCCTCGGGTTGTAAAGCTCTTTTGTGCGGGAAGATAATGACGGTACCGCAAGAATAAGCCCCGGCTAACTTCGTGCCAGCAGCCGCGGTAATACGAAGGGGGCTAGCGTTGCTCGGAATCACTGGGCGTAAAGGGTGCGTAGGCGGGTCTTTAAGTCAGGGGTGAAATTCTGGAGCCCAACTCCAGAACTGCATTTGATACTGAGGAACTTGAGTGCG
+
CCCCCGFGFGFEGGGGGGGGGFFFGFGDEFFCFGGDGCFGF@FFFEF@C7CFF8C<CF@FGGFEFFE+@CCFFE,CFFGGDGCFDEG,@FFGGGGC<5FGFEGGFGFF8EFGG+@CGEEEAFCGEGCFEDFECCFGEADFGC,B:FCEGGCGGGFFGGGGGGGGGFGGGEGFGGFEFGCFDDCCCCFFGGGGEEGCFGGGGCGGFFFGFCECEC5<CCF5CCEEGGGGCE=8CFGF+@DECGEGEECCFC9::?FFE;4**23:2;CGGG*>FGG7*92?*789:B*)49)467=6?=**8
@M03506:14:000000000-AKVR1:1:1101:12095:6218 1:N:0:35
CGAACTCCTACGGGAGGCAGCAGTGGGGAATATTGCACAATGGGCGAAAGTCTGACCCAGCAATGCCGCGTGAGTGATGAAGGCCTTAGGGTTGTAAAGCTCTTTTCCCCGGGATGATAATGACAGTACCGGGAGAATAAGCCACGGCTAACTCCGTGCCAGCAGCCGCGGTAATACGGAGGGCGCTAGCGTTGTTCGGAATTACTGGGCGTAAAGCGCACGCAGGCGGCTTTGCAAGTTGGGTGTGAAAGCCCGGGGCCCAACTCCGGAGCTCCCCTTGAGACTGCATGGCTTGACTGCC
+
CCCCCGGGGEFGGGGGGGGGFGGG8FFGGGG9FFG,6EEFFG<8FEGDGG,CFFG<,E<EFGG,CEFEFGFGCE<CEGGGGGGGFGG,CAFGCFFCGG?FGGFGGC@EG8FEGF+FEFGGGGGGGFGGGG@C+3@F8AFGGA<,AFFGGGGGG,@@FFCF=CGAFCFGGCCEFCGGG:7F>FF6=EGGEFEGGGEAFGGG4:CFEDCCFGGGC:AFGGG5EE*2:>EEG8E*8<+0<:0+++**:/72<EG6<7*)8;C)**>E**+/:C*)0*0**8**00)9+)0*)*)()..5/1=F)
@M03506:14:000000000-AKVR1:1:1101:7175:6250 1:N:0:35
CGAACTCCTACGGGAGGCAGCAGTGGGGAATATTGGACAATGGGCGAAAGCCTGATCCAGCAATGCCGCGTGAGTGATGAAGGCCTTAGGGTTGTAAAGCTCTTTTACCCGGGAAGATAATGACTGTACCGGGAGAATAAGCCCCGGCTAACTCCGTGCCAGCAGCCGCGGTAATACGGAGGGGGCTAGCGTTGTTCGGAATTACTGGGCGTAAAGCGCACGTAGGCGGCTTTGTAAGTTAGAGGTGAAAGCCCGGGGCTCAACTCCGGAATTGCCTTTAAGACTGCATCGCTAGAATTGG
+
CCCCCGFFGGEFEFGEGGGGDFGCFGGDGEFFGGFFFGFGCFFECFGEEFFFEFFFGGFFDFCGGG8@FEBF@EFGGGGGGG@EGGGGGGGGGGFGGGDFEEGGGGGGGFGGG+FFGGFGGGGGFEFFGGGGGGGGGGFFDEBFFGD@FGGGGGF7@CFFGFGGGGGGGGGG>EGDFFFEEGFECFGCF:FFG78FFDGEGGGCEFG6EFEGDCGFFEGEEGGGGGFGEG:?CF?CEFGFGGCGGFGG9+<69FCDG>3>FC*:C*<<E5E>67>FF?FD78?C:FGF<FF:;)8//*/6)
@M03506:14:000000000-AKVR1:1:1101:18993:6267 1:N:0:35
CGAACTCCTACGGGAGGCAGCAGTGGGGAATTTTGGACAATGGGCGCAAGCCTGATCCAGCCATTCCGCGTGCAGGATGAAGGCCCTCGGGTTGTAAACTGCTTTTGTACGGAGCGAAAAAGCCTGGGCTAATACCCTGGGTCCATGACGGTACCGTAAGAATAAGCACCGGCTAACTACGTGCCAGCAGCCGCGGTAATACGTAGGGTGCAAGCGTTAATCGGAATTACTGGGCGTAAAGCGTGCGCAGGCGGTGATGTAAGACAGGTGTGAAATCCCCGGGCTGAACCTGGGAACTGCA
+
CCCCCEFGF@EFGGGGEGGFGGGGGGGGGGGGGGGGDGGGFFGGGGGGEGGGGGGGGGGGGGGGGGGGGGGGGEEGGGGGGGGGFFGEFEGGGGGGGGGGGGGGGGGGGGGEGEGGGGGDGGGGGGGGGGGG9FFGGGFDFGGGGDDGGGGGFGCEGFFGFGFGGGGGCA<FF33D7?D7CFGGFEFFGGGGGDEGGCEGG9CBF8@CFGEGE+8E;8=CFF5CGEFGD?7:C==ECCDG?C5EC5:5CEGGGG5<:?DGGFGF+4CFGFGFGCCCC6*99)7>:)7@737<F:>6)674*
@M03506:14:000000000-AKVR1:1:1101:11910:6299 1:N:0:35
CGAACTCCTACGGGAGGCAGCAGTAGGGAATCTTGCGCAATGGGCGAAAGCCTGACGCAGCAACGCCGCGTGGGGGATGAAGGCTCTCGGGTTGTAAACCCCTTTCAGTGGGGACGAAATTGACGGTACCCACAGAAGAAGCCCCGGCCAACTACGTGCCGGCAGCCGCGGTAACACGTAGGGGGCAAGCGTTGTCCGGATAGAGTGGGCGTAAAGAGCTCGTAGGCGGTTCGGTAAGGCGGGTGGGGAACGTCGAGGCTTAACCTGGGGGTGCCACTCGATACGCCTGTGACTAGAGTCC
+
CCCCCGGGGGGGGGGGGGGGGGGGCGFGGGCGGGGFEGGGGGGGGGGGGGGGGGGGEGGGG8FGGGGGGGGGGGGGGGGGGGGG@,EFGGFFGGGGGGGGGGGGGGGC,EBFGGGGGGG,<<,>F:+@>>,:8:7,:@83>7A*@F***1@>FFF7C:@<***=*C**<FC41*7<F70*2;;EC*8;C5C1;8*++28*;*+3+3AFF5:1/8@++:EF68/*;;0?>***::*/*0**::E5>*:)/:*****)27)**3:++*:D*75)/19E*)9**)0**)172094@*794*0*9
@M03506:14:000000000-AKVR1:1:1101:22857:6331 1:N:0:35
CGAACTCCTACGGGAGGCAGCAGTGGGGAATATTGGACAATGGGGGCAACCCTGATCCAGCAACGCCGCGTGAGTGATGAAGGCCTTCGGGTTGTAAAGCTCTTTTGCCAGGGACGATGATGACGGTACCTGGAGAATAAGCCCCGGCTAACTTCGTGCCAGCAGCCGCGGTAATACGAAGGGGGCAAGCGTTGTTCGGAATTACTGGGCGTAAAGGGCGCGTAGGCGGCTTATCAAGTCAGGCGTGAAATTCCCGGGCTCAACCGGGGGGCTGCGCTGGATACTGATGAGCTTGAATGCG
+
CCCCCGGGGGGGEGGGGGGGGGGGGGGGGGGGGGGGGGGGGGGGGGGGGGGGGGGGGGGGGGGGGGGGGGGGGGFGGGGGGGGGGGGCGGGGGGGGGGGGFFFGG<EFEDFGGGGGGGGGGGGGGGGGGGCFGGGFGGGGGGGGGGGGGGGFFGGGGGEGCFGGGGGGGGGFFGGG9FCFEGGGECEGGFG=1:BC+CCEGG?FFCCFCFEGEGGGGGDDEGC>EGGEGG=C?C7A7EGFFCFGG*>DFCGF>+<78>CDE?CF=):CEDGE)9CEG>)95F?FGF7FAG6<?:;5)8*68
@M03506:14:000000000-AKVR1:1:1101:21305:6353 1:N:0:35
CGAACTCCTACGGGAGGCAGCAGTGGGGAATCTTGCGCAATGGGCGAAAGCCTGACGCAGCGACGCCGCGTGAGGGATGACGGCCCTCGGGTTGTAAACCTCTTTCAGCCCTGACGAAGCGAGAGTGACGGTAGGGGCAGAAGAAGCACCGGCCAACTACGTGCCAGCAGCCGCGGTAATACGTAGGGTGCAAGCGTTGTCCGGAATTATTGGGCGTAAAGAGCTCGTAGGCGGTCTGTCGCGTCGGCTGTGAAAACTCGGGGCTCGACTCCGAGCTTGCAGTCGATACGGGCAGGCTAGG
+
CCCCCGGGF9FGGGGGGGGGGGGFGGGGGGGGGGGGGGGGGGGGGGGGGGGGGGGGGGGGGGGGGGGGGGGGDGGGGGGGGGGGGGGGGGGFGGGGGGGGGGGGGGGGGGGGGGGGGGGGGGGGGFGGGGG:FGGGGGGGGGGGGGGFGGGGGGGGGGGGGFGGGGGGGGGGGGGGDFGGGGGGGGGGFEGGGGGGGGGGGGGG>CFFGGGGGGGGGCCFFF=C9@EGDGGGCGGGGGDEGGG7EGGD8EEGCFC>C64CEGGDCDEGGCEFGCDG<@GGCF9FCDD409>B57>)7845)
@M03506:14:000000000-AKVR1:1:1101:3589:6357 1:N:0:35
CGAACTCCTACGGGAGGCAGCAGTGGGGAATTTTGCGCAATGGGCGAAAGCCTGACGCAGTAACGCCGCGTGGAGGATGAAGGCCTTCGGGTTGTAAACTCCTGTCAGGAGGAACGACGGAGCAAAGATGATAAGTCTTTGCTTCCAGACGGTACCTCCAAAGGAAGCCCCGGCTAATTCCGTGCCAGCAGCCGCGGTAATGCGGAAGGGGCAAGCGTTGTTCGGAATCATTGGGCGTAAAGGGCGCGTAGGTGGTTCTGTATGTCTACAGTGAAAGCATACGGCTCAACCGGGTTAGGCC
+
CCCCCGGGGGGGGGGGGGGGGGGGGGGGGGGGGGGGGGGGGGGGGGGGGGGGGGGGGGGGGGGGGGGGGGCGGGGGGGGGGGGGGGGGGGGGGGGGGGGGGGGGGGGGGGGGGGGGGGGGGEGGGGFGGGGGFGGGGFFGGGFGGGGGGGGGGGGGGGGGGGGGGGGF@FGGCCF@FGGFGGGCGGGGCEFFGGGGGGEGGGGGGGGGGGGGCFF>EE5EGF<>C/?*<E:CFGGGG8CEGGGGDEGGCECC>EG5@=7:<9>C+:+>C>E6D*00??DCG@FGG)*1)089)5737>F:/
@M03506:14:000000000-AKVR1:1:1101:26187:6418 1:N:0:35
CGAACTCCTACGGGAGGCAGCAGTGGGGAATCTTGCGCAATGGCCTAACGGCTGACGCAGCGACGCCGCGTGTGGGATGAAGCTCCTCGGAGTGTAAACCACTGTTGACCGGGACGAATAGCTCGATTACTCGAGCCTGACGGTACCGGGTGAGGAAGGACCGGCTAACTCCGTGCCCGCAGCCGCGGGAATACGGGGGGTGCCAGCGGTGTCCTGAATCACGGGGCGTTAAGGGGGCGGAGGCGGTTGGATGAGGGAGTGGTGAAAGGCCTGGGCCGAACCCCGGAGCTGCAGGGCCGAG
+
-AC<CGGFCE<BGDECCGGCFFGGFG,7B,C9FDACFF++CAE8F<FA<@7FGC8EFGF7CCCFGD++FFFG:FFGGGGGGGCEA<FGEFC@C8A9?@?<,F4<?<A,,:>7FC++CB87:=@>C7,=F,,,3@C+<,<D:FD>*1@@*>55*=BFG,*=,***1*=:<:,?***=*+14=FF*//*/8*8*<CCG8**8:C5*+3*8*/**+0+00<CF98**:>//:**1<68/:CD*::**/>11*C++0<7>E)/1:5>*+*3****)***2/))/)))**.9.476:)))))0.))
@M03506:14:000000000-AKVR1:1:1101:8135:6436 1:N:0:35
CGAACTCCTACGGGAGGCAGCAGTGGGGAATATTGGACAATGGGGGAAACCCTGATCCAGCAATGCCGCGTGAGTGATGAAGGCCTTAGGGTTGTAAAGCTCTTTTACCCGGGATGATAATGACAGTACCGGGAGAATAAGCCCCGGCTAACTCCGTGCCAGCAGCCGCGGTAATACGGAGGGGGCTAGCGTTGTTCGGAATTACTGGGCGTAAAGCGCACGTAGGCGGCTTTGTAAGTTAGAGGTGAAAGCCCAGGGCTTAACCCTGGGATTGCCTTTAAGACTGCATCGCTAGAATTGT
+
CCCCCGGGGGGGGGGGGGGGGGGGGGGGGGGGGGFGGGGGGGGGGGGGGGGGGGGGGGGGGGGGGGGGGG7CFGDFGGGGGGGGGGGGGGGGGGGGGGGGGGGGGGGGGGGGGGGGGFFGGGGGGGGGDGGGGCFDGFGGGGFGGGGGGGGGGFGGG7FGGGGGGGGGGGGGGGGFFFGGGGGGGGBB@?FCEFGC?EGGGFFGFGGGGGGGGGGGGGDEG5C68EFCEG8C8CGC?F7+<F?C6?FD69C64>:7:>*CE?CG?FC<F3*/CFCCD?FG**9CE?*/6>B073)9B@***
@M03506:14:000000000-AKVR1:1:1101:11024:6457 1:N:0:35
CGAACTCCTACGGGAGGCAGCAGTGGGGAATTTTGCGCAATGGGGGAAACCCTGACGCAGCAACGCCGCGTGGAGGATGAAGCCCCTTGGGGTGTAAACTCCTTTCGACCAAGACGATAATGACGGTACTGGTGGAAGAAGCACCGGCTAACTCTGTGCCAGCAGCCGCGGTAATACAGAGGGTGCAAGCGTTGTTCGGAATTATTGGGCGTAAAGGGCGCGTAGGCGGCGCCACAAGTCACCTGTGAAATCTCTGGGCTTAACTCAGAGCCTGCAGGCGAAACTGTGGTGCTGGAGTATG
+
CCCCCGGGGGGGGGGGGGGGGGGGGGGGGGGGGGGGGGGGGGGGGGGGGGGGGGGGGGGGGGGGGGGGGGGGGFGGGGGGGGGGGGGGGGGGGGGGGGGGGGGGGGGGGGGGGGGGGGGGGGGGGGGGGGGGGGGGGGGGGGGGGGGGGGGGFGGGGGGGGGGGGGGGGGGGGGGGGGGGGGGGGGGGFGGGEGEGGGGCEFFGGGGGGGG:EE8FGGGGGGGGGGGGGGGGEGDFGGCGGGDGG??F?FGGFGGGGFGGGDGGFF?FGGG@FGGGGFGGD3DGGFFFFGFFFFFFFF?8B
@M03506:14:000000000-AKVR1:1:1101:10486:6461 1:N:0:35
CAACTCCTACGGGAGGCAGCAGTGGGGAATCTTGCGCAATGGCCTAACGGCTGACGCAGCGACGCCGCGTGTGGGATGAAGCTCTTCGGAGTGTAAACCACTGTTGCCCGGGACGAATAGCTCGATTAATCGAGCCTGACAGTACCGGGTGAGGAAGCACCGGCTAACTCCGTGCCAGCAGCCGCGGTAATACGGGGGGTGCGAGCGTTGTCCGGAATCACTGGGCGGAAAGGGCGCGGAGGTGGTTTGGTAAGGGGGTTGTGAAAGTCCGGGGGTCAACCCAGGCTCTGCCGTGCAGAGT
+
CCCCCFGFGGGGDGGGGGGGGGGGGGGGGGGGGFGGGGGGGGGGDGGGGGGGDGGGGGGGGGGGGGEEGGGGGGGCGGGGGGGFGFFEGGGGFFFEFGGAFEFGGGGDGGGGCECFEGFDFDFG7A=FFGGGGFFEGG8>FGGGFFGGGGGGGFGGC7DCGCFGGFGD@?FG@:FCCFDFCC<BGDGGEE?EGGGGG>E:>EGCECGEGEE@C5EC>8+02A@>FCC*8?EGG=EG5?)*/:*17/1*?**+:<CF=3)):1*2+2<:+0CBDC):*09*<5)1C)*54:=4>5)5.96)*
@M03506:14:000000000-AKVR1:1:1101:25654:6463 1:N:0:35
CGAACTCCTACGGGAGGCAGCAGTGGGGAATTTTGGGCAATGGGCGAAAGCCTGACCCAGCAACGCCGCGTGAGGGAGGAAATCCTTCGGGATGTAAACCTCACAAGCAAGGGAAGAGAGCTATGGGCTGAATAATCCCGTAGTGCGACGGTACCTTGCGTAAGCCACGGCTAACTACGTGCCAGCAGCCGCGGTAATACGTAGGTGGCAAGCGTTGTTCGGAATTATTGGGCGTAAAGGGCGCGTAGGCGGCCTGTTAAGTCGGCTGTGAAAGCCCGGGGCGCAACCCCGGAGGGTCAGC
+
CCCCCFGGGGGGGGGGGGGGGGGGGG8EGCFFGDGGGFGFGGGGFGGGGGGGGGGGGGGG8FAFCFGGFGFEEGGGGGGGGGDGFFFGGGGGGGGGGGFDFFGGGGGGGCDCEFEFGGGGFDFFEFGGGGGFG,B@FGFGGDEC8CFCEEGGG:D@9>@GGGGGGGGGEGGEEGGFGGF<FFF<FGGGGGGGGGBCECFGGGDG*5:CFFAFGEE22;C<C5*;*<FE+0<EEGCGEFGGGGGGG5ECEGGGG5C39@7>9<?CEGGD*9+*0:D*9<)9C@):5<7@FGF>))085.05)
@M03506:14:000000000-AKVR1:1:1101:15417:6464 1:N:0:35
CGAACTCCTACGGGAGGCAGCAGTGGGGAATTTTGGACAATGGGCGCAAGCCTGATCCAGCCATGCCGCGTGAGTGAAGAAGGCCTTCGGGTTGTAAAGCTCTTTCGGCGGGGACGAAAAGGTCCGTGCTAACACCACGGATCCATGACGGTACCCGCAGAAGAAGCACCGGCTAACTACGTGCCAGCAGCCGCGGTAATACGTAGGGTGCAGGCGTTAATCGGAATTACTGGGCGTAAAGCGTGCGCAGGCGGTCTATTAAGCACGGTGTGAAATCCCCGGGCTTAACCTGGGAACTGCG
+
CCCCCGGGGGGGGGGGGGGGGGGGGGGGGGGGGGGGGGGGGGGGGGGGGGGGGGGGGGGGGGGGGGGGGGGGDGGGGGGGGGGGGGGGGGGGGGGGGGGGGGGGGGGGGDEGGDGGGGGGGGGGGGGGGGGGGGGGGGGGGGGGGGGFGGGGGGGGGGGGGGGFFFGGFGGGGGGGGGGGCFFGFGGGGGGGGGGGGGGG?FGGGGEGFCECGGGGEGGGDGGGGGGFFGGGGGGGGGDGGGGGEEGGCEDGGD5DGFGGGF7+00:D:FGB7D>FDFGGGFFGGFFF>FBBF>4?@FF?7
@M03506:14:000000000-AKVR1:1:1101:23690:6477 1:N:0:35
CGAACTCCTACGGGAGGCAGCAGTGGGGAATCTTGCGCAATGGGGGAAACCCTGACGCAGCGACGCCGCGTGCGGGATGAAGGCCTTCGGGTTGTAAACCGCTTTCAGCAGGGACGAAATTGACGGTACCTGCAGAAGAAGGCCCGGCCAACTACGTGCCAGCAGCCGCGGTAATACGTAGGGGCCTAGCGTTGTCCGGAATTTTTGGGCGTAAAGAGCTCGTAGGCGGTTCGGCAAGTCGGATGTGAAATCTCCACGCTTAACGTGGAGGGGCCAGTCGAAACTGCTGTGACTCGAGTCC
+
CCCCCGGGGGGGGGGGGGGGGGGGGGGGGGGGGGGGGGGGGGGGGGGGGGGGGGGGGGGGGGGGGGGGGGGGGGGGGEGGGGGGGGGGGGGGGGGGGGGGGGGGGGGGGGGGGGGGGGGFGGGGGGGGGGGGGGG;FFFGGGGGGDGGGGGGGGGGFGGGGGGGGGGGGGGGEDGGGGC9FGGGGGGGGGGGD>?CFGGGG5CE+<CDGGGGGGGGGGGGGGEGGGGGGGEGGGGGEFFCEGEEGECFGGFG79:02>G**5CFEFFGCFEEDDDE*0*9<FFE+06B?:)4B48>47/<7
@M03506:14:000000000-AKVR1:1:1101:23574:6501 1:N:0:35
CGAACTCCTACGGGAGGCAGCAGTGGGGAATATTGCGCAATGGGCGGAAGCCTGACGCAGCAACGCCGCGTGAGGGATGACGGCCTTCGGGTTGTAAACCTCTTTCAGCAGGGACGAAGCGAGAGTGACGGTACCTGCAGAAGAAGGACCGGCCAACTACGTGCCAGCAGCCGCGGTAATACGTAGGGCCCGAGCGTTGTCCGGAATTATTGGGCGTAAAGGGCTCGTAGGCGGGTCGTCGCGTCGGGAGTGAAAACTCGGAGCTCAACTCCGAGCCTGCTTCTGATACGGGCGGACGTGG
+
CCCCCGGGGGGGGGGGGGGGGGGGGGGGGGGGGGGGGGGGGGGGGGGGGGGGGGGGGGCGGGGGGGGGGGGGCFGGGGGGGGGGGGGGGGGGGGGGGGGFGGGGGGGGGGGGGGGGGGGGGGGGGGGAFGGGGGGGCFFGA>AFGGDCFFGG77<EFGGGG<FGGGGGGGGB@GGGGGGF,?>@A>85*1*:EGD8C5*;+9;E>E5@C?7CF5*:***;C7E5*;EGEGECEC==119/**::CC=D=E*7:+AFF)9C55)***09**20/11*957**/9+2*2*)9:2>75))))))
@M03506:14:000000000-AKVR1:1:1101:4190:6515 1:N:0:35
CGAACTCCTACGGGAGGCAGCAGTGGGGAATCTTGCGCAATGCGCGAAAGCGTGACGCAGCAACGCCGCGTGGGGGAAGAAGGCTTTCGGGTTGTAAACCCCTTTCAGTTGGGACGAAGCTTCTCCGGTGAATAGCCGGACGGAGTGACGGTACCTTCACAAGAAGCACCGGCTAACTACGTGCCAGCAGCCGCGGTAATACGTAGGGTGCAAGCGTTGTCCGGAATTATTGGGCGTAAAGAGCGTGTAGGCGGCCCGATTAGTCCGCTGTGAAAGTCCAGGGCTCAACCCTGGAATGCCG
+
CCCCCGGGGGGGDGGGGGGGGGGGGGGGGGGGGGGGGGGGGGGGGGGGGGGGGGGGGGGGGGGGGGGGGGEGGGGGGGGGGGGGGGGGGGGGGGGGGGGGGGGGGGFFFFGGGGGGGGGDGGGFGGGGGGGGGGGGGGGGGGGGGGGGGGGGGGGGGGGGGGGGGGGGGGGEDGGGGGGGGGGGF?@FFFFGGGGGGGGGGFF<C@EEGGGGGCEGGGGGGGGD>EECCFA?C5CE:CDFGGGGGEG*8AFGG=5):77<5CCF?DG3*>EFDF7:CFF>7?DC*76@:FD?5;>66:/<:
@M03506:14:000000000-AKVR1:1:1101:23966:6536 1:N:0:35
CGAACTCCTACGGGAGGCAGCAGTGGGGAATATTGCACAATGGGCGCAAGCCTGATGCAGCGACGCCGCGTGAGGGATGACGGCCTTCGGGTTGTAAACCTCTTTCAGTAGGGAAGAAGCCGCAAGGTGACGGTACCTGCAGAAGAAGCGCCGGCTAACTACGTGCCAGCAGCCGCGGTAATACGTAGGGCGCAAGCGTTATCCGGAATTATTGGGCGTAAAGAGCTCGTAGGCGGTTTGTCGCGTCTGCCGTTAAATTCCGGGGCTCAACTCCGGACTTTCGGTTGGTCCGGGCCGACTC
+
CCCCCGGGGGGGGGGGGGEBFDGGFFFGGGGGGG<FEFFFGFGGGGGECEGGGGFGGG<FGCCGFFGGGGGGGGGGGFF@FFEGGGGGF7CGGEGGAFGFGGGGGG9@FDBF+B=FGGGGGEF@>=<FFFFE7FFEGGGGCCBCEG7BFCFGCGGG7CFGCGFG:FF9BEA<FF*<CFG7<FGGCF9CCGCFGG8EFEEG8FFGGE58CF+0<+<@F5:5CF?+*AFGGGGCGG=87EC*:CGG*:EG5EFE5*//<*:?CG<E=D*7<CEFFGCE*))**1)*2)/)4090573).)07)
@M03506:14:000000000-AKVR1:1:1101:16162:6546 1:N:0:35
CGAACTCCTACGGGAGGCAGCAGTGGGGAATATTGGACAATGGGCGCAGGCCTGATCCAGCCATGCCGCGTGAGTGATGAAGGCCCTAGGGTTGTAAAGCTCTTTCGCCGGAGAAGATAATGACGGTATCCGGAGAAGAAGCCCCGGCTAACTTCGTGCCAGCAGCCGCGGTAATACGAAGGGGGCTAGCGTTGTTCGGAATTACTGGGCGTAAAGCGCACGTAGGCGGATCGATCAGTCAGGGGTGAAATCCCAGGGCTCAACCCTGGAACTGCCTTTGATACTGTCGATCTGGAGTATG
+
CCCCCGGGGGGGGGGGGGGGGGGGGGGGGGGGGGGGGGGGGGGGGGGGGGGGGGGGGGGGGGGGGGGGGGGGEGGGGGGGGGGGGGGGGGGGGGGGGGGGGGGGGGGGGGGGGGGGGGGGGGGGGGGGGGGGGGGGGGGGGGGGGGGGGGGGGGGGGGGGGGGGGGGGGGGGGGGGGGGGGGGGGGGGGGGEFGGGGGGGGGGGG7CGGFGEGGGGGGGGGGGGGGGGGGGCEGGGGGGGGGFFGGGGGGGFCFGGF>DGGGGG*<CGGFG)9FGGG6CFFFFGGFGFFGDBFFFFF6:F?
@M03506:14:000000000-AKVR1:1:1101:8461:6549 1:N:0:35
CGAACTCCTACGGGAGGCAGCAGTAAGGAATATTGGTCAATGGAGGCAACTCTGAACCAGCCATGCCGCGTGCAGGAAGACAGCCCTCTGGGTCGTAAACTGCTTTTATTCGGGAATAAACCTATCTACGTGTAGATAGCTGCATGTACCGAAGGCATAAGGATCGGCTAACTCCGTGCCAGCAGCCGCGGTAATACGGAGGCTGCAAGCGTTATCCGGATTTAGTGGGTCTAAAGGTTGCGTAGGCGGCGTATTACGACAGGGGTGGATGACGGTGGCCCAACCATCGGCGTGCCCTTGC
+
CCCCCGGGGGGGGGGGGGGGGGGG9,CFGGG@FGA<6E,CFGG9FGGGGG,FGGG9@CFGG<FCEFGGGGGGCCGGG<FGA8FGG@GGFGGGE6+@FGFFA5=<F5=F<?@8F7+4BFB<F8<,,:B?F79,9,555,BF?E,,55,59C:4++83<FF9FF99>3@E7F<=,C,83@+>CFGFEG,@E7F>*12<>8BEC8*2,4?,?8C*;1*?;C58;E+2++5883*31+1<<+231:7***?DD5/:)*+:<>*/***2**1):00)01)2*)**1)07E>D)(*)-0)))0)05)
@M03506:14:000000000-AKVR1:1:1101:14375:6554 1:N:0:35
CGAACTCCTACGGGAGGCAGCAGTGGGGAATTTTGGGCAATGGGCGAAAGCCTGACCCAGCAACGCCGCGTGAGGGAGGAAATCCTTCGGGATGTAAACCTCACAAGCAAGGGAAGAGAGCTCAGGGCCGAATAAGCTTTGAGTCCGACGGTACCTTGCGTAAGCCACGGCTAACTACGTGCCAGCAGCCGCGGTAATACGTAGGTGGCAAGCGTTGTTCGGAATTATTGGGCGTAAAGGGCGCGTAGGCGGCTTGCTAAGTCGGTTGTGAAGGCCCGGGGCGCAACCCCGGAGAGTCGAC
+
CCCCCGGGFGGGGGGGGGGGGGGGGGGGGGGGGGGGDGGGGGGGGGGGGGGGGGGGGGGGGGGGGGGGGGGGGGGGGGGGGGGGGGGGGGGGGGGFGGGGGGGGGGFFFGFFGGFGGGGGGGGGGGGGGGGGGGAFGDGGGCFGGGGEGCFFDEFFGGCFGGGGFFFGEGGGGGGGDGGGFGGGGGCEFGEGGGGDCGCFEC65>FFFGFFGGG:?E;EFEG;EGGFGCGGDCEGG=;:FGGGGGEEGGFEGGGGGFF:7?:77E55C><??***:*7<3<>):>BDF(5>;)73>FFFE5
@M03506:14:000000000-AKVR1:1:1101:25709:6583 1:N:0:35
CGAACTCCTACGGGAGGCAGCAGTCGAGAATTTTTCTCAATGGGGGAAACCCTGAAGGAGCGACGCCGCGTGGAGGATGAAGGCTTTCGGGTTGTAAACTCCTGTCATTTGGGAACAAGGTGCACGCGTTAACTGCGCGAGTATTGATAGTACCAGAAGAGGAAGAGACGGCTAACTCTGTGCCAGCAGCCGAGGTAATACAGAGGTCTCAAGCGTTGTTCGGATTCATTGGGCGTAAAGGGTGCGTAGGTGGCGCTGTAAGTCGGGTGTGAAATTTCGGAGCTTAACTCCGAAACTGCAT
+
CCCCCGGGGGGGGGGGGGGGGGGGGGGFGGGGGGGGFFGGGGGGGGGGGGGGGEGGFGGGGGGGGGFGGGFFGGFGEGGGGGFGGGGGEGEEFGEEFGGGGGGGFGGFGFFFEGGFGDGGGGGGGGGGGGGGGGGGGGGGGGGFFGGGGGGGGGGGGGGGGGFD@FCFGGGGGGGGGFCCGGFGFGGGFFGC*<BFCCFG+?CGGG7CFGG9CCEGCCC;FEG5;*90+AFFGGCC:*9CFDG5*>C<ED90C*79EBGG7CDG73:<ECE?>DF?FFFG*))*<*01)*0(.)0)*9666
@M03506:14:000000000-AKVR1:1:1101:8641:6612 1:N:0:35
CGAACTCCTACGGGAGGCAGCAGTGGGGAATATTGCACAATGGGCGAAAGCCTGATGCAGCGACGCCGCGTGAGGGATGACTGCCTTCGGGTTGTAAACCTCTTTCAGCAGGGACGAAGCGAAAGTGACGGTACCTGCAGAAGAAGCACCGGCCAACTACGTGCCAGCAGCCGCGGTAATACGTAGGGTGCAAGCGTTGTCCGGAATTATTGGGCGTAAAGAGCTCGTAGGCGGTCTGTTACGTCGGCTGTGAAAACCTGGGGCTCAACTCCGGGCCTGCAGCCGATACGGGCAGACGAGG
+
CCCCCGGGGGGGGGGGGGGGGGGGGGGGGGGGGGGGGGGGGGGGGGGGGGGGGGGGGGGGGGGGGGGGGGGGGGGGGGGGGGGGGGGGGGGGGGGGGGGGGGGGGGGGGGGGGGGGGGGGGGGGGFGGGGGGGGGGGGGGGGGGGGGGGGGGGGGGGGGGGGGDGGGGGGGGGGGG<CGDGGGFGGGGGGGGGGFGGGGGFFGG5CGFDCC7FGGGGDGFEGGGFGGGGFGGGGEGGGGGGGGCCGGGGGFGFFDC6BCFGGG5CFCC?*<:DGDEG)9CF??5E3>B6FFFFFB34)0))
@M03506:14:000000000-AKVR1:1:1101:6766:6616 1:N:0:35
CGAACTCCTACGGGAGGCAGCAGTGGGGAATATTGGACAATGGGCGCAAGCCTGATCCAGCAATGCCGCGTGAGTGATGAAGGCCTTAGGGTTGTAAAGCTCTTTTACCCGGGAAGATAATGACTGTACCGGGAGAATAAGCCCCGGCTAACTCCGTGCCAGCAGCCGCGGTAATACGGAGGGGGCTAGCGTTGTTCGGAATTACTGGGCGTAAAGCGCACGTAGGCGGCTTTGTAAGTTAGAGGTGAAAGCCCGGGGCTCAACCCCGGAATTGCCTTTAAGACTGCATCGCTAGAATTGG
+
CCCCCGGGGGGGGGGGGGGGGGGGGGGGGGGGGGGGGGGGGGGGGGGGGGGGGGGGGGGGGGGGGGGGGGGGEGGGGGFGGGGGGGGGGGGGGGGGGGGGGGFGGGGGGGGGGEGGGGGGGGGGGGGGGGGGGGGGGGGGGGGFGGGGGGGGGGGGGGGGGGGGGGGGGGGGGGGGGGGGGGGGGGGGGGGFGGCG?EGGGGGGGGGGGGGGGGEGGGGGGGGGGGGGGG*CCEFC7<:FFFEGGGG:C?FCFGGGGE<CCF7:CDEGGD*>GGCCDFFGGFFF76<FAG@:5BBFFFFF)
@M03506:14:000000000-AKVR1:1:1101:12664:6619 1:N:0:35
CGAACTCCTACGGGAGGCAGCAGTGGGGAATTTTGCGCAATGGGCTCACGCCTGACGCAGCAACGCCGCGTGGAGGATGAAGGTCTTTGGATAGTAAACTCCTGTCAGCAGGGAAAAAGCGACCTAGGTTAATACCCTGGGGAGTTGATTGTACCTGCAGAGGAAGCCCCGGCTAACTCTGTGCCAGCAGCCGCGGTAATACAGAGGGGGGAAGCGTTATTCGGAATTATTGGGCGTAAAGGGCGCGTAGGCGCCTTTCAAGCGACGGGTGAAATCCCTCGGCTTAACCGAGGCACTGCCT
+
CCCCCFGGGFDCGGGGCFGGDFGGGGGGGGGGGGGCFGGGGGGGGGGGGGGGGGGGGGGGGGGGGGGGGGFFGFGGFGGGGGGFFFFGGGGGGGGGGGGGGGGFGGDGGGGGDFGGGGGGGGGGGGGGFGEFGGF?BFGFGGGGGGGGFAFGGFGFGFFFGGGGGCGEBFEG7:F:,<EFFGDFGGFG@F7FEFEEGG7C9C9EC7EEGE*:CECE8:85<CEF:*2<+<:CFFGGE5CGGGGGG5:<5=EF9:59C*:7:E*7*9*C59EFC7:+2)95CBE*>)0/.751<)758?*)/
@M03506:14:000000000-AKVR1:1:1101:7660:6619 1:N:0:35
CGAACTCCTACGGGAGGCAGCAGTGGGGAATATTGGACAATGGGCGAAAGCCTGATCCAGCAATGCCGCGTGAGTGACGAAGGCCTTAGGGTTGTAAAGCTCTTTTACCCGGGATGATAATGACAGTACCGGGAGAATAAGCTCCGGCTAACTCCGTGCCAGCAGCCGCGGTAATACGGAGGGAGCTAGCGTTATTCGGAATTACTGGGCGTAAAGCGCACGTAGGCGGCTTTGTAAGTTAGAGGTGAAAGCCTGGAGCTCAACTCCAGAACTGCCTTTAAGACTGCATCGCTTGAATCCC
+
CCCCCGGGGGGGGGGGGGGGGGGGGGGGGGGGGGGGGGGGGGGGGGGGGGGGGGGGGGGGGGGGGGGGGGEGFEFGGFGGGGGGGGGGGGGGGGGGFGGGFFFGGGGGGGGGGGDCFGGGGGGGGGGDGGGGGGGGGGGDFFFFGGGGGGGGGCECFCFGGGGGGGGGGGGGGGGGGGGGGGEEGGGGGGGFGDGGGGGC887@FFFFC7EEEECGGGGGGDFFFEGGGGEECCGG:C::EFCFGGGCCCFGGG6CFFG4707CFDFG?CCF>CCC0=C7F=B6?6CF2>B()<:49446)
@M03506:14:000000000-AKVR1:1:1101:26083:6626 1:N:0:35
CGAACTCCTACGGGAGGCAGCAGTAGGGAATATTGGACAATGGGTGCAAGCCTGATCCAGCCATGCCGCGTGCAGGAAGAAGGCCTTCTGGGTTGTAAACTGCTTTTGCCAGGGGATAAAAAGCCCATGCGTGGGAAATTGAAGGTACCTGGTGAATAAGCCACGGCTAACTACGTGCCAGCAGCCGCGGTAATACGTAGGTGGCAAGCGTTGTCCGGATTTATTGGGTTTAAAGGGTGCGTAGGCGGTCTTGTAAGTCAGTGATGATATATCCCGGCTTAACCGGGAGGGTGGCAGTGAT
+
CCCCCGGGDFFEGGGGGGGGEGG<FFGEFEGGGFGGGFGGGGGGGGGGDFCDFGGFGFFGFFGDCFGEFGFGGGGGC<ECGGGG8FGGGEEGGG7CFDFFFGGGAFFFGGFFFGG@+FGGGGGFEFFGCFGF7FG@DFFGGGGGGGGA,5CEGGDCEGGCCFGFFECGGFDEE7<@FG7C:+@CGFEEEGE7:D;9>>DGGBFF:CGGB:14=B+?=CA5=+++5B?53*3<1:;9:F<*::=EGEED1:*<*<C>@BCDCGF++*<*<*+9:*2:D))7C=1+*)7)-5<45;)<)8?9*
@M03506:14:000000000-AKVR1:1:1101:21844:6665 1:N:0:35
CGAACTCCTACGGGAGGCAGCAGTGGGGAATCTTGCGCAATGGGCGAAAGCCTGACGCAGCGATGCCGCGTGTGGGAGGAAGCTCTTCGGGGTGTAAACCACTGTTGCCCGGGACGAACACCTAGTTTTGACTAGGCTGACGGTACCGGGTGAGGAAGCACCGGCTAACTCTGCGCCAGCAGCCGCGGTAATACAGAGGGTGCGAGCGTTGTCCGGAATCACTGGGCGTAAAGGGCGCGTAGGTGGCGGTGTAAGCGTGCGGTGAAAGCCCGAGGCTCAACCTCGGGTCGGCCGTGCGAAC
+
CCCCCGGGGGGGGGGGGGGGGGGGGGGGGGGGGGGGGGGGGGGGGGGGGGGGGGGGGGGGGGGGGGGGGGFGEGGGGGGGGGGGGGGGGGGGGGGGGGGGGGGGGGGGGGGGGGGGGGGGGGGGGGGCGGGGGGFGGGGGGGGGGGGGGGGGGGGGGGGGGGGGGGGGGGGGGGGGGGGGGGGGGGGGGGGGGGGGGGGGGGGGCEGGEGGEGGGGGGGGG?FGGGGEC>=FGGEGGC<*>EG<EFCGGEGGF9?=E>DGECGGG6?C?7CBDGGGF7=FGF4?5:7<>D@9DF>D>@)7)
@M03506:14:000000000-AKVR1:1:1101:8969:6715 1:N:0:35
CGAACTCCTACGGGAGGCAGCAGTGGGGAATCTTGGACAATGGGGGCAACCCTGATCCAGCCATGCCGCGTGAGTGATGAAGGCCCTAGGGTTGTAAAACTCTTTCGGCGGGGACGATAATGACGGTACCCGCAGAAGAAGCTCCGGCTAACTTCGTGCCAGCAGCCGCGGTAATACGAAGGGGGCTAGCGTTGTTCGGATTTACTGGGCGTAAAGCGCGCGCAGGCGGTCCTTCAAGTCAGGGGTGAAAGCCCAGAGCTCAACTCTGGAACTGCCTTTGAGACTGTAGGACTTGGGGATG
+
CCCCCGGGGGGGEFGDEFEEFDEEFGGGGGGCFFAEFG8FFEFGGGGGGGGGG8FFGGFGGGGGEGFGGEFGGGE<FFFGAFFGGGGGGGGG@@FFFFCFGGGGGGFEDGGGGEGGE<7CCF9F<C*DCCGC@EGG:FFFFGGGGGGGGCECFGGGG>FFFGGGGFGG<FGGCEDGGGGG85C5CCG*A?E:8C;C7?>E5CF:9@<6C8:?8EFGCEGEE8CCC??8C**:C77+<02++<?CE=E3+<<*0A5>8.>*0+9700+;6:7?4*>F*9D=CF4C+6:@<**,9?B4.)))0
@M03506:14:000000000-AKVR1:1:1101:19491:6757 1:N:0:35
CGAACTCCTACGGGAGGCAGCAGTTAGGAATCTTGGACAATGGGCGCAAGCCTGATCCAGCCATGCCGCGTGAGTGATGAAGGCCTTAGGGTTGTAAAGCTCTTTCAGCGGGGAAGATAATGACGGTACCCGCAGAAGAAGCCCCGGCTAACTTCGTGCCAGCAGCCGCGGTAATACGAAGGGGGCTAGCGTTGCTCGGAATCACTGGGCGTAAAGCGCACGTAGGCGGATCTTTAAGTCAGGGGTGCAATCCTGGAGCTCAACTCCAGAACTGCCTTTGATACTGGGGATCTCGAGTCCG
+
CCCCCGGGG-CFEGGGGGGGGGGGGGGGGGGGGGGGGGGGGGGGGGEGGGGGGGGFGGGGGGGGGGGGGGEGCFFGFGGGGGGGGGFFFGGFGGGGFGGGGCGGGGGGGGGGGGGGFGGFGGGFGGGDCFFGGGGGGGGGGGGFGGG>FGGGGGGDFCG>FGGGGF,:FEGGDFGFDFCEGGGGGGDGGGGGGGGCGB>EDFC@69EGGFGGGEECEGGGDEECFDCEGEECEC:CEFGGGFCEE***+0079CFG=>5DFGCFFF+*<*:)*26:*60*:=?77*0)-<::6*7?51.15
@M03506:14:000000000-AKVR1:1:1101:9546:6806 1:N:0:35
CGAACTCCTACGGGAGGCAGCAGTGGGGAATATTGGACAATGGGCGCAAGCCTGATCCAGCCATGCCGCGTGGATGATGAAGGCCCTAGGGTTGTAAAGTCCTTTCGGCGGGGAAGATAATGACGGTACCCGCAGGAGAAGCCCCGGCTAACTTCGTGCCAGCAGCCGCGGTAATACGAAGGGGGCTAGCGTTGCTCGGAATCACTGGGCGTAAAGCGCACGTAGGCGGACTCTTAAGTCGGTGGTGAAATCCTGGAGCTCAACTCCAGAACTGCCTTCGATACTGAGAGTCTCGAGTCCG
+
CCCCCGGGGGGGGGGGGGGGGGGGGGGGGGGGGGGGGGGGGGGGGGGGGGGGGGGGGGGGGGGGGGGGGGGGGGGGGGGGGGGGGGGGGGGFGGGGGGGGGGGGGGGGGGGGGGGGGGGGGGGGGGGGGGGGGGGGGGGGGGFGGEGGGGGGGGGGGGGGGGGGGGGGGGGGGGGGGGGGGEEGGGGGGGGGGGDFFGECEGGGGGFGGGGGGGGGGGGGGCCFFGGGGE5C?EGGGG>EEGEGGECFDDFGGFGG6>GFGGCFGGGGGGGF7DFGGFGGGF>EEFFF2*/.@FF?EF:@5
@M03506:14:000000000-AKVR1:1:1101:13960:6819 1:N:0:35
CGAACTCCTACGGGAGGCAGCAGTGGGGAATTTTGGACAATGGGCGCAAGCCTGATCCAGCCATTCCGCGTGCAGGATGAAGGCCCTCGGGTTATAAACTGCTTTTGTACGGAACGAAACGCGCTGAGTTAATACCTCGGCGTAATGACGGTACCGTGAGAATAAGCACCGGCTAACTACGTGCCAGCAGCCGCGGTAATACGTAGGGTGCAAGCGTTAATCGGAATTACTGGGCGTAAAGCGTGCGCAGGCGGGGATGTAAGACAGATGTGAAATCCCCGGGCTCAACCTGGGAACTGCC
+
CCCCCGGGGGGGGGGGGGGGGGGGGGGGGGGGGGGEGGGGGGGGGGGGFFGGGGGGGGGGGFGGGGGGGGGGGGGGGGGGEGGGGGGGGGGGGGGGGGGGGGGGGGGGFGGGGGGGGGGGGGGGGGGGGGGFGGGGGGGGGGGGGGGGGGGGGGGCDFFGGGGGGGGGGGGGGGGGGGGGGGGGGGGGGGG@7FEGGGGGGGGGGGEEFGDGGGGGCG5FCFGGDGGGGGGGFFGGGGGGGGGCGGGGEEGEGD*98>GF9EG7?7C>FGEFC7;EF?*7C5:C559=<<@?FF46.<FF7
@M03506:14:000000000-AKVR1:1:1101:11987:6820 1:N:0:35
CGAACTCCTACGGGAGGCAGCAGTGGGGAATCTTGCGCGATGGGCGAAAGCCTGACGCAGCGACGCCGCGTGCGGGAGGAAGCCCTTCGGGGTGTAAACCGCTGTCAGAGGGGACGAAATGGCGGGGGAGGAAATGCCTTCGTTTTGACGGTACCCTCAGAGGAAGCACCGGCTAACTCTGTGCCAGCAGCCGCGGTAATACAGAGGGTGCGAGCGTTGTTCGGAATTACTGGGCGTAAAGCGCGCGTAGGTGGTGGGTTAAGTCTGCCGGTCAAATGCCGAGGCTCAACCTCGTTGCACG
+
CCCCCGGGGGGGGGGGGGGGGGGGGGGGGGGGGGGGGGGGGGGGGGGGGGGGGGGGGGGGGGGGGGGGGGGGGGGGGGGGGGGGGGGGGGGGGGGGGGGGGGFGGGGGGGGGGGGGGGGGGGGGGGGGGGGGGGGGGGGGGGGGGGGGGGGGGEGGFGGGGGGGGGGGGGGGGGGGG?FGGGGGGGGGFGGGGGGDGGGGGGGGGGGGGGGGGGGGEEGGGGGGEGGGGGGGFEGGEGGGGFGDGGGGEEG?FF=G*5CG53*:2CGFFDGEGD4EGF>FGBEEG55=2D:2?5)0>DF=.
@M03506:14:000000000-AKVR1:1:1101:15174:6846 1:N:0:35
CGAACTCCTACGGGAGGCAGCAGTGGGGAATATTGGACAATGGGCGCAAGCCTGATCCAGCAATGCCGCGTGAGTGAGGAAGGCCTTAGGGTTGTAAAGCTCTTTCACCCACGACGATGATGACGGTAGTGGGAGAAGAAGCCCCGGCTAACTTCGTGCCAGCAGCTGCGGTAATACGAAGGGGGCGAGCGTTGTTCGGATTTACTGGGCGTAAAGGGCGCGCAGGCGGCAGATCAAGTCAGATGTGACAGCCCCGGGCTTAACCTGGGAACTGCATTTGGGACTGGTTTGCTAGAGATCG
+
CCCCCGGGGGGGGGGGGGGGGGGGGGGGCEFFFGGFFGGGGGGGGEGG7CFGGGGGGGGGGGGGGGGGGGFGGGGFGGGGGGGGGGGDGGGGGGGFGGGGGGGFGGGGGGGDGGGGGGGGFGAFG>FGGGGGGGGGGGCGFFGFGEGEFG,FFGAFFGGGGGGGGG7D@FFFDEG@CFFG*>1CBC@88CF:FF8F+:C:CGG99CGGGCE:?88<:CEC=5:C55CGGG5>CFG?6ECC7:C??<CG+:FGC55DGFGDF6:++:CCFC<>C9DGG?:CD3@CFFGFD<>2@=4*99F=.
@M03506:14:000000000-AKVR1:1:1101:16699:6861 1:N:0:35
CGAACTCCTACGGGAGGCAGCAGTGGGGAATATTGCGCAATGGCCTAACGGCTGACGCAGCGACGCCGCGTGTGGGAGGACGCCCCTCGGGGTGTAAACCACTGTTGCCCGGGACGAACATCCTCAATCGTGAGGACTGACGGTACCGGGTGAGGAAGCACCGGCTAACTCCGTGCCAGCAGCCGCGGTAATACGGAGGGTGCGAGCGTTGTCCGGAATCACTGGGCGTAAAGGGCGCGTAGGTGGCCCCTTAAGTGTGTGGTGAAAGCCCGGGGCTCAACCCCGGGTCGGCCATGCACAC
+
CCCCCGGGGGGGGGGGGGGGGGGGGGGGGGGGGGGGGGGGGGGGGGGGGGGGGGGGGGGGGGGGGGGGGGGGGGGGGGGGGGGGGGGGGGGGGGGGGGGGGGGGGGGGGGGGGGGGGGGGGGGGGGGGGGFGFGGGGGGGGGEGGGGGGGGGGGGGGGGGGGGGGGGGGGGGGGGGGFGGGFFGGGGGGGEGGGGGEGGGGDGGGGGGEEEGGGDGGCGGGFGGGGGGGEE>?CEGGGGGC5CF?CC*;E=CFG?DCFGGGG<FFCFGGCGFGGGG3FDGFF>A=5D>9CFBFF6?F?767
@M03506:14:000000000-AKVR1:1:1101:16828:6866 1:N:0:35
CGAACTCCTACGGGAGGCAGCAGTAGGGAATCTTCCGCAATGGACGAAAGTCTGACGGAGCAACGCCGCGTGAGTGATGAAGGCTTTCGGGTCGTAAAACTCTGTTGTTAGGGAAGAACAAGTGCTAGTTGAATAAGCTGGCACCTTGACGGTACCTAACCAGAAAGCCACGGCTAACTACGTGCCAGCAGCCGCGGTAATACGTAGGTGGCAAGCGTTATCCGGAATTATTGGGCGTAAAGCGCGCGCAGGTGGTTTCTTAAGTCTGATGTGAAAGCCCACGGCTCAACCGTGGAGGGTC
+
CCCCCGGGGGGGGGGGGGGGGGGGGGGGGGGGGGGGGGGGGGGGGGGEGGGGGGGGGGGGGFGGGGGGGGGGFGFGGGGGGCDGGGGGGGGGGGGGGGGGGGGGGGGGGGGGGGGGGGGGGGGGGGGGGGGGGGGGGGGGGGGGGGGGFGGGGGCFFGGGGEGFGGGGGFGGGGFGFGGGGGGGGGGGGGGGGGGGGCEECFFGGGGGGGGGGFGGGEEGFG9EGACF@<F7EGGDGEGGFGCECEGDE**:9<C5EFFGC9DF9F9FGGFFGCCGFFF*>BF5:5CFDG42<<>)8B;.)
@M03506:14:000000000-AKVR1:1:1101:9384:6872 1:N:0:35
CGAACTCCTACGGGAGGCAGTAGTGGGGAATCTTGCGCAATGGGCGAAAGCCTGACGCAGCAACGCCGCGTGGGGGACGAAGGCCTTCGGGTTGTAAACCCCTTTCAGCAGGGACGAAAATGACGGTACCTGCAGAAGAAGCCCCGGCCAACTACGTGCCAGCAGCCGCGGTAATACGTAGGGGGCGAGCGTTGTCCGGATTTATTGGGCGTAAAGAGCTCGTAGGCGGTTTGGCAAGTCGGGTGTGAAAACTCCGGGCACAACTCGGAGACGCCACTCGATACTGCTATGACTCGAGTCC
+
CCCCCGGGGGGGGGGGGGGGGGGGGGGGGGGGGGGGDGGGGGGGGGGGGGGGGGGGGGGGGGGGGGGGGGGGGGGGGGGGGGGGGGGGGGGGGGGGGGGGGGGGGGGGGGGGGGGGGGGGGGGGGGGGGGGGGGGGGGGGGGGGGGGGGGGGGGGGGGGGGGGGGGGGGGGGGGGGGGGGGGGEGGGCEGG>EGEGGEG>?8:EGGGGGGGEGGFG7EFGGDGDFEGGG8EEDGGFCCGCCGG:CCGGGGFFGGGDGBDGGGG5C7CG*/*7DCGGDFGG4?):9@F=9CB9BFFFF:6>?
@M03506:14:000000000-AKVR1:1:1101:10735:6877 1:N:0:35
CGAACTCCTACGGGAGGCAGCAGTAGGGAATCTTGCGCAATGGGCGAAAGCCTGACGCAGCCATGCCGCGTGAATGATGAAGGTCTTAGGATTGTAAAATTCTTTCACCGGGGAAGATAATGACGGTACCCGGAGAAGAAGCCCCGGCTAACTTCGTGCCAGCAGCCGCGGTAATACGAAGGGGGCTAGCGTTGCTCGGAATTACTGGGCGTAAAGGGCGCGTAGGCGGATAGTTTAGTCAGAGGTGAAAGCCCAGGGCTGCACCTTGGAATTGACTTTGATACTTGCTATCTTGAGTTCG
+
CCCCCGGGGGGGGGGGGGGGGGGGGGFGGGGGGGGGGGFGFGFFGGGGGGGGGFFGGDCGGGGGGGGGGGGGGGGGGGGGDFGGGGGGGGEFCFFGGGGGGGGGGGFGFGGGGFGGGGGGFFGGDECFF9FFGGGGGGGG8FDFGGDGGG,<FCCGGGGGGGGGGGGGGGGECGFGGG7<C@EGEGGFDFGGGG*29CG>>EGFFGGECGGGCC8ECEEGGGGCEEGDE*?>FGDC7A:@FGFGGGFF6CFFDFGFGFGG**0<6CEGG*C=*9*02=DG*94?+*;*67*4*97FFF6@5
@M03506:14:000000000-AKVR1:1:1101:15331:6887 1:N:0:35
CGAACTCCTACGGGAGGCAGCAGTGGGGAATCTTGCACAATGGGGGAAACCCTGATGCAGCGACGCCGCGTGAGCGATGAAGCCCTTCGGGGTGTAAAGCTCTTTCGTCAGGGACGATAATGACGGTACCTGGAGAAGCAGCTGCGGCTAACTACGTGCCAGCAGCCGCGGTAATACGTAGGCAGCAAGCGTTGTTCGGAGTTACTGGGCGTAAAGGGTGCGTAGGCGGCTTTTTAAGTTTGGTGTGAAATCTCCCGGCTCAACTGGGAGGGTGCGCCGAATACTGAGAGGCTAGAGTGTG
+
CCCCCGGGGGGGGGGGGGGGGGGGGGGGGGGGGGGGGGGGGGFGGGGGGGGGGGGGGGGGGGGGGGGGGGGGGGGGGGGGGGGGGGGGGGGGGGGGFGGGGGGGGGGGGGGGGGGGGGGGGGGGGGGGGGGGGGGGGGGGGGGGGGGGGGGGGGGGGGGGGGGGGGGGGGDEGGGGGGGGGGGGGGG@EGGFFGGGFGGGGEFFCGFGGGGGGGDCGEGGGGCEGGGGGG**<<<FCE>GGFGFC*AFFCFFGGDFGF:/CFGECFCC=DEEDGGEG>DGCB>?FF:?AGEFFFF6FFFFF
@M03506:14:000000000-AKVR1:1:1101:7495:6897 1:N:0:35
CGAACTCCTACGGGAGGCAGCAGTGGGGAATTTTGGACAATGGGCGAAAGCCTGATCCAGCAATGCCGCGTGTGTGAAGAAGGCCTTCGGGTTGTAAAGCACTTTTGTCCGGAAAGAAAACCTCGTGGTTAATACCCGTGGGGGATGACGGTACCGGAAGAATAAGCACCGGCTAACTACGTGCCAGCAGCCGCGGTAATACGTAGGGTGCAAGCGTTAATCGGAATTACTGGGCGTAAAGCGTGCGCAGGCGGTTCGCTAAGACAGATGTGAAATCCCCGGGCGTAACCTGGGAACTGCC
+
CCCCCGGGGGGGGGGGGGGGGGGGGGGGGGGGGGGGGGGGGGGGGGGGGGGGGGGGGGGGGGGGGGFGGGGGGGGGGGGGFGGGGGGGGGGFGGGFGGGGGCGFFGGGGFGG7@FGGGDGGGFGEGGGFFFGGGGFGGFCGGGG=FGFFEDGGG<@FFEEGFFCFAFCEFGCG*<<ABF7<6<*@9FGGCG:FGGGGGGGGFG<FEGDACE6@:CGE*8FC?58CCC6@@77<EFG=GDFFGDECE5D=C5CDD//:>GGEC6<FFC<?F<**:CGG4FFD>EG5.>>:*0453:45)0*0
@M03506:14:000000000-AKVR1:1:1101:14867:6923 1:N:0:35
CGAACTCCTACGGGAGGCAGCAGTGGGGGATATTGGACAATGGGCGCAAGCCTGATCCAGCCATGCCGCGTGGGTGACTTGAAGGCCTTAGGGTCGTAAAGCCCTTTCGACGGGGAAGATAATGACAGTACCCGTAGAAGAAGCCCCGGCTAACTTCGTGCCAGCAGCCGCGGTAATACGAAGGGGGCTAGCGTTGCTCGGAATCACTGGGCGTAAAGCGCACGTAGGCGGCTTTCTAAGTCAGGGGTGAAATCCCGGAGCTCAACTCCGGAACTGCCTTTGATACTGGAAAGCTTGAGTT
+
CCCCCGGGGGGGGGGGGGGGGGGGGGGGGGEGGGGGGGGGGGGGGGGGGGGGGGGGGGGGGGGGGGGGGGGGGG=FFGGGGGGGGGGGGGGGGGGGGGGGGGGGGGGGGFGGGGGGGGGGGGGGGGGGGGGFFGGGGGGGGGGGGGGGGGGDGGGGGGGGGGGGGGGGGGGGGGGGGGGGGGGGGGGGGGGGGGGGGGGGGEGFEFGGGGGGGGGGFGGGDGGGGGFEEGDGCGCGGFFGGCFGGFGDDFECCCEFGFGGE6F6CGGGGGG>C549C?F=C?6:CFGF:*68FFFFFFF4/
@M03506:14:000000000-AKVR1:1:1101:22566:6926 1:N:0:35
CGAACTCCTACGGGAGGCAGCAGTGGGGAATCTTGCGCAATGGGCGAAAGCCTGACGCAGCGACGCCGCGTGGGGGACGAAGGCCCTCGGGTTGTAAACCCCTTTCGGCAGGGACGAAGCGATCGTGACGGTACCTGCAGAAGAAGCCTCGGCTAACTACGTGCCAGCAGCCGCGGTAAGACGTAGGAGGCGAGCGTTGTCCGGATTCATTTGGCGTAAAGAGCACGCAGGCGGTTTGGCAAGTCGGATGTGAAAACCCGGAGCTCAACTCCGGGCGTGCATCCGATACTGGCCGACGCGG
+
CCCCCGGGGGGGGGGGGGGGGGGGGGGGGGGGGGGGGGGEGGGFCGCFGGGGGGFGGDG>C@FGGEEEGGFCFDGGGGGGGGGGGGGGGGGGGGGGGGG<FGGGGGGGDGGGGGGGGEGEGEGGGEGGGGGGGGGFGGGGFAFGGGGCFFGGGGGGGGFGGGG@GGGGDGG7FGD>EEEG?FGDC8EGFGD>ECEC:EGG:F8C8;EGFE?+<FCGE85*<?F@0@EGECGCCC8C5;<F6CCGDCE>/>FG*9CF*)7>CC3*:CC4?FFFGC3ED)95F@*2*)18177)).))0))0)
@M03506:14:000000000-AKVR1:1:1101:12172:6935 1:N:0:35
CGAACTCCTACGTGAGGCAGCAGTCGGGAATTTTGGGCAATGGGCGAAAGCCTGACCCAGCAACGCCGCGTGAAGGATGAAATCCTTCGGGATGTAAACTTCGCAAGAATAGGAAGAATTAGTAGGGGTTAATACCCCCTATGATGACGGTACTATTTGTAAGCTCCGGCTAACTCCGTGCCAGCAGCCGCGGTAATACGGGGGGAGCAAGCGTTGTTCGGATTTACTGGGCGTAAAGGGCGCGTAGGCGGCCAGCGCAAGTCAGTTGTGAAATCTCCGGGCTTAACTCGGAACGGTCAAC
+
CCCCCGGGGGGGGGGGGGGGGGGGGGGGCFGGGGGGGGGGGGGGGGGGGGGGGGGGGGGGGGGGGGGGGGGGGGGGGGGGGGGGGGGGGGGEGGGCGGGGGGGGGGGGGGGGGEGGGFGGGGGGGGGGGGGGGGGGGGGGGGGGGGGGGGGGGGGGGGGGGGGGGGGGGGGGGGGGGGGGGGGGGGGGGGDDGGGEGGGGGGDGCCEGGFGFGGGGGGGGG8EGFFGGGGGGGGG=CCCEGGGGEDEDGGGGGGGGGEGCEGC?CCFDGGG4>FGGC6C<C>:=EFCF2/<9>5@@EE5**
@M03506:14:000000000-AKVR1:1:1101:8085:6955 1:N:0:35
CGAACTCCTACGGGAGGCAGCAGTGGGGAATCTTGCGCTAATGCGGGAAACCGTGACGCAGCGACGCCGCGTGAGGGAAGAAGGCCTTCGGGTTGTAAACCTCTTTCAGGAGGGACGAAGCCACTCGGGTTAATAGCCCAGAGGGTGACGGTACCTCCAGAAGAAGCCCCGGCTAACTACGTGCCAGCAGCCGCGGTAATACGTAGGGGGCAAGCGTTGTCCGGATTTATTGGGCGTAAAGAGCGTGTAGGCGGCTAGATAGGTCCGTTGTGAAAACTCGAGGCCCAACCTCGAGACGTCG
+
CCCCCGGGGGGGGGGGGGGGGGGGGGGGGGGGGGGGGGGGGGGGGGGGGGGGGGGGGGGGGGGGGGGGGGGEGGGGGFGGGGGGGGGGGGGGGGGGGGGGGGGGGGGFGGGGGGGGGGGGGGGGGGGGGGGGGGGGGFGGGGGGGGGGGGGGGGGGGGGGGGGFGGGGGGGGGGGGGGGGGGGGGGGG7CGGGGGGGGGGGGGGGGGGGGD5CFGDCGGGC<=EGG59+CC?FGGG**78CFFGGG=CFGGGGGGGCF4C?FG??FG<CCCBG:>G>)2/1<:E*)*887)())7>><@@)
@M03506:14:000000000-AKVR1:1:1101:16287:6994 1:N:0:35
CGAACTCCTACGGGAGGCAGCAGTGGGGAATCTTGCGCAATGGGCGACAGCCTGACGCAGCAACGCCGCGTGGGGGAAGACGGCCTTCGGGTTGTAAACCCCTTTCAGGAGGGACGAAGCTTCGGCAGCGAATAGCTGTCCGGAGTGACGGTACCTCACTAAGAAGCCCCGGCTAACTACGTGCCAGCAGCCGCGGTAATACGTAGGGGGCTAGCGTTGTCCGGAATCATTGGGCGTAAAGAGCGCGTAGGCGGCCAGACAAGTCCGGTGTGAAAGTCACCGGCTCAACCTGTGAATGCCG
+
CCCCCGGGGGGGGGGGGGGGGGGGGGGGGGGGGGGGGGGGGGGGGGGGGGGGGGGGGGGGGGGGGGGGGGGGGGGGGGGGGGGGGGGGGGGGGGGGGGGGGGGGGGGGGGGGGGGGGGGGGGGGGGGGGGDGGGGGGGGGGGGDGGGGGGGGGGGGGGGGGGGGCGGGGGGGGGGGGGGGGGGGGGGGFGGG>EEGGGGGGGGECFGGGGGGGGGD:CEEGGGDCECGFCGGGCGGCEDCFGGGGDEDCEEGGGGGDF<F=6<99:EG*)/00C7C*0*207>GE79=3FFF=F49==*<)
@M03506:14:000000000-AKVR1:1:1101:11830:7002 1:N:0:35
CGAACTCCTACGGGAGGCAGCAGTGGGGAATCTTGCGCAATGGGCGAAAGCCTGACGCAGCAACGCCGCGTGCGGGATGAAGGCCCTCGGGTTGTAAACCGCTTTCAGCAGGAACGAAAATGACGGTACCTGCAGGAGAAGGTCCGGCCAACTACGTGCCAGCAGCCGCGGTAACACGTAGGGACCAAGCGTTGTCCGGATTTATTGGGCGTAAAGCGCTCGTAGGCGGTTCGGTAAGTCGGGTGTGAAACCCCTGGGCTCAACCCGGGGACGCCACCCGATACTGCTGTGACTCGAGTTC
+
CCCCCGGGGGGGGGGGGGGGGGGGGGGGGGGGGGGGGGGGGGGGGGGGGGGGGGGGGGGGGGGGGGGGGGGGGGGGGGGGGGGGGGGGGGGGGGGGGGGGGGGGGGGGGGGGGGGGGGGGGGGGGGGGGGGGGGGGDGFGGGGGGGGGGGFGGGGGFFGGGGGGFFGGGGGGGGG?FGGGGGGFEGGFGGGGGGGGGGGE8CGCEGGGF>8?ECFFGGGGGGGEC5+/CE=EEEGFGGGGGE=CC:CFF?C*7CFGFFGFCFGGGGGDGG*><57C*<DGCBEE7@F?B7))060.)7?B4
@M03506:14:000000000-AKVR1:1:1101:20512:7027 1:N:0:35
CGAACTCCTACGGGAGGCAGCAGTGGGGAATATTGCACAATGGGCGAAAGCCTGATGCAGCGACGCCGCGTGAGGGATGACGGCCTTCGGGTTGTAAACCTCTTTCAGCAGGGAAGAAGCGCAAGTGACGGTACCTGCAGAAGAAGCACCGGCTAACTACGTGCCAGCAGCCGCGGTAATACGTAGGGTGCGAGCGTTGTCCGGAATTATTGGGCGTAAAGAGCTCGTAGGCGGTCTGTCGCGTCGGAAGGGCAAGCCCGGGGCTTAGCCCCGGGGCTGGTTTCGATACGGGCGGGCTAGG
+
CCCCCGGGG?FGGGGGGGGGGGGGGGFGGGGFGGGGGGGGGGGGGEDGCEGGGFGGGGGGGGGGGGGGGG@FCEFGGGGGGGGGGGGGGGGGGGGGGGGGGGGCGGFGC?FF>+FEFGFFGGG@FGGGGEGE7FAFGGGGF<FFGGGGGGEEGFGEF?CFG:F@F@@CF@@FGGGGGGGGA,=CFFC@81**4C8F8?EC?7CG:CF@+<9+28CGE=EGGC68+3A*2;ECEE?*AF7<ACGE=EG3***:*717:)/)27C:**22+7ABDGG5))1**0.0:)*0,9;9B)0))0)))
@M03506:14:000000000-AKVR1:1:1101:14575:7043 1:N:0:35
CGAACTCCTACGGGAGGCAGCAGTGGGGAATATTGGACAATGGGCGCAAGCCTGAACCAGCAATGCCGCGCGAGTGATGAAGGCCTTAGGGTTGTAAAGCTCTTTCGCCCGCGACGATGATGACGGTAGCGGGAGAAGAAGCCCCGGCTAACTTCGTGCCAGCAGCCGCGGTAATACGAAGGGGGCGAGCGTTGTTCGGATTTACTGGGCGTAAAGGGCGCGTAGGCGGCCCTCCTTGTCGCGTGTGAAAGCCCCGGGCTCAACCTGGGAATTGCGCGCGAAACGGGGGGGCTTGAGTTCG
+
CCCCCGGGGGGGGGGGGGGGGGGGGGGGGGGGGGGGGGGGGGFFGGGGGGGGGGGGGGGGGGGGGGGGGGGGGGGGGGGGGGGGGGGGGGGGGGGGGGGGGGGGGGGGGGGGGGGGGGGGGGGGGGGGGGGGGFGDGGGGCFGGGGGGGGGGGGGGGFGG@FGGGGGGGGGGGDGGGGFFGGGGGGGGGGGCEGGGFGGE>EGGGGGGCFGGGCFGGGGGGGGGGGGGGG5CFGGF?7CGGGG5577FC7CG<FEDEEC5/C=FEGFFD7F@GFGGGFCDD>DGGFGFFGF0>FE)9*/*7
@M03506:14:000000000-AKVR1:1:1101:9517:7043 1:N:0:35
CGAACTCCTACGGGAGGCAGCAGTGGGGAATTTTGGACAATGGGCGCAAGCCTGATCCAGCAATGCCGCGTGAGTGAAGAAGGCCTTCGGGTTGTAAAGCTCTTTTGTCAGGGAAGAAACGGTGGGGGCTAATATCCTCCACTAATGACGGTACCTGAAGAATAAGCACCGGCTAACTACGTGCCAGCAGCCGCGGTAATACGTAGGGTGCAAGCGTTAATCGGAATTACTGGGCGTAAAGCGTGCGCAGGCGGTTTTGTAAGTCTGTCGTGAAAGCTCCGGGCTCAACCTGGGAATTGCG
+
CCCCCGGGGGGGGGGGGGGGGGGGGGGGGGGGGGGGGGGGGGGGGGGGGGGGGGGGGGGGGGGGGGGGGGGGGGGGGGGGGGGGGGGGGGGGGGGGGGGGGGGGGGGGGGGGGGGGGGGGGGGGGGGGGGGGGGGGGGGGGGGGGGGGGGGGGFGGGGGGCGGGGGGGGGGGGGGGGGGGGGGGGGGGGGGGEGDGGGGGFGGGGGGGGGGGGGGGGGGGGGGGGEFGFEFGGFGGGGGGGGGGGGGD=CEEGGGDD)*CEGGGGGGGFGGBGG7FF*79C35EEFFF?G??FF>?FFFF>
@M03506:14:000000000-AKVR1:1:1101:13776:7061 1:N:0:35
CGAACTCCTACGGGAGGCAGCAGTGGGGAATCTTGCGCAATGGGCGAAAGCCTGACGCAGCGACGCCGCGTGGGGGACGAAGGCCCTCGGGTTGTAAACCCCTTTCGGCAGGGACGAAGCGATCGTGACGGTACCTGCAGAAGAAGCCTCGGCTAACTACGTGCCAGCAGCCGCGGTAAGACGTAGGAGGCGAGCGTTGTCCGGATTCATTGGGCGTAAAGAGCACGCAGGCGGTTTGGCAAGTCGGATGTGAAAACCCGGAGCTCAACTCCGGGCGTCCCTCCGTTACTGCCCGCCTAGG
+
CCCCCGGGFFFGGGGGGGGGGFGGGGGGGGGGGGGGGGGGGGCFGGGGGGGGGGGGGGGGGGGGGGGEGGGGGGGDGGGGEGGGFGGGGGGGGGGGGFFDGGGGGGGGGGGGG?FEEFGGGGGGGGGGGGGGGGGGGGGGGGGFFFGGGGFGGGGGGGFFCFCCGGFFFGEGG<CEC8CE?CC*AECC6EEEEGEGEDGGGGGG?8?C7CFCGGC8?8EDE?CCF*:?8*:5:=/?E*78<CGC+AE);E+<79CD*775C=<E**<9*:06*5<E)))19*<:/)08:CFB;77).)00)
@M03506:14:000000000-AKVR1:1:1101:13245:7065 1:N:0:35
CGAACTCCTACGGGAGGCAGCAGTGGGGAATATTGGACAATGGGGGCAACCCTGATCCAGCAATGCCGCGTGAGTGATGAAGGCCTTAGGGTTGTAAAGCTCTTTTGGCGGGGACGATGATGACGGTACCCGCAGAATAAGCCCCGGCTAACTTCGTGCCAGCAGCCGCGGTAATACGAAGGGGGCGAGCGTTGTTCGGAATTACTGGGCGTAAAGGGCGCGTAGGCGGCGATCCGAGTCAGATGTGAAAGTCCTGGGCTTAACCTGGGGACTGCATTTGATACTGGATTGCTTGAATGCA
+
CCCCCGGGGGGGGGGGGGGGGGGGGGGGGGGGGGGGGGGGGGGGGGGGGGGGGGGGGGGGGGGGGGGGGGGGGGCFFGGGGGGGGGGGGGGGGGGGGGGGGGGGGGGGGGGGGGGGGGGGGGGGDGGGGGGGGGGGGGGGGGGGGGGGGGGGGGGGGGGGGFD<CFGGGEGGGGGGGFGFGDEGGEGGGGGE5C8FFGEC>CFGGGCGGGGEGGGFCGEGGGGEGEGGGGEE=FEFGGD=7CFGGCECEDFC7CFGGFGGFCFGGDCFFGE:*9<+:@>F7FF7EFGFFGFF=F?5:?FF/
@M03506:14:000000000-AKVR1:1:1101:13136:7067 1:N:0:35
CGAACTCCTACGGGAGGCAGCAGTGGGGAATATTGGACAATGGGCGCAAGCCTGATCCAGCCATGCCGCGTGAGTGAAGAAGGCCTTCGGGTTGTAAAGCTCTTTTGTCCGGAAAGAAAAGCTCTCGGTTAATACCCGGGGGTTCTGACGGTACCGGAAGAATAAGCACCGGCTAACTTCGTGCCAGCAGCCGCGGTAATACGAAGGGTGCAAGCGTTACTCGGAATTACTGGGCGTAAAGCGTGCGTAGGTGGTTCGCTAAGTCTGATGTGAAAGCCCGGGGCTCAACCTGGGAATGGCA
+
CCCCCGGGGGGGDFC:@CFGGGFGGGFGG;EFGG<<@FEGFEC<ECGDGCGGGF@GGGGGGGGGFGGGGGFGFGFFGCFFGGGGFGGFFEGFCFGGGFFGGGDFGGGGF<FG:++BAFEGGGGGGGGG:FG<EEFDFGGGGE<B<DGG=FF@FCFCEC7FFFGFGGGEGCC*<F@EEFEGG2CFGC,CCGGGGGGGGGC9<CF*;EGGGDGGFCF828=EGFE558ECFGCF?FF8CC557?C=*AEG55C?CE>CF:)/:*C:<D+7<D<F7::<5<*)9))*:74??5::F>@F@?FF)
@M03506:14:000000000-AKVR1:1:1101:17134:7088 1:N:0:35
CGAACTCCTACGGGAGGCAGCAGTGGGGAATATTGGACAATGGGCGAAAGCCTGATCCAGCAATGCCGCGTGAGTGATGAAGGCCTTAGGGTTGTAAAGCTCTTTTACCCGGGATGATAATGACAGTACCGGGAGAATAAGCCCCGGCTAACTCCGTGCCAGCAGCCGCGGTAATACGGAGGGGGCTAGCGTTGTTCGGAATCATTGGGCGTAAAGGGTACGTAGGCGGCTTTGTAAGTTAGAGGTGACAGCCCGGAGCTCAATTCCGGAGTGGCGTTTAAGACTGCATCGCTTGAAACTT
+
CCCC?CFFGG@CFGEEGCG@F<8CFGGGGGCFGG<DEFFGDFDGFGGGG>FGGFECEFFFG<F<,EC:@@66F=6E?CCEECC,FFGEE<EFF7C<AGFC,BCFGG<E9EFGDFCF8EEFE5?CDFGGAFEEFCGG=AF9BDD=FG777F<,>,7@C+<D=:F:<C,3*5F11>7F9F7>CF:FDC*4;7CF**14?:CG**+++3<E8*?E/2*<+2*<<5C?EE@EE*8*+:C?+<>:++0A77CG++<F*2:D*792<27+::<>C5*0*/9**09C***++0*9):71)83.)****
@M03506:14:000000000-AKVR1:1:1101:20741:7100 1:N:0:35
CGAACTCCTACGGGAGGCAGCAGTGGGGAATTTTGCGCAATGGGGGAAACCCTGACGCAGCAACGCCGCGTGGAGGATGAAGCCCCTTGGGGCGTAAACTCCTTTCGATCGGGACGATTATGACGGTACCGGATGAAGAAGCACCGGCTAACTCTGTGCCAGCAGCCGCGGTAATACAGAGGGTGCGAGCGTTGTTCGGAATTAGTGGGCGTAAAGGGCGCGTAGGCGGTGCGGTAAGTCACCTGTGAAACCTCTGGGCTTAACTCAGAGCCTGCAGGCGAAACTACCGTGCTGGAGGGTG
+
CCCCCGGGG9FGGGGGGGGGGGGGGGGGGGGGGGGGGGGGGGGGGGGGGGGGGGGGGGGGGGGGGGGGGGGGGGGGGGGGGGGGGGGGGGGGGGGGGGGGGGGGGGGGGGGGGGGGGGGGGGGGGGGGGGGGGGGGGGGGGGGFGGGGGGGG;FFGGGGGGGGGGGGGGGGGDEGFGDGEGGGGGGGGGGG8>EEFGEG5CC<E+AE5FGGGGGGGGG55*?CEEGGGGCC*2>;=CGGGG?9CFGGGF?:C4?E6C@C*AFC?70+9CGGFGGFCFFC7)75:CF7FF3@BFF@8.05)8
@M03506:14:000000000-AKVR1:1:1101:11376:7108 1:N:0:35
CGAACTCCTACGGGAGGCAGCAGTGGGGAATTTTTCGCAATGGGGGAAACCCTGACGAAGCAACGCCGCGTGGATGATGAAGTATTTCGATACGTAAAATCCTTTCGACGGGGACGAAACCGCAAGGTTGACGGTACCTGTAGAAGAAGCCCCGGCTAACTCCGTGCCAGCAGCCGCGGTAATACGGGGGGGGCAAGCGTTGTTCGGAATTACTGGGCGTAAAGGGTGCGTAGGCGGCTTTCTAAGTTGGATGTGAAAACTCTGGGCTCAACCCAGAGGCTGCAACCAAAACTGGAGAGCC
+
CCCCCGGGGGGGGGGGGGGGCGGGGGGGGGGGGGGGGGGGGGGGGGGGGGGGGGGGGGGGGGGGGGGGGGGGGGGGGGGGGGGGGGGGGGGGGGGGGGGGGGGGGGGGGGGGGGGGGGGGGGGGGGGGGGGGGGGGGGGFGGGGGGGGGGGGGGGGGGGGGGGGGGGGGGGGGGGGGGGGGGGGGGGGGGGGGGG8CGGGCEEFGGGGGDGGGGGGFGGGG=GGFG8C588CEGCEGC<EGFFGGGGC7EC977CD?**<CC7C6CEGGGG4>3*:CFCDFFD?+097(/8?F?@?5<B))
@M03506:14:000000000-AKVR1:1:1101:14524:7110 1:N:0:35
CGAACTCCTACGGGAGGCAGCAGTAGGGAATCTTCGGCAATGGACGAAAGTCTGACCGAGCAACGCCGCGTGAGTGAAGAAGGTTTTCGGATCGTAAAACTCTGTTGTTAGAGAAGAACGTTGTGTAGAGTGGAAAATTACACAAGTGACGGTATCTAACCTGAAAGGGACGGCTAACTACGTGCCAGCAGCCGCGGTAATACGTAGGTCCCGAGCGTTGTCCGGATTTATTGGGCGTAAAGCGAGCGCAGGTGGTTTAATAAGTCTGATGTAAAAGGCAGTGGCTCAACCATTGTGTGCA
+
CCCCCGGGGGGGGGGGGGGGGGGGGGGGGGGGGGGGGGGGGGGGGGGGGGGGGGGGGGGGGGGGGGGGGGGGGGGGGGGGGGGFGGGGGGGGGGGGDFGGGGGGGGGGGGGGGGGGGGGGGGGGGGGGGDGGGGGGGGGGGGGGGGGGGGGGGGGGGGGGGG@FFGGGGGCBFGGGGGGGGGGGFGGGGGGGGGGGGGCEGGGGF9EGF@FCECCEGGEGGGGG>5CEG?7EGGGGEGGE59FDEGGGGEG=FGGD84*0<:*<<>FGGFGF7:*<C37<CF@GC>FF<F>1=@FFFFFF*
@M03506:14:000000000-AKVR1:1:1101:25955:7125 1:N:0:35
CGAACTCCTACGGGAGGCAGCAGTGGGGAATATTGCACAATGGGCGCAAGCCTGATGCAGCCATGCCGCGTATATGAAGAAGGCCTTCGGGTTGTAAAGTACTTTCAGCGAGGAGGAAGGCATTAAGGTTAATAACCTTGGTGATTGACGTTACTCGCAGAAGAAGCACCGGCTAACTCCGTGCCAGCAGCCGCGGTAATACGGAGGGTGCAAGCGTTAATCGGAATTACTGGGCGTGAAGCGCACGCAGGCGGTTTGTTAAGTCAGATGTGAACTCCTAGAGCTTAACTTGGGAACAGCA
+
CCCCCGFGFGGGGGFCGGGGDFGFGGCFGFGGGGGGFEEGGFDFCFGDGGGGGGGGC@FGGGGGGGGGGG@F@FF?EFFGGGFGGCAFFGGGGECDFFGCFGG9FGGFGGEGGDEG@EFEGGFGGGGGGFGGGGGGFA9A=FDGFFFGFGCGGCCDFGGGGCEFGGCGFGGGD:F<DBF:FCFGFFE7EFGFGGE>BC;;CCFG7B@8*CE6EF>E*=5;FF=CGG>+<7@CFG=CC=D5F65::5:D?E755*/98)*02<C++*+2+*+/2:0?FF7*2*/<C)**)015?7>?>)84.
@M03506:14:000000000-AKVR1:1:1101:13354:7135 1:N:0:35
CGAACTCCTACGGGAGGCAGCAGTGGGGAATATTGCACAATGGGCGGAAGCCTGATGCAGCGACGCCGCGTGAGGGATGACGGCCTTCGGGTTGTAAACCTCTTTCAGCACCGACGAAGCGAGAGTGACGGTAGGTGCAGAAGAAGCGCCGGCCAACTACGTGCCAGCAGCCGCGGTAAGACGTAGGGCGCGAGCGTTGTCCGGATTTATTGGGCGTAAAGAGCTCGTAGGCGGCTCGTTGCGTCAATCGTGACAACTCAGGGCTTAACTCTGAGCTTGCGGTTGATACTGGCGGGCCAGG
+
CCCCCFGGGGGGEGGGGDFG7EFCFGGGEGFGGGFCFGGGGGGGGGEGGEGCGFGGGGGGGGGGGGGEGGCGEGGGFGEGGEGGEGGGGGGGGDGGGGC8=FGEFGGGGFFDFE@EGECECF:+@@F,>FECF:CFCFFGDGGGGGGEFGGDGFGGGEGGDGGGGGFDDFAFG<FEGGGGGGG>CF>EFEDG>CE8*:ECFGGG5:CCA<FGFG>CEEEFFCG6A@CGE8ECGDC*>5/875C5C5=7CCCE**2*2)**0C<57>+:+*39*02+*945)8):56>*)*08F>>5).).)
@M03506:14:000000000-AKVR1:1:1101:22626:7173 1:N:0:35
CGAACTCCTACGGGAGGCAGCAGTAAGGAATATTGGACAATGGAGGCAACTCTGATCCAGCCATGCCGCGTGAAGGATGAAGGCCCTACGGGTTGTAAACTTCTTTTCTCTTAGAAAAAACTACTGGTTTCGTACCGGTACTGATTGTACAAGAGGAATAAGCATCGGCTAGCTTCGTGCCAGCAGCCGCGGTAATACGAAGGATGCAAGCGTTATCCGGATTCACTGGGTTTAAAGGGTGTGCAGGTGGGGTAATAAGTCAGTGGTGAAAGCCCCCGACTCAATCGGGGAACTGCCATAG
+
CCCCCGGGGGGGGGDGGGGGGGFFEGGGGFGDGFGGGGGGGGFAFGFGGGGGGGGFGGGGGGGGGGGGGGFGGGFGGGGGGGGGGGGGGGGGGGGGGGGGGGGGGGGGGGGGGGFGGGFGGGGGGGFFAFFGGGGGGEGGGGGGECGGGGGGGGGGAEDFEGGGFGGGGGCECCGGCEFGFGGGGCFFGGDEGECCFGGEGGGGGGGFGFGGGGGGGFGDEEDGGGDGGG9C5?FE??*=:=*:0<AFEG5C<5CGF87C:?:?9CFFC=?BFFCECBG<C>:+3*956D:6>6?=7:4@6
@M03506:14:000000000-AKVR1:1:1101:4610:7182 1:N:0:35
CGACTCCTACGGGAGGCAGCAGTGGGGAATATTGGGCAATGGGCGCAAGCCTGATCCAGCCACGCCGCGTGGGTGATGAAGGCCTTCGGGTCGTAAAGCTCTGTGGGGAGGGACGAATGACCGGTCAAAGAGACCGGAATGACGGTACCTCCTTAGCAAGCACCGGCTAACTTCGTGCCAGCAGCCGCGGTAATACGAAGGGTGCAAACGTTGCTCGGAATCATTGGGCGTAAAGCGCAGGTAGGCGGCCCGATAAGTCGGATGTGAAATCCCTCGGCTCAACCGAGGACGTGCATTCGAA
+
CCCCCGGGGGGGEGGGGGGGGGGGGGGGGGGGGGGGGGGGGGGGGGGGGGGGGGCFGGGGGGGGGGGGGFGGGCFGGGGGGGGGGGGGGGFGGGGGGGG9FGGGGGGGGGGGGEGGGGGGGGGGGGGGGGGGGGGGGGGGGGGGGEGGGCGGGGGGGGGGGGGGGGGGCGGGCGCFGGGGGGGGG7FGGGGGGGGGGGGGGGGGGGGGGGGGGGCFGD5CCGGFGGGGGG?GD5:FE=D*1A?FFCGGGDEGGEEGG?C<EE*:<DFG9*<@4DFCC:99F@FGGFG@95B:D>FF*19@<
@M03506:14:000000000-AKVR1:1:1101:8897:7184 1:N:0:35
CGAACTCCTACGGGAGGCAGCAGTGGGGAATATTGGACAGTGGGCGAAAGCCTGATCCAGCAATGCCGCGTGAGTGATGAAGGCCTTAGGGTTGTAAAGCTCTTTTACCCGGGATGATAATGACAGTACCGGGAGAATAAGCCCCGGCTAACTCCGTGCCAGCAGCCGCGGTAATACGGAGGGGGCTAGCGTTGTTCGGAATTACTGGGCGTAAAGCGCACGTAGGCGGCTTTGTAAGTTAGAGGTGAAAGCCCGGAGCTTAACTCCGGAACTGCCTTTAAGACTGCATCGCTCGAATCAT
+
CCCCCGGGGGGGGGGGGGGGGGGGGGGGGGGGGGGGGGGGGGGGGGGGGGGGGGGGGGGGGGGGGGGGGGGGEGGGGGGGGGGGGGGGGGGGGGGGGGGGGGGGGGGGGGGGGGGGGGGGGGGGGGGGGGGGGGGGGGGGGGFGGGGGGGGGGGGGGGGGGGGGGGGGGGGGGGGGGGGGGGGGGGGGGGGGGGGGGGGGDGGCCGFGGGGGGDFFGGGGGGGFGGGGGGCCFGGC:CDCGGGGGFFC9EFGCFGG=BGGFGFGGGGGGGGFGGGGFFFFFFFGG47?ACB?)0)7:6)91
@M03506:14:000000000-AKVR1:1:1101:24064:7222 1:N:0:35
CGAACTCCTACGGGAGGCAGCAGTGGGGAATTGTTCGCAATGGGCGCAAGCCTGACGACGCAACGCCGCGTGGAGGATGAAGATTTTCGGATCGTAAACTCCTTGCGATCGAGACGAATGGCCTTTGGGTTAACAGCCTGAAGGAATGACGGTACCGAGAGCAGAAGCCCCGGCTAACTACGTGCCAGCCGCCGCGGTAATACGGGGGGGGCAAGCGTTGTTCGGAATTACCGGGCGTAAAGGGCTCGGAGGTGGCCAACTAAGTCACACGTGGAACTCCTCGGCCTAACCGGGGCACTGC
+
CCCCCGGGGGGGGGEGGDGGGGGGFGGGGEFFGGGDGGEGGGDECCECEGGGGGGGGCGGGGG7F=FBFFFGG:FC:FFFGG9CAFGFGCFCFCFFGGGEFA?F,BF7DGGGFGGCF+8B8=FEFFGFCFGFFGGG<7@,3,@8<F@FGGGCGGDGGGGEG*?FFF:C7<CF1<FE7F,72*++=FC8**=*<***::CE7<+;?ECC*?C*8:/*;/*//;CCCC5*<+2+***8E*98=:+:CEFG***:7*/9*9>CCGG+3C7:7**)**12*):0*.>5:)1.4*)()..)85)9*
@M03506:14:000000000-AKVR1:1:1101:8557:7226 1:N:0:35
CGAACTCCTACGGGAGGCAGCAGTGGGGAATATTGGACAATGGGCGCAAGCCTGATCCAGCCATGCCGCGCGTGTGAAGAAGGCCTTCGGGTTGTAAAGCACTTTTGTTGGGGAAGAAAAGACACCGGTTAATACCCGGGGTTTCTGACGGTACCCAAAGAATAAGCACCGGCTAACTTCGTGCCAGCAGCCGCGGTAATACGAAGGGTGCAAGCGTTACTCGGAATTACTGGGCGTAAAGCGTGCGTAGGTGGTGAGTTAAGTCTGTCGTGAAAGCCCCGGGCTCAACCTGGGAATGGCG
+
CCCCCGGGGGGGGGGGGGGGGGGGGGGGGGGFGGGGEGFGGGGGGGGGGGGGGGGGGGGGGGGGGGGGGGGGGGGGGGGGGGGGGGGFFGGGGGGGGGGGGGGGGGGGGGGGGEGGFGGGGGGGGGGGGGGGGGFFGGGGG@FDGGGGGGGGGFF>EFGGGGGF=FDGGFGGGGGGGG@FFFFGGGGGGGGFGGGGGGGGGGGFFCEGFGEGGFGGGGGGFGDGGGGGGGGGGGGGGGGGGGC:CCEGDGCCG5EGGFDGGGFGGGGGEGFFGGGGFF5DG>EE*5CFB4F?FFFF>FFF>
@M03506:14:000000000-AKVR1:1:1101:19786:7237 1:N:0:35
CGAACTCCTACGGGATGCAGCAGTGGGGAATTTTGGACAATGGGCGCAAGCCTGATCCAGCCATGCCGCGTGAGTGAAGAAGGCCTTCGGGTTGTAAAGCTCTTTCGGCAGGAACGAAATGGTTCGTGCTAATACCACGGACTGATGGCGGTACCTGAAGAAGAAGCACCGGCTAACTACGTGCCAGCAGCCGCGGTAATACGTAGGGTGCAGGCGTTAATCGGAATTGCTGGGCGTAAAGCGTGCGCAGGCGGTTTCTTAAGTCAGATGTGAAAGCCCCGGGCTTAACCTGGGAACTGCG
+
CCCCCGGGGDGGGGGGGGGGGGGGGGGGGGGGGGGGGGGGGGGGGGGGGGGGGGGGGGGGGGGGGGGGGGGGGGGGGGGGGGGGGFGGGGGGGGGGGGGGGGGGGGGGGGGGGGGGGGGGGGGGGGGGGGGGGGGGGGGGGGGFGGDGGGGGGGFGGGGGGGGGGGGGGGGEGGGGGGGGGGGGGGGGFGGGGGGGGGGGGGGGGGGGGGGGGGCE5C=CCGFGGGC8<+ACGDCE5?DGGFGDEGG::CGDGGGGG@F*<EGCFFGGCC+7>FCFF><DD@EGC:6*9FF?FF4?@???;
@M03506:14:000000000-AKVR1:1:1101:21068:7254 1:N:0:35
CGAACTCCTACGGGAGGCAGCAGTAGGGAATCTTCGGCAATGGACGAAAGTCTGACCGAGCAACGCCGCGTGAGTGAGGAAGGTTTTCGGATCGTAAAACTCTGTTGTTAGAGAAGAACGTTGTGTAGAGTGGAAAATTACACAAGTGACGGTATCTAACCAGAAAGGGACGGCTAACTACGTGCCAGCAGCCGCGGTAATACGTAGGTCCCGAGCGTTGTCCGGATTCATTGGGCGTAAAGCGAGCGCAGGTGGGTTAATAAGTCTGATGTAAAAGGCAGTGGCTGAACCATTGTGTGCA
+
CCCCCGGGGEGGGGGED>GGGGGGGGFGGGGGGGGGGGEEGGGCFECEG7FFGCFFGCFEGGGGGGDEGFGGGGD?FGFFFGGGEAE<FDFGGGGGGGFGFEGGFEFEFFGGGGGGGGF:FGFBCFFFGDDFD9FFGG8C,CD<<=FFCFFGGFGCGGFGGFGCGGCCCGFFGGDDCFFGFGGGF@FFGC<C:FGDDEEECFFFFCGCG9C58B8EG5*:E?+:?**;+2+3A6CFGGD5FF95CEGGE57**+:):)*:<+:C+*+::>EF7C*:7:**956?5)*).952*9=*/07=/
@M03506:14:000000000-AKVR1:1:1101:3233:7267 1:N:0:35
CGAACTCCTACGGGAGGCAGCAGTGGGGAATTTTGGGCGATGGGCGCAAGCCTGACCCAGCAACGCCGCGTGAGGGAGGAAATCCTTCGGGATGTAAACCTCACAAGCTAGGGAAGAGCGCTCAGGGGAGAATACCTCCTGAGTCCGACGGTACCTTGCGTAAGCCACGGCTAACTACGTGCCAGCAGCCGCGGTAATACGTAGGTGGCAAGCGTTGTTCGGAATTATTGGGCGTAAAGGGCGCGTAGGCGGTTTTGTAAGTCAGCTGTGAAAGCCCGGGGCTCAACCCCGGAGGGTCGGC
+
CCCCCGGGGGGGGGGGGGGGGGGGGGGGGGGGGGGGGGGGGGGGGGGGGGGGGGGGGGGGGGGGGGGGGGFGGGGGGGGGGGGGGGGGGGGGGGGGFGGGGGGGGGGGGGGGGGGGGGGGGGEEFGGGGGGGGGGGGFGGGGGGGGGGGGGGGGGGGGGGGGGGGGGGGGGGEGGGGGGGGGGGGGGGGGGGCEEEEGFFGGFE>C9CFGFGGGCCEGEFEGEEDFEGGGGGGGGCCGFGGGGE=*:CEGEG5C7CC.:?EF:++9?DFGGFFGF*95CDGEFFGF*71C39)57>@@)>)
@M03506:14:000000000-AKVR1:1:1101:13657:7274 1:N:0:35
CGAACTCCTACGGGAGGCAGCAGTGGGGAATCTTGCGCAATGGGCGAAAGCCTGACGCAGCAACGCCGCGTGGGGGATGAAGGCCTTCGGGTTGTAAACCCCTTTCAGCAGGGACGAAATTGACGGTACCTGCAGAAGAAGCCCCGGCCAACTACGTGCCAGCAGCCGCGGTAATACGTAGGGGGCAAGCGTTGTCCGGATTTATTGGGCGTAAAGAGCTCGTAGGCGGCTTACCAAGTCGGGTGTGAAACCTCCAGGCTCAACCTGGAGCTGCCACTCGATACTGGTATGGCTTGAGTCC
+
CCCCCGGGGGGGGGGGGGGGGGGGGGGGGGGGGGGGGGGGGGGGGGGGGGGGGGGGGGGGGGGGGGGGGGGGGGGGGGGGGGGGGGGFGGGGGGGGGGGGGGGGGGGGGGGGGFGGGGGGGGGGDGGGGGGGGGGGGGGGGGGGGGGGGGGGGGGGGGGGGGGGGGGGGGGGGDGGGGCFGEGGGDEEGGGGGGEFGGGG5CEGGGGGGFGGE>*<FGGGGGGEGGGGGGGGGGGG6FCGGGGGG=C7EF?:9CFGGFGGG+7:FGGG6C*7>CFGGFGG4)57FFG=2:?:FFFFF@B?F
@M03506:14:000000000-AKVR1:1:1101:14783:7276 1:N:0:35
CGAACTCCTACGGGAGGCAGCAGTGGGGAATTTTGCGCGATGGGGGAAACCCTGACGCAGCAACGCCGCGTGGAGGATGAAGCTCCTTGGAGTGTAAACTCCTTTCGACCGGGACGATAATGACGGTACCGGTGGAAGAAGCACCGGCTAACTCTGTGCCAGCAGCCGCGGTAATACTGAGGGTGCGAGCGTTGTTCGGAATTATTGGGCGTAAAGGGCGCGTAGGCGGTACGGTAAGTCACCTGTGAAACCTCTGGGCTTAACTCAGAGCCTGCAGGCGAAACTGCCGTGCTGGAGGGTG
+
CCCCCGGGGFGGDGGGGGGGGGGGGGGGGGGGGGGG@FFGGGGGGGGGGGGGGGGGGGGEGGGGGGGGGGGGGGGGGGGGGGGEFGGGDGGGGGGG9EGGGGGGGGGGGFEGGCFGGEGGGGGGG@FGGGEFG@C:EGEGFGFGGGGGGGGGGGG;FFGGCDGGGGC<FEFGDEG9FEGFGCCFGGG7CCG:CGG5FGGC:CFFC7@FDFGEEEFG7?CEEECEE>FEGGGEECGCC9*+0:9CFCEF9+9:DE?CE>4*:FG??FED<FC5*97*>4DG<5@5+9D?17<<5F?)7.)08
@M03506:14:000000000-AKVR1:1:1101:18956:7295 1:N:0:35
CGAACTCCTACGGGAGGCAGCAGTGGGGAATCTTGCGCAATGCGCGAAAGCGTGACGCAGCAACGCCGCGTGAGGGAAGACGGCCTTCGGGTTGTAAACCTCTTTCAGTTGGGACGAAGCCTCGGCGGTTAATACCCGTCTGAGGTGACGGTACCTTCAGAAGAAGCCCCGGCTAACTACGTGCCAGCAGCCGCGGTAATACGTAGGGGGCAAGCGTTGTCCGGAATCATTGGGCGTAAAGCGCGTGTAGGCGGCTTGGGAAGTCCGCTCTGAAAGCCCGGGGCTCAACCCCGGGAGGTGG
+
CCCCCGGGG-EFGGGGGGGGGGGFFFGGFGGGGGGGGGGGGGGGGGGGGGGGGG@FGGGGGGGGGGGGDGGGDGGGGGGGGGGGGGGGGDDEGGGGGGGGGGGGGGGGFGGFGGDEGGDGEGGCGGGEEGGCFGGFGGGGGGGGFFFFGDEGGFCGFGGGGG7:CFC7<CCGG*<:CFCFEFFFGFCEGGDGEC>88C87CEF9FFCECCGE5FGGGGGGGGGE***+C:7+<*=EE57/AFG*::EGCFFGGGGC8)5**+/+<:C5*/:*::>G547)55:5E@G434>:>)70))005
@M03506:14:000000000-AKVR1:1:1101:24055:7325 1:N:0:35
CGAACTCCTACGGGAGGCAGCAGTGGGGAATATTGCGCAATGGGCGAAAGCCTGACGCAGCGACGCCGCGTGGGGGATGACGGCCTTCGGGTTGTAAACCTCTTTCGCCATCGACGAAGCCTTCGGGTGACGGTAGGTGGAGAAGAAGCACCGGCCAACTACGTGCCAGCAGCCGCGGTAATACGTAGGGTGCGAGCGTTGTCCGGAATTATTGGGCGTAAAGAGCTCGTAGGCGGTGTGTCGCGTCGGTCGTGAAAACTTGGGGCTTAACCCTGAGCTTGCGGTCGATACGGGCATCACT
+
CCCCCGGGGGGGGGGGGGGGGGGGGGGGGGGGGGGGGGGGGGGGGGGGGGGGGGGGGGGGGGGGGGGGGGFGGGGGGGGGGGGGGGGGGGGGGGEGGGGGGGGGGGGGGGGGDGGGGGGGGGGGGGGGGFGGGFFGGCGGFGGGGGGGGGFGG@@FGGCCFGGGGGFGGGGGGGGGGGGCGGGDGF6;EGGGGGG>8EEGGGGGGGCCCF79:?9EFEGGGEE+;8E+;EEFE6?CCCCCF?=FGECCGGEG5:CD<BCFG9FCGGD4?G99*9C7C6***0)>C37.8C5()7)))9969
@M03506:14:000000000-AKVR1:1:1101:5647:7335 1:N:0:35
CGAACTCCTACGGGAGGCAGCAGTCGGGAATTTTGGGCAATGGGCGAAAGCCTGACCCAGCAACGCCGCGTGAAGGATGAAATCCCTCGGGATGTAAACTTCGCAAGAACGGGAAGAATTAGTAGGGGACAATACCCCCTATGATGACGGTACCGTTTGTAAGCTCCGGCTAACTCCGTGCCAGCAGCCGCGGTAATACGGGGGGAGCAAGCGTTGTTCGGATTTACTGGGCGTAAAGGGCGCGTAGGCGGCCTCCGCAAGTCAGTGGTGAAATCTCCGAGCTTAACTCGGAAAGGTCAAC
+
CCCCCGGGGGGGGGGGGGGGGGGGGGGGGGGGGGGGGGGGGGGGGGGGGGGGGGGGGGGGGGGGGGGGGGGGGGGGGGGGGGGGGGGGGGGGGGGGGGGGGGGGGGGGGGGGGGGGGGGGGGGGGGGGGGGGGGGGGGGGGGGGGGGGGGGGGGGFGFEGGGFGGGGGGGGGGGGGGGGGGGGGGGGGGGGGGGGGGGGGGGGGGGGGGGGGGEGGEGGGGGGGGGGGGGGGGGGGGGGGGGGGGGGGGGGGG=CFGEGDGFFGGG+5+>FFGGDC7?D<CB3A?FG=ADE9B3>>**7=6
@M03506:14:000000000-AKVR1:1:1101:7700:7348 1:N:0:35
CGAACTCCTACGGGAGGCAGCAGTGGGGAATATTGGACAATGGGCGAAAGCCTGATCCAGCCATGCCGCGTGAGTGAAGAAGGCCTTAGGGTTGTAAAGCTCTTTCAGCGGGGAAGATAATGACGGTACCCGCAGAAGAAGTCCCGGCTAACTTCGTGCCAGCAGCCGCGGTAATACGAAGGGGACTAGCGTTGTTCGGATTTACTGGGCGTAAAGCGCGCGTAGGCGGATCGCTAAGTCAGGGGTGAAATCCCAGGGCTCAACCCTGGAACTGCCTTTGATACTGACGATCTGGGGATCG
+
CCCCCGGGGGGGGGGGGGGGGGGGGGGGGGGGGGGGGGGGGGGGGGGGGGGGGGGGGGGGGGGGGGGGGGGGGGGGGGGGGGGGGGGGGGGGGGGGGGGGGGGGGGGGGGGGGGGGGGGGGGGGGGGGGGGGGGGGGGGGGGGGGGGGGDGGGGGGGGGGGGGGGGGGGGGFGGGGGGGGGGGGGGGGGGGGEGGGGGGGGGGGGGGGGGGGGGFGFEEGGGGDDGGGGGCEGGGGGGGDCEGGEEGGGFGFGGFCFFGDFGCEF<CFFFFFGGFFFFGG*86EC=>:45>15@F4>3@38
@M03506:14:000000000-AKVR1:1:1101:12415:7354 1:N:0:35
CGAACTCCTACGGGAGGCAGCAGTGGGGAATATTGGACAATGGGCGCAAGCCTGATCCAGCCATGCCGCGTGGGTGATGAAGGCCCTAGGGTTGTAAAGCCCTTTCAGCGGGGAAGATAATGACGGTACCCGCAGAAGAAGCCCCGGCTAACTTCGTGCCAGCAGCCGCGGTAATACGAAGGGGGCTAGCGTTGCTCGGAATTACTGGGCGTAAAGCGCACGTAGGCGGATTGTTAAGTCGGGGGTGAAATCCTGGAGCTCAACTCCAGAACTGCCTTCGATACTGACGATCTCGAGTTCG
+
CCCCCGGGGGGGGGGGGGGGGGGGGGGGEGGFGGGGGGGGGGGGGGGGGGGGGGGGGGGGGGGGGGGGGGGGGGFGGGGGGGGGGGGGGGGGGGGGGGGGGGGGGGGGGGGGGGGGGGGGGGGGGGGGGGGGGGGGGGGGGGGGGGGGGGGGGGGGEGGGGGGGGGGGGGGGGGGGGGGGGGGGGGG>FGGEGGGGGGGDDGGFGDGGGGGDGGGGGGGGGGFFGGCGGCG/;FFGCGGGGGGGGGGF3<<FG79D8>G4CGGGGGCCEF64>FGGGFGGD4FEFFFFFG:?FFF:>FDB3
@M03506:14:000000000-AKVR1:1:1101:22980:7357 1:N:0:35
CTAACTCCTACGGGAGGCAGCAGTGGGGAATATTGGACAATGGGCGCAAGCCTGATCCAGCCATGCCGCGTGAGTGATGAAGGCCCTAGGGTTGTAAAGCTCTTTTGTGCGGGAAGATAATGACGGTACCGCAAGAATAAGCCCCGGCTAACTTCGTGCCAGCAGCCGCGGTAATACGGAGGGGGCTAGCGTTGCTCGGAATCACTGGGCGTAAAGGGTGCGTAGGCGGGTCTTTAAGTCAGGGGTGAAATCCTGGAGCTCAACTCCAGACCTGCCCTTGATACGGAGGATCTTGAGTTCG
+
CCCCCFGGGGGGGGGGGGGGGGGGGGGGG@FFGGEEFGGGGGFFFGGGGGGGGGGGGDGGGGGF@F@@:FCG7FFGFGGGGGGGGGGGGGGGGGEFGDFG,F?EGGGGGGGDFEDEAA<FGGGGGGGGGGGGGGGGFGGGGGGGGGEDGGGGGFGGGGGGGGGGGGGDGGGGGGGGFGGGGGDDGGC@7<FFGGG:C8EDGGCFFCF>CGGEGE8C9?EGGGGGE>6CCEGGG?FFC7*<9C65E:77<EEFF7CF8>G*<EFE+07CC7*0*9D67@FF*=B?55*)(9)5==B*9@FB:
@M03506:14:000000000-AKVR1:1:1101:17603:7378 1:N:0:35
CGAACTCCTACGGGAGGCAGCAGTGGGGAATTTTGCGCAATGGGGGAAACCCTGACGCAGCAACGCCGCGTGGAGGATGAAATCCCTTGGGATGTAAACTCCTTTCGATCGGGACGATTATGACGGTACCGGAAGAAGAAGCCCCGGCTAACTTCGTGCCAGCAGCCGCGGTAATACGAGGGGGGCAAGCGTTGTTCGGAATTATTGGGCGTAAAGGGCGCGTAGGCGGTTTGACAAGTCTGATGTGAAATCTCTGGGCTCAACCCAGAGTCTGCATTAGAAACTGTCGGGCTTGAGTATG
+
CCCCCGGGGGGGGGGGGGGGGGGGGGGGGGGGGGGGGGGGGGGGGGGGGGGGGGGGGGGGGGGGGGGGGGGGGGGGGGGGGGGGGGGGGGGGGGGGGGGGGGGGGGGGGGGGGGGGGGGGGGGGGGGGGGGGGGGFGGGGGGGGGGGGGGGGGGGGGGGGGGGGGGGGGGGGGGGGGGGGGGGGGGGGGGG?CGGGGGGGGGGGGGGGGGGGGGGGGGGGGGGGGGGGGGGEGGFGGGGGGGDFGGGG<FGGGGGGGFFGGGFG:DE<>FFB?FGEF*:>:79CFFFFFGFF>FF56?FF=
@M03506:14:000000000-AKVR1:1:1101:19335:7419 1:N:0:35
CGAACTCCTACGGGAGGCAGCAGTAGGGAATATTGCGCAATGGCCGCAAGGCTGACGCAGCAACGCCGCGTGGGGGATGAAGGTTTTCGGATCGTAAACCCCTGTCGAGAGGGACGAAAGGTGAATGGGTGAATAATCCATTCGCTTGACGGTACCTTTAGAGGAGGTTCCGGCCAACTTCGTGCCAGCAGCGGCGGTAATACGGGGTGAACAAGCGTTGTTCGGAATTACTGGGTTTAAAGCGCGTGCAGGCGGAATGGCATGTCCGGATGTGAAATCTCCGGGCTCAACCCGGAAAGTG
+
CCCCCFGCEC<F;C@:C,CFCE@EEF97FCCCEC@FEG@GGGDF8FE7FFGGE@CF:BFCEFFECFGGED@FBC@BE+B9?BBEAFGFCCGGF:EFFDG8:F@4EF@DE@CEECFDE:B3,EF3E<EB@@CCFAFGCCFFFBFCDF@CGG@*>:<>F;,?CB,,>C7BC9,<@<:=**5<<<FE@*C+;:=2*<C8CC*8<FCF*C5:E>?++;8*:;5:=C+;C2**:+++3+82*1*:+<+>=**75*<*7:CD*)9**C*2+*29=*/>*?*<*97*:9)**))08*7(07>7>3)11
@M03506:14:000000000-AKVR1:1:1101:17803:7430 1:N:0:35
CGAACTCCTACGGGAGGCAGCAGTTAGGAATCTTGCGCAATGGGCGAAAGCCTGACGCAGCAACGCCGCGTGGGGGATGAAGGCTCTCGGGTTGTAAACCCCTTTCAGCAGGGACGATTGTGACGGTACCTGCAGAAGAAGGACCGGCCAACTACGTGCCAGCAGCCGCGGTAATGCGTAGGGTCCGAGCGTTGTCCGGATTTATTGGGCGTAAAGAGCTCGTAGGCGGTTCCGTAAGTCAGATGTGAAAACGCAGGGCTCAACCCGGAGACGCCATCTGATACTGCGGTGACTGGAGTCC
+
CCCCCGGGGGGGGGGGGGGGGGGGGGGGGGGGGGGGGGGGGGGGGGGGGGGGGGGGGGGGGGGGGGGGGGGGGGGGGGGGGGGGGGGGGGGGGEGGGGGGGGGGGGGGGGGGGGGGGGGGGGGGGGGGGGGGGGGGFGGGGGGGGGGGGGGGGGGGGGGGGGGGGGGGDGGGGGGGGGFGGGGGGGCCEEC>EGDGG8ECCEGGFGFFGGGGGGGGGGFGGGEEGG?5EGGGGGGG*/><CC97+<EFGGFC):CDEFDD79CFGDCC*/*8DDGE390:*/6A+9CE9*)-)/9>5))9*
@M03506:14:000000000-AKVR1:1:1101:5658:7453 1:N:0:35
CGAACTCCTACGGGAGGCAGCAGTGGGGAATATTGGACAATGGGCGCAAGCCTGATCCAGCAATGCCGCGTGGATGAAGAAGGTCTTCGGATTGTAAAGTCCTTTCGGCGGGGACGATGATGACGGTACCCGCAGAAGAAGCCCCGGCTAACTTCGTGCCAGCAGCCGCGGTAATACGAAGGGGGCTAGCGTTGCTCGGAATGACTGGGCGTAAAGGGCGCGTAGGCGGAATGCTTTGTCGGGCGTGAAATTCCAGGGCTTAACCTTGGGTCGGCGTTCGAGACGGGTATTCTTGAGTCTG
+
CCCCCFGGGGFGGGGGDEGGEFGGGGGGGGGGFGGGEGGGFGGDGGGGGGGGGGGGGGCGGGGGGGGGGGFFGGGGGFFFFGGGGGGGGGGGCFGGGGGGGGGGGGGGGGGGGGGGGDGGGGGGGGFGGGGDGGEG8FFGGFGFFGGGGGFGGGGGGFEGGGGGGGG@GFE<EEGGGGE5CCGGGGGGGFC28ED?FEEG>CFE7EGGGFGG>8@C9CEEGGG5EEFCE:*/AF7<CFCCEEGCE=ECCFG+:CC7C@5*/<:CCD7:FF5))11>579*185*C:3)(*9-*/986*7*7
@M03506:14:000000000-AKVR1:1:1101:4066:7462 1:N:0:35
CGAACTCCTACGGGAGGCAGCAGTGGGGAATCTTGCGCAATGGGCGAAAGCCTGACGCAGCGACGCCGCGTGAGCGATGAAGGCCTTCGGGTTGTAAAGCTCTGTGGGGAGGAAAGAATAAGAGTTGGCTAATATCCAGCTCGATGACGGTACCTCCTTAGCAAGCACCGGCTAACTCTGTGCCAGCAGCCGCGGTAAGACAGAGGGTGCAAACGTTGTTCGGAATTACTGGGCGTAAAGCGCGTGTAGGCGGCCCTGCAAGTCGGGTGTGAAATCCCCCGGCTCAACAGTGGAAGTGCAC
+
CCCCCGGFGCCGGDG7CFFGGGFGGGGGGGGGDGFGGGEGGGGEFFE@FCFGDGFGC7+@CFG@:F=CGGGGGGFEEGEGGFGGGGGGGGCF7CFGG9DG9EC<FAEFE7FF+DEFGGFFGF9FDFFD@<CFGGFEGGGGEFGCGGFGG>FE7CGD:FG9:<F,<BGDFEGGG*?FGGGFFGGGCGGGGGGGGC@FCC9CCGG6CFGGGGGGFF>;;CECGGGD>CEFGGGFFF=*:5CCFGGG::ECFFGCD5*/;>FGFG>9575<ECGB7CC77/1)9)5*:?*8)2/6<*0<?9479
@M03506:14:000000000-AKVR1:1:1101:18179:7507 1:N:0:35
CGAACTCCTACGGGAGGCAGCAGTCGGGAATTTTGCGCAATGGGCGAAAGCCTGACGCAGCAACGCCGCGTGAGGGATGAAGGCCTTCGGGTTGTAAACCTCTTTTCTCAGGGAAGATGATGACGGTACCTTAGGAATAAGTCACGGCTAACTACGTGCCAGCAGCCGCGGTAATACGTAGGTGACGAGCGTGGTCCGGATGTACTGGGCGTAAAGAGCGCGCAGGCGGTCGTTCAAGTGGAGTGTGAAAGCGCCGGGCTCAACTTGGGAGGGACACCCGATGCCGATCGGCTTGAAGGCA
+
CCCCCGGCEFGGGGGGGGDEEGFCECFFGG8FEFGG>@FFDFGGGGFGGGGFFFFFFC@CGGGFG7FFG>FGGEGDEGGGDGGGFGGGGGGGGGGGFFF88=EFD9DAF<EFFCCEGFGGBF9FEGCFGF<FCG@FBB=FGGGFGFCGGEGCA<FGAFFFF<EGCGC@FGG@*CCFFF@CCGF@FGEGEG@C*=E,?EGEG*4B9CFGGGEG5ACFC=@55***8:*:>>EGECCE++2+<<5CC+3:7<:6)*/)2.>CGFFD9*3*:4C)<*1**)9C)7)*+0))-9)(0).)/*)7.
@M03506:14:000000000-AKVR1:1:1101:24567:7528 1:N:0:35
CGAACTCCTACGGGAGGCAGCAGTGGGGAATATTGGACAATGGGGGCAACCCTGATCCAGCAATGCCGCGTGAGTGATGAAGGCCTTCGGGTTGTAAAGCTCTTTTGCCAGGGACGATGATGACGGTACCTGGAGAATAAGCCCCGGCTAACTTCGTGCCAGCAGCCGCGGTAATACGAAGGGGGCAAGCGTTGTTCGGAATTACTGGGCGTAAAGGGCGCGTAGGCGGCTTATACAGTCAGGCGTGAAATTACCGGGCGCAACCTGGGGGCTGTGCTTGACATGGATGGGCTTGGATGCG
+
<CCCCCCEGGGGGGGGGGGGG@FEFEFCFFGFFGFGGGGGGGGGGGGDFFGGGFGAC<CFC8CFEFEFD@@B:FFEFDCFFGGFFF8FCFEGGGEGGFGF,BEFFEF,A,=FGDFGFFG,?<<DG+B4?FC<FBF@A<FDGGCFE7CE>CAAF<F+@FF>F@3>CCCCDDCF7FFFC<>DCEEC7F<*:7B=1<EG9B8>**?2:+?>FGGEG58@C*;CGG5CGGCCEE=E?++0+0*3<?*2>*:>FC<+*<9<E:3)2/12**:CFDC)59*2:*:6*)9++029)*)(0))))*))<
@M03506:14:000000000-AKVR1:1:1101:20218:7561 1:N:0:35
CGAACTCCTACGGGAGGCAGCAGTGGGGAATATTGGACAATGGGCGCAAGCCTGATCCAGCCATGCCGCGTGAGTGATGAAGGCCTTAGGGTTGTAAAGCTCTTTTAGCAGGGAAGATAATGACGGTACCTGCAGAAAAAGCCCCGGCTAACTTCGTGCCAGCAGCCGCGGTAATACGAAGGGGGCTAGCGTTGCTCGGAATTACTGGGCGTGAAGCGCACGTAGGCGGCTTTCTAAGTCGGGGGTGGAATCCTGGAGCCCAACTCCAGAAATGCCTTCGATACTGGAGAGCTCGAGGTCG
+
CCCCCGFGGEFGCGGGGGGGGGGGGGGGGGGGGGGFGGFGGGGGGGGGGGGGGFGGGGGDFFCGFGGGGGGGCFFFGGGGGGGGGGGGGGGFGGGGGGGGGGGGGGGGGGGGGFG@FGFF9?FGGGGGGGGGGGGGGGGGGFGGGGGGGGGGGFCEG?FGGGGFGGGGGGGGGGGGGDCFGGEFEGGFFGG7FGGGGGG>E5CFGC9CGGGEGCC??EGDGGFGGGGGGC8:C?CFC<>C=C:EE=*)2++0CFGFF>**/175CCAF67?4*2:CF?GG**0:FFG?1*538)757).0)
@M03506:14:000000000-AKVR1:1:1101:13653:7575 1:N:0:35
CGAACTCCTACGGGAGGCAGCAGTCGGGAATTTTGGGCAATGGGCGAAAGCCTGACCCAGCAACGCCGCGTGAAGGATGAAATCCCTCGGGATGTAAACTTCGCAAGAACGGGAAGAATAAGTAGGGGACAATACCCCCTATGATGACGGTACCGTTTGTAAGCTCCGGCTAACTCCGTGCCAGCAGCCGCGGTAATACGGGGGGAGCAAGCGTTGTTCGGATTTACTGGGCGTAAAGGGCGCGTAGGCGGCCACCGCAAGTCAGTTGTGAAATCTCCGAGCTTAACTCGGAAAGGTCAAC
+
CCCCCGGGGGGGGGGGGGGGGGGGGGGGGGGGGGGGGGGGGGGGGGGGGGGGGGGGGGGGGGGGGGGGGGGGGGGGGGGGGGGGGGGGGGGGGGGGGGGGGGGGGGGGGGGGGGGGGGGGGGGGGGGGGGGGGGGGGGGGGGGGGGGGGGGGGGGGGGGGGGGGGGGGGGGGGGGGGGGGGGGGGGGGGGGGGGEGGGGGGGGGGGGGGGGFGGGGGGGGGDCGGGGGGGGGGGEEDGGGGGGGE=GGGEGGGGGCEFD)7<C?FGGFFGG4:CFFFFGC3B5E79D=>CD9EEFF?F?F*
@M03506:14:000000000-AKVR1:1:1101:16874:7595 1:N:0:35
CGAACTCCTACGGGAGGCAGCAGTGGGGAATATTGGACAATGGGCGCAAGCCTGATCCAGCCATGCCGCGTGAGTGATGAAGGCCCTAGGGCTGTAAAGCTCTTTTGTGCGGGAAGATAATGACGGTACCGCAGGAATAAGCCCCGGCTAACTTCGTGCCAGCAGCCGCGGAAATACGAAGGGGGCTAGCGTTGCTCGGAATCACTGGGCGTAAAGGGTGCGTAGGCGGGTCTTTAAGTCAGGGGTGAAATCCTGGAGCTCGACTCCAGAACTGCCTTCGATACTGAAGATCTTGGGTTGG
+
CCCCCGGGGGGGGGGGGGGGGGGGGGGGGGGGGGGGGGGGGGGGGGGGGGGGGGGGGGGGGGGGGGGGGGGGGGGGGGGGGGGGGGGGGGGGGGGGGFGGGGGGGGGGGGGGGEGGGGGGGGGGGGGGGGGGFGGGGGGGGGGGGGGGGGGGGGGGGGGGGGGFGGGEGGGGDGGGGGGGGGGGGGGGGGGGGGECGEGGGGGGGGGFGGGGDGGGGGGGGEGGGGGDGEE5=<EFEGGGCGGGG5CDGFCFGFGGGFCFFEGEGDGGF*A>7*9C792*77>EGFCF>GF2*9=FF>D)8
@M03506:14:000000000-AKVR1:1:1101:2990:7627 1:N:0:35
CGAACTCCTACGGGAGGCAGCAGTGGGGAATATTGGACAATGGGCGCAAGCCTGATCCAGCCACGCCGCGTGAGTGATGAAGGCCTTCGGGTCGTAAAGCTCTGTGGGGAGGGACGAACCGCCGGACGTTCATAGCGTACGGCGTGACGGTACCTCCTTAGCAAGCACCGGCTAACTTCGTGCCAGCAGCCGCGGTAATACGAAGGGTGCAAACGTTGCTCGGAATTATTGGGCGTAAAGCGCACGTAGGCGGCATTGCAAGTCGGATGTGAAATCCCTCGGCTTAACCAAGGAAGTGCAT
+
CCCCCGGGGGGGGGGGGGGGGGGGGGGGGGFFGGGFGGGGGGGGGDGGGGGGGGGGGGGGGGGGGGGGGGFGDGGGGGFFGGGGGGGGGGGGGGGGGGGGGFFFGAFFFEGGGGGGGGGGGGGGGGGGGGGGGGGGGGGGGGGGGGGGGGGGGGGGGGGGGGGGGGGGGGGGGGGGFGFGGFGFGGGGGGGGGGGGGGGDGGFGGGGGGGGGGGG>E559<EGGAFGGCCGGGFGGGGFGGGGEGDFGCCFEGGEGGFGFCEDGG:CDECFBFFF9C7C77;DG=7CFFFFFFFF566?F/
@M03506:14:000000000-AKVR1:1:1101:6171:7638 1:N:0:35
CGAACTCCTACGGGAGGCAGCAGTGGGGAATATTGCGCTAATGCGCGGAAGCGTGACGCAGCGACGCCGCGTGGGGGATGAAGGCCCTCGGGTCGTAAACCCCTTTCGCCAGGGACGAAGGGAAACTGACGGTACCTGGGGAAGAAGTCCCGGCTAACTACGTGCCAGCAGCCGCGGTAACACGTAGGGGACGAGCGTTGTCCGGAATTATTGGGCGTAAAGCGCGCGTAGGCGGTCGTGCAAGTCGGATGTGAAAATCCCGGGCTCAACCCGGGACCTGCACCCGATACTGCTCGACTCG
+
CCCCCGGGGGGGGGGGGGGGGGGGGGGGGGGGGGEGGGGGGGGGGGGGGGGGGGGGGGGGGGGGGGGGGGGGGGGGGGGGGGGGGGGGGGGGGGGGGGGGGGGGGGGGGGGGGGGGGGGGGGGGGGGFGGGGGGGGGGGGGGGGGGGGGGGGGGGGGGGGGGGGGGFGGGGGGGGGGGGGGGFGGGGGGDG>GGGGGGGGGGGGGGCGGGGGCFGFGEECFFFCEEGGEGGGGCE=5EGGG5?:EEGGGGD<DFGCGFGGGCDCCDFGGGGFGDDGGFGGD5FGG>)89DFFF4B>EF375
@M03506:14:000000000-AKVR1:1:1101:12660:7639 1:N:0:35
CGAACTCCTACGGGAGGCAGCAGTGGGGAATCTTGGACAATGGGCGCAAGCCTGATCCAGCCATGCCGCGTGGATGATGAAGGCCTTAGGGTTGTAAAATCCTTTCGTCGGGGACGATAATGACGGTACCCGAAGAAGAAGCTCCGGCTAACTTCGTGCCAGCAGCCGCGGTAATACAAAGGGGGCTAGCGTTGTTCGGATTTACTGGGCGTAAAGCGCGTGTAGGCGGGTCGTTAAGTTGGGGGTGAAATCCCGAGGCTCAACCTCGGAACTGCCTTCAAAACTGGCGACCTGGAGCAAA
+
CCCCCGGGGGGGGGGGGGGGGGGGGGGGGGGGGGGGGGGGGGGGGGGGGGGGGGGGGGGGGGGGGGGGGGGGGGGGGGGGGGGGGGGGGGGGGGGGGGGGGGGGGGGGGGGGGGGGGGGGGGGGGGGGGGGGGGGGGGGGGGGGGGGGGGGGGGGGGGGGGGGGGGGGGGGGGGGGGGGGGGGGGGGGGGGFFEGFGGGDGGGGGGGGGGGGGEFGGGGGEEG6F?EGGG?CEEEFF@:@CFCEGGGG6CGFFGGGGFGGGFDGGFGGGGGEG69CG=FGGFFGGFGFFGBFEFFFFF@FF
@M03506:14:000000000-AKVR1:1:1101:28516:7645 1:N:0:35
CGAACTCCTACGGGAGGCAGCAGTGGGGAATATTGGACAATGGGCGAAAGCCTGACCCAGCAATGCCGCGAGAGTGATGAAGGCCTTAGGGTTGTAAAGCTCTTTTACCAGGGAAGATAATGACTGTACCGGGAGAATAAGCCCCGGCTAACTCCGTGCCATCAGCCGCGGTAATAAGGAGGGGGCTAGCGTTTTTCGGAATTATTGGGCGTAAAGAGCACGTAGGCGGCTATGCAAGTTAGAGGTGAAAGCCCGGAGCTCAACTCCGGAATTGCCTTCAAAACCGCATCGCTGGACTTGT
+
CCCCCGFGGFGGDEEGGGGEGCEGGGGE;C@@FFCGGEGFCEGF8F@+@CF8FC<@,,CEFFGG<,C::F7@CCF?ECEAEGEGC,:EAE8E4CGFEGFFFGGCGGG9,,9::=,B<<?EFFF,,?F5B,BCCCC@<A?C<<3<++C@7:DFFFAF<@+>A,@EFCACCC@>@F@C,,2?FFDE7C778:<*4**=?BEEDEC9,2++2*8?*:C:+2@CA8;CFGG5EE88EF7++22AC:0?67::+2:*2/:<:759FC**<:CGE/*)*2*+***2*1***.))-9>:))00)1*0*
@M03506:14:000000000-AKVR1:1:1101:11262:7672 1:N:0:35
CGAACTCCTACGGGAGGCAGCAGTGGGGAATATTGGACAATGGGCGAAAGCCTGATCCAGCAATGCCGCGTGAGTGATGAAGGCCTTAGGGTTGTAAAGCTCTTTTGCCAGGGATGATAATGACAGTACCTGGAGAATAAGCTCCGGCTAACTCCGTGCCAGCAGCCGCGGTAATACGGAGGGAGCTAGCGTTGTTCGGAATTACTGGGCGTAAAGCGCGCGTAGGCGGCTTTGTAAGTTAGAGGTGAAAGCCCGGGGCTCAACCCCGGAACTGCCTTTAAGACTGCATCGCTTGACTCCG
+
CCCCCGGGGGGGGGGGGGGGDGGGGGGGGGGFGGGGGGGGGGGGGGGGGGGGGGGGGGGGGGGGGGGGGGEGEGFGGGGCGGGGGGGGGGGGGGGGGGGGGGGFGGGGGGGGGGGGGGGGGGGGGGGGGFGGGGGGGGGGGGFFGGGDGGGGGGGGGGGGGGGGGGGGGGGGGGGGGGGEGGGGGGGGGGDFCFGGGEEEGGGGGGGGFGGGGG5BFEGGGGD8CEFGGGG>8<EA7E>FFCGGC0/:9CGG<5:5EFC7CFGEFGGDGDC@FGGDFFF>>BFGGFG?::@?FFFF)9F9>
@M03506:14:000000000-AKVR1:1:1101:20795:7673 1:N:0:35
CGAACTCCTACGGGAGGCAGCAGCAAGGAATTTTCGTCAATGGGGGAAACCCTGAACGAGCAACGCCGCGTGGGCGAAGAAGTCTTTCGGGATGTAAAGCCCTTTTCCCTGGGAAGAATGAAGGACGGTACCAGGGGAATAAGCATCGGCTAACTACGTGCCAGCAGCCGCGGTAATACGTAGGATGCGAGCGTTGTCCGGAATTATTGGGCGTAAAGAGCGCGCAGGCGGTAACTCAAGTCAGATGTGAAATATCCGGGCTTAACCCGGAGGGGTCATTTGAAACTGAGTAACGGGAGTG
+
CCCCCGGGG9FGGGGGGGGGGGGGGGGGGGGGGGGGGGGGGGGGGGGGGGGGGGGGGGGGGGGGGGGGGGGGGGGGGGGGGGGGGGGGGGGGGGGGGGGGGGGGGGGGGGGGGGGGGGGGGGGGGGGGGGGGGGGGGGGGGGGGGGGGGGGGGGDGGGGGGGGGGGGGGGGGGGGGGFGGEFGGGFGFGCGGGGGGGGGGGEGF:C779EGGGGGGGGGGGGGGGGGDEGGGG5<FC9FGFGGGCCG0+9:FFGGCFBDGGGCFGC<>EG5<<DD:CFFC*8=C:?DFB<*5@=).;BF>>
@M03506:14:000000000-AKVR1:1:1101:23474:7715 1:N:0:35
CGAACTCCTACGGGAGGCAGCAGTGGGGAATATTGCGCAATGGGCGACAGCCTGACGCGGCGACGCCGCGTGGGGGATGAAGGCCTTCGGGTTGTAAACCCCTTTCAGCAGGGACGAAGCGAAAGTGACGGTACCTGCAGAAGAAGCGCCGGCTAACTACGTGCCAGCAGCCGCGGTAACACGTAGGGCGCAAGCGTTGTCCGGAATTATTGGGCGTAAAGAGCTCGTAGGCGGTCTGTTGCGTCCGCTGTGAAAACTCGGGGCTTAACCCCGAGCCTGCAGTGGATACGGGCAGACCAGA
+
CCCCCGGGGGGGGGGGGGGGGGGGGGGGGGGGGGGGGGGGGGGGGGGGGGGGGGFGGGGGGDGGGGGGGG>FGGGGGGGGGGGGGGGGGGGGGGGGGGGGGGGGGGGDGGGGGGGGGGGGGCEEGGGFGGGGGGGGGGGGGGGGGFGGGGGGGGGGGGDFEGFGGGGGFFGGGGGGGGGGGGGGGGGGGC>8EGGG8C8CGGGGEGFC@9FCGFGGG=CCCGGG7CEECE59:C*::*:@9C5:EEED*:76>CFDC4C*1>35C<6CCFGBG3CDD)*9096EF@F44<B05>E3))05)
@M03506:14:000000000-AKVR1:1:1101:3192:7728 1:N:0:35
CGAACTCCTACGGGAGGCAGCAGTGGGGAATATTGGGCAATGGGCGAAAGCCTGACCCAGCCACGCCGCGTGAGTGAGGAAGGCCTTCGGGTCGTAAAGCTCTGTGGGGAGGGACGAATAAGTCCGGTCTTAATACCACCGGGCCCTGACGGTACCTCCTTAGCAAGCACCGGCTCACCCTGTGCCAGCAGCCGCGGTAATACAGGGGGTGCAAACGTTGCTCGGAATTATTGGGCGTAAAGCGCACGTAGGCGGTTTGTTATGTCGGATGTGAAAGCCCTTGGCTCAACCGAGGAAGTGC
+
CCCCCGGGGGGGGGGEEGGCD<EFFGGGFGFEFGFF@FGGGGGGGGGGGGFGG8F@FGDGGGGGGGGEGGGG@@<CCFFEGGGGGGGGGGGGGG=FGG9EEFFDGFFGGGGGGCFGGGGGGFFGGGGGGGGGGFFGGGGF<CEGDGGCCFG<FFEGFGFGGFFGE9C@7CCCEFG*<FFFGCFGGD<CGCGFGGG7?E5;FGG::*8>CECGFG7EGFF5C:EGE*/88+<E+<*;CC5;5C7CECEDAGGC4=ED5)5CG+:<<C595*2?**2<*)27475ED)96<FFB>3BBF>60*
@M03506:14:000000000-AKVR1:1:1101:19188:7732 1:N:0:35
CGAACTCCTACGGGAGGCAGCAGTGGGGAATATTGGACAATGGGCGCAAGCCTGATCCAGCCATGCCGCGTGAGTGATGAAGGCCCTAGGGTTGTAAAGCTCTTTCGGCGGGGAAGATAATGACGGTACCCGCAGAAGAAGCCCCGGCCAACTTCGTGCCAGCAGCCGCGGTAATACGAAGGGGGCTAGCGTTGCTCGGAATCACTGGGCGTAAAGCGCACGTAGGCGGATCTTTAAGTCGGGGGTGAAATCCTGGAGCTCAACTCCAGAACTGCCTTCGATACTGAGGGTCTCGAGTCCG
+
CCCCCGGGG9FGGGGGGGGGGGGGGGGGGGGGGGGGGGGGGGGGGGGGGGGGGGGGGGGGGGGGGGGGGGGGGGFFFGGGFGGGGGGGGGGGGGGGGGGGGGGGGGGGGGGGGFGGGGGGGGGGGGGGGGGGGDGCFGGGGGGGGGGGGGGGCFFGGGGGGGG+FFGEGGGGGGGFGGFGGGGGGCCGGGGGGGDGGGGG5EFGGCFGGGGGGGFGGGCCED:88EGGGC:CCFGCFGGGGGECE*>CFGGG*<CF8>5*AFCC<F6*+:CF7*9C96*73@4*?4*015<?>46)7F:=5
@M03506:14:000000000-AKVR1:1:1101:8247:7735 1:N:0:35
CGAACTCCTACGGGAGGCAGCAGTGGGGAATCTTGGACAATGGGGGAAACCCTGATCCAGCCATGCCGCGTGAGTGATGAAGGCCCTAGGGTTGTAAAACTCTTTCGGCGGGGACGATAATGACGGTACCCGCAGAAGAAGCTCCGGCTAACTTCGTGCCAGCAGCCGCGGTAATACGAAGGGGGCTAGCGTTGTTCGGAATTACTGGGCGTAAAGCGCGCGCAGGCGGTCCTTCAAGTCAGGGGTGAAAGCCCAGGGCTCAACCCTGGAATGGCCTTCGAGACTAGAGGACTTGGGTACG
+
CCCCCGGGGGGGGGGGGGGGGGGGGGGGEGGGGGGGGGGGGGGGGGGGGGGGGGGGGGGGGGGGGGGGGGGGGGGGGGGGGGGGGGGGGGGGGGGGGGGGGGGGGGGGGGGGGGGGGEGGGGGGGGGGGGGGGGGGGGGGGGGGGGGGGGGGGFGGGGGGGGGGGGGGGGGGGGGGGGGFGGGGGGGGGGGGGGGGFGGGEGGGGGGGGGGDEGGGGGGGGGGGGGGGGGGGEGGGFFFGGE?ECEGGG7::45CC@BD<C?DGC<EFGGGFGGGGGF4<7>FGFF47>F:6FF=:>BFF5
@M03506:14:000000000-AKVR1:1:1101:21500:7737 1:N:0:35
CGAACTCCTACGGGAGGCAGCAGTGGGGAATATTGGACAATGGGCGAAAGCCTGATCCAGCAATGCCGCGTGAGTGATGAAGGCCTTAGGGTTGTAAAGCTCTTTTACCCGGGAAGATAATGACTGTACCGGGAGAATAAGCCCCGGCTAACTCCGTGCCAGCAGCCGCGGTAATACGGAGGGGGCTAGCGTTGTTCGGAATTACTGGGCGTAAAGCGCACGTAGGCGGCTTTTTAAGTCAGAGGTGAAAGCCCGGGGCTCAACCCCGGAACTGCCTTTGAGACTGGGAGGCTTGAATCAC
+
CCCCCGGGGFGGGGGGGGGGGGGGGGGGEGFGGGGGGGGGGGGGGGGGGGGGGGGGGGGGGGGGFGGGGGCGGGGGGGGGGGGGGGGGGGGGGGGGGGGGGGGGGGGGGGGGGGGGGGGGGGDGGGGGGGGGGDFDFFFGFGGGGCFGGGGGFGGGGGGGGFFGGGGGGGGFGGFGGGGBFGCCGDGGFGDCCGGGGGGGGGGDGGGGFGDGGGCDGGGGGEGGGGGGGEECFEGGGGGGGGGGFGFG?FGGC=EG5B7)CCC*:CED=DD@CFFGGBGF7>FGF:C@?DBFFF346FF?9
@M03506:14:000000000-AKVR1:1:1101:15232:7743 1:N:0:35
CGAACTCCTACGGGAGGCAGCAGTGGGGAATCTTGCGCAAATGCGGGAAACCGTGACGCAGCGACGCCGCGTGGGGGAAGAAGGCCTTCGGGTTGTAAACCTCTTTCAGGAGGGACGAAGCTACTCGGGTGAATAGCCCAGAGGGTGACGGTACCTTCAGAAGAAGCCCCGGCTAACTACGTGCCAGCAGCCGCGGTAATACGTAGGGGGCAAGCGTTGTCCGGATTTATTGGGCGTAAAGAGCGTGTAGGCGGCTTGGTAGGTCTGCTGTGAAAACTCGGGGCTCAACCTCTAGCTGTCG
+
CCCCCGGGGGGGGGGGGGGGGGGGGGGGGGGGGGGGGGGGGGGGGGGGGGGGGGGGGGGGGGGGGGGGGGGGGGGGGGGGGGGGGGGGGGGGGGGGGGGGGGGGGGGGGGFGGGGGGGGGDFFGGGGGDGEGFFFGGGGGGGFFDFGGGGGGGGGGGGGFGGGGGGG<<CFDGGGFGAFGGGGGGGGGGGGGGGGGGGGGGGGGGFCGEGGGGGGGGG58EGGDCE*<@0<:FGDCCG3@CEDGGEGG*:CGGGGG87C>?FGFG:A>CC:7CDG?F@CGDD):CFFF3*02**119F695
@M03506:14:000000000-AKVR1:1:1101:26432:7743 1:N:0:35
CGAACTCCTACGGGAGGCAGCAATGGGGAATATTGCGCAATGGGGGATACCCTGACGCAGCGACGCCGCGTGGGTGATGAAGGCCTTCGGGTCGTAAAGCCCTGTCGTAGGGGAAGAACCGGTGGGCGGCTAATATCCGCCTGCCCTGACGGTACCCTACAAGAAAGCACCGGCTAACTCCGTGCCAGCAGCCGCGGTAATACGGAGGGTGCGAGCGTTGTTCGGAATTACTGGGCGTAAAGCGCGTGCAGGCGGCCGATTAAGTCCGGTGTGAAAGCCCGGGGCTCACCCCCGGAGGTGC
+
CCCCCFGGGFGGDGGGGGGGGGGGGGGGDGGGGGGGGGFGGGGGGGGGGGGGGGGGGGGGGGGGGGGGDG@FGDGEFGGFFDDFFGGGGGGGGGCGGGGGGGGGGGGDFGGGGGGGGDFGGG@CGD77F7FGGGG9FGGGCEGFGGGCFFFFCFGGGGGGGGGGGGGGGDCECCFEGGGGFGFFCEFGGGG6>EGGGCEEEGGGGGGGD**/:EGCC*;8A@FGGGE=8@::<EGGG57?FCFGCE5C?CGG<55C*7C):=::+:<CE7CDDG7928937>5C=:F*4*075>B:))07/
@M03506:14:000000000-AKVR1:1:1101:22231:7743 1:N:0:35
CGAACTCCTACGGGAGGCAGCAGTGGGGAATTTTGGACAATGGGGGCAACCCTGATCCAGCAATGCCGCGTGAGTGAAGAAGGCCTTCGGGTTGTAAAGCTCTTTTGTCAGGGAAGAAACGGTGCGGGCCAATACCCTGCGCTAATGACGGTACCTGAAGAATAAGCACCGGCTGACTACGCGCCAGCAGCCGCGGTAATACGTAGGGTGCAAGCGTTAATCGGAATTACTGGGCGTAAAGCGTGCGCAGGCGGTTGCGCAAGACAGATGTGAAATCCCCGGGCTTAACCTGGGAATGGCA
+
CCCCCGGGGGGGGGGGGGGGGGGGGGGGGGGGGGGGFGGGGGGGGGGGGGGGGGGGGGGGFGGGFGGGGGGGGGGGGGGCGGGGGGGGGGGGGGGGGGGGGGGGGGGGGGGGGDGGGGGGGGGFGGGGGGGGGGGGGGGGGGGGGGGGGGGGGGGGGGFEGFGGGGGGGGGGGGGGGGGGGGGGGGGGGGGGGGGGGGGGGGGGGGGGFEEF?CFECGGGGGF>CGGCEGGFG5CC5CGGGGDGDGGG=E55DGGDGFGD5577CCGFGF?=F77CFF<FG>EGGFGF9DFF:34)8)0<)
@M03506:14:000000000-AKVR1:1:1101:12931:7762 1:N:0:35
CGAACTCCTACGGGAGGCAGCAGTGGGGAATCTTGCGCAATGGGCGAAAGCCTGACGCAGCGACGCCGCGTGAGCGATGAAGGCCTTCGGGTTGTAAAGCTCTGTGGGGAGGGAAGAATAAGTCTTGGCTAATATCCAAGATGATGACGGTACCTCCTTAGCAAGCACCGGCTAACTCTGTGCCAGCAGCCGCGGTATGACAGAGGGTGCAAACGTTGTTCGGAATTACTGGGCGTAAAGCGCGTGTAGGCGGCTAAGTAAGTCGGGCGTGAAATCCCACGGCTCAACCGTGGAAGTGCAC
+
CCCCCGGGGGGGGGGGGGGGDGGGGGGGGGGGGGGGGGGGGGGGGGGGGGGGGGGGGGGGGFGGGGGGGGGGGGGGGGGGGGGGGGGGGGGGGGGGGGGGGGFGGGGGGEGGGFFEGGGGGGFGGD>FGFGGGGGGGGDFGFFGGGGGGGGGGGGGGGGGGGGGGGGGGGGGGGGGGGGGGGGGGFFFGGGGDGGGGGGGG?FGGGGGEGGGFGGGGGGGGGGGGGGGGGGGGGGEECFGFGEGEGGGEFGGGGGD+9?C?::F55737<EDC*:EC9CCDBFE=6FF75783@4?@F7@=
@M03506:14:000000000-AKVR1:1:1101:21278:7774 1:N:0:35
CGAACTCCTACGGGAGGCAGCAGCAAGGAATTTTCCGCAATGGGCGCAAGCCTGACGGAGCAACGCCGCGTGCGGGATGGCGGCCTTCGGGTTGTAAACCGCTTTTGGGGGGGATGACAGCGACCGTACCCTCCGAATCAGGCTCGGCTAACTCTGTGCCAGCAGCCGCGGTAAGACAGAGGAGCCAAGCGTTGTCCGGACTGACTGGGCGTAAAGCGCCAGCAGGCGGTGCGGTTAGTGGGGTGTGAAAGCGGTCGGCTCAACCGACCGGGGCCATCTCAGGCTGCGGCACTCGCGCGCG
+
CCCCCGGGG9FGGGGGGGGGGGGGGGGGGGGFGGGGGGGGGGGGGGGGDGGGGGGGGGGGGGGGGGGGGGGGGGGGGGDGGGGGDGGGGGGGGGGGFGG8FDGFE<FGGGGDEEGGGGGGGGGEGGGF5C?EGDGDEEEFGGG6FGGGFEGGGGGGGGGGGGFFGGGGGGGG>EG?FFGFGGFGGC+;8CE?/:8EFC8CCCGCF7CC85C**:*32:***:8A8@EG>*?ED=2*:8*<*AG*>>C>0+<6C:7/:7)**<*::D*/*1*./)9>*)*:*9):657)(9045:53.))))
@M03506:14:000000000-AKVR1:1:1101:9276:7856 1:N:0:35
CGAACTCCTACGGGAGGCAGCAGTGGGGAATATTGGACAATGGGCGAAAGCCTGATCCAGCCATGCCGCGTGAGTGATGAAGGCCCTAGGGTTGTAAAGCTCTTTCAACGGTGAAGATAATGACGGTAACCGTAGAAGAAGCCCCGGCTAACTTCGTGCCAGCAGCCGCGGTAATACGAAGGGGGCTAGCGTTGCTCGGAATTACTGGGCGTAAAGCGCACGTAGGCGGGCTATTAAGTCAGGGGTGACATCCCGGGGCTCAACCCCGGAACTGCCCTGGATACTGGGAGCCTACAGTCTG
+
CCCCCDGGGGGEFGEFDGGGGGGGGDGGGGGFFGGFGGGGGGGFGGGGGGGGGFG9FGGGGFGGGFG:FGGGFCFACFGGGCGFEFGFGGGEFGGGGFGGGGGGFGGGGGGGGGGFAABFFGGGGGG<CFGGGGGFFGG8F<FFEGGGCFGGGFFGG@EGGGGGC,,C7FE@FCEDGGC<FFCFEEFFGFDBCGGFGGGC*8CFGFFDEGGGCCCEG*CECCF*;EFGGGD>8<@FFGGG+<6==E=72+9<CE5C8>DC:9CF6C*)11:>CF4?*9*1>B4C7**).7.())))0*9*1
@M03506:14:000000000-AKVR1:1:1101:9440:7865 1:N:0:35
CGAACTCCTACGGGAGGCAGCAGTAGGGAATCTTCGGCAATGGACGAAAGTCTGACCGAGCAACGCCGCGTGAGTGAAGAAGGTTTTCGGATCGTAAAACTCTGTTGTTAGAGAAGAACGTTGTGTAGAGTGGAAAATTACACAAGTGACGGTATCTAACCAGAAAGGGACGGCTAACTACGTGCCAGCAGCCGCGGTGATACGTAGGTCCCGAGCGTTGTCCGGATTTATTGGGCGTAAAGCGAGCGCAGGTGGTTTAATAAGTCTGATGTAAAAGGCAGTGGCTCAACCATTGTGTGCA
+
CCCCCGGGGGGGGGGGGGGGGGGGGGGGGGGGGGGGGGGGGGGGGGGGGGGGGGGGGGGGGGGGGGGGGGGGGGGGGGGGGGGGFGGGGGGGGGGGGGGGGGGGGGGGGGGGGGGGGGGGGGGGGGFGGGGGGG9FGGGGGGGGGGGGGGGGGGGFGGGGGGGGGGGGGFGGDGGGGGGFGGGGGGGGGGGGFDGGGGGGF9FFFFFGGGGGGGGGGCC=EGFGGDEEFCGGGGGDGGDEFFGGGGGCCCEGGGG*;>CFG9CFG7EFFGGFF:C9>3FFDFFGCF4=22<(9FFBFFFF=
@M03506:14:000000000-AKVR1:1:1101:21082:7867 1:N:0:35
CGAACTCCTACGGGAGGCAGCAGTGGGGGATATTGCGCAATGGGCGAAAGCCTGACGCAGCGACGCCGCGTGGGTGATGAAGGCCTTCGGGTCGTAAAGCCCTGTCGAGGGGAAAGAAACGGTCTCGACCTAACATGTCGGGGCCCTGACGGTACCCCTAAAGGAAGCACCGGCTAACTCCGTGCCAGCAGCCGCGGTAATACGGAGGGTGCGAGCGTTGTTCGGAATCACTGGGCGTAAAGGGCGTGTAGGCGGTCCGCTAAGTCTGATGTGAAAGCCCGGGGCTCACCCCCGGAAGGGC
+
CCCCCGGGG9FGGGGGGGGGGGGGGGGGGGGGGGGGGGGGGGGGGGGGGGGGGGGGGGGGGGGGGGGGGGGGGGGGGGGGGGGGGGGGGGGFGGGGGGGGGGGGGGGGGGGGGGGGGGGGGGGGGGGGGGGGGGGGGGGCEGGGGGGGGGGGGGGGGGCDGGGGGGGGGGGGGGGGGFGFGG@FGGGGGFGGGGGEGGCEGGD>EGGDECCCEGGGGEEEEG7CEEEC@FFGGGGGG57=5FGEGG/9*2A?FGE):>DD7:)30:CC9>F@C>FC=:<DD33**87?<4@6DED:>D75)
@M03506:14:000000000-AKVR1:1:1101:17153:7885 1:N:0:35
CGAACTCCTACGGGAGGCAGCAGTGGGGAATCTTTCGCAATGGGCGAAAGCCTGACGCCGCGACGCCGCGTGGGGGAAGAAGGTCTTCGGGTTGTAAGCCCCTTTCAGGAGGGACGAAGCTACTCTGGGTAATAACCCAGAGGGTGACGGTACACCCAGAAGAAGCCCCGCCTAACTACGTGCCAGCAGACGCGGTAATACGTAGGGGGGAAGCGTTGTCCGGGATCATTGGGGGTAAAGAGGGTGCAGGCGGCGAGATCAGCCCGCGGTGAGAACTCGCGGCGCAACTCCGAGCGCTCGG
+
CCCCCGGGGGGGGGGGGGGGGGGGGGGGGGG<@F,FEGGGGGGGGG+CFGGGGGGGG@+@F+FGGGGGGGGG++@FE7FFGF8,5BFGGGCF73FFG<F,+B+,BF33,,BCGDGGGG>*3@,@,,@F,FDFF,,3?:*D,,>*5*1714614,,?:=:CFA<2,,2<C*****,+22,*+4/*03;0****:E5/**03<;+2;CC>E*:**1:2*:?+9****//;EG?+A*:/*+?+?F*:*2**32*:>7*)271*03**1/*)19/)*00+*91)/)5*5)7522)8)7)))))0)
@M03506:14:000000000-AKVR1:1:1101:13430:7900 1:N:0:35
CGAACTCCTACGGGAGGCAGCAGTGGGGAATCTTGCGCAATGGGCGAAAGCCTGACGCAGCGACGCCGCGTGGGGGAAGAAGGCCTTCGGGTTGTAAACCTCTTTCAGCAGGGACGAAGCCACTCGGGTTAATAGCCCAGAGGGTGACGGTACCTGCAGAAGAAGCCCCGGCTAACTACGTGCCAGCAGCCGCGGTAATACGTAGGGGGCAAGCGTTGTCCGGATTTATTGGGCGTAAAGAGCGTGTAGGCGGCCGCACAGGTCCGTTGTGAAAACTGGGGGCTTAACCTCCCGGCGGCGG
+
CCCCCGGGGGGGGGGGGGGGGGGGGGGGGGGGGGGGGGGGGGGGGGGGGGGGGGGGGGGGGGGGGGGGGGEGGGGGGGGGGGGGGGGGGGGGGGGGGFGGGGGGGGGGGGGGGGGGGGGCGGGGGGGGFEGCEGGGGGGGFGGGGGGGEGGGGGGGGGGGGGGGGDBFCGGGGGGGFGGGGGGGGGGGGGGGGGGEGCGGGGGGGGGGGGDFGGGGGG=A7AECE5@FGGGGCFGGG5FGC6*:5CCGGGGGGGEG/77/:C7<95:0:*297*:AC=D*7>>CC):=77?3).).8))7)
@M03506:14:000000000-AKVR1:1:1101:21343:7910 1:N:0:35
CGAACTCCTACGGGAGGCAGCAGTGGGGAATATTGCGCAATGGGCGAAAGCCTGACGCAGCGACGCCGCGTGAGGGATGACGGCCTTCGGGTTGTAAACCTCTTTCGCCAGGGACGAAGAGCAATTGACGGTACCTGGAGAAGAAGCACCGGCTAACTACGTGCCAGCAGCCGCGGTAATACGTAGGGTGCGAGCGTTGTCCGGAAGTATTGGGCGTAAAGAGCTCGTAGGCGGTTTGTTGCGTCGGCCGTGAAAACTTCACGCTTAACGTGGAGCTTGCGGTCGATACACGCAGACTTTG
+
CCCCCGGGG-EFCGGGGGGGGGGGGGGGGGFGGGDGGGEGGGGGGGGGGEGGGEGGGGGGGEGGGGGGGGGGEGGGEFD@FGGGGGGGGDGGGGGGGGGGGGGGGGGGGEGGGGGGCEGGGGFGGGGGECDGGGCGGGFGGGFGGGGCGGEEDGGGGGGGGG@<FFFGDCFGCF77C<BGGCFFFGD7CGDGEGGDEEEGFGGC5C*ACCC?:C>CC*;=F?*A7:EE5FG@CEEG589*0<72:=EDDE=**:7*26CG9+1A*95:+7*0/1*7*/**/.0:=89:6*)-0).3.7**/
@M03506:14:000000000-AKVR1:1:1101:5673:7915 1:N:0:35
CGAACTCCTACGGGAGGCAGCAGTGGGGAATCTTGCGCAATGGGCGAAAGCCTGACGCGGCGACGCCGCGTGGGCGAAGAAGGCCTTCGGGTTGTAAAGCCCTGTGGGGGAGAACGAACCGTACGGGGGCGAACACCCTCCGTGCCTGACGGTACTCCTTTAGCAAGCATCGGCTAACTCTGTGCCAGCAGCCGCGGTAAGACAGAGGATGCAAACGTTGCTCGGAATTACTGGGCGTAAAGCGCGTGTAGGCGGCTTGGTAAGTCGGACGTGAAATCCCGGGGCTCAACCCCGGAAGGGG
+
CCCCCGGGGGGGGGGGGGGGGGGFGGGGGCGFGGGGGGGGGGGGGGGGEGGGGGGGGCGGGDGGGDGGGGGGGGGGGGGGGGGGGGGGGGGGGGGFGAFGFGDFGGGGGGFGGGGGGGGGGEF@FGGGDGG>EGC@8EDCEEGFGGGG>GEGGGGFGGGGGGGGCFE>C?:CCG5EFFCGG?F?CGGFFGGFGGGGGGGED9A8FCFGG6CFGC?EGFGCC7CEGGCED9FCCFDC5/9?CC7:=C/>ED?FGGGGGFGGE:*000:5:DG@D*C:F?7C535EEB392C)(8>5B35>33
@M03506:14:000000000-AKVR1:1:1101:7295:7920 1:N:0:35
CGAACTCCTACGGGAGGCAGCAGTAGGGAATATTGCACAATGGAGGAAACTCTGATGCAGCGACGCCGCGTGAGTGATGAAGGCCTTCGGGTCGTAAAGCTCTGTCGTATGGGAATAACATAATGAATGTACCATGCAAGAAAGGGTCGGCTAACTTCGTGCCAGCAGCCGCGGTAAGACGAGGGATCCTAGCGTTGTTCGGAATTATTGGGCGTAAAGCGGGTGTAGGCGGGCTTCTAAGTCAGGTGTGAAATCCCAGGGCTCAACCCTGGAAGTGCACTTGATACTGGAAGTCTTGAAT
+
CCCCCGGGGGGGGGGGGGGGGGGGGGGGGGGGGGCGGGGGGGGGGGGGGGGGGGGGGGGGGGGGGGGGGGGGGGCFGGGGGGGGGGGGGGGGGGGGGGGGFFGGGGGGGGGGGGDGGGGGGDGGGGGGGGGDGGGGGGGGGGGGGGGGGGGGGGGGGGGGGGGGGGGGGDDEEGGGGGGGG7CFGGGFGGGFFGC<CGCCEGCGGG9EGEGGGEE*=@FCEGC*88+<EGGEGG*;CEDCCFECCFCC<:9:0:<*<:6<EE*5+7:9*9CFC*<+9@77*6@+2=0=29?(</9@?**9*
@M03506:14:000000000-AKVR1:1:1101:21108:7920 1:N:0:35
CGAACTCCTACGGGAGGCAGCAGTTAGGAATCTTGCGCAATGGACGAAAGTCTGACGCAGCGACGCCGCGTGCGGGATGAATGCCTTCGGGTTGTAAACCGCTTTCAGCAGGGACGAAATTGACGGTACCTGCAGAAGAAGCCCCGGCCAACTACGTGCCAGCAGCCGCGGTAATACGTAGGGGGCGAGCGTTGTCCGGATTTATTGGGCGTAAAGAGCTCGTAGGCGGTTTGGTAAGTCGGACGTGACATCACCAGGCTCAACCCGGACGGGTCATTCGCGCCTGCCATGACTAGAGTCC
+
CCCCCGGGG-FFGGGGGGGGGGGGGGGGGGGGGGGGGGCEGGDGGGEFGGGGGGGGGGGCGGGGGGGCGEFEGGGGGGFFFGGGGEGGGGGGGGGGGGGGGGGGGGGGGGG7CFGGFEDDFFGGGGGGGGGFFFGEGFFGFGGFGFEGGGGGGDGGFCCEBCFFCGGCGC7:<CFBFF,,<CCCCED*:CEEC*AFGEE*;8C+2<F6CGGC88C:EGG?FC85:8:8*:5/8**2<6:EED*:EEE4*<9<*<C*8)977+*:=**>5)27>)9*>*::>B>G*.C@)*))91*94*0*6
@M03506:14:000000000-AKVR1:1:1101:12486:7938 1:N:0:35
CGAACTCCTACGGGAGGCAGCAGTGGGGAATATTGCACAATGGGCGGAAGCCTGATGCAGCGACGCCGCGTGAGGGATGAAGGCCTTCGGGTTGTAAACCTCTTTCGACAGGGACGAAGCGTGAGTGACGGTACCTGTGGAAGAAGCGCCGGCCAACTACGTGCCAGCAGCCGCGGTAAGACGTAGGGCGCGCGCGTTGTCCGGATTTATTGGGCGTAAAGAGCTCGTAGGCGGCTCGTTGCGTCGGCTGTGAAAACCCGCCGCTCAACGGTGGGCTTGCAGCCGATACGGGCGGGCTGGG
+
CCCCCGGGGGGGGGGGGGGGGGGGGGGGGGGGGGGGGGGGGGGGGGGGGGGGGGGGGGGGGGGGGGGGGGGGGGGGGGGGGGGGGGGGGGGGGGGGGGGGGGGGGGGGGGGGGGGGGGGGGGGGGGGGGGGGGGCGGFFGGGGGGGGGGGGGGGGGGGGGGGGGGGGGGGGGGGGGGDGGDGG>FGGGGGGG*:CGE>CEGGGG5/;C+::FGFCCCEGGGGGGGGGGGCEGEGEGEEGGFECCE=ED5CFFF7<78)975*9C*>:C61:BGGDFC7DFC@FCC)>36C>6B>>35::)0
@M03506:14:000000000-AKVR1:1:1101:19587:7957 1:N:0:35
CGAACTCCTACGGGAGGCAGCAGTGGGGAATATTGGACAATGGGCGCAAGCCTGATCCAGCAATGCCGCGTGAGTGATGAAGGCCTTAGGGTTGTAAAGCTCTTTTACCCGGGAAGATAATGACTGTACCGGGAGAATAAGCCCCGGCTAACTCCGTGCCAGCAGCCGCGGTAATACGGAGGGGGCTAGCGTTGTTCGGAATTACTGGGCGTAAAGCGCACGTAGGCGGCTTTGTAAGTTAGAGGTGAAAGCCCGGGGCTCAACTCCGGAATTGCCTTTAAGACTGCATCGCTAGAATTGG
+
CCCCCGGGG9FGGGGGGGGGGGGGGGGGGGFFGGGGGGGGGGGGGGGGGGGGGGGGGGGGGGGGGGGGGGFGFGGGGGGGGGGGGGGGGGGGGGGGGGGGGGGGGGGGGGGGGGGGGGGGGGGGGGGGGGGGGGGGGGGGGGGGGGGGGGGGGGGGGGGGGGGGGGGGGGGGGGGGGGGGGGGGGDGCGGGGGGGGGGGGGGGGGGGGGGGGGG5EGGGGGGGFGGFDGGEEEF9C7<DGCFCFGCFG?CFFGGGDGFCGGCCCCGGDED=@6=CFGFGGGFFGGFGFFGFB>EFFFFFF)
@M03506:14:000000000-AKVR1:1:1101:15805:7959 1:N:0:35
CGAACTCCTACGGGAGGCAGCAGTGGGGAATCTTGCGCAATGGGCGAAAGCCTGACGCAGCAACGCCGCGTGCGGGATGACGGCCTTCGGGTTGTAAACCGCTTTCAGTAGGGACGAAATTGACGGTACCTGCAGAAGAAGCCCCGGCCAACTACGTGCCAGCAGCCGCGGTAATACGTAGGGGGCGAGCGTTGTCCGGATTCATTGGGCGTAAAGAGCTCGTAGGCGGCTTGGCAAGTCGGGTGTGAAAACTTCAGGCTCAACCTGGAGCGGCCACTCGATACTGCCATGGCTTGAGTCC
+
CCCCCGGGGGGGGGGGGGGGGGGGGGGGGGGGGGGGGGGGGGGGGGGGGGGGGGGGGGGGGGGGGGGGGGGGGGGGGGGGGGGGGGGGGGGGGGGGGGGGGGGGGGGGGGGGGGGGGGGCGGGGGGGGGGGGGGGGGGGGGGFGGGGGGGGGGGGGGGGGGGGGGGGGGGGGGGGGGGFGGGGGGGGGGGGEGGGGGGGGDGGFGFCFGFEEECFGGFGGFGGDGGCCGGCEGG6<<F>FGGGGG:=7:+0**<FCCFC4FGGG*<FGCGCDDCDEG?FGG45CCF:?>>FBF)7@:686/
@M03506:14:000000000-AKVR1:1:1101:4092:7982 1:N:0:35
CGAACTCCTACGGGAGGCAGCAGTGGGGAATATTGGACAATGGGCGCAAGCCTGATCCAGCAATGCCGCGTGAGTGATGAAGGCCTTCGGGTTGTAAAGCTCTTTCGCACGCGACGATGATGACGGTAGCGTGAGAAGAAGCCCCGGCTAACTTCGTGCCAGCAGCCGCGGTAATACGAAGGGGGCTAGCGTTGTTCGGAATTACTGGGCGTAAAGGGCGCGTAGGCGGTACTTCAAGTCAGGCGTGAAAGCCCCGGGCTCAACCTGGGAACCGCGCTTGAGACTGGAGAACTAGCGTTCG
+
CCCCCGGGGGGGGGGCGGGGGGGGGGGGGGFFGGGGGGGGGGGGGGGGGGGGGGGGGGGGGGCFFFGGGGGCCGFGGGGDGGGGGGGGGGGGGGGGAFCFFGGGGGGGGGGGGCGGDGGDFGGGC7CEGGGGCFGGCGGGGGGGGGGGG:<FGGGGGGGGGGGFFGGGE:FFGCGFGG7FEGGGDCFFFGGE7CGGG8C?8CF7CGGGGGCGGDC99E5CGGG*:>GGGECGDGFFFGGGD7CFGGGCCCGGCFED5>D7F?FFCFF4EGF>*)9C)<DF*9:ECF440*)2B49))0).8
@M03506:14:000000000-AKVR1:1:1101:18770:7987 1:N:0:35
CGAACTCCTACGGGAGGCAGCAGTGGGGAATCTTGCGCAATGCGCGAAAGCGTGACGCAGCAACGCCGCGTGGGGGAAGAAGGCCCTCGGGTTGTAAACCTCTTTCAGTTGGGACGAAGGTCGCGCGGTTAATAGCCGTGGCGGCTGACGGTACCTTCAGAAGAAGCCCCGGCTAACTACGTGCCAGCAGCCGCGGTAATACGTAGGGGGCAAGCGTTGTCCGGAATCATTGGGCGTAAAGAGCGTGTAGGCGGCCCGATAAGTCCGCTGTGAAAGTCCAGGGCTCAACCCTGGAATGCCG
+
CCCCCGGGGGGGGGGGGGGGGGG<FGGGGGFGGGFGGGGGGGGGGGGGGGGGGGGGGGGGGGGGGGGGGGGGGGGGEGGGGGGGGGGGGGGGGGGGGGGGGGGGGGGFFGGGGGGGGGGGGGGGGGGGGDGGFGFGGGG7FGGGGGGGGEGGGDGGGGGGGGGGGFGFCCEDGCEGGFGGECFCGGGGGFFGDEEGGDGCFGCCGGGGGGGEFFGGGEGGCFGGDGGFFCGGCFGGEGGCGGFGG=EGGGFGCECDEE)1*:*<FGGG*17/*:C7:9**9)5C259=:FE2.).?*)=)0
@M03506:14:000000000-AKVR1:1:1101:20486:8004 1:N:0:35
CGAACTCCTACGGGAGGCAGCAGTGGGGAATATTGGACAATGGGCGCAAGCCTGATCCAGCCATGCCGCGTGAGTGATGAAGGCCCTAGGGTTGTAAAGCTCTTTTGTGCGGGAAGATAATGACGGTACCGCAAGAATAAGCCCCGGCTAACTTCGTGCCAGCAGCCGCGGTAATACGAAGGGGGCTAGCGTTGCTCGGAATCACTGGGCGTAAAGGGTGCGTAGGCGGGTCTTTAAGTCAGGGGTGAAATCCTGGAGCTCAACTCCAGAACTGCCTTTGATACTGAGGATCTTGAGTTCG
+
CCCCCGGGG9FGDGGGGGGGGGGGGGGGGGGGGGGGGGGGGGGGGGGGGGGGGFGGGGGGGGGGGGGGGGGFCGFGGGGGGGGGGGGGGGGFGGGGGGGGGGGGGGGGGGGGGEGGGGGGGGGGGGGGGGGGCFCFGGGGGFGGGGGGGGGGGGGGGGGGGGGGGGGGGGGGGGDGGGGGDGDGGGGGGGGGGGGFGGGGGGGGGGGGFGGGGGGGGGGGGGGCEEGGGGEEGFGGGGGGGGGD55EFFFGGF7C46>47CFCC9:CFC76@:CF6CFCGCFFGE67?09).9*1*69=7>
@M03506:14:000000000-AKVR1:1:1101:4412:8031 1:N:0:35
CGAACTCCTACGGGAGGCAGCAGTGGGGAACCTTGCGCAATGGCCGAAAGGCTGACGCAGCGACGCCGCGTGTGGGAGGACGCCTTTCGGGGTGTAAACCACTGTTGCCCGGGACGAACTTCTGGTTTCGACCAGATTGACGGTACCGGGTGAGGAAGCACCGGCTAACTCCGTGCCAGCAGCCGCGGTAATACGGAGGGTGCGAGCGTTGTCCGGAATCATTGGGCGTAAAGGGCGCGTAGGTGGCCCGGTCAGTTCGTGGTGAAAGCGCGGGGCTCAACCCTGCGTCGGCCATGAATAC
+
CCCCCGGGGGGGGGGGGGGGGGGGGGGGGGGGGGGGGGGGGGGGGGGGGGGGGGGGGGGGGGGGGGGGGGGGGGGGGGGGGGGGGGGGGGGGGGGGGGGGGGGGGGGGGGGGGGGGGGGGGGGGGGGGGGGGGGGGGGGGGGGGGGGGGGGGGGGGGGGGGGGGGGGGGGGGGFEGGGGGGGGGGGGGGGGGFFFGCGGGGGGECGDC:EEGGGGGGGGFGGGGGGDGGEGFCFGGEGDCEGG79FF>CGG5)*:7C657EEGGC6CC6CEFGGGC)8=FGFFDF:D57D>>>36:6FFB@
@M03506:14:000000000-AKVR1:1:1101:15447:8034 1:N:0:35
CGAACTCCTACGGGAGGCAGCAGTGGGGAATCTTGCGCAATGGGCGAAAGCCTGACGCAGCGACACCGCGTGAGGGACGAAGGCCTTCGGGCTGTAAACCTCTCTCGGCAGGGACGAAGCGAACGTGACGGTACCTGCAGAAGAAGCTCCGGCTAACTACGTGCCAGCAGCCGCGGTAAGACGTAGGGAGCGAGCGTTGTCCGGATTCATTGGGCGTAAAGAGCGCGCAGGCGGTTTGGTAAGTCGGATGTGAAAGCCCGGGGCTCAACCCCGGACCTGCATCCGATACTGCCCGGCTAGG
+
CCCCCGGGGGGGGGGGGGGGGGGGGGGGGDGGGGGGGGGGGGGGGGGGGGGGGGGGGGGGGGGGGGGGGGGGGGGGGGGGGGGGGGGGGGGGGGGGGGGGGGGGGGGGGGGGGGGGGGGGGGGGGGGGGGGGGGGGGGGGGGGGGGGGGGGGGGGGGGGGGGGGGGGGGGGGGGGGGEGGGGGFGGGGGGGGGGGGGEGGGGGGGGGGGGGCGGGGEGGGGGGGGGDC?EGCGG=CC=DGGFF?C=C3:EFFC:?FFFGGGEGGEFDGGFGFGG35CFGGCFFFG>D32*9>@F@)7.7>)
@M03506:14:000000000-AKVR1:1:1101:5693:8083 1:N:0:35
CGAACTCCTACGGGAGGCAGCAGTGGGGAATTGTTCGCAATGGGCGCAAGCCTGACGACGCAACGCCGCGTGGAGGATGAAGGTCTTCGGATTGTAAACTCCTGTTGCCCGGGACGAAACGCTCTGACCTAACACGTCGGAGCTTGACGGTACCGGGTGAGGAAGCCCCGGCTAACTCTGTGCCGGCAGCCGCGGTAATACAGAGGGGGCAAGCGTTGTTCGGAATTACTGGGCGTAAAGGGCGCGTAGGCGGCCTTCTAAGTCGAACGTGAAATCCCCGGGCTCAACCCGGGAACTGCGT
+
CCCCCGGGGGGGGGGGGGGGGGGGGGGGCGGGGGGGGGGGGGGGGGGGGGGGGGGGGGGGGGGGGGGGGGGGGGGGGGGGGGGGGGGGGGEGGGGGGGGGGGGGGGGGGGGGGGGGGGGGGGGGGGGGGGGGGGGGGGGGGGGGGGGGGGGGGGGGGGGGGFGGGGGGGGGGGDGFGGGGGGGGGGGGGGGGGGGGDGGGGGGGDGGGGGGGGGGGGGGGGGGGG5EFFGGGGGGEGG3FFEGGDG=DECFGGGGC8@GGFFG7E55DECFFFGGGG@FDGBE5C@CFB:39D5:3<=?D)
@M03506:14:000000000-AKVR1:1:1101:15674:8091 1:N:0:35
CGAACTCCTACGGGAGGCAGCAGTGGGGAATATTGGACAATGGGCGAAAGCCTGATCCAGCCATGCCGCGTGAGTGATGAAGGCCTTAGGGTTGTAAAGCTCTTTCAGTAGGGAAGATAATGACGGTACCTACAGAAGAAGCCCCGGCTAACTTCGTGCCAGCAGCCGCGGTAATACGAAGGGGGCTAGCGTTGTTCGGATTTACTGGGCGTAAAGCGCACGTAGGCGGATCGTTAAGTCGGGGGTGAAATCCTGGAGCTCAACTCCAGAACTGCCTTCGATACTGGCGATCTTGAGTCCG
+
CCCCCGGGGGGGGGGGGGGGGGGGGGGGGGGGGGGGGGGGGGGGGGGGGGGGGGGGGGGGGGGGGGGGGGGGGGGGGGGGGGGGGGGGGGGGGGGGGGGGGGGGGGGGGGGGGGGGGGGGGGGGGGGGGGGGGGGGGGGGGGGGGGGGGGGGGGGGGGGGGGGGGGGGGGGGGGGGGGGGGGGGGGG>FGGGGGGGGGGGGGGGGGGGGGGGGEGGGDCCEEGGGGGEECGDGFGGGGGGGGGGGGGFGGGGGFGGGFGGGG4FGGGFFG6:D=FGGFGGC?5EFFGF9G3:FFB4/9=@:
@M03506:14:000000000-AKVR1:1:1101:13047:8110 1:N:0:35
CGAACTCCTACGGGAGGCAGCAGTGGGAAATTTTGGGCAATGGCCGCAAGGCTGACCCAGCGACGCCGCGTGTGGGAGGAAGCCCTTGGGGGTGTAAACCACTGTCGGGGGGGACGAATGTCGGCAAGTGTATAGCTTGTTCGAGTGACGGTACCCCCAAAGGAAGCGCCGGCTAACTCCGTGCCAGCAGCCGCGGTAAGACGGAGGGCGCAAGCGCTGTTCGGAATTACTGGGCGTAAAGCGCGAGCAGGCGGGAAGGCAAGTCTGGTGTGAAATTCCGGGGCTTAACTCCGGAGCTGCT
+
CCCCCFGGGGGGC@C7:FGGGGGGGGF<FGGFGCGGDGGGGFGFDGEGGGGCEFFFFGGGGCCCE@FGGG@CFGGGDEGGG<EEFFGGGFGDCEGFAEAFFFGFFFGDEGGGEGGGGGDFGGGDE>CF0<CC:@EGF?CEFGGEFGGFGGGGC/<CFEGGFCGGF6FGGGEGECGFFG?FG@FDFGGC8CFFE5:ECEE90@E>CE5:AC*/:8CE*CEC+<EGG>*<3<098C5*285CGGG55**)*2:*955C*55*:AC??:+9+9CDFF7+*/7*).):*)2*.784>))0..9))
@M03506:14:000000000-AKVR1:1:1101:4201:8129 1:N:0:35
CGAACTCCTACGGGAGGCAGCAGTGGGGAATTTTGGACAATGGGGGCAACCCTGATCCAGCAACGCCGCGTGAGGGATGAAGGTTCTCGGATTGTAAACCTCTTTTGCAGGGGACGAATCACTGCGTGAATAACGCAGAATGACGGTACCCTGCGAATAAGCCACGGCTAACTTCGTGCCAGCAGCCGCGGTAATACGAAGGTGGCGAGCGTTACTCGGAATTACTAGGCGTAAAGCGCAGGTAGGTGGTTTGATAAGTCTGTTATGAAATTTCCCGGCTTAACCGGGAGGGGCTAATGGA
+
CCCCCGGGGGGGGGGGGGGGGGGGGGGGGGGGGGGGGGGGGGGGGGGGGGGGGGGGGGGGGGGGGGGGGGGGGGGGGGGGGGGGGGGGGGCGFGGGGGGGGGGFGGGGGGGGGGGGGGGDGGGGGGFEGGGGGGGGGGGGFGGGGGGGGGGGGGGGGGGGGGGGGGGGGGFGGGGGGFGGGGGGGGGDDGGEEGGGFGGGCBEC@F:8ECE:A8CE7CEC=8<CC9@<CFGGGGGGGEGGGGGCGF:7@CEFCC7>+9CFCGGGGFFFCG?FGF7CD3CDDFFF97C5(9>0)075)9=?*
@M03506:14:000000000-AKVR1:1:1101:12943:8135 1:N:0:35
CGAACTCCTACGGGAGGCAGCAGTGGGGAATATTGGACAATGGGCGCAAGCCTGATCCAGCCATGCCGCGTGGATGATGAAGGCCTTAGGGTTGTAAAGTCCTTTCGGCGGGGAAGATAATGACGGTACCCGCAGAATAAGCCCCGGCTAACTTCGTGCCAGCAGCCGCGGTAATACGAAGGGGGCTAGCGTTGCTCGGAATCACTGGGCGTAAAGGGTGCGTAGGCGGGTTCTTAAGTTAGAGGTGAAAGCCTGGAGCTCAACTCCAGAACTGGCTGTAATACTGGGAATCTTGAGTTCG
+
CCCCCGGGGGGGGGGGGGGGGGGGGGGGGGGEGGGGGGGGGGGGGGGGGGGGGGGGGGGGGGGGGGGGGGGGGFGGGGGGGGGGGGGGGGGGGGGGGGGGGGGGGGGEGGGGGGGGGGGGGGGGGGGGGGGGGGGGGGGGGFCFGGGGGEGGCGGGGGGFFFFFGGGGGGGCFGGGGGGGGGGGGGGGGFGEGGGFGCGDEGG?EDGCGGGCE>8EFGGGGGGEGG6EE52;@C7<9C:CCGFCCFEFFF9?FF6DDFGGGGGCFG?FGFFFF6*:7)9:C@*:76C4:D>DFFFFFFFF>
@M03506:14:000000000-AKVR1:1:1101:17168:8149 1:N:0:35
CGAACTCCTACGGGAGGCAGCAGTGGGGAATCTTGCGCAATGGGCGAAAGCCTGACGCAGCAACGCCGCGTGCGGGATGACGGCCTTCGGGTTGTAAACCGCTTTCAGCAGGGGCGAAATTGACGGTACCTGCAGAAGAAGCCCCGGCCAACTACGTGCCAGCAGCCGCGGTAATACGTAGGGGGCGAGCGTTGTCCGGATTCATTGGGCGTAAAGCGCTTTAAGGCGGTTCGCTAAGTCGGGTGTGAAACCTCCAGGCTCAACCTGGAGACGCCACTCGATACTGGCGTGACTAGAGTTC
+
CCCCCGGGGGGGGGGGGGGGGGGGGGGGGGGGGGGGGGGGGGGGGGGGGGGGGGGGGGGGGGGGGGGGGGGGGGGGGGGGGGGGGGGGGGGGGGGGGGGFGGGGGGGGGGFGGECFGGCGGGGGGGGGGGGFGFGGGGGGGGFGFGEGGGGGGGGGFGGGGGGGGGGGGGGG5C@F7CG9>EGCD8CEGDG*CECGGGGG*/@ECECFGGGGGGGGGGGGDDFFGGF*C8CGGGGD:@CCECE:EEGFC?CGGDECGFFGGG4*:9=5*96.9DGEC47FGFFE+8C>69>()/7)*6@4*
@M03506:14:000000000-AKVR1:1:1101:17313:8164 1:N:0:35
CGAACTCCTACGGGAGGCAGCAGTGGGGAATTGTTCGCAATGGGCGCAAGCCTGACGACGCAACGCCGCGTGGAGGATGAAGACCTTCGGGTCGTAGACTCCTTTCGATCGAGACGAATGGCTCTTGGGTTAACAGCCCAGGGGTATGACGGTACCGAGAGAAGAAGCCCCGGCTAACTCCGTGCCAGCAGCCGCGGTAATACGGGGGGGGCAAGCGTTGTTCGGAATTACTGGGCGTAAAGGGCTCGTAGGTGGCCAACTAAGTCAGACGTGAAGTCCCCCGGCTTAACCGGGGCACTGC
+
CCCCCGGGGGGGGGGGGGGGGGGGGGGGGGGGGGGGGGGGGGGGGGGGGGGGGGGGGGGGGGGGGGGGGGGGGDGGGGGGGGGGGGGGGGGGGGGGGGGGGGGGGGGGGGGGGGGGGGGGGGGGGGGGGGGGGGGGGGGGGGGGGDGGGGGGGGGGGGGGGDGGGGGGGGGGCEGGGGFGGGGGGGGGGGGGGGGGGGGGGGGGDGGGGGGGDFFGG?EGGGGGGGCEF7CCFGGGGGGGGGGDGEFC?EFGFG5*;;CGFG*<EFCGC7CFDF3CD?C**8>*:5<FBFF>E>E)<B49/
@M03506:14:000000000-AKVR1:1:1101:7238:8168 1:N:0:35
CGAACTCCTACGGGAGGCAGCAGTGGGGAATATTGGACAATGGGCGCAAGCCTGATCCAGCAATGCCGCGTGAGTGAAGAAGGCCTTAGGGTTGTAAAGCTCTTTCGGCGGGGACGATGATGACGGTACCCGCAGAAGAAGCCCCGGCTAACTCCGTGCCAGCAGTCGCGGTAATACGGAGGGGGCTAGCGTTGTTCGGAATTACTGGGCGTAAAGGGCGCGTAGGCGGCGCGATAAGTTGGGCGTGAAAGGCCCGGGCTCAACCCGGGGACTGCGCTTGATACTGTCGCGCTGTGAGTCC
+
CCCCCGGGGGGGGGGGGGGGGGGGGGGGGGGGGGGGGGGGGGGGGGGGGGGGGGGGGGGGGGGGGGGGGGEFFGGGGGGGGGGGGGGGGGGGGGGGGGGGGGGGGGGGGGGGGGGGGGGGGGGGGGGGGGGGGGGGGGGGGGGGGGGGGGGGGGGGGGGGGGGGGGGGGGGGGGGGGGGFGGGGGGGGCGGEEGGGGGGGGGGGGDGGGGGGGGGGGGGGGGEGGGGGGGGEGGGEGGG?EFGFGEGDFGGGCFEDGFG<=FF6CGEGDG57CG4=3<355F?G7F7635>;33<F?FF?6
@M03506:14:000000000-AKVR1:1:1101:3014:8174 1:N:0:35
CGAACTCCTACGGGAGGCAGCAGTGGGGAATCTTGCGCAATGGGCGAAAGCCTGACGCAGCAACGCCGCGTGGGGGAAGAAGGCCTTCGGGTTGTAAACCCCTTTCAGTTGGGACGAAGCTTCGAGGGTTAATAGCTCTCTGGAGTGACGGTACCTTCAGAAGAAGCCCCGGCTAACTACGTGCCAGCAGCCGCGGTAATACGTAGGGGGCTAGCGTTGTCCGGAATCATTGGGCGTAAAGCGCGTGTAGGCGGTCCGGTAAGTCCGCTGTGCAAGTCGGGGGCTCAGCCCTCGGATGCCG
+
CCCCCGGGGGGGGGGGGGGGGGGEFGGGGGGGGGGGGGGGGGGGGGGGGGGGGGGGGGGGGGFGGGGGGGFGGGGGGGGGGGGGGGGGGGGGGGGGGGGGGGGGCFGF?FGGGGGGGEGGGGGGGGGGGGFGGGGGGCFFFGDCFFGFGGGGGGGGGGGGGGGGGF?FFGFEGGGGGGGGGGGGDGGGGGFGEGGGCEGGGGGGGGGGGGGGGGGGEEGEGGGG>589<F?FGGGGEE3CG<CEGGEDGGGGGEGDCDD<EEF9?>59*9=)*7:CFFDC<B>5:<6).*).7>E7;@:;5
@M03506:14:000000000-AKVR1:1:1101:19554:8241 1:N:0:35
CGAACTCCTACGGGAGGCAGCAGTGGGGAATTTTTGGCAATGGGGGCAACCCTGACCAAGCAATGCCGCGTGGGTGATGAAGTCTCTTGGGACGTAAAACCCTTTCGACGGGGACGAAACCGCAAGGTTGACGGTACCCGTAGAAGAAGCCCCGGCTAACTCCGTGCCAGCAGCCGCGGTAATACGGGGGGGGCAAGCGTTGTTCGGAATTACTGGGCGTAAAGGGCGCGTAGGCGGCTCGTTATGTCGGGTGTGAAAACGCTGGGCTCAACCCAGAGCCTGCATTCGAAACTGACAAGCT
+
CCCCCGGGG9FGGGGGGGGGGGGFGGGGGGGGGGGGGGGGGGGGGGGGGGGGGFGGGGGFGGGGGGGGGGGGGGGGGGGGGGGGGGGGGGGGGGGGGGGGGGGGGFFFGEGEGGGGGGGGGGGGDGGGFCGFGGGGFGGGGGGGGGGGGFGGFGGGDGGGGGGGFFGGGGFCGFGG@FFCCE,2:FFDGGGGGGG5C882*2*;CEC>C@6+99EGGGEEE8EGF>>EGEE?:E9CEGDGG::E*<37CEE:52:?E4*9*1>E57FDGG9?5C97*8><C77*3/:=A<53BBBF?47>/
@M03506:14:000000000-AKVR1:1:1101:18372:8249 1:N:0:35
CGAACTCCTACGGGAGGCAGCAGTGGGGAATATTGGACAATGGGGGAAACCCTGATCCAGCAACGCCGCGTGGGGGACGAAGGCCTTCGGGTTGTAAACCCCTGTCAGATGGGGCGAAGGGGCTGTAGTGAATAACTGCAGTCCTTGACGGTACCATCAGAGGAAGCCCCGGCTAACTCCGTGCCAGCAGCCGCGGTAATACGGAGGGGGCGAGCGTTATTCGGAATCATTGGGCGTAAAGGGCGCGTAGGCGGCTTCGTAAGTCTTGGGTGAAAGCCCTCGGCTCAACCGAGGACTTGCC
+
CCCCCGGGGGGGGGGGGGGGGGGGGGGGGGGGGGGGGGGGGGGGGGGGGGGGGGFGGGGGGGGGGGGGGGGGGGGGGGGGGGGGGGGGGGGGGGGGGGGGGGGGGGGGGGGGGGGGGGGGGGGCFGGGGGGGGGGGGGGGGGFGGGGGGGGGGGGGGGGGGGGGGFFGFGGGGEGGGGGGGGGGGGGGGGGGGGGGGGGGFGGGGEGGGGGGGGGGC5EFEGC88*CCFCGGGC58C=DFGGGGGDGCEEECGGGGDFGGG*/<C>9?FFCB3C7?4@7*985C*796(>B9:@D)<6FF6
@M03506:14:000000000-AKVR1:1:1101:12722:8265 1:N:0:35
CGAACTCCTACGGGAGGCAGCAGTGGGGAATATTGCACAATGGGCGGAAGCCTGATGCAGCGACGCCGCGTGAGGGATGACGGCCTTCGGGTTGTAAACCTCTTTCGACCCTGACGAAGCGTAAGTGACGGTAGGGGGAGAAGAAGCACCGGCCAACTACGTGCCAGCAGCCGCGGTAAGACGTAGGGTGCGAGCGTTGTCCGGATTTATTGGGCGTAAAGAGCTCGTAGGCGGCTCGTCGCGTCAGCTGTGAAAATCCGCGGCTTAACCGTGGGCGTGCAGCTGATACGGGCGGGCTAGG
+
CCCCCGGGGGGGGGGGGGGGDGGGGGGGGGGGGGGGGGGGGGGGGGGGGGGGGGGGGGGGGGGGGGGGGGGGGGGGGGGGGGGGGGGGGGGGGGGGGGGGGGGGGGGGGGGGGGGGGGGGGCGGGFGGGGGFGGGGGGGGEGGGFGGDGGGGGGDFGGGGDEFGGGGGGGCFEGGCE>CFFFE:CFEG;CED>CEGGEGGDGGG58C+CCEGGGGGEEGGFGGFGGG5?CG9EE5:787=CCE7CEEC+A:C>CCF7)9CC5<C*)3*02/8C3<F)7<*1966+***)757)5<>3)5<)
@M03506:14:000000000-AKVR1:1:1101:4424:8277 1:N:0:35
CGAACTCCTACGGGAGGCAGCAGTAGGGAATCTTGCGCAATGGGCGAAAGCCTGACGCAGCGACGCCGCGTGCGGGAAGAAGGCCTTCGGGTTGTAAACCGCTTTCAGGAGGGACGAAGCCACTCGGGTTAATAGCCCAGAGGGTGACGGTACCTCCAGAAGAAGCCCCGGCTAACTACGTGCCAGCAGCCGCGGTAATACGTAGGGGGCAAGCGTTGTCCGGATCCATTGGGCGTAAAGAGCGTGTAGGCGGCCAGGTAGGTCGGTTGTGAAAACTGGAGGCTCAACCTTCAGAGGTCGA
+
CCCCCGGGGGGGGGGGGGGGGGGGGGGGGGGGGGGGGGGGGGGGGGGGGGGGGGGGGGGGGGGGGGGGGGGGGGGGGGGGGGGGGGGGGGGGGGGGGGGGGGGGGGGGGGGGGGGGGGGGGGGGGGGGGGGGGGGGFGGGGGGGGGGGGGGGGGGGGGGGGGGGGGGGGGGGGGGGFGGGGGGGGGGGGGGGGGGGGDGGGGGGDEGGGGEGGGG8EGGGGGGGGGFFGGG6EEECGCFGG6?EEGEDDGDEGGGGGF<DEFGGGG5<E<EFFGGGD=CFGEE=F@F??GF?4B4=F@FB)
@M03506:14:000000000-AKVR1:1:1101:16419:8286 1:N:0:35
CGAACTCCTACGGGAGGCAGCAGTCGAGAATTTTTCTCAATGGGCGCAAGCCTGAAGGAGCGACGCCGCGTGGGGGATGAAGGGTTTCGATCCGTAAACCCCTGTCATTTGCGAACAAACCCTGAGGTTTAAGAGATATCGGGCTGATTGTAGCGAAAGTGGAAGGGACGGCTAACTCTGTGCCAGCAGCCGCGGTAATACAGAGGTCCCAAGCGTTGTTCGGATTCACTGGGCGTAAAGGGTGCGTAGGTGGCTTGGTAAGTCCGATGTGAAATCTCCGGGCTTAACCCGGAAATGGCAT
+
CCCCCGGGGGGGGGGGGGGGGGGGGGGGGEGGGGGGFGGGGGGGGGGGGGGGGGGGGGGFGGGGGGGGGGGGGGGGGGGGGGGGGGGGGFGGGGGGGGGGGGGGGGGGGGGGGGGGGGGGGEGGGGGFGFGGGGGGGGGGGEEGGGGGGGGGGGGGGGGGFGFCFGGGGGGGGCGGGGGGGGGGGGGGGGGGGGGGGGGFGGFFGFCFGGGGGGGGGGGGGGGGGGGGGGFGGGGGGDGGGGEGEGGGDGGGGGGGE:C>CFCGFC5>CCFBGGGG:7FGG:BGGFCFAF57.>.9*7@5=
@M03506:14:000000000-AKVR1:1:1101:10507:8306 1:N:0:35
CGAACTCCTACGGGAGGCAGCAGTGGGGAATCTTGGGCAATGGGGGAAACCCTGACCCAGCGACGCCGCGTGGGGGATGAAGGCCTTCGGGTTGTAAACCCCTGTTAGGTGGGACGAATATCCTCCCACAAATAGTGGGGGGATTTGACGGTACCACCAGAGTAAGCCCCGGCTAACTCCGTGCCAGCAGCCGCGGTAATACGGAGGGGGCTAGTGTTGTTCGGAATTACTGGGCGTAAAGGGCGCGCAGGCGGCTTGGCAAGTCGAGTGTGAAATACCTCAGCTTAACTGAGGAACGGCG
+
CCCCCGGGGGGGGGGGGGGGGGGGGGGGGGGGGGGGGGGGGGGGGGGGGGGGGGGGGGGGGGGGGGGGGGGGGGGGGGGGGGGGGGGGGGGGGGGGGGGGGGGGGGGGGGGGGGGGGGGGGGFGGGGGGGGGGGGGGGGGGGGGGGGFGGGGGGGGGGGGGGGFGGGGGGGGGGGGGGGGGGGGGGGGGGGGGGGGGGGGGGGGGEGEGGGGGFAFFGGGFGGCCCFGGGGGGGFGGCCFFFCGGGGGGGGGGGGGGDDGGGGGGGCD9CFFGGGG*99*79FFD?FFFGF29<?FFF3<.
@M03506:14:000000000-AKVR1:1:1101:4101:8330 1:N:0:35
CGAACTCCTACGGGAGGCAGCAGTGGGGAATCTTGCGCAATGGCCTAACGGCTGACGCAGCGACGCCGCGTGTGGGATGAAGCTCCTCGGAGTGTAAACCACTGTTGCCCGGGACGAACAGCTCGATTTCTCGAGCCTGACGGTACCGGGTGAGGAAGCACCGGCTAACTCCGTGCCAGCAGCCGCGGTAATACGGGGGGTGCGAGCGTTGTCCGGAATCACTGGGCGTAAAGGGCGCGTAGGTGGTTTGATAAGGGTGTGGTGAAAGTCCGGGGCTCAACCCCGGATCTGCCGTGCCGAC
+
CCCCCGGGGGGGGGGGGGGGGGGGGGGGGGGGGGGGGGGGGGGGGGGGGGGGGGGGGGGGGGGGGGGGGGGGGGGGGGGGGGGGGGGGGGGGGGGGGGGGGGGGGFGGGGGGGGGGGGGGGGGGGGFGGGGGGGGGGGGGGGGGGGGGGGGGGGGGGGGGGGGGFFGGGGGGGFEFEFGGGGGGGGGGGGDFGGGGGGGGGGGGGGDGEEGGGGDEECGGFGGGD5C?:E5FFFGGGGGG=CCGFG*>=E7?F?FGFFGGGGFG7C7:<CE3CDGGD)9*007=EB576*=2/75>B3>>5
@M03506:14:000000000-AKVR1:1:1101:22863:8356 1:N:0:35
CGAACTCCTACGGGAGGCAGCAGTCAGGAATCTTGGACAATGGGCGCAAGCCTGATCCAGCCATGCCGCGTGAGTGATGAAGGCCTTAGGGTTGTAAAGCTCTTTCAGCGGGGAAGATAATGACGGTACCCGCAGAAGAAGCCCCGGCTAACTTCGTGCCAGCAGCCGCGGTAATACGAAGGGGGCTAGCGTTGCTCGGAATCACTGGGCGTAAAGCGCACGTAGGCGGCTTTCTAAGTCAGGGGTGAAATCCTGGAGCTCAACTCCAGAACTGCCTTTGATACTGGGAAGCTTGAGTCCG
+
CCCCCGGGGGGGGGGGGGGGGGGGGGGGGGGGGGGGGGGGGGGGGGGGGGGGGGGGGGGGGGGGGGGGGGFGGGGGGGGGGGGGGGGGGGGGGGGGGGGGGGGGGGGGGGGGGGGGGGGGGGGGGGGGGGGGGGGGGGGGGGCFEGGGGGGGGGGGGGGGGGGGGGGGGGGGGGGGCCFGGGGGGGGGGGGFGGGGGGGGGGGFGGGGGGGGGGGGDEEGGGCGGGGGGGGGGGGGGGGGGGGGGEGGCFGGG7CFCFGGGFFGGGGGGCGFGGGG4@7709*+3=DF?FDF:FFFFF?FF
@M03506:14:000000000-AKVR1:1:1101:4153:8378 1:N:0:35
CGAACTCCTACGGGAGGCAGCAGTGGGGAATCTTGCGCAATGGCCTAACGGCTGACGCAGCGACGCCGCGTGTGGGATGAAGCTCCTCGGAGTGTAAACCACTGTTGCCCGGGACGAACAGCTCGATTAGTCGAGCCTGGCGGTACCGGGTGAGGAAGCACCGGCTAACTCCGTGCCAGCAGCCGCGGTAATACGGGGGGTGCGAGCGTTGTCCGGAATCACAGGGCGTAAAGGGCGCGTAGGTGGTTTGATAAGGGTGTGGTGAAAGTCCGGGGCTCAACCCCGGATCTGCCGTGCCGAC
+
CCCCCGGGGGGGGGGGGGGGGGGGGGGGGGGGGGGGGGGGGGGGGGGGGGGGGGGGGGGGGGGGGGGGGGGGGGGGGGGGGGGGGGGGGGGGGGGGGGGGGGGGGGGGGGGGGGGGGGGGGG8FGGGGGGGGGGGGGGGGGGGGG>FGGGGGGGGGGGGGGGGGDGGGGGGGGGGGGGGGGGDFGGGGGGGGGGGGGEGGGGGGGGGGGEGEGGGGGGGGGGGFDC5C:C5CFGGGDGGEGGGGGGEG87F?FGGGGF3):EGFGG7CEGGEGGGC5>GGGFFGGFC)7>BAFFB>5>5>5
@M03506:14:000000000-AKVR1:1:1101:3917:8381 1:N:0:35
CGAACTCCTACGGGAGGCAGCAGTGGGGAATCTTGCACAATGGGCGAAAGCCTGATGCAGCGACGCCGCGTGGGGGATGAAGCTTTTCGGAGTGTAAACCCCTTTCGACCCGGACGAATGCCCCGCAAGGGGACTGACGGTACGGGTATAAGAAGCCCCGGCTAACTACGTGCCAGCAGCCGCGGTAAGACGTAGGGGGCCAGCGTTGCTCGGAATTACTGGGTGTAAAGGGTTCGTAGGCGGTGTGGCAAGTCGGGAGTGAAATCTCTGGGCTCAACCCAGAGTCTGCTTCCGAAACTGC
+
CCCCCGGGGGGGGGGGGGGGGGGGGGGGGGGGGGGGGGGGGGGGGGGGGGGGGGGGGGGGGGGGGGGGGGGGGGGGFGGGGGGGGGGGGGGGGGGGGGGGGGGGGGGGGGGGGGGGGGGGGGGGGGGGGGGGGGGGGGGGGGGGGGGGGGGGGGGGGGGGGGGGFGGGGGGGFGGGGG>BFGGGGGGGE9FGFGGGGGGGGGGGGGDGG@FEGGDGGFEACFFF8:CF?@CECCCGG6<EF=EEGEDGGFGC7CEDG3<777CF9:C>CDGFFCDFGFGC*8>FC6CFF>4)9B>>:EF4*
@M03506:14:000000000-AKVR1:1:1101:11707:8393 1:N:0:35
CGAACTCCTACGGGAGGCAGCAGTGGGGAATCTTGCGCAATGGGCGAAAGCCTGACGCAGCGACGCCGCGTGGGGGATGACGGGTTTCGGCTTGTAAACCCCTGTTGCCCGGGACGAACTTCTCCTTTCGAGGAGATTGACGGTACCGGGTGAGGAAGCACCGGCTAACTCTGTGCCAGCAGCCGCGGTAATACAGAGGGTGCGAGCGTTGTCCGGAATCACTGGGCGTAAAGGGCGCGTAGGTGGCGACCCAAGTCCATGGTGAAAGCTCGATGCTCAACATCGAGTCGGCCACGGATAC
+
CCCCCGGGGGGGGGGGGGGGGGGGGGGGGGGGGGGGGGGGGGGGGGGGGGGGGGGGGGGGGGGGGGGGGGGGGGGGGGGGGGGGGGGGGGGGGGGGGGGGGGGGGGGGGGGGGGGGGGGGGGGGGGGGGGGGGGGGGGGGGGGGGDGGGGGGGGGGGGGGGGGGGGGGGGGGGGGGGGGGGGGGGGGGGDGGGGFGGGGGGGGGGGGGEGGGGGCDEGGF9EGGGGGGE5EEGGGGGGGEGGGGFGGGGGEECFGCFFGGGFCGGGFCC:E@:DFGDFGFDFFF5@C?3CB0>>@FFD)79
@M03506:14:000000000-AKVR1:1:1101:3758:8395 1:N:0:35
CGAACTCCTACGGGAGGCAGCAGTGGGGAATCTTGCGCAATGCGCGAAAGCGTGACGCAGCAACGCCGCGTGAGGGAAGACGGCCTTCGGGTTGTAAACCTCTTTCAGGAGGGACGAAGGTTCAGGCGCGAATAGCGTCCTGGACTGACGGTACCTCCAGAAGAAGCCCCGGCTAACTACGTGCCAGCAGCCGCGGTAATACGTAGGGGGCTAGCGTTGTCCGGAATCATTGGGCGTAAAGCGCGCGTAGGCGGCCCGGTAAGTCCGCTGTAAAAGTCAAAGGCTCAACCTTTGAATGTCC
+
CCCCCGGGGGGGGGGGGGGGGGGGGGGGGGGGGG<FGGGGGGGGGGGGGGGGGGGGGGGGGGGGGGGGGGGGGGGGGGGGGGGGGGGGGGGGGGGGGGGGGGGGGGGGGGGGGGGGGGGGGGGGGGGGGGGGGGGGGGGGGGGGGGGGGGGGGGGGGGGGGGGDGGGGGGGGGGGGGGGGGGGGGGGGGGGGGCEGGGDFGGGGGFGGGGGGGGGGGGGGGGGG>EFGGGGDGGGGGGCFGGGGGGDDGEEGDGGGDBDGE=FCA7AC557@C7F9>6*?FBFE67DFFG@DFF*9==@F*
@M03506:14:000000000-AKVR1:1:1101:25743:8433 1:N:0:35
CGACTCCTACGGGAGGCAGCAGTGGGGAATTGTTCGCAATGGGCGCAAGCCTGACGACGCAACGCCGCGTGGAGGATGAAGGTCTTCGGATTGTAAACTCCTGTTGCCCGGGACGAAACGCCTCGACCTAACACGTCGAGGCCTGACGGTACCGGGTGAGGACGCCCCGGCTAACTCTGGGCCAGCAGCCGCGGTAATACGGAGGGGGCAAGCGTTGTTCGGAATTACTGGGCGTAAAGGGCGCGTAGGCGGCGTTCTAAGTCGAAGGTGCAATCCACGGGCCTAAACCTGGAACTGCGTC
+
CCCCCGGGDFEFEEGGDFCGFGGGGGGGGGGGGGFGDFGGGGC?EEFEGGGEG?FGGCECEGGEGGGGFFGG=BF:FGCFGG<A,CAFGGCGGGGFF9F,FFFE?FC?FFGGDGGDGG@F>FF:<FFEDFE<CCCFDCCGGFB,5DFGDC7FFGE74<FF7B*1::FFFFGGGF:0<E?+;A5AF*8>@ECC8CC5A9CFFC8EDE*::>**2CGCE?EGGE5*A+<<EC+8*>*:/*2A5:>EEEGDGGG*>*2C5>7200**/1*13*+6>C6**6CDC)0*2)00.*0(009:*/5))
@M03506:14:000000000-AKVR1:1:1101:27901:8433 1:N:0:35
CGAACTCCTACGGGAGGCAGCAGTGGGGAATCTTGCGCAATGGGGGAAACCCTGACGCAGCGACGCCGCGTGCGGGATGAAGGCCTTCGGGTTGTAAACCGCTTTCAGCAGGGACGAAATTGACGGTACCTGCAGAAGAAGGCCCGGCCAACTACGTGCCAGCAGCCGCGGTAATACGTAGGGGCCTAGCGTTGTCCGGCATTATTGGGCGTAAAGAGCACGTAGGCGGTTCGGCAAGTCGGATGTGAAATCTCAATGCTTAACGTGGAGGGGCCATTCGAAACTGCCGTGACTCGAGTCC
+
CCCCCGG9FEFGDGCFD7FGGGGGGG,@FDFGGGGFFD+CFGGFGGDFFGGGGGGGG7CF@@EGG:FGGGEGC7FGGCGGCCGGGGG@DFGFGGGGGBF<FEGCFGFGFGGGGGGG+CFCFGGF@>FFGCFGC8FEFGGDGDC77F7FBCF7FCFCCFF7;FFGF<C7FGG*<:FFCF,0;8*28*:*A@CA**;9ACE*???C+@CG5@E*?8;:EF6+;**;;CF=818?E5*/7**<CC7:E6?::+<+:++:+1*2<+*+/9=<*97>GG3:77CG7))*0/*.47>0<9/)5>658
@M03506:14:000000000-AKVR1:1:1101:21812:8438 1:N:0:35
CGAACTCCTACGGGAGGCAGCAGTGGGGAATTTTGGACAATGGGCGCAAGCCTGATCCAGCCATTCCGCGTGAGTGAAGAAGGCCTTCGGGTTGTAAAGCTCTTTCGCAAGGGAAGAAAACTTACTTTCTAATAAAGAGTGAGGTTGACGGTACCTTGATAAGAAGCACCGGCTAACTACGTGCCAGCAGCCGCGGTAATACGTAGGGTGCGAGCGTTAATCGGAATTACTGGGCGTAAAGCGTGCGCAGGCTGTTCTGTAAGTCAGATGTGAAATCCCCGAGCTCGACTTGGGCACTGCG
+
CCCCCGGGGGGGGGGGGGGGGGGGGGGGGGGGGGGGGGGGDFFGGGGGGGGGGGGGGGGGGGGGGGGGGGEDEEFFFGGGGGGGGGGGGGGGGGGGGGGGGGGGGGGGGGGGGGGGGGGGDFGGGGGGGCFFFCFFGGGAEGGGGGGGF7CCFFDC<FGGGGGGDDGFGGCFG@FFFGGCEFGGGFGGGGGFCFG>EEGGGGGFFFGCCGGCGGC>EEEFCG=5:8*<+2@CFFFG5CG5CCEGG5CDED5E**7=C?FF90*2<:?F7>EFD:?E7<*CC)>5*09319:<F>)7<?6*7
@M03506:14:000000000-AKVR1:1:1101:21752:8442 1:N:0:35
CGAACTCCTACGGGAGGCAGCAGTGGGGAATATTGGACAATGGGGGAAACCCTGACCCAGCAATGCCGCGTGAGTGATGAAGGCCTTAGGGTTGTAAAGCTCTTTTACCCGGGATGATAATGACAGTACCGGGAGAATAAGCCCCGGCTAACTCCGTGCCAGCAGCCGCGGTAATACGGAGGGGGCTAGCGTTGTTCGGAATTACTGGGCGTAAAGCGCACGTAGGCGGCTGTGTAAGTTAGAGGTGAAAGCCCGGGGCTCAACTCCGGAATTGCCTTTAAGACTGCATCGCTAGAAGTGT
+
CCCCCGGGGGGGGGGGGGGGGGGGGGGGGGGGGGGGGGGGGGGGGCGFGGGGGGGGGGGGGGGGGGGGGGFFGGGGGGGGGGGGGGGGGGGGGGGGGGGGFGGGGGGGGGGGGGGGGGGGGGGGGGGGGGGDGGGGGGGFGGGGGGGGGGGGGGGGGGGGGGFGGGGGGGGGGGGGGGGEGGGGGGGGGGGGGGGGGGGGGGGGGGFGGGGGGD8EGGGGGGG?EEGGGGG*2<++0AFFGGGGGGGG6CGGFGG35>DDEGGGFGGGGG5>74??FFGGGBFGFFFFD7505)01**17/
@M03506:14:000000000-AKVR1:1:1101:12501:8448 1:N:0:35
CGAACTCCTACGGGAGGCAGCAGTCGAGAATTTTTCTCAATGGGCGAAAGCCTGAAGGAGCGACGCCGCGTGGGGGATGAATGGCTTCGGCCCGTAAACCCCTGTCATTTGTGAACAATGCTCACGTTTTAACAGATCGTGAGTTGATAGTAACGGAAGAGGAAGGGACGGCTAACTCTGTGCCAGCAGCCGCGGTAATACAGAGGTCCCAAGCGTTGTTCGGATTCACTGGGCGTAAAGGGTGCGTAGGTGGCGGGGTAAGTTTGATGTGAAATCTCCGGGCTTAACCCGGAGACTGCAT
+
CCCCCGGGGGGGGGGGGGGGGGGGGGGGGGGGGGGGGGGGGGGGGGGGGGGGGGGGGGGGGGGGGGGGGGGGGGGGEGGGGGGGGGGGGGGGGGGGGGGGGGGGGGGGGGGGGGGGGGGGDEGGGGGGGGGGGGGGGGGGGGGGGGGCFGGGGGGGGGGFFGGGGGDCGDEFGDGDCFFFCFGGGGGGGGGGGGG@E8CGCFGGGGGGGFFGGFE>EEECFGGGEEFGGGGGGGGGGEGGFEGDGGGGGG9CD7=GGFG3+<2:::A7CDE9>>F+:8*>DDDGFF=?<F:>FF5F7FFB1
@M03506:14:000000000-AKVR1:1:1101:25149:8463 1:N:0:35
CGAACTCCTACGGGAGGCAGCAGTGGGGAATATTGCACAATGGGCGCAAGCCTGATGCAGCCATGCCGCGGGTATGAAGAGGGCCTTCGGGTTGTAAAGTACTTTCAGCGGGGAGGAAGGCGATAAGGTTAATAACCTTGTCGATTGACGCTACCCGCAGAAGAAGCACCGGCTAACTCCGTGCCAGCAGCCGCGGTAATACGGAGGGTGCAAGCGTTAATCGGAATTACTGGGGTTAAAGCGCACGCAGGCGGTCTGTTAAGTCGGATGTGAAATCACCGGGCTCCACCTGTGAACTGCC
+
CCCCCFGCGGGGEFDEE@FF>FGFFGGGGDGGGFGGGFGGGGCFCE+@CGCEDF<FGFFACFGD8<F:BC+:6>EEGG<A8EFCECGGG7FBC+CEE<,CFCF,FFG9D:CGCFGG@F<@8FGEDFC@FAFCGGCGGGG<F=:FD,<FFG*@CF?FGEEE@@CEGGGGGC@<FFC7?,?:<FFEC9FF@C<A**18:>8@@FCC*8C**/2<E78?>CG=9CC**;FGC?FC+:**:*2A+<CD5**):>C=)>15/7202+:FCDGD:C<=CF>?F/**107**0*9:F>?*)9*96=?4
@M03506:14:000000000-AKVR1:1:1101:28079:8472 1:N:0:35
CGAACTCCTACGGGAGGCAGCAGTGGGGAATCTTGGACAATGGGCGCAAGCCTGAACCAGCCATGCCGCGTGAGTGAAGAAGGCCTTAGGGTTGTAAAGCTCTTTTGTCAGGGACGATAATGACGGTACCTGCAGAACAAGCCCCGGCAAACTTCATGCCAGCAGCCGCGGTAATACGAAGGGGGCTAGCGTTGGTCGGATGTACTAGGCGTAAAGCTCACGTTGGCGGGGTGTGACGTTAGGGGTGAAATCATGGTTGTGACCTCCAGAACTGCCTTTTGTACTGGCAACCTATAGGCTG
+
-8BCCFGF9FGGGGGFGGGC@CFDFC<+88FFFE9@@FFGGF<E,+@:7@FFF<F,,CEFFFFF8EE+CF7::=FGFFFAF8EG8C@<<EFEF+BE??@E?FGGGGF,?9?<,:CFE:?FFEFC:CFDBEAB,=DFF@A@,D<FE+3>:>FCGGGGGF9DFGGC>:,33*>:7C,7,>:,6C7<=*<**54*4**1+1*:C*?+,++5<E>E*C*<97+<:5:*22+:EG8*2**0+/9*::CCE5:<0:9C*2<2+0*/*+*3+7*96*0.*2>:>7C**012+8*;:0)3))***19:;
@M03506:14:000000000-AKVR1:1:1101:12235:8478 1:N:0:35
CGAACTCCTACGGGAGGCAGCAGTGGGGAATATTGGACAATGGGCGCAAGCCTGATCCAGCAATGCCGCGTGTGTGAAGGAGGCCCTCGGGTTGTAAAGCACTTTCAGTTGGGAGGAAGGGTTTATGGTTAATACCCATAAACATTGACGCTACCAACAGAAGAAGCACCGGCTAACTCTGTGCCAGCAGCCGCGGTAATACAGAGGGTGCAAGCGATAATCGGAATTACTGGGCGTAAAGGGTGCGTAGGCGGTTATATAAGTTAGATGTGAAAGCCCTAGGCTTAACCTGGGAACTGCG
+
CCCCCDEFFFFEGGGGGGGGGGGFFGGGGGGFGGGGGGGGGGGGGGGGGGGGGGGFGGGGGFEFEGGEDFCFFGEGEFFGGGGGGGGGGGGGGGGGGGFGAFGGGGFGFFFFGGGEGGEEGB,BFGFG,FFGFFFGGGGGGGGFGFFGFGEGGGGGGGGFFGGGGGFGFFEGC*@DCFGGGGGGGGCCFGFDC@BGGGGGGE,?C:@G8ECFFGGGGDEEGGGGC8EFGG7:878CEGDGGGG::5:/;:5+9C53;=C7<?7::DG7<><70:70945CF:FFFFGF<C=?@5>)))645
@M03506:14:000000000-AKVR1:1:1101:3116:8479 1:N:0:35
CGAACTCCTACGGGAGGCAGCAGTAGGGAATATTGCACAATGGAGGAAACTCTGATGCGGCAACGCCGCGTGAGTGAAGAAGGCCCTTGGGTCGTAAAGCTCTTTAGCCTGGAAAGAAGTGTCGAGGGGTAAACAATCCCTCGATGTGACGGTACCAGGAGAATAAGGACCGGCTAATTTCGTGCCAGCAGCCGCGGTAATACGAAAGGTCCAAGCGTTACTCGGAATTACTGGGCGTAAAGCGCGCGTAGGCGGTCTTGTATGTCGATTGTGAAAGCCCCGGGCTCAACCTGGGAACTGC
+
CCCCCGGGGGGGGGGGGGGGGGGGGGGGGGGGGGGGGGGGGGGGGGGGGGEFGFGGCGGGGGGGGGGGGGGGGGGGGGGGGGGGGGGGGGGGGGGGGGGGGGGGGGGGGGGGFGCGGGGGGG9CFGGGGEGGGGGGGGGGGGGGGGGGGGGGGGGGGGGGEGGFGGGGGGCCFGGGGGGGGGG7FGGGGGGGGGGGGGGGGGGGGGGGGGGGGFG58AEEGFGGGGEFFF9EGFCGEEGGGGGGGGGGG5EEGDGGDDDFEEGGGGGGC7C@D7C7C:F3>DFGG:7429>3@>)7;>?F*
@M03506:14:000000000-AKVR1:1:1101:14171:8495 1:N:0:35
CGAACTCCTACGGGAGGCAGCAGTGGGGAATATTGGACAATGGGCGCAAGCCTGATCCAGCCATGCCGCGTGGGTGATGAAGGCCCTAGGGTTGTAAAGCCCTTTCGGCGGGGAAGATAATGACGGTACCCGCAGAAGAAGCCCCGGCTAACTTCGTGCCAGCAGCCGCGGTAATACGAAGGGGGCTAGCGTTGCTCGGAATCACTGGGCGTAAAGCGCACGTAGGCGGGCTTTTAAGTCGGTGGTGAAATCCTGGAGCTCAACTCCAGAACTGCCTTCGATACTGGAAGTCTCGGAGTCC
+
CCCCCGGGGGGGGGGGGGGGGGGGGGGGFGGGGGGFGGGGGGGGGGGGGGGGGGGGGGGGGGGGFGGGGGFGGGFFGGGGGGGGGGGGGGGGGGGGGGGGGGGGGGEGGGGGGGGGGGGGGGGGGGGGGGGGGGGGGGGGGGGGGGGGGDGGGGGGGGGGGGGGGGGGGGGGGGGFGGGGGGGGGGGGCFGGGEGFGGGGEGGFCCFGGGGEGEGFGGG5=E:@FEFEGGDGDFGGFEDGGGGEDGGDFGGGGGGG=.59ECFGCCFGD7*5CFGGC?GGD=>EG4C?2<0<=7;@DF:?=
@M03506:14:000000000-AKVR1:1:1101:23520:8513 1:N:0:35
CGAACTCCTACGGGAGGCAGCAGTGGGGAATATTGGACAATGGGCGAAAGCCTGATCCAGCAATGCCGCGTGAGTGATGAAGGCCCTAGGGTTGTAAAGCTCTTTTACCCGGGAAGATAATGACTGTACCGGGAGAATAAGCCCCGGCTAACTCCGTGCCAGCAGCCGCGGTAATACGGAGGGGGCTAGCGTTGTTCGGAATTACTGGGCGTAAAGCGCACGTAGGCGGCTTTGTAAGTTAGAGGTGAAAGCCCGGGGCTCAACCCCGGAATAGCCTTTAAGACTGCATCGCTTGAACGTC
+
CCCCCGGGGGGGGGGGGGGGGGGGGGGGGGGGGGGGGGGGGGGGGGGGGGGGGGGGGGGGGGGGGGGGGGGGFGFFGGGGGGGGGGGFGGGGGGGGGGGGGGGGGGGGGGGGGGGGGGGFGGGGGGGFGEGGGGGGGGGGGGGGGGGGGEFGGGGGGGGGGGGGGGGGGDEFG:FFFGGGGGGGGGGFGGGGGGGGFGDGCEGFGDGGGGDGGGGGG=5E=EFGGGGEGGG*<FFFFC7+3C7EF6CDC?CFF5:/?BD)>FGFEGCDD5*)900<CF*:7==9+99=B7)35))5)9>F3
@M03506:14:000000000-AKVR1:1:1101:16594:8514 1:N:0:35
CGAACTCCTACGGGAGGCAGCAGTGGGGAATATTGGACAATGGGCGAAAGCCTGATCCAGCAATGCCGCGTGAGTGATGAAGGCCTTAGGGTTGTAAAGCTCTTTTACCCGGGATGATAATGACAGTACCGGGAGAATAAGCCCCGGCTAACTCCGTGCCAGCAGCCGCGGTAATACGGAGGGGGCTAGCGTTGTTCGGAATTACTGGGCGTAAAGCGCACGTAGGCGGCTTTGTAAGTTAGAGGTGAAAGCCCGGGGCTCAACTCCGGAATTGCCTTTAAGACTGCATCGCTAGAATTGT
+
CCCCCGGGGGGGGGGGGGGGGGGGGGGGGGGGGGGGGGGGGGGGGGGGGGGGGGGGGGGGGGGGGGGGGGGGGGGGGGGGGGGGGGGGGGGGGGGGGGGGGGGGGGGGGGGGGGGGGGGGGGGGGGGGFGGGGGGGGDGGFFGGGGGGGGGGGGGGGGGGGGGGGGGGGGGEGGGGGGGGGGGGGDGCFGGGGGGGGGGGGGGGFGGGGGGGGGGGGGDGGGGGGGGGGGG>FFFGGG7ECFEGGFGGFGGGFFCGGED5CFFG+CGGGD5@4=F7>FDGFFF?0<CBAFE<FE>??F??*
@M03506:14:000000000-AKVR1:1:1101:24806:8516 1:N:0:35
CGAACTCCTACGGGAGGCAGCAGTCGGGAATTTTGCGCAATGGACGAAAGTCTGACGCAGCAACGCCGCGTGAGGGATGAAGGCCTTCGGGTTGTAAACCTCTTTTCTCAGGGACGATGATGACGGTACCTGAGGAATAAGCCACGGCTAACTACGTGCCAGCAGCCGCGGTAATACGTAGGTGGCAAGCGTTGTCCGGATTTACTGGGCGTAAAGAGCGCGCAGGCGGTCGTTCAAATCGCGTGTTAAAGCCCCCGGCTCAACGGGGGAGGGGCACGCGATACTGCTCGACTCGAAGGCG
+
CCCCCGGGGGGGGGGGGGGGGGGGGGGGGGGFGGGGGGGGGGGGGGGCEGGGGGGGGGGGGGGGGGGGGGGGGGGGGGGGGGGGGGGGGDGGGGDFGGG8FGGFGGGFGGGGFCGGGFGG9FFGGGGFGGGGGGGGFFGGGAFGGGGGGDFGGGGGGGGFCCEGFGGGGGEGC7;FGGFFBE;<FG797BFG7<CFGGCC7CFGGGGGGFC8EEFGGGGCEC58:CE=E85C:*;C+<C?EFEEC***:?CEC55CC><CC+CE531>C):BG)9EDFC)105*+9**67)-7).7)875)
@M03506:14:000000000-AKVR1:1:1101:4846:8543 1:N:0:35
CGAACTCCTACGGGAGGCAGCAGTGGGGAATTGTTCGCAATGGGCGCAAGCCTGACGACGCAACGCCGCGTGGAGGATGAAGATTTTCGGATCGTAAACTCCTGTCGAATGGGACGAAAAGATTGCGGGTTAACAGTCCGTAGTCCTGACGGTACCGTTAAAGGAAACCCCGGCTAACTCCGTGCCAGCAGCCGCGGTAATACGGGGGGGGTAAGCGTTGTTCGGAATTACTGGGCGTAAAGGGCTCGTAGGCGGCCAACTAAGTCGGAAGTGCAATCCCTCAGCTTAACGGGGGAACGGG
+
CCCCCGGGGGGGGGGGGGGGGGGGGGGGGDFGGGGGGGGGGGGGGGGGGGGGGGGGGGGGGGGGGGGGGGFGGGGGGGGGGGGGGGGGDGGG:FFGGGGGGGGGGGGFDGFGGGGGDGGGGGGGCGGGGFGGGGGGGGGDGGGGFFC9FFFE@CGGG7FGGGGGGGGGGGDCDGGDGFFF@FEGE7CECCFGGGGGGGGG?EGGGGGGGGEGEGGGG=**28EED*;=+CFGGGGGECCG*AFEGFGDC5CE45:9C>FG?6*63*7>5//97*2<*9C*7;@GC@*6::)-555)0))0)
@M03506:14:000000000-AKVR1:1:1101:6216:8547 1:N:0:35
CGAACTCCTACGGGAGGCAGCAGTAGGGAATATTGGACAATGGGTGCAAGCCTGATCCAGCCATGCCGCGTGCAGGAAGAAGGCCTTCTGGGTTGTAAACTGCTTTCGCCAGGGGATAAAAAGCCCATGCGTGGGAAATTGAAGGTACCTGGTGAATAAGCCACGGCTAACTACGTGCCAGCAGCCGCGGTAATACGTAGGTGGCAAGCGTTGTCCGGATTCATTGGGTTTAAAGGGTGCGTAGGCGGTCTTTTAAGTCAGTGCTGAAATATCCCGGCTTAACCGTGAGGGTGGCATTGAT
+
CCCCCFGGGGGGGGGGGGGGGGGGGGGGGFGGFG<FFFGGGGGGCCFGAFFGGGGGGGGGGGGGGGFCEGGEGGGGGFGGGGGGGGGGFGGGFGGGGFGFGGGGGGGGGEEFGGDGGGGGGFGFGGGGGGGGEGGGG8FFGGGGGGFGGGGFCGFGGGGGG8FFFEEGGGGGGGGGGGGGGFGGGGEGDE:F:FEGG<<>7CFGG7CECCE:C8CCEG=EGFFFGFFFGGG?E9F+*:55C=:55655CECFFGGGC*:>?E>+A7+9E>CFD*25>BGGCF4CE)9)4DB?;74>F=?BF
@M03506:14:000000000-AKVR1:1:1101:16438:8555 1:N:0:35
CGAACTCCTACGGGAGGCAGCAGTGGGGAATTTTGCGCAATGGGGGAAACCCTGACGCAGCAACGCCGCGTGGAGGATGAAGTCCCTTGGGACGTAAACTCCTTTCGACCCGGACGATAATGACGGTACGGGTGGAAGAAGCCCCGGCTAACTTCGTGCCAGCAGCCGCGGTAATACGAGGGGGGCAAGCGTTGTTCGGAATTATTGGGCGTAAAGGGCGCGTAGGCGGTGCGGTAAGTCACCTGTGAAATCTCCGGGCTTAACCCGGAGCCTGCAGGCGAAACTGCCGTGCTTGAGTGTG
+
CCCCCGGGGGGGGGGGGGGGGGGGGGGGGGGGGGGGGGGGGGGGGGGGGGGGGGGGGGGGGGGGGGGGGGGGGGGGGGGGGGGGGGGGGGGGGGGGGGGGGGGGGGGGGGGGGGGGGGGGGGGGGGGGGGGGGGGGGGGGGGGGGGGGGGGGGGGGGGGGGGGGGGGGGGGGCCGGGGGGGGGCGGGFFGGGGG:EGGGDGGGGFGGGGGGGGGGGGGGGGGGGGGGGGGGGGGGCEGGGFGGGGGGGF9?FGGGGGFGCGFFGGGGGDGGFGGFFGFDGG@EGFFGF0<D?>FF4FB?18
@M03506:14:000000000-AKVR1:1:1101:13601:8563 1:N:0:35
CGAACTCCTACGGGAGGCAGCAGTGGGGAATATTGGACAATGGGCGAAAGCCTGATCCAGCAATGCCGCGTGAGTGATGAAGGCCTTAGGGTTGTAAAGCTCTTTTACCCGGGATGATAATGACAGTACCGGGAGAATAAGCCCCGGCTAACTCCGTGCCAGCAGCCGCGGTAATACGGAGGGGGCTAGCGTTGTTCGGAATTACTGGGCGTAAAGCGTACGTAGGCGGCTTTGTAAGTTAGAGGTGAAAGCCCGGGGCTCAACTCCGGAATTGCCTTTAAGACTGCTTCGCTTGAATCAT
+
CCCCCGGGGFGGGGGGGGGGGGGGGGGGGGGGGGGGGGGGGGGGGGGGGGGGGGGGGGGGGGGGGGGGGGGGGGFGGGGGGGGGGGGGGGGGGGGGGGGGGGGGGGGGGGGGGGGGGGGGGGGGGGFGGGGGGGGGGGGGFGGFGDGGGGGGGGGGGGGGGGGGGGGGDGGGGGGGGGGEDFGGGGDGGGGGEEC*?EGDEFGGGGCFGGGGGGGGGC=EEGEFGGGGGEEGFFFE?FGG7C<FGCGGGGG?DGGGGFD)*+6?<C?DD3:@46CCD4C>CFF6FFF9>:D03>FFFFFF7
@M03506:14:000000000-AKVR1:1:1101:6276:8571 1:N:0:35
CGAACTCCTACGGGAGGCAGCAGTGGGGAATATTGGACAATGGGCGCAAGCCTGATCCAGCCATGCCGCGTGAGTGATGAAGGCCCTAGGGTTGTAAAGCTCTTTTGTGCGGGAAGATAATGACGGTACCGCAAGAATAAGCCCCGGCTAACTTCGTGCCAGCAGCCGCGGTAATACGAAGGGGGCTAGCGTTGCTCGGAATCACTGGGCGTAAAGGGTGCGTAGGCGGGTCTTTAAGTCAGGGGTGAAATCCTGGAGCTCAACTCCAGAACTGCCTTTGATACTGAGGATCTTGAGTTCG
+
CCCCCGGGGGGGGGGGGGGGGGGGGGGGGGGGGGEEGGGGGGGGGGGGGGGGGGGGGGGGGGGGGGGGGGGGGGGGGGGGGGGGGGGFGGGGGGGGGGGGGGGGGGGGGGGGGEGGGGGGGGGGGGGGGGDGGGGGGGGGFGGGEGGGGGGGGGGGGGGGDFGGGGGGGGGGGGGGGGF<<FGGGGGGGGEGGGGGGGEGGGGGGGGGGGGGEEFGGGGGGGGGGGGGGGDE:EGG9EDFGGGGE5>FEF7<FFFGEFGGGFC6FFCFFF?FGG6FGFGGGFFFC4>@BF::48BF?4=*)
@M03506:14:000000000-AKVR1:1:1101:22015:8601 1:N:0:35
CGAACTCCTACGGGAGGCAGCAGTGGGGAATCTTGCGCAATGGACGAAAGTCTGACGCAGCGACGCCGCGTGGGTGATGAAGGCCTTCGGGTTGTAAAGCCCTGTGGGGAGAGACGAATAAGTAGAAGCTAATACCCTCTATGATGACGGTATCCCTTTAGCAAGCACCGGCTAACTCTGTGCCAGCAGCCGCGGTAAGACAGAGGGTGCAAACGTTGTTCGGAAATACTGGGCGTAAAGCGTGTGTAGGCGGCTGCGTAAGTCGGATGTGAAAGCCCCAGGCTCAACCTGGGAAGTGCAC
+
CCCCCGCEFFGG@EGGGGGGGGGGGGGGGGGGGGGGGGGGGGGDFGEGDGGGGGGGEFDCEEGG7B>FGGGGCGCGGGFFGGGGGGGGGGGEGEFGGGGGGGGGGGDGGFGEGCFFD:FFGGGGGFFFGGFGGGGFFFG@FGGGGGGGGEGFFAFGCGGGGG?GGGGCGGGGGGCFCGGGFCFGG:BFGGFEGGGGGGGFFFF@FGGGGGGFGGGGGGCEGG5>8??:FGDDFGDC=5<+75:::>:>EGGECEGGE@D35>>ECDEGGG?F:7>E*>5D>>@FFF*)49>BF>/5???B=
@M03506:14:000000000-AKVR1:1:1101:20795:8627 1:N:0:35
CGAACTCCTACGGGAGGCAGCAGTGGGGAATCTTGCGCAATGGGGGAAACCCTGACGCAGCAACGCCGCGTGGAGGATGAAGCTCCTTGGAGTGTAAACTCCTTTCGACCGGGACGATAATGACGGTACCGGTGGATGAAGCACCGGCTAACTCTGTGCCAGCAGCCGCGGTAATACAGAGGGTGCGAGCGTGGTTCGGAATTATTGGGCGTAAAGGGCGCGTAGGCGGTGTTGTAAGTCACCTGTGAAACCTCTGGGCTTAACTCAGGGCCTGCAGGCGAAACTGCAATGCTGGAGGGTG
+
CCCCCGGGG9FGGGGGGGGGGGGGGGGGGGGGGGGGGGGGGGGGGGGGGGGGGGGGGGGGGGGGGGGGGGGGGGGGGGGGGGGCFGGGGGFGGGGGFGGGGGGGGGGGGGGGGGGGGDCGGGGGGGGG7F@ECEEGGGGGGGGGGGGGGGGGGGGGGGGGGGGGGGGGGGG7FFGGGGGGGGGEGEGGGGGG*CFDGEGC/*8CFFDGGGGGE*@FFGGGCCEGGGGGGCEC*:@999CCGF?CG<CD7CFC9C968>G4=6::3?7CF4*7<C*:CFGD).)/<**0.:647*97:>3)7
@M03506:14:000000000-AKVR1:1:1101:2831:8701 1:N:0:35
CGAACTCCTACGGGAGGCAGCAGTGGGGAATCTTGCGCAATGGGCGAAAGCCTGACGCAGCAACGCCGCGTGGGGGATGAAGGCTTTCGGGTTGTAAACCCCTTTCAGCAGGGACGATTATGACGGTACCTGCAGAAGAAGGACCGGCCAACTACGTGCCAGCAGCCGCGGTAATACGTAGGGTCCAAGCGTTGTCCGGATTTATTGGGCGTAAAGAGCTCGTAGGTGGTTCGCTAAGTCGGATGTGAAAACTCGGGGCTCAACCCCGAGACGCCATCCGATACTGGCGTGACTTGAGTCT
+
CCCCCGGGGGGGGGGGGGGGGGGGGGGGGGGGGGGGGGGGGGGGGGGGGGGGGGGGGGGGGGGGGGGGGGGGGGGGGGGGGGGGGGGGGGGGGGGGGGGGGGGGGGGGGGGGGGGGGEGGGFGGGGGGGGGGGGGGGGGGGGGGGGGGGGGGGGGGGGGGGGGGGGCGEFGGGE9FGGGGGGGAFFCCEFG*;>CGCEEGEEGEGGGGGGGGGGFGFFFFEGEEEGGGGGGFGGGEEGGGGC:7C<FGFGFFGDG3CDCGFGGFGG5CE3:@GDDECFFGGB@C26*<6*0450*?=//*1
@M03506:14:000000000-AKVR1:1:1101:10260:8701 1:N:0:35
CGAACTCCTACGGGAGGCAGCAGTGGGGAATATTGCGCAATGGGCGAAAGCCTGACGCAGCGACGCCGCGTGGGGGATGACGGCCTTCGGGTTGTAAACCTCTTTCAGCAGGGACGAAGCGAGAGTGACGGTACCTGCAGAAGAAGCACCGGCCAACTACGTGCCAGCAGCCGCGGTAATACGTAGGGTGCAAGCGTTGTCCGGAATTATTGGGCGTAAAGAGCTCGTAGGCGGTTTGTTGCGTCGGCTGTGAAATCCCGAGGCTCAACCTCGGGTCTGCAGTCGATACGAGCAAACTAGA
+
CCCCCGGGGGGGGGGGGGGGGGGGGGGGGGGGGGGGGGGGGGGGGGGGGGGGGGGGGGGGGGGGGGGGGGFGGGGGGGGGGGGGGGGGGGGGGGGGGGGGGGGGGGFFGGGGGGGGGGGGGGGGGGGGGGGGGGGGGGGGDGGGGGGCFFGDGGG7FGFGGGGGGGGGGGGGGGGGGGCGGFF<+;CGGGEGGGFCCGGCFEDGCEGGGGCFGF>E:EGGC:FG?FGGCFEFGG:CGCCF=<EEG=CCCE6+7EC>+66DCEGDE<+=6C6)CDG59>*7D?=<E)9575)4)55?47@6/
@M03506:14:000000000-AKVR1:1:1101:11983:8704 1:N:0:35
CGAACTCCTACGGGAGGCAGCAGTGGGGAATTTTGCGCAATGGGCGAAAGCCTGACGCAGCAACGCCGCGTGGAGGATGAAGGTCCTTGGATTGTAAACTCCTGTCAGCAGGGAAAAAGCGACTTGGGCTCATACCCCAGGGAGTTGATTGTACCTGCAGAGGAAGCCCCGGCTAACTCTGTGCCAGCAGCCGCGGTAATACAGAGGGGGCAAGCGTTATTCGGAATTATTGGGCGTAAAGGGCGCGTAGGCGGCTTGGCAAGTGGAAGGTGAAATCCCTCGGCTTAACCGAGGAACTGCC
+
CCCCCGGGGGGGGGGGGGGGGGGGGGGGGGGGGGGGGGGGGGGGGGGGGGGGGGGGGGGGGGGGGGGGGGGGGGGGGGGGGGGGGGGGGGGGGGGGGGGGGGGGGGGGGGGGGEGGGGGGGGGGGGGGGGGGGGGGGGGGGGCGGGGGGGGGGGGGGGGGGGGGGGGGGGGGGGGGGGGGGGGGGGGGGGGGGGGGGGGFGGGCCGGGGGGGGGFGEEGFGGFG8E8CEFGGGGGGCCD5CGGGGGGDCCEGGGGGEDGGCCC<FDFGGGCF7>FGGF7*9<>ED>G?<F>7@@E4.?F=<
@M03506:14:000000000-AKVR1:1:1101:10209:8705 1:N:0:35
CGAACTCCTACGGGAGGCAGCAGTAAGGAATCTTCCACAATGGACGAAAGTCTGATGGAGCAACGCCGCGTGCAGGAAGACGGCCCTCGGGTTGTAAACTGCTTTTCTAAGCGAAGATTATGACGGTAGCTTAGGAATAAGGACCGGCTAACTACGTGCCAGCAGCCGCGGTAATACGTAGGGTCCAAGCGTTATCCGGAATCACTGGGCGTAAAGCGTGCGTAGGCGGCTTGTTAAGTGAGATGCGAAATCTTGTGGCTCAACCATATAGATGTTATGTCATACTGACGATCTTGAGGAT
+
CCCCCGGGGGGGGGGGGGGGGGGGGGGGGGGGGGGGGGGGGGGGGGGGGGGFGGGGGGGGGGGGGGGGGGGGGGGGDGGGGEGGGGGGGGGFGGGGGGGGGGGGGGGGGGGGGGGEGGGGGGFFECCFEGGGGGGGGFCFFGGGFGDCGCCCGGGGGGGGGGGGGGGCGGGC7*;FBFFFFGGFGGGCCFFFG@FFFGGGBFGG@FCGGGGECE8CFGGECEGGG8?EGGGGGCCC++:@FF7AFGGGGG*<*<?G6>9DCEGCCD96CCF**?:C:=**21@?:@7@25)().0/9@F))
@M03506:14:000000000-AKVR1:1:1101:23772:8715 1:N:0:35
CGAACTCCTACGGGAGGCAGCAGTGGGGAATATTGGACAATGGGCGAAAGCCTGATCCAGCAATGCCGCGTGAGTGATGAAGGCCTTAGGGTTGTAAAGCTCTTTTACCCGGGATGATAATGACAGTACCGGGAGAATAAGCCCCGGCTAACTCCGTGCCAGCAGCCGCGGTAATACGGAGGGGGCTAGCGTTGTTCGGAATTACTGGGCGTAAAGCGCACGTAGGCGGCTTTGTAAGTTAGAGGTGAAAGCCCGGGGCTCAACCCCGGAATTTCCTTTAAGACTGCATCTCTAGAATTGT
+
CCCCCGGGGGGGGGGGGGGGGGGGGGFGFGGGGGGGGGGGGGGGGGGDFGGGGFFGGGGGGGGGDFGGGGGGEFGGGGEGGGGGGGGGGGGGGGGGGGGGGGGGGGGGGGGEG@7FFGGGGGGGGFFAFFGGGGGGCFFGGCEGEEDDGGGGGGGGGGDGGCCCFGGGGG7FGEG99DFCCFGGGGGG>,CFFGGFFGGGGGGGGGGGGFCC>CFGGCCC*:8C8>FGGD=ECF9<9@:9?C:CE?CDCFG?9E5CC@D1ACFGGGEGG)5>***3:97*0=F6:<C*-:*)0786?=***
@M03506:14:000000000-AKVR1:1:1101:26234:8721 1:N:0:35
CGAACTCCTACGGGAGGCAGCAGTGGGGAATATTGCACAATGGGCGGAAGCCTGTTGCAGCGACGCCGCTTGAGGGATGACGGCCTTCGGGTTGTAAACCTCTTTCAGCAGGGACGAAGCGATAGTGACGGTACCTTCAGAAGAAGCGCCGGCCAACTACGTGCCAGCAGCCGCGGTAAGACGTAGGGCGCGAGCGTTGTCCGGACGTATTGGGCGTAAAGAGCTCGTAGGCGGACCGTCCCGTCGACGGCGAAAATCAGTGGCCCAACCATGTTGTCTGAAGTCGCTCACGGCAGGCGAA
+
CCCCCG9F9F@F@CFE7EBEGGGF,<ECFCFGG9CFEFFFGGF8F6+@B:FGC<C,,CEFG+@F+CF+@+,CC=,?FGGGG7@FGGDC@CFGE@FFF<BE=DE<F<FAD9FFF@@EG>+++8,B+<@3F<+@<CA9,3@B@=3FG:AEGCB*>>*@<C@,4=,<<FEC<<:<<B7**11,?<*4:<***/2**2:*:C**+<;8***1;C6+95;**:*@?9EGF+*:8*;@****1*985**2A5=D*/*:/*57+)**032**1A**9*/0**37*0***/+30)80)*(07.))0)))
@M03506:14:000000000-AKVR1:1:1101:4152:8725 1:N:0:35
CGAACTCCTACGGGAGGCAGCAGTCGGGAATTTTGGGCAATGGGCGAAAGCCTGACCCAGCAACGCCGCGTGAAGGATGAAATCCCTCGGGATGTAAACTTCGCAAGATTGGGAAGAATTAGTAGGGGTTAATACCCTCTATGATGACGGTACCTTTTGTAAGCTCCGGCTAACTCCGTGCCAGCAGCCGCGGTAATACGGGGGGAGCAAGCGTTGTTCGGATTTACTGGGCGTAAAGGGCGCGTAGGCGGTCAGCACGAGTCAGTTGTGAAATCTCCGGGCTTAACTCGGAAAGGTCAAC
+
CCCCCGGFGGGGGGGGGGGGGGGGGGGGGGGGGGDDEGGGGGGGGGGGGDGGGGGGGGGGGGGGGGGGGGGGGGGGGGGGGGGGFGGGGGGGDGGGGGGGGGGGGGGGGGGGGGGGGGGGGGGGGGGDEGGGGGGGGGGGGGG9FFCFGGGGGFGGGGGGGGGGFDGGEGGGGGGGGEGGGGGFGGGGGGGGGGEG9EFFG5EEE5EGDCCGGCEEG5FGGGGGGGGGGEGFCEGGGGGDGGGGCE77FEGED=6>+)95CCGGGGGGDDF=*?2+**7CDDDGGFG?AGB(<)7F69FF4
@M03506:14:000000000-AKVR1:1:1101:3864:8770 1:N:0:35
CGAACTCCTACGGGAGGTAGCAGTAGGGAATATTGGACAATGGGTGCAAGCCTGATCCAGCCATGCCGCGTGCAGGAAGAAGGCCTTCTGGGTTGTAAACTGCTTTTGCCAGGGGATAAAAAGCCGATGCGTCGGAAATTGAAGGTACCTGGTGAATAAGCCACGGCTAACTACGTGCCAGCAGCCGCGGTAATACGTAGGTGGCAAGCGTTGTCCGGATTTATTGGGTTTAAAGGGTGCGTAGGTGGTCTATTAAGTCAGTGCTGAAATATCCCGGCTTAACCGGGCGGGTGGCATTGCT
+
CCCCCGGGGGGGGGGGGGGGGGGGCFGGGGF<FGFFFGGGGGFGGGGEGGGGGGFGGGGGGGGGEGGGGGGEG7FGGGGGGCEGGGGGGGGGGGGGGGDGGGGGCGGGGGFGGGG@FFGGGGGFFG7FFGGGGGG::=FGEAFFGGDFGGGFGGDFEFGGGGGGGGGGCFGFCGGG7BFFFGGGGGGEGEGGFGGGGG98CGF>E7CEFGGGCB9;5C8*=EFFGFF8*B5:9+1<7FC57EEEEGCCE6C+>C?*+9C*ACC<C>FGG>+/C?9*9>CG:49EG)C773:9E@F>6=4/*
@M03506:14:000000000-AKVR1:1:1101:22299:8788 1:N:0:35
CGAACTCCTACGGGAGGCAGCAGTGGGGAATATTGGACAATGGGCGAAAGCCTGATCCAGCAATGCCGCGTGAGTGATGAAGGCCTTAGGGTTGTAAAGCTCTTTTACCCGGGATGATAATGACAGTACCGGGAGAATAAGCCCCGGCTAACTCCGTGCCAGCAGCCGCGGTAATACGGAGGGGGCTAGCGTTGTTCGGAATTACTGGGCGTAAAGCGCGCGTAGGCGGCTTTGTAAGTTAGAGGTGAAAGCCCGGAGCTCAACTCCGGAACTGCCTTTAAGACTGCATCGATAGAATTGG
+
CCCCCGGGGFGGGGGGGGGGGGGFGGGGDGGGGGDCGGGGGGGGGGGGGGGGGGGGGGG9EEFGFGGGGGEG@EFGGGGGF9FFCFGGGGGGGGGGCFGGGGGGEEG9FFGGGGGGGGGGGGGGGGGFECFGGGGGEGGGGGFGGGGGGGGGGGGGGGFFGGG?FGGGEGG77CF9C@FDCFDGGGGGGEE:CGGGGGCGEG6:+<CC8FDCEGFDGDG5:E=?CECGDE:*<?F7EFGGGF+<665*<:CCF*5)*0)2++9CFC71**/7CCFEF?C7:*1++)9F<>@(8))78*9=)
@M03506:14:000000000-AKVR1:1:1101:9923:8798 1:N:0:35
CGAACTCCTACGGGAGGCAGCAGTAGGGAATCTTGCGCAATGGGCGAAAGCCTGACGCAGCGACGCCGCGTGAGGGAAGAAGGCCTTCGGGTTGTAAACCTCTTTCAGGAGGGACGAAGCCACTCGGGTTAATAGCCCAGAGGGTGACGGTACCTCCAGAAGAAGCCCCGGCTAACTACGTGCCAGCAGCCGCGGTAATACGTAGGGGGCAAGCGTTGTCCGGATCTATTGGGCGTAAAGAGCGTGTAGGCGGCCAAGCAGGTCCGCTGTGAAAACTCGAGGCTCAACCTCGAGACGTCGG
+
CCCCCGGGGGGGGGCGGGGGGCFGCFFFGGGGGGFGGCFGEGGGGGGGEGGGCFGGGGGGGGGGGGGGGGGGC?FEGFEFGGGGFFGFGGGGFBFGGGGGGGDGGGGGGGGGGGGGGGEDFFF8BFGGGCFC@BF9FFF@F@GGGGDFGGGGEGFGGGGG,FFFEG74:FEGDGCFFGFC<CFFFGFF9F7FEGGGCEGGGGCCCECCC8888FGGC8EGEEGEG*<:@C++;:C:E**<:CC5:7:>CF6=)CEDG>G*6=97FGDDC5<B72*:DFDC/;D57=FF(*83).7>:8)7@
@M03506:14:000000000-AKVR1:1:1101:12589:8820 1:N:0:35
CGAACTCCTACGGGAGGCAGCAGTCGAGAATTTTTCTCAATGGGGGCAACCCTGAAGGAGCGACGCCGCGTGGAGGATGAAGGCTTTCGGGTTGTAAACTCCTGTCATTTGGGAACAAGTTGCACACGTTAACTGCGTGGGCATTGATAGTACCAGAAGAGGAAGAGACGGCTAACTCTGTGCCAGCAGCCGCGGTAATACAGAGGTCTCAAGCGTTGTTCGGATTCATTGGGCGTAAAGGGTGCGTAGGTGGCGCCGTCAGTCGGGTGTGAAATTTCGGAGCTTAACTCCGACACTGCAT
+
ACC<<FFGGGGGEGGGGGGGDCDGGGGEFGGGCFFGFGGFFFFCDGGGGEGGGGDDC@FFGFEGEGGCCF>CEFGFGCD@A<=FFFGF@F@F=BFGGGFF9EGFGGGGGGFGGGGGFFFGFGGGGGGDBDGGCFGGD3>FEFGGCGGGGGGGFFGGGGGFFGGGGGCFGEGGDGGG<<CBFGGGGGFFFCCC7=EBBEGF<CFFFGGG99C?BFEB>EGFGDG;CCGGGGFCCFGG5?FGGG7E=E=DEE9C5CC7C>C):7FGECGDE/5*:CF:*9C)9>566=C=9CFBF30))=?71
@M03506:14:000000000-AKVR1:1:1101:13545:8856 1:N:0:35
CGAACTCCTACGGGAGGCAGCAGTGGGGAATTTTGCGCAATGGGGGAAGCCCTGACGCAGCAACGCCGCGTGGAGGATGAAGCTCCTTGGAGTGTAAACTCCTTTCGACCGGGACGATAATGACGGTACCGGTGGAAGAAGCAACAGCTAACTCTGTGCCAGCAGCCGCGGTAATACAGAGGGTGCGAGCGTGGTTCGGAATGCTTGGGCGTACAGGGCGCGGAGGCGGTACGGTAAGTCACCTGTGAAACCTCGGGGCTTCACTCCGAGCCTGCAGGCGAAACTGCCGTGCTGGAGGGTG
+
CCCCCGGGEFC;EEDG>GGGDFGF8<FC@F@DFGGGGG7FGGGGGGGGGGGGGGGGGGGGGGGGGGGFGGGGG7<FGFGGGGGFFE8EEGEFFGGGFFFGGGGGGG>DGEGGGCEE7>BC9FF9FCC7+=<F+CE7<D::8<C,@,@F79FCFFGGGG9FGG@:CFG@CCC@C*?CGGGGDFE*CC*;C<F<**;C9*C>*8+++0+/;EE8?**388;CEC**1:>?585A5:0*/3:++3+++0<*0+067C*7CE)9**237**/*1*7CCCF<@DG)07*08*)-1)(096FF)5.7
@M03506:14:000000000-AKVR1:1:1101:16225:8866 1:N:0:35
CGAACTCCTACGGGAGGCAGCAGTGGGGAATATTGCACAATGGGCGCAAGCCTGATGCAGCGACGCCGCGTGAGGGACGACGGCCTTCGGGTTGTAAACCTCTTTCAGCACAGACGAAGCGCAAGTGACGGTATGTGCAGAAGAAGGACCGGCCAACTACGTGCCAGCAGCCGCGGCAATACGTAGGGTCCGAGCGTTGTCCGGAATTACTGGGCGTAAAGAGCTAGGAGGTGGTTGTGCGCGTTGCTCGTGAAAACTCACAACACAATTTGTGGCGTGCGGGCGATAGGGGCAGACGGGG
+
CCCCCFFEGGGGEGG7FEEGGGF<@FCFGGGGGG9CCEFFGGFEAEE@FEFGGCEFGGGCE:@F7@@+CFFEFDGGGGEGGG>FEFGGGGGFGGGDFFFGGGGGGG<DEFC8FF=@C7:FGEG7CFA,@F@FFFFGFFG99<FFFG7F,>*BFGGF7:3?1C:F*F:CC<FGFC:7:**<FFF@+**:@88C*88:*;88<<8CC*1A2:9+888*::;*+0;*+00*<CE**7*2***+27>*>***0**22*+:89C7+377****+2+129CF3.)/)5>557))(*0(87B57)))0
@M03506:14:000000000-AKVR1:1:1101:18093:8889 1:N:0:35
CGAACTCCTACGGGAGGCAGCAGTCGAGAATTTTTCACAATGGGCGAAAGCCTGATGGAGCGACGCCGCGTGGGGGATGAATGGCTTCGGCCCGTAAACCCCTGTCATTTGCGAACAAACCTTGTTATTTAAAAGATGGCAAGCTGATTGTAGCGAAAGAGGAAGGGACGGCTAACTCTGTGCCAGCAGCCGCGGTAATACAGAGGTCCCAAGCGTTGTTCGGATTCACTGGGCGTAAAGGGTGCGTAGGTGGCGGGGTAAGTCGGATGTGAAATCTCCGAGCTCAACTCGGAAATGGCAT
+
CCCCCGGGGGGGGGGGGGGGGGGGGGGFGGGGGGGGGGGGGGGGGGGGGGGGGEFGGGGGGGGGGGGCFFFGGGGGFEGGGGGGGGGGGDGGGGGGEFFGGGGGGGGGGGGGGGGGDCGGGGGFFGGAFGGGDFGGGGGGCFFGGGGGGFG=FGEGGGGGGGF7FFGFGGFGGGG?CBFGGGGGGGGGCGFBFGGGGGG:@FFDGGG6EFCFGGGGDCGGGGGGGDGGGGGGCEGCEC3F95CC5ECDEGGGGGGDEFGGFG>EGG7*>GGBC*:EF=CD3B@EG?=@>G>6)))99=:.0
@M03506:14:000000000-AKVR1:1:1101:9434:8921 1:N:0:35
CGAACTCCTACGGGAGGCAGCAGTGGGGAATCTTGCACAATGGGCGAAAGCCTGATGCAGCGACGCCGCGTGGGGGATGAAGCATTTCGGTGTGTAAACCCCTTTCGATCCGGACGAAGCCCCGCAAGGGATTGACGGTACGGATATAAGAAGCCCCGGCTAACTACGTGCCAGCAGCCGCGGTAAGACGTAGGGGGCCACCGGTGTTTGGCATTAATGGGTTTACACGGATCGTAGGCCGTGCGGCAAGTTGGGAGTGAAATCTCTGGGCGTTCCCTCGAGGCTGCCACCACAACTGCGG
+
CCCCCGGGGFGGGC@@DFEGGGGGGC@@FGFGGGFGGDF,C6<FC@F+@FCF8@,,,@,EC:CFE7BFCFGGGEGGGG+9E,BFCFCE@+B:CCFEEAA=B:<,BA=4BFFD@F+F7C>7,:CCD:<F7CGF,,8=C7FF<BBE*6<;F;,,3<FGG**<:<,<9,,1=+CF,?FFGFCBE*:88>F7F*/;@A5858/C****/*/2*2*+<+AC+33+20**++3+22*2:***/*0+22*/:*5)2*33*+*/;)**+209<*+*22*))/*:=?*)1)55*79))*)3).0>:76)0
@M03506:14:000000000-AKVR1:1:1101:14777:8928 1:N:0:35
CGAACTCCTACGGGAGGCAGCAGCGGGGAATATTGGACAATGGGCGAAAGCCTGATCCAGCCATGCCGCGTGAGTGATGAAGGCCCTAGGGTTGTAAAGCTCTTTCAACGGTGAAGATAATGACGGTAACCGTAGAAGAAGCCCCGGCTAACTTCGTGCCAGCAGCCGCGGTAATACGAAGGGGGCTAGCGTTGTTCGGAATTACTGGGCGTAAAGCGCACGTAGGCGGACTATTAAGTCAGGGGTGAAATCCCGGGGCCCACACCCGGACCGGCCTTCGCTCCTGGTAGTCTCGATGCCG
+
@CCCCFGGGGGEGGGGGGGGGGGGGGGGGGGGFGGGGGDGGGGGGGGGGGGGGFGFGGCFGGGGGGGGGG@C:F9CFEFGGGGGGGGGGGGGGGGGFGGGFGEGFGFGGGG:FGFFFFFGGGCGCFGGGGFGGGGGGGGGGGGGGGDFEFGGFFGFFC7F,>FGFGGEGGGFGGGGGGF,CEEEFEE*=FF11=14BEDEDFCEG7CCAFGGEE*<CEE*8***1;CE558*8<<99ECGGGGGCEGGFF9?40758>31*1**2>5CE7*8)75:*9***0)*+007):/)*/9))179)
@M03506:14:000000000-AKVR1:1:1101:10967:8941 1:N:0:35
CGAACTCCTACGGGAGGCAGCAGTGGGGAATTTTGGACAATGGGCGCAAGCCTGATCCAGCAATGCCGCGTGAGTGAAGAAGGCCTTCGGGTTGTAAAGCTCTTTTGTCAGGGAAGAAACGGCTCAAGCTAATATCTTGGGCTAATGACGGTACCTGAGGAATAAGCACCGGCTAACTACGTGCCAGCAGCCGCGGTAATACGTAGGGTGCAAGCGTTAATCGGAATTACTGGGCGTAAAGCGTGCGCAGGCGGTTTTGTAAGTCTGTCGTGAAAGCCCCGGGCCCAACCTGGTAATTGCG
+
CCCCCGGGGGGGGGGEGGGGGGGGGGGGGGGGGGGGGFFGGGGGGCGEDGGGGGGGGGGGGGGGGGGGGGEGEGGGGGGGGGGGGGGG?FGEGGGGGGGGGGGGGGCGGGGGGFGGGGGGGGGGGFFGGGGAGGFGGGGGGGGGGGGGGGGGGGGGGGGG,>DDFFFGGGEGGDGFGFFGGGGGGGFCEFGFBCGDE@C<FGCG?FGGGGGG9ECGGGGGDFGDGEGFGGFGFGFE:EGCDFEEE5EDCEGGDE:);@GG7?C?+:?FFC/)7*:CF55>CDFE58C>2C?0>)6*96?F@
@M03506:14:000000000-AKVR1:1:1101:6494:8946 1:N:0:35
CGAACTCCTACGGGAGGCAGCAGTGGGGAATATTGGACAATGGGCGAAAGCCTGATCCAGCCATGCCGCGTGTGTGAAGAAGGTCTTCGGATTGTAAAGCACTTTAAGTTGGGAGGAAGGATTGTAGATTAATACTCTGCAATTTTGACGTTACCGACAGAATAAGCACCGGCTAACTCTGTGCCAGCAGCCGCGGTAATACAGAGGGTGCAAGCGATAATCGGAATTACTGGGCGTAAAGCGCGCGTAGGTGGTTTGTTAAGTTGGATGTGAAATCCCCGGGCGCAACCTGGGAACTGCA
+
CCCCCGGGGGGGGGGGGGGGGGGGF8FGGDFGFFF<6FGGGGGEGGGGEGFGGGGCFGGGG7FEFFGGGGGGGGGGFDGGGGGGGFGF=C4,BF?CFG9FF@FGCBFF5AFFGBFCCE=FCFCEE9A<F9?AFG,@?FFGGGEF9E<FFGGGG@?+FC:FF8A>FCCEGF+++@@>F;CCFFCGA=FF7,5,5>E***;?9;,4;88EE8*3<C5B*==*<CGG5*=FC?;CFF8C5C*8<2CGGE=>EGGECC/5*029++:C+C6*3*+*00:C*929D>;5*5CD>F??FF4)5)=**
@M03506:14:000000000-AKVR1:1:1101:25133:8980 1:N:0:35
CGAACTCCTACGGGAGGCAGCAGTGGGGAATCTTGCGCAACGGGCGAAAGCCTGACGCAGCGACGCCGCGTGAGTGATGAAGGCCTTCGGGTTGTAAAGCTCTGTGGAGGGGGACGAATAAGTGTTGGCTAATATCCAGCATGATGACGGTACCCCTTTAGCAAGCACCGGCTAACTCTGCGCCAGCAGCCGCGGTAAGACAGAGGGTGCAAACGTTGTTCGGAATTACTGGGCGTAAAGCGCGTGTAGGCTGCTTGGAAAGTCGGATGTGAAAGCACCGGGCTCAACCCGGGAAGTGCAC
+
CCCCCGGGGGGGGGGGGGGGGGGGGGGGEGGGGGGGGGGGGGGDGGGGGGGGGGGGGGGGGGGGCGGGGGGGGG<AFGGGGGGGGGGGGGGGGGGGGGGGGGGGGFFFAEFGGGGGGGGGGGGGGGGGGGGFGGGGGGGGGFGGGGGGGGGGGCFGFGGGGGGGGFFGGGGDGGGGD9FFGGGGGGDFCFFGGGGGGCFGGFDGGGGGGGGGGFD0ACECFEG5EFEGC@C?F=:1:EFFCE5C5EG:CEFFDGGGGEGF?FCGGGGDG690C::C*8<DGFD**1CFF:>0>))7<@F*1
@M03506:14:000000000-AKVR1:1:1101:21707:9007 1:N:0:35
CAACTCCTACGGGAGGCAGCAGTGGGGAATCTTGCGCAATGGGCGAAAGCCTGACGCAGCAACGCCGCGTGTGTGATGAAGGTCTTCGGATCGTAAAGCACTGTCGCGAGGGAAGATACGCCACCGCCTAACATGCGGGGGCTAAGACGGTACCTCGAGAGGAAGCACCGGCTAACTCTGTGCCAGCAGCCGCGGTAATACAGAGGGTGCGAGCGGTGTTCGGAATTATTGGGCGTAAAGCGCTTGTAGGCGGCCTTTCAAGTCGCGGGTGAAATCCCCTGGCTTAACCAGGGAAGTGCGC
+
CCCCCGGGGGGGGGGGGGGGGGGGGGGGGGGGGGGGGGGGGGGGGGGGGGGGGGGGGGGGGGGGGGGGGFGGGFGGGGGGGGGGGGGGGGGGGGGFGGGGGGGGGGGGGGGGGGGGGGFGGFEGGGGGDGGGGGGGGGGGGGGGGGGGGGGGGGGGGGGGGGGFGGGGFGGGGGGGGGGG@CCCGFGGGGGGDGECGG?FG7FFGGDEGGGGGEC*2:*:ECEEEF6<:FGFGG=EEG5CFCCEEG6CCFEGGGCDG?FF?C7AE5C<E<=F4:F+7FC*>57CG);4<C>BFF>56?@E)
@M03506:14:000000000-AKVR1:1:1101:10674:9043 1:N:0:35
CGAACTCCTACGGGAGGCAGCAGTGGGGAATATTGGACAATGGGCGAAAGCCTGATCCAGCAATGCCGCGTGAGTGATGAAGGCCTTAGGGTTGTAAAGCTCTTTTACCCGGGATGATAATGACAGTACCGGGAGAATAAGCTCCGGCTAACTCCGTGCCAGCAGCCGCGGTAATACGGAGGGAGCTAGCGTTGTTCGGAATTACTGGGCGTAAAGCGTACGTAGGCGGTTATTCAAGTCAGAGGTGAAAGCCCGGGGCTCAACCCCGGAACTGCCTTTGAAACTAGATAACTAGAATCTT
+
CCCCCGGGGGGGGGGGGGGGGGGGGGGGGGGGGGGGGGGGGGGGGGGGGGGGGGGGGGGGGGGGGGGGGGFFFFFGGGGGGGGGGGGGGGGGGGGGGGGGGGGGGGGGGGGGGGGGGGGGGGGGGGGGGGGGGGGGGGGGGGGFGGGGGGGGGGGGGGGGGGGGGGGGGGGGGGGGGGGGGGGGGGGGGGGEFGGGGGGGGGGGGGGGGGGGGGGGGGGGGGGGGGGGGGGGGGGGGFGFGFFGGGGGFGGF5CEGGFGGGGGGFDGGGGGFFGGGGFGGFFFGGFGFBGFFFFFF*74@=
@M03506:14:000000000-AKVR1:1:1101:7525:9055 1:N:0:35
CGAACTCTACGGGAGGCAGCAGTGGGGAATATTGGACGATGGGGGAAACCCTGATCCAGCAATGCCGCGTGAGTGATGAAGGCCTTAGGGTTGTAAAGCTCTTTTACCCGGGATGATAATGACAGTACCGGGAGAATAAGCCCCGGCTAACTCCGTGCCAGCAGCCGCGGTAATACGGAGGGGGCTAGCGTTGTTCGGAATTACTGGGCGTAAAGCGCACGTAGGCGGCTTTGTAAGTTAGAGGTGAGAGCCCGGGGCTCAACTCCGGAATTGCCTTTAAGACTGCATCGCTAGAATTGTG
+
CCCCCGGGGGGGGGGGGGGGGGGGGGGGGGGGGGGGGGGGGGGGGGGGGGGGGGGGGGGGGGGGGGGGGGGGGGGGGGGGGGGGGGGGGGGGGGGGGGGGGGGGGGGGGGGGGGGGGGGGGGGGGGGGGGGGGGGGGGGGGDGGGGGGGGGGGGGGGGGGGGGGGGGGGGGGGGGGGGGGGGGGGGGGGGGGGDGGGGEGGGGGGGGGDEGGGGGGGGGGGGGGGGGGGECGGGGGGGGGGGGGGGGGFGGEGGGGGEGGGCFGGGGGECF?CDGGGFGFGFFF6?C89DFF>7694BFFF
@M03506:14:000000000-AKVR1:1:1101:17860:9058 1:N:0:35
CGAACTCCTACGGGAGGCAGCAGTGGGAATATTGGACAATGGGCGAAAGCCTGATCCAGCCATGCCGCGTGAGTGAAGAAGGCCTTAGGGTTGTAAAGCTCTTTCAGCGGGGAAGATAATGACGGTACCCGCAGAAGAAGTCCCGGCTAACTTCGTGCCAGCAGCCGCGGTAATACGAAGGGGACTAGCGTTGTTCGGATTTACTGGGCGTGAAGCGCGCGTAGGCGGATCGCCAAGTCAGGGGTGAAATCCCAGGGCTCAACCCTGGAACTGCCCTTGATACTGACGATCTGGAGATCGG
+
CCCCCGGGGGGGGGGGGGGGGGGGGGGGGGDGGDDGGFGGGGGGGGGGGGGGFGGGGFGGGGGGGGGGGFGGGFFFGGGGGGGC<FFGGGGGGGGGGGGGGGGGGGGFGGGGCGGGFGGGFGGGGGGGFGGGCGGGGGFDBDFFEEGGGGGAAFGGGGGGGGGGGFGGCGGECFFGFGFG>FEE@A:<?BGGGCEFGG@*7C9FFGG7CEEDCFGFECGD?EGGGDG88?5E5C8EFFFGGG5CEGC=++2+9+7*A3CFGGDFE4E<*009>=5*9)970*9E?FGF1CF1F4746)9;B
@M03506:14:000000000-AKVR1:1:1101:4756:9096 1:N:0:35
CGAACTCCTACGGGAGGCAGCAGTGGGGAATATTGGACAATGGGCGAAAGCCTGACCCAGCAACGCCGCGTGAAGGATGAAATCCCTCGGGATGTAAACTTCGCAAGAACGGGAAGAATAAGTAGAGGATAATACCCTCTATGATGACGGTACCGTTTGTAAGCTCCGGCTAACTCCGTGCCAGCAGCCGCGGTAATACGGGGGGAGCAAGCGTTGTTCGGATTTACTGGGCGTAAAGGGCGCGTAGTCGGCCAGCACAAGTCAGTTGTGAAATCTCCGAGCTTAACTCGGAAAGGTCAAC
+
CCCCCGGGGGGGGGGGGGGGGGGGGGGGGGGGGGGGGGGGGGGGGGGGGGGGGGGGGGGGGGGGGGGGGGGGGGGGGGGGGGGGGGGGGGGGGGFGGGGGGGGGGGGGGGGGGGGGGGGGGGGGGGGGGFCFGGFGFGGGGGGGGGGGGEGG@GGGGGGGGGGGGGGGGGGGGGFFGGGGGGGGGGGGGGGGGGGGGGGFGEEGGGGGFFGGGEEG5CFG55?EGGGGGGGGGC=ECFGGGGDGGE:*+2>ED7A7C>CC=+2+02+:3*+977:<:7C<53>6?**165>(87>F*9:@/
@M03506:14:000000000-AKVR1:1:1101:5475:9102 1:N:0:35
CGAACTCCTACGGGAGGCAGCAGTGGGGAATATTGCACAATGGGCGGAAGCCTGATGCAGCGACACCGCGTGAGGGATGACGGCCTTCGGGTTGTAAACCTCTTTCAGCAGGGACGAAGCGTGAGTGACGGTACCTGCAGAAGAAGCGCCGGCCAACTACGTGCCAGCAGCCGCGGTAAGACGTTGGGCGCGAGCGTTGTCCGGATTTATTGGGCGTAAAGAGCTCGTAGGCGGCTTGTCGCGTCGTCCGTGAAAACCTGGGGCTCAACTCCAGGCTTGCGGTCGATACGGGCAGGCTGGG
+
CCCCCGGGGGGGGGGGGGGGGGGGGGGGGGGGGGGGGGGGGGGGGGGGGGGGGGGGGGGGGGGGGGGGGGGGGGGGGGGGGGGGGGGGGGGGGGGGGGGFGGGGGGGGGGGGGGGGGDECEGGGGGGGGGGGGGGGGGGFFGGGGGGGGGGGGGGGGGGGGGGGGGGGGGGGGGGEGGGGGGGFGGGGGGGGGGGGGGGGGGGGGG;<@ECGGGEEGGECEDCGGGGGGGGGGGGGDGGCEGGEGGGGGGDCFF7DG35<EFDCEGFGGCG:<GGFGFG5D>>EGBGF9GF05:B3@).<)
@M03506:14:000000000-AKVR1:1:1101:7811:9125 1:N:0:35
CGAACTCCTACGGGAGGCAGCAGTCGAGAATTTTTCACAATGGGCGCAAGCCTGATGGAGCGACGCCGCGTGGGGGATGAATGGCTTCGGCCCGTAAACCCCTGTCATTTGCGAACAAGTTGGTTCAGTTAATAGCTGAACCATTGATAGTAGCGAAAGAGGAAGGGACGGCTAACTCTGTGCCAGCAGCCGCGGTAATACAGAGGTCCCAAGCGTTGTTCGGATTCACTGGGCGTAAAGGGTGCGTAGGTGGTGAGGTAAGTCGGATGTGAAATCTCCGAGCTCAACTCGGAAATGGCAT
+
CCCCCGGGGGGGGGGGGGGGGGGGGGFGGGGGGGGGGGGGGGGGGGGGGGGGGGGGGGGGGGGGGGGGGGGGGGGGGGGGGGGGGGGGGGGGGGGGGGGGGGGGGGGGGGGGGGGGGGGGGGGFGGGGGGGGGGGGGGGGGGGGGFGGGGGGGGGGGGGGGGGGGGGGGGGGGGGGGGGGGGGGFGGGGGFEDGGGGGGGGGGGGGGGFCFFFGGGEGGGGGGEGGFGGGGGG58*2A<E7E=EGGEDGG9FGGC*;>GFFGFGGG=DGGGFG7C?FFCDGDF=CFC:4DB:DBDFF=F79
@M03506:14:000000000-AKVR1:1:1101:15161:9140 1:N:0:35
CGAACTCCTACGGGAGGCAGCAGTGGGGAATCTTGCGCAATGGCCTAACGGCTGACGCAGCGACGCCGCGTGAGGGATGAAGCTCCTCGGAGTGTAAACCTCTGTTGCCCGGGACGAACAGCTCATTTATATGAGCCTGACGGTACCGGGTGAGGAAGCACCGGCTAACTCCGTGCCAGCAGCCGCGGTAATACGGGGGGTGCGAGCGTTGTCCGGAATCACTGGGCGTAAAGGGCGCGAAGGTGGGCTGATAAGGGTGTGGTGAAAGTCCGGGGCTCAACCCCGGATCTGCCGTGCCGAC
+
CCCCCGGFGGGGGGGGGGGCEGGFEGGGGGGDGGGGGGGGEFFFGCFGGGGGGGGGGGGCGGGGGGGGGGGGGGGGGGGGDGGCEFAEGGEGGGGGAGGGGGGGGFAFEA:+@FGGCGEEFGGGGEGDAFGCBFCGGFFGGGEGFG9:CFGGFGGGGGGGGGE7FF7CCCGGFF7FFGFF+FCFGGEGGCEGFG58?EEEEEDGCE*:885?FGEGGGG++<@CFGGG8*/CFF=EEGG***>6+/*1*7*+*32>CFG)7**229CGGGF:)/5C)79>C@7CE3)5(2@A?3)855:37
@M03506:14:000000000-AKVR1:1:1101:15337:9150 1:N:0:35
CGAACTCCTACGGGAGGCAGCAGTCGGGAATTTTGGGCAATGGGCGAAAGCCTGACCCAGCAACGCCGCGTGAGGGATGAAGGCCCTCGGGTCGTAAACCTCTGTCGGGAGGGAAGAACGGTTCACGTTCAAACAGGACGGGAGCCTGACGGTACCTCCAAAGGAAGCACCGGCTAACTCCGTGCCAGCAGCCGCGGTAATACGGAGGGTGCAAGCGTTGTTCGGAATCATTGGGCGTAAAGCGCGTGTAGGCGGCTTGGCAAGTCGGTTGTGAAAGCCCGGGGCCCAACCCCGGAACTGC
+
CCCCCGGGGGGGGGGGGGGGGGGGGGGGGGGGFGGGGGGGGGGGGGGGGGGGGGGGGGGGGGGGGGGGGGGGGGGGGFGGGGGGGGGGGGGGGGGGGGGGGGGGGGGGGDGGGGGGGGGGGFGGGGGFFGGGGGGGGGGGGGGGGGGGGGGGGGGGGGGGGGGGGGGGGGGGGGGGGGGGGGGGGGGGGGGGGGGGGGGGGGGGG>EGGGGGGGGGGEGD*;CEG8CFGGGGGGGCE8DECFGGGG5C8C?GGGGGE:DCFFFF9FGG75C)57:+C4D3DFFGDB)8?3)8DFF3<3<?/
@M03506:14:000000000-AKVR1:1:1101:16699:9181 1:N:0:35
CGAACTCCTACGGGAGGCAGCAGTCGAGAATTTTTCACAATGGGCGCAAGCCTGATGGAGCGACGCCGCGTGGGGGATGAATGGCTTCGGCCCGTAAACCCCTGTCATTTGCGAACAAATTGCTCAACCTAACACGTGGAGCATTGACAGTAGCGAAAGAGGAAGGGACGGCTAACTCTGTGCCAGCAGCCGCGGTAATACAGAGGTCCCAAGCGTTGTTCGGATTCACTGGGCGTAAAGGGTGCGTAGGTGGTGGGGTAAGTCGGATGTGGACGCTCGGAGCTCAACTCCGAAATGGCAG
+
CCCCCGGGGGGGGGGGGGGGGGGFGGFFFGGGGGGGGGGGGGGGGGGGGGGGGGGGGGGGGGGGGGGGGGGGGGGGGGGGGGGGGGGGGGGGGGEGGGGGGGGGGGFGGGGGGGGGDGGGGGGGGGGGGGGGFGGGGGGGGGGGGGFGGFGFGGGGGGGGGGGGGGGFFEGGFGG@<FGGGGGGGGGGGGGGGGGECEGGGGGGGGC@GGGG>CEA*:EC@EG>>CCFFGFGGCE:7EGGGG0*7>:*87<FGGGGGFD3<C*+77**:CF*:*9E*8DD377*+095>D48@D3>84)0.
@M03506:14:000000000-AKVR1:1:1101:20199:9202 1:N:0:35
CGAACTCCTACGGGAGGCAGCAGTGGGGAATTTTGGACAATGGGGGCAACCCTGATCCAGCCATGCCGCGTGAGTGAAGAAGGCCTTCGGGTTGTAAAGCTCTTTCGGTGGGAACGAAACGGTGGATGTTAATACCATCCACTACTGACGGTACTCACAGAAGAAGCACCGGCTAACTACGTGCCAGCAGCCGCGGTAATACGTAGGGTGCGAGCGGTAATCGGAATTACTGGGCGTAAAGCGTGCGCAGGCGGCGCGTTAAGACAGGTGTGAAAGCCCCGAGCTTAACTTGGGAATTGCG
+
CCCCCGGGGEGGGGGGGGGGGGGEGGGGGDGGGGGGGGGGGGGGGGGGGGGGGGGGGGGGGGGGGGGGGGGGGGGGGGGGGGGGGGGFGGGGGGGGGGGGGGGGGGGGFCFGFGGGGGGGGG@FFFFFFGGGGGGGGGGGGGGGGGGFGGGGGGGGGGGGGGGGGGGFGGGEGD:F7CFFEGGGGGFFGGFGGGGG8C7CFGGCECEGFGEDGE5CC8:=CCFGDGGGGGGFFF5C7CC:9?5*/*CDEGDGGGD</>/>E5C93*:C+*07CDGGC:597:BE*62=<>?4:@@?49==>
@M03506:14:000000000-AKVR1:1:1101:11876:9218 1:N:0:35
CGAACTCCTACGGGAGGCAGCAGTGGGGAATATTGCACAATGGGCGCAAGCCTGATGCAGCGACGCCGCGTGAGGGATGACGGCCTTCGGGTTGTAAACCTCTTTCGCCAGGGACGAAGCGAGAGTGACGGTACCTGGAGAAGAAGCACCGGCTAACTACGTGCCAGCAGCCGCGGTAATACGTAGGGTGCGAGCGTTGTCCGGAATTATTGGGCGTAAAGAGCTCGTAGGCGGTTTGTCGCGTCGGCCGTGAAAACTAGCAGCTTAACTGTTGGCTTGCGGTCGATACGGGCAGACTTGC
+
CCCCCGGGGGGGGGGGGGGGGGGGGGGGGGGGGGGGGGGGGGGGGGGGGGGGGGGGGGGGGGGGGGGGGGGG=FGGGGGGGGGGGGGGGGGGGGGGGGGGGGGGGGGGGGGGGGGGGGGGGGGGGGGGGGGGGGGGGGGGGGGGGGGGGGGGGGGGGCGGGGGGGGGG7FFEGGEEEEGCGCFEGGGGGGGGGGGGGCEGFGGGGC5ECFGFCFGGECEEGGGFFGEG>FGF/>CECEDEGG55*:E<EE5CC5CFGFFD6+**::2C+2<8*27CF@)7CEBC*7C>><D>>3).8)97*
@M03506:14:000000000-AKVR1:1:1101:9772:9228 1:N:0:35
CGAACTCCTACGGGAGGCAGCAGTTGGGAATCTTGCACAATGGGGGAAACCCTGATGCAGCGACGCCGCGTGGAGGATGAAGGATCTAGGTCTGTAAACTCCTTTTTCAGGGAAAGACTTAGGACGGTACCCTGAGAATAAGGACCGGCTAACTACGTGCCAGCAGCCGCGGTAAGACGTAGGGTCCAAGCGTTGTCCGGATTTACTGGGCGTAAAGAGCGCGTAGGCGGTCTTGTAAGTGTGAAGTGAAATCTCCAGGGCTCATCCCGGAAACTGCTTTACATACTGCAAGACTGGAGGG
+
CCCCCGGGGGGGGGGGGGGGGGGGGGGGGGGGGGGGGGGGGGGGGGGGGGGGGGGGGGGGGGGGGGGGGGGGGGGGGGGGGGGGGGGGGGGGGGGGGGGGGGGGGGGGGGGGGGGGGGGGGGGGGGGGGGGGGGGGGGGGGGGGGGGGGGGGGGGGGGFGGGGGGGGGGGGGGGGGGGGFGGGGFGGGGGGGGGGGGGGGGGDGGGGGGGGGGGEGGGGGGGGGGGGGGGEGGGGGGGGGGGGF?CGGGFGGGFGGGFGGGGGGGFFGGGG@G::EGFGGFFFGGFFFADFFFFFF@55BF
@M03506:14:000000000-AKVR1:1:1101:11086:9236 1:N:0:35
CGAACTCCTACGGGAGGCAGCAGTAAGGAATCTTCCACAATGGGCGAAAGCCTGATGGAGCAACGCCGCGTGCAGGATGAAGGCCTTCGGGTCGTAAACTGCTTTTATGAGTGAAGAATATGACGGTAACTCATGAATAAGGGTCGGCTAACTACGTGCCAGCAGCCGCGGTCATACGTAGGACCCAAGCGTTATCCGGAGTGACTGGGCGTAAAGAGTTGCGTAGGTGGTTAATAAAGCAAATAGTGAAATCTGGGGGCTCAACCTCACAGACTATTATTTGAACCCATTAACTCGAGAG
+
CCCCCGGGGGGGGGGGGGGGGGGGGGGGGGGGGGGGGGGGGGGGGGGGGGGGGGGGGGGGGGGGGGGGGGGGGGGGGGGGGGGGGGGGGGGGGGGGGGGGGGGGGGGGGGGGGGGGGGGGGGGGGGGGGGGGGGGGGGGGGGGGGGGGGGGGGGGGGGGGGGGGGGGGGGGGGGGGGGGGGGGGGGGGGGGGGGGGGEEGGGGGGGGFGGGGGGGGFGGGGFGEGGGGGGGGGGGFGGGFGGGFGG<CFFG9DGGGGBDDGGCGFGFFFGGFFCGGFFGFGFFGGFG5:GF>FB495F:))
@M03506:14:000000000-AKVR1:1:1101:16042:9259 1:N:0:35
CGAACTCCTACGGGAGGCAGCAGTGGGGAGTATTGGACAATGGGGGCAACCCTGATCCAGCAATGCCGCGTGAGTGATGAAGGCCTTAGGGTTGTAAAGCTCTTTCGACGGGGAAGATGATGACGGTACCCGTAGAAGAAGCCCCGGCTAACTTCGTGCCAGCAGCCGCGGTAATACGAAGGGGGCTAGCGTTGTTCGGATTTACTGGGCGTAAAGGGCGCGTAGGCGGTGCAATAAGTCAGGCGTGAAAGCCCCGGGCTCAACCCGGGAATTGCGGTTGATACTGTTGCGCTTGAATCCC
+
CCCCCGGGGGGGGGGGGGGGGGGGGGGGGGGGGGGGGGGGGGGGGGGGGGGGGGGGGGGGGGGGGGGGGGGGGGGGGGGGGGGGGGGGGGGGGGGGGGGGGGGGGGGGGGGGGEGGGGGGGGGGGGGGGGGGGGGGGGGGGFGGGGFGGGGGGDGGGGGGGGGGGGGGGGGGGGGGGGFFGGGGGGGGGGGFGGEGGGGGGGGGGGGGGGGGDEGC7EGGCEGCGEGGEE=8CCFC:CCEGGGGGEEGGGDGGF79E537C6CFGGGGG3=>GGFE)8DGC*0:FFF?2070<8))01*/)
@M03506:14:000000000-AKVR1:1:1101:2379:9269 1:N:0:35
CGAACTCCTACGGGAGGCAGCAGTGGGGAATCTTGCGCAATGCGCGAAAGCGTGACGCAGCAACGCCGCGTGGGGGAAGAAGGCCTTCGGGTTGTAAACCTCTTTCAGTTGGGACGAAGCCTCGTCGGTTAATAGCCGACTGGGGTGACGGTACCTTCAGAAGAAGCCCCGGCTAACTACGTGCCAGCAGCCGCGGTAATACGTAGGGGGCAAGCGTTGTCCGGAATCATTGGGCGTAAAGAGCGTGTAGGCGGCCCGATAAGTCCGCTGTGAAAGTCCAGGGCTCAACCCTGGGATGCCG
+
CCCCCGGGGGGGGGGGGGGGGGGGGGGGGGGGGGGGGGGGGGGGGGGGGGGGGGGGGGGGGGGGGGGGGGGGGGGGGGGGGGGGGGGGGGGGGGGGGGGGGGGGGGGGGGGGGGGGGGGGGGGGFGGGGGGGGGGGGGGGGGGGGGGGGGGGGGGGGGGGGGGGGGGFGGGGGGGGGGGGGGGGGGGGGGGGGGGGGGGFCFFCFGGGGGGGGGGGGGGGGGEGDCFGFCFGGFFGCEGGGGGGG:EGCG?EGGGGGF7DGCCC<FGGDCCFF7:<C?CCCFEGGFCF0DB?@FFFFFF?)
@M03506:14:000000000-AKVR1:1:1101:21132:9271 1:N:0:35
CGAACTCCTACGGGAGGCAGCAGTGGGGAATCTTGCGCAATGGGCGAAAGCCTGACGCAGCGACGCCGCGTGAGGGATGACGGCCTTCGGGTTGTAAACCTCTTTCAGCTCCGACGAAGCGAAAGTGACGGTAGGAGCAGAAGAAGCACCGGCCAACTACGTGCCAGCAGCCGCGGTAATACGTAGGGTGCAAGCGTTGTCCGGAATTATTGGGCGTAAAGAGCTCGTAGGCGGTCTGTCGCGTCGGCTGTGAAAACTCGGGGCTCAACTCCGAGCTTGCAGTCGATACGGGCAGGCTAGG
+
CCCCCGGGGGGGGGGGGGGGGGGGGGGGGGGGGGGGGGGGGGGGGGGGGGGGGGGGGGGGGGGGGGGGGGGGGGGGGGGGGGGGGGGGGGGGGGGGGGGGGGGGGGGGGGGGGGGGGGGGGGGGGFGGFGGCGGGFFGGGGGGGGGGGGGGGGGGGGGGGGGGGGGGGGGGGGGGGECEEGFFGGFEGFCCFCEGE?C>AFGGGGGFC@:<AEGGC8:EGGGCFFEEEG>80:EEEDGFCG=CG=EGG*:CFD:EC*99DEGGD*/<CC*:9D)9CDFGF46/75:5:>DBBB>78>))))
@M03506:14:000000000-AKVR1:1:1101:5810:9298 1:N:0:35
CGAACTCCTACGGGAGGCAGCAGTGGGGAATTTTGGACAATGGGGGCAACCCTGATCCAGCAATGCCGCGTGAGTGAAGAAGGCCTTCGGGCTGTAAAGCTCTTTTGTCAGGGATGAAACGGCGGGGACTAATACTTCCTGCTAATGACGGTACCTGAAGAATAAGCACCGGCTAACTACGTGCCAGCAGCCGCGGTAATACGTAGGGTGCAAGCGTTAATCGGAATTACTGGGCGTAAAGCGTGCGCAGGCGGTTGTGCAAGACCGATGTGAAATCCCCGGGCTTAACCTGGGAATGGCA
+
CCCCCGGGGGGGGGGGGGGGGGGGGGGGGGGGGGGGGGGGGGGGGGGGGGGGGGGGGGGGGGGGGGGGGGGGGGGGGGGGGGGGGGGGGGGGGGGGGGGGGGGGGGGGGGGGGGGGGGGGGGGGGGGGGGGGGGGGGGGGGGGGGGGGGGGGGGGGGFGECFGGGGGGGGGGGGGGGFGGGFFGGGGGGGFGGGGGGGGGGGGGGGGGGGGFFEF>:EGFGGGGGGGGFGF9CCGGGGGFGGEGGGGGGEGGGGGGCDGGFFGC*9E):D7@GGFFF4C<DEFDE>C*-:?:FF4)7:@@:
@M03506:14:000000000-AKVR1:1:1101:17774:9300 1:N:0:35
CGAACTCCTACGGGAGGCAGCAGCGGGGAATATTGCACAATGGGCGCAAGCCTGATGCAGCGACGCCGCGTGAGGGATGACGGCCTTCGGGTTGTAAACCTCTTTCAGTAGGGAAGAAGCGAAAGTGACGGTACCTGCAGAAGAAGCGCCGGCTAACTACGTGCCAGCAGCCGCGGTAATACGTAGGGCGCAAGCGTTATCCGGAATTATTGGGCGTAAAGAGCTCGTAGGCGGTTTGTCGCGTCTGCCGTGAAAGTTCGGGGCTCAACTCCGGATCTGCGGTGGGTACGGGCAGACTAGG
+
CCCCCGGGGGGGGGGGGGGGGGGGGGGGGGGGGGGGGGGGGGGGGGGGGGGGGGGGGGGGGGGGGGGGGGFGGGGGGGGGGGGGGGGGGGGGGGGGGGGGGGGGGGGGGGGGGGGGGGGGGGGGGGGGGGGGGGGGGGGGGGGGGGGGGFGGGGGGGGGGGGGGG:CGGGGGGGGDGEGGGGGGGGGGGGGGGGGGGGGGGCEGGECDCGGGFGGGGGGGGGGFGGGGGGGFEE?EGGGFGGG:ECCCFGCGGFC>:*:>=CCE5CECED9FCCD*>77CDEFGGE<7495>35>@FF46)
@M03506:14:000000000-AKVR1:1:1101:16041:9302 1:N:0:35
CGAACTCCTACGGGAGGCAGCAGTGGGGAATATTGGACAATGGGCGCAAGCCTGATCCAGCCATGCCGCGTGAGTGACGAAGGCCTTAGGGTTGTAAAGCTCTTTTGGCGGGGAAGATAATGACGGTACCCGCAGAATAAGCTCCGGCTAACTTCGTGCCAGCAGCCGCGGTAATACGAAGGGAGCTAGCGTTGTTCGGAATCACTGGGCGTAAAGCGCACGTAGGCGGATGTGTCAGTCAGGGGTGAAATCCCGGAGCTCAACTTCGGCACTGCCTTTGATACAGCACGTCTTGAGTCCG
+
CCCCCGGGGGGGGGGDGEGGGGGFGGGGCCF<FFFGGGGGGGFGGGGGGGGGGGGGGGGGGGGGGGGGGG@FCGGGGGEDGGGGFFFGGEFGGGGDGFFFEFDGGFFGGGGGGDGGFFGGGGGGGEGGGGGGGGGGGGGGGGGGFGGGEGGFGCCDCFDFFFFGGGFFEEGEGGFGGG*<FEGGGGGGGGCCE>EGGGGGGG?@FFDFG58CE5CF+:?EC=2@C8EEGDGGGEC9+<F9+<CECCC5C7FGFGE)*87D+2C6+:9CE)774CF*9*:7*99FCF*805)3F:676F*07
@M03506:14:000000000-AKVR1:1:1101:20315:9302 1:N:0:35
CGAACTCCTACGGGAGGCAGCAGTGGGGAATCTTGCGCAATGGGCGAAAGCCTGACGCAGCGACGCCGCGTGAGTGACGAAGGCCTTCGGGTTGTAAAGCTCTGTGGGGGAGAACGAATTGGCGTCGGGTTAATACCCTGGCGCTTTGACGGTACTCCTCTAGCAAGCACCGGCTAACTCTGTGCCAGCAGCCGCGGTAAGACAGAGGGTGCAAACGTTGCTCGGATTTACTGGGCGTAAAGCGCAAGTAGGCGGTCTTGTAAGTCTGGTGTGAAAACCCGGGGCTCAACCCCGGCCGTGC
+
CCCCCGGGGFGGGGGEDGGGGGGGGGFGGGGGGGGGGGGGGGGGGGGGGGGGGGGGGGGEGGGGFFGECG@FEFGGGGGGEEEFFFGGGGGGGGFGGGFF?FFFFFGGGEGGGG<FEGGGGGGGGGGGGGGFGFFGGGFFGGGGGGGGGGGGGGGGGGCFC:CFFGGGGGGGGDGGGGGC9FG9>FG75@CGFGGGGGCEFFF?CCFFCEGGEFFGCCGGD7<ECGGEF9<EDCFG5?3CFFCEGGC7<C<CFGG9E@F*<9CEEF+:CFG7>F>FC55CDE>EG3**47588)<7).07.
@M03506:14:000000000-AKVR1:1:1101:10422:9331 1:N:0:35
CGAACTCCTACGGGAGGCAGCAGTTGGGAATCTTGGACAATGGGGGAAACCCTGATCCAGCCATGCCGCGTGAGTGATGAAGGCCTTCGGGTTGTAAAACTCTTTCGACGGGGACGATAATGACGGTACCCGTAGAAGAAGCTCCGGCTAACTTCGTGCCAGCAGCCGCGGTAATACGAAGGGGGCTAGCGTTGTTCGGAATTACTGGGCGTAAAGCGCGCGCAGGCGGTCTTCCAAGTCAGTGGTGAAAGCCTGGAGCTCAACTCCAGAACTGCCATTGAAACTGTTAGACTTAAGTACG
+
CCCCCGGGGGGGGGEGGGGGGGGGGGGGGGGGGGGGGGGGGGFGGGGGGGGGGFGGGGFGGGGGGGGGGGCCF?FGGGGGGGGGGGGGFGGGGGGGGGGFEFGCFGEDFGGGGGGGGGGGGGGG:EFGGGGGGGGGFGGGGGGGGGGEFGGGGGGGFCFGGGGGFFFFEGGFEGGGGGGDCFGGEGGGGC@FFGC:EEEECC6CFG7EFGGGGGDFCGGGGGGCEEGGG>C>F?:ECCFFFFCFFFFGGD?F*<=*87<*<C*AC*<CFF65CC*6CB:>7@FCFFG*5:*4=***9=F6;
@M03506:14:000000000-AKVR1:1:1101:20840:9340 1:N:0:35
CGAACTCCTACGGGAGGCAGCAGTGGGGAATCTTGCACAATGGGCGAAAGCCTGATGCAGCAACGCCGCGTGGGTGAAGAAGGTTCTTGGATTGTAAAGCCCTTTCGGCTGGAAAGAAGGGTCCTGTAGCTAATATCTGCAGGGTCTGACGGTACCAGAAGAAGAAGCACCGGCTAATTTCGTGCCAGCAGCCGCGGTAATACGAAAGGTGCAAGCGTTGTTCGGAATGACTGGGCGTAAAGCGCACGTAGGTGGGCTTGTAAGTCGGATGTGAAAGCCCCAGGCTCAACCTGGGAATGGC
+
CCCCCGGGGGGGGGGGGGGGGGGGGGGGGGGGGGGGGGGGGGGGGGGGGGGGGGGGGGGGGGGGGGGGGGGGGGGGGGGGGGGGGGGGGGGGGGGGGCFGGGGGGGGGGGGGGGGGGGGGGGGGGGGGGGGGGGGGGGGGGGGGGGGGGGGGGGGGGGGGGGGGGGGGGGGGGGGGGGGFFGFGGGGGGGGGGGGGEEGGGGGFGFGGGFFGF9?FGGGGGGFGGDEGGGGGGGGGGGGG5CFGDDED;EFGFGDGCFCDFG7:?FEGCD=6:CDCFF4*9>DGGFGF29>75@FFFFFF5
@M03506:14:000000000-AKVR1:1:1101:15688:9355 1:N:0:35
CGAACTCCTACGGGAGGCAGCAGTGGGGAATATTGGACAATGGGCGCAAGCCTGATCCAGCCATGCCGCGTGAGTGATGAAGGCCCTAGGGTTGTAAAGCTCTTTTGTGCGGGAAGATAATGACGGTACCGCAAGAATAAGCCCCGGCTAACTTCGTGCCAGCAGCCGCGGTAATACGAAGGGGGCTAGCGTTGCTCGGAATCACTGGGCGTAAAGGGTGCGTAGGCGGGTCTTTAAGTCAGGGGTGAAATCCTGGAGCTCAACTCCAGAACTGCCTTTGATACTGAAGATCTTGAGTTCG
+
CCCCCGGGGGGGGGGGGGGGGGGGGGGGFGGGGGGGGGGGGGGGGGGGGGGGGGGGGGGGGGGGGGGGGGGGGGGGGGGGGGGGGGGGGGGGGGGGGGGGFGGGGGGGGGGGGGGGGGGGGGGGGGGGGGGGDGGGGGGGGGGGGGGGGGGGGGGGGGGGGGGGGGGGGGGGGEFGGGGGGGGGGGGGGGGGGGGGGGGGGGGGGGGGGDGGGGGGGGGDGGGGGGGGGGGGGGGGFGGC7FGGGEECFFCGCCFGFFG:?FGFCCFGFFC):6DFFF7:F?=FGFDFFFF9FF*/9F47:
@M03506:14:000000000-AKVR1:1:1101:16498:9377 1:N:0:35
CGAACTCCTACGGGAGGCAGCAGTAGGGAATCTTGCGCAATGGGGGAAACCCTGACGCAGCGACGCCGCGTGCGGGATGAAGGCCTTCGGGTCGTAAACCGCTTTCAGCAGGGACGAAATTGACGGTACCTGCAGAAGAAGGCCCGGCCAACTACGTGCCAGCAGCCGCGGTGATACGTAGGGGTCTAGCGTTGTCCGGCAGTAGTGGGCGTAAAGAGCTCGTAGGGGGTTCGGCAAGTCGGATGTGACATCTCGACGCTTAACGTGGCGGGGCCATTAGACACTGCCGTGACTCGAGGCC
+
CCCCCFFGCFGGG7@FCGDG>FFGFGGDGGGGGGGFGG:BCF8@F@FFFF8FAEFFEE+@7BF@::6:CFCGGGDDEFGFGGGGECF@FGE=FG@FFDFGGGGGGG9DFGGGGGGGGGDFGGCFGGGGGGDFF:FCCGGGCGGFE:FEC7BFFCF@<CFGCEGGGCFGGGD*<F@<AB3<*;CCCC89CFC;85*+3/:***20+0+;C5:8:>50<F*<FEC>C;**::*;*:C**1*07C1A57EF+0+0*3**/)>CC**05*:5:1C:3)1*9@7:7*9*39*84C563B@3)0)0)
@M03506:14:000000000-AKVR1:1:1101:3844:9386 1:N:0:35
CGAACTCCTACGGGAGGCAGCAGTGGGGAATATTGCACAATGGGCGCAAGCCTGATGCAGCGACGCCGCGTGAGGGATGACGGCCTTCGGGTTGTAAACCTCTTTCAGCACAGACGAAGCGCAAGTGACGGTATGTGCAGAAGAAGCACCGGCCAACTACGTGCCAGCAGCCGCGGTAATACGTAGGGTGCGAGCGTTGTCCGGAATTACTGGGCGTAAAGAGCTCGTAGGTGGTTTGTCGCGTTGTTCGTGAAAACTCACAGCTTAACTGTGGGCGTGCGGGCGATACGGGCAGACTGGG
+
CCCCCGGGGGGGGGGGGGGGGGGGGGGGGGGGGGGGGGGGGGGGGGGGGGGGGGGGGGGGGGGGGGGGGGGGGGGGGGGGGGGGGGGGGGGGGGGGGGGGGGGGGGGGGGGGGGGGGGGGGGGGGGGFGGGEGGGGGGGGGGGGGGGGGGGGGGGGGGGGGGGGGGGGGGGGGGGGGGGGGGGFGGGGGGGGDEGGGGGGGGC58?CF7CECGGGGCEGGGCEGFFECEFGGGGGGGGGGGGDGGGGGGE75<*<CFFGGGGGGGGGFGCFFGGGGGFGGGFBEGDDDBGFFF3D;F:FF)
@M03506:14:000000000-AKVR1:1:1101:18419:9443 1:N:0:35
CGAACTCCTACGGCAGGCAGCAGTGGGGAATATTGGACAATGGGCGCAAGCCTGATCCAGCCATGCCGCGTGAGTGATGAAGGCCCTAGGGTTGTAAAGCTCTTTTGTGCGGGAAGATAATGACGGTACCGCAAGAATAAGCCCCGGCTAACTTCGTGCCAGCAGCCGCGGTAATACGAAGGGGGCTAGCGTTGCTCGGAATCACTGGGCGTAAAGGGTGCGTAGGCGGGTCTTTAAGTCAGGGGTGAAATCCTGGAGCTCAGCTCCAGAACTGCCTTTGATACTGAGGACCTTGAGTTCG
+
CCC@AFGGGGGGGGGE@FFEGGGGGGDGFGGGFGGGFCEFGGGGGGGGG@FGGGFGFGGGGGGGFGFGGGGG@CEGFFGGGGGGGGGGGFFGGGGDFGGGGGGGGGGGFGGGGEEGGGGGGGGGGGGF@FEEGGFGGGGFGEEFFGGGGGFGGGGDGGGGGGGGGGGGGGCFEEFGGGGGGGEGEGEGGGEGG7B@FGGGDGDFGGGGCGEG>>FGGEGGGGGDEEGGGDEDGFF7C+:CFF?GGEGCC9?F6FC6;FDCDGGGCFGGGGGFGGCG4?FG7F42CF>F?C)4FFB=4@**0
@M03506:14:000000000-AKVR1:1:1101:21314:9447 1:N:0:35
CGAACTCCTACGGGAGGCAGCAGTAGGGAATATTGGACAATGGGCGCAAGCCTGATCCAGCAATGCCGCGTGAGTGGAGAAGGCCCTAGGGTTGTAAAGCTCTTTCGGCGGGGACGACGATGACGGTACCCGCAGAAGAAGCCCCGGCTAACTCCGTGCCAGCAGCCGCGGTAATACGGAGGGGGCAAGCGTTGTTCGGAGTCACTGGGCGTAAAGGGCGCGTAGGCGGTGCGTAAAGTCAGGCGTGAAAGCGCCGGGCTGACCATGGGAGTTGCGCTTGATAGTAGCGTGCGAGAGACCG
+
CCCCCGFFE<EFEECCFGEGDFGGFFFDGCFFGDGCFFGGGGCDFCEEGGFGFFGFGGGGGDFGDFEGCC@C@@CFF@FGGGGGFGFFEFG=FFGGGG?EFGGGGGEF@BEEEDGGCGEGGGCFGGGGGGGGGFFEFGGG,>CFFFGGG7FC9F@:CFGG,?FFDCCCGEE*CCCFFGGECCEE**2;FFC2ACCF@EGE5?F9@7CF*@>:*;@FGG5E58285*+8:::EEGDG*2:0<CF65*:**<<*/*/1:>3)*:*<+0<7/**77:DE37****9+<*28(1),))))87))0
@M03506:14:000000000-AKVR1:1:1101:24749:9469 1:N:0:35
CGAACTCCTACGGGAGGCAGCAGTGGGGAGTCTTGCGCAATGGGCGAAAGCCTGACGCAGCGACGCCGCGTGGGGGATGAAGCATCTCGGTGTGTAAACCCCTTTCGACCCGGAAGAATGTCCCGCAAGGGATTGACGGTACGGGTATAAGAAGCCCCGGCTAACTACGTGCCAGCAGCCGCGGTAAGACGTAGGGGGCCAGCGTTGCTCGGAATTACTGGGCGTAAAGGGTTCGTAGGCGGTGCGGCAAGTCGGAAGTGAAATCTCCAGGCGCAACTTGGAGGCGGCTCCCGAAACGGCC
+
CCCCCGGGGGGGGGGGGGGGGGGGGGGGGGGGGGGGGGGGGGGGGGGGGGGGGGGGGGGGGGGGGGGGGGGGGGGGGGGGGGGGGGGGGGGGGGGGGGGGGGGGGGGGGGGGGGGGGGGGGGFGGGGGGGGGGGGGGGGGGGGGGFGFGGGGGGC:FGGGGEGGGGGGGGFGGGGGGGGFEEGGGGGGGGGGGGGGGGGDGGGGGGDEDFEGGECCCFGG?FGC818EGGGDC=E=CFGC=EE5CGGD:5C+:CE/;@DFCGD+:*2C7CE3))):<6*7465E5))),1)-7)>@5)877
@M03506:14:000000000-AKVR1:1:1101:19093:9469 1:N:0:35
CGAACTCCTACGGGAGGCAGCAGTGGGGAATCTTGCGCTAATGCGGGAAACCGTGACGCAGCGACGCCGCGTGAGGGAAGAAGGCCTTCGGGTTGTAAACCTCTTTCAGGAGGGACGAAGCCACTCGGGTTAATAGCCCAGAGGGTGACGGTACCCCCAGAAGAAGCCCCGGCTAACTACGTGCCAGCAGCCGCGGTAATACGTAGGGGGCAAGCGTTGTCCGGATTTATTGGGCGTAAAGAGCGTGTAGGCGGCTAGATAGGTCAGGTGTGAAAACTCGAGGCTCAACCTCGGAACGTCG
+
CCCCCGFFF9CFGGGGGGGGFGGFGC,@FGGGGGGCGGGGGGGGGGGGCFFGGEFGGEEGGGGGEEGFFGGEGGGGGGGGCFGGGGFGGGGGGGGBFGGGGGGGAFEDFF8FGCFGEFGEE<FGGGGGGGFGFF;FFFD@FGGGCCCFGGGGF:?F7<<<BFFECFG<CFGGGGDGGGGGDGGGGGDCGF:C>EGGGGG?F?C3AECCEGC:@/AE58EEFGGCEC*<<<F7CFFCG8980:C6::ECFG7?DG55?79:+ACFF*:*37<5***320095;@**0*=29625)...)0)0
@M03506:14:000000000-AKVR1:1:1101:12206:9470 1:N:0:35
CGAACTCCTACGGGAGGCAGCAGTAAGGAATATTGCGCAATGGGCGAAAGCCTGACGCAGCGACGCCGCGTGGGGGATGAAGGTCTTCGGATTGTAAACCCCTTTCGGGAGGGAAGATGGAATGGGGTAACCCATTCGGACGGTACCTCCAGAAGCAGCCACGGCTAACTTCGTGCCAGCAGCCGCGGTAATACGAAGGTGGCAAGCGTTGTTCGGATTTACTGGGCGTACAGGGAGCGTAGGCGGTTCGGTAAGCCCTTTGTGAAATCTCCAGGCTTAACCTGGAACAGTCGGAGGGGAC
+
CCCCCGGGGGGGGGGGGGGGGGGGCGGGGGGGGGGGGGGGGGGGGGGGGGGGGGGGGGGGGGGGGGGGGGGGGGGGGGGGGGGGGGGGGGGGGGGGGGGGGGGGGGGGGGGGGGGGGGGGGGGGGGGGGGGGGGGGGGGGGGGGGGGGGGGGGGGGGGGGGGGGGGGGGGGGGGGGGGGGGGGGGGGGGGGGGGGGGGGGGGGGGGGGGGGGGGGGGGGGGGGGGGGGGGGGGGGFGGGGGGGGGGGGCCGEGDGGC5DFGGGGGGGGFCGFGGGGGFGFGFFGF>FF1DFFE:@>DFFF:
@M03506:14:000000000-AKVR1:1:1101:13990:9478 1:N:0:35
CGAACTCCTACGGGAGGCAGCAGTGGGGAATATTGGACAATGGGCGAAAGCCTGATCCAGCAATGCCGCGTGAGTGATGAAGGCCCTAGGGTTGTAAAGCTCTTTTGCCAGGGATGATAATGACAGTACCTGGAGAATAAGCTCCGGCTAACTCCGTGCCAGCAGCCGCGGTAATACGGAGGGAGCTAGCGTTGTTCGGAATTACTGGGCGTAAAGCGCGCGTAGGCGGCTTTGTAAGTTAGAGGTGAAAGCCCGGGGCTCAACCCCGGAACTGCCTTTAAGACTGCATCGCTTGAATCCG
+
CCCCCGGGGGGGGGGGGGGGGGGGGGGGGGGGGGGGGGGGGGGGGGGGGGGGGGGGGGGGGGGGGGGGGGGGFGGGGGGGGGGGGGGGGGGGGGGGGGGGGGGGGGGGGGGGGGGGGGGGGGGGGGGGGGGGGGGGGGGGGGGGGGGGGGGGGGGGGGGGGGGGGGGGGGGGGGGGGGGGGGGGGGGFGGGFGGGGGGGGGGGGGGGGGGGGGGGGGGGGGGGGGGGGGGEE6CFGFGFGGGEGG6=FGGGFGGGGGFG:=C7CCDGGGC5>CCFCCFDFDF499@GFFGF?F57::=FF5
@M03506:14:000000000-AKVR1:1:1101:5111:9499 1:N:0:35
CGAACTCCTACGGGAGGCAGCAGTAGGGAATTTTCCACAATGGGGGCAACCCTGATGGAGCAACGCCGCGTGCAGGATGAATGCCTTAGGGTTGTAAACTGCTTTTCTCTGTGACGAATATGACGGTAGCAGAGGAATAAGGACCTGCTAACTACGTGCCAGCAGCCGCGGTCATACGTAGGGTCCAAGCGGTATCCGGAATTACTGGGCGTAAAGAGTTGCGTGGGTGGAAAGTTAAGGGAGTAGTGAAATGACGCGGCCCAACCGTGTGTCCGTTACTTGAACTGGCCAACTGGAGGAG
+
<CCCCGF<CA<FEGGG>F7FCFGE@DF><@FCE<CFFG<CEF<FCF:@@DEB<6FE<C,ECFFE+@C7C@CCG?G@=FFAFGGG<CFDF9CFF:F<CAFGGFEFE9?9FFGG959?BC,BBFAA@4BDF,BF8F<>FD,,FFG87,=<FE9F,3FE<3FG<3:FFGG:C7@CF7F9=FFC7FC,,2?,D>7*=<:,=EEC*BF92>CCC*BE88*??CGF99:C*1?28**+3:0<:0*0:55A+0<C++++*+0/;)))/**1:3C*:2/.:01*2)9>:8?6<FGF6*9(<FFF4.70.
@M03506:14:000000000-AKVR1:1:1101:25835:9501 1:N:0:35
CGAACTCCTACGGGAGGCAGCAGTGGGGAATATTGGACAATGGGGGCAATCCTGATCCAGCCATGCCGCGTGAGTGATGAAGGCCCTAGGGTTGTAAAGCTCTTTTGTGCGGGAAGGTAATGACGGTACCGCAAGAATAAGCCCCGGCTAAATCCGTGCCAGCAGCCGCGGTAATACGAAGGGGGCCAGCGTTGCTCGGAATCACTGGGCGTACAGGGTGCGGAGGCGGGTGTTTAAGTCAGGCGTGAAACCCTGGAGTTAAACTCAAGAAATCCCTTTGATCACGAAGATGGTGAGTCCG
+
CCCCCGGGGGGGGGGGGGGGGGGGGGGGGGGGFE9C<FFGGGGG7FFGGFGGGGGAE,@FF7FAGGGGGGGGCFFFDGDGGCG@D,D4FC<FGGGGGGDA,AE<FGGEFFGGGGGGDEFF<F?,4FFFFAC++>+,:5>FF9FF7FDGGC,,,,8@C<*@FGDFGGGCEGGECF@;?F:A<F:7::*=BG:**1*<94*8**2<0+<@F5C/:*1AFGGDDE*::>***:8****02+*0+220/119*++012:CC52*+3*<<9+*3:*)***370*:*//+*)/0(1/)697*09*6)
@M03506:14:000000000-AKVR1:1:1101:11089:9526 1:N:0:35
CGAACTCCTACGGGAGGCAGCAGTGGGGAATCTTGCACAATGCGCGAAAGCGTGATGCAGCAACGCCGCGTGTGGGAAGACGGCCTTCGGGTTGTAAACCACTTTCAGTTGGGACGAAGCTCCGTCGGTGAATAGCCGGCTGGAGTGACGGTACCTTCACAAGAAGCCCCGGCTAACTACGTGCCAGCAGCCGCGGTAATACGTAGGGGGCAAGCGTTGTCCGGAATCATTGGGCGTAAAGCGCGTGTAGGCGGCTCGATAAGTCTGCTGGGAAAGTCCAGGGCTCAACCCTGGGATGCCG
+
CCCCCGGGGGGGGGGGGGGGGGGGGGGGGGGGGGGGGGGGGGGGGGGGGGGGGGGGGGGGGGGGGGGGGGFGGGGGGGGGGGGGGGGGGGGGGGGGGGGGGGGFGGGGGFGGGGGGGGGGGFFGGGGGGGGFGGGGGGGGGGGGGGGGGGGGGGGGGGGGGGGGGFFFGGGGGGGGGGGGGGGGGGGDGGGGCCCEGGGGCCGFFDGGGGGDGFCEGG=;C@EEAE5<9+3AEGD?>E<FF9==EEGDFFGF55><E><C5:7+32<:?*+)2*7FG?GGG@@**87F0978F@F)?BF6)
@M03506:14:000000000-AKVR1:1:1101:12167:9530 1:N:0:35
CGAACTCCTACGGGAGGCAGCAGTGGGGAATATTGCGCTAATGCGCGAAAGCGTGACGCAGCGACGCCGCGTGGGGGATGAAGGCCCTCGGGTCGTAAACCCCTTTCGCCAGGGACGAAGGGAAACTGACGGTACCTGGAGAAGAAGTCCCGGCTAACTACGTGCCAGCAGCCGCGGTAACACGTAGGGGACGAGCGTTGTCCGGAATTATTGGGCGTAAAGCGCGCGTAGGCGGTTGTGCAAGTCGGATGTTAAAATCCCGGGCTCAACCCGGGACCTGCACCCGATACTGCTCGACTCG
+
CCCCCGGGGGGGGGGGGGGGDGGGGGGGCGGGGGGGGGGGGGGGGGGGGGGGGGGGGGGGGGGGGGGGGGGGGGGGGGGGGGGGGGGGGGGGGGGGGGGGGGGGGGGGGGGGGGGGGGGGGGGGGGGGGGGGGGFGGGGFGGGGGGGGGFGGGGEEFGGGGEFGGEGGGFGGGCFGGGGEFGGGCFGGGGEGGGGDG:EECCFEEEGG69CFFGGGGGGE*:CEEE*C?EGGGGGGEGGG:9?E+<EC=1>0*+02<B766ADE=CC4<*A59DDC<;>C*0<6CD7>>D*6BF8>5)<B)
@M03506:14:000000000-AKVR1:1:1101:10122:9541 1:N:0:35
CGAACTCCTACGGGAGGCAGCAGTGGGGAATATTGGACAATGGGCGAAAGCCTGATCCGGCAATGCCGCGTGAGTGATGAAGGCCTTAGGGTTGTAAAGCTCTTTTACCCGGGATGATAATGACAGTACCGGGAGAATAAGCTCCGGCTAACTCCGTGCCAGCAGCCGCGGTAATACGGAGGGAGCTAGCGTTGTTCGGAATTACTGGGCGTAAAGCGCACGTAGGCGGCTTTGTAAGTTAGAGGTGAAAGCCTGGGGCTCAACCCCAGAATTGCCTTTAAGACTGCATCGTTTGAATCCA
+
CCCCCGGGGGGGGGGGGGGGGGGFGGGGGGGGGGGGGGGGGGGGGGGGGGGGGGGGGGGGGGGGGGGGGGFFGGGGGGGGGGGGGGGGGGGGGEGGGGGGGGGGGGGGGGGGGFGGGGGGGGGGGGGGGGGGGGGGGGGGFGGGGGGGGGGGGFGGGGGGGGGGGGGGGGGGGGGGGFGCGGDGGGGGGGGGGGGFGGGCGGGEGGGCECEGGEEGGGGGGGGGC>@EGG5?8AFFE7:EFFFG=FFGDFGGGGGFEBDDG66F=D:DGCFFFG7FC?FG:7@?E?4?47;())786@49/
@M03506:14:000000000-AKVR1:1:1101:26853:9606 1:N:0:35
CGAACTCCTACGGGAGGCAGCAGTGGGGAATATTGGACAATGGGCGAAAGCCTGATCCAGCAGTGCCGCGTGAGTGATGAAGGACTTAGGGTTGTAAAGCGCTATTACCCGGGATGATAATGACAGTACCGGGAGAATAAGCTCCGGCTAACTCCGTGCCAGCAGCCGCGGTAATACGGAGGGAGCGAGCGTTGTTCGGAATTACTGGGCGTAAGGCGCACTGAGGCGGCTTTGTAAGTTAGAGGTGAAAGCCCGGGGCTCAACTCCGGAACCGCCGTTAAGCCTGCATCGCTTGAAGCCC
+
CCC<CG@6CFE@-:F7:FFFFGGECFG@F@FFGFEAF8CCFF@FGEG:@FGGGCE,CFDCAFF,<9@6@C@F7@C?,CFFAFG,:9CFCCDED>FEA9EC+@?+B?FAE444C@+BAE<<5B<,F,5<?,4@F@>F=BDD?,?=,8>F@@=FF<BF@<:><:F:,@<F*>>**6D<,@FCC7FE@F*4:*C<**125B*;8*7;B9C6*28:E>*<085***3+<8;/:*//<<<+<C:EC++300*0+<C*9/77:))11CDC+229:C=@*/>*)09*/@4++.*0.*)().55)/)0)
@M03506:14:000000000-AKVR1:1:1101:4734:9618 1:N:0:35
CGAACTCCTACGGGAGGCAGCAGCAGGGAATATTGCGCAATGGGCGAAAGCCTGACGCAGTAACGCCGCGTGGGGGATGAAGGCCTTCGGGTTGTAAACCCCTTTCAGCAGGGACGAAATTGACGGTACCTGCAGAAGAAGCACCGGCCAACTACGTGCCAGCAGCCGCGGTAACACGTAGGGTGCAAGCGTTGTCCGGATTCATTGGGCGTAAAGGGCTAGTAGGCGGCTTAGCAAGTCGGGTGTGAAAACTTCAGGCTCAACCTGGAGCGGCCATCCGATACTGCTATGGCTAGAGTCC
+
CCCCCGGGGGGGGGGGGGGGGGGGGGGGGGGGGGGGGGGGGGGGGGGGGGGGGGGGGGGGGGGGGGGGGGFGGGGGGGGGGGGGGGGGGGGGGGGGGGGGGGGGGGGGGGGGGGGGGGGGCGFGGGGGGGGGGGGG?CFGGFGGGGGGGGGGGGCGFGGGGGGGGGGGGGGFGGGFGGFEFGGFGCEEFEGECGGFGGGGGGDGG?CFFGGCEEDCGGEGGGGCCFGGDECGEGGCGGGGGGGC=EGGC+<69?CCFFCCCFCF6CFGC<FDGDD5FFGGGBBE<FD*6>@BF47:7FF*/
@M03506:14:000000000-AKVR1:1:1101:8833:9630 1:N:0:35
CGAACTCCTACGGGAGGCAGCAGTCGAGGATCTTCCGCAATGGGGGCAACCCTGACGGAGCGACGCCGCGTGCAGGTTGAAGGCCTTCGGGTCGTAAACTGCTGTCACACGTTATGAAAAAGTACGAATTAACACTTCGTACCTTGACAAAGGCGTGAAAGGAAGCCACGGCTAACTTCGTGCCAGCAGCCGCGGTAAGACGAAGGTGGCTAGCGTTGCTCGGATTTACTGGGCATAAAGCGCGCGTAGGTGGTTGTGTAAGCGGGAGATGAAAGCGCATGGCTCACCCATGGAACTGTCC
+
CCCCCGGGGGGGGGGGGGGGGGGGGGGGGGGGGGGGGGGGGGGGGGGGGGGGGGGGGGGGGGGGGGGGGGGGGGGGGGGGGGGGGGGGGGGGGGGGGGGGGGGFGGGGGFEF8FGGGGGGGGGGGGGGGGGGGGGGGGGGGGGGGFGGGCFGGGGGG>GGGCCDFGGGGGGEFGGGGGGEGFEGGGGCEGGGGGGGGGGGGGDGGE@@EGGGGCCE58CF7:C>?EGFGGGFFGGG6C>E?5=E55:CC5<69*5DCB<DFGFCEG=5:<FFFGDG)09>5))*<@CFBGF?@)9?@FF*?
@M03506:14:000000000-AKVR1:1:1101:16350:9664 1:N:0:35
CGAACTCCTACGGGAGGCAGCAGTGGGGAATTTTTGGCAATGGGGGCAACCCTGACCAAGCAACGCCGCGTGGGTGATGAAGTCTCTTGGGACGTAAAACCCTTTCGACGGGGAAGAAAACCACAAGGTTTGACGGTACCCGTAGAAGAAGCCCCGGCTAACTCCGTGCCAGCAGCCGCGGTAATACGGGGGGGGCAAGCGTTGTTCGGAATTACTGGGCGTAAAGGGTGCGTAGGCGGTCCGCTAAGTTAGATGTGAAAACTCTGGGCTCAACCCAGAGCCTGCATCTAAGACTGACGGG
+
CCCCCGGGGGGGGGGGGGGGGFGGGGGGGGGGGGGGGGFGGGCFGGGGGGGGGGGGGGGGGGGGGGGFGGGGGGGGGGGGGGGGGGGGGGGGGGGGGGGGGGGGGGGGDEGGGGGGDGGGGGGGGGGGGGGGGGGGGGGGGGGGGGGGGGGGGGGGDEGGGGGFGGGGGFFFGGGGGGGGGG@GGFGGGGGGGGGGGCGGGGECCFFEGDGGGFFGFFFGGGCC;FGGGGGGGCEEGGDGGGEDEECF9?FF*9C:E?G7FGGGGGGC**:?C7<CCFFC5)7CF@*9<:6)**1066>DE
@M03506:14:000000000-AKVR1:1:1101:14710:9696 1:N:0:35
CGAACTCCTACGGGAGGCAGCAGTGGGGAATATTGCGCAATGGGCGGAAGCCTGACGCAGCGACGCCGCGTGAGGGATGACGGCCTTCGGGTTGTAAACCTCTTTCAGCAGGGACGAAGCGCAAGTGACGGTACCTGCAGAAGAAGCACCGGCCAACTACGTGCCAGCAGCCGCGGTAAGACGTAGGGTGCGAGCGTTGTCCGGATTTATTGGGCGTAAAGAGCTCGTAGGCGGCTCGTCGCGTCGGTTGTGAAAACTTCAGGCTTAACCTGGAGCTTGCAACCGATACGGGCGGGCTAGG
+
CCCCCGGGGAFGDFGGGGCEGFGCCFFGGGGGFFAFGGGGGGGGGGGGGGGGGGGGGGGEGCGGGGGGGGFGGGGGGGGAFGGGGDGGFGGGEECGFGGGDGGGGFGFGFGGGDFGGGGGGGGGDGGGGGDC@FFGGGGFFCGFGGFGGGDFGGGGGGGGGGGGGFFGGGGGEGGGGGEGGFE5@8CECGDEEEGE:?C8:ACEC810<7C9CCGGEGE8C+::7<8**;;:CEE*:C7CCE5/1:=787/:7C77C4**<C06>F+7<79)9*5=F@FF4=?F5)7B9FB1)<>5))055
@M03506:14:000000000-AKVR1:1:1101:26299:9698 1:N:0:35
CGAACTCCTACGGGAGGCAGCAGTGGGGAATTTTTCGCAATGGGTGCAACCCTGACGAAGCAATGCCGCGTGGGTGATGAAGTCTCTTGGGACGTAAAACCCTTCCGACAGGGACGAAAGCCGCAAGGTTTGACGGTACCTGTAGAAGAAGCCCCGGCTAACTCCGTGCCAGCAGCCGCGGTAATACGGGGGGGGCAAGCGTTGTTCGGAATTCCTGGGCGCAAAGGGTGCGTAGTCAGCTCCCTAAGTCGGATGTGAAGACTCTGCGCCAAACCCAGAGCCGACACCCGAAACCGGAGGG
+
CCCCCEDFFGGCE7FFGGGGGGGGGGGGGGGE<FGGGGGGGGGG6C7FFGGGGFGFEEFEDFGGGFG>FEGGGGGGGEFFE?FF<FF9,EFFGGGGFDF<FGGF,44CC=4??DB>FGGEF,=+@@C?DFC7B9:BFDE<FGGF,@BEFCCFG+C7FF<E7:FFFCFFG@9?<<,C6*4<F**<CFGCCE:*?C5?:>/;5**/2A:8:5>EF7+0+28*:*/:8+0;8*;**:C*<+*++2+2::ECFGEG)**9+*20<CCG+*+7*/*873/A3)7**.)*2.).-))(.0).).05<
@M03506:14:000000000-AKVR1:1:1101:12894:9727 1:N:0:35
CGAACTCCTACGGGAGGCAGCAGTGGGGAATCTTGCGCAATGGACGAAAGTCTGACGCAGCCACGCCGCGTGAGTGAAGAAGGCCTTAGGGTTGTAAAGCTCTGTCGTCCGGAACGAAAATTCAGGGAGTTAATAGCTCCCTGAGCTGGCGGTACCGGAAAAGGAAGCACCGGCTAACTCCGTGCCAGCAGCCGCGGTAATACGGAGGGTGCAAGCGTTGCTCGGATTTATTGGGCGTAAAGGGTAGGTAGGTGGTCTCATTTGTCTAGGGTGAAAGCCTTGAGCTTAACTCAAGAAGTGC
+
CCCCCGGGGGGGGGGGGGGGGGGGGGGGGGGGGGGGGGGGGGGGGGGGGGGGGGGGGGGGGGGGGGGGGGGGGGGGGGGGGGGGGGGGGGGGGGGGGGGGGGGGGGGGGGGGGGGGGGGGGGGGGGGGGGGGGGGGGGGGGGGGGGGGGGGGGGGGGGGGGGFEGGGGGGGGGGGGGGGGGGGGGGGGGGGGGGGGGGGGDFGGGCGGGGGGFGFFGGDGECGEGG>ECFCFCEFGG?DDEFGGGFGGGGGGGGFDFFC7EC*30:7DFGGFDGG+*09CC@FGGFFF<FF<?6/9?F0?6
@M03506:14:000000000-AKVR1:1:1101:13708:9744 1:N:0:35
CGAACTCCTACGGGAGGCAGCAGCAGGGAATATTGCGCAATGGGCGAAAGCCTGACGCAGTAACGCCGCGTGGGGGATGACGGCCTTCGGGTTGTAAACCCCTTTCAGCAGGGACGAAATTGACGGTACCTGCAGAAGAAGCACCGGCCAACTACGTGCCAGCAGCCGCGGTAACACGTAGGGTGCGAGCGTTGTCCGGATTCATTGGGCGTAAAGGGCTAGTCGGCGGCTTAGCAAGTCGGGTGTGAAAACTTCAGGCTCAACCTGGAGCGGCCATCCGATACTGCTATGGCTAGAGTCC
+
CCCCCGGGGGGGGGGGGGGGGGGGGGGGGGGGGGGGGGGGGGGGGGGGGGGGGGGGGGGGGGGGGGGGGGGGGGGGGGGGGGGGGGGGGGGGGGGGGGGGGGGGGGGGGGGGGGGGGEEFGGGGGGGGGGGGGGGGGGGGGGGGGGGGGGGGGGGGGFGGGGGGGGGGGGGGGGGGGGGGGGGGGGGEGGGEGGGGGGGDGCGFGGGGCGGGGEFGGGGGFGGGG5CCGGGDG99:FGGGGGGCEGGGGGEGGFGGGFGGGGFFCFCFCFGFGDGEFFGGG37E<7*14*9>>)*7**198
@M03506:14:000000000-AKVR1:1:1101:7842:9744 1:N:0:35
CGAACTCCTACGGGAGGCAGCAGTGGGGAATATTGCGCAATGGGCGAAAGCCTGACGCAGCGACGCCGCGTGGGGGATGAATGCCTTCGGGTTGTAAACCCCTTTCGGCCGGGACGAAGCGATCGTGACGGTACCTGCAGAAGAAGTCCCGGCTAACTACGTGCCAGCAGCCGCGGTAAGACGTAGGGGACGAGCGTTGTCCGGATTCACTGGGCGTAAAGCGCGCGTAGGCGGTTACGCAAGTCGGTTGTGAAAATCCGGGGCTCAACCCCGGACCTGCATCCGATACTGCGTGAACAGG
+
CCCCCGGGGGGGGGGGGGGGGGGFGGGGGGGGGGGGDGGGGGGGGGGGGGGGGGGGGGGGGGGGGGGGGGGGGGGGGGGGGGGGGGGGGGGGGGGGGGGGGGGGGGGGGGGGGGGGGGGGGD7FGGGGGGGGGGGFGGGGGGGGGGGGFGEFGGDGGGDGEGGGGGGGGGGGGGGGGGGGFGGGGFEGDGDGGDEG:EGCGGGGCGGGGFFCFGGGECCFGGGGGEEECEC@C=?EEGG=5CE0<5C<*::EC7C*0<CDEGD*1>9CCDC>DDCE3FDC*=8C=)/)(26<B)75)0*00
@M03506:14:000000000-AKVR1:1:1101:15836:9760 1:N:0:35
CGAACTCCTACGGGAGGCAGCAGTGAGGAATATTGGACAATGGGGGCAACCCTGATCCAGCCATGCCGCGTGAGTGATGAAGGCCTTCGGGTTGTAAAGCTCTTTTAGATGTGACGATGATGACGGTAGCATCAGAAAAAGCTCCGGCTAACTTCGTGCCAGCAGCCGCGGTAATACGAAGGGAGCGAGCGTTGTTCGGAATCACTGGGCTTAAAGCGTGCGTAGGCGGATATGTAAGCCAGAAGTGAAATCCCGGGGCTTAACCCCGGAACTGCTTTTGAGACTGCAAATCTAGAATTCG
+
CCCCCGGGGGGGGGGGGGGGGGGGGGGGGGGGGGFGGGGGGGGGGGGGGGGGGGGGGGGGGGGGGGGGGGCFFGGGGGGGFGGGGGGGGGGGGGGGGGGGGGGGGGGGGGGGGGGGGGGGGGGGGGGGGGGGGGGGGGGGGGGGGGGGGDGGGGGGGGGGGGGGGGGGGGGFFGGGGGGCFDGGGGGGGGGGGEGGGGG5EGGGGGGGGGGGGGGGGGGDGGGGGGGGGGGGGGGGDGG66CEFFGGGGGGGGGGDGFGDGGGGGGGDEDGBGGGDGFGGDFFF7FDF7>6?F=FFFFFF@
@M03506:14:000000000-AKVR1:1:1101:4627:9804 1:N:0:35
CGAACTCCTACGGGAGGCAGCAGTGGGGAATATTGCACAATGGGCGGAAGCCTGATGCAGCGACGCCGCGTGAGGGATGACGGCCTTCGGGTTGTAAACCTCTTTCAGCAGGGACGAAGCGAAAGTGGCGGTACCTGCAGAAGAAGCGCCGGCCAACTACGTGCCAGCAGCCGCGGTAAGACGTAGGGCGCAAGCGTTGTCCGGATTTATTGGGCGTAAAGAGCTCGTAGGCGGCTTGTCGCGTCGACTGTGAAAACCCGTGGCTCAACCATGTGGTCTGCAGTCGATACGGGCAGGCTAG
+
CCCCCGGGGGGGGGGGGGGGGGGGGGGGGGGGGGGGGGGGGGGGGGGGGGGGGGGGGGGGGGGGGGGGGGGGGGGGGGGGGGGGGGGGGGGGGGGGGGGGGGGGGGGGGGGGGGGGGGGGGGGGGGGGGGGEGGGGGGGGGGGGGGGGGGGGGGGGGGGGGGGGGGGGGGGGGGGGGGGGGFGFGGGGGGGGDGGGGGGGFEGGEGGGGGGCGGGGDGGGGGGGGGGGGFGGDGGEGEGGGGEEGGDCCE<F7EFFGFGG:EGG=GGGDFC?FFFGFFFFGFFGC>9B:C@1B@>F35<:5
@M03506:14:000000000-AKVR1:1:1101:5291:9838 1:N:0:35
CGAACTCCTACGGGAGGCAGCAGTCGGGAATTTTGGGCAATGGGCGAAAGCCTGACCCAGCAACGCCGCGTGAAGGATGAAATCCCTCGGGATGTAAACTTCGCAAGAACGGGAAGAATAAGTAGGGGACAATACCCCCTATGATGACGGTACCGTTTGTAAGCTCCGGCTAACTCCGTGCCAGCAGCCGCGGTAATACGGGGGGAGCAAGCGTTGTTCGGATTTACTGGGCGTAAAGGGCGCGTAGGCGGTCAGCACAAGTCAGTTGTGAAATCTCCGAGCTTAACTCGGAAAGGTCAAC
+
CCCCCGGGGGGGGGGGGGGGGGGGGGGGGGGGGGGGGGGGGGGGGGGGGGGGGGGGGGGGGGGGGGGGGGGGGGGGGGGGGGGGGGGGGGGGGGGGGGGGGGGGGGGGGGGGGGGGGGGGGGGGGGGGGGGGGGGGGGGGGGGGGGGGGGGGGGGGGGGGGGGGGGGGGGGGGGGGGGGGGGGGGGGGFDDGGGGGGGGGGGGGCEGGGCFGGG58AFGGGGGEGGGGGGGCEGE5FGGGGGGG75>CFEGGCCGGCFGFGGDEF:<C:CFFGGF<FFDGGF>F<979AGE9>BFFFF46*
@M03506:14:000000000-AKVR1:1:1101:10816:9843 1:N:0:35
CGAACTCCTACGGGAGGCAGCAGTGGGGAATATTGCACAATGGGCGAAAGCCTGATGCAGCGACGCCGCGTGAGGGATGACGGCCTTCGGGTTGTAAACCTCTTTCAGCAGGGAAGAAGCGCAAGTGACGGTACCTGCAGAAGAAGCGCCGGCTAACTACGTGCCAGCAGCCGCGGTAATACGTAGGGTGCGAGCGTTGTCCGGAATTATTGGGCGTAAAGAGCTCGTAGGCGGTCTGTCACGTCGGATGTGAAAGCCCGGGGCTTAACCCCGGGTCTGCATTCGATACGGGCAGACTAGG
+
CCCCCGGGGGGGGGGGGGGGGGGFGGGGGGGGGGGGGGGGGGGGGGGGGGGGGGGGGGGGGGGGGGGGGGGGGGGGGGGGGEGGGGGGGGGGGGGGGGGGGGGGGGGGGGGGGGGGGGGGGGGGGGGGGGGGGGGGGGGGGGGGGGGGGGGGGGGGGGGFGEGGGGGGGGGGFGGGGGGGGGGGGCCEBFGGGEGGGGGGGGGGEG>F:EFCFCFGGGEGGGGGGFEGGGGGG5:CEDGFF?GFG5CDCEFGFGGGC>GGGEGGE4?C?FFEDGGGGFGCFFBCFB*<>CBBBEF>>;*9)
@M03506:14:000000000-AKVR1:1:1101:25810:9870 1:N:0:35
CGAACTCCTACGGGAGGCAGCAGTGGGGAATATTGCACAATGGGCGAAAGCCTGATGCAGCGACGCCGCGTGAGGGATGACGGCCTTCGGGTTGTAAACCTCTTCCAGCAGGGACGAAGCGAAAGTGACGGTACCTGCAGAAGAAGCACCGGCCAACTACGTGCCAGCAGCCGCGGTAAGACGTAGGGTGCAATCGTTGTCCGGAATTATTCGGCGTAAAGACCTCGTAGGCGGTTTGTCGCGTCTGCTGTGAAAACCGAGGGCACAACGCTGGGCTTGCCGCCGATACGGGCAAACTATA
+
C<CC9ECAFE@FDGGGGGGGGGGGFGGGEGGGFG<EGGGGGFGGGDGEGFGGGGFGGGGGGEGCEGE@FC:FEGGCEGGGGFGCCFGGGGGBF:BFAEAE,B,FGFGFFGFGGGGGGGGG7F7:@8=D,+5>FFCGFDGGGGG8D@FCE,CCF7FEG?ACEG,:CFC*?BC<FCE71<F,,?BE<:CEGFEEF+:;1;**<+;**:;89C++2:**:8:8<C*2CFEE?*2@?*:8*/9<E=E7***:EF++:+<:8>)51*):*167:7:<*)1:9))/*8)5*)93,5)4550))/*1*
@M03506:14:000000000-AKVR1:1:1101:15089:9873 1:N:0:35
CGAACTCCTACGGGAGGCAGCAGTAAGGAATATTGGTCAATGGGCGGAAGCCTGAACCAGCCATGCCGCGTGCAGGAAGACGGCCCTACGGGTTGTAAACTGCTTTTGCAGGGGAATAAACCTCCCGGCGAGTCGGGAGCTGAATGTACTCTGAGAATAAGGATCGGCTAACTCCGTGCCAGCAGCCGCGGTAATACGGAGGATCCAAGCGTTATCCGGATTTATTGGGTTTAAAGGGTGCGTAGGCGGCCTGTTAAGTCAGGGGTGAAAGACGGTAGCTGCACTATCGCAGTGCCTTTGA
+
CCCCCGGGGGGGGGGGGGGGGGGGGGGGGGGGGGGGGGGGGGGGGGGGGGGGGGGGGGGGGGGGGGGGGGGGGGGGGGGGGGGGGGGGGGGGGGGGGGGGGGGGGGGGGGGGGGGGGGGGGGGGGGGGGGGGFGGGGGGGFGGFGGGGGGGGGGGGGGGGGGGGGGGGGGGGGGGGGGGGGGGGGGGGGGGGDEGGGGGGGGGGGGGGGGGGGGGGGGGE5CFGGFCGFCCEGF7CGGGGGGECGGFGGDCEF?FG<@C7<EGG5DGC?FG@GDGC*)9**))<9):6?C>(0)79?F4?*
@M03506:14:000000000-AKVR1:1:1101:2552:9911 1:N:0:35
CGAACTCCTACGGGAGGCAGCAGTGGGGAATATTGGACAATGGGCGAAAGCCTGATCCAGCAATGCCGCGTGAGTGATGAAGGCCCTAGGGTTGTAAAGCTCTTTTACCCGGGATGATAATGACAGTACCGGGAGAATAAGCTCCGGCTAACTCCGTGCCAGCAGCCGCGGTAATACGGAGGGAGCTAGCGTTGTTCGGATATACTGGGCGTAAAGCGCACGTAGGCGGCGCAGCAAGTCAGGGGTGAAATCCCGGAGCTCAATTCCGGAACTGCCCTTGAAAATGCAGTGCTAGAATTCT
+
CCCCCGGGGGGGGGGGGGGGGGGGFGFGGGFFGFGGGGGGGGGGGGGGGGGGGGGGGGGGGGGGGGGGGGEGGGFGGGCGGGGGGGGGGGGGGGGGGGGGGGGGGGGGGGGGGCDGGGGGGGGGGGGGGGGGGGGDGFGGGGGGGGGGGGGGGGFGGFGGGGGGFFGDECEFGGGGGGGDFFGGGGCEFFGGEGGGGG7EGGGCGGCGGGGGGEGGGGGGDGGGGGGGGGEDGGGC6CGGGGGGGGG:9CFGGFGD*5C*<C=F97CCE7EECFF:C@C*:6=++6CF<:<AF=F68==F6
@M03506:14:000000000-AKVR1:1:1101:10511:9926 1:N:0:35
CGAACTCCTACGGGACGCAGCAGTGGGGAATATTGCGCAATGGGCGAAAGCCTGACGCAGCGACGCCGCGTGGAGGATGGAGGTCTTCGGATTGTAAACTCCTGTCAGATGGAAAGAAAATATTACGTTTAATAGACGTGAGGAATGACGGTACCATCAGAGGAAGCACCGGCTAACTTCGTGCCAGCAGCCGCGGTAATACGAAGGGTGCAAACGTTATTCGGAATCACTGGGCGTAAAGGGTGCGTAGACGGTATGTTAAGTTCGTTGTTAAAGGCTCCGGCCTAACCGGAGTATTTCG
+
CCCCCGGGGGGGGGGGGGGGGGGGGGGGGGGGGGCGDGGGGGGGGGGGGGGGGGGGGGGEGGDGGGGGGGGGGGGGFGGGGGGCFGFFGCEGGGGGGGGFGGFGGGCGGGGGGGGGGGGGGEGGGGGGGGFGGGGFFGCFGGCAFGFGGEG:FFGG9FCFF9*>BFGGGGGD@F*F<F;FCCFEGGFGGGGEGGEEEGGGGG78F>8CC5;8FFGGGFGC7<CFGECF7+<CC=5CCED8FFEGE5798C5<5=C*;):*<FDEC*:>:CCFFGG?C47CCD>E55*9:*56.78:4/*/0
@M03506:14:000000000-AKVR1:1:1101:22380:9929 1:N:0:35
CGAACTCCTACGGGAGGCAGCAGTGGGGAATATTGCGCAATGGGCGGAAGCCTGACGCAGCAACGCCGCGTGCGGGAAGAAGGCTCTCGGGTCGTAAACCGCTTTCAGCAGGGACGAAGCTTCCGGGGTTAATAGCCTACGGGGTGACGGTACCTGCAGAAGAAGCCCCGGCTAACTACGTTCCAGCAGCCGCGGTAATACGTAGGGGGCAAGCGTTGTCCGGATGTATTGGGCGTAAAGAGCGTGTAGGCGGCTTGGTAGGTCTTGCGTCAAAACCTGAGGCTCAACCTCAGTTCGCGTG
+
CCCCCGGGGGGGGGGGGGGGGGGGGGGGGGGGGGGGGGGGGGGGGGGGGGGGGGGGGGGGGGGGGGGGGGGGGGGGGGGGGGGGGGGFGGGGGGGGFFGGGGGCFGGFFGGGGGGGEGGGGGGGGGEEFGGGGGGGGGGFEGGG:FCEFCFFGFGGFGDGG@FGGFFGGGGGGGEFGGGGC*;EFFGGGGGGGGC8CGFGGF@CCEGEDDGG*;EEEE=CEGEEG*<E++3<E=E2*A<7CFGGG=EDFGG5D55C=30:FGG99>FGGG53<FFCG)***87**76)(2.5?1@*77773
@M03506:14:000000000-AKVR1:1:1101:11939:9960 1:N:0:35
CGAACTCCTACGGGAGGCAGCAGTGGGGAATTTTGCGCAATGGGGGAAGCCCTGACGCAGCAACGCCGCGTGGAGGATGAAGTCCCTTGGGACGTAAACTCCTTTCGATCGGGAAGAATAATGACGGTACCGGAAGAAGAAGCCCCGGCTAACTCCGTGCCAGCAGCCGCGGTAATACGGGGGGGGCAAGCGTTGTTCGGAATTATTGGGCGTAAAGGGCGCGTAGGCGGCGCGGCAGGTCTTCGGTGAAATCGCCGGGCTTAACTCGGAGCCTGCAGGGGAAACTGCCGTGCTTGAGTGT
+
CCCCCGGGGGGGGGGGGGGGGGGGGGGGGGGGGGGGGGGGGGFGGGGGGGGGGGGGGGEEGGGGGEFEGGGGGGGGGGGGGGGGGGGGGGGFGGGGGGGGGGGGGGGGGGGGGGGGGGGGGGGFGGGGGGGGGGGGGGGGGGGFGEGGGGDGGGGFGGGGGGGGGGCFGCFEFFEGGGFCFGGGGGGG>CCEC;EGGGCE828?@EFEGFFD>EEFGGGEECEGD??CCE=CEE=CCECACCGG*:EGG?FE:*:*87<75CG79F7C*/=;*><CDFDCC@>*:@G4())(0707)9*/*
@M03506:14:000000000-AKVR1:1:1101:8694:9985 1:N:0:35
CGAACTCCTACGGGAGGCAGCAGTGGGGAATATTGGACAATGGGCGAAAGCCTGATCCAGCAATGCCGCGTGAGTGATGAAGGCCTTAGGGTTGTAAAGCTCTTTTACCCGGGAAGATAATGACTGTACCGGGAGAATAAGCCCCGGCTAACTCCGTGCCAGCAGCCGCGGTAATACGGAGGGGGCTAGCGTTGTTCGGAATTACTGGGCGTAAAGCGCACGTAGGCGGCTTTGTAAGTTAGAGGTGAAAGCCCGGGGCTCAACTCCGGAATTGCCTTTACGACTGCATCGCTAGAATTGT
+
CCCCCGGGGGGGGGGGGGGGGGGGGGGGGGGGGGGGGGGGGGGGGGGGGGGGGGGGGGGGGGGGGGGGGGGGGGGGGGGGGGGGGGGGGGGGGGGGGGGGGGGGGGGGGGGGGGGGGGGGGGGGGGGGGGGGGGGGGGGGGGGGGGGGGGGGGGGGGGGGGGGGGGGGGGGGGGGFGGGEEGGGEGGGGGGGGGGGGGGGGGGGGGGGGGGGGCFGGGGGGGGGGDFGD5:EEFGFCFF9FG?CFGGGC?EG5FEDG3<C5+9C?DCC59E3DGGGFBFG*>@C=BGFFGD(.)09@6*1/
@M03506:14:000000000-AKVR1:1:1101:13639:9994 1:N:0:35
CGAACTCCTACGGGAGGCAGCAGTGGGGAATTTTGGACAATGGGCGCAAGCCTGATCCAGCAATGCCGCGTGAGTGAAGAAGGCCTTCGGGTTGTAAAGCTCTTTTGTCAGGGAAGAAACGGTAGAGGCTAATATCCTTTGCTAATGACGGTACCTGAAGAATAAGCACCGGCTAACTACGTGCCAGCAGCCGCGGTAATACGTAGGGTGCAAGCGTTAATCGGAATTACTGGGCGTAAAGCGTGCGCAGGCGGTTTTGTAAGTCTGTCGTGAAAGCCCCGGGCTCAACCTGGGAATTGCG
+
CCCCCGGGGGGGGGGGGGGGGGGGGGGGGGGGGGGGGGGGGGGGGGGGGGGGGGGGGGGGGGGGGGGGGGGGGGGGGGGGGGGGGGGGGGGGGGGGGGGGGGGGGGGGGGGGGGGGGGGGGGGGGGGGGGGGGGGGFAFGGGGGGGGGFGGGGGGGGGGGGGGGGGGGGGGGGGGGGGGGGGGGGGGGGGGGGGGGEGGDFFFCFGGDFGGGGGGGGGGGFGGGGGGDFGGGGGGG5=CFFGGGGGGGGCEGGG=DEFGGGFFFGGGGGGG>CF*<FFFC>:BCCFGF?GF?>>)9<FFFD
@M03506:14:000000000-AKVR1:1:1101:25797:10073 1:N:0:35
CGAACTCCTACGGGAGGCAGCAGTGGGGAATATTGGACAATGGGGGCAACCCTGATCCAGCAATGCCGCGTGAGTGTTGAAGGCCTTAGGGTTGTAAAGCTCTTTTGCCAGGGAAGATGATGACTGTACCTGGAGAATAAGCCCCGGCTAACTTCGTGCCAGCAGCAGCGGTAATACGAAGGGGGCTAGCGTTGTTCGGAATTACTGGGCGTAAAGGGCGCGTAGGCGGCCGATGAAGTTAGATGTGAAAGTCCTGGGCTCAACCTGGGGACGGCATTTACTACTGGTTGGCTTGAATTCG
+
CCCCCGGGGGGGGGGGGGGGGGGGGGGGGGGAFGG<;CFGGGG8;F@FGDFGGGG99EFGGEF@FGGGGGGG@FFGFGEGGG8<CFGAFGFEGGGGGGGF9EF<FGGGG9FGGG@FGCEGGDGCEDGGG,,CFGGC@FEGFB,+8@:::+=3>=@C3@F:9,8>,D,3DFCC*<FFGGE7<FCCCG>,4,=F<FCC,BGE*;CFDFFG74=ED58B98;**1C>EGGE>8*:/**<+:*<EGCGF:?:930<7<2*<3*9*00:C*:C=CC.)99:)7***0*++1<FBGE:?F3)94?*7
@M03506:14:000000000-AKVR1:1:1101:19892:10076 1:N:0:35
CGAACTCCTACGGGAGGCAGCAGTGGGGAATTGTTCGCAATGGGCGCAAGCCTGACGACGCAACGCCGCGTGGAGGATGAAGATCTTCGGGTCGTAAACTCCTTTCGATCGAGACGAATTCCTCTGGGGTGAACAATCCCGGAGGTTGACGGTACCGAGAGAAGAAGCCCCGGCTAACTCCGTGCCAGCAGCCGCGGTAATACGGGGGGGGCAAGCGTTGTTCGGAATTACTGGGCGTAAAGGGCTCGTAGGCGGCCAACTAAGTCGGACGTGAAATCCCTCGGCTTAACCGGGGAACTGC
+
CCCCCGGGGGGGGGGGGGGGGGGGFGGGGGGGGGGGGGGGGGGGGGGGGGGGGGGGGGGGGGGGGGGGGGGGGGGGGGGGGGGGGGGGGGGGGGGGGGGGGGGGGGGGGGGGGGGGGGGGGGGGGGGGGGGGGGGGGGGGGGGGGGGGGGGGGGGGGGGGGGGGGGGGDGGGGGGDGGGGGGGGGGGGGGGGGGGGGGGGGGGGGGGGGGGGG>FFGG*/AF?EEEGFGGFCFGGFEEGEFEGGG=CD=EDEGGGGGDF<FGGGGGGGGGGFGGGGG4CFC>D=G>D6)*=>:5>>DFFF4
@M03506:14:000000000-AKVR1:1:1101:18995:10086 1:N:0:35
CGAACTCCTACGGGAGCAGCAGTGAGGAATATTCCACAATGGGCGAAAGCCTGATGGAGCGACGCCGCGTGCGGGATGAAGCCCTTTGGGGTGTAAACCGCTTTTTTCGGGGATGATACGCATCGGAGAGATACCGGTGCTAAGACAGTACCCGAAGAATAAGCATCGGCTAACTACGTGCCAGCAGCCGCGGTAATACGTAGGATGCAAGCGTTGTCCGGATTTACCGGGCGTAAAGCGCGCGCAGGCGGCATGGTGAGTAAGGGGTGAAATGCATCGGCTCAACCGGTGGGGTGCATTT
+
CCCCCGGGG-CFEEGGGGGGCFGGGGGGGGGGGGGGGGGGGGGGGGGGGGGGGGGDFFGGGGDGC@FGGGFGGGGDGGGGGGCFG8DGGGGGGFGGGGF:FEFGGGEFEGGG>:FF,CFG7C@FGGGGGEFGGGCGG*>FGFFGFGDFG@>CCGCFCCFFFFGGGGGGGDFGGGF<FEC@CFGGGGFE:CFCC2:8CFCC:9E8<C?FGFFFGEGGGGGGD*:CFGEDGGGCC:CGGGDEGC5ECCGDCE==3*:F<**9C+:?E*/>EC9*:*2<:FCD3)7<C:*8;)067300))*/1
@M03506:14:000000000-AKVR1:1:1101:15076:10095 1:N:0:35
CGAACTCCTACGGGAGGCAGCAGTGGGGAATTTTGCGCAATGGGGGAAACCCTGACGCAGCAACGCCGCGTGGAGGATGAAGTCCCTTGGGACGTAAACTCCTTTCGACCGGGACGATAATGACGGTACCGGTGGAAGAAGCCCCGGCTAACTTCGTGCCAGCAGCCGCGGTAATACGAGGGGGGCAAGCGTTGTTCGGAATTATTGGGCGTAAAGGGCGCGTAGGCGGTGCGGTAAGTCACCTGTGAAATCTCTGGGCTCAACTCAGAGTCTGCAGGCGAAACTGCCGTGCTGGAGTATG
+
CCCCCGGGGGGGGGGGGGGGGGGGGGGGGGGGGGGGGGGGGGGGGGGGGGGGGGGGGGGGGGGGGGGGGGGGGGGGGGGGGGGGGGGGGGGGGGGGGGGGGGGGGGGGGGGGGGGGGGGDGGGGGGGGGGGGGGGGGGGGGGGGGGGGGGGGGGGGGGGGGGGGGGGGGGGGGGGGGGFGGGGGGGGFFGG8?EGGGGGGGGFFGGGGGGG8CEGGGGGGGGEGEDFGGGGGGGGGGGFGFGGGGG77CEFGGGGGGFGGGGGGGGGD<FFFFGFCGFGDGF:CCBGFFG>BFFF@FF:F?
@M03506:14:000000000-AKVR1:1:1101:6825:10116 1:N:0:35
CGAACTCCTACGGGAGCAGCAGTCGAGAATATTCGACAATGGGCGAAAGCCTGATCGAGCGACGCCGCGTGCAGGATGAAGGCCTTCGGGTTGTAAACTGCAGTAGTAGGGGAGGAACGCAAGTGACTGTACCCTACGGAAAGTGGTTGGTAACTACGTGCCAGCACCAGCGGTAATACGTAGACCACAAGCGTTATCCGGATTTATTGGGCGTAAAGCGCATGTAGGAGGTTCGGTGCGTCTCTGGTTAAAGCCCACCGCCTAACGGTGGCAGTGCCGGAGATACGATCGAACGTGGAGG
+
CCCCCGGCEFFGDDFGGGGGGGGGCCEGGG9FFFEGFE7FFGGGGGGGGGGGGG,<DEGGGGCCGEE>FFF:<E<B<FGGGGFGGGFDGG=F:FF<DEAEG9FGGGGGGFGGDGGGFGGGGGGGF<BFDGGFDGGGGEGGECFGGFGCEGE;FGCFFGGEC33C:CCFFGFFGFC@FG@FFCFDEG7;FGFGE<CFGGGE@5BC:CEFGFFGE:8CGFGGGDE;@F+AFGGEG78C:C)211*:CGGD7?C9C+:<C><DCC97ACE:7*5)2**3*11CC;5?305521.2?450<.))0
@M03506:14:000000000-AKVR1:1:1101:10014:10118 1:N:0:35
CGAACTCCTACGGGAGGCAGCAGTGGGGAATTTTGCGCAATGGGGGAAACCCTGACGCAGCAACGCCGCGTGGAGGATGAAGCCCCTTGGGGTGTAAACTCCTTTCGACCGGGAAAATAATGATGGTACCGGTGGAAGAAGCACCGGCTAACTCCGTGCCAGCAGCCGCGGTAATACAGAGGGTGCGAGCGTTGTTCGGAATTATTGGGCGTAAAGGGCGCGTAGGCGGTATTGTAAGTCACCTGTGAAACCCCTGGGCTTAACGCAGAGCCTGCAGGCGAAACTGCAAAGCTGGAGGGTG
+
@@CCCCFEGGGGED7B@FGGGGFGGGDFFGE@<CFFFGGDGGGGGGGGFFCGCFDFGDGEDFGEEG++++@FFEDE@FFGF9B:D7?<A8F7CCFF<FF,,:EFGGGFCEFEB@FCF99=<FAFFCFF<3CG::CB>C,>,6@<FEEGG:>E9D>CFGGGGGC@F7FFEGGGECAFGFCCFFEF:CGCECGGGGGC+28C5@+2C:7EFC5?*//0:5CEGEEEGDG=E/**+<<C++:+03CFC<?7?CC6**/9C>7F5?*+*)/9C7?>5D5*7@C37>>E?F4=229<*9)5>))85
@M03506:14:000000000-AKVR1:1:1101:22086:10139 1:N:0:35
CGAACTCCTACGGGAGGCAGCAGTGGGGAATATTGGACAATGGGCGAAAGCCTGATCCAGCAATGCCGCGTGAGTGATGAAGGCCTTAGGGTTGTAAAGCTCTTTTACTCGGGAAGATAATGACTGTACCGGGAGAATAAGCCCCGGCTAACTCCGTGCCAGCAGCCGCGGTAATACGGAGGGGGCTAGCGTTGTTCGGAATTACTGGGCGTAAAGCGCACGTAGGCGGCTTTGTAAGTTAGAGGTGAAAGCCCGGGGCTCAACCCCGGAATTGCCTTTAAGACTGCATCGCTAGAATTGG
+
CCCCCGGGGGGGGGGGGGGGGGGGGGGGGGGGGGGGGGGGGGGGGGGGGGGGGGGGGGGGGGGGGGGGGGGGGGGGGGFFGGGGGGGGGGGGGGGGGFGGDGGCCCEDEEFEGGGDGGGGGGGCEFGGFGGGGGGGDFFGGGGGGGGGGGGGGGCCFG7FGDFGGFGGGFDEGGGGGGGECGGGGGDGGGGGGG@FGGGGDF?FFG?FGGGGD5@FGG=:=:CFECGGGEGGGGGFGGDAEFGGGFGD6EGG5/C3CBGDG9*0:CECC)*8>FGCCFGGF?BGE)7?ACB<FD>****1)
@M03506:14:000000000-AKVR1:1:1101:24196:10175 1:N:0:35
CGAACTCCTACGGGAGGCAGCAGTGGGGAATCTTGCGCAATGGGCGAAAGCCTGACGCAGCGACGCCGCGTGAGGGAAGAAGGCCTTCGGGTTGTAAACCTCTTTCAGGAGGGACGAAGCCACTCGGGTTAATAGCCCAGAGGGTGACGGTACCTCCAGAAGAAGCCCCGGCTAACTACGTGCCAGCAGCCGCGGTAATACGTAGGGGGCAAGAGTTGTCCGGATTTATTGGGCGTAAAGAGCGTGTCGGCGGCTTCACAAGTCCGCTGTGAAAACTCGAAGCCTAACCCCGCGCGGTCGG
+
CCCC9FGGGGGGGGGGGGGGGGGFEFGGEEGGGGGGGDFGGGFGGDCEEFFGGGGGGCBFEEGCFGC=FGEGGCFCEFGGGGGGGGG?DGGGEEFBEFEGGGGGGGGFGGGGDEGGGGG7FFGBCFEC<FF=FGGGGGGCGGGGG>FGGGGGDCB>DGFFGGGG:CCEEGGG*CCFAB::+<CFFFGGCF<F@1>/8*<FGD<:5C*CCEE>F*2:+2<<9*:2C*A@9FFGGGD:5ECFFF6C=5**/7C*9>ECF?77+2:?9<ECCDG?7*776?***0<*+)282152)0))))0<B
@M03506:14:000000000-AKVR1:1:1101:15647:10176 1:N:0:35
CGAACTCCTACGGGAGGCAGCAGTGGGGAATATTGCACAATGGGCGCAAGCCTGATGCAGCGACGCCGCGTGAGGGATGACGGCCTTCGGGTTGTAAACCTCTTTCAGTACAGACGAAGCGTAAGTGACGGTATGTACAGAAGAAGCACCGGCCAACTACGTGCCAGCAGCCGCGGTAATACGTAGGGTGCGAGCGTTGTCCGGAATTACTGGGCGTAAAGAGCTCGGAGGTGGTTTGTCGCGTTGTTCGTGAAAACCGGAGGCTTAACCTCTGGCGTGCGGGCGATACGGGCAGACTTGG
+
CCCCCGGGGGGDGGGGGGGGGGGFFFGGGGFFGGGGGGGGGGGGGGEGDGGGGGGFGGGGGEGGGGGCEECFEEGGCGGGGGGGGGGGGGGGGGGGGGFGGGGGGGGFFDEGGGGGGGGGGECGGFGGGGGCDGGGFEFFFGFFDFFGGFGGGCFEGGGGGEGFFCCFGCFFGDGCC:FGGGGGGCGGFGGGGGGG:CEGDFEC5E5A<@C?FGFGC*?FDAECE68*?EGEGF=*7EC@EFGEEEGFFEGF77CG?BGDCEG55DCF+:?)4CD+1799)7B5>))),9;9:)885)979
@M03506:14:000000000-AKVR1:1:1101:3636:10204 1:N:0:35
CGAACTCCTACGGGAGGCAGCAGCTAGGAATCTTGGACAATGGGCGCAAGCCTGATCCAGCCATGCCGCGTGAGTGATGAAGGCCTTAGGGTTGTAAAGCTCTTTCAGCGGGGAAGATAATGACGGTACCCGCAGAAGAAGCCCCGGCTAACTTCGTGCCAGCAGCCGCGGTAATACGAAGGGGGCTAGCGTTGCTCGGAATCACTGGGCGTAAAGCGCACGTAGGCGGCTTTCTAAGTCAGGGGTGAAATCCTGGAGCTCAACTCCAGAACTGCCTTTGATACTGGGAAGCTTGAGTCCG
+
CCCCCGGGGGGGGGGGGGGGGGGGGGGGGGGGGGGGGGGGGGGGGGGGGGGGGGGGGGGGGGGGGGGGGGGGGGFGGGGGGGGGGGGGGGGGGGGGGGGGGGGGGGGGGGGGGGGGGGGGGGGGGGGGGGGGGGGGGGGGGGGGGGGGGGGGGGGGGGGGGGGGGGGGGGGGGGGGGGFGGGGGGGGGGGGGGGG9EEGGGGGGGFDGGGGGDEGGGGGGGGGGGGGGGGGGGGGGGGGGGGGGGGGGGGDGGGGGGFFFFGGGF76DCFFFGGG6CBDCFFFG7@FFFGFFFFF:7@?FB
@M03506:14:000000000-AKVR1:1:1101:24881:10205 1:N:0:35
CGAACTCCTACGGGAGGCAGCAGTCGAGAATTTTTCACAATGGGGGAAACCCTGATGGAGCGACGCCGCGTGGGGGATGAATGGCTTCGGCCCGTAAACCCCTGTCATCTGGGAACAATGCGCACTGTTTAAGAGATGGATGCATTGATAGTACCGGAAGAGGAAGGGACGGCTAACTCTGTGCCAGCAGCCGCGGTAATACAGAGGTCCCAAGCGTGGTGCGGATTCACTGGGCGTAAAGGGAGCGTAGGCGGTCGGGTAAGTCCGATGTGAAATCTCCAGGCTCAACCTGGAAATGGCC
+
CCCCCGDFFGGEGGGGGGGEGF@FGDF@8FFFGGGEFGFGGGFGGDGGGGGGGGGGGGGGGGGEGGGG7FFGEGGGCEFGGGGCEGD<FGGGGGGGDEG4BFBFGGFAFCFCFGGFGGGFGGGGDFGGGGFFFFGFFGFFF<CGA;EFGGGGGGGCCECC7:FGFGGCFGDGEGCF7,C<:F99BFG@F@F*BF*<88?FGGG9@E>@CG5F8>F58**;*+1*8CE9@F+<C5*:CE3CCD7*2:7D*5*+):>D*53/*3>AADEDDD*=C7?CC?D=09?**)2/449<>))1=B=>0
@M03506:14:000000000-AKVR1:1:1101:19951:10220 1:N:0:35
CGAACTCCTACGGGAGGCAGCAGTCGGGAATCTTGCGCAATGGGCGCAAGCCTGACCCAGCCATACCGCGTACAGGATGAAGGCCCTAGGGTTGTAAACTCCTTTCAGCGGGGAAGAACATGACGTAACCCGCAGACGCAGGTCCGGCTAAATTCGGACCAGCCACCGCGGTAATACGAAGGGGGATCGCGTGGCAGGGAATCACTGGGAACGTAGTGCACGTAGACGGGTCCTAAAGCCCGTGGAGGCAGCCTGCGGAGCAACGTCAGAACGCCCCCGGCTACTCCGGGGCGCTGCACGC
+
CCCCCGGGGFGGGGGGGGEGGGGF,C+CCFF,EF,,+@FFGGGFGG+FFGGGGG?<,6CFG<E,,CEEEGG7+?6CFFFGGGGGGCF,CEFGGGGGGG,E95B<FG,,<++++8+B=,,85:,BFB+38,,8+@F+,@++**38@F*@F@B,,3,*,**1622*3<FF**4*=<B,,=**4:*4**/***/*****1***/*+++<<***+***0;*2C++***/1<=C*/2/:+<<<**1*2:*/21***:D*7**)))****1**/:F:)/*9C<>))/55?+)*.(9)-)))..))))
@M03506:14:000000000-AKVR1:1:1101:24709:10258 1:N:0:35
CGAACTCCTACGGGAGGCAGCAGTGGGGAATCTTGCGCAATGGGCGAAAGCCTGACGCAGCGACGCCGCGTGTGGGAGGACGCCCCTCGGGGTGTAAACCACTGTTGCCCGGGACGAACATCCCCAATCTTGAGGACGGACGGTACCGGGTGAGGAAGCACCGGCTAACTCCGTGCCAGCAGCCCCGGTAATACGGAGGGAGCGACCGTTGTCCGGCATCACTGGTCGTAAAGGGCCAGTAGGTGGCCCCTTAAGTGGCTTGTGAAAGCCCGGGGCTCAACCCCGGTTCGGCCAGGAAACC
+
CCCC9ACFFEEEGGGF>EG>FGGG@FGCFFGFGG,<+:F+BEGFGGGGGGGGGG8@C,+6@FDCFGCG>CFGB+BCG:FFCCEGEEFFGGGGCGCABCFCFG@F<F=BBFCCB<@:F@CC=BGGF8>>D,3,@38?C*1<<7BFFCFE*<F:7:*,++4,4*<*28CFFCF8;*1;C7<;8*A**/8518E+<?//8*/****/2***/**2<FE***:CF?0+*+0**/*/<+*/**1<?+0<956*/>C**2+*+1***120AFDD*4:)))1/9)0*58555)1)-))(0<)))0).0
@M03506:14:000000000-AKVR1:1:1101:15151:10265 1:N:0:35
CGAACTCCTACGGGAGGCAGCAGTGGGGAATCTTGCGCAATGGGCGAAAGCCTGACGCAGCAACGCCGCGTGGGGGATGAAGGCTTTCGGGTTGTAAACCCCTTTCAGCAGGGACGATTATGACGGTACCTGCAGAAGAAGGACCGGCCAACTACGTGCCAGCAGCCGCGGTAATACGTAGGGTCCAAGCGTTGTCCGGATTTATTGGGCGTAAAGAGCTCGTAGGTGGTTCGCTAAGTCGGATGTGAAAACTCGGGGCTCAACCCCGAGACGCCATCCGATACTGGCGTGACTTGAGTCT
+
CCCCCGGGGGGGGGGGGGGGGGGGGGGGGGGGGGGGGGGGGGGGGGGGGGGGGGGGGGGGGGGGGGGGGGCFGGGGGGGGGGGGGGGGGGGGGGGGGGGGGGGGGGGGGGGGGGGGGE@FGGGGGGGGGGGGGGGGGGGGGGGGGGGGGGGGGGGGCGGFGGGGGGGGGGGGGGGGGGGGFEGFG7FDGFGEGGEF:?EC889CGFGGGGEGGEGGCF?98CE8CE0<F>F+CEEE5?:CEGE*:797F?FC7?7CEFGD=FGG6<CG=<1)*79C*9*5977C+=FFF<>:)*9??F@=*
@M03506:14:000000000-AKVR1:1:1101:15507:10306 1:N:0:35
CGAACTCCTACGGGAGGCAGCAGTGGGGAATCTTGCACAATGGGGGCAACCCTGATGCAGCGACGCCGCGTGAGCGATGAAGCCCTTCGGGGTGTAAAGCTCTTTCGGCAGGGAAGATTATGACGGTACCTGCAGAAGCAGCCGCGGCTAACTACGTGCCAGCAGCCGCGGTAATACGTAGGCAGCAAGCGTTGTTCGGAGTTACTGGGCGTAAAGGGTGTGTAGGCGGTCCCCTAAGTTTGGTGTGAAATCTCCCGGCTCAACTGGGAGGGTGCGGCGAAAACTGGGGGGCTAGAGTGCG
+
CCCCCGGGGGGGGGGGGGGGGGGGGGGGGGGGGGGGGGGGGGGGGGGGGGGGGGGGGGGGGGGGGGGGGGGGGGGGGGGGGGGGGGGGGGGGGGGGGGGGGGGGGGGGGGGGGGGGGGGGGGGGGGGGGGGGGGGGGGGGGGGGGGGGGGGGGGGGGGGGGGGGGGGGGEGGGGGGGGGGGGGGGGGGFGG>EGGGGGGGG?E7CCGGGGGGGGEFGGGG*CFFGGGGGEED8FGG6AC?FFGGGGGGGGGGGFCFE)5):CFG+96C*9>B//*/)0C>)55*<66F0C>0)056?//*)
@M03506:14:000000000-AKVR1:1:1101:8738:10309 1:N:0:35
CGAACTCCTACGGGAGGCAGCAGTAAGGAATATTGGTCAATGGACGCAAGTCTGAACCAGCCATGCCGCGTGGAGGATGAAGGTCCTCTGGATTGTAAACTTCTTTTATCTGGGAAGAAATGCATTTTTTCTAAAGTGTTTGACGGTACCAGATGAATAAGCACCGGCTAACTCCGTGCCAGCAGCCGCGGTAATACGGAGGGTGCAAGCGTTATCCGGATTCACTGGGTTTAAAGGGTGCGTAGGTGGGCAGGTAAGTCAGTGGTGAAATCTCCGGGCTTAACCCGGAAACTGCCATTGA
+
CCCCCGGGGGGGGGGGGGGGGGGGGGGGGGGGGGGGGGGGGGGGGGGGGGGGGGGGGGGGGGGGGGGGGGGGGGGGGGGGGGGGGGGGGGGGGGGGGGGGGGGGGGGGGGGGGGGGGGGGGGGGGGGGGGGGGGGGGGGGGGGGGGGGGGGGGGGGGGGGGGGGGGGGGGGGGGGGGGGGGGGGGGGGGGGGGGGGGGGGGGGGGGGGGGGGGGGGGGEGDGGGFGGG>:CEGGGCFGGGGECGDEGGGGGGGDGGFFGGFCGGGFCCFFGFGFDDGFGGGFFFGFD>(9;44@=@FFFF*
@M03506:14:000000000-AKVR1:1:1101:18375:10331 1:N:0:35
CGAACTCCTACGGGAGGCAGCAGTCGGGAATTTTGGGCAATGGGCGAAAGCCTGACCCAGCAACGCCGCGTGAAGGATGAAATCCCTCGGGATGTAAACTTCGCAAGAACGGGAAGAATAAGTAGGGGACAATACCCCCTATGATGACGGTACCGTTTGCAAGCTCCGGCTAACTCCGTGCCAGCAGCCGCGGTAATACGGGGGGAGCAAGCGTTGTTCGGATTTACTGGGCGTAAAGGGCGCGTAGGCGGTCAGCACAAGTCAATTGTGAAATCTCCGAGCTTAACTCGGAAAGGTCAAC
+
CCCCCGGGGGGGGGGGGGGGGGGGGGGGGGGGGGGGGGGGGGGGGGGGGGGGGGGGGGGGGGGGGGGGGGGGGGGGGGGGGGGGGGGGGGGGGGFGFGGGGGGGGGGGGGGGGGGGGGGGGGGGGGGGGGGGGGGFGGGGGGGGGGGGGGGGGGFFEGGGGGGGGGGGGGGGGGGGGGGGGGGGFGGGGGGGGGGGGGGGDGGGGGGGFGGGGGGGGGGGGCEEGGGGGGGGG5=ECGGDGGGGEEGGGGG=357<CFDFGF7CCCCGGGG?GGGDGFGDDFEGGF7=9DF6>@F>==FF4
@M03506:14:000000000-AKVR1:1:1101:23606:10346 1:N:0:35
CGAACTCCTACGGGAGGCAGCAGTGAGGAATATTGCTCAGTGGACGAAAGTCTGAAGCAGCAACGCCGCGTGAGGGATGAAGGTGCTCTGCATTGTAAACCTCTGTAGTCGGGGAAAAATGGTGGGTTATTACCCATTTGATGGTACCCGAAAAGTAAGGATCGGCTAACTACGTGCCAGCAGCCGCGGTAATACGTAGGATCCAAGCGTTGTCCGGATTTACTGGGTGTAAAGGGTGCGCAGGCGGACTTGTAAGTCCGGGGTGAAATCTCACAGCTCAACTGGGAAACTGCCTTTGATA
+
CCCCCGGGGGGGGGGGGGGGGGGGGGGGGGGGGGGGGGGGGGGGGGGGGGGGGGGFGGGGGGGGGGGGGGGGDFGGGGGGGGGGGGGGGGGGGGGGGGGGGGGGGGGGGGGGGGGGGFGGGGGGGGGGGGGGGGFGGGGGGGGGGGGGGGGGGGGGGGGGGGFEGGFGGGFGGGEFCFGGGGGGGGGGGFEGGFFGGGGGGGGFCCCFGGGGGGGGG5?EFC@FFGD68CD?9?CGGDGGGGEGGGGGGEGGGGCFG=*9CED5C>?FCFGF7DFFF?666??E+)*/3CB>=?F???*/6
@M03506:14:000000000-AKVR1:1:1101:15000:10348 1:N:0:35
CGAACTCCTACGGGAGGCAGCAGTGGGGAATCTTGCGCAATGGGCGAAAGCCTGACGCAGCCATGCCGCGTGAATGATGAAGGTCTTAGGACTGTAAAATTCTTTCACCGGGGACGATAATGACGGTACTCGGCGAAGAAGCCCCGGCTAACTTCGTGCCAGCAGCCGCGGTAATACGAAGGGGGCTAGCGTTGCTCGGAATTACGGGGCGTAAAGGGCGCGTAGGCGGATCGTTAAGTCAGTGGTGAAACCCTGGAGCTCAACTTCGGTAGTGCCTTCGATACTTGCGTGCTTGCGTGTG
+
@CCCCGFF9F-@;B,7:FGG@F<<,@,@FC@FGFF9@FCBE@<C<::+@:,FF@<CCCFCCGFGEGF+BF=FE7FGG?C5C?<F?<EFEC<,B=F<B@BFGGFGDGDEDCG>+++4@+8CFGCG7>>FE?A=B++@:CEF8>FG7F3C:F:@,@C7DDC:3>FF,,6**<::FCFFC@EC*CF@CFD5/+1;*:8@FGGECGG7+*;ED*::**;@7C8/*::/?52:8*1:CC=:=F?29<326+1*<9+***2*287*6+=*+*<9E*7)00:E7701*97*<**64)0()09)7.)07
@M03506:14:000000000-AKVR1:1:1101:25882:10376 1:N:0:35
CGAACTCCTACGGGAGGCAGCAGTCGAGGATCTTTCGCAATGGGCGCAAGCCTGACGAAGCGACGCTGCGTGAGTGATGAAGGCCTTCGGGTTGTAAAACTCTTTCGCGCAAGAACAAGGAAGGGAAGTGAATAACTTTCCGACTTGAGGGTACTGCGTAAAGAAGCACCGGCTAACTCCGTGCCAGCAGCTGCGGTAATACGGAGGGTGCAAGCATTAATCGGAATTATTGGGCGTAAAGGGCGCGTAGGCGGAAATGTAAGTCAGATGTGAAATTCCGAAGCTCAACTTCGGAGCGGCA
+
CCCCCGGGGGGGGGGDEGGGGGGGGGGGGGGGGGGGGGFEGGFGGGGGFGGGGGGGGFGGGGGGGGG>FFFGC=<CEGGGGGGDEGGGGGGGDGGGGGGGGGGGGGGGGGGGGGFFGGGGG8BCFFGCFFFGGGFGFGGGGGGGFEG=FGGGGGGGGGGGGGGGGGGGGGEGCCEGGC@:<FEDFCCGGGG,2,BE;ECE@FFD*:EECGGGFGGGF7CG7CGGCEG6CF79C*AEGG3;CE5C5*51:CE?DDE<*/:D:?CECCG7CC9@F7?+:77<>3)*+)21:77>>B5533)5)
@M03506:14:000000000-AKVR1:1:1101:4229:10384 1:N:0:35
CGAACTCCTACGGGAGGCAGCAGTGGGGAATATTGCACAATGGGCGCGAGCCTGATGCAGCGACGCCGCGTGAGGGATGACGGCCTTCGGGTTGTAAACCTCTTTCAGTAGGGAAGAAGCGAAAGTGACGGTACCTGCAGAAGAAGCGCCGGCTAACTACGTGCCAGCAGCCGCGGTAATACGTAGGGCGCAAGCGTTATCCGGAATTATTGGGCGTAAAGAGCTCGTAGGCGGTTTGTCGCGTCTGCCGTGAAAGTCCGGGGCTCAACTCCGGATCTGCGGTGGGTACGGGCAGACTAGG
+
CCCCCGGGGGGGGGGGGGGGGGGGGGGGCFGGGGGGGGGGGGGGGGGGGGGGGGGGGGGGGGGGGGGGGGGGCGGGGGGGGGGGGGGGGGGGGGGGGGGGGGGGGGGGGGGGGGGGGGGGGGGGGGGGGGGGGGGGGGGGCGGGGGGGGGGGGGGGGGGGGGGGGGGGGGGGGGGGGGDGGGGGGGGGGGGGGGGGGGGGGGGGCE>CFGGFGGGGDEDFFC=FFGGGCGDGGG/:EGGGCFGEE*::CG=5CFCGGFGDGEGG55<FGGG@GDCEG?CFC;>CEFG4>D5>EEF5@F4:)
@M03506:14:000000000-AKVR1:1:1101:3488:10385 1:N:0:35
CGAACTCCTACGGGAGGCAGCAGTGGGGAATATTGGACAATGGGCGCAAGCCTGATCCAGCCATGCCGCGTGAGTGATGAAGGCCCTAGGGTTGTAAAGCTCTTTTGTGCGGGAAGATAATGACGGTACCGCAAGAATAAGCCCCGGCTAACTTCGTGCCAGCAGCCGCGGTAATACGAAGGGGGCTAGCGTTGCTCGGAATCACTGGGCGTAAAGGGTGCGTAGGCGGGTCTTTAAGTCAGGGGTGAAATCCTGGAGCTGAACTCCAGAACTGCCGTTGATACTGAGGATCTTGAGTACG
+
CCCCCGGGGGFGGGGGGGGGFGGFGGGGFGGGGGGGGG8FGFGGGGGEGGGGGGGCGGGGGGGGGGGGGGGGFGFGFGGGGGGGGGGGFGGFGGFGFGGGGGGGGGEFFGGGGEEGGGFGGGGAFGGGGGF>CFGGGGGGGGCGGGFGGGC7FAFGFGFGGDGGGGGGCCF<<:FFGG:FGDGGGGGGGFGGGGEGFEEECFGDFGGGGFGEGC5CFGGGEE8CEECGGG*:@+<CFGG??CGGGGGGFD7ECFFGFFF4+32?777730657CF*)0*71**3C=7/,*),97?6?=*1<
@M03506:14:000000000-AKVR1:1:1101:10092:10385 1:N:0:35
CGAACTCCTACGGGAGGCAGCAGTGGGGAATCTTGCGCAATGGCCGAGAGGCTGACGCAGCGACGCCGCGCGGGGGAGGAAGGTCTTCGGATCGTAAACCCCTGTCGGGAGGGAAGAACGGCGAGGGGGAGGCAATGCCTCTTCGCATGACGGTACCTCCAAAGGAAGCACCGGCTAACTCCGTGCCAGCAGCCGCGGTAATACGGAGGGTGCAAGCGTTGTTCGGAATTATTGGGCGTAAAGCGCGCGCAGGCGGCTTAAGAAGTCCATGGGTGAAAGGCCGGGGCTCAACCCCGAGTGT
+
CCCCCGGGGGGGGGGGGGGGGGGGGGGGGGGGGGGGGGGGGGGGGGGGGGGGGGGGGGGGGGGGGGGGGGGGGGGGGGGGGGGGGGGGGGGGGGGGGGGGGGGGGGGGGGGGGGGGGGGGGGGDDGGGGGGGGGGGGGGGGGFFGGGGGGGGGGGGGGGGGGGFGGG>FGGGGGGGGGGGGGGGFGGFGGGGGGGGGGGGGGGFGGEEGGGGGDFFFGG8EEEGGG/AFGFGGGGGGGGGG5C?=CEGGGGGGDEGEDGGC9:9?:C*+::5F75>G=:<F45C=5>)4C485;BFD5)7*
@M03506:14:000000000-AKVR1:1:1101:4398:10387 1:N:0:35
CGAACTCCTACGGGAGGCAGCAGTGGGGAATCTTGCGCAATGCGCGAAAGCGTGACGCAGCAACGCCGCGTGGGGGAAGACGGCCTTCGGGTTGTAAACCCCTTTCAGGAGGGACGAAGGTTCACCGGTGAATAGCCGTGTGGATTGACGGTACCTCCACAAGAAGCTCCGGCTAACTACGTGCCAGCAGCCGCGGTAATACGTAGGGAGCAAGCGTTGTCCGGAATCATTGGGCGTAAAGCGCGCGTAGGTGGCCCCATAAGTCCGCTGTGAAAGTCAAAGGTTCAACCTTTGAAAGCCG
+
CCCCCGGGGGGGGGGGGGGGGGGGGGGGGGGGGGGGGGGGGGGEGGGEGGGGGGGGGGGGGGGGEGGGGGGGGGGGGGGGGGGGGGGGGGGGGGGGGGGGGGGGGGGGGGGGGGGGGGGGGGGGGGGGFFFFFEFGGGGGGGGFGFGGGEGGGEECGF::>EGGGGGCFD*FEEEGCCCEGFGGFGGGGGGFE>EG:EECFGGGGGGGGEDGCFGDGCGE7CCGGEG9:9ECFC=EGCG59CE*::7DEG59*C=FFEC0:9*3<7:3/5:?*7:9C/:F;F)++1:@:5?DF4*=*9).0
@M03506:14:000000000-AKVR1:1:1101:3730:10394 1:N:0:35
CGAACTCCTACGGGAGGCAGCAGTGGGGAATCTTGCGCAATGGGCGAAAGCCTGACGCAGCGACGCCGCGTGGGGGATGAAGGCCTTCGGGTCGTAAACCCCTTTCGGCAGGGACGAAGCGATCACGTGACGGTACCTGCAGAAGAAGCCCCGGCTAACTACGTGCCAGCAGCCGCGGTAAGACGTAGGGGGCGAGCGTTGTCCGGATTCATTGGGCGTAAAGAGCGCGCAGGCGGCCTGGTAAGTCGGATGTGAAAACCAGAGGCTCAACCTCTGGCCTGCATCCGATACTGCCCGGCTC
+
CCCCCGGGGGGGGGGGGGGGGGGGGGGGGGGGGGGGGGGGGGGGGGGGGGGGGGGGGGGGGGGGGGGGGGGGGGGGGGGGGGGGGGGGGGGGGGGGGGGGGGGGGGGGGGGGGGGGGGCGGGFGEGGGGGGGGGGGGFGGGGGGGGGDGFGGGGGGGGGGGGGGGGGGGDCGGGGGGGGGGGGGE;EGGGGGGGGGGGGGGEFGGGDGCFGGGGGGGGGCGGGGGGGGGGGGGGGGCGDDGGGGGGGDGEEGDFDGGFF3*:CFGG5C?FFFDFGGGFGFFFFGE?CBFGFAF?FFDFF;)
@M03506:14:000000000-AKVR1:1:1101:19351:10412 1:N:0:35
CGAACTCCTACGGGAGGCAGCAGTGGGGAATCTTGCGCAATGGCCGAAAGGCTGACGCAGCGACGCTGCGTGTGGGAGGAGGCTCTTCGGGGTGTAAACCACTGTTGCCCGGGACGAACACACCTTTTCGAGGGTGCTGACGGTACCGGGTGAGGAAGCACCGGCTAACTCTGTGCCAGCAGCCGCGGTAATACAGTGGGCGCGAGCGTTGTCCGGAATCACTGGGCGTAAAGGGCGCGTAGGCGGTCGGATAAGCGTGCGGTGAAAGCCCGGGGCCCAACCCCGGGTCGGCCGTGCGGAC
+
CCCCCGGGGFGGGGGDGGGDGFGGGFCGFGGGGGGGGGCGG?FGGFFFGGGGFFEFEGGCGCFFCEGGDEGDEGGGFFGDCEGGGFGDGGGGGGGEGGFDFFFFGEECE@CGGFGGEGGEFEECFFGCFGGGGGFGGGGGFGGG7FFGGD=CGDGGGCC@FGGGDGDFFGGGGF,,>FC*<<+<FE*::CCG7FCC+<*C**:C:*:*1;810<8C**1<<CC7@8*::**29+1/2*1**:C+175)?5:**0+0*0/7*:/256+**2*<7)9*))*/1)05C)903352BB>575)..
@M03506:14:000000000-AKVR1:1:1101:25451:10424 1:N:0:35
CGAACTCCTACGGGAGGCAGCAATGGGGAATATTGGACAATGGGCGCAAGCCTGATCCAGCCATGCCGCGTGAGTGATGAAGGCCCTAGGGTTGTAAAGCTCTTTTGTGCGGGAAGATAATGACGGTACCGCAAGAATAAGCCCCGGCTAACTTCGTGCCAGCAGCCGCGGTAATACGAAGGGGGCTAGCGTTGCTCGGAATCACTGGGCGTAAAGGGTGCGTAGGCGGGTCTTTAAGTCAGGGGTGAAATCCTGGAGCTCAACTCCAGAACTGCCTTTGATACTTAGGATTTTGGGTTCG
+
CCCCCGGGGGFCEFGGGGGGGGFEGGGGFGGGGDGGGGGGGGGGGGGGGGFGGGGGGGGGGGGGGGG@GGGGEFFGGGGGGGGFEEGGGGGEFGGDDFFGFCFGGGGGFGGGGGG:FEFGCGGGGGGGGGGDEGDGGGGGGGFFGGGGGGGGGGGGF<FGGGFFGGFGDEGGGGGGGGGCGCEEGGGGGGGGGGGFFGGDEFCC<CFFFGGEECGFFECEGEGGGGG8EG=8C9CG+:0<CCGFC:CF6<E:FC<0279C69CFFCE<?7CFFCCC*9CDFF@7+*0922*-**1).0.)0
@M03506:14:000000000-AKVR1:1:1101:15417:10435 1:N:0:35
CGAACTCCTACGGGAGGCAGCAGTGGGGAATCTTGCGCAATGGGCGAAAGCCTGACGCAGCAACGCCGCGTGGGGGAAGAAGGCTTTCGGGTTGTAAACCCCTTTCAGCAGGGACGATTATGACGGTACCTGCAGAAGAAGGACCGGCCAACTACGTGCCAGCAGCCGCGGTAATACGTAGGGTCCAAGCGTTGTCCGGATTTATTGGGCGTAAAGAGCTCGTAGGTGGTTCGCTAAGTCGGATGTGAAAACTCGGGGCTCAACCCCGAGACGCCATCCGATACTGGCGTGACTTGAGTCT
+
CCCCCGGGGGGGGGGGGGGGGGGGGGGGGGGGGGGGGGGGGGGGGGGGGGGGGGGGGGGGGGGGGGGGGGFGGGGGGGGGGGGGGGGGGGGGGGGGGGGGGGGGGGGGGGGGGGGGGGFGGGGGGGGGGGGGGGGGGGGGGGGGGGGGGGGGGGGGGGGGGGGGGGGGGGGGGGGGGGGGFGGGGGGGGGGGGGEGGGGEGGGGGGFGGGGGGGGGGGGFFG8?GGGGGECFGGEGGGGGGE:7=?F>CGGFGGGGGFG5:9>:CCEDECEEGGG5DFCD35.:<=<59<D0:**/7?66*
@M03506:14:000000000-AKVR1:1:1101:15237:10479 1:N:0:35
CGAATTCCTACGGGAGGCAGCAGTGGGGAATCTTGCGCAATGGCCTAACGGCTGACGCAGCGACGCCGCGTGAGGGATGACGCTCTTCGGAGTGTAAACCTCTTTTGCCTGGAACGAACCATCAGCATTTGCTGATTTGACGGTACCGGGTGAATAAGCACCGGCTAACTCCGTGCCAGCAGCCGCGGTAATACGGGGGGTGCGAGCGTTGTCCGGAATCACTGGGCGTAAAGGGCGCGTAGGTGGCATGAGAAGGGTGTGGTGAAAGCCCGGGGCTCAACCCCGGGTCGGCCATGCCGAC
+
CCCCCGGGGGGGGGGGGGGGGGGGGGGGGGGGGGGGGGGGGGGGGGGGGGGGGGGGGGGGGGGGGGGGGGGGGGGGGGGGGGGFFGGGGGGGGGGGFGGFFGGGGGGGGGGGGGGGGGGGGGGGGGGGGGFFGGGGGGGGGGGGGGGGGGEGFGGGGGGGGGGGDGGGGGFGFGFGGGGGGGDGGGGGGGGGGGGGGGGGGGGEECCGCECEGCEGEGFFGGGGGGGD:8CEGGDGGGGCEEDGGGCDCFF+2ACGGFDCEGDGF0?C?<=BCGG57FCC408C*7C52C535>FFF)<:.
@M03506:14:000000000-AKVR1:1:1101:13928:10497 1:N:0:35
CGAACTCCTACGGGAGGCAGCAGTGGGGAATATTGCACAATGGGCGCAAGCCTGATGCAGCGACGCCGCGTGAGGGATGACGGCCTTCGGGTTGTAAACCTCTTTCGCCAGGGACGAAGCGAGAGTGACGGTACCTGGAGAAGAAGCACCGGCTAACTACGTGCCAGCAGCCGCGGTAATACGTAGGGTGCGAGCGTTGTCCGGATTTATTGGGCGTAAAGGGCTCGTAGGCGGTTTGTTGCGTCGGCCGTGAAAACTAGCAGCTTAACGGTTGGCTTGCGGTCGATACGGGCAGACGTGG
+
CCCCCGGGGGGGGGGGGGGGGGGGGGGGGGGGGGGGGGGGGGGGGGGGGGGGGGGGGGGGGGGGGGGGGGGGFGGGGGGGGGGGGGGGGGGGGGGGGGGGGGGGGGGGGGGGGGGGGGGGGEGGGGGGGGGGGGGGGGCEFGGGGGGE7FGGGGGGGGGGGGGGG9AFFFGGGFEGFGCFGGGFFGGGGGEGDGCGGD5:EGGGE58<CCFGGGGGCG5FFFGDGGGDEGGCEDEGGGGG6+:EGCECGGEGFFFD8@CC7FFC?F9DF*:.><DFGFGFD>52>)9.7F335.5)7)85)
@M03506:14:000000000-AKVR1:1:1101:5527:10498 1:N:0:35
CGAACTCCTACGGGAGGCAGCAGTGGGGAATTGTTCGCAATGGGCGAAAGCCTGACGACGCAACGCCGCGTGGAGGATGAAGACCTTCGGGTCGTAAACTCCTTTCGATCGAGACGAACGGCCCTTGGGTTAATAACCTGGGGGAGTGACGGTACCGAGAGAAGAAGCCCCGGCTAACTCCGTGCCAGCAGCCGCGGTAATACGGGGGGGGCAAGCGTTGTTCGGAATTACTGGGCGTAAAGGGCTCGTAGGCGGCCAACTAAGTCGGACGTGAAATCCCTCGGCTTAACCGGGGAACGTC
+
CCCCCGGGGGGGGGGGGGGGGGGGGGGGGGGGGGGGGGGGGGGGGGGGGGGGGGGGGGGGGGGGGGGGGGGGGGGGGGGGGGGGGGGGGGGGGGGGGGGGGGGGGGGGGGGGGGGGGGGGGGGGGGGGGEGGGGGGGGGGGGGGGCFFGGGDGGGGGGGGGGGGGGGGGGGGGGGGGGGGGGFEGGGFGGGGGGGGGDGGFCFGGGGGGGGGGFGGG88C?FEGGGGFGGGGGGGGGGGD7?FGGCC>?5EGGGGDG)17?FFECGGGGG559*1::=FD*..75@D?2*93B>B<>>).)
@M03506:14:000000000-AKVR1:1:1101:3564:10500 1:N:0:35
CGAACTCCTACGGGAGGCAGCAGTGGGGAATCTTGGGCAATGGCCGAAAGGCTGACGCAGCGACGCCGCGTGGGGGAGGAAGGTCTTCGGATTGTAAACCCCTGTTGCCCGGGACGAACCTCAGGTTTCGACCTGACTGACGGTACCGGGTGAGGAAGCACCGGCTAACTCTGTGCCAGCAGCCGCGGTAATACAGAGGGTGCGAGCGTTGTCCGGAATCACTGGGCGTAAAGGGCGCGTAGGTGGCTGGGTAAGCGTGCGGTGAAAGCCTGGGGCTCAACTCCAGGTCGGCCGTGCGTAC
+
CCCCCGGGGGGGGGGGDEGGGGGGGGGEFCFGGGGGGGGGGGGGGEEGGGGGGGGGGGGGGGGGGGGGGGGGGGGGGGGDGFGFGGGGGGGGGCFGGGGGGGGGGFFDFGGGGDEFEGGGFFGGGGGGGGGGDG:AFG9CGEGGG@CGGGB*<CFGGFFCAF77CCCEFFGGCFGFBEGGGGGGGGGG?ECGGGGG@FFG;8?EGG8E:CEE7<8>E:C9C8CFE8EECE8*<EE=**9CECGGGGG9EEEGGCG4?7D5EE7C=F9C6>C>CF3555==C4=3<;<)53)()7>)85)).
@M03506:14:000000000-AKVR1:1:1101:20912:10545 1:N:0:35
CGAACTCCTACGGGAGGCAGCAGTGGGGAATCTTGCGCAATGGGCGAAAGCCTGACGCAGCGACGCCGCGTGAGGGATGACGGCCTTCGGGTTGTAAACCTCTTTCAGCTCCGACGAAGCGAAAGTGACGGTAGGAGCAGAAGAAGCACCGGCCAACTACGTGCCAGCAGCCGCGGTAATACGTAGGGTGCAAGCGTTGTCCGGAATTATTGGGCGTAAAGAGCTCGTAGGCGGTCTGTCGCGTCGGCTGTGAAAACTCGGGGCTCAACCCCGAGCTTGCAGTCGATACGGGCAGGCTTGG
+
CCCCCGGGGGGGGGGGGGGGGGGFFGGGGGGGGGGGGGGGGGGGGGGGGGGGGGGGGGGGGGGGGGGGGGGGGGGGGGGGGGGGGGGGGGGEGGGGGGGGGGGGGGFGGGGGGGGGGGGGGGGGGEFGGGGCFGGCFGGGGGFGGGGGGGGCEEGGGGGGGGGGGGCCCGGEFGGGGEFFGGGFCGGGGGGFC:>EGEGGGGGGEGGGFGFEF>5>**;EFFF8?FDGEGGF8C?C*;>FF7CEGED3;C0<CEFG*601CECDEC+22*/07)1*9)0/*672A5*.4<>>E@>>>))))
@M03506:14:000000000-AKVR1:1:1101:3779:10556 1:N:0:35
CGAACTCCTACGGGAGGCAGCAGTGGGGAATCTTGCGCAATGGGCGAAGGCCTGACGCAGCGACGCCGCGTGGGGGATGAAGCTTCTCGGAGTGTAAACCCCTTTCGACCCGGAAGAATGTCCCGCAAGGGATTGACGGTACGGGTATAAGAAGCCCCGGCTAACTACGTGCCAGCAGCCGCGGTAAGACGTAGGGGGCCAGCGTTGCTCGGAATTACTGGGCGTAAAGGGTTCGTAGGCGGTGCGGCAAGTCGGAAGTGAAATCTCCAGGCCCAACTTGGAGTCTGCTCCCGAAACTGCC
+
CCCCCGGGGGGGD@FCGGGGGGGGGGGGGGGGGGGGGGFCGEG<AFEEGGGGF?EFEFF@B@@CFCFBFGGGGDGGGGGFGGGGGGGGGGGGGGGGGFGGGGGFGGGGGDEGGGGGGGGGGF@FDECEGG><FF>:DGDFFEGGGGD7FGGGAFFFFCEGGGEGGGGGGGGG@BFCFFCFEDC8>5EGEFGG>F5?8*::C@FEA8C>7<CCECEGGGGGFC5EEG5FGFDEGCEE6;CFEGGCEECC5*5CFGEGGECFGGGFCD?2+*28*1*735C7C4;+<*:*-*94@7>).//17
@M03506:14:000000000-AKVR1:1:1101:7363:10580 1:N:0:35
CGAACTCACGGGAGGCAGCAGTGGGGAATATTGGACAATGGGCGCAAGCCTGATCCAGCCATGCCGCGTGAGTGATGACGGCCTTAGGGTTGTAAAGCTCTTTTAACAGGGACGATAATGACGGTACCTGTAGAATAAGCCCCGGCTAACTTCGTGCCAGCAGCCGCGGTAATACGAAGGGGGCTAGCGTTGTTCGGAATTACTGGGCGTAAAGCGCACGTAGGCGGATTTTTAAGTCAGGGGTGAAATCCCGAGGCTCAACCTCGGAACTGCCTTTGATACTGGAGATCTTGAGTTCGGA
+
CCCCCGGGGGGGGGGGGGGGGGGGGGGGGGGGGGGGGGGGGGGGGGGGGGGGGGGGGGGGGGGGGGGGGGGGGGGGGGGGGGGGGGGGGGGGGGGGGGGGGGGGGGGGGGGGGGGGGGGGGGGGGGGGGGGGGGGGGGGGFFGGGGGGGGGGGGEFGGGGGGGGGGGGGGGGGGGGGGGGGGGGGGGGGGCGGGGGGGGGGGGGGGFGGGGGGGGGGGGGGGGGFEGG589CFGGGGGF?FGGGGGFFFC<<D=GGG)9DFCFCFGGC59C?FFFCFFGGGFFGG)9??DFFFFFF??>>)
@M03506:14:000000000-AKVR1:1:1101:27845:10585 1:N:0:35
CGAACTCCTACGGGAGGCAGCAGTGGGGAATATTGGGCAATGGCCGAAAGGCTGACCCAGCGACGCCCCGTGCGGGAGGACGCCCTTCGGGGTGTAAACCGCTGTCAGGGGGGACGAAAGCGTGACGGGTGAATAATCCGTTGCAGTGACGGTACCCTCAAAGGAAGCACCGGCTAACTCTGTGCCAGCAGCCGCGGTAATACAGAGGGTGCGAGCGTTGATCGGAATTACTGGGCGTAAAGCGAGCGAAGGCGGGTCCGGCAAGTCCGGAGTGAAATACCATCGCCCCACGGAGAGGCTG
+
6CCCCF<FEEFGGCFC7C;BC8EE;<<:BF8FECA,CDGGEGCDCFGGGEGGF,C88:@EF+@@+@@+>B68B:+@4FFG+>7@C:?F<FGGE76<AFA,8C7C>,5C<=FDE@CEC<CB,41;CC5*8?EC,09CF,<CC:CE6<CCF<CE88*33<F8?77:8:@>G*;8/:CE:CFGF930A<:+;FG*/2?8?::879CG+@CFGEG>?EEDG**/*0+:CCC*ACFF76*;C8>EFC7*/1*5*22*9::)/.1):C:**?77A>5>/>7<097***13CE*)(1)-..75757.)
@M03506:14:000000000-AKVR1:1:1101:6605:10607 1:N:0:35
CGAACTCCTACGGGAGGCAGCAGTGGGGAATATTGCGCAATGGGCGGAAGCCTGACGCAGCGACGCCGCGTGGGGGATGACGGCCTTCGGGTTGTAAACCTCTTTCAGCAGGGACGAAGTTGACGTGTACCTGTAGAAGAAGCGCCGGCTAACTACGTGCCAGCAGCCGCGGTAATACGTAGGGCGCGAGCGTTGTCCGGAATTATTGGGCGTAAAGAGCTCGTAGGTGGCTTGTCGCGTCCGCCGTGAAAGCTCATGGCTTAACTGTGGGTCTGCGGTGGATACGGGCTGGCTAGGGGTG
+
CCCCCGGGGGGGGGGGGGGGGGGGGGGGGGGGGGGGGGGGGGGGGGGGGGGGGGGGGGGGGGGGGGGGGGGGGGGGGGGGGGGGGGGGGGGGGGGGGGGGGGGGGGGGGGGGGGGGGGGGGGGGGGGGGGGGGGGGFGGGGGGGGGGGGGGGGGGGGGGGGGGGGGGGGGGGGGGGGGGGGGGGGGGGGGGGGGGGGGGGCEG89CFGFGGGGDEGFGGGFGGGGGGGFGGCFEFEGFGGGGGGGG79CC?FG+<6:?CGGGGCE*0:CFG>D7*+17CGGFFF?@DFF))1.89F.55))
@M03506:14:000000000-AKVR1:1:1101:8055:10651 1:N:0:35
CGAACTCCTACGGGAGGCAGCAGTCGAGAATTTTTCACAATGGGCGAAAGCCTGATGGAGCGACGCCGCGTGGGGGATGAATGGCTTCGGCCCGCAAACCCCTGTCATTTGCGAACAAACCTTGCCCGCTAACACCGGGCGAGCTGATTGTAGCGAAGGAGGAAGGGACGGCTAACTCTGTGCCAGCAGCCGCGGTAATACAGAGGTCCCAAGCGTTGTTCGGATTCACTGGGCGTAAAGGGTGCGCAGGTGGTCGGGTAAGTCTGACGTGAAATCCCGCAGCTTAAATGCGGAATGGCAT
+
CCCCCGGGGGGGGGGGGGGGGGGGGGGGDEGGGGGGGGGGGGGGGGGGGGGGGGGGGGGGGGGGGGGGGGGGGGGGGGGGGGGGGGGGGGGGGGGGGGGGGGGGGFGGGGGGGGGGGGGGGGGGGGGGGGGGGGGGGGGGGGGGGGGGGGGCGFGGGGGGGGGGGGGGGGGGGGGGFGGGCFGGGGGGGGGGEGGEGCGGGGGFFGFGGGGGFGG*;E8FGEGGCECGGGCGGGG8*CCFGGGGGGGGGGEFFECDG@GGCGGGFGDGGGGFGGGC46CGGFFG7@**4*11:B3>?47?1
@M03506:14:000000000-AKVR1:1:1101:17820:10668 1:N:0:35
CGAACTCCTACGGGAGGCAGCAGTTAGGAATCTTGCGCAATGGGGGAAACCCTGACGCAGCCATGCCGCGTGAATGATGAAGGTCTTAGGATTGTAAAATTCTTTCAGCGGGGACGATAATGACGGTACCCGCAGAAGAAGCCCCGGCTAACTTCGTGCCAGCAGCCGCGGTAATACGAAGGGGGCTAGCGTTGCTCGGAATTACTGGGCGTAAAGGGCGCGTAGGCGGATGTTTAAGTCAGTGGTGAAAGCCCAGGGCTCAACCTTGGAACTGCCATTGATACTGGACATCTTGAGTGCG
+
CCCCCGGGGGGGGGGGGGGGGGGGGGGGGGGGGGGGGGGGGGGGGGGGGGGGGGGGGGGGGGGGGGGGGGGGGGGGGGGGGGGGGGGGGGGGGGGGGGGGGGGGGGGGGGGGGGGGGGGGGGGGGGGGGGGGGGGGGGGGGGFGGGGGGGGGGGGGGGGGGGGGGGGGGGGGGGGGGGFFFEEGGGDD>FGGGEDCFGGGGGGFGGGGGDEEE>FGGGGGCC?CEGGDG5CG8FGGCFGEGGGGGGFGGGGGGGGGGFG9CEGCFGGGDC:?FF7EGF77C=BFFF:??DF?FF60)19=:
@M03506:14:000000000-AKVR1:1:1101:11755:10685 1:N:0:35
CGAACTCCTACGGGAGGCAGCAGTGGGGAATCTTGCGCAATGCGCGAGAGCGTGACGCAGCAACGCCGCGTGGGGGAAGAAGGCCTTCGGGTTGTAAACCTCTTTCAGTTGGGACGAAGCTTCGCGGGTTAATAGCCCGTTGAGGTGACGGTACCTTCAGAAGAAGCCCCGGCTAACTACGTGCCAGCAGCCGCGGTAATACGTAGGGGGCAAGCGTTGTCCGGAATCATTGGGCGTAAAGAGCGTGGAGGCGGCCCGGTAAGTCCGCTGTGAAAGTCCAGGGCTCAACCCTGGAATGCCG
+
CCCCCGGGGGGGGGGGGGGGGGGGGGGGGGGGGGGGGGGGGGGGGGGGGGGGGGGGGGGGGGGGGGGGGGFFGGGGGGGGGGGGGGGGGGGGGGGGGGGGGGGGGGGGGGGGGGGGGGGGGGGGGGGGGGGGGGGGGGGDFDGGGGGFGGGCGGGGGCGGGGGGGGGGDGCEGDEGGG?EFFGG5EFGGGGGGGGGCGCFF+80ACCEGGEEFC@E>EGEFGGGG5@6<<7CGGGG55*;CEG6C7E);>C5):*11<CC7CFCE>5>59/<77:FFFFCC:>5=>=*427?FFF4=F*<B
@M03506:14:000000000-AKVR1:1:1101:15545:10715 1:N:0:35
CGAAACGGGAGGCAGCAGTGGGGAATCTTGCACAATGCGCGAAAGCGTGATGCAGCAACGCCGCGTGCGGGAAGACGGCCTTCGGGTTGTAAACCGCTTTCAGTTGGGACGAAGCCTGTGCGGTTAATAGCCGTTGCAGGTGACGGTACCTTCAGAAGAAGCCCCGGCTAACTACGTGCCAGCAGCCGCGGTAATACGTAGGGGGCAAGCGTTGTCCGGAATCATTGGGCGTAAGGCGCGTGTAGGCGGCTGAGTAAGTCTGCTCTGAAAGCCCGGGGCTCAACCCCGGGAGGCGGGTGGG
+
CCCCCGGGGGGGGGGGGGGGGGGGGGGGGGGGGGGGGGGGGGGGGGGGGGGGGGGGGGGGGGGGGGGGGGGGGGGGGGGGGGGGGGGGGGGGGGGGGGGGGGGGGGGGGGGGGGGGGGGGGGGGGGGGGGGGGGGGGGGGGGGGGGGGGGGGGGGGGGGGGGGGGGGGGGGGGGGGGGGGGGGGGGGGGGG>EGCFFFFGGGGGGGGGGGGEGGGGGGGEGFECFGGGGGGCEGFGGGGGGGGGCFGDG>*:*2<CCF7*+3C:EGGCCFGF*9CGGFD39@6AC5<B>D34>BEDF5:>.
@M03506:14:000000000-AKVR1:1:1101:12095:10757 1:N:0:35
CGAACTCCTACGGGAGGCAGCAGTGGGGAATATTGCACAATGGGCGGAAGCCTGATGCAGCGACGCCGCGTGAGGGATGAAGGCCTTCGGGTTGTAAACCTCTTTCGACAGGGACGAAGCGCAAGTGACGGTACCTGGAGAAGAAGCGCCGGCCAACTACGTGCCAGCAGCCGCGGTAAGACGTAGGGCGCGAGCGTTGTCCGGATGTATTGGGCGTAAAGAGCTCGTAGGCGGCTTGTTGCGTCAGCTGTGAAAACCCGCAGCTCAACTGTGGGCTTGCAGCGGATACGGGCAGGCTTGG
+
CCCCCGGGGGGGGGGGGGGGGGGGGGGGGGGGGGGGGGGGGGGGGGGGGGGGGGGGGGGGGGGGGGGGGGGGDGGGGGGGGGGGGGGGGGGGGGGGGGGGGGGGGGGGGGGGGGGGGGGGGGGGGGGGGGGGGGGGGGGGGGGGGGGGGGGGDGGGGGGGGGGGGGGGGGGFDF>DGGGGGGGGFGGGFEGGGGGGCCECFGGGCE*<<EGGGGGGGGC*<CFFFGGGGGCFGGGDEEGCEGGEE55<FG?ED9CFFBGG=*9>*996F:7*29<754<D*/;**)10)7>B@B)53<F>5
@M03506:14:000000000-AKVR1:1:1101:9604:10780 1:N:0:35
CGAACTCCTACGGGAGGCAGCAGTGGGGAATCTTGCGCAATGCGCGAAAGCGTGACGCAGCAACGCCGCGTGGGGGAAGAAGGCCTTCGGGTTGTAAACCCCTTTCAGTTGGGACGAAGCTTCGTCGGTGAATAGCCGGCTGGAGTGACGGTACCTTCAGAAGAAGCCCCGGCTAGCTACGTGCCAGCAGCCGCGGTAATACGTAGGGGGCAAGCGTTGTCCGGAATCATTGGGCGTAAAGCGCGTGTGGGCGGTTCGGTAAGTCCGCTGTGAAAGTCCAGGGCTCAACCCTGGAATGCCG
+
CCCCCGGGGGGGGGGGGGGGGGGGGGGGGGGGGGGGGGGGGGGGGGGGGGGGGGGGGGGGGGGGGGGGGGGGGGGGGGGGGGGGGGGGGGGGGGGGGGGGGGGGGGGGGGGGGGGGGGGGGGGGGGGGGGGGGGGGGGGGEGGGGGGGGGGGGGGGGGGGGGGGGGGGGGGGGGGGGGGGGGGGGGGGGGGGGGGGECGGGGGCE@EGGGGGGGGGGGGGGGGGEGFGFFGFGGGGGGGGGGGGGGGGGGGGGGGGGEGGG==CF7EDEGEFD>FGGFGGGFFGF5DF?DEBFFFF=FFF@
@M03506:14:000000000-AKVR1:1:1101:20130:10806 1:N:0:35
CGAACTCCTACGGGAGGCAGCAGTGGGGAATTTTGGACAATGGGGGCAACCCTGATCCAGCCATGCCGCGTGCGGGAAGAAGGCCTTCGGGTTGTAAACCGCTTTTGGCCGGGAAGAAAAGGTTCGGGCTAATACCCTGGATTTTTGACGGTACCGGCAGAATCAGCACCGGCTAACTACGTGCCAGCAGCCGCGGTAATACGTAGGGTGCGAGCGTTAATCGGAATTACTGGGCGTAAAGCGTGCGTAGGCGGTTCGTTGTGTCTGTGGTGAAAGCTCCGGGCTTAACCTGGGAATGGCC
+
CCCCCGGGGGGGGGGGGGGGDGGFGGGGGGGGGGGGEGGGGGGGGGGGFGFGGGDGGGGFDFGGGGGGGDG>FGEGGGGGGFGGFGGGFGCFFGGGGGGGGGGGGGFGCGGGG=BEFDDFFGFFFGGGGEEGGG<FGGGGGFGGGGCEDF@FFEEEGDEGCGGGFGGGGGDFGGF<FF9FEGFGGGGFGGGFGGGGGGCEGFFG6@>CGEGGGE*:EEGGGGGGCE5<A@+02:FE/*12AEGGCEGGEG5EGDG3C@*CFEGGGG?CC4:3C=DGG6<>/5555749-:F1@F)/<@F@)
@M03506:14:000000000-AKVR1:1:1101:14459:10814 1:N:0:35
CGAACTCTCGGGAGGCAGCAGTGGGGAATTGTTCGCAATGGGCGCAAGCCTGACGACGCAACGCCGCGTGGAGGATGAAGATTTTCGGATCGTAAACTCCTGTCGAATGGGACGAAAAGATTGCGGGTTAACAGTCCGTAGTCCTGACGGTACCGTTAAAGGAAACCCCGGCTAACTCCGTGCCAGCAGCCGCGGTAATACGGGGGGGGTAAGCGTTGTTCGGAATTACTGGGCGTAAAGGGCTCGTAGGCGGCCAACTAAGTCGGACGTGAAATCCCTCAGCTTAACTGGGGAACTTCGT
+
CCCCCGGGGGGGGGGGGGGGGGGGGGGGGGGGGGGGGGGGGGGGGGGGGGGGGGGGGGGGGGGGGGGGGGGGGGGGGCGGGGGGGGGGGGGGGGGGGGGGGGGGGFGGGGGGGGGGGGGGGGGGGGGFGGGGGGGGGGGCGGGGGGGGGGGGGGGFGGGGGGGGGGGEGGEGGF@FGGGGGGGGGGGGGGECGGGC>EFGGGGGGGGGGE8AGGGEGG88FGEGGGGGGGDGGGGC:=>@+:*:CC*CEDFGGDGDF5C<67:FEGCDG<C59F*+29<FGF:9+*>?<F@2B).7@*65)
@M03506:14:000000000-AKVR1:1:1101:23894:10831 1:N:0:35
CGAACTCCTACGGGAGGCAGCAGTTAGGAATCTTGGACAACGGGCGCAAGCCTTATCCAGCCATGCCGCGTGAGTGATGAAGGCCTTAGGGTTGTAAAGCTCTTTCAGCGGGGAAGATAATGACGGTACCCGCAGAAGAAGCCCCGGCTAACTTCGTGCCAGCAGCCGCGGTAATACGAAGGGGGCTAGCGTTGCTCGGAATCACTGGGCGTAAAGCGCACGTAGGCGGATCTTTAAGTCAGGGGGGAAATCCTGGAGTTCAACTCCAGAACTGCCGTTGATACTGTGGATATCGAGTCCG
+
CCCCCGFGGGFFGGGGGGGGGGGGFFFGGGG9FGFFFGGGGDGGGGGGG7FGG,CCFGCEFGFFACGFG7+6,B?6CFCAG9FFGGGFCCFGGFEGDGFGFFGFG9BECEGGGFGDEGGGGGGFGGE<CFF:FC>7<AFGGGGECE7CG7FCGFC7FG7:DFGGC>@:CEGGE*@BFF@FE<*<:CFG8,<*;CE+<*8E5*<0<9CCC*:C5A8+<88CC?EEGG6CE5?EC+<97+:+CFCG5*:<CF?<90A*;7**22>+<CFFD**7C7D*)079*0*+0*290:*.1*.751)1)
@M03506:14:000000000-AKVR1:1:1101:23439:10842 1:N:0:35
CGAACTCCTACGGGAGGCAGCAGTGGGGAATATTGCACAATGGGCGAAAGCCTGATGCAGCGACGCCGCGTGAGGGATGACGGCCTTCGGGTTGTAAACCTCTTTCAGCAGGGAAGAAGCGCAAGTGACGGTACCTGCAGAAGAAGCACCGGCTAACTACGTGCCAGCAGCCGCGGTAATACGTAGGATGCGAGCGTTTTCCGGTATTATTGGGCGTAAAGAGCTCGTAGGCGGTCCGTCACGTCGGATGTGAAAGCCCGGGGCTTAACCCCGTGGATGCATTCGATACGGGCAGCCTAGG
+
<BCCCGGGACEGGGCEC7@CBFFGCCFCCFGGGGFCCFG8EFGGFE@ECGGGGCEFA<9@EGECEGFGGGFDG,F@@AFFA++4=:F9++:F:@FE9<FGGGGG<E<BFFEFCC,B,B,3+>@FFFCGGGGGF<FFC<,,93<<DAEGGGCEGGDCCG,DC<>F:?BFGEGG7:CGFGCGG9FFC*<9<FFGG7**:;*2A7CE*:ACF9<:@5*885CG+:CC:6:ECC*<C:8***/;*/*:E557?*0+0+02*.1>C*)*71<DC>75)******2:B49+*2),9B(37<))7)5)
@M03506:14:000000000-AKVR1:1:1101:9323:10875 1:N:0:35
CGAACTCCTACGGGAGGCAGCAGTGGAGAATATTTCACAATGGGCGAAAGCCTGATGCAGCGACGCCGCGTGAGGGATGACGGCCTTCGGGTTGTAAACCTCTGTCAGTAGGGAACAAGCTAAATTCGTGGTACGTGCAGGAATTGCTCCTGCTCGCTACGTACGAGCAGCCTCGGTAATAGCCAGCACGCGCGCGTTAACCGAGATCTTTGGCGTTGTAGGGATCGTTGGGGGGTAGAGGGTGCGGACGCGGAGCGCCGGGTCGGAACTCAGGACTTGGGGCTGGAACGGGAAACTTCAG
+
CCCCCGGGGGGGGGGGGGGGGGGG,E9FEGG,EF<F,FFGGGGG@B+@F+EFGGG<F9FGGGGGGGGGGGGG7,EFGGGG9FG+CFGGGG7FGFGGGGG8,EF<FGG,E<FFEGG+EFG8,5,C,,,+,+++,,+3B++,,+,,,C,,,,,,@,8+3++8C,,**@FF*?,@,,**6,*,,,,,?C*,,*=**=111***5+:*/*;0+2++2+*/:*/++3**;****02*:**:***+2**/:**)*:*C3**//)//*:):*)/*/9+/*5***1774>35*.*)(*.-)0)7/*/**
@M03506:14:000000000-AKVR1:1:1101:2814:10894 1:N:0:35
CGAACTCCTACGGGAGGCAGCAGTAAGGAATATTGCGCAATGGGCGAAAGCCTGACGCAGCGACGCCGCGTGGGGGATGAAGGTCTTCGGATTGTAAACCCCTTTCGGGAGGGAAGATGGAATGGGGTAACCCATTCGGACGGTACCTCCAGAAGCAGCCACGGCTAACTTCGTGCCAGCAGCCGCGGTAATACGAAGGTGGCAAGCGTTGTTCGGATTTACTGGGCGTACAGGGAGCGTAGGCGGTTCGGTAAGCCCTTTGTGAAATCTCCAGGCTTAACCTGGAACAGTCGGAGGGGAC
+
CCCCCGGGGGGGGGGGGGGGGGGGGGGGGGGFGGGGGGGGGGGGGGGGGGGGGGGGGGGGGGGGGGGGGGGGGGGGGGGGGGGGGGGGGGGGGGGGGGGGGGGGGGGGGGGGGGGGGGGGGGGGGGGGGGGGGGGGGGGGGGGGDFGGGGGGGGGGGGGGGGGGGGGGGGGGGGGGGGGGGGGGGGGGGGGGGGGGDGGGGGGFGGGGEGGGGFGGGCEG?FGGGGGGGDG5FGG55EDECEGGDGCGEGDGGGGCFFCFFEF=7C?CGCCBCD*CF5FFGFFGE47@?GFFFF>5B@B5)
@M03506:14:000000000-AKVR1:1:1101:4780:10926 1:N:0:35
CGAACTCCTACGGGAGGCAGCAGTGAGGAATATTGGACAATGGGGGAAACCCTGATCCAGCCATGCCGCGTGAGTGATGAAGGCCTTCGGGTTGTAAAACTCTTTTAGATGTGACGATGATGACGGTAACATCAGAAAAAGCTCCGGCTAACTTCGTGCCAGCAGCCGCGGTAATACGAAGGGAGCGAGCGTTGTTCGGAATCACTGGGCTTAAAGCGTGCGTAGGCGGAAGTGTAAGTCAGAAGTGAAATCCCGGGGCCTGACCCCGGAACTGCTTTTGAGACTGCATATCTAGAATTCG
+
CCCCCGGGGGGGGGGGGGGGGGGGGGGGGGGGGGGGGGGGGGGGGGGGGGGGGGGGGGGGGGGGGGGGGGGGGGFGGGGGGGGGGGGGGGGGGGGGGGGGGGGGGGGGGGGGGGGGGGGGGGGGGGGGGGGGGGGGGGGGGGGGGGGGGGGGGGGGGGGGGGGGGGGGGGGEGGGGGG>FGGGGGGGGGGGGCFGCCEEEGGGFGGGGGGGGGGGGFGGGGGGDDCFGGE=EEEGGGGGGGGFGGGGGFGDFGEEDGBDDCFG6<>EDGD5BGGD?>F7:>F>CE?GFFF?>?F?4=?66>
@M03506:14:000000000-AKVR1:1:1101:7330:10931 1:N:0:35
CGAACTCCTACGGGAGGCAGCAGTCGGGAATTTCGGGCAATGGGCGAAAGCCTGACCCAGCAACGCCGCGTGGAGGATGAAGATCTTCGGGTCGTAAACTCCTTTCGATCGAGACGAATGGCTTCCGGGTGAACAATCCGGGAGAGTGACGGTACCGAGAGAAGAAGCCCCGGCTAACTCCGTGCCAGCAGCCGCGGTAATACGGGGGGGGCAAGCGTTGTTCGGAATTACTGGGCGTAAAGGGCTCGGAGGTGGCCAACTAAGTCAGACGTGAAATCCCTCGGCTTAACCGGGGCACTGG
+
CCCCCCFFFFGGGGGGGGGGGGFGCCGGGGGGGGGGEGDFEFGGGGGEEGGGGFCDFGGGFGGGGGGGGE4>E?FGGGGGGGGFG<EFFG@FD7C@==FDDGCGGFEEFGC+BDFGGGFGGGGGGGEGGGGGCFFCFGFCGE>@*@@>,>FEGFEFC7:FFFGGGCFFCCEGGCEF@:,2,4CCFCCCFFFDCFE8C?*;CC+:C5CDGGC**;CCEC88EC+;5*AFF+<9@<CDGEC**0<C*2:)**7C7=FG*?7D6+0<+:<C74>)*/1+:?CFF@)/:<G:<7?1.;5).)56)
@M03506:14:000000000-AKVR1:1:1101:12120:10940 1:N:0:35
CGAACTCCTACGGGAGGCATCAGTCGAGAATTTTTCTCAATGGGGGAAACCCTGAAGGAGCGACGCCGCGTGGAGGATGAAGGTCTTCGGGTTGTAAACTCCTGTCATTTGGGAACAAGCCGTACGTAGTAACTATACGTGCGTTGATAGTACCAGAAGAGGAAGAGACGGCTAACTCTGTGCCAGCAGCCGCGGTAATACAGAGGTCTCAAGCGTTGTTCGGATTCATTGGGCGTAAAGGGTGCGTAGGTGGCGCCGTAAGTCAGGTGTGAAATTTCGAGGCTTAACCTCGAAACTGCAT
+
CCCCCGGGGGGGGGGGGGGGGGGGGGGGGEGGGGGGGGGGGGGGGGGGGGGGGGGGGGGGGGGGGGGGGGGGGGFGGGGGGGGGGGGGGGGGGGGGGGGGGGGDGGFGGGGGGGDEAFGGGGEGGEGGGCGGGGGGGCCFBFCGGGGCFGFGGGFGGFGGGF7DFGG7F7CFEGGGFGGGGGGGGGGFGFFGDGCGGCE9CCCGGFEGGFCFCGGG8*=CEGGCGGGCFC@F==EC*CGGGG6***2/CEGC<**9*019**2+<>?CCC5*?2:EFBC3<D>*A@7=>C52@F5796=?9
@M03506:14:000000000-AKVR1:1:1101:7429:10945 1:N:0:35
CGAACTCCTACGGGAGGCAGCAGTGGGGAATCTTGCGCAATGGGCGAAAGCCTGACGCAGCAACGCCGCGTGGGGGATGAAGGCCTTCGGGTCGTAAACCCCTTTCAGCAGGGACGAAACTGACGGTACCTGCAGAAGAAGCCCCGGCCAACTACGTGCCAGCAGCCGCGGTAATACGTAGGGGGCGAGCGTTGTCCGGACTCATTGGGCGTAAAGAGCTCGTAGGCGGTTTGATAAGTCGGGTGTGAAATCTCCAGGCTCAACCTGGAGAGGTCAGTCGAGACTGTTATGACTAGAGTCC
+
CCCCCGGGGGGGGGGGGGGGGGGGGGGGGGGGGGGGGGCGGGGGGGGGGGGGGGGD@GGGGGGGGGGGGGGGGGGGGGGGGGGGGGGGGGGGGGGGGGGGGGGGGGGGGGGGGGGGGGGGGGGFGGGGGGGGGGGGGGGGGGFGGGGGGGGGGFGGGFGGGGGGGGGGGGGGGGGGGFFCFGGGGGGCECCEGGGFC>EGGGGG7CFGGGGGGGGGE@?FGGCEGGGGGC://:CEGD:EEGG55*2*<C?E:+:CG4*229>CFF=F6<+857C6*0:713):C):6-:4)/*1)*//19
@M03506:14:000000000-AKVR1:1:1101:4327:10956 1:N:0:35
CGAACTCCTACGGGAGGCAGCAGTGGGGAATCTTGGACAATGGGCGCAAGCCTGATCCAGCCATGCCGCGTGGATGATGAAGGCCTTAGGGTTGTAAAATCCTTTCGTCGGGGACGATAATGACGGTACCCGAAGAAGAAGCTCCGGCTAACTTCGTGCCAGCAGCCGCGGTAATACGAAGGGGGCTAGCGTTGTTCGGATTTACTGGGCGTAAAGCGCGTGTAGGCGGGTCGTTAAGTTGGGGGTGAAATCCCGAGGCTCAACCTCGGAACTGCCTTCAAAACTGGCGACCTGGAGCAAA
+
CCCCCGGGGGGGGGGGGGGGGGGGGGGGGGGGGGGGGGGGGGGGGGGGGGGGGGGGGGGGGGGGGGGGGGGGGGGGGGGGGGGGGGGGGGGGGGGGGGGGGGGGGGGGGGGGGGGGGGGGGGGGGGGGGGGGGGGGGGGGGGGGGGGGGGGGGGGGGGGGGGGGGGGGGGGGGGGGGGGGGGGGGGGFGGGFEGGGGGGGGGGGGGGGGGGGGGGGGGGGGGGGGGGGGGGGECCAGGGGFFGGGGGGGFFGGGGGGFGGGGGFGGGGGGGEGGGGGFGDGF=FF=FF>DDFE@FFFF3@?
@M03506:14:000000000-AKVR1:1:1101:15922:10966 1:N:0:35
CGAACTCCTACGGGAGGCAGCAGTAGGGAATCTTGCGCAATGGGCGAAAGCCTGACGCAGCCATGCCGCGTGAATGATGAAGGTCTTAGGATTGTAGAATTCTTTCACCGGGGAAGATAATGACGGTACCCGGAGAAGAAGCCCCGGCTAACTTCGTGCCAGCAGCCGCGGTAATACGAAGGGGGCTAGCGTTGCTCGGAATTACTGGGCGTAAAGGGCGCGTAGGCGGACAGTTTAGTCAGAGGTAAAAGCCCAGGGCTCAACCTTGGAACTGCCTTTGATACTGGCTGTCTTGAGTTCG
+
CCCCCGGGGGGGGGGGGGGGGGGGGGGGGGGGGGGGGGGGGGGGGGGGGGGGGGGGGGGGGGGGGGGGGGGGGGGGFGGGGGGGGGGGGGGGGGGGGGGGGGGGGGGGGGGDGGGGGGGGGGGGGGGGGGGGGGGGGGGGGGGGDGGGGGFGGGGGGGGGGGGGGGGGGGGGGGGGGGGFGGGGGGGFGGGGGGGGGGGGGGGGGGFGFFGGGGGGGGGGGGD5EGGGGGGGGGGGGGGGGGDGGGGGGGGGGGGGGFGFFGGGGGGGGFGFGGGGGF7>>BFGFFGFFC54F?7*/89*)
@M03506:14:000000000-AKVR1:1:1101:14362:10974 1:N:0:35
CGAACTCCTACGGGAGGCAGCAGTGGGGAATATTGGACAATGGGCGCAAGCCTGATCCAGCCATGCCGCGTGAGTGATGAAGGCCCTAGGGTTGTAAAGCTCTTTCGGCGGGGAAGATGATGACGGTACCCGCAGAAGAAGCCCCGGCTAACTTCGTGCCAGCAGCCGCGGTAATACGAAGGGGGCTAGCGTTGCTCGGAATCACTGGGCGTAAAGCGCACGTAGGCGGATCTTTAAGTCGGGGGTGAAATCCTGGAGCTCAACTCCAGAACTGCCTTCGATACTGAGGACCTCGAGTCCG
+
CCCCCGGGGGGGGGGGGGGGGGGGGGGGGGGGGGGGGGGGGGGGGGGGGGGGGGGGGGGGGGGGGGGGGGGGGGGGGGGGGGGGGGGGGGGGGGGGGGGGGGGGGGGGGGGGGGGGGGGGGGGGGGGGGGGGGCEGGGGGGGGGGGGGGGGGGGGGFGGGGGGGGGGGGGGGGGFGGGG7CEEEGGGGGGGGGGDGGGGGGGFGGGGGGGGGGDFGGGEGEGDGFGFC>?*CCEFGG?CFGGGG=/>C?ECCFG?C84C*++66CGGC6*:@D*9CFFGF*@>EC8>??FFB@FFFDF4=)
@M03506:14:000000000-AKVR1:1:1101:16784:10975 1:N:0:35
CGAACTCCTACGGGAGGCAGCAGTGGGGAATTTTGCGCAATGGGCGAAAGCCTGACGCAGCAACGCCGCGTGCGGGACGAAGGCCCTCGGGTTGTAAACCGCTTTCAGCAGGAACGAAAATAACGGTACCTGCAGAAGAAGCCCCGGCCAACTACGTGCCAGCAGCCGCGGTGATACGTAGGGGGCGAGCGTTGTCCGGATTTATTGGGCGTAAAGAGCTCGTAGGCGGTTCGATAAGTCAGGTGTAAAAACTCCAGGCTCAACTTGGAGAGGCCACCTGATACTGTCGTGACTAGAGTCC
+
CCCCCGGGGGGGGGGGGGGGGGGGGGGGGGGGGGGGGGGGGGGGGGGGGGGGGGGGGGGGGGGGGGGGGGGGGGGGGGGGGGGGGGGGGGGGGGGGGGGGGGGGGGGGGGGGGGGGGGGGGFGGGGGGGGGGGGGGGGGGGGFGGGGGGGGGGDGGGGGGGGGGGGGGGEGGGGGGGGFGGEGGGGGGGGGGGGGGGEGGGGGDGFGGGGGCGGFCGGGGGGGEFEGGGGGGGGGGEGG?CGC:+02:CGGGDGG46?GG*+>F?FCC6>6>CD3=F45>9B=??FGF<5)(88*08*//9
@M03506:14:000000000-AKVR1:1:1101:26983:10994 1:N:0:35
CGAACTCCTACGGGAGGCAGCAGTGGGGAATATTGGACAATGGGCGAAAGCCTGATCCAGCAATGCCGCGTGAGTGATGAAGGCCTTAGGGTTGTAAAGCTCTTTTGCCAGGGATGATAACGACAGTACCTGGAGAATAAGCTCCGGCTAACTCCGTGCCAGCAGCCGCGGTACTACGGAGGGAGCTAGCGTTGTTCGGAATTACTGGGCGTAAAGCGCGCGTAGGCGGCTTTGTAAGTTAGAGGTGAAAGCCCGGGGCTCAACCCCGGAACTGCCCTTAAGACTGCATCGCTTGAATCCG
+
CCCCCGGGFFGGGDGGGGGGGGGGGGGGEEFGFGGGFFGGGGGGGCFGCFFGGGGGGGGGGGGFGCFEGGGGCGCFGFGGFGGGFFGGG@EC<FFFGGFGGGGGGGGGGGF@CFFGGGGGGEBCCFFGEFDFCFFFGGGGDFBDFFGGGGGGGGDFC7CEDEGGGGGGG7:<F*FBFCGD>C*F*4FEGGDBC7:<CG*31*BFGGFG7CGEGEG9BEEECEGCCEG5C5*:8<<9CFF+CCCFFG*C?:?C*:CD*<D5/+96:5>DD):B<=F**/2C7@FC0<FF<D5:>).8?F?:3
@M03506:14:000000000-AKVR1:1:1101:12894:10995 1:N:0:35
CGAACTCCTACGGGAGGCAGCAGTGGGGAATATTGCGCAATGGCCGAAAGGCTGACGCAGCGACGCCGCGTGTGGGAGGAAGCCCTTCGGGGTGTAAACCACTGTCGGGAGGGACGAATCGTGAACGGGCAAATAGCCCGGGCGCTTGACGGTACCTCCAAAGGAAGCACCGGCTAACTCCGTGCCAGCAGCCGCGGTAAGACGGAGGGTGCAAGCGTTGTTCGGAATTACTGGGCGTAAAGCGCGGGCAGGTGGCCTTTTAAGTCCTTTGTGAAATGCCGGAGCTCAACTCCTGACCTGC
+
CCCCCGGGGGGGGGGGGGGGGGGGGGGGGGFGGGGGGGGGGGGGGGGGGGGGGGGGGG7FGGGGGGGGGGGGGGGGGGGGGGGGGGGGGGGGGGGGGGGGGGGCGGGGGGGGGGGGGGGGGGFGGGGGGCGGGGGCFFGGGGGGGGGGGGGGGGGGGGGGGFGCFCFFFGGGGDGGGGGGGG>CEGGCGGGGGGGCGEEE6@GGG*CG5EEGGFGGGAE8CGCCG5ACGFG?7?FGGGGD5FGGE=EDEE5E>6FCF=FGG?>FCFFFG7CFFCCFC*09))0>5.972<6-97?69)9@7
@M03506:14:000000000-AKVR1:1:1101:5101:10998 1:N:0:35
CGAACTCCTACGGGAGGCAGCAGTGGGGAATTTTGGGCAATGGGCGAAAGCCTGACCCAGCAACGCCGCGTGAGGGAGGAAATCCTTCGGGATGTAAACCTCACAAGCAAGGGAAGAGAGCTACGGGCTGAATAATCCCGTAGTGCGACGGTACCTTGCGTAAGCCACGGCTAACTACGTGCCAGCAGCCGCGGTAATACGTAGGTGGCAAGCGTTGTTCGGAATTATTGGGCGTAAAGGGCGCGTAGGCGGTTTGTTAAGTCGGCTGTGAAAGCCCGGGGCTCAACCCCGGAGGGTCAGC
+
CCCCCGGGGGGGGGGGGGGGGGGGGGGGGGGGGGGGGGGGGGGGGGGGGGGGGGGGGGGGGGGGGGGGGGGGGGGGGGGGGGGGGGGGGGGGGGGGGGGGGGGGGGGGGGGGGGGGGGGGGGGGGGGGGGGGGGGGGGGGGGGGGGGGGGGGGGGGGGGGGGGGGFGGGGGGGGGGGGGGGGGGGFDGGGGGGGGGGGGGGGGGGGGGGGGGGGCCEGFGGGGGGGGFCFGGGGGGEGGGGG5CECEGGGGG<ECDFF7??EFGGDGGCCCFCGF=5BD<DE3CF@FFBDE;F7>EDFFF)
@M03506:14:000000000-AKVR1:1:1101:19237:11010 1:N:0:35
CGAACTCCTACGGGAGGCAGCAGTGGGGAATCTTGCGCAATGGGCGAAAGCCTGACGCAGCAACGCCGCGTGGGGGATGAAGGCTCTCGGGTTGTAAACCCCTTTCAGCAGGGACGAAACTGACGGTACCTGCAGAAGAAGCCCCGGCCAACTACGTGCCAGCAGCCGCGGTAACACGTAGGGGGCAAGCGTTGTCCGGATCTATTGGGCGTAAAGAGCTCGTAGGCGGCTCAGTAAGTCGGGTGTGAAACCTCCAGGCGCAACCTGGAGACGCCACCCGATACGGCGGTGGGTAGAGTCC
+
CCCCCGGGGDGGGGGGGGGGGGGGGGGGGGGGGGGGGGGGGGGGGGGGGGGGGGGGGGGGGGGGGGGGGGFGGGGGGGGGGGGGGGGGGGGGGGGGGGGGGGGGGGGGGGGGGGGGGGGGGGGGGGGGGGGGGGGGGGGGGGGGGGGGEGGGGGGGGCFGCGGDGGGGGGGCGGGGGGGGGGGGGGGGGGG>E5CFEGG5CC+<<FCFGGGCEECC9CFCF=8>FCDECEC5EGFGFC7A=EGDE=EFEFFG<GGGGF<)/*95FGGG=9+8>D<5<>7CC))>*)1)4)76)0/0/9/9/
@M03506:14:000000000-AKVR1:1:1101:21020:11011 1:N:0:35
CGAACTCCTACGGGAGGCAGCAGCAAGGAATCTTGGGCAATGGACGAAAGTCTGACCCAGCGACGCCGCGTGAGGGATGAAGGCCTTCGGGTCGTAAACCTCTTTTGCGGGGGAAGAAGATCTGACGGTACCCCGCGAATAAGCCACGGCTAACTACGTGCCAGCAGCCGCGGTAATACGTAGGTGGCAAGCGTTGTCCGGATTTACTGGGCGTAAAGGGCTTGTAGGCGGTTTGTTAAGTCTGGTGTGGAATCTCCCGGCTCAACCGGAAGGGGTCATCGGATACTGGCAGACTTGAGAC
+
CCCCCGGGGFGGGGGGGGGGGGGGGGGGGGGGGGGGGGGGGGGGGGGGGGGGGGGGGGGGGGGGGGGGGGGGGGGGGGGGGGGGGGGGGGGGGGGGGGGGGGGGGGGGGGGGGGFGFGGGGGGGGGGGGGGGGGGGGGGGGGGGGGGGGGGGGGGGGGGGGGGGGGGGGGGGGGGGGGGGGGGGGGGGGGGGGGGGGGGGGGGGFGGGGGGGGE>EGGGG=EGEGGGGGDE:EDG*CEGGGGGGGGGGGGGFF?C*<7CGG57?C9*9CCCBGGG=GFFGGFFGG4CFFCF<5>@==6F@*
@M03506:14:000000000-AKVR1:1:1101:12411:11043 1:N:0:35
CGAACTCCTACGGGAGGCAGCAGTGGGGAATATTGGACAATGGGCGAAAGCCTGATCCAGCAATGCCGCGTGAGTGATGAAGGCCTTAGGGTTGTAAAGCTCTTTTACCCGGGATGATAATGACAGTACCGGGAGAATAAGCCCCGGCTAACTCCGTGCCAGCAGCCGCGGTAATACGGAGGGGGCTAGCGTTGTTCGGAATTACTGGGCGTAAAGCGTACGTAGGCGGCTTTGTAAGTTAGAGGTGAAAGCCCGGAGCTTAACTCCGGAATTGCCTTTAAGACTGCATCGCTTGAATCAT
+
CCCCCGGGGGGGGGGGGGGGGGGGGGGGGGGGGGGGGGGGGGGGGGGGGGGGGGGGGGGGGGGGGGGGGGGGGGFGGGGGGGGGGGGGGGGGGGGGGGGGGGGGGGGGGGGGGGGGGGGGGGGGGGGGGGGGGGGGGGGGGGGGGGGGGGGGGGGGGGGGGGGGGGGGGGGGGGGGGGGFGGGGGDGGGGGGGGGGGGGGGGGGGGGGGGGGEGGGGGGGGGFGGGGGGG=CGG<<F@:FGFCGGECCCEFFDFEGE>CGGFGFFGGGG:EFCF7CF@FGGFFFFFGFAFE<FFFF4*9@9
@M03506:14:000000000-AKVR1:1:1101:8330:11049 1:N:0:35
CGAACTCCTACGGGAGGCAGCAGTGGGGAATATTGGACAATGGGGGCAACTCTGATCCAGCCATGCCGCGTGGGTGATGAAGGCCTTCGGGTTGTAAAGCTCTTTTGGCGGGGACGATGATGACGGTACCCGCAGAATAAGCCCCGGCGAACTTCGTGCCAGCAGCCGCGGTAAGACGAAGGGGGCTAGCGTTGTTCGGAATTACTGGGCGTAAAGCGTGTGTAGGTGGTTGTCATAGTCAGGTGTGAAAGCCTTGAGCTCAACTCAAGAAATGCACTTGATACTGGGCGACTAGAGGACC
+
CCCCCGGGGGGGGGGGGGGGGGGGGGGGGGGGGGGGGGGGGGGGGGGGGGGGGGGGGGGGGGGGGGGGGGFGGGGGGGGGGGGGGGGGGGGGGGGGGGGGGGGGGGGGGGGGGGGGGGGFGGGGGGGGGGGGGGGGGGGGGGGGGGGGGGGGFGGGGGGGGGGGGGGGGGGGGGGGGGGGDGGGGGGGGFGGGDEGGGGEECFFGGGGGGGGGGGGGGGGGGGGGGFGGGGGDFGFGGFFGGGGGGGGCGGGGFFDFFFFGG=FFGGGGGFFGGGGC@F7:??GEFGFFGFFDFF=FFFF@
@M03506:14:000000000-AKVR1:1:1101:24528:11053 1:N:0:35
CGAACTCCTACGGGAGGCAGCAGTGAGGAATATTGGACAATGGGCGAAAGCCTGATCCAGCCATGCCGCGTGAGTGATGAAGGCCTTAGGGTTGTAAAGCTCTTTCGATGGTGAAGATAATGACGGTAACCATAGAAGAAGCCCCGGCTAACTTCGTGCCAGCAGCCGCGGTAATACGAAGGGGGCTAGCGTTGTTCGGAATCACTGGGCGTAAAGCGCGCGTAGGCGGAGATGTAAGTCAGAGGTGAAAGCCCAGGGCCTAACCTTGGAACTGCCTTTGAAACTACATAACTGGAGACTC
+
CCCCCGGGGGGGGGGGGGGGGDEFGGGGGGGGGGFFFGGGGGCFGCFGGGGFGCDGGGGGFGGGFGGGGCCFGDFFGGGCFGGGGGEGGGGGGDGFGGFGFGGGGGC<FFCCFAFCEFFGGGGGGGGGGCFGGGGGF9FGFGGGGG7CFFFGEFEFGGGGGGGGFGGEGGGGG:,EFGG7<CGGGGGGDGGGGGGFGGDDEFFFF9+BEFEEGGGGG588EEEGGDGGGE*:@92:CCDFGFDEDGGF?F+C4/15*5DG=CGGGCFGC4C?<C4ECF7:>=FF?FF)4C*,*09<>?F46
@M03506:14:000000000-AKVR1:1:1101:17983:11086 1:N:0:35
CGAACTCCTACGGGAGGCAGCAGTGGGGAATCTTGGACAATGGGCGCAAGCCTGATCCAGCCATGCCGCGTGAGTGAAGAAGGCCTTAGGGTTGTAAAGCTCTTTTGCCAGGGACGATAATGACGGTACCTGGAGAATAAGCCCCGGCAAACTTCGTGCCAGCAGCCGCGGTAATACGAAGGGGGCTAGCGTTGTTCGGATTTACTGGGCGTAAAGCGCACGTAGGCGGGTCGTTAAGTCAGGGGTGGAATCCCGGAGCTCAACCCCGGAACTGCCTTTTATACTGGCGACCTTGAGGCGG
+
CCCCCGGGGGGGGGGGGGGGGGGGGGGGGGGGGGFGGFEGGGGGGGGGGGGGGGGGGGGGGGGGGGGGGGEGGGGGGGGGGGGGGGGGGGGFGGGGGGGGFGGGGGGGGGGGGGGGGGGGGGGGGGGGGGDGGGGGGGGGGGGGGGGGGGGGGGGGGGGGFGGGFGGGGGEGGGGGGGGGGGGGGGEGGGGGGGEGGGGCGDGGGGGGFCE8?EGFGC8:88CFGGFGGC8EGGGG=GFDEFDCC:57CG+3C<CG=5)*<9C6*/:DGGDFGGCF*87***9?CF4>>CB>BFF*<4))0
@M03506:14:000000000-AKVR1:1:1101:14843:11115 1:N:0:35
CGAACTCCTACGGGAGGCAGCAGTGGGGAATATTGCGCAATGGGCGGAAGCCTAACGCAGCGACGCCGCGTGGGGGATGACGGCCTTCGGGTTGTAAACCTCTTTCAGCAGGGACGAAGCCGTGAGGTGACGGTACCTGCAGAAGAAGCACCGGCCAACTACGTGCCAGCAGCCGCGGTAATACGTAGGGTGCAGGCGTTGTCCGGAATTATTGGGCGTAAAGAGCTCGTAGGCGGTCTGTCGCGTCGGGCGGTGAATCCCGAGGCTCAACCTCGGGTCTGCAGGCGATACGGGCGAACTG
+
CCCCCGGGGGGGGGGGGGGGGGGFGGGGGGGGGGGGGGGGGGGGGGGGGGGGGGGGGGGGGGGGGGGGGGGGGGGGGGGFGGGGGDGGGGGGGDEGGGGCFGFGFGGGGGGGGGGGGGGGGG<@F:CFFGGGGECGFGGGGGFGGGGGDGGFGDF*=<<CFEFGGGGGFDGGEGDEGGG8ACC?C+<CEGCEEGGGGGGEGGFFGGEC5<@FGGFFCEGE5EG<@82@E*A*?CGG:8<CFFF5C7/C=**/1*2/+9*2AG<EGCEFC7A57<<ED@<<<*1<*))04*>:B>3)8>)06
@M03506:14:000000000-AKVR1:1:1101:14347:11118 1:N:0:35
CGAACTCCTACGGGAGGCAGCAGTGGGGAATTTTGCGCAATGGGCTAACGCCTGACGCAGCAACGCCGCGTGGAGGATGAAGGTCTTTGGATTGTAAACTCCTGTCAGCAGGGAAAAAGCAACTGGACCTAATACGTCTGGGAGTTGATTGTACCTGCAGAGGAAGCCCCGGCTAACTCTGTGCCAGCAGCCGCGGTAATACAGAGGGGGCAAGCGTTATTCGGAATTATTGGGCGTAAAGGGCGCGTAGGCGGCTTTTCAAGTGACGGGTGAAATCCCTCGGCTTAACCGAGGAACTGCC
+
CCCCCGGGGGGGGGGGGGGGGGGGGGGGGGFGGGGGGGGGGGGGGGGGGGGGGGGGGGGGGGGGGGGGGGGGGFGGGFFGGGGGGGGGGGGGGGGGGGGGGGGGGGGGGGGGGGGGGGGGGGGGGGGGGGGGGGGGGGGGGGGGGGGGGGGGGGGGGFGGGGGGGFGGGGGGGGGGGGGGGGGGGGGGGGGGGGGGGGGGGGGGGGDGGGGEGGGGGEGGCGGGGG5FGFE@FGGGEECFFCEGGGG<EEGGGGG7CFC2+<72<DFDGGCDFCFCFFG6F@):5<CFFGE>FFBFFFF=?
@M03506:14:000000000-AKVR1:1:1101:4915:11140 1:N:0:35
CGAACTCCTATGGGAGGCAGCAGTGGGGAATCTTGCGCAATGGGCGAAAGCCTGACGCAGCAACGCCGCGTGGGGGATGAAGGCTCTCGGGTTGTAAACCCCTTTCAGCAGGGACGAATCTGACGGTACCCGCAGAAGAAGCCCCGGCCAACTACGTGCCAGCAGCCGCGGTAACACGTAGGGGGCAAGCGTTGTCCGGATTTATTGGGCGTAAAGAGCTCGTAGGTGGTTCGGTAAGTCGGGTGTGAAACCTCCAGGCTCAACCTGGAGACGCCACCGGATGCTGCTGTGACTGGAGCCC
+
CCCCCGGGGGGGGGGGGGGGGGGGGGGGGGGGGGGGGGGGGGGGGGGGGGGGGGGGGGGGGGGGGGGGGGGGGGGGGGGGGGGGGGGGGGGGGGGGGGGGGGGGGGGGGGGGGGGGGGGGGGGFGGEGGGGGGGGGGGGGGGGGGGEGGDGGGGGGGGGGGGGGGGGGGGGFGGGGFGFGGGGGGDGGGGGCEGGGGGGEGGGFGCGGCFGEGGFGGFFGFEGGGGFGG>EFCG?FEGGGEDGFGEDD@EGCFFGGFFG<797:=CGD=C6@GGCCDF)7C@ECFFF),09>F**7)05>5
@M03506:14:000000000-AKVR1:1:1101:8677:11158 1:N:0:35
CGAACTCCTACGGGAGGCAGCAGTGGGGAATCTTGCGCAATGGGCGAAAGCCTGACGCAGCGACGCCGCGTGAGTGATGAAGGCCTTCGGGTTGTAAAGCTCTGTGGGGAGGGACGAATAAGTGTTGGCTAATATCCAGCGCGATGACGGTACCTCTTTAGCAAGCACCGGCTAACCCTGTGCCAGCAGCCGCGGTAAGACAGAGGGTGCAAACGTTGTTCGGAATTACTGGGCGTAAAGCGTGGGTAGGCGGCTTTGCAAGTCGGATGTGAAAGCCCCGGGCTCAACCCGGGAAGTGCAC
+
CCCCCGGGGEFGGGGGGGGGGGGFGGGGGGGFGGGGGGGGGGGGGGEGGGGGGGGGGGGGGGGGGGGGGGGGCCFGGGGGGGGGGGGFGGGGGGGGGGGGFGGGGDGGGGGGGGGGGEFGGGGGGGGFGGGC9FEGCGGGGGGGEGGGGGEGGGGFGGF?FFFFGGGGGGGGDFDGGGEGGGCFFGFGGGFGDGCGDCGGFCCFGFEGGG?9@F822AEFGGCG;8:<@<F8C***:;999>EGCE=FGGFEGEE7C?77<<:CEG59/2<=F****5<DC>7*:?6)(9<(>3))09?/7
@M03506:14:000000000-AKVR1:1:1101:27394:11161 1:N:0:35
CGAACTCCTATGGGAGGCAGCAGTGGGGAATATTGGACAATGGGGGCAACCCTGATCCAGCCATGCCGCGTGAGTGATGAAGGCCTTCGGGTTGTAAAGCTCTTTTGGCGGGGACGATGATGACGGTACCCGCAGAATAAGCCCCGGCTAACTTCGTGCCAGCAGCCGCGGTAAGACGAAGGGGACTAGCGTTGTTCGGAATTACTGGGCGTAAAGCGCGTGTAGGCGGTTGCCCAAGTCGGGTGTGAAAGCCTGGCGCTCAACTCAAGAAATGCACTCGGTATTGGGTGACTAGAGGACC
+
-BCCCGDGFDFCGGFCGGGGFFGDFGGGGGGGGGFGGFGGGGGGGDEGGGGGGCCEG@FGGGGECFDGEFFGEFGGGFFFEGGGGGF<FEGFGGGGGGGGFF?FGFGGGGGGFCCE+>FECCAFGGGFC,@:CGE@EFFGGG:FEEGG7:FFFGG*=<@FFGGFGGGGGCC<FDF,7<:*<FGGDCC?68:8CEGGGGG*:5:9CEEFG5?:>**0+2:CCE8;FC+1?88?F7+2*;*<:EECC*:C2:CF7+**27C<:*969>+7+00<:0:777*9/8)*<@F>?DF)9*/6*7>5)
@M03506:14:000000000-AKVR1:1:1101:22216:11164 1:N:0:35
CGAACTCCTACGGGAGGCAGCAGTGGGGAATATTGCGCAATGGGCGGAAGCCTGACGCAGCGACGCCGCGTGGGGGGTGACGGCTTTCGGGTTGTAAACCTCTTTCGACCTCGACGAAGCCTTTGGGTGACGGTAGGGGTGGAAGAAGCACCGGCCAACTACGTGCCAGCAGCCGCGGTAATACGTAGGGTGCGAGCGTTGTCCGGAATTATTGGGCGTAAAGAGCTCGTAGGCGGTGTGTCACGTCGGCCGTGAAAACCTGCAGCTTAACTGTGGGCGTGCGGTCGATACGGGCATCACT
+
CCCCCGGGGGGGGGGGGGGGGGGGGGGGGGGGGGGGGGGGGGGGGGGGGGGGGGGGGGGGGGGGGGGGGGFGGGGGGGGGGGGGGGGGGGGGGGGGGGGGGGGGGGGGGGGGGGGGGGGGGGGGGGGGGGGGGGGGGGGGGGFFGGGGGGGFGGGGGGGGGGGGGGGGGGGGGGGGGGGG>CFGGGGGGGCCGGGGGGGEEGGGGGGGFFGGGGGGGGGGGGGGGGGGGGGGGGGGGGGGGGGGGGCDGEEGDGGGGFFDECGGGGCGGGG=>:*29>DC3>BG5<DFBGFF3>>357@?*
@M03506:14:000000000-AKVR1:1:1101:16272:11175 1:N:0:35
CGAACTCCTACGGGAGGCAGCAGTAAGGAATATTGGTCAATGGAGGCAACTCTGAACCAGCCATGCCGCGTGCAGGAAGACGGCCCTACGGGTTGTAAACTGCTTTTGTACCGGAATAAACCTTTCTACGTGTAGAGAGCTGAATGTACGGTAAGAATAAGGATCGGCTAACTCCGTGCCAGCAGCCGCGGTAATACGGAGGATCCAAGCGTTATCCGGATTTATTGGGTTTAAAGGGTGCGTAGGCGGCTTATTAAGTCAGGGGTGAAAGACGGTGGCTCAACCATCGCAGTGCCTTTGA
+
CCCCCGGGGGGGGGGGGGGGGGGGGGGGGGGGGGGGGGGGGGGGGGGGGGGGGGGGGGGGGGGGGGGGGGGGGGGGGGGGGGGGGGGGGGGGGGGGGGGGGGGGGGGGGGGGGGGGGGGGGGGGGGGGGGGGGGGGGGGGGGGGGGGGGGGGGGGGGGGGGGGGGGGGGGGGGGGGGFGFGGGGGGGGGEGGGGGGGGGGGGGGGGGDGGGGDGGGGGGGGEFGGFGGGECEFFGGGGGGGDEGGGFGDDEE4CCFC?CF7+7FEGE3CCCF<<377>5FF?FGGEGFFGEFFF?FF4BB*
@M03506:14:000000000-AKVR1:1:1101:3869:11179 1:N:0:35
CGAACTCCTACGGGAGGCAGCAGTGGGGAATTTTGGACAATGGGCGCAAGCCTGATCCAGCCATGCCGCGTGAGTGAAGAAGGCCTTCGGGTTGTAAAGCTCTTTCGGCGGGGACGAAAAGGTCCGTGACAACACCACGGATCCATGACGGTACCCGCAGAAGAAGCACCGGCTAACTACGTGCCAGCAGCCGCGGTAATACGTAGGGTGCAGGCGTTAATCGGAATTACTGGGCGTAAAGCGTGCGCAGGCGGTTTGCTAAGAGAGATGTGAAATCCCCGGGCTTAACCTGGGAACTGCG
+
CCCCCGGGGGGGGGGGGGGGGGGGGGGGGGFGGGGGGGGGGGGGGGGGGGGGGGGGGGGGGGGGGGGGGGGGGGGGGGGGGGGGGGGGGGGGGGGGGGGGGGGGGGGGGGGGGGGGGGGGGGGGGGGGGGGGGGGGGGGGGGGGGGGGGGGGGGGGGGGGGGGGGGGGGGGGGEGGGGGGGGGGGGGFGGGGGGGGGGGGGGGGGGGGGGGGGCCEEGCFEFGGGGFGFGGFGGGGEEGGGFEEGGGGGGGDDGEDC3CDFFFCFGGGGFGFF>FGFFGFGEDCG@444CF3>::?>FFF>
@M03506:14:000000000-AKVR1:1:1101:9629:11208 1:N:0:35
CGAACTCCTACGGGAGGCAGCAGTGGGGAATTTTGCGCAATGGGGGAAACCCTGACGCAGCAACGCCGCGTGGTGGATGAAGCCCCTTGGGGTGTAAACTCCTTTCGACCAAGACGATAATGACGGTACTGGTGGAAGAAGCACCGGCTAACTCTGTGCCAGCAGCCGCGGTAATACAGAGGGTGCAAGCGTTGTTCGGAATTATTGGGCGTAAAGGGCGCGTAGGCGGCGCCACAAGTCACCTGTGAAATCTCTGGGCTTAACTCAGAGCCTGCAGGCGAAACTGTGGTGCTGGAGTATG
+
CCCCCGGGGFFGGGGGGGGGGGGGGGGGGGGGGGGGGGGGGGGGGGGGGGGDGGGGGGGGGGGGGGGGGGGGGCFGGGGGGGGGGGGGGGGGGGGGGGGGGGGGGGGGGGGFGGGGGGEEGGGGGGGGGGGGGGGGGGGGGGGGFGGGGCGGGGGGGGGGGGGGGGGDGGGGGGGGGGGGGGGFGGGFGGGG<FGGGGGGGGFGGGGGGGGGGGCFFGGGGGGGGEFGGGCGGGEFGGFGGDFFFGGCCGFGGG?DGFGG=FFGFGC<CCFFGGGGGFGDC3>EC@>=7CF<FFFFFFFF=
@M03506:14:000000000-AKVR1:1:1101:21399:11226 1:N:0:35
CGAACTCCTACGGGAGGCAGCAGTGGGGAATATTGGACAATGGGCGAATGCCTGATCCAGCAATGCCGCGTGAGTGATGAAGGCCTTAGGGTTGTAAAGCTCTTTTACCCGGGATGATAATGACAGTACCGGGAGAATAAGCCCCGGCTAACTCCGTGCCAGCAGCCGCGGTAATACGGAGGGGGCTAGCGTTGTTCGGAATTACTGGGCGTAAAGCGTACGTAGGCGGCTTTGTAAGTTAGAGGTGAAAGCCCGGGGCTCAACTCCGGAATTGCCTTTAAGACTGCTTCGCTTGAATCAT
+
CCCCCGGGGGGGGGGGGGGGGGGGGGGGGGGGGGGGGGGGGGGGGGGGGGGGGGGGGGGGGGGGGGGGGGGGGGGGGGGGGGFGGGGGGGGGGGGGGGGGGGGGGGGGGGGGDGGGGGGGGGGGGGGGGGDGG7FEFGGGFGGGGGGGGGGGGGGDGGGGGGGGGGGGGGGGGGGGGGGEGGGGGGGGGGGGGGGGGGGGCFGGGGGGGGGGGDCFGGGGGGGGFGFGGGG5FGGGGGGGGFCCFGGGGGGGFGGDE>DDFF47C*<DG3=FDCFGGFGFF=FGG:CFAFFB55.7<=F=1
@M03506:14:000000000-AKVR1:1:1101:9268:11230 1:N:0:35
CGAACTCCTACGGGAGGCAGCAGTGGGGAATTTTGGACAATGGGCGCAAGCCTGATCCAGCCATTCCGCGTGCAGGATGAAGGCCCTCGGGTTGTAAACTGCTTTTGTACGGAACGAAACGGCGCTTTCTAATACAGAGCGCTAATGACGGTACCGTAAGAATAAGCACCGGCTAACTACGTGCCAGCAGCCGCGGTAAGACGTAGGGTGCAAGAGTTAATCGGAATTATTGGGCGTAAAGCGTGCGCAGGGGGTGCTGTAAGACTGTTGTGAAATTCCCGGGCCCAACCTGGGAACTGGA
+
CCCCCAEG9E<FEGGGGGGEDCGEEFDFGGG<EEGDFGGGGG@DDGGCCFFEF@GCFGGGGGGGEEEECFEGGGFGEEECAGGGGGDFGGGGGG455FFFCGCFCGGFGG@FCEGDCF+CFGC@FGGGGCBFAAD<DGE==FG7CFG9D+3F+3@<>C<:3=FF;D9:D,@1B>F:<<F,<FCGGGG>FFA:=:E7*1=+5+8BC8@8+*12<+**+2<CFGF>5/*<E+:<C5C?5:9@79*CC5:CE=5*1:*5*1:0<0>?E*003CC>FC7F*9**7>5E*)172*/,)7:48:*00
@M03506:14:000000000-AKVR1:1:1101:17982:11242 1:N:0:35
CGAACTCCTACGGGAGGCAGCAGTGGGGAATTGTTCGCAATGGGCGCAAGCCTGACGACGCAACGCCGCGTGGAGGATGAAGACCTTCGGGTCGTAAACTCCTTTCGATCGAGACGAACGGCCTCCGGGTGAATAGTTCGGAGGAATGACGGTACCGAGAGAAGAAGCCCCGGCTAACTCCGTGCCAGCAGCCGCGGTAATACGGGGGGGGCAAGCGTTGTTCGGAATTACTGGGCGTAAAGGGCTCGTAGGTGGCCAACTAAGTCAGACGTGAAATCCCTCGGCTTAACCGGGGAACTGC
+
CCCCCGGGGGGGGGGGGGGGGGGGGGGGGGGGGGGGGGGGGGGGGGGGGGGGGGGGGGGGGGGGGGGGGGGGGGGGGGGGGGGGGGGGGGGGGGGGGGGGGGGGGGGGGGGGGGGGGGGGGGGGGGGGGGGFGGGGGGGGGGGGGGGGGGGGGGGGGGGGGDFGGGFGGGGGGGGGFGGFGGGGGGFFGGGGFG58E>E>CFFGGGGGGGGECEFFG1CEEGGGGGGGGG?GGGGFG*985CFGDGCG?5EGCFGGG@<FGCDG<C9DFF=.9D5+?@6C9@FEGF))::FFBDF:5F49*
@M03506:14:000000000-AKVR1:1:1101:21644:11246 1:N:0:35
CGAACTCCTACGGGAAGCAGCAGTGGGGAATTTTGGACAATGGGCGCAAGCCTGATCCAGCCATTCCGCGTGCAGGATGAAGGCCCTCGGGTTGTAAACTGCTTTTGGACGGAACGAAAAGGCCTTTTCTAATACAGAGGGCTCATGACGGTACCGTCAGAATAAGCACCGGCTAACTACGTGCCAGCAGCCGCGGTAATACGTAGGGTGCAAGCGTTAATCGGAATTACTGGGCGTAAAGCGTGCGCAGGCGGTTATGTAAGACAGGTGTGAAATCCCAGGGCTGAACCTGGGAACTGCA
+
BCCCCFGGGGGGGGGGGGGGGGGGGGGGGGGGGGGGGGGGGGFGGGGGGGGGGGGFGGGGGGGGGGGGGGGGGGGGGGGGGGGGGGGFGGGGGGGFGGGGGGGFGGGGGGGGDEGGGCGGCGGGGGGGGFFFFGGGGGGGCEGGGGGGGGDGFDFG7FFGGGGGGGEGGGGGGGGGGGFCCFFGGFFFEGD7F*:<4BE9CFG?FDEGB78CFGGC;=*=CF=EGC*AFGFFFC@ECC75++:C55CGGGC5957D==C*+?F?9*09<7+8CFC?FF6*9>3*0)17?<@0777@7?@=/
@M03506:14:000000000-AKVR1:1:1101:26852:11254 1:N:0:35
CGAACTCCTACGGGAGGCAGCAGTGGGGAATCTTGCGCAATGGGCGAAAGCCTGACGCAGCGACGCCGCGTGAGTGATGAAGGCCTTCGGGTTGTAAAGCTCTGTGGGGAGAGAAGAATAAGTGTTGGCTAATATCCAGCATGATGACGGTATCTCCTTAGCAAGCACCGGCTAACTCTGTGCCAGCAGCCGCGGTAAGACAGAGGGTGCAAACGTTGTTCGGAATTACTGGGCGTAAAGCGTGTGTAGGCGGCTTTGCAAGTCGGATGTGAAAGCCCCGGGCTCAACCCGGGAAGTGCAC
+
CCCCCGAGGGGGGDGGGFGGGGGGGFFGGGGGGFGFGGGGGGDFFDEFGFFGGGGGGDGGGEGECG>C:C8C?FEFAFF<FGGGFFGGGDGGGGEGCFDGGGGGEEF>FGGD7EGDFGGFDCCFGGGGGGGFGGGGGGGGGGFFGFEFCCFCCEFBCFBFC:F=DFGFGC5BFFGGF:F,C,CFCFCFFC,CF*BFE*??FCG8<EEC8EGDGGDC?CEGG*?>?FGFFFFC=58:7*99CEE=:CEGFG+:D=EDF67*0<*3A)*9C2+1:>>FG>G3C>5CG@FFFD@9:)07FFF?9
@M03506:14:000000000-AKVR1:1:1101:7735:11264 1:N:0:35
CGAACTCCTACGGGAGGCAGCAGTGGGGAATCTTGCGCAATGCACGACAGTGTGACGCAGCAACGCCGCGTGGGGGAAGAAGGCTTTCGGGTCGTAAACCCCTTTCAGGAGGGACGAAGCTCCGGTAGCGAATAGCTGTCCGGAGTGACGGTACCTCCACAAGAAGCCCCGGCTAACTACGTGCCAGCAGCCGCGGTAATACGTAGGGGGCTAGCGTTGTCCGGAATCATTGGGCGTAAAGAGCGCGTAGGCGGCCAGATAAGTCCGGTGTGAAAGTCACAGGCTCAACCTGTGAATGCCG
+
CCCCCGGGGGGGGGGGGGGGGGGFGGGGGGGGGGGGGGGGGGGGGGGGEGGGGGGGGGGGGGGGGGGGGGFGGGGGGGGGGGGGGGGGGGGGGGGGGGGGGGGGGGGGGGGGGGGGGGGGGGGGGGGGGGGGGGGGGGGGGGGGGGGGGGGGGGGGGFGGGGGGFFGGGGGGGDGGGGGGGGGGGGGGGGGGGGGEEGGGFGGFFFGEGGGGGGGGGDCEGFGGDCFGCFFFGGGGGGGGECFDEGGG5CEGDGG<EFFF7?FFFGC3>GEEGFGGG4FGGFFF>>CFFG?774@BFFF?5
@M03506:14:000000000-AKVR1:1:1101:19310:11317 1:N:0:35
CGAACTCCTACGGGAGGCAGCAGTGGGGAATATTGCGCAATGGGCGAAAGCCTGACGCAGCGACGCCGCGTGAGGGATGAAGGCCTTCGGGTTGTAGACCTCTTTCAGCAGGGACGAAGCGAAAGTGACGGTACCTGCAGAAGAAGCACCGGCCAACTACGTGCCAGCAGCCGCGGTAATACGTAGGGTGCAAGCGTTGTCCGGAATTATTGGGCGTAAAGAGCTCGTAGGCGGTTTGTCGCGTCGGCTGTGAAAACTCGGGGCTCAACCCCGAGCCTGCAGTCGATACGGGCAGACTAGA
+
CCCCCGGGGGGGGGGGGGGGGGGGGGGGGGGGGGGGGGGGGGGGGGGGGGGGGGGGGGGGGGGGGGGGGGGGDGGGGGGGGGGGGGGGGGGGGGGGGGGGGGGGGGGGGGGGGGGGGGGGGGGGGGGGGGGGGGGGGGGGGGGGGGGGGGGGGGGGGGGGGGGGGGGGGGGGGGGGGGGGGGGFFGGGGEEGGFGGEGGGGGGGGGGGGGGFFGGGGGCFGGGFGGGGDFEGGEEEEGGGGGGEGDGGFG7CDFFFGFGDGGGDEG6CC5EFGGGGGFGDG?6C5><:>CE;:55>;:=F*
@M03506:14:000000000-AKVR1:1:1101:20690:11321 1:N:0:35
CGAACTCCTACGGGAGGCAGCAGTGGGGAATATTGGGCAATGGGCGCAAGCCTGACCCAGCCATGCCGCGTGAGTGATGAAGGCCTTCGGGTCGTAAAGCTCTGTGGGGAGGGACGAAACAGCCTGTGGCTAACATCCACGGGTCTTGACGGTACCTCCTTAGCAAGCACCGGCTAACTCCGTGCCAGCAGCCGCGGTAATACGGAGGGTGCAAACGTTGCTCGGAATCATTGGGCGTAAAGCGCACGTAGGCGGCTCGTTAAGTTGGATGTGGAAGCCCTGGGCTCAACCCAGGAAGGGC
+
CCCCCGGGGGGGGGGGGGGGGGGGGGGGGGGGGGGGGGGGGGGGGGGGGGGGGGGGGGGGGGGGGGGGGGGGGGFGGGGGGGGGGGGGGGGGGGGGGGGGGGGGGGGGGGGGGGGGGGGGGGGGGGGGGGGGGDGGGGGGGGGGGGGGGGGGGGGGGGGDFGGGGGGGGGGGGGGGGGGGGGGGGGGGGGGGGGGGGEGGGGGGGDEGGGGGGCGGGCGFGGGGGECGFCGGCEFC>ECCFFEGCEE<A7EGGEGD28CC5:7A<C<C?7??C*:AGFG<5>FGF4F=<CFFB:>)>F)>)
@M03506:14:000000000-AKVR1:1:1101:11447:11321 1:N:0:35
CGAACTCCTACGGGAGGCAGCAGTGGGGAATCTTGCGCAATGGGCGAAAGCCTGACGCAGCGACGCCGCGTGGGGGATGAAGCTTCTCGGAGTGTAAACCCCTTTCGACCCGGAAGAATGTCCCGCAAGGGATTGACGGTACGGGTATAAGAAGCCCCGGCTAACTACGTGCCAGCAGCCGCGGTAAGACGTAGGGGGCCAGCGTTGCTCGGAATTACTGGGCGTAAAGGGTTCGTAGGCGGTGCGGCAAGTCGGAAGTGAAATCTCCAGGCGCAACTTGGAGGCCGCTCCCGAAACTGCC
+
CCCCCGGGGGGGGGGGGGGGGGGGGGGGGGGGGGFGFGGGGGGGGGGGGGGFGFG@FGGGGGGGGGGGGGGGGGGGDGGDCGGGGGGGGGCFGGGGFDFFGGGGGGGFGEGGGD@CFGGGGFGGGGGGGGDFFGGGGGGGFGGGGGGGGGGFGG7CFGEGGGGGFFFEG@BFGGFF7=CGGDCEGGGFCFGG5F8EGC8:*;CE*;:>:AEGEECFCCFGEFGGECE5CFGFG=CGCCGG7EEE5CED8EF:**:/;77*+30++022+9FF)/9*>?**975ED)15(9.8B33;B68*7
@M03506:14:000000000-AKVR1:1:1101:6316:11324 1:N:0:35
CGAACTCCTACGGGAGGCAGCAGTGGGGAATTTTGCGCAATGGGGGAAACCCTGACGCAGCAACGCCGCGTGGAGGATGAAGTCCCTTGGGACGTAAACTCCTTTCGACCGGGACGATAATGACGGTACCGGTGGAAGAAGCCCCGGCTAACTTCGTGCCAGCAGCCGCGGTAATACGAGGGGGGCGAGCGTTGTTCGGAATTATTGGGCGTAAAGGGCGCGTAGGCGGTGCGGTAAGTCACCTGTGAAACCTCTAGGCTTAACCTAGAGCCTGCAGGCGAAACTGCCGTGCTGGAGTGTG
+
CCCCCGGGGGGGGGGGGGGGGGGGGGGGGGGGGGGGGGGGGGGGDGGGGGGGGGGGGGDFGGGGGGGGGGGGGGGGGGGGGGGGGGGGGGGGGDGGGGGGGGGGGGGGGGGGGGGGGEGGGGGGGGGGGGG7B:FGGGGGGGGGGGGGGGGGGGGGGGGGGGGFGGGGGGGGGGGGGGGGGGGGGGGGGGGGGGGG?8EEEGG+<ECFFGDEEDFFFC8C=E=>CEFEGGGGGGGGEGG+<9<CFCGGG+<CF:+:E?FGGGGGE=?=CF78FFG7447<D>BE+8459<>3)=4)<?F*7
@M03506:14:000000000-AKVR1:1:1101:9808:11325 1:N:0:35
CGAACTCCTACGGGAGGCAGCAGTCGGGAATTTTGGGCAACGGGCGAAAGCCTGACCCAGCAACGCCGCGTGAAGGATGAAATCCCTCGGGATGTAAACTTCGCAAGAACAGGAAGAATAAGTAGGGGACAATACCCCCTATGATGACGGTACTGTTTGTAAGCTCCGGCTAACTCCGTGCCAGCAGCCGCGGTAATACGGGGGGAGCAAGCGTTGTTCGGATTTACTGGGCGTAAAGGGCGCGTAGGCGGTCAGCACAAGTCAGTTGTGAAATCTCCGGGCTTAACTCGGAAAGGTCAAC
+
CCCCCGGGGFFGGGGGGGGGGGGGGGGGGGGGGGGGGGGGGGGGGGGGGGGGGGGGGGGGGGGGGGGGGGGGGGGGGGGGGGGGGGGGGGGGGGGGGGGGGGGGGGGGGGGGGGGGGGGGGGGGGGGGGGGGGGGGGGGGGGGGGGGGGGGGGGGGGGGFGGGGGGGGGGGGGGGGGGGGGGGGGGGGGGGGGCGGGGGGGGGGGGGGDFGGGGDG8:CEGDGDGGGGGGGGG5??CEGGGEEE=EGGGGGGGGGGF4CCGGFDF:9?09?FFF>?C?DDCB>*<7749DB>:@>F?4)6*
@M03506:14:000000000-AKVR1:1:1101:22481:11353 1:N:0:35
CGAACTCCTACGGGAGGCAGCAGTGGGGAATCTTGCGCAATGGCCTAACGGCTGACGCAGCGACGCCGCGTGTGGGATGAAGCTCTTCGGAGCGTAAACCACTGTTGCCCGGGACGAACAGCTCGAATTCTCGAGCCTGACGGTACCGGGTGAGGAAGCACCGGCTAACTCCGTGCCAGCAGCCGCGGTAATACGGGGGGTGCGAGCGTTGCCCGGAATCACTGGGCGTAAAGGGCGCGTAGGTGGTTTGTTAAGGGTGTGGTGAAAGTCCGGGGCGCAACCCCGGATCTGCCGTGCCGAC
+
CCCCCGGGGGGGGGGGGGGGGGGGGGGGGGGGGGGGGGGGGGFGGGGGGGGGGGGGGGEGGGGGGGGGGGGGGGGGGGGGGGGGGGGGGGGGGGGGGGGGGGGGGGGGGGGGGGGGGGGGGGGGGGGGGGGGGGGGGGGGGGGGGGGGGGCCFGFGGFFGGGGGGDGGGGGGGGGGGGGGGGGGGGGGCGGGGGGGDGGCEGGGGGGGGGEC:CEE>CFEGG9FFGCGECCFGE=EGGDC>EG7CF:>CE*2?+AFF)9CEGGGF*:C2*<>5DGGC))197>GEBD59FFA4<5BB3>:7
@M03506:14:000000000-AKVR1:1:1101:13297:11378 1:N:0:35
CGAACTCCTACGGGAGGCAGCAGTGGGGGATATTGCGCAATGGGCGAAAGCCTGACGCAGCGACGCCGCGTGGGTGATGAAGGCCTTCGGGTCGTAAAGCCCTGTCGAGGGGGAAGAATCGGTCACGACCTAATACGTCGTGATCCTGACGGTACCCCTAAAGGAAGCACCGGCTAACTCCGTGCCAGCAGCCGCGGTAATACGGAGGGTGCGAGCGTTGTTCGGAATCACTGGGCGTAAAGCGCGTGTAGGCGGCCCACTAAGTCTGATGTGAAAGCCCGGGGCTCACCCCCGGGAGTGC
+
CCCCCGGGGGGGGGGGGGGGGGGGGGGGGGGGGFGGGGGGGGGGGGGGGGGGGGGGGGCFEGGGGGGGGGGGGGCEFGGGGGGGGGGGGGGGGGEFFGGGGGGGGGGGGGGGGGGGGGGGGGGGGGGGGGGGGGGGGGGGGGGGFGGGGGGGGGGGGGGFGGFGGGGGGGGGDGDGGGGGGGGGGGGFFGFGGGGGEEECGGGGGGGDEGGGGGGGGGGGGGGGGGGGGFF9?CEFGGCGGFGGEGED=FFGGGGDE>DDFGCF?F7>:>?@GDGCC?DFGFFGE>FFBCFB5)7)0.<F?
@M03506:14:000000000-AKVR1:1:1101:12780:11379 1:N:0:35
CGAACTCCTACGGGAGGCAGCAGTGGGGAATATTGGACAATGGGCGCAAGCCTGATCCAGCCATGCCGCGTGAGTGATGAAGGCCCTAGGGTTGTAAAGCTCTTTTGTGCGGGAAGATAATGACGGTACCGCAAGAATAAGCCCCGGCTAACTTCGTGCCAGCAGCCGCGGTAATACGAAGGGGGCTAGCGTTGCTCGGAATCACTGGGCGTAAAGGGTGCGTAGGCGGGTCTTTAAGTCAGGGGTGAAATCCTGGAGCTCAACTCCAGAACTGCCTTTGATACTGAGGATCTTGAGTTCG
+
CCCCCGGGGGGGGGGGGGGGGGGGGGGGGGGGGGGGGGGGGGGGGGGGGGGGGGGGGGGGGGGGGGGGGGGGGGGGGGGGGGGGGGGGGGGGGGGGGGGGGGGGGGGGGGGGGGGGGGGGGGGGGGGGGGGGGGGGGGGGGGGGGGGGGGGGGGGGGGGGGGGGGGGGGGEGGGGGGGFFGGGGGGGGGGGGGGGGGGGGGGGGGGGGGGGGGEFGGGGGGGGGGGGDEGGEGGGGGGGGGGFGGGGDCCGFCFGGF@5CE?DGFGFGF>6:>CGFGFDFFFFG9@7)2*),=B4/<FFF:
@M03506:14:000000000-AKVR1:1:1101:17068:11411 1:N:0:35
CGAACTCCTACGGGAGGCAGCAGTGGGGAATTTTGGACAATGGGCGCAAGCCTGATCCAGCCATGCCGCGTGCGGGAAGAAGGCCTTCGGGTTGTAAACCGCTTTTGTCAGGGAAGAAACGGCCTGATCTAATAAATCGGGCTAATGACGGTACCTGAAGAATAAGCACCGGCTAACTACGTGCCAGCAGCCGCGGTAATACGTAGGGTGCAAGCGTTAATCGGAATTACTGGGCGTAAAGCGTGCGCAGGCGGCTTTGCAAGACAGATGGGAAATCCCCGGGCTTAACCTGGGAACTGCA
+
CCCCCGGGGGGGGGGGGGGGGGGGGGGGGGGGGGGGGGGGGGGGGGGGGGGGGGGGGGGGGGGGGGGGGGGGGGGGGGGGGGGGGGGGGGGGGGGGGGGGGGGGGGGGGGGGGGGGGGGGGGGGGGGGGGGGGGGGGGGGGGGGGGGGGGGGGGGGGGGGFGGGGGGGGGGGGGGGGGGGGGGGGGGGGGGGGGGGGGGGGGGFGGGGGGGGGGGGGGGGGDGGGGGGGGGGGGGGGGG5CFGGGGGGGGGGDEGGEFFGGGGGGGC7:D+5CCGFGF>DDFFGDFFFF741>>FFFFFF*
@M03506:14:000000000-AKVR1:1:1101:2225:11418 1:N:0:35
CGAACTCCTCCGGGAGGCAGCAGTGGGGAATATTGGACAATGGGCGCAAGCCTGATCCAGCCATGCCGCGTGAGTGATGAAGGCCTTAGGGTTGTAAAGCTCGTTTAGCAGGGAAGATAATGACGGTACCTGCAGAAAAAGCCCCGGCTAACTTCGTGCCAGCAGCCGCGGTAATACGAAGGGGGCTAGCGTTGCTCGGAATTACTGGGCGTAAAGCGCACGTAGGCGGCTTCTTAAGTCGGTGGTGAAATCCTGGAGCTCAACTCCAGAACTGCCTTCGATACTGGGAAGCTCGAGTCCG
+
CCCCCGGGG@FGGGGGGGGGGGGGGGGGGGGGGGGGGGGGGGGGGGGGGGGGGGGGGGGGGGGGGGGEGGGGGGGGGGGGGGGGGGGGGGGGGGGGGGGGGGGGGGGGGGGGGGGGGGGGGGGGGGGGGGGGGGGGGGGGGGGGGDGGGGGGGGGEFGGGGGGGGGGGGGGFGGGGGGGGGGGGGGGGGGGGGECCCEGGGGGGGGGGGGGGGE>FFGGGGGGGGGGGGGGCCCFG+AFFGGGGEEGGGGGGGFGGFFF5FCFGGGEFFGGFGGG6=F=GGFFC?7FF:DEB?FFEF=:B>
@M03506:14:000000000-AKVR1:1:1101:6001:11419 1:N:0:35
CGAACTCCTACGGGAGGCAGCAGTGGGGAATCTTGCGCAATGGCCTAACGGCTGACGCAGCGACGCCGCGTGTGGGATGAAGCTCTTCGGAGTGTAAACCACTGTTGCCCGGGCCGAATAGCTCGATTAATCGAGCCTGACGGTACCGGGTGAGGAAGCACCGGCTAACTCCGTGCCAGCAGCCGCGGTAATACGGGGGGTGCGAGCGTTGTCCGGAATCACTGGGCGTAAAGGGCGCGTAGGTGGTTTGAGAAGGGTGTGGTGAAAGTCCGGGGCTCAACCCCGGATCTGCCGTGCCGAC
+
CCCCCGGGGGGGGGGGGGGGGGGGGGGGGGGGGGGGGGGGGGGGGGGGGGGGGGGGGGGGGGGGGGGGGGGGGGGGGGGGGGGFGGGGGGGGGGGGGGGGGGFGFGGGGGGGGGGGGGGGGFEFGGGGGGGGGGGGGGGGGGGGGGGEGGFGGGGCDGGGGGGGGDEFFGFFGGGGGGGGGGGGGGGGCCGCFCEDGG>C?8EGGEEGGGGGGGGGGGCFFGGGGGGG>ECFGGGEE:C:75E?EGGF6E?/5:CGGFG5E59:C6<CGCF@GGGDDFCF45:5=D).,:72957B:5>3)
@M03506:14:000000000-AKVR1:1:1101:18155:11427 1:N:0:35
CGAACTCCTACGGGAGGCAGCAGTGGGGAATTTTGGACAATGGGCGCAAGCCTGATCCAGCAATGCCGCGTGAGTGAAGAAGGCCTTCGGGTTGTAAAGCTCTTTTGTCAGGGAAGAAACGGTATGGGCTAATATCCCGTACTAATGACGGTACCTGAAGAATAAGCACCGGCTAACTACGTGCCAGCAGCCGCGGTAATACGTAGGGTGCAAGCGTTAATCGGAATTACTGGGCGTAAAGCGTGCGCAGGCGGTTTTGTAAGTCCGTCGTGAAATCCCCGGGCTCAACCTGGGAATTGCG
+
CCCCCGGGGGGGGGGGGGGGGGGGGGGGGGGGGGGGGGGGGGGGGGGGGGGGGGGGGGGGGGGGGGGGGGGGGGGGGGGGGGGGGGGGGGGGGGGGGGGGGGGGGGGGGGGGGGGGGGGGGGGGGGGGGGGGGGGGFGGGGGFGGGGGGGGGGGGGGFGGGGGGGGGGGGGGGGGGGGGGGGGGGGGGGGGGGGGGGCEGGGGGGGGGGGGGGGGGBEGFGFGGEGGGFGGGGGGGGGGGGGG:ECEGEGEGGG:);3DFDFF<FGE5CDC>FGGGFFGGGEEGGFC?0C4(5<@4>FFB@
@M03506:14:000000000-AKVR1:1:1101:15202:11430 1:N:0:35
CGAACTCCTACGGGAGGCAGCAGTGGGGAATATTGCACAATGGGCGCAAGCCTGATGCAGCAACGCCGCGTGAGGGACGACGGCCTTCGGGTTGTAAACCTCTTTTAGTAGGGAGGAAGCGAAAGTGACGGTACCTGCAGAAAAAGCACCGGCTAACTACGTGCCAGCAGCCGCGGTAATACGTAGGGTGCAAGCGTTGTCCGGAATTATTGGGCGTAAAGAGCTCGTAGGCGGTTTGTCGCGTCTGCTGTGAAAACCGGAGGCTCAACCTCCGGCCTGCAGGGGGTACGGGCAGACTAGG
+
CCCCCGGGGGGGGGGGGGGGGGGGGGGGGGGGGGGGGGGGGGGGGGGGGGGGGGGGGGGGGGGGGGGGGGGGGGGGGGGGGGGGGGGGGGGGGGGGGGGGGGGGGGGGGGGGGGGGGGGGGGEEEGGGGGGEGGGGGGGGGGGGGGGGGGGGGGGGGGGGEGGCGGGGFGGGGGGGGGGGGGGFFGGGGDGGGGGGGGGDGGGGGGGFFGGGGGGG8=EFGFGGGGGGGGDGGGGEGGGGEGGGG5C79C<CC?FFGF5C=CDDFFCCFG<;DCDDG>55>6)>E5C:?3<>5<73<9/7/
@M03506:14:000000000-AKVR1:1:1101:9974:11446 1:N:0:35
CGAACTCCTACGGGAGGCAGCAGTGGGGAATCTTGCACAATGGGGGAAACCCTGATGCAGCGACGACGCGTGAGCGATGAAGCCCTTCGGGGTGTAAAGCTCTTTCGGCAGGAACGCTAATGACGGTACCTGAAGAAGAAGCTGCGGCTAACTACGAGCCAGCAGCCGCGGTAATACGTAGGCAGCGAGCGTTGTTCGGAGCTACCGGGCGTAAAGCGTGCGTAGGCGGTGTTCTAAGTTTGGTGTGTACTCTCACGGTTTAACTGGGTGGGTGCGGCGAAATCTGGGTGTCTGGATTGTT
+
8BCC-6CFA<@FECF@CC@C@FGC@FFGGGGGGGGC<FD<CCFG77@C,@6BFGDAEC,:@F:FG+@FEDGECC8CG,BF?B?8+4BF=+>+FEFG<B,EFFGGAF:7FF@@+BFE+8::F,8>::B=C3=FAFC=FFGC8<F8,>3@E*7FCCGC**>>B7F,3FF>EEEF@F:CFG:,C7:A@:CCCGDGE>;F7888**09<*:885CEE8*2+:C=55*1:C?5>C*/;+<++<:AEFG*:AC*9+<0C3+:*.//*<:EFF6C07*0C5C:).7)).)++12).104974**/./*
@M03506:14:000000000-AKVR1:1:1101:6731:11459 1:N:0:35
CGAACTCCTACGGGAGGCAGCAGTGGGGAATATTGGACAATGGGGGCAACCCTGATCCAGCCATGCCGCGTGAGTGATGAAGGCCCTAGGGTTGTAAAGCTCTTTTGTGCGGGATGATAATGACGGTACCGCAAGAATAAGCCCCGGCTAACTTCGTGCCAGCAGCCGCGGTAATACGAAGGGGGCTAGCGTTGCTCGGAATCACTGGGCGTAAAGGGTGCGTAGGCGGGTCTTTAAGTCAGGGGTGAAATCCTGGAGCTCAACTCCAGAACTGCCTTTGATACTGAAGATCTTGAGTCCG
+
CCCCCGGGGGGGGGGGGGGGGGGGGGGGGGGGGGGGGFFGGGGGGGGGGGGGGGGGGGGGGGGGGGGGGGGGGGGGGGGGGGGGGGGGGGGGGGGGGGGGGGGGGGGGGGGGGG7FGGGGGGGGGGGGGFGGGGGGGGGGGGFFGGGGGGFGGGGGGGGGGGGGGGGGGGGGGGGGFGGGGGGGGGGGGFEEGDECGEG5CFGGGGGGGGGGEGGFGGFCGCEGGDCEEE**;7@C?9:CGFGGEEGFGGGGGGGGC4<7E67FG><C6FFFGGGDDB>FF7?F7@:97789FFB?@*//)
@M03506:14:000000000-AKVR1:1:1101:5425:11481 1:N:0:35
CGAACTCCTACGGGAGGCAGCAGTGGGGAATATTGGACAATGGGGGCAACCCTGATCCAGCAATGCCGCGTGAGTGATGAAGGCCTTCGGGTTGTAAAGCTCTTTTGCCAGGGACGATGATGACGGTACCTGGAGAATAAGCCCCGGCTAACTTCGTGCCAGCAGCCGCGGTAATACGAAGGGGGCAAGCGTTGTTCGGAATTACTGGGCGTAAAGGGCGCGCAGGCGGCTTATCAAGTCAGGCGTGAAATTCCCGGGCTCAACCTGGGGGCTGCGCTTGATACTGATGAGCTTGAATGCG
+
CCCCCGGGGGGGGGBCFECCFGGCFFGCGGGGFDAFGGGGGGGGGD:CFEFGGGGGGDFFGGGFGGGGGGBFGGGGGGGGGFGGGEFGFEEFGGGDGGFCFGGGGGGGEG=EECFGGEGGFGGGGGGG:?FGFCFGFCAFCEBFGFFGCCGGGFGGGGGGFGDGGGFGGGDFDCFGFFGCFEGGGGGGDFFGGG7:B@CECC@9FFGG@FEEE88CFGG=EGGEGGDCC*:EC99<9A:C?CFG=/=//CF?7C63CB))19*0:7***9:DDD*7))9CD=FFG@**.:?2B)7449447
@M03506:14:000000000-AKVR1:1:1101:13505:11486 1:N:0:35
CGAACTCCTACGGGAGGCAGCAGTGGGGAATATTGGACAATGGGCGCAAGCCTGATCCAGCCATGCCGCGTGGGTGATGAAGGCCCTAGGGTTGTAAAGCCCTTTCGGCGGGGAAGATAATGACGGTACCCGCAGAAGAAGCCCCGGCTAACTTCGTGCCAGCAGCCGCGGTAATACGAAGGGGGCTAGCGTTGCTCGGAATCACTGGGCGTAAAGCGCACGTAGGCGGATTCTTAAGTCGGGGGTGAAATCCTGGAGCCCAACTCCAGAACTGCCTTCGATACTGGGAGTCTTGAGTCCG
+
CCCCCGGGGGGGGGGGGGGGGGGCFGGGGGGGGGGGGGGGGGGGGGGGGGGGGGGGGGGGGGGGGGGGGGGGGGCFGGGGGGGGGGGGGGGGGGGGGGGGGGGGGGGGGGGGGGGGGGGGFGGGGGGGGGGGGGGGGGGGGGGGGGGGGGGGGFEEFGGGGGGGGGGGGGGGGGGGGGGGGGGGGGGGGGGGGGGCFEGGGGGGGGGGGGGDGGGGGGGEGDFGFGGGGCCEGGGGFGGGGGGGGCGGF7<FGFGFFFG3:=7C?70>F=F>DFG:C=DD367C96CFBG::FFF66**1)
@M03506:14:000000000-AKVR1:1:1101:19318:11513 1:N:0:35
CGAACTCCTACGGGAGGCAGCAGTGGGGAATATTGGACAATGGGGGCAACCCTGATCCAGCAATGCCGCGTGTGTGAAGAAGGCCTTCGGGTTGTAAATCACTTTTGTCCGGAACGAAAAGTCCGGGGTTAATAACCCTGGATGCTGACGGTACCGGGTGAATAAGCACCGCCTAACTTCGTGCCCGCAGCCGCGGTAATACGCAGGGTGCAAGCGTTAATCGGAATTAATGGGCGTAAAGCGTGCGTAGGTGGTTCGTTAAGACGGTGGTCAACGCACGGGTTTCAACTCGTGAAGGGCG
+
CCCCCGD@FFDG-@C+CFFGEEFFG8@+BFF,CC@GGCFAE@FC7FCEFGGG@CCFFCF9DGGGFD,6@:FEC7F@FAFCFGGGCFFFGDGCF+8E<E,,BEF<A?FGGC:FCF:B+:=CFF?ECGFG=BDED<FBFFEAFCF<D=C@C3+@DCF<:FFF*3,;=@DFFCG*>*>F7;2,<FFG*,6BB@B7<FEFCCE?FG7***/:E8?6CGGE*2*;@EF*;8CC7++3075*2**/+<::*:E****07C*/+8157*2+3*:1*/2*27**7)979)0**1:76:*,))))1)855
@M03506:14:000000000-AKVR1:1:1101:27053:11525 1:N:0:35
CGAACTCCTACGGGAGGCAGCAGTGGGGAATTGTTCGCAATGGGCGCAAGCCTGACGACGCAACGCCGCGTGGAGGATGAAGGACTTCGGATTGTAAACTCCTGTTGCCCGGGACGAAAAGATCCGACCTAACACGTCGGCGTCTGACGGTACCGGGTGAGGAAGCCCCGGCTACCCCCGTGCCAGCAGCCGCGGTACTACAGAGGGGGCAAGCGTTGTTCGGAATTACTGGGCGAAACGGGCGCGTAGGCGGCACGCTGAGTCGAACGTGACATCCCCGGGCCCATCCCGCGAACTGCGG
+
C9CCCCD<F@9@;:@F7FGGCGGGGFGEFEG6EFFFGGC@FCC@FED:@E<FCDFFECFE@FCFG@==4@+F:+B?BEGF9EF,4EA?:FCFGF<E<E,,:,555,8,5BF@+:7FFG>7,+:EF<CFC><<CFBCFCFB:FF77CCGGFC*=F<<CCEFF<,<2*=FCF*<<F+<*<*1A*//++;CFGF55C*/8:<@F@E@6C>E*8?C8*;E>**2+*8:E5+3<EFFFG5*:C);**12/:17*:95/>55;)****225**1>**.*0*+*)19)7.*::*)(*.())055F?5)
@M03506:14:000000000-AKVR1:1:1101:15762:11556 1:N:0:35
CGAACTCCTACGGGAGGCAGCAGTGGGGAATTTTGGACAATGGGGGCAACCCTGATCCAGCGACGCCGCGTGAAGGATGAAGGTCTTCGGATTGTAAACTTCTTTTGGAGGGGATGAATGCCTGAGTGAATAACTCAGGGTGACAGTACTCTTCGAATAAGCCACGGCTAACTACGTGCCAGCAGCCGCGGTAATACGTAGGTGGCAAGCGTTACTCGGAATCACTAGGCGTAAAGCGCAGGTAGGCGGTTCGGTGAGTCTTTTGTGAAAGCTCCTGGCTCAACTGGGAGAGGTCAAGGGA
+
CCCCCGGGGGGGGGGGGGGGGGGGGGGGGGGGGGGGGGGGGGGGGGGGGGGGGGGGGGGGGGGGGGGGGGGGFGGGGGGGGGGGGGGGGGGGGGGGGGGGGGGGGGGGFGGGGGGGGGGGGGGGGGGGGGGGGGFGFGGGGGGGGGGGGGGGGGDDGGGGGFFGGGGGGGGGGGGGGGGGGGGGGFGEGGGEGEGGGGGGGGGGGGGGGGGGGGGGGGDGGFGGGCFFDGGGGGGGFGDEGG=FGFCDGGEGGGGGCFGD+<0AFDGGGGG?*96FFFG4CFFGCFGFFGBBE:5;?FFB)
@M03506:14:000000000-AKVR1:1:1101:15669:11557 1:N:0:35
CGAACTCCTACGGGAGGCAGCAGTGGGGAATATTGGACAATGGGCGAAAGCCTGATCCAGCAATGCCGCGTGAGTGATGAAGGCCTTAGGGTTGTAAAGCTCTTTTACCAGGGATGATAATGACAGTACCTGGAGAATAAGCTCCGGCTAACTCCGTGCCAGCAGCCGCGGTAATACGGAGGGAGCTAGCGTTGTTCGGAATTACTGGGCGTAAAGCGCACGTAGGCGGCGATTCAAGTCAGAGGTGAAAGCCCGGGGCTCAACCCCGGAACTGCCTTTGAAACTAGATTGCTAGAATCCT
+
CCCCCGGGGGGGGGGGGGGGGGGFGGGGGGFGGGGGGGGGGGGGGGGGGGGGGGGGGGGGGGGGGGGGGGEGGGFFGGGGGGGGGGGGGGGGGGGGGGGGGGGGGGGGGGGGGGGGGGGGGGGGGGGGGGGGGGGGGGGGGGGGGGGGGGGGGGGGGGGGGGGGGGEGGGGGGGGGGGGDGGGGGGGGGGGGGGGGGGGGCFCGGGGGGGGGGGGGGGGGGGGFCEGGGGGGGGGGGGGGGGFGGGGGEGGGGGGDGFGCGGGGDDEGGDC>FFGGFFDGFFFGGFGFFFFAFFF?BB4F=
@M03506:14:000000000-AKVR1:1:1101:22085:11564 1:N:0:35
CGAACTCCTACGGGAGGCAGCAGTGGGGAATATTGCGCAATGGGCGAAAGCCTGACGCAGCTACGCCGCGTGGGTGATGAAGGTCTTCGGATCGTAAAGCTCTGTCGGGAGGGAAGAAGTTCTGACGGTACCTCCCAAGAAAGCACCGGCTAACTCCGTGCCAGCAGCCGCGGTAATACGGAGGGTGCAAGCGTTGCTCGGAATTACTGGGCGTAAAGCGTACGCAGGCTGTCCGTTAAGTCGGGTGTGAAATCCCGGGGCTCAACCCCGGAATTGCGCCCGAAACTGGCGGGCTTGAGTG
+
CCCCCGGGGDGGGGGGGGGGGGGFFGGGGGGGGGGGGGGGGGGGGGGGGGGGGGGGGGGGGGGGGGGGGGGGGGGGGGGGGGGGGGGCFECFGGGGGGGGCFGGGGGECFGGGGFEGGGDGGGGGGGGGGGGGFGGCGGGGGFGGGFGGGDGGGGGFG<FGFFFCFGGGGGGGGGGGG?FGECFFGFEGGGGGEG8CGGGGCGCGGGGGGGGGGGCEFGGEGGGGGEGGGGGGFGG?EGDF?GGGFGGGGGGC+<FEBGGGEFCFFFGEDGFGG6CFBGGD>35:>>F:FF0:>37<>;69
@M03506:14:000000000-AKVR1:1:1101:23556:11615 1:N:0:35
CGAACTCCTACGGGAGGCAGCAGTGGGGAATATTGGACAATGGGCGAAAGCCTGATCCAGCCACGCCGCGTGTGTGAAGAAGGTCTTCGGATTGTAAAGCACTTTGAGTTGGGAGGAAGGGCAGTTACCTAATACGTAATTGTTTTGACGTTACCGACAGAATAAGCACCGGCTAACTCTGTGCCAGCAGCCGCGGCAATACAGAGGGTGCAAGCGTTAATCGGAATTACTGGGCGTAAAGCGCGCGTAGGTGGTTCGTTAAGTTGGATGTGAAAGCCCCGGGCTCAACCTGGGAACTGCC
+
CCCCCGGGGGGGGGGGGGGGGGGGGGGGGGGGGGGGGGGGGGGGGGGGGGGGGGGGGFGGGGGGGGGGGGEGGGGGGGGGFGGGGGGGGGGGGGGGGGGGGGGGGGGGGGGGGGGGGGGGGGGGGGGGGGGGGGGGGGGGGGGGGGGGGGGGGGGEGGGGGGGGGGGGGGGGGGGGGFGGFGGGGGGGGGGGGGGCEGEFFFGGGF8EGGDGGGGGCGGGGGGGCE>ECGGGG5FGEEDFFGGGGDGGGGCGGGCGG@9CFE>EF7C*?FCBGGFGG)*/9BED757=?G??:@FF>?@4)
@M03506:14:000000000-AKVR1:1:1101:9824:11624 1:N:0:35
CGAACTCCTACGGGAGGCAGCAGTGGGGAATCTTGCGCAATGGGCGAAAGCCTGACGCAGCGACGCCGCGTGTGGGAGGAAGCTCTTCGGGGTGTAGACCACTGTTGCCCGGGACGAACAGCTCGTTTTGACGAGCCTGACGGTACCGGGTGAGGAAGCACCGGCTAACTCTGTGCCAGCAGCCGCGGTAATACAGAGGGTGCGAGCGTTGTCCGGAATCACTGGGCGGAAAGGGCGCGTGGGTGGTAACCTAAGCGTGCGGGGAAAGCCCGGGGCTCAACCTCGGGGCGGGCGTGCGACC
+
CCCCCGGGGEFFGGGGGGGGFGGFFGGGGGGGGGGGGGGGGGGGGGGGGGGGGGGGGGDGEGGGGGEGGGGGFGGGGGGGFGGEEFGCFGDGGGGGGGGGCGGGFFGGGGGGGGDFGDCEGG<BF:CGGFEFFGDGDGGGGGGGFFGGDGC@FGFDGGGGFGGGGCFFF:2>FFGGCFCFGGGGGDGGCEDFGGDGCFGGGGGG5CEECGCEFCEGDCFFGFFFGG8C*/::CCG5CEC8>EE=EC:C++9+9+<5?)*9CE)>5D5DE45:)/97)807<>6:5:D)3C3()08;)75..
@M03506:14:000000000-AKVR1:1:1101:9662:11625 1:N:0:35
CGAACTCCTACGGGAGGCAGCAGTGGGGAATATTGGACAATGGGCGCAAGCCTGATCCAGCAATGCCGCGTGGGTGAAGAGGGTTTTCGGATTGTAAAGCCCTTTCGGCGGGGACGATGATGACGGTACCCGCAGAAGAAGCCCCGGCTAACTTCGTGCCAGCAGCCGCGGTAATACGAAGGGGGCTAGCGTTGCTCGGAATGACTGGGCGTAAAGGGCGCGTAGGCGGTTTGGACAGTCGGATGTGAAATTCCTGGGCTCAACCTGGGGGCTGCATCCGAGACGTCTAAGCTAGAGTGGG
+
CCCCCGGGGGGGGGGGGGGGGGGGGGGGGGGGGGGGGGGGGGGGGGGGGGGGGGGGGGGGGGGGGGGGGGFGGGGGGGGGGGGGGGGGGGGGGGGGGGGGGGGGGGGGGGGGGGGGGGGGGGGGGGGGGGGGGGGGGGGGGGGGGGGGGGGGFFGGGGGGGGGGGGGGGGGECEGGGGGGGGGGGGGGGGGGGGGGGGGGEGGGGGGGGGGGEEGFGGGGGGGGGGGDGEGCEGFFGGFFEGGEGGGGGGGGGFGGGFGCGGGGGGGGGGGFGGDFFFGGDB5=E)9@?D=???FFF6FFF
@M03506:14:000000000-AKVR1:1:1101:7572:11646 1:N:0:35
CGAACTCCTACGGGAGGCAGCAGTTAGGAATCTTGGACAATGGGCGCAAGCCTGATCCAGCCATGCCGCGTGAGTGATGAAGGCCTTAGGGTTGTAAAGCTCTTTCAGCGGGGAAGATAATGACGGTACCCGCAGAAGAAGCCCCGGCTAACTTCGTGCCAGCAGCCGCGGTAATACGAAGGGGGCTAGCGTTGCTCGGAATCACTGGGCGTAAAGCGCACGTAGGCGGATCTTTAAGTCAGGGGTGAAATCCTGGAGCTCAACTCCAGAACTGCTTTTGATACTGGGGATCTCGAGTACG
+
CCCCCGGGGFGGGGGGGGGECFGGGGGGGGGGFFEFFGGGFGGGGGGGDFGGGFGGCEDFGGFFGGGGGDGEDFGGFGGGACGGGCCFFGGFGDCFGGFCCCFFGFAFF@DGGGGGG<FGGFAFFECFGGFFGFGFFGGGFGDFGGGDECCGFCFGGGDGGGFFGGF@CFGEGGGGGGCFCCEG7FEF8FGGGGGGGGC58C@CGGF6FGGG:*;<78=5=E*2:CCEDEC5@F7F++::<C7C:*:7?EG?FC76*075?GCC+0<9<>*8>7*+2=4CDFFGGF4@FD:8?FF:)1)17
@M03506:14:000000000-AKVR1:1:1101:11841:11681 1:N:0:35
CGAACTCCTACGGGAGGCAGCAGTGGGGAATATTGCGCAATGGGCGAAAGCCTGACGCAGCAACGCCGCGTGAGTGATGAAGGCCTTCGGGTCGTAAAGCTCTGTCGGAGGGAACGAATGTTTCTGAGGTTAACAGCCTCAGGAAGTGACGGTACCCTCAAAGGAAGCACCGGCTAACTCTGTGCCAGCAGCCGCGGTAATACAGAGGGTGCTAGCGTTGTTCGGAATCATTGGGCGTAAAGGGCGTGTAGGCGGTTTGTTAAGTCATGTGTGAAATCCCTCGGCTCAACCGGGGAACTAC
+
CCCCCGGGGGGGGGGGGGGGGGGG@FGGGGGGFGFFGGDGGGGGGGGGGGGGGEGGGGGGGGGGGGGEGGFGEGGGGGGGFGGGGCGGGGGGGGGGGGGGGGGGGGFGCEGGGGGGG+AFAFFGGFFGGGGGGGGGGGGGFGGGGGGGGGGGGGGGGGGFEGGGFDGFGGGGGGGGCGGGGGGCFGGGGGGGGGGGGGGGGFFFGCFGGGGEDFGGGGEGGFGDEEGGGGCFGCCGDEG8EF9EGGCDEGGCGGEGG>DGG7*:?DF=C:EFG=7+09CCF@3CEFD@2CF6@DB5)7)/)
@M03506:14:000000000-AKVR1:1:1101:9974:11681 1:N:0:35
CGAACTCCTACGGGAGGCAGCAGTGGGGAATATTGCACAATGGGCGCAAGCCTGATGCAGCGACGCCGCGTGAGGGATGACGGCCTTCGGGTTGTAAACCTCTTTCAGTATCGACGAAGCGCAAGTGACGGTAGGTACAGAAGAAGCACCGGCCAACTACGTGCCAGCAGCCGCGGTAATACGTAGGGTGCGAGCGTTGTCCGGAATTACTGGGCGTAAAGAGCTCGTAGGTGGTTTGGCGCGTTGTTCGTGAAAACTCACAGCTCAACTGTGGGCGTGCGGGCGATACGGGCAGACTGGG
+
CCCCCGGGGGFGGGGGGGGGGGGGGGGGGGGGGGGGGGGGGGGGGGGGGGGGGGGGGGGGGGGGGGGGGGGGGGGGGGGGGGGGGGGGGGGGGGGGGGGGGGGGGGGGGGGGGDGGGGGGGGGGGGGGGGGCGGGGGGGGGGGGGGGGGGGGGGGGGGG,>FGGGGGGGGGGGGGG<FGFGFD2FFGGGGDEFEDG5*:EGGGGGECGFFGGGGGGGGGGGGGFG8;?;CCCFG5CFG3<EDEEEEEG+*2:CF?7*<9:<6D5<DFGFGGBFGGC<BDDGFFDE@<E(7>>8:>:)<FF4
@M03506:14:000000000-AKVR1:1:1101:22876:11692 1:N:0:35
CGAACTCCTACGGGAGGCAGCAGTGGGGAACTTTGGGCAATGGGCGCAAGCCTGACCCAGCAACGCCGCGTGAGGGAGGAAATCCTTCGGGATGTAAACCTCACAAGCAAGGGAAGAGCGCTCAGGGGTGAATACGCCCTGAGTCCGACGGTACCTTGCGTAAGCCACGGCTAACTACGTGCCAGCAGCCGCGGTAATACGTAGGTGGCGAGCGTTGCTCGGCATCATTGGGCGTAAAGGGCGCGTAGGCGGTGTCGTAAGTCAGCTGTGAAAGCCCGGGGCTCAACCCCGGAGTGACGTC
+
<CCCCFFGGFFGGGGGGGCFGG@FFGGG;FDFGGGGGGGGGGGGGGGGEC7FGFGGFFGGCDGG:CC:C=>FCCFEDFGGGGGFFCFGGGGGGGAFFGG<=FGEFF,=FCEDFGGGGFGCEEGCEGGD8@>FDG=+8@@EGG,@FGGFGFCF7>FFGGGGGG<FGGFGEFGGFF:FCFGFGC:FFG?EC7*<=EE8C+0C>00;CA@C6*/:85*2?*0+8://8++3+<@:8E?==FDF55CGGE5D8+:5>*128F*2*3:9CFF7<9:@*:4:C:<5/;B*+0*)8G>>3>)7*15))
@M03506:14:000000000-AKVR1:1:1101:14966:11717 1:N:0:35
CGAACTCCTACGGGAGGCAGCAGTGGGGAATATTGCACAATGGGCGAAAGCCTGATGCAGCGACGCCGCGTGAGGGATGACGGCCTTCGGGTTGTAAACCTCTTTCAGCAGGGAAGAAGCGCAAGTGACGGTACCTGCAGAAGAAGCACCGGCTAACTACGTGCCAGCAGCCGCGGTAATACGTAGGGTGCGAGCGTTGTCCGGAATTATTGGGCGTAAAGAGCTCGTAGGCGGGCTGTCGCGTCGGATGTGAAAGCCCGGGGCGTAACACCGGGGCGGCATTCGATAGGGGCAGACCGGG
+
CCCC9CEFAE-@BFECCGFGEGGFFFGDG;FEEEGGGFEFFDF8E@FFCG<<8EFD<FFFCFGGGGGEGGCF:CF>@FG8?CGEC+AFGGGGGGC<BFDFGGGGGGG<EGGGEGFGG,BA:FCFG,CFBEE=FGCGFGGDEC7<@FGC7<FCEEGGGGGGG2F<C,,>>ECFGGGE7<7CGGGCF7FECEG:=C@F8;/;<7>EGD5C9CC2AFGG8EEGG+;8+<ECEGDGED*:EGDC/*:C*CE5*:2<C0::*)/7:ED5*1:<=*<)9C<293)9C:*0+9>:,*7()00)).).)
@M03506:14:000000000-AKVR1:1:1101:23371:11719 1:N:0:35
CGAACTCCTACGGGAGGCAGCAGTGGGGAATCTTGCGCAATGGGCGAGAGCCTGACGCAGCGACGCCGCGTGAGGGATGACGGCCTTCGGGTTGTAAACCTCTTTCAGCTCCGACGAAGCGAAAGTGACGGTAGGAGCAGAAGAAGCACCGGCCAACTACGTGCCAGCAGCCGCGGTAATACGTAGGGTGCGAGCGTTGGCCGGAATTATTGGGCGTAAAGAGCTCGTAGGCGGTCCGTCGCGTCGGCGGTGAAAACTCGGGGCTCAACTCCGAGCTGGCAGTCGATACGGGCCGCGTAGG
+
CCCCCGGGFFGGGGDGGGGGGGGFFGGGGGGGGGGGGG@FEGFFGGGGGEFFGFGGGGGGGGGG@EGEGGCFFDGCCGEFGGGEGGGGGEEFFFGCE9<<FGGGGGG<FFCFGGGGGCC@FGGCCEC9FGGECFF,@>7DFFGG7DFCCFCGDEGFFCFF@FFCFCCFFGGFEGGD***<FCF+CGGCGEE>*:CE8C8*0<8C::*:CE+<F58E>E;C++;*3A8*2;=FCC8E*:7:CCGEEGGC*>GC39+20<***:DE:5+0AC+09795D6***0.3*09>>C>B:)7))07>)
@M03506:14:000000000-AKVR1:1:1101:7211:11721 1:N:0:35
CGAACTCCTACGGGAGGCAGCAGTGGGGAATATTGGACAATGGGCGCAAGCCTGATCCAGCCATGCCGCGTGGGTGATGAAGGCCCTAGGGTTGTAAAGCCCTTTCGGCGGGGAAGATAATGACGGTACCCGCAGAAGAAGCCCCGGCTAACTTCGTGCCAGCAGCCGCGGTAATACGAAGGGGGCTAGCGTTGCTCGGAATCACTGGGCGTAAAGCGCACGTAGGCGGATTGTTAAGTCAGGGGTGAAATCCTGGAGCTCAACTCCAGAACTGCCTTTGATACTGGCGATCTCGAGTCCG
+
CCCCCGGGGGGGGGGGGGGGGGGGGGGGGGGGGGGGGGGGGGGGGGGGGGGGGGGGGGGGGGGGGGGGGGEGGGGGGGGGGGGGGGGGGGGGGGGGGGGGGGGGGGGGGGGGGGGGGGGGGGGGGGGGGGGGGGGGGGGGGGGGGGGGGGGGGGGGGGGGGGGGGGGGGGGGGGGGGGGGGGGGDGGGGGGGGGGGGGGDEGGGGGGGGGGGGGGGEGGGGGGCCGGGGGGECGGGGGGGGGGGECEGGGGGFGFGGFG<FGGFFC6CEFFFGGGFFFGG>FFGEFFFBGFFFF@:5?FF5
@M03506:14:000000000-AKVR1:1:1101:2147:11727 1:N:0:35
CGAACTCCTCCGGGAGGCAGCAGTGGGGAATTTTGGACAATGGGGGAAACCCTGATCCAGCCATTCCGCGTGAGTGAAGAAGGCCTTCGGGTTGTAAAGCTCTTTTGTCCGGAACGAAACGGTCGCGGTGAATAGCCGCGACTACTGACGGTACCGGAAGAATAAGCACCGGCTAACTACGTGCCAGCAGCCGCGGTAATACGTAGGGTGCGAGCGTTAATCGGAATTACTTGGCGTAAAGCGTGCGCAGGCGGCTTTGTAAGCCAGAGGTGAAAGCCCCTGGCTCAACCTGGGAATGGCA
+
CCCCCGGGGFGGGGGGGGEGDGFFGGGGGDGGGGGGCFCFGGGGGGDGGGCGGGGGGGFDFGGGGFGGGGGGGGGGFGCG8FGGGGGGCGGGGGGFGCGGGGGGGGGGGGGG>FGGGGGGGGG:FGGGGGC9DCGGGGGGDGGGGGF9FGGGGGGGGGG:C?FCG?9<<CF77FC<FGFFGGGGFGGGFGGGFGGGGGGGGGGGFGGD@?C8CE*2?8E5CFGGEEGG?FG+C63:EECCE?5/**/):5=CDE*1?6CC?F*+20A*/*2)*9:07)7**07:7@06,2)3>>:)7))7)
@M03506:14:000000000-AKVR1:1:1101:3147:11732 1:N:0:35
CGAACTTCTCCGGGAGGCAGCAGTGGGGAATTTTGCGCAATGGGCGGAAGCCTGACGCAGTAACGCCGCGTGGAGGATGAAGGCCTTCGGGTTGTAAACTCCTGTCAGGAGGAACGACGGGGAAAGGGTGATAAGCTTTTTCCTCCAGACGGTACCTCCAAAGGAAGCCCCGGCTAATTCCGTGCCAGCAGCCGCGGTAATACGGAAGGGGCAAGCGTTGTTCGGAATCATTGGGCGTAAAGGGCGCGTAGGTGGTTTTGTATGTCTACCGTGAAAGCGTACGGCTCAACCGTATTTAGTG
+
CCCCCGGGGCFGGGGGGGEGGGCGGFGGGGGGGGFGCGFEEFGGGGGGGGFGGGGGGGGGGCGGGGGGGGGGGDGGGGGGCEGGGGGGGGGGGGGGGGGGGGGGGGGGGGGGGGGGGGGGGG++FEFGGDGGGFGGGGGGGGGGGGGG@F@EFFGGGGGGGFGGGFGGGGGDGEEGGGGCCCG7BFFGCEGGGGGGDEEDFGGGGGECEDCED58CGG*:EGFEGE5FG7EF7C5CEEDCF?7::7E>C5CG*2>7F><CECC?FGG*<2:>C*>3>5DD3>@DE3C??FF>DF:96=*9*
@M03506:14:000000000-AKVR1:1:1101:3192:11755 1:N:0:35
CGAACTCCTCCGGGAGGCAGCAGTAGGGAATCTTTCGCAATGGACGAAAGTCTGACGGAGCAACGCCGCGTGAGTGATGAAGGCTTTCGGGTCGTAAAACTCTGTTGTTAGGGGAGAACAAGTGCTAGTTGAATAAGCTGGCACCTTGACGGTACCTAACCAGAAAGCCACGGCTAACTACGTGCCAGCAGCCGCGGTAATACGTAGGTGGCAAGCGTTATCCGGAATTATTGGGCGTAAAGCGCGCGCAGGTGGTTTCTTAAGTCTGATGTGAAAGTCCACGGCTCAACCGGGGAGGGTC
+
CCCCCGGGG9FGGGGGGGGGGGGGGGGGGGGGGGGGGGGGGGGGGGGGGGGGGGGGGGGGGGGGGGGGGGGGGGGGGGGGGGGGGGGGGGGGGGGGGGGGGGGGGGGGGGGGGGGGGGGGFGGGGGGGGGGGGGGFGGGGGGGGGGGGFGGGGGFGGGGGGGGGGGGGGGGGGGGGGGGGGGGGGGGDGGGGFGGGGGGGGGGGGGGGC9FGFFEG5EE=EGGEE?C8FG?GGGCFGGGG=FG5EGEGEGGG76C7F5D>FEFGGGGG?FFFGGGCD6>FDFBGGFCFBGF6)08@B>BF5
@M03506:14:000000000-AKVR1:1:1101:3568:11771 1:N:0:35
CGAACTCCTACGGGAGGCAGCAGTGGGGAATATTGCGCAATGGGCGAAAGCCTGACGCAGCGACGCCGCGTGAGGGACGAAGGCCTTCGGGTTGTAAACCTCTTTCAGCAGGGACGAAGCGCAAGTGACGGTACCTGCAGAAGAAGCACCGGCCAACTACGTGCCAGCAGCCGCGGTAATACGTAGGGTGCAAGCGTTGTCCGGAATTATTGGGCGTAAAGAGCTCGTAGGCGGCTTGTCGCGTCGACTGTGAAAACCCAGGGCTCAACCCTGGGCCTGCAGTCGATACGGGCAGGCTAGA
+
CCCCCGGGGGGGGGGGGGGGGGGGGGGGGGGGGGGGGGGGGGGGGGGGGGGGGGGGGGGGGGGGGGGGGGGGGGGGGGGGGGGGGGGGGGGGGGGGGGGGGGGGGGGGGGGGGGGGGGGGGGGGGGGGGGGGGDGGGGGGFGFGGGGGGGGGGGGGGGGGGGGGGGGGGGGGGGGGGGGGGGGGGGGGGGGGGGGG5EEGGGGGC?8CFEGGGGGGGGGGGGGGDFGGGGGGGGGGGDGFGGGGGGDGEE+<CFFFFBGGGGC=CFGGG*A5<3<=F@FGGFFGGDD:;CB;>B>3<5:F*
@M03506:14:000000000-AKVR1:1:1101:23901:11790 1:N:0:35
CGAACTCCTACGGGAGGCAGCAGTGGGGGATATTGCGCAATGGGCGAACGCCTGACGCAGCGACGCCGCGTGGGTGATGAAGGCCTTCGGGTCGTAAAGCCCTGTCGAAGGGGACGAAACGGTTACGACCTAACACGTCGTGACCCTGACGGTACCCTTAAAGGAAGCACCTGCTACCTCCGTTCCATCAGCCTCGGTAATACGGAGGGTGCGAGCGTTGTTCGGAATCACTGGGCGTAAAGGGCGTGTAGTCGGTCCGCTAAGTCTGATTTGAAAGCCCGGGGCTCACCCCCGGAAGGGC
+
CCCCCGGGGGFGGDEEEG>FGGGGGGGDGBFCGGGG;FF:FGGGGCE++@FGGFADFGCFGGDFDGGGGGGDG:FGGGG9,<EFFGGG<:FFECGGGFDF=FF,FF@+DF>@CGGCCFEECGCFGGGGGGG9BFFGCGGFC@7<FGGGGGGEGGGFFGEFFC,::C+CC+C+<FF<,27>CCG,;F9+39+2;*;C>E*CGFEGD85EEGE>C*:C5EEGEGGE5*1A@FF++7@EE=)/*+<EECGGCCG+:*:9*0C5=*96FG9*+0+*2**3:7>93@3*/876<C52>3))))8))
@M03506:14:000000000-AKVR1:1:1101:3359:11802 1:N:0:35
CGAACTCCTCCGGGAGGCAGCAGTGGGGAATTTTGGACAATGGGGGAAACCCTGATCCAGCAATGCCGCGTGTGTGAAGACGGCCTTCGGGTTGTAAAGCACTTTTGTCCGGGACGAAATCCTTGGAGCTAATACCTTGAGGGGATGACGGTCCTGGAAGAATACGCACCGGCTAACTACGTGCAGGCAGCAGCGGTAATACGTAAGGTGCGAGCGTTAATAGGACTTACTGGGCGTGTCGCGTGCGCAGTCGGTTCGCTAGGACCGATGTGAAGTCCGCGGGCGTAACCTGGGAACTGCC
+
CCCCCGGGGAFGGGGGGGGGGGGGGGGGGGG8FGG+6CFGGGGG7FGGG,FGGGGA<FGGG8F,EGGGGGGG=F=FG9FG8FGGGGGGGGGGGGGGGG9F4FGGG@,AFG:+CG7FGG:,5,<58,,3B,,,3,83B,,,,,@+@35FGCG<+@>7:,@:,,@3,**11*51*1*,2,@?*4C<*,2*4=F+4+*=C1*?2?F2C**+5+5:;CGGGCEG7++03+0<<+A@CF5:C***:CGG**:D/>*+*::/CEGD**9+09*7*/2**;*+*/*915):*0)0:7*4))))091*)
@M03506:14:000000000-AKVR1:1:1101:17116:11814 1:N:0:35
CTAACTCCTACGGGAGGCAGCAGTCGAGGATCTTCCGCAATGGGGGCAACCCTGACGGAGCGACGCCGCGTGCAGGATGAAGGCCTTCGGGTCGGAAACTGCTGTCACACGTGATGAAACTGGGGGGGTTAATACCCCTCACCTTGACAAAGGCGTGAAAGGAAGCCACGGCTAACTTCGTGCCAGCAGCCGCGGTAAGACGAAGGTGGCTAGCGTTGCTCGGATTTACTGGGCATAAAGCGCGCGTAGGTGGTCCTGTAAGCGGGGGAGGAAAGCCCATGGCTCACCAATGGAACGGTCC
+
<CCCCEFCFFDFCEG>EGEEGGDGFFGDGGEF,CF@@FCE,<FGCEGGGFGGG8@,6+@@@+8++8C++7CCC@FC@E<?FEF?F<EFGEF==>++8>EF,FFFDF?9FFE,3<,CDC=FDF,>3CF5/:5@<,0,<5**;8@C+3AE?+8*0*:EGGC:+;>C>*8A**1*:CF89<7A8@EF7CFFCGFEGGGEEDFFC:*28*<C58@9C6??E*1++/:8C>+:<+<CG12CFF:++2*:/::1:EE+9*32<7*0++0:*9C)2)*.7*/:*7*9D5522=*.)*)(0**0)7<;@
@M03506:14:000000000-AKVR1:1:1101:21648:11835 1:N:0:35
CGAACTCCTACGGGAGACAGCAGTGGGGAATATTGGACAATGGGCGAAAGCCTGATCCAGCAATGCCGCGTGAGTGATGAAGGCCTTAGGGTTGTAAAGCTCTTTTACCCGGGATGATAATGACAGTACCGGGAGAATAAGCCCCGGCTAACTCCGTGCCAGCAGCCGCGGTAATACGGAGGGGGCTAGCGTTGTTCGGAATTACTGGGCGTAAAGCGCACGTAGGCGGCTTTGTAAGTTAGAGGTGAAAGCCCGGGGCTCAACTCCGGAATTGCCTTTAAGACTGCATCGCTAGAAATGT
+
CCCCC@FGG9CFGGGGGGGGGFGEE<FEGGGFGGGGGGGGGGFFGEEFGGGGGGGCEFGGGGGFGDFEEFFF7FFGGGGCC<EGGDF9FGGGGGGGGGGFFEFGCGGGGGDGGGGGGFFFFFGGFGGFGGGCFEGGGGGGGGCFE:CCGE<FGFFG+5>FFFGGGGCFGGDFGGGCEGD@FGGGGDC@CGD<=CGG+;8C@CBEGGGCGFEGEE*+<885CE1;F>FGGGC*89CF+<C02<9F6<5C6<:6**:5:>7):94:?DG751>7***<>*:FFFFCD64=4:<:@5B=7*/**
@M03506:14:000000000-AKVR1:1:1101:16768:11843 1:N:0:35
CGAACTCCTACGGGAGGCAGCAGTGGGGAATCTTGCGCAATGGGCGAAAGCCTGACGCAGCGACGCCGCGTGTGGGAGGAAGCTCTTCGGGGTGTAAACCACTGTTGCCCGGGACGAACAGCTCGTTTTGACGAGCCTGACGGTACCGGGTGAGGAAGCACCGGCTAACTCTGTGCCAGCAGCCGCGGTAATACAGAGGGTGCGAGCGTTGTCCGGAATCACTGGGCGTAAAGGGCGCGTAGGCGGTAACCTAAGCGGGCGGTGAAAGCCCGAGGCTCAACCTCGGGGCGGCCGTGCGGAC
+
CCCCCFFGGEGGGGDGDGGGGGGFGGGGGGGGGGGGGGGGGGGGGGGEEGGGGDGGGG:@FEGGGGGGGGGGFFEEFGGGGGFFGGGFGGGGGGGGGGGGGGGFGGGGGGGGGGGGGGGGGGAFGCEFEGEGGGGGGGGGFEEFCFGEGGGGGGGC7F*?FGGGGGCFEBC:FEFGGGGGFG6EE>?C?>CFGFCFG?FDEGGEGEEG8>CCGGGGGGCEFGFGFFGE?EC5FGCEGE52:>CCEEECECF77607C)5DGGG=**+:A4C@/97=/7*7DF6*2)7)4>54>>@30))).
@M03506:14:000000000-AKVR1:1:1101:3612:11855 1:N:0:35
CGAACTCCTACGGGAGGCAGCAGTGGGGAATATTGGACAATGGGCGCAAGCCTGATCCAGCAATGCCGCGTGAGTGAGGAAGGCCTTAGGGTTGTAAAGCTCTCTCACCCGCGACGATGATGACGGTAGCGGGAGAAGAAGCCCCGGCTAACTTCGTGCCAGCAGCCGCGGTAATACGAAGGGGGCGAGCGTTGTTCGGATTTACTGGGCGTAAAGGGCGCGCAGGCGGCGGACCAAGTCAGGCGTGAAAGCCCCGGGCTTAACCTGGGAGGTGCGTCTGGGACTGGTATGCTAGAGTTCG
+
CCCCCGGGGGGGGGGGGGGGGGGFGGGGGGGGGGGGGGGGGGGGGGGGGGGGGGGGGGGGGGGGGGGGGGGGGGGGGGGGGGGGGGGGGGGGGGGGGGGGGGGGGGGGGGGGGGGGGGGGGGGGGGGGGGGGGGGGGGGGGGGGGGGGGGGGGGGGGGGGGGGGGGGGGGGGGGGGGGGGGGGGGGGGGGG?EEGEGGGGGGGGGGGGGGDEEECFGGGGGGEEEGGEDDGGGGGGGGCGFGFGGGGDFCFCCFGGGFGGEGFGGG=DGFGFDGGGGEGGGF@CE>GFFFFB=@F4=*9=B
@M03506:14:000000000-AKVR1:1:1101:11335:11870 1:N:0:35
CGAACTCCTACGGGAGGCAGCAGTGGGGAATCTTGCGCAATGGGCGAAAGCCTGACGCAGCCATGCCGCGTGAATGATGAAGGTCTTAGGATTGTAAAATTCTTTCTGCAGGGACGATAATGACGGTACCTGCAGAAGAAGCCCCGGCTAACTTCGTGCCAGCAGCCGCGGTAATACGAAGGGGGCTAGCGTTGCTCGGAATTACTGGGCGTAAAGGGCGCGTAGGCGGGTCGTTTAGTTAGAGGTGAAAGCCCAGGGCTCAACCCTGGAATTGCCTTTAATACTGGCGGCCTTGAGTATG
+
CCCCCGGGGGGGGGGGGGGGGGGGGGGGGGGGGGGGGGGGGGGGGGGGGGGGGGGGGGGGGGGGGGGGGGGGGGGGGGGGGGGGGGGGGGEGGGGGGGGGGGGGGGGGGGGGGGGGGGGGGGGGGGGGGGGGGGFGFGGGGGGGGGGGGGGGGGGGGGGGGGGGGGGGGGGGGGGGGGGGGGGGGGGGGGGGGGGCFEGGGGGGGGGGGGGGGGGGGGGGGGGGGGGGGGGEEEEFDFDFGFFGGGGGGGGGDCFFCBDFFGDGGDGGGF7?9FF?FFC77=4+<@FF>DB>>4<=6694*
@M03506:14:000000000-AKVR1:1:1101:15359:11911 1:N:0:35
CGAACTCCTTCGGGAGGCAGCAGTGGGGAATCTTGCGCAATGGGCGAAAGCCTGACGCAGCAACGCCGCGTGCGGGACGAAGGCCTTCGGGTTGTAAACCGCTTTCAGCAGGGACGAAAATGACGGTACCTGCAGAAGAAGCCCCGGCCAACTACGTGCCAGCAGCCGCGGTAATACGTAGGGGGCGAGCGTTGTCCGGATTTATTGGGCGTAAAGAGCTCGTAGGCGGTTTGGCAAGTCGGGTGTGAAAACTCCGGGCTCAACTCGGAGACGCCACTCGATACTGCCATGACTCGAGTCC
+
CCCCCGGGGGGGGGGGGGGGGGGGGGGGGGGGGGGGGGGGGGGGGGGGGGGGGGGGGGGGGGGGGGGGGGGGGGGGGGGGGGGGGGGGGGGGGGGGGGGGGGGGGGGGGGGGGGGGGGGGGGGGGGFGGGGGGGGGFCGFGGFGGGGGGDFGFGGGGGGGGGGGGGFGGGGGDEGGGGFGGGGGGGGGEEG?GGGGGGCEEEGFFGGGGGGCGEGGGGGGGGGEGGCEEEGGGGGFC=2<CDEFGCGGCFGCDGGGD@C<FGF*ACEDGG=@DG):DFFGGFFEC@FFFD6)9/9>>DF>8
@M03506:14:000000000-AKVR1:1:1101:20771:11935 1:N:0:35
CGAACTCCTACGGGAGGCAGCAGTGGGGAATATTGGACAATGGGGGCAACCCTGATCCAGCCATGCCGCGTGAGTGATGAAGGCCTTCGGGTTGTAAAGCTCTTTTGGCGGGGACGATGATGACGGTACCCGCAGAATAAGCCCCGGCTAACTTCGTGCCAGCAGCCGCGGTAAGACGAAGGGGGCTAGCGTTGTTCGGAATTACTGGGCGTAAAGCGCGTGTAGGCGGTTGCCCAAGTCGGGTGTGAAAGCCTTGCGCTCAACTCAAGAAATGCACTCGGTACTGGGTGACTAGAGGACC
+
CCCCCGGGGGGGGGGGGGGGGGGGGGGGGGGGGGGGGGGGGGGGGGGGGGGGGGGGGGGGGGGGGGGGGGGGGGGGGGGGGGGGGGGGGGGGGGGGGGGGGGGGGGGGGGGGGGGGGGGGGGGGGGGGGGGGGGGGGGGGGGGGGGGGGGGGGGGGGGGGGGGGGGGGGGGGGGGGGG@FGGGGGGGGGGGGGGGGFGGGGGGGFFCCFFGGGDDGGGGGGGGGGGGDGCEC8FFGGG7EGEG:55CCGGG?GCF4C@DDCGDF7:CFFCF?*?GGFFGGDD<:CFGF?D5:4FFFF>:F;
@M03506:14:000000000-AKVR1:1:1101:11117:11935 1:N:0:35
CGAACTCCTACGGGAGGCAGCAGCAGGGAATATTGCGCAATGGGCGAAAGCCTGACGCAGTAACGCCGCGTGGGGGATGACGGCCTTCGGGTTGTAAACCCCTTTCAGCAGGGACGAAATTGACGGTACCTGCAGAAGAAGCACCGGCCAACTACGTGCCAGCAGCCGCGGTAGCACGTAGGGTGCAAGCGTTGTCCGGATTCATTGGGCGTAAAGGGCTAGTAGGCGGCTTAGCAAGTCGGGTGTGAAAACTTCAGGCTCAACCTGGAGCGGCCATCCGATACTGCTATGGCTAGAGTCC
+
CCCCCGGGGGGGGGGGGGGGGGGGGGGGGGGGGGGGGGGGGGGGGGGGGGGGGGGGGGGGGGGGGGGGGGGGGGGGGGGGGGGGGGGGGGGGGGGGGGGGGGGGGGGGGGGGGGGGGGGGGGGGGGGGGGGGGGGGGGGGGGGGGGGGGGGGGGGGGGGGGGGGGGGGGGEFGGGGGGFGGGGGGGGGGGGGGGGGGGGGGGGGCFGGGGGGGGGGGGGGGGFFGGGGGGGGGGGCGGGGGGGCGGGGGGGGGGGGGFG5:FGGGFGGGGGDGGGGGFGCDB>ECFF46:@?:FFF=?FB@
@M03506:14:000000000-AKVR1:1:1101:17841:11937 1:N:0:35
CGAACTCCTACGGGAGGCAGCAGTGGGGAATATTGGACAATGGGCGCAAGCCTGATCCAGCCATGCCGCGTGGATGATGAAGGCCTTAGGGTTGTAAAGTCCTTTTAACGGGGAAGATAATGACGGTACCCGTAGAATAAGCCCCGGCTAACTTCGTGCCAGCAGCCGCGGTAATACGAAGGGGGCTAGCGTTGCTCGGAATTACTGGGCGTAAAGCGCACGTAGGCGGTTTCTTAAGTCGGGGGTGAAATCCTGGAGCTCAACTCCAGAACTGCCTTCGATACTGGGAGACTTGAGTTCG
+
CCCCCGGGGGGGGGGGGGGGGGGFGGGGGGG?FGGGGGGGGGGGGGGGGGGGGGGCGGFGGGGGGGGGGGFGGGGGGGGGGGGGGGGGGGGGGGGGGGGGGGGGGGGGGGGGGFGGGGGGGGGGGGGGGGGGGGGGGGGFGEFGGGGGGGGGGGGGGGGGGGGCGFGEGGGGDGFGGF7FEDGCGGGGGGGG@FG:CEEEGGGGGGGGGGGGEGFFEECEEG=@C>ACEEGGGGGG?FGGGGGGEEGGGGGGGGGGFFGFFFCFGGGGFCC>FDFGGFG:3B@GGFGFB5:?BF=*9960>
@M03506:14:000000000-AKVR1:1:1101:7182:11956 1:N:0:35
CGAACTCCTACGGGAGGCAGCAGTGGCGAATATTGGACAATGGGCGCAAGCCTGATCCAGCCATGCCGCGTGAGTGATGAAGGCCCTAGGGTTGTAAAGCTCTTTTGTGCGGGAAGATAATGACGGTACCGCAAGAATAAGCCCCGGCTAACTTCGTGCCAGCAGCCGCGGTAATACGAAGGGGGCTAGCGTTGCTCGGAATCACTGGGCGTAAAGGGTGCGTAGGCGGGTCTTTAAGTCAGGGGTGAAATCCTGGAGCTCAACTCCAGAACTGCCTTTGATACTGAGGATCTTGAGTTCG
+
CCCCCGGGGFGGGGGGGGGGGGGGGGGGGGGFGGGGGGGGGGGGGGGGGGGGGGGGGGGGGGGGGGGGGGGGGGGGGGGGGGGGGGGGGGGGGGGGGGGGGGGGGGGGGGGGGGGGGGGGGGGGGGGGGGGGEGGGGGGGGGFGGGGGGGGGGGGGGGGGGGGGGGGGGGGFGGGGGGGGGGGGGGGGGGGGGGGFGGGGGGGFGFFGGFCE8EFGGGGGGEGGGGGEGG8>*AFFGGGGGGGGD/:3CEF7CACGD5<C?9=FF:?6+*:>FCGGGFFF7?FGC=07<<44?74*<F4*7
@M03506:14:000000000-AKVR1:1:1101:23514:11968 1:N:0:35
CGAACTCCTACGGGAGGCAGCAGTGGGGAATATTGGACAATGGGCGCAAGCCTGATCCAGCCATGCCGCGTGGGTGATGAAGGCCCTAGGGTTGTAAAGCCCTTTCGGCGGGGAAGATAATGACGGTACCCGCAGAAGAAGCCCCGGCTAACTTCGTGCCAGCAGCCGCGGTAATACGAAGGGGGCTAGCGTTGCTCGGAATCACTGGGCGTAAAGCGCACGTAGGCGGCGTCTTAAGTCAGGGGTGAAATCCTGGAGCTCAACTCCAGAACTGCCTTTGCTACTGAGGTGCTTGAGTCCG
+
CCCCCGGGGGGGGGGGGGGGGGGGGGGGGGGGGGGGGGGGGGGGGGGGGGGGGGGGGGGGGGGGGGGGGGGGGGGGGGGGGGGGGGGGGGGFGGGGGGGGGGGGGGGGGGGGGGGGGGGGGGGGGGGGGGGGGGGDGCGGGGGGGGGGGGGGGGGGGGGGGGGGGGFGGGGGD@FGGGGGGGGGGGGGGGGGGGG:EGDGGGGFGGGGECECGG8C9*8=CEG?EGFCEGGG=EFFEGFCGGFGG5C<+<CFGFG<CFGF7FDGCFGGF:FFGF76647D*/=EC=FF?D>?F@F4<FF=:
@M03506:14:000000000-AKVR1:1:1101:19905:11983 1:N:0:35
CGAACTCCTACGGGAGGCAGCAGTGGGGAATATTGGACAATGGGCGCAAGCCTGATCCAGCCATGCCGCGTGAGTGATGAAGGCCCTAGGGTTGTAAAGCTCTTTTGTGCGGGAAGATAATGACGGTACCGCAAGAATAAGCCCCGGCTAACTTCGTGCCAGCAGCCGCGGTAATACGAAGGGGGCTAGCGTTGCTCGGAATCACTGGGCGTAAAGGGTGCGTAGGCGGGTCTTTAAGTCAGGGGTGAAATCCTGGAGCTCAACTCCAGAACTGCCCTTGATACTGAGGACCTTGAGTTCG
+
CCCCCGGGGGGGGGGGGGGGGGGGGGGGGGGEGGGGGGGGGGGGFFGGG@GGGGGGGGGGGGGGGGGGGGGG=FFGGGGGGGGGGGG8FFGFGGGGGGGGDGGGGGGGGGGGDFGGGGGGFGFGFEFDEEB@EBC<CFD<FC<BF:F:CFB<,8FF<F73C<*D>7FEGCF>>>CFGFG,:<CFEC<7;F1CF78,<BC5C8:780<FG>CEG8CC+CF=*88:E>6C8E=C*+3:+2:@C9CFE*/1@+:7*2<FDF9<?EGG+:+9+064:7C:C6CCF46+<@DF66)4:?FFFF4*7
@M03506:14:000000000-AKVR1:1:1101:4073:12015 1:N:0:35
CGAACTCCTACGGGAGGCAGCAGTGGGGAATATTGGACAATGGGCGCAAGCCTGATCCAGCAATGCCGCGTGAGTGATGAAGGCCTTAGGGTTGTAAAGCTCTTTTACCCGGGAAGATAATGACTGTACCGGGAGAATAAGCCCCGGCTAACTCCGTGCCAGCAGCCGCGGTAATACGGAGGGGGCTAGCGTTGTTCGGAATTACTGGGCGTAAAGCGCACGTAGGCGGCTTTGTAAGTTAGAGGTGAAAGCCCGGGGCTCAACCCCGGAATTGCCTTTAAGACTGCATCGCTAGAATTGT
+
CCCCCGGGFGGGGGD@@GG7@FGF<AFEGGCGFGCGFGGAECGGGFGGCFEEDFCFCF<CDE@FGGGGGDFGGGGGGGGGGGGGGGGGGGGGGGGGFGGGGGFFGGGGGGGGGECGDGGGGGCGFEGCGGGGEGGGGF<FGGDEEFE>FGGGGGGGGGGCBFEEGGDGGGGGGECFGFGFCFCFGGDGGGDFFGB:EE7CGFGGCFFG5FGGG5ECGGGGGGFF>5:C>:5EFGGC+<*<EC7C*2*:ACC?4CGGG5CDCFFAF<*):):@<7C7:@7CGF9C?6F4)*71>)8=F69**
@M03506:14:000000000-AKVR1:1:1101:24104:12017 1:N:0:35
[truncated: 37,317,991 more chars]
