# Supplementary material for: Differential responses of the acidobacterial community in the topsoil and subsoil to fire disturbance in Pinus tabulaeformis stands
Source: PeerJ. 2019 Dec 11;7:e8047. doi: 10.7717/peerj.8047 (PMC6911345; doi:10.7717/peerj.8047)
Supplement: Supplemental Information 17 — M, moderate severity; B, represents a repetitive sample; 10, topsoil (0–10 cm). [file peerj-07-8047-s017.gz › peerj-07-8047-s017]

@M03506:14:000000000-AKVR1:1:1101:13963:1085 2:N:0:35
NCTCAGGACNNNNNNGGTANNNAATCCTGTNNNNNNNCCACGCTNNNNNNNCTCAGTGNNNNNNNTGGCCCANNNNNNNGCCTTCGNNNNNNNTGTTCCTNNNNNNNTCTACGCATNNNACNNNNACNCTANNANNTNNACTNNNNNNNGCCGTCCTCNNNNGNGCNAGTNTNNNATGCATCGANNNNNNNGAGCCCCNCGCTTTAACANCANNNNNNNCACGCCANCTNNCNNNNCTNNNNCNNCACGGATACNNNANNNCGATTGTNNNNNNNCCACTACNNNNNNNGCTGCCCCCNCT
+
#88ACGFGG######=-CC###66CDFFGG#######::6FFGC#######::CFGG<#######6:CD<C@#######6::CFC,#######::4BDFE#######4:B<FD@CF###99####6:#86A##:##8##+8@#######336@@=CGD####3#5+#+5@#*###416;D,>5>#######464BF5C#44*/*=@<9<#**#######*2**/*)#2*##*####,/####*##22)*2*0)0###(###)0*/1;*#######**()*..#######),()(.95)#((
@M03506:14:000000000-AKVR1:1:1101:9945:1104 2:N:0:35
NCTCAGGACNNCANGGGTATCTAATCCCGTTNNNTCNCCTAGCTNNNNNNNCTCAGCGTNNNNNNCGGTCCANNNNNNNGCCTTCGNNNNNNNTGTTCCTNNNNNNNTCTACGCATNTCACNGCTACACCTGGANTTCCACANNNNNNNCCCGGATTCAANCCTTCCAGTATCCNACGCAGTTCNCNNGNNAAGCCGAGGGATTTCACGCACNACTTAGAAGGCCGCCTACGCNNCCTTTNCCNNCAGCAATTCNCAANNNCGCTTGCCCCNNNCGTACCACNNNNNNNGCTGGCACGGCG
+
#8ACCGGGG##=C#=CFGGGGGGGGGGGGGG###::#:CFGGGF#######::DFGGGG######::FFGGG#######::DFFFC#######::BFGGD#######::DDGGGGG#:DFG#9A<DGGGFFF:<#8AFFGGF#######88@ECG6BFFF#6@FGGGGCG9FF,#6@DFGGG;;#*##5##16;>5@EGG=C68<C9?=C<7#/3A5DAC7C4C*):5275*/##1-9)2#2*##22)*2*741#*1-###))1***0A;F###2//(0/.,#######)(-)24*/5((-
@M03506:14:000000000-AKVR1:1:1101:16188:1122 2:N:0:35
NCTCAGGACTACANGGGTATCTAATCCTGTTNGNTCCCCACGCTNNNNNNNCTCAGCGTNANNNTCCGTCAANTNNNNNGCCTTCGNNNNNNNTGTTCCTCNNNNNNCCAACGAATNTCACNTCTCCTTGGGGANTTCCACANNNNNNNCCGGTACCCAANCTCTGCAGTTTCGGGCGACCTTCNTNNGNNACGCTGAGGGCTTTCACACCCGCCTTCCAAAGCCGCTTCCACCCCCTTGACGCCCATGAATCCCGAGCNACGCTTCACCCCNCTGGACTACCNCNGNNGCTGTCCAGAGG
+
#8ACCFGGGGGCG#=CF@FFGGGGCFC9EFG#,#::DF@<+6CF#######66:C8CCB#,###,:C,:C,6#,#####6:6CC=,#######9:B?FFBG######49++:4<4F#+++9#++4+4EEFGF7=#84D+?C,#######86@+++6,3=D#++453:,35E83+>5**4**=9?#*##1##6*/=*=*45*/ACF++++;C)/)*31*047;;7*)0)*17?*.)),C@*++*197E)2+29*479>,)#)0)*/;*1+195#1;@*()3,4.#(#(##)((0-)0*))(-
@M03506:14:000000000-AKVR1:1:1101:20854:1133 2:N:0:35
NCTCAGGACTACANGGGTATCTAATCCTGTTNGNTCCCCACGCTNNNNNNNCTCAGTGTCANNGCTGGTCCAGAGNNCNGCCTTCGNNNNNNNTGTTCCTCNNNNNCTCTACGCATNTCACTGCTACACCGGGANTTCCACCNNNNNCNACCGCACTCTANCGAGCCAGTATCCATCGCCATTCNCAGGNNGAGCCCGGGGCTTTCACGACAGACTCAGCTCACCACCTACGCACGCTTTACGCCCAGTAATCCCGCGCACACCTTGCACCCNTCGTACTACCNCNGNTGCGGGCACGAAG
+
#6A@CGDCCFDEE#6:F-@FGGC<EF<EFFF#:#:CCFCFFGGG#######,6CFC6CCFF##::CCFEFGGFFF##:#:CD<@F<#######,:BABE,,#####:4:B=E@EE?#:AFC9EEFCCEGF@C7=#64AAFC,#####6#+83@+3BCFA@#6@?CG6BCAFGFFCEFGGGGGGC#6*;D##66*>@8>ED:):5CF+<FGGDC4CE6CA6:;*+>;):=6ACD)))-9>/+<<DG*270<+01*2*)(/:)))1*<@:+953#**2235*6<:#-#-#(0,-)(417),1,
@M03506:14:000000000-AKVR1:1:1101:18575:1145 2:N:0:35
NCTCAGGACTACAAGGGTATCTAATCCTGTTTGCTCCCCACGCTNNNNNNNATCAGTGTCAGAAACTGCCCAGCAGNCCGCCTTCGCCANNNNTCTTCCTCCNNNTCTCTACGCATTCCACCGCTACACCCGGAATTCCGCCNGNCNCTACAGTCCTCGAGTTTGACAGCCGGCACGGCAGATCCGGGGTTGAGCCCCGGACTTTCACCACACCCTTATCAAACCACCTACGCGCCCTTTACCCCCAGTGATTCCGGACCACGCTCGCACCCNCCCTATTCCCGCNGCTGCTGGCCCGGAG
+
#8@CCGGGGGGGGGGGGFFGGGGGGGGGGGGGGGGGGGGGGFG7#######::DDGGFEFGGGGFGFGFGGGGGGG#:DFCFGFGGGGG####::BFGGGGG###4,4BDFGGGEGGGGGGFDEFBFGGGGGGGGGGGGGGG#+#6#6@>EE,EFGCFGGGGCDGCEF9DEF>CEEE*9:CF,6<FGCEGGGGGGCG7C5:9:9<?FF+*9*1::/8<+CC7:FF4F>EGFCD))1797++<*9FC*<E<<8*0:6)3C*0>3D***0*8CE#1;**-)+).,,-#-0,04,)(-*).((,
@M03506:14:000000000-AKVR1:1:1101:13628:1171 2:N:0:35
NCTCAGGACTACAAGGGTATCTAATCCTGTTTGCTCCCCACGCTNNNGNNCCTCAGCGTCAGTACCGGACCAGTGAGCCGCCTTCGCCACTGGTGTTCTTCCTAATATCTACGAATTCCACCTCTACACTAGGAGTTCCACTCACCTCTTCCGGACTCGAGACCGCCAGTATGAAAGGCAGTTCCAGGGTTGAGCCCTGGGATTTCACCCCTCACTTAACGATCCGCCTACGTGCGCTTTACGCCCAGTAAATCCGAAACACGCTAGCCCCCCTCCTATTACCGCCGCTTCTGGCACGAAG
+
#8ACCGGGGGGGGGGGGGGGGGGGGGGGGGGGGGGGGGFGGGGC###:##::<DFGGGGGGGGGGGGGGGGGGGGGGGGGGGFGGEGGGGGGGDFGGGGGFGGGGGGGGGGGCEGGFFGFGG<EGGGGGGGGDGGGCFGGGCG8DFDGGGGGGDCE6DEG6D++@EGGG?9;E7AEGGGFCEC9C;77E,EE?8DFCFECFCFGGGC,?7C478FGGGFGGD7FGGF37DA:<).)(:8C1:*:3:C>++0@69CGD()*0.57/1:/*7<0.95*2,=F).90>((0()-.*))295(,(
@M03506:14:000000000-AKVR1:1:1101:19126:1256 2:N:0:35
NCTCAGGACTACAAGGGTATCTAATCCTGTTTGCTCCCCACGCTTTCGCACCTCAGCGTCGGTACCGGACCAGTGAGCCGCCTTCGCCACTGGTGTTCTTCCGAATATCTACGAATTTCACCTCTACACTCGGAGTCCCACTCACCTCTTCCGGACTCAAGCTTCCCAGTATCAAAGGCAGTTCTGGAGTTGAGCCCCAGGATTTCATCCCTGACTTTGAAAGCCGCCTACGTTCGCTTTAAGCCCAGTTATTCCCACGACCTCTAGCCCCCTTCGGTTTATCCCCTCGGTCTGCACACAC
+
#88BCGGGGGGGGFG?FFFGGGGGGCDFGGGGGFGGFGGGGGGGGG,BFEEC@FFGGEGECCGFBDFG>B@FFGGCCFFGGGGGGGGCEECC<FFEFF<E9FE7+?@FG<?EDE4FFG<?@9=?F,ADFEFG@::C8?:A@FG8=D>@6EFFE+@CCF,,@6>E,@:,@3DAF7@EFFFF><FFG,@,DDF;DCE,*=:7;*<DGFG,<FFF?2>;++0,+?8CGGEFE*;=*)):1*.=+++2*=3)32+**/:*0,)*)0)*0++0*.9)09;**,)24))))-()()(,0(.*0*(,-
@M03506:14:000000000-AKVR1:1:1101:14378:1268 2:N:0:35
NCTCAGGACTACAAGGGTATCTAATCCTGTTTGCTCCCCACGCTATCGCGCCTCAGTGTCAGAACTGGTCTAGCTGGCCGCCTTCGCCACGAGTGTTCTCCCCCATCTCTACGCATTTCACCGCTACACAGGGAATTCCACCAGCCCCTCCCAGCCTCAAGTCCTGCAGTTTCTACCGACTAACTACGGTTCAGCCGTACGCTTTCACGGTAGACATCCAAAACCACCTCCGCGCCCTTTACACCCAATGCTCCCGAACAACGCTCCCCCCTCCCGGTTTCCCGCCGCTCGCTGCACGGGC
+
#8ACCGGFGGGGGGGGGGGGFEGFEAEFGGGGGGGGFGGGEGGGGGGGGGGG:CECFGGGGGF,C,F8FFEFGFGGGGDGGG7CFGGGGGGEGCFBFG<FDFGGEGGGDF<E<EGEF,FE<FFEDEGCEC9?E+AA<FC;E=E8=6CEDEEG8DEFFF,===DF8FGG87@BF,>D2>+@@EC,@;<E:@83;7AFEC*::DD1;,,,,28778<,4*2,2?4C<5FE**)**.:1,9;++A+257=F*2+**)1)1()*)7)9<**);75@)7;**(.2)))(,((.()(4)((*).(((
@M03506:14:000000000-AKVR1:1:1101:10288:1283 2:N:0:35
ACTCAGGACTACAAGGGTATCTAATCCTGTTCGCTCCCCACGCTTTCGCTCCTCAGCGTCAGTAATGGCCCAGAGATCCGCCTTCGCCACCGGTGTTCCTCCTGATATCTGCGCATTTCACCGCTACACCAGGAATTCCGATCTCCCCTACCACACTCTAGCTAGCCCGTATCGACTGCAGACCCGAGGTTAAGCCTCGGGCTTTCACATCCGACGTGACAAGCCGCCTACGAGCTCTTTACCCCCAATAATTCCGGACAACCATTCACCCCTACGTTTTACCCCGGCTCCGTGCTCGCCG
+
CCCCCGGGGGGGGGFDFGGGGGGGGGGGGGGGGG>GGGGGGGGGGGFFGGFGGGGGGGFGGGGFGAFCFGGGGGGGGCGGGGCGGGGGGGGGGCE=FFGCFGGFFEGGGGGGDGGECF,CEGDGDEE9FFGGGFFGAEEEGECCDFFGGGFEGGGGEGDFDDFG88DGGGGBD>E+9@C9CE>>FEEE*1>DC?,<,4*AE5*;<C,1:4;**/:C/8)*+:5578>AE*):3).).:*+<C*25:8>*2A@*10*/-5*7))**+0*+19@>*;/*()2).)(,,(.(.(-0:(*/)((-
@M03506:14:000000000-AKVR1:1:1101:12031:1315 2:N:0:35
ACTCAGGACTACAAGGGTATCTAATCCTGTTTGCTACCCACGCTTTCGTGTCTCAGCGTCAGTTACTGTCCAGAGAGCCGTCTACACCACGGGTGTTCCCCCTGATATCTACGCATTTCACCGCTACACCAGGAATTCCACTCTCCCATCCAGTACTCTAGCCCTCCAGTTTTCGGCGCACCCTCCCAGTTGAGCCGGGAGATTTCACACCAAACTTAGAGGACCGCCTACACACCCTTTACGCCCAGTAACTCCGAACAACGCTTGCTGCCTACGTCTTCCCGCGGCTGCTGGCCCGTAC
+
CCCCCGGGGGGGGGGGCFGGGGGGGGGGGGGGGGGGDFGGGGGGGGGGGGGGFFGDGD:FFGGGFGGGFGGGFFGGGGGGGGGGGGGDGFDCEFFGG<FFGGGGGGGGGFGGGGG+BEGGGG@FEGGFDGGGD7FFDFGGGEF9CFFFEG=EDEDFGF=EFF>FFGC=DG@DEFE>E8>+CEGEGGGCFGGFF6DEECCGECGGGGFGGGGGGDGCDG6CC<6C<5337CAFC9BGFDF6+9CDGE5><:CF=BF*/3):553C5*A@FBF4*:@8C()*)).(4((8(08?)((*8>09(
@M03506:14:000000000-AKVR1:1:1101:14601:1339 2:N:0:35
ACTCAGGACTACAAGGGTATCTAATCCTGTTCGCTCCCCACGCTTTCGCTCCTCAGCGTCAGTTACGGCCCAGAGATCTGCCTTCGCCATCGGTGTTCCTCCTGATATCTGCGCATTCCACCGCTACACCAGGAATTCCAATCTCCCCTACCGCACTCTAGTCTGCCCGTACCCACTGCAGGCCCGAGGTTGAGCCTCGGGTTTTCACAGCAGACGCGACAAACCGCCTACGAGCTCTTTACGCCACATAATTCCGGCTAACCCTTGCACCCGTCCAATCACCGCGCCTACTGTCACGTAT
+
CCCCCGGGGGFGGGGGGGGGGGGGGGGGGGGGGGGGGGGGGGGGGGGGGGGGGGGGGGGGGGGFGG@CFG@BFFGGGGGGGGGGG=FGGGF:FEGGEFGGGFGGGGG9EFCFGGGGEDFGGGDGGGGGGGFGG7EFGGGFDGG9EFFGEFFGEDE>@FF8DGGGGGGGEEGF6E9BCFGGFGGCGGDGGDCB,>CF,185:?E*4=C9B:2*,*3/)1.21C55:).0/*0:<:D)8*7CFECDD**.+0<=**269()*)/)19*276FF.)*2**)9*.83((4()()(.*).:8).()
@M03506:14:000000000-AKVR1:1:1101:11990:1346 2:N:0:35
ACTCAGGACTACAAGGGTATCTAATCCTGTTTGCTCCCCACGCTGTCGCGCCTCAGTGTCAGCCAGAACCCAGCAGGCCGCCTTCGCCACCGGTGTTCTTCCGGATCTCTACGCATTCCACCGCTACACCCGGAATTCCACCTGCCTCTATTCTGCTCGAGTGACCCAGTTCGCACGGCCGACCCGAGGTTGAGCCTCGGGCTTTCACCGCACGCTTAGGTCACCACCTACGCCTCCTTTACGCCCACTGCTTCCCGGCAACGCCCGCCCCCCCCGTATTACCGCGGCGTCCGCCACAGCG
+
CCCCCGGGGGGGGGGGGGGGGGGGGGGGGGGGGGGGGGGGGGGGGGGGGGGGCGGGGGGGGGGGGGGGGGGGGGGGGGGGGGGGGGGGGGGGGGGGGGGFGGGEGGGGGGGGFGGGGGFGGGGGGGGCGGGGGGGGGGGGGGGGGDDFFCFGGGGF9FEGGGGGGC6?CDGGGEGGGGGGEGEGGCE5CBFDGGGG6CGGEGGGG?CCGGGGDDG/99=EG*0<F43>C6@*1))1:F*:+<*9578)0++9?FG*9,5:50))/:*7*<G@)9***47C)<)(-(-<(.-()(-/<)(((
@M03506:14:000000000-AKVR1:1:1101:14441:1393 2:N:0:35
ACTCAGGACTACAAGGGTATCTAATCCTGTTTGCTCCCCACGCTTTCGCGCCTCAGCGTCAGTTACAGTCCAGAGAGCCGCCTTCGCCACTGGTGTTCCTCCACATCTCTACGCATTTCACCGCTACACGTGGAATTCCGCTCTCCTCTTCTGCACTCAAGTTCCCCAGTTTCCAGTGCATCACGGGGTTGAGCCCCGCCCTTACACACCAGACTTAAAGAACCGCCTGCGCTCGCTTTACGCCCAATACTCCCGGACAACGCTTGCCCTCTACGTACTCCTGCGGCTGCTGGCCCGTAGT
+
CCCCCGGGGGGGGGGGGGGGGGGGGGGGFGGF@FFGGGDFGGGGGGGGGGGGGGGGGGGDGGGGFGGFGGGGGGGGGGGGGGGEGGGB:FFDFEGG@FGAGGGGGGFGGGGGFGGGGGGGGGGGEGGGGGFGDEDCFFFGGEGGGFFGDFGF9AEGFFGGGFDDEFDC@FGCFGGGFFFFFG,@+@CEEEEF6DFDE7**1;:E,=<,ADGGDFGGGGFF775*1:B::5575)=57*>7C53C):8>+00/07C)),/*8757/*2<C)9?*:*2+(.+.)).(,9>9D736((*).-(,
@M03506:14:000000000-AKVR1:1:1101:13975:1533 2:N:0:35
ACTCAGGACTACAAGGGTATCTAATCCTGTTTGCTCCCCACGCTGTCGCGCCTCAGTGTCAGCAACTGCCCAGCAGACCGCCTTCGCCACCGGTGTTCTTCCGGATCTCTACGCATTCCACCGCTACACCCGGAATTCCATCTGCCCCTACAGTGCTCGAGCCCTCCAGTCTCTATGGCCGACCCGATGTTGAGCATCGAGCTTTCACCAAAGACTTGGACCGCCACCTACGCGCCCTTTACGCCCAGTGATTCCGGGCACCGCGCCCACCCTCTGTATTCCCCCGGCTGCTGCCCCAGTG
+
CCCCCGGGGGGGGGGGGFGFGGGFGGGGGGGFGGGGGGGGGEGGGGGGG:FGDGGGFGGGGEFFGGGGFCDFFGGGGGGGGGGGGGEGGGGGGGDGGGGGGGEFGGDFGGGGGGECFGGGGEEGFGGGG,@FFDGG,C=BCEGFA9DCF?@EFFDFEGGGCEEGCGGGFFF;E@,@FCEF5?C*41;C=FCB,8CC>C*;:?CCFG++=***00*+3*/+*07ED35)*2?*90>D1)8@0A3<7*2.A+<*19*2/(1/)).)):*)*8<:)9C+0472)6<(3(4>>)2)/2<*)0((.
@M03506:14:000000000-AKVR1:1:1101:10108:1571 2:N:0:35
ACTCAAGGCCTACAAGGGTATCTAATCCTGTTTGCTCCCCACGCTGTCGCGCCTCAGCGTCAGCAACAGCCCAGCAGGCCGCCTTCGCCACTGATGTTCTTCCCGATCTCTACGCATTCCACCGCTACACCGGGAATTCCACCTGCCTCTACTGTGCTCAAGCCTGACGGTTTAGAAGGCAGCCCTGCGGTTAAGCCGCAGGATTTCACCCCCTACTTATCAGGCCGCCTACGCCCCCTTTACGCCCAGTGATTCCGGACAACGCCCGCACCCTCCGTACTACCGCGGCTGCTGGCACGTG
+
CCCCCGGG9FGGGGGGGGGGGGGGGGGGGGGGGGGGGGGGGGGGGGGGGGGGGGGGGGGGGGGGGGGGGGGGFGGFFGGGGGGGGGGGGGGGGDGGGGGGGGGGGGGGDGGGGFGDGGGGGGGGGGGGGGGGGGDGCFGGGGGGGGGFGG,EFCDFGGGGGGGEGG?ECEEGGGGGGGFFG>EGGGFGCECEGFEFFEE5CDEC>+AFGGFDGD*:CCC+@CC6FGFFGGBG55)96CEC?+05CEE:=@94@7::C95C5.775*:)C)>>>*/2*-7*1)6((4;59)18)3(94=?.(
@M03506:14:000000000-AKVR1:1:1101:15340:1590 2:N:0:35
ACTCAGGACTACAAGGGTATCTAATCCTGTTTGCTCCCCACGCTTTCATGTCTTAGTGTCAGAAACCGTCCAGATAGCCGCCTTCGCCACTGGTGTTCTTCCCAATCTCTACGTATTTCACCACTACACTAGGAATTCCACTATCCTCTCCGGTCCTCTAGCTGCCCAGTATCAAGTGCATTTCTTGAGTTGAGCTCAAGGCTTTCACACCTGACTATGACAACCACCTACACACGCTTTACGCCCAGTAATTCCGAACAACGCTAGCCCCCTTCGTTTTACCGCGGCTGCTCGCACGAAG
+
CCCCCGGGGGGGGGGGGFGGGGGGGGGGGGGGGGGGGGGGGGGGEGGGGGGGGGGGGGGGGGGFGGGGGGGGGGGGGGGGGGGGGGGGGGGGGGGGGGGGGGGGGGGGGGGGGGGGGGGGGGGGGGGGGG8FFFGGGGGGGGGFGGGGGGGGGGGGGGGCFGEFGGGGGGGGGGGGGGGGGGGGGGGGFGFGGGC8DFGGDGFGGGGGGGGGFGGG7FA,=>FFGGFAE5A,9>?;AD?FFG4C<CE),6;+1:B4*():448C**3/@45))2<3*(016><69(2>9BB0*,-)0)((,
@M03506:14:000000000-AKVR1:1:1101:18544:1759 2:N:0:35
ACTCAGGACTACAAGGGTATCTAATCCTGTTTGCTCCCCACGCTTCCGTGCATGAGCGTCAGTATTGGCCCAGGGGGCTGCCTTCGCCATCGGTATTCCTCCACATCTCTACGCATTTCACTGCTACACGTGGAATTCTACCCCCCTCTGCCATACTCGAGTCCGCCAGTCACAAATGCAGTTCCCAGGTTAAGCCCGGGGATTGCACATCTGTCTTAACGGACCGCTTGCGCACGCTTTACGCCCAGTAACTCCGTCTAACGCTTGCACCCTACGCATTACCGCGGCCGCTGCCACGTCG
+
CCCCCGGGGGGGGGGGGGGGGGGGGGGGGGGGGGGGGGGFGGGGGGGGGGGGGGGFGGGGGGFFFGGGGEGGGGGGGGGEGGGGGGGGDGGGGGGGGGGGGGGGFFCGGGGGFGDGEFFFGFGGGGGGGGGGDFFFFGFGGGGGGGGGGGGDDCFD,3@=BFGGGGEGGGGCC,@>C9@C9<EFGGC,:DFG,5@FGDE58C=6,4,A7:8:9+=9@+=FD)::3>>)**)*/)59(*.;AE35D=*.+<<*9FG*/(9*16)/7**0+6<554;**()/.---313)(02()(.**)-(-
@M03506:14:000000000-AKVR1:1:1101:20249:1795 2:N:0:35
ACTCAGGACTACAAGGGTATCTAATCCTGTTTGCTCCCCACGCTTTCGCTCCTCAGCGTCAGTATCGGCCCAGAGCGGCGCCTTCGCCACCGGTGTTCCTCCTGATATCTGCGCATTTCACCGCTACACCAGGAATTCCCCGCTCCCCTACCGAACTCGAGTCACAGCAGTATCGGGTGGCGTCCCCGGTTCGAGCCCAGGGGTTTCACACCCGACATACCAAACCGCCCACGAGCGCTGTACGCCCAATTAATCCGGACAACCCTTGGTCCCTACGTGTAACCGCGGCCTGTGGCCCCGA
+
CCCCCGGGGGGGGGGGGGFFFFGGGGGGGGGGGFEGDGGGGGGGGFGDFFGDEFGFGG,BBFFFGGGEGGGGGCFGGGGGGGG7CDFDEGGGGGGGGGGGGGGGFEGFFGGG@CGGG5@FEFCECGFGGGGGGF@DDFC::B7=E>>EGD@8E>E33@*;*4@FCGCCF6?><,6*:D58<=CG*CGE?*1*1*3;5=5:5C*/:2<9<:>*:<EE)1*<9**2*/7.:))*))05437*;9:*/1?>**+***0:),9*)0)***2)+*:)87@88()0()))(-()(),(/,(*00(,-
@M03506:14:000000000-AKVR1:1:1101:18835:1798 2:N:0:35
ACTCAGGACTACAAGGGTATCTAATCCCGTTTGCTCCCCTGGCCTTCGTGTCTCAGTGTCAGGAACTGTCCAGAGACCCGCCTTCGCCACTGGTCTTCCTTACGATATCTACGCATTTCACTGCTACACCGTAAATTCCAGTCTCCTCTCCAGTCCTCAAGCACGCCAGTAACGAATGCAGTTTCGGAGTTAAGCTCCGAAATTTCCCACCCGACTTAGCGCGCCACCTCCCCACCCTTTACGCCCAATGAATCCGACCAACGCTTGAGACCCTTGTATTACCCCCGCTCCTGTCCGCCCG
+
CCCCCGGGGGGGGGGGGGGGGGFGGGGGGGGGGGGGGGGGGGGGGGGGFDFGFGGGGGGGFFGGGGGGGGGGGGFGGGGGGGGGGGGGDFFFFGGGGGGGGGGCCGGGGGGGGGDGGGGGGGFGGFGGGGGGGCCFFFGFFEC=CDDGAFGD8C9EGFCFDD,D=CG++@9,76=8=ED=DAEGGCCCCCDDC,E9CCECG+DFGG7,2;<C99CEDF+C*3)/:));=*)/*.8C<DAFFG3>G*/)*+3@6AG3*(/1.7)732/5+)2.5***3)99))6((-,8()4().)0))(((
@M03506:14:000000000-AKVR1:1:1101:7666:1799 2:N:0:35
ACTCAGGACTACAAGGGTATCTAATCCTGTTTGCTCCCCACGCTCTCGAGCCTCAGCGTCAGTTACAGACCAGAGAGCCGCCCTCGCCACTGGTGTTCCTCCATATATCTACGCATTTCACCGCTACGCATGGAATTCCACTCTCCTCTTCTGCACTCAAGTCTCCCAGTTTCCAATGACCCTCCCCGGTTGAGCCGGGGGCTTTCACATCAGACTTAAGAAACCGCCTGCGCTCGCTTTACGCCCAATAAATCCGGACAACGCTTGCCACCTACGTATTACAGCGGCTTCTGGCACGTAG
+
CCCCCGGGGGGGGGGGGGGGGGGGGGGGGGGGGGGGGGGGGGGCGFGGGGGGGGGGGGGGGGGGGGGGGGGGGGGGGGGGGGGGGGGGGGGGGGGGGGFGGGGGGFFFGGGEFGEGDGGGGGGGGGG7CC?FEEGGGGGEGGGFGGGGGGGEFGGGFGGFFG9DFFEGGFEGGGGC8=EGGGCGGGGGDCC@:C:DEGG5?CE*>?FFCFG7A*>FDDAFFGGG4<3)2:)*5))14C);CC197:EF6A7@B4CGD6DG5))195/)AF*07*+*0)1<:>-57073()()/)2*=>..(
@M03506:14:000000000-AKVR1:1:1101:19472:1822 2:N:0:35
ACTCAGGACTACAAGGGTATCTAATCCTGTTCGCTCCCCTAGCTTTCGCACCTGAGCGTCAGGTAAGGCCCAGAGATCCGCCTTCGCCACCGGTGTTCCTCCTGATATCTGCGCATTTCACCGCTACACCAGGAATTCCGATCTCCCCTACCTACCTCTAGTCGGGCAGTTTCGGATGCAGTTCCGGCGTTGAGCTCCGGGCCTTCACATCCGCCTTGCCAAACCGCCTGCGTGCTCTTTCCGCCCAATGAATCCGGCCACCGCCCGCCTCCTACGCCCTTCCGCGGCTGCTGGCCCTTCC
+
CCCCCCFCFGGGG@<AF;;FGGGGGGGGGGCFEGGGGFGGGGGE@<CCFGEFFGGFGGBEEGGG9EFCFFGGGGGFDFGGFGGGGFDC:FGEGBFC7BC@BG8E,EA?FAFGDFF:C,FEF<FGG+FFFF=?44,ABFEFFGG@FFF6>7BFFFG8=ECEFE;8>6CCC:E=E>:6@@C7,3,,7**18>*B86,,<<EECG*8+<+9+3;*:***2*;C7855C<A5/*8*1)0/6*1<++175C*)*2+/***)1(95)0)))**08)1>4*0**,)*(..(4((0()-))((/))(((
@M03506:14:000000000-AKVR1:1:1101:23279:1841 2:N:0:35
ACTCAGGACTACCAGGGTATCTAATCCTGTTTGCTCCCCACGCTTTCGCATCTCAGCGTCAATATGTGTCCAGTAAGTCGCCTTCGCCCCTGGTGTTCTTCCGAATATCTACGAATTTCACCTCTACACTCGGAATTCCGCTTACCTCTCCACAATTCTAGCGATGCAGTCTTAAAGGCAATTCCGGAGTTGAGCCCCGGGCTTTCTCCTCTAACTTATAAATTCGCCTACGTGCGCCTTACGCCTAGTAATTCCCACCATACCTAGCCACCCCCGTATTCCCGCATCTGCTGCCACGGTG
+
CCCCCGGGGGGEEFGGGGFFGGGGEEFGFGFGGGGGGGGCFDGGGFDFGD,66CFDFGBE,B,CEFG9EE<FFFEGFFGFEE@FCFD@,@BFEGFFGGGG<?FD7@=FCE5E,=F?FGFCF<AFFCE=FFG+:C7D<?==:ECGGDCFF8,7=@FE9,@D99>8D+@>9FGF3EAE,@F8,@93@,+++8>9CC8:FDCE5C>D:E,,,532,+>D@C+:+::,=8):C5;*?)>)6DDGG6CG)**)4B+3+;+*>(*:**.**3+00*2)))1*2(>3).)(3(())0-)6.(**042(
@M03506:14:000000000-AKVR1:1:1101:16217:1842 2:N:0:35
ACTCAGGACTACAAGGGTATCTAATCCTGTTTGCTCCCCACGCTTTCGCACCTCAGCGTCAATACATGTCCAGTGAGTCGCCTTCGCCACTGGTGTTCTTCCGAATATCCACGAATTTCACCTCTACACTCGGAATTCCACTCACCTCTCCATGATTCGAGCGATGCAGTCTTAAAGGCAATTCCAGGGTTGAGCCCTGGGCTTTCACCTCTAACTTACAAAGCCGCCTACGTGCGCTTTACGCCCAGTAATTCCGAACAACGCTAGCCCCCCCCGTATTACCGCGGCTGCTGGCCCGGAG
+
CCCCCGGGGGGGGGGGGGGGGGGGGGGGGGGGGGGGGGGGGGGGGGGGGGGGGGGGGGGGGGGGGGGGGGGGGGGGGGGGGGGGGGGGGGGGGGGGGGGGGGGGGGGGGGGGGGGGGGGGGGFGGGGGGGGGGGGGGGGGGGGGGGGGFGGGGGFGGGGFGCGG?CEG9DFGGGGGGGGGGGGGGGGF6DC@>EGGGGGFCG8;FGFFC*;FFF7CFFFGGF>C*@BAECF=?)?D@GFFFFDDDEEFFG7@=FDFD(8E473CD**<?737.>8**4;E><609(3>>)42)3:*.0(--
@M03506:14:000000000-AKVR1:1:1101:12294:1893 2:N:0:35
ACTCAGGACTACAAGGGTATCTAATCCTGTTCGCTCCCCACGCTCTCGCGTCTCAGCGTCAGTACCGTCCCAGAGAGCCGCCTTCGCCACGGGTGTTCTTCCTGATATCTGCGCATTTCACCGCTACACCAGGAATTCCACCCTCCTCTTCCGGACTCTAGCCTTACGGTTCCCACCGACAGCCCGAGGTTGAGCCCCGAGTTTTCACAGCGCACCCGTAAAACCCCCTACCCGCTCTTTACTCCCAATAAATCCGGCACACTCTTTCCCCCCACGACGTACCGCGTCTCCTGGCCACGAC
+
CCCCCGCGGGGGGGFGGGGGGGGGGGGGCFGGGGGGGGGGGGGFEFGGGGGGGGGGGEFGGGGFGGGGGGDFE@FFGFFBFGGGGGGGGGGDC+@FBFGGGGGGGGCFGFGGCFGCGCDGGGGGDECGGGGGDFGGGGGGGGGEGGBFGGFGCEEC+@DFGGGGGFF?EC*FCF;E7>CC*::8>5EDC*,,6>8A*:***13+>F7+4:C)*)/=*17**/7C5*0)27:6/)0)-*/32<*0>/*.*<:**/9)1()*0>)2*++1<69)))2/*()2(-(,(2()-))-)((1))-((
@M03506:14:000000000-AKVR1:1:1101:14559:1914 2:N:0:35
ACTCAGGACTACAAGGGTATCTAATCCTGTTTGCTCCCCACGCTGTCGCGCCTCAGTGTCAGTAACTGCCCAGCAGGCCGCCTTCGCCACCGGTCTTCCTCCGGATCTCTACGCATTCCACCGCTACACCCGGAATTCCGCCTGCCTCTACAGTCCTCGAGTCTGACAGTCGGCACGGCAGATCCGGGGTTGAGCCCCGGACTTTCACCACACCCTTCTCAGACCACCTACGCGCCCTTTACGCCCCGTGATTCCGGCCGACGCTCGCACCCCCCGTATTACCGCTGCTGCTGCCCCGGAG
+
CCCCCGGGGGGGGGGGGGGGGGGGGGGGGGGGGGGGGGGGGGGGGGGGGGGGGGGGGGGGGGGFGGGGGGGGGGGGGGGGGGFGGGGGGGGGGGGGGGGGGGGGGGGGGGGGGGGGGGGGGGGGGDGGGGGGGGCG<FGGGGGGGGGGGFGGFGGGDFG6CFGFFGGG6EGEGG5EGGGEEGGGGFGGGG*4BEFGDCEC:DGGGGFGC4CCEGGGG*7E>>>FGFFBE*97D@BC93:C?F<<9E57:8*)9=?45(17)83C*1:;*<C7>DEEC,<6)6<47(->)05?F)4*85(-(
@M03506:14:000000000-AKVR1:1:1101:14997:1919 2:N:0:35
ACTCAGGACTACAAGGGTATCTAATCCTGTTTGCTACCCACGCTTTCGTGCCTCAGCGTCAGTTACGGTCCAGAAAGCCGTTTACACCACCGGTGTTCCTCCTGATATCTACGCATTTCACCGCTACACCAGGAATTCCACTTTCCTCTCCCGCACTCTAGCCACTCAGTATTCGGCGCACCCTCCCGGTTGAGCCGGGAGATTTCACACCAAACTTAAATAGCCGCCTTCGCACCCTTTACGCCCACTAACCCCGAACAAACCTTCCTGCCTACGGTTTACCGCCGCTGCCGGCCCGGTC
+
CCCCCGGGGGGGGGGGGGGGGGGGGGGGGGGGGGGGGGGGGGGGGGGGGGGGGGGGGGEGGGGGGGGGGGGGGGGGGGGGGGGGGGGGGGGGGEGGGGGGGGGGGGGGGFGGGGGFEGGGGGGGGGGGEGGG7@EFFGGEGFGCDGGGGGFCGGGEEFDEFDFFFFGGGGFGGGGFEEGGGGG8CEGGDG8C,<FGGDDCED,<,=@ED6CFGGGFCF=CG+;CDDBEC***:.:D:1<C+<*9CEE)0+<6.09/),9*.))12C+)+094**2;/(0/4>A-((,>15(.)4().)((-
@M03506:14:000000000-AKVR1:1:1101:19631:1933 2:N:0:35
ACTCAGGACTACAAGGGTATCTAATCCTGTTTGCTCCCCACGCTTTCGCACCTCAGCGTCAATATGTGTCCAGTAAGTCGCCTTCGCCACTGGTGTTCTTCCGAATATCTACGAATTTCACCTCTACACTCGGAATTCCACTTACCTCTCCACAATTCTAGCGATGCAGTCTTAAAGGCAATTCCGGAGTTGAGCCCCGGGCTTTCGCCTCTAACTTACAAATCCTCCTACGTGCGCTTTACGCCCAGTAATTCCGAACAACGCTATCCCCCTCCGTTTTCCGGCGGCTTCCGGCCCGCAG
+
CCCCCGGGGGGGGGGGGGGGGGGGGGGGGGGGGGGGGGGGGGGGGGGDGDGGGGGGGGGGGGGGGGGFFGGGGGGGFGGGGGGGGGGGGGGGGFDFGGGGGGGECF@GGGGGGGGGGCGFGGGGGGGGGFGGG7FGGGGGGGGGFEFGGGFAFFFFGGGDGGGDGGD=DFGGGGFBFCFED?FGGF6AEGD9D,D6+@+@CDGCF9*=EGGGGGGGGGAFGF+=?:?F68A?*66C9DFFGG3C/5*)02A+::C487C*7;)7*2*/<6C>:CE*;))2))((,((71.3))-()))(--
@M03506:14:000000000-AKVR1:1:1101:17793:1939 2:N:0:35
ACTCAGGACTACAGGGGTTTCTAATCCTGTTTGCTCCCCACGCTTTCGCACCTCAGCGTCAGTACCGGGCCAGTGAGCCGCCTTCGCCACTGGTGTTCTTCCGAATATCTACGAATTTCGCCTCTACACTCGGAGTTCCACTCACCTCTCCCGGACTCGAGACCCTCAGTATCGAAGGCAGTTCTGGAGTTGAGCTCCAGGATTTCACCCCCGACTTAAAGATCCGCCTACGTGCGCTTTACGCCCAGTGATTCCGAGCACCGCTAGCCCCCTTCGTATTACCGCGGCTTCTGGCCCGAAG
+
CCCCCGGGGGGGGGGGGGGGGGGGGGGGGGGGGGGGGGGGGGGGGGGGGGGGGGGGGGGGGGGGGGGGGGGGGGGGGGGGGGGGGGGGGGGGGGGGGGGGGGGGDGGGGGGGCGGGGCGGGGCEGGGGGFGGGGEFFGGGGGGGGGGG9FFGGGDGGGGGGGGGGEFGGGGFGGGGGEGGDGGGGGG7EEDCCEGGGGGFFGGGFGGGGGGGDGGCGFFCCGGGFGF:=5FGGFA127@F7FGGCEC)09C*9BGG36D=)07DD**9C?>>)985;3<6)).(7293().4/82*001(-
@M03506:14:000000000-AKVR1:1:1101:11145:2006 2:N:0:35
ACTCAGGACTACCGGGGTATCTAATCCTGTTTGCTCCCCACGCTTTCGCACCTCAGCGTCAGTACCGGGCCAGTGAGCCGCCTTCGCCACTGGTGTTCTTCCGAATATCTACGAATTTCACCTCTACACTCGGAGTTCCACTCACCTCTCCCGGACTCGAGATCCTCAGTATCAAAGGCAGTTCTGGAGTTGAGCTCCAGGATTTCACCCCTGACTTAAAGACCCGCCTACGTCCGCTTTACGCCCAGTGATTCCGAGCAACGCGCGCCCCCTTCGTATTACCGCGGCTGCTGGCACGCAG
+
CCCCCGGGGGGGGGGGGGGGGGGGGGGGGGGGGGGGGGGGGGGGGGGGGGGGFGFGGGGGGGGGGGGGGGGGGGGGGGGGGGGGGGGGGGGGGGGGGGGGGGGGGGGGGGGGGECGGGGGGGGGGGGGGGFC7@BFGGGFFFFGGGGGGFGFEDGGEGGDC7>CC;EGGAD;EAF9EGG>C:@DF9E7:DFFF6D@D78FCF<C:?,:E44*70C?F+=B7+;:D80>53ACG))).75E@ECDGGC4C@9??F:C9255).5))*28:>G:5<6C;(0<-))413(<()(4<?<46)(,,
@M03506:14:000000000-AKVR1:1:1101:10496:2022 2:N:0:35
ACTCAGGACTACAAGGGTATCTAATCCTGTTTGCTCCCCTAGCTTTCGCGCCTCAGCGTCCGTTGTGGTCCAGTGAGCCGCTTTCGCCACAGGTGTTCCTCCCGATATCTACGCATTTCACCGCTACACCAGGAATTCCACTCACCTCTCCCACACTCAGGCCAGATAGTTTCCCGTGCAGACTTCGAGTTGAGCCCGAAGATTTCACTCAAGACTTATCCGACCGCCTACGCGCCCTTTCCGCCCAATAATCCCGAACAACGCCCCCCCCCCCCGTACCCCCCCCGCTCCCGCCCCGACG
+
CCCCCGGGGGGGGGGGGGFGGGGGGGGGGGGGFGGGGGGGGGGGGGGGGGGGGGGGGGGGGGGGGGGGGGGGGGGGGGGGGGGGGGGGDGGGGGGGGGGFGGCEEGGDGFGGGGGGGGGGGGGCF@FGGGFGEGGGGGGAGGGGGGEGGGGGGGGGFFGF8DEDD,@E86@FFGFEF6CEFFFGGGGCGEEF,@EGGG>7CD9=,,BC=8CDFGFGFFFGCCDEGG>BEDFGGAEC6C)<+ACGDGE)7<<@*0>C/457)))/9:*7CDGB@5C**4:*,4((4(-;>3-(0(45>)(,(
@M03506:14:000000000-AKVR1:1:1101:11295:2068 2:N:0:35
ACTCAGGACTACAAGGGTATCTAATCCTGTTTGCTCCCCACGCTTTCGCTCCTCAGCGTCAGTATCGGCCCAGAGACCCGCCTTCGCCACCGGTGTTCCTCCTGATATCCGCGCATTTCACCGCTACACTAGGAATTCCAGTCTCCTCTGCCGCACTCTAGCCTGCCCGTATCGACTGCAAGCCCGGAGTTGTGCCCCGAGTTTTCACATCCGACTCGCCAGCCCGCCTACGCGCCCTTTACTCACAACACTTCCTGATCACGCTCGCCCCCTACGTATTCCCGCGGCTACTTGCCCTCGT
+
CCCCCGGGGGGGGGGGGGGGGGFGGGGGGGGGGGGGGGGGGGGGGGGGGGGGFGGGGGGG>FFAEEGDGGGEG,F8FGGDGGGEGFGGGG8:CFEFCGGEDGG,C?,EF<+B==CFFGGFFGGGGEEGG9,C8,CF8FFG,C@,@E,DF,E,8=+@EF,DCFGA,@BFC8+@D**34>CA,,4*4>C11BF;2=FE858*/*3>>FFC++*27CEED*)=*)**27)7:*.2))0)4C5E+<*2*3+******1:*2.;00505C**)1./05*8*;)9+-))(,((7()()*.5*0)(((
@M03506:14:000000000-AKVR1:1:1101:14741:2069 2:N:0:35
ACTCAGGACTACAAGGGTATTTAATCCTGTTCGCTCCCCACGCTTTCGCGCCTCAGCGTCAATGTCGGTCCAGATAGTCGCCTTCGCCACCGGTGTTCTTCCCAATATCTACGAATTTCACCTCTACACTGGGAATTCCGCTATCCTCTCCCGAATTCAAGCAATCCAGTATCAAATGCAGTCCCCAGGTTAAGCCCAGGCCTTTCACATCTGACTCGGATCGCCGCCTACGCGCCCTTTCCGCCCAGTAATTCCGAACAACGCCCGCCCCCTCCCTACTCCCCCGGCTCCTGGCACGAAC
+
CCCCCGGGGGGGGGGGGGGGGGGGGGGGGGGGGGGGGGGGGGGGGGGGGDGGEGGGGGGGGGGGGGGGGGGGGGFEGGGGGGFGGGGGGGGDEFEGGGGGGFGGGG8FGGCGGGGGFGGGGCGGFEGGFFGG8FFFGA?FGGDGGEGGBFGGGGEG6DFGGFBFFGD,@F,,@E9@CFGGGGFGFEFGCEGAFF9FFFG**;C<9=,:ECF>E7D?>4??/?CGG45D*8;:<3:DF<48+<>5<E*)00+/9FFCG?D*7>07):87=BGEF3;*22)3)5:(,(,7(),4)2629)(((
@M03506:14:000000000-AKVR1:1:1101:18777:2072 2:N:0:35
ACTCAGGACTACAAGGGTATCTAATCCTGTTTGCTCCCCACGCTTTCGTGCATGAGCGTCAATCTTGACCCAGGGGGCTGCCTTCGCCATCGGTGTTCCTCCACATCTCTACGCATTTCACTGCTACACGTGGAATTCTACCCCCCTCTGCCAGATTCAAGCCTTGCAGTCTCCATCGCAATTCCCAGGTTGAGCCCGGGGCTTTCACGACAGACTTACAAAACCGCCTGCGCACGCTTTACGCCAAGTAATTCCGATTATCTCTGTCACCCTACGTATTACCGCGGCTGCTGCCACGGCA
+
CCCCCGGGGGGGGFGGGGGGGGGGFFGGGGGGGGGGC@FFGGGGGGGGGFFGGGGCFEGGGGGGGGGGFGGGGGGGEEGGGGGCGG7?FGGGGGGGGGGE,B=FGGFGFFDFGGGCGEEFFFEFGGD,A:AFGDFGGGGGGGFGCBECFEFGGFGGCGFG,=DFGF8DDAF;EEEFGEGGG397E9DFF@@F,<>,@7;?EDEF?CG:,*2?=4CE:CBFCGCGGD:3*9:5C5@59<7;97*9<*25+++96/2>583****2:+0*<=*55***;2*A:<4:(((075()92:6*7(((
@M03506:14:000000000-AKVR1:1:1101:17229:2092 2:N:0:35
ACTCAGGACTACAGGGGTATCTAATCCTGTTTGCTCCCCATGCTTTCGAGCCTCAGCGTCAATATGGGTCCAGTCGACCGCCTTCGCAACTGGTGTTCTTGGGGATCTCTACGCATTCCACCGCTACACCCCCAATTCCATCGACCTCTCCCCTATTCAAGAAGCCCAGTTTGGAATGCCGCCCCGGGGTTGGGCCCCGGTTTTAAACACCCCACTTAAGCCCCCGCCTACGCTCCCTTTACTCCCAGTGATTCCGAGCAACCCTAGCCCCCCTCGTGTTCCCGCGGCTGCCGGCTCTGAC
+
CCCCCGGGGGGGGGGGGGGGGDFGGGGGFGGGGGGGGGGGGGGGGGGGGGGGGGGGGGGGGGGGGGGGGGGGGGGGGGDGGGGGGGGGG@EFCFFGGGGGGGFGGGGGGGGGGEEGGGFGGGFGEGG@GGEGGGGGFFFGGGDCEEGGGGFFDGCG,=FGGC8FEFGGGF9FC8:ACEEFGG*@CCC*11CB>*=CEEDG:CG576:+28<GGGGG+:+<D*5CGGE3*18:>7BGFG?+3<*275200<9*9=:7*(7*5))1***0;@G5B)***(.2-64060(0()(,)(()0))))
@M03506:14:000000000-AKVR1:1:1101:22934:2186 2:N:0:35
ACTCAGGACTACAAGGGTTTCTAATCCTGTTTGCTCCCCACGCTCTCGCGCCTCAGTGTCAGTATCTGTCCAGGTAGCCGCCTTCGCCACTGGTGTTCCTTCCGATCTCTACGCATTTCACCGCTACACCGGAAATTCCACTACCCTCTACAGTACTCAAGTTATGCAGTTTTAGTTGCAATTCCCAGTTTAAGCCCAGGGCTTTAACACCTAACTTCCTTAACAACCTACGCGCCCTTTACGCCCAATAATTCCGATTAACGCTTTCACCCTCTTGATTAACGCGGCTGCCTGCCCATGG
+
CCCCCGGGGGGGGDF?CCFFECFGGGGGGGGGFEGFF@;CFFDDBFFEG7F@EGG?FAFGGGGGFFGGCE<FGFGDCF,@BCFGGDECFF6C<EFFCEFEFGGG:@FFGGGGFGCGGGGG@BF7F::A?FCCCC@FGGF=FFFDDB9>DA99@DCGGGGGGGGG3,36=FF=DFCFGGG99EFCFFF655@DGFC@+,418*@,,,,,@***974D7+;=C+;,B>F9FF)*26))()2@<+*82**)25>7+3;<D(*/;*)/>=**+9>))*0@+)9?94<01(-7374(*),*)0(((
@M03506:14:000000000-AKVR1:1:1101:20671:2190 2:N:0:35
ACTCAGGACTACAAGGGTATCTAATCCTGTTTGCTCCCCACGCTTTCGTGCATGAGCGTCAGTATTGGCCCAGGAGGCTGCCTTCGCCATCGGTGTTCCTCCACATCTCTACGCATTTCACCGCTACACGTGGAATTCCACCTCCCTCTGCCATACTCCAGTCCCGTAGTTTCAAGTGCCATTCCCAGGTTAAGCCCGGGGATTTCACGCCTGACTTGCAGGACCGCCTGCGCACCCTTTACGCCCAGTAATTCCGCATAACGCCCGCACCCTACGGTATACCGCGGCTGCTGGCACGGTT
+
CCCCCGGGGGGGGGGGGGGGGGGGGGGGGGGGGGGGGGGGGGGGGCGGGGGFGGGFGGFGGGFGGGGGGGGGGGGGGGGGGGGGGGGEGGGGGGGGGGGGGGGGGFGGGGGGGGGCF<FCECFGGGGGGGGGGGGGGGGGFCEEGGFFD8EED8=E9=8?F:DFFCGGGEFGGFGG:9EFGGFDGG7C6;D,@DFGCCEGGCC:FF7@>430ACGG+8=9*87=7<A;*7.=<5>GF3)3+=9*9CCAFC?4/7C4*(11*957)/:BCDGFFFC5*()164)-20(575?:)(-*/)(((
@M03506:14:000000000-AKVR1:1:1101:13146:2223 2:N:0:35
ACTCAGGACTACAAGGGTATCTAATCCCGTTCGCTCCCCTGGCTTTCGCGCCTCAGCGTCAGTGTCGGCCCAGCAACCCGCCTTCGCCGCAGGTGTTCCTCTCGATATCTACGCATTTCACCGCTACACCGAGAATTCCAGTTGCCCCTCCCGCACTCTAGCCGCGCAGTATCAGTTGACCTTTCCGAGTTAAGCCCTGAGATTTCACAACGGACTTGCCCTGGCCGCCTACCCGCCCTTTACGCCCAGTAAATCCGAACAACGCTTGCTCCCCCCGTATTATCCCGGATGCTGGCCCGGC
+
CC@CCGCGGGFGGGFGGGGGGGGGGEEFCGGGDGGGEGGGGGGGGFGGGGG>FECCFGFGF:FACE7@CECEGGGDF,CFFGC7FGGGDGGGEE<FEGG<E<B:,ADFGEFGFGE=:FEFGGGGFGGGG?FF@CF<FGFFDF;CE,@DE+68BEG>3D>FDGGCGG*>8*22>@9;C9ECGGG<><=*:*=CFEG+;*3*:C?>EGCF7>33C:**20++2*****))**)2*00/473CC97***/)2<+**1:C7-9*)07)/18F**2<)7C**()25)).))-0(),.*62*7)-(-
@M03506:14:000000000-AKVR1:1:1101:21705:2250 2:N:0:35
ACTCAGGACTACAAGGGTATCTAATCCGGTTCGCTCCCCACGCTTTCGTGCCTCAGTGTCAGAAATAGGCCAGCATCCTGCCTACGCCATTGGTGTTCCTTCTAGTATCTACGGATTTTACCCCTACACTAAAAATTCCAGATGCCTCTCCTACTCTCGAGTCTACCAGTTCAAATAATAGCCTTATGGTTGAGCCACAAGCTTTCACTATTCGCTTAATAAACCACCTACGCAAATCTTTACGCCCAGTCAATCCGGATAACGCTTGGGCCCAACGTAAGTCCGCCGCTTGTGGCACGGT
+
CCCCCGGGGFGGGGGGGGGGGGGGGGGGGGGCGEGFD<CFGDDFGGGGGEFFGFGFEFFGFFFGGGGDFGGGGGFGG?FFFEGGGGGDFFGGGFGG@FFFFFFGGGGGABEGCFGGGFFFEF8FFGGFGGDGGGDGGF9FFFGCAFGFCE,@B8DE9@EFGGGG8DDGFDC9,E;=EA8,79EA,,@EFGG@F==8EFF6F+DFFEGFG9++,5*:7*=CB7:CCCADC999****121>=,2*2:*),25++42;)07*)0/*)/=5*2;):**22,)*()))(((0(04(801<)6((,
@M03506:14:000000000-AKVR1:1:1101:15776:2270 2:N:0:35
ACTCAGGACTACAAGGGTATCTAATCCTGTTTGCTCCCCACGCTCTCGCTCCTCAGTGTCAGTATCTTTCCAGGTAGCCGCCTTCCCCACTCGTGTTCCTTCCGATCTCTACGCATTTCACCGCCACACCGCACTTTCCACTACCCTCTACAGTACTCCACTTGAGCAGCATAAGATGCAGTTCCTATCTTAAGCCCAGGCCTTTCACATCCCACTTACACCATCCCCCACGCTCCTTTTCCTTCCAGCACCTCCGATCAACGCTTCCCTCCCCCGTATTACCGCGCCCGATGCCCTGCAG
+
CC<CCF@GDFC@E-6--CF8@<6@FG9ECF<6,;C6C6C@F@F,@,6,,,6@8F<86<CFA<C,;F,,CED9F@CCC<@CB@,B,,C,,@A,9:9AFEF,F5B7,4@,B,,BA>=,?AD?95+@+4@:F=++@++5,9,4EC,>EG9EGDF8,37E,3,@,6,,,,63@,6>,3,6,798D3,CD,@,,,,@3@,:44D++=<839,,5?F*19D:++0,**;,3***49?*?5/:.++5,<++4=+@++*85)9)1(1128)1**36**90)1:*/(0+).)((-(0-.(,8()*))(.,
@M03506:14:000000000-AKVR1:1:1101:11796:2362 2:N:0:35
ACTCAGGACTACAAGGGTATCTAATCCTGTTTGCTCCCCACGCTTTCGCGTCTCAGCGTCAGTACCGTCCCAGTGAGCTGCCTTCGCCATTGGTGTTCCTCCTGATATCTGCGCATTTCACCGCTACACCAGGAATTCCACTCACCTCTTCCGGACTCGAGCCCGACAGTATCCACCGGCATTCCAGGGTTGAGCCCTGGACTTTCACAGCGGACTTACCGGGCCGCCTACACGCTCTTTACGCCCAATTATTCCGGGCAACGCTTGCCCCCTACGTATTCCCGCGCCTGTCGGCCCGTGT
+
CCCCCGGGGGGGGGGGGGGGGGGGGGGGGGGGGGGGGGGGGGGGGGGGGGGGGGGGGGGGEGGGGGGGGGGGGGGGGGGGGGGGFGGGCFGCFGGGGGGFGGGGFGGDGGGGGGDGEGGGGGDGG7FGGGFGGGFGGGGGGEG8FFGGGE=ECGGGGGGG>EDGGGG>>F9,@CBE6CEEC?EGFGFG52:>,5DFC9EF,?<CFFGFE:6):7EE4@BGGC7EDGEE:C;+9)0129/++3/7D7?52++*0*22)(1277))*2*)<@<@E<8*2)/7).,,2(()4.-))((*.),(.
@M03506:14:000000000-AKVR1:1:1101:10236:2372 2:N:0:35
ACTCAGGACTACAAGGGTATCTAATCCTGTTTGCTCCCCACGCTTTCGTGCCCCAGCGTCAGTATCGGGCCAGTGAGTCGCCTTCGCCACCGGTGTTCCTGCGAATATCCTCGAATTTCACCTCTACACTCGCAGTTCCACCCACCCCCCCCGAACTCAAGACCCTCAGTAACAAAGGCAGTTCCGGCGTTGAGCCCCAGGATTTCACCCCTGACTTAAATACCCGCCCTCGCACCCTTTACCCCCCATTACTCCGGCCAACGCCTGCCCCCCTCGTTATACCTCCGCCGCCCGCCCCCAG
+
@A6AB8FCF9;C@<FFG9;FE<,C@CF96,CF<C,CFGGG:FE;FFC66,6D,6@@E+8,6BCC698FE+FFC<FG9CF7@FBCC=:F7B,+CCECF<,C,B+C>>+C5,,944=,DF<,?F,?,55,,,A++648A,C@,,3++@++6+@8+4;:33,@,,,5,:E,<D,72,6D7,=<5:C9,6/*?EC*B++*/A5=@*+>C9=@F575**00:C@9***0*)0.*))*1))987?C<+*2/:*0*+0*1*71)(1*.))))*25CFF.))2*1()/))6)-.332)(-)-()).(((
@M03506:14:000000000-AKVR1:1:1101:16996:2381 2:N:0:35
ACTCAGGACTACAAGGGTATCTAATCCTGTTTGCTCCCCTAGCTTTCGCGCCTCAGTGTCAGAAACGGTCCAGTAAGTCGCTTTCGCCACCGGCGTTCCTCTCGATATCTACGCATTTCACCGCTACACCGAGAGTTCCACTTACCCCCCCCGTTCTCAAGCTCGGCAGTATCCACGGCAGTTCCTCGGTTGAGCCGAGGGCTGTCACCATGGACGTACCAACCCACCTACGCGCCGTTTATGCCCAGTGTTTCCGGGCAACGGCCGGCACCTTCGGCTTTGCGCGGGTGCCTGCCGCAAC
+
CCCCCGFGGGGGGGGGGFFGFFGGGGGG<FGCFFGGEGGGFGGGGGGGGGGGGGGGGGCE9EFFEFCGFE@FFFFFGGFEGGGGGGGGEGGGEGDF+BFEF,BFG?FEFCFGGGGCEFG9FGGGGGCCGFGGG:FFGFF9FF@>EFF?+8>:@@63@;3,>?3<5*>>CFCFGFGF>:E5C:,?>;EE5:87+0:CEC:ED5=*30++02:F6*<*9*7=CC*/9*.0:FF*/.8)(1)0/<*2::+)+0+*)/:/)(/15))9)2*)*))7.*+//()1())461()(.((*50*)),-(
@M03506:14:000000000-AKVR1:1:1101:7501:2387 2:N:0:35
ACTCAGGACTACAAGGGTATCTAATCCCGTTTGCTCCCCTGACCTTCGTGCCTCAGCGTCAGGAACTGTCCAGAGACCCGCCTTCGCCACTGGTCTTCCTTACGATATCTACGCATTTCACCGCTACACCGTAAATTCCAGTCTCCTCTCCAGTCCTCAAGCACGGCAGTATCGAATGCAGTTTCGGAGTTAAGCCCCGAGATTTCACACCCGACTTACCGCGCCCCCTACGCACCCTCTCCGCCCATCCAAGCCGTACCACGCTCGGGCCCCGCGTATTTCCTCGGCTCTGCACCCCGGC
+
CCCCCGGGGGGGGGCGGGGGGGDGGGFGGGGG;FGF<FGF,CFFE<ECF<,CEGGGGGEGGDF8@FGFGGGGGG@6EF8@FCC,EDE:@FFC<EFGGGGGG9FEFF7>FFGGGF74?FFDAE7F+:>BFGG,??FFA,EEAFG,@EGFFGGAD@AF;D9DFC8DC?E>?6D@E6F8?BA,37E;A8+1@4>=CFC8EC5***1D7@EC:*9C*7CGC@FD4)/*:)=:**2*:8AG@C)**2)9*:8)**2)*.*)*(/*/9.9*//7*)17))*22-7+).)).((0()()*)(2))(-(
@M03506:14:000000000-AKVR1:1:1101:14761:2403 2:N:0:35
ACTCAGGACTACAAGGGTATCTAATCCTGTTTGATCCCCACGCTGTCGCGCCTGAGCGTCAGAAATGAGCCAGTGAGCCGCCTTCGCCACCGGTGTTCTTCCCAATATCTACGAATTTCACCTCTACACTGGGAATTCCACTCACCTCTCTCATCCTCAAGTCTTACAGTTTCAATGGCATTTCCGGAGTTGAGCTCCGGGCTTTCACCACTGACTTGAAAGACCGCCTGCGCGCGCTTTACGCCCAGTACTTCCGAACAACGCTAGCCCCCTTCTCTTTACCGCTGCTGCTGGCACGAAA
+
CCCCCGGGGGGGGGGGGFGGGGGGGGGGGGGGGGGGGGGGGGGGGGGGGGGGGGGGGGGGGGGCFGGGGGGGGFD<FFFGGGGGGGDGCCGGGGGGGGGGGGGGGGFGFGGGG7CGGFFGGGGGGGGGGFGGGGGGGGGGGGGFGGGGD@9FFFAE@9EGFGFGDFGFGGFFGC>EFD8FGGFF:E>+@8FGA<B9FGGGGG5D?CFGG44CF7DD:8*A+=CEGDADG7A7CEB59D5*+1*9C5*52+<70=*5*371<>)11*:@CF5<>*2++)/<96.(1((82)4)).:*95(((
@M03506:14:000000000-AKVR1:1:1101:20874:2456 2:N:0:35
ACTCAGGACTACAAGGGTATCTAATCCTGTTTGCTCCCCACGCTTTCGCATCTCAGCGTCAGTACCGGGCCAGTGAGCCGCCTTCGCCACTGGTGTTCTTCCGAATATCTACGAATTTCACCTCTACACTCGGAGTTCCACTCACCTCTCCCGGACTCAAGATCGCCAGTATCGAAGGCAGTTCCGAGGTTGCGCCTCGGGATTTCACCCCCGACTTAGCGCTCCCCCTGCATGCGCTTTACGCCCACTGATTCCGAACAACGCCACCCCCCTGCGTATTACCGCGGCAGCTGCACCGAAG
+
CCCCCGGGGGGGGGGGGGGGGGGGGGGGGGGGGGGGGGGGGGGGGGGGGGGGEEFFGGGGGGGGGGEGGGGGGGGGGGGGGGFGFGGGGGGGFGFGGGGGGGGGGGGGGGGGGGG?F9AFGGGGGGGGGGGGD7FEFGGGGGGGGG9D9DGGD+6B8@F?>D,E@CGGGGGBFDG8EGGGGC9@FC*CCG:F,=>CG5*=C4*:1CCDG64<5/:E3++3))*/)*20*9>*:*696D:*0<<DG58)*++*9=C*913*0.835C8);5D55*2**,)0)).-((()(),(0(.*7>>;(
@M03506:14:000000000-AKVR1:1:1101:21518:2474 2:N:0:35
ACTCAGGACTACAAGGGTATCTAATCCTGTTTGCTCCCCACGCTTTCGCGCCTCAGCGTCAATTACGGGCCAGATAGCCGCCTTCGCCACCGGTGTTCTTCCCAATATCTACGAATTTCACCTCTACACTGGGAATTCCACTATCCTCTCCCGCATTCAAGCTCATCAGTATCAAGCGCAGCCCCCAGGTTGCGCCCGGGAATTTCACGCCTGACTTGATAAGCCGCCTACGCGCCCTTTACGCCCAGTAATTCCGCAAAACGGTTGCCCCCTTCGTATTACCGCGGCTGCTGGCCCGAAG
+
CCCCCGGGGGGGGGFGGGGGGGGGGGGGGGGGGGGGGGGGGGGGGGGGGGGGGGGGGGGGGGGGGEGGDGGGGGGGGGGGGGGGGGGGGDGGGGGGGGGGGGGGGGGGGGGGGGGGCFC9FFFGGDFFGGGFGGGGGGGGGGGGGGGGGGFGGDGGGFGFCFFC?FGFGGGEFC;9EBECBEFE>CE9*7@:,;:GG55CEDGG7,1,:?50AC6<1**41+*=DGFFCCFGD3)9;D:ECFGGG51.CC??BBD9*3)*87)*1**8AFF)>5CC0(86<A2((((3(.(,9(44)0,(-
@M03506:14:000000000-AKVR1:1:1101:10544:2481 2:N:0:35
ACTCAGGACTACCAGGGTATCTAATCCTGTTTGCTCCCCACGCTTTCGCGCCTTAGCGTCAATGTTCCGCCAGATAGCCGCCTTCGCCTCAGGTGTTCTAACCGATATCTACGTATATCACTACTACACCGGTTATTCCGCCATTCTCTCAGACATTCAAGATCTACAGTTTCAACTGCACGTCCCAGGCTAAGCCCACGGATCTCACAATCGACTTATAGACCAGCCTACGCGCGCTCTACGCCCAGTAATTCAGAACAAACATTCCACCCTTCGAACTACAGCTGCTGCCATCACGAAA
+
B<8AAF<ECFFCCFF>;FFGD<<CC@<DAEF<FGDF<,CF@FBFGGGG@B+@@CEFFEG7:FEFC<C@FEFG>F,6FCEEC6B?FFCG7FFF8FGGG9FEDBFEFFFGGFGGFDFG8E?FF,5EFFFCFCEG:@=FFGF=BE78@@CFGCC,@ECDFGGEGFGGGGAFFG9,,@DGCE,,:CC6++@2*@:D,<>C8:*4*9=*2=FF6C;C5*:CDC6C+82,*10:*98/1))/2D)=99*7/>E4<C:*/*0**.9:?).*:F+10/*07*;**4):).)).)(0.)),0)5**0-((
@M03506:14:000000000-AKVR1:1:1101:24218:2504 2:N:0:35
ACTCAGGACTACCAGGGTATCTAATCCTGATTGCTCCCCTAGCTTTCGCGCCTCAGCGTCAGTAGTGGTCCAGTGCGCCGCTTTCGCCACAGGTGTTCCTCCCGATATCTACGCATTTCACCGCTACACCGGGAATTCCACGCACCTCTCTCACCCTCCAGCATTGCAGTTTCGCCTGCAGGCTCTGAGTTAATCCCAGAGGTTTCACAGGTGACTCACAACACCGCCTACTCGCCCTTCACGCCCACTATCTCCTAACAACGCTCGCACCCTCTGTATCACCGCGGCGCGTGCCACCGAT
+
CC@CCGGGGGGGFGGCF-CCFFGGGG9F9EF99FFGGGGCFEDGGGCFG7FCCFGGGGGF,8C<@F8,EFFG?EFF@CFFEGCEFFGCEGFGF,BE:FFGGGFEEG+CEEGGF7FF7E?EFGGGGEEC=,+8+8@<AFACACCE8B,6ED,99,DD8EC@CDFC:99F3E9;E5BGCFC?66C>:D,59E,;,,>DCF@9,/5:,:@FFGG>CDCF+2;,9D*2/)8)//)+*00)(:)050755*A):E7*/9:**)0+*8)9***.2)95)1A++.8:)).2(--7()((0((*08,((
@M03506:14:000000000-AKVR1:1:1101:12973:2537 2:N:0:35
ACTCAGGACTACAAGGGTATCTAATCCTGTTCGCTCCCCACGCTTTCGCTCCTCAGCGTCAATACCGGTCCAGTGAGCCGCCTTCGCCACTGGTGTTCTTCCGAATATCTACGAATTTCACCTCTACACTCGGAATTCCACTCACCTCTCCCGGATTCAAGCGATGCAGTCTTAAAGGCAGTTCCGGGGTTGAGCCCCGGGCTTTCACCTCTAACTTACAAAGCCGCCTACGCGCGCTTTCCGCCAAGTAATTCCGAACAACGCTACCCCCCTCCGTATTCCCCCGGTCGCTGGCACGGAG
+
CCCCCGGGGGGGGGGGGGGGGGGGGGGFGGGGGGGGGGGFGGGGGGGGGGGGFGGGGGFGGGGGCGDGGGGGGGGGGGGGGGGGGGGGGFFGGECFEGGGGGGGGGGFGG<FGGGGCFGGGGGGGGGGGFEFGDCFGGFFFEFCGGCFECFGGGEGGGFEFG6E?CGFAFGGFGFFGC?,8DFFGDG55C@EGCFDGGCEGCEGFGEFG*7=F7@FC7+3;CCGGGB==DFEGEE<>)7F+<5CD**89+<@*/:756CE)<)95C*)*.9>57/:8(0<)6,((,,.()-30(4*/7((-
@M03506:14:000000000-AKVR1:1:1101:18392:2555 2:N:0:35
ACTCAGGACTACAAGGGTATCTAATCCTGTTTGCTCCCCACGCTGTCGCGCCTCAGTGTCAGCCACTGCCCAGCTGGCCGCCTTCGCCCCCGGTGTTCTTCCGGATCTCTACGCATTCCACCGCTACACCCGGACTTCCGCCTGCCTCTACAGTGCTTGAGCCAACCAGTTCGCACGGCCGACTCGGGGTTGAGCCCCCAGCTTTCCCCGCACGCTCGGCCAGCCCCCTCCGCCCCCTTCACGCCCAATGCTTCCGGGCCCCGCCCCCACCCTCCGGATCACCGCAGCCACCGCACCGGCG
+
CCCCCGCFGGGGGGGFGGGFFGFGGGGGGGGGGGFGFGGGGFGG@FGGG@FFCFFFFAFGGFGGGGFFFFGGFGF,EGGGDG@@FCFE,6C=47+?BFBD<FBC+@B,FFFG=CC+BFCEFGGGFEGGGGGECC+@@FFCGE78DGGGCBFGGG7A,,34,@BFGGGGGGAB:55>*5EGC5E>E:?5*=CEF9EGFE*7:*+>+3+3=73)*)*21)5CGG5FF*)7**)*/)5>;7>*3<4CC5*)2++***271()1)75CCC*7*09).9E*2(0*((,((-(0().(0(()).(((
@M03506:14:000000000-AKVR1:1:1101:16888:2578 2:N:0:35
ACTCAGGACTACAAGGGTATCTAATCCTGTTTGCTCCCCACGCTTTCGCACCTCAGCGTCAATACCGGTCCAGTGAGCCGCCTTCGCCACTGGTGTTCTTCCGAATATCTACGAATTTCACCTCTACACTCGGAATTCCACTCACCTCTCCCGGATTCAAGCGATGCAGTCTTAAAGGCAGTTCCGGGGTTGAGCCCCGGGCTTTCACCTCTAACTTACAAAGCCGCCTACGCGCGCTTTACCCCCAGTAATTCCGAACAACGCTAGCCCCCCCCGGATTACCGCGGTCGCTGGCCCGGGG
+
CCCCCGGGGGGGGGGGGFGGGGGFGGGGGGGGGGGGGGGGGGGGGGGGGGGGGGGGGGGGGGGGGGGGGGGGGGGGGGGGGGGGGGGGGGGGGGGGGGGGGGGCEGGGGGGGGGGGGGGGGGGGGGGGGFGGGGDGFFGGFGGGGGGGGGGFDCEGGGGFG8EEFEGGGDGGGG9,@FGFGEFGGGG5EGEGGGGFGGGGCDE5FFGC:4;C:DFGG>F?DFCCFGD>C*;5C.0<33:*2C*21**)32+/*/765,77)))9*;*0CFD7)1?**,)*).68>1(0-5((8(,*5)(-(
@M03506:14:000000000-AKVR1:1:1101:15686:2579 2:N:0:35
ACTCAGGACTACAAGGGTATCTAATCCCGTTTGCTCCCCTAGCTTTCGCTCATCAGCGTCAATGTCGGTCCAGGATGCCGCCTTCGCCACCGGTATTCCTCCAGATATCTACGCATTTCACCGCTACACCTGGAATTCTGCATCCCTCTCCCGAATTCAAGCCATCCAGTATCCGACGCAGTTCCAAGGTTAAGCCTTGGGATTTCACGTCGGCCTTAGTTGGCCGCCTACGAGCCCTTTACGCCCAGTAATTCCGAACAACGCTTGCCCCCCCCGCATTACCGCTGCCGCTGGCCCGGAG
+
CCCCCGGGGGGGGGGGGGGGGGGGGD@FGGGGGGGGGGGGGGGGGGGGGGGGGGGGGGGGGGGGGGGGGGGGGGFGGGGGGECFDFGCCGGGEGDCFCFFGFGGGGGGGGGGGGGGGGGGGGGGGCEGGGGFGEFCGGGGGGGGGGGG8FFFG+CGCGFGGGFGGGCFGGG,DAE81:CGGEFEGEECFFGG9EGGCCGEG4,5<?CF5;>DE444?6AFF7CCCDB>EDF55>EG@CFA++*53C5)7+08*9D*1(1>5F:975;>C?<@DC58*(75)6)(((,)(.(459(17@>(3
@M03506:14:000000000-AKVR1:1:1101:20418:2593 2:N:0:35
ACTCAGGACTACAAGGGTATCTAATCCTGTTTGCTCCCCACGCTTTCGCACCTCAGCGTCAGTACCGGACCAGTGAGCCGCCTTCGCCACTGGTGTTCCTCCGAATATCTACGAATTTCACCTCTACACTCGGAGTTCCACTCACCTCTTCCGGACTCGAGCTTCCCAGTATCAAAGGCAGTTCTGGAGTTGAGCTACAGGCTTTCACCCCTGACTTAGAAAGCCGCCTACGTCCGCTTTACGCCCAGTTATTCCTAGCAACGCTCTCCCCCTTCGTATTACCCTGGCTGCTGGCACGAAG
+
CCCCCGGGGGGGGGCFGGGGGGGGGGGGGGGGGFGGGGGGGGGGGGGGGGGGGGGFGGGGGGGGGGGGGGGGGGGGGGGGGGGGGGGEGGGGGGGGGFGGFGGGGGGGGGGGGGGFGGGGGGCEFGGGGFF7B=EGGGGGGGGGGGGGGGGGDGGGCGGGEGEGGG@BEGFGGGFGG,,@>@FGGGCC@EGGGGGA,45@F*,1<FDFCDDG5*,>1:BFFGCFDD>BE*)**)0).95@+A*5>E*)+2+/*00**)2+*0))****27D30*0**.)0:<>0),(.(04))(,**.(4(
@M03506:14:000000000-AKVR1:1:1101:13846:2602 2:N:0:35
ACTCAGGACTACAAGGGTATCTAATCCCGTTCGCTCCCCTGGCTTTCGCGCCTCAGCGTCAGTGTCGGCCCAGCTACCCGCCTTCGCCGCAGGTGTTCCTCTCGATATCTACGCATTTCACCGCTACACCGAGAATTCCAGTAGCCCCTTCCGCACTCTAGCACAACAGTATCACTTGGCCGCTCCGGGTTAAGCCCGGAGATTTCACAAGTGACTTGTTACGCCGCCTACGCGCCCTTTACGCCCCGTAAATCCGAACAACGCTTGCCCCCCCCGCATTACCCCTGCTGCCGGCACGGAG
+
CCCCCGGGGGGGGGGGGGCFGGGGGGFGGFGGGDEGGGGGCFGFGGGGGGGGGGGFGGFGGGGGGGGGEGGGGFGGGF@CGGGFFFGGGG>FBFGGEGGDGFF7BFGGGGGGGGGGGGGGGGGGGFG:FGGG=3CFFGGGCFDAEGCCD8EFGGGEEG;FFGCGC>CGGGGCFA,,E97?FC>88CEE5:CGDGGFFGC58<@9F9CGGG43<7++1*1+1;CE)578*97E7;>DBG4CFF7C558)/8*7***7*8D54)))***0+95>3)88*()*.54((((0592()(-155((-
@M03506:14:000000000-AKVR1:1:1101:17451:2610 2:N:0:35
ACTCAGGACTACAAGGGTATCTAATCCTGTTTGCTCCCCACGCTTTCGTGCATGAGCGTCAGTATCGTCCCAGGGGGCTGCCTCCGCCATCGGTGTTCCTCCACATCTCTACGCATTTCACTGCTACACGTGGAATTCCACCCCCCTCCGACATACCCTAGCTCGCCAGTCACAAATGCCGTGCCCAGGTTGAGCCCGGGGATTTCCCGTACGTCTGTCCGCACCGCCTGCGCCCGCTCTACGCGCAGTACTTCCGATTATCGCCTGCCCCCTACGTCTTACCGCCGCGTCTGGCGCGGCG
+
BC<BC<<EGEGCFA@9@FD8EF<<FC,FCF9F8F<FEGCE:+@,@@6B6@FGG9@,E7@:CEF9FC:@@FCFDG7@@G@@,CF,C@FFGEBE@FCFFFGDFC=?,5BCFDFFF:?+4,CAEGDGDD<=4@,A7+,F8F,8=EE@E8+BCCCC+=,6,D,,6@,;@C6BE,@FGAE3,3,,5=7>D8,482,,,4C@:::**/*3+11+*2)**;*9/++0:)):<C37/*)*9)7545)2+<7C)*/)22+*0*://-1**/.1**27*0*))7;CC1.*-),(4(4)()-(0(4)))(((
@M03506:14:000000000-AKVR1:1:1101:14052:2616 2:N:0:35
ACTCAGGACTACAAGGGTATCTAATCCTGTTTGCTCCCCACGCTTTCGCACCTGAGCGTCAGTCTTTGTCCAGGGGGCCGCCTTCGCCACCGGTATTCCTCCAGATCTCTACGCATTTCACCGCTACACCTGGAATTCTACCCCCCTCTACAAGACTCCAGCCTGCCAGTTTCGAATGCAGTTCCCAGGTTGAGCCCGGGGATTTCACATCCGACTTGACAGACCGCCTGCGTGCGCTTTACGCCCAGTCACTCCGATTAACGCTTGCACCCCCCGTATTACCGCGGCTTCTCGCACGGGG
+
CCCCCGGGGGGGGGGGGGGGGGGGGGGGGGGGGGGGGGGGGGGGGGGGGGGGGGGGGGGGGGGGGGGGGGGGGGGGGGGGGGGGGGGGGGGGGGGGFGGGFGGGGGGGGGGGGGGGGGGGGGGGGGGGGGGGGDDFGGGGGGGGGGGGGGGGGGGGFGGGGFGGGGGGGGGGGEFCFGGGAFEGGGGGFF@CCEFFGGGGG4CF6@F71@FFGCGGDG=FDFCFGGFFGGFE/8@G>CBCFGCDGGGFG+C?*8DDD,CE6B:DDE*7+9FF)7C*;(7?)6),429>1).4*,4)))(((
@M03506:14:000000000-AKVR1:1:1101:9391:2619 2:N:0:35
ACTCAGGACTACAAGGGTATCTAATCCTGTTTGCTCCCCACGCTTTCGCGCATCAGCGTCAGTACCGGTCCAGGTAGCCGCCTTCGCCACTGGTGTTCCTCCCAATATCTACGCATTTCACCGCTACACTGGGAATTCCGCTACCCCCTCCCGGACTCAAGCACGGCAGTTTCAAAGGCAGTTCCTCAGTTGAGCCGAGGGATTTCACCTTTGACTTACCGCGCCGCCTACGCGCCCTTTACGCCCAATGATCCCCAATAACCCCACCCCCCCCCGGATTACTCCGCCTGCCGGCTCGGCG
+
CCCCCGGGGGGGGGGGGGGGGGGGGGGGGGGGGGGGGGGGGGGGFFGGGGGGGGGGGGGGGGGGGGGDFGGGGGGGGGGGGGGGGGGGCFGGGGGFFGGGGGGGGGGGGGGGGGCF7FFGGGGG:FGGGCFEGCGFFGGFGGGGGFFGGE7@EECEEGGGCCCD:>EGEG,@FFGGF8CFEGFGGFG,6,@52<DFC=EECC=?<CGC+*2;<7@;;+;0887>3)8B5*8*))897C7++<**9C*7=++/*/2*24*+*9)/*/*08>C>DGG**()*,-)).-(0481(5(4))),((
@M03506:14:000000000-AKVR1:1:1101:12960:2646 2:N:0:35
ACTCAGGACTACACAGGGTATCTAATCCTGTTTGCTCCCCACGCTTTCGCACCTCAGCGTCAGTATCGGGCCAGTGAGCCGCCTTCGCCACTGGTGTTCTTGCGAATATCTACGAATTTCACCTCTACACTCGCAGTTCCACTCACCTCTCCCGAACTCGAGACTCCCAGTATCGAAGGCAGTTCTGGAGTTGAGCCCCAGGATTTCACCACCGACGTAAGATTCCGCCTACGTGCGCTTTACTCCCAGTCATTCCTAGCAACCGCAGCCCCCTTCTTATTACCCCGGCTGCCGGCCCGAA
+
CCCCCGGGGGGGGGGGGGGGGGGGGGFGGGGGGGGGGGGGGGFGGGGFGGGGGGGGGGGGGGGGGDFGGGGGGGFGGGFGEGGGGGGGGGGFGGGGGGGGG9FGGDGFDGGGGGGGF7FDGGFGGGGGGG,,4C:FEF9E;EEED?FFF@ED8?66C,EEF+3CDGC>:DDGFFCF,@18::FDCB;:;DFFFF?,,4=7:98,>C7B=8D<C:*8)2:=5++1;+007C)**;533));*0:*:A84?F+909DG*-*3*97*)**.*<D)0/00+)*2-4:).(()-)(()((/))((-
@M03506:14:000000000-AKVR1:1:1101:22674:2647 2:N:0:35
ACTCAGGACTACAAGGGTATCTAATCCTGTTTGCTCCCCACGCTTTCGTGCATGAGCGTCAGTGTTGGCCCAGAAGGCTGCCTTCGCCATCGGTGTTCCTCCACATCTCTACGCATTTCACCGCTACACGTGGAATTCCACCTTCCTCTGCCACACTCGAGCATCGTAGTTTCGAGCGCAATTCCCAAGTTAAGCTCGGGGATTTCACACTCGCCTTGCAAAGCCGCCCGCCCACACTTTACGCCCAGAAATTCTGATGCACGCTCACACCCCACGTATCACCGCGGCTGCTGGACCGTAG
+
CCCCCGGGGGFFGGGGGGGGGGGDEGGGGGGGGGFGGGGGGGGGGGGGGGGGGFGGGGFGGGGGGF,FFEFFGGDFGGGGCFFGGFGGGGGGGCFC=FD<EE@AFFGGGGGDGEDGFGGGFGGGDEEFGGGFDFFGGFGFGG8EFGGGGFF9DFFG?F6=BC>DFGF88+@DFD?DEGEC88,,7>A?>>BFGFC3@>8?EDEG6@,,5;;?:)4/:*8E++*;<):)*1)*28:7;4=EG7**CG*7*2<91=*::4*+1/0)/8*9<:D))1:*1(/*).4:;FBD(.())(.*.),4-
@M03506:14:000000000-AKVR1:1:1101:6747:2647 2:N:0:35
ACTCAGGACTACAAGGGTATCTAATCCTTTTTGCTCCCCACGCTTTCGCATCTCAGTGTCAGGAAGGTCCCAGTGCACTGCCTTCGCCTTTGGTGTTCCCCACGATATCAACGGATTTCACCCCTACACCGTGAGTTCCATGCACCTCTAACCTCCTCTAGTCTTGTCGTATCTCCTGCACTTCCAGGGTTAGGCCCTGGGCTTTAACAGAAGACGCACAAAACCACCTACATGCTCTTTACGCCCAATAAATCCGGATAACGCTTGCGGTCGTGGTATTATCGCTGGTGCTGCCCCGTAG
+
CCCCCGGGGGGGGGFGGGGGGGGGGGGGGGGGGGGGGGGEFFGGGGGGGGGGGGGGGGGGGGGGGGGGGGGGGGGGGGGGGGGDGGGGGGGGGGGFGGGGGGGGGGGGGGGGGGD?CFGGFEEFGGGGGGGGGFGGGGGGGGGFFGGGGGGGGGGG=FGGGGGGGDGGDGGGFFGGGGG8DEGFCE8E6FGFGGF8:+D7FC8D@F:CCDF7?5EGGDDC>49ADFF8;*;CC+A@=FFG,BD:)5C:=:9;AFFGC05/;A):C*3)2)1)))**269<)).(30<;7)62@2(1))-((
@M03506:14:000000000-AKVR1:1:1101:14432:2662 2:N:0:35
ACTCAGGACTACAAGGGTATCTAATCCCGTTCGCTCCCCTGGCTTTCGCGCTTCAGCGTCAGTGTCAGCCCAGCAACCCGCCTTCGCCGCAGGTGTTCCTCTTGATATCTACGCATTTCACCGCTACACCAAGAATTCCAGTTGCCCCTTCTGCACTCTAGTCGCACAGTATCAGTTGACCTTTCCGAGTTAAGCCCGGAGCTTTCACAACTGACTTGTGCTGACCGCCTACGCGCCCCTTACGCCCAGTAAATCCGACCAACGCTTTCTCCCCCCGTATTCTCTCGGCTCCTGGCACGGC
+
CCCCCGGGGGGGGGGGGGGGGGGGGGGFGCFGGDEFGGGGFGGGGFGGGGGEGGGGGGEFCGGEGFGGGGC@FF@CGGGGGGGGGGGGGGGGDDFGCFGGFFGDGCGCFGGGGGGGGGGGGGDGGGFFFGGFG<EGFGGGGGGGGE,@>D@FGGGGECFGFGDCEEGGGGG9AEFGGECEGGGGGGCE:@@FGFC,1=>*=46CE?7B,?5*686C7:CE+B:9<<B>C*:6*0)86D)2A<DFDCE:=8@*97CF3(/:38D3DE5)<*:@.>:C:(0:>9)-)),0(0((02(*)0(-(
@M03506:14:000000000-AKVR1:1:1101:8537:2694 2:N:0:35
ACTCAGGACTACAAGGGTATCTAATCCTGTTTGCTCCCCACGCTTTCGTGCATGAGCGTCAGTATTGGCCCAGGGGGCTGCCTTCGCCATCGGTATTCCTCCACATCTCTACGCATTTCACTGCTACACGTGGAATTCTACCCCCCTCTGCCATACTCTAGCCCGCCAGTCACAAATGCAGTTCCCAGGTTAAGCCCGGGGATTTCACATCTGTCTTAGCGGACCGCCTGCGCACGCTTTACGCCCAGTAATTCCGATTACCGCTTGCACCCTACGTATTACCGCGGCCGCCGGCACGTTG
+
CCCCCGGGGGGGGGGGGGFGGGGGGGFFGGGGGGGGGGGGGGGGGGGGGGGGGFGGGGGGGGGGGGFGGGGGGGGGGGGGGGGGGGGGGGGGGGGGFGGGGGGGGGGFGGGGGGGEFFGGGGGGGGGCGGGGGDGEFGGGGFGFDGGGGGGGGGGGFGFEGFEGG>EEGGGDC9E6FFCFEGA9C?FGEGGGGGGGGGEEE)A6CFGGFCGFE+>CCCFGG3CGDDF:EGF=C5>C7558:A*7D5*7<+<@B=C7*3*2/9.7CGE5+*7>@4EEF)/<<A<(431)(),(.(7))0.((
@M03506:14:000000000-AKVR1:1:1101:16284:2700 2:N:0:35
ACTCAGGACTACAAGGGTATCTAATCCTGTTTGCTCCCCACGCTTTCGCACCTCAGCGTCAATATGTGTCCAGTAAGTCGCCTTCGCCACTGGTGTTCTTCCGAATATCTACGAATTTCACCTCTACACTCGGAATTCCACTTACCTCTCCACAATTCTAGCGATGCAGTCTTAAAGGCAATTCCGGAGTCGAGCCCCGGGCTTTCACCTCTAACTTACAAAGCCGCCTACGTGCGCTTTACGCCCAGTAATTCCGAACAACCCTAGCCCCCCCCGTATCACCGCGGCTGCTGGCACGGAG
+
CCCCCGGGGGGGGGGGGGGGGGGGGGGGGGGGGGGGGGGGGGGGGGGGGGGGGGGGGGGGGGGFGGGGGGGGGGGFGGGEGGGGGGGGGGGGGGGGGGGGGGGGGGGGGGGGGGGGGGGGGGGGGGGGGGGGGDFFGGGGGGGGGDGGGGGGGGGGGGGGGFCCDGGDGGGFFGGDGCDGGGGGGGGGGGG+:CEGFCG5C>:D,A:FE*;FC+,DCCFCBF<FCDEEG547;853>G)=+:CDDEG4<2+8+/27*->E55)120*9:FGD)7EC;(7*)612;3>B;3::441*7<(,,
@M03506:14:000000000-AKVR1:1:1101:9511:2714 2:N:0:35
ACTCAGGACTACAAGGGTATCTAATCCTGTTTGCTCCCCACGCTTTCGCACCTCAGCGTCAATACCGGTCCAGTGAGCCGCCTTCGCCACTGGTGTTCTTCCGAATATCTACGAATTTCACCTCTACACTCGGAATTCCACCCACCTCTCCCGGATTCAAGCGATGCAGTCTTAAAGGCAGTTCCGGGGTTGAGCCCCGGGCTTTCACCTCTAACTTACAAAGCCGCCTACCCGCGCTTTCAGCCCCGTAATTCCGAACCACCCTACCCCCCTCCGTATTCCCGCGGCCGCCGGCCCCGAC
+
CCCCCGGGGGGGGGGGGFGGGGGGGGGGGGGGGGGGGGGGGGGGGGGGGGGGGGGGGGGGGGGGGGGGGGGGGGGGGGGGGGGGGGGGGGGGGGGGGGGGGGGGEGGGGFGFGGGGGGGGGGGGGFGFF;FGGGDGGGGGGGGGGGFFEGGGGCCGGGCGGGGG?CE9EEFGGFGGGG?:EFFFGGGEE>7CEGC6EEGGDD5C,<CEGGFD?:CF>FFG+6CFFCBAED4*10)76)02++229**0*/*.*/2*7()*05)996*)/)9B5D5**(06))5(--(8()((),,1.)--(
@M03506:14:000000000-AKVR1:1:1101:10674:2734 2:N:0:35
ACTCAGGACTACAAGGGTATATAATCCTGTCTGCTCCCCACGCTTTCGCACCTCAGCGTCAGTACCGGACCAGTAAGCCGCCTTCGCCACTGGTGTTCTTGCGAATATCTACGAATTTCACCTCTACACTCGCAGTTCCACTTACCACTTCCGGACTCAAGGCTCTCAGTATCAAAGGCAGTTCTGGAGTTGAGCTCCAGGATCCCACCCCTGACTTAAGAGTCCGCCTACGTGCGCTTTACGCCCAGTGATTCCGAGCAACGCTAGCCCCCTCCGTATTACCGCGGCTGCTGCCCAGAAC
+
CCCCCGGGGGGGGGGGGGGGGGGGGGGGGGGGGGGGGGGGGGGGGGGGGGGGGGGGGGGGGGGGGGGGGGGGGGGGGGGGGGGGGGGGGGGGGGGGGGGGGGGGGGGGGGGGGDFGGGGGGGGGGGGGGGG@GGGGGGGGGGGGGFGGGGGGGCGGDGGGGGFGGGGDGGGFGGGGGGGGGEFGGFGGGGFGCGGGGGGGF>@D,ACGGGGG>DGFD76E+*4<:<DBEDF=D5FG;GBF+<<DG58=F99+;;C**(>E457C<C*9@4CEF*8*2()0)6<1>F6)-)406).*)).,(
@M03506:14:000000000-AKVR1:1:1101:6971:2781 2:N:0:35
ACTCAGGACTACAAGGGTATCTAATCCTGTTTGCTCCCCACGCTTTCGCGCCTCAGTGTCAGTTACAGACCAGAAAGTCGCCTTCGCCACTGGTGTTCCTCCATATCTCTACGCATTCCACCGCTACACACGGAAGTCCACTCTCCTCTTCTGCACTCAATTCTCCCAGTTTCCAATGACCCTCCACGGTGGAGCCGTGGGCTTTCACATCAGACTTAAGACACCACCTGCGCGCGCGTTACGCCCATGAACCCCGTATAACGTTTTCCTACTTCGTATTCCCGCGTCTACTGGCACGCAG
+
@@666<FFDEE@CFF-B@8C,,,ECE<AAE<FFFFG<6BFEGDG@F,CGCB+BFG<<<CFA<CFCF,:<,C@E@,CFFGGGGEFGGEEB=FGGDFF7FE,,A??,:CCFFC?FEGG>,CACFECE7>EGC+>F=E+=5?FGF,==DDDFGFGCFGDDFG?=,>D,@E>=6,:@EF9DFF9D8?EC8=C>+++@D6884@EDC:EFGGCF7C89982=CF?F*CFGFFFC?F5<4A5(:)**2**/:C)*207))*)*-2269B0*:8@0**1?*0*0()2)-,(-4(7().)*.(**),((
@M03506:14:000000000-AKVR1:1:1101:23076:2790 2:N:0:35
ACTCAGGACTACAAGGGTATCTAATCCTGTTTGCTCCCCTTGCTTTCGCGCCTCAGCGTCAGGTCTAAGCTAGAAAATCGCCTTCGCCACCGGTGCTCCTCCACATATCTACGCATTTCACCGCTACACGTGGAATTCCACTTTCTCCGCTCATCCTCTAGAAGGATAGTTTTGGATGCGGGTCCGAGGTTGAGCCTCGGGATTTCACATCCAACTTACTTTCCCGCATACGCGCCCTTTACGCCCAAAAAATCCGATTAATGCTTGCACCCTACGGTTTACCGCAGCTCCCTGCCCGGAG
+
CCCCCGGGGGGGGGGGGFFGGGGGGGGGGCFGGGGGGGCFGGGGGFGGGGGGGGGGGGFGGGGGGGGGFCGGGGGFFGGGGGGGGFGGGGGGGGDGBFGGGGGGGGGGGGGADFEG+EFGGEFEGEFGGGGGGGCFGGGGGAFGGAFGGDEGGGGGG8EFFGA8=DCFGGGDGDGE,3DEDCE*DE5CEEFGFGG6,=?:EC5:CEGFCCG*888CCGF,=CG79D>)2:*2:55925AFGF55C**8*;FD)7077:*56=67>++7+9*0<C8**(0:())((,(8()(3)86*))((-
@M03506:14:000000000-AKVR1:1:1101:23218:2793 2:N:0:35
ACTCAGGACTACAAGGGTATCTAATCCTGTTTGCTACCCACGCTTTCGCGCCTCAGCGTCAGAAACGGACCAGGGACTCGCCTTCGCCACCGGTGTTCCTCTCGATATCTACGCATTTCACCGCTCCACCGAGAGTTCCAGTCCCCCCTACCTCCCTCGAGAACCCAAGTTGGGCACGCACTGCCCCGGCTTAGTCGGGGGATTCCACGTGCCACTTCTGGAACCGCCACCCTACCCTTTAGCTCCCGCTATCCCCAACAACCCATCCCCCCTTCGCGTTACTCTACCGCTCGGCTCACCG
+
CCCCCFFFGDEFGGG9CFGCEFEFGGGGGFFEEGGGGFFGEEC@B<FC:6CC7@E8FEFCG:A9CFF>CGF<E,:DFCF<FEB@FF@7BFFG7F:CGGG,BFFEC8FCGGCG7@F7=BFFFF=++@F4,AF>:+3A,A=,9@@DDDCCE+@:,,3@,D6CG,8D,38D@;B,3*>,417*1=,?:E=E**4*++++//**:)*2303+/1/*1*3<:**3>7*<91<)**)**))2894+++**23*)***)))93*(**)))**0*)*09.0*2**,02(-)))))1,7(47(1*)*)((
@M03506:14:000000000-AKVR1:1:1101:7652:2857 2:N:0:35
ACTCAGGACTACAAGGGTATCTAATCCTGTTCGCTCCCCACGCTTTCGCTCCTCAGCGTCAGTATCGGCCCAGAGACCCGCCTTCGCCACCGGTGTTCCCCCTGATATCTGCGCATTTCACCGCTACACCAGGAATTCCAGTCTCCCCTGCCGAACTCCAGTGATGCCCGTATCGACCGCACGCTCACAGTTCAGCTGGAAGTTTTCACGATCGACGTGACCCACCGCCTACGAGCTCTTTACGCCCACTAATTCCGGACAACGCTCGCCCCCCACCTCTTCCCCCGCCCGCCGGCCCCTG
+
CCCCCFEFGGGGGGGFDGGGGGGGGGGGDGGGGGFGGGGGGDGGCGGGG@<FFGCFGGGGGGGGGGDEGFFGGFG8AFF+FE=FGEGGDGGGG@CGCFG,BCFGGGGGGGGGGGEGG9ECFFFG@EGCFGCGDFAAFGGAFFD3@9=8,3,@>+@:CFDCG:9AA;FFFE>*3:CFGGGG5CED*88CAC9B,<;C,,0,4;C+529+1>*1;C58C):57+0=D3BBEC30*0)9>GB?99:DD7:B*8<0/*:CC9**)0<3):?)?)*0))1:*()+)6-..-4)(.(()(()))(--
@M03506:14:000000000-AKVR1:1:1101:22689:2858 2:N:0:35
ACTCAGGACTACAAGGGTATCTAATCCGGTTCGCTCCCCACGCTCTCGCACCTCAGCGTCAGCAGATGCCCAGTCGGCTGGTTTCCCCCTGGGTGTTCCTGCCGATCTCTACGCATTTCACCACTACACCGGCAATTCCACCGACCTCTGCGTCGCTCCAGTCGTGCCGTATGGGATGGCGCCTGGCCGTTAAGCGGCCAGATTTCACACCCCACGCGCACGACCGCCCGCGTTCGCCTTCCGCCCGCTCAATCCGGACAACCCTTGCTCCCGCTGTATTACCCCGGCAGCCGGCCCAGCG
+
CCCCCGGGGGDGGGGGGGGGGGGGGGGGEGGGGGGGGGGGGGGGGGGGGGGGGGGGGGGGGGGFGGGGGGGGGFGGGDGGGGGGFGGGGGGGGGGGDAFGGGFEE@FFGGGGGGGGGGGGGGGGGGGGGFGCEGGFFFDDGGGGGG>FGGGGDGGG6DGFCCFGGECGGED>@D6:?EFG5CEEG>8CGGDEFCGGGGD*3*+>+=CC7;CCED**97:*>C*7935:*/87)))*,*0:+:*95C*)22*989*/)15=F.)**0*)+*2)))*2;)6+.:)(((-7()-(0,7)..142
@M03506:14:000000000-AKVR1:1:1101:15330:2883 2:N:0:35
ACTCAGGACTACAAGGGTATCTAATCCTGTTTGCTCCCCACGCTTTCGCACCTCAGCGTCAATATGTGTCCAGTGAGTCGCCTTCGCCACTGGTGTTCTTCCGAATATCTACGAATTTCACCTCTACACTCGGAATTCCACTCACCTCTCCACAATTCTAGCGATGCAGTCTTAAAGGCACTTCCGGAGTTGAGCCCCGGGCTTTCACCTCTAACTTACAAAGCCGCCTACGTTCGCTTTACGTCCCGTCATACCGAACAACGCTAGCCCCCTCCTCACTCCCTCGCCTCTCGACACGGAG
+
@CCCCFG@CEFGGGGGGGGGGGGGGGGGGGGGGGGGF@FGGGGGGGGGGGGGGGGGGEBFGGF,CCFFGG9FFGGGEGGCEFGDDFC:BEFGGGGGDFGFGGGGEEFGGGGGFE8=+CFGGGDFGGGGG;AD?:FFGGFGGG?8DGFFDF@888EGFG9,6B6E8=CEFGF,ED9;A>DD,@8?FGDG+>8CEFECF68*4?C,>9=CFDFC,:25+;A9=00?4)))*5A*>);*,/)3<<*****2***.++***(7*)7)/***/;5553DC**-)+)(..,((04)((),,*0),(-
@M03506:14:000000000-AKVR1:1:1101:7922:2916 2:N:0:35
ACTCAGGACTACAAGGGTATCTAATCCTGTTTGCTCCCCACGCTTTCGCGCCTCAGCGTCAGTTGTGGTCCAGTTGGCCGCCTTCGCCACCGGTGTTCTTCCCAATATCTACGAATTTCACCTCTACACTGGGAATTCCACCAACCTCTCCCACACTCCAGTCCCGCCGTATCGGATGCCATTCCCAGGTTGCGCCCAGGCCTTTCACATCCGACGACCAGGACCGCCTACGCGCCCTTCACGCCCAGCAATCCCCAACAACCCTACCCCCCTTCGCTTTACTCCGGCTGCTGGCACGAGC
+
CCCCCGGGGGGGGGGGGGGGGGGGGGGGGGGGGGGGGGGGGGGGGGGGGGGGGGGGGGGGGGGGGGGGGGGGGGGGGGGGGDGGGGGGGGGGGGGGFGGGGGGGGGGGGCEFGGGGFEGGGGDFGGGFGG<ED@GGGGGFGGGGGEFG9ECCCFEGG,3=8EGGGGGGGEGCEE>6@*C?,D,,3:9@DD,@3?EEGGC7EDCF79,BC+9;E*//1))*>2*29>E3=DF*53)911)*+01/95*)*2;/)5**21CC4)517C*)*8)75*;**()*6<)-4((),0,)/(42=.4((
@M03506:14:000000000-AKVR1:1:1101:7330:2919 2:N:0:35
ACTCAGGACTACAAGGGTATCTAATCCTGTTCGCTCCCCACGCTTTCGCTCCTCAGCGTCGGTATCGGCCCAGAGACCCGCCTTCGCCACCGGTGTTCCTCCTGATATCTGCGCTTTTCACCGCTACACCAGGCATTCCAGTCTCCCCTGCCGAACTCCAGTGATGCCCGGCTCGACCGCAAGCCCAGGGTTAAGCCCCACGTTTTCACGACCGACGCGACACCCCGCCCACGCGCCCCTTCCGCCCACCAACTCCCGCCCACGCTCGCACCCCCCGTCTGACCCCCGCTGCGTGCCTGCG
+
@@AB<@,<FGGFGG9@F-E<FF@FGGD<@FF<BCFFGDFGGGG>FEFC7CFECFFEF7@CF7FFDEFFC,@FFGF,F<F:CE,8E<FCEGFGEE7=BF<CFFFFFFFFEG,?FG++:,EEF<=F+@FBFA><7+3AFFD9,C=,@DBCC+=F8+++,<DC8@9;,;D8D***3558CEGEGCEG**;6@82+;++C85CC*/=88=9+:**/:C8C39)1>))*/5.)57)/)).7-D)1**2***:5***0)):6*(/:5@D))11)/)9857***-55().4((()-0(7)((*.*)((
@M03506:14:000000000-AKVR1:1:1101:14629:2922 2:N:0:35
ACTCAGGACTACAAGGGTATCTAATCCTGTTTGCTCCCCACGCTTTCGTGCCTCAGTGTCAGGAACGTTCCAGAGAGCCGCCTTCGCCACCGGCCTTCCTCCCGATCTCTACGCATTTCACCGCTACACCGGGAATTCCGCTCTCCTCTCCCGCCCTCAAGCTAGGCAGTCACCTGTGACCTTCCTGGGTTAAGCCCAGGTCCTTCCCGCAGGTCCTACCTAACCACCTATGCTCCCTTTACGCCCCGTCAACCCGAACAAACCTTCCCCCCCCTTTCTTTCCGCCGCTGCCTGCCCATGG
+
CCCCCGGGGGGGGGGGGCFGGGGGGGGGGFAE<FFGGGGGGEGEGGEGG@@F@F@EFGFFGFF8FGGGGGGGGGGGEGGEGECGG<CFEGFEGGEGGGF,BEE@F=F,C<,AFGC=:FGCGG7=CB>EFFFCE+@=A,C8FCE+@DDF,8FF++=C8E,@9,,<,38,*@F9EEFGGC,,@EFDF,57DEECCFGFF7:CFG,<;<C:*)1?C5E+;+/07+;7**:=6*+3;+;4=4+8+4*1>E5)2*2)/)1))-)2)))*00+)*))7.)**+.*0)))(4((.,)-(*.(*.)(.(
@M03506:14:000000000-AKVR1:1:1101:17605:2932 2:N:0:35
ACTCAGGACTACAAGGGTATCTAATCCTGTTTGATCCCCACGCTTTCGTGCCTCAGCGTCAATCATACTTTAGTAAGCTGCCTTCGCAATTGGTGTTCTGTGACATATCTATGCATTTCACCGCTACTTGTCACATTCCGCCTACCTCAAGTACATTCAAGCCTATCAGTATCAAAGGCACTGCGATAGTTAAGCTACAGTCTTTCACCCCTGACTTAATACGCCGCCTACGCTCCCTTTAAACCCAATAACTCCGAATAACGCTTGGATCTTCCGTATTACCGCCTCTGTTGCCACGGAG
+
CCCCCGFGGGFEDC@9-EFDEGACDEEFGFFGFGCFFGEGGGEGGFC:CDFGCFCGD:FEGGGFCGGE9@EFEGGGGGGGGFEFGGGE7FFGFGGGEGFFGDGGGF?E,:CDC<?FGC<A?<=F+@EE9=EFCCFGF,CFCEEC=DEGDE@DCADD;DA4EEFGFDFFGDF9FD4E8DGEF,8EEEGGEGFCE===DF92=+3@A8=,9=+:C?FF7+==?++*095?5C9;44**7*;,,,+;*4=8?CF*:?*:)(1*+0:3:88)>4D*;C+*5(80.5)(((,036))/)-*/02((
@M03506:14:000000000-AKVR1:1:1101:15978:3021 2:N:0:35
ACTCAGGACTACAAGGGTATCTAATCCTGTTTGCTCCCCACGCTTTCGCTCCTCAGCGTCAGTACCGGCCCAGAGTGTCGCCTTCGCTACTGGTGTTCCTCCCGATATCTGCGCATTTCACCGCTACACCGGGAATTCCACACTCCCCTACCGGACTCTAGTCATGGCAGTATCGGGTGGCCCCTCCACGTTGAGCGTGGAGATTTCACACCCGACTCACCAACCCGCCTACGAGCTCTTTACGCCCAATAAATCCGCACAACGCCATGTCCCTCCGCCTTACCCCGGCTGCTGCGCCGGA
+
CCCCC@CFDGGGGGGGGGGGGGGGGGGGGGGGGGGGGGGGGGGGGGFGGGGGGGGGGGFGGGGGGGGGGGDGG8EFEGGEGGGGGFFGGGGACAEFGFGFG8FGGGGCCGFGGECCEGGFFFFD@FGGFGGGE:CCFFGGGGGC=F>EGCGGGGEGGGGF,=DFC7EFGGG9EFCCEGCECCFCCGEFGDFG>*?CE5:E878*++2+=:D7CC*CDG;FC*C*1>:BGG3:7735(*997?7*1:ED5;6=46>C3(/5)7>7<**.<6?66**/1()*-)(5(-,)()-()).)))41(
@M03506:14:000000000-AKVR1:1:1101:6124:3023 2:N:0:35
ACTCAGGACTACAAGGGTATCTAATCCTGTTTGCTCCCCACGCTTTCGCGCATCAGTGTCAGTTACAGACCAGAAGGTCGCCTTCGCCACTGGTGTTCCTCCATATATCTACGCATTTCACCGCTACACATGGAATTCAACTTTCCGCTTCTGCACCCAAGTCTCCCAGTTTCCAATGACCCTCCACGGTTGAGCCGTGGGCTTTCACATCAGACTTAACAAACCACCCGCGCGAGCTTTACGCCCCATAATGCCGGATAACTCGTGCCACTTACGCATTCGCGCGGCTGCTGGCAGGGAG
+
CC-CCGDFFGFDGGA<FA,CFFGGGGDDAEFC<@FGFFCGG76B@EGE:++66@<<ECFFEGGECFG<C@CF,<FGG<@@:FCFGFD7CFGGGFGG,?E,??<?FG,,EGGF?F,C+,CF?<@7FGGFGGFFC=EFGF,9?,CEGF+6CCEFECFF8+=DGEGAF8>,,,7;D,====AD=D,@>6,4:+>@EGGGGEGC**@DGFGCF77+47A8=C+,=**,*2:)4)/=)))26);+@<9<)**.02A?**0)9(1*/**2*/;)/**)**<**-)2)--((,-)(08?F(17))((-
@M03506:14:000000000-AKVR1:1:1101:11803:3060 2:N:0:35
ACTCAGGACTACAAGGGTATCTAATCCTGTTTGATCCCCACGCTTTCGTGCCTCAGTGTCAATATATGTGTAGCCAGCTGCCTTCGCAATTGGTGTTCTATGTCATATCTAAGCATTTCACCGCTACATGACATATTCCGCTGACCTCCACAATATTCAAGATTGATAGTATCAATGGCAGTTTCCAAGTTAAGCTCGGAGATTTCACCACTGACTTCCCAACCCCCCTACGCACCCTTTAAACCCAGTCAATCCCGATAACGCTTGCACTCTCCGCTTTACTCCGGCTGCTTGCTCGGAG
+
CCCCCGGGGGGGFFEFDGGDFE<FGGDGFFGCGCFFGGFEGGG7FGFEFFCGGGGGFCFFGFFFCFFGFGGFDD<FGDGGGGGGGGD:FEGGFG7FGGGGGGGGC<FCFFGGGGGGGGGCGGCFGEGEDDFGGA=EDGG8@ECEE8ED8EF?89,;EFF8E,>E?,D;;EEEFCD9,48DC=FCA>FCDFC,,@A=8CEEC=?DFGGGFCFGE7<EC+*,30010*3<:C*****3)3/>9C7*;CG)<<AB6+***/)1:A)/:8*)+*+/0288*(02)6)).(,<603:*,,**)27(
@M03506:14:000000000-AKVR1:1:1101:13218:3060 2:N:0:35
ACTCAGGACTACAAGGGTATCTAATCCTGTTTGCTCCCCACGCTGTCGCGCCTCAGTGTCAGCAACTGCCCAGCAGGCCGCCTTCGCCACCGGTGTTCTTCCGGATCTCTACGCATTCCACCGCTACACCCGGAATTCCGCCTGCCTCTCCAGTGCTCAAGCCCAGCAGTTCGCACGGCCGACTCGGGGTCGAGCCCCGAGCTGTCCCCGCCCGCCTCCCGCGCCCCCTACCCGCCCTTTACGCCCCATGCTTCCCGACAACCCTCCCACCCCCCGCATTCCCCCGGCTGCTTGCACCTCC
+
@@-8AE<EFGGGF9@EC6CFGFGGGGGFGGG9CDGE8CFGGEEC;CFGGGDGGGGGCEFE,6,CFFD@FCAEAFE@FGGDGGGDG7CCE@E:FE:CFGGGFGCC=?B<CF?EDFG@+A<EFGEGGDE:FGGG+=>FECF?CGE88DE@,3D=D:3@9CCF9<C6,5D,5@DFEGGG7*7;C5@1=*/44**4*/;:AC5/*:*+5<7?A33):)/*7*8=))1*9)7>5*0*95</7)0++</>DG8)0*+***2*1(9*)0)101*527CB558**()2)))(-((73.2.*.4*/)(((
@M03506:14:000000000-AKVR1:1:1101:12935:3065 2:N:0:35
ACTCAGGACTACAAGGGTATCTAATCCTGTTTGCTCCCCACGCTTTCGTGCATGAGCGTCAGTACAGGTCCAGGGGATTGCCTTCGCCATCGGTGTTCCTCCGCATATCTACGCATTTCACTGCTACACGCGGAATTCCATCCCCCTCTACCGTACTCTAGCTATGCAGTCACAAATGCAGTCCCCAGGTTAAGCCCGGGGATTTCACACCTGTCTTACATAACCTCCTGCGCACGCTTTACGCCCAGTAATTCCGATTAACGCTTGCACCCTACGTATTACCGCGGCTGCTGGCTGGTTG
+
CCCCCGGGGGGGGGGGGGFGGGGGGGGGGGGGGGGGGGGGGGGGGGGGGGGGGGGGGGGGGGGGGGGGGGGGGGGGFGGGGGGGGGGGGGGGGGGFGGGGGGGGGGGGGGGGGGGGGGGGGGGGGGGGGGGDCGDGGGGGGGFGGGGGGFDFGGGGGGGGFGFGGGGGGGGFGFFGGFCFFGGFGGGGFGGGGGGGCEECC>EGFGFFG;**0=>FGGFFGG+CC+;A66A5C>D<>GFGGFGGGEGF6:<@797*11CC*7<DGEC3EFGDFCF5A)/A))60(-(5()-)0.4*))()-
@M03506:14:000000000-AKVR1:1:1101:11836:3078 2:N:0:35
ACTCAGGACTACAAGGGTATCTAATCCTGTTTGCTCCCCACGCTGTCGCGCCTCAGTGTCAGTATCTGCCCAGCAGGCCGCCTTCGCCACCGGTCTTCCCCCGGGTCTCTACGCATTCCACCGCTACACCCGGAACTCCGCCTGCCCCTACAGCACTCTCGCCTAACAGTCGGCATCGCAGATCCGGGGTTAAGCCCCGGCCTTCCACCCCACCCTTATCAGGCCACCTACGCCCCCTCCCCCCCCCGCCCTGCCGGACCCCCCTCCCACCCCCCCTCCCCCCGCCGCCGCTCGCCCGGAC
+
@@AB8<CFDCDCFCFGDGGGGG9EFFDGFGF@FFEGG8CGFB@C,CFCGECGFGGGGGGGF9FGGGFDF<E,FCECCEG+@C7BF<FECGED+CGF,CF,B:C++@@AFEGFCGCF+EFBEGCFC@C=F@C>+3@+,9F>FGD+,@@D8@FC,<8D6<B,*@@@5,:D7;D@*@E5,>C5**,6ACC558**+1?AF58=*1*3+=CGG*9DED5*2019***:C*7FC4F*7)8C(/)2*:/1558)***)))2))-9*)7)1);*)*09@>DC**()2(49,2(()()(()-()8)((-
@M03506:14:000000000-AKVR1:1:1101:10579:3084 2:N:0:35
ACGCAGACCTACAAGTGTATCTAATCTTGTTTGCTCCCCACCCTTCCGCACCTCAGCGTCCGTACCAGCCCACTGCGCCCCCCTCCCCACTGCTGCTCCTCCGCTTCGCTACGCATCGCTCCACTACACACGCAACCTCCCTCACCACCCCTGGACTCTAGCAACCCACTCTGCAAGTCCGGTGCGGGGCCCCGCCCCGTCATCTCACCCCTAACTTAACACCCCGCCTCCCTTCACTCCCCGCCCTGCCCTGCCACACCACGCCCCCCCCCTTCGCCCTCCCCCCGCGGCTGGCAGTAAC
+
A<-,,+666--,6-,--CF@,,,,,,,CF,C,,C,C<F7@6,8,;,,6B@6+,,,,6+88++99CFEG8666,,C<6+,+7@++B,884CF8,,,,,,9,:B++++8+8+8++6@6++8,4@,A,,4,6,+++++3,,,,@DG,,@,3++8D+7:,@,E,,,,,,@*6*,,7,35,2,52>1**11=*=****3*/:5*1***2+<+AF4CG12;+*0*2*0*17))759:=D*704****2//)/*)*2;)).**2(>550)1*/*):>D5)2***():(,(,(,(52)-()((*)..).
@M03506:14:000000000-AKVR1:1:1101:7743:3086 2:N:0:35
ACTCAGGACTACAAGGGTATCTAATCCGGTTCGCTCCCCACGCTTTCGCGTCTCAGCGTCAGGTAAGGCCCAGAAAGCCGCCTTCGCCACAGGTGTTCCTCCCGATATCTACGCATACCACCACTACACCGGGAATTCCACTTTCCTCTACCTCCCTCAAGTCCGCCAGTATGCAAGGACCTCTCCCAGTTGAGCCGGGCTCTTTCACCCTGCACTTAACAGACCGCCTGCACGCCCCTTACTCCCAGTAAATCCGGACCACGCTTGCCACCTCCGTATTACCGCGGTCGCTTCCACGGAG
+
CCCCCG8FGGGGDGGFEGGFGGGGGGEEEGGDFGCFEGGGGGGGGGGGGEFDFGGFGGFFEGFFGGGGGGFGG@FGGGGGGGDGGFGGGG<GCEFFEGG,EFGFFGG@FGGGG7:++FFGFGGGEFFGGFE+3FCA<FF9EFC9EBFFDFGG>=D6CGFGG25E;@8C5,,7@FEFGDCF*,<,181,2?>E?CFCC5=**9CE9CF9CGG4F4FE*@8EG755*<)8*:A6*7>*3));+A*:<*09<++9@FGD3155>:)9**250*2.0*;/865+-54((((.-518)(.*/0((-
@M03506:14:000000000-AKVR1:1:1101:16523:3159 2:N:0:35
ACTCAGGACTACAAGGGTATCTAATCCCGTTTGCTCCCCTGGCTTTCGCTCCTCAGCGTCAATGTCGGTCCAGAATGCCGCCTTCGCCACCGGTGTTCCTCCAGATATCTACGCATTTCACCGCTACACCTGGAATTCCGCATTCCTCTCCCGAATCCAAGCCATCCAGTATCGGACGCAGTTCCCCAGTTAAGCTGAGGGATTTCACGTCCGACTTAGTTGGCCGCCTACGAGCCCTTCACGCCCAGTCATGCCGTACAACGCTTCCCCCCCCAGTATTACCGCTGCTGCTGCCCCGGAG
+
CCCCCGGGGGGGFGGGGGFGGGGGGGGGGGGGGGGGGGGGGGGGFGGGGGGGGGGGGGFGGGGGGGGGGEGGGGGGGGGEGGGGGGGGGEGGCG@FCFGGGGGGGGGGGGGGGGGGGGGDFEFGGGGGGGGGGFGGEGGFG8EEGGGGCFC@EEECE?EGE+>DFDGGFGGCEEGG68>EEGFFFG>GCBCF,>DE:6DCECCCF@C:EFFGGDEGGFFG+7CDGDFFDCAE*8B<(90*3<F**:AFC+<6**2>*8<2*/.5***0;>C:@D**3-*+64>(4(4:))),0)(*))4(-
@M03506:14:000000000-AKVR1:1:1101:14848:3175 2:N:0:35
ACTCAGGACTACAAGGGTATCTAATCCCGTTTGCTCCCCTGACCTTCGTGCCTCAGCGCCAGGAACTGTCCAGAGACCCGCCTTCGCCACTGGTCTTCCTTACGATATCTACGCATTTCACCGCTACACCGTAAATTCCAGTCTCCTCTCCAGTCCTCAAGCACGGCAGTATCGAATGCAGTTTCGGAGTTAAGCTCCGAGATTTCACACCCGACTTACCGCGCCGCCTACGCCCCCTTTACGCCCAATGAATCCGAACAACGCTCGAAACCCCTGTATTCTCTCGGCTGCTGCCCCAGAG
+
CCCCCGGGGGGGGGGGGGGGGGGGGGGGGGGGGGGGGGGGGGGGGGGGGGGGGGGGGGGGGGG8FGGGGGGGGGGGGGGGGGGGGGGGGGGGGGGGGGGGGGGGGGGGGGGGGGGGGCGGGGGGGGGGGGGGGGGGGGFGCFGCGGGF>FFGFFGF=FFGGF?GGEGDCF,9@AF89ECE9FFGFEEEEGGG99>;:EE>8;;=@E::7;;CE4*:D>8??<8=<CB)A*;CC)8573:C+<D9CEG>FCCF/=C97(/:5>597*2>859))12;@)99)).),(-)(.(56)(/))-..
@M03506:14:000000000-AKVR1:1:1101:17405:3189 2:N:0:35
ACTCAGGACTACAAGGGTATCTAATCCTGTTTGCTACCCATGCTTTCGCTCCTCAGCGTCAGTTTCGGCCCAGAGCGGCGCCTTCGCCACCGGTGTTCCTCCTAATATCTGCGCATTTCACCGCTACACTAGGAATTCCCCGCCCCCCTACCGTACTCAAGTCACAGCAGTACCGGATGCACGCTTTGGGTTACGCCCAAAGTTTTCACACCCGACTTACTGACCCTCCTACTAGCTCTTTACGTCCAATAAACCCGGACAAATCTTGGTGCCCACGTGTCACCCCCGCTACTGGCACGTA
+
CCCC@F8FDFFGGGGFGC<ED@EDDA<66;CFFGGGE<DFGF<FCFEF:CCFAEEDGDCF7,CFEGEC@FGGGFGF@F@FGG,BF7C?,:,C+@+BFDECFBFE,CBFEEG9FGGDFEFFED7C@C@F,4AFFFE8FGCGGG>+@BCEG8@DD@@8*3>,3,;5,,@,:82,,5>:5CECF;58C*=C,*=*:+38*:**;*>A>79++32*:<C5:C4?:FGG*9).2*9029*0)**0<+:7*:*)<<87**2914<E)))**3<@6736)03*8()38).)((()(.(-/4)*)/(,(
@M03506:14:000000000-AKVR1:1:1101:18826:3195 2:N:0:35
ACTCAGGACTACAAGGGTATCTAATCCTGTTTGCTCCCCACGCTGTCGCGCATCAGTGTCAGAAACTGCCCAGCAGGCCGCCTTCGCCACCGGTCTTCCTCCGTATCTCTACGCATTCCACCGCTACACCCGGAATCCCGCCTGCCTCTCCAGCCCTCGAGTTTGACCGTCGGCACGGCAGATCCGGGGTTGAGCCTCGGCCTTCCCCCCCACCCTTACCAACCCACCTACGTGCCCTTTCCTCTCCCCCTTTCCTTCCACCGCCCGCCCCCGCCCCCCTCCCCCCGCTGCTCCACCCGCC
+
CCCCCGCCCE@EGF99BCFFGGCAFGGGFEFFCFFGFGGGBFFG;BCFG+CC:CFAE,CFDD,CFGF9AFGGGG8C,@@CE@78EFGGEGG7+@FCBEFFF,++9,B9<EEGGGCCCC@FEECFFCCFGFD++6@A,83+>@C7,@9F=,>,,,6+DF:++5:;,,@,@CG75C5C7C?*4*,6<:**81=*:+:**0*/*13A+=**=)1):58@C*9C*0/2*9>3**//*).*475@?9*2*:*)**1)/1:*0)77*))))**.*79)))1**()*((-((-(8()()*)(07)(,,
@M03506:14:000000000-AKVR1:1:1101:15293:3226 2:N:0:35
ACTCAGGACTACAAGGGTATCTAATCCTGTTCGCTCCCCACGCTTTCGCGTCTCAGCGTCAGTACCGTCCCAGAGAACCGCCTTCGCCACGGGTGTTCTTCCCGATATCTGCGCATTTCACCGCTACACCGGGAATTCCATTCTCCTCTTCCGGACTCTAGCCTGATGGTTTCAACCGACATCTCGAGGTTGAGCCTCGAGTTTTCACAGCTGACCTTTCAGGCCGCCTACACGCTCTTTACGCCCAATAAATCCGGACAACGCTTCCCCCCTACGGATTACCGCGGCTGCTGGCACGGAG
+
CCCCCGGGGGGGGGGGGGGGGGGGGGGGGGGGGGGGGGGGGDGGGGGGGGGGDGGGGGGGGGGDGGGGGGGGGGGGGGGGGGGGGGGGGGGGGGGGGGGGGGGGGGGGGGGGGGGGGGGGGGGGEGGGGFCGGCG,@EGGGEFGGFFGGGGGGECEEGGGGGGGGFGGGGGGG7FGGDEGGGG,CGCE5CFGFGFDFFGGGG*<C++=9?DFGFC67:F?7@*29D>5CD@?DBEC?G4ACCDGCEE5E6C?*879517C555598*9FFC>D3***()/,4420-(.4@:???1*9)(,-
@M03506:14:000000000-AKVR1:1:1101:16008:3240 2:N:0:35
ACTCAGGACTACAAGGGTATCTAATCCTGTTTGCTCCCCACGCTGTCGCGCGTCAGTGTCAGAAACTGCCCAGCAGACCGCCTTCGCCACCGGTCTTCCTCCGGATCTCTACGCATTCCACCGCTACACCCGGAATTCCGTCTGCCTCTACAGCCCTCGAGTTTGACAGTCGGCCCGGCAGATCCGGGGTTGAGCCCCGGACTTTCACCACACCCTTCTCACACCACCTCCCCGCCCTTTACCCCCCGTGATCCCGCACCACCCCCCCCCCCCCCCCCTTCCCGCCGCTCCGTCCCCCGCG
+
CCCCCGGGGGGGGGGGGGGGGGGGGGGGGGGGGGGGGGGGGGGGGGGGGGGGGGGGGGGFGGG9CFGFGGGGGFGGGGGGGGGGGGGGGGGGDGGGGGGGGGG+CCFFGGCGGGGGEGGGGGGGGGGGGGGE7F@@FGGFFFFGGGGGFGGGFGGGCGG>C@EGF3,;@DFE@>3BE>E*:*<EG585C88*+5?CE*85/>/9+2<F7*9*1>:*9**+0*2?D5)7**0*1)8C9<487C*292*)/*/)*1*1)(/*85)1)/*)1.7>EG=*2()0(.((--,)()-(0(-1))-((
@M03506:14:000000000-AKVR1:1:1101:11814:3246 2:N:0:35
ACTCAGGACTACAAGGGTATCTAATCCTGTTTGATCCCCACGCTTTCGTGCCTCAGCGTCAGGTAAGCCCCAGCCGGTTGTCTTCACCCTTGGCGTTCCGATCGATCTCTACGCATTCCACCGCTCCACCGATCGTTCCACCGGCCTCTAGCTACCTCAAGGCGCGCAGTATGCCCGGCGGTTCCCGGGTTGAGCCCGGGGCTTTCCCCAGACACTTACGCGCCCGCCTACGCACCCTTTCAGCCCAGTACTTCCGACTAACCCCCTGGGCCTGCGTCTTCCCGCCACTGCTGGCCCAGCG
+
CBCCCGFGGGGGGGGGEFFFGGGGGGGAEGGGGGGGGGGGGGGEGGGGG8CGGGFGGGGEGCGGGGGGFGGGGGGGGGGGGGGFFFGFGGGFF@EFGGGGGDGGGGGGGGGGGGGEEFFGFF+C:FGGG:B>EFCDDFGFFE=@EEGGG9>DF8=?,@>E6?E8CEGGGG9@:>FF7*=:EGEGF:CEDGEGGGGEGGG5ED*CCF7<:719C4E@C>?5*))/95>EC*5:C3)):57C++00CE=FFG7@4/:1*(/*9/)/18*0*)*.)**/*()/-.,4(3(0(68))4:*5)4((
@M03506:14:000000000-AKVR1:1:1101:12499:3274 2:N:0:35
ACTCAGGACTACAAGGGTATCTAATCCTGTTTGCTCCCCACGCTTTCGCACCTCAGCGTCAATATGTGTCCAGTAAGTCGCCTTCGCCACTGGTGTTCTTCCGAATATCTACAAATTTCACCTCTACACTCGGAATTCCACTTACCTCTCCACAATTCTAGCGATGCAGTCTTAAAGGCAATTCCGGAGTTGAGCCCCGGGCTTTCACCTCTAACTTACAAAGCCGCCTACGTGCGCTTTACGCCCGGTAATTCCGAACAATGCTAGCCCCCTCCTTATTACCTCTGCTGCTGGTCTGTAG
+
CCCC8FFFGFE<DFEGGEFGG@CFGGGGGGFFGGGGGGGGGGGGGGGGGGGEGGGGGFFG7FE9FFGAFDGGGGFGGGGGCFFGFGGGGEGDEAFFGCFFGGGGCFFFGCDDG,AEE<AFAF=FGGGCFFGG+F7AE<EEGGGGFGGGGGGCFGFGFAFF9AEEGGGGGGGFGDFCC9D8DEGEC8CEE3=CFCG88CCD5DGG,5@FA*;?:+5DFC8<C7AGFG>)*9AEF?>3():*+48CC=*)=7;667F4D6):7**9C7+);)77)*;*<4*26.4)..,/5),))((0*0)).
@M03506:14:000000000-AKVR1:1:1101:6268:3291 2:N:0:35
ACTCAGGACTACAAGGGTATCTAATCCTGTTTGCTCCCCACGCTTTCGCACCTCAGCGTCAGTATCGAGCCAGTGGGCCGCCTTCGCCACCGGTGTTCTTCCTAATGTCTACGAATTTCACCTCTACACTAGGAATTCCACCCACCTCTCTCGAACTCAAGACTTGCTGTATCAAAGGCAGTTCCGAGGTTGAGCCCCGGGCTTTCACCCCTGACTGGCAAATCCGCCTACGTGCGCTTTACGCCCCGTGATTCCGACCCACGCTATCTCCCTTCGTATTCCCGCGGCTTCTGGCCCGTAG
+
CCCCCGGGGGGGGGFCGGGFEGGGGGGGGGGGGGGGG8FFFCGGGGGGGGGGCGFGGGGGGCGGGGGGFGGGGGGGGGGGGGGCGGGGGGGGGF>FFGGGGAE@EFFGAEEFGCGGFFGGFD9FE9FFEFGGFFGGGGCGGG7BCCDF>E,@CFFGFG98EFGGGGGFGED,DDA9D?,:>EGFF6+@EG>BG,DFDG8:8*8EG79:=8CFF*<9+;A6;5+2;)>>5*;52)8)67>CCF**)2*0:;*)17:2*()*0))118*/+1257:***(.<)).(,(,7>)(.*))*.7,(-
@M03506:14:000000000-AKVR1:1:1101:8810:3348 2:N:0:35
ACTCAGGACTACAAGGGTATCTAATCCCGTTTGCTCCCCTGGCTTTCGCTCCTCAGCGTCAGTGTTGGTCCAGGATGCCGCCTTCGCCACCGGTGTTCCTCCAGATATCTACGCATTTCACCGCTACACCTGGAATTCCGCATCCCTCTCCCAAACTCAAGCCATCCAGTGCCAGACGCAGTTCCCCGGTTAAGCCGAGGGATTTCACGTCTGACTTAGTTGGCCGCCTTCGAGCCCTTTACGCCCAGTAATTCGGAACAACGCTTGCCCCCCCCCTATTACTCCCGCCGCTGGCCCGCAG
+
CCCCCGGGEFGGGFGFGFGGGGGGGGGFGGGFEGFGCFGGGGGGGGGGGGGGFFEFGEGGGGGGGGGGGGGGFGGGGGFGGGECFFEGGGGG@CEFFGGGGGGDFFFGGGGGC7F7FDFGGGEG7FGCGFGF:E:F?FFF=ECE,@FD,6@=DD8D=DDGFGGDFGGFGG?,,7@=AC9+3@2@,78C>EG*;9EEE*:C55:FGG,,/?56EDFG7C6C7+77CDF:**2=5)88/27<<F35CC*7C9<19=***,96)))9*//0+95)<7C*2(6<<A)),(-.()4-5(-1.)((-
@M03506:14:000000000-AKVR1:1:1101:15603:3378 2:N:0:35
ACTCAGGACTACAAGGGTATCTAATCCTGTTTGCTCCCCACGCTTTCGTGCCTCAGCGTCAGTGCTGGTCCAGATGGCCGCCTTCGCCACGGGTGTTCCTCCCGATCTCTACACATTTCACCGCTACACCGGGAATTCCACCGTCCTCTACCGCACTCTAGCTCGCCAGTATCCACTGCAATTCCCAGGTTGAGCCCAGGGCTTTCACAACGGACTTAACAAACCGCCTACGCACGCTTTACGCCCAGTAACTCCGAGTAACGCTTGCACCCTTCTGATTACCGCGGCTGCTGGCCCGAAG
+
CCCCCGGGGGGGGGGGGGGGGGGGGGGGGGGGGGGGGGGGGGGGGGGGGFGGGGGGGGFGGGGGGGGGGGGGGGGGGGGGGGGGGGGGGGGGGGGGGGGGGGGGGGGGGGFGGGGGGGGGGGGGGGGGGGCFGCGGGGGGGGGGGGGGGGGGGGGGGGGFGGFGEGGGDGGGGGGGGEGGCFCFFFGGFGCCCFGGGF>ECDC=:FCCFFDDG*?:F+8A7CGGGGFFGCF5CBFC0C>F?FCDGC*7<+9*19FCC9**06)93CCF+97B59:7+)/+)-629-(7()-.<(2*.774-
@M03506:14:000000000-AKVR1:1:1101:13676:3390 2:N:0:35
ACTCAGGACTACAAGGGTATCTAATCCCGTTTGCTCCCCTAGCTTTCGCGCCTCAGCGTCAAGAACAGGCCAGGAAGTCGCCTTCGCCACTGGTGTTCCTCCCGATATCTACGCATTTCACCACTACACCGGGAATTCCACTTCCCTCTCCTGCCTTCGAGTCGATCAGTATCGCGTGACCCTCCCCAGTTGAGCCGGGGGCTTTCACACGCGACTTGAACGACCGCCTGCGCGCGCTTTCCGCCCAGTAACTCCGGACAACGCTTTCCACCTCCGTATTCCCGCGGCTGCTGGCACGCTG
+
CCCCCGGGGGGGGGGGGGGGGGGGGGFGGGGGGGGGGGGGGGGGGGGGGGGGGGFEGGGDGGGGGGGGGGGGGGGFFGGGGGGGGGGGGGGGGGGGGGGGGGGGGGDGGGGGGGGFGGGGGCFGGGDGGGGGGGGGGFGGGGDEG8FGEGGGGGGGGG6DDFGEEEGG?DCFF:EEEE*:DE,@@EEGDGF9B,DEGEGDEGECFFGG?*)2*9?ED*7CC<CEDC@DD5FCD:3)3)78+<*7D=EF79C*=FCDD(3>F<@D5**99*:))*2**,8<).76(((0()()0(,*/)(((
@M03506:14:000000000-AKVR1:1:1101:8813:3397 2:N:0:35
ACTCAGGACTACAAGGGTATCTAATCCTGTTTGCTCCCCACGCTTTCGCGTCTCAGCGTCAGTAACGTCCCAGCGAGCTGCCTTCGCCATAGGTGTTCCTCCCGATATCTGCGCATTTCACCGCTACACCGGGAATTCCACTCGCCTCTTCCGAACTCTAGTCCGGCAGTATCGACCGGCATCCCAGGGTTGAGCCCTGGACTTTCACACGCGCCCTCCCGGACCGCCTTCACGCCTTTCACGCCCCTTGCTCTCGCGCACCGCTTGCCCCCTACTCTCTACCGCCGCTTCTGTCCCTCAG
+
CCCCCGGGGGGG?F9EEEF<DCFEGGGGG9CFFGGGDF,CCFD7EFFGGEFEEGGCCFGGGGGGGGGGGEGFGGGC@FGGGGGGGGGGGGCCEE<BCEF?EFC7FDGEECE?@F@F7?FFGE7F4C7A4=8:7+@DFGGGFA>+=CCCDDDEG+:CGFCFC,5;C+CCE,73@3**4BECCDFG=,,4/<C*?<C8C*;C*29>+<4<@*))*)2*1*)////7/773:*9+94)78/*++37*/**)22+0****/(/:)))11**)+//0)*/+2))3)4),,1(04)8)1.-*9*((.
@M03506:14:000000000-AKVR1:1:1101:14913:3407 2:N:0:35
ACTCAGGACTACAAGGGTATCTAATCCTGTTTGCTCCCCACGCTTTCGTGCCTCAGCGTCAGTATCGGGCCAGTGAGCCGCCTTCGCCACTGGTGTTCTTGCGAATATCTACGAATTTCACCTCTACACTCGCTGTTCCACTCACCTCTCCCGAACTCAAGATCCTCAGCATCAACGGCAGTGCTGGAGTTGAGCCCCAGGATTTTACCCATGACTTAAAGACCCGCATCCGGCTCCTCTACGCCCAGTGATTCCGAGCCACGCTAGCCCCTTCCGTACTACTGCGGCTGCTCGCACGGAT
+
CCCCCCFCFGGGGGGGGGGGEFECFAEGGGGGGGGG?@EFGGGEEG9@CFEFGG<FGC6BFEE9,CBEDCF7CFFFFGGGGGDEFE@,BB,CEFEFGG,?EF7F>C7EGFFB=BFG@FF<9BFFEFGEF9EFCCC@=EE,C;EF@@B,,38@CGCCFF=,DC99E,EFG8AAF,@,4CGGEG,;E;6@,6DA96:,******,5,,=C9D**,*>,+=8718*8*)))25/:).22(*)>@F7<)2*)<++**1***97=/<<CC:?7*)1)8***3,)2)<2))((71),4*(-)55(((
@M03506:14:000000000-AKVR1:1:1101:9504:3409 2:N:0:35
ACTCAGGACTACAAGGGTATCTAATCCTGTTTGCTCCCCACGCTTTCGTGCCTCAGCGTCAGTATCGGGCCAGTGAGCCGCCTTCGCCACTGGTGTTCTTGCGAATATCTACGAACTTCACCTCTACACTCGCAGTTCCACTCACCTCTCCCGAACTCGAGATCCTCAGTATCAAAGGCAGTTCTGGAGTGGAGCTCCTGGATTTCCACCTTGACTTAAAGCTCCGGCTACGCACCCTTTCCGCACTGTGATTCCGAGCAACGCCCGCCCCCTTCGTACTACCACCGCTGCTGCGCAGCAG
+
CC<CCGGGGFD@FGFGDEGGGGFGCCGAFGGGGGFGFFGGGDEGGGGDGGEG9F<F<BCFGGGGFG>FG>:FDGG,EGCDGGGGGGEGGCFAEGGGEGAE,AF7B@FGGF?,+?F+B<FE<FCFGFGFGGGDG7C?EA9@E8EGGGFGDC,@@CEE,,@8@,>D,,66,@;83,ECC?C63@9BFFGD6F,34,,3@7,<,*;,>E,,5C4;,:<DFGA9:+268*)0:*/*))29258++0*:/**)2+5;::+*7(975>5))**0*.>))9**2()1)-.)),1)(),.))(9)0,((
@M03506:14:000000000-AKVR1:1:1101:14352:3446 2:N:0:35
ACTCAGGACTACAAGGGTATCTAATCCTGTTCGCTCCCCACGCTTTCGCTCCTCAGCGTCAGTTGTTGCCCAGAGACCCGCCTTCGCCACCGGTGTTCCTCCTGATATCTGCGCATTTCACCGCTACACCAGGAATTCCAGTCTCCCCTGCAACACTCTAGTTTGCTCGTATCGACTGCAGACCCGAGGTTGAGCCCCGGGATTTCACAGCCGACGCAACAAACCGCCTCCGAGCTCTTTACGCCCAAGAATTACGGACAACGCTTTCACCCTCCCTATTACACCCGCTGCTGTCACGTCG
+
CCCCCGGGGGGGGGGGGGGGGGGGGGGGGGGGGGGGGGGGGGGGGGGGGFGGGGGGGGGGGGGGFFGGGGGGGFGGGGGGGGDEFGGGGGGGGGGGGGGGGGGGGGGGGGGGGGGGEFGGGGGGGEGGGGGGDGFFGGGGFFFFG@8CFGGGGEFGGEGGG:EGGGGGGGGGGGGGGDGG?AFGGG*;CCEC6FG?*;:EG4*=FF,<7+/CE)C=C)>CDCCEGG>35157)0<5?:BFCE*7CG=)***1**:**-)*0>)758*1+1C)8***2))+.6))4((8(),.9))*9.,((
@M03506:14:000000000-AKVR1:1:1101:12248:3448 2:N:0:35
ACTCAGGACTATAAGGGTATCTAATCCTGTTTCCTCCCCTACCTTTCGTTCTTAAGCTTCGGTAGTATTCCAGCTCCCCGCTCTGCCAACGGGTTTCCCGGCGGATATCTAGGCATTTAACGGCTACCCTTCCAATCCCCCAAGCCCCCCCCCCACCCAGCACCGGCAGTTTTGAACCCCTCCTCGGGTTGAGCCCAAAGGATTTACTCCCCACCTTCCCTCCCCCCCACGAACCCTTTTCCACCCAGAACTTCCAACAAACCCCGACCCCTACCGTTTTCCCTGGCCTCCTGCCCCTCGT
+
CCCCCGGGGFGGG-FGC6C6<,C,,CC,,CF6,66CFG@,,,,CF@<,C,;F,6,,,,6,+,,,,,,,<<,,<6@6,C6+@+66,,:,,,8C,66,CF9,+++++++5,,,,,,,:E,,,A++8++,,A44,AF,C,A,++++,6++6++8+*4**1*>,,,,,**1**5?FCF1?+3=*3*2***3>8E7+++?C=**0**<<++0+07>3C5*;**7*0**/*155*1)/9.;D(>F++00:DEC)1**9*=***8D*)07****0C>D5)****(/*)-)),(,),),(<:(5))((-
@M03506:14:000000000-AKVR1:1:1101:11375:3477 2:N:0:35
ACTTAGGACTACAAGGGTATCTAATCCCGTTTGCTCCCCTGGCCTTCGTGCCTCAGCGTCAGGAACTGTCCAGAGACCCGCCTTCGCCACTGGTCTTCCTTACGATATCTACGCATTTCTCCGCTACACCGTAAATTCCAGTCTCCTCTCCAGTCCTCAAGCACGGCAGTATCGAATGCAGTTTCTGAGTTAAGCTCCGAGATTTCACACCCGACTTACCGCTCCGCCTACGCACCCTCTACGCCCCATGAATCCGAACAACGCTTGAGACCTCTTTATTACCGCTGCGGCTTGCACCGAC
+
CCCCCGGGGGGGGGGGGGGGGGGGGGGGGGGGGGGGGGGGGGGGGGGGGGGGGGGGGGGGGGGGGGGGGGGGGGGGGGGGGGGGGFGGGGGGGGGGGGGGGFGGGGGGGGGGGGGGGGGGGGDGCGG9BFGGG:BFGGG;FGGGGGGGFGGGF=EFGGGGFGGGGCEEGGFFGEFGDFFCFGGGF,=E,8@E,9EE?7C*@C5EDFGGFGGDE4C:C+09CC977DEBGDF*5:89;C)*51*:85*)20@6/*9391D557))*22)<)*./9+03)*3)6)(,,()()-()--*9)-((
@M03506:14:000000000-AKVR1:1:1101:14743:3496 2:N:0:35
ACTCAGGACTACAAGGGTATCTAATCCTGTTTGCTCCCCACGCTTTCGTGCATGAGCGTCAGTGTTGGCCCAGAAGGCTGCCTTCGCCATCGGTGTTCCTCCACATCTCTACGCATTTCACCGCTACACGTGGAACTCCACCTTCCTCTGCCACACTCGAGCATCGTAGTTTCGAGCGCAATTCCCAAGTTAAGCTCGGGGATTTCACACTCGACTTGCCACGCCGCCTGCGCACACTTTACGCCCCGTAATTCCGATTAACGCTAGCACCCTCCGTCTCACCGCGGCTGCTCGCACGTAG
+
CCCCCGGGGGGGGGGGG@FGGGGGGGGGGGGGGGGGGGGGGGGGGGGGGEGGGGGGGGGGGGGGGGFGGFGGGGGGGGGGGGGGGGGGCFGGGGGGGGGDGFGGGGGGGGGGGGGGGGGGGGGGGGGFGGGGG7FFFGGGGFGGGGGGFFGFFFFGFGG8EGGFF>6,DEFFF68DDEEGEEGGDFGG5@3E9EGCE7E>5?CFDGGGFG4C5***:?+,4;/CFCB3=F5CGB>)(*129+*9C**./*/01=GF*(12*/.>DE=)+7787*22/()*-63207(.(0()*,->5387,
@M03506:14:000000000-AKVR1:1:1101:8798:3525 2:N:0:35
CTCAGGACTACAAGGGTATCTAATCCTGTTTGCTCCCCTAGCTTTCGTTCCTCAGCGTCAGTAGTGGTCCAGCGCGCCGCTTTCGCCACGGGTGTTCCTGCGGATATCTACGCATTTCACCGCTACACCTGCAATTCCACGCGCCTCTCCCACACTCAAGCACAGCAGTTTTGGACGCAGCCTCTGGGTTAAGCCCAGAGATTTCACTCCCAACTTGCCGCACCGCCTACGAACCCTTTACCCCCCGTAATTCCGAACAACGCTGGCCCCCTACGTCTTACCGCTGCTGCTTGCCCCGATC
+
CCCCCGGGGFFGGGGGGGGGGGDGGFFGGGFFGGGGGGGC<FGGGGGGGGGGGGGGGDGGGFGGGGGGGGGGGGGGGGGGGGGGGGGGGGGGGGGGGGGGGGGDGGGGGGGGGGGGGGGGGGGGGGGGGGGGGGGGGGGGGGGGGGGGGGGFGGEEFEBGGGGGFGGGGGGGGCG,@CGDG5?FFGCFGCF,BFFFG5CC@7EFGCFFG55*08<EGGF=5CGC5<B)25>5F:7D?F?+:+2>5**.:CF=BF4CD>C6>5BDD=88@:C)0**2;:F7A:80(39/8?:)1:8C00(((
@M03506:14:000000000-AKVR1:1:1101:7952:3552 2:N:0:35
ACTCAGGACTACAAGGGTTCCAAACCCTTTTGGTCCCCAACCTTTTGGCCCCCCAGGTCCAGTCACTGCTAATAGACTGGCTTCGGCCTCCGTTGTGTTTCTCCTAATCTGCCCATTCCACGCGAAATCATGGATTTCGACTATCTCTCTTGGTTCTCCAGTCTGCCCGTATCGCACCCGTACTACCAGTTGCGCGCCGAGTTCTCACCAGCACTTCGACCCCACACTCCCACGCTCTTCACGCAATTACATGTCTCAACTCTCGGGTCCCCATTCTTATTACGAGCTCCCGCACCGGACT
+
-,-,,;CF<<CF<-CFB-6,,,C;,6,6,;E,@6,CEF,,8,,CE<C+6,C++++6,9,CAC,,6,,,,,,,,<6,C,,,,:C9+,+6,,,6C,,B,,,B,59,5:,,9,,,5,,9BA<,EC++8++4,,5:,:,C5E44+8+,76@@B,,3,2+>D8@8,,>,,,,,+6+33+3+1++++++*,,,,,7,,3:****4***;,,49<,***00+329)*/)*/:*)8**.**)01-56+++19)/**<++0*/0*2)***17****0*)1))03+3-9+.))((((0))(-)((/))(((
@M03506:14:000000000-AKVR1:1:1101:16395:3553 2:N:0:35
ACTCAGGACTACAAGGGTATCTAATCCTGTTCGCTCCCCACGCTTTCGCGCCTCAGCGTCAGTACTGGCCCAGAACACCGCCTTCGCCACTGGTGTTCCTCCTGATATCTGCGCATTTCACCGCTACACCAGGAATTCCAGTCTCCCCTGCCGAACTCTAGTCTGCCCGTATCGACTGCAGGCCCGGGGTTGAGCCCCGGGCTTTCACAGCCGACGCGACCGACCGCCCCCCATCTCTTTACGCCCACTACTTCCGGCACACGCTCCCACCCCACGCATCACCTCCGCTGCCGCCCCCCCC
+
CCCCCGGFGGGGGGGGGGGGGGGGGGGGFGGGGGGGGGGGGGGGGGFGGEGGGGGGGGGGGGGFGGGGGFFGGGGGDGGGGG=FGGGGGGGG@FCFCGGGGFGGCGFFGGGFCG:FCGGGDFGGECCFG@<E:BDF<EEFFFFADFGGGFGGC6EEFGFDEDDCEGFGCE+5@>>>*4@,@FCGEEGC::*:B:,:5E5ED)CC6<CC?DF5*):*>)773D3CDGFE*)7*)))*-0990<DG3EC)*<+969FD)()*07)5***0*)9))*2**-7*,.2)(.(72.-.)--9@),-9
@M03506:14:000000000-AKVR1:1:1101:22568:3556 2:N:0:35
ACTCAGGACTACAAGGGTATCTAATCCTGTTTGCTACCCACGCTTTCGCGCCTCAGCGTCAGTGTCAGTCCAGGTGGTCGCCTTCGCCACTGATGTTCCTTCCGATCTCTACGCATTTCACCGCTACATCGGCAATTCCACCACCCTCTACTGTACTCTAGCTAACACGTCTCAACGGCCATTCCCAGGTTAAGCCCGGGGATTTCACCGTTCACTTGATCAACCGCCTACGCCCCCTTTACTCCCAGTTATTCCGATGAACGACCGCACCCTCTGCATTACCGCGGTGCCTGGACCCGAC
+
CCCCCGGGGGGGGGGGDFGGGGGGGGGGGGGGGGGGGFGGGGGGEGGDGGGGGGGGGGFFG>FFC9@EFG<,EEFFFGGDGG>F,,?,6B6,C<99ABF<FAA:F,FFFGG<F::+BA??,?C+@=C,,9+8+8+A,5C,,@E=6C+@D,,6>E,@DFD,D,6@@6,363@F,6,31>:3>3:CF9EF*,>,,,98**;*=D;8AEE7,***4*,>8+;,++00*2.:5*0*2)214)78++**228)A++9*9:*9(*+11)/1**0*)/))*0++-*2.4<(71-),)()*-(2.51((
@M03506:14:000000000-AKVR1:1:1101:24817:3594 2:N:0:35
CCTCAGGACCACAAGGTTATCTTCTCCTGTTTGCTCCTCACGCTCGCGCACCTCAGCGTCTATACGTGTCCAGTGAGCCGCCTTCGCCCCTGGTTCCCTCCCGAATATCCACGACTTTCACCTCTACATTCGGAACTCCACTCACCTCCCGCGTATTCAAGCTACGCTGTCGTAAACGCAGTCCCGGGTATGACCCCGGGGCTTTCACCCGTATCTGATGAAGCCGCATACGCACTCTTCGCGCCCTCCTCTCCAAACTAACTTGCTCCCCCTCCCTTCTCTCGCGCCGTCGTCGACGGTG
+
-,-,,;6---CDCCF-=E,C9,,,,;,C6F,,,C,EF8,;F,,B,+8+FG@F8<@E,+68,:FCC,::6C,<6EECD,C++68=EF,C,+,:,4,,,5:,B4:+4C+C,,,B7++@+,:,,FC<,AF,,4C,8+++85E,,6D,3>EG?C++366+3,,3,,>,,5++3+4**@8*,34**4,?6C514*?CE96,4/?*/)3*+0+<2*)***3>1++++3+22)))*11:C.778F0+**)/)*/)*02/))***,*+))*0*+390)>>511*04?F)).-((()(.((04()0)-(,
@M03506:14:000000000-AKVR1:1:1101:24067:3626 2:N:0:35
ACTCAGGACTACAAGGGTATCTAATCCTGTTTGCTCCCCTAGCTTTCGTGCCTCAGTGTCAGGTGTTGTCCAGGGACTCGCCTTCGCCACTGGTGTTCCTCTCGATATCTACGCATTTCACTGCTACACCGAGAATTCCAGTCCCCCCTCCAAACCTCTAGCCGAATAGTATTCAATGCCATTTCCGGGTTAAGCCCGGAGATTTCACATCAAACTTACCCAGCCACCTACGCACCCTTCACGCCCCGTGAATCCGAACAACGCTGGGGACATCTGTATTACCGCGGCTCGTGCCACCGGG
+
CCCCCFFFGGGGGGGGGAFFGGGGAGFGGGGEFFFFDGGGGGFGGGCGGFGFGGGGGGGCCADFGFFGFGGGGGGGFFGGGG:BFGGFCEFGGGF@?DGFE9=CBA<>FFEFE:FFEGGGG9FEGGE@@FF+FEFCFGDGFECEFFG>8CC6D3DFDF?,,=DC6>++6EC9,E9FC;DCF,2>=FGGD+>BEFGC*@E5@DGF,=FDC:9>9+5DF:+,*;*AFF)28;AE4?>GDCA*++15CE*)/4*011;73()2)05<D**)*)/)0*30+)/3.:<202930.(()(,:*)-((
@M03506:14:000000000-AKVR1:1:1101:21395:3635 2:N:0:35
ACTCAGGACTACAAGGGTATCTAATCCTTTTTGCTCCCCACGCTTTCGCGTCTCAGAGTCAGGAAGGTACCAGTGCACTGCCTTCGCCTTTGGTGTTCCCCACGATATCAACGGATTTCACCCCTACACCGTGAGTTCCATGCACCTCTCACCTCCTCCAGTCTTGTCGTATTCCCGGCAGTTCCACCGTTAGGCCGTGGGCTTTCACCGGCAACGCACAAGACCTCCTACACGCGCCTTCCCCCCAATAACTCCGGATACCCCTTGTTGTCTACGTATTACCTCTTATGCTTGCCCGTTG
+
CCCCCGFGGGGGCE<F7FGFGGFGG9FFGFGGGFGGGGFGGGGCFGG:FDFGGGDCFGGGGGFGFFGFDFGGGGFGGGGFGGGGEFDCCEDDCF?FEGGDEFGGE@CGG9FG,>+=FFGCGGGDG7DGGGEG8A:FFFFGGFGFEGFFEB,,BAEDDFFDD,@,=@EC+D=F=,@FE6E++@;9;,EF38***,,,51@**;,;>,=C9*5)*1;4?):*51**;7=FF*;<C)))(::5<:*27EC)2<9=6@D*)(**)))19**0+09=7*0*2,*+).6).))/)*6)/,(*/)-((
@M03506:14:000000000-AKVR1:1:1101:19752:3656 2:N:0:35
ACTCAGGACTACAAGGGTATCTAATCCTGTTTGATCCCCACGCTTTCGTGCCTGAGTGTCAATATTCGTGTAGCCAGCTGCCTTCGCAATTGGTGTTCTATGTCATATCTAAGCATTTCCCCGCTACATGACATATTCCGCTGACCTCAACGGTATTCAAGACTAATAGTATCAATGGCAGTTTCCGGGTTAAGCCCGGAGATTTCACCACTGACTTACTAACCCACCTACGCACCCTTTAAACCAATTGAACCCGGATAACGCTTGCACCCCCCGTATCACCCAGTCTCTTGGCACGGAG
+
CCCCCGGGGGGGGGGGGEGGGGGGGGFG<FEGGFGGDGFGGGGEFGGGG8FGGGG8FFGFEFGGGGGGEGGGGGGGGGGGGFGGGGGD+@F<,BDGGGGFGDGFGGG9<FFGGGFFFGG,EFGFGEFCFGGGAGGGGGGF78>EGF,DFGGDEGG8CC9=FCFFGGGGGGD,6=DFDF888DFGFD++6B@@FFDFDCC6>D?,=,2,@DDCD7:CFGFFGG49CDFE77**;?FD2?6,,=+;*,4)+5AF))*:59D5+=)2**;;+*93)9:*2(8:2)1((((1)*.)92(2/)1,3
@M03506:14:000000000-AKVR1:1:1101:22683:3661 2:N:0:35
ACTCAGGACTACAAGGGTATCTAATCCTGTTTGCTCCCCACGCTTTCGCACCTCAGCGTCAGTACCGAGCCAGTGAGCCGCCTTCGCCACTGGTGTTCTTGCGAATATCTACGAATTTCACCTCTACACTCGCAGTTCCACTCACCTCTCTCGGACTCGAGACTCTCAGTATCGAAGGCAGTTCTGGAGTTGAGCTCCAGGATTTCACCACCGACTTAAGAGTCCGCCTACGTGCGCTTTACGCCCAGTGATTCCGAGCAACGCTAGCCCCGTTCGTATTACCGCGGCGGCTGGCACGACG
+
CCCCCGGGGGGGGGGGGGGGGGGGGGGGGGGGGGGGGGGGGGGGGGGDGGGGGGGGGGGGGGGGGGDCFGGGGGFGGFGGGGGGGGGGGGGGGGGGGGGGGGGGGGGGGGGGGGGGGGGGGGFGGGGGGGGGGGGGGGGGGGGGGGGC,@D?CFGGGGGGCECFGAFDCFGGFGG6EDFGGGGGGGGA<FGCFGGGFFGFGFF?EFFGG7*/95=E4FFFF4=CCGB>EGFCFFFC@D58C7*:8/8;<F+9=?:7<():FFBGD*19C?<)7*A=2(70)-9:0(-),),(.(,*/04((
@M03506:14:000000000-AKVR1:1:1101:5924:3742 2:N:0:35
ACTCAGGACTACAAGGGTATCTAATCCTGTTTGCTCCCCACGCTTTCGTGCCTCAGCGTCAGTATCGGGCCAGTGAGCCGCCTTCGCCACTGGTGTTCTTGCGAATATCTACGAATTTCACCTCTACACTCGCAGTTCCACTCACCTCTCCCGAACTCAAGATCCTCAGTATCAAAGGCAGTTCTGGAGTTGAGCTCCAGGATTTCACCCCTGACTTAAAGACCCGCCTACGCACCCCTTACGCCCAGTGATTCCGAGCAACGCTAGCCCCCTCCGTATTACCGCGGCCGCTGGCACGCAG
+
CCCCCGGGGGGGGGGGGFGGGGGGGGGGGGGGGGGGGGGGGGGGGGGGGGGGGGGGGGGGGGGGEFEGDGFGGGGCFGGGGGGGGGGGGGEFGGGEGGGFFGGGGGGGGGGGGCAFDGGGGG@FFFFDGFDDEF7@DEECEEEEFGGGFGGFGEGGGGGGFFGGD=EGGGGFG8F,7@C@CFCFGGGG,@FFFGGCF?6??>?EEGGF?99C4CFGGFFGFG<FFD5AEGF5CBED0C;E+CFDGGDFCC7;@@C6*4)27>357CEFG:DEF7A*;8>E2<<0((-.(.3>>(3*/)(((
@M03506:14:000000000-AKVR1:1:1101:13950:3780 2:N:0:35
ACTCAGGACTACAAGGGTATCTAATCCTGTTCGCTCCCCACGCTTTCGCTCCTCAGCGTCAGTTCCGGCCCAGAGTTCCGCCTTCGCCACTGGTGTTCCTCCCGATATCTGCGCATTTCACCGCTACACCGGGAATTCCGAACTCCCCTACCGGACTCGAGTCACGGCAGTTTCGAATGGCCCCTCCACGTTAAGCGTGGAGATTTCACATCCGACTTGCCGAACCGCCTACGAGCCCTTTACCCCCAATAATTCCGTACCACGCCAGCCCCCTCCGTCTCCCCGCGGCTCCTGGCCCGTG
+
CCCCCGGGGGGGGGGGGGGGGGGGGGGGGGGGGGGGGGGGGGGGGGGGGGGGGGGGGGGGGGGGGGGGGGGGGGGGGGGGGGGGGGGGGGGGGGGGGGGCGGGGGGGGGGGGGGGGGGGGGGGGGGGGGGGGGDGFGGGGGGGGGGGGGGGGGG6C>FGC8ADCCC:CEEGGC@*69ECCFFGE*BEGFGFCFEG78CCG5CA99779:@7CCDECDD=GGD7=CDBBC*.:7)5C0*0800***18)2*+*0**7>)**)1?*)*20*0975)*1*()*.)41((-)(.(()),107(4-
@M03506:14:000000000-AKVR1:1:1101:26058:3786 2:N:0:35
ACTCAGGACCACAAGGGTATCTAATCCTGTTTGCTACCCACGCTCTCGTCTCCCAGCGTCAGAAGTGGTACAGCAAGCCGTCTCCACCACAGGTGTTCCTCCTGATATCTACGTATTTCACCGCTACACCAGGAATTCCGCTTATATCTCACACCATCTAGCATTCTAGTTTACGCTGCACCCTCCCAGTTAAGCCGGGTGATTTACCAACCGACTGGGACCCACGCCCACACACTCTTTCCACCCAGTAATTCCGACAAACGCCACCTCCACAGCGCTTTGCGAGGCTGCTGGTACTGAC
+
6@<,,6CCF<@<<@<@7FGC,C<E@,,,;CFDCFEFG,CC:@F@,CF,D,6C,;6,,@@BFG,E,,6,<,9CF,6:F7C:,8,,,<,6,,BE,6,C,@AF9FEFGFGCCA,5A4,59,5C9,4++4>A8,9A@DFGC9,4@+@+,,,@,CCDDGE6,=BD9ABFFGA,@=@,==+@@+@8D6AD88+,,8,,55;8:++13;,,,,,42AC***=4*/*,*:7,9)55475*/85*,+++13+001=)<93++;:6*()*)00)/**8;)10)9***()*()-(-4()(.30/2(**1)-(
@M03506:14:000000000-AKVR1:1:1101:21523:3797 2:N:0:35
ACTCAGGACTACAAGGGTATCTAATCCTGTTTGCTCCCCACGCTTTCGCGCCTCAGTGTCGGACCTGGCCCAGCTGGCCGCCTTCGCCACGGGTATTCTTCCCGATCTCTACGCATTCCACCGCTACACCGGGAATTCTACCAGCCTCTACCAGTCCCTAGACGAACAGTTTCGGGAGCAGCCTCGAGGTTGAGCCTCAAGATTTCACTTCCGACTTTTCCATTCACCTCCGCGCGCTTTACTCCCACTAAATCCGAACCACGCTTGCACCCCCCGTATTATCGCGGCTGCTGGCACGGCG
+
CCCCCGGGGGGGGGGGGGGGGGGGGGGGGGGGGGGGGGGGGGGGGGGGGGGGGGGGGGGGGEGGGGGFGGGGGGGGGGGGGGGGGGGG7@B@::CFFGGGGGGG7FFFGGGGGDGGGGGGGGDCFCF:FE77F7+D>FGGGGGGGGFGFF9DE<EEGCG7@,>+@CEEG<D,@*8C9CEDFGGD8>?CGGCC6<FCFG6,0*9+<:9<CFGC:*=8D+1+:72+;+;BC*0295)7>D3FFF*025;)*+0)96C)*41*8>)77/1.+/>))7**/(0<)).((-,)()(4)(30*7(-(
@M03506:14:000000000-AKVR1:1:1101:23228:3799 2:N:0:35
ATTCAGGACTACAAGGGTATCTAATCCTGTTCGCTCCCCACGCTTTCGCGTCTCAGCGTCAGTACCGTCCCAGAGAGCTGCCTTCGCCATGGGTGTTCTTCCTGATATCTGCGCATTTCACCGCTACACCAGGAATTCCACTCTCCTCTTCCGGACTCTAGCCAGACGGTTTCCATCGACGTCTCGAGGTTAAGCCTCGAGTTTTCACAACGGACCTGTCCTGCCGCTCACCCTCTCTTTCCGACCCATAAATCCCTACAACGCTCGCCCCCCACTTCTTCCCGATGCCTCTCGCACGTAG
+
CCCCCGDGFGCFGFGGG<@FGGGGGGGGGGGGGGGGGGGGGGGEEDFCEEFGGGFFFGFCC@FFGGGGCGGGG?EGGGGGGFEEFGGG@CGGGFEGGGGGFGFEEDDDGCGG7FFCFFGGAEGGE+F,EFGFC7FG8FFFFFFED3@FFFGGE+@C>=EF=8D98,3+@?+@@@FFGE9E*@:353,:5B@D,DF6,=:**A*<,,,=CFD)*2:C*;:0*+*+2>E)*78*;)00(*13++**1*84*2+***2**-9+9?:5**/):>G))1?*:46:))((((().*44)--)).(((
@M03506:14:000000000-AKVR1:1:1101:19209:3830 2:N:0:35
ACTCAGGACTACAAGGGTATCTAATCCCGTTCGCTCCCCTGGCTTTCGCGCATCAGCGTCAGTGTCGGCCCAGCAACCCGCCTTCGCCGCAGGTGTTCCTCTCGATATCTACGCATTTCACCGCTACACCGAGAATTCCAGTTGCCCCTTCCGCACTCTAGTCGCACAGTATCAGTTGACCTTTCCGCGTTAAGCCCGGAGATTTCACAACTGACTTGTGTCGACCGCCTCCGCGCCCTTTCCGCCCCGTCAATCCGAATAACGCTTTGCCCCCCCGTACTACCGCGGCCGCCGGCCCGGG
+
CCCCCGGGGGGFGGGGGGCEFFGGGGGGGGGGGGCGGGGGFFGGGGGG>FGGGGGGGGGGCBFF<DBFD@G7CFGGGGGDGGGGFFG:FGCGCBE?FFGCFGG7FGGGGF<DGGGEGGGFGGGGEFECFGGGGCGGGCFFBE;=9>DDF,@CCEGGGGGGGCE>C@E:FF9@:<D?:?,2??22;EG*:8*;C7,8CG*=*:F;CGG7<=CG?CG?7C:+*+*27C3@:3)*)7))19.8<9CCCE*)*2*08**2)(*20*9CD**)+/*077EC*-)*(.<B6((),)--)--)))(-,
@M03506:14:000000000-AKVR1:1:1101:18289:3869 2:N:0:35
ACTCAGGACTACAAGGGTATCTAATCCGGTTCGCTCCCCACGCTCTCGCACTTCAGCGTCAGCGCATGCCCAGTCGGCTGGTTTCCCCCTGGGTGTTCCTGCCGATCTCTACGCATTTCACCACTACACCGGCAATCCCACCGACCTCTGCATGGCTCCAGTCTCGCCGTATGGGATGGCGCCTGGCCGGTAAGCGGCCAGCTTTCACACCCCACGCGCAAGACCGCCTGCGTGCGCTGTACGCCCAGTCACTCCGGACCACGCTTGGCTCCCCTGTATTCCCGCGGCTGCTGGCACAGCG
+
CCCCCGGGFFGDCEGFFFEGGGGGGFGEEGGGGGGGGGGGGGGGGDGGEFGGGGFGGGGE@FGGGGGGGEEGGAFGDGCCEGDDGGGGD7FFFGC@FGGEF?F@7CFFGFDFGGGGC<FFFGGGFFGGFG=FE7FFGGGGGDB8EGGGGCF7E,:FD?BCDFG=3@:EEGDG8::6CB5:CEGEEG=C5*=8*093:=EC=*5<;F?F:DDGGDG5DD@73)2:>)7>*9<C9@EGFG);<A5DGEE)3:F*6=C331<*0>)C*AC)<)7.)9;A<)*<)64869(5()(./21*0)3(,
@M03506:14:000000000-AKVR1:1:1101:8027:3875 2:N:0:35
ACTCAGGACTACAAGGGTATCTAATCCTGTTCGCACCCCACGCTTTCGTACCTCAGTGTCGGGATTGGCCAAGCAAGCTGACTTCGCCATTGGTGTTCCTTTTAATTTCTACGCATTTCACTGCTACACTACCAATCCCACTAGCCTATGCCGTCCTCTCGTGCGCCAGAATGTGATGCATCGTCAGCGTTGCGCCCCACGATCTACCACCACACTTAATACGCCACTTAGTCACGCTTTAAGCCCAGTGATTCCGGCTAACGCTCGGAATCGCTGTACTACCGCGGCTGTGGCCACGTGC
+
A,6A<E,EDF<EFC<--6=FFEG9FG9@F<FFEE,@C7+BF@:FDGGDGG8FF,CFEG<,B+@@FF8,CF,CEEFE@,CC,EFFG7F:CGGF,6=FFF,5<,:ECE:A<?DC@E+7+,5959ECFDFG=DE,,5?,9,AA@=,99>9,6CEF+=+@=9;,61,3=88+6,>@9=D,,7AD;9C+@+@,5>+>*@CEEEE;;*4,;@,5,2**4CC,:++,4@?5))8)+1++3+871/)/3+++0*=8A+>7:++8)():)/)9**/)1)**)***2)*3)4(101,7132(0((0..-((
@M03506:14:000000000-AKVR1:1:1101:5690:3880 2:N:0:35
ACTCAGGACTACAAGGGTATCTAATCCTGTTCGCTCCCCACGCTTTCGCTCATCAGCGTCAGTATCGGCCCAGAGACCCGCCTTCGCCACCGGTGTTCCTCCTGATATCTGCGCATTTCACCGCTACACCAGGAACTCCAGTCTCCCCTACCGAACTCTAGTCTGCCCGTATCGAATGCAGGTCCAGGGTTAAGCCCTGGATTTTTACATCCGACGCGACAGACCGCCTACGAGCTCTTTCCGCCCACTAATCCCGGACAACGTCTGCACCCTACGTATTACCGCGGCTGCCTGCCGGTAG
+
CCCCCGGGGGGGGGGGGGGGGGGGGGGGGGGGGGGGGGGGGGGGGGGGGEGGGGGGGGGGGGGFFFGGGGGGGGGGGGGGGGGGGGGGGGGGGGGCGGGGGGGFGGGGGGGGGGGGGGGGGGGGGGGGGGGGDGFGGGGGGGGAFDGEGGGGG6CGCGGGFGFGGGGGGGDFG586EGDFFFFGFCFGD2>*>DFE8FCF6CG?C,,AB7=85/=*)):CC<<EGGEF5CF5*7<)4C*:++*9DCE)*++9*1933()::F7/*0**+)97)*2*2./<44929(3@103(*.1*)),(-
@M03506:14:000000000-AKVR1:1:1101:13700:3926 2:N:0:35
ACTCAGGACTACAAGGGTATCTAATCCTGTTTGCTCCCCCGGCTTTCGTGCCTCAGTGTCAGGTGTTGTCCAGGGACTCGCCTTCGCCACTGGTGTTCCTCTTGATATCTACGCATTTCACTGCTACACCAAGAATTCCAGTCCCCCCTTCAAACCTCCAGCAAAGTAGTATTCAATGCCATTTCAGGGTTAACCCCTGAGCTTTCATATCAAACTTACCTCGCCACCTACGTCCCCTTTACGCCCAGTGAATCCGACCAACGCTCGGCACCTCTGTATTACCGCGGCTGCGGGCCCAGCG
+
C@CCCGFFGGGGG9EFGEFGGFGGGGGFGFFEDFGGG@GE@FGGGGCGGF@FGGF<EFGGEFGGGGC<FGDCCEG7FEFDCE6@FGGGGGFFF9BFFGCAF9?FGG,CE<FFG:=FFGGEGDGGGFGFGF+,,,=,9C?;FGG@D,BCEFE89,DD@EFDDFC,@=D,=E,C,EF;,>DG9,23E98=6B,83,@:E+3,@C7D;2B,,+5+,+53:7AGFF*;C9?FF>F**)2*>F)<,B**5:*.2+37+10/*(/:.=>DGC/)*09))962<)1354),(307(5(()(-)00(((
@M03506:14:000000000-AKVR1:1:1101:21367:3939 2:N:0:35
ACTCAGGACTACAAGGGTATCTAATCCTGTTTGCTCCCCATGCTTTCGCACCTCAGCGTCAGTGTTAGGCCAGATGGCTGCCTTCGCCATCTGTATTCCTCCAGATCTCTACGCATTTCACCGCTACACCTGGAATTCTACCATCCTCTCCCACACTCTAGCTAACCAGTATCGACTGCAATTCCCAAGTTACGCTCGGGGATTTCACATTTGACTTAATTACCCGCCTCCGCGCGCTTTACGCCCAGTAAATCCGATTCACGCTTGCACCCTCTGTATTACCTCTGCTCCTGTCACATAG
+
CCCCCFFGGGGGGG<F7FFFGGDFGGGGFGGGGGFGGGGFFFFGGGG@FEGGCFFCFGGGDGFGFGFGGGFGFCEGGGGEDGGGGGDGDGG,CFFCFGGFGGDGFFFGGGCF7FCFGGG9FGFGE+@:FGGCG,,C=FGGFFFGFGEGDEFF8E8EGGFGGGDD,DFDFF,:@6>+@BF,63=>A?81,@3,,6C=:6@+@*5@6EAFA=FF;@FGFCFG79+5949*=*;/8))79/=A+<5C55C:E++1+1>97(C+9@5<D5C)+9*7>CC+3.@?)-6)-.)*-*.(7).2**).)
@M03506:14:000000000-AKVR1:1:1101:5335:3940 2:N:0:35
ACTCAGGACTACACGGGTATCTAATCCTGTTTGCTCCCCACGCTTTCGCGCCTCAGCGTCAGTACTGTCCCAGCGAGCTGCCTTCGCCATCGGTGTTCCTCCTGATATCTGCGCATTTCACCGCTACACCAGGAATTCCACTCGCCTCTTCCGGACTCTAGCCCTGCAGTATCCACCGGCATCCAAGGGTTGAGCCCTTGACTTTCACAGCGGACTTACAGGGCCGCCTACGCGCTCTTTACGCCCACTGATTCCGGACAACGCTTGCCCCCTACGTATTACCGCTGCTGCTGGCACGTCG
+
CCCCCGGGGGGGGGGGGGGGGGGGGGGGGGGGGGGGGGGGGGGGGGGGGGGGCGGGGGGGGGGGGGGGGDGGGGGEGGGGGGGGGGGGGGGGGGGGGGGGGGGGGGGGGGGGGGGGGFGGGGGGGGGGGFGGGGGGGGGGGCFDGEGDGGGFGGGG8@DEFFGGGGGGGGGGGGGGGC5C:CFGG6DGEEFCECCGGG?6,;,5>@7=,+;?:DGGGCA+7C3CGD>)1/8*95><?GFFCFDCDGG36C7?7@CCDFD=>@5DDG5FFFGEDF@C8>?E9<A0((,7)0,))(4*97319
@M03506:14:000000000-AKVR1:1:1101:17506:3942 2:N:0:35
ACTCAGGACTACAAGGGTATCTAATCCTGTTTGCTCCCCACGCTTTCGTGCATGAGCGTCAGTATTGGCCCAGGAGGCTGCCTTCGCCATCGGTGTTCCTCCACATCTCTACGCAATTCACCGCTACACGTGGAATTCCGCCTCCCTCTGCCATACTCCAGCATCGTAGTTTCAAGTGCAGTTCCCAGGTTAAGCCCTGGGATTTCACTCCTGACTTGCGACGCCGCCTGCGCACCCCTTCCGCCCAGCTATTCGGATTAATGCTCCCCCCCTCCGGATTACTCCGTCTGCCGGCAGCTAC
+
CCCCCGGFGGGGGGGGGGGGGGGGGFGCDF<FCFFG?FGFGEEGDGGEFFGGGGGGFCCECFGGGGGFCCFGFGGDGGGFDFGFGFF7CEGGGG@FG9EAFDEFF,BEGGGGGGG>FFGGGFCGGDGGGGFCFCGGGFGFDCGGGGFFGFGGGGGF9EG=DDF,=E>EG+@FG,>,7@EDG;EFC997:@FGEEF@:,:CC5:E9E7@,=CDF=@,:F8*;C7:??8A*1)*2:)/().**=7DD58)*+0/**0*1,*+***22++)2777)**/*(0/)-.).((0,0-4)(4).)())
@M03506:14:000000000-AKVR1:1:1101:14624:3961 2:N:0:35
ACTCAGGACTACAAGGGTATCTAATCCTGTTTGCTCCCCACGCTGTCGCGCCTCAGTGTCAGCAACGGCCCAGCAGAACGCCTTCGCCACTGGTATTCTTCCCGATCTCTACGCATTCCACCGCTACACCGGGAATTCCATCTGCCCCTACCGTGCTCTAGCTCGCCAGTCTGACCGGCAGCCCCGGAGTTGAGCCCCGGGATTTCACCAGCCACTTAACGGGCCACCTACGCGCCCTTTACGCCCAGTGATTCCGGACAACGCTCGCACCCTCCGCACTACCGCGGCTGCTGGCCCGGCG
+
CCCCCGGGGGGGGGGGGGGGGGGGGGGGGGGGGGGGGGGGGGGGGGGGGGGGGGGGGGGGGGGGGGGGGGGGGGGGGGGGGGGGGGGG>CFFDGGGGGGGGGGGGGGGGGGFGGGGGGGGGGGGGGGGGGGGGEGGGGGGGGGCGDFGGGGGGGFGGFGCCCEFCCEECEGFFGGGGGGEGGGEEGGGGEGFCCGGFEEEG38C+=<FF4>FECF+20697DDG7C@@FGFC3.77;G?89<5CGE5F+++9=F>D307*7F5CD5:7*7DD)9:E*7@57?119>1>>)1)0(4*086(-
@M03506:14:000000000-AKVR1:1:1101:7239:3993 2:N:0:35
ACTCAGGACTACAAGGGTATCTAATCCTGTTTGCTCCCCACGCTTTCGCGCCTCAGCGTCAGTTCCGGTCCAGTGAGCCGCCTTCGCCACTGGTGTTCCTCCCAATATCTACGCATTTCACCGCTACACTGGGAATTCCACTCACCTCTCCCGGTCTCAAGCCTTCCAGTCTGACAGGCAGTTCCTCGGTTAAGCCGAGGGATTTCACCCGTCACTTGAACAGCCGCCTACGCGCCCTTTACGCCCAATAATTCCGAATAACGCTTGCCCCCTCCGTATTACCGCAGCTGCTGCCACCGAG
+
CCCCCGGGGGGGGGGGGGGGGGGGGGCGFGGGGGGGGGGGGGGGGGGGGEGGGGGFGGGGGGGGGGGGGGGGGGGGGGGGGGGGGGGGGGGGFGFGGGGGGGGG8FFFGGFGGGDGGAFGGGGGGGGGGF@FFGGDGGFGGGGGGE9D=FGGGGGGDGAAF?FDGGGGGGGCGFGEGGFCECFGCCAEEEEEAFGGGGCCEDF?C=CFEFGGGDG7F0=6*;5CC<:)//;*<DFGF3F+<E93C58>F+<77=GDG:DCF=)9*;*.A;C>:D*8/4<75AAB>-7>7)()/).**)-77
@M03506:14:000000000-AKVR1:1:1101:7750:4043 2:N:0:35
ACTCAGGACTACAAGGGTATCTAATCCTGTTTGCTCCCCACGCTTTCGCACCTCAGCGTCAGTACCGGGCCAGTGAGCCGCCTTCGCCACTGGTGTTCTTGCGAATATCTACGAATTTCACCTCTACACTCGCAGTTCCACTCACCACTCCCGGACTCAAGCTTCCCAGTATCAAAGGCAGTTCTGGAGTTGGGCTCCAGGATTTCACCCCTGACTTAAGAAGCCGCCTACGTGCGCTTTACGCCCAGTGATTCCGAGCAACGCTAGCCCCCTTCGTATTACCGCGGCTGCTGGCCCGACG
+
CCCCCGGGGGGGGGGGGGGGGGGGGGGGGGGGGGGGGGGGGGGGGGGGGGGGFGGGGGGGGGGGGGGGGGGGGGGGGFGGGGGGGGGGGGFGGGGGGGGGGGGGGGGGGGGGGGFGGGGGGGGGGGGGGGGGGGGGGGGGGGGGGGGGGGGGGG6ECFGCFEGGGFGGGGFDC<CCB8EFGGGGGGGGGGDECE5:CGGFG*>F6<EFCFGGGFFGCG6C8=68*):>EDFGGFFGFG3F;CGDGD;@?C07=FC69;75)<777=54FFD35*8@C2@C4<)37(4>BD?FF?B*5>(,-
@M03506:14:000000000-AKVR1:1:1101:6907:4050 2:N:0:35
ACTCAGGACTACAAGGGTATCTAATCCTGTTTGCTCCCCACGCTTTCGCACCTCAGCGTCAATATGTGTCCAGTGAGTCGCCTTCGCCACTGGTGTTCTTCCGAATATCTACGAATTTCACCTCTACACTCGGAATTCCACTCACCTCTCCACAATTCAAGCGATGCAGTCTTAAAGGCAATTCCGGAGTTGAGCTCCGGGCTTTCACCCCTAACTTACAAAGCCGCCTACGTGCGCTTTACGCCCAGTAATTCCGAACAACGCTAGCCCCCTCCGTATTACCGCGGCTGCTGCCCCGGAG
+
CCCCCGFGGGGGGGGGGGGGGGGGGGGGGGGGGGGGGGGGGGGGGGGGGGGGGGGGGGGGGGGGGGGGGGGGGGGGGGGGGGGGGGGGGGGGGGGGGGGGGGGGGGFGEGGGGGGGGGGGGGDGGGGGGEGGGDGGGGGGGGGGGGGGGGGGGGGGGGGCGGGDGGGGGGGFDFCGFFGGGGFFGCG+@EEFFGG7DFCE>DE,8EFFG*3@FFGGGFFFFDFCDGD:C*)*;)?D@D>59=*>DEGAF?98A7+;D;D=)77C7CGFE?C>>3*:C(50)).-719B>)(5F2(*7@(((
@M03506:14:000000000-AKVR1:1:1101:13257:4058 2:N:0:35
ACTCAGGACTACAAGGGTATCTAATCCTGTTTGCTCCCCACGCTTTCGCACCTCAGCGTCAGTACCGGGCCAGTGAGCCGCCTTCGCCACTGGTGTTCTTGCGAATATCTACGAATTTCACCTCTACACTCGCAGTTCCACTCACCTCTCCCGGACTCGAAGGCTCCCAGTATCGGAGGCAGTTCTGGAGTTGAGCCCCAGGATTTCACCACCGACTTAAGAGTCCGCCTTCGTGCGCTTTACGCCCAGTGATTCAGCGCACCGCTACCCCCCTACGTATTACCGCGGCTGCTTGCACGAA
+
CCCCCAFFGGGGGGGGGFGGGGGGGGGGGGGGFGGGGGGGGGGGGGGGGGGGGGFGGGGDGEGFGGGGGGG7<FFGGGGGDGCGGFG7FFFGFFFGGGGGGGGGECFFFFDFF>CGFGGFFDFFGFGGGGGFG@EEGGGGGGF@FGDD>FCCEG6=EFC?FG6,5@CFGFF9:CCDE8CEGC7D7D9CDFGF;,>D,=E*;?/,>9=,CD4C*/8CG3AC>+*422)85D)3*))*,))1;?FDGE=)>+<*0=F**))2>)</7**)207;73/*14*054-<(1,.()(())5F**((,
@M03506:14:000000000-AKVR1:1:1101:10512:4058 2:N:0:35
ACTCAGGACTACAAGGGTATCTAATCCTGTTTGCTCCCCACGCTTTCGCACCTCAGCGTCAGTATCGAGCCAGTGGGCCGCCTTCGCCACCGGTGTTCTTCCTAATATCTACGAATTTCACCTCTACACTAGGAATTCCACCCACCTCTCTCGAACTCAAGACTTGCTGTAGCAGAGGCAGTTCCGAGGTTGAGCCCCGGGATTTCACCCCTGACTGGCCAATCCGCCTACGTGCGCTTTACGCCCAGTGATTCCGAACACCGCTAGCCCCCTTCTTATTACCGCGGCCGCTGGCACGGCG
+
CCCCCGGGGGGGGGGGGGGGGGGGGGGGGGGGGGGGGGGGGGGGGGGGGGGGFGGGGGFGGGGGGGGGGGGGGGGGGGGGGGGGGGGGGGGGGGGGGGGGGGGGDGGCFGGGGD@FGGGGGGFFGGGGGGGGGCCFGGGGGGGGGEFG9FGGGG?FFFECDGFGDFGCDFGDFGGGGGGEGE<EC>CCCGGCF8CFF@1@;7CG6B,B?8CFFGGFD*6*;5*?F)8)=<FEG):/(18;<C35)**0A9+9**20>(/>)7>35**)*)9<B*C<+)9A<A)(((()()(-)3,2652(,
@M03506:14:000000000-AKVR1:1:1101:13543:4063 2:N:0:35
ACTCAGGACTACAAGGGTATTTAATCCTGTCTGCTCCCCACGCTTTCGCACCTCAGCGTCAGTACCGGACCAGTGAGCCGCCTTCGCCACTGGTGTTCTTCCGAATATCTACGAATTTCACCTCTACACTCGGAGTTCCACTCACCTCTTCCGGACTCGAGATCCCCAGTATCAAAGGCAGTTCTGGAGTTGAGCTCCAGGATTTCACCCCTGACTTAAAGATCCGCCTACGTGCGCTTTACGCCCAGTGATTCCGAGCAACGCTCGCCCCCTTCGTATTACTCCGGCTGCTGGCACGCAG
+
CCCCCGGGGGGGGGGGGGGGGGGGGGGGGGGGGGGGGGGGGGGGGGGEGGGGGGGGGGEGGGGGGGGGGGGGGGGGGGGGGGFGGGGGGGGGFGGGGFGGGGGGGGGGGGGGGGGGGGGGGGGGGGGGGGGG>CEGFGC;FFGGGFGGGFAF6>EEECFGCFGGGGGGGG9;AFE9E@FGGGAFFFGFEFEF9:F,@@@FC4>FDFGGGGC***,,+=BFD>C?CCF4=CFEC.><67:FGGGGGGE)6:9A+;+*1(>E?>BC**/7?BG>5*08;77<)5.)(((8()1:@(2*9>(,-
@M03506:14:000000000-AKVR1:1:1101:12873:4074 2:N:0:35
ACTCAGGACTACAAGGGTATCTAATCCTGTTTGCTCCCCACGCTTTCGCGCCTCAGCGTCAGTATCGGGCCAGTTGGCCGCCTTCGCTTCTGGTGTTCCTCCGAATATCTACGAATTTCACCTCTACACTCGGAATTCCACCAACCTCTCCCGATCTCCAGATCGTCAGTATCAAAGGCAGTTCCAGGTTTGAGCCCTGCGATTTCACCCCTGACTTAACGATGCGCCTACGCGCGCTTTCCGCACAGTAAATCCGAACAACGCTAGTCCCCTTCGTATTATCTCGACTGCTGGCCCGCAG
+
CC<BCGGFGGFD,CF<;EFEEE9CC@,E@CF@FFF@CFCE@@FGGGFGGG7F7BEFF7,B:FGEFEFGG7@,,CFCEEFG7F=FFGDGGDFFF,,BFFC<BF:7FFFEFGFFGDFGEE9EAF,AAFFGG9CDGG+A,CA9=E8,@=BFBDE,B+@+@AE982,DEGGFCFA@F7,>,84:BDCG793@,7@CCF6:*:F,:CG88EFF7?<F*<E>C7+=**/**/.)C<F55).59).*++1>)/87CF<**1915(9*)07)1;//<4*7)5EEG()+.).6)()0(.256(-/7;(,,
@M03506:14:000000000-AKVR1:1:1101:12664:4078 2:N:0:35
ACTCAGGACTACAAGGGTATCTAATCCTGTTTGCTCCCCACGCTTTCGCACCTGAGCGTCAGTCTTTGTCCAGGGGGCCGCCTTCGCCACCGGTATTCCTCCAGATCTCTACGCATTTCACCGCTACACCTGGAATTCTACCCCCCTCTACAAGACTCTAGCCTGCCAGTTTCGGATGCAGTTCCCAGGTTGAGCCCGGGGATTTCACATCCGACTTGACAGACCGCCTGCGTGCGCTTTACGCCCAGTAATTCCGATTAACGCTTCACCCCTCCGTATTACCGCGGCTGCTGGCACGGCG
+
CCCCCGGGGGGGGGGGGGGGGGGGGGGGGGGGGGGGGGGGGGGGGGGGGGGGGGGGGGGGGGGGGGGGGGGGGGGGGGGGGGGGGGGGGGGGGGEGGGGGGGGGCFGGGGGGGGGGGGGGGGGGGGGGGGGGGFGGGGGGGGGGGGGGGGGGG?FGFGGGGGGGGGGGGGFCGGGGGGGGGGGGFFGGFGGF8FGGDEGE=38CFGGGCDGGGDCCDFFG77*78CDBG:FGD>D<>CDF:?>C)7*5<<<9?4:D*,/*99B3>?*/9FFE3D=:;()05<)199,)()-89((**0-(-
@M03506:14:000000000-AKVR1:1:1101:23525:4131 2:N:0:35
ACTCAGGACTACAAGGGTATCTAATCCTGTTTGCTCCCCACGCTTTCGCGCCTCAGCGTCAGTTCCGGTCCAGTGAGCCGCCTTCGCCACTGGTGTTCCTCCCAATATCTACGCATTTCACCGCTACACTGGGAATTCCACTCACCTCTCCCGGTCTCGAGCCATCCAGTCTGACAGGCAGTTCCTCGGTTAAGCCGCGGGCTTTCACCCGTCCCTTGAATGGCCGCCTACCCGCCCTTCCCGCCCAATCATTCCGACTAACTCTTGCCCCTTCTGTCTTACGGCGGCTGCCGGCTCCGAG
+
CCCCCGGGGGGGGGGGGGGGGGGGGGGGFGGGGGGGGGGGEGGGGGGGGGGGGGFGFGG7FFGFFGGGGGGGGGGGCFGGGGGGGFDGGGGGGFCGGGGAFFGGGGGFGGAFCGGFGCFCAEEGGDGCFFGGG8EFFFGGGGGGGC?B=DFGGGCC+@@DCE8FDF>,<=9=;7EFFFGF8DFFFAFC5@:7,;C?E5CEDD*A30+=?C)2:);;C<87>F***275*58*1<>DB)50*:*19=*)**0919D4C()5*9*:7<+/<<C3)22+2)/+55((-((0(.,..(-)053,-
@M03506:14:000000000-AKVR1:1:1101:7290:4149 2:N:0:35
ACTCAGGACTACAAGGGTATCTAATCCTGTTCGCTCCCCACGCTTTCGCTCCTCAGCGTCAGTTACTGCCCAGAGACCCGCCTTCGCCACCGGTGTTCCTCCTGATATCTGCGCATTCCACCGCTACACCAGGAATTCCAGTCTCCCCTGCAGTCCTCCAGTCTGCCCGTATCGCCCGCACGCCCACAGTTGAGCTGTGAGTTTTCACGAACAACGCGACAACCCACCTACGAGCTCTTTACGCCCGGTCATTCCGGACAACGCTCGCCCCCTACGTACTACCGCGGCTGCTGGCCCGTCA
+
CCCCCGGGGGGGGGGGGGGGGGGGGGGGGGGGGGGGGGGGGGGGGGGGGGGGFGGGGGGGGGGGGGGGGGGGGGGGGGGGGGECFGGGGGGGGGEGGGGGGGGGGGGGGGGGGGGGGFGGGGGGGGGGGGGGGGGGGGGAFFFEAFGGGGGGCA,@EGG8FDFDFGGGEGGCFGGGGGGCGGGGGGGDFF;?>EGGFCC79=CFFGGC5CG:=CFED<:GD3***:BA**)*17>)8FF?:+/95C*)**2**1:7)1<*7>:DCC5)*.9))**/*4)2):7199(),.(.),3*.56,(
@M03506:14:000000000-AKVR1:1:1101:11366:4164 2:N:0:35
ACTCAGGACTACAAGGGTATCTAATCCTGTTCGCTACCCACGCTTTCGTCCATCAGCGTCAATCCATTAGTAGTAACCTGCCTTCGCAATTGGTATTCCATGTAATCTCTAAGCATTTCACCGCTACACTACATATTCTAGTTACTTCCTAATAATTCAAGCCCTACAGTATCAATGTCCGTTTCCCCGTTGAGCGGGGAGATTTCACCACTGACTTATCAGGCCGCCTACGGACCCTTTAAACCCAATGATTCCGGATAACGCTTTGATCCTCCGTATTACCGCGGCTGTCGGCACGGAG
+
CCCCCGGGGGGGGGGGGGGGGGEGGFDGFGGGGGGGDGDGGGGGGGGGGGGGGG@FGGGEGGGGGGFFGGGGGGAGGGGFGGFGGGGECEEFGFCEFGGFFDF<FGFFGGGFFGGGEFFC<9@F7FGFGGCGC?;D?FF;AEEFFGGGGGGFGGGGDEGGGFF?DFGGCFGEFGGFF,@@CDG?DDF?C68=@E?GGC>*CCCADFFF999DFGGGGGF,:F4CDC?A548546592;F<7<7:CCE):+++3@7DD0*:=F@3C***3/:9=CFC/.)<)--41(()()())(47>)-(-
@M03506:14:000000000-AKVR1:1:1101:16716:4222 2:N:0:35
ACTCAGGACTACAAGGGTATCTAATCCTGTTTGCTCCCCACGCTTTCGCACCTCAGCGTCAATACCAGTCCAGTGAGCCGCCTTCGCCACTGGTGTTCTTCCGAATATCTACGAATTTCACCTCTACACTCGGAATTCCACTCACCTCTCCTGGATTCGAGCGATGCAGTCTTAAAGGCAATTCCGGAGTTGAGCTCCGGGCTTTCACCTCTAACTTACAAAGCCGCCTACGTGCGCTTTACGCCCAGTAATTCCGAACAACGCTAGCCCCCTCCGCATTACCGCCGCTCCTGGCCCGGCG
+
CCCCCGGGGGGGGGGGGGGGGGGGGGGGGGGGGGGGGGGGGGGGGGGGGGGGGGGGGGGGGGGGGGGGGGGGGGGGGGGGGGGGGGGGGGGGGGGGGGGCGGGGGGGGG9FFG:FGGGGGGGGGGGGGGGGGGGGGGGGGGGGCCGGG9EGGGGGAFGDGFEGEFEGGGGFGGFGGGFGG889EFGGE68DFGGGFG?CEEGGGGGCFF497C7EGFF?E78DG;D>AECAEGAFD;3AF+C5CGEEF?+>@667>3(>C?F:3C587F?C:)7?85(02):A09(45>)326(,/070(-
@M03506:14:000000000-AKVR1:1:1101:10895:4238 2:N:0:35
ACTCAGGACTACAAGGGTATCTAATCCTGTTTGCTACCCACGCTTTCGTTCCTCAGCGTCAGTTACTGCCCAGAGACCCGCCTTCGCCACCGGTGTTCCTCCTGATATCTGCGCATTTCACCGCTACACCAGGAATTCCAGTCTCCCCTGCAGTACTCAAGTCTGCCCGTATCGCCTGCAGGCTCACAGTTGAGCTGTGAGTTTTCACAAACGACCCGCCACACCGCCTACGAACTCTTTACGCCCAGTAATTCCGGACAACGCTTGCACCCTACGTAATACACCGGCTTCTGGCCCGTTG
+
CCCCCGGGGGGGGGGGGGGGGGGFGFGGFGGGGGDFGGFGGGGGEGFGDGGGGFFGGGFFGGGGFFGGGCF8CFGDFFFGGGEEGGGGGGGGFGDFEFGCCEEEGGDA9BFGGGGGEFGGGG@EEFGGGFFGDC8FFGGF;C>;DD@CD8D8EDFG9DC89@D=99EFGGECF>CG7BCCFC98E9E,,8DC,DC38E6=CCF;;:CG,79C*3**;5)*:*2:CC::5*==5)8*62;9>+*97**0+:90****7(1:55)7**;>+9*557C=@))/4:)).((0(0()*.4*)0(((
@M03506:14:000000000-AKVR1:1:1101:10051:4238 2:N:0:35
ACTCAGGACTACAAGGGTATCTAATCCTGTTTGCTCCCCACGCTTTCGTGCCTCAGCGTCAGTATCGGGCCAGTGAGCCGCCTTCGCCACTGGTGTTCTTGCGAATATCTACGAATTTCACCTCTACACTCGCAGTTCCACTCACCTCTCCCGAACTCAAGGTCCTCAGTATCAAAGGCAGTTCTGGAGTTGAGCTCCAGGATTTCACCCCTGACTTAAAGACCCGCCTACGCACCCTTTACGCCCAGTGATTCCGAGCAACGCCAGCCCCCTCCGTATCACCGCGCCTGCTGCCACGAAG
+
CCCCCGGGGGGGGGGGGGGGGGGGGGGGGGGGGGGGGGGGGGGGGGGGGGGGGGGFGGGGGGGFGGEGGGGGGGGFGGGGGGGGGGGGDGGGGGGGGGGGGGGGGGGGGGGGGGGGGGGGGGGGGDGGGGGGGCFGGGGGG9EGGGGGGGGGGDGGGGDGFFFGGGGGGGFGFFGCGFGGDGGGGGFCFDGFGGGGC7EFF9EFEFFC?FGGF7FGG+=F7FG=C5BFGDFGD)8D@GF6>E*5DGCF693;+7+**()*)8)))**88@3>5*/**(8*6:((-9(817((7,3C4),(,
@M03506:14:000000000-AKVR1:1:1101:24261:4256 2:N:0:35
ACTCAGGACTACAAGGGTATCTAATCCTGTTCGCGCCCCACGCTTTCGTGCCTTAGCGTCAGATACATGCCAGCAAGCTGCCTTCGCCATTGGTGTTCCTACTGATATCTACGCATTTCACTGCTACACCAGTAATTCCACTTGCCTCTCATGTCCTCTAGGATGCCAGTAGGCAAGACAGTCCATATGATTGAGCCACAGGGTTTCGCATGGCACTTAGCAACCCACCTACCCACGCCTGGCGCCCAGGGATGCCGGTGAACGCTTGGACCCTACCTCTTACCCATGGCTCCGGCCGCGC
+
@C@C@AFFFFEFGGGCFCEEGF<AFEC,@FGG@F+FFGFCCBCFGGGGGF@F<EE9CFFEEGC9EFG9EEEECG@@FGCEGGFEGFEC77,EDEGF7AFFGGG?<,5?FGGEGGG:?ADFC?ADFGGGGFGGFF@E95CEFC,EFEDGFDDFBE8E,=EGG8D,,@,,,@>,69=8+@E8>=?8,33@3,,36=9FDFFFC7CD8CCDE5D*,;?@**=:C@+9C9?***9<***/8))=**295*3):**5)0;;),)*)*;>C1;)2/9))2***)*+.-).()()()())(,9))(((
@M03506:14:000000000-AKVR1:1:1101:17356:4269 2:N:0:35
ACTCAGGACTACAAGGGTATCTAATCCTGTTTGATCCCCACGCTTTCGTGCCTCAGTGTCAATAACCGCGTAGTGAGCTGCCTTCGCAATTGGTGTTCTATGTCATATCTAAGCATTTCACCGCTACATGACATATTCCGCTCACCTCCATGGTATTCAAGACATATAGTATCAATGGCAGTTTCCGGGTTAAGCCCGGAGATTTCGCCACTGACTTACATGCTCACCTACTCACCCTTTAAACCCAGTGAATCCGGATAAAGACTGCACCCTACGTACTACCACCGCCTCTGGCACGGGG
+
CCCCCGCCGFGDGFF9CCAAFGFDFGGFGGEFGDGGGFGFGEGGGCEEGGDGFGFDFGGGGFGGFFGDCGCCDCFDFGGGGGGGGGGGCCFGGGGGGGGGFGGFDGC<D<F<FFCEEEDG<FE:>>>DFCFFEF=AFCC,@CEGF8@DBECAEFFGG;;;9DFFDGF,==DFCEFFE,A8C=3DDGGC6@CDC,33D7@+;*:;C7@EGCCGGGGDF>4,5+;,+=A*C;6,6+);2/8AE,1*;/:)4++:877))6**1+3+*5+;+/705*3**))2).3).,(7(76(/)4*9>1(,
@M03506:14:000000000-AKVR1:1:1101:12506:4298 2:N:0:35
ACTCAGGACTACAAGGGTATCTAATCCTGTTTGCTCCCCACGCTTTCGCGCCTCAGCGTCAGTCAAGGACCAGGTTGCCGCCTTCGCCACCGGTGTTCTTCCCAATATCTACGAATTTCACCTCTACACTGGGAATTCCACAACCCTCTTCCTCACTCTAGACGACACGTATCAAATGCAGCCCCCAGGTTAAGCCCGGGAATTCCACACTTGACTGTGTCATCCGCCTACGCGCCCTTTACGCCCAGTCATTCCGAGCAACGCTACCCCCCTTCGTTTTCCCGCGGTTGCTCGCACGAAG
+
CCCCCGGGGGGGGGGGGGGGGGGGGGGGGGGGGGGGGGBFGGGGGGFCFFGG:FE<FFF7CGEDGEF8CF77EFGCEGEFF7FFCFFECGFGGG:F?FFEGG8FFEF,EFFA@F4FFD9EF9,AA,FEE9FG8F:F<FC===>EG>,3>>EFEFFCB=B93333+3>=+6@,,5;EC,9D,<9EG53C*@,@3,;FF>8:?;@E,9BFF**+005<DG6B8=+14*)21*)/98>C6DA++1/9<:87+<08***2*(/*)00778*<F:D>D*2;0(.*).43(,()()()*(()0)4((
@M03506:14:000000000-AKVR1:1:1101:20648:4302 2:N:0:35
ACTCAGGACTACAAGGGTATCTAATCCTGTTCGCTCCCCACGCTTTCGCTCCTCAGCGTCAGTTACTGCCCAGAGACCCGCCTTCGCCACCGGTGTTCCTCCTGATATCTGCGCATTTCACCGCTGCACCAGGAATTCCACTCACCTCTTCCGGATTCGAGCCCGACAGTATCCACCGGCATTCCAGGGTTGAGCCCTGGACTTTCACAGCGGACCTCTCGGGGCGCCTACACGCTCTCTACGCCACCTCATCCCCGACAACTTTCGCCCCGCACCTCTTACCTCCGTACGGCCACTGTAC
+
BCC@CFFFGGGGGGCDEFFGGGGGGGFECFFDGGEFGGGGGGGGGGFDFBFGDFGGGGG@FFEF9@F9FGGCEG8FFFFGGGGEFFGGEEG:78+,,,C?EFFD9A,CFE<9FFGCG<<9<FFG==FGFFEFGG8F,,,9C=FCC,=>=>;EG6C>EC>F,188C+3>@F;9AFGC6*@CE8:D@;DCE8>*652:;6,5,;C<1=CFF+*:*7**;**2*17*1))0**0<*075(**+++*17E*)**+1**/*/(9*000**0*)27>)))2*2(1+.),)-(,..)(()((1)).))
@M03506:14:000000000-AKVR1:1:1101:23075:4333 2:N:0:35
ACTCAGGACTACAAGGGTATCTAATCCCGTTTGCTCCCCTGGCTTTCGCGCCTCAGCGTCAAGAACAGGCCAGGAAGCCGCCTTCGCCACTGGTGTTCCTCCCGATATCTACGCATTTCACCACTAAACCGGGAATTCCGCTTCCCTCTCCTGCCTTCGTGTCGATCAGTATCGAAGGACCCTCCCCAGTTGAGCCGGGGGCTTTCACATCCTACTTGAACAACCGTCTGCGCGCTCTTTTCATCAAGTAAACCCGGACAACGTTTTCCCCTTTCGTATTCCACGCTGTGCTGTCTCGTAT
+
CCCCCGGGGGGGGGDDCFFFGGDFGCGGG@FGGGGGGGDGFFGGGFGCFGGGGGGGFEBFFCFGGGGGGGCGF?<EGGGDDCCEGGGDFDGG8:BF7B<FC<B7==:CFFFADFGGG<?,AFFDF<,A,A>CF:>A<9;=F8@E,,@>6,33,,=E6@=,61,@++,637E@FCFF**@D*:,*8C:;*>;;?<6,1:*78)8*++:<@D4;+:<F++6+9+*/9/)0A3/1)7>7?G4@++**0+0/<+20*7*))-)/75)**28*0*9))*3;*2<6)4.)((,.-<9:F24**)(-.
@M03506:14:000000000-AKVR1:1:1101:12541:4354 2:N:0:35
ACTCAGGACTACAAGGGTATCTAATCCTGTTTGATCCCCACGCTGTCGCGCCTGAGCGTCAGATACGAGCCAGTGAGCCGCCTTCGCCACCGGTGTTCTTCCCAATATCTACGAATTTCACCTCTACACTGGGAATTCCACTCACCTCTCTCGTCCTCAAGTCTAACAGTTTCAATGGCAGTTCCGGAGTTGAGCTCCGGGCTTTCACCACTGACTTGGAAGACCGCCTGCGCGCGCTTTCCGCCCAGTAATTCCGAACACCGCTAGCCCCCTTCGTCTTACCGCGGCCGCTGGCACGAAG
+
CCCCCGGGGGGGGGGGGGGGGGGGGGGGGGGGGGGGGGGGGGGGGGGGGEGGDGGGGGGGGGGGGGGGGGGGGGGGGGGGGGGGGGGGGGGGGGGGGGGGGGGG,AFEGDGGCGEAGGGGGGCGGFFGGFFDE88FFGGGFEFFGGFFFGGDGGGGGGFFGGGF:EFFGGGFFGEEFFC6CFFC:8:6:::CB:8,8@E5CGGDFGGGFGGGFC@CG7A?C**;CDFFGGFCC>DDF3>1+<D57/*7<9@7=FF77:DC).)951?FF)C7)98**(0/5<:,3((0(04131(*/720,
@M03506:14:000000000-AKVR1:1:1101:18447:4357 2:N:0:35
ACTCAGGACTACAAGGGTATCTAATCCTGTTTGCTCCCCACGCTTTCGCACCTCAGCGTCAATATGTGTCCAGTGAGTCGCCTTCGCCACTGGTGTTCTTCCGAATATCTACGAATTTCACCTCTACACTCGGAATTCCACTCACCTCTCCACAATTCTAGCGATGCAGTCTTAAAGGCAGTTCCGGAGTTGAGCTCCGGGCTTTCACCCCTAACTTACAAAGCCGCCTACCCGCGCTTTCCGCCCAGTAATTCCGAACAACGCTAGCCCCCTCCGTATTACCCCTGCTGCTGGCATGGAG
+
CCCCCGGGGGGGGGGGGGGGGGGGGGGGGGGGGGGGGGGGGGGGGGGGGGGGGGGGGGGGGGGGGGGGGGGGGGGGGGGGGGGFGGGGGGGGGGGGGGGGGGGGEGFGGGGGGCFGGGGGFE<FFCFGGFGGGGGGGGGDGCFFGG9FDGGGFGGGDADFADECDEDAD==DDDFFG9DGDFGGGGD>+>CF,::@FGGECGG>FGDA4*/;C4DD9*4<2997F)?EE*8,*).7()=*3<5CGGCF69+**1?45(7E475C/*198?G@@GG5*(.+)6<(((-05),3653**.(,(
@M03506:14:000000000-AKVR1:1:1101:24901:4366 2:N:0:35
ACTCAGGACTACAAGGGTATCTAATCCTGTTTGCTCCCCACGCTTTCGCTCCTCAGCGTCAGTACCGGCCCAGAGTGTCGCCTTCGCTACTGGTGTTCCTCCCGATATCTGCGCATTTCACCGCTACACCGGGAATTCCACACTCCCCTACCGGACTCTAGTCATGGCAGTATCGGGTGGCCCCTCCACGTTGCGCGTGGAGCTTTCACACCCGACTCACCACACCGCCTACGCGCCCTTTACGCCCAATACATCCGTCCAACGCAAGGCCCCCCCGTACTACCTCGCCTGCGGCCACGGG
+
CCCCCGGGGGGGGGGGEGGGGGGGGGGGGGGGFEGEGGCGGGGGG@ACGEGGFGGFCEEFDGFFGEEEGGE7F,CEFF9@CC@C,:CFGGGG,C,B:FEEFGE+?@:+AEEFCDGCEDBE<FCF=FFFGGCD@F:B<CFFFC8,6DFC?7D8++@EEGD99@B,@9,,@?B9D;**@>78CECEFEDGC1=B8*=?E5C*:9*3+=+++@695D5CDG)<*9*:<>3@55;FC)))(1)*<+0*/:?)**3)/**2*,*2)9)*/2*)*)1..)***-)*4<<1))()-)(()-()).(1(
@M03506:14:000000000-AKVR1:1:1101:24980:4383 2:N:0:35
ACTCAGGACTACAAGGGTATCTAATCCCGTTTGCTCCCCTGGCTTTCGCTCCTCAGCGTCAATATTGGTCCAGAATGCCGCCTTCGCCACCGGTGTTCCTCCAGATATCTACGCATTTCACCGCTACACCTGGAATTCCGCACTCCTCTCCCACATCCAAGCCATCCAGTATCAGACGCAGTTCCCCATCTAAGCTGAGGGATTTCACGTCTGACTTAGTTGGCCGCCCACGAGCCCTTTACGCCCAGCAATTCCTAACAACGCTTACCCCCCCCGTATTCTCGCTGCCGCACGCCCGGAC
+
CCCCCGFGGGGGGGGGGEGGFGFGGFDGGGGGGGGFFEGGFGG8<FFG>FGGGGGFGG7B7FCGFDC9FFGGGF8DAFGGC@FCFGGGEG8CFEC?FGA9<EFFFGFFFFGDFGGGCFGGFECCCFG9FFE,?D=EAECDF=E+88D?,@FCG,@DGFDE=F?D9FG8FG,@DFF,68CE>;A,@9:C,,3@;;CAEG5:ECFC,:=,9*;*9+9A7C6,:70<8/:?**:5C)5C@4;911>*)**)*2*9=4C::<GC=5)99CGFGFFFE>C8;35+)).((--7()(()((*00(--
@M03506:14:000000000-AKVR1:1:1101:20777:4384 2:N:0:35
ACTCAGGACTACAAGGGTATCTAATCCTGTTTGCTCCCCACGCTTTCGTGCCTCAGCGTCAGTATCGGGCCAGTGAGCCGCCTTCGCCACTGGTGTTCTTGCGAATATCTACGAATTTCACCTCTACACTCGCAGTTCCACTCACCTCTCCCGAACTCAAGATCTTCAGTATCAAAGGCAGTTCTGGAGTTGAGCTCCAGGATTTCACCCCTGACTTAAAGACCCGCCTACGCACCCTTTACGCCCAGTGCTTCCGAGCAACGCTAGCCCCCTTCGTACTACCCCGGCTGCCTGCCCGCAG
+
CCCCCGGGGGGGGGGGGGGGGGGGGGGGGGGGGGGGGGGGGGGGGGGGGFGGGGGGGGGGGGGGGGGGGGGGGGGGGGGGGGGGGGGGGGGGCGGGGGGGGGGGGGGGGGGGGG8FGGGGGGGGGGGGGGGGDCGGGFGGGGGGGGGGGGGGGGGGGGGGGAEFDFGGGGFFGGADEGGGEGEFGFAC68D,;@>@ACCCG5:7EGCFGCGG7@:2:+=<CFFCFD??ED4AD)):7<48CFDCDG8A+?+13188*->/.7)/5*/7C4DD@FC**()1)),(((-8-)4(*-30..((-
@M03506:14:000000000-AKVR1:1:1101:12133:4399 2:N:0:35
ACTCAGGACTACAAGGGTATCTAATCCTGTTTGCTCCCCACGCTTTCGCACCTCAGCGTCAGTACCGGGCCAGTGAGCCGCCTTCGCCACTGGTGTTCTTGCGAATATCTACGAATTTCACCTCTACACTCGCAGTTCCACTCACCTCTCCCGGACTCGAGACTCTCAGTATCGAAGGCAGTTCTGGAGTTGAGCTCCAGGATTTCACCACCGCCTTAAGAGTCCGCCTACGTGCGCTTTACGCCCAGTGATTCCGAGCAACGCTAGCCCCCTTCGTATTACCCCGGCTGCTGGCCCGAAG
+
CCCCCGGGGGGGGGGGGGGGGGGGGGGGGGGGGGGGGGGGGGGGGGGGGGGGFGGGGGGGGGGGGGGGGGGGGGGGGGGGGGGGGGGGGGGGGGGGGGGGGGGGGGGGGGGGGGGGGGGGGGGGGGGGGFGGGCGGGGGGGGGGGFFGFGFGGDEGGGFGGGGEFFCCFGGGGGGGGGG>>ECEGGG7DFFFFFFAFGGFGGFGFGDFF48DG)=428+,4;@E:CBFGGFGGFFGBDDFFE3CDE8@GGFFF@:49(9*8>39**:;E4C::****(0<25)(2115>:<:)3:*))((-
@M03506:14:000000000-AKVR1:1:1101:16143:4404 2:N:0:35
ACTCAGGACTACAAGGGTATCTAATCCTGTTTGCTCCCCACGCTTTCGCGTCTCAGCGTCAGTCACCGTCCAGAAGGCCGCCTTCGCCGCTGGTATTCCTCCCGATATCTACGCATTTCACCGCTACACCGGGAATTCCACGCACCTCTCCCACACTCCAGCACCACAGTTTCGCCTGCAAGCTCCCAGTTGAGCCAGGAGATTTCACAGGTGACTTGTGGCACCGCCTACGCGCCCTCTACGCCCACTAATTCCGAACAACGCTCCCGCCCTCGGTATTACCGCGGCTGCCTGCACCGAG
+
CCCCCGGGGGGGGGGGGGGGGGGGGGGGGGGGGGGGGGGGGGGGGGGGGGGGGGGGGGGGGGGGGGGGGGGGGGGGGGGGGGGGGGGGGGGGGGFGGGGGGGGGGGGGGGGGGGDFFGFFGGGGGGGGGGGGGDGGGGGGGGGGGGGGGGF6EGGGFCCFGGGGFDGDGFFGFGGGGGGGEGGCGGF=FGGG;FGGGGFGG4:AC<99775CCFF7@FF67C56FDEFGGF*<53D9D):@FCD<CC):@+9=?FGG?GGFF3C38*58>D:05**2()369AB10072@1(*),*7534,
@M03506:14:000000000-AKVR1:1:1101:7489:4420 2:N:0:35
ACTCAGGACTACAAGGGTATCTAATCCTGTTTGCTCCCCACGCTTTCGCGCCTCAGCGTCAATAACGGGCCAGATAGCCGCCTTCGCCACTGGTGTTCTTCCCAATATCTACGAATTTCACCTCTACACTGGGAATTCCACTATCCTCTCCCGTATTCAAGCCAATCAGTATCAAGCGCAGCCCCCAGGTTGAGCCCGGGAATTTCACGCCTGACTTGATAAGCCGCCTACGCGCCCTTTACGCCCAGTAATTCCGAACAACGCTTGCCCCCTTCTTATTACCGCGGCTGCCTGCACGCAG
+
CCCCCGGGGGGGGGGGGGGGGGGGGGGGGGGGGGGGGGGGGGGGGGGGGGGGGGDGGGGGGGGGGGGGGGGGGGGGGGGGGGGGGGGGGGGGGGGGGGGGGGGGGGGGGGFGGGGGGGGGGGGGGGGGGGFGFCAFGFGGGGGGGGGG9FFDGGGGGGGFFCFG?FFCFEGGGDDEDG6@:EGGDEG78@FDGGEGGEGG54DEFG,17CFFDFFGG**4=+:ECDB3*8;C5))>;D5A:E:DDDC>F99B66:**49=?4)1*;*.8?F)0*;+34FG)66(219>3)-(/)4*9)(((
@M03506:14:000000000-AKVR1:1:1101:24125:4445 2:N:0:35
ACTCAGGACTACAAGGGTATCTAATCCTGTTTGCTCCCCTAGCTTTCGCGCATCAGCGTCAGTGTTGGCCCAGGTGCCCGCCTTCGCCACTGGTGTTCCTCCCGATATCTACGCATTTCACCGCTACACCGGGAATTCCAGCACCCTCTTCCACACTCTGGCCCGCTAGTATCGAGCGACTGTCCAGAGTTAAGCTCTGGGACTTAATACTCGACTTAGCTGGGCCGCCTACGCGCCCTTTACGCCCAGTAATTCAGAACAACGCTTGCCCACCCCGTATCACCCCTGCCGCTTGCCCTGC
+
@CCCCGGGGFCFGEGCDEFGGGGGGGDCGGG9<FFGGGECFGGGGCFEG@FEFGGGFFGGCEGFGGFFGFCFGGEFGGG@FCGCFFCCCCFFF9,:BFAEGFGGC+FCFGGGDEEE7EGCFFGGGEDC8=@@CEGGG9FGFDFFGDFG88DCDAD8@8DA,D,@EEG6CD9@7A5>*3*3CEGGFFF986,6D,?,>?9C=<,=,B:,,=:FG<**2+1<C+**955:*:):*)8C>GB2++27DC85*309**:**)**).0/1*;)2/9).*2::(0A().4(((0(0-7)(3C)0(,(
@M03506:14:000000000-AKVR1:1:1101:5839:4451 2:N:0:35
ACTCAGGACTACAAGGGTATCTAATCCTGTTTGCTCCCCACGCTTTCGCTCCTCAGCGTCAGTCACGGCCCAGAGTGCCGCCTTCGCTACGGGTGTTCCTCCCGATATCTGCGCATTTCACCGCTACACCGGGAATTCCACACTCTCCTACCGGACTCAAGTCATGGCAGTATCAGGTTGCCCCTCCACGTTCAGCGTGGAGATTTCACACCTGACTAACCAAACCGCCTACGCGCCCTTTACGCACAATAAATTCGGACAACGCTAGGCCCCTACTTATTACCGGCGGCGCGCGCACGGG
+
CCCC<C8@FGGFGC@C-C@EFDGFFFGFGEEEFAEE8FEFGDFGGGD@GCCEGD<6FEBF:FFFGGGCEEC7F@E@EFGGECGGGFCGCFCGD>::BDGGG,CF7=E@EFFGEGEEFCEFF<:FFEEGGGGGDGCFFFFFCFCFF,DDEGGGGE6EEGC,6@E7@9,@FGGFG:E,,22,DDGFCCEFD;:C,>CFE*=?C*,=;+1AF1;*2*0AFD4CCFD*5C5B**.2*)))(/)20+0*/*/770<*6*2270CED))//**0*)2)83**+.=<45))(((0()(-)((9@EF-(
@M03506:14:000000000-AKVR1:1:1101:17739:4508 2:N:0:35
ACTCAGGACTACAAGGGTATCTAATCCTGCTCGCTCCCCACGCTTTCGCGCCTCAGTGTCAGTAACGTCCCAGCGAGCTGCCTTCGCTATTGGTGTTCCTCCTGATATCTGCGCATTCCACCGCTACACCAGGAATTCCACTCGCCTCTTCCGTACTCTAGCCCCACAGTATCCACCGGCTTTCAAAGGTTTAACCTTTGACTTTCACCGCGGACTTATCAGGCCACCTACGCGCGCTTTACGCCCAATTCTTCCTCACAACGCTTGCTCCCTACGTTTTCCCCCGGCGGCTGCCACGTAG
+
CCCCCGC9FCDEEGFFDGGFFDFEFGGGFGDFGGGGGGEFGEGGDGDFGFEEGGGGEFEFFC@F,C:FGGDGGGGGGGG8FC<CFCEFEEDCFFGD=EFGGFFGGGGDEGGDGGG@EFGGGFGDCGGGGGGC7<AEFGGGG=E7C8@C,>,@>26@>DGDDFD88@C:8EGGGG,6,+1:C5,;@E,@@B,,,,52,,5D,=DECE,=,3C):)=?4:6++3>CDFAA**/*15>C6>;*+<9D9CG@*++17@2**)1+*0<<3;*)+1207**2*(0*)))(((-)(042>(1*9)-((
@M03506:14:000000000-AKVR1:1:1101:9519:4520 2:N:0:35
ACTCAGGACTACCAGGGTATCTAATCCTGTTTGCTCCCCTAGCTTTCGCGCCTCAGCGTCAGTTGTGGTCCAGTGCGCCGCTTTCGCCACAGGTGTTCCTCCCGATATCTACGCATTTCACCGCTACACCGGGAATTCCACGCACCTCTCCCACACTCAAGCACGGCAGTTTCGCCTGCAGGCTCCGAGTTAAGCCCGGAGATTTCACAGGTGACTTACCGCACCGCCTACGCGCCCTTTACGCCCAATAATCCCGCACAACGCTTCCCCCCCTCGTATTACCGCGGCTGCTGCCACTAAG
+
CCCCCGGGGGGGGGGGGGFFGGGGGFGGGGGGGGGGGGGGGGGGGGGGGGGGGGGGGGGGGGGGGGGGGGGGGGGGGGGGGGGGGGGGDGGGCFGGGGGGGGGGGGGGGGGGGGGGGGGGGGGGGDFFFFGGDGGFFGGGGGGGGGGGGGDGGGGGDGF6FFGGGECECE;FFEGGGGGDGFDFGG55CGEGGEFGFGGCGCF9C9:9CGGGG+<FFCA=>D)C55:>E>@C<.5<;D)<+<335=*5*3+/*0C*)(1:5>5CD8*<CF)77);?*(7?)6)-4-1>6)()0)496),.)
@M03506:14:000000000-AKVR1:1:1101:7995:4547 2:N:0:35
ACTCAGGACTACAAGGGTATCTAATCCTGTTTGCTCCCCACGCTTTCGTGCATGAGCGTCAGTACAGGTCCAGGGGATTGCCTTCGCCATCGGTGTTCCTCCGCATATCTACGCATTTCACTGCTACACGCGGAATTCCATCCCCCTCTACCGTACTCTAGCTATGCAGTCACAAATGCAGTTCCCAGGTTAAGCCCGGGGATTTCACACGTGTCTTACCTAACCGCCTGCGCACGCTTTACGCCCAGTAATTCCGATTCACGCTTGCACCCTACGTATTACCTCGCCTGCTTGCCTGTAG
+
CCCCCGFFFFEFGG@EGGGGGC@AFFFGGGGGGGGGCFFFGGGGGGGGGFGFGGGDGEFGCGGDGGFF9FGGGGGGGDFEFCEDFGGGFEF7:?,B@EE9FB+4CF:ADFFC?F@=FAFGFGGGGA<EEF>@FF7=EF;;;CCF6@6CB,>ECFFGGGFEFAEFGFF9,3>:33E6:FGF9<7EC>AFGG@FGFGC>EE>E*=D?C7,,;);6;,5B@+0=+;6;85)/*)*:>)9:GDC+A*97C84<F9*0=*7725+9@@<C8;><*9))0**2.9+).6)52(58)(3*)(*1*64)
@M03506:14:000000000-AKVR1:1:1101:5060:4558 2:N:0:35
ACTCAGGACTACAAGGGTATCTAATCCTGTTCGCTCCCCACGCTCTCGCTCCTCAGCGTCAGTTACTGCCCAGAGCCCCGCCTTCGCCACCGGTGTTCCTCCTGATATCTGCGCATTCCACCGCTACACCAGGAATTCCAGTCTCCCCTGCAGTACTCCAGTCTGCCCGTATCGCCCGCCCGCCCACAGTTGAGCTGTGCGTTTTCCCGACCAACGCGACAAACCACCTACGCGCTCTCTACGCCCCGTTATTCCGGACAACGCCCCCCCCCTCCGCATTACCTCGCCGCCTCGCCCGTCC
+
<C<BCCGGGGGGG<FFCCFGGGFFGGGFGFGG;FGFEFGGFEGC,CFF7@FEFCECE:FC:,EE@FF<FGFF<,<,CF:BFG7BEFECFGG@@:4BFAFFGFG<<F<@F99EEDFGEFFDFG7C>+CFGGFF7=F,AFGC;CDEEAFEE+D==EFFD8E866EFFFGFDC6,:+@B65;*@@CECEE>,626;<,,,4C?E78C5=,,4*):*8A5)8)1))2:CCFE:9):37))4C*<+2*/5>:)1**0/=C*)(11)009)**)27)5)*;*/(.*)6)).((0,.--)-()).,-(
@M03506:14:000000000-AKVR1:1:1101:10377:4584 2:N:0:35
ACTCAGGACTACAAGGGTATCTAATCCCGTTTGCTCCCCTGGCTTTCGCTCCTCAGCGTCAATATTGGTCCAGGATGCCGCCTTCGCCACCGGTGTTCCTCCAGATATCTACGCATTTCACCGCTACACCTGGAATTCCGCATCCCTCTCCCAAATCCAAGCCATCCAGTATCGGACGCCGTTCCGCAGTTAAGCTGAGGGATTTCACGTCCGACTTAGTTGGCCGACTACGACCCCTTTACGCCCAGGACTTCCGAACAACGCCTCCCCCCCCCCGATCACCGGCGCCGCTGCCCTGGGG
+
CC@BCGFGGGFF@FFFGGGF<F<FFECFGEGFGGCFGGDG?FGFEFCFGCEEFCEFGDGECFFGGFFGDAEFGGFG,@ECFEF:CDBFG>EFGE=FDCGC<?<D9F9BCF9FDE7=C9ECE?FEFC=:ECFF8<A9FGGGGG7=@EDCFF=DF1,@DFGFC??=9DFF8E@EFG++@C6+@C5DG*CEGE9D,5D,8,=>8?CF:9,1,85:*9EC3:::CF;C4/):*)=*5)853D@F+<CGD*/.*2*09@:*7(1*087))2*)1.7)09:**(01(..(,(4)(790.7(1))((-
@M03506:14:000000000-AKVR1:1:1101:10053:4594 2:N:0:35
ACTCAGGACTACAAGGGTATCTAATCCTGTTCGCTCCCCACGCTTTCGCGTCTCAGCGTCAGTACCGTACTAGAGAGCCGCCTTAGCCACGGGTGTTCTTCCTGATATTTGCGCATTTCACCGCTACACCAGGAATTCCACTCTCCTCTTCCGGACTCTAGCCAGTTGGTTTCCATCGGCGTCTCGAGGTTGAGCCTCGAGTTTTCACAACGGACCTACCTTGCCGCCTACACGCCCTTTCCGCCCAATAAATCCGGACAACCCTTCCCCCCTAAGGATTACCGCGTCTGATGGCCCGTCG
+
CCCCCFGGGGGGGGGGGGGGGGGGGGGGGGGGGGEDG?FEGGGGGGGGG:@FGGGGGGEGGGGGFGEGGGGGGGGGGGGGGCFGGGGGGGDGGGEEEFGGGGGGGGGGGGGGCGGGDGGGGGGGGGGG8EFFC7FFFGGGGFGGGGG8EFGG6>68CFEG9FG:E8DEFEGF7EEEFG>E>G>8C8,7?EFDFGC8:CC5*;EGF7?C767)>7EEGF)**+20*7>3**;0>>>*(95@+<>75*;<E8+0999C<6DE>5)95C*8E4C@3**+*.99<<.-43(),))-132*5;4(,
@M03506:14:000000000-AKVR1:1:1101:17548:4595 2:N:0:35
ACTCAGGACTACAAGGGTATCTAATCCTGTTTGCTCCCCACGCTTTCGCGCCTCAGCGTCAATCACAGTCCAGATAGCCGCCTTCGCCACCGGTGTTCTTCCCAATATCTACGAATTTCACCTCTACACTGGGAATTCCGCTATCCTCTCCTGCATTCAAGCAATCCAGTATCAAATGCAGTCCCCAGGTTAAGCCCAGGACTTTCACATCTGACTCGGATCGCCGCCTACGCGCCCTTTACGCCCCGTAATTCCTAACAACGCTCGCCCCCTTCGGCTTACCGCCGCCGCCGCCCCGCAC
+
CCCCCGCFGGGGGGGFGGFGGGFGGGGGGGGGGGGGGGGGGGGGGGGGGDGGDGFFGGGGGGCGGGGGGGGGGGCFGGGGGGGGGGGGGGGGDGGGGGGGFGGGDGGGGGGGGG8,BAFFAE,AFGGGFGGG?FDGEFGGGECEGGCF;DFGGGFGGGFDF?BFGGFFGGF9E=F9EFDGGGGGGGGGGGGG9CFGGGGC89ECFE,=A@FGFCGCGGE*3;77CDE55?AC35AC9C4E+<DD5**0:>C)19C*:)<07>)7***75)>7)9F**(0*.840((45()-,)(,18B0((
@M03506:14:000000000-AKVR1:1:1101:14123:4604 2:N:0:35
ACTCAGGACTACAAGGGTATCTAATCCTGTTTGCTCCCCTAGCTTTCGCGCCTCAGCGTCAGTTGTGGTCCAGTGCGCCGCTTTCGCCACAGGTGTTCCTCCCGATATCTACGCATTTCACCGCTACACCGGGAATTCCACGCACCTCTCCCACACTCAAGCACGGCAGTTTAGCCTGCAGGCTCCGAGCTAAGCCCGGGGCCTTCACAGGTGACTTACCGCACCGCCCACGCGCCCTTTACCCCCAATCACTCCGCACACCGCTTGCCCCCCTCCGTTTCCTCCCGCTGCCGGCCCGCAG
+
CCCCCGGGCGGGGFGGGFD<EGGFGGGGGGGGGGGGGGGGGCGGFFGGGGGGGG@EGGGGGDGGCFCEGGGGGGGGGGGGGDGGGGGGGCEFDG?FEFGFFGGEGGDGGGGCGGGGFAGGGGDEG7FFFFCF:+@@FGGGGGECEG8DBFFGGGEG8?8?9?:@6CE58:@FGFD:A8FFG6E,<*;=E*BCCDC4:CC*3)*3>?EFFCCF++0;3+0=7<5CC555/7<5C5)59D)<<9*21>E)6*0)*9***4)*)05)/8*88?*7B3***()+))))((-7,04()(()))(,-
@M03506:14:000000000-AKVR1:1:1101:16506:4617 2:N:0:35
ACTCAGGACTACAAGGGTATCTAATCCTGTTTGCTCCCCACGCTTTCGCACCTCAGCGTCAGTATCTTCCCAGATCGCCGCCTTCGCCACTGGTGTTCCTCCCGATATCTACGAATTTCACCTCTACACCGGGAATTCCGCGATCCTCTTAAGTACTCAAGCTCAGCAGTTTCGGATGCACTTCCTTGGTTGAGCCGAGGGATTTCACAGCCGACTTGCCAAGCCGCCCACGCGCGCTTTACGCCCAATAATTCCGGGCAACGTTTGCACCCTTCGTATTACCGCGGCTGCTGTCACGAAG
+
CCCCCGGGGGGGGGGGGGGGGGGGGGFGGGGGGGGGGGGGGGGGGGGGGGGGGGGGGGGGGGGGGGGGGGGGGGGFGGGGGGGGGFGEGGGGCFGGGGGCGGFGCGGGGGGGGG@FGGGFGG@AFGFGGGGGGG>FFGGGGDEEGGGGGGGGGGGGGGGFFFBFFGGFDCEFGEGG+BFGFGCDCFFGFGGG,1DD8CC>8*<AAFFE90C5?38CDGFD+9<FG<>)*:>5)))9())2++*19**80++96*?9)(/*.8>9CCC?+*77)7;580<+--4:60(8;)(,)).*/)(-(
@M03506:14:000000000-AKVR1:1:1101:17387:4645 2:N:0:35
ACTCAGGACTACAAGGGTATCTAATCCTGTTTGCTCCCCACGCTTTCGCACCTCAGCGTCAATATCTGTCCAGGTCGCCGCCTTCGCCACTGGTGTTCCTCCCGATATCTACGAATTTCACCTCTACACCGGGAATTCCGCGACCCTCTCCAGTACTCCAGTCCAGTTGTTTCGAATGCACTTCCTCGGTTAAGCCGAGGGCTTTCATACCCTACTTGCTTGACCGCCTACGTGCGCTGTACGCCCACGGATTCCCAGCAATGTTTGCCCTCTCCGCTTGGCACTGGCGCGGTGCTCTGCG
+
-AACCG,-FE<EECFF7FEE<EDACADECFFEGFFG8@FEGGF>@DGGFGDGFGGEFF6B,,CF,@FDFGFGFGFEFCFGGCECD77B,?,C,:AB??C<F8C:,4+>AE,9?+,:4CECAEEFF,FEFGGE7+46,<D:788CEGFG>FGGCFAF9,,5:EFFFGA,<,6,=8>>6,ECEGFGGFGCE*4B,,DF558*/:CC++++232*+2/91+1:+29C*2>:**)*2.7)(/)/+37)9:8>***)09**0)120/*:0A88+)*))*0**()*-5.)(.(03)((),32**432
@M03506:14:000000000-AKVR1:1:1101:25909:4720 2:N:0:35
ACTCAGGACTACAAGGGTATCTAATCCTGTTTGCTCCCCACGCTTTCGCGTCTCAGCGTCAGTACCGTCCCAGAGAGCCGCCTTCGCCACGGGTGTTCTTCCCGATATCTGCGCATTTCACCGCCACACCGGGAATTCCGCTCTCCTCTTCCGGACTCTAGCCAGAGGGTTTCCGCCGACATCTCGAGGTTGAGCCTCGAGTTTTCACAGTGGACCTACCTGGCCGCCTCCACGCGCCTCACGCACAATAAATCCGGACAACGCTTCCCCCCTCCGTATCACCGCGGGTGCTGGCCCGCTG
+
CCCCCFGGGGGGGGGGGGGGGCGGGGGGGGGGGGGGGGGG@FFGGGGGGG@F,6EFGGGGCGGGGEGGD@FGF<FEFGGGGGEGGGG77FGGGGGGGGGGEGGGGDGGGGGGEDG+C?@FBEGG:7+AF>FEE@7,D<CCGGG84D9>EFFG>EEGGGCAFG66@8CCGGCF7<CCEGGC:EG9CC?5CBBFF8803*8*/**+<C@71:*+**<CC6<C=>4/9DDFE*074))/4)0*3:75):8.23+19*7/52/*0)7)1/*)2)).)*/11.>*6<((((()(0,59(4*))(((
@M03506:14:000000000-AKVR1:1:1101:20938:4736 2:N:0:35
ACTCAGGACTACAAGGGTATCTAATCCTGTTTGCTCCCCACGCTTTCGCGTCTCAGCGTCAGTAGCCTCCCAGGTGGCCGCCTTCGCCACCGGTGTTCTACCCAATATCTACGAATTTCACCTCTACACTGGGCATTCCGCCACCCTCTTCGGTACTCTAGCCGATCAGTTCCGACTGCACTTCCGTGGTTGAGCCACGGGCTTTCACCACCGGCATAATCGGCCGCCTACACGCGCTTTACGCCCAATCCTTCCGATCCACGTTCCCCCCCCTTCTCTGACCGCAGCTGCCGCTCCCAGG
+
CCCCCGGGGGGGGFGGGGGGGGGGGGGGGGGGGGGGGGGFGGGGGGGGGGGGFGGGGGGGGGGGGGGFGGGGGGGFGFFGGGG:FGGGGGGEFFGGGGGGGGFFF8FGGFFG7FF@<FGGFFFGCGGFGGD=EGGFFEGGGGGGGCFGFDFCEGGGGGGGDEFEGEGGGFFG7C8C6CG,DA?EF8CFGF7>DFFCCC5EEGC58?EF,87CE<ECC08+;*25>3A>5*8+0)))-/)2<+/9C5*)2:8=B@G3*(97=?)**0*1*)15))2*2)1+)..(2(()./5()(().0()(
@M03506:14:000000000-AKVR1:1:1101:24848:4747 2:N:0:35
ACTCAGGACTACAAGGGTATCTAATCCTGTTTGCTCCCCACGCTTTCGCACCTCAGCGTCAGTAATGGACCAGTAAGCCGCCTTCGCCACTGGTGTTCCTGCGAATATCTACGAATTTCACCTCTACACTCGCAATTCCACTTACCTCTTCCATACTCAAGACACCCAGTATCAAAGGCAGTTCCGAGGTTGAGCCCCGGGCTTTCACCTCTGACTTAAATGTCCGCCTACGTGCGCCTTACGCCCAGTAATTCCGAACAACGCTACCCCCCTTCGTATTACCTCGGCTGCGGGCACCAAG
+
CCCCCGGGGGGGGGGGGGGGGGGGGFFFGGGGGGGGGFGFFGEFGGGGGGGD<FFFGGGGGDGGGGCFCFEFGGGGGGGGGGGGGGGDGGGGGGGGGGGGGGFGGGGGGGGFFEGDF,CFGEFF9?FGGAF<@@FEGCFFF>EDFGGGFEGGGAFFGG9=@=DDF6@DDFCFGFD9,,8=@@EF=8CEGGGFFGG:DDEC>*1,<?<,:*CDGGCE7C=,+41=+9?EC*0295371*:C+0>D<:/8+5+++*2**,118;35***)*7))85*A@B@<)46-2(33(0,()((10)40(
@M03506:14:000000000-AKVR1:1:1101:7000:4779 2:N:0:35
ACTCAGGACTACAAGGGTATCTAATCCTGTTTGCTCCCCACGCTTTCGCACCTCAGCGTCAATACCTGTCCAGCGAGTCGCCTTCGCCACTGGTGTTCTTCCGAATATCTACGACTTTCACCTCTACACTCGGAATTCCACTCGCCTCTCCAAGATTCTAGCTACCTAGTTTCCAAGGCAGTTCCGGGGTTGAGCCCCGGGCTTTACACTCGGACTTTAATAGCCGGCTACGCGCGCTTTACGCCCAGTAATTCCGAACACCGCTCGCCCACCCCGTATTACCTCGGCTGCTTGCACGGAG
+
@CCCCGGGGGGGGF9ECE@FFGFFGGGGGGGGGGFF?FGGGGGGFFGGGGDFEFGGGGGEFGG,EEFFFGGFGGGGGGGCGGGGCGGGGGGG8FGGG9ECDFC=FG,EBFEFFG+++,:<AFAEGCCFGDGGCE7D@FFGDF88=8@CDGF9D9@D9,>8@EF,==DFCD>FF,=D86DDEG@EEGD6E@>B4,3D@:CC>*:/>,4,4+***/?C6++477:?79)87/)28BF:0C)1++7*1//)<0+19B7*1(9C)))19**)1)*.)/*222)+)-))-(-54)4)*)-09;(3(
@M03506:14:000000000-AKVR1:1:1101:18543:4810 2:N:0:35
ACTCAGGACTACAAGGGTATCTAATCCTGTTCGCTCCCCACGCTTTCGCGCCTTAGCGTCAGTACCGTCCCAGCGAGCTGCCTTCGCTATTGGTGTTCCTCCTGATATCTGCGCATTCCACCGCTACACCAGGAATTCCACTCGCCTCTTCCGGACTCTAGCCCTGCAGTATCCATCGGCTTTCAAAGGTTGAGCCTTTGACTTTCACCACGGACTTACAGGGCCGCCTACGCGCGCTTTACGCCCAATGATTCCGGACAACGCTTGCCCCCTCCGTATTCCCTCGGCGGCTGGCACGCAG
+
CCCCCGGGGGGGGGGGGGGGGGGGGGGGGGGGGGGGGGGGGGGGGGGGGGGGGGGGGGGGGGGGGGGGGGGGGGG@FGGGGGGFGGGGFGGGGEGFGGGGGGGGFGGGGGGGGGGGGGGGGGGGGGGGGEGFDCFEFGGGGDG7EGEGGGGGGDGGDGGGGEDDFFGCFGGFGGCEFCGEGGGGCCFGG9FFC,D@F7DC<CDGGECF,8F<E4EEF=A74<77>9AA=*)*1).39)7;+0*95C832++98@>*1-9*.77CD**7@?93)*/*2(7+).))((,.()-()(,2/)(-(
@M03506:14:000000000-AKVR1:1:1101:19950:4811 2:N:0:35
ACTCAGGACTAGAAGGGTATCTAATCGTGTTTGCTCCACACGCTTTCGTGCATGAGCGTCAATCTTGACCAAGGGGACAGCCTTCGCCATCGGTGTTCCTCCCCATCTCTACGTATTTGACTCTTACACGCGTAATTCCACCCTCTCTGCCAGATTCAATCCTTCCAGTCTCCAGCGCAATTCGCAGGTTGAGAACGGGGCTTTCATGTCAGACATACAAAACCGCCCGCGCACGCCTTACGCACACTAATTTCGAACAATGATTATACCCTACGTATTACCCTGCATGCTTGCACGTCAG
+
A,@@,,,69<C,,;,--6CCEFA,CC,C,;66@@@@;,;C,@BCFF,@C<7FC,,@C77B,6@,<6,CE,,9,,66++,,:,6C,,,,8B,B,,,4B,C,<<,8,E=,C5,5,9,?EF,,FE,,95,,9=+8++865A,A,8B86BFD@,=?8,,@>@C3@,@,,6,3,6,C9,,@=CE+8,@++++*5,,,,5,3****4@=D,,,,,522<6,,+2*=4C?:)))02):*/)0)(0)+0*1*)/*0+++**/2**(16***2*++*+1*9)9*2+-)0).(.(((*))))*,)*))(,(
@M03506:14:000000000-AKVR1:1:1101:6203:4819 2:N:0:35
ACTCAGGACTACAAGGGTATCTAATCCTGTTTGCTCCCCACGCTTCCGCACCTCAGCGTCAGTACCGAGCCAGTGGGCCGCCTTCGCCACTGGTGTTCTTCCTAATATCTACGAATTTCACCTCTACACTAGGAATTCCACCCACCTCCCTCGGACTCAAGACGTGCTGTATCAAAGGCAGTTCCGAAGTTGAGCTCCGGGATTTCACCCCTGACTGACACATCCGGCTACGTTCGCTTTACGCCCAGTGATCGCGAACAACCCCAGCCCTCTTCGTATTTCGCTAGCTGCCTGCACGAAG
+
CCCCCGGGGGGGGGFGGGGGGGGGGGDGGGGGGGFCECEGGGGGGGGGGGGGGGGGGCFGGGGGGGGGGGGGFGGFGGGGGGGGGGGG>FFFGGGGGGGGGGGGGGGGGGGGGEGGGGGFFGGFGGGGGGGGGGDGGGGFG88DEGGGFGGGCEGGGFGG9FG>F8DCF7DFCEFF:8CC>D9DDC**@>CF9,:5:98EC7:1A:F,485CC*19:4/=68*4>*)::DFGF4;*1>>CFFC5DG=)<9+8*)19>09170)***/)2.*7):+/22?7)6((((()-1((*.(*0)-,(
@M03506:14:000000000-AKVR1:1:1101:6636:4821 2:N:0:35
ACTCAGGACTACAAGGGTATCTAATCCTGTTTGCTCCCCACGCTTTCGCACCTCAGCGTCAATATGTGTCCAGTAAGTCGCCTTCGCCACTGGTGTTCTTCCGAATATCTACGAATTTCACCTCTACACTCGGAATTCCACTTACCTCTCCACAATTCTAGCGATGCGGTCTTAAAGGCAATTCCGGGGTTGAGCCCCGGGCTTTCACCTCTCACTTCCAACGCCGCCTACGTGCGCTTTACGCCCAGTACTTCCGAACAACGCTACCCCCCTCCGTATTACCGCGGCTGCTGACCCGGGG
+
CCCCCGGGGGGGGGGGGGGGGGGGGGGGGGGGGGGGGGGGGGGGGGGGGGGG<FGGGGGGGGGGGGGGGGGGGGGGGGGGGGGGGGGGGGGGGGGFGGGGGGGEGGFFGGGFGFFGGGGFGGGGGGGGGGGGGD@DFGGGFGGGF?DGFGGDGG8FGGGGBDE>FEGGGECGFGCAFFCFDGDDFFGGDE7EGF:FGCCE8DCFF<:@F4?C6:FFF*;CF**=<CBE55855=><2CDF+<C<9CAF??+=8FD<*()/)0)1*/*0;@DB)7**2(0+)6)(-40>()-8@)4*87(((
@M03506:14:000000000-AKVR1:1:1101:10342:4824 2:N:0:35
ACTCAGGACTACAAGGGTATCTAATCCTGTTTGCTCCCCACGCTTTCGCACCTCAGCGTCAGTATCAACCCAGATCGCCGCCTTCGCCACTGGTGTTCCTCCCGATATCTACGAATTTCACCTCTACACCGGGAATTCCGCGATCCTCTTTTGTACTCAAGCTCTGCAGTTTCCGATGCACTTCCATGGTTGAGCCGTGGGATTTCACATCGGACTTGCAAAGCCGCCTACGTGCGCTCTACGCCCAATAATTCCGCGCAACGTTTGACCCCTTCGTATTACCGTGTCGGCTGGCACGAAG
+
CC<BCFEGGGGGGGGGGGGGGGDFGFGGGGGGCGGGGGGGGGGGGGGGGCEGDFGFGGGGGGGGCFGGFGGCGFDGGGGGGGGGG@GGDGGGGGGGC?FGGGGG:FGGCGFGGGGG?FGGGFFGG9FGGGGCE>FF<AFCFD@CGGGGFFCACFGGACF8DC,@FFGGGDFCCEGDDGE7B9,9<@EF?@FDFDGGGGGDCFG?ECG7B@875CEEFGFFD><*73:;E3A7DF5DBG);+<CC97=)2++*18*0/37:>>DF**2*+/0)098**()<).6(((()(0((0(8F*0(--
@M03506:14:000000000-AKVR1:1:1101:22861:4835 2:N:0:35
ACTCAGGACTACAAGGGAATCTAATCCTGTTTGCTCCCCACGCTTTCGCTCCTCAGCGTCAGTATCGGCCCAGAGCGGCGCCTTCGCCACCGGTGTTCCTCCTGATATCTGCGCATTTCGCCGCTACACCAGGAATTCCCCGCCCCCCTACCGAACTCGAGTCACAGCAGTATCGGGTGGCGTCCCCGGGTTGTGCCCAGGGGTTTCTCACCCGCCTTACCGAACCGCCTACGAGCGCTTCTAGCCCCAGAAATCCCGACAACGCTTGCTCCCTAATCGTGACCCAGCCTGCGTGCAGTTG
+
CCCCCFFGFGGGGGGGG-@F9ECFFGGC@FGGGGGFFGGFCEGCEGCGGGAF,EG8FGGGGGGGFFG@7FFCDDFFGGGGGG7:FDGGGEEFCFG?+B,,<4B?<??BFFG9FDFGD<FEC?+=++@=FC@DG7FD>8>9=+++@B8BECG3:**:,2>8*AFCG,>5CC,7,,8**67:6===8B=C=***/*1<C:875*8*2*<+0::/*)*211/7****)/7)2/)2>)8/(5<5*+***00)***)0*27*(*::5)19**)**2))2+*+)):.(()((()()((),(/)*).)
@M03506:14:000000000-AKVR1:1:1101:11773:4874 2:N:0:35
GCTCAGGACTACAAGGGTATCTAATCCTGTTTGCTACCCATGCTTTCGCTCCTCAGCGTCGGTTTCGGCCCAGAGCGGCGCCTTCGCCACCGGTGTTCCTCCTAATATCTGCGCATTTCACCGCTACACTAGGAATTCCCCGCTCCCCTACCGTACTCAAGTCACAGCAGTATCGGATGCACGCTTTGGGTTAAGCCCAAAGTTTTCACACCCGACTTACTGAACCGCCTACGAGCTCCTTACGCCCAATAAATCCGGACAACGCTTTGTGCCTACGTTGCACCCCGGCTGCTGGCACGTC
+
CCCCCGFGGGGGGGGGGGGGGGGCGGGGGGGGGGGGGGGGGGGGGGGGGGGGGGGGGGGGGGGGGGGGGGGGGGGGGGGGGEGGGGGGGGGGEGGEGGFAFGEFAFGGGFGGDFGDGGGGGGGGGGGGGGGGGCAFFGGGGDE88CGGCGGGGFFGFGC?CFGGGFGGGGGA7CEDEGGGFCCGGGF,C8BE5FCEEGFCCC3>FGGDGGGGGDEEGGFDFDGFDGFFGG3C<;:DBGF6CEGGGGDD52<9==FF30*::4>DC2*)+1*0=C+;/()*-.).3((.45616)4C)=?3(
@M03506:14:000000000-AKVR1:1:1101:19583:4912 2:N:0:35
ACTCAGGACTACAAGGGTATCTAATCCTGTTTGCTCCCCACGCTTTCGCACCTCAGCGTCAATACCAGTCCAGTGAGCCGCCTTCGCCACTGGTGTTCTTCCGAATATCTACGAATTTCACCTCTACACTCGGAATTCCACTCACCTCCCCTGGACTCAACCGATGCAGCCTTAAAGGCAGTTCCGGAGTTGAGCCCCGGCCTTTCACCTCCAACTTATATAGCCGCCCACGTTCCCTTCACGTCACGTACTTCCGGTCAAACCTCCCCCCTCCCCTCTCACTCTGCCCCCTGCCCCGGCG
+
<BBCCFGG9FEEG<@E-;CFFGAFGGGEGGGEEEFFE,CFFCG7B<EC:,6@CF@,CFBFGGFFGFFEFFGGGEA<CC@FFC,6:,F,?FA8,:6B:FF,9?7:,4?,:5EFF74,+,:@@,CF95FFF9E++6=<<<,C,,E,,@D88CEG?D8,@==D,,++@8B99,,8,@,,7,@,B8,>;6:+:*,,@F,33@EE59;6<9,,4**/0*>:+*+,+=+=C/))*/0**)20)0/*+2**2**)0:*)*9*79(/:9*****/0*.75)9E**()2).)6)-)/()(-<6(9>>(4,
@M03506:14:000000000-AKVR1:1:1101:15512:4936 2:N:0:35
ACTCAGGACTACAAGGGTATCTAATCCTGTTTGCTCCCCACGCTTTCGCACCTCAGCGTCAGTACCGGGCCAGTGAGCCGCCTTCGCCACTGGTGTTCTTGCGAATATCTACGAATTTCACCTCTACACTCGCAGTTCCACTCACCTCTCCCGGACTCAAGATTCCCAGTATCGAAGGCAGTTCTGGAGTTGAGCTCCAGGATTTCACCACCGACTTAAGAACCCGCCTACGTGCGCTTTCCGCCCAGTAATTCCGACCAACGCTAGCCCCCTCCGGCTTCCCGCTGCTGGTCTCCCGAAG
+
CCCCCGGGGGGGGGGGGDGGGGGGGGGGGGGGGGGGGGGGGGGGGGGGGGGGGGGGGGGGGGGGGGEGEGGGGFFFGGGGGGGGGGGGGGGGGGGGDGGGGGGGGGCFGGGGGDGGGGGGGGGGGGGGGGGGGEGGGGGGGGGFGFGFGFGGEGGGG8,DF=DFFGGC@GGFFCC8E6?CEFGGGG7,@DCDGGFGGGGGGCEGDGGGGGGGD<:8D7ACDFGF*)3)2155*.:C>CB*++/1>=*7?9948/79*(1*.7@G3;*96?C>>3/**(8:().(-(4>0)(.*))28>((-
@M03506:14:000000000-AKVR1:1:1101:10209:4967 2:N:0:35
ACTCAGGACTACAAGGGTATCTAATCCTGTTTGCTCCCCACGCTTTCGCTCCTCAGCGTCAGTTTCGGCCCAGAGACCCGCCTTCGCCACCGGTGTTCCTCCTGATATCTGCGCATTTCACCGCTACACCGGGAATTCCAGTCTCCCCTACCGAACTCTAGTCTGCCCGTATCGAATGCAGGCCCAGGGTTGAGCCCTGGGTTTTCACATCCGACGCGACAGACCGCCTACGAGCCCTTTACGCCCAATACTTCCGTGCAACGCTTGCCCCCTACGTATTACAGCGGCCGCTGGCCGGTCG
+
CCCCC?FDFGGGFDFF7FFFGGFGGGGGGGGGGFGGFFFGGGGFEFFFGGGGGGGFGEGGGDEFFFGEDEFGGCFEFDCFEGGDGGGFEEGGGGEGGFF9E<EFFGFEFGGG:ECFGGGGFACCF@7FGDGDE@CGGADGA,C,@@DCGGDFGCEGEGGGACGFGGGGGG>,@CBBCCFFC69*CE,4:DF7:@CC*=,=8*=C*=:7,+89**=*59=*)1**1)57**0/7>:/3DFG??C59**3*<+8*/09*(**065)*2/)+9>B.*;/25*+)-),.(-)4B035(1*0)(((
@M03506:14:000000000-AKVR1:1:1101:16333:4977 2:N:0:35
ACTCAGGACTACAAGGGTATCTAATCCTGTTTGCTCCCCACGCTTTCGCGCCTCAGCGTCAGGTACGGGCCAGGAAGCCGCCTTCGCCACCGGTGTTCCTCTCGATATCTACAGATTTCACCCCTACACCGAGAGTTCCACTTCCCTCTCCCGCCCTCCAGCGAGGTAGTTTCGAGCGCCCTACCTCAGTTAAGCCACGGGATTTCACACTCGACTTGCCTTGCCCCCTCCGCGCCCTCTCCCCCCAGTCATTCCGAACCACCCCCGCCCCCCCCCCATCCCCGCTGCTCCTCCTCGGTCG
+
CCCCCGGGGGGGGDGFFGFGGGFDFGFGGGGGGGGGFGGGGGG@CFF@F@FEFFGFFFFGGGFFGGEFDG7FFG,8@FCGDGEEGCGGGGGC@4+C7FGDGGGC<A<4FE9F<=9,EFGGGGGGGCGDFGE>B:+78,FFFF,>EEGGDFFCEC+CCFGGCFB:C:E,<FF,=**3:*C5*=,;C<A<6@2,,,;F=,:*/*=*0<9=1;*;*//*9;1A++*2**0.:*0/98@C;<4*;*019E852++/**26*(1*.).*1/*.?590)):**(.*.,8(,((8:=8(),(2)),((
@M03506:14:000000000-AKVR1:1:1101:23174:4988 2:N:0:35
ACTCAGGACTACAAGGGTATCTAATCCTGTTTGCTCCCCACGCTGTCGCGCCTCAGTGTCAGAAACTGCCCAGCAGACCGCCTTCGCCACCGGTCCTCCTCCGGATCTCTACGCATTCCACCGCTACACCCGGAGTTCCGTCTGCCTCTACAGTCCTCGAGTTTGACAGTCGGCACGGCAGATCCGGGGTTGAGCCCCGGACTTTCACCCCACCCTTACTAAACCACCCACGCGCCCCTTATGCCCAGTGATTCCGGACACCGCTCGCCCCCCCTGTATTACCGCGGCAGTCGGCCAGGGG
+
CC9CCGGGGGGGFGGGEFFFGFFFGGGGDFDGGGGGGGGFGGCFGGGGGGEGGGGGEAFF<EFCFFGFGFF@GGGGGG?::CEEGGGFCEGGGGDBE?4,:EFD7:FCB<AD@CBFCFFECC@+=F@EFGGGFE:@FFG:F8FGGDFBFD9=D@3D9E86E2>5;<CA6D?*:88CE>5*:12>:8CGEE7*<:68ACE5*730A?CCF*)*:C=F57)+*0*395:B5<.*)0.9()08++*;C6+)++2/6@7*)(1/)0055/*.*85)7)**3)*3-6)-,(()(.((03(*.)((-
@M03506:14:000000000-AKVR1:1:1101:6822:5089 2:N:0:35
ACTCAGGACTACAAGGGTATCTAACCCTGTTTGCTCCCCACGCTTTCGCGTCTCAGCGTCAGTCACCGTCCAGAGGGCCGCCTTCGCCACCGGTGTTCCTCATGATATCTACGCATTTCACCGCTACACCAGGAATTCCACCCTCCTCTCCGGGACTCGAGCCTGGCAGTTTCCAATGCACTTCCGGGGGTGAGCCCCGGGCTTTCACATCAGACTTAACAGGCCGCCTACACGCGCTTTACGCCCAGTGCTTCCGAACACACCTAGCACCCTCCGTATTCCCGCGGCTGCTGGCCCGCGC
+
CC?CCFGGGGGGGGGGGGGGGGGGGGGGGGGGGGGGGGGGGGGGGGGGGGGGBFGGGEEGGGGGGGGGGGGGGGGGGGGGGGGGGGGGGGGGGGGGGGGGGGGGFGFGGGFGGGGGGGGGGG:FGGGGGGGGGG8FGGGGGGG78CFGFGGG>EGE:@DFG>EGGFDEEFFGGGCCF6@FG;FGGEE>CE7CF8+AFECC83*;2:09<>F:CCFG>>4+*:*59<:B7*8FF>>7>G:;?C*9D=*5?C+@9@G373C5)))12++9+9*8)>CCC:F6)),-4(-7()3:/40*7<(((
@M03506:14:000000000-AKVR1:1:1101:13178:5100 2:N:0:35
ACTCAGGACTACAAGGGTATCTAATCCTGTTCGCTCCCCACGCTTTCGCGCCTCAGCGTCAGTATTATGCCAGGTGGCTGCCTTCGCCATTGACGTTCCTTCCGATCTCTACGCATTTCACCGCTACACCGGAAATTCCGCCACCCTCTCATATACTCTAGTCAGATAGTTTGCGATGCACTTCCCAGGTTAAGCCCGGGGCTTTCACATCACACACATCTCACCGCCTACGCGCCCTTTACGCCCAGTTACTCCGATTAACTCTCGCACCCTCCGCATTACCGCGCCTCCTGGCACAGAG
+
CCCCCGGGGGGGGGGGGGGGGGCGFFGGGGGGGGGGGGGGGGGGGFFGGGGGDGGGGGGFGGGFGGGGGFGGGGGGGGGGGGGGGGGGGGGGGGGGGGGGGGGEG@EEGFGGGGGGGGEAFGGGGGGGGGGDEGGGGGGGGGGGGGGG8FCECEGGGGGFFFAE3DFEFGGGGGGDGEGGGGGGGGEFGGGFFFCCGGCG5DEFGGFGGGC7?8FDDC6C7F+C5DDFGDA5C:)C9C7F@C<<DEE)3<+8FFFC335C6B*:2CEDEDD@>FG5*47:-)4:;9():)409>:*=4:(.
@M03506:14:000000000-AKVR1:1:1101:15252:5126 2:N:0:35
ACTCAGGACTACAAGGGTATCTAATCCTGTTTGCTCCCCACGCTTTCGCACCTCAGCGTCAATACCAGTCCAGTGAGCCGCCTTCGCCACTGGTGTTCTTCCGAATATCTACGAATTTCACCTCTACACTCGGAATTCCACTCACCTCTCCTGGATTCAAGCGATGCAGTCTTAAAGGCTATTCTGGAGTTGAGCTCCAGGCGTTCACCTCTAACTTACAAAGCCGCCTACGTGCGCCTTACGCCCAGTAAGTCCGAATACCGCCAGCTCCCTCCGCATTCCCGCGGCTGCTGGCACGGAG
+
CCCCCGGGGGGGGGGGDFGGGFGGGGGFGGGGGGGGGGGGGGGFCGGGGGGGDGGGGGGGGGGAFGFGGGFFFEFEFGGGG>BFFGGCFFFGGGCEGGGGGGGDEGCFGGGGGGGGGGFEGGFFDGFGGGGGGDDFGFGGGCG8DFFGGGGGGG,6=FGFGGG6@CGGGGG,EG9=ECEFD=DG8DC9DDEFFGGGGGC6:+*@@C672;DG72EF939F:C>FFDD4ECAC8)8)(*2/>6>935:A<C;+3@@790*=/9)9)28>+9F))*/**-7C)6,8((3>9;(.<0:765964
@M03506:14:000000000-AKVR1:1:1101:19396:5135 2:N:0:35
ACTCAGGACTACAAGGGTATCTAATCCTGTTTGCTCCCCACGCTGTCGCGCCTCAGTGTCAGCAACTGCCCAGCAGGCCGCCTTCGCCACCGGTGTTCTTCCGGATCTCTACGCATTCCACCGCTACACCCGGACTTCCGCCTGCCTCTACAGTGCTCCAGCCGCGGCAGTATTCATGGCCGACGCAGGGTTGAGCCCCCCGCTTGCACCACGAACTGACCGGGCCACCTACGCGCCCTTTACGCCCAATGCTTCCGGACAACGCACCCCCCCCCCGTATTACCCCGGCGCCCGGCCCGGC
+
CCCCCGGDGGGGGDFGGFFGGGGGGFGGGGG9FGGGGGGGGGGGGGGGGGGGDEDFGG9@FFFFFFGCG8FGDGGGGGGGGDEEFGDGGGGGGFFGGFFGGGGECFFCFEFFGGECFGGFGGGGGCG:F?FFB@+@9F=@F@EGDGGGGFEECFGG;<F?CDG>EC>E>*?,<DF,=F6C68*4/B*=C72+=+?C=F8*:7C8***+9<4<:DC:/96C*)7:5C<@FG:CD>DD0300+0:*9C:7*2+)9***1(75)8417**)1)))8)1:81)0()64,(()4)(,)(-)7)((-
@M03506:14:000000000-AKVR1:1:1101:14687:5151 2:N:0:35
ACTCAGGACTACAAGGGTATCTAATCCCGTTTGCTCCCCTGGCCTTCGTGCCCCAGCGTCAGGAACTGTCCAGAGACCCGCCTTCGCCACTGGTCTTCCTTACGATATCTACGCATCTCACCGCTACACCGTAAATTCCAGTCTCCTCTCCAGTCCTCAAGCACGGCAGTATCGAATGCAGTTTCGGAGTTAAGCTCCAAGATTTCACACTCGACTTACCGCGCCGCCTACGCACCCTTTACGCCCAATGAATCCGACCAACGCTGGAGACCTCTGTATTACCGCGGCTGCTGGCACACAG
+
CCCCCGGGGGGGGGGGGGGGGGGGGGGGGGGGGGGGGGGGGGGGGGGGGDCFGGGGGGGGGGGEFGGGGGGGGGGFGGGGGGGGGGGGGGGGFGGGGGFFGFEEFGGGGGGGGGGGGAFFGGGGD@GCGFGGGCCFFGGGFGGAEEFG,EFFGGGFGGFGFEDD8@EDCGA;EGGFGCEFC@ECFC>+4@CFC99EGGFGFCEGF?B@@D**=48?4:A0?CDEGCADCC5>/)87,58@+=73):8>7CF66@G)7,)*)8@3<*2)*)1))*++<)6A4690>99)(0(,;22CF:(-.
@M03506:14:000000000-AKVR1:1:1101:20598:5168 2:N:0:35
ACTCAGGACTACAAGGGTATCTAATCCTGTTTGCTCCCCACGCTTTCGTGCCTCAGTGTCAGGAACGTTCCAGAGAGCCGCCTTCGCCAACGGCCTTCCTCCCGATCTCTACGCATTTCACCGCTACACCGGGAATTCCGCTCTCCTCTCCCGCCCTCAAGCTAGGCAGTCACCTGTGACCTTCCTGGGTTAAGCCCAGGTCTTTCCCGCAGGTCTTACCTAACCACCTACGCACCCTTTACGCCCAGTAAACCCGAACAACGCATCCCACCTCTGCCTTACCGCGTCTGCCGGCCCAGAG
+
CCCCCGGGGGGGGGGGGGGGGGGGGGGGGGGGGGGGGGGGGGGGGGGGGFGGGGGGGGGGGGGGGGGGGGGGGGGGGGGGGGGGGGGGGDGGDGGEGGGGGGGGGFFGGGGGGGDGGGGGGGGGEGGGGGGGGDCGGFGGGGGGGGGGGGGFGGEGDG?FFFGDGGFGEFGGDFFGG?FGGGGGGGFGGGGGG?DGGGGGGGGGFGC9CD7CECFC1+;EFFFGG=:>6DFED>EGDG4CCF5CDEEFCCF=*893D03*77)5)1*08/>7>CC6+)1<,53:16(0252).70)<),.(
@M03506:14:000000000-AKVR1:1:1101:7643:5201 2:N:0:35
ACTCAGGACTACAAGGGTATCTAATCCTGTTTGCTCCCCACGCTTTCGCGTCTCAGTGTCAGTACCGTCCCAGCGAGCTGCCTTCGCCATTGGTGTTCCTCCTGATATCTGCGCATTTCACCGCTACACCAGGAATTCCACTCGCCTCTTCCGGACTCCAGCCCGACAGTATCCACCGGCTTTCCAGGGTTGAGCCCTGGACTTTCACGGCGGACTTCCCGGGCCACCTACACGCTCTTTACCCCCACTGCTTCCCGACAACGCCCCCCCCCTCCGTCTTCCCGCGGCCGTTGGCACGCTC
+
CCCCCGGGGGGGGGGGGGGGGGGGGGGGGGGGGGGGGGGGGGGGGGGGGGGGGGGGGGGGGGGGGGDGGGGGGGGGGGGGGGGGGFGGGGGGGGGGGGFGGGGGGGGGGGGGGGGGGGGGGGGGGGG9FFFGGFGFGGDGGGGGGGGGGGGGGD8E8FGGDFFE=6>:>ECDGG9EGGDEE>EEFEGG>:,*4>FGFGG=CFFCCEFGCDCDDD:?F+/:*7<ED7>7*9F+C@>*4C?FCF*99E5)2<+=*/9*1(//)00)11*5/5CB)*/*/()*).(--(,)()(().,*9),((
@M03506:14:000000000-AKVR1:1:1101:12896:5216 2:N:0:35
ACTCAGGACTACAAGGGTATCTAATCCTGTTTGCTCCCCTAGCTTTCGTGCCTCAGTGTCAGGTGTTGTCCAGGGACTCGCCTTCGCCACTGGTGTTCCTCTCGATATCTACGCATTTCACTGCTACACCGAGAATTCCAGTCCCCCCTCCAAACCTCCCGCCCAATAGTATTCAATGCCATTTCCGGCTTAAGCCCGGAGATTTCACATCAAACTTACCAAGCCACCTACGCCCCCTTCACGCCCAGTGACTCCGAACACCGCTCGGGACCTCTGTTGTATCTCTGCGTCTGTCACAGCC
+
CCCCCGGGGGGGGGFGEGGGGGGGGGGGGGGGGGGGGGGGGGFGGGGGGDGGGGGGGGGF<FGGGGGGGGCFFGGGGGGFGGGGGGGGGGGG8C<FGGGGFCFFCGGCFGGGGGGGGGGGGGFFEFFGGGCCG7FFGGF9AE,>F@=88CGCFFGG8,@+6@+=?@>@,EC;@EF;=9@,3=A;:,5++8:BBDFGFE>5;*D,5=EE7CDCF76,:*04=<<=F*8AGGA*5))9();*9CFGF5?80+C+1:**>(9*)8)C3**)*)).)03+3)**)).-))-/()(()).:@1)(-
@M03506:14:000000000-AKVR1:1:1101:22748:5228 2:N:0:35
ACTCAGGACTACAAGGGTATCTAATCCTGTTTGCTCCCCACGCTTTCGTGCATGAGCGTCAGTGCTGGCCCAGGAGGCTGCCTTCGCCATCGGTGTTCCTCCACATCTCTATGCATTTCACTGCTACACGTGGACTTCCACCTCCCTCTGCCACACTCCAGCTCGCCAGTCACAAGCGCACTTCCCAAGTTAACCTCGGGGCCTTCACACCTGCCTTAACGCGCCGCCTCACCACCCTTCTCCTCCAGCACTTATGATTAACTCTCCCCACCTACGCCCTACCCTGGCTTCTCGCACTCAC
+
CCC?CE<EFEF@GGGC@FC@E9FDE@FGGDGG,E9CEFGF6@FC@FGGG,CFFGGF<@F@F7FGC<FGGDFCF<7F:CFGG<,<F<FCEFFGEC@FFACAD8A<<,EA9<F,C,95,5CF?E<EAFGF@F<F>?,C,A?EG,,@@E8FF8,@@@@6,4>D88>DEGG8C6=,@,D8=+1@++2,33<9DD3@,,6,@***5***5C?6=@*0,*4>+0+4*):5?DB3**)*2;)*(*)*+3++;6::+**))**2*)*3*/*:*2*7;)15)*0**():22(4)((71).)/,1)0)(,(
@M03506:14:000000000-AKVR1:1:1101:9693:5237 2:N:0:35
ATTCAGGACTACAAGGGTATCTAATCCCGTTTGCTCCCCTGGCTTTCGCGCCTCAGCGTCAATGCCGGTCCAGGATGCCGCCTTCGCCGCCGGTGTTCCTCCAGATATCTACGCATTTCACCGCTACACCTGGAATTCCGCATCCCTCTCCCGGATTCAAGCCTTCCAGTATCGGACGCAGTTCCCGGGTTGAGCCCGGGGATTTCACGTTCGACTTAGAAGGCCGCCTACGCGCCCTTTCCGCCCAGTAATTCCGACCAACGCTTCCCCCCTCTGTATCACTGCGGCTCCTGGCACAGAC
+
CCCCCGGGGGGGGGGGGGGGGGGGGGGGGGGGGGGGGGGGGGGGGGGGGFGGGGGGGGGGGGGGGGGGGGGGGGFFFGGGGGGGGGGGGGGGGGGGGGGCFGGGGGGGGGGFGGGGGGGGGGGGGGGGGFFGGDGEFGGGGEDECGGG?FGGGGEGEDFC;FGGGGGGGGGGGEE>CGCGGGGGGFGEEGGE?CFFGGGGGD=F+=::*;7>E4?8CDFFC7<5DCD:E*.*)7B<154@+013C5?>C?9@46*9D()1)0)15:*);5DE:<*+0)1066)),(()-),.)(,7=)(((
@M03506:14:000000000-AKVR1:1:1101:8548:5267 2:N:0:35
ACTCAGGACTACAAGGGTATCTAATCCCGTTTGCTCCCCTGGCTTTCGCGCCTCAGCGTCAATACCGGTCCAGGATGCCGCCTTCGCCACCGGTGCTCCTCCAGATATCTACGCATTTCACCGCTACACCTGGAATTCCACATCCCTCTCCCGGATTCGAGCCCTCCAGTATCGGACGCAGTTCCCGGGTTGAGCCCGGGGATTTCACGTTCGACTTAGAGGGCCGCCTACGCGCCCTTTACGCCCAGTACTTCCGCACAACGCTAGCCCCCCCTGTATTACCGCGGCTGCTGGCACAGAC
+
CCCCCGGGGGGGGGGGGGGGGGGGGGGGGGGGGGGGGFGGDFFGGGGGGEGGGGGGGGGGGGGGGGDGGGGGGGGGGGGGGGGGGGGGGDGGGCEFGGGGGGGGFGFGGGGGGGGGDFGGGGGGGGGGGGGFGFDFGFGGGGGGGGGGGGGGGD6EGGEFFGGGFGGGGFA@DEGD9EGGG:CG,?CE>CCGCGGGGGCCC<C?CFFF5<DGCFGGDGF7;*97DDD5E3?EDF3>4)<C?FGDD5*0<978/62<*4D*<73C>;:?CFDB)9**34*0)-6:>>6BB)()/(2*9:(,(
@M03506:14:000000000-AKVR1:1:1101:12364:5358 2:N:0:35
ACTCAGGACTACAAGGGTATCTAATCCTGTTTGCTCCCCACGCTTTCGCGCCTCAGTGTCAGTTACAGACCAGAAAGTCGCCTTCGCCACTGGTGTTCCTCCATATCTCGACGCATTTCACCGCTACACATGGAATTCCACTTTCCTCTTCTGCACTCAAGTCTCCCAGTTTCCCATGACCCTCCACGTTTGAGCCGTGGGCTTTCACATCAGCCTTAAGAAACACCCTGCGCGCGCTTTACGCCCAATAATTCCGGATAACCCTTTCCACCTACTCATTTCCGCGCCTTCTGGCACGTAA
+
CCCCCGGGGCFGGGGC@FEDG<FFGFFGGGGGGGGGGGGGGGGGGGGGGGGGGGGGGFGGGGGGGGFGGGDF?8FEGGGGCCFGG7CEGGGGG?EFFDGFGGGGGGGGGDFFGG@FFGGGFC:FFFC,ADFEGAA9AAEFEDFGFF=C;E,4,@=DFC889=EFGEFGDDFFF=99B@D=,,6DEGGE+3,+7:,D8E5EC7DCFCEGFDF;6*=:**4,+2;C4*3//*)/?):)():*+4*/:5=FGC9C**:C)(/:90)**2+9<477)*2++)*3)4-4(4(82).8@))**)(4,
@M03506:14:000000000-AKVR1:1:1101:11176:5380 2:N:0:35
ACTCAGGACTACAAGGGTATCTAATCCTGTTTGCTCCCCACGCTTTCGCACCTCAGCGTCAGTACCGGGCCAGTGAGCCGCCTTCGCCACTGGTGTTCTTGCGAATATCTACGAATTTCACCTCTACACTCGCAGTTCCACTCACCTCTCCCGGACTCCAAGACTCCCAGTATCGGAGGCAGTTCTGGAGTTGAGCTCCAGGATTTCACCACCGACTTAAGAGTCCGCCTACGTGCGCTTTACGCCCCGTGATTCCGACCAACCCTTACCCCCTTCGTATTCCCCGGGCGCCCGGCCCCAA
+
CCCCCGGGGGGGGGGGGGGGGGGGGGGGGGFFGGGGGGGGGGGGGGGGGGGGFGCFGGGGGGGGGGGGGGGGGGGFGGGGGGGGGGGGGGGGGGGGEGGGGGGGGGGGGGDFGGGGGGGGGGFGGGGGGGGGGEGGGGGDFGGGGGGGDGGFCEGGGGGG8F8ECG?FFFGGEFBECEGG5EGFGGGGGGGGGFGGGGFGGG5D;EFCDFFFEC*:736::+9+C+8>E*)0*8.8(7.=:AFDG=E:5*2.8FGG62):).)*12*)00055)*0*4.:()6)2,(01)(()-()07(((
@M03506:14:000000000-AKVR1:1:1101:11902:5392 2:N:0:35
ACTCAGGACTACAAGGGTATCTAATCCTGTTTGCTACCCACGCTTTCGTGCCTCAGCGTCAATGTCGGCCCAGTTAATCGCCTTCGCCACTGGTGTTCCATCCAATATCTGCGAATTTCACCTCTACACTGGATATTCCATTAACCTCTACCGAATTCTAGATATGCAGTCTCAAAAGCAGTTCCGGGGTTAGGCCCCGGGATTTCACTTCTGACTTACACTTCCGCCTACGCACGCTTTAAGCCCAGTGATTCCGAACAACGCTCGCTCCCTTCGTATTACGTCGTCTGCTGGCACGAAG
+
CCCCCGGGGGGGGGGGGGGGGGGGGGGGGGGGGGGGGGGGGGGGGGGGGFGGDGGGGGGGGGGGGGGGGGGGGFGGGGGGGGGGGGGGGGGGGGGGGGGFGGGGGGGDGGGGGGDGGGGGFGFGGCGGGGCGCFGGGGGAFFFFGGGGGGGGGGCCGGGGGGFG:DFFGGGGG8FGCFGGGGGEF8CEGGGCGGGD8CGGGGGG?@CFFFFFC+=DF8ACFGGGF4;4CDFCDFFGFGBGCC>F9FCAFC@:ACCCG0>C47:)*;83*0CFFGF*A80745((,3()45:<).10*<((-
@M03506:14:000000000-AKVR1:1:1101:15118:5396 2:N:0:35
ACACAGGACTACTAGTGTATCTAATCCTGTTCCCTCCCCACGCTTTCGCGTCGCAGCGTTCGTCCCCGGCCAGATCGCCGCCTTCGCCACCGGTGTTCCTCTCGATCTCTACGAATTTCGCCTCTCCACCGAGAGTTCCACGATCCTCTACGAGACTCTAGTCACGCAGTTTCGGGTGCACTTCCGCAGTCGTGGCGACGGCTTTCACATCCTCTTTTCGTCTCCGCCTACACTCGCGCGCAGCCGCGTATGTCCGAACAACGCTTGCGCTCTCTCTCTTCCCGCGCGCGCTGCCAGAGAG
+
8,-8,6,-66C@,-6666CEF,E,,CE<EC@,,,C,,,,,6868,6C,@+688@+,@F8,,86@,BC@+++76,,CF:C=++?,5,=C7?,@7F+?F?EEE9<+A,,:F9,54+A8=EF,++3@,,3,FA::++337E,CFE++@6,>>,,58+589,7@,@BC98,*4157D88*:*4<F,A2,*/***,4*3**/1***:1:6?7<9C67+:+3**/11***21)5:D<+>@?70))***))***02**)*0*/)(/*0)))121.*0)57F++38F9).3:9(-)(0-,7((*)03((
@M03506:14:000000000-AKVR1:1:1101:9445:5415 2:N:0:35
ACTCAGGACTACAAGGGTATCTAATCCTGTTTGCTTCCCACGCTTTCGCGCCTCAGCGTCAGTACCGGGCCGGTTGGCCGCCTTCGCTTCTGGTGTTCCTCCGAATATCTACGAATTTCACCTCTACACTCGGAATTCCACCAACCTCTCCCGATCTCCAGACCGTCAGTATCCAAGGCAGTTCCAGGGTTGAGCCCTGGGATTTCACCCCCGCCTTAGCGATCCGCCTACGCGCGCTTTACGCCCCGTAAATCCGACCAACCCTACTCCCCTCCGTATCACCGCGGCTGCTGGCCCCAAG
+
CCCCCGGGGGGGGGGGGGGGGGGGGGGGGGGGGGGCGGGGGGGGGGGGGGGGGGGGGGGGGGGFGFGGEGGGGGGGGGGGGGGGGGGGGGGGGGGGGGGFGGGGGDFGGGGGGGGGGFFCEGCDGFFG8,ADFGGGGGGFGGGGGGCF9DGGGDEGGGFA>CEFCGG5@D;@F,@CF>FF5DCDCFFGGGF*,>8@CF8CCD>=:C,=ECC55)/3<*8<88*/**:;E*<:7>F567:8+<5DG*/.2*/)*1*19(9:45)*22*1A?D7>/***(0*-4<0111<>)()).2C))(((
@M03506:14:000000000-AKVR1:1:1101:21627:5427 2:N:0:35
ACTCAGGACTACAAGGGTATCTAATCCTGTTTGCTCCCCACGCTTTCGCAGTTGAGTGTCAGTCATTGTCCAGGTCGCCGCTTTCGCCTCTGGTGTTCCTCCCGATCTCTACGCATTTCACCGCTACACCGGGAATTCCACGACCCTCTCCAAAACTCCAGTCTCACCGTCTCCGGGGCACTTCTTAGGTTAAGCCTAAGGATTTCACCCCGGACAAATAAGACCACCTACCTGCCCTTTACGCCCAATAATTCCGAGCAACGCTTGCACCATCCGTATTACCGCGGCTGTTGGTCCGGAG
+
CCCCCGGGGGGGGGGGGGGGGGGGGGGGGGGGGGGGGGGGGGGGGGGGGGGGGGGGGGGGFGGGGGFGGGGGGGGGGGGGGGGGGGGGGGGGGGGGGGFGG@FGFDGGGGFGGGGGGFGGGGCGGGEFGGGGGGGFGGGDGGCGGGGGFGGGGCFFFEFF8EFAEFGGGGGGGGCE785CECFD7DFFFG9D,,?FCGGCCC<;:?GGGGGG=)=?F*;=7>++8<>AE7FCC/848<:E7CCDGCCF76+=**27*-C5?F:)*;*)+9F)*9*;;(06)66(-42>15(,1((*/0(4,
@M03506:14:000000000-AKVR1:1:1101:21574:5464 2:N:0:35
ACTCAGGACTACAAGGGTATCTAATCCTGTTCGCTCCCCACGCTTTCGCGTCTCAGCGTCAGTACCGTCCCAGAGAGCCGCCTTCGCCACGGGTGTTCTTCCTGATATCTGCGCATTTCACCGCTACACCAGGAATTCCACTCTCCTCTTCCGGACTCTAGCCTGATGGTTTCGGTCGACGTCTGGAGGTTAAGCCTCCAGTTTTCACAACCGACCTATTTGGCCGCCTCCACGCTCTTTACCCCCAATAAATCCGGACAACGCCTGCCCCCTTCCTATTACCCCGGCTGCTGGCCCGTAG
+
CCCCCGGGGGGGGGGGGGGGGGGGGGGGGGGGGGGGGGGFGGGGGGGGGGGGGGGGGGFGGEGGGGGGGGGGGGGGGGGGGGGGGGGGEGGGGGGGGFGGGGGFGGGGGGGGGGDEGGGGGGGG>FGGGG<DGFGGGGGFGGGGGGGGCD9EE6@ECCEGGGGDC8DCFGGGGEG3;BCC>GGGFFFGGBEFC9EFC6CEGF77CFGGFDDDG3CE3*;9C@F+;55>E*)20)07:G?+0+*97==56@9***9)),)*7::))0*70<C>)***3)*0)6)(,,43-)(,).8*7)((-
@M03506:14:000000000-AKVR1:1:1101:26187:5494 2:N:0:35
ACTCAGGACTACAAGGGTATCTAATCCCGTTTGCTCCCCTGGCTTTCGCTCCTCAGCGTCAGTGTCGGTCCAGGATGCCGCCTTCGCCACCGGTGTTCCTCCAGATATCTACGCATTTCACCGCTACACCTGGAATTCCGCACCCCTCTCCCGAACTCAAACCATCCAGTACCAGCTGCAGTTCCCCGGTTAAGACGAGGGATTTCACGTATGACTTAGTTGGCCGCCTACGAGCCTCTTATGCCCGTAAATTCCAAACACAGTCCGCTCCCACCGTATTACGCCAGCGTCTGTCTCGGCC
+
9CCCCF8EGGGGGCFFGGGGGGGGGGGFFGCEFFGGGGGGG@GG,C6BFGAG88C,CF:@CGGGGGGCGGGFGGDGGGFCBFF7,D@CEFFC7FCC,FFF9DF=9?5E,,,5AF++?EAF?,?F=FG?C,8:,A:FCFC=+8EGD>GEF8B,6+=EDGCF,=:@DFFC6DC,,@B,4,@:BDFGED8C84>*,2,2=585:*,,1=9,42*40+5>@++1++*+2CBB**2**)0)(*/<++202*10*2AF4*7**.7*5.)**+*5*7)0)9?**-)3)6(-3((0,)-(0).*0)(((
@M03506:14:000000000-AKVR1:1:1101:17475:5494 2:N:0:35
ACTAGGACTACAAGGGTATCTAATCCTGTTTGCTCCCCACGCTTTCGCTCCTCAGCGTCAGGTAAGGCCCAGAGAACCGCCTTCGCCACCGGTGTTCCTCCTGATATCTGCGCATTTCACCGCTACACCAGGAATTCCGTTCTCCCCTGCCTACCTCTAGTCCACCCGTATCGAAAGCAGGACTGGGGTTGAGCCCCAGCTTTTCACTCCCGACCCGGTGGACCGCCTCCGAGCCCTTTACGCCCAATAATCCCGGCCAACGCTTGCCCCCTCCGTATTCCCGCCGCCGCGTGCACGACCT
+
CCCCCGGGGGGGGGGGFGGGGGGGGGGGGGGGGGGGGGGCEGGGGGGC:FFEEA@C@FFEG8CEFG,FGEEGGGGDFCFGGGEGGGG@FFBEE7FDGE<FEEFCFGGGGG9CFFGGC@AFC:FE+8,A<7FE7=EFG9,F,ECGGGGF6F8?FGGG939,DECFGGGCC8DF@D?@:FDCB39,,@D5CCED,>DGGDG9FFF6A7:BEGDD*1/*29)*)5>63C;)1*)*10<5<D?9<*9>9C*)+3<*7;DG505/7))/18C)A>>>57CF*()+).((((-)4)(,)-(0.)((,
@M03506:14:000000000-AKVR1:1:1101:6651:5496 2:N:0:35
ACTCAGGACTACAAGGGTATCTAATCCTGTTTGCTCCCCACGCTTTCGTGCCTCAGCGTCAGTATCGGGCCAGTGAGCCGCCTTCGCCACTGGTGTTCTTGCGAATATCTACGAATTTCACCTCTACACTCGCAGTTCCACTCACCTCTCCCGAACTCAAGATCCTCAGTATCAAAGGCAGTTCTGGAGTTGAGCTCCAGGATTTCACCCCTGACTTAAAGACCCGCCTACGCACCCTTTACGCACAGTGCTGCCGCGCAACGCTAGCCCCCTTCGTACTAACGCGGCTCCCGGCCCGACG
+
CC9CCGGGGGGGGGF?CEGGGGGGGGGGGFFGFGGGGGGGGGGGGGGGGGGGGGFGFGGGGGGGFGGGE>FFGGGGGGGGGGC=FGGGFGFFGGGFCDDFFGGGGEGGEGGGGG@FDAFFGGCGFCGGGGGGC=FFGGCFGGGGGGGG98DFB=?EDGFGF8?FGF9D?=A=C=AFGE?FEFFCABFF6DFGGD6=:FEE,*5;::C:C;9C17:;9BFCC+*8C<>)**;5D5AD<3A?+<*:*2:5+++31*/)/-):)75<*;8;GFG>5*;887)2)).(3(()(.-()(-)079-,
@M03506:14:000000000-AKVR1:1:1101:21257:5500 2:N:0:35
ACTCAGGACTACGAGGGTATCTAATCCTGTTCGCTCCCCACGCTTTCGCTCCTCAGCGTCAGTATCGGCCCAGAGACCCGCCTTCGCCACCGGTGTTCCTCCTGATATCTGCGCATTTCACCGCTACACCAGGAATTCCAGTCTCCCCTACCGAACTCAAGCCTGCCCGTATCAGCTGCAAGCCCACAGTTGAGCTGCGGGTTTTCACAGCTGACGCAACTAGCCGCCTACGAGCTCTTTACGCCCACGACATCCGAACAACCCCCTCGCCCACCGCCTTACCGCGACTGCTGGCCCCCGC
+
CCCCCGGGGGGGGGGGGFG<FGGGGGGGGGGGFGGFGGGGGGGEEFGGGGGGGGGGGGGGGGGGDFGGFGGGGGDFGGGGGGCGGGGGGGGGE@F4FFGCFGGGFCFFFCDFGGGGGFFFB?FGGGGGGFFDF+ADCEFFGGG,@FGGGEB=C>8CEFF,@CFFFFGCEGDFEC;FCDFFF,5DFGG>F2@?9DFA,CE*?5*8/4=F9+7*68@:CDBGG4>?CD3<75?5507)4:*303**1:C)***.)9C<1-5=).)**:*8/795)*;**()1),(-((,0()()).(*))(((
@M03506:14:000000000-AKVR1:1:1101:20237:5516 2:N:0:35
ACTCAGGACTACAAGGGTATCTAATCCTGTTTGCTCCCCACGCTTTCGCGTCTCAGCGTCAGTCACGTCCCAGCGAGCTGCCTTCGCCATAGGTGTTCCTCCTGATATCTGCGCATTTCACCGCTACACCAGGAATTCCACTCGCCTCTTCCGGACTCGAGCTCGACAGTATCCACCGGCATCCCAGGGTTGAGCCCTGGACTTTCACAGCAGCCTTACCGAGCCGCCTACACGCGCTTTACGCCCAATCATTCCGGACCACCCCTGCCCCCTACGTATTACCTCCGCCTCTGGCACGGAC
+
CCCCCGFGGGGGGGGGGGGGGGGGGGGGGGGGFGGGGGGGGGGGGGGGGGGGCGGCFGFFGGGGGGGGGGGGGGGFGGGGGGCGGGGGDGFFFEGGGGGGGGFFDEGFFD9FFGD@CGGCC9CF@CFGGF7FGGGGGGGGGG@BE+@EGGGGGGGEEGGFEGCFGGGEGG97@ADB?ECCECGGG6FC>8,*,5<@F,45=C<,9CC@,+;*7*C=*;;E35)198>:*2;+77311));+<DDC5*00*3*01:2)4C*)7)1)**0;8D:71:*0,0+)-)))(-),0-().5*7),((
@M03506:14:000000000-AKVR1:1:1101:14851:5555 2:N:0:35
ACTCAGGACTACAAGGGTATCTAATCCTGTTCGCTCCCCACGCTTTCGCTCCTCAGCGTCAGTATCGGCCCAGAGACCCGCCTCCGCCACCGGTGTTCCTCCTGATATCTGCGCATTTCACCGCTACACCAGGAATTCCAGTCTCCCCTGCCGAACTCTAGCCTGCCCGTATCGACTGCAAGCTCGGGGTTGAGCCCCGGGTTTTCACAGCCCACGTTACAGCCCGCCCACGGGCTGTTTACCCCCAATAATTCCGGACCACCCTTCCCACCTACTTCTTTCCCCTGCTGCGTGCAACTAA
+
CCCCCGGGGGGGGGGGGFGGGGGGGGGGFFFGGGGFGGGGGGGGGGGGGGGGGGGGGGGGGGGGGGFGGGGFGGGGGGG7FDFGFGGGGEGGGGGFFGGGCFGGGGG<EEGGEGG+CFGCFFEDEEGGGFGGG=:<CFGGGGFCGDFCEGGGGGGGFGGGFCCFEFGG6CB:@C*89*@CC7C,<:8*4=7:,5:,=C***/*3AC++2+29**3*1*)*+***1))0**0:).8)(00+29*2*1*.*+3*1/:79()*.8)**02)0*250*0++)*2)).)((-7(93()-4**)(()
@M03506:14:000000000-AKVR1:1:1101:11255:5635 2:N:0:35
ACTCAGGACTACAAGGGTATCTAATCCTGTTCGCTCCCCACGCTTTCGCTCCTCAGCGTCAGTATCGGCCCAGAGACCCGCCTTCGCCACCGGTGTTCCTCCTGATATCTGCGCATTTCACCGCTACACCAGGAATTCCAGTCTCCCCTACCGAACTCTAGCCTGCCCGTATCGTCCGCAAGCCCGCAGTTGAGCCACGGGATTCTACGCACGACGCAACAAGCCGCCTACGAGCCCTTTACGCCCAATAACTCCGGGCCACCCCCGCGCCCTACGGTCTACCGCTGCAGCTGGACGGTAT
+
CCCCCGGGGGGGGGGGGFGGGGGFEFGGGGGGGGGGGGGGGG>F@FFGGGGGGGGGGGGGGGGGGFGDCGGGGGGGGDF:FGEGGGGGGGGGGGG=FFGFG8FGCGGGGCCFEDCFFGGGGGGGGGGGFGGGGFFCEBFCFGG9DEGGGFFFE66CEFFGC7CC?C8DG@+DF8EGGGECGDF*@CC*:6;9EGFGGGGDG*=@++<C5)8CE*=8>)77*1**1)7B57557))/(27<@+/1CGC.*<7*0***1()20.)*)*2<*))0.2//*()*.))-4(3:(),()..0))-((
@M03506:14:000000000-AKVR1:1:1101:15897:5637 2:N:0:35
ACTCAGGACTACAAGGGTATCTAATCCTGTTTGCTCCCCACGCTTTCGTGCCTCAGCGTCAGTATCGGGCCAGTGAGCCGCCTTCGCCACTGGTGTTCTTGCGAATATCTACGAATTTCACCTCTACACTCGCAGTTCCACTCACCTCTCCCGAACTCAAGATCCTCAGTATCAAAGGCAGTTCTGGAGTTGAGCTCCAGGATTTCACACCTGACTTAAAGACCCGCCTACGCACCCTTTACGCCCAGTGTTTCCGAGCAACGCTAGCCCCCTTCGTATCACCCCGGCTGCTGGCCGCCGG
+
CCCCCGGGGGGGFFGGEGFGGGGGGGGGGGGGGGGGGGGGGGGGGGGGGGGGGGFGGGFFDEGGGGGGGGGGGGGDGGGGGGGGGGGGGGFGGGGGGFGGGGGGGGCFGGGG7:4ADFEFGGGGGGGGGGGFGEGGFGGFGGG?EGGGFFGGCGGGDGD8>AEGGGGGCEEFGGEFED7?EGGFFGGCFGFF9,D9C?8C?CG7DCGF,;CFE>CGG71=+5?6C4;AC<AE:)8D(7587@DDDC=)A?++031*23):).5>5//<F?D::C8;C77*.6((2((0(7200(,*))(((
@M03506:14:000000000-AKVR1:1:1101:25843:5696 2:N:0:35
ACTCAGGACTACAAGGGTATCTAATCCCGTTTGCTCCCCACGCTTTCGTACCTCAGCGTCAATACATGTCCAGTGAGTCGCCTTCGCCACTGGTGTTCTTCCGAATATCTACGAATTTCACCTCTACACTCGGAATTCCACTCACCTCTCCATGATTCAAGCGATGCAGCCTTAAAGGCAATTCCGGGGTTAAGCCCCGGTCTTTCACCTCTAACTTACAAAGCCGCCTACCTACGCTTTATGCACCTGAATTCCTTACAACGCTCGCCCACCCCGTATTACATCCGCTGCCGTCACCGCA
+
9CCCCG8FFGGGGGGFGG,EFGFDCFACFGGGGFGCFGGFGGGGFGFGGGGGGGFCFGGGFGGFGGG,EECGGGCC,CFCGDGD,<BFGGFGGGGGFGFGDGB:FFG9FEFFG?EFDFGG9E@8FGGGFGGFGG7D8F9,9BC88D>D,>@F@,=>7,>;,=@EG>ED3,DGA99,7,@@,,@,@,36++@@,3>@+1*@8;89,,2D72**,+2258A:+**;9))2*1),21=C@*0/+++++03)+25AA6+2+1*010))/**)*.17)*2*14)+-6)).,(),0(.)(-17*,((
@M03506:14:000000000-AKVR1:1:1101:12727:5720 2:N:0:35
ACTCAGGACTACAAGGGTATCTAATCCCGTTTGCTCCCCTGGCTTTCGCGCCTCAGCGTCAGTGTCAGCCCAGCAACCCGTCCTCACCTCAGGTGTTCCACTTGATATCTACGCATTTCACCGCTACACCAAGAATTCCGATTGCCCCTTCTGCACTCTAGCAAAGCAGTATCAGCTGGCCGTTCTGGGTTAAGCCCAGAGATTTCACAGCTGACTTGAATTGCCGCCTACGCGCCCTTTACGCCCAGTAAATCCGAACAACGCTTGGTCCCTACGCTTTACCGCGGCTGCTGTCACGTAG
+
CCCCCGGGGGGGGGGGGGGGGGGGGGGGGGGGGGGGGGGGGGGGGGGGGGGGGGGGGGGGGGGGGGGGGGGGGGGGGGGGGGGGGGGGGGGGGGGGGGGGGGGGGGGGGGGGGGGGGGGGGGGGGEGGGGGGGGGGGGGGGDCFGGGGGGGGGGGGGGGGGGGGDFGFGGGBCEFGG@DCGGGGGGFDGGGCFGGGGGGGGCGGGGGGG>CCCDGFGFFGF9*=CG4?GGFGGFAD>GFE;<7CCC?)3+5+78<2825EFFB)/8*)39CFB7=8*(0:4A2391(70.,)9)4*15.((
@M03506:14:000000000-AKVR1:1:1101:12400:5721 2:N:0:35
ACTCAGGACTACAAGGGTATCTAATCCTGTTTGCTCCCCACGCTTTCGCGTCTCAGCGTCAGTCACGTACCAGAGAGCCGCCTTCGCCACGGGTGTTCTTCCTGATATCTGCGCATTTCACCGCTACACCAGGAACTCCACTCTCCTCTTCCGGACTCTAGCCAGATGGTTTCCGTCGACGTCTCGAGGTTGAGCCTCGAGTTTTCACAACGGGCCGATCTAGCCGCCCACACGCGCTTTACGCCCACTAAATACGGACCACGCTTCCCCCCTCCGCTTTACCTCGGCGTCTGTCCAGGAA
+
CC@CCGGGE@CAFGGGEGGGACEFGCFFDGEFGFGGGGCFGGCCGEFCCFCFGDGGGGFG7FGGGG7FG?:FCG8E@FF7+@:7EDEG7FGCCCFCFGGFFGGGGGADFGFGED7CEFCFGD@FGGEAFFFD++A=FFDFDE@CDGGGGA,E8EC68F9D;,:D66EA8@DFCD+6:*@>:8*>D?,;C:,,,>CC<FG*4;=1>=,=@CG<CGC83C3*;++:;83>*9@EG35)7D)8++**//*)0++/**01>()*0)))*2*96>)0)18:8()2.).-<:(.()--).)>*)(((
@M03506:14:000000000-AKVR1:1:1101:8508:5722 2:N:0:35
ACTCAGGACTACAAGGGTATCTAATCCTGTTTGCTCCCCACGCTTTCGCACCTCAGCGTCAATACATGTCCAGTCAGTCGCCTTCGCCACTGGTGCTCTTCCGAATATCTACGAATTTCACCTCTACACTCGGAATTCCACTGACCTCTCCATGATTCAAGCGATGCAGTCTTAAAGGCAATTCCGAAGTTGAGCTCCGGGCTTTCACCTCTAACTTACAAAGCCGCCTACGCGCGCTTTACGCCCAGTAATTCCGAGCAACGCTAGCCCCCTCCGTATTACCGCGGCTGCTCGCACGGAG
+
CCCCCGGGGGGGGGGGGGGGGGGGGGGGGGGGGGGGGGGGGGGGGGGGGGGGGGGGGGGGGDGDGGGGGGGGGGGGGGGGGGGGGGGGGGGGGGGGFGGGGGGGGGGGGGFGGD8FFGGGGGGGGAFFGGGGGCEGFFGGGGGCFGGGGGGGGFGFGGGFFFGGGGG9FDDGGFGFFEFGCGGGGFGEEFCDFFGGFCEGGDDFGGGGCFFGFCGGGGFGFFFGGGABE*2=DBB39C>CGGGGDGE5FC+:@A;*/3D=?F.CG8:4CFGFBDGEC:FF))-4929F;5:2*,().5((-
@M03506:14:000000000-AKVR1:1:1101:20248:5736 2:N:0:35
ACTCAGGACTACAAGGGTATCTAATCCTGTTCGCTCCCCACGCTTTCGTACCTCAGCGTCAGAAAAAGCCCAGCAAGCTGCCTTCGCCATTGGTGTTCCTGGTAATATCTACGCATTTCACTGCTACACTACCAATTCCACTTGCCTCTGCTTCCCTCTAGATGCCCAGTATGAGATGCATCGATATGTTTGAGCCACACGATTTAACATCTCACTTAAACATCCGCCTACGCACGCTTTACGCCCAGTGATTCCGGATAACGCTTGCACCCTACGTATTACCGCGGCTGCTCGCCCGTCG
+
CCCCCGGGGGGGGGGGGGGGGGGGGGGGFGGGGGGGGGGGGGGGGGGGGFGGGGGGFGGGGGGGGGGFGGGGFGGGGGGGGGGGFGGGDGGFGGGGGGFGGGGGCFGGGGGGGGGGGCFGGGGGGGGGGGGGGGGF<EFGGFECGGGGCGGGGGGD=FGGGCGFG8DFGGGGFFGAE9AFFGCDF8EG3EFGGFGGGG?EDGGG?FCGA7FC9@FG7C>CCFDCGD>BCCFEG4*:=C8E,=4DDDC4?+;+3@C*87**20)1*:*)+;*:=9A*2.9<))4(2(7:()()*-1)5)(((
@M03506:14:000000000-AKVR1:1:1101:17379:5749 2:N:0:35
ACTCAGGACTACAAGGGTATCTAATCCGGTTCGCTCCCCACGCTTTCGCACCTGAGCGTCAGCTCCGTGCCAGTCCACTGGTTTCCCCCTGGGTGCTCCTGCCGATCTCTACGCATTTCACCACTACACCGGCAATTCCGTGGACCTCTCACGGGCTCCAGCCCGGCCGTATGAGGTGGCCTCGCTCAGTTGAGCCGAGCGCTTTCACACCCCGCGTCCCGAACCGCCTGCGTGCGCTTTACCCCCAGTTCCTCCCGACCACGCCTGGCTCCCCCGTCTTCCCGCGGCTGCTGGCCCAGGG
+
CCCCCGGGGGGGGGGGGGGGGGGGGGGGGGGGGGGGGGGGGGGGGGGGGGGGGGGCGGGGGGGGGGGGGGGGFGGGGGGGGGD8FFGGGGGGGGGEGGGGGGCFEGGGGFGFDGEGGGGGGGGGFGGGGGGEGCCFEAGFFGGGGGGGCGFGG>EGCFGFEGGGGGGG>CG7:FFFFCGG6,9>::F*:CC;BCCE*5?5*18;CFFF7DCDG)::)).17/):C)0>550*1)./3)7*+30*9C*0+0+/*19*/.C5<>>)7@8)/0>B)/**2(7*-6?,((()(.,)0(118>(((
@M03506:14:000000000-AKVR1:1:1101:18103:5762 2:N:0:35
ACTCAGGACTACAAGGGTATCTAATCCCGTTTGCTCCCCTGGCTTTCGTGCCTCAGCGTCAGGAAATGTCCAGAGACTCGCCTTCGCCACTGGTGTTCCTCTCGATATCTACGCATTTCACTGCTACGCCGAGAATTCCAGTCTCCCCTCCATTCCTCAAGCCGAATAGTATCCGACGCCATTTCCAAGTTGAGCTTGGAGATTTCACGTCAGACTTACCCGACCCCCTACGCACCCTCCCCGCCCAGTGATTCCGAACAACGCTTGGGACCTCCGTATTACCGCGGCTGCTCGCACAGAG
+
CCCCCGFGGGGGGFDFGGGGGGGGGGFGCGGGDGGGGCFGFDGGGGGGGFEGFGFFFFGGG@EDEGEFFGGGC9F8EGG<FGGGFGGG@FGGC?8FFFGGGGGG8<ECFFCGGGEG>FGFGGGGGGGGGGD=FC+C<FGGFFGGGA>@BCGGGDFGEF,=D?FGG+@BEF9;@EGGGCEGGDEGGG:,,3333@,,,1@9DC8><CEC,AFG5;F?C8=,;D4C<):.*/.*:)8<@*.**=5CG:*02++*/1:6D:<E)7)95/*7;)9557**2()<<AF01((57.8)*-35>).(.
@M03506:14:000000000-AKVR1:1:1101:10348:5836 2:N:0:35
ACTCAGGACTACCAGGGTATCTAATCCTGTTTGCTCCCCTAGCTTTCGCACCTGAGCGCCAGGTAAGGCCCAGAGATCCGCCTTCGCCACCGGTGTTCCTCCTGATATCTGCGCATTTCACCGCTACACCAGGAATTCCGATCTCCCCTACCTACCTCTAGTCGGGCAGTATCGGATGCACGCCCGGAGTTGAGCTCCGGGTTTTCACGTCCGACTTGCCAAACCGCCTGCGTGCTCTTTACGCCCAAGGAATCCGGACAACGCCCGCCGCCTACGCCTTACCCCCGCCTCTTGCCCGGCG
+
CCCCCGGGGGGGGGGGGGGGGGGGGGGGGGGGGGGGGGGGGGGGGGGEGGGGGGGGGGGGGGGGGGGGGGGGGGGGGGGGGEDGGGGGGGGGEGGGGGGGGGGGGGFGGGGGGGGGFGGAFGGGGGGGGGGGGFGFGGGGEGGGGGGEFFGGGGEE?FGGGGGGCEGGDDFGC+5BCC>CGGCFGEG>CEFGC@F=<C8:?);CFFGGGGCGE//?C787CD4C3835:CFG95<3<D?99+*11**)2*;.)**1<?G75)))/**.*)/8.1;8*(02,(,(-(,5-)(,*.46/)(-(
@M03506:14:000000000-AKVR1:1:1101:8261:5840 2:N:0:35
ACTCAGGACTACAAGGGTATCTAATCCAGTTCGCTCCCCACGCTGTCGCACCTCAGCGTCAGCGGCTGCCCAGGTGGCTGGCTTCCCCCTCGGTGTTCCTGCCGATCTCTACGCATTTCACCACTACACCGGCAATTCCACCACCCTCTGCAGCGCTCGAGTGCGGCAGTCTGAGATGGCCTCGGTCGGTTGAGCCGCCCGCTTTCACACCCCGCTAACCGCACCGCCTGCGGCCGCTTTACGCCCAGGCCGTCCGGACCACGCTTGGCTCCTCCGGCTTACCGCGGCCGCTGGCCCACAG
+
CCCCCGGGGGGGGGGGGGGGGGGGGGGGGGGGGGGGGGGGGGGGGGGGGGGGGGGGGGFGGGGGGGGGGGGGGGGGGGGGGGGFGGGGGEGGGGGFGGGGFGGGG+CFFFGGGGEGGGGGGGGGGFFGGG7CFCCFGGGGGGGGGGGGFGGGGGGGEGGGDGCGGGGDG?E9EGC?CF6FGGGEG*AEGG*=C6C@=E8585C5@<?AFGDGE5EC3>F5/9DGD<D@E37C))))-93;+<**7E54***)0>))94)*0<@/*2*)89>577*/*,):7?5(-(-)(),()((*.)((.
@M03506:14:000000000-AKVR1:1:1101:20422:5854 2:N:0:35
ACTCAGGACTACAAGGGTATCTAATCCTGTTTGCTCCCCACGCTTTCGCGTCCCAGCGTCAGTACCGTCCCAGCGAGCTGCCTTCGCCGTAGGTGTTCCTCCTGATATCTGCGCATTTCACCGCTACACCAGGAATTCCACTCGCCTCTTCCGGACTCTAGCCCGACAGTATCCGCCGGCATTCAAGGGTTGAGCCCTTGACTTTCACAGCGGACTTATCGGGCCGCCTACACGCTCCTTACGCCCAGTGATTCCGGACAACGCTTGCCCCCTACGTATTACCGGTGCTGCTGGCCGGTCG
+
CCCCCGGGGGGGGGGGGGGGGGGGGGGGGGGGGGGGGGGGGGGGGGGGGDGGGGGGGGEGGGGGGGGGGGGGGGGGGGGGGGGGGGGGGGGGGGFGDGGGGGGGGGFGGGGGGGGGGGGGGFGGFEGGGGGDEGGGDGFFGGGD>GEGGFGGDG6EEFFGGGGGGGGGCF,7@CEFGGEG5ECCFG?F*=,4,>ECGGCF?D@97CC?:7C3EDEC;++AF)):<CDFE<FCG3BC:)9:7<3CGC*8C+9=6=C6>65*77))9?*3CF>5@*A**)03424((-,5)*.)0(8*))4(,
@M03506:14:000000000-AKVR1:1:1101:27269:5873 2:N:0:35
ACTCAGGACTACAAGGGTATCTAATCCTGTTCGCTCCCCACGCTTTCGCTCCTCAGCGTCAGCCATGGCCCAGAGATCCGCCTTCGCCACCGGTGTTCCTCCTGATATCTGCGCATTTCACCGCTACACCAGGAATCCCGATCTCCCCAACCACACCCTAGCCTGCCCGTATCGAAAGCAGACCAGGGGTTAACCCCCGGTCTTTCACACCCTTCGTTATCACCCTCCCACGAGCTCTTTCCGCCCAATCCTTCCCGACCACGCCTCACCCCCACTGTTTACTGCGGCTGCTGGCCCCGCC
+
CCCCCC8E-EFG?FF9FEGFADGC<FGGFFGFEG7CF@FGEGCC@:C:FC<CF8FCEFBCC@F,CEG8FFGGG8F@AFGFEGEFF7?FB,9FF=:BCC?,CFG8FFFA,FEFGC@44,,9CFEGEGGG8EDE7<8F,AE7:7=,E9,B768=3@F6++@=D,,98DFG66C,@@5B**@CF6:8,,1:*6*65,2=*/**/2;CF7+++25C*****00:;++*;5))**2:))81,:=+<3*9*1/)****/954*,/*).))/*/)/)9)51:*+)*3--))),-70)(4/.(1))((-
@M03506:14:000000000-AKVR1:1:1101:13464:5877 2:N:0:35
ACTCAGGACTACAAGGGTATCTAATCCTGTTTGCTCCCCACGCTTTCGCACCTCAGCGTCAATATGTGTCCAGTAAGTCGCCTTCGCCACTGGTGTTCTTCCGAATATCTACGAATTTCACCTCTACACTCGGAATTCCACTTACCTCTCCACAATTCTAGCGATGCAGTTTTAAAGGCAATTCCGGAGTTGAGCCCCGGGCTTTCACCTCTAACTTGCAAAGCCGCCTACGTGCGCTTTACGCCCAGTAATTCCGAACACCGCTCGCCCCCTCCGTATTACCGCGGCTGCTGGCACGGCG
+
CCCCCGGGGGGGGGGGGGGGGGGGGGGGGGGGGGGGGGGGGGGGGGGGGGGGCGGFGGGGGGGGGGGFFGGGGGG<FGGDGGGGGGGGGGGGFEFFFGGGGGGGEFGGGFGGGEEGFGGGGGGGGCGGGFGDFFGGGGGFGGFGGFDF?FFGGGCGFGGGGFGGC=B9DDFFGFFF8EFGGGGFGG6ECECF;,>DFEEEEDDEFGGFC*@CF+>DGGF?779?CDBFGCF5*)2/()2*+<53CEGF6++:C67C3;CE)7)9<*8587DDFGCC/2><<A2629071):7441**)(((
@M03506:14:000000000-AKVR1:1:1101:18180:5882 2:N:0:35
ACTCAGGACTACAAGGGTATCTAATCCTGTTTGCTCCCCTAGCTTTCGCGCCTCAGCGTCAGTTACGGTCCAGTGCGCCGCTTTCGCCACAGGTGTTCCTCCCGATATCTACGCATTTCACCGCTACACCGGGAATTCCACGCACCTCTCCCATACTCCAGCACCACAGTTTCGCTTGCAGGCTCTGAGTTGAGCCCAGAGTTTTCACAAGTGACTTTTGGCCCCGCCTACGCGCCCTTTACGCCCCATAATTCCGCACACCGCCCCCCCCCCCCGCATTACCGCGGCTGCTGGCCCATTG
+
CCCCCGGGGGGGGGGGGGGGGGGGGGGGGGGGGGGGGGGGGGGGGGGGGGGGGGGGGGGGGGGGGGGGGGGGGGGGGGGGGGGGGGGGGGGGFGFFGGGGGGGGGGGFGGGGGGGGGGGGGGGGGEEGGGGGGCGGFGGGGGGEGGGG?FGGGGGGFGGG?CEGGGGFGF9=FEDCGGGFGGGFG6ACFEFGC6D@F9:FG>9;>BFFCC<FGCGA=+=?CC*=9CAA=<)*1).93>52++*9<5*)**37*=:4/-/*)))11?/7*7C3)1**/,.24<4(34()7):))(4*).().
@M03506:14:000000000-AKVR1:1:1101:17342:5885 2:N:0:35
ACTCAGGACTACAAGGGTATCTAATCCTGTTTGCTACCCACGCTTTCGTGTCTCAGCGTCAGTTACTGTCCAGAGAGCCGTCTACACCACAGGTGTTCCTCCTGATATCTACGCATTTCACCGCTACACCAGGAATTCCACTCTCCCATCCAGTACTCTAGCCCCCCAGTTTTCGGCGCACCCTCCCAGTTGCGCCGGGAGATTTCACACCAAACTTAGGGGACCGCCTACACACCCTTTACGCCCATTAACTCCCCACCACGCTTGCTGCCTACCTATTACCGCGCCCACTGCCACCACG
+
CCCCCGFFGGGGGGGGGGGGGGGGGGCFGGGGGGGGGFGGGGGGGGGGGCCFGFFFEGFGCCGGGGGGGGGGFGGGGGGGGGGGGCFFGFGG8F<FEGGCGGFGFGFEGGGGGGEFCGGFFEC@FG>FE:@GDGCFE9AFG;EGC8B8,>8A>EFGFGD8>;EF>E8CCFGGGGE6C+@@CEE8EEGC?DB,,*@:=;:*=*<7BC<?,?D466E9+0;<*))1*2)0**;+**:C>D4E<C/71**)++090=*/*4)/77.)1C*.2*2)1*2*+-6+5AB((,(0(.(()).**)(-(
@M03506:14:000000000-AKVR1:1:1101:5906:5926 2:N:0:35
ACTCAGGACTACAAGGGCATCTAATCCTGTTTGCTACCCACGCTTTCGCTCCTCAGCGTCAGTGCCGGCCCAGAGTGGCGCCTTCGCCACCGGTGTTCCTCCTGATATCTGTGCATTTCACCGCTACACCAGGAATTCCCCACTCCCCTACCGGACTCTAGTCACAGCAGTATCGGGTGGCGTCTCTAGGTTGAGCCTAGCGTTTGCACACCCGACTTTCTGAACCGCTTTCGAGCTTTTTCCGCCCAATACACTCGGACAACGCCTCGCCCCCCCGTGTTACCTCCTGCGACTGCCATCA
+
B,-88<FFEF<CC-@D7-CEF<FFFGFFGGGE<<CDDF?@F@CGGFF,,,,@,,C<,FB@::E<9EFGG77BAF<C<@@FGEE?CCCFCFE@7C+BCEDFF8FFF9F<,EF?,?<9FF,,AACEGCGG8,8?F+AF=?EECFG8D,3CB8@86?+36DFF>EGGG,,DD8D,=:+@*3:>FE7BC8F@9@,2,<,,5,,4,1=8:=99CG*/7<*393+1+2;@CFA>*2)<*))*,*1<9+2*1*:5A68)*0***,)2.)0))*07*)73))*/*-0:,64<)3,0)0((),(*)0)(,
@M03506:14:000000000-AKVR1:1:1101:20597:5931 2:N:0:35
ACTCAGGACTACAAGGGTATCTAATCCCGTTTGCTCCCCTGGCTTTCGCGCATCAGCGTCAGTGTCAGCCCAGCAACCCGTCTTCACCTCAGGTGTTCCTCTTGATATCTACGCATTTCACCGCTACACCAAGAATTCCGATTGCCCCTTCTGCACTCTAGCACAGCAGTATCACTTGGCCGTTCTGAGTTAAGCTCAGAGATTTCACAAGTGACTTACCACGCCGCCTACGCGCCCTTTACGCCCAGTAAATCCGAAAAACGCTTGGCCCCTACGTATTACCGCGGCTCCTGGCCCGTAG
+
CCCCCGGGGGGGGGGGGGGGGGGGGGGGGGGFFGGGGGGGGGGGGGGGGGGGGGGGGGCGGGGGGGCFGGGGGGGGGFGGGGGGGFGGGGGGGGGGGGGGGGGGGGGGGGGGGGCFECFGGFGGGEEFGGGGGFGGFGGGGGGFFFGGGGGGGGGGGFFG9AEEFFGEGDF=D:FGFGGFGGGGGGGEFGGGGGGGFECG97EFGGG@ACGGGFGG7FACGGGGFGFFGC4CG5)/658C+@CCC:8AEFF6+7<)90)*.7;DD=C@+9DBFGFC8??<<AA<>>(79)(.)4:/.)(-(
@M03506:14:000000000-AKVR1:1:1101:25254:5932 2:N:0:35
ACTCAGGACTACAAGGGTATCTAATCCTGTTTGCTCCCCACGCTTTCGCACCTCAGCGTCAATACCGGTCCAGTGAGCCGCCTTCGCCACTGGTGTTCTTCCGAATATCTACGAATTTCACCTCTACACTCGGAATTCCACTCACCTCTCCCGGACTCAAGCGATGCAGTCTTAAAGGCAGTTCCGGGGTTGAGCCCCGGGCTTTCACCCCTAACTTACAAAGCCCCCCAAGCGCGCTTTACCGCCACAAACCACGCAAAACCCTACCTCCCCCCCTATTCCCCCCCCGCCTGGCCCGGCG
+
CCCCCGGGGGGGGGGGGGGGGGGGGGGDFGGGGGGGGG@FCFEFFFFGCF7B,EE8<7FCCE@FGGGEGF:E,9FGCAFFE@CFFFG,68:6E,BF@FF?FCECC,DE9<,A?CA@F?EGGF9BFE9;=,A=FG>FEDF9:BEDFG,@=8@EG++++@D83=E+=+@@DDEFCFG,,,1,+,5@:ECE5**46,?FGG85*7=,4=CFC*2*/**+3*=?>CDG**:)*))/1))/197;99**1/*0*2;))0/*)(1*)0.3>?57+09)57*/*()<))).-((.,)((0((*7>(-(
@M03506:14:000000000-AKVR1:1:1101:17151:6000 2:N:0:35
ACGGAGGACTACCAGTGCTAATCCTGCTTGCTGCTCCCCACTCTGTCGCTCCTCGGCATCGTTGTTTCTCCATGCGGCCGCCTTCACCACCGTTCTTCCTCCTAATCTCTACGCATTTCGCCGCTCCTCGTGGAATTCTTCCCCCCTCTACACGCCAGCCACCTACCAGTTTCGGCTGCAGTTCCGATAATCAGAGCGGGTATTCTACATACGCCTTTCGCTACCGCCTTCGTCTGTTTGCCCCGTAATTCCTCTGATCCCCTCCCCCCCCCTCCCACCCCCCCCCGCTGCCCCCCGCGCC
+
6A-,A++BF<F,6-,66-C,,C,6<,,C,,,;,C6E8,,6+6,,66C<D,C+CC,,8++6,,C,8FF,,,,<,C,+@CF7+F,,C,CF,,,8:B,,CEG,?,,,,,,,C,,:+@@+4,C=F:7F:+@,4++:++3,,9,,9EG8E+3@>=E,@+43++6:,,@,,3,@33,7;5***4*,,2,?,*4***,,2>,,,4*7*/+++++4+++2**/*:*+*1*:C5)))1***2))*)*1*<9**///)1++1*****-*+).)5*//7:>GF37C**(0*((-((-3@95(.)((/))(((
@M03506:14:000000000-AKVR1:1:1101:7593:6001 2:N:0:35
ACTCAGGACTACAAGGGTATCTAATCCTGTTTGCTACCCACGCTTTCATGTCTCAGCGTCAGAAATGGTCCAGTAAGCTGTCTACACCACAGGTGTTCCTCCTGATATCTACGCATTTCACCGCTACACCAGGAATTCCGCTTACCTCTCCCATCCTCTAGCATTCCAGTTTCTAGCGCACCCTCCCAGTTGAGCCGGGAGATTTCACACCAGACTTAGAACACCGCCTACACACTCTTTACGCCCAGTAATTCCGAACAACGCTTGCTCCCTACGTCTTACCGCCGCTGCTGGCCCGTAG
+
CCCCCGGGGGFGGGGGGGGGGGGGGGGFGGGGGGGGGFGGGGGEGGG,CEFGGGGGGGGGGDGFGGGGGGGGGGGGGGFGFGGGGGGFGFGGGGGGGGGGGGGCFGGGGGEGGGDCGGGGGGGGGGGFGFG@F7FGCFFGGGGCFGCFGGGEFGGGFFFGGGGGGFGGC=BFDCFFG>EEGCGCFEGGFFFAC8DFG?>CCG?AFGGFGGGG55DFCG+,+=>FC45@5/866*?C:D=,CF5C<CEFGD9@=F74*(51;5ADDEFFC**7<*1;C(7155,-((-)()-47.(*5)-,,
@M03506:14:000000000-AKVR1:1:1101:8550:6044 2:N:0:35
ACTCAGGACTACAAGGGTATCTAATCCTGTTCGCTCCCCACGCTTTCGCTCCTCAGCGTCAGTTACTGCCCAGAGACCCGCCTTCGCCACCGGTGTTCCTCCTGATATCTGCGCATTCCACCGCTACACCAGGAATTCCAGTCTCCCCTGCAGTACTCCAGTCTGCCCGTATCGCCCGCACGCCCACAGTTGACCTGTGAGTTTTCACGAACAACGCGACAACCCACCTACGCGCCCTTTACGCCCAGAACTCCCGGACCACCCTCGCCCCCTACCCAGTACCGCTCCCGCTGCGACGCAG
+
CCCCCGFGGGGGGGGGGGGGGGGGGAFGGGFEFGGGGGGGGGGGGGGGGGGG8FGCFGEGEGGFGGGGGCGGGFG8FDFGGGGGGGGGDDGGGECFGGGGGGGGGGGGGGGGGGGGGGGGGGGGGCC?E@D84D,AEGGGF;EFFEGGGFGD?D89>FGGF=EGE8@FGC>C,48CE6C5BCGDG5C1:?5;D,?98,4:14<C9:,1;*/2**:CD)5/))*2>CDF6*9*))7)294+<?3<3:;)*****)9<)1>*))09**10*<78)18**,00)6)-9(()()((0,(1.0(-,
@M03506:14:000000000-AKVR1:1:1101:17054:6050 2:N:0:35
ACTCAGGACTACAAGGGTATCTAATCCTGTTTGCTACCCACGCTTTCGTGCCTCAGCGTCAGTTACGGTCCAGAAAGCCGTTTACACCACCGGTGTTCCTCCTGATATCTACGCATTTCACCGCTACACCAGGAATTCCACTTTCCTCTCCCGCACTCTAGCCACTCAGTATTCGGCGCACCCTCCCGGTTGAGCCGGGAGATTTCACACCAAACTTAAATAGCCGCCTACGCACCCTTTACGCCCAGTAACTCCGAACAACGCTTGCTGCCTCCGTATTACCGCGGCTGCTGCCACGTTG
+
CCCCCGGGGGGGGGGGGGGGGGGGGGGGGGGGGGGGGGGGGGGGGGGGGGGGGGGGGGGGGGGGGGGGGGGGGGGGGGGGGGGGGGGGGGGGGGGGGGGGGGGGGGGGGGGGGGDGGGGGGGGGGGGGGGGGGGGGGGGGGGGGECGGFGFGCEGGGGGGGGGGGCGGGGGGGGGGGGGGGGGDCGGGGGDGGGGGGGGGG4CFFGCF,8CFCGGFGGF+@FDGGDDDE<AED).9:<@G?FDDGGG>CFFF*9DD7?DC?F>DC*;F??FFF*/8*(7<)4<6;09D;584@,366)-(.
@M03506:14:000000000-AKVR1:1:1101:25297:6060 2:N:0:35
ACTCAGGACTACAAGGGTATCTAATCCTGTTCGCTCCCCTAGCTTTCGCGCCTGAGCGTCAGGTAAGGCCTAGAGATCCGCCTTCGCCACCGGTGTTCCTCCTGATATCTGCGCATTTCACCGCTACACCAGGAATTCCGATCTCCCCTACCTACCTCTAGCCTGGCAGTTTCAGGTGCACGTCCGAGGTTGAGCCTCGGATTTTCACACCCGACTTACCAAGCCGCCTGCGCGCGCTTTACGCCCAATAAATCCGGACAACGCTCGTCCCCTACGTCTTACCGCGGCTGCTGGCCCGGAG
+
CCCCCGFGGGGGGGGGGGGGGGGGGGGGGGGGGGGFGGGGGGGGGGGGGGGGGGGCGEFGGGGGGGGGGCEGGGGGGFGGGGG@FGGGGGFGGGGGGGGGGDGFGGGGGGGGGGEGGFFGGGGGGGGFGFGBFEFG85FC7@E8,@8@FGGGGGFDGGGGGDFGG6DEGGFGFF9DFEFG9;A+@5@5CC8,>8?ECEG78*=,;BFCCF*575CC5CFGF4*:C5=)=3AEG5>51>);2C*911AFCFF*98D3)1/::F)>CE=@E)7>;*2;2,7*))(((,-<17,89(-/0.((-
@M03506:14:000000000-AKVR1:1:1101:13173:6077 2:N:0:35
ACTCAGGACTACAAGGGTATCTAATCCTGTTTGCCCCCCACGCTTTCGCGTCTCAGCGTCAGTCACCGTCCAGAGGGCCGCCTTCGCCACCGGTGTTCCTCCTGATATCTACGCATTTCACCGCTACACCAGGAATTCCACCCTCCTCTTCGGGACTCGAGTCCGTCAGTTTCCAATGCCCTTCCGGGGGTGAGCCCCCGGCTTTCACACCAGACTTAGCGGACCGCCTACACGCCCTTTACGCCCCGGGATTCCGAACAACGCCCCCCCCCTCCGACTTCCCGCGGCTGCCCGCCCGGGG
+
CCCCCGGGGGGGGGGGGFGGGGGGGGGGGGGGGGGGGGGGGGGGGGGGGGGGGGGGGGGGGGGGGGGGGGGGG<EGGGGGGGGGGGGGGGGGGGGGGGGGGGGGGGGGGFGGGGGGFEGFGGGGGGGGGGGGGGGGFGGFGGGGGGFGGGGGEGGGC6:E@FGFG>D@E@CFCEF;CFCEFGGGCCCEGEEGFGFE=CEEGGC*<CFG7DDFC<=@FDFGGG3CGGFFGGF+77<967??9C*1>C*57*:7.97**-1*8:)9):*)*09B)9:**()/).1(--,.()(()(-)))((-
@M03506:14:000000000-AKVR1:1:1101:17011:6084 2:N:0:35
ACTCAGGACTACAAGGGTATCTAATCCTGTTCGCTCCCCACGCTTTCGCTCCTCAGCGTCAGTATCGGCCCAGAGACCCGCCTTCGCCACCGGTGTTCCTCCTGATATCTGCGCATTTCACCGCTACACCAGGAATTCCAGTCTCCCCTACCGAACTCTAGCCTGCCCGTATCGACCGCAAGCCTGGAGTTGAGCCCCAAGTTTTCACGGTCGACGCGACAAGCCGCCTACGGGCTCTTTACGCCCAATAAATCCGGACAACGCTCGCGCCCTCCCGCCTACCGCCGCTCCCGGCCCGTAG
+
CCCCCGGGGGGGGGGGGGGGGGGGGGGGGGGGGGGGGGGGGGGGGGGGG7FGGGGGGGEEGGGGGGGGGGGGGGGGGGGGGGDGFFGDFGGGGGGCFGGGGGGGGGGFGACGGGGGGGGGGGGGGGGGGGFC?DEFFGFGGGG9@BDCF+BFGG=BEFGF9CFEFCBFGGEFF*5CCEEE8>E>ECFFGGFG;<CFFG57=8F@FGGF5899*/?=D5>GDGGGGGFB:7?*7)89027+2<DDDE53*2<=FFG5C03*75)11:8>*>5.07***(.*-33-((-56)(-.41)75((-
@M03506:14:000000000-AKVR1:1:1101:19162:6086 2:N:0:35
ACTCAGGACTACAAGGGTATCTAATCCTGTTTGCTCCCCACGCCTTCGTGCATGAGCGTCAGTACAGGTCCAGGGGATTGCCTTCGCCATCGGTGTTCCTCCGCATATCTACGCATTTCACTGCTACACGCGGAATTCCATCCCCCTCTACCGTACTCTAGCTATGCAGTCCCAAATGCAGTTCCTAGGTTAAGCCCTGGGATTTCACCCCTGTCTTACATAACCGCCTGCGCACGCTTTACGCCCAGCACTTCCCATTACCGCTTGCCCCCTACTTATTCACCCGCCTGCTGGCCCGCAG
+
CCCCCDFCFGGGGGGCFGFFFGCEGEFGGFGGFGGGGGGGGGGGDFGGG@CDFDA@FGEGGGGGGFDCGGGGGGDG7@FCGGFFGGGGDGGGDFCGEGGGGGEGGGE<FF95ACEGGEGGCA<CCFFGGCEEF:=DEFF,;EFGGGEGGDGGGCFGECG8>F,,3EF;EFG,3@3,4,7@9D,;;,5<@@ECF,,8:@,***5,2,,:,7CGG4D:F+BA:2+<;C6;:*85C)8)39B5+<*17EEF***9)9**2):+**)))**)3)*))*/+<4?+)).)49704.82)(4*83(,-
@M03506:14:000000000-AKVR1:1:1101:16925:6090 2:N:0:35
ACTCAGGACTACAAGGGTATCTAATCCTGTTTGCTCCCCACGCTTTCGCTCCTCAGCGTCAGTGCCGGCCCAGAGTGCCGCCTTCGCTACGGGTGTTCCTCCCGATATCTGCGCATTTCACCGCTACACCGGGAATTCCACACTCCTCTACCGGACTCCAGTCATGGCAGTATCGGGTGGCCCCTCCACGTTGAGCGTGGAGATTTCACACCAGCCTTGCCAAACAGCCTACGTGCCCTTTACGCCCAATAAATCCGGCCAACGCCTCCCCCCTACGTATTACCCCGGCCGCCCGCCCGTC
+
CCCCCGGGGGGGGGGFGGGGGGGGGGGGGGGGGGGGGGGGGGGGGGGGGGGGGGFFGGGGGGGGGGDDGGGGGGGGGGGGGGFFGGGGDGGGGE:FGGGGGGGGGCDGGCFEGGEDGDFGGGEGGGGGGGGDD:CFGGGGGGGFGGGGGGFGDE>EGGGGGGGGGFFG6883>@8CGGDEGGGGGGEFGG8BCCFGGEGG850=FGGGGGF>7C*=8FFGF7C6>1)0:567>).9(*0A6+*7C**57*+/=6?G)2):>>F3>*8);<<)7)*;/(*+,--6(3()()(()(-/.)(--
@M03506:14:000000000-AKVR1:1:1101:20072:6108 2:N:0:35
ACTCAGGACTACAAGGGTATCTAATCCTGTTTGCTCCCCACGCTTTCGCAGTTGAGTGTCAGTAACTGTCCAGGTCGCCGCCTTCGCCTCTGGTGTTCCTCCCGATCTCTACGCATTTCACCGCTACACCGGGAATTCCACGACCCTCTCCAGTACTCTAGTCTCACCGTTTCTGGGGCACTTCTTGAGTTAAGCCCAAGGCTTTCACCCCAGACAAATGAGCCCACCTACCTGCCCTTTACGCCCAATAATTCCGAGCAACCTCTCCACCCTCCGTCTTCCGCCGGCTGCTGCCACGGAG
+
CCCCCGGGGGGGGGGGGGGGGGGGGGGGGGGGGGGGGGGGGGGGGGGGGGGGGGFGGGGGGFGGGGGGGGGFGGGGGGGGGGGGGGGEFGGGGFGGGGGEGGGGGGGGGGFGGGGGEGGFGGGGGGGGGGEGGDGGDGGGGGGGGGGGGGGDGG8DEAEGGFGC@DDEGGGFGGGFF6A:ECGGGGGF?FG;DCCFFFFG**5<8CFGGGGGE45CC6AGC8*;>*;>=CF6CAFC3>F8?F*955:5*++**1**7175?@)**007<@F5)9***(0*).((-((79)(5?22*9790-
@M03506:14:000000000-AKVR1:1:1101:7796:6131 2:N:0:35
ACTCAGGACTACAAGGGTATCTAATCCTGTTTGCTCCCCACGCTTTCGTGCATGAGCGTCAGTGCAGGCCCAGGGGATTGCCTTCGCCATCGGTGTTCCTCCGCATATCTACGCATTTCACTGCTACACGCGGAATTCCATCCCCCTCTGCCGCACTCTAGCCATGCAGTCACAAATGCAGTTCCCAGGTTCAGCCCGGGGATTTCACATCTGTCTTGCAAAGCCGCCTGCGCACGCTTTCCACCCAGTAATCCCGATTAACGCTTCCCCCCTACGTATTACCGCGGCTGCCGTCCCGGAG
+
CCCCCGGGGGGGGGGGGGGGGGGGGGGGGGGGGGGGGGGGGGGEGGGGGGGGGGGGGGGGGGGGGGGGGGGGGGGGGGGGGGGGGGGGGGGGGGGGGGGGGGGGGGGGGGGGGGGGGGGGGGGGGGGGGEGGEG7EFFGGGGGGFGEGGGGGGGGGGGGGGGGGGFGGGGG:FGEFGGGG9DEGFGGGGFF,@7ECEGG5EGGGCF7B:7?GG8@FG+99+C8?F)))1/)195A39<7@@F*:FE*)3@?@*9DG<;**0075DG*00097>C*88)9C).),(-,5()((0((/0)(((
@M03506:14:000000000-AKVR1:1:1101:7368:6136 2:N:0:35
ACTCAGGACTACAAGGGTATCTAATCCTGTTTGCTCCCCTAGCTTTCGCGCCTCAGCGTCAGTTGTGGTCCAGTGAGCCGCTTTCGCCACAGGTGTCCCTCCTGATATCTACGCATTTCACCGCTACACCAGGAATTCCACTCACCTCTCCCACACTCAAGCCGGACAGTTTCTCGTGCAGACTTCGAGTTGAGCCCGAAGATTTCACACGAGGCTTATCCGACCGCCTACGCGCCCTTTACGCCCAATAATTCCGAACAACGCTCCCCCCCCGCGTATTACCGCGGCTGCGCGCCCTACC
+
CCCCCGGGGGGGGGGGGGFGGGGGGGGGGGGGGGGGGGDGGFGGGGGGGGGGGGGGGGGGGGGGGGGEGGGGGGGDGGGGGGGGGDGGGGGGGGGGGFEFGGGGGGGGGGGGGGGGGGGFGGGGGGGCEFFGEGGGGFGGGFGGGGGGGGGGGGGGFFG8,@DC>+BE?ADCF,EEGFE6ACFG:CGGGF@B;:CFC5@*;CCGGFCGEF47E4CFG6CFFDDCC<>3:DA*38DGFG@8::DDG5*):8</1*?<52DE)8)93A*)/57;>)*/*3)+.623>67@(.(()((/8),,(
@M03506:14:000000000-AKVR1:1:1101:6291:6166 2:N:0:35
ACTCAGGACTACAAGGGTATCTAATCCTGTTTGCTCCCCACGCTTTCGCACCTCAGCGTCAATATGTGTCCAGTAAGTCGCCTTCGCCACTGGTGTTCTTCCGAATATCTACGAATTTCACCTCTACACTCGGAATTCCACTTACCTCTCCACAATTCTAGCGATGCAGTCTTAAAGGCAATTCCGGGGTTGAGCCCCGGGCTTTCACCTCTAACTTACAAAGCCGCCTACGTTCGCTTTCCGCCCAGTCATTCCGAACAACGCTAGCCCCCTCCGTATTCCCGCGGCTGCTGGCCCGGAG
+
CCCCCGGGGGGGGGGGGGGGGGDFGGGGFGGGGGGGGGGGGGGGGGGGGEGGGGGGGGGGGDG,FFFFGGGGGGFFGGGDGGGGGGGFGGGGGGGGGGGGGGGDGGGGGGGGGGFGGFGGGGGGGGFGGFFFGGCGGGGGGFGGGGGGGGGCGGGGFGGF;EC6FGGGGFGGG,,>ED?EFGGG9DECGEEEGGGGDEE>CGGG6CCEDFFD,=EFDGFG+;*:6D?;5585;)5*3C>5++9><E5;7++;*6C*/(75)50>C*190?C:)C:*A2)+).5(4((81)3.)(4*.5(((
@M03506:14:000000000-AKVR1:1:1101:15436:6179 2:N:0:35
ACTCAGGACTACAAGGGTATCTAATCCTGTTCGCTCCCCACGCTTTCGCTCCTCAGCGTCAGTATCGGCCCAGAGACCCGCCTTCGCCACCGGTGCTCCTCCTGATATCTGCGCATTTCGCCGCTACACCAGGAATTCCAGTCTCCCCTACCGAACTCTAGCCTGCCCGTCTCGGCTGCAGGCCCGCAGTTGAGCCGCGGGTTTTCACAGTCGACGCGACAAGCCGCCTCCGAGCTCTTTCCGCCCAACAAATCCGGACCACGCCCGCCCCCTCCGCCTTACCTCGGCTGCTGGCCCTGAG
+
CCCCCGGGGGGGGGGGGFGGGGGGGGGGFGGGGGGGGGGGGGGEGGGGGGGGGGGGGGGGGGGGGGEGGGGGGFGGGGGGGGCFGGGGGGGGGGGGFGGGGGGGGGGGGFGGGGGGGF<BFGGGDEGFGGFGG7AFDGGGCDGFGGGGGGGGGCEGGGGGA7DFGGGGGC*6D@DCCGGEFDGBECG5E@;?CFGG=ECDC>588C?FGGFF7<E5D)):CD<FD/>>//7=357))*00+<7><E=)**/)*02/9(/*8:))*2*)*))731*1*45:)58)4-(5()-))(-*.)(((
@M03506:14:000000000-AKVR1:1:1101:13691:6208 2:N:0:35
ACTCAGGACTACAAGGGTATCTAATCCTGTTTGCTCCCCACGCTTTCGTGCCTCAGCGTCAGTATCGGGCCAGTGAGCCGCCTTCGCCACTGGTGTTCTTGCGAATATCTACGAATTTCACCTCTACACTCGCAGTTCCACTCACCTCTCCCGAACTCAAGATCTTCAGTATCAAAGGCAGTTCTGGAGTTGAGCCCCAGGATTTCACCCCTGACTTAAAGACCCGCCTACGCCCCCTTTACGCCCAGTGTTTCCTCGCCACGCTAGCCCCCTTCGTATTACCGCGGCTCGTGGCACGCAG
+
CCCCCGGGGGGGGGDGGGGGGGGGGGGGGGGGGGGGGGGGGGGEGGGGGFGGCGGGGGGGGGGEFGGGGGGGGGGGGGGGGGGGGGGE@FFGGGGGGGGGGGGGGGFFGFFGGDFGGGGAFFFGEFGGGGGFG7C?FFGDGDGGGGGGFGGGEC>GGGGGDFGFGFGGGAEFGDGGGFGCEGGGFEF,DDFFF8>,3A*:**<<,5=F9FGG*?<FCC+1+=6CDD>A74AC>5552);<CG5D)=:AG95*)9***(/*8>@<**20C?D)706/;(56)-91>29317(,)37*9)-14
@M03506:14:000000000-AKVR1:1:1101:20203:6209 2:N:0:35
ACTCAGGACTACAAGGGTATCTAATCCTGTTCGCTCCCCTAGCTTTCGCGCCTCAGCGTCAGGTAAGGCCCAGAGATCCGCCTTCGCCACCGGTGTTCTTCCTGATATCTGCGCATTTCACCGCTACACCAGGAATTCCGATCTCCCCTACCTACCTCGAGTCGAGCAGTATCGGGTGCTGGTCCCGGGTTGAGCCCGGGATTTTCACATCCGACTTGCACGACCGCCTACGCGCGCTTTACGCCCAATAATTCCGGACACGGCCCGTCCCCTACGTGTTACCCCCTCCGCTGGCCCGCTG
+
CCCCCGGGGGGGGGGGGFGGGGGGGGGGGGGGGGGGGGGGGGGGGGGGGGGGGGGGGGGG7FGGGFGGGGGGG<FFFGGGGGGGGGGGGGGGGGGGGGGGGGGGFGFGGGGGGGGGGGGGGGGGGGGGGGGGGGGGGGGGEGGGGGGGGCGGGGGGGGCEGGGGGGGG6FFFFGC>FGGGGGGGFDCEG8EEGGGGGGGGCGDF7CFGCGFF*9EED76+;77C5D@>/1?*1)7367<5+<9<GEC>G?E?*97*9(/:4))))/2)28C>F5@E8(/:)6<(-(,5(01(518>))(((
@M03506:14:000000000-AKVR1:1:1101:13895:6215 2:N:0:35
ACTCAGGACTACACGGGTATCTAATCCTGTTTGCTCCCCACGCTTTCGTGCCTCAGCGTCAGTATCGGGCCAGTGAGCCGCCTTCGCCACTGGTGTTCTTGCGAATATCTACGAATTTCACCTCTACACTCGCAGTTCCACTCACCTCTCCCGAACTCAAGATCCTCAGTATCAAAGGCAGTTCTGGAGTTTAGCTCCAGAATTTCACCCCTCACTTCAAGACCCGCCTACGCACCCTTTACCCCCAGTTATCCCGAGCAACACTAGCCCCCCTCCTATTACCTCCGCTGCTTGCCCGAAG
+
@C-8A<FFF@@AD-8CF6@E<<EFGAFDEEFG<@C<CFF@FBF,CFD:FCCF@F<C@+B,8@FDGGF@@FG,CC,EDGGGGGEE9=:F,BECEB,EFGEFGGD=+==<F,,CFG,9BF9FFG9FF9FEF,EFG@+8C@F,E4>,=>,@3>DFE1+6>=,86,,@=AF,3@33@:CFAB6683<E,7<,@DG,>EF,7ADG7*>FG?EGGGGF*9D<F*=,24?F47?BECFDDFFGDGF69+*8C58)0+3+++09119*.0)1:<+0*8*0))2**,@+-<A<2(,7:790*2:*).((,
@M03506:14:000000000-AKVR1:1:1101:12095:6218 2:N:0:35
ACCTAGGGCTACCTGGGGATCCAATCCCGGTTGCTCCCCACGCTTTCGGACCCCAACGTCAATACCAGTCCAGTGAGCCGGCTTCGCCCCTTGTGTTCTCCCCAATATCCTAGAAATTTCCCTCCACCCCCGGGACTCCCCCCACCCCCCCTGGCCTCCAGCGCTGCCGCTTTCAAGGCAGCCCCGCAGTTGAGCCCGGGGCTTTCCCCTCTCACTTTCAAAGCCGCCCACCGGCGCTTTACCCCCCGTAAATCCCACCCGCCCCAGCCCCCTCCGTTTTCCACCCGCCGCCGGCCCGTGC
+
-,-,,,;-C6<6,-,CF66C6,,C,;F,,+@F:,,6,CF8++6,BF,,+,+@,,,,6,6,6B@@66,,,6C,,C,,,6C++8+8,+8F,@,,:CE,=,55,B+?+,9,9,,,,:,,,?,9,?5A+,44+8>FC+>+A3=:+++6@@+>33@:*=,,61,4,1>*/**,4**1*,4+=C5F***1;***3*?9++2=@*?EED*;+0+3:2>F6*++;:*00**:5)07:*0*))0),));:+00*::@G**)//6**(**)))/)**0*0*0)7/**)05))))(,(0()(()-()7:(((
@M03506:14:000000000-AKVR1:1:1101:7175:6250 2:N:0:35
ACTCAGGACTACAAGGGTATCTAATCCTGTTTGCTCCCCACGCTTTCGCACCTCAGCGTCAATATGTGTCCAGTAAGTCGCCTTCGCCACTGGTGTTCTTCCGAATATCTGCGAATTTCACCTCTACACTCGGAATTCCACTTACCTCTCCACAATTCTAGCGATGCAGTCTTAAAGGCAATTCCGGAGTTGAGCCCCGGGCTTTCACCTCTAACTTACAAAGCCGCCTACGTGCGCTTTACGCTCAGTACTTCCGAACAACGCTAGCCCCCTCTGTATTACCGCGGCGGCTGCCACGGAG
+
CCB@CGGGGGFGGGGGGCFDFGF<EFFGGFGGGGGGCFDFGFGEDGF@FGGC8CFGGGGGGGGGGGFFGCFGG<FFFFGGGGG@FGGGGFGGGGFFGGGGGG7F@FGFFCGGGD@F95FFF9FFGGGGGFGFDFFG,FFFGGFGGFFGGGGGGGECF8FFFFE8DEEEFGGGEDCADGDF=D9=9=813@CE>@EFG>@5C5:F,=FGG?FCC+5>=8AF+;C6<<AFDGFCDA:D(:5FGGGD*2:AGG?AA=73*475@)7C<;C)*)155D*+06*0))4(331>(046D((*/70(4
@M03506:14:000000000-AKVR1:1:1101:18993:6267 2:N:0:35
ACTCAGGACTACAAGGGTATCTAATCCTGTTTGCTCCCCACGCTTTCGTGCATGAGCGTCAGTGCAGGCCCAGGGGATTGCCTTCGCCATCGGTGTTCCTCCGCATATCTACGCATTTCACTGCTACACGCGGAATTCCATCCCCCTCTGCCGCACTCCAGCGATGCAGTCGCAAATGCAGTTCCCAGGTTACGCCCGGGGATTTCACACCTGTCTTACATCACCGCCTTCGCACGCTTGACGCCCATGAATCCCGATTCACGCTTCCACCCTCCGTATTCCCACGCGCGTGGCCACTGTG
+
C@@CCFEFGGGGGGGGGFGGGFGGGGGGGAFGDFEFFGGGGGGGGCDFGGGGGGF8EECFFFGGGGGCFFCEG7FGGDFGGGGGGGGDGDFEGCCGD?FFGGGGGD7FGGGGGGC77<<FGFGCGDGGC7:FCC>F8ADF;A=8=BEDDDGFGG8CGFDFGFE::CEFGG,::EBC,,@EEF@,5DF7@FGG,;14=EG=*)/9F+1<7CC<?+<>:1A+77?GG*88**/29><<9C)*0+*1)/*)0++0*0>C7170967*9**0+7C))/2**()+.).),,(),0(()(.*0).))
@M03506:14:000000000-AKVR1:1:1101:11910:6299 2:N:0:35
ACTCAGGACTACAAGGGTATCTAATCCTGTTTGCTACCCACGCTTTCGCTCCTCAGCGTCAGTTCCGGCCCAGAGCGCCGCCTTCGCCGCTGGTGTTCCTCCTGATATCTGCGCATTTCACCGCTACACCAGGAATTCCACGCTCCCCTACCGGACTCTAGTCACAGCAGTATCGAGTGGCGGCTCCAGGTTGAGCCTGGAGGCTTCACACCCTACTTACCGAACCGCCTCCGAGCCCTTTACGCCCAATAAATCCGGCCCCCGCTCGCCCCCTCCGTTTCACCCCGGCTCCGGGTCACCG
+
-6-,6,,;@CF8F9,FC-6;E@96EF<,CFFGF9@AFGF9FGE,6C;,@B@CDFFCFGCCFEFGGFGGE7@@,CCFFGDCGE:FFGGEFGG::=EAFF9<EE@EE9FC<E9,@FE4:?<BA<@F>+@FGDG,6>,A,,9,C8E+A8+>6+6@C6>EEGF99235,@DE6@F,:ACEGG?GG5*4/=?FEB?9,@8EFC*58>E*:CG9C+*1:*=*02+29*8557>>C*)17))7(90*33>*9*/)*0<*=?>C7157))))1/*):35551*2/-)+))).((,)()(()((1))))-
@M03506:14:000000000-AKVR1:1:1101:22857:6331 2:N:0:35
ACTCAGGACTACAAGGGTATCTAATCCTGTTTGCTCCCCACGCTCTCGCGCCTCAGCGTCAATTACGGGCCAGATAGCCGCCTTCGCCACCGGTGTTCTTCCCAATATCTACGAATTTCACCTCTACACTGGGAATTCCACTATCCTCTCCCGCATTCAAGCTCATCAGTATCAAGCGCAGCCCCCAGGTTGAGCCCGGGAATTTCACGCCTGACTTGATAAGCCGCCTACGCGCACTTTACGCCCAGTAATTCCCAACAACGCTTGCCCCCGTCGTCTTACCGCCTCTGCTGCAACGATG
+
BC<CCGGGGGGGGGGGGGGGGGGFEGGGGGGGFFGGGGGGGGGEGGGGGGGGGGGGGGGGGGGGGGGGGGGGGGFGGGGGGGGGGGGGC:FCFFGGGGDGGFGGFGGGGGGGC:@,BFEFGG@GGCEAAAFGGGGGGFGCEGGGGD;FFFGFCCEECCDDFGDDFFD99@EFGGGGGGGG>EFG5>EDG;9D?FGGGGCECG=,>F,,,/*2ADGC:FF1;@C?C853:9AC30))39<7<?7*7:?5E?+006C**43*7>@531;)+<7>)1;*:(05-62,2((0,/..9)(*0)(((
@M03506:14:000000000-AKVR1:1:1101:21305:6353 2:N:0:35
ACTCAGGACTACAAGGGTATCTAATCCTGTTTGCTCCCCACGCTTTCGCTCCTCAGCGTCAGTATCGGCCCAGAGACCCGCCTTCGCCACCGGTGTTCCTCCTGATGTCTGCGCATCTCACCGCTACACCAGGAATTCCAGTCTCCCCTGCCGCACTCTAGCCTGCCCGTATCGACTGCAAGCCCGGAGTCGAGCCCCGAGTTTTCACAGCCGACGCGACAGACCGCCCACGAGCTCTTTCCGCCCAATAATTCCGGACAACGCTTGCCCCCTACGTATCACCCCGGCCTGTGGCGCCGTG
+
CCCCCGGGGGGGGGGGGGGGGGGGGGGGGGGGGGGGGGGGGGGGGGGGGGGGGGGGGGCGGGGFFFDGGGGGGGGGGGGCEGGCFFGGGGGGGGDFGGGEGGGFFEFFGGGGDC=FFEGDFGGGGGGGGGGGEEGGEEDFFCDEFBFGGFGGGGGG6DEDDEEEFGCFGGG:@C5CEEGGFGG*=>EDE>CEC?ECCGE5E<C7EFGGC>7775C=D<5EC3*:C/8>**7*1)7/.*1<+<*15>*0*<C4*97*1(1/7)555=@F84C>)9@*2)10).4((((7()(.),())),-(
@M03506:14:000000000-AKVR1:1:1101:3589:6357 2:N:0:35
ACTCAGGACTACAAGGGTATCTAATCCTGTTTGCTCCCCACGCTGTCGCGCCTCAGTGTCAGAACTGGTCTAGCTGGCCGCCTTCGCCACGAGTGTTCTCCCCCATCTCTACGCATTTCACCGCTACACGGGGAATTCCACCAGCCCCTCCCAGCCTCAAGTCCTGCAGTTTCTACCGGCCTAACACGGTTGAGCCGTATGCTTTCACTGTAGACATACAGAACCACCTACGCGCCCTTTACGCCCAATGATTCCGAACAACGCCTGCCCCCTCCGCATTACCGCCGCCGCTGGACCGGCC
+
CCCCCGGGGGGGGGGGGGGGGGGGGGGGGGGGGGGGGGGGGGGGGGGGGGGGEGGGGGGGGGGGGGGGGGGGGGGGGGGGGGGGGGGFGGGGGFGGGGGGGGGGGGGFGGFGGGGGGGGGGGGGGGGGGGGGGGGGGGGAFGGGGGDGGGGGG?GC?FGGG=;9FEFFGGGGGGGGGGGGGG6EGGGGGGGDEGGGCC*::DCCCFFGGGFG?DGCF>AFFF*=7C>;77ACD:)C69FC?7359CGF6C@F**0*13C*.))))2*.;;*)0>E**3>7)62(,(-)(.-(70(*8:((-
@M03506:14:000000000-AKVR1:1:1101:26187:6418 2:N:0:35
ACTCAGGACAACAAGGGTACCTAATCCTGTTTGCTCCCCACGCTGTCGCCCATCGTGGTTAGAAATCGCCCAGCAGGCCGCCTACGCCACCGTCCTCCCTCCGGATCTCTACGCATTCCACCGTTACACCCGGACTCCAGCCTGCCTCTACAGTCCTTGAGTTTGACAGTCGGCAGGGCAGATCCGGGATAGAGCCTCGGACTGTCACCCCACCGTTCTCAAACACCATACGCGCTCCTCATGACAAGCACCGTCGCACCACGCTAGCACCCGCCGTATCCCCCCGGCTCTTGGCACGCTG
+
CCCCC<8F@-CE,6,--;6,;FFF<C@FDE,;;C@EGF7F7C7FEGG8D,B8,6C,,6:,,CEFF,,B,BB,,@F,,@B6@CF,9,@CFFCG4,@B,,8,B=7+@F@,BE<<A+@CE5FFF,7,+6@;DEG:+@+=AF,,3@D,88,>,CB8D=E,,,3@3@C9@37;3E:F*3******44<2D>****,,?4?C,=8*:35*3++=?*)1/7****)=++0=/*8)+*7*>:B)()0*<+**2++)2**.))19)7C*.0)1***/+17)))/*2(0*.)((((()(.(-9).**)((-
@M03506:14:000000000-AKVR1:1:1101:8135:6436 2:N:0:35
ACTCAGGACTACAAGGGTATTTAATCCTGTTTGCTCCCCACGCTTTCGCACCTCAGCGTCAATATGTGTCCAGTGAGTCGCCTTCGCCACTGGTGTTCTTCCGAATATCTACGAATTTCACCTCTACACTCGGAATTCCACTCACCTCTCCACAATTCTAGCGATGCAGTCTTAAAGGCAATCCCAGGGTTAAGCCCTGGGCTTTCACCTCTAACTTACAAAGCCGCCTACGTTCGCTTTACTCCCAGTAATTCCGAACACCGCTATCCCCCTCCGTATTACCGCGGCTGCTGGCCCGGCG
+
CCCCCGGGGGGGGGGGGGGGGGGGGGGFGGGGGGGGGGGGGGGGGGGDGGGGEGGGGGEGGGGGGGGGGFGGGGG9FGGGGGGGGGGGGGGGGGGGGGGGGGGGGGGGGGCGG>EDFGGGGGGGGGGGGFGGGGGCFGFGG9EFGG=D?EFFGFGFFGGGFGGGGGGGG=,,:,E;EC8DEFF8=FFGGGFCE<,@FG6FGFCGGGGGGCFC,+<DFGFF+C7E9/*31/4*2)/:@<6=C:+@<F66<+>@@++*:1CE)5;DC5*)<7*70>E*145C).636(-795<0?BF*))(--
@M03506:14:000000000-AKVR1:1:1101:11024:6457 2:N:0:35
ACTCAGGACTACAAGGGTATCTAATCCTGTTTGCTCCCCTAGCTTTCGCGCCTCAGCGTCAGTTATGGTCCAGTGCGCCGCTTTCGCCACAGGTGTTCCTCCCGATATCTACGCATTTCACCGCTACACCGGGAATTCCACGCACCTCTCCCATACTCCAGCACCACAGTTTCGCCTGCAGGCTCTGAGTTAAGCCCAGAGATTTCACAGGTGACTTGTGGCGCCGCCTCCGCGCCCTTTACGCCCAATAATTCCGAACAACGCTTGCCCCCTCTGTATTACCGCGGCTGCTGGCACCGAG
+
CCCCCGGGGGGGGGGGGGGGGGGGGGGGGGGGGGGGGGGGGGGGGGGGGGGGDGGGGGGGGGGGGGGGGGGGGGGGGGGGGGGGGGGGGGGGGGGGGGGGFEGGGGDGGGGGGGGGGGGGGGGGGGGFGGGGGGGCFGGGGGGGGGGGFFGGGGGGGGGGGGFGGGGGGGGGGGGGGGGGGGG8FGG9FEGFDGGDFGFCGGCCFGCGGGGGGDFGGGF?D53EDGFD5*;EGFFGFGF69CDGGGGFC?FFFFGGC:GEFFFGDE5>+<3>:D*8<)9+5))(14031032<:<*6)-(,
@M03506:14:000000000-AKVR1:1:1101:10486:6461 2:N:0:35
ACTCAGGACTACAAGGGTATCTAATCCTGTTTGCTCCCCACGCTGTCGCGCATCAGTGTCAGAAACTGCCCAGCAGGCCGCCTTCGCCACCGGTCTTCCTCCGGATCTCTACGCATTCCACCGCTACACACGGAGTTCCGCCTGCCTCCACAGCCCACGAGTTTGACAGTCGGCACGGCAGATCCGGGGTTGAGCCCCGAACTTTCACAACCCCCTTATCAAACCACCTACGCGCCCTCTACGCCCAGTGATCACGGACAACGCACCACCCCCCCGAATTACCGCGTCTGCGTCCACGGAG
+
-8@CCF<@FEEFGGGGGGGGGGGGG9,C<EFGFGGGFGFEGEGF7FG8F@:FFEECCEFGGGCADE<EFFGGGGGEFGGGGG>CEF7BF:E:=FGGGFGG,,=FEGDAFECGGGGGCGCCGG@7>FGFD,?C+3>:<FGDG73+,>9,,8D,@,@+,@>CC>3=7CFG639F**@>E5**1*0?CCDEC*=E+0B:*78*31/;+=AF+*/*/1:8*C4977>FFF>5*0):D@>735)*27*)>58;E++/**9*/4<C:FB:)1*)*09>)>=**(7*6<)39((0())-.(-17)((,
@M03506:14:000000000-AKVR1:1:1101:25654:6463 2:N:0:35
ACTCAGGACTACAAGGGTATCTAATCCCGTTCGCTCCCCTGGCTTTCGCGCATCAGCGTCAGTATCGGCCCAGTAGCCCGCCTTCGCCTCAGGTGTTCCTCCCGATATCTACGCATTTCACCGCTACACCGGGAATTCCAGCTACCTCTTCCGTACTCTAGCCTGCCAGTATCGGCTGACCCTCCGGGGTTGAGCCCCGGGCTTTCACAGCCGACTTAACTGGCCGCCTCGGCGCCCTTTACGCCCAATAATTCCGAACAACGCTTGCCACCTACGTATGACCGCTCCTGCTCGCCCGCGG
+
CCCCCGGGGGEFGGGGGGGGCFGGGFGGGGGGGGGGGCEG@GG<CFFEGGGGGGGGFGBFDGGGCFCGGGGDFGGGGFGGGGG@FGGGDFGGGAF<@FFGGG@FEEGGG9EGGG7F+EBFFGEGG:FGFGDCEGGFC=,CBEDFGF=EF9,7+68B>ECFG7EGD,DFCEAA:3@>FE,=6FF5C>>*:CD*<6CD=EEG5)**><7CFCC5/13:9C*+**6:CD3>E*)*/)))27)+0+9CGD5.*+<@**7**477))0>7E*78*08)*3:*)**--((4(()(05(*,(/07--(
@M03506:14:000000000-AKVR1:1:1101:15417:6464 2:N:0:35
ACTCAGGACTACAAGGGTATCTAATCCTGTTTGCTCCCCACGCTTTCGTGCATGAGCGTCAGTGTTAGCCCAGGGGGCTGCCTTCGCCATCGGTGTTCCTCCAGATCTCTACGCATTTCACTGCTACACCTGGAATTCCACCCCCCTCTGCCACACTCAAGCCTATCAGTTACAAGCGCAGTTCCCAGGTTAAGCCCGGGGATTTCACACCTGTCTTAATAGACCGCCTGCGCACGCTTTACGCCCAGTAATTCCGCTTAACGCCTCCCCCCTACGTATTACCGCGTCTCCTGGCACGTAG
+
CCCCCGGGGGGGGGGGGGGGGGGGGGGGGGGGFGGGGGGGGGGEGGGGGFGGGFFFFGGGGGGGGFGGGFGGGGGGGGGGGGFGGGGGGGGGDGGGGGGGGGGGGGGGGGGGGGGGEGGGGGGGGGGGGGGG8?FFGGGGGGGGGGGGGGGGGFGGGGGGGFFG8DGGGGFGGGGGGGGE8CCGFFG6EGGGEFGCEGGGDC:CCGGGGGDGGGGGGGCGD77C835;CGAEG30)4DEGCFGGGG=FC9+99=*0*-7/0=)>98*0*0C>83**0.*<6A)(-4(86)).)((*/)4((
@M03506:14:000000000-AKVR1:1:1101:23690:6477 2:N:0:35
ACTCAGGACTACAAGGGTATCTAATCCTGTTCGCTCCCCACGCTTTCGCTCCTCAGCGTCAGTACCGGCCCAGAGTGCCGCCTTCGCTACTGGTGTTCCTCCCGATATCTGCGCATTTCACCGCTACACCGGGAATTCCACACTCCCCTACCGGACTCGAGTCACAGCAGTTTCGAATGGCCCCTCCACGTTAAGCGTGGAGATTTCACATCCGACTTGCCGAACCGCCTACGAGCTCTTTAGCCCCAAACATTCCGGACAAGGCAAGGCCCCTCCGTATTACCGTGGCTGCTGGCCCGGA
+
CCCCCGGGGGGGGGGGGGGGGGGGGGGGGGGGGGGGGGGGGGGGGGGGGGGGGGGGGGEGGGGFGGGGGGGGGGGFGGGGGGGGGFGGEGEFGFGGGGGGGGGGFGGGGGGGGGGEGGGGGFGGGFGGGGEDBF7DGGGGGFEGGGGGGFGGGGGGGGFG>FGGGF9CCF;=FGD5FDGCEGFG*8E6A7=8BC?FCCEE*;+5<CE19>7*=D5ED**=*):7CD3@=7):C).9(9/<@7***:C)*:*84*2*C(*:B))*1**8*)1>3C**/,)0.)))(-(030(4).(187>B(
@M03506:14:000000000-AKVR1:1:1101:23574:6501 2:N:0:35
ACTCAGGACTACAAGGGTATCTAATCCTGTTCGCTACCCACGCTTTCGCTCCTCAGCGTCAGGTAAGGCCCAGAGAGCCGCCTTCGCCACCGGTGTTCTTCCTGATATCTGCGCATTCCACCGCTACACCAGGAGTTCCGCTCTCCCCTGCCTACCTCTAGTCCGCCCGTATCGGAAGCAGGCTCGGAGCTGAGCCCCGAGTTTTCTCTCTCGACGCGACGACCCGCGTACGAGCCCTTTACGCCCAATACTACCGGCCAACGCTCGGCCCCTACTGAGTACTGCGGCTGCTGCGCCGTTG
+
CCCCCF<EGDFFGE@FGECFGGCFGFGFFGGFGGGGGGGGGGG@@CFDECFGGFFFFGEBEFGEGGGFGFEEF@FFC7CFGGGGGF@F@BFCCFGCEGGGGGGGGEGDCAB9=FCE@FFFGGFG>7:FGF@G7A=FGEG777CD=ED>B+D?,@=C=99,>@;A888@+5BCFGGG5BFCG>*,=5:7E*=,>@E687*75/3+31+1+2*2*2//17)*93)*/95)*1):*5)94*)33:*9):*7:CCF*/9C)(9C))5)1:*)8>)537C+3))3)-).)(,)-)2,0)()08(,(
@M03506:14:000000000-AKVR1:1:1101:4190:6515 2:N:0:35
ACTCAGGACTACAAGGGTATCTAATCCTGTTTGCTCCCCACGCTTTCGCGTCTCAGCGTCAGTCACGTCCCAGCGAGCTGCCTTCGCCATTGGTGTTCCTCCTGATATCTGCGCATTTCACCGCTACACCAGGAATTCCACTCGCCCCTTCCGGACTCTAGCCCGACAGTATCCACCGGCATTCCAGGGTTGAGCCCTGGACTTTCACAGCGGACTAATCGGGCCGCCTACACGCTCTTTACGCCCAATACTTCCGGTCAACTCTTTCACCCCTCGCATTACCGCGGCGGCTCGCGCGTAC
+
CCCCCGGGGGGGGGGGGGFGGGFFGFDFCGFGGGEFGGGGGGGGGGFDGGGGGGGGGGGGGGGGGGGGG,CFGFGGGGGFCFFFGGGGGGFFGGGGGGGGGGGGGGGGGG,A=BEGG9FFGGGGGGGGGGGDFGGGGGGFFAFFC8BBDFFFEGEE6@EF,=DGG>EBEFFCEG,@CCED8?CG79DFEEFGDCFGGC,4:8A6>19,::C3CC=*08AFGG)*95)7:9@GG:@*(*/0+3*9>5*)*3+9*9*/)(/******3+/+*257*1/*()/)))((,-)(0,()-4)75--(
@M03506:14:000000000-AKVR1:1:1101:23966:6536 2:N:0:35
ACTCAGGACTACAAGGGTATCTAATCCTGTTCGCTCCCCATGCTTTCGCTCCTCAGCGTCAGTTAATGCCCAGAGACCTGCCTTCGCCATCGGTGTTCCTCCTGATATCTTCGCATTTCACCGCTACACCAGGAATTCCAGTCTCCCCTACATCACTCTAGTCTGCCCGTACCCACCGCAGATCCGGAGTTGAGCCCCGGCCTTTCACGGCAGACGCCACAAACCGCCTACGAGCTCTTTCCGCCCACTCATTCCGGCTCACGCTTGCGCCCTACGTCTTACCGCCGCTGCTGTCACGTCC
+
CCCCCFFCFGGGGC<FGGGGGG9EFGGGAFGGGGGGGGGFGAFGGGGGGGGGGGDFGEGGCCFFFAGFGGGGGEGCFGG8FGGGG<FG@FG@CE@FFGGGGGGGCG9FGF,E?F:FGGGGGGGGGCFFGFCFG?8FFGG,;EGGGGGGGFGCFD,@EEGF9EFG8FGG8E=FGGCGG6C>@+2>AF+9@:C,D6DFCGEE*;ED7F,B,CG)4*=8D)/=*8*C3C:B2*)/*.0)4C4C+?3*>**)***98B:*1(7*/8)1>**018*7)*A*2()2).(((-(7()34).)285:(-
@M03506:14:000000000-AKVR1:1:1101:16162:6546 2:N:0:35
ACTCAGGACTACAGGGGTATCTAATCCTGTTTGCTCCCCACGCTTTCGCACCTCAGCGTCAGTAATGGACCAGTGAGCCGCCTTCGCCACTGGTGTTCCTCCGAATATCTACGAATTTCACCTCTACACTCGGAATTCCACTCACCTCTTCCATACTCCAGATCGACAGTATCAAAGGCAGTTCCAGGGTTGAGCCCTGGGACTTCACCCCTGACTGATCGATCCGCCTACGTGCGCTTTACGCCCAGTAATTCCGAACAACGCCAGCCCCCTTCGTATTACCGCGGCTGCTGGCACGACG
+
CCCCCGGGGGGGGGGGGGGGGGGGGGGGGGGGGGGGGGGGGGGGGGGGGGGGFGGGGGGGGGGGGGGGGFGGGGGGGGGGGGGGGGGGGGGGGGGGGGGGGGGGGGGGGGGGGGCGGGGGGGGGGGGGGGGGGGGGGFGGGGGGGGGGGGGGGGGGGGFGFDFFGGGGGGGFGGGFGFFGCFGGGGGCDGBCGGGGGGFCF*,@@FGGGGGGGGGGD>9?FGGGGGAD=DF588:<25:EEE33D5C:<CFC=A+0:07=;F)))2*);>C>@*0A2,<6<BBB0235,.,,92(*9)-(-
@M03506:14:000000000-AKVR1:1:1101:8461:6549 2:N:0:35
ACTCAGGACTACAAGGGTATCTAATCCTGTTTGATCCCCACGCTTTCGTGCCTCAGCGTCAATCACACCATAGTAAGCTGCCCTCGCAACCGGTGTTCTGTTACATATCTATGCATTCCACCGATACTTGTCACATCACGCCTCCCTCTAGTGTATTCCAGCTCATCAGTAGCACAGTCCCTGCGATGATTGAGCCACCGTCTTTCACCCCTGACTTAATCAGCCGCCTACGCTCCATTTCAACCCAATAAATCCGACGAACGCTTGGACTGTCCTAATTCGCGCGGCTGCTCGCCAGGAG
+
A<-,66,-C<CECE<FEGG8<<,,;C@FG<FC<;C<,6C@FCF@;FGCF<,66C;,;6FFFDFD,C,,86C<FC<C6CFCFE,:E@FC@F8::=:F?FEG@,E?,@E,C<FG,<5@5,,,,,6+++6,5ACF@F9F,5,8AFF+DC4>,C6EF=A,4E,@,@=,6@,,9DE,,,,,6,2,7,6EC+DC,,@,,;?:,@,+53,5,,2,,;*?CF?FG++52+*<**:4**248)):(+1,<1+C4*30C+0+@=D53()*)8)1**2.+0*)0*+++)*3-(-(-(()()-.0,4/))(-,
@M03506:14:000000000-AKVR1:1:1101:14375:6554 2:N:0:35
ACTCAGGACTACAAGGGTATCTAATCCCGTTTGCTCCCCTGGCTTTCGCGCCTCAGCGTCAGTATCGGCCCAGTAGCCCGCCTTCGCCTCAGGTGTTCCTCCCGATATCTACGCATTTCACCGCTACACCGGGAATTCCAGCTACCTCTTCCGTACTCTAGCTCGCCAGTATCGGTCGACTCTCCGGGGTTGAGCCCCGGGCTTTCACAACCGACTTCGCAAGCCGCCTACGCGCCCTTTACGCCCAACAATTCCGCACAACGCTTGCCACCTACGCATTACAGCTGCTGCTGGCACGTAT
+
CCCCCGGGGGGGGGFGGGGGGFGGGGGGGFFGGGFGGGGGCCFGGGGGGGGGGGGGGGBFGGGGGGDGGGGGGGGGGGGGGGGGGGEGGGDGGGGGGGGGGGGGGGCFFC@EFGGGCFGGGFGGGGGGGGGG>+FGGGGGGGCAEF?FFEGGGGGGDA>EFGGGCC>CCAC;CG*@CCEGEC,?CEE5/B78?CFCFE5/*:C*+39<?;><5DEED7>EDGGGFGB@5C?*)7@D9)8C<C3DD*A)*/*/9FG4*(1*8>59C**8E?7))03A/1>*):)).)(/)).))43*7)(()
@M03506:14:000000000-AKVR1:1:1101:25709:6583 2:N:0:35
ACTCAGGACTACAAGGGTATCTAATCCCGTTTGCTCCCCTGGCCTTCGTGCCTCAGTGTCAGGAACTGTCCAGAGACCCGCCTTCGCCACTGGTCTTCCTCATGATCTCTACGCATTTCACTGCTACACCATGAATTCCAGTCTCCTCTCCAGTCCTCAAGCACCGCAGTATCGAATGCAGTTTCGGAGTTAAGCTCCGAAATTTCACACCCGACTTACACCGCCACCTACGCACCATTTACGCCACATGAATCCGAACCTCGTTTTACACCCCTGTACTACCGCGGTTGATGGTCCAGGG
+
CCCCCG?FGGEFGGGGGFGGGGGGGGGGGGGGGGGGGGGGGFGGGGGGGFGFEGGGGGGFGGGGGGGGGFGGGGGGGGGGGDGGGGGGGGGGGGGDCGGGGGGG9FDGGGGGGGDCFGF9FFGFF9EDGGGGFGGFFFDFDFEGGGGGFGGGFDCCBCCFG=DGCEGGGGG9D8FGFFFDFFG;C+=8>=EGDE=EFFE6CCGC9,:EGGGGGGGGG859****;;AF=C6CCBFD(*4,,4*:D**.3+>++1;2927*)0)2/2**+1*?5)//+-*2)).((-()(),)*).*//4((
@M03506:14:000000000-AKVR1:1:1101:8641:6612 2:N:0:35
ACTCAGGACTACAAGGGTATCTAATCCTGTTTGCTCCCCACGCTTTCGCTCCTCAGCGTCAGTTTCGGCCCAGAGACCCGCCTTCGCCACCGGTGTTCCTCCTGATATCTGCGCATTTCACCGCTACACCAGGAATTCCAGTCTCCCCTGCCGGACTCTAGTCTGCCCGTATCGGCTGCAGGCCCGGAGTTGAGCCCCAGGTTTTCACAGCCGACGTAACAGACCGCCTACGAGCTCTTTACGCCCAATAATTCCGGACAACGCTTGCACCCTAAGTATTCACGCGGCTGCCGGACCGGAG
+
CCCCCGGGGGGGGGGGGFGGGGGGGGGGGGGGGGGGGGGGGGGGGGGGGFGGGGGGGGGGGGGGGGGGGGGGGGGGGGGGGGGGGGGGGGGGGGGGGGGGGGGGGGGGGGGGGGGGDGGGGGGGGGGGGGGGGGGFGGGGGGGGGFGGFGGGGGGGCDFGGFFGGGGGGGGGGGGGGGGGGGGDEGGGG@,CFGGCGGGGG;99:FGD@DC<C)CEGGFE7FGGCD30*7)1*0<)4:49@FGGGDEF6:CF49:67(>C)).)1*;36?G>FF*+368C))6(.(30(.-()(()0.(--
@M03506:14:000000000-AKVR1:1:1101:6766:6616 2:N:0:35
ACTCAGGACTACAAGGGTATCTAATCCTGTTTGCTCCCCACGCTTTCGCACCTCAGCGTCAATATGTGTCCAGTAAGTCGCCTTCGCCACTGGTGTTCTTCCGAATATCTACGAATTTCACCCCTACACTCGGAATTCCACTTACCTCTCCACAATTCTAGCGATGCAGTCTTAAAGGCAATTCCGGGGTTGAGCCCCGGGCTTTCACCTCTAACTTACAAAGCCGCCTACGTGCGCTTTACGCCCAGTAATTCCGAACACCCCTAGCCCCCTCCGTATTCCCCCGGCTCCTCGCACGTAG
+
CCCCCGGGGGGGGGGGGGGGGGGGGGGGGGGGGGGGGGGGGGGGGGGGGGGGGGGGGGGGGGGGGGGGGGGGGGGGGGGGGGGGGGGGGGGGGGGGGGGGGGGGGGGGGGGGGGGGGGGGGGGGGFGGGGGGGG7FGGFGGGGGGGGGGGGGGGCGGGGGGGGDGGGGGCGGGGGGGGGGGGG9DC>EC+CGCCGFGEGCCGDGFGGG?7DGGCFGGDFGCFFF;7;BEC)*;A>D@CDC9A*/5>84<2:9BFDCD?CE)))1*20)07D>)9*:*.)3)6)((,->0)(()(()05(,.
@M03506:14:000000000-AKVR1:1:1101:12664:6619 2:N:0:35
ACTCAGGACTACAAGGGTATCTAATCCTGTTTGCTCCCCACGCTTTCGCGCCTCAGCGTCAGTTCCGGTCCAGTGAGCCGCCTTCGCCACTGGTGTTCCTCCCAATATCTACGCATTTCACCGCTACGCTGGGAATTCCACTCACCTCTCCCGGTCTCAAGCCTTCCAGTCTGACAGGCAGTTCCTCGGTTAAGCCGAGGGATTTCACCCGTCGCTTGAAAGGCGCCTACGCGCCCTTTCCGCCCAATAATTCCGAAGAACGCTTGCCCCCTCTTTCTTCCCGATGCTGCTGGCCCATGGT
+
CCCCCGGGGGGGGGGFDAFGGGGGGGGGGGGGGGGDFDGGGGGEGGDEGGGGEGGFGGGGEEGGGGGGGGGGGGGGGGGGGGGGGFGG>EGCCF@FGFGGGDGGGGGFGGGG?F7F=EGGGGGGGCEFGDCCF=8?FF;FGGGCGFGFFCF,@+6B=FGG9,@D@FGGGGGFGGFGCGGGD:BFGFGE5*@E,,?FEEEGG*=:6C,=:CC?CCEG*/;CFFFGGGF:EG>=7>BG05/+<5C575*0++3*@FD33(*+0.8C98=68@)07*+3+.9+6(((((-*.=..)-49)0(()
@M03506:14:000000000-AKVR1:1:1101:7660:6619 2:N:0:35
ACTCAGGACTACAAGGGTATCTAATCCTGTTTGCTCCCCACGCTTTCGCACCTCAGCGTCAATACCAGTCCAGTGAGCCGCCTTCGCCACTGGTGTTCTTCCGAATATCTACGAATTTCACCTCTACACTCGGAATTCCACTCACCTCTCCTGGATTCAAGCGATGCAGTCTTAAAGGCAGTTCTGGAGTTGAGCTCCAGGCTTTCACCTCTACCTTACAAAGCCGCCTACGTGCGCTTTACGCCCAGTAATTCCGAATACCGCTAGCCCCCTCCGTATTACCGCGGCTCCTGTCACGGAG
+
CCCCCGGGGGGGGGGGGGGGGGGGGGGDGGGGGGGGGGGGGGGGEDFGGGGGCGGGGDFEGGGGGGGGGGGGGGGFFGGEDEGEGDGEFGGCFFFGGGGGEFGDCF<FFEDGGG?F<FGDGGGGGDFGGGFGGCGFGGGGGGGFDGGGFGGGGGGADFGGFG>CDEGGG9FGD8FFFDEFEGGGGGG7D38EEGGFGGGF3?FG6CAC7;7?F7DE9?>A+*9CDG>BC5?*06)/-):*3<359CE:6<9A68;C*,*:+/))1?*/*8D>;C88/10+)).((4()()-5)).*170(,
@M03506:14:000000000-AKVR1:1:1101:26083:6626 2:N:0:35
ACTCAGGACTACAAGGGTATCTAATCCTGTTTGATCCCCACACTTTCGTGCCTCAGCGTCAGTTACAGCCTAGTAAGCTGTCTACACTATCGGTGTTCTTGACGATATCTAAGCATTTCACCGCCACACCGTCAATTCCGCCTACCTCGACTGCACTCAAGACCTTCAGAATCAATGCCACCCTCCCGGTTAAGCCGGGATATTTCAGCACTGACTTAAACGACCGCATACGCATCCTTTAAACCTAATAACTCCGGACAACGCTTGCCACCTACGCTGTTACGCGTCTGCTGGCTCGTAG
+
CCCCCGGGGGFGGEGG>-C<FFGGGEGGGGGGGFFFGEDGGGGGGGGGGGGFFGGFDF@FDGGGGGGFGGGGGGFGGGGF,CFFGFCGFGGFGEDECGGFECC@BFB:EG9EF8?FFGGGFDCE7FG,+@7AFGCFE9FEEGGGFGEE>BCEC88>EFF,,,6,@FGGF,,9@DCF8D@,,3@DDE8=E+3>>F9FCGC7EGGC,E,,=:>FF8:DCF+,**3CCC5)****28)1(2+++2:C4*>A<9A6+/;DG()*7))7*//>+@C4778**()2)))(((()-))6)(,*))(,(
@M03506:14:000000000-AKVR1:1:1101:21844:6665 2:N:0:35
ACTCAGGACTACAAGGGTATCTAATCCTGTTTGCTCCCCACGCTGTCGCGCCTCAGTGTCAGCCAGAACCCAGCAGGCCGCCTTCGCCACCGGTGTTCTTCCGGATCTCTACGCATTCCACCGCTACACCCGGAATTCCACCTGCCTCTATTCTGCTCAAGCGATGCAGTTCGCACGGCCGACCCGAGGTTGAGCCTCGGGCTTTCACCGCCCGCTTACACCGCCACCTACGCCCCCTTTACGCCCAGTGCTTCCGGAAAACGCTCGCCCCCTCTGTATTACCGCGGCGGCTGGCGCAGCG
+
CCCCCGGGGGGGGGGGGGGGGGGGGGGGGGGGGGGGGGGGGGGGGGGGGGGGGGGGGGGGGGGGGGGGGGGGGGGGGGGGGGGGGGGGGGGGGGGGGGGFGGGGGFDFGGGGGFDGGGGGGGFF7FGGDFGGGGGFGGGGGGGGGGGGCFDCFGGGGGGGCFEC?>EFGEGGGGGGGGGD5EGGGDEEG*BEGGGC?:8CGGGF60@EEGG3:CEC759:CF5EGCD@FGFC))8)7)8C7CC>9C8>6?+79=<C)(1*).8<*;CE*8>@>C*<+69+-).,49931)(-<((/5)-(3
@M03506:14:000000000-AKVR1:1:1101:8969:6715 2:N:0:35
ACTCAGGACTACAAGGGTATCTAATCCTGTTTGCTCCCCACGCTATCGCGCCTGAGCGTCGGTAATGGGCCAGTGAGCCGCCTTCGCCACTGGTGTTCTTCCGAATATCTACGAATTTCACCTCTACACTCGGAACTCCACTCACCTCTCCCATACCCAAGTCCTACAGTCTCAAAGGCAGTTCCAGAGTTGAGCTCTGGTCTTTCACCCCTGACTTGAAGGACCGCCTGCGCGCGCTGTACGCCCAGTAAACCCGAACAACGCTAGCCCCCTTCGTATTACTGCGGCTGCGGGCACTACG
+
CCCCCGGGGGGDGGGGGGGGGGGFGE,EEFFGGGGGGGDFGGGGGGGGGGGGGGGGFCFEGEGGG9FFGFCCFGFFGGGGG7=,CD@FEEFFAFGG:FCFGGGDCFG9AEE?F:FF7?FFFG9FF<FGB;FGE7FGGF8FGFG88EEGDEFF8DDGEDFEEFCA,6DDFCFDFFFFGFFGDGCFGC9@C=FGF:C96,<C,=CCEAFE9FGCF4<,5;*A8>4C18>55*):8)0917):;C337::)0<C/*07//1C=5)<DD55)0<55)**;*44<))))-3(0170(0(()0))(-
@M03506:14:000000000-AKVR1:1:1101:19491:6757 2:N:0:35
ACTCAGGACTACAAGGGTATCTAATCCTGTTTGCTCCCCACGCTTTCGCACCTCAGCGTCAGTACCGGACCAGTGAGCCGCCTTCGCCACTGGTGTTCTTCCGAATATCTACGAATTTCACCTCTACACTCGGAGTTCCACTCACCTCTTCCGGACTCGAGATCCCCAGTATCAAAGGCAGTTCTGGAGTTGAGCTCCAGGATTTCACCCCTGACTTAAAGATCCGCCTACGTCCGCTTTACGCCCAGTGCTTCCGAGCAACGCTAGCCCCCGTCTGCTTACCGCGGCTTCTGTCCCGTCT
+
CCCCCGGGGGGGGGGGGGGGGGFGGGGGGGGFFGGGGGGGGGGGGGGGGGGGFGCEFGFGFGGGGGGGDGGGGGGFGGGGGGGEGGGGEGGFFCFGGFGGGGDFCGFGFGFGGDFGGGEFGGGGGFGGGFCFGECEFFGG=>E>DFFGG=D=6EEGGGGFE83@AFGFGGF9EFCCG6?DCGGGGGGF,,>;,,,E6?CC,@8C6FGDCFGGGFCCFG6?++0,29;>=*/*2)516DF5<C3C:=*;=C+3;A;77,)*8:)71**<CFCD)9*1*)13472(39(70).9/)6*10((,
@M03506:14:000000000-AKVR1:1:1101:9546:6806 2:N:0:35
ACTCAGGACTACAAGGGTATCTAATCCTGTCTGCTCCCCACGCTTTCGCACCTCAGCGTCAGTACCGAGCCAGTGAGCCGCCTTCGCCACTGGTGTTCTTGCGAATATCTACGAATTTCACCTCTACACTCGCAGTTCCACTCACCTCTCTCGGACTCGAGACTCCCAGTATCGAAGGCAGTTCTGGAGTTGAGCTCCAGGATTTCACCACCGCCTTAAGAGTCCGCCTACGTGCGCTTTACGCCCAGTGATTCCGAGCAACGCTAGCCCCCTTCGTATTACCGCCGCTCCTGTCACGAAG
+
CCCCCGGGGGGGGGGGGGGGGGGGGGGGGGGGGGGGGGGGGGGGGGGGGGGGGGGGGGGGGGGGGGGGGGGGGGGGGGGGGGGGGGGGGGGGGGGGGGGGGFGGGGGGGCBFFGCFGGGGGGGGGEGGGGGGGGGGGGGGGGGGGGGGGGGGGGCGDGGGGGEA8,=>DCG9CEFGGGGFC:CEFGGFDGGEE8C7DEGGGGGDFFCEFFGG5):?7FB?>CCGF<ABCDFCDAA56/)C+ADCCCE>EG<=BFFF39D*?FBGGE=@FFDD3FGGFFF7::2(((-)()-3<).*9>(((
@M03506:14:000000000-AKVR1:1:1101:13960:6819 2:N:0:35
ACTCAGGACTACAAGGGTATCTAATCCTGTTTGCTCCCCACGCTTTCGTGCATGAGCGTCAGTGCAGGCCCAGGGGATTGCCTTCGCCATCGGTGCTCCTCCGCATATCTACGCATTTCACTGCTACACGCGGAATTCCATCCCCCTCTGCCGCACTCCAGCGATGCAGTCACAAATGCAGTTCCCAGGTTGAGCCCGGGGATTTCACATCTGTCTTACATCACCGCCCGCGCACGCTTTACGCCCAGTAATTCCGTTTAACGTTTGCCCCTTACGTATATCCGCGCCTGCTGGCCCGCAG
+
CCCCCGGGGGGGGGGGD@FGGGGGGGGGGGGGGGGGGGGGGGGGGGGGGGGGGGDEFEGGGGGGGGGGGGGGGGGGGGGGGGGGGGGGGGGGGGGGAFGGGGGGGGGFGFGGGGGGDGDFFGGGGGGGGGGD:>CFGGGFA;8DFGGGDGGGGGGG6D@<DFEGCGDCECFCFGF,EFAFFGGFGFFDGGCFGGGGGC=EG);,>FFCCCF>E:;CFCC?7@DE83>2*98*9;>5677C+<*>5**7<797@*:60)2/*9)072/70)9)00<*2.=3)..289(.3)3444(/87(--
@M03506:14:000000000-AKVR1:1:1101:11987:6820 2:N:0:35
ACTCAGGACTACAAGGGTATCTAATCCTGTTCGCTCCCCACGCTTTCGCGCCTCAGCGTCAGACCAAGCCCAGCAAGCCGCCTTCGCCTCCGGTGTTCTTCCGGATCTCTACGCATTCCACCGCTACACCCGGAATTCCGCTTGCCTCTACTTGTCTCTAGCGTGCCAGTATCCCCGGCGTGCACCGAGGTTGAGCCTCGGCATTTGACCGGCAGACTTAACCCACCACCTACGCGCGCTTTACGCCCAGTAATTCCGAACACCGCCCGCCCCCCCTGTACTACCGCGGCTTCGCGCCCAC
+
CCCCCGGGGGGGGGGGGGGGGGGGGGGGGGGGGGGGGGGGGGGCFGGGGFGGGGGGGGFGGGGGGGGGGGGGGGGGGGGGGGGGGGGGEEGGEGGGGGGGGGGGGFGGCFAFGGGGGGGGGGGGEGGGGGGGGG>FGFGGGGGGGGGGGGGGGGGGGGGFGGGGGGGGGGFAFFFGGGGGGGG>,:?CEGGGGG+@ECFEEDECFFEFFC)CG58*9CFCGG7E3CBFGD:+9>BCBDFGCDCFDEG>C@8**1*C>,**8>)11:*)*.)8)9*2:(00).)42(-)(0,(01()8),4(
@M03506:14:000000000-AKVR1:1:1101:15174:6846 2:N:0:35
ACTCAGGACTACAAGGGTATCTAATCCTGTTTGCTCCCCACGCTTTCGCGCCTCAGCGTCAGTATCGGTCCAGAGAGCCGCCTTCGCCACCGGTGTTCTTCCCAATATCTACGAATTTCACCTCTACACTGGGAATTCCACTCTCCTCTCCCGATCTCTAGCAAACCAGTCCCAAATGCAGTTCCCAGGTTAAGCCCGGGGCTTTCACATCTGACTTGATCTGCCGCCTGCGCGCCCTTTACGCCCAGTAAATCCGAACCACCCTCGCCCCCTTCGTATTACCTCGCCCGCTGGCACGACC
+
CCCCCGGGGGGGGGGGGFGGGDFGGGGGGGGGFGGGGFEGGGGGGGGEGGGGCGDEGFEGGGGFGGGGGGGGGGGGGGGGGGEEGFGGGGGGGGGGGGGGGG@?AGGGGAFGGGGGFFFADF,AECFEGGGGCCE,,CBFFGFCFGGGFFG8C6=C8DFA;DEE8D=8D==CFGG69FG7AF7>C@,@@FFEFGGDGDD>5;CFDGFE,:CGG+,>F7*1BD7,?D:B5CFCC):C9DFFF?3C3C:53+00*/9)91)*85.93@88C3<))02/;3?<)64).(()-02(7((2*.(((
@M03506:14:000000000-AKVR1:1:1101:16699:6861 2:N:0:35
ACTCAGGACTACAAGGGTTTCTAATCCTGTTTGCTCCCCACGCTGTCGCGCCTCAGTGTCAGCAACTGCCCAGCAGGCCGCCTTCGCCACCGGTGTTCTTCCGGATCTCTACGCATTCCACCGCTACACCCGGAATTCCGCCTGCCTCTGCAGTGCTCCAGCCCCCCAGTTTGCATGGCCGACCCGGGGTTGAGCCCCGGGCTTTCACCACACACTTAAGGTGCCACCTACGCGCCCTTTACGCCCAGTGATTCCGGACAACGCTCGCACCCTCCGTATTACCGCGGCTGCTGGCCCGGGG
+
CCCCCGGGGGGGGGGGGGGGGGGGGGFGGFGGGGGGGGGGGGGGGGGGGGGGGGGFGFGGGGGGGGGGGGGGGGGGGGGGGGEEGFGGGGGGGFGGEGGGGGGGEGDFGFGGGGGGGGGGGGGGGDGGFFGGGGGDGGGGGGGGGGFGGGGGGFGG97::8<CEGGGGGGFGDGGCFDGGE>EGG>CEE*4:CF?FF=E=EGC@8<CF9*9*:5EF:7*CG**?5:6>69@5D.891)73<C*9CEG5<9C96=FFC4D5)>5C*;?)*<>0)9;8*()+.6<:>20>()3)).:*<)(((
@M03506:14:000000000-AKVR1:1:1101:16828:6866 2:N:0:35
ACTCAGGACTACAAGGGTATCTAATCCTGTTTGCTCCCCACGCTTTCGCGCCTCAGTGTCAGTTACAGACCAGAAAGTCGCCTTCGCCACTGGTGTTCCTCCATATCTCTACGCATTTCACCGCTACACATGGAATTCCACTTTCCTCTTCTGCACTCAAGTCTCCCAGTTTCCAATGACCCTCCACGGTTGAGCCGTGGGCTTTCACATCAGACTTAAGAAACCACCTGCGCGCGCTTTACGCCCAATAATTCCGGATAACGCTTGCCACCTACGTATTACCGCCGCGGCTGGCACGTCG
+
CCCCCGGGGGGGGGGGGGGGGGGGGGEGGGGGGGGGGGGGGGGGGGGGGGGGGGFGGGGGGFGGGGGGGGGGGGGGGGGGGGGGGGGGGGGFGGGGGFGGGGGGGGGGGFGGGG@7FEGGGGGGEGGGGGFC=FGFEEGGGGGGGGGFGGGGFFFFFGG8DFGFFDFDFDFFFCG9EGGGGG,BE,@=@>EE?688++@C5DGG6CGEGBFF67AFF86<@7*1;*9@CGFED?4)75BC;</7CGGAGB+@+8+072*26@;DG58<GFD5>7E*A29+:2639(4)()79B(396)((-
@M03506:14:000000000-AKVR1:1:1101:9384:6872 2:N:0:35
ACTCAGGACTACAAGGGTATCTAATCCTGTTCGCTCCCCACGCTTTCGCTCCTCAGCGTCAGTACCGGCCCAGAGTGCCGCCTTCGCCACCGGTGTTCCTCCTGATATCTGCGCATTTCACCGCTACGCCAGGAATTCCGCACTCCCCTACCGGACTCGAGTCATAGCAGTATCGAGTGGCGTCTCCGAGTTGTTCCCGGAGTTTTCACCCCCGCCTTGCCAAACCGCCTACGAGCTCTTTCCGCCCAATACATCCGGACCACGCCCTCCCCCTACGTATTACCCCCGCTGCCGCCACGTT
+
CCCCCGGGGGGGGGGGGGGGGGGGGGGGGGGGGGGGGGGGGGGEGGGGGGGGGGGGGGFGGGGGGGGGGFGGGGGGGGGGGGGGGGGGGGGGGGGGCFGGGGGGGGGGGGGGGGGCEGGGGGGGGGGGGGDGGGGGFFDGGEGGGGGEG?DGGGGGGGG>EEGGEC,,DFGGFFEGGGGGDEGGCCF5?ECGGF,>CFECCDEE7CFF7*/9=D*:*>)C6*0297.5=7):C)7)(0*+++:>DEED*2A)/8F73(1*07>*)**)2>3)))2;*:*<24:)(((0-0(()-())0,,(
@M03506:14:000000000-AKVR1:1:1101:10735:6877 2:N:0:35
ACTCAGGACTACAAGGGTATCTAATCATGTTTGCTCCCCACGCTTTCGCGCCTCAGCGTCAGTATCGGGCCAGTGAGTCGCCTTCGCCACTGGTGTTCCGCCGAATATCTACGAATTTCACCTCTACACTCGGCATTCCACTCACCTCTCCCGAACTCAAGATAGCCAGTATCAAAGGCAATTCCAAGGTTGAGCCCTGGGCTTTCACCTCTGACTAAACTATCCGCCTACGCGCCCTTTACGCCCAGTAATTCCGAGAAACGCTACCCCCCTTCGTATTACCCCCGCCGCCGTCCCTAAG
+
CCCCCGGGGGFGGGGGGGGGGDFEFF,FCFEFFGGGGGGGGGCGGGGGGGGGGEGFGGGGEDGFECGGEGD:EGGGGGGDGG@CGGGEEGGFFF8F:CEFGGGDEGFFGFEEG7,AFAEGGGGGGGFGGAEFEC7FDFFEFFD8D?=@,@B88CCEFGGDFAEFADFFDGGFE,5EA8CC,<AFDCAC5@D,34DF57;F**::DC?7A***,+,,+0/,=8C@C464/1=5D)8:1C)C+93<D:5<6C<9*/:7/()1078C35*)18>).9*2*,7?)))(-((0()((.,(/.*)((
@M03506:14:000000000-AKVR1:1:1101:15331:6887 2:N:0:35
ACTCAGGACTACAAGGGTATCTAATCCTGTTTGCTACCCACGCTTTCGTGCCTCAGCGTCAGTTATGGTCCAGAAAGCCGTTTACACCACAGGTGTTCCTCCTGATATCTACGCATTTCACCGCTACACCAGGAATTCCACTTTCCTCTCCCACACTCTAGCCTCTCAGTATTCGGCGCACCCTCCCAGTTGAGCCGGGAGATTTCACACCAAACTTAAAAAGCCGCCTACCCACCCTTTACGCCCAGTAACTCCGCACAACCCTTGCCGCCTACGTATTACCGCCGCTGCTGGCACGCAG
+
CCCCCGGGGGGGGGEFGFGGGGGGGGGGGGGGGGGGGGGGGGGGGGGGGGGGGGGGGGGGGGFGGGGGGGGGGGG8FGGGGGGGGGGGGGGGFGFGGGGGGGGGGGGGGGGGGGGFGGGGGGGGDGGGGGGFFFGGGGGGGG9EGGGGDGGGGGGG?CBCFDGGF,83DF9DCFGGECG>GGGFGCEG?ECEA,DFGGD>8CCF:CFGFGGGF>FFDGCGCF47F556*8A*2*55;1.3+:<D3C5)+5AC6AF3*(/*0>)950*<+)9509F/247+)64(,((0()-.)5:*9<(((
@M03506:14:000000000-AKVR1:1:1101:7495:6897 2:N:0:35
ACTCAGGACTACAAGGGTATCTAATCCTGTTTGCTCCCCACGCTTTCGTGCATGAGCGTCAGTATTGGCCCAGGGGGCTGCCTTCGCCATCGGTATTCCTCCACATCTCTACGCATTTCACTGCCACACGTGGACTTCTACCCCCCTCTGCCATACTCTAGCCCGCCAGTCACAAGTGCAGTTCCCAGGTTAAGCCCGGGGATTTCACATCTGTCTTTGCGAACAGCCTGCGCACGCTTTACGCCCAGTAATTCCGACTAACGCTTGCACCCTACGCATTACCGCGGCTGCTGGCACGTAG
+
@CC<,C@FGFGCF<,C@@FFGFGCEGFFGE9@EAEF,CCDGEEGGGGGCD;FGGG@FFGGGCGFGGGGG@7FDFFC77@FGFEFGE>@FG<CFCDF95,CAF<88<,B,BFDFCC@EFDCEG,F8=CE7FE,@E4,CCF,;EFG6EEE,3=,@@DGA,EDDE,==+@::5D@F9C,:>EF97EG:@EFCDF;,,BF5C**4):41<,,1+2+4+5,=+1=C<5:)*;)**=/)5))4*)/+3957E*)0+2/687C*-5*607)988>+/0)7FGG*4)A<4)-(((52)1)0(399333(
@M03506:14:000000000-AKVR1:1:1101:14867:6923 2:N:0:35
ACTCAGGACTACAAGGGTATCTAATCCTGTTTGCTCCCCACGCTTTCGCACCTCAGCGTCAGTATCGGGCCAGTGAGCCGCCTTCGCCACTGGTGTTCTTGCGAATATCTACGAATTTCACCTCTACACTCGCAGTTCCACTCACCCCTCCCGAACTCAAGCTTTCCAGTATCAAAGGCAGTTCCGGAGTTGAGCTCCGGGATTTCACCCCTGACTTAGAAAGCCGCCTACGTGCGCTTTACGCCCAGTGATTCCGAGCAACGCTAGCCCCCTTCGTATTACTGCGGCTGCTGGCACGAAC
+
CCCCCGGGGGGGGGGGGGGGGGGGGGGGGGGGGGGGGGGGGGGGGGGGGGGGFGGGGGGGGGGGFGGGGGGGGGGDGGGGGGGGGGGGGEGFGGGGGGGGGGGGGGDGGGAFGGGGGGGGGGGGGGGCGGGGGDEGGGG9FFFCDGGGFGGGGEEGGGGGGGGGDGFFGGGGG7;EF6CF>GGGDECEEGFF9FG7F?EGG4CFGGDGFFDGFFGFGG6EFFFFGGF:5/5CFF3D;CDFFC<DGE*5?:@?*/069;C5;F)>D8*9C;5>>CF**4?64>)696(7770,9(,*/)-((
@M03506:14:000000000-AKVR1:1:1101:22566:6926 2:N:0:35
ACTCAGGACTACAAGGGTATCTAATCCTGTTCGCTCCCCTAGCTTTCGCACCTGAGCGTCAGGTAAGGCCCAGAGATCCGCCTTCGCCACCGGTGTTCCTCCTGATATCTGCGCATTTCACCGCTACACCAGGAATTCCGATCTCCCCTACCTACCTCTAGTCGGGCAGTATCGGATGCACGCCCGGAGTTGAGCTCCGGGTTTTCACATCCGACTTGCCAAACCGCCTGCGTGCTCTTTCCGCCCAATGAATCCGGACTACGCTCGCCTCTTCCGCCTGTCCCCGGCTGCTGGGCCTTAT
+
CCCCCGGGGGGGGGAFGGGFGGGGGGGFGGGGGD;FGGGGGGGGGGFEGGGGGGGGGGEGGGGGGGGGGGEGGGGGGGGGGGGGGGGGGGGGGECCFCGGGGGGAEEEFEEFGGGGGGGGGFECCCEGGFGGGGFGGGGGGCC8@EFGGGGGGGGGF9>AFEGGEEEC+@F@FCGECDFEADC8*C:5EEGG9@C2>,4?EC==E?@7CCCCG3:CDD6AFCGC35):E<5ED>B3:CFGCC*19CEFFG+97=CC3(/*)9)/*1:5C)94**3**,7*).,)((,.(0()).(*))).)
@M03506:14:000000000-AKVR1:1:1101:12172:6935 2:N:0:35
ACTCAGGACTACAAGGGTATCTAATCCCGTTCGCTCCCCTGGCTTTCGCGCCTCAGCGTCAGTGTCAGCCCAGCAACCCGCCTTCGCCGCAGGTGTTCCTCTCGATATCTACGCATTTCACCGCTACACCGAGAATTCCAGTTGCCCCTTCTGCACTCTAGCCGCGCAGTATCAGTTGACCGTTCCGCGTTAAGCCCGGAGATTTCACAACTGCCTTGCGCTGGCCGCCTTCGCTCCCTTTTCGCCCAGTAAATCCGACCAACGCTTCCCCCCCCCGTCTCACCTCGGCTGCTGGCCCGGG
+
CCCCCGGGGGGGGGGGGGGGGGGGGGGGGGGGGGGGGGGGGGGGGGGGGGGGGGGGGGGGGGFFGGGGGGGGGGGGGGGGGGGGGGGGGG7FEGCFEGGGG9EGDDGGGGCGGGGGEGGGGGGG@FGGFGGEECEGFGG9=@DEGGGGFGGFCEADAFGCFCCEG@EE>EFAF,7DEGCDFEGGGGD*::CE>9CFCED*:):FCG9F99DFF68C>F;/))9*5*)0:/)3*))1757:<+*)1AE)*3+***293:)*5))*9A;)+)2<>GGCC?):(.61),(.(),2)),7)0(3(
@M03506:14:000000000-AKVR1:1:1101:8085:6955 2:N:0:35
ACTCAGGACTACAAGGGTATCTAATCCTGTTTGCTCCCCACGCTTTCGCGTCTCAGCGTCAGTCACGTACCAGAGAGCCGCCTTCGCCACGGGTGTTCTTCCTGATATCTGCGCATTTCACCGCTACACCAGGAATTCCACTCTCCTCTTCCGGACTCTAGCCAGATGGTTTCCATCGACGTCTCGAGGTTGAGCCCCGAGTTTTCACAACGGACCTATCTAGCCGCCTACACGCTCTTTACGCCCAATAAACTCGGACAACGCTTGCCCCCTTCGTATTACCCCGGCTTCTTGCCAGTGG
+
CC<CCGGGGGGGGGGGGGFFGGGGGGGGGGGGFGGGGGGFGGGGGGGGGGGGGGGGGGGGGGGGGGGGGGGGGGGGGGGGGGGGGGGGGEGGGGGGGGGGGGGGDFGGFFFGGGGGGFFGGGGGGGGGGGGGGG8F8FFGFCFAFDFE,E;EEDEGCGGG9EC:,@9EE9EGFGDD:C7@5CEECD3AECCF6FGF5A*:EGGG7CFGGGG)=CGGC4+=;@+<<35>EDFDG>)*-9?+0?<7DEC>EC+1***192<:)<:DC/*)<?7B3*222(07)).,((,72),)*)4**).)(
@M03506:14:000000000-AKVR1:1:1101:16287:6994 2:N:0:35
ACTCAGGACTACAAGGGTATCTAATCCTGTTCGCTCCCCACGCTTTCGCGCCTCAGCGTCAGTACCGTTCCAGCGAGCTGCCTTCGCCATAGGTGTTCCTCCTGATATCTGCGCATTTCACCGCTACACCAGGAATTCCACTCGCCCCTTCCGGACTCTAGCCAGACAGTTTCCAGCGGCATTCACAGGTTGAGCCTGTGACTTTCACACCGGCCTTGTCTGGCCGCCTACGCGCTCTTTCCGCCCAATGATTCCGGCCACCCCTACCCCCCTACGCATCACCGCGTCCGCTGCCACGTAG
+
CCCCCGGGGGGGGGGGGGGGGGGGGGGGGGGGGGGGGGGGGGGGGGGGGGGGGGGGGGGGGGGGGGGGGGGGGGGGGGGFGGGGGGGGGGGGGGGGGGGFGGGGGGGGG9BFGGGGGFGGGGGGGDGGGGGGGGFFFFGGGGGGCGGGGGGGGGDGGGGGEG?,:8FF?FGGGGG9CCEGGGGGGGGGGGG@6D?FGCF,9:C7FG,:CFDD*)/=F<82;7;6FG:BE35*1;:/3*13+29DCE5<*2+**7:41(/*).)15**0*8>>7585*(7*)).00(,8(0(-522*/)-4.
@M03506:14:000000000-AKVR1:1:1101:11830:7002 2:N:0:35
ACTCAGGACTACAAGGGTATCTAATCCTGTTTGCTCCCCACGCTTTCGCTCCTCAGCGTCAGTATCGGCCCAGAGCGGCGCCTTCGCCACCGGTGATCCTCCTGATATCTGCGCATTTCACCGCTACACCAGGAATTCCCCGCCCCCCTACCGAACTCGAGTCACAGCAGTATCGGGTGGCGTCCCCGGGTTGAGCCCAGGGCTTTCACACCCGACTTACCGAACCGCCTACGAGCGCTTTACGCCCAATAAATCCGGCCAACGCTTGGTCCCTCCGTTTTACCGCTGCTGCTGGCCCGCG
+
CCCCCGFGGGGGGGGGGEFGGGGGGGGGGGGGGGGGGGGGGGGGGGGGGGGGAF9FGGGGGGFGGGGDGGGGGGGGGGGGDG@EFGGGGGGGGGGGGGGGGGGGGGGEFGGGGGGGCGGGGGGGG@FFGGGGGGDGGGGGGGG+CGGGEFGFG5CG8FGFEFFDGFGG>FFF7;8:?CGEGGAEGEFGGGC@EFFCGC5CCG*2;CFDG7<GGG5CC76C6***1C57E3:E3>:)-C3E87:>DG=5:0<6/@CFDF)/)759C8CF8?GF50*1:1)+,5<7(((04)8>F?0*5),(,
@M03506:14:000000000-AKVR1:1:1101:20512:7027 2:N:0:35
ACTCAGGACTACAAGGGTATCTAATCCTGTTCGCTCCCCACGCTTTCGCTCCTCAGCGTCAGTAATGGCCCAGAGATCCGCCTTCGCCACCGGTGTTCCTCCTGATATCTGCGCATTTCACCGCTACACCAGGAATTCCGATCTCCCCTACCACACTCTAGTCTGCCCGTATCGAATGCAGACCCGGGGCTAAGCCCCGGGCTTTCACATCCGACGCGACAGACCGCCTACGAGCTCTTTACGCCCAATAATTCCGGACAACGCTCGCCCCCTACGCATTCCCGCTGCTCCTGGCACGGCG
+
CC@CCGGGGGGGGGGGGGGGGGGFGAGFGGGGGGGGGGGGGGGEGGGGGBFFFGGDGGFGFEFFGGGFGGGGGCFDEFFGGGGGGGGGGGGGGGGGGGGGGGGGC<<FGGGGCFGDDGGGGGGGGGGGGG7FCFCFGGGF+BEFGGGDG+DEFD8CFGDGFGG:DFFGGGE7D:8ECGGGGCDFG5>EECE8DF6EGGCECDCFCEFG7+0;C38:CDAGGC<CGGFF=*)29)7C77=<3C*9):8:*A+9*7>C3()1<F3D*120/7)0)**1*(./)6)(237EF*,,9(4*/)((-
@M03506:14:000000000-AKVR1:1:1101:14575:7043 2:N:0:35
ACTCAGGACTACAAGGGTATCTAATCCTGTTTGCTCCCCACGCTTTCGCGCCTCAGCGTCAGTCTCGGTCCAGAGCGCCGCCTTCGCCACCGGTGTTCTTCCCAATATCTACGAATTTCACCTCTACACTGGGAATTCCACGCTCCTCTCCCGAACTCAAGCCCCCCCGTTTCGCGCGCAATTCCCAGGTTGAGCCCGGGGCTTTCACACGCGACAAGGAGGGCCGCCTACGCGCCCTTTACGCCCAGTAAATCCGAACAACGCCCGCCCCCTTCGTATTACTCCGGCCGCTGGCACGGAC
+
CCCCCGGGGGGGGGGGGFGGGGGGGGGGGGGGGGGGGGGGGGGGGGGGGGGGGGGGGGGGGGGGFGGGGDFFGGEGGGEGGGGGGGGGGGGGGEGEEGGGGGGG@EFGGGGGGFCFDFCGGGFFFEFCFGFFF8DF=EEFFDGGGGGGCFGGG68EFGFGFFFGGGGGGECGCEGGCCEGG=<FCFF7C<:7CGGGGGGGEDDEGGGFFGGD=DGD<C>6*3<77C>EGC?EG3<3-))<++5CDE=)<++6/9C>5:3*)83>1:C>C>357**2*(0<)6).502)(0497((*9)((-
@M03506:14:000000000-AKVR1:1:1101:9517:7043 2:N:0:35
ACTCAGGACTACAAGGGTATCTAATCCTGTTTGCTCCCCACGCTTTCGTGCATGAGCGTCAATCTTGACCCAGGGGGCTGCCTTCGCCATCGGTGTTCCTCCACATCTCTACGCATTTCACTGCTACACGTGGAATTCTACCCCCCTCTGCCAGATTCAAGCCTTGCAGTCTCCATCGCAATTCCCAGGTTGAGCCCGGGGCTTTCACGACAGACTTACAAAACCGCCTGCGCACGCTTTACGCCCAGTAATTCCGATTAACGCTTGCACCCTACGTCTTACCCCCGCTGCTGGCACGTAG
+
CCCCCGGGGGGGGGGGGFGGGGGGGGGGGGGGGGGGGGGGGGGGGGGGGGGGGGGGGGGGGGGGGGFGGGGGGGGGGGGGGGGGGGGGGGGGGGGGGGGGGGGGGGGGGGGGGGGGGGGGGGGFGFGGGGGGGGGGGGGGGGGGGGGGGGGGGGGGGGGGFGGGGGGGGCGFEGGAAEGGGGEFGGFCFEFFFFGGCGGEEDGGGGGCF<DCG;EF7:BFDGFGG::D5DFE:AB<>DB8CC<GGGC@CFG4@BG:3(9*7=DGDGFF697:<5CE;()5567(3(4:()6>F0(*93622
@M03506:14:000000000-AKVR1:1:1101:13776:7061 2:N:0:35
ACTCAGGACTACAAGGGTATCTAATCCTGTTCGCTCCCCTAGCTTTCGCACCTGAGCGTCAGGTAAGGCCCAGAGATCCGCCTTCGCCACCGGTGTTCCTCCTGATATCTGCGCATTTCACCGCTACACCAGGCATTCCGATCTCCCCTACCTACCTCTAGTCGGGCAGTATCGGATGCACGCCCGGAGTTGAGCTCCGGGTTTTCACATCCGACTTGCCAAACCGCCTGCCTGCTCTCTCCGCCCCATGAATCCGGACACCGCTCGCCCCCTACGTCTTACCCCGGCGCCCTGCCGCGAG
+
CCCCCGGGGGGGGGGGDGGGGFFGFEFGGGGGGGGGGGEGGGGGGGGGGGGGGGGDGGGGEEGGCAFGGGGGGGGCE@FDFF@FGGCGGGGG@FGBFDFFGGGGCDFGGFCFFGEGDFGFGFGGEGGGGGGGG+EFGGFCCCEBDEGEGFGGGFGGFGFC;=BEG>EG6@F9EED3@5@,@FECCEEC?:CF;DF?F6**=8:5CF7BC8C;*/=/*2A?+;5CF7):7C8*7/>06C*<+2)5CE*>::099@D>)1C=55<>9E/):)1<5**2*.)2-.2((((.()-().4*))(((
@M03506:14:000000000-AKVR1:1:1101:13245:7065 2:N:0:35
ACTCAGGACTACAAGGGTATCTAATCCTGTTTGCTCCCCACGCTTTCGCGCCTCAGCGTCAATCACAGTCCAGATAGCCGCCTTCGCCACCGGTGTTCTTCCCAATATCTACGAATTTCACCTCTACACTGGGAATTCCGCTATCCTCTCCTGCATTCAAGCAATCCAGTATCAAATGCAGTCCCCAGGTTAAGCCCAGGACTTTCACATCTGACTCGGATCGCCGCCTACGCGCCCTTTACGCCCAGTAATTCCGAACAACGCTCGCCCCCTTCGTATTCCCCCGGCTGCTGGCCCGAAC
+
CCCCCGGGGGGGGGGGGGGGGGGGGGGGGGGGGGGGGGGGGGGGGGGGGGGGGGGGGGGGGGGGGGGGGGGGFEGGGGGGGGGGGGGGGGGGGGGGGGGGGFGGGGGGGGGDG:EFEGGGGEGFGDGGGGGGGFGGGCGGGGGGGGGF,DFGGF@DFGGGCC>=DFFFFGF,EFFFFFCDFGGGGGGGGG9FCGGCGG>CGGGFFGGCF9CC7C@EGG*C;CCEGGEEGGFG3)276CF9;79*C=5)+++99B79CBGG5)8D7E8583DDF*0;@?5?-5.(-(,7()(.).8*0)((-
@M03506:14:000000000-AKVR1:1:1101:13136:7067 2:N:0:35
ACTCAGGACTACAAGGGTATCTAATCCTGTTTGCTCCCCACGCTTTCGTGCCTCGGTGTCAGTGCTGGTCCAGGCAGTCGCCTTCGCCACAGATGTTCCTCCCGATCTCTACGCATTTCACTGCTACACCGGGAATTCCACTGCCCTCTGCCGCACTCTAGATCGCCAGTATCCAATGCCATTCCCAGGTTGAGCCCAGGGCTTTCACATCCGACTTAACGACTCACCCACGACGCCCTTACGCCCAGTAATTCCGAGTAACGCTTGCACCCGTCGTGTTCCCGCGCCTGCTGGCCTGGTG
+
CCBCCGFFGGGGGEFGD@CFGGGGGFFAECFGGGGGGEGGGGGD@FEFGGFDGGEDF@CCEFGGGGGFGAFGAFF<FGFCCGECGGEC@=,C,EEFGCFCEACCEGGAGGGGEFGGGCAEGCFGG9,9FGGGGEC?F?,4F;DEEF8D,,9@E>+@+D,3,,@,@EEG68>FFGC,2@A8FE@D:9AFD,>DBD6CD@5>5DEEC7:2,5;***4/9:+09<)*/*)0,*8:)0.)2):=+22/)21)CCF**0**/(/***.)***0+*25)1*/1()262),46(),)(4@,4C7303(
@M03506:14:000000000-AKVR1:1:1101:17134:7088 2:N:0:35
ACTCAGGACTACAAGGGTATCTAATCCTGTTTGCTCCCCACGCTTTCGCACCTCAGCGTCAATACATGTCCAGTGAGTCGCCTTCGCCACTGGTGTTCTTCCGAATATCTGCGAATTTCACTTCCACACTCGGAATTCCACCCACCTCTCCATGATTCAAGCGATGTAGTCTTAAAGGCAATTCCGGAGTTGACCTCCGGGCATTCACTTCTAACTAACAAAGCCGCCTACCTGCACTTTCCGCCCAGTAATTCTGAACAACGCCAGCCCCCTCCTCATTCCCGCGTCTGCTGCCACGCAG
+
6A<@CC,CF9ECEC,CBC@8EF9FFF,E9FCFFG9FFD7FEEC,,CC@FC:6FFD8E7,CF>F9,,CEF,69@E@9@6ECFG@,CEC@F,BF8FC4,,,,<,8,67<,5:B9F@+@=,,5E,,55:FGF,4A+@BF,5;4A=8+C+,,6,8E>,@FDAFD,@++6=,33,EGAC;,,@,,63@67,@>E+3,7,,3D,49*;*4,2EE,+2+22D9+*/44*4;D))/4*;,*/)*(+)>;CCCD*3)<9918;++39*+0.:7)/:::)177<C**-1+)..(41(7():)/)3*/.(--
@M03506:14:000000000-AKVR1:1:1101:20741:7100 2:N:0:35
ACTCAGGACTACAAGGGTATCTAATCCTGTTTGCTCCCCTAGCTTTCGCGCCTCAGCGTCAGTTGTGGTCCAGTGCGCCGCTTTCGCCACAGGTGTTCCTCCCGATATCTACGCATTTCACCGCTACACCGGGAATTCCACGCACCTCTCCCACACTCCAGCACGGTAGTTTCGCCTGCAGGCTCTGAGTTAAGCCCAGAGGTTTCACAGGTGACTTACCGCACCGCCTACGCGCCCTTTACGCCCAATAATTCCTAACAACGCTCGCACCCACTGTATTCCCTCGGCTCCTGGCACAGCC
+
CCCCCGGGGGGGGGGGGGGGGGFGGGGGGGGGGGGGGGGGGGGGGGGGGGGGGGGGGGDFGGGGGGGGGGGGGGGGGGGGGGGGGGGGGGGGGGGGGGGGGGGGGGGGGFFGGGEGGGGGGGCGGGGGGGDGFGGGFGGGGGGGGGFGGGGGGGGGFEGFGFCGGGG>EGBCEEGG5:FF6@C,<DFGGGGC,,;DGGG=FG8<,=CFGGGCF:@@F:8?*)/:C):>EDF5C@B<1)7C+<C51>C>70C?FFD*06*<6>:71/*)*0C>)96+3)/3))..41(0(.42F>:4F0((,
@M03506:14:000000000-AKVR1:1:1101:11376:7108 2:N:0:35
ACTCAGGACTACAAGAGTATCTAATCCTGTTTGCTCCCCTAGCTTTCGTGCCTCAGCGTCGGTATCTGTCCAGAAAGCCGCCTTCGCCACCGGTGTTCCTCCTGATATCTACGCATTTCACCGCTACACCAGGAATTCCGCTTTCCCCTCCAGAACCCAAGCTCTCCAGTTTTGGATGCAGCCTCTGGGTTGAGCCCAGAGTTTTCACATCCAACTTAGAAAGCCGCCTACGCACCCTTTACGCCCAGTAATTCCGAACAACGCTTGCCCCCCCCGTATCCCCGCGGCTCCTGGCCCGGAG
+
CCCCCGGGGGGGGGGDFEGGGGGGGGGGGGGGFGGGFGGGGGGGGGGGGFGGGGGGGGGGGGGGGGGGGGGGGGGGGGGGGGGDGGGEFGFGGGGGGGGGGGGGGGGGGFDGGGGGGGGCFGGGDGFGGGGGDFGGGGGGGGGGGGGGGGGGGGGGGGCFFFGGGGGG8FFFF,BCA6CFFGGGGGGGCEEEG6ECGGGGFCDE,=,5:B?FCCDCF>8,=C<667B>*:?*8=5<2/;AEFDCCC*579+;8@:*98)*7>>G3;/<?9C)<CEG5(8*).4,,(-.3)-.<(4*))-((
@M03506:14:000000000-AKVR1:1:1101:14524:7110 2:N:0:35
ACTCAGGACTACAAGGGTATCTAATCCTGTTTGCTACCCACGCTTTCGAGCCTCAGTGTCAGTTACAGTCCAGAGAGCCGCTTTCGCCACCGGTGTTCCTCCATATATCTACGCATTTCACCGCTACACATGGAATTCCACTCTCCTCTACTGCACTCAAGTCTAACAGTTTCCAATGCACACAATGGTTGAGCCACTGCCTTTTACATCAGACTTATTAAACCACCTGCGCTCGCTTTACGCCCAATAAATCCGGACAACGCTCGCGACCTACGTATTACAGCGTCTGCTGGCACGTCGT
+
CCCCCGGGGGGGGGGGGFGGGGGGGGGGGGGGGGGGGGGGGGGGGGGGGGGGGGGGGGGGGGGGGGGGGGGGGGGGGGGGGGGGGGGGGGGGD@FGGGGGGGGGGGGGGGGGGGGGGGGGGGGGGGGGGGGGGGGGFGGGGGGGGGGGGGGGFGGGGGGGFFFGGAGGCEGFFFGCGGGCFGGCFGGFFGEGGGEED9FGG6CCGCEFFGGGCGGFGCFGGGGFGGFFCFDGGADG@CFGFCCCGGC5FE7++/):*2C*0.)*:C*8CD756C58:<4F4),)4,4B<4)5:02=>)(,(
@M03506:14:000000000-AKVR1:1:1101:25955:7125 2:N:0:35
ACTCAGGACTACAAGGGTATCTAATCCTGTTTGCTCCCCACGCTTTCGCACCTGAGCGTCAGTCTTTGTCCAGGGGGCCGCCTTCGCCACCGGTATTCCTCCAGATCTCTACGCATTTCACCGCTACACCCGGAATTCTACCCCCCTCTACAAGACTCTAGCTTGCCAGTTTCAAATGCAGTTCCCAAGTTAAGCCTGGGGATTTCACATCTGCCTTAACAAACCGCCTGCGTGCGCTTCACGCCGATTAATTCCGCTTAACGTTTTCACCCTCCGCATAACCGCGGCTGCTGGCTCGGAG
+
CCCCCGGGGGFGFFGGC-CFGGCFEEGFFFGGGGGGGG7FEGGFDGGGGGFFFEGFGEFGGGGGGGGCEGGGGGDDGGGGDEG@EFDGGGGGG:FFGGGGGGGGFGDGGGGGGGGGE?@9F,?FEE@EFAB7FE7DGFCDDA=8E>EEFGGF9A?GAFFFFGB;FGFFF<E,;DC,2>C7DFGG??,;DFF9;F9,,=@FD5*5<4=C@+04=+<A:*/3+;/;*>):=D)7DE3<(10?<9>D7**)*/+9@=C**(1*8*0**2*/C4:))1/:*45*.,.13(4)-<())(-*/0((,
@M03506:14:000000000-AKVR1:1:1101:13354:7135 2:N:0:35
ACTCAGGACTACAAGGGTATCTAATCCTGTTCGCTCCCCACGCTTTCGCTCCTCAGCGTCAGTATCGGCCCAGAGACCCGCCTTCGCCACCGGTGTTCCTCCTGATATCTGCGCATTTCACCGCTACACCAGGAATTCCAGTCTCCCCCACCGACCTCTAGCCCGCCCGTATCAACCGCAAGCCCAGAGTTACGCCCTGAGTTTTCACGCTTACCTCTACGAGCCGCCTACGAGCTCTTTACCCCCAAACAATCCGACCAACGCTCCCCCCCTACGCCTTACCGCGCCTGCTGGACTGTAG
+
CCCCCGGGGFGGGGGGGG,CFGGGGGGGGFGDFEGGGGGGGGGGGGGGG7DGGGFFGGBFGGGGFEGEGGCDGGGGGGG@FGGCGGGGGGGGGEGFGGE?EFGF9FC<:,CFECFCEFGGGF+FG7F:FCCGGF@F<FGFGDFEGDGDEG7ACE+@:,,@@98ECGDGECC,4=;E7:>E5CE8F,@,CB9B,*CEECCEFDGGDF+@5*>D*;++0**42***1))7//7*95>/8DFC7<:DG5C)*/;)*005*,)*0>)9/*/5*7);31:**,)/)50(3((0351(0((21)..)
@M03506:14:000000000-AKVR1:1:1101:22626:7173 2:N:0:35
ACTCACGACTACAAGGGTATCTAATCCTGTTTGATCCCCGCACTTTCGTGTTTCAGTGTCAGTAATAGTTTGGCGGACTGCCTTCGTGATCGGTGTTCTATGACATATCTAAGCATTTCACCGCTACATGTCATATTCCATCCGCCTCAACTACACCCAAGAATAACAGTATCCATGGCAGTTCCCCGATTGAGTCGGGGGCTTTCACCATTGACTTATTACCCCCCCCTCACACCCTTTAAACCCAGTGAATCCGGATAACTCTTGCATCCTTCGTATTACACCGCCGTCGGCGACGAAA
+
CC9CCGGGGGGGGGGGGEFGGGGGGGGFGGGGGGGGGFGGGGGGGGGGGGFGGGGGGGGGGGGCFGGGGGGGGGGGGGGGGGGGGGGFFFFFEGGG7FFGGFGGFFGGGGGGDFCDGGFGFEFECEECGFGGDFFGGG9,EFGGGGEEGGGGFDDF,+6@=D8EFEEGFDF9=,=>9>DG+@=,@EGE+8BFCC;7;*8@58EF@CFCEC*1=+>FF>AC8FG6>))0*)8:*69>9<4A?7?CF5A>+9@@=/95C:*/*9*2*0+*0/C@F*+/*()+)5)).1()-)-()-()0)((,
@M03506:14:000000000-AKVR1:1:1101:4610:7182 2:N:0:35
ACTCAGGACTACAAGGGTATCTAATCCTGTTTGCTCCCCACGCTTTCGCACCTCAGCGTCAGTATTGGCCCAGGTCGCCGCCTTCGCCACTGGTGTTCCTCCCGATATCTACGAATTTCACCTCTACACCGGGAATTCCGCGACCCTCTTCCATACTCGAGCCCGACAGTTTCGAATGCACGTCCTCGGTTGAGCCGAGGGATTTCAAATCCGACTTATCGGGCCGCCTACGTGCGCTTTACGCCTAATGATTCCCTGCCACCTTTGACCCCTTCGTATTACCTCGTCTTCTGGCACGACG
+
CCCCCGGGGGGGGGGGGAFGGGGGGGGGGGGGGGGGGGGGGGGDGFGFGECGFGGGGGEGGGGGGGGGGGGGGGGGGGGGGGGGGGGGGGGGGFGFFFGGFFGGEGGGGGGGGGFCBFGGGGGGFGGGGGGGEGGGFGGGGDGGEGCFGGGGGGAFDG:EC@EFGDE*@DFCFGGFFGGGGGGGGCF5::::<FGCGGCCCGGE?@C+++;F=D5E5DBGCDDGG/<B5*)*2).7().20A*>D**9+<0*9FF**)1*0*)02<+*0995)02*2(.<)6<)34(7().)*).**.4((
@M03506:14:000000000-AKVR1:1:1101:8897:7184 2:N:0:35
ACTCAGGACTACAAGGGTATCTAATCCTGTTTGCTTCCCACGCTTTCGCACCTCAGCGTCAATACATGTCCAGTCAGTCGCCTTCGCCACTGGTGTTCTTCCGAATATCTACGAATTTCACCTCTACACTCGGAATTCCACTGACCTCTCCATGATTCGAGCGATGCAGTCTTAAAGGCAGTTCCGGAGTTAAGCTCCGGGCTTTCACCTCTAACTTACAAAGCCGCCTACGTGCGCTTTACGCCCAGTAATTCCGAACCACGCTAGCCCCCTCCGTATTACCGCGGCTGCTGGCACGGCG
+
CCCCCGFFGGGGGFGGGEFGFGCGGFCFGGGGGGGGGGGGGGGEGGGGGDGGGGGGGGGGGGGGGGGFGGGGGGGGGGGGGGGGGGGEEFGGFFGGGGGGGGGGCGFGGGGGGGEGGGGGGGGGGGGGGFGGDGDGGGFGGGGAFGGGFGGGGGFFGGD;FGCCGGGAD@EDGGGAFGGGGGGGGGGDGG,EFCCEGGG>CGEDGFCGA;C7CFGGCGFGG**?CCAFG<FEC45)6C8A+=CGGGCFF+<A8CFF32C*))07*2??FFGB>DGE8(<A)-)(-4(865276(2*9@9((
@M03506:14:000000000-AKVR1:1:1101:24064:7222 2:N:0:35
ACTCAGGACTACAAGGGTATCTAATCCCGTTTGCTCCCCTGGCTTTCGCTCCTCAGCGTCAGTATTGGTCCAGGATGCCGCCTTCGCCACCGGTGTTCCTCCAGATATCTACGCATTTCACCGCTACACCTGGAATTCCGCATCCCTCTCCCACACTCAAGCCATCCAGTATCACACGCAGTTCCCCGGTTAAGCCGAGGGATTTCACGTGTGACGTAGTTGGCCACCTACTAGCCCTTTACGCCCCGTAATTCCGAACAACGCTCGCCCCCCCCCTATTCCCTCCGCGCCTGGCCGGCAG
+
CCCCCGGGGGGGGGGGGFGGGGGGGFGGGGGGDGGGGGGGDGGFCFDGGGGGGGD<FG@GECEFGD9EGGGGGGDFGFGGGGGGGGGDGGGGGG7FCFGFFFGG9?FFGGGGGGGGEFGGGGGGGGGFGFCFFGGFFGGGGGDG@FFG?FFFF8CEFDGGEDDFFDGFFFFBFGFGGCDE8CFGFEF5CBB3>CCE*:ECECEE@@@@69CFGF;*:>8*;F46FFF:7<A+::AFFF;C?EC<DG*711;7*9>6*3C:75557**)2715>7***()+).).4(45()3()(.>).(-(
@M03506:14:000000000-AKVR1:1:1101:8557:7226 2:N:0:35
ACTCAGGACTACAAGGGTATCTAATCCTGTTTGCTCCCCACGCTTTCGTGCCTCAGTGTCAGTGCTGGTCCAGAGAGCCGCCTTCGCAACTGATGTTCCTCCCGATCTCTACGCATTTCACTGCTACACCGGGAATTCCACTCTCCTCTACCGCACTCTAGCGAGCCAGTATCCATCGCCATTCCCAGGTTGAGCCCGGGGCTTTCACGACAGACTTAACTCACCCCCTACGCACGCGTTACGCCCAGTAATTCCCAGTAACCCTTGCACCCTTCGTTTTTCCGCCGCCGTCGGCACAGAA
+
CCCCCGGGDGGGGGGGGFGGGGGGGFGGGGGDGGGGGGGGGGGGGGGGGGGGGGGGGGFGGFGGG<EAEFGGFGGGGGGGGGGGGGGDCGGGGGGCGGGFGGGGD>FGCGGGFGGGGGGCGF,FFEFFGFEFGDCFE<FGGEFEGGGFDGGFEE>>6DGFGF>EGGGF8@DFEFGG7BEGGGF,;9@EGF9,DEGECC5ECC:CCF9,,*))/2,>;D+=3;0+**0=7*8//)2>()8=?C539:*)33+*09>*2,>?6***02*9+9F352*22(07(,5(-(-.,.,(7,())).4)
@M03506:14:000000000-AKVR1:1:1101:19786:7237 2:N:0:35
ACTCAGGACTACAAGGGTATCTAATCCTGTTTGCTCCCCACGCTTTCGTGCATGAGCGTCAGTGTTAACCCAGGGGGCTGCCTTCGCCATCGGTGTTCCTCCACATATCTACGCATTTCACTGCTACACGTGGAATTCCACCCCCCTCTGCCACACTCAAGTCTCCCAGTTTCAAACGCAGTTCCCAGGTTAAGCCCGGGGCTTTCACATCTGACTTAAGAAACCGCCTGCGCACGCTTTACGCCCAGCAATTCCGATTAACGCATGCACCCTCCGTATCACCGCTGCCGCTGTCACGTAC
+
CCCCCGGGGGGGGGGGGGGGGGGGGGGGGGGGGGGGGGGGGGGGGGGGGGGGGGGGGGFGGGGGGGGGGGGGGGGGGGGGGGGGGGGGGGGGGGGGGGGGGGGGGGGFGF9FFGGGGGGGGGGGFGGGGGGGGC?DFGGGGGGEEGGGFGFGGGDC8FF8DAEDFA?,AFC;,E;,4@CC85@FFC,C53@FECE<EGE:CD=CCCGF778CFGFD8FF7CF<CGGE>73;C<5=D;3:EFD*9CED)**;6*92<5(*:*9>D);*6<B5>F5*:;3>*))((,(-7(0((0(.29.,4(
@M03506:14:000000000-AKVR1:1:1101:21068:7254 2:N:0:35
ACTCAGGACTACAAGGGTATCTAATCCTGTTTGCTACCCACGCTTTCGAGCCTCAGTGTCAGTTACAGTCCAGAGAGCCGCTTTCGCCACCGGTGTTCCTCCATATATCTACGCATTTCACCGCTACACATGGAATTACACTCCCCTCTACTGCCCTCAAGTCTAACAGTTTCCAATGCACACAATGGTTGAGCCACTGCCTTTTACATCCGACTTATTAAACCACCTTCGCTCGCTTGACGCCCAATAAATCCGTACAACCCCTGGTCCCTACGTATTACCGGGGCTGCTGGCACGTTGT
+
CCCCCFGGFGGGFGF@E<F8FFFGGGFFFGG@FDGGFEGEFGGGCDEGFGGGGGG?FGFGGGGGGFFGGCEFFFCFGGGGGGGGGGGGECGGGGGFFFFDFFCFGGGFGFFG7=CFCDB9,EF7@:@CEEFCG8:F8,?EB@>,@=8CEDFF,,,6,@@=FGGAF:@B8DD,,EFAFGFGF,,6@9E878@8>:6<,,,<@D79@:9E,20?EDEE7+<::+CEG*?6,*3C56BGDF)=CEC)9CFFF;+31AC*1(*+))22**/)+/96*9:;06)+.)((-(()-0))0,20)).((
@M03506:14:000000000-AKVR1:1:1101:3233:7267 2:N:0:35
ACTCAGGACTACAAGGGTATCTAATCCCGTTTGCTCCCCTGGCTTTCGCGCCTCAGCGTCAGTATCGGCCCAGTAGCCCGCCTTCGCCTCAGGTGTTCCTCCCGATATCTACGCATTTCACCGCTACACCGGGAATTCCAGCTACCTCTTCCGTACTCTAGTCCTGCAGTATCAGCCGACCCTCCGGGGTTGAGCCCCGGGCTTTCACAGCTGACTTACAAAACCGCCTACGCGCCCTTTACGCCCAATCATTCCCAACAACGCTTTCCACCTACGTATTCCCGCGGCTCCTCGCCCGTTC
+
CC<CCGGGGGGGGGGGGGGGGGCGGGCGGGGGGGGGGGGGGGGGGGGGGGGGCFGGGDGGGEGGFFFGGGGGGEDGGGDGGGEGGGGGDGFFGEEFGGGGGGGGCFEFGGGGGGGGGGGGGGGGGGGGGGGD73CEFGGGGGGGGGGGGGGGGGCGFGGGGGGGGFGFFFD7DE9?CEGCEGFGGGGGGG8C:CFE@?EEGG88CC7FF7CD6FG?C@B7+*CEC7:>79?*>>>D>))3+<557EE5=*+*19C*:1C55:;CD***<*:F;60*2)1+)).4936:()-().1)8)-((
@M03506:14:000000000-AKVR1:1:1101:13657:7274 2:N:0:35
ACTCAGGACTACAAGGGTATCTAATCCTGTTTGCTACCCACGCTTTCGCTCCTCAGCGTCAGTTCCGGCCCAGACCACCGCCTTCGCCACTGGTGTTCCTCCTGATATCTGCGCATTTCACCGCTACACCAGGAATTCCGTGGTCCCCTACCGGACTCAAGCCATACCAGTATCGAGTGGCCGCTCCAGGTTGAGCCTGGAGGTTTCACACCCGACTTGGTAAGCCGCCTACGAGCTCTTTTCGCCCAATAAATCCGGCCAACGCTTGCCCCCTACCTATCACCCCGGGCCCTGGCGCGGC
+
CCCCCGGGGGGGGGGGGGGGGGGGGGGGGGGGFGGGGGGGGGGGGGGGGGGGFGGGGGGGGGGGGGGGGGGDGGGGGGGGGGGGGGGFCFGGGGGGGGGGGGGDEGGGGFFGGGGGEFGGGGGGDFGFGGGFG@EGGFGGGDGGGGGGGDFGGG>>EFGGGGGCGGGGGGGCDGECGEC:C,;>:CCC?F>BC,6DFGE:,;CE6F?@F7;95?58):*<:7D+*CDEGG>?5;AC6C*9A+*19ECDGGF7=7FFC9)*)<F5588)8?6)87***)*0)-68(((0()(()(-5)0(-(
@M03506:14:000000000-AKVR1:1:1101:14783:7276 2:N:0:35
ACTCAGGACTACAAGGGTATCTAATCCTGTTTGCTCCCCTAGCTTTCGCGCCTCAGCGTCAGTAGTGGTCCAGTGCGCCGCTTTCGCCACAGGTGTTCCTCCCGATATCTACGCATTTCACCGCTACACCGGGAATTCCACGCACCCCTCCCACCCTCCAGCACGGCAGTTTCGCCTGCAGGCTCTGAGTTAAGCCCAGAGGTTTCACAGGTGACTTACCGTACCGCCTACGCGCCCTCTACGCCCAATAATTCCGCACAACGCTCGCACCCTCAGTATTACCGCGGCTGCTGGCACAGAG
+
CCCCCGFGFGGGGGGGGEGGGGAFGGGGGGGGGGGGGGGGGGGGGGGGGDGGCFGGGGBFGGGGFFFFGGGGGGGGGGGGGGEGGEDGGG=E<EFFGGGGGFGGGGGDE<9EECGGCEGGF?@CBFGGGGGGGGEDFGFCFGDCG6>8>EGGFD:BFGGGGGGFEDGCEE>=ECCCEGFEFCCFGGC9;?@F;7FCG5:5,CFFGGG79>C>F+5<@C6<7>*A7*)>EGFCD3BD9D)0<<>CDE8>*3A884CC*()54>>GDGE@8BDF3C8@C4*2:)-:B66@3B05)22294(5(
@M03506:14:000000000-AKVR1:1:1101:18956:7295 2:N:0:35
ACTCAGGACTACAAGGGTATCTAATCCTGTTTGCTCCCCACGCTTTCGCGTCTCAGCGTCAGTCACGTCCCAGCGAGCTGCCTTCGCCATTGGTGTTCCTCCTGATATCTGCGCATTTCACCGCTACACCAGGAATTCCACTCGCCTCTTCCGGACTCGAGCTTGACAGTATCCACCCGCCTCCCGGGGTTGAGCCCCGGGCTTTCAGCGCGGCCTTCCCAATCCGCCCACACGCGCCTTACGCCCAATGATTCCGGACAACGCTTGCCCCCTACCTATTACCGCTGCTTCCGCCACGTAG
+
CCCCCGGGGGGGGFGGGGCFGF9FGGGGGGEFFDFGFFGGGGGDGGGGGGFGGFFGGCBFCCFGFACEG@C@FGGGDGGGGGGFGGGG7FE9D?FEGGGFFGGG<BA<FA<FDEG>CFGGEF7FCGGGGGFFCD8FAFGGGCE7@CCBFG,@@C>EGGGD6CEGC,>D@9,3EA969E>CGCDFCE85;EEG66B8*=CCEGGGC?+:+/)>E)8/2*7C75**0)75*95*9:B7())*+AFC5>*5:CF@480*)-CC>F))*2/5C:CBE3C*<)*+.4),1015)*-)7(()))-(.
@M03506:14:000000000-AKVR1:1:1101:24055:7325 2:N:0:35
ACTCAGGACTACAAGGGTATCTAATCCTGTTCGCTCCCCACGCTTTCGCTCCTCAGCGTCAGTATCGGCCCAGAGACCCGCCTTCGCCACCGGTGTTCCTCCTGATATCTGCGCATTTCACCGCTACACCAGGAATTCCAGTCTCCCCTGCCGAACTCCAGTGATGCCCGTATCGACCGCAAGCTCAGGGTTAAGCCCCAAGTTTTCACGACCGACGCGACACACCGCCTACGAGCTCTTTACGCCCAATAATTCCGGACAACGCCCTCCCCCCACGTATTACGCCCGCCTCCGGCCCGTC
+
CCCCCGGGGGGGGGGGGFGGGGFGGGGGGGGGGGGGGGGGGGGDGGGGGFGGFGGGGGGGGGGGCFGGGGGGFFGGGGGGEFFFFCFGGGGGGFCFGGGGGFGGCFGGGGGGGGCDECFGGFGDFFG9DGDFECDFFFGGGFC6@D8CFCCFGG+>8AEEC:DCC:ECG>ECDFEGGEGG>E*65>D,=@:<:CCCFGE5ACFCCFGGGG3):9*:8))2>)7*/95:E<57<).92C=CC+:5>C5)**+**1*:40DG))))//:5*)575)1:*-)+())((((72)(()((1..(,(
@M03506:14:000000000-AKVR1:1:1101:5647:7335 2:N:0:35
ACTCAGGACTACAAGGGTATCTAATCCCGTTCGCTCCCCTAGCTTTCGCGCCTCAGCGTCAGTGTCGGCCCAGCAACCCGCCTTCGCCGCAGGTGTTCCTCTTGATATCTACGCATTTCACCGCTACACCAAGAATTCCAGTTGCCCCTTCCGCACTCTAGCCCCGCAGTATCAGTTGACCTTTCCGAGTTAAGCTCGGAGATTTCACAACTGACTTGCGGAGGCCGCCTACGCGCCCTTTACGCCCCGTAAATCCGAAACACGCTTGCTCCCCCCGCATTACCGCCGCGTCGGGCCCGGG
+
CCCCCGGGGGGGGGGGGGGGGGGGGGGGGGGGGGGGGGGGGGGGGGGGGGGGGGGGGGGGGGGGGGGGGGGGGGGGGGGGGGGGGGGGGGGGGGGGGGGGGGGGGGGGGGGGGGGGGGGFGGGGGGGGGGGGGGGGGGGGFGFGGGFFFGFGGGGGGGGGGF@FGGGGGGGFGEFGGGGGGGFGGFGGGGGGFGG7:C:5CGGCFGGGGGDGE;EGF*6=<DCE3<DECD:F3;.74C7EGGD7CEC):/:>39FF<:**)0><>8C>C4C?FGGC8()244)-(((0()((.(-)))41-
@M03506:14:000000000-AKVR1:1:1101:7700:7348 2:N:0:35
ACTCAGGACTACAAGGGTATCTAATCCTGTTTGCTCCCCACGCTTTCGCGCCTCAGCGTCAGTATCGGGCCAGTTGGCCGCCTTCGCTTCTGGTGTTCCTCCGAATATCTACGAATTTCACCTCAACACTCGGAATTCCACCAACCTCTCCCGATCCCCAGATCGTCAGTATCAAAGGCAGTTCCAGGGTTGAGCCCTGGGATTTCACCCCTGACTTAGCGATCCGCCTACGCGCGCTTTACGCCCCGTAAACCCGAACAACGCTAGTCCCCTTCGTATTCCCGCGGCGTCTGCCACGAAG
+
CCCCCGGGGGGGGGGGGGGGGGGGGGGGGGDGGGGGGGGGGGGGGGGGGGGGGGGGGGGGGGGGGGGGGGGGGGGGGGGGGGGGGGGGGGGGGGGGDGGDGGGGDEGGGFGGGGFGGGGGGGGGGGGGGGGGGDGCFDGGGDFGGGEFFGGGGGGGEGGGGGFGF:D?EFACGFG9C6CEEDEGGGGGGG7>FDGGGCFFG9D?6CCFCFGCFGF,:8FFGGGGDD>>=<5CDEFD;3BCFF<<CE*>GDE>*.><),9:5:<G3*1/06CF478*;84E)-)433(5(.--7)4*9>(41
@M03506:14:000000000-AKVR1:1:1101:12415:7354 2:N:0:35
ACTCAGGACTACAAGGGTATCTAATCCTGTTTGCTCCCCACGCTTTCGCACCTCAGCGTCAGTATCGGGCCAGTGAGCCGCCTTCGCCACTGGTGTTCTTGCGAATATCTACGAATTTCACCTCCACACTCGCAGTTCCACTCACCTCTCCCGAACTCGAGATCGTCAGTATCGAAGGCAGTTCTGGAGTTGAGCTCCAGGATTTCACCCCCGACTTAACAATCCGCCTACGTGCGCTTTACGCCCAGTAATTCCGAGCAACGCTACCCCCCCTCGGATTACCGCGTCTGCGGGCCCGTAG
+
CCCCCGGGGGGGGGGGGGGGGGGGGGGGGGGGGGGGGGGGGGGGGGGGGGGGFGGGGGCGGGGGFG7EGGGGGGGGFGGGGGGGGGGGEGGGGGGGGGGGGGGGGGGGGGGGGGGGGGGGGGGGGGGGGGGGD7FFGGGGGGGFGGFG,@EEGG6CFDEFCFCFGGGCGGGGGGC6ECFGGGFGGGFG>,:;,182>E?EFFF7ECCGE6DDGD5*:CCCCG=FFDF>5CADC5:C@7:E+319CE8)3<<9*10*143*07099A888>D3)121*(0*)590>6(),).()((/0)-((
@M03506:14:000000000-AKVR1:1:1101:22980:7357 2:N:0:35
ACTCAGGACTACAAGGGTATCTAAACCTGTTTGCTCCCCACGCTTTCGTGCCTCAGCGTCAGTATCGGGCCAGTGAGCCGCCTTCGCCACTGGTGTTCTTGCGAATATCTACGAATTTCACCTCTACACTCGCAGTTCCACTCACCTCTCCCGAACTCAAGATCCTCCGTATCAAGGGCAGTTCTGGAGTTGAGCTCCAGGATTTCACCCCTGACTTAAAGACCCGGCTACGCACCCTTTCGGCCCACTGATTCCGAGCAACGCTAGCCCCCTCCGTATTACCGCTGCTGCTGGCACTAAC
+
CCCCCGGGGGGGGGGGGGGGGGFFGFGGGGGGGGGGGGEGGGGGGGCGF@@FFGG@FGGGDGGGAECCEEGGGGGGGGGGGGGGGGGDFGGGFGGGDGFGEFGED+AFEAEGFGFCEGGC,CE<F9FGGFFFGDGGFDG;:,@8D?FGFE>@CCGGDFD8EA9,@3E?8@F,577:<++@CDAFGG7E>,3,3<:7:@C?8*,,>::5:C4;7F>,7:+,4+2:*))2:>)/)))1(/;E+*)18:*)*+0/*8C<D(>/7))1/**02)9>BCCE*()0-)--61(.,<386(1**)4(.
@M03506:14:000000000-AKVR1:1:1101:17603:7378 2:N:0:35
ACTCAGGACTACAAGGGTATCTAATCCTGTTTGCTCCCCTAGCTTTCGCGCCTCAGCGTCAGTTATGGTCCAGTGAGCCGCTTTCGCCACAGGTGTTCCTTCCGATATCTACGCATTTCACCGCTACACCGGAAATTCCACTCACCTCTCCCATACTCAAGCCCGACAGTTTCTAATGCAGACTCTGGGTTGAGCCCAGAGATTTCACATCAGACTTGTCAAACCGCCTACGCGCCCTTTACGCCCAATAATTCCGAACAACCCTTGCCCCCCCGCTATTACCGCGGCTGCTGGCACCAAG
+
CCCCCGGGGGGGGGGGGGGGGGGGGGGGGGGGGGGGGGGGGGGGGGGGGGGGGGGGGGGGGGGGGGGGGGGGGGGGGGGGGGGFGGGGGGFGGGGGGGGGGGGGGGGGGGGGGGGGGGGGGGGGGGGGGGCDGGGGGGGGGFFFGGGGCGFCCGGGGGGGDGFFGGG>EEGGFGGGGCFGGCFCFGGGGFG>?FGGGGGGGGC,>CFFG23:?>FGFGFGGGFFF5??C7)7CBBG1D4@;=3>D=E@*2<97*:67<35)))**;C4CFC>))2**(0+454(((-83)(./(,06).3,
@M03506:14:000000000-AKVR1:1:1101:19335:7419 2:N:0:35
ACTCAGGACTACAAGGGTATCTAATCCCGTTCGCTCCCCACGCTTTCGCACATGTGCGTCAGTACGACGCCAGGGTGCCGCTTTCGCCACTGGTATTCCTCCCGATCTCTACGCATTCCCCCACTACACCGGGAATTCTGCACCCCTCTCCTGCACTCCAGCCAGGCCAGTTCGCACTGCAGTTCCCGGGTTGAGCCCGGAGATTTCACATCCGGACTTGCCATTCCGCCTGGCCGCGCCTTACACCGCGGAATTCCGAACCACGGTTGTTCCCCCCGTAATACCTCGGCAGCTGCCTGCG
+
CC<CCF<EFGFGF<E9C6,CFGGGA@9EFDEF7@FEE@FFGCGEGEC@@7@@E,<,<@B:,8CCFFEGGCF@7,CEFDAF7:=<DFCE7FFG,EF<<?,B?F@FE=F,BAEF+>+6=?A,A6BC<<EEF,+::>+8=,C;FCB8+@>C,>8A,9DFECFFC,>,,@>C5D>CEED:9*<<C8CB,5:CCG*::5<60=EC*9=*1+4+<+;C?5=/>)0+;DDED7605*7**.))())*1:C*:+8)***0)0**:(1*8>F3C*178)76F=8C*(7:(,)-))))(0,(030*)1)((
@M03506:14:000000000-AKVR1:1:1101:17803:7430 2:N:0:35
ACTCAGGACTACAAGGGTATCTAATCCTGTTTGCTCCCCACGCTTTCGCTCCTCAGCGTCAGTACTGGCCCAGAACACTGCCTTCGCCATCGGTGTTCCTCCTGATATCTGCGCATTTCACCGCTACACCAGGAATTCCGTGTTCCCCTACCAGACTCCAGTCACCGCAGTATCAGATGGCGTCTCCGGGTTGAGCCCTGAGTTTTCACATCTGACTTACGGAACCGCCTACGCGCTCTTTACGCCCAATAAATCCGGACACCGCTCCGACCCTACGCATTACCGCGGCCGCTGGCCCCAC
+
CCCCCGGGGGGGGGGGGGGGGGFFGGGGGGGGGGGGGGGGGGGGGGGGGGGGGGGGGGGGGGGGGGFGGGGGGGCFFGFGGGGGGGGGGGGGGGGGEGGFGGGGGGGGGGGGGGGGGGGGGGGGGGGGFGGGDFG<FFGGGGGGGGGGGGGGG?3DFGGGGGFFGFEGGGGGGCBD,EE?CGGGEFGGGGCGGFFFGGGGGGGFGCG7=>DFGG7EFGFCG4*:8CE>GGBD<)8C;DF7F+7/95CDC>C6=*7*)(9CD)0))*2);<CDEF6;*3)1(.:4(4()(),(.41*0)(-(
@M03506:14:000000000-AKVR1:1:1101:5658:7453 2:N:0:35
ACTCAGGACTACAAGGGTATCTAATCCTGTTTGCTCCCCACGCTTTCGCGCCTCAGCGTCAGTCTTGGACCAGGTCGCCGCCTTCGCCACCGGTGTTCTTCCCAATATCTACGAATTTCACCTCTACACTGGGACTTCCACGACCCTCTTCCAGACTCAAGAATACCCGTCTCGAACGCAGACCCAAGGTCAAGCCCTGGAATCTCACGCCCGACAAAGCCTGCCGCCACCGCGCCCATTACGCCAAGTCATTCCGCGCACCGCTCCCCCCCTTCGCATTCCCGCGGCTGCTGCCCCGACG
+
CCCCCGGGGGGGGGGGFGGGGGGGGGGGGGGGGGGGGGGFGGGGGGGGGGGGGGGEFFGEGGGGGCEDGGGGGGGFEFGGGGEGGGGGGGGGGGGG7AFGGGGGFCFFGGGGCF?F7FEFGGEFGGFGGGGG,F,4EF:,E>CGGGGG,@DCA9FF?CEFDF8FEEFFGEC,,:88@CE8:*CDF>57*D,?,,?:19@CG*;4CE7C,9C?E4**:D)7*2*27C:D7*2:5.<56*)32<57C**0<C+//8:<34)*)).95**8C>DEF5;**(0*)-)(((,8,)(.02(*004((
@M03506:14:000000000-AKVR1:1:1101:4066:7462 2:N:0:35
ACTCAGGACTACAAGGGTATCTAATCCTGTTTGCTCCCCACGCTTTCGCGTCTCAGCGTCAGTCACTGTCCAGAAGGCCGCCTTCGCCACCGGTGTTCCGCTTGATATCTACGAATTTCGCCTCTACACCAAGCATTCCACCTTCCTCTCCAGGACTCTAGCCCTGCAGTTTCGAGTGCACTTCCACGGTTGAGCCGTGGGATTTCACACCCGACTTGCAGGGCCGCTCACACGCGCTTTACGCCCAGTAATCCCGACAACCGTTTGTACCCGCCGTCTTACAGCGGCTGCCGGCCCAGAG
+
CCC@CFGGGGGCFGGGGG8F9EF<FD<FGGGGGFGGGG@FGGGGCGGGGECFGGGCFCBFEFGGGGGGGF,EDF8FEFGGGG7CCCFCG@FEDBEFFGGGGGGGCG9DGGFFGEFF+5EF:C7FEADEFFGF:7EFFE,FFGGF?FGG,8DFGC+=>=,3@E8=8,8@DD,8EE>FGGCFBC?FE;DE*66>35DE*149;*DF<:,,=;9/:CGG:*B?645*9)5)*:AF<5BG0)7;<CD3CC8>7@+7*901*()2)0.158*.+9**0/**137/6<)))((.-.4,01().)(..
@M03506:14:000000000-AKVR1:1:1101:18179:7507 2:N:0:35
ACTCAGGACTACAAGGGTATCTAATCCCGTTTGCTCCCCTAGCTTTCGCGCCTCAGCGTCAAGAACAGGCCAGGAAGTCGCCTTCGCCACTGGTGTTCCTCCCGATATCTACGCATTTCACCACCACACCGGGAATTCCACTTCCCTCTTCTGCCTTCAAGTCGATCAGTATCGAGTGACCCTACCCAGTTGAGCCGGGGGCTTTCACACTCCACTTACAACCCCGGCAGCGCGCCCTTTACGCCCCGTAAACCCGGACAACGCCCGTCCCCTACGCATTACGTCGTCCGTTGGAACTTAG
+
CCCCCG<FGFGFF9CFCCFGGAFDFG9EFEFD@FFGGGGG8@CFGGFCG@FGGEFFFEFB,8C@@GGGFDF<FDF<6EF7@CGBFCE@@FE=,A?EGG?FFGECFGGEGCC<++@FEFF<EFFD+4A:FF7::=F=,CECFEFG,>,@D9;DA9,3@9,=,7@>6+6@FDAB:++6@8,,@FG,43DE83,7,@83:CC**:ECFG+4+2*0*;CC:++++**29C)8*))/)0717).++<CC75*.1*;5*.1/)(1*0).)/*8<5)97)**/*,):).(..((0(..)0()*)0)-)
@M03506:14:000000000-AKVR1:1:1101:24567:7528 2:N:0:35
ACTCAGGACTACAAGGGTATCTAATCCTGTTTGCTCCCCACGCTTTCGCGCCTCAGCGTCAATTACGGGCCAGATAGCCGCCTTCGCCACCGGTGTTCTTCCCAATATCTACGAATTTCACCTCTACACTGGGAATTCCACTATCCTCTCCCGCATTCCAGCTCATCAGTATCCAGCGCAGCCCCCAGGTTGAGCCCGCGAATTTCACGCCTGACTTGATAAGCCGCCAACGCACCATTTACCCACAGCAACTCCGAACAACGCGTGCCCCCCTCGTATTACCCCGCCGCCTGGCACGCAC
+
CC<CCGCF9FFDGGE<FF@FCF9FGGFGFGGGGFGGG@GGGGEGDGGGC@BB@@,@FFCF7CFDFGGF+@FEF<E,CCECCF,8C7,=,FFCBBCFCFFGGGFGGGG9BEEDFDCFGGGGGAF=<FGF849,,AEF,CFGFGGC9CG9=DD=3=@+C=3DAD=@,,>6EFGCA,;:<+@E+37CCE5ECFE7D6?CGG*C=4EF7C=?C**;E<9C7**=@>*+;:3)*)8:>75C(*1009*2***)2**)009*/,11)0)51*:);)/)))2*245+)--(,((0()(()((005(4(
@M03506:14:000000000-AKVR1:1:1101:20218:7561 2:N:0:35
ACTCAGGACTACAAGGGTATCTAATCCTGTTTGCTCCCCACGCTTTCGCACCTCAGCGTCAGTACCGGGCCAGTGAGCCGCCTTCGCCACTGGTGTTCTTGCGAATATCTACGAATTTCACCTCTACACTCGCAGTTCCACTCACCTCTCCCGGACTCGAGCTCTCCAGTATCGAAGGCAGTTCTGGAGTTGAGCTCCAGGATTTCACCCCCGACTTAGAAAGCCGCCTACGTGCGCTTCACGCCCAGTAATTCTGAGCAACGCTAGCCCCCTTCGTATTACCGCGGCTGCGTGCACTAAA
+
CCCCCGGGGGGGGGGGGGGGGGFGGGGGGGGGFGGGGGGGGGGGGGGGGGGGGGGGGGFGGGFFGGGGGGGGGGGGGGGGGDGGGGGGDGGGGCAFGGGGGGGGE7FFEEGGGGFFGGGGGG?FGGGGFFGDGEGGFFGGG,@FDGFGGGGGGG8+=@FFGDGGCGGFGGGFGEC6;BFFGGFGGFFCDF2DDFFCFEE,D9>CFGFG<CDG5)4*9@FFCFGGGGFFDCF=0;5C>C5EGG<CFE5)<9AF68*00)9+)))9<**90?7<>*282(8A9<B:14(.35(,)(-7?*).)
@M03506:14:000000000-AKVR1:1:1101:13653:7575 2:N:0:35
ACTCAGGACTACAAGGGTATCTAATCCCGTTCGCTCCCCTAGCTTTCGCGCCTCAGCGTCAGTGTCGGCCCAGCAACCCGCCTTCGCCGCAGGTGTTCCTCTTGATATCTACGCATTTCACCGCTACACCAAGAATTCCAGTTGCCCCTTCCGCACTCTAGCCCCGCAGTATCAGTTGACCTTTCCGAGTTAAGCTCGGAGATTTCACAACTGACTTGCGGTGGCCGCCTACGCGCCCTTTACGCCCAGTAAATCCGAACAACGCTTGCTCCCCCCGTATTACCGCGGCCGCTGGCACGGG
+
CCCCCGGGGGGGGGGGGGGGGGGGGGGGGGGGGGGGGGGGGGGGGGGGGGGGGGGGGGGGGGGGGGGGGGGGGGGGGGGGGGGGGGGGGGGGGGGGGGGGGGGGGGGGGGGGGGGGGGGGGGGGGGGGGGFGGGCFEGGGFGGGGGGGGGGGGGGGGGGGFGFGGGGGGEDFGGGGGGGGGGGFGGGEGGGF,;E,CEDCC?8FFG@E:DD4CCFFGCAGGGGEFFEFGGFFDB@GBGFGFFD<<=*):8EF?427C(3=>5))9:8)**:<FGGGC?:=7)64323:()-,)-49)*34(
@M03506:14:000000000-AKVR1:1:1101:16874:7595 2:N:0:35
ACTCAGGACTACAAGGGTATCTAATCCTGTTTGCTCCCCACGCTTTCGTGCCTCAGCGTCAGTATCGGGCCAGTGAGCCGCCTTCGCCACTGGTGTTCTTGCGAATATCTACGAATTTCACCTCTACACTCGCAGTTCCACTCACCTCTCCCGAACCCAAGATCTTCAGTATCGAAGGCAGTTCTGGAGTCGAGCTCCAGGATTTCACCCCTGACTTAAAGACCCGCCTACGCACCCTTTACGCCCAGTGATCCCGAGCAAACCCACCCCCCTCTGTATTTCCGCGGCTCCTGGCCCGAAA
+
CCCCCGGGGGGGGGGGGFFFGGGGGGGGGGGGGGGGGGGGGGGGGGGGGGGGGGGGGGGGGGGGFGBGGGGGGGFGFGGGGGG7FFGGGGGGGGGGGGGGGGGGGGGGGGGGGGGGCFGGGGGGFGGGGGGCGCFFDFGGGGGGGGGGGFGGGDGEGGGF??GFGGFGGGGFGEC?GCF@E8,>@;9AF6D7:?ECC,,ACDFEFCF22C):59C9>FFF7+6,;C>A=38=7))>79AC7C38>EC<F@?B**2/*43:4))/*1*8C5<:5**00./26<D0((()(0-.).(*)0-((
@M03506:14:000000000-AKVR1:1:1101:2990:7627 2:N:0:35
ACTCAGGACTACAAGGGTATCTAATCCTGTTTGCTCCCCACGCTTTCGCACCTCAGCGTCAGTATCTTCCCAGATCGCCGCCTTCGCCACTGGTGTTCCTCCCGATATCTACGAATTTCACCTCTACACCGGGAATTCCGCGATCCTCTTAAGTACTCAAGCACTGCAGTTTCGGATGCACTTCCTTGGTTAAGCCGAGGGATTTCACATCCGACTTGCAATGCCGCCTACGTGCGCTTTACGCCCAATAATTCCGAGCAACGTTTGCACCCTTCGTATTACCGCGGCTGCTGGCCCGCAT
+
CCCCCGGGGGGGGGGGGGGGGGGGGGGGGGGGFGGGGGGGGGGGGGGGGGGGGGGGGDGGGGGGGGGGFCGGGGGGGGGGGGGGGGGGGGGGDGGGGGGGGGGGGE@EGGGGGGGGGFGGAFEGGGGGGGGGG@FFGGGGGDEGGGGGGGGGGGGGGGGGGFGGGF,,:EGEFGDEGGGGGGGFFGGA8FCAE;FFE5CGGGFFGFEF@7DFCDCC8DCC>7FFF3555/;*8))51D389C395:*5:E<09FGFD(9*0.)1>FCFFF*<;488*35C<99?(,()()-))((1))(((
@M03506:14:000000000-AKVR1:1:1101:6171:7638 2:N:0:35
ACTCAGGACTACAAGGGTATCTAATCCTGTTCGCTCCCCTAGCTTTCGCGCCTCAGCGTCAGGTAAGGCCCAGAGATCCGCCTTCGCCACCGGCGTTCCTCCTGATATCTGCGCATTTCACCGCTACACCAGGAATTCCGATCTCCCCTACCTACCTCGAGTCGAGCAGTATCGGGTGCAGGTCCCGGGTTGAGCCCGGGATTTTCACATCCGACTTGCACGACCGCCTACGCGCGCTTTACGCCCAATAATTCCGGACAACGCTCGTCCCCTACGCGTTACCGCCGCTGCTGGCACGTCG
+
CCCCCGGGGGGGGGGGGGGGGGGGGGGGGGGGGGGGGGGGFGGGGGGGGGGGGGGFGGGGGGGGEGGGGGGGGGGGGGGGGGGGGGGGGGGGGGGGGGGGGGGGGGGFGGFGGGGGGGGGGGGGGEGGGFCGGGGGGGGGGGGCGGGGGGGGGGGGGGECB?FEGGDCFFDBFGGDFDDGGGGGGGGG5@EGGEFGGDGG=DGGGGFGDFGGGGGD<CA6C<5EGGFFEGF5DEDD>D@F:E7C>CEFCF7F79FC)4D*)8.5*/*./8DFF*:8*()1,,)(((-7,.7)).-*1).(,
@M03506:14:000000000-AKVR1:1:1101:12660:7639 2:N:0:35
ACTCAGGACTACAAGGGTATCTAATCCTGTTTGCTCCCCACGCTTTCGCGTCTCAGCGTCAGCAAAAGACCAGCGAGTCGCCTTCGCCACTGGTGTTCCTGCGAATATCTACGAATTTCACCTCTACACTCGCAATTCCACTCGCCTCTTCTTTGCTCCAGGTCGCCAGTTTTGAAGGCAGTTCCGAGGTTGAGCCTCGGGATTTCACCCCCAACTTAACGACCCGCCTACACGCGCTTTACGCCCAGTAAATCCGAACAACGCTAGCCCCCTTTGTATTACCGCGGCTGCTGGCCCGAAG
+
CCCCCGGGGGGGGGGGGGGGGGGGGGGGGGGGGGGGGGGGGGGGGGGGGGGGGGGGGGGGGGGGGGGGGGGGGGGGGGGGGGGGGGGGGGGGGGGGGGGGGGGGGGGGGGGGGGFGGGGGGGGGGGGGGGGGGGDGGGGGGGGGGGGGGGGGGGGGGGGFGEGGGGCEGGGGFGDEFFGDEGGGGGGGGGGGGGGGGGGEE4:CAFGGFGGG5DEGGGCG3>DGGGFFE*)+08:79C>GGG7CCGGFGF7=6@FGC:DGFFDD3?*)AFD<><87CA43)6<?FF;793()),8*).-4(
@M03506:14:000000000-AKVR1:1:1101:28516:7645 2:N:0:35
ACTCAGGACTACAAGGGTATCTAATACTGTTTGCTCCCCACGCTTTTGCACCTCAGAGCCAATATGTGTCCAGTGAGTCGCCTTCGCCACTGGTGTTCTTCCGAAGATCTACGATGTTCACCTCTACACTCGGAATTCCACTCACCTCTCTACAATTCTAGCGATGCAGTTTTAAAGACAATTCAGGAGTTGAGTTCCGTGCTCTCACCTCTAATTTGCATACCCGACTATGTGAGCTTTCTGCCAAGTAATTCAGTACAACGCTCTCTCCACCCCACTTCACGCTGTTGCCGGCCTCTGG
+
CCCC?<EF<EFFA-C-7E,C,,,,6,,CFDC<E,,CC<FC7@FC,F,CE9@CF<8@,C,C8F8,6@EEF,,CFFGGGCC+@@FB<F6,BCG8<FAF@C,<EF@7,+85E9?,A,,,4CEFFC9A9FCFF;,+@:4D,?;;,,9E=8,,9=4=>E?CF8@CBDE>,@BCGC,:=3,@,,@EBE9,,,6,66@ED=,7E8=6+++,,,,2:+397+,7<;<A7;*,33**4*1<EF9DBCA,,,5+*4,2=,,+=4+++14,=A4//*3;+*0+)****..0)7)(/(())*.)0((9))())
@M03506:14:000000000-AKVR1:1:1101:11262:7672 2:N:0:35
ACTCAGGACTACAAGGGTATCTAATCCCGTTTGCTCCCCACGCTTTCGCACATCAGCGTCAATACCGGTCCAGTGAGCCGCCTTCGCCACTGGTGTTCTTCCGAATATCTACGAATTTCACCTCTGCACTCGGAATTCCACTCACCTCTCCCGGATTCAAGCGATGCAGTCTTAAAGGCAGTTCCGGGGTTGAGCCCCGGGCTTTCACCTCTAACTTACAAAGCCGCCTACGCGCGCTTTCCGCCCAGTCATTCCGAACAACGCTAGCTCCCTCCGTATCACCGCGGCCGCTGGCACGGGG
+
CCCCCGGGGGGGGGGGGGGGGGGGGGFGGGGGGGGGGGGGGGGGGGGGGGGGGGGGGGGGGGGGGGGGGGGGGGGGGGGGGGGGGGGGGGGGGGGGGGGGGFGGCGFGGGGGGGGGGGGGGGGGGGGDF9AFGD@FGGFGGGGDGGGGGGGGGGGG>GG8AFGDD>>CDFGGFGBFCFGGGGGFGGEECC*>DCFFFGGCCDCFCGCGGGGGC>C@CCFGGFFDD5D5ECF5))09>G3C+35<DGE:0++9@FFCD?GC).)1*2*)+9<FFGE5/2>*6)2(7((0(0,(),1**),(4
@M03506:14:000000000-AKVR1:1:1101:20795:7673 2:N:0:35
ACTCAGGACTACAAGGGTATCTAATCCTGTTTGCTCCCCTAGCCTTCGCGCCTCAGCGTCAGTTGCAGCCCAGATAGCCGCCTTCGCCACTGGTGTTCCTCCCGATATCTACGCATTTCACCACTACACCGGGAATTCCGCCATCCTCTGCTGCACTCCAGTTACTCAGTTTCAAATGACCCCTCCGGGTTAAGCCCGGATATTTCACATCTGACTTGAGTTACCGCCTGCGCGCTCTTTACGCCCATTAATTCCGGACAACGCTCGCATCCTACGTATTACCTCGGCTGCTGGCCCGTTG
+
CCCCCGGGGGGGGGGGGGGGGGGGGGGGGGGGGGGGGGGGGGGGGGGGGGGGGGGGGGGGGGGGGGGGGGGGGGGGGGGGGGGGGGGGGGGGGGGGGGGGGGGGGGGGFGGGGGGGGFGFGGGGGGFFFFEGGGFAFGGGEGGGGGGGGGGGGGGF>DGGGGGGGGGGFGG9CGFGGFFCCEGFEGGGG>EFF9CDCEC?EC7EGGGGFDGFG+,A>*??FGDFGDEA5757C3)//>6<5CD<D*;)+30=*8:6D?G=)57D<E5@G356F>E*;3@C)64))((81)34;08/5),.-
@M03506:14:000000000-AKVR1:1:1101:23474:7715 2:N:0:35
ACTCAGGACTACAAGGGTATCTAATCCTGTTCGCTCCCCACGCTTTCGCTCCTCAGCGTCAGGTAAGGCCCAGAGAACCGCCTTCGCCACCGGTGTTCCTCCCGATATCTGCGCATTTCACCGCTACACCGGGAATTCCATTCTCCCCTACCTACCTCTAGTCTGCCCGTATCCACTGCAGGCTCGGGGTTAAGCCCCGAGTTTTCACAGCGGACGCAACAGACCGCCTCCGAGCTCTTTACGCCCAATAATTCCGGACACCGCTTGCTCCCTACGTGTTACCGCTGCGTCTGCCAGGTAT
+
CCCCCGGGFGGGGGGGGGGGGGGGGGGGGGFFEGGGGGGGGGGGGGGEGGGGFGGFGGGGEEGFDGFCFGGGGGGGFGGGGGGGGGGGGGGGCCGFCGGFDGGGGGEGFGGCFECGGEGGGDEGCEGGGGDGGGGGGGGGG,83EGFGEFGGGGGGGGGG9;FFFFGEGG83@:EFFGGGGCECD>>CGGGDGGGCFGGDGFC?7CEECGGCE<8C))87*94:CG3>**)*18)))?=?++*9<CE3EGC=@FGFD1CE457)/*25+*9<F*;CC?F*).4(((.5()(-7))2)),.)
@M03506:14:000000000-AKVR1:1:1101:3192:7728 2:N:0:35
ACTCAGGACTACAAGGGTATCTAATCCTGTTTGCTCCCCACGCTTTCGCACCTCAGCGTCAGTATTGTCCCTGGTCGCCGCCTTCGCCACCGGTGTTCCTCCCGATATCTACGAATTTCACCTCTACACCGGGAATTCCGCGACCCTCTTACATACTCTAGCTTGCCAGTTTCGGATGCACTTCCTCGGTTGCGCCCAGTGCTTTCACATCCTACATCACAAACCGCCTACTTCCGTTTCACGCCCCTTAATTCTGACCACCGTTTGCACCTCCTTCTTTCCCGCGGCTGCTGCCTACGAG
+
CCCCCG8EFG-FFGFGCEFFGFD9FFGGFFGGGGGGFGGGGGGGGGGFDDCEGGGDGGGGCEFGCF,6CCEE<7CFGGGEEGE@FC7F,CF++@+C@DFA9FGC:CGC,?EFD+FB7FFFGF<FEEEED:7+46@FFGGCC+3@8=BF8DF9,EFGFCE,B,@@@:EF?C,;A5**75C;>DEDEFGG>8:=,4B***=+9@F+>F?GGDG4+2A8C+=C>*2:C)=55D?+0*1*.07++<***/*)*++11/*22)*+7)0/1<:*+*9))9E++)*0.),(--()()()))4**.,(,
@M03506:14:000000000-AKVR1:1:1101:19188:7732 2:N:0:35
ACTCAGGACTACAAGGGTATCTAATCCTGTTTGCTCCCCACGCTTTCGCACCTCAGCGTCAGTACCGGGCCAGTGAGCCGCCTTCGCCACTGGTGTTCTTCCGAATATCTACGAATTTCACCTCTACACTCGGAGTTCCACTCACCTCTCCCGGACTCGAGACCCTCAGTATCGAAGGCAGTTCTGGAGTTGAGCCCCAGGATTTCACCCCCGACTTAAAGATCCGCCTACGTGCGCTTTACGCCCAGTGATTCCCAGCAACGCTACCCCCCTTCTTATTACGCGCGCTGCTGGCACGAAG
+
CCCCCGGGGGGGGGGGGFGGGGGGGGGGGGGGGGGGGGGGGGGGGGGGGGGGGGGGGGEGGGGGGGGGGGGGGGGFGGGGGGGGGGGGDGGGGFGGGGGGGGGG>FFFGGGGGDGGGGGGGGCFFFGCFFGGFFEGGGGGGFGGGFGGGGGGGGGGGGGFCFECFFGGGFGGFCCFEDFGGGGGGGF7DGFFGFF,47*ACC8DC?BCE6CGG4=8CFF+@+::4>>EG35CF43)287:+<5DGGE@C6:/*1***.5*)005/;*.;>GBBC8+<<BE).((((-),.7:6.(*18(4(
@M03506:14:000000000-AKVR1:1:1101:8247:7735 2:N:0:35
ACTCAGGACTACAAGGGTATCTAATCCTGTTTGCTCCCCACGCTGTCGCGCCTGAGCGTCGGTAACGGGCCAGTGAGCCGCCTTCGCCACTGGTGTTCTTCCGAATATCTACGAATTTCACCTCTACACTCGGAATTCCACTCACCTCTCCCGTACCCAAGTCCTCTAGTCTCGAAGGCCATTCCAGGGTTGAGCCCTGGGCTTTCACCCCTGACTTGAAGGACCGCCTGCCCGCGCTTTACGCCCAGTAATTCCGAACACCGCTACACCCCTCTGTATTACCGCGGCCGCCGGCCCGCAG
+
CCCCCGFFGGGGGGGGGGGGGGGGGGGGGGGFGGFGFFGFFGGGGGGGGGGGGGGGGGGGGGGGGGGGGGGGGGGGGGGGGGGEFCFGGGGGGGGGGGFGFFGFGGGGGGGGC:EFGGGGFGFGGFFGFFGGD7@FGGGGGGGFGFEF9DGFEGCGGGGGFCFFFFFGCDFCCFF,+>CFGFGGGGGGEGFCEG?FFF;*=7,DEEGCCFCC58@,429<CF*=CG>>EG4*25>GFG3F?E<7C**<7+36@FGFD(9C)).1)***;)97FD*+3679:<B10(,)(.2()-4755,(,
@M03506:14:000000000-AKVR1:1:1101:21500:7737 2:N:0:35
ACTCAGGACTACAAGGGTATCTAATCCTGTTTGCTCCCCACGCTTTCGCACCTCAGCGTCAATACACGTCCAGTGGGCCGCCTTCGCCACTGGTGTTCTCCCGAATATCTACGAATTTCACCTCTACACTCGGAATTCCACCCACCTCTCCGTGATTCAAGCCTCCCAGTCCCAAAGGCAGTTCCGGGGTTGAGCCCCGGGCTTCCACCCCTGACTTAAAAAGCCGCCTACGTGCGCTTTACGCCCAGTAATTCCGACCAACGCTAGCCCCCTCCGTCATACCCTGGCTGCTGGCCGGGCG
+
CCCCCGGGGGGGGGGGGFGGGGGGGGFGGGGGGGGGGGGGGGGGGGGGGCEGAFGAFGFGGGGGGGGGGGGGGEGGGGGGGGEEGGGDEGGGGGGECADF9AF@F@FGC,CFEGGGGGGGFGFFFFGGGGGGCF@FCGGGGGDFGGGGGGGGGGGFFAAFGGGGGGGG,@D,8;BFGFDCCCGGCGCGGEGGDFFFE7:E55*:,<CFF*:D5*<+;C=:+;>G<5>>75.5C))/417=C7*/C7*)+296@=FCC(1*)757*;*0*8CEEDGC8()269:2)((5:)37)(-*)03((
@M03506:14:000000000-AKVR1:1:1101:15232:7743 2:N:0:35
ACTCAGGACTACAAGGGTATCTAATCCTGTTCGCTCCCCACGCTTTCGCGTCTCAGCGTCAGTACCGTCCCAGAGAGCTGCCTTCGCCATAGGTGTTCTTCCTGATATCTGCGCATTTCACCGCTACACCAGGAATTCCACTCTCCTCTTCCGGACTCTAGCCAAGTGGTTTCCGCCGACAGCTCGAGGTTGAGCCCCGAGGTTTCACAGCAGACCTACCAAGCCGACTACACGCTCCTTACGCCCAATAAATCCGGACAACGCTTGCCCCCTCCGTCTTACCCCCGCTGCCTGCACGTAC
+
CCCCCGGFGGGGGGGGGGGGGFGGGGGGGGGGGGGGGGGGGGGGGGGGGGGGGFGGGGCEDDGGGGGFEGGGGDF,BFFFGGGGGGGGGGGF@FGEGGGGGGGFFGFGGFGGFGGGGFGGGGGGEGGGGGGGC<BFFFA=FFGGGGGGCFGGGDGG>F9EDEGFFFFCDF+DGGEEEEEE*CF8DC85C*>B2DDGGEC=8);CGG7C?FFGGCFGFDAC*7***)))/9=658)/3))00C739CC>=8+9?@*))(95F4.C3**0<?F5)/:8;()/).(.((,07)6(*)(*9)(.(
@M03506:14:000000000-AKVR1:1:1101:26432:7743 2:N:0:35
ACTCAGGACTACAAGGGTATCTAATCCTGTTTGCTCCCCACGCTTTCGCGTCTCAGCGTCAGTATCGGTCCAGGAAGCCGCCTTCGCCGCCGGTGTTCCTCCTGATATCTACGCATTTCACCGCTACACCAGGAATTCCGCTTCCCTCTCCCGTACTCTAGCCGACCAGTTTCCAGCGCACTTCCGGGGGGGACCCCCGGGCTTTCACACCGGACTTAATCGGCCGCCTGCCCGCGCTTTACGCCCCGTAATCGCGAACAACGCTCGCACCCTCCTGATTACCACGTCAGCGGGCATGGAG
+
CCCCCGGGGGGGGGGGG9EFGGGGGFGGGGFGGGGGGGEGGGGGEFGGG@CFDFGA@CCEGGFGFACCFGGFFFGGDCFGFGGGGGGGGGGGGGEFGCFGGGGGCGGGGGGGGGGGEFFGG9@FGGGFGGGF@<FF>DAFGGGGGB9>,6@E6,+@DE9<;BC4@EGDFAF,EFFC?1?C:EGFFG*=EE**/*2?5:C=*):8<?GD7CCC5<=*9769*/77*9@)5*):95390))*0<3*1:*)22;;*)*/)-<C5FEG58*)80)))12*06=+)-.).((.(.5()(-))0..(
@M03506:14:000000000-AKVR1:1:1101:22231:7743 2:N:0:35
ACTCAGGACTACAAGGGTATCTAATCCTGTTTGCTCCCCACGCTTTCGTGCATGAGCGTCAGTGTTATCCCAGGGGGCTGCCTTCGCCATCGGTATTCCTCCACATCTCTACGCATTTCACTGCTACACGTGGAATTCTACCCCCCTCTGACACACTCTAGCCGTGCAGTCACAAGTGCAATTCCCAGGTTAAGCCCGGGGATTTCACATCTGTCTTGCGCACCCGCCTGCGCACGCTTTACGCCCAGTAATTCCGATTAACACTTTCACCCTACGCATTACCGCGGCCGCTGGCGCTTAG
+
CCCCCGGGGGGGGGGGGFGGGGGGGGCFGGGGGGGGGGGGGGGGGGGGGGGGGGGGGDGGGGGGGGGGGGGGGGGGGGGGGGGGGGGGGGGGGGGGGGGGGFDFGGGGGGGGGGDDEC9FGFFGGFDGGGGGGGGGGGGGGGGGGGG6EFCDFGGGGGGGGGGGGGGGGDFFGFGFGDFGGGGG9FGD8@9CGCGGGGEGGCEFGGGF?F<7C=CFGCAEDG):7<AEC3AED)8D9CB=+AC71:;>+97*9@FD*(*/89*2:C+8+9C45*8**,.:)5<:>(()()--0(()7)(,)
@M03506:14:000000000-AKVR1:1:1101:12931:7762 2:N:0:35
ACTCAGGACTACAAGGGTATCTAATCCTGTTTGCTCCCCACGCTTTCGCGTCTCAGCGTCAGTCACTGTCCAGAAGGCCGCCTTCGCCACCGGTGTTCCGCTTGATATCTACGAATTTCACCTCTACACCAAGCATTCCACCTTCCTCTCCAGGACTCTAGCTATGCAGTTTCGAGTGCACTTCCACGGTTGAGCCGTGGGATTTCACGCCCGACTTACTTAGCCGCCTACACGCGCTTTACGCCCAGTAATTCCGAACAACGTTTGCACCCTCTGTCATACCGCGGCGGCTGGCACAGCG
+
CCCCCGGGGGGGGGGGGGFGGGGGGGGGGGGGGGGGGGGGGGGGGGGGGGGGGGGGGGGGGGGGGGGEGGGGGGGGGFGGGGGGGGGGGGGGGGGGGGGGGGGGGGGGGGGGGGGGFEGGGGGGGGGCGGGCGGGGFGGFAGGGGGGGFGF8@EDGGGGGCFFGGGGGGGG9FC6FFGGFFGFGGFGGDGGGG,DFE1:CG4EFDBEEG>99?)C8D+;@=DCCFGF>5*5+;..)4C)=97>D9=*7CCC=09:F*27/)8B7D8;6+=7D5DCC<A*3-)869>()()4674676570-
@M03506:14:000000000-AKVR1:1:1101:21278:7774 2:N:0:35
ACTCAGGACTACAAGGGTATCTAATCCAGTTCGCTCCCCACGCTGTCGCACCTCAGCGTCAGCGGCTGCCCAGGTGGCTGGCTTCCCCCTCGGTGTTCCTGCCGATCTCTACGCATTTCACCACTACACCGGCAATTCCACCACCCTCTGCAGCGCTCGAGTGCGGCAGCCTGAGATGGCCTCGGCCGGTTGAGCTGCCCGCTTTCAACCCCCACTAACCTCCCCGCCTGCTCGCGCTTTCCCCCCAGCCCGGCCCGCCACCCACTGGCCCCTCTGTGTGCCCGCGGCTGCTGGCACCCTG
+
CC@CCEGGGGGGGGGGGGGGGGGFGGGGGFFGGGGGGFGGGGGGGGGGGGGDFGGGGGGGCEFFDGGGGFGGG?@EFFGGEDEEGGGGGGGGGGDGEGGGGGG@F@GGGG9:+@++BEFGGGGFGGGC8FC77@==?BDFFGDDECFGGGGF?FEC+@E63@>ECC581CCFFF>2<F7C:<=*;*4=5818+AC+>0@=*):880+++2**:CG6**0:**755))8/15+*)0965)8++*29:27*2*)).)))(1*)))**0+)*)/.77*00)0*)-.4101)-.()),-20)(((
@M03506:14:000000000-AKVR1:1:1101:9276:7856 2:N:0:35
ACTCAGGACTACAAGGGTATCTAATCCTGTTTGCTCCCCACGCTTTCGCACCTCAGCGTCAGTACCGGACCAGTGAGCCGCCTTCGCCACTGGTGTTCCTCCGAATCTCTACGAATTTCACCTCTCCACTCGGAATTCCACTCACCTCTTCCGGACTCGAGACTACCAGTACCAAGGCAAGTGCCGTGGTTGAGCCCAGGGATTTCACCCCTGACTTAATAGCCCCCATACTCTCCGTTTATGCCCTGCAATTTCGCTCAACGCTAGCCCCCTCCGTATTCCTGCGCCTCGTCGGCCGCAA
+
BC@C@E@FGGGGGCFFCFGGDEG<FG9@EFFFFGGGECGGEEGEGGE@:FGG8FGFFCF,,BF,C6CFGGECFGGGGGFG7+?:ECF=FFGF<FFE?,C??FD+?C+:?<BEA=,A9,EA<EEG@,A9F,AFF++4EFAFFCF88DBD99FACCEE6DD,+,@9E=D,,7@,7,,@++43+@,@;C3@E@F>,,:CC,D***,,55:<=CC*/*,111=1++04**0)*2)+*+/*(:)+*++27*+)2+3+*++**(9*1))9*/2/*.*.)*;*1,)0624),,()30-()(,)8)-((
@M03506:14:000000000-AKVR1:1:1101:9440:7865 2:N:0:35
ACTCAGGACTACAAGGGTATCTAATCCTGTTTGCTACCCACGCTTTCGAGCCTCAGTGTCAGTTACAGTCCAGAGAGCCGCTTTCGCCACCGGTGTTCCTCCATATATCTACGCATTTCACCGCTACACATGGAATTCCACTCTCCTCTACTGCACTCAAGTCTAACAGTTTCCAATGCACACAATGGTTGAGCCACTGCCTTTTACATCAGACTTATTAAACCACCTGCGCTCGCTTTACGCCCAATAAATCCGGCCAACGCTCGGGCCCTACGTATCCCCGCGTCTGCTGGCCCGTACC
+
CCCCCGGGGGGGGGGGGFFEFGGGGGGGGGGGGGGGGGGGGGGGGGGGGGGGGGGGGGGGGGGGGGGGGGGGGGGGGGGGGGEGFGGGGGGGGFGGGGGGGGGGGGGGGGGGGGGGGGGGGGGGGGGGGGFEFFFGGFFGGDFGGGGGGGGGGGFF9DCFGGFGFAF?EEGGGGGGGGDFGGFEFDGGFGEGGFF,:CGGGGGFGGCF:CFF6CD:CFFAF>79DF:?FDD>DBBGD<>CFG4C):/80BE7F4D3/6DFF>3*28C>*))7)1/;95@7)(,-3((),*-))((*)04-(
@M03506:14:000000000-AKVR1:1:1101:21082:7867 2:N:0:35
ACTCAGGACTACAAGGGTATCTAATCCTGTTTGCTCCCCACGCGTTCGCGTCTCAGCGTCAGTCACCGTCCAGAGGGCCGCCTTCGCCACCGGTGTTCCTCCTGATATCTACGCATTTCACCGCTACACCAGGAATTCCACCCTCCTCTTCGGGACTCGATTCCGTCAGTCTCCAATGCCCTTCCGGGGGTGAGCCCCGGGCTTTCCCATCAGACTTAGCGGACCGCCCACACGCCCTTTCCGCCCAGTGCATCCCAACAACCCTCTCCCCCCCCGTTTTGCCCCCGCTCTTCGCCCGGAG
+
CCCCCGGGGGGGGGFGGFFGEGFGGGGGGGGGCEGGGGGGGGGGGGDGGGGGDGGGGEFGGCGGFGFGGGGGG9FGEGF@FG:BFFGGGGGGEGG?FGGFFGGGGGGFGCFFFGFC?,5EEFEGG@EBFE<B=+,85CFDCEECCEFGGCG6>++B,@>8,,3753,@@D,EAFGGCFFCFCF,,>*9**=:B@+==E*=8C8*3:?0+:F6C6A8*28<5C3>CDD8**0*95@73).++0/*1>;57+3**12**(**.851*2*0*.7>)1:**()*(.4,((,)(7(5*81*))-(-
@M03506:14:000000000-AKVR1:1:1101:17153:7885 2:N:0:35
ACTCAGCACTACAAGGGTATCTAATCCTGTTCGCCCCCCACGCTTTCGCGTCTCAGCGTCAGTACCGTCCCAGAGAACCGCCTTCGCCACGGGTGTTCTTCCTGATATCTGCGCATTTCACCGCTACCCCAGGAATTCCATTCTCCTCTTCCGGACACTAGCCCCACAGTTTCCCCCGGCCGCTCGAAGTTGCGCCTCGAGATCTCACACCGGACTCATCTGGCCGCCTACGCCCTTCTTACCCACAATCTTTCAGCACCACCTACTCCCCCTGCATTACACCGCACCTGCTCGAGCATCC
+
-8-A,C,;;C@EFDEF@FCFA9,,6CFFA,CFFG;FG++@FB@EE8F@F@CF@<6F8+86,,CC<<6:@@:CF,EC<,C:+>,4C,BF74C:FG7=+BF<F<,,<FFGFAEE>+@:B,7AAFFGDEG,,8=CF7>>>3DCDCF,3@9>;,,7+4+:+5B,,4,,****,@9;3,,2*4****/4=1*0*4+4+*3;858*;CC++=+4+**)*)2***/+*220>5)0/*)*).83(*90<9*0*/*.+++**1***-**07)**2+0<F37)*123)03)-,71(()3).576(/5.).(
@M03506:14:000000000-AKVR1:1:1101:13430:7900 2:N:0:35
ACTCAGGACTACAAGGGTATCTAATCCTGTTCGCTCCCCACGCTTTCGCGTCTCAGCGTCAGTACCGTACTAGAGAACCGCCTTAGCCACGGGTGTTCTTCCTGATATCTGCGCATTTCACCGCTACACCAGGAATTCCATTCTCCTCTTCCGGACTCTAGCCGCACGGTTTCCATCGACGTCTGGAGGTTAAGCCTCCAGTTTTCACAACGGACCTGTGCGGCCGCCTACCCGCCCTTTACGCCCAATAAATCCGGACAACGCTTGCCCCCTACGTATTACATCGGCTGCGGGCACGTAG
+
CCCCCGGGGGGGGGGGGGGGGGGGGGGGGGGGGGGGGGGGGGGGGGGDGGGGGGGCGEECEGGFGGGGFGGGGGGFGGGGGGGGGGGGGGGGGGGEGGFGGGGGGGGGGFGGGGGGGGGGGFGGFEGGGGGGE<FFFGFGGGDGFFGFGGGGEEGEGFGGDEDEG6EEGGG>FGG9EGFGGGGFFGFGGECF?FGGG,=6C=B<,41=?*7CGC=C**20@CC=9DDE**.*9>@)7)0+3+/>DGG):+9@BFC55(9>7F:D*8*3C<5>538;A)8+)))).((84>1(0(-).0((.
@M03506:14:000000000-AKVR1:1:1101:21343:7910 2:N:0:35
ACTCAGGACTACAAGGGTATCTAATCCTGTTCGCTCCCCACGCTTTCGCTCCTCAGCGTCAGTATCGGCCCAGAGACCCGCCTTCGCCACCGGTGTTCCTCCTGATATCTGCGCATTTCACCGCTACACCAGGAATTCCAGTCTCCCCTACCGAACTCAAGTCTGCCTGTATCGACCGCAAGCTCCACGTTAAGCGTGAAGTTTTCACGGCCGCCGCAACAAACCGCCTACGAGCCTTTTACGCCCAACAATTCCGGACAACGCTCGCACCACACGTATTACCGCGGCTGCTGGCCCGCCG
+
CCCCCGGGGGGGGGGGGGFGGGGGGGGGGGGGGGGGGGGGGGGGGGGGGEGGGGG<FEFFGGGAEG@EFFGEG8FDGGGEGGGGGFGGGGGGGGG@EGGGGGGDGGGGGGGGDGGGGGGGGGGGGGGDGFGGG<FD,CCFBGD>ECFGGFEGCE6CFGG?9=EFFCFE7F,@FCFGGG>G>>FEFGGGDFFFDFGGGCE*,=,CFGFFCDDD*)38<CB57*9E3/8<57:E*73/(0*<++*7)5;.*2*0**2*)()*.)7>/AEB5<D07<C*2.*3)6),(-(5(0(.93?47)(-,
@M03506:14:000000000-AKVR1:1:1101:5673:7915 2:N:0:35
ACTCAGGACTACAAGGGTATCTAATCCTGTTTGCTTCCCACGCTTTCGCGTCTCAGCGTCGGTACCTGCCCAGAGAGCCGCCTTCGCCACTGGTGTTCCTCCCGATATCTACGAATTTCACCTCTACACCGGGAATTCCGCTCTCCTCTTCAGGACCCAAGTTCGGCAGTATCGAGCGCCCTTCCGGGGTTGAGCCCCGGGATTTCACGTCCGTCTTACCAAGCCGCCTCCACGCGCTTTACGCCCAGTCATTCCGAGCCACGTTTGCATGCCCTGGCTTACGCCGGCTGCTGGCGCAGAG
+
CCCCCGGGGGGGGGGGGGCGGGCGGGFGGFFGGGGGGGGGFGGGGGGGCCCFFGGGGDGGGGGGGGF9FEGGDFFFEGGDEGEFGGEEECGGFGGFEGGGEGGG>FFGGGDFEEGG<EDEGC<FFGGGGCE>@+>D5?FFDCCFFGGCAFGABFGDFG86,@CGGDE6C@EBFCC5**;=*=6BFGEC=8*8:+?C=EGGGGGD9:9CFCC*C**;*79?769*C3)81*0*973/45>*3:**12*0<++9*/***(7*0))120*/0**)0*3**()1,)((-345(7:FF00)0032-
@M03506:14:000000000-AKVR1:1:1101:7295:7920 2:N:0:35
ACTCAGGACTACAAGGGTATCTAATCCTGTTTGATCCCCACGCTTTCGGGTCTCAGCGTCAATGTTGGCCCAGCTATCCGCCTTCGCCTCCGGTATTCCTCTTGATATCTACGTATTTCACCACTACACCAAGAATTCTAATAGCCTCTACCACATTCAAGACTTCCAGTATCAAGTGCACTTCCAGGGTTGAGCCCTGGGATTTCACACCTGACTTAGAAGCCCGCCTACACCCGCTTTACGCCCAATAATTCCGAACAACGCCAGGACTCCTCTTCTTACCGCGCCTGCTGGCACGAAA
+
CCCCCGGGGGGGGGGGGFFGGGGGGGGGGGFGGGGGGGGGGGGGGGFFGGGGGGGGGGGGGGGGGGCFGGGGFGGGGGGGGGGGGGGGGGGGEGGFCFGGGGG9FGGGGGGGGGGGGGGGGGGGGGGEGGCGGCCFGGGGFG9FGFFGGFGCFGGGGGGGGGGGGGGGFCGFGFGGCD8EEFD9DDFGGG,@DFCGGFFGGCGFGGGFFGGGFGGCCGCG+=CC5?EDC*97*;?CBD>C7C8D45?3:FGF68CFG?GGFFFD)*/:5)*))280+68:))((-4(7:>?0?2?C@):((
@M03506:14:000000000-AKVR1:1:1101:21108:7920 2:N:0:35
ACTCAGGACTACAAGGGTATCTAATCCTGTTCGCTCCCCACGCTTTCGCTCCTCAGCGTCAGTATCGGCCCAGAGTGCCGCCTTCGCTACGGGTGTTCCTCCTGATATCTGCGCATTTCACCGCTCCACCAGGCATTCCACACTCCTCTACCGAACTCTAGTCATGGCAGTCTCGAATGACCCCTCCAGGTTCAGCCTGGAGATTCCACGCCCCACTTACCAACCCGCCCACGAGCTCTTTACGCCCCACAAACCCGCCCACCGCCCGCCCCCCACGACTTACCCCGCCTCCTGGCACGCC
+
@CCB@FCFGGGGGGFGGE8FF9ECFGGGFGGGFGDGFGGGGDGFFFGGGE?FCFG<FG@F:FEE,C::@FGGG,CCCEFFGGCFGFDGGGBFGFG4:FGFGF=EFGGDGAFGGG7FCBFGGG7FEEGFGGDFE+A<,CF9F8E8D=DFF9FGED+CEEG9E2EF:E3DC63D9E?8,,,,@DCE>CGG6,,4,5,<DE,*1;:,;,=,<4):C)/CC:+=876*1>53E).CD3)70>*<0+217::)***0))1/)()2>.<)92C):)9>B)*:*-)*,)65(4,73)(())(1)0-((
@M03506:14:000000000-AKVR1:1:1101:12486:7938 2:N:0:35
ACTCAGGACTACAAGGGTATCTAATCCTGTTCGCTCCCCACGCTTTCGCTCCTCAGCGTCAGTATCGGCCCAGAGACCCGCCTTCGCCACCGGTGTCCCTCCTGATATCTGCGCATTTCACCGCTACACCAGGAATTCCAGTCTCCCCTACCGAACTCCAGCCCGCCCGTATCGGCTGCAAGCCCACAGTTGAGCTGCGGGTTTTCACAGCCGCCCCAACGAGCCCCCTACGCGCCTTTTACGCCCAACCAATCCGGACAACGCTCCCCCCCTACGTCTTACCGCGGCTCCCGCCCCGTCC
+
CCCCCGGGGGGGGGGGGGFGGGGGGGGGGGGGGGGGGGGGGGGGGGGGGCGGDGFGGGFGGGGGGGGGGGGGGGGGGGGGGGDFGFGGDGGGGGDG,CFGGGGGGGFFGFGGGGGFGGGFGGGGDEEFGGGFB+FAFGGGGFF@CDGGGGGFGDEG,@D?6?FGDEGGGEB,:@BEGGGGG9;>F5C=CGE;,,?9C<:=E8C8*+2<9+99E3=*)*)***17)*07**0:)).7(**++A5*9**0**2./.75C(9E)7))/;80*09:>*8A*2)/)6>1(((5()-(0(3)55,((
@M03506:14:000000000-AKVR1:1:1101:19587:7957 2:N:0:35
ACTCAGGACTACAAGGGTATCTAATCCTGTTTGCTCCCCACGCTTTCGCACCTCAGCGTCAATATGTGTCCAGTAAGTCGCCTTCGCCACTGGTGTTCTTCCGAATATCTACGAATTTCACCTCTACACTCGGGACTCCACTTACCTCTCCACAATTCTAGCGATGCAGTCTTAAAGGCAATTCCGGAGTTGAGCCCCGGGCTTTCACCTCTCACTTACAAAGCCGCCTACGTGCGCTTTACGCCCAGTAATTCCGAACAACGCTAGCCCCCTCCGTCTTACCGCGGCTCATGGCCCGGCG
+
CCCCCGGGGGGGGGGGGGGGGGGGGGGGGGGGGGGGGGGGGGGGGGGGGGGGGGGGGGGGGGGGGGGGGGGGGGGGGGGGGGGGGGGGGGGGGFGGGGGGGGGGDGFGGGGGGGGGGFGGGGGGGGGGGGGGCGDEGGGDGGGFGGGGGGGGGGGGGGGGFFEEGGGGGFGFFGGGGFGGGGGGGGDDGCCFGCF:EGGEEDCFGGGGGFGG,;FGBFFGF4F60?BBGGFGF;AGBDBC+=CDCC5)<BFA@AFGD<CC)<5CD5:4;55>7DCCE()7)5(491(51).)*,.*))7(-
@M03506:14:000000000-AKVR1:1:1101:15805:7959 2:N:0:35
ACTCAGGACTACAAGGGTATCTAATCCTGTTCGCTCCCCACGCTTTCGCTCCTCAGCGTCAGTTCCGGCCCAGACCACCGCCTTCGCCACCGGTGTTCCTCCTGATATCTGCGCATTTCACCGCTACACCAGGAATTCCGTGGTCCCCTACCGGACTCAAGCCATGGCAGTATCGAGTGGCCGCTCCAGGTTGAGCCTGAAGTTTTCACACCCGACTTGCCAAGCCGCCTACGAGCTCTTTACGCCCAATGACTCCGGACAACCCTCCCCCCCTACGTATTCACGCGGCTGCTGGCACGTA
+
CCCCCGGGGGGGGGGGGGGGGGGGGGGGGGGFGGGGGGGGGEGGGGGGGGGGGGGGGGEGGGGGGGGGGGGGGGGGGGGGGGEGGGGGGGGGGGGGGGGGGGGGGGGGGGGAFGGGGGGGGGGGGGGEGGGGDCFGGGGGGGGGFGGGGGGDDGGGGGGGGGGGCD8:DGFGCACFFCGFGFGGGDGC6ECCFFFFG?CE6D,5>CF?9+;D5CGGD3*7<F<7FF))5<>CC)>C(66CECGGG>?<*8<@*97C<6953))***1)*0/5@)*;;??+4)).36>)(7316>>G)/(.(
@M03506:14:000000000-AKVR1:1:1101:4092:7982 2:N:0:35
ACTCAGGACTACAAGGGTATCTAATCCTGTTTGCTCCCCACGCTTTCGCGCCTCAGCGTCAGTGTCGGTCCAGATGGCTGCCTTCGCCATCGGTGTTCTTCCCAATATCTACGAATTTCACCTCTACACTGGGAATTCCCCCATCCTCTCCCGAACTCTAGTTCTCCAGTCTCAAGCGCGGTTCCCAGGTTGAGCCCGGGGCTTTCACGCCTGACTTGAAGTACCGCCTACGCGCCCTTTACGCCCAGTACTTCCTAACAACGCTAGCCCCCTTCGTATTCCCGCCGTCGCTGGCACGAAC
+
CCCCCGFGGGGGGGGGGGFGGGDFFGGGGGGGGGGGFGGGGEGGGGGGGDEGGGGGGGGGGGGGGGGGGGGGGGGGGGGCGFGGGGGGGGGGCF>CFGGGGGGGGGGGGD,F?7EBFGGGGGGGGFGFGG9FG,AE=CA,AC7FFGGGDGGGDG+>,@D99@CDEGE9FGF,=@==EEEE6:7EDEC7EFGFD6E6:9CEGG5E6?C@CC<8C<FCB**++;7<@5A:/*;A<)0927@+0<CDG5*.2ACB?77**)2<*>:C<889*855)02*2.0+).4(((-),.-3),(**.(((
@M03506:14:000000000-AKVR1:1:1101:18770:7987 2:N:0:35
ACTCAGGACTACAAGGGTATCTAATCCTGTTTGCTCCCCACGCTTTCGCGTCTCAGCGTCAGTACCGTCCCAGTGAGCTGCCTTCGCCATTGGTGTTCCTCCTGATATCTGCGCATTTCACCGCTACACCAGGAATTCCACTCACCTCTTCCGGACTCGACCCCGACAGTATCCACCGGCATTCCAGGGTTGAGCCCTGGACTTTCACAGCGGACTTATCGGGCCGCCTACACGCCACTTACCCCCAATGATTCCGGACCACGCTTGCCCCCGACGTCTTTACGCGGCTGCTGGCACGCCC
+
CCCC@FFGGGGGGGGGGGGGGGAFGFCGGGGGGGGGGGGGGGGGCFGDGGEGE@FFFG@FGGGGGGEGGGGGGGGAFGGFGGGCFFGGCFGGGGFGE<<ECGGFFGGGGGAFB7+=BEFCGCCGEGGGGGGGGGFGGG9FGGFFGGEFDDGGG6CECFGF++6CG6CBCFCCF7@F6+@EEEFGGD798BEECEGFFGF*0;,4>@CG,+6:*):*9CFCFC)=C5>>**0+*))*(*900+**1:*.2<+19=*47(//<)))1*;>8?C>))*21()2)).-6(2>()()/(,**)(((
@M03506:14:000000000-AKVR1:1:1101:20486:8004 2:N:0:35
ACTCAGGACTACAAGGGTATCTAATCCTGTTTGCTCCCCACGCTTTCGTGCCTCAGCGTCAGTATCGGGCCAGTGAGCCGCCTTCGCCACTGGTGTTCTTGCGAATATCTACGAATTTCACCTCTACACTCGCAGTTCCACTCACCTCTCCCGAACTCAAGATCCTCAGTATCAAAGGCAGTTCTGGAGTTGAGCTCCAGGATTTCACCCCTGACTTAAAGACCCGCCTACGCACCCTTTACGCCCAGTGATTCCGCGCACCGCTAGCCCCCTTCGTATTACCGCGGCTGCTTGCCCCGAC
+
CCCCCGGGGGGGGGGGGGGGGGGGGGGGGFFFFGGGGGGFGGGGFGGGGFGGGGD<FEFGGGGGGGEFGGGGGGGGGGGEGDF:FCEGGGGGFGGGGGGFE9FG@FGGGGFGGGFGGGGGGGGGGFGGGCCCFFEGDFGFFGFEFGGGGG8D+1CCFGGGGGFFDGGGFGGGD,@E9FG8>EGGGG79EFFDDFFDFCC9F5,@@ACEFFD4*0>FFFFGFGGGFD?E5?4*:8>)6CF+>C8*7=CAC@+;C7DC*(<*)0.7)::??FCE50**2:F6)-.-,(1)()-.*584/.(,(
@M03506:14:000000000-AKVR1:1:1101:4412:8031 2:N:0:35
ACTCAGGACTACAAGGGTATCTAATCCTGTTTGCTCCCCACGCTGTCGCGCCTCAGTGTCAGCAACTGCCCAGCAGGCCGCCTTCGCCACCGGTGTTCTTCCGGATCTCTACGCATTCCACCGCTACACCCGGAATTCCGCCTGCCTCTACAGTGCTCCAGCCGCGGCAGTATTCATGGCCGACGCAGGGTTGAGCCCCGCGCTTTCACCACGAACTGACCGGGCCACCTACGCGCCCTTTACGCCCAATGATTCCGGACCACGCCCGCACCCCCCGTATTCCCGCGCCTGCTGGCACGGC
+
CCCCCGGGGGGGGGGGGGGGGGGGGGGGGGGGGGGGGGGGGGGGGGGGGGGGGGGGGGGGGGGGGGGGGGGGGGGGGGGGGGGCFGGGGGGGGGGGGGGGGGGGGGGGGGGGGGGGDGGGGGGGGEGGGGGGGGDCFGGGGGGGGCFGGGFGGFGGGGGGGGGGGD>EDG8C7EGG7FEFGCCGGGDCE7<8CF8EFCE=EDGD*CC7:CGGG3:E5CBFGGG5C<BF*09C5B>DBGB8FFFCDEGFCC6*96CGG0DC))79D*:./)9755C5*-0*5-)5211),),.))(9)18((
@M03506:14:000000000-AKVR1:1:1101:15447:8034 2:N:0:35
ACTCAGGACTACAAGGGTATCTAATCCTGTTCGCTCCCCTAGCTTCCGCGCCTGAGCGTCAGGTAAGGCCCAGAGATCCGCCTTCGCCACCGGTGCTCCTCCTGATATCTGCGCATTTCACCGCCACACCAGGAATTCCGATCTCCCCTACCTACCTCTAGTCGGGCAGTATCGGATGCAGGTCCGGGGTTGAGCCCCGGGCTTTCACATCCGACTTACCAAACCGCCTGCGCGCTCTTTACGCCCACTGAATCCGGACAACGCCCGCCCCCTACGGCCTACCGCCGCTCATGGCCCGTCG
+
CCCCCGGGGGGGGGGGGGGGGGGGGGGGGGGGGGGGGGGGGGGGGGGGGGGGGFGGGGFGGGGGGGGGGGGGGGGGGGGGGGGGGGGGGGGGGFGGGGGGGGGGGGGGGGFGGGGGGGGGGGGGGGGGGGGGGGGGGGGGGGGGFFGGGGGGGGGGFGGGGDD=6EGCGGGFFGCEGEE,E6EGGGGC8BEGGGGGGGGGGGGCCEC?9CFFG5CGG7B?7C4FC)0.5>F535>)456C<CGDGGG)2<<**/9)9()*0.)1)*/)*0C0)1@**()2(,4((,482)(-*)(2..(,-
@M03506:14:000000000-AKVR1:1:1101:5693:8083 2:N:0:35
ACTCAGGACTACAAGGGTATCTAATCCCGTTTGCTCCCCTGGCTTTCGCGCCTCAGCGTCAATGCCGGTCCAGGATGCCGCCTTCGCCACCGGTGTTCCTCCAGATATCTACGCATTTCACCGCTACACCTGGAATTCCGCATCCCCCTCCCGGATTCAAGCCTTCCAGTATCGGACGCAGTTCCCGGGTTGAGCCCGGGGATTTCACGTTCGACTTAGAAGGCCGCCTACGCGCCCTTTACGCCCAGTAATTCCGAACAACGCTTGCCCCCCCTGTATTACGCCGTCTGCCGGCCCAGAG
+
CCCCCGGGGGGGGGGGGGGGGGGGGGGGGGGGGGGGGGGGGGGGGGGGGGGGFGFGGGGGGGGGGGGGGGGFGG7EGGGGGGGGGGGGGGGGGGGGGGGGGGGFGGGFGGGGGGGGDGGGGGGGGGGGGGGDFGCEGGGGGGGGGFCECGGGGGEGGGDGCEFGGGGGGGGFGGGDGGD:CCFGGGGGGGGGC?F?FGG=EC?@9CFCEFGGGGGED==7:C5E*))85*7:DB:D><5+<A*7CE=.3<0/9=>938DE555C*2*7CFG>05:*<)9+).(,21-0(0.,.(())),((
@M03506:14:000000000-AKVR1:1:1101:15674:8091 2:N:0:35
ACTCAGGACTACAAGGGTATCTAATCCTGTTTGCTCCCCACGCTTTCGCACCTCAGCGTCAGTACCGGACCAGTGAGCCGCCTTCGCCACTGGTGTTCTTCCTAATATCTACGAATTCCACCTCTACACTAGGAGTTCCACTCACCTCTTCCGGACTCAAGATCGCCAGTATCGAAGGCAGTTCTGGAGTTGAGCTCCAGGATTTCACCCCCGACTTAACGATCCGCCTACGTGCGCTTTACGCCCAGTAAATCCGAACAACGCTCGCCCCCTTCGGATTACCGCGCCTCCCGCCCCGCAA
+
CCCCCGGGGGGGGGGGGFGGGGGGGGGGGGGGGGGGGGGGGGGGGGGGGGGGGGGGGGGGGGGGGGGGGGGGGGFGGGGGGGDGGGGGGGGGGGGGGGGGGGGGGGCGGGGGFGGGGGGGGGGGGGGGGFGGDCGGGGGAFGGCDGGGGGGGGG=EGGCFGFGG?EGGGGGGGCF6EEC@GGGFFGF,DEGCC6C9EGG?CDECFFFGGGDCCCCGDGFGGG57<6A:5>AC888C;DDG+ACDDE5500<47695>375)))17**)207@5*2**(./))-(,1(0(),(8(()0)(3-
@M03506:14:000000000-AKVR1:1:1101:13047:8110 2:N:0:35
ACTCAGGACTACAAGGGTATCTAATCCTGTTTGCTCCCCACGCTTTCGCGCCTCAGCGTCGGATCCGGCCCAGCCGGCCGCCTTCGCCACGGGTGTTCTTCCCGATCTCTACGCATTCCACCGCTACACCGGGAATTCCACCGGCCTCTACCGGCCCCTAGAAAGACAGTATCCAACGCAGCCCCGGAGTTGAGCCCCGGAATTTATCTCAAGACTTACCTTCCCGCCTGCGCGCGCCTTACGCCCAGTATATCCGAACAACGCTTTCGCTCTGCGCCATACCGCGGCTGCTCGCCCGCGG
+
CCCCCG@FGGGGGGGAFG@EEFC9C,<FFAFFGGGGFGE<FGGDGDFEFCCCCEGF8+8B7CC:B8FEG+@FD8D>C7F77CGGGGG>F:CF@F7FGGGFFGFGEDFCCFG93>FDGG9FC<:FCEGGFB=7@EDGC<FGFGGCCEGGG,,;BG5*::**6,,>18FC6>?<>F9?<C*8=5*;=B=C=CF+<+0A*A*:5)2A?++3AF*00>F:C*9+:CDC07)77C)2555)4));++*1):*.6:+**1:59(9*777<3***2>*5.*0**()*.,2(,,()-),)*,(/85(-(
@M03506:14:000000000-AKVR1:1:1101:4201:8129 2:N:0:35
ACTCAGGACTACAAGGGTATCTAATCCTGTTTGCTCCCCTAGCCTTCGCAGCTCAGTGTCAGTATTGGGCCAGTAACCTGCTTTCGCCATTGGTGTTCCTCCAGATATCTACGCATTTCACCGCTACACCTGGAATTCCAGTTACCTCTCCCACACTCGAGCCTGACAGTATCCATTAGCCCCTCCCGGTTAAGCCGGGAAATTTCATAACAGACTTATCAAACCACCTACCTGCGCTTTACGCCTAGTAATTCCGATTAACGCTCGCCACCCTCGTAGTACCGCCGCTTCTTGCCCGAGG
+
CCCCCGGGGGGGGGGGGGGGGGGGGGGGGGGGGGGGGGGGGGGGGGGGGGGGFGGGGGGGGGGGGGFGGGGGGGGGGGGGGGGGGGGGGGGGGGGGGGGGGGGGFGGGGFGGGGGEGGGGGGGGCGEGGGGG?F8FGGGGGGGGGGGGGGGGFFGGGGGGDGEFE@FFGGDAFFFFGAD8F,+3=EGG6@ECFFGGGDGCGFGCGGA,@+@FFFFEGGFGGGGG*;?A9*9ECAF)67?5CFC*2*3;<+<A7;C**/*>=C53/CEB537))/;CE()2.442(((0()36*))*/)(((
@M03506:14:000000000-AKVR1:1:1101:12943:8135 2:N:0:35
ACTCAGGACTACAAGGGTATCTAATCCTGTTTGCTCCCCACGCTTTCGTGCCTCAGCGTCAGTATCGGACCAGTAAGCCGCCTTCGCCACTGGTGTTCTTGCGAATATCTACGAATTTCACCTCTACACTCGCAGTTCCACTTACCTCTTCCGAACTCAAGATTCCCAGTATTAAAGGCAGTTCTGGAGTTGAGCTCCAGGCTTTCACCTCTAACTTAAGAACCCGCCTACGCACCCTTTACGCCCAGTGATTCCGAGCAACGCTAGCCCCCTTCGTATTACCGCGGCTGCTGGCACGAAG
+
CCCCCGGGGGGGGGGGGGGGFGFFGDGGGGGGGGGGGGGGGGGGGGGGGGGGGGFGGGGGGGGFGGGGGGGGGGGGGGGFGGGGGGGGEGGGGGGGGGGGGGGGGGGGGGDGGGGGGGGGGGGGGGGGGGFGFCFFEFGGGGCGGGGEGGGGGGGGGGG8?9E,=EGFFGGGAGGGGGGCEGGGGGG7@@FFFGGFGGGDGGGGGGFFGGGGG7<CCG6CFGGF**?BG:6CG5B4;FFEGG73D=/=GG?F@CF<C6<7;>EG*2*7;7<>@7;58<FCAAA?>9FD(8?,?(4*9)(((
@M03506:14:000000000-AKVR1:1:1101:17168:8149 2:N:0:35
ACTCAGGACTACAAGGGTATCTAATCCTGTTCGCTCTCCACGCTTTCGCTCTACAGCGTCAGTTCCGGCCCAGACCACCGCCTTCGCCACTGGTGTTCCTCCTGATATCTGCGCATTTCACCGCTACACCAGGAATTCCGTGGTCCCCTACCGAACTCTAGTCACGCCAGTATCGAGTGGCGTCTCCAGGTTGAGCCTGGAGGTTTCACACCCGACTTAGCGAACCGCCTTAAAGCGCTTTCCGCCCCATGAATCCGGACAACGCCCGCCCCCTCAGTAATCCCGCCGCGGCTGGCCCGTC
+
CCCCCGGGFGGGGGGGGGGGGGGGGGGGFGGGGGGGDGGGGGGGGGGGGFGGGGGGGGGGGGGGGGGGGGGGGGGGGGGGGGGDGGGGGGGGFGGGGGGGGGGGFFAFGGGGGGGGG@FGGGGGGGGCGGGGGGGGGGGGGGGFFGGGGGGGGGEGFGGFFGGGGGG?EEGGCFEG6CC*8CGG5DCGFFFGGDGFGC6CFGC4@CGCE>F?E48EDD6CF39EGG3BG38+*1*:())/1+:<<=*):@F??8DFG077@))/1*2.:7<D))/*+.9+-).)(((03)(,),(*))-,-
@M03506:14:000000000-AKVR1:1:1101:17313:8164 2:N:0:35
ACTCAGGACTACAAGGGTATCTAATCCCGTTTGCTCCCCTGGCTTTCGCTCCTCAGTGTCAGTGTCGGTCCAGGATGCCGCCTTCGCCACCGGTGTTCCTCCAGATATCTACGCATTTCACCGCTACACCTGGAATTCCGCATCCCTCTCCCGAACTCAAGCCATCCAGTATCAGACGCAGTTCCCCGGTTAAGCCGAGGGACTTCACGTCTGACTTAGTTGGCCACCTACGAGCCCTTTACGCCCAGTAATTCCGAACAACGCTTGCCCCCCCCGTACTACCCCCGCCGCTGGCCCGGCG
+
CCCCCGGGGGGGGGGGGGGGGGGGGGGGGGGGGGGGGGGGFGGGGGGGGEGGGGGGGGGGGGGGGGGGGGGGGGGGGGGGGGGGGGGGGGGGGGDGGGGGGGGGFGGGGGGGGGGGGGFCFGGGGEGGGGGDFGDFBFGGGGGGGGGGGGFFGGCEFGGGEGGGGGGGDGFGGFF:FGGCEGCFGGGGGGGDCGGGGG?CC4=E,=?FGFGGC:CGCGFGGDFGGGFFG;FG3>D<@DAFGG*7DGCFC:C?*974C:GE:F3C<C8@FFGFFCE*2()/.4:(-373(.4,),(*.),(,
@M03506:14:000000000-AKVR1:1:1101:7238:8168 2:N:0:35
ACTCAGGACTACAAGGGTATCTAATCCTGTTTGCTCCCCACGCTTTCGCGCCTCAGCGTCAGTGCCGGTCCAGATGGCCGCCTTCGCCACCGGTGTTCTTCCCAATATCTACGAATTTCACCTCTACACTGGGAATTCCGCCATCCTCTCCCGGACTCACAGCGCGACAGTATCAAGCGCAGTCCCCGGGTTGAGCCCGGGCCTTTCACGCCCACCTTATCGCGCCGCCTACGCGCCCTTTACGCCCAGTAATTCCGAACAACGCTAGCCCCCTCCGTATTCCCCCGACTGCTGGCACGGG
+
CCCCCGGGGGGGGGGGGGGGGGGGGGGGGGGGGGGGGGGGGGGGGGGGGGGGGGGGGGGGGGGGGGGGGGGGGDGGGGGGGGGGGGGGGGGGGGGGGGGGGGGGGGGGGGGGGGGGGGGGGGCGGFGGGGGGGGGGGGGGGGGGFGGGDFGGGGGGGG8FGGGGGGGGGGGGAFGFGGGGCEGG,DCDDEGGGFGGGG=E5DE*A:@FCFFDGG5;F6?C>FDEGGB@C*>C97:D>D@F0+2*>5?7C0+970CFD0*:<?F<C=*585<BFDEG5-)*,).4(--73)(.*),9)03((
@M03506:14:000000000-AKVR1:1:1101:3014:8174 2:N:0:35
ACTCAGGACTACAAGGGTATCTAATCCTGTTTGCTCCCCACGCTTTCGCGTCTCAGCGTCAGTAACGTCCCAGCGAGCTGCCTTCGCAATTGGTGTTCCTCCTGATATCTGCGCATTTCACCGCTACACCAGGAATTCCACTCGCCTCTTCCGTACTCAAGCCCGACAGTATCCACCGGCATCCGAGGGTTGAGCCCCCGACTTTCACATCGGACTTACCGGACCGCCTACACGCGCTTTACGCCCAATGATTCCGGACAACGACAGCCCCCTACGCATTACACCGGCTGTTGCCCCGTCC
+
CCCCCGGGGGGGGGGGGGGGGGGGGGGGGGGGGGGGCFGGGGGGGGGGGGGG@FFGGGGGGGGCFGGGGEGGGCGGGFEGGGGGGGGGGGGFGGGFFGGGGFFGGGGGGGGGGGGCEGGFGGGEEGGGGGGGGGCFFAFGFFGCGGGE@FGCEFEC=AF8EFGGGDGD6FGA:<EECEGC>CEFEGGEGG@E6CFAEEGG=DG8@7FFE+>*:***0;FCDGDGCCEE*/.+>7719)>8<91737*>*++1*8>6C<DC)8)*/*208@<>>*;85(0*)6))((()(0(./).*.)--(
@M03506:14:000000000-AKVR1:1:1101:19554:8241 2:N:0:35
ACTCAGGACTACAAGGGTATCTAATCCTGTTTGCTCCCCTAGCTTTCGCGCCTCAGCGTCAGTTTCTGTCCAGAAAGCCGCCTTCGCCACCGGTGTTCCTCCTGATATCTACGCATTTCACCGCTACACCAGGAATTCCGCTTTCCCCTCCAGCACTCTAGCTTGTCAGTTTCGAATGCAGGCCCTGGGTTGAGCCCAGAGTTTTCACACCCGCCTTAACGAGCCGCCTACGCGCCCTCTACGCCCAGTAATTCCGTACACCGCTTCCCCCCCCCGTAATACCGCGGCTGCTGGCCCGGAG
+
CC@CCGGGGGGGGGGGGFGGFGGGGGGGGGGGGGGGGGGGGGGGGGGGGGGGGGGGGEFGDCFGDFFGGGGGGGGFFFGEGGGGGGGGGGGGEEFGGGGGGGGGGGCFFGFGGGGGGGGGGGGGGGGGGGGGG7:FGFFCGGCCGGDFGGGGG,@EFGGAFGGGGDGFDDA=FEF88CFGFGE+3DECFDEBF:DFFG8,D:CAFCCFGGGG>*=8C8AFDDG5)/>>CDAEDDFDFG);+A*>CC*57<<78F77*.C**0.55C*9;FC:BDE/*()*)),4(((5,)-)0((*0),(,
@M03506:14:000000000-AKVR1:1:1101:18372:8249 2:N:0:35
ACTCAGGACTACAAGGGTATCTAATCCTGTTTGCTCCCCACGCTTTCGCGCCTCAGCGTCAGAACTGGCCCAGACAGCCGCCTTCGCCACTGGTGTTCCTCCCGATATCTACGCATTTCACCGCTACACCGGGAATTCCACTGTCCTCTTCCAGCCTCGAGCTTCGCAGTATCCAAGGCAATTCCTCGGTTGAGCCGAGGGCTTTCACCCATGACTTACGAAGCCGCCTACGCGCCCTTTCCGCCCTAGGATTCCGAATAACGCCCGCCCCCTCCGTCTTACCGCGGCCGCTGGCCCGGAG
+
CCCCCGGGGGGGGGGGGGGGGGGGGGGGGGGGGGGGGFGGGGGGGGGEGGGGGGGGGGFGGGFGGGGGGCFGGGFFGGGGGGEGGGGGGGGGGGGGGGGGGGGGEGCGGFGGGGGGGGGGGGGG:FGG?F=F@CF@FFFGGAFFGFGGGGGGG=?FGGEDGGGGGDG6:EGEFGAC9EGG5D:CFGCGDECCF8CF::E5?C8FGGGDDG3**;CCFFF/9<*>08:)27F=55:D0)8<++/1*2*0**+*9?76<3C*6655)2:;:><>>5*/2(0/6)3(6(45()4(73(*.7((-
@M03506:14:000000000-AKVR1:1:1101:12722:8265 2:N:0:35
ACTCAGGACTACAAGGGTATCTAATCCTGTTCGCTCCCCACGCTTTCGCTCCTCAGCGTCAGTATCGGCCCAGAGACCCGCCTTCGCCACCGGTGTTCCTCCTGATATCTGCGCATTTCACCGCTACACCAGGAATTCCAGTCTCCCCTACCGAACTCTAGCCCGCCCGTATCAGCTGCAAGCCCACGGTTAAGCCGCGGATTTTCACAGCTGACGCGACGAGCCGCCTACGAGCTCTTTACGCCCACTAAATCCGGACAACGCTCGCACCCTACGTCTTACCGCGGCTGCGGTCCCGTAG
+
CCCCCGGGGGGGGGGGGGGGGGGGGFGGGGGGGGGGGGGGGGGGGGFGGGGGGGGGGGEEGGGGEFGGGGGGGGGGGGGGGGGGGGGGGGGGGGGGGGGGGGGGGGGGGGGGGGGGGCFGGFFGGGGFG8<FCCDGGGGGGGGGA9DCDDF8EGGGCGGGGGGGGGGGGEEFFGGGGGGGGGC:E5CGDFDGFFGGGGGG5<EGFGGGGDGC?6=EGGFGGCDD>DD@E<.:>DF)4>?C+3959CE3*02<*74)9(/:)8:D<=*)/8C>F*::;155))(((((8(72()(()07(3(
@M03506:14:000000000-AKVR1:1:1101:4424:8277 2:N:0:35
ACTCAGGACTACTCGGGTTTCTAATCCTGTTCGCTCCCCACGCTTTCGCGTCTCAGCGTCAGTACCGTTCCAGAGAGCCGCTTTCGCCACGGGTGTTCTTCCTGATATCTGCGCATTTCACCGCTACACCAGGAATTCCACTCTCCTCTCCCGGACTCTAGCCAGATGGTTTCGGTCGACCTCTGAAGGTTGAGCCTCCAGTTTTCACAACCGACCTACCTGGCCGCCTACACGCCCTTTACGCCCAATGGATCCGGACAACGCTTGCCCCCTCCGCTTTACCCCGTCCGCTGGCCCTTCG
+
CCCCCGGGGGGGGGGGGGGGGGGGGGGGGGGGGGGGGGGGGGGGGGGGGGGGGGGGGGGGGGGGGGGGGGGGGGGGGGGGGGEFFGGGGGGGEEGGGGGGGGGGGGGGGGGGGGGGGGGGGGGGGGGGGGDGEGGGGGGGGGGAGGGGGF@FGEEG6DFFGFGGGGGGCGC@FGGGGGGGGGGGGFFG6DFGDGGGGGFFGGCF7,9EE=5DGGCCDGFFCC4AF3:8C547C57*-C5F7F*9D5C>6<E**7C>)49*)8535:A>CFG5>5*2*()2)44(,-(0(.(,0--/)),,(
@M03506:14:000000000-AKVR1:1:1101:16419:8286 2:N:0:35
ACTCAGGACTACAAGGGTATCTAATCCTGTTTGCTCCCCTAGCTTTCGTGCCTCAGTGTCAGGTGTTGTCCAGGGACTCGCCTTCGCCACTGGTGTTCCTCTCGATATCTACGCATTTCACTGCTACACCGAGAATTCCAGTCCCCCCTCCAAACCTCCTGCTCAATAGTATTCAATGCCATTTCCGGGTTAAGCCCGGAGATTTCACATCGGACTTACCAAGCCACCTACGCACCCTTTACGCCCAGTGAATCCGAACAACGCTTGGGACCTCTGTATTACCGCGGCTGCTTGCCCTGCG
+
CCCCCGGGGGGGGGGGGFGGGGGGGGGGGGGGGGGGGGGGFFGGGGGGGGGGFGGGGGGGGGGGGGGFGGGGGGGGGGGGGGGGGGGGGGGGGGGGGGGGGDGEFGGGGFGGGGGGGGGGGGGGGGGGGGEDGCFFFFGGGGGGGGGGEGG8EGGGGGGFCF8FGFGFGGFG8=DFGGEDEGGGGGG>:EDFGGGGGGD5@5DA:C;FC+CD54C:FGFGG*27D4;;C6ACC85C0CACC<CGGE8)+59:7A*:*:C*54)>7CCB*077>F9@94=E46<30(,7()3)*).*//.(-
@M03506:14:000000000-AKVR1:1:1101:10507:8306 2:N:0:35
ACTCAGGACTACAAGGGTATCTAATCCTGTTTGCTCCCCACGCTTTCGCGCCTCAGCGTCAGGTACGGGCCAGGAAGCCGCCTTCGCCACCGGTGTTCCTCTCGATATCTACAGATTTCACCCCTGCACCGAGAGTTCCACTTCCCTCTCCCGCCCTCTAGCGAGGTAGTTTCGAGCGCCGTTCCTCAGTTAAGCTGAGGTATTTCACACTCGACTTGCCAAGCCGCCTGCGCGCCCTTTACGCCCAGTAATCCCGAATAACACCAGCCCCCTCCCCATTACCGCCTCTGCTGGCCCGCAG
+
CCCCCGGGGGGGGGGGGGGFGGGGGGGGGGGGGGGGGGGGGGGGGGGGGGGGEGGGGGGGGGGGGGGGGGGGGGGGGGGGGGGGGGGGGGGGGGGGGGGGGAFGGGGGGGGGFGFFFGGGGGGGGFFDGGGEGDGGGGGFECFGGGGFFGGGGGGGGGFCDFG>>>>EGGGCGCG>:CGGGGGGGCCFGFFFFGG7@,/7AGF;FF:CFFGGGGECD*@FFCFGGCEEGGF5C@D9()0<+<CDGC8>C++0*9619(**/174**/7EFGF)1**2.7:).6(2((0(/.)?((*00(((
@M03506:14:000000000-AKVR1:1:1101:4101:8330 2:N:0:35
ACTCAGGACTACAAGGGTATCTAATCCTGTTTGCTCCCCACGCTGTCGCGCCTCAGTGTCAGAAACTGCCCAGCAGACCGCCTTCGCCACCGGTCTTCCTCCGGATCTCTACGCATTCCACCGCTACACCCGGAATTCCGTCTGCCTCTACAGCCCTCGAGTTTGACAGTCGGCACGGCAGATCCGGGGTTGCGCCCCGGACTTTCACCACACCCTTATCAAACCACCTACCCGCCCTTTCCGCCCCGCTGTCCCGGACCACTCCCGCCCCCCCCGCACTACCGCCGCTGCTGGCCCCGGC
+
CCCCCGGGGGGGGGGGGGGGGGGGGGGGGEFGGGFGGGGGGGGGGGGGGGGGGGGGGGGGGGGGGGGFGGGGGGGGGGGDGGGGGGGGGGGGGGGGDFG9FGGGDGEGGGGGGGGGCFGGGGGGGGGGGGGGGGGGGGGGGGDGGGGGD=F8FFGGGGGDGFGA7,,,<DFCEG*>CEGG>C6DECEGGGDG,:E=EEC**18CFD+<9*>*2>EFFD6CFG:EGGFFE46*1)79().@+<*1>**<***.*)*)1(1*)7)*0//8/7C355CE5()2)4:2201D6>3.)(-*8)4((
@M03506:14:000000000-AKVR1:1:1101:22863:8356 2:N:0:35
ACTCAGGACTACAAGGGTATCTAATCCTGTTTGCTCCCCACGCTTTCGCACCTCAGCGTCAGTACCGGGCCAGTGAGCCGCCTTCGCCACTGGTGCTCTTCCGAATATCTACGAATTTCACCTCTACACTCGGAGTTCCACTCACCTCCCCCGGACTCAAGCTTCCCAGTATCAAAGGCAGTTCTGGAGTTGAGCTCCCGGATTTCACCCCTGACTTAGAAAGCCGCCTACGTGCGCTTTACGCCCAGTGATTCCGAGCACCGCGAGCCCCCTCCGTATTACCGCGGCCGCCGCCAGGCAG
+
CCCCCGGGGGGGGGGGGGGGGGGGGGGGGGGGGGGGGGGGGGGGGGGGGGGGGGGGGGGGGGGGGGGGGGGGGGGGGGGGGGEGGGGGGGGFGGGGFFGGGGGGEEGGGGGGGGECFGGGGGGGGGGGGCF@FFFE<FFGGGG8EFGGGGGGGE68BGGGCFGAFFGGGGAFGGAFGGGGGGEFGGCFCFGFCFF9CF*?EG>EGG@EGF4FCF?CC+19++**;>DEG*)/*.2::D)3+3>D5=*80AF*=8FG379=)5@D)*/./:*7<*88*(0<5)90(((7()3(.(()))((-
@M03506:14:000000000-AKVR1:1:1101:4153:8378 2:N:0:35
ACTCAGGACTACAAGGGTATCTAATCCTGTTTGCTCCCCACGCTGTCGCGCCTCAGTGTCAGAAACTGCCCAGCAGACCGCCTTCGCCACCGGTCTTCCTCCGGATCTCTACGCATTCCACCGCTACACCCGGAATTCCGTCTGCCCCTACAGTCCTCGAGTTTGACAGTCGGCACGGCAGATCCGGGGTTGAGCCCCGGACTTTCACCACACCCTTATCAAACCACCTACGCGCCCTTTACGCCCTGTGATTCCGGCCAACGCTCGCCCCCCCCGCATTACCGCGGCTGCTGGCACGGCG
+
CCCCCGGGGGGGGGGGGGGGGGGGGGGGGGGGGGGGGGGGGGGGGGGGGGGGGGGGGGGGGGGGGGGGGGGGGGGGGGGGGGGGGGGGGGGGFEGGGGGGGGGGBFGGGFBGGGGGGGGGGGGGGGGGGGGGGGCFFGGGGGGGGFGGGFFCGGGGGGGGDEE7A7ECGGGG5E>EGEG58:FGGGGDDEGDFFFGFEGD*)8CCGFFGGGCGCECD*9CF**<<<@EG4?7C3:DB5.<CC37DG8763086BC*)():)7>D*C2>*0)7@DG5*,8C)6>(1((02.346>:<1>6((
@M03506:14:000000000-AKVR1:1:1101:3917:8381 2:N:0:35
ACTCAGGACTACAAGGGTATCTAATCCTGTTTGCTCCCCTAGCTTTCGTTCCTCAGCGTCAGTAGTGGTCCAGCGCGCCGCTTTCGCCACGGGTGTTCCTGCAGATATCTACGCATTTCACCGCTACACCTGCAATTCCACGCGCCTCTCCCACACTCAAGCACAGCAGTTTCGGAAGCAGACTCTGGGTTGAGCCCAGAGATTTCACTCCCGACTTGCCACACCGCCTACGAACCCTTTACACCCAGTAATTCCGAGCAACGCTGGCCCCCTCCGTCTTACCTCGTCTGCTGGCCCGTAC
+
CCCCCGGGGGGGGGGGGFFFGGGGGGGGGGGGGGGGCGGGGGGGGGGGGGGGGGGGGGEGGGG<FGGGGGGGGGGGGGGGGGGFFGGGGGDDGGGGGGGGGGCFFFDGGGGGGGGGGGGGGGGGGGGGGGGGGCGGGGGGGGGEGGGGGGGGGGGGFG8ECEFGGGGEGFG;EECCGGGGGCC?GG7<,>CGFFFGGGGGGFFCCG@::C4CECE897AC+;7CD)=8C*;:*)<DFGFC7F7CFE5;C++96BC99(>*)0)57=:BFFG>.1;*247:)-2)--(0,05))(-*)0(-(
@M03506:14:000000000-AKVR1:1:1101:11707:8393 2:N:0:35
ACTCAGGACTACAAGGGTATCTAATCCTGTTTGCTCCCCACGCTGTCGCGCATCAGTGTCAGCAACTGCCCAGCAGACCGCCTTCGCCACCGGTGTTCTTCCGGATCTCTACGCATTCCACCGCTACACCCGGAATTCCATCTGCCTCTACAGTGCTCCAGCAACCCAGTATCCGTGGCCGACTCGATGTTGAGCATCGAGCTTTCACCATGGACTTGGGTCGCCACCTACGCGCCCTTTACGCCCAGTGCTTCCGGACAACGCTCGCCCCCTCCGTATTACCGCCGCTCCTGGCCCAGAG
+
CCCCCGGGGGGGGGGGGGGGGGGGGGGGGGGGGGGGGGGGGGGGGGGGGGGGGGGGGGGGGGGFGGGGGGGGGGGGGGGGGGGGGGGGGGGGGGGGGGGGGGGGDGGGGGGGGGGGGGGGGGGGGGGCGGGGGC7BDGGGGGGGGGGGGGGGFGGGAGFDDFG6DFEGFGGGFFGGFGGGG5ECGGFGG>DFGGFGCGEGFGGG,<,=CCFGGFGGGGFG*0)=9*=AFFF5C;@G9))8++17CE*)<C+9*=6CD(7C)8:CDC*>*8>>)9*/:()34<A<6(7D>)304(673)(((
@M03506:14:000000000-AKVR1:1:1101:3758:8395 2:N:0:35
ACTCAGGACTACAAGGGTATCTAATCCTGTTCGCTCCCCACGCTTTCGCGCCTTAGCGTCAGTTCCGTCCCAGCGGGCTGCCTTCGCCGTTGGTGTTCTTCCTGATATCTGCGCATTCCACCGCTACACCAGGAGTTCCACTCGCCTCTTCCGGACTCTAGCCCGGCAGTATCCACTGACATTCAAAGGTTGAGCCTTTGACTTTTACAGCGGACTTACCGGGCCGCCTACGCGCGCTTTACGCCCAATGATTCCGGCCAACGCTCGCCCCCTACGTATTTCCCCCGCTGCTGGCCCGTAG
+
CCCCCGGGGGGFGGGGGGGGGGGGGGGGGGGGGGGGGGGGGGGGGGGGGGGGGGGGGGGGGGGGGGGGGGGGGGGGGGGGGGGGGGGGGGGDGFDGGGGGGGGGGGFGGGGGGGGGGGGGGGEGGGEGFGGGGFEGGGGGGGGGGGGGGGGGGGD@>DGF,EEFDCGECFGGF;9F?BCE9EGGGC7C=CFECEFGGF7EGGGGGGGGG4FDEDEGC7=CD5>EC<>BEDFGG5>C>G3E9<*9C=E:=+A?FFF*/(1/0))97**0?@GF35@C0)92)).),(4>(07>676*8)-(,
@M03506:14:000000000-AKVR1:1:1101:25743:8433 2:N:0:35
ACTCAGGACTACAAGGGTATCTAATCCCGTTTGCTCCCCTGGCTTTCGCGCCTCAGCGTCAATGCCGGTCCAGGATGCCGCCTTCGCCACCGGTGTTCCTCCAGATATCTACGCATTTCACCGCTACACCTGGCATTCCGCATCCCTCTCCCGGATTCAAGCCTTCCAGTATCGGACGCAGTTCCCGGGTTGAGCCCGGGGATTTCACGTTCGACTTAGATGGCCGCCTACGCGCCCTTCACGCCCAGCAATTCCGCACAACGCTTGCCCCCTCCGTATTACCTCTGCTTGTGGCACAGCT
+
BC@CCGGGGGGGGFGFEGGFGGGGGGFFGGGDGGGFCFGGFFGGGEGGGFCFGEGGGGFFEGFGGFGGEE@@EA<FGGFCDF@EFDG@=CEE7>@FCEF9<FGEF9FEFFGGDG??+EFGGGGGG@CFGF<FD,8AF<FFG7=EDFFE?FGF>C8+BDAFA,@89FGGC@F,3+:CECCE>:9>::;5:E:8F6,=4CEEE)*=9@+<78*2C*/*2++++2*:*7)7>D?*1<@D;35*+347/*25*;**96:*1777)))9>E*7+<C>)1;**(7+.).)-).=)*)()((29@:()
@M03506:14:000000000-AKVR1:1:1101:27901:8433 2:N:0:35
ACTCAGGACTACAAGGGTATCTAATCCTGTTCGCTCCCCACGCTTTCGCTCCTCAGCGTCAGTACCGGCCCAGAGTGCCGCCTTCGCTACTGGTGTTCCTCCCGATATCTGCGCACTTCACCGCTACACCGGGAATTCCACACTCCCCTACCGGAATCGAGTCACGGCAGGTTCGAATGGCCCCTCCCCGTTCAGCGTGGAGATTTCACATCCGGCTTGCCGAACCGCTTCCGCGAGCTTTTCCCACAATACTTCAGGAAAACGCTAGGCCCTCCCGTATTACCCTCGCTGCTGGCCCGTA
+
<C@BCFGGGGGGGG@A7CEDGGGGGGCGGGGGGDGGGGGFEGGGBFGGEFFCECGFGGEFGBEFGGG:F@FCFEEDFEG@FF7FFGGDGGAC<FGG>5FFFGD77CF@FFGGGGGCFG@E?EFGFG74,4=7@+@FD,E9BFGGFDG6FGBECE8+@:88*4@EFD*C55*64,*,1,<56CGE*8**/B8+2++5****//+55<79++;<*1*393)/2)/*9/)0**)01).)(158++**2+28530994>**)0*)07))2;)2)077****,)24):)()-8>5:0))(*)04-(
@M03506:14:000000000-AKVR1:1:1101:21812:8438 2:N:0:35
ACTCAGGACTACAAGGGTATCTAATCCTGTTTGCTCCCCACGCTTTCGTGCATGAGCGTCAATATTATCCCAGGGGGCTGCCTTCGCCATTGGTATTCCTCCACATCTCTACGCATTTCACTGCTACACGTGGAATTCTACCCCCCTCTGACATATTCTAGTCCTGTAGTTTCAAACGCAGTTCCCAAGTCGAGCTCGGGGATTTCACATCTGACTTACAGAACAGCCTGCCAACGCTTTAAGCCCATTAATTCTGCTTAACGCCCGCACCCTCCGTACTACCGCGGATGACGGCCCCGTG
+
CCCCCGCFGGGGGGGGGGGGGGGGGFGGGGGFGGGFCFGEEGGGGGGGGGDGGFGGGDCFGGGGGGGFGFGFDFGGGGCCEGG<FFFGGGC,CFCFGGFFGFFGFCFFDFGGFGEG:BCFFGGGGFFGGGFDCCDFFFF,CB@DEGGGFF=EFGCD9DAEC:BF:8DEF=EEFFEFFDGGGEFECGFG:BC88CE>FGDGDDGF6C,<E7;CG7;CDF4:8C4EDGF4:4A,*/.>>DD5++++2**)+5+++;+++.1<695))**)*)1.0*2*2()*))4466()()().,2)0)(((
@M03506:14:000000000-AKVR1:1:1101:21752:8442 2:N:0:35
ACTCAGGACTACAAGGGTATCTAATCCTGTTTGCTCCCCACGCTTTCGCACCTCAGCGTCAATATGTGTCCAGTAAGTCGCCTTCGCCACTGGTGTTCCTCCGAATATCTACGAATTTCACCTCTACACTCGGAATTCCACTTACCTCTCCACAATTCTAGCGATGCAGTCTTAAAGGCAATTCCGGAGTTGAGCCCCGGGCTTTCACCTCTAACTTACAAAGCCGCCTACGTGCGCTTTACGCCCAGTAATTCCGAACAACGCTAGCCCCCTCCCGATTACCGCCGCTGCCGGCCCGGAG
+
CCCCCGGGGGGGGGGGGGGGGGGFGFGGGGGGGGGGGGGGGGGGGGGGGGGGGGGGGGGGGGGGGGGGGGGGGGGGGGGGGGGGGGGGGGGCFGCGGGGGGGCGGGGGGGFGGGGGGCGGGGGGGAFGGGGGEGFGDFGCGGGFFCGF?@DFGGCFDGGF;EED,6BCAFGFFGGGG9C8DFEG9F66@CBEFGGGDC>7*C@,DEFGDCFCF@CCCFFG7C47FGD4:<A56?)7;D>F+A/>)=:=+B9;A73*:13:FF3CGC5);85BD:E*/(0/379--,-7;),(.,2)))((,
@M03506:14:000000000-AKVR1:1:1101:12501:8448 2:N:0:35
ACTCAGGACTACAAGGGTATCTAATCCTGTTTGCTCCCCTAGCTTTCGTGCCTTAGTGTCAGGAGTTGTCCAGAGACTCGCCTTCGCCACTGGTGTTCCACTTGATATCTACGCATTTCACTGCTACACCAAGTATTCCAGTCTCCCCTCCAACCCTCTAGCAGAATAGTATTCAATGCAGTCTCCGGGTTAAGCCCGGAGATTTCACATCAAACTTACCCCGCCACCTACGCACCCCTTACGCCCAGTGAATCCGAACAACGCTTGGGCCCTCCGGATTCCCGAGGCTGCTGGCCCCGAC
+
CCCCCGGGGGGGGGGGGGGGGGGGGGGGGGGGGGGGGGGGGGGGGGGGGGGGGGFGGGGGGGGGGGGGGGGGG<E<EFFGGGGEGGGGGGGGGGGGGGGGGGFGG9FGGFACGGGGEGGCFDEGGGGFEFGFGGGGGGGF;EFA;EFEGGGFGGG>DG89FAEDGDFGGFGGFGFGGGGGGE83@DCEC@=DCFGGGGGDC+@;@FAA:FGGFCEGFGFGGFDGG>*9:49=DE5?8):=1=*57:8A<C++;AC<33C*;A5:DGG)2)9;)1**2(.:)))(((-537,.9((*))(((
@M03506:14:000000000-AKVR1:1:1101:25149:8463 2:N:0:35
ACTCAGGACTACAAGGGTATCTAATCCTGTTTGCTCCCCACGCTTTCGCACCTGAGCGTCAGTCTTTGTCCAGGGGGCCGCCTTCGCCACCGGTATTCCTCCAGATCTCTACGCATTTCACCGCTACACCGGGAATTCTACCCCCCTCTACAAGACTCCAGCCTGCCAGTATCGAATGCAGTTCCCAGGTCGAGCCCGTGGATTTCACATCCGACTTGACAGACCGCCAGCGTGCGCCTTACGCCCAGTAATTCCGCTTAACACTTGCACCCTCCGTACTAGCTCGGCTGCTGCCACGGAG
+
CCCCCDGGGDFEECD9@6CFFGF<FGFFFGGFFFFGGF;6CFD@C8F@FFEC<FC8FG6C@FDF9DEGFF<CFFGG:+FEGC7CCD,,B:ECEC=D,,<AFF<<C<EC@AFGCC@F4A?EAE:>@EEFGB+6>B@AF<FFGDB7@BE8FE;A,@F8,588@6E:6D8FF?;F@EGGG?,,?;,5;9,2=2,4**;*:C*5?C6@+9EE7+**=5C:D74++2*=*9B5*/.:7>5)(*)*2+*/)**02+901/09*(**/7*2:CCFG*055*/2;2)*6)4)6(,)-)4272:D4)((,
@M03506:14:000000000-AKVR1:1:1101:28079:8472 2:N:0:35
ACGCAGGACTACAAGGGGATCTAATCCTGTTTGCTCCCCACGCTTTCGCACCTCAGCGTCAGATCTGGACCAGTAAGCCGCCTTCGCCACTGGTGTTCTTCCCAATATCTACGAATTTCACCTCTACACTGGGAATTCCACTAACCCCTTCCAGCCTCTAGGTGACCAGTAGCAAAGGCAGTTCTGGAGTTGAACACCAGGATTTCACCCCTGACTTAACAACCCTCCTACGTGCGCGTTACGCCCAGTAAATCCCAACAACCCTACCCCCCTTCGTATTACCGCGTCTGCTGGCATGAAG
+
68-AC@CBD<EEAE,<@+8B<C<CFFDE<<EF?FFFGFGGDCE;BGGG>C:C,CCCCCC@F:C,:EFGAADDC<,6,CFEDGCEG?=E,B6,CFDFFE???FGG,4=E??F9FFG,+AFFGF9F<EC;<,,,A?=<5,9EF98FE,,+4@ECD88+>D,=EC3,,6@,367,7=D=,,,@@@=657<<D:FA,,73,1+4*5,9EG:A:>D>C*,2=++<+;9C;*36,;6:CA))5):**C5*)*3)+?@++@6**6DC)))1***8*79@)**;:8)+6>)(((,0(84))(85*))))
@M03506:14:000000000-AKVR1:1:1101:12235:8478 2:N:0:35
ACTCAGGACTACAAGGGTATCTAATCCTGTTTGCTCCCCACGCTTTCGTGCCTCAGCGTCAGTATCTGACCAGTTAGTCGCCTTCGCCACTGGTGTTCCTTCCAATATCTACGCATTTCACCGCTACACTGGAAATTCCACTAACCTCTTCAGTACTCTAGCTATACAGTATTAAACGCAGTTCCCAGGTTAAGCCTAGGGCTTTCACATCTAACTTATATAACCGCCTACGCCCCCTTTACGCCCAGTAATTCCGATCATCGCTTGCACCCCCCGTATTACCCCGGCTGCTGGCACAGTG
+
CCCCCGFFGFGGGGGGGGFFGGFGGGGGGGGGGGEGGGGGGGGGGGGGGFFGGFGGGDFGCFGCAFGFFGGGGFGGGGGGDGCFGGEGFGGGFGGGGGGGGGGGGGGDGCGGGGGGGGGGGGGGDEGEFGGGGEGFDGFDFG8EFGGGFGGGGEFGDFFCCADFFEGGGGGGGEFGGGGGGCFGG,,@FEGGGGGGFGCFFGGGGGGD,+=7,2<9<:AFCD+E57@EE/917*3:>5AE9FG4)=/;3C9@+;@D72/=+;)9F838+;C5)9**;476)4)((-(04>44),3**),..
@M03506:14:000000000-AKVR1:1:1101:3116:8479 2:N:0:35
ACTCAGGACTACAAGGGTATCTAATCCTGTTTGCTACCCACGCTTTCGCGCCTCAGCGTCAATGTTTGGCCAGTCAGGCGCCTTCGCCTCTGGTGTTCCACCTAATCTCTACGAATTTCACTTCTCCACTAGGTATTCCCCCAACCTCTCCAACATTCAAGTCTTGCAGTTTCGACTGCAGTTCCCAGGTTGAGCCCGGGGCTTTCACAATCGACATACAAGACCGCCTACGCGCGCTTTCCGCCCAGTAATTCCGAGTAACCCTTGGACCTTTCGTATTACCGCGGCTGCTGGCTCGATA
+
CCCCCGGGGGGGGGGGGGGGGGGGGGGGGGGGGGGGGGGGGGGGGGGGGEG@6CFGFGGGGGGGGG@EFFFGGGGGGGGGGGGGGGGGGGGGGGGGGGGGGGCGGGGGGGGGGCFFFGG9FGGGCFGGGGGGGGGGGGGGGGE7EEGGFGGGGGGGGGG,EFFGGEDGGDFGGEGGGG8D=EGFGGGG?FFFC,>F:CDEDGE5>=@C7*;0;CEEDFF6CC*=C74?C*5*))2)3:)/239CDG=46C?@=90**(12=6**02*)+0559:<CE05+)..6(((.-7()/2,*9)4((
@M03506:14:000000000-AKVR1:1:1101:14171:8495 2:N:0:35
ACTCAGGACTACAAGGGTATCTAATCCTGTTTGCTCCCCACGCTTTCGCACCTCAGCGTCAGTACCGGGCCAGTGAGCCGCCTTCGCCACTGGTGTTCTTGCGAATATCTACGAATTTCACCTCTACACTCGCAGTTCCACTCACCTCTCCCGGACTCCGAGACTTCCAGTATCGAAGGCAGTTCTGGAGTTGAGCTCCAGGATTTCACCACCGCCTTAAAAGCCCGCCTCCGTGCGCTTTACGCCCAGTGATTCCGAGCAACGCTAGCCCCCTTCCTCTTGCGCCCCTTGCCTGCACGGC
+
CCCCCGGGGGGGGGGGGFGGGGGGGGGGGGGFGGGGGGGGGGGGGGGGGGGGFGGGGGGGGGGGGGGGGGGGFGGGGGGGGGGGGGGGGGGGGGGGEGGGGGGGGGGGGGGGGGFGGFGFGGCFCFGCF=FGGEEGGFG9FEFDFFGGFGGF=CEECFFDCE:ECEGGGGGGGG:8CE*DFGGGGGGGE82DCFGGFCF?F4C?FGFGGGFD*/*:?CA+:C:CCFDFDD)=D>5918<E*<?*9C5:FC?66**:91):)7@D32/)379>BD*8*-*<-))((-()()(.)).9)6-((
@M03506:14:000000000-AKVR1:1:1101:23520:8513 2:N:0:35
ACTCAGGACTACAAGGGTATCCAATCCTGTTTGCTCCCCACGCTTTCGCACCTCAGCGTCAACAGTCGTCCAGTGAGCCGCCTTCGCCACTGGTGTTCTTCCGAATATCTACGAATTTCACCTCTACACTCGGAATTCCACTCACCTCTCCGACGTTCAAGCGATGCAGTCTTAAAGGCTATTCCGGGGTTGAGCCCCGGGCTTTCACCTCTAACTTACAAAGCCGCCTACGTGCGCTTTACGCCCAGTAATCCCGAACTACCCAACCCCCCTCCGTAGTCCCGCGGCTGCTGGCACGGTG
+
CCCCCGGGGGGGGGGGG@FFGGGGGGGGGGGGGGGGGGGGGGGGGGGGEEGGFGGGGGGGGGG9FFGGGGGGGGGGFGGGGGGEFGEGGEGGGFGGGGGGCFGGEECDGGGG?7DFGGGGGGGGGGGGGGGGGD7FEGFGFFGGD?FG9EFE6@ECEGFADFGGDEEAAA?DGGEFFFFGFD=;EGGGGBEG6DGGFGGGCCGF,<9,42CDG7CGC>FG7**=CC>):*8:8A3563;1+01175=F<7+**0*/*()*9<)**2*)/7C>7>=C5():45)(-(,),)-.<42>F@9(-
@M03506:14:000000000-AKVR1:1:1101:16594:8514 2:N:0:35
ACTCAGGACTACAAGGGTATCTAATCCTGTTTGCTCCCCACGCTTTCGCACCTCAGCGTCAATATGTGTCCAGTAAGTCGCCTTCGCCACTGGTGTTCTTCCGAATATCTACGAATTTCACCTCTACACTCGGAATTCCACTTACCTCTCCACAATTCTAGCGATGCAGTCTTAAAGGCAATTCCGGAGTTGAGCCCCGGGCTTTCACCTCTAACTTACAAAGCCGCCTCCGTGCGCTTTACGCCCAGTAATTCCGAACAACGCTAGCCCCCTCCGTATTACCGCGGCTGCTGGCACGGAG
+
CCCCCGGGGGGGGGGGGGGGGGGGGGGGGGGGGGGGGGGGGGGGGGGGGGGGGGGGGGGGDGGGGGGGGGGGGGGGGGGGGGGGGGGGGGGGGGGGGGGGGGGGGGGGGGGGGGGFGGGGGGGGGGGGGGGGGGGGGGGGGGGGGGAFGGGGGGGGGGGGGGGGGGGGGFFGFFGEDEFGGGGGGGGGGGGGGGGGGGGGGGGCFGGGGGFCC@FGGDBC@;FF4?>?E*;EF>DD9D)8@ECGC=EA7FF=;ACF5:7=)<BDG5*)CFDE>DE=C?46)64,1;6)(.47F:6*7B9,4
@M03506:14:000000000-AKVR1:1:1101:24806:8516 2:N:0:35
ACTCAGGACTACAAGGGTATCTAATCCCGTTTGCTCCCCTAGCTTTCGCGCCTCAGCGTCAAGAACAGGCCAGGAAGTCGCCTTCGCCACTGGTGTTCCTCCCGATATCTACGCATTTCACCACTACACCGGGAATTCCACTTCCCTCTCCTGCCTTCGAGTCGATCAGTATCGCGTGACCCTCCCCAGTTGCGCCGGGGGCTTTCACACGCGATTTTAACGACCGCCTCCGCGCTCTTTACGCCCAGTCACTCCTGACAACGCTTGCCACCTACGGATGACCTCGGCGTGTGGCCCGTAT
+
CCCCCGGGGGGGGGGGGGGGGGFFFGGGGFGGGGGGGGGGFGGGGGGGGGGGGGGGGGGGGGGGGGGGGGGGGGGGGGFEGGGGGGGGGGGGGGGGGGGFGGGGGGGGGF9FGG7FGGFGGEDFGAFCFGGGG+@FGFGDFFGGGG9=FFG9?8?FGGGGGGGGGGGEGGGCGGDE?EEGFF,*;ECFC2;;9?5:;EEDEC*3><79@4)2=7C**0*+29559CEF**)**8))37*<<7**9**7<9C**92**.2<4>)9<**)<**0<*<**-82(3:),(35,)(,0((273(((
@M03506:14:000000000-AKVR1:1:1101:4846:8543 2:N:0:35
ACTCAGGACTACAAGGGTATCTAATCCCGTTTGCTCCCCTGGCTTTCGCTCCTCAGCGTCAATATTGCTCCAGGATGCCGCCTTCGCCACCGGTGTTCCTCCAGATATCTACGCATTTCACCGCTACACCTGGAATTCCGCATCCCTCTCCCAAATCCAAGCCATCCAGTATCGGACGCAGTTCCCCAGTTAAGCTGAGGGATTTCACGTCCGACTTAGTTGGCCGCCTACGAGCCCTTTACGCCCAGTAATTCCGAACAACGCTTACCCCCCCCGTATTACCGCGGCTGCTGCCACGGCG
+
CCCCCGCFGGGGGGGGGGGGGGGEFFFGEGGGGGGGGGGGGGGGGGGGGCFGCFCGGGGGGGGCGEFGCGCFFGDFGGGGGEFGGCFGGGGGDGDGGGGGFGGGGGGGGGGGGGGGGDFFGGGGGDD?FFGFGCFEDFFGGG7EFFFG8DGGF?EDGGG?ECGGG?D?8EADFGE>EGED>8EGGGGGG@ECFGFGFFFG>*<8,=:CFFGGDGGGD88CFG4<>D>5EGF5/5BC?GF+>@DDDE*500<9*0095(CE4<>3CCEFCFG38):*/(0<-49399(<>E:76)(*0)-(-
@M03506:14:000000000-AKVR1:1:1101:6216:8547 2:N:0:35
ACTCAGGACTACAAGGGTATCTAATCCTGTTTGATCCCCACACTTTCGTGCCTCAGCGTCAGTTTCAGCCTAGTAAGCTGTCTACACTATCGGTGTTCTTGACGATATCTAAGCATTTCACCGCTACACCGTCAATTCCGCCTACCTCGACTGAACTCAAGTCCTTCAGTATCAATGCCACCCTCCCGGTTAAGCCGGGATATTTCAGCACTGACTTAAAAGACCGCCTACGCACCCTTTAAACCCAATGAATCCGTACAACGCTTGCCACCTACGTATTACCGCGGCTGCTGGCACGTAG
+
CCCCCGGGFFGGGGGGGAFFFGGGGGGGGGFGGGGGCGFGGGGGFGGGGGGGFGGFGGGGGGGFFFGGGGGGGGGDGGGGGGGGGGGGGGGGGGGGGGGGGCGGDC:FFFFFGGGGFFFGFGGGGGGGGGGGGGCFCFFFEC+@@DGGGDGGGGGDC;9EGGGGGGGD9DFBFGF=DDFFFC?DF>>E>8BEBCC6E6:7C5DGGGGAA+9F6>F7FG6,B297C>/?ECAEGB><;5A++4+7DCE)2?+:8@C3223*1/.53;@)39=@46+;:)97:9<0(,,)-.,,),17@3404
@M03506:14:000000000-AKVR1:1:1101:16438:8555 2:N:0:35
ACTCAGGACTACAAGGGTATCTAATCCTGTTTGCTCCCCTAGCTTTCGCGCCTCAGCGTCAGTTGTGGTCCAGTGCGCCGCTTTCGCCACAGGTGTTCCTCCCGATATCTACGCATTTCACCGCTACACCGGGAATTCCACGCACCTCTCCCACACTCAAGCACGGCAGTTTCGCCTGCAGGCTCCGGGTTAAGCCCGGAGATTTCACAGGTGACTTACCGCACCGCCTACGCGCCCTTTACGCCCAATAATTCCGAACAACGCTTGCCCCCCTCGTATTACCGCCGCTGCTGGCCCTAAC
+
CCCCCGGGGGGGGGGGGGGGGGGGGGGGGGGGGGGGGGGGGGGGGGGGGGGGGGGGGGGGGGGGGGGGGGGGGGGGGGGGGGGGGGGGGGF8FGGGGGGGGGGGGGEGGGGGGGGGGGGGGGGGGGGGGGGGGEFGGGGGGGGGGGGGFGGFGGGGGGGGCFGGGEGCEGGEFEGGGGGGGGGFGGGGGEGGFFGGG5EGD:CFDGGGGGFF6+>EFFF7CCDGGGFF5CFCD3DGFC)<9?*95E55*<FF*97<315*07<CDEE:F@GFFDG5*3?6))639(4:(81563(1)),((
@M03506:14:000000000-AKVR1:1:1101:13601:8563 2:N:0:35
ACTCAGGACTACAAGGGTATCTAATCCTGTTTGCTCCCCACGCTTTCGTACCTCAGCGTCAATACATGTCCAGTGAGTCGCCTTTGCCACTGGTGCTCTTCCGAATATCTACGAATTTCACCTCTACACTCGGAATTCCACTCACCTCTCCATGATTCAAGCGAAGCAGTCTTAAAGGCAATTCCGGAGTTGAGCCCCGGGCTTTCACCTCTAACTTACAAAGCCGCCTACGTACGCTTTACGCCCAGTAATTCCGAACAACGCTAGCCCCCTCCGTATTACCGACGCCGCCTGCACGGAG
+
CCCCCGGGGGGGGGGGGGGGGGGGGGGGGGGGGGGGGGGGGGGGFGGGGGGGGGGGGGGGGGGGGGGGGGGGGGGGGGGGGGGGGGGGGGGGGGGGFGGGGGGG>EFGGFGFG:EFGGGGGGGGGGGGGEGGGGGGGGA@BFGFDBFGF@FGGGGGGGGGCGGEGDGFGFGGFCEF8DFDDCCFFF>=EEFEFD6DFGDEEGGDFGGGGFGGG7CFCG8,52;7FG>EG8):C=;<B<B=<FD3C*=.=F++1;C*>2)5)))9*//6CF3577CCG:46-:<(((-.().(),(00.(-,
@M03506:14:000000000-AKVR1:1:1101:6276:8571 2:N:0:35
ACTCAGGACTACAAGGGTATCTAATCCTGTTTGCTCCCCACGCTTTCGTGCCTCAGCGTCAGTATCGGGCCAGTGAGCCGCCTTCGCCACTGGTGTTCTTGCGAATATCTACGAATTTCACCTCTACACTCGCAGTTCCACTCACCTCTCCCGAACTCAAGATCCTCAGTATCAAAGGCAGTTCTGGAGTTGAGCTCCAGGATTTCACCCCTGACTTAAAGACCCGCCTACGCACCCTTTACGCCCAGTGATTCCGAGCAACGCTACCCCCCTTCGTATTACCGCGGCTGCTGGCCCGAAG
+
CCCCCGGGGGGGGGGGGFGGGGGGGGGGGGGGGGGGGGGGGGGGGGGGGGGGFGGGGGGGGGGGGGGGGGGGGGGGFGGGGGFGGGGGGGGGGGGGGGGGGGGGGGGGGGGGGGGGGGGGGGGGGGGGGGGDGF@FFGGGGGGGGGGGFFGGGDDGGGEGGFGGGGFG?FGFGGCFFFCGGGGGGGGFGGDAC?DFGGFCD5:;FCFGG>CFGGGGGGFC8FFFF)?659;EGBFG;GAF+<C5CE5)02;A+7C9*,9:F>7D58*8C5CD>9C58(7+)-)8B0;E67:7@20*)03((
@M03506:14:000000000-AKVR1:1:1101:22015:8601 2:N:0:35
ACTCAGGACTACAAGGGTATCTAATCCTGTTTGCTCCCCACGCTTTCGTGTCTCAGCGTCAGTATTCGTCCAGTTGGCCGCCTTCGCCACCGGTGTTCCTCTCGATATCTACGACTTTCACCTCTACACCGAGAATTCCACCAACCTCTCCGATACTCAAGCTGCGCAGTATCGAGTGCACTTCCCAGGTTGAGCCTGGGGCTTTCACATCCGACTTACGCAGCCGCCTACACACGCTTTACCCCCCGTATCTCCGAACACCGTTTCCACCCTCTGTCCTACCGTCGCTGCGGTCACAGTG
+
CCCCCCCEGGGFGGE9FGFFGGGGG9EFGGGCFFFGGCE@CFEEGGG>FGGF<EEAECBFGGFF9CFGFCGDFGGFFFCFDFGCE,@?CEA@:7C=B?E?F,BF,9BCFF?A+@44BEFFFBFG<FGGG8>@FEGGFCFGGGF8C8BD9DD>+=3>,=;=FGG88@C6EC;,3ACDFFGGGGC9E?74;,9@C8DFCF***7?,>9,9,=DGE4:?D+?/*1/**8::5DA<54551*0*:<*21**./::)/9*)9(/*7))1*A+9CFFDFGC++))+-.31(((.()((),(*9*-)-
@M03506:14:000000000-AKVR1:1:1101:20795:8627 2:N:0:35
ACTCAGGACTACAAGGGTATCTAATCCTGTTTGCTCCCCTAGCTTTCGCGCCTCAGCGTCAGTAGTGGTCCAGTGCGCCGCTTTCGCCACAGGTGTTCCTCCCGATATCTACGCATTTCACCGCTACACCGGGAATTCCACGCACCTCTCCCACCCTCCAGCATTGCAGTTTCGCCTGCAGGCCCTGAGTTAAGCCCAGAGGTTTCACAGGTGACTTACAACACCGCCTACGCGCCCTTTACGCCCAATCATTCCTAACAACTCTCGCCCACTCTGTATTACCGCGGCTGCTGTCACAGAC
+
CCCCCGGGGGGGGGGGGFGGGGGGGGGGGGGGFFGGGGGGGGGGGGFEGGGGGGGGFGGGGGGFEGGGGGGGGGGGGGGGGGGGGGGGGGGGGGFGGGGGGGGGGEEGGGGGGGGGEGGGFGGGG7FGGFDC=B@FGGGGGGGDGGFGGGGGGGEGFGGGGCFCEFFE6@DFFGGGGGGGGGGEEGGCFCFFC7EGGG5=5FF8BEF19;C86:E7>FFFFC47CGF>C35:<>DC;<?C9C<DGG8):*<?BFG**<FC4>):*225*8*8.><+26*+))430(3)()-,74)***.((
@M03506:14:000000000-AKVR1:1:1101:2831:8701 2:N:0:35
ACTCAGGACTACAAGGGTATCTAATCCTGTTTGCTACCCACGCTTTCGCTCCTCAGTGTCAGTACTGGCCCAGAGATCCGCCTTCGCCACCGGTGTTCCTCCTGATATCTGCGCATTTCACCGCTACACCAGGAATTCCGATCTCCCCTACCAGACTCAAGTCACGCCAGTATCGGATGGCGTCTCGGGGTTGAGCCCCGAGTTTTCACATCCGACTTATCGAACCACCTACGAGCCCTTTACGTCCAACAAACCCGGACCACGCTTGCACCCTCCCACTTACCGCGGCCTCTGGCACGTA
+
CCCCCGGGGGFGGGGGGGGGGGGGGGGGGGGGGGGGGGGGGGGEGGGGGGGGGGGGGGGGGGGGGGCGGGGGGGGGGGGGGGGGGGGGGGGGGGGGGGGGGGGCGGGGGFGGGGGGGGGFGGGGGDGGGGGGG?DGGFGG:EGGGGGGGFGGG8EGBFFEGFGFGEGGGEBF8ECGGGG+DEGGCGG>EGGGGCFFGGEECDF5>CFF@C+;CC?EGGF++*9*;D;FE*=EC3)>,/2;C7:/*:8)3+;55)1CC()*)07*9?;<**975**;*()2.)6(,1051)(494)2)*((.
@M03506:14:000000000-AKVR1:1:1101:10260:8701 2:N:0:35
ATTCAGGACTACAAGGGTATCTAATCCTGTTCGCTCCCCACGCTTTCGCTCCTCAGCGTCAGTTGTTGCCCAGAGACCCGCCTTCGCCACCGGTGTTCCTCCTGATATCTGCGCATTTCACCGCTACACCAGGAATTCCAGTCTCCCCTGCAACACTCTAGTTTGCTCGTATCGACTGCAGACCCGAGGTTGAGCCTCGGGATTTCACAGCCGACGCAACAAACCGCCTACGAGCTCTTTACGCCCAATAATTCCGGACAACGCTTCCACCCTACGTATTACCGCCGCTGCTGGCCCGTAC
+
CCCCCGGGGGGGGGGGGGGGGGGGGGGGGGGGGGGGGGGGGGGGGGGGGGGGGGGGGGFGGGGGGGGGGGGGGGGGGGGGGGGGGGGGGGGGGGGGGGGGGGGGGGGGGGGGGGGGGGGGGGGGGGGGGGGGGGGGGGGGGGGFGFCEGFGFEGGGFGGGFGGGGGFGGGECGGGGEGGGGGGGFDEGGGCGCDFE,AEDEGGGGGGGFCFFGDEGGG>EFD<GGDDD5<FE<0<CB*9F7?DGGE*):8EF*9:9D?D*74.9<E*)0=C>57C**)1<4<639(-76)77?7050)-(,
@M03506:14:000000000-AKVR1:1:1101:11983:8704 2:N:0:35
ACTCAGGACTACAAGGGTATCTAATCCCGTTTGCTCCCCACGCTTTCGCGCATCAGCGTCAGTACCGGTCCAGTGAGCCGCCTTCGCCACTGGTGTTCCTCCCAATATCTACGCATTTCACCGCTACACTGGGAATTCCACTCACCTCTCCCGGTCTCAAGCGAAGCAGTTTGGAGGGCAGTTCCTCGGTTAAGCCGAGGGATTTCACCTTCCACTTGCCAAGCCGCCTACGCGCCCTTTACGCCCAATAATTCCGAATAACGCTTGCCCCCTCTGTATTCCCGCGGCTGCGGGCACAGAG
+
CCCCCGGGGGGGGGGGGGGGGGGGGFGGGGFGGGGGGGGGGGGGGGGGGGGGGGGGGGGGGGGFGGGGGGGGGGGGGGGGGGGGGGGGDGGGGGGGGGGGGGGGGGGGGGGGGGGGGGGGGGGGGGGGGGGGGGGGGGFGGCE?FGFEDGGGGGCECGGGGGGGGGGGGGGFFG8DED7FGGFC;;D?5C>CFFGC8*:EEDGFCFGFFFGG?>CE>+:CCGCCFGE>:*):C53717FG7CD3DGG):<+9977*C:DF?F)<D8*8CFGE>GC+<6=E)).(41;@>B0(.49))0430
@M03506:14:000000000-AKVR1:1:1101:10209:8705 2:N:0:35
ACTCAGGACTACAAGGGTATCTAATCCTGTTCGCTCCCCACGCCTTCGTGCCTCAGCGACAGAAATGGCCCAGCAAGCTGCCTTCGCCATTGGTGTTCCTACTAATATCTACGCATTTCACTGCTACACTAGTAATTCCACTTGCCTCTGCCATCCTCAAGCTCGTCAGTATGAGATAACATCTATATGGTTGAGCCACAAGATTTCGCATCTCACTTAACAAGCCGCCTACGCACGCTTTACGCCCAGTGATTCCGGATAACGCTTGGACCCTCCGTATTACCGCGGCTGCTGCCACGGA
+
CCCCCGDGGGGGGGGGGGGGGGGGGC@FGGGGGGGGGGGGGGGGDGGGGGGGCF@AFGGGGGGGGGFGFFFGGGFGGGGFGFGGGGGGDDFGGGGGGGGGGGGGAFGGGGGDFGGGGGGGGGGGGFGCEFGGGG9FFGGGGGGGGGGGGGGGGGGGGGGGFC8E>CEGGFGGGDAADF,D9DDCCGCGGFEDE8FG,@EC6F69;C:?EDDGGCFGGCFACFFF>F>A*9BGG>?D9D;C87:?D58)=?+/++3@*(1CA=6*)3*)2)28)0*2:1.:(:.6(30817((/52*)0(((
@M03506:14:000000000-AKVR1:1:1101:23772:8715 2:N:0:35
ACTCAGGACTACAAGGGTATCTAATCCTGTTTGCTCCCCACGCTTTCGCACCTCAGCGTCAATATGTGTCCAGTAAGTCGCCTTCGCCACTGGTGTTCTTCCGAATATCTACGAATTTCACCTCTACACTCGGAATTCCACTTACCTCTCCACAATTCTAGCGATGCAGTCTTAAAGGCAATTCCGGGGTTGAGCCCCGGGCTTTCACCTCTAACTTACAAAGCCGCCTACTTCCGCTTTACGCCCAGTAATTCCGAACAACGCTACCCCCCTCCGTCTGCCCTCGGCCGCTGGCCCGGAG
+
CCCCCGGGGFFGGFGGGGGGFFGGGGGGGGGGGGGGGGGGGDGGGGGGGGGG@FGGGGGGGGGFGGFGGGGGGGGGGGGGGGGGGGGGEGGGGGGGGGGGGGGGGGGGGGGGFFFGGGGGGGGGFFFFGA<<CF7DBFFFGGGGGGGG?FG8>,@EFDFFF;EEGCGGF=DFFGC9DFDEFGGGE,8C>+33@<FGGCEE>4C5:CGF?*;CFFCCC8B7D6;F44)858A+1+*:25>C+A**>555EC@8@FC;34D*007)/**5A7>@)>;*225*)),(,((0(.,()-,*)0(((
@M03506:14:000000000-AKVR1:1:1101:26234:8721 2:N:0:35
ACTCAGGACTACAAGGGTATCTAATCCTGTTCGCTCCCCACGCTTTCGCTCCTCAGCGTCAATATCGGCCCAGAGACCCGCCTTCGCCACCGGTGTTCCTCCTTATACCTGCTCATTTCACCGCTACACCAGGAATTCCAGTCTCCCCTACCCAATTCTAGCCTGCCCGTATCGACATCCGACCACATGGTTGAGCATAGGGATTTCACATGTGTCGCTACGAGCCGCCTACTATCTCTTTCCGCCCACCACACACTGAACACGCCCCCCCCCTACCCACCTCCGCGCCTGCTGTCCGGGC
+
@,@CCFCEEFFFFGE--C<,@@@6FGCF9FCFFDE@FGGDF+F,B@F7F@<F<F9;@@@CF7<<,C7@7FC@F,FGGG8+@ECFFGD=@FE7@>+8+AEF9B=,,?,,B9,B,C??C,5A,,@FC@G?A,?FE7A,,9C,CDFADA,@DGG8,2D,;A;E7@D=,8>F+58353@+++,,*5*>C::C:?>,:,,,,,,4,*,,,,14,++*1+,1**/*:8*:CD3059)=*++;7D1+3++*1:=3:8*)))*1*)2+99@*/*10*))0<)**0,**((.(-(()()-3),)*))((-
@M03506:14:000000000-AKVR1:1:1101:4152:8725 2:N:0:35
ACTCAGGACTACAAGGGTATCTAATCCCGTTCGCTCCCCTGGCTTTCGCGCATCAGCGTCAGTGTCGGCCCAGCAACCCGCCTTCGCCGCAGGTGTTCCTCTCGATATCTACGCATTTCACCGCTACACCGAGAATTCCAGTTGCCCCTTCCGCACTCTAGTCGCACAGTATCAGTTGACCTTTCCGAGTTAAGCCCGGAGATTTCCCCACTTACTCGTCCTGACCGCCTCCGCCCCCTTTACGCCCCGTCAATCCGAACAACGCTAGCTCCCCCCGTATTCCCGCGCCTGTTGGCACGGC
+
CCCCCGGFGGGGGGGFGFFEFGFGG9AFGFGCFG7FGGGFGEGGFGGGGGGGGGGGF>FFGGGDEGGGGGD78FEGGFCFCGGGGGGGGG7B7FGGGGFCF9BC,EFGGEFGDGGGGGGGGGGGG:C@FDE7::F9CFGF9EADFGGEFGGGGG6B8E9F;FGGGDEGFEEGF7?;B9CFFG9BFG51*B89?CF>EE55C<*1+++=*0>C7++<:1;****1;6)>775*9))1,75*<+?C35*.:E8)0*2*)27CD).)1;*)+**0)9C**-8*5.-)(4()(.(-/)47**-(,
@M03506:14:000000000-AKVR1:1:1101:3864:8770 2:N:0:35
ACTCAGGACTACAAGGGTATCTAATCCTGTTTGATCCCCACACTTTCGTGCATCAGTGTCAGTTAAAGCTTAGTAAGCTGCCTTCGCTATTGGTGTTCTTGACGATATCTAAGCATTTCACCGCTACACCGTCAATTCCGCCTACCCCAACTTTACTCAAGTCCATCAGTATCAATGCCACCCTCCCGGTTACGCCGGGATATTTCAGCACTGACTTAATAGACCACCTACGCACCCTTTAAACCCAATAAATACTGACACCGCTTGCCACATCCGTATTACCTCGGCCTCTGGCCCGTAG
+
CCCCCGGGGGGGGGDGDGGGGGGGGGGGFGGGGGGGGGGGGGFGGGGGGFGGGGGFGGGGFGGGGGGFFGGGGGCFFGGFGGGGGGGGGGGCFF@EGGGGC9FCFGGGGGGFGGGGGGGGGGGGGGGGGGGGGGGGGFGGGGGGGC8=CEGGGECFFG98EDFGGGGGGGGGGEGCGGFCCGGGGEGEEECE,+@CC+:>C9FG7F7ECDGGFGFECFAEF:CFF>F>E*?EC;DG@DAG,48C4=5)6++2:+:+15C96)8):E*=F6C)0*2/C0>+-44))(,)()((0))*))4((
@M03506:14:000000000-AKVR1:1:1101:22299:8788 2:N:0:35
ACTCAGGACTACAAGGGTATCTAATCCTGTTTGCTCCCCACGCTTTCGCACCTCAGCGTCAATATGTGTCCAGTAAGTCGCCTTCGCCACTGGTGTTCTTCCGAATATCTACGAATTTCACCTCTACACTCGGAATTCCACTTACCTCTCCACAATTCTAGCGATGCAGTCTTAAAGGCAGTTCCGGCGTTGAGTTCCGGGCTTTCACCGCTAACTTACAAAGCCGCCTACTCGCGCTCTACGCACAGTAATTGCGTACAACGCTACCCCCCCCCGGATCTACGCACCGCCTGCACCGGTG
+
CCCCCGGGGGGGGGGGGGGGGGGGG9FFGGGGGGGGGGGFGGGGGGGGGGGGGGGDFEGGGGGGGGGGGFGFFGGGDGFGGGGGFGCFDFGFGGGGGFGGCF>7=CFGGGGEFGGGFFGGFGGGGGGGCECFGGEG,,CFFFGCDGGD,,>DGFFGGG,,4@8@D6>9=DFFFGFFF,@E+6@FDE>+:C7+3,7,7,*15*4;@?C,=3;?>)8C:CAC>*;,2)/822)+2.):9D)=+<*:***)3<@*1*:*),):*)7C<?E@E>C)))/114)*)).(((()(.(,)((*0)(-(
@M03506:14:000000000-AKVR1:1:1101:9923:8798 2:N:0:35
ACTCAGGACTACAAGGGTATCTAATCCTGTTCGCTCCCCACGCTTTCGCGTCTCAGCGTCAGTACCGTCCCAGAGAGCCGCCTTCGCCACGGGTGTTCTTCCCGATATCTGCGCATTTCACCGCTACACCGGGAATTCCACTCTCCTCTTCCGGACTCTAGCCAAACGGTTTCCACCGACGTCTCGAGGTTGAGCCTCGAGTTTTCACAGCGGACCTGCTAGGTCGCCTATTCGCCCTTTACGCCCAATAAACCCGGACACAGCTAGCCCCCCACGTCTTACCGCCGCTGCTGCCACGTAG
+
CC9<CFGEGGFFFFEFGGFCACCE<CEF<FF,CCCF@F7CFCFEGDFFFGGFCEFFC:CFGGE<EGG<FEB,CE<FCGFF7F=FFG>FGGC7@C=FGGGGGFFDGE7FFFFG+>=FGDFFDFGGECGBFCC7B+=<8CFFGDGFDD;EF9EGGG6BC:DCCFC,5,@*:E*FFEGGG5***442=>,*:CCE+@895CE**03+<@@<C+*)1):/9447**9+*953***+2)7C?C)+3<<39E;>:CC*107<)(75.))*2++)28*8)/*/2()1)6((((4:(.(5F2100<4(4
@M03506:14:000000000-AKVR1:1:1101:12589:8820 2:N:0:35
ACTCAGGACTACAAGGGTATCTAATCCCGTTTGCTCCCCTGGCCTTCGTGCCTCAGTGTCAGGAACTGTCCAGAGACCCGCCTTCGCCACTGGTCTTCCTCATGATCTCTACGCATTTCACTGCTATACCCTGAATTCCAGTCTCCTCTCCAGTCCTCAAGCACCGCAGTATCGAATGCTGTTTCGGAGTTAAGCTCCGAAATTTCACACCCGACTTACTGCGCCCCCTACGCACCCTTTACGCCCAAAGAATCCAAACACTGCTTGAGACCTCTGTATTACCGCGGATGTTGGAACAAAG
+
CCCCCGGGGGDFFGCFGGD@6CDFC9@E;EFCECFF<DGGCFFGGG9FCFFCDCGGECEFCGG@FFGGFFCFFC<FEFGECFCEGGGGGGGGCE<<,6C9?F9FAFFDFE?BFGGGGFE?EFFGGG,AAD,C:AEFGG9EF;FCDE9B=F=AFGGGCD>DGFCFFCEBECB9DCFGFF9,7@DA,@EC+68C9,>,6@C+++@,5,;777CCE7ECC8<,=8CCC*//5207))62/8)<CC**:=E5*+5)/;<**/*A8*;6790)+)2>6*00<)6+)-)(-20)()()/.)2)0.((
@M03506:14:000000000-AKVR1:1:1101:13545:8856 2:N:0:35
ACTCAGGACTACAAGGGTATCTAATCCTGTTTGCTCCCCTAGCTTTCGCGCCTCAGCGTCAGTAGTGGTCCAGTGCGCCGCTTTCGCCACAGGTGTTCCTCCCGATATCTACGCATTTCGCCGCTACACCGGGAATTCCACGCACCTCTCCCACCCTCCAGCACGGCAGTTTCGCCTGCAGGCTCTGAGTTAAGCCCAGAGGTTTCACAGGTGACTTACCGTACCGCCTTCGCGCCCTTTCCGCCCCAACATTCCCAACAACGCCCCCCCCCTCTGTATTACCGCGGCTGCTCGCACCGAG
+
CCCCCGGGGGGGGGGGGGGGGGGGGGGGGGGGGGGGGGGGGGGGGGGGGGGGGGGGGGGGGGGGGGGGGGGGFGGGGGGGGGGGGGGGGGFGGGGGGGGGGGGGGGEGGGGGGGGGGFGGGGGGGDGGGGGCEFCFGGFGGGGCGGFGGGGGGGGGCCGGGGGGGEGGGGCCEEGGGCFFD>E6C?F?CG@;FGGGGGF,:<EC7CFGGCFDE7C;@+;?C<3CDDF5:*0*955D>7)<+<9<C5*0*/*7@BG*:(1*)0))):/)*7<>5D803)0<5>>6>;(71)47*39)))(4-
@M03506:14:000000000-AKVR1:1:1101:16225:8866 2:N:0:35
AAGGAGAAATAATACTAAGGCAGCCACCATGAGTCCCCCTTCCTCCATGCCCACCCCACGTCCTAGTCCCCCCCCCCCCCCCCCCCCCGCCCCCCCCCCCTCACGTCTTGCTTGCTCGCCCCCACCCCCCCCCCCTCCCAACACCACTCCCCCCACCGCCCCTCCCATACACACCCACCCCCCCCCACCAGCCCCCTCTCTGCTGTCGCGCACCACCGGAATCATAACCCCGACACGCTCACAGCCCACTCAAACTCATCGCTCCACACCGCACTCCCGCTACCCACTCCGCCCCACGCTC
+
-,B@CF,---6C,-6---,,,;,8;C,,,;,,,,6,6;@+,C,6<<,;6@CF6B,,+,@+:<B,,,:,,6,++++77+>=C+6+++++++3<>31*****4:*=*+1,*,2,,,*,,**:5/:*2;2*:E*8**/**/**0***/**02*1*****/**2**8*;**22868+2/**8*1:**?*:********////**+*3<++37*)/)*1**9))/)*2+***9<7)*)0))())*/+*2*/*0:**))*2**-*0)))*)+2)1))).9*+2()*((((.)()()((),,*).(-(
@M03506:14:000000000-AKVR1:1:1101:18093:8889 2:N:0:35
ACTCAGGACTACAAGGGTATCTAATCCTGTTTGCTCCCCTAGCTTTCGTGCCTCAGTGTCAGGAGTTGTCCAGGGACTCGCCTTCGCCACTGGTGTCCCACTTGATATCTACGCATTTCACTGCTACACCAAGTATTCCAGTCCCCCTTCCAACCCTCGAGCAAGGTAGTTTCCAATGCCATTTCCGAGTTGAGCTCGGAGATTTTACATCCGACTTACCCACCCACCTCCGCACCCTTTACGCCCAGTGACTCCGAACAACGCTTGGGACCTCTTTATTTCTCCGGCTGTGCGCACTGAG
+
CCCCCGGGGGGFFGFFGEFGGGGGGGGGGGGGGGGGGGGGGGGGGGGGGGGGGGGGGFFGGGGGGFGCFGGFG@FGGGGGGEGGFGGGEEGGCFFGGGGGGGGGFFFGGGGCFGC@FFGFGGGGGADFFFF,=EEFFFFB,CE8=F6CEGGGEFGG?66C6C>6,8EEFG>DFFGFFGGFGFGDF9A=>E@BDDD=EECCE6D;F,:AF@D*:CGG>7+77**=/;B*4*;515??2?AF7759DC3.+2>++;*1:(2/)22>CEGF8)7)09++<4/2)...--(01)((*(-))0,50
@M03506:14:000000000-AKVR1:1:1101:9434:8921 2:N:0:35
ACTCAGGACTACCAGGGTATCTAATCCTGTTTGCTCCCCTAGCTTTCGTTCCTCAGCGTCAGTAGTGGTCCAGCGCGTCGCTTTCGCCACGGGTGTTCCTGCAGATATCTACGCATTTCACCGCTACACCTGCAATTCCTCGCGCCTCCCCCACATTCAAGCACAGCAGTTTTGGAAGCTGCCTCTGCGTTAAGCCCAGAGACTTAACTCCCAACTTGCCGCACCGCCTCCGACTCCTTTGCACCCAGTACTTCCTAACACCGCTTGCCCCCTATGCATTACCCTGTCTGCTGTAGCGTAG
+
AA8A<FCGGGGG,C@;C;CEC@EDEC<D<CFAGG,,<<;F8<FGGGCF<F<E<EGGF7,87F9@F,<FFGDE@FEGC+86@BCFCGG7=BF7::>FED,,ECFFGG,,:CF?DEGEG9<ADGGDEFCF8?4<:<FFCA9,9@C+@8>83BE++=8,77,;,@8,DF?C8,,@:>*,@,:,739,36,,4>@*>9?@:FG5@*,,5,=0408;64*=C++22))2/75)**./)7)98DB7++:74:E)+++99@*:*-*3)0.))**)39*5;5+0+)0+))-().)/.8<BF4)*/)-,(
@M03506:14:000000000-AKVR1:1:1101:14777:8928 2:N:0:35
ACTCAGGACTACAAGGGTATCTAATCCTGTTTGCTCCCCACGCTTTCGCACCTCAGCGTCAGTACCGGACCAGTGAGCCGCCTTCGCCACTGGTGTTCCTCCGAATATCTACGCATTTCACCTCTACACTCGGAATTCCCCTCACCCCTTCCGGACCCGCGACTCCCCGTATCAAAGGCAGTTCCGGGGCTGAGCCCCGGGATTCCCCCCCTGACTCAACAGCCCGCCCCCCCTCGCTTTCCGCCCATCCATTCCCAACCACCCTACCCCCTCTCGCCTCACCGCGCCTGCTGCCCCGAAC
+
<C-ACFFFGGGGGGC@@EFGF@CFAFFFEGGA,FEEGGGGFCGGGDFDGGGGCGGCFGBFGEGGFGCCEGGD,6F,6EECFG,,F,CB,B=C=5BB4FEAGGG77:+,C<BF@+8=+AF,CF,E<?AFE9FF7+48AFA9=,@,DD,@D,@=B1+@+C@+@+@8*@,*5:*,1,6>,,;,15,?:*//****4*?<FE***)*0+1+2CGG)1*<C7>?**95:<<DE*95*))0)4*)2+3*5CE*.**2**02*2(1*77)***17A5D).*0**(0*(.((-,(0().(0)(*).(((
@M03506:14:000000000-AKVR1:1:1101:10967:8941 2:N:0:35
ACTCAGGACTACCAGGGTATCTAATCCTGTTTGCTCCCCACGCTTTCGTGCATGAGCGTCAATCTTGACCCAGGGGGCTGCCTTCGCCATCGGTGTTCCTCCACATCTCTACGCATTTCACTGCTACACGTGGAATTCTACCCCCCTCTGCCAGATTCAAGCCTTGCAGTCTCCATCGCAATTCCCAGGTTGGGCCCGGGGCTTTCACGACAGACTTACAAAACCGCCTGCGCCCGCTTTACGCCCCGTACTTCCGATTAACGCTTGCACCCTCCGCATCACCGCGTCTTCTGGCACGTCG
+
CCCCCGGGGGGGGGGGGGGGGGGGGGGGGGGGGGGGGGGGGGGFGGGCFGGGGF,<FFFCFCFGFGGGGGGGGGGGGGGGGG9FFGGGDGGGGFDECGGEFGGGGGGGGGD<FGG7FFGGGGGGGGGGGGFFE+4?FFGGGEFGGGCEGFGGGFDFDFFGGGGGGGGGGGGCE@;,EE++@CGGGFGCFEDEG58DEG5:5CEGDFFFC47C*8CF7;8+3CC:87:>*>FC77BGBC);+<CDDG*7//*0*9***4****.)***.+9*.)*12*()*)).22((0()))*))**.41-
@M03506:14:000000000-AKVR1:1:1101:6494:8946 2:N:0:35
ACTCAGGACTACAAGGGTATCTAATCCTGTTTGCTCCCCACGCTTTCGCACCTCAGTGTCAGTATTAGTCCAGGTGGTCGCCTTCGCCACTGGTGTTCCTTCCTATATCTACGCATTTCACCGCTCCACAGGCAATTCCACCACCCTCTACCATACTCTAGTCAGTCAGTTTTGACTGCAGTTCTCAGGTTGTGCCCGGGGATTTCACATTCACCTTAACAACCCCCCTACGCGCGCTCTCCGCTCAGCAATTCCGATTTACGCTTGCACCCTTTCTCTTGCCCCGGCGCTGGTCCCGGGG
+
@<AC<EFGCFFGFGFGG-FFGGEFFFFGDFFG@F9EEGGGGGGGDGGDEGCGD@<<EFGGGGG9DFFGGG,CAC,,@FF@@F7F9,B,,6BEE6,B8ACDE5FF9,,9CB<,AFGE7EDCGECCC+>F8F,,44FF<9=,E8,>+B4D8=@=,74=6=,=E,,=A7>,,@=,@,>,E,,68=,,,@DFF;@8++3,3+++3;3,<E;AF2+<E+><7++==**1;**)**24)05)29=F?*:9/::)++*1*9***4****)**/*)29F@5*23A)/+)),),(()()(,..6*0)3(-
@M03506:14:000000000-AKVR1:1:1101:25133:8980 2:N:0:35
ACTCAGGACTACAAGGGTATCTAATCCTGTTTGCTCCCCACGCTTTCGCGTCTCAGCGTCAGTCACTGTCCAGATAGCCGCCTTCGCCACCGGTGTTCCTCTCGATATCTACGAACTTCACCTCTACACCGAGAATTCCGCTATCCTCTCCAGAACTCAAGCTCGGAAGTTTCGAGTGCACTTCCCGGGTTGAGCCCGGGGCTTTCACATCCGACTTTCCAAGCCGCCTCCACGCGCTTTACGCCCAGTACTTCCGAATAACGTTGTCACCCTCTGTCTCACCGCGGCTGCTGGCCCAGCG
+
CCCCCGGFGGGGGGGGGGGGGFFGGGGGGGGGGGGGGGGGGGGGGGGGGGEGCFGGGGGGGGGC<FGGGGGGGDFGGGGGDGGGGGGGGGGGGGGGGGGDFAEFGGGGG9FFDEF+BFGGGGFGGFGGGGGF@FGEFGF@GGDGGCBFA@EGGC=DCFGF@DFF+@BBCCC,@:6E9DC7DC,@EC@EGGCE,,?DCE*9*/*,>E,=,=D;/88:8C=?CFCC*/:>5*;755>)(9)/+21/1*/)<<+166***(***1707*2/+/9:)9*+<5@+))(,,2()()-)0(,*0).((
@M03506:14:000000000-AKVR1:1:1101:21707:9007 2:N:0:35
ACTCAGGTCTACAAGGGTATCTAATCCTGTTTGCTCCCCACGCTTTCGCGTCTCAGCGTCAGTGTCCGTCCAGGTCGCCGCCTTCGCCACTGGTGTTCCTCCCGATATCTACGAATTTCACCTCTACACCGGGAATTCCGCGACCCTCTCCGGCACTCAAGCCCTTCAGTTTCGCGCGCACTTCCCTGGTTAAGCCAGGGGATTTCACACGCGACTTGAAAGGCCGCCTACAAGCGCTTTACGCCCAATAATTCCGAAACACGCCCGCACCACCGTTATTACCGCGGCTGCTGGCACAGAG
+
CCCCCGGGGGGGGGGGGGGGGGGGGGGGGGGGGGGGGGFGGGGGGGGGGGFE:FGFGGGGGGGGGGGGGGCGGGGGGGGGGGGGGGGGGGGGGGGGGGGGGGFGGFEEGGGGGEGGGCFGFGGGGGGGGGGG7F7FFFFGGGCGEGGGCFGGGEEG:DFF9FGGGGGGGCGFGGGGGGEGGGCCFGGGGFGGGFFF@EFGG3;0>?EGGF58=DGGGF*<*:<=4DBB555+2*83(*7*<<<CD*;>FA096@GCD()*0<)/**17*8C))9***-8F4<>((((79>:29((**.422
@M03506:14:000000000-AKVR1:1:1101:10674:9043 2:N:0:35
ACTCAGGACTACAAGGGTATCTAATCCTGTTTGCTCCCCACGCTTTCGTACCTCAGCGTCAATACTTGTCCAGTCAGTCGCCTTCGCCACTGGTGTTCTTCCGAATATCTACGAATTTCACCTCTTCACTCGGAATTCCACTGACCTCTCCAAGATTCTAGTTATCTAGTTTCAAAGGCAGTTCCGGGGTTGAGCCCCGGGCTTTCACCTCTGACTTGAATAACCGCCTACGTACGCTTTACGCCCAGGCATTCCGAACAACGCTAGCTCCCTCCGTATTACCTCGTCTGCTGGCACGGCG
+
CCCCCGGGGGGGGGGGGGGGGGGGGG9FGGGGGGGGGGGGGGGGGGGGGGGGCGGFGGGGGGGGGGGGGGFFGGGGGGGGGGEEGGGGGGGGGGGGGGGGGGGDCFFFGGGGGGGGGGGGGGGGG<<AFGGGGGGFGGGGGFFGGGEGGGGG8EGGD;@EFGFGGGGGGGGGD:F9EFGFEEEF,BEGGGDEGGG?FGGCEGG5CGGGFCFG6>?ECDA<=C>FC?):C5A=C*?D;D:8+C83::*)**/0*;;*>15*)0.1//*0+12..>EG1,)<)6)).((0()--)5<*7.4(-
@M03506:14:000000000-AKVR1:1:1101:7525:9055 2:N:0:35
ACTCAGGACTACAAGGGTATCTAATCCTGTTTGCTCCCCACGCTTTCGCACCTCAGCGTCAATATGTGTCCAGTAAGTCGCCTTCGCCACTGGTGTTCTTCCGAATATCTACGAATTTCACCTCTACACTCGGAATTCCCCTTACCTCTCCACAATTCTAGCGATGCAGTCTTAAAGGCAATTCCGGAGTTGAGCCCCGGGCCCTCACCTCTAACTTACAAAGCCGCCTACGTGCGCTTTACGCCCCGTAATTCCGAACAACGCTAGCCCCCTCCGTATTACCCCGGCTGCTGGCCCGGCG
+
CCCCCGGGGGGGGGGGGGGGGGGGGGGGGGGGGGGGGGGGGGGGGGGGGGGGGGGGGGGGGGGGGGGGGGGGGGGGGGGGGGGEGGGGGGGGGGGGGGGGGGGGFGGGGGGGGGCGGGGGGGGGGFGGGGGGGCFGGGG,AEFGFGGGDFGGGFGGGGGGGGDGGGGGGGFGFGGAEGGGGGGGGGGGEEGGADDFGGGGGD*:*=:C>*;CCCFFG:FEF4*AFGDFGGFED45)(<55+=*/:C*<C*/76FF4C05:5>5D**/<8@<>)/**23)<)-6(-3-)-)-,)(-*0),(,
@M03506:14:000000000-AKVR1:1:1101:17860:9058 2:N:0:35
ACTCAGGACTACAAGGGTATCTAATCCTGTTTGCTCCCCACGCTTTCGCGCCTCAGCGTCAGTATCGGGCCAGTTGGCCGCCTTCGCTTCTGGTGTTCCTCCGAATATCTACGAATTTCACCTCTACACTCGGAATTCCACCAACCTCTCCCGATCTCCAGATCGTCAGTATCAAAGGCAGTTCCAGGGTTGAGCCCTGGGATTTCACCCCTGACTTGGCGATCCGCCTACGCGCGCTTCACGCCCAGTAAATCCGAACAACGCTAGTCCCCTTCGTATTACCGCTGCTTCTGCCAGGAAG
+
CCCCCGGGGGGGGGGGGGGGGGFFGGGGGGGGCGGGGGEFGEGGGGGCG@F:7FGGGGGGGGGGAEFCFGGGGGEGCGGGGCGCGFGGGFFGFFFFBFFGGGGGEG@9FG,,4@BFGGCFGGGGFGGGGFFFEEEFGGGG,@DGG6,@EDFD>8=BFDEGFG==FGGGE7ECFFFC76CEE:A>ECEGCCGBC3,5DC5C5FFF,<@?FGGGG*>CC8/,777559AA**0CCBB<(17C+<CGF5856CC6*12753C5?@))1**1+97)70**2370--6((((),*.6B4)*/)(,,
@M03506:14:000000000-AKVR1:1:1101:4756:9096 2:N:0:35
ACTCAGGACTACAAGGGTATCTAATCCCGTCCGCTCCCCTGGCTTTCGCGCCTCAGCGTCAGTGTCGGCCCAGCAACCCGCCTTCGCCGCAGGTGTTCCTCTTGATATCTACGCATTTCACCGCTACACCAAGAATTCCAGTTGCCCCTTCCGCACTCTAGCCGCACAGTATCAGTTGACCTTTCCGAGTTAAGCTCGGAGATTTCACAACTGACTTGTGCTGGCCGCCTACGCGCCCTTTACGCCCCGTAAACCCGAACAACGCTTGCTCCCCCCGTATCAACGCGCGTGTGGGCCTGTG
+
CCCCCFGGGGGGGGGGGGGGGGGGGGGGGGCGGGGGGGGGGGGGGGGGGGGGEGGGGGGGGGGGGGGGGDGGGGGGGGGGGGGGGGGGGGGGGGGGGGGGFGGGGGGGGGGGGGGGGGGGGGGGGGGGGGGGFGCFFGGGFGGGGDGGGGGGGGDB@EFGFGGGGDGGGGFEGFGGGGDDFFGGGFGDGGGGF7CCGGD5CDFGGGCCFFDFCFCFFFC?DD7<<F3>EDFC*)5)3CDFF+*19**):1855*915()27))1)AC3;8C@FGGD5-)2()).(-()()(,)(-<@0().
@M03506:14:000000000-AKVR1:1:1101:5475:9102 2:N:0:35
ACTCAGGACTACAAGGGTATCTAATCCTGTTCGCTCCCCACGCTTTCGCTCCTCAGCGTCAGTATCGGCCCAGAGACCCGCCTTCGCCACCGGTGTTCCTCCTGATATCTGCGCATTTCACCGCTACACCAGGAATTCCAGTCTCCCCTACCGAACTCCAGCCTGCCCGTATCGACCGCAAGCCTGGAGTTGAGCCCCAGGTTTTCACGGACGACGCGACAAGCCGCCTACGAGACCTTTACGCCCAATAAATCCGGACAACGCTCGCGCCCAACGTCTTACCGCCGCTCCTGGCTCGCAC
+
CCCCCGGGGGGGGGGGGGGGGGGGGGGGGGGGGGGGGGGGGGGGGGGGGGGGGGGGGGFGGGGGGGGGGGGGGGGGGGGGGGGGGGGGGGGGGGGGGGGEGGGGGGFGGGGGGGGGGGGGGGGGGGGGGGGGD@:DGGGG9FFDGGGGGGGGGDDGGGGGFGGGFFGCGGGGGEEEGGGG*@GGGGFCG<BFG,CGGGGGDD6CGG?CC3DCEGGGGDEGD)*:CG@EE3557)))-<99+A3DC5;>=FF*9FG352<E4<)5*;8@C><BF*18135C464(,(-0()-,).2*95(((
@M03506:14:000000000-AKVR1:1:1101:7811:9125 2:N:0:35
ACTCAGGACTACAAGGGTATCTAATCCTGTTTGCTCCCCTAGCTTTCGTGCCTCAGTGTCAGGAGTTGTCCAGGGACTCGCCTTCGCCACTGGTGTTCCGCTTGATATCTACGCATTTCACTGCTACACCAAGCATTCCAGTCCCCCCTCCAACCCTCGAGCACGGTAGTTTCCAATGCCATTTCCGAGTTGAGCTCGGAGATTCAACATCCGACTCACCTCACCACCTCCCCCCCCTTTACGCCCAGTGAATCCGAACAACGCTTGGGACCTCCGTATTACCGCTGCCGCTGGCCCACGG
+
CCCCCGGGGGGGGGGGGGGGGGGGGGGGGGGGGGGGGGGGGGGGGGGGGFGGDGGGGGGGGGGGGGGGGGGGGGGFGGGGGGGDGGGGGGGGGGGGGGGGGGGG@EDGGG9FFGGGGGGCGGGGAFGFGGGF?E=FFGGG9CEGGG=E8CC?FFEGDDEDDEG,3CFGEFGDFFFCDEFG9AA;,E>E6@8B98F7DC8C>*DA,,5,=?GC19CG*0;6629/;8?AF*0*2)0/(/;6+<799:C)++2**/99D?C7.<55<*1)*)2086**2(.+.4662--50.9()(-7)0,--
@M03506:14:000000000-AKVR1:1:1101:15161:9140 2:N:0:35
ACTCAGGACTACAAGGGTATCTAATCCTGTTTGCTCCCCACGCTGTCGCGCCTCAGTGTCAGTAACTGCCCAGCAGGCCGCCTTCGCCACCGGTCTTCCTCCGGATCTCTACGCATTCCACCGCTACACCCGGAATTCCGCCTGCCTCTACAGCCCTCGCGTCTGACCGTCGGCACGGCAGATCCGGGGTTGAGCCCCGGACTTTCACCACACCCTTCTGCGCCCACCTCCGCGCCCTTTACCCCCAGTGCTTCCGTCCCACGCCCCCACCCGCCCTCCTCCCGCGCCTGCCGCCCCTGCG
+
CCCCCG8FEFCAEFFCEFGGCGGGGGGGGG<FE9C@EFCGGDGGGG@CFF@F,CF@GGEGAFFFCFE9D<EFGGGFGGCCCEEGGGGGCCFCFFGG<EGFFGC7F@CGGA,FGG7+BFFAFGCGG7F,?FGFD:===FDAFECFFGDD=DBAF,@+86C+@9C88,E,@ECECDEEE*7*:*,?CGGDEEDG+0BCFE=::C89<F?ECCCCGDC*9*9+*)):55>@*/)/*7)96)7+ACC*9*/)+0+**94*0.)*1))1*:*)*7DB)>1*/()*(.0(7>15().(.(-)))(,,
@M03506:14:000000000-AKVR1:1:1101:15337:9150 2:N:0:35
ACTCAGGACTACAAGGGTATCTAATCCTGTTTGCTCCCCACGCTTTCGCGTCTCAGCGTCAGTCACCGTCCAGAAGGCCGCCTTCGCCGCTGGTATTCCTCCCGATATCTACGGATTTCACCCCTACACCGGGAACTCTGCCTTCCTCTCCGGGACTCTAGCTTGGCAGTTTCAGATGCAGTTCCGGGGTTGGGCCCCGGGCTTTCACAACCGACTTGCCAAGCCGCCTACCCGCGCTTTACGCCCAATGATTCCGAACAACGCTCGCCCCCTCCGCATTCCCGCGGCTCCTGGCCCGGCC
+
CCCCCGGGGGGGGGFGGGGGGGGGGFGGGGGGGGGGGGGGGGGGGGGGGGGGGGGGGGGGGGGGGGGGGGGGGDGFGGGGGGGGGGGGGGGGGGGGGGGGGGGGGGGGGGGGGGGGGGGGGGGGGGGGGGGDGGGGGFGGGGGGGGGGDFGDC>EGGGFFGGAEFGFFGGGAFFAFGCFGFFG?DBECEGGC>CGFEGDCCDGCCF?ECCGDECE=DFFGFGGGC>@EEDF**)7CB5@FGF79CEEFF6+/9=C<C6C*)0)//**)*.>@<D;5*(.:)-5-(((0()444(.*071((
@M03506:14:000000000-AKVR1:1:1101:16699:9181 2:N:0:35
ACTCAGGACTACAAGGGTATCTAATCCTGTTTGCTCCCCTAGCTCTCGTGCCTCAGTGTCAGGAGTCGTCCAGGGACTCGCCTTCGCCACTGGTGTTCCTCTTGATATCTACGCATTTCACTGCTACACCAAGAATTCCAGTCCCCCCTCCGACCCTCTAGCAGGGTAGTTTCCAATGCCATTTCGGAGTTGAGCTCCGAGCTTTCACATCCGACTTACCCCACCACCTACGCCCCCTTTACCCCCAGGGAACCCGAACCACGATTGGGACCTCTGTATTACCGCGGCTGCTGGCACAGCG
+
CCCCCGGGGGGGGGGGGFFFFGGGGGGGGGGGGGGGGGGGGGGFFFGGGGGGGFGFGGGGFCFGGGGGGGGGGGF7DFGGGGGGGCGGGGGG8FCGGGFGGGGGGGA<FFEGFFFGGGG9FGGGGGGGGF7FD@:FGGGG,@9DFGGGGGGGDG>EDFFF,=EG+@DDGC;,E:,>9@,,9EF=CC+A+>DF;EG7CF?*593D,,,=C7***3119++<CCDGGG6;6*?5C3):35AE7@*792/)*=:5)./17(7*0)))*/;)*)9)09+2<4*+..4(2((0(0-5),-*170(-
@M03506:14:000000000-AKVR1:1:1101:20199:9202 2:N:0:35
ACTCAGGACTACAAGGGTATCTAATCCTGTTTGCTCCCCACGCTTTCGTGCATGAGCGTCAGTGCTGGCCCAGGAGGCTGCCTTCGCCATCGGTGTTCCTCCACATCTCTACGCATTTCACTGCTACACGTGGAATTCCATCTCCCTCTGCCACACTCCAGCACGCCAGTCACAAGCGCAATTCCCAAGTTAAGCTCGGGGCTTTCACACCTGTCTTAACGCCCCGCCTGCCCACCCTTTACGCCCAGTAATTCCGTTTACCGCCTGCCCCCTCCGGATTACCGCCGCCGCTGGCACGTAC
+
CCCCCGGGGGGGGGGGGGGGGGGGGGGGGGGGGGGGGGGGGGGGGGGGGFGGGGGGGGGGDCFFGGGGGGGGGGGGGGGGGGGGGGGGGGGGGGGGGGGGGGGGGGGGGCGGGGGGEGGGGGGGGGGGGGGGGGCFEEGGGC,EFGGGGGGGGFFC=DEGDFCFEGGGEGGACD?EG+@EGEGFGG;F?EFFG93,:@CC8>EGDCFG?GD4E:DDGG+4?5)/:9:BEDA*7);*,/=C+=**>:8:77<=??F**,*2**))1/*)2)>@:**:*()2.3<01(-3()4()((**).3(
@M03506:14:000000000-AKVR1:1:1101:11876:9218 2:N:0:35
ACTCAGGACTACAAGGGTATCTAATCCTGTTCGCTCCCCACGCTTTCGCTCCTCAGCGTCAGTATCGGCCCAGAGACCCGCCTTCGCCACCGGTGTTCCTCCTGATATCTGCGCATTTCACCGCTACACCAGGAATTCCAGTCTCCCCTACCGAACTCAAGTCTGCCCGTATCGACCGCAAGCCAACAGTTAAGCTGCTAGTTTTCACGTCCGACGCGCCAAACCGCCTACGAGCTCTTTACGCCCAATAATTCCGGACAACCCCGCCACCCTACGTATTCCCCCCGCTGCCGGCACTTCG
+
CCCCCGFGGGGGGGGGGGGGGGGGGGGGGGGGGGGGGGGGGGGGGGGGGEGGGGGGGGGGGGGGFFGGGEGEGGGGGFGCGGGEFGGEEDGGGGGGGGGGGGGGGGCFGGFGGGGGDGGGGGGGDGGCEAFGGGGGFGGGCFGGGGFGGCF@E6CEDFGFFFAD7EGGC+>D>*@CEEE*B*;F,4DFG@CG99EFFEGEEFECFCF74*:CGCEECD)*)95ECDEDCGF530.)8?F9AF*59E*862<=BFF*9(95)5)9***)*07:)2A58)13)-3(,(-)()-.709))))),
@M03506:14:000000000-AKVR1:1:1101:9772:9228 2:N:0:35
ACTCAGGACTACAAGGGTATCTAATCCTGTTTGCTACCCACGCTTTCGCGCCTCAGCGTCAGATGATGCCCAGTTTGCTGCCTTCGCCATGGGTGTTCCTCCTGATATCAACACATTTCACCGTTACACCAGGAATTCCACAAACCTCTGCATCCCTCCAGTCTTGCAGTATGTAAAGCAGTTTCCGGGATGAGCCCTGGAGATTTCACTTCACACTTACAAGACCGCCTACGCGCTCTTTACGCCCAGTAAATCCGGACCACGCTTTGACCCTACGCTTCCCCGCGTCGCCTGGCACCGC
+
CCCCCGGGGGGGGGGGGGGGGGGGGGGGGGGGGGGGGGGGGGGGGGGGGGGGGGGGGGGGGGGGGGGGGGGGGFGGGGGGGGGGGGGGGGGGGGGGGGGGGGGGGFGGGGGGGGGGGGGGGGGGGGGGGGGGGGGGGGGGFFF=FFGGGGGGGGFGGGEFGGGGGGGGGGFFFFFGGGDFGGGGFGGGD7CEEFGGGGGGGFFGDCGFF>FGFDFGGGFFGCC9CCA9>C4?DDBD5DFGG7+*/7/)15+7+71;30**)05*1**)3*:6.*285-):()(.(,()4)(2)-(4)70((
@M03506:14:000000000-AKVR1:1:1101:11086:9236 2:N:0:35
ACTCAGGACTACAAGGGTATCTAATCCGGTTCGCTCCCCACGCTTTCGTGCCTCAGTGTCAGAAATAGCCCAGTAACCTGCCTACGCCATTGGTGTTCCTTCTGATATCTACGGATATTACCCCTACTTCAGAAATTCCAGTTACCTCTGCTACTCTCGAGTTAATGGGTTCAAATAATAGTCTGTGAGGTTGAGCCCCCAGATTTCACTATTTGCTTTATTAACCACCTACGCAACTCTTTACGCCCAGTCACTCCGGATAACGCTTGGGTCCTACGTATGACCGCGGCTGCTGGCACGT
+
CCCCCGGGGGGGGGGGGGGGGGGGGGGGGGGGGGGGGGGGGGGGGGGGGGGGGGGGGGGGGGGGGGGFGGGGGGGGGGGGGGGGGGGGGGGGGGGGGGGGGGGGGGGGGGGGGGGGGGGGGGGGGGGGGGGGGGGGGGGGGGGGGGGGGGGGGGCGGGGC>FCFDGGC?FGGGFGGGFDFGGGG8FGGGGGGGFDCFGGEGGDGGD7;:<78A9FFGDFGGGG,BFFF:FACDE>4@FBDGG>CC5:;E7EFAB>FD;35)=+2C5E)88*:A2+A9;5=)(69046>>>>9@0)*0))-.
@M03506:14:000000000-AKVR1:1:1101:16042:9259 2:N:0:35
ACTCAGGACTACAAGGGTATCTAATCCTGTTTGCTCCCCACGCTTTCGCGCCTCAGCGTCAATTCCAGGCCAGATGGCCGCCTTCGCCACTGGTGTTCTTCCCAATATCTACGAATTTCACCTCTACACTGGGAATTCCGCCATCCTCTCCTGGATTCAAGCGCAACAGTATCAAGCGCAATTCCCGGGTTGAGCCCGGGGCTTTCACGCCTGACTTATTGCACCGCCTACGCGCCCTTTACGCCCAGTAAATCCGAACAACGCTAGCCCCCTTCGTATTACCGCGGCACCCTGCCCGCAG
+
CCCCCGGGGGGGGGGGGGGGGGGGGGGGGGGGGGGGGGGGGGGGGGGGGGGGGGGGGGGGGGGGGGGGGGGGGGGGGGGGGGGGGGGGDGGGGGGGGGGGGGGGGGGGDFGGGGGGGGGGGGGGGGGGGGGGGGGGGGGGGGGGGFFGEGGGGGGGFGGGGGGGGGGDGGGEFFGGGEGGDGDGDFGG>>EEGGFFGGEEEGGGGGGGGGFGFGGGGDAC7>FFCDFEG3;:C:DGFGFCCF*<DGCFGGG409C591C5<>)/*8??CF7>)98;@,5C))4263(0()-(.,,*00,7(
@M03506:14:000000000-AKVR1:1:1101:2379:9269 2:N:0:35
ACTCAGGACTACAAGGGTATCTAATCCTGTTTGCTCCCCACGCTTTCGCGTCTCAGCGTCAATGCCGTCCCAGTGAGCTGCCTTCGCCATTGGTGTTCCTCCTGATATCTGCGCATTTCACCGCTACACCAGGAATTCCACTCACCTCTTCCGGATTCGAGCCCGACAGTATCCACCGGCATCCCAGGGTTGAGCCCTGGACTTTCACAGCGGACTTATCGGGCCGCCTACACGCTCTTTACGCCCAATGATTCCGGACACCGCTTGCCCCCTACGCATTACCGCGGCTGCTTGCACGTAG
+
CCCCCGGGGGGGGGGGGFGGGGGGGGGGGGGGGGGGGGGGGGGGGGGGGGGGDGFGGGGGGGGGGGGGGGGGGGGGGGGGGGGGGGGGGGGGGGGFGGGGGGGGGGGGGGGGGGGGDFGGGFDGGGGGGGGGGGGFCFFGGGGGGGGGGGGGGDEGGG6DGGCGG6BEEFGCEGGGGGGGGGGGGFGGGGGGGFFGGFGF6CGG79CF7CCDGDGGGFFGFGG55)8>C7?FFFF3,/1<AFGGDEGFGC9/*120967C)))))**)<@7>)9F5*,>=<<>-21(7,825*)-*10.4.
@M03506:14:000000000-AKVR1:1:1101:21132:9271 2:N:0:35
ACTCAGGACTACAAGGGTATCTAATCCTGTTCGCTCCCCACGCTTTCGCTCCTCAGCGTCAGTATCGGCCCAGAGACCCGCCTTCGCCACCGGTGTTCCTCCTGATATCTGCGCATTTCACCGCTACACCGGGAATTCCAGTCTCCCCTGCCGAACTCTAGCCTGCCCGTATCGACTGCAAGCTCGGAGTTGAGCCCCGAGTTTTCACAGCCGACGCGACCGACCGCCTACGAGCTCTTTACGCCCAATAATTCCGGACAACGCTTGCACCCTACGTATTACCGCGGCTGCTGGCACGTCG
+
CCCCCGGGGGGGGGGGGCFGGGGGGGFGGGGGGGGGGGGGGGGGGGGGGGGGGGGFGGEEGGGGGGGGGGGGGGGGGGGGGGGGGGGGGGGGGGGGGGGGCGGGFGGGGGGFFEEGGGGGGGGGGGGGGGDGEFEGGGGFGBFDFGGGGGGGGDGGGGGFAEGG,:EFCG57FGFGEGGFGEG8FG=5EEFFGGGGGGG5?FG7;CCF7C:D=CE?DDEC)9DGDDE37*7C*8B)37BFFCGD/>*)23+9F6F7527>)>57*88<66C55*28C)*+-))(-4(077:7)56*95:((
@M03506:14:000000000-AKVR1:1:1101:5810:9298 2:N:0:35
ACTCAGGACTACAAGGGTATCTAATCCTGTTTGCTCCCCACGCTTTCGTGCATGAGCGTCAGTGTTATCCCAGGGGGCTGCCTTCGCCATCGGTATTCCTCCACATCTCTACGCATTTCACTGCTACACGTGGAATTCTACCCCCCTCTGACACACTCTAGCCGTGCAGTCACCAATGCCATTCCCAGGTTAAGCCCGGGGATTTCACATCGGTCTTGCACAACCGCCTTCGCACGCTTTACGCCCCGTAATTCCGATTAACGCTTTCACCCTCCGTATTACCGCGTCTGCTGGCACGCAT
+
CCCCCGGGGGGGGGGGGGGGGGGGGGGGGGGGGGGGGGGGGGGGGGGGGGGGGGGGGGGGGGGGGGGGGGGGFGGGGGGGGGGGGGGGGGGGGGGGGGGGGGGGGGGGGGGGGGGGGGCGGGGGGGGGGGGGG>FFFGFGGGGFEGGGG?FDGGDE?EFGDGGGGEGDFFGGGGGCFGGGGGGGFGGFDFGGGGFGGGEECD>FFGGGG8*//14;F?8E;77C77)8:*/**):32302+<*CDG*>G5CF?BC63:D=B=))>C*9+9CFF*;:83>F92<(71(0-)).).(295(((
@M03506:14:000000000-AKVR1:1:1101:17774:9300 2:N:0:35
ACTCAGGACTACAAGGGTATCTAATCCTGTTCGCTCCCCATGCTTTCGCTCCTCAGCGTCAGTTAATGCCCAGAGACCTGCCTTCGCCATCGGTGTTCCTCCTGATATCTGCGCATTTCACCGCTACACCAGGGATTCCAGTCTCCCCTACATCACTCTAGTCTGCCCGTACCCACCGCAGATCCGGAGTTGAGCCCCGGACTTTCACGGTAGACGCGACAAACCGCCTACGAGCTCTTTACGCCCACTAATTCCGGTTAACGCTTGCGCCCTACGTATTACCTCGGCTTCTGACACGTAG
+
CCCCCFGGGGGGGGGGGFGGGGGGGGGGGGGGGGEFGGGGGGGGGGGGGGFEFGGGGGFFEGFGGGGGGGGGGGGGGGGGGGGGGGGGGGGGGGGGGGGGGGGGGGGGGGGGGGGGDFGGFFEGGGGGGGGGEGGGGGFFGFGGGG8EGFGGGGG?;FGGFGGFAFGGGGG:8EFGGGGDGGCEFFD+@@FFF6FG57CECDDGCF7CCD**:CCCG<5:C3CF79A>5:A*C)5507=E+0*9/7:):C+9**27C()29F3DD=*)*7/57FD5*4@C.64)5<15()4<6)6*0)4,(
@M03506:14:000000000-AKVR1:1:1101:16041:9302 2:N:0:35
ACTCAGGACTACAAGGGTATCTAATCCTGTTTGCTCCCCACGCTTTCGCACCTCAGCGTCAGTACCGAGCCAGTGGGCCGCCTTCGCCACTGGTGTTCTTCCTAATATCTACGAATTTCACCTCTACACTAGGAATTCCACCCACCTCTCTCGGACTCAAGACGTGCTGTATCAAAGGCAGTTCCGAAGTTGATCTCCGGGATTTCACCCCTGACTGACACATCCGCCTACGTGCGCTTTCCGCCCAGTGATCCTGAACAACCACAGCTCCCTTCGTATTACGACGGCTGCGTGCACGCAG
+
CCCCCGGGGGGGGGG9CFGFGGFFF9FGGGGGGGGDFG;FG>EEGGGGGGGGGDFGG:BFFGGGGGGDGG7AFFGFGGFFGGGEGGGG>FGGFFGGGGGGGFFF9EFFCGFGFGFFGGEGGGGGGGGGGGGGGDCFAFFFGG78=CEFGFDFEFECBFG,B8=@EGGGG@=;D89>@,C88<CEFE6*8BFD9,77:93C5*1<<@7,,*2C5*<CD8FDGGGG<*)=29):92)16:;83=55**2)<999*0**0)0+.0)1*2/0+/905:6CE()<--((,(43(80()(-*=)(-(
@M03506:14:000000000-AKVR1:1:1101:20315:9302 2:N:0:35
ACTCAGGACTACAAGGGTATCTAATTCTGTTTGCTTCCCACGCTTTCGCATCTCAGCGTCGGTATCTGCCCAGAGAGCCGCCTTCGCCACTGGTGTTCCCCCCGATATCTACGAATTTCACCTCTTCACCGAGAATTCCGCTCTCCTCTTCAGTACCCCATTCACGCAGTATCCTCTGCACTGCCGCGGTTGAGCCCCGGGCTTTCACAGCCGACTTACAAAGCGTCCTACTTCGCCTTTACGCCCCTTTACTCCGAGCACCGTTGGCACCCGCTGTCTTCCCGCGCCTGCTGGCCCAGAG
+
C@CCCDDGG<CF,-<CE;C<CEFFGGFG<@FGEFFGGFGFDGGC@FGGGGCFGGGFFE@FFFG8,CEEEEGGGC@CFF8+@F:FFGGG7C=6C,:BBFG,EF7>CF+C?<FFF+9EFGC,CFGGF,CCFF?FE++,,?C8@7E@D,9DGEFF97=EF,6+,7@,@:CE+4E;:,@,7,@,@D7?:C*1:>1*2>CC:*/58)**+341=+27*85*>7BG+**2)*87*09?70)*4*)33+**):*.2+2/*975>6)*.))17**)+*9).)***.60)),-,90),)42)(-*))(.(
@M03506:14:000000000-AKVR1:1:1101:10422:9331 2:N:0:35
ACTCAGGACTACAAGGGTATCTAATCCTGTTTGATCCCCACGCTGTCGCGCCTGAGCGTCAGTTACGAGCCAGTGAGCCGCCTTCGCCACTGGTGTTCTTCCCAATATCTACGAATTTCACCTCTACACTGGGAATTCCACTCACCTCTCTCGTACTCAAGTCTAACAGTTTCAATGGCAGTTCTGGAGTTGAGCTCCAGGCTTTCACCACTGACTTGGAAGACCGCCTGCGCGCGCTTTACGCCCCGTCATTCCGAACAACGCTACCCCCCTTCGTATTACCCCGCCTGCTGGCACGCAG
+
@CCCCGGGGGGGGFGGGFFGGGGFGGCFGGGFGFGFGGGGGGGGGCF8DFGGGGGFGGEGEBFG@<BDCGGGGGGFGFDFGG@F,CFEGGGFGFFGGFG9<?FGFGFCGFGGGGEF<<EEGGGGFFGFFGD,A=AFGGGGGGG8DDCF,E=E>EGG+EED,=EFGGGGGGGGCFC=E??GEGDFFDF7@FFECFGGGGGF6@ED,CACG59;,*57C>*<+*9C>CAECF4:D653().*>C*5)>*5*/:;F=:75(9*.07>**2./>DD:C8**()06:4(,,()(0((9(49FF(-(
@M03506:14:000000000-AKVR1:1:1101:20840:9340 2:N:0:35
ACTCAGGACTACAAGGGTATCTAATCCTGTTTGCTCCCCACGCTTTCGCACCTCAGTGTCAATGCACCACCAGTTGGCCGCCTTCGCCTCCGATATTCCTCCTGATAACTACGGATTTCACTCCTACACCAGGAATTCCACCAACCTCTCAAGCATTCAAGACTTATAGTTTCGGGTGCCATTCCCAGGTTGAGCCTGGGGCTTTCACATCCGACTTACAAGCCCACCTCCGTGCGCTTTACGCCCCGTCATTCCGCACAACGCTTGCACCTTTCGTATTACCGCGGCTGCTGGCCCGAAA
+
CCCCCGGGGGGGGGGGGGGGGGGGGGGGGGGGGGGGGGGGGGGGGGGGGGGGFGGGGGGGGGGGGGGGDGGGGGGGGGGGGGGGGGGGGGGGGGGGGDGGFECGFGGGGGGGGGGGGGGFGDGGGGGGGFGGGFGFFGGGGGGGGGGGGGCDFGGG9:AFFGGGGGGFGGGC886+6+1DFGGGGGGGGGDCFFDG?@FGGGGGGG7EFGGGG4?GGFFGGCF5DCEFG4?5F:>DBGF*<CDDG**)**30+1:C*7DG)755DC*70=75/7<C;(<6:441((2@B)(.6(3*.)(-(
@M03506:14:000000000-AKVR1:1:1101:15688:9355 2:N:0:35
ACTCAGGACTACAAGGGTATCTAATCCTGTTTGCTCCCCACGCTTTCGTGCCTCAGCGTCAGTACCGGGCCAGTGAGCCGCCTTCGCCACTGGTGTTCTTGCGAATATCTACGAATTTCACCTCTACACTCGCAGTTCCACTCACCTCTCCCGAACTCAAGATCTTCAGTATCAAAGGCAGTTCTGGAGTTGAGCTCCAGGATTTCACCCCTGACTTAAAGACCCGCCTACGCACCCTTTACGCCCAGTGATTCCGAGCAACGCTCGCCCCCTTCGTATTACCGCGGCTGCTGGCCCGAAG
+
CCCCCGGGGGGGGGGFGGGGGGGGGGGGGGGGGGGGGGGGGGGGGGGGGGGGFGGGGGGGGGGGGGGGGGGGGGGGGGGGGGGGGGGGGGGGGGGGGGGGGGGGCEGGGFFGGGGGGGGGGGFGGGGGGGGGGGGEFGGGGGGGGB9DFGCFEGGGGGGGDEEGGGGGGGGGGGGGGEGGGGCEGFGG?GFEFGG9EFFFFGGFCGGGGGD**3@FGGAFGFFGFCD:=7A=3=:D;*5>++7:7:/502787CF6<(9::F5D<E55C>GE@GE8;0?E9A),7>>BBEF?6((*.7((,
@M03506:14:000000000-AKVR1:1:1101:16498:9377 2:N:0:35
ACTCAGGACTACAAGGGTATCTAATCCTGTTCGCTCCCCACGCTTTCGCTCCTCAGCGTCAGTTCCGGCCCAGAGTTCCGCCTTCGCCACTGGTGTTCCTCCCGATATCTGCGCATTTCACCGCTACACCGGGAATTCCGAACTCCCCTACCGGACTCGAGTCACGGCAGTTTCGAATGGCCCCTCCCCGTTAAGCGTGGAGATTTCACATCCGACTTGCCGCACCGCCCACCAGCTCTCGCCGCCCCATAAGTCCGGACAACGCCAGCTCCCTCCGCAGCCACCCGGCTGCTCGGCCGTG
+
CCCCCGGGDFGGGC9FCEEFGFGGGGGGGGGGGCFFGFFGGGGGFFABEEEG8FFFGGB,BEFGGEGECEGGGAFFGGGGGGGDC@C7,BEDAF8FEF9,9?FCEGG=FGEFGEFG:DGDEFFGEGGCFFD:C+@<D<F8>EC,@DDCF+DC>CCE+:EF*<DEGG*>:4DA=D**4,,DCGFC5C**4C*<:C;FCEE=**50>:?:<:CDD38*/749*9)*))05C/.5*.7C:<B+**9C32?BE8@**1*:*(97<4.)1*:3;)0)77**8()*,((.(4230)-2)),)0),-(
@M03506:14:000000000-AKVR1:1:1101:3844:9386 2:N:0:35
ACTCAGGACTACCAGGGTATCTAATCCTGTTCGCTCCCCACGCTTTCGCTCCTCAGCGTCAGTTACTGCCCAGAGACCCGCCTTCGCCACCGGTGTTCCTCCTGATATCTGCGCATTCCACCGCTACACCAGGAATTCCAGTCTCCCCTGCAGTACTCCAGTCTGCCCGTATCGCCCGCACGCCCACAGTTAAGCTGTGAGTTTTCACGAACAACGCGACAACCCACCTACGAGCTCTTTACGCCCAGTAATTCCGGACCACGCTCCCACCCTACGTATTCCCGCGGCCGCTGGCCCGTAG
+
CCCCCGGGGGGGGGGGGGGGGGGGGGGGFGGGGGGGGGGGGGGGGGGGGGGGGGGGGGGGGGGGGGGGGGGGGGGGGFGEGGGGGGGGGGGGGGGGGGGGGGGGGGGGGGGGGGGGCFFGFGGGGGGGGGGCFGDFGGGGDGGGGGCGG@FGCECFGGGGGDCAFGEGGGGCFGGGGGGGGDGGGCEGGF;FGG9D,5>:9BF7,=:E6CDGGDGDD5>GGG*7DGD367FE::B).:?C7+*195*02<+**9C*)(9*83>D/:*7*0>>7*2*2)1<).4((((.()47)(,1).2((
@M03506:14:000000000-AKVR1:1:1101:18419:9443 2:N:0:35
ACTCAGGACTACAAGGGTATCTAATCCTGTTTGCTCCCCACGCTTTCGTGCCTCAGCGTCAGTATCGGGCCAGTGAGCCGCCTTCGCCACTGGTGTTCTTGCGAATATCTACGAATTTCACCTCTACACTCGCAGTTCCACTCACCTCTCCCGAACTCAAGACCCTCAGTATCAAAGGCAGTTCTGGAGCTGAGCTCCAGGATTTCACCCCTTACTTAAAGACCAGCTTACGACCCCTTTCCTCCCAGTTCTTCCAACCAACGCTAGCCCCTCTCGTATTACCGCGTCCGCTGGCACGAAC
+
CCCCCGFCFGDGGEFGGGEGGF9FFGGGGGGFFC@EECFFEEGGGCFGFGG,CF<FCCFGGGEFC<@FDD7,CF9FCFDCB+CEGF7F@FFGGGGCEFFDAFC:>FFFFF9F@ECFDFFCEGGGGFGFFDGFEF:FAFGFG,E@FC9B,>D=E6CE,@AD,@,@8,@DEFFFG,5328?:+@C9@,,,5:>8E,,,@@,1,3,>::=:9CCC6*:DFGFFG:CC8*;)=@A5*))/6*8>+2127**)A++3+;C+3.**)))1***9CFD))22;/()+).68(24327315((*9)-1-
@M03506:14:000000000-AKVR1:1:1101:21314:9447 2:N:0:35
ACTCAGGACTACAAGGGTATCTAATCCTGTTTGCTCCCCACGCTTTCGCGCCTCAGCGTCAGAAACGGTCCAGATGGCCGCCTTCGCCACCGGTGTTCTTCCCAATATCTACGAATTTCACCTCTACACTGGGAATTCCGCCATCCTCTCCCGTTCTCTAGCACGCCAGTATCAAGCGCAATTCCCAGGTTAAGCCCGGGGCTTTCACGCCTGACTTTACGCACCGCCTACGCGCCCCTTACGCCCCGTGACTCCGAACAACTCTTGCCCCCTCCGTTTTACCGCCGCCGCTGCCCCTGAC
+
@C@CCGGGGGGGGFFGEFGGGGGGGGCFFGGDFGGGFFGGGGGCCFCGGGGGGGGFGGCFGGG9FGGC@CEFGFGGGG@FEEECFGDG7CFDCFC=:EFGGGGG8AEADG99F:E8DAFGGG9EFGGGGGFGF8EFGGGFD7EEDFE9,@>@@@?F+@=A,@BE88FE6DG9AFF9EGGC5E997>7CFG9CCFFC8**;8?*A:?CFGFGD=CGCCF79CD3:)>B:55A5D3752)8200>DDD*)*2*<*16914D*5))2*2+1<)/7)*88/)0*.43,(((0(0(()((*)),((
@M03506:14:000000000-AKVR1:1:1101:24749:9469 2:N:0:35
ACTCAGGACTACAAGGGTATCTAATCCTGTTTGCTCCCCTAGCTTTCGTTCCTCAGCGTCAGTTGCGGTCCAGCCAGCCGCCTTCGCCACGGGTGTTCCTGCAGATATCTACGCATTTCACCGCTACACCTGCAATTCCACTGGCCTCTCCCGCACTCTAGCGCGGCAGTTTCGGGAGCAGCCTCCAAGTTGAGCCTGGAGATTTCACTTCCGACTTGCCGCACCGCCTACGCACCCTTTACGCCCAGTACTTCGGAGCAACGCTGGCCCCCTACGGCTTCCCTCGGCTGCTGGCCCTGAG
+
CCCCCGGGGGGGGGGGGFGGGGGGGGGGGGGGGGGGGGGGFGGGGGGGGGGGGGGGGGGGGGGGCFGGGGGGGGGGGGGGGGGGGGGGGGGGGGGGGGGGGGGGGCFGGFGFGGGGGGGFGGGGDFGGGFFFGGDFC?FFGGGFGGGGGGDGGGGGGGGGGFEGEGGGGFFFDCE5*BCF?CFFGGG6CCEFG?CF,=F6C4,>CF7AGFGGCDCE57@CCDC>DGF:5<?E)>.7:FFCGGGGG:=4C++*/9***(7C))<CDG5)@FD3)***/()/(3:)322>?:?0)((*))((.
@M03506:14:000000000-AKVR1:1:1101:19093:9469 2:N:0:35
ACTCAGGACTACAAGGGTATCTAATCCTGTTTGCTCCCCACGCTTTCGCGCCTCAGCGTCAGTCACGTACCAGAGAGCCGCCTTCGCCACGGGTGTTCTTCCTAATATCTGCGCATTTCACCGCTACACCAGGAATTCCACTCTCCTCTTCCGGACTCTAGCCAGATGGTTTCCACCGCCGTCCCTAGGTTGATCCTCTGGTTTTCACAACGGACCTATCTAGCCGCCTACACGCTTTCTACGCACAATAAACCCGGGACCCCCTTCCCACCTACGTCTCACCCCGGCTGCTGCCACGTAG
+
<,<BCEF@DGFECGCE7-6CEGCFEEGGEFGG8FGGG@FEGGGC;FGFD:+76@E@F7B6B,EFGG>EFD,EE@8,B7C:766,C<C6,?C7:++@B@FEFGD,,CE5EC,?=7+??EDEEEC>+=:FG,4E=AFDCFFGGFFDFGGG,@EF+=3@=EFGFCG6,39@6DFGGCC,@C*:*57:*,,45,6,,,?,54,0,;<EC,=:,894578*00;6C+++08)5*:A?<).*(**3+<77***.+0</*)/1)(9C))0))**)0*9<:C+**.)*.5((-(05153:?23*00(.(
@M03506:14:000000000-AKVR1:1:1101:12206:9470 2:N:0:35
ACTCAGGACTACAAGGGTATCTAATCCTGTTTGCTCCCCACGCTTTCGAGCCTCAGCGTCAGAAACGTTCCAGAGCGCCGCCTTCGCCACCGGCCTTCCTCCCGATCTCTACGCATTTCACCGCTACACCGGGAATTCCGCGCTCCTCTCCCGTCCTCTAGCCCGGCAGTCCCCTCCGACTGTTCCAGGTTAAGCCTGGAGATTTCCCAAAGGGCTTACCGAACCGCCTACGCTCCCTGTACGCCCAGTAAATCCGAACAACGCTTGCCACCTTCGTATTACCGCGGCTGCTGGCACGAAC
+
CCCCCGGGGGGGGGGGGGGGGGGGGGGGGGGGGGGGGGGGGGGGGGGGGGGGGGGGGGGGGGGGGGGGGGGGGGGGGGGGGGGGGGGGGGGGGGGGGGGGGGGGGGGGGGCGGGGGGGGGGGGGGGGGGGGGGGGGGGGGGGGEGGGG;FGGGGGGGGGGCFGGGGGGGF>FFGGGGGGGGGGFGGEG?CFCFGGGGFGCGC?FFF+=?F4FDGGGGGFGGGCGDDFFGCF5D)7>BG?FCG3DGGC5CF9@FFGGD:<=:F>GGGFFF4F@F6CE@(8C):2:>19BBB??@2?5/53(,
@M03506:14:000000000-AKVR1:1:1101:13990:9478 2:N:0:35
ACTCAGGACTACAAGGGTATCTAATCCTGTTTGCTCCCCACGCTCTCGCACCTCAGCGTCAATACCGGTCCAGTGAGCCGCCTTCGCCACTGGTGTTCTTCCGAATATCTACGAATTTCACCTCTACACTCGGAATTCCACTCACCTCTCCCGGATTCAAGCGATGCAGTCTTAAAGGCAGTTCCGGGGTTGAGCCCCGGGCTTTCACCTCTAACTTACAAAGCCGCCTACGCGCGCTTTACGCCCAGTAATTCCGAACAACGCTAGCTCCCTCCGTATTACCCCGGCTGCTGCCACGGAG
+
CCCCCGGGGGGGGGGGGGGGGGGGGGGGGGGGGGGGGGGGGGGEGGGGGGGGCGGGGGGGGGGGGGGFGGGGGGFDFGGGGGGGGGGGGGGGFGFGGGGGGGGGCGFGGGGGGGGFFGGGGGGGGGGGGGGFGCG@FGGGGCFGGGGGFFGGGC>C>FFFGGGGEGGGGFGGGGGGGGFFGDEGGGGGGE@EFGGGGGGGGGGGDGFFGFGGG8FGDFFGF*CFGGDF55ACGBFGB<5C+ADDDGE:C@C6=4C632<E47>D788@+9F3)9/8;(.+.5.(-9(5-)42),.*9.--,
@M03506:14:000000000-AKVR1:1:1101:5111:9499 2:N:0:35
ACTCAGGACTACAAGGGTATCTAATCCTGTTTGCTCCCCACGCTTTCGTGCCTGAGTGTAAGGAATGAGCCGGTTATCTGCCTACGCCATCGGTGTTCCTCCTAATATCAACGCATCTTACCCCTACGTCAGGAATTCCATTCACCTCACTCATCCTCCAGTTAGCCAGTTCAGTTAATGGACACACGGTTGAGCCGCGTCATTCCACTACTCGCTTAACTTACCACCTACGCAACTCTTTACGCCCACTAATTCCGGATCACCCTGTGACCATACGTATGCCTCCGGCTGCGGGCACGTC
+
B8-AB8FC@F<8CC6@C6CEDF9EFGF9,EE<EFGG@D@CFEGGEFDFFFCFFFC8C@@,6CF6,;C66;C+@FEC<EFFGF6FE::C7BE7,8C=:<<96EF,55,:CE<<,+84+,,9AEFFE<F+49:B@F,?E?BF,@,,,@9B,@;D,@EF,=DF8C9,,7DFCD;BF,33@,33E8?>8,++83+3:FGG+@C9ED6;,=B9EC>8A*8*;9+AFFGGG7AED62*2?5C3D+911+*:7:)*4+)6+31*(*1);7*//*)+*29)0+;*3??()-))(-)48;B)(()))4(-
@M03506:14:000000000-AKVR1:1:1101:25835:9501 2:N:0:35
ACTCAGGACTACAAGGGTATCTAATCCTGTTTGCTCCCCACGCTTTCGTGCCTCAGCGTCAGTACCGGGCCAGTGAGCCGCCTTCGCCACTGGTGTTCTTGCGAATATCTACGAATTTCACCTCTACACTCGCAGTTCCACTCACCTCTCCCCGACTCAAGATCTTCAGTATCCAATGCAGTTCTGGAGTTGAGCTCTAGGACTTCACGCCTGACTTCAATACCCGCCTCCGCCCCCTTTACGCCCTGTTATTCAGTGCAACGCCCTCCCCCTTCGGAGTCCCCGCGCCGCTGGACCGAAG
+
-B<CCC@FGGGGDGGCECFGGFFAFCCCEGGF8CFEFGFE@@C;BFFGFC@FFG<A8:@FGGGGGGGGGDFFG6E<,6E7@F:7FFCEGEGFD9BB,<FA,58=@4<EFGG<F?EC<FFFDGFF9,94E,,+@+8@<FFCFGGEFD9D@@,=++8B8>,=,2,676,,@DG9E,,:,@AD9,E,D,<,36,5,5><,,@9:C,5:BF6C>7;?DEG7+3,+2;,;)58:*)4/)2)(/)+++/1:*/0++53+8***)*+19)C)**0:5>B546/*()2())(((()(),()((*))47(
@M03506:14:000000000-AKVR1:1:1101:11089:9526 2:N:0:35
ACTCAGGACTACAAGGGTTTCTAATCCTGTTTGCTCCCCACGCTTTCGCGTCTCAGCGTCAGTCACGTCCCAGCGAGCTGCCTTCGCCATTGGTGTTCCTCCTGATATCTGCGCATTTCACCGCTACACCAGGAATTCCACTCGCCTCTTCCGGACTCGAGCTCGACAGTATCCACCGGCATCCCAGGGTTGAGCCCTGGACTTTCACAGCAGCCTCATCGAGCCGCCTACACGCCCTTTACGCCCAATGATTCCGGCCCACGCGCGCCCCCGTCGTATTCCCCCCGCCGTCGGCCCTTAC
+
CCCCCGGFGGGGGGGGGGGGGGGFGGGGGGGGGGGGGGGFGDGGGGGGGGGGGGGGGEGGGDGGGGGGGGGGGGGGGGG=FGGGGGGGGGGGGFGGGGGGGGGGGCFGGG,FFGGGGGGGGGGG@FGGGGGFGGFFEGGGGGGGGCEEGAEFGCGGGGCGEGCFG66CECGFEFFGGE?EGEFGG?2:>,>:6>FGC8;C:6,:CC,CF84CC*=<*0806*7A358>5*;7575*4)8@9C7CGG57=+@F/7:*)(/*0<)))**5:<D50*2:2()0).,(((,)(.-3)((*))()(
@M03506:14:000000000-AKVR1:1:1101:12167:9530 2:N:0:35
ACTCAGGACTACAAGGGTATCTAATCCTGTTCGCTCCCCTAGCTTTCGCGCCTCAGCGTCAGGTAAGGCCCAGAGATCCGCCTTCGCCACCGGTGTTCCTCCTGATATCTGCGCATTTCACCGCTACACCAGGAATTCCGATCTCCCCTACCTACCTCGAGTCGAGCAGTATCGGGTGCAGGTCCCGGGTTGAGCCCGGGATTTTCACATCCGACTTGCCCAACCGCCTACGCGCGCTTTACGCCCAATCATTCCGGACAACGCTCGTCCCCTACGTGTTCCCGCGGCTGCTCGCACCTAG
+
CCCCCGGGGGGGGGGGGGGGGGGFGGGGGGGGGGGGGGGGGGGGGGGGGGGGGGGGGGGGGGGGGGGGGGGGGGGGGGGGGGGGGGGGGGGGGGGGGGGGGGGGGCGGGGGGGGGGGGGGGGGGGGGGGGGGCDFGGGGGGGGGGGGGGGGGGGGFFGGEGFFGDEGGGGGEGDEGCEGG><FGGGGGGGDGEGGGGGDDGC<6<CFGFFCDCGGE3>A+>G*=C3>5175:C5B73)8C0<7<DCC5**0/*/CCD?<C>>>D*:50/75)5*8?8(@6).43>(4BFEF2*46))).(.
@M03506:14:000000000-AKVR1:1:1101:10122:9541 2:N:0:35
ACTCAGGACTACAAGGGTATCTAATCCTGTTTGCTCCCCACGCTTTCGCACCTCAGCGTCAATACCAGTCCAGTGAGCCGCCTTCGCCACTGGTGTTCTTCCGAATATCTACGAATTTCACCTCTACACTCGGAATTCCACTCACCTCTCCTGGATTCAAGCGATGCAGTCTTAAAGGCAATTCTGGGGTTGAGCCCCAGGCTTTCACCTCTAACTTACAAAGCCGCCTACGTGCGCTTTACGCCCAGTAATTCCGAACAACGTTACCCCCTCCCGCATTACCGCGCTTGCTGGCACGGAG
+
CCCCCGGGGGGGGGGGDCFGGGGGGGGGGGGGGGGGGGGGGGGGGGGGGGGGGGGGGGGGGGGGGGGGGGGGGGGGGGGGGGFGGGDGGGGG8FGGGGGGGGGGGEGGGGGGFG8FDFFGGA=FFGGGGGGG@C:FEECGGGGC@FGG9FGGGG?FFFGDFFGEGGGGGGGGGDGGGFFGGGFADFFFGE7CCFGGGGGGFF>F6@CGGFFF9DGFGDFCF*967/))4:ACF)63:<>@9+3>):*;FG7@6:;;D?CCF>:*2***+0C0)1;:*,)*-.-3901)(0:<4(-*9>(13
@M03506:14:000000000-AKVR1:1:1101:26853:9606 2:N:0:35
ACTCAGGACTACAAGGGTATCTAATCCTGTTTGCTCCCCACGCTTTCGCACCTCAGCGTCAATACCAGTCCAGTGAGCCGCCTTCGCCACTGGTGTTCTTCCGAATATCTACGAATTGCACCTCTACACTCGGAATTCCACTCACCTCTCCTGGACTCAAGCGACGCAGTCTTAACTGCAGTTCCGGATTTGAGCCCCGGGCTGACACCTCTAACTTCAAAAGCCCCCTACGGTCGCCTTTGCCCCAGGCATCCCGAACAACGCTACCTCCCCCCTTCTTACCACGGTCGCTGCCCCGGCG
+
-,-ACFGGGGGGGF9--FEEFF<FGFEEAF9C6,EFEDEGGGG;7<@BF,FFFGF<CFFCFE@EFF,CCFGDFFF<EEGEG+@,C,B?BGC,C<,:6@DEE?:F7:FEFECGD>,=<,AF=F8E5CDGFE@+7F+A=EFGAEGGF?FD,@EAF@D,@F?=3,3@+6C>ECGC:E>,,5,<CFAFGCC7**@,;*,5D*=759C*/408E4<*0+,4++1,2*877*.:=*0**..)(1:8+++0022)***/)0/95()*)8.>1**0+115)9*/*(*+-.3))((0-.,-5((93702(
@M03506:14:000000000-AKVR1:1:1101:4734:9618 2:N:0:35
ACTCAGGACTACAAGGGTTTCTAATCCTGTTCGCTACCCACGCTTTCGCTATTCAGCGTCAGTTCCGGCCCAGACCACTGCCTTCGCCATCGGTGTTCCTCCTGATATCTGCGCATTTCGCCGCTACACCAGGAATTCCGTGGTCCCCTACCGGACTCTAGCCATAGCAGTATCGGATGGCCGCTCCAGGTTGAGCCTGAAGTTTTCACACCCGACTTGCTAAGCCGCCTACTAGCCCTTTACGCCCAATGAATCCGGACAACGCTTGCACCCTACGTGTTACCGCCGCTGCTGGCACGGA
+
CCCCCGGGGGGGGGGFGFGGGGGGGGGGGGGGGGGGGGGGGGGFGFGGGGGGGGGGGGGGGGGGGGGGGGGGGGGGGGGFGGGGGGGGGGGGGGGGEGGGFGGGFGGFGGGGGGGGGGGGGGGGGGGGGGGGG<FGGFFGGGDGF?DFFGGGGDGGGGGGFGFGFF?FCFGC=DGCEEG5FGEG*BGGGG>;FGFFE6C6,?FCFCFGFGGGGGGGGGFGGG+<7CBE55:EFC*9<*76ACDCGDE:5889=@*672*2.7))1:E:/**0<*CFE:4+,6)911(7773())(1)/(((
@M03506:14:000000000-AKVR1:1:1101:8833:9630 2:N:0:35
ACTCAGGACTACAAGGGTATCTAATCCTGTTTGCTCCCCTAGCTTTCGCGCCTCAGTGTCAGGAAAGGACCAGAGAATCGCTTTCGCCACCGGCGTTCCTCCCGATATCTACGCATTTCACCGCTACACCGGGAATTCCATTCTCCCCTTCCTTCCTCGAGCTGTGCAGTCCGGGGGACAGTTCCATGGGTGAGCCATGGGCTTTCATCTCCCGCTTACACAACCACCTACGCGCGCTTTATGCCCAGTAAATCCGAGCAACGCCAGACCCCTTCGTCTTACCGCCGCTGCGTGCCCGATG
+
CCCCCGGGGGGGGGGFGGGGGFGGGGGGGGGFGGDEEFGGGGGGGGGGGGGGGGGGGGGGGGGGGGFCGGGGGGGGFGGGGGGGGGGDGGGGGGGGGGGGFFGGGGGGGGGGGGGGGGGCAFGGEGGGGGGGCDEGGGGGGGGGCGGGGFGFGFGGGGGEGGEGG6FDCCGGGGGGGEGGF4B?FDF9CFGGEFGFCGG6*>F5FEFC1+;FFC=CCGFF:>5CCC)<FC?*9)7)79@5+<DFGGE5C99**79C3(/*74:D)*:);)*75FCC:(./))5:(((0()-()(,*073,-
@M03506:14:000000000-AKVR1:1:1101:16350:9664 2:N:0:35
ACTCAGGACTACAAGGGTATCTAATCCTGTTTGCTCCCCTAGCTTTCGTGCCTCAGCGTCAGACTCTGTCCAGGTAGCCGCCTTCGCCACCGGTGTTCCTCCTGATATCTACGCATTTCACCGCTACACCAGGAATTCCGCTACCCCCTCCAGAACTCTAGCCCGTCAGTATTAGATGCAGGCTCTGGGTTGAGCCCAGAGTTTTCACATCTAACTTAGCGGACCGCCTACGCACCCTTTACGCCCTGTAATTCCGAACAACCCTTGCCCCCCCCGTCTTACCGCGGCTCCTGGCCCGGCG
+
CCCCCGGGGGGGGGGGGGGGGGGGGGGGGGGGGGGGGGGGGGFGGGGGGGGGGGGFGGGGGGGGGGGGGGEGCGGGGGGGGGGGGGGGGGGGGGGGGGG<FGGGGGGGGGGFGGGGGGGCGGGGGGGGGGGGGGGGFEGFGGGGGGGGGGGGGACGGGGFDF8FGEECCFFFGGDEEGFFFFE:DGGFFGGGFGGFGGG5E+@F7CBEF7CD?FG7CCFGDDGEC45:57A5D))137A9<CDGGG*80<@=?=D67()*77)19@E6<6*<3CCC?(>5).:09((51)(./(.7F>4,(
@M03506:14:000000000-AKVR1:1:1101:14710:9696 2:N:0:35
ACTCAGGACTACAAGGGTATCTAATCCTGTTCGCTCCCCACGCTTTCGCTCCTCAGCGTCAGTATCGGCCCAGAGACCCGCCTTCGCCACCGGTGTTCCTCCTGATATCTGCGCATTTCACCGCTACACCAGGAATTCCAGTCTCCCCTACCGAACTCTAGCCCGCCCGTATCGGTTGCAAGCTCCAGGTTAAGCCTGATGTTTTCACCACCGACGCGACGAGCCGCCTACGAGCACTTTAGGCCCAATAAATCCGGACAACGCTCGCACCCTACGGCTTACCGCGGCTGCTGCCAGGTAG
+
CCCCCGCGCFFGFGFFECFGFGFFAFGGFFFA@FGGGDGFEECFDGGGGBFGDCFFGDBFCFGFAFDD7:@FEEFFFFC@=C7:FF>C==FG>C4FC<BEEGEB,CFEA?EEF>E::,<F??CC@FGGGGGFCFF85ECDDFF,@>?E3DED8ECCGG,<@EF,?CBE5::FFEG@?1A9DAC,>25<,DFFDCF@@E=,>1CGG7==,;?DG3**9):575359))0*17C*)0).2;+:+076*2)0<<9*907<6):)755*2:)::CBF*1/*4;E):(,411547<0<21*)),).
@M03506:14:000000000-AKVR1:1:1101:26299:9698 2:N:0:35
ACTCAGGACTACAAGGGTATCTAATCCTGTTTGCTCCCCTAGCTTTCGTGCCTCAGCGTCGGTTACTGTCCAGAAAGCCGCCTGCGCCACCGGTGTTCCTCCTGATATCTGCGCATTTCACCGCTACACCAGGACTTCCGCTTTCCCCTCCAGCACCCTAGCCCTCCAGTTTCGGATGCAGGCTCTGGGTTGAGCCCAGAGTTGTCACAACCGCCTTAGAGAGTCGCCTACGCACCCTTTACGCCTAGTAATTCCGCCACACGCCTGCCCCCCCCGTATTACCTCCTCTCGTGGCCCGCTC
+
-B@CCFCGGGGGGGFE@-,CFGCEEGGGFGGGGGGGGGGGGGGGGGGEC<7FFC@FGFEF:C@BFGAFGGGF<EFG,,,7FFG,C@FEFGGG7F7F7FFEGGGG9?F5CFFFCC==FFGG9FCCCFGFD:<4+++,8EFGG8+>D,@D3>@,,1=,,6@DFG8D?=BCFA,DF6:BCEC,,3@,@,5,,341?,2,=CC7;=7,,=E940/*44**928<*7*2*9835*;C))2:08)++3/*)0*.+<+98*:>*()*8).7**;<;77)))12/,.+).)).((.))(,0(4*85,((
@M03506:14:000000000-AKVR1:1:1101:12894:9727 2:N:0:35
ACTCAGGACTACAAGGGTATCTAATCCTGTTTGCTCCCCACGCTTTCGTAGTTGAGTGTCAGTACCTATCCAGGTCGCCGCCTTCGCCTCTGGTGTTCCTCCCGATCTCTACGCATTTCACCGCTACACCGGGAATTCCACGACCCTCTCTAGGACTCTAGTCTCACCGTTTCTAAGGCACTTCTTGAGTTAAGCTCAAGGCTTTCACCCTAGACAAATGAGACCACCTACCTACCCTTTACGCCCAATAAATCCGAGCAACGCTTGCACCCTCCGTATTCCCGCGGCTGCCGTCACGGCG
+
CCCCCGGGGGGGGGGGGFGGGGGGGGGGGGGGGGGGGGGGGGGGGGGGGGGGGGGGGGGGGGGGGGGGGGGGGGGGGGGGGGG@FGGGGGGGGGGGGGGGGGGGEDFFGGGGGGGGGGGGGGGGGGGGGGGGGGGFGGFGGGCE8EFGDGG:FFGGGGGCGGGFGGGGGGGFFGG9CCGGGGGGGGGGGGGGFGFGFGCF6CGGGGDGGGGGEFGGFGFGGFCEFFFFGGFCFFFC?DFFEGGGDEG3CCF63ACD*(C*7>3DC**70=FE:C?:A(06).539;(79:?0)((*0)-((
@M03506:14:000000000-AKVR1:1:1101:13708:9744 2:N:0:35
ACTCAGGACTACAAGGGTATCTAATCCTGTTCGCTACCCACGCTTTCGCTATTCAGCGTCAGTTCCGGCCCAGACCACTGCCTTCGCCATCGGTGTTCCTCCTGATATCTGCGCATCTCACCGCTACACCAGGAATTCCGTGGTCCCCTACCGGACTCTAGCCATAGCAGTATCGGATGGCCGCTCCAGGTTGAGCCTGAAGTTTTCACACCCGACTTGCTAAGCCGCCGACTAGCCCTTTACGCCCAATGAATCCGGACAACGCTCGCACCTCTCGTTTTACCGCCGCCCCTGGCACGTA
+
CCCCCGGGGGGGGGGGGGFGGGGGGGGGGGGGGGGGGGGGGGGGGGGGGGGGGGGGGGGGGGGGGGGGGGGGGGGGGGGGGGCGGGGGGGGEEGDFGGGGGGGGGGGGGGGGGGGGGCAFGGGDCFGGGGGGGGEGFGGGGGGEGDFFDGGGGGGGGGGFFGDFFGGGGGGGGGGGGGG>GGGGCE:CGGDFE8DFGFF6?6BFFCCCF:?*=?=E<DAC7@7096BD*)8>)09F<G48<7>CD5C)2*+1*1:CDFG*))0/)*27C)7>)/+**-)2-))5((()()(-0(4C)9<((
@M03506:14:000000000-AKVR1:1:1101:7842:9744 2:N:0:35
ACTCAGGACTACAAGGGTATCTAATCCTGTTCGCTCCCCTAGCTTTCGCGCCTGAGCGTCAGGTAAGGCCCAGAGATCCGCCTTCGCCACCGGTGTTCCTCCTGATATCTGCGCATTTCACCGCTACACCAGGAATTCCGATCTCCCCTACCTACCTCTAGTCACGCAGTATCGGATGCAGGTCCGGGGTTGAGCCCCGGCTTTTCACAACCGACTTGCGTCACCGCCTCCGCCCGCTTTCCGCCCAGTGCATCCGGACAACGCTCGCCCCCCCCCTCTTACCGCGGCTGCTGGCCCGTAG
+
CCCCCGGGGGGGGGGGGGGGGGCFGGGGGGGGGGGGGGGGGGGGFGGGGGGGGGDDGGGGGGGGGGGGGGGGGGGCFFGGGGGGGGGGGGGGGGEFCGGGGGGGGGFFGGGGGGDGEGGGGGGGEGGGGGFGGFGGGGGGGEGGGGGGGFGGGGGGGGFEEFDFFCEB@E9@E8CC9EGFFCCGFG>7:CGEGFC<@EGG5?=FGF+997:D*2C?**;:D5C*9/)0**)**).12)71+0*7>C*0<+3=4/C1>->7)7)9*;*)*097)/2**()+)-50(4(0,)(3),09))-((
@M03506:14:000000000-AKVR1:1:1101:15836:9760 2:N:0:35
ACTCAGGACTACAAGGGTATCTAATCCTGTTTGCTACCCACGCCTTCGTGCCTCAGCGTCAATATCGGCCCAGTTAATCGCCTTCGCCACTGGTGTTCCGTCCAATATCTGCGAATTTCACCTCTACACTGGACATTCCATTAACCTCTACCGAATTCTAGATTTGCAGTCTCAAAAGCAGTTCCGGGGTTAAGCCCCGGGATTTCACTTCTGGCTTACATATCCGCCTACGCACGCTTTAAGCCCAGTGATTCCGAACAACGCCCCCCCCCTCCGTATTACCCCCGCTTCCGGCCACTAC
+
CCCCCGGGGGGGGGEFGFGGGGGGGGGGGGGGGGGGGGGGGGGGGGGGGGGGGGGGGGGGGGGGGGGGGGGGGGGGGGGGGGGGGGGGGGGGGGGGGGGGGGGGGGGGGGGGGCFEGGGGGGGGGGGGGGGGGGGGGGFFGGGGGGGGGGGGGEGGDGGGG8CDGGGC?FFFG8EFFGGGFGGFGCGGGGG@FEGGFEGGD5;FFFFGGGGGFCFGGDAGGGFGFGFED4FCC5>89<5CEECFGFE)32+:7=:*23DCFF:3)/*7*)957***1(0+).6(((27,),)),2C))((.
@M03506:14:000000000-AKVR1:1:1101:4627:9804 2:N:0:35
ACTCAGGACTACAAGGGTATCTAATCCTGTTCGCTCCCCACGCTTTCGCTCCTCAGCGTCAATATCGGCCCAGAGACCCGCCTTCGCCACCGGTGTTCCTCCTGATATCTGCGCATTTCACCGCTACACCGGGAATTCCAGTCTCCCCTACCGAATTCTAGCCTGCCCGTATCGACTGCAGACCACATGGTTGAGCCACGGGTTTTCACAGTCGACGCGACAAGCCGCCCACGAGCTCTTTCCGCCCAATAAATCCGGACAACGCTTGCGCCCTACGTCTTACCCCCGCTGCTGTCCCGTG
+
CCCCCGGGGGGGGGGGGGGGGGGGGGGGGGGGGGGGGGGGGGGGGGGGGGGGGGGGGGGGGGGGGGGGGGGGFGGGGGGGGGGGGGGGGGGGGGGGGGGGGGGGGGGGGGGGGGGGGGGGGGGGGGGGGGGGGGG@FGG;EGGEFFGGGGGGGGGGGCCGGFFGCFEGGGDC@@>EGGGGGGGGGGGGGGGCCGFFFFF5CDCE=CFGGGG7EG*?55:EG)96CF755).:5>BG0C6@F9C59::B5*07@F>FD(**)0)/)*2);<CBDD8@C(76())..((0-.,764)9)/-(-
@M03506:14:000000000-AKVR1:1:1101:5291:9838 2:N:0:35
ACTCAGGACTACAAGGGTATCTAATCCCGTTCGCTCCCCTGGCTTTCGCGCTTCAGCGTCAGTGTCAGCCCAGCAACCCGCCTTCGCCGCAGGTGTTCCTCTTGATATCTACGCATTTCACCGCTACACCAAGAATTCCAGTTGCCCCTTCTGCACTCTAGTCGCACAGTATCAGTTGACCTTTCCGAGTTAAGCTCGGAGATTTCACAACTGACTTGTGCTTACCGCCTACGCGCCCTTTACGCCCAGTAAATCCGAACAAAGCTTGCTCCCCCCGTATTCTCGCGGCTGCTGGCCCGGG
+
CCCCCGGGGGGGGGGGGGGGGGGGGGGGGGGGGGGGGGGGGGGGGGGGGGGGGGGGGGGGGGGGGGGGGGGGGGGDGGGGGGGGGGGGGGGGGGGGGGGGGDCFFGFGGGFGGGGGGGGGGGGGGGGGGGGGGGGGGGFGGGGGGGGGGGGGGCFGFGGGFFGGGGGGGGGGG7DFGFFGGGGGGGGGDGGGGGGDGGGDEDDF,,=FCFGCFFGEFFCCFF+:CF>BED>*7>EC650:8+:95CG)*+0**1:CC:CGD))**+<)@*:?)>GG*4)*5)).(,-)456?)).7)0((-
@M03506:14:000000000-AKVR1:1:1101:10816:9843 2:N:0:35
ACTCAGGACTACAAGGGTATCTAATCCTGTTCGCTCCCCACGCTTTCGCTCCTCAGCGTCAGTAATGGCCCAGAGATCCGCCTTCGCCACCGGTGTTCCTCCTGATATCTGCGCATTTCACCGCTACACCAGGAATTCCGATCTCCCCTACCACACTCTAGTCTGCCCGTATCGAATGCAGACCCGGGGTTAAGCCCCGGGCTTTCACATCCGCCGTGACAGACCGCCTACGAGCCCTTTACGCCCAATAATTCCGGACAACGCTCGCACCCTACGTATTCCCTCGGCTGCTGTCCCGTAG
+
CCCCCGGGGGGGGGGGGGGGGGGGGGGGGGGGGGGGGGGGGGGGGGGGGGGGGGGGGGFGGGGGGGGGGGGGGGGGGGGGGGGGGGGGGGGGGGGGGGGFGGGGGGGGGGGGGGGGGGGGGGGGGGGGGGGGDFGGGFEGEEG8FGGGGGGF?DGGGGGGGGGDFGGGG8C<EGGFGGGGEGGGGGGGGGGGGGGGGGEGGGG,<=7:EFGGE3A*9<5CGGGG*/)7//0/*7))(9:@CFC*1/*7A<+7*0:*>?DC>F>C5E5>85/5)7:C*59?)-8),((835:)<)5**..-4
@M03506:14:000000000-AKVR1:1:1101:25810:9870 2:N:0:35
ACTCAGGACTACAAGGGTATCTAATCCTGTTCGCTCCCCACGCTTTCGCTCCTCAGCGTCAATATCGGCCCAGAGACCCGCCTTCGCCACCGGTGTTCCTCCTGATATCTGCGCATTTCACCGCTACACCAGGAATTCCAGTCTCCCCTACCGAATTCTAGTTTGCCCGTATCGGCTGCAAGCCCAGAGTTGAGCCCTATGTTTTCACAGCTGCCGCGACAAACCGCCTACGTGCTCTTGACGCCCAATAATACCTGACAACGCTTGCACCCTCCGGATTCCCCCGGCTTCTGGCACCACG
+
AC9CCGGGGFFGCFCC7FCDDGFE<FFFCEGC;@EFGGCFEC@,B@FB7,EFFGGFFGEECEGGEF,6FFGGGCFDGGC7@FC:C,F7,,B:B@+,BEFFCFGG,AE,EEF<FCC++5@,5:@FF@FDECF@C+AE,?;D,E>C33,637@?+++3+@EGFF;3@C96+@8,<E5B9@EF9F58;,;=D,2;BCE6*14,>1,4,=1C<4;8<4,=D8;=CD<F<DD5**0:*)0*)*1++395)*;)*<+///***4<+0.>3C**5+9F8)****(0:)),(-(,8937-*),CF)(-,
@M03506:14:000000000-AKVR1:1:1101:15089:9873 2:N:0:35
ACTCAGGACTACAAGGGTATCTAATCCTGTTTGATCCCCACGCTTTCGTGCCTCAGCGTCAATCATACTTTAGTAAGCTGCCTTCGCAATTGGTGTTCTGTGACATATCTATGCATTTCACCGCTACTTGTCACATTCCGCCTACCTCAAGTACATTCAAGCCCATCAGTATCAAAGGCACTGCGATAGTTGAGCTACCGTCTTTCACCCCTGACTTAACAGGCCGCCTACGCACCCTTTAAACCCAATAAATCCGGATAACGCTTGAATCCTCCGTATTCCCGCGCCTGCTGGCCCGGAG
+
CCCCCGGGGGGGGGGGGGGGGGGGGGGGGGGGGGGGGGGGGGGGGGGGGGGGFGGGGGGGGGGGGGGGGGGGGGGGGGGGGGGGGGGGGGGGFGEGGGGGGGGGGGGGGFGGGGGGGGGGGGGGGGGGGGFGGGGGGGGGGGGGGGFEGGGGGGGGFGGGFFDEGGDFFGGFGGGGFCEDGGGGGCFE68EEFDCFGE,83@FGDFCGFGGGF?CFD8FCFGCCC7?>G*3*;98:@GFG,,8:C5*:8C?+7:611(7:+9)8DA5)+31;CGGEF()7)-)4162<?F6,<0:*7<19,
@M03506:14:000000000-AKVR1:1:1101:2552:9911 2:N:0:35
ACTCAGGACTACAAGGGTATCTAATCCTGTTTGCTCCCCACGCTTTCGCACCTCAGCGTCAATGTCTGTCCAGCGAGTCGCCTTCGCCACTGGTGTTCTTCCGAATATCTACGAATTTCACCTCTACACTCGGAATTCCACTCGCCTCTCCAGAATTCTAGCACTGCAGTTTCAAGGGCAGTTCCGGAATTGAGCTCCGGGATTTCACCCCTGACTTGCTGCGCCGCCTACGTGCGCTTTACGCCCAGTATATCCGAACAACTCTATCCCCCTCCGTATTACCGCGGGCCCTGCCCCGTAG
+
CC@CCGGGGGGGFGGGGGGGGGGFGGGGGGGFGGGGGGCFGGGGGGGGGGGG8FGGGGGGDEGGGGGGGGGFGGGGCGGGDGGGGGDGGGGGGGGGGGGGDFGGGGGGG?EFGGFFGCG9FGFGGGGGGGGCG7=FFA,,88@+@>>EGGGGEFGGGGECFFFDCCFGGGG9:EFEGDEFGF,3@CGG8>EBEFF9@@858<>8@GGGFGGG57<7B*+1+*)485>A55)*2)2/(93C+49*:C*86<@@4*:*>4C=4@/:7++/+09<5*8**,)3.:930((0()((0(.955((-
@M03506:14:000000000-AKVR1:1:1101:10511:9926 2:N:0:35
ACTCAGGACTACAAGGGTATCTAATCCTGTTTGCTCCCCACGCTTTCGTGCCTCAACGTCAGGAATGAGCCAAGAAGCTGCCTTCGCCATTGGTGTTCCTCCTGAGATCCACGCATTTTACCGCTACTCCAGGAATTCCACTTCTCTCTCTCACCCTCTAGCACGCCAGTTTTCATCGCAATACTCCGGTTAGGCCGGAGCCTTTAACAACGAACTTAACATACCGTCTAACACCCCTTTACGCCCCGTCATTCCGACTACCGTTTTCACCCTTCGTATTACTCCGTCTGCTGGCACGACG
+
CCCCCGFGGGGGGGGFGGGGGGFFEGFGGGGFGGGGGGGGEGDGGGGGGGGFGGGGGEGGGGGGGGGGGGGGGFGGFFCGGFFGGGGEGGG<F@FFGGGDGGGCEE9AGFGGGGGGCFGGGGGGGGGFGF<F,FAFFGGGGGGGGGGG?F9DG;EFGGGGGAFFEEGCEGGGFD9CA,1@=EFFFE@+@EEECF6@ECC*@DFGGG7F@8CDDD8;5?8?71+0*9?;67+,0):8(*A@++12/=*5***21:12*,)2)7)*1+**09077*2*2(.+)66-.-(.().)),,*05(--
@M03506:14:000000000-AKVR1:1:1101:22380:9929 2:N:0:35
ACTCAGGACTACAGGGGTATCTAATCCTGTTCGCTCCCCACGCTTTCGCGTCTCAGCGTCAGTACCGTCCCAGAGAACCGCCTTCGCCACTGGTGTTCTTCCCAATATCTGCGCATTTCACCGCTACACTGGGAATTCCGTTCTCCTCTTCCGGTCTCTAGCTAGGTGGTTTCCCACGCGAACTGAGGTTGAGCCTCAGGTTTTGACGCAAGACCTACCAAGCCTCCTACACACCCCTTACCCCCAATAAATCCGGACAACTCTTGCCCCCTACGTATTACCGCCGCAGCTGGCACGCATT
+
CCCCCGCFGFGGGFGGD@FFGFGFGGGGGGGGGGFGGGGGGGGGGF@CCFCEG@EGGGGGGDGGGF:FFEFGFGGG8FFGCEC7FGEGGGGCGEAEGGFGG,BFAFFGGFEFEGG>EGGGGFEE@FGGGG9FFEEGGFGGGGGGEEF=FEC,38+66@EEFGDCGFFC6@>FG:9B9>C:C*?GC9<CF7>8>>C<@,,4>?FGF5<:E55CCDCF=4;CD4CA*755<CAC*0))(100<+07CE*7<:<B@6>35;):5)/:C+<:F>D.7*/2<.6+64(332(0(5:(),,*).3,(
@M03506:14:000000000-AKVR1:1:1101:11939:9960 2:N:0:35
ACTCAGGACTACAAGGGTATCTCATCCTGTCTGCTCCCCTAGCTTTCGCGCCTCAGCGTCAGTTGTGGTCCAGTGAGCCGCTTTCGCCACAGGTGTTCCTCCCGATATCTACGCATTTCACCGCTACACCGGGCATTCCACTCACCTCTCCCACACTCAAGCACGGCAGTTTCCCCTGCAGGCCCCGAGTTAAGCCCGGAGATTTCACAGAAGACCTGCCGCGCCGCCTACGCCCCCTTTACGCCCAATACTTCCGAACAACGCTTCCCCCCCCCGCTTCACCCCGCGTCCCGGCCCGGCC
+
CCCCCGGGGGGGGGGGGFGGGGGGGGGDGGGGGGGGGGGGFFGGGGGGDCFGGGFCGGGGGGGGGGGGGGGGGGGFGGGGGGGGFFECGGCFGF8FGGGGGGGGGGGGGGGGGG>FFFFGGGGGGEEFGGGDD+><FGGCEEFGGGGGCEDDDFEGFGCD,@DGGCEEE,@;;DFGGFGGCGE*@EGGEG*D,>9EC*/7*1:CC7,=FGG4<FGGGG4CDC)=C3@B5*)/5))9190<+<*97CCF=++*17C35(55)))/5*19@FCBF3E**(0*).4,(-()(.,()(-)))(((
@M03506:14:000000000-AKVR1:1:1101:8694:9985 2:N:0:35
ACTCAGGACTACAAGGGTATCTAATCCTGTTTGCTCCCCACGCTTTCGCACCTCAGCGTCAATATGTGTCCAGTAAGTCGCCTTCGCCACTGGTGTTCTTCCGAATATCTACGAATTTCACCTCTACACTCGGAATTCCACTTACCTCTCCACAATTCTAGCGATGCAGTCTTAAAGGCAATTCCGGAGTTGAGCCCCGGGCTTTCACCTCTAACTTACAAAGCCGCCTACGTGCGCTTTACGCCCAGTACTTCCGAACAACGCTAGCCCCCTCCGTATTACCGCGGCTGCTGGCACGGAG
+
CCCCCGGGGGGGGGGGGGGGGGGGGGGGGGGGGGGGGGGGGGGGGGGGGGGGFGGGGGGGGGGGGGGAGGGGGGGGGGGGGGGGGEEGGGGGGGGFGGGGGGGGGGGGGGGGGGGGFGGGGGGGGFGGGGGGGGFFGGGGGGGFGGGFDFGGGGFGGGGGFGEGGGGFF=FGFCFAAEFFGGGGGGGCCGFGFDFGEEG5CDGGGGGGGCFGFG99@DFFFFCF>CD5=CFCCAAD1CEGDGGGD:85<E+31;:C33D=)8>GDED:;FCEDGGDF:464<A(920>23::9((9*)13-
@M03506:14:000000000-AKVR1:1:1101:13639:9994 2:N:0:35
ACTCAGGACTACAAGGGTATCTAATCCTGTTTGCTCCCCACGCTTTCGTGCATGAGCGTCAATCTTGACCCAGGGGGCTGCCTTCGCCATCGGTGTTCCTCCACATCTCTACGCATTTCACTGCTACACGTGGAATTCTACCCCCCTCTGCCAGATTCAAGCCTTGCAGTCTCCATCGCAATTCCCAGGTTGAGCCCGGGGCTTTCACGACAGACTTACAAAACCGCCTGCCCACGCTTTACGCCCCGTAATTCCGATTAACGCTTCCCCCCTACGTATTCCCGCGGCTGCTGGCACGGTG
+
CCCCCGGGGGGGGGGGGGGGGGGGGGGGGGGGGGGGGGGGGGGGGGGGGGGGGGGGGGGGGGGGGGGGGGGGGFGGGGGGGGGGGGGGGGGGGGGGGGGGGGGGGGGGGGGGGGGGGGGGGGGGGGG:FGGGGF9FFGGGGGGGGGGGGGGGGGGGGF;DEGGGD8EFGGG9EFCFDEEEGEAFGBCGGGGGFGGGF*;CEGCECF7C7CGDGFFGFFFCG=<CGGFFG<:076=)-*);0<<DG5*)*/A)1/:6*135*/)5//*)*095)/:*2597)).-7>;;0),39(4*/)(((
@M03506:14:000000000-AKVR1:1:1101:25797:10073 2:N:0:35
ACTCAGGACTACAAGGGTATCTAATCCTGTTTGCTCCCCACGCTTTCGCGCCCCAGCGTCAATGTCGGTCCAGATAGCCGCCTTCGCCACCGGTGTTCTTCCCAATACCTCCGAATTTCACCTCTACACTGGGAATTCCGCTATCCTCTCACGACTTCAAGCCAACCAGTATTCATTGCAGTCCCAAGGTTGAGCCCAGGACTTTCACAACTAACTTAATCGGCCGCCTACGCGCCCTTTACGCCCAGTAATTCCTAACAACGCTCGCCCCCTTCGTATTACCGCGGCTGCTGGTCCCGAG
+
C@CCCGA<C@CFEDFFGG8<,CFE,F<FDGFAC9CFGG;C@FFDGGGEECGE:7:FFCFE7B,,9<F:@F@9CFCFEGGBFCGCFCG,?FFGECEG7EFEGC,A==5,95,9@F+C<<FEGC5AA5?,A=FGDF,E5,=:CCE8D8,,,D9ADE+B3DECEFB6D:6ECGGGG,>,,3<,E77,<3,@*7>FFFG6D,D:1CEEFGGG?9C*=*>C4:+,+28*95BEGDF=7):37D?@A+1>9EE@FFF=FF7**.97=>)1**17:BG>7*2C8(0<9<2(4(-57)())((*))(,-
@M03506:14:000000000-AKVR1:1:1101:19892:10076 2:N:0:35
ACTCAGGACTACAAGGGTATCTAATCCCGTTTGCTCCCCTGGCTTTCGCTCCTCAGCGTCAGTGTCGGTCCAGGATGCCGCCTTCGCCACCGGTGTTCCTCCAGATATCTACGCATTTCACCGCTACACCTGGACTTCCGCATCCCTCTCCCGAACTCAAGCCATCCAGTATCGGACGCAGTTCCCCGGTTAAGCCGAGGGATTTCACGTCCGACTTAGTTGGCCGCCTACGAGCCCTTTACGCCCAGTAATTCCGAACAACGCTTCCCCCCCCCGTTTTACCGCGGCCGCTGGCACGGAG
+
CCCCCGGGGGGGGFGGGFGGGGGGGGGGGGGGGGGGGGGGGGGGGGGGGGGGGGGGGGFGGGGGGGGGGGGGGGGGGGGGGGGGGGGGGGGDGGFFGGGGGGGGGGGGGGGGGGFG7FGGGGGGGGGGGGGGGG,EFGGGGGGGGGGGC@EDE>>GFGGGGFFE,<DGGGCEFGG6CEGGGGGGGCCGGC87CFGFGCC5C*=*0<<CCFGGCDEGG+69;7CGGG@D=<?5/7<D:4?87C*1>58:<9<@*9FFG()*7))9>8*0A@DB7DCE/(0*)).(,(,),)2(.(-*1)2(-
@M03506:14:000000000-AKVR1:1:1101:18995:10086 2:N:0:35
ACTCAGGACTACAAGGGTATCTAATCCCGTTCGCTCCCCTAGCCTTCGCGCCTCAGCGTCAGGTACGGCCCAGGGGGCCGCCTTCGCCACGGGTGTTCCTGCTGATCTCTACGCATTTCACCGCTACACCAGCAATTCCACCCCCCTCTACCGACCTCAAGCTTGGCAGTCTAAAATGCACCCCACCGGTTGAGCCGATGGATTTCACACCTTACTTACCATGCCGCCTGCTCTCGCTTTACGCCCGGTCAATCCGGACAACGCTTGCAGCCTACGTCATACCGCCGCGGCTGGCCTGTCG
+
CC9CCGGGGGGGCGGGCF<FGGFGC<<FCEFECEGGGFGC8CF@FFGGG+@BFGGEFCBCFG8FFGGFGGGGGGGGCGGGDCCCGFEC+BFE7CGGDGGFGGC87??FGG,EDG:4><<FADGE7CGGGFGGGG,D<FFF9DBECGGEGDFG>EEDGF8>DFF7@5:DECGF,=,6BGEGFFGC*8CEE:G1>+?F=*3:C*>F6CFECDGG?CE7C7=FCCDGGC:>ED:2****(50*+<*5C58)**2979D7C(>*)))9*/*03**)0*;**,)*.60((,4),),37,(**0.)-
@M03506:14:000000000-AKVR1:1:1101:15076:10095 2:N:0:35
ACTCAGGACTACAAGGGTATCTAATCCTGTCTGCTCCCCTAGCTTTCGCGCCTCAGCGTCAGTTATGGTCCAGTGCGCCGCTTTCGCCACAGGTGTTCCTCCCGATATCTACGCATTTCACCGCTACACCGGGAATTCCACGCACCTCTCCCATACTCCAGCACGGCAGTTTCGCCTGCAGACTCTGAGTTGAGCCCAGAGATTTCACAGGTGACTTACCGCACCGCCTACGCGCCCTTTACGCCCAATACTTCCGAACAACGCTTGCCCCCCCCGCATTCCCGCGGCTGCTGGCACGCAC
+
CCCCCGGGGGGGGGGFGGGGGGGGGGGGGGGGGGGGGGGGGGGGGGGGGGGGGGGGGGGGGGGGGGGGGFGGGGGGGGGGGGGGGGGEGGGGFGGGGGGGGGGDGGGGGGGGGGGGGGGGGGGGGGGGGGGGDGGGGGGGGCGGGGGGGGGGGGFGCCFGGGGGGEG6E:EFFEGDGGFGF,CBFGGEGGGGGDFGCC5CFFE7,4=E7D4:CCCFGFFGGGDGGDEEC3ACGDE:9D?87C7CCC=FF6+9*9:*9(9/<@>3***.<:C7B7?**(./)))(,20:(.4,04:96)(,-
@M03506:14:000000000-AKVR1:1:1101:6825:10116 2:N:0:35
ACTCAGGACTACAAGGGTATCTAATCCTTTTTGCTCCCCACGCTTTCGCATCTCAGCGTCAGGAATGTACCAGTGCACTGCCTTCGCCTTTGGTGTTCCCCACGATATCAACGGATTTCACCCCTACACCGTGAGTTCCATGCACCCCTCCCATCCTCCAGTTCGATCGTATCTCCGGCACTTCCACCGTTAGGCGGTGGGCTTTAACCAGAGCCGCACCGAACCCCCTCCATTCGCTTTACGTCCAATAAACCCGGATAACGCTTGTGGTCTTCGTATTACCCCCTGTGCTGGCTCGTAG
+
CCCCCC<DCFFGFGGGGGFGGGGFGGGGG@FGGGGG@CEGEGGGCFFGDGGGFGG9,@@@CEFGGFGGGGGGFGGGCFDGGGGGGFGG7CGCCBDFCEDGCFGCFGGDG9BFED+C7FDAFDGG<FGGGGEFEDFG5EF,CBEFEF6==C++,@DFGGGG8E=D=8>=+DDDD8E9=87++,5,@,@?5@BCE6C:*;>C**<=,9=F,**2/2,=>7B=>DDED*)::*8*:0*01>);++/*9:C/:8+/*)*/93*:==)19C*7@709**<*;(.064)((-(0,)65*((*))((,
@M03506:14:000000000-AKVR1:1:1101:10014:10118 2:N:0:35
ACTCAGGACTACAAGGGTATCTAATCCTGTTTGCTTCCCTAGCTTTCGCGCCTCAGCGTCAGTAGTGGTCCAGTGCGCCGGTTTCGCCACAGGTGTTCCTCCCGATCTCTACGCATTTCACCGCTACACCGGGAATTCCACGCACCTCTCCCACCCTCCAGCATTGCAGTTTCGCCTGCAGGCTCTGAGTTAAGCCTACAGGTTTCACAGGTCACTTACAATACCGCCTACCCGCACTTTACCCCCAATACTTCCGAACAACGCTAGCACCCTCTGTATTACCGGGGACGCTGGCCCGGAG
+
CCCCC@@FGGC@A9C9-F@@,;66,6,<,C,6C,C6<,,6@E8@FA,6@F@@@66FE7,BCF@,E6EFEF,,6C,,@C:C+@CGGECE7=?,69,5,BFBEF,>F:+,:,,C<=4++,5A<FF+6>+:A:+@+@CD<F9,=CG+63@=9DE88,8++334,5@,33;,E<;,@**@*8E,,@CE8>D7>2D;C,26,4,1<69C>CF?F84:0;8;+=A7:=><**5)5CA*;):765)+++*01**7*<+16*:/*(1>))0)1**03?C:)**<3-=+-44((-2)(0(459:937924
@M03506:14:000000000-AKVR1:1:1101:22086:10139 2:N:0:35
ACTCAGGACTACAAGGGTATCTAATCCTGTTTGCTCCCCACGCTTTCGCACCTCAGCGTCAATATGTGTCCAGTAAGTCGCCTTCGCCACTGGTCTTCTTCCGAATATCTACGAATTTCACCTCTACACTCGGAATTCCACTTACCTCTCCACAATTCTAGCGATGCAGTCTTAAAGGCAATTCCGGCGCTCAGCCCCCGGCTCTCACCTCTACCTTCCAACCCCCCCTCCCTCCCCCTCACGCCCCGTACCTCCCACCCACCCTAGCCCCCCCCGCCCTACCCCCCCTGCCCCCCCCGCC
+
CCCCCGCFGGGGEEFDCGD<F<,C@FGF<ED<,C<FGGGFG@G;@9F,B7CF,FC,C@,B7,,96C666CFFEC,69CECFG:,E,CF:FA6,:,:BE<CFGG7=@,CEF,?,4A,,AEFGG9F<,FEG,A+++++,CDFGA==EFCD,EFGGG8>7EAA9EE>8CEEC@783,33=3@8,=,@D3@+5+++33@:E:*4*;**,<,=C2?*,+5512;98**=C):>/1:**):*6))2*2*9CE85***)*195C(9*)<)9*2*9C5DB39:*/()*(.((42(8()..)(-18)--,
@M03506:14:000000000-AKVR1:1:1101:24196:10175 2:N:0:35
ACTCAGGACTACAAGGGTATCTAATCCTGTTCGCTCCCCACGCTTTCGCGTCTCAGCGTCAGTACCGTCCCAGAGAGCCGCCTTCGCCACGGGTGTTCCTCCCGATATCTGCGCATTTCACCGCTACACCGGGAATTCCACTCTCCTCTTCCGGTCTCTAGCCACCCAGTTTCCACCGACCGCTCGAGGTTTAGCCTCGACTTTCCACAGCGGACTTGTCAATCCGCCTCCACGCCCTTTACGCCCACTAAATCCCGACAACGCTTGCCCCTTACGCACACCCACGTCTGCCGCCACGTAG
+
C<CCCFGGFGFFGGG?FGFGFGGGFGDGGGCFFGGGGFGGGGGGEFFGGGGGGGGCFG6BFFFCFFEFG@FFFG<FGGGDGGGGGDEEGE@FCFGCFGEAFGGGGGGGFFFFECFC7FGAFFEGD:CGFCFGG@BDFFDFG9DCFGF8E9D98>+@>,;@EFCFC,>*@F,,=D9D?C*4*/=8E88*/;7+<>C8>CCC*/=C++1=6**9*)2*>7/+0**+9)<:C5):0.)*(9?+<C*15580*<+/986*>(9=7.09<2*7@F3)00<8*,)*((,,44(.(0-))(-)05:((
@M03506:14:000000000-AKVR1:1:1101:15647:10176 2:N:0:35
ACTCAGGACTACAAGGGTATCTAATCCTGTTCGCTCCCCACGCTTTCGCTCCTCAGCGTCAGTTACTGCCCAGAGACCCGCCTTCGCCACCGGTGTTCCTCCTGATATCTGCGCATTCCACCGCTACACCAGGAATTCCAGTCTCCCCTGCAGTACTCAAGTCTGCCCGTATCGCCCGCACGCCAGAGGTTAAGCCTCCGGCTTTCACGACCAACGCGACAAACCACCTACGAGCTCTTCACTCCCAGTCATTCCGGACCACGTACGCACCCCACGTATCACCCCGGCCGCCGGCCCGGCC
+
CCCCCGGGGGGFGEF9@FGGGGGGGGGGGGGGGGGGGFGFGDGFEFFCFFGGFGGGGGF:FCGF@FFFGGGGG8@FDEGGGGF:<7FBEGGG@FCGDFGGGGGCFDDDCFAFFGGGECFFFFGGGEGGGBFE?DEG?ECGFGGFGGB>B8D?=EDGDE;8?EFCFGDGGG65@EG>@CEGGCGGGG,:8?>@FGGG,7D55)*4:C?FC*18**=/<5>E5:4CF*7@6C)**)0787*+++*:C509<0+99B74)(1/7>)*2;*5/>37)9*/144*.6:.(((0()(()(()0)((,
@M03506:14:000000000-AKVR1:1:1101:3636:10204 2:N:0:35
ACTCAGGACTACAAGGGTATCTAATCCTGTTTGCTCCCCACGCTTTCGCACCTCAGCGTCAGTACCGGACCAGTGAGCCGCCTTCGCCACTGGTGTTCTTCCGAATATCTACGAATTTCACCTCTACACTCGGAGTTCCACTCACCTCTTCCGGACTCAAGCTTCCCAGTATCAAAGGCAGTTCTGGAGTTGAGCTCCAGGATTTCACCCCTGACTTAGAAAGCCGCCTACGTGCGCTTTACGCCCAGGGATTCCGAGCAACGCTAGCCCCCTTCGTCTTACCCCGGCTGCTGGCACGAAA
+
CCCCCGGGGGGGGGGGGGGGGGGGGGGGGGGGGGGGGGGGGGGGGGGGGGGGGGGGGGGGGGGGGGGGGGGGGGGGGGGGGGGGGGGGGGGGGGGGGGGGGGGGGGGGGFGGGGGG7FGGGGGGGGGGGGGGGCFGGGGGGGGGGGGGGGGGGGDGGGGGGGGGFGGGFFGGGFGFGGGGGGFGGEFFGGGGGCGGG7FGGGGGF?EFEFGGC>FGGFCG7CFC45AED4AEFFFGFGAFFCCGDGDA**=>5FFD943*.7)/9;:4?FDE@CC=*(8:))((,-152)(,)((*/04((
@M03506:14:000000000-AKVR1:1:1101:24881:10205 2:N:0:35
ACTCAGGACTACAAGGGTATCTAATCCTGTTTGCTCCCCTAGCTTTCGTTCCTCAGTGTCAGGAAGTGTCCAGGGACTCGCCTTCGCCACTGGTGTTCCTCTCGATATCTACGCATTTCACTGCTACACCGAGAATTCCAGTCCCCCCTCCACTCCTCAAGCCGGATAGTATCCAATGCCATTTTCAGGTGGAGCCTGGAGATTTCCCATCGGACTCACACGACCATCATCGCACCCTTTATGCCCAGTGAATCCGACCACCGCTTTGGCCCCCTGTTGTACCCCGGGTGTCGGCACCGGG
+
CC@CCFCCCEFGDFFEG<6C6EC<FFFFFFGGGA<F8@@F<FFGGGEGG<FGFGGF<<FGGFFGFGGGG<EFGGDFGDGGDG7,C<@FGGGGGGGFGG9,C,BCCDFCGF<BEEGGGGFCFFGCG,,CAE8=F+CFFFF,=@EF8,@>4CE,4EDE9@,3,,66+6BCDFGCEGEFFD8@DFC3,53@,,,++,@+3A:,4*,@,7,2,2;*C*1;**;,39;:)))),+4,*259(*)++++2700)++++312/*()2)005)**/+00)))/8A2**..),,4(0-0,))((170-((
@M03506:14:000000000-AKVR1:1:1101:19951:10220 2:N:0:35
AGGCAGAACTACAAGTGTATCCACTCCTGCTTCCTCCCCACGCTTTCGCACCTCAGCGTCAATACCGGGCCAGTGGGCCGCCTCCGCCGTTGGTCTTCTTGCAAATACCTATGTCCTCCCCCCCTACACACGCAGGCCCACCCCCCCCTCCCGGACGCCTAGACTCTCAGATTCGCAGGCAGCTCTGGAGCTGAGGCCGAGCATTTCACCCCTGACTTGGGCATCCCCCTCGCCTCGCTTCACGCCCCGTGCACCCCTGCTTCCCCCCACCTCTTCCTCTGCCCTTCGGTCTCGGCACTAG
+
8,-,88,----,6;,6-CFA,,<,,,,=F,C;,C;,,,8;6+@,,6;,@F@+,6C,6@,,,,,,6C,+8++,C6:,:,9+>+,,:8B:++,,,4,:,C?,,,,,9:<,,,:,9,,::5,+4@=4+3AA,,6+=@+++8=FF+@+++*@C1CE554::8*,6,,<+8+539+,1+1*=8=?=/*3+?+=9B+++2*/*1***)*+++2++2*1***00**+**0***).*9)*)).*())*1+29***)/**.)10/)(//)****02.*07))02++)7+52)3((()(),-*.(1))(.)
@M03506:14:000000000-AKVR1:1:1101:24709:10258 2:N:0:35
ACTCAGGACTACAAGGGTATCTAATCCTGTTTGCTCCCCACGCTGTCGCGCCTCAGTGTCAGCAACTGCCCAGCAGGCCGCCTTCGCCACCGGTGTTCTTCCGGATCTCTACGCATTCCACCGCTACCCCCGGAATTCCGCCTGCCTCTACAGTGCTCCAGCCCCCCAGTTTGCATGACCGACCCGGGGGTGAGCCCCGGGCTTTCCCCACACACTTACGTGGCCACCTACGCGCCCTGTACGCCCAGTGAGTCCTCGTCACGCTCGCCCCCTCCGGCTGCCCTCGCCTTCCGGCCCGGAG
+
B@@,AF<FDEEFGGFG--CEGCFCFG<FFFCECFGFGCFEGEGGEGFGD+@FF7FEF<EC,,@EF<FGGC<,CF,EFDCEGG7?EFG@FECB+4@=BBC9<?FDCG@A<99EF+@:BDDF59=C+@F,46CFDCFFG<CC+@E+,6@EDDD<F2,,8;?F,,4@E>E5;@77>FGC,,4>1;*=455*/*14**3***/2?3CC++++2095E*/82**:>7<E<<:>C<6*)).9())3+3*))//)33+*112**(**.))19:8)*.)7)9?**(0*(.8(4907().()(-)..-,-
@M03506:14:000000000-AKVR1:1:1101:15151:10265 2:N:0:35
ACTCAGGACTACAAGGGTATCTAATCCTGTTTGCTACCCACGCTTTCGCTCCTCAGTGTCAGTACTGGCCCAGAGATCCGCCTTCGCCACCGGTGTTCCTCCTGATATCTGCGCATTTCACCGCTACACCAGGAATTCCGATCTCCCCTACCAGACTCAAGTCACGCCAGTATCGGATGGCGTCTCGGGGTTGAGCCCCGAGCTTTCACATCCGACTTAGCGAACCACCTCCGATCTCTTTACGCCCAATAAATCCGGACAACGCTTGGACCCTACGTATTACCGCGGCTGCTGGCACGTG
+
CCCCCGGGGGGGGGFFGFGGGFGGGGGGGGGGGGGGGGGGGGGGGGGGGGGGGGGGGFGGGGGGGGGGGGGGGGGGGGGGGGGGGGGGGGGGGGGGGGGGGFGFFGGGGGGGGGGGGGGGGGGGGGGGGGFGGFFGGGGGGGECFFGGGGGGGDFG?GGFGGGGGGFGEGGGGFCGG6C:E+CEC>CCEEE31,,>@FGD>D*:F7CGG7BDGGECDGF?73/*:DFFGG)=93))(:7@@+7*1:=7:*A*997C)3DE3>5>D*A<E?D>)988*.*<8:><((,<;)4:6?(179(.(
@M03506:14:000000000-AKVR1:1:1101:15507:10306 2:N:0:35
ACTCAGGACTACAGGGGTATCTAATCCTGTTTGCTACCCACGCTTTCGTGTCTCAGCGTCAGTTACTGTCCAGAGAGCCGTCTACACCACAGGTGTTCCTCCTGATATCTACGCATTTCACCGCTACACCAGGAATTCCACTCTCCCATCCAGCACTCTAGCCCCCCAGTTTTCGGCGCACCCTCCCAGTTGAGCCGGGAGATTTCACACCAAACTTAGGGGACCGCCTACACACCCTTTCCGCCCAGTAACCCCGAACAACGCCTGCTGCCTACGTATTACCGCCGCTGCTGGCCCGTAG
+
CCCCCGGGGGGGGGGGGGGGGGGGGGGGGGGGGGGGGFGGGGGGGGGGGGGGGGGGGGGGGGGGGGGGGGGGGGGGGGGGGGGGGGGGFGGGGGGGGGGGGGGGGGGGGGGGGGGGGGGGGGGGGEGGGGGGDGGGFGGGGGGAGGGGGGGGGGFGEGFGEFDFGGGGGDDAEGEDGEGGGGGCFEGGF8ECF?FGG5C7EGGGCF9C:;CFFFFAFFF6/)7E7>>EE*.+;6>D9C4++2*17:/0<998*0953(1*<F3))2*837CF**;8;)*+).4(2,-7>)())(,/00,,(
@M03506:14:000000000-AKVR1:1:1101:8738:10309 2:N:0:35
ACTCAGGACTACAAGGGTATCTAATCCTGTTTGATCCCCACGCTTTCGTGCCTCAGTGTCAATATTCGTGTAGTGAGCTGCCTTCGCAATTGGTGTTCTATGTCATATCTAAGCATTTCACCGCTACATGACATATTCCGCTCACCTCCACGGTATTCAAGACAGATAGTATCAATGGCAGTTTCCGGGTTAAGCCCGGAGATTTCACCACTGACTTACCTGCCCACCTACGCACCCTTTAAACCCAGTGAATCCGGATAATGCTTGCACCCTCCGTATTACCTCGGCTGCTGCCACGGAG
+
CCCCCGGGGGGGGGGGGGGGGGGGGGGGGGGGGGGGGGGGGGGGGGGGGGGGGGGGGGGGGGGGGGGGGGGGGGFGGGGGGGGGGGGGGGGGGGGGGGGGGGGGGGGFGGGGGGGGGGGGGGGGGGGGGGDGGGGGGGGGGGGGGGGGGFG>EGGGGGGGGCGGCCGF8EF;EFGGGGGFCFGGFGGG+@EGGGGFGCGGGDGGGFFFFF5FGFGGCBCFG*;EG>@BG4/;>?ADDGFG?ED8DEGFGEG6=1>)903:++3++>>56A4>5<C*3,7<)4<)4,,<:)8??)3*9)(((
@M03506:14:000000000-AKVR1:1:1101:18375:10331 2:N:0:35
ACTCAGGACTACAAGGGTATCTAATCCCGTTCGCTCCCCTGGCTTTCGCGCTTCAGCGTCAGTGTCGGCCCAGCAACCCGCCTTCGCCGCAGGTGTTCCTCTTGATATCTACGCATTTCACCGCTACACCAAGAATTCCAGTTGCCCCTTCCGCACTCTAGTCGCACAGTTTCAGTTGACCTTTCCGAGTTAAGCTCGGAGATTTCACAATTGACTTGTTCTGACCGCCTACGCGCCCTTTACGCCCAGTAAATCCGAACAACGCTTGCCCCCCCCGTATTACCGCGGCTGCTGGCCCGTG
+
CCCCCGGGGGGGGGGGGGGGGGGGGGFGGGGGGGGGGGGGGGGGGGGGGGGGGGGGGGGGGEGGGGGGGGGGGGGGGGGGGGGDGFGGGGGGGFFFGGGGGGGGGFCFGGGGGGGGGGGGGGGGGGGGGGGG?EGGGGGGGGGGGGGG?GE@CGGGGGGGGGGGGGGGGGFGGGGGFDAGGGFGGGGG5DEG9@FGGCG5*9FG?9CGCGGGGCGFGGF+CG>9CFFBEC:?<BBD(>:8F+:CC5C>F89?==DF<1CED:79C;87=)*05>EEC?@*3.6)-62.4>9:6733)79((
@M03506:14:000000000-AKVR1:1:1101:23606:10346 2:N:0:35
ACTCAGGACTACAAGGGTATCTAATCCTGTTTGATCCCCATGCTTTCGTGCCTGAGCGTCGATACCAGACCAAGTTGCTGCCTTCGCCACTGGTGTTCTTCCGAATATCTACACATTTCACTGCTACACTCGGAATTCCACAACTCTCTTCTGGATCCAAGACTTGCAGTATCAAAGGCAGTTTCACAGTTGATCTGTCAGATTTCACCCCTGACTTACAAGTCCGCCTGCGCACCCTTTACACCCAGTAAATCCGGACAACGCTTGGATCCTACGTATTCCCGCGGCTGCTGTCACGTCG
+
CCCCCGGGGGGGGGGGGGGGGGGGGGGGGGGGGGGGGGGGGGGGGGGGGGGGGGGGGGGGGGGGGGGGGGGGGGGGGGGGGGGGGGGGGGGGGGGGGGGGGGGGGGFGGGGGGGGGGGGGGGGGGGGGB9FGCGGGFFGDGGFGGGGGGF=@>AF9BFGG9FGGGGGGGFD;::ECA>FGCGFGGGGGFGGGA,@DDF,2,+=DDFAC@C+;+:CFGGFF?6F7>5?@E5A57*/C>CA89C+:85:A8;9BF+;5)9DCAA)7:EF:E*7)A+5;9);<))),49(807<>F).:6>1(-
@M03506:14:000000000-AKVR1:1:1101:15000:10348 2:N:0:35
ACTCAGGACTACAAGGGTATCTAATCCTGTTTGCTCCCCACGCTTTCGCGCCTCAGCGTCAGTAATGAGCCAGTATGTCGCCTTTGCCACTGGTGTTCTTCCGAATATCTACGAATTTCACCTCTACACTCGGAGTTCCACATACCTCTCTCACACTCAAAATCGCCAGTATCAAAGGCAGTTCCGCAGTTGAGCGCCGGGATCTCACCCTTGACTTAACGAGTCGCCTACGCGCCCTTTATGCCCCGTAATTCGCAGTAAACCTTCCCCCCTTCCTAGTCCCCTCGTGCTCGGCCCAAGG
+
@,8@CE@ADFGGFEF<E<EGGGGCFFE<FEFGEFGEGDGDEEG;,CC@FGGC7FE<FC@6C@FGFG96CE<ECC<6FG<@FEC,,,C<BF?=,CFFF9FG<A:BCB@EA?9?D@DGCF9@EAEEFEGFF;ED?=:@<<E=EC,4@,,,,@=,,@DD,@D8,2@@6EDC68;;,,,7,3A@+3,66+3@@:E,3,,++@@587**525:,**39*,4+410**)*22))/1)*))))31;01+++:7=)2*1.8=1**(*0**/20++007C).*;*+)*2)..(.(,0()())((*0.4(-
@M03506:14:000000000-AKVR1:1:1101:25882:10376 2:N:0:35
ACTCAGGACTACAAGGGTATCTAATCCTGTTTGCTCCCCTTGCTCTCGCGCCTCAGCGTCAGGTATTAACTAGAAAACCGCTTTCGCCACCGGTGTTCTTCCACATATCTACGCATTTCACCGCTACACGTGGAATTCCGTTTTCTCCGTCAACCCTCTAGAATTGTAGTTTCAAATGCAGCTCCGAAGTTGAGCTTCGGAATTTCACATCTGACTTACATTTCTGCCTACGCGCCCTTTACGCCCAATACTCCCGATTAATGCTTCCACCCTCCGTATCACCGCAGCTGCTGGCACGGAG
+
CCCCCGGGGGGGGGCFGFGFGGGGGGGGGGFGGFEFGGGGGGG9EFFGGGDGCFDFGEFFCFGGGFFFFGGGGGFEFGGGDFGGAGGGGGFEFGDGGGFFFFGG8FFFGGGFG>FFEGGGC,FEFEGFDDDFGDGFF9FCGGGGGGGC+8D=C,@=,@DEGGGGGDGCFEG9=EEFD,A=,DCFFBG+54;@,88FCFCG598@<FFFDFGGGDEFCGFFD77C+BA*=CFGC>4C1>F8CF<3)**:*B+@*)*/5:CE4*7:F7+/+928;<**:(7*6)40(((584()0((09),((
@M03506:14:000000000-AKVR1:1:1101:4229:10384 2:N:0:35
ACTCAGGACTACAAGGGTATCTAATCCTGTTCGCTCCCCATGCTTTCGCTCCTCAGCGTCAGTTAATGCCCAGAGACCTGCCCTCGCCATCGGTGTTCCTCCTGATATCTGCGCATTTCACCGCTACACCAGGAATCCCAGTCTCCCCTACATCACTCTAGTCTGCCCGTACCCACCGCAGATCCGGAGTTGAGCCCCGGACTTTCACGGCAGACGCGACAAACCGCCTACGAGCTCTTTACGCCCAATAATTCCGGATAACGCTTGCGCCCTACGTATTACCGCGGCTGCTGGCACGTAG
+
CCCCCGGGGGGGGGGGGGGGGGGGGGGGGGGGGGGGGGGGGGGGGGGGG,FFGGGGGGGGGGGGGGGGGGGGCFFCGFGGGGGGGGGGGGGCECFFGGGGGGGGGGFGGGGGGGGGGGGGGGGGGGGGGGGFGCCGGGGGCFGGFGGGGGFGGG9DFGGGGFGGGFGGGGGGGFFGGGEEEDCFGGG7CE7,@FCFGGGDDDEE?E9CCCCCEDGCDCBG3C5CFCD>55:C35>DF7?F+?CCDGC;C8+967FC3-<E*?>DGCC5?>D:5*2;88B0)<A039(5(030)(-7F5(.,
@M03506:14:000000000-AKVR1:1:1101:3488:10385 2:N:0:35
ACTCAGGACTACAAGGGTATCTAATCCTGTTTGCTCCCCACTCTTTCGTGCCTCAGCGTCAGTAACGGGCCAGTGAGCCGCCTTCGCCACTGGTGTTCTTGCGAATATCTACGAATTTCACCTCTACACTCGCAGTTCCACTCACCTCTCCCGTACTCAAGATCCTCAGTATAAAAGGCAGTTCTGGAGTTGAGCTCCAGGATTTCACCCCTGACTTAAAGAACGGACTACGCACCCCTTACGCACAGTGATTCCGAGCAACGCTAGCCCCCTTCGTATTCCCGCGGCGGTCGGCCTGCAG
+
CCCCCGGGGGGGGGGGGFGGGF9EFGFGGGGGGGCGGGGCGFGGGGGGGGGGCGGGGG@FFGA<EFFEGGGGGGGGGGGGCFCCGGGGGGFGG9FFGGGGGGGGGGGGGFGGGDFA<FGFFG@FGGCFGGC@E@F4EFGGGGGG?EEG,>EFGGGG6=ECFFCFD3=B83@,,,>;ECGFE4=ECFDD6>D958B,<C?CF?,9,,2B,0CGF>C?+=9=CC*=**):*2;EC>;D8):=+C/C**35+++1;A7*/(9C)8))***/*)C3)**2*,5<4:)(((,7()((.(-1)80(.
@M03506:14:000000000-AKVR1:1:1101:10092:10385 2:N:0:35
ACTCAGGACTACAAGGGTATCTAATCCTGTTCGCTCCCCACGCTTTCGCGCCTCAGCGTCAGATCACGCCCAGCAAGCCGCCTTCGCCTCCGGTGTTCTTTCGGATATCTACGCATTCCACCGCTACACCCGAAATTCCGCCTGCCTCTACGTGTCTCCAGCCAAAGAGTATCCTGGGCACACTCGGGGTTGAGCCCCGGCCTTTCACCCATGGACTTCTTAAGCCGCCTGCGCGCGCTTTACGCCCAATAATTCCGCACAACGCTTGCACCCCCCGTATTCCCGCGGCCGCTGGCCCGGC
+
CCCCCGGGGGGGGGGGGGGGGGGGGGGGGGGGGGGGGGGGGGGGGGGGGGGGDGGGGGGGGGGGGGGGGGGGGGGGGGGGGGGGGGGEGGGGGGGGGFGGGGGGCGGGGGGCGGGGGGGGGGGGGGGGGGGG>FGFBFFGGGGGGGGGGGGGGGGGGGGGGGGGF8EGFGGFGGGFG5EDGGG8DFGG>EEEFGGGGGGGGGCF7CGGGGGGC<88CCFG=F+1?FB:7>3FDE33,9;ECCD<DEGD58E*11>CC(9E:)7)>=*);/68B38**-)::458:9>)()-,)((1.<;9(
@M03506:14:000000000-AKVR1:1:1101:4398:10387 2:N:0:35
ACTCAGGACTACAAGGGTATCTAATCCTGTTCGCTCCCCACGCTTTCGCGCCTCAGTGTCAGTAACGTCCCAGCGAGCTGCCTTCGCTATTGGTGTTCCTCCTGATATCTGCGCATTCCACCGCTACACCAGGAATTCCACTCGCCTCTTCCGTACTCTAGTCCCACAGTATCCACCGGCTTTCAAAGGTTGAGCCTTTGACTTTCCCAGCGGACTTATTGGGCCCCCTACGCGCGCTTTACGCCCAATGATTCCGGACAACGCTTGCTCCCTACGTATTACCGTGGCTGCTGCCACGTGT
+
CCCCCGGGGGGGGGGGGFGGGGGGGGGFGGGGGGGGGGGGGGGGCFCGGGGGGGGGGDGGGGGCFGGGGGGGGGGGDGGGGDFGGGCGCGFAFGGGGGGDFGGGGGGGGFAFGGGGDFGGGGDGGEGGGG@FGG8FC9C;=EFGGG6EFDFDEFEE?FG,>FFF,@>=DFGACE;EFG+:8@7C,,@:8E9DDDCC1C7,5=AFGF,=A4;):):E0CF,1*;C<).)**;=))572/8*3+**9:C)78<*/87*)(9*)75DGC*008C3>*;8*)*+)..((,-)(0())).*078((
@M03506:14:000000000-AKVR1:1:1101:3730:10394 2:N:0:35
ACTCAGGACTACAAGGGTATCTAATCCTGTTCGCTCCCCTAGCTTTCGCGCCTGAGCGTCAGGTAAGGCCCTGAGATCCGCCTTCGCCACCGGTGTTCCTCCTGATATCTGCGCATTTCACCGCTACACCAGGAATTCCGATCTCCCCTACCTACCTCTAGCCGGGCAGTATCGGATGCAGGCCAGAGGTTGAGCCTCTGGTTTTCACATCCGACTTACCAGGCCGCCTGCGCGCGCTTTACGCCCAATGAATCCGGACAACGCTCGCCCCCTACGTCTTACCGCGGCTGCTGGCACGTAG
+
CCCCCGGGGGGGGGGGGGGGGGGGGGGGGGGGGGGGGGGGGGGGGGGGGGGGGGGFGGGGDGGGGCFFGGGGGGGGGGGGGGGGGGGGGGGGGGGGGGGGGGGGGGGGGGGGGGGGDFGGGGGGGGGGGGGGGFGGGADGCCEFAFDCFFGGGGGGFGGGGGGGGGGGGGGAEEGGEGGGGGGGGGFGFCDEGGGC,9:284ACFFCFGCFG=<EGGGFF+65=DDDD=CFCDD>57D58+<7<DDEFGFG=*/9CD(75)05C*;8>C@<EB**?*:):24(8;09B>E?:F0:**.,2(
@M03506:14:000000000-AKVR1:1:1101:19351:10412 2:N:0:35
ACTCAGGACTACAAGGGTATCTAATCCTGTTTGCTCCCCACGCTGTCGCGCCTCAGCGTCAGCAACTGCCCAGCAGGCCGCCTTCGCCACCGGTGTTCTTCCGGATCTCTACGCATTCCACCGCTACACCCGGAATTCCACCTGCCTTTACAGTGCTCCAGTCGAACAGTCCGCCCGGCCGAACCGGGGTTGAGCCCCGGGCTTTCACCGCTCGCTCATCCGACCGCCTACGCCCCCTTTACGCCCCGTGATTCCGGCCCACCATCCCGCCCTCGGTTGTACTGCGCCTGCTGTCCTAGAG
+
CCCCCFCFGGGGFEGGDG<@FAAEFEGFGFF<FC,FFFEFGDGDEGFFFGCECBEFFGEFFGG9EFDGGGGGGGCFE@EC@F=FGGGGGGFGGE784EFGGFGGGEGGGGGG?F:FCFCCA<FC++>,8F=F>:FBFGFFFGGGGE,BF,>@EC;EFCE6B:CEGFG+,7B7*@*:C55:B**4?E5C=*1=++?@=58C*7E5+3+2<CC):)*2*99AF**:DGD)/18*1)07;3<++<7*>*:B=**)/9;*59G*).)**+*8;5>5)/2*1()2.4)).2(807(,9))2**)))
@M03506:14:000000000-AKVR1:1:1101:25451:10424 2:N:0:35
ACTCAGGACTACAAGGGTATCTAATCCTGTTTGCTCCCCACGCTTTCGTGCCTCAGCGTCAGTATCGGGCCAGTGAGCCGCCTTCGCCACTGGTGTTCTTGCGAATATCTACGAATTTCACCTCTACACTCGCAGTTCCACTCACCTCTCCCGAACTCAAGATCCTCAGTATCAAAGGCAGTTCTGGAGCTGAGCTCCAGGATTTCACCCCTGACTTAAAGACCTGCCTACGCACCCTTTACGCCCAGTGATCCCGAGCAACGCTAGCACCCTTCGTATTACCGCGGCTGCTGGCACGCAG
+
CCCCCGGGGGGGGGGGGEFGGGGGGGGFGGGGGFGGGGGGGGGGGGGGG?EGGGGGGGCFGGGGGGGEGGGGGDGGGGGGGGGGFGGGD7FCFGGFEFGGFGGGGGGGGFGGGDF8FGGGGGF,FEG,AEGGGGGGGFGFFFF88DEF=EG?>E6+>9,==DFD8AFGGGGGGCD,,,@:>:E,@9C7,,3@@8:=@68F,389D7<?:?7?FC?EC+=<+:*0*20)=+;54527;5)8CE5D358)02+1+10>*3555@BD/8*)+*953***2(.0)4)(,3,5>3:2976C?B12(
@M03506:14:000000000-AKVR1:1:1101:15417:10435 2:N:0:35
ACTCAGGACTACAAGGGTATCTAATCCTGTTTGCTACCCACGCTTTCGCTCCTCAGTGTCAGTACTGGCCCAGAGATCCGCCTTCGCCACCGGTGTTCCTCCTGATATCTGCGCATTTCACCGCTACACCAGGAATTCCGATCTCCCCTACCAGACTCAAGTCACGCCAGTATCGGATGGCGTCTCGGGGTTGAGCCCCGAGTTTTCACATCCGACTTAGCGAACCACCTACGAGCTCTTTACGCCCAATAAATCCGGACAACGCTTGGACCCTACTTATTACCGCGCCTGCTGCCACGTA
+
CCCCCGGGGGGGGGFFGGGGGGGGGGGGGGGGGGGGGGGGGGGGGGGGGGGGGGGGGGGGGGGGGGGGGGGGGFGGGGGGGGGGGGGGGGGGEGGGGGGGGGGGGGGGGGFGGGGGGGGGGGGGGGGGGGFGGGFGFGGGGGG8DGGGGGGGGGFGGGGDGD98EGGGGGEF=EC>8EE6FECGDFFGGEEGCC88FFGGED88CCF7CC>*CCEGGGA@DDC53C)>EF4?35BG9F=?<+:CGEEE20<?BFGGG;DGBFFGG=*7=7C@3*;=9)0<)):4,-()(01262,C)*,4.
@M03506:14:000000000-AKVR1:1:1101:15237:10479 2:N:0:35
ACTCAGGACTACAAGGGTATCTAATCCTGTTTGCTCCCCACGCTGTCGCGCATCAGTGTCAGTAACTGCCCAGCAGGCCGCCTTCGCCACCGGTCTTCCTCCGGATCTCTACGCATTCCACCGCTACACCCGGAATTCCGCCTGCCCCACAGTACTCCAGCTTGACAGTCGGCATGGCCGACCCGGGGTTGAGCCCCGGGCTTTCACCACACCCTTATCATGCCACCTACGCGCCCTTTACGCCCAGTGATTCCGCACAACGCTCGCACCCCCCGTAGTACCGCGGCTGCTGCCCCGGCGG
+
CCCCCGGGGGGGGGGGGGGGGGGGGGGGGGGGGGGGGGGGGGGGGGGGGEGGGGGGGGGGGGGGGGGGFGGGGGGGGGGGGGGGGGGGGGGGGGGGGGCFGGGGDGGCGG<FGGGGGD9AEEEEGEGGGGGGDGGGGGGGGGGDGFGGGGG?F,<>DGG8FFGFGGGGGGGCCEGGGGGGGGGGDEC5::EFD?FGGG5CC)3+;CFFFG*CEG=CG7=9F7>?=FFFGGDDCB3<95/<977CCC59E<C6@FD*),5*))5*1*25?@D@DGC88(.+-6263(2)(7)2*,(17)(((
@M03506:14:000000000-AKVR1:1:1101:13928:10497 2:N:0:35
ACTCAGGACTACAAGGGTATCTAATCCTGTTCGCTCCCCACGCTTACGCTCCTCAGCGCCAGTATCGGCCCAGAGACCCGCCTTCGCCACCGGTGTTCCTCCTGATATCTGCGCATTTCACCGCTACACCAGGAATTCCAGTCTCCCCTACCGAACTCAAGTCTGCCCGTATCGACCGCAAGCCAACAGTTAAGCTGCTAGTTTTCACGGCCGACGCAACAAACCGCCTACGAGCCCTTTACGCCCAATAAATCCGGACAACGCCCGCACCCTACGTATTCCCGCGGCCGCTGGCCCGGCG
+
CCCCCGGFGGGGGGGGGGGGGGGAFGGGGGGGGGGGGGGGGGGGGGGGGGGGGGGGGGGGGGGGGGGGGGGGGGGGGGGGGGGGGGGGGGGGGGGGGGGGGGGFGGGGGGGGGGGGGGGGGGGGGGGGGGEDFAFFFGGGGGGEGFGGGDGGGCEGGGFFGAFGGGGGGGGGGG*@EEGEEEGGGGGGGGF;CFG;CFG1B;FGG??FFGGGGGGCD3>5DF45CC@@EG?=37>C1<4<0+197EE3CFC7=FG9C<C*75)1/:*.*7<50****.8C44>60((.(8(,)2175)-((
@M03506:14:000000000-AKVR1:1:1101:5527:10498 2:N:0:35
ACTCAGGACTACAAGGGTATCTAATCCCGTTTGCTCCCCTGGCTTTCGCTCCTCAGCGTCAATGCCGGTCCAGGATGCCGCCCTCGCCACCGGTGTTCCTCCAGATATCTACGCATTTCACCGCTACACCTGGAATTCCGCATCCCTCTCCCGGATTCAAGCCATCCAGTATCAGACGCAGTTCCCCGGTTAAGCCGAGGGATTTCACGTCCGACTTAGTTGGCCGCCTACGAGCCCTTTACGCCCAGTAATTCCGAACAACGCTTCCCCCCCCCGTATTACCGCGGCTGCTGGCACGGAG
+
CCCCCGDGGGGGGGGGGGGGGGGGGGFFFFGGDGGGGGGGGGGGGGGGGGGDGGGGGGGGGGGGGGGGGGGGGGGGGGGGGGGGGGGGGGGGGGGGGGGGGGGGGGGGGGGGGGGEGCGGGGGGGGGGGGGGGFFCGGGGGGGGGGGGEGGFEE6EG9EGGGGGGGGGGGGGCCA9CEEGCECGGGGDDGGCFCFCECEGGDGG9:C77>GG=8CGDGAF+77FDDEDEDF=5)7C?G)<CF/*7=*.3<766@D6527*)0.9C8*9C>D>DGG5;()3:A2(((-04:?0)(,7?@B(,
@M03506:14:000000000-AKVR1:1:1101:3564:10500 2:N:0:35
ACTCAGGACTACAAGGGTATCTAATCCTGTTTGCTCCCCACGCTGTCGCGCATCAGTGTCAGCAACGGCCCAGCCGACCGCCTTCGCCACCGGTGTTCTTCCGGATCTCTACGCATTCCACCGCTACACCCGGAATTCCATCGGCCTCTACCGTGCTCAAGCCAGGCAGTACGCACGGCCGACCTGGAGGTGAGCCCCAGGCTCTCACCGCACGCTTACCCAGCCACCTACGCGCCCTTTACGCCTAGTGATTCGGGACACCGCCCGCCCCCCCTGTTTCACCGCGGCTGCTGCCTCAGGG
+
CCCCCECFFGGFGGGFDGDGGGGGGGGGGGGGGFFFGGGGGGGGEGGFGDGGCGEGGGGFFFFEEDC+@FGGF<DEEGEEGD@CFFGCEGGCC7:FFG?EF<CGGDGGGGGG@FC??F9E?BCEFCFCFFGGGGGGGGGGGGECEEGG6FGGEFEDC;FCC6DE88FGG,?B>EEDGEGGGCGG5BC6@*4:;@FA;**78C:*3<:9*7C3>GC8>5@G6=DFGFF>**97<3;)3))0+<19C**)3++/*9*0)()*)0)998:)*0)>)>8*+)/+6<A<(6057)4))).*/0,,,
@M03506:14:000000000-AKVR1:1:1101:20912:10545 2:N:0:35
ACTCAGGAATACAAGGGTATCTAATCCTGTTCGCTCCCCACGCTTTCGCTCCTCAGCGTCAGTATCGGCCCAGAGACCCGCCTTCGCCACCGGTGTTCCTCCTGATATCTGCGCATTTCACCGCTACACCAGGAATTCCAGTCTCCCCTGCCGAACTCTAGCCTGCCCGTATCCACTGCAAGCTCGGAGTTGAGCCCCGAGTTTTCACCGCCGACCCGACAGACCGCCTACGCGCCCTTTCCGCCCAATCACTCCCGACCACGCTTGCACCCTCCGCATCACCGCCGCCTCGGCCCCGGCG
+
CCCCCGGG<FGGGGGFGFGGGGGGGGGGGGGGGGGGGGGGGGGGGGGGGGGGGGGGGGEGGGGGDGGDGGGGGGGGGGG@EG7?FFEG:FFEEGCFCFGGGCGGFC9EEGFGGGGGGFGGGGGGGGGGGGGGGCFFGGGGGGGFGGGGGGGGGGGEGF,@;=CFFGG>EE+6D,@DAEFGF7E,@EE5CCGFGDDEDECEE5C7,=:E,*1::1:*2):ED)0:C)8:5C:*))))-50<+01/75;)2*0)/9C*)(/*)05>*/:;+077)*/**()24>10((()()-(),()07(((
@M03506:14:000000000-AKVR1:1:1101:3779:10556 2:N:0:35
ACTCAGGACTACAAGGGTATCTAATCCTGTTTGCTCCCCTAGCTTTCGTTCCTCAGCGTCAGTTGCGGTCCAGCCAGCCGCCTTCGCCACGGGTGTTCCTGCAGATATCTACGCATTCCACCGCTACACCTGCAATTCCACTGGCCTCTCCCGCACCCTAGCACGGCAGTTTCGGGAGCAGCCGCCAAGTTGAGCCTGGAGATTTCACTTCCGACTTGCCGCCCCGCCTACGAACCCTCTACGCCCAGTAACTCCCAGCAACGCTGGCCCCCTACGGCTTCCCGCCGCTGCTGGCACGTAG
+
CCCCCG,FGGFFFFEFCGAEFFAAFGGGGEFFG9CE8FGGGFGGGAAFFGF,CF@FFECFGGEFGGGGCFFFAF<<FGGCBFGDGGEG@F+@C7CFGFGEFF,BEEC<FFFG7=+?B,5?<,@CF:FCDFCGGGGCEGGGGGGGG,3@D@FGGD=E+=D@DG9==CEEC@,,@CC5CGG8FGG*14;?E9CFG,CF,;@?<CCC,=ECFG4CED*=7CF<)>)29<BFD3FC9<;)-2)*0<*995:7<90**12**)*0)7<DD=8:E3D))*/**(0*()181(,.3)(,/(,*/0(.,
@M03506:14:000000000-AKVR1:1:1101:7363:10580 2:N:0:35
ACTCAGGACTACAAGGGTATCTAATCCTGTTTGCTCCCCACGCTTTCGCGCCTCAGCGTCAGTATCGGACCAGTTGGCCGCCTTCGCCACTGGTGTTCTAGCTAATATCTACGAATTTCACCTCTACACTAGCTGTTCCACCAACCTCTTCCGAACTCAAGATCTCCAGTATCAAAGGCAGTTCCGAGGTTGAGCCTCGGGATTTCACCCCTGACTTAAAAATCCGCCTACGTGCGCTTTACCCCCAGTAATTCCGAACAACGCTAGCCCCCTTCGTATTACCCCCGCTGCTGGCCCGCAG
+
CC?CCGGGGGGGGGGGGGGGGGGGGGGGGGGGGGGGGGGGGGGGGGGGGGGGGGGGGGFGGGGGGGGGGGGGGGGGGGGGGGGDGGDGGGGGGGGGGGGF<FGGGGGGGGGGGG8EFGGFGF@GFGGGGGGGGFGGGGGFGFC@EGGGFFGGGGGGGGGGFGDF8,@EGGGGFAFFGFFGEG;CF66C:8EFG?FGFGGGGGGGGGGGGGGGGCF;=FCFGGGFGDA>E4FDGAFC>GE*C:*;:EEAEFC611@DC()27:5C3/19@5C377EF:47F2>)(-(-52;>)7((*0.(-(
@M03506:14:000000000-AKVR1:1:1101:27845:10585 2:N:0:35
ACTCAGGACTACAAGGGTATCTAATCCTGTTTGCTCCCCACGCTTTCGCGCCTCAGCGTCAGAACCAGCCCAGCTGGCCGCCTTCGCCACGGGTATTCTTGCAGATCCCTACGCATTCCACCGCTACACCTACAATTCTACCAGCCTCTACCGGTCTCCAGATCTGCTGTATCCAAAGCTGCCTCACCGTTGAGCGGTGAGATTTCACTCCGGACTTACACTATCTGCCCGCGTGCGCTTCACGCCCCGCAATGCCGTGTCACGCTCGCATCCACCGTATCACCGCTGCCAGCGGCCGAGG
+
C@@CCF,CDF<8<F9-B6;E,F9F,,;C,EFGDFGFD8BF++8B7FFC:+++,86;E7@F@7<E@C,9C,,CF,,:,BF:>FBCD,,B,,@C+@+B,EFE<EF,5?,,9B?E+>+++:5A,:=FFG:F,,6,66:A<A;AA,8>D3DDGACA=6@+6=E3,@ED3,,,5=5,,333,D6,6,,45D,,*@:*6,:C*AEC,2,,11,,1:*2*7?E4@6+*+2+3++12*8E82)*,7.*2205<**)***)00>D9(1*)/99*2*)8)*)0*3*248C()6(-4()(0).:,253.(--
@M03506:14:000000000-AKVR1:1:1101:6605:10607 2:N:0:35
ACTCAGGACTACAAGGGTATCTAATCCTGTTCGCTCCCCACGCTTTCGCTCCTCAGCGTCGGGTAAGGCCCAGCAAGCCGCCTTCGCCACCGGTGTTCCTCCTGATATCTGCGCATTCCACCGCTACACCAGGAATTCCGCTTGCCCCTACCTACCTCTAGCCAGCCCGTATCCACCGCAGACCCACAGTTAAGCCATGAGCTTTCACGGCGGACGCGACAAGCCACCTACGAGCTCTTTACGCCCAATAATTCCGGACAACGCCCGCGCCCTACGTATTACCGCGGCTGCTGGCACGTAG
+
CCCCCGGGGGGGGGGGGGGGGGGGGGGGGGGGGGGGGGGGGGGGGGGGGGGGGGGGGGGGGGGGGGGGGFGGGGGGGGGGGGGGGGGGGGGDGGGGGGGGGGGGGGGGFFGGGGGGGGGFGGGGGGGGGGGGGG8FFGGGGGGDGGGGGGGGGGGG9CCFCFGGGGFGGGGGGGCGFGGGGEGGGGGGGFGC;FGGGFGCFGGGGGFGGGG:*9E?DG3=3<GGGC5<:CFE3>D32*7<9CC:DGGF*80@FFCF)(>*).53):*)*5C)8*CE8.@6--.(2(,3-7:847:4*53((
@M03506:14:000000000-AKVR1:1:1101:8055:10651 2:N:0:35
ACTCAGGACTACAAGGGTATCTAATCCTGTTTGCTCCCCTAGCTTTCGTGCCTCAGCGTCAGGAGTTGTCCAGGGACTCGCCTTCGCCACTGGTGTTCCTCTCGATATCTACGCATTTCACTGCTACACCGAGAATTCCAGTCCCCCCTCCAACCCTCTAGCCGAATAGTATCCAATGCCATTCCGCAGTTAAGCTGCGGGATTTCAGGTCAGACTTACCCGACCACCTGCGCACCCTTTACGCCCATTGAATCCGAACAACGCTTGTGACCTCGGCATTACCGCGGCGGCTGGCACGATG
+
CCCCCGGGGGGGGGGFGFGFGFGGGGGGGGGFGGGGGGGGGGGGGFGGGFGG9FEGGGGGGGGGDGGGGGGGGGGFGGGDGGGGGGGDGGGGFGGGGGGGGGGGFEGGGFFFGGFEFFGGGGEFGGGGGFE7F+:FCGGGGGGG?8CECEGC,@?CDGEGCFFGDE6?,,7FACE82,AFFFFGFCDCG>F@@,,@8C@EC*C:2=,,2=976+,8=FF66<<547=A77;*))):<D)0+29CGE5)2+0*/*2)1(9*7>55CGG)+9C?6**/*,7<A2)((-4>()((.((*/)(,-
@M03506:14:000000000-AKVR1:1:1101:17820:10668 2:N:0:35
ACTCAGGACTACAAGGGTATCTAATCCTGTTTGCTCCCCGCGCTTTCGCGCATCAGCGTCAGTTACGAGCCAGTGAGTCGCCTTCGCCACTGGTGTTCTACCGAATATCTACGAATTTCACCTCTACACTCGGTGTTCCACTCACCTCTCCCGCACTCAAGATGTCCAGTATCAATGGCAGTTCCAAGGTTGAGCCCTGGGCTTTCACCACTGACTTAAACATCCGCCTACGCGCCCTTTACGCCCAGTAATTCCGATCAACGCTAGCCCCCTTCGTATTACCGCCGCCGCTGGCACGAAG
+
CCCCCGGGGGGGGGGGGGGGGGGGGGGGGGGGGGGGGGGGGGGGGGGGGGGGGGGGGGGGGGGGGGGGGGGGGGGGGGGGGGEFGGGGEGGGGGGGGGGGGGGGGGGGGGGGGGGGGGGGGGFGGGGGGGGGGGGGGGGCFGGGGGDGGGGGGDGGEGGFGFGGFFFGGGCGGGCGGGFGGGG9:C:?5DF@FDGGGGG>FGGGC?FFFGGG6FGGGFF7CC:6D5?BEGF*1=5CBD4@9E:DD58)0A78=BG:<(9*9FD395*9CFDEE*2*22.3).6(((471)--)-1*9)(((
@M03506:14:000000000-AKVR1:1:1101:11755:10685 2:N:0:35
ACTCAGGACTACAAGGGTATCTAATCCTGTTTGCTCCCCACGCTTTCGCGTCTCAGCGTCAGTACCGTCCCAGTGAGCTGCCTTCGCCATTGGTGTTCCTCCTGATATCTGCGCATTTCACCGCTACACCAGGAATTCCACTCACCTCTTCCGGACTCGAGCCCGACAGTATCCACCGGCATTCCAGGGTTGAGCCCTGGACTTTCACAGCGGACTTACCGGGCCGCCTCCACGCTCTTTCCGCCCAATGATTCCGGGCCACGTTTGCCCCCTACGTATTACCGCGGCCGCTGCCCCGTAG
+
CCCCCGGGGGGGGGGGGGGGGGGGGGGGGGGFGGGGGGGGGGGDGGGGGGGGFGGGGGGGGGGGGGGGGGGGGGG<FGGGGFC<DFGGGGGDFGGFGFGGGGGGGGGFGGFGEEGGGFGGGCGGGGGGGGGGGGGGGGGFGDFGGGGGGFGGG6EEEGGGGGGGGDGGGGGFEGGGGGGGGG7FFGGGEE@E,>EGFF:F<FEF7,==:+85=D8*;+;CDD8CDDD@C/)**07>-*/3+09DGDEF600=6*2C3()*75)/***1<@FEF*:/22*+)6)(-,,7()(77,.*0)--(
@M03506:14:000000000-AKVR1:1:1101:15545:10715 2:N:0:35
ACTCAGGACTACAAGGGTATCTAATCCTGTTTGCTCCCCACGCTTTCGCGTCTCAGCGTCAGTACCGTCCCAGAGTGCTGCCTTCGCCATTGGTGTTCCTCCTGATATCTGCGCATTTCACCGCTACACCAGGAATTCCACACTCCTCTTCCGGACTCGAGCTGAGCAGTATCCACCCGCCTCCCGGGGTTGAGCCCCGGGCTTTCAGAGCAGACTTCCTCAGCCGCCTACACGCGCCTTACGCCCAATGATTCCGGACAACGCTTGCCCCCGACGCATTACCGCGGCTGCCGCCACGGTG
+
CCCCCGGGGGGGGGGGGGGGGGGGGGGGGGFFGGGGGGGGGGGGGGGGGGGGDGGGGGGGGGGGGGGGGGGGGFGGGGGGGGGGGGGGGGGGGGGGGGGGGGGGGGGGGGGGGGGGGGGGGGGGGGGGGGGDDDGGGGGGGGGGGGGGGGGGGGGGGGGGGGCGCGGGGG9@EED??EC>C>CGGGGDGCEG?CFFFE*:ED?:CFCEFGFGDFG+++*<:CFFFGFBCDF+0.7525.:<C3>D585*097*9D4/(/*77:<C/*0<;<.))***(.:))641-(53.3(0(-)7)(((
@M03506:14:000000000-AKVR1:1:1101:12095:10757 2:N:0:35
ACTCAGGACTACAAGGGTATCTAATCCTGTTCGCTCCCCACGCTTTCGCTCCTCAGCGTCAGTATCGGCCCAGAGACCCGCCTTCGCCACCGGTGTTCCTCCTGATATCTGCGCATTTCACCGCTACACCAGGAATTCCAGTCTCCCCTACCGAACTCAAGCCTGCCCGTATCAGCTGCAAGCCCACAGTTGAGCTGCGGGTTTTCACAGCTGACGCAACAAGCACCCTACGAGCTCTTTACGCCCAATAAATCCGGCCACCGCTCCCCCCCTCCGTCTTCCCGCGGCTGCCGTCACGGAG
+
CCCCCGGGGGGGGGGGGGGGGGGGGGGGGGGGGGGGGGGGGGGGGGGGGCFGGGGGGGGGGGGGGGGGGGGGGGGGGGGEGGGGGGGGGGGGGGEGGGGGGGGGGGFGGGDGGGDFEEFGGGDGGGGGGGGGG7:FEEGGG=D;EFGBFGGGGDGGGGGGFGGGGGGGGGEFF7;E7CF,;EFECDC7,?;?,>E,:<;CED*8C7CF7DGG6*0=C<5CCD4E**):/;AE*85)5?7EGE559=G3::E4=F45)(1C3.)))/*8*89>)**/*.)*)-4(66(0(0((0(,*0)-((
@M03506:14:000000000-AKVR1:1:1101:9604:10780 2:N:0:35
ACTCAGGACTACAAGGGTATCTAATCCTGTTTGCTCCCCACGCTTTCGCGTCTCAGCGTCAGTACCGTCCCAGCGAGCTGCCTTCGCCATTGGTGTTCCTCCTGATATCTGCGCATTTCACCGCTACACCAGGAATTCCACTCGCCTCTTCCGGACTCTAGCCCGACAGTATCCACCGGCATTCCAGGGTTGAGCCCTGGACTTTCACAGCGGACTTACCGAACCGCCCACCCCCGCTTTACGCCCAATGATTCCGGACAACGCTTGCCCCCGTCGCATTACCGCGGCTGCTGGCACGTAG
+
CCCCCGGGGGGGGGGGGFGGGGGGGGGGGGGGFGGGGGGGGGGGGGGGGGGGCGGGGGFGGGGGGGGGGGGGGGGCGGGGGGGGGDEEGGGGGGGFFFGGGGGGGGGGGGGGGGGDGGGGGGGGGGGFGGCGEGDGGGGGGGGGGGGGGGGGGDEEGGGGGGGGGCECCGGBFGFGGGGG5CGGGGC?EFFG?C?EGGGF,?<<B1<CFCGGC)?EG=FCD:DGGG>;CCD*7)0)4>3CFF*15EG>E6+9*9?7C(9*7>>CC8*8FFG>0*2**()16<A:;(4;9)1:)465F).((
@M03506:14:000000000-AKVR1:1:1101:20130:10806 2:N:0:35
ACTCAGGACTACAAGGGTATCTAATCCTGTTTGCTCCCCACGCTTTCGTGCCTCAGCGTCAGTGTTAGCCCAGAGGGCTGCCTTCGCCATCGGTGTTCCTCCGCATCTCTACGCATTTCACTGCTACACGCGGAATTCCACCCTCCTCTGCCACACTCCAGCTCGCCAGTTTCCATGGCCATTCCCAGGTTAAGCCCGGGGCTTTCACCACAGACACAACGAACCCCCTACGCACGCTTTACGCCCACTAATTCCGATATACGCCCACACCCTACGTATTACCTCTGCTTCCTGCCCGTAG
+
<<6<A@8FFFFFFFD-@;CFGEF<FGFGGGGFDE@FFGCCF:FGGGG>CFEFFFFFGGG:,@FFGGGFFAEG8CC7F7FBCGGEDDECEBC,,8,4BFEDF<7FGGEGCFGGFGG=FGG?FG<EDFEGG:7>F+>FE?A@FEG8DCDGCE93>FGG=8EF,AFD>E6C:AFFFDGF7:7,>DAEF9C7FG?>9EGGFG>*4)*;FG9<CGG8:?FDFGFC<C*=7*)02*)*5)0)(1.;+<*9<*2)2<+**/0**,)**/)*)2*0*8>35***2)1+).4))))/)/.,*).*0)((,
@M03506:14:000000000-AKVR1:1:1101:14459:10814 2:N:0:35
ACTCAGGACTACAAGGGTATCTAATCCCGTTTGCTCCCCTGGCTTTCGCTCCTCAGCGTCAATATTGGTCCAGGATGCCACCTTCGCCACCGGTGTTCCTCCAGATATCTACGCATTTCACCGCTACACCTGGAATTCCGCATCCCTCCCCCAAATCCAAGCCATCCAGTATCGGACTCAGTTCCCCAGTTAAGCTGAGGGATTTCACGGCCGACTTAGTTGGCCGCCTACGAGCCCTTTCCGCCCAGTAATGCCGAACCACGCGTACCCCCCCCGTATTACCGCGGCCCCTGGCCCGGCG
+
CCCCCFGFGGGGGGGGGDFGGGFGGGGGGGGGGGGGGGGGFDGGGGGGGGGGFEGGGGGGGGGGGGFFGFGGGG7FFGGGGGGGGEEGGGGGDFGGGGGGGGGFGGGGGGGGGGGGGGGGGGGGEGGGCFFGGGDGFFFGGGEGDG@D++@E8C,>EED?DGGGGGGFGAF938++C+@D@@@FFFC?::D=EAA,:,3@C*:@CGF,9**7?)=*2BCGG+9FGGFA**;7*)85(758+<DGGGD5<+91**2))()*.573)125C?F)0>58*(.<)))44(()()(.0115)>>(,
@M03506:14:000000000-AKVR1:1:1101:23894:10831 2:N:0:35
ACTCAGGACTACAAGGGTATCTAATCCTGTTTGCTCCCCACGCTTTCGCACCTCAGCGTCAGTACCGGACCAGTGAGCCGCCTTCGCCACTGGTGTTCTTCCGAATATCTACGAATTTCACCTCTACACTCGGAGTTCCACTCACCTCTTCCGGACTCGAGATCCCCAGTATCAAAGGCAGTTCTGGAGTTGAGCTCCAGGATCTCACCCCTTACTTAAAGATCCGCCTACGTGCGCTTTCCGCCCAGGGATTTCGAGCAACGCTAGCCCCGTTCGTATTACCGCGGCGGCTGGCGTGTAG
+
-C@CCGFGGGGCFGGGDDEFFGF9FFFGFGGGGFFGGGGGC@EFGGGGG7FGFGGEFCFCGCFAFG@7FEFGGGGAEGGGGGGGGGEG:FG@8<AFGGGGGGCFGFGGGGGG+C=EFGGF?EEFFF?FF=EFC:FFG9CCEFF,@8=EFEGFE6=C8==?GFGGCDGG>F9@C;;D,>C,+,,5@;97,D8>CFG7DGCG,*5,,=:D9;*;7*1>C8+<:+2A87544//=9).8(/:*0<<D*:885C*0.*2*149C?@7)//*)*)/))0***()<)))(,,(),)--<23))0,(.
@M03506:14:000000000-AKVR1:1:1101:23439:10842 2:N:0:35
ACTCAGGACTACATGGGTATCTAATCCTGTTCGCTCCCCACGCTTTCGCTCCTCAGCGTCAGTAATGGCCCAGAGCTCCGCCTTCGCCACCGGTGTTCCTCCTGATATCTGCTCATTTCACCGCTACACCAGGAATTCCGATCTCCCCTACCACACCCTCGCCTGCCCGTATCGAATGCAGACCCGGGGTTAAGCCCCGGGCTTTAACATCCGACCTGTCAGACCGCCCACCAGCCCTTTCCGCCGCATATTCCCCTGACAAGCACCTATTCCAAGGTACACCGAGTTTGTCTGAACGATG
+
<@@BCEGGDFEGF-,--=C<FFG,CFF<CFFFEE7;+CF8FFGEGGGGGGFGEEDCFF8:@@C,@F@CGGED,CC,:E@7C@ED,@=8:F,@C==B,<C5EFGGG9<F9F,F,C@F9?FDGG:FC7F:FEGFCD,,,C;DF+@@;>8>,+@@@=,++3@++++6==8DEG8,@>6BF3EF9,,*,5C**4>@CD9A*:8=C5*8++4=9+;C**=*)*++++2+85.75*7**).5(7?+++*19/*0/*+1/090*(*+11)12*;)+/28**33*)*+)).-(-,))*.6*))*))((-
@M03506:14:000000000-AKVR1:1:1101:9323:10875 2:N:0:35
ACTCAGGCCTACAAGGGTATCTAATCCTGTTCGCTCCCCATGCTTTCGCCCCTCAGCGTCAGTTAATGCCCAGAGACCTGCCTTCGCCATCGGCCTTCCTCCTGATATCTGCTCCTTTCACCGCTACACCATGAATTCCAGTCCCCCCTACATCACTCTCGTCTGCCCGTACCCACCGCACATCCGGAGTTGCGCCCCGGACTTTCCCGGCTGACGGCACCACCACCCCACCCTCCCCGTCCCCCCAATCATTCCCGCTCACGCTGCCGCCGTACCTCCGACGCCCGCTTCTCGCCGTGAG
+
A6-,66,----,;-;--CF,,,,,,6<EF6FF@F7,+6BEF,E,FCF@,,66,6;CCF,BC:FFC,,69,:C<,96CFG8F@,,9,@7@FG:,+,BEDF9?A4=,CE<9,5,,:,,,9,,,5644+4,,AF,,549<5C@99>,9DGG67E8DFGDBE>86+@8@,3@=CECEC987+18+4,>:**@::,7,*>:*C5**7*,,1,==8>)**=*)1)=*2/A**8)/9B**../-*)**/*/)2276C+**0***(1/)10**2:5*8>).*2*+))*(--(,(-.1.,.9(()))(((
@M03506:14:000000000-AKVR1:1:1101:2814:10894 2:N:0:35
ACTCAGGACTACAAGGGTATCTAATCCTGTTTGCTCCCCACGCTTTCGAGCCTCAGCGTCAGAAACGTTCCAGAGCGCCGCCTTCGCCACCGGCCTTCCTCCCGATCTCTACGCATTTCACCGCTACACCGGGAATTCCGCGCTCCTCTCCCGTCCTCTAGCCCGGCAGTCCCCTCCGACTGTTCCAGGTTAAGCCTGGAGATTTCACAAAGGGCTTACCGAACCGCCTACGCTCCCTGTACGCCCAGTAAATCCGAACAACGCTTGCCCCCTTCGTATTACCGCGGCTTCTGGCCCGCAG
+
CCCCCGGGGGGGGGGGGGGGGGGGGGGGFGGGGGGGGGDGGGGGGGGGGGGGGGFGGGGGGGGGGGGGGGGGGGGGGGGGGGGGGGGGGGGGGGGGGGGGGGGGGGGGFGGGGEGGCGGFGGGGGGGGGGGGGGGGFFGFGDG@EGGGAFGGGGGGGGGGGEDFGGGEGGGGGGGGEECEE=F;FFCCFF99CFGGGGFFGCEGDGGGEGGGGGEFFFFEG*7EGGFF53@=D5<D:46E0A199CEF?CE*9@433:DGF)7DCGC>C)/.79EF815<:>BFF;(76)3)842<7>(((
@M03506:14:000000000-AKVR1:1:1101:4780:10926 2:N:0:35
ACTCAGGACTACAAGGGTATCTAATCCTGTTTGCTACCCACGCTTTCGTGCCTCAGCGTCAATGTCGGCCCAGTTAATCGCCTTCGCCACTGGTGTTCCATCCAATATCTGCGAATTTCACCTCTACACTGGATATTCCATTAACCTCTACCGAATTCTAGATATGCAGTCTCAAAAGCAGTTCCGGGGTCAGGCCCCGGGATTTCACTTCTGACTTACACTTCCGCCTACGCACGCTTTAAGCCCAGTGATTCCGAACAACGCTCGCCCCCTTCGTATTACCGCGGCTGCTGGCCCGAAG
+
CCCCCGGGGGGGGGGGGGGGGGGGGGGGGGGGGGGGGGGGGGGGDGGGGGGGGGGGGGGGGGGGGGGGGGGGGGGGGGGGGGGGGGGGGGGGGGGGGGGGGFGFGGGGGGFGGDGGGGGGGGGGGGGGGGGGGGGFGGGGGGGGGGGGEFGGCG>>FGFGGFGGGGGFFGG9FFG98BCFEFF;FC>++8@DFC,@CEGCGGGGCFFFGGGFGGGFGFF=C7+4;7;DG4AEG>:D@C>FGF7F>C8A<C>A7;7;18DCF>DC*/:)*57))9C=0::F).-,1(()4)424.(*))(-,
@M03506:14:000000000-AKVR1:1:1101:7330:10931 2:N:0:35
ACTCAGGACTACAAGGGTATCTAATCCCGTTTGCTCCCCTGGCTTTCGCTACTCAGTGTCGGTGTTGGTCCAGGATGCCGCCTTCGCCACCGGTGTTCCTCCAGATATCTACGCATTTCACCGCTACACCTGGAATTCCGCATCCCTCTCCCACTCGCAAGCCATCCAGTATCAGATGCAGTTCCCCGGTTAAGCCGAGGGATTTCACGTCTGACTCAGTTGGCCACCTACGAGCCCTTTACGCCCAGTAATTCCGAACAACGCTTTCCCCCCCCGTCTTACCGCGGCCGCTGGCCGCGGG
+
CCCCCG8EFGFCDC9FEGGF<C9<CC<FFAFCCFA9FFEFECGFGGA:F;,7@<,;6CFFEEEGCCCF@EEDGF7<@FECGEECEFCCCF=FC=+B=FFCFFFFEEGGGFGFCF+?:AEGGGFGGGE,<,AF,,8C5A=FGGGG?FCFFDFGG8@?+@BC++>D,DGG9:7,E:@,<EAAE;;BCG@E835B,@?8CGC**20<,41=,**;=89C+86E++7C<<A):7)**0)5(*.+>C3C77E4+++078767<GE)5>C5**/<0<>)9=*;(0*))(-743>(04-)((*))-(-
@M03506:14:000000000-AKVR1:1:1101:12120:10940 2:N:0:35
ACTCAGGACTACAAGGGTATCTAATCCCGTTTGCTCCCCTGGCCTTCGTGCCTCAGTGTCAGGAACTGTCCAGAGACCCGCCTTCGCCACTGGTCTTCCTTACGATCTCTACGCATTTCACTGCTACACCGTAAATTCCAGTCTCCTCTCCAGTCCTCAAGCACCGCAGTATCAAATGCAGTTTCGAGGTTAAGCCTCGAAATTTCACACCTGACTTACGGCGCCACCTACGCACCCTTTACGCCCAATGAATCCGAACAACGCTTTAGACCTCTTTATTACCGCGGCTCCTGGCACAATG
+
CCCCCGGGGGGGGGGGGGGGGGGGGGGGGGGGGGGGGGGGGGGGGGGGGGGGGGGGGGGGGGGGGGGGGGGG?FGGGGGGGGGGGGGEGGGGGGGGGGGGGGGFCGGGGGGGGGGGGGGGGFFGGGGGGGDGGCGGGGGGGCFGEGGGDDGGGGFGGGF8EDGGGGDGCA,CE:9DFCA9DGFGGE=D>BGFF9DGGG+A:DC<F7,@EGGF7CG9C+01?D;5C45?086*8)879F48@FGGGDC)*2+:;FGD*(8*;>3//***20*9;C@++)/0))6((,2>60(.).8*60())
@M03506:14:000000000-AKVR1:1:1101:7429:10945 2:N:0:35
ACTCAGGACTACAAGGGTATCTAATCCTGTTTGCTACCCACGCTTTCGCTCCTCAGCGTCAGTTCCGGCCCAGACCACCGCCTTCGCCACTGGTGTTCCTCCTGATATCTGCGCATTTCACCGCTACACCAGGAATTCCGTGGTCCCCTACCGGACTCTAGTCATAACAGTCCCGCGTGACCTCTCCAGGTTGAGCCTGTAGATTCCACACCCGACTTATCAAACCGCCTACGACCTCTTTACGCCCACTGAGTCCGCACACCCCTCCCCCCTCACGATCTACCCCGCCAGCGGCCCTCGC
+
CCCCCEFGGGGGGGGGGGGGGGGGGGFGGGGGGGGGGGGGGGGGGGGGGGGEGGFDFFFGEGGGGGGGGGGDGCFGFGCCGGGFGFEDFEFG,5EF,CDFFFCFCFG9F9,<+@+CC,A<FF:FE+CBGF<FCF,A,FAED7EEFGG833@DCE6CEFEA==;@DFFGGF;3,5++454@EFFF9EFCFFC;,,2>:?C,,+,>C,=,,9DD?)*4C3C+:+:+;>3AC3):C=39(;?7++:*9C8B22+1)0:?5-)2)))1/*;3857>)9*//,)/4).4.13.-)(-)-(55).4,
@M03506:14:000000000-AKVR1:1:1101:4327:10956 2:N:0:35
ACTCAGGACTACAGGGGTATCTAATCCTGTTTGCTCCCCACGCTTTCGCGTCTCAGCGTCAGCAAAAGACCAGCGAGTCGCCTTCGCCACTGGTGTTTCTGCGAATATCTACGAATTTCACCTCTACACTCGCAATTCCACTCGCCTCTTCTTTGCTCCAGGTCGCCAGTTTTGAAGGCAGTTCCGAGGTTGAGCCTCGGGATTTCACCCCCAACTTAACGACCCGCCTACACGCGCTTTACGCCCAGTAAATCCGAACAACCCTAACCCCCTTCGCATTACCGGCCACTCCGGCACGACC
+
CCCCCGGGGGGGGGGGGGGGGGGGGGGGGGGGGGGGGGGGGGGGGGGGGGGGGGGGGGGGGGGGGGGGGGGGFGGGGGGGGGGCFGGGGEGGGGGGGGGGGGGGGGGGGGGGGGFGGGGGGGGGGFGFEGGGGGGGGGGGGGGGG68EFGGGGGGDFGGGGGFGGGGGGGGGGFGGGGGGGGGGF8EEDEFGGGF,1=ECE:5<:79F:CD455CC>F+<<DCGD3A:75;+07B<>GFGFF*9C585C7+9017)5,9:.8)1*0*0;518<**2*-):9>9((,()(/.(0(-)0),,(
@M03506:14:000000000-AKVR1:1:1101:15922:10966 2:N:0:35
ACTCAGGACTACAAGGGTATCTAATCCTGTTTGCTCCCCACGCTTTCGCGCCTCAGCGTCAGTATCGGGCCAGTGAGTCGCCTTCGCCACTGGTGTTCCGCCGAATATCTACGAATTTCACCTCTACACTCGGCATTCCACTCACCTCTCCCGAACTCAAGACAGCCAGTATCAAAGGCAGTTCCAAGGTTGAGCCCTGGGCTTTTACCTCTGACTAAACTGTCCGCCTACGCGCCCTTTACGCCCAGTACTTCCGAGCAACGCTACCCCCCTTCGTATTCCCCCCGCTGCTCGCACGACC
+
CCCCCGGGGGGGGGGGGGGGGGGGGGGGGGGGGGGGGGGGGGGGGGGGGGGGGGGGGGGGGGGGGGGGGGGGGGGGGGGGGGGGGGGGGGGGGGGGGGGGGGGGGGGGGGGGGGGGGGGGGGFGFFGGGDC<FGGGGGGGGFGCFGGGGGGGDGGGGGGGG8DFFGGDF8;BF:DCFGGGGGGGGCACGGGCFFFGGFFF>FGGFE:FGGG*4BE7==FFFDCCCGAFCCFEGBFG>DAFEGDGGGD4<++1*=F7>1575>)><=5<8;DD55C*;()3-6<((,4;3:90*-4)0),(-
@M03506:14:000000000-AKVR1:1:1101:14362:10974 2:N:0:35
ACTCAGGACTACAAGGGTATCTAATCCTGTTTGCTCCCCACGCTTTCGCACCTCAGCGTCAGTACCGGGCCAGTGAGCCGCCTTCGCCACTGGTGTTCTTCCGAATATCTACGAATTTCACCTCTACACTCGGAGTTCCACTCACCTCTCCCGGACTCGAGGTCCTCAGTATCGAAGGCAGTTCTGGAGTTGAGCTCCAGGATTTCACCCCCGACTTAAAGATCCGCCTACGTGCGCTTTACGCCCAGTGATTCCGAGCAACGCTAGCCCCCTTCGTTTTACCGCGGCTGCTGGCACGAAG
+
CCCCCGGGGGGGGGGGGGGGGGGGGGGGGGGGGGGGGGGGGGGGGGGGGGGGGGGGGGGGGGGGGGGGGGGGGGGGGGGGGGGGGGGGGGGGGGGGGGGGGGGGGGGGGGGGGGGGGGGGGGGGGGGGGGGGGGGGGFGFGGGGGGGGCFGGGGGGGGGFGGGGGGGGGGGGGDFF6C>GGGFGGGGFG@FGGGGFFGFGGGCFFFG?CGGGD5CEGGF7++*=68ADCDFEG4FC>)=FEF3CCG?@+2<@*1:0/1DE?>)9/85?8?C3)5C=;(7:-4<:61(.(0,.)(4*7>(,(
@M03506:14:000000000-AKVR1:1:1101:16784:10975 2:N:0:35
ACTCAGGACTACAAGGGTATCTAATCCTGTTCGCTCCCCACGCTTTCGCTCCTCAGCGTCAGTTCCGGCCCAGAGCACCGCCTTCGCCGCTGGTGTTCCTCCTGATATCTGCGCATTTCACCGCTACACCAGGAATTCCGTGCTCCTCTACCGGACTCTAGTCACGACAGTATCAGGTGGCCTCTCCAAGTTGAGCCTGGAGTTTTTACACCTGACTTATCGAACCGCCTACGAGCTCTTTACGCCCAATAAATCCGGACAACGCCCGCCCCCTCCGTACCACCGCGCCTGCGGGCACGTC
+
CCCCCGGGGGGGGGGGGGGGGGGGGGGGGGGGGGGGGGGGGGGGGGGGGGGGGGGGGGGGGGGGGGGFGGGGGGGGGGGGGGGGGGGGGGGGGGGGGGGGGGGCGGFGGGGGGGGGGGGFGGGGGGGGGGGGGFGGGGGGGFEFGGGGGGGGGC?CGGGGGGGGGDGGGCFFFG9EFGFGGGGGGFG?FCF?GFGGGGGGFCEGGCFCFFGGG4CFGF6FGGC6>DFFGGFGD38<>FBFCGD7DEG3C>+/*029D>37))815*:)?BDFFC*;*44*4)),(-(),)-()(,9).((-
@M03506:14:000000000-AKVR1:1:1101:26983:10994 2:N:0:35
ACTCAGGACTACAAGGGTATCTAATCCTGTTTGCTCCCCACGCTTTCGCACCTCAGCGTCAATACCGGTCCAGTGAGCCGCCTTCGCCACTGGTGTTCTTCCGAATATCTACGAATTTCACCTCTACACTCGGAATTCCACTCACCTCTCCCGGATTCAAGCGATGCAGTCTTAAAGGCAGTTCCGGTGTTGAGCCCCGCGCTTTCACCTCTCACTTACAAAGCCGCCTACGCTCGCTTTACGCCCAGTAATTCCGAACAACGCGACCTCCCTCCGCATTACCGCGGCTGCTGGCCCGCTG
+
9CCCCGGGGGGGGGGGGGGGGGGGGGGGGGGFGGGGGGFGGGGGGGGGG;FFFFGGGGFEGGGGFGGDGEGGCGGFF@FGGGF7FFGEEGFFCEGFF9EFFGG>C:FGGGGGFCBEFFAFDGCFFGGEEFG+@FEGGFCGGGGGGGGGGGCFEE>+=6C@=9+8@EECFGGDAEGGF,A@EF,@F86*@@8DA?:D34C**9*=C,,4A48?,*>,=CF?@=*;5<>BE3A*)).:3C);+A7C3**7+0<F46:*7(9*.7)9)**)*)/8.7;:*()*6>A(903573257(47).(((
@M03506:14:000000000-AKVR1:1:1101:12894:10995 2:N:0:35
ACTCAGGACTACAAGGGTATCTAATCCTGTTTGCTCCCCACGCTTTCGCGGATGAGTGTCAGAACTGGCCCAGCGAGCCGCCTTCGCCACCGGTGTTCTTCCTGATATCTACGCATTCCACCGCTGCACCAGGAATTCCGCTCGCCTCTACCAGTCTCTAGCCTTCCAGTATCCTATGCATGTCCGGAGTTGAGCTCCGGAATTTCACAAAGGACTTAAAAGGCCACCTGCCCCCGCTTTACGCCCAGTAATTCCGAACAACGCTTCCCCCCTCCGTCTTCCCGCGGCTGCTGGCACGGAG
+
CCCCCGGGGGGGGGGGGGGGGGGGGGGGGGGGGGGGGGGGGGGGGGGGGGGGGGGGGGGGGGGGGGFGGGGGGGGGGGGGGGGGGGGGGGGGGGGGGGGGFGGGGGGGGGGGGGGGGGGGGGGGGCFFGGGGGGGFGGGGGEEEGGGGGFGGGGGGGFCD9B?DCGGGCGFEFGGCGGGGF,@;EGGGDGF,,>D?@FGG5CFDEC9=,C*;,?FGG>A9CFDFFG);60.A*)0)(1>C+CDGGE=)<90=?BD7<05*)<))7C*60<DE>GG5A<)1)64-2(()(06))(3**.(((
@M03506:14:000000000-AKVR1:1:1101:5101:10998 2:N:0:35
ACTCAGGACTACAAGGGTATCTAATCCCGTTCGCTCCCCTGGCTTTCGCACATCAGCGTCAGTATCGGCCCAGTAGCCCGCTTTCGCCTCAGGTGTTCCTCCCGATACCTACGCATTTCACCGCTACACCGGGAATTCCAGCTACCTCTTCCGTACTCTAGTCTGCCAGTATCGGCTGACCCTCCGGGGTTGAGCCCCGGGCTTTCACAGCCGACTTACCAAACCGCCTACGCGCCCTTTACGCCCAACAATTCCGAACAACGCTTGCCACCTACGTATTACCGCGGCTGCGGGCCCCGAC
+
CCCCCGGGGGGGGGGGGGGGGGGGGGGGGGGGGGGGGGGGGGGGGGGGGGGGGGGGGGGGGGGFGGGGGGGGGGGGGGGGGGGGGGGGGGGGGGGGGGGGGGGGGGGGGGGGGGGGGGGGGGGGGGGGGGGGGGGFGGF;DGGCFGGGGGGCGFGGGGGGGGGGGGGG?FCFFEGGGGGGGC6F>8EE**:CGFGG5:8:?DGGGF7AE7FF5):8*:+0;CFG*)0>EGFEG3>D>)5+3<<D>G57**;?4@:**,C7)7)178*78*7)7CE52)=E)..(760:6)2()(3)))(((
@M03506:14:000000000-AKVR1:1:1101:19237:11010 2:N:0:35
ACTCAGGACTACAAGGGTATCTAATCCTGTTTGCTGCCCACGCTTTCGCTCCTCAGCGTCAGTTCCGGCCCAGAGCGCCGCCTTCGCCGCTGGTGTTCCTCCTGATATCTGCGCATTTCACCGCTACACCAGGAATTCCGCGCTCCCCTACCGGACTCTAGCCACAGCAGTATCGGGTGGCGTCTCCAGGTTGAGCCTGGAGGTTTCACACCCGACTTACTGAGCCGCCTACGAGCTCTTTACGCCCAATAGACCCGGACAACGCTTTCCCCATCCCTGTTCCCGCGGCCGCTGGCCCCGC
+
CCCCCGGGGGGGGGGGGGGGGGGGGGGGGGGGGGGGGGGGGGGGGGGGGGGGGGGGGGGGGGGGGGGGGGGGGGGGGGGGGGGEGFGGGGGGGGGGGGGGGGGGGGFGGGGGGGGGGGGGGGGGGFGFFEGGDFFGGFGGGGGGGEGGCGGGGG:CGGFGGGGGGGGGGGGGGGG8?EG5<?EGEGGGGGGGGGFGGGGG6CE;9CE79CGGDDGGGD?GGG7<**7>ED:C>)75,96?7<F3C=C>C6+****9729*).0/5**)3@DF)0*2*)/+6)-5:>(<,)(25(-177(((
@M03506:14:000000000-AKVR1:1:1101:21020:11011 2:N:0:35
ACTCAGGACTACAAGGGTATCTAATCCGGTTTGCTCCCCACGCTTTCGCTCCTCAGCGTCAGAACAGGCCCAGAAAGCCGCCTTCGCCACTGGTATTCCTCCCGATATCTACGCATTTCACCGCTACACCGGGAATTCTGCTTTCCTCTACCCGTCTCAAGTCTGCCAGTATCCGATGACCCCTTCCGGTTGAGCCGGGAGATTCCACACCAGACTTAACAAACCGCCTACAAGCCCTTTACGCCCAGCAAATCCGGACAACGCTTGCCACCTCCGTATTACCGCGGCTGCAGGCACGTAG
+
CCCCCGGGGGGGGGGGGGGGGGGGGGGGGGGGGGGGGGGGGGGGGGGGGGGGGGGGGGGGGGGGGGGGGGGGGGGGGGGGGGGGGGGGGGGGGGGDFGGGGGGGCFGGGGGGGGGGGGFGGGGGCFGGGGGGGGEFFGFGGGGGGGGGGFGGGGGGGGGGGGGGGGGGGFGEGGGGGDGEGGGGGGFEEGGGF1DGGGD5EGGEGGG<8CDGGGFFFF+<D:CGGDEFGGFDC4>3:C?6:CDDGGCF*;:6?=FD36CC:>8CDC5>C4DF@<*2*47<)6.(-14>004().4*05.(.
@M03506:14:000000000-AKVR1:1:1101:12411:11043 2:N:0:35
ACTCAGGACTACAAGGGTATCTAATCCTGTTTGCTCCCCACGCTTTCGTACCTCAGCGTCAATACATGTCCAGTGAGTCGCCTTCGCCACTGGTGTTCTTCCGAATATCTACGAATTTCACCTCTACACTCGGAATTCCACTCACCTCTCCATGATTCAAGCGATGCAGTCTTAAAGGCAATTCCGGAGTTAAGCTCCGGGCTTTCACCTCTAACTTCCAAAGCCGCCTACGTACGCTTTACGCCCAGTAATTCCGAACAACGCTAGCCCCCTCCGTATTACCGCGGCTGCTGGCACGGCG
+
CCCCCGGGGGGGGGGGGGGGGGGGGGGGGGGGGGGGGGGGGGGGGGGGGGGGGGGGGGGGGGGGGGGGGGGGGGGGGGGGGGGGGGGGGGGGGGGGGFGGGGGGDGGGGGGGGGGGGGGGGGGGGGGGGGGGGGCFGGGGGGGGGGGG@EGGGGGFGGGGEFGGGEGGGGGGGGGGGACFGGGGGCG6EEGFCFFCFFEEGDE>6EEGGGGG9<;FG+99979E47ADGCFGF455=DDG7ADGGGEF?9A:AADFGDDEFF:C/**9CFGD>C:*128+-6942(352>:??,4C=@6(-
@M03506:14:000000000-AKVR1:1:1101:8330:11049 2:N:0:35
ACTCAGGACTACAAGGGTATCTAATCCTGTTTGCTCCCCACGCTTTCGTGTCTTAGTGTCAGAAACCGTCCAGATAGCCGCCTTCGCCACTGGTGTTCTTCCCAATCTCTACGTATTTCACCACTACACTGGGAATTCCACTATCCTCTCCGGTCCTCTAGTCGCCCAGTATCAAGTGCATTTCTTGAGTTGAGCTCAAGGCTTTCACACCTGACTATGACAACCACCTACACACGCTTTACGCCCAGTAATTCCGAACAACGCTAGCCCCCTTCGTCTTACCGCGGCTGCTGCCACGAAG
+
CCCCCGGGGGGGGGGGGGGGGGGGGGGGGGGGGGGGGGGGGGGGGGGGGGFGGGGGGGGGGGGGGGGGGGGGGGGGGGGGGGGGGGGGGGGGGGGGGGGGGGGGGGFEFGFGGG?FGGGGGGGGGGGGGGGGGGFCGGGGGGGGG@EGGGGG+@CGGGGGGGGGG@@E8DFCFGFGGGF:CECFF;DD?DFFGGFFGG6EF?EFCGGGGG6;E*:EFFFCCCF>DGF>13A?C9?>@D;EGG45?EE;<@98CF12>1CC);8CDE*=F5>:B*:803>*69(462(<9>(4;)(*/5(4-
@M03506:14:000000000-AKVR1:1:1101:24528:11053 2:N:0:35
ACTCAGGACTACAAGGGTATCTAATCCTGTTTGCTCCCCACGCTTTCGCGCCTCAGCGTCAGTACTCGTCCAGATAGCCGCCTTCGCCACCGGTGTTCCTCCAAATATCTACGGATTTCACCCCTACATTTGGAATTCCGCTATCCCCTCCGAGTCTCCAGATATGTAGTTTCAAAGGCAGTTCCAAGGTTAGGCACTGGGCTTTCACCTCTGACTTACATATCCGCCTACGCGCGCTTTACGCCCAGTGGTTCCGAACAACGCTCGCCCCCTCCGTATTACCGCGGCTGCTGGCCCGAAG
+
CCCCCGGGGGGGGGGGGGGGGGGCGGFGG<E9EFGFCCFGEGGGGGGGGGGGGEGFGG@FGDGGGGFGGGGGGFFGFFGGDGGGGGGGC=EEE@CF=FFFGGGGGGGGGDFGGDE:CFF?BEFC=+AAF,CE==FCFFGFF8=EGD3@DECC6CFFGF=DDCFCFFGEA@BC=FGCCD7F8DCCGGGG+@F96:F,8EF6,7,:EGGG??C*<+2>>FBF7FCFG4F>E4/*:..)()2;9ACGGG503+*1)87CC(/*.))1***0*7DEF***244+)6909(()(),46((*>@16-
@M03506:14:000000000-AKVR1:1:1101:17983:11086 2:N:0:35
ACTCAGGACTACAAGGGTATCTAATCCTGTTTGCTCCCCACGCTTTCGCACCTCAGCGTCAGATCTGGACCAGTTAGCCGCCTTCGCCACTGGTGTTCTTCCCAATATCTACGAATTTCGCCTCTACACTGGGAATTCCACTAACCTCTTCCAGCCTCAAGGTCGCCAGTATCAAAGGCAGTTCCGGAGTTGAGCTCCGGGATTCCACCCCTGACTTAACGACCCGCCTACGTGCGCCTTACGCCCAGTAAACCCGAACAACGCTAGCCCCCTTCGTCTTACACCGGCTGCTGGCACGAGG
+
CCCCCGGGGGGGGGGGGGGGGGGGGGGGGGGGGGGGGGGGGGGGGGGGGGGGFGGGGGGEGGGGGGGGGGGGGGGGGGGGGGGGGGGGGGGGGGFGEGGGGGGGGGCFGGGGFCFGGGGGGGCGCEGFGFGGGGDGGGGGGGGGGGGGGFGGFCFGGGG=BE=EEGGC>FGDFFDAFDGFGFFGGGGDGGF93:FGGFG5ECEGGGGGCDCFE*,222BCC4CE<);A**;2*)0/(*23<7CDGGGFF7C4/5D)>9<*755C***0A)95)**20,5/).)).,()()-.0((*10(((
@M03506:14:000000000-AKVR1:1:1101:14843:11115 2:N:0:35
ACTCAGGACTACAAGGGTATCTAATCCTGTTCGCTCCCCACGCTTTCCCTCCTCGGCGTCAGTTGTTGCCCAGAGACCCGCCTTCGCCACCGGTGTTCCTCCTGGTATCTGCGCATTTCACCGCTACACCAGGAATTCCAGTCTCCCCTGCAACACTCCAGTTTGCCCGTATCGACTGCAGACCCGAGGTTGAGCCTCGGGATCCCACCGCCGACGCGACCGACCGCCCACGCGCCCTTTACCCCCAATAATTCCGGACAACCCCCGCACCCCACGTATTACCGCGGCGGCTGGCCCGTAC
+
CCCCCGGGGGGGGGGGGGGGGGGGGGGGGGGGEGGGGGGGGGGGGGGAFGGGGGGGGGGGGGGGGFGGGGGGGGGGGGGGGGEFGGEGGGGGGGGGGGGGGGGFGGFDFGGGGGGGG<FFGGGGGGGGGGDFCCCGGGGGGGGGGGGGFFGFGGGGCFGDFFEEDEGGEEE7<3@>>5?,,9::CCDE5CCF68EFCFE*=7E*4;<:*:DDCC8*)9)*1))>C)50**)1)00)-))20?*2555)0+<**1:0707*)))*//*)*)/7)***2(/0)6>116(7()3-7(3*))-((
@M03506:14:000000000-AKVR1:1:1101:14347:11118 2:N:0:35
ACTCAGGACTACAAGGGTATCTAATCCTGTTTGCTCCCCACGCTTTCGCGCCTCAGCGTCAGTTCCGGTCCAGTGAGCCGCCTTCGCCACTGGTGTTCCTCCCAATATCTACGCATTTCACCGCTACACTGGGAATTCCACTCACCTCTCTCGGTCTCAAGCCTTCCAGTCTGACAGGCAGTTCCTCGGTTAAGCCGAGGGATTTCACCCGTCACTTGAAAAGCCGCCTACGCGCCCTTTACGCCCAATAATTCCGAATAACCCTTCCCCCCCCTGTATTACCGCGGCTGCTGGCACAGCG
+
CCCCCGGGGGGGGGGGGGGGGGGGGFGGGGFGGGGGGGGGGGGGGGGGGEGGGEGGGGGGGGGGGGGGGGGGGGGGGGGGGGGGGGGGGGGGGGGGGGGGGGGGGGGGGGGGGGGGGGGGGGGGGGGGGGGFGFGGFGGGGGGEGGCFFGFGGFGGGG9EFGGGGGGFFFCGG7CDGG?DEG;E@;;E>GGCFFGGGGEG5CFFC7CFGGGGE4CFGF*<0767>D:=:CFEGEED0D@6+<C7D55<2++19BF**(/**9)95C*0C@GB5)*/<)9?2).(--7)(0()/(4*/5(,-
@M03506:14:000000000-AKVR1:1:1101:4915:11140 2:N:0:35
ACTCAGGACTACAAGGGTATCTAATCCTGTTTGCTACCCACGCTTTCGCTCCTCAGTGTCAGTACCGGCCCAGAGCGCCGCCTTCGCCGCTGGTGTTCCTCCTGATATCTGCGCATTTCACCGCTACACCAGGAATTCCACGCTCCCCTACCGGGCTCCAGTCACAGCAGCATCAGGTGGCGTCTCCAGGTTGAGCCTGGAGGTTTCACACCCGACTGACCGAACCACCTACGAGCTCTTTACGCCCAATAAATCCGGACAACGCTTGCCCCCTACGTGTTACCGCGGCTGTCGGCACGGC
+
CCCCCGGGGGGGGGGGGGGGGGGGGGGGGGGGGGGGGGGGGGGGGGGGGGGGGGGGGGGGGGGGGGGGGGGGGGGGGGGGGGGEGGGGGGGGGGGGGGGGGGGGGGGGGGGGGGGGGGGGGGGGEGGGGGGGGDFFCFGGGGGCEGGGGGGGGGGGEGGGCGGFGGGGGCGG7DFGGGFGGGGGECFCGGGGG?CGFGGC8<EEC7C7<C*CEGDGD))<CG3=DGFFEC4EGD.>3D4@9?DDG=E@**3*97CF)2CEE>))//:58?FF>5*;C:FC3<AA:;>36)(.*,,1)530(
@M03506:14:000000000-AKVR1:1:1101:8677:11158 2:N:0:35
ACTCAGGACTACAAGGGTATCTAATCCTGTTTGCTCCCCACGCTTTCGTGTCTCAGCGTCAGTATTCGTCCAGTTGGCCGCCTTCGCCGCCGGTGTTCCTCTCGATATCTACGAATTTCACCTCTACACCGAGAATTCCACCAACCTCGCCGATACTCAAGCCCTGCAGTATCGAGTGCACTTCCCGGGGTGAGCCCGGGGCTTTCCCAACCGACTTGCAAGGCCGCCTACACACGCTTTGCGCCCCTTATTTCCTCACACCGCTCGCACCCTCTGTCTTACCGCGGCGTCTGTCACTGGG
+
CCCCCFF<DFFGGEGF@GGFGCFGGDFGGFGEEFECFEGGGGGD;@FGFFEF,CFCFGEFGGG9FFGGGEGGGGAEAFFGG@:@F<FCFGE7EFEGDFG<<A<C8FFGGGACDF?8BFF9EGE<<EFCF,@@:B4FEA=FEGG,6@>E++@C++3@>EFC9EF+:,,335@,38D><B,<9D,>@FGDE=*1*,,:*75**:=*+<+<E*1:E55***1<***1//7)//.3C@D)435*++17*2*)2++*11:*065+)07)1**5*8>.3>C60.*+)).(((()-)((8))2**-(,
@M03506:14:000000000-AKVR1:1:1101:27394:11161 2:N:0:35
ACTCAGGACTACAAGGGTATCTAATCCTGTTTGCTCCCTACGCTTTCGCGTCTTAGCGTCAGAAACCGTCCAGATAGCCGCCTTCGCCACTGGTGTTCTTCCCAATCTCTACGTATTCACCACTACACTGGGACTTCCACTATCCTCTCCGGTCCTATAGTCACCCAGTACCGAGTGCATTTCTTGAGTTGAGCTCAAGGCTTTCACACCCGACTCGGGCAACTGCCCACACGTTCTTTACGGCCATTAATCACCAACAACCACACCCCCCTTCGTCTTACCTCGCCTGCCGCACCCAAGG
+
CCCCCEGDFFGGEECEGGGGGGFFGAFGGGGGGGGG?F,CCFGEFDFGGGCGDGG9EFFFCFFGCGCG@@FEGGGGGGGDCFGGGGGGEEGGGFEACFCFGG8F8EEDEFCFFFGG=FFGF=?FFEF@FFGG=,9AFEGG9EEFEFG9DDCE8@8D,3@,3=CA9@8>=AEACECDG,,@,@7>D9FC,@,,65><FF67CG:,<2AF99*9*;8*;95C47C,*664<<6E)).0(;;+5**/)=+:15A++2*27<*;>))*1**)2.78)*/;*()+.4))((()()(,)(())0(((
@M03506:14:000000000-AKVR1:1:1101:22216:11164 2:N:0:35
ACTCAGGACTACAAGGGTATCTAATCCTGTTTGCTCCCCACGCTTTCGCGCCTCAGCGTCAGTATCGGCCCAGAGACCCGCCTTCGCCACCGGTGTTCCTCCTGATATCTGCGCATTTCACCGCTACACCAGGAATTCCAGTCTCCCCTGCCGAACTCCAGTGATGCCCGTATCGACCGCACGCCCACAGTTAAGCTGCAGGTTTTCACGGCCGACGTGCCACCCCCCCTACGAGCTCTTTACGCCCAATAATTCCGGACAACGCCCGCACCCTCCGTATTACCGCGGCTGCTGGCACGTC
+
CCCCCGGGGGGGGGGGGGGGGGGGGGGGGGGGGGGGGGGGGGGGGGGGGGGGGGGGGGGGGGGGGGGGGGGGGGGGGGGGGGGGGGGGGGGGGGGGGFFGGGGGGGGGGGGGGGGGGGFGGGGGGGGGGGGGGGGGGGGGGGGADDEGGFFGGGGGGGGGFFCFFEGDFEGGGGGGGG>C*=CGGGGGGGGGG@GGGGGGGGGGGFFFC</CEDEEGG>*9DF*95)0:)7=73>G(699<7>35:C)**21**02905E>FF:)1:58:DBE<*/:,7EB9A92>(590,66)(>F=(3(
@M03506:14:000000000-AKVR1:1:1101:16272:11175 2:N:0:35
CTCAGGACTACAAGGGTATCTAATCCTGTTTGATCCCCACGCTTTCGTGCCTCAGCGTCAATTAAACTTTAGTAAGCTGCCTTCGCAATTGGTGTTCTGTGACATATCTATGCATTTCACCGCTACTTGTCACATTCCGCCTACCTCAGGTTCATTCAAGCGTATCAGTATCAAAGGCACTGCGATGGTTGAGCCACCGTCTTTCACCCCTGACTTAATAAGCCGCCTACGCACCCTTTAAACCCAATAAATCCGGATAACGCTTGCATCCTCCGTATTCCCGCCGCTGCTGGCACGGCTG
+
CCCCCGGGGGGGGGFGGGGGGGGGGGGGGGGGGGGGGGGGGGGGGGGGGGGGGGGGGGGGGGGGGGGGGGGGGGCGGGGGGGGGGGGGGGGGGFGGGGGGGGGGGGFGGGGGGGGGGGGGGGGGGGGGGGGGGGGGGGGGGEDGFGGGGGFEFGGGGGGGDEGEEGGGGGGGG8EF8DGGGGGG>BEEGGDCFCD8?8?FGFCFGGGEFDGG,A;FG7;E9CD?**@?:D4;9:87=F)1BC>8C5*?,,137A75/3<:=5A7/=*;986==F5;*.?+6)-4(4651>:7?617>3(((
@M03506:14:000000000-AKVR1:1:1101:3869:11179 2:N:0:35
ACTCAGGACTACAAGGGTATCTAATCCTGTTTGCTCCCCACGCTTTCGTGCATGAGCGTCAGTGTTAGCCCAGGGGGCTGCCTTCGCCATCGGTGTTCCTCCACATCTCTACGCATTTCACTGCTACACGTGGAATTCCACCCCCCTCTGCCACACTCAAGCCTGCCAGTTAGAAACGCAGTTCCCAGGTTAAGCCCGGGGATTTCACATCTCTCTTAGCAAACCGCCTGCGCACGCTTTACGCCCAGTAATTCCGATTAACGCCTGCCCCCTACGTATTACCTCTGCCGCTGGCACTTTG
+
CCCCCGGGGGGGGGGGGGGGGGGGGGGGGGGGGGGGGGGGGGGGGGGGGGGGGGGGFGGGGGGGGGGGGGGGGGGGGGCGGGGFGGGGGGGGGGGGGGGGGGGFF8FGGGFFGGGGGGGGGGGGGGGGGGGGGGGGFGGGGGGGGGGGGGGGGGDGFGGGGFGGEDGFCGGF:FGGGGGGGGGGGGCFFGGGGAFGDEGGGGGGGGFGC:CCGGFFGGCGCF45CC>DCFFC35>D2*8;+<DGGECF+<78BFG4989CFF@D<A55*875.1;*2)0AB4<)).,*)0(()(,*1))))
@M03506:14:000000000-AKVR1:1:1101:9629:11208 2:N:0:35
ACTCAGGACTACAAGGGTATCTAATCCTGTTTGCTCCCCTAGCTTTCGCGCCTCAGCGTCAGTTATGGTCCAGTGCGCCGCTTTCGCCACAGGTGTTCCTCCCGATATCTACGCATTTCACCGCTACACCGGGAATTCCACGCACCTCTCCCATACTCCAGCACCACAGTTTCGCCTGCAGGCTCTGAGTTAAGCCCAGAGATTTCACAGGTGACTTGTGGCGCCGCCTACGCGCCCTTTCCGCCCCATAATTCCTAACAACGCTTCCCCCCTCTGTCTTACCGCGGCTGCTCGCCCCGAC
+
CCCCCGGGGGGGGGGGGGGGGGGGGGGGGGGGGGGGGGGGGGGFGGGGGGGGGGGGGGGGGEGGGGGGGGGGGGGGGDGGGDGGGGGGGGCGGGGGGGGGGGEGGGGGGGGGGGGGGGGDFGGGGGGGFGGGCCFGGGFBFC77@EEFFCFGFGFDDE8DCFFGGGGF,EFC:*BC@85,6:CECGC79DD@EGGFG5DFEC=<1,=FG+7CGGGE7:+,:5CDD)8)*:)/9)<99/5<+019>E876*+9*9:*240<*))9CC*/*)17)>6+0)0356720(()()(,*-3))019(
@M03506:14:000000000-AKVR1:1:1101:21399:11226 2:N:0:35
ACTCAGGACTACAAGGGTATCTAATCCTGTTTGCTCCCCACGCTTTCGTACCTCAGCGTCAATACATGTCCAGTGAGTCGCCTTCGCCACTGGTGTTCTTCCGAATATCTACGAATTTCACCTCTACACTCGGAATTCCACTCACCTCTCCATGATTCAAGCGAATCAGTCTTAAAGGCAATTCCGGAGTTGAGCCCCGGGCTTTCACCTCTAACTTACAAAGCCGCCTACGTACGCTTTACGCCCAGTAATTCCGAACAACGCTAGCCCCCGCCGTATTCCCGCTGCTGCTGGCACGGAG
+
CCCCCGGGGGGGGGGGGGGGGGFGGGGGGGGGGGGGGGGGGGGGGGGGGGGGGGFGGGGGGGGGGGGGGGGGGGGGFFGGGGGGGGGGGGGGGGGGGGGGGGGGGGGGGGGGGGFFEGGGGGGGGGGGGEFGDCGGGGGGGGGF@FGGGGGGGGFGGGFGGFEED+@FEGCGGGGCFFG,DFDFFGGG>EC9D8DDFGDGGGDGFFCAF9FC7:FGG:FCC?9EGD4AE*67F=5)7DFE9F3<CE557<FFFA;**/C::@))*2*98:*))9CCC(.<)).,4(-7))3)),3*9.(((
@M03506:14:000000000-AKVR1:1:1101:9268:11230 2:N:0:35
ACTCAGGACTACAAGGGTATCTAATCCTGTTTGCTCCCCACGCTTTCGTGCATGAGCGTCAGTGCAGGCCCAGGGGATTGCCTTCGCCATCGGTGTTCCTCCGCATATCTACGCATTTCACTGCTACACGCGGAATTCCATCCCCCTCTGCCGCACTCCAGCGATGCAGTCACAAATGCAGTTCCTAGGTTGAGCCCGGGGATTTCACCTCTGTCTTACATCACCTCCTCCGCACGCCTCACGCCCAGTCATTCCTATTCACGCTTGCACCCAACGTATTACCCGGGCGCCTTGCCCGTAG
+
CC-CCGCFDGAFDGG@FEEFEG<EEF9FECFGFFGGFFFGFC:;@FGG@CFF<@CEFCFGGCFGCE@8@8@FEDC+@C@E,C<,E<@BCC@CC=?C?<5,9?4,4@F,B<95FEF=FA9F959E?FGGA7BF7:=B<E99==,=EGGGGFFD688+6=D6,@C+@+3,@ACA<<>FG,,@3@,,@,,2,DGGCCGGG*:**:EDGG7=,*18C:@C>DF++2++2*0.**02*):/(*.*3:D4*7/70+0=*1:7C40+/9)>C*889*05)*;*1(*+)...(,4)3)((),.*0)(-(
@M03506:14:000000000-AKVR1:1:1101:17982:11242 2:N:0:35
ACTCAGGACTACAAGGGTATCTAATCCCGTTTGCTCCCCTGGCTTTCGCTCCTCAGTGTCAGTGTTGGTCCAGGATGCCGCCTTCGCCACCGGTGTTCCTCCAGATATCTACGCATTTCACCGCTACACCTGGAATTCCGCATCCCTCTCCCAAACTCAAGCCATCCAGTATCAGACGCAGTTCCCCGGTTAAGCCGAGGGATTTCCCGTCTGACTTAGTTGGCCACCTCCGAGCCCTTTACGCCCGGTAATCCCGAAAACTCCTTCCCCCCCCCCCGTTCCCCCGGCTCCGGCCCCGGCG
+
CCCCCGGGGGGGGGGGGGGGGGGGGGGGGGGGGGGGGGGGGGGGGGGGGGGGGGGGGGGGGGGGGGGGGGGGGGGGGGGGGGGGGGGGGGGGGGGGGGGGGGGGGGGGGGGGGGGGGGGGGGGGGGGGGGGFFFFGGGGGGGEGGGGGGGGGGFG?,@FG9E?E8?=,=DD;E:E9A8CC+A2@EFFC?CG8D3;DE5C5C9EF6B,,/;947CDEC++=1:CA6*:)0*)/).:<0<)<C95DD=*.*/*8*0***()*))*2*<+7CFCD:>8**(0*(4)(-((.(),()(,9))(((
@M03506:14:000000000-AKVR1:1:1101:21644:11246 2:N:0:35
ACTCAGGACTACAAGGGTATCTAATCCTGTTTGCTCCCCACGCTTTCGTGCATGAGCGTCAGTACAGGTCCAGGGGATTGCCTTCGCCATCGGTGTTCCTCCGCATATCTACGCATTTCACTGCTACACGCGGAATTCCATCCCCCTCTACCGTACTCTAGCTATGCAGTCACAAATGCAGTTCCCAGGTTAAGCCCTGGGATTTCACACCTGTCTTACATAACCGCCTGCGCACGCTTTCCCCCCAGTAATTCCGATTAACGCTTTCCACCTACGTATTACCGAGGCTGCTGGCACGTAC
+
CCCCCGGGGGGGGGGGGGGGGGGGGGGGGGGGGGGGGGGGGGGGGGGGGGGGGGFGGGGGGGGGGGGGGGGGGGGGGGGGGGGGGGGGGGGGGGGGGGGGGGGGGGGGGGFFGGGGGGGGGGGGG9FGFGGGGGGGGGGGFFG8DEGG8DGGGGGGGGGGGGGGGGD9DGG9EFG,EFFFG7A;ADGCCFGCEDGGG?8CDFFFGFC,,0;CCCGCF7@ECFDGGDB?5*AECA3)(*28++*2:5*><+0*//:691CC*@)7D5**0*057*+805BGFB90(((.(.4)0.(*1733(
@M03506:14:000000000-AKVR1:1:1101:26852:11254 2:N:0:35
ACTCAGGACTACAAGGGTATCTAATCCTGTTTGCTCCCCACGCTTTCGTGTCTCAGCGTCAGTATTCGTCCAGTTGGCCGCCTTCGCCGCCGGTGTTCCTCTCGATATCTACGAATTTCACCTCTACACCGAGAATTCCACCAACCTCTCCGATACTCAAGCCCTGCAGTATCGAGTGCACTTCCCGGGTTGAGCCCGGGGCTTGCACATCCTACTACCAAAGCCGCCTACACACCCTTTACGCCCAACAATTCCGACCAACGTATGCCCCCTCTGTCTTACCGCGGCTGCTGGACCAGGG
+
CCCCCGGGGGGGGGGFFGGFGGGGGGDGGGGGFGGGCD@FEGGGEFFGGG<@@FGFGC@FEGGGGGCFECCGFGGG?FGGGGEEGFFC@CFGGEGCGAEGCGGG8AFFGGGGGG8A?FFGG99EDB<EFGG74>@F?DDCCEGGG+,,@,>@@=C8@9EFCE::,@EC8<,3@88*@@FC,<7,<,*C*48B?,DFF5**/1/=*:+9A+**+3>+++0+**2**/)0*/)A*9)*4/)02C*<C5C)**2*7@:<*()/.)01*<8=75*57/0++)00)).((-,<9:(,9((*.)(--
@M03506:14:000000000-AKVR1:1:1101:7735:11264 2:N:0:35
ACTCAGGACTACAAGGGTATCTAATCCTGTTTGCTCCCCACGCTTTCGCGCCTCAGCGTCAGTACCGTCCCAGCGAGCTGCCTTCGCCATTGGTGTTCCTCCTGATATCTGCGCATTTCACCGCTACACCAGGAATTCCACTCGCCCCTTCCGGACTCTAGCCAGACAGTTTCCAGCGGCATTCACAGGTTGAGCCTGTGACTTTCACACCGGACTTATCTGGCCGCCTACGCGCTCTTTACGCCCAATGATTCCGGCCAACGCTAGCCCCCTACGTATTACCGCGGCCGCTGGCCCGTCG
+
CCCCCGFGGGGGGGGGGGGGGFG9FGGGGGGGGGGGGGGGGGGEFFGGGEGGGGGFGGGGDCFGGGGGG:FGGGGGGGGGGFGGFGGGGGGF?FFGGGGGGGG?9EGGFGFGDGGGGFGGGGGGGGCFGFGGGGFGGGGAFCFFDCEGGCFFEGGE8?DCDFFGF6DEFEGBCC9D?EC*3;9D@FG?;?DD6DDFGCFEGGGGGG,@FGG5*2CE*+1C7+:C4)=D5*=*)73)477++39DGG*7=F+7*1:7C()*)0573A*9?FG3)*2*2,*6))4-0,(0()-()(-*))-((
@M03506:14:000000000-AKVR1:1:1101:19310:11317 2:N:0:35
ACTCAGGACTACAAGGGTATCTAATCCTGTTCGCTCCCCACGCTTTCGCTCCCCAGCGTCAGTTACTGCCCAGAGACCCGCCTTCGCCACCGGTGTTCCTCCTGATATCTGCGCATTTCACCGCTACACCAGGAATTCCAGTCTCCCCTACAGCACTCTAGTCTGCCCGTATCGACTGCAGGCTCGGGGTTGAGCCCCGAGTTTTCACAGCCGACGCGACAAACCGCCTACGAGCTCTTTACGCCCAATAATTCCGGACAACGCTTGCACCCTACGTATTACCGCGGCTGCTGGCACGGAG
+
CCCCCGGGGGGGGGGGGGGGGGGGGGGGGGGGGGGGGGGGGGGGGGGGGGGGGGGGGGGGGGGGGGGGGGGGGGGGGGGGGGGGGGGGGGGGGF7FFFGGGGGGFGGGGGGGGGGGEGGGGGGDEGGGGGGGGGGGGGGGF=FGGEFEGGGCCFGGGGFGGFGGGGEFGGGFGEGGGGGGGGG6:EGGDCECDFF6;=E=EFGC?FGGFGGGGGGC3C>CDGGGGGBBGC@ECEBC?F?F:+*7DE5)2+<=@?GFD137F>7<DEGF+9*0<*;;0)1<)6>BF02>BEF?42(*/)(4-
@M03506:14:000000000-AKVR1:1:1101:20690:11321 2:N:0:35
ACTCAGGACTACAAGGGTATCTAATCCTGTTTGCTCCCCACGCTTTCGCACCTCAGCGTCAATATTGGCCCAGGTCGCCGCCTTCGCCACTGGTGTTCCTCCCGATATCTACGAATTTCACCTCTACACCGGGAATTCCGCGACCCTCTTCCATATTCAAGCTCGCCAGTTTTGAATGCACTTCCTGGGTTGAGCCCAGGGCTTTCACATCCAACTTAACGAGCCGCTCACGTGCGCTTTACGCCCAATGATTCCGAGCAACGTTTGCACCCCCCGTATTACTCCGGCTGCTGGCACGGAG
+
CCCCCGGGGGGGGGGGGFGGGGGGGGGGGGGGGGGGGGGGGGGGGGGGGGGGGGGGGGEEGGGGGGGGGGGGGGGGGGGGGGGGGGGGGGGGGGGGGGGDFGGGGGGGGGGGFFGGGGGGGGGGCFGGGGGGE@7F@FFDGGGGGGFGFFGGGG7EG:DFFGCFEGGGGGGAA8CECE79B97DCF,6DE*1,>EDFCG5=7FF?FCFF@7D+*<CC7CFGGGGG33)*:=F4)))()88C7/*12;.C++9*7C499<*)<5*9**1+9><)78:8()35<4)(11@9>:26.:54;((-
@M03506:14:000000000-AKVR1:1:1101:11447:11321 2:N:0:35
ACTCAGGACTACAAGGGTATCTAATCCTGTTTGCTCCCCTAGCTTTCGTTCCTCAGCGTCAGTTGCGGTCCAGCCAGCCGCCTTCGCCACGGGTGTTCCCGCAGATATCTACGCATTTCACCGCTACACCTGCAATTCCACTGGCCTCTCCCGCACCCTAGCACGGCAGTTTCGGGAGCAGCCTCCAAGTTGAGCCTGGAGATTTCACTTCCGACTTGCCGCACCGCCTCCGAACCCTTTACGCCCCGTAATTCCGCCCAACCCTGGCCCCCTACCTCTCACCGCCTCTGCCTCCCCGCAG
+
CCCCCGGGGGGGGGGGGGFGGGFGGGGGGGGGGFGGGGGGGFGGGGFGGGGGGGGGFFFG@FGGFGGCCFGGGGGFGGFGFFG:FEGE:EGE>CG>,EFGEGECC@FFFGDGGEGGC<EFEFEG+>FFFGGC,,4C,EFDEFC,=@EFFFGE>E6C+==D,@9EC8CEED9;DC>5EEE>EGGG>E,96>@,?,CCF65,<*,>1=,=CFGGGDCCGFFGDC)*:3A>E*0:).7C60)003*57>*)2*/)9@C2*()*)))10**0;5D>77E=+50*.660(((0()))*)(/05(((
@M03506:14:000000000-AKVR1:1:1101:6316:11324 2:N:0:35
ACTCAGGACTACAAGGGTATCTAATCCTGTTTGCTCCCCTAGCTTTCGCGCCTCAGCGTCAGTTGTGGTCCAGTGCGCCGCTTTCGCCACAGGTGTTCCTCCCGATATCTACGCATTTCACCGCTACACCGGGAATTCCACGCACCTCTCCCACACTCCAGCACGGCAGTTTCGCCTGCAGGCTCTAGGTTAAGCCTAGAGGTTTCACAGGTGACTTACCGCACCGCCTACGCGCCCTTTACGCCCAATAATTCCGAACAACGCCCGCCCCCCCCCTCTTCCCGCGGCTGCTTGCACGCAC
+
CCCCCGGGGGGGGFGGGGEGGGGGGGGGGGGGGGGGGGGGGGGGGGGGGGGGGGGGGGGGGGGGGFGGGG@FGGGGGGGGGGGGGGDGEGGFGFGGGGGGGGGGGGGGGGGGGGGGGGGGGGGGGGGGGGGCFGGGGGGG9CG@EGGGGGGFFCEGFDFGGGGCEEGGGGGFCCEGGGGGGC>,<DEFG,BCFGGGFGG6CGGGGGFC7+/>C7+<@CBFGDCE9CDEE3AED:DGFGFG7<377EEF=<+97@DC<:DCFFFD):83EFD>7)/*2(7+).3(76(),)3)/)(*6<-,(
@M03506:14:000000000-AKVR1:1:1101:9808:11325 2:N:0:35
ACTCAGGACTACAAGGGTATCTAATCCCGTTCGCTCCCCTGGCTTTCGCGCCTCAGCGTCAGTGTCGGCCCAGCAACCCGCCTTCGCCGCAGGTGTTCCTCTTGATAACTACGCATTTCACCGCTACACCAAGAATTCCAGTTGCCCCTTCCGCACTCTAGTCGCACAGTATCAGTTGACCTTTCCGAGTTAAGCCCGGAGATTTCACAACTGACTTGTGCTGACCGCCTACGCGCCCTTTACGCCCAGTAAAGCCGAACCACGCTTGCCCCCCCCCTTTTACCCCGGCGTGTGGACCGGG
+
CCCCCGGGGGGGGGGGGGGGGGGGGGGGGGGGGGGGGGGGGGGGGGGGGGGGGGGGGGGGGGGGGGGGGGGGGGGGGGGGGGGGGGGGGGGGDGGGGGGGGGGGGGGGGGGGGGGGGGGGGGGDCEGGGGGGGFGGGGGGFGGGGGGGGGGFBGGGGGGGGGGGGGGGFFF,EECFGCFGGGGGGGE5?FEGFF??FEGG55C9FEGGG7DCFDGFGDF?FG79;CBEGD:6*0)7(>@G++***:E:F+<@F*029(7*)7<7//;)*)*7>5C**()3.)))(((53)((02(*))(40
@M03506:14:000000000-AKVR1:1:1101:22481:11353 2:N:0:35
ACTCAGGACTACAAGGGTATCTAATCCTGTTTGCTCCCCACGCTGTCGCGCATCAGTGTCAGAAACTGCCCAGCAGACCGCCTTCGCCGCCGGTCTTCCTCCGGATCTCTACGCATCCCACCGCTACACCCGGAATTCCGTCTGCCTCTACAGCCCTCGAGTTTGACAGTCGGCACGGCAGATCCGGGGTTGAGCCCCGGCCTTTCACCACCCCCTTATCAAACCACCTACGCGCCCCTTACGCCCATTTATCCCGGGCAACGCTCGCACCCCCCGCATTACCCCCGCCCCGCGCCCTGAG
+
CC9CCGGGGGGGGGGGGGGGGGGGGGGGGGGGGGGGGGGGGGGFFFGGG:EGFGGGGGEGGGGGGGGGGGGGGEGGGGGGGGGGGGGD7FGFEFGGGGGGGGG7BCFGFGGGGGGCGGGGGGGGFCFGGGEGGDGFFGGGDFEGGGGGGGGGGGGGGGGGGGGGFCF9EECFCEDEGGCEC=GFFFG5E8B@F@6?=EEG*CGG9<+<<CF*:CGEC4*<7C>CGDFF6<F=)))96).00A**9C*)+++94/7/9()*7>59///<*<C>>D8**()1644(,((8()((),(/)).(.
@M03506:14:000000000-AKVR1:1:1101:13297:11378 2:N:0:35
ACTCAGGACTACAAGGGTATCTAATCCTGTTTGCTCCCCACGCTTTCGCGTCTCAGCGTCAGTCACCGTCCAGAGGGCCGCCTTCGCCACCGGTGTTCCTCCTGATATTTACGCATTTCACCGCTACACCAGGAATTCCACCCTCCTCTCCGGGACTCTAGTCCACCAGCTTCCCATGCACTTCCGGGGGTGAGCCCCGGGCTTTCACATCAGACTTAGTGGGCCGCCTACCCGCGCTTTACGCCCCGGGATTCCGAACAACGCTCGCCCCCTCCGTATTACCGCGGCTGCGGGCCGCGAG
+
CCCCCGFGGGGGGGGGGFGGGGGDFGGCEEFECFGGGGGGGGGEGGGGGGEGFGGGGGFGGGAFGGGGGGGGAEFFGGGGGGGFFGGGGEDCF=:FCFGFEGGGGCAFGGGGEG7FGGGGGGGGGGGGGGGDGGDGGGFGGGGCGCGGFEFGE>+CC6BE9EGGGCEGG,D=D8?GGFFGGGGFFGGCECE@EGGFCEEEGGE5+=CEFCFDF4C8C*6<:FGGFGEEE<?*9BFD9C):@<<*9**0*:*55?FCG2D*7@BD1/:5*87>75CC;.)+64)491053>:,791)0)-(-
@M03506:14:000000000-AKVR1:1:1101:12780:11379 2:N:0:35
ACTCAGGACTACAAGGGTATCTAATCCTGTTTGCTCCCCACGCTTTCGTGCCTCAGCGTCAGTATCGGGCCAGTGAGCCGCCTTCGCCACTGGTGTTCTTGCGAATATCTACGAATTTCACCTCTACACTCGCAGTCCCACTCACCTCTCCCGAACTCAAGATCCTCAGTATCAAAGGCAGTTCTGGAGTTGAGCTCCAGGATTTCACCCCTGACTTAAAGACCCGCCTACGCACCCTTTACGCCCAGTGATTCCGAGCAACGCTAGCCCCCTCCGTATTACCGCGTCTGCTGGCACGAAG
+
CCCCCGGGGGGGGGGGGGGGGGGGGGGGGGGGGGGGGGGGGGGGGGGGGGGGGGGGGGGGGGGCFGGGGGGEGGGGGGGGGGGGGGGGGGGGGGGGGGGGFGGGGGGGGGGGGGGGGGGGGGGGGGGGGGGGGGGGGGGGGGGGGGGGDGGGG6EGGGGGGGGGGGGGGGFGGGGFGGGGGGGGGAFC8FGGFGGGGG?FGCFGGFGGGGDFC9@DCBFCCCCC*9BBC76/3)0:(*=ECG*85**;=C+;8AF63(9*50)9388<F:<@F*;8:(7C<A<(--(73.6:0((*9.(((
@M03506:14:000000000-AKVR1:1:1101:17068:11411 2:N:0:35
ACTCAGGACTACAAGGGTATCTAATCCTGTTTGCTCCCCACGCTTTCGTGCATGAGCGTCAGTGCAGGCCCAGGGGATTGCCTTCGCCATCGGTGTTCCTCCGCATATCTACGCATTTCACTGCTACACGCGGAATTCCATCCCCCTCTGCCGCACTCTAGCCATGCAGTCACAAATGCAGTTCCCAGGTTAAGCCCGGGGATTTCACATCTGTCTTGCAAAGCCGCCTGCGCACGCTTTACGCCCAGTAATTCCGATTAACGCTTGCCCCCTACGTCTTACCGCGGCTGCTGGCCCGTAG
+
CCCCCGGGGGGGGGGGGGGGGGGGGGGGGGGGGGGGGGGGGGGGGGGGGGGGGGGGGGGGGGGGGGGGGGGGGGGGGGGGGGGGGGGGGGGGGGGGGGGFGGGGGGGCFDGGGGGGGGGGGGGGGGGFGGGGGGGGGGGGGGGGGGGGGGGGGG6@CEGGFGGFGGGCFGGFGGGGCGGGGFGDGGGGGGGGGGGFGGGGD4CGGGGGGC8+CFFGGGFF7:CGGGFE58FEGFEDFDFC7CDGGG*73<9**6:7*,*:*0<CG58<+)55.*2*:(.:)-5(-((0(.())5:*8<113
@M03506:14:000000000-AKVR1:1:1101:2225:11418 2:N:0:35
ACTCAGGACTACAAGGGTATCTAATCCTGTTTGCTCCCCACGCTTTCGCACCTCAGCGTCAGTACCGGGCCAGTGAGCCGCCTTCGCCACTGGTGTTCTTGCGAATATCTACGAATCTCACCTCTACACTCGCAGTTCCACTCACCTCTCCCGGACTCGAGCTTCCCAGTATCGAAGGCAGTTCTGGAGTTGAGCTCCAGGATTTCACCACCGACTTAAGAAGCCGCCTACGTTCGCTTTACGCCCAGTAATTCCGAGCAACGCTAGCCCCCTTCGTACTCCCCCGGCTGCTCGCCCGAAG
+
CCCCCGGGGGGGGGGGGGGGGGGGGGFCGGGGGGGGGGGGGDGGGGGGGGGGGGGGGGGGGGGGGGGGDGGGGGGGGGGGGGGGGGGGGGGGGGGGGGGGFGGDCFGGGGGGGGGFFGGGGGGGGGGGGFFGGCGGFFG9EFFDFGGGGGGFECGGGGFGGE@DFFGGGGCBEEFGGGGDCDFCAFGGF7ECF?C,ACGGG4D?9CGFF8CCEGGEDGCGF>DGF3>:CDFGF))5370*0<777:8.09<*6*>CC6D575.9*2*)25CF3*;*217=)31(-345(0::*3;)53(((
@M03506:14:000000000-AKVR1:1:1101:6001:11419 2:N:0:35
ACTCAGGACTACAAGGGTATCTAATCCTGTTTGCTCCCCACGCTGTCGCGCCTCAGTGTCAGAAACTGCCCAGCAGGCCGCCTTCGCCACCGGTCTTCCTCCGGATCTCTACGCATTCCACCGCTACACCCGGAATTCCGTCTGCCTCTACAGTCCTCGAGTTTGACAGTCGGCACGGCAGATCCGGGGTTGAGCCCCGGACTTTCACCACACCCTTATCAAACCACCTACGACCCCTTTACGCCCCGCGATTCCGGACAACGCTCGGACCCCCCGGATTACCGCCGCCGCCGGCACGGGG
+
CCCCCGGGGGGGGGGGGFGGGGGGGFGGGGGGGGGGGGGGGGGGGGGGGGGGGGGGGGGGGGGGGGGGGGGGFGGGGGGGDGGGGGGDGGGGGGGEGGGGGCFEGEGGGGGGGGGGGGCFGGGGGGGDFGGGGGGGGGGGGGCFGGGGGGGGGGGFGA@EEGGCFGGGGG:BEDCCEGCEEFGGGGGDCCEEGFC?87/C8DGGGFG?F7*7/9?A7FFDFGGG*>>::0?7*))9,/)++37>DC*)*22;FFFGD?C*7>3)*;*)*.9)5CC85(.2,)6-(-7)()((.,7).)-((
@M03506:14:000000000-AKVR1:1:1101:18155:11427 2:N:0:35
ACTCAGGACTACAAGGGTATCTAATCCTGTTTGCTCCCCACGCTTTCGTGCATGAGCGTCAATCTTGACCCAGGGGGCTGCCTTCGCCATCGGTGTTCCTCCACATCTCTACGCATTTCACTGCTACACGTGGAATTCTACCCCCCTCTGCCAGATTCTAGCCTTGCAGTCTCCATCGCAATTCCCAGGTTGAGCCCGGGGATTTCACGACGGACTTACAAAACCGCCTGCGCACGCTTTACGCCCAGTAATTCCGATTAACGCTTGCACCCTACGTATTACCGCGGCTGCTGGCACGTAG
+
CCCCCGGGGGGGGGGGGGGGGGGGGGGGGGGGGGGGGGGGGGGGGGGGGGDGGGGGGGGGGGGGGGGGGFGGGFGFDEGGGGGGGGGGGGGGCGGGGGGGGGGGGGGGGGGGGGGGGCGGGGGFGGGGGGGGGGGG8FFGGFGGGGGGGFFGGGFFGGGFFGGGGFGGGFGGGGGGGGGDGGFGGGGGGFGCDGFFGEDGGGDF?CFFGGDDEGGEGGFGGD4C3C::5CFED3)14/8E++9C3:C>EG@FBFGGG?C59@ECGGF5EFC5578CCB@FF4>6(-7E0:??F>:*?D21,
@M03506:14:000000000-AKVR1:1:1101:15202:11430 2:N:0:35
ACTCAGGACTACAAGGGTATCTAATCCTGTTCGCTCCCCATGCTTTCGCTCCTCAGCGTCAGTTACGGCCCAGAGATCTGCCTTCGCCATCGGTGTTCCTCCTGATATCTGCGCATCCCACCGCTACACCAGGAATTCCAATCTCCCCTACCGCACTCTAGTCTGCCCGTACCCACTGCAGGCCGGAGGTTGAGCCTCCGGTTTTCACAGCAGACGCGCCAAACCCCCTACGAGCCCTTTCCGCCCCATAATTCCGGCCCACGCTTTCACCCTCCGTATTCCCGCGGCTGCTGGCACGTCC
+
CCCCCGGGGGGGGGGGGGGGGGGGGGGGGGGGGGGGGGGGGGGGGGGGGGGGGGGGGGGGGGGGGGGGGGGGGGGFGGGGGGGGGGGGGGGEGGGGGFGGGGGFD<EGGGFGEDFCFGGGGGGGGGGGGGFEEGGGGGGGGFFFFFGGGGGGGGGGEFFDFDFF8FGGCCCFGG?GGDGGG8EGEEGGC*>,,>D<1?>>C??ECF,=B7<D=*:CC33=8D**2*2=2*7**)))498E9C*9>**0AC+***:*),)*05))1*199=FFF*22;:FF)64:>;0<4)3)0265453,(
@M03506:14:000000000-AKVR1:1:1101:9974:11446 2:N:0:35
ACTCAGGACTACAAGGGTATCTAATCCTGTTTGCTACCTACTCTTTCGTGCCTCAGCGTCTGTTATCGTACAGTGAGCTGTCTACACCACAGGTGTTTCTCCTGATCTCCACGCATTTTACCGCTACACCAGGAATTTGGCTTACCCCTCCGACACTCCAGTCACCCAGTTTTCGGCGCACCCTCCCAGCTAAGCCGGAAGTTTTCACACCAAACTTAGACACCCGCATACGATCGCCTTACGCCCAGTCACTACGACCACCGTTCGCTCCTTACGATTTACTGCTGCTGCCTCCCCGTCG
+
A,-,A,@---CC<FG<C6<,F@F<<,C,,;C<F<FEF<6,,,C<,6;:F,,CE,6,CC@:,6C,<,C:E<C7<F@<E89@6<FAFGF,BDF@8<FGG,,,,5:@9,,,5:C=C7+8FG,?EFF7>+8F<,=E:4:FA,,9?,9@EF,DFED++1+4@DEG,E4,@DGGG,@,33+6@3@6@8?F6+31@7,,,,6<****4*>:C,2=7>/;;CG,=7+=>:4:4):)**;6*)0)(*)*+2:<C=CF0+09==<<*(1:5;)*/**0*)9)0*+**(0:)-))6),*5))(*).1)),(-
@M03506:14:000000000-AKVR1:1:1101:6731:11459 2:N:0:35
ACTCAGGACTACAAGGGTATCTAATCCTGTTTGCTCCCCACGCTTTCGTGCCTCAGCGTCAGTACCGGGCCAGTGAGCCGCCTTCGCCACTGGTGTTCTTGCGAATATCTACGAATTTCACCTCTACACTCGCAGTTCCACTCACCTCTCCCGGACTCAAGATCTTCAGTATCAAAGGCAGTTCTGGAGTTGAGCTCCAGGATTTCACCCCTGACTTAAAGACCCGCCTACGCACCCTGTACGCCCAGTGATTCCGAGCAACGCTAGCCCCCTTCGTATTACCGCGGCCGCTGGCCCGAAG
+
CCCCCGGGGGGGGGGGGGGGGGGGGGGGGGGGGGGFGGGGGGGGGDGDFGGGGGGGGGGGGGGGGGGGGGGGGGGGGGGGGGGGGGGGGGGGGGGGGGGGGGGGGDGGGGGGGDFGGGGGGGFGGFGGGGGGGGGGFGGGGGGGF?BF9EGGEEGGGGGGGGGGGGF9DECFDGCCFGGFEFFGF;D<:FGFGCFC8?C6DFGGFDGG7;?F5>CFFCA7=8CCFDDDC4;EGFFG0C)>CCFG)5AF+:0:+;C43()/8>DD**/0;@GDB5@C0()3)..(((,)()4436(*07(,(
@M03506:14:000000000-AKVR1:1:1101:5425:11481 2:N:0:35
ACTCAGGACTACAAGGGTATCTAATCCTGTTTGCTCCCCACGCTTTCGCGCCTCAGCGTCAATTACGGGCCAGATAGCCGCCTTCGCCACCGGTGTTCTTCCCAATATCTACGAATTTCACCTCTACACTGGGAATTCCACTATCCTCTCCCGCATTCAAGCTCATCAGTATCAAGCGCAGCCCCCAGGTTGAGCCCGGGAAGTTCACGCCGCACTTGATAAGCCGCCTGCGCGCCCTTTCCGCCCACTACTTCTGAACAACCCTTGCCCCCTGCGCATTACCGCGGCTGCTGCCCCGCAG
+
@A6<BFGFGEFDGDGCEFFGGDGECFGFGCCCC@EFAD@@FC:FGFFEGE7C:EFCDC@FEGGGFE<@+FCE,E9A,EF@7F@6EFGCG@FGGBBC7FF?F<EE,,B@@E9FFE<=F<FFFFFEFEG9AEFFCF8A5F;FFGC,EGEEDFFFEC@BC,3@,,3@6AFC?AFCCE;9,@;:>6A>@85*DDDCEEFFFEE>C5*5=C,9CFF)*/=EFF*+++*+;78)*/;*17><6D43+<*<5*2)2++1*9**:<235))102;6C?*))//:*():)6)((,(),)48?)(*0>(((
@M03506:14:000000000-AKVR1:1:1101:13505:11486 2:N:0:35
ACTCAGGACTACAAGGGTATCTAATCCTGTTTGCTCCCCACGCTTTCGCACCTCAGCGTCAGTACCGGGCCAGTGAGCCGCCTTCGCCACTGGTGTTCTTGCGAATATCTACGAATTTCACCTCTACACTCGCAGTTCCACTCACCTCTCCCGGACTCAAGACTCCCAGTATCGAAGGCAGTTCTGGAGTTGAGCTCCAGGATTTCACCCCCGACTTAAGAATCCGCCTACGTGCGCTTTACGCCCAGTGATTCCGCGCCACGCTAGCCCCCGTCCTATTCCCGCGGTCGCTGGCACGCAT
+
CCCCCGGGGGGGGGGGGGGGGGGGGGGGGGGGGGGGGGGGGGGGGGGGGGGGGGGGGGGGGGGGGGGDGGGDFGGGGGGGGGGGGFGGGGGGGGGGGGGGGGGGGGGGGGGGGGGGGGGGGGGGGGGGGGGDGGGGGGDGGFE8DGGG9@@FGDGGGGCFF8FCFGGGF<DEEEFGGGGFGE@DAFFCGFFCFGG,<EFGGFGGFF@F:CDDEDC*/;@?DGFGGGF52987<;F<07=57?<DD5EFFGCF**29*195B>)958=6FFDE)78**-*<)62((3()(0(,89306)-((
@M03506:14:000000000-AKVR1:1:1101:19318:11513 2:N:0:35
ACTCAGGACTACAAGGGTATCTAATCCTGTTTGCTCCCCACGCTTTCGTGCCTCAGCGCCAGTACTGGTCCAGATGGCCGCCTTCGCCACTGCTGTTCCCCCCGATCTCTACGCATTTCACCGCTACACCGGGAATTCCACCATCCTCTACCGTACTCTAGCCCGCCAGTAACCATCGCCATTCCCAGGTTGAGCCCAGTGCCTCCACCACAGCCTTAACGAACCCCCTACCCACGCTTCACGCCCACCACATCCCAGTACCGTTCCCACCCCTCGTATTACCGCGGCTCGCTGCCGGAAC
+
8,68@<C<DGEFD@,C-E<C6C<666CF,;E<F9,6CF,6@:@CF<,BCF;,,CE8E@+@FGCDC,CEF,C9C<F@FFCFDDGEE<,CF@8=,<ABFGG,?+=+:@>,C@,:<C+6?BFB59FFE+@C=FGG7:@FEFGFFG8,D89DFAFFG8+3+7,35E,,@@E5CG9,@AE,A*AE*1=,<BCC526,646?5644,4,51;66,/?5**33;4=+5<55<*))**.*2?5)(*023<CFD**)//*))/2*>)*3**)11***+.1))*2*1()3)64(4(()(0((0-(*))-1(
@M03506:14:000000000-AKVR1:1:1101:27053:11525 2:N:0:35
ACTCAGGACTACAAGGGTATCTAATCCCGTTTGCTCCCCTGGCTTTCGCGCCTCAGCGCCAATACCGGTCCAGGCTGCCGCCTTCGCTACCGGTGTTCCTCCAGATATCTACGCATTTCACCGCTACCCCTGGCATTCCGCATCCCTCTCCCGGATTCAAGCCCGCCAGCATCGGACGCAGTTCCCTGCTTGACCCCGGGGAATTCACGTTCGCCTTAGCGGGCCGCCTCCGCGCCCCTCACTCTCAGCACTGCCGAACAACGCCTGCCCCCTCCGCACTCGCGCGGCTGCCGGCCACGCG
+
8B-,A<E<CEECGAFECFGGFGGGGGG@FF,,BFC6CCFFC<CCEGC:7F7F,BE6EF++@:8,E,B:F7FCFC766BA:>+,,69C,4@FC++4B7FGGGCFB?,C,,C,B+@@=F<<?,CFFEDE,FDA++,,FCDD:F>8C8B@=EGD==63+@5;;;9E+3@B:*333DED**1;**4B?,?9,,6?,:56,=55*39**++1+/22;5)1*/7*A/5)C)/7<C5)/*07)-)<*12*2*<+03+*)0*2))(1*)8)9C*;);)*.)7**/-)/8(-(((,.3)((.(4<).(((
@M03506:14:000000000-AKVR1:1:1101:15762:11556 2:N:0:35
ACTCAGGACTACAAGGGTATCTAATCCTGTTTGCTCCCCTAGCTTTCGCAGCTCAGCGTCAGTGATGGCCCAGATACCTGCTTTCGCCATAGGTATTCCTCCTGATATCTGCGCATTTCACCGCTACACCAGGAATTCCAGTATCCCCTACCACACTCTAGTCCGGTAGTTTCCCTTGACCTCTCCCAGTTGAGCCAGGAGCTTTCACAAAAGACTCACCGAACCGCCTACCTGCGCTTTACGCCTAGTGATTCCGAGTAACGCTTGCCACCTACGTATTACCGCGGCTGCTGTCACGTAG
+
CCCCCGGGGGGGGFGGGGGGGGGGGGGGGGGGGGGGGGGGGGGGGGGGGGGGEGGGGGGGGDGGGGGGGGGGGGGGGGGGGGGGGGGGGGFGGGAFGGCEFGGGGGGGGGGGGGGGGGGFFGGGGGGGGGGGGGFGFGGGGGFGGGGGGGGGGFGGGFGFGFFGGGGGEEDCEFGGGGGGGGGDFF=F,@D;,3DDFGG6EGGGCFGFGGGF?7EFDDFFDG*=DGBE546:=FFC@GA:9FC59C8)A?<+;+@C31961;)>5**)<6C54CFGF>=6469(721577<.?)3*9>22(
@M03506:14:000000000-AKVR1:1:1101:15669:11557 2:N:0:35
ACTCAGGACTACAAGGGTATCTAATCCTGTTTGCTCCCCACGCTTTCGCACCTCAGCGTCAATACCTGTCCAGTGAGTCGCCTTCGCCACTGGTGTTCTTCCGAATATCTACGAATTTCACCTCTACACTCGGAATTCCACTCACCTCTCCAGGATTCTAGCAATCTAGTTTCAAAGGCAGTTCCGGGGTTGAGCCCCGGGCTTTCACCTCTGACTTGAATCGCCGCCTACGTGCGCTTTACGCCCAGTAATTCCGAACAACGCTAGCTCCCTCCGTATTACCGCGGCTCCGGGCACGGAC
+
CCCCCGGGGGGGGGGGGGGGGGGGGGGGGGGGGGGGGGGGGGGGGGGGGGGGGGGGGGGGGGGGGGGGGGGGGGGGGGGGGGGGGGGGGGGGGGGGGGGGGGGGGGFAFGGGGGGGGGGGGGGGGGGGGGGGEGDFFGGGGGGGGGGGFGGGGFGGGGGGGGGGGGGGGGGGF=D,,>EGEGGGGGCEGEE>,<D?FGDGGG81<FEG99?C6FFGGGF8DGCDDGFFD<5=C):C;D:8+<9DC5*760AF6*2**(9*)))995/60=F>)2;EF17<)4.(4((81)((.-().)3,(
@M03506:14:000000000-AKVR1:1:1101:22085:11564 2:N:0:35
ACTCAGGACTACAAGGGTATCTAATCCTGTTTGCTCCCCACGCTTTCGTACATGAGCGTCAGTGTCGGGCCAGGAAGCCGCTTTCGCCACCGGTGTTCCTCCTGATATCTACGAATTTCACCTCTACACCAGGAATTCCGCTTCCCTCTCCCGCACTCAAGCCCGCCAGTTTCGGGCGCAATTCCGGGGTTGAGCCCCGGGATTTCACACCCGACTTAACGGACAGCCTGCGTACGCTTTACGCCCAGTAATTCCGAGCAACGCTTGCACCCCCCGTATGACCGCGGCTTCGGGCACGGAG
+
CCCCCGGGGGGGGGGGGGGGGGGGGGG9FGGGFGFGGGGGGGGGGGGGGGGGFGGFGCGGGGGFGGGCGE+CFGGGGFGDEGG?EDGGGGGGDCGCFGFGGFGGGGFFFFEGGGCFGGGGGGGFF9E,FGGFGFGGCFGGGCE7D8@FDF=D8CCE6DEGGFFFEEEEG?FCF>EEEGGDB:EFFGEDEEEECFE88ECC=CGG6EGGFGG<*9C5/>9?<)CEDFF>65FG97>GB*88CEDG)**>F9C4??GG3(7EFF))/8@56@4))1:C*35*)659(((74.1(00-57)7((
@M03506:14:000000000-AKVR1:1:1101:23556:11615 2:N:0:35
ACTCAGGACTACAAGGGTATCTAATCCTGTTTGCTCCCCACGCTTTCGCACCTCAGTGTCAGTATCAGTCCAGGTGGTCGCCTTCGCCACTGGTGTTCCTTCCTATATCTACGCATTTCACCGCTACACAGGAAGTTCCACCACCCTCTACCATACTCTAGCTCGACAGTTTTGAATGCAGTTCCCAGGTTGAGCCCGGGGCTTTCACATCCAACTTACCGAACCACCTACGCGCGCTTTACTCCCATAATTGCGGATTAACGATTACACCCTCAGTATTGCCGCGGCTGCTGGCACAGAG
+
CCCCCGGGGGGGGGGGGGGGGGGGGGGGGGGGGGGGGGGGGGGGGGGGGGGGFGGGFGDGGGGGGGGFGGGGGGGGGGGGGGECFDG@CCBECFFE@AFCFFGGGGGGGGGGGGGDGFGG9FEGGGGGGF8FGGGGGGDGGEFGGG?FGGGG8=8DFDGGFF9F>EGEGAEFGFGGGGGGGFFC,@DFG8EFG68FDCGCCDE@C::FG7F4,?FG>FA,CD:E<<55CCF=C)))(958+<1+2:***3+/***/)4*+18)**/*9<67@FC*0<)9:4<A14>0>,)4)/5:<4),(.
@M03506:14:000000000-AKVR1:1:1101:9824:11624 2:N:0:35
ACTCAGGACTACAAGGGTATCTAATCCTGTTTGCTCCCCACGCTGTCGCGCCTCAGTGTCAGCCAGAACCCAGCAGGCCGCCTTCGCCACCGGTGTTCTTCCGGATCTCTACGCATTCCACCGCTACACCCGGAATTCCACCTGCCTCTATTCTGCTCGAGTGACCCAGTTCGCACGGCCGACCCGAGGTTGAGCCTCGGGCTTTCACCGCACGCTTAGGTTACCACCCCCGCGCCCTTTACGCCCAGTGATTCCGGACAACGCTCGCCCCCCCCGCATTACCGCCGCTGCTGGCCCAGCG
+
CC@CCFGDGGGGGGGGGGGGGGFGGGGFCGGGGGGGGGGGGGGFEFGGGGGGEGGFEGFGEEGGGFGFG?FGGGFFGGGGGGGCFFGEGGGC@FCF:EGGGAEEEEGF<FFGGGEFEGFGGGGGECGFGFEFDGGGFFCGGGGGFGFGFFGFGGGGDFC:+@C,3@?F?,>BEEGGDCE>8*=EGD=C5=CEFFFGEFGG8D8;+=+=?CCCCDE*9C=0:C>6::)77)015).>,940++*99>*)3207*1*7C(//<5))9?*8*8<0)/*/*4.:)<9(((4<;>6)6(2*8)(((
@M03506:14:000000000-AKVR1:1:1101:9662:11625 2:N:0:35
CAGGACTACAAGGGTATCTAATCCTGTTTGCTCCCCACGCTTTCGCGCCTCAGCGTCAGTCAAGGACCAGGTCGCCGCCTTCGCCACCGGTGTCCTTCCCAATATCTACGAATTTCACCTCTACACTGGGAATTCCACGACCCTCTTCCCCACTCTAGCTTAGACGTCTCGGATGCAGCCCCCAGGCTGAGCCCAGGAATTTCACATCCGACTGTCCACACCGCCTACGCGCCCCTTACGCCCAGTCATCCCGAGCAACGCGCGCCCCCCTCGTATTACCGCGCCGGCCGGCCCCCACTTC
+
CCCCCGGGGCGGGGDGGGGGGGGGGFGGGGGFGGGGGGGGGGGGGGGGG:FGGGGGGGGGGFFEGFGGCFGGGDGGGGGCGGGGGEGGEGFEGGGGGGGGCGGEFGGGGFCFFGGGGGG<BAEGGGFGGFGGFGGGGGGCFGGEFGFGGGGGGGGF9DGFGFEADG>CFFFG>6CDCFGGGGG>:B*4=BFFGFCF:C86<=C;C7BF?7/CE)><FC*6CD37C*);5D):C>)92*?*AED79+<8?+AF>@)C)8F*<)))9?EEE3)759**+)1A(79(4(()()(47((/.).))
@M03506:14:000000000-AKVR1:1:1101:7572:11646 2:N:0:35
ACTCAGGACTACAAGGGTATCTAATCCTGTTTGCTCCCCACGCTTTCGCACCTCAGCGTCAGTACCGGGCCAGTGAGCCGCCTTCGCCACTGGTGTTCTTCCGAATATCTACGAATTTCACCTCTACACTCGGAGTTCCACTCACCTCTCCCGGACTCGAGATCCCCAGTATCAAAGGCCGTTCTGGAGTTGAGCTCCAGGATTTCACCCCTGACTTAAAGATCCGCCTCCGTGCGCTTTACGCCCAGTGATTCCGAGCAACGCTAGCCCCCTTCGTATTACCGCGGCTGCTGGCATGAAG
+
CC<CCGGGDFDGGGGF7EGGGGGGGGFGFFFFFDFGGFGAFCEGGFGGGGDCEFGCFGFEF7FFGGCEECFGGGG,EFG@EGGCGGGEGGGGFGGFGGGGGGFCBG<FC?FFCE<AB@EF<FGFDGAFGC<=FGCGGG9FFCGGFGGDEDFGG6+CEGGDE,>9DDFFCC,CEC,;98E65C>GGG7AD>DF9DGCCCC?@CFGFG7EFD<DF;CF8=A,=C:7D45>C*;5>53165>@+=DCD:8@C99B*/777(5*04.9D1:);7CB)28/040<><DFF9(.(.3))((**0)62
@M03506:14:000000000-AKVR1:1:1101:11841:11681 2:N:0:35
ACTCAGGACTACAAGGGTATCTAATCCTGTTTGCTCCCCACGCTTTCGCGTCTCAGCGTCAGTATCCAACCAGGGGGCCGCCTTCGCCACAGGTGTTCCTCCCGATATCTACGCATTTCACCGCTACACCGGGAATTCCACCCCCCCCTTTGGTACTCTAGCTTCCCAGTTTCTTCCGTCGTTCCCCGGTTGAGCGGAGGGATTTCACACATGACTCAACAAACCGCCTACACGCCCTTTCCGCCCACTGATTCGCAACAACCCTACCCCCCCCGCTCTCTCCCCCCTTGTGGCCACACAC
+
CCCCCGCGGGGGGGGGGGGGGG9FFGGGGGFGGGEFFGGGGGGGEGGGGGFE:FFGGGGGGDGGGGFFGGGGECEGGEC>FG7?EFGGFG8E<FFGGGC<FGGGGDGGGG<?CEECFGGGGGGGGGGGGGFCF7FFGGFGGGDEEE*@E8>,,,55?A;7,<D7,<,,,5229,,,,104*:5:*C6*38:8++5/85C=:*;*<9+0<C/7+:+027)79**A*)75**)+2.714<489<9CD5C)2++/*1***4>*.0)12**)*)15.)**/(7+)5((3(().))))-.*))(((
@M03506:14:000000000-AKVR1:1:1101:9974:11681 2:N:0:35
ACTCAGGACTACAAGGGTATCTAATCCTGTTCGCTCCCCACGCTTTCGCTCCTCAGCGTCAGTTACTGCCCAGAGACCCGCCTTCGCCACCGGTGTTCCTCCTGATATCTGCGCATTCCACCGCTACACCAGGAATTCCAGTCTCCCCTGTAGTACTCCAGTCTGCCCGTATCGCCCGCACGCCCACAGTTGAGCTGTGAGTTTTCACGAACAACGCGACAAACCACCTACGACCTCTTTAAGCCCAGTAATTCCGGACAACCCCCGCACCCTACGTATTACCGCGGCTGCTGGCACGTAC
+
CCCCCGGGGGGGGGGGGGGGGGGGGGGGGGGGGGGGGGGGGGGGGGGGGGGGGGGGGGFGGGGGGGGGGGGGGGGGGGGGGGGGGGGGGGGGGGGGGGGGGGGGGG9EGGFFFGGGGGGGGGGGGGGGGGGGGGGGGGGGGGGFFG3BDFGGFGGGGGGGGDGFGFGGGGDFGEGGEGD>B;EGGCEDG@CFF:D9E9,,>C?9CGFCC?CD5FC=DGEEDD55<4>B77A5<)7),2=++2*0921)2<+/*/:CD1CE55)1//*.:BD>5CE5;)9A<<>:B6()(0-.9:<*9:(((
@M03506:14:000000000-AKVR1:1:1101:22876:11692 2:N:0:35
ACTCAGGACTACAAGGGTATCTAATCCCGTTTGCTCCCCTGGCTTTCGCGCCTCAGCGTCAGTATCGGCCCAGTAGCCCGCCTTCTCCTCGGGTGTTCCTCCCGATATCTACGCATTTCACCGCTACACCGGGAATTCCAGCCACCTCTTCCGTACCCCAGCCCTGCAGCACCAGCCGACCCTCCGGGGTTCAGCCCCGGGCCTTCCCCGCTGACTTACGAAACCGCCTACCACACCTTTCCCCCCCATAATCCCGCACCATCCTTGCCACCTACCCATTACCCGGCACGCCGCGGCGGCC
+
CCCCCCAFGGGFF@FC-C66,EEFFGGFCGFDGGAFEFDE@8C<EF9@F:B6,FEFF@,8CG9,,<@FCECF<E,,,6C+@F,?F,9E9<,=FG7FFGGGG?=+@++@C,EFGCF7?EF9AF7FC+@=8:+@C@+A,C,:>E+,D6,@=EFF3@,++@46+,34D:,43,@:8D83A5?CEG?FC5CE8:7,4+5032//*9/?+3*=*)1/2);0:*1:**1:C).>575**))1-0999+**1**0**+**10//(/20*096+00<?C0)23**,)+).6(-(()(0((0,,)))(((
@M03506:14:000000000-AKVR1:1:1101:14966:11717 2:N:0:35
ACTCAGGACTACAAGGGTATCTAATCCTGTTCGCTCCCCACGCTTTCGCTCCTCAGCGTCAGTAATGGCCCAGAGATCCGCCTTCGCCACCGGTGTTCCTCCTGATATCTGCGCGTTTCACCGCTACACCAGGAATTCCGATCTCCCCTACCCCACTCTAGTCTGCCCGTATCGAATGCAGACCCGGGGTTAAGCCCCGGGCTTTCACATCCGACGCGACAGACCGCCTCCGAGCCCTTTACGCCCAATAATTCCGTACACCGCTCGCACCCTACGTCTTACACCGTCCCCTGTCCCGTGC
+
CC9CCCGEFGFGGGDGG<;CEFCEFFF@9FEGECFF@DGFGDGEGFGGGGGC8FC8FG@EEGC9ACFFD@EGG86,9CFDEGE:EEGE@CF:F@+B:<C<?F=8,C@EFA<,+CEB>7FFGG>FE:FFGAB<@<:EEE;,3CE=:BFGC+@8,1=>,@D9,@;A9=FDCG6C@8E6C8EF>,A*@EC5*>48CGFC*=C=8C889CFFD+;5ED8*>5)15CD5F3575*7*)55)4*<0+<*>9//)*3+***:C0(***).73:*./)/55CC88()*)-))((.7,),.7,)*6).(-
@M03506:14:000000000-AKVR1:1:1101:23371:11719 2:N:0:35
ACTCAGGACTACAAGGGTATCTAATCCTGTTCGCTCCCCACGCTTTCGCTCCTCAGCGTCAGTATCGGCCCAGAGACCCGCCTTCGCCACCGGTGTTCCTCCTGATATCTGCGCATTTCACCGCTACACCAGGATTTCCAGTCTCCCCTGCCGAACTCTAGCCTGCCCGTATCGACTGCAAGCTCGGCGTTGAGCCCCGAGTTTTCACAGCCGCCGCGACGGACCGCCTACGAGCTGTCTACGCCCCATAACTCCTGACACCGCCCGCCCCCTACCGATTACAGCGGATGCCGGCACGGAG
+
CCCCCGGFGGCGGGGGDGFG<CFGGFGGFGDGGGGGGGGGGGGGGGGGGDEGGGGGGGGGGGGC<FEGEEFEGGGGGDGGGGEEEDFGGGGGGBFGGGGGF8EFGEFGFFFGGGGCFFGGFFEGGGGGGFFCC7,,,CD;,@EC:E>EFGFG6C6EFGGFFFGGGDGF6E+,3A3CEGF7DCC,2>*1:C@8B6,C=A8/?75A7=EFFGF55)**:D)1))/:9DEFE*7/1)0)(0*3+07C<:*)**<)8*2*9)7C)8)/)2*0*.9))1:**(.1()).)((0(0())(()5)(-(
@M03506:14:000000000-AKVR1:1:1101:7211:11721 2:N:0:35
ACTCAGGACTACAAGGGTATCTAATCCTGTTTGCTCCCCACGCTTTCGCACCTCAGCGTCAGTACCGGGCCAGTGAGCCGCCTTCGCCACTGGTGTTCTTGCGGATATCTACGAATTTCACCTCTACACTCGCAGTTCCACTCACCTCTCCCGGACTCGAGATCGCCAGTATCAAAGGCAGTTCTGGAGTTGAGCTCCAGGATTTCACCCCTGACTTAACAATCCGCCTACGTGCGCTTTACGCCCAGTGATTCCGAGCAACGCTAGCCCCCTTCGTCTTACCGCGGCTGCTGGCACGAAG
+
CCCCCGGGGGGGGGGGGGGGGGGGGGGGGGGGGGGGGGGGGGGGGGGGGGGGFGGGGGGGGGGGGGGGGGGGGGGGGGGGGGGGGGGGGGGGGGGGGGGGGGGGDGGGGGGGGGGGGGGGGG9FFGGGG9EFGEGGGGGGGGGGGGGGGGGFGGGGEDFGGGGGGGGGGFGFGGFGDFGFEEFGGGG9FGGGECF,:CEFGGGGGGGFGGGGGFFGGGFGCDCEG3>DGDFGGFF:9D)=7CDD3>85C9:?FFGC*()*7<>C988?CFGFFC88C(7F<BBBF9(<9)82)4629)390
@M03506:14:000000000-AKVR1:1:1101:2147:11727 2:N:0:35
ACTCAGGACTACAAGGGTATCTAATCCTGTTTGCTCCCCACGCTTTCGTGCATGAGCGTCAGTGTTAGCCCAGAGACCTGCCTTCGCCATCGGTGTTCCTCCTGATATCTACGCATTTCACTGCTACACCAGGAATTCCAGTCTCCTCTGCCACACTCCAGCCTTGCAGTCCCAAATGCCATTCCCAGGTTGAGCCCGGGCCTTTCACATCTGGCTTACAAAACCGCCTGCGCACGCTTTACGCCCAGTAATTCCGATTAACGCTCGCACCCTCCGTTTTACCGCGGCTGCTGGCACGTCG
+
CCCCCGFGGGGGGG9ECFFGFGGFFG<EGEFFGFGGFEBFEE7FGFFGGGGDFFGGGGFGGGGGGFGGGGCCCGGGGGGGGGGFFGGGGGCFEFCGGFGGGGGCEG?FGFC?FG@FG9FGGGGGGGGGGGFG7@:A,EFCCFFGGGGFGGGGGGGGFGGDDFB,@=DFGGGF8EFFA=D=9=,7DFG86=,8,@FF?1:@+98D,@FGFF7CCC6,;?9,=?CF4**@E7;?D45?;*8C9@5CDG*=6;<+3;1*/6C5+17<<C83/)15)*/*2)0:.2)(((()-5046(49?32((
@M03506:14:000000000-AKVR1:1:1101:3147:11732 2:N:0:35
ACTCAGGACTACAAGGGTATCTAATCCTGTTTGCTCCCCACGCTATCGCGCCTCAGCGTCAGAACTGGTCTAGCTGGCCGCCTTCGCCACGAGTGTTCTCCCCCATCTCTACGCATTTCACCGCTACACAGGGAATTCCACCAGCCCCTCCCAGCCTCAAGTCCTGCAGTTTCTACCGACTAAATACGGTTGATCCGTACGCTTTCACGGTAGACATACAAAACCACCTACGCGCCCTTTACGCCCACTCATTCCGAACAACTCTTTCCCCTTCCGTATTACCTCGGCTGCTGGCACGGAA
+
CCCCCGGGGGEFGG?FGEFFFGGGGGGGGGGGGGGGGGGGGGGGGDFGGEGGGGGGGGGGGEGAFGF8FGGGFFGGGGGGGGGGGGGGDGG7FF@FGFGFFGGGGDGEG<FFGGGGGGGGFGGGGGGGGFFFCFCGGFGGGGGGG=BEGGGCG?FFCF8E?GFGGFGEGGGFFFGFGDE8::F6@DAGC@:BF,DCF9:A>C>CCFCE,*/94?F,+28,865=DF))=6;7D3)81C50+<5*9:E>=*;9*1>F*(91).)**A+1<6C@:FF*0(8<-46-5,0)(0-)/((**02--
@M03506:14:000000000-AKVR1:1:1101:3192:11755 2:N:0:35
ACTCAGGACTACAAGGGTATCTAATCCTGTTTGCTCCCCACGCTTTCGCGCCTCAGTGTCAGTTACAGACCAGAAAGTCGCCTTCGCCACTGGTGTTCCTCCATATCTCTACGCATTTCACCGCTACACATGGAGTTCCACTTTCCTCTTCTGCACTCAAGTCTCCCAGTTTCCAATGACCCTCCACGGTTGAGCCGTGGGCTTTCACATCAGACTTAAGAAACCACCTGCGCGCGCTTTACGCCCACTACTTCCGGATAACGCTTGCCACCTACGTATTACCGCGGCTGCTGCCACGTAG
+
CCCCCGGGGGGGGGGGGGGGGGGGGGGGGGGGGGGGGGGGGGGGGGGGGGGGGGFGGGGGGGGGGGGGGGFGGGGGGGGGGGGGGGGGGGGGGGFGGGGFGGGGGFGFGGGGGGGGGGGGGGGGGGGGGGGGGFGGFEGGGGGFGGGGGGFDCGGFGGGGGGGGGGGGFFGFGGFGEFGFCC=DCGDCEGGCFGGGEE>E8DGFG7BFFGG>9FFGCF6CFF7ECFFDFFFDD5?GFGFGGCCGG=8)=@+;6@**),7*8*837;*<64C;@4<82)*2).)(-(23()()/).2*58(,
@M03506:14:000000000-AKVR1:1:1101:3568:11771 2:N:0:35
ACTCAGGACTACAAGGGTATCTAATCCTGTTCGCTCCCCACGCTTTCGCTCCTCAGCGTCAGTTACGGCCCAGAGACCCGCCTTCGCCACCGGTGTTCCTCCTGATATCTGCGCATTTCACCGCTACACCAGGAATCCCAGTCTCCCCTACCGCACTCTAGCCTGCCCGTATCGACTGCAGGCCCAGGGTTGAGCCCTGGGTTTTCACCGTCGACGCGACAAGCCGCCTCCGAGCTCTTTACGCCCACAAATCCCGGACAACGCTTGCACCCTCCGTCTTACCGCGGCTGACGGCACAGAG
+
CCCCCGGGGGGGGGGGGGGGGGGGGGGGGGGGGGGGGGGGGGGGGGGGGGGGGGGGGGGGGGGGGGGGGGGGGGGGGGGGGGGGGGGGGGGGGGGGGGGGGGGGGGGGGGGFFGGGG<FGGGGGGGGFFFFG7F:<FGGGGGGFDGGGGGGGEGGGEGG7;CFFCGGG>;8F>CCE7*1@?:CEEGGEED,*BCEFC88C***:*49++2C3*)=8)/)/)12:/)75C*)1)08)8C*02<>5CGC)*2*/*)2>)-9/8F>/9*15F/>))***;,8/)64(((33()((0-2)))((,
@M03506:14:000000000-AKVR1:1:1101:23901:11790 2:N:0:35
ACTCAGGACTACAAGGGTATCTAATCCTGTTTGCTCCCCACGCTTTCTCGTCCCAACGTCAGTCACCGTCCAGAGAGCCGCCTTCGCCACCGGTGTTCCTCCTGATATCTACGCATTTCACCGCTACACCAGGAATTCCACTCTCCTCTCCGGGACTCGAGTCCGCCCTTTCCCAATGCCCTTTCGGGGGTTAGCCCCGGGCTTTCACATCAGACTTAGCCGACCGCCTACACGCCCTTTACGCCCATGGATTCCGAACAACGCGTCCACCCTCCGTATTACCGCGGCTGAATCCCCGGCG
+
@C-8AFG<FF-;<9,--C6EFG9,CF@@CFFFCECGGGG8FFEGGG<,E@@FF:,,8@FDF7FE,CC@ECF,9,C,,DEF:F@CF,7,6FFDFGCBF?C5BEF8EFEFFE,FA=:CGFF9<CCBF7=4,9+A++AFCDFAF;FGG89E>D,+6+@+,6>=@EC9C:+++,6,7EFDC:<D6@F,@*31*1=**0?E65*7*5C:C0:9+3;DG6967:C7*9)*99).1*7+*))/-7?<07*19=*)**30/4***4CGF)0))**)**005*A**(0<)))(,(-5(.()*))*770((
@M03506:14:000000000-AKVR1:1:1101:3359:11802 2:N:0:35
ACTCAGGACTACAAGGGTATCTAATCCTGTTTGCTCCCCACGCTTTCGTGCCTGAGCGTCAGTATTGGCCCAGGGGGCTGCCTTCGCCATCGGTGTTCCTCCACATATCTACGCATTTCACTGCTACACGTGGAATTCTACCCCCCCCCGCCATACTCTAGCCCGCCAGTCACCACTGCAGTTCCCAGGTTAAGCCCCGGGGTTTCACATCCGTCTTCGCAAACCGCCTGCGCACGCTTTACGCCCAGTAGTTCCGATTAACGCTCGCCCCCCCCGTATTACCGCCGCTGCTGGCCCGTCG
+
CCCCCGGGGGGGGGGGGGGGGGGGGGGGGGGGGGGGGGGGGGGGGGGGF,C,E6CFGGGGGGGGGGG9EFGGG,F++@6FGGGGGGDGG,EFGG7FGGGGGG<,AE5EFG,EFGEGGGGGG<FGGEFGG74F=FEFGG=A7,@BCE+B+@CE5+,@EFGFFG,3@EG8;FD2>9?*4?EC8>,6<C,,4BC,?,B?E*=*8)=:EC+CCCF*/1A=7*02*)/:DCD@=54>50>)75>*0</9<E5.3++1*9DG72**0973*2*8*7C>))2:A;FE:<<13(7B0)(,)((*0)-((
@M03506:14:000000000-AKVR1:1:1101:17116:11814 2:N:0:35
ACTCAGGACTACAAGGGTATCTAATCCTGTTTGCCCCCCTAGCTCCCGCGCAGCAGTGTCAGGAACGGGCCAGAGAATCGCTTTCGCCACCGGCGTTCCTCCCGATATCTACGCATTCCACCGCTACACCGGGAATTTCATTCCCCCCCCCCGCCCCCCTGCCCTGCAGCACGAGGGCCAGTTCCATGGGTGAGCAATCGGCTGCCATCCCCGCCTTACACGCCCACCGACGCGAGCTTGATGCCCACTAAATCCCAGCAACGCTAGCCGCCCCCGCCTCACCGCCGTGGCCGCGGCTACC
+
CC9<CC,FFGFFGF@FEE8,,EEGGFDED@EE<F,C,@@7FEFGA,FFFFFG7FFG@,CFGGGF8<BFEE:CD<CFGDAFGF7C9FGGC?EFC+4@FEF<FAF7F46@FCGD<>F:=,FADFGD>@+AFFFEEE+@C,8@;,@,5@CE*>CC*:C5*?E**=BF+*3<8+*22*/***//*30<++++;A<88/:+*2+*17::*/++39*>/):*579C*/)/17>)*10*9)0)())**+0:4:+)*3+9*00*247*84559*29C))))1/:*()*((.(((4)()(,)1()))(.(
@M03506:14:000000000-AKVR1:1:1101:21648:11835 2:N:0:35
ACTCAGGACTACAAGGGTATCTAATCCTGTTTGCTCCCCACGCTTTCGCACCTCAGCGTCAATATGTGTCCAGTAAGTCGCCTTCGCCACTGGTGTTCTTCCGAATATCTACGAATTTCACCTCTACACACGGAATTCCACTTACCTCTCCACAATTCTAGCGATGCAGTCTTAAAGGCAATTCCGGAGTTGAGCCCCGGGCTTTCACCTCTAACTTACAAAGCCGCCTACGTGCGATGTACGCCCAGTAATTCCGAACAACGCCACCCCCCTCCGGACTACCGCAGCTACTGGCCGGGCG
+
CCCCCCDEDFFFFGGGGFFFCGGGFFGGGGGGFAFGGGGGGCCEEFGGGGGGCFE8FEFG>EGFFGGFF,CFGGGEFG9:FGG7FFECC@?A<C?FFBFA@?CC:FDFFGGFFE,AF,@FCFEGF9FGF,@C7@7FFGGGA4@ACDDGGGGC,@?DBC;FGFEGGEDFGGCFFCF9E9EGFG8D98@++CF,D6D:D@8::5CFFGF:C*@F9FDC=*99D**8?)85EC;7*2)8(/)3+1983CC:+?@FA:2226)*.))))2*)2))))1;*/()/.(.40-(5(*.)/56*).((,
@M03506:14:000000000-AKVR1:1:1101:16768:11843 2:N:0:35
ACTCAGGACTACAAGGGTATCTAATCCTGTTTGCTCCCCACGCTGTCGCGCCTCAGTGTCAGCCAGAACCCAGCAGGCCGCCTTCGCCACCGGTGTTCTTCCGGATCTCTACGCATTCCACCGCTACACCCGGACTTCCACCTGCCCCTATTCTGCTCGAGTGACCCAGTCCGCACGGCCGACCCGAGGTTGAGCCTCGGGCTTTCACCGCCCGCTTCGGTTACCGCCTCCGCGCCCTTTCCGCCCCGTCATTCCTGACAACGCCCGCCCCCCCTTTATTCCCGCGGCGCCCGGCCCCTCG
+
CCCCCGGGGGGGGGGGGAFGEGGGGGGGGGGGGGGFGGGGGFFGFGGDGGGG>EGDFGGGGGCGGGDEGFEGGG@FDFEGGGECDCFGEGG==F+BCFFFGFGGGGFGGG,E7FGGEGGCGGEGGCF9FACFEF+>AEDCFFFCEGGFF7D:D:=FFE6+@@D7E,@:D?,<*:8@:>C51*:C*48*/*4<++>@<CC58DE*+0+<C5C)*)/19*77*1*<2*<@G34*9>@C2).++3*/9>*7***0*9**2)99@>))//*)*8D)<C**+.*0-6)479(0()((0(-)))(--
@M03506:14:000000000-AKVR1:1:1101:3612:11855 2:N:0:35
ACTCAGGACTACAAGGGTATCTAATCCTGTTTGCTCCCCACGCTTTCGCGCCTCAGCGTCAGTCTCGGTCCAGAGAGCCGCCTTCGCCACCGGTGTTCTTCCCAATATCTACGAATTTCACCTCTACACTGGGAATTCCACTCTCCTCTCCCGACCTCTAGCATACCAGTCCCAGACGCACCCCCCAGTTTAACCCCGGGGCTTTCCCGCCTGACTTGGTCCCCCGCCTGCGCGCCCTCTACGCCCAGTAATTCCGACCACCGCCCCCCCCCTCCGTCTGACCGCGTCGCATGGCACTACG
+
CCCCCGGGGGGGGGGGGGGGGGGGGGGGGGGGGGGGGGGGGGGGGGGGGGGGGGGGGGGGGGGGGGGGGGGGFFGGGGFGGGGGGGGGGGGGGGGGGGGGGFDGGFGGGGGGGE8EFGGGGGBFFGGGGFFGD?8F,ECEF;E9DFCFAFG8=E+36,,@@A3=9EDFF,D:8<>,15:EG5*5@>*;,?,@;7BF>ECE*/::8+2<*))**2@G+C42;64E))8./7>*177D(>)*3:*57**)+0<**1*2>(77)8)/)*1017C3)1;**(8*)6?66>(8()(-<((*/...,
@M03506:14:000000000-AKVR1:1:1101:11335:11870 2:N:0:35
ACTCAGGACTACAAGGGTATCTAATCCTGGTTGCTCCCCACGCTTTCGCGCCTCAGCGTCAGTAATGAGCCAGTGTGTCGCCTTCGCCACTGGTGTTCTTCCGAATATCTACGAATTTCACCTCTACACTCGGAGTTCCACACACCTCTCTCATACTCAAGGCCGCCAGTATTAAAGGCAATTCCAGGGTTGAGCCCTGGGCTTTCCCCTCTAACTAAACGACACGCCTACGCTCCCTTTACGCCCAGTAATTCCGAGCAACGCTACCCCCCTCCGTATTACTCCGCCTGCTGGCAGCGAA
+
CCCCCGGGGGGGGGGGGGGGGGGGGGGGGGGGGGGGGGGGGGGGGGGGGGGGGGGGGGGGGDGCADFGGGGGGGGGGGGGGGGGGGDGGGFFGGGGGGGGGGGGGGFGGECAF:FFEEGGGGGFGGGFFFGDCCGGGGGGGFGGGGCFFGGGDDA=FGGGFEC,@EEGGE,@EGGGGGGGGGF;FGGG>DFCFGC:DF5CGDCDD,,=>7>*,BC7+;665CG*C8B3FD4*7):927=8+=DG578)A+97*9*7*4CC@F@GC**888D:)*;?83)<4:)),4(.(<(4)(-*)),((
@M03506:14:000000000-AKVR1:1:1101:15359:11911 2:N:0:35
ACTCAGGACTACAAGGGTATCTAATCCTGTTCGCTCCCCACGCTTTCGCTCCTCAGCGTCAGTACCGGCCCAGAGTGCCGCCTTCGCCACCGGTGTTCCTCCTGATATCTGCGCATTTCACCGCTACACCAGGAATTCCGCACTCCCCTACCGGACTCGAGTCATGGCAGTATCGAGTGGCGTCTCCGAGTTGAGCCCGGAGTTTTCACACCCGACTTGCCAAACCGCCTACGAGCTCGTTACGCCCAATAAATCCGGACAACGCTCGCCCCCTACGTATTACCGCGGCTGCTGGCACGTA
+
CCCCCGGGGGGGGGGGGFGGGGGGGGGGGGGGGGGGGGGGGGGGGGGGGCGGGGGGGGCGGGGGGGGGGGGGGGGGGGGGGGGGGGGGGGGGGGGGGGGGGGGGGGGGGGGGGGGGCGGGFGGGGGGGGGGDFCFGGFGGGGGGGGGGGGGGGGEGGGFGGGGGFGGCFEGGFAEGGGGGGGDGDGGG8EGCCCFC65EEEG5C+:@9FCGGCDGGG<=EG>FC<DEFG35CDDEGF9):C57DCCEDECF6=@>CD13738F)9*:>=)975)2;5(9+(.6)((-)(.,4)5:C46?:(
@M03506:14:000000000-AKVR1:1:1101:20771:11935 2:N:0:35
ACTCAGGACTACAAGGGTATCTAATCCTGTTTGCTCCCCACGCTTTCGCGTCTTAGCGTCAGAAACCGTCCAGATAGCCGCCTTCGCCACTGGTGTTCTTCCCAATCTCTACGTATTTCACCACTACACTGGGAATTCCACTATCCTCTCCGGTCCTCTAGTCACCCAGTACCGAGTGCATTTCTTGAGTTGAGCGCAAGGCTTTCACACCCGACTTGGGCAACCGCCTACACGCGCTTTACGCCCAGTAATTCCGAACAACGCTAACCCCCTTCGCCTTACCGCGGCTGCTGGCCCGAAG
+
CCCCCGGGGGGGGGGGGGGGGGGGGGGGGGGGGGGGGGGGGGGGGGGGGGGGGGGGGGGGGGGGGGGGGGGGGGGGGGGGGGGGGGGGGGGGGGGGGGGGGGGGGGGGGGGGGGGGGGGGGGGGGGGGGGGGGFGGGGGGGGGGGGGGGGGGGGGGGGGGGGGGGGGGGGGGGGGGGGGGGGFFGGGF6EFFEGGGGG>EGGGGGGEGGGGGGGDECC4CCFGGGGEDC55+;5><6D8;+ADC9C:FGFC7*9D4D1C5?.095A*9FFC@>08**(8:)8::101;3)37)(4*8>4(-
@M03506:14:000000000-AKVR1:1:1101:11117:11935 2:N:0:35
ACTCAGGACTACAAGGGTATCTAATCCTGTTCGCTACCCACGCTTTCGCTATTCAGCGTCAGTTCCGGCCCAGACCACTGCCTTCGCCATCGGTGTTCCTCCTGATATCTGCGCATTTCACCGCTACACCAGGAATTCCGTGGTCCCCTACCGGACTCTAGCCATAGCAGTATCGGATGGCCGCTCCAGGTTGAGCCTGAAGTTTTCACACCCGACTTGCTAAGCCGCCTACTAGCCCTTTACGCCCAATGAATCCGGACAACGCTTGCACCCTACGTGCTCCCGCGGCTGCTGGCCCGTA
+
CCCCCGGGGGGGGGGGGGGGGGGGGGGGGGGGGGGGGGGGGGGGGGGGGGGGGGGGGGGGGGGGGGGGGFGGGGGGGGGGGGGGGGGGGGGGGGGGGGGGGGGGGGGGGGGGGGEEGFGGGGGGGGGGGGGGCEGGAFFGGGGGGGGGGGGFGGGGGGGGGGGGGGGGGGFGGGGDDB>8EEGDCGGGGGGDGFGGGGGFGGFCGFGGGFGGGGDGG:FFGCDGFGFFGDAGGFFG8FFGG+:CD=EF5CFFF6>C39CE>@F5C;E58*9:>CC=*4)7:),4>B3>>FBFF773)899(
@M03506:14:000000000-AKVR1:1:1101:17841:11937 2:N:0:35
ACTCAGGACTACAAGGGTATCTAATCCTGTTTGCTCCCCACGCTTTCGCACCTCAGCGTCAGTATCGGGCCAGTGAGCCGCCTTCGCCACTGGTGTTCTTGCGAATATCTACGAATTTCACCCCTACACTCGCAGTTCCACTCACCTCTCCCGAACTCCAGTCTCCCAGTATCGAAGGCAGTTCTGGAGTTGAGCTCCAGGATTTCACCCCCGACTTAAGAAACCGCCTACGTGCGCTTTACGCCCAGTTATTCCCAGCAACGCTAGCCCCCTTCGTATTACCCCGGCGGCTGGCAGGCCG
+
CCCCCGGGGGGGGGGGGDGGGGEFGFGGGGGGGGGGGGGGDGGGGGGGGGGGCFFFFGBFGGGCDGGGEGGGGGGFCFEEGGECFGGGFGGGFGFGGGGGDEEG7FDFGG9FG><ECCFGGG8FFFGGGD,AFFFCEEFEGFG,@E9DEF8D8@68?F,@DDF8DGFG8@53@+63@EFFC8<CECE78BECF?G9D61,5*5A<:7:<C>)?)=??+=<+1*A2).)>*8*208),8)20<D3DC570++9/9C**846?F35*C*);5C))*2;:,)+.)).((.3-0(4.(4*)0,((
@M03506:14:000000000-AKVR1:1:1101:7182:11956 2:N:0:35
ACTCAGGACTACAAGGGTATCTAATCCTGTTTGCTCCCCACGCTTTCGTGCCTCAGCGTCAGTATCGGGCCAGTGAGCCGCCTTCGCCACTGGTGTTCTTGCGAATATCTACGAATTTCACCTCTACACTCGCAGTTCCACTCACCTCTCCCGAACTCAAGATCCTCAGTATCAAAGGCAGTTCTGGAGTTGAGCTCCAGGATTTCACCCCTGACTTAAAGACCCGCCTACGCACCCTTTCCGCCCAGTGATTCCGAGCCACGCTAGCCCCCATCGTATTACCGCTGCTGCTGGCACGGCG
+
CCCCCGGGGGGGGGGGGGGGGGGGGGGGGGGGGGGGGGGGGGGGEGGGGGGGGGGGGGGGGGGGCGGGGGGGGGGGG8@FGGGEGGGGGGGDGFGGGGGGGGGFGGGGGGGGGGCFGGGGGGDFGGGGG9FGEECFFGGFFGF@FFDGGGGGDCCEGG9,>,@FFCFFGFFBEDFFGFFFEGFGGGGC6FE;;DFGGGGFFGGGGGGGGF4/=7CDFC>C:D4=?DBBGGA=<.58<GA>+A5CDDEF?B51;AD*9(1*0<;D9*::*75>)9@**()34:4(--(7)0<??((*1.(((
@M03506:14:000000000-AKVR1:1:1101:23514:11968 2:N:0:35
ACTCAGGACTACAAGGGTATCTAATCCTGTTTGCTCCCCACGCTTTCGCACCTCAGCGTCAGTACCGGGCCAGTGAGCCGCCTTCGCCACTGGTGTTCTTGCGAATATCTACGAATTTCACCTCTACACTCGCAGTTCCACTCACCTCTCCCGGACTCAAGCACCTCAGTATCAAAGGCAGTTCTGGAGTTGAGCTCCAGGATTTCACCCCTGCCTTAAGACGCCGCCTACGTGCGCTTTACGCCCAGTGATTCCGAGCAACGCTAGCCCCCTTCGTATTACCGCGGCTGTCGGCCAGAAG
+
CCCCCGGGGGGGGGGGGGGGGGGGGGGGGGGGGGGGGGGGGGGGGGGGGGGGFGGGGGGGGEGGGGGGGGGGGGGGGGGGGGGGGGGGGGGGGGGGGGGGFGGD7FFFGCFGGGGGGDFFGGGGGGGGGDGGEEGGGFF;DGGGGGDFFGFFGGEGGFGDFG8=FCGDFEG,3@;EGGEF88;,7,;A6DF9;CGAFC?9,?,D,CFFG@DCF*=C@CF9FG<CD5ABECA*0)896388++*9C=E7<E7*8/***(1*)8)55**):<G>.2;5:3)626)(-((8()())-(1))(..
@M03506:14:000000000-AKVR1:1:1101:19905:11983 2:N:0:35
ACTCAGGACTACAAGGGTATCTAATCCTGTTTGCTCCCCACGCTTTCGTGCCTCAGCGTCAGTATCGGGCCAGTGAGCCGCCTTCGCCACTGGTGTTCTTGCGAATACCTACGAATTTCACCTCTACACTCGCAGTTCCACTCCCCTCCCCCGAACTCATGATCCTCAGTATCAAGGGCAGTTCTGGAGTTGAGCTCCAGGATTTCACCCCTGACTTAAAGACCCGCCTACGCTCCCTTTACGCCCAGTGATCTCGAGCCACGCCACCCCCCTCCGGACTACCGCGGCTGCCGGTCCGGAG
+
C<<@CF@ECCC<FFDF;FGCFECEEGGGGGFA<FE9FFGFE:C@FCFCFGCD@<<EEFGFGGFC<FB@CEF7F,F<EGFGGG76CDFCBBD<E<9F?FE?A<:>8FG9FEF@G7,ABFA5AF,=<E<EA=A=FC7??FGFF,4,=@,3+6+@===BDEC,>,37;DGFCD,,7,,:,BC8>@,,E;9CGF85;<:9EGG7:*,2,2=E,*39:6C9:@F9+:CFC4?8*9;ED)5),*+++2*2:5C46+<6**:76(9*)7@C38*>C@D35*/**(.1(.((40()()2(8,-5>>(4-
@M03506:14:000000000-AKVR1:1:1101:4073:12015 2:N:0:35
ACTCAGGACTACAAGGGTATCTAATCCTGTTTGCTCCCCACGCTTTCGCACCTCAGCGTCAATATGTGTCCAGTAAGTCGCCTTCGCCACTGGTGTTCTTCCGAATATCTACGAATTTCACCTCTACACTCGGAATTCCACTTACCTCTCCACAATTATAGCGATGCAGTCTTAAAGGCAATTCCGGGGTTGAGCCCCGGGCTGTCACCTCTACCTTACAAAGCTGCCTTCTTTCGCTTTACGCCCAGTAATTCCGAACAACGCTAGCACCCTCCGTATTACCGCGCATGTCGGCCGGGAG
+
CCCCCEFFDGCEEGF9EEFGGFFF9<FCDC;CF9FDC<@CFFD@FFGGGGD@,CFGGGGGGGFGGCG9<F@FCC<<FG9FGDFGCGCGGGGGGGDB,CFC,BCFCCBFF<DAD=,AFGA@DCA?FFGF@,A<:==F<EFGG9EFG8FA48>DFC?FG,@4,@CDFCEFFE,E:D>FGGGFG8EGFB>8+@BCD6,@D5@>5CG*DEDGF2@DG8<C++/4=CFG**889+*,++45298C975<D5::<C+17AFG<2)15>7C<*20+7*85FE*:1:?A<A:;3()().)),(*).(((
@M03506:14:000000000-AKVR1:1:1101:24104:12017 2:N:0:35
[truncated: 37,317,991 more chars]
