# Supplementary material for: Differential responses of the acidobacterial community in the topsoil and subsoil to fire disturbance in Pinus tabulaeformis stands
Source: PeerJ. 2019 Dec 11;7:e8047. doi: 10.7717/peerj.8047 (PMC6911345; doi:10.7717/peerj.8047)
Supplement: Supplemental Information 18 — M, moderate severity; C, represents a repetitive sample; 10, topsoil (0–10 cm). [file peerj-07-8047-s018.gz › peerj-07-8047-s018]

@M03506:14:000000000-AKVR1:1:1101:8774:1054 1:N:0:36
NGAACTCCTACGGGAGGCAGCAGTGGGGAATCTTGCNNANNNNNNNNAAGCCTNNNNNNNCAACGCCNNNNNNNGGATGACNNNNNNNGGGTTGNNNNNNNNTTTCAGCNNNNNNNNNNNNNNCGGTACCNNNNNNNNNNNNNNCGNNCANNNNNNNNCCNGCAGCNGCNGNNNNNNNNAGGGNNCNNNNNNNNNNNNNNNNNNNNNGNNNTNANNNNNNNNTAGGCGNNNNNNNAAGCCGGNNNNNNNNNCGCCAAGCNNANNTNNGNNNNNNNNNTNGNAAANGCNNGNNNNNNAGNTT
+
#8ACCGGGGFGFGGGGGGGGGGGGGGGGEGFFGGFG##:########9:CFGG#######::CFGGG#######::CFGGF#######::9FD7########::BD@FF##############+::B7?E##############:3##8:########58#+83<:#*5#6########61>B##1#####################4###1#3########*13;8:#######*2;*5:E#########2*229:01##*##*##1#########0#1#)0/#)*##1######)0#)0
@M03506:14:000000000-AKVR1:1:1101:20799:1114 1:N:0:36
CGAACTCCTACGGGAGGCAGCAGTGGGGAATATTGGACANNNNNNNAAAGCCTNNNNNNNCAATGCCNNNNNNNTGATGAANNNNNNNGGGTTGTNNNNNNNTTTTACCCGGGATGNNNNNNNCAGTACCGGGANAATANGCCCCGGCTAANNNNNNNCCAGCAGCCGCGGTNNNNCNNAGGGGGCTNGCGTTNTTCGGAATTACTGGGCGTAANNNNNNNGTAGGCGNNNNNNNAAGTTAGAGGTGAAAGCCCGGAGCTTAACTCCGGAANNNNCNTTAAGACTGCATCGCTNGNATCAT
+
CCCCCGGGGGGGGGGGGGGGGGGGGGGGGGGDGGGEGGG#######::DFGGG#######::DFGGF#######9:CCGGG#######::DGGGG#######::BFGGEGEGGGCF#######::ABFGGGEGD#:BFG#:=@FGCGGGGG#######566FFFGGGGGGGC####1##*6@@FGE:#4=FF@#44BFGGEGGG7:98CC?GCC#######2288FGG#######//2**<<FGG7FGF?FEF::DCDDDCFD?C*ACGD5####2#01797*<+95?<C@1)#.#.)07)
@M03506:14:000000000-AKVR1:1:1101:21525:1116 1:N:0:36
TGAACTCCTACGGGAGGCAGCAGTGGGGAATTTTGGACANNNNNNNCAAGCCTNNNNNNNCCATTCCNNNNNNNGGGTGAANNNNNNNGGGTTGTNNNNNNNTTTTGTACGGAACGNNNNNNNTTTGGTTAATANCTGGNGCTGATGACGGNNNNNNAAGAATAAGCACCGGNNNNCNNCGTGCCAGNAGCCGNGGTAATACGTAGGGTGCAAGNNNNNNNCGGAATTNNNNNNNGTAAAGCGTGCGCAGGCGGTGATGTAAGACAGGTGGNNNNTNCCCGGGCTTAACCTGGNGNCTGCA
+
@CCCCGGGG9FGGGDEGDGGGGGGGGGGFEGGGGGGGGD#######6:CFFGG#######::CFGFG#######::CFGGG#######::DFGGF#######+::D=FCGGD7CFG#######::B=DFFEBCF#:BDF#:ADFGFGFGDC######3:@FFE9DGGFGCF:####*##36>F@FC?#*1>7<#61*=8EFFGC,2CEEEE<C+#######/3=1;C8#######2/*9*99CCECEDG5*:>EGG5@>FD7C7?<F3+**####*#01*9>D=58*99*/47#)#0).5)
@M03506:14:000000000-AKVR1:1:1101:15411:1154 1:N:0:36
CGAACTCCTACGGGAGGCAGCAGTGGGGAATCTTGCGCAATNGCCNAAAGGCTGACGCAGCGACGCCGNGTGNGGGATGAAGCATTNCGGTGTGTAAACCACTGTTGCCCGGGACGAACAGCTTCTTTCGAGGAGCCTGACGGTACCGGGTGAGGAAGCACCGGCTAACTCCNTGNCAGCAGCCGCGGTAATACGGAGGGTGCGAGCGTTGTCCNGNNTNNCTGGGCGGNNNNNNCGCGTAGGTGGCGCGAGTAGTCAACGGTGAAAGCCCGGGGCTCAACCCAGGGTCGGCCGTCGATAC
+
CCCCCGGGGGGGGGGGGGGGGGGGFGGGGGGGGGGGGGFGG#:DF#:CCEGGGGGGGGGGGGGGGGGE#:CF#:CFFCGGGGGGGG#:BFGGGGGGGGGGGGGGGGGGGGGGGGGGGGGGGGGGGGGGGGGGGDGGGGGGGGGGGGFGGDFGGGGFFFGFGGGGGGGGGGGG#6=#6=FFGGGGGGGGGDE,FGFGGGGGGGGGGGEG?C8CGF#2##1##*2;EFGG*######*2;C@ECCGGGGGGCCEDCG*@F>DCC7756+>F*7>DGGCDF4CC:B*/)7)4C57@5.0<5>:7
@M03506:14:000000000-AKVR1:1:1101:12177:1158 1:N:0:36
CGAACTCCTACGGGAGGCAGCAGTGGGGAATATTGGACAATNGGCNAAAGCCTGATCCAGCAATGCCGNGTGNGTGATGAAGGCCTNAGGGTTGTAAAGCTCTTTTACCCGGGATGATAATGACAGTACCGGGAGAATAAGCCCCGGCTAACCCCGTGCCAGCAGCCGCGGTNATNCGGAGGGGGCTAGCGTTGTTCGGAATTACTGGGCGTAAAGNNCNNGTAGGCGGNNNNNTAAGTTAGAGGTGAAAGCCCGGGGCTCAACTCCGGAATTGCCTTTAAGACTGCATCGCTAGAATTGT
+
CCCCCGGGGGGGGGGGGGGGGGGGGGGGGGGGGGGGGGGGG#:DF#:DFGGGGGGGGGGGGGGGGGGG#:CF#:CFGGGGGGGGGG#:CFGGGGGGGGGGGGGGGGGGGGGGGGGGGGGGGGGGGGGGGGGGGGGGGGGGGGGGGGGGGGGGGGGGGGGGGGGGGGGGGEG:#65#6@FFGGGGGDGGGGG<FEGFGGGCEGGGGGGGGGGGG5FC##*##22;CC9EE#####**2;FGGGFGGFFGGFC*9CEGGFG)1<76AFGGGCC59C>E7=FFDF?FCFCBFFB0)78696=@0
@M03506:14:000000000-AKVR1:1:1101:11761:1172 1:N:0:36
CGAACTCCTACGGGAGGCAGCAGTAACGAATCTTCCGCAATGCGCNCAAGCGTGACGGAGCGACGCCGCGTGGAGGTTAAGTCCTTCGGGATGTAAACTCCTGTCAGGGGCTACCAAGTCCTGAGGAGCCCCAGAGGAAGGCACGGCTAACTCTGTGCCAGCAGCCGCGGTANTANAGAGGTGCCGAGCGTGAGGCGGAATCACTGGGCTTAAAGCGCGNNTAGGCGGGNCNTTAAGTGTCCTCGTGAAATCCTACGGCTCAACCGCGGAACTGCCGGGCATACTGGCGATCTTGAGGCAC
+
CCCCCGGGGFGGGGGGGGGGGGGGFGFGGEFGGGD@CFGGGGGGG#:CC<CFGEFFCFEEECEEEGG@CCGGGCEGEFDFCEGGG9E@BBC:CFGGGGGEFGEF,AA=FDEDFGFEFGEF?FCEFFFGGFFGGGGGGFGFDEGGC:C>FFGGGGGEGFGGGFFCF:<FFGGC#46#6@CFFF@FEECCEE<*=C7<C8:EEFGDEFFF5>CE<CC7?EE##2/;CFGGC#*#*2/*:2:<E?+0//:75<+0>+AC8)5):CFGG<*C5)/09CGGG)))17?CGF457971)9846)3)8
@M03506:14:000000000-AKVR1:1:1101:19062:1200 1:N:0:36
CGAACTCCTACGGGAGGCAGCAGTGGGGAATCTTGCCCAATGGGCGAAAGCCTGAGGCAGCAACGCCGCGTGTGGGATGAAGGCCCTTGGGTTGTAAACTACTTTCAGAAGGGACGAAGATGACGGTAACTGCAGAAGAAGCACCGGACAACTACGTGACAGCAGCCGCGGTAAGACGCAAGGGGCGAGCGTTGTCCGGATTTAGTGGGCGTTAAGAGCTCGTAGGCGGCGCAGAACGTAGGGAGTGAAACCATCAAGCTGAACCTGGAGACGCCACCTCATACTGCTGTGGCCAGAGTCC
+
CCCCCGGGGGGGGGGGGGGGGGGGGGGGCGGFGGGC<FEGGGGG8C+@F+CFGGG<<FGGG?FGGGGGGGGGCFFGGGG8EGG8F@G<FGDGGGGGGGG,CEFFF?,9,<EEGG7=EGEEE<<5BFG++:E?,,B,BF83=>,B<=F+@:,5DCG*5@,*,,@F<::*>57<7<,,2=*1*4**1C<=8*:C**A+<>*:;*<0<3+/;FG8*;*@7C6+35/;*;+:C5*1:5?C*:9*:7C*:*02+0+:*++9+0**3+2+*2A*:*+0*/15*)2*219<+97*.*/:3)955F=**
@M03506:14:000000000-AKVR1:1:1101:9638:1206 1:N:0:36
CGAACTCCTACGGGAGGCAGCAGTGGGGAATCTTAGACAATGGGGGCAACCCTGATCTAGCCATGCCGCGTGGGTGATGAAGGCCTTAGGGTCGTAAAGCCCTTTCGCTGGGGAAGATAATGACGGTACCCAGTAAAGAAGCCCCGGCTAACTCCGTGCCAGCAGCCGCGGTAATACGGAGGGGGCTAGCGTTGTTCGGAATGACTGGGCGTAAAGCGCGCGTAGGCGGATTGGGAAGTTGGTGGTGAAATCCCGGGGCTCAACCTCGGAATGGCCTCCAAGACTGCTGGTCTTGAGTTCG
+
CCCCCGGCFGFE7CFEGGGGEFGFGGEEGEGF9FGFGG<EAFGGGGGGGGGGGEF9@CFFFAEFFGGDGGGGGD=F7EFFA9FFGCFFEEDGGGFFGGF9FDGGCFEG7FGGGFDFGFGGCGGFFGC<>FDCFFGGGGFFE8F3>::@+@,>==FG<+>D93BCFGGE><@FG*7;FFCEGECFGG>8E?FG*:=<9BC55CG7C++;C5EEEC8<9?C58EECEGC/*:*;:=*10;CC9C*:C>F7+<++9<5):;DC79=?6<6CEC5)*9F+*)1976):FF4426.)9*66)1/87
@M03506:14:000000000-AKVR1:1:1101:14794:1210 1:N:0:36
CGAACTCCTACGGGAGGCAGCAGTCGGGAATTTTGGGCAATGGGCGAAAGCCTGACCCAGCAACGCCGCGTGAAGGATGAAATCCCTCGGGATGTAAACTTCGCAAGAATAGGAAGAATAAGGAGGGGTTAACAACCCTTTTGATGACGGTACTATTTGTAAGCTCCGGCTAACTCCGTGCCAGCAGCCGCGGTAATACGGGGGGAGCAAGCGTTGTTCGGATTTACTGGGCGTAAAGGGCGCGTAGGCGGCCGAACAAGTCACTTGTGAAATCTCCGGGCTTAACTCGGAACGGTCAAGT
+
CCCCCGGGGGGGGGGGGGGGGGGGGGGGGGGGGGGGGGGGGGGGGGGGGGGGGGGGGGGGGGGGGGGGGGGGGGGGGGGGGGGGGGDGGGGGGGGGGGGGGGGGGGGGGGGGGGGGGGGGGGGGGGGGGGGGGGGGGGGGGGGGGGGGGGGGGGGGGGGGGGGGFGGGGGGGGGGGGGGFEGGGGGGGGGDGGGDGGGGGGGGGGGGGGGGGGGGGGGGGGDE5FGGGGGGGGECE=7CEGGDEGCEGGG5E9CEGGFGGGGFGE>FD6:CFGGG77>DD<5@EG*>437)3755@D@FF7
@M03506:14:000000000-AKVR1:1:1101:16187:1220 1:N:0:36
CGAACTCCTACGGGAGGCAGCAGTAAGGGATATTGCGCAATGGGCGAAAGCCTGACGCAGCAACACCGCGTGGAGGATGAAGGCCTTCGGGTCGTAAACTCGTTTTGACGCTGACGAGGAAGGACGGTAGGCGTCGAAGAAGTCACGGCTAACTACGTGCCAGCAGCCGCGGTAAAACGTAGGTGGCGAGCGTTATCCGGATTTACTGGGCGTAAAGGGTGTGCAGGCGGGCTGTTAAGTGGTGTATGAAATATCCCGGCTCAACCGGGAGAGGTTATGCCAGACTGGCAGTCTAGAGAGG
+
CCCCCGGGGGGGGGGGGGGGGGGGGGGGGGGGGGGGGGGGGGGGGGGGGGGGGGGGGGGGGGGGGGGGGGGGGGGGGGGGGGGGGGGGGGGGGGGGGGGGGGGGGGGGGGGGGGGGDGGGGGGGGGGGGGGGGGDGGGGGGGGGGGGDGGGGGGGGGGGGGGGGGGGGGGGGGGGGGGGFGGDFFGGGGGGGGGGGGGGGGDEGGGGGGGGG>ECFFGGGDE?CFFFGGGGGCE@CCFF?<EEFGGGGEFFFFGGG6<CCGEGG?*>DE57.>C9CFFF:C@FGG@C4(>>.<@F=*9*0)
@M03506:14:000000000-AKVR1:1:1101:16639:1245 1:N:0:36
CGAACTCCTACGGGAGGCAGCAGTGGGGAATTTTGGACAATGGGCGCAAGCCTGATCCAGCAATGCCGCGTGAGTGAAGAAGGCCTTCGGGTTGTAAAGCTCTTTTGTCAGGGAAGAAACGGTAGAGGCTAATATCCTTTGCTAATGACGGTACCTGAAGAATAAGCACCGGCTAACTACGTGCCAGCAGCCGCGGTAATACGTAGGGTGCAAGCGTTAATCGGAATTACTGGGCGTAAAGCGTGCGCAGGCGGGTTTGTAAGTCGGTAGGGAAAGCTCCGGGCGCAACCTGGGAATTGCG
+
CCCC@EFGGGGGGGGGGGGGGGFGGGGGEGGEFGGGGGGGGGGGGGGGEGGGGGGGGGGGGGGGGGFFGGGGFGGGEFFFGGFEGGDGGEGFGDFGGGGFDCGGGDF,9EFGEDFGDGCDFG:FGFGGGFFFEEE98,,5?DDFGGGGFECC@CFGGGFGGGGCF98=FF:F>FGGC,=<F:F>FGCCFFEGG>EEGEECDEG,C2CG:8EC?B>:**88<EGGGD*AC?CF?F=EEG7C9?:*:CEGC=:=DE*1A3<*<?:++*/)*1*7<5<><*767>BE*5C)(2)8@>>6.66*7
@M03506:14:000000000-AKVR1:1:1101:9877:1265 1:N:0:36
CGAACTCCTACGGGAGGCAGCAGTGGGGAATTGTTCACAATGGGCGCAAGCCTGATGACGCAACGCCGCGTGGGGGATGAAGGCCTTCGGGTCGTAAACCCCTGTCGAATGGGACGAATAGCCCGCGATTTAACAAAACGCGGGATTGACGGTACCGTTAAAGGAAGCCACGGCTAACTCTGTGCCAGCAGCCGCGGTAATACAGAGGTGGCAAGCGTTGTTCGGAATTACTGGGCGTAAAGGGCGCGTAGGCGGCCTTCTAAGTCAGACGTTAAATCCCCCGGCTTAACCTTGGAACTGG
+
CCCCCGGGGGGGGGGGGGGGDGGGGGGGGGGGFGGGGGGGGGGGGGGGGGGGGGGGGFGGGGGGGGGGGGGGGGGGGGGGFGGGGGGGGGGGGGGGGGGGGGGGGGF7FGGGGGGGGGFGGFGGGGGGGGGGFFGGGGGGGGGGGGGGGGGGGG7FGGGGFF9A@FGFGFGEDG@BFGGGGGG9@GGGGCFGGDGGGGGGCFGF+CGGFGGG6FFGGCC=CFFGGG5CFGFGGGGFGGC?CGGDG=5D?EECF5*):5*2+<*<<D+:C6C)***3C@4*>>3CE:D6>FF4*0?:79F?)
@M03506:14:000000000-AKVR1:1:1101:16537:1297 1:N:0:36
CGAACTCCTACGGGAGGCAGCAGTGGGGAATATTGGACAATGGGCGCAAGCCTGATCCAGCCATGCCGCGTGAGTGATGAAGGCCCTAGGGTTGTAAAGCTCTTTTGTGCGGGAAGATAATGACGGTACCGCAAGAATAAGCCCCGGCTAACTTCGTGCCAGCAGCCGCGGTAATACGAAGGGGGCTAGCGTTGCTCGGAATCACTGGGCGTAAAGGGTGCGTAGGCGGGTCTTTAAGTCAGGGGTGAAATCCTGGAGCTCAACTCCAGAACTGCCTTTGATACTGAAGATCTTGAGTTTG
+
CCCCCFGGGGGGGGGGGGGGGGGFGGGGGGGEGGGGGGGGGGFGGGGGGGGGGGGGGGGGGGGGGGGGGGGGGGGGGGGGGGGGGEGFFGGGGGGGGGGGGGGGFGGGGGEFGGGGGGGGGGGGDGGGGGDGEGEEGGGGGGGGGGGGFGGGGGGDGFGFGFFGGGGGGGDFGCCGD7C7<CFGGGGGGGGGFGGGGGGGGGGFGGF68CEEGGGGGDG==8/*:E:8E>::*9@F?CFFGFD==GGF?FCFGG9F8<<*0<C6:0<7E>6>027*>=CCFF6:9*:=?7*64/79)/6*9
@M03506:14:000000000-AKVR1:1:1101:16419:1315 1:N:0:36
CGAACTCCTACGGGAGGCAGCAGTGGGGAATATTGCGCAATGGGCGAAAGCCTGACGCAGCGACGCCGCGTGGGGGATGACGGCCTTCGGGTTGTAAACCTCTTTCAGCAGGGACGAAGCGGAAGTGACGGTACCTGCAGAAGAAGCACCGGCCAACTACGTGCCAGCAGCCGCGGTAATACGTAGGGTGCAAGCGTTGTCCGGAATTATTGGGCGTAAAGAGCTCGTAGGCGGTTCGTCGCGTCGGCTGTGAAATCCCGAGGCTCAACCTCGGGTCTGCAGTCGATACGGGCGGACTGGG
+
CCCCCGGGGGGGGGGGGGGGGGGGGGGGGGGGGGGGGGGGGGGGGGGGGGGGGGGGGGGGGGGGGGGGGGFGGGGGGGGGGGGGGGGGGGGGGGGGGGGGGGGGGGGCFGGGGGGGGGGGGGGGGGGGGGGGGGFGGGGGGGFGGCGGGGGGGGGGGGGGGGGGGGGGGGGGGGGEGGGGFGGEGGDGFGGFGGGGEGGGGGGG;CCFGGGGGGGG>EGFCF=FGGGEDFEGGGEGGGGEGGGGGGGGCGEGGGGGGFGG=EGG50<>6CEFDCC:94<:CFF?E37435<1<DF<@;:>5
@M03506:14:000000000-AKVR1:1:1101:13073:1376 1:N:0:36
CGAACTCCTACGGGAGGCAGAAGCAAGGAATCTTCCGCAATGGGCGAAAGCCTGACGGAGCAACGCCGCGTGTGGGATGACGCCTTTCGGGGTGTAAACCACTTTTCTCAGGGAAGAAGCACTGACGGTACCTGAGGAAGAAGGACCGGCTAACTACGTGCCAGCAGCCGCGGTAATACGTAGGGTCCGAGCGTTGTCCGGAGTTACTGGGCGTAAAGCGCGCGCAGGCGGCGGTGTAAGCATGGCGTGAAAGCCCCGGGCTTAACCAGGGAGGGTCGTCGTGGCCGGCACCGCTGGGGGG
+
CCCCCGGGGCFEGGDGB,8;6C,<F<FDGE8CFAFCCCGG7F<C@@FE@@E8@,,<B76+@CEC:@@:+=6:8FE78,:9C?FEGEFEGGGG@>+?FFFG8FEFG9<B@?FGCFC+D<=83<><<8F+8:BC,>8,+>D<FEG7@<<F:FEE<7,7,>>:FFEFF:CF,:<<F=F:C9FF2,=FG+?*=*=<CF@:AF9EE*8EF7:0AFD8C?G5C?CEG***/**:*:E>ED:CE0:9+A7E7*:<CEA7C:7>*)19/**6+?77CDD3CG:5*)95>)8=*))047B35)5)))07>
@M03506:14:000000000-AKVR1:1:1101:19595:1453 1:N:0:36
CGAACTCCTACGGGAGGCAGCAGTAGGGAATCTTGCACAATGGAGGAAACTCTGATGCAGCGACGCCGCGTGAGTGATGAAGGCTTTAGGGTTGTAAAGCTCTGTTCTCAGGGAAAAACACAATGATTGTACCTGAGGAGAAAGGACCGGCTAACTTCGTGCCCGCAGCCGCGGTAAGACGGGGGGTCCTAGCGTTGTTCGGAATCATTGGGCGTAAAGCGGGCGTAGGTGGCTATGTAAGTCAGGAGTGAAAGCCCTGGGCTCAACCCAGGCAGGGCGTTTGAAACTGCGTAGCTTGAGT
+
CCCCCGGGGGGGGGGGGGGGGGGGGGGGGGGGGGGGGGFFGGGGGGGGGGGGGFGGFGGGGGGGEGGGGGFGGGFGGGGGFCGGGGGFFGGGGGGGGGGGFFGGGGGFGGGGGGGGGGGGG8CFGFFFGGGGGGGGGGGECGGGGGGGGGGGDFGGGGGGGGGFGGEEGGGG7@FEGGGGGGGGDEEEGG7A?ECCE*@CGG>5E@CF+3@*8CGCG*<C8EGGGGGGCGG>*:3CC@F779:C9CC7CF+<*+:CF59FCFC:?D6DEDFF*17/9@)95)79+*:*9=58)05617)0/
@M03506:14:000000000-AKVR1:1:1101:22604:1462 1:N:0:36
CGAACTCCTACGGGAGGCAGCAGTGGGGAATTGTTCGCAATGGGCGCAAGCCTGACGACGCAACGCCGCGTGGAGGATGAAGACCCTCGGGTCGTAAACTCCTTTCGATCGAGACGAACGGCCTCCGGGTGAATAGTTCGGAGGAATGACGGTACCGAGAGAAGAAGCCCCGGCTAACTCCGTGCCAGCAGCCGCGGTAATACGGGGGGGGCAAGCGTTGTTCGGAATTACTGGGCGTAAAGGGCTCGTAGGTGGCCAACTAAGTCAGACGTGAAATCCAGAGTCTTAACCGGGGAACTGC
+
CCCCCGGGGCDCGGEEGGGGEGGFGFGDGEGFFGGGGGGGGGGGGGGGGGGGGGFGGGGFGDEFGC@CFCCFGCEGGGFGGA5BFEDDFGGGG:FFGGGGGGGGGGGFFGGGGGEDEE=@FE@<FGGGG7>7F9FF;EF@BCGGC:FFGGGGGFDGGGG@C:F@FFGG=CEGGDGGGGGGGGC>55+<C?6CFE5CEE5>FF9FGGEGGEEEC>FFE=8EEFFEGGC5+0+0<6**>/5CCG<55CGG*1/A79C<A:5FGC*++*3CFCG7**1C7=<***.++**/.2*,>@B>5))**
@M03506:14:000000000-AKVR1:1:1101:10048:1479 1:N:0:36
CGAACTCCTACGGGAGGCAGCAGTGGGGAATATTGGACAATGGGCGCAAGCCTGATCCAGCAATGCCGCGTGAGTGATGAAGGCCTTAGGGTTGTAAAGCTCTTTTACCCGGGATGATAATGACAGTACCGGGAGAATAAGCTCCGGCTAACTCCGTGCCAGCAGCCGCGGTAATACGGAGGGAGCTAGCGTTATTCGGAATTACTGGGCGTAAAGCGCACGTAGGCGGCTTTGTAAGTTAGAGGTGAAAGCCTGGAGCTCAACTCCAGAATAGCCTTTAAGACTGCATCGCTTGAATCCA
+
CCCCCFGFGGGGGGGGGGGGGGGGGFGGDGGGGGG<FGGGGGGFGGGGGEDGGGCGCDGGGGGGDDGGGGGGEE<FFGGGGGGFGDF<FFGGGGGGGGGFGFFFFGGEEGEGGGDFGGGGGGGGGGGCEEGGGDFGGGGGGGGGGGGGGGGGAFFEEFEGGGGGGGGGDGGGGGGGGGG@CGDFGGGGGGGGGDGGGGGGGGC@FFGGGGGGGGFGGEGDGDGGGGGGGG8C6AC+:C:CFF<FFCFFGCFGFGGGFFGCCFG7+:7DCFFFCG7A7BFFC*9F79FF<7)-50>4?FFF*
@M03506:14:000000000-AKVR1:1:1101:15062:1495 1:N:0:36
CGAACTCCTACGGGAGGCAGCAGTGGGGAATTTTGCGCAATGGGCGAAAGCCTGACGCAGCAACGCCGCGTGCGGGACGAAGGCCCTCGGGTTGTAAACCGCTTTCAGCAGGAACGAAACTGACGGTACCTGCAGAAGAAGCCCCGGCCAACTACGTGCCAGCAGCCGCGGTGATACGTAGGGCGCAAGCGTTATCCGGAATTATTGGGCGTAAAGAGCTCGTAGGCGGTTTTTCGCGTCTGCCGTGAAAGTCCGGGGCTCAACCCCGGATCTTCGGGGGGTACGTGCCGTCGAGAGTGAT
+
BCCCCEGGGGGGGCGEGGGGGGGGGFFECFGFFGGGGGGEGFFGGGCEEFGFGADE@DGG:FDACCGGGGECDGEG>:CFCCCGDBFEFDGGGGGGDGGCFGGGGGGGGCFGDGGG7FG>FF<<FGGEFGF,DFFFFG@CFGGG7FFGGGGGFG::=CFFF@FFFCF:C<C:<:FA,<CE*;CGGCGECGGGGC8FEGEED8<FFCFFGGGGGGFFGGGEFDCC*;EE5EE5**+**29=EFG95::5C9?9:959:DD):<C6*17DC)20C*2:*))1)8:A5)95(9.4)00))/99*
@M03506:14:000000000-AKVR1:1:1101:12558:1508 1:N:0:36
CGAACTCCTACGGGAGGCAGCAGTCGGGAATTTTGGGCAATGGGCGAAAGCCTGACCCAGCAACGCCGCGTGAAGGATGAAGTATTTCGGTATGTAAACTTCGAAAGAATAGGAAGAATAAATGACGGTACTATTTATAAGGTCCGGCTAACTACGTGCCAGCAGCCGCGGTAATACGTAGGGACCAAGCGTTGTTCGGATTTACTGGGCGTAAAGGGCGCGTAGGCGGTCAGCACAAGTCAGTTGTGAAATCTCCGGGCTTAACTCGGAAAGGTCAACTGATACTGTGCGACTAGAGTGC
+
CCCCCGGGGCGGGGGGGGGGGGGGGGGGGGGGGGGGGGGGGGGGGGGGGGGGGGGGGGGGGGGGGGGGGG:CFGGGGGGGGGGGGGGGGGGGGGGGGGGGGGGGGGGGGGGGGGGGGGGGGGGGGGGGGGGFGGGGGGGGGGGGGGGGDGGGGGGGGGGGGGGGGGGGGEGCGGGGGGFGGGGGGGGGGFG=FGGGFGGGGEGGGGGGGGGGDGGGCGDEGGGGGGGGGCGGGGGGGGGGGFFCCFGDGGGGGGGGG>D:5=<CCCEDGDC@FFCFGFGGGFFGGFDFDGE<B5>:47BB/
@M03506:14:000000000-AKVR1:1:1101:13722:1560 1:N:0:36
CGAACTCCTACGGGAGGCAGCAGTAGGGAATCTTCCGCAATGGACGAAAGTCTGACGGAGCAACGCCGCGTGAGTGATGAAGGTTTTCGGATCGTAAAACTCTGTTGTTAGGGAAGAACAAGTACGAGAGTAACTGCTCGTACCTTGACGGTACCTAACCAGAAAGCCACGGCTAACTACGTGCCAGCAGCCGCGGTAATACGTAGGTGGCAAGCGTTGTCCGGAATTATTGGGCGTAAAGCGCGAGCAGGCGGTCCTTTAAGTCTGATGTGAAAGCACACGGCCCAACCGTGGAGGGTCA
+
CCCCCGGFGGGGGGGEFGGGGGGGGGGGGGGGGGGGGGGGGGGGGGGGDGGGGGGGGGGEGGGGGGGGGGFGFDFGGGGGGGGFCFGGGGCFGGGGGGGCGGGGGFFD@FGGGGGDGGGGGGGGGEGGGGEFGGGGGFFFGGGGGFFGGGGGGCE@FCFFGGGGGGFCCFCFGEFGF9FGEDC@ECFCGFDGC*BF8C;FCFE:CEGBFGGGGGCEE5C8<C8ECCCF?CC@DG*/>C<C<+2:5*:<8:CGDG598=7>FC70<:E*+2+92:79*)0**.<5*0>;:CE(5>3;>>7))
@M03506:14:000000000-AKVR1:1:1101:8820:1630 1:N:0:36
CGAACTCCTACGGGAGGCAGCAGTGGGGAATCTTGCGCAATGGCCGAAAGGCTGACGCAGCGACGCCGCGTGTGGGATGATGCATTTCGGTGTGTAAACCACTGTTGCCCGGGACGAACAGCTTCTTTCGAGGAGCCTGACGGTACCGGGTGAGGAAGCACCGGCTAACTCCGTGCCAGCAGCCGCGGTAATACGGAGGGTGCGAGCGTTGTCCGGAATCACTGGGCGTAAAGGGCGCGTAGGCGGCGCGGAAAGTCAACGGTGAAAGCTTGGGGCTCAACCCCGAGTCGGCCGTCGATAC
+
CCCCCGGGGGGGGGGGGGGGGGGGGGGGGGGGGGGGGGGGGGGGGGGGGGGGGGGGGGGGGGGGGGGGGGFGGGGGGGGGGGGGGGGGGGGGGGGGGGGGGGGGGGGGGGGGGGGGGGGGGGGGGGGGGGGGGGGGGGGGGGGGGGGGGGGGGGGGGGGGGGGGGGGGGGGGGF7CGGGGGGGGGGGGEDGGGGGGGGGD>GGGDGGGCEGGGGEECEGFCFGGGGGGCEGGGGGGEEDCEGGGGGGGGGGECEF:@6C>5ECFFDGG?FC@DCD=)87697):C>DF75@>B@7)7<5))
@M03506:14:000000000-AKVR1:1:1101:10963:1635 1:N:0:36
CGAACTCCTACGGGAGGCAGCAGTGGGGAATATTGGACAATGGGCGAAAGCCTGATCCAGCAATGCCGCGTGAGTGATGAAGGCCTTAGGGTTGTAAAGCTCTTTTACCCGGGATGATAATGACAGTACCGGGAGAATAAGCCCCGGCTAACTCCGTGCCAGCAGCCGCGGTAATACGGAGGGGGCTAGCGTTGTTCGGAATTACTGGGCGTAAAGCGCACGTAGGCGGCTTTGTAAGTTAGAGGTGAAAGCCCGGGGCTCAACCCCGGAATTGCCTTTAAGACTGCATCGCTAGAATTGT
+
CCCCCGGGGGGGGGGGGGGGGGGGGGDEGGGGGGGGGGGGGGGGGGGGGGGGGGGGGGGGGGGGGGGGGGGGGGGGGGGGGGGGGGGGGGGGGGGFGGGGGDGGGGGGGGGGGGGGGGGGGGGGGGGGGGGGGGGGGGGGGGCFGGGGFGGGGFGGGGGFGGGGGGGGGGGGGGGFGGGEGGGGGGGGGGGGFEGFGGGGGGGFEFCCCGGGGGGGFC?EGEFFFGD8>E:C?F:?CF7@FCD?FCCFFGGFFFGGGFCC7+9:69ADGCE3D**2:=F*:=1++)29A*>(7>D/*/9?6
@M03506:14:000000000-AKVR1:1:1101:13696:1637 1:N:0:36
CGAACTCCTACGGGAGGCAGCAGTGGGGAATATTGCACAATGGGCGCAAGCCTGATGCAGCGACGCCGCGTGAGGGATGACGGCCTTCGGGTTGTAAACCTCTTTCAATAGGGACGAAGCGTGAGTGACGGTACCTATAGAAGAAGCACCGGCCAACTACGTGCCAGCAGCCGCGGTAATACGTAGGGTGCGAGCGTTGTCCGGAATTACTTGGCGTAAAGAGCTCGTAGGTGGTTTGTCGCGTTGTTCGTGAAAACTCACAACTCAATTGTGGGCGTGCGGTGGATACGGGCAGACTGGG
+
CCCCCGGGGFGGGGGGGGGGGGGGGGGGGGGFGGGGGGFGGGGGGGGGGGGGGGGGGGGGGGGGGGGFGGGGGGGGGGGGGGGGGGGGGGGGGGGGGGGGGGGGGGGGGGGGGGGGGGGGGGGGGGGGGGGGGDGGGGGGGGGGGGGGGGGGGDEGGGGGGGFGGF?FGGGGGGGGGGGGGGGGGGC8BFCGCFEEGGCEFCEGDC>?@GG+<:6CCGDGFFGGGGGEGCG99E88==CFGGDCE52>9E**9CGFC?FF6?=ECDD<+:?*23CFG>DGG@)**0>@?GF955<>@4;:)
@M03506:14:000000000-AKVR1:1:1101:11765:1640 1:N:0:36
CGAACTCCTACGGAGGCAGCAGTGGGGAATTGTTCGCAATGGGCGCAAGCCTGACGACGCAACGCCGCGTGGAGGACGAAGACCTTCGGGTCGTAAACTCCTCTCGATCGAGACGAATGGCCTCCGGGTGAACAGTCCGGAGGAATGACGGTACCGAGAGAAGAAGCCCCGGCTAACTCCGTGCCAGCAGCCGCGGTAATACGGGGGGGGCAAGCGTTGTTCGGAATTACTGGGCGTAAAGGGCTCGTAGGTGGCCAACTAAGTCAGACGTGAAATCCCTCGGCTGAACCGGGGAACTGCG
+
CCCCCGGGGFGGGGGGGGGGGGGGGGGGGGGGGGGGGGGGGGGGGGGGGGGGGGGGGGGGGGGGGGGGGGGGGGGGGGGGGGGGGGGGGGGGGGGGGGGGGGGGGGGGGGGGGGGGGGGGGGGGGGGGGGGGGGGFFGGGGGGGGGGFGGGGGGGGCGGGGGGGGGGFFGGDGDGGGFFGGGGGGGGGGGGGGGGGEEC7CFGDCCGGGGGGG>5CEEGGG7:EEECECF7FGFFGGEG=FCGG6ECGC7CFGFGDGFFFG6FFGC+:+91)93>CF4CFCB@5C)774*50)7505)**.
@M03506:14:000000000-AKVR1:1:1101:12262:1678 1:N:0:36
CGAACTCCTACGGGAGGCAGCAGTCGAGAATCTTCCGCAATGGGCGAAAGCCTGACGGAGCGATACAGCGTGGTGGATGAAGTGCTTCGGTACGTAAACACCTTTTATGTGGGACGAAATTATTGACGGTACCACATGAATAAGGGGCTCCTAACTCTGTGCCAGCAGGAGCGGTAATACAGAGGCCCCAAGCATTATCCGGAATCACTGGGCGTAAAGGGTGTCAAGGCGGTCATGTTAGTCGTTCGTAAAATCCGTGGGCTCAACCTACGGCTCGCGAGCGAAACGGCATGACTTGAGG
+
CCCCCGGGGGGGGGGGGGGGGGGGGGGGGGGGGGGGGGGGGGGGGGGGGGGGGGGGGGGGGGGGGGGGGGGGGGGGGGGGGGGGGGGGGGGGGGGGGGGGGGGGGGGGGGGGGGGGGGGGGGGGCGGGGGGGGGGGGGGFGGGGGGGGGGGGGGGGFCGGFGGGGGGGGGGGGGGDGGGGGGGGGGGGGGGCB:CFGGGGGGEG7EGGFGGGGGCEGFGGEGGGGGGFFGGGCEGGGGFCFFGDCEFGCFFGFD67EFGDGGGE6CGGFCF5<)75CDG3<::EE:D>BC.7F9?F=FFFF
@M03506:14:000000000-AKVR1:1:1101:19391:1712 1:N:0:36
CGAACTCCTACGGGAGGCAGCAGTGGGGAATATTGCACAATGGGCGCAAGCCTGATGCAGCGACGCCGCGTGAGGGATGACGGCCTTCGGGTTGTAAACCTCTTTCAGTACAGACGAAGCGTAAGTGACGGTATGTACAGAAGAAGCACCGGCCAACTACGTGCCAGCAGCCGCGGTAATACGTAGGGTGCGAGCGTTGTCCGGAATTACTGGGCGTAAAGAGCTCGTAGGTGGTTTGTCGCGTTGTTCGTGAAAACCGGAGGCTTAACCTCTGGCGTGCGGGCGATCCGGGCAGACTTGG
+
CCCCCCGFGFGGGGGGGGGDEGGFGGGGFGGCF<FFGGGDFFFGGGGGEGGGGGGGGGGFFCCBFGCFGG+F7CFFGGCFA:=:FF@FFEGGGGGGFGG?DEAFGGGGGFD9B?AFECEEG:BFFFFA,CC=DDDGGFGFC>DB<AFC7FCCEGCCFC::F,,>D9DFCFGGDEFGB7<,?AB?<BFE+F:FFGGE8*:8:9;CGG*A779+0**2:*;F0<:8CFGG*;;<</1;>85<EFG55CE*95/:7=?FE>73*>9C**0*0:C;*066))1*9:>C=3))(954)0).7;*=)
@M03506:14:000000000-AKVR1:1:1101:7946:1736 1:N:0:36
CGAACTCCTTCGGGAGGCAGCAGTGGGGAATCTTGCACAATGGGGGCAACCCTGATGCAGCGACGCGGCGTGAGCGATGAAGCCCTTCGGGGTGTAAAGCTCTTTCGTCTGGGAAGATAATGACGGTACCTGGAGCAGCCGCTGCGGCTAACTACGTGCCAGCAGCCGCGGTAATCCGTAGGCAACGAGTGTCGTTCGGAGTTACTGGGCGTAAAGGGTGTGTAGGCGGTTCTTTTTGTTTCGCGTGAAATCTTCTGGCTTAACCGGGTGGGTACGCTGTACACTGAGGGACGGGCGTGTC
+
9@<@CGGCD-CFGD@C@;;C;,FECDF7CCFGDFFAE9@,CFGEC++8,CEF@EAF9E,,C@@EEE++@CGDC@CCGCGG9FGG@8=EFC7+@>FFG9<?E<FFGA7AF,B8,F8:,<B9DE,FCFF++@FF,,:,+:>,@7>3>F@F**>F;>F*6<:=,<*4CFF7F:F14C,2>FF**<F:*141:/A<+:;C8?*/2/;C7+<6*:?E?E8++*2;:;2<0@E*1C5:+0+++*2C7+7****1/3<9*+<*<*6**+*<+75)*/*)1*2:<3*1**/<+**6(9),))).78)))
@M03506:14:000000000-AKVR1:1:1101:14558:1740 1:N:0:36
CGAACTCCTACGGGAGGCAGCAGTGGGGAATATTGGACAATGGGCGAAAGCCTGATCCAGCAATGCCGCGTGAGTGATGAAGGCCTTAGGGTTGTAAAGCTCTTTTACCCGGGATGATAATGACAGTACCGGGAGAATAAGCTCCGGCTAACTCCGTGCCAGCAGCCGCGGTAATACGGAGGGAGCTAGCGTTGTTCGGAATTACTGGGCGTAAAGCGCACGTAGGCGGCTTTGTAAGATAGAGGTGAAAGCCCGGGGCGCAACTCCGGAACTGCCTTTAAGACTGCATCGCTTGAATCCA
+
CCCCCFCFFEF@FGGGEECFGFFFEDGECCFGGGGGGGGGGGGGGGGG:FGGGFF<FFGFGGGF<FFGGGGGGD,C9?AFDFC@E<CFFGGGGE@FEFFAAF9FF<FGEBFE@CCGFFGGGDGGECFC<EEGFCDEGGGGGE<CEECFFGGFGGGGGFFFGGGFGCFGGGGFCFGGEGG*>7FFEFFCFGGGDGGGGGG*;C8EGF;C@EGGG88FFGGEGEFFCDC=C>**2ACECCC?EF7?FGGGGGGF4CGDCD))2CDGGG67EC5>CF7C=6*::@FC?;*7)*8(05.84@@?*
@M03506:14:000000000-AKVR1:1:1101:16903:1749 1:N:0:36
CGAACTCCTACGGGAGGCAGCAGTGGGGAATATTGGACAATGGGCGCAAGCCTGACGCAGCCATGCCGCGTGCATGATGAAGGTCTTAGGATTGTAAAATACTTTCACCGGGGAAGATAATGACGGTACCCGGAGAAGAAGCCCCGGCTAACTTCGTGCCAGCAGCCGCGGTAATACGAAGGGGGCTAGCGTTGCTCGGAATTACTGAGCGTAAAGGGCGCGTAGGCGGACAGCTTAGTCAGAGGTGAAAGCCCAGGGCTCAACCTTGGAATTGCCTTTGATACTGGCTGTCTTGAGTTCG
+
CCCCCGGGGGGGGGGGGGGGGGGGGGGGGGGGGGGGGGGGGGGGGGGGGGGGGGGGGGGGGGGGGGGGGGGGGGGGGGGGGGGGGGGGGGGGGGGGGGGGGGGGGGGGGGGGGFGGGGGGGGGGGGGGGGGGGGGGGGGGFGGGGGGGGGGGGGGGGGGGGGGGGGGGGGGGGGGGGGGGGGGGGGGGGGGGGEDFGEC5EGGFC?FFGFGGGEGGGGGGGGGCECFEEEGEGGFCGFD@CFFFCFGFFGGGGGCFFFGGGGGGGGC:FF7FFGGGCF77CFFFF?FF?C83BFF?;F6@3
@M03506:14:000000000-AKVR1:1:1101:9672:1773 1:N:0:36
CGAACTCCTACGGGAAGCAGCAGTGGGGAATATTGGACAATGGGCGAAAGCCTGATCCAGCAATGCCGCGTGAGTGATGAAGGCCTTAGGGTTGTAAAGCTCTTTTACCCGGGATGATAATGACAGTACCGGGAGAATAAGCCCCGGCTAACTCCGTGCCAGCAGCCGCGGTAATACGGAGGGGGCTAGCGTTGTTCGGAATTACTGGGCGTAAAGCGCACGTAGGCGGCTTTGTAAGTTAGAGGTGAAAGCCCGGAGCTCAACTCCGGAACGGCCTTTAAGACTGCATCGCTTGAATCCA
+
CCCCCGGGGGGGGGGGGGGGGGGFGGGGGGGGGGGGGGGGGGFGGGGGGGGGGGFFFGFGGGGGGGGGGGGGGGGGGGGGGGGGGGGGGGGGGGGGGGGGCFGGGGGGGGGGGGCFGGGGGGGGGGGGGECEGEGGGGGGGGGFGGGGGGGG<FG@FFCEAFGGGCEFGGGDGEGFGGEFCEGEGGGECGGG7F=FCGGGDFGGG?FGGGGGGGGGGGGCEGFGGGGGGD=E+<<F7CCF7E<CGG5:CCC6C5>3*8>7C9*A+>CGGDGF*>CGGF>7CF?6+6>BAF>2;)7.9*19*
@M03506:14:000000000-AKVR1:1:1101:8534:1857 1:N:0:36
CGAACTCCTCCGGGAGGCAGCAGTGGGGAATATTGGACAATGGGCGAAAGCCTGATCCAGCAATGCCGCGTGAGTGATGAAGGCCTTAGGGTTGTAAAGCTCTTTTACCCGGGAAGATAATGACTGTACCGGGAGAATAAGCCCCGGCTAACTCCGTGCCAGCAGCCGCGGTAATACGGAGGGGGCTAGCGTTGTTCGGAATTACTGGGCGTAAAGCGCACGTAGGCGGTTTTGTAAGTCAGAGGTGAAAGCCTGGAGCTCAACTCCAGAACTGCCTTTGAGACTGCGAGACTTGAATCCA
+
CCCCCGGGG9FGGGGGGGGGGGGGGGGGGGGGGGGGGGGGGGGGGGGGGGGGGGGGGGGGGGGGGGGGGGGGGGGGFGGGGGGGGGGGGGGGGGGGGGGGFGGEGGGGGGGGGGGGGGGGGGGGGGGGGGGGGGGGGFGGGG?FGGGGGGGGGGGGGGGGGGGGGGGGGGGGGGGGGGGGGGGGGGGGGGGEGGGGGGGDGGGGGGGGGGGEGGFGGDDEGG;EGGGGGGGCFGFGGGGGGGGGGGFFFGGFGFFGGFGD6CDFFFCCG76<:FGGF4CF7@FGGFFEBGFFF=FBF**9*
@M03506:14:000000000-AKVR1:1:1101:17390:1901 1:N:0:36
CGAACTCCTACGGGAGGCAGCAGTGGGGAATATTGCACAATGGGCGCAAGCCTGATGCAGCGACGCCGCGTGAGGGATGACGGCCTTCGGGTTGTAAACCTCTTTCAGTAGGGAAGAAGCGAAAGTGACGGTACCTGCAGAAGAAGCGCCGGCTAACTACGTGCCAGCAGCCGCGGTAATACGTAGGGCGCAAGCGTTATCCGGAATTATTGGGCGTAAAGAGCTCGTAGGCGGTTTGTCGCGTCTGCCGTTAAAGTCCGGGGCTCAACTCCGGCTCTGCGGTGGGTACGGGCAGACTAGG
+
CCCCCGGGGGGGGGGGGGGGGGGGGGGGGGGGGGGGGGGGGGGGGGGGGGGGGGGGGGGGGGGGGGGGGGGGGGGGGGGGGGGGGGGGGGGGGGGGGGGGGGGGGGGGGGGGGGGGGGGGGGGGGGGGGGGGGGGGGGGGGGGGGGGGGGGGGGGGGGGGGGGGGGGGGGGGDFCEFGGDGGGGGGGGGGGGGGGEGGGGGGGG>CF?FC?FFGGGGEGEEGGGG6ECEGGG=E8?5CDGCGGEGEGGGC***1:7A=CDGCD5*9+>E*<<5D)/9?70>>>EE@7B?<)7>)>)7)/;)
@M03506:14:000000000-AKVR1:1:1101:23557:1919 1:N:0:36
CGAACTCCTACGGGAGGCAGCAGTGGGGAATATTGGACAATGGGCGCAAGCCTGATCCAGCCATGCCGCGTGTGTGAAGAAGGCCTTCGGGTTGTAAAGCACTTTTGTTGGGGAAGAAAAACCAGGGGTTAATACCTCCGGGTTCTGACGGTACCCAAAGAATAAGCACCAGCCAACTTCGTGCCAGCAGCCGCGGTAATACGAAGGGTTCAAGCGTTACTCGGAATTACTGGGCGTAAAGCGTGCGTAGGCGGTGTGTTAAGTATGTCGTTAAAACCCACGGCCCAACCGGGGTATGTCG
+
ACCCCGGGFG?GGGDDCGGEEAFEFGGGGGGGG<E<EEFFDCCCFECFGGGGGG?FEGGFGGFGG?8FFFGGFFEGFGFGGGFGFGGGGGG=FGGACCFFG8FBFEEEEDGGGBFEFFGGGC>FFGGG@FGF<FFA?FGGGG:FGFFCDEC@C<@B@@@@CFFACDGG7C,3,*6:337,6<FGG@,1,>CDF7BC:E7E;+*::***++*5?+?E3*CE79=?*/;+3<7+<C8*/:5FC7CGGGG<**:+9C59*7*2:+:2+20:+**)1*:+0)/**0)**0504C;(7))0)71*0
@M03506:14:000000000-AKVR1:1:1101:9979:1948 1:N:0:36
CGAACTCCTACGGGAGGCAGCAGTGGGGAATATTGGACAATGGGCGCAAGCCTGATCCAGCCATGCCGCGTGGGTGATGAAGGCCCTAGGGTTGTAAAGCCCTTTCGGCGGGGAAGATAATGACGGTACCCGCAGAAGAAGCCCCGGCTAACTTCGTGCCAGCAGCCGCGGTAATACGAAGGGGGCTAGCGTTGCTCGGAATCACTGGGCGTAAAGCGCACGTAGGCGGATTGTTAAGTCAGGGGTGAAATCCTGGAGCTCAACTCCAGAACTGCCTTTGATACTGGCGACCTGGAGTCGG
+
CCCCCFGGFGA@FFFEGGEGGGGFFCGFGEGGGGGFGGGGGGGGGEEGGGGGGFGFGGFGF@EFGGGEEFFGGG>F=FGGGFGGGGGGGGGFGGEFFFFGGGGGFFCGGGGGGEGGGCFGFAFFGECFFG9>CEGGGGEGFG@CFF<C<FDGGCB7,=CFG@FGCCGECFFFC@FGGG*;E5C8ECEGGFGEGGG9CE5>51<C++0;C*:CEEGFGGGECE8@FGGEG58*;9EGFCC@+9C*=75/C+<<CDEFE@F4?C=??CGFFFF4CD**7677C=/A:9*03/)-))085)9)7
@M03506:14:000000000-AKVR1:1:1101:20175:1951 1:N:0:36
CGAACTCCTACGGGAGGCAGCAGTAGGGGATATTGGACAATGGGGGAAACCCTGATCCAGCCATGCCGCGTGAGTGATGAAGGCCTTAGGGTTGTAAAGCTCTTTCAGCGGGGAAGATAATGACGGTACCCGCAGAAGAAGCCCCGGCTAACTTCGTGCCAGCAGCCGCGGTAATACGAAGGGGGCTAGCGTTGCTCGGAATCACTGGGCGTAAAGCGCACGTAGGCGGCTTTCTAAGTCAGGGGTGAAATCCTGGAGCTCAACTCCAGAACTGCCTTTGATACTGGAAAGCTTGAGTTCG
+
CCCCCGGGGGGGGGGGGGGGGGGFGGGGGGGGGGGGGGGGGGGGGGGEGGGGGGGGGGGGGGGGGGGGGGGGGGGGGGGGGGGGGGGGGGGGGDGGGGGGGGGGGGGGGGGGGGGGGGGGGGGGGGGGGGGGGEGEGGGGGGCFGGGGGGGGGGGGGGGGGFGGGGGGGGGGEGGGGGGF:FECGGGDEGGGGGGCGEGGG5CCFCFGGGGGGGGGGGGGGEGFGGFCCG*/0<7EFGG??9CGDEE*CF?FFCFF*)0<6<6CGGGGG>F5CGGDGFFGG46++/C?:DF7F?556@*85
@M03506:14:000000000-AKVR1:1:1101:8297:1962 1:N:0:36
CGAACTCCTCCGGGAGGCAGCAGTGGGGGATCTTGCGCAATGGGCGAAAGCCTGACGCAGCGACGCCGCGTGGGGGATGAAGGGTTTCGGCTTGTAAACCCCTGTTGCCCGGGACGAACTTCTCCTTTCGAGGAGATTGACGGTACCGGGTGAGGAAGCACCGGCTAACTCTGTGCCAGCAGCCGCGGTAATACAGAGGGTGCGAGCGTTGTTCGGAATCACTGGGCGTAAAGGGCGCGTAGGGGGCGCCGCAAGTCCATGGTGAAAGCCCGATGCTCAACATCGAGTCGGCCACGGAGAC
+
CCCCCGGGG9CFEGGEGGGGGGDGGDGDGGGGGFGG:CG@BFC8,FEEGGGGGFEF::@@+>CG7+C>FG8>BCEEEGGCFGG:BBFCFDGGGC=EFGGDF7FDFGG,<CEDGGGGGGDCGCFCAFGGGGGGGCC,CCEFCC7CFDGGEGFGFGC,:<FFG*<:@FGGG<@CFF79:EDFFGFDEGDEEEGGGGGGGDGEGGGC58C>8E>E*A?EE:CCE+@9C5AEG5CC9:C5:E5?:5C*5=E5*>CE)5:*+9DDDC:9?*<F6017C37CFF7=<*)A*)*1(5:635>:B3)))
@M03506:14:000000000-AKVR1:1:1101:19054:1975 1:N:0:36
CGAACTCCTACGGGAGGCAGCAGTGGGGAATCTTGCGCAATGGCCTAACGGCTGACGCAGCGACGCCGCGTGTGGGATGAAGCTCTTCGGAGTGTAAACCACTGTTGCCCGGGACGAACAGCTCGATTAATCGAGCCTGACGGTACCGGGTGAGGAAGCACCGGCTAACTCCGTGCCAGCAGCCGCGGTAATACGGGGGGTGCGAGCGTTGTCCGGAATCACTGGGCGTAAAGGGCGCGTAGGTGGGCTGACAAGGGTGTGGGGAAAGTTCGGGGCTCAACTCTGGCTCTGCCGTGCCGAC
+
CCCCCGGGFFGGGGGGGGGGGGGFGG8CFEFGGGFGEGGGGECFFDFF@FDFDFFGGGGGGCGGCGGDDGGGEGEGGGGGGGG8EFGGGGGGGGGGFEF8F7,BE??,CE@CECFGGGGGGFFGGGGAFAFEFG<+@F,D<:>FCGGGGGGG<,<3:<CCEC:FEGCFFF<C<=1C1<2*5<FG7F58:**<9CC5CCEGGE8EEE>EGGGGGGEECEFFD6:+*;CGC58899EGCGG**2*<?5*/2:**9+*7*)11A5***/:<+027))/:CFFGD*0+09*58**2?DEB@;@@B
@M03506:14:000000000-AKVR1:1:1101:16941:1998 1:N:0:36
CGAACTCCTACGGGAGGCAGCAGTAGGGAATTTTCCACAATGGGGGCAACCCTGATGGAGCAACGCCGCGTGCAGGATGAAGGCCTTCGGGTCGTAAACTGCTTTTATCTGTGACGAATATGACGGTAGCAGATGAATAAGGGTCGGCTAACTACGTGCCAGCAGCCGCGGTCATACGTAGGACCCAAGCGTTATCCGGATTTACTGGTCGTAAAGAGTTGCGTAGGTGGCAGAGTAAGCAAATAGTGAAATCATCTGGCTCAACGAGGTACCCATTATTTGAACTGCTCAGCTGGAGAGG
+
CC<CCGFGGFFCGGGGGGGGGGGGGGGGFGGGGGFGGG8EFGGGGDCCFFFGGGGEE<,66DFC@@E@E@FGG@FC=FFGGFGFFG<9FFEFFCEFGGFCF9BFGG,BEFCGFEF7?>@CFD9?=F@+BC?FFG9BBGFGG9<:@CEF+CFFGCF>>EC@A:CFGGGGG::>FCFCEGGGCC@F<7CCGGGECFC:CEG5CGE924+<2+=E*<C<?CF<@7CE58E9?CE*;*;@FFFC9+7++0<CCCCCGF?:9/79*+*9:<F7C/09FDF*28>**1*<CF6*67486@))75)))
@M03506:14:000000000-AKVR1:1:1101:22448:2017 1:N:0:36
CGAACTCCTACGGGAGGCAGCAGTGGGGAATTGTTCGCAATGGGCGCAAGCCTGACGACGCAACGCCGCGGGGAGGATGAAGATTTTCGGATCGTAAACTCCTGTCGAATGGGACGAAAAGATTGCGGGTTAACAGTCCGTAGTCCTGACGGTACCGTTAAAGGAAACCCCGGCTAACTCCGTGCCAGCAGCCGCGGTAATACGGGGGGGGTAAGCGTTGTTCGGAATTACCGGGCGTAAATGGCTAGTAGGCGGCCAACTAAGGCGGACGTGAAATCCCTCAGGTTAACTGGGGAACTGG
+
BCCCCGGGG9FCCEFFGGGGGGGGGGCE,CEGGGGGGGGGGGGGGGGGGEGGGGGGGDGGGGGGCEGGDG+@FFGGGFGGGGGCEFGFGGG7FFGGGGGGGEGFCEC?FFFGGGFGGGEGGFGFGFGGG>FGFGGGCGCF@FCEFGCGGGDFFGGGF@F:FGFGGFGFGGGDCCGGFGGFFEGGGGGG5FFC>C>EG5:C7C7@55ECEDD?CFG6C;C*;EC5C5A*ACFG5CE8:/7C5+<<:*+1<7<F6*:7?)5C6A<A**2>555>GC1<*19<48>6*1C?9:*)05:3B5?=)
@M03506:14:000000000-AKVR1:1:1101:9271:2042 1:N:0:36
CGAACTCCTACGGGAGGCAGCAGTAAGGAATATTGGTCAATGGACGAAAGTCTGAACCAGCCATGCCGCGTGAGGGATGAAGGTCCTCTGGATTGTAAACCTCTTTTATCTATGAAGAAATGTCCTGTTTCTACGGGATTTGACGGTAATAGATGAATAAGCACCGGCTAACTCCGTGCCAGCAGCCGCGGTAATACGGAGGGTGCAAGCGTTATCCGGATTTACTGGGTTTAAAGGGTGCGTAGGGGGGTTGGTAAGTCAGTGGTGAAATACTTTCGCTTAACGAAGGAACTGACATTGA
+
CCCCCGGGGGGGGGGGGGGGGGGGGGGGGGGGGGGGGGGGGGGGGGGGGGGGGGGGGGGGEGGGGGGGGGGGGGGGGGGGGGGGGGGGG8FGGGGGGGGGGGGGGGGGEGGGGGGGGGGGGGGGGGGGGGGGGGGGGCC@GGGGGG@DGGGGGGFGFFGGGGGG,@FGGGGGGGGDFFGGGGGGGGGGGGGGGGFGGGGGGEG14*BCFGGGGGEFFGGCEGGF99<F>:?CFCGFFE;:CE5CEG*7CGGEGG7>:6:*<0:CG7CGGD?FGC7:*79DC54C58750*0(0=*9*9==*
@M03506:14:000000000-AKVR1:1:1101:8867:2067 1:N:0:36
CGAACTCCTACGGGAGGCAGCAGTGGGGAATTTTGGACAATGGGGGCAACCCTGATCCTGCAATGCCGCGTGAGTGAAGAAGGCCTTCGGGTTGTAAAGCTCTTTTGTCCGGAAAGAAATCCGCCCGGTTAATACCTGGGCGGGATGACGGTACCGGAAGAATAAGCACCGGCTAACTACGTGCCAGCAGCCGCGGTAATACGGAGGGTGCAAGCGGTAATCGGAATTACTGGGCGTAAAGCGTGCGCAGGCGGTTGGGGAAGACAGATGTGAAATCCCCGGGCGCAACCGGGGAACGGCA
+
CCCCCGGGGGGGGGEGGGGGGGGFFGFGGGGGGGGGGGGGGGGGGGGGGGGGGGGGGGGGGGGGGGGGGGFGGGGGGGGGGGGGGCGGGGGFGGGGGGGGGGFGGGGGGFFGGGGGGGGGGGGGGGGGGGGGGG9FGGGGGGGGGDEGFGGGGDGGGGGGGGGGGGGCFGFGGGGFFFGGGGGGGGFGGFG>FGEGCEEGGFG*:EEGC>5EFGFG*;ECFCFGGGDFF+0:CGGG/:DGGCEEECE7CEGCC7*>=)))2:C6?96*+0+97:7<:9*9CD3C*)7>(9.7@3)75))).
@M03506:14:000000000-AKVR1:1:1101:15334:2080 1:N:0:36
CGAACTCCTACGGGAGGCAGCAGTCGGGAATTTTGGGCAATGGGCGAAAGCCTGACCCAGCAACGCCGCGTGAAGGATGAAATCCCTCGGGATGTAAACTTCGCAAGAACGGGAAGAATAAGTAGGGGACAATACCCCCTATGATGACGGTACCGTTTGTAAGCTCCGGCTAACTCCGTGCCAGCAGCCGCGGTAATACGGGGGGAGCAAGCGTTGTTCGGATTTACTGGGCGTAAAGGGCGCGTAGGCGGCCAGCACAAGTCAGTTGTGAAATCCCCGAGCTTTACTCGGAAAGGTCACC
+
CCCCCGGGGGGGEEGGGGGGGGGGGGGGGGGGGGGGGGGGGGGGGGGGDEGGGFGFGGGGGGGGGGGGGGGGEEFGGGGGGGGG?FFGGGGGGGGGGGGGGGGGGDEGGGGGG>FGGGGGFGGGFFGGGGGGGGGGGGGGGGGGGGGGGGGGGFGGGGCFGFGGCFGGGD@CFGFGFGGGGGGGG7FFCB7FECGGFGGGGEGD*88EFCECGGGGGGGGGGGECDFF9CFG5/:?CF*85EGGGEG:FCCCGGGFDFF4*2CE?0?F+9<=CFG+0)97))03+0:9AG36).<5F?F41
@M03506:14:000000000-AKVR1:1:1101:15390:2112 1:N:0:36
CGAACTCCTACGGGAGGCAGCAGTGGGGAATTTTGCGCAATGGGCTAACGCCTGACCCAGCAACGCCGCGTGGAGGATGAAGGTCTTTGGATTGTAAACTCCTGTCAGCAGGGAAAAAGGGAAGCGACCTAATACGTCGCTGACTTGATTGTACCTGCAGAGGAAGCCCCGGCTAACTCTGTGCCAGCAGCCGCGGTAATACAGAGGGGGCAAGCGTTATTCGGAATTATTGGGCGTAAAGGGCGCGTAGGCGGCCTGGCAAGTGACGGGTGAAATCCCTCGGCTTAACCGAGGAACTGCC
+
CCCCCGGGGGGGGGGGGGGGGGGGGGGGGGGGGGGGGGGGGGGGGGGGGGGGGGGGGGGGGGGGGGGGGGFGGGGGGGGGGGGGGGGGGGGGGGGGGGGGGGGGGGGGGGGGGGGGGGGGGGGGGGGGGGGGGGGGGGGGGGGGCGGGEGGGGFGGGGGGGGGGGGGFGGGGGGGGGGGGFGGGGGGGGGGGGGGGGGCFGGGGGGGGGGGGGGGGGGGGGGFGEE5CFFGGGGDG>CD5EGGGGGGGDGGGGGGGGFGGFGGGGGGGGGC@G6FG>4**055:E><B<7D2)07>F)997
@M03506:14:000000000-AKVR1:1:1101:20348:2121 1:N:0:36
CGAACTCCTACGGGAGGCAGCAGTAAGGAATATTGGTCAATGGAGGCAACTCTGAACCAGCCATGCCGCGTGCAGGAAGACAGCCCTCTGGGTCGTAAACTGCTTTTATTCGAGAATAAACCTACTTACGTGTAAGTAGCTGAATGTACCGAAGGAATAAGGATCGGCTAACTCCGTGCCAGCAGCCGCGGTAATACGGAGGATCCAAGCGTTATCCGGATTTATGGGGTTTAAAGGGTGCGTAGGCGGCCTGTTTAGTCAGGGGTGAAAGACGGTAGCCCAACCAGCGCAGTGCCCTTGA
+
CCCCCCEGFGGGGGGCGGDEECCF9FGGGGGGGFGGCAF@FGGFDEECFGFGFCDEGDCFGGGGFGGCFGC@FFFFEFFCGDGFGGGG?FFGGFGGGGGGGGGGGGGGGFDECEGGGGFGGCEGGG?FGG<FGGGGFGGE9?FGFDGAFDGGE=@DFFFGGCGC@@@EC@EGCGDFDFEFGGFEF,DECFDEC:DGGGGE:*:CGFGEG7::8CFGF=E=589CF+>EC3?8EC7@?EDEEEECCC9D=E=CFA+*39CF<EF5/**1<*3)*9**1)***))22)1.,).,7)69)/57*
@M03506:14:000000000-AKVR1:1:1101:18167:2123 1:N:0:36
CGAACTCCTACGGGAGGCAGCAGTGGGGAATTTTGCGCAATGGGCTAACGCCTGACGCAGCAACGCCGCGTGGAGGATGAAGGTCTTTGGATTGTAAACTCCTGTCAGCAGGGAAAAAGGGAAGCGACCTAATACGTCGCTGACTTGATTGTACCTGCAGAGGAAGCCCCGGCTAACTCTGTGCCAGCAGCCGCGGTAATACAGAGGGGGCAAGCGTTATTCGGAATTATTGGGCGTAAAGGGCGCGTAGGCGGCTTTGCAAGTGGCGGGTGAAATCCCTCGGCTTAACCGAGGAACTGCC
+
CCCCCGGGGGGGGGGGGGGGGGGGGGGGGGGGGGGGGGGGGGGGGGGGGGGGGGGGGGGGGGGGGGGGGGGGGGGGFGGGGGGGGGGGGGGGGGGGGGGGGGGGGGGGGGGGGGGGGGGGGGGGGGDFGGGGGGGGGGGGGGGGGFGGFGGFGGGGGGGGGGGGGGGGGGGGGGGGGGGGGGGGGGGGGGGGGGGGGGGGGGFE9FGGGGGGGFCEGG58AFFG>EFFGGGGGGGGGGGGEFG5EGGGGGGGGGGGEFGGC<F7:CGCGG7;CCFF76<C<>EGG:CF<D:6B7)<>66=5
@M03506:14:000000000-AKVR1:1:1101:16347:2149 1:N:0:36
CGAACTCCTACGGGAGGCAGCAGTGGGGAATCTTGCGCAATGGGCGAAAGCCTGACGCAGCGACGCCGCGTGCGGGAAGAAGGCCTTCGGGTTGTAAACCGCTTTCAGGAGGGACGAAGCCACTCGGGTTAATAGCCCAGAGGGTGACGGTACCTCCAGAAGAAGCCCCGGCTAACTACGTGCCAGCAGCCGCGGTAATACGTAGGGGGCAAGCGTTGTCCGGATTTATTGGGCGTAAAGAGCGGGTAGGCGGCCGGACAGGTCCGTTGTGAAAACTCGAGGCTCAACCTCGAGAGGTCGG
+
CCCCCGGGGFGGGGGGGGGGGGGGGGGGGGGGGGGGGGGGGGGGGGGGGGGGGGGGGGGGGGGGGGGGGGGGGGGGGGGGGGGGFGGFGGGGGGGGGGGGGGGGGGGGGGGGGGGGGGGGFGFGGGGGF7FGGGGGGGGFCFGGGGGGGGEFEGGGGGGGGGGGGGGGGGGGGGDFFFGGFFFGGGGGGGFGG:E8>CFCFFFGGGGEDECFGGGEE58@<CGD5CC+2:EEC5E85E7+<CDE*5/):=<EGCCCG375C5:<9C:451:47>CFDFG>C>@:C?4?7<52707)0678)
@M03506:14:000000000-AKVR1:1:1101:19911:2176 1:N:0:36
CGAACTCCTACGGGAGGCAGCAGTGGGGAATATTGGACAATGGGCGAAAGCCTGATCCAGCAATGCCGCGTGAGTGGTGAAGGCCTTAGGGTTGTAAAGCTCTTTTACCCGGGATGATAATGACAGTACCGGGAGAATAAGCTCCGGCTAACTCCGTGCCAGCAGCCGCGGTAATACGGAGGGAGCTAGCGTTGTTCGGAATTACTGGGCGTAAAGCGCGCGTAGGCGGCTTTGTAAGTTAGAGGTGAAAGCCCGGAGCTCAACTCCGGAACTGCCTTTAAAACTGCATAGCTTGAATACA
+
@CCCCGGGGGGGGGGGGGGGGGGGGGGGGGGGGGGGGGGGGGGGGEGGGGGGGGFGGGGGGGGGGGGGGGGGGGGGGGGGGGGGGGGGGGGGGGGGGGGGGGGGGGGGGGGGDGGGGGGGGGGGGGGGGGGGGGGDGGGGGDFGCEGGGGGGGGGGGGGGGGGGGGGDGGGGGGGGFGGEEG>FGGFFGFGGGGGGGGDGEG@CFFGCFGGGDG5CGGEGGDEEGGFDEEE5FFGCCFC:9<<?CGCDC9ECG=:C5<<76?FFGGGGG:5)946:6@CGGFF0<=46-**)1*7>?6**1
@M03506:14:000000000-AKVR1:1:1101:12885:2181 1:N:0:36
CGAACTCCTACGGGAGGCAGCAGTAGGGAATATTGGGCAATGGGCGCAAGCCTGACCCAGCCATGCCGCGTGCCGGAAGAAGGCCCTTCGGGTTGTAAACGGCTTTTAACGGGGAAGAAACGACCCTTGCGAGGGGCATTGACGGTACCCGAGGAATAAGCACCGGCTAACTCCGTGCCAGCAGCCGCGGTAATACGGAGGGTGCAAGCGTTGTCCGGATTTATTGGGTTTAAGGGTGCGTAGGCGGTCTGATAAGTCGGGGGGGAAAGCCCGGGGCTCAACCCCGGAACTGCCCTCGATA
+
CCCCCGGGGDGGGGGGGGGGGGGGGGGGGGGGGGDGGGGGGGGGGGGGGGGGGGGGGGGGGGGGGGGGGGGGGGGGGGGGGGGGGGFGGGGGGGGGGGGGGGGGG?FAFGGGGGGGGGGGGGGGGGGGFGGGGDCCEEGG9FGGGGGGFGCFEEGGGGGGGGGGGGGGGGGGGCFCFGGFFFFCGGGGGGGGGGGGGGCCEEGDGFDGGGD>E*+<CC518C7@FGFEC*;<+:@EFEDC:CEEGDG)8EFE>?9FG?3):5<*57:DFCF@C7<57BC7C?4:=59>6<?)7))/.5)))
@M03506:14:000000000-AKVR1:1:1101:7570:2207 1:N:0:36
CGAACTCCTCCGGGAGGCAGCAGTGGGGAATATTGGACAATGGGCGAAAGCCTGATCCAGCAACGCCGCGTGAGGGATGACGGCCTTCGGGTTGTAAACCTCTTTCAGCAGGGACGAAGCGAAAGTGACGGTACCTGCAGAAGAAGCACCGGCCAACTACGTGCCAGCAGCCGCGGTAATACGGAGGGTGCAAGCGTTGTCCGGAATTATTGGGCGTAAAGGGCTCGTAGGCGGTGTGTCGCGTCGGGGGTGGAAACTCAGGGCTTAACCCTGAGCCTGCTTCCGATACGGGCAGACTAGA
+
CCCCCGGGF@FGGGGGGGGGGGGGFFGGGGGGGGGGGGGGGFFGGEFGGGGGGGGGGGGGGGFGGGGGGGGGGGGGGGGGGGGCECFGGGGGG7FGGGGGGGFFBEAFGGGGGGGEGGGGGEDCEFFFGGGCFEGGGFGGGGFGGGGGGGEFFGGGGGGGGFG@:>:*<:=EECGG<7FCFFF*1CFDGBF:CGGGG5*;CFEG5?*3<CFGGGCE58AEFFGGGGGCCFGFEG?*2C7:CEE**2CD*/7:)2+:**77<C7=7C+C0:*)25202547<6=FG3*54*)1))0).)*9*
@M03506:14:000000000-AKVR1:1:1101:20892:2208 1:N:0:36
CGAACTCCTACGGGAGGCAGCAGTGGGGAATTTTCCGCAATGGGCGAAAGCCTGACGGAGCAATCTCGCGTGAGGGATGACGGCCTATGGGTTGTAAACCTCTTTTTTCAGGGAGGAATAAAATGACGTGTACCCGAAGAATAAGCATCGGCTAACTCCGTGCCAGCAGCCGCGGTAAGACGGAGGATGCAAGTGTTATCCGGAATCACTGGGCGTAAAGCGTCTGTAGGTGGTTTAATAAGTCAACTGTTAAATCTTGAGGCTTAACCTCACACTCGCAGTCGACACTATTAGGCTAGAG
+
@CCCCFDC-C@FGD@@EGEEFGGGFGGGGGFDGGGDG;FCBEGGFG:C:FFFFA<FGCFC@FG9,CFFGEGGGECDFGGGEFEEECEFEGGGGGGGGGGFGGGGGFFEEEDFFF>FF8FFFFGGGGGGGDG8CAFF7>CGGGGG9DC<FCGGGDFGGFFGGDC>@F::AFGGDEGF*=A<C*<FCCFEEC@CFGGGGGGGGEGCCCGFGFF<E58:5?89FG*;?E+<+<FGG5C67F*<CFFGG+<>FF:+2+<CFF>7+**2*9A*<CC6**>A<)1)95675)772*92@?4:)))*1
@M03506:14:000000000-AKVR1:1:1101:15229:2217 1:N:0:36
CGAACTCCTACGGGAGGCAGCAGTGGAGAATCTTGCGCAATGGGCGAAAGCCTGACGCGGCCATGCCGCGTGAATGATGAGGGTCTTAGGATTGTAAAATTCTTTCAGCAGGGACGATAATGACGGTACCTGCAGAAGAAGCACCGGCTAACTTCGTGCCAGCAGCCGCGGTAATACGAGGGGGACTAGCGTTGCTCGGAATTACTGGGCGTAAGGGGAGCGTAGGCGGGTGGTCAAGTTGGGGGTGAAAGCGCAGGGCTCAACCCTGGGACTGCCTTCAGAACTGGCGACGTAGCGGATG
+
CCCCCGGGGGGGGGGGGGGGGGGG8F,F,CF@FG<FFGGGGGGGGGGGGGGGGGGEGC@FF+C=FGGGGGGG,,,CFGGG,FGGGGGCFGGGGGGGGG9CAFG<FGGC,?FGGG=FF7F:FGCC+C3BF,8?FG<=<<=,:F,><F++@+,,7,8C,**33@3DGCGG>FE::F;,>C:**=14**4BFGE1<F1<;1*:**2A++0<*;>//**38:*1:C2;*;3*//2*:/++99:9CGCE51*/++3*):/C5:C**+*7**02C*0)*/*:67C*0*/*+*074))()8))0)))7
@M03506:14:000000000-AKVR1:1:1101:21173:2245 1:N:0:36
CGAACTCCTACGGGAGGCAGCAGTGGGGAATCTTGCGCAGTGGGCGAAAGCCTGGCGCAGCAACGCCGCGTGGGGGATGAAGGCTCTCGGGTCGTAAACCCCTTTCAGCAGGGACGAAACTGACGGTACCTGCAGAAGAAGCCCCGGCCAACTACGTGCCAGCAGCCGCGGTAACACGTAGGGGGCAAGCGTTGTCCGGATTTATTGGGCGTAAAGAGCTCGGAGGGGGTTCGGTAAGTCAGGTGTGAAACCTCCAGGCTCAACCTGGAGACGCCAATTGAGACTGCTGTTACGGGAGTCC
+
CCCCCGGGGGGGGGGGGGGGGGGGGGGGGGGGGGGGGGGDGGGGGGGGGGGGGGGGGGGGGGGGGGGGGGFGGGGGGGGGGGGFDFGGGGGGGGGGGGGFEGGGGGGGGGGGGGGG@CC+EFEFGGGGGGGGGGGGGGFGGGFCFEGGDGGFGGGG:<CFGGGGGGGGGGGGDFGGG<FFCEEGGGDFFGGCEEEGGGGD?ECCCCG6CFG5?CFG7C8CCE*:CE*/81?>EECDEF7+<CF+<EGDCCGE*::DG450*97?F*09*0+)*/12))*2*6>F+6CB4:*.9)57>D5:*
@M03506:14:000000000-AKVR1:1:1101:17326:2312 1:N:0:36
CGAACTCCTACGGGAGGCAGCAGTGGGGAATTGTTCGCAATGGGCGCAAGCCTGACGACGCAACGCCGCGTGGAGGATGAAGACCTTCGGGTCGTAAACTCCTTTCGACCGAGATGAATTTCCGCCGGCCTAACATGCCGGCGGGGTGACAGTATCGAGGGAAGAAGCCCCGGCTAACTCCGTGCCAGCAGCCGCGGTAATACGGGGGGGGCAAGCGTTGTTCGGAATTACTGGGCGTAAAGGGTGCGCAGGCGGGTTGGCAAGTCTTGCGGGAGATCCCAGGGCTCCACCTGGTGATCGC
+
CCCCCFEFFEFGEGFEGF@FFGGFGGFG,@FGGGGGGEBFCFDGGGGD7@7DFFGGD:F+FCEFGGGGCG>FG7BC=FF8ED9FGFGEGGDGE:FCEDGGGGEFGGCF:FFCFEFGGGFFFGFGGGG7>FF?FCCFGGFCGGDEF:*CCFGFAC+<?5C855@EG68CG8?8CEG8FC+<CG88EF9C588:F>CCE/:CE+CC;C8C5?58?:C*;/?*1/0AE*/;FE+0<FC*C85C5<+*2:*9*::C3/:)28))++**+*+*+**))))*909>*)8:*0>).0)(0</.91*8)
@M03506:14:000000000-AKVR1:1:1101:19216:2355 1:N:0:36
CGAACTCCTACCGGAGGCAGCAGTGGGGAATTTTGCGCAATGGGGGAAACCCTGACGCAGCAACGCCGCGTGGAGGATGAAGCCCCTTGGGGCGTAAACTCCTTTCGATCGGGACGATTATGACGGTACCGGATGAAGAAGCACCGGCTAACTCTGTGCCAGCAGCCGCGGTAATACAGAGGGTGCGAGCGTTGTTCGGCATTATTGGGCGTAAAGGGCGCGTAGGCGGTGCGGTCAGTCACCTGTGAAACCTCTGGGCTTAACGCAGAGCCTGCAGGCGAAAATACTGGGCTGGGTTGTG
+
CCCCCFGGGDFGGGGGGFCGGGGGGEGGFGGGGGGGGG@FGGGGGGFGGGC7EFFGEGCCE,C@FEGEGGFGDGGGFEEFGGGGGGGGEFGGGEEGGGGGGGDFGG7DDDCGGEFEF+DCDFGFC::FF9FEDGDF@FGF8:<DG7:FG<,C9<;>FE,,@BC7FGGGGFG<*=FGGGG@CFE8C***/:E>;CEFFCC***3+<CFGGG8C8*:<9?8CCEG5EE+CE>E>ECC*:*0<:+<CF96C<7<CC?+0009F567<*1CCEF?>5>7CG)3))8)*+9F*:4)(7B>))0.)8
@M03506:14:000000000-AKVR1:1:1101:19329:2359 1:N:0:36
CGAACTCCTACGGGAGGCAGCAGTGGGGAATTGTTCACAATGTGCGCAAGCCTGATGACGCAACGCCGCGTGGAGGAGGAAGGTCTTCGGATAGTAAACTCCTGTTGCCCGGGACGAAAAGCTCTGAGCTAACACGGCGGAGTCTGACGGTACCGGGGGAGGAAGCCCCGGCTAACTCTGTGCCAGCAGCCGCGGTAATACAGTGGGGGCAAGCGTTGTTCGGTAGTACGGGGCGTAAAGTGCGCGTAGGAGGCCCGCTAAGCCGCACGGGAGTTCCCTGTGCTCCACCCAGGAATGGTGC
+
<CCCCFG@C<<--@FF@FC@F@<;C8EFC7F<6<E6C<FC,@6C<FG@+:@,6,,,C,C6B@FG@:+7FF6C+,:C:,?B<C:FDFB@D@48+,C5,CEB<EE<FG9?,BB+@=::B3C>8>F8D5?83,=,8D<:++87<3*@,,,7<<FGEG*>**4:=1CFGD+FFCEE*/C+<0<:A9:++<8**;;CE558?*0+2<+++*/*C8**;*;/*2**</**/*+3A;C5*:8**25C+<<EEG7):>+:*5=**0)9*<*0/)2/*)17)*2+*102*06++/*)(*)4@)))))//*
@M03506:14:000000000-AKVR1:1:1101:17547:2363 1:N:0:36
CGAACTCCTACGGGAGGCAGCAGTGGGGAATATTGGACAATGGGCGAAAGCCTGATCCAGCAATGCCGCGTGAGTGATGAAGGCCTTAGGGTTGTAAAGCTCTTTTACCCGGGATGATAATGACAGTACCGGGAGAATAAGCTCCGGCTAACTCCGTGCCAGCAGCCGCGGTAATACGGAGGGAGCTAGCGTTGTTCGGAATTACTGGGCGTAAAGCGCGCGTAGGCGGCTCTGTAAGTTAGAGGTGAAAGCCCGGAGCGCAACCCCGGAACTGACTTTAAAACTACATCGCTTGAATCCA
+
CCCCCGGGGGGGGGEGGGGGGGFGGGGEFCEFGGGGGGGGGFGGGGGGDGGGGGGGFEGFGGGGCGGGGGGGGGGGGGGGGGGGGGGGGGGGGEEEFGGGGGGGGGCEFF7FEDEFGGGGGDGGFDFGGGGGEGG>FGFFGGGGGGGGGGFGFDEFC@FFGDDGFGCEGDCFEGFGGGGG:F:<:FFGGGGE:<CGGGGD@CGDFGCFGGGGGGF@CGGGGE*:>E6*1::*8+++0<?C+:CCFGDFGEECFECCC3C)*:)/***9:)750*2<?9*:**9<0*0<4D@?FF5F6*09*
@M03506:14:000000000-AKVR1:1:1101:15055:2373 1:N:0:36
CGAACTCCTACGGGAGGCAGCAGTAGGGAATCTTCCGCAATGGACGAAAGTCTGACGGAGCAACGCCGCGTGAGTGATGAAGGCTTTCGGGTCGTAAAACTCTGTTGTTAGGGAAGAACAAGTGCTAGTTGAATAAGCTGGCACCTTGACGGTACCTAACCAGAAAGCCACGGCTAACTACGTGCCAGCAGCCGCGGTAATACGTAGGTGGCAAGCGTTATCCGGAATTATTGGGCGTAAAGCGCGCGCAGGTGGTTTCTTATGTCTGATGTGAAAGCCCACGGCTCAACCGTGGAGGGTA
+
CCCCCFGGGGGGGGGCGGGGGGGFFGGGGGGGGGGGGGEGGGGFGGDEGDGGGGGGGGGGGGGFEGGDGGFECEFFDFGGGDGFFGGGGGGGGGGFGGGFFGGGGGG=F9FGGGGGFGFGGGFCGFFGGGFDCDABFFG@EGCGGGGGAEF>FFFGGGGGFGFGC@ACGGFGEGEGGGGGGGGFFFGGGFGGFGGGG:*=C9@E:EFE+9>>8+BCECE8:C@EGDCCC:@<79C5=EDGFG?5ECGDGEGGG6ED*):7+3*3A7+0<:?=F7*02<*1*88*:)9=<<>()75>4BBE0
@M03506:14:000000000-AKVR1:1:1101:9940:2383 1:N:0:36
CGAACTCCTACGGGAGGCAGCAGTGGGGAATTGTTCACAATGGGCGCAAGCCTGATGACGCAACGCCGCGTGGGGGATGAAGGTCTTCGGATTGTAAACCCCTGTCGAATGGGACGAATGAATCGCGCATTAACACTGCGCGGAAATGACGGTACCGTTAAAGGAAGCCACGGCTAACTCTGTGCCAGCAGCCGCGGTAATACAGAGGTGGCAAGCGTTGTTCGGAATTACTGGGCGTAAAGCGTGCGCAGGCGGTCTTTTAAGTCAGATGGTAAATCCCCGGGCTTAACCTGGGAACTGC
+
CCCCCGGGGGGGGGGGGGGGGGGGGGGGGGGGGGGGGGGGGGGGGGGGGGGGGGGGGGGGGGGGGGGGGGGGGGGGGGGGEGGGGGGGGGGGGGGGEGGGGGGGGGGGGGGGGGGGGGGGGGGGGGGGGDGGGGGGGGGCEEEGGDGGGGGGGGGGGGGGGGFGGGGGGGGGGGGGGGGGGGFGGGGGGGGGGGDGGGGGGGGGGGGFGGGGGGGGGGEGCFGEGECFGFFGGGGGGG:CFGGGGGCDGGGEDEGGG@DF<CFGGFGFG7?)*0:C:6CCFBFDGEGFAFFA4::F).6@4
@M03506:14:000000000-AKVR1:1:1101:21790:2413 1:N:0:36
CGAACTCCTACGGGAGGCAGCAGCAAGGAATTTTCGTCAATGGGGGCAACCCTGAACGAGCAACGCCGCGTGGGCGAAGAAGTCCTTCGGGATGTAAAGCCCTTTTCCCTGTGAAGAAAGAAAGACGGTAACAGGGGAATAAGCATCGGCTAACTACGTGCCAGCAGCCGCGGTAATACGTAGGATGCAAGCGTTGTCCGGAATTATTGGGCGTAAAGAGCGCGCAGGCGGTCTATCAAGTCAGATGTGAAATATCCGGGCTTAACCCGTAGGGGTCATTTGAAACTGGTAGACTAGAGTA
+
CCCCCGGGGCGGGGGGGGGGEGGGGGGGGEGGGGGGGGEGGGGGGGGGGGGGGGGGGGGGGGGGGGGGGGFGEFGGEGGGGGGGGGGGGEGGGGGGGGGGGGGFGGGGGGGGFGGGGGFGGCFGDGGGF7=FGGGGGFFGGGGGFFGGGG+CFGGGFF>FGGFGGGGFGGGGGGGE@FF7,?FEGGGFFEFGGGGGBFFEGEGG7C@FCCC5EG5CCDFFF=CCEDGGG:E:8CGG<::?CCED?<E>GF?ECFFDGEG):=C+<:F*:*:>DDCA9F777@????C4:F?A6@?=F6@B7
@M03506:14:000000000-AKVR1:1:1101:7918:2438 1:N:0:36
CGAACTCCTCCGGGAGGCAGCAGTGGGGAATTTTGGACAATGGGCGCAAGCCTGATCCAGCAATGCCGCGTGTGTGAAGAAGGCCTTCGGGTTGTAAAGCACTTTTGTCCGGAAAGAAATCCTCTGCCCTAATACGGCGGGGGGATGACGGTACCGGAAGAATAAGCACCGGCCAACTACGTGCCAGCAGGCGCGGTAATACGCAGGGGGCAAGCGTTAATCGGAATTACAGGGCGTAAAGCGGGGGCAGGCGGTTTGGTAAGATCAAGTGGAAAGCTCAGGGCGTAACCTGGGAACTGCA
+
CCCCCGGGG9FFGGGGGGGGGGGGGGGGGGGGGGGGGGFGGGFEGGGGG@FFGGGCFCFGGGGDGGECEGGG@GFGGGEGFGGGGGGFEGGGGGGGGFGGGGGGGGCFEFGGEEGGGGGFCAFGGGFGFFFFGGFGGDGDFEGGDEGDCEG>;*38:>C>CF+0<F+A*A>58CGF5E?:C8;;@F8@EF*//**?8:EGC95*2*2:*/*:@8A>*8;AA+*/;;*++<++2:*?CCGG9+7*2*2)**1*1/*)*)*1+3*++*+*+*+/64:***9**.5:*)/)(2*4)0.0)/*//
@M03506:14:000000000-AKVR1:1:1101:8229:2443 1:N:0:36
CGAACTCCTCCGGGAGGCAGCAGTAGGGAATTTTCCACAATGGGCGAAAGCCTGATGGAGCAACGCCGCGTGCAGGATGAATGCCTTAGGGTTGTAAACTGCTTTTATATGTGACGATTATGACGGTAGCATATGGATAAGGATCGGCTAACTCCGTGCCAGCAGCCGCGGTCATACGGAGGATCCAAGCGTTATCCGGAATTACTGGGCGTAAAGAGTTGCGTAGGTGGCATAGTAAGTAGATAGTGAAAGCGTTCGGCTCAACCGGATATCCATTATCTAAACTGCTAAGCTAGAGAAT
+
CCCCCGGGG9FGGGGGGGGGGGGGGGGGGGGGGGGGGGGGGGGGGGGGGGGGGGGGGGGGGGGGGGGGGGGGGGGGGGGGGGGGGGGGGGGGGGGGGGGGGGGGGGGGGGGGGGGGGGGGGGGGGGGGGGGGFGGGGGGGGGGGGGGGGGGGGGGGGGGGGFGGGGGGGGGGGGGGGGGGGGGGGGGGGGGGGGGGGGGGDGGGGGGGGGGGGGFGGGGGGGGGGGGGGGFFGGGFGGGGGGGGGFFGFFE?4CEDEDDC==DGFGDGED=?70:9CFFDFFFGGFGFDGF??F??*6=?*
@M03506:14:000000000-AKVR1:1:1101:24517:2464 1:N:0:36
CGAACTCCTACGGGAGGCAGCAGTGGGGAATATTGGACAATGGGCGAAAGCCTGATCCAGCAATGCCGCGTGAGCGATGAAGGCCTTAGGGTTGTAAAGCTCTTTTACCCGGGAAGATAATGACTGTACCGGGAGAATAAGCCCCGGCTAACTCCGTGCCAGCAGCCGCGGTAATACGGAGGGGGCTAGCGTTGTTCGGAATTACTGGGCGTAAAGCGCACGTAGGCGGTTTTGGAAGGTAGAGGTGAAAGCCCGGGGCTCAACCGACGAATTGCCTTTCAGACTGCATCGCTAGCATGGG
+
CCCCCFGCGFDEFFEGDGGGGGGGGGGGDGGFGGGGGGG<FFGGGGG@CFFGFFGGFFFGFGGGFGGEEEGGC@DFCGGEFFGCFGGGGDGGEGGGGGG99F9?D,BEEAFDE7CEFGGGGAFCFF<DFDEFCFG@<??AFGCGGGCGEGGGCE,@FCC@FGGGCDFFGCFGDFF;CFDC7E@EGGCCC:FF<F8=9;CE58C@C9CGGFC>5;E??=5E*?*2*;@E8*2/;A*+<F*A9?FGGCCF?7FC*/:5EEGGGF***)*)2>*)9CC<C47*:74++90*)*0445))0*0))
@M03506:14:000000000-AKVR1:1:1101:7194:2549 1:N:0:36
CGAACTCCTCCGGGAGGCAGCAGTGGGGAATATTGGACAATGGGCGCAAGCCTGATCCAGCCATGCCGCGTGAGTGATGAAGGCCCTAGGGTTGTAAAGCTCTTTTGTGCGGGAAGATAATGACGGTACCGCAAGAATAAGCCCCGGCTAACTTCGTGCCAGCAGCCGCGGTAATACGAAGGGGGCTAGCGTTGCTCGGAATCACTGGGCGTAAAGGGTGCGTAGGCGGGTCTTTAAGTCAGGGGTGAAATCCTGGAGCTCAACTCCAGAACTGCCTTTGATACTGAAGATCTTGAGTTCG
+
CCCCCGGGG<EGGGGGGGGGGGGFFGGGEGGGGGGFGGGGGG8EGDGGGGGGGGGGGGGGGGGGGGGGGGGGCFFFGGGGGGGGGGGFGGGGGGGGGGFGGGGGGGGGGGGDGEGGGGGGGGGGGGGGGGGGGGGGGGGGGFGGGGGGDGGGGGGGGGGFGGGFFGGGGGGGG7FGGGFGGGGGGGGCCC@FFEG@CGGGCGF?C@GGGGGGGG>FFEF=CEGGGGDGGGEGGG979CFGGGFGGC559EFGG7EG@@GFFGFF?7E4CFGFFGGF4=GFDF?GF?7*40*-9?BFFB?4)
@M03506:14:000000000-AKVR1:1:1101:9020:2573 1:N:0:36
CGAACTCCTACGGGAGGCAGCAGTGGGGAATTTTGGACAATGGACGCAGGTCTGATCCAGCCATTCCGCGTGCAGGATGAAGGCCCTCGGGTTGTGAACTGCTTTTGTACGGAACGAAAAGGCCTTTTCTAATACAGAGGGCTCATGACGGTACCGTAAGAATAAGCACCGGCTAACTACGTGCCAGCAGCCGCGGTAATACGTAGGGTGCAAGCGTTAATCGGAATTACTGGGCGTAAAGCGGGCGCAGGCGGTTATGTAAGACAGGTGTTAAATCCTCGGGCTTAACCTGGGAAATGCA
+
CCCCCGGGGFFGGGGGGGGGGGGGGGGGEGGGGGGGFFGGGGFGGGGGGGFFGGGGGGGFGGGGGGGGGCFEGGGGGGGGGGGGGGGFGGGGGGGGGGGGGGGGGGGGGGGGGGGGGGGGFECFFGGGGCFGFGGGGGGGCF8FFGGFGGDGGGFGGGGGGGGGCFGGGGGGGGGGGGDGGGGGDGGGFDCC>FEG*=8CGDG92=EEFDC??9;E388CCFFC5*;++0C2CGGD==*C79E*:*>):=E:37/784:F?<CC+*:7+9<.*;C7:)*21)7>*<09<:B:4;7:4****
@M03506:14:000000000-AKVR1:1:1101:14094:2584 1:N:0:36
CGAACTCCTACGGGAGGCAGCAGTGGGGAATTTTGGACAATGGGCGCAAGCCTGATCCAGCCATGCCGCGTGGGTGAAGAAGGCCTTCGGGTTGTAAAGCCCTTTCGGCTGGGACGAAAAGGTTCGGATTAATAATCTGGATCCATGACGGTACCAGCAGAAGAAGCACCGGCTAACTACGTGCCAGCAGCCGCGGTAATACGTAGGGTGCAGGCGTTAATCGGAATTACTGGGCGTAAAGCGTGCGCAGGCGGTCTTTTAAGTCAGATGTGAAATCCCCGGGCTTAACCTGGGAACTGCG
+
CCCCCGGGGGGGGGGGGGGGGGGFGGGGGGGGGGGGGGGGGGGGGGGGGGGGGGGGGGGGGGGFGGGGGGGGGGEGGGGGGGGGGGGGGGGGGGGGGGGFFFGGGGGGGGGGGGGGGGGGGGGGGGGGDGGGGGGGGGGGGGGGGGGGGGGGGGCFGGGGFAFGGGGGGGGEFEFGGGGGGFGGGGGGGGGGGGGGGGGGFFEFGGGGGGGGGGGGGGDFGGFGDGGGGFGGFCEGGGGFGGGGGGGGGGEGGGEDGFDDFE73+:CDGGF=FC*?DFFDGFFGGFFFAF=BF)8)84665
@M03506:14:000000000-AKVR1:1:1101:12077:2640 1:N:0:36
CGAACTCCTACGGGAGGCAGCAGTGGGGAATATTGGACAATGGGCGAAAGCCTGATCCAGCCATGCCGCGTGAGTGATGAAGGCCTTAGGGTTGTAAAGCTCTTTCAGTAGGGAAGATAATGACGGTACCTACAGAAGAAGTCCCGGCTACCTTCGTGCCAGCAGCCGCGGTAATACGAAGGGGGCTAGCGTTGTTCGGATTTACTGGGCGTAAAGCGCACGTAGGCGAATCGTTAAGTCGGGGGTGAAATCCTGGAGCTCAACTCCAGAACTGCCTTCGATACTGGCGATCTTGAGTTCG
+
CCCCCGGGGGGGGGGGDGGGGGGGGGGGGGGGGGGGGGGGGGGGGGGGGGGGGGGGGGGGGGGGGGGGGGFGGGGGGGGGGGGGGGGGGGGGGGGGGGGGGGGFGGFGGGGGGGGGGGGGGGGGGGGGGGGGGGGGGGGGGGFGGDGGGGGGGGGGGGGGGGGGGGGGGDGGGGGGGGGFGGGGGGGFGGGGGGGGGGG*BEGGGGGGGGG8C8EGFEECCEECC?FGD8*2;FGCEFFCEEDEG:CCFGGGGDCF8;5*AEFG9>A4CD*)*9DGGBGG>FFGFFGF0/<1;?@=?4*95
@M03506:14:000000000-AKVR1:1:1101:16686:2642 1:N:0:36
CGAACTCCTACGGGAGGCAGCAGTGGGGAATTTTGGACAATGGGCGCAAGCCTGATCCAGCAATGCCGCGTGAGCGAAGAAGGCCTTCGGGTTGTAAAGCTCTTTTGTCAGGGAAGAAACGGTGGGGGCTAATATCCTCCACTAATGACGGTACCTGAAGAATAAGCACCGGCTAACTACGTGCCAGCAGCCGCGGGAATACGTAGGGTGCAAGCGTTAATCGGAATTACTGGGCGTAAAGCGTGCGCAGGCGGTTTTGTAAGTCTGTCGTGAAAGCCCCGGGCTCAACCTGGGAATTGCG
+
CCCCC8FGFEGGGDECFGGGGGGGFGGEGGGFFGGGGFGCFGGGGGGDDGGGGFFGAFAFFGDGGGGEGGGGGGGGGGGGFGGGFFFCFFCBFEGFFGACFGGGGECEEFGFGGFD<=8FE@+8:FFGGGEEFFBDD<9,BFE=BFF<<@EFF@<DGEFBFFCFFBCFAD<:<*>>F<;DCF<FC9CE2FGGGG71*1:899EF94?E0:>F??FE//?F+AFCGGCA:77@85CCCEDFGDGE55CD87CEG5C)*7C479*<CFGF9CG309::5)*9C35:C<671<9.774)8)995
@M03506:14:000000000-AKVR1:1:1101:12498:2650 1:N:0:36
CGAACTCCTACGGAGGCAGCAGTAGGGAATATTGGACAATGGGTGCAAGCCTGTTCCAGCCATGCCGCGTGCAGGAAGAAGGCCCTCTGGGTTGTAAACTGCTTTCGCCAGGGGATAAAAAGCCCATGCGTGGGAAATTGAAGGTACCTGGTGAATAAGCCACGGCTAACTACGTGCCAGCAGCCGCGGTAATACGTAGGTGGCAAGCGTTGTCCGGATTTATTGGGTTTAAAGGGTGCGCAGGTGGGTTAGTAAGTCAGGGGTGAAAGTTCCGTGCTGCATCTGGAAACTGCCATTGATA
+
CCCCCFFECC<BCFECG,FCEGGCGDBFFG<9FFFGG8,CF6CC7BCE@DCEF,C9<CAF@,C<EFECEGE@6@FCFGGGDCCF,,CCCCFGGCC<CFFG<F<<EFGG>EGFDDE7FDFCF=E@EFF?FC+C77B8BFEDGG,>=F9DFD<F,58AFGGFDDFECF:@GGG<,>>FC@FFFFG7F@EE@<CCGC;<FGGGGGF7@,;FE;EC;+23B*:=6F?FCCC;*3+<1+;C=EDC*/:C*0AD*:*0:0<CG8>7*:)1:72?+0<9>*21157*7*/+09*029*46)66*//**
@M03506:14:000000000-AKVR1:1:1101:21024:2651 1:N:0:36
CGAACTCCTACGGGAGGCAGCAGTAGGGAATTTTCCACAATGGGCGAAAGCCTGATGGAGCAACGCCGCGTGCAGGATGAAGGTCTTCGGATTGTAAACTGCTTTTATCTGTGACGATTATGACGGTAGCAGATGAATAAGGATCGGCTAACTCCGTGCCAGCAGCCGCGGTACTACGTAGGGTGCAGGCGTTAATCGGAATTACTGGGCGTAAAGCGTGCGCAGGCGGTTTGCTAAGACAGGTGTGAAATCCACGGGCTTAACCTGGGAACTGCGCTTGTAACTGTCAAGCTGGAGTGTG
+
CCCCCDGG9<FGGGGGGGGEGFGEFFEFGGGGGGGGGGGGGGFGGGEG>FGGGGGGFFGGGGGGGGGGGCFGGGFGEGGGDFFGGCGGFGEGG,FFFCFGGGGGGGFFFGGGACGDECF?FGGGGGG?FFDG<FFAFFGG9DFFBFGGFF@@=DG=FC+=FGGGFFCFEEF@B*>EC:>CF7>:BEFGGCEGDGCEC7EEECBCFFGGGCGGGG*?<?CEEGD5CEGEC:/;8<9C7C*2CC:?6<5CF?FGF6AD*7D3*A:<CDGF*2AF<==ED>DG*=@FGF0*6*679<)0)0<*0
@M03506:14:000000000-AKVR1:1:1101:22898:2661 1:N:0:36
CGAACTCCTCCGGGAGGCAGCAGTGGGGAATTGTTCGCAATGGGCGCAAGCCTGACGACGCAACGCCGCGTGGAGGATGAAGAATTTCGGTTCGTAAACTCCTTTCGATCGGGAAGAACAGCTTTCGGGTGAACAGCTTGGGAGTCTGACGGTACCGAGAGAAGAAGCCCCGGCTAACTCTGTGCCAGCAGCCGCGGTAATACAGGGGGGGCAAGCGTTGTTCGGAATTACTGGGCGGAAAGGGCCAGTAGGCGGACAAGTAAGTCCGACGTGTAATCCACAGGCTTAACCTGGGAACTGG
+
ACCCB<C6C-;@BCGDGGGGGGG<FFCFECEFGEF@FEGGGGFFF@@@E77CE@F8C:@CCFDG7>F+CB+@FCFG?EFGFGFGGGFGFC7CEFEFGGGGCEFGCFED9>FDGGGGGGGGGFGCFFCECFGGF@=FG,@>CDCFB:FGCFCEGG*@C@C*BCFC,,<,=*=1=CBE<,,:?<FFGGGF7F++4:*?C*:?<:+2<6*8*8:/:>EDGG?:*/<;>;>=C?++<F*@=*/:=:******+0<CCC*)2)/*0+2CF*<C*1:)197+*8>**0)/55*):*96407>/00*/
@M03506:14:000000000-AKVR1:1:1101:18979:2685 1:N:0:36
CGAACTCCTACGGGAGGCAGCAGTAGGGAATCTTGCGCAATGGGCGAAAGCCTGACGCAGCAACGCCGCGTGGGGGATGAAGGCTCTCGGGTTGTAAACCCCTTTCAGCAGGGACGAAATTGACGGTACCTGCAGAAGAAGCCCCGGCCAACTACGTGCCAGCAGCCGCGGTAATACGTAGGGGGCGAGCGTTGTCCGGATTCATTGGGCGTAAAGAGCTCGTAGGCGGCTTGGCAAGTCGGATGTGAAAACTCCAGGCCCAACCTGGAGCCGCCATTCGATACTGCTATGGCTAGAGTCC
+
CCCCCGGGGGGGGGGGGGGGGGGGGGGGGGGGGGGGGGGGGGGGGGGGGGGGGGGGGGGGGGGGGGGGGG@FGGGGGGGGGGGGGGGGGGGGGGGGGGGGGGGGGGGGGGGGGGGGGGGGGGGGGGGGGGGGGGGGGGGGGGFGGGGDGGGGGGGGGGGGFGGGGGGGGGG:EGGGGGGG>EFEGGGGGGGGEEEGGCECEEGFF9<FGGGGGGFGGGFF?EGGGGGGGGGCEGGGGGFGEEG*:AFC?EEFGGGFGFG**:FGE4=DE7:@7D<ED?FCC4<596CBFG??FFF)16*18
@M03506:14:000000000-AKVR1:1:1101:20679:2720 1:N:0:36
CGAACTCCTACGGGAGGCAGCAGTGGGGAATTTTGGACAATGGGGGAAACCCTGATCCAGCCATGCCGCGTGAGTGAAGAAGGCCTTCGGGTTGTAAAGCTCTTTCAGCCGGAACGAAACGGACACGGCTAATATCCGTGACAACTGACGGTACCGGAAGAAGAAGCACCGGCTAACTACGTGCCAGCAGCCGCGGTAATACGTAGGGTGCGAGCGTTAATCGGAATTACTGGGCGTAAAGCGTGCGCAGGCGGTTTTGTAAGTCAGAAGTGAAATCCCCGGGCTTAACACGGGAACTGTG
+
C<BCCGGGGGGGCEDGGGGGGGGGGFGEFGF8FEFGGGGFGFG?FGG7EAEEFEFD<FFGGCAEFEGCCEFGGDGFFGGCFFF8<,EFDFGFBFGGGGGGA<FFGEFFEFEGGGCEFCGG@7+6C,C::+FFGFA9<BFCFGDFGFDFDEDGGDG<CF@CG7>A:F:FF:FEFF:><,@:F,<B*=B8C,<,*C8:ECEGGEGGG8EC8CE*;*:>8CE*<0;8C5;<9F7<@58::*/8E0*/:*/1:*>E<EE);)02<C*<+:9*+70**020?)*1))3:5)2942)4)).5.)//1
@M03506:14:000000000-AKVR1:1:1101:17848:2738 1:N:0:36
CGAACTCCTACGGGAGGCAGCAGTGGGGAATATTGCACAATGGGCGAAAGCCTGATGCAGCGACGCCGCGTGAGGGATGACGGCCTTCGGGTTGTAAACCTCTTTCAGCAGGGAAGAAGCGTAAGTGACGGTACCTGCAGAAGAAGCACCGGCTAACTACGTGCCAGCAGCCGCGGTAATACGTAGGGTGCGAGCGTTGTCCGGAATTATTGGGCGGAAAGAGCTCGTAGGCGGTCTGTCGCGTCGGATGTGAAAGCCCGGGGCTTAACCCCGGGTCTGCATTCGATACGGTCAGACTATG
+
CCCCCGGGGGGGGGGGGGGGGGGGGGGGGGGGGGGGGGGGGGGGGGGGGGGGGGGGGGGGGGGGGGEGGGGGGEGGGGGGGGGGGGGGGGGFGGFGGGGCEAFGFGGGGGGGGFFCGGFGGDGGFFGGGGD+B:BGG?F@><FFGGGGGGGGGGDFGFGDGCFGGGGGGGGFB<FCCCFGGGCCGFEE?@CC7<8C5:CEGGGGEGG6<E7E6E5C**8=FGFEF6:8CFECEGCC*A>EG5C5:CECEG+:C+?>;<*95C:57>A>?*:>DG3/959C*=*<A**79CD(>)7/<4***
@M03506:14:000000000-AKVR1:1:1101:10509:2748 1:N:0:36
CGAACTCCTACGGGAGGCAGCAGTCGGGAATTTTGGGCAATGGGCGAAAGCCTGACCCAGCAACGCCGCGTGAAGGATGAAGTATTTCGGTATGTAAACTTCGAAGGAATGGGAAGAATAAATGACGGTACCATTTATAAGGTCCGGCTAACTACGTGCCAGCAGCCGCGGTAATACGTAGGGACCAAGCGTTGTTCGGATTTACTGGGCGTAAAGGGCGCGTAGGCGGCGTGGTAAGGCACTTGTGAAATCTCTGAGCTTAACTCAGAACGGCCAAGTGATACTGCTGTGCTAGAGTGCA
+
CCCCCGGGGGGGGGGGGGGGGGGGGGGGGGGGGGGGGGGGGGGGGGGGGGGGGGGGGGGGGGGGGGGGGGGGGGGGGGGGGGGGGGGGGGGGGGGGGGGGGGGGGGGGFGGGGGGGGGGGGGGGGGGGGGGD<EGFEGGGGGGGGG>FGGGGGGFCFGGGGFGGGGGGGDC>F:EFGGCFFGFFGGCFFCFC:FEGGEGGGDFFCEFFGGG>8CCFGGGGDGGGGGGGGCECCCCCGF*6=FG6++<:EF+ACCFD@FGC?FGG2*39ECGFGGGGG.2?***0<=7@7G?)118*9=@4*
@M03506:14:000000000-AKVR1:1:1101:11846:2799 1:N:0:36
CGAACTCCTACGGGAGGCAGCAGTGGGGAATCTTGCGCAATGGGCGAAAGCCTGACGCAGCCATGCCGCGTGAATGATGAAGGTCTTAGGATTGTAAAATTCTTTCACCGGGGAAGATAATGACGGTACCCGGAGAAGAAGCCCCGGCTAACTTCGTGCCAGCAGCCGCGGTAATACGAAGGGGGCTAGCGTTGCTCGGAATTACTGGGCGTAAAGGGCGCGTAGGCGGACAGTTAAGTCAGAGGTGAAAGCCCAGGGCTCAACCCTGGAATAGCCTTTGATACTGGCTGTCTTGAGTGCG
+
CCCCCGGGGCFGGGGGGGGGGGGGGGGGGGGGGGGGGGGGGGGGGGGGGGGGGGGGGGGGGGGGGGGGGGGGGGGGGGGGGGGGGGGGGGGGGGGGGGGGGGGGGGGGGGGGGGGGGGGGGGGGGGGGGGGGGGGGGGGGGGFFGGGGGGGGFGGGGFGFGGGGGGGGGEGGGGGGGGGGGGGGGGGGGGGGGGGGGGGGGGGGGGGGGGGEGGGGFGGGDGEEGGGGGDEECCGFCGFFGF?FGGGGFCGGGGF4EEGGGGGGGDGGGDC?FFFFGF7:DFFFGFGFFGFFFFFFFFFFE
@M03506:14:000000000-AKVR1:1:1101:10619:2821 1:N:0:36
CGAACTCCTACGGGAGGCAGCAGTGGGGAATATTGGACAATGGGCGCAAGCCTGATCCAGCCATGCCGCGTGGATGATGAAGGCCCTAGGGTTGTAAAGTCCTTTTAACGGGGAAGATAATGACGGTACCCGTAGAATAAGCCCCGGCTAACTTCGTGCCAGCAGCCGCGGTAATACGAAGGGGGCTAGCGTTGCTCGGAATTACTGGGCGTAAAGCGCACGTAGGCGGCTTTGTAAGTTAGAGGTGAAAGCCCGGGGCTCAACTCCGGAATTGCCTTTACGACTGCATCGCTAGAATTGT
+
CCCCCGGGGGGGGGGGGGGGGGGGGGGGGGGGGGGGGGGGGGGGGGGGGGGGGGGGGGGGGGGGGGGGGGGGGGGGGGGGGGGGGGGFGGGGGGGGGGGGGGGGGGGGGGGGGGGGGGGGGGGGGGGGGGGGGGGGGGGGGGGGGGGGGGGGGGGGGFGGGGGGGGGGGGGGGGGGGGFGGDEGGGGGGGGGGGGFGGGGGGGDGGGGFGGG>8CGGGDCEG=8EGGGGGGCFGEFGGCGGGGGG?CGGGGFFGGGG>7):CGFEGGDDG*8CFGGCF7C*7):EBCF2FF057@?@=FF7
@M03506:14:000000000-AKVR1:1:1101:18651:2854 1:N:0:36
CGAACTCCTACGGGAGGCAGCAGTGGGGAATTTTGGACAATGGGCGCAAGCCTGATCCAGCCATTCCGCGTGCAGGATGAAGGCCCTCGGGTTGTAAACTGCTTTTGTACGGAACGAAAAGGCTTTGGTTAATACCTGGAGCTGATGACGGTACCGTAAGAATAAGCACCGGCTAACTACGTGCCAGCAGCCGCGGTAATACGTAGGGTGCAAGCGTTAATCGGAATTACTGCGCGTAAAGCGTGCGCAGGCGGTGATGTAAGACAGGGTTGAAATCCCCGGGCTTAACCTGGGAATGGCA
+
CCCCCGGGGGGGGGGGGGGGGGGGGGGGGGFGGGGGGGGGGGGGGGGGGGGGGGGGGDGGGGGGGGGGGGGDGGGGGGFGGGGGGG=FFGGGGGGFGGGGGCCGFFGGGGGGCFGCGEG7FFFGGGGGGGFFGGGGGGGGGFCFGGGGGGGGFBFDGBFFD;FGGGGGGGGG:FGGCGGGEGGFCFFFGFGGGG@CEE*?9CC<<C>EGGGGGDGEGGGFC9C>;EEG?7AE+::C7CD*<+:CEGED:=EGGGEDFBGGF+::9*:*52*8*:>?C:67C>D*/)*842*4737F)))00
@M03506:14:000000000-AKVR1:1:1101:15552:2870 1:N:0:36
CGAACTCCTACGGGAGGCAGCAGTAAGGAATATTGGTCAATGGACGCAAGTCTGAACCAGCCATGCCGCGTGGAGGATGAAGGTCCTCTGGATTGTAAACTTCTTTTATTTGGGAAGAAATGTGATTATTCTTTTTCACTTGACGGTACCAGATGAATAAGCACCGGCTAACTCCGTGCCAGCAGCCGCGGTAATACGGAGGGTGCAAGCGTTATCCGGATTTACTGGGTTTAAAGGGTGCGCAGGCGGATATGTAAGTCAGGGGTGAAATCTTTGGGCTTAACCCGAAAATTGCCATTGA
+
<CCCCFFGGGFE;CB:CFEGGGGGGGGFGGGFFFDD@CFFGGEFGFGCEGCFFCGGGGGFGGGGAFGCEEFGC7FCEGGFGGGC?FEFFGFCFFFGGGGGGGGGFFGCDFGDE@FFEFGGGGGGFCFDAEGGGGFEEGGGGFFGGGGGGFGEF9FACFCGGGGDEFGGGGGFFGGGGGDFGGGGGGGDGGGDE@;FEFC8BGG*C8:EB85*B:>ECGC=*339CCF+BF**<+<CFGGG5E=EG*:DGGECFF+>7@*2+0*/:>EGGG7@DC77CB***6@+0)952CDFF6B*/687*
@M03506:14:000000000-AKVR1:1:1101:22986:2888 1:N:0:36
CGAACTCCTACGGGAGGCAGCAGTGGGGAATCTTGCGCAATGGGCGAAAGCCTGACGCAGCGACGCCGCGTGGGGGAAGAAGGCTTTCGGGTTGTAAACCCCTTTCAGGAGAGACGAAGCTACTCGGGTTAATAGCCCAGAGGGTGACGGTATCTCCAGAAGAAGCCCCGGCTAACTACGTGCCAGCAGCCGCGGTAATACGTAGGGGGCAAGCGTTGTCCGGATTTATTGGGCGTAAAGAGCGTGTAGGCGGCCATGCAGGTCCGTTGTGAAAACTCGAGGAGCAACCTCGAGACGCCGG
+
CCCCCGGGGFFGGGGGGGGGGGGFFGGGGGGGGGGGGGGGGGEGGGGGGGGGGGGGGGGGGGGGGGGGGGFGGGGGGGGGGGGGGFGGGGGGEGGGGGGFGGGGGGFGGGGGGGGGGGGGGF?FGGGGGGGGCFGGGGGGGGGGGGGGGGGGGFFFFFGGGGGFGGGGGGGG7FCGDGGGGGGGGGGGGG<FDGGEE>FGCGGGGGEGGGGFEFGGGGEFFDECE5<F7CGFGGG?5:7CEF67:CEGGFEGGC:5<F*2<6><?C*7A1:6CCF?797775)**7DF(0)3<5>>D>D>)
@M03506:14:000000000-AKVR1:1:1101:19536:2900 1:N:0:36
CGAACTCCTACGGGAGGCAGCAGTGGGGAATATTGGACAATGGGCGCAAGCCTGATCCAGCCATGCCGCGTGAGTGATGAAGGCCTTAGGGTTGTAAAGCTCTTTTGCCGGGGACGATAATGACGGTACCCGGAGAATAAGTCCCGGCTAACTTCGTGCCAGCAGCCGCGGTAATACGAAGGGGACTAGCGTTGTTCGGAATCACTGGGCGTAAAGCGCACGTAGGCGGATTTGTAAGTCAGGGGTGAAATCCCGGGGCTCAACCTCGGAACTGCCTTTGATACTGCGAACCTTGAGTCCG
+
CCCCCGGGGGGGGGGGGGGGGGGGGGGGDGGFGGGFFFGGGGGGGGGGGGGGGGGGGGGGGGGGGGGGGGEG>FGGGGGGGGGGGDCFGGGGGGGGGGGGGGGGGGGGGGGGGGGGGDFGGGGGGGGGGFGGGEGGFGFFFGDGGEEGGGGGGGGGGGGGGFGCFGGGGGDGGDF9?<FGGCEEDFGFGGGGGGG7<EGCGGCGGGGGGGGGGDCGGDEGGGE?FGGGG8CECGGGGGGGGGGFGGGG?7:CGGCDDEG35CDFFCGGGGGFGGG:4@>70*9F:975;3),07F?FF4B;
@M03506:14:000000000-AKVR1:1:1101:19317:2900 1:N:0:36
CGAACTCCTACGGGAGGCAGCAGTGGGGAATATTGGACAATGGGCGAAAGCCTGATCCAGCAATGCCGCGTGAGTGATGAAGGCCTTAGGGTTGTAAAGCTCTTTTACCCGGGATGATAATGACAGTACCGGGAGAATAAGCTCCGGCTAACTCCGTGCCAGCAGCCGCGGTAATACGGAGGGAGCTAGCGTTGTTCGGAATTACCGGGCGTAAGGCGCGCGTAGGCGGCTTTGTAAGTTAGAGGTGAAAGCCCGGGGCTCAACCCCGGAACTGCCTTTAAGACTGCATCGCTTGAATCCG
+
CCCCCGFGGGGGGGGGGGGGFGGFGGGGGGFFFGGGGGGGGGGGGGGGGGGGGFGDFFEGGGGGGGGDGGGGFCCFFGGGGGGGGGGGFGGGGGGGFGGG9FGGGGGGGGGGGGGGGGGGGGGGGGGGGGGGGGDCDFFFGEAFGGGGGCGGGFGGGGGGGGGGGGGGGGGGGG@FGGCDEGGGFGFGGGGECGEGGEGDGCGGGGEGGG5ECCGGGECDGG88CGECC8EECFF9CF0@7?FGGGGCAFC:7FEGE>3)7CGEFG*9EGCEFF4?49:CGFFG77<FAFF64@>@6@FFF
@M03506:14:000000000-AKVR1:1:1101:17207:2904 1:N:0:36
CGAACTCCTACGGGAGGCAGCAGTGGGGAATTGTTCGCAATGGGCGCAAGCCTGACGACGCAACGCCGCGTGGAGGATGAAGACCTTCGGGTCGTAAACTCCTTTCGATCGAGACGAACAGCCATCGGATAAACAGTCCGGAGGTCTGACGGTACCGAGAGAAGAAGCCCCGGCTAACTCCGTGCCAGCAGCCGCGGTAATACGGGGGGGGCAAGCGTTGTTCGGAATTACTGGGCGTAAAGGGCCCGTAGGTGGCCAACTAAGTCAGACGTGGAATCCCTCGGCTTAACCGGGGAACCGG
+
CCCCCGGGGGGGGGGGGGGGGGGGGGGGGGGGGGGGGGGGGGGGGGGGGGGGGGGGGGGGGGGGGGGGGGGGGGGGGGGGGGGGGGGGGGGGGGGGGGGGGGGGGGGGGGGGGGGGGGGGGGGGGGGGGGGFGGGGGGGGGGGGGGGGGGGGGGGGGGGGGGGGGGGGGGGGGGGGGDGFGGGGGGGGGGGGGGGGGGGGGGGGEGGGGGGGGGGCGG*?EGCEECEGGGF7CGGGGCDC5CFGG**92:AEFGGF8?GCGFGGFGFF76C:C*1CF6>9*57EG:5:<0=0>:E)7))8)
@M03506:14:000000000-AKVR1:1:1101:18385:2926 1:N:0:36
CGAACTCCTACGGGAGGCAGCAGTGGGGAATATTGCACAATGGGCGAAAGCCTGATGCAGCGACGCCGCGTGAGGGATGAATGCCTTCGGGTTGTAAACCTCTTTCAGCAGGGACGAAGCGAAAGTGACGGTACCTGCAGAAGAAGCACCGGCCAACTACGTGCCAGCAGCCGCGGTAATACGTAGGGTGCAAGCGTTGTCCGGAATTATTGGGCGTAAAGAGCTCGTAGGCGGTTTGTCGCGTCGGCTGTTAAAACCTGGGGCCCAACCCCGGGCCTGCAGCCGATACGGGCAAACTAGA
+
CCCCCGGGGGGGGGGGGGGGGGGGGGGGGGGGGGGGGGGGGGGGGGGGGDGGGGGGGGGGGGGGGGGGGGFGGGGGGGGGGGGGGGGGGGGGGGGGGGGGGGGGGGGGGGGGGGGGGGGGGGDGGGGGGGGGGGGGGGGGGGGGGGGGGGGDEGGGGGGGGGGFGGGGGGGGGFGG:CCFGGF<CFFGGGGCFFFGEGGGGDGGGE>@FGGGGGGG*C8EF@=CEG>88@EDEG8*AE<C57:/:=ED8=0+:<?:C>F4EF3C*957*9C@7DGGG:FC*6755.9>;FDB5BF:F*17*
@M03506:14:000000000-AKVR1:1:1101:8766:2981 1:N:0:36
CGAACTCCTACGGGAGGCAGCAGTGGGGAATATTGGACAATGGGCGAAAGCCTGATCCGGCAATGCCGCGTGAGTGATGAAGGCCTTAGGGTTGTAAAGCTCTTTTACCCGGGAAGATAATGACTGTACCGGGAGAATAAGCCCCGGCTAACTCCGTGCCAGCAGCCGCGGTAATACGGAGGGGGCTAGCGTTGTTCGGAATTACTGGGCGTAAAGCGCACGTAGGCGGCTTTGTAAGTTAGAGGTGAAAGCCCGGGGCTCAACCCCGGAATTGCCTTTAAGACTGCATCGCTAGAATTGT
+
CCCCCGGGGGGGGGGGGGGGGGGGGGGGGGGGGGGGGGGGGGGGGGGGGGGGGGGGGGGGGGGGGGGGGGGGGGGGGGGGGGGGGGGGGGGGGGGGGGGGGGGGGGGGGGGGGGGGGGGGGGGGGGGGGGGGGGGGGGGGGGGGGGGGGGGGGGGGGGGGGGGGGGGGGGGGGGGGGGGGGGGGGGGGGGGFGGGGGGGGGGGGGGGGGFGGGGGGGGGGGGEGFGGGGGG>EC?FGGCFGGGGGGG7FGGGGGGGGFGCCC6?F5EGD5CFGGGGGFFCF?9CFFFFBGDFFFFFF?F4/
@M03506:14:000000000-AKVR1:1:1101:13344:2992 1:N:0:36
CGAACTCCTACGGGAGGCAGCAGTAACGAATCTTCCACAATGCACGAAAGTGTGATGGAGCGACGCCGCGTGTGGGATGAAGTCCTTCGGGATGTAAACCACTGTCAGGGGAAAGAAAGATCTGATCTACCCCAGAGGAAGTGGCGACTAACTCTGTGCCAGCAGTCGCGGTAATACAGAGGCCACAAGCGTTAGACGGAATCACTGGGCTTAAAGCGTGTGTAGGCGGGATGGTAAGTACGTGGTGAAATCCCACAGCTTAACCGTGGAATTGCTTGGTATACTGCCGTTCGTGAGTCAC
+
ACCC@CCFFC<@EGEEGEEC@FFFFFFGEGFCFGDEGGGGCGC<FFGGGG9CEGE<9F@,CBFCCBFBF@>>CDFGEEFFGF<CFGGFGGG@FEFFFG,B=FEGGGGFGGC=:D=,AFFED<C9FCFFFF,<FCCCFGGGGC>C+8@FG7F7ACCAFCCEFCCCC>,FFCE>F@F@,@DF7@D*:<C8C<F:<F8BBEGC8C99C9+=C@CFC;?9BC**3C*?C9FCEGECC=:<++*++*2*:CGFC9<7*0+0*7FGG7:9+921*99**9C+**70:=0<?**.4C>:3>5)8=84*
@M03506:14:000000000-AKVR1:1:1101:14580:2996 1:N:0:36
CGAACTCCTACGGGAGGCAGCAGTAGGGAATTTTCCACAGTGGACGAAAGTCTGATGGAGCAACGCCGCGTGCAGGATGAAGGCCCTTGGGTCGTAAACTGCTTTTATCTGTGAAGATTATGACGGTAGCAGATGAATAAGGATCGGCTAACTCCGTGCCAGCAGCCGCGGTCATACGGAGGATCCAAGCGTTATCCGGAATTGCTGGGCGTAAAGAGTTGCGTAGGTGGCATTGTAAGTTGATAGTGAAAGCGTGCGGCTCAACCGCATATCCATTATCAAAACTACAAAGCTAGAGGAA
+
CCCCCGGGGGGGGGGGGGGGGGGGGGGGGGGGGGGGGGFGGGGGGGGGGGGGGGGGGGGGGGGGGGGGGGGGGGGGGGGGGGGGGGGGGGGGGGGGGGGGGGGGGGGGGGGGGGGGGFGGGGGGGGGGGGGGGGGGGGGGGGGGGGGGGGGGGGGGGFGGGGGGGGGGGGGGGGGGGGGGGDEFFFGGGGGGGDFGGGGGGGGGGGGGGGGGGGFGFGGGGGGGGGGGGGGGGGGGGCFFGGGCFGGCEGFFGGEGC:<DG5CFFFGD*CEFG77C>F7CCFF:7?C?2C@:@F=7?=>5)
@M03506:14:000000000-AKVR1:1:1101:18206:3003 1:N:0:36
CGAACTCCTACGGGAGGCAGCAGTGGGGAATATTGGACAATGGGCGAAAGCCTGATCCAGCAATGCCGCGTGAGTGATGAGGGCCCTAGGGTTGTAAAGCTCTTTTACCCGGGAAGATAATGACTGTACCGGGAGAATAAGCCCCGGCTAACTCCGTGCCAGCAGCCGCGGTAATACGGAGGGGGCTAGCGTTGTTCGGAATTACTGGGCGTAAAGCGCACGTAGGCGGCTTTGTAAGTTAGAGGTGAAAGACCGGGGCTCAACCCCGGAATGGCCTTTAAGATTGCATCGCTTGAGCGTC
+
CCCCCGGGGFGGGDGGGGGGGGGGGGGGEGGGGFGGGGGFGGGGFGGGGGGGGAFGGGGGFGGGCFGGGGGGGGFEFGGGGGGDGGGGGGGGGGGGGGGFGFGGGGFGGGGGGCECFGG9@EEFGGGDGFEGGGGGGFGGGDFBBFGGGCCFGGGE7+FCGFDGGGGGDGEFFCFFGGDFE>FDGGGGF7BFC*=:BEEEEGG?@FCFFGGGGGF+78CECE;ECC9?EC:*0<FF:?:C:A?FFCECGGF*97=3E>5759DCFD5DCC5>*07+9?***/8+04:69CE:5)0.9)0))
@M03506:14:000000000-AKVR1:1:1101:9462:3046 1:N:0:36
CGAACTCCTACGGGAGGCAGCAGTAGGGAATCTTGCGCAATGGGCGAAAGCCTGACGCAGCCATGCCGCGTGAATGATGAAGGTCTTAGGATTGTAAAATTCTTTCACCGGGGAAGATAATGACGGTACCCGGAGAAGAAGCCCCGGCTAACTTCGTGCCAGCAGCCGCGGTAATACGAAGGGGGCTAGCGTTGCTCGGAATTACTGGGCGCAAAGGGCGCGTAGGCGGACATCTAAGTTGGGGGTGAAATCCCGGGGCTCAACCTCGGAATTGCCTTCAAAACTGGATATCTTGAGTTCG
+
CCCCCGGGGGGGGCFCEGGGGGDFCFGGGFGGFGGGCGGDEGGGGGGGGGCFG<<EFFGGGGGGGG8:+CFGCGFF<ECFGGG=?EE<CFCFGGGGEGFGCGGAEFF,5=CFGF:FGGADFFGFEEGFGFDF@++><=>B,3>FGE7FGGGGGF;7DEEFG7<:CEFC*>CCFCBFC@*@<E@FC:BFGGGG:*;ACEGEEFFG997@**:*18*0;8*:=EGGDC9EEC**3<:@+22<CFG=CGEG9CFG4AEC8595A07?:7F353*.C*7CCBGG7=6*+9<:<CFFF494;=7?)
@M03506:14:000000000-AKVR1:1:1101:20622:3073 1:N:0:36
CGAACTCCTACGGGAGGCAGCAGTGGGGAATTGTTCGCAATGGGCGCAAGCCTGACGACGCAACGCCGCGTGGAGGATGAAGATCTTCGGGTCGTAAACTCCTTTCGATCGAGACGAATTCCTCCGGGGTGAATAATCCCGGAGGTTGACGGTACCGAGAGAAGAAGCCCCGGCTAACTCCGTGCCAGCAGCCGCGGTAATACGGGGGGGGCAAGCGTTGTTCGGAAGTACTGGGCGTAAAGGGCTCGTAGGTGGCCAACGAAGTCGGACGGGAAATCCCGTGGCTTAACCGGGGTACGGC
+
CCCCCGGGGGGGGGGGGGGGGGGGGGGGDGGGGGGGGGGGGGGGGGGGGGGGGGGGGGGGGGGGGGGGGF>FGFGFGGGGGGGFFFFGGGGGGGGGGGGGGGGGGGGGFFEDFFFGGGGGGGGGGGGGG>FGGFFGGFDEED>EGGGGGGGDEDFBFCFGGCDFFFGGFFEGGGG>FG:CFFGGCGGGCFGGEGDEG*:EFFGFEECGCEE>::CGC?;EE*0?E>8*<9@CFGC*CC38>FF=CCC9*/:=:<75;6>C*:CE*:7)*15)9CD*290**))2*.9?9*64@@7))0)0)
@M03506:14:000000000-AKVR1:1:1101:17498:3092 1:N:0:36
CGAACTCCTACGGGAGGCAGCAGTGGGGAATCTTGCGCAATGGCCGAAAGGCTGACGCAGCGACGCCGCGTGTGGGAGGACGCCTTTCGGGGTGTAAACCACTGTTGCCCGGGACGAACATCCCTTTTCGAGGGGACTGACGGTACCGGGTGAGGAAGCACCGGCTAACTCCGTGCCAGCAGCCGCGGTAATACGGAGGGTGCGAGCGTTGTCCGGAATCATTGGGCGTAAAGGGCGCGTAGGTGGCGGGACAAGCGTGCGGTGAAAGCCTGGGGCTCAACCCCGGGTCGGCCGTGCGAAC
+
CCCCCGGGGGGGGGGGGGGGGGGGGGGGGGGGGGGGGGGGGGGGGGGGGGGGGGGGGGCCGGGGGGGGGGGGGGGGGGGDGGGGGGGGGGGGGGGAEFFGGGGGGGGGGGGGGGGGEGGEGGFFGGGGGGGGGGGGGGGGGGGGGGC7EGFGGFGGGGGGGGGGGGGGCGGGGGGGGGGGGFFGGGGGGGGFFGGGDEEDEGGGDGEGEGGGEFGGE8CCGFFGFGGGCE5FGGGGGDGEEG=9EGGGDGE*>CGFEBDCEEDGD=CC*5+)>3>CCFFCFF:CG5C5>DE>)0))75))0
@M03506:14:000000000-AKVR1:1:1101:6523:3093 1:N:0:36
CGAACTCCTCCGGGAGGCAGCAGTGGGGAATATTGGGCAATGGGCGCAAGCCTGACCCAGCGACGCCGCGTGGGTGATGAAGGCCTTCGGGTCGTAAAGCCCTGTCGGGTGGAAAGAACGGTACTTGGGCGAAGAGCCGAGATACGTGACGGTACCACCGAAGGAAGCACCGGCCAATTCCGTGCCAGCAGCCGCGGTAAGACGGAAGGTGCAAGCGTTGCCCGGAATCATTGGGCGTAAAGGGCGTCAAGGCGGTCAGCACAAGTCATTTTGGAAATCTGCGGGCTTGACTCGGACAGGT
+
8CCCAFGFC<FFEGG@EFGGFFF@C88+BCCEF@,C,,6CCFE886+6@@C,CEGGEGF,@@@@CF+@:F>:47CFC9@5BFGGGC8F4?FGGE><F+@EF<B<B=FCC3@F@D<B<<3>FB<+,@@<<7<+5**@8<C@F>F9?>C:>F77FCF,7CF:*4F7F<FFCGF*7*<*:,77<<?CC57<CC8F*/***2C><7CE8CC8E20<+<+/1;**/+3;C:EF@G+A9C****)**++2C5*)*1+39==DEE54<CDC5*+2+*2**1>+*92**/0:5)/),27)157:)<>>*
@M03506:14:000000000-AKVR1:1:1101:18728:3113 1:N:0:36
CGAACTCCTACGGGAGGCAGCAGTGGGGAATTTTGGACAATGGGCGCAAGCCTGATCCAGCAATGCCGCGTGAGTGAAGAAGGCCTTCGGGTTGTAAAGCTCTTTTGTCAGGGAAGAAACGGTTCCGGCTAATATCCGGAATCAATGACGGTACCTGAAGAATAAGCACCGGCTAACTACGTGCCAGCAGCCGCGGTAATACGTAGGGTGCAAGCGTTAATCGGAATTACTGGGCGTAAAGCGTGCGCAGGCGGTTTTGTAAGTCTGTCGTGAAATCCCCGGGCTCAACCTGGGAATTGCG
+
CCCCCGGGGGGGGGGGGGGGGGGGGGGGGGGGGGGGGGGGGGGGGGGGGGGGGGGGGGGGGGGGGGGGGGGGGGGGGGGGFGCFGGGGFGGFGGGAFGGGGGGGGGGGGGGGGFGGFFGGGDGGGGGD>FGGGGGFGG>:FFGGGGGGGGGGGEGGAFGGGGGGGGGGGGGDC7BFBFCF@FF@FGGGGGCFGGGGGD:BCFGGEGG>FGGGFGGGGCCFGGGC>EGGF+30858E5C5C7F=EED5<8EGDD5:CC>CFE?FGCGG:F3>@7>797:4C)).5:59@<*)(8<:?<9967
@M03506:14:000000000-AKVR1:1:1101:18880:3115 1:N:0:36
CGAACTCCTACGGGAGGCAGCAGTGGGGAATATTGCGCAATGGGCGAAAGCCTGACGCAGCGACGCCGCGTGGGGGATGACGGCCTTCGGGTTTTAAACCTCTTTCAGCAGGGACGAAGCGCAAGTGACGGTACCTGCAGAAGAAGCACCGGCCAACTACGTGCCAGCAGCCGCGGTAATACGTAGGGTGCAAGCGTTGTCCGGAATTATTGGGCGTAAATAGCTCGTAGGCGGTTTGTTGCGTCGGCTGTGAAATCCCGAGGCTCAACCTCGGGTCTGCACTCGCTACGAGCCAACTCAG
+
CCC-CFCEAFCGFGCEFGGDEGGFFGAC7CFCFFEGEE::FFCFF:CEGCCFFCDFGF+@F7BFCCGEGGFGGGGDGFE<C+>FGGGGGGGGG+BFGFG8D>FGGFA@DFCFC=>B7FGCEGCE@>FCFGD@CGCFCFAF,>C@FFF:CF@@@E734<CFB<C:CCF7A<2B<@@E?C>99@F<<C:E;5>FFFCC?E/;CFGG*:8+<@C79*8C8*A8++<+C@EE8*80*:CC=EFC*0>75ECC8CCFC7?707<C25<5/56*07777*7:3)0:7)10*)*8(1)2<)9).)**)
@M03506:14:000000000-AKVR1:1:1101:12154:3119 1:N:0:36
CGAATACGGGAGGCAGCAGTCGGGAATTTTGGGCAATGGGCGAAAGCCTGACCCAGCAACGCCGCGTGAAGGGTGAAATCCCTCGGGATGTAAACTTCGCAAGAACGGGAAGAATAAGTAGGGGACAATACCCCCTATGATGACGGTACCGTTTGTAAGCTCCGGCTAACTCCGTGCCAGCAGCCGCGGTAATACGGGGGGAGCAAGCGTAGTGCGGATTTACTGGGCGTAAAGGGCGCGTAGGCGGTCAGCACAAGTCGGTTGTGAAATCTCCGAGCTTAACGCGGAACGGTCAACCGAA
+
CCCCCFFGGGGGGGGEGGG9CFGGCGFFGGFGGGGFGGGGGGDGGEEGGGGGGGGGGGGFFGEFFGFFFGFGGFCCEFFFDF?8FEGCEFFGG9FFGGGGGGCFGGGCCC:F@,BDEFGGFGD=CFGFGDFG8FGF7CFGGFGCFGGGGGGGGG:DFF,>EFGGCGGEGF,:?FFGC:FC7FFFGE788*CE<BEGGGCEGCEC58CCE*;C>+<CCDCC99<CFF5@C*:5C?F8>ECGGCECFGG<?570:CF<*/:>E/*/:CC>G>?4777:7>96*0=1/0>B())(.07/6)7>B
@M03506:14:000000000-AKVR1:1:1101:18399:3133 1:N:0:36
CGAACTCCTACGGGAGGCAGCAGTGGGGAATATTGGACAATGGGCGAAAGCCTGATCCAGCCACGCCGCGTGAGTGATGAAGGCCTTCGGGTCGTAAAGCTCTGTGGGGAGGGACGAACGACCGGGTGAAGAGCCCGGAATGACGGTACCTCCTTAGCAAGCACCGGCTAACTTCGTGCCAGCAGCCGCGGTAATACGAAGGGTGCAAACGTTGCTCGGAATCATTGGGCGTAAAGCGCACGTAGGCGGCCTGTTAAGTCGGATGTGCAATCCCTCGGCTCAACCGAGGACGTGCATTCGA
+
CCCCCGGGGGGGGGGGGGGGGGGGGGGGGGGGGGGGGGGGGGGGGGGGGGGGGGGGGGGGGGGGGGGGGGGGGGGGGGGGGGGGGGGGGGGGGGGGGGGGAFGFGGGGGGGGGGGGGGGGGGGGGGGGGCDFGGGGGGGGGGGFEG7FFGGGFGGGGGFGFFGCFFGGGGGGDFGEGGGGGGGGGGGGDDC5C>EFGGCFEEEEEGGGGDE;EGGGF=CEC*AFC:@CG5?>=5E7:CCEGG*:7E6>G*:*12CFGFFGEG)2C9C*:>CFC*02C@C9C@F?6>9)37>>>B35/*1**
@M03506:14:000000000-AKVR1:1:1101:6677:3164 1:N:0:36
CGAACTCCTCCGGGAGGCAGCAGTAGGGAATCTTGCGCAATGGGCGAAAGCCTGACGCAGCCATGCCGCGTGAATGATGAAGGTCTTAGGATTGTAAAATTCTTTCACCGGGGAAGATAATGACGGTACCCGGAGAAGAAGCCCCGGCTAACTTCGTGCCAGCAGCCGCGGTAATACGAAGGGGGCTAGCGTTGCTCGGAATTACTGGGCGTAAAGCGTACGTAGGCGGCTGTGTAAGTTAGAGGTGAAAGCCCGGGGCTCAACTCCGGAATTGCCTTTAAGACTGCTTCGCTTGAATCTT
+
CCCCCGGGG9FGGGGGGGGGGGGGGGGGGGGGGGGGGGGGGGGGGGGGGGGGGGGGGGGGGGGGGGGGGGFGGGGGGGGGGGGGGGGGGGGGGGGGGGGGGGGGFGFGGGGGGGGGGGGGGGGGGGGGGGGGGGGGGGGGFGGGFGGGGGGGGFGEEGGGGDGGGGGGGGGGGGGGGGFGGGGGGG7CFFF@FGG<CGGDECCGDGGGG5:EEGGGGGGEEECF>EFEGC=*0A?FFCC7CGCFD+ACE7F**25>=>C>FFFGG=FDED5:76:F=6>DDF=C:?4*)*.45)<579***
@M03506:14:000000000-AKVR1:1:1101:23722:3208 1:N:0:36
CGAACTCCTACGGGAGGCAGCAGTGGGGAATCTTGCGCAATGCGCGAAAGCGTGACGCAGCAACGCCGCGTGGGGGAAGACGGCCTTCGGGTTGTAAACCCCTTTCAGGAGGGACGAAGGTTCGCCGGTGAATAGCCGAGCGGACTGACGGTACCTCCACAAGAAGCCCCGGCGAACCACGCGCCACCAGCCGCGGTAATACGTAGGGAGCAAGCGTTTGCCGGAATGATAGGGCGTACAGAGCGCGTAGGTTGCCTCATCAGTTCGCGATGAGAGCTCAAGGCTCAACCGTCGCAGGCCG
+
CCCCCGGGFG9CCFGGGG@CEEGDFGGG>FG@FGEGGG@FFGGGGGG:FGEGG@:FGCCC@FGGG:FFDC@@FGCGCFGFFEEDFE8FFFGGGFFDC9?DFGGGGGG9F:CCC8>@FEFGAF,*::*5FEG,8,,><7F@CFD*C=<FFGGGGG9,?FFFC:CFF@,+;:8EE**2C*0AE***8:*;C8**2?EC*:::ECF39*;50*:800;E:A8*0<E8**2++<++2:6:C8)1++02:EE)1:5<*6=7EFFC<<DE+*2)*)2)0*:C*/**9*9=EF644*.40))0.)08)
@M03506:14:000000000-AKVR1:1:1101:21203:3212 1:N:0:36
CGAACTCCTACGGGAGGCAGCAGTGGGGAATCTTGCGCAATGCGCGAGAGCGTGACGCAGCAACGCCGCGTGGGGGAAGAAGGCCTTCGGGTTGTAAACCTCTTTCAGTTGGGACGAAGCCTCGTTGGTTAATAGCTGACTGGGGTGACGGTACCTTCAGAAGAAGCGCCGGCTAACTCTGTGCCAGCAGCCGCGGTAATACAGAGGGGGCAAGCGTTATTCGGAATGATTGGGCGTAAAGGGCGCGTAGGCGGCCTGGCAAGTGACGGGTGAAATTACTCGGCTTAACCGAGGAACTGCC
+
CCCCCGDFFFGGGGGGGGGGGGGGGGFDGGGGGGGGEEGEGGGGGGG@CFDFGFGGGGGGGGGFGGGGGGFFEGGGCEGFGFGGDFFAFGDFGG+FFGDACFFEFGDFAFFGGGGGGGGGGFFGFFGGCD<FEGGGGGGCFFGCFFEFFGGEGGGGGGGGGGGF@BF*1<<<FGG7CFFGGFCFFFGC+<CCGEGECCEGG9EGGGGECGGGDEFE;=EF@<*2;;C+C?:+2:8CE:CECGCGGGGGEE*9CEC3;@3CF6>?CCCDEGGE5C><*****.):*.*7<0745)85@40*0
@M03506:14:000000000-AKVR1:1:1101:9363:3223 1:N:0:36
CGAACTCCTACGGGAGGCAGCAGTAAGGAATATTGGTCAATGGACGCAAGTCTGAACCAGCCATGCCGCGTGAAGGATGAAGGTCCTCTGGATTGTAAACTTCTTTTATCTGGGGCGAAACACACTTTTTCTAGAGTGCTTGACGGTACCAGATGAATAAGCACCGGCTAACTCCGTGCCAGCAGCCGCGGTAATACGGAGGGTGCAAGCGTTATCCGGATTCACTGGGTTTAAAGGGTGCGTAGGCGGGTAATTAAGTCAGTGGTGAAATCTTCAAGCTTAACTTGGAAACTGCCATTGA
+
CCCCCGGGGGGGGGGGGGGGGGGGGGGGGGGGGGFEGGGGGGGGGGGGGEGGGGFGGGGGGGGGGGGGGGGGGGGGGGGFGGGFGGFDAFGEADCFGGGGGGGGGGGGGGGGGGEGGGGGGGGGGGGGGGGGGGGGGGGGGGGGGGGGGGFGDGGFFGGGGGGGGGGGGGGGGGGGFGGFGGGEC:CEGEGEGGCFGGGGGDGGGGGGGGEGGGGGGGGGCEFFGGGFF::CGFFFGG<EGEEDEGGGGGE5C+A:<F:FCGGGG*:FGGC4>7CCG?GCDF*077:<>CBF?@FF:?4@*
@M03506:14:000000000-AKVR1:1:1101:20642:3227 1:N:0:36
CGAACTCCTACGGGAGGCAGCAGTAGGGAATATTGCGCAATGGGGGAAACCCTGACGCAGCAACGCCGCGCGAGTGAGGAAGGTCTTCGGATTGTAAAACTCTTTTATCTGGGAAAAATGATCATGGAGCTAATACCCCATGAAGTGATGGTACCAGATGAATAAGCACCGGCTAACTTCGTGCCAGCAGCCGCGGTAATACGAAGGGTGCAAGCGTTATTCGGAATCATTGGGCGTAAAGCGCGCGCAGGCGGATTTGTAAGTCAGGTGTGAAATCTCGAAGCTCAACTTCGAAACTGCG
+
CCCCCGFGGGGGGGGGGGGGGGGGFGGGGGFGGGFGGGGGGGGGGGGGGGGGGFGGGGGGEGGGGGGGGGGGGDGGGGGFGGGGGFGGGGEGGGGGGGGGFFGFGGGCGGGGGFGGGGGGGGGGGGGC8<FGCEGGGGGFGGGGAFDAFAFGGGGGGGGFFGGGGG9FGG7@CGGGFFGFGGFGG@CFGGD7FCGGGGGGGGGC<ECEGGDGGF>EE*3*>@=CEEGGDDF+<EDEGDGGFGD*55CDEEGECEEGC4FCFFC+0*95CDE3CCC+:6>FG?57C?FF?7*6@)8B5@FF;
@M03506:14:000000000-AKVR1:1:1101:7389:3227 1:N:0:36
CGAACTCCTCCGGGAGGCAGCAGTCGAGAATCTTCCGCAATGGGCGAAAGCCTGACGGAGCGACACCGCGTGCAGGATGAAGGCCTTCGGGTTGTAAACTGCTGTCAGGTTCGAGGAATGACATGGTGTGAATAGCGCCATGTTTGACCAAGACCAAAGGAAGCAACGGCTAACTCTGTGCCAGCAGCCGCGGTAAGACAGAGGTTGCAAGCGTTGTTCGGAATTACTGGGCATAAAGCGCACGTAGGCGGTCCGCTAAGTCATGTGTGAAATCCCCCGGCTCAACCGGGGAATGGCGCCT
+
CCCCCGGGG9FGGGGGGGGGGGGGGGGGGGGGGGGGGGGGGGGGGGGGGGGGGGGGGGGGGGGGGGGGGGGGGGGGGGGGGGGGGGGGGGGGGGGGGGGGGGGGGGGGGGGGGGGGGGGGGGGGGGEGGGGGFGFGGGGGGGGGGGGGGGGGGGGGGGGGGGGGGGGGGGGGGGGGGGGGGGGGGGGGGGGGGGGGGGFCGGGGGFGGG@CGGEGGCCFGGGEFGGCGG6CFFGGFFGGGECGCFGDGGGGGGGGG5>)709C?CDGFGFC=FGGGG>GGGB@FFFC>;GD05566FEF;)
@M03506:14:000000000-AKVR1:1:1101:13968:3240 1:N:0:36
CGAACTCCTACGGGAGGCAGCAGTGGGGAATATTGGACAATGGGCGAAAGCCTGATCCGGCCATGCCGCGTGAGTGATGAAGGCCCTAGGGTTGTAAAGCTCTTTCAACGGTGAAGATAATGACGGTAACCGTAGAAGAAGCCCCGGCTAACTTCGTGCCAGCAGCCGCGGTAATACGAAGGGGGCTAGCGTTGTTCGGAATTACTGGGCGTAAAGCGCACGTAGGCGGATATTTAAGTCAGGGGTGAAATCCCGGGGCTCAACCCCGGAACTGCCTTTGATACTGGGTATCTCGAGTCCG
+
CCCCCGGGGGGGGGGGGGGGGGGFGGGGGGGGGGGGGGGGGGGGGGGGGGGGGGGGGGGGGGGGGGGGGGGGGGFGGGGGGGGGGGGGGGGGGGEGGGGGGGGGGGGGGGGGGGGGGGGGGGGGGGGGGGGGGGGGGGGGGGCFFGGGGGGGGGGGGGGGGGGGGGGGGGGEGGGGGGGFGGGGGGGGGGGGGGGGGGGD7FGGGGGGGGGGG8CGGGGGGGGGGGGGGDGGGGGGGFGGGGGGGGGGG9FGFFGGD>CCFGGGGGGGEDGFGFFGGFCGDFFGGFGF?>F<*9))<FF9;
@M03506:14:000000000-AKVR1:1:1101:11298:3242 1:N:0:36
CGAACTCCTACGGGAGGCAGCAGTGGGGAATATTGCGCAATGGGCGAAAGCCTGACGCAGCGACGCCGCGTGAGGGATGACGGCCTTCGGGTTGTAAACCTCTTTCGCCAGGGACGAAGAGAGATTGACGGTACCTGGAGAAGAAGCACCGGCTAACTACGTGCCAGCAGCCGCGGTAATACGTAGGGTGCGAGCGTTGTCCGGAATTATTGGGCGTAAAGAGCTCGTAGGCGGGTTGTTGCGTCGGCCGTGAAAACTTCACGCTTAACGTGGAGCTTGCGGTCGGTACGGGCAGACTGGG
+
CCCCCGGGGFGGGGGGGGGGGGGFGGGGGGGGGGGGGGGDGGGGGGGGGGGGGGGGGGGGGGGGGGGGGGFGGGGGGGGGGGGGGGGGGGGGGGGGGGGGGGGGGGGGGDGGGGGGEEGGGGEGGGGGGGGGGGGGGGGGGGGGGGGFCFGGGGGFGGGGGGGGGGGGGGGGEGGGCFGGGGGFGGGGGEGGGGGGGE5EGGGGGGD89C:C@5CCC5EGFEGGGGGE*;8@EE5?:87E6+2:5EEDEG::*597:FGFDCCC/7:FGDC@G3<*2?C39:0*75/047)45))08:)))
@M03506:14:000000000-AKVR1:1:1101:7062:3302 1:N:0:36
CGAACTCCTCCGGGAGGCAGCAGTGGGGAATTGTTCGCAATGGGCGCAAGCCTGACGACGCAACGCCGCGTGGAGGATGAAGGTCTTCGGATTGTAAACTCCTGTTGCTCGGGACGAAAAGCTTCGACCTAACACGTCGAAGTCTGACGGTACCGGGTGAGGAAGCCCCGGCTAACTCTGTGCCAGCAGCCGCGGTAATACAGAGGGGGCAAGCGTTGTTCGGAATTACTGGGCGTAAAGGGCGCGTAGGCGGCCCGCTAAGTCGAACGTGAAATCCCCGGGCTCAACCCGGGAACTGCGT
+
CCCCCGGGG<FGGGGGGGGGGGGGGGGGGGGGGGGGGGGGGGGGGGGGGGGGGGGGGGGGGGGGGGGGGGGGGGGGGGGGGGGGGGGGGGGGGGGGGGGGGGGGGGGGGGGGGGGGGGGGGGGFGGGGGGGGGGGGGGGGGGGGGGGGGGGGGGGGGGGGGGGGGGGGGGGGGGGGGGGGGGGGGGGGGGGGGGGEEGGGGGGGGGGGGGGGGGGGGGGGGGGGGG8FGFDFGFGGG=59FGGGGG>DGGFDGE:CC>3CECFFGDGCG>FFGG7C*99<DEF5C?FFFDFF3@:F)9FD5
@M03506:14:000000000-AKVR1:1:1101:21958:3305 1:N:0:36
CGAACTCCTACGGGAGGCAGCAGTGGGGAATTGTTCGCAATGGGCGCAAGCCTGACGACGCAACGCCGCGTGGAGGATGAAGGTCTTCGGATTGTAAACTCCTGTTGCCCGGGACGAATGACCACGACCTAATACGTCGTGGTGTGACGGTACCGGGTGAGGAAGCCCCGGCTAACTCTGTGCCAGCAGCCGCGGTAATACAGAGGGGGCAAGCGTTGTTCGGAATTACTGGGCGTAAAGGGCGCGTAGGCGGCCTGTTAAGTCGAACGTGAAATCCCCGGGCTCAACCCGGGAACTGCGG
+
CCCCCGGGGAGGGGGGGGGGGGGGGGGGGEGGGGGGGGGGGGGGGGGGGGGGGGGGGGGGGGGGGGGGGGGGGGGGGGGGGGGGGGGGGGGGCFGGGGGGGDFGGGGGGGGGGDGGGGGGGGGGGGGGGDGGFGGGE@EGGGGGGGGFFGGGGCFGEGGGGGGG@FFGGGGGEGGGGGGGGFCGGGGGGGGGCEGEC5CCEFGGGFGGGDGGFCC/;CC8ECEGGGGGG798CFGGD5CEFGCCEGECEGGGG5=DG*:7+<FFC*77E*/5*7:096>DDEE5F=FF0CEF:3@F6*/8)
@M03506:14:000000000-AKVR1:1:1101:14816:3353 1:N:0:36
CGAACTCCTACGGGAGGCAGCAGTAGGGAATATTGGACAATGGGGGCAACCCTGATCCAGCCATGCCGCGTGAGTGATGAAGGCCCTAGGGTTGTAAAGCTCTTTCGACGGGGACGATAATGACGGTACCCGTAGAAGAAGCCCCGGCTAACTTCGTGCCAGCAGCCGCGGTAATACGAAGGGGGCTAGCGTTGCTCGGAATCACTGGGCGTAAAGCGCACGTAGGCGGATCTTTAAGTCAGGGGTGAAATCCCAAGGCTCAACCTTGGAACTGCCTTTGATACTGGGGATCTCGAGTCCG
+
CCCCCGGGGGGGGGCGGGGGGGGGFGFDFGGGGGGCGGFGGGFFGGGGGGGGGGGGGGGGGGGGGGGGGGFGFGEFGFGGGGGGGGGGGGG=FGFGGGGGGGGGGGGGGGGGGGGGGEFGGGGGGGFFGFFEEGGGGGFGFFGGGGGGGCEGGGGEFGGGGFGGGGGCGGGFGGGGGGFGGGGDEGGGGGGCCFE9?CGGGCFFFCF>CGC/?GDFFGGEGGCFCEC8>/21++<?9F>??EFCCEGGF?+A<7?FE752:E4?F*+2C7?@C=6:7@DD777+976>9C36*@:F>?F67
@M03506:14:000000000-AKVR1:1:1101:12789:3361 1:N:0:36
CGAACTCCTACGGGAGGCAGCAGTGGGGAATCTTGCGCAATGGCCGAAAGGCTGACGCAGCGACGCCGCGTGTGGGATGAAGCATTTCGGTGTGTAAACCACTGTTGCCCGGGACGAAACTGGCTTTTCGAGGCCATTGACGGTACCTGCAGAAGAAGCACCGGCTAACTACGTGCCAGCAGCCGCGGTAATACGTAGGGTGCGAGCGTTGTCCGGAATTATTGGGCGTAAAGAGCTCGTAGGCGGCTTGTCGCGTCGGATGTGAAAGCCCGGGGCTTAACCCCGGGTCTGCATTCGATAC
+
CCCCCGGGG@FGGGGGGGGGGGGGGGGGGGGGGGGGGGGGGGGGGGGGGGGGGGGGGGGGGGGGGGGGGGGGGGGGGGGGGGGGGGGGGGGGGGGGGGGGGGGGGGGGGGGGGGGGGGGGGFGGGGGGGGGGGGGGGGGGGGGGGGGGGGGGGGGGGGGGGGGGGGGGGGGFGGGGGFGGGGGGGGGGGGGGGGGCGGGGGGGGEGGGGGGGGGGGGDFDGGGGGGGGEGGGGDGCGGGGGGGGGGCGGEGGGGCCC5D)7:CCF7CCCF55DGGGGFCGGFFCEED>BFFAFFF=?B?57
@M03506:14:000000000-AKVR1:1:1101:21343:3370 1:N:0:36
CGAACTCCTACGGGAGGCAGCAGTGGGGAATATTGGACAATGGGCGAAAGCCTGATCCAGCGATGCCGCGTGAGTGATGAAGGCCTTAGGGTTGTAAAGCTCTTTTACCCGGGATGATAATGACAGTACCGGGAGAATAAGCCCCGGCTAACTCCGTGCCAGCAGCCGCGGTAATACGGAGGGGGCTAGCGTTGTTCGGAATTACTGGGCGTAAAGCGTACGTAGGCGGCTTTGTAAGTTAGAGGTGAAAGCCCGGGGCTCAACTCCGGAATTGCCGTTAAGACTGCTTCGCTTGAATCAT
+
CCCCCGGGGGGGGGGGGGGGGGGGGGGGDGFFGGGGGGGGGGFGGGGGGGGGGCFGGGGGGGDGGGGGGGFGEFFFCFEFGGGGGGGGFFFGGGGGGGGGFFGGGGGFGGGGGGGGGGGFGGGGGGGGGGGGGGGGGGGGDGFGGGGGGGGGGGGGGGGGGGGGGGGGGGDGGGGGFGGGGGGGGGGFGGGGGGGGGGGGCDFGGGGGGGGGDEFCFEGEEEGGGGGGGGGEFGGFEFGGGGGGG+5C6:EFCFGGG@)9ECCF:D<DGGGFGGC+)09CDFFGGFFFAGF?F>>@?*9*9
@M03506:14:000000000-AKVR1:1:1101:23955:3419 1:N:0:36
CGAACTCCTACGGGAGGCAGCAGTGGGGAATATTGCACAATGGGCGCAAGCCTGATGCAGCGACGCCGCGTGAGGGATGACGGCCTTCGGGTTGTAAACCTCTTTCAGTAGGGACGAAGCGCAAGTGACGGTACCTATAGAAGAAGCACCGGCCAACTACGTGCCAGCAGCCGCGGTAATACGTAGGGTGCGAGCGTTGTCCGGAATTACTGGGCGTAAAGAGCTCGTAGGTGGTTTGTCGCGTTGTTCGTGAAAACTCACAACTCAATTGTGGGCGCTCGGGCGATACGGGCAGACTTGG
+
CCCCCGGGGFGGGGGGGGGGGGGGGGGGGGGGGGFGDGGGGGGGGGGGGGGGGGGGGGFGGGGGDGG7FFGGGGCGGGGGGGGGGGGGGGGGGGGGGGGGGGGGGGEGEFF,FEGGGGGGEGGGGFGFFDEGGGGGGGGGECFGGGGGGGEGGGGGCD@FGGGGGGGGGGGGGG7:FFGGFGGGDFCEFGGGGGEG8;EGFGGGE8CF+<FFGGGGEEG5@FCFGGGG5EE9@EGGGEDGEFDEG=E5:CEF<*2:;?CFGFGDFG7*+*<@F*7C3))*)..7=37B2*7())8))0*9/
@M03506:14:000000000-AKVR1:1:1101:15568:3428 1:N:0:36
CGAACTCCTACGGGAGGCAGCAGTCGGGAATTTTGGGCAATGGGCGAAAGCCTGACCCAGCAACGCCGCGTGAAGGATGAAATCCCTCGGGATGTAAACTTCGCAAGAACAGGAAGAATAAGTAGGGGACAATACCCCCTATGATGACGGTACTGTTTGTAAGCTCCGGCTAACTCCGTGCCAGCAGCCGCGGTAATACGGGGGGAGCAAGCGTTGTTCGGATTTACTGGGCGTAAAGGGCGCGTAGGCGGCCTGTGCAAGTCAGTTGTGAAATCTCCGGGCTTAACTCGGAACGGTCAAC
+
CCCCCGGGGGGGEGGGGGGGGGGFGGGGGGGGGGFFGGGGGGGGGGGGGGGGGGGGGGGGGGGGGGGGGGGGGGGGGGGGGGGGGGGGGGGCFGGGGGGGGGGGGGGGGGGGGGGGGFGGGGGGGGGGGEGGGGGDGGCGGGGFGGGGGGGGGFFFFGGGGGGGGGFCEEGGFDFGGGGCFFFFGFGG7CFEGGEGGGGFGGGGGGGGGGG5EGEEGGGGGGGGGFFGF?C8?/:*:CDG:ECECCGGECEC77::8@GGGGGGFF9C?DFFGCCC:7C5<))*0/:@<CB>D)0<@D7@6
@M03506:14:000000000-AKVR1:1:1101:15136:3435 1:N:0:36
CGAACTCCTACGGGAGGCAGCAGTAAGGAATATTGGTCAATGGACGCAAGTCTGAACCAGCCATGCCGCGTGAAGGATGAAGGCCCTCTGGGTTGTAAACTTCTTTTATCTGGGAAGAAATGCTTGTTTTTTAACGAGTTTGACGGTACCAGAGGAATAAGCACCGGCTAACTCCGTGCCAGCAGCCGCGGTAATACGGAAGGTGCAAGCGTTATCCGGATTCACTGGGTTTAAAGGGTGCGTAGGTGGGAATGTAAGTCAGTGGTGAAATCTCCGTGCTTAACATGGAAACTGCCATTTA
+
CCCCCGGGGGGGGGGGGGGGGGGGGGGGGGGGGGGGGGGGGGGGGGGGGGGGGGGGGGGGGGGGGGGGGGGGGGGGGGGGGGGGGGGGGGGGGGGGGGGGGGGGGGGGGGGGGGGGGGGGGGGGFGFGGGGGGGGGCEGGGGGGGGGGGGGGGGGGGGGC,FFGGGGGGGFGGGGGGGGGGGGGGGGGGDGGGGGGGGGGGDGCGGGGGGEGGDFGGGCEGGGGGFGGGG=EGFGFFGCGGGEGEEFGGECCFGGG9@CGGGG?CCGFFGGFD7:CGFDG7FFGC?6?)9??FFF:67F**
@M03506:14:000000000-AKVR1:1:1101:17288:3438 1:N:0:36
CGAACTCCTACGGGAGGCAGCAGTGGGGAATCTTGCGCAATGGGCGAAAGCCTGACGCAGCAACGCCGCGTGGGGGATGAAGGCTTTCGGGTTGTAAACCCCTTTCAGCAGGGACGATTATGACGGTACCTGCAGAAGAAGGACCGGCCAACTACGTGCCAGCAGCCGCGGTAATACGTAGGGTCCAAGCGTTGTCCGGATTTATTGGGCGTAAAGAGCTCGTAGGCGGCTCAGTAAGTCGGATGTGAAAACTCGGGGCGCAACCCCGGGACGCCATCCGATACTGCTGTGTCTTGAGTTT
+
CCCCCGGGGGGGGGGGGGGGGGGGGGGGGGGGGGGGGGGGGGGGGGGGDGGGGGGGGGGGGGGGGGGGGGGGGGGGGGGGGGGGGGGGGGGGGGGGGGGGGGGGGGGGGGGGGGGGGGGGGGGGGGGGGGGGGGGGGGGGGGGGGGGGGGGGGGGGGGGGGGGGGGGGGGGGG>FGGGGGGGGGGGGGGGGGGGGGGGGGCEGGGGFGFGGGG>CEGGCFGGGEFEFGEG5;CGG?FGGFGGEGGGGGGGGFGGDDGFG)>CDG=CEG*/:;9<DG<FFG3:5=FFF@?CF)0/19*9@**
@M03506:14:000000000-AKVR1:1:1101:12716:3440 1:N:0:36
CGAACTCCTACGGGAGGCAGCAGTGGGGAATATTGCGCAATGGGCGAAAGCCTGACGCAGCGACGCCGCGTGAGGGATGAAGGCCTTCGGGTTGTAAACCTCTTTCAGCAGGGACGAAGCGAAAGTGACGGTACCTGCAGAAGAAGCACCGGCCAACTACGTGCCAGCAGCCGCGGTAATACGTAGGGTGCAAGCGTTGTCCGGAATTATTGGGCGTAGAGAGCTCGTAGGCGGTGTGTCGCGTCGGCTGTGAAAACTCGGGGCTCAACCCCGAGCCTGCAGTCGATACGGGCAAACTAGA
+
CCCCCGGGGFGGGGGGGGGGDFGGGGGGGGGGGGFGGGGGGGGGGGGGGGGGGGGGGGEEFGDGGGGGGGFEEGGGGGGGGGGGFGGGGGGGGGGGGGGGGGGGGGGGGGGGGGGGEDCFGGGDFCAFGGGGGGGGGGGGFGDGFGGFGGGGGGGGG?FGGGGGGGGGGGGFDGCD@ECCFGGCFFGGCFECFGFGGC5;C:*?8::++C7@EGGGCEEGGGG5CFEE>C=FCC**2;FA5::>CCC7F5*+*+<*297175DE5CCF60C5597=CF5**94A5)95;3;(.)0779*/*
@M03506:14:000000000-AKVR1:1:1101:22279:3493 1:N:0:36
CGAACTCCTACGGGAGGCAGCAGTGGGGAATCTTGCTCAATGGGCGAAAGCCTGAAGCAGCGACGCCGCGTGCGGGATGAAGGCCCTCGGGTTGTAAACCGCTTTCAGCAGGGACGAAATTGACGGTACCTGCAGAAGAAGGCCCGGCCAACTACGTGCCAGCAGCCGCGGTAATACGTAGGGGCCTAGCGTTGTCCGGATTTATTGGGCGTAAAGAGCTCGTAGGCGGTTTGGTGAGTCGGGTGTGAAATCTCCACGCTCAACGCGGAGGGGCCACCCGATCCTGCCATGACTAGCGTCC
+
CCCCCGGGG9FGGGGGGGGGGGGFGGGGGGGGGEGGGGGGGGG?F+:CGGGGGGGGGGGGGGGGGGGEGGFGGGGGGGGGFGGGGGGGGGGGGGGGGGGCEGEGGFEGFFGGGFGGGEEFGGGFF@FFGGGGGCGF:>FGGGGGGGGGGGFFCGGGGGGGGGFGGDFGGGGGGGFGGFFCE7C@CGDGGG>;>CGGGGGEGCCGGFC6FFGGDC8C?FF9CEC*;EGD*1/5*7;;98DCEG=EG*::E<?+:9?F:7<C:E*27>CD7>55>)9:C:D<97)1+*27:D)))97)).)07
@M03506:14:000000000-AKVR1:1:1101:11182:3507 1:N:0:36
CGAACTCCTACGGGAGGCAGCAGTCGGGAATTTTGGGCAATGGGCGAAAGCCTGACCCAGCAACGCCGCGTGAAGGATGAAATCCCTCGGGATGTAAACTTCGCAAGAATGGGAAGAATAAGGGAGGGTAAATAGCCCTTCTGATGACGGTACCATTTGTAAGCTCCGGCTAACTCCGTGCCAGCAGCCGCGGTAATACGGGGGGAGCAAGCGTTGTTCGGATTTACTGGGCGTAAAGGGTGCGTAGGCGGCCAAACAAGTCACTTGTGAAATCTCCGGGCTTAACGCGGAAAGGTCAAGT
+
CCCCCGGGGGGGGGGGG7FGGGGFGGGGGGGGGGGGEFFFGGGGGGGGGGGGFGGGGFDGGGGFGGCEEGGGGGFGGGGGGDGGFGFGGCGEGGGGGGGGD9CFGGGGGGGGGGFGGGGGGGGGGEGGGDFCGGGGFGGGFFGGGGGGG+CFGGGGFGGGGCGGC<FCECCECG;CGGFGE7FFGGEFEGGGGGDGG?EGGGGGGGC58CF>CECCCCCCECEE@FFCFFGGGGG*CFGE*:>CCGEGGG7*9CE<E519<+:?+2::CGGF>C02C>C7DDFGC**)4939)55976*1*
@M03506:14:000000000-AKVR1:1:1101:16966:3536 1:N:0:36
CGAACTCCTACGGGAGGCAGCAGTGGGGAATCTTGCGCAATGGGCGAAAGCCTGACGCAGCGACGCCGCGTGGGGGAAGAAGGCTTTCGAGTTGTAAACCCCTTTCAGGAAGGACGAAGCCACTCGGGTTAATAGCCCAGAGGGTGACGGTACTTCCAGAAGAAGCCCCGGCTAACTACGTGCCAGCAGCCGCGGTAATACGGAGGGTGCGAGCGTTGTCCGGAATCATTGGGCGTAAAGGGCGCGTAGGTGGCCCGGCAAGCGTGCGGTGAAAGCTCGGGGCTCAACCCCGAGTCGGCCG
+
CCCCCGGGGGGGGGGGGGGGGGGGGGGGGGGGGGGGGGGGGGGGGGGGGGGGGGGGGGGGGGGGGGGGGGGGGGGGGGGGGGGGGGGGGGGGGGGGGGGGGGGGGGGGGGGGGFGGGGGGGGGGGGGGGGGFGGGGGGGGGGGGGGGGGGGGGGGGGGGGGGGFGGGGGGGGGGGGGGGGGGGGGGGGGGGGGGGGGGGGGGGDGGGCEGGGGGGGEEGGGGE;ECFGGGGGGGGCGCGGGGC=GGEC=EFGGGFCEFG<EGFGGGGGGDGFFCGGD:DCDEEEG4CF7<@93@@@BB>D>
@M03506:14:000000000-AKVR1:1:1101:12104:3536 1:N:0:36
CGAACTCCTACGGGAGGCAGCAGTGGGGAATCTTGGGCAATAGGGGAAACCCTGACCCAGCGACGCCGCGTGGGGGATGAAGGCTTTCGGGTCGTAAACCCCTGTTAGGTGGGACGAACGTCCTCCTGCAAATAGCTGGGGGATTTGACGGTACCACCAGAGAAAGCCCCGGCTAACTCCGTGCCAGCAGCCGCGGTAATACGGAGGATCCAAGCGTTATCCGGAATTACTGGGCGTAAAGAGTTGCGTAGGTGGCATAGTAAGTCGGTAGTGAAAGCGTGGGGCTCAACCCCATATACAT
+
CCCCCGGGGGGGGGGGGGGGGGGGGGGGGGGGGGGGGGGGGGGGGGGGGGGGGGGGGGGGGGGGGGGGGGGGGGGGGGGGGGGGGGGGGGGGGGGGFGGGGGGGGGGGGGGGGGGGGGGGGGGGGGGGGGGGGGGGGGGGGGGGGGGGGGGGGGGGGGGGGGGGGGGGGGGGGGGGGGGGGGGGGGGGGGGGGGGGGGGGGGGGGGGGGGGGGGGGGGGGGGGGGGGGGGGGFFFGGDDFGGFGGGGGGGGCFGGGGFGGFGCGFCGGGGGFGGGFDFCDGFFCC>FFDGF0>BFFF?FF?
@M03506:14:000000000-AKVR1:1:1101:17881:3541 1:N:0:36
CGAACTCCTACGGGAGGCAGCAGTGGGGAATTTTGGACAATGGGGGCGACCCTGATCCAGCCATGCCGCGTGCGGGAAGAAGGCCTTCGGGTTGTAAACCGCTTTTGGTCGGAAAGAAAGATCCGAAGCTAATACCTTTGGGTTTTGACGGTACCGGCAGAATAAGCACCGGCTAACTACGTGCCAGCAGCCGCGGTAATACGTAGGGTGCGAGCGTTAATCGGAATTACTGGGCGTAAAGCGGGCGCAAGCGGTTTGTTAGGTCCGCTGGGAAAGTCCCGGGCCCAACCTGGGAAGTGCG
+
CCCCCGGGGGGGEGGGGGGGGGGGGGGGGGGGGGGGGGGGGGGGGGGGGGGGGGGGGGGGGGGGGGFGGGGDGGGGGGGCFGGGFFGGGGGGGGGGGGFGGGGGGGGGCFE>=+FFGFGGGGCGGGGGEGGGFGG8@FGGGGEGGGGGGGGGGGGFGGGGGGGCFGCFCGEGGGGGGGGGGGCGGGFGGGGDEDGGDEGC9FF<CFGGGGGGCEG>8EEF+3;EC>CFF7?FG58:5*7FFCC*/*59C*:*>G7C/.22++9++*/)/)*)**/**009DFF52)/5(*037>)9))965
@M03506:14:000000000-AKVR1:1:1101:14169:3564 1:N:0:36
CGAACTCCTACGGGAGGCAGCAGTGGGGAATTTTGCGCAATGGGCTAACGCCTGACGCAGCAACGCCGCGTGGAGGATGAAGGTCTTTGGATTGTAAACTCCTGTCAGCAGGGAAAAAGGGAAGCGACCTAATACGTCGCTGACTTGATTGTACCTGCAGAGGAAGCCCCGGCTAACTCTGTGCCAGCAGCCGCGGTAATACGGAGGGTGCGAGCGTTGTCCGGAATCATTGGGCGTAAAGGGCGCGTAGGTGGCCCGGTCAGTTCGTGGTGAAGGCGCGGGGCTCAACCCTGCGTCGGCC
+
CCCCCEFEEE<F@CG@FGDGCGF@6EEGGEFFGGFCGEGGGGGGGGGGFGCGGFGGGGGGGGFGEDECGGCFGFEE=CE8C?F=FFG9EEF,CBFFFGCECGGGGGGGGGFDG@EE<<FCCFBFGGGEGEFFGGGGGGGDFGDG<,3:>DDFFAFEFGGGFGGCBCGEC:FCGCFFF,<CFGGGGGFGFGF<<7CEEEGFGF*C<CDEEED8EGDG:8:E?F5C8C;CFF7+<5/:>E*2<7==E*>C8E=CCFEF*;D7*57+<>EGCG5>CC*<*07C<3>55<*1277<F>B5;BD3>
@M03506:14:000000000-AKVR1:1:1101:24244:3583 1:N:0:36
CGAACTCCTACGGGAGGCAGCAGTCGGGAATTTTGCGCAATGGACGAAAGTCTGACGCAGCAACGCCGCGTGAGGGATGAAGGCCTTCGGGTTGCAAACCTCTTTTATCAGGGAAGATAATGACGGTACCTGATGAATAAGTCACGGCTAACTACGTGCCAGCAGCCGCGGTAATACGTAGGTGACAAGCGTTGTCCGGATTTACTGGGCGTAAAGAGCGCGCAGGCGGTCGATCAAGTCGAGTGTGAAAGCGCGCGGCGCAACTGGGGAGGGTTATTCGGTACTGATCGACGCGACGGCA
+
CCCCCGGGGGGGGGGGGGGGGGGFGGGGCFGFGGGGGGGDGGGGGGGEGGGGGFGGGGGGGGGGGCFGGGGGGGGGFFEFGGGGGGGGGGGGGGGGGGG?FCGFGFFGGGGGGGFGGGCGGGGFGGGF7?DFGGFFGGGGGGGGGGGDEFGGGGGGGGGFFGFGGGGD7CFGGCGGGCGGGGGGF?9,=:E:CC*<?CEDE>@CFGGGFFE:B5CFGG6?8CD58C5C528C*:CE+<:?C5EC=CEF?9FG):/3:<D3**7:?C?FGCG:C***:@77*075C67=4*.,)0>;))5)0
@M03506:14:000000000-AKVR1:1:1101:10310:3596 1:N:0:36
CGAACTCCTACGGGAGGCAGCAGTGGGGAATATTGGACAATGGGCGCAAGCCTGATCCAGCCATGCCGCGTGTGTGAAGAAGGCCTTCGGGTTGTAAAGCACTTTTGTTGGGGAAGAAAAGCACTCAATTAATACCTGGGTGTTCTGACGGTACCCAAAGAATAAGCACCGGCTAACTTCGTGCCAGCAGCCGCGGTAATACGAAGGGTGCAAGCGTTACTCGGAATTACTGGGCGTAAAGCGTGCGTGGGTGGTGAGTTAAGTCTGTCGTGAAAGCCCCGGGCTCAACCTGGGAATGGCG
+
CCCCCGGGGGGGGGGGGGGGGGGGGGGGGGGGGGGGGGGGGGGGGGGGGGGGGGGGGGGGGGGGGGGGGGGGGGGGGGGGGGGGGGGGGGGGGGGGGGGGGGGFEFGGGGGGGGGGGGGGGGGGFGGGGGGGGGGGGGGGGGGGGGGGGGGGGGGGGGGGGGGGGGGGGGGGGGGGGGGGGGGDGGGGGGGGGGGGGGGGGGGGGGGGFEGGGGGGGGGGGGGGD5;CFGCEGGGGGGGGGGGGCCGDDEE=5CGC?@*?FFGGG7:2:DC@FGDFG@DDDFBG*0>?<G43FFFFFFFF>
@M03506:14:000000000-AKVR1:1:1101:7227:3608 1:N:0:36
CGAACTCCTCCGGGAGGCAGCAGTCGGGAATTTTGGGCAATGGGCGAAAGCCTGACCCAGCAACGCCGCGTGAAGGACGAAATCCCTCGGGATGTAAACTTCGCAAGAACGGGAAGGATAAGCCTGTGTTAACACCACAGATGATGACGGTACCGTTTGTAAGCTCCGGCTAACTCCGTGCCAGCAGCCGCGGTAATACGGGGGGAGCAAGCGTCGTTCGGATTTACTGGGCGTAAAGGGCGCGCAGGAGGCCACCGCAAGTCCATCGTGAAATCTCCGGGCTTAACCCGGAAAGGTCAAC
+
ACCCCFAFF@CFGGGGGGGE7EFEFCEDGGFEFGGCCGCFFGFFGEC7:FDFFAFFEFGGGGFGGGDFGGGF:DFGC=CBEE@FG8=FEGGFGGF9EFGFGGGGGGGGGGGGGBCCGEGGG<FFCFGFGF9DFEGEFE7@DFFBCG<DECGGDABF*@FFEFGG,>FECEG*DFAF><F::<FFGGGG7FCG:FG7B+2=8CEGE5**/08*8/*/:CCEC**;9C?+:+8F5*21CF7C7==*CEG3**::**:4C3)1*A7+<:FD:*+)*:;+0=DDGD3:6907()<(5))89*/**
@M03506:14:000000000-AKVR1:1:1101:17379:3619 1:N:0:36
CGAACTCCTACGGGAGGCAGCAGTGAGGAATATTGCACAATGGGCGCAAGCCTGATGCAGCGACGCCGCGTGGGTGAAGAAGGTTTTCGGATCGTAAAACCCTTTTCTGTGTGACGAGAACGGACGGTAGCACAGGAATAAGTCTCGGCTAACTACGTGCCAGCAGCCGCGGTAAAACGTAGGAGACAAACGTTATCCGGAGTTACTGGGCGTAAAGGGCGTGTAGGTGGTTGCGTAAGTCTGGCGTGAAATATCTCGGCTTAACCGAGGCAGGTCGTCGGATACTGCGTAACTAGAGGAG
+
CCCCCGGGGGGGGGGGGGGGGGGGGGGGGGGGGGGGGGGGGGGGGGGGGGGGGGGGGGGGGGGGGGGGGGGGGGGGGGGGGGGGGGGGGGGGGGGGGGFGGGGGGGGGGGGGGGGGGGGGGGGGGGGGGGGGGGGGGFGGGGGGGGGGGGGGGGGGGGGGGGGGGGFGGGGGGGGGFGGGGGGGGGGGGGGGGGGGFGGGDEBEGGGGGGFGG>EGGFGGGEECFGGFGGGGEFGGGGDEGCEGGGCD:F7CF?F>EFGGFEGG?FGGGGD@GGFCD>CDG>@*A*:@BDE?5@FFFFF>)
@M03506:14:000000000-AKVR1:1:1101:6536:3664 1:N:0:36
CGAACTCCTCCGGGAGGCAGCAGTGGGGAATCTTGCGCAATGGCCTAACGGCTGACGCAGCGACGCCGCGTGAGGGATGAAGCTTTTCGGAGTGTAAACCTCTGTTGCCCGGGACGAATAGCGGATTATTCCGACTTGACGGTACCGGGTGAGGAAGCACCGGCTAACTCCGTGCCAGCAGCCGCGGTAATACGGGGGGTGCGAGCGTTGTCCGGAATCACTGGGCGTAAAGGGCGCGTAGGTGGCGTCGTAAGTTTGTGGTGAAAGCCTGGGACTCAACCCCAGGTCTGCCGCGAATACT
+
CCCCCGGGG9FGGGGGGGGGGGGGGGGGGGGGGGGGGGGGGGGGGGGGGGGGGGGGGGGGGGGGGGGGGGGGGGGGEGGGGGGGGGGGGGCFGGGGGGGGGGGGGGGGGGGGGGGGGGGGGGGGGGGGGGFGGGGGGGGGGGGGGGGGGFGGGGGGGGGGGGGGGGGGGEFGFFGGGGGGGGGGGEGGGGGGGGGGGGGGGGGGGCEGGGGGGGGGCGFFCFCGGGGGG8EGGGGGGG5EGGFGGGG3CEE=<EC>FF4FG7C7?CE4A4*8>>DCC)>>FBFEEF6:<FF?5>B7@BFB*
@M03506:14:000000000-AKVR1:1:1101:14029:3671 1:N:0:36
CGAACTCCTACGGGAGGCAGCAGTCGGGAATTTTGGGCAATGGGCGAAAGCCTGACCCAGCAACGCCGCGTGGAGGATGAAATCCCTCGGGATGTAAACTTCGCAAGAATAGGAAGAATAAGCAGGGGACAATACCCCCTGTGATGACGGTACTATTTGTAAGCTCCGGCTAACTCCGTGCCAGCAGCCGCGGTAATACGGGGGGAGCAAGCGTTGTTCGGATTTACTGGGCGTAAAGGGCGCGTAGGCGGCCGAACAAGCCACTTGTGAAATCTCCGGGCTTAACCCGGAACGGTCAAGG
+
CCCCCGGGGGGGGGGGGGGGGGGEFGGGGGGGGGGGGGDGGGGGGGGGGGGGGGGGGGGGGGGGGGGGGGGGGGGGGGGGGGGGGGGGGGGGGGGGGGGGGGGGGGGGDGGGGGGGFGGGGGGGGGGGGGGGGGGGGGGGGGGGGGGGGGGGGGGGGGGGGGGGGGGGGGGGGGGGGGGGGGGGGGGGGGGGGGDGGGGGCGGGGDGGFGGGGGGGEGFEGCG5AECFGGD8EGE5CGGDCEGEC7CC?=CE5EGC557C*1*2<C?FFGCFD?7ED;D<C))7?4*)4>>0).>755*9)
@M03506:14:000000000-AKVR1:1:1101:22073:3678 1:N:0:36
CGAACTCCTACGGGAGGCAGCAGTGGGGAATATTGGACAATGGGCGCAAGCCTGATCCAGCCATGCCGCGTGAGTGATGAAGGCCTTAGGGTTGTAAAGCTCTTTTGCCGGGGACGATAATGACGGTACCCGGAGAATAAGTCCCGGCTAACTTCGTGCCAGCAGCCGCGGTAATACGAAGGGGACTAGCGTTGTTCGGAATCACTGGGCGTAAAGCTCACGTAGGAGGATGTGTAAGTCAGGGGTGAAATCCCGGGGCTCAACCTCGGAACTGCCTTTGATACTGCGAATCTGGAGTCCG
+
86AC9CEGF9FFGEGEDEGGGGGFFFGE7@FGGGGGGFFDFFGGGGGGEGGDGFGGGGGGGGGGGGGGGG+CFE6EFFGGFCFG8<CECFFFFFGGGGGGFFFGGCFFGEE>:FFFGGGGFGGGGGGGG9F:C:FEFFDACFCE8>FEEEFFCFCGFFEGCGGFGFGGGGGGGGDC9CFCFGEGGGGFGGGCCEGFCE@CC8@@CCCC>CE>E*:99+3<FG88CE+;E8E+2<CECF*<EFGFGGGGGFCF46C58BG3A99?*>*9*)*747>EG?FGFF=EDFGD0C30/**9>66/7
@M03506:14:000000000-AKVR1:1:1101:22645:3678 1:N:0:36
CGAACTCCTACGGGAGGCAGCAGCGAGGAATCTTCCACAATGGGCGAAAGCCCGATGGAGCAACGCCGCGTGGAGGACGACGGCCTTCGGGTTGTAAACTCCTTTCGGGGGGGATGAAACGGACAGTACCCCCAGAAGAAGCCCCGGCTAACTCTGTGCCAGCAGCCGCGGTAATACAGAGGGGGCAAGCGTTGTCCGGAATTACTGGGCGTACAGCGCGCGCAGGCGGACCGCCACGTGCCGTGTGACAAGCCCCGGCTCAACAGTGGAGGGCCAGGGTACACGAGCGGTCTGGCGGCCG
+
CCCCCGGGGAFGGGGGGGGGGGGGGGGGGGGGGGGGGGGGGGFGGGGGGGGGGGGGGGGGGGGGGGGGGGEGGGGGGGGGDEGCFGGGGGGGGGGGGFFGGGFFGGDGGEGCCGEGGGGGGEEGGGGGGGFGGECGG8FFFG*;EGEGDGGGDGGGECCGGGGGGGGGGGGE*A<ECFG7:@58>E>CFGE;8EEGGCE>8*CEGGGC5EEGDGEEC*::EDGGGC*:E:?EE=GCECFG557CCFC72+<6<:*/*5))*3*A+9200*209*9=CFG*077<A3)),90(.8:)0<))8
@M03506:14:000000000-AKVR1:1:1101:19790:3701 1:N:0:36
CGAACTCCTACGGGAGGCAGCAGTGGGGAATATTGGACAATGGGCGAAAGCCTGATCCAGCCATGCCGCGTGAGTGAAGAAGGCCTTAGGGTTGTAAAGCTCTTTCAGCGGGGAAGATAATGACGGTACCCGCAGAAGAAGTCCCGGCTAACTTCGTGCCAGCAGCCGCGGTAATACGAAGGGGACTAGCGTTGTTCGGATTTACTGGGCGTAAAGCGTGCGTAGGCGGATCGCTAAGTCAGGGGTGAAATCCCAGGGCTCAACCCTTGAACTGCCGTTGAGACTGACGCTCTCGCGAACG
+
-<CCCCCFFFGGGDFG@FGGGGGGGGGDGGGGGGGGFGGFGFGGCC+CEGG@FF8AFFGGFCFGF<FGGCFDGFGG9FAFD@FG,,CFGGGGGEGFG<FGGGGFGG9<BCCE@>CE,C,?EGGC:7C<35EEC+3+:BDF8FGCFC:F+<>FCCFGF*76;:FGD@:>F7CF*:A,2C*<7F@FDECED7:1<<;C?=:8CECG?C:CF5CE*AECF?*/;?;8:*+CE8*2:CFE5<:<F+7CECC79E+2*+<08<D4:C467>**:CF6*967)759F)7<+0*63151)17).))0)
@M03506:14:000000000-AKVR1:1:1101:7381:3726 1:N:0:36
CGAACTCCTCCGGGAGGCAGCAGTGGGGAATTGTTCGCAATGGGCGCAAGCCTGACGACGCAACGCCGCGTGGAGGATGAAGACCTTCGGGTCGTAAACTCCTTTCGACCGAGATGAATTCCCGCCGACCCAACACGTCGGTGGGGTGACAGTATCGAGGGAAGCAGCCCCGGCTAACTCCGTGCCAGCAGCCGCGGTAATACGGGGGGGGCAAGCGTTGTTCGGAATTACTGGGCGTAAAGGGTTTGGAGGTGGCTCGCTAAGTCAGACGGGAAATCCCTCAGCTTAACTGGGGAACTGG
+
CCCCCGGGG?DGGGGGGGGGGGGGGGGGGGGGGGGGGGGGGGGGGGGGGGGGGGGGGGGGGGGGGGGGGGGGGGGGDGGGGGGGGGGGGGGGGGGGGGGGGGGGGGGGGGGGFGGGGGGGGFGGGGGGGGGGGGGGGGGEGGGGGGGGGGGGGGGGGGGGGGGGGGGFFCCGGGGGGGGDGGGGGGGGGFDE>GGDGECCGGCCGEEDEEGECEGCEGDGGG?EGCEGCCGGGGC5:*/;7?FG*6*9*<CC5FGF*)9C*:<E+::?F4C)9<>=F?CF*7FGC4*14:*6FFF)75?F)
@M03506:14:000000000-AKVR1:1:1101:15842:3734 1:N:0:36
CGAACTCCTACGGGAGGCAGCAGTGAGGAATATTGGTCAATGGACGCAAGTCTGAACCAGCCATGCCGCGTGAAGGATGAAGGCGTTCTGCGTTGTAAACTTCTTTTATTGGGGAAGAAACCTGAGATTTCTATCTCAGCCGACGGTACCCAAGGAATAAGCACCGGCTAACTCCGTGCCAGCAGCCGCGGTAATACGGAGGGTGCAAGCGTTATCCGGATTTACTGGGTTTAAAGGGTGTGTAGGCGGACTTTTAAGTCAGGGGTGAAATCCCGAGGCTCAACCTCGGAACTGCCTTTGA
+
CCCCCGGGGGGGGGGGGGGGGGGGGGGGGGGGGGGGGGGGGGGGGGGGGGGGGGGGGGGGGGGGGGGGGGGGGGGGGGGGGGGGGGGGGGGGGGGGGGGGGGGGGGGGGGDGGGGGGGGGGGGGGGDGGGGGGGGGGGGGGGGGGGGGGGGGGGGFDFGGGGGGGGGGGGFGFFGGGGGGGGGGGGGGGGGGDECFGGGGGGGGGGGGGGGGGGCGFGGGGCFGGGGCEGGGGFGFFEF8:EGGGCGDE7CGFFGGGFFFGGG5EGGGGGGFCFGGGFC7C@FGFFG:65BFFFFFF*9F*
@M03506:14:000000000-AKVR1:1:1101:15350:3751 1:N:0:36
CGAACTCCTACGGGAGGCAGCAGTCGGGAATTTTGCGCAATGGGCGAAAGCCTGACGCAGCAACGCCGCGTGAGGGATGACGGCCTTCGGGTTGTAAACCTCTTTTGTCAGGGAAGATTATGACGGTACCTGGCGAATAAGCCACGGCTAACTACGCGCCAGCAGCCGCGGTAATACGTAGGTGGCGAGCGTTGTCCGGATTTACTGGGCGTAAAGAGCGCGCAGGCGGTCGACCAAGTCGCGTGTGAAAGCCCCCGGCTCAACTGGGGGGGGTCACGCGATACGGATCGACTCGAAGGCG
+
CCCCCGGGGGFGGGGGGGGGGGGGGGGGGGGGGGGGGGGGGGDFGGGGGGGGGGGGGGGGGGGGGGGGGGGGGGFGGGGGGGGGGGGGGGGGGGGGGGGGGGGGGGGGGGGGGFGGGGGGGGFGGGGGGFGGGGGGGGGGGGGGGGGGGGGGGGGGGGGGGGG?FGGGGGGCFEGGFGGGCFFC7FCEGGGCC8;CGDGGEGFCGF?CF5:EEGGG?@CE==EGGGCCE8:EC**/***3:EECE=F777<EGG=DCDD3C?FD7C<*C):7DD<5679CD>3C*5*.(*)-8><)).8))
@M03506:14:000000000-AKVR1:1:1101:17944:3754 1:N:0:36
CGAACTCCTACGGGAGGCAGCAGTGGGGAATATTGCACAATGGGCGCAAGCCTGATGCAGCGACGCCGCGTGAGGGACGACGGCCTTCGGGTTGTAAACCTCTTTCAGCACAGACGAAGCGCAAGTGACGGTATGTGCAGAAGAAGGACCGGCCAACTACGTGCCAGCAGCCGCGGTAATACGTAGGGTCCGAGCGTTGTCCGGAATTACTGGGCGTAAAGAGCTCGTAGGTGGTTTGTCGCGTTGTTCGTGAAAACTCACAACTCAATTGTGGGCGTGCGGGCGATACGGGCAGACTGGG
+
CCCCCGGGGGGGGGGGGGGGGGGGGGGGGGGGGGGGGGGGGGGGGGGGGGGGGGGGGGGGGGGGGGGGGGGGGGGGGGGGGGGGGGGGGGGGGGGGGGGGGGGGGGGGGGGGGGGGGGGGDGGGGGGGGGGFFGGGGGGGCGGGGGGGGGEEFGGGGGGGGG7FFGGGGGGGGGGG7FGGGGDGFGGGGGGGGGGGGD:EGGGGGDGGFFGFGGGGECEFDCG6CGGC>FC39CEFC=D@EGDCECEF?EGG*7CGF)9>FEF=+:CFGFFFFGGCGB3*/>@5>5C)4C39;377;/9F)
@M03506:14:000000000-AKVR1:1:1101:17126:3774 1:N:0:36
CGAACTCCTACGGGAGGCAGCAGTGGGGAATATTGCACAATGGGCGAAAGCCTGATGCAGCGACGCCGCGTGAGGGATGACGGCCTTCGGGTTGTAAACCTCTTTCAGCAGGGACGAAGCGAAAGTGACGGTACCTGCAGAAGAAACGCCGGCCAACTACGTGCCAGCAGCCGCGGTCAGACGTAGGGCGCGAGCGAAGTCCGGATGTATTGGGCGTAAAGAGCTCGTAGGCGGCTTGTCTCGTCGGCTGAGCAAACCCGCAGCCAAACTGGGGGCCTACAGCCGACCCCGGCAGGCTAGG
+
9CCCCG<EFFEGGGC+@FEE@@EEC<EGGGGGEFEFFGFFG<FFF@>@:@CEAE@FFF,CFGEEGGGCE7BGCFFGEGG,?:>:>BFDGGGFEC+,<AFGG8FGGFC9F9F7F+B::>C+@++6><FFFGE<7FFC9FEFFE:@F,>@:@:*C:CFG?CFCFC@F;FF7F7F*4*1=4<F@:C<:2*/88*:8/?E**1/:7CG*/*++3:CGCCG>E8*<?;*<0;C5*;0*:1?5870+367C:57C**:*3:7*)*9>5>****2**0)195/>)*0964**.))-*),5)).)))).
@M03506:14:000000000-AKVR1:1:1101:10028:3778 1:N:0:36
CGAACTCCTACGGGAGGCAGCAGTCGGGAATTTTGGGCAATGGGCGAAAGCCTGACCCAGCAACGCCGCGTGAAGGATGAAATCCCTCGGGATGTAAACTTCGCAAGAACGGGAAGAATAAGTCTGTGTAAATACCACTGACGATGACGGTACCGTTTGTAAGCTCCGGCTAACTCCGTGCCAGCAGCCGCGGTAATACGGGGGGAGCAAGCGTTGTTCGGATTTACTGGGCGTAAAGGGCGCGTAGGCGGCCAGTGCAAGTCAGTTGTGAAATCCCCGAGCTTAACTCGGAAAGGTCAAC
+
CCCCCGGGGGGGGGGGGGGGGGGGGGGDGGGFGGFGGGGGGGGGGGGGGGGGGGGGGGGGGGGGGGGGGGGGGGGGGGDGGGD?FGGGGGGEGGGF9FGGGGGGGCEFGGDGDGGGGGGGGG?FFGGGGGGGGGGGGGGGGGGD=DFGG7CFGFGGGGGGGGGFGGGGGGGFGGGGFGGGGDGGGGFGGGEGGFGDFGGGGGGCEGGEGCCFGGECCE<EGGGE69<?EFFGEEG8EEGG=>CE5C=GCEDCDCFFF7F*++:++*3:<39=>7>67)1/)056<*2/)/<3@3)<9B66=
@M03506:14:000000000-AKVR1:1:1101:17963:3854 1:N:0:36
CGAACTCCTACGGGAGGCAGCAGTCGAGGATCTTCGGCAATGGGCGCAAGCCTGACCGAGCGACGCCGCGTGTGCGATGAAGGCCTTCGGGTTGTAAAGCACTGTCGAGGGGGAGGAAAGCCGAAAGGTCTGACCTATCCCTGGAGGAAGCACGGGCTAAGTTCGTGCCAGCAGCCGCGGTAAGACGAACCGTGCGAACGTTGTTCGGAATCACTGGGCTTAAAGGGCGCGTAGGCGGGTGTCCAAGTCAGGGGTGAAAGCCCGGGGCTCAACCCCGGAACTGCCTGTGAAACTAGATTGC
+
CCCCCGGGGGGGGGGGGGGGGGGGGGGGGGGGGGGGGGGGGGGGGGGGGGGGGGGGGGGGGGGGGGGGGGGGGGGGGGGGGGGGGGGGGGGGGGGGGGGGGGGGGGGGGGGGGGGGGGGGGGGGGGGGGGGGGGGGGGGFGGGGGGGGGGGGGGGGGGGGGCFGGGGGGGGGGGGGGGGGGGGGGGGGGGGG?FGGGGGG8FGGGFEGGEGGGGGGGGGGGFFGGGDEEGGEEEEFGGG=C7ECCEFFFGGGGGGG==FGFG3=CDGG*>F=FGD=DD<<GFFCF4*1:C6<46797=6@*
@M03506:14:000000000-AKVR1:1:1101:21201:3906 1:N:0:36
CGAACTCCTACGGGAGGCAGCAGTGGGGAATATTGGACAATGGGCGAAAGCCTGATCCAGCAATGCCGCGTGAGTGATGAAGGCCTTAGGGTTGTAAAGCTCTTTTACCCGGGATGATAATGACAGTACCGGGAGAATAAGCCCCGGCTAACTCCGTGCCAGCAGCCGCGGTAATACGGAGGGGGCTAGCGTTGTTCGGAATTACTGGGCGTAAAGCGTACGTAGGCGGCTTTGTAAGTTAGAGGTGAAAGCCCGGGGCTCAACTCCGGAATTGCCTTTAAGACTGCATCGCTTGAATCCA
+
CCCCCGGGGGGGGGGGGGGGGGGGGGGGGGGGGGGGGGGGGGGGGGGGGGGGGDGGGGGGGGGGFGGGGGGGGGGGGGGGGGGGGGGGGGGGGGDGGGGGGGGGGGGGGGGGGGGGGFFGGGGGGGGGGGGGGGG>FFGGGGGGGGGGGGGFGGGGGFGGGFGGGGGGGGGGGGGGGGG@FGGGGGEFGGGGGGGGEGGGGFECFCCEGGGGGGFGGGEGEGFGFDGGGG5ECC@CGGCFGGFGGGGGD<:FGFGDG3CCGGGGGCGDCC5>FFGFFFGGG?FGG7*=>FEFF>F@FFF)*
@M03506:14:000000000-AKVR1:1:1101:17810:3924 1:N:0:36
CGAACTCCTACGGGAGGCAGCAGTGGGGAATCTTGCGCAATGGCCGAAAGGCTGACGCAGCGACGCCGCGTGTGGGAGGGCGCCTTTCGGGGTGTAAACCACTGTTGCCCGGGACGAACACACCGTTTCGACGGTGCTGACGGTACCGGGTGAGGAAGCACCGGCTAACTCCGTGCCAGCAGCCGCGGTAATACGGAGGGTGCGAGCGTTGTCCGGAATCATTGGGCGTAAAGGGCGCGTAGGTGGCCTGTTAAGCGTGCGGTGAAAGCTCGGGGCTCAACCCCGAGTCGGCCGTGCGAAC
+
CCCCCGGGGGGGGGGGGGGGGGGGGGGGGGGGGGGGGGGGGGGGGGGGGGGGGGGGGGGGGGGGGGGGGGGGGGGGGGGGGGGGGGGGGGGGGGGGGGGGGGGGGGGGGGGGGFGGGGGGGGGGGGGGGGGGGGGGGGGGGGGGGGGGGGGGGGGGGGGFGGGGGGGGGGGGGGGGGGGGGGGGGGGGGGGGGGGGEGGGGGDGGGGGGGGGFGGGE5EFDFGGGGGEGCGGGGGGGGG5>CCEGGGCCF9CDGG7CDDCEGDGFDAF6:FEGGG5<@*97;;7*.9.8C>>DE@EEE:>@
@M03506:14:000000000-AKVR1:1:1101:9765:3928 1:N:0:36
CGAACTCCTACGGGAGGCAGCAGTAACGAATCTTCCCCAATGGGCGCAAGCCTGAGGGAGCGACGCCGCGTGGAGGATGAAGTCCTTCGGGATGTAAACTCCTGTCAGGGGTTACCAAGTTCTGAGGAGCCCCAGAGGAAGAGGCGGCTAACTCTGTGCCAGCAGCCGCGGTAAGACAGAGGCCTCGAGCGTTAGGCGGAATCACTGGGCTTAAAGCGTGTGTAGGCGGATCGTTAAGTACCTTGTGAAATCCCACGGCTCAACCGTGGAACGGCTGGGTATTCTGGCGGTCTTGAGCAGC
+
CCCCCGGGGGGGGGGGGGGGGGGGGGGGGGGGGGGGGGGGGGGGGGGGGGGGGGGGGGGGGGGGGGGGGGGGGGGGGGGGGGGGGGGGGDGGGGGGGGGGGGGGGGGGGGGGG?FGGGGGGGGGGGGGGGGGGGGGGGGGGGGGGGGGGDGFGGFGGFGGGGGGGGGGGGGGGGGCGGGGGGGGGGGGGG7=CFGGGGGGGGGGGCFGGGG5FGGGGD?GEFFGGGGGGDCEE6C=CFGGCCGGGGGGGGGGGFGGGFGGGGGGGG*CEDFFGGGGD@G4:9*+<=CF9D)3)=F?FF=@4
@M03506:14:000000000-AKVR1:1:1101:20132:3939 1:N:0:36
CGAACTCCTACGGGAGGCAGCAGTGGGGAATATTGGACAATGGGGGAAACCCTGATCCAGCAATGCCGCGTGAGTGATGAAGGCCTTAGGGTTGTAAAGCTCTTTTACCCGGGATGATAATGACAGTACCGGGAGAATAAGCCCCGGCTAACTCCGTGCCAGCAGCCGCGGTAATACGGAGGGGGCTAGCGTTGTTCGGAATTACTGGGCGTAAAGCGCACGTAGGCGGCTTTGTAAGTTAGAGGTGAAAGCCCGGGGCCCAACTCCGGAATGTCCTTTAAGACTGCATCGCTAGATTTGG
+
CCCCCGGGGGGGGGGGGGGGGGGGGGGGGGGGFGGGFGGFFGGDGGGGGGFGGGGGGEGGGGGGGGGGGGGEFGFDAF9FCGFFGGGGGGGGFEGG9FFFFGGGGCGGFGFGG7CFFGGFFFCGGCGCF<FGDCEFFFGGGGGGGC:+8CAFGAFFGDGGC7FFC7F7EGGED@E@<C**=FFECCC*:F7FCGGFGEEECGFEEGGFGF5?C:;CEGGECE*2;>F58:*:@<@72<CC++:+2CCC9C<697=D*>3)*:97CG+/:C:8**;+29::*9*<+)57):><4.<F4=@=*
@M03506:14:000000000-AKVR1:1:1101:9075:3950 1:N:0:36
CGAACTCCTACGGGAGGCAGCAGTAGGGAATTTTCCGCAATGGGCGCAAGCCTGACGACGCAACGCCGCGTGGAGGACGAAGACCTTCGGGTCGTAAACTCCTTTCGATCGAGACGAACGGTCTCCGGGTGAACAATCCGGAGGAGTGACGGTACCGAGAGAAGAAGCCCCGGCTAACTTCGTGCCAGCAGCCGCGGTAATACGAAGGGGGCTAGCGTTGCTCGGAATCACTGGGCGTAAAGCGCACGTAGGCGGACCTTTAAGTCAGGGGTGAAATCCTGGAGCTCAACTCCAGAACTGC
+
CCCCCGGGGGGGGGGGGGGGGGGGGGGGGGGGGGGGGGGGGGGGGGGGGGGGGGGGGGGGGGGGGGGGGGGGGGGGGGGGGGGGGGGGGGGGGGGGGGGGGGGGGGGGGGGGGGGGGGGGGGGGGGGGGGGGGGGGGGGGGGGGGGGGGGGGGGFGGGGGGGGGGGGGGGGGGGGGGGGGGGGGGGGGGGGGFEGGGGDEFGGGG>EEEGGGGGGGGGGGGGGGGGGGGFGGDCFGGED=EGGGGGGGGGGGFGGGGEFGG?C99?FGFGCDGCFF7@4>FFFGGFG4<C42@??FFFFFF
@M03506:14:000000000-AKVR1:1:1101:19475:3959 1:N:0:36
CGAACTCCTACGGGAGGCAGCAGTGGGGAATCTTGCGCAATGGCCGAAAGGCTGACGCAGCGACGCCGCGTGTGGGATGAAGCATTTCGGTGTGTAAACCACTGTTGCCCGGGACGAACAGCCTGTTTCGACAGGTCTGACAGTACCGGGTGAGGAAGCACCGGCTAACTCCGTGCCAGCAGCCGCGGTAATACGGGGGGTGCGAGCGGTGTCCGGAATCATTGGGCGTAAAGGGCGCGTAGGTGGGTTGATAAGGGTGTGGTGAAAGTCCGGGGGGTAACCCCGGATCTGGCGTGCCGAC
+
CCCCCGGGGGGGG@CF:@CCFGGGGFGEGEG@FFFGDC@EGGGGAFGGCFGGGGGGGGGGGGGGGGGGGE:F@FFGFGGG9FF8?EEAECCFGGGFGGAFFGDDG9EG,BFCF7CF=+FCGGFFGGC9DFFCEGGC8FGGCFCG9=>F@75:*>ECF:>FE7<<FEF:FFEGGG:E*C<FGG+FFD<CCEEGFFGDDDEEC>8**:EC*CGG+9CGGG5+++0<C;5CC*2*3+;5/*92*:CA?F59*:C+*+<768DCEG*7?0<F:*35DDG*))*99*<*>B:51C*)0<>>.57))
@M03506:14:000000000-AKVR1:1:1101:20038:3996 1:N:0:36
CGAACTCCTACGGGAGGCAGCAGTGGGGAATCTTGCGCAATGGGCGAAAGCCTGACGCAGCGACGCCGCGTGAGCGATGAAGGCCTTCGGGTTGTAAAGCTCTGTGGGGAGGGAAGAATAAGGCTTGGCTAATATCCAAGTTGATGACGGTACCTCCTTAGCAAGCACCGGCTAACTCTGTGCCAGCAGCCGCGGTAAGACAGAGGGTGCAAACGTTGTTCGGAATTACTGGGCGTAAAGCGCGTGTAGGCGGCCATCCAAGTCGGGCGTGAAATCCCACGGCTCAACCGTGGAAGTGCAC
+
CCCCCGGGGGGGGGGGGGGGGGGGGGGGGDGGGGGGGGGGGGGGGGGGGGGGGGGGGGGGGGGGGGGGGDGGGGGGGCGFGGGGGGGGGGGFCEGFFGFG?FG?EFGGGGEGG+BFD=ADFGGGFCGGGGGGGGGGGGGCFFGGFGGGGGGGFGDGGGCFGGGGGGGFGEGGGGGGGGGGGFGFGFGFGFC*<7E@E8CFGGG6FDE8E5EGGFEF6@CFGGG5:;FFC+<E55:C=E779CEC*7:CFG+/CEG<+)*03<7?=DGGGCEB<CFGF?7CD:>75==)(183:)7<FF4*1
@M03506:14:000000000-AKVR1:1:1101:20869:3997 1:N:0:36
CGAACTCCTACGGGAGGCAGCAGTCGAGAATTTTTCTCAATGGGGGAAACCCTGAAGGAGCGACGCCGCGTGGAGGATGAAGGTCTTCGGGTTGTAAACTCCTGTCATTTGGGAACAAGTTGGACGCCGTAACTGCGCGTCCATTGATAGTACCAGAAGAGGAAGAGACGGCTAACTCTGTGCCAGCAGCCGCGGTAATACAGAGGTCTCAAGCGTTGTTCGGATTCATTGGGCGTAAAGGGTGCGTAGGTGGCGCCGTAAGTCAGGTGTGAAATCTCGGGGCTTAACTCCGAAACTGCAT
+
CCCCCGGGGGGGGGGGGGGGGGGGGGGGFFGGGGGGFFFGGGGGGGGGGGGGGGGGGGGFGGGGGGDEGGFGGDGGGGGGGGGGGGGGGGGGGGGGGGGGGGGGGGFGGGGGGGGGGGGGGGGGGGGGGGGGGGFGGGECFGDFGGGGGGGGGFGGGGGGGFDFFGGGGGGEGGFGGGDGGGFGGGGGGGFGGGGGGGGGGFFFFGGGGGGGFGGGDCCGGGGEGECGGF?F*782=83FGGGGC*CDGD+09=ECCDDDECFCEDFFGGGFGGGG7*7FC@8559*/6*048B>:?B4?9
@M03506:14:000000000-AKVR1:1:1101:25057:4005 1:N:0:36
CGAACTCCTACGGGAGGCAGCAGTAGGGAATTTTCCACAATGGGCGAAAGCCTGATGGAGCAACGCCGCGTGCAGGATGAATGCCTTCGGGTTGTAAACTGCTTTTACGAGTGAAGATTATGACGGTAGCTCGTGAATAAGGATCGGCTAACTCCGTGCCAGCAGCCGCGGTCATACGGAGGATCCAAGCGTTATCCGGAATTACTGGGCGTAAAGAGTTGCGTAGGTGGCATTGTAAGTCGGTAGTGAAAGCGTTCGGCTCAACCTGCTAAACATTATCAACACTGCAACGCTATAGGCT
+
CCCCCCF9FCGGGGDGDBFG>DFFGGGGG8F<EDAFGGGGGCDCEE>GEGGGGGF<FGFGGGGGGG:F@FGGCFGG7F=F?FGFGGGCFFGGGEGGGDF,EFGEF9<,F?CBDCFGC?C?EDFAFGG7FFGCFFCGGFEGGGFGGG:C+>>FD9>BE@7+3D+@FG>FGGGGG<F<;FFGGGDE?F:E?D*=C*;CF*8E*=2;,?+>@FECC=C99ACFFG8:*8EC9C*2++23++2A+:52:*2C0+3+*1:**0))126367+C**3*29CGDB>*:*)<5=47<7677<5)*9*0)
@M03506:14:000000000-AKVR1:1:1101:5326:4016 1:N:0:36
CGAACTCCTACGGGAGGCAGCAGTGGGGAATATTGCGCAATGGGCGGAAGCCTGACGCAGCAACGCCGCGTGAGGGATGACGGCCTTCGGGTTGTAAACCTCTTTCAGCAGGGACGAAGCGAGAGTGACGGTACCTGCAGAAGAAGGACCGGCCAACTACGTGCCAGCAGCCGCGGTAATACGTAGGGTCCGAGCGTTGTCCGGAATTATTGGGCGTAAAGGGCTCGTAGGCGGTTCGTCGCGTCGGGAGTGAAAACTCGGAGCTCAACTCCGAGCCTGCTTCCGATACGGGCGGACTAGA
+
CCCCCGGGGGGGGGGGGGGGGGGGGGGGGGGGGGGGFGGGGGGGGGGGGGGGGGGGGGGGGGGGGGGGGGGGGGGGGGGGGGGGGGGGGGGGGGGGGGGGGGGGGGGGGGGGGGGGGGGDGGGGGCFFGGGGGGGGGGGGGGGGGGGGGGGGGGGGGGGGGGFGFGGGGGGGGGGGEGGGGGGGGGGGGGGGGGGGGGGGGGGGEGGGGGGGGGGGGGDGGGGDCGGE8CECGGEG5:9;EDG::CEG8EEF:CED69>CCCDD67FG?DGFG<C=DFGG4BFGGFGFFG36>DD3:>)9*
@M03506:14:000000000-AKVR1:1:1101:19532:4044 1:N:0:36
CGAACTCCTACGGGAGGCAGCAGTGGGGAATCTTGCGCAATGGCCGAAAGGCTGACGCAGCGACGCCGCGTGTGGGAGGACGCCTTTCGGGGTGTAAACCACTGTTGCCCGGGACGAACTTCTGGTTTCGACCAGATTGACGGTACCGGGTGAGGAAGCACCGGCTAACTCCGTGCCAGCAGCCGCGGTAATACGGAGGGTGCAAGCGTTGTCCGGATTTATTGGGTTTAAAGGGTGCGTAGGCGGCTCTTTAAGTCAGTGGTGAAATACTGCAGCTTAACTGTAGCATTGCCATTGATAC
+
CCCCCGGGGGGGGGGGGGGGGGGGGGGGGGGGGGGGGGEGGGGGGGGGGGGGGGGGGGGGGGGGGGGGGGGGGGGGGGGGGGGGGGGGGGGGGGGGGGGGGGGGGGGGGGGGGGGGDDGGGGGGGGDGGGGGGGGGGGGGGGGGGGGGGGGGGGGGGGGGGGGGDGGGGGGGGGGGGGGGGGGGGGGCGGGGGGGGGGGGGECGGGFGGGGGGGEG5C*<EFGGGGGCCFFGGGG65:D*:CEGGDE3:?CCD??:<*::??:5<6CFCF?7:CGGGF*:79@?C?C4<CF)=*9*86BF*
@M03506:14:000000000-AKVR1:1:1101:18529:4070 1:N:0:36
CGAACTCCTACGGGAGGCAGCAGTGGGGAATCTTGCGCAATGGGCGAAAGCCTGACGCAGCAACGCCGCGTGGGGGATGAAGGCTCTCGGGTCGTAAACCCCTTTCAGCAGGGACGAAACTGACGGTACCTGCAGAAGAAGCCCCGGCCAACTACGTGCCAGCAGCCGCGGTAACACGTAGGGGGCAAGCGTTGTCCGGATTTATTGGGCGTAAAGAGCTCGTAGGTGGTTCGGTAAGTCAGGTGTGAAACCTCCAGGCTCCACCTGGTGACGCCACTTGATACTGCTGTGACTGGAGTCC
+
CCCCCGGGGGGGGGGGGGGGGGGGGGGGGGGGGGGGGGGGGGGGGGGGGGGGGGGGGGFGGGGGGGGEGGFFGGGGGGGGGGGGGGGGGGGGGGGGGGGGGGGGGCFGGCGGGGGGGGGGGGGGEGGGGGGGGFGGGGGGGDGGGGGGG@FGGCFFGGGGGGGGGGGGGGGGG7CFGGFGGGDGGGGGGGGE;CEECGGGDDC7CGGGGGGGGGDFGG?++C:C@ECGFGGGGGGG=C>@FDGGGECGEGG67CFGGFFG6*2AC>EFGGC;CDCE5)*0*9@9+9D*2:?)9=@FFF@?7
@M03506:14:000000000-AKVR1:1:1101:17773:4084 1:N:0:36
CGAACTCCTACGGGAGGCAGCAGTAAGGAATATTGGTCAATGGACGCAAGTCTGAACCAGCCATGCCGCGTGGAGGATGAAGGCCCTCTGGGTTGTAAACTTCTTTTATCTGGGAAGAAACCCATCTTTTCTAAGGTGGTTGACGGTACCAGTTGAGTAAGCACCGGCTAACTCCGTGCCAGCAGCCGCGGTAATACGGAGGGTGCAAGCGTTATCCGGATTCACTGGGTTTAAAGGGTGCGTAGGTGGGCAGGTAGGTCAGTGGTGAAATCTCTGGGCTTAACCCAGAAACTGCCGTGGG
+
CCCCCGGGGGGGGGGGGGGGGGGGGCFFG@FDFEEACFGD@F<9;@@E7:;CE,CCFFAEFC8C<FD:FFGGGCFGC66F?FEGGD<C<FG,F7CBGG9CFECFFGG9,5?FFF@8BCFEGGCEF,CFGCEEG<FDFG7F@@<=F+@>CD,,9,C,:8F,C:FG@F::CF7<3E<FFCF@;A@7:F:CCGC1C<E;>D81=E7CC@<=<8CE8=*5+=?=C*93+<CC5:EEGG7CG=7*:*22:70>C5*095:C6)**+2*<*2:CF*000*:A475C794CC)*70C)(9F4)57)8)
@M03506:14:000000000-AKVR1:1:1101:12384:4116 1:N:0:36
CGAACTCCTACGGGAGGCAGCAGTGGGGAATATTGGACAATGGGCGAAAGCCTGATCCAGCAATGCCGCGTGAGTGATGAAGGCCTTAGGGTTGTAAAGCTCTTTTACCAGGGATGATAATGACAGTACCTGGAGAATAAGCTCCGGCTAACTCCGTGCCAGCAGCCGCGGTAATACGGAGGGAGCTAGCGTTGTTCGGAATTACTGGGCGTAAAGCGCACGTAGGCGGCGACTCAAGTCAGAGGTGAAAGCCCGGGGCTCTACCCCGGAACTGCCTTTGAAACTAGGTTGCTAGAATCTT
+
CCCCCGGGG<FGGGGGGGGGGGGGGGGGGGGGGGGGGGGGGGGGGGGGGGGGGGFGGFGGGGGGGGGGGGGGEGGGGGGGGGGGGGGGGGGGGGGGGGGGGGGGGGGGGGGGGGGGGGGFGGGGGGGGGGGGGGGDGGGGGGGGGGGGGGGGGGFEF7FFGGGGGGFEGGDGGGGFFGGDEGGGGGGGGGGGGGGGFGGGEFGGGGFGGGDGGGGGGCGGGGGGGGGGGCEEGEGGGFGFGC?CCF=GFGGGGFEGGFDDE+:EGGGGG3=>*7669=GC>B@CF4DFB752/9868@=@6
@M03506:14:000000000-AKVR1:1:1101:22299:4135 1:N:0:36
CGAACTCCTACGGGAGGCAGCAGTGGGGAATCTTGCGCAATGGGCGAAAGCCTGACGCAGCGACGCCGCGTGTGGGAGGAAGCTCTTCGGGGTGTAAACCACTGTTGCCCGGGACGAACAGCTCGTTTAGACGAGCCTGACGGTACCGGGTGAGGAAGCACCGGCTAACTCTGTGCCAGCAGCCGCGGTAATACAGAGGGTGCGAGCGTTGTCCGGAATCACTGGGCGTAAAGGGCGCGTAGGTGGTAACCTAAGCGTGCGGTGAAAGCCCGAGGCTCAACCTCGGGTCTGCCGTGCGGAC
+
CCCCCGGGG9FGGGGGGGGGGGGGGGGGGGGGGGFGGGFGGGGGGGGGGGGGGGGGGGGGGGGGGGGGGGCFGFFGFGGGGGGGGGGGGGGGGGGGGGGGGGGGFGGGGGGGGGGGGGGGFGGGGGGGGGGGGGGEFGGGGGGEEGGGGGGGGGGFFEGGGGGGGGGGGGCFCFGGGGGGGFG>EGC*:EEGC++<+<FGEDEEGGGGEGGGGGGGGG*<:F7CFC8EECCFG7CEGEDCGEDFGFGFGG7<FGG:EEGGDE5==7?G6DC>GGGGF>C47))2/018(*))6<87)7).0
@M03506:14:000000000-AKVR1:1:1101:25116:4151 1:N:0:36
CGAACTCCTACGGGAGGCAGCAGTGAGGAATATTGCGCAATGGGCGAAAGCCTGACGCAGCGACGCCGCGGGGAGGATGAAGGCCTTCGGGTTGTAAACTCCTGTCAGTTGGGAAGAGAATGGACGGTACCAACTGAGGAAGCTTCGGCTAACTACGTGCCAGCAGCCGCGGTAAGACGTAGGGAGCAAGCGGCGCCCGGAATTACTGGGCGTAAAGAGCTCGTAGGCGGGATCGTAAGTCTTAGAGTAAATCTCACGGCTCAACTGTGGGGCCTTCTGACAGACTGCGATTCTTGAGGAT
+
CC@CCGGGGGG;-7FFEGGCEFFC<C@CF?F6EEGGGGGGGG,8@F:BGCEGFDGF@7FFCCCFEGC7>>7>C7+::==<<,,EG,EFEGDDE:BFF9B,5DF=FGCG9=BFFF8:FCCEF<89>FC>F<>9,383@:CFFFF,,>:C:7<@FGG:F4=E:FCFGFEF**=7F<C,<FC=<FDC:;*/;CG5****1??5EE88:<F9+/;8*2;C7<*87+2*182<>EE>8CCCFFFC?EF+<<+:+<:+03<7E:55C57CGGE*+95)>59<>=CF76*2:4C)())(/**16??6)
@M03506:14:000000000-AKVR1:1:1101:18835:4190 1:N:0:36
CGAACTCCTACGGGAGGCAGCAGTCGGGAATTTTGCGCAATGGGCGAAAGCCTGACGCAGCAACGCCGCGTGAGGGATGACGGCCTTCGGGTTGTAAACCTCTTTTATCAGGGAAGATAATGACGGTACCTGATGAATAAGTCACGGCTAACTACGTGCCAGCAGCCGCGGTAATACGTAGGTGGCAAGCGTTGTCCGGATTTACTGGGCGTAAAGAGCGCGCAGGCGGTCGTTCAAGTCGAGTGTGAAAGCCCCCGGCTCAACTGGGGAGGGTCACTCGATACTGATCGACTCGAAGGCC
+
CCCCCGGGGGGGGGGGGGGGGGGGGGGGGGGGGGGGGGGGGGGGGGGGGGGGGGGGGGGGGGGGGGGGGGGGGGGGGGGGGGGGGGGGGGGGGGGGGGGGGGGGGGGGGGGGGGGGGGGGGGGGGGGGGGGGGGGGGGGGGGGGGGGGGGGGGGGGGGGGGGGCGGGGGGGGGEGGGGGDGGGGGGGGGGEFGDGGGGGCGGGGGGGGFGGDGGGGGGGGGGGGGGGEGEEGEEGGGGGGGEGGGGGGECFGCFGGGFGGGCFF?CGGC3CDDGFCF=FF*7@EC=F6:<>B:BF)7))<)
@M03506:14:000000000-AKVR1:1:1101:10993:4191 1:N:0:36
CGAACTCCTACGGGAGGCAGCAGTGGGGAATATTGGACAATGGGCGCAAGCCTGATCCAGCAATGCCGCGTGAGTGATGAAGGCCTTAGGGTTGTAAAGCTCTTTCGGCGGGGACGATGATGACGGTACCCGCAGAAGAAGCCCCGGCTAACTTCGTGCCAGCAGCCGCGGTAATATGAAGGGGGCGAGCGTTGTTCGGATTTACTGGGCGTAAAGGGCGCGTAGGCGGCGCGAGAAGTCAGGCGTGAAAGCCCCGGGCTCAACCTGGGAGGTGCGCTTGGGACTCGCGTGCTTGAGGTCG
+
CCCCCGGGGGGGGGGGGGGGGGGGGGGGGGGGGGGGGGGGGGGGGGGGGGGGGGGGGGGGGGGGGGGGGG@FEEFFFGGGGGGGGGGGGGGGFGGGFGGGGGGGGGGGGGGGGGGGGCGFGGGGGGGGGGGGGGGFGGGGGGGGGGGGGGGGGGGDGGGGGGGGGGGGGGG@FEGGGGGGGGGGGGGGGGG8AEGGGGGGGGCFGCFEGFGECC*CGGCGGGCGEE@EGDE>EGGG5@FGCFGGGGGD=FGFCGEGGFGGGGGGCCGGGFGF3C7C75DFD@4:6?*<99@B5*7)6)95>
@M03506:14:000000000-AKVR1:1:1101:20216:4210 1:N:0:36
CGAACTCCTACGGGAGGCAGCAGTGGGGAATATTGGACAATGGGCGCAAGCCTGATCCAGCCATGCCGCGTGAGTGATGAAGGCCTTAGGGTTGTAAAGCTCTTTCAGTAGGGAAGATAATGACGGTACCTACAGAAGACGCCCCGGCTAACTTCGTGCCAGCAGCCGCGTTAATACGAAGGGGGCTAGCGTTGTTCGGATTTACCGGGCGTAAAGCGCACGTAGGCGGAGCGGTAAGTTAGGGGTGCAATCCTGGCGCTCAACTCCAGACCTGCCTCTCATCCTGGCGATCTAGAGTCCG
+
6ACCBEFG-C6FF:;@BECCFGGCFFFGGGFFGGA@FFGGGGGGGGCGDFF8FGCGGGEC<CEFGGFGGGFEEGGGGGGF9<FFFFFGFFFFG:FFEG9FGGGGGFEDGGGGGGGGFGDFGACGGCGG7FFCFFF,F<=,+63+@=BE=F@FF<FG>=:FF?<<<:,+@3*@<F,@FGG7FF7:<C*,,<FEECG<+*131*?F,?EGGC**/;::C8E*8?:@5*2CG5**/*2CEC:99965EGG*<9:6CF<D*.9>5CC6:7CF6>*.77C6*<**08*200C52).0>4*=*7*1.
@M03506:14:000000000-AKVR1:1:1101:6504:4212 1:N:0:36
CGAACTCCTCCGGGAGGCAGCAGTGGGGAATATTGGACAATGGGCGAAAGCCTGATCCAGCAATGCCGCGTGAGTGATGAAGGCCTTAGGGTTGTAAAGCTCTTTTACCCGGGATGATAATGACAGTACCGGGAGAATAAGCCCCGGCTAACTCCGTGCCAGCAGCCGCGGTAATACGGAGGGGGCTAGCGTTGTTCGGAATTACTGGGCGTAAAGCGCACGTAGGCGGCTTTGTAAGTTAGAGGTGAAAGCCCGGGGCTCAACTCCGGAATTGCCTTTAAGACTGCATCGCTAGAATTGT
+
CCCCCGGGG-EGGGGGGGGGGGGGGGGGGGGGGGFGGGGGGGGGGGGGGGGGGGGGGGGGGGGGGGGGGGGGGGGGGGGGGGGGGGGGGGGGGGGGGGGGGGGGGGGGGGGGGGGGGGGGGGGGGGGGGGGGGGGGGGGGGGGGGGGGGGGGGGGGGGGGGGGGGGGGGGGGGGGGGGGDGGGGGGGGGGGGDCGGGGGGGGGGGGGGFG88CGDGFGGGGGGGGG68CD5E8FG9CFGGGGGGG?FGG?+:CFGDGFG3CGGGCGGGGGGFFF7CFFG>G?6<7<CF2C)(7;@F*14?6
@M03506:14:000000000-AKVR1:1:1101:19742:4218 1:N:0:36
CGAACTCCTACGGGAGGCAGCAGTTAGGAATTTTGGGCAATGGGCGCAAGCCTGACCCAGCAACGCCGCGTGGGTGACGAGGGCCTTCGGGTTGTAAAGCCCTTTTCTGGGGGAAGATGATGACGGTAGCCCAGGAAGAAGCACCGGCTAACTACGTGCCAGCAGCCGGGGTAATACGTAGGGTGCGAGCGTTGCCCGCGTTTTTTTGGCGTAAAGGCCGCGTAGGCGGTCACGCACGTCCGTCGTTAAATCCCGCGGCGCGATTGGACGGTGTCAGTGGATACGGCCGGCTGGGAGGGTG
+
CCCCCGGG<E-6-@CCEG7FCFGC@EFFGDGFFFG>;@66EFGGGDCCCEFFGFCF<EEGGGFGGGECECFG>:BCCEGGGGG7C:<FGGGGG@@<,FFC<F@EF,FFFAGEE@CBEDCCFE9<F@:F+:=DD,B=B>C<@AF<DEFEGC7<>D,@,@B@CFCFF7F>**14*,@,CFCC<*15:<**8*1=F<C,51**/*****1:8+8///;E?**2*::88*2*:8*;@C58C5**::5:E5*/;7++*0*)255)**9****267C)1**2:/0****+2)/)(95(0))..)))0
@M03506:14:000000000-AKVR1:1:1101:12570:4268 1:N:0:36
CGAACTCCTACGGGAGGCAGCAGTGAGGAGTATTGCCCAATGGGCGCAAGCCTGAGGCAGCGACGCCGCGTGGGTGAAGAAGGCCTTCGGGTCGTAAAGCCCTTTTCTGCGTGACGAGGCAAAGGACGGTAGCGCAGGAAAAAGTCTCGGCTAACTACGTGCCAGCAGCCGCGGTAAAACGTAGGAGGCGAGCGTTATCCGGAGTTACTGGGCGTAAAGCGTGCGTAGGCGGATCTATAAGTGGGTGGTGAAAGCGCCCGGCGAAACCGGGCGAGGTCCATTCAGACCGTAGGTCTAGAGG
+
CCCCCGGGGCGGGGGGGGGGDFFCFGGGGGGGGGGGGGGGGG<AFGGGDGGGGGGGFGGGGGGGGGGEGDGGGGGGGGGGGGGGGGGGGGGGGGGFGGGGGGGGGGGGGGGGGGGGGGGGGGGGGGGGGGGGGGGGGGGGGGGGGGGGGGGGGGGGGGGGGGGGGGGGGGGGGCCCFGGGCFCFGGGGGGGGGGEGCGGGEEEG:CFGGGGG>EGCCFGGGGDDGEEDEGCE8=CFGGGGGFGGF/CC=FF+;7?CC>DGGE)**95<EDGFDDG=D7C47F?0:*9)-1)8>*/9F?*9:
@M03506:14:000000000-AKVR1:1:1101:5372:4280 1:N:0:36
CGAACTCCTACGGGAGGCAGCAGTGGGGAATCTTGCACAGTGCGCGAAAGCGTGATGCAGCAACGCCGCGTGGGGGAAGAAGGCCTTCGGGTTGTAAACCCCTTTCAGTTGGGACGAAGCTTCGCCGGTGAATAGCCGGCTGGAGTGACGGTACCTTCACAAGAAGCCCCGGCTAACTACGTGCCAGCAGCCGCGGTAATACGTAGGGGGCAAGCGTTGTCCGGAATTACTGGGCGTAAAGCGCGCGTAGGCGGCTTTGTAAGTTAGAGGTGAAAGCCCGGGGCTTAACCCCGGAACTGCC
+
CCCCCGGGGGGGGGGGGGGGEGGGGGGGGGGGGGGGGGGGGGGGGGGGCFGGGGGGGGGGGGGGGGGGGGGGGGGGGGGGGGGGGGGGGGGGGGGGGGGGGGGGGGGGGGGGGGGGGGGGGGGGGGGGGGGGGGGGGGGGGGGGGGGGGGGGGGGGGGGGGGGGGGGGGGGGGDGGGGGGGFFGGGGGGGGFGGGGEGGG7FEEFCEGG5E8EFCE>EEGGGCG5:EFFGGGGGGGGE5@?CGDEDGGGGGGDGGD=4::?FDGGFGGDC?FG7>99>FGDFEC*)*/977()7)8>F**7
@M03506:14:000000000-AKVR1:1:1101:7319:4308 1:N:0:36
CGAACTCCTCCGGGAGGCAGCAGTGGGGAATTTTGGACAATGGGCGCAAGCCTGATCCAGCCATGCCGCGTGGGTGAAGAAGGCCTTCGGGTTGTAAAGCCCTTTCGGCTGGGACGAAAAGATTCGGGTTAATAACCCGGATCCATGACGGTACCAGCAGAAGAAGCACCGGCTAACTACGTGCCAGCAGCCGCGGTAATACGTAGGGTGCAGGCGTTAATCGGAATTACTGGGCGTAAAGCGTGCGCAGGCGGTTTGCTAAGAGAGGTGTGCAATCCCCGGGCTTAACCTGGGAACTTCG
+
CCCCCGGGG9CFGGGGGGEGGGGGGGGGGGGGGGGGGGGGGGFFGGGGGGGGGGGFGGGGGGGGFGGGGGGGGGFEFGGFGGGGGGGGGGGGGGGDFGGGFFGGGGGDGGGGGFGGGGGGG<FFGGGGGGGGGGGGGGGGGGEGGGGGGGGGGGGGGFFGG7FECGGGDGGDGGG?GF9FGGFGGGFG+=FGEF@FEG7BFF@EGGG588?EFGC8CE*8@FCED**<0+++<58:7C*/0<5****/*7CC5=:<GFFG++9<9C**210)*0*<C?C37;)/7>*/6**(.7)9;@*6.
@M03506:14:000000000-AKVR1:1:1101:12951:4321 1:N:0:36
CGAACTCCTACGGGAGGCAGCAGTGGGGAATATTGGACAATGGGCGAAAGCCTGATCCAGCAACGCCGCGTGAGGGATGACGGCCTTCGGGTTGTAAACCTCTTTCAGCAGGGACGAAGCGCAAGTGACGGTACCTGCAGGAGAAGCACCGGCCAACTACGTGCCAGCAGCCGCGGTAATACGTAGGGTGCGAGCGTTGTCCGGAATTATTGGGCGTAAAGGGCTCGTAGGCGGTCCATCGCGTCGGGAGTGAAAAGCTGGGACTTAACCCCAGTCCTGCTTTCGATACGGGTGGACTAGA
+
CCCCCGGGGDGGGGGGGGGGGGGGGGGGGGGGGGGGGGGGGGGGGGGGGGGGGGGGGGGGGGGGGGGGGGGGGGGGGGGGGGGGGGGGGGGGGGGGGGGGGGGGGGGGGGGGGGGGGGGGGGGGGGGGGGGGGGGGGGGGGGGGGGGGGGGGGGGGGGGGGGGGGGGGGGGGGGGGEFEGGFFFGGGGGGGGDFGGGG5CEGGGGGCFFCFGGFGGCE8FGGGE*:E8CFE9EG8=EGGGGGG*:CEG?C:CCCECC47FGG47CFFFFFGFGGDGGFCCCFF<5>C:9<:757B>FFFF*
@M03506:14:000000000-AKVR1:1:1101:10668:4332 1:N:0:36
CGAACTCCTACGGGAGGCAGCAGTGGGGAATATTGCGCAATGGGCGGAAGCCTGACGCAGCGACGCCGCGTGGGGGATGACGGCCTTCGGGTTGTAAACCTCTTTCGCTATCGACGAAGCCTTTCGGGGTGACGGTAGGTAGAGAAGAAGCACCGGCCAACTACGTGCCAGCAGCCGCGGTAATACGTAGGGTGCGAGCGTTGTCCGGAATTATTGGGCGTAAAGAGCTCGTAGGCGGTGTGTCACGTCGATCGTGAAAACTTGGGGCTTACCTTTGAGCTTGCGGTCGATACGGGCCTCC
+
CCCCCGGGGGGGGGGGGGGGGGGGGGGGDGGGGGGGGGGGGGGGGGGGGGGGGGGGGGGGGGGGGGGGGGFGGGGGGGGGGGGGGGGGGGGGGGGGGGGGGGGGGGGGGGGGGGGGGGGGGGGGGGGGGGGDGGGGFGGGGGGGFGGFGFGFCFECGFGFGGFGDGGGGGGGGGGGGGGGCEGGGGGEFFGD@EEGCEDE:8EEFFGGGG:C7ECFG=FGEEEG99CFEE=EE5EGGGGGEEFCDFCC:**:D=6>?3:DG+0<6FGC**+)9C7E:=C:C:7*7>DD9)73)85>7)5>)
@M03506:14:000000000-AKVR1:1:1101:17452:4372 1:N:0:36
CGAACTCCTACGGGAGGCAGCAGTCGAGAATTTTTCTCAATGGGGGAAACCCTGAAGGAGCGACGCCGCGTGGAGGATGAAGGTCTTCGGATTGTAAACTCCTGTCATTGGTGAACAAAGCCACGGGTTAACTGCCTAGTGGTCTGCTAGTAGCCGAAGAGGAAGGGACGGCTAACTCTGTGCCAGCAGCCGCGGTAATACAGAGGTCCCGAGCGATGTTCGGATTCATTGGGCGTAAAGGGTGCGTAGGTGGCAAGGTAAGTTGGATGTGACATCCTGGGGCTTAACCTCAGAATTGCAT
+
CCCCCGGGGGGGEGGGGGGGGFGEGGFGGFECFFGGEG9FFGFFFGGGGGGGGFGGGFGGGGGGGGGGGGFGGCGGGGGGGGGFFFGFGGGGGFGGGGGGGGGGGGFFG9FFGFGGGGFGGGGGGGGGGGGGGCC@FG@DDCDGEGGGGGGGGGGGCFEFGFCGGGEFGGGGEEDGGGCA@CFGFGGGGGGGGGGEGCFDFGGGGFF7CBE5EEE*;CFFGGD**;CFGGFGCC=G5C3EFG=EDEEDGECCFFGDF>9D99FEC<E:C69?***994CGGDFGG77=):429*99*/*//
@M03506:14:000000000-AKVR1:1:1101:23293:4382 1:N:0:36
CGAACTCCTACGGGAGGCAGCAGTGGGGAATATTGCGCAATGGACGGAAGTCTGACGCAGCAACGCCGCGTGAGGGAAGACGGCCTTCGGGTTGTAAACCTCTTTCAGCAGGGACGAAGCGAGAGTGACGGTACCTGCAGAAGAAGGACCGGCCAACTACGTGCCAGCAGCCGCGGTAATACGTAAGGTCCGAGCGTTGTCCGGAATTATTGGGCGTAAAGGGCTCGTAGGCGGTTCGTCGCGTCGGGAGAGAAAACTCGGAGCCTGCAGGCGAAACTGCCGTGCTTGAGTGTGGGAGAGG
+
@CCCCGGFGCGGCFGEDGGGG@EGFFGGDGCFGGCFGGGGGGGGGGGCEECFFGGFGDGGDFGGGGG>CFBF:F=FFF:ECCC+4CEFGGGG>EGGCFFGD@DEFFF?FAECGGFDFG@:CGGC7CBFFGGFGCFF,3,<>F,@CFFGFGG>BF:<DBDCC<B*<<BF,<BFG7CF<FFGGGGG9*4<2C>@EEE*:/:E9CEEDG5+A7<CGGGGGGEGFF=E*;EE88*0:C::CEGC5EEC=C5C8**29<C5FFFDCGCD=C7*227))))29=F=975/*)2*(**.9=5<>3).5
@M03506:14:000000000-AKVR1:1:1101:14033:4387 1:N:0:36
CGAACTCCTACGGGAGGCAGCAGTGGGGAATATTGGACAATGGGCGAAAGCCTGATCCAGCAATGCCGCGTGAGTGATGAAGGCCTTAGGGTTGTAAAGCTCTTTTACCCGGGATGATAATGACAGTACCGGGAGAATAAGCTCCGGCTAACTCCGTGCCAGCAGCCGCGGTAATACGGAGGGAGCTGGCGTTGTTCGGAATTACTGGGCGTAAAGCGCGCGTAGGCGGCTTTGTAAGTTAGAGGTGAAAGCCCGGGGCTCAACCCCGGAATTGCCTTTAAGACTGCATCGCTAGAATCTA
+
CCCCCGGGGGGGGGGGGGGGGGGFFGGGGGGGGGGGGGGGGGGGGGGGFGGGGGGGGGGGGGGGGGGGGGGGGGGGGGGGGFFGGGGGGGGGGGGGGGGGGGGGGGGGGGGGGCGGGGGGGFFGGGGGGGEGGGGGGGGGGGGGGGGGGGFGCFGGGGGGGFGGFFGGGGGEG@F@FGGDGGGEEE@F?EGGGGGGGGEECGG9<CC@@FGGDEFGGEEEGGG5CCFEGG8ECFFFCEFCGGFE6+:CFCGC<:=DGFGD=CGG6>CDC3754*:9CFDF7@FFG?FF9CD?><5@84@**
@M03506:14:000000000-AKVR1:1:1101:18880:4390 1:N:0:36
CGAACTCCTACGGGAGGCAGCAGTGGGGAATTTTGGGCAATGGGCGAAAGCCTGACCCAGCAACGCCGCGTGAGGGAGGAAATCCTTCGGGATGTAAACCTCACAAGCAAGGGAAGAGAGCTATGGGCTGAATAATCCTGTAGTGCGACGGTACCTTGCGTAAGCCACGGCTAACTACGTGCCAGCAGCCGCGGTAATACGTAGGTGGCAAGCGTTGTTCGGAATTATTGGGCGTAAAGGGCGCGTAGGCGGCTTGTTAAGTCGGCTGTTAAAGCCCGGGTCTCTACCCCGGCGGGTCAGC
+
CCCCCGDFGFGGGCCFDFGFGGEFGGGGEGGGGGFEFC8<FFFDFGDCCEGGGEFGEFGFFGFFCFGGFEE@7C8F7FE@CFGGGGGFF7CFGGGFD9F?FF?DGCGGGFGGGDF7<FDEGGCGGGFCFG@DFF9D<FFFGGGGFGG@FFECGGCFGGGGF7FCFF:FE:1>C:>C,FCGCGFD:CF8FFCGDGC:8C+?EB9;<FFGGGCFFE:ECGGEE**2;E<FGC?>F*CE5*CEDD==EG5CCFEC5=5<8@CG7ACEED5>>*+/*:::*7)/)05C+9CF0C59).7775.)0
@M03506:14:000000000-AKVR1:1:1101:24875:4393 1:N:0:36
CGAACTCCTACGGGAGGCAGCAGTCGGGAATTTTGCGCAATGGACGAAAGTCTGACGCAGCAACGCCGCGTGAGGGATGACGGCCTTCGGGTTGTAAACCTCTTTTACCAGGGAAGATAATGACGGTACCTGATGAATAAGTCACGGCTAACTACGTGCCAGCAGCCGCGGTAATACGTAGGTGACAAGCGTTGTCCGGATTTACTGGGCGTAAAGAGCGCGCAGGCGGTCGTTCAAGTCGAGTGGGAAAGCCCCCGGCTCCACTGGGGAGGGTCATCCGATACGGATCTACTCGAAGGCC
+
CCCCCGGGGFGGGGGGGGGGGGGGFFGGDGG<FCGGGGGGGGGGGGGEGGGGG9AEC@FEGGGGGDFCFFFFCGFDGGFG9CEGGGG?FEGGGGGGGGGGGGGGGDC,EFDGGC8CFGG,C<F<>C:F>FFGGG9<,BFFFCFFFFGGCGGGFFGDCGFGGDGGFGFCGGGFEF9FF<9:<CFGGGGCFGECFD7CFGGGE5ED<;B@FG8:C85E78C5CE=EGGGGGG=517@+AF:7**2?C*2*85**9*278775***207CFG7:5DC>F7*2//77=5)*)-0/.*075;)55)
@M03506:14:000000000-AKVR1:1:1101:7063:4407 1:N:0:36
CGAACTCCTCCGGGAGGCAGCAGTGGGGAATATTGCGCAATGGGCGGAAGCCTGACGCGGCGACGCCGCGTGGGGGATGACGGCCTTCGGGTTGTAAACCTCTTTCAGCAGGGACGAAGCGAAAGTGACGGTACCTGCAGAAGAAGCACCGGCCAACTACGTGCCAGCAGCCGCGGTAATACGTAGGGTGCAAGCGTTGTCCGGAATTATTGGGCGTAAAGAGCTCGTAGGCGGTTTGTTGCGTCGGCTGTGAAATCCCGAGGCTCAACCTCGGGGCTGCAGTCGATACGAGCAAACTAGA
+
CCCCCGGGG-CFGGGGGGGGGGGGGGGGGGGGGGGGGGGGGGGGGGGGGGGGGGGGGGGGGGGGGGGGGGGGGGGGGGGGGGGGGGGGGGGGGGGGGGGGGGGGGGGGGGGGGGGGGGGGGGGGGGGGGGGGGGGGGGGGGGGGGGGGGGGGGGGGGGGGDCCGGGGGGGGGGGGGGDEGGGGGGGGGGGEFGGGGGGGGGGGG8EGGGGGCFG5CCGGGGGGGGFG/:EEGGDCEEGFGGGGGGG5<8=CFF<CFE@FGCGC=/9<FFCCFGGD*/<DDFFFGE@D:>DFBFFFF:?BF6
@M03506:14:000000000-AKVR1:1:1101:5239:4425 1:N:0:36
CGAACTCCTACGGGAGGCAGCAGTGGGGAATATTGCACAATGGGCGCAAGCCTGATGCAGCGACACCGCGTGAGGGATGACGGCCTTCGGGTTGTAAACCTCTTTCGACAGGGACGAAGCGCAAGTGACGGTACCTGGAGAAGAAGCGCCGGCCAACTACGTGCCAGCAGCCGCGGTAAGACGTAGGGCGCAAGCGTTGTCCGGATTTATTGGGCGTAAAGAGCTCGTAGGCGGCTTGTTGCGTCGACTGTGAAAACCCGCAGCTTAACTGCGGGCCTGCAGTCGATACGGGCAGGCCAGG
+
CCCCCGGGGGGGGGGGGGGGGGGGGGGGGGG9FGGGGGGGGGGGGGGGGGGGGGGGGGGGGFGGGGGGGGGG7FGGGGGGGGGGGGGGGGGGGGGGGGGGGGGGGGG7FGGGGFGGGGDGEGGGGGGGGGG=>FFG9FFEFD<FFGFGGGGGGG7FGG7F@FCCFDFFFFGGGGGDGDCF9FFF*<F@EG*::CFECEGGGGGGGE5C7E?F6FGG>*;@F+;CFGGGCGEGGGGECECGGCCEEC53EG79CG77C>CDG57=6F+030<?C<D=G5CCCFFG*07)(*89><:D))).)
@M03506:14:000000000-AKVR1:1:1101:5177:4429 1:N:0:36
CGAACTCCTACGGGAGGCAGCAGTGGGGAATATTGGACAATGGGCGAAAGCCTGATCTAGCCATGCCGCGTGAGTGAAGAAGGCCTTAGGGTTGTAAAGCTCTTTCAGCGGGGAAGATAATGACGGTACCCGCAGAAGAAGCCCCGGCTAACTTCGTGCCAGCAGCCGCGGTAATACGAAGGGGGCTAGCGTTGTTCGGAATTACTGGGCGTAAAGCGCGCGTAGGCGGGTTGTTAAGTCAGGGGTGAAATGCCGAGGCTCAACCTCGGAATTGCCTTTGATACTGACAATCTGGAGTTCG
+
CCCCCGGGGGGGGGGGGGGG7FGFGGGGGGGGGGGGGGGGGGGGGGGGGGGGGGGGGGGGGGGGFGGGGGFGGGGGGGGGGGGGGGGGGGGGGGGGGGGGFGGGGGGGGGGGGEGGGCGGFGGGGGGGGG9FGGGGGGGGGGGCDGGGGGGGGGGGGGGGGGGGFGGGGGGGGGGGGGFGEFGGGGGFGGE=FGGGGGGGGGGGFCGGGGGCEGGGGGDCCC:C>C98EGEEGEGG7C:EGGGDEEGGGGGGGGG3CDD>6CF66*:<EC5FFG7<0=77**7<CFFF?762=FF?:6?4<
@M03506:14:000000000-AKVR1:1:1101:6060:4453 1:N:0:36
CGAACTCCTACGGGAGGCAGCAGTGGGGAATATTGCACAATGGGCGCAAGCCTGATGCAGCGACGCCGCGTGAGGGATGACGGCCTTCGGGTTGTAAACCTCTTTCAGTAGGGACGAAGCGCAAGTGACGGTACCGATAGAAGAAGCACCGGCCAACTACGTGCCAGCAGCCGCGGTAATACGTAGGGTGCGAGCGGTGTCCGGAATTACTGGGCGGAAAGAGCTCGGAGGTGGTTTGTCGCGCTGGTCGTGAAAACTCACAGCTCAACCGTGGGCGTGCGGGCGATACGGGCAGAGTGGG
+
CCCCCGGGGGGGGGGGGGGGGGGCFEFGGGCFGGGGGGGGCFGGGGGCBEFFFFFFGFGGGGGGGGGGGGGGGGGGGGGFCEGGEGGGGGGGDFEGFGFFEGGFFGGGFFGGGFGGGGGGGGGGGFGGGEGGGFF+:CFGGGGDGGGFFCFGGCFGFGGGGEGGGGGGGFGGEEGGGG:F:FGCBFEGCE5?EGGG*;E86CAC>C5CFFGGGGFG*85CGCF8<6CEGGE*::;5=85<>*=57>*0+:/16CC>:)*0<CG5229=***0179*>DG*C:D=E)15(/59))<))19;)
@M03506:14:000000000-AKVR1:1:1101:7539:4456 1:N:0:36
CGAACTCCTCCGGGAGGCAGCAGTGGGGAATATTGGACAATGGGGGAAACCCTGATCCAGCAATGCCGCGTGAGTGATGAAGGACTTAGGGTTGTAAAGCTCTTTTGCCAGGGATGATAATGACAGTACCTGGAGAATAAGCTCCGGCTAACTCCGTGCCAGCAGCCGCGGTCATACGGAGGGAGCCAGCGTTGTTCGGAATTACTAGGCGTAACGCGCGCGTAGGCGGCTCTGTAAGTTAGAGGTGAAAGACCGTGGCGCAACTCCGGAACTGCCTTTACGACTGCATCGCTGGAATCCG
+
6ACC@<@CA<@FE@@FEGE@CFF<8C,@CCF9FF,6@CCFEFDGGD::D6CCG<@9@F<FAF@FF8<CEC>FCFFEGG9FGGF,EFFGGGGGCCCFAF99<B,,C,FFFGCFGDE=EFAGFAFEGFEEDFG<FGG,AAFGFCFDDECCF@,,A9,@@F7=,DF8>,@:@:FB*>;=F:***5::>7FFGFGCFC;CF8CCEE+B<2+?++=**=**885CDGGCGG9EEE5*2<2++2*+32+<*<C7<<?**27*1)995=7*+0A<E3*<FD*0=FGCFDF=*)0*)2)-)))0)0*0.
@M03506:14:000000000-AKVR1:1:1101:15744:4473 1:N:0:36
CGAACTCCTACGGGAGGCAGCAGTGGGGAATATTGGACAATGGGGGCAACCCTGATCCAGCAATGCCGCGTGGATGATGAAGGCCTTCGGGTTGTAAAGTCCTTTCGGCGGGGAAGATGATGACGGTACCCGCAGAAGAAGCCCCGGCTAACTTCGTGCCAGCAGCCGCGGTAATACGAAGGGGGCTAGCGTTGTTCGGAATTACTGGGCGTAAAGGGCGCGTAGGCTGTGCTGTAAGTCAGGCGTGAAAGCCCCGGGCTCAACCTGGGAATTGCGCTTGATACTGCGGCGCTGGAAGGGG
+
CCCCCGGGGGFEGGGGGGGGGGGGGGGGGGFFGGGGGGGGGDEDGDGGGGGGGFFGGGDGGGGGGGGGGGGGGGGGGGGG9FGGGGGGGGGGGGGGFFAFFGGGGGGGGGGGGEEDGGGGGGGGGGGGGGGGGGGGGFGGGGGGGGGG7@FGGGFGGGGGFFFGFGGGGGGCEFFFGGGGDEGGGG5CFG8;EEGFGGGECFCFGGGGGGGGG*;FFGGGGGGEGDGGFGFGGGC:+<DFGGFFEGEDFGDFG559=BC356=E=CFGGF+)7FFCG:CD*/7CCF7<BC>;E@:)9<B.7
@M03506:14:000000000-AKVR1:1:1101:26424:4475 1:N:0:36
CGAACTCCTACGGGAGGCAGCAGTAGGGAATTTTCCACAATGGGCGAAAGCCTGATGGAGCAACGCCGCGTGCAGGATGAATGCCTTCGGGTTGTAAACTGCTTTTGTTAGTGAAGATTATGACAGTAGCTAGCGAATAAGGATCGGCTAACTCCGTGCCAGCAGCCGCGGTCATACGGAGGATCCAAGCGTTATCCGGAATTACTGGGCGTAAAGAGTTGCGTAGGTGGCATGACAAGTAGATAGTGAAAGCGTGTGGCTCAACCATACATCCATTATCTACACTGTCAGGCTAGAGTAT
+
CCCCCFGGGGGGGGGGGGGGGGGGGGGGFGGGGGGGGGGGGGFCGGDGGGGGGGGAFCFGGGGGGDFGGFCCGFGGFFGFGGF,CFF@FFGFGGGEGFEFGFFDFFCFGDGCFGFGGEFGGGGEFFEFGGGGGFG7@FGGGDGCFGD@<FGCGG?FFFG:<FCFED7:@FGFEFFC;FGGGGEFFDC,2FE<<CF9EEDGGCFGGGGGGGGGC>5CGFEC?+=CC5>C6CGDFGGFF+93ACGFD?CCFGGCCEE<CFC<*39<6*CFF*+*2*997*7*:6/9C=C*6*935>6./**9/
@M03506:14:000000000-AKVR1:1:1101:17110:4477 1:N:0:36
CGAACTCCTACGGGAGGCAGCAGTGGGGAATATTGGACAATGGGCGAAAGCCTGATCCAGCAATGCCGCGTGAGTGATGAAGGCCTTAGGGTTGTAAAGCTCTTTTACCCGGGATGATAATGACAGTACCGGGAGAATAAGCTCCGGCTAACTCCGTGCCAGCAGCCGCGGTAATACGGAGGGAGCTAGCGTTGTTCGGAATTACTGGGCGTAAAGCGCACGTAGGCGGCTTTGTACGTTAGAGGTGAAAGCCCGGAGCTCAACTTCGGAATTGCCTTTAAGACTGCATCGCTTGAATCCA
+
@CCCCEFFG<EFEDCF@FCF;FG;C@F+F@F<@FFFFGGGGGGGGGGGCFDDFEFCGG9EFGGCF@CBFEGG@CECDFFGE,C,C=FGGGG@F=FD<C9??F,F<<E9F<CE:=77EFCGEC9DFDFDGFE@C+@B,A?<8FC<F7:7:+=3>=B7:+3<FFGGGGF<FEGG7C,,7:F77FB*CEGF:C:F7<=<2CEECC@+,<BFFGGGGG*9CEEC5//*8>+*:C*1<:CF:*906C?76C579+<*2175:5C5++9*+*37***.27::7@C?CF*C7)*9473:5@3)0*/0*
@M03506:14:000000000-AKVR1:1:1101:5043:4507 1:N:0:36
CGAACTCCTACGGGAGGCAGCAGTGGGGAATCTTGCGCAATGCGCGAAAGCGTGACGCAGCAACGCCGCGTGGGGGAAGACGGCCTTCGGGTTGTAAACCCCTTTCAGGAGGGACGAAGGTTCACCGGTGAATAGCCGTGTGGATTGACGGTACCTCCACAAGAAGCTCCGGCTAACTACGTGCCAGCAGCCGCGGTAATACGTAGGGAGCAAGCGTTGTCCGGATTTACTGGGCGTAAAGAGCGCGCAGGCGGTCGATCAAGTCGCGTGTGAAAGCCCCCGGCTCAACTGGGGAGGGTCA
+
CCCCCGGGGGFGGGGGGGGGGGGGGGGGGGGGGGGGGGGGGGGGGGGEEFGGGGGGGGGGGGGGGGGGGGFGGGGGGGGGGGGGGGGGGGGFGGGGGGGGGGGGGGGGGFGGGGGGGGGGGGFFGGGGGGGGGGGGGGGGGGGGGGGGGGGGGGGGEFGGGGGGGGGFFGGGGDGGGGGDFFGGGGGGGGGGGGGGGGGFGFFGGGDEFEDFGGGGGGD8FFGCE5CE?FGFGGGGECD=99CFEGDDEEEDDGECGB9DGFG7<75C>7::CFCF4<*9CB@5*8**.*/35@@EE:>F:
@M03506:14:000000000-AKVR1:1:1101:6956:4617 1:N:0:36
CGAACTCCTCCGGGAGGCAGCAGTGGGGAATATTGCGCAATGGGCGGAAGCCTGACGCAGCGACGCCGCGTGGGGGATGACGGCCTTCGGGTTGTAAACCTCTTTCGCTATCGACGAAGCCTTTCGGGGTGACGGTAGGTAGAGAAGAAGCACCGGCCAACTACGTGCCAGCAGCCGCGGTAATACGTAGGGTGCGAGCGTTGTCCGGAATTATTGGGCGTAAAGAGCTCGTAGGCGGTGTGTCACGTCGATCGTGAAAACTTGGGGCTTAACTCTGAGCTTGCGGTCGATACGGGCATCA
+
CCCCCGGGGCEGGGGGGGGGGGGGGGGGGGGGGGGGGGGGGGGGGGGGGGGGGGGGGGGGGGGGGGGGGGBFGGGGGGGGGGGGGGGGGGGGGGGGGGGGGGGGGGGGGDGGGGGGGGGGGGGGFEGGGGCFGGGFGGGFFFDFFFFFGGGGGEFGGGGGGGGGGFGGGGFDGGFFGGGE>EGEGGDCCEEGCGGGGGGGEEGGGCGG:CGFCFFGGGGGGGGFGFGGFGGGCCCCGGDGEEGGGFGGGGGGGGFFD3F:?6CFCGG:CC6=7*2AF**6:6?=5>C>B3),8FEBB3>6)
@M03506:14:000000000-AKVR1:1:1101:21044:4622 1:N:0:36
CGAACTCCTACGGGAGGCACCAGTGGGGAATATTGGACAATGGGCGCAAGCCTGATCCAGCCATGCCGCGTGTGTGAAGAAGGCCTTCGGGTTGTAAAGCACTTTTGTTGGGGAAGAAAAGACACCGGTTAATACCCGGGGTTTCTGACGGTACCCAAAGAATAAGCACCGGCTAACTTCGTGCCAGCAGCCGCGGTAATACGAAGGGTGCAAGCGTTACTCGGAATTACTGGGCGTAAAGCGTGCGTAGGTGGTGAGTTAAGTCTGTCGTGAAAGCCCCGGGCTCAACCTGGGAATTGCA
+
CCCCCGGGGGGGGGGGGGGGGGGGGGGGDGGGGGGGGGGGGGGGGGGGGGGGGGGGGGGGGGGGFGGGGGGGGGGGGGGGGGGGGGGGGGGGGGGGGGGGGGGGGGGGGGGGGGGGGGGGGGGGGGGGGGGGGGGGGGGGGGGGGGGGGGGGGGGGGGGGGGGGGGGGGGGGGGG?FGGCGFGGGGGGGGGGGGEGGGGGG?CFBEEGGGCFGGFEGGCECCEGDGGCFFGGGFGGGGGGGGGGEDEDEGG<9C/1<>FFGC7<ECGG?F5;FGCEG>*9CB)22)2=:C)(7:@?)9=*/
@M03506:14:000000000-AKVR1:1:1101:15811:4665 1:N:0:36
CGAACTCCTACGGGAGGCAGCAGTGGGGAATATTGGACAATGGGCGAAAGCCTGATCCAGCAATGCCGCGTGAGTGATGAAGGCCTTAGGGTTGTAAAGCTCTTTTACCCGGGATGATAATGACAGTACCGGGAGAATAAGCTCCGGCTAACTCCGTGCCAGCAGCCGCGGTAATACGGAGGGAGCTAGCGTTATTCGGAATTACTGGGCGTAAAGCGCACGTAGGCGGCTTTGTAAGTTAGAGGTGAAAGCCTGGAGCTCAACTCCAGAAGTGCCTTTAAGACTGCATCGCTTGAATCCC
+
CCCCCGGGGGGGGGGGGGEFGFGGGGGGGGGEFGF9FGEFGGCFGCF+CEGGFDGGGGEFGGGGGGGGEGGGFFEGCGFGGGGGGFGGGGFGGGGGGGGFEFGAFGGGGGGGGCGGGGGGGGFGGGFGFGG@FD@FGGGGGGDFGGGGGG?<=DCGGFGFGCFFGFFEGGGG:FCGF@CCFFGFEEF9CCGGGGGGGEFGGGG@FGFFFGGGGDFC9CGGGGGGFG68EGG>CCEGGGD@CE+9A+**<CFF5<CG*5**++2:0:F4<FC)00:CF4*0:**<+)292*)(085)76=6)
@M03506:14:000000000-AKVR1:1:1101:19267:4666 1:N:0:36
CGAACTCCTACGGGAGGCAGCAGTCGGGAATTTTGGGCAATGGGCGAAAGCCTGACCCAGCAACGCCGCGTGAGGGATGAAGTATTTCGGTATGTAAACTTCGAAAGAATGGGAAGAATCAATGACGGTACCATTTATAAGCTCCGGCTAACTACGCGCCAGCAGCCGCGGTAATACGTAGGGAGCAAGCGTTGTTCGGATTTACTGGGCGTAAAGGGCGCGTAGGCGGCCTGTCAAGTCAATTGTGAAATCTCCGGGCTTAACTCGGAGCGGTCAATTGATACTGTCAGGCTAGAGTGCG
+
CCCCCEGG<CDCEGGGGGGGGGGGGGGGGEGGGGGDCFFDFGDGGGGGGGGGGFGGFEFFFGGGGEEFGGCFCFGGGGGGGGFGGGGCGGGGGGGEEFEEAEFGGGGEEGGFFFGGGGFFGGFGGGGCBD@DFG9FFGGGFGEFGGGGGGGGGGF@FGGFGGGGDCFGDFGFGCFGGGFGC:CGGGGGGGG4=C8=CEGD8=+<CGFGFEGGGDFGGGGGCEC>EGGDCEE>FEFGGFGFFCECGE?G9CEF>EFG575C5<?<A*/<EDC5DD5EG?*9FFFC+9:/:DFFFFFFFFF6)
@M03506:14:000000000-AKVR1:1:1101:16809:4676 1:N:0:36
CGAACTCCTACGGGAGGCAGCAGTCGGGAATTTTGGGCAATGGGCGAAAGCCTGACCCAGCAACGCCGCGTGAAGGATGAAATCCCTCGGGATGTAAACTTCGCAAGAACGGGAAGAATAAGCGAGAGTTAATATCTTTCGCGATGACGGTACCGTTTGTAAGCTCCGGCTAACTCCGTGCCAGCAGCCGCGGTAATACGGGGGGAGCAAGCGTTGTTCGGATTTACTGGGCGTAAAGGGCGCGTAGGCGGCCACCGCAAGTCGATTGGGAAATCTCCGGGCTTAACCCGGAAAGGTCAAC
+
CCCCCGGGGGGGGGGGGGGGGGGGGGGGGGGGGGGGGGGGGGGGGGGGGGGGGGGGGGGGGGGGGGGGGGGGGFGGGGGGGGGGGGGGGGGGGGGGGGGGGGGGEGGGGGDGGGGGGGGGGGGGGGGGGGGGGGGGGGGFGGGGGGGGGDFGGGGGGGGGGGGGGGGGGGGGGGGGGGG:FFGGGGGGCFGG7FGEFFGGGDEGGEEGGFCFEGGGG=CEGGDGGG?99EGGGGC=FCD5CGGGGGGGFEGGGEF78;C75+:=:D?<6CG)7CFG77<CDEF5+8C4(<>9D)757=60/
@M03506:14:000000000-AKVR1:1:1101:17801:4677 1:N:0:36
CGAACTCCTACGGGAGGCAGCAGTGGGGAATATTGGACAATGGGCGAAAGCCTGATCCAGCAATGCCGCGTGAGTGATGAAGGCCTTAGGGTTGTAAAGCTCTTTTACCAGGGATGATAATGACAGTACCTGGAGAATAAGCTCCGGCTAACTCCGTGCCAGCAGCCGCGGTAATACGGAGGGAGCTAGCGTTGTTCGGAATTACTGGGCGTAAAGCGCACGTAGGCGGCGACTCAAGTCAGAGGTGAAAGCCCGGGGCTCAACCCCGGAACTGCCTTTGAAACTAGGTTGCTAGAAGTCT
+
CCCCCGGGGGGGGGGEGGGGGGGGGGGGGGGGGGGGGGGGGGGFGGGGGGGGGGGGGGGGGGGGGGGGGGGG7FFFGGGGGGGFGGGGGGGGGGGGFFGGGGGGGGGGGGGGG@FGGGGGGGGGGGGGGGGGGGGGGGGGGGGGGGGGGDGGFGGGGGGGGGGGGGGGGGGGGGGFGGGDFGGGGGGGGGGGGGGGGGGGGCGGGFCFFCGEGG5CFEGECECGGDF5EE8CCGG?EFGG?GF?FF=>9CFGGGDD8;D5FFGGGGGDC5:8CGGFFFDCDF*<9@F:>C:?FFFF?**9/
@M03506:14:000000000-AKVR1:1:1101:5246:4690 1:N:0:36
CGAACTCCTACGGGAGGCAGCAGTGGGGAATATTGCGCAATGGGCGGAAGCCTGACGCAGCAACGCCGCGTGAGGGATGACGGCCTTCGGGTTGTAAACCTCTTTCAGCAGGGACGAAGCGAGAGTGACGGTACCGAGAGAAGAAGCCCCGGCTAACTCCGTGCCAGCAGCCGCGGTAATACGGGGGGGGCAAGCGTTGTTCGGAATTACTGGGCGTAAAGGGCTCGTAGGCGGCCAACTAAGTCAGACGTGAAGTCCCTCGGCTTAACCGGGGAACTGCGTCTGATACTGGATGGCTTGG
+
CCCCCGGGGGGGGGGGGGGGGGGGGGGGGGGGGGGGEGGGGGGGGGGEFGGGGGGGGGGGGGGGGGGGGGGGGGGGGGGGGGGGGGGGGGGGGGGGGGGGGGGGGGGGGGGGGGGGGGGGGGGGGGGGGGGGFGGGGGGGGGGGGGGFGGGGGGGGGDFGGGGGGGGGGGEFGGGDCEGDGGGGGGGGGGGGGGGG*;CAEFGGGCFGGG79EFCE:CEGGGG>*;EC8CGGGGECEFFGG6E<FFCCFECGGGGFFFGFF=DG5CCFGGGFGDGGGFGGD>@7E9C=4C@B?*9F>?FE)
@M03506:14:000000000-AKVR1:1:1101:23293:4692 1:N:0:36
CGAACTCCTACGGGAGGCAGCAGTGGGGAATATTGCGCAATGGGCGAAAGCCTGACGCAGCGACGCCGCGTGAGGGATGAAGGCCTTCGGGTTGTAAACCTCTTTCAGCAGGGACGAAGCGAAAGTGACGGTACCTGCAGAAGAAGCACCGGCCAACTACGTGCCAGCAGCCGCGGTAATACGTAGGGTGCAAGCGTTGTCCGGAATTATTGGGCGTAAAGAGCTCGTAGGCGGTTTGTCGCGCCGGCTGTGAAGACTCGGGGCTCAACCCCGAGCCTGCAGTCGATACGGGGCGACTAGG
+
CCCCCGGGGFGDGGGGGGGGGGGGGGGGGGGGGDCFGGEEGGGGGGGCGGGGGGGGGGGGGGGGGGGGGGFGCGGGGGGGGGFGGGGGGGGGGGGGGGGFFGGGGGGGGGGGGGGGGCFGGCFGGGGGGGGGGGGCFFDGCGGGGGGGGFGGGGGGGGGFGGGGGGGGGGGG:<1CB@FGGGGFGGED8FGG7:8EEGGGCGGG8CC6CFGF?FFEGG=FGGCGGGG8*8CCEE8/ACFFEF5CEGG3*1CEGG7*:FFCGGDDE<F4:57:C)95C;CCF69?*5*)4531))085:7?6
@M03506:14:000000000-AKVR1:1:1101:6080:4694 1:N:0:36
CGAACTCCTACGGGAGGCAGCAGTGGGGAATTGTTCGCAATGGGCGCAAGCCTGACGACGCAACGCCGCGTGGAGGACGAAGATCTTCGGGTCGTAAACTCCTGTCGAGCGGGACGAATGATCTGTGGCTGAATACGCCGCAGAGGTGACGGTACCGCCAAAGGAAGCCCCGGCTAACTCCGTGCCAGCAGCCGCGGTAATACGGGGGGGGCAAGCGTTGTTCGGAATTACTGGGCGTAAAGGGCTCGTAGGTGGCCAACTAAGTCAGACGTGAAATCCCCAGGCTCAACTCGGGAACTGG
+
CCCCCGGGGGGGGGGGGGEEEGGGGGGGBEFGGGGGGGGGGGGGGGGEGEGGGGGGGGGGGGGGGGGEGC@FGGGGGFGGGEECGGGGGGGCFGGGGGFFGGFFGGGGGGGGGECGGGGGGFG;FFGGCGGGCAFGGGGGCFFGGGGGGGGGGGGGGGEGGGGGGGFG:F*CGEGGGG?+:CCFGGGGGGGGGGDGECECEDGG?EGGGGDGEFCFEE***1CGGGCCF@:9F?EEGG3**<<>57>5*2:EDGGFF69*:+*<<C9D77>)*19+706CFF37:)**5>/4)7@3BF)*)
@M03506:14:000000000-AKVR1:1:1101:20479:4729 1:N:0:36
CGAACTCCTACGGGAGGCAGCAGTCGAGAATTTTTCGCAATGGGCGCAACCCTGACGACGCAACGCCGCGTGGAGGACGAAGGCCTTCGGGTCGTAAACTCCTTTCGTTCGAGACGAAGGTGCTTCGGTTGAACGATTCTGAGGTATTACTATACGGAGAGAAGAAGACGCGTCAAACTGCGTGACAGGAGGCGCGGTAACAGGGGGGGCGCACGCGGTGCGCGGTATTAGGGGGTGGAGAGGGCGCGGAGGGCGCGGACTATGGGGGACGTGAAATCGGAGGGCTTAACCGGGGCAGTGG
+
CCCCCGGGGGGGGGGGGGGGGGGG,F,FGGGG<FG<+BCFGGGG8F+FF:FGGGG8,,+@F:FGGGGGGGGGGCFEG+FGGG+,BFGGGG+F+@FGGGGGGGG,EF78F8F,><++>F:F3,B,@>5C+C+D,:3338,,@,,*3,,,7,,,7,?,*CFDC*<,,@B,@7**4***,?9,,=**1*,+*41*=C*/*1/;+<+*;C8:***1**:*8*:**128**//<+90;*:/1*1/+2*AC55)**::)*:D*))/*+*0+0*)*)2097*+2=***.)*/.*0):?3)))0)))0)
@M03506:14:000000000-AKVR1:1:1101:21136:4742 1:N:0:36
CGAACTCCTACGGGAGGCAGCAGTGGGGAATTTTGGACAATGGACGCAAGTCTGATCCAGCCATTCCGCGTGCAGGATGAAGGCCCTCGGGTTGTAAACTGCTTTTGGACGGAACGAAAAGCGCTGAGTTAATACCTCGGCGTCATGACGGTACCGTCAGAATAAGCACCGGCTAACTACGTGCCAGCAGCCGCGGTAATACGTAGGGTGCAAGCGTTAATCGGAATTACTGGGCGTAAAGCGTGCGCAGGCGGTTATGTAAGACAGGTGTGAAATCCCAGGGCTTAACCTTGGAACTGCA
+
CCCCCGGFGFGGGEGGDGGEGGFGGGGGEGGAFGFGGFGDGGGFFGDFGGGGFEGGDFFGFFGFGGD<@CCGECEGGGFGFG@<=FC=CDGGGEGECEEGGCEFGF9FFGGF+=FEC?CECDF7?@FGGEGGG9BF9?7++CFCEG99@+BFBFGFG@+<FBDF,37FE,*5CFECC,,>*226<C,=<:FFEG7:=ECFGGGBFGG>EGD6B+8CCE*/++18C>:+0+2AC51?CE58<F=2:ECC5:5EGE/C*6*:99:?CFDC3CGFGC*0:6*9D:5**.28):7)/0?F4@F4/
@M03506:14:000000000-AKVR1:1:1101:14883:4779 1:N:0:36
CGAACTCCTACGGGAGGCAGCAGTCGGGAATTTTGGGCAATGGGCGAAAGCCTGACCCAGCAACGCCGCGTGAAGGATGAAATCCCTCGGGATGTAAACTTCGCAAGAACGGGAAGAATAAGTCTGTGTAAATACCACTGACGATGACGGTACCGTTTGTAAGCTCCGGCTAACTCCGTGCCAGCAGCCGCGGTAATACGGGGGGAGCAAGCGTTGTTCGGATTTACTGGGCGTAAAGGGCGCGTAGGCGGCCAGTGCAAGTCAGTTGTGAAATCTCCGAGCTTAACTCGGAAAGGTCAAC
+
CCCCCGGGGGGGGGGGGGGGGGGGGGGGGGGGGGGGGGGGGGGGGGGGGGGGGGGGGGGGGGGGGGGGGGGGGGGGGGGGGGGGGGGGGGGGGGGGGGGGGGGGGGGGGGGGGGGGGGGGGGGGGGGGGGGGGGGGGGGDGGGGGGGGGGGGEGGFGFGGGGGGGGGGGGGGGGGGGGGGGGGGGGGGGGGGGGDGGGGGGGGGGDGGGGGGGGGGGFGGGGDGFGGGGGCFECC5ACFEGGGG=EEGFGGGGGG*<@FCFEGFGGE>:DG4CCFGDFGDDE>+3=089CB9:5>FFFF?*
@M03506:14:000000000-AKVR1:1:1101:10608:4785 1:N:0:36
CGAACTCCTACGGGAGGCAGCAGTGGGGAATCTTGCGCAATGGGCGAAAGCCTGACGCAGCCATGCCGCGTGTATGATGAAGGTCTTAGGATTGTAAAATACTTTCACCGGGGAAGATAATGACGGTACCCGGAGAAGAAGCCCCGGCTAACTTCGTGCCAGCAGCCGCGGTAATACGAAGGGGGCTAGCGTTGCTCGGAATTACTGGGCGTAAGGGGCGCGTAGGCGGACAGTCTAGTCAGAGGTGAAAGCCCAGGGCTCAACCTTGGAATTGCCTTTGATACTGGTTGTCTTGAGTTCG
+
CCCC@FFFGGGGGGGGGGGGGGGGGGGGGGGGGGGGGGGGGGGGGGGGGGGGFGFGGGGGGGGGGGGGGGGGGGGGGFF9EGGGGGGGGGGGGGAEGGGGGGGGGGGGGGGGG>FFFFGGGGFGGGGG7?FBF7F:EGGGGFFF<>FGGGGGGFFCGGDCFFGGGGFDDGGFGGGGGGGGGGGGGGGFDCEBFE>:C*:8*C6@FGGGFFGCC8CDGGGC=GGGGGGGECCE;9<7<EG@CCCCF<AFGF7*7EGGC>**:+966400A49/*62<:*:0:79<A*7/4C546=@7)9?B@
@M03506:14:000000000-AKVR1:1:1101:13112:4795 1:N:0:36
CGAACTCCTACGGGAGGCAGCAGTGGGGAATCTTGCTCAATGCACGAAAGTGTGACGCAGCAACGCCGCGTGAGGGAAGACGGCCTTCGGGTTGTAAACCGCTTTCAGCAGGGACGAAATTGACGGTACCTGCAGAAGAAGGACCGGCCAACTACGTGCCAGCAGCCGCGGTAATACGTAGGGTCCTAGCGTTGTCCGGATTTATTGGGCGTAAAGAGCTCGTAGGCGGTTCGGTAAGTCAGCTGTGAAATCTCCGCGCTCAACGCGGAGGGGTCAGCTGATACTGCCGTGACTTGAGTCC
+
CCCCCGGGGFGGGGGGGGGGGGGGGGGGGGGGGGGGGGGGGGGGGGGGGGGGGGGGGGGGGGGGGGGGGGGGGGGGGGGGGGGGGGGGGGGGGGGGGGGGGGGGGGGGGGGGGGGGGGGGGGGGGGGGGGGGGGGFGGGGGGGGGGGGGGGGGGGGGGGGGGGGGGGGGDGGGGGGGGGGGGGGGGGFGGGGGEGGGGGGGGFGGGGGGGGECEDGFFFGGGGGGGGGGGGGGEGGGGGGGGG?CFGGGGDGD?CD8;D3=EGCEGDC7CGFGGDGC?CFG?4ECFDF97)(8B?FFFFF=
@M03506:14:000000000-AKVR1:1:1101:18000:4802 1:N:0:36
CGAACTCCTACGGGAGGCAGCAGTGGGGAATCTTGCACAATGGGCGAAAGCCTGATGCAGCAATGCCGCGTGAGGGAAGGCGGCCTTCGGGTTGTAAACCTCTTTCAGTTGGGATGAAGGTTTGGCGTTGAATAGACGTTCAAATTGACCGTACCTGCAGAAGAAGCCCCGGCTAACTACGTGCCAGCAGCCGCGGTAATACGTAGGGGGCAAGCGTTGTCCGGAATCATTGGGCGTAAAGCGCGTGTAGGCGGTTCCATAATGCTGCTGTGAAAGGCGGCGGCGCAACCTTCGAAGGCCG
+
CCCCCDFFCEGGEE7CFF;8FFGCEDE@FFGGGFE@EF9FFEEGD:7C:CFFG6CF<FFGFGDGFGGCCF::,BCFFECF=:C+44BFFCGGE+C<<?F=AAEE9EGF5F?8FF8=FB9FEDEG@EGG7@FFFA9,C:>FGGGGFA<FFFG:FC<E,5733@C3:FEGBFG*>FF,2F@EEFGCGBEFCBCCFECCCC72CFBF9BCE7:C85**/8;8?++18*1*<@9:<+1;CE8CGG95>CC57CF?C<E29C4**3+*002+7+926>7*3>)9)).0:*.7B(0/-9)).)855)
@M03506:14:000000000-AKVR1:1:1101:7468:4805 1:N:0:36
CGAACTCCTCCGGGAGGCAGCAGTGGGGAATATTGGACAATGGGCGCAAGCCTGATCCAGCAATGCCGCGTGAGTGATGAAGGCCTTAGGGTTGTAAAGCTCTTTTACCCGGGATGATAATGACAGTACCGGGAGAATAAGCTCCGGCTAACTCCGTGCCAGCAGCCGCGGTAATACGGAGGGAGCTAGCGTTATTCGGAATTACTGGGCGTAAAGCGCACGTAGGCGGCTTTGTAAGTTAGAGGTGAAAGCCTGGAGCTCAACTCCAGAATTGCCTTTAAGACTGCATCGCTTGAATCCA
+
CCCCCGGGG9CGGGGGGGGGGGGFCGGGGGGGGGFCGGGGGGGGGGGEEGGGGFGGGGGGGGGGGGGGGGGGEGGGGGGGGGGGGGGGGGGGGGGGGGGGGGGGGGGGGGGGGGGGGGGGGGGGGGGGGGGGGGGGGGGGGGGGGGGGGGGGGGGGGGGGGGGGGGFGGGGCGDGGGFFGGGCCFFFDGFGEGGGGGGGC@EGGGGGFGGGGECEGGGGGGGGGGGGGGG8EGFGG7C>FFGFGCG=>99CCCGGGFFF*<FFCEG<6FCF=C=CFFFG7:@49??94<F5(>>FF46=?*
@M03506:14:000000000-AKVR1:1:1101:24995:4830 1:N:0:36
CGAACTCCTACGGGAGGCAGCAGTCGGGAATTTTGCGCAATGGACGAAAGTCTGACGCAGCAACGCCGCGTGAGGGATGAAGGCCTTCGGGTTGTAAACCTCTTTTCTCAGGGACGATGATGACGGTACCTGAGGAATAAGCCACGGCTAACTACGTGCCAGCAGCCGCGGTAATACGTAGGTGGCAAGCGTTGTCCGGATTTACTGGGCGTAAAGAGCGCGCAGGCGGTCGTTCAAGTCGCGTGTGAAAGCCCCCGGCTCAACTGGGGAGGGTCACGCGCTACTGATCGACTCGAAGGCA
+
CCCCCGGGGGGGGGGGGGGGGGGGGGGGGGGGGGGGGGGGGGGGGGGGGGFGGGGGDGGGGFGFEGGGGGCFGGGGGGEGGGGGGGGGGCGGGGGGGGGGGGGGGGGEFGGGGGFCGFF9FFFGGGGGGGGGGFGFGGGGGGGFGGGGGGGFGGGGGGGGDGGGGGGGGGGG@FDFFGGGGGGGCFGGGGGGGGEGCEGGGGGGGGGGGF55?EFFFFFGG5CEEGGGGECC:5CF?F:@CC5EE=GGCE?67=:CCDD5C?*6:7?DE97BG*7CC>GG))0:092999),07)07.)))
@M03506:14:000000000-AKVR1:1:1101:23738:4838 1:N:0:36
CGAACTCCTACGGGAGGCAGCAGTGGGGAATATTGGACAATGGGGGCAACCCTGATCCAGCCATGCCGCGTGAGTGATGAAGGCCTTCGGGTTGTAAAGCTCTTTTGGCGGGGACGATGATGACGGTACCCGCAGAATAAGCCCCGGCTAACTTCGTGCCAGCAGCCGCGGTAAGACGAAGGGGGCTAGCGTTGTTCGGAATTACTGGGCGTAAAGCGCGTGTAGGCGGTTGCCCAAGTCGGGTGTGAAAGCCTTGAGCTCAACTCAAGAAATGCACTCGGTACTGGGGGACTAGAGGACC
+
CCCCCGGGGGGGGECEGGGGGGGGGGFGEGGGGGGGGGGFGFGFGGGEFGGGFFGGGGGGGGGGFGGFCGGGFGGCFGGGFF<<FGFFGECG7FEC9EF<FFGGGFGEGGGG7FGGG7FAFFFFEGGFCGCEGCG7DFG99=,*>CCCEEGG;B,=F*=FGGFFGGGEGEGGGG,2CCFGC:EGDDEGFGGCED*;:;EC>@8:FG?CC58CCE5+<8CC2:?G7CEEEGE?*+3<5CG?EGG====FG:F696ECF?4769CFFD?CGFC:CC=:276*C5):9?D)())-77F?6:>F3
@M03506:14:000000000-AKVR1:1:1101:26204:4877 1:N:0:36
CGAACTCCTACGGGAGGCAGCAGTGGGGAATATTGGACAATGGGCGAAAGCCTGATCCAGCAATGCCGCGGGGGTGATGAAGGCCTTAGGGTTGTGAAGCTCTATTACCCGGGATGATAATGACAGTACCGGGGGAATAAGCCCCGGCTAACTCCGTGCCAGGAGCCGCGGTAATGTGGCGGGGGCGAGCGTTGTTCGGAATTACTGGGCGTAAAGCGCACGTAGGCGGCTTTGTAAGTTAGCGGTGAAAGCTGAGGGCTCAACTCCCGTATTGCCGATAGGACTGCATCGCAGGTCTGTG
+
CCCCCGAGF-C@FGE7FGGDGFGFGGG7@B8,CECE,F@DCE8FGG7:CFGG<FGG<9EC,E<@,,9+@F+@+@+@7F,59CF,,BF,B,<,,@F7,<?,B<F,B?DDF@:@F:FGG9@D,@C8@AF,,>C++3>@*>>CFFG**11<FEF,<,?1=@::B:*1=7<1*=*:**2++3:*1/:88***2*/12?12<8CG5;CC799<@C8E**;9</*/2*/288C*:5:EEF?+?C:0<<9=5/**+2<:*++1;<7<*+2:+*+*2**77:F+7)/97)43C>CF2*.3)))0)/7/0
@M03506:14:000000000-AKVR1:1:1101:6737:4920 1:N:0:36
CGAACTCCTCCGGGAGGCAGCAGTGGGGAATATTGCGCAATGGGCGGAAGCCTGATGCAGCGACGTCGCGTGAGGGATGACGGCCTTCGGGTTGTAAACCTCTTTCAGTAGGGAAGAAGCGAAAGTGACGGTACCTGCAGAAGAAGCGCCGGCTAACTACGTGCCAGCAGCCGCGGTAATACGTAGGGCGCAAGCGTTGTCCGGAATTATTGGGCGTAAAGAGCTCGTAGGCGGTTTGTCGCGTCTGCTGTGAAAGCCCGGGGCTCAACCCCGGGTCTGCAGTGGGTACGGGCAGACTAGG
+
CCCCCGGGG9FGGGGGGGGGGGGGGGGGGGFGGGGGGGGGGGGGGGGGGGGGGGGGGGGGGGGGGGGGGGGGGGGGGGGGGGGGGGGGGGGGGGGGGGGGGGGGGGGGGGGGGGGGGGGGGGGGGGGGGGGGGGGGGGGGGGGGGGGGGGGGGGGGGGGGGGGGGGGGGGGGGGGGGGDGCGGGFGGGGGGGDGGGGGGGGGGG?EGGDCFGGGGGGGCGGGGGCCECEFGGGGCEDED9=CGEEEGCEGF?CCEFFF3CGGGG*9<CFCE@DGGGG457C;BGGFGFBGFFEEFF5??F)
@M03506:14:000000000-AKVR1:1:1101:19942:4937 1:N:0:36
CGAACTCCTACGGGAGGCAGCAGCAGGGAATATTGCGCAATGGGCGAAAGCCTGACGCAGTAACGCCGCGTGGGGGATGAAGGCCTTCGGGTTGTAAACCCCTTTCAGCAGGGACGAAATTGACGGTACCTGCAGAAGAAGCACCGGCCAACTACGTGCCAGCAGCCGCGGTAACACGTAGGGTGCAAGCGTTGTCCGGATTCATTGGGCGTAAAGGGCTAGTAGGCGGCTTAGCAAGTCGGGTGTGAAAACTTCAGGCTCAACCTGGAGCGGCCAGCCGATACTGCTATTGCTAGAGTCC
+
CCCCCFGGFGGGGGGGGGGGGGDGDGGGGGCFFFFFCECGGGGGGGGDGGCGGFGGEDEDGGGEEDD::FEEGCEGGGGGAEFDFGGGF>FFEBFFE?F<FGGGGGGGGGGFD7>FGGDGFA=FEEEFFCF=F,@FCFFFFF,FGEEGGDFDFCE:FGGGCBEFGGG7FEEGGDACCFG7AEC<FG7BCFC<CEGFGEGE8CG?C<9FFCE:8C@EFGE=A8FC796:CDDE6?FGGFGGGG*:>7**<E966+9>F=F2:94*2679EDC@3555*)159)7:E4D44**.=9=6=F*08
@M03506:14:000000000-AKVR1:1:1101:17630:4939 1:N:0:36
CGAACTCCTACGGGAGGCAGCAGTAGGGAATTGTTCGCAATGGGCGCAAGCCTGACGACGCAACGCCGCGTGGAGGATGAAGACTTTCGGGTCGTAAACTCCTTTCGATCGAGACGAATGGCCTTCGAGCTAATAACTCGGGGGAATGACGGTACCGAGAGAAGAAGCCCCGGCTAACTCCGTGCCAGCAGCCGCGGTAATACGGGGGGGGCACGCGGTGTTCGGAATTCCTGGGCGTAAAGGGCTTGTAGGTGGCCAACTAAGTCAGACGTGAAATCCCCCGGCCTAACCGGGGGACTGC
+
CCCCCGGGGGGGGGGGGDGGGGFFGFGGGGGGGGGGGGFGGGGGGGGGGGGGG@GGGECFGGGGEGGGGGGGGFGGGG<CFEFGGGGGDGGGGGGFGGGGGGGFGGGGGGGDFGGGD7DDFCDFGGF7FFC<FGGCGCFGGDECCEFFGCCEGGEFGGGDGGGGDECECFGGECFCFGGGGGCFGGFGGGG6*:8:C>EC?7788>CGGDDGG*A5**:8/CECEECFF+<@FF5F=?38=:FC575D8<<3*3ACEF4FGC<E:*0:7>75CDFGCBF**7755)>:2<)-7B))07:>)
@M03506:14:000000000-AKVR1:1:1101:10604:4967 1:N:0:36
CGAACTCCTACGGGAGGCAGCAGTGGGGAATCTTGCGCAATGGGCGAAAGCCTGACGCAGCCATGCCGCGTGAATGATGAAGGTCTTAGGATTGTAAAATTCTTTCACCGGGGACGATAATGACGGTACCCGGAGAAGAAGCCCCGGCTAACTTCGTGCCAGCAGCCGCGGTAATACGAAGGGGGCTAGCGTTGCTCGGAATTACTGGGCGTAAAGGGAGCGTAGGCGGATAGTTCAGTCAGAGGTGAAAGCCCAGGGCTCAACCTTGGAATTGCCTTTAATACTGGCTGTCTTGAGTACG
+
CCCCCGGGGGGGGGGGGGGGGGGFFGGGGGGGGGFGEGGGGGFGGGGGEGGGGGGGGGGGGGGGGGGGGGFGGGGGGGGGGGGGGGGGGGDFGGGGGGGGGGGGGGGDGGGGGGGGDGGGGGGGGGGGGGGGGGGGGGGGGGFGGGGGGGGGGGFGGGGGGGGGGGGGGGGFEGGGGG@FGGGGGGGGGGGGGGD:@CGGGGGGGGGGFGGGGGFGGGGGGGGGGGGGGGEGGGFCFCGFFFFGGGGGGGFG4*:F5@CFCGGF6CGGCGGF<6:+:6CCDB?7<76<255<FFFF)99@)
@M03506:14:000000000-AKVR1:1:1101:25118:4989 1:N:0:36
CGAACTCCTACGGGAGGCAGCAGTGGGGAATCTTGCACAATGGGGGAAACCCTGATGCAGCGACGCCGCGTGAGCGATGAAGCCCTTCGGGGTGTAAAGCTCTTTCGTCAGGGAAGATAGTGACGGTACCTGGAGAAGCAGCTGCGGCTAACTACGTGCCAGCAGCCGCGGTAATACGTAGGCAGCAAGCGTTGTTCGGAGTTACTGGGCGTAAAGGGTGCGTAGGCGGCTATTTAAGTTTGGTGTGAAATCTCACGGCTCAACCGGGAGGGTGCGCAGAATACTGAGTGGCTAGAGTGCG
+
CCCCCGGGGGGGGGGGGGGGGGGGGGGGGGGGGGGGGGGGGGGGGGGGGGGGGGGGGGGGGGGGGGGEGG=FGGGGGGGGGGGFGGGGGGGGGGGGGGGGGGGFFGGGGFGGGGGGGGGGCEGGEFGGGGGGGGGGGGFGGGGGGGGGGEGGGGGGGGGCCFCFFGGGGGGECFGGGGGGGGGGGGGGGGGG@78CGGGDE>ECFFFGGGG>CEDFFG@:8:AEE>EGGG*;@:+3+<2<7?E2:CGFCCF:>++2*75):97:79=D5<*5*9CG<)/)2*9CF?DFAFF05*0*91=FF
@M03506:14:000000000-AKVR1:1:1101:10634:5019 1:N:0:36
CGAACTCCTACGGGAGGCAGCAGTGGGGAATCTTGCGCAATGGCCGAAAGGCTGACGCAGCGACGCCGCGTGTGGGATGAAGCATTTCGGTGTGTAAACCACTGTTGCCCGGGACGAACAGCTTCTTTCGAGGAGCCTGACGGTACCGGGTGAGGAAGCACCGGCTAACTCCGTGCCAGCAGCCGCGGTAATACGGAGGGTGCGAGCGTTGTCCGGAATCACTGGGCGTAAAGGGCGCGTAGGTGGCGCGAGTAGTCAACGGTGAAAGCCCGGGGCTCAACCCCGGGTCGGCCGTCGATAC
+
CCCCCGGGGGGGGGGGGGGGGGGGGGGGGGGGGGGGGGGGGGGGGGGGEGGGGGGGGGGGGGGGGGGGGGGGGGGGGGGGGGGGGGGGGGGGGGGGGGGGGGGGGGGGGGGGGGGGGGGGGGGGGGGGGGGGGGGGGGGGGGGGGGGGGDFGGGGGGGGGGGDGGGGGGGGGGGGGGGGGGGGGGGGGGGEGGGGGGGGGGGGGGGGGGGC8EFEGEGGGFF?ECFFG5:ECF7EEGGGC=EGACFFGGD5576?*:BGGGGGFFG7CCCF>DCC*9>7>FFBGG3C)47B6>BB3>::FD
@M03506:14:000000000-AKVR1:1:1101:10966:5025 1:N:0:36
CGAACTCCTACGGGAGGCAGCAGTGGGGAATATTGGACAATGGGCGAAAGCCTGATCCAGCAATGCCGCGTGAGTGATGAAGGCCTTAGGGTCGTAAAGCTCTTTTACCCGGGATGATAATGACAGTACCGGGAGAATAAGCCCCGGCTAACTCCGTGCCAGCAGCCGCGGTAATACGGAGGGGGCTAGCGTTGTTCGGAATTACTGGGCGTAAAGCGCACGTAGGCGGCTTTGTAAGTTAGAGGTGAAAGCCCGGGGCTCAACTCCGGAATTGCCTTTAAGACTGCATCGCTAGAATTGT
+
CCCCCGGGGGGGGGGGGGGGGGGGGGGGGGGGGGGGGGGGGGGGGGGGGGGGGGGGGGGGGGGGGGGGGGGGGGGGGGGGGGGGGGGGGGGGGGGGGGGGGGGGGGGGGGGGGGGGGGGGGGGGGGGGGGGGGGGGGGGGGGGGGGGGGGGGGGGGGGGGGGGGGGGGGGGGGGGGGGGGGGGGGGGGGGGGGGGGFGGGGGGGGGCCCFEGGGGGGGDEGEGGFGGGEC*8+<C<C9:EGGFFFFFGGGFGGGGGGDCGGCFG+:C<E<EFG47EGFG7CB6CFFGF<>>?:))1*9**/
@M03506:14:000000000-AKVR1:1:1101:24661:5036 1:N:0:36
CGAACTCCTACGGGAGGCAGCAGTGGGGAATCTTGGACAATGGGCGCAAGCCTGATCCAGCCATGCCGCGTGAGTGAAGAAGGCCTTAGGGTTGTAAAACTCTTTCGCCGGTGAAGATAATGACGGTAACCGGAGAAGAAGCCCCGGCTAACTTCGTGCCAGCAGCCGCGGTAATACGAAGGGGGCTAGCGTTGTTCGGAATTACTGGGCGTAAAGCGCACGTAGGCGGGTTTGTAAGTAGGGGGTGAAATCCCAGGGCTCAACCCTGGAACTGCCTTCTAGACTGCAAGCCTGGAGGCCA
+
CCCCCGGGGGGGGGGGGGGGGGGGGGGGGGGGGGGGGGGGGGGGGGGGGGGGGGGGGGGGGGGGFGGGGGGGGGGGGGGGFGGGGGGGGGGGGGGGGGGGGGGGGGGGGGGECDFGGGGGGGGGGCFGGGGGGGEGFGGGGGGGDGGGGCFGGFFGGGGCFGGGGGGGGGECFGGGEGFGGC7FGG7CFGGGCCEGGGDCBEFGGGCGFGGGGEGGGGGGDEG?>EGGC5*28AACEGGCCFEG5:>7<CC9*+<7@>CFEGGGFGCFFF6<CCFG>F4*:@FCC?4=<G30?F35)5750
@M03506:14:000000000-AKVR1:1:1101:18579:5042 1:N:0:36
CGAACTCCTACGGGAGGCAGCAGTGGGGAATTGTTCGCAATGGGCGCAAGCCTGACGACGCAACGCCGCGTGGAGGATGAAGATCTTCGGGTCGTAAACTCCTTTCGATCGAGACGAATTCCTTCGGGGTGAACAATCCCGGAGGTTGACGGTACCGAGAGAAGAAGCCCCGGCTAACTCCGTGCCAGCAGCCGCGGTAATACGGGGGGGGCAAGCGTTGTTCGGAATTACTGGGCGTAAAGGGCTCGTAGGCGGCCAACTAAGTCGGACGTGAAATCCCTCGGCTTAACCGGGGAACTGC
+
CCCCCGGGGGGGGGGGGGGGGGGGGGGGGGGGGGGGGGGGGGGGGGGGGGGGGGGGGGGGGGGGGGGGGGGGGGGGGGGGGGGGGGGGGGGGGGGGGGGGGGGGGGGGGGGGGGGGGGGGGGGGGGGGGGGGGGGGGGGGGGGGGGGGGGGGGGGGGGGDGGFGGGGGGGGGGGGGFGFGGGC7FGCFGGGGGG5>EEGGDFGFEGGGGGGCEFDGG5*CEEFGGGGGGF?FGFF5CEGGGGGE=C:D8CFGGEGG57CDGGGGFFEG5CE>D*9EFFCF64>:C3C6>C77>@EE)8)0*
@M03506:14:000000000-AKVR1:1:1101:22994:5076 1:N:0:36
CGAACTCCTACGGGAGGCAGCAGTGGGGAATCTTAGACAATGGGCGCAAGCCTGATCTAGCCATGCCGCGTGGGTGATGAAGGCCTTAGGGTCGTAAAGCCCTTTCGCCGGGGAAGATAATGACGGTACCCGGTAAAGAAACCCCGGCTAACTCCGTGCCAGCAGCCGCGGTAATACGGAGGGGGTTAGCGTTGTTCGGAATGACTGGGCGTAAAGCGCGCGTAGGCGGGCTGGAAAGTTGGGGGTGAAATACCGGGGCTCAACCCCGGAATGGCCGTCAAAACTCGCAGCCTAGAGTTCG
+
CCCCCGGGG9FGGGGGGGGGGGGGGGGGGGGGGGGGGGGGGGGGGGGGGGGGGGGGGGGGGGGGGGGGGGGGGGGGGGGGGGGFFGGGGGGGGGGGGGGGGGGGGGGGGGGGGGGGGGGGGGGFGGGGEGFGGGGGGGGFGGGGGGGGGGGGCGGGGGGGGGGGGGGGGGGEEGGFEFGFGGGGG*=@GGGE>EGGGGGGDGGGGGGGFGGE>8CFFEGEGGCCEE<CCEEEEG;6<E*AFD5CEEGF?C++27/)8>7/5266*9:DC>*5DFCC)./77/9C+6*89*8(>9@@FBF48
@M03506:14:000000000-AKVR1:1:1101:17201:5089 1:N:0:36
CGAACTCCTACGGGAGGCAGCAGTGGGGAATATTGGACAATGGGCGAAAGCCTGATCCGGCCATGCCGCGTGGGTGAAGAAGGCCTTAGGGTTGTAAACCCCTTTCAGCGGGGAAGATAATGACGGTACCCGCAGAAGAAGCCCCGGCTAACTCTGTGCCAGCAGCCGCGGTAAGACAGAGGGTGCAAACGTTGTTCGGAATTACTGGGCGTAAAGCGAGTGTAGGCGGTTTGGTAAGTCGGATGTGAAAGCCCCGGGCTCAACCCGGGAAGTGCACGCGATACTGCCAAGCTAGAGTATC
+
CCCCCGFGGGGGGGGCFGGGGGGFGGGGGGGGGGGGGGGCFGFGGGGCFGGGGGGGGFFGGGGGGGGGGGGGGGGGGFGGGGGGGGGGGGGGGGGGFGGGGGGGGGGGGGGGGGCFGGGGGGFGGGGGGGGGGGCEFGG<FGGGGGGGGGGFEGFGGGGGGGGDGGGGGGGGG>CGG:F+>FGGGGGGGFEF+*4CCGGDEGG9CF7FC5EEE5@GFGC8CGFF@FFGE?88EEGGGFD:EECEGGGFF7CGC5:<EDDDF6*201:359:>**;FF3C7)87C+87;375()09666/**
@M03506:14:000000000-AKVR1:1:1101:7033:5114 1:N:0:36
CGAACTCCTCCGGGAGGCAGCAGTGGGGAATTGTTCGCAATGGGCGCAAGCCTGACGACGCAACGCCGCGTGGAGGATGAAGGTCTTCGGATTGTAAACTCCTGTTGCTCGGGACGAAATGCTTCGACCTAATACGTCGAAGTTTGACGGTACCGAGTGAGGAAGCCCCGGCTAACTCTGTGCCAGCAGCCGCGGTAATACAGAGGGGGCAAGCGTTGTTCGGAATTACTGGGCGTAAAGGGCGCGTAGGCGGCCTGGTAAGTCGAACGTGAAATCCCTGGGCGCAACCCAGGAACTGCGG
+
CCCCCGGDF-FGGGGGGGGGGGGGGGGGGGGGGGGGGGGGGGGGGGGGGGGGGGGGGGGGGGGGGGGGGGGGGGGGGGGGGGGGFFGFFGEGGGFGFFGGGGDGGGGGGGGGGGGGGGGGGFGGGGGGGGGGGGGGGGGGGGFGGGGGEEGGCFG@E@FEGGGGGGCCFEGDGGFGGGGGGFDB,?EFGGGEDGEEE5C7+<ECFCGGGC8CFGGGGGGFFGGGCFC?CFGFGFGE58CFFGGC=ECDGEC5DE=DG)9779:+:CFFG*2<3CDEC?795>>*/8>:4C72F5)77F?>.
@M03506:14:000000000-AKVR1:1:1101:14329:5164 1:N:0:36
CGAACTCCTACGGGAGGCAGCAGTCGGGAATTTTGGGCAATGGGCGAAAGCCTGACCCAGCAACGCCGCGTGAAGGATGAAATCCCTCGGGATGTAAACTTCGCAAGAACGGGAAGAATAAGTGAGGGTTAATATCTCTCGCGATGACGGTACCGTTTGCAAGCTCCGGCTAACTCCGTGCCAGCAGCCGCGGTAATACGGGGGGAGCAAGCGTTGTTCGGATTTACTGGGCGTAAAGGGCGCGTAGGCGGCCACCGCAAGTCGATTGTGAAGTCTCCGGGCTTAACCCGGAAAGGGCAAC
+
CCCCCGGGGGGGGGGGGGGGGGGGGGGGGGGGGGGGGGFGGGGGGGGGGGGGGGGGGGGGGGGGGGGGGGGGGGGGGGGGGGGGGGGGGGGGGGGGGGGGGGGGGDGGGGGGGGGGDFGGGGFFGGGGGGGGGGGGGGGFEGGGGGGGGGGGGGGGEGGGCGGGGGGGGGDGGGGGGGGGGG9BFGGGGGGGGGGGGGFGGGGGGGGGGDGGGEEECFGGG=EGFCFCECC8?5:EFGGGDECEC579EEGGGG5DGDD3=EFDC<E<CFFFGGGG76<D7>>567CB:D32575;5))).
@M03506:14:000000000-AKVR1:1:1101:9400:5203 1:N:0:36
CGAACTCCTACGGGAGGCAGCAGTGGGGAATTTTGCGCAATGGGCTAACGCCTGACGCAGCAACGCCGCGTGGAGGATGAAGGTCTTTGGATTGTAAACTCCTGTCAGCAGGGAAAAAGGGAAGCGACCTAATACGTCGCTGACTTGATTGTACCTGCAGAGGAAGCCCCGGCTAACTCTGTGCCAGCAGCCGCGGTAATACAGAGGGGGCAAGCGTTATTCGGAATTATTGGGCGTAAAGGGCGCGTAGGCGGCCTGGCAAGCGACGGGTGAAATCCCTCGGCTTAACCGAGGAACTGCC
+
CCCCCGGGGGGGGGGGGGGGGGGGGGGGGGGGGGGGGGGGGGGGGGGGGGGGGGGGGGGGGGGGGGGGGGGGGEGGGGGGGGGGGGGGGGGGGGGGGGGGGGGGGGGGGGGGGGGGGGGGGGGGGGGGGGGGGGGGGGGGGGGGGGGGGFGGGGGGFGFGGFGGGGGGDGCGGGG7F@FGGGFGGGGG7<FGGGGGGGGGFGGGGGGGGGGGFCCGGGDGGGGGEGFC9FFGGFCE==GGGGGGGGGGDEGGGGGGE5CG=?F*:*/7=DEB*9*<CFFC*07CF:CF)C@(.5@4<4=6?
@M03506:14:000000000-AKVR1:1:1101:19136:5232 1:N:0:36
CGAACTCCTACGGGAGGCAGCAGTGGGGAATTTTGGACAATGGGGGCAACCCTGATCCAGCAATGCCGCGTGAGTGAAGAAGGCCTTCGGGTTGTAAAGCTCTTTTGTCAGGGAAGAAACGGTGAGGGCTAATATCCCTTGCTAATGACGGTACCTGAAGAATAAGCACCGGCTAACTACGTGCCAGCAGCCGCGGTAATACGTAGGGTGCAAGCGTTAATCGGAATTACTGGGCGTAAAGCGTGCGCAGGCGGTTTTGTAAGTCTGTCGTGAAAGCCCCGGGCCCAACCTGGGAATTGCG
+
CCCCCGGGGGGGGGGGGGGGGGGGGGGGGGGGGGGGGGGGGGGGGGGGGGGGGGGGGGFGGGGGGGGGGGGGGGGGGGGGGGGGGGGGGGGGGGGFGGGGGGGGGGGGGGGGGGGGGGGGGGGGGGGGGGGGGGFGGGGGGGGGGGGDGGGGGGGGFGGGGGGFGGGGGGGGGGGGGGGGGGGGFGGGGGGGGGGGECCFGGGGGGGGGGGGCFGGEGGGFGGGDEGGGGGGGGGGGGGGGGGEEDG3/>CCGC>>EFFFC9:9CCGGGFFF*<*+7)199>DG*0<>?3?BFF>)))7FB
@M03506:14:000000000-AKVR1:1:1101:25408:5235 1:N:0:36
CGAACTCCTACGCGAGGCAGCAGTGGGGAATTTTGCGCAATGGGCTAACGCCTGACGCAGCAACGCCGCGTGGAGGATGAAGGTCTTTGGATTGTAAACTCCTGTCAGCAGGGAAAAAGCGACTCGGACTCATACTCCGGGGAGTTGATTGTACCTGCAGAGGAAGCCCCGGCTAACTCTGTGCCAGCAGCCGCGGTAATACAGAGGGGGCAAGCGTTATTCGGAATTTGGGGGCGTAAAGGGCGCGTAAGCGGCCTGGCAAGTGGAAGGGGAAATCCCCCGGGTTAACCGAGGTACTGCC
+
CCCCCFCG<FGD>FGGGGGGGGGFGDGGDECFGGGGGGGGGFGGGGEFFGGGGFFGDGGEGGGEDEEDGEC@FFFEFFFGGGG8ECGGGGCFF@FFDG9,FFGFG<FFFGFFEFEGFGC8FE=F@FGGGEDFFFAFFGEGGGDGCFCC@AFEEGGG?CBC9*<:B,3DFGE@*4BFF,?<C9<FFF@8F@+<F*=<CEGFCCEFFFFGEG5C82*2**1/+02A;;8+++328C5**8*:C7CE7:ED5A5+/:>9/)15:0*0+>+62C*))94+*06*1775*757):7(7:.799**)
@M03506:14:000000000-AKVR1:1:1101:15843:5247 1:N:0:36
CGAACTCCTACGGGAGGCAGCAGTCGAGAATTTTTCACAATGGGCGAAAGCCTGATGGAGCGACGCCGCGTGGGGGATGAATGGCTTCGGCCCGTAAACCCCTGTCATTTGCGAACAAACCTCGTTATTTAAAAGATGACGAGCTGATTGTAGCGAAAGAGGAAGGGACGGCTAACTCTGTGCCAGCAGCCGCGGTAATACAGAGGTCCCAAGCGCTGTTCGGATTCACTGGGCGTAAAGGGTGCGTAGGTGGTCGGGTAAGTTTGATGTGAAAGCTCCGCGCTGAACTCGGATATGGCAT
+
CCCCCGGGFFFGGGGGGDGGGGGGGGGGGFGGGGGGGGGGGGGFGGGGEGGGGGGGGGGGGGGGGGGGGGGGGGGGGGGGGGGGGGGGGGGGGGDGGGGGGGGGGGFGGGFGGGGGGGGGGGGGGGFGFGFGGGGGGFGG:FFG7DFFCFGFGGGGCCEGGGGGFD@CGEEGE@C7FG9:FGGGGGFD87<FGGGG5C+<C7E??8A*C8+;8EG*/*2<CEEEEGG7CFGFE=::5C*A7CGC*:/18C<?<CE3CDC<+0:+0::*<CFF:7>FFFGD*<>C*59?<*86))090@47*
@M03506:14:000000000-AKVR1:1:1101:11340:5252 1:N:0:36
CGAACTCCTACGGGAGGCAGCAGTGGGGAATCTTGCGCAATGGGCGAAAGCCTGACGCAGCAACGCCGCGTGCGGGAGGAAGGCCTTCGGGTTGTAAACCGCTTTCAGGGGAGACGAAGCTTCCAGGGTGAATAGCCCTGTGGAGTGACGGTATCATCAGAAGAAGTCCCGGCTAACTACGTGCCAGCAGCCGCGGTGATACGTAGGGGACAAGCGTTGTCCGGAATTATTGGGCGTAAAGCGCGTGTAGGCGGCCAAGTAAGTCTTACGTGAAATCCTGAGGCTCAACCTCAGGCCCGCG
+
CCCCCGGGGCGGGGGGGGGGGGGGGGGGGGGGGGGGGGGGGGGGGGGGGGGGGGGGGGGGGGGGGGGEGGGGGGGGGGGGGGGGGGGGGGGGGGGGGGGGGGGGGGGGGGGGGGFFGGGGGGGGGGGGGGFGGGGGGGGGGGG:FGGGGGGGGGGGGGGFFFGGGGGCFGGGGGDGGGGDEGGGGFFGGGFGGGGGCE5FGGGEGGGGG588;E*AEGGGGGGG8ECFCGFFGGGGEGG*:EEEGEGGGGGGCEEC8>CC7CFGG7<FFGFFDF7F7):CFFF5*09*1DFB:FF?35@E)
@M03506:14:000000000-AKVR1:1:1101:10454:5260 1:N:0:36
CGAACTCCTACGGGAGGCAGCAGTAAGGGATATTGCGCAATGGGCGAAAGCCTGACGCAGCAACACCGCGTGGAGGATGAAGGCCTTCGGGTCGTAAACTCGTTTTGACGCTGACGAGGAAGGACGGTAGGCGTCGAAGAAGTCACGGCTAACTACGTGCCAGCAGCCGCGGTAAAACGTAGGTGGCGAGCGTTATCCGGATTTACTGGGCGTAAAGGGTGTGCAGGCGGGCTGTTAAGTGGTGTATGAAATCGCCGGGCTCAACCGGGCGAGGTTATGCCTGACTGGCAGTCTAGAGAGC
+
CCCCCGGGGGGGGGGGGGGGGGGGGGGGGGGGGGGGGGGGGGGFGGGGGGGGGGGGGGGGGGGGGGGGGGGGGGGGGGGGGGGGGGGGGGGGGGGGGGGGGGGGGGGDGGGGGGGGEGGGGGGGGGGGGGGGGGGGE?FGGGGGGGGGGGGGGGGGGGFFFCF>FGGGGGGGGGGGCFGFFGGGGGGD@FGG8EEGGGGG>EGGGGGGGGGG>C5;FGGDGCGG7?CEGGGGGGC69EF99EFGF?FC9E?:DGG*?>CDCCF66DGGGGG>DC77C*::FFFFG?GFB5B?FF4=96=B)
@M03506:14:000000000-AKVR1:1:1101:8992:5261 1:N:0:36
CGAACTCCTACGGGAGGCAGCAGTCGAGGATCTTCGGCAATGGGCGCAAGCCTGACCGAGCGACGCCGCGTGCGCGATGAAGGCCTTCGGGTTGTAAAGCGCTTTAGTAGGGGAGGAAGCCGCAAGGTTGACCGACCCTAAGAATAAGCACGGGCTAAGTTCGTGCCAGCAGCCGCGGTAAGACGAACCGTGCGAACGTTGTTCGGAATCACTGGGCTTAAAGGGCGCGTAGGCGGGCCACCAAGTCTGGGGTGAAAGCCCCCGGCTCAACCGGGGAATTGCCTGAGATACTGGTGGTCTG
+
CCCCCGGGGGGGGGGGGGGGGGGGGGGGGGGGGGGGGGGGGGGGGGGGGGGGGGGGGGGGGGGGGGGGGGGGGGGGGGGGGGGGGGGGGGGGGGGGGGGGGGGGGGGGGGGGGGGGGGGGGGGGGGGGGGGGGGGGGGGGGGGGGGGGGGGGGGGGGGGGGGGGGGGGGGGGGGGGGGGGGGGGGGGGDGEGGGGGEGFFGGGGGC5CFGGGGGGGGGGFGGGGGCC5:CEGGEGGGGCEFG5FFCFDGGGGGG5CEBGGGECEGG5DFCG4CCDG3:CFFFF9CFFB<C=9FFF?>568?
@M03506:14:000000000-AKVR1:1:1101:20640:5265 1:N:0:36
CGAACTCCTACGGGAGGCAGCAGCGGGGAATTTTGGACAATGGGCGCAAGCCTGATCCAGCCATGCCGCGTGAGTGAAGAAGGCCTTCGGGTTGTAAAGCTCTTTCGGCGGGGACGAAAAGGTCTGTGACAACACCACAGATCCATGACGGTACCCGCAGAAGAAGCACCGGCTAACTACGTGCCAGCAGCCGCGGTAATACGTAGGGTGCAGGCGTTAATCGGAATTACTGGGCGTAAAGCGTGCGCAGGCGGTCTGCTAAGAGAGGTGTGAAATCCCCGGGCTTAACCTGGGCACTGAG
+
CCCCCGDGGGGGDGGGGGGCCFGGGGGGDCGGGGGDGGEFFGGGFGEGGGGGGGGGGGGGGGGDFGGGCGCFCFFFFGGGFGGFFFFFFCEGGGGGGGGDGFGFGGGGEEGGGGGGGGCGGEFFFGGGGGFFGGGGGFGFFGGF9@FDGGG@:FGCFGC*<?CFDG7AFGGGD5CCGCFCCG8CG?CGFCF8?EGDGGDFCGG0+8CCAEEFDF>E/*;=+<5?58CCFG+205CCG5>FG9C:E5C<EGD*75/);?7:CCCGGDE<<FCDG**<7)77))):7)99->*455.8>56*0
@M03506:14:000000000-AKVR1:1:1101:14976:5271 1:N:0:36
CGAACTCCTACGGGAGGCAGCAGTGGGGAATATTGGGCAATGGGCGAAAGCCTGACCCAGCCACGCCGCGTGAGTGATGAAGGCCTTCGGGTCGTAAAGCTCTGTGGGGAGGGACGAATAAGCCGGCAGTTAACACCTGCTGGCCCTGACGGTACCTCCTTAGCAAGCACCGGCTAACCATGTGCCAGCAGCCGCGGTAATACATGGGGTGCAAACGTTGCTCGGAATGATTGGGCGTAAAGCGCACGTAGGTGGTCTGTTATTGCGGATGTGAAAGCCCTCGGCCTAACTGGGGAAGTGG
+
CCCCCGGGGGGEGGGGGGGGGGGGGGGGGGGGGGGGGGFGGGGGGGGGGGGGGGGGGGGGGGGGGGGGGGGGEGFFGGGGGGGGGGGGGGGGGCF?FGGGGGGGGGGGGGGGGCFEGGGGGGAFGGEGGGGGGGGGGGGGGGGGGGGGGFCGGGGGGGGGGGGGGGGGGGFDGDEGGGGGGGGCDF@78FGFGGGGGE:CEEGFGCFCGCC:6E?FGFGFG7:C>/*;+3<AF=FCEGDCCCE*:CGDC6ECFEDCG7FG7+;++27C*7*/?7CFG7*197B*2.*).274)).77)/**
@M03506:14:000000000-AKVR1:1:1101:8863:5292 1:N:0:36
CGAACTCCTACGGGAGGCAGCAGTCGGGAATTTTGCGCAATGGGCGAAAGCCTGACGCAGCAACGCCGCGTGAAGGATGAAGGCCTTCGGGTTGTAAACTTCTTTTATCAGGGAAGATAATGACGGTACCTGATGAATAAGTCACGGCTAACTACGTGCCAGCAGCCGCGGTAATACGTAGGTGACAAGCGTTGTCCGGATTTACTGGGCGTAAAGAGCGCGCAGGCGGTCGTTCAAGTCGAGTGTGAAAGCCCCCGGCTCAACTGGGGAGGGTCACTCGATACTGATCGACTCGAAGGCG
+
CCCCCGGGGGGGGGGGGGGGGGGGGGGGGGGGGGGGGGGGGGGGGGGGGGGGGGGGGGGGGGGGGGGGGGGGGGGGGGGGGGGGGGGGGGGGGGGGGGGGGGGGGGGGGGGGGGGGGGGGGGGGGGGGGGGGGGGGGGGGGGGGGGGGGGGGGGGGGGGGGGGGGGGGGGGGG>F,?FGGGGGG9FFGGGGGGCEGGGGEGDFGGGFFG>EE>EFGGGGGGG=EGGGEECDG8CC8AFFGCEEFGF9>F+029C5DEEG9EFGGCFFG57>>GG:C*7:C*7>7?F76<D:17575735<)
@M03506:14:000000000-AKVR1:1:1101:18457:5301 1:N:0:36
CGAACTCCTACGGGAGGAGCAGTAAGGAATCTTCCACAATGGGGGCAACCCTGATGGAGCAACACCGCGTGCAGGATGAAGGCCCTAGGGTCGTAAACTGCTTTTATTAGCGAAGAATATGACGGTAACTAATGAATAAGGGTCGGCTAACTACGTGCCAGCAGCCGCGGTCATACGTAGGACCCAAGCGTTATCCGGAGTGACTGGGCGTAAAGAGTTGCGTAGGCGGTAATTTAAGCAGATAGTGAAAGCATGTGGCTCAACCATTATGTCTATTATCTGAACTGAATTACTCGAGAAG
+
CCCCCGGGGGGGGGGGGGGGGGGGFGGGGGGGGGGGGGCFGGGGGGGGGGGGGFGGGGGGGGGGGGGGGGGGGFGDGGFEGGGGGGGGGGGGGGGGGFGFFGGGGGGGGGGGGGGGGFFGGGGGGGGGGGGGGGGGGGGG?FGGGGGGGGGGGGGGGGGFGFGFFGEGGGGGGGGGGGGGGGGFGGFGGC<FEGGGGGGDGGFGGGGGGG88EGFCGGFGGGGGGG9?EEGC+<EECCC7::97<<:CEECFGC9:C?F<6ADE=<6:F7FFGFGGGF7:DB69EFF=<C6)9=BEF37))
@M03506:14:000000000-AKVR1:1:1101:7670:5339 1:N:0:36
CGAACTCCTCCGGGAGGCAGCAGTCGGGAATTTTGCGCAATGGGCGAAAGCCTGACGCAGCAACGCCGCGTGAGGGATGAAGGCCTTCGGGTTGTAAACCTCTTTTCTCAGGGAAGATGATGACGGTACCTGAGGAATAAGTCACGGCTAACTACGTGCCAGCAGCCGCGGTAATACGTAGGTGACGAGCGTTGTCCGGATTTACTGGGCGTAAAGAGCGCGCAGGCGGTCGTTCAAGTCGAGTGTGAAAGCCCCCGGCTCAACTGGGGCGGGTCACTCGATACTGATCGACTTGAAGGCA
+
CCCCCGGGG-EFGGGGGGGGGGGGGGGGGGGGGGGGGGGGGGFGGGGGGGGGGGGGGGGGGGGGGGGGGGGGGGGGGGGGGGGGGGGGGGGGGGGGGGGGGGGGGGGGGGGGGGGGGGGGGGGGGGGGGGGGGGGFGGGGGGGGGGGGGGGGGGGGGGGGCGGGGGGGGGGGGGGGGGFGGGGGGGGGGGGEGBCFEEDEEEGGGGFFFGGC8CGGFFGG5CD>EEGGGEEE=EFGFGFG57C?CC?F7FFGDC5CEDG)=9DG<CCCE*>BGG359=FC*755+9C@<G3()779)9?F)
@M03506:14:000000000-AKVR1:1:1101:22672:5387 1:N:0:36
CGAACTCCTACGGGAGGCAGCAGTGGGGAATATTGCGCAATGGGCGAAAGCCTGACGCAGCGACGCCGCGTGTGGGATGACGGCCTTCGGGTTGTAAACAATTTTCCCGAGGGCCGAATGCCCCCAAAGCCGAGTAACGGACCTCCGAAAGGAAGCACCGGCCAACTCGTGGCCACAAGCCGGGGTATTACGGGGGGAGAAAGGGTTGTCCGGCTTTACTGGGGGTAAAGGGCGGGGAGGGGGCCCGCGCAGTCATTTTGCAAAACCTCCGGGCTTATCCCGGACCGGTCACGTGTACTGG
+
CCCCCGGGG9FFDEGDGGGGGGGGGFFGGGGGGGGGGGGGGCDFF:7FGGGGGGFGGGGGGGGGGGGG@FBFFF@BFGGGGGGGGGCFFGGGEF7@F9?FE<8,<,,,8+8FC+3+@3+,,,:++++,@,,****,,8C:**>,33**6*1,6,,,3=,=*1*44*+712***+,*+**2*2**2:C++<+;8:8:8***20+**;*/2+3A8/?E6::+<@*****<+<@*/****/1/:5555*:)**/*1++*+*02++*3******:>))9*7*::4>5C*.7)(9).0>)/./**)
@M03506:14:000000000-AKVR1:1:1101:9538:5392 1:N:0:36
CGAACTCCTACGGGAGGCAGCAGTGGGGAATATTGGACAATGGGCGAAAGCCTGATCCAGCAATGCCGCGTGAGTGATGAAGGCCTTAGGGTTGTAAAGCTCTTTTACCCGGGATGATAATGACAGTACCGGGAGAATAAGCCCCGGCTAACTCCGTGCCAGCAGCCGCGGTAATACGGAGGGGGCTAGCGTTGTTCGGAATTACTGGGCGTAAAGCGCACGTAGGCGGCTTTGTAAGTTAGAGGTGAAAGCCCGGAGCTTAACTCCGGAACTGCCTTTAAGACTGCAGCGCTTGAATCAT
+
CCCCCGGGGGGGEGGGGGGGGGGFGGGGGGGFGGGGGGGGGGGGGGGGGGGGGGGGGGGGGGGGGGGGGGGDFCGGGGGGFFGGGGGGGGGGGGGGGGGGGGGFGGGGCGGGGGGDGGGGGGGGGGGGGFGGGGGGGGGGGGEGGGGGGD@<FFGGGGEGGGGGGGDFEGEFGGGGCFG<BFGGGGGFFG@C@FECFCCEGFGGGGGGGGGGEEC?FGGGGE=**/3CE/:C+0<C9<DG7C79:CFGC99?7CC<*7)2<770?F6CG3:>CG67C*>C7=9EGFGF(*0(08<>4*6=*
@M03506:14:000000000-AKVR1:1:1101:5242:5424 1:N:0:36
CGAACTCCTACGGGAGGCAGTAGTGGGGAATCTTGGACAATGGGCGAAAGCCTGATCCAGCCATGCCGCGTGAGTGAAGAAGGCCTTAGGGTTGTAAAGCTCTTTTACCCGGGAAGATGATGACGGTACCCGGAGATGAAGCCCCGGACAACACCGTGCCAGCAGCCGCGGTAATACGAAGTGGGCTAGCGCTGCTCGGAATCACTGGGCGTAGAGCGCACGTAGGCGGCTTGCTGAGTCAGGGGCGAAGTCCTGGAGCTCAACTTGAGGACTGCTCTTGATACTTGAGAGCGTGAGTCCG
+
CCCCCGGGGGGGGGGGGGGG,EFFGGGGGGG@FGGGGGGGGGGG<F@FF+EFGGGGGGGGG7FGGGGGGGGG7FFGGGGGGGGGGGG?FGGGGGGGGGGG9FFGFA5,AEGGGGGGGCF<,,,:B++48,:++8FF,CA?B,@+3+@+++33,5@C:::*E,*@,,@*C*>1**3@F7*2=1C,<<28*,4*441,547*=*244+5<**1:E**<?**2:8***;+*/?=***0++**++0:/C*:58*/2*++084*9<E**<*2*+200**0+*9:00**2<*0*./04))0>5/*/.
@M03506:14:000000000-AKVR1:1:1101:19781:5430 1:N:0:36
CGAACTCCTACGGGAGGCAGCAGTAGGGAATATTGCACAATGGAGGAAACTCTGGTGCAGCAACGCCGCGTGAGTGAAGAAGGCCCTTGGGTCGTAAAGCTCTTTAGCCTGGAAAGAAGTGCCATCCTGTTAATAATTGGGTGGTGTGACGGTACCAGGAGAATAAGGACCGGCTAATTTCGTGCCAGCAGCCGCGGTAATACGAAGGGGGCTAGCGTTGTTCGGAATTACTGGGCGTAAAGCGCACGTAGGCGGATATTTAAGTCAGGGGGGAAATCCCAGAGCTGAACTTGGGAACTGC
+
CCCCCGGGGGGGGGGGGGGGGGGFFGGGGGGGGGGGGGGGGGGGGGGGGGGGGGGGGGGGGGGGGGGGGGGGGGGGGGGGGGGGGGGGFGGEGGGGGGGGGEAGGGGFFGGGGGGGGGGGGGGGGGGGGCEFGCGGDGGFF@FGFGCGGGGGGGG=FGGGGFGFGGGGGG<FGCFGGFC9FFFGGFFGGFGDEEDGG>CGGGGFECEEEGGDDCGCEEEGC*<8>8AFGG7@96CFEGDEGFA:::*9**2CCEG7*0*2+<?FC>?F6D5)/)5C*07CD67F6=**59*)*9>FF5FF*
@M03506:14:000000000-AKVR1:1:1101:7636:5441 1:N:0:36
CGAACTCCTCCGGGAGGCAGCAGTGGGGAATATTGGACAATGGGCGAAAGCCTGATCCAGCAATGCCGCGTGAGTGATGAAGGCCTTAGGGTTGTAAAGCTCTTTTACCCGGGATGATAATGACAGTACCGGGAGAATAAGCCCCGGCTAACTCCGTGCCAGCAGCCGCGGTAATACGGAGGGGGCTAGCGTTGTTCGGAATTACTGGGCGTAAAGCGCACGTAGGCGGCTTTGTAAGTTAGAGGTGAAAGCCCGGGGCTCAACTCCGGAATTGCCTTTAAGACTGCATCGCTAGAATTGG
+
CCCCCGGGG9FGGGGGGGGGGGGGGGGGEFFGGGGGGGGGGGGGGGGGGGGGGGGGGGGGGGGGGGGGGGGGGGGGGGGGGGGGGGGGGGGGGGGGGGGGGGGGGGGGGGGGGGGGGGGGGGGGGGGGGGGGGGGGGGGGGGGGGGGGGGGGGGGGGGGGGGGGGGGGGGGGGGGGFGGFEGGGGGGGGGGGDECGGGGDGGGGGGGDGCGGGGGGGGGGGGGGGGGGEEEGGG<<EFGGFGFCGFFGGGGGFFGGGFCC=CFFGCEDGDEFGGCFG7CCFFFGGFCFA>5:FFFF=F**)
@M03506:14:000000000-AKVR1:1:1101:8393:5478 1:N:0:36
CGAACTCCTCCGGGAGGCAGCAGTTGGGAATCTTGGACAATGGGGGAAACCCTGATCCAGCCATGCCGCGTGAGTGATGAAGGCCTTCGGGTTGTAAAACTCTTTCGACGGGGACGATAATGACGGTACCCGTAGAAGAAGCTCCGGCTAACTTCGTGCCAGCAGCCGCGGTAATACGAAGGGGGCTAGCGTTGTTCGGAATTACTGGGCGTAAAGCGCGCGCAGGCGGTCTTCCAAGTCAGTGGTGAAAGCCCGGAGCTCAACTCCGGAACTGCCATTGAAACTGTAAGACTTGAGGATG
+
CCCCCGGGG<FGGGGGGGGGGGGGGGGGGGGGGGGGGGGGGGGGGGGGGGGGGGGGGGGGGGGGGGGGGGGGGGGGGGGGGGGGGGGGGGGGGGGGGGGGGGGGGGGGGGGGGGGGGGGGGGGGGGGGGGGGGGGGGGGGGGGGGGGGGGGGGGGGGGGGGGGGGGGGGGGGGGGGGGCFGGGGGGGGGGGGGGGGGGGGGGGGGFFGGGGGDG@EGGGGGGGGGGGGG5:EFGFGFGF7C???GEGG?99CFGGG5>DFCFFGGFGDD3EFGGGGD=FG79@FGFF=)?B2BFF?FFF44
@M03506:14:000000000-AKVR1:1:1101:16116:5485 1:N:0:36
CGAACTCCTACGGGAGGCAGCAGTGGGGAATCTTGGACAATGGGCGCAAGCCTGATCCAGCCATGCCGCGTGGGTGATGAAGGCCCTAGGGTTGTAAAGCCCTTTCGGCGGGGAAGATAATGACGGTACCCGCAGAAGAAGCCCCGGCTAACTTCGTGCCAGCAGCCGCGGTAATACGAAGGGGGCTAGCGTTGCTCGGAATCACTGGGCGTAAAGCGCACGTAGGCGGCTTTTTAAGTCAGGGGTGAAGTCCTGGAGCCCAACTCCAGAACTGCCTGTGCTACTGAGACGCTTGAGTCCG
+
CCCCCGGGGGGGGGGGGGGGGGGGGGGGGGGGGGGGGGGGGGGGGGGGGGGGGGGGGGGGGGGGGGGGGGGGGG>FGGGGGFGGGGGGGGGDGGGGGGGGGGGGGGGGGGGGGGGGGGGFGGGGGGGGGGGGGGGGGGGGGGGGC:FDFGGFGGGGFCCGGGDCEDGGGGGFGGFFFFCFDEE8ECEGGGGEEED9<8EEGGFCC9<CFGGGGGGCFC*2:/**/C@EEC5C+<FFC<>?C:?FE5E*<+3?:EFGCFC*7:C5:C?477?>:*C66*:**96CG**))*.-.7))9@**7
@M03506:14:000000000-AKVR1:1:1101:7226:5504 1:N:0:36
CGAACTCCTCCGGGAGGCAGCAGTGGGGAATATTGGACGATGGGCGAAAGCCTGATCCAGCAATGCCGCGTGAGTGATGAAGGCCTTAGGGTTGTAAAGCCCTTTTACCCGGGATGATAATGACAGTACCGGGAGAATAAGCCCCGGCTAACTCCGTGCCAGCAGCCGCGGTAATACGGAGGGGGCTAGCGTTGTTCGGAATTACTGGGCGTAAAGCGTACGTAGGCGGCTTTGTAAGTTGGAGGTGAAAGCCCGGGGCTCAACTCCGGAATTGCCTTTAAGAGTGCTTCGCTTGAAGCAG
+
6CCCB<E<C@FGGGCBEFGCFGGEE<FCGGCGGG9FFE6@@@FGFEGEGGGFDGFGFGGGGGDEFD8@@FGGGGFAFFGGFFGGFEFFFEGFGDGGF9EDFF88B<EDGFGE@F:CEFGGGGGGFGFGFGGGG77FFFGGGG<D@FEEECCC<F,@FF:7FGGGFFGCGC@CEGFFGFCF7<CFGGDE@CC<<FGFGGGGGGGFGFCGFCEED5F?7CCE*:;@FEGGGDGDCCC9FD7<++0:=7ADG770*7CC=3)7>F=7026CD*7547>F=9:7:@=+0/0*:FE0>5776*)/)
@M03506:14:000000000-AKVR1:1:1101:9205:5505 1:N:0:36
CGAACTCCTACGGGAGGCAGCAGTGGGGAATCTTGCGCAATGGCCGAAAGGCTGACGCAGCGACGCCGCGTGTGGGAGGACGCCTTTCGGGGTGTAAACCACTGTTGCCCGGGACGAACATCCCTTTTCGAGGGGACTGACGGTACCGGGTGAGGAAGCACCGGCTAACTCCGTGCCAGCAGCCGCGGTAATACGGAGGGTGCGAGCGTTGTCCGGAATCCTTGGGCGTAAAGGGCGCGTAGGTGGCCCGGTCAGTTCGTGGTGAAAGCGCGGGGCGCAACCCTGCGTCGGCCATGAATAC
+
CCCCCGGFGGGGGGGGGFEGGEEC<FDCECGCFE@EE@GCCF@FGGGCGGFFDFGFG7FCGCFGGGGGGEBFGGCFFG7FFCFGFGGGEFGGCFGGGDFGGG@CFFFGGG>FGGGGGGGGGGGFFFGGGGGGGGG7FGGGGGGEFGGGGGGGFGGGGGGGGGCGDGGGGFFGGGGGGGGDFGGGGD>>:CEGFCFE*CGG*88:;CEEEDDGCGDGCEGG++::FGGC::EC2<E5>=D8=EGGGGGG5EE*95*2263**21:+9EG6C55GDD*)))17<B=6)/.(/7-076?6966/
@M03506:14:000000000-AKVR1:1:1101:17180:5506 1:N:0:36
CGAACTCCTACGGGAGGCAGCAGTGGGGAATTTTGCGCAATGGGCTAACGCCTGACGCAGCAACGCCGCGTGGAGGATGAAGGTCTTTGGATTGTAAACTCCTGTCAGCAGGGAAAAAGGGAAGCGACCTAATACGTCGCTGACTTGATTGTACCTGCAGAGGAAGCCCCGGCTAACTCTGTGCCAGCAGCCGCGGTAATACAGAGGGGGCAAGCGTTATTCGGAATTATTGGGCGTAAAGGGCGCGTAGGCGGCCCGGCAAGTGACGGGTGAAATCCCTCGGCTTAACCGAGGAACTGCC
+
CCCCCGGGGGGGGGGGGGGGGGGGGGGGGGGGGGGGGGFGGGCGGGGGGGGGGGGGGGGGGGGGGGGGGGGGGDGGGGGGGGGFGGGGGGGGGGGGGGGGGGGGGGGGGGGGGGGGGGGGGGGGGGGGGGGGGGGGGGGEGGGGGGGGGGGGGGGGGGGGGGGGGGGGGGGGGGEGGGGFFGGGGGGGGGGGGGGGGGGGCGGFCFGGGGGGGGGGEEEFGCCG5CGCGFC7CFGGCGGGGGGGGGGGGGGFGGGGG>CD7=D?CCEDGGGFG=FFCFGGGFFG=:C@AFFFFFDFFFF4?
@M03506:14:000000000-AKVR1:1:1101:21452:5510 1:N:0:36
CGAACTCCTACGGGAGGCAGCAGTGGGGAATTTTGCGCAATGGGCGAAAGCCTGACGCAGCGACGCCGCGTGGAGGATGAAGGCCCTTGGGTTGTAAACTCCTGTCAGGTGGGAAGAAAGGCTTCCGGTAAACAGCCGGGGGTCCTGACTGTACCACCGGAGGAAGCCCCGGCTAACTCCGTGCCAGCAGCCGCGGTAATACGGAGGGGGCAAGCGTTGTTCGGACTCATTGCGCGTAAAGGGCGCGTAGGCGGCCGGCCAAGTCGGGTGTGAAATCCCTCGGCTCCACCGAGGAACTGCC
+
CCCCCGGGGGGGGGGGGGGGGGGGGFGGDCFFGGGGGGGFGFGGGGGGGGGGGGGGGGEGGGCFGGGGGGGGGGDE:EGGGGGGGGGGGGGGGGGFGGGFGGGGGGGFGGGGGGCGGD<<DGGGGGGC@=FGGGGGGGGDGGGGGGG9FFGFDGGFGGGGCEEGC@FGGGGEGGDFFFGFGGFGGGGG8FGGGGGCE>CF+<:1*?EGDEEG5@GGG:C;@F5:**/;CCF++2?G/*1*<<=ECDDC8C5FGD5CE>GGGCFGFGGDG)2.*279CFC67BD5C:*9<CE35B))<6?@:
@M03506:14:000000000-AKVR1:1:1101:6985:5529 1:N:0:36
CGAACTCCTCCGGGAGGCAGCAGTGGGGAATCTTGCGCAATGGGCGAAAGCCTGACGCAGCCATGCCGCGTGAATGATGAAGGTCTTAGGATTGTAAAATTCTTTCACCGGGGACGATAATGACGGTACCCGGAGAAGAAGCTCCGGCTAACTTCGTGCCAGCAGCCGCGGTAATACGAAGGGGGCTAGCGTTGCTCGGAATTACTGGGCGTAAAGGGCGCGTAGGCGGACAGTTTAGTCAGAGGTGAAAGCCCAGGGCTCAACCCTGGAATTGCCTTTGATACTGACTGTCTTGAGTACG
+
CCCCCGGGG9FGGGGGGGGGGGGGGGGGGGGGGGGGGGGGGGGGGGGGGGGGGGGGGGGGGGGGGGGGGGGGGGGGGGGGGGGGGGGGGGGGGGGGGGGGGGGGGGGGGGGGGGGGGGGGGGGGGGGGGGGGGGGGGGGGGGGGGGGGGGGGGGGGGGDGGGGGGGGGGGGGGGGGGGGGGGGGGGGGGGGFEGGGGGDGGGGFGGGFGGGGGGGGGGDGDCECGECGGGGGGGGGGGFGGGFGGGGGFCGF4CFGGFGCC9=CC7ECCFEBC4>C*90?CB?EGBF@<G?A=?FFFFFBB
@M03506:14:000000000-AKVR1:1:1101:8609:5530 1:N:0:36
CGAACTCCTCCGGGAGGCAGCAGTGGGGAATATTGGACAATGGGCGAAAGCCTGATCCAGCAATGCCGCGTGAGTGATGAAGGCCTTAGGGTTGTAAAGCTCTTTTACCCGGGATGATAATGACAGTACCGGGAGAATAAGCCCCGGCTAACTCCGTGCCAGCAGCCGCGGTAATACGGAGGGGGCTAGCGTTGTTCGGAATTACTGGGCGTAAAGCGCACGTAGGCGGCTTTGTAAGTTAGAGGTGAAAGCCCAGGGCTCAACCCTGGAATTGCCTTTAAGACTGCATCGCTTGAACATC
+
CCCCCGGGG@FGGGGGGGGGGGGGGGGGGGGGGGGGGGGGGGGGGGGGGGGGGGGGGGGGGGGGGGGGGGFGGGFGGGGGGGGGGGGGGGGGGGGGGGGGGGGGGGGGGGGGGGGGGGGGGGGGGGGGGGGGGGGGGGGGGGGCCGGGGEFGGGGGGGGGGGGGGGGGGGGGGGGGGGGEEGGGGGGGGGGEGGGGGGGEGFGGGGGGGGGGEGGGGGGGGG5EGGCEGE55CE039E7CC<+<F7*C?CGF<FGGGFGFFC=CFGG4:C<FFC>CF4F7*7=9+<FF9FD?FFFFFFFF:
@M03506:14:000000000-AKVR1:1:1101:20187:5532 1:N:0:36
CGAACTCCTACGGGAGGCAGCAGTGGGGAATATTGGACAATGGGCGAAAGCCTGATCCAGCAATGCCGCGTGAGTGATGAAGGCCTTAGGGTTGTAAAGCTCTTTTGCCCGGGATGATAATGACAGTACCGGGAGAATAAGCTCCGGCTAACTCCGTGCCAGCAGCCGCGGTAATACGGAGGGAGCTAGCGTTGTTCGGAATTACTGGGCGTAAAGCGCGCGTAGGCGGCTTTGTAAGTTAGAGGTGAAAGCCCGGGGCTCAACCCCGGAACGGCCTTTAAGACTGCATCGCTTGAATCCG
+
CCCCCGGGGGGGGGGGGGGGGGGFGGGGGGGGGGGGGGGGGGGGGGGGGGGGGGGGGGGGGGGGGGGGGGGGGGGGGGGGGGGGGGGGGGGGGGGGGGGGGGGGGGGGGGGGGGGGGGGGGGGGGGGGGGGGGGGGGGGGGGGGGGGGGGGGGGGGGGGGGGGGGGGGGGGGGGGGGGGGDGGGGGGGGGGGGGGGGGGGBCFGC+CCFFEGGGGGGGDGGGGGGGGCGGCGFGGG7@::?E2<CFGGGFGF4=EDEE35:CDGFDEGGDGF*>CGD?*70969A/49<>@?>F)7)8@?>
@M03506:14:000000000-AKVR1:1:1101:24530:5539 1:N:0:36
CGAACTCCTACGGGAGGCAGCAGTGGGGAATTTTTGGCAATGGGGGAAACCCTGACCAAGCAACGCCGCGTGGATGATGAAGTATCTTGGTACGTAAAATCCTTTCGACGGGGACGAAACCGCAAGGTTGACGGTACCCGTAGAAGAAGCCCCGGCTAACTCCGTGCCAGCAGCCGCGGTAATACGGGGGGGGCAAGCGTTGTTCGGAATTACTGGGCGTAAAGGGCGCGTAGGCGGCTCGCTAAGTCGGATGCTAAAACTCGGGGGTAGACCCAGCGCCGGCAGTCGCAACCGACGAGCC
+
-ACCCFFGGGCGGCGDGCG@FFCEEFGGGDGGGFGCEFDGFGAECFCFGGGGG8CEFGFGGGDF@F@7>@>FGGGGGFCAC?CFGGG9FGGGGGGGGGGCFGGGGFGEGGG7F7FGCE:=BCGCGGGF,=FFBFCFEFGG:EEDFGECFF3@FEBFG7C@C,CE<*<CC:CGC7<F**44C::FCFG*:***:*8;F>C:C/2A9>*;8:F:7@C6F5E88CGGD88***:*/*9CEG);2/*2*+22;:5*1*+*3*0200*1*1*)**+*2*/**)19)7@C*.97(15-.))0)0)))
@M03506:14:000000000-AKVR1:1:1101:21002:5587 1:N:0:36
CGAACTCCTACGGGAGGCAGCAGTGGGGAATCTTGCGCAAAGGCCGAAAGGCTGACGCAGCGACGCCGCGTGTGGGAGGACGCCTTTCGGGGTGTAAACCACTGTTGCCCGGGACGAACATCCCTTTTCGAGGGGACTGACGGTACCGGGTGAGGAAGCACCGGCTAACTCCGTGCCAGCAGCCGCGGTAATACGGGGGGTGCGAGCGTTGTCCGGAATCATTGGGCGTAAAGGGCGCGTAGGTGGCGGGACAAGCGTGCGGTGAAAGCCTGGGGCTCAACCCCGGGTCGGCCGTGCGAAC
+
CCCCCGGGGGGGGGGGGGGGGGGFGGGGGGGGGGGGGGGGGGGGGGGGGGGGGGFFGGGGGGGGGGGGGGGGGGGGGGGGGGGGGGGGGGGGGGGGGGGGGGGGGGGGGGGGDGGGGGGGGGGGGGGGGGGGGGGGGGGGGGGGGGGGGGGGGGGGGGGGGGGGGGGGGGGGGGGGGGGGGGGGGGGGEGGGFGGGGGGGGGGGEEEG8?EGGGGGG5CCCCGEGFGG>CEFCFGGGGGEGGGGGGCCEGEE5FCCG5**:EDECF?F0CGFGCDGDF6DC>5527953CE0>E))050))
@M03506:14:000000000-AKVR1:1:1101:11731:5591 1:N:0:36
CGAACTCCTACGGGAGGCAGCAGTCGGGAATTTTGGGCAATGGGCGCAAGCCTGACCCAGCAACGCCGCGTGAGGGATGAAATCCTTCGGGATGTAAACCTCGTAAGAATGGGAAGAATAAGGAAGGGTTAATATCTCTTCTGATGACGGTACCATTTGTAAGCTCCGGCTAACTCCGTGCCAGCAGCCGCGGTAATACGGGGGGAGCAAGCGTTGTTCGGATTTACTGGGCGTAAAGGGCGCGTAGGCGGTCATGACAAGTCACTTGTGGAATCTCCGGGCTTAACTCGGAACGGTCAAG
+
CCCCCGGGGFGGGGGGGGGGGGGGGGGGGGGGGGGGGGGGGGGGGGGGGGGGGGGGGGGGGGGGGGGGGGGGGGGGGGGGGGGGGGGGGGGGGGGGAGFGGGGGGGGGGGGGG@CFGGGGGGGGGGGGGGGGGGGGGGGGGGGGGGGGGGGGGGGGGGGGGGGGGGGGEGGGGGGGGFGGGGGGGGGGGGGGGGGGFGGGCDGGGGGGGCFGGECCEGGGGGGDDFGGGGGGGGGGGFGGGGGGEEGGGCE5D59CCFFFGEGGGGC:C4E=DGF?7?DGGFFGF=C?AG@6BEF>5BEF?
@M03506:14:000000000-AKVR1:1:1101:17619:5603 1:N:0:36
CGAACTCCTACGGGAGGCAGCAGTGGGGAATATTGGACAATGGGCGGAAGCCTGATCCAGCAACGCCGCGTGAGGGATGACGGCCTTCGGGTTGTAAACCTCTTTCGGTGGGGACGAAGCGCAAGTGACGGTACCCACTAAAGAAGCACCGGCCAACTACGTGCCAGCAGCCGCGGTAATACGTAGGGTGCGAGCGTTGTCCGGCATTATTGGGCGTAAAGGGCTCGTAGGCGTGTTTTCGCGTCGGGGGTGAAAACCAGGGGCTTAACACCTGGCTTGCTTTCGATTCGGGTCGCTCGGG
+
CCCCCGGGGGGGGGGGGGGGGGGGGGGGGGGFGGG99FGGFGGGGGDGGEGFGGGGGGEGGFAFCGGEGGE>=FGECCC@FEEDGGGFGGDGG:FFFGGCFGGGGGGGEFGGG>7FEEEGGGGDGG9FFC@CEDGGCBFFGGGFFFFCGGGGGGGGGGGCCFGCFGGGGGFFD7FGG>GFCFG<:FEDED8>CGC8:>5AFGGG5:*<EE7CFGGGGGG*<CCE6F>:/@*0:/*;:**3::5*:CE)***:1<7**)*9C*)*:7C7+*<7*7<77:55>7*+*0:*)*0())).)))00
@M03506:14:000000000-AKVR1:1:1101:11976:5613 1:N:0:36
CGAACTCCTACGGGAGGCAGCAGTCGGGAATTTTGGGCAATGGGCGAAAGCCTGACCCAGCAACGCCGCGTGAAGGATGAAATCCCTCGGGATGTAAACTTCGCAAGAACGGGAAGAATAAGTCTGTGTTAATAGCACAGGCGATGACGGTACCGTTTGTAAGCTCCGGCTAACTCCGTGCCAGCAGCCGCGGTAATACGGGGGGAGCAAGCGTTGTTCGGATTTACTGGGCGTAAAGGGCGCGTAGGCGGCCACCGCAAGTCGACTGTGAAATCTCCGGGCTTAACCCGGAAAGGTCAGC
+
CCCCCGGGGFGGGGGGGGGGGGGGGGGGGGGGGGGGGGGGGGGGGGGGGGGGGGGGGGGGGGGGGGGGGGGGGGGGGGGGGGGGGGGGGGGGGGGGGGGGGGGGGGGGGGGGGDGGGGGGGGGGGGGGGGGGGGGGGGGGGGGGGGGGGGGGDGGGGGGGGFFGGGGGGGGGGGGGGGGGGGGGGGGGGGDGGGGGGGGGGGGGGGGGGFGGGEEGGGGGECCGGGGGGGGGGEEGGGGGDGGG2:CCFEGGGCFGGFGGECFE53:D?FE@7>FGC?C5<BD5EBGFFGFF>5>@?FFF4
@M03506:14:000000000-AKVR1:1:1101:20298:5613 1:N:0:36
CGAACTCCTACGGGAGGCAGCAGTGGGGAATCTTGCGCAATGGCCGAAAGGCTGACGCAGCGACGCCGCGTGTGGGATGAAGCATTTCGGTGTGTAAACCACTGTTGCCCGGGACGAACAGCTTCTTTCGAGGAGCCTGACGGTACCGGGTGAGGAAGCACCGGCTAACTCTGTGCCAGCAGCCGCGGTAATACAGAGGGTGCGAGCGTTGTCCGGAATCACTGGGCGTAAAGGGCGCGTAGGTGGCGCGACAAGTCAGTGGTGAAAGTTCGACGCTCAACGTCGAATCGGCCACTGATAC
+
CCCCCGGGGGGGGGGGGGGGGGGGDGGGGGGGGGGGGGGGGGGGGGGGGGGGGGGGGGGGGGGGGGGGGGFGGGGGGGGGGGGGGGGGGGGGGGGGGGGGGGGFGGGFGGGGGGGGGGGGGGGGGGDGGGGGGGGGGGGGGGGGGGGGGGCFFGGGGGFGFGGGGDGGGGDGGGGGGGGGGGGGGGGGCE>CFDCCEFFECGGGGGDGE*:EGGGG5E*2C8CFGGFG/:CFGGEGEGG?C5CC?FFGGGGCD562<FCGGF75+70C+:FDF57C*7564<>FED748<D0>E:FF47F*
@M03506:14:000000000-AKVR1:1:1101:13288:5644 1:N:0:36
CGAACTCCTACGGGAGGCAGCAGTGGGGAATTTTGGACAATGGGCGAAAGCCTGATCCAGCAATGCCGCGTGAGTGAAGAAGGCCTTCGGGTTGTAAAGCTCTTTTGTCAGGGAAGAAACGGTATGGGCTAATATCCCGGACTAATGACGGTACCTGAAGAATAAGCACCGGCTAACTACGTGCCAGCAGCAGCGGTAATACGTAGGGTGCAAGCGCTAATCGGAATTACTGGGCGTAAAGCGTGCGCAGGCGGTTTTGTAAGTTTGTCGTGAAAGCCCCGGGCGCAACCTGGGAATTGCG
+
CCCCCGGGGGGGGGGGGGGGGGGGGGGGGGGGGGGGGGGGGGGGGGGGDGGGGGGGGGGGGFGGGGGGGGGGGGGGGGGGGGGGGGGGGGGGGGGGGGGGGGGGGGGGGGGGGGGGGGGGGGGFGGGGGGGGGGFGGGGDGGGGGGGGGGGGGGGGGGGGGGGGGGGGGGGGGGGGGGGGGGGGFGGGGGGFEDEGGGGGGGGFFFGGGGGGGGD>EGGCCGG>G5FGGGGGGGF=EGDEGGGDGGDDGGGGDEC<8)9C02*03797CCCD6C7C>>C*9:3C*57>(0/8734)56660
@M03506:14:000000000-AKVR1:1:1101:11846:5659 1:N:0:36
CGAACTCCTACGGGAGGCAGCAGTGGGGAATCTTGCACAATGGGCGAAAGCCTGATGCAGCGACGCCGCGTGGGGGATGAAGCATTTCGGTGTGTAAACCCCTTTCGATCCGGACGAAACCCCGCAAGGGATTTACGGTACGGATATAAGAAGCCCCGGCTAACTACGTGCCAGCAGCCGCGGTAAGACGTAGGGGGCCAGCGTTGTTCGGAATTACTGGGTGTAAAGGGATCGTAGGCGGTTCGGCAAGGTGGGAGTGAAATCTCTGGGCTTAACCCAGAGGCCGCTTTCAAAACTGCTT
+
CCCCCGGGGFGGEGEGGGGGGGGGGGGGGGGGGGGGGGGGGGGDGGGGGGGGGF@GFDA9FECECCFGGEFEGGGGGGG?AFGGF<@FGGE7FEGGGGFGGFFGGGDCGDEFCGGGGEGFG7FGDCDC:<@CG,@FGDGEGE7C<CEFG9:FCF@EFGGGGGGF:FGGF7:F,<@EG<F:EGGG5E97:8*2;;/:CEEC*A*2AE8C<E5;8@677A+3/2?E<C9FFG*0****//*:CE*5>C:CEG*<07E5CDF7C+*+<>?FGGG4F7C?:>DC<>7*/.1<6*94=?F)9?**0
@M03506:14:000000000-AKVR1:1:1101:15379:5676 1:N:0:36
CGAACTCCTACGGGAGGCAGCAGTGGGGAATTTTGGACAATGGACGCAAGTCTGATCCAGCCATTCCGCGTGCAGGATGAAGGCCCTCGGGTTGTAAACTGCTTTTGTACGGAACGAAAAGGCCCTTTCTAATACAGAGGGCTCATGACGGTACCGTAAGAATAAACACCGGCTAACTACGTGCCAGCAGCCGCGGTAATACGTAGGGTGCAAGCGTTAATCGGAATTACTGGGCGTAAAGCGTGCGCAGGCGGTTATGTAAGACAGGTGTGAAATCCCCGGGCTTAACCTGGGAACTGGA
+
CCCCCGGGGFFGGGGEGGGGGGGGGFFCGGGCGGGGCGGGFGGGGECFEGGGGGGGGCDFGGFGGGGGGGGECCEFEDFGGGGFF=DGGGGGGDFFG<F9AFEGFGGGFGGGGGG@GDCEF+8BBE<<EF9E95,?FD<<++AB,A,<FEFGF@FFF+:FF,@FFFGGGGGGGFFDFDGGGCGFF@GGFGGGGECGECC@CE7<>8C*?C5C;2CE5=EGGGGG>CGGG7C<6CCC*:DCC9:/>EDGGE5/>527*/:DDCF7+*2*+007C>::CFFFC>3:E)764>*()7>))/*))
@M03506:14:000000000-AKVR1:1:1101:10849:5720 1:N:0:36
CGAACTCCTACGGGAGGCAGCAGTCGGGAATTTTGGGCAATGGGCGAAAGCCTGACCCAGCAACGCCGCGTGAAGGATGAAATCCCTCGGGATGTAAACTTCGCAAGAATAGGAAGAATTAGTAGGGGTTAATACCCCCTATGATGACGGTACTATTTGTAAGCTCCGGCTAACTCCGTGCCAGCAGCCGCGGTAATACGGGGGGAGCAAGCGTTGTTCGGATTTACTGGGCGTAAAGGGCGCGTAGGCGGTCAGCACAAGTCAGTTGTGAAATCTCCGGGCTTAACTCGGAAAGGTCAAC
+
CCCCCGGGGGGGGGGGGGGGGGGGGGGGGGGGGGGGGGGGGGGGGGGGGGGGGGGGGGGGGGGGGGGGGGGGGGGGGGGGGGGGGGGGGGGGGGGGGGGGGGGGGEGGGGGGGGGGGGGGGGGGGGGGGGGGGGGGGGGGGGGGGGGGDGGGGGGGGGGGGGFFGGGGGGGFGGGGGC>FGGGGGGGGGGGGGGGGGGGGGGGGEGGGGGGGGGGGGGGGGGGGFGGGGGGGGGEGGGGDEGGGDGGGGGGGGGF*<>DCC27:CCFFCGGFC7:9CFDGGFFGFFG649>9::@F?76@7
@M03506:14:000000000-AKVR1:1:1101:5553:5720 1:N:0:36
CGAACTCCTACGGGAGGCAGCAGTGGGGAATATTGGACAATGGGCGCAAGCCTGATCCAGCAACGCCGCGTGGAGGACGAAGGTCTTCGGATCGTAAACTCCTGTCAGGTGGGACGAAGGGGCGATGGCAAATAGTTGTCGTTTTTGACGGTACCACCAGAGGAAGCCCCGGCTAACTCCGTGCCAGCAGCCGCGGTAATACGGAGGGGGCGAGCGTTATTCGGAATTATTGGGCGTAAAGAGCTCGTAGGCGGTTTGTCACGTCGGCCGTGAAAACTCGGGGCTCAACCCCGAGCCTGCG
+
CCCCCGGGGGGGGGGGGGGGGGGCFGGGGGGGGGGGGGGGGGGGGGGEGGGGGGGGGGGGGGGGGGGGGGGGGGGGGGGGGGGGGGGGGGGGGGGGGGGGGGGFGGGGGGGGGGGGGGGGGGGGGGGGGGGGGGGGGGGGGGGGGGGGGGGGGGGGGGGGGGGGGGGGGGGGGGGGGFCFG:CFFGGGGGGGGGGGGGGGGCEDEGEDGGD8*?>EGGGFEGGGCGFGGCCEGGGGDEGGFFGFGGEDGFGGGGGGGD5:EGGCGGGDEDEDGFGGGFGGGFB75)9949B(5>>3>5547
@M03506:14:000000000-AKVR1:1:1101:13006:5727 1:N:0:36
CGAACTCCTACGGGAGGCAGCAGTGGGGAATATTGGACAATGGGGGCAACCCTGATCCAGCAATGCCGCGTGAGTGATGAAGGCCTTAGGGTTGTAAAGCTCTTTTGCCAGGGAAGATGATGACTGTACCTGGAGAATAAGCCCCGGCTAACTTCGTGCCAGCAGCCGCGGTAATACGAAGGGGGCTAGCGTTGTTCGGAATTACTGGGCGTAAAGGGCGCGTAGGCGGCCGATTAAGTTAGATGTGAAAGTCCTGGGCTCAACCTGGGGACTGCATTTAATACTGGTTGGCTTGACTTCG
+
CCCCCGGGGFGGGGDGGG;F,CFGGGGGDGGFFGGGGGGGGG<FGGDFFGGGG8FGGGGDGGCFFGGGGG@FEGGGGGGFFGFGGGGAFG@FGCFGGGGGCFGGGFGGGGGGGGGGGGGGGGFGGFGGGGGGGGFFGGGGBE8?FGGGGGGGGGG7FBFGGGGGGGGEGGGGD7ECCFC<@FDGGEE8CFDFGDE<FGGGGGFC<9CF*CEGCCFFGGG55:EGGGGDEGGGGEDCCEG+<CCECFF79CGFGGGD8@F5CCFGGGFGC7:7DF:?:60:>98EFFGF)*87@@B>)1@F3
@M03506:14:000000000-AKVR1:1:1101:4314:5736 1:N:0:36
CGAACTCCTACGGGAGGCAGCAGTGGGGAATATTGGACAATGGGGGCAACCCTGATCCAGCAATGCCGCGTGTGTGAAGAAGGCCTTCGGGTTGTAAAGCACTTTGGGCGGGGAAGAAGGTGATTTGTTTAAGAGATGGATCATTTGACGGTACCCGCAGAACAAGCACCGGCTAACTCTGTGCCAGCAGCCGCGGTAATACAGAGGGTGCAAGCGTTAATCGGAATTACTGGGCGTAAAGGGCGCGTAGGCGGACAGGCAAGTGAGATGTGAAATACCCGGGCTTAACCTGGGAACTGCA
+
CCCCCGGGGGGGGGGGGGGGDGGGGGGGDGGGGGDFFGGGGGGGGGEFGEGGGGGGGGGGFFEFGGFGGGGGGGGGGGGGGDGGGGFEFGGGGGGGGGG9FD@FDAECGGGDGFGGGGGGGGGCFGGGGGCFGGGGGGGGFGFFGGG;AFEGGCFFGGGGGGGGGGGGGFGFGGGAGGGGGGGGGFGGGGFGG7EC8EEEGCGFGGCECC>::FFGGDGGGGGGGD*0<3C@EGGGGED8<FGG5=EDGGCG3=55C>5DGCG9+:?:?739*27CDFC457@557C?<DF?)<)7;@FF*
@M03506:14:000000000-AKVR1:1:1101:15552:5748 1:N:0:36
CGAACTCCTACGGGAGGCAGCAGTGGGGAATATTGGACAATGGGCGAAAGCCTGATCCAGCAATGCCGCGTGAGTGATGAAGGCCTTAGGGTTGTAAAGCTCTTTTACCCGGGATGATAATGACAGTACCGGGAGAATAAGCCCCGGCTAGCTCCGTGCCAGCAGCCGCGGTAATACGGAGGGGGCTAGCGTTGTTCGGAATTACTGGGCGTAAAGCGCACGTAGGCGGCTTTGTAAGTTAGAGGTGAAAGCCCGGAGCTCAACTCCGGAATTGCCTTTAAGACTGCATCGCTCGAATCAT
+
CCCCCGGGGGGGGGGGGGGGGGGGFGGGGDGGGGGGGGGGGGGGGGGGGGGGGGGGGGGGGFGGGGGGGGGGGGGFGGDEGGGGGGGGGGGGGDGGEGGGGGGGGGGGFGGGGEGGGGGGGGGGGGGGGGGGGGGGGGGGGGDGGGGGGGGGC<CGGEGGGGGGGGGGGGE7FGGGGGGGGGGGGGGFGFF7FGGGGGGGGGGGGGCEGFCEE>CFGGGCEEG?FGFGCGECCFGFGGFEC?9CC6CDGGFFGCEC?5D4<?*6+:C<*1*094DCDBDFF**3A?C6)*8:4)))76>69
@M03506:14:000000000-AKVR1:1:1101:11748:5755 1:N:0:36
CGAACTCCTACGGGAGGCAGCAGTGGGGAATTGTTCGCAATGGGCGCAAGCCTGACGACGCAACGCCGCGTGGAGGATGAAGATTTTCGGATCGTAAACTCCTGTCGAATGGGACGAAAAGATTGCGGGTTAACAGTCCGTAGTCCTGACGGTACCGTTAAAGGAAACCCCGGCTAACTCCGCGCCAGCAGCCGCGGTAATACGGGGGGGGTAAGCGTTGTTCGGAATTACTGGGCGTAAAGGGCTCGTAGGCGGCCAACTAAGTCGGACGTGAAATCCCCCAGCTTAACTGGGGAACCGC
+
CCCCCGGGGCGGGGGGGGGGGGGGGGGGGGGGFGGGGGGGGGGFGGGGGGGGGGGGGGGGGGGGGGGGGGFGGGGGGGGGGGGGGGGGGGGGGGGFFGGGGGGGGGG7FGGGGGGGGGGGGGGGGGGGGGGGGGGGGGFGGGGGGGGGCDGGGGGGGGGEGGGGGGGFGEGDEGEGGGGGD7CGGGGGGGGGGGCDGGGGG7?EGGGGGDEGGGFGGE5EGGFEEEC8EFGGFGGGGCDG=EFCEFGDEEGGGCGDE>57CF4FFG55:DEEG9<A7@FD*7.:=6*1:>8<FF>)5<).)
@M03506:14:000000000-AKVR1:1:1101:23116:5757 1:N:0:36
CGAACTCCTACGGGAGGCAGCAGTGGGGAATTTTGGACAATAGGCGCAAGCCTGATCCAGCCATGCCGCGTGGGTGAAGAAGGCCTTCGGGTTGTAAAGCCCTTTCGGCTGGGACGAAAAGGTCCGTATTAACACCACGGATCCATGACGGTACCAGCAGAAGAAGCACCGGCTAACTACGTGCCAGCAGCCGCGGTAATACGTAGGGTGCAGGCGTTAATCGGAATTACTGGGCGTAAAGCGTGCGCAGGCGGTTTGCTAAGAGAGATGTGAAATCCCCGGGCTTAACCTGGGAACTGCG
+
CCCCCGGGGGGGGGGGGGGGGGGGGGGGGGGGGGGGGGGGGGGGGGGGGGGGGGGGGGGGGGGGGGGGGGFGGGGGGGGGGGGGGGGGGGGGGGGFGDFGGGGGGGGDGGGGGGGGGGGGGGGGGGGGGGGGGGFFGGGGDDGGGGGGGGGGGEGGGGGGGFGGGGGGGGGGGD7FGCFDGGGGGGGC8FFFGGGGGDGG9CFGGGGDGGGGGGGG?E5ECFGG>8CFGG?9FGF=:57FGDEE*5CDE=CDGEEC*8DGGGG?ECEG7*07:>:?C?FGGFFDE:7BBD48F@49F??F>
@M03506:14:000000000-AKVR1:1:1101:8638:5770 1:N:0:36
CGAACTCCTCCGGGAGGCAGCAGTGGGGAATCTTGCGCAATGCGCGAAAGCGTGACTCAGCAACGCCGCGTGGGGGAAGACGGCCTTCGGGTTGTAAACCCCTTTCAGGAGGGACGAAGGTCGGCGGGTTAACAGCCCGTCCGGCTGACGGTACCTCCAGAAGAAGCCCCGGCTAACTACGTGCCAGCAGCCGCGGTAATACGTAGGGGGCAAGCGTTGTCCGGAATTATTGGGCGTAAAGAGCGCGTAGGCGGTCCGATAAGTCGGCTGTGAAAGGCCAGGGCTCAACCCTGGAAAGGTG
+
CCCCCGGGG@FGGGGGGGGGGGGGGGGGGGGGGGGGGGGGGGGGGGGGGGGGGGGGGGGGGGGGGGGGGGGGGGGGGGGGGGGGGGGGGGGGGGGGGGGGGGGGGGGGGGGGGGFDGGGGGGGGGGGGGGGGGGGGGGGEGGGGDGGGFFGGGGGGGGCE7EGGFFGEGGGGGGGGGGGFGFGCFGG>FGGFGGGEGC*:9CF?9CEGCE58;@:EE*8;9@=:>:FF7<FGGCFEG538?C=?CCE3:=EGGGGGG>DCECC97C=)/>*<::7C*777*73527C?,*0.))5)/8)/0
@M03506:14:000000000-AKVR1:1:1101:6108:5788 1:N:0:36
CGAACTCCTCCGGGAGGCAGCAGTGGGGAATTTTGGACAATGGGCGCAAGCCTGATCCAGCCATGCCGCGTGAGTGAAGAAGGCCTTCGGGTTGTAAAGCTCTTTCGGCAGGAACGAAATGGTCCGTGCTAATACCACGGATCGATGACGGTACCTGAAGAAGAAGCACCGGCTAACTACGTGCCAGCAGCCGCGGTAATACGTAGGGTGCAGGCGTTAATCGGAATTACTGGGCGTAAAGCGTGCGCAGGCGGTTTCTTAAGTCAGCTGTGAAAGCCCCGGGCGTAACCTGGGAACTGCG
+
CCCCCGGGG-CFGGGGGGGGGGGEGGGGEEGGGGGGGGGGGGGFGGGEEGGGGGGGGGFGGGGGGGGGGGGGGGGGGGGGGGGGGGGGGGGGGDEFFGGFGGGGGGGGGGGGDCFFGGGGGGGGGDFGGGGFGGGGGGGGGDGEGGGGGGGGGGG9B@FCC7<FGGGGGGGDGGGAFGFFEGGGF;CFG7CFGG8@88;CCFGGC@ECF@8CCFC52?C8<CGG**1A+0<FGCFG5C38:9C7755C8CEGDD:);F*?C7C<F7C*<6CF*::+*.97)7:C*01)(:*37>.;>:FF7
@M03506:14:000000000-AKVR1:1:1101:20672:5789 1:N:0:36
CGAACTCCTACGGGAGGCAGCAGTGGGGAATATTGGACAATGGGCGAAAGCCTGATCCAGCAATGCCGCGTGAGTGATGAAGGCCTTAGGGTTGTAAAGCTCTTTTACCAGGGATGATAATGACAGTACCTGGAGAATAAGCTCCGGCTAACTCCGTGCCAGCAGCCGCGGTAATACGGAGGGAGCTAGCGTTGTTCGGAATTACTGGGCGTAAAGCGCACGTAGGCGGCGATTCAAGTCAGAGGTGAAAGCCCGGGGCTCAACCCCGGAACGGCCTTTGAAACTAGATTGCTAGAATCCC
+
CCCCCGGGGGGGGGGGGGGGGGGFGGGGGGGGGGGGGGGGGGGGGGGGGGGGGGGGFGGGGGGGGGGGGGGGGEGFGGGGGGGGGGGGCGGGGGGGGGGGGGGGGGGGGGGGGGFGGGGGGGGGGGGGGGGGGDGFGGGGGGGGGGGGGGGGGGGGGGGGGGGGGGGGGGGEEEGFGGGEGGGGGGGGGGGGGGGGGGGGGGGFGGGGEGGGGGEFGGEGGGGGFGFDGGEC=CGFGGGGGGFFGGGGGF??CGGGGFDDCGFFC5CDE/:B*95=3):>DFFC9**14>FAFFFFFFFF)
@M03506:14:000000000-AKVR1:1:1101:5772:5843 1:N:0:36
CGAACTCCTACGGGAGGCAGCAGTGGGGAATTTTGGACAATGGGCGAAAGCCTGATCCAGCAATGCCGCGTGAGTGAAGAAGGCCTTCGGGTTGTAAAGCTCTTTTGTCAGGGAAGAAACGGTGGAGGCTAATATCCTCTGCTAATGACGGTACCTGAAGAATAAGCACCGGCTAACTACGTGCCAGCAGCCGCGGTAATACGTAGGGTGCAAGCGTTAATCGGAATTACTGGGCGTAAAGCGTGCGCAGGCGGTTTTGTAAGTCTGTCGTGAAATCCCCGGGCTCAACCTGGGAAGTGCG
+
CCCCCGGGGGGGGGGGGGGGDGGGGGGGGGGGGGGGGGGGFG8FGGGEGGGGGGGGGGGGGGGGFGGGGGFGGGGGGGGGGGFGGGGGGGGGGGGGGGGEGGGGGGGGGGGGGGGGGGGGGGGGGGGGGGGGGGGGGGGGGGFGG9FGGGGGGEGGGGCFFGGGGGGGGGEGGGEGGGGGGFGGGGGGGGGGGC:@*CEFGGGGGF7@CCEGGGCGEGG=CFDEEGGGFGGGG=EECEDFGGGE*AE3:EGDGG55*8FDGGGFE>E:EDFEGD:E*9FFGEB=57FFFFFFFFF@)??6>
@M03506:14:000000000-AKVR1:1:1101:7805:5858 1:N:0:36
CGAACTCCTCCGGGAGGCAGCAGTCGGGAATTTTGGGCAATGGGCGCAAGCCTGACCCAGCAACGCCGCGTGAAGGATGAAATCCCTCGGGATGTAAACTTCGCAAGAACGGGAAGAATAAGTAGGGGATAATACCCTCTATGATGACGGTACTGTTTGTAAGCTCCGGCTAACTCCGTGCCAGCAGCCGCGGTAATACGGGGGGAGCAAGCGTTGTTCGGATTTACTGGGCGTAAAGGGCGCGTAGGCGGCGCCGCAAGTCGGTTGTGAAATCTCCGGGCTTAACCCGGAAAGGTCAACC
+
CCCCCGGGG9FGGGGGGGGGGGGGGGGGGGGGGGGGGGGGGGGGGGGGGGGGGGGGGGGGGGGGGGGGGGGGGGGGGGGGGGGGGGGGGGGGGGGGGGGGGGGGGGGGGGGGGGGGGGGGGGGGGGGGGGGGGGGGGGGGGGGGGGGGGGGGGGGGGGGGGGFGGGGGGGGGGGGGGGGGGGGGGGGGGGGGGEGGGGGGGGGGGGGGGGGGGGGGGGGGGEGGGGGGGGGGGGGDGGGGDDGGGGGGGGGGGGGGGEDDAFGGGGGDG=C?GF:CGFGGGEFCFFGF>D>9DFF?666F@
@M03506:14:000000000-AKVR1:1:1101:14238:5964 1:N:0:36
CGAACTCCTACGGGAGGCAGCAGTGGGGAATATTGCACAATGGGCGCAAGCCTGATGCAGCGACGCCGCGTGAGGGATGACGGCCTTCGGGTTGTAAACCTCTTTCAGTATCGACGAAGCGCAAGTGACGGTAGGTACAGAAGAAGCACCGGCCAACTACGTGCCAGCAGCCGCGGTAATACGTAGGGTGCGAGCGTTGTCCGGAATTACTGGGCGTAAAGAGCTCGTAGGTGGTTTGTCGCGTTGTTCGTGAAAACTGACAGCTCAACTGTGGGCGGGCGGGCGATACGGGCAGACTGGG
+
CCCCCGGGGGGGGGGGGGGGGGGGGGGGGGGGGGGGGGGGGGGGGGGGGGGGGGGGGGGGGGGGGGGGGGGGGGGGGGGGGGGGGGGGGGGGGGGGGGGGGGGGGGGGGGGGGGGGGGGGEGGGGGGGGGGGGGGGFGGGGGGGGFGGGGGGGGGGGGGGGGGGGGGGGGGGC7EECFGGGGGGGGGGCFGGEEGGEGCEGGGEEGGGGGGGCGGGGEGF7CCFFGEEAFCFGGCF=EGCEG55EEGC?EEGCFG*86**<AC509?FF>E9DG3*).))15@7C73.4DFFF:5)8)/75
@M03506:14:000000000-AKVR1:1:1101:17684:5968 1:N:0:36
CGAACTCCTACGGGAGGCAGCAGTGGGGAATTTTGCGCAATGGGCGAAAGCCTGACGCAGCAATGCCGCGTGAAGGATGAAATCCCTCGGGATGTAAACTTCGTAAGTGTGGGTAGAACACAATGACGGTACCACACGTAAGCCCCGGCTAACTCCGTGCCAGCAGCCGCGGTAATACGGGGGGGGCAAGCGTTGTTCGGAATTACTGGGCGTAAAGGGCGCGTAGGCGGCTTTTCAAGTCGGGCGTGAAATCTCCAGGCTTAACCTGGAAGGGTCGTTCGATACTGTTAAGCAAGGTTGT
+
CCCCCGGGGGGGGGGGGGGGGFGGFGGGGGGGGGGGGGGGGGGGGGGGGGGGGGGGGGGGGGGGGGGGGGGGDGGGGGGGGGGGGGGGGGGEGGGGGGGGGGGGGGGGGGGGGCGGGFGGGGGGGGGGGGGGFGGCCGGGGGGGGGGGGCGFGGGGGGGGGFGGGGGGEEEGFEGGDGGGGGGGGGEGFDFGGGDEFEEGDCFFFGFGGGGDGGECF9588C=:>EGGGGGDEF9C++:+<57::C*9=CC?:?C>:9CF=CGGGG?CG<?5<30*95*CC787**2/:>4<**05)**0)
@M03506:14:000000000-AKVR1:1:1101:22549:5975 1:N:0:36
CCGAACTCCTACGGGAGGCAGCAGTGGGGAATCTTGCGCAATGGGCGAAAGCCTGACCCAGCAACGCCGCGTGAAGGATGAAGTATTTCGGTATGTAAACTTCGAAAGAATGGGAAGAATAAATGACGGTACCATTTATAAGGTCCGGCTAACTACGTGCCAGCAGCCGCGGTAATAAGTAGTGACTAAGCGTTGTTCGGATTTACTGGGCGTAAAGGGCGCGTAGGCGTCGTGGTAAGTCACTTGTGAAATCTCTGAGCTTAACTCAGTGCTGCCAAGAGATACTGCTGTGCTAGAGTGG
+
-A@CCCDCD<CFGGFCCCFGGG<CFFCFCE7F<FFCA@FGGGF8FCCC@GGGAFGGFG<FFGFGCEDEEECFCFGFGCF<8FGFCEGEBFGGGGGCEFC<?FD:FDFBF?EGGG8FECEEFFAEA,?:8B<+?5DFDDGFFE9FDEECCE7733,3@FA7<;F+,@F:>F7FCC<D9,7@,@,<C,,62?,<<<11:<C:*3*><<9?+**3B=**5+/;::=C:E>+:;*2/1*8++2++<+<++0*+<<?C<<::*:CE6?+<>?G6*+****22)***0*++9CF:0771@@4*9/=.
@M03506:14:000000000-AKVR1:1:1101:5978:5986 1:N:0:36
CGAACTCCTACGGGAGGCAGCAGTGGGGAATCTTGCGCAATGCGCGAAAGCGTGACGCAGCAACGCCGCGTGGGGGAAGACGGCCTTCGGGTTGTAAACCCCTTTCAGGAGGGACGAAGGTTCACCGGTGAATAGCCGTGTGGATTGACGGTACCTCCACAAGAAGCTCCGGCTAACTACGTGCCAGCAGCCGCGGTAATACGTAGGGAGCAAGCGTTGTCCGGAATCATTGGGCGTAAAGCGCGCGTAGGTGGCTCTATAAGGCCGTTGGGAAAGTCAAAGGACTAACCTTTGAAAGCCG
+
CCCCCGGGGGGGGGDGGGGGGGGGGGGGGGGGGGGGEGGGGGGGGGGGGGGGGGGGGGGGGGGGGGGGGGFGGGGDDGGGGGGEGGGGGGGFGGGGGGGGGGGGGGGGGGGGGDFGGGGGGGGGGFCGGGGGGGGGGEGGGGGGGGGGGGGGGGGCGGGGGFFGGFG7CFGGGGGGGGGFGCGFBFGGGGGGGDEGEEGGFGG@CGGGCEDCCEFEEEDEGFGGEGEF7CGGGGDGEGGGGFG=E57C=EG:CC*1</7>F?D+:CGG57*)174**17>C4>*2)*/,/=<?FBFF=7)0
@M03506:14:000000000-AKVR1:1:1101:12041:6022 1:N:0:36
CGAACTCCTACGGGAGGCAGCAGTGGGGAATATTGCGCAATGGGCGAAAGCCTGACGCAGCGACGCCGCGTGTGGGATGACGGCCTTCGGGTTGTAAACCACTGTCGGGAGGGACGAATGCGCCGCAAGGCGAGTGACGGTACCTCCAAAGGAAGCACCGGCTAACTCCGTGCCAGCAGCCGCGGTAATACGGAGGGTGCGAGCGTTGTCCGGACTTACTGGGCGTAAAGCGCGCGCAGGTGGATGAGGATGTGCCGTGTGAAAGCGCCGTCCTTACGGTGGTGAGGTCATGGTAGACAGG
+
CCCCCGGGGCGGGGGGGGGGGGGFGGGGDGGGGGGGGGGGGGGGGGGGGGGGGGGGGGGGGGGGGGGGGGGGGGGGGGGGGGGGGGGGGGGGGGGGGGGGGGGGGGGGEGGGGFGGGGGGGGGGGGGGGGGGC<FDFGGGGGGGEFGGGGGGGFGGGGGGGGGCFCFGGFFEFGGGGGGGGGGDGEEGGGCGGDEGGGGGGGGGG:EE5?FGG>EEGCGGGGGGGCEDCC7?*::85*9E7CE=EC+C*36CCFG>C7CGGGDC9DG)1/>)9D*<7@*25:5:7>D?069:=**911*0)
@M03506:14:000000000-AKVR1:1:1101:7869:6045 1:N:0:36
CGAACTCCTACGGGAGGCAGCAGTGGGGAATATTGCGCAATGGACGAAAGTCTGACGCAGCAACGCCGCGTGAGGGATGACGGCCTTCGGGTTGTAAACCTCTTCCAGCAGGGACGAAGCGAGAGTGACGGTACCTGCAGAAGAAGGACCGGCCAACTACGTGCCAGCAGCCGCGGTAATACGTAGGGTCCGAGCGTTGTCCGGAATTATTGGGCGTAAAGGGCTCGTAGGCGGTTCGTCACGTCGGGAGTGAAAACTCGGAGCTCAACTCCGAGCCTGCTTCCGATACGGGCAGACTAGA
+
CCCCCGGGGGGGGGCEGGGGGGGGGGGGGGGGGGGGGGGGGGGGGGGGGGGGGGGGGGGDGGGGGGGGGGGGGGGGGGGGGGGGGGGGGGGGGGGGGGGGGGGGGGGGFGGGGGGGGGGGGGGGGGGGGGGGGGGGGGGGGGGGGGGFGGGGGGG7DFGGGFFGGGGGGGGGGGGGGGGGGFGFFGDEFGGGCEGGGGGGGGGGGGGF?9EFFGFGEDGGGGDGDGGEGGD?GCC5=EDCFGGGGGGGEG=F7EGCFFFCE5CE67CGGFD?GDCEDFDD4BFGG)/86536:)7)0)99*
@M03506:14:000000000-AKVR1:1:1101:9586:6064 1:N:0:36
CGAACTCCTACGGGAGGCAGCAGTGGGGAATATTGGACAATGGGCGAAAGCCTGATCCAGCAATGCCGCGTGAGTGATGAAGGCCTTAGGGTTGTAAAGCTCTTTTACCCGGGATGATAATGACAGTACCGGGAGAATAAGCCCCGGCTAACTTCGTGCCAGCAGCCGCGGTAATACGAAGGGGGCTAGCGTTGTTCGGATTTACTGGGCGTAAAGCGCACGTAGGCGGATCTTTAAGTCAGAGGTGAAATCCCAAGGCTCAACCTTGGAACTGCCTTTGATACTGGGGATCTCGAGTTCG
+
CCCCCGGGGGGGGGGGGGGGGGGGGGGGGDFGGGGGGGGGGGGGGGGGGGGGGGGGGGGGGGGGGGGGGGGGEGGGGGGGGGGGGGGGGGGGGGGGGGGGGGGGGGGGGGGGGGGGGGGGGGGGGGGGGGGGGGGGGGGGGGFGGGGGGGGGGGGGGGGGGGGGGGGGGGGEEEGGGGFGGGGGGGGGGGGGGEEGGGGGEGGFCFGGGGGGGGGGGGGGGGG@FGGGGE8E9EG?FGGGGGGGGGG7F7FGCCC*@>FGGGDGGC:0C<FFGGFGFF>C7889:8CFFGFB?4>@>9)*0
@M03506:14:000000000-AKVR1:1:1101:20390:6075 1:N:0:36
CGAACTCCTACGGGAGGCAGCAGTGGGGAATCTTGCGCAATGGGCGAAAGCCTGACGCAGCAACGCCGCGTGGGGGATGAAGGCTCTCGGGTTGTAAACCCCTTTCAGCAGGGACGAAACTGACGGTACCTGCAGAAGAAGCCCCGGCCAACTACGTGCCAGCAGCCGCGGTAACACGTAGGGGGCAAGCGTTGTCCGGATTTATTGGGCGTAAAGAGCTCGTAGGTGGTTCGGTAAGTCGGGTGTGAAACCTCCAGGCTCAACCTGGAGACGCCACCTGATACTGCTGTGACTGGGGTCC
+
CCCCCGGGG-CFGGEEGGGGGGGFGGGEGGGGGFGGGGGEGGFGGEGGFGGGGGGGGGDGGGCFEGGEGGFGGGGGFGGGFGGGFCFGGGGFGGGGGGGDFGFGGCFGGFGDGGGGGDGGGAFFEGFCFGGGGCCAFGGGG7BF@CEGGDFCGGGGFGFFGDGGGGGGGGGGCFGGGGG7FG7CEE8;CFGGCGEFFGG8*;9EGFGGCDEEEE@GGGGGG5/;8EGG>G5:CEGGGGG:EGGGGGGGFFCF4CA78?CDC9CC=DFCF<6FG3DC74>F4==+09FB?::>B46>F:5:)
@M03506:14:000000000-AKVR1:1:1101:5627:6079 1:N:0:36
CGAACTCCTACGGGAGGCAGCAGTGGGGAATCTTGCGCAATGGGCGAAAGCCTGACGCAGCCATGCCGCGTGAATGATGAAGGTCTTAGGATTGTAAAATTCTTTCACCGGGGACGATAATGACGGTACCCGGAGAAGAAGCCCCGGCTAACTTCGTGCCAGCAGCCGCGGTAATACGAAGGGGGCTAGCGTTGCTCGGAATTACTGGGCGTAAAGGGAGCGTAGGCGGATAGTTCAGTCAGAGGTGAAAGCCCAGGGCTCAACCTTGGAATTGCCTTTGATACTGGCTGTCTTGAGTATG
+
CCCCCGGGGGGGGGGGGGGGGGGGGGGGGGGGGG,FFGGGGGGGGGGGFGGGGGGGGGGGGGGGGGGGGGGGDGGGGGGGFGGFGGGGGGGGGGGGGGGGGGGGGGGGGGGGGGGGGGGGGGGGGGGGGGGGGGGCGFGGGGGGGGGGGGGGGGGGGGGGGGGGGGGGGGGGGGGGGGGGGGGGGGGGGGGGGDGFGGGGGGGGGGFGFGGGDCGGGGGEGGGGGGGGG*?5EGGGGGGDGGGGGGGGCEGFCFGGGFGFFGGGGDGFGF:?GGGFG?*::68CGFG@1D75=*04<F?6@
@M03506:14:000000000-AKVR1:1:1101:6565:6091 1:N:0:36
CGAACTCCTACGGGAGGCAGCAGTGGGGAATATTGGACAATGGGCGCAAGCCTGATCCAGCCATGCCGCGTGAGTGATGAAGGCCCTAGGGTTGTAAAGCTCTTTCAGTGGGGAAGATAATGACGGTACCCACAGAAGAAGCCCCGGCTAACTTCGTGCCAGCAGCCGCGGTGATACGAAGGGGGCTAGCGTTGTTCGGATTTACTGGGCGTAAAGCGCACGTAGGCGGATCGTTAAGTCGGGGGTGAAATCCTGGGGCTCAACCCCAGAACTGCCTTCGATACTGGCGATCTCGAGTCCG
+
CCCCCGGGGGGGGGGGGGGGGGGGGGGGGGGGGGGGGGGGGGGGGGGGGGGGGGGGGGGGGGGGGGGGGGGGEGGGGGFFGGGGGGGGGGGGGGGGGGGGGGGGGGGGGGGGGGGGGGGGGGGGGGGGGGGGGGGGGGGGGGGGEGGGGGGFDFGGGGGGGGGDDGFGGGDFGGGGGGGFGGGGGGGGGGGGGGEGGGGGGEGDGFFGGGGGGGGGG5EEGDFEFCF8?/:?EFGGFFGGGGEGGGC*<?FGFGGFFBD<CCDCG3=DGFF>GGGGG==C9@>:+*6:19@?FFF:)/)/)
@M03506:14:000000000-AKVR1:1:1101:19910:6094 1:N:0:36
CGAACTCCTACGGGAGGCAGCAGTCGGGAATTTTGCGCAATGGACGAAAGTCTGACGCAGCAACGCCGCGTGAGGGATGACGGCCTTCGGGTTGTAAACCTCTTTTGTCAGGGACGATAATGACGGTACCTGACGAATAAGCCACGGCTAACTACGTGCCAGCAGCCGCGGTAATACGTAGGTGGCAAGCGTTGTCCGGATTTACTGGGCGTAAAGAGCGCGCAGGCGGTCGTTCAAGTCGCGTGTGAAAGCCCCCGGCGCAACTGGGGAGGGTCACGCGATACTGATCGACTCGAAGGCC
+
CCCCCGGGG9FGGGGGGGGGGGGGGGGGGGGGGGGGGGFGGGGGGGGGGGGGGGGGGGGGGGGGGGGGGGGGGGGGGGGGGGGGGGGGGGGGGGGGGGGGGGGGGGGGGGGGGGGGGGGGGGGGGGGGGGGGGGGGGGGGGGGGGGGGGEGGGGGGGDGGGGGGGGGGGGGGGGGGGGGGGGGGGGCGGGGFGGGGGGGGGGGGGGFGGFGEGGGGF6FGGEGGDDGEEEEEGG8<?GG77EE7EGFCFGGGC=EDGFD)>:3:6CFGG7=BG*9=D31C).8>?@>8>FD;>>>))85>)
@M03506:14:000000000-AKVR1:1:1101:8285:6095 1:N:0:36
CGAACTCCTACGGGAGGCAGCAGTGGGGAATTTTGGACAATGGGCGCAAGCCTGATCCAGCAATGCCGCGTGAGTGAAGAAGGCCTTCGGGTTGTAAAGCTCTTTTGTCAGGGAAGAAACGGTAGAGGCTAATATCCTTTGCTAATGACGGTACCTGAAGAATAAGCACCGGCTAACTACGTGCCAGCAGCCGCGGTAATACGTAGGGTGCAAGCGTTAATCGGAATTACTGGGCGTAAAGCGTGCGCAGGCGGTTTTGTAAGTCTGTCGTGAAAGCCCCGGGCTCGACCTGGGAATTGCG
+
CCCCCGGGGFGGGGC+CFGGGGGGGGGGGGGGGGGGGGGGGFDFG7F@CFGGGGGGGGGGGGFGGFGGGE@FDGGGGGGGGGGGGFGGGGGGEGGGGGGGA8FGEFFFGGGFCBFCFCF<FFFFC,CFGGG?FFAFFFEFCDFG9FGFGGDGGECGDFFGFCFFGCG<A:7<CGGGG;CDEGAEFGGGGFGGGGEEEE7;CCEBFGG7?BEGDC58CEE5C?CG5:CCFGGGFCGG7*9=?+7C=C=CE=EEDEEGCFFFD9:<::+2<7*)2/7C5F*75)5CEF)<9D)40>)7)9FF;
@M03506:14:000000000-AKVR1:1:1101:4388:6098 1:N:0:36
CGAACTCCTACGGGAGGCAGCAGTCGGGAATATTGCCCAATGGTCGAAAGACTGAGGCAGCAACGCCGCGTGCGCGATGAAGGCCTTCGGGTCGTAAAGCGCTTTTCGGGTGGATGAGGAAGGACAGTACACCCGGAATAAGGAACGGCTAACTACGTGCCAGCAGCCGCGGTAAAACGTAGGTTCCGAGCGTTATCCGGATTTACTGGGCGTAAAGCGCGTTCAGGCGGTTCGGCAAGTCGGGCATGAAATCTCTCGGCTCAACCGGGAGAGGTTGTCCGATACTGCTGGACTTGAGGGG
+
CCCCCGGGGGGGGGGGGGGGGGGGGGGGGGGGGGGGGGGGGGGGGGGGGGGGGGGGGGGGGGGGGGGGGGGGGGGGGGGGFFGGGGGGGGGGGGGGGGGGGGGGGGGGGGGGGGGGGFGGGGGGGFGGGGGGGGGGFGGGGGFGGGGGGGGGGGGGGGFFGGGGFFFGGGGGGGGGGGGGGGGGGGGGGGGGFEEFGGGGGGEGGGGGGFGGGGDCFGGGE:CGGGGGGG8CGGGGEG3F?5EDG5CGCCCGFFGFGF<DFGGGGGE<E9CBGGFGGFG7708CG=F?AD:<)*7796?5)
@M03506:14:000000000-AKVR1:1:1101:13982:6115 1:N:0:36
CGAACTCCTACGGGAGGCAGCAGTTGGGAATCTTGCACAATGGGGGAAACCCTGATGCAGCGACGCCGCGTGGAGGATGAAGGATCTAGGTCTGTAAACTCCTTTTTCAGGGAAAGACTTAGGACGGTACCCTGAGAATAAGGACCGGCTAACTACGTGCCAGCAGCCGCGGTAAGACGTAGGGTCCAAGCGTTGTCCGGATTTACTGGGCGTAAAGAGCGCGTAGGCGGCTCGTTGAGTGTGAAGTGAAATCTCTAGGGCTCAACCCAGAAACTGCTTTACATACTGGCGAGCTGGAGTG
+
CCCCCGGGGGGGGGGGGGGGGGGGGGGGGGGGGGGGGGGGGGGGGGGGGGGGGGGGGGGGGGGGGGGGGGGGGGGGGGGGGGGGGGGGGGGGGGGGGGGGGGGGGGGGGGGGGGGGGGGGGGGGGGGGGGGGGGGGGGFGGGGGGGGGGGGGGGGGGGGGGGGGGGGGGGGGGGGGGGGGGGGGGGGGCCFGGFGFFGEGGDEGFGGGGGGGGGGGGGGGGGGGECEGGGGGGGGG6@CFGGFC?C?GF7EGGGFF97CCE:FG6CFDEG5?CFGGGFGDFFFGGFGFBGF>DE>FF>FF:
@M03506:14:000000000-AKVR1:1:1101:13165:6137 1:N:0:36
CGAACTCCTACGGGAGGCAGCAGTGGGGAATATTGGACAATGGGCGAAAGCCTGATCCAGCCATGCCGCGTGAGTGATGAAGGCCCTAGGGTTGTAAAGCTCTTTCAACGGTGAAGATAATGACGGTAACCGTAGAAGAAGCCCCGGCTAACTTCGTGCCAGCAGCCGCGGTAATACGAAGGGGGCTAGCGTTGTTCGGAATTACTGGGCGTAAAGCGCACGTAGGCGGATATTTAAGTCAGGGGTGAAATCCCGGGGCTCAACCCCGGAACTGCCTTTGATACTGGGTATCTCGAGTCCG
+
CCCCCGGGGGGGGGGEGGGGGGGGGGGGGGGGGGFGGGGGGGGFGGGGGGGGGGGGGGGGGGGGGGGGGGFGFGGGGGGGGGFGGGGGGGGGGGGGGGGGGGGGGGDDFGGGF@FFFBAFGFFGDGGGGGGGGGGEGGGGFGGGGEFGGEBFGGGGBFGGD,@<BGGDGDFGGGGGGGGGGGEGGDGCFFGFDEGGDGGGGDFFGGGGGGGGGECCFEGDGGGGCEGCE5?8CCGGFGGGGGC5EGC5C?FCFFGGDEGDG6CFCGECCDGFGGGGD@:***192*9:,7?46F>?77F40
@M03506:14:000000000-AKVR1:1:1101:21733:6146 1:N:0:36
CGAACTCCTACGGGAGGCAGCAGTGGGGAATCTTGCGCAATGGGCGAAAGCCTGACGCAGCAACGCCGCGTGCGGGATGAAGGCCTTCGGGTTGTAAACCGCTTTCAGTAGGGACGAAATTGACGGTACCTGCAGAAGAAGCCCCGGCCAACTACGTGCCAGCAGCCGCGGTAATACGTAGGGGGCAAGCGTTGTCCGGATTCATTGGGCGTAAAGAGCTCGTAGGCGGCTTGGCAAGTCGGGTGTGAAAACTTCAGGCTCAACCTGGTGCGGCCACTCGATACTGCCATGGCTAGAGTCC
+
CCCCCGGGGGGGGGGGGGGGGGGGGGGGGGGGGGGGGGFGGGFGGGGEGGGGGGGGGGEGGGGGGGGDGGGGGG@EFGGGGGGGGGGGGGGGGGGGGGGGGGGCFG9BFFGFCDDCEGGGGGGGGGGGGGGCFGGG8FGGGGFGGGGGGGGGGGGGGGGGGGGFGGGGGGGGGDGGGGGDC>EGGGCFGGEEGGGGGDE8CGGCC?@FFFEC8>CGGF*<CEGGFCE=5*:EEGF6<=7<CEEEC*:>+<EG:F7*+94*CCDFG4*9+7?:3)9*7)97*)01:6:7:C??440;4?@4B
@M03506:14:000000000-AKVR1:1:1101:4670:6166 1:N:0:36
CGAACTCCTACGGGAGGCAGCAGTGGGGAATATTGGACAATGGGCGAAAGCCTGATCCAGCAATGCCGCGTGAGTGATGAAGGCCTTAGGGTTGTAAAGCTCTTTTACCAGGGATGATAATGACAGTACCTGGAGAATAAGCTCCGGCTAACTCCGTGCCAGCAGCCGCGGTAATACGGAGGGAGCTAGCGTTGTTCGGAATTACTGGGCGTAAAGCGCACGTAGGCGGCGATTCAAGTCAGAGGTGAAAGCCCGGGGCTCAACCCCGGAACTGCCTTTGAAACTAGATTGCTAGAATCCT
+
CCCCCGGGGGGGGGGGGGGGGGGGGGGGGGGGGGGGGGGGGGGGGGGGGGGGGGGGGGGGGGGGGGGGGGGGGGGGGGGGGFGGGGGGGGGGGGGGGGGGGGGGGGGGGGGGGEEGGGGGGGGGGGGGGGGGFFGGGGGGGGGGGGGGGGGGGGGGGGGGGGFGGGGGGGGGGGGGGCGGGGGGGGGFGGGGGGGGGGGGCFF@FFFGGGGGGGGGGGGGGGEFGGGGGGGGGGGGGGGEECC9=FCFCEFF5A:DEBDGDGGGG5EG5DCDDDCFGFGGGFFFCFFFFGFBF4@4*99F=
@M03506:14:000000000-AKVR1:1:1101:12589:6166 1:N:0:36
CGAACTCCTACGGGAGGCAGCAGTGGGGAATCTTGCACAATGCGCGAAAGCGTGATGCAGCAACGCCGCGTGGGGGAAGAAGGCCTTCGGGTTGTAAACCCCTTTCAGTTGGGACGAAGCTTCGGCGGTGAATGGCCGCCTGGAGTGACGGTACCTTCACAAGAAGCCCCGGCTAACTACGTGCCAGCAGCCGCGGTAATACGTAGGGGGCTAGCGTTGTCCGGAATCATTGGGCGTAAAGAGCGTGTAGGCGGCCCGGTAAGTCCGCTGTGAAAGTCGGGGGCCCAACCCTCGAATGCCG
+
CCCCCGGGGGGGGGGGGGGGGGGGGGGGGGGGGGGGGGGGGGGGGGGGGGGGGEGGGGGGGGGGGGDEGG:FGGGGGGGGGGGGGFGFGGGGGGGGGGGGGGGGGGFGFGGGGGGGG>CFGGGGDEGGFGGGFGFGGGGGGGFGGF7<FGGGFEFGFGGGGFGG7FFF7FCFG:C,<F?CEFCFFFDG?>FC5*:EECEGF7CCGGGGGGGGFFGE>E5CG?EE5:8E?CFGFGFG==DGGCC?E*=DCFGGGE*98>DD*5C?9DGGCG56:F*02*97DDEC*)17:CE1)0>)))9:5
@M03506:14:000000000-AKVR1:1:1101:13829:6166 1:N:0:36
CGAACTCCTACGGGAGGCAGCAGTGGGGAATATTGGACAATGGGCGAAAGCCTGATCCAGCAATGCCGCGTGAGTGATGAAGGCCTTAGGGTTGTAAAGCTCTTTTACCCGGGAAGATAATGACTGTACCGGGAGAATAAGCCCCGGCTAACTCCGTGCCAGCAGCCGCGGTAATACGGAGGGGGCTAGCGTTGTTCGGAATTACTGGGCGTAAAGCGCACGTAGGCGGCTTTGTAAGTTAGCGGTGAAAGCCCGGGGCTCAACCCCGGAATTTCCTTTAAGCCTGCATCGCTCGAATTGT
+
CCCCCGGGGGGGGGGGGGGGGGGGGGGGGGGGGGGGGGGGGGGGGGGGGGGGGGGGGGGGGGGGGGGGGGGGGGFFGGGGGGCFGGGGGGGGGGGGGGGGGGGGGGGGGGGGG:>FFGGGGGGGGGGGGGGGGGGGGGGGGGFFGGGGGGGGGGGGGGGGDGGGGGGGGGDC>7BGGFG:FDGGGGGFFFG<:@EGGGGCEGGGCGFGGGGGG>FFGGGGEGGGGGG=8EECFFGCFG>EC7+/:E5C6CEC47CDGFG5=?F6F7EC>CC)**03:6:F79*267FFBGB?F)587))9*
@M03506:14:000000000-AKVR1:1:1101:7107:6169 1:N:0:36
CGAACTCCTACGGGAGGCAGCAGTGGGGAATATTGGACAATGGGCGAAAGCCTGATCCAGCAATGCCGCGTGAGTGATGAAGGCCTTAGGGTTGTAAAGCTCTTTTACCCGGGATGATAATGACAGTACCGGGAGAATAAGCTCCGGCTAACTCCGTGCCAGCAGCCGCGGTAATACGGAGGGAGCTAGCGTTGTTCGGAATTACTGGGCGTAAAGCGCGCGTAGGCGGCTTTGTAAGTTAGAGGTGAAAGCCCGGGGCTCAACCCCGGAACTGCCTTTAAGACTGCATCGCTAGAATTGT
+
CCCCCGGGGGGGGGGGGGGGGGGGGGGGGGGGGGGGGGGGGGGGGGGGGGGGGGGGGGGGGGGGGGGGGGGGGGGGGGGGFGGGGGGGGGGGGGGGGFFGGGGGFGGGGGGGGGGGGGFFGGGGGGGGGGGGGGGGGGGGGGGGGGGGGEFGGGGDGGGGGGGGGGGDGGGGGGGGGGGFEGGGGGGFGGGEEGGGGGDDEFGGGGFGGGGGGCGCFGDGGGGGGEGCCE5CGGFFCCCCFGEGGGGFFFCCDGCDEED):<FGGGGGGG*<<DGGG?F7>=6CEFFFAFFF>7>*9=F=0
@M03506:14:000000000-AKVR1:1:1101:16616:6170 1:N:0:36
CGAACTCCTACGGGAGGCAGCAGTGGGGAATTGTTCGCAATGGGCGCAAGCCTGACGACGCAACGCCGCGTGGAGGATGAAGATTTTCGGATCGTAAACTCCTTTCGATCGAGACGAATGGCTTCCGGGTTAACAGCCCGGGAGAATGACGGTACCGAGAGAAGAAGCCCCGGCTAACTCCGTGCCAGCAGCCGCGGTAATACGGGGGGGGCAAGCGTTGTTCGGAATTACTGGGCGTAAAGGGCTCGTAGGTGGCCAACTAAGTCAAACGTGAAATCCCTCGGCTTAACCGGGGCGCTGC
+
CCCCCGGGGGGGGGGGGGGGGGGGGGGGGGGGGGGGGGGGGGGGGGGGGGGGGGGGGGGGGGGGGGGGGGGGGGGGGGGGGGGGGGGGGGGGGGGGGGGGGGGGGGGGGGGGGGGGGGGGGFGGGGGGGGGGGGGFGGGGGG7FGFGGFGGGGGGGG>C7EFGGGGGGFGGGGGGGCFGGGGGDGG@FGFFGGGGGC?EEFGGGGGGGGGGE8EFFG?CEEGGGGE5@CEFFGGGGGCDGFGGGGEGGG57C7+=4;?*9??CC+2+799CF>*9?7=FF4:@DGFD<47B>BDF)78)>)
@M03506:14:000000000-AKVR1:1:1101:20989:6198 1:N:0:36
CGAACTCCTACGGGAGGCAGCAGTGGGGAATTTTGCGCAATGGGGGAAACCCTGACGCAGCAACGCCGCGTGGAGGATGAAGCCCCTTGGGGTGTAAACTCCTTTCGACCAAGACGATAACGACGGTACTGGTGGAAGAAGCACCGGCTAACTCTGTGCCAGCAGCAGCGGTAATACAGAGGGTGCAAGCGTTGTTCGGAATTATTGGGCGTAAAGGGCGCGTAGGCGGCGCCACAAGTCACCTGTGAAATCTCAGGGCTTAACTCAGAGCCTGCAGGCGAAACTGTGGTGCGGGAGGATG
+
9CCCCF<FG-<FEEGGGGDGGGGF@AGGGGGGGGGDGDFGGG8EEGGE?FFGG?EFGGC7CEGGGGGGGGGCG7FGCFFGFEFGFCGDEGGGGGECF<<FFGGGGGGGGGEDFFFG:FGEGC=@FGG@FGFFFG7@FGFFGGEGDGGGCEEGDGFFGGGGGGGGGG7<FGGCGEGGG:FFFGGGFG:+BFFF<:BFFEE88:8:F7<CGG>C8*;@C5=*:C*2:8:E8*:C:=5@*A:FCC<6<EGG:?C+:0+2;@C>C67<7:E9EFFFGG*6C49D9)0*+0:8(27))0>)5)5);
@M03506:14:000000000-AKVR1:1:1101:23829:6202 1:N:0:36
CGAACTCCTACGGGAGGCAGCAGTGGGGAATCTTGCGCAATGGCCGAAAGGCTGACGCAGCGACGCCGCGTGCGGGATGACGGCCTTCGGGTTGTAAACCGCTGTTGCCCGGGACGAACGCCCGCTTTAGAGCGGGGTGACGGTACCGGGTGAGGAAGCACCGGCTAACTCTGTGCCAGCAGCCGCGGTAATACAGAGGGTGCGAGCGTTGTCCGGAATCACTGGGCGTAAAGGGCGCGTAGGCGGGATGGCACGTCGGTCGTGAAAGCCTTCGGCCCGACCGACTACCGTCGGTCGATGC
+
CCCCCDGGGGGGGGGGGEGGGGGFGGGGGGGGGGGGGGG7FF<FGGDCFGGGGGFGGGEFEGGGGGGGGGGGGGGGGGGFFGGCGGGGGGGGGGGGGGGFGGGDFFAFDGGDEGGGG7FE:@*FF>FF9CECFC@@FGEFFGGGC:AFGGGEFG56*ACGGFCEG8ECCEE7<F?GGGFDG6@A>8?5*2CC@CE?E?FGECE>5:8EEEDCGG>5CGFCFCE?CFCEG:CFGG*2:57:*/:9CECCE*10C+21/.97=C9E65::*9<**1***0)/107:*.))(1)(73).8)7*)
@M03506:14:000000000-AKVR1:1:1101:8669:6226 1:N:0:36
CGAACTCCTACGGGAGGCAGCAGTGGGGAATCTTGCGCAATGGCCGAAAGGCTGACGCAGCGACGCCGCGTGTGGGATGAAGCATTTCGGTGTGTAAACCACTGTTGCCCGGGACGAACAGCCATTTTCGAGTGGCCTGACGGTACCGGGTGAGGAAGCACCGGCTAACTCCGTGCCAGCAGCCGCGGTAATACGGAGGGTGCGAGCGTTGGCCGGAATCATTGGGCGTAAAGGGCGCGGAGGTGGCCTGGCAAGCGTGCGGTGAAAGCTCGGGGCTCAACCCCGAGTCGGCCGTGCGGAC
+
CCCCCGGGGGFGGGGGGDGGGGGGGGGGGGGGGGGGGGGGGGGGGGEEGGGGEFFGGGGGGEGGGGGGGG@FEGGGGGGGGGGCGGGGGGGGGGGGGGDFGGGGGGGGCFFGGCGGFEGGGGGGGFFFGGGFFGGGFGGGGGGCFGGGGGFFCFGGFGFFGGGGGCGGGGGGGG:BCFF7FGDFGDGGGEGGGCECEGGDGGDGDC>EG>8*+A>C?8C@C+:@FFGGC588EC5CC8C*>CEGEC6*AF=C5<FGG39CEG*:*2CF6:68DG:E))99<)0AEE7>?G>9)85553)0)
@M03506:14:000000000-AKVR1:1:1101:20344:6242 1:N:0:36
CGAACTCCTCCGGGAGGCAGCAGTGGGGAATATTGCGCAATGGGCGGAAGCCTGACGCAGCGACGCCGCGTGGGGGATGACGGCCTTCGGGTTGTAAACCTCTTTCAGCAGGGACGAAGCCGGAAGGCGACGGTACCTGCAGAAGAAGCACCGCCCAACGACGTGCCAGCAGCCGCGGTAAAACGTAGGGTGCAAGCGTTGTCCGGAGTTGTTGTGTGTTAGGAGCCCTTAGCCTGTCCGTCGCGTAGGGTGCGAAATCCTCTAGCTCAACCTCTGGTCTGCACTCGGTACGGGCTAACCG
+
@CCC@8CE@6CF+@FECFECEECCCCFGGG<EE<6C;7FGGG<,@+FCCC8EF<CCCCF7+++@::FCCG>C7>@F7+8<?FFG+>DFFEEE>7F,C9FF,BDDB,3@BAFFG@+C3F:>:F>:@C>,5<74*1818?<C,,,2,,,2C2C7:*11<<*2*1*::/*++**2;8CCEDC8*++08F6**:C5:+<+/:*;EE+@18C*1*+3*2;E*;**<+*325*2;C6C+++;++**2:=*>**)2*21*:5)/8*2++2+3?9*+7*0*0*3*/2:C=*++/*7(9@:B5))07<)8
@M03506:14:000000000-AKVR1:1:1101:20111:6246 1:N:0:36
CGAACTCCTACGGGAGGCAGCAGTGGGGAATATTGGACAATGGGCGAAAGCCTGATCCAGCAATGCCGCGTGAGTGATGAAGGCCTTAGGGTTGTAAAGCTCTTTTACCCGGGATGATAATGACAGTACCGGGAGAATAAGCCCCGGCTAACTCCGTGCCAGCAGCCGCGGTAATACGGAGGGGGCTAGCGTTGTTCGGAATTACTGGGCGTAAAGCGCGCGTAGGCGGCGTTGTAAGTTAGAGGTGAAAGCCCAGAGCTCAACTCTGGAATTGGCTTTAAGACTGCATCGCTAGAATCAT
+
CCCCCGGGFCFGGDFGGGGGGGGFGGGGGEGFGFCCFGEEGFGCEFEEGGGGGGGGG<FGGGFGGGGEGGCF,CEFGGGGGGGGFGFGGGGGGGGGGGFFGGGGGFA<FGGGGEGGGGDFGFGGGEGGFFEGGGGGGGGG9FF?CGGGGGGGGGFGBFGFGFGGGGGGGGG:*>F,>FEFFGEGG7F8EGG*<CEGGEG*BFFF@7CCFGGGG>@CFGGGDGGGGGGEGE*:=5CCC?>F7<9?*3C*6CFFFFFGD4CG++9EGGGGF76*6**<C7*:7BBCC45?4>B?>)<6**1**
@M03506:14:000000000-AKVR1:1:1101:16725:6255 1:N:0:36
CGAACTCCTACGGGAGGCAGCAGTGGGGAATATTGCGCAATGGGCGAAAGCCTGACGCAGCGACGCCGCGTGTGGGATGACGGCCTTCGGGTTGTAAACCACTGTCGGGAGGGACGAATGCGCCGCAAGGCGAGTGACGGTACCTCCAAAGGAAGCACCGGCTAACTCCGTGCCAGCAGCCGCGGTAATACGGAGGGTGCGAGCGTTGTCCGGAATCACTGGGCGTAAAGGGCGCGTAGGCGGCCTGATAAGTAGGGGGTGAAATCCTGCGGCTTAACCGCAGGGCTGCCTTCTAAACTGG
+
CCCCCGGGGGGGGGGGGGGGGGGGGGGGGGGGGGGGGGGGGGGGGGGGGGGGGGGGGGGGGGGGGGGGGGFGGGGGGGGGGGGGGGGGGGGGGGGGGGGGGGGGGGGGGGGGGGGGGGGGGGGGGGGGGGGGGGGGGGGGGGGGGGGGGGGGGGGGGGGGGGGGGGGGGGGGGGGFGGGGGGGGGGGGGGGGGCGGGGGCGGGGGGDGGDGGGGGGGG6ECEGGGCEGGFGGGG5CCCDEEEGGE5E5<+?E*3ADGFGGGC7:9CFGGFEFC7DFGF7DCBDGE>45(>*66**/9067)
@M03506:14:000000000-AKVR1:1:1101:13921:6257 1:N:0:36
CGAACTCCTACGGGAGGCAGCAGTAGGGAATTTTCCACAATGGGCGAAAGCCTGATGGAGCAACGCCGCGTGCAGGATGAAGGTCTTCGGATTGTAAACTGCTTTTATCTGTGACGATTATGACGGTAGCAGATGAATAAGGATCGGCTAACTCCGTGCCAGCAGCCGCGGTCATACGGAGGATCCAAGCGTTATCCGGAATTACTGGGCGTAACGAGGTGCGTAGGTGGCATTGTAAGTCAGTAGTGAAAGCGTTCGGCTCAACCGACTATCCATTACCGAAACTACCAATCTAGAGGAA
+
@ACCCFFFGFFG7FFGGGGGEFGGDECEGDCEFF@FFG<CFFC8EFD@FGGGGFFF<CFFGFCA@FFECGCEF@FFEFCA9EF4?CFFGE:C:@FEGGGGFGDFFGGAEA5<<,5BC=8FCEFGGCFG:FFFGFFGFDFGFGFCDCCE+>DFDGG7+DCD9FGGGAF:+@:>F@FF,,>>F7*6:::;FF@:B@EGFEC**3?F?+2<CFC8>C*:*:*3*>8::E>C988@?C9:<+:CCCEG793*2<+00:C5*)1>FGD?*5*5*)*/*9*<>***1.5==*2)(*)))**70*)))
@M03506:14:000000000-AKVR1:1:1101:13246:6260 1:N:0:36
CGAACTCCTACGGGAGGCAGCAGTGGGGAATATTGGACAATGGGCGAAAGCCTGATCCAGCAATGCCGCGTGAGTGATGAAGGCCTTAGGGTTGTAAAGCTCTTTTACCCGGGATGATAATGACAGTACCGGGAGAATAAGCTCCGGCTAACTCCGTGCCAGCAGCCGCGGTAATACGGAGGGGGCTAGCGTTGTTCGGAATTACTGGGCGTAAAGCGCACGTAGGCGGCCTGGTAAGTTAGAGGTGAAAGCCCGGAGCTCAACTCCGGAATTGCCTTTAAGACTGCATCGCTTGAACCCG
+
CCCCCGGGGGGGCFG:EEBC7CCFDFGGDFGFGFD9EEFFCEAC<CE@FCFFFFGGGGDFGFGGDGFEEF@FGGEECEFFEDEGGGFGFGGGFEFFGEFFAEEBFGGGGGGGGFEEEFGGEFAFGFEGGBC:BCGGGFGFFGGGGGEGGGGFGGCEFEGCFGGFGGCEBFGC<F9F@FFGGGGEECE*8?C<<F8FGEG5EGGEC;9:CFG>8*2<FGCECEGFGGCEGD*/*13<<A2:CF9EG?F=CF9C55CD879*<?CF9CFCEDEF<DDGGFG7>F*009*94CEFF)776/7))
@M03506:14:000000000-AKVR1:1:1101:15417:6273 1:N:0:36
CGAACTCCTACGGGAGGCAGCAGTCGGGAATTTTGGGCAATGGGCGAAAGCCTGACCCAGCAACGCCGCGTGAAGGATGAAATCCTTCGGGATGTAAACTTCGCAAGAACGGGAAGAATAAGTAAGGGTTAATATCTCTTACGATGACGGTACTGTTTGTAAGCTCCGGCTAACTCCGTGCCAGCAGCCGCGGTAATACGGGGGGAGCAAGCGTTGTTCGGATTTACTGGGCGTAAAGGGCGCGTAGGCGGTCAGCACAAGTCAGTTGTGAACTCTCCGGGCTTAACTCGGAAAGGTCAAC
+
CCCCCGGGGGGGGGGGGGGGGGGGGGGGGGGGGGGGGGGGGGGGGGGGGGGGGGFGGGGGGGGGGGGDGGGGGGGGGGGGGGGGGGGGGGGDGGGFGGGGGGGGGGGGGGGGGGGGGGGGGGGGFFGGGGGGGGGGGGGGGGGGGGEGGGGFGGGGGGGGGGGGGGGGDGGGGGGGGGGGGGGGGGGGGGGGCG*CFFGGGGGGGGGGGGGGEGD>EGGEGEGGGGFGGGGGG=5;CF7CEGGGGGGCFEGGGGGGC>F*:EFFGFCFFG9=:7FGF?<CGF>F6=C6>CB0)).5FFF*9
@M03506:14:000000000-AKVR1:1:1101:20411:6286 1:N:0:36
CGAACTCCTACGGGAGGCAGCAGTGGGGAATATTGCACAATGGGCGAAAGCCTGATGCAGCGACGCCGCGTGAGGGATGACGGCCTTCGGGTTGTAAACCTCTTTCAGCAGGGAAGAAGCGACTGGGTTCTCTCAATCGTGACGGTACCTGCAGAAGAAGCGCCGGCTAACTACGTGCCAGCAGCCGCGGTAATACGTAGGGCGCAAGCGTTGTCCGGAATTATTGGGCGTAAAGAGCTCGTAGGCGGCTGGTCACGTCGGATGTGAAAACCCGGGGCTCAACCCCGGGCCTGCATTCGAT
+
CCCCCGGGG<FGGGGGGGGGGGGGGGGGGGGGGGGGGGGGGGGGGGGGGGGGGGGGGGGGGGGGGGGGGGGGDGGGGGGGGGGGGGGGGGGGGGGGGGGGGGGGGGGGGGGGGGGGGGGGGGGGGGGFEGGGGGGGGGGGGGGGGGGGGGGGGGGGGGGGGGGGGGGGEGGGGGGGGGGGGGGGFGGGGGGGGCGFFCFGGGGGGEEGGGGEGGGGGGGD8FFFGGGGFG*CCECFGGGGGGDGEGGGGGGGGFGGG@GGD5CC?>+:<:F)9CDGGFCF=FFGE:DBFGF:FFFB=6=*1
@M03506:14:000000000-AKVR1:1:1101:20516:6287 1:N:0:36
CGAACTCCTACGGGAGGCAGCAGTGGGGAATATTGCGCAATGGGCGAAAGCCTGACGCAGCGACGCCGCGTGGGGGATGACGGCCTTCGGGTTGTAAACCTCTTTCAGCAGGGACGAAGCGCAAGTGACGGTACCTGCAGAAGAAGCACCGGCCAACTACGTGCCAGCAGCCGCGGTAATACGTAGGGTGCAAGCGTTGTCCGGAATTATTGGGCGTAAAGAGCTCGTAGGCGGTTTGTTGCGTCGGCTGTGAAATCCCGAGGCTCAACCTCGGGCTTGCAGTCGAGACGGGCAAACTAGG
+
CCCCCFGGG<CFFGGGGGGGGGGGGGGGGGGFGGGGGGGGGGGGGGGGGGGGGGGGGGGCFGGGGGGGGG=FGGGGGGGGGGGGGGGGGGGFEGGFGGFGGGGFGGGFGGGGEDDEGGGGGGGGGGCFDGGFFGGFGGGC<FF>FFGGGGGGDGGGCAF7FGFGFFGFG:FGEDED8:CFF78CFGGD?ED6CGGG5?E8C?EG>C8:9CECCCCC>5=GGCC;C8EG;CECCE/C*;C6CCC55C:5*CCEC7C*26C<5CGC:DF4:5+)*9C*))137*/<>)1)7<)().).7**0)
@M03506:14:000000000-AKVR1:1:1101:19138:6302 1:N:0:36
CGAACTCCTACGGGAGGCAGCAGTGGGGAATATTGGACAATGGGCGAAAGCCTGATCCAGCAATGCCGCGTGAGTGATGAAGGCCTTAGGGTTGTAAAGCTCTTTTACCCGGGATGATAATGACAGTACCGGGAGAATAAGCCCCGGCTAACTCCGTGCCAGCAGCCGCGGTAATACGGAGGGGGCTAGCGTTGTTCGGAATTACTGGGCGTAAAGCGTACGTAGGCGGCTTTGGAAGTTAGAGGTGAAAGCCCGGGGCTCAACTCCGGAATTGCCTTTAAGACTGCTTCGCTTGAATCAT
+
CCCCCGGGGDGGGGGGGGGGGGGGGGGGGGGGGGF9EFGGGGGGGGCFGGGGGGGFFFFGGGGGGGGGGGGGECCFGGGGGGEGGGGFGGGGGGGGGGGFFFGGGGFB?FGGGGGGGGFCEGFGGGGF<FGCC:EGGGGGGGDDEGGGGGG8FAFGGGGCFF7FFG7FGEGEDGGGGGGEGGGGGGGGGFGBFG8CFDEGCCFCEGGGGFGEDG*<?8A=EE8<E>C8>C=E?E+++;*<C<+<:EC7@EG69CE5=@3)2<CC<C?DE355*9C0:7:>:40<A/5@BC)135F>?4=4*
@M03506:14:000000000-AKVR1:1:1101:14589:6306 1:N:0:36
CGAACTCCTACGGGAGGCAGCAGTGGGGAATTTTCCGCAATGGGCGAAAGCCTGACGGAGCAATCTCGCGTGAGGGATGACGGCCTATGGGTTGTAAACCTCTTTTTTCAGGGAGGAATAAAATGACGTGTACCTGAAGAATAAGCATCGGCTAACTCCGTGCCAGCAGCCGCGGTAAGACGGAGGATGCAAGTGTTATCCGGAATCACTGGGCGTAAAGCGTCTGTAGGTGGTTTAATAAGTCAACTGTTAAATCTTGAGGCTCAACCTCAAAATCGCAGTCGAAACTATTAGGCTAGAG
+
CCCCCGGGGGGGGGGGGGGGGGGGGGGGGGGGGGGGGGGGGGGGGGGGGGGGGGGGGGGGGGGGGGGGGGGGGGGGEGGGGGGGGGGGGGGGGGGGGGGGGGGGGGGGGGGGGFGGGGGGGGGGGGGGGGGGGGGGGGGGGGGGGGGGGGGGGGGGGGGGGFGGGGGGGGGGGGGGGGGGGGGGGGDGGGFFGGGGGGGFGGGDGFGFGGGGFGGCEGFGCC:CEFFFGGGGGGGFGEFCGFCFECCCGDG?FFGCFFGGFFGG=DEGFGGFFGFGF>FGGDFG=7*)-CF2=@B)965*0
@M03506:14:000000000-AKVR1:1:1101:11021:6308 1:N:0:36
CGAACTCCTACGGGAGGCAGCAGTGGGGAATTTTTCGCAATGGGCGCAAGCCTGACGAAGCAACGCCGCGTGGAGGATGACGGCCCTCGCGGTCTCAAACTCCTGTCTAGCGGGACGAATGTTTCCAAGGTGAATAATCTTGGGAAGTGACTGTACCGCTGGAGGAAGCCCCGGCCAACTCCGTGCCAGCAGCCGCGGTAATACGGAGGGAGCAAGCGTTACTCGGAATTACTGGGCGTAAAGGGCGCGTAGGCGATTTTGTAAGTCTTGTGTGAAAGCCCAAAGCCTAACTTTGGAAGTG
+
CCCCCGGGGGFGGGGGGGGGGGGGGGGGGGGGGGGGGGGGGGGGGGGGGGGGGGGGGGGGGGGGGGGGGGGGGGGGGGGGGGGGGGGFGGGGGGGGGGGGGGGGGGGGGGGGGGGGGGGGGGGGGGGGGGFGGGGGFGGGGGGGGGGGGGGGGGGGGGGGGGFGGGGGGFGEGGGGGGGGGGDGGGGGGGGGGGGGGGGGGGGGGGGGGG>EGFGFFEEEGGFGEEED5EGGGGGGGGGG=FFEGGGGGEEGGGG7:@FFGGGEEFGGC:FFGG7?FBCCGFFFGFC?29>2?BFF@4)09
@M03506:14:000000000-AKVR1:1:1101:10205:6316 1:N:0:36
CGAACTCCTACGGGAGGCAGCAGTGGGGAATCTTGCGCAATGGGCGAAAGCCTGACGCAGCAACGCCGCGTGGAGGATGAAGGCCCTTGGGTTGTAAACTCCTGTCGGCTGGGAAGAAATCGTTCGGGGTTAATACCCTCGGACGTTGACTGTACCAGCAAAGGAAGCCCCGGCTAACTCTGTGCCAGCAGCCGCGGTAATACAGAGGGGGCCAGCGTTATTCGGAATTATTGGGCGTAAAGGGCGCGTAGGCGGCCATGCGTGTCCTCCGTGAAATCCCTCGGCTTACCTGAGGACGTGC
+
CCCCCCFGGGGGGGGGGGGFGGCGGGGD;FFGGG,C@EGGGEGGGFFFGC<FFFDG,@FC6FFFGGGDCBCEGGGGGF8FGGFGGGGGGC<CGGFFGFABF=FDGFFE:+CCF@FGGC,5?3B<FBFG7=C<BCEBFF9@BED>:>DF<BCCFG;FB>,D,D:FFGFF,<:CFCE*7?FF:FB<CFFFGCFFE7EDECEGGFFG90:8C*:5:5C@CG8/8<::**8C:99@C+;CEED85+C*::=<=7ECDEGD*54CECDDE<9*0028735<:@C40<BEE>>9)**5)076)873.
@M03506:14:000000000-AKVR1:1:1101:16495:6365 1:N:0:36
CGAACTCCTACGGGAGGCAGCAGTAGGGAATCTTGCGCAATGGGCGAAAGCCTGACGCAGCCATGCCGCGTGAATGATGAAGGTCTTAGGATTGTAAAATTCTTTCACCGGGGACGATAATGACGGTACCCGGAGAAGAAGCCCCGGCTAACTTCGTGCCAGCAGCCGCGGTAATACGAGGGGGCTAGCGTTGCTCGGAATTACTGGGCGTAACGGGCGCGTAGGCGGATAGTTTAGTCAGAGGTGAAAGCCCAGGGCTCAACCTTGGACTTGCCTTTGATACTGGCTATCTTGAGTATGG
+
CCCCCGGGGGFGGGGGGGGGGGGGGGGGGGGGGGGGGGGGGGFGGGGGGGGGGGGGGGGGGGFGGGGGGGECEGGGFGGGGGGGGGGGGGEFFGGGFGGGGGGGGGGGGGGGGBFGEF=FDDGGGCGFFGDFGCFGGGGGGGGGGGGGGGFFGGCFFGG7,DFGGGGGGGE*<CFFGGEGGGEGGGDGGGGDGGFFGDCECF7EEFGGFDEEC*;ECDEGEEDGGFGGCEEFFCFCGGGGF?EGGGGF9FGFF=5CEF*9CFGFFDFFF*0?C7*0?727>9FGG?FFF4:A46*;BBF?F
@M03506:14:000000000-AKVR1:1:1101:4107:6372 1:N:0:36
CGAACTCCTACGGGAGGCAGCAGTGGGGAATTGTTCGCAATGGGCGCAAGCCTGACGACGCAACGCCGCGTGGAGGATGAAGACCTTCGGGTCGTAAACTCCTTTCGATCGAGACGAACAGCCATCGGGTGAATAATCCGGAGGTTTGACGGTACCGAGAGAAGAAGCCCCGGCTAACTCCGTGCCAGCAGCCGCGGTAATACGGGGGGGGCAAGCGTTGTTCGGAATTACTGGGCGGAACGGGCTCGTAGGTGGCCCACTAAGTCAGACGTGAAATCCCTCGGCTTAACCGGGGAACTGC
+
CCCCCGGGGGGGGGGGGGGGGGGGGGGGECFGGGGGGGDGGGGGGGGGGGGGGGGGC:FGGGGGGGGGGGGGG7FEFGG,EFGGGGGGFGGGGGGGGGGGGGGGGGG7DFGEGGGGGGGDDGGGGGGDGGGCFGGGGGF:FEEEGGGEGFGGGGGGGCDGGGFFFDGGGGGGGGGDGFGGDCECGGGCFGFFGDCED>EEGGGGGGDGGEEGEFCFEGGGCCEGGCGC6<CFCFFFE*1:***2C*:5875CF+7>;>7DGCGCFF+*09E5DC<FG*2>7@DE5;<6<*=>F@))))/0*
@M03506:14:000000000-AKVR1:1:1101:16300:6380 1:N:0:36
CGAACTCCTACGGGAGGCAGCAGTGGGGAATATTGGACAATGGGCGAAAGCCTGATCCAGCAATGCCGCGTGAGTGATGAAGGCCTTAGGGTTGTAAAGCTCTTTTACCCGGGAAGATAATGACTGTACCGGGAGAATAAGCCCCGGCTAACTCCGTGCCAGCAGCCGCGGTAATACGGAGGGGGCTAGCGTTGTTCGGAATTACTGGGCGTAAAGCGCACGTAGGCGGCTTTGTAAGTTAGAGGTGAAAGCCCGGGGCTCAACCCCGGAATTGCCTTTAATACTGCATCGCTTGAGTCCG
+
CCCCCGGGGGGGGGGGGGGGGGGFGGGDGGGGGGGGGGGGGGGGGEGG7FFGGGGGGGGGGGGGGGGGGGGGFGGGFGGGGDGGGGGGGGGGGGGGFCGFFGGGGGFFGGGGGGGGGGCGGGGGGGGGGFEGGECGEFFFFFGFGGGDGGFGGGGGGGCGCCF:FGGGGGDG<CFGFF@:FFGCFGGGGGGFGEGGGGG>@CF7@CFEEDEEE8@CGECEGGGGG*<E>C5C69C7+<CF?+<?6<*09?<FDGGGE>G35A6EF3:<5)*0>F=9FF>>7*0<+/:=AD)1)7559***)
@M03506:14:000000000-AKVR1:1:1101:23433:6389 1:N:0:36
CGAACTCCTACGGGAGGCAGCAGTGGGGAATATTGGACAATGGGCGAAAGCCTGATCCAGCAATGCCGCGTGAGTGATGAAGGCCTTAGGGTTGTAAAGCTCTTTTACCAGGGATGATAATGACAGTACCTGGAGAATAAGCTCCGGCTAACTCCGTGCCAGCAGCCGCGGTAATACGGAGGGAGCTAGCGTTGTTCGGAATTACTGGGCGTAAAGCGCACGTAGGCGGCGATTCAAGTCAGAGGTGAAAGCCTGGGGCTCAACCCCGGAACTGCCTTTGAAACTAGATTGCTAGAATCCT
+
CCCCCGGGGGGGGGGGGGGGGGGGGGGGGGGGGGGGGGGGGGGGGGGGGGGGGGGGGGGGGGGGGGGGGGFGEGGGGGGGGGGGGGGGGGGGGGGGFGGGGGGGGGGGGGGGGGGGGGGGGGGGGGGCAAFGGGGGGGGGGGGGGGGGGGGGGGGGGGDGGGGGGGGGGGGGGGGCDGGDGGGGGGGGGGG7FGGGGGGECFGFGGGGCCGGC8FGGGGGGGGGGGGGGGGGGDGGGGGCC99CFFGGGGGDF+:CEED3*27::<CC5CGDFGGFC=:?7@FGGFGFA:=28=*9?FF?*
@M03506:14:000000000-AKVR1:1:1101:12619:6405 1:N:0:36
CGAACTCCTACGGGAGGCAGCAGTGGGGAATTGTTCGCAATGGGCGCAAGCCTGACGACGCAACGCCGCGTGGAGGATGAAGACCTTCGGGTCGTAAACTCCTTTCGATCGAGACGAATGGCCTCCGGGTAAACAGCTCGGAGGAGTGACGGTACCGAGAGAAGAAGCCCCGGCTAACTCCGTGCCAGCAGCCGCGGTAACACGGGGGGGGCAAGCGTTGTTCGGAATTACTGGGCGTAAAGGGCCCGCAGGTGGCCACCTACGTCAGCCGTGAAATCCCTCGGTCTAACCGGGGACATGC
+
CCC-BFGGGGGGGGGGGGGGGGGGGGGGGGGGGGGGGGGGGGGGGCFCFGGGGGGGGDGGGGGGGGGGEEGGGGGGGGGGGGGGGGGFGEGEGDC8FFFGGGGGGGG7DDFDGGGGGGGGGFGGGCFGGGGAFGGCF@FC7*<FGGGGGGGGGGGGGGGGDG7FGGFG7:*1*=FE@FG<,1<@E:<CBFCFCEGGDCCCDGFGDCGCEG>CEGF*A285EFG>E5CF@9CGGG**:89**0+*2*19*:E=DC:**)**0+*20/:/+*/0)*9:>?469555*)//-:)4).500)990
@M03506:14:000000000-AKVR1:1:1101:26823:6410 1:N:0:36
CGAACTCCTACGGGAGGCAGCAGTCGGGAATTTTGGGCAATGGGCGAAAGCCTGACCCAGCAACGCCGCGTGAAGGATGAAATCCCTCGGGATGTAAACTTCGCAAGAACGGGAAGAATAAGTGGAAGCTAATACCTTCCATGATGACGGTACCGTTTGTAAGCTACGGCTAACTCCGTGCCAGCAGCCGCGGTAATACGGGGGGAGCAAGCGTCGTACGGATTTACGTGGCGTAAAGGGCGGGTAGGCGGCCTGTGCAAGTCAGTTGTGAAATATCCGGGCGTCACTCGGAACGGGCAAC
+
A<CCC8C@EEFGCFGEGGGEDFG@@FFGGGGFFGGGGGGFGGGCGFEGGGGGGGGGG<FEFGGFC:FGCFGGGGGGGGGFGFFEFGFFFEGGGGFFFFE95ECEGGGFFFEGGCCEFGGGFCFDFDGFGGFDFGGGG9F<<=FGFGGGCFFF7@B@F<BFAFC9@,@>>*@CE:<,,>1*<DAFG:,=8=:<=*8*;B2;CEEC2:5?C*;*;;*/:***/8A*3@F52A**/:CC*C*;CC*11:EC?E555*708*C*020<7C+2+9<=*;*0:**//)0:*./147537>BB)).).
@M03506:14:000000000-AKVR1:1:1101:6008:6444 1:N:0:36
CGAACTCCTACGGGAGGCAGCAGTCGGGAATTTTGCGCAATGGGCGAAAGCCTGACGCAGCAACGCCGCGTGAGGGATGAAGGCCTTCGGGTTGTAAACCTCTTTTATCAGGGACGATAATGACGGTACCTGACGAATAAGTCACGGCTAACTACGTGCCAGCAGCCGCGGTAATACGTAGGTGACAAGCGTTGTCCGGATTTACTGGGCGTAAAGAGCGCGCAGGCGGTCGTTCAAGTCGAGTGTGAAAGCCCCCGGCTCAACTGGGGAGGGTCACTCGATAATGATCGACTCGAAGGCA
+
CCCCCGGGGGGGGGEGGCGGGGGGGGGGGGGFGGFGGGGGDGGGGGGGGGGGGGCGGGGGGGGGGGGGGGFGCFFGGDCFGEGFFGGFGGGFGGCFGGFFGGGGGGGGGGGGGGGGGFGGGGGGEGGGFDEGGGGGGGGGGGGGGGEEGGGFGFGFFGGGGGGGGG:CECCF@FCF?CEGGDGDGGGGGGGCFG8FCGGGECGGFGCCFCECEGGGGG6CEGEECEGGGGGGG5;8CF>F5:*2:CGD9CEC9=E5CE3)*AC69CCFGD75<5*:*/:DC45*+1:=)7>9@>5.))0))
@M03506:14:000000000-AKVR1:1:1101:7049:6457 1:N:0:36
CGAACTCCTACGGGAGGCAGCAGTGGGGAATATTGGACAATGGGCGCAAGCCTGATCCAGCCACGCCGCGTGAGTGATGAAGGCCTTCGGGTCGTAAAGCTCTGTGGGGAGGGACGAACCGCTGCAGGTTCATAGCCTGCAGCATGACGGTACCTCCTTAGCAAGCACCGGCTAACTTCGTGCCAGCAGCCGCGGTAATACGAAGGGTGCAAACGTTGCTCGGAATTATTGGGCGTAAAGCGCACGTAGGCGGCTTCGCCAGTCGGATGTGAAATCCCTCGGCTTACTCAGGAAATGCCTC
+
CCCCCGGGGGGGGGGGGGGGGGGFGGGGGGGGGGGGGGGGGGGGGGGGCCFCGGGGGGGGGGGGDGGGGGFGGGGGGGGGGGGGGGGGGGGGGGGGGDGFCEFGGGGGGGGGGGGGGGGGGGGGG8BFGFFGGGFGGGFGGGGGGGGGGGGGGGGGGGFGGGGGFGGFGCEGFEGFFFFCFF7F@:FF:EFGEEGGGGGGGG7EEGGGGGGGGGGC888@@EC/;EEEGCFFGGCEEEG?FCE5EGGG5EG5DEED*87*:CGCC357>F7FG7*09F4CDDEGEF7*)*).)0)01*)*)
@M03506:14:000000000-AKVR1:1:1101:13246:6471 1:N:0:36
CGAACTCCTACGGGAGGCAGCAGCAAGGGATTTTCCGCAATGGGGGCAACCCTGACGGAGCAACGCCGCGTGCGGGACGACGCCTCTTGGGGTGTAAACCGCTTTTGCCGAGGACGAGAATGGACGGTACTCGGCGAATAAGGACCGGCTAACTACGTGCCAGCAGCCGCGGTAATACGTAGGGTCCGAGCGTTGTCCGGAGTTACTGGGCGTAAAGCGCGCGCAGGCGGCCCCTCAGGCACGACGTGAAAGCCCCGGGCTCAACCCGGGAGGGTCGTCGGGAACCGTGGGGCTTGAGGCC
+
CCCCCGGGGGGGGGGGGGGGGGGGGGGGGGGGGGGGGGGGGGGGGGGGGGGGGGGGGGGGGGGGGGGGGGGGGGGGGGGGGGGGFGGGGGGGGGGGGGGGGGGGGGGGGGDGGGGGGGGGGGGGGGGGGGFGGGGGGGGGGGGFFGGGGGGGGGGGGGGGGGGGGGGGGGGGGGGGGGGGGGGGGGGGDGGG>ECEGGDE>EEGDGGGGGGGGGGGGGGEGGGGGGGGGGG*?CF==FD@5=CACE*C==7E4=FGD:557*6?FDEGCD*8CD*:D5CD)75E5>D5?DDFD)055?4).
@M03506:14:000000000-AKVR1:1:1101:10771:6483 1:N:0:36
CGAACTCCTACGGGAGCCAGCAGTAAGGGATATTGCACAATGGGCGCAAGCCTGATGCAGCAACGCCGCGCGTCCGATGAAGGCCTTCGGGTCGTAAAGGACTTTTCTGGCTGATGAGATGGACCGTAAGCCAGGAATAAGTGTCGGCTAACTACGTGCCAGCAGCCGCGGTAAAACGTAGGACGCAAGCGTTATCCGGAGTTACTGGGCGTAAAGCGCGGGCAGGCGGCTCGATGCGTCTGATGTGAAATCTCCTCGCTCAACGGGGAGAGGCCATTGGAAACGGTCGGGCTGGAGGGCA
+
CCCCCGGGGGGGGGGGGGGGGGGGGGGGGGGGGGGGGGGGGGGGGGGGGGGGGGGGGGGGGGGGGGGGGGGGGGGGGGGGGGGGGGGGGGGFGGGGGGGGGGGGGGGGGGDFGGGGGGGGGGGGGGGGGGGGGGGGCFFFGGGGGGGGGGFGGGGGGGGGGGGGGGGGGGGCFGFGGGGGGGGGGGGDGGGEGDGGGGGGGGGGGGGGGGGEGGDGGGGGGGGDGGGEGC5CCG6C*:C*AFFGGGGFFGFGCCEGGFGDFGGGGGGGEG5>D:<EF?FDD=FGGF<BFGF95BB>F)7<)
@M03506:14:000000000-AKVR1:1:1101:22312:6489 1:N:0:36
CGAACTCCTACGGGAGGCAGCAGTGGGGAATCTTGCGCAATGGGCGAAAGCCTGACGCAGCCATGCCGCGTGAATGATGAAGGTCTTAGGATTGTAAAATTCTTTCACCGGGGACGATAATGACGGTACCCGGAGAAGAAGCTCCGGCTAACTTCGTGCCAGCAGCCGCGGTAATACGAAGGGGGCTAGCGTTGCTCGGAATTACTGGGCGTAAAGGGAGCGTAGGCGGACAGTTTAGTCAGAGGTGAAAGCCCAGGGCTCAACCCTGGTATTGCCTTTGATACTGATTGTCTTGAGTACG
+
CCCCCGGGGGGGGGGGGGGGGGGGGGGGGGGGGGGGGGGGGGGGGGGGGGGGGGGGGGGGGGGGGGGGGGEGGGGGGGGGGGGGGGGGGGGGGGGGGGGGGGGGGGGGGGGGGGGGGDGGFGGGGGGGGGGDGGGGGGGGFGGGGGGGDEFGGGGGGGGGFECEGGGFGGGGGGFGGF:FGGG7EFGFGGGGEEC9<EGE>E6EGGFFF>EEGGD@FEC*:E:>*CFGGDC8CC7+<C><FGFCFGFFFFGF*:57CB<75<0:CGGGG*+*:CCC:6C*:69E74:@AGF)@F=?6/967
@M03506:14:000000000-AKVR1:1:1101:18562:6502 1:N:0:36
CGAACTCCTACGGGAGGCAGCAGTGGGGAATATTGGACAATGGGCGAAGGCCTGATCCAGCAATGCCGCGTGAGTGATGAAGGCCTTAGGGTTGTAAAGCTCTTTTACCCGGGATGATAATGACAGTACCGGGAGAATAAGCCCCGGCTAACTCCGTGCCAGCAGCCGCGGTAATACGGAGGGGGCTAGCGTTGTTCGTAATTACTGGGCGTAAAGCGCACGTAGGCGGCTTTGTAAGTTAGAGGTGAAAGCCCGGGGCTCAACGCCGGAATTGCCTTTAAGACTGCATCGCTAGAATTGT
+
CCCCCGGGGGGGCEGGGGGGGFGFGGGGGEF@FGGFGG@FGGAAFEGG7FEEG<<EFGGGGGFGFFCBFGGDFEFFFGFFGCGGGGGGGGGGGGGGFGGDFG9FFGDFGGGGGDGCFFGDGFGGGGGF9BFCFGECGGGG9FDFEEGGGECFFGFEFFDGACFFCCGGEGCGGEFGGGCEGG7CFEBC8BGFC71=FG*=CFGGGGFFGGGE/8@CFGGGGC/88E6:>E*/++09CE:C9C9:CCFGGGG?C:CDDD3)2+*:*>EC=DC)07CFF*:7***A:?494751).<****9*
@M03506:14:000000000-AKVR1:1:1101:12354:6513 1:N:0:36
CGAACTCCTACGGGAGGCAGCAGTGGGGAATATTGGACAATGGGCGAAAGCCTGATCCAGCAATGCCGCGTGAGTGATGAAGGCCTTAGGGTTGTAAAGCTCTTTTACCCGGGATGATAATGACAGTACCGGGAGAATAAGCTCCGGCTAACTCCGTGCCAGCAGCCGCGGTAATACGGAGGGAGCTAGCGTTGTTCGGAATTACTGGGCGTAAAGCGCGCGTAGGCGGCTTTGTAAGTTAGAGGTGAAAGCCCGGGGCTCAACCCCGGAATTGCCTTTAAGACTGCATCGCTAGAATCCA
+
CCCCCGGGGGGGGGGGGGGGGGGGGGGGGGGGGGGGGGGGGGGGGGGGGGGGGGGGGGGGGGGGGGGGGGGGGGGGGGGGGGGGGGGGGGGGGGGGGGGGGGGGGGGGGGGGGGGGGGGGGGGGGGGGGGGGGGGGGGGGGGGGGGGGGGGGGGGGGGGGGGGGGGGGGGGGGGGGGGGDGGGGGGGGGGGCGGGGGGGGEFGGGGGGGGGGCEGGGGGGGGGGGGGGGGGEGCGEEFFGFGGGGFGGGFG?DGGGGFGCF6CFGGGDEDEFGDFGGFGFDFFGGFGFF7)-5>EFF@6;*
@M03506:14:000000000-AKVR1:1:1101:26659:6541 1:N:0:36
CGAACTCCTACGGGAGGCAGCAGTGGGGAATATTGTACAATGGGCGCAAGCCTGATCCAGCCATGCCGCGTGAGTGATGAAGGCCCTAGGGTTGTAAAGCTCTTTTGTGCGGGAAGATAATGACGGGACCGCAAGAATAAGTCCAGGCTAACCTCGTGCCAGCAGCCGCGGTAATATGAAAGATATAAGCGTTATCCGGATTCAGTGGGTTGTAAGGGAGTGTAGGCGGCATTGTAAGTCAGTGTTGACATCTTTGTGCTTAACCCACAAACTCCCATTGTTAATGCAGGTCTAGCAGACA
+
CCCCCEFAD<FG-6CC+CCFGCEF<F8+BBF@FGG6@C9,C,;,CC7@7+6FA8FE<6E@C,9C6C8++@CB=,CFGDF9C,,C:B79,<ACC>?CCF9,55C5,A9E,54CCC4+F,?FC9,E@7++6F:+@F+=B>BDF,@,,3,@D8<,,@A3:,++,>+,5>F:7C@1><@;,@9@,,,,,,76;CC*=6;;CGDG*8:+>++2*1=**32?+*/**3+3;;0***/*+3<+++*:<+<++3**+<:+*++2+)**030++1:5E4*)20*/0777299++*2=47))*****1)))
@M03506:14:000000000-AKVR1:1:1101:10725:6554 1:N:0:36
CGAACTCCTACGGGAGGCAGCAGTGGGGAATATTGGACAATGGGCGCAAGCCTGATCCAGCCATGCCGCGTGAGTGATGAAGGCCCTAGGGTTGTAAAGCTCTTTTGTGCGGGAAGATAATGACGGTACCGCAAGAATAAGCCCCGGCTAACTTCGTGCCAGCAGCCGCGGTAATACGAAGGGGGCTAGCGTTGCTCGGAATCACTGGGCGTAAAGGGTGCGTAGGCGGGTCTTTAAGTCAGGGGTGAAATCCTGGAGCTCAACTCCAGAACTGCCTTTGATACTGAGGATCTTTAGTTCG
+
CCCCCGGGGGGGGGGGGGGGGGGGGGGGGGGGGGGGGGGGGGGGGGGGGGGGGGGGGGGGGGGGGGGGGGGGFGFGGGGGFGGGGGGGGGGGGGGGFFFGGGGGGGGGGGGGGEGGGGGGGGGGGGGGGGGGGGGGGGGGGGGGFGGGDGGGGGGGGGGGGGGGGGGGGGGGGGGGGG7FEEGGGGGGGGGGGGGGGGGGGGGGGGGGGGGEGE8?FGGGGGGGGGGGGG?>8?FFCF:FCGGGGGGGCCFCF?FGFFF4C69EFGFGGF6>FDCCGFGGC6FGFFCFF:97*9**9=B8>
@M03506:14:000000000-AKVR1:1:1101:18319:6556 1:N:0:36
CGAACTCCTACGGGAGGCAGCAGTGGGGAATCTTGCGCAATGGGCGAAAGCCTGACGCAGCAACGCCGCGTGGGGGACGAAGGCCTTCGGGTTGTAAACCCCTTTCAGCAGGGACGAAAATGACGGTACCTGCAGAAGAAGCCCCGGCCAACTACGTGCCAGCAGCCGCGGTAATACGTAGGGGGCGAGCGTTGTCCGGATTTATTGGGCGTAAAGAGCTCGTAGGCGGTTTGGCAAGTCGGGTGTGAAAACTCCGGGCTCAACTCGGAGACGCCACTCGATACTGCTATGACTCGAGTCC
+
CCCCCGGGGGGGGGGGGGGGGGGGGGGGGGGGGGGGGGGGGGGGGGGGGGGGGGGGGGGGGGGGGGGGGGGGGGGGGGGGGGGGGGGGGGGGGGGGGGGGGGGGGGGGGGGGGGGGGGGGGGGGGGGGGGGGGGGGGGGGGGGGGGGGGGGGGGGGGGGGGGGGGGGGGGGGGGGFGGGGGGGGGGGGGGGGGGGGGGGGGGFGGGGGGGGGGGGGGGFGGGGGFGGGGGGE:EGGGGGGGGGGGGGG@FGGFGGGGFGDGGGGGGGG*)*8DCDCDFGFFFFG+9DF27@AFBFF5>@FF
@M03506:14:000000000-AKVR1:1:1101:27315:6558 1:N:0:36
CGAACTCCTACGGGAGGCAGCAGTGGGGAATCTTGCGCAATGGGCGAAAGCCTGACGCAGCGACGCCGCGTGCGGGAAGAAGGCCTTCGGGTTGTAAACCGCTTTCAGGAGGGACGAAGCTACTCGGGTTAATAGCCCAGAGGGTGACGGTACCTTCAGAAGAAGCCCCGGCTAACCACGTGCCAGCAGCCGCGGTAATACGTAGGGGGCAAGCGTTGTCCGGATTTATTGGGCGTAAAGAGCGTGTATGCGGCTTGGAAAGTGCGCTGTGAAAACGAGAGGTGTAACCTCGAGATGTCGG
+
-ACCBEADGCGGGGGGGGGGGGGGGGFE@FFGFGFFGGGGGGGFCFGGGG8<FGCFFGGGGEFFGCEEGGGGGGEGGGGFGGFEB,B<FFDFCE@FGG<,@FEC+?<FEFC>CFFDCCC<,@>>FFC7@FF=,=@FC>F7<CE7CFG,:CFGFGGCEFFGGGFFG@<*FFCGGGD7*><C:BFFEFGFGG*?CCGC>5FFGF9+/2/8*CEFCFEEEGGG+2*/*/<::9+@FFEE583E97*:*:/7++2:C=E)18**A522+/19:/<?**:6)0155))*3120.*7(7B4)9**)8
@M03506:14:000000000-AKVR1:1:1101:23078:6568 1:N:0:36
CGAACTCCTACGGGAGGCAGCAGTGGGGAATATTGGACAATGGGCGCAAGCCTGATCCAGCCATGCCGCGTGGATGATGAAGGCCCTAGGGTTGTAAAGTCCTTTTAACGGGGAAGATAATGACGGTACCCGTAGAATAAGCCCCGGCTAACTTCGTGCCAGCAGCCGCGGTAATACGAAGGGGGCTAGCGTTGTTCGGAATTACTGGGCGTAAAGCGCACGTAGGCGGATATTTAAGTCAGGGGTGAAATCCCAGAGCTCAACTCTGGAACTGCCTTTGATACTGGGTATCTTGAGTATG
+
CCCCCGGGGGGGGGGGGGGGGGGGGGGGGGGGGGGGGGGGGGFGGGGGGGGGGGGGGGGGGGGGGGGGGGGGGGGGGGGGGGGGGGGGGGGGGGGGEFGGGGGGGGGGGGGGGGGGGGGCGGGGGGGGGGGGGGGGGGGGGGGGGGGGGGGGGGGGGGDFFGGGGGGGGGGGGDGGGGFFGGGGGGGGGGGCE>EC?EGGGFDGGGGGG>E>EGFGDGGGGGFGGEFGGE8CCCCF7<>FGG?FECEGCFGG<FFFD5C?6CFG?00CCF+?GGFDFF**08@FC4<@7>69F=?F@@@*8
@M03506:14:000000000-AKVR1:1:1101:13799:6619 1:N:0:36
CGAACTCCTACGGGAGGCAGCAGTGGGGAATATTGCGCAATGGGCGAAAGCCTGACGCAGCGACGCCGCGTGGGGGATGACGGCCTTCGGGTTGTAAACCTCTTTCAGCAGGGACGAAGCGCAAGTGACGGTATGTGCAGAAGAAGGACCGGCCAACTACGTGCCAGCAGCCGCGGTAATACGTAGGGTCCGAGCGTTGTCCGGAATTACTGGGCGTAAAGAGCTCGTAGGTGGTTTGTCGCGTTGTTCGTGAAAACTCCCAACTCAATTGTGGGCGTGCGGGCGATACGGGCAGACTGGG
+
CCCCCGGGGGGGGGGGGGGGGGGGGGGGGGGGGGGGGGGGGGGGGGGGGGGGGGGGGGGGGGGGGGGGGGGGGGGGGGGGGGGGGGGGGGGGGGGGGGGGGGGGGGGGGGGGGGGGGGGGGGGGGFGGGGGGGGGGGCGGFGGGGGFFGGGGCEGGGGFGDGGFGGGGGGGGDGGC8EGGGGGC9EDEGGCEGGGGGGGGFGGGDGGGGC?FGGGGCCCFGGGGGDCEC@=9<5;CFD5+:FC57EEC+:CFCG7FC:0*:CCEFGCFFGF?:7<=CB5C35>=C773-579@3)076FF)
@M03506:14:000000000-AKVR1:1:1101:5584:6631 1:N:0:36
CGAACTCCTACGGGAGGCAGCAGTCGGGAATTTTGGGCAATGGGCGAAAGCCTGACCCAGCAACGCCGCGTGAAGGATGAAATCCCTCGGGATGTAAACTTCGCAAGAACGGGAAGAATAAGTAAGAGTTAATATCTCTTATGATGACGGTACTGTTTGTAAGCTCCGGCTAACTCCGTGCCAGCAGCCGCGGTAATACGGGGGGAGCAAGCGTGGTTCGGATTTACTGGGCGTAAAGGGCGCGTAGGCGGCCACCGCAAGTCGACTGTGAAATATCCGGGCTTAACCGGGAACGGTCAGC
+
C9-@CGECC@FEC7@C+C;FEGGEECGCGCFFCAECBCCCFGGEGEG7:FFG,9FD<FC@FGCGED@@7FFG@,E=9EEED?<?<,?9@FC:F74,59?FD,+?:=:E8,84+4+CA<DFGGFGGFF<FG9?D?,CFD9FFCG93F=,@F@F@FF@FC<DF,FCCF7F*5@FGGGFGGGCCEGF7>FFCFGCC**=+?+CCGGCE>C5**0;C;***;::E858AE7C@FF58EEE57CE*:*=:=*CF=CCD5E4?>75E+*:5):>3:0*>7*+2877C:55+9F=(97(7)7)855F)
@M03506:14:000000000-AKVR1:1:1101:14604:6644 1:N:0:36
CGAACTCCTACGGGAGGCAGCAGTGGGGAATATTGCACAATGGGCGCAAGCCTGATGCAGCGACGCCGCGTGAGGGATGACGGCCTTCGGGTTGTAAACCTCTTTCAGTAGGGAAGAAGCGAAAGTGACGGTACCTGCAGAAGAAGCGCCGGCTAACTACGTGCCAGCAGCCGCGGTAATACGTAGGGCGCAAGCGTTATCCGGAATTATTGGGCGTAAAGAGCTCGTAGGCGGTTTGTCGCGTCTGCCGTGAAAGTCCGGGGCTCAACTCCGGATCTGCGGTGGGTACGGGCAGACTAGA
+
CCCCCGGGGGGGGGGGGGGGGGGGGGGGGGGGGGGGGGGGGGGGGGGGGGGGGGGGGGGGGGGGGGGGGGGGGGGGGGGGGGGGGGGGGGGGGGGGGGGGGGGGGGGGFGGGGGGGGGGGGGGGGGGGGGGGGGGGGGGGGGGGGGGGGGGGGGGGGGGGGGGGGGGGGGGGGGGGGGGFGGGFGGGGGGGGGGGGGGGGGGGGGGFFGGGFGGGGGGGGGGGGGGGGGGGGGG8E58CFCGGGG5F>FE7C3C<F?FGDGGGGGFDFG7CFDGG5C?FGGFFGGFG?BCBFF8@:>@BF*
@M03506:14:000000000-AKVR1:1:1101:5540:6656 1:N:0:36
CGAACTCCTACGGGAGGCAGCAGTCGAGAATCTTCGGCAATGGGCGAAAGCCTGACGCAGCAACGCCGCGTGAGGGACGAAGGCCTTCGGGTCGTAAACCTCTTTTCTCAGGGAAGATGATGACGGTACCTGAGGAAGAAGCCACGGCTAACTACGTGCCAGCAGCAGCGGTAATACGTAGGTGGCGAGCGTTGTCCGGATTTACTGGGCGTAAAGAGCGCGCAGGCGGTTGGTCAAGTCGAAGGTGAAAGCCCCCGGCTCAACTGGGGAGGGGCATTCGATACTGGTTGAATCGAAGGCA
+
CCCCCEGG9FFGGGFCEGGGGGG@FGGGGGGGFCGGGDGGCFCDFGGGGC@FEGGGGGGGEGGGGGDGGBFECFFD7<=FEGGGG8?EFFECGD:EEFFE=EFGGG5EEDFGGEBCGADEGFGFGCEGGGFGGD7B8,@FC7BFFEGGGGCFA;@FC7C@FFFF:B,>CCE:CCCFGG,7<BF@DGGDGGE*11B9+1BE8>?EFGGG>>E?C?FGCC0?=EDEE8CCG2:EE*3<CCC+:5:*2CGFGC76***98B5)*<6*+9?DGGG3D3):**:F7*0/39<*.*))9@55?D3))
@M03506:14:000000000-AKVR1:1:1101:10941:6666 1:N:0:36
CGAACTCCTACGGGAGGCAGCAGTGGGGAATTTTTGGCAATGGGGGAAACCCTGACCAAGCAACGCCGCGTGGATGATGAAGTATCTTGGTACGTAAAATCCTTTCGACGGGGACGAAACCGCAAGGTTGACGGTACCCGTAGAAGAAGCCCCGGCTAACTCCGTGCCAGCAGCCGCGGTAACACGGGGGGGGCAAGCGTTGTTCGGAATTACTGGGCGTAAAGGGCGCGTAGGCGGCTCGCTAAGTCGGATGTGAAAACTCTGAGCTCAACCCAGAGCCTGCATTCGAAACTGACGAGCT
+
CCCCCGGGGGGGGGGGGGGGGGGGGGGGGGGGGGGGDGGGGGFGGGGGGGGGGGGGGGGGGGGGGGGGGGGGGGGGGGGGGGGGFGGGGGGGGGGGGGGGGGGGGGGGGGGGGGGGGGGGFGGGGGGGGGGGGGGGEGGGGGGGGGGGGGGGGGGGGGGGGGGGGGGGGGGGGGGGGGGGCGGGGGGGGGDGGGGGGGG?CCGGGGGDGGGGGGGGGGGGGDGGGGGGGGGGGGCGGGGGGGGGGGEGGGG=<<E*<8DFGGFCCGGGGGFFFG<5CFFGGF@FGFGF9FB>FFFFEFFF)
@M03506:14:000000000-AKVR1:1:1101:15831:6667 1:N:0:36
CGAACTCCTACGGGAGGCAGCAGTCGGGAATTTTGCGCAATGGACGAAAGTCTGACGCAGCAACGCCGCGTGAGGGATGACGGCCTTCGGGTTGTAAACCTCTTTTGTCAGGGACGATGATGACGGTACCTGGCGAATAAGCCACGGCTAACTACGTGCCAGCAGCCGCGGTAATACGTAGGTGGCCGGCGTTGTCCGGATTTACTGGGCGTAAAGAGCGCGCAGGCGGTCGATCAAGTCGCGTGTGAAGGCCCCCGGCTCAACTGGGGAGGGTCACGCGGTACTGATCGACTCGAAGGCA
+
CCCCC@@F6CFCCCGEEGEGEGGGGGEGGGGGGEGGGGDGGFFEE@@FCECFFGGFEG@FEFGGCECGGEC7BCEGEFCEGGCBCGGEGGGFGEGAFFA8FEFDFGGGGGFFFCFGEGGGC<?,B7FFFF=FFBFDF:<F<FGGFEGDGEFGG9CEC:FC;<:FG:E:CFE<<*?<,<727<FGFB+:71*2*:C9AEGC2;<CFEGGGF>CCEGC<8:*:E5>CE**>E=C8*02C?CC=57*:7:*+++1*1:):@535+9C+9C<E317CD*50875)0557=*7)5.47@>5)0)0)
@M03506:14:000000000-AKVR1:1:1101:17985:6676 1:N:0:36
CGAACTCCTACGGGAGGCAGCAGTGGGGTATATTGCACAATGGAGGACACTCTGACGCAGCGACGCCGCGTGGGTGATGAAGGCCTTCGGGTTGTAAAGCCCTGTCGGCTGGGAAAAAGGTAGTCGTGCTAATACCACGATTGCTTGATGGTACCAGCAAAGGAAGCACCGGCTAACCCTGTGCCAGCAGCCGCGGTAATACAGGGGGTGCAAGCGTTGATCGGAATTGCTGGGCGAAAAGGGCGTGTAGGCGGCTTAGCAAGTCAGATGTGAAATCCCGGGGCGTAACTCGGGAAGTGCG
+
-@@AC8-CEDEF7F@:@CCECFFGGGGD+BFE9DAF,6,C,EFCECF,CEFEFFDGFF7CCF>F7CGECG7FCE4?,EFC5CDCF8<<<F:FF@FGCEFCDFG8?F7:=<CC=<FGGB+3B<D<DFFG7D,BEFGFGDGEF7FFC3F<,@>383=FFF7,6>C,>DG@BFFGDDGGGGCFGCFFF;,BFGG,<71<**4+>94+24:C*:ECC:C8**:*<@FGG*;3+<ACFECE*:):?5C***:9C929>C*/1)9>++9+<>C*+:+900:97?*9D>3>*0153>F(57)5@F46)
@M03506:14:000000000-AKVR1:1:1101:3833:6677 1:N:0:36
CGAACTCCTACGGGAGGCAGCAGCGAGGAATCTTCCACAATGGGCGAAAGCCCGATGGAGCAACGCCGCGTGCAGGATGAATGCCTTAGGGTTGTAAACTGCTTTTATATGTGACGAATATGACGGTAGCATATGAATAAGGATCGGCTAACTCCGTGCCAGCAGCCGCGGTCATACGGAGGATCCAAGCGTTATCCGGAATTACTGGGCGTAAAGAGTTGCGTAGGTGGCATAGTAAGTAGGTAGTGAAAGCGTTCGGCTCAACCGGATACACATTACCTAAACTGCTAAGCTTGAGGAG
+
CCCCCGGGGGGGGGGGGGGGGGGGGGGGGGGGGGGGGGGGGGGGGGEGGGGGGGGGGDFGGGGGGGGGGGGGGGGGGGGGGGGGGGGGGGGGGGGGGGGGGGGGGGGGGGGGGGGGGGGGGGGGGGGGGGGGFGGFGGGDFGEEF7:FFEFGGFGGFGG<FGGFGGDEEGGGEGGGGGGEDGGGGFFFGGGFGGD?9CCEGGFGGGGGGFGEEGGFFGE99FGGG8CFG868@EGFGGGGGGG7C9CF7EC?CECGE>3DFGFGC*:DG3E):FC6:@DCDFFFFFF4<FF)?BFF5444)
@M03506:14:000000000-AKVR1:1:1101:17577:6691 1:N:0:36
CGAACTCCTACGGGAGGCAGCAGTAGGGAATCTTCCGCAATGGACGAAAGTCTGACGGAGCAACGCCGCGTGAGTGATGAAGGTTTTCGGATCGTAAAGCTCTGTTGCCAGGGAAGAACAGCTAGGCGAGTAACTGCGCTTAGAATGACGGTACCTGAGAAGAAAGCCCCGGCTAACTACGTGCCAGCAGCCGCGGTAATACGTAGGGGGCAAGCGTTGTCCGGAATTATTGGGCGTAAAGCGCGCGCAGGCGGCTTTGTAAGTCTAGTGTTTAATCTCGGAGCTCAACTCCGATTCGCAC
+
CCCCCGGGGFGGGGGCCGGGGGGGFGFEGGGGGGGGDGGGGGGCFFDC>CFFGFGGGCFCFGGGGGGGGG=FBEGGGGGFGGGGDFDGCFFEGGG@FGFGAFGGGGGFGGGGGGFG@FFGFG8BDEGGCG@FGGGGGGGGDEF9FGGGFEGGGGGGGCFCGGGCGFFGGGGGGD7DFGGGGCF7<FFGGGGGGGDFBEEGFGGF@7EEGGGGCFGGEEEGGFEGCEC?CE7CFCFGCCCCECGG==:<*755<57)?F>F99?EGG9*+*<9C:CGG*:FFFEC6F4?:FFFD>>>FFEEE
@M03506:14:000000000-AKVR1:1:1101:12933:6696 1:N:0:36
CGAACTCCTACGGGAGGCAGCAGTGGGGAATCTTGCGCAATGGGCGAAAGCCTGACGCAGCAACGCCGCGTGGGGGATGAAGGCTTTCGGGTTGTAAACCCCTTTCAGCAGGGACGATTATGACGGTACCTGCAGAAGAAGGACCGGCCAACTACGTGCCAGCAGCCGCGGTAATACGTAGGGTCCAAGCGTTGTCCGGATTTATTGGGCGTAAAGAGCTCGTAGGCGGCTCAGTAAGTCGGATGTGAAAACTCGGGGCTCAACCCCGAGACGCCATCCGATACTGCTGTGGCGTGAGTTT
+
CCCCCGGGGGGGGGGGGGGGGGGGGGGGGGGGGGGGGGGGGGGGGGGGGGGGGGGGGGGGGGGGGGGGGGGGGGGGGGGGGGGGGGGGGGGGGGGGGGGGGGGGGGGGGGGGGGGGGGGGGGGGGGGGGGGGGGGGGGGGGGGGGGGGGGGGGGGGGGGGGGGGGGGGGGGEGGGFFGGGGGGGFFGGGGG5CGGFFGGG>ECCGGGGGGGGEDFECGGGGGGGDGGEGGGCGGGGGG>CEGCCGGGG?CGCCCGGDEC5EGF6FGECCD5>DG3EDFGDD>BGGFGF?D@:F)8:)<@*0
@M03506:14:000000000-AKVR1:1:1101:16298:6705 1:N:0:36
CGAACTCCTACGGGAGGCAGCAGTGGGGAATTTTGGACAATGGGGGCAACCCTGATCCAGCCATGCCGCGTGTGTGAAGAAGGCCTTCGGGTTGTAAAGCACTTTCGGACGGAACGAAATTGCGCGGGTGAATATCCTGCGTAGATGACGGTACCGTAAGAAGAAGCACCGGCTAACTACGTGCCAGCAGCCGCGGTAATACGTAGGGTGCGAGCGTTAATCGGAATTACTGGGCGTAAAGTGTGCGCAGGCGGCGTTGCAAGTCGAGTGTGAAAGCCCCGAGCTTAACTGGGGAATTGCG
+
CCCCCFGGGGGGGGGGGGGGGGGFFGGGGGGGGGGGGGGGGGGGGGGGGGGGGGGGFGGGDFGGGCGGGGFFFGGGGGGGGGGGGGGGGGGFGGGGGEGFGGGGGGGGGGGGGEEGGECFGGGGGGGGGGGGGGGGGGGGGGGGD=D3>CGGGGGDGGGGGGCCDF7FEGEGGGEGGGGGGFF7B9FFGDF7=CCEEG5C7CGCCGD5;>>E?EEGEGGF:<@ECGGGGGGE6CCGG*98FGGC+<7)/:CEDE=C*77<+9*+21*)<C+*2:F+*)7<CB:5=):46**.8>>5)9FF;
@M03506:14:000000000-AKVR1:1:1101:4253:6739 1:N:0:36
CGAACTCCTACGGGAGGCAGCAGTGGGGAATATTGGACAATGGGCGCAAGCCTGATCCAGCCATGCCGCGTGAGTGATGAAGGCCTTAGGGTTGTAAAGCTCTTTTACCTGGGAAGATAATGACGGTACCAGGAGAATAAGCCCCGTCTAACTTCGTGCCAGCAGCCGCGGTAATACGAAGGGGGCTAGCGTTGTTCGGAATCACTGGGCGTAAAGCGCACGTAGGCGGATCTTTAAGTCAGAGGTGAAATCCTAAGGCTCAACCTTGGAACTGCCTTTGATACTGGGGATCTTGAGTCTG
+
CCCCCFFFFGGEGGGGGGGGGGGECDFGGGGGGGGGGGGG9EFGGGGGGGGGGGGCFG<FG?EG8EFGGGFGEGGGGCDFFGGFFFGGGGGGGGCGCGGGGGGGFGGGFFGGFFGGGFGGGGGGEGCFEGFGGGGDFGGGGFFGDB+@AFFFDGFED+@FFG7FGFFFGGGGGGGGF:@F7FF*>7CC:FG:FECGG>CCC>9CAFGE@EEGDGGGCG5=8EFC58CCE*8899FE:CFCCCCFGGGCFC9+99C*854C*<**22+*069?CFF6C6CFG4*0+8CF(*)-9*11)*119
@M03506:14:000000000-AKVR1:1:1101:17037:6744 1:N:0:36
CGAACTCCTACGGGAGGCAGCAGTAGGGAATCTTCCGCAATGGACGAAAGTCTGACGGAGCAACGCCGCGTGAGTGATGAAGGTTTTCGGATCGTAAAACTCTGTTGTTAGGGAAGAACAAGTACCAGAGTAACTGCTGGTACCTTGACGGTACCTAACCAGAAAGCCACGGCTAACTACGTGCCAGCAGCCGCGGTAATACGTAGGTGGCAAGCGTTGTCCGGAATTATTGGGCGTAAAGCGCGCGCAGGCGGTCCTTTAAGTCTGATGTGAAAGCCCACGGCTCAACCGTGGAGGGTCA
+
CCCCCGGGGGGGGGGGGGGGGGGGGGGGGGGGGGGGGGGGGGGGGGGGGGGGGGGGGGGGGGFGGGGGGGGGGGGGGGGGGGGGGGGGGGGGGGGGGGGGGGGGGGGGGGGGGGGGGGGGGGGGGGGGGGGGGGGGGGGGGGGGGGGGGGGGGGGGGGGGGGGGGGGGGGGGGGGGGGGGGGFGGGGGGGGGGGCGGGGGGGGGGGGGGGGFGGFE8EGGGFGGCEFFGGGGGFGGGCDGGGGGECED8EGGGGC9EF*?CC>+CGF7CFFFFDGGGFF5CDBG*7CFFGFFFB)<B3)8)
@M03506:14:000000000-AKVR1:1:1101:8528:6756 1:N:0:36
CGAACTCCTACGGGAGGCAGCAGTGGGGAATCTTGCGCAATGGCCGAAAGGCTGACGCAGCGACGCCGCGTGTGGGAGGACGCCTTTCGGGGTGTAAACCACTGTTGCCCGGGACGAACTTCTGGTTTCGACCAGATTGACGGTACCGGGTGAGGGAGCACCGGCTAACTCCGTGCCAGCAGCCGCGGTAATACGGAGGGTGCGAGCGTTGTCCGGAATCATTGGGCGTAAAGGGCGCGTAGGTGGCCCGGTCAGTTCGTGGTGAAAGCGCGGGGCGCAACCCTGCGTCGGCCATTACTAC
+
CCCCCGGGGGGGGGGGGGGGGGGGGGGGGGGGGGGGGGDGGGGGGGGGGGGGGGGGGGGGGGGGGGGGGGGGGGGGGGGGGGGGGGGGGGGGGGGGGGGGGGGGGGGGGGGGGGGGGGGGGGGGGGFGGGGGDDGGGGGGGGGGGGGGDG<FFECFGGGGGGGGGGGGGGGFCFGGDEGGGGGGGGGEGCCDGGGDEECEGGGGCG8C:CEGGGCE8CEEGC@FGFFE?*?8FGCDEGGGECC++*:5;>C>CEGG+*9/:>*:<6CFFGEFCDDE)7))7;@C6>5)47>;35)****/9
@M03506:14:000000000-AKVR1:1:1101:9299:6763 1:N:0:36
CGAACTCCTACGGGAGGCAGCAGTAGGGAATATTGGACAATGGGCGCAAGCCTGATCCAGCCATGCCGCGTGAGTGATGAAGGCCTTAGGGTTGTAAAGCTCTTTCGGCGGGGAAGATAATGACGGTACCCGCAGAAGAAGCCCCGGCTAACTTCGTGCCAGCAGCCGCGGTAATACGAAGGGGGCTAGCGTTGCTCGGAATCACTGGGCGTAAAGCGCACGTAGGCGGCGTCTTAAGTCAGGGGTGAAATCCTGGAGCTCAACTCCAGAACTGCCTTTGATACTGAGATGCTTGGAGTCC
+
CCCCCGGGGGGGGGGGGGGGGGGGGGGGGGGGGGGGGGFGGGGGGGGGGGGGGGGGGGGGGGGGGGGGGGGGGGFFGGGGCDGGGGGGGGGGGGGGGGGGGGFFGGGGGEGGGGGGGGGGGGGGGGGGGGGGGGGGGGGGGGGGGGGGGEGGGGGGGGGG@FGDGGGGGCGFEGGEGGFGGGGGGGGGGGGGGGG9FEEEDGGGFCFFGGGGG5CGGGGCCCGGGEFDGGGGEGGCEC:@9:FFG75*<CGGGF9<884C696EGFGDGGG@7CFGGFGGFF4:9**6)?FA*96>?))9=
@M03506:14:000000000-AKVR1:1:1101:12559:6791 1:N:0:36
CGAACTCCTACGGGAGGCAGCAGTGGGGAATATTGCGCAATGGGCGAAAGCCTGACGCAGCGACGCCGCGTGGGGGATGACGGCCTTCGGGTTGTAAACCTCTTTCAGCAGGGACGAAGTTGACGTGTACCTGCAGAAGAAGCGCCGGCTAACTACGTGCCAGCAGCCGCGGTAATACGTAGGGCGCAAGCGTTGTCCGGAATTATTGGGCGTAAAGAGCTCGTAGGTGGCTTGTCGCGTCTGCCGTGAAAGCCCATGGCTTAACTGTGGGTCTTCGGTGGTCACGGGGTGGCTAGTGGCG
+
CCCCCCFDGGGGGGGGGGGE@AFFFCGCGGGGGGGGGGGDEGGGG@:::FFGGGGGDGECCGDGGGGGGGGGGGGGGGGGGGGGGGFFDGGGGGFC9EFGFBFGGGGFFF=B@7B:+@>FGBFGGGGG@AEFFCFE,D:FCFD**<FGEE@<FFBFGFCGGGF::CFC@D:<F<:CEGGGGDGEGGDE?EGG58E?:<?CE>FGFCCGD8EE*/;CC+;8:CEGGFGGFF=*;EC+:CCEGGG9?C*/@=CC4>FG647*27*CG7+:0*:>F**0/07*))*307CB0971)09)1/4))
@M03506:14:000000000-AKVR1:1:1101:21044:6805 1:N:0:36
CGAACTCCTACGGGAGGCAGCAGTGGGGAATATTGCGCAATGGGCGAAAGCCTGACGCAGCGACGCCGCGTGAGGGATGAAGGCCTTCGGGTTGTAAACCTCTTTCAGCAGGGACGAAGCGAAAGTGACGGTACCTGCAGAAGAAGCACCGGCCAACTACGTGCCAGCAGCCGCGGTAATACGTAGGGTGCAAGCGTTTTCCGGAATTATTGGGCGTAAAGAGCTCGTAGGCGGCTTGTCGCTTCGGCGGTGAAAACTCGGGGGTCCACCCCGAGCCTGCAGCCGATACGGGCCGACTAGC
+
CCCCCGGGGCFEGCCFEGDGGFGGEEGDFFF9FCEGGGGGGGFFFDDGEGCGGCEFFGG7FGDGGGC7FGGGC@FCEGGCCGGGGGGGGDGEGGGFCF<4<=BFGGCF?AFFCFEGDFCDCEC:+<@FFDG<@FGFGF8CFCFCCG,63@<:CFCACCGFF,,<*?CFA<CC@CF:F:*,?,4FCFG75*/3<CFDA>*;7CEE5:*+3<9:9:8E*:8*<@8A:+*/**;+8**2:8*<7:*25CEC**1*1+2*20>**2)*****30A395<5<)***0)12<<@6*)07)))))))0
@M03506:14:000000000-AKVR1:1:1101:4830:6848 1:N:0:36
CGAACTCCTACGGGAGGCAGCAGTCGGGAATTTTGGGCAATGGGCGAAAGCCTGACCCAGCAACGCCGCGTGAAGGATGAAATCCCTCGGGATGTAAACTTCGCAAGAATGGGAAGAATAAGTGGGGGACAATACCCCCCATGATGACGGTACCATTTGTAAGCTCCGGCTAACTCCGTGCCAGCAGCCGCGGTAATACGGGGGGAGCAAGCGTTGTTCGGATTTACTGGGCGTAAAGGGCGCGTAGGCGGCCACCGCAAGTCGACTGTGAAATCTCCGGGCTTAACCCGGAAAGGTCAGC
+
CCCCCGGGGGGGGGGGGGGGGGGGGGGGGGGGGGGGGGGGGGGGGGGGGGGGGGGGGGGGGGGGGGGGGGGGGGGGGGGGGGGGGGFGGGGGGGGGGGGGGGGGGGGGG9FFGGGGGGGGGGFGGGGGGGGGGGGFGGGGGGGGGGGGGGGGGGFFFFGGGGGGGGGGGGGGGGCCFGGGGGGGGGGGGGGGGGGGGGGFGGGGGGGGGGGGGA8C8E?EGGGGGFGGGGGGGEC8E?CEGGGGGCGDC=CCC=CFGFG<C+>ECCCGCCF**:>E*/>DD35:??FF0C>B357>6*7@<
@M03506:14:000000000-AKVR1:1:1101:15802:6860 1:N:0:36
CGAACTCCTACGGGAGGCAGCAATAGGGGATATTGGGCAATGGACGCAAGTCTGACCCAGCCATGCCGCGTGCAGGATGAAGGCCTTCTGGGTTGTAAACTGCTTTTATCTAGGAAGAAAACACCCATGCGTGGGGAACTGACGGTACTAGATGAATAAGCACCGGCTAACTCCGTGCCAGCAGCCGCGGTAATACGGAGGGTGCAAGCGTTGTCCGGATTTATTGGGTTTAAAGGGTGCGTAGGCGGCCCTATAAGTCAGTGGTGAAAGCCCATCGCTCAACGATGGAACGGCCATTCAT
+
CCCCCFGGGGFGGGGGGDEEGGFGGGGGGGGGGGGG<DF@FCFGECFGCGGDGGGGFEFFDFEGGGGGGGGGGGEFBFFGFGFGGGGGGGFGGGGEFCCEGGGGGGGFGG<<EEEFGGGGFGGGFFFGGGGFGGGG7CFGCCFGCFGGCGGGGGGGF9FFGFGGGGCCFGGGFGDF@FGGFCFGGFGGGGCCFGGGGGCEDGCGCFGGFG11CBC?85CAEF?ECGCCECCEG9FFGFG=C=ECCFGG*2:70+2:<=*>99>F+79FF:*8D*0:*)*19F?=*537:C6()850)/**/
@M03506:14:000000000-AKVR1:1:1101:20575:6864 1:N:0:36
CGAACTCCTACGGGAGGCAGCAGTCGGGAATTTTGCGCAATGGGCGAAAGCCTGACGCAGCAACCCCGCGTGAGGGATGAAGGCCTTCGGGTTGTAAACCTCTTTTTTCAGGGAGGAAGAAGACGGTGCGTGAGTGATGAATAAGCACCAACTAACTCCGAGCAGGCACGCGCGTTCGGAGGGGGGATGCGAGTGTTGGACGTAATGAGTGTGCGTAGAGCGCAGGCGGGTGGTTAAATAACGCGAGAGTTCAACCTTGTGGACTAAGCTGGGTATCGCCGTCCAAACCATCAGGCAAGCG
+
CCCCCGGGGCGGGGGGGGGGGGGG8FGGGGGGGG9FGGGGGGGFGGGGGG@FGGGGG7FEGGG<,8BFGGGGGGGGGGGG?FGGGG,,BFGGGGGFGGGGGGGGGG,FGGGGGG+FE8,B,,A,B++3++B+++,,:3,:,,,@,,,,,3,8>C,,7,@3*@F:,5>,,1*4**1*1**4*=**=*?*AF/1***3+**++/*/*;++0+<+++11A**<CG=/*:8*:8*:*/1+9+;++325**/)*3++020>+***+2*<9*+***0)**0+:07*)00*/**)(**(1090)).0.
@M03506:14:000000000-AKVR1:1:1101:12896:6885 1:N:0:36
CGAACTCCTACGGGAGGCAGCAGTGGGGAATTTTGGGCAATGGGCGAAAGCCTGACCCAGCAACGCCGCGTGAAGGACGAAATCCCTCTGGGATGTAAACTTCAAAAGTTGGGGAAGAAATGGTCGGGGGTAATATCCCTGGCAGATGACGGTACCCAACGTAAGCCCCGGCTAACTACGTGCCAGCAGCCGCGGTAATACGTAGGGGGCAAGCGTTGTTCGGAATTACTGGGCGTAAAGGGCGCGTCGGCGGCACGGCAAGTCGGGAGTGAAAGCCCGGGGCTCAACCCCGGAACGTCTT
+
CCCCCGGGGGGGGGGGGGGGGGGGGGGGGGGGGGGGGGGGGGGGGGGGGGGGGGGGGGGGGGGGGGGGGGGGGGGGGGGGGGGGGGGGGGGGGGGGGGGGGGGGGGGGFGGGGGGGGGGGGGGGGGGGGGGGGGGGGGGGGGGGGGGGGGGGGGGFGGGGGFGGGGFGGGGGGGGGGGGGGGGGGGGGGGGGGGG:CCGGDGF+@EGGGGGFGFE*;EGG7EEEGGG?FFGGGFGE58<FFGGGGG5)2CEGGCE<;DDD5CDGECE>CCA6D7CFC)9DDFF*/*25:779E)<)))000
@M03506:14:000000000-AKVR1:1:1101:16946:6891 1:N:0:36
CGAACTCCTACGGGAGGCAGCAGTGGGGAATCTTGGACGATGGAGGAAACTCTGATCCAGCCATGCCGCGTGAGTGATGAAGGCCTTCGGGTTGTAAAACTCTTTTGGCGGGGACGATAATGACGGTACCCGCAGAATAAGCTCCGGCTAACTTCGTGCCAGCAGCCGCGGTAATACGAGGGGGGCTAGCGTTGTTCGGAATTACTGGGCGTAAAGCGTGCGCAGGCGGCTTCTCAAGTCAGGGGTGAAAGCCCAGAGCTCAACTCTGGAATTGCCTTTGAGACTGAGTGGCTTGAGTACG
+
CCCCCGGGGGGGGGGGGGGGGGGGGGGGGGGGGGGGGGGGGGGGGGGGGGGGGGGGGGGGGGGGGGGGGGGGEGFGGGGGGGGGGGGGGGGGGGGGGGGGGGGGGGGGGGGGGGGGGGGGGGGGGGGGGGGGGGGGGGGGGGGGGGGGGGGGGGFGGGGGGGGGGGGGGGGGGGGGGGGGGGGGGGGGGGGGEGGGGGGGGGDGGGGGGGGEGEGGGGGGGGGGGGGGGGGGGGGGGGGFFGGGEG=CF9EGFFGGGFGFFCFFCFEGGC67*9DGF=C>C;@FGF4<<GF05FFF?@FFB
@M03506:14:000000000-AKVR1:1:1101:10150:6891 1:N:0:36
CGAACTCCTACGGGAGGCAGCAGTGGGGAATATTGCGCAATGGGCGGAAGCCTGACGCAGCAACGCCGCGTGGGGGATGACGGCCTTCGGGTTGTAAACCCCTTTCAGCAGGGACGAAACTGACGGTACCTGCAGAAGAAGCCCCGGCCAACTACGTGCCAGCAGCCGCGGTAATACGTAGGGGGCGAGCGTTGTCCGGATTCATTGGGCGTAAAGAGCTCGTAGGCGGTTTGGAAAGTCGGATGTGAAATCTCCAGGCTCAACCTGGAGCGGCCATTCGATACTTCTATGACTAGAGTCC
+
CCCCCGGGGGGGGGGGGGGGGGGGGGGGGGGGGGGGGDFGGGGGGGGGGGGGGGGGGGGGGGGGGGGGGGGGGGGGGGGGGGGGGGGGGGGGGGGGGGGGGGGGGGGGGGGGGGGGGGGGGFGGGGGGGGGGGGGGGGGFGGFGGDGGGDGGGFGGGFGGGGGGFCGGGGGEGGGGGG?FFGGGGGGGGGGEG8EFGGG8*;+@@ECFGFGEGGCGGGGGGG?CFGCEC:C?EGFAFFCFGGCCEC?CEGEDDFGFCFGCFFFGGFCF*7=>D<)/2=7F>FF=?FGFFGFA=*9?FFFFF
@M03506:14:000000000-AKVR1:1:1101:18679:6900 1:N:0:36
CGAACTCCTACGGGAGGCAGCAGTCGAGAATTTTTCTCAATGGGGGAAACCCTGAAGGAGCGACGCCGCGTGGAGGATGAAGGTCTTCGGGTTGTAAACTCCTGTCATTTGGGAACAAGTGCCGGTACCTAACTGCTACCGGCTCGATAGTACCAGAAGAGGAAGGGACGGCTAACTCTGTGCCAGCAGCCGCGGTAATACAGAGGTCTCAAGCGTCGTTCGGATTCATTGGGCGTAAAGGGTGTGTAGGTGGCGCCGTAAGTCGGGTGTGATATTTCGGAGCTTAACTCCGAAAGTGCAT
+
CCCCCFGGGEEGGG;FFG@@EFGGGGGGEFEGGGGGGFFGGGGGGGDGFE@FA,CC,EEFGCFGEGGEGG7FDEC@,ECEC<,BECF<BCFFC@FFGFE?FGGFGFFGFFEGGFFG@FF<<FF@FGGGFGGGGGGDFEG<FCGG+C+,,@F;FFGGG@FG7>AF@C@FFG7F<B7AFFFFCC;CF@FFFF<CEGGFEEGGDCFFCC:++0<<C@E**:1;AC=>5;F+2+<8*:C:557:FDFG:=:0+<+<CFC51<C57CFC5D:F:<:**2*0:6CG75)6+*:*)2/45)))19*1/
@M03506:14:000000000-AKVR1:1:1101:7408:6920 1:N:0:36
CGAACTCCTACGGGAGGCAGCAGTGGGGAATATTGGACAATGGGCGAAAGCCTGATCCAGCAATGCCGCGTGAGTGATGAAGGCCTTAGGGTTGTAAAGCTCTTTTACCCGGGATGATAATGACAGTACCGGGAGAATAAGCCCCGGCTAACTCCGTGCCAGCAGCCGCGGTAATACGGAGGGGGCTAGCGTTGTTCGGAATTACTGGGCGTAAAGCGTACGTAGGCGGCTTTGTAAGTTAGAGGTGAAAGCCCGGGGCTCAACTCCGGAATTGCCTTTAAGACTGCTTCGCTTGAATCAT
+
CCCCCGGGGGGGGGGGGGGGGGGGGGGGGGGGGGGGGGGGGGGGGGGGGGGGGGGGGGGGGGGGGGGGGGGGGGGGGGGGGGGGGGGGGGGGGGGGGGGGGGGGGGGGGGGGGGGGGGGGGGGGGGGGGGGGGGGGGGGGGGGGGGGGGGGGGGGGGGGGGGGGGGGGDGGGGGGGGGGGGGGGGGGGGGGGGDGGGGGEGGGGGGGGGGGGGEFGGGGGGGGGGGGGGGGGCF9F7CGGGGGGGFGGGCCFC5>DE>C3CCGGDDFGG:C@DCCCF=F:7BFF+)*96C74:7>F:???1
@M03506:14:000000000-AKVR1:1:1101:3313:6923 1:N:0:36
CGAACTCCTACGGGAGGCAGCAGTGGGGAATATTGCACAATGGGCGAAAGCCTGATGCAGCGACGCCGCGTGAGGGATGACGGCCTTCGGGTTGTAAACCTCTTTCAGCAGGGAAGAAGCGCAAGTGACGGTACCTGCAGAAGAAGCACCGGCTAACTACGTGCCAGCAGCCGCGGTAATACGTAGGGTGCGAGCGTTGTCCGGAATTATTGGGCGTAAAGAGCTCGTAGGCGGTCTGTCACGTCGGATGTGAAAGCCCGGGGCTTAACTCCGGGTCTGCATTCGATACGGGCAGACTAGG
+
CCCCCGGGGGGGGGGGGGGGGGGGGGGGDGFGGGFGGGGGGGGGGGGGGGGGGGGGGGGGGDGGGGGGGGGGGGGGGGGGGGGGGGGGGGGGGGGGGGGGGGGGGGGGGGGGGGDGGGGGGGGGGGGGGGGGGGGGFFFGFGGGGGGGGGGGGGGGGGGGGGGGGGGGG7FGGGEGFEGGGGGCC:FEGDGGGGGGGGGGGGGECE8ECFG7C8C>EEEGGGG6+<EGGFGGGGGGGFDGGGGGGGEGDEGFDFGGGFCDGCDGGFCDGGGFGG):<@FD>FFGD4C56*.7B).)79BF)
@M03506:14:000000000-AKVR1:1:1101:19820:6940 1:N:0:36
CGAACTCCTACGGGAGGCAGCAGTGGGGAATATTGGACAATGGACGAAAGTCTGATCCAGCCACGCCGCGTGAGTGATGAAGGCCTTCGGGTCGTAAAGCTCTGTGGGGAGGGACGAACCGCCGATGGCTCATACCCATCGGCATGACGGTACCTCCTTAGCAAGCACCGGCTAACTTCGTGCCAGCAGCCGCGGTAATACGAAGGGTGCAAACGTTGCTCGGAATTATTGGGCGCAAAGCGCACGTAGGCGGCTATCTAAGTCGGATGTGAAATCCCTCGGCTTAACCAAGGAAGTGCAC
+
CCCCCGGGG9FGGGGGGGGGGGGGGGGGGGGGGGDFGGGGGGGGGGGGGGGGGGGGGGGGGFGGGGGGGGFFGGGGGGFGGGGGGGFFGGGGGGGGGGGFFGGGEFGGGGGCGGFGGGGGGGGGGGGGFGFGGGGGGGGGGGGGGGGGGGGGGFGGGGGGFGACGGGGGGDEGGGGGGGGGGGGGGGGGGGGGGGGGGGGGGGGDEGFC5CCEFCFFGECGEEE>F?FGGGGD5CGGDGCGGGG5=***=CCDCCDC677FGFGG::CG7C67*:<46FG<3>55):939@<FFFF6??F=
@M03506:14:000000000-AKVR1:1:1101:7671:6951 1:N:0:36
CGAACTCCTACGGGAGGCAGCAGTGGGGAATATTGCGCAATGGGCGGAAGCCTGACGCAGCGACGCCGCGTGGGGGATGACGGCCTTCGGGTTGTAAACCTCTTTCGCTATCGACGAAGCCCCTTCGGGGGTGACGGTAGGTAGAGAAGAAGCACCGGCCAACTACGTGCCAGCAGCCGCGGTAATACGTAGGGTGCGAGCGTTGTCCGGAATTATTGGGCGTAAAGAGCTCGTAGGCGGTGTGTCACGTCGATCGTGAAAACTTGGGGCTTAACTCTGAGCTTGCGGTCGATACGGGCAT
+
CCCCCGGGGGGGGGGGGGGGGGGGGGGGGGGGGGFGGGGGGGGGGGGGGGGGGGGGGGFGGGGGGGGGGGFGGGGGGGGGGGGGGGGGGGGGGGGGGGGGGGGGGGGGGGGGGGGGGGGGCGGGGGGGGGGGEGGGGGGGGGGGDFGGGGGGGGGGGGGGGFGGGGGGGGGGGGGGGGGGGGGDEGGGGGGGGGGGGGGGGGEEGGGGGGCEF?CCGGGFFDEEECGGGGFFGGGGGFGGEGEGG::FEFGGGC=<2<9CGFG??DFGG355*::AC@G>FF???FDDFGEBFFFFFFB><
@M03506:14:000000000-AKVR1:1:1101:10574:6977 1:N:0:36
CGAACTCCTACGGGAGGCAGCAGTGGGGAATATTGGACAATGGGGGAAACCCTGATCCAGCAATGCCGCGTGAGTGATGAAGGCCTTAGGGTTGTAAAGCTCTTTTACCCGGGAAGATAATGACTGTACCGGGAGAATAAGCCCCGGCTAACTCCGTGCCAGCAGCCGCGGTAATACGGAGGGGGCTAGCGTTGTTCGGAATTACTGGGCGTAAAGCGCACGTAGGCGGCTTTGTAAGTTAGAGGTGAAAGCCCGGGGCTCAACTCCGGACTTGCCTTTAAGACTGCATCGCTGGAATTGG
+
CCCCCGGGGGGGGGGGGGGGGGGGGGGGGFGGGGG?FGGGGGGGGGGGGGGGGGGGGGGGGGGGGGGGGGGGGGGGGGGGGGGGGGGGFFGGGGGGGGGGGGGGGGGGGGDGGGGGGGGGGGGGGGGFEFCGGGGCGGGGGGGGGGGGGGGGGF@@FECFDGGGGGGDGEGGGGGGGGGEGGCFGGGGGGGFGGGGGGGD;EFGGGGGGGGGGE5CGEGGEC=C>>CGCE=*<CFGGCFC+9<C=<EF?E7AGGGDE3)9=FFFFDCDCD*777FCCFF>>?=E7)094>@1.)87:=?F)
@M03506:14:000000000-AKVR1:1:1101:20793:7012 1:N:0:36
CGAACTCCTACGGGAGGCAGCAGTAGGGAATATTGCACAATGGAGGAAACTCTGATGCAGCGACGCCGCGTGAGTGACGAAGGCCTTCGGGTTGTAAAGCTCTGTTCTCAGGGAAAAAGAAAGTGATTGTACCTGAGAAGAAAGGACCGGCTAACTTCGTGCCCGCAGCCGCGGTAAGACGAGGGGTCCAAGCGTTGTTCGGAATTATTGGGCGTAAAGCGGGTGTAGGTGGCTCTGTAAGTCAGGAGTGAAAGCCCCGAGCTTAACTTGGGAAGTGCTATTGATACTGCAGAGCTTGAGT
+
CCCCCGGGF<FGGECEGGEFGGGFGGGGGGGGGGGGCGGFFFGEFCC<EEFGGG9FDGFDFGDGGGGGGGGGGGGGGGGGGDGGCEFGGGDEFEFG<?AFFFGGGFGGEFGFGGGFGGEG8<BEFDE?FFGGGGGEFDFD,>,BAAFCFCFCFFGFGGGGCFC,@FGGGGGGG:FCGGFGGCEDEGGEEFFF<*4=CEFGGGECFFGCFCF888C8CCFDC5*28*+29C65CCFGGFGCCGGGF*+1A*++:?FFC<DG5*/<+:C>+*+)/07E4@D*0=BCG6DF5:F7F34*0576/
@M03506:14:000000000-AKVR1:1:1101:18519:7022 1:N:0:36
CGAACTCCTACGGGAGGCAGCAGTGGGGAATATTGCACAATGGGCGCGAGCCTGATGCAGCGACGCCGCGTGAGAGACGACGGCCTTCGGGTTGTAAACCTCTTTCAGCACAGACGAAGCGCAAGTGACGGTATGTGCAGAAGAAGGACCGGCCAACTACGTGCCAGCAGCCGCGGTAATACGTAGGGTCCGAGCGTTGTCCGGAATTACTGGGCGTAAAGAGCTCGTAGGTGGTTTGTCGCGTTGTTCGTGAAAACTCACAACTCAATTGTGGGCGTGCGGGCGATACGGGCAGACTGGG
+
CCCCCGGGGGGGGGGGGGGGGGGGGGGGGGGGGGGGGGGGGGGGGGGGGGGGGGGGGGGGGGGGGGGGGGGGGGGGGGGGGGGGGGGGGGGGGGGGGGGGGGGGGGGGGGGFDGGGGGGGGGGGGGGGGGGGGGGGGGFGGGGFFGGFGGGGGGCGGGGGEGFGGGGG:CFGEGEGGGCFFFFCGGE>FEGGEEGG>EEGFGGGGGGG@CDCFGGGGDGCCGGECCCCCFGCFFECFGC:EFCCCE7DCCEGGGFFFFCCGCCEGFCD?>9/27D*5@GDG:EGG)9;>GEB>3@5>@FF5
@M03506:14:000000000-AKVR1:1:1101:10038:7048 1:N:0:36
CGAACTCCTACGGGAGGCAGCAGTGGGGAACATTGGGCAATGGGCGAAAGCCTGGCCCAGCCACGCCGCGTGAGTGATGAAGGCCTTCGGGTCGTAAAGCTCTGTGGGGAGGGACGAATAAGTCCGGTGCTAATATCACCGGGCCCTGACGGTACCTCCTTAGCAAGCACCGGCTAACCATGTGCCAGCAGCCGCGGTAATACATGGGGTGCACACGTTGCTCGGAATTATTGGGCGTACAGCGCACGTAGGCGGGCCGTTAAGTCGGATGTGAAATCCCTCGCCTCAACCGAAGAAGGCC
+
CCCCCGGGGGGGGGGGGGGGGGGFFFGGGGGGGGEF8EFGGGFFGGEGGGGGGGGGGGGGGGGGGGGEDDGGGGFFGGGGGGGGFGGGGGGAEFFFCBFEEGGDFFFGGEFEGGGE>FGGGFGGGGGGGEGGGE=FEFGGGGGGGGGG7FGDFCFF@FFFG9FGGFFG,@CFGDGG?FGGFGG9<:,+*+4=:CCEE*/*AF?+9@*8EEEGF+<@ECCFE0<8EC*/<<+<29E=E:/**067CEGDF6=C*/7):07)22*2<CEDC7*9:C>E>6*29:)*17CF3*.4))))00))0
@M03506:14:000000000-AKVR1:1:1101:19477:7052 1:N:0:36
CGAACTCCTACGGGAGGCAGCAGTGGGGAATTGTTCGCAATGGGCGCAAGCCTGACGACGCAACGCCGCGTGGAGGATGAAGGTCTTCGGATTGTAAACTCCTGTTGCCCGGGACGAAACGCTCTGACCTAACACGTCGGAGCTTGACGGTACCGGGTGAGGAAGCCCCGGCTAACTCTGTGCCAGCAGCCGCGGTAATACAGAGGGGGCAAGCGTTGTTCGGAATTACTGGGCGTAAAGGGCGCGTAGGCGGCCTTCTAAGTCGAACGTGAAATCCCTGGGCCCAACCCGGGAACTGCGT
+
CCCCCGGGG9FGGGDEEGGGGGGGGGGGFGGGGGGGGGGEGFGFGGGGGGGGGGGGEFGGGGGGFGGGGGEGGEGGEFGGFGGGGGGGGGDGGGGGGGGGGGGGGFGGGGGGGGGGGEEGGGGGGFFEFGFGGFGGGGEFGGGGGGCEBFGDEGGGGGEGGGGGGFGGGDGGGGGGGFFFEGGGGGGGGGGGGEGE>>CEF+A?ECCGGGGGFCEECEEFFCEGGGCGGF+A*AEE5EGGDCGEEGGDEEGGDEG5+9C7+<*AECFDGGG)97*:7?*6C)5/17*83C500775<@FE0
@M03506:14:000000000-AKVR1:1:1101:15296:7073 1:N:0:36
CGAACTCCTACGGGAGGCAGCAGTGGGGAATATTGGACAATGGGCGAAAGCCTGATCCAGCAACGCCGCGTGGGTGATGAAGGCCTTAGGGTTGTAAAGCTCTTTTACCCGGGATGATAATGACAGTACCGGGAGAATAAGCCCCGGCTAACTCCGTGCCAGCAGCCGCGGTAATACGGAGGGGGCTAGCGTTGTTCGGAATTACTGGGCGTAAAGCGCGCGTAGGCGGCTTTGTAAGTTAGAGGTGGAAGCCCAGAGCTCAACTCTGGAATTGCCTTTAAGACTGCATCGCTAGAATCAT
+
CCCCCGGGGGGGGGGGGGGGGGGGGGGGGGGGGGGGGGGGGGGGGGGGGGGGGGGGGGGGGGGGGGGGGGGGGGFFGGGGGGGGGGGGGGGGGGGGGGGGGGGGGGGGGGGGGGGGGGGGGGGGGGGGGGGGGGGGGGGGGGGGGGGGGGGGGGGGGGGGGGGGGGGGGGGGGGGGGGGGCFGGGGG>GGGFGGGGGGGEGGGGGGGGGGGGGGGGGGGGGGGGGGGGGGECFEFFFGD?FGCFGGGGGGFFGCGF*8>DFGFGGFGGFCF?DGFGG?GGFF=FGFFFAC>?F3>=FFFF4
@M03506:14:000000000-AKVR1:1:1101:5892:7075 1:N:0:36
CGAACTCCTACGGGAGGCAGCAGTGGGGGATATTGCGCAATGGGCGAAAGCCTGACGCAGCGACGCCGCGTGGGTGATGAAGGCCTTCGGGTCGTAAAGCCCTGTCGAAGGGGACGAAACGGTTACGACCTAACACGTCGTGACCCTGACGGTACCCTTAAAGGAAGCACCGGCTAACTCCGTGCCAGCAGCCGCGGTAATACGGAGGGTGCGAGCGTGGTTCGGAATCACTGGGCGTAAAGGGCGTGGAGGCGGTCCGCGAAGGCTTATGGGAAAGCCCGGGGCCCACCGCCGGAAGGGG
+
CCCCCGGEFFFGGGGGEGEGFGGGGGGCGEGGGCFGCCGGGGGGGGGGEGFGFFGGGGGGGGGGGGGEGGCFGEFGCGGGGGGFD@DFGG@GGGEFFGGGCFGGGGGFFEFGGEGGGDBC>C@BFGGGEGEFGGGGGGGGGGGGGEGGGGGCGGD9FF72CFCGGGCECGDGG>C*CB,2C7C8;1AC58FGGG>>EEGCF?+;>ECEECEC:8C5EE**28@EC8CCC+0+<CDFGG3=5+?E*:15**:5*:E):)99**)**13*020)***:7)2*9)857)1)4C397;5:3>58.
@M03506:14:000000000-AKVR1:1:1101:22677:7088 1:N:0:36
CGAACTCCTACGGGAGGCAGCAGTGGGGAATTGTTCGCAATGGGCGCAAGCCTGACGACGCAACGCCGCGTGTGGGAGGACGCCTTTCGGGGTGTAAACCACTGTTGCCCGGGACGAACTTCTGGTTTCGACCAGATTGACGGTACCGGGTGAGGAAGCACCGGCTAACTTCGTGCCAGCAGCCGCGGTAATACGAAGGGGGCTAGCGTTGCTCGGAATCACTGGGCGTAAAGGGTGCGTAGGCGGGTCTTTAAGTCAGGGGTGAAATCCTGGAGCTCAACTCAAGAACTGCCTTTGATAC
+
CCCCCGGGGGGGGGGGGGGGGGGFGGGGGGGGGGGGGGGGGGFGGGGGDGGGGGGGFGGGGGGGGGGGGG:CFGGGGGGGGGGGGGGFGGGGGGGGFGGGGGGGGGGGGGGGGGGGGGGGGGGGGFFGGGGGGGGGGDDGGCFGGGGGGGGGGGGGGGGGGGGEGGGFGGGGGGGGEGGGGGGGGGGGGGGGGGFFGGGGGGGGGGGGGGGGFGGGGCFGGGGGGGGGG5EGGGGGGGGEDGGGGGGGEFEFF?FGCFF5EDCGGFGGCCFFC2>FF6CDFFB++0753CF2?FFF4@@66
@M03506:14:000000000-AKVR1:1:1101:16765:7095 1:N:0:36
CGAACTCCTACGGGAGGCAGCAGTCGAGAATTTTTCTCAATGGGGGAAACCCTGAAGGAGCGACGCCGCGTGGAGGATGAAGGCTTTCGGGTTGTAAACTCCTGTCATTTGGGAACAAGGTGCGACGGATTAACTGCCGTTGTATTGATAGTACCAGAAGAGGAAGAGACGGCTAACTCTGTGCCAGCAGCCGCGGTAATACAGAGGTCTCAAGCGTTGTTCGGATTCATTGGGCGTAAAGGGTGCGTAGGTGGCGCTGTAAGTCGGGTGTGAAATTTCGGAGCTTAACTCCGAAACTGCA
+
CCCCCGGGGGGGGGGGGGGGGGGGGGGGFGGGGGGGDGGGGGGGGGGGGGGGGGFGGGGGGGGGGGGGGGGGDFGGFGGGGGGGGGGGGGGGGGGGGGGGGGGGGGGGGGGGGGGGGGGGGGGGGGGGGGGFGGGGGGGGGGGGGGGGGGGGGGGGG>EFGGGGGGFGGGGGGGGGGGGGGGGGFGGGGGGGGGGGGGGGFGGGGGGGGGGGG?FGEGGEGGDGEGGGGGFGGGGGGGGFFGDGGGGDEGGGGGFGGFGGDAFGGGGGGGGFGFGFGFGGGBFGG?FFAFF?F>.75BFF9
@M03506:14:000000000-AKVR1:1:1101:8410:7099 1:N:0:36
CGAACTCCTACGGGAGGCAGCAGTAGGGAATCTTGCGCAATGGGGGAAACCCTGACGCAGCGACGCCGCGTGCGGGATGAAGGCCTTCGGGTTGTAAACCGCTTTCAGCAGGGACGAAATTGACGGTACCTGCAGAAGAAGGCCCGGCCAACTACGTGCCAGCAGCCGCGGTAATACGTAGGGGCCAAGCGTTGTCCGGATTTATTGGGCGTAAAGAGCTCGTAGGCGGTTCGGTAAGTCAGCTGTGAAATCTCCACGCTCAACGAGGAGGGGTCAGCTGATACTGCCGTGACTTGAGTCT
+
CCCCCGGGCFECGG;:FGGGEFGE@C<,EEFFEG<CF7+@;EFGGCC7,@CFFFC<@C:@:FFGGG:=+7@CCGGGD@FGGFGF8FCED7:FF:CF5,EF@FGGGD,,?DGDGDF:>C:<9FCGGE:B7=FFGGE;,,,@FFF:CFC@7FGG,CF:BFGGGF@F<FCEGE7<*<CFG:F,<BC58?5/8CCG88/9AEGDG*++0<9<C*:E88CEFDCFGDGGFGF*:E:C:CEG=CFGGGD9FGGF+3CFDDCCGED**7=CE*1C=DE339>**)202=FD74:04>51)9@?*9/*/
@M03506:14:000000000-AKVR1:1:1101:10783:7106 1:N:0:36
CGAACTCCTACGGGAGGCAGCAGTGGGGAATATTGGACAATGGGCGAAAGCCTGATCCAGCAATGCCGCGTGAGTGATGAAGGCCTTAGGGTTGTAAAGCTCTTTTACCCGGGATGATAATGACAGTACCGGGAGAATAAGCCCCGGCTAACTCCGTGCCAGCAGCCGCGGTAATACGGAGGGGGCTAGCGTTGTTCGGAATTACTGGGCGTAAAGCGTACGTAGGCGGTGACTCAAGTCAGAGGTGAAAGCCCGGGGCTCAACTCCGGAATTGCCTTTGAAACTAGGTCGCTTGAACGTC
+
CCCCCGGGGGGGGGGGGGGGGGGGGGGGEGGGGGGGGGGGGGGGGGGGGGGGGGGGGGGGGGGGGGGGGGGGGGGGGGGGGGGGGGGGGGGGGGGGGGGGGGGGGGGGGGGGGGGGGGGGGGGGGGGGGGGGGGGGGFFGGGGGGGGGGGGGGGGGGGGGGGGGGGGGGGGDEFGGFGGGGGGGGGGGGGGEGGGGGGGGGGGGGGGGGGGGE>FGGGGGEGGFEEGGGGGGGGFFFGGGGGFGGGGGFFGGCEEDEFGCF?FGEFFGGG5)9=DGGFCC7=@C?=C6<CEFF>FFFFF50
@M03506:14:000000000-AKVR1:1:1101:26873:7116 1:N:0:36
CGAACTCCTACGGGAGGCAGCAGTGGGGAATTTTGCGCAATGGGCGAAAGCCTGACGCAGCAACGCCGCGTGGAGGATGAAGGTCTTTGGATCGTAAACTCCTGTCAGCAGGGAAAAAGCAAGCCGGCCTAATACGCCGGTGAGTTGATTGTACCTGCAGAGGAAGCCCCGGCTAACTCTGTGCCATCAGCCGCGGTAATACAGAGGGGGCAAGCGTTATTCGGAATTATTGGGCGTAAAGGGCGCGTAGGCGGCTTGGCAAGTGGAAGGTGAAATCCCTCGCCTTAACCGAGGAACGGCC
+
BCCCCGGFEECFCECF:,FCEGGGAFFEGDGGG9E9CFGCEGFA<FBC@:FGG88FC@F:FGFG@FE:+C+@@=AFG<BFDGFFEEFGGGG9FCEFGCFDFFG8FF9FFGD+:FE@FD+,BAFG=>C++BFDEAFGGC:GGGGFB@;DC@AFGGGGGF:FGF@DFGGG<C@**4<FC;F9<FDF9F,5<C<+<7::1C89;CCFFG5C5EEG58;E**2*<+2;***3:C+0<5***2/1:<=C5*2/*/:+)*/):>3C6+>+<694C<CF>C*2?677*7)117*79C>(;3)<).)85
@M03506:14:000000000-AKVR1:1:1101:4102:7133 1:N:0:36
CGAACTCCTACGGGAGGCAGCAGTGGGGAATATTGGACAATGGGCGAAAGCCTGATCCAGCAATGCCGCGTGAGTGATGAAGGCCTTAGGGTTGTAAAGCTCTTTTACCCGGGATGATAATGACAGTACCGGGAGAATAAGCTCCGGCTAACTCCGTGCCAGCAGCCGCGGTAATACGGAGGGAGCTAGCGTTGTTCGGAATTACTGGGCGTAAAGCGCGCGTAGGCGGCTTTGTAAGTTAGAGGTGAAAGCCCGGGGCTCAACCCCGGAACTGCCTTTAAGACTGCATCGCTAGAATCCA
+
CCCCCGGGGGGGGGGGGGGGGGGGGGGGGGGGGGGGGGGGGGGGGGGGGGGGGGGGGGGGGGGGGGGGGGGGGGGGGGGGGGGGGGGGGGGGGGGGGGGGGGGGGGGGGGGGGGGGGGGGGGGGGGGFFFEGGGGEGGGCAFDFGGGGGGGGFGGGGGGGGGGGFGGGGGGE@FGGGGEEGCF>@FF9CF@=<FGFGDCEEGGGGCFGFCGGDCGGGG5EGGGGGDECEDEE?CEFFFGG:ACFCFGGFEFFCCEG*>DDGGC?:D7CEDEBDGGD497:C=4<C?FF<GE<5:>F=FF6*
@M03506:14:000000000-AKVR1:1:1101:5257:7138 1:N:0:36
CGAACTCCTACGGGAGGCAGCAGTAGGGAATCTTGCGCAATGGGGGAAACCCTGACGCAGCGACGCCGCGTGCGGGATGAAGGCCTTCGGGTCGTAAACCGCTTTCAGCAGGGACGAAATTGACGGTACCTGCAGAAGAAGGCCCGGCCAACTACGTGCCAGCAGCCGCGGTGATACGTAGGGGTCTAGCGTTGTCCGGAATTATTGGGCGTAAAGAGCTCGTAGGCGGTTCGGCAAGCCGGAGGTGAAATCTCCACGCTTAACGTGGAGGGGCCATGCTAAACTGCCGTGACTCGAGTCC
+
CCCCCGGGGGGGGGGGGG@@FGGGGGGGGGGEFGDGGGGGGGGGGGDGDFGGGGFGDGDGDEGGGGGGGGGGGGGGGGGGGGGGGGGGGGGGGEGFGGGGCFGGGGGFGDAGGFFGCFGEEGGFGDGGGGGGGGG9,3:BDGFFGGGGGGGGGGGGGGGGGBFGFGGDGEEGGFGGGFE+;EEGC5FFC9E?5CG+<>E5::6@7AFGCGDGGDGGF*ACFEGDC*<?C>EEEGG*:E**:5=**:5*@+CECFFF=57DCEGFGGGG:DE:)>)27)9**1*<9*9?>GE07=F7)8*59
@M03506:14:000000000-AKVR1:1:1101:3482:7155 1:N:0:36
CGAACTCCTACGGGAGGCAGCAGTGGGGAATCTTGCACAATGGGCGAAAGCCTGATGCAGCAATGCCGCGTGAGTGATGAAGGCCTTCGGGTTGTAAATCTCTGTCGGCTGGGAAAAACGGGTCAACGTCTAATAAACGTTGGCAGTGATGGTACCAGCAAAGGAAGAGGCGGCTAACTCTGTGCCAGCAGCCGCGGTAATACAGAGGCCTCGAGCGTTGTTCGGAATTACTGGGCGTAAAGGGGATGTAGGTGGTGGCGTAAGTCAGATGTGAAAGCCCTGGGCTTAACCCGGGAAGTGG
+
CCCCCFGGGGGGGGGGGGGGGGGGGGGGGGGGGGGGGGGGGGGGGGGGGGGGGGGGGGGGGGGGGFFGGGCGGGGFGGGGGFGGGGGGGGGFEGGGGGGGGFFGGGGGGGGGGGGGGGEGGGGGGGFGFGGGGFGGGAF>AFG8CFCDGGGGGFGGGGGFFFGGGGGGGFCFGDGGGGGFGFEGGGFGFGGG:FEGGGGGGGGGGGGGGFGG58C>E=?EGC+AECEGGFFGGCFFECDGG?75CE5C<FGGFGG38BFDGDGFFFD:CFF?DFFEG57*>FFFFF4/677(830)7@FF*
@M03506:14:000000000-AKVR1:1:1101:9376:7156 1:N:0:36
TGAACTCCTACGGGAGGCAGCAGTGGGGAATATTGGACAATGGGGGCAACCCTGATCCAGCAATGCCGCGTGGGTGATGAAGGCCTTCGGGTTGTAAAGCTCTTTTGGCGGGGACGATGATGTCGGTACCCGCAGAATAAGCCCCGGCTAACTTCGTGCCAGCAGCCGCGGTAAGACGAAGGGGGCTAGCGTTGTTCGGAATTACTGGGCGTAAAGCGCGTGTAGGCGGTTGTCCAAGTTGGATGTGAAAGCCTTGGGCTCACCTCAAGAAATGCATTCAGGATGGGATGCCTAGAGGACC
+
CCCCCGGGGGGGGGGGGGGGGGGGGGGGGGGGGGGGGGGGGGGGGGGGGGGGGGGGGGGGGGGGGGGGGGGGGGFGGGGGGGGGGGGGGGGGGGGGGGGGGGGGGGGGGGGGGGGGGGGGGGGGGGGGGGGGGGGGGGGGGGFGFEGGGGGGGGGGGGGGGGGGFGGGGGGEGGGGGGCEGGGGGGGGGGGCEGEGGGGGGGGGGGGGGGGEGGGGFGGGGGGGGGGGGGGGG7CFFFCFFECGFCFGGFFFGF+*+.*2*<*1+/6*30C)*02::87:C?)++07745),185*95535
@M03506:14:000000000-AKVR1:1:1101:22114:7179 1:N:0:36
CGAACTCCTACGGGAGGCAGCAGTGGGGAATTGTTCGCAATGGGCGCAAGCCTGACGACGCAACGCCGCGTGGAGGATGAAGATCTTCGGGTCGTAAACTCCTTTCGATCGAGACGAACAGCCTCTGGGTGAACAATCCGGAGGTCTGACGGTACCGAGAGAAGAAGCCCCGGCTAACTCCGTGCCAGCAGCCGCGGTAATACGGGGGGGGCAAGCGTTGTTCGGAATTAATGGGCGTAAAGGGCGCGTAGGCGGCCAACTAAGTCAGACGGTAAATCCCCCGTCTTTACCGGGGAACTTC
+
CCCCC,;CF<FGGGDCGGGGGGGADFGGGGGGGGGGGEGDGGGGFGGEEGGGFGFGGGG7FGGGGDGGGEEDEGGGGGCFGCD?FEEFFEDGECFGEFCBFGGG9F@FFGGG@FGGGGGGGCFGGC8CEGGFGGGGG<33>CC76@F:F<C@FFGGFG@CGGF7CC:<AFG*C7<@7FE,FE@1FC<+4<BF7E?>EEEG?FGCEECE5EDEC*;*2;CE8CEEGE5*2+2+3ACDGG5CGF+5:*778*:5*:=9*)**2CC+0*+*+7*)***20*29*0.*209*6*9(7)5)0.)**
@M03506:14:000000000-AKVR1:1:1101:11377:7182 1:N:0:36
CGAACTCCTACGGGAGGCAGCAGTGGGGAATATTGCACAATGGGCGCAAGCCTGATGCAGCGACGCCGCGTGAGGGATGACGGCCTTCGGGTTGTAAACCTCTTTCAGTACAGACGAAGCGTAAGTGACGGTATGTACAGAAGAAGCACTGGCCAACTACGTGCCAGCAGCCGCGGTAATACGTAGGGTGCGAGCGTTGTCCGGAATTACTGGGCGTAAAGAGCTCGTAGGTGGTTTGTCGCGTTGTTCGTGAAAACCGGAGGCTTAACCTCTGGCGTGCGGGCGGTACGGGCAGACTTGG
+
CCCCCGGGGGGGGGGGGGGGGGGGGGGGGGGGGGGGGGGGGGGGGGGGGGGGGGGGGGGGGGGGGGGGGGGGGGGGGGGGGGGGGGGGGGGGGGGGGGGGGGGGGGGGGGGGGGGGGGGGGDGGGGGGGGGEGGGGGGGGGGGGGGFGGGGGGGGGGGGGGGFFGGGGFGGGGGGG:FFGGGGEFFGGFGGEGGCEEGGGGGGGGGGGGGGGGGGGEE85A@CGGGG8CFGGCGG=FCC<C=E:EG5<:E756A9:EBGGGGD5CFGGGFFFCFGCC./1>>EEE)1),*79)05)))9?)
@M03506:14:000000000-AKVR1:1:1101:26135:7212 1:N:0:36
CGAACTCCTACGGGAGGCAGCAGTGGGGAATTTTGCGCAATGGGCGAAAGCCTGACGCAGCAATGCCGCGTGAAGGAGGAAATCCCTTGGGATGTAAACTTCGTAAGTGTGGGAAGAACACAATGACGGTACCACACGTAAGCCCCGGCTAACTCCGTGCCAGCAGCCGCGGTAATACGGGGGGGGCAAGCGTTGTTCGGAATTACTGGGCGTAAAGGGCGCGTAGGCGGCTTTTCAAGCCGTGCGTGAACACTCCAGGCGTAACCTGGAAGGGTCCTTGGGGAATGGTAGTCTAGGGGCG
+
9CCCCCFGGGGGGGGCGGG7@EGGGGFCBFD@F,CCFGGGGG@,@:7@FCFGF,CA,6C7FGGAFEFEGD:BCFGGG,,BFGGGEFG,BECGFG8EFE9AF,C<BBFFG9B7?8FFGFGCGFDA,CE=CFE:?AC,=C>FCFE=DGE<7FEFGGG7CFFECC7FCFGFG*1<CFEFFF7C<<*CEE5>FGGGGGG*;@5C5EFFGCCEF>FE:?C*+0;C*8:C5?E?>>GGG6<+<9>+/*/::E7C**++290*<773**9C5;+0**+./1*0*1:0*).**)0).**-/****)).0
@M03506:14:000000000-AKVR1:1:1101:13030:7214 1:N:0:36
CGAACTCCTACGGGAGGCAGCAGTGGGGAATTGTTCGCAATGGGCGCAAGCCTGACGACGCAACGCCGCGTGGAGGATGAAGACCTTCGGGTCGCAAACTCCTTTCGATCGAGACGAATGGCTTCCGGGTGAACAATCCGGGAGAATGACGGTACCGAGAGAAGAAGCCCCGGCTAACTCCGTGCCAGCAGCCGCGGTAATACGGGGGGGGCAAGCGTCGTTCGGAATTACTGGGCGTAAAGGGCTCGTAGGCGGCCAACTAAGTCAGACGTGAAATCCCTCGGCTTAACCGGGGAACTGC
+
CCCCCGGGGGGGGGGGGGGGDGGGGGGGGGGGGGGGGGGGGGGGGGGGGGGGGGGGGGGGGGGGGGGGGGGGGGGGGGGGGGGGGGGGGGGGGGGGGGGGGGGGGGGGDGGGGGGGGGGGGGGGGGGGGGGGGGGGGGGGGGGGGGGGGGGGGGGGGGGGGGGGGGGGGGGDGGGGGGGGGGFGGGGGGGGGGGGGGGCEFGGGGGGGGGGGGGGGGCGGEGGGGGEGGFGGGGGGG=D5AF:ECCFG8EGGGDGGE>DC?66?EFCFE<=FG:*<F?FD4>DG*55?2C99>EF3B@FF4
@M03506:14:000000000-AKVR1:1:1101:25307:7221 1:N:0:36
CGAACTCCTACGGGAGGCAGCAGTGGGGAATTGTTCGCAATGGGCGCAAGCCTGACGACGCAACGCCGCGTGGAGGATGAAGATCTTCGGGTTGTAAACTCCTTTCGATCGAGACGAATGGCCCTTGGGCTAACATCCTGAGGGAGTGACGGTACCGAGAGAAGAAGCCCCGGCTAACTCCGTGCCAGCAGCCGCGGTAATACGGGGGGGGCAAGCGTTGTTCGGAATCACTGGGCGTAAAGGGCTCGTAGGCGGCCCACTAAGTCATACGTGAAATCCCTCGGGTTAACCGGGGGACTGC
+
CCCCCGGGGGGGGGGGGGGGGGGGFGGGGEGGGGGGGGGGGGGCDGGGGGGGGGGGGGG>FEGGGGGGGG@EGGGGGGGGGGFAEEFGGGGGGGGGGGGEGGGGGGGG9FGGGGGGGGGGDFFGGGDFGFGGGGGGFFGGGCG7>:FGGGGGGGGAEEEBCFGFGGF7:FECGGGGEGCDFG:1<FF8*?C7CC7*:?E5CFGGGGDGGG5ECGGGGCEGGG9CGEC5+0<++08/>ECGC?GGGF59C/7:4=57*)**2<76<*<:F>CF**1<7*700)8**07)6*/13>@:5>)))
@M03506:14:000000000-AKVR1:1:1101:8098:7221 1:N:0:36
CGAACTCCTACGGGAGGCAGCAGTGGGGAATATTGCACAATGGGCGCAAGCCTGATGCAGCCATGCCGCGTGTATGAAGAAGGCCTTCGGGTTGTAAAGTACTTTCAGCGAGGAGGAAGGCGTTGTGGTTAATAACCGCAACGATTGACGTTACTCGCAGAAGAAGCACCGGCTAACTCTGTGCCAGCAGCCGCGGTAATACAGAGGGTGCGAGCGTTAATCGGAATTACTGGGCGTAAAGCGCACGTAGTCGGCTTTGCAAGTCGGGTGTGAAATGCCCGGGCTCAACCTGGGAACTGCA
+
CCCCCFFGGGGGGGGDEGGGGGGGGGGGGGGGGGGGGGGGGGCGGGGGEGGGGFGGGGGGGF@GGGGGGGFFFGGGGGGGGGGGGGGGGGGGGGG9DGGGGGCFCGGGGGGGGFGGCCFG?C=BFGGGGFCGCGCFF@FFGGGGGGFGGGFGG>FCGDGGGGEFFFGGGCFGDEGGDCFCFFFGGGGGFGGFFCE@CGGGGGCFCFCEEGEE8:EEC5CCFGGD58;CF@FGCC@EEC3=CC5ECGG*@FEGGGGG*477+<>F+9E<19EED7:E*9CCG:>5:7C@0F61)7.9F6@6*
@M03506:14:000000000-AKVR1:1:1101:27903:7238 1:N:0:36
CGAACTCCTACGGGAGGCAGCAGTGGGGAATTTTCCGCAATGGGCGAAAGCCTGACGGAGTGACGCCGCGTGTGGGACGAAGGCCTTCGGGTCGTAAACCACTGTCAGTGGGAAAGATGGGTGTAGGTGTTAATACCATCGGCATCTGACGGTACCTGCAGAGGAAGCCCCGGCTAACTCTGTGCCAGCAGCCGCTGTAAGACAGAGGGGGCAAGCGGTGCTCGGAATTACTGGGCGTAAAGGGCGCGTAGGCGGGATGGTAAGTCGGTCGTGAAATCCAGTCGTTCAACCGAGGAACGTT
+
9CCCCFGGGGGG@FGEGDECCFGEFGFGGGGGGGFGEEGGGGGG,FCEGGGGGF<FEGCG@EFFFGGGGGGF@C=FCC@EGGF?FFGEF:+BCC=EFFC84<B?F,FA,EF@CFFFCA<AFF7@,<FFGECGFGD,B=,,8:7BFGGGCECGGGGGFFFGGF>7B::FCG**=E*6,>92=F,@;,,+8B+=A@8*1C;FGEGD:++8B5C*:/*:C*/:CG+;8*;E800+<6FFGC3EGGG5=55DEC*/>7*5*8>CF9730*:)29*09*9+0*7*0**2*)1).2<9D)..55>F.
@M03506:14:000000000-AKVR1:1:1101:16783:7268 1:N:0:36
CGAACTCCTACGGGAGGCAGCAGTGGGGAATATTGGACAATGGGCGCAAGCCTGATCCAGCCATGCCGCGTGAGTGATGAAGGCCTTAGGGTTGTAAAGCTCTTTCGGCGGGGACGATAATGACGGTACCCGCAGAAGAAGCACCGGCTAACTTCGTGCCAGCAGCCGCGGTAATACGAAGGGTGCAAGCGTTACTCGGAATTACTGGGCGTAAAGCGTGCGTAGGTGGTTCGTTAAGTCTGATGTGAAAGCCCTGGGCTCAACATGGGAATTGAATTGGATACTGGCGAGCTAGAGTGCG
+
CCCCCGFGGGGGFGG7CEEGGGGF<EFEGGG<FDEF@FFEEGGGFGGGGGFGGCAFGGG?FGFGGGGGGGGGDFCC?FEFGGGFC=CF?=EGCCGGGGGFGGGGGGGGGF>=FCF>FGGEAECGEDGGDG?FCFEGGGGGGFFFGGGGCFGGGGGGGGGFGGFDFGCECCF@<CCCCF@AEGGGCCGD9E8E5;E7CEEEGCGC+AF?EGG8:;CCCEE=EG/85EFGF?CCC:?87CGC7+0<CCFFGGC6CFE7FFD9CCFF+9<DE*+)9=*+2==CD*06C?<)()02)1=4?*/7>
@M03506:14:000000000-AKVR1:1:1101:19197:7349 1:N:0:36
CGAACTCCTACGGGAGGCAGCAGTCGGGAATTTTGGGCAATGGGCGAAAGCCTGACCCAGCAACGCCGCGTGAAGGATGAAGTTTTTCGGAATGTAAACTTCGTAAGAATAGGAAGAATAAATGACGGTACTATTTGTAAGGTCCGGCTAACTACGTGCCAGCAGCCGCGGTAATACGTAGGGACCAAGCGTTGTTCGGATTTACTGGGCGTAAAGGGCGCGTAGGCGGCAATTCAAGTCAGCTGTGAAATCTCCGGGCTTAACTCGGAACGGTCAGCTGATACTGCTTTGCTAGAGTACA
+
CCCCCGGGGCGGGGGGGGGGGGGGGGGGGGGGGGGGGGGGGGGGGGGGGGGGGGGGGGGGGGGGGGGGGGGGGGGGGGGGGGGGGGGGGGGCGGGGGGGGGGGGGGGEFGGGGGGGGGGGGGGGGGGGGGGGGGGGGGGGGGGGGGGGGGGGGGFGGGGGGGGGGGGGGGGGGGGGGGGGGGGGGGFGGGGFCFEGGGGGGGGGGGGGGGGEGEGGGGGGGGEEGGGDGDCEGGGGGGGGGGGGGGGFDGGGFCGCEDCD5EFGG7EGD*/;CGD7FF7<96?CFFFF92=BF?F@6B*96
@M03506:14:000000000-AKVR1:1:1101:18887:7364 1:N:0:36
CGAACTCCTACGGGAGGCAGCAGTAGGGAATCTTGCGCAATGGGCGAAAGCCTGACGCAGCCATGCCGCGTGAATGATGAAGGTCTTAGGATTGTAAAATTCTTTCACCGGGGAAGATAATGACGGTACCCGGAGAAGAAGCACCGGCTAACTCCGTGCCAGCAGCCGCGGTAATACGGAGGGTGCGAGCGTTGTCCGGAATCACTGGGCGTAAAGGGCGCGTAGGCGGCTTCTCAATCGCGCGGTGAAAGCCCGGGGCTCACCCCCGGTTCGGCCGTGCGGACGGGGGGGCTGGAGCACT
+
CCCCCGGGGGGGGGGGGGGGGGGGCFFGGGGGGGDFEEGDGGFFGGGGGGGGGGGFGGGCFFGFGGFGGGGECEGFGGGG9CGGGFA?CECGGGGGFF9FGGGGFGFDFCFGGGEG<?,EFECEFCFFEFGGGGGGGGG8FFCFFEGGGGFGGCGGGGDCCFGCFGGEGGG7<FFFGGGDFGEF77<*BCGGGGGGFCEGGG69?CC>FGGE>C5C?EG5*:**/:+:888?@+9C7+7AFC5=E5:C9++:*::3*5C3=E*:CGGD5)*.9C<CD>)*)0)**)/)7D>;5))))))0)
@M03506:14:000000000-AKVR1:1:1101:18481:7373 1:N:0:36
CGAACTCCTACGGGAGGCAGCAGTGGGGAATTGTTCGCAATGGGCGCAAGCCTGACGACGCAACGCCGCGTGGAGGACGAAGATTTTCGGATCGTAAACTCCTTTCGATCGGGAAGAACAGCTTTCGAGTTAACAGCTGGAGAGTCTGACGGTACCGAGAGAAGAAGCCCCGGCTAACTCTGTGCCAGCAGCCGCGGTAATACAGGGGGGGCAAGCGTTGTTCGGAATTACTGGGCGTAAAGGGCTCGTAGGCGGCCAACTAAGTCCGACGTGAAATCCCAAAGCTTAACTTTGGAACTGC
+
CCCCCGGGGGGGGGGGGGGGGGGGGGGGGGGGGGGGGGGGGGGGGGGGGGGGGFFGGGGGGGGGGGGGGGGGGCGGGGGGGGGGGGGGGGEGGGGGFGGGGGGGGGGGGGGGGGGGGGGGGGFGGGGGGGGGGGGGGGGGFGGGGGGGGGGGGGGGGGGGGGGGGGGGGGGGGGGGGGGFGGGCGGGGGGGGGGGDGEG5?+<:?FGGGGGGGGGGGGGGEGGGG5CGFFGFFGGGGED8CGDGCFFGCEFDGGGC5357*<6<+?GGEDE)15*<*9CG4@>AEBC?A*1)9=4)9FFF6
@M03506:14:000000000-AKVR1:1:1101:15250:7408 1:N:0:36
CGAACTCCTACGGGAGGCAGCAGTGGGGAATATTGGACAATGGGGGCAACCCTGATCCAGCCATGCCGCGTGAGTGATGAAGGCCTTCGGGTTGTAAAGCTCTTTTGGCGGGGACGATGATGACGGTACCCGCAGAATAAGCCCCGGCTAACTTCGTGCCAGCAGCCGCGGTAAGACGAAGGGGGCTAGCGTTGTTCGGAATTACTGGGCGTAAAGCGTGTGTAGGTGGTTGTCATAGTCAGGTGTGAAAGCCTTGAGCTCAACTCAAGAAATGCACTTGATACTGGGCGACTAGAGGACC
+
CCCCCGGGGGGGGGGGGGGGGGGGGGGGGGGGGGGGGGGGGGGGGGGGGGGGGGGGGGGGGGGGGGGGGGGGGGGGGGGGGGGGGGGGGGGGGGGGGGGGGGGGGGGGGGGGGGGGGGGGGGGGGGGGGGGGGGGGGGGGGGGGGGGGGGGGGGGGGGGGGGGGGGGGGGGGGGGGFGCGGGGGGGGFGGGCGGGGGGGGCFGGGFGGGGGGG>CFGGGGGGGGGGGGGCGGDGGGGGGGGGGGGFGGGGFFFFGGGFFFFGGGGF:C?CEF**:C*8CFGF?EGFFFFGFFFF4*9>FF5
@M03506:14:000000000-AKVR1:1:1101:5070:7421 1:N:0:36
CGAACTCCTACGGGAGGCAGCAGTGGGGAATTGTTCGCAATGGGCGCAAGCCTGACGACGCAACGCCGCGTGGAGGATGAAGACCTTCGGGTCGTAAACTCCTTTCGATCGAGACGAATGGCCTCTGGGTAAATAGCCTGGAGGAGTGACGGTACCGAGAGAAGAAGCCCCGGCTAACTCCGTGCCAGCAGCCGCGGTAATACGGGGGGGGCAAGCGTTGTTCGGAATTACTGGGCGTAAAGGGCTCGGAGGTGGCCAACTAAGTCAGACGGGAAATCCCTCGGCTTAACCGGGGAACTGC
+
CCCCCGGGGGGGGGGGGGGGGGGGGGGGGGGGGGGGGGGGGGGGGGGGGGGGGGGGGGGGGGGGGGGGGGGGGGGGGGGGGGGGGGGGGGGGGGGGGGGGGGGFGGGGGGGGGGGGGGFGGGGCEEGGGGGGGGGGGGGGGGEGGGGGGGCEGGDGGGGGGGGGGGFGFFGGGGGGGGGGGGGGGGGGGFCFGGCCECEEGGFGGGGGGGGGCGGGGEGDCA?CE>E8FG??+<88>?3EFFGGE>C7*:=E**:5@6F3:CCC+2<:99E35*/:24<C*07ED)9<A>B1:B:.8:76*
@M03506:14:000000000-AKVR1:1:1101:10279:7448 1:N:0:36
CGAACTCCTACGGGAGGCAGCAGTGGGGAATATTGGACAATGGGCGAAAGCCTGATCCAGCAATGCCGCGTGGATGAAGAAGGTTTTCGGATTGTAAAGTCCTTTCGGCGGGGACGATGATGACGGTACCCGCAGAAGAAGCCCCGGCTAACTTCGTGCCAGCAGCCGCGGTAATACGAAGGGGGCTAGCGTTGCTCGGAATGACTGGGCGTAAAGGGCGCGTAGGCGGTTTGGACAGTTAGGCGTGAAATTCCTGGGCTCAACCTGGGGGCTGCGCTTAATACATCCAGACTTGAGTGTG
+
CCCCCGGGGGGGGGGGGGGGGGGGGGGGGGGGGGGGGGGGGGGGGGGGGGGGGGGGGGGGGGGGGGGGGGFGGGGGGGGGFGGGGGFGGGGGGGGGGGGGGGGGGGGGGGGGGGGGGGGGGGGGGGGGGGFGGGGGGGGGGGGGGGGGGGGGGGGGGGGGGGGGGGGGGGGGGGGGGFCCGGGGGGGGGGGGGDGFGGGGGGGCFFGGGFGGGGGGGGGGGGGEGGGGGE5AEGDFGGGGGFGGGEC<8?FDFGGGGFD*2C=FFCGFCGEFGGGGG><DF???+9DFBF4?<FF?9?F/=
@M03506:14:000000000-AKVR1:1:1101:19577:7456 1:N:0:36
CGAACTCCTACGGGAGGCAGCAGTGGGGAATTTTGGACAATGGGCGAAAGCCTGATCCAGCAATGCCGCGTGAGTGAAGAAGGCCTTCGGGTTGTAAAGCTCTTTTGTCAGGGAAGAAACGGTGAGGGCTAATATCCTTTGCTAATGACGGTACCTGAAGAATAAGCACCGGCTAACTACGTGCCAGCAGCCGCGGTAATACGTAGGGTGCAAGCGTTAATCGGAATTACTGGGCGTAAAGCGTGCGCAGGCGGTTTTGTAAGTCTGTCGTGAAATCCCCGGGCTCAACCTGGGAATTGCG
+
CCCCCGGGG@FGGGGGGGGGGGGGGGGGGGGGGGGGGGGGGGGGGGGGGGGGGGGGGGGGGGGGGGGGGGGGFGGGGGGGGGGGGGGGGGGGGGGGGGGGGGGGGGGGGGGGGGGGGGGGGGGGGGGGGGGGGGGGGGGGGGGGGGGGGGGGGGGGGGGGGGGGGGGGGGGGGGGGGGGGGGGGGGGGGGGGGGGGCGGGGGGGGGGGGGGGGGGGGGDGGGGGDGGGFGGGGG5=EECFGGGGGG5CCDEGGGGGD@GGGCFCCFEGGGGFDFGGGF<CDFFEC@4@:CF?F>7F4F6*.
@M03506:14:000000000-AKVR1:1:1101:18572:7457 1:N:0:36
CGAACTCCTACGGGAGGCAGCAGTGGGGAATATTGGACAATGGGCGCAAGCCTGATCCAGCCATGCCGCGTGGGTGATGAAGGCCCTAGGGTTGTAAAGCCCTTTCGGCGGGGAAGATAATGACGGTACCCGCAGAAAAAGCCCCGGCTAACTTCGTGCCAGCAGCCGCGGTAATACGAAGGGGGCTAGCGTTGCTCGGAATCACTGGGCGTAAAGCGCACGTAGGCGGATTGTTAAGTCAGGGGTGAAATCCTGGAGCTCAACTCCAGAACTGCCTTTGATACTGGCGATCTTGGGTCCG
+
CCCCCGGGGGGGGGGGGGGGGGGFGGGGGGGGGGGGGGGGGGGGGGGGGGGGGGGGGGGGGGGGGGGGGGGGGGCGFGGGGGGGGGGGGGGGGGGGGGGGGGGGGGGGGGGGGGGGGGGGGGGGGGGGGGGGGGGGGGGGFCFGGGGDGGGFGGGGGGEFGGGGG>FDGGGGCEFCFGDGEEGGGGGGGGGGGGGFGGGGDGGGGGGGGFG?CC5CFGGGGGGFGGFEG5?8CFGGGGCF?ECFGDGG?:+ACFFG6<*2<FFC9>CFF**)*97:CFCC7F=ECFD:>C36>?*?:8)7:
@M03506:14:000000000-AKVR1:1:1101:20943:7468 1:N:0:36
CGAACTCCTACGGGAGGCAGCAGTGGGGAATATTGCACAATGGGCGAAAGCCTGATCCAGCAATGCCGCGTGAGTGATGAAGGCCTTAGGGTTGTAAAGCTCTTTTACCCGGGATGATAATGACAGTACCGGGAGAATAAGCCCCGGCTAACTCCGTGCCAGCAGCCGCGGTAATACGGAGGGGGCTAGCGTTGTTCGGAATTACTGGGCGTAAAGCGCGCGTAGGCGGCTTTGTAAGTTAGAGGTGAAAGCCCGAAGCTCAACTTCGGAATTGCCTTTAAGACGGCATCGCTTGAACGTC
+
CCCCCGGGG?FGGGGGGGGGGGGGGGGGGGGGGGGGGGGGGGGGGGGGGGGGGGGGGGGGGGGGFGGGGGGGGGGGGGGGGGGGGGGGGFGFGGGGGGGGGGGGGGCF9EEGDGGGGGGGGGGGGGGGGGGGDGGGGGGGGGGGGGGGGGGGGGGGGGGGGGGFGGGGGGGCFFGGGGGGGGGDG>CFEGGECGGGCGGGGGGGGFGGGGGG*8CFGGGGD==EGGGG5>:8EGEG?CGGFGFGGGGGGGGGGGG):@DCEEGGFGGGED=>CF*AFFFCF46C*.)<>FFFFF54:?7.)
@M03506:14:000000000-AKVR1:1:1101:13148:7477 1:N:0:36
CGAACTCCTACGGGAGGCAGCAGTGGGGAATCTTGCGCAATGGGCGAAAGCCTGACGCAGCGACGCCGCGTGTGGGATGAAGGCCTTCGGGTTGTAAACCACTGTCGGGAGGGACGAAGCTCTGACGGTACCTCCAAAGGAAGCACCGGCTAACTCCGTGCCAGCAGCCGCGGTAATACGGAGGGTGCAAGCGTTGTCCGGAATCACTGGGCGTAAAGGGCGCGTAGGCGGCCCGGTAAGTAGGAGGTGAAATCTTGCGGCTTAACCGCAAGGCTGCCTTCTAAACTGCCAGGCGCGAGCA
+
CCCCCGGGGGGGGGGGGGGGDGGGGGGGGGGGGGGGGGGGGGGGGGGGGGGGGGGGGGGGGGGGGGGGGGGGGGGGGGGGGGGGGGGGGGGGGGGGGGGGGGGGGGGGGGGGGGGGGGGGFGGGGGGGGFGGGGGGFGGGGGGGGGGGGGDGEGGGGGGGGGGGGGGGGGGGGFGGGGGGDEEGGGGGGGGGGG*8CFGGEGGGGGFFFGGGGGGGGFGGGGGECEGEGGDEEEGGG5CG?EFC9EE*1<<C7CFGDFGG*:96C7CCE):@FGFGGFFDGF*<?@GF?GFFF3)8@).))
@M03506:14:000000000-AKVR1:1:1101:5157:7480 1:N:0:36
CGAACTCCTACGGGAGGCAGCAGTCGGGAATTTTGCGCAATGGACGAAAGTCTGACGCAGCAACGCCGCGTGAGGGATGAAGGCCTTCGGGTTGTAAACCTCTTTTATCAGGGAAGATAATGACGGTACCTGATGAATAAGTCACGGCTAACTACGTGCCAGCAGCCGCGGTAATACGTAGGTGACAAGCGTTGTCCGGATTTACTGGGCGTAAAGAGCGCGCAGGCGGTCGATCAAGTCGAGTGTGAAAGCCCCCGGCTCAACTGGGGAGGGTCATTCGATACTGATCGACTCGAAGGCA
+
CCCCCGGGGGGGGGGGGGGGGGGGGGGGGGGGGGGGGGGGGGGGGGGGGGGGGGGGGGGGGGGGGGGGGGGGGGGGGGGGGGGGGGGGGGGGGGGGGGGGGGGGGGGGGGGGGGGGGGGGGGGGGGGGGGGGGGGGGGGGGGGGGGGGGGGGGGGGGGGFGGGGGGGGGGGGGGGGGGGGGGGGGGGGGGGFGGEGGGGDGEGGGGGGGGGCECCFFGGCGGGGGGGGGGGGEDGEFGCCEGGGFGGGG:CGCF=DGFGGGGGGCGGGG*=BGG45F*:DC=FG?FGF25BFEFFF;>B:)
@M03506:14:000000000-AKVR1:1:1101:13930:7508 1:N:0:36
CGAACTCCTACGGGAGGCAGCAGTGGGGAATATTGGACAATGGGCGGAAGCCTGATCCAGCAACGCCGCGTGAGGGATGACGGCCTTCGGGTTGTAAACCTCTTTCACCGATGACGAAGCGCAAGTGACGGTAGTCGGAGAGGAAGCACCGGCCAACTACGTGCCAGCAGCCGCGGTAATACGTAGGGTGCGAGCGTTGTCCGGAATTATTGGGCGTAAAGGGCTCGTAGGCGGTTTGTCGCGTCGGGAGTGAAAACCCAGGGCTTAACCCTGGGCTGGCTTCCGATACGGGCCGTCTAGA
+
CCCCCGGGGGGGGGGGGGGGGGGGGGGGGGGGGGGGGGGGGGGGGGGGGGGGGGGFGGGGGGFGDGGGGGGGGGGDGGGGGGGGGGGGGGGGGGEGGGGGGGGGGEGGCE@=EFGGGGGGGGGGGGFFGGGDGGGGGGGGGGGGGCCFGGGGGGGFGFGFC<<CGGGGGGGGGDCF:FGGGGG?:F>GGGG>**?EGGG5CCEGE>589@99CGCEEECGCF5CE5>/12*2CE*CCEFEECGC=5>D5C*7::C>?55*2:55:<<:+::)9FGG*7<<*8)<2)1.7FB>D).)0))**
@M03506:14:000000000-AKVR1:1:1101:24012:7514 1:N:0:36
CGAACTCCTACGGGAGGCAGCAGTCGAGAATTTTTCTCAATGGGGGAAACCCTGAAGGAGCGACGCCGCGTGGAGGATGAAGGCTTTCGGGTTGTAAACTCCTGTCATTTGGGAACAAGGCCCCGATATTAACTGTATCGGGGTTGATAGTACCAGAAGAGGAAGGGACGGCTAACTCTGTGCCAGCAGCCTCTGTAATACAGAGGTCCCAAGCGTTGTTCTGATTCCGTGGGCGTAACGGGTGCGTATGGGGTGCTGTAGGTCGCGGGTGAATTTTCGAGGTTGAACCTCGATACTGCAT
+
CCCCCCF@EAG7BE@:F7CF@FGGGGGGF7FF@FGFEFE9@F@F@:@,,CFFGGC,CFEEGF7FFC@C=FGEEGGGGFC8<F8<9AF,BFGECEG,@FF95BA<F<,C<FCD+B4DA?EEGC::>+@+@D9CDD<F<EG=C:F3FFEGF=F9F3,@,,6,DE7F@:::11><71?C;,C9CF@C,CC:E+F+=,4?F<F+<B<9:*?C@F+*=8E8;=EFG7FCF<+++3A*1A=871*/**/:C=7<***2//29+9C73+2<>):)/)*0**20??<577):*)2),94,)))08=?B?
@M03506:14:000000000-AKVR1:1:1101:13124:7523 1:N:0:36
CGAACTCCTACGGGAGGCAGCAGTCGAGAATTTTTGACAATGGGGGAAACCCTGATCGAGCGACGCCGCGTGGAGGATGAAGGTCTTCGGATTGTAAACTCCTGTCATTGGGGAACAAGGTGCATACGTTAACTGCGTGTGCATTGATAGTACCCGAAGAGGAAGAGACGGCTAACTCTGTGCCAGCAGCCGCGGTAATACAGAGGTCTCAAGCGTTGTTCGGATTCATTGGGCGTAAAGGGTGCGTAGGCGGCGCGGTAAGTCGGGTGTGAAATCTCGGAGCTTAACTCCGAAACTGCAT
+
CCCCCGGGGGGFGGGGGGGGGGGGGGGGGGGGGFGFGGGGGGGGGGGGGGGGGGGGGGGGGGGGGGGGGGGGGCFGGGGGGGGGGGGGGGGGGGGGGGGGGGGGGGGGGGGGGGGGGGGGGGGGGGGGGGGGGGGGGEGGGGGGGGGGGGGGGGGGDGGGGGGGGGGGGGDGGCFGFGGGGGFGGFGFDGFGGGGGGCFFGGGGGGGGGF9CGGGCCECFGGGCECFGGDFGFGGEGCFGGGGGGG:CCGGGGGGGGB<CEEG7C)=7=<EFF7CC*09FDDFC?877<0<2BBE@FFF?1
@M03506:14:000000000-AKVR1:1:1101:16293:7530 1:N:0:36
CGAACTCCTACGGGAGGCAGCAGTCGGGAATTTTGGGCAATGGGCGAAAGCCTGACCCAGCAACGCCGCGTGAAGGATGAAATCCCTCGGGATGTAAACTTCGCAAGAACGGGAAGAATAAGCCTGTGTTAACACCACAGATGATGACGGTACCGTTTGTAAGCTCCGGCTAACTCCGTGCCAGCAGCCGCGGTAATACGGGGGGAGCAAGCGTTGTTCGGATTTACTGGGCGTAAAGGGCGCGTAGGCGGCCACCGCAAGTCAATTGTGAAATCTCCGGGCTTCACCCGGAAAGGTCAAC
+
CCCCCCFCFDGCECEFGEGGGFGGFGGGDEFFAGEGGG,FGGDFGGGGGGGGGGGG@FGGGGGGGGGDFEFGBFGGGGGCGFGEGGGGGGEDFGGFGDFGGGDEGGCFGFGGGGGGFGG9?FFFFCFFFFFCGGF+=+F<FDFGGFCGGGGGEFGGCFGGGCAFFGCGGGCBFGGG,>>FCCFGGGDGGGGDDFCFGFFFCECCCCE>E8EGEGGGGFF8E?=CFFFC9E58CE=CF9DGEGGGGGDGGCEE7CFFEFC7:?CEED9=FFC47:C?>7CDDD>G*007?D)(0<>>??@?4
@M03506:14:000000000-AKVR1:1:1101:10176:7532 1:N:0:36
CGAACTCCTACGGGAGGCAGCAGTGGGGAATATTGGACAATGGGCGAAAGCCTGATCCAGCAATGCCGCGTGAGTGATGAAGGCCTTAGGGTTGTAAAGCTCTTTTGCCAGGGATGATAATGACAGTACCTGGAGAATAAGCTCCGGCTAACTCCGTGCCAGCAGCCGCGGTAATACGGAGGGAGCTAGCGTTGTTCGGAATTACTGGGCGTAAAGCGCGCGTAGGCGGCTTTGTAAGTTAGAGGTGAAAGCCCGGGGCTCAACCCCGGCACTGCCTTTAAAACTGCATCGCTTGAATCCG
+
CCCCCGGGGGGGGGGGGGGGGGGGGGGGGGGGGGGGGGGGGGGGGGGGGGGGGGGGGGGGGGFGGGGGGGGGFGGGGGGGGGGGGGGGGGGGGGGGGGGGGGGGGGGGGGGGGGGGGGGGGFGGGGGGGGGFGGGGGGGGGGGGGGGGGGGGDGGGGGGGGGGGGGGGGGGCGDGACFGGGGGGGGFGGGGFCFGGGGGGCGGFGGGGDCEGGGFGGGGGGGGDGGGDEG5CC?9EGG>CCFCFC757F?9F>FEGGDC<5FGCFCCCE)7><F4CCFGFFFFD6@CF27B05;FFF4/<5
@M03506:14:000000000-AKVR1:1:1101:27029:7534 1:N:0:36
CGAACTCCTACGGGAGGCAGCAGTGGGGAATATTGCGCAATGGGCGAAAGCCTGACGCAGCGACGCCGCGTGAGGGATGAAGGCCTTCGGGTCGTAAACCTCTTTCAGCAGGGAAGAAGCGAAAGTGACGGTACCTGCAGAAGAAGCACCGGCTAACTACGTGCCAGCAGCCGCGGTAATACGTAGGGTGCAAGCGTTGTCCGGAATTCTTGGGCGTAAAGAGCTCGTAGGCGGCTTGTCACGTCTGCTGTGAAAACTCGGGGCTCAACCCCGAGCCTGCAGGGGGTACGGGCTAGCTAGG
+
CCCCCGGDG<FGGEGGGGGGEFGAFGFGEFGFGGGGGGGEEGGGGGGGGGGGGEGGEGGGGGGECGGGGGFGGGGGGGGFGGGGGGGGGGGGGGCFFEGGGGFGGGGGGGGGGG?GGGGGGG:FGGGFFGGGGGFFGG@FFGGG:CFGFF::<FCEEGCFFGCGGGGGGGGFEFFEGG7FFGGGGFGGFGCCC<>8*;CCGCE58CF++3A+::AEE=E*<CC*<@EEDCEGD5*?5C*<++:A=*5:CC++2<+:*0*1*/)227<=7*/779C5/<C45/)/:)/0)9.4)0)70*/97
@M03506:14:000000000-AKVR1:1:1101:15825:7535 1:N:0:36
CGAACTCCTACGGGAGGCAGCAGTGGGGAATTTTGGACAATGGGGGCAACCCTGATCCAGCCATGCCGCGTGAGTGAAGAAGGCCTTCGGGTTGTAAAGCTCTTTCGGTGGGAACGAAACGGTTACAGCTAACACCTGTGACTACTGACGGTACTCACAGAAGAAGCACCGGCTAACTACGTGCCAGCAGCCGCGGTAATACGTAGGGTGCGAGCGTTAATCGGAATTACTGGGCGTAAAGCGTGCGCAGGCGGTTACTTAAGTCAGGTGTGAAAGCCCTGGGCTTAACCTAGGAATTGCG
+
CCCCCGGGGGGGGGGGGGGGGGGGGGGGGGGGGGGGGGGGGGGGGGGGGGGGGGGGGGGGGGFGGGFGGGGGGGGGGGGGGGGGGGGGGGGGGGGGGGGFGGGGGGGGGGGGGGGGGGGGGGGGGGGGGGCFGGGGGGGGGGGGGGGGGGGGGGGGFGGGFGGGGGGGFGDFGGGGGGGGGGGGGGGGGGGGGGCFEGDGFGGCFGGGFEDGGGGGEE=CE7CGD/CCGGGGGGGGGGDFGGGGGGDDCEGGGD:C=6C:CFF?FGF<?D:):C*<*./0*7;=F)9?<:78?.<9:F=6)
@M03506:14:000000000-AKVR1:1:1101:19804:7547 1:N:0:36
CGAACTCCTACGGGAGGCAGCAGTAGGGAATCTTGCGCAATGGGCGAAAGTCTGACGGAGCAACGCCGCGTGCAGGATGACGGCCTTCGGGTTGTAAACTGCTTTTATTTGGGAAGATTGTGACGGGACCAAATGAATAAGGACCGGCTAACTACGTGCCAGCAGCCGCGGTAATACGTAGGGTCCAAGCGTTATCCGGAATCACTGGGCGTAAAGCGTGCGTAGGTGGATTGTTAAGTGCAATGCGAAATCCTGTGGCTCAACCATATGGACTGTATTGCATACTGGCAATCTAGAGGAC
+
CCCCCGGGG?GGGGGGGGGGGGGGGGGGGGGGGGGGGGGGGGFGGGGGGGGGGGGGGGGGGGGGGGGGGGGGGGGGGGGGGGGGGGGGGGGGGGGGGGGGGGGGGGGGGGGGGGGGGGGGGGGGGGGGGGGGGGGFGGGGGGGGGGGGGGGGGGGGGGGGFGGGGGGGGGGEGGGGGGGGGGGGFGFGGGGGGGG:CGGCGFGDFGGCGFEGGGGGGGGCEGGGGECCF8FCCGGCFFGGGGFEGGGC=EFGF77CG5CC6CCGGGG*?DF?<>FE=FGGCFF?69>F?C@BFB*9495).
@M03506:14:000000000-AKVR1:1:1101:20808:7560 1:N:0:36
CGAACTCCTACGGGAGGCAGCAGTCGGGAATTTTGGGCAATGGGCGAAAGCCTGACCCAGCAACGCCGCGTGAAGGATGAAGTCTTTCGGGATGTAAACTTCGTAAGAATAGGAAGAATAAATGACGGTACTATTTGTAAGGTCCGGCTAACTACGTGCCAGCAGCCGCGGTAATACGTAGGGACCAAGCGTTGTTCGGATTTACTGGGCGTAAAGGGCGCGTAGGCGGCGTGGTAAGTCACTTGTGAAATCTCCGAGCTTAACTCGGAACGGTCAAGTGATACTGCTGGGCTAGCGTACA
+
CCCCCGGGGCCGGGGGGGGGGGGGGGGGGGGGGGGGGGGGGGGGGGGGGGGGGGGGGGGGGGGGGGGGGGEGGGGGGGGGGGGGGGGGGGGGGGGGGGGGGGGGGGGGGGGGGGGGGGGGFGGGGGGGGGGGGGGGGGGGGGGGGGGGGGGGGGGGGGGGGGGGGGGGGGGGGGGGGGGDGGGGGGGGFGGCFGGFFGG5EEFFGFGGGGGEGGCGGGGGGGGGGGGEDEGGGGFGFGGFGFGFGFGFGGGGC7CC?>GDGGGFCFGGEGC>DGDGC?:>:6@GFFC@:4>?F>F)7BDB5
@M03506:14:000000000-AKVR1:1:1101:4528:7580 1:N:0:36
CGAACTCCTACGGGAGGCAGCAGTGGGGAATATTGGACAATGGGCGCAAGCCTGATCCAGCCATGCCGCGTGAGTGATGAAGGCCCTAGGGTTGTAAAGCTCTTTCGGCGGGGACGATAATGACGGTACCCGCAGAAGAAGCCCCGGCTAACTTCGTGCCAGCAGCCGCGGTAATACGAAGGGGGCTAGCGTTGCTCGGATTTACTGGGCGTAAAGGGCGCGTAGGCGGGCAGTTAAGTTGGGGGTGAAAGCCCGGGGCTCAACCTCGGAATTGCCTTCAATACTGGCTGGTGTGAGGGTG
+
CCCCCGGGGGGEGGGGGGGGGGGGGGCEGGGFGFGCGGGGFGGFEEGCGGGGGGGGGGGGFGGGCEGGGGGGGGDFGGEFFGGGFEGGGGFDCF,?FFCFGGGGGGGGGGGGGGGDGCFCFGG97:FFGGGECECFFFCCFECFGDEGGGCEGFGGGGGC<AC@FCFEGEG@**FFF8:8E5?5EG>FGGGGEG5<CEGGEGFGGGGGGFE*:5CGGGDEE588:5+:C*:CC*<+CFFFDFGGD5**+3<6<*75CBCC5+2::6*9:C:<D7:<7**02/*A7*2)(1)()0.**))).
@M03506:14:000000000-AKVR1:1:1101:8352:7591 1:N:0:36
CGAACTCCTACGGGAGGCAGCAGTGGGGAATTGTTCGCAATGGGCGCAAGCCTGACGACGCAACGCCGCGTGGAGGACGAAGATCTTCGGGTCGTAAACTCCTGTCAGGTGGGACGAAGGCTCGGCGGTAAATAGCTGTCGAGTTTGACGGTACCACCAGAGGAAGCCCCGGCTAACTCCGTGCCAGCAGCCGCGGTAATACGGAGGGGGCGAGCGTTATTCGGAATTATTGGGCGTAAAGGGCGCGTAGGCGGCTCTGTAAGTCAAAGGTGAAATCCCTCGGCTCAACTGAGGAACTGCC
+
CCCCCGGGGGGGGGGGGGGGGGGGGGGGGGGGGGGGGGGGGGGGGGGGGGGGGGGGGGGGGGGGGGGGGGGGGGGGGGGGGGGGGGGGGGGGGGGGGGGGGGGGGGGGGGGGGGGGGGGGGGGGGGGGGGGGGGGGGGGGGGGGGGGGGGGGGGGGGGGGGGGGGGGGGGGGGGGGGGGGGGGGGGGGGGGGGGGGDGDFGGGGGGGEGEEG>EGGGGDF7FFGEGGDFGFFGC=E=5C5CGGGGGGGEGGGGGGD86F7ECFEF7CGFGEFFFFGFF<FGB7*1<DF?FFFFF?@F?FFF
@M03506:14:000000000-AKVR1:1:1101:3885:7592 1:N:0:36
CGAACTCCTACGGGAGGCAGCAGTGGGGAATATTGGACAATGGGCGGAAGCCTGATCCAGCCATGCCGCGTGAGTGATGAAGGCCTTCGGGTTGTAAAGCTCTTTTGGCGGGGACGATGATGACGGTACCCGCAGAATAAGCCCCGGCTAACTTCGTGCCAGCAGCCGCGGTAAGACGAAGGGGGCTAGCGTTGTTCGGACTTACTGGGCGTAAAGCGAGTGTAGGTGGTTGTCCAAGTTGGATGTGAAAGCTTTGCGCTCAACTCAAGAAATGCATTCAGGACTGGGCTACTGGAGGACC
+
CCCCCGGGGFGEDFGG@CB@;FGGGGGG@7E<FG<CFF<FFF,CF:::CFFGGGGGGFFFFGDEFGGGGDBFCFFFGGGGGGGGGGFGGGEGGGEEDAFFGGGGGGGGGDD@ECGEGGFAFDFGGGGGGFGGGGGDFGF@CFDFGEGGC:<FGFGGGGGGFGGGGGGGGGGG7*7,?E8*;58CCGGC8CG>:CECFGCE*:C9FGGGGGGG*;*<9C;8*AF@CFFFGGGGEGFFC@0@ECCFCFFG+<?FGGGF+8CGG56C::<6<C*0:C7CD@C>7F?5C4>46*0:@*)8>E)0)
@M03506:14:000000000-AKVR1:1:1101:5523:7598 1:N:0:36
CGAACTCCTACGGGAGGCAGCAGTGGGGAATATTGGACAATGGGCGCAAGCCTGATCCAGCAATGCCGCGTGAGTGATGAAGGCCTTAGGGTTGTAAAGCTCTTTTACCCGGGATGATAATGACAGTACCGGGAGAATAAGCCCCGGCTAACTCCGTGCCAGCAGCCGCGGTAATACGGAGGGGGCTAGCGTTGTTCGGAATTACTGGGCGTAAAGTGCACGTAGGCGGCTTTGTAAGTTAGAGGTGAAAGCCTGGAGCTCAACTCCAGAATTGCCTTTAAGACTGCATCGCTTGAATCCG
+
CCCCCGGGGGGGDGGE7FGGGGGGGGGGGGFFGDG?GGGGGGGFGGGGGGGGGGGGGGGGGGGGGGGGGGGGDECFFGGGGGGGGGGDGGFGGGGGFGGGGGFFGFGGGGGGDG=FFEFGGGGGGGGGGGGGGCFGGGFFGG8FF7@FGDGGGGGGGGGGFGGGGGGGGGGGGGGGGGCB@EDGGDE7CGGF@F8@FGDE;FFCE@CFF>EGE/;<FF9CGGG?FG?=EE8*<?<0+<CFCGGCDGC:6+<CCCFG6>GGGEDF?F<C67?=FFGGCF>G*660<?*/6>)4;>F@:FFF0
@M03506:14:000000000-AKVR1:1:1101:19384:7599 1:N:0:36
CGAACTCCTACGGGAGGCAGCAGTAGGGAATATTGGGCAATGGACGCAAGTCTGACCCAGCCATGCCGCGTGCAGGATGAAGGCCTTCTGGGTTGTAAACTGCTTTTATCTAGGAAGAAAACACCCATGCGTGGGGAACTGACGGTACTAGATGAATAAGCACCGGCTAACTCCGTGCCAGCAGCCGCGGTAATACGGAGGGTGCAAGCGTTGTCAGGATTTATTGGGTTTAAAGGGTGCGTAGGCGGCCTTATAAGTCAGTGGTGAAAGCCCAGCGCTCAACGATGGAACTGCCATTGAT
+
CCCCCGGGG<EGGGGGGGGGGGGG,EGGFGFFGGGGGGFGGGCGGGGGGGGFGGGGGGGGGGFGCFGDGGGGGGGGGGGGCFGGGGGGGFGFGGCFCDEGGGGGGGGGGCFFGFGGGGGGGFGGGDEFFGGGGGGGCFFGGGGGGEGEGGGGGGGFFFDGGG:FGGGGGFGCFGGFFGGGDFGGGGGCEEG7FGGGGE7:*8EGGG?+78BBCGC+?*>++>9?FFC538*302CFGGDGGG57=6CC*:C66+<DGF7*?FFC9*+9C72)97*2CD:CC65>C5>D0=?:4?5?F?7=9
@M03506:14:000000000-AKVR1:1:1101:4101:7605 1:N:0:36
CGAACTCCTACGGGAGGCAGCAGTAGGGAATCTTCCGCAATGGACGAAAGTCTGACGGAGCAACGCCGCGTGAGTGATGAAGGCTTTCGGGTCGTAAAACTCTGTTGTTAGGGAAGAACAAGTGCTAGTTGAATAAGCTGGCACCTTGACGGTACCTAACCAGAAAGCCACGGCTAACTACGTGCCAGCAGCCGCGGTAATACGTAGGTGGCAAGCGTTATCCGGAATTATTGGGCGTAAAGCGAGCGCAGGTGGTTTCTTTAGTCTGAGGGTAAAGCTCACGGCTCAGCCGTGGGGGGTC
+
CCCCCGGEFGGGECFGGGGGDGGGGDFGGGGGGGGGGGEGGDGGGGGGGGGGGGGGGEGGGGGGGGB@FGCEEFFF9<,EECCCGGGGGGGGEGGG8FED@E9FFEGGFGGGFB=FGFFFEF,C,CBEFGCFFGCFGGGFGGFDFGGGFFGDGGGGGGGGGFGFF?7F7,D:CCFCCGFGGGD,DEFGCFE7>F7=EC7;9CFGGGG74?86=C5EBEE=*C?;>5/A+<9<9+8/::D*2A+5***1::=*9?CD@@GGC+*<E7+:90*)**230**2**7**019(2.-)0>))85)0
@M03506:14:000000000-AKVR1:1:1101:4924:7630 1:N:0:36
CGAACTCCTACGGGAGGCAGCAGTGGGGAATTTTGCGCAATGGGGGAAACCCTGACGCAGCAACGCCGCGTGGAGGATGAAGTCCCTTGGGACGTAAACTCCTTTCGACCCGGACGATAATGACGGTACGGGTGGAAGAAGCCCCGGCTAACTTCGTGCCAGCAGCCGCGGTAATACGAGGGGGGCAAGCGTTGTTCGGAATTATTGGGCGTAAAGGGCGCGTAGGCGGTGCGGTAAGTCACCTGTGAAACCTCTAGGCTCAACCTAGAGCCTGCAGGCGAAACTGCCGTGCTTGAGGGTG
+
CCCCCGGGGGGGGGGGGGGGGGGGGGGGDGGGGGGGGGGGGGGGGGGGGGGGGGGGGGGGGGGGGGGGGGGGGGGGGGGGGGGGGGGGGGGGGGGGGGGGGGGGGGGGGGGGGGGGGGGGGGGGGGGGGGGGGGGGGGGGGGGGGGGGGGGGGGGGGGGGGGGGGGGGGEGDFGGGGGCFGGGGGGGGGGGCGGGGGGGC>FEEGGGGGGGEGDGGGGGGGGEDEGFEGE=E?CC=EGGGGGDCGGFGFGGGGGGFFFG:CGDCGGGGGGGFFGCECFDDGE3C7?*79/)2>FF:F4>55
@M03506:14:000000000-AKVR1:1:1101:19133:7641 1:N:0:36
CGAACTCCTACGGGAGGCAGCAGTGGGGAATATTGGACAATGGGCGAAAGCCTGATCCAGCAATGCCGCGTGAGTGATGAAGGCCTTAGGGTTGTAAAGCTCTTTTACCCGGGATGATAATGACAGTACCGGGAGAATAAGCCCCGGCTAACTCCGTGCCAGCAGCCGCGGTAATACGGAGGGGGCTAGCGTTGTTCGGAATTACTGGGCGTAAAGCGTACGTAGGCGGCTTTGTAAGTTAGAGGTGAAAGCCCGGGGCTCAACTCCGGAATTGCCTTTAAGACTGCTTCGCTTGAATCAT
+
CCCCCGGGG@FGGGGGGGGGGGGGGGGGGGGGGGGGGGGGGGGGGGGGGGGGGGGGGGGGGGGGGGGGGGGGGGGGGGGGGGGGGGGGGGGGGGGGGGGGGGGGGGGGGGGGGGGGGGGGGGGGGGGGGGGGGGGGGGGGGGGGGGGGGGGGGGGGGGGGGGGGGGGGGGGGCGGGGGGGGGGGGGGGGGGGGGGGGGGDGGGGGGGGGGGGGGEFGGGGGGFGGGGGEEEGFEFG7CFGFFGGFCFG9FFF5CEDGECDDFG6CFCDGGCF6FGGDFGFGFFGG?CF<FF07@F>@*9@9
@M03506:14:000000000-AKVR1:1:1101:22235:7644 1:N:0:36
CGAACTCCTACGGGAGGCAGCAGTGAGGAATATTGGTCAATGGACGCAAGTCTGAACCAGCCATGCCGCGTGAAGGATGAAGGCGTTCTGCGTTGTAAACTTCTTTTATTGGGGAAGAAACCTGAGATTTCTATTTCAGACGACGGTACCCAAGGAATAAGCACCGGCTAACTCCGTGCCAGCAGCCGCGGTAATACGGAGGGTGCAAGCGTTATCCGGATTTACTGGGTTTAAAGGGTGTGTAGGCGGACTTGTAAGTCAGGGGTGAAATCCCGAGGCTCACACACGGAACTGCCTTTGA
+
<CCCCGGDGFGGGGGGGGGGGGGDEGGGFGGFGGGGGGGGGGFGGGGGGGGGCCFGGGGGGFGGGEG@EGCFGDFGGGGGFGGGGGGDFGGGGGDFFF9EFGGGFGG9FGAFGCCCCGGGDFGGFGGFF9FGGGGGFFG,=>FGGGGGGFGGGGG<F@BGC9BF<CFDDCFGGFGG:BEGFGGGCFFCEGCGGGG9;CECEGDEGDC9CGEE:EGG?ECCEEGGG7CFF288+3<C7EGGGEFFC<?CC5:*9+<:0@FGG?*277=FFFG4*9DGD:59CF*00)/017)-6*6)997F6
@M03506:14:000000000-AKVR1:1:1101:24320:7645 1:N:0:36
CGAACTCCTACGGGAGGCAGCAGTAGGGAATTTTCCACAATGGACGAAAGTCTGATGGAGCAACGCCGCGTGGAGGACGAAGGGTTTCGGCTCGTAAACTCCTTTTATCTGTGACGAATATGACGGTAGCAGATGAATAAGGATCGGCTAACTCCGTGCCAGCAGCCGCGGTCATACGGAGGATCCAAGCGTTATCCGGAATTACTGGGCGTAAAGGGCTCGTAGGCGGCGAACTAAGTCCGACGTGAAATGCCAAGGCTTAACCTTGGAACTGCGTCGGATATTGGATGGCTTGAATTGG
+
?CCCCFGGGCFGGGGGGGEGGGGGGGGGGGGGGGGGGGGEGGAEFGDEGGFGGGGGGGGGGGGG@GGGEG@FGEGEGFGGGGG7FFEGGGGGGGCFFGGGFGFGGGGGGGG,EFGGGGG<E<FEFGEFGGGGGFGCFCFFFGF@FGGGGF?FFGGGGFEGFGGFGGFEEGGEGG99,5*<C@@@FFBBFFGGEGF99CE>GGCCF@FFFGG*=E8EGCEG5**18?6CC8*::C;F+C>F:CE7CCEDFG7+0<AFG3C*0A7:<C9*+*+)*99:7)))1))+37**)*).<)5)06=*/
@M03506:14:000000000-AKVR1:1:1101:10351:7651 1:N:0:36
CGAACTCCTACGGGAGGCAGCAGTGGGGAATTTTGGACAATGGGCGCAAGCCTGATCCAGCAATGCCGCGTGAGTGAAGAAGGCCTTCGGGTTGTAAAGCTCTTTCAGTCGAGAAGAAAAAATTATGACTAATAATCATAGTTCATGACGGTATCGACAGAAGAAGCACCGGCTAACTACGTGCCAGCAGCCGCGGTAACACGTAGGGTGCAAGCGTTAATCGGAATTACTGGGCGTAAAGGGTGCGCAGGCGGTTCTGTAAGTCAGATGTGAAATCGCCGGGCTTAACCTGGTAACTGCG
+
CCCCCGG<CFFGEFGGDGGGGGGGCGGGGCGGGCE@FFGFGG?EFEGGGGGFECGGFF@FFGGG<@C@CFGGGGGFGFGG8EFG<FFFGCFFGGG,?,BEFGGFFEC,A<FFGGEGGFFCGEGFGGGGGGGFFA?FFGFCEGGGGGGDFGGGGFGEFFGGG,::<F7@F@@>CF:,,;>::C:7FFG>8,@7FGGDG7C,4?74?C*::E5CFECG8/CF?+*3=888+AC+<**1*:9*3C5AC=GDCEDGDC:)1*>:<<7<EC9CC7AFCF7C7)*/)57E5.07)>6(<)*1*99?<
@M03506:14:000000000-AKVR1:1:1101:10826:7662 1:N:0:36
CGAACTCCTACGGGAGGCAGCAGTGGGGAATCTTGCGCAATGCGCGAAAGCGTGACGCAGCAACGCCGCGTGAGGGAAGACGGCCTTCGGGTTGTAAGCCTCTTTCAGTTGGGACGAAGGTTCGCCGGTTAATAGCCGGCCGGACTGACGGTACCTTTAGAAGAAGCACCGGCTAACTACGTGCCAGCAGCCGCGGTAACACGTAGGGTGCAAGCGTTATCCGGAATTATTGGGCGTAAAGCGCGTGTAGGCGGCTTGCTAAGTCCGCTCTGAAAGCCCGGGGCTCAACCCTGGGAGGCGG
+
CCCCCGGGGGFGGGGGGGGGGGGGFGGGGGGGGGGGGEGGGGGGGGDD@FGGGGGGGEGGGGFGGGGGGGGGGGGGGGDGGGGGGGFGGDCGGEGGGGGGGGGGGGGGGGFDEEGGGDEGGGGGGGGGGGCFFCFGGEGGGGGD7FG?GGGECFFGFGEF7:FFGGGFCGGGGGEGGBFGGGFFFEDGGGGGGCCEE>CF7CEEGGGDGGGF?CGGGGEGGGGE5CG+<EGF?FCEGECCGGEGG*:/;99E3/:CEBFCF?FFFGGC5CF?C7:CF)199)757>G*4*8:5@7)8).5>
@M03506:14:000000000-AKVR1:1:1101:19516:7667 1:N:0:36
CGAACTCCTACGGGAGGCAGCAGTGGGGAATATTGGACAATGGGCGCAAGCCTGATCCAGCCATGCCGCGTGTGTGAAGAAGGCCTTCGGGTTGTAAAGCACTTTTGTTGGGGAAGAAAAGCACTCAATTAATACCTGGGTGTTCTGACGGTACCCAAAGAATAAGCACCGGCTAACTTCGTGCCAGCAGCCGCGGTAATACGAAGGGTGCAAGCGTTACTCGGAATTACTGGGCGTAAAGCGTGCGTAGGTGGTGAGTTAAGTCTGTCGTGAAAGCCCCGGGCTCAACCTGGGAATGGCG
+
CCCCCGGGG9FGGGGGGGGGGGGGGGGGGGGGGGGGGGGGGGGGGGGGGGGGGGGGGGGGGGGGGGGGGGGGGGGGGGGGGGGGGGGGGGGGGGGGGGGGGGGGGGGGGGG>FGGGGGGGGGGGGGGGGGGGGGGGGGGGGGGGGGGGGGGGGGGGGGGGGGGGGGGGGGGGGGGGGGGGGGGGGGGGGGGGGGGG>EEGGGGGGGGGGGGGGGGGGDGGGGGDGGGGGGFDGGGEEGGGGGGEGDGGGGG<FGACF>:7CCFGF7FFGGFFGGGFC5CD58>C*87F?CF<7>7?56?>:
@M03506:14:000000000-AKVR1:1:1101:22623:7673 1:N:0:36
CGAACTCCTACGGGAGGCAGCAGTGGGGAATCTTGCACAATGGGGAAACCCTGATGCAGCGACGCCGCGTGAGCGATGAAGCCCTTCGGGGTGTAAAGCTCTTTCGGCAGGGAAGATAATGACGGTACCTGCAGAAGCAGCTGCGGCTAACTACGTGCCAGCAGCCGCGGTAATACGTAGGCGGCAAGCGTTGTTCGGAGTTACTGGGCGTAAAGGGCGCGTAGGCGGTCTGTTGCGTCAGGAGTGAAAACTCGGGGCTTAACCCCGAGCCGGCTTCTGATACGGGCAGACTGGAGGTATG
+
<CCCCGGGCC9FEEGGDGGGGFEFCFCDGD@FGAFGEFFGGGCCFECFFFEGFGDAFDGGG7@FGEG7FBCEGD==CF9<DEGG8FFGDFGCCGCE9FGFAFFGGG::FEGC3>FGCCFFF<FCEGGDGFFGGF,>DFFG>FFGDDEEG@FFFGCDFGGGGGG:CBECGEE7F,<CFFFGGCFGG:*;CE;58?FFEGDEG?CFCF8C>C?>>8<:EG5CGGEEC6*:EGGG9C9EDC/CCF?EF6+09CG6*:CD*75*0CC:ECC3ECE)9<)2*9:***1/=BD>?:>0)0))8@*9<
@M03506:14:000000000-AKVR1:1:1101:22674:7673 1:N:0:36
CGAACTCCTACGGGAGGCAGTAGTCGAGAATTTTTGACAATGGGGGAAACCCTGATCGAGCGACGCCGCGTGGAGGATGAAGGTCTTCGGATTGTAAACGCCTGTCATTGGGGAACAAGGTGCATACGTTAACTGCGTGTGTATTGATAGTACCCGAAGAGGAAGAGACGGCTAACTCTGTGCCAGCAGCCGCGGTAATACAGAGGTCTCAAGCGTTGTTCGGATTCATTGGGCGTAATGGGTGCGTAGGCGGCGCGGTAAGTCGGGTGTGGAATCTCGGAGCTTAACTCCGAAACTGCAT
+
CCCCCD@FF@FEEE@EEC@FEFFGGEGGFEG@FFF@@F<EDFECB+@:FFCEGF@F9FG7BBEG@7:FDFGGDCFGCFEFGGGGF,B@?:?CFGGGCFG+>BFDF?FEGGFC:B@>FCFGBFGFFFG@FG,>F<<FGFGCF@<F,3,@CGC9DFFGE7>CEFC@FGFCD7C@*>><FGEFFF<277=@CE@7:<B<B@+9C<CC:1B:9C9??9C=85C*<C82C*0@3+@CF:/2:**39CFEGD=D*:6EGCEGC>/)/02:=<59E57)2*:?09C5C@DE6*2*:*),8@3@?BF?*
@M03506:14:000000000-AKVR1:1:1101:16264:7680 1:N:0:36
CGAACTCCTACGGGAGGCAGCAGTGGGGAATATTGGACAATGGGCGCAAGCCTGATCCAGCAATGCCGCGTGAGTGATGAAGGCCTTAGGGTTGTAAAGCTCTTTTACCCGGGAAGATAATGACTGTACCGGGAGAATAAGCCCCGGCTAACTCCGTGCCAGCAGCCGCGGTAATACGGAGGGGGCTCGCGTTGTTCGGAATTACTGGGCGTAAAGCGCACGTAGGCGGCTTTGTAAGCTAGAGGTGAAAGCCCGGGGCTCAACCCCGTAATTGCCTTTAAGACTGCATCGCTAGATTGGG
+
CCCCCGGCGFFG-+C:CFEGD<,C<,@F7FFFE<,,;CCFDC8<@+C+@@<@<6@EFFFGGCEF9C@+8F@FFCC?FFE9C,6FGF8F<5EFFCC9F9CE9=<9FFFG<FEGD7++,CEFGE<AEFFFG9F++=C=<CFFFGFGGE7FE=8<FFCC<+@FGFFCDG7FEG:F>FDFF:CFGCEDE::1*<:<1=;FG8EDEFGCEGCECFGEGCFGG=C=EGC6@8EECE*:??03<9*0<+3+7CFG?976CFC3*8355CCC:*CG*/*57>CE7=F**90C9@C6):>::)7***/).
@M03506:14:000000000-AKVR1:1:1101:16920:7751 1:N:0:36
CGAACTCCTACGGGAGGCAGCAGTAGGGAATCTTGCGCAATGGGGGAAACCCTGACGCAGCGACGCCGCGTGCGGGATGAAGGCCTTCGGGTCGTAAACCGCTTTCAGCAGGGACGAAATTGACGGTACCTGCAGAAGAAGGCCCGGCCAACTACGTGCCAGCAGCCGCGGTGATACGTAGGGGTCTAGCGTTGTCCGGAATTATTGGGCGTAAAGAGCTCGTAGGCGGTTCGGCAAGTCGGATGTGAAATCTCCACGCTTAACGTGGAGGGGCCATTCGAAACTGCCGTGACTCGAGTCC
+
CCCCCGGGGGGGGGGGGGGGGGGGGGGGGGGGGGGGGGGGGGGGGGGGGGGGGGGGGGGGGGGGGGGGGGGGGGGGGGGGGGGGGGGGGGGGGGGGGGGGGGGGGGGGGGGGGGGGGGGGGGGGGGGGGGGGGGGGGGGGGGGGGGGGGGGGGGGGGGGGGGGGGGGGGGGGGGGGGGGGGGGGEGGGGFEEGGGGGGGGDGFFGGGGGGGGGGGGGGGGGCECCGGDGGGGGGGGDGGGGGGGGEGGGFGGGGCFGBG5E5FFGGGG5CGDGDG=F?FFGF5::96?>DDB:@?F4>FF=
@M03506:14:000000000-AKVR1:1:1101:11411:7751 1:N:0:36
CGAACTCCTACGGGAGGCAGCAGTGGGGAATTTTGGGCAATGGGCGCAAGCCTGATCCAGCCATTCCGCGTGCAGGATGAAGGCCCTCGGGTTGTAGACTGCTTTTGTACGGAACGAAACGGCGCTGGTTAATACCTGGCGCTAATGACGGTACCGTAAGAATAAGCACCGGCTAACTACGTGCCAGCAGCCGCGGTAATACGTAGGGTGCAAGCGTTAATCGGAATTACTGGGCGTAAAGCGTGCGCAGGCGGTGATGTAAGACAGGTGTGAAATCCCCGGGCTTAACCTGGGAACTGCA
+
CCCCCGGGGGGGGGGGGGGGGGGGGGGGGGGGGGGGGGGGGGGGGGGGGGGGGGGGGGGGGGGGGGGGGGGGGGGGGGGGGGGGGGGGGGGGGGGGGGGGGGGGGGGGGGGGGGGGGGGGGGGGGGGGGGGGGGGGGGGGGGGGGGGGGGGGGGGGGGGGGGGGGGGGGGGGGGGGGGGGGGGGGGGGGGGGGGGGGGGGGGGFGGGGGGGGGGGGEGGGGGGGGGGGGGGGGGGGGGGGGGGEEDE3EGGGGG5DCFGGGGGGGGGGGG9>CFDGGFGGGFBGG)DFFDFB>:7?FF?=*
@M03506:14:000000000-AKVR1:1:1101:14066:7755 1:N:0:36
CGAACTCCTACGGGAGGCAGCAGTGGGGAATCTTGCGCAATGGGCGAAAGCCTGACGCAGCCATGCCGCGTGAATGATGAAGGTCTTAGGATTGTAAAATTCTTTCACCGGGGACGATAATGACGGTACCCCGGAGAAGAAGCTCCGGCTAACTTCGTGCCAGCAGCCGCGGTAATGCGAAGGGGGCTAGCGTTGCTCGGAATTACTGGGCGTAAAGGGAGCGTAGGCGGATCGTTAAGTTAGAGGTGAAAGCCCAGGGCTCAACCCTGGAATTGCCTTTGATACTGGCGATCTTGAGTAT
+
CCCCCGGGGGGGGGGGGGGGGGGGGGGGGGGGGGGGGGGGGGGGGGGGGGGGGGGGGGGGGGGGGGGGGGGGGGGGGGGGGGGFGFGGGGGGGGGGGGGGGGGGGGGGGGGGGGGGGGGGGGGGGGGGGGGGGGGGGGGGGGGGGGGGGGGGGGGGGGGGGGGGGGGGGGGGGGGGGGGEGGGGGDGGEGGGGGGGGGGGGGGGGGGGGGGGGC?@@GGGGGGG>EGGGGGGGEAA=;DACFGFGGGGGG7E5E:/:@G:65FGGGDF=96?CCC?DFFDG4=FGFGFFGF>FFF@FF*1*
@M03506:14:000000000-AKVR1:1:1101:5962:7776 1:N:0:36
CGAACTCCTACGGGAGGCAGCAGTCGGGAATTTTGGGCAATGGGCGCAAGCCTGACCCAGCAACGCCGCGTGAAGGATGAAATCCCTCGGGATGTAAACTTCGCAAGAACGGGAAGAATAAGTAAGGGCTAACATCCCTTATGATGACGGTACTGTTTGTAAGCTCCGGCTAACTCCGTGCCAGCAGCCGCGGTAATACGGGGGGAGCAAGCGTTGTTCGGATTTACTGGGCGTAAAGGGCGCGTAGGCGGCCACCGCAAGTCGGTTGTGAAATCTCCGGGCTTAACGCGGCAAGGTCAAT
+
CCCCCEFFGGGGCF@6+FGFGGGGFGEG:CAFEF9FEFGGGGGFGGGGC@7FE<EAFGGGGGGGGGGGGGGGGGGGFFGGGE?DFGGFGGGGGGGGFGGGGGGGGGGGGGGGDC7CF8<DGGFFCGGGDGGGGEDGGFGGGGGGGGDGGDCGEGGGGGGGGGGGGGGCFEEEGGGGGGGGG:FFFFFGGGGG:CCCGCD>EGGGCEDC56*ACG:C/@CEECGEGGGGFGG5:7:8/CFDGG5:5*:5ED=C<*21:577*+2*>7*92*+9::C+*993<>D5C47)(/8(0)7>@F@?4
@M03506:14:000000000-AKVR1:1:1101:6016:7784 1:N:0:36
CGAACTCCTACGGGAGGCAGCAGTGGGGAATATTGGACAATGGGGGAAACCCTGATCCAGCAATGCCGCGTGAGTGATGAAGGCCTTAGGGTTGTAAAGCTCTTTTACCCGGGAAGATAATGACTGTACCGGGAGAATAAGCCCCGGCTAACTCCGTGCCAGCAGCCGCGGTAATACGGAGGGGGCTAGCGTTGTTCGGAATTACTGGGCGTAAAGCGCACGTAGGCGGCTGTGTAAGTTAGAGGTGAAAGCCCGGGGCTCAACTCCGGAATTGCCTTTAAGACTGCATCGCTAGAATTGT
+
CCCCCFDFDFFGGGGGGGGGGGGGGGGGFGGGGGGGGGGGGGGGGGGGFGGGGGGGGFGGGGGGGGGGGGGGGGCFFGGGGGGG?FGGGGGGGCFGGGGFFCAFEDFGGGGGGGGGGCFFFGFGGGGGGFGGGGGGGGGCGFFFGGCFGGGGGFGECGGGGGGGGGGGGGBCCFFFCFGGGGGGGGDFFGGFEGBFGGGGGGGFCCFGGFGEEGFFGGGGGG58;CFGGGG*0<FFFFCC?FGCF7EGEECC7FCDGDD759CC3>EGGGEF4D*<>FCFG==9F@GFF=@2F@>4B667*
@M03506:14:000000000-AKVR1:1:1101:11401:7792 1:N:0:36
CGAACTCCTACGGGAGGCAGCAGTAAGGAATATTGGACAATGGCCGCAAGGCTGATCCAGCCATGCCGCGTGCAGGATGAAGGTGCTCTGCATTGTAAACTGCTTTTGTTCGGGAATAAACCTCTTCACGTGTGAAGAGTTGAATGTACCGAAAGAATAAGGGACGGCTAACTTCGTGCCAGCAGCCGCGGTAATACGAAGGTCCCAAGCGTTATCCGGATTTATTGGGTTTAAAGGGTGCGTAGGCGGATTATTAAGTCAGTGGTGAAAGCTTCGAGCTTAACTCGAAAACTGCCATTGA
+
CCCCCGGGGGGGGGGGGGGGGGGGGGGGGGGGGGFGGGGGGGGGGGGGGGGGGGGGGGGGGGGGGGGGGGGGGGGGGGGGGGGGGGGGGGGGGGGGGGGGGGGGGGGGGGGGGGGGGGGGGGGGGGGGGGGGGGGGGFGGGGGGGGGGGGGGGGGFGGGGGGGGGDGGGCGGGGGGGGGGGGGGGGGGDGGGGGGGGG@FGDGGGGGCGGGBECFGGGG8CCEFFGGDGGEGGFGG?EGGGCEGGGFGGCE5=FFGGFGGGGDGGGGGGGGFGGGGFFDDD??:<6C@0C57FF?7@F***
@M03506:14:000000000-AKVR1:1:1101:8742:7841 1:N:0:36
CGAACTCCTACGGGAGGCAGCAGTGGGGAATTTTTCGCAATGGGGGCAACCCTGACGAAGCAACGCCGCGTGGGTGATGAAGTCTCTTGGGACGTAAAACCCTTTCGACGGGGAAGAAACCGCAAGGTTGACGGTACCCGTAGAAGAAGCCCCGGCTAACTCCGTGCCAGCAGCCGCGGTAATACGGGGGGGGCAAGCGTTGTTCGGAATTACTGGGCGTAAAGGGCGCGTAGGCGGTTCATTAAGTTGGATGTGAAAACTCTGGGCTTAACTCAGAGCCTGCATTCAAAACTGATGGGCT
+
CCCCCGGGGGGGGGGGGGGGGGGGGGGGGEGGGGGGGGGGGGGGGGGGGGGGGGGGGGGGGGGGGGGGGGGGGGGGGGGGGGGGFGGGGGGGGGGGGGGGGGGGGGGGGGGGGGGGGGGGGGGGGGGGGGGGGGGGGGGDGGGGGGGGGGGGGGGGGGGGGGGGGFGGGGGGGGGGGGGFFGFGGGGGGGGGGGEGGGGEGGEGGGGGGGGGGGGGGGGGEGGGGCCEEGEGCEFEEEGGC?CC<E?DCFFCF6CCFFCGFG>CEF=CCGGFG7CF7=DF>>F?9**/:G???67?=?47)
@M03506:14:000000000-AKVR1:1:1101:18626:7882 1:N:0:36
CGAACTCCTACGGGAGGCAGCAGTGGGGAATCTTGCGCAATGCGCGAAAGCGTGACGCAGCAACGCCGCGTGAGGGAAGACGGCCTTCGGGTTGTAAACCTCTTTCAGTTGGGACGAAGCCACGACGGTTAATACCCGTTTGTGGTGACGGTACCTTCAGAAGAAGCCCCGGCTAACTACGTGCCAGCAGCCGCGGTAATACGTAGGGGGCAAGCGTTGTCCGGAATCATTGGGCGTAAAGCGCGTGTAGGCGGCTTGGTAAGTCCGCCCTGAAAGCCCGGGGCTCAACCCCGGGAGGCGG
+
CCCCCGGGGFGGGGGGGGGGGGGGGGGGGGGGGGGGGGGGGGGGGGGGGGGGGGDGGGGGGGGGGGGGGGGGDGGGGGGGGGGGGGGGGGGGGGGGGGGGGGGFGGGDDGGGGGGGGGGDGGGGGGGGGGGGGGGGGGFGGGGGGGGGFGGGGGGGGGGGGGGGGGGGFGGGGGCFGGFGGFGGGGGGGGFGGGGGGEECC?E<C>8CGGGGFGFG8CEEF0CEEE8F?FEFGGGGGDDFGCC5EGGGGFGFDGD)*7C:CF6<<?=5*/*02*:C5:CGC>@D/)*9275(.5@:5355B
@M03506:14:000000000-AKVR1:1:1101:12350:7900 1:N:0:36
CGAACTCCTACGGGAGGCAGCAGCGGGGAATATTGCACAATGGGCGCAAGCCTGATGCAGCGACGCCGCGTGAGGGATGACGGCCTTCGGGTTGTAAACCTCTTTCAGTAGGGAAGAAGCGAAAGTGACGGTACCTGCAGAAGAAGCGCCGGCTAACTACGTGCCAGCAGCCGCGGTAATACGTAGGGCGCAAGCGTTATCCGGAATTATTGGGCGTAAAGAGCTCGTAGGCGGTTTTTCGCTTCTGCCGTGAAAGTCCGGGGCTCAACTCCGGATCTGGGGTGGGTACGGGCGGGCCTGG
+
CCCCCFCGGGGGGGGGGEGGEGGGGGGGGGGGGGGGGGGGGGFFGGGGGGGGGGGGGGGGGGGGGGEFGGGGEGGGGGGGGGGGGGGGGGGGGGGGGGGFFGGGGGGGGGGGGGGGGGGGGGGGGGGGGGGGGGGGGFEGGGGGGGGGGGGGGGDGGGGGGGGGGGGGGDFGGGGGC7FCFGGGGGGGGGGGEGGGGGGFFGGGGGGGFGGGFFGGGGG=FGGGGFGGGGECEEEE**13:**2C+<*3/2:*CAFC4:CEGD=><9D6*3)19**)/0**<55C@7@73793))))))))
@M03506:14:000000000-AKVR1:1:1101:6338:7910 1:N:0:36
CGAACTCCTACGGGAGGCAGCAGTGGGGAATTGTTCGCAATGGGCGCAAGCCTGACGACGCAACGCCGCGTGGAGGATGAAGATTTTCGGATCGTAAACTCCTGTCGAATGGGACGAAAAGATTGCGGGTTAACGGTCCGTAGTCCTGACGGTACCGTTAAAGGAAACCCCGGCTAACTCCGTGCCAGCAGCCGCGGTAATACGGGGGGGGTAAGCGTTGTTCGGAATTACTGGGCGTAAAGGGCTCGTAGGCGGCCAACTAAGTCGGACGTGAAATCCCTCAGCTTAACTGGGGAACTGC
+
CCCCCGGGGGGGGGGGGGGGGGGGGGGGGGGGGGGGGGGGGGGGGGGGGGGGGGGGGGGGGGGGGGGGGGFGGGGGGGGGGGGGGGGGGGGGGGGGGGGGCFGGGGGGGGGGGGGGGGGGGGA>FFGGGFGGGGGGGGGFGGGGGGGG@EFGEDG9FFECGGGGGGGFGGGGGGDGGGGGDGGGGGGGGGGGGEGGE?EE779FEGGGGGGGGGFCEEGEGGGGEGDCFGGDFEFGG=C8CCFE=:FGGDGGGCEGC@FGCGC?CGE<:CG>5<FG:F09*8>E6**9<C4<FF3)<>6=*
@M03506:14:000000000-AKVR1:1:1101:4553:7917 1:N:0:36
CAAACTCCTACGGGAGGCAGCAGTCGGGAATTTTGGGCAATGGGCGAAAGCCTGACCCAGCAACGCCGCGTGAAGGATGAAATCCCTCGGGATGTAAACTTCGCAAGAACGGGAAGAATAAGTAGGGGACAATACCCCCTATGATGACGGTACCGTTTGTAAGCTCCGGCTAACTCCGTGCCAGCAGCCGCGGTAATACGGGGGGAGCAAGCGTTGTTCGGATTTACTGGGCGTAAAGGGCGCGTAGGCGGTCAGCACAAGTCAGTTGTGAAATCTCCGAGCTTAACTCGGAAAGGTCAAC
+
CCCCCGGGGGGGGGGGGGGGGGGGGGGGGGGGGGGGGGGGGGGGGGGGGGGGGGGGGGGGGGGGGGGGGGGGGGGFGGFGGGGGGGGGGGGGGGGGGGGGGGGGGGGGGGGGGGGGGFGGGGGGGGGGGGGGFGFGGGGG@GFGGGFGGGGGGGGFGGGFGGGGGGGCGGGGGGGGGGGGGGGCGFGGGGGGGGGGGGGGGGGG>EGEGDGGGEGE;CGGGEGGGGGGGGGFG>ECGGGGGGGGGGGDGEEEGGGF<>FCFGGGGG7CGD7@CGDCCFD<<D>GGFD*4D36)7<>9F@*/
@M03506:14:000000000-AKVR1:1:1101:5076:7927 1:N:0:36
CGAACTCCTACGGGAGGCAGCAGTAAGGAATATTGGTCAATGGACGCAAGTCTGAACCAGCCATGCCGCGTGAAGGATGAAGGCCCTCTGGGTTGTAAACTTCTTTTATCTGGGACGAAACCCATCCTTTCTAGGGTGATTGACGGTACCAGAGGAATAAGCACCGGCTAACTCCGTGCCAGCAGCCGCGGTAATACGGAGGGTGCAAGCGTTCTCCGGATTCACTGGGTTTATAGGGTGCGTCGGTGGGAATGTAAGTCGGTGGTGAAATCTCCGTGCTTAACATGGAAACTGCCATTGC
+
CC<@CGGGGGFGDGGGDG7FCGGGFDG@<,C,CEF,CFFDFG?FGGGC:FGGGFGGGGGGGGGGGGFFGECEF,FFGGFFGGGGCCC@FFCFG::CEF<FGGFGFFFCFFFGFD?DGDCE>FFFGGGGGGFFGFGFGDGFGG?DGGFFEGG8=8+DCDF9D:DDGGEGDEG7BFFFGFGGGFFG7,,@CGDEGGF<CF@*CC@CCEG99CEEE*=EC55:8*ACE;CDG8C?C++<909CEGE*******209+<*+1CFGGD=57C*9:+0:C7=D5*/**0A+99))**4@=486==4*
@M03506:14:000000000-AKVR1:1:1101:5530:7930 1:N:0:36
CGAACTCCTACGGGAGGCAGCAGTCGGGAATTTTGGGCAATGGACGAAAGCCTGACCCAGCAACGCCGCGTGAAGGATGAAATCCCTCGGGATGTAAACTTCGCAAGAACGGGAAGAATAAGTAGGGGACAATACCCTCTATGATGACGGTACCGTTTGTAAGCTCCGGCTAACTCCGTGCCAGCAGCCGCGGTAATACGGGGGGAGCAAGCGTTATTCGGATTTACTGGGCGTAAAGGGCGCGTAGGCGGCCACCGCAAGTCAATTGTGAAATCTCCGGGCTTAACCCGGAAAGGTCAAC
+
CCCCCGGGGGGGGGGGEGGGGGGGDGGGFGGGGGGGGGGGGGGEGGGEEEGFFGGFFGGGGGGGGGGGGGGGGGGGGGGGGFEFFEFGFEFEGGCG9BEFGFFGGGGGGGGEEFGGGGFGFCFG9D7C@FFFFDEGF,FFGGGFFGFF>CFFDFECF@FGGGGGGCCGGGGGGGDFFGGGGFG?7FGGC:FEEFEEGGGFG*CEEGGGGGDCE8*;CFCEFGG5<@7FGF=FD=EC5<*15:CE>EG*3CEE3**/:<7>CC*<+2<F7CFFG7:CD6C3))<5<?C*4CE9>)7:==7*1
@M03506:14:000000000-AKVR1:1:1101:19342:7940 1:N:0:36
CGAACTCCTACGGGAGGCAGCAGTCGAGAATCTTCGGCAATGGGCGCAAGCCTGACCGAGCGACGCCGCGTGGAGGATGAAGGCCTTCGGGTTGTAAACTCCTGTCGAGGGGGAAAAAGGCCTGGTAACGGGCTTGATTGATCCCTGGAGGAAGCACGGGCTAAGTTCGTGCCAGCAGCCGCGGTAAGACGAACCGTGCGAACGTTATTCGGAATCACTGGGCTTAAAGCGCGTGTAGGCGGGTCCGTGCGTCTGTCGCTGAAATCCCCCGGCTCAACCGGGGAACGGGCGGGGATACGAC
+
CCCCCGGGGCGGGGGGGGGGGGGGGGGGGGGGGGGGGGGGGGGGGGGGGGGGGGGGGGGGGGGGGGGGGGGGGGGGGGGGGGGGGGGGGGGGGGGGGGGGGGGGGDGGGGGGGGGGGGGGGGGGGGGFGGDGGGGEGGGGGGGGGGGGGDGGGGGEGGGGGGGFGCGGGC:FCFGGGFGGGGGGGGGGFFGGGGGGGGGGGEGGEGCC9FFG>EGFGGGFGGCFGGGFGGGGGEGGCCFGEEGGG577FGGGD*AC9>F//*90::79E<E>379+28FDGDF:C><@<DB1)8).))0).
@M03506:14:000000000-AKVR1:1:1101:25865:7961 1:N:0:36
CGAACTCCTACGGGAGGCAGCAGTGGGGAATCTTGCGCAATGCGCGAAAGCGTGACGCAGCAATGCCGCGTGGGGGAAGAAGGCCTTCGGGTTGTAAACCTCTTTCAGTTGGGACGAAGTGTGAGCGGTGAATAGCCGTTTCACATGACGGTACCTTCACAAGAAGCCCCGGCTAACTACGTGCCAGCAGCCGCGGTAATACGTAGGGGGCAAGCGTTGTCCGGAATCATTGGGCGTAAAGAGCGCGTAGGCGGCCCTGTAAGTACGCTGTGAAAGTCAAGGGCTCAACCCTTGGATGCCG
+
CCCCCGGGGGGGDEGGGGGGGGGEFGGGEGGGGGGGGGGEGGGGGGGGGGGGGGGFGGGGGGGGCFFGGGGGGGGGGGGGGGGGCDG@FDFGEGEFGGGGFCFECFGGEGGGGGGGGGEFFFGGGGGGG>FFGDFFGGGDFGGFF9FFGGGGFFGG9FDGGGGGGDF3CFGGGDGGFGFFGFCCFG7CGGGG>FCE/:EGGGGF6*;;CE8*;;8ECCGE99C5>E*C9C:<EGCE559*<CF6E5=<8CEGCC5)/.99F?FG+0*/*9*6:CF?77F*9?350576(95(07??*/7)<
@M03506:14:000000000-AKVR1:1:1101:27947:7972 1:N:0:36
CGAACTCCTACGGGAGGCAGCAGTGGGGAATATTGGACAATGGGCGAAAGCCTGATCCAGCAATGCCGCGTGAGTGATGAAGGCCTTAGGGTTGTAAAGCTCTTTTACCCGGGATGATAATGACAGTACCGGGAGAATAAGCTCCGGCTAACTCCGTGCCAGCAGCCGCGGTAATACGGAGGGAGCTAGCGTTGTTCGGAATCACTGGGCGTAAAGCGCGCGTAGGCGGCTTTGTAAGTTAGAGGTGAAAGCCAGGAGTTCAACTCCGGAACTGCCTTTAAAACTGCATAGTTAGAATCCA
+
CCCCCGFG-CFGGGGGGEGEGGGGGGGGGGGGGGGGGEG8CFFGFGG>CFFGGGGFD<EFGGFGGF8BFEF=EEGFFFGGDG?8@CCFFFFGGGGFG<FGEFEFGGGG,FFEE=CFGGF9@FE9FGGG?EFGG>EFFGAFEGGGGD3:CCCDB<FF3D++8DFCFFF7CCCFGDGGGGEGCE@*14,<<<F*4F*45;EECC+5FCFDFFCECEAFACGG5=EGGGCCG5E88CCF7A?F7++<:C7*<+<?<*:5*8**<:DE7>655C556CF6***:*9=6+/2?9*9.****9**9*
@M03506:14:000000000-AKVR1:1:1101:3384:7986 1:N:0:36
CGAACTCCTACGGGAGGCAGCAGTGGGGAATATTGCGCAATGGGCGAAAGCCTGACGCAGCGACGCCGCGTGAGGGACGAAGGCCTTCGGGTTGTAAACCTCTTTCAGCAGGGACGAAGCGCAAGTGACGGTACCTGCAGAAGAAGCACCGGCCAACTACGTGCCAGCAGCCGCGGTAATACGTAGGGTGCAAGCGTTGTCCGGAATTATTGGGCGTAAAGAGCTCGTAGGCGGCTTGTCGCGTCGACTGTGAAAAACCAGTGCTCTACTCTTGGCCTGCAGTCAAACCGGGCCGGCTAGA
+
CCCCCGAEFGGGGEG7FEGGGGGGGCFDFGCGFFGGEGGGGFGGGGDCFFG8EFFFEC:FEGEFGGCGEEGCECF7F=:FFDEDG@EFGGEFGGGGGGGG8FGFDFC<9FD+C7FFGE=CEGGCEE9FF7F@D:9FFGFFGGDFGFGDF7F*::FFGGGGGC:B1?<7FF+*<*1:*1*<FCECEC5EG>CFF7CE;E5EEFCE>C>E+AF:C8ECECCE798::8CEDE59C5*:C*9+A=C5=C*9C=?C7<C0*019C+973*+2+*0/*:*+>6C1*9*0+1**()8()).8);B4*
@M03506:14:000000000-AKVR1:1:1101:16136:8029 1:N:0:36
CGAACTCCTACGGGAGGCAGCAGTCGGGAATTTTGGGCAATGGGCGAAAGCCTGACCCAGCAACGCCGCGTGAAGGATGAAATCCCTCGGGATGTAAACTTCGCAAGAACGGGAAGAATAAGTTTCAGTTAATATCTGAAACGATGACGGTACCGTCTGTAAGCTCCGGCTAACTCCGTGCCAGCAGCCGCGGTAATACGGGGGGAGCAAGCGTTGTTCGGATTTACTGGGCGTAAAGGGCGCGTAGGCGGTCAGCACAAGTCAGTTGTGAACTCTCCGAGCTTAACCCGGAACGGTCAAA
+
CCCCCGGGGGGGGGGGGGGGGGGGGGGGGGGGGGC:CFCGGGGGGEGGGGGGGFGGGGFGGGGGGGGFGGGGGGFGGGGGGGGGGGCFGGGGDEGGGGGGGGGGGGGFGFGGG:FFGGGGGGGDFGFGGDFEFGGGGGGGGDFEGGDGD@FGGGGGGGGCA;FDDCFEEEC>FGGGCC>B::FFCFCCG7CEGGEGFGEE8E@GGCCCCC858;E?EG+C8*22AEFFCFGCEEEE*<7;EC/C*:CDGGC*9=E4+7***02<C:+?AC+9*0::C?D<7:BGC6C*4734:)7B>)0**
@M03506:14:000000000-AKVR1:1:1101:8301:8036 1:N:0:36
CGAACTCCTACGGGAGGCAGCAGTGGGGAATATTGCGCAATGGACGAAAGTCTGACGCAGCAACGCCGCGTGAGGGATGACGGCCTTCGGGTTGTAAACCTCTTTCAGCAGGGACGAAGCGAGAGTGACGGTACCTGCAGAAGAAGGACCGGCCAACTACGTGCCAGCAGCCGCGGTAATACGTAGGGTCCGAGCGTTGTCCGGAATTATTGGGCGTAAAGGGCTCGTAGGCGGTTCGTCACGTCGGGAGTGAAAACTCGGAGCTCAACTCCGAGCCTGCTTCCGATACGGGCCGACTAGA
+
CCCCCGGGGGGGGGGGGGGGGGGFGGGGDGGGGGGGGGGGGGGGGGGGGGGGGGGGGGGGGGGGGGGGGGGGGGGGGGGGGGGGGGGGGGGFGGGGGGGGGGGGGGGGGGGGGGGGGGGGGGGGGFGFGGGFGGGGGGGCFGGGGGGGGGGGGGGGGGGGGGGGGGGGGGGGGGGC@F7FFFFFGGGGG7FECGGGGEGGGGGD5CGFG7ECCFGGD=85<FGGGGGGGFEGGGG=CEGEGG5:=E=C=C=CGCFFF@CCE=<EFCCGG>:?73CCDFGF*96C*77>B7>;))05).5<*
@M03506:14:000000000-AKVR1:1:1101:10791:8038 1:N:0:36
CGAACTCCTACGGGAGGCAGCAGTGGGGAATATTGCGCAATGGGCGAAAGCCTGACGCAGCAACGCCGCGTGAGGGATGACGGCCTTCGGGTTGTAAACCTCTTTCAGCAGGGACGAAGCGAGAGTGACGGTACCTGCAGAAGAAGGACCGGCCAACTACGTGCCAGCAGCCGCGGTAATACGTAGGGTCCGAGCGTTGTCCGGAATTATTGGGCGTAAAGGGCTCGTAGGCGGTTCGTCACGTCGGGAGTGAAAACTCGGAGCTCAACTCCGAGCCTGCTTCCGGTACGGGCAGACTCGG
+
CCCCCGGGGGGGGGGGGGGGGGGGGGGGGGGGGGGGGGGGGGFGGGGGGGGGGGGGGGGGGGGGGGGGGGFGGGGGGGGGGGGGGGGGGGGGGGGGGGGGGGGGGGGGGGGGGGGEGGGGGGGGGGGGGGGEGGFGGGGGGGCCFGGGGGEGGGGCFGBFGGFGGFFGGFGFDGGGE:F9CGGCFGGGGFGGEEGGEGEEGGGG88*<9CCFGGGGGCEGGGEGGCG8CCGFCGCGGE7857:A75:D*:E6*<?>C)01C5C=*CA9*:<FG5):>?5/*99?7)9)(*72)0735<9).
@M03506:14:000000000-AKVR1:1:1101:11933:8085 1:N:0:36
CGAACTCCTACGGGAGGCAGCAGTGGGGAATCTTGCACAATGGGGGAAACCCTGATGCAGCGACGCCGCGTGGGCGATGAAGCCCTTCGGGGTGTAAAGCTCTTTCGTCAGGGAAGATAGTGACGGTACCTGGAGAAGCAGCTGCGGCTAACTACGTGCCAGCAGCCGCGGTAATACGTAGGCAGCAAGCGTTGTTCGGAGTTACTGGGCGTAAAGGGTGTGTAGGCGGTTCTTTAAGTTTGCCGTGAAATCTCCCGGCTTAACCGGGAGGGTGCGGTGAATACTGAGGGACTAGAGTACG
+
CCCCCGGGGGGGGGGGGGGGGGGGGGGGGGGGGGGGGGGGGGGGGGGGGGGGGGGGGGGGGGGGGGGGGGGGGGGGGGGGGGGGGGGGGGGGGGGGGGGGGGGGGGGGGDFGGGGGGGGGGGGGGGGGGGGGGGGGGGGGGGGGGGGGGGGGGGGGGGGGGGGGGGGGGGGGGGGGGGGGGGGGGGGEFGGFGFGGGGGGGGGGGGGGGGGEG8ECFE;CCGGGGCGGGGEG9FGGGGGFGGFGD5EGCCCFGG+CC>GDECD9CCCCEGG:<DD=D5C<F*1AFFF@?3>?>?F*=FFFE
@M03506:14:000000000-AKVR1:1:1101:10162:8092 1:N:0:36
CGAACTCCTACGGGAGGCAGCAGTGGGGAATATTGGACAATGGGCGAAAGCCTGATCCAGCAATGCCGCGTGAGTGATGAAGGCCTTAGGGTTGTAAAGCTCTTTTACCCGGGATGATAATGACAGTACCGGGAGAATAAGCCCCGGCTAACCCCGTGCCAGCAGCCGCGGTAATACGGAGGGGGCTAGCGTTGTTCGGAATTACTGGGCGTAAAGCGTACGTAGGCGGCTTTGTAAGTTAGAGGTGAAAGCCCGGAGCTTAACTCCGGAATTGCCTTTAAGACTGCATCGCTTGAATCAT
+
CCCCCGGGGGGGGGGGGGGGGGGGGGGGGGGGGGGGGGGGGGGGGGGGGGGGGGGGGGGGGGGGGGGGGGGGGGGGGGGGGGGGGGGGGGGGGGGGGGGGGGGGGGGGGGGGGGGGGGGGGGGGGGGGGGGGGGGGGGGGFGGGGGGGGGGGGGGGGGGGGGGGGGGGGGGGGGGGGGGGGGGGGGGGFGGGGEGGGGGDEGGGGGGGGGGGGGFGGGGGGGGGGGGGGG=E?EGFFGGCCFFGGGGGGGFE4CGC:>DGGGC:C77DE3>5DGFCGF:*CFFGGFGFFGFFFFF>F?@F=
@M03506:14:000000000-AKVR1:1:1101:6740:8164 1:N:0:36
CGAACTCCTACGGGAGGCAGCAGTGGGGAATTTTGCGCAATGGGGGAAACCCTGACGCAGCAACGCCGCGTGAAGGATGAAGGTCTTTGGATTGTAAACTTCTTTCGTCCGGGAAGATAATGACGGTACCGGAATAAGAAGCCCCGGCTAACTTCGTGCCAGCAGCCGCGGTAATACGAAGGGGGCAAGCGTTGTTCGGAATTATTGGGCGTAAAGGGCGCGTAGGCGGTGCGGTAAGAGTGTTGTGAAATCCTCGGGCTCAACTCGAGGCCTGCAACGCTGACTGCCGTGCTGGAGTGTG
+
CCCCCGGGGGGGGGGGGGGGGGGGGGGGGGGGGGGGGGGGGGGGGGGGGGGGGGGGGGGGGGGGGGGGGGGGGGGGGGGGGGGGGGGGGGGGGGGGGGGGGGGGGGGGFGGGGGGGGGGGGGGGGGGGGGGGGGGGGGGGGGGGGGGGGGGGGGGGGGGGGGGGGGGDGGGGGGGGGGGFGGGGGGGGGGG<EEEGGGGEEFGGGGGFGGGGDGGGGGGGGGGGGGGGGGGEGGEGGGGGGFG7CFGGGGGGGC7CEEDDFGFGGGGGGGCFGFGGGFGG55@6+6C5;952FBF@;0<=F
@M03506:14:000000000-AKVR1:1:1101:17864:8184 1:N:0:36
CGAACTCCTACGGGAGGCAGCAGTGGGGAATATTGGACAATGGGCGCAAGCCTGATCCAGCCATGCCGCGTGAGTGATGAAGGCCCTAGGGTTGTAAAGCTCTTTCACCGGTGAAGATAATGACGGTAACCGGAGAAGAAGCCCCGGCTAACTTCGTGCTAGCAGCCGCGGTAATACGAAGGGGGCTAGCGTTGTTCGGAATTACTGGGCGTAAAGCGCACGTAGGCGGATATTTAAGTCAGGGGTGAAATCCCAGAGCTCAACTCTGGAACTGCCTTTGATACTGGGTATCTCGAGTATG
+
CCCCCGGGGGGGGGGGGGGGGGGGGGGGGGGGGGGGGGGGGGGGGGGGGGGGGGGGGGGGGGGGGGGGGGFGEFEGGGGGGGGGGGGGGGGGGGGGGGGGGGGGGGGGGGGGGGGGGGGGGGGGGGGGGGGGGGGGGFFGGGGGGGGGGGGGGGGGGGGGGGGGGGGGGGGGGGGGGGGGGGGGGGDGGFGGGDCGGGDGDGGGGGGFGFG>EGGGGGGGGEGGFGGGGGEGC?EGGG>:?7C==7EF?F+?6ACD85CDFGGGGGGFF>?FGGGFGFGGC==:9*7@?CF6*77<DFF46
@M03506:14:000000000-AKVR1:1:1101:16097:8186 1:N:0:36
CGAACTCCTACGGGAGGCAGCAGTGGGGAATATTGGACAATGGGCGCAAGCCTGATCCAGCCATGCCGCGTGAGTGATGAAGGCCCTAGGGTTGTAAAGCTCTTTCACCGGTGAAGATAATGACGGTAACCGGAGAAGAAGCCCCGGCTAACTTCGTGCCAGCAGCCGCGGTAATACGAAGGGGGCTAGCGTTGTTCGGAATTACTGGGCGTAAAGCGCACGTAGGCGGATATTTAAGTCAGGGGTGAAATCCCAGAGCTCAACTCTGGAACTGCCTTTGATACTGGGTATCTCGAGTATG
+
CCCCCGGGGGGGGGGGGGGGGGGGGGGGGGGGGGGGGGGGGGGGGGGGGGGGGGGGGGGGGGGGGGGGGGFGGGGGGGGGGGGGGGGGGGGGGGGGGGGGGGGGGGGGGGGGGGGGGGGGGGGGGGGGGGGGGGGGGGGGGGGGGGGGGDGGGGGGGGGGGGGGGGGGGGGGGGGGGGGGGGGGGGGGGGGFGGGGGGGGGGGFGGGGGGGGGGGGGGGGGGGFGGGGGCECGGFGGGGGGGGGGGGGGG7FFFGFFFGGGG7C?FCGFF?FGGGGGFGGFF?FGFGFFGFF=?;@5?FFF
@M03506:14:000000000-AKVR1:1:1101:25315:8189 1:N:0:36
CGAACTCCTACGGGAGGCAGCAGTCGAGAATTTTTCACAATGGGCGAAAGCCTGATGGAGCGACGCCGCGTGGGGGATGAAGGGCTTCGGTCCGTAAACCCCTGTCATTTGCGAACAAACCTTATTCATTAACACTGAATGAGCTGATTGTAGCGGAAGAGGAAGGGACGGCTAACTCTGTGCCAGCAGCCGCGGTAATACAGAGGTCCCGAGCGTTGTTCGGATTCACTGGGCGTAAAGGGTGCGTAGGTGGTTGTTCAAGTCTGATGTGAAATCGCCGGGCGCAACCCGGAAATGGCAG
+
CCCCCGGGFGGGGGGGGGGGGGGGGGFFFGGGGGGGGGGGGGGGGGGGGGGGGGGGGGGGGGGGGGGGGGCFGFGGDGGFFGGGEFGFGGGGGGGGGGGGGGCFFGFFGFGGGGGGGGGGGGGFFGFFFGGGGGDFFGGFDGFGGFCGGFGGGGGGGGGGGGGGGCEGFGGGGGGCFCGGG9FFDG@FGGGDCDGEDGC9FG7:A*3A9FGGGGG**:;FGGDED*+@?@E>ECE8:CCEGGG=5=*>EGGF3*:C*):*03*<+0<CC7+9:>></3CGC:>**))04C)()57=6?5))
@M03506:14:000000000-AKVR1:1:1101:27939:8191 1:N:0:36
CGAACTCCTACGGGAGGCAGCAGTGGGGAATATTGGGCAATGGGCGCAAGCCTGATCCAGCCATGCCGCGTGAGGGATGAAGGCCCTTGGGGTGTAAAGCCCTTTTGTGCGGGAAGATAATGACGGTACCGCAAGAATAAGCCCCGGCTAACTTCGTGCCAGCAGCCGCGGTAATACGGAGGGGGCGAGCGTTGTTCGGAATCATTGGGCGTAAAGGGTGCGTAGGCGGGGCTTTAAGTCGGGGGTGAAATCCTGGAGCTCAACTCCAGGACTGCAGTGGATACTGAGGTGCTGGAGTTCG
+
CCCCCGGGGFGGEGGGGGGGCFGFGGGGEGG@FGGE,CFGGGFG8C+@F@FGGGG<,<FFD@FAEGGGGGEF,6,CFGGGGG,CEGG,EFG:FFGGGGF,,:EFGFE<=?84FGGGFGGGFGGGFCFFF<F7++@FG9DGGF,BFGGGGDGGGFCC<EECGGGF,FFEGGGFBCGFGF*=CFG7FD*:EEEGGG*2AEGGGF@F<+<CFGGEGGGEGEFE588;?GEEEC*822+<AE70*:C*5*CFG?FF4A7C*7*9+<=F7*<*+215*>D+9=2*=?47AB*71*).**9<F6)*.
@M03506:14:000000000-AKVR1:1:1101:8327:8193 1:N:0:36
CGAACTCCTACGGGAGGCAGCAGTGGGGAATTTTGGACAATGGGCGCAAGCCTGATCCAGCCATGCCGCGTGAGTGAAGAAGGCCTTCGGGTTGTAAAGCTCTTTCGGCGGGGACGAAACGGTTCGCGCTAACACCGCGGACTAATGACGGTACTCGCAGAAGAAGCACCGGCTAACTATGTGCCAGCAGCCGCGGTAATACGTAGGGTGCAGGCGTTAATCGGAATTACTGGGCGTAAAGCGTGCGCAGGCGGCTCCTTAAGTCAGATGTGAAAGCCCCGGGCTTAACCTGTGAACTGCA
+
CCCCCGGGGGGGGGGGGGGGGGGGGGGGGGGGGGGGGGGGGGFGGGGGGGGGGGGFGGGGGGGGGGGGGGGGDGGGGGGGGGGGGGGGGGGGGGGGGGGGGGGGGGGDGGGGG7:FGGGGGGGGGGGGCFEGGGCFCEEEEGGGFGFFGGGGGGGGEFE:<:@FGC78FGGCCEEFC@CFCFFCFE<FG6FF5*:>:E>CCFG9<;E5;EGFGC/*;**/+0AE5CFF9++2AEEGEG38E75AA=EGGEEC<EGGE3FGFC7<?7+:CCCF=7>95)9CD>:C557@<778768=FFFF4
@M03506:14:000000000-AKVR1:1:1101:17915:8209 1:N:0:36
CGAACTCCTACGGGAGGCAGCAGTGGGGAATCTTGCGCAATGGCCTAACGGCTGACGCAGCGACGCCGCGTGTGGGATGAAGCTCTTCGGAGTGTAAACCACTGTTGCCCGGGACGAACAGCTCGATTAGTCGAGCCTGACGGTACCGGGTGAGGAAGCACCGGCTAACTCCGTGCCAGCAGCCGCGGTAATACGGGGGGTGCGAGCGTTGTCCGGAATCACTGGGCGTAAAGGGCGCGTAGGTGGTTTGATAAGGGTGTGGTGAAAGTCCGGGGCTCAACCCCGGATCGGCCGTGCCGAC
+
CCCCCGGGGGGGGGGGGGGGGGGGGGGGGGGGGGGGGGGGGGGGGGGGGGGGGGGGGGGGGGGGGGGGGGGGGGGGGGGGGGGGGGGGGGGGGGGGGGGFGGGGGGGGGGGGGGGGGGGGGGGGGGFFGGGGGGGGGGGGGGGGGGGGGGGGGGGDGGGGGGGGGGGGGGGGGGGGGGGGGGGGGGGGEGGGGGGGGDEGCEGGCEEC:;CGGFDGCCCCGG?+@ECG:CCEFGGEGDG8EEGCGG*1AE79*<<FG)>5CG7597+C90<>CCDE35FC<55:759)3*)0>5<::5:5.
@M03506:14:000000000-AKVR1:1:1101:17555:8225 1:N:0:36
CGAACTCCTACGGGAGGCAGCAGTGGGGAATATTGCGCAATGGGCGGAAGCCTGACGCAGCGACGCCGCGTGGGGGATGACGGCCTTCGGGTTGTAAACCTCTTTCAGCAGGGACGAAGCCGCAAGGTGACGGTACCTGCAGAAGAAGCACCGGCCAACTACGTGCCAGCAGCCGCGGTAATACGTAGGGTGCAAGCGTTGTCCGGAATTATTGGGCGTAAAGAGCTCGTAGGCGGTTTGTTGCGTCGGCTGTGAAATCCCGAGGCTCAACCCCGGGCCTGCAGTCGATACGAGCAAACTA
+
CCCCCGGGGGGGGGGGGGGGGGGGGGGGGGGGGGGGGGGGGGGGGGGGGGGGGGGGGGEGGGGGGGGGGGGGGGGGGGGGGGGGGGGGGGGGGGGGGGGGGGGGGGGGGGGGGGGGGGGGGGGGGGGGGGGGGGGGGGGGGGGGGGGGGGGGGGGGEGGGGGGGDGGGGGFGGGGGDE:EGGGGGGGGEGGGGGGGGGGGGGGGGGEGGG9CEGGGGGGGGGGDGGFGCCCCEGGGCEGGGGGGGGGGCCFG40+?F?CDGG35:D10+2A>*97CD@GDFFFGGFC5875(.)0.)6)*1
@M03506:14:000000000-AKVR1:1:1101:5791:8226 1:N:0:36
CGAACTCCTACGGGAGGCAGCAGTGGGGAATATTGGACAATGGGCGAAAGCCTGATCCAGCAATGCCGCGTGAGTGATGAAGGCCTTAGGGTTGTAAAGCTCTTTTACCCGGGATGATAATGACAGTACCGGGAGAATAAGCTCCGGCTAACTCCGTGCCAGCAGCCGCGGTAATGCGGAGGGAGCTAGCGTTGTTCGGAATTACTGGGCGTAAAGCGCGCGTAGGCGGCTTTGTAAGTTAGAGGTGGAAGCCCGGAGCTCAACTCCGGAACTGCCTTTAAAACTGCATCGCTTGAATCCA
+
CCCCCGGGGGGGGGGGGGGGGGGGGGGGCEGGGGGGGGGGGGGGGGGGGGGGGGGGGGGGGGGGGGGGGGGGGGGGGGGGGGGGGGGGGGGGGGGGGGGGGGGGGGGGGGGGGGGGGGGGGGGGGGGGGGGGGGGGGGGFGGGGGGGGGGGGGGGGGGGGGGGGGGGGGGGGGEGGGGGGGGGGGGGGCGGGDEGGGGGGGGGCGGGGFGGGGEGGGGEEGGGGGDGDGG8EGGGGFGGGGGG?GGGGGGGGFGGGDBDGGGGGGGC<CD=:69F6C=7?:F?GC?CF<>>?FF>F6@@?*
@M03506:14:000000000-AKVR1:1:1101:5838:8262 1:N:0:36
CGAACTCCTACGGGAGGCAGCAGTGGGGAATATTGGACAATGGGCGAAAGCCTGATCCAGCAATGCCGCGTGAGTGATGAAGGCCTTAGGGTTGTAAAGCTCTTTTACCCGGGATGATAATGACAGTACCGGGAGAATAAGCTCCGGCTAACTCCGTGCCAGCAGCCGCGGTAATACGGAGGGAGCTAGCGTTGTTCGGAATTACTGGGCGTAAAGCGCGCGTAGGCGGCTTTGTAAGTTAGAGGTGAAAGCCCGGGGCTCAACCCCGGAACTGCCTTTAAGACTGCATCGCTTGAATCCG
+
CCCCCGGGGGGGGGGGGGGGGGGGGGGGGGGGGGGGGGGGGGGGGGGGGGGGGGGGGGGGGGGGGGGGGGGGGGGFFGGGGGGGGGGGGGGGGGGGGGGGGGGGGGGGGGGGGGGGGGGGGGGGGGGGGGGGGGGGGGGGGGGGGGGGGGGGGGGGGGGGGGGGGGGGGGDGECFGGGGFGGGGGGGGGGGGGGGGGGGGGGG@CGGGGGEGGGGGGEGDGGGEGGGGGGGGGGGFEGGGGGGFGGGGCGEGCFGGEFDDCCCGGDGGGD57CFGGFBF7FFFF+6CBAFEFFFFF696FE
@M03506:14:000000000-AKVR1:1:1101:17733:8272 1:N:0:36
CGAACTTACGGGAGGCAGCAGTGGGGAATATTGGACAATGGGCGCAAGCCTGATCCAGCCATGCCGCGTGGGTGATGAAGGCCTTAGGGTTGTAAAGCCCTTTCGGCGGGGAAGATAATGACGGTACCCGCAGAAGAAGCCCCGGCTAACTTCGTGCCAGCAGCCGCGGTAATACGAAGGGGGCTAGCGTTGCTCGGAATCACTGGGCGTAAAGCGCACGTAGGCGGATCTTTAAGTCGGGGGTGAAATCCCGGGGCTCAACCCCGGAACTGCCTTCGATACTGGGGAACTTGAGTTCGGG
+
CCCCCFGFGGGGGGEGGGDFFFGGGGGGGGGGGGGGGGGFGGGEGGGGGGGGGGGGGGGGGFGGGEGGGCFGGGGGGGGFGC=FGGGFDCF@FGDFEFAF@FGFCFCFGGGGGEGDB,@CE9B@FGGGGGDGGGGGFGCC,>CFEFCCFFFFFEF7*=<:FFEFCB@*<CFCFGGGC<EEEG8EGFFDEACEGCGE5888CEF++08FG8CE8CC?8CCC8@FG9EECC*<:C?9C<29EGGGCGGGGGG0<DEED539FECC*:CCD5)07C9*<FFGC4)9CC)))(106*66/**085
@M03506:14:000000000-AKVR1:1:1101:25477:8287 1:N:0:36
CGAACTCCTACGGGAGGCAGCAGTCGGGAATTTTGCGCAATGGACGAAAGTCTGACGCAGCAACGCCGCGTGAGGGATGACGGCCTTCGGGTTGTAAACCTCTTTTCTCAGGGAAGATGATGACGGTACCTGAGGAATAAGTCACGGCTAACTACGTGCCAGCAGCCGCGGTAATATGTAGGTGACCAGCGTTGTCCGGATTTACTGGGCGTAATGAGCGCGCAGGCGGTCGTTCATGCCGATGGGGAAAGCCCCCTGCGTAACTGGGGAGGGTCATTCGAGACTGATGGACTTGAAGGCG
+
-ACB@E@EFCFGCCCEEGG>FF@FEEE6:F8FFGDFCCFFGGG@EFF6@CEAEFFEB:F@FAFFC:B:7:+7=BEECFECCCF>:=85B:+9B:8EAD?<AFFEGF,,5??FC@CC<FGFDF9,CE>B8EFGC,3BB,B<>F=@E:CEFC<FFEFGG@7DF:CC:CD77<FGG7,@,@7<FFCB9,,6=2*=<F8F;BE5C:B9:C9+8*::8C*<9:+:EE5CE>CEC?CE**10+3*<7E****/*1:5:7**/*.9)**1/<76*/1*;)1*5:6>F70)*+07*)0))****00))0
@M03506:14:000000000-AKVR1:1:1101:17823:8301 1:N:0:36
CGAACTCCTACGGGAGGCAGCAGTGGGGAATATTGGACAATGGGCGCAAGCCTGATCCAGCCATGCCGCGTGAGTGATGAAGGCCCTAGGGTTGTAAAGCTCTTTTGTGCGGGAAGATAATGACGGTACCGCAAGAATAAGCCCCGGCTAACTTCGTGCCAGCAGCCGCGGTAATACGAAGGGGGCTAGCGTTGCTCGGAATCACTGGGCGTAAAGGGTGCGTATGCGGGTCTTTAAGTCAGGGGGGACATCCTGGAGCTCAACTCCAGAACTGCCTTTGATACTGAGGATCTTGAGTTCG
+
CCCCCGGGGGGG7FGCGGGGGGGGGFGGGGGGFGEFCGGGGGF8EGGGGGGGGGFFGGGGGGGGGGGGGGGGGDGFFGGGGGGGFGGGGGGGFECGG9FGGGGFGGGGFGGGGGCEGG9FE<BDFFEGGGGEGGGF8BFG9<FGGE@CFGC@FFGEG<F@B7DCF7DC7CCGGECGGGFBC7<*<F>EGEGFGEEG9CDECFGGGF:CG5EGG5*+@*0**:EE*;?EEGC8CGFC7<7CC9CCC*:<*:EDDFGDFF<DF?4:?0+*<>EFGGDFG?DGG?=C+*298C9:49?=/@96@
@M03506:14:000000000-AKVR1:1:1101:18311:8306 1:N:0:36
CGAACTCCTACGGGAGGCAGCAGTGGGGAATATTGGACAATGGGCGCAAGCCTGATCCAGCCATGCCGCGTGTGTGAAGAAGGCCTTCGGGTTGTAAAACACTTTTGTTGGGGAAGAAAAGACACCGGTTAATACCCGGGGTTTCTGACGGTACCCAAAGAATAAGCGCCGGCTAACTTCGTGCCAGCAGCCGCGGTAATACGAAGGGTGCAAGCGTTACTCGGAATTACTGGGCGTAAAGCGTGCGTAGGTGGTGAGTTAAGTCTGTCGTGAAAGCCCCGGGCTCAACCTGGGAAGGGCG
+
CCCCCGGGGGGGGGGGGGGGGGGGGGGGGGGGGGGGGGGGGGGGGGGGGGGGGGGGGGGFGGGGGGGGGGGGGGGGGGGGGGGGGGGGGGGGGGGGGGGGGGGGGFGGGGGGGGGGGGGGGGGGGGGGGGGGGGFGGGGGGGGGGGGGGGGGGGGGGFGGGGGGFGGGGGGGGGGGGGGGGGDGGGGGGGGGGGGGGDGGGGGFGEGGGGGGCGGECEG=FFGGG*AFFGFGCFGGCC7EFGGEGEGGCEGCFC*9F>*7CECF?CGGG:EEGGFF4)91>3>:5)*7<C6153)9)07>:
@M03506:14:000000000-AKVR1:1:1101:19992:8308 1:N:0:36
CGAACTCCTACGGGAGGCAGCAGTAAGGAATATTGGTCAATGGACGCAAGTCTGAACCAGCCATGCCGCGTGGAGGATGAAGGTCCTCTGGATTGTAAACTTCTTTTATTTGGGAAGAAACCCATCTTTTCTAAGATGGTTGACGGTACCAGATGAATAAGCACCGGCTAACTCCGTGCCAGCAGCCGCGGTAATACGGAGGGTGCAAGCGTCATCCGGATTCACTGGGTTTAAAGGGTGCGTAGGTGGGCAAGTAAGTCAGTGGTGAAATCTCCGGGCTTAACCCGGAAACTGCCATTGG
+
CCCCCGGGGDGGGGGGGGGGGGGGGGGGGGGGGGGGGGGGGGGGGGGGGGGGGGGGGGGGGGGGGGGGGGGGGGGGGGGGGGGGGGGGGGGGGGGGGGGGGGGGGGGGGGGGGGGGGGGGGGGGGGGGGGGGGFGGGGGGGGFFGGGGGGGGGGGGGGGGGGGGGGGGECEGGGGGGGGGGGGGGGGGGGEGCFGGGGE5CGGGGGGGGGGGGGDGGGGGGEGGGGGFFF?EFGGGFEGGGG7=EEA*8C=FF=<F7@GGCG7CGGF>+009DCC*CDG<DFF+<;DD0D@F?=F:64*9)
@M03506:14:000000000-AKVR1:1:1101:25568:8316 1:N:0:36
CGAACTCCTACGGGAGGCAGCAGTGGGGAATATTGGACAATGGGCGAAAGCCTGATCCAGCAATGCCGCGTGAGTGATGAAGGCCTTAGGGTTGTAAAGCTCTTTTACCAGGGATGATAATGACAGTACCTGGAGAATAAGCTCCGGCTAACTCCGTGCCAGCAGCCGCGGTAATACGGAGGGAGCTAGCGTTGTTCGGAATTACTGGGCGTAAAGCGCACGTAGGCGGCGATTCAAGTCAGAGGTGAAAGCCCGGGGCTCAACCCCGGAACGGCCTTTGAAACTAGATTGCTAGAATCCT
+
<CCCCGGGGGGGGGGEGGGGGGGCFGGGGEGGGGGGGGGGGGGGGG@E@FFGGFGCFFGFGGGGGGGGGGFGGGGGGGGGFGG,=FAEFFGGCGGGGAAEGGGGG,EEFGGGGCFGGEGFGGFGGGD9EAFGFGGGFGGGGG9BECGGGGGGDEFGGGGFFCGFFGGGGGGGGGFGFGG7FGGGGDGFFGGGCEEFGG8E*6B;BB@B@85:8B8CEE=5=*=?8ECCEECC*A9E?F:FGGGFF6=FFFGGC5:)8>3/:9CF6CEDE)/5/77><?>F7F=<A=C@2CFAFB=96*96/
@M03506:14:000000000-AKVR1:1:1101:20965:8338 1:N:0:36
CGAACTCCTACGGGAGGCAGCAGTGGGGAATCTTGCGCAATGGCCGAAAGGCTGACGCAGCGACGCCGCGTGCGGGAGGACGCTTTTCGGAGTGTAAACCGCTGTCGGGTGGGACGAAGGTCCGGGGCAGGAAATGGCCTTGGGATGACGGTACCGCCAAAGGAAGCACCGGCTAACTCCGTGCCAGCAGCCGCGGTAATACGGGGGGTGCGAGCGTTGTTCGGAATTACTGGGCGTAAAGGGCGCGTAGGCGGCGTGGTAAGTCACTTGTGAAATCTCTGAGCTTAACTCAGCACGGCCC
+
CCCCCGGGGCGGGGGGGGGGGGGGGGGGGGGGGGGGGGGGGGGGGGGGCFGGGGGGGGGEGGGGGGGGGGGGGGGGGGGGGGGGFGGGGGECFDGGGGGGGCGCFEFDGGGGGGGGGGGGG9FCCGGD<FGGECFCGGFGGGGCFGGGGGEGGEF:@FC7FGGGFFFGGGCCG>ECGGGGGGCEF?:C6;EF>E>E5?5C+78;*28ECCGG*8?E*;18CCEGECCFGGDGFGGGGE<5C75CEGGG8C5EDG55*09CC7C<EFCC?FGFF*22?8**2/8<C77@4*9)))9>D<BF)
@M03506:14:000000000-AKVR1:1:1101:8544:8341 1:N:0:36
CGAACTCCTACGGGAGGCAGCAGTGGGGAATATTGCACAATGGGCGAAAGCCTGATGCAGCGACGCCGCGTGAGGGATGACGGCCTTCGGGTTGTAAACCTCTTTCAGCAGGGAAGAAGCGCAAGTGACGGTACCTGCAGAAGAAGCACCGGCTAACTACGTGCCAGCAGCCGCGGTAATACGTAGGGTGCGAGCGTTGTCCGGAATTATTGGGCGTAAAGAGCTCGTAGGCGGCTTGTCGCGTCGGATGTGAAAGCCCGGGGCTTAACCCCGGGTCTGCATTCGATACGGGCAGGCTAGG
+
CCCCCGGGGGGGGGGGGGGGGGGFGGGGGGGGGGGGGGGGGGGGGGGGGGGGGGGGGGGGGGGGGGGGGGGGGGGGGGGGGGGGGGGGGGGGGGGGGGGGGGGGGGGGGGGGGDGGGGGGGGGGGGGGGGGGGGGGGGGGFGGGGGGGGGGGGGGGGGGGGGGGGGGGGGGGGGGGGGGGGGGGGGGGGGGGGGGGGGGGGFGGEGDG7CFGGGGGGGGGGGGGGFGGGGGGGGGEGGGGGGGGGGGCEEGGFCFGC45CGGGGECCFC*A@GD3:D:CCF4F?EFF:;C@;@>EFB47>)
@M03506:14:000000000-AKVR1:1:1101:11185:8351 1:N:0:36
CGAACTCCTACGGGAGGCAGCAGTGGGGAATTTTGGACAATGGGGGCAACCCTGATCCAGCGATGCCGCGTGTGTGAAGAAGGCCTTCGGGTTGTAAAGCACTTTTGTCCGGAAAGAAAACTTCTGGGTTAATACCCTGGGAGGCTGACGGTACCGGAAGAATAAGCACCGGCTAACTACGTGCCAGCAGCCGCGGTAATACGTAGGGTGCGAGCGTTAATCGGAATTACTGGGCGTAAAGCGTGCGCAGGCGGTTTGTTAAGACAGATGTGAAATCCCCGGGCTTAACCTGGGAACTGCA
+
CCCCCGGGGGGGGGGGGGGGGGGGGGGGGGGGGGGGGGGGGGGGGGGGGGGGGGGGGGGGGGGGGGGGGGGGGGGGGGGGGGGGGGGGGGGGGGGGGGGGGGGGGGGGGGGGGGGGGGGGGGGGGGGGGGGGGGGGGGGGGGGGGGGGGGGGGGGGGGGGGEGFGGGGGGGDDGGGGGGGGGGGFFFFGGGGGGGGEEEGGGGEGGGGGGGGDGGGGCEG?EGGGCGGGFGFGFGGEGGFFFGGGGGG5:CGGGGDCEGGG?>EGFFG?FGFG7:9:9077B5:7)*/47@?:)0)0)***
@M03506:14:000000000-AKVR1:1:1101:15104:8353 1:N:0:36
CGAACTCCTACGGGAGGCAGCAGTGGGGAATATTGCACAATGGGCGCAAGCCTGATGCAGCGACGCCGCGTGAGGGATGACGGCCTTCGGGTTGTAAACCTCTTTCAGTAGGGAAGAAGCGAAAGTGACGGTACCTGCAGAAGAAGCGCCGGCTAACTACGTGCCAGCAGCCGCGGTAATACGTAGGGCGCAAGCGTCATCCGGAATTATTGGGCGTAAAGAGCTCGTAGGCGGTTTGTCGCGTCCGCCGTGAAAGTCCGGGGCTCAACTCCGGATCTGCGGTGGGTACGGGCAGACTAGA
+
CCCCCGGGGFGGGGGDGGGGGGGEFGEGEEGGFFFGFGGGGGGFFGEGGGGGGFGGGGGEFGGGGGECEGBEEGFGCFCGGGEGGGGGGGGGGGG?EFGGGGGGGGGFE<EGG8FFG8DDGEC:FGGGGGCFG@EGGGGGAFF>FFGBFGCGGGGGGGGFCGGGGGGFC@CCCFGGG7<FGGG2:CFEGGGGCEGGGGDFCFED5?EEC0<CGGGEGGD=F7C6EGGEEGGD5EECCGGGGFEE5*:/;CGE3*0:+105*:)17F<*:D?/7D3*17C7/<@EEDD*4*)4.0.).)/7/
@M03506:14:000000000-AKVR1:1:1101:21735:8359 1:N:0:36
CGAACTCCTACGGGAGGCAGCAGCTAGGAATCTTGGGAATGGGCGAAAGCCTGACCCAGCAACGCCGCGTGGGCGATGAAGGCCTTCGGGTCGTAAAGCCCTTTTGCAGGGGACGATGATGACGGTAGCCTGCGAATAAGCCACGGCTAACTACGTGCCAGCAGCCGCGGTAATACGTAGGTGGCAAGCGTTGGCCGGATTTACTGGGCGTAAAGGGCGTGGAGGCGGTTTGTTAAGTGCAGGGTGAAAGCGCCCGTGTCAACTGGGAGAGGACCGTGCATACCGTCGTACGCTAGGGGGG
+
CCCCCGGGGGGGGGGGGGGGGGG?<,EFGGGGGGGGGFGFCGGGD+CF:,CEECCF8,,@CE8F:FGGGCGGD,7+C:,C,CCF8FE?CG<FF7?FGF<<FBFDFE,8FFGG@CE@:+C,C<,8>FD+,38,36@+@+,,3,@ABE*C<:>,>D*5,6DF7@G:>FFGGG:<:,@F<F,C77F142,14*4*4*+?**/2*<@+<<EC588:C/<9>*/C/**22;EG::5:;6:+99*0+<7:07:>0:7:DE*/*)*2<C:?7652/*C5*9**/7<>0*9**)*)(*)())08))0.<
@M03506:14:000000000-AKVR1:1:1101:18559:8373 1:N:0:36
CGAACTCCTACGGGAGGCAGCAGTGGGGAATCTTGCGCAATGGGCGAAAGCCTGACGCAGCAACGCCGCGTGCGGGAAGAAGGCCTTCGGGTTGTAAACCGCTTTCAGAAGGAACGAAACTGACGGTACTTTCAGAAGAAGGTGCGGCCAACTACGTGCCAGCCGCCGCGGTGACACGTAGGCACCAAGCGTTGTCCGGATTTATTGGGCGTAAAGAGCTCGTAGGCGGTTCAGTAAGTCGGGTGTGAAAACTTTGGGCTCAACTCAAAGCGCGCATCCGATACTGCTGTGACTGGAGTTC
+
C@9@CGGEGEGG;+BFCEFG7EFGGGGGDCGGGF<EFFC76EAA<@B@CEFFFD<<FGCFDF8E:FFGG@>7,:FG>EEF<DDFFBFFDEGFGGCFG9ABFEGGGGGGGGGFCDACE@FFBFGC:@F7>F=<F,D,3DF<FFGFG*<<FGFGC?:F3>CFAFG*=FC<CGGCF*7<FD2FADG9C*888;*2;*;@FGCE*;00:9C?5EGGG8@9C*0<C5*;886C82:?C?+<7CCFCCE75:70:FGCFG?FGDG4CCF6E*A<9:?>)135CB6C<B3=+*:/.*9:B46>).9?6
@M03506:14:000000000-AKVR1:1:1101:6937:8388 1:N:0:36
CGAACTCCTACGGGAGGCAGCAGTGGGGAATATTGGACAATGGGCGCAAGCCTGATCCAGCCACGCCGCGTGAGTGATGAAGGCCTTAGGGTTGTAAAGCTCTTTCAGTGGGGAAGATAATGACGGTACCCACAGAAGAAGCCCCGGCTAACTTCGTGCCAGCAGCCGCGGTAATACGAAGGGGGCTAGCGTTGTTCGGATTTACTGGGCGTAAAGCGCACGTAGGCGGATTGTTAAGTCGGGGGTGAAATCCCAGGGCTCAACCCTGGAACTGCCTTCGATACTGGCAATCTAGAGTCCG
+
CCCCCGGGGGGGGGGGGGGGGGGGGGGGGGGGGGGGGGGGGGGGGGGGGGGGGGGGGGGGGGGGGGGGGGGGGGGGGGGGEGGGGGGGGGGGGGGGGGGGGGGGGGGGEGGGGFGGGGGGGGGGGGGGGGGGGGGGGGGGGGGGGGGGGGGGGGGGGGGGGGGGGGGGGGGGGGGGGGGFEGGGGGGGGGGGGGGFFGGGGGGCAFGGGGGGGGF?CGGGDEGGG>:EGGG8CGGGGFGGGGDDEEE3CCFGFFFGGFGGGE=EGGGGFFGFGGGCD=CFFF>GF?4;?*9?FB7**0?*.
@M03506:14:000000000-AKVR1:1:1101:19941:8392 1:N:0:36
CGAACTCCTACGGGAGGCAGCAGTAAGGAATCTTCCGCAATGGACGAAAGTCTGACGGAGCAACGCCGCGTGCAGGATGACGGCCTTCGGGTTGTAAACTGCTTTTATTTGGGAAGATTGTGACGGTACCAAATGAATAAGGACCGGCTAACTACGTGCCAGCAGCCGCGGTAATACGTAGGGTCCAAGCGTTATCCGGAATCACTGGGCGTAAAGCGTGCGTAGGTGGATTGTTAAGTGCAATGCGTAATCCTGTGGCTCAACCATATGGACTGTATTGCATACTGGCAATCTAGAGGAC
+
CCCCCGGGG@FEGGGGGGGGGGGGGGGGGGGGGGGGGGGGGGGGGGGGGGGGGGGGGGGGGGGGGGGGGGGGGGGGGGGGGGGGGGGGGGGGGGGFGGGGGGFGGGFGFGGGGFGGGDGGGGGGGGGGGGGGGGGFGGGGGGGGGGGGGGGGDCFGGGFGFGGGGGGGGGGGGGGGGGFGGGGFGCCGGGGGG7BFGDEGGGGGGF9CFGGGEE8FGGGCECGGGGGGGGFGGGFGFGFC9<:ECGE*AEGDC?+7<5CFGG4EFGCCF7966><AC?FDCFFC?FFF?F4(9@=?F?@75
@M03506:14:000000000-AKVR1:1:1101:20578:8407 1:N:0:36
CGAACTCCTACGGGAGGCAGCAGTGGGGAATTTTGGACAATGGGGGCAACCCTGATCCAGCCATGCCGCGTGCGGGAAGAAGGCCTTCGGGTTGTAAACCGCTTTTGTCCGGGAAGAAAAGGCATTTCCTAGTACGGAGTGCTCTTGACGGTACCGGAAGAATAAGCACCGGCTAACTACGTGCCAGCAGCCGCGGTAATACGTAGGGTGCGAGCGTTAATCGGAAGTACTGGGCGTAAAGCGTGCGCAGGCGGTTCGTGATGTCTGGTGTGAAAGCCCCGGGCTTAACCTGGGAATTGCC
+
CCCCCGGGG@FGGGGGGGGGGGGGGGGGGGGGGGGGGGGGGGGGGGGGGGGGGGGGGGGGGGGGGGGGGGGGGGGGGGGGGGGGGGGGGGGGGGGGGGGGGGGGGGGGGGGGGGDGGGGGGGGGGGGGGGGGGGGGGGGGFGGGGGGGGGGGGGGGGGGGGFGGGFGGGGEGGGGGGGFGGGGGGGGGGGGGGGGGGGGGGDCFGGGGGGGGGGGGGGGGGFGDE**<CCFFGFCE5?5C9CEGGGE3:CCEGG:>5<*/+:CFGGGGGGFFCFFFG>*>5B3**5<@>C?7>))9>)=@*
@M03506:14:000000000-AKVR1:1:1101:12454:8427 1:N:0:36
CGAACTCCTACGGGAGGCAGCAGTGGGGAATTTTGGACAATGGGCGCAAGCCTGATCCAGCCATGCCGCGTGGGTGAAGAAGGCCTTCGGGTTGTAAAGCCCTTTCGGCTGGGACGAAAAGGTTCGAGTTAATACCTCGGATCCATGACGGTACCAGCAGAAGAAGCACCGGCTAACTACGTGCCAGCAGCCGCGGTAATACGTAGGGTGCAGGCGTTAATCGGAATTACTGGGCGTAAAGCGTGCGCAGGCGGTCTTTTAAGTCCGATGTGAAATCCCCGGGCGTAACCTTGGAACTGCG
+
CCCCCGGGGGGGDGEGGGGGGGGFGGGGGGGGGGGGGGGFGGGGGGGCGGGGGGGFGGGGGGGGGGGEGGFGGGFFFFGGGGGGGGGGGGGGGGGGGGGGGGGGGGGGGGGGGGGGGGGGGGGGGGGGGGGGGGGGFGGGGDGGGGGGGGGCCFGGGGGGFFGGGFGGGGGGGCFGGGGFFGGGGFFCFGGGGCCEGCED9BFGGGGGGGGGGGGG:5;F?@FGEGCFCFGGGCFG78/CFGG/5CEGE5E*1::C8BFGG6D<E*:)7C0*2:2<*9FDG>>E*89;:**)199@76?4<
@M03506:14:000000000-AKVR1:1:1101:23583:8441 1:N:0:36
AGAACTCCCACGGGAGGCAGCAGTGGGGAATTGTTCGCAATGGGCGCAAGCCTGACGACGCAACGCCGCGTGGAGGGCGAAGATCTTCGGGTCGTAAACCCCTGTCGAGCGGGAAGAATGCTTCGCGGGTGAATACTCCGCGAAATTGACGTTACCGCTAAAGGAAGCACCGGCTAACTCAGTGCCAGCAGCCGAGGTAATCAAGAGGGGGCAAGCGTTGTTCGGAATTACTGGGCGCAAAGGGCGGGAAGCGGGCCCGCTAGGCCGGAAGGGAAATCCGCAGCTGCAATCCGGGCACTGG
+
-ACCC9@<-CFFGGBBFCF78EG@6CFCCE@D@FGCE:FC7<FGCEFF:FGGGGF8:FFDCGD+>CCCED4@>+?=+84CFF7B?8C?4?FE@:+,DDC,>+:+:B<7F77C77<B8F9>;F9,*C<<CG7C9<;FF@C:*:F7<F,,<BB*4:B<F:*:?+++;*;8+0*:**1:@09C+<<+9+2+A;AEEE8/*/+:+++++0A**8**2*1*;8*8A53;:A8C8<?+<+;*:*12*<:ECG=C*:C*)/*9*.//*:)**22)*):5**1***2)7)7**)*0)0/(.;3))77)0
@M03506:14:000000000-AKVR1:1:1101:7388:8458 1:N:0:36
CGAACTCCTACGGGAGGCAGCAGTGGGGAATATTGGACAATGGGGGCAACCCTGATCCAGCCATGCCGCGTGGGTGATGAAGGCCCTAGGGTTGTAAAGCCCTTTCGGCGGGGAAGATAATGACGGTACCCGCAGAAGAAGCCCCGGCTAACTTCGTGCCAGCAGCCGCGGTAATACGAAGGGGGCTAGCGTTGCTCGGAATCACTGGGCGTAAAGCGCACGTAGGCGGATTTTTAAGTCGGGGGTGAAATCCTGGAGCTCAACTCCAGAACTGCCTTCGATACTGGGAATCTTGAGTCCG
+
CCCCCGGGGGGGGGGGGGGGGGGFGGGGGGFEGGGGGGGGGGGGGGGGGGGGGGGGGGGGGGGGGGGGGGGGGGGGGGGGGGGGGGGGGGGGGGGGGGGGGGGGGGGGGGGGGDEGGCGGGGGGGGGGGGGGGDGFFFGGGFGGGGGGDGGFFCGGGGGGGGGGGFFFGGGGDGFCFGGDCEGGGGDGGGGGGGGFGGDGGGGGGGCGFGGGE>CGGCEEEGGGFGGDG58>ECFGGG>+7=EEEGECCCFGGFFGE5<FC9FFE>GGF:6FD4*29BGCFF>C7?F@?C@)9@B46BFF>
@M03506:14:000000000-AKVR1:1:1101:18640:8477 1:N:0:36
CGAAGTCCTACGGGAGGCAGCAGTGGGGAATCTTGCGCAATGGGCGAAAGCCTGACGCAGCAACGCCGCGTGGGGGATGAAGGCTTTCGGGTTGTAAACCCCTTTCAGCAGGGACGATTATGACGGTACCTGCAGAAGAAGGACCGGCCGACTACGTGCCAGCAGCCGCGGTAATACGTAGGGTCCAAGCGTGGTCCGGATTTATTGGGCGTAAAGAGCTCGTAGGTGGTTCGCTAAGTCGGATGTGAAAACTCGGGGCTCAACCCCGAGACGCCATCCGATACTGGCGTGACTTGAGTCT
+
CCCCCGGGGGGGDEEGDGGGGFFGFGGEGGGGGGGGEGCFGGFFGGDCGGFGGGGFGGDEGGGGGGGGGGBFEGGGGGGFGGGGGGGFBCGGGGGGGGGGGGFGGGFDGGGGC7FEDFFFGGGGGGGGGGGGGGGGGGGCGGGGGGGGGEEG7CGGFGFGGCGGFGGDGGGCCFGCGFFGFDEE6CFCFFGCGDC6CEE;;*<+0AECC@EEGG*++:ECFG8;A*+0;:EE51/;5C*<CE:ECFGD9CCCFCE385C>:?F?6CCG5C:5>D7**99D<BEG+9*)(1),8=@F7??6*
@M03506:14:000000000-AKVR1:1:1101:15067:8496 1:N:0:36
CGAACTCCTACGGGAGGCAGCAGTGGGGAATCTTGCGCAATGGCCGAAAGGCTGACGCAGCGACGCCGCGTGTGGGATGAAGCATTTCGGTGTGTAAACCACTGTTGCCCGGGACGAACAGCCTGTTTCGACAGGTCTGACGGTACCGGGTGAGGAAGCACCGGCTAACTCCGTGCCAGCAGCCGCGGTAATACGGAGGGTGCGAGCGTTGTCCGGAATCATTTGGCGTAAAGGGCGCGTAGGTGGCCCGGTAAGGGGGCGGTGAAAGCTCGGGGCTCAACCCCGAGTCGGCCGGGCGGAC
+
CCCCCGGGGGGGGGGGGGGGGGGGGGGGGGGGGGGGGGGGGGGGGGGGGGGGGGGGGGGGGGGGGGGGGGCFGGGGGGGGGGGGGGGGGGGGGGGGFGGGGGGGGGGGGGGGGGGGGGGGGGGGGGGGGGGGDGGGGGGGGGGGGGFEGGGGGGGGFGGGGGGGGGGGGGGGGGGGGCGGGGGGGGGGGGGGGGGGGGGGGGGGGGGGGG/CFGGGCG;@?7@+<EGG8:=FGGGDEGG=*:7:CF6CFEDEDG6*2))1>5/**0<CCDCDGGC*95995>;C5))8(9D(5>))08).)
@M03506:14:000000000-AKVR1:1:1101:7610:8505 1:N:0:36
CGAACTCCTACGGGAGGCAGCAGTGGGGAATATTGGACAATGGGCGCAAGCCTGATCCAGCAATGCCGCGTGAGTGATGAAGGCCTTAGGGTTGTAAAGCTCTTTTACCCGGGAAGATAATGACTGTACCGGGAGAATAAGCCCCGGCTAACTCCGTGCCAGCAGCCGCGGTAATACGGAGGGGGCTAGCGTTGTTCGGAATTACTGGGCGTAAAGGGCGCGTAGGCGGCGTGGTAAGTCACTTGTGAAATCTCTGAGCTTAACTCAGAACGGCCAAGTGATACTGCTGTGCTAGAGTGCA
+
CCCCCGGGGGGGGGGGGGGGGGGGGGGGGGGGGGGGGGGGGGGGGGGGGGGGGGGGGGGGGGGGGGGGGGGGGGGGGGFGGGGGGGGGGGGGGGGGGGGGGGGGGGGGGGGGGGGGGGGGGGGGGGGGGGGGGGGGGGGGGGGGGGGGGGGGGGGGGGGGGGGGGGGGGGGGGGGGGGGGGGGGGGGGGGGEGGGGGGGG8CGGFGGFFFEEDECGGEEGGGGDCEGGGGGGD*;FCFCF?9FGFGDFF?EGDF7C9@4F6EFGGFGGGFGFGDGGFFGGGFFGC4C730<>@=FF==FF8
@M03506:14:000000000-AKVR1:1:1101:7126:8562 1:N:0:36
CGAACTCCTACGGGAGGCAGCAGTGGGGAATATTGGACAATGGGCGAAAGCCTGATCCAGCAATGCCGCGTGAGTGATGAAGGCCTTAGGGTTGTAAAGCTCTTTTACCAGGGATGATAATGACAGTACCTGGAGAATAAGCTCCGGCTAACTCCGTGCCAGCAGCCGCGGTAATACGGAGGGAGCTAGCGTTGTTCGGAATTACTGGGCGTAAAGCGCACGTAGGCGGCGATTCAAGTCAGAGGTGAAAGCCCGGGGCTCAACCCCGGAACTGCCTTTGAAACTAGATTGCTAGAATCCT
+
CCCCCGGGGGGGGGGGGGGGGGGGGGGGGGGGGGGGGGGGGGGGGGGGGGGGGGGGGGGGGGGGGGGGGGGGGGGGGGGGGGGGGGGGGGGGGGGGGGGGFGGGGGGGGGGGGGGGGGGGGGGGGGGGGGGGGGGGGGGGGGGGCFGGGGGGFGGGGGGGGGGGGGGGGGGGGGGGGGGGGGGGGGFGGCFFFGGGGGGGGGGGGGGGGGGGGGGGGGGGEGGCFGGEGGDG5=CG7C>CFGGGGGGGGFFFGFGGDEGDGCFCFDEDC3C@F6CGCFCD*8*<9*:792?<FFFFFFF?*
@M03506:14:000000000-AKVR1:1:1101:24983:8568 1:N:0:36
CGAACTCCTACGGGAGGCAGCAGTGGGGAATATTGGACAATGGGCGAAAGCCTGATCCAGCAATGCCGCGTGAGTGATGAAGGCCTTAGGGTTGTAAAGCTCTTTTACCCGGGATGATAATGACAGTACCGGGAGAATAAGCCCCGGCTAACTCCGTGCCAGCAGCCGCGGTAATACGGAGGGGGCTAGCGTTGTTCGGAATTACTGGGCGTAAGGCGCACGTAGGCGGCTTTGTAAGTTAGAGGTGAAAGCCCGGGGCTCAACTCCGGAATGGCCTTTAAGACTGCATCGCTAGAATTGT
+
CCCCCGGGGGGGGGEGGFEGGGGFFGGF@FFEFGGGGGGGGGGGGGGGGGGGGGFCF@FFFGE<FFGGGGEEFFCEFGCEGGGGFGFFFGGGGGGCFFFGGFFGGFGDCEGGGGFGGGCFFGGGGGEGGGDCFFFGG9FCGG6===FGGDGGFF,FFCFGGGG7BF>FEGEFG>FGGGGEGE7CGG<EFEFEECEGG>C8=E++A9CC>F5*2*AFCC=CCC22;C6:EE=>0<0<3<D+<C:CFCGG+:?*2:CGDFGDGD6:+:CDDDG:*09<D:DC794+09294D5(<3>0**/=/
@M03506:14:000000000-AKVR1:1:1101:22588:8570 1:N:0:36
CGAACTCCTACGGGAGGCAGCAGTAAGGAATATTGGTCAATGGGCGGAAGCCTGAACCAGCCATGCCGCGTGCAGGAAGACGGCCCTATGGGTTGTAAACTGCTTTTATACCGGAATAATTCCCTTTACGTGTAAAGGGTTGAATGTACGGTAAGAATAAGGATCGGCTAACTCCGTGCCAGCAGCCGCGGTAATACGGAGGATCCGAGCGTTATCCGGATTTATTGGGTTTAAAGGGTGCGTAGGTGGCCTGTTAAGTCAGGGGGGAAAGACGGTAGCTCAACTATCGCAGTGCCCTTGT
+
CCCCCGGGF<EEEGGDGGGGGGGFFFGFGGGGGGGGGGGGGGFDGGDGGGGGGGGGGGGGGGGGGGGEGGECGGGGGGFFGGGGGGGGGGGGGGDGGGGC<FGGGGGGGGDFGG7>FFGGG9EFGGGFF:BFGCDFFCFFFGDFFGFGGGGGFGGDED<FGFF93@CEGDGGFGGGG7CD>FEFGGF87<FFGECDCFGGD>EFCGCEEEE:C5BFG8C*2/+0:CC?FCCCEFGFCCCCE5AEDG+2*:CFGGGFC?*:+:FCC)*9*/50095E*540*07:+978:G)(.)//))))1
@M03506:14:000000000-AKVR1:1:1101:21215:8595 1:N:0:36
CGAACTCCTGCGGGAGGCAGCAGTGGGGAATATTGCACAATGGGCGAAAGCCTGATGCAGCGACTCGGCGTGAGGGATGACGGCCTTCGGGTTGTAAACCTCTTTCAGCAGGGAAGAAGCGCAAGGGACGGTACCTGCAGGAGAAGCGCCGGCTAACTACGTGCCAGCAGCCGCGGTAATACGTAGGGCGCAAGCGGTGTCCGGAAGTAATGGGCGTAAAGAGGGTGTGAGCGGCTTGTCGCGGCGGGTGTGACAGCCCGGGGCTTAACCCCGGGGCCGCTGTCGATGCGGGCAGGCGTGG
+
CCCCCDFFG-CFGECCCEGGG8D<FC?C@FGGG,<EE<F@9EFCFEG7C@<,@@FFEGG,C@:@+@,,,@6+?F,CFEF8CFD++BF<FCFFGE:,CEAEA8FGGGFFG,,DF7=CEE<<FBC+3+B=<CF7<FC9CCEG8F:,>FE*35***:*75,,7:,,*@,<:FAC7:*:<=1=,2,=C7C@B7@E5**;858C5:+8****3++03+0//**/*++*****/*+03:*5**852*77*/:=)//11:2<**)//:C):C*+:+0:))1>*)))))08+*7**,/74)08>55)0)
@M03506:14:000000000-AKVR1:1:1101:19678:8607 1:N:0:36
CGAACTCCTACGGGAGGCAGCAGTCGGGAATTTTGGGCAATGGGCGAAAGCCTGACCCAGCAACGCCGCGTGAAGGATGAAATCCCTCGGGATGTAAACTTCGCAAGAATGGGAAGAATAAGTGCGGGCTAATACCACGCATGATGACGGTACCGTTTGTAAGCTCCGGCTAACTCCGTGCCAGCAGCCGCGGTAATACGGGGGGAGCAAGCGTTGTTCGGATTTACTGGGCGGAAAGGGCGCGTAGGCGGCCACGACAAGTCACTTGGGAAATCCCCGGGCTTAACTCGGAACGGTCAAG
+
CCCCCGGGG<FGGGGGGGGGGGGGGGGGGGGGGGGGGGGGGGGGGGEGGGGGGGGGGGGGGGGGGGGGGGGGGGFGGGGGGFFGGGGGGGGGGGGGGGGGGGGGGGGFGGGGGFGGGGGFFGGGGGGDGGGGGGGGGGGGGGGGGFFGGEGGGGGFGGGGGGFGGGGGGGGGGFGGGGGFGGGGGFGECGGGGGCGG;@>EEGGGDGGFCFGCCC>>EFGD*;8CEGFGGG5E*:8*;DGGG5E>=EDFCCC)1:7*09DFCFFF:CC+*:@4?:+*8DCD>07<8C*)1>(7@FF>DB4/
@M03506:14:000000000-AKVR1:1:1101:16841:8671 1:N:0:36
CGAACTCCTACGGGAGGCAGCAGTGGGGAATATTGGACAATGGGGGCAACCCTGATCCAGCCATGCCGCGTGAGTGATGAAGGCCTTCGGGTTGTAAAGCTCTTTTGGCGGGGACGATGATGACGGTACCCGCAGAATAAGCCCCGGCTAACTTCGTGCCAGCAGCCGCGGTAAGACGAAGGGGGCTAGCGTTGTTCGGAATTACTGGGCGTAAAGCGCGTGTAGGCGGTTGTCCAAGTTGGATGTGAAAGCCTTGAGCTTAACTCAAGAAATGCGTTCAGGACTGGATGACTAGAGGACC
+
CCCCCGGGGGGGGGCEEGGGGGGGGGGGGGFDGGGGGGGGGGGGGGGGGGGGGGGGGGGGGGGGGGGGGGGGEGGGGGGGGGGGGGGGGGGGGGGGGGGGGGGGGGGCGGGGGGGGGGGGGGGGGGGGGGGGGGGGGGCGFGFGGGGGFGGGGGGGGFGGGGGGGGGGGGGFFGFGGGGCGGGGGGGGGGGGCECFGGGGGFGGGGGDFGGGG>CCGGGG:8;69+@=EGGGEG?<:9FCGFGGFGGGG+<?7FE<FFGF6+::FFGCFG6?7:CEDF3*:465C>*<<<?A=4?*97>:7
@M03506:14:000000000-AKVR1:1:1101:11146:8673 1:N:0:36
CGAACTCCTACGGGAGGCAGCAGTCGGGAATTTTGGGCAATGGGCGAAAGCCTGACCCAGCAACGCCGCGTGAAGGATGAAATCCCTCGGGATGTAAACTTCGCAAGAACAGGAAGAATAAGTAAGGGTTAATATCTCTTACGATGACGGTACTGTTTGTAAGCTCCGGCTAACTCCGTGCCAGCAGCCGCGGTAATACGGGGGGAGCAAGCGTTGTTCGGATTTACTGGGCGTAAAGGGCGCGTAGGCGGCCACCGCAAGTCGGTTGTGAAATCTCTGGGCTTAACCCAGAAAGGTCAAC
+
CCCCCGGGGGGGGGGGGGGGGGGGGGGGGGGGGGGGGGGGGGGGGGGGGGGGGGGGGGGGGGGGGGGGGGGGGGGGGGGGGGGGGGGGGGGGGGGGGGGGGGGGGGGGGGGGGGGGGGGGGGGGGGGGGCGGGGGGEGCFGGGGGGGGGGGGGGGGGGGGGGGGGGGGGGGGGFFGGGGGGGGGGGGGGGGGGGCCGGGGGGCCEEGGGGGGGAGGGGGGGCG;C?FFGGFGGGCE5FGGCGGGGGGDGGGGCEEFGFGGG<CEGDGGCGD?:DF7C*:<C@@GG4CFFC>:F4?F*/??4
@M03506:14:000000000-AKVR1:1:1101:4813:8687 1:N:0:36
CGAACTCCTACGGGAGGCAGCAGTAAGGAATATTGGACAATGCCCGCAAGGGTGATCCAGCCATGCCGCGTGCAGGAAGACGGCCCTATGGGTTGTAAACTGCTTTTACACCGGAGAAAACCCCCCTTCGTGAAGGGGGCTGATAGTATGGTGAGAATAAGCATCGGCTAACTTCGTGCCAGCAGCCGCGGTAAGACGAAGGATGCAAGCGTTATCCGGATTCATTGGGTTTAAAGGGAGCGTAGGTGGCCTTATAAGTCCGTGGTGAAATCTCTCGGCTTAACTGAGAACTTGCCATTGA
+
CCCCCGGGGGGGGGGGGGGGGGGGGGGGG8EFFGFGGGGGGGGGGGGGGGGGGGGGGGGGGGGGFGGGGGGGGFGFGGGGGGGGGGGGGGGGGGGGGGGGGGGGGGGGGGGGGGGGGGFGGGGGGGGGGGGGGFGGGGGGGGDFFEGGGGGGGGGGGGGGCCFFGDEGGGGGGGGGGGGGFGGGGGGGGDGGGGFFGGGGGGGGGGGGGG>EGEFC?EGCGEFGGGDFDC=E8CF?CEF55:75*AGF5ECC*9<*27:D+/1:5//2AFG=FFDG5:GGGF?9C*264:)-9@F@**==*
@M03506:14:000000000-AKVR1:1:1101:10345:8694 1:N:0:36
CGAACTCCTACGGGAGGCAGCAGTGGGGAATTTTGGACAATGGGCGCAAGCCTGATCCAGCCATGCCGCGTGCGGGAAGAAGGCCTTCGGGTTGTAAACCGCTTTTGTCAGGGAAGAAACGCGCTGAGCTAATACCTCGGCGTAATGACGGTACCTGAAGAATAAGCACCGGCTAACTACGTGCCAGCAGCCGCGGTAATACGTAGGGTGCAAGCGTTAATCGGAATTACTGGGCGTAAAGCGTGCGCAGGCGGCTTTGCAAGACAGATGTGAAATCCCCGGGCTCAACCTGGGAACTGCC
+
CCCCCGGGGGGGGGGGGGGGGGGGGGGGGGGGGGGGGGGGGGGGGGGGGGGGGGGGGGGGGGGGGGGGGGGGGGGGGGGGEGGGGGGGGGGGGGGGGGGGGGGGGGGGGGGGGGGGGGGGGGGGGGGGGGGGGGGGGGGGGGGGGGGGGGGGGGGGGGGGGGGGGGGGGGGGGGGGGGGGGGGGGGGGGGGGGGGGGCCGGGGGGGGG?CGGGG588C*ACFFGEGGEFGGFG=DGGDCFGGGCEGGDCECGGGGGGFGGG7CFFDGFG><?7C:+:FGGGFFG*>C4:GFFFF)9:FF=0
@M03506:14:000000000-AKVR1:1:1101:2467:8709 1:N:0:36
CGAACTCCTACGGGAGGCAGCAGTGGGGAATATTGGACAATGGGCGCAAGCCTGATCCAGCCATGCCGCGTGAGTGATGAAGGCCCTAGGGTTGTAAAGCTCTTTCACCGGTGAAGATAATGACGGTAACCGGAGAAGAAGCCCCGGCTAACTTCGTGCCAGCAGCCGCGGTAATACGAAGGGGGCTAGCGTTGTTCGGAATTACTGGGCGTAAAGCGCACGTAGGCGGATATGTAAGTCAGGGGTGAAATCCCAGAGCTCAACTCTGGAACTGCCTTTGGTACTGGGTATCTCGAGTATG
+
CCCCCGGGGGGGGGGGGGGGGGGFGGGGGGGGGGGGGGGGGGFGGGGGGGGGGGGGGGGGGGGGGGGDGGCGGGDFFFGGGGGGGGGGGGGGGGFFGF<FCFGGGGGGGGGEFGGGGGGF<E?EGGGGGGGGGGGGGGGGFGGGGGGFDGGGGGGGGGGGGGGFGGGGGGGBFCFFFGGGGGGGDGDGGGGGCF@BBEDEGGGDFFGFFGGGG>CFFEGGCEGFG5CGGCCEG9CGGFGFCGDFG=CFD99<*<?FDFFGGCG60:9*7CFFCFCEG4:FF>FG?@GF:C)6BF5:5*009
@M03506:14:000000000-AKVR1:1:1101:9774:8712 1:N:0:36
CGAACTCCTACGGGAGGCAGCAGTAAGGAATATTGGTCAATGGACGCAAGTCTGAACCAGCCATGCCGCGTGAAGGATGACGGCCCTATGGGTTGTAAACTTCTTTTATACGGGAAGAAACCCTGATACGTGTATCAGGTTGACGGTACTGTAAGAATAAGGACCGGCTAACTTCGTGCCAGCAGCCGCGGTAATACGAAGGGTCCAAGCGTTATCCGGATTTATTGGGTTTAAAGGGTGCGTAGGCGGCTTATTAAGTCAGTGGTGAAAGACTTCAGCTTAACTGAAGAACTGCCATTGA
+
CCCCCGGGGGGGGGGGGGGGGGGGGGGGGGGGGGGGGGGGGGGGGGGGGGGGGGGGGGGGGGGGGGGGGGGGGGGGGGGGGGGGGGGGGGGGGGGGGGGGGGGGGGGGGGGGGGGGGGGGGGGGGGGGGGGGGGGGGGGFGGGGGGGGGGGGGGGGGGGGGGGGGGGGGGGGGGGGGGGGGGGGGGGGGGGGGGGGGGGGGGGGGGGGGGGGGGGGGGGGEGGGCFFFGGECGFGGGGDCEGGGGGGGGGGDGGGGGFFGGCDFFF5CFC:?CF>?FFDGG?FC01:6<CFFF**)0@?4*
@M03506:14:000000000-AKVR1:1:1101:3903:8730 1:N:0:36
CGAACTCCTACGGGAGGCAGCAGTGGGGAATCTTGCGCAATGGGGGAAACCCTGACGCAGCGACGCCGCGTGGGCGATGAAGGCCTTCGGGTCGTAAAGCCCTGTCGAGCGGGGCGAAACGTGCGAGCTCTAACATAGCTCGTGCCTGACGGTACCGCTAGAGGAAGCCCCGGCTAACTCCGTGCCAGCAGCCGCGGTAATACGAAGGGGGCGAGCGTTGTTCGGAGTTACTGGGCGTAAAGGGCGCGTAGGCGGCGGACCAAGTTAGGCGTGAAAGCCCCGGGCTCAACCTGGGACTAGC
+
CCCCCGGGGGGGGGGGGGGGGGGGGGGGGGGGGGGGGGGGGGGGGGGGGGGGGGGGGGGGGFGGGGGGGGGGGGGGGGGGGGGGGGGGGGGGGGGGGGGGGGGGGGGGGGGGGGGGGGGGGGGGGGGGGGGGGGGGGGGGGGGGGGGGGGGGGGGGGGGGGGGGGGGGGGGGGGGDGGFGGGGGGGGGGGGGGDGGGGDGGFFG5>>CEEGGGDEEEGGGGGGGD*?EGGGGGGGGGG3C*A7EEGGGGDEEGGGD=BC<E55CE:?CEDC<D**<7:5DGEBEE7>44D42F5<:)>?F)
@M03506:14:000000000-AKVR1:1:1101:18741:8742 1:N:0:36
CGAACTCCTACGGGAGGCAGCAGTGGGGAATATTGGACAGTGGGCGAAAGCCTGATCCAGCAATGCCGCGTGAGTGATGAAGGCCTAGGGTTGTAAAGCTCTTTTACCCGGGAAGATAATGACTGTACCGGGAGAATAAGCCCCGGCTAACTCCGTGCCAGCAGCCGCGGTAATACGGAGGGGGCTAGCGTTGTTCGGAATTACTGGGCGTAAAGCGCACGTAGGCGGCTTTGTAAGTTAGAGGTGAAAGCCCGGGGCTCAACTCCGGAATTGCCTTTAAGACTGCATCGCTAGAATTGTG
+
CCCCCGGGGGGGGGGGGGGGGGGGGGGGGGGGGGGGGGGGGGGGGGGGGGGGGGGGGGGGGGGGGGGGGGGGCFFGGGGGGGGGGGGGGGGGGGGGGGGGGGGGGGGGGGGGGGGGGGGGGGGGGGGGGGGGGGGGGGGGGGGGGGGGGGGGGGGGGGGGGGGGGGGGGGGGGGGGGGGGGGGGGGGGGGGGGGGGGGGGGGGGGGGGGGGGGGGGG=CGGGGGGFGGGE=FF?F?FGCFGGDGGGGGGGGGGGGGGDDGGGGFGGDGGCG46CFGGFFCGF=CFFGF<*)4B>4994**1
@M03506:14:000000000-AKVR1:1:1101:10762:8746 1:N:0:36
CGAACTCCTACGGGAGGCAGCAGTGGGGAATTTTGGGCAATGGGCGGAAGCCTGACCCAGCAACGCCGCGTGAGGGAGGAAATCCTTCGGGATGTAAACCTCACAAGCAAGGGAAGAGAGCTGCGGGCTGAATAATCCCGCAGTGCGACGGTACCTTGCGTAAGCCACGGCTAACTACGTGCCAGCAGCCGCGGTAATACGTAGGTGGCAAGCGTTGTTCGGAATTATTGGGCGTAAAGGGCGCGTAGGCGGTTTGTTAAGTCGGCTGTGAAAGCCCGGGGCTCAACCCCGGAGGGTCAGC
+
CCCCCGGGGGGGGGGGGGGGGGGGGGGGGGGGGGGGGGGGGGGGGGGGGGGGGGGGGGGGGGGGGGGGGGGGGGGGGGGGGGGGGGGGGGGGGGGGGFGGGGGGGFGGGGGGGGGGGGGGGGGGGGGGGGGFGGGGGGGGGGGGGGGGGGGGFGGGGGGGGGGGGGGGGGGGGF@ECFGGDDGGGGGGGGGGGGGEGG7CFGGGGGGGGFGGGGCEECFFGEEGGGGGGGGGGG=C7;CFECGGGG5C=FGGGG5C@:7CF7CCCGGGEG?F7DFFF>DCD@3CC?GFFGFF3>BB>5)76
@M03506:14:000000000-AKVR1:1:1101:23049:8755 1:N:0:36
CGAACTCCTACGGGAGGCAGCAGTGGGGAATATTGGACAATGGGCGAAAGCCTGATCCAGCCATGCCGCGTGGGTGAAGAAGGCCTTAGGGTTGTAAACCCCTTTCAGCGGGGAAGGTAATGACGGTACCCGCAGAAGAAGTCCCGGCTAACTCCGTGCCAGCAGCCGCGGTAATACGGAGGGGACTAGCGTTGTTCGGAATTACTGGGCGTAAAGCGCACGTAGGCGGATTTGTAAGTCAGGGGTGAAATCCCGGGGCTCAACCTCGGAACTGCCTTTGATACTGCAAATCTCGAGTCCG
+
CCCCCGGGGGGGGGGGGGGGGGGGGGGGGGGGGGGGGGGGGGGGGEGGGGGGGGGGGGGGGGGGFGGGGGFFGGFGGGGGGGGGGGGFGGGGGGGGGGGFDFGGGGGGGGGGGGGGGGCGGGGGGGGGGGFGGGGGGGGGGGGGGGGGGGGGGGGGFFDECGGGGCGDEGGGG7FGFGGGGGGGGGGF@7FGGGGGGGGG>EFGGGGFGGGGDGGG7CDGGGGGGEGGG8889AFCFGGGGGGGGGGGD9C?CCE35>GCGG6*CCGCGDCD47*:7@FGGF??CF7*.:92*176)0)17
@M03506:14:000000000-AKVR1:1:1101:6431:8788 1:N:0:36
CGAACTCCTACGGGAGGCAGCAGTAGGGAATCTTGCGCAATGGGGGAAACCCTGACGCAGCGACGCCGCGTGCGGGATGAAGGCCTTCGGGTCGTAAACCGCTTTCAGCAGGGACGAAATTGACGGTACCTGCAGAAGAAGGCCCGGCCAACTACGTGCCAGCAGCCGCGGTGATACGTAGGGGTCTAGCGTTGTCCGGAATTATTGGGCGTAAAGAGCTCGTAGGCGGTTCGGCAAGTCGGATGTGAAATCTCCACGCTTAACGTGGAGGGGCCATTCGAAACTGCCGTGACTCGAGTCC
+
CCCCCGGGGGGGGGGGGGGGGGGGGGGGGGGGGGGGGGGGGGGGGGGGGGGGGGGGGGGGGGGGGGGGGGGGGGGGGGGGGGGGGGGGGGGGGGGGGGGGGGGGGGGGGGGGGGGGGGCGGFGGGGGGGGGGGGGGGGGGGGFFGGGGGGGGGGGGGDFGGGGGGGGGGGGGGGGGCFCFGGGGGGGGGGGGGGGGGGGEGGGGGGGGGGGCEGFGGFFFGGE5FG?EGGGEGGGGCFCCEGG=E?9CGCFG7CGGGFGGGGFGG<F*5DGFG:DGCFCGC>>=+/>@>GF:38FFF3/>7
@M03506:14:000000000-AKVR1:1:1101:17238:8794 1:N:0:36
CGAACTCCTACGGGAGGCAGCAGTGGGGAATATTGGACAATGGGCGAAAGCCTGATCCAGCAACGCCGCGTGAGGGATGACGGCCTTCGGGTTGTAAACCTCTTTCAGCAGGGACGAAGCGCAAGTGACGGTACCTGCAGAAGAAGCACCGGCCAACTACGTGCCAGCAGCCGCGGCAATACGTAGGGTGCGAGCGTTGTCCGGAATTATTGGGCGTAAAGGGCTCGTAGGCGGTTTGTCGCGTCGGGAGTGAAAACTCAGGGGTTAACCCTGAGCCTGCTTCCGATACGGGCAGACTAGG
+
CCCCCGGGGGGGGGGGGGGGGGGGGGGGGGGGGGGGGGGGGGGGGGGGGGGGGGGGGGGGGGGGGGGGGGGGGGGGGGGGGGGGGGGGGGGGGGGGGGGGGGGGGGGGGGGGGGGGGGGGGGGGGGGGGGGGGGGGGGGGGGGGGGGGGGGGEGGFGGGGGGGGGGGGGGGGGGCEGCEGGGGGGGGGGGGGCGGGEEGEGGGGCDGGGGGGGGGGGGGGGGGGGGGG>CDFG=//:EGGGCE5>ECDEGCGG9CFGFGGGGF*:D5>7:5F<DC69@*9CFFCG35<;C:9E5>8)/7F)
@M03506:14:000000000-AKVR1:1:1101:5971:8794 1:N:0:36
CGAACTCCTACGGGAGGCAGCAGTGGGGAATATTGCACAATGGGCGCAAGCCTGATGCAGCGACGCCGCGTGAGGGATGACGGCCTTCGGGTTGTAAACCTCTTTCAATAGGGACGAAGCGTGAGTGACGGTACCTATAGAAGAAGCACCGGCCAACTACGTGCCAGCAGCCGCGGTAATACGTAGGGTGCGAGCGTTGACCGGAATTACTGGGCGTAAAGAGCTCGTAGGTGGTTTGTCGCGTTGTCCGTGAAAACTCACAACTCAATTGTGGGCGTGCGGGCGATACGGGCAGACTGGG
+
CCCCCGGGGGGGGGGGGGGGGGGGGGGGGGGGGGGGGGGGGGGGGGGGGGGGGGGGGGGGGGGGGGGGGGGGGGGGGGGGGGGGGGGGGGGGGGGGGGGGGGGGGGGGGGGGGGGGGGGGGGGGGGGGGGGGGGGGGGGGGGGGGGGGGGGGGGGGGGGGGGGGGGGGGGGGGGGGGGGGGGGFGGGGGGGGGGGGGGCFGGGGGGGFCCFGGDDGGGGGGF6CGFGECGGGGF*AFEFFGGGC5CEDCEE5DGGFGFGDCFDEGFFGCCF?FDGFDD5DGFBEG@GB6DE0::;5:)<>)
@M03506:14:000000000-AKVR1:1:1101:10530:8814 1:N:0:36
CGAACTCCTACGGGAGGCAGCAGTCGGGAATTTTGGGCAATGGGCGAAAGCCTGACCCAGCAACGCCGCGTGAAGGATGAAATCCCTCGGGATGTAAACTTCGCAAGAACGGGAAGAATAAGTAGGGGACAATACCCCCTATGATGACGGTACCGTTTGTAAGCTCCGGCTAACTCCGTGCCAGCAGCCGCGGTAATACGGGGGGAGCAAGCGTTGTTCGGATTTACTGGGCGTAAGGGGCGCGTAGGCGGTCAGCACAAGTCAGTTGGGAAATCTCCGAGCTTAACGCGGAAAGGTCAAC
+
CCCCCGGGGGGGGGGGGGGGGGGGGGGGDGGGGGGGGGFFGGGGGGGGGGGGGGGGGGGGGGGGGGGGGGGGEGGGGGGGGGGGGGGGGGGEGGGGGGGGGGGGGEGGGGGGG>FGGGGGFGFDFGGGGGGGGFGCGGGGGGGGGGGGGGGGGGGFGFGGGFGGGGGGGGGGGGFGGGGGGGGDGFFGEGGGGGGGGGGGBEEGC>ECE**88C55CC9CC*;EEFC7@FC5:**8*<5*:>/CC/>3<:*29::<FFG470::EG+*+9EF***<C=DDGEB++=779CB>3))09*)96
@M03506:14:000000000-AKVR1:1:1101:13059:8853 1:N:0:36
CGAACTCCTACGGGAGGCAGCAGTCGAGAATCTTCGGCAATGGGCGCAAGCCTGACCGAGCGACGCCGCGTGGAGGACGAAGGCCTTCGGGTTGTAAACTCCTGTTGAGGGGGAGGAAGGGGCAACCTTGACCGATCCCTGGAGGAAGCACGGGCTAAGTTCGTGCCAGCAGCCGCGGTAAGACGAACCGTGCGAACGTTATTCGGAATCACTGGGCTTAAAGCGCGTGTAGGCGGGCCGGCACGTCGGTCGCTGAAATCCCCCGGCTCAACCGGGGAAGGGGCACCGATACGACCGGCCG
+
CCCCCGGGGGGGGGGGGGGGGGGGGGGGGGGGGGGGGGGGGGGGGGGGGGGGGGGGGGGGGGGGGGGGGGGGGGGGGGGGGGGGGGGGGGGGGGGGGGGGGGGGGGGGGGGGGGGGGGGGGGGGGDFGGGGGGGGEGGGGGGGGGGGGGGGGGGGGGGGFFFGGGGGGGGGGGGGGGGGGGGGGGGGGGGGGGGGCEGGCGGGGGGDDGGCCGGGFGGGGDFGGGGG?E8CGGGGGGGGGEGGCECFGGDEGGGED6=FGF?DEGGG5EC+?CDGGD>DCDEB:CEDE0)79:FD58>:>)
@M03506:14:000000000-AKVR1:1:1101:28029:8867 1:N:0:36
AGAACTCCTACGGGAGGCAGCAGTGGGGAATATTGGACAATGGGCGCAAGCCTGATCCAGCCATGCCGCGTGGGTGAAGAAGGCCCTAGGGTTGTAAACACCTTTCAGCGGGGAAGATAATGACGGTACCCGCAGAAGAAGCCCCGGCTAACTCCGTGACAGCAGCCGCGGTAATACGGAGGGGGATAGCGTTGTTCGGAATTACTGGGCGTAAAGCGCGCGTAGGCGGACCTGGAAGTCGGGGGTGAAAGCCCGAGGCTCAACCTCGGAACTGCCGTCGATAATGCGGGTCGCGAGTCGG
+
-ACCCGGGG-CFEEFGGEGE;FFD8FFGGCFCFGGGGGFFGGFFFCFBFEGGGDFADFCFGFGGAEFGGGCFDC>FGGGGGGGCGGGGGGFGCFFGGFB,:FCCDEFGGGGGGCFGGGGCFG9CCG@C=<FEDEC7CC8FGFF<+CFGDGGGGBCC:F*>FFFCGCCF*FG<F@E9C<:CFGGGC**2<7CE5:*;+;?CCFFGCCC85@E*/*/<<=CE=?88CC988**1;:*0<@0<CEE*7C593+<*9/>9EF<46<=66<CDE510*272)8)7<<F*+7*04>)-))))7)))0
@M03506:14:000000000-AKVR1:1:1101:14974:8870 1:N:0:36
CGAACTCCTACGGGAGGCAGCAGTGGGGAATTGTTCGCAATGGGCGCAAGCCTGACGACACAACGCCGCGTGGAGGATGAAGACCTTCGGGTCGTAAACTCCTTTCGATCGAGACGAACAGCCATCGGATGAACAATCCGGAGGTCTGACGGTACCGAGAGAAGAAGCCCCGGCTAACTCCGTGCCAGCAGCCGCGGTAATACGGGGGGGGCAAGCGTTGTCCGGCATTACTGGGCGCAAAGGGCTCGGAGGTGGCCAACTAAGTCTGACGTGAAAGTCCTCGGCTTAACCGGGGAACGTC
+
CCCCCGGDF@DFE@CCDGGGGGGGGGGGGGGFGGFGGEGGGGGGGGGGGGGGGGGGGGGGGGGGFGG7FGGGE@EE?FGGGGGGFGGGGGEEGGGGGGGGGGEGGGGGEFC:FCGGD@FGFFGGGG@EEECCFFGGCFGGGDGGEFFFCGFEEFGFGEEGGCGFGGGGGEEEDGGCGGFFFE7=BGCFGCFCFGGGG5*;7<C8CEGDE58>?*8CE5C=C7:CE*?89C7<E7C;:*/:5+::*:CD**/:5CCCC)9DF+*3+2+2:0C.>**<0*0**1):CFD)<*97>DB5>>)))
@M03506:14:000000000-AKVR1:1:1101:23366:8882 1:N:0:36
CGAACTCCTACGGGAGGCAGCAGTAGGGAACCTTCCGCAATGGACGCAAGTCTGACGGAGCAACGCCGCGTGAGTGATGAAGGTTTTCGGATCGTAAAGCTCTGTTGCCCTAGACGAACAGCATGAGGAGTAACTGCCTTGTGTGTGACGGTATAGGAGAAGAAAGCCCCGGCTAACTACGTGCCAGCAGCCGCGGTAATACGTAGGGGGCAAGCGTTGTCCGGAAGTATGCGGCGTAAAGCGCGCGCAGGCGGTCATTTAAGGCTGGTGGTGAAGCCCGGGGCTCAACCCCGGTTGGCAT
+
CCCCCGGGFGGGGGGGCEGGDGGGGGGDEEFGGGGGGGGGGGG9EFEC:EFGFGGGEEGFGGGGGGGGGGCFGGGGFGFGGGGG,CFGGGFEGGG@DCDAFGGFGGEGGGGGF@FEE>CCGGFGGGFGFEGGGGGGGGGGGFCDFFFCEGGCF7FEGGFGECFF@@@F*@7FF*:D72?AEDFC7?FGF7FF<CE>=7CFFFF?<;*CBCC/2*:CECE:7+*:58*<+:++/:::7CCC0A***:75=E**)129E***++*+*0AC*9*8*29+*)*/1))2:;094FB?E5<5))061
@M03506:14:000000000-AKVR1:1:1101:17260:8882 1:N:0:36
CGAACTCCTACGGGAGGCAGCAGTCGGGAATTTTGGGCGATGGGCGAAAGCCTGACCCAGCAACGCCGCGTGAAGGATGAAATCCCTCGGGATGTAAACTTCGCAAGAACGGGAAGAATAAGTAGGGGACAATACCCCCTATGATGACGGTACCGTTTGTAAGCTCCGGCTAACTCCGTGCCAGCAGCCGCGGTAATACGGGGGGAGCAAGCGTTGTTCGGATTTACTGGGCGTAACGGGCGCGTAGGCGGCCACCACAAGTCGATTGTGAAAGCTCCGGGCTTAACCCGGAAAGGTCAAC
+
CCCCCGGGGGGG7CFCEGGEGF@FE@FC@FFFFGCFGFGGD:FGGGGGGCDFGF<CEDG8CEFGCDEEEGGBC=EEFCEFCFDGGCEFCEGGGGGGFGGGGGGGGGGFFGGGDCGGGGGG9DFGGGDDCFFE=F=<FGE:FGF9C9FBCGGGGFGGG@FDCGGGGGGE7FGGG@FFFFEGGEFC@AFFDFGC:F7C?BGECCC88EGG5C;8E8>EE5AC8*/?FCF7FF8>E>*A*8<GGE5**115CCE53EFG*89CFEGD5CFC9:967*0+2?C5CFF5CFG*4<@65))09@@F6
@M03506:14:000000000-AKVR1:1:1101:21635:8889 1:N:0:36
CGAACTCCTACGGGAGGCAGCAGTGGGGAATATTGGACAATGGGCGCAAGCCTGATCCAGCCATGCCGCGTGAGTGACGAAGGTCTTCGGATTGTAAAGCTCTTTTGGCGGGGACGATAATGACGGTACCCGCAGAATAAGCCCCGGCTAACTTCGTGCCAGCAGCCGCGGTAATACGAAGGGGGCTAGCGTTGTTCGGAATTACTGGGCGTAAAGCGCACGTAGGCGGACTCTTAAGTCAGGGGTGAAATCCCGGGGCTCAACCTCGGAACTGCCTTTGATACTGTGAGTCTCGAGACCG
+
CCCCCGGGGGGGGGGGGGGGGGGGGGGGGGGGGGGGGGGGGGGGGGGGGGGGGGGGGGGGGGGGGGGGGGGGGGGGGGGGGGGGGGGGGGGGGGGGGFGGGGGGGGGGGGGGGGGGGGGGGGGGGGGGGGGGGGGGGGGGGGGGGGGGGGGGGGGGGGGGGGGGGGGGGGGGGGGGGGGGFGGGGGGGGGGGGGGGGGGGGGGGGCGGGGGGGGGGGGGG=EEGGGGGGGGDFFFFGGFFGFFGGEGDFGDFF+:5EEGGGCFGGFGDGGC>CCFF=?FGGFFGGFGBAGFF4@F:BFB)0
@M03506:14:000000000-AKVR1:1:1101:23525:8901 1:N:0:36
CGAACTCCTACGGGAGGCAGCAGTCGAGAATTTTTCTCAATGGGGGAAACCCTGAAGGAGCGACGCCGCGTGAGGGATGAAGGGCTTCGGCCCGTAAACCCCTGTCATTTGCGAACAAATGTCATGGTTGAACATTCCATGGCTTGATTGTAGCGAAAGAGGAAGGGACGGCTAACTCTGTGCCAGCAGCCGCGGTAATACAGAGGTCCCAAGCGTTGTTCGGATTCACTGGGCGTAAAGGGTGCGCAGGTGGGCTGGTAAGTTCGATGTGAAAGCCCCGGGCTTAACCCGGGAATGGCCC
+
CCCCCGGGGGGGGGGGGGGGGGGGGGFFFFGGGGGGFGGGGGGGGGGGDGGGGGGGGGGGGGGGGGGGGGFGDGGGDGGGGGGGGGGGGGGGGGGGGGGGGGGGGGGGGGGGGEGGGCFGGGGGGGGGGGFCGGGGGGGGGGFEGGGGGGGGGGGGDCF?GGGGGGG7:BFEEGGGFGGGGG9FGGGEGGGGG:CBEEG?EFFC?C<FGGGGGGGCGE8EGEGEGCCEGGGGGGGEEECF7EG5EC57EGF63*A*/;7:7<0CCDC79DC4::CD*555)>>:E):@7*7(5)8)))))0
@M03506:14:000000000-AKVR1:1:1101:16920:8911 1:N:0:36
CGAACTCCTACGGGAGGCAGCAGTGGGGAATATTGGACAATGGGCGCAAGCCTGATCCAGCAATGCCGCGTGAGTGATGAAGGCCTTAGGGTTGTAAAGCTCTTTTACCCGGGAAGATAATGACTGTACCGGGAGAATAAGCCCCGGCTAACTCCGTGCCAGCAGCCGCGGTAATACGGAGGGGGCTAGCGTTGTTCGGAATTACTGGGCGTAAAGCGCACGTAGGCGGCTTTGCAAGTTAGAGGTGAAAGCCCGGGGCTCAACCCCGGAATTGCCTTTAAAACTGCATCGCTAGAATTGG
+
CCCCCGGGGGGGGGGGEGGGGGGGGGGGGGGFGGGGGGGGGGGGGGGGGGGGGGGGGGGGGGGGGGGGGGGGGGGFGGGGGGGGGGGGGGGGGGGGGGGGGGGGGGGGGGGGGGGGGGGGGFFGGGGGGGGGGGGGGGFGGGGGGGEGGGGGGGGGGGGGGGGGGGGGDGCFGGGGGGFCEGGGGE:FGF@CFECGGGGGDCFDFFGGGGGGGGGFCEDCCEGGCGCEDEGDGGGE9EGFGFCECFGCGFFCCFDDG>DD767CECGGE)*7F47C7?>F>BFFF=C?A7@18>BFF?F*)
@M03506:14:000000000-AKVR1:1:1101:17476:8928 1:N:0:36
CGAACTCCTACGGGAGGCAGCAGCAGGGAATATTGCGCAATGGGCGAAAGCCTGACGCAGTAACGCCGCGTGGGGGATGAAGGCCTTCGGGTTGTAAACCCCTTTCAGCAGGGACGAAATTGACGGTACCTGCAGAAGAAGCACCGGCCAACTACGTGCCAGCAGCCGCGGTAACACGTAGGGTGCAAGCGTTGTCCGGATTCATTGGGCGTAAAGGGCTAGTAGGCGGCTTAGCAAGTCGGGTGTGAAAACTTCAGGCTCAACCTGGAGCGGCCATCCGATACTGCTATGGCTAGAGTCC
+
CCCCCGGGGGGGGGGGGGGGGGGGGGGGGGGGGGGGDGGDGGGGGGGGGGGGGGGGGGGGGGGGGGGGGGEGGGGGGGGGGGGGGGGGGGGGGGGGGGGGGGGGGGGGGGGGGGGGGGGGGEFGGGGGGGGGGFGGGGGGGGGGGGGGGGGGGGGGGGGGGGGGGGGGGGGGGGGGGGGGGGGGGGGGGFEEGGGFFGGGEEGFGGFGGGG>EGGGGGDGGG@FGGFGGGGGGGFGGGGGGGDAEEGGGG?CCFGFGFFFFCFFGFFG*CGFDGDE*75DDF>5+/:=2CF?FF6@FFFF=
@M03506:14:000000000-AKVR1:1:1101:5125:8933 1:N:0:36
CGAACTCCTACGGGAGGCAGCAGTGGGGAATATTGGACAATGGGCGCAAGCCTGATCTAGCCATGCCGCGTGAGTGATGAAGGCCCTAGGGTTGTAAAGCTCTTTCGGCGGGGACGATAATGACGGTACCCGTAGAAGAAGCTCCGGCTAACTTCGTGCCAGCAGCCGCGGTAATACGAAGGGGGCTAGCGTTGTTCGGAATTACTGGGCGTAAAGCGCGCGCAGGCGGTCTTCCAAGTCAGTGGTGAAAGCCCGGAGCTCAACTCCGGAACTGCCATTGAAACTGTAAGACTTGAGGATG
+
CCCCCGGGGGGGGGGGGGGGGGGGGGGGGGGGGGGGGGGGGGGGGGGGGGGGGGGGGGGGGGGGGGGGGGGGGGFGGGGGGGGGGGGGGGGGGEGGGGGGGGGGGGGGGGGGGGGGGGGGGGGGGGGGGGGGGGGGAFGGDGFGGGGGEGGGGGGGGGGGGGGGGFGGDGGGGGGGGGFGDGGGGGGGGGG;5EGFG>EGCGFC7?7CGDGGD>CFGEGGGGGGEEGGG85EF7CFGGGGGGGGGGGGGGGG4AEGGFD7+9>C9FCGGG*7<*9A66?FFF@CF6D@<D??*/79??<)9
@M03506:14:000000000-AKVR1:1:1101:16503:8973 1:N:0:36
CGAACTCCTACGGGAGGCAGCAGTTGGGAATCTTGGACAATGGGGGAAACCCTGATCCAGCCATGCCGCGTGAGTGATGAAGGCCTTCGGGTTGTAAAACTCTTTCGACGGGGACGATAATGACGGTACCCGTAGAAGAAGCTCCGGCTAACTTCGTGCCAGCAGCCGCGGTAATACGAAGGGGGCTAGCGTTGTTCGGAATTACTGGGCGTAAAGCGCGCGCAGGCGGTGTTCCAAGTCAGTGGTGAAAGCCCGGAGCTCAACGCCGGAACTGCCATTGAAACTGTTAGACTTGAGGATG
+
CCCCCGGGGGGGGGGGGGGGGGGGGGGGGGGGGGGGGGGGGGGGGGGGGGGGGGGGGGGGGGGGGGGGGGGGGFGGGGGGGGGGGGGGGGGGGGGGGGGGGGGGGGGGGGGGGGGDFGGGGGGGGGGGGGGGGGGDFGGGGGCDFGDEGGGGGGGGGGGGGGGGFGFGGGD:FEFFGG>FGGGDD@CFECB***=C>EGGG5FGGFGGGGGEEE5FGGGG5:ECEEEGGG*28<EGGC7EEFE7C9F70<FGGFGC*775<9*:*1CCE3*.CGFGG4:>7*@900?4-:72*@F4?:?)/
@M03506:14:000000000-AKVR1:1:1101:12512:8997 1:N:0:36
CGAACTCCTACGGGAGGCAGCAGTGGGGAATATTGGACAATGGGCGAAAGCCTGATCCAGCCATGCCGCGTGAGTGAAGAGGGCCTTAGGGTTGTAAAGCTCTTTCAGCGGGGAAGATAATGACGGTACCCGCAGAAGAAGTCCCGGCTAACTTCGTGCCAGCAGCCGCGGTAATACGAAGGGGACTAGCGTTGTTCGGATTTACTGGGCGTAAAGCGCGCGTAGGCGGATCACTAAGTCAGGGGGGAAATCCCGAGGCTTCACCTCGGAACTGCCTTTGATACTGGCGCTCTGGCGATTG
+
CCCCCGGGGGGGGDCCDGGE@FFGGFECCEE@EFGGGGGGGGGGGGGGGDFGGFFGGGGGGGGGGGGGFEGGCEFGGAFGFGGGCF8<FFGFFGGGGGGF<=FGGGGGGGGGG7=FGGAF9?FGGGE+FFFF>FEGGGFGGGGFGEEGE7<CGCGGCCFFCFGGGGGGGGGFCDFFGDF7CGGBFE:CGGG<*F*=CE>C78CFGGGFGGD?>88CCCE5C5?88CCEC8CCCF:EGGFF?FF5:**9;*2AFGC*8)>7A0:CGD57C)*86>FEGF77>48AC=C),*)47*0)7550)
@M03506:14:000000000-AKVR1:1:1101:14831:9007 1:N:0:36
CGAACTCCTACGGGAGGCGCAGTGGGGAATTGTTCGCAATGGGCGCAAGCCTGACGACGCAACGCCGCGTGGAGGATGAAGGTCTTCGGATTGTAAACTCCTGTTGCCCGGGACGAAAAGCCTCGACCTAACACGTTGAGGTCTGACGGTACCGGGTGAGGAAGCCCCGGCTAACTCTGTGCCAGCAGCTGCGGTAATACAGAGGGGGCAAGCGTTGTTCGGAATTACTGGGCGTAAAGGGCGCGTAGGCGGCCTTCTACGTCGAACGAGAAATCCCCGGGCTCAACCCGGGAAATGCGTC
+
CCCCCFGGFGGGGGDCGGGEFFGGCGGEGE<AFGFGGGGGDCGCGGGE@FGGGGGGGGGGGGGGDFEGGCGGGGGGGFFGGGF<FG9FG7FFCFGGAFGGGGGFDFGAFEGGCEGGGEGC<DGGGEGEFGGG8DC@8A<FFFEEBFFGGFCGFEGD:FCFGGG@CFG@CCC@FEGFC9:C2>F:CECFCEFFC82:?FCGG??FGGGG>*:5@C?/8;=7*:*;*0AECCGGF5*/:8:CE=5=/2*1;?EGDGC*<97*A6CGGGFG*)*8DF*007<C<@B53?<037>(.0)**8<57
@M03506:14:000000000-AKVR1:1:1101:14567:9012 1:N:0:36
CGAACTCCTACGGGAGGCAGCAGTCGAGAATTTTTCACAATGGGCGAAAGCCTGATGGAGCGACGCCGCGTGGGGGATGAAGGGCTTCGGTCCGTAAACCCCTGTCATTTGCGAACAAACCTTTTCAGATAACACCTGAAGAGCTGATTGTAGCGGAAGAGGAAGGGACGGCTAACTCTGTGCCAGCAGCCGCGGTAATACAGAGGTCCCGAGCGTTGTTCGGATTCACTGGGCGTAAAGGGTGCGTAGGTGGTTGTGCAAGTCTGATGTGAAATCTCCGGGCTTAACCCGGAAATGGCAT
+
CCCCCGGGGGGGGGGGGGGGGGGGGGFFGEGGGGGGGGGGGGGGGGGGGGGGGGGGGGGGGGGGGGGGGGFGGGGGGGGGGGGGGGGGGGGGGGGGGGGGGGGGGGGGGGGGGGGGGGGGFGGGGGGGGGGGGGGGGGGGGGGGGGCFGGGGGGCGGGGGGCGGGGGGGGGGGGGGGGGGGGGGGGGGGGGEGGGDEEGGGGGGGGFGFFGGGGGGGGEGGGGEECFFGGGGGGGGGC<FFGCGGGGGGG9CF:CDEBFC9FCFFD92<798FGFE>?FGGE>CF@>BBFFF3>>6@FFFF
@M03506:14:000000000-AKVR1:1:1101:7409:9030 1:N:0:36
CGAACTCCTACGGGAGGCAGCAGTGGGGAATATTGGACAATGGGCGCAAGCCTGATCCAGCCATGCCGCGTGAGTGATGAAGGCCCTAGGGTTGTAAACCTCTTTCCCCGGTGAAGGTAATGAGGGTAACCGGGGAAGAAGCCCCGGCTAACTTCGTGCCACCGCCCGCGGTAATACGAAGGGGGCTGGCGTTGTTCGGAATTACGGGGCGTAAGGCGCACTTGGGCGGATATTTAGGTCAGGGGGGAGGGCCCATCGCCCAACCATGGACCGGCCTTTAATACTGTGATTCCCTAGTATG
+
@CCBCGGGFFFGGGCCGGGGCEFFFFGCG,ECEGEFFE@EEDFDGDEFGGGGGFFDEFDDCF8FGGF7:C:FEE,CFFGGCFG8=F7FFCCFFEGGG,,:F<FF,C,,9FC+4?=A,45F,55,4+4BAFFC7+++++:B8<D+>F++3@F7=<<+,6<>,,,*3@>*>FCCF7;,@<7,C@1*=F<***4CF*;FC8CE*/++2**2**:?C**3******3+2;5*:*:8+<++++220>E555*9***25*1**)7/*:5*/*+**2+0)97CDF*****2+***)*0-**0*)**10
@M03506:14:000000000-AKVR1:1:1101:11752:9036 1:N:0:36
CGAACTCCTACGGGAGGCAGCAGTGGGGAATTTTGCGCAATGGGCTAACGCCTGACGCAGCAACGCCGCGTGGAGGATGAAGGTCTTTGGATTGTAAACTCCTGTCAGCAGGGAAAAGGGATGAGGGCTAATACCCTTCAGACTTGATTGTACCTGCAGAGGAAGCCCCGGCTAACTCTGTGCCAGCAGCCGCGGTAATACAGAGGGGGCAAGCGTTATTCGGAATTATTGGGCGTAAAGGGCGCGTAGGCGGCTTTTCAAGTGACGGGTGAAATCCCTCGGCTTAACCGAGGAACTGCCT
+
CCCCCGGGGGGGGGGGGGGGGGGGGGGGGGGGGGGGGGGGGGGGGGGGGGGGGGGGGGGGGGGGGGGGGGGGGGGGFDGGGGGEGGGGGGGGGGGGGGGGGGGGGGGGGGGGGGGGGGGGGGGGGGGGGCGGGGGGGGGGGGGGGGGGGGGGGGGGGGGGGGGGGGGGGGGGGGFFGGGGGGGGGGGGGGGGGGGGGGGGGGGFFFECEGGGGGGEGDGFGGGGECFFG99CGGG:E53:7EEGGE=CGGGGG=EGF@F7?GGGGGGGE9E>CGD?<6D<C>>FEFGFBDDFF:>5?FFF*
@M03506:14:000000000-AKVR1:1:1101:23545:9052 1:N:0:36
CGAACTCCTACGGGAGGCAGCAGTGGGGAATCTTGCGCAATGGGCGAAAGCCTGACGCAGCAACGCCGCGTGGGGGATGAAGGCTCTCGGGTCGTAAACCCCTTTCAGCAGGGACGAAACTGACGGTACCTGCAGAAGAAGCCCCGGCCAACTACGTGCCAGCAGCCGCGGTAACACGTAGGGGGCAAGCGTTGTCCGGATTTATTGGGCGGAAAGAGCCCGTAGTGGGTTCGGTAAGTCAGGTGTGTAACCTCCAGGCTCAACCTGGAGACGCCACTTGATACTGCTTTGACTTGTGTCC
+
?CCCCG<FCEGGEGCCGGGGGGGFDFGGGGGGGGGG@CGCEGCGFGG7@FFGGG@@FGGE:F@EGEFCFG4>FFGGGGC@F<EFGCDCC7B<FGGFF<E3+>FGDG,CFGGFGD7FE77CGG9FCGE?EFGGGFC9:F8:<FFGEGGGECDGGCGDFFF79FFCBCFGGGGBF:FCFGCBFGCEEG*8CC>??5AF7C5**/AFGC+C*:8*2*::*2;*/:?:C*+2;CCFEEGFG+:E9CEGFCC*3++<C6A487**:9*0C4***06)7))*1<C**990<807)*/)99*0*9)//
@M03506:14:000000000-AKVR1:1:1101:15263:9054 1:N:0:36
CGAACTCCTACGGGAGGCAGCAGTCGGGAATTTTGGGCAATGGGCGCAAGCCTGACCCAGCAACGCCGCGTGAAGGATGAAATCCCTCGGGATGTAAACTTCGCAAGAACGGGAAGAATAAGCCTGTGTTAATAGCGCAGGTGATGACGGTACCGTTTGTAAGCTCCGGCTAACTCCGTGCCAGCAGCCGCGGTAATACGGGGGGAGCAAGCGTTGTTCGGATTTACTGGGCGTAAAGGGCGCGTAGGCGGCCACCGCAAGTCAACTGTGAAATCTCCGGGCTTAACTCGGAAAGGTCAGC
+
CCCCCGGGGGGGGGGGGGGGGGGGGGGGGGGDGGGGGGGGGGGGGGGGGGGGGGGGGGGGGGGGGGGGGGGGGGGGGGGGGGGGGGGGGGGGGGGGGGGGGGGGGGGGGGGGGGGGGGGGGGGGGGGGCGGGGFGGGGGGGCGGGGGGGGGGGFG>C@FGGGGGFGGGGGGGGGGGGGGGGGGGGGGGGGGEF*:7BFFGGEEGGGGGGFFFGE5EEGDGGEGDCFGFGGGGG=CCFGGEGDEE:5599>E:C=*>EBD5>CFG7C9FGDA87>7+C=DGG3550/:/45@9BB>F=*)8)
@M03506:14:000000000-AKVR1:1:1101:14392:9076 1:N:0:36
CGAACTCCTACGGGAGGCAGCAGTAAGGAATATTGGTCAATGGACGCAAGTCTGAACCAGCCATGCCGCGTGAAGGATGAAGGTCCTCTGGATTGTAAACTTCTTTTATGGGGGACGAAATCTACTTTTCTAAGTAGTCTGACGGTACCCTAGGAATAAGCACCGGCTAACTACGTGCCAGCAGCCGCGGTAATACGTAGGGTGCAAGCGTTAATCGGATTCACTGGGTTTAAAGGGTGCGTAGGTGGGTCTGAAAGTCAGTGGTGAAATCTCCGGGCTTAACCTGGAAACTGCCATTGAT
+
CCCCCGGGGGGGGGGGGGGGGGGGGGGGGGGGGGGGGGGGGGGGGGGGGGGGGGGGGGGGGGGGGGGGGGGGGGGGGGGGGGGGGGGGGGGGGGGGGGGGGGGGGGGGGGGGGGGGGGGGGGGGGGGGGGGGGGGGGGGGGGGGGGGGGGGGGGGGGGGGGGGGGGGGGGGGGGGGGGGGGGGGGGGGGGCEGGGGGGGGGGGGGGGGGGGGGGGGGGGGGGGGGGGGGCCGG?EGGGDGGEGGGGGGEEFCGGGCFFGF7<>FGGFFGFGFGCG=DEGGC?4CDFGFFGFBFFFFFFF?6
@M03506:14:000000000-AKVR1:1:1101:8462:9076 1:N:0:36
CGAACTCCTACGGGAGGCAGCAGTGGGGAATCTTGCGCAATGGGCGAAAGCCTGACGCAGCGACGCCGCGTGAGGGATGACGGCCTTCGGGTTGTAAACCTCTTTCAGCTCCGACGAAGCGAAAGTGACGGTAGGAGCAGAAGAAGCACCGGCTAACTACGTGCCAGCAGCCGCGGTAATACGTAGGGTGCAGGCGTTAACCGGAATTACTGGGCGTAAAGCGTGCGCAGGCGGTTTGCTAAGACAGGTGTGAAATCCCCGGGCTTAACCTGGGAACTGCGCTTGTAACTGGCAAGCTAGG
+
CCCCCGGGGGGGGGGGGGGGGGGGGGGGGGGGGGGGGGGGGGGGGGGGGGGGGGGGGGGGGGGGGGGGGGFGGGGGGGGGGGGGGGGGGGGGGGGGGGGGGGGGGGGGGGGGGGGGGGGGGGGGGGGGGGGGGGGGGGGGGGGGGGGGGGGGGGGGGGGGGGGGGFFGFFGGGGG:=FEGFGGFGGGGGGGGGGGGGGGGCFGGGDFGGGGGGGGGGGGGGGCEDGGGGGGGGGGGGGCFEGFFGGGGFCGGG7CFG)>FDEGGGGGGGGC>FGGGGFFFGF>GC5CFDGFBF>FF>)7?)
@M03506:14:000000000-AKVR1:1:1101:6069:9086 1:N:0:36
CGAACTCCTACGGGAGGCAGCAGTCGGGAATTTTGGGCAATGGGCGAAAGCCTGACCCAGCAACGCCGCGTGAAGGATGAAATCCCTCGGGATGTAAACTTCGCAAGAACGGGAAGAATTAGTGGAAGTTAATACCTTCCATGATGACGGTACCGTTTGTAAGCTCCGGCTAACTCCGTGCCAGCAGCCGCGGTAATACGGGGGGAGCAAGCGTTGTTCGGATTTACTGGGCGTAAAGGGCGCGTAGGCGGCCTCCGCAAGTCAGTTGTGAAATCTCCGAGCTTAACTCGGAAAGGTCAAA
+
CCCCCGGGGGGGGGGGGGGGGGGGGGGGGGGGGGGGGGGGGGGGGGGGGGGGGGGGGGGGGGGGGGGGGGGGGGGGGGGGGGGGGGGGGGGGGGGGGGGGGGGGGGGGGGGGGFGGGGGGGGGGGGGGFGFGGGGGGGGGGGGGGGGGGGGGGGGDFGGGGGGGGGGGGGGGGGGGGGGGGGGGGGGGGGGGGGGGGGGGGGGGGGGGGCEGGEEGGFGGGEEGGFFGGGGGGGGGGGGGGGGGGGGGFCCEDCGGGFG:ECFGGFGGFGCFFGGF=FDGGFBECFC=<DDFBEFFFFFF*
@M03506:14:000000000-AKVR1:1:1101:9976:9113 1:N:0:36
CGAACTCCTACGGGAGGCAGCAGTGGGGAATCTTGCGCAATGGGCGAAAGCCTGACGCAGCAACGCCGCGTGCGGGAAGAAGGCCCTCGGGTTGTAAACCGCTTTCAGAAGGAACGAAAATGACTGTACTTTCAGAAGAAGGTGCGGCCAACTACGTGCCAGCAGCCGCGGTGACACGTAGGCACCAAGCGTTGTCCGGATTTATTGGGCGTAAAGAGCTCGTAGGCGGTTCGGTAAGTCGGGTGTGAAAACTTTGGGCTCAACCCAAAGCGTGCACTCGATACTGCCATGACTAGAGTTC
+
CCCCCGGGGGGGGGGGGGGGGGGGGGGGGGGGGGGGGGGGGGGGGGGGGGGGGFGGGGGGGFGGGGGGGGGGGGGGEGGGGGGGGGGGGGGGGGGGGGGFG@CEGGCGGGFFFGGGGGDFGGGGGGGDGGCGFGGGFDFCFGFGGGEGGGGGGGGDFFG7,DFFGGFEEGGEFBFFCEGGGGFFGGGFFFGEDCEGGDGG8C:FGGF6CGGGDC5CGGGGGGGGGGGDD:CGGGGFGGGFGGGGDGE=E9C?6+<7C37FE6=FE5C75>F>DD<FCFG7C5FEGFG?)0)5:FB:?FF6*
@M03506:14:000000000-AKVR1:1:1101:16818:9138 1:N:0:36
CGAACTCCTACGGGAGGCAGCAGTGGGGAATATTGGACAATGGGGGCAACCCTGATTCAGCGATGCCGCGTGAGTGAAGAAGGCCTTCGGGTCGTAAAGCTCCTTAGGTTGGGAAGAAGTGTAGTGGTTGATAATGCCATTATGTTGACGGTACCGACAGAATAAGCACCGGCAAACTCTGTGCCAGCAGCCGCGGTAATACAGAGGGTGCGAGCGTTAATCGGAATTACTGGTCGTAAAGGGCGCGTAGGCGGTAATATGAGTGTGATGTGAAAGCCCCGGGCTTAACCTGGGAAGTGCA
+
CCCCCFFGGGGGGGGGGGGGGGGGGGGGGGGGGGGGGGGGGGGGGGGGGGGGGGGGGGGGGGGGGGGGGGEGGGGGGGGGGGGGGGGGGGGGGGGGGGGGGGGGGGGGGGGGGGGGGGGGGGGFGGGGGGGGGGGGGGGGGGGGGGGFGDGGGEGGGG::FFGGGGGGGGGGGCGGGGGGGGGGGGGGGFGGC7EGGGGGGGGGGG>GEEGGCEEGEGGGGFFGGEGGGGG?<3+:5C48?+:57:C3CCECDGE3CFFGGGGGFGGGGGGFFC09*)19C35C55DB4D4:F@F)8??F8
@M03506:14:000000000-AKVR1:1:1101:18320:9194 1:N:0:36
CGAACGCCTACGGGAGGCAGCAGTGGGGAATATTGCACAATGGGCGCAAGCCTGATGCAGCGACGCCGCGTGAGGGATGACGGCCTTCGGGTTGTAAACCTCTTTCAGTAGGGACGAAGCGCGAGTGACGGTACCTATAGAAGAAGCACCGGCCAACTACGTGCCAGCAGCCGCGGTAATACATAGGGTGCGAGCGTTGTCCGGAATTACTGGGCGTAAAGAGCTCGTAGGTGGTTTGTCGCGTTGTTCGTGAAAACTCACAGCTCAACTGTGGGCGTGCGGGCGATACGGGCAGCCTGGA
+
CCCCCGGGGGFGEEGGFGGGGGGCFFGEEGGFGDGGFGGFEFCFF@CCGGGGGFFFGGFFG@FGGGGGGGGGEGDEGGEGGGGGECG<F7FFEGFG9FGFFGEFFFAACEFFGDFCEEFFGGG:EFFFFEGGGGGGGCGEFFGEG7CCFG@FGGGGGGFGGGDGFFFGDCCGCCCEE7CCGFGEFGGGGGGGGGD**2:;9CCEE58?FC9+CFFG5CGFC78E+<8:EFG<CFED=EC+/A5:C5**<*2:7:FGGF4766>=?6+9?>C*209797D*>3@=EE7)27)7BB@)058))
@M03506:14:000000000-AKVR1:1:1101:17398:9196 1:N:0:36
CGAACTCCTACGGGAGGCAGCAGTGGGGAATCTTGCGCAATGGCCTAACGGCTGACGCAGCGACGCCGCGTGAGGGATGAAGCTTTTCGGAGTGTAAACCTCTGTTGCCCGGGACGAATAGCGGATTATTCCGACTTGACGGTACCGGGTGAGGAAGCACCGGCTAACTCCGTGCCAGCAGCCGCGGTAATACGGGGGGTGCGAGCGTTGTCCGGAATCACTGGGCGTAAAGGGCGCGTAGGTGGCGTCGTAAGTTTGTGGTGAAAGCCTGGGGCCCAACCCCAGGTCTGCCGCGAATACT
+
CCCCCGGGGGGGGGGGGGGGGGGGGGGGGGGGGGGGGGGGGGGGGGGGGGGGGGGGGGGGGGGGGGGGGGGGGGGGGGGGGGGGGGGGGGGGGGGGGGGGGGGGGGGGGGGGGGGGGGGGGGGGGGGGGGGGGGGGGGGGEGGGGGGGGGGGGGGGGGGGGGGGGGGGGGGGGGGGGGGGGGGGGGGGGGGGGGGGGGDCEGGCEDGGEGGGGGGGGGGFCFGGFGGGC?FGGGDGGGC5CGCEF6ECCE577E?F?FCFC:59CDGFC7FFGGG*7>GDD@>5CF9FBGF<>DE3>D78*
@M03506:14:000000000-AKVR1:1:1101:16643:9205 1:N:0:36
CGAACTCCTACGGGAGGCAGCAGTGGGGAATATTGGACAATGGGCGCAAGCCTGATCCAGCAATGCCGCGTGAGTGATGAAGGCCTTAGGGTTGTAAAGCTCTTTTACCCGGGAAGATAATGACTGTACCGGGAGAATAAGCCCCGGCCAACTCCGTGCCAGCAGCCGCGGTAATACGGAGGGGGCTAGCGTTGTTCGGAATTACTGGGCGTAAAGCGCACGTAGGCGGCTCTGTAAGTTAGAGGTGACAGCCCGGGGCTCAACACCGGAATTGCCTTTAAGACTGCATCGTCAGCATTGG
+
CCCCCGFCFF9@F+,C@FGGGGGGC@CFEGECF<CCFC6<F@F,CC77FCGG<@C9FF<F@AFFCEE7@7FF7BC?EFGAEGFGGCEF9CF=C+BE?,,9?,?EGF,EA8++F:+B=,CFEE?F9<FFGG@@7:F7<9FFGFGGGGGDF7BFGAB+5>>FFFFGF7@*3*F*1*7@,<1F@CC1***2*21**=4<<*1*1/<++0<C885:2;CF9==E5CC?FCFG5CC*0:C++2:C+3+<*<F>+<+**/>)/7C37?*0+1/>C7:>*0:<*=:7D4*+<6<BD=7()0)/*89F)
@M03506:14:000000000-AKVR1:1:1101:19929:9213 1:N:0:36
CGAACTCCTACGGGAGGCAGCAGTGGGGAATATTGGACAATGGGCGAAAGCCTGATCCAGCCATGCCGCGTGAGTGACGAAGGCCTTAGGGTTGTAAAGCTCTTTTGGCGGGGAAGATAATGACGGTACCCGCAGAATAAGCTCCGGCTAACTTCGTGCCAGCAGCCGCGGTAATACGAAGGGAGCTAGCGTTGTTCGGAATCACTGGGCGTAAAGCGCACGTAGGCGGATTTGTCAGTCAGGGGTGAAATCCCGGGGCTCAACCTCGGAACGGCCTTTGAGACAGCAAGTCTTGAGTTCG
+
CCCCCGGGGGGGGGGGGGGGGGGGGGGGCGGGGGGGGGGGGGGGGGGGGGGGGGGGGGGGGGGGGGGGGGGGGGGGGGGGCGGGGGGGGGGGGGGGGGGGGGGGGGGGGGGGGGGGGGGGGGGGGGGGGGGGGGGGGGGFGGGGGGGGGGGGGGGGGGGGGGGGGGGGGGGFFDFGGGFGFFE@FGGGGGGCEEGGGGGGGGGDCFGGGGG8>EGGFGGGGG5@CE?EGDE8+:<CFGFFGG6FEGGGFGGGGGECEDGDGFGGGCFDCCCB*19:D:::C)8F?5C).>@>F@F?FFFF>
@M03506:14:000000000-AKVR1:1:1101:13195:9225 1:N:0:36
CGAACTCCTACGGGAGGCAGCAGTGGGGAATTGTCCGCAATGGGCGCAAGCCTGACGACGCAACGCCGCGTGGAGGATGAAGACCTTCGGGTCGTAAACCCCTTTCGATCGAGACGAATGGCTTCCGGGTGAATAATCCGGAAGAGTGACGGTACCGAGAGAAGAAGCCCCGGCTAACTCCGTGCCAGCAGCCGCGGTAATACGGGGGGGGCAAGCGTTGTTCGGAATTACTGGGCGTAAAGGGCTCGTAGGCGGCCAACTAAGTCAGACGTGAAATCCCTCGGCTTAACCGGGGAACTGC
+
CCCCCGGGGGGGGGGGGGGGGGGGGFGGGGGGGGGGGGGGGGGGGGGGGGGGGGGGGGGGGGGGGGGGGGGGGGGGGGGGGGGGGGGGGGGGGGGGGGGGGDGGGGGGGCGGGGGGGGGGGGGGGGGGGFGFGGGGGGGGGGGGGGGGGGGGGGEGDDEGGGFFCGGGGGGGGGGDGGF9BFE*FCGG7FEGGGGGGEEGFCFGCEGGGGGEG5@AEECE*;CGGGGGFFGC7FF*7*//:C?=CC5C:CFEFCGGC>CD6FFG7CEGGCGFGGGGGF:F4>EDGF3?4DB9DE557)9/1
@M03506:14:000000000-AKVR1:1:1101:21338:9229 1:N:0:36
CGAACTCTTACGGGAGGCAGCAGTGGGGAATATTGCACAATGGGCGCAAGCCTGATGCAGCGACGCCGCGTGAGGGATGACGGCCTTCGGGTTGTAAACCTCTTTCAGCAGGGACGAAGCGCAAGTGACGGTACCTGTAGAAGAAGGACCGGCCAACTACGTGCCAGCAGCCGCGGTAATACGTAGGGTCCGAGCGTTGTCCGGAATTACTGGGCGTAAAGAGCTCGTAGGTGGTTTGTCGCGTTGTTCGGGAAAACTCACAGCTGAACTGTGGGCGTGCGGGCGATACGGGCAGACTTGA
+
CCCCCGGGGGGGGGGGGGGGGGGGGGGGGGGGGGGGGGGGGGGGGGGGEGGGGGGGGGGGGFEGGGGGGGGGGGGGGGDGGDGGGGGGGGGGGGGGGGGGCFGGGGGFFFGGGGGGGGGGGGGGGGGGGEEFFFGGGGGGGGGGGGGGGGGGGGGGGGGGGGCFGGGGGGGGGGEGGDEFCFG2CFECGGGGFECECECGGGGGEGGGGGG7EFGGGGGGDECCCGEE5CE00AEGCGGFEFEGGGEGCE**75=CG44>F6:CC*+0+:99*9**95)/9)7757>>>G:9:>>>>4=F*
@M03506:14:000000000-AKVR1:1:1101:24102:9229 1:N:0:36
CGAACTCCTACGGGAGGCAGCAGTGGGGAATTGTTCGCAATGGGCGCAAGCCTGACGACGCAACGCCGCGTGGAGGATGAAGACCTTCGGGTCGTAAACTCCTTTCGATCGAGACGAATGGCCTCCGGGTGAACAATCCGGGAGAATGACGGTACCGAGAGAAGAAGCCCCGGCTAACTTCGTGCCAGCAGCCGCGGTAATACGAAGGGGGCTAGCGTTGCTCGGAATTACTGGGCGTAACGCGCACGTAGGCGGATGGTTAAGTCGGGCGTGAAATCCGGGAGCCCCACGCCAGAACTGC
+
CCCCCGGGGDFEGGGCFGGGGGGGGGGGGGGGGFEFEEFEGGDFGGGECGGGGGGGGGGCCEGGGGG7FGFGG7FECGGGGGGGG?FGGGGGGGEFGGGGGFGGGGDGGEG7FGEGGD=FFFFFFGGGE:BFGGF<FG8FFGEGGFGF@FF7CFCFE7CEGGGGGCGCE@FGGG77FE,<FCBFCGGGGC>GCGGGG>CC7FFGGGCGEGGDC>FGGGCEE+3*?CEGE79CCFF*12>8**5/:=ED8*:CGG53?5<CFE7:0?7CE):)9*9+29C))85:5)1)(1)()7))75@F*
@M03506:14:000000000-AKVR1:1:1101:15301:9241 1:N:0:36
CGAACTCCTACGGGAGGCAGCAGTAAGGAATCTTCCGCAATGGACGAAAGTCTGACGGAGCAACGCCGCGTGCAGGATGACGGCCTTCGGGTTGTAAACTGCTTTTATTTGGGAAGATTGTGACGGTACCAAATGAATAAGGACCGGCTAACTACGTGCCAGCAGCCGCGGTAATACGTAGGGTCCAAGCGTTATCCGGAATCACTGGGCGTAAAGCGTGCGTAGGTGGATTGTTAAGTGCAATGCGAAATCCTGTGGCTCAACCATATGGACTGTATTGCATACTGGCAATCTAGAGGAC
+
CCCCCGGGGGGGGGGGGGGGGGGGGGGGGGGGGGGGGGGGGGGGGGGGGGGGGGGGGGGGGGGGGGGGGGGGGGGGGGGGGGGGGGGGGGGGGGGGGGGGGGGGGGGGGGGGGGGGGGGGGGGGGGGGGGGGGGGGGGGGFGGFGGGGGGGGGGGGGCCGGGGGGGGGGGGGGGGGGGFFCGGGGGGGGFG@FGGGGGGGGGGGGGGGGGGGGGGGGGGCEGGGEEGGGGGGGFGCFFGGGGGGGGGGGGFGGGGGGFGGGG=CECGGGFGFGGGGGFG7DFFGFFFFBFF:FFF?FFFF<
@M03506:14:000000000-AKVR1:1:1101:22254:9245 1:N:0:36
CGAACTCCTACGGGAGGCAGCAGTGGGGAATTGTTCACAATGGGCGCAAGCCTGATGACGCAACGCCGCGTGGAGGATGAAGGTCTTCGGATTGTAAACTCCTGTTGCTCGGGACGAAAAGCCTCGACCTAATACGTCAAGGTCTGACGGTACCGGGAGAATAAGCCCCGGCTAACTCCGTGCCAGCAGCCGCGGTAATACGGAGGGGGCTAGCGTTGTTCGGAATTACTGGGCGTAAAGCGCACGTAGGCGGCTTTGTAAGTTAGAGGTGAAAGCCCGGGGCTCAACTCAGGAATTGCCT
+
CCCCCGGGGGGGGGGGGGGGGGGGGGGGGGGGGGGGGGGGGGGGGGGGGGGGGGGGGGGGGGGGGGGGGGGGGGGGGGGGGGGGGGGGGGGGGGGGGGGGGGGGGFGGGGGGGGGGGGGGGGGGGGGGGGGGGGGGGGEGGGGGGGGGGGGGGGGGGGGGGGGGGGDFEGGGDGGGFGGGGGGGGGGGGG7<CECFGGGGGGGGGGGGGGGGGGGGDEEGGGGEGGCFGGGGGGGGGGCFGCEGGGGGGGFCGD=<C=7>EGGGGGCFGFG4C:FGG>3DD>DE*9F?AG*5?FF4:6@F*
@M03506:14:000000000-AKVR1:1:1101:17981:9296 1:N:0:36
CGAACTCCTACGGGAGGCAGCAGTGGGGAATATTGCGCAATGGGCGAAAGCCTGACGCAGCGACGCCGCGTGGGGGATGACGGCCTTCGGGTTGTAAACCTCTTTCAGTAGGGACGAAGCCGTGAGGTGACGGTACCTACAGAAGAAGCACCGGCCAACTACGTGCCAGCAGCCGCGGTAATACGTAGGGTGCAAGCGTTGTCCGGAATTATTGGGCGTAAAGAGCTCGTAGGCGGTTCGTCACGTCGGCTGTGAAATCCCGAGGCTCAACCTCGGGTCTGCAGTCGATACGGGCGGACTT
+
CCCCCGGGGGGGGGGGGGGGGGGGGGGGGGGGGGGGGGGGGGGGGGGGGGGGGGGGGGGGGGGGGGGGGGGGGGGGGGGGGGGGGGGGGGGGGGGGGGGGGGGGGGGGGGGGGGGGGGGGGGGGGGGGGGGGGGGGGGGGGGGGGGGGGGGGGGGGGGGGGGGGGGGGGGGGGGGGGGGGGGGGGFFGGGGGGGGGGGGGCEGGGGGDGGGGGGGGGGGGGGGGGGGGGE5CECGGGGGGE57EEGFDGEGEG6FCGFGGGGGGD<7DGGGFGGDEGFGGGF46<?C>(*5::>>55))09
@M03506:14:000000000-AKVR1:1:1101:8045:9297 1:N:0:36
CGAACTCCTACGGGAGGCAGCAGTGGGGAATTTTGGACAATGGGGGCAACCCTGATCCAGCCATGCCGCGTGAGTGAAGAAGGCCTTCGGGTTGTAAAGCTCTTTCGGACGGAACGAAATGGTTACAGTGAATAACTGTGATTGATGACGGTACCGTAAGAAGAAGCACCGGCTAACTACGTGCCAGCAGCCGCGGTAATACGTAGGGTGCGAGCGTTAATCGGAATTACTGGGCGTAAAGCGTGCGCAGGCGGTTCGCCAAGTCAGGTGTGAAATACCCGGGCTTAACCTGGGAATTGCG
+
CCCCCGGGGGGGGGGGGGGGGGGGGGGGGGGGGGGGGGGGGGGGGGGGGGGGGGGGGGGGGGGGGGGGGGGGGGGGGGGGGGGGGGGGGGGGGGGGGGGGGGGGGGGGGDFG7FFGGGGGGGGGGGGGGGGGGGGG9FGGGGGGGGGGGGGGFGGGGGGGGGGGGGGGGGGGGCGGGFFGGGGDGGGGGGGGGEEGGGGGGGGGGGEE@8EECEGE888@FGFG5>FEGFGG?=C:E*58CEEGEGGGGDGDCE>C?BC7CEFCFG7C+*05CFFC*9CGD3>5:)692>7:45>:>:**7
@M03506:14:000000000-AKVR1:1:1101:22233:9299 1:N:0:36
CGAACTCCTACGGGAGGCAGCAGTGGGGAATATTGGACAATGGGCGCAAGCCTGATCCAGCCATGCCGCGTGAGTGATGAAGGCCCTAGGGTTGTAAAGCTCTTTTGTGCGGGAAGATAATGACGGTACCGCAAGAATAAGCCCCGGCTAACTTCGTGCCAGCAGCCGCGGTAATACGAAGGGGGCTAGCGTTGCTCGGAATCACTGGGCGTAAAGGGTGCGTAGGCGGGTCTTTAAGTCAGGGGTGAAATCCTGGAGCTCAACTCCAGAACTGCCTTTGATACTGAGGATCTTGTGTTCG
+
CCCCCGGGGGGGGGGGGGGGGFGGGGGGGGGGGGGGGGGGGGGGGGEGGGGGGGGGGGGGGGGGGGGGGGGGEGGGGGGGGGGGGGGGGGGGGGGGGGGGGGGGGGGGGGGGGGGGGGGFGGGGGGGGGGGGGGGGGGGGGGGGGCGGCFFGGGGGGGGGFGFGGGGGGGGGGGGGGGFGGGGGGGGGGGGGEGEFFEGCEGGCCECGGGGGEGGGGG6?=EGGGGGGGEEC*<FCGGGGGGGE=:EDGGGGF?C48FFGFEGGGDFFGG6FGGCGFBD7CB4<9B?)44<,07@*/75=>
@M03506:14:000000000-AKVR1:1:1101:10371:9349 1:N:0:36
CGAACTCCTACGGGAGGCAGCAGTGGGGAATCTTGCGCGATGGGCGAAAGCCTGACGCAGCGACGCCGCGTGTGGGATGAAGGCCTTCGGGTTGTAAACCACTGTCGGGAGGGACGAAAATCTGACGGTACCTCCAAAGGAAGCACCGGCTAACTCCGTGCCAGCAGCCGCGGTAATACGGAGGGTGCGAGCGTTGTCCGGAATCACTGGGCGAAACGGCCGCGGAGCCGGCCCGGTAAGTGGGAGGTGAACCTTTGCGGCCCAACCGCAGGGCTGCCTCGTAACCTGCCCGGCTCGGGCC
+
CCCCCEFGGGFEGGEEFGEGGGGGCFCCFGGGGGCGGGEFFGGGFCF+FEGGGCEFDEGCC6CFGGGGGGGGGFGGGGGGGGGGGGGGCGGGGGGGGGGGFFGGGFGGGGGGGFGGGGEGGGFGAFGGGGGGAFFFGGGFFGGGCGGGGDFFFGGGDGEFEGD@CGDFFCGGGEC7,,,1***/2*2*1A*/CC*:*3+;*?**3<++<6*28*:8**;*/1/8*1:**8*2:*:*:*7+++25*2*9=F?+*0+0+1))2*)**1/7ED*))9***)0**0)221*)47)4)))).))).
@M03506:14:000000000-AKVR1:1:1101:23645:9380 1:N:0:36
CGAACTCCTACGGGAGGCAGCAGTGGGGAATTTTGGACAATGGGCGCAAGCCTGATCCAGCCATTCCGCGTGCAGGATGAAGGCCCTCGGGTTGTAAACTGCTTTTGTACGGAACGAAAAGGCTCTGGTTAATACCTGGAGCTGATGACGGTACCGTAAGGATAAGCACCGGCTAACTACGTGCCAGCAGCCGCGGTAATACGTAGGGTGCAAGCGTTAATCGGAATTACTGGGCGTAAAGCGTGCGCAGGCGGTGATGTAAGACAGGTGTGAAATCCCCGGGCTTAACCTGGGAAATGCA
+
CCCCCGGGGGGGGGGDGGGGGGGGGGGGGGGGGGGGGGGGGGGGGGGGGGGGGGGGGGGGGGGGGGGGGGGGGGGGGGGGGGGGGGGGGGGGGGGGGGGCGGGGGGGGGGGGGGGGGGGGGGGGGGGGEFGGFGGGGFGGGFGGGGGGGGGEDGGGGGGGGGGGGGGGGGDEGDCFFGGGGFGFFGGGGGFGGGGGGGEFFGGFCGGGGGGGGGGG5==8+ACEEGFFFG?<CDEEGGGCFGGGGEC9*C5CDG*9@FGGFFF+9FFGCFCBF7F+:@*9D55*7>FFFGFBFFF4)9=?/
@M03506:14:000000000-AKVR1:1:1101:6083:9394 1:N:0:36
CGAACTCCTACGGGAGGCAGCAGTGGGGAATCTTGCGCAATGGGCGAAAGCCTGACGCAGCAACGCCGCGTGGGGGATGAAGGCTCTCGGGTTGTAAACCCCTTTCAGCAGGGACGAAACTGACGGTACCTGCAGAAGAAGCCCCGGCCAACTACGTGCCAGCAGCCGCGGTAACACGCAGGGGGCAAGCGTTGTCCGGATTTATTGGGCGTACAGAGCTCGTAGGTGGTTCGGTAAGTCGGGTGTGAAACCTCCAGGCTCAACCTGGAGACGCCACCTGATACTGCTGGGACTGGAGTCC
+
CCCCCGGGFGGGGGGGGGEGCGGGGGGGGGGGGGGGGGGGGGGGFEGGGGGGGGFGGGGGGGGFGG@FFFCFGGGGGBFGGGGFEF,FGFGFCFGGGGGFCFGGGGGGGGGGGFFEFCFGGGF<FEEGGG<FFGGGGGGGGGFGGGGGECAFFGGGF:FGGGGGGGAFCFGGGGG?CC*4CFGCEEGGGGG8EGGGFEE*2:+<AC9C5**2:/8CGFEGD=5>*2<CA;C::EGG5CGF575:CCEF+<::CFGGGFC*:+2AF<FGF*<>C95*C>59*9=F??DB:*0,.08@4))09
@M03506:14:000000000-AKVR1:1:1101:5919:9405 1:N:0:36
CGAACTCCTACGGGAGGCAGCAGTAGGGAATCTTGCGCAATGGGCGAAAGCCTGACGCAGCCATGCCGCGTGAATGATGAAGGTCTTAGGATTGTAAAATTCTTTCACCGGGGAAGATAATGACGGTACCCGGAGAAGAAGCCCCGGCTAACTTCGTGCCAGCAGCCGCGGTAATACGAAGGGGGCTAGCGTTGCTCGGAATTACTGGGCGTAAAGGGCGCGTAGGCGGATATCTAAGTTGGGGGTGAAATCCCGGGGCTCAACCTCGGAATTGCCTTCAAAACTGGATATCTTGAGTTCG
+
CCCCCGGGGGGGGGGGGGGGGGGGGGGGGGGGGGGGGGGGGGGGGGGGGGGGGGGGGGGGGGGGGGGGGGGGGGGGGGGGGGGGGGGFGGFGGGGGGGGGGGGGGGGGGGGGGCGGGGGGGGGGGGGGGGGGGGGGGGGGGGGGGGGGGGGGGGGGGGGGGGGGGGGGGGGGGGGGGGGGGGGGGGGGGGGGGGGGGGGGGGGGGFGGGGGEEGGGGGGGGGEGGGGGC*::EG7EFGFGGGEGGGGFGGFGFGE<EEGGGFGGGGFDC<CFD=F+>F>*:=FFG?FFFG?<@?F4;F4=:
@M03506:14:000000000-AKVR1:1:1101:9947:9424 1:N:0:36
CGAACTCCTACGGGAGGCAGCAGTGGGGAATTGTTCGCAATGGGCGCAAGCCTGACGACGCAACGCCGCGTGGAGGATGAAGATTTTCGGATCGTAAACTCCTGTCGAATGGGACGAAAAGATTGCGGGTTAACAGTCCGTAGTCCTGACGGTACCGTTAAAGGAAACCCCGGCTAACTCCGTGCCAGCAGCCGCGGTAATACGGGGGGGGTAAGCGTTGTTCGGAATTACTGGGCGTAAAGGGCTCGTAGGCGGCCAACTAAGTCGGAAGGGAAATCCCTCAGCTTAACTGGGGAACTGC
+
CCCCCGGGGGGGGGGGGGGGGGGGGGGGGGGGGGGGGGGGGGGGGGGGGGGGGGGGGGGGGGGGGGGGGGFGGEGGGGGGGGGGGGGGGGGGGGGGGGGGGGGGGGGGGGGGGGGGGGGGGGGGGGGGGFGGGCGGGFGGGGGGGGG9FFGGG:>FGFGGGGGGGGGGFGGGGGGGGGGGGGCFFGGGGGGGGGGGGGGGGGGGDGGGGGGGEEG?:;;5*;CGGGGGGGGFFCG=E*CGGFF=CFCCE5=C67C78)956+9E7:ED=*:)595C*/9694)2+*06<DF2<>57))/9*
@M03506:14:000000000-AKVR1:1:1101:7634:9441 1:N:0:36
CGAACTCCTACGGGAGGCAGCAGCAGGGAATATTGCGCAATGGGCGAAAGCCTGACGCAGTAACGCCGCGTGGGGGATGAAGGCCTTCGGGTTGTAAACCCCTTTCAGCAGGGACGAAATTGACGGTACCTGCAGAAGAAGCACCGGCCAACTACGTGCCAGCAGCCGCGGTAACACGTAGGGTGCAAGCGTTGTCCGGATTCATTGGGCGTAAAGGGCTAGTAGGCGGCTTAGCAAGTCGGGTGTGAAAACTTCAGGCTCAACCTGGAGCGGCCATCCGATACTGCTATGTCTAGAGTCC
+
CCCCCGGGGGGGGGGGGGGGEFGGGGGGGGGGGFFGGGGGGGGGGGGGGGGGGFGGGGGGGGGGGGGGGGGGDEGGGGGGGGGGGGGFFGGGGGGGGGGFEGGGFGGGGGGGGGGGGGGGGGGGGGGGGGGGGGGGGGGGFFEGFCFGGGFGGGGGGGGGGGGGFGGGGGGEFCFGGGGGGGGFECFEEFEE;C8<C>8CEECFC7AGGGGG8EEGGGGGGGFCFFGGDGCEGFF9AF>FEDGGGCCCC:FGFFGGGFGDC9CF*9FGC7=>CDC5C?577::C9677-*9)//0@**/96
@M03506:14:000000000-AKVR1:1:1101:17815:9444 1:N:0:36
CGAACTCCTACGGGAGGCAGCAGTGGGGAATTTTGGGCAATGGGCGCAAGCCTGACCCAGCAACGCCGCGTGAGGGAGGAAATCCTTCGGGATGTAAACCTCACAAGCAAGGGAAGAGCGCTCAGGGATGAATACCCCCTGAGTCCGATGGTACCTTGCGTAAGCGACGGCTAACTACGTGCCAGCAGCCGCGGTAATACGGAGGTGGCAAGCGTTGTGCGGAATTATTGGGCGTAAATGGCTCGTAGGGGGTTTGTTAAGTCAGCTGGGAAACCCCGCGGCTCAACCCCGGGGGGTAAGC
+
CCCCCGGGGGGGGGGGGGGGGGGGD@EEGGG8FGFG,FGGGGGFGGGGGGFGGGGFGGGGG?FDGGGGGGFG:CFCECFGGE,BF9FG7FEGG7=AFFAFFB,4=<,4,:AFE8F+B8==F:FE88=+B=<=F=>,,88:=B<3,73FE@+@F9,,3,33>@F@F*>F@7@<F@F,,71=<<@EGGFG7:F771=C*+5?C*8*:C8CF6@F5AE*1;*9*:*8C6+<<+A>==88***030*+:27F5*2*91:98)7*0<*+36+2:**0*****0))7>.*37*)(9)(00>ED))/*
@M03506:14:000000000-AKVR1:1:1101:3078:9453 1:N:0:36
CGAACTCCTACGGGAGGCAGCAGTGGGGAATTGTTCGCAATGGGCGCAAGCCTGACGACGCAACGCCGCGTGGAGGATGAAGGTCTTCGGATTGTAAACTCCTGTTGCCCGGGACGAAAAGCTTCGGCCTAACACGTCGAGGTCTGACGGTACCGGGTGAGGAAGCCCCGGCTAACTCTGTGCCAGCAGCCGCGGTAATACAGAGGGGGCAAGCGTTGTTCGGAATTACTGGGCGCAAAGGGCGCGTAGGCGGCCTTCTACGTCGAACGTGAAATCCTCGGGCTAAACCCGGGAACTTCGT
+
CCCC@FGFGGFF@7F++C;;F@<FGFGGG@FF@CFG>CC@@F<,CC+@FCGGG<ACC,6+7C+@+@C+CE+>:+4?=F8<,B,:F,?<D:FFF8ADDFEF,AF:CFD9<FCGECFBFGGGF8CFA@7+@:FFA@FCF7FG<7F>F,,,1C*DFECE7FCEC,,=F7<F<:C@FFDF:A?FFGCF9BC7<FGDD8:*157+3<+0<CGDGC88@>E?:5C5F=E8*289<EE62:**2*78C55=5*>5*5?77*/*<6:7+/**19*/272)*0:?712/*)8**0*043.())0)0**)0
@M03506:14:000000000-AKVR1:1:1101:15413:9516 1:N:0:36
CGAACTCCTACGGGAGGCAGCAGTGGGGAATTGTTCGCAATGGGCGCAAGCCTGACGACGCAACGCCGCGTGGAGGATGAAGACCTTCGGGTCGTAAACTCCTTTCGATCGAGACGAATGGCCTTCGGGTGAACAATCCGGAGGAGTGACGGTACCGAGAGAAGAAGCCCCGGCTAACTCCGTGCCAGCAGCCGCGGTAATACGGGGGGGGCAAGCGTTGTTCGGAATTACTGGGCGTAAAGGGCTCGTAGGTGGCCAACTAAGTCAGACGTGAAATCCCTCGGCTTAACCGGGGAACTGC
+
BCCCCGGGGGGGGEGGGDGGGFGFGGFGGGGGGGGGGGGGGGGFGGGGGGGGGGGGGGGGGGGGGGGGGGEGGGGGGGGGFFFGGGGGGDGEFGGGGGGGGGGGGGGFDFEGGGGGGGGGGGGGGGGGGGGGGGGGGGFGDGCFGGFCFFGDGGG@EGGGEFFGGGGF@FGGGGGEGDGEGGFGGGGGGGGGFCC>ECCCF7@:CC8EEGGEGFGGGEEE;CGEEG5CFFCGGG=C=:9;5F7EE6FG87EEGFGFFFFC6FFFCFGG?CE>CCD::*9C4.5*A3)))2*45>>5>F)66
@M03506:14:000000000-AKVR1:1:1101:6523:9557 1:N:0:36
CGAACTCCTACGGGAGGCAGCAGTCGGGAATTTTGGGCAATGGGCGAAAGCCTGACCCAGCAACGCCGCGTGAAGGATGAAGTATTTCGGTATGTAAACTTCGAAAGAATGGGAAGAATAAATGACGGTACCATTTATAAGGTCCGGCTAACTACGTGCCAGCAGCCGCGATAATACGTAGGGACCAAGCGTTGTTCGGATTTACTGGGCGTAAAGGGCGCGTAGGCGGCGTGGTAAGTCACTTGTGAAATCTCTGAGCTTAACTCAGAACGGCCAAGTGATACTGCTGTGCTAGTGTGCA
+
CCCCCDFFGGGDEFGEGDGF7EEGGDF>CCF@FGFCCFGGFG8CEF7@7CFGGGGGGGGGGGFGE@@CFDFGGGGGGGGGGCGGGDFEGGC=FFFAAFFA?BFFGCFFFEGGGGFFGFFFFEFGGFFEGGEGGGGGGCDFEGFDAFCFE+>D9FGGGDF:FFFGGGCFEECFFEGGGGGGGD7FFGGFGGD<*41=C8CC8CGFFGFGFGG8BEB9F5EEEEGEGCFGEGD5:C:FEGFFFGGGGFGGFGGGGFGGEBGGGFG?+:C492:>C39=5@*::?FGC*:777@2697*9@B?1
@M03506:14:000000000-AKVR1:1:1101:15076:9558 1:N:0:36
CGAACTCCTACGGGAGGCAGCAGTGGGGAATCTTGCGCAATGCGCGAAAGCGTGACGCAGCAACGCCGCGTGGGGGAAGACGGCCTTCGGGTTGTAAACCCCTTTCAGGAGGGACGAAGGTTCACCGGTGAATAGCCGTGTGGATTGACGGTACCTCCACAAGAAGCTCCGGCTAACTACGTGCCAGCAGCCGCGGTAATACGTAGGGAGCAAGCGTTGTCCGGAATCATTGGGCGTAAAGCGCGCGTAGGTGGCTCTATAAGTCCGTTGTGAAAGTCAAAGGCCCAACCTTTGAAAGCCG
+
CCCCCGGGGGGGGGGGGGGGGGGGGGGGGGGGGGGGGGGGGGGGGGGGGGGGGGGGGGGGGGGGGGGGGGGGGGGGGGGGGGGGGGGGGGGGGGGGGGGGGGGGGGGGGGGGGGGGGGGGGGGGGGGGGGGGGGGGGGGGFGGGGGGGGGGGGGGFGGGGGGGGGGGGGGGGGGGGGGGGGGGGGGGGGGGGGGGGGGGGDGGGGGGGGGGGGG5>?CCEGFGGEGGDCFGGFGGGGGGFFF=EGGG<EEGGGGG4CF77CCF<+:5*<CEED=>G:*2:7@@E*)*08D:8B4*98@4><
@M03506:14:000000000-AKVR1:1:1101:16844:9560 1:N:0:36
CGAACTCCTACGGGAGGCAGCAGTGGGGAATATTGGACAATGGGCGCAAGCCTGATCCAGCAGTGCCGCGTGAGTGATGAAGGCCTTAGGGTTGTAAAGCTCTTTTACCCGGGAAGATAATGACTGTACCGGGAGAATAAGCCCCGGCTAACTCCGTGCCAGCAGCCGCGGTAATACGGAGGGGGCTAGCGTTGTTCGGAATTACTGGGCGTAAAGCGCACGTAGGCGGCTTTGTAAGTTAGAGGTGAAAGCCCGGGGCTCAACCCCGGAATTGCCTTTAAGACTGCATCGCTAGAATTGT
+
CCCCCGGGGGGGGGGGGGGGGGGGGGGGGGGGGGGGGGGGGGGGGGGGGGGGGGGGGGGGGGGGGGGGGGGGGGGGGGGGGGGGGGGGGGGGGGGGGGGGGGGGGGGGGGGGGGGGGGGGGGGGGGGGGGGGGGGGGGGGGGFGGGGGGGGGGGCEGGGGGGGGGGGGGGGGGGGGGGGFGEGGGGGGGGGGGGGGGGGGGGGGFGGGGGGGECECGGD=EGG?EGGGGG5EGFGGDFGGGGGGGGGGGGGGD=CGG@<7E?DF6<EGGDDFGGGGGFGGGFFGGFFFFFF?@@D*6@FF/
@M03506:14:000000000-AKVR1:1:1101:12018:9577 1:N:0:36
CGAACTCCTACGGGAGGCAGCAGTCGGGAATTTTGCGCAATGGACGAAAGTCTGACGCAGCAACGCCGCGTGAGGGATGAAGGCCTTCGGGTTGTAAACCTCTTTTATCAGGGAAGATAATGACGGTACCTGATGAATAAGTCACGGCTAACTACGTGCCAGCAGCCGCGGTAATACGTAGGTGACAGGCGTTGTCCGGATTTACTGGGCGTAAAGAGCGCGCAGGCGGTCGATCAAGTCGAGTGTGAAAGCCCCCGGCTCAACTGGGGAGGGTCATTCGATACTGATCGACTCGAAGGCA
+
CCCCCGGGGGGGGGGGGGGGGGGGGGGGGGGGGGGGGGGGGGGGGGGGGGGGGGGGGGGGGGGGGGGGGGGGGGGGGGGGGGGGGGGGGGGGGGGGGGGGGGGGGGGGGGGGGGGGGGGGGGGGGGGGGGGGGGGGGGGGGGGGGGGGGGGGGGGGGFGGGGGGGGGGGGGGGGGGGGGGGGGGGGGGGGGGGGGGGGGGGGGGGGGGGGGGGGGGGGGGGGGGGGGGGCEEEECEGGDEGCEGGGGGCFGGGGEDGEGDGDGFECFGG3EFGDFGGFDGGFFGCFDF<GFFED54:@B>)
@M03506:14:000000000-AKVR1:1:1101:7773:9604 1:N:0:36
CGAACTCCTACGGGAGGCAGCAGTGGGGAATTTTGGACAATGGGGGCAACCCTGATCCAGCAATGCCGCGTGAGTGAAGAAGGCCTTCGGGTTGTAAAGCTCTTTTGTCAGGGAAGAAAAGGGTACGGCTAATATCCGTGCCTCATGACGGTACCTGAAGAATAAGCACCGGCTAACTACGTGCCAGCAGCCGCGGTAATACGTAGGGTGCAAGCGTTAATCGGAATTACTGGGCGTAAAGCGTGCGCAGGCGGTTTTGTAAGTCTGTCGTGAAATCCCCGGGCTTAACCTGGGAATGGCG
+
CCCCCGGGGGGGGGGGGGGGGGGGGGGGGGGGGGGGGGFGGGGGGGGGGGGGGGGGGGGGGGGGGGGDGGFGEGGGGGGGGGGGFGGGGGGGGGGGGGGGGGGFGFFGGGGGGGGGGGGFFGGGGGGEGGGGGGFFGGGGGGGGGGGGGGGGGFG9FFFGGGGGCGGGGGGDGGFGGGGGGGGGGGGGFGGGGGEGGGCFFGCCGGGECEEGGGGGEGGGGDCCDGGGGEFFGGGGGGG57CE:EGGGGGGGGG5D*7<FFFDFFGGGGGFEGCDE7?C<DE3>C>C?<>F?F:F?)0655
@M03506:14:000000000-AKVR1:1:1101:10022:9648 1:N:0:36
CGAACTCCTACGGGAGGCAGCAGTGGGGAATTTTGGACAATGGGCGCAAGCCTGATCCAGCAATGCCGCGTGAGTGAAGAAGGCCTTCGGGTTGTAAAGCTCTTTTGTCAGGGGAGAAACGGTAGAGGCTAATATCCTTTGCTAATGACGGTACCTGAAGAATAAGCACCGGCTAACTACGTGCCAGCAGCCGCGGTAATACGTAGGGTGCAAGCGTTAATCGGAATTACTGGGCGTGAAGCGTGCGCAGGCGGTTTTGTAAGTCTGTCGTGAAAGCCCCGGGCTCAACCTTGGAATTGCG
+
CCCCCGGGGGGGGGGGGGGGGGGGGGGGGGGGGGGFGGGGGGGGGGGGGGGGGGGGGGGGGGGGGGGGGGFGGGGGGGGGGGGGGGGGGGGGGGGGGGGGGGGFGGGGGGGGGGGGGGGGGGGGGGGGGGGGGGGGGGGGGGGGGGGGGGGGGGGGGFFGFGGGFGGGGGGGGGGGGGGGDFGGGGGGGGGGGGGGGGGG,?@FGGGGGGGCGGGGGGGG;FGGGGGGGGFFCFCCGGGEGGGGEEGGEGGDGGGGC5FFFCFF?F?FFC7<7C7CF>DDGFFD*864(C4)9@97F4?*7
@M03506:14:000000000-AKVR1:1:1101:19630:9659 1:N:0:36
CGAACTCCTACGGGAGGCAGCAGTGGGGAATCTTGCGCAATGCGCGAAAGCGTGACGCAGCAACGCCGCGTGGGGGAAGAAGGCCTTCGGGTTGTAAACCTCTTTCAGTTGGGACGAAGCCTCGCGGGTTAATAGCCCGTTGAGGTGACGGTACCTTCAGAAGAAGCCCCGGCTAACTACGTGCCAGCAGCCGCGGTAATACGTAGGGGGCAAGCGTTGTCCGGAATCATTGGGCGTAAAGAGCGTGTAGGCGGCCCGATAAGTCCGCTGTGAATGTCCAGGGCTCAACCCTGGGTTGCCG
+
CCCCCGGGGCFGGGGGGGGGGGGGGGGGGGGGGGGFGGGGGGGGGGEGEFGGGGGGGGGGGGGGGGGGGGCCFGGGGGGGGGGGGGGGGGGGGGGGGGGGGGGFGGGGGGGGGGGGGDFGGGGGGGGGGGGGGGGFGFEFGGGGGGGGGGGGGGGGGGGGGGGGGGGCFGGGGGGDGFGGGGGGGCGGGGGGGGGGGGGGGGG3<FGGGG>CFFGGGDGGGGEGCEFFCFFGGGCE>CDGGDC6CCEDFGG?DGDD=@<575CG?>75EDA6D>*<?07?6?DG=<76:DE7@@>))8<67
@M03506:14:000000000-AKVR1:1:1101:14467:9690 1:N:0:36
CGAACTCCTACGGGAGGCAGCAGTGGGGAATATTGGACAATGGGCGAAAGCCTGATCCAGCAATGCCGCGTGAGTGATGAAGGCCCTAGGGTTGTAAAGCTCTTTTGCCAGGGATGATAATGACAGTACCTGGAGAATAAGCTCCGGCTAACTCCGTGCCAGCAGCCGCGGTAATACGGAGGGAGCTAGCGTTGTTCGGAATTACTGGGCGTAAAGCGCGCGTAGGCGGCTTTGTAAGTTAGAGGTGAAAGCCCGGGGCTCAACCCCGGAACTGCCTTTAAGACTGCATCGCTTGAATCCG
+
CCCCCGGGGGGGGGGGGGGGGGGGGGGGGGGGGGGGGGGGGGGGGGGGGGGGGGGGGGGGGGGGGGGGGGGGGGGGGGGGGGGGGGGGGGGGGGGGGGGGFGGGGGGGGGGGGGGGGGGGGGGGGGGGGGGGGGGGGGGGGGGGGGGGGGGGGGGGGGGGGGGGGGGGGGGGGGGGGGGGGGGGGGGGGGGGGGGGGGGDGGGGGGGGGGGGGGGGGGGGGGGEGGGGGGCEGGGFFGFCFGGGGGGGGFGGGGGGGFGDGGCGGGGGGGD>CDGFFFFGGF=FFFGF2:@:FFFFFF?FE
@M03506:14:000000000-AKVR1:1:1101:9481:9690 1:N:0:36
CGAACTCCTACGGGAGGCAGCAGTGGGGAATATTGGACAATGGGCGAAAGCCTGATCCAGCAATGCCGCGTGAGTGATGAAGGCCTTAGGGTTGTAAAGCTCTTTTACCCGGGATGATAATGACAGTACCGGGAGAATAAGCCCCGGCTAACTCCGTGCCAGCAGCCGCGGTAATACGGAGGGGGCTAGCGTTGTTCGGATTTACTGGGCGTAAAGGGCGCGTAGGCGGTCAGCACAAGTCAGTTGTGAAATCTCCGAGCTTAACTCGGAAAGGTCAACTGAAACTGTGCGACTAGAGTGG
+
CCCCCGGGGGGGGGGGGGGGGGGGGGGGGGGGGGGGGGGGGGGGGGGGGGGGGGGGGGGGGGGGGGGGGGGGFGFGGGGGGGGGGGGGFGGGGGGGGGGGGGGGGGGGGGGGGGGGGGGGGGGGGGGGGGGGGGGGGGGGGGGGGGGGGGGGGFGGGGGGGGGGGGFCGGGGGGGGGGGFDEGDGGDDFGCCFEEGGGCEGGCFGGGGGGGEGDFGFEEEEGGDGGGGGCGDGGFG*:>CCGGF7F9>FFCFF79>C@DD5CCE?77<E578<>9<7*>CF??C?=CF9CEBB37)*968)
@M03506:14:000000000-AKVR1:1:1101:5556:9709 1:N:0:36
CGAACTCCTACGGGAGGCAGCAGTGGGGAATTTTGGACAATGGGGGCAACCCTGATCCAGCCATGCCGCGTGAGTGAAGAAGGCCTTCGGGTTGTAAAGCTCTTTCGGTGGGAACGAAACGGGTGCGGTTAATACCCGCATTTAATGACGGTACCTACAGAAGAAGCACCGGCTAACTACGTGCCAGCAGCCGCGGTAATACGTAGGGTGCGAGCGTTAATCGGAATTACTGGGCGTAAAGCGTGCGCAGGCGGCGCGTTAAGACAGGTGTGAAAGCCCCGAGCTTAACTTGGGAATTGCC
+
CCCCCGGGGGGGGGGGGGGGGGGGGGGGGGGGGGGGGGGGGGGGGGGGGGGGGGGGGGGGDGGGGGGGGGFGGGGGGGGGGGGGGGGGGGGGGGGGGGFGGGGGGGGGGGGGFGGGGGGGGEGGGGGF@FGGFGFCGGDGGGGGGGGFGGGGGGFGFGCFFFFGGGGGGGGEGGGGGGGG@EFGFFGGGGGGGGGGGGGGGGGGGC*;EGGGCEGC:EEFFGGGD5ECCCC@FCGDGG3CECCEGGGD8CEGC7E<EDDGG::9CGFGGGFFG7>74;5CD3>5*6794:7<FFFF@@7**
@M03506:14:000000000-AKVR1:1:1101:18097:9743 1:N:0:36
CGAACTCCTACGGGAGGCAGCAGTGGGGAATATTGCGCAATGGGCGAAAGCCTGACGCAGCGACGCCGCGTGAGGGATGAAGGCCTTCGGGTTGTAAACCTCTTTCAGCAGGGACGAAGCGAAAGTGACGGTACCTGCAGAAGAAGCACCGGCCAACTACGTGCCAGCAGCCGCGGTAATACGTAGGGTGCAAGCGTTGTCCGGAATTATTGGGCGTAAAGAGCTCGTAGGCGGTTTGTCGCGTCGGCCGTGAAAACTCGGGGCTCAACCCCGAGCCTGCAGTCGATACGGGCAGACTAGA
+
CCCCCGGGGGGGGGGGGGGGGGGGGGGGGGGGGGGGGGGGGGGGGGGGGGGGGGGGGGGGGGGGGGGGGGGGGGGGGGGGGGGGGGGGGGGGGGGGGGGGGGGGGGGGGGGGGGGGGGGGGGGGGGGGGGGGGGGGGGGGGGGGGGGGGGGGGGGGGGGGGGGGGGGGGGGGGGGGGGGGFGGGGGGGGGGGGGGGGGGGGGGGGGGGCCE7EGFGGGGGGGGGGGGGEGCGGGGGGGGGGGDEGGGGGGEEGGGGGFGGG=CCCFCFFGEFGDGGGF4CFFFGGBD@>FE>FE>5>FBF*
@M03506:14:000000000-AKVR1:1:1101:5031:9755 1:N:0:36
CGAACTCCTACGGGAGGCAGCAGTGGGGAATATTGGACAATGGGCGAAAGCCTGATCCAGCAATGCCGCGTGAGTGATGAAGGCCTTAGGGTTGTAAAGCTCTTTTACCCGGGATGATAATGACAGTACCGGGAGAATAAGCCCCGGCTAACTCCGTGCCAGCAGCCGCGGTAATACGGAGGGGGCTAGCGTTGTTCGGAATTACTGGGCGTAAAGCGCGCGTAGGCGGCTTTGTAAGTTAGAGGTGAAAGCCCGGAGCTCAACTCCGGAACTGCCTTTAAGACCGCATCGCTAGAATCAT
+
CCCCCGGGGGGGDGGCCGFGGGGFFGGGGEGGGGGGGGGGGGGGGGGGGGGGGGGFGGGGGGGGGGGGGGGG:FGGGGGEFGGGGFGGGGGGGGGGGGFFFFFGGGGGGGGGGGGGGGGGGGGGGGGGGGGGCCFGGGGGGGGGGGGGGGGGGDGE<FGGGFCEGGFGGGGEGGF9>FD:*CCCB7<EFDC:*<CEGGG>@CFEFGGGGGGGGG5C9EGGGCEGGGGGGGGG6?FGGG0<FFCC=?FG?C9C4EGGD:D<CEFE<7C3EDCE47C6=?CCFFF?*./)4950.<<4*8=4/
@M03506:14:000000000-AKVR1:1:1101:3861:9755 1:N:0:36
CGAACTCCTACGGGAGGCAGCAGTGGGGAATCTTGCACAATGGAGGAAACTCTGATGCAGCGACGCCGCGTGAGCGATGAAGCCCTTCGGGGTGTAAAGCTCTTTCGGCAGGGACGATAATGACGGTACCTGAAGAAGAAGCTGCGGCTAACTACGTGCCAGCAGCCGCGGTAATACTTAGGCAGCAAGCGTTGTTCGGAATTACTGGGCGTACAGAGTGTGTAGGCGGTTTTCTAAGTTTGGTGTGAAATCTCCCGGCTTAACTGGGAGGGTGCGCCGAAAACTGGAAGGCTTGAGTGCC
+
CCCCCGGCGGGGDDEEDGGGGG8FGGGDCGFGFFCFGGGGGFGGGGEGGFFGF@DFDFGFGGGGCEECCEFGGGFECF@FFGGGGGFGGCEGGGGGEGFFFGGGGGEGGGGGG?F@FGGDGDFFCGFFGGEFFEGG8FFGCCGGGGGGGGGGGGGGGGDDGFGFGGFGGCEGDBFEG,7?<AC9FFD9C<C:<:BFCCCEGGGCG<CA>8ECC8?FFCFC9ACE9<F*::?>F<CEG+?FFC=C=CEC+<9EGG755>DD56>9<CFF6CE@CDDCDDD95).:+7C4(>36@4>>?4*61
@M03506:14:000000000-AKVR1:1:1101:16058:9756 1:N:0:36
CGAACTCCTACGGGAGGCAGCAGTGGGGAATATTGCACAGTGGGCGAAAGCCTGATGCAGCGACGCCGCGTGAGGGATGACGGCCTTCGGGTTGTAAACCTCTTTCAGCAGGGAAGAAGCGAAAGTGGCGGTACCTGCAGAAGAAGCGCCGGCTAACTACGTGCCAGCAGCCGCGGTAATACGTAGGGCGCAAGCGTTGTCCGGAATTATTGGGCGTAAAGAGCTCGTAGGCGGCTGGTCACGTCGGTTGTGAAAGCCCGGGGCTTAACCCCGGGTCTGCAGCCGATACGGGCAGGCTAGG
+
CCCCCGGGGGGGGGGGGGGGGFGGGGGGGGGGGGCCGGGGGGGGGGDGEGGGGGFFGGFGGGGGGGGEGGGGGGGGGGGGGGGGGCGGGGGGGGGGFGGGFGGGGGFCFGGGGGGC8DFGCBFGEFFGEECGGGGFGGFF9FGGGGGCFE7FCEEGGE@FEGGGGGGGFFGGGGGGGGGGFGGGFCGEC>CG*:CCC*8:@@EECC5CCFFCCF5C?/;@GGFGCC>E5*;FGGGG*2CCFGGFC5EG8C=EF?9:8>FDEGD=*9<:9:CBDGGECFFG7;?CG7D)4773>5>BD))7.
@M03506:14:000000000-AKVR1:1:1101:13265:9757 1:N:0:36
CGAACTCCTACGGGAGGCAGCAGTGGGGAATATTGGACAATGGGCGAAAGCCTGATCCAGCAATGCCGCGTGAGTGATGAAGGCCTTAGGGTTGTAAAGCTCTTTTACCCGGGATGATAATGACAGTACCGGGAGAATAAGCCCCGGCTAACTCCGTGCCAGCAGCCGCGGTAATACGGAGGGGGCTAGCGTTGTTCGGAATTACTGGGCGTAAAGCGTACGTAGGCGGCTTGGTAAGTTAGAGGTGAAAGCCCGGAGCTCAACTTCGGAATTGCCTTTAAGACTGCTTGGCTTGACCGTC
+
CCCCCGGGGGGGGGGGGGGGGGGGGGGGGGGGGGGGGGGGGGGGGGGGGGGGGGGGGGGGGGGGGGGGGGGGGGGGGGGGGGGGGGGGGGGGGGGGGGGGGGGGGGGGGGGGGGG+BFGGGGGGGGGGGGGGGGGGGGGGGGGGGGGGGGGGGGGGGGGGGGGGGGGGGGGGGDGGGGGGGGGGGGGGGGGGGGGGGGGGEGCGGGGGGGGGDGGGGGGGGGFGGGGGGGDCCEAEGFGGFFGGGGFGGGGGGFEGGFDF?FC6FCADE<E@FGGDFFGGCFFG+?<F97>7?4@@)0<>3
@M03506:14:000000000-AKVR1:1:1101:17190:9761 1:N:0:36
CGAACTCCTACGGGAGGCAGCAGTGGAGAATCTTGCGCAATGGACGAAAGTCTGACCCAGCGACGCCGCGTGGGGGATGAAGGCTTTCGGGTTGTAAACCCCTGTTGCCCGGGACCAACTTCTCCTTTCGAGGAGCTTGACGGTACCGGGTGCGGGAGCACCGGCTAACTCTGTGCCAGCAGCCGCGGTCATACAGAGGATGCGAGCGTTGTCCGGAATCACTGGGCGTAAAGGGCGCGTAGTTGGCGCGACAAGTCAGTGGTGAAAGGTCGACGCTCAACGTCGAGTCGGCCACCGATAC
+
CCCCCGGGGGGGGGGGGGGGGGGG8F,FGGGGGG,,+@FGGGG<6@FGG@CFGGGC,,CFGGGGGGGGGGGGG7FGGGGGGGGC?EGGGG+BFGGGGGGFGGGGG<,8:5BEGG++BFB=>=F=98,BD:F,++@+@8<@33@F<3,**5F**51*=<:F,4**<*4CFC<<,7,?:<<<:FGG*888**2+<+++3+**200*1:::EE5;:3A5*8CE9+:0*:A5?8*/<+;C**9*1:*306<)*:*/)*0:+*::<?D5<0+**907DC5ECD)0*.)/:)103))-)8@47))00
@M03506:14:000000000-AKVR1:1:1101:23646:9809 1:N:0:36
CGAACTCCTACGGGAGGCAGCAGTCGGGAATTTTGGGCAATGGGCGAAAGCCTGACCCAGCAACGCCGCGTGAAGGATGAAGTATTTCGGTATGTAAACTTCGAAAGAATGGGAAGAATCAATGACGGTACCATTTATAAGGTCCGGCTAACTACGTGCCAGCAGCCGCGGTAATACGTAGGGACCAAGCGTTGTTCGGATTTACTGGGCGTAAAGGGCGCGTAGGCGGCAATTCAAGTCAGCTGTGAAATCTCTGGGCTTAACCCAGAACGGCCAGCTGATACTGCTTTGCTAGAGTGCA
+
CCCCCGGGGGFGGGGGGGGGGGGGGGGGGGGGGGGGGGFGGGGGGGGGGGGGGGGGGGGGGGGGGGGGGGGGGGGGGGGGGGGGGGGGGGGGGGGGGGGGGGGGGGGGGGGGGFGGGGGGGGGGGGEGGGGGGGGFGGGGGGGGGGGGGGGFGGCGGFGGGGGGGGGGGGDGGGGGGGGGGEGGGGGCG@EF*<8BFEGGGDC9FGGGGGEEEGGFFC5:CEGEEGGGGDEEFFCCF:FGGFFAECCFFFFG>FEGFFGGGGGGF4CGG4CBDCDCFFCGGFFG7@F46FFFFF?*9@769
@M03506:14:000000000-AKVR1:1:1101:15777:9819 1:N:0:36
CGAACTCCTACGGGAGGCAGCAGTTAGGAATCTTGCGCAATGGGCGAAAGCCTGACGCAGCAACGCCGCGTGGGGGATGAAGGCTCTCGGGTTGTAAACCCCTTTCAGCAGGGACGATTGTGACGGTACCTGCAGAAGAAGGACCGGCCAACTACGTGCCAGCAGCCGCGGTAATACGTAGGGTCCGAGCGTTGTCCGGATTTATTGGGCGTAAAGAGCTCGTAGGCGGTTCCGTAAGTCAGATGTGAAAACTCAGGGCTCAACCCGGAGACGCCATCTGATACTGCGGTGACTGGAGTCT
+
CCCCCGGGGGGGGGGGGGGGGGGGGGGGGGGGGGGGGGGGGGGGGGGGGGGGGGGGGGGGGGGGGGGGGGGGGGGGGGGGGGGGGGGGGGGGGGGGGGGGGGGGGGGGGGGGGGGGGGGGGGGGGGGGGGGGGGGGGGGGGGGGGGGGGGGGGGGGGGGGGGGGGGGGGGGEGGGGGFFGFGGGGGGGGGGEGGGGGGGC8CCFGFFGGGGGECEGGGGFGGGGGGGCECGG6EGD=FGGGGGCFF?>CFGGGGGGGFGGGG4CFGGGGGD@7CCEDFCCF?F?FFGFFGE1@*9:?4)0*
@M03506:14:000000000-AKVR1:1:1101:8319:9821 1:N:0:36
CGAACTCCTACGGGAGGCAGCAGTAAGGAATATTGGTCAATGGACGCAAGTCTGAACCAGCCATGCCGCGTGAAGGATGAAGGTCCTCTGGATTGTAAACTTCTTTTATATGGGACGAAACCTCTTTTTCTAGAGAGACTGACGGTACCATAGGAATAAGCACCGGCTAACTCCGTGCCAGCAGCCGCGGTAATACGGAGGGTGCAAGCGTTATCCGGATTCACTGGGTTTAAAGGGTGCGTAGGAGGGCAGGTAAGTCAGTGGTGAAATCTCCGAGCTTAACTTGGAAACTGCCGTTGAT
+
CCCCCGGGGGGGGGGGGGGGGGGGGGGGGGGGGGGGGGGGGGGGGGGGGGGGGGGGGGGGGGGGGGGGGGGGGGGGGGGGGGGGGGGGGGGGGGGGGGGGGGGGGFGGGGGGGGGGGGGGGGGGGGGGGGGGGGGFEGGGGGGGGGGGGGGGGGFFFGGFFGGGGGGGGGGGCFGGGGGGGGGGGGGGGGGEC9@CEEEGEGGDGGFEGGGGGGGGGGGEDGGGCFGGGGGGGGFCGF3=E7=CEGDGEC=CDC7CFF>*A?C*+9+9CFF**09CD:CCG?@CEF6)4:5:FF)<B)..*
@M03506:14:000000000-AKVR1:1:1101:11790:9824 1:N:0:36
CGAACTCCTACGGGAGGCAGCAGTGGGGAATATTGGACAATGGGCGAAAGCCTGATCCAGCAATGCCGCGTGAGTGATGAAGGCCTTAGGGTTGTAAAGCTCTTTTACCAGGGATGATAATGACAGTACCTGGAGAATAAGCTCCGGCTAACTCCGTGCCAGCAGCCGCGGTAATACGGAGGGAGCTAGCGTTGTTCGGAATTACTGGGCGTAAAGCGCACGTAGGCGGCGATTCAAGTCAGAGGTGAAAGCCCGGGGCTCAACCCCGGAACTGCCTTTGAAACCAGATTGCTAGAATCCT
+
CCCCCGGGGGGGGGGGGGGGGGGGGGGGGGGGGGGGGGGGGGGGGGGGGEGGGGGGGGGGGGGGGGGGGGGGDGGGGGGGGGGGGGGGGGGGGGGGGGGGGGGGGGGGGGGGGGGGGGGGGGGGFGGGGGGGGGGGGGGGGGGGGGGDGGGGGGGGGGGGGGGGGGGGGGGGGGGGGGGEGGGGGCGGGGGFGGGG;EEGGGGGGCGGGGGEGEGGFGGGDGGGGGGGDGGGEGDFGGGCFFGGGFFGFDF6CEGGGFGDFGC?C<CD=D5>464:4B7::*8FA@FF>7FAF49648@F*
@M03506:14:000000000-AKVR1:1:1101:17325:9831 1:N:0:36
CGAACTCCTACGGGAGGCAGCAGTGGGGAATCTTGCGCAATGGGCGAAAGCCTGACGCAGCAACGCCGCGTGGGGGACGAAGGCCTTCGGGTTGCAAACCCCTTTCAGCAGGGACGAAAATGACGGTACCTGCAGAAGAAGCCCCGGCCAACTACGTGCCAGCAGCCGCGGTAATACGTAGGGGGCGAGCGTTGTCCGGATTTATTGGGCGTAAAGAGCTCGTAGGCGGTTTGGCAAGTCGGGGGTGAAAACTCCGGGCTCAACTCGGAGACGCCACTCGATACTGCTATGCCTCGAGTCC
+
CCCCCGGGGGGGGGGGGGGGGGGGGGGGGGGGGGGGGGGGGGGGGGGGGGGGGGGGGGGGGGGGGGGGGGFGGGGGGGGGGGGGGGGGGGGGGGGGGGGGGGGGGGGGGGGGGGGGGGGGGGGGGGCFGGGGGGGGCGGGGGGGGEGGGGGFGGGGGFGGGDGGGGGGGGGFFFFGGGFFFGGGGGGGGGGGEGEGGGGDE8@CFGFGGGGGGGGGFGGGGGGGGGCEGGDDGGCCGFGGGGD5CEGGDFFGGGC7C>)5:CFGGCED=C557<CEGFGGF:@E+/:*:FF)7*7:00*.9
@M03506:14:000000000-AKVR1:1:1101:21746:9836 1:N:0:36
CGAACTCCTACGGGAGGCAGCAGTAGGGAATATTGGACAATGGGCGAAAGCCTGATCCAGCCATGCCGCGTGAGTGATGAAGGCCTTAGGGTTGTAAAGCTCTTTCAGCGGGGAAGATAATGACGGTACCCGCAGAAGAAGCCCCGGCTAACTTCGTGCCAGCAGCCGCGGTAATACGAAGGGGGCTAGCGTTGCTCGGAATCACTGGGCGTAAAGCGCACGTAGGCGGCTTTCTAAGTCAGGGGTGAAATCCCGGAGCTCAACTCCGGAACGGCCTTGGATACTGGAAAGCTTGAGTTCG
+
CCCCCGGGGGGGGGGGGGGGGGGGGGGGGGGGGGGGGGGGGGGGGGGGGGGGGGGGGGGGGGGGGGGGGGCGGGGGGGGGGGGGGGGGGGGGGGGGGGGGGGGGGGGGGGGGGGGGGGGGGGGGGGGGGGGGGGGGGGGGGGGGGGGGGGGGGGGGGGDGGGGFGFGGGGGGGGCGDFGGGCGEEGGGGGGGGGGFGEEDCGCFFFGGGGGGGGGGGG5CGGFDGEFGGGGGCFDFF?FGGCFCEEE:CFFGGGGGGFGGGGCFGFFGE3EB*9DGDF*9DF4?<FFFF7>7FBFFFFF?:
@M03506:14:000000000-AKVR1:1:1101:8752:9837 1:N:0:36
CGAACTCCTACGGGAGGCAGCAGTCGGGAATTTTGGGCAATGGGCGAAAGCCTGACCCAGCAACGCCGCGTGAAGGATGAAATCCCTCGGGATGTAAACTTCGCAAGAATAGGAAGAATAAGGAGGGGTTAACAACCCTTTTGATGACGGTACTATTTGTAAGCTCCGGCTAACTCCGTGCCAGCAGCCGCGGTAATACGGGGGGAGCAAGCGTTGTTCGGATTTACTGGGCGTAAAGGGCGCGTAGGCGGCCGAACAAGTCACTTGTGAAATCTCCGGGCTTAACTCGGAACGGTCAAGG
+
CCCCCGGGGGGGGGGGGGGGGGGGGGGGGGGGGGGGGGGGGGGGGGGGGGGGGGGGGGGGGGGGGGGGGGGGGGGGGGGGGGGGGGGGGGGGGGGGGGGGGGGGGGGGGGGGGGGGGGGGGGGGGGGGGGGGGGGGGGGGGGGGGDGGGGGGGGGGGGGGGGGGGGGGGGGGGGGGGGGGGGGGGGGGGGGGGGGGGGGGGGGGGGGGGFGGGGGGGFGEGGGGGGFFGGFFGGCEFGGGGGGGGCEG?EGGCGDCG@C<ECCGG*2?EGGF7FD7C7DGGFFFGFCFBGFF>>:>BF??)
@M03506:14:000000000-AKVR1:1:1101:6703:9871 1:N:0:36
CGAACTCCTACGGGAGGCAGCAGTGGGGAATATTGGACAATGGGCGAAAGCCTGATCCAGCAATGCCGCGTGAGTGATGAAGGCCTTAGGGTTGTAAAGCTCTTTTACCAGGGATGATAATGACAGTACCTGGAGAATAAGCTCCGGCTAACTCCGTGCCAGCAGCCGCGGTAATACGGAGGGAGCTAGCGTTGTTCGGAATTACTGGGCGTAAAGCGCACGTAGGCGGCGACTCAAGTCAGAGGTGAAAGCCCGGGGCTCAACCCCGGAACTGCCTTTGAAACTAGGTTGCTAGAATCCT
+
CCCCCGGGGGGGGGGGGGGGGGGGGGGGGGGGGGGGGGGGGGGGGGGGGGGGGGGGGGGGGGGGGGGGGGFGGGEFGGGGGGGGGGGGGGGGGGGGGGGGGGGGGGGGGGGGGGGGGGGGGGGGGGGGGGGGGFFFGGGGGGGGGGGGGGGGFAFGGGGGGGGGGGGGGGGGGGGGGGDGEGGGGGGGGGGGGGGGGGGCCGGGGGGGGGGEEGGEFGGGGGGCGGGGGGGGGEGGGGDGG?CGGC**2+<?47EDEDGGGGGC=CEGD)1<7=FFGFDFG?BG7?G@::>?F49*/9*01
@M03506:14:000000000-AKVR1:1:1101:19210:9909 1:N:0:36
CGAACTCCTACGGGAGGCAGCAGTCGGGAATTTTGGGCAATGGGCGAAAGCCTGACCCAGCAACGCCGCGTGAAGGATGAAATCCCTCGGGATGTAAACTTCGCAAGAACGGGAAGAATAAGTAGGGGACAATACCCCCTATGATGACGGTACCGTTTGTAAGCTCCGGCTAACTCCGTGCCAGCAGCCGCGGTAATACGGGGGGAGCAAGCGCTGTTCGGATTTACTGGGCGTAAAGGGCGCGTAGGCGGTCAGCACAAGTCAGTTGTGAAATCTCCGAGCTTAACTCGGGAAGGTCAAA
+
CCCCCGGGGFGGGGGGGGGGGGGGGGGGEGGGGGGGGGGGGGFFGGGGGGGGGGGGGGGGGGGGGGGGGGGGGGGGGGGGGGGGFGGDFGGFGGGFFGGGGGGGGGGGGGGGGCGGGGGGGGGGGGGGGGGDFGGFGGGGGGGGGGGGGGGGGGGFCGGFGGGGGGGGGGGDGGFGGGGGGFGGGGGGGCFDFGGGFGGGGGGGG5EGGCFGGGGE5@98CEEGGGFGGGFGGEE5CFFGGGGGGCEGFGGE9*79CFF*:::?FFCF+>?BD>CE7?777B>??=C*)95()0>>F9)**
@M03506:14:000000000-AKVR1:1:1101:25285:9924 1:N:0:36
CGAACTCCTACGGGAGGCAGCAGTGAGGAATCTTGCGCAATGGGGGCAACCCTGACGCAGCGACGCCGCGTGGGTGAGGAAGTCCTTCGGGATGTAAAGCCCTTTTCTGGGGGACGAGAATGGACGGTACCCCAGGAAGAAGCCCCGGCTAACTACGTGCCAGCAGCCGCGGTAATACGTAGGGGGCAAGCGTTGTCCGGATTTACTGGGCGTAAAGAGCGCGTAGGCGGACTGTTAAGCGGGGCCGGAAAGCCCCGGGCCCAACCGGGGAAGGGGCCGGGACATGGCAGTCTTGAGGGGG
+
CCCCCGGGGFGGGGGGGGGGGGGGGGGGGGGGGGGGGGGGGGGGGGGGGGGGGGGGGGGGGGGGDGGGGGCFGGFGGGGGFGGGGGGFFGDGFGGGGGGGGGGDGGFGGGGGGGGGGDGGGGGFFGGGGGGGFG7FFFGFGGDGGGGCEGD@FGGFGGFGGGFGGGGFEDGGG>GFGGF:<FGGGD*88CC?ECEE?C>EEACE?:CCFC::5CGGGDFFGGGG*:C+?ECGECFGC@77CE=EC*5<E5>F*7CC*)17*:*:C*:77)*)*9CD339)95)*+1*48D52**19)77:B
@M03506:14:000000000-AKVR1:1:1101:18257:9933 1:N:0:36
CGAACTCCTACGGGAGGCAGCAGTGGGGAATCTTGCGCAATGGGCGAAAGCCTGACGCAGCGACGCCGCGTGCGGGAGGAAGGCCTTCGGGTTGTAAACCGCTTTCAGGAGGGACGAAGCCACTCGGGTTAATAGCCCAGAGGGTGACGGTACCTCCAGAAGAAGCCCCGGCTAACTACGTGCCAGCAGCCGCGGTAATACGTAGGGGGCAAGCGTTGTCCGGATTTATTGGGCGTAAAGCGCGTGTAGGTGGCCATGTAGGTCCGCTGTGAACACTCGAGGCTCAACCTCAAGCTGTCGG
+
CCCCCGGFGGGGGGGGGGDGGGGCEFDGGGFGGGFGEEGGGGGGGGGGGGGGGGGGGGEGGEFGGGGGGGGEEGGGGGGDFFGGGGGGGGGGGGGGGGGFGGGCFGGFFGDEGCGGGGEGGGGGGGGGGGDGGGGGFGGGGGGGGGCFECFGGGGGGGGGGGGGGCFFCFGGGG@CFFDDGGGGGGFGGGFGDGE8*;CEGGGGCECCCEC:CCGG:EGFGG5;8CFGG??FF5*:CG5C7>EEEGEGGGGGFCC7<<FFE+:AFGGDG<E4>*:675FCD5<*:?C51*74)69497=F:
@M03506:14:000000000-AKVR1:1:1101:18335:9945 1:N:0:36
TGAACTCCTACGGGAGGCAGCAGTGGGGAATATTGCACAATGGGCGCAAGCCTGATGCAGCGACGCCGCGTGAGGGATGACGGCCTTCGGGTTGTAAACCTCTTTCAGTAGGGACGAAGCGCAAGTGACGGTACCTATAGAAGAAGCACCGGCCAACTACGTGCCAGCAGCCGCGGTAATACGTAGGGTGCGAGCGTTGTCCGGAATTACTGGGCGTAAAGAGCTCGTAGGTGGTTTGTCGCGTTGTTCGTGAAAACTCACAGCTCAACTGCGGGCGTGCGGGCGATACGGGCAGACTGGG
+
CCCCCGGGGGGGGGGGGGGGGGGGGGGGGGGGGGGGGGGGGGGGGGGGGGGGGGGGGGGGGFGGGGGGGGCGECGGGGGGGGGGGGGFGGGFGCFGGGGGGGGGGGFFFGGGGGGGGGGGGGGGGFGGGGGGGGGGGGGGGGGCFGFFGGGGGGGGGGGGEFGGGEGGGGGFEGGD<CFFGGGGGGGGGGFGGGGGGGGGFFGEEGGGGGG7CFGG:E=CG+A@+<A*8C*:9=EGFEFFGC5:EEEFFG5AF7F7AFCFC7CF?6?F?DC*CDGG<>C:D3@=7)/<9D39))).<@FFF
@M03506:14:000000000-AKVR1:1:1101:7744:9969 1:N:0:36
CGAACTCCTACGGGAGGCAGCAGTGGGGAATATTGCACAATGGGCGAAAGCCTGATGCAGCGACGCCGCGTGAGGGATGACTGCCTTCGGGTTGTAAACCTCTTTCAGCAGGGACGAAGCGAAAGTGACGGTACCTGCAGAAGAAGCACCGGCCAACTACGTGCCAGCAGCTGCGGTAATACGTAGGGTGCAAGCGTTGTCCGGAATTATTGGGCGTAAAGAGCTCGTAGGCGGTCTGTCACGTCGGCTGTGAAAACCTGGGGCTCAACCCCGGGCCTGCAGCCGATACGGGCAGACTAGA
+
CCCCCGGGGGGGGGGGGGGGGGGGGGGGGGGGGGGGGGGGGGGGGGGGGGGGGGGGGGGGGGGGGGGGGGGGGGGGGGGGGGGGGGGGGGGGGGGGGGGGGGGGGGGGGGGGGGGGGGGGGGGGGGGGGGGFFGGGGGGGGGGGGGGGGGGGGGGGGGGGGGGGGGGGGGG<FGGGGGGGGGGFGGGGGGGGFFGGGGDCGGGGEG>FGGGGGGGGGGGGGGGGGGGGGGGGGGCEDFFGGGDFGGGGCCCFG7FGG7CGGGGGGGFG69EEGDDGGFGGGFFFEEDF1C;9DE@FFFFF8
@M03506:14:000000000-AKVR1:1:1101:23642:9985 1:N:0:36
CGAACTCCTACGGGAGGCAGCAGTGGGGAATTTTGGACAATGGGGGCAACCCTGATCCAGCAATGCCGCGTGAGTGAAGAAGGCCTTCGGGTTGTAAAGCTCTTTTGTCCGGAAAGAAATCCGCCCGGTTAATACCTGGGCGGGATGACGGTACCGGAAGAATAAGCACCGGCTAACTACGTGCCAGCAGCCGCGGTAATACGTAGGGTTCAAGCGTTAATCGGAATTACTGGGCGTAAAGCGTGCGCAGGCGGTTGTGCAAGACAGATGTGAAATCCCCGGGCTCAACCTGGGAACTGCA
+
CCCCCGGGGGGGGGGGGGGGGGGGGGGGGGFECFFFGFGGFEF8:FDDGGGGGGGGGFFFFGFFGEF7FE=>FCCFFGGGGGGGDFDEFGEEG@CGGGFFGGGGGGFGFFGGDGGGGGGGA8=<FEGGGGGCGGGGGGGGG7F7:FGGGGEGGGGGEGCFFCFGF@FGGGGGGGEFGGGGDF7FCFFFEFFGGDEEECGFFGGGFDGGG6CCA?@ECGEGFGFGG8EC?CCFACCECG*E?EGG=EEGDG5*9>CC*8<DGC76CFGGGGGFGGGGGFCDD3:C57D*4CF7F)59>@?@/
@M03506:14:000000000-AKVR1:1:1101:16211:9994 1:N:0:36
CGAACTCCTACGGGAGGCAACAGTGGGGAATATTGCGCAATGGCCGAAAGGCTGACGCAGCGACGCCGCGTGGGGGATGAAGCATTTCGGTGTGTAAACCCCTGTTGCTCGGGACGAACAACCTCTTTAGAGAGGTCTGACGGTACCGGGTGAGGAAGCACCGGCTAACTCCGTGCCAGCAGCCGCGGTAATACGGAGGGTGCGAGCGTTGTCCGGAATCACTGGGCGTAAAGGGCGCGTAGGCGGTCTGCTAAGCGTGCGGTGAAAGCCTGGGGCTCAACCCCAGGTCTGCCGTGCGATC
+
CCCCCGGGGGGGGGGGGGGGGGGGGGGGGGGGGGGGGGGGGGGGGGGGGGGGGGGGGGGGGGGGGGGGGGGGGGGGGGGGGGGGGGGGGGGGGGGGGGGGGG7FFGGGFGGGGGGGGGCFGGGGGFGGAFFGFGGGGGGGGGGGGGGGGE:<FGGAFFGGGGDGGGGGGGGGGGGGGGGGGGGGGGGGGGGGGGGGGGDGGGGGGGGG:CECFGGDC5FGGGGGGGGGGC8CCFGGGGGGGGGGGGCCGFFGCCGGGBCDGG9C*2ADGFCFGGGGD@==G5BDED767*89=E>BBB:)8
@M03506:14:000000000-AKVR1:1:1101:22634:9996 1:N:0:36
CGAACTCCTACGGGAGACAGCAGTGGGGAATTTTGGACAATGGGGGCAACCCTGATCCAGCAATGCCGCGTGAGTGAAGAAGGCCTTCGGGTTGTAAAGCTCTTTTGTCAGGGAAGAAACGGTCTGGGCTAATACCCTGGGCTAATGACGGTACCTGAAGAATAAGCACCGGCTAACTACGTGCCAGCAGCCGCGGTAATACGTAGGGTGCGAGCGTTAATCGGAATTACTGGGCGTAAAGCGTGCGCAGGCGGTTATGTAAGACAGATGTGAAATGCCCGGGCTTAACGTGGGAACTGCC
+
CCCCCGGGGGGGGGGGGGGGGGGGGGGGGGGGGGGGGGGGGGGGGGGGGGGGGGGGGGGGGGGGGGGGGGGGGGGGGGGGGGGGGGGGGGGGGGGGGGGGGGGGGGGGGGGGGGGGGGDGGGGGGGGGGGGGGGGGGGGGGGGGGGGGGGGGGGGGGFFGG?FFGGGGGG:CGGGGGGGGDGGGGGGGGGGGGGDGGGGGGGFCGGGGFGDCEGGGGE=CFGGGG8FGFGGGGGCGEGGCFFEGGGG55EGG3:*9E4CFFC7+<FC5CFF4*?DGG=FGGFFG57*9AD5(755?0)/*)
@M03506:14:000000000-AKVR1:1:1101:2844:10029 1:N:0:36
CGAACTCCTACGGGAGGCAGCAGTGGGGAATTGTTCGCAATGGGCGAAAGCCTGACGACGCAACGCCGCGTGGAGGACGAAGATCTTCGGGTCGTAAACTCCTTTCGATCGGGACGAATGATCGGTGACCTAATACGTCACCGGAATGACGGTACCGAGAGAAGAAGCCCCGGCTAACTCCGTGCCAGCAGCCGCGGTAATACGGGGGGGGCAAGCGTTGTTCGGAATTACTGGGCGTAAAGGGCGCGTAGGCGGCCATCTAAGTCAGACGTGAAATCCCTCGGCTCAACCGAGGAACTGC
+
CCCCCGGGGGGGGGGGGGGGGGGGGGGGGEFGGGGGGGGGGGGGGGGGGGGGGGGGGGGGGGGGGGGGGGGGGGGGGGGGGGGFGGGGGGGGGGGGGGGGGGGGGGGGFGGGGGGGGGGGGGGGGGGGGGGGGGGGGGGGGGGGGCGGGGGDGGGGGGGGGGGGGGGGFFEGGDGGGGGGGGGGGGGGGGGGGGGGGC>CFGGGGGGGGGGGGF>CG?=CGGGGGGGGGCFGCCFGGGGGCFF5EEGGEGGGGGGGG:DD+97?CFEFCFE>G<D?FFGG4;75:<5*)*865B>>5.96*
@M03506:14:000000000-AKVR1:1:1101:5145:10036 1:N:0:36
CGAACTCCTACGGGAGGCAGCAGCAAGGAATTTTCGTCAATGGGCGCAAGCCTGAACGAGCAACGCCGCGTGGAGGATGACGGCCTTCGGGTTGTAAACTCCTTTTTCGGGGGACGATAATGACGGTACCCCGGGAATAAGGCTCGGCTAACTCTGTGCCAGCAGCCGCGGTAATACAGAGGAGCCAAGCGTTGTCCGGATTGACTGGGCGTAAAGCGCACGCAGGCGGCACCGCGCGTGGGGGGTGAAAGCTGGCCGCTTAACGGCCAGGCGCCACCCCATACGGCGGAGCTGGAGTGAG
+
CCCCCFFCAFGFGGGGGECCFGGGGFFGGGFGGGFGFFGGGFGGGGGGGGGGFECGGGGEEEFEGGGCCECFGGGGCFDFGCCEGGGGGCGGGCGGACGGGCCGGFFF@FGGGCFGDCFCCFFFFEGGGFFFGDEG>>FGFFGDFFCC<FCGEG,FFGG9FCCFFGGGGECCFGG,22?FFGGGGDCCGGGECCGGGGCEGGC99@<F5CC:>E5CFEECGGG>C*:ECE8C@C==EGD=E5E*>EEGGC7?*<7/;793:E*CC<=3>5CFGGGG<>DDD)5::53<217()0)0.)87*
@M03506:14:000000000-AKVR1:1:1101:2581:10051 1:N:0:36
CGAACTCCTACGGGAGGCAGCAGTCTAGAGGCTTCGGCAATGGGGGAAACCCTGACCGAGCGACGCCGCGTGCGGGATGAAGGGCTTCGGCCTGTAAACCGCTTTTGCCAGGGGTGAAGGGGACGCTCGTGAAGCGTTTCTTGACGGTACCTGGCGAATAAGCCCCGGCTAACTCCGTGTCAGCAGCCGCGGTAAGACGGAGGGGGCAAGCGTTGTTCGGAATTATTGGGCGTAAAGGGCTCGTAGGCGGACCGGTAAGTCTGGCGTGAAATCTCCACCACCCAACGGGGTGAGGCCGTCG
+
CCCCCGGGGGGG7CFC:FGCGGGGGFGFGGGGFFGGGGGCEGGFGGE@DFGGGFDFEGC@:F:@C::FGGEGGGGEGEGFFFCCCEGGGGGGGGGGGF<3@CFECFC9CFGGGGGECCFGDGGBC@FEEEFFEGGEFGGGGG9FGGGGFGGG,<FEGGGGGC9F:FC>7CECGFFEEGFGFFFGGGGG>ECEGGGGCFED5:*:*?EGF5@EGC>E*C5C8C5CFCG@+AC5::5:90587AE7CCCFDEGC3>CGGDFGFEFFC<=7=CC60:D7D>DC*.)*:BGF:C),0)0).7<;)
@M03506:14:000000000-AKVR1:1:1101:18971:10060 1:N:0:36
CGAACTCCTACGGGAGGCAGCAGTGGGGAATATTGGACAATGGGCGAAAGCCTGATCCAGCAATGCCGCGTGAGTGATGAAGGCCTTAGGGTTGTAAAGCTCTTTTACCCGGGATGATAATGACAGTACCGGGAGAATAAGCCCCGGCTAACTCCGTGCCAGCAGCCGCGGTAATACGGAGGGGGCTAGCGTTGTTCGGAATTACTGGGCGTAAAGCGCACGTAGGCGGCTTTGTAAGTTAGAGGTGAAAGCCCGGGGCTCAACTCCGGAACTGCCTTTAAGACTGCATCGCTAGAATTGT
+
CCCCCGGGGGGGGGGGGGGGGGGGGGGGFGGGGGGGGGGGGGGGGGGGGGGGGGGGGGGGGGGGGGGGGGGGGGGGGGGGGGGGGGGGGGGGGGGGGGGGGGGGGGGGGGGGGGGGGGGGGGGGGGGGGGGGGGGGGGGGGGGGGGGGGGGGGGGGGGGGGGGGGGGGGGG@FGGGGGGGGGGGGGGGGGGGGGGGGGGGGGGGGGGGGGGGDGGGGGGGGGGGGGGGGGGGGGGGGGGGGG:?FGGGGFEFGFEGGFGC=CFGDGFDCDEEDGGGGFGGGFFGCFF4<CDFFBBFF4?F/
@M03506:14:000000000-AKVR1:1:1101:2908:10124 1:N:0:36
CGAACTCCTACGGGAGGCAGCAGTGGGGAATTTTGGACAATGGGCGAAAGCCTGATCCAGCCATTCCGCGTGCGGGATGAAGGCCCTCGGGTTGTAAACTGCTTTTGTACGGAACGAAAAGCCTTCTTCTAATACAAGAGGGTCATGACGGTACCGTAAGAATAAGCACCGGCTAACTACGGGCCAGCAGCCGCGGTAATACGTAGGGTGCGAGCGTTAATCGGAATTACTGGGCGTAAAGCGTGCGCAGGCGGTTATGTAAGACAGATGTGAAATCCCAGGGCTCAACCTTGGAACTGCA
+
CCCCCGGGGDFFGGGGGGGGGEGGGGGDGGGGGGGGGGFFEGGGGGGGGGGGGGGGGGFGGFGGGGGFGGC@FE>FGGGGGGGGGDGGFGGGGGGEFGGGGGGFFGFGFGFE7FB:FFGGG8FFDGGGFGGFFGFGGGFGGDCGGGGGG:@FGDFGGGGGGGGGFGGAFFCG7FEFG9FFG*>BCFFCFGDGGGGGEEGDFGFF<CGGF*=EEC?CC=/;CFCEG*C??C@F?CFGGGCFCGG:=5C7ECC5CE:<=47CC+?CC<FC<D+/7?DFC:*9*<7:*8C6(96)1;@=?)1=7
@M03506:14:000000000-AKVR1:1:1101:10098:10135 1:N:0:36
CGAACTCCTACGGGAGGCAGCAGTCGAGAATTTTTGACAATGGGGGAAACCCTGATCGAGCGACGCCGCGTGGAGGATGAAGGTCTTCGGATTGTAAACTCCTGTCATTGGGGAACAAGGTGCATACGTTAACTGCGTGTGTATTGATAGTACCAGAAGAGGAAGAGACGGCTAACTCTGTGCCAGCAACCGCGGTAATACAGAGGTCTCAAGCGTTGTTCGGATTCATTGGGCGTAAAGGGTGCGTAGGTGGCGCTGTAAGTCAGGTGTGAAATTTCGGAGCTTAACTCCGAAACTGCAT
+
CCCCCGGGGFGGGGGGGGGGGGGGGGFGFGGGGGGGGGGGGGGGGGGGGGGGGGGGGGGGGGGGGGGGGGGGGFG>FGGGGGGGGGGGGGGGGGGGGGGGGGGGGGGGGGGGGGGGGGGGGGGGGGGGFGGGGGGGGGGGGGGGGGGGGGGGFFGGFGGGGGGGGGGGGGGGEEGGGGFFG9FGGGGGGGGGGGGGGGG?EFGFFGFGGGGDFGG=CEGGEDG5EDGGGGGGFGEE5=CEFGGGGGGDGGGGGDCD*)97<9CF9>FGGGGF>DFGGF<3DD5EF6CF):?:>3..==4?9
@M03506:14:000000000-AKVR1:1:1101:7531:10208 1:N:0:36
CGAACTCCTACGGGAGGCAGCAGTGGGGAATATTGGACAATGGGGGCAACCCTGATCCAGCAATGCCGCGTGAGTGATGAAGGCCTTAGGGTTGTAAAGCTCTTTTGCCAGGGAAGATGATGACTGTACCTGGAGAATAAGCCCCGGCTAACTTCGTGCCAGCAGCCGCGGTAATACGAAGGGGGCTAGCGTTGTTCGGAATTACTGGGCGTAAAGGGCGCGTAGGCGGCCGATTAAGTTAGATGTGAAAGTCCTGGGCTCAACCTGGGGACTGCATTTAATACTGGTTGGCTTGAATTCG
+
CCCCCGGGGGGGGGGGGGGGGGGGGGGGGGGGGGGGGGGGGGGGGGGGGGGGGGGGGGGGGGGGGGGGGGGGGGGGGGGGGGGGGGGGGGGGGGGGGGGGGGGGGGGGGGGGGGGGGGGGGGGGGGGGGGGGGGGGGGGGGGGGGGGGGGGGGGGGGGGGGFGGGGGGGGGGGGGGGGDGGGGGGGGGGGGFEGCFGGGEGGGGGGGGGGGGGGGGGGGGGGEGGEGDGGGD*C=E7ACFFGGGGGGFFCFFGGG>FFGGCFGGGFCCCG5>FGFFGFCGGF8:+*99<CE?@)5<6F7@>
@M03506:14:000000000-AKVR1:1:1101:7380:10214 1:N:0:36
CGAACTCCTACGGGAGGCAGCAGTGGGGAATATTGGACAATGGGCGAGAGCCTGATGGAGCAACGCCGCGTGCAGGATGAAGGCCCTAGGGTCGTAAACTGCTTTTATATGTGACGATTATGACGGTAGCATATGAATAAGGATCGGCTAACTCCGTGCCAGCAGCCGCGGTCATACGGAGGATCCAAGCGTTATCCGGAATTACTGGGCGTAAAGAGTTGCGTAGGTGGCATTGTAAGTCAGTAGTGAAAGCGAGTGGCTCAACCACATATCCATTACTGAAACTACAAAGCTAGAGGAA
+
CCCCCGGGGGGGGGGGGGGGGGGGGGGGGGGGGGGGGGGGGGGGGGGGGGGGGGGGGGGGGGGGGGGGGGGGGGGGGGGGGGGGGGGGGGGGGGGGGGGGGGGGGGGGGGGGGGGGGGGGGGGGGGGGGGGCGGGGGCFGFGGCFGGGGGGGGGFGGFFFGFFGGGGGGGGDFEGGGGGDGGGGGGGGGGGGGGFGGGGGGGGGGGFGGGGGGDGGGGGFDCE*8CEGGGFFCFFGGGD9:9FGCFFDCFF?GGGGE@FD*<FC*77<=FFFDFGGGF77*89CCFF??GF0)9F?*94>)
@M03506:14:000000000-AKVR1:1:1101:2932:10215 1:N:0:36
CGAACTCCTACGGGAGGCAGCAGTGGGGAATCTTGCGCAATGGCCGAAAGGCTGACGCAGCGACGCCGCGTGTGGGAGGACGCCTTTCGGGGCGTAAACCACTGTTGCCCGGGACGAACAGCCAGTTTCGACTGGCCTGACGGTACCGGGTGAGGAAGCACCGGCTAACTCCGTGCCAGCAGCCGCGGTAATACGGAGGGTGCGAGCGTTGTCCGGAATCATTGGGCGTAAAGGGCGCGTAGGTGGCCCGGTGAGCGTGCGGTGAAAGCTCGGGGCTCAACCCCCAGGCGGCCGTGCGAAC
+
CCCCCGGGGGGGGGEGGGGGGGGGGFGGGGGGGGGGGGGGGGGGGGGGGGEFGGGGGGGGGGGGGGGGGGGGGGGGGGGGGGGGGGGGGGGEFFEGGGFFDGCFFGGGGGGGGGGEGGGGGGGGGFGGGGFGGGGGGGGFGGGGGGGGGG7FFFDFFGFFGGGGGGEFGGGGGGFGGGGGGGGFGGGGGEGCEECGEEEEGGCECGEG8?5C+C?8?=8+<CC:FGFG5?EF?FGEGCD55EE++:09ECE5)2:CC>DGGGGG=9CG6:60)9<*)0675)7**010.173)<)0)0500
@M03506:14:000000000-AKVR1:1:1101:2260:10232 1:N:0:36
CGAACTCCTACGGGAGGCAGCAGTGGGGAATTTTGGACAATGGACGCAAGTCTGATCCAGCCATTCCGCGTGCAGGATGAAGGCCCTCGGGTTGTAAACTGCTTTTGGACGGAACGAAAAGCGCCAGGTTAATACCTTGGCGTCATGACGGTACCGTCAGAATAAGCACCGGCTAACTACGAGCCAGCAGCCGCGGTAATACGTAGGGTGCAAGCGTTAATCGGAATTACTGGGCGTAAAGCGTGCGCAGGCGGTTATGTAAGACAGGTGTGAAATCCCAGGGCTTAACCTTGGAACTGCA
+
CCCCCGGGGGGGGGGGGGGGGGGGGGGGGGGGGGGGGGGGGGGGGGGGGGGGGGGFGGGGGGGGDGGGGGGGGGGGGGGGGGGGGGGGGGGGGGCGGGEGGGGGGGFGGGGCFGGGGGGGGGGGGGGGFFGGGGG8FEFGGGGGGGGGCGGGG<FCCCGGFFGGGGCFGGGGGGGGGGDGGGGGGGGGGGGGGGGG:EEGGGGGFGCG?B5CEFGG8EGGFGGGGGGGGFEGGGCGG89;??EEE5CDEGDGGG>38?FFG?:9FC6DGGG>CCGGF6FFGF:5EFGFA74<F444?FFF*
@M03506:14:000000000-AKVR1:1:1101:11628:10236 1:N:0:36
CGAACTCCTACGGGAGGCAGCAGTCGGGAATTTTGGGCAATGGGCGCAAGCCTGACCCAGCAACGCCGCGTGAAGGATGAAATCCCTCGGGATGTAAACTTCGCAGGAACGGGAAGAATAAGCCTGTGTTAATAGCGCAGGTGATGACGGTACCGTTTGTAAGCTCCGGCTAACTCCGTGCCAGCAGCCGCGGTAATACGGGGGGAGCAAGCGTTGTTCGGATTTACTGGGCGTAAAGGGCGCGTAGGCGGCCACCGCAAGTCAACTGTGAAATCTCCGGGCTTAACTCGGAAAGGTCAGC
+
CCCCCGGGGGGGGGGGGGGGDGGGGGGGGGGGGGGGGGGGGGGGGGGGGGGGGGGGGGGGGGGGGGGGGGGGGGGGGGGGGGGGGGGGGGGGGGGGGGGGGGGGGGGGGGGGGGGGGGGGGGGGGGGGFGGGGGGGGGGGGGGGGGGGGGGGGGGGGGGGGGGGGGGGGGGGGGGGGGGGGGGGGGGGGGGGGFGDGGGGCEGGGGGGGGGGGEEG:CGGGDGGGGGGGGF5C7EEFGGEGGGGGDGGGGEGDEGFGFG)CCDFGGFGGG?4CFFFGFGGGE:CCF>=<C53>D>FFFFF?
@M03506:14:000000000-AKVR1:1:1101:7740:10238 1:N:0:36
CGAACTCCTACGGGAGGCAGCAGTGGGGAATATTGGACAATGGGCGCAGGCCTGATCCAGCAATGCCGCGTGGATGAAGAAGGTCTTCGGATTGTAAAGTCCTTTCGACGGGGACGATGATGACGGTACCCGTAGAAGAAGCCCCGGCTAACTTCGTGCCAGCAGCCGCGGTAATACGGAGGGGGCTAGCGTTGCTCGGAATTACTGGGCGTAAAGGGCGCGTAGGCGGCCGATCAAGTCAGGCGTGAAATTCCCGGGCTCAACCTGGGGGCTGCGCTTGAGACTGGTTGGCTAGAGGCCG
+
CCCCCGGGGGGGGGGGGGGGGGGGFGGGGGGFGGGGGGGGGGGGGGGGGGGGGGFGCGGGGGGGGGGGGGGGGGGGGGGGFGGGGGGGGGGGGGGGGGGGGGGGGGGGGGGGDFGGGGFDDGGGGGEGGGGGGGGFGGGGGG,FGGGGGGGGGGGGGFCFGGGGGGGGGGGGD@CFFGECFGGEG71;CFGFD5CEGEG58F69CGGGGGGGGGGGGGCEEGEEDGGGGGGE*:=ECGFGGFFGGGGGECECC7<DC@7):<6*776CFGC39C3EG355*95<CF4=<75()6)*1)8.8
@M03506:14:000000000-AKVR1:1:1101:2557:10242 1:N:0:36
CGAACTCCTACGGGAGGCAGCAGTGGGGAATCTTGCGCAATGGGCGAAAGCCTGACGCAGCCATGCCGCGTGAAGGATGAAGGTCTTAGGATTGTAAAATTCTTTCACCGGGGACGATAATGACGGTACGCGGAGAAGAAGCTCCGGCTAACTTCGTGCCAGCAGCCGCGGTAATACGAAGGGGGCTAGCGTTGCTCGGAATTACTGGGCGTAAAGGGAGCGTAGGCGGACAGTTTAGTCAGCGGTGAAAGCCCAGGGCTCAACTTTGGAATTGCCTTCGATACTGGGGATCTCGAGTTCG
+
CCCCCGGGGGGGGGGGGGGGGGGGGGGGGGGEFGGGGGGGGGGG8FGGG7FGGGGGGGGGG,F<FGGGGGGG,D,CFGGGGGG=F<F5EF,5:FGGGG9FEGGGGG9<F:+FGGGGGGGGGGGGGGGGG++C:5FFGGGGGG@GGGDGGGGGGGGGGGGGGGGGGGGGGGGGGGGGGGG7FFGGGGCFGGGGGEGFGGGGEGGGFFGGGGGGGGGFGG*CGGGGGGFGD8*2;0::CGFEGC+>EGGGGGFG*:*>EDGFGGGF+*2:+*+*9DG+7**9974:C=4)49)-?4>9@*7*7
@M03506:14:000000000-AKVR1:1:1101:13264:10251 1:N:0:36
CGAACTCCTACGGGAGGCAGCAGTGGGGAATATTGCACAATGGGCGGAAGCCTGATGCAGCGACGCCGCGTGAGGGATGACGGCCTTCGGGTTGTAAACCTCTTTCAGCTCCGACGAAGCGAAAGTGACGGTAGGGGCAGAAGAAGCGCCGGCCAACTACGTGCCAGCAGCCGCGGTAAGACGTAGGGCGCGAGCGTTGTCCGGAATTATTGGGCGTAAAGAGCTCGTAGGCGGCTTGTCGCGTCGACTGTGAAAACCCGTGGCTCAACCATGTGGTCTGCAGCCGATACGGGCAGGCTAG
+
CCCCCGGGGGGGGGGGGGGGGGGGGGGGGGGGGGGGGGGGGGGGGGGGGGGGGGGGGGGGGGGGGGGGGGGGGGGGGGGGGGGGGGGGGGGGGGGGGGGGGGGGGGGGGGGGGGGGGGGGGGGGGGGGGGGGGGGGGGGGGGGGGGGGGGGGGGGGGGGGGGGGGGGGGGGGGGGGGGGGGGGGGGGGGGGGGGGGEGGGGGGGCGEGFCGGGGGGEEGGGGGDGGGGGGGGGGCGGGGGGGGEGGDG=::9C7CFGFGGGCD=:9CCC<5@DDFGD=*9FB@G553>1DFBFF3;BFFF<
@M03506:14:000000000-AKVR1:1:1101:3217:10270 1:N:0:36
CGAACTCCTACGGGAGGCAGCAGTAGGGAATTTTCCACAATGGGCGAAAGCCTGATGGAGCAACGCCGCGTGCAGGATGAAGGCTTTCGGGTCGTAAACTGCTTTTGTTTGTGAAAATTATGATGGTAACACTCGAATAAGGACCTGCTAACTACGTGCCAGCAGCCGCGGTCATACGTAGGGTCCAAGCGTTATCCGGAATTACTGGGCGTAAAGAGTTGCGTAGGTGGCAGAGCAAGTTGGTAGTGAAAGCGTGTGGCTCAACCAAACAGACATTATCAAAACTGCGCAGCTAGAGGAG
+
CCCCC?FGFGGGGGEEGGGGGGFGGGGGGFGGGFDCFGGGGGCCFDFGGDGGGFCFD,E@FGGDE7CFCF>FDFFFGGG@FGGGGFFGGGGGGGGG@FFGFGGGGGGBAEFGGFEEFAEFFFFFGGGDGFFEBFGGGGGGGFGGGGGGGGGGGGGDBFCFFGFC7F<FFEFFGGAFFF2CBEGGCFFF,>C:CFFGGC:CBFFFGCEGFEGE=E;C98AFCEEEGGEF9568*:/*2*70<FF:9+399EFGGD**/0*5CF=+:C5***/029*0CF*2>8BC:/:=(9.-5)76*9)).
@M03506:14:000000000-AKVR1:1:1101:4689:10276 1:N:0:36
CGAACTCCTACGGGAGGCACCAGTGGGGAATCTTGCGCAATGGGCGAAAGCCTGACGCAGCCGTGCCGCGTGGATGATGAAGGTCTTAGGATTGTAAAATTCTTTCACCGGGGACGATAATGACGGTACCCGGAGAAGAAGCCCCGGCTAACTTCGTGCCAGCAGCCGCGGTAATACGAAGGGGGCTAGCGTTGCCCGGAATTACTGGGCGTAAAGGGAGCGTAGGCGGACTGTTAAGTTAGAGGTGAAAGCGAAGGGCTCAGGCTTGGAATTGCCTTTGATACTGGCAGTGTTGAGTACG
+
CCCCCGGGGGGGGGGGGGGFGGGGGGGGGGG9FGGGGG@FB<FE<@@FG@,F<@CC:@+@CGG@@,F=>:74+8,C,<95E?F4FEFF?F55FE?EFGGGFGGGGDE?F74FF:+>>+B+5DGAFDF<>F<F@FC7<D>FGA,<<5@@*@<3,3D:>::>,>>B<F:FGCGFBFC:7::F@@<FEEF*C:81A*/++2??CE<9<<0@**?E58*0A*8*1::8*CCEGGC883+2+<CC9+AEGGG>FCFD)*2185<*A0**27*1:*+96F7CFFGGFF??CF<)4/7(9*8*//19>
@M03506:14:000000000-AKVR1:1:1101:16756:10288 1:N:0:36
CGAACTCCTACGGGAGGCAGCAGTGGGGAATTTTGGACAATGGGCGAAAGCCTGATCCAGCAATGCCGCGTGAGTGAAGAAGGCCTTCGGGTTGTAAAGCTCTTTTGTCAGGGAAGAAACGGTGAGGGCTAATATCCTTTGCTAATGACGGTACCTGAAGAATAAGCACCGGCTAACTACGTGCCAGCAGCCGCGGTAATACGTAGGGTGCAAGCGTTAATCGGAATTACTGGGCGTAAAGCGTGCGCAGGCGGTTTTGTAAGTCTGTCGTGAAATCCCGGGGCTCAACCTGGGAATTGCG
+
CCCC<EFGGGGGGGGGGGGGGGGGGGGGGEGGGGGGGGGGGGGFGGDEGGGGGGGGGGFFCFGGGGGGGGFGFGGGGGGGGGGGGGCDFGGGCGEGGGFF<EF?FAFFGGGGFFF@FFGCDECCFFGGGGFGGGCEE<<DGFA<CFFGGGGGG7DFGGGGFGGGFFFFGGGGD7CGCEFGGCG@FFGFGCFF778<BECE;CG<FGGGFGDFFFEG*3A:<CCC;58CGGDGGFGECGD=FFEEE/>DGGCEDG5C8)97CGGF70<:C5=>GGFF77C*9)8=*86710)24>@4F)09)
@M03506:14:000000000-AKVR1:1:1101:28357:10296 1:N:0:36
CGAACTCCTACGGGAGGCAGCAGTGGGGAATATTGGACAATGGGCGAAAGCCTGATCCAGCAATGCCGCGTGAGTGATGAAGGCCCTAGGGTTGTAAAGCTCTTTTACCAGGGATGATAATGACAGTACCCGGAGAATAAGCTCCGGCTAACTCCGTGCCAGCAGCCGCGGTAATACGGAGGGAGCTAGCGTTGTTCGGATATACTGGGCGTAAAGCGCACGTAGGCGGCGTCGTAAGTCAGGGGTGAAATCCCGGAGCGCAACTCGGGAACTGCCCGTGAAACGGAAAGGCAAGCAGCTG
+
CCCCCGGGGCGGGGGGGGGGGGGGGGDCBFGGGGGGEFGGGGGGGGGGGEGGGGGGG<@FCFFFEFGCFEEGGDCEFFGGDDGDG7C=EDGGCGEGGGA,5BFGGEC:EFF@FGFGFGFFD9E<?EG9C,E4C@EGGAEFFC9A,FFGECFGEFFEF?BBAFGGGD,>CFFFGF,EGF*1>:C**4<CGGCF*C8F9BDGEGFGF@9CEGEB8C8E9E*:E?@@8?F*2/?*15*AFF*2<<AF=C53C+9+*+27*8))*1/>2****)/)*2*6/.)*/)13*7*.(*01)00))00.)
@M03506:14:000000000-AKVR1:1:1101:20860:10325 1:N:0:36
CGAACTCCTACGGGAGGCAGCAGTAACGAATCTTCCCCAATGCACGCAAGTGTGAGGGAGCGACGCCGCGTGTGGGACGAAGTCCTTCGGGATGTAAACCACTGTCAGGGGATACCAAGTTCTGAGGATCCCCAGAGGAAGGGGCGGCTAACTCTGTGCCAGCAGCCGCGGTAAGACAGAGGCCCCAAGCGTTAGGCGGAATCACTGGGCTTAAAGCGTGTGTAGGCGGACTTCTAAGTGCCTTGTGAAATCCCACGGCTCAACCGTGGAACTGCTGGGCATACTGGGAGTCTTGGGCCAT
+
CCCCCGGGGFGGGGGGGGGGGGGGGGGGGGGGGGGGGGGGGGGGGGGGGGGGGGGGGGGGGGGGGGGGGGGGGGGGGGGGGGGGGGGGGGGGGGGGGGGGGGGGGGGGGGGGGGGGGGGGGGGGGGGGGGGGGGGGGGGGGGGGGGGGGGGGGGGGGGGGGGGGGGFGGGGGGGGGGGGGGGG7FFGGGGGGGDGGGGGGGGGGGGGGGGGGGG7EGGGGGGGFFGGGGEEEGGGGGFGGGDFFGGGGEGGG4CGGGEGGDGGGFDGG=DGFGGG?F4<CF4?F:4C@?GFFFFFFFFF>7
@M03506:14:000000000-AKVR1:1:1101:5100:10369 1:N:0:36
CGAACTCCTACGGGAGGCAGCAGTTAGGAATTTTGCGCAATGGGGGAAACCCTGACGCAGCAACGCCGCGTGAGTGATGAAGGCCTTCGGGTTGTAAAGCTCTTTAGAAGGGGACGAATAAAATGACGGTACCCTTAGAATAAGCACCGGCTAACCCTGTGCCAGCAGCCGCGGTAATACAGGGGGTACAAGCGTTACTCGGAATTATTGGGCGTAAAGAGCGCGTAGGCGGCTCAGTAAGTCTAATGTGAAAGCCCCGGACTCAATTCGGGAAGTGCATTGGATACTGCTGAGCTAGAGT
+
CCCCCGGGGGGGGGGGGGGGGGGGGGGGGGGGGGGGGGGGGGGGGGGGGGGGGGGGGGGGGGGGGGGGGGEGGGGGGGGGGGGGGGGGGGGGGGGGGGGGGGGGGGGGGGGGGGGGGGGGGGGGGGGGGGGGGGGGGGGGGGGGGGGGGGGGGGGFGGGGGGGGGGGGGGGGGGGGGGGGGGGGGGGGFFGGGGGGGGGGGGGGGGGGGGGGGGGGGGGGGGGGGGCCGGGGG5CGGGFFDFG:CFGGFCCCFFGGGDDCGGC?+6FDCCFFG35FGFGGGFFGGFGFBGF>?4@===FF*
@M03506:14:000000000-AKVR1:1:1101:12613:10376 1:N:0:36
CGAACTCCTACGGGAGGCAGCAGCGACGAATCTTCCGCAATGGGCGCAAGCCTGACGGAGCGACGCCGCGTGTGGGATGAAGCGCCTCTGGCGTGTAAACCACTGTCAGGGAACAGAAACAATGATCGTTTCCAGAGGAAGGGGCGACTAACTCTGTGCCAGCAGTCGCGGTAAGACAGAGGCCCCGAGCGTTAATCGGAATCACTGGGCTTAAAGGGTGCGTAGGCCGGCCCGCAAGTGCTTTGTGAAATCCCATGGCTCAACCATGGAACAGCCGGGCATACTGCGGTGCTTGAGGAAG
+
CCCCCGGGGGGGGGGGGGGGDGCEGGGGGGGGGGGGGGCGGGFGGGEGEGGGGGGGGGGGGGGGGGGEGGGGGGGGGGGGGGGGGGGGGGGGGGGGGGGGGGGGGGGGGGGGGGGGGGGGGGGGGGGGGCGGGGGFGGFGFGGGGGGDGGGFG9FCFFGFGGGCFGGGGGEGGGGGGGG@CFF@8EGGGGGGGGEFGGGGGGGGGF?FGGGGG9<CGGFGGE/;8E@FCEGE=EC8*?:FC?E?G7EGFGGG4AC78<4*+<=FGDGGG<GF7C7*9:))9@?G0*7)4*),*1*8?F?4;
@M03506:14:000000000-AKVR1:1:1101:3004:10378 1:N:0:36
CGAACTCCTACGGGAGGCAGCAGTGGGGAATTGTTCGCAATGGGCGCAAGCCTGACGACGCAACGCCGCGTGGAGGATGAAGACCTTCGGGTCGTAAACTCCTTTCGATCGAGACGAACAGCCATCGGATAAACAGTCCGGAGGTCTGACGGTACCGAGAGAAGAAGCCCCGGCTAACTCCGTGCCAGCAGCCGCGGTAATACGGGGGGGGCAAGCGTTGTTCGGAATTACTGGGCGTAAAGGGCTCGTAGGTGGCCAACTAAGTCAGACGTGAAATCCCTCGGCTTAACCGGGGAACGGC
+
CCCCCGGGGGGGGGGGGGGGGGGGGGGGGGGGEGGGGGEGGGGGGGGGGEGGGGGGGGGGGGGGGGGGGGGGGGGGGGGGGGGGGGGGGGGGGGGGGGGGFGGGGGGGGGGGGGGGGGGGGGGGGGGGGGGGGGGGGFGGGGGGGGGGFGGGGGGFE@GCGGGGGGGGGFEGGGGGGGGGFGGGGGGGGGGGGGGGGG>EECGFGGGGCEGGGFEGGCEGEFFGC>CFG?FEFGGGEEDCGGFGD759C555>FF4@)79C6CFC7+:+0>>C:CGG4DDG>>EE@3)6C*2::B7B))))
@M03506:14:000000000-AKVR1:1:1101:21945:10397 1:N:0:36
CGAACTCCTACGGGAGGCAGCAGTGGGGAATCTTGCGCAATGGCCGAAAGGCTGACGCAGCGACGCCGCGTGTGGGAGGACGCCTTTCGGGGTGTAAACCACTGTTGCCCGGGACGAACAGCTTCTTTCGAGGAGCCTGACGGTACCGGGAGAGGAAGCACCGGCTAACTCCGTGCCAGCAGCCGCGGTAATACGGAGGGTGCGAGCGTTGTCCGGAATCATTGGGCGGAAAGGGCGCGTAGGTGGCTGGCCAAGCGTGCGGGGAAAGCGCGGGGCTCAACCCCGAGTCGGCCGGGCGCAC
+
CCCCCGGGGGGGEGGGGGGGGGGDEGFGGGGGGGGGGGGGGGGGGGGGGGGGGGGGGGCEGDFGDGGGGGBF?DFGGGDEGGGGFFFFGGGGGEGGGGGFCFEF?FFGGGEFGGEEFGGGGF@E>CFGGCCGGGC@*?AFGGGEFEFEGG*=BFFFGGGGGGGGGCDFGC9?FFFEGGGGGF8F5>EG585AFFFG88EGAEEECCCE*A>EF7EG*8;<CFG7CFFG*C=5@FE5>5>:**:3<ACGGE5=7=F7CBDCE5)::*2>6)175<D*97>95)7=E))).9BB>>)))<)8)
@M03506:14:000000000-AKVR1:1:1101:21623:10409 1:N:0:36
CGAACTCCTACGGGAGGCAGCAGTGGGGAATCTTGGACAATGGGGGCAACCCTGATCCAGCAATGCCGCGTGTGTGAAGAAGGCCTTCGGGTTGTAAAGCACTTTTGGCGGGGAAGAAACGGTTTGGGCTAATACCCTGGACTAATGACGGTACCCGCAGAATAAGCACCGGCTAACTACGTGCCAGCAGCCGCGGTAATACGTAGGGTGCAAGCGTTAATCGGAATTACTGGGCGTAAAGCGTGCGCAGGCGGTTGTGCAAGACAGATGTGAAATCCCCGGGCTCAACCTGGGAATTGCA
+
CCCCCGGGGGGGGGGGGGGGGGGGGGGGGGGGGGGGGGGGGGGGGGGGGGGGGGGGGGGGGGGGGGGGGGGGFGGGGGGGGGGGGGGGGGGGGGGGGGGGGGGFGGGGGGGGGGGGGGGGGGGGGGGGGGGGGGGGGGFGGGGGGGGGGGGGGGGGGGGGGGGGGGGGGGGFGGGFGGGGGGGFFCFDGGGGGC>EEGGGGGGGFGGGFGEFEFCG?EGF?FGGGCFFFC?7CC/:/?DCFGCEED5CEGGGGGCGGE5>F+CFF764<7:BFGFG>F<*9>37:7C604)3>FF47)7/1
@M03506:14:000000000-AKVR1:1:1101:16984:10411 1:N:0:36
CGAACTCCTACGGGAGGCAGCAGTAGGGAATTTTCCACAATGGGCGAAAGCCTGATGGAGCAACGCCGCGTGCAGGATGAAGGTCTTCGGATTGTAAACTGCTTTTATATGTGACGATTATGACGGTAGCATATGAATAAGGATCGGCTAACTCCGTGCCAGCAGCCGCGGTCATACGGAGGATCCAAGCGTTATCCGGAATTACTGGGCGTAAAGGGCTCGTAGGCGGTCTGTTGCGTCGGAAGTGAAAACTCGGGGCTTAACCCCGAGCCTGCTCCCGATACGGGCAGACGAGAGGTGT
+
CCCCCFGGGGGGGGGGGGGGGGGGGGGGGGFFGGGGGGGGGGGFGGGGGGGGGGGGGFGGGGGGGGGGGGCGGGFGGGGGGGGGGGGGGFDGGGGGGGGGGGGGGGGGGGGGGGGGGGGDFGGGGGGGGGGGFGGFGGGGGGGGGGD@FGGGGGGGGGGGGGGGGG<FGGGGGGGGGGGGG@7BFGGGFGGGGGGFGGGGGFFGGGFFGGGECGFFFGGG=EGGGGGGDGGGGFGCGE5=C55*2A?FGGEGFFEGGDGDFF7CA<C<77EEGFD6C<D<<5.:57C52>31)87:@@4)*
@M03506:14:000000000-AKVR1:1:1101:21897:10418 1:N:0:36
CGAACTCCTACGGGAGGCAGCAGTGGGGAATATTGCACAATGGGCGCGAGCCTGATGCAGCGACGCCGCGTGAGGGATGACGGCCTTCGGGTTGTAAACCTCTTTCAGTAGGGAAGAAGCGAAAGTGACGGTACCTGCAGAAGAAGCGCCGGCTAACTACGTGCCAGCAGCCGCGGTAATACGTAGGGCGCAAGCGTTATCCGGAATTATTGGGCGTAAAGAGCTCGTAGGCGGTTTGTCGCGTCGGCCGTGAAAGTCCGGGGCTCAACTCCGGAGCTGCGGTGGGTAGGGGGAGCATAGA
+
CCCCCGGGGGGGGGGGGGGGGGGGGGGGGGGGGGGGGGGGGGGGGGGGGGGGGGGGGGGGGGGGGGGGGGFGDGGGGGGGGGGGGGGGGGGGGGGGGGGGGGGGGGGGFGGGGGGGGGGGGGGGGGGGGGGFFEGGGGGFGGGGGCGGGGGGGGGGGGGGGGGGGFGGGGCGGDFG<FGFGFFFGGGGGG5>EGGGGGGGCFG>CEGFFCGGGGGGEEGGGGFFF?GGGGGCGGE85E9CEGECE*/)AE*>55:7+9?DGGGC>C+7C:09DGC*)5>4C57==)99(*0()))))***/
@M03506:14:000000000-AKVR1:1:1101:22876:10448 1:N:0:36
CGAACTCCTACGGGAGGCAGCAGTGGGGAATATTGCGCAATGGGCGGAAGCCTGACGGAGTGACGCCGCGTGTGGGACGAAGGCCTTCGGGTCGTAAACCACTGTCAGTGGGAAAGATGGGTGTCGGCGTGATAACCGCCGGCATTTGACGGTACCTGCAGAGGAAGCCCCGGCTAACTCTGTGCCAGCAGCCGCGGTAAGACAGAGGGGGCAAGCGTTGCCCGGAATTACTGGGCGTAAAGGGCGCGTAGGCGGGATGGCAAGTGGGTCGTGAAAGCCTTCGGCTCACCTAAGGATCGAG
+
CCCCCGGGGGGGGGGGGGGFGGGGGGGGGGDFGGGGGGGGGGGFGGDGGGGGGGGGGGGGGGGGGGGGGGBFFGDGCAFGGEGGEFGGGDGFGGFCFGGGFGGGEFFFDDF<BFGGGFGGGGGGFGG7@*:FFGGFDFDFF7FGD:F9;,CGCGEFGG7C,<C:<CFFFF:@FFCC:+<@F+0<ECFGGD@G*:8CCECEF+CG60CFC>E5:>F*//*:*+28:>*;<@?CGFFCE8<E7+:*:75CEGGGF5C<*7<***0*3*+9:0*)9693*02***.1*0*1)*/(0/70*))))
@M03506:14:000000000-AKVR1:1:1101:19475:10456 1:N:0:36
CGAACTCCTACGGGAGGCAGCAGTGGGGAATCTTGCGCAATGCGCGAAAGCGTGACGCAGCAACGCCGCGTGAGTGAAGAAGGCCTTCGGGTTGTAAAGCTCTTTCAGTTGGGACGAAGTGTGAGCGGTGAATAGCCGTTTCACATGACGGTACCTTCACAAGAAGCCCCGGCTAACTACGTGCCAGCAGCCGCGGTAATACGTAGGGGGCAAGCGTTGTCCGGAATCATTGGGCGTAAAGAGCGCGTAGGCGGCCCTGTAAGTCCGCTGTGAAAGTCAAGGGCTCAACCCTTGAATGCCG
+
CCCCCGGGGGGGGGGGGGGGGGGGGGGGGGGGGGGGGGGGGGGGGGGGGGGGGGGGGGGGGGGGGGGGGGFGGGGGGGGGGGGGGGGGGGGGGGGGGGGGGGGGGGGGGGGGGGGGGGGGGGGGGGGGGGGGGGGGGGGGGGGGGGFGGGGGGGGGGGGGGGGGGGGGGGGGGGGGGGGGGGGGFGGGGGGGGGGGGGGGGGGFFGGGGGDGGFGGGGGGGGGGGGGGGFGDGGGCCEGGGGGCCGGGGGGFDE*>G5/*<C7C?>ED*/:?FGGG7@GC4?DEGFFF?FB755=:47*9.
@M03506:14:000000000-AKVR1:1:1101:8517:10456 1:N:0:36
CGAACTCCTACGGGAGGCAGCAGTGGGGAATTTTGGACAATGGGGGAAACCCTGATCCAGCCATTCCGCGTGAGTGAAGAAGGCCTTCGGGTTGTAAAGCTCTTTTGTCCGGAACGAAACGGTTAGCGTGAATATCGCTGACTACTGACGGTACCGGAAGAATAAGCACCGGCTAACTACGTGCCAGCGGCCGCGGTAATACGTAGGGTGCGAGCGTTAATCGGAATTACTGGGCGTAAAGCGCACGTAGGCGGCTTTGTAAGTTAGAGGTGAAAGCCCGGAGCACAAACCCGCAATTGCC
+
@CC<CG@FGG<FDCGCGGEGDGGFF<FCFCFGGGFCGECFGFGFGDEFGFA@ADFGGG@EEGFFFGGGGGCGGCFGGGGGFFFGGFFFD@CGGDGGGFEGGFDFGGF?FFFF:FGGDG@EFFF=FEE7BCGCFGFGCEFGGGGFGGGGGEGEFFA+FBFGGGFGGFFFFF<7C7BGGFG775FGG?FGGGCCCE*CEG7C@?8E9@*:*8?/18CC::?EGC=EG888?+<<6CFGECDG99CC57EC8FGFD*>)1):7C97C702:FGC77D79<47<C>):*)0.(*)(.)08@=?49
@M03506:14:000000000-AKVR1:1:1101:20143:10475 1:N:0:36
CGAACTCCTACGGGAGGCAGCAGTGGGGAATCTTGCGCAATGGCCGAAAGGCTGACGCAGCGACGCCGCGTGTGGGAGGACGCCTTTCGGGGTGTAAACCACTGCTGCCCGGGACGAACAGCCTGTTTCGACAGGCCTGACGGTACCGGGTGAGGAAGCACCGGCTAACTCCGTGCCAGCAGCCGCGGTAATACGGAGGGTGCGAGCGTTGTCCGGAATCATTGGGCGTAAAGGGCGCGTAGGTGGCCCGGTCAGCGTGCGGTGAAAGCTCGGGGCTCAACCCCGAGGCGGCCGTGCGAAC
+
CCCCCGGGGFGGGGGGGGGGGGGGGGGGGGGCFGGGGGGGGGGFEGGGGGGGGGGGGGGGGGGGGGGGGGGGGGGGGGGGGGGGGGGGGGGGGGGGGGGGGGGGGGGGFFGGEGEGGGGGGGGGGGGFGEFGGGGGGGGGGGGGGGGGGGCFGGGGGGGFCGGG7<CFF@FFGGFEGFGGGGGGGCEDGCCFCCFGCECCEGGGEG5EG8EGFFGEA?;C?E7:ECGGEEGFGGEDGGC8=CGEGF=9=CG575CDG>CDEG>E:7<DF7<BCCCG)7*0>5>1:3))19)7>B>>)7)00
@M03506:14:000000000-AKVR1:1:1101:22293:10480 1:N:0:36
CGAACTCCTACGGGAGGCAGCAGTGGGGAATATTGGACAATGGGCGAAAGCCTGATCCAGCAATGCCGCGTGAGTGATGAAGGCCTTAGGGTTGTAAAGCTCTTTTACCCGGGATGATAATGACAGTACCGGGAGAATAAGCTCCGGCTAACTACGTGCCAGCAGCCGCGGTAATACGGAGGGAGCTAGCGTTATTCGGAATTACTGGGCGTAAAGCGCACGTAGGCGGCTTTGTAAGTTAGAGGTGAACGCCTGGAGCTCAACTCCAGCACTGCCTTTAACACGGCATCGCTTGAATCTA
+
CCCCCG9DFECEGGGGGGGGGGGFGFGGGGGGGGGG9CGGGGGGGDFGGGGGGGGCEGFGG8FGGGGGGGGGGGGGCGGCDFCFGFECFGGGGEGGCCFFFGGGGGGG?<CE7>FGGGGGGC<GDGGCGGCCC@CCFGGGFGGGG+=>F:>FD,@+55DFGGGFGGGCGD>>CEFFBEEFGGGDC*=C:A@:FF7<CEGGGB<FGG+:CGGG*8:EC*5CE5**2*0/88CCFFFGGFDGDF7:6FFD6+*:D=*/*)777<D6?CC4C*:<FGFG4@CD***3*)1>(4>0)>FF6*=**
@M03506:14:000000000-AKVR1:1:1101:14517:10494 1:N:0:36
CGAACTCCTACGGGAGGCAGCAGTGGGGAATATTGCGCAATGGGCGGAAGCCTGACGCAGCGACGCCGCGTGGGGGATGACGGCCTTCGGGTTGTAAACCTCTTTCGCTATCGACGAAGCCCCTTCGGGGGTGACGGTAGGTAGAGAAGAAGCACCGGCCAACTACGTGCCAGCAGCCGCGGTAATACGTAGGGTGCGAGCGTTGTCCGGAATTATTGGGCGTAAAGAGCTCGTAGGCGGTGTGTCACGTCGATCGTGAAAACTTGGGGCTTAACTCTGAGCTCGCGGTCGATACGGGCTG
+
<@9CCFGFGGGGEE@@@FEGGGGGGDGGCFF9FCCFCEG@FACDGG>:BFFF@AEFDGGGGDEFFGE@FEGG7EGGGGCFD=CEGFFFFGGFE7FGGGA,DFCFFFFEG@:>F@CGGGGGGGGG8F*FE:<=<*?FG1FF><CFFFF7<:<FF,<<EGGC?8CCFFGC;@*AFG*;C@8EGG5:1<+9*@9CCECE8/8C*:8C*2+<CE8:;?CF@CG*/:EEGG?786CGGE:CD6)*2/AE5C+:CCGE)*2107DCFFGGGC6*//>49F:+*9F7C4@+2015()),8<7>53.))
@M03506:14:000000000-AKVR1:1:1101:15475:10495 1:N:0:36
CGAACTCCTACGGGAGGCAGCAGTGGGGAATATTGGACAATGGGCGAAAGCCTGATCCAGCAATGCCGCGTGAGTGATGAAGGCCTTAGGGTTGTAAAGCTCTTTTACCCGGGATGATAATGACAGTACCGGGAGAATAAGCCCCGGCTAACTCCGTGCCAGCAGCCGCGGTAATACGGAGGGGGCTAGCGTTGTTCGGAATTACTGGGCGTAAAGCGTACGTAGGCGGCTTTGTAAGTTAGAGGTGAAAGCCCGGGGCTTAACCCCGGAATTGCCTTTAAGACTGCATCGCTTGAATCAT
+
CCCCCGGGGGGGGGGGGGGGGGGGGGGGGGGGGGGGGGGGGGGGGGGGGGGGGGGGGGGGGGGGGGGGGGGGGGGGGGGGGGGGGGGGGGGGGGGGGGGGGGGGGGGGGGGGGGGGGGGGGGGGGGGGGGGGGGGGGGGGDGGGGGGGGGGGGGGGGGGGGGGGGGGDGEGGGGGGGGGGGGGGGGGGGGGGGGGGGGGGGGGGGGGGGGGGGGGGGGGGGGGGGDGGGG55CFFGGFGGGGGGGGGGFFGGGGGGGFGGGGGGGGGGGDEFGGGGF?:*:4*AF:CB>:78;)75?6@?*
@M03506:14:000000000-AKVR1:1:1101:2986:10504 1:N:0:36
CGAACTCCTACGGGAGGCAGCAGTGGGGAATATTGCACAATGGGCGAAAGCCTGATGCAGCGACGCCGCGTGAGGGATGACGGCCTTCGGGTTGTAAACCTCTTTCAGTAGGGAAGAAGCGAAAGTGACGGTACCTGCAGAAGAAGCGCCGGCTAACTACGTGCCAGCAGCCGCGGTAATACGTAGGGCGCAAGCGTTATCCGGAATTATTGGGCGTAAAGAGCTCGTAGGCGGTTTGTCGCGTCTGCCGTGAAAGTCCGGGGCTCAACTCCGGATCTGCGGTGGGTACGGGCAGACTGGG
+
CCCCCGGGGGGGGGGGGGGGGGGGGGGGFCFGGGGGGGGFGGGGGGGGGGGGGGGGGGGGGDGGGGDGGGCGEGGGGGGGGGGGGGG@FGDGFGGGGGCGGFGGFGFGFGGGGDGGFGFFGDCEGGGGGGGGGGGGGGGGGGGGGGGDGDGGGDCFGGGGGGF>FGGGGGGGGDGGGG7CGDG2C*<BCEFCEEFGGGGGCCEC5>F6<:FGGGFGEEEFFGGFFFGEDCE6EEE5CEFCECEE=55:FC/19CEFG4CC7C5**/+767<6*<D>/*:F555CE>D?)9>>305)))).)
@M03506:14:000000000-AKVR1:1:1101:23422:10510 1:N:0:36
CGAACTCCTACGGGAGGCAGCAGTGGGGAATATTGGACAATGGGCGAAAGCCTGATCCAGCAATGCCGCGTGAGTGATGAAGGCCTTAGGGTTGTAAAGCTCTTTTACCCGGGAAGATAATGACTGTACCGGGAGAATAAGCCCCGGCTAACTCCGTGCCAGCAGCCGCGGTAATACGGAGGGGGCTAGCGTTGTTCGGAATTACTGGGCGTAAAGCGCACGTAGGCGGCTTTGTAAGTTAGAGGTGAAAGTCCGGGGCTCAACTCCGGCATTTCCTTTAAGACGGCATTGTTAGAACGTT
+
@CCCCGDGGGGGDGCEGGGGGGGGGGGGGGG<FCDFGGGGGGGDFG7+@FCEGEGGGDEDCFGGFGF7FC:F7FCEEF9E9EF8FG?CFFGGGDFGEGAAEFGGGGG,AECBFFFD@FDCF,CFGCEFG9FE7:CFGGGGGFFFDEGFGGGGG9<BFF>CFFFGGFF@FC@F*<FF9BE:CGE>ED@FFFG:F>EGFGGEC8CGFGGGFGG85;@C+8?GGGFCFDFEC5C:+0+3AC79CCC+:<C>FCG00<CC=>39:922<;ADE3*)**2CD?GF***+1)1.4**)104@463))
@M03506:14:000000000-AKVR1:1:1101:19512:10530 1:N:0:36
CGAACTCCTACGGGAGGCAGCAGTGGGGAATTGTTCGCAATGGGCGAAAGCCTGACGACGCAACGCCGCGTGGAGGACGAAGATCTTCGGGTCGTAAACTCCTGTCGAGTGGGAAGAACACTTCCCGGGTGAATAATCCGGGAGGCTGACGGTACCACTAAAGGAAGCCCCGGCTAACTCCGTGCCAGCAGCCGCGGTAATACGGGGGGGGCAAGCGTTGTTCGGAATTACTGGGCGTAAAGGGCTCGTAGGCGGCCAACTAAGTCCGACGGGAAAGCCCCAGGCCCAACCTGGGAAGCTC
+
CCCCCGGGGGGGGGGGGGGGGGGGFGGGGGGGGGGGGGGGGGGGGGGGGGGGGGGGGGGGGGGGGGGEEGEGGGFEGGGGGGDGGGGFFGGGGGGGGGGGGGGGGGGGGGGGD@FGGGGGFGDGGGGGGGEGGGFFGGFGGGDGGGGGFGGGGGDGGG7:FFGGGGGGGFGG:FGGFGBFGGFGGGGGGGGGCEGEGGGECCGGGCEGDGDGG>F>8CECEFFCGE5ECFFF:6EG=87EF?CEEFGGEEDCC5E3CDGGGGGC<>+95DG)9CD595*9<55555*7<*<(.5>4F))))
@M03506:14:000000000-AKVR1:1:1101:20957:10532 1:N:0:36
CGAACTCCTACGGGAGGCAGCAGTGGGGAATATTGCACAATGGGCGCAAGCCTGATGCAGCGACGCCGCGTGAGGGATGACGGCCTTCGGGTTGTAAACCTCTTTCAGTAGGGAAGAAGCGAAAGTGACGGTACCTGCAGAAGAAGCGCCGGCTAACTACGTGCCAGCAGCCGCGGTAATACGTAGGGCGCAAGCGTTATCCGGAAGTATTGGGCGTAAAGAGCTCGTAGGCGGTTTGTCGCGTCCCGCGGGGAAGTCCGGGGCCCAACTCCGGAACCGCGGTGGGCACGGGCAGCCTCGG
+
CCCCCGGGGFGGGGDEGGGGGGGGGGGGGGGGGGGGGGGGGEGFDGGGGGGGGGGGFFFAF@FGCFEGGGGGEEFGGGEFFGGGGGGGGGGF@FGGGGFFFFGGGGGG@?CFGFFFGFGGGGBGGEFDGGGDFGGGGGFFFFFCFFGGEFCEFE:CGGGGEGGGGG:FGGFFGCFG*CCFEFGB:F78+<FCEGCEEEGAFCEG5:*3+3<F6CF52:8=F9C63<**22898=:5*C5CE52/1**)**2*)/**+8:/7*95*9*9AC+9<)1*)))/)8)**)*.,*043.)...)))
@M03506:14:000000000-AKVR1:1:1101:27331:10541 1:N:0:36
CGAACTCCTACGGGAGGCAGCAGTGGGGAATCTTGCACAATGGAGGAAACTCTGATGCAGCGACGCCGCGTGAGCGATGAAGCCCTTCGGGGTGTAAGGCTCTTTCGACGGGAACGATAAGGACGGTACCCGAAGAAGAAGCTGCGGCTAACTACGTGCCAGCAGCCGCGGTAATACGTAGGCAGCAAGCGTTGTTCGGAATTACTGGGCGTAAAGAGTGTGTAGGCGGTGCTCCAAGTCTGGTGTGAAAGCTCCCGGCTTAACTGGGAGGGTGCATTCGAAACTGGAATGCTAGAGGATG
+
CCCCCFFGG9FCEFGGGGDCGGGGGGGGGGGGGGGGFGGGGGFAFGCDGGGGGGGGGGFEFGGGGGEEGGGEEDGGGGGFEGGFGGGFGGGGFGGFC?<<<EFDD,B+B4FECFFGCGEGGGDCGGGGGGGGGGGGGGGGEGGGFGEGGE7DFGG@FBFD;F<CFF:CFEGGGDGGFGGC<FFF:7<C@CGGG8EFGGGGGFFC:<7@GFGG*88CFC7@FFG7<CGGE*:8A9E+0<2++<C+:5=FGF+*:6CFGFG3EGC7::+5ACGD733CF40*27)*<9C)(*068*99@F5)0
@M03506:14:000000000-AKVR1:1:1101:25536:10548 1:N:0:36
CGAACTCCTACGGGAGGCAGCAGTCGGGAATTTTGGGCAATGGGCGCAAGCCTGACCCAGCAACGCCGCGTGAAGGTTGAAATCCCTCGGGATGTAAACATCGTAAGAACAGGAAGAATAAGTGGGGGACAATACCCCCCATGATGACGGTACTGTTTGTAAGCTCCGGCTAACTCCGTTCCAGCAGCCGCGGTAATACGGGGGGAGCAAGCGTTGTTCGGATTTACTGGGCGTAAAGGGCGCGTAGGCGGCGTGACAAGTCACTTGTGAAATCTCCGGGCTTAACTCGGAACGGTCAAGG
+
CCCCCFFDGFEG@@FEEC@C;,,CF@F:F+FGFFE+@<@FF<,<<@@EGE7,@CCCFDFEGEF,FFGCFECFF7CCCF8CEF9EFGE44?:@B?BEF9<,9E??,4?EAEFFC,E,,B,BE?A?5,:+CCE==<B,DFCGFCFF=<@D7@FFEGGFGGDGD,D:F7<*5*15?FEE:7*2,?FFF<FG8FCGC1*<C+CG7875*:*8CFGGCE58/2<8E*;EG@:C78*;8*/8EECEC7*>/>C9955*9C*7:6C*3+*C+2<*<>C6*:DGGEDDD))+:8*9:5>(0.7)))/1)
@M03506:14:000000000-AKVR1:1:1101:2584:10549 1:N:0:36
CGAACTCCTACGGGAGGCAGCAGTAGGGAATATTGCACAATGGAGGAAACTCTGATGCAGCGACGCCGCGTGAGTGACGAAGGCCTTCGGGTTGTAAGGCTCTGTTCTCAGGGAAAAAGAAAGTGATTGTACCTGAGAAGAAAGGACCGGCTAACTTCGTGCCAGCAGCCGCGGTAAGACGAGGGGTCCAAGCGTTGTTCGGAATTATTGGGCGTAAAGCGGGTGTAGGTGGCGCTGTAAGTCAGGAGTGAATGCCCCGAGATTAACGTGGGAAGTGCTTTTGATACTGCAGAGCTTGAGG
+
CCCCCGGGGGGGGGGGGEGGCFGFGFFGGGGGGGGGGFDGGGG<FGGGF,;,CFFGGGGGGGCCGGGGGGFFGGCFFFGEBCEGGGFGGGGGGGGGGFGFGGGGGGG<FCGCFF8EFFDFGGGCFG9FDEA585FFAFFGGGGGGGF+@BEGG<@,DFCFCGFG?CFDFG*@FCF:FCFGGGGGEGE@FC9FGC84=CFGD5CBCFF<EGFDDEECEFGFC=EGEEFGFGFD**;8=EGCFC:9FCFGCFGCCCC**.9CE/*<9:9*:CE>4*>C6F****1C7=29AC??455*/<:6)
@M03506:14:000000000-AKVR1:1:1101:14121:10551 1:N:0:36
CGAACTCCTACGGGAGGCAGCAGTGGGGAATATTGGACAATGGGCGCAAGCCTGATCCAGCCATGCCGCGTGTGTGATGAAGGCCTTAGGGTTGTAAAGCACTTTCACCGGAGAAGATAATGACGGTATCCGGAGAAGAAGCCCCGGCTAACTTCGTGCCAGCAGCCGCGGTAATACGAAGGGGGCTAGCGTTGTTCGGAATTACTGGGCGTAAAGCGCACGTAGGCGGATCGATCAGTCAGGGGTGAAATCCCAGAGCTCAACTCTGGAACTGCCTTTGATACTGTCGATCTAGAGTATG
+
CCCCCGGGGGGGGGGGGGGGGGGGGGGGGGFFGGGGGGGGGGGGGGGGGGGGGGGGGGGGGGGGGGGGGGGGGGGGGGGGGGGGGGGGGGGGGGGGGGGGGGGGGGGGGGGGGGGGGGGGGGGGGGGGGGGGGEGGGGGGGGGGGGGGGGGGGGGGGGGGGGGGGGGGGGGGGGGGGGGGGGGGGDEFGGGEGGG7FG>GGGGGGCFGFGGGGG>EFEGGGGGGGGGGGGGGGCDCEGGFFGGCGGEGFCFCFG77CFGCGC>EGGGC6:?F4>*664DGGFFGGF7B6F:75/*1/9=F4
@M03506:14:000000000-AKVR1:1:1101:21601:10564 1:N:0:36
CGAACTCCTACGGGAGGCAGCAGTTTCGAATCATTCACAATGGGCGAAAGCCTGATGGTGCGACGCCGCGTGAGGGATGAAGGCCTTCGGGTTGGAAACCTCTGTCACCGGGGAAGAAACGCTTCAAGTTAATAGTTTGAAGCCTGACTTAACCCGGAGAGGAAGCAGTGGCTAACTCTGTGCCAGCAGCCGCGGTAATACAGAGACTGCAAGCGTTATTCGGATTCACTGGGCGTAAAGGGTGCGCAGGCGGCCGTGTGTGTTGGGCGTGAAAGCCCGGGGCGTAACCCCGGAATTGCAC
+
CCCCCGGGGGGGGGGGGGGGGGGGGGGGGGGGGGGGGGGGGGFGGGGGGGGGGGGFGGGGGGGGGGGGGGGGGGGGGGGGGGGGGGGGGGGFFGGGGGGGGGGGGGGGGGGGGGGGGGGGGDGGGGGGGFGGGGGGGGGGGGGGGGFGCGGGGGGGGGGGGGGB>FFG9EFCFGGFFCGGGGGGGFFGGGGGGGGGDGFGGFFC<8CCFEGEGGG*;C=EGGGEG>EGGFG@EFG=CGF7CCCC5>5CED5E:EGG8<09CGGF54*/*125<DFF*831)73*259D255>DB<F?FF*9
@M03506:14:000000000-AKVR1:1:1101:5564:10605 1:N:0:36
CGAACTCCTACGGGAGGCAGCAGCAGGGAATCTTGCGCAATGGGCGAAAGCCTGACGCAGCCATGCCGCGTGAATGATGAAGGTCTTAGGATTGTAAAATTCTTTCACCGGGGAAGATAATGACGGTACCCGGAGAAGAAGCCCCGGCTAACTTCGTGCCAGCAGCCGCGGTAATACGAAGGGGGCTAGCGTTGCTCGGAATTACTGGGCGTAAAGGGCGCGTAGGTGGATAGTTTAGTCAGAGGTGAACGCCCAGGGCTCAACCTTGGAACTGCCTTTGATACTGGCTATCTTTAGTTCG
+
CCCCCGGGGGGGGGGGGGGGGGGGGGGGGGGGGGGGGGGGGGGGGGGGGGGGFGGGGGEGGGGGGGGGGGGGECFGGGGGGGGFGGGGGGFFGGGGGGGGGGGGGGGGGGGGGGGEFGGGGGGGEGGGGGGGGGEGC8FFGGEFFEDCFFFGGGFGGGGF9FGGGGGGG:CFGGGGGGCGC7FCFEFFGGG:FFD9CEDGGGGFGGGFG5C8CEGGGEGGGG:C:E:EF89+CGG?FFGEGGGGGGGFC+7:5*:5CBGGG6C6A6FGGGGFFGG?CF*??FFGGF4>BC6(96*7@FF4)
@M03506:14:000000000-AKVR1:1:1101:16909:10607 1:N:0:36
CGAACTCCTACGGGAGGCAGCAGTGGGGAATATTGGACAATGGGCGAAAGCCTGATCCAGCAATGCCGCGTGAGTGATGAAGGCCTTAGGGTTGTAAAGCTCTTTTGCCAGGGATGATAATGACAGTACCTGGAGAATAAGCTCCGGCTAACTCCGTGCCAGCAGCCGCGGTAATACGGAGGGAGCTAGCGTTGTTCGGAATTACTGGGCGTAAAGCGCGCGTAGGCGGCTTGGTAAGTTAGAGGTGAAAGCCCGGGGCTCAACCCCGGAACTGCCTTTAAGACTGCATCGCTTGAATCCG
+
CCCCCGGGGGGGGGGGGGGGGGGGGGGGGGGGGGGGGGGGGGGGGGGGGGGGGGGGGGGGGGGGGGGGGGGGGGGGGGGGGGGGGGGGGGGGGGGGGGGGGGGGGGGGGGGGGGGGGGGGGGGGGGGGGGGGGGGGGGGGGGGGGGGGGGGGGGGGGGGGGGGGGGGGGGGEGGGGGGEGGGGGGGGGGGGGGGGGGGGBEFGGGGGGGGGGGGGGGDGGGGGGGGGGGGGGGGFGFGGGGGGGFFGGGGGGGFGG=>DDDGGGGGGGGDG>FGGGGFG=CF4<FFGFFF3<>FFFF?BF:
@M03506:14:000000000-AKVR1:1:1101:13522:10627 1:N:0:36
CGAACTCCTACGGGAGGCAGCAGTGGGGAATCTTGCGCAATGGGCGAAAGCCTGACGCAGCCATGCCGCGTGAATGATGAAGGTCTTAGGATTGTAAAATTCTTTCACCGGGGACGATAATGACGGTACCCGGAGAAGAAGCTCCGGCTAACTTCGTGCCAGCAGCCGCGGTAATGCGAAGGGGGCTAGCGTTGCTCGGAATTACTGGGCGTAAAGGGAGCGTAGGCGGATCGTTAAGTTAGAGGTGAAAGGCCAGGGCTCAACCCTGGAATTGCCTTTGATACTGGCGATCTTGAGAATG
+
CCCCCFGGGGGFGGGGGGGGGGGGGDFEGGGGGGGGGGGGGGGGGGGGGGGGGFGGGGGGGGGGFEGEGGGG:DFGGGGCGGGFFGGGGGCDGGGGGGGGGGGGFGGGGGGDEFGGGGEGGFEGGGGGEFFGGEEEGGGFG@DGGCGGDGGGGGCFGGGGGGGGGFGG>FGGGDGGGGCFGGEGGGGGGGGEDECCCEGGC>FF?CFGGGGCEEEGGGCEECCEEGFGGE5:CFGCEFDCCG:9=FGCCGG*CEC5@@3D7EFGCGGFE7CF:FG7C6:CC4*3AFGFFDDFF=89:)940
@M03506:14:000000000-AKVR1:1:1101:17330:10647 1:N:0:36
CGAACTCCTACGGGAGGCAGCAGTAGGGAATATTGCGCAATGGGCGAAAGCCTGACGCAGCGACGCCGCGTGGGTGATGAAGGCCTTCGGGTCGTAAAGCCCTGTCGAGGGGGACGAATCGGTTGCGACCTAACACGTCGTGATCCTGACGGTACCCCTAAAGGAAGCACCGGCTAACTCCGTGCCAGCAGCCGCGGTAATACGGAGGGTGCTAGCGTTGTTCGGAATCACTGGGCGTAAAGCGCGTGTAGGCGGCCCACTAAGTCTGATGTGAAAGCCCGGGGCTCACCCCCGGACGTGC
+
CCCCCGGGGGGGGGGGGGGGGFFGGFGGGGGGGFFGGGGGGGGGGGGDC7FFFGGGGGGGGGGGGGGGGGFGGGFGGGGGFFGGGGGGGGGGGGGGGGGAFGGGEGGGGGGGGGGGGGGGGGGGGGGGGGGGGGGGGGGGGGGGGGGGGGGGGGGGGGGGDFGGGGGGGGGGCGEGGGGCFGGGGGDFGGGGGCEGGGGGGGGGGCGGGGGGGGGGGGGGG5FGDGCFGF8+<C5CC8CEFFCEGCEGGGFGFGGDGDGGFF4E:7:D9FFFGF:CGFGGGEFCE39*-CF9DBFF3<7>5
@M03506:14:000000000-AKVR1:1:1101:17975:10668 1:N:0:36
CGAACTCCTACGGGAGGCAGCAGTCGAGAATTTTTCTCAATGGGCGCAAGCCTGAAGGAGCGACGCCGCGTGGGGGATGAAGGGTTTCGATCCGTAAACCCCTGTCATTTGTGAACAATGGTGATGATTTAAAAGATGATCACTTGATAGTAATGAAAGAGGAAGGGACGGCTAACTCTGTGCCAGCAGCCGCGGTAATACAGAGGTCCCGAGCGTTGTTCGGATTCACTGGGCGTAAAGGGTGCGTAGGTGGCCTAAAAAGTTTGATGTGAAAGCTCAGGGCTTAACCCTGATATGGCAT
+
CCCCCGGGGGGGGGGGGGGGGGGGGGGFGGGGGGGGGGGGGGGGGGGGGGGGGGGGGFFFGGGGGGGGGGC>FGGEGGDGGGGGAFGGGGGGGGFGGGGGGGGGFGGGGGGGGGGGGGGGGGGGGGGGGFEGFFFGGGGGGGGFFFDFGGGFGGFG<,@FFGGFGG7DFCFFGGGG?FFDFFFGGDEGGEFFCCEFGGGGFDE9?FGGG78EDGGEGE58<;EED>CFCFGGCGEEGGFGGDFE*>E>EC7<5*:6C)9FF5C+2:::C0<47CFFGFGGG>36=FCF5>.35**9*=))1
@M03506:14:000000000-AKVR1:1:1101:25310:10673 1:N:0:36
CGAACTCCTACGGGAGGCAGCAGTGGGGAATTTTGGACAATGGGCGCAAGCCTGATCCAGCCATTCCGCGTGCAGGATGAAGGCCCTCGGGTTGTAAACTGCTTTTGTACGGAACGAAACGCGCTGAGTTAATACCTCGGCGTAATGTCGGTACCGTAAGAATAAGCACCGGCTAACTACGTGCCAGCAGCCGCGGTAATACGTAGGGTGCAAGCGTTAATCGGAATTACTGGGCGTAAAGCGTGCGCAGGCGGTGATGTAAGACGGACGTGAAATCCTCGGGCTCAACCTGGGAACTGCA
+
CCCCCEGGGGGGGGGGGGGGGDGEFGGGGGGGGGGGGGGGGGEFD:FGGEGGGCG<6EFGGGGGGGFEFGFGGGGDCECE9C<FFCGFGGGG7FFGGFA<FGGCGFEGFAFGEGGGEFEGCGCG@FEGC<FFFG<C<?FGGCFGD@,E9FGEGFFCF:FGFFGGGGGGGGGGGGGGGF9CEFFGG9FFGGGFGGGD:8BFGGGFFG7CCGEFFFGE*;5CEGGGGGDG7AFFFDCEEDCE::C/CEEDGECEC=EGC=>FF7*0CDC35D=)7DC?>F*0*.):*0060C6(555;366=1
@M03506:14:000000000-AKVR1:1:1101:7213:10678 1:N:0:36
CGAACTCCTACGGGAGGCAGCAGTGGGGAATTGTTCGCAATGGGCGCAAGCCTGACGACGCAACGCCGCGTGGAGGATGAAGACCTTCGGGTCGTAAACTCCTTTCGATCGAGACGAATGGCCTCCGGGTGAACAACTCGGAGGAATGACGGTACCGAGAGAAGAAGCCCCGGCTAACTCCGTGCCAGCAGCCGCGGTAATACGGGGGGGGCAAGCGTTGTTCGGAATTACTGGGCGTAAAGGGCTCGTAGGTGGCCAACTAAGTCAGACGTGAAATCCCTCGGCTTAACCGGGGAACTGC
+
CCCCCGGGGGGGGGGGGGGGGGGGGGGGGGGGGGGGGGGGGGGGGGGGGGGGGGGGGGGGGGGGGGGGGGGGGGGGGGGGGGGGGGGGGGGGGGGGGGGGGGGGGGGGGGGGGGGGGGGGGGGGGGGGGGGGGGGGGGGGFGGGGGGGGGGGGGGGGGG>FGGGGGGGGGGGGGGGGGGGGGFGDGGGGGGGGGGGGGGGGGGGGGGGGGGGGFGGG?EGGGGGGGGGGGGGGGGGGGG=FGCEG6FDE=EGGGGGFFCCGGCEFFFGGGGFGFFFF?FGG>DEG@G:AG49>BD3@@FF*
@M03506:14:000000000-AKVR1:1:1101:19110:10704 1:N:0:36
CGAACTCCTACGGGAGGCAGCAGTGGGGAATCTTGCGCAATGGGCGAAAGCCTGACGCAGCCATGCCGCGTGAATGATGAAGGTCTTAGGATTGTAAAATTCTTTCACCGGGGACGATAATGACGGTACCCGGAGAAGAAGCCCCGGCTAACTTCGTGCCAGCAGCCGCGGTAATACGAAGGGGGCTAGCGTTGCCCGGAATTACTGGGCGTAAAGGGAGCGTAGGCGGATAGTTTAGTCAGAGGTGAAAGCCCAGGGCTCAACCTTGGAATTGCCTTTGATACTGGCTATCCTGAGTACG
+
CCCCCGGGGCFGGGGGGGGGGGGGGGGGGGGGGGGGGGGGGGGGGGGGGGGGGGGGGGGGGGGGGGGGGGGGGGGGGGGGGGGGGGGGGFGGGGGGGGGGGGGGGGGGGGGGGGGGGGGGFFGGGGGGGGGGGEDGGGGGGGGGGGGGGGGGGGCEGGGGGGGGGGGGGEGFGCGGCFCG@FGGGGGCCDCEGGGGGGGGEGGGGGGG>FGGDGF7EEGDGGGGGGGGGG5CFGCGFGGGFG??CFG=F7A*9=F4FBD*AEGGFGGGG4<B*9>F>BGD*9@CC49>(764)99*0=497
@M03506:14:000000000-AKVR1:1:1101:12851:10715 1:N:0:36
CGAACTCCTACGGGAGGCAGCAGTGGGGAATATTGCACAATGGGCGCAAGCCTGATGCAGCCATGCCGCGTGTATGAAGAAGGCCTTCGGGTTGTAAAGTACTTTCAGCGAGGAGGAAGGCATTAAGGTTAATAACCTTGGTGATTGACGTTACTCGCAGAAGAAGCTCCGGCTAACTCCGTGCCAGCAGCCGCGGTAATACGGAGGGTGCAAGCGTTAATCGGAATTACTGGGCGTAAAGCGCACGCAGGCGGTTTGTTATGTCAGATGTGAAATCCCCGAGCTTAACTTGGGAACTGCA
+
CCCCCGGGGGGGGGGGGGGGGGGGGGGGGGGGGGGGGGGGGGGGGGGGGGGGGGGGGGGGGGGGGGGGGGGGGGGGGGFGGGGGGGGGGGGGGGGGGGGGGGGGGGGGGGGGGGGGGGGGGGGGGGGGGGGGGGGGGGGGGGGGGGGGGGGGGGGGGGGGGGGGGGGCFGGGGGGGGGGGGGGGGGGGGGGGDGGGCGGGGGGGGEGEEGGGGGGGGGGFFGGGEGGGGGGGF=;EG=DFGFGGGGCC8CEGGGGGEEGGGGDGGFC>CDE=777EG:FGG>7:EFGFBGFFFF@FFFF?1
@M03506:14:000000000-AKVR1:1:1101:17462:10716 1:N:0:36
CGAACTCCTACGGGAGGCAGCAGTAGGGAATTTTCCACAATGGGCGAAAGCCTGATGGAGCAACGCCGCGTGCAGGATGAAGGCCCTAGGGTCGTAAACTGCTTTTATATGTGACGATTATGACGGTAGCATATGAATAAGGATCGGCTAACTCCGTGCCAGCAGCCGCGGTCATACGGAGGATCCAAGCGTTATCCGGAATTACTGGGCGTAAAGAGTTGCGTAGGTGGCATTGTAAGTCAGTAGTGAAAGCGTGTGGCTCAACCACATATCCATTACTGAAACTACAAAGCTAGAGGAC
+
CCCCCGGGGGGGGGGGGGGGGGGGGGGGGGGGGGGGGGGGGGGGGGGGGGGGGGGGGGGGGGGGGGGGGGGGGGGGGGGGGGGGGGGGGGGGGGGGGGGGGGGGGGGGGGGGGGGGGGGGGGGGGGGGGGGGGGGGGGGGGGGGGGGGGGFGGFGGGFGGGGGGGGGGGGGFGGGGGGGGGGGGGFFGGGGGGGGGGGGGDGGGGGGGGFEGGGGFCCCEFFGGCEEGGGGGGGFGGGG:CE?FEFFGGGGFGGG527DGGGGGGGGGDFGFGGGGG=C778BFGFGF0*/,84=?4*5))
@M03506:14:000000000-AKVR1:1:1101:24418:10725 1:N:0:36
CGAACTCCTACGGGAGGCAGCAGTGGGGAATTGTTCACAATGGGCGCAAGCCTGATGACGCAACGCCGCGTGGAGGATGAAGGTCTTCGGATTGTAAACTCCTGCTGCTCGGGAAGAACGGCTCCAACCTAATACGTTGGAGTTTGACGGTACCGGGTGAGGAAGCCCCGGCTAACTCTGTGCCAGCAGCCGCGGTAATACAGAGGGGGCAAGCGTTGTTCGGAATTACTGGGCGTAAAGGGCGCGTAGGCGGCCCGTTAAGTCGAACGTGAAATCCCAAGGCTCAACCTGGGAACTGCGG
+
CCCCCGGGGGGGGGGGGGGGGGGGGGGGGGGGGGGGGGGGGGGGGGGGGGGGGGGGFGGGGGGGGGGGGGGGGGGGGGGGGGGGGGGGGGGGGGFGGGGADGGGGGGGGGGGGGGGGGGGGGGGGGGGGGGFGGGGGGFGFGFGFGFGDGGGGFGGGGGGGGGGGGEGGGGGDEGGGFGGGGGFGGGFGGFGGEGCEGGFGFCCGGGGGGDGGFGGCCECFEGGEGGFGGGGGGD?G=5EFCC=C=/9CEGGGEEDEB*95EFGGGGDE<=5<**<<@***07<>6F:7CF::@FF?@45)
@M03506:14:000000000-AKVR1:1:1101:21829:10725 1:N:0:36
CGAACTCCTACGGGAGGCAGCAGTCGGGAATTTTGGGCAATGGGCGAAAGCCTGACCCAGCAACGCCGCGTGAAGGATGAAATCCCTCGGGATGTAAACTTCGCAAGAATAGGAAGAATTAGTAGGGGCTAATACCCTCTATGATGACGGTACTATTTGTAAGCTCCGGCTAACTCCGTGCCAGCAGCCGCGGTAATACGGGGGGAGCAAGCGTTGTTCGGATTTCCTGGGCGTACAGGGCGCGTAGGCGGTCAGCACAAGTCAGGTGTGAAATCCCCGGGCTTCACTCGGAAAGGTCAAC
+
CCCCCGFGGGGGGGGGGGGGGGGCFFGGEGGGGGGGGGGGGGGGGGGGGFGGGGGGGGGGGGGGCGGGGDFGDFFCCFFGGGGGGGGDFGFGCGGGGGGGGGGGGGGGGGGGGFFGFGGCCGGGGGGGGGGGGGFFFFGGCFGGFG9FEGGFGGGGGCAFGGGCFGEGGDFGGGFGGGFDFFGGGGFGGCEGDG8FF?+BC8EEGGGGGFGGG*;:/;7A5?EEF+:+@+*887C*/<7/A:C52:*96/=CG5C49)9FF9C::*<7<>+=F7*+0)753.5C6=C*4*7(.))5*9?47
@M03506:14:000000000-AKVR1:1:1101:11324:10746 1:N:0:36
CGAACTCCTACGGGAGGCAGCAGTCGAGAATCTTCGGCAATGGGCGCAAGCCTGACCGAGCGACGCCGCGTGTGCGATGAAGGCCTTCGGGTTGTAAAGCTCTTTCAGCCGGGACGAAACGGTCACGGCTAGTATCCGTGACAACTGACGGTACCGGAAGAAGAAGCACCGGCTAACTACGTGCCAGCAGCCGCGGTAATACGTAGGGTGCGAGCGTTAATCGGAATTACTGGGCGTAAAGCGTGCGCAGGCGGTTTTGTAAGTCAGATGTGAAATCCCCGGGCTTAACCTGGGAACGGCG
+
CCCCCGGGGGGGGGDGGGGGGGGGGGGGGGGGGGGGGEGGGGGGGGGGGGGGGGGGGGGGGGGGGGGEGEGGGGGGGGGGGGGGGGGGGGGGGGGGGGAFFGGGGGFFGGGGGGGGGGGGGGGGGCCGEDGGGGCGGGC7FGGGFFFGGGGGGGGGCCFGF7?F@CFGGGEGGCGGGFFG@FCF7B<CEGC8CGGE8EEFFFFFFFDEGCEGC>EECGGF@7CGCEGG7F+2<:CE5CD8FCECGEDDC57CDG75:>F9C+7+007>+:FFGC7+*)9*9..*:70=A*98)0)9>))05
@M03506:14:000000000-AKVR1:1:1101:16260:10758 1:N:0:36
CGAACTCCTACGGGAGGCAGCAGTGGGGAATATTGCACAATGGGCGCAAGCCTGATGCAGCGACGCCGCGTGAGGGATGACGGCCTTCGGGTCGTAAACCTCTTTCAGTAGGGAAGAAGCGAAAGTGACGGTACCTGCAGAAGAAGCGCCGGCTAACTACGTGCCAGCAGCCGCGGTAATACGTAGGGCGCAAGCGTTATCCGGAATTATTGGGCGTAAAGAGCTCGTAGGCGGTTTGTCGCGTCTGCCGTGAAAGTCCGGGGCTCAACTCCGGATCTGCGGTGGGTACGGGCCGACTAGG
+
CCCCCGGGGGGGGGGGGGGGGGGGGGGGEGFFGGGGGGGGGGGGGGGGGGGGGGGGGGGGGFGGGGGGGGGGGGGGGGGGGGGGGGGGGGGGGGGGGGGGGGGGGGGGGGGGEFGGGGGGGGGGGGDGGGGGGGGGGGGGGGGGGGGGGGGGGGGGGGGGGE>FGGGGGGGGGGGGGGGGGGGGGGGGGGGGGGGGEEGGGGGGDGGF+<CFGGGGGGG=ECGF@CCGGGGGGG8?EGGAG7*/>=FGGGGD5C77+*:DEGGD/9+>?:EFCD>CC?G>CD)*/79=?DB6))007);?:
@M03506:14:000000000-AKVR1:1:1101:21024:10763 1:N:0:36
CGAACCCTACGGGAGGCAGCAGTGGGGAATTTTGGACAATGGGCGCAAGCCTGATCCAGCCATGCCGCGTGCAGGATGAAGGCCTTCGGGTTGTAAACTGCTTTTGTACGGAACGAAAAGGCTTTCTCTAATAAAGGGGGCTCATGACGGTACCGTAAGAATAAGCACCGGCTAACTACGTGCCAGCAGCCGCGGTAATACGTAGGGTGCAAGCGTTAATCGGAATTACTGGGCGTAAAGTGTGCGCAGGCGGTGATGTAAGACAGGTGTGAAATCCCCGGGCTCAACCTGGGAACTGCAT
+
CCCCCGGGGGGGGGGDGGGGGGGGGGGGGGGGGGGGGGGGGGGGGGGGGGGGGGGGGGGGGGGDGGGGEGCGGGGCFGGGGGGGDEGGGG,FEGGFGFGGGGFGGGGGGGGGGGGGGGGFGCGFDFBFGGGGGGFGGDEGGGGGDGGGGGGGGGEGFGGGGGGGCCFGGDGGGDGGGGGG>21<FG@FFGGGEGGGDGGGFFCCFGGFGGFGGGG:E58<CGGCEC6<FECFCCE8C5C9<CGGDEE38CCGG*:DCB>F9?FGCF*2+:CBFFFFFFFD:7>7766?<FF15:FFF???/
@M03506:14:000000000-AKVR1:1:1101:28129:10789 1:N:0:36
CGAACTCCTACGGGATGCAGCAGTGGGGAATTTTGGACAATGGGCGCAAGCCTGATCCAGCCATGCCGCGTGGGTGAAGAAGGCCTTCGGGTTGTAAAGCCCTTTCGGCTGGGACGAAAAGGTCCGTATTAACACTACGGATCCATGACGGTACCAGCAGAAGAAGCACCGTCTAACTACGTGCCAGCAGCCGCGGTAATACGTAGGGTCCAGGCGTTAATCGGAATTACTGGGCGTAAAGCGTGAGCAGGCGGTTTGCTAAGACAGATGTGAAATTCCAGGGCTGAACATGTGAAACGCG
+
CCCCCGAFFFGFG>F+,CD,EC@CEE87CFGFF@F7<FE,C@,@F@@FG8DFFG<FFGGGCGGF<FACFCGFDGCE7F?EDF8EEDFGFFDGG:FFGFB9FCGFF<CCC<FC+:==>@FE=FFFB3B3A=CFCG8FC@FGDG><F,,==>+@>>A9<<C7F7:3@6DGG7*,@::AC9>F*62F7FC@E772<*1*3B*2BC*+,4*1<+3:8*1:8=5*22C**2*3AE+3+**1//9FFFE***1*<6:5)**1*7:*<+23+**7+2+1*:00*1>*0<)1*0>45*1(//****030
@M03506:14:000000000-AKVR1:1:1101:14000:10790 1:N:0:36
CGAACTCCTACGGGAGGCAGCAGTGGGGAATCTTGCGCTAATGCGGGAAACCGTGACGCAGCGACGCCGCGTGAGGGAAGAAGGCCTTCGGGTTGTAAACCTCTTTCAGGAGGGACGAAGCCACTCGGGTTAATAGCCCAGAGGGTGACGGTACCTCCAGAAGAAGCCCCGGCTAACTACGTGCCAGCAGCCGCGGTAATACGTAGGGGGCAAGCGTTGTCCGGATTTATTGGGCGTAAAGAGCGTGTAGGCGGCTGGATAGGTCCGTTGTGAAAACTCGAGGCTCAACCTCGAGACGTCG
+
CCCCCFGGGGGGGGDGGGGGGGGGGGGGEGGGGGGGGGGGGGGGGGGGGGGGGGGGGGEGGEGGGGGFGGGGGGGGGGGGGGGGGGGGGGDEGGGGGGGGGGGGGGGGGGGGGGDGGGGGGGFGFGGGGGGGGGGGGFGG>GGGGGG>FGDGGGDCFGGGGGGGGGGGGGGDE7FGF@GGGGGGGGGGGGCFEGGG>GGGGGGFFGEGGG5:EE;EGGDEGGGG>E>9CFFGGF;ECEGFCFGGGEGCE?FFGGGC*7F*+A9+<*>F+9C:7C>E5)*19:>**09@?7).5)5755)0)
@M03506:14:000000000-AKVR1:1:1101:8421:10800 1:N:0:36
CGAACTCCTACGGGAGGCAGCAGTGGGGAATATTGGACAATGGGCGAAAGCCTGATCCAGCAATGCCGCGTGAGTGATGAAGGCCTTAGGGTTGTAAAGCTCTTTTACCCGGGAAGATAATGACTGTACCGGGAGAATAAGCCCCGGCTAACTCCGTGCCAGCAGCCGCGGTAATACGGAGGGGGCTAGCGTTGTTCGGAATTACTGGGCGTAAAGCGCACGTAGGCGGCTTTGTAAGTTAGAGGTGAAAGCCCGGGGCTCAACTCCGGAATTGCCTTTAAGACTGCATCGCTAGAATTGT
+
CCCCCGGGGGGGGGGGGGGGGGGGGGGGGGGGGGGGGGGGGGGGGGGGGGGGGGGGGGGGGGGGGGGGGGGGEGFGGGGGGGGGGGGGGGGGGGGGGGGGGGGGGGGGGGGGGGGGGGGGGGGGGGGGGGGGGGGGGGGGGGGGGGGGGGGGGGGGGGGGGGGGGGGGGGGGGGGGGGGGGGGGGGGGGGGGDGGGGGGGGGGGGGGGGGGGDEFFGGGGDGFFFGFEEE5>CFFFGGGGGGDGGGGGGG9?>FGGGEG<FG4CCFFGGG=FGGFG:@FFFFFCFFD?<CBF:BD46=FF/
@M03506:14:000000000-AKVR1:1:1101:23012:10811 1:N:0:36
CGAACTCCTACGGGAGGCAGCAGTGGGGAATTGTTCACAATGGGCGCAAGCCTGATGACGCAACGCCGCGTGGAGGATGAAGGTCTTCGGATTGTAAACTCCTGTTGCCCGGGACGAATGTCTTCGACCTAACACGTCGGAGAGTGACGGTACCGGGAGAATAAGCCCCGGCTAACTCCGTGCCAGCAGCCGCGGTAATACGGAGGGGGCTAGCGTTGTTCGGAATTACTGGGCGTAAAGCGCACGTAGGCGGCTTTGTAAGTTAGAGGTGGAAGCCCGGAGCTCAACTCCGGAATTGCCT
+
CCCCCGGGGGGGGGGGGGGGGGGGGGGGGEGGGGGGGGGGGGGGGGGGGGGGGGGGGGGGGGGGGGGGGGGGGGGGGGGGGGGGGGGGGGGGGGGGGGGGGGGGGGGDGFGGGGGGGGGGGGGGGGGGGGGGGGGGGGGGEGEGCFGGGGGGGGGGGGEDGCFCFG:CFGGGGCFGGGFGFGGGGGGGGGGGGGGGGGGGGGGEEGEEEEGGG?EC>EGGCGGEE5CC?AFDFGEEEE3FGEEEEGGGCGGEDE55CFF>+<7:C7<CFFGF36D5CFGGDEF76?FFB776D))00697/
@M03506:14:000000000-AKVR1:1:1101:26409:10816 1:N:0:36
[truncated: 46,070,885 more chars]
