# Supplementary material for: Differential responses of the acidobacterial community in the topsoil and subsoil to fire disturbance in Pinus tabulaeformis stands
Source: PeerJ. 2019 Dec 11;7:e8047. doi: 10.7717/peerj.8047 (PMC6911345; doi:10.7717/peerj.8047)
Supplement: Supplemental Information 19 — M, moderate severity; C, represents a repetitive sample; 10, topsoil (0–10 cm). [file peerj-07-8047-s019.gz › peerj-07-8047-s019]

@M03506:14:000000000-AKVR1:1:1101:8774:1054 2:N:0:36
NTCTCTGGCNNNNNNNNNNNNNNNNNNNNNNNNNNNNNNNNNNNNNNNNNNCNTCAGCNNNNNNNNNNGNNCNNNNNNNNNNNNNCNNNNNNNGTGTTCCNNNNNNNATCTAAGNNNNNNNNNNNNNNNNNNNNNNNNNNNNNNNNNNNTNNCNGNNNNNNNNNANNNCNNNNNNNNATGGNCNNNNNNNNTTGANCNNNGAGGTNNNNNNNNNNNNNNCCNNAGCNNNNNNNNNNNNNNNNNNNNNCNATCAANNNNNNNAACNNCCNNNNNNNCCCTATNNNNNNNNCGGCTGGNNNNN
+
#8AA<F<@@##########################################:#,:CCF##########:##:#############:#######::BB<AA#######::BF=,9###################################3##6#+#########+###4########34*3#1########*64*#4###42/;4##############*2##*22#####################0#*2.80#######))*##10#######1*(0/)########0(()(47#####
@M03506:14:000000000-AKVR1:1:1101:20799:1114 2:N:0:36
NTCTCTGGANTACNGGGGTTTCTAATCCTGTNNNCTNCCCACGCNNNNNNNCCTCAGCGNNNNNNCATGTCCNNNNNNNCGCCTTCNNNNNNNGTGTTCTNNNNNNNATCTACGAANTTCANCTCTACACTCGGNATTCCACNNNNNNNCCCATGATTCANGCGATGCAGTCTTAAAGGCAATTNCNNANNTAAGCTCCGGGCTGTCACCTCNAACTTACAAAGCCGCATACGNNCGCTTNACNNCAAGTAATTCCGANNNACGCTAGCCCNNNCCGTATGANNNNNNNGTCTGGCACGGG
+
#88BCFGGF#:CD#=CFGDBFGGGGGFGFGG###::#:CFFFGG#######::CFGFGG######::CFGGG#######::CDCG@#######::BBFGG#######9:BFGGGGF#4:+4#9AD7CEFGGGGF#8?F:FEF#######+86>6DBFGGF#6@D=D+:9C7,,33,9,<88;C;#6##5##66:8DC7,=5?CE*=,=1**2#***2CFCFCF65555*2:=8##/(1)/#/*##2*0*/369?G>6(###).1985)+8<###22*3.:()#######)(-)(,0741(-
@M03506:14:000000000-AKVR1:1:1101:21525:1116 2:N:0:36
NTCTCTGGANTACNGGGGTTTCTAATCCTGTNNNCTNCCCACGCNNNNNNNCATGAGCGNNNNNNCAGGCCCNNNNNNNTGCCTTCNNNNNNNGTGTTCCNNNNNNNATCTACGCANTTCANTGCTACACGCGGNATTCCATNNNNNNNTGCCGCACTCCNGCGATGCAGTCACACATGCAGTTNCNNGNNTAAGCCCGGGGATTTCCCACCNGGTCTACATCACCGCCTGCCNNCGCCTNACNNCCAGTAATTCCGGNNNACGCCTGCACNNNACGTCACACNNNNNNTGTCGGCCTGCG
+
#8BCCGGGF#-:D#=CCECFGGGGGGGGGGG###9,#:::@DEG#######::CFGGFE######:::DDCF#######::CCCEE#######::=F7C@#######:+9DFGF7+#:4AC#99C4?E,=:++@#3AAFFGE#######++6@D>6C8C6#++4+*3:EGG@7EF,;,,<9D,,#6##4##66*=C?5*5*:*:FCC+=>7D#*/**2++11;+7C37:*):*##1-*)/#*1##21):@+*9*:>C(###)./*/;.8)2###/1/4)*(.(######)((0-15>)(((
@M03506:14:000000000-AKVR1:1:1101:15411:1154 2:N:0:36
NTCTCTGGACTACTGGGGTTTCTAATCCTGTTTGCTCCCCACGCNNNNNNGCCTCAGTGTCGGTTAAAGGACCCTTNCGGATCCACTGCCCANCAGACCGCCTTCGCCACCGGTGTTCTTCCGGATCTCTACGCATTCCACCGCNACACCCGGAATTCCACCTGCCTCTACAGTGCTCAAGCACGAGAGTATCGACGGTCGACCCGGGGTTGAGCCCCGGGCCTCCACCGTTTACTACTCGCTCCCCCTACGTGCCCCTTACGCCCCGTGCTCCCGGACCACCTTCGCCCCCCCCGTCCTA
+
#8ACCGGGGGGGGGGGGGGGGGGGGGGGGGGGGGGEFGGGGGCG######::C@FFFGFFGGGFGGFGCGGFGGGG#:,DC@FGGGGGGGGF#:?FFGGGGG@CEFGGDFGGGGCGGGGGGGGGGGGGGGGGGGGGGCGGGGEG#3@6>FEGE8>E,DFGGGGDGGGG?FGG?EFFGGGF>FCGE>***2;52:*1***4/?8C8***/2)136@9C9:5)9):*947CG>*2.974DF8***17*;)**;5))79C(/*795CC8*7;)*8*2;8*()*-,(,.((.(71()-4C55(-)
@M03506:14:000000000-AKVR1:1:1101:12177:1158 2:N:0:36
NTCTCTGGACTACTGGGGTATCTAATCCTGTTTGCTCCCCACGCNNNNNNACCTCAGCGTCAATATGTGTCCAGTAAGTCGCCTTCGCCACCGGTGTTCTTCCGAATATCTACGAATTTCACCTCTACACTCGGAATTCCACTTACCTCTCCACAATTCTAGCGATGCAGTCTTAAAGGCAATTCCGGAGTTGAGCCCCGGGCTTTCACCTCTAACTTACAAAGCCGCCTACGTCCGCTTTACGCCCAGTAATTCCGAACAACCCTCGCCCCCTCCGTATTACCGCGGCTGCTGGCCCGGG
+
#8ACCGGGGGGGGGGGGGGGGGGGGGGGGGGGGGGGGGGGGGGG######::FFGGGGGGGGGGGGGGGGGGGGGGGGGGGGGGGGGGGGGGGGGGGGGGGGGGGGDGGGGGGGGGGGGFGGG<FGFGGGFFGGGGGGGCEGGGGGDFFGGGGGGGGGGGDCFGGGD6DFGGGGGFGGGGGCGDEFGGGGEFFG8<D7EECDECGGGGGC7C?C9DGGA,:D6:668;EGDCCF)/3D>E/A:DDE*:C8++++:7*1*17.5*1**0?)785)***()0,6<<103>()(,))53)7266
@M03506:14:000000000-AKVR1:1:1101:11761:1172 2:N:0:36
NTCTCTGGACTACCGGGGTTTCTAATCCCGTTCGCTCCCCTGGCNNNCNNGTCTCAGCGTCAGGACACCCCCAGCGAGCTGTTTTCACCGTCGGCGTTCCAAACGATATCTACGCATTTCACCGCTCCACCGTTTGTTCCGCTCGCCCCTGGGTGCCTCAAGATCGCCAGTATGCCCGGCAGTTCCACGGTTGAGCCGTGGGATTTCACGCGGACACTTAACGACCCGCCTCACCGCCCTTTAAGCCCCGGGATTCCCCCTCACGCTCGTCTCCTCTGTTCTAACGCTGCTGCCGGCTCGC
+
#8@CCFGGGGFFGGGGGEGGGGGGGGGGGGGGDGGEGGGGGGGG###:##::DCDGGGGGEGEFFFGGGGGEG>FGGGGGGGGCFFGGFGFGCDCGGGGGGGA7FGGGF?FFEFGEBFFGFGGGD+@FDGGGCF8FD@FFGGEGEG+B>*>*@F:5D<BDEFGGFCGGEEG<7;FFEEGGGGG999+=EE*:B<CFEE?*8:*+*+<?C4*)2):CFDF<CC5=77>@5)7**)0/())2*<:*2+A)*1*)))***)*2))097:=:8./)7>+;<3@+)))).3()(0))/(-)7)-((
@M03506:14:000000000-AKVR1:1:1101:19062:1200 2:N:0:36
NTATCTGGACTACCGGGGCTTCTACTCCTGTTTGCTCTACACTCTTTCGCTCCTCAGCGTCAGTTCCGGCCCAGCACACCGCCTTCGCCACTGGTGTTCCTCCCGACATCTAAGCATTTCACCGCTACACCGGGAATTCCGTGCTCCCCTACCGGCCTCTACCCTCAGCACTATCAGCTGGCCCCTCTAGGTCGGGCCTGGTTGACTCACACCCTACTTACTGGGCTGCCTGTGCTCTCTTTACACCCATTCACTCCGGACCATGCCCCCCCCCTACGTCCTACGCGCGCGGCCGGCACGT
+
#8-8@C,-CEGC<CF@:@+@<<E<,C;<FEFAFEGF,,,6,,,6,CC,CFFG@CF,,C@6,8,CFCG,86+@,,,:,6E,++@C,F<,?,=E,,E8<FFGGA,46+488F9,C,,,C,CECFD@EC+FF:E+6+6+,79,8@=+@EF+C>D8?7@+@+7,6,,5,*,,,,,3,@E7;2,,,4,***4,5,,?,***4***/2+*+21+A*0*28**;C=+02++*2))2<?+2)*267*+++*2*+*0:8C****20()*)0.*2<+)/8>);3CC*():(-))((()()((03()))(((
@M03506:14:000000000-AKVR1:1:1101:9638:1206 2:N:0:36
NTCTCTGGACTACTGGGGTTTCTAATCCTGTTTGCTCCCCACGCTTTCGCACCTCAGCGTCAATATGTTTCCAGTAAGTCGCCTTCGCCACTGGTGTTCTTCCGAATATCTACGAATTTCACCTCTACCCTCGGAATTACACTCACCTCTCTCGAACTCAACACCAGCAGTCTCGCAGCCCACTCCGACGTTGAGCCCCGGGTTTTCACCCCCACCTTGCCAATCCGCCTACGCAACCCTTACGCCCCCTCCTTCCGCACAACGCCCGCCCCCCCCCTCTCCCCGCCGCCTCTGCACCGGC
+
#88A6C<F-;EFFCEFGG@FEDFGFGFCF<@CFE6,,CDGGGCCFBF9C7FEF,C<FEE:6:CEFDDE,C@<@FF9EEFGDGG7B<@BF7F,CAG<,??B,,EB7CC<C955F<F<,=B,AFC=F9<E,4,+4=>+4,,CA,,,,@>,,,@4@+@,DFAE,,3@E?,@D?;>E,6+6++=+3+6:8:++45@5*3D:EE*=*14:?9BF7/)7:*=F86CG7*3;>).=*):>5))(*)35+****20*//)08:**(/:).5)/**)25/5))*:*,.0(((--,(0()-(0))0)0((-
@M03506:14:000000000-AKVR1:1:1101:14794:1210 2:N:0:36
NTCTCTGGACTACCGGGGTTTCTAATCCCGTTCGCTCCCCTAGCTTTCGCGCTTCAGCGTCAGTGTCGGCCCAGCAACCCGCCTTCGCCGCAGGTGTTCCTCTCGATATCTACGCATTTCACCGCTACACCGAGAATTCCAGTTGCCCCTTCCGCACTCTAGCCAAACAGTATCACTTGACCGTTCCGAGTTAATCCCGGAGATTTCACAAGTGACTTGTTCGGCCGCCGACGCGCCCTTTACGCCCAGTAAACCCGAACAACGCCTGCCCCCCCCGTCTTACCGCGCTCGCTGGCACGGG
+
#8ACCGGGFFGGGGGGGG@FGGGGGGGGGGGGGGGGGGGCFGGGGGGGGGGGGGGGGGGGGGGGGGGGGGGGEGGGGGGGGGGFGGGGGGGDDFFGGGGGDG<FC@8=7FGGGGGGGGGGGG<FGGGGFGGEFGGGGGGGFGFFCG@C?FCCCEGGGGGGG7ECEGGGFFGFCDCC?FGGCFGGC,AEGCF7BF,,1ACEGCGG7@79:CC<CC;EFGAAFF3*9*)0=)):D>EG3C5F6<C5**:35<+7**295(7C)77)9**7C)*)0/*:C:)1(..3((-)-)4(78(/)1(-(
@M03506:14:000000000-AKVR1:1:1101:16187:1220 2:N:0:36
NTCTCTGGACTACCGGGGTTTCTAATCCCGTTCGCTCCCCATGCTGTCGTGTCTGAGCGTCAGATGCGAGCCAGGACGCCGCCTTCGCCTCTGGGGTTCCTCCGGATCTCTACGCATTTCACCACTACACCCGGAATTCCACGTCCCTCTCTCGCTCTCTAGACTGCCAGTCTGGCATAACCTCTCCCGGTTGAGCCGGGATCTTTCATACACCACTTAACAGCTCGCCTTCACACCCTTTACGCCCAGCAAACCCGGCTAACCCCCCCCCCCACCCTCTTCCTGCGGCCGCTGGCCCCTC
+
#8BCCGGGGGGGGGGGGGGGGGGGGGGGGGGGGGGGGGFGGGFGGGGGGGGGGGGGGGGGGGGGGGGGGGGGGGG@FGGGGGGGGGGGGGGGGGFCGGGGGGGCC:FGGGGCBFG7FEGFGFGGGGGGGGFGCF=FG@EFFGDG?:EFG@EGGGGEGGGGCA9EACGG?F?FCFEGGGGGGGDF,D6AEC8E:<,CFG5C/)*+<CECFDC7CF5CF7AG>F*:*;)7**096F=F?CF*<+0*>*8)/*27:0*1)()2))05*/C3C@/7>)*/*,)*.4))),-)-),4.,(1))(((
@M03506:14:000000000-AKVR1:1:1101:16639:1245 2:N:0:36
NTCTCTGGCCTACCGGGGTTTCTAATCCTGTTTGCTCCCCACGCTTTCGTGCATGAGCGTCAATCTTGACCCAGGGGGCTGCCTTCGCCATCGGTGTTCCTCCACATCTCTACGCATTTCACTGCTACACGTGGAATCCTACCCCCCTCTGCCAGATTCAAGCCGTGCAGGCCCCATCGCAATTCCCAGGTTGAGCCCGGGGCTTTCACGACAGACTTACAAACCAGCCTGCGCACGCTTTACGCCCAGTAATTCCGATTAAAGTTGGCAACTGATGTATTCCCGAGGCTGCTGGCCTGCA
+
#,8@ADFF-CFFCECFFFG:CFCFFEEGD<E9ACGEF<DCFGGGGGGGGGG7CAC<<FGGGGGFDECEFF<FGF7:+8=>CFGGEFGGGGGGG@=?C7FGD?EFCGGFDFG,5AFC+:FFCGGGGDGF9@:FF@FFG,AFFC8D@B6BB8D?=EF8ECE7>FFGCEG633,**55:78C>*85DFEGFGGC9C:8E54:*?)*=*=+A95DD55A8D+:AFC=*>9)7*C)*)8@395)*2+2***155<008=7C4(*2)**020+0+9*.)*3+0.0+))-48((0(0,20)2*)1,((
@M03506:14:000000000-AKVR1:1:1101:9877:1265 2:N:0:36
NTCTCTGGCCTACCGGGGTTTCTAATCCCGTTTGCTCCCCTAGCTTTCGCGCCTCAGCGTCAGTTATGGTCCAGGATGCCGCCTTCGCCACCGGTATTCCTCCAGATATCTACGCATTTCACCGCTACACCTGGAATTCTACATCCCTCTCCCATACTCAAGCCTCCCAGTATCAGACGCAGTTCCCAGGTTAAGCCGGGGGCTTTCACGTCTGCCTTAGAAGGCCGCCTACGCGCCCTTTACGCCCAGTACTTCCGAACAACCCTTGCCCCCTTCGTATTCCCGCGGCTGCGGGCCCCGC
+
#8ABCGGG9FFGGGGGGGFGGGGGGGGEGGGGGGGFGGGGGGFFGGGGGGGGGGGGGGGGGGGFGFGGGGGGFGG7FGGGGGGEGGGGGDGGGGGGGGGGGGGGGGFGGGGGGGGGGGGGFGGGGCEGGGGGGCAFGGGG9FGGGGGGD=BFEFGGGGGG8FFGGGEGDDGFGGG;66+C8>7;CDF,57D3@CFFG7E*;)*38CF7CCFGEG+>7:A7:+1/;*);E*5**0)795);C+2/95*<*<+*9977>1CE3;)*10;)</*8))***,):3)).,0()4)(,)(()))(-(
@M03506:14:000000000-AKVR1:1:1101:16537:1297 2:N:0:36
TTCTCTGGACTACCAGGGTATCTAATCCTGTTTGCTCCCCACGCTTTCGTGCCTCAGCGTCAGTATCGGGCCAGTGAGCCGCCTTCGCCACTGGTGTTCTTGCGAATATCTACGAATTTCACCTCTACACTCGCAGTTCCACTCACCTCTCCCGAACTCAAGATCTTCAGTATCAAAGGCAGTTCTGGAGTTGAGCTCCAGGATTTCACCCCTGACTTACAGACCCGCCTACGCACCCTTGACGCCCAGCGATCCCGAGCAACGCTCACCCCCTCCTGATTACCCCGCCTGCTCGCTCCAA
+
CCCCCGGG-FGGGGGGGDGGGGGGGGGGGGGGGGGGGGGGGGGGGCGGGGGGGGGGGGGGGGGGGGGCFGGGGGGGGEGGGGGCGGDEE:FG8FF@FFEGG9FFGEGGGGGFGCG8FFFGGFGFFGDEGFFGFGGE:<EGFAFGGGG9B,8@CCGEGFGC8EFDCFEGGGAD,@AFFFEEEGFCDGCC<@@DECC8@9D,,;:8@CC,=C3/1;CFGCF,52BC<F)?EC>,*))2.:F*0+2//>EEG*38))*0*(9=D?;)1**)379785*:;)*+.)))((()().3)),95)(,(
@M03506:14:000000000-AKVR1:1:1101:16419:1315 2:N:0:36
TTCTCTGGACTACAAGGGTATCTAATCCTGTTCGCTCCCCACGCTTTCGCTCCTCAGCGTCAGTATCGGCCCAGAGACCCGCCTTCGCCACCGGTGTTCCTCCTGATATCTGCGCATTTCACCGCTACACCAGGAATTCCAGTCTCCCCTGCCGAACTCCAGTCCGCCCGTATCGACTGCAGACCCGAGGTTGAGCCTCGGGAGTTCACAGCCGACGCGACGAACCGCCCACGAGCTCTTTCCGCCCAATAATTCCGGACAACGCTTGCACCCTTCGTAATACCGCGGCTGCTGGGCCGGC
+
CCCCCGGG9FAFGGGGGGGGGGGGGGGGGGGGGGGGGGGGGGGGGGGGGGCFGGGGGGGGGGGGGGGGGGGGGGGGFGGGEGGGGGGGE@GGFEFGGGGGGGGGGGGGGGGGGGGEGGGGGGGGDFGGGGFGGG@FGGGGGFDGDFFGGGGGGG6CCFGGGGGFGGGGDG>C8D85CEGGGGCCFFDCECCFC,2:F:6/8<8*3=CC<++;EC5ECD5:><355>@>E)):D3))(9*+3+:95EG::*<6@6FG*-178))/)2C)1**83**0/8)2,::0(((.-.46<3(*))((-
@M03506:14:000000000-AKVR1:1:1101:13073:1376 2:N:0:36
TTCTCTGGACTACTGGGGTTTCTAATCCCGTTCGCTCCCCACGCCTTCGCGCCTCAGCGTCAGGGACGGCCCAGCTGGCCGCCTTCGCCACGGGTGTTCCGCCTGATCTCTACGCATTTCACCACTACACCAGGCATTCCACCAGCCCCTACCGCCCTCAAGCGGTGCAGTCCACGACGACCCTCCCTGGTTAAGCCAGGGGCTTTCACGCCATGCTTACACCGCCGCCCGCGCGCGCTTTCCGCCCAGTAACCCCGGACAACGCCGGGACCCTCCGCATGACCCCGCCCGCGGGCTCGAA
+
-BCCCGGGGGGGGFGGGGFFGFGGGGGGGGGGDGECFGGGGC@FDGGGGGGGGGGGCGFGFCCFGGGGDCEGGFFE,CFFGGG7CGGGGDGGFE:FFG,5CEFFE@FFAEFCDCFCEBFCFFGFF=,AFGCFEGFG8FFGGGFC,>6CEGGGGGDCGGGDG,E:4;8CFGGF,,?C=EEGGGEBCC8;+*5B9A+>9E*28:CEFCDGF4*3*/28CF6EFFD:DC)>=))*).)7(9)**+***2:57<<***19)7)*))0/)2*)2)7)72*;*(./(-5(4,3)-)((),()))(,.
@M03506:14:000000000-AKVR1:1:1101:19595:1453 2:N:0:36
TTCTCTGAACTACCGGGGTTTCTAATCCTGTTTGATCCCCACGCTTTCGGGCCTCAGTGTCAGTGTTGGACCAGATAGCCGCCTTCGCCACCGGTGTTCCTCCAGATATCTACGTATTTCACCACTACACCTGGAATTCCACTATCCCCTTCCACACTCAAGCTACGCAGTTTCAAAAGCACTTCCTGGGTTTAGCCCAGGGCTTTCACCCCTGACTTACATAGCCACCTACTCCCGCTTTCCGCCCAATGCTTCCGAACACCCCTAGGACCCCCCCTCTTACCGCGCCTGCTGGCCCGCC
+
CCCCCGCFGGGGGGGGGGGGGGGGGGGGGGGGGGGGGGGGGGGGGDGGCFCFGGGGGGGGGGFFGGG8CFGGFG?FGGGGGGGDCFGGG,BFGD==?EFG,,?FFCFFFGGEFGEDF8FFGFGFGCEFFFGC44,4EBF4,CEFAD8,@>@@DFG,>,=D?DB,9D+B=E>E8D,@C,;,,5<,E9ACE+,4*,35DF>E*3CDDFG7D*3?5*,>+=BF7+8,;CAFG8AF*61?2D)AF++/C=85*<8678CC3(*:3)5)//*.*)75)9C:*1>*)5:3(7-)-),3))(9).(((
@M03506:14:000000000-AKVR1:1:1101:22604:1462 2:N:0:36
TTCTCTGGACTACCGGGGTATCTAATCCCGTTTGCTCCCCTGGCTTTCGCCCCTCAGTGTCAGTGTTGGTCCAGGATGCCGCCTTCGCCACCGGTGTTCCTCCAGATATCTACGCATTTCACCGCTACACCTGGAATTCCGCATCACTCTCCCAAACTCAAGCCATCCAGTATCAGACGCAGTTCCCCGGTTAAGCCGAGGGATCTCACGTCTGACTTAGTTGGCCACCTACGAGCCCTTCACGCCCATGATTTCCGAACAACGCTTCCTCCCCCCTACTCTCCGCGGCTGCGGTACCCGG
+
CCCCCGGGGGG8CFEGDCGGGE<FFGGG8FCF<CFEFG@FGGFGAEEFG7,BC8@,CFFG<FFEFFF8FGEFGGCFF@<CFGG7,F7FB=FCFCF=BCF9,,F<FDFGGFD9F44:F=AEF?94>@EGEECFGG84ECGEFGCGG,@,>FEFG,6>DFGDD99DFFFGGCCFF,>,9D>C+**@<C3AEC*>5,69EG*:*C8:*0B=??59FC+;?+:<;:7+;6;>=D;EC)2).9?8*+2*7*:>?*0**17*1(**0)))1**08*2)07?**()+))5(-3()()31)(())*)-(
@M03506:14:000000000-AKVR1:1:1101:10048:1479 2:N:0:36
TTCTCTGGCCTACAGGGGTTTCTAATCCTGTTTGCTCCCCACGCTTTCGTACCTCAGCGTCAATACCAGTCCAGTGAGCCGCCTTCGCCACTGGTGTTCTTCCGAATATCTACGAATTTCACCTCTACACTCGGAATTCCACTCCCCTCCCCTGGATTCAAGCGCTGCAGTCTTAAAGGCTATTCTGGAGTTGAGCTCCAGGCTTTCACCTCTAACTTACAAAGCCGCCTACGTGCGCTTTACGCCCAGTAATTCCGAATAACGCTAGCCCCTCCCGTATTACCGCGGTCGCTGGCCCGGG
+
CCCCCG<99FGGE@@EE7F:BFEEGGGAFEFFC,FCCE@FGEGGG7FGEGEDCAAFGFFFECGGFFGDFEAFGFGE<FFFGGGGDF7FGCEFDEF,:CF<FF,4?,C@BEEEGD7DF<F?FGFFFCFGEEFEEE@FFFCGFGEF,6=@@+@EGCF,@FGC9,@>6CCGF8>D,3==AEF8,@EEFFE,58DGA78E9,@930D8@1<,=C*02*=EC+9C8:;C>*:)*:6EDAA42<>/:C@CG*8)*+5@+;>D41*:.;6*)**0+0*0)*2;1.<*()).(,,)-)(351(945(3-
@M03506:14:000000000-AKVR1:1:1101:15062:1495 2:N:0:36
TTCTCTGGACTACAGGGGTTTCTAATCCTGTTCGCTCCCCATGCTTTCGCTCCTCAGCGTCAGTTAATGCCCAGAGACCTGCCTTCTCCATCGGTGTTCCTCCTGATATCTGCGCATTTCACCGCTACACCAGGAATTCCAGTCTCCCCTACATCACTCTAGTCTGCCCGTACCCACCGCAGATCCGGAGCTAAGCCCCGTATTTCCACGGCAGACGCGACAAACCGCCTACGAGCTCTTTACGCCCAATAATTCCGGATAATCCTTCGGCTCTACGATCCTCCCCCGTCTCTGCCACGTG
+
<CCCCF9EFEGGFDEFGGGGEFEFGFEEFFFGGEGECFGGGGGGGGGGGCGGGCFCFGG@,,8C@FGGGGEGGG,CFFDCGGCCFG,CEFGF@F,,CFGFFFGGFGGGAFGFFGGDGGDEFCGGGEGDGFGG8F@FF<E9CAF@DDBFGGDD?FGGGGGD;=FG8=D>FGG7EGFD+BC+=8+,@9376+*,,,38DFCE:;,<E7,DC*;*58*=77?5>C<ED*)8**.:*7)5-9?FCFF*1:85*2A***2:61**)****0+**)1)0*2<*-)*-).,(((.()((*-)*/*(-(
@M03506:14:000000000-AKVR1:1:1101:12558:1508 2:N:0:36
TTCTCTGGACTACAAGGGTTTCTAATCCCGTCCGCTCCCCTAGCTTTCGCGCCTCAGCGTCAGTGTCAGCCCAGCAACCCGCCTTCGCCGCAGGTGTTCCCCTCGATATCTACGCATTTCACCGCTACACCGAGAATTCCAGTTGCCCCTTCTGCACTCTAGTCGCACAGTATCAGTTGACCTTTCCGAGTTAAGCCCGGAGATTTCACAACTGCCTTGTGCTGACCGCCTACGCCCCCTTTACGCCCAGTAAATCCGAACAACGCTTGGTCCCTACGTATTACCGCGGCTGCTGGCACGG
+
CCCCCGGGGGGGGGGGGGGGGGGGGGGGGGGEGGGFGGGGGGFGGGGGGGGGGGGGGGGGGGEGGGGGGGGGGGGGGGGGGGGGGGGGGGGGGGGGGGGGGGGGECEGGGGGGGGGGCFGGGGGGGGGGGGEFEEGGGGGGGFG8EFF?DFFFGGGGEGGGFGGGGEGGFFACEFGGAA;EGGGGGGGGGFGGGFDGG5E5CEGGGGCFGGGGF68CDA+*;C<+*;AED>:FD))(18E86CF3=EB=C+9*8*:79CCB30>5C=);52/9<0+;(004()6A(45(<9B5056B5>0(
@M03506:14:000000000-AKVR1:1:1101:13722:1560 2:N:0:36
TTCTCTGGACTACAGGGGTTTCTAATCCTGTTTGCTCCCCACGCTTTCGCGCCTCAGCGTCAGTTACAGGCCAAAGAGTCGCCTTCGCCACTGGTGTTCCTCCACATCTCTACGCATTTCACCGCTACACGTGGAATTCCACTCTTCTCTCCTGCGCTCAAGTCCCCCAGTTTCCAATGACCCTCCACGGTTGAGCCGTGGGCTTTCACATCAGACTTAAAGGACCGCCTGCGCGCGCTTTACGCTCAATAATTCCGGACAAGCCTGGCCACCTACTCATTACCGCGGCTGCTGGCCCGTA
+
CCCCCGGGGGGGGGGGGGGGGGGGCFGGGGGGGGGGGGGGGGCGGGGGGGGGGFCGGGGGGGGGGGGGGGFEGGGGGGGGGGGGGGGGGGGGGGGGGGGG9?<FGCFGGFGGGGDGGGG,FFEFGGDECECFFGGGGCCEFGFCGGFCF;E?E?EEGCGG9DDGG8D68CFGFFEGD9CAFGGGGGGCC:FCG6EFGD*:CCGCF69,4B+?C?6CG+=@8CC8CD3>E*)*9>5<;DB5F+>C7**)0+<4**2:7(**0.)**2238)*.8*3<+)9C4).-,463(060/40*))(((
@M03506:14:000000000-AKVR1:1:1101:8820:1630 2:N:0:36
TTCTCTGGCCTACCGGGGTTTCTAATCCTGTTTGCTCCCCACGCTGTCGCGCATCAGCGTCAGCTACTGCCCAGCAGGCCGCCTTCGCCACCGGTGTTCTTCCGGATCTCTACGCATTCCACCGCTACACCCGGAATTCCACCTGCCTCTACAGTGCTCTAGCCCAGAAGTATCGACGGCCGACTCGGGGTTGAGCCCCAAGCTTTCACCGTTGACTTTCCGCGCCGCCTACGCGCCCTTTACGCCCAGGTCATCCGGACAACCCCCGCACCCTCCGTATCACCCCGGCCGCTGGCACGGG
+
CCCCCGGG<FGGGGGGGGGGGGGGGGGGGGGGGGGGGGGGGGGGGGGGFFFGGGGGGGGGGGGGGGGGGGGGGGGFGGGGGGGGGGGGGGGGG>FGGGGGGGGGEGGGGGDFGGGDGGGGGGGGGGGGGGGGGGGGFFGGGGGGGGGGGGGGGGGAEFGGGGGEFFGFFGGGGG5DEGGGEEEC5C8:878CEF6CGG*7:C=6FCGDFG<CC<59*:FEFCD=C5)7C3)?*5)14C@E++?<DEC;C8+))*:?*(1:)))**/2)2.<.>CFE5(02()-,(-(71)(-)4(97F(3(
@M03506:14:000000000-AKVR1:1:1101:10963:1635 2:N:0:36
TTCTCTGGACTACCGGGGTATCTAATCCTGTTTGCTCCCCACGCTTTCGCACCTCAGCGTCAATATGTGTCCAGTGAGTCGCCTTCGCCACTGGTGTTCTTCCGAACATCTACGAATTTCACCTCTACACTCGGAATTCCACTCACCTCTCCACAATTCTAGCGATGCAGTCTTAAAGGCAATTCCGGAGTTGAGCCCCGGGCTTTCACCTCTCACTTACAAAGCCGCCTACGTGGGCTTTACGCCCAGCACTTCCGAACAACGCAAGCCCCCTCCGTATTACTCCGGCTGCTGGCACGGG
+
CCCCCGGG9FFGGGGGGGGGGGGGGGGGGGGGGGCFGGGGGGGGGGGGGGGGGGGGGGGGGGGGGGGGGGGGGGGGGGGGGGGGGGGGGGGGGFFGGGGGGGGGGGGGGFGGGGG<FFEEFFFGGF9AFGFFGGDEFGGAEGGGFGF>DBCDGGFGGGGGGGGG6DEGAA@>9DCDAAEGFGGFGGGG:7@ECFCFGGGED>GGFGEGFF*;,*5=:+1<CC*09853=/=C3;)*(2;*3:C*/*:5**;)))2:*(/:.)7))*2085C))1*C:-7*3<<-),(8(.,37),/)6((,
@M03506:14:000000000-AKVR1:1:1101:13696:1637 2:N:0:36
TTCTCTGGACTACCGGGGTATCTAATCCTGTTCGCTCCCCACGCTTTCGCTCCTCAGCGTCAGTTACTGCCCAGAGACCCGCCTTCGCCACCGGTGTTCCTCCTGATATCTGCGCATTCCACCGCTACACCAGGAATTCCAGTCTCCCCTGCAGTACTCCAGTCTGCCCGTATCGCCCGCACGCCCACAATTGAGTTGTGAGTTTTCACGAACAACGCGACAACCCACCTACGAGCTCTTTACGCCCAGTAATTCCGGACAACGCTCGCACTCTACGCATTACTGCGGCCGCCGTCACTTC
+
CCCCCGGGGGGGGGGGGGGGFFGGGGGGGFGGGGGGGGGGGGGGGGGGGGCGGGGFGGGGGEFGGGGGGGGGGGGGGGGGGGGGGGGGGGGFGGGDFFGGAFFGGCEFEFGBEFGGGGGGGGGGGGGGGG8AFEGGFGGGDFDFGGEGGGDEG?FFF:DFGGFGGGGFFGGDGGGG>EGG8>>ED*CEGGCG9,<CFCFE7CF7C7=CGCDDGCFGDGFCDC)*/9))240CD:3D>GFG7EF3C*:@50:*9*:F<(955>FD3**)*8>)0:<<*,)*,)5))-(),)3()((18)).)
@M03506:14:000000000-AKVR1:1:1101:11765:1640 2:N:0:36
TTCTCTGGACTACAGGGGTTTCTAATCCCGTTTGCTCCCCTGGCTTTCGTCTCTCAGTGTCAGTTATGGTCCAGAATGCCGCCTTCGCCACCGGTGTTCCTCCAGATATCTACGCATTTCACCGCTACACCTGGAATTCCGCATTCCTCTCCCACACACAAGCCATCCAGTATCAGACGCAGTTCCCCGGTTAAGCCGAGGGATTTCACGTCTGACTTAGTTGGCCACCTACGAGCCACTTACGCCCAGTAATTCCGAACAACGCTTGCCCCCCCCGTCTTACCGCGGCTCCTTGCCTGGG
+
CCCCCGGGGGGGGGGGGGGGGGGGGGGGGGGGGGGGGGGGGGGGGGGGGGGGGGGGGGGGGGGGGGGGGGGGGGGGGGGGGGGGGGGGGGEGGGEGGGGGFGGGGGGGGGGGGGGGGGGFGGGGG@CGGGGGGDFGGGFGDGGGEGFFG9>FD?@+>?C8DFGGGGGGGGGGGGFG?8EGGGGDFGGGGEGGG7EGGDDEGD8DGF,,=C6?FFGG77+BCFF?49AFGGFG:DFC9*)03A:3C:E>CFFF66:CF(/:<?FC7?*.;7*7<C*1*4)*-)..,-(.()((/).9)*.,,
@M03506:14:000000000-AKVR1:1:1101:12262:1678 2:N:0:36
TTCTCTGGACTACCAGGGTTTCTAATCCCGTTCGCTACCCTGGCTTTCGTGTGTGAGCGTCAGGAATGGGCCAGTGCGCTGCCTTCGCCTTTGGTGTTCCCCACGATATCAACGGATTTCACCCCTACACCGTGAGTTCCACGCACCTCTCCCACCCTCAAGTCATGCCGTTTCGCTCGCGAGCCGTAGGTTGAGCCCACGGATTTTACGAACGACTAACATGACCGCCTTGACACCCTTTACGCCCAGTGATTCCGGATAATGCTTGGGGCCTCTGTATTACCGCCCCTGCTGGCCCAGT
+
CCCCCGGGGGGGGGGGGGGGGGGGGGGGGGGGGGGGGGGGGGGGGGGGGGGGGGGGGGGGGGGGGGGGGGGGGGGGGGGGGGGGGGGGGGGGFGGGGGGGGGGGGDFDGGGGGGGDFGGGGGGGGGGGGGGGGGGGGGGGGGGGGGEDEEFGGGFGGGGCFGGG8F9EGGG>EGDDGGGGGG5BECC5CECBC?FGGFFGGDGGDGGG7>3>=D?EGCFGFGG7FGEFGGDD:6*9:5:FFEG7DGG5ACC=F=2:79*/;FFGGGFF5FDFE3;F?6*06)).81(0()-(/4:DF5(4(
@M03506:14:000000000-AKVR1:1:1101:19391:1712 2:N:0:36
TTCTCTGGACTACAGGGGTATCTAATCCTGTTCGCTCCCCACGCTTTCGCTCCTCAGCGTCAGTTACTGCCCAGCGACCCGCCTTCGCCACCGGTGTTCCTCCTGATATCTCCGCATTCCACCGCCACACCAGGAATTCCAGTCTCCCCTGCAGTACTCAAGTCTGCCCGTATCGCCCGCACGCCAGCGGCTAAGCCCCCGGTCTTCTCGAACAACACGCCCACCCACCTCCGCGCGCTTTCTGCACACTCATCTCGGCCAACGCCCCCTCCCCACCTACTACCGCGGCTGCTGCGCCGCG
+
ACCCCE,CC@CEEE8FGEECFGF@FGEFGGFFDGGGG>DFGGGGGCGGCEECC,@,EF@F:@FFAFGGFEAFEF,@CEDGGGFB:C7,8,FCF:4++?EEEFE,<,C,@FG,C@FF@:FGE<A+F+4=,+@AB++3<FDAD,,C@,>D6@D8,,,@D,DD:,59@AECC>@+3@B:;8:C>EGC5:***:*161,,>*31/>C**+++<*2*A59;*7)75)**99;)/0)217>),)01/+***+09**2.***2*(*:>FF*)/*)*)10)*2:*()+))).41()-)-4).41))-((
@M03506:14:000000000-AKVR1:1:1101:7946:1736 2:N:0:36
TTCTCTGGACTACAGGGGAATCTAACCCTGTTTGCTACCCACGCTTTCGTGTCTCAGCGTCAGTTACGGTCCAGAAAGCCGTCTACACCACCGCTGTTCCTCCTGATATCTACGCCTTTCACCGCTACACCAGGAATTCCACTTCCCTCTCCCGTACTCTAGTCCCTCAGTATTCAGCTCACCCTCCCGGTTGAGCCGGGAGCTTTCATACTAAACTTAAAGCAACGCCTTCACACCCTTTACGCTCAGTAACTCCTCACATCCATCGCTGCCTACCGTCTACCGTCGATGCCGGCACGTC
+
-A6,AF9E999@<<,;-6+,;CFE9,CC8FE,;,,FFFG,,BF@F7F6BFF6,;6;FFFGCCFGGF<CC,:@@<,F86FDFCFFFFFC@DD,++6@?E<,5,:BF9?,BAG,5,:+4+EFCGC+@>:FFFC7=F7,AF,C,C;>,7@9D4@,@>=+@@FACDGACFGD,,>,@,8@8E,,,,@D8:E6C+@+4<3<CED**3*,4,,,,+5B,D,,B8*=1++,*2:5*2)<06+2/85*59;***3)*5++1;:**(+*)*)**+3)/)*7:7+;;()*264)((,7().()((9)564-
@M03506:14:000000000-AKVR1:1:1101:14558:1740 2:N:0:36
TTCTCTGGACTACAGGGGTTTCTAATCCTGTTTGCTCCCCACGCTTTCGCACCTCAGCGTCAATACCAGTCCAGTGAGCCGCCTTCGCCACTGGTGTTCTTCCGAATATCTACGAATTTCACCTCTACACTCGGAATTCCACTCACCTCTCCTGGATTCAAGCGATGCAGTCTTAAAGTCAGTTCCGGAGTTGAGCCCCCGCCCTTCACCCCTATCTTACAAACCACCCTACGTTCGCTCTACGCCCAGCAATTCCTCCCAACGTCCTCCCCCCCCGCCTCACCGTCGTCTCTGGCCCTGG
+
CCCCCGF<CF<EFGCG;:FFGGGEFGAECFGFFGGFGFGEEBFE6C<FBCGFG,C8<CCCC:CFGGGFFGFCEE@ECFF@+@F,6CFC7CEF,,C=4B<CEFCF>:@,:B<E<?BF,AAFD,E,FFGGGF9A+++8A8E9AEGG8FG9@CE89=,@;,@,,3@CEGD89D=>,EE,272@,@CCDA++@8@433:<6@E*5****4=,4@*)*2CFC@AE78*,/*)2*2)2*;)23558*+;*:*?)*:*)0*;>*)2:>?5**2/03<*77)1/*(0*(.(43(,)(0(4*))*))-((
@M03506:14:000000000-AKVR1:1:1101:16903:1749 2:N:0:36
TTCTCTGGACTACAAGGGTTTCTAATCCTGTTTGCTCCCCACGCTTTCGCGACTCAGCGTCAGTATCGGGCCAGTGAGTCGCCTTCGCCACTGGTGTTCCGCCGAATATCTACGAATTTCACCTCTACACTCGGCATTCCACTCCCCTCTCCCGAACTCAAGACAGCCAGTATCAAAGGCAATTCCAAGGTTGAGCCCTGGGCTTTCACCTCTGACTAAGCTGTCCGCCTACGCGCCCTTTCCCCCCAGTAATTCCGAGCAACGCCTGCCCCCTTCGTATTACCCCGGCTGCTGGCCCGTA
+
CCCCCGGG9FGGGGGGGGGGGGGGGGGGGGGGGGGGGGGGGGGGEGGGGGGGGGGGGGGGGGGGGGFFGGGGGGGGGGGGGGGGDGGGGGGGGGGGGGGGGGGGGGGGGGGGGGGGGGGGGGGFGGGFGGAFGGGGGCFE;F;@,66@E8>DFGG>E6;<ECD,@FFGFC,>,@A;CBF,@FC9DFFCE@GE:FECF9F5FFG:C6C?FC;F,2,,4=6CFFG<DG3>5DBEGA)C2D@?C+**2**)23<**9CDF(5*)))/9**0A>G35)*0;8)6()69((()-)--/27*5)(--
@M03506:14:000000000-AKVR1:1:1101:9672:1773 2:N:0:36
TTCTCTGGACTACCGGGGTTTCTAATCCTGTTTGCTCCCCACGCTTTCGCACCTCAGCGTCAATACCAGTCCAGTGAGCCGCCTTCGCCACTGGTGTTCTTCCGAATATCTACGAATTTCACCTCTACACTCGGAATTCCACTCGCCTCTCCTGGATTCAAGCGATGCAGTCTTAAAGGCAGTTCCGGAGTTGAGCTCCGGGCTTTCACCTCTAACTTACAAAGCCGCCTCCGTGCGCTTTACGCCCAGTAATTCCGAACAACGCTAGCCCCCTCCGAATTACTGCGGCTGCCGGCACGTC
+
CCCCCGGG9FFGGGGGGGGGGGGGGGGGGGGGGGGGGGGGGGGGGGGGGGGGGGGGGGGGGEGGGGGGFGGGGGGGGGGGGGGGFGGG=CFGFFGGGGGFGGGGDGFGGGDFGGG<EGGGGAFFGGGGGGGGGE++6EFGGGFDDGGGGCGGGGGGGGGGGGGGDGGGE7FGGG9;EFGGF>CCFCGGC*>CEE,:F?DCCDEG5CFC@FCDC89C8C8?>DFGGG55*9);>8)1(1:58+:3C58)*03901?7C1<E@.7)1**0<5DEECEC:()*-66.).4),)(,)-,95),((
@M03506:14:000000000-AKVR1:1:1101:8534:1857 2:N:0:36
TTCTCTGGACTACCAGGGTATCTAATCCTGTTTGCTCCCCACGCTTTCGCACCTCTGCGTCAATACCAGTCCAGTGAGCCGCCTTCGCCACTGGTGTTCTTCCGAATATCTACGAATTTCACCTCTACACTCGGAATTCCACTCACCTCTCCTGGATTCAAGTCTCGCAGTCTCAAAGGCAGTTCTGGAGTTGAGCTCCAGGCTTTCACCTCTGACTTACAAAACCGCCTACGTGCGCTTTACGCCCAGTAATTCCGAACAACGCTAGCCCCCTCCGTCTTACCGTGGCTGCTGGCCCGGG
+
CCCCCGGGFGGGGGGGGGGGGGGGGGGGGGGGGGGGGGGGGGGGGGGGGGGGGDGGGGGGGGGGGGGGGGGGGGGGGGGGGGGGGGGGGDGGGGGGGGGGGGGGGFGGFGGGGGGGGGGGGGGCGGGGGGAEFGGGGGDGGGFGGGGGG@FGGGGGGFGGDGGGGF?>EGGGGGGGGGFGGGGGGGGGEEGDFGGGGGGGFDFDF7EGGG5CGCAFGG69+8;>?DDEED?6DFA?@GEGGGCCDEGEGCCAAFCDF@GC5AFDG/;:F)7;5);*/4):3)5?0(..(8(39:0<)039(
@M03506:14:000000000-AKVR1:1:1101:17390:1901 2:N:0:36
TTCTCTGGCCTACCGGGGTATCTAATCCTGCTCGCTCCCCATGCTTTCGCTCCTCAGCGTCAGTTAATGCCCAGAGACCTGCCTTCGCCATCGGTGTTCCTCCTGATATCTGCGCATTTCACCGCTACACCAGGAATTCCAGTCTCCCCTACATCACTCTAGTCTGCCCGTACCCACCGCAGATCCGGAGTTGAGCCCCGGACTTTCACGGCAGACGCGACAACCCGCCTACCACCTCTTTACGCCCAATAATTCCGGATCACCCTTGCGCCCCACGTATTACCGCGGCTGCTGGCACTTC
+
CCCCCGGG-EFGGGGGGGGGGGGGDGGGGGGFGGGGGGGGGGFGGGGGEGFGGGGGGGGGEDGGGGGGGGGGGDDFGGGGGGGGGGGGGGGGGGGGGGGGFGGGF9FDFGDFFFG>FGGGGGGGGEGGGGG<EFGDEEFFEFGFAFGGGF7FC8C,EFGGCEFEEEGFGEG78@E,CG6EGCEFGGEE5CC:;<,DEEEGG5C*,4=,=?7455*=)8)*8/9*1C:5E556*9)/4CF9++**/:8>**<6**:C6(*2)08*1;*0<)9)))2:*-)+.)6)(-4525420)(5)1(.)
@M03506:14:000000000-AKVR1:1:1101:23557:1919 2:N:0:36
TTCTCTGGACTACCGGGGTTTCTAATCCTGTTTGCTCCCCACGCTTTCGTGCCTCAGTGTCAGTGCTGGTCCAGAGAGCCGCCTTCGCAACTGATGTTCCTCTCGATCTCTACGCATTTCACTGCTACACCGTGAATTCCACTCTCCTCTACCGCACTCTAGCGAGCCAGTATCCATCGCCATTCCCAGGTTGAGCCCGGGCATTCCACGACAGACGTAACTCCCCACCTCCGCATGCTTTACGCCCCGTAATCCTGAGGACTGCTTCCACCCTTCGTTTTACCGCGGCTGCGGGCCCGAA
+
<CCC<E<EGECCFGGGGGEEGGGGG9FFFGFGGGGFG8CFFEC+@@<F:FFGGEACCFAFEFACFDFFGFGE,CEFDG@EFG@,BC<F:FGD@EFGAFE<9F,BFCFG,AE?FFCE>FEGFGFFFFAFGGG7,=4=EFF,EAA8@@DGGG9=BCE=EEFA98D8+@BBD?EGCFAFCG6+649,@,:,,*4,,,,5,4:C5/*,,,,,=55)*1</):2=*;+3**)0:;)2)))*(219<C7*1//0*2*08*0**)**/))/9+</<**)0***1.)*(.))(-()-)(,)(,)0<((,
@M03506:14:000000000-AKVR1:1:1101:9979:1948 2:N:0:36
TTCTCTGGCCTACTGGGGTTTCTAATCCTGTTTGCTCCCCACGCTTTCGCACCTCAGCGTCAGTACCGGGCCAGTGAGCCGCCTTCGCCACTGGTGTTCTTGCGAATATCTACGAATTTCACCTCTACACTCGCAGTTTCACTCACCTCTCCCGGACTCAAGATCGCCAGTATCAAAGGCAGTTCTGGAGTTGAGCTCCAGGATTTCACCCCTGCCTTCACAATCCGCCTACGTGCGCCTTCCGCCCAGTTATCCCGAGCAACCCTAGCTCGCTTCCTACTCCCCAGGCCGCTGGCCCGAA
+
CCCCCGGG-EFFFG<FEGGEGGGG9FGEGGFGGGGFGDFCFGEGEEFGGGGGG8EF@EFG:CGGFGFCGEGC7CC<ECCFEEG,?F@C=BBCF?544BCEGFG7FEGGFEG9E?ECGFEGGFGFEE?A9FFGBFDDC<;FGGCFFGGGGCFGGGCEGEGGC?,5,;+CE:>,@<,><E68>CEA7,,@,7@,2>6,,<@C8C88,,=:F:89C<=FFC*,C86?<0))=*5:5;)::D)=3+2*/:C55<+96*2938)>545***0.<*:)53*:+)*0434(((()-)46)(,9.54((
@M03506:14:000000000-AKVR1:1:1101:20175:1951 2:N:0:36
TTCTCTGGACTACTGGGGTTTCTAATCCTGTTTGCTCCCCACGCTATCGCACCTCAGCGTCAGTATCGGGCCAGTGAGCCGCCTTCGCCACTGGTGTTCTTGCGAATATCTACGAATTTCACCTCTACACTCGCAGTTCCACTCACCTCTCCCGAACTCAAGCTTTCCAGTATCAAAGGCAGTTCTGGAGTTGAGCTCCAGGATTTCACCCCTGACTTAGAAAGCCGCCTACGTCCGCTTTACGCCCAGTGATTCCGAGCAACGCTAGCCCCCTTCGTATGACTCAGGCTCCCGGCCCGCA
+
CCCCCGGGGGGGGGGGGGFGGGGGFGGGGGGGGGGGGGGGGGGGGGGGGGGGGCGGGGGGFGGGGGDEEEGEEGFGGGGGGGG@EGGGGGGFGGGGGGGGFGGGGGGGGGGFGGGGGGGCGGGGGG<FGGFGFGGFCGGGEC=D,>DEFCFCFGGGGD;FEGGFGGAGFGCF:FFGFC7CFCF7<D=C78FCAC6E,@FGG>5DCFG7:*;**/,,0=B1=8DFC*04:5:=*=)*655EG+1*9EEB*5+==6>**4)>7?F)9/*8F?7:7)*2*()*()6)))))(0((),(/)04((
@M03506:14:000000000-AKVR1:1:1101:8297:1962 2:N:0:36
TTCTCTGGACTACTAGGGTTTCTAATCCTGTTTGCTCCCCACGCTGTCGCGCCTCAGTGTCAGCAACTGCCCAGCAGACCGCCTTCGCCACCGGTGTTCTTTCGGATCTCTACGCATTCCACCGCTACACCCGGAATTCCATTTGCCCCTACAGTGCCCGAGCCTCGCAGTCTCCGTGGCTGCCTCGATGTTGAGCATTTACCTTTCACCATGGACTTGCGGCGCCACCTACTCGCCCTTTACGCCCACTGATTCCTGACAACTCCCGCTCCTCTTTTATTCTCTCGGCTTCTTCTCTACA
+
<BCC8<FFCFEFGGGDFFGEGGGFGGGDEDFGGFGE<FGGGGGFG,FG<D+FFC:FEFFC,ECDFGGGGG8FG8C8FFGGGCFDFGFEG@FGG+CCGGGGD,58>+8@?FF,F4+4+8ABE<BFDCF+?,8+++C+AA>DFE,C,,,3+@>,,,3,@=DE+@C+,5@B@ECFCCCC*@*4,=1>,2A7<966?>,>,0,,,+1,1=7=,*2*488<7=6E5)35C7)0:*0709.)(10:6<>*97C7**+*10*0*)27*/)*:<E5*)1)02+2+)*+-)))).()()((1))***)))
@M03506:14:000000000-AKVR1:1:1101:19054:1975 2:N:0:36
TTCTCTGGACTACTGGGGTTTCTAATCCTGTTTGCTCCCCACGCTGTCGCGCCTCAGTGTCAGAAACCGCCCAGCAGACCGCCTTCGCCACCGGTCTTCCTCCGGATCTCTACGCATTCCACCGCTACACCCGGAATCCCGTCTGCCTCTACAGCCCTCGAGTCTGACAGTCCGCACGGCAGATCCGGGGTTGAGCACCGGACCTTCACCACACCCTTCTCCGCCCACCTCGGCGCCCTTTCCGCCCAGTCATTCCGTACAACGCCCGCACCCCCCGCATACCCCAGCACGCTGCCTCGAC
+
CCCCBFECDAEGGG99CBCCFEGFGGCGFGGGGGDCG,@CECCE66BC8C@@FGGFGGFGFFGGDG,,8@FEGCF@EFFFGGG,:EDGCCFGDGGDCEE,9,44+@+8,55AFCE:++C@AG@FG:FE@,A:C7:+68C,@FEFFFFDGGFFCEF+6:E*:*@@FC9ED:37,51BC*;C>5:,<CDEEEC**+2<+032*1**0+30<**9>*28**)00*)*/))0:2)**7.)2).*3+2**2:0/C3*94:F*)/:)*))//:0:)))))28:()/().(((()()-()((//)(((
@M03506:14:000000000-AKVR1:1:1101:16941:1998 2:N:0:36
TTCTCTGGACTACCAGGGTATCTAATCCCGTTTGCTCCCCACGCTTTCGTGCCTTAGTGTCAGAAACGAGCCAGTCGACTGCCTACGCCATCGGTGTTCCTGCTAATATCTACGGATTTCACTCCTACACTAGCAATTCCATCTACCTCTCTCGCTCTCAAGCTGAGCAGTTCAAATAATGGGTACCTCGTTGAGCGCGATGATTTCACTATCTTCTGACTCTGCCACCTACGCAACTCTTTACGCCCAGTAACTCCGGATAACGCTTGGGTCCTACGTATGACCGCGGCTTCTGGCACTG
+
CCCCCCFG-E<FFGGGGD,@FGGFFFFFGGFGFG9FFFFCGGGG7FGGGGGGGGGFFGFFDGGGEFGGCDCCFEE,B@FGGDG<FGEEF7EGG:?C8B<FFGGGFFAE<,E@?,:@?FGGF9AF8AEGGGGGEFGGGG9FDFFEDG99E9EFF8>8B8E8,2,6,@@DF,6,DFGFFADG9E86DEDD=8>F8::,51@CGDE7DCA,,+5=,5,7<+1=2+;@C7A65*;ED)855*;BCFFF:5C:5C8@7+3;9;D*:5FF*3/)*)9)07C+:85+.())(-(.,81(89):))4(.
@M03506:14:000000000-AKVR1:1:1101:22448:2017 2:N:0:36
TTCTCTGGACTACAAGGGTTTCTAATCCCGTTTGCTCCCCTGGCTTTCGCTCCTCAGCGTCAATATTGGTCCAGGATGCCGCCTTCGCCACCGGTGTTCCTCCAGATATCTACGCATTTCACCGCTACACCTGGAATTCCGCATCCCTCTCCCAAATCCAAGCCATCCAGTATCGGCCGCAGTTCCCCAGTTAAGCTGAGGGATTTCACGTCCGACTTAGTTGGCCGCCTACGAGCCCTTTATCCCCGGTAATCCTCATCAAGGCTTACCCCCCCCCGTTTCCCGCGGCTGCTGGCCTGTG
+
@CCCCGGGGGGGGGGGGGCFEGGFGGGFGFFGGGG<FGDFFGGGFDFFGGGFGGGGGG:FFEGGGGGGGGGFGGGGGGGGGGGGGGGGGGGCE>FFFECE<FFCDFGGGGGGG7C=:CFGGGCCE+CCGF<EFGD8FEECEECEE=,=DFFC?F,,,,3EF28DCDF8@9=>D8BC+39+*34,3>FFF>EGGGFDEC9AC4>,:22=FDC5=?C5)*111=7+79>:EC5**2:5(759>+*003;5:/8)/*2**.*+1?**1+*08?F)))***()0(..5-((.(0(4;>0*)*,).
@M03506:14:000000000-AKVR1:1:1101:9271:2042 2:N:0:36
TTCTCTGGACTACAGGGGTTTCTAATCCTGTTTGATCCCCACGCTTTCGTGCCTCAGTGTCAATAACAGTGTAGCAAGCTGCCTTCGCAATTGGTGTTCTGCGTCATATCTAAGCATTTCACCGCTACATGACGCATTCCGCCTACCTCCACTGTATTCAAGACTGGTAGTATCAATGGCAGTTCCTTCGTTAAGCGAAAGTATTTCACCACTGACTTACCAACCTACCTACGCACCCTTTAAACCAAGTAAATCCGGATAACGCTTGCACCCTCCGTATTCCCGCGGCTGCTGCCCCGGG
+
CCCCCGGG-EGGGGGGGGGGGGGGFGGGGGGGGGGGGGGGGGGGGGGGGGGGGFGGGGGGGGGGEFGGGGGGGGGGGGGGGGGGGGGGGGGG9<FFGGGGGGGEGGGFFFEGDGGGFFGGGGGGGGGGGGCFGDCGGCGGF>EGGGGGFFGGGCE;F8=DFFGGGGGFD8EFGGG=CFFC>=FGGGGFGDF8F+7DGD6>EGGGGGGCF+7C6C;CF>>ECFCGG**;13=CGFDG>744C@:>CG,)4,4=8++0:;D5=+;3CE85C==A>*=;*6):..).-46)1703),)9.0(((
@M03506:14:000000000-AKVR1:1:1101:8867:2067 2:N:0:36
TTCTCTGGCCTACCGGGGTTTCTAATCCTGTTTGCTCCCCACGCTTTCGTGCATGAGCGTCAGTGTTATCCCAGGGGGCTGCCTTCGCCATCGGTATTCCTCCACATATCTACGCATTTCACTGCTACACGTGGAATTCTACCCCCCTCTGACACACTCTAGCCGTGCAGTCACAAATGCAGTTCCCAGGTTGAGCCCGGGGATTTCACATCTGCCTGTCACAACCGCCTGCGTACGCTTTACGCCCAGTAATTCCGATTACCGCTTGCACCCTACGTATTACCGCAGCGGCTGGCACGTG
+
CCCCCGGG-EFGGGGGGGCFDGGGGFGGGGGGGGGGGGGGFEGGGEGGGGGGGGGGGGGGGGGCGGGGFGFGFFGGEGGGGGGGGGGGG7CGGGGGGGGGDFGGGFGGGGGGGGGGGECFFGGGGGGGGGGFFGGG98EEGGGF?EGGDDGFGGG8@8DAEFGFCEDGFGG7A,3E57,,79A,7@FA:>?9:?:DF5;CC:8*=,4BC@FG7C++2*+3+3+<DGF3E<F*/)))4)<58+**1C*):3+079FGF:/::**1)*2./7D5<5*;8.*2(-:)29()1),()-(1)1(..
@M03506:14:000000000-AKVR1:1:1101:15334:2080 2:N:0:36
TTCTCTGGACTACAAGGGTTTCTAATCCCGTTCGCTCCCCTGGCTTTCGCGCCTCAGCGTCAGTGTCGGCCCAGCAACCCGCCTTCGCCGCAGGTGTTCCTCTTGATATCTACGCATTTCACCGCTACACCAAGAATTCCAGTTGCCCCTTCCGCACTCTAGCCGCCCAGTATCAGTTGACCTTTCCGAGTTAAGCTCGGAGATTTCACAACTGACTGGTCCTTGCCGCCTTCGCTCCCTTTACGCCCGGTAAATCCGAACAACTCTTGCTCCCCCCGCATTACCTCTGCTGCTGGCACGG
+
CCCCCGGGGGGGGGGGGDFGGGGGGGGGGGFGGGGGGGGGGFDGGGGGGGGGEEFGGGGGGDEGGGGGCFEGDCFFFFFGGGGGGGGGGEGDEGFGGFBFFFGGGCG9@F<FFFEF+@EFG<DFGGGGGGGFF,,AFCFCAFGCFFDEFD8D8=E+3@3@;=DC86**@::=;F9AC;@FGGGG?9<5;8DGFA9CFGEEC5*,5@<C+@4CF7;CC+.++*22+*0>CD)**)0*.980CF*:*:8)**2)0*2:*(1*8:5**:7=780*/12:81)*--))6<)*,*.,057D3),,-
@M03506:14:000000000-AKVR1:1:1101:15390:2112 2:N:0:36
TTCTCTGGACTACTGGGGTTTCTAATCCTGTTTGCTCCCCACGCTTTCGCGCCTCAGCGTCAGTTCCGGTCCAGTGAGCCGCCTTCGCCACTGGTGTTCCTCCCAATATCTACGCATTTCACCGCTACACTGGGAATTCCACTCACCTCTCCCGGACTCAAGCCTAACAGTATGACAGGCAGTTCCTCGGTTAAGCCGAGGGATTTCACCCGTCACTTGCCAGGCCGCCTACGCGCCCTTTACGCCCAATAATTCCGAATAACGCTTGCCCCCTCTGTATTACCTCTGCTTCTGCCACAGA
+
CCCCCGGGGGGGGGGGGGGGGGGGGGGGGGGGGGGGGGGGGGGGGGGGGGGGGGGGGGGGGGGGGGGGGGGGGGGGGGGGGGGEGGGGGGFGGGGGFGGGGGGGGDGFGGGGGGGGGDEGGGGGGGGGGGGFFGCGAFGGFGEFDFGFFGGGGGGEGC?CGFEFC:DCFAF9:D9C:CFFFD@FGGGGDEC8ECCGGEECEGGFGFEFGFGCEGEEGCACFGFGF9)=E5)=CEB3,/.;@FF**:1.:0099=DF6(55;79<3*85CFFFBCE8:5*<-)64)).)5*)./4)0)/(..
@M03506:14:000000000-AKVR1:1:1101:20348:2121 2:N:0:36
TTCTCTGGACTACAGGGGTTTCTAATCCTGTTTGATCCCCACGCTTTCGTGCCTCAGCGTCAATAAAACCATAGTAAGCTGCCTTCGCAATCGGTGTTCTGTGACATATCTATGCATTTCACCGCTACTTGTCACATTCCGCCTACCTCTAGTTCATTCAAGCCCGTCAGTATCAAGGGCACTGCGATAGTTGAGCTACCGTCTTTCACCCCTGACTTAACAGGCCGCCTACGCACCCTTTACACCCAACACATCCGGATACCGCTTGGATCCGCCGCATTCACGCGGCTGTAGGCCCTGG
+
9CCCCGCFFFGGGGGGGDGDFDFFGFEFGGGGGGFFGFGFGGEEGGFGGGGGF,C@FGDFGGGGGFGGGGGGGFGGFFGGGGGGGGGG,@FGG7CEEFGGGGGGGGGGGGGCEFGGGFADEG?F=CFGFB<FCD9,FFFF8BEGEGGGCG,=,@DEAEGG,=D4@EEC6=D,@,,=D>8CFC8@FE+@@C@@C73<FGGFE7+,DCFFD8C*79,@CCFCFF:EDD44EG)AD>BD(1)*+++3**=5:*=)8)2;*3*2))0*)*;5*9*05**8*(8*1)-).(,525((*).0))(((
@M03506:14:000000000-AKVR1:1:1101:18167:2123 2:N:0:36
TTCTCTGGACTACCGGGGTATCTAATCCTGTTTGCTCCCCACGCTTTCGCGCCTCAGCGTCAGTTCCGGTCCAGTGAGCCGCCTTCGCCACTGGTGTTCCTCCCAATATCTACGCATTTCACCGCTACACTGGGAATTCCACTCACCTCTCCCGGTCTCAAGCCTCACAGTCTGGCAGGCAGTTCCTCGGTTAAGCCGAGGGATTTCACCCGCCACTTGCAAAGCCGCTTACGCGCCCTTTACGCCCCATAATTCCGAATAACCTTTGCCCCCTCCGTCTTACCCCGGCTGCTGCCCCTGG
+
CCCCCGGG-EFGGGGGGGGGGGGGGGGGGGGGGGGGGGGGGGGGGGGGGGGGGGGGGGGGGGGGGGGGGGGGGGGGGGGGGGGDEGGGGGGGGGFGGGGGGGGGGGGGGGGFGGGEEGGGGGGGGGEGFGGGGFDGGGGGGGGGGFGGG,>FFGD=CGFAA@FG6DEGGGGGCGGGGGDDFEGGG;,B:8BBEG9>ECC=ECCECFG7AFFDGGCCCFFF4DDCGGEF**8C7<5DBG);+:2/7:8)**2*1/0:0132)99*0000<7CFE)8*/2):(.6.((,)-0--/4)/)),((
@M03506:14:000000000-AKVR1:1:1101:16347:2149 2:N:0:36
TTCTCTGGCCTACCGGGGTTTCTAATCCTGTTCGCTCCCCACGCTTTCGCGTCTCAGCGTCAGTACCGTCCCAGAGTGCTGCCTTCGCCATAGGTGTTCTTCCTGATATCTGCGCATTTCACCGCTACACCAGGAATTCCACACTCCTCTTCCGGACTCTAGCCAGACGGTTTCCGTCGACGTCTCGAGGTTGAGCCTCGAGTTTTCACAACGGACCTGCCCGCCCGCCTACACGCTCTTTACCCCCAATAACTCCGGACACCGCTTGCCCTCCCCGTATCACCCCGGCCCCTGCCCCGTC
+
CCCCCGGG9FFGGGGGGGEGGGGGGFGGFGGGGGGEGGGGGGGGGGGGGGGEGGGFEGGEGDGGGGGGGGGGGGGDDE9FFFGF9FGGGCE<FCEFGCFGFFG9E9?BEEF?F7C+FG9?FFFEGC@F@FGGGGCC,>DCFFCEEFGG=DFGE68+@@DEACGGFGFCEEE@8EGGCG5C*:CC8>8<*4BFG6?EF6FCE<>E944<C+8D59*=3>8*2>D*:3>@G3):*).7(*7<02C*25*7*2+0*9C9>(*/0)09C*2);?G)0**2*4::,<4((-(.1)((.4075>B(3
@M03506:14:000000000-AKVR1:1:1101:19911:2176 2:N:0:36
TTCTCTGGACTACTGGGGTTTCTAATCCTGTTTGCTCCCCACGCTTTCGCACCTCAGCGTCAATACCAGTCCAGTGAGCCGCCTTCGCCACTGGTGTTCTTCCGAATATCTACGAATTTCACCTCTACACTCGGAATTCCACTCACCTCTCCTGGTTTCAAGCGATGCAGTTTTAAAGGCAGTTCCGGAGTTGAGCTCCGGGCTTTCACCTCTAACTTACAAAGCCGCCTACCTGCGCTTTATGCCCAGTAATTCCGAACAACGCCAGCCCCCTCCGTATGACCCCGGCGGTTGGCACCGG
+
CCCCCFFGGGGGGGGFGGFGCFGGGGGGGGGGGGGGGGGDGGGGGGGGGGGGGGGGGGEGEEGFFGGGGGGGGGGFGGF<FCGFGGGGGGGGGEFGGGGGGGGDFFGGGG9ECCCGGFGGGGGGGFGGCGGGFCFGFGGGGGGGGGGGG@@FGGG,6=>EEAFDCFCEDF,DDFFFFF88EEFGGGGD++4@F7B6AE87CD8C8<92,;?GGF?98CA9C:;608:8:7/,**251DFEC7+++<3)*>;+++@C*(*288@D)**0*)*8));:?4)2()-((((0-.(-),(2**(,(
@M03506:14:000000000-AKVR1:1:1101:12885:2181 2:N:0:36
TTCTCTGGACTACCGGGGTTTCTAATCCTGTTCGCTCCCCACGCTTTCGTGCCTCAGCGTCAGTGACGGCTTAGCCAGCTGCCTTCGCAATCGGGGTTCTGGGCGGTATCTATGCATTTCACCGCTACACCGCCCATTCCGCCAGCCTCACCCGTACTCAAGTCCGACAGTATCGAAGGCAGTTCCGGGGTTGAGCCCCGGGCTTTCACCCCCGACTTATCAGACCGCCCACGCACCCCTAAACCCACTAAATCCGGACAACGCTTGACCCTCCCGCATCTCTCCGCCTGCCGCTCCGGCG
+
CCCCCGGGGGGGGGGGGGGGGGGGGGGGGGGGGGGDGGGGFGGGEGGAFGCEG9FGGGEGGGGGGFGEEGDEGGGGGGGG8FCFFGGGGGGGFGGGGGGGGFGGGGGG+FFGGFFGGGGGGGGGE@FGGG@++CCFG<FG@+BCCFGCF@7ED;E>58EF6ECGGD>EG5DEFE*B,=C5CC?FG<*>=EEE58+3A5C:*9EC8CFF?D9CGCEEG36777CFCFED5)7:/85C63);8?7CCC5)03CF*/*))-C5<5)978*)+92))128*(72)...,((0-)(()(().)-((
@M03506:14:000000000-AKVR1:1:1101:7570:2207 2:N:0:36
TTCTCTGGACTACAAGGGTATCTAATCCTGTTCGCTCCCCACACTTTCGCTCCTCAGCGTCAGGTAATGCCCAGAGAACCGCCTTCGCCACCGGTGTTCCTCCTGATATCTGCGCATTTCACCGCTACACCAGGAATTCCATTCTCCCCTGCATACCTCTAGTCTGCCCGTATCGGAAGCCGGCTCAGGGTTAAGCCCTGAGTTTGCACTCCCGAAGCGACCAACCGCCCACGAGCCCTTTCCGCCCAAACATTCCGGACAACGCTTCCACCCCACCTATTTCGTCGGCTGCTCGCCAGCA
+
CCCBBEA@FG9EEFG9EFFGEGGGGGGGGFGGGGG7E7:BFGEGGGGG7FBFCFFFFGCFCFGCCC9<99E8FG<CFD@FEGD@@FFGCEGGG:=F:BFA9BFGGDEEDFFGD7FCFCDFGGGEFEEGFFGGGEGGGC,EA9@E,7E8EF+D=D:EGA,@FGAGFFDDFGGGG8+@CED6,51CGEFDC@,8*;DDG*D759>,5,5=?2;8,9**)28*:)9*:*:):).257))755*<+0**:*)*227*1>F*(57)7FCC51)<?>)))***,/:)).(.4,)7)90))-).)(((
@M03506:14:000000000-AKVR1:1:1101:20892:2208 2:N:0:36
TTCTCTGGACTACAGGGGTATCTAATCCCATTTGCTACCCTAGCTTTCGTCTCTGAGTGTTAGTAATAGCCCAGTAAAGTGCCCTCGCCATCGGTGTTCTTTCCAATCTCTACGCATTTCACCGCTCCACTGGAAATTCCCTTTACCCCTACCATACTCTAGCATTATAGTTTCGACTGCGAGTTTGAGGTTGAGCCTCAAGATATAACAGTGGACTTATTAAACCACTTGCATACGCTTTACTCCTACTGATTCCGGATACACTTTGCATCTGCTGTCTTACCTCGGTTACTGTCACGCA
+
CCCCCGFG9@@A<66-6+88<CA@@<FCEE@,CECFGFCC@<E@FGFCE<@ACFAC@F9FGG<F@9<<FG<FFCFCFDDGD,C<FFB8:,CEGCCCCF,FFE@9<FFFF,9??D@,,CD,E?FG++@+A:AF@F,5<5=FFGFEFDFFCGFCE8D9EA@,DFG,4,,@DGFD;C+@88EF>+=BEGGDG,@>,,,6@GF?8CA<,@FEF?+5,;C8CCF79@C<2555,5+,;+13-**4D98+B7,*,,5++=4:82*:8)+*+5,/<A++++++39=9<3)()/(),)(/191:+86((
@M03506:14:000000000-AKVR1:1:1101:15229:2217 2:N:0:36
TTCTCTGGACTACTGGGGTTTCTACTCCTGTTTGCTCCCCACTCTTTCGAGCCTCAGCGTCAGTAATGGCCCAGTGTGTCGCCTTCGCGACTGTTGTTCTTCCGACTATCTACGAATTTCACCTCTACACTCTGCGTTCCACCCACCTCTGACATACGCTAGCTCGCCTGTTTTGCAGGCACTTCCAGGGCTGCGCCCTGTGCTCTCACGCCCTACTTGGCTGCCCGCCTACGCTCTCTTCACGCCCATTACGTACTACCCACGCTCGCCCCCTTCTCACTCGCCTGGCCGCCCCCACGTC
+
C@@,,C6-6CE<CFCAF@F:6<E,,,C<FGFFGGG966,C,:,E@<CEFC<,76,;CC@C@@BCCEC,,,,:8C6,669C,C7,8,,B++6++,,:B4FA<,<,6+@F,,,CB<8,4+5,,,5999595,,,4C,++++4,C,4+6>,@D,,,6,7=,@36=,,,@@=+@D,9:B,C9,+3,@,3,,,5**34*5**4::4*2>,,,44/*:*)==47B,0**2;<))**)=*859;4/+1+91*2/>*++*)0*9*6*2.9B53**)/)107C*8+)/3))(,((-)(),-)(())),--
@M03506:14:000000000-AKVR1:1:1101:21173:2245 2:N:0:36
TTCTCTGGACTACACGGGTTTCTAATCCTGTTTGCTACCCACGCTTTCGCTCCTCAGTGTCAGTACCGGCCCAGAGCGCCGCCTTCGCCGCTGGTGTTCCTCCTGATATCTGCGCATTTCACCGCTACACCAGGAATTCCACGCTCCCCTACCGGACTCCAGTCACAGCAGTATCAAGTGGCGTCTCCAGGTTGAGCCTGGAGGTTTCACACCTGCCCTACCGAACCACCTACGAGCTCTTTACGCCCAATAAATCCCGACAACGCTTGCCCCCTACCTGTTACCGCGGCGGCTGGCCCGC
+
CCCCCGGGGGGGGGGGGGGGGGGGGGGGGGGGGGGGGGGGGGFGEGGGGGEFGGGGGGGGFGGGGGGGGGEGGGGGGGGGGGGGGGFGGGGFFDFFGGFGEFGGEGGDFFFFGGGGGGGGGGGGGEEEGGGGGGGGGGFDFFCC+BEFE@EFFCGGEEGG8CECFEC,@EGGFGCACFF79:EGGEGGGFGEFFG6CG,,=2:EECFE7@FDGCE*;*8A58C5)1:ACCFG:5)14))+<+2*/*1.**29*9:70)/*)))9)/*)*07<3C**8(*2.44<D(()(0((02(/7)(-(
@M03506:14:000000000-AKVR1:1:1101:17326:2312 2:N:0:36
TTCTCTGGCCTACAGGGGTTTCTAATCCTGTTTGCTCCCCACGCTTTCGTGCATGAGCGTCAATCTTGACCCGGGGGGCCGCCTTCGCCATCGGTGTTCCTCCACATCTCTACGCATCTCACTGCTACACGTGGAATTCTACCCCCCTCTGCCAGATTCTAGCCTTGCAGTCGCCATCGCAATTCCCAGTTTGAGCCCGGGGATTTCACGACAGCCTTACAAAACCCCCTGCGCACCACTTACGCCCAGTATTACCGAACACTGCTTCCCCCCCCCCCATTCCCGCGCCTGTTGCCACGCA
+
@CCCCGGG-CFGGGC9BFCFEGGFFGGGGGCGAFG,CFFF8FFCEEFFFFGGGGFFGFGEGG7EEE@EFFGDECFDDDGGGGGG<FF>FEEGGGF>FFGGGFFGGFF:;F<CFGG7C*>CCG;9C<3F9F7,2<CF@FFF@FFBF*CGGC8CEGEG<CFFFCFFG9+:C@<+*2;>:FGGGGE+2<9<C+++2+*001*/:):C8<<+0/*>CG5**;6E*77*0*.0>))*9)09(2)+++**/**):<+*1/2:C(/:7440*+0*<59)))/8*(.*)).52(-)7),)0-)2*0-((
@M03506:14:000000000-AKVR1:1:1101:19216:2355 2:N:0:36
TTCTCTGGACTACTGGGGTATCTAATCCTGTTTGCTCCCCACGCTTTCGTGCCTCAGTGTCAGTGCTGGTCCAGAGAGCCGCCTTCGCCACAGGTGTTCCTCCCGATATCTACGCATTTCACCGCTACACCGGGAATTCCACGCACCCCTCCCACACTCCAGCACGGTAGTTTCGCCTGCAGGCTCTGAGTTAAGCGCAGAGGTGTCACAGGTGCCTTACCGCACCGCCTACGCGCCCTTTACGCTCAATAATTCCCAACTACGCCTGCCCCCTCGGTTTCTACGTCTCTGCTCGCGCAGA
+
CCCCCEFGGGF@FFC<EEFGGGGGFEFFGGGGFGGCG8FGEGGGGGGGEFGDFG?F<FFFFFGGFGGFGFGGGGAECF7FE7FCGGFGGD:8F@9<B7FFFDFGD@FGGGD9E<FEE+AFCGGDGFGGGFFGDE4:,A=,;=BECEG+>=8C8DF8E8DG8,@CFGDF86E3:E:*7@98@8>E,2>=>DEEC7DF*==557C:4<A77@+/=61=7CFDC57*2>BBC35ED)))4D388+019*;>+0+/*/**04**)96/>**.*)*)0);/;4):4)).(((),/).*),))0(,(
@M03506:14:000000000-AKVR1:1:1101:19329:2359 2:N:0:36
TTCTCTGCACGACACGGGTTTCTAATCCCGTTTGCTCCCCTTGCTCTCGCGCCTCAGCGTCAATGCCGGTCCAGGACGCCGCCTTCGCCACCGGTTCTTCTCCGGATATCTACGCATTTCACCGCTACACCTGGAATTCCGCATCCCTGTCCCGGATTCAAGCCTCCCGGACTCGGTCGCCGTTCCTGGGGTGAGCCCATGGCCCCCACAGTTGACTTACAACGCCGCGTCCGTGCCCTGCACGCCCACCCATCCCCCACCACCCTTCTCCCCTCTTCATGTGCCGCGCTGCCGGCTCCTC
+
-,8,CF,--;-88@BF+++6@FGF<FC6C@F,;,C<CCCBF,,;,,,;:F8:@CCAF87@C,6,<EFCCG@7@9,,9++8=CF7=E<4+B+,++8++9,,<B,++4++:,:,,4==++:C,CF7FC7+>,DD@,,8,@FE:=>+@,D4,,8@97*533@37@E3,45C***5*01444*41::>6*5=>*44**39**/****+*22/:/*2+0+3*290****/9)<*1)/1).*(29***0*)*10***)0)91*3):0.7*95*0<?*))***+)1+--)))((795(()((1))((.
@M03506:14:000000000-AKVR1:1:1101:17547:2363 2:N:0:36
TTCTCTGGCCTACTGGGGTTTCTAATCCTGTTTGCTCCCCACGCTTTCGCACCTCAGCGTCAATACCAGTCCAGTGAGCCGCCTTCGCCACTGGTGTTCTTCCGAATATCTACGAATTTCACCTCTACACTCGGAATTCCACTCACCTCCCCTGGATTCAAGCGATGCAGTTTTAAAGGCAGTTCCGGAGTTTAGCTCCGGGCTTTCATCGCTCACTTATAAACACTCCTACGCGCGCTGTACGCCCCGTAATTTCGAACAACGCTAGACCCCTCCGTATTACCGAGGCTGCTGCCGCGGG
+
CCCCCGFDCFF<8FD@FGGGCEEAACEDFCGF<8EAF8@E@FGEGGGG:@@F@FFEFGEGG@C<@FGCFFEFG<F<F<@@:F7CFG7CF=,C,EBF,,C,CFE,CCFD,,,CAFGGGGGCFCFFFEAEFFFGGGE?9,7?EA;EGFB,6,@>E?6>DCED>DFGDGCC,=E,,@@,,E,=,+5;AD:?C++63@979,@**9?5,,,,,509A*;9+=:,4+B9+1*/,*2,/))),))*/+1///?):**0)**27(*177)))**)+/955C*;E6)2().6?(,)(..,60)*))(((
@M03506:14:000000000-AKVR1:1:1101:15055:2373 2:N:0:36
TTCTCTGGACTACCGGGGTATCTAATCCTGTTTGCTCCCCACGCTTTCGCGCCTCAGTGTCAGTTACAGACCAGAAAGTCGCCTTCGCCACTGGTGTTCCTCCATATCTCTACGCATTTCACCGCTACACATGGAATTCCACTTTCCTCTTCTGCACTCAAGTCTCCCAGTTTCCAACGACCCCCCACGGTTGAGCCGTGGGCTTTCACATCAGCCCTACGAAACCACCTCCTCCCGCTTCACCCCCAAAAATCCCGGATACACCTTGCCCACTCCGTATTACCGCGGCCTCTGACAGCTC
+
CC@CCGFGGGGGGGGGGGEEG9EECDECEEFGDDFEE<<FFGGGGGGGCGGGEGCFGFEFFGGFGGFGEGGCFE,,C<F9C7CFGGGDCCCFGGFDGGGGGGGFG9,?FFFGGGG7FCFFCAFDFD=@B=?F:F,A,,EA;E9>@EDD96EGFA8,@FG8DE3@3,=E?,=,@@DE:,++@>7+3@EEECGE*D,DF5A7C48EC,,<C7+00*,5*26,1/*:55)5**0**)0/():=*+907**7***).)9*/,)*.)1**0<*<?*05**;83)*()))-47)2.((),)0**().
@M03506:14:000000000-AKVR1:1:1101:9940:2383 2:N:0:36
TTCTCTGGACTACAAGGGTTTCTAATCCTGTTTGCTCCCCACGCTTTCGTGCATGAGCGTCAGTGTTAGCCCAGGGGGCTGCCTTCGCCATCGGTGTTCCTCCACATCTCTACGCATTTCACTGCTACACGTGGAATTCCACCCCCCTCTGCCACACTCTAGCCTTCCAGTTTCAAACGCAGTTCCCAGGTTAAGCCCGGGGATTTCACATCTGACTTAAAAGCCCGCCTGCGCACGATTTACGCCCCGTCATTCCGACCAACGCTTCCCACCCCTTACTTCCCGCGCCCGCTGCTACCGG
+
CCCCCGGG-EFGGGGGGGGGGGGGGGGGGGGGGGGGGGGGGGGGFGGGGGFGGGGGGGGGGGGGGGGGGFGGGGGDEGGGGGGGFGGGGGGGGGGGGGGGGGGGGGFGFGGGGGGGGGGGGGGGGGGGDG@FFEGFGGGGGGGCC8EGGDGGGGGGGCFGCCGGGCFGG,78EFC9@D6CE6C;EFGCCCD9E;;FFFCC8>*=@FFGFGCF,:,>CFFG+:;/;2).>9.:):5<1*)*:<:3CG8)***.56>F*21*)00*7C=)<5:>)*:C*))0-)5:((20()(4>;(**0(,(
@M03506:14:000000000-AKVR1:1:1101:21790:2413 2:N:0:36
TTCTCTGGACTACAGGGGTTTCTAATCCTGTTTGCTCCCCTAGCCTTCGCGCCTCAGCGTCAGTTTCAGCCCAGATAGTCGCCTTCGCCACTGGTGTTCCTCCCGATATCTACGCATTTCACCACTACACCGGGAATTCCACTATCCTCTGCTGTACTCTAGTCTACCAGTTTCAAATGACCCCTCCGGGTTAAGCCCGGATATTTCACATCTGACTTGATAGACCGCCTGCGCGCTCTTTACGCCCAATAATTCCGGACAACGCTTTCATCTTACGTATAACCGCGGCTGCTGGCACGCA
+
CCCCCGGGGGGGGGGGGGGEGGGGFGGGGGGGGGGFFFGGGGGGGGGGGGGGGGGGGGGCFFGGGGGGGGEEGGGGGGGGGGGGGGGGGGGGFFEFGG?FFGGGGFGGGGGGGGGGG7FFGGGCGGCGGGFGGG7FFFAFFGGFADFG=BFFFCG9BEGGCCFCFDGFFGDEGGGC:GFAFEFE8EEGG>EGGF,@DFGC54*A::C7CDCDF7,>?FFGFGGFFGBE=<A5):>D@DF+32+95>/5*;?094CDG>**)..)9**)3*29*0+323*<))5((-(.(.(4?)(*)*(((
@M03506:14:000000000-AKVR1:1:1101:7918:2438 2:N:0:36
TTCTCTGGACTACCAGGGTATCTAATCCTGTTTGCTCCCCACGCTTTCGCACCTCAGTGTCAGTATTAAGCCAGGAGGCCGCCTTCGCCACCGGTATTCCTCCACATCTCTACGCATCTCACTGCTACACGTGGAATTCTACCACCCTCTGCCATACTCTAGCCCGCCAGTCACAAATGCAGTTCCCAGGTTAAGCCCGTGGATTTCTCCTCTGGCTTATCGAACCTCCTGCCCACGCCCTACGCACAGTAATTCCGTTTAACGCTTGCCCTCTCCGTTTGCACGCGGACGATTGCCTCTT
+
CCCCCGGGFGGGGGGGGGGGGGGGGGFGGEGGGGGGGGFFFFGGGGCFGGGDGDEGFGGFGGEFFGGFFGC<EFGGGG@FCCEEDFGGGGEFEGEGCE,?<E<=FGG8?FDAFE7:=BEAFGGGCFGGGGDF?C=5A<EC;CE,@BC46@@=D8D9B9DE9=FF?EGEE8>,9@DE,>9,,@FGCC,2@DF>EFGC6*@**3*@,E:,2+53,*,5;7*,29*,*1)/:C;,*);C@))*3*5DG5?)=++1;;3;*)2058@*)*2.;)*))****-)+().5((()-)-()((21*)(.
@M03506:14:000000000-AKVR1:1:1101:8229:2443 2:N:0:36
TTCTCTGGACTACACGGGTTTCTAATCCCGTTTGCTCCCCACGCTTTCGTGCCTTAGTGTCAGAAATGAGCCAGTTATCTGCCTACGCCATCGGTGTTCCTCCCAATATCTACGGATTTCACTCCTACACTGGGAATTCCAATAACCTCTCTCATTCTCTAGCTTAGCAGTTTAGATAATGGATATCCGGTTGAGCCGAACGCTTTCACTATCTACTTACTATGCCACCTACGCAACTCTTTACGCCCAGTAATTCCTGATAACGCTTGGATCCTCCGTATGACCGCGGCTTCTGGCACGG
+
CCCCCGGGGGGGGGGGGGGEGGGGGGGFGGGGGGGGGGGGGGGGGGGGGGGGGGGGFGGGGGGGG?FGGGGGGGGGGGGGGGGGGGGGGGGGGGGGGGGGGGGGGFFGGGGGGGGGGGGGGGGGGGGGFGGGGGCEFGGGGGGGGGGGGGGGGGGGGCFGEFCGGGGGFFGGGFFCFFDGGGFGCGFFGGGGGGFEDECGGDGGEFD7BFFGGGGFGGFGG7C<F7AFCDFGGE*CBGFGGFFGCG58C8@67AC:D)++=7@FG=:BG)<609??FBF53(6<:69:639(0.:29)51(
@M03506:14:000000000-AKVR1:1:1101:24517:2464 2:N:0:36
TTCTCTGGACTACCGGGGTTTCTAATCCTGTTTGCTCCCCACGCTTTCGCACCTCAGCGTCAATATGTGTCCAGTGAGTCGTCTTCGACACTGGTGCTCTTCCGAATATCTACGACTTTCACCTCTACACCCGGCATTCCTCTCACCTCCCCACTCTTCAAGCTATCTAGTCTTAATGGCAATTCCAGATTTGAGCCCCGGGCTCTCACCGTCAACTCACATAGCCGCCTACGTGCGCTCTCCCCCCAGAAATTCATAACACACCCACCCACCCCCGTATCTCTGCGCCCGTGGACGCCGG
+
CC<8CEGGACF<CFG7CFGGG<EEFGFF,E@<<;<@@@<FGGGEG>FGCC::@86CE<CFGCFCC<FGGGFFGDFE,<F,@,C6CFD,C7FFCFABF9FFG9FED?FGFEGF,4++B4AAC,9?E<FCFG8>+:+++,,C,CEE8DFGF>+=BE8,,@F,,6>,,3,,,7>C,3@B,,,:,@<>9,,,,,,,,3@8:531***447<9?*****4>+4*,*+4,0*2)2*:*/.)*())**3;0*=8)/209**:**)0+0)01***.*)*0)*::/->*4)6)),-0()(()((2).-,-
@M03506:14:000000000-AKVR1:1:1101:7194:2549 2:N:0:36
TTCTCTGGACTACCGGGGTATCTAATCCTGTTTGCTCCCCACGCTTTCGTGCCTCAGCGTCAGTATCGGGCCAGTGAGCCGCCTTCGCCACTGGTGTTCTTGCGAATATCTACGAATTTCACCTCTACACTCGCAGTTCCACTCACCTCTCCCGAACTCAAGATCTTCAGTATCAAAGGCAGTTCTGGAGTTGAGCTCCAGGATTTCACCCCTGACTTAAAGACCCGCCTACGCACCCTTTACCCCCAGTGCTTCCGAGCACCGCTCGCCCCCTTCGTATTACCGCGGCTGCCTGCACGAC
+
CCCCCGGGGGGGGGGGGGFEGGGGGGGGGGGGGGGGFGGGGGGGGGGGGGGGGFGGGGGGGGGGGFFEGGGGGGDGGGGGGGGGGGGGG>FGGGGGGGGGGFGCGGCGGGGGFGDFGGGGGGGGGGGGGGGGGGEEEFGGGGCFGGFGGCFFGC+@EGGGGFCFFFGGCFG,DG,EFGCCCGGCFGGGFGF,EGGGGFCC:C58<=CFDGGGG:,>+CCD8C+?F:4>5*:CDF:50<5E+1:*2=C3C@C*9*:9C(9*).)//**0:@DFE);C8(7*..:A((()-)(-))-97:<:(
@M03506:14:000000000-AKVR1:1:1101:9020:2573 2:N:0:36
TTCTCTGGCCTACTCGGGTTTCTAATCCTGTTTGCTCCCCACGCTTTCGTGCATGAGCGTCAGTACAGGTCCAGGGGATTGCCTTCGCCATCGGTGTTCCTCCGCATATCTACGCATTTCACTGCTACACGCGGAATTCCATCCCCCTCTACCGTACTCTAGCTATGCAGTCACAAATGCAGTTCCCAGGTTAAGCCCGGGGATTTCACACCTGTCTTACATAACCGCCTGCGCAAGCTTTACGCTCAGCACTTCCGATTAACGCTTCTACCCCACTGATTACCGTGTCTGCCGTCCCTTT
+
CCCCCGGG<CEFGGGGGGGGDGFGFAFGFGGGGGGGFGGGGGGGBFDFGGGGGGGGGGGGGGGFFGFGFF@GFGGDGGGGFGAFGGGGGGGGEFFGGGGGGGGGGGGGFGGGGGGDGGGGGGGGGCGGGFGGGG>@FDFGFGGG,=BCEGFFFGGGGGGCFGFGG8FFFGF?FGCGFC7EA9EF7,:E6C7>BCDD?9*4:D5:6AC97162A<5118=?8FFGD*=:CC):C:))./0>CFF***;0:++)0)2**(1:)*/*)*8)3*29)1*1*.*3))).(,()(*)-1(-/.84))
@M03506:14:000000000-AKVR1:1:1101:14094:2584 2:N:0:36
TTCTCTGGACTACAAGGGTTTCTAATCCTGTTTGCTCCCCACGCTTTCGCGTCTCAGCGTCAGTATCCGACCAGGGGGCCGCCTTCGCCACAGGTGTTCCTCCCGATATCTACGCATTTCACTGCTACACGTGGAATTCCACCCCCCTCTGCCACACTCTAGCCTTCCAGTTTCAAACGCAGTTCCCAGGTTAAGCCCGGGGATTTCACATCTGACTTAAAAGACCGCCTGCGCACGCTTTACGCCCAGCAATTCCGATTAACGCCTGCACCCTACGTATTCCCGCGGTTGCTTGCCCGTA
+
CCCCCGGGGGGGGGGGGGGGGGGGFGGGGGGGGGGFGGGGGGGGFFGGGGGGGGGGGGGGGGGGGFFFGGGGGFDEGGGGGGGGDGGGGGGGGGGGGGGGGGGGGGG:FGGGGGGGCGGGGGGGGGFC=FFFGEGFGGGGGGGGGGGGGGGGFGGCG6EGFCFGGCFGGFG;CF@9<FGGGGECGGGGFCFGGC?GG?E=/5*;?6ACFGDCCF;EGGFGDGF7F25;=7>5755D0)01;725C:C>5*07?FFGF0<C56@*78*<G)*8)**8;3*22)))(-1)(0((*))1)/,((
@M03506:14:000000000-AKVR1:1:1101:12077:2640 2:N:0:36
TTCTCTGGACTACCGGGGTTTCTAATCCTGTTTGCTCCCCACGCTTTCGCACCTCAGCGTCAGTACCGGACCAGTGAGCCGCCTTCGCCACTGGTGTTCTTCCTAATATCTACGAATTCCACCTCTACACTAGGAGTTCCACTCACCTCTTCCGGACTCAAGATCGCCAGTATCGAAGGCAGTTCTGGAGTTGAGCTCCAGGATTTCACCCCCGACTTAACGATTCGCCTACGTGCGCTTTACGCCCAGTAAATCCGTACAACGCTAGCCCCCTTCGTATTCCCGCGGCTGCTGGCCCGAA
+
CCCCCGGGGGGGGGGGGGGGGGGGFGGGGGGGGGGGGGGGGGGGGGGGGGGGG<FFGGGGGGGGGGGGGGGGGGGGGFFGGGGGGGGGGGGGGGGGGDDFGGGGGFFGFGGGGGGGGGGGGGGCEGGGGGEFGGFGGGGGGGGGGGGGGGGGGGG+BEGGFGAFF?EEGGGGGGCF6BGG68C9AFCFFGGGGG,2,4>C8>D8C?7:CDGGGC=EG38CCC3=;+)0:9=C<=)91)888+0*7/:75<?@7?C>5(/5)863)/27<?5>@30;*4):,44<((()4)(398(*7;(6(
@M03506:14:000000000-AKVR1:1:1101:16686:2642 2:N:0:36
TTCTCTGGACTACTGGGGTTTCTAATCCTGTTTGCTCCCCACGCTTTCGTGCATGAGCGTCAATCTTGACCCAGGGGGCTGCCTTCGCCATCGGTGTTCCTCCACATCTCTACGCATTTCACTGCTACACGTGGAATTCTACCCCCCTCTGCCAGATTCAAGCCTTGCAGTCTCCATCGCAATTCCCAGGTTGAGCTCGGGGGTTTCACTCAAGTCTCACCAACCCACCTACCCCCGCTTGACGCCCAGCAATTCCGAGTACTGCTTCCACCCTACCTCTTACTGTCGCTGCTGGCGGCTA
+
666,6<C9;;<@EFCF<C@F;<FGC,,@<<CCFC9FGCF,,CEGC@DEGGFD@F,C8CEFD,@FGGG<ECFGCCC,FCCEGC,C<FC,,B?FEGC7FDAEFGGGFC?FEFGD<?:F:?<??EFC<A<,A4F4,???FEGG44@E+@++@@DC=,,8EDFG,,3=DF,8<ED@=:@BCCGG:81EGG3,@*6,363@,4:75**3=CE7<+0*+21>7+++**1**9)0=*)3*))12C3?5****2/5C*85*=*?*()1)****0+*3**07**1*)*39A2)))-7()(()5(*0)((-
@M03506:14:000000000-AKVR1:1:1101:12498:2650 2:N:0:36
TTCTCTGGACTACTGGGGTTTCTAATCCTGTTTGATCCCCACGCTTTCGTGCCTCAGTGTCAATGCCCCTGTAGTCCCCTGCCTTCGCAGTTTCTGTTCTATGTCATATCTAAGCATTTCACCGCTACATGACATATTCCGCTCACCTCCCGCAGAGTCAAGACTTGCAGTATCCATGGCCGTGTCCATGTTTAGCACTGTGATCTCACCACTGACTTACTCACCCACCAACCTCTCCTTGCACCCCAACAAATCCGGACAACGCTTCCCACCGTCTATCTCACCCCGCCTCCAGCAGGTG
+
C,A<BFC9<CCE<EC@CCG7FECAEC<,CEEGGF,,CCF<<F@7C,CECEF7FF<E@FEF9<,;6@@<C<@EC9CC,,,9@CF@@FFGG,BC<,CE9@?,6C,C<<,,,:,,,:A,?AFC,5,,@++@5?E,:99F9F;EACC7+,@DGF+6++4++76@A8,,,,,739ED,,,3@>,@,6++636@8E@;,7=,9E6C,+33,,@,@5+;7?,,++=<?+81;9*3@*******);+<2,*****)=**/;48*1(2:B)558*/)5)*)8)*3*-*3-)))(.(043(8>2(00)(,(
@M03506:14:000000000-AKVR1:1:1101:21024:2651 2:N:0:36
TTCTCTGGACTACCGGGGTTTCTAATCCTGTTTGCTCCCCACGCTTTCGTGCATGAGCGTCAGTGTTAGCCCAGGGGGCTGCCTTCGCCATCGGTGTTCCTCCACATCTCTACGCATTTCACTGCTACGCGTGGAATTCCACCCCCCTCTGCCACACTCCAGCTTGCCAGTTACAAGCGCAGTTCCCAGCTTAAGCCCGGGGATTTCACACCTGTCTTAGCAAACCGCCTGCGCCCGCCTTACTACCAGTAATTCCGATTCACGCCTGACCCCCACGTATTACCGCGGCTGCTGCCACGGC
+
9BC,BFGGFGG<FD>CGGEGGGGGFDFGGGGGDGG<FF,@FFFEDFEGGCFGGG<FGGEGGGGFFE,CCF8EFEF,CEEDEFGEGDEFC7BF@BF+BF,AE<FGC<8E?AA9CFFECCEFGGGAEE9,+8+@7:FGGCCFGGG8=6+56,,@,AFGD6D@,,@A;?*@E,@>EFGG6>1C*CCF:EF7F,?BFCCFCFCC5C5?FFGFF7>8F4<87+;+27++>3)0><0AC:)9()0;:0***+*00+3**1:*2,95*/9***2)09650)*2*()+().4((,)(.(-)).19*-3(
@M03506:14:000000000-AKVR1:1:1101:22898:2661 2:N:0:36
TTCTCTGGACTACCGGGGTTTCTAATCCCGTTTGCTCCCCTAGCTTTCGCCGTTCAGCGTCAATGTCGGTCCAGGATGCCGCCTTCGCCACCGGTATTCCTCCAGATATCTACGCATTTCACCGCTACACTTGGAATTCTGCATCCCTCTACCGAATTCAAGCCATCCAGTATCCGACGCAGTTCCCAGGTTAAGCCTGGTGATTTCACGTCGGACTGAGTTGGTGGCCTAATGGCTCTTTACGCCATGGAATTCTGAACAAGCTTTGCCCCCGCTGCATTTATGTGGCCGCGGTCGCAGA
+
-CC<@EFDEGDFGGCEBECFGFFDC<9C@FGDC@FEFFG7C<EFFGGFEGBCFFFGGGGGCEBCFFAFDGGGGGF7<F,ECEG=BCFCFCFGEDFG7BFFAFGFF<EF<FBAFGGGGEFGG9FG:+>:EF,7C<B?DF9;,6EEFGGFE=,79@+8@?FGDG?EFA6D@FC,<,@36C>5CGE,,,,,>*6?D7DFD6,*,*45,,=:98*1:4C*9*80;F7<**)20*)0;64;(*6C71+9***.<*+9*97*:-:6B4)**32*+/*)0)2**(09<))))))*-)((0(()))(-(
@M03506:14:000000000-AKVR1:1:1101:18979:2685 2:N:0:36
TTTTCTGGACTACTGGGGTTTCTAATCCTGTTCGCTCCCCACGCTTTCGCTCCTCAGCGTCAGTACCGGCCCAGAGTGCTGCCTTCGCCATCGGTGTTCCTCCCGATATCTGCGCATTTCACCGCTACACCGGGAATTCCACACTCCCCTACCGGACTCTAGCCATAGCAGTATCGAATGGCGGCTCCAGGTTGAGCCTGGAGTTTTCACATCCGACTTGCCAAGCCGCCTACGTGCTCTTTCCGCCCAATTAATCCCGACAACGCTCGCCCCCTACGTATTACCTCGGCTGCTGGCAACG
+
CCCCCGGGGGGGGGGGGGGGGGGGGGGGGGGGGGGGGGGGGGGGGGGGGGEFGFDGGGGGGGGGGGGGGGGGGGGGGGGGCGGGGGGGGGGGGGGGGGGGGGGGGGGGGGGGFGGGEEEEGGGGGGGGGGGGGGDEGGGGGGGGGGGGGGCGGGGGC6DFGAFF6DFFGGGGFAFGGGGGGGEGGEC:CGFCGGFFGCFGE*8AF@:C7+:7<<CC<C89FG7+9DFEDDEDFE)*2>FF?<*0**/7*1;***2**)/7<3)*):*./7CE@DC*;2.2)().4)47()((.),2).)((
@M03506:14:000000000-AKVR1:1:1101:20679:2720 2:N:0:36
TTCTCTGGACTACAAGGGTATCTAATCCTGTTTGCTCCCCACGCTTTCGTGCCTGAGCGTCAGTGTTAACCCAGGGGGCTGCCTTCGCCATCGGTGTTCCTCAACATCTCTATGCATTTCACTGCTACACGTGGAATTCCACCCCCCTCTGCCACACTCTAGCCTTGTAGTTTCAAACGCAGTTCCCAGGTTATGCCCGGTGTACTCACATCTGACTTAAAAAACCGCGTGCCCACGCTTTACCTCATGTCAGTCCCATTAACGCCCCCACCCTACGTATGACCGAGGCCGCTGCCCCTTA
+
A<<,A@E@6CFFFD9<A@GFGEEEGCF,C@;<C<FE<C6CFEGEGGGGGG87C9CF6EC7B@:CE,,9CA,E@,<@B+@+6,:,C=FEFD6CFE8:4B<?,5,B@FGGEDFG9@FCF,A,A59?F?E9=B+AA@EFE8=AEE8@6CE63BC9>8=8>FGG@9,3E@37,,6,3@;=AFDGG6+DEC,,@BEFF,3,3,@7*?*,,,2=19B*:C:CCC=,=C4*//:)*))**;6:2)2*=<>*2++++++011:C*):9*1*9)**)2))))1**1.*3(6)(((-0(0(3)((*.0(()
@M03506:14:000000000-AKVR1:1:1101:17848:2738 2:N:0:36
TTCTCTGGACTACCGGGGTATCTAATCCTGTTCGCTCCCCACGCTTTCGCTCCTCAGCGTCAGTAATGGCCCAGAGATCCGCCTTCGCCACCGGTGTTCCTCCTGATATCTGCGCATTTCACCGCTACACCAGGAATTCCGATCTCCCCTACCACACTCTAGTCTGCCCGTATCCAATGCAGACCCGGGGTTAAGCCCCGGGCTTTCACATCCGACGCGACAGACCGACTACGGGCTCTTTAGCCACAACAATTCCGGACCACGCCCGCACACTCCGCACTACCGGGGCGGCGGTCCCGTC
+
CCCCCGGG9FGGGGGGGGGGGGGGGGFGGGGGGGGGGEGDFGGGGDGGGGGGGGGGGGGCGGGFFGGGGGGGGGGGGGGGGGGDCFGGGDGFGG>CGGGGDGGGFEGGGCGGGGGGG:AAEFFGEGGGGGGGG:FFEGGGG7EEGGGGGGGGCDFFGFGFG,@,EAGFFGG7@D,;@,@CFGGG88@EGGCE*,?EGF**/8=*=+C<97+*0/C8:C@=5C<*/*0):7571))1,>?+++**22;>/*/<@*:*2(*/)777C*2<5)9))0**1-0*224(((-04)11)(()))(,(
@M03506:14:000000000-AKVR1:1:1101:10509:2748 2:N:0:36
TTCTCTGGCCTACAGGGGTATCTAATCCCGTTTGCTCCCCTGGCTTTCGCGCCTCAGCGTCAGTGTCAGCCCAGCAACCCGTCTTCACCTCAGGTGTTCCTCTTGATATCTACGCATTTCACCGCTACACCAAGAATTCCGATTGCCCCTTCTGCACTCTAGCACAGCAGTATCACTTGGCCGTTCTGAGTTAAGCCCAGAGATTTCACAAGTGACTTACCACGCCCCCTCCGCGCCCTTTCCGCCCAGTAACTCCGAACAACGCTTGTTCCCTCCTTATTCCTGCCGCTGCCGGCCCGTC
+
CCCCCGGG<FGGGGFGGGGGGGGGGGGGGGGGGGGGGGGGFGFGGGGGGGGGGGEFGGGGGGGGGGGFGG?FFGF<FGFGGGGFFGGGGGGFGGGGGDGGGGFGDGGGGGGGGGGGGDGGGGGDFGGGFFGGCFCGFGFEGEGCGFDFEG8DDDFGGFGGG8E,@8DFGGGG8FEFG9D,6@C@EFCFD;EFGGF7,4:1,;6EFFGCEGGGCFG;:FFFC+;CCC*6CD5EDF><>9)=<+07CGD)2?E8+3:;*17E5477D*;:**:*90***-*3))))).(09),()(()00(4(
@M03506:14:000000000-AKVR1:1:1101:11846:2799 2:N:0:36
TTCTCTGGACTACCAGGGTATCTAATCCTGTTTGCTCCCCACGCTTTCGCGCCTCAGCGTCAGTTACGGGCCAGTGTGTCGCCTTCGCCACTGGTGTTCTTCCGAATATCTACGAATTTCACCTCTACACTCGGAGTTCCACACACCTCTCCCGCACTCAAGACAGCCAGTATCAAAGGCTATTCCAGGGTTGAGCCCTGGGCTTTCACCTCTGACTTAACTGTCCGCCTACGCGCCCTTTACGCCCCGTCATTCCGACCAACGCTTGCCCCCTTCCTTTTACCCTCGCTCCTTGCCCGCA
+
CCCCCGGGGGGGGGGGGGGGGGGGGGGGGGGGGGGGGGGGGGGGGGGGGGGGGDGGGGGGGGGGGGGGGGGGGGGGGGGGGGGGGGGGGGGGGGGGGGGGGGGGGGGGGGFGGGGGGGGGGGGGGGGGGGGGCFEGFGGGFGGG6EGGGFFFCEGGGGGGC?EGDGGGDGGFGGAEG9CC8AFGGGGGGGGG5E8FGF,;**D8:?F:CF4C<DGGC@FFC7+=>FFDDDAE*:8DFD)*A+;*75C)::*0)0:C4()5)7<*)**)2<C@>)***.*+.-)32.(80)(-0)66)/(-(
@M03506:14:000000000-AKVR1:1:1101:10619:2821 2:N:0:36
TTCTCTGGCCTACCGGGGTTTCTAATCCTGTTTGCTCCCCACGCTTTCGCACCTCAGCGTCAATATGTGTCCAGTGAGTCGCCTTCGCCACTGGTGTTCTTCCGAATATCTACGAATTTCACCTCTACGCTCGGAATTCCACTCACCTCTCCACACTTCTAGCGATGCAGTCTTAAAGGCAATTCCGGAGTTGAGCCCCGGGCTTTCCCCTCTAACTTACAAAGCCGCCTACGTGCGCTTTACGCCCCGTAACTCCGAGCAACGCCCGCCCCCTTCGTATTACCGCGGCTCCTGCCCTCAA
+
CCCCCGGG9FGGGGGGGGGGGGGGGGGGGGGGGGGGGGGGGGEGGGGGGGGGGGGGGGGGGGGGGGGGGGGGGGGGGGGGGGGGGGGGGGGGGGGGGGGGGGGGGDGGGGGFGGDGGGGGGGF=FFGGGGEEGGD:FGGGDFGGGGGFG9BFGGG6DFGGFFFG6D@CFGFGFFGFCGGGFGGCGGGGC8CEFG6DGDGCE4>EFGGD692CECFFFGFF>7F*>55A=C3:*;.:(585C?C5C:C):A:7)1:DC3)>).<CG**):75>7/*2*37F?)69((()()((/),95)((,
@M03506:14:000000000-AKVR1:1:1101:18651:2854 2:N:0:36
TTCTCTGGCCTACCGGGGTTTCTAATCCTGTTTGCTCCCCACGCTTTCGTGCATGAGCGTCAGTGCAGCCCCAGGGGATTGCCTTCGCCACCGGTGTCCCTCCGCATACCTACGCATTTCACTGCTACACGCCGAATTCCATCCCCCCCTCCCGCCCTCCAGCCCTGCACTCACAAATGCCGCCCCCCCGTTAACCCCGTCCACCCCACACCCGTCTCACACCCCCGCCTGCGCACGCTTTCCGCCCCCCCACTCCGACTCCCCCCTCCCCCCTCCGCCTCCCCCCCCCCGCCGCCCCCTC
+
CCCCCCFF--@EFGGEG78@,EFE9FFGACEEEDFEF8FGGG>C@FCEBF@CFG,CEF++@F,<@ECC,:FC,B<FBCEA,<FD9EFFG@,C++@+8,BF,<C=C+4B,?E9FFE:C7,@?@<,CFAE@F@F4++@++CFE,DFFGG>E:+53*;*@*@E>,D81=,>,,,@=D,,,,1>,****:C5**1+*3+>CE***12+**2/C77C*)*;9**<C*9*>D5@EC5C))7>1C);*0:7>E*)***0))9<*(//))0*9*/0;)>8>58C*3)*((-(-39)4)-77(,9<D2,3
@M03506:14:000000000-AKVR1:1:1101:15552:2870 2:N:0:36
TTCTCTGGACTACAAGGGTTTCTAATCCTGTTTGATCCCCACGCTTTCGTGCATGAGCGTCAATCTCTGCGTAGTAAGCTGCCTTCGCAATAGGTGTTCTATGTCATCTCTAAGCATTTCACCGCTACATGACATATTCCGCTTACCTCCACCGCATTCAAGATATATAGTAACAATGGCAATTTTCGGGTTAAGCCCAAAGTTTTCACCACTGACTTACATATCCGACTGCGCACCCTTTAAACCCACTAAATCCGGTTAATGCTTGCACCCTCCGTATTACCGCGGCTGCTGGCACGGC
+
CCCCCGFGFECFGF<CDGF8;FGFAFDFGGFFGG9F<CFFGGEGC:@FEG@FFGGDFFGFBCDFG9EGGGGEGG:FGGGGGGGCA@<7,7BFEFFEFGGCEFEE?<?CB,EFFCDGGGGGGE,?FBFGGGCDGG9A,AEFFG=C6D>DGGG8,6=+44>F,EADFD;EAE=C,@,=DA8ED@8>=9,@CE,+@9,,49:+37,DF7:2@7CC?*34+2=E>CC:D+5*=7@79*/?(84<>9+=*=8?*:>FA7DFDB)*2A+2+1>*:*;)0*=E5?)7(644(,,)(.(-9)(*)*-((
@M03506:14:000000000-AKVR1:1:1101:22986:2888 2:N:0:36
TTCTCTGGACTACAGGGGTTTCTAATCCTGTTCGCTCCCCACGCTTTCGCGTCTCAGCGTCAGTACCGTACTAGAGAGCCGCCTTAGCCACGGGTGTTCTTCCTGATATCTGCGCATTTCACCGCTACACCAGGAATTCCACTCTCCTCTTCCGGACTCTAGCCACATGGTTTCCATCGGCGTCTCGAGGTGGAGCCCCGAGGTTTCACAACGGACCTACATGGCCGCCTACCCGCTCTTTACGCCCAATAAATCCGCACAACGCTCGCCCCCTACGTATTACCGCGGTCGCTGGCCAGCG
+
CCCCCGGGGGGGGGGGGGG7FGFGGGGGGGGGGGGGGGCGGGGGGGGGGGGGEGGGGGGGDGGGGGDFGGGFGGGGGGGGGGGGCGGGGGGGGGGFGCCGFFGGGGGGGGGGGGGGGGGGGGGGGEEEGGGGFGGGGEGDGGGGA8BEFGGGGGGGE>EFGA,@@FECEG,,47;EFGGDGGGG>FC9CCB*=:F==*=:5)*=*+AFGDCDEC85<D6<7C+64C>5>*)**05C1C.<7:*975CD=0<*9*221()/77BGC8*.*7*)0)/2;(/::))62(20()(()-,9))-((
@M03506:14:000000000-AKVR1:1:1101:19536:2900 2:N:0:36
TTCTCTGGACTACCGGGGTTTCTAATCCTGTTTGCTCCCCACGCTTTCGCACCTCAGCGTCAGTACCGATCCAGTGGGCCGCCTTCGCCACCGGTGTTCTTCCTAATATCTACGAATTTCACCTCTACACTAGGAATTCCACCCACCTCTATCGGACTCAAGATTCGCAGTATCAAAGGCAGTTCCGAGGTTGAGCCCCGGTCTTTCACCCCTGACTTACAAATCCGCCTACGTTCGCTTTCCGCCCAGGGAGTCCGAACAACCCTAGCCCCCCTCGTTTCACCGCGTCTGCTGGCCCGAA
+
CCCCCGGGGGGGGGGGGGGGGGGGGGGGGGGGGGGGGGGGGGGGGGGGGGDGGFFGGGGGGGGGDGG@FGGGGGGGGGFGGGGGGGDCFFGGGGEGFGGFGGGGGGGGGFFGFCECGGDEGFFEFGGGGGGC:FFDFFG9FGCGGGGGGFGGGGG6CEFGC?CF7AB>CE*@<@;FCC>FF>@9EAC*;>>DDCC8C5CEE)*39+1<7:C3723++3;CFFCECD:)=35**7)*4D>C8+***280***))09:C>*>@F4*98*)+.73.)28*,)*)).)((-)4.247?(*0.(4(
@M03506:14:000000000-AKVR1:1:1101:19317:2900 2:N:0:36
TTCTCTGGACTACAGGGGTATCTAATCCTGTTTGCTCCCCACGCTTTCGCACATCTGCGTCAATGCCGGTCCAGTGAGCCGCCTTCGCCACTGGTGTTCTTCCGAATATCTACGAATTTCACCTCTACACTCGGAATTCCCCTCACCTCTCCCGGATTCAAGCGATGCAGTCTTAAAGGCAGTTCCGGGGTTGAGCCCCGGGCTTTCACCCCTAACTTACACAGCCGCCTACGTCCGCCCTACGCCCGTTCATTCCGAACAACGCTCGCTCCCTCCGTATTACTCCGGCGGCTGGCCCGGG
+
CCCCCGGGGGGGGGFGGEGGGGGGGGGGGGGGGFGGGGGGGGEGGGFGGDGGGGGGGGGGGGGGGGGCGGCGGGGGCCEGGGGGGGDGBCFGGGDFFGFGGGGGEGF7CEFCE<BFFFFFDEE<EF9EEFGGGG7FFG9B,=,CDFGDGGGG?EE36AFG,CCEGDGGGGGGGGGG,EA6@EECE98@ECCGE,>>69:CC4*4,0A91**1CC*:@FAFD*7*9FFDC3>G*))*(1.*****9>C5***/*/?774*2))))9**.:)9>)9C5*-)*,).))(()-0(()((*07(((
@M03506:14:000000000-AKVR1:1:1101:17207:2904 2:N:0:36
TTCTCTGGCCTACCAGGGTTTCTAATCCCGTTTGCTCCCCTGGCTTTCGCTCCTCAGTGTCAGTGTCGGTCCAGGATGCCGCCTTCGCCACCGGTGTTCCTCCAGATATCTACGCATTTCACCGCTACACCTGGAATTCCGCATCCCTCTCCCGAACTCAAGCCATCCAGTATCAGACGCAGTTCCCCGGTTAAGCCGAGGGATTTCACGTCTGACTTAGTTGGCCACCTACGATCCCTTTCCGCCCAGTAATTCCGAACAACGCTTGCCCCCCCCGTCTTACCGCGGCCGCTGGCCCGGG
+
CCCCCGGG-FGGGGGGGGFFGGGGGGGGGGGGGGGGGGGGGGGGGGGGGGGGGGGGGGGGGGGGGGGGGGGGDGGEGGGGGGGGGGGGGGGGGGGGGGGGGGGFGFGGGGGGGGGGDGGGGGGGGGGGGGGGFE?EGGGGGGGGDGGGG8FGGDGCG?EDFGGFGGGGGGCCEE;FCFEGG8@>FGGGG>CEEFGGFG>9EG5E8<CC,C;F6C7<7D=:@FD6;6))/5;FGD);6>6FC+:*9:EDE<F**1776(1>>FFDGE575?GFBGGD>:):4)6:,(4)()-7>(-94;06,
@M03506:14:000000000-AKVR1:1:1101:18385:2926 2:N:0:36
TTCTCTGGCCTACCAGGGTTTCTAATCCTGTTTGCTCCCCACGCTTTCGCTCCTCAGCGTCAATATCGGCCCAGAGACCCGCCTTCGCCACCGGTGTTCCTCCTGATATCTGCGCATTTCACCGCTACACCAGGAATTCCAGTCTCCCCTACCGAATTCTAGTTTGCCCGTATCGGCTGCAGGCCCGGGGTTGCGCCCCAGGTTTTCACAGCCGACGCGACAAACCGCCTACGAGCCCTTTCCGCCCCATAATTCCGGACAACGCTTGCACCCTACGTATTCCCTAGCCTCCCGGCCCGTA
+
CCCCCGGG-EFGGGGGGGGGGGGGGGGGGGGGGGGGGGGGGGEGGGGGGGDFGDGGGGGGGGGGDEGGGGGGGGFGGGGGGGGEFGGGGGGGGD@FGEEGGGGGGGGGGGGGGGGGGGGGGGFCF+FGGGGGGGGGG?FGGGGEDGGGG8DFFEEBE6BFFCEC,8E;EGGGCFE+CCEGCCFEGGDEDGB7*,=C:EG5375+<EF7FF+1:)*:7<)*1))27CDBG7):3)05(*0*<+293C8)***07/:C60*:5)<)C**0C6>F:<*888*28)42))().*,..(()))-((
@M03506:14:000000000-AKVR1:1:1101:8766:2981 2:N:0:36
TTCTCTGGCCTACAGGGGTTTCTAATCCTGTTTGCTCCCCACGCTTTCGCACCTCAGCGTCAATATGTGTCCAGTGAGTCGCCTTCGCCACTGGTGTTCTTCCGAATATCTACGAATTTCACCTCTACACTCGGAATTCCACTCACCTCTCCACAATTCTAGCGATGCAGTCTTAAAGGCAATTCCGGGGTTGAGCCCCGGGCTTTCACCTCTAACTTACAAAGCCGCCTACGTGCGTTTTACGCCCAGTCATTCCGAACAACGCTAGCCCCCTCCGTCTTACCGCGGCTCCTGGCCAGGT
+
CCCCCGGG9FGGGGGGGGGGGGGGGGGGGGGGGGGGGGGGGGGGGGGGGGGGGCFGGGGGGGGGGGGGGGGGGGGGGGGGGGGGGGGGGGGGGGGGGGGFGGGGGGGGGGFGGGGFGGGGGGGGGGGGGGFGECCEFGFFGGGGFCFFG9EFGDF8EFGGFFGGCCEGGGDF=FGGGG8CD?FGGFGEG7>BCCGFG*ACE4C5CFCCCG*?98,,=C8CFGFCF;B>:5)7*=4C6*.=C+;CDG8)/<+*1**:647/))8758?)3)95<);C*2)2-5::2((),)(-))(15/(()
@M03506:14:000000000-AKVR1:1:1101:13344:2992 2:N:0:36
TTCTCTGGACTACTGGGGTATCTAATCCCGTTTGCTCCCCTGGCTTTCGTGCCTCAGCGTCAGTACACCCCCAGCAGCTTGTCTGCACCATTGGCGTTCCAGTTGATATCTATGCATTTCACCGCTCCACCATCTGTTCCAGCTGCCCCTAGGTGACTCAAGACCGGCAGTATACCAAGCAATTCCACAGCTAAGCGGTGGGATTTCACAAGGTACTTACCATCCTGCCTACACACCCTTTAAGACCAGTGCTGCCGCCTCACGCTTGTGGCCTCTTGATTACCGCGACGGCTGGCACAGG
+
CCCBCGDAECE<@<CDFFGGFGFFFGFDFFEFF@GFFGFGGC?FC<FGEG<FFF,CFFGGGGEFFGDGGGEGFEGGGGFGFCF,C@,BE@FFE8FCGCG8<?BFGDGFFGAEFCFGFD<EF,ECC+C+???<C<9BFFG;9@E888,@FDFGCGDDF8FG8DD,@CEEE6=;FC=FD,AFDDA>A,E23,,8EF6,+*3*5@>,,4,<C7D4CAFGG@1,42=,9*4/,;+=*2/*()/,,41?+=85*?++1+*/1()*)).**/3.:6*0>D8+0)1<))))-((),)(-0(337@(3.
@M03506:14:000000000-AKVR1:1:1101:14580:2996 2:N:0:36
TTCTCTGGACTACCGGGGTATCTAATCCCGTTTGCTACCCACGCTTTCGTGCCTTAGTGTCAGAAATGAGCCAGTACCCTGCCTACGCCATCGGTGTTCCTCCTAATATCTACGGATTTCACTCCTACACTAGGAATTCCAGGTACCTCTCTCATCCTCTAGCTTTGTAGTTTTGATAATGGATATGCGGTTGAGCCGCACGCTTTCACTATCAACTTACAATGCCACCTACGCAACTCTTTACGCCCAGCAATTCCGGATAACGCTTGGATCCTCCGTATGACCGCGTCTGCTGCCACGG
+
CCCCCGGGGGGGGGGGGGGGGGGGGGGGGGGGGGGGGGGGGGGGGGGGGGGGGGGGGGGGGGGFGGFEFGGGGGGGGGGGGGGGGGGGGGGGGGEEGGGGGGGGGGGGFGGGGGGGGGGGGGGGGGCGGFGGGGGDGGGGGGGFFGGFF@EFFGGGGGGGGGGFAFFGCFGGGEFCFF=DGCDGFFDFE7>CEGGGFGDDCDD5@CC7<@D+BC7@FGACF>DE4CF4CG6FGD4C=CFGFG7FCC8):;5A)A>C:;C*0)9***:5=0*??03<*,7:<B)-3;BF1@034)5*7)811
@M03506:14:000000000-AKVR1:1:1101:18206:3003 2:N:0:36
TTCTCTGGCCTACCAGGGTTTCTAATCCTGCTTGCTCCCCACGCTTTCGCACCTCAGCGTCAGTATCGGGCCAGTGAGCCGCCTTCGCCACTGGTGTTCTTGCAAATATCTACGAATTTCACCTCTACACTCGCAGTTCCACTCACCTCTCCGACGCTCAAGCGATGCAGTCTTAAAGGCAATTCCGGGGTTGAGCCCCGGTCTTTCACCCCTAACTTACAAAGCCGCCTACGTGCGCTTTACGCCCAGTAATTCCGAACAACGCTAGCCCCCCCCGTATTCCCCGGGCCGCTGGCCCGGG
+
<CCCCGGGCFFGGGFGGGGFEGF<D9AEECCCFFGGECEGFGGGGGGGGGGG>@FCEFEGGGGGGDAFGGGGGGGG<FGGGG@@F?FGC,FEGDF@EC9FDA?<?<FGF@F9?CEGFGA<<FFCB<FAFF9,9=F+CF9EFF9EGG8DGDDD68CEGG6C?DEC8,>87;>,,3EFFB,5D,@CA,D5@8B**4?E:CE=5)/8CEG?<>*)A*3A>7*2;@F*750=*/0=5))*-1);C+:*7:855<:*9FDCF2**)77))**)+.*085*2*-7*8))4(,(0()(4.1(3))(-(
@M03506:14:000000000-AKVR1:1:1101:9462:3046 2:N:0:36
TTCTCTGGCCTACCGGGGTTGCTAATCCTGTTTGCTCCCCACGCTTTCGCGCCTCAGCGTCAGTATCGGGCCAGTGAGTCGCCTTCGCCACTGGTGTTCTTCCGAACATCTACGAATTTCCCCTCTACACTCGGAGTTCCACTCACCCCTCCCGAACGCAAGATACGCAGCTTTGAAGGCAATTTCGAGGACGAGCCCCGGGATTTCACCCCCAACGTAGATATCCGCCTACTCGCCCTTTACGCCCCTTAATTCAGAGCACCGCTAGCTCACTTCGTATGACCGCTGCTGCTGGACCGAC
+
6A@@B@FF<CFFCAECDEGD+CAEFCF,<CED<EFC9@CCFGGGGGGGC7+:@@FGGG7B:C@@@,CBFDEGG7CC,E<C>BCEFFF777CB8AC8E+CFEFE4@7+:B<9EF7+A,:A,,5ECFEFEF:,:ACC:+A7CAFFFG8,,6+@=E@3:+5>:*4@,9,*4*3*6,,,,55<8C,,;,44*,****4**:*8**:880<C+<>5C*)*/*/8=/C*3C7@>EC>F76))-*.C+<:DD5:)**+19*:*0-**/001>C=)</2*/*0<*(.:(-5(31(),9,4<)(10)((-
@M03506:14:000000000-AKVR1:1:1101:20622:3073 2:N:0:36
TTCTCTGGACTACCGGGGTTTCTAATCCCGTTTGCTCCCCTGGCTTTCGCTCCTCAGCGTCAGTATTGGTCCAGGATGCCGCCTTCGCCACCGGTGTTCCTCCAGATATCTACGCATTTCACCGCTACACCTGGAATTCCGCATCCCTCTCCCAAACTCAAGCCAACCAGTATCGGACGCAGTTCCCCGGTTAAGCCGAGGGAGTTCACGTCCGACTTAGTTGGCCACCTACGAGCCCTTTACTCCCAGTAATTCCGACCAACGCTTGCCCCCCCCGTATGACCGCTGCTGTGGCCACGGG
+
CCCCCGGGGGGGGGGGGGGGGGGGGGGGGGGGGGGGGGGGGGGGGGGGGGFGEFGGGGGGGGGGGGGGGGGGGGGCFGGGGGGGGGGGGGGGGCFGGGGGGGDGE9EFGGGGGGGGG7FGGGGCFGGGGGGGGGGGGGE;ACEEEDE8DDEGFD8DEDFGFGDCFFGCCGFFFGG6CCGGGG>,>;>CEEE7C?;<<ECCEC**=01=9*;F5)/:D*ACGFF66CFF50<+*)8C>C?60C***+2)3A?*9*027()28:7C7*/5*9D))9CEG:):.))4(-(079)))((*)561,
@M03506:14:000000000-AKVR1:1:1101:17498:3092 2:N:0:36
TTCTCTGGACTACTGGGGTTTCTAATCCTGTTTGCTCCCCACGCTGTCGCGCCTCAGTGTCAGCTACTGCCCAGCAGGCCGCCTTCGCCACCGGTGTTCTTCCGGATCTCTACGCATTCCACCGCTACACCCGGAATTCCGCCTGCCTCTACAGTGCTCAAGCCAAACAGTTCGCACGGCCGACCCGGGGTTTAGCCCCAGGCTTTCACCGCACGCCTGTCCCGCCACCTACGCGCCCTTTCCGCCTAATGATTCCGGCCACTGCCCGCACCCCCCGCATCACCCCGGCTGCTGCCACGGG
+
CCCCCGGG@FFFGGGGGGGGDGGGGGGGGGGGGGGGGGGGGGGGGEGGGGEGGGGGGGGGGGGGGGGGGGDFFFFFDGGGGGGDGGGCEFGGGCFGGGGGGGGCFC8CFGGGGGGCEGGGGGFGGG>FCCF7FC7FGGGGGGGGGGG?FF,@,,7DFFFE9@E+:8E?CFECFEEGGDC5EECCGGGGCB71*0++AFGGGC5*=FF+<D3C59:?*97<*79*)1).*0)6175)-/02<+:9CC*)+0<=@**0*-)*)))29*;58D7B))2/*()/())(.(()()-8)2)*)1(((
@M03506:14:000000000-AKVR1:1:1101:6523:3093 2:N:0:36
TTCTCTGGTCTACAAGTGTATTTAATGTTGTTCGCCTTTCATGCTTTCGCGCCTTAGAGCTCGTGTTAGCCCATCAACCCGCCCCCGCCGCACCCGATCCACCCGAACTCTACGCATTTCACCGCTACACCTAGAATCCCAGTTGCCCCTTCTGCACCCCAGCCGCTCAGTACCAGTCGACCTTTTGGATTTAAGCCCCGACATTCTTCAAATTACCTGTGCTTACCGCCTACCCCCTCCTTCACCCCACCGATTCAGCGCCACGCCTGCACCTTCCCCCCTTACGCTTCCGCCTCGCTGG
+
6,-,AFAF---,C6C-6C,<C,,,;,,;,;CFEG+,,,,C,,,,,C,C,;CF7E,,,,,,,,,6;,,,,,6CF,CCF<E7BEC++6C+@+++4+,++84+,,,8>+++4E,?B=CF+@,FC5C:F+++,A,,6C,D,,87,33,,,7@?+,,6=9@D,4++:,3*5***4@,,752,2*C*4*6<,,*4,?,>92,>***4)*=C+++=C11+2++++2=*:@:+2)07)5:5)71(10*;A*0*28)***)))***)**)))9>*/)*)2/)*3<*()*((.34(2)-.2,)((*))-(-
@M03506:14:000000000-AKVR1:1:1101:18728:3113 2:N:0:36
TTCTCTGGACTACAGGGGTTTCTAATCCTGTTTGCTCCCCACGCTTTCGTGCATGAGCGTCAATCTTGACCCAGGGGGCTGCCTTCGCCATCGGTGTTCCTCCACATCTCTACGCATTTCACTGCTACACGTGGAATTCTACCCCCCTCTGCCAGATTCTAGCCTTGCAGTCTCCATCGCAATTCCCAGGTTGAGCTCGGGGATTTCACGACAGACTTTAAAAACGCCCTGCCCACGTTTTACGCCCAGTAATCCCGCTTAACGCTTGCACTCTCCATATTACCTCGGCTGCTCGCCCGTC
+
@CCCCGGG-CEGG<F<FGCFFGGFGGGGGGEGGGGGGGGGGGFEGGFGFFFGGGEFCEEGFGCFFFG,<CEGCE@:C@:FEEGFGGC:FFGGGDGGCFGC9F=CF8BEFFGGGFC=C:AF9FG<FGGGGCDF=7:FFGFEFC,88EGEEF8@,2@,,=DF9=9EF@?E@,@3@EFFECC68>CGGG9A68DF8DCC,CCE*7*=6=E,=F45*)5,2+++3;:07)))*)21*)/*(/)*;37**287*03@F**2*3>*00**)*/0*/>797+*2)*0)).4.51043(2;),).714-
@M03506:14:000000000-AKVR1:1:1101:18880:3115 2:N:0:36
TTCTCTGGACTACCTGGGTTTCTAATCCTGTTCGCTCCCCACGCTTTCGCTCCTCAGCGTCAGTTGTTGCCCATAGACCCGCCTTCGCCACCGGTGTTCCTCCTGCTATCTGCGCATTTCACCCCTACACCAGGAATTCCTGCCTCCCCTCCAACACTCTAGTTTGCTCGCATCGACTGCAGACCCGAGTTCGAGCCCCGGGATTTCACTTCCGACTCACCAACCCGCCTACGCGTTCTTTACGCCCCCTCATTCCTGCCCACCCCTCCTCCCTCCCGATTACTCCTGCCGCCGTCTCCTC
+
@CC8CFF@<EC@FG,;CFF;FGGF9FFGF@F@F@:;EGFECF7CFEFF77BF@EFGG@@FGE:FC<FGCFCFF,6C6@,CCFGGCGFE:6=C::F+BCC?FGFG?,B<ABDF97:=C7,:,C,,@7A84AE+A+A,AFGC,,,6=8DEGG++,,@+33@9,,,,6,3,,@++353,4+4@96,,:D>***1,6,>>>*1**)*/5,1<C++0+/*3):)+2*/*1*.8>77C*)))(1)+++0//*2)*/*80/*0*.*:)9@*95C)2)0)02***()*(()-)..)()-(),-75)).(
@M03506:14:000000000-AKVR1:1:1101:12154:3119 2:N:0:36
TTCTCTGGACTACCGGGGTTTCTAATCCCGTTCGCTCCCCTGGCTTTCGCGCTCCAGCGTCAGTGTCGGCCCAGCAACCCGCCTTCGCCGCAGGTGTTCCTCTTGATATCTACGCATTTCACCGCTACACCAAGAATTCCAGTTGCCCCTTCCGCACTCTAGTCGCACAGTTTCGGTTGACCTTTCCGAGTTAAGCTCGGAGATTTCCCACCCGACTTGTGCTGCTCGCCTACGCGCCCCTTACGCCCCGTAAACCCCAACTACGCTTGCTCCCCCCTGTTTACCTCTGCCACGGCCCCGC
+
CCCCCGFGGGDFE@FEGG@BFGGGGGGFGGGGGDDFGGDBFFFGGGDGGGGGGCGGGFCFFGGFDCFFDFC@7E@C<CEFGGGGGFGGGGGEGC?F,B@FFA<FFGG98FGFFF7FEGDGEGACECFEGGFF=DFFGD,;,,CB=EFGGG8D6:+35:@FF,>AE58CCEFFFG55;EEFC,=BEG958::@C,,9+<?*=D*<+<9:+0025C5?3>*<CFC<***.*95**037(97**2**/*2715/)))20*(/2)0)**2*)*)0=F9*/1()+.)))).)*)1))/(()8)(((
@M03506:14:000000000-AKVR1:1:1101:18399:3133 2:N:0:36
TTCTCTGGACTACTGGGGTTTCTAATCCTGTTTGCTCCCCACGCTTTCGCACCTCAGCGTCAGTATTGGCCCAGGTCGCCGCCTTCGCCACTGGTGTTCCTCCCGATATCTACGAATTTCACCTCTACACCGGGAATTCCGCGACCCTCTTCCATACTCGAGCCTGCCAGTTTCGAATGCACGTCCTCGGTTGAGCCGAGGGATTTCACATCCGACGTAACAGGCCGCCTACGTGCGCTTTACGCCCAATGATTCCGAGCAACGTTTGCACCCTTCGGATCACCGCCTAGGCGGGCACCAA
+
CCCCCGGG9FGGGGGGGGFGGGGGGGGGGGGGGGGGGGGGGGGGGGGGGGGGGGGGGGGGGGGGGGGFFGGGGGGFFGGGCEGGGGFEFEGGDGGGGGGGGGGGGCGGGGGGGGGGGFFGGGGGGGGGGGGGGF7FFDDDFGD7CCEFGGGGGGCCFFGCFEDEGGGG6DFFFGGF6>?FGFC>FDC?GGGGGGD8EEGGGDCE6CFD@FGF6*C:)9@*CGG5C*5@C7):*))*4<E**+;C32:)28+196C701):)5))**;>E**0.*;C;()*((4(-(()()(4)(()))(,(
@M03506:14:000000000-AKVR1:1:1101:6677:3164 2:N:0:36
TTCTCTGGACTACCGGGGTATCTAATCCTGTTTGCTCCCCACGCTTTCGTACCTCAGCGTCAATACATGTCCAGTGAGTCGCCTTCGCCACTGGTGTTCTTCCGAATATCTACGAATTTCACCTCTACACTCGGAATTCCACTCACCTCTCCATGATTCAAGCGAAGCAGTCTTAAAGGCAATTCCGGAGTTGAGCCCCGGGCTTTCACCTCTAACTTACAAAGCCGCCTACGTACGCTTTACGCCCAGTAATTCCGAGCAACGCTAGCCCCCTTCGTATTTCCGCGGCTGCTGGCACGAC
+
CCCCCGFGGGGGGGGGGGGGGGGGGGGGGGGGGGGGGGGGGGGGGGGGGGGGGGGGGGGFGGGGGGGGGGGGGGGGGGGGGGGGGFGGGDEFGGGGGFDGGGGGG7FGGGGGGG7BGGGFFGCGGGGGGGFGGGGGGGFGGGFGGGGGF,8DDFGGGAFF9DGGGGGGDFFGCGFFFFG8,@7ECGGGGGGG;FCG?F>EEGD887,=CFDD,;,5+=AGGGCFG*56CC>CGFFGFD3AF77*1:=.AFFFF=*27195).07D=?)<77@>)2@C,5C()56(-(0(7,()).*)/,,(
@M03506:14:000000000-AKVR1:1:1101:23722:3208 2:N:0:36
TTCTCTGGACTACCGGGGTTTCTAATCCTGTTCGCTCCCCACGCTTTCGCGCCTCAGTGTCAGTCACGTCCCAGCGAGCTGCCTTCGCTATTGGTGTTCCTCCTGATATCTGCGCATGCCACCGCTACACCAGCTATTCCACCCGCCTCGACCGTACTCTAGCCTCTCAGTATCCACCGGCTGTCAAAGGTTGAGCCTTTGACTCTCACCGCGCACTCATCAGGCCACCTACTCGCGCTTTCCGCTCAATGATTCCGGACCACCCTTGCTCCTAACGTATTACCTGTGCCCCTAGCCCGTC
+
CCCCCEEEDDCFGECEGC@FEGGG9FGGFGFECE>,;CC7FFGEGEDFGGGG7@CACC9EFCE@,,CCGG:@<,CB>+766EF=F=FFECFF<9,9::95CE<4A<<<,CFF,8>74+5,CFA+66@+ABE@3,,9C@,@A,,++6>8C+6@EDG+@?;,3,,53,,6533,5EFC6DE>>>165,2,,,4,,1,5,,5:,+59,CACF4*)/)8=C<5++1*07*).:*)2*/73(95**+:1**20+007/**:2(1*)))*1;0.<*?9)0+**.)+(6<6)).))*(()(.0.),41
@M03506:14:000000000-AKVR1:1:1101:21203:3212 2:N:0:36
TTCTCTGGACTACAGGGGTATCTAATCCTGTTTGCTCCCCACGCTTTCGCGCCTCAGCGTCAGTTCCGGTCCAGTGAGCCGCCTTCGCCACTGGTGTTCCTCCCAATATCTACGCATTTCACCGCTACACTGGGAATTCCACTCACCTCTCCCGGACTCAAGCCTAACAGTATGACAGGCAGGTCCTCGGTTAAGCCGAGTGAGTTCACCCGCCACTTGCCAGGCCGCCTACGCGCCCTCTACGCCCAATAATTCCGAATAACGCTTGCCCCCCCTGTATTATCGCGCCTGCTGGCCAAGG
+
CCCCCGCFGCDFFGC<FGEGAFFGGGEGGGFGGGGGFFGGGGGGG@FGCE@CFGGGGGEFGGGGGGGGGGEGGCGFFGGGGEGGGGGGBCGA=ECE,?FFFEFGADF=FEEEDDFC@7FGCBAFGG7B,AF<:4AA8EGFAD,@D8F9E9F?DEE+@@EF,=FGFCFFG9@F:@;C9@?8,@5DF:,<;*BGGFEG?;*:*9,15B,B?CGD*7?C6+/=*2>55*0.19>C75>C2)0*;0**)**)*02*1*2*2(9757?3DE*5@6C3)1:C*:?9A-56(((.3:(2).457)((-
@M03506:14:000000000-AKVR1:1:1101:9363:3223 2:N:0:36
TTCTCTGGCCTACCCGGGTATCTAATCCTGTTTGATCCCCACGCTTTCGTGCCTCAGCGTCAATATTTCCGTAGTCAGCTGCCTTCGCAATAGGTGTTCTATGTCATATCTAAGCATTTCACCGCTACATGACATATTCCGCTGACCTCCAGAACATTCAAGCTCAATAGTATCAATGGCAGTTTCCAAGTTAAGCTTGAAGATTTCACCACTGCCTTAATTACCAGCCTACGCATCCCTTAAACCCAGTGAATCCGGATAATGCTTGCACCCTCCCTCTTCCCGCGGCTTCTGCAATCGG
+
CCCCCGGG9FFGGGGGGGGGGGGGGFGGGGGCFGGFGFFFGGGG@FGGGGGGDEGFECFGGGGGGGGGGGGGGGGFGGGGGGGDFGGG7CEFGGGGGGGEFGGEFFGGFFGCFGGFF<FGGGGEGEEGFGGGGCFEEEFGG84484DD=E,D9?DCFGF8D8,=,==DE9>3,@EDC,1DEE8@FBE83=EFGG,E=,@,@?FFGAECCD6+,23,++*7;22BC+0;7C?;*95*:;*4><:CDF*)/,,+++1;82*=??+++19;;*;8=5F=*()7/))(,3..4),4/.)2**,,(
@M03506:14:000000000-AKVR1:1:1101:20642:3227 2:N:0:36
TTCTCTGGACTACCGGGGTTTCTAATCCTGTTTGCTCCCCACGCTTTCGCGCCTCAGCGTCAATAGTCGTCCAGGCAGGCGCCTTCGCCTCCGGTGTTCCTTCACATCTCTACGGATTTTACCCCTACACGTGAAATTCCCCTGCCCCCTCCGACATTCTAGACTTGTAGTTTCAGGCGCAGTTTCGAAGTTGAGCTTCGAGATGTCACACCTGACTTACAAATCCGCCTTCGCGCGCTTTACGCCCAATGATTCCGAATAACTCTTTCTACCTCCGAATTACCCTGGTCGCTGGCACGCA
+
-CCCCFGGGGGGGGCFGGGGGGGGGGFGAFFFGGGFGGGGGGDGGGGGGGDGGGGFGCGGGGDDGGGGGGGGGGFFGEEGGGGGGGGGGGDFGDGGGGGGGGGGGGCGGGGGGGD=F@GGC<FGGFFGFFCDFFFCF9F;C,DFCFDCGGEGGGCECFGCDCFFGGFFGAFFGGGCGF1***4>:E5*<EFEE7B:,=7***::,=EFC>*1*2*+02+=;+7902:3CC)+*0))-9085::3>5:B**+**122*(1*8*/**++*+**1*2+**(.*-6))()..,*-(),,*)*(-(
@M03506:14:000000000-AKVR1:1:1101:7389:3227 2:N:0:36
TTCTCTGGACTACAAGGGTATCTAATCCCGTTTGCTACCCTAGCTTTCGCACCTCAGCGTCAGTGTCGGTCCAGTGAGTCGCTTTCGCCACCGGTGTTCCTCCAGATATCTACGCATTTCACCGCTCCACCTGGAGTTCCACTCACCCCTACCGATCTCGAGTCCGCCAGTATCAGGCGCCATTCCCCGGTTGAGCCGGGGGATTTCACACATGACTTAGCGGACCGCCTACGTGCGCTTTATGCCCAGTAATTCCTAACAACGCTTGCACACTCTGACTCACCGCTGCCGCTGCCACCGC
+
CCCCCGGGGGGGGGGGGGGGGGGGGGGGGGGGGGGGGGGGGGGGGGGGGGGGGGGGGGGGGGGGGGGGGGGGFGGGGGGGGGGGGGGGGGGGGGGGGGGGFFGGCGCFFGGGGGGEG7FGGGGGGEEGAFGGCDBF8FGECFEGCCDFGFGFGG>EGGGGGG,=EGGGC+@;CF9F?FEEG*C;EAGGE*1:*,6,:?EGGD*=*9@9<;C76*+>+@FFC35*97>BG3:7C5)9>CB5@+*:>FE:*<+/9/C7*-;=47))1AC58*0*0>FF+)/<).8243()(),()-(*)*.((
@M03506:14:000000000-AKVR1:1:1101:13968:3240 2:N:0:36
TTCTCTGGACTACAAGGGTATCTAATCCTGTTTGCTCCCCACGCTTTCGCACCTCAGCGTCAGTACCGAGCCAGTGAGCCGCCTTCGCCACTGGTGTTCCTCCGAATATCTACGAATTTCACCTCTACACTCGGAATTCCACTCACCTCTCTCGGACTCGAGATACCCAGTATCAAAGGCAGTTCCGGGGTTGAGCCCCGGGATTTCACCCCTGACTTAAATATCCGCCTACGTTCGCTTTACGCCCAGTAATTCCGCAAAACCCTCGCCCCCTTCGTATTCCCCCGGCGCCTGCCCCGCA
+
CCCCCGGGGGGGGGGGGGGGGGGFGGGGGGGGGGGGGGCFGGGGGGGGGGGGGAFGGGGGGGGGGGGGGGGGGGGGGGGGGGGGGGGGGGGGGGGGGGGGGGGGC7CGGG<FEFGFGGFGGGGFGDFGGGGGGG7?FFGGGGGGGGGGGCFGGECEGCFGCEGF9DFFGGGFDFDFCC?CGGGGGGGGGGEEG6C8EGCE>D*?8C7@CF<DGF6FF:+=7@C12;8>5CEGDF);;DDFC<C<C5::5<:7/9>>C()*.)8*1;*)::D.7)*2*.)0,6),((()(.((),(2).(,4
@M03506:14:000000000-AKVR1:1:1101:11298:3242 2:N:0:36
GTCTTTTCGCTTTCCCGGGGTCTTCTCTCTTTTGTCCCTCCCCCCTCCTCTTCCCCCGGGCCGTATTCCGCCCCCGGCCCCCCCCTCCCCCCCCCCCGCCCCTCCGTCCCTCTCCTTGTCCCCCCCCCCCCCCCACATCCCGTCTCTCCCTCCCCCCTTCCACCCTCCTCTCACCCAGCCCACCCCCCCCCCCTACGACTCAGTCCCACCTCCCCCCCCACCACCCCGCCCCCACCCTCCTCTCTCCCTCCACTCACTCCCACCCCCACCCCACCCCCCTTCATCACCCGTCTGCTCTCGC
+
-8-A,,6-+8-,,=C--+@+6,;,,<,,66,<,;6<,,6C,8BC@+,,,;;,<6@,++++++++8E,6,,,,>4@7+++7+7:>:++8BC>CF+++5*5*****5*@,**,,,,,,,,,33<77**1*8*:>***2*++***1/*0++2;::*:*2*****+0***22*0+0++;****22*/2*:C*:8**/1/;*28***3+++++**29***/)17/>*/***0)1))2)03*(*.28**0*3;)**/0)*2*2)**5)5*9?/)*89))/:E5(5/(.))-),.()(,0-407*)(-
@M03506:14:000000000-AKVR1:1:1101:7062:3302 2:N:0:36
TTCTCTGGACTACTGGGGTTTCTAATCCCGTTTGCTCCCCTGGCTTTCGCGCCTCAGCGTCAATGCCGGTCCAGGATGCCGCCTTCGCCACCGGTGTTCCTCCAGATATCTACGCATTTCACCGCTACACCTGGAATTCCGCATCCCTCCCCCGGATTCAAGCCTGCCAGTATCGGACGCAGTTCCCGGGTTGAGCCCGGGGCTTTCACGTTCGACTTAGCGGGCCGCCTACGCGCCCTTTACGCCCCGTAATTCCGACAAAAGCTTGCCCCCTCGGTATTACCCCCGCCGCCGGCCCAGG
+
CCCCCGGGGGGGGGGGGGGGGGGGGGGFGGGGGGGFGGGGGGGGGGGGGGGGGGGGGGGGGGGGGGGGGGGGGGGGGGGGGGGGGGGGGGGGGGGGGGGGGGG@FFGGGGGGGGGGEGFGGGGGGGCFGGGGGGGGGGGGFGGGGDD8FGGGGGGEDEGGFGGGGFEGDGCFFGEDDEGGCC7CGGG=EECCEDEFCFGEEGC=EFGGGGGFEG*;C3FGGGCGD<:5C3>E57>D1C38+0?CGED3>*/>@FG>76)*07)**32)2;47:)2**():4))6(4(72)((),,1).3((
@M03506:14:000000000-AKVR1:1:1101:21958:3305 2:N:0:36
TTCTCTGGACTACCGGGGTATCTAATCCCGTTTGCTCCCCTGGCTTTCGCGCCTCAGCGTCAATGCCGGTCCAGGATGCCGCCTTCGCCACCGGTGTTCCTCCAGATATCTACGCATTTCACCGCTACACCTGGAATTCCGCATCCCTCTCCCGGATTCAAGCCTGCCAGTATCGGACGCAGTTCCCGGGTTGAGCCCGGGGATTTCACGTTCGACTTAACAGGCCGCCTACGCGCCCTTTACGCCCAGTAATTCCGAACAACGCTTGCCCCCCCTGTATTCCCCCGGCTGCTGGCACCGA
+
CCCCCGGGGGGGGGGGGGFGGGGGGGGGGGGGGGGGGGGGGGGGGGGGGGGGGGGGGGGGGGGGGGGGGGGGGGGGG@FGGGGGGFDD,BFGGG:CFFGGGFGGGGGGGGGFFFGGGGGGFGGGGGGGGGGFGGGFGGGGFEEGGGCCFFFCCEEEC6BCFGGGGGGGGGGGGGE5CE7C*=7CFEFE*BEEG6<EGGGGG5?*9+<+=<C5*1/;*9=FGD7FCGFEEC:CCBB39DDCGFDD3EC3500**9>CG635>5>)9:2.;)977)**/)9<<)6.(((0()(4))(9)*(-(
@M03506:14:000000000-AKVR1:1:1101:14816:3353 2:N:0:36
TTCTCTGGACTACTGGGGTATCTAATCCTGTTTGCTCCCCACGCTTTCGCACCTCAGCGTCAGTACCGGACCAGTGAGCCGCCTTCGCCACTGGTGTTCTTGCGAATATCTACGAATTTCACCTCTACACTCGCAGTTCCACTCACCTCTTCCGGACTCGAGATCCCCAGTATCAAAGGCAGTTCCAAGGTTGAGCCTGGGGATTTCACCCCTGACTTAAAGATCCGCCTACGTGCGCTTTACGCCCAGGGATTCCGAGCAAACCTAGCCCCCTGCGGTTTACTCCTGCTGCTGGCCCGAC
+
CCCCCGGGGEGGGGGGGGGGFFFGGGGGGGFGGGGGG8FFGGGGGGGGGGGGGAFGGGGGGGGGGGGGEGGCCFFCEFGGGGGCFGGGGCGGGFFFBCFGGGFEG7:FFFGGGGG?@DFGGGG=<FFEF8AAFCFFFGGGGFFGFGF?DFC9DE>CE6F?E88DCFCGGED=,@,;9FGFFGGDC,@EC@,>D@BFEF,*D*41<,=E?*;7CDCCC>FGDG@FGFFF:DEFGFACFGDC*+:**:?:5*/)0)2:C0)5)7)***+*37C)>C*:80)*4(-))()/,).)).(*).,((
@M03506:14:000000000-AKVR1:1:1101:12789:3361 2:N:0:36
TTCTCTGGACTACAGGGGTTTCTAATCCTGTTCGCTCCCCACGCTTTCGCTCCTCAGCGTCAGTAACGGCCCAGAGATCCGCCTTCGCCACCGGTGTTCCTCCTGATATCTGCGCATTTCACCGCTACACCAGGAATTCCGATCTCCCCTACCACACTCTAGCCTGCCCGTATCGAATGCAGACCCGGGGTTAAGCCCCGGGCTTTCACATCCGACGCGACAAGCCGCCTACGAGCTCTTTACGCCCAATAATTCCGGACAACGCTCGCACCCCACGTATTACCCCCGCTGCTGGCCCGTT
+
CCCCCGGGGGGGGGGGGGFGGGGGFGGGGGGGGGGGGGGGGGGGGGGGGGGGGGGGGGGGGGGGGGGGGGGGGGGGGGGGGGGGGGGGGGGGGGGGGGGGGGGGGGGGGGGGGGGGGGGGGGGGGGGGGGGGGGGGGGGGGGGGGGGGGGGGEGGGGGGGGGGGGGGGGGGGGGEGEGGGFCFGGGGCCEG@FG;FGFEGGDGCFFCFGCGDGGGGD507>)7:7FDBE3)0<)07(9/CF+:7CGGFD:+?F8:C73*7>>FD)/;>EEGFF):8*45+.)6<.-,71)4,))./7)(((
@M03506:14:000000000-AKVR1:1:1101:21343:3370 2:N:0:36
TTCTCTGGACTACTGGGGTTTCTAATCCTGTTTGCTCCCCACGCTTTCGTACCTCAGCGTCAATACATGTCCAGTGAGTCGCCTTCGCCACTGGTGTTCTTCCGAATATCTACGAATTTCACCTCTACACTCGGAATTCCACTCACCTCTCCATGATTCAAGCGAAGCAGTCTTAAAGGCAATTCCGGAGTTGAGCCCCGGGCTTTCACCTCTAACTTACAAAGCCGCCTACGTACGCTTTACGCCCAGGAATTCCGTACCACGCTAGCCCCCTCCGTATTACCGACGCTGCTGGCACGGG
+
CCCCCGFGGGGGGGGGGGGGGGGGGGGGGGGGGGGGGGGGGGGGGGGGGGFGGEGFGGDGGGGGGGGG9FGGGFGGCAFFGGGGGGGGGEFGGFGFGGGGFGGGGEGFGEFFGGGFCDEFGGGGGECGGGFAFGGGFFFGEE,49DGGGCGGF8F9DDFGGFGGGCCEGGGGGGGDGGGGGDEDG,D8@84DCC@6<CCEEDDE@CEE7**;CGFGGGFCGFFFFG))7C4FCAAF932AFGG3C==>5*8)2/+;6)9:)*9>DD:7C?GDBCE=*45A()662((095(4))(1)6:(-
@M03506:14:000000000-AKVR1:1:1101:23955:3419 2:N:0:36
TTCTCTGGACTACAGGGGTTTCTAATCCTGTTCGCTCCCCACCCTTTCGCCCCCCAGCTTCATTTCCTCCCCGGCGACCCCCCTTCGCCCCCGTTTTCCCTCCTGTTACTTGCGCATTCCACCGCTACACCGGGAATTCCATCTCCCCTTGCATCACTCCAGCTTCCCCGTACCGCCGCCCCCCCCCCAATGAAGTTGTGTGTTTTCACGACCACGCCGCCAACCCACCCACACGCCCTTTCGGCCCTGAAATTCCCGCCACCACTCTCACCCTACTTTTCCCCCCGCCGTTGACCCCGTC
+
CCCCCGFCGGGCGFFFGGGGGGGGGGGGGGGGGGGGGGG,,7,,:E@<,,,B++@+86,96,,CC<,,,:F6++++8@F:,7+@,,+B++86C+,,B5A,5?4,,5,,,,85?3>+B=F,,:3++++@9D7+++3+@,@,,,,,,@@C,3,:,,,,,,?,,,,,5,2DCC8**4*:/***3*18C8**:*:00++3+00*;5CFE*9+<C3)29/*115*1955*7)7**)**)))()88++*1):*)**+/9*:**-)*0))**+**39D57***3)*<)-5(-(()-73()()*0)1((
@M03506:14:000000000-AKVR1:1:1101:15568:3428 2:N:0:36
TTCTCTGGACTACAAGGGTATCTAATCCCGTTCGCTCCCCTAGCTTTCGCGCATCAGCGTCAGTGTCGGCCCAGCAACCCGCCTTCGCCGCAGGTGTTCCTCTTGATATCTACGCATTTCACCGCTACACCAAGAATTCCAGTTGCCCCTTCCGCACTCTAGCCGAGCAGTATCAGTTGACCGTTCCGAGTTAAGCCCGGAGATTTCACAACTGACTTGCACAGGCCGCCTACGCGCCCTTTACGCCCAGCAACTCCGAACTACGCTTGCTCCCCCCGTATTACCCCGGCTGCTGGCACGG
+
CCCCCGGGGFGGGGGGGGGGGGGGGGGGGGGGGGE@ECFGCCDFEEGGGGGGGGGGFFEFGGGGGGGGGGEGGGFGGGGEGGGGDGGGGGGGF@FBFGDGEGGFFFGGGGFEGGGFGEGGGGD=CECFDFGGGFGGGGGGGFGGCEBEFGGGFCGCEEGFG9EFC>8EGGFGFFGGCEEFFF*>C,,=*>EGGC;A<C=E5C88+<@+CCFDC*<++32C78FG4CE)*9>5*)7)1>D?E67D*/8>58*0?5CDGBD*.)19*?C88)**)/28:;5>0:29)(()-:((0576)))((
@M03506:14:000000000-AKVR1:1:1101:15136:3435 2:N:0:36
TTCTCTGGACTACTAGGGTTTCTAATCCTGTTTGATCCCCCCGCTTTCGTGCCTCAGTGTCAATATCCCTGTAGCCAGCTGCCTTCGCAATTGGTGTTCTATGTCATATCTAAGCATTTCACCGCTACATGACATATTCCGCTGACCTCCAGAAAATTCAAGAAACATAGTATCAATGGCAGTTTCCATGTTAAGCACGGAGATTTCACCACTGACTTACATTCCCACCTACGCACCCTTTAAACCCAGTTAATCCGGATAACGATTGCACCTTCCGTATTACTGCGGCTGCTGGCCCGGG
+
CCCCCGGGGGGGGGGGGGGGGGGGGGGGGGGGGGFGGGGGGGGGGGGGGGFGGGGGGGGGGGGFGGGDGGGGFFGCFGGGGGGGGGGGGGGGGGGGGGGGGGGGGGGGGGGGGGGGGGGFGGGGGGGCFFFGGGGGGGGEFGGGEFGGGGGGGGGGGGGGGFGFGGGGGGGFGGGGGGGFFDGGGGDGGGGGGGACFGGGGG6FGGGGGGGGGGCFG>FGGFFFFDF*@9AGDB*;9?9FGFG7?6*)641+1=8@5;7/);A/**359+255CCC*/)*.7?))),)-)-()..*))(-(
@M03506:14:000000000-AKVR1:1:1101:17288:3438 2:N:0:36
TTCTCTGGACTACCCGGGTTTCTAATCCTGTTTGCTACCCACGCTTTCGCTCCTCAGCGTCAGTGTTGGCCCAGAGCACTGCCTTCGCCATCGGTGTTCCTCCTGATATCTGCGCATTTCACCGCTACACCAGGAATTCCGTGCTCCCCTACCAAACTCAAGCCACAGCAGTATCGGATGGCGTCTCGGGGTTGAGCCCCGAGTTTTCACATCCGACTTACTGAGCCGCCTACGAGCTCTTTCCGCCCAATACATCCGGACCACGCCTGGACCCTACGTATTACCGCGGCTGCTGGCCCGG
+
CCCCCGGG-FGGGGGGGGGGGGGGGGGGGGGGGGGGGGGGGGGGGGGGGGGGGGGGGGGGGGGGGGGCGGFGGGGGGGGGGGGGGGGGGGGGGGGGGGGGFGGGGGGGGGGGGGGGGGGGGGGGGGGGGGGGGGGGCFGGGGGGGGGFEGGFGG8FFFGGFGGGGGFCFGGGDFFECEGDFGEEGGGG>EGC>EC?8FGGGDG@*=,CFGGFGFC5DG>:CGGGFGF:C83*;AEC9)/<+A*7/58<7@CF)97:019EE)09<5*783275<@*;07+.56)61779DB10854352(-
@M03506:14:000000000-AKVR1:1:1101:12716:3440 2:N:0:36
TTCTCTGGACTACTGGGGTTTCTAATCCTGTCCGCTCCCCACGCTTTCGCTCCTCAGCGTCAGTTACTGCCCAGAGACCCGCCTTCGCCACCGGTGTTCCTCCTGATATCTGCGCATTTCACCGCTACACCAGGAATTCCAGTCTCCCCTACAGCACTCTAGTTTGCCCGTATCGACTGCAGGCCCGGGGTTGAGCCCCGAGCTTTCACAGCCTACGCGACAGACCCCCTACCAGCTCTCTACGCCCCATAATTCCGCACAACGCCTGCCCCCGCTTCATCACCGCGCCCGCTGGCCCTTC
+
CCCCCGGGGGGGGGGGFGGGGGGGGGGGGGGGGGG7@FDGFGCG@FDGGGCFEEGGCGGGGGGGGFGGGGFGGGGFGGGFFGGGFGFGGGECEF@4CEGGFGDGG?FCFFAFGCFGG>ED<AECC7FFGGFG@::FGCDFGGGG8EBFGGFEDFGFF8FGF8,=DEGBFEEEGG+@EGGGFF>E*@@C5BBC58BFDGGGG)*3+4?9CCFF=*5:*:5:<))*195.2))20)/*)*0@C+:*):*)2*;6*0***(1/)75))**0;)/.5)**/(13)6).(41),)--0((*)01(,
@M03506:14:000000000-AKVR1:1:1101:22279:3493 2:N:0:36
TTCTCTGGACTACAGGGGTTTCTAATCCTGTTTGCTCCCCACGCTTTCGCTCCTCAGCGTCAGTACCGGCCCAGAGTGTCGCCTTCGCTACTGGTGTTCCTCCCGATATCTTCGCGTTTCACCGCTACACCGGGAATTCCACACTCCCCTACCGGACTCTAGTCATGGCAGTATCGGGTGCCCCCTCCGCTGTGCGCGTGGAGATTTTACACCCGACTAACCAAACCCCCTACGACCTCTTCACCCTCAAAAAAGCCGGACAACCCTAGGCCCCCCCGTATCACCGCGCCTCCGGGCACGG
+
CCCCCGGGFDFGGGGGGGBFGGGGGGGGGGGGFGGGGGGGGGCEGGCGGG7FGGGGGGGGEGGGGGGGGGEGDFFCGGGGGGGEGGGGECFGFGGCGGCFFEGE7CF=F?,,AFGGGGCFFGGGGGEGGGG77>BFGGEFA9DGFF,>BFGG@6@+>+DFGGCC7;C9@,:FCF987CCE*:E>=:/?C=**41,*=E:*55*+*+4++2;D?78*>D)0094CD*<)17<55)0125)+:9***:*<=++*)0*/2()*0))/1*0)*)*0)/**2,0*.()..((0(8-1.,-))0---
@M03506:14:000000000-AKVR1:1:1101:11182:3507 2:N:0:36
TTCTCTGGCCTACCAGGGTTTCTAATCCCGTTCGCTCCCCTAGCTTTCGCGCCTCAGCGTCAGTGTCGGCCCAGCAACCCGCCTTCGCCGCAGGTGTTCCTCTCGATATCTACGCATTTCACCGCTACACCGAGAATTCCAGTTGCCCCTTCCGCACTCTAGCCAGACAGTATCACTTGACCTTTCCGAGTTAAGCCCGGAGATTTCACAAGCGACTTGTTTGTCCGCCTACGCGCCCTTTACGCCCCGGCAATCCGAAACAAGCTTCCTCCCCCCCGATTACCGCGGCTGCTGGCCCCGG
+
CCCCCF9F-@FF,FDFEEFFCCEFEFFGGGEGGGGG?C@:FGFGGFGGGDGC@6FFFGEGGGG9FCFGGEGGGFGGGE@EGFDGGGGGGGDGEGGFFCC??FA?FGFGCFCFFGG7CEFGGGGGGGDEFGGCFEE+DFFGGGGFCCGF63>DGEGGEC435:E,D:8*@,;,EF;>C9@>C,,><B2?**4BC;6,@5:EE7EFGGFF7:C4***37*2<CGG*11:>=<3?CBEG>C>8C773/:*)**/7;FCGC,9*)0)21+:*2*:)778C*(.70()),4()4)-4).(9)0(--
@M03506:14:000000000-AKVR1:1:1101:16966:3536 2:N:0:36
TTCTCTGGACTACAGGGGTATCTAATCCTGTTTGCTCCCCACGCTGTCGCGCCTCAGTGTCAGCTACTGCCCAGCAGGCCGCCTTCGCCACCGGTGTTCTTCCGGATCTCTACGCATTCCACCGCTACACCCGGAATTCCGCCTGCCTCTACAGTGCTCGAGCCCAGCAGTTCGCACGGCCGACTCGGGGTTGAGCCCCGAGCTTTCACCGCACTCTTGCCGGGCCACCTACGCCCCCTTTACGCCCTATGATTCCGGACAACGCCCGCCCCCCCCGCACTACCCCGGCTCCCGGCACGTG
+
CCCCCGGG<EFGGGGGGGGGGGGGGGGGGGGGGGGGGGGGGGGGGGGGGGGGGGGGGGGGGGGGGGGGGGGGGGGGGGGGGGGGGGGGGGGGGGGGGGGGGGGGGGGGFGGGGGGDGGGGGGGEGGGGCGGGGGDFGGGGFGGGGGGGGE9DECGGGGGDGGGGG5CEFGFFFGGEGEEGGGEEEGGGC8B**5BEGGG*8CC/C@:+9C3C*9*<*26?<>CC3D@FF*9E<7)96D3;++0/>=8)*<+1@FFC*2*:;F:))*2.2)155):=80)*3,71(3(87)(,)((1)8(.(
@M03506:14:000000000-AKVR1:1:1101:12104:3536 2:N:0:36
TTCTCTGGACTACTGGGGTTTCTAATCCCGTTTGCTCCCCACGCTTTCGTGCCTTAGTGTCAGGAATGAGCCAGTTATCTGCCTACGCCATCGGTGTTCCTCCCTATATCTACGGATTTCACTCCTACACAGGGAATTTCAATAACCTCTCTCATCCTCAAGCTTAGCAGTTTCGATAATGTATATGGGGTTGAGCCCCACGCTTTCACTACCGACTTACTATGCCACCTACGCAACTCTTTACGCCCAGTAATTCCGGATAACGCTTGGATCCTCCGTATTACCTCGGCTGCTGGCCCGG
+
CCCCCGGGGGGGGGGGGGGGGGGFEGGGGGGGGGGGGGGGGGGGGGGGGGGGGGGGGGGGGGGGGGGGGGGGGFFGGGGGGGGGGGGGGGGGGCGGGGFFEGGGGGGGGGGGGGGDGGGGGGGGGGFGGGGGGGGGG8FGG9EEGCFGG9EGGGGFGGGFG?FGFGGGADG9:=CD8,==;EFFGGGGG>EEEGG??7C6ECEEDCC,5=CGGGCGGG69:@F,;C4A?CFGGF4C>CB?9@+B5*?8*;A67@7+14CE))+0:=CDF)696C:?C0)*.5:AB)4),0--7:D*))-((
@M03506:14:000000000-AKVR1:1:1101:17881:3541 2:N:0:36
TTCTCTGGACTACCAGGGTTTCTAATCCTGGTTGCTCCCCACGCTTTCGCGCCTGAGCGTCAGTGTTATCCCAGGGGGCTGCCTTCGCCATTGGTGTTCCTCCACATCTCTACGCATTTCACTGCTACACGTGGAATTCCACCCCCCTCTGACTCACTCTAGCCCGCCAGTTTCCACCGCCATTCCCAGGTTGAGCCCGGGGATTTCCCAGCGGACCTAACAAACCGCATGCGCACGCATTACGCCCCGTATGTCCGAGTAACGCTCACACCCTACGTATTCTCGCGGTCGCGTGCACTAT
+
CCCCCGGG9FGFFGGFGGGGEFGFGGFGGGGFGGGFGFFFGGGD@FGGGGCF>FFGGGEGG:CFGFGFCECFGGGGGCFGGGGGGGFGGGGGAFEFFGFGGGGGF8FFAFFECFG7F:995EEFFFFGGEGGGE@9FF94CD=8CEEGGGCFG8FGG89E9D,,6@EGCEE;,@;@FE5*@**>E@,=<*>DFFGF:CG5ED888E9++;71/9:CC76=407C</))**)3733)4>)**<7<>C*):15)09:2*()*)*19C;C)069559658(*9()).((-)(0(,)(,*)04)-
@M03506:14:000000000-AKVR1:1:1101:14169:3564 2:N:0:36
TTCTCTGGACTACAGGGGTATCTAATCCTGTTTGCTCCCCACGCTGTCGCGCCTCAGTGTCAGCAACTGCCCAGCAGGCCGCCTTCGCCACCGGTGTTCTTCCGGATCTCTACGCATTCCACCGCTACACCCGGAATTCCGCCTGCCTCTACAGTGCCCCAGCCGCGGCAGTCTTCATGGCCGACGCAGGGTTGAGCCCCGCGCTTTCACCACGAACTGACCGGGCCACCTACGCCCCCTTCACGCCCAATGATTCCGCACAACGCTGGCACCCCCCGTATGACCGGGGCTCCTGTCTCAG
+
CCCCCGGGCFDFCFGGGGGFGGGGFFFGGFEFGFGGCFFFDFFGG7C<FFDFEGE8@EEFGFGG<<AF8CFFFCFFECCFCGG7BFFCC@CFEFFCFEDEFGG7:@+>FFGGF<FC@GGFGGGE7:CFFAFGDG+>=DFGCEC+=8EGG,39=DFCF,>6:CGG8C88>C5C:=FFC<:,,<C=EGG=8EGGC*558:CC53:8CECFFF7*1**:CCFCF6D*)/7)1>7<C3>)4C@58*97*:85C*2)860::(*273FDGG*)/.2*5CCC8()*(().8((0(.3,)(.20*-4)
@M03506:14:000000000-AKVR1:1:1101:24244:3583 2:N:0:36
TTCTCTGGACTACCGGGGTTTCTAATCCCGTTTGCTCCCCTAGCTTTCGCGCCTCAGCGTCAAGAACAGGCCAGGTAGTCGCCTTCGCCACTGGTGTCCCTCCCGATATCTACGCATTTCACCACTACACCGGGAATTCCACTACCCTCTCCTGCCTTCGAGTCGAACCGTATCGAATGACCATCCCCAGTTGAGCCGGGGGCTTTCACAATCGCCTTGATCGACCGCCTGCGCGTCCTTTACGCCCAGATAATCCGGACAACGCTTTTTACCGACTTTTTACCACGTCCGGAGGCGCGGC
+
CCCCCGFFGCFGFFFGGGGCGGGGAF@CF@CFFCDFGGGG@FGGGGGGGGGGCEGCGGGFCEE@FFCF8F7C<F,FFF6CF@CEDF@C,,4CF8FCFGFF<FF>F+@EFF9FGGDGGGGDD9FEFFAEF,4>@FG3A7F9BCCFGCFGGC8DG8ECFFF861@3:C+4+3><:CEB?6FCC8,4D8DF8EF;;72DC==E8C=8;<C7F+2*01*2/C?7*:1CD))0**)/)5))(183A:***:*)*/+****0)-**)7.))1*8+***11***4*+)(..))()4.-()((9).(((
@M03506:14:000000000-AKVR1:1:1101:10310:3596 2:N:0:36
TTCTCTGGCCTACAAGGGTATCTAATCCTGTTTGCTCCCCACGCTTTCGTGCCTCAGTGTCAGTGCTGGTCCAGAGAGCCGCCTTCGCAACTGATGTTCCTCCCGATCTCTACGCATTTCACTGCTACACCGGGAATTCCACTCTCCTCTACCGCACTCTAGCGAGCCAGTATCCATCGCCATTCCCAGGTTGAGCCCGGGGCTTTCACGACAGACTTAACTCACCACCCACGCACGCTTTACGCCCAGTAACTCCGAGTAACGCTTGCCCCCCTCGTATTACCGCGGCTGCTGGCCCGAA
+
CCCCCGGG-EGGGGGGGGGGGGGGGGGGGGGGGGGGGGGGGGEGGGGGGGFGGGGGGGGGGGGGGGGGGGGGGGGGGGGGGGGGGGGGGGGGGGGGGGGGFGGGGGGGGGGGGGGGGGGGGGGGGGGGGGGGGGGGGFFFGGGGGGGGGGGGGGGGGGGGFGGC6+CEGGGDGGGGFEECCCGGGGGGFFGGGGFGGGGEEGGGGGG??458*7=FGFFGG77+;4*.::>C)))>6C)/8CF3CEGB50+/*9*>9;GG>B?<5*;58)*87):E815A?446(23@>3(16:0/)8(-,
@M03506:14:000000000-AKVR1:1:1101:7227:3608 2:N:0:36
TTCTCTGGACTACCGGGGTATCTAATCCCGTTCGCTCCCCTAGCTTTCGCGCCTCAGCGTCAGTGTCAGCCCAGCAACCCGCCTTCGCCGCAGGTGTTCCTCTCGATATCTACGCATTTCACCGCTACACCGAGAATTCCAGTTGCCCCTTCTTCACTCTAGCCCCGCAGTATCAGTTGACCTTTCCGGGTTAAGCCCGGAGATTTCACGATTTACTTGCGGTGGCCGCCTGCGCGCCCTTTACGCCGAGCAAATCCGAACAACGCTTGCTCCCCCCGTCTTCTCGCGTCTGCGGCACCGG
+
BCCCCG9FCEFFGGEE7FF7FFFF<@<FFGGGGGG@FBDG@CCC,FFFEDGGGGGFGGDFG,BF9EFGGC8CF6<<FGGGEFGGEGGCGGGCGD=EEFGAEF?EF8B,FGEFFGGC+@?,CFGDC@+>,6D=FF+CB9>9FFF,3@F8=>C,@,3,E@FDFFG8,4@BE*@>2,,62?EF92=9EGFE*:EGG,>?GFGE5C58C+4=FGD5**59:;8ED):EGF>BG<>=*)7/-/78*<F7C*:)2**)0/*96,7*7)85)**.;5**/**:*275((6441()(.,4F(3)))-(3
@M03506:14:000000000-AKVR1:1:1101:17379:3619 2:N:0:36
TTCTCTGGACTACCGGGGTTTCTAATCCTGTTTGCTCCCCATGCTGTCGCGCATCAGTGTCAGGTACGGCCCAGCGTGTCGCCTTCGCCACTGGTGTTCCTCCGGATCTCTACGCATTTCACCACTACACCCGGAATTCCACACGCCTCTACCGTCCTCTAGTTACGCAGTATCCGACGACCTGCCTCGGTTAAGCCGAGATATTTCACGCCAGACTTACGCAACCACCTACCCGCCCTTTCCGCCCAGTAACCCCGGATAACGTTTGTCTCCCACGCTTTACCGCGGCTGCTGGCACGTC
+
CCCCCGGG-EGGGGGGGGGGGGGGFGGGGGGGGGGGGGGGGGGGGGGGGGGGGGGGGGGGGGGGGGGGGGGGEGGGGGGGGGGGGGGGGGGGGGGGGGGFFGGGGCGGGGGGGGG7FFFGAFGGGGGGGGGGGG@FGGGCAFGGEEGGG?9FGDFGGGCECFFECFGGGGGFGFF>9B7?GGG6EG6CCCEG>>CEGECEGCECFFC+<CDD558C*7AF533*7DDFG<?C*8)19<0;8+*19:85=@7=F***),)/0*=/90;5;?069*008(8>:>A340()471<;?(>)960(
@M03506:14:000000000-AKVR1:1:1101:6536:3664 2:N:0:36
TTCTCTGGACTACCGGGGTATCTAATCCTGTTTGCTCCCCACGCTGTCGCGCCTCAGTGTCAGTTACTGCCCAGCAGGCCGCCTTCGCCACCGGTCTTCTATCGGATCTCTACGCATTCCACCGCTACACCCGATATTCTACCTGCCTCTACAGTACTCAAACCTCGCAGTATTCGCGGCCGACCTGGGGTTGAGTCCCAGGCTTTCACCACAAACTTACGACGCCACCTACGCGCCCTTTCCGCCCAGTGATTCCGGACAACGCTCGCACCCCCCGTCTTACCCCGGCCTCTCGCACCGC
+
CCCCCGGGGGGGGGGGGGGGGGGGGGGGGGGGGGGGGGGGGGGGGGGGGGGGGGGGGGGGGGGGGGGGGGGGGGGGGGGGGGGGGGGGGDGGGGGGEGGGGFG7FGGGGGGGGGGDGGGGGGGGGFEGGGGGGGGFGGGGGGGGGGGFGGDFCGGGGGGFF9FCGF6B8EGGGGGFGGCE*==EEGC5CEGEGGGGGGFFEGGFG+=FGGGGGGCE0+/?CDGGGGFFGGFE*5)17D:@F7CC<EE.5<+*@*:>617=)8;<C8C7E)70:5C51()2--:?(-(5,.(.0(,977(3(
@M03506:14:000000000-AKVR1:1:1101:14029:3671 2:N:0:36
TTCTCTGGACTACAGGGGTTTCTAATCCCGTTCGCTCCCCTAGCTTTCGCGCCTCAGCGTCAGTGTCGGCCCAGCAACCCGCCTTCGCCGCAGGTGTTCCTCTCGATATCTACGCATTTCACCGCTACACCGAGAATTCCCGCTGCCCCTTCCGCACTCTAGCCAAACACTATCACTTTACCTCTCCGAGTTAAGCCCGGAGATTTCACAAGTGCCTTGTTCGTCCGCCTACGCGCCCTTTACGCCCAGTTCATCCGAACACCGCTTCCCCCCCCCGTCTCTCCGCTGCTCCTGGCACGGC
+
CCCCCGFGGGGGGGGGGGGGGGGGFGGGGGGGGGGGGGGGGFFGGGGGGGGGGGGGGGGGGGGGCFGGGGEGCFF<DGGGFGGGGGGGGGGFGGDGDGGGFG,FG8F=FGGEG7E:FFEFAFGGGGGGFGGGCFGCGGGF:CGDDEEGGG@:FEG*@3BEE7EGCD?DF,?B<;;;9>,>DFG,>C67:B**?C;FGFE5*CECC7:+<@4CEF7;;@)4::9*97))1>>6*.)),)7C8+0>D7/)/3+*1*:**(1:BF)57/*)+)20)9?=*,0:()).(((.(7).).(/)1,((
@M03506:14:000000000-AKVR1:1:1101:22073:3678 2:N:0:36
TTCTCTGGACTACTAGGGTATCTAATCCTGTTTGCTCCCCACGCTTTCGCACCTCAGCGTCAGTACCGATCCAGTGGGCCGCCTTCGCCACCGGTGTTCTTCCTAATATCTACGTATTTCACCTCTACACTAGGAATTCCACCCACCTCTATCGGACTCAAGATTCGCAGTATCAAAGGCAGTTCCGAGGTTGAGCCCCGGGATCTCACTCCTGACTTACAAATCCGCCTACGTCTGCTTTACGCCCTGTGCTTCCGAACGCCGCCAGTCCCCTTCGTCTTACTGCTGCTGCCGGCACGAA
+
BCC<CFC-FG<DFGA9EGCC@FGEEFAGGGCFGFG,CCECGEFE;@FGGEEGGGGGGFFC,CGGGFGD7FDFCEGGCE<CCEC?FE<CCBFEFGGG,CGFCGFF,?E,CFAFGC,,B<FBFDF<AEFGGG9F,,,CAFG,C98CDCE8D99EC8ECEGF8FGD98DCBCEGGGG,,,,14>8C@D9C*:C8,>,@8:CEG>4::*,=1<+?<FF,>+8=+++2<CC.)=*:FGF)91771++;*<=E:C++**9>F<(75))0/)**0+/*/)*0;*()2(.5.-)-)5))..,(9:.(((
@M03506:14:000000000-AKVR1:1:1101:22645:3678 2:N:0:36
TTCTCTGGACTACAGGGGTTTCTAATCCAGTTCGCTCCCCACGCTCTCGCGCCTCAGCGTCAGAACAGGACCAGGATGCCGCCTTCGCCGCTGGTGTTCCGCCCGATCTCTACGCATTTCACCGCCCCACCGGGCATTCCACATCCCTCTCCCTGCCTCCAGACCGCTCGTGTACCCTGGCCCTCCACTGCTGAGCCGTGGCTTGTCACACGGCACCTGGCGGTCCGCCTGCGCGCGCTGTCCGCCCTGTAATTCCGGACAACGCTTGCCCCCTCTTTATTCCCGCTGCTGCTGTCCCAGC
+
CCCCCGGGGGGGGGGFGGGGGGGGFGGGGGGGGGGGGGGGGGGGCFGGDGGGGGGEFGDFGGGDCFGGGGGFGGGGGGGGFGGGGGGGGGC:CEGGGGG<FGGGGDCFGGGGGGD>F7FF<E?@7+@CCEGGF7C:<FGGGGGGGGGGGGGGGGFDFGGF619DEEECEEECF6CGGFCGGGF:8C9*+5++2+2+*2==CGCE8CE@CCCD5C8C*0)*>)5*99B@7*.755>9(17*;+**128):+094=::60*2)75)5*1.1?C7<3;*+.10))))(,(09)4<4))29*.)(
@M03506:14:000000000-AKVR1:1:1101:19790:3701 2:N:0:36
TTCTCTGGACTACAGGGGTATCTAATCCTGTCTGCTCCCCACGCTTTCGCGCCTCAGCGTCAGTAACGGGCCAGTTGGCCGCCTTCGCTTCTGGTGTTCCTCCGAATATCTACGAATTTCACCTCTACACTCGGAATTCCACCAACCTCTCCCGATCTCCAGATCGTCAGTATCAAAGGACGTTCCAGGGTTGAGCCCTGGGATTTCACCCCTGCCTTCTCGATCCGCCTACGCCTGCTTTCCGCCCCGCAAATCCGCACAACGCTAGTCCCCTTCGTATTATCTCGGATGCCGGCACGAA
+
CC@CCFGGC<E@CC<CCCE@ACGFFDGGCFFGCFFFGFE@<FG7FCG@FG@7@F@@EDC@:FCGG,C@C7:CB,C<@@,E=:CFGC<:F,FE?9EFGGFFGAF=:=F=EFECEDCDEC9FFCFCE<<ECG?B:E7?+AEGGF@=,>CFG93D,=86>FFEE8>DE@:FD8DFEA@9EB6,,@C5ECEGGG8EGC861*5;5/,:F,C9::F558,=0+*4+****9)5*2)0*0)*,;;FF+;3CC85/*27>4**)():54)))**.<6>).*22C(8*,))-.60)(0,,)--93)(((
@M03506:14:000000000-AKVR1:1:1101:7381:3726 2:N:0:36
TTCTCTGGACTACAAGGGTATCTAATCCCGTTTGCTCCCCTGGCTTTCGTTCATCAGTGTCAGTTGCAGTCCAGAACGCCGCCTTCGCCACCGGTGTTCCTCCAGATATCTACGCATTTCACCGCTACACCTGGAATTCCGCGTTCCTCTCCTGCACTCAAGCTCACCAGTCTCAGACGCAGTTCCCCAGTTAAGCTGAGGGATTTCACGTCTGCCTTAGCGAGCCACCTACAAACCCTTTACGCCCAGTAATCCCGAACAACGCTTGCCCCCCCCGCATTACCCCGCCCGCTGCCCCGGG
+
CCCCCGGGGGGGGGGGGGGGGGGGFFDFGGGFGGGGGGGGGGGGGGGGGGGGGGGGGGGGGGGGGGGGGGGGGGGGGGGGGGGGGGGGGDGGGGGGGGGGGGGGGFCGGGGGGGGGGGGGGGGGGGGGFGGGGGGFGF;FGGGGGGGGGFGGGGGFFGGFG9FDG?FGFGFGGGFGCGGGGEECFGGGGGFGGCEGGGGFG>CGFG,,=99?FG,2;76<CDGDGCFAGG4EFF*C73;<?CF<<E5)7<+7@+2283)/)).));?>*7C;><EEE()23)69((()-)(4.((*)0(,(
@M03506:14:000000000-AKVR1:1:1101:15842:3734 2:N:0:36
TTCTCTGGACTACAAGGGTATCTAATCCTGTTTGATCCCCACGCTTTCGTGCCTCAGCGTCAATGCTTGCTTAGCGGGCTGCCTTCGCAATCGGTGTTCCGGGTCATATCTATGCATTTCACCGCTACATGACCCGTTCCGCCCACCTCAACAAGATTCAAGACCAATAGTATCAAAGGCAGTTCCGAGGTTGAGCCTCGGGATTTCACCCCTGACTTAAAAGTCCGCCTACACCCCCTTTAACCCCAGTAAATCCGGATAACGCTGGCCCCCTCCGAATTACCGCGGCTGCTGACACGGG
+
CCCCCGGGGGGGGGGGGGGGGGGGGGGGGGGGGGGGGGGGGGGGGGGGGGGGGGGGGGGGGGGGGGGGGGGGGGGGGGGGGGGGGGGGGGGGGGGGGGGGGGGGGGGGGGGGGGGGGGGGGGGGGGGGGGAGGAFGGGF:FCEGGGGCGGGGGCGFGGGGGGGGGGCGDFFFFGCFCGFGGDEGGGGGGGC>DGFGFFGGDD>=<?FCFCC4:FDGGCCFCFCE++)2CC:FGA))6C>GCF7+*2=>*<C6B=D75(>5)8@<CE*)*)1.7>*;*()*()-)-(,)4)4:6))2*9?0(
@M03506:14:000000000-AKVR1:1:1101:15350:3751 2:N:0:36
TTCTCTGGACTACCGGGGTATCTAATCCCGTTTGCTCCCCTAGCTTTCGCGCCTCAGCGTCAAGAACAGGCCAGGTAGTCGCCTTCGCCACTGGTGTTCCTCCCGATATCTACGCATTTCACCACTACACCGGGAATTCCACTACCCTCTCCTGCCTTCGAGTCGATCAGTATCGCGTGACCCCCCCCAGTTGAGCCGGGGGCTTTCAACCGCGACTTGACCGACCCCCTGCGCGCTCTTTCCGTCCCGTCAACCCGGACAACGCTCGCCCCCTACGTACCACCGCGGCTCCTGGGCCGTC
+
CCCCCGGGGGGGGGGGGGGGGGFGGGGGGGFGGGGFGFGEGGGFGGGGGGGGGGGGGGGGGGGGGGGGGGGDGGGGGGGGGGGGEFGGGEGGGGGEFGGF99BFGGGGGGGGF@FFECGGGGGGGGFGGFGGDC7FGEFBDFFGFDFGD,DFCGGGGCB@:F,@@:ECC@D;<FGG*B7:57414>8E5=:CB>+>?7*=C)::C+C7+*2)*9///C4997559D)8CD5/5))94DF?C+***2/)/2*<@*99),):5)./9*;)85*)09*;1(/1()4((2(52)(-))(*).-((
@M03506:14:000000000-AKVR1:1:1101:17944:3754 2:N:0:36
TTCTCTGGACTACTGGGGTTTCTAATCCTGTTCGCTCCCCACGCTTTCGCTCCTCAGCGTCAGTTACTGCCCAGAGACCCGCCTTCGCCACCGGTGTTCCTCCTGATATCTGCGCATTCCACCGCTACACCAGGAATTCCAGTCTCCCCTGCAGTACTCCAGTCTGCCCGTATCGCCCGCACGCCCACAATTGAGTTGTGAGTTTTCACGAACAACGCGACAAACCACCTACGAGCGCTTTACGCCCAGTCATTCCGGACACCGCCCGCACCCTCCGCATTACCTCGGCTGCTGTCACTTC
+
CCCCCGGG-EFGGGGGGGGGGGGGGGGGGGGGGGGGGGGGGGGGGGGGGGGGGGGGGGGGGGGGGGGGGGGGGGFGGGGGGGGDGGGGGDGGGGGGGGGGGGGGGFGGGGGGGGGGGGGGGGGGGGGGFGGCGEGGGGGGGFFGGGGFGGFFFGDFFFGGGGDFGFGGGGGDFF:EGGGGCGDGGGEGCFF@GFCFFGGGFCE7FEGFEG4CCC?FGGD5CC3*8CFFE7/79>.7(/0;*+259:E>:<+96*::06*C>))73*:)/.)5>CCC8(5*()..).,)()(4).)967)-)
@M03506:14:000000000-AKVR1:1:1101:17126:3774 2:N:0:36
TTCTCTGACCTACAGGGGTTTCTAATCCTGTTCGCTCCCCACGCTTTCGCTCCTCAGCGTCAGTCTCGGCCCAGCGACCTGCCTTCGCCTTCGGTGTTCCTCCTGATATCTGCGCATTCCATCGCCACACCAGGAATTCCACTCTCCCCTACCGCACCCTAGCCTGCCCGTATCCGCCGCAGGCCCGCAGTCAAGCTCCGGGTCTTCACAGTTGCTCCGACAAGCCGCCTCCGTGCTCCAGACGCCCAATACAGCATGACGTCCCCCCTCCCCTCCCTCTTACCGCCGCCGTCGCGCCGTG
+
6,6@@F,66C@6CCA-@+=@@CEA<,,,<EC<@,@,,@@,,CBCCEDF,,8,8@C6,EFG>,CF,,6,CF,6,6CC:FCE,<E,CF,::,8C,B:48B,?9,BE,,:55<?@<+7+B7,,9,,++++4=CF7A+8A<A,A,,33=BD>=8+6@++>B+3+39B678BD:5>:,3,37***4**>*;:C**1,,5,15+5/:):**1=10++*1;+5+*0*)))2*7)7>/)21).1(*/+++1/)*/)*2067*0**.0<)).***25*)17)*1**()*)..>(-()-)--774<).(((
@M03506:14:000000000-AKVR1:1:1101:10028:3778 2:N:0:36
TTCTCTGGCCTACCATGGTATCTAATCCTGTTTGCTCCCCTAGCTTTCGTGCCTCAGTGTCAGGAGTTGTCCAGGGACTCGCCTTCGCCACTGGTGTTCCTCTCGATATCTACGCATTTCACCGCTACACCAAGAATTCCAGTTGCCCCTTCCGCACTCTAGCCGAGCAGTATCAGTTGACCTTTCCGAGTTAAGCTCGGTGCTTTCACAACTGACTTGCACTGGCCGCCTACCCGCCCTTTACGCCCCGTAAATCCGAACCACGCTTGCCCCCCCCGCCTTCCCGCGGCCCCTGGCCCGG
+
CCCCCGFGDGGFGG?GGGGGGGGGGGGGGGGGGFGGGGCEGGGGGFGCBFFDE9FGGGGGGGGGGGGGGGGGGGGG8F@EGGGGGGGGGGFG8BCBECGGGGGGGGGFFFC9<FBFCFCGGGGGG+CGDGGGFE,ADFFGGAF=EAF8EF@FG=6+@8D=DFGGEGCECD3@=DECEC=DGA,E,;DED@GEFFFG74AC*0*5=FAC79*<F7CFGB*=CDC<;FA*:?8CC);)29AC97+:**35*=8):)0CD(*1)))1/?*)85*7)9?CE9)*-(),44()(74()((*841,(
@M03506:14:000000000-AKVR1:1:1101:17963:3854 2:N:0:36
TTCTCTGGACTACAAGGGTTTCTAATCCTGTTTGCTCCCCACGCTTTCGCACCTCAGCGTCAATACTTGTCCAGTGAGTCGCCTTCGCCACTGGTGTTCTTCCGAATATCTACGAATTTCACCTCTACACTCGGAATTCCACTCACCTCTCCAGGATTCTAGCAATCTAGTTTCAAAGGCAGTTCCGGGGTTGAGCCCCGGGCTTTCACCCCTGACTTGGACACCCGCCTACGCGCCCTTTAAGCCCAGTGATTCCGAACAACGTTCGCACGGTTCGTCTTACTGCGGCTGCTGCCACGAA
+
CCCCCGGG@FGGGGGGGGGGGGGGGGGGGGGGGGGGGGGGGGGGGGGGGGGGGGGGGGGGGGGGGGGGGGGGGGGGGGGGGGGGGGGGGCFGGGGGGGGGGGGGGDGGGGGGGGDGGGFGGGGGFGFGGGEGGGGGGGGGGGGGGGGDFGGGGCGGGGGGGGGGGGGGGGFFGGGG8FFGGGGGGGGDG8BCE?FFFGGEGDGEGGGGGFCCDG6CFCAFDFGGGGFBGG:?DEFGBDBFFD@CGGGFF8+9@4CFG19EDFFDGC85E5)).7;CC()*-65)643)()41):)1)*(4(
@M03506:14:000000000-AKVR1:1:1101:21201:3906 2:N:0:36
TTCTCTGGACTACAGGGGTATCTAATCCTGTTTGCTCCCCACGCTTTCGCACCTCAGCGTCAATACCAGTCCAGTGAGCCGCCTTCGCCACTGGTGTTCTTCCGAATATCTACGAATTTCACCTCTACACCCGGAATTCCACTCACCTCTCCTGGATTCAAGCGATGCAGTCTTAAAGGCAATTCCGGAGTTGAGCCCCGGGCTTTCACCTCTAACTTACAAAGCCGCCTACGTACGCTTTACGCCCAGTAATTCCGAACAACCCTAGCCCCCTCCGTATTACCCCGCCTGCTGGCACGGG
+
CCCCCGGGGGGGGGGGGGGGGGGGGGGGGGGGGGGGGGGGGGGGGGGGGGGGGDEGGGGGGGGGGGGGGGGGGFEEGGGGGGFGGGGGGGGGGGGGGEGGFGGGGGGEFDGGGGGFGGGGGGGGGGGGGGFGCEGGGFGGGD>CEGGGGGGGGGG?EGGGFA9CEDGGFGEGGG=EFDGGG6,@CCCE68BFGG,DFGGEECE*:AFGGGGGFD?FGGFGFDCFG*?>EDEGGF4C9D)=CFGGGGGFF:@***:**(9CBF)*/8*)377<));E5()24))-.23),)-,):0>7611,
@M03506:14:000000000-AKVR1:1:1101:17810:3924 2:N:0:36
TTCTCTGGACTACCGGGGTATCTAATCCTGTTTGCTCCCCACGCTGTCGCGCCTCAGTGTCAGCTACTGCCCAGCAGGCCGCCTTCGCCACCGGTGTTCTTCCGGATCTCTACGCATCCCACCGCTACACCCGGAATTCCGCCTGCCTCTACAGTGCTCGAGCCTCCCAGTTCGCACGGCCGACCCGGGGTTGAGCCCCGAGCTTTCACCGCACGCTTAACCGGCCACCTACGCGCCCTTTACGCCCCATGATTCCGGACCACGCTCGCACCCCCCGTATTACCGCGCCCGCTGGCCCGGG
+
CCCCCGGG9FGGGGGGGGGGGGGGGGGGGGGGGGGGGGGGGGGGGGGGGGGGGGGGGGGGGGGGGGGGGGGGGGGAFGGGGGGGGGGGGGGGGGGGGGGFGGGGGGGGGGGGGGGEGGGGFEGGGGGGGGGGGGDGGDGGGGEGGCGGGCFFGCGGGDFEGEEG,@FGGG69D:C8EEGGGGG>*8:CEGE8*>ECGFDE*7CG??C9CDCD5C885<:GG*95CDD@FC477B))7D)*<7>5CEE)>;C4*1:CF9*:)75*)1:>5)77@<*?/-.*5)).(,7)()(2)49D)0(-,
@M03506:14:000000000-AKVR1:1:1101:9765:3928 2:N:0:36
TTCTCTGGCCTACCGGGGTATCTAATCCCGTTTGCTCCCCTGGCTTTCGTGTCTCAGCGTCAGCAAGCCCCCAGCGACCTGTTTTCACCATCGGCGTTCCAAACGATATCTACGCATTTCACCGCTCCACCGTTTGTTCCGGTCGCCCCTAGGCTGCTCAAGACCGCCAGTATACCCAGCCGTTCCACGGTTGAGCCGTGGGATTTCACAAGGTACTTAACGATCCGCCTCCACACGCTTTAAGCCCAGTGATTCCGCCTAACGCCCGAGGCCTCTTGCTTACCCCGGCTGCCGGCCCAGC
+
CCCCCGGG9FFGGGGGGGGGGGGGGGGGGGGGGGGGGGGGGGGGGGGGGGGCFCFFFGGGGGGGGGGGGGGGGGGGGGGGGEEGGGGGGGGGGGDEEGGGDGGGGGGGGGGGGGGEGGGGGGGGFGGGGGGGGGGDFGGGGGG>EGGCGGF???FFDCCEGCFGGEGGGG:FFGCCEF58;=GCFGCF:B:;8+C>*28:8)@CC6C7<74C*9+>+;8ED*5CF55)A7)**)0>07<?@+*27CE:C<+*94:7*(**)9)*/*/.*))077A++)*+.)),(-()-03,)-,)))(.(
@M03506:14:000000000-AKVR1:1:1101:20132:3939 2:N:0:36
TTCTCTGGACTACCGGGGTTTCTAATCCTGTTTGCTCCCCACGCTTTCGCACCTCAGCGTCAATATGTGTCCAGTAAGTCGCCTTCGCCACTGGTGTTCTTCCGAATATCTACGAATTTCACCTCTACACTCGGAATTCCACTTACCTCTCCCCAATTCTAGCGATGCAGTCTTAAAGGCAATTCCGGAGTTGAGCCCCGGGCTTTCACCTCTAACTTACAACGCCGCCTACGTGCGCTTTACGCCCAGTAATTCCGAACAACGCCATCCCCCCCCGTATTACTGTGGCTGCTCGCACGGG
+
@CBCCEFGGGGGGGGGGGGGGGGGEFGGFFGGGGGGCFGDGGEGGGGGGGGGGGGGGGGGGG7FFGGGGGGGGGGGGGGGG7@FFGGG@GGGGGEFD@E9EFFGG@FFDFGCFFGGGGGGGCFGFGGGGGGGFGCC@EGGFDGGGGFGCFFD,@EEEFDDFGGD>=CEGEFGFGGGADDEFFDFG@CC8EE7ECFFF*8C*7*4:ACCEGGG679CFFFG7F*:DCD3CD)?DFF*7DBCEGF*9/8.1<C4@?F7*(9*.))))*1.0)1<>):C>1<*.)))))-0-.-2))-))09((
@M03506:14:000000000-AKVR1:1:1101:9075:3950 2:N:0:36
TTCTCTGGCCTACCAGGGTTTCTAATCCTGTTTGCTCCCCACGCTTTCGCACCTCAGCGTCAGTACCGGACCAGTGAGCCGCCTTCACCACTGGTGTTCTCCCGAATATCTACGAATTTCACCTCTACACTCGGAGTTCCACTCACCTCTTCCGGACTCGAGATCCCCAGTATCAAAGGCAGTTCTGGAGTTGAGCTCCAGGATTTCACCCCTGACTTAAAGGTCCGCCTACGTGCGCTTTACGCCCAGTGATTCCGAGCACCGCTAGCCCCCTTCGTATTACTGCGGCTGCTGGCACGAA
+
CCCCCGGG-EGGGGGGGGGGGGGGGGGGGGGGGGGGGGGGGGGGGGGGGGGGGGGGGGGGGGGGGGGGGGGGGGGGGGGGGGGGGGGGGGGGGGGGGGGGGGGGGGGGGGGGGGG8EDGGGGGGGGFGGGGGGGDGGGGGCEGGGGGGGGGGG6=BCCCFCGGGGGGGGGFGFGGGGGGGGGFDGGFGGGGFFG,@CCF6FGGGGGGGGFGGGGGGG>F7+:8CCFEFGG;GCAFC>G>EC++*9:E>*<9478:C733>55)1)2*0@:F>DD8C8.7C7-:)))-86<(3?:BGF?1((
@M03506:14:000000000-AKVR1:1:1101:19475:3959 2:N:0:36
TTCTCTGGACTACTGGGGTATCTAATCCTGTTTGCTCCCCACGCTGTCGCGCGTCAGTGTCAGAAACTGCCCAGCAGGCCGCCTTCGCCACCGGTCTTCCTCCGGATCTCTACGCATTCCGCCGCTACACCCGGAATTCCGCCTGCCTCTACAGCCCTCGAGTTTGACAGTCGGCACGGCAGATCCTGGGTTGAGCCCCGGACTTTCACCACCCCCTTATCAAACCACCTACGCGCCCTTTCCGCCCAGAGATTCCGGACAACGCCCGCACCCCCCGGATTACCTCGGCTGGTAGCCCGTC
+
<B<CCFFCGGGDGGGFGGC7FFFG9AFEGGGGGGFFGECF@EEGGGFGGGEGGGDGGAFFGGGGGGGGG9FFGFFGG@FGGGF@FGGG:BCGGEGGGGF<A?FGD+=CGGG9FFGDE@FF<FGGDG>FFEBCECFFCDEFCECEFF6D67EFCGGFEFGEGGGGGGDF72?FEGGCGEEC8CC9F9,=+4+;C6+>*/3>C/?5<<CGGCCF**2*9*)<:::CFFF>E<?6<:>)75)0<+:>**2.***.99DDGF:5).07)*/0:))7)1*:*()*().)))-)-)(()..7*81-(
@M03506:14:000000000-AKVR1:1:1101:20038:3996 2:N:0:36
TTCTCTGGACTACTGGGGTATCTAATCCTGTTTGCTCCCCACGCTTTCGCGTCTCAGCGTCAGTCACTGTCCAGAAGGCCGCCTTCGCCACCGGTGTTCCGCTTGATATCTACGAATTTCACCTCTACACCAAGCATTCCACCTTCCTCTCCAGGACTCTACTCATCCAGTTTCGAGTTCACTTCCACGGTTGAGCCGTGGGATTTCACCCCCGACTTCGCTGGCCGCCTACACTCTCTTTACTCCCTGTAATTCCTACCAACGTTTGCCCCCTCCGCTTTTACCCCGCCGCTGGCTCACG
+
6BC<BGEGGGFGGGFGFCFCGGGFFGCEECEGGFECFEDGFGGEGFGGGGGFGGGGGCFGGGGEFEGGFGGGCCFGGGCGGGGGEGGGCFEFCEG:BFCE:@CECFGCFGGGEGG8FFFFGGGGGFGGFFE7EFFCFGGG9EG,@FCCFD@?>EFGFDGGF,@?DAFGGCFGGG>FE9+@EGG93,,@:7+6BCBFFCCCC4,15CFDG7**498:7C+**:**115575);*;8C)00A++2**+2)032***:C*)*2)95**28)0*9)8<//*-)*-))))((0,)(-),(*))).(
@M03506:14:000000000-AKVR1:1:1101:20869:3997 2:N:0:36
TTCTCTGGACTACTGGGGTTTCTAATCCCGTTTGCTCCCCTGGCCTTCGTGCCTCAGTGTCAGGAACTGTCCAGAGACCCGCCTTCGCCACTGGTCTTCCTCATGATCTCTACGCATTTCACTGCTACACCATGAATTCCAGTCTCCTCTCCAGTCCTCAAGCACCGCAGTATCAAATGCAGTTTCGGAGTTAAGCCCCGAGATTTCACACCTGACTTACGGCGCCACCTACGCACCCTTTCCGCCCAATCAATCCCACCCACCCCTGAGACCTCTGCATTACCGCGGCCTCCGCCCCCGG
+
CCCCCGGGGGGGGG9FFGGEGGGGFGGGGGGGGGGGGGGGGGCEGGGGGGGGGGGGGGFGGGGGGGGGGGGGGGGGGGGGGGGGGGGGG7FG@FGGGFGGGGGG9AFGGGGGGFG7FFGGDGGGGGGGGGGFGAF9FFCEECFGE9EGGCFFCFFEGGGA8FFCGG6>8@CDFFGGC=9AFGDFEG68@3BFGDFG@7EGDG8+<:,2BCC?C>,,ADFF57CECD)6E*)45?)99C>?+++*:==)*4*8*+;**)*2))0**2*0*)*1)2+++)*+-6:A(4(.4)(.)43*)0(((
@M03506:14:000000000-AKVR1:1:1101:25057:4005 2:N:0:36
TTCTCTGGACTACAGGGGTTTCTAATCCCGTTTGCTACCCACGCTTTCGTGCCTTAGTGTCAGGAATGAGCCAGTTATCTGCCTACGCCATCGGTGTTCCTCCCAATATCTACGGATTTCACTCCTACACTGGGAATTCCAATAACCCATCCCATCCTCTAGCTTTGAAGTTTTGATAATGTTTATCCGGTTGAGCGGAACGCTTTCACTACCACCTTACAATGCCAACTACGTAACTCTTTACGCCCACTAATTCAGGTTAACGCTCTGATCCTCAGCATGCCCGCGGCTGCTCGCACGG
+
CC@CCEGGAFF,@FGGGDCCCDFGGGGGGEGGGECFFCFGGGGG,CCFGGGGGGGGFGGDGG,6@F,EFGFFEFGGFFFGFGGGGDFECFEFGDFDGC?F@<A4?FCFFFB9?AF@C@FGGG9EEFFFF=<F8@FC,8,C;EEFGFF,+44,@64@>,@=9=,47@94,@DGCFD6,>7EFGGF8=DA+7CE+,,=+@876;>5*@CFE79C9DC89CBCD+BCD***4;A77)*;2=BFFFCFD=5:=*3;86+23971/;8+5*=:*0+1:+10+/)+.-).(((.(0(1.4)1))(33
@M03506:14:000000000-AKVR1:1:1101:5326:4016 2:N:0:36
TTCTCTGGACTACAGGGGTTTCTAATCCTGTTCGCTACCCACGCTTTCGCTCCTCAGCGTCAGGTAAGGCCCAGAGAGCCGCCTTCGCCACCGGTGTTCTTCCTGATATCTGCGCATTCCACCGCTACACCAGGAGTTCCGCTCTCCCCTGCCTACCTCTAGTCCGCCCGTATCGGAAGCAGGCTCGGAGTTGAGCTCCGAGTTTTCACTCCCGACGCGACGAACCGCCTACGAGCCCTTTACGCCCAATAATTCCGGACAACGCTCGGACCCTACGTATTACCGCGCCTCCTGGCCCTGC
+
CCCCCGGGGGGGGGFFGGFGGGGGGGGGGGGGGGGGGGGGGGGGGGGGGGFGGGGGGGGGGGGGGGGGGGGGGGGGGGGGGGGGGGGGGGGGGGGGGGGGGGGGGGGGGGGGGGGGDGGGGGG@FEGGGGGGGEFGGGGGGGCGGGFGGGGGGGGGGGGGAFGGGCGGGGGGGGGD7CCGGGGGC8CECCGFGC:C>EGDD<EEGGF7:D><FDEE)7=*99):C9>BEG3ECEFGFGFGC9CDD5:7A*8780:DF9*:>FF33*/<C)>8>9CG5?4+,))6((()(0(.08(1))(((
@M03506:14:000000000-AKVR1:1:1101:19532:4044 2:N:0:36
TTCTCTGGACTACACGGGTTTCTAATCCTGTTCGCTCCCCACGCTTTCGTGCCTCAGCGTCAGTTACAGCTTAGTAAGCTGCCTTCGCAATAGGTGTTCTTTATGGTATCTATGCATTTCACCGCTACACCATAAATTCCGCCTACCTCATCTGTACTCAAGCTCTTCAGTATCAATGGCAATGCTACAGTTAAGCTGCAGTATTTCACCACTGACTTAAAGAGCCGCCTACGCACCCTTTAAACCCAATAAATCCGCTCAACGCTTGCACCCTCCGTATTCCCGCGGCTGCAGGCACCGC
+
CCCCCGGGGGGGGGGGGGGGGGGGGGGGGGGGGGGGGGGGGGGGGGGGGGGGGFGGGGGGGGGGGCGGGGGGGGGGGGGGGGFGGGFGGCFFGGGGGGGGGGGGGGGGGGGGGGGGGGGGGGGGGGGGGGGGGG?FGGGFFGEGGGGGGGCFGGGGGGGGGGFDFGGGCEFGDA,@DFGGG8=?=;EAD8=EFGFGG8D?FDCGC<,,@;DC@:DFGGFG:D+@;090@@9,;B4?=45:C9@+0:5>*4<?8CDD7(**.6AC38*)@A78=*=*16@*()..,3(5()-3)(,9).(-,
@M03506:14:000000000-AKVR1:1:1101:18529:4070 2:N:0:36
TTCTCTGGACTACCAGGGTTTCTAATCCTGTTCGCTCCCCATGCTTTCGCTCCTCAGTGTCAGTACCGGCCCAGAGCGCCGCCTTCGCCGCTGGTGTTCCTCCTGATATCTGCGCCTTTCACCGCTACACCAGGAATTCCACGCTCCCCTACCGGACTCCAGTCACAGCAGTATCAAGTGGCGTCACCAGGTTGAGCCTGGAGGTTTCACACCTGACTTACCGAACCACCCACGAGCTCTTTACGCCCAATAAATCCGGACACCGCTTGCCCCCTCCGCGCTACCCCGGCTCCGGTCGCGG
+
CCCCCFFG<FGGGGGGGGAFGGGGCFGFFGFGGGG@FGGGGGGGGFFFEGDGGGGGGGGGGGGGGGGGGGGGDGFGGGGGGGGGGGFGGGGEECECGFGGFFGCDGGGDFF<D7C+BFEF<FGGF=FGGGGCBCGGGFGGCGCEGGGGGGGGGG>EG>C8DCDECGCDFGFFG7A9:4@;>EGGG5EGFGG,?C?FCCEE*0:C:,=<FGGFEDFDCGA7:CCC)52)2>)*/0))49<00<**9CCBC8*9*9**931*.5)*)2*8*)9/8<:*:()/(,((,(()(0(-)(()0)(((
@M03506:14:000000000-AKVR1:1:1101:17773:4084 2:N:0:36
TTCTCTGGACTACTAGGGTATCTAATCCTGTTTGATCCCCACGCTTTCGTGCCTCAGTGTCAATAATAGTGTAGCGAGCTGCCTTCGCAATAGGTGTTCTATGTCATATCTAAGCATTTCACCGCTACATGACATATTCCGCTCACCTCCACTACATTCAAGACAGATAGTATCAACGGCAGTTTCTGGGTTAAGCCCAGAGATTTCACCACTGACTTACCTGCCCACCCACGCACCCTTTAAACCCAGTGAATCCGGCTAACGCTTGCACCCTCCGTATTACCGCGGCCGCTGCCCCGGG
+
CCCCCGGG@EFFGGGGGGGGGGGGGGGGGGGGGGGGGGGGGGGGGGGGGGGGGGGGGGGGGGGGGGGGGGGGGGGDFGGGGGGGFGGGDEGFEBFCGGGGGGGFCCF9FGFGGGGGGGGGGGGGGE:F9FFGFFGGGFGFG7>@EFGFGGGCDDEFGGGFGGFGGGGFGACFFEGFCBEGEGGDFF=,=DGGGFCFCD?F?78CFGGGDFFGGCFG7DF77=*@C>FD7*:EC>9DFG>6A7=CF6C;C:1;8+4CD;)*))6*18*)=;CAE**;*8)A(46<49(.()3()4,*)),4-
@M03506:14:000000000-AKVR1:1:1101:12384:4116 2:N:0:36
TTCTCTGGACTACAAGGGTTTCTAATCCTGTTTGCTCCCCACGCTTTCGCACCTCAGCGTCAATACTTGTCCAGTCAGTCGCCTTCGCCACTGGTGTTCTTCCGAATATCTACGAATTTCACCTCTACACTCGGAACTCCACTGACCTCTCCAAGATTCTAGCAACCTAGTTTCAAAGGCAGTTCCGGGGTTGAGCCCCGGGCTTTCACCTCTGACTTGAGTCGCCGCCTACGTGCGCTCTACGCCCAGTAATTCCGAACAACGTCAGCTCCCTCCGTATTACCCAGGTTGCTGGCACGCG
+
CCCCCGFEFAFFGGGGGGFGGGFGFGGGGGGGFGFGGGGGGGCEGGGGGDGGECFFGGDGGGGGFGGEFFFGGGGGGGGGGGGGGGGGGDGGG<EAFGGGGGGEGDGGGG<FFG7,?FFGGGG<FGGG9FA?FC:FGEFGGGGGCFFFG=8DE8,8EDFFF8EECDFGCFGGGCFFA388D?@FEEC+3+@:C?FF?*@C85C?CF?,,;DDGFGFGC496C8C<DA:578**;.8>CA*=CDC7*:>=+0**0:F*(/*)7>7***0A794>5*;E,86(44)()())*.07):D4?6((
@M03506:14:000000000-AKVR1:1:1101:22299:4135 2:N:0:36
TTCTCTGGACTACCGGGGTTTCTAATCCTGTTTGCTCCCCACGCTGTCGCGCCTCAGTGTCAGCCAGAACCCAGCAGGCCGCCTTCGCCACCGGTGTTCTTCCGGATCTCTACGCATTCCACCGCTACACCCGGAATTCCACCTGCCTCTATTCTGCTCGAGTGACCCAGTTCGCACGGCCGACCCGAGGTTGAGCCTCGTGCTTTCCCCTCACGCTTAGGTTACCACCTCCGCGCCCTTTACGCCCCTTGATTCCGGCCAACGCTCGCACCCTCTGGATCACCGCGCCTGCTGGCCCAGA
+
CCCCCGGGGGGGGGGGGGGGGGGGGGGGGGGGGGGGGGGGGGGGGGGGGGGGGEGGGGGGFGGGGGGGGGFGGGGFGGGFGGGGGGGFGGGGGGGGGDFFGGGEG7=FGGGGGGGCFCDFFGGGGGGGFGGGECCBC<FG9CFGFF?CF7BGGFGCGAE>*AECGGGGGCGGG5>:9ECEGD*=CED5CCB=C?CFG*=E*9==?EF7FF*>C7*;33:<GG*<6:=?E4)*9@5D>C38++07<E8)*2:6**::D;):)0<7)*2):5C)7/;*0)*<)(,(((()()-26)(/)80((
@M03506:14:000000000-AKVR1:1:1101:25116:4151 2:N:0:36
TTCTCTGGACTACAAGGGGATCTAATCCCGTTTGCTCCCCACGCTTTCGCTCCTCAGCGTCAGGAATGTCCCAGAAAGCCGCCTTCGCCACTGGTGTTCCTCCCGATATCTACGCATCTCACCGCTACACCTGGAATTCCACTTTCCTCTGACATCCTCAAGAATCGCAGTATCTCAGAAGGCTCCACAGTTGAGCCGTGAGATTTACTCTAAGACTTACGATCCCGCCCACGCGCCTTTTACGCCCAGTACTTCCGGCCCACGTGTGTTCTCTATTTCTTACAGCGACTGCTGGCACTTG
+
6B9<,<FC<FCE,E<--8+=BFD,;;,,CFC,C@@6C,6@F67+6BF,8:,,+,6CF8F@@@CCF8F8CC@C6,C@<CA<C7@FGGGCF:FF,8,BFGF<<E8FFEC+>BFF<FF+:4,AE5EFFE+@CAF,EF,A<847,9CFD99EEA8D,,=>@,3=D,==CFGE8=@;,3E;=9<,,3;,@+@C,6@DA3,33*@7D4,D9C7C:+=8,+4<++=<CD*:*0)2*)0*))22.*)3+1:****)*03*1@*:9()/0.0//*3)1):**0+2+)1A)644))()-),(*).35@(.)
@M03506:14:000000000-AKVR1:1:1101:18835:4190 2:N:0:36
TTCTCTGGCCTACAAGGGTTTCTAATCCCGTTTGCTCCCCTAGCTTTCGCGCCTCAGCGTCAAGAGCAGGCCAGGTAGTCGCCTTCGCCACTGGTGTTCCTCCCGATATCTACGCATTTCACCACTACACCGGGAATTCCACTACCCTCTCCTTCCTTCGAGTCCATCAGTATCGAGTGACCCTCCCCAGTTGAGCCGGGGGCTTTCACACTCGCCTTGAACGACCGCCTCCCCGCTCTTTCCGCCCAGCACATCCGGACAACGCTTGCCCCCTACGTATTATCGCGGCTTCTGCCCCCTC
+
CCCCCGGG-FGGGGGGGGGGGGGFFGGGGGGGGGGGGGGGGGGGGGGGEGGGGGGGGGGGGDECGGGGGGGGCFGGCFGGEGGGGGFGGGGFGFGGGGGGGGGGGCGGGGGFGFF?FGFGFGGFGFGGGGGECCGGGGGGEGG8DEGGG8DEA,@FCGG@+@FG,7EG8FF9;@>+@F?EFEF83BEG,4@B,7,@E*?C*):C8FG9FGG5CC:E3:)+*;**>C@EGD)**8>D9D57<+;**A:)1**)0*9C<>*7.)89C**0;9*85)*;/867,)).-(-)-7(41))*70-,(
@M03506:14:000000000-AKVR1:1:1101:10993:4191 2:N:0:36
TTCTCTGGCCTACAGGGGTTTCTAATCCTGTTTGCTCCCCACGCTTTCGCGCCTCAGCGTCAGTCTCGGTCCAGAGAGCCGCCTTCGCCACCGGTGTTCTTCCCAATATCTACGAATTTCACCTCTACACTGGGAATTCCACTCTCCTCTCCCGCACTCAAGCACGAGAGTCCCAAGCGCACCTCCCAGGTTGAGCCCGGGGCTTTCACGCCTGACTTCTCGCGCCGCCTACGCGCCCTTTACGCCCAGTAAATCCGACCAACCCCCGCCCCCTTCCTATTACCGCGGCCGCTGGCCCGAA
+
CCCCCGGG9FGGGGGGGGGGGGGGGGGGGGGGGGGGGGGGGGGGGGGGGGGGGGGGGGGGGGGGGGFGGGGGGG9CFGGDEGGGGGFGGEGGGGFGGGGFGGGGGGGGGGGGGGCFFCFGGGGGGGGG<A?<FDCFFG9FFGFGGDFGGFGFFC+BBCEGGCF8@CEEGDGGAFFG58EE>E54:DC><7>>EGGGGGGCE):=CFF7<*;DFF6@7FFEC75>DD>@C*):9>5>6DDE@+**9CE@C3A*09FG:()*))8*12/78)9)57*:*6*<4)54(3()-)(,)((9))(((
@M03506:14:000000000-AKVR1:1:1101:20216:4210 2:N:0:36
TTCTCTGGACTACCGGGGAACCTAATCCTGTTTGCTCCCTACGCTTTCGCACCTCAGCGTCAGTACCGGACCAGTGAGCCGCCTTCGCCACTGGTGTTCTTCCTAATATCTACGAATTCCACCTCTACACTAGGAGTTCCACTCACCTCTTCCGGACCCTAGATCGCCAGTATTAGAGGCAGTTCTGGACTTTTGCTCCAGGATTTCACCCCTAACTTAACGATCCGCCAAAGTGCGCTTTACGCCCGGTAAATCCGAACACCGCTAGCCCCCTTCGTATTACCGCGGCTGCTGGCATGAA
+
A,@68,CC@E<E<C+++6+,,:C6CC6EFGC<C,CCCAF,,;B+BBFAFBCBCFDF<<:FG::F,,9@@:7+CFC,<C8E::+4B5:44?7FG8E<FGC9BE9,AF<59CF<<4?FC<<A<F8FAE,A,,,A,,,84=AFG9,@8,,>@FCAFE6+++@8,,,7D:B363@@;,;;@,,C5*1;,55<E,DCA,3<?FF7,**:,9,,,4;5*:,=++/401*=61)5C)5*03;+():*8@:D<2*8**:)**09D?35.).198*.@5C))9*;8:5:8)).-((81576)4(*)*,.-
@M03506:14:000000000-AKVR1:1:1101:6504:4212 2:N:0:36
TTCTCTGGACTACCGGGGTATCTAATCCTGTTTGCTCCCCACGCTTTCGCACCTCAGCGTCAATATGTGTCCAGTAAGTCGCCTTCGCCACTGGTGTTCTTCCGAATATCTACGAATTTCACCTCTACACTCGGAATTCCACTTACCTCTCCACAATTCTAGCGATGCAGTCTTAAAGGCAATTCCGGAGTTGAGCCCCGGGCTTTCACCTCTAACTTACAAAGCCGCCTACGTGCGCTTTACGCCCAGTAATTCCGAACCACGCTCGCCCCCTCCGTATCACCGCGGCTGCTGGCACGCG
+
CCCCCGGGGGGGGGDGGGGGGGGGGGGGGGGGGGGGGGGGGGGGGGGGGGGGGFGGGGGGGGGGGGFGGGGGGGGGGGGGGGGGGGGGGGEGGFGGGGGGGGGGGGGCFGGGGGEFGGGGGFGFGGGGGGFFGGGEGGGGGGGGGGGGGEFGGGGCGGGGGGGGGGGGGFFGGGCGG9=@D8?>FCCCE7CFGGFCGCEE59;?F?F7:C7CFFCFGG49FC6CFGF>GG3:9=):;GFC=9@795CB5AG4*9C7239*))0*9**85@GBB<EE8(0:()-4(4(0()((),(5)*4((
@M03506:14:000000000-AKVR1:1:1101:19742:4218 2:N:0:36
TTCTCTGGACTACTGGGGTTTCTAATCCGGCTCGCTCCCCACGCTTTCTCGCATCAGCGTCAGCAAAGCTCAAGGCAAACGCCTTCGCCACTGGTGTTCCTCCCGATATCTACGCATTCAACCACTCCACAGGGACGTCCATTGCCCCCTCTCTTGCTCCAGCCACGCCGTATCCGTCGACCCCGTCCAGTTGAGCCGTGCGCTTGCACTATGGACCGCCGTGACCGCCTACGCGCCCTTCCCCTCCACCAAAACCGGGCCACCCTCTCCCCCTTCGTTCTACTCAGTCCGGCGTCGCCGC
+
-6A6CG<9CA<6@E,<9F@FEGFC,E,,@++@BF+C<:@FFG>F@6@F,C,C@,@@FA@@:,F<CFC8C6C,,:CFGF,CCFF,?F,,,BCE<<ECGEFBEFEG747CCFFG94+44@F,8,A+AA=:FG,,,+8++8:7=C,,6@BDE8+3>=D9EDFE,,D:8@+@D>*@,DAC*,*=*;CE51;/*,,,,56,0*3*3>****/03+*++0+0*))*111*/00):*0**.)99<)***2*2:E:*0A4@4*1)(11)77*9*;)0)20)1*0*.)*4))))))/))-,)((9))(((
@M03506:14:000000000-AKVR1:1:1101:12570:4268 2:N:0:36
TTCTCTGGACTACAGGGGTATCTAATCCCGTTCGCTCCCCACGCTTTCGTGCTTCAGCGTCAGTTCGGACCCAGGGCGCCGTTTGCACCACTGGTGTTCCTCCGGATCTCTACACATTTCACCGCTACACCCGGAATTCCGCACCCCTCTATCCGCCTCTAGACCTACAGTCTGAATGGACCTCGCCCGGTTTAGCCGGGCGCTTTCACCACCCACTTATAGATCCGCCTACGCACGCTTTACGCCCAGTAACTCCGGATAACGCTCCCCTCCTACGTTTTACCGCGGCTGCTGGCACGTC
+
CCCCCGGGGGGGGGGGGGFFFGGGFGGGGGGGGGGEGGGGFGGDGGGGGGGGGGGGGGGGGGGGGGGGDGGGGGGGGGGGGGGGGGGGG8FGAFGGGGGGGGGGGGGGGGGCGGGG8ADEFGFGGEGGGGGGGE7@FGGG@EGGGGGFGGCFGGCGGDEGGG9ADFGGFGEF7EGGGG6FGGGGDGCEE7=C8A9AGGGGE<C:CGGGGFGGGC5C4>677>*<>CFFE5<FD:))4D5C::CDGDE.7C94*0CC*3*/77?DD82)8@73>59@*,7*()54042)()-,))(1)*,.-
@M03506:14:000000000-AKVR1:1:1101:5372:4280 2:N:0:36
TTCTCTGGACTACAGGGGTTTCTAATCCTGTTCGCTCCCCACGCTTTCGTGCCTTAGCGTCAGAAACATGCCAGCAAGCTGCCTTCGCCACTGGTGTTCTTCCGAATATCTACGAATTTCACCTCTACACTCGGAATTCCACTCACCTCTCCTGGATTCAAGCGATGCAGTCTTAAAGGCAGTTCCGGGGTTGAGCCCCGGGCTTTCACCTCTAACTTACAAAGCCGCCTACGCGCGCTTTACGCCCAGTAATTCCGGACAACGCTTCCCCCCTCCGTATTACCGCGGCTGCTGGCACGTT
+
CCCCCGGGGGFGGGFGGGFGGGGGFGGGGGGGGGGGGGGGGGGGGGGGGGGGGGGGGGGGGGGGGGGGGGGGGGGFGGGGGGGGGGGGGGGGGGGGFGGGGGGFGGGGGGGGGGDGGGGGGGGGGGGGGGFGFDGEGGGGGGGGGG?>DEEEGGG,E=FFFGGG8DGGGGGGGGFGGAFGCEFDFGGGGDCEEFGGGGGE>*@GGGGGGGFGGG7CGGFGGF86;0?3>CEFGFEC@C3E5C:CDEGBCF9*9/::F>C55)77C5C)<?FD)>5:*()2()6<31(.(093?23>)*4((
@M03506:14:000000000-AKVR1:1:1101:7319:4308 2:N:0:36
TTCTCTGGACTACAGGGGTTTCTAATCCTGTTTGCTCCCCACGCTTTCGTGCATGAGCGTCAGTGTTAGCCCAGGGGGCTGCCTTCGCCATCGGTGTTCCTCCACATCTCTACGCATTTCACTGCTACACGTGGAATTCCACCCCCCTCTGCCACACTCAAGCCTGCCAGTTAGAAACGCAGTTCCCAGGTTAAGCCCGGGGATTTCCCATCTCTCTTAGCAAACCGCCTGCCCACGCTTTACGCCCAGTACTCTCGCTTACCCCCTGCACCCTCGCTATTACCGCTGCAGCTGGCACGTA
+
CCCCCGGDFGGGGGCGGGGGGGGGCGGGGGGGGGGGGGGGGGGGGGGGGGGGFGGGGGGGGGGGGGGGGGGGGGGGGGGGGGGGGGGGGEGGGGGGGGGGGGGGGGGGFGGGGGG7FEFFEFGGGGFGEGCG@EC@FGGFGGGGGGGGGGFG?FGGGGGGFEGGDFGGF?CFA7,,@F?EE5@DA;EEC*@CE?DFFC*9CGEEF?,,4*=DCGGGGGFFC7:<*55>C/)**265(1)A;9CDGC=)*3+*9**2>03*5))*1:C)C:F?:****,02.-:4(,(0().)05(5)9(,,
@M03506:14:000000000-AKVR1:1:1101:12951:4321 2:N:0:36
TTCTCTGGACTACCGGGGTATCTAATCCTGTTTGCTCCCCATGCTTTCGCTCCTCAGCGTCAGGTAATGCCCAGAGAACCGCCTTCGCCACCGGTGTTCCTCCTGATATCTGCGCATTTCACCGCTACACCAGGAATTCCATTCTCCCCTGCATACCTCTAGTCCACCCGTATCGAAAGCAGGACTGGGGTTAAGTCCCAGCTTTTCACTCCCGACGCGATGGACCGCCTACGAGCCCTTTACGCCCAATAATTCCGGACAACGCTCGCACCCTACGTATTCCCGCGGCTCCTGGCCCGGA
+
CCCCCGGGGGGGGGGGGGGGGGGGGGGGGGGGGGGGGGGGGGGGGGGGGGGGGGGGGGGGGGGGGGGGGGGGGGGGGGGGGGGGGGGGGGGGGGGGGGGGGGGGGGGGGGGGGGGGGGGGGGGGGGGGGGGGGGFGGGGGGGGGGGGGGGCDFDFGGGGGGFGGGGGGGGEEFGG?CEDGGGGEFGGGGGCEG7?D@FGGGGGCFFFGGDGFGG5C4D:CD<C7F4>EGCDG:)<D>GFGGGF*7:C3*;C*/9DFF6**5)89<*;8E)177/0;*4*+.)).-9;:()(-67(5))(((
@M03506:14:000000000-AKVR1:1:1101:10668:4332 2:N:0:36
TTCTCTGGCCTACCGGGGTTTCTAATCCTGTTCGCTCCCCGCGCTTTCGCTCCTCAGCGTCAATATCGGCCCAGAGACCCGCCTTCGCCACCGGTGTTCCTCCTGATATCTGCGCATTTCACCGCTACACCAGGAATTCCAGTCTCCCCTGCCGAACTCCAGTGATGCCCGTATCGACCGCAAGCTCAGAGTTAAGCCCCAAGTTTTCACGATCGACGTGACCCACCCCCTACGAGCTCTTTACGCCCAACAATTCCGGACAACGCTCCCCCCCTACGTATTACCGTCGCCGCTCGCCCGC
+
CCCCCGGGAFGGGGGGGGGGGGGGGGGGGGGGGGGGGGGGGGGGGGGGGGGGGGGGGGGGGGGGGGGGGGGGGGGGGGGGGGGGGGGGGGGGGDCFCGGGGGGFFGGGGGGGGGGGGGGGDEGFEEGGGGGGGGGGDFFGFGGGGGFGGGFGGGEGEGGGG6;DA=9CEGGEE,>C**=8**=8CGGFC+?;BCFFGG5EEGGC9C:9+@F3*;*/95:E4/*2*9@):D>*77)/3)/+:CDF3*2)2**8)***:3)*00<F5C*7*7*)7C*8C:@+:(6--,()-)(,>((/))-3(
@M03506:14:000000000-AKVR1:1:1101:17452:4372 2:N:0:36
TTCTCTGGACTACAAGGGTATCTAATCCCGTTTGCTCCCCTGGCCTTCGTGCCTCAGTGTCAGATGCTGCCCAGAGACTCGCTTTCGCCACTGGCGTTCCTTACGATATCTACGCATTTCACTGCTACACCGTAAATTCCAGTCCCCTCTACAGCTCTCTAGCCAGGCAGTATTGAATGCAATTCTGAGGTTAAGCCCCAGGATTTCACATCCAACCTACCTTGCCCCCTACGCCCCCTTTACGCCCAATGAAGCCGAACAACGCTCCGGCCCACTGCATACCCCCGGCCGTCGCCACCGA
+
CCCCCGGG-EFFGGGGGGGGGGFGGGGGG@FGGGGGGGGGGGGGGGGGGGFFFGGGGFFGGGGGGFGGFFGG8C8EGGGF@F@FFFCGGFGGCDGGGGGFFCFGF?DGGFGEGFGGEGGCAFFACFFDGGGGC@?F,ABEF;EE,@D,6,,@;@E,@;FGC,>FC8?FGGG,3=E9=;=,=9=,@=3=,=E8E99,,144A++@E97EFC+=:CEC*?*1;9F7;>*9C*9,//*/9D>C,,42/48)*+0+++0;)(9=>))/2*2)15<;:*2*0)/+))..,-()-)(,)((*.0(((
@M03506:14:000000000-AKVR1:1:1101:23293:4382 2:N:0:36
TGCTCTGGACTACCGGGGTTTCTAATCCTGTTTGCTCCCCTAGCTTTCGCGCCTCAGCGTCAGTTGTGGTCCAGTGCGCCGCTTTCGCCACAGGTGTTCCTCCCGATATCTACGCATTTCACCGCTACACAGGGAATTCCACGCACCTCTCCCACACTCAAGCACGGCAGTTTCGCCAGCAGACTCCGCGTTTTCACCCCCGACGCCACAAACCGCCTACCAGCCATTGAAGCCCCATAATTCCGGACAACGCTCGGACCCATCGTATTACCGCGGCTCCTGCCGCCGAGTTGGCCTGTGC
+
8,8,A;ECEFF86-@CCCGE,<C9FECECEE@,CFAEEFGCGGCGGGG766@CCGCCECBF::C,,<BFF<FF@EC9@+B+>@?FECFE7:,9AF@E:F9EEEF:@FFEG<FFF77FCFGG576@@:>EG,,,3=AD,A=;,+8++6DF9,6,5:+><3,@,,@C6*>EEGCDG5*;**4,,,,2,>=*B*BC;C+>+378/:CC5**2**1A*/:7/):76*CD5**+**090>7,*)037>C45*.::*.55C)90<ED))**2*0+1*9))**24)18)(((,()(03(*.(**..)-
@M03506:14:000000000-AKVR1:1:1101:14033:4387 2:N:0:36
TTCTCTGGACTACCGGGGTATCTAATCCTGTTTGCTCCCCACGCTTTCGCACCTCAGCGTCAATACCAGTCCAGTGAGCCGCCTTCGCCACTGGTGTTCTTCCGAATATCTACGAATTTCACCTCTACACTCGGAATTCCACTCACCTCTCCTGGATTCTAGCGATGCAGTCTTAAAGGCAATTCCGGGGTTGAGCCCCGGGCTTTCACCTCTAACTTACAAAGCCGCCTACGCGCGCTTTACGCCCAGTAATTCCGAACCACCCCCGCCCCCCCGGTATTACCGCGGCTTCTGCCACGGG
+
CCCCCGGGGGGGGGGGGGGGGGGGGGGGGGGGGGGGGGGGGGGGGGGGGGGGGCE<EGGGGGGGFGGGGGGGFGEFGCCGGGGGGGGGGGGGGGGGFEGGGGGGGGGGGGF<FGGDGGGGGGGGGFGGFGGGGGG7FFFFFFA8DFGEFFGGGGF?DFGGEGGG88CGAD@F,@9,@;AFG8F9FFFGDEG7EECGFCEG5CEGDGFCFGFFG8,>DF4:FG46CF5>=7>C*>)5(9.?@+?CD5E@=<C6@@FC*25:.7<*9:*)1)15)1:**,)*.).-(39)2>((*6)2)/41(
@M03506:14:000000000-AKVR1:1:1101:18880:4390 2:N:0:36
TTCTCTTGCCTACCGGGGTTTCTAATCCCGTTCGCTCCCCTGGCTTTCGCGCGTCAGCGTCAGTATCGGCCCAGTAGCCCGCCTTCGCCTCAGGTGTTCCTCCCGATATCTACGCATTTCACCGCTCCACCGGGAACTCCAGCTCCCACTTCCTTATTCTAGCCTTCCAGTATCGCCTGCCCCTCCGGGCTCTAGCCCCGTGCTTTCACAGCCGACTTACCAAGCCGCCTCTCCCGCCGTTACCCCCACACACTCCCCACACAGCTTTCCCACTCCTTATTCCCGCGTCATCTGCCCCCGC
+
CCCCCF,;6EFAE<F@:7F@CEG<FD9C<@E<<;F7E@CCEDGFGGGGC@:@:FDFDF:66,BFE9CCC>=FE,C,?C<<7F=B,B<=:++,4B5,C:FGGFGC=7>@CF?:F<C+BCF<,CF:F++@63F++8+8+@F7,38>,66,6D9,;,@;,5EC9EFCC,93,,,72<>**1;,>8C5?E558*8*+;+;0=E5**/*>9:+<7+7C7C5/*9+7*7*1*08**7+*00)-/):**9***27***0))22*-*7)))*1++*+**17408+.*+-6).-4()-0(.0.)*)0,(-
@M03506:14:000000000-AKVR1:1:1101:24875:4393 2:N:0:36
TTCTCTGGACTCCTGGGGTTTCTAATCCCGTTTGCTCCCCTAGCTTTCGCGCCTCAGCGTCAAGAACAGGCCAGGTAGTCGCCTTCGCCACTGGTGTTCCTCCCGATATCTACGCATTTCACCACTACACCGGGAATTCCACTACCCGCTCCTTCCTCCCAGTTGATCAGCATCGAATGACACTCCCCAGTTGAGCCGGGGGCTGTCACACTCCACTTGAACTACCGCCTGGGCGCTCCTTACTCCCAGTAAATTCGGACAACGCTTGTCACCTACGTATTACCGCGGCGGCTGTGCCGTA
+
-A<ACEEGC@C6,EFGGCCFECGGGFFFGGGG8;F,CFFCF@FFGFGGG@CGG7FCEF7FGGCEFEFG<EFEFGGGGCEFEDCFEFF,F@7FFGCEGFGFEG,?F7CC@A,EA=F@BFGF<A<,+,FFAFFGEGCFFFFFBC;EFGD++33=>2@EF,8+723,35>;C?,,,@>DFG,@C,A83DE5:8@=;:E,:78C*485*=EFG>****+3+2++**++02:>5*)/*))1(*)3<+*02</<+00*/**292/:7>F))*28C=>6**+3/46:7A)-((,)2)(()-4***-,-
@M03506:14:000000000-AKVR1:1:1101:7063:4407 2:N:0:36
TTCTCTGGACTACTGGGGTTTCTAATCCTGTTCGCTCCCCACGCTTTCGCTCCTCAGCGTCAGTTGTTGCCCAGAGACCCGCCTTCGCCACCGGTGTTCCTCCTGATATCTGCGCATTTCACCGCTACACCAGGAATTCCAGTCTCCCCTGCAACACTCTAGTTTGCTCGTATCGACTGCATACCCGAGGTTGAGCCTCGGGATTTCACAGCCGACGCAACAAACCGCCCATGAGCTCTTCACGCCCAATAATTCCGGACAACGCTTGCACCCTCCGTATTACCCCGGCTCCTGGCACGTC
+
CCCCCGGGGGGGGGFGGGGGGGGGGGGGGGGGGGGGGGGGGGGGGGGGDGEGGGGGGGGGGGGGGGGGGGGGGGFFGGGGGGGGGGGGGGGGEDFGGDGGCGGGGGGGGGGGGGGGGGGGGGGGGDEGGGFGGGGGGEFDGFFFDAFFEFF=8EGGG9EFFF;DFGGCF>CFF@C++3+DF,,7@E*@*BE7D68,D9EECD?EFG:,1108EC/8:C)*:C*CD5):E))**/0:4*1C+3C49AE35*C4BBGGGF3CEFF<D*;5EFFFFF*8:(.25<B2,23),.(,),(/)*33(
@M03506:14:000000000-AKVR1:1:1101:5239:4425 2:N:0:36
TTCTCTGGACTACAGGGGTTTCTAATCCTGTTCGCTCCCCACGCTTTCGCTCCTCAGCGTCAGTATCGGCCCAGAGACCCGCCTTCGCCACCGGTGTTCCTCCTGATATCTGCGCATTTCACCGCTACACCAGGAATTCCAGTCTCCCCTACCGCACTCTAGCCTGCCCGTCTCGACTGCAGGCCCGCCGTTAAGCTGCGGGTTTTCACAGTCGCCGCAACACGCCGCCCACGAGCCCTTTACGCCCAATCAATCCGGACCACCCTTCCGCCCTCCTCCCTCCCGCCGCCGCTGGGCCGTC
+
CCCC@FGGGGGGFFFDFGGGGGGGGGGGGGGGGGGGGGGGGGEGGGGGGGEGGFGGGGGGGGDGFEFDEGGGEF<FEFGGGGECEF7FEFFGGGG=FGGGCCFGGCG,EEF9FFGE:C?E<E?77+>@9FFGC@+,A<FF,C@BDF9EE88FGG+6@8@9DCGGA6@FFEE*@D6,4>CD;6;C5B5E*::*8/?9;CFGD)==5*C9C;DFG3*A)))19*119F:>G))/).)1(100++219CE0**2)69:75(9C3)0*98*);7D@>D5E6()*,(46(-(0-)-47((17)(-(
@M03506:14:000000000-AKVR1:1:1101:5177:4429 2:N:0:36
TTCTCTGGACTACCGGGGTATCTAATCCCGTTTGCTCCCCACGCTTTCGCGCCTCAGCGTCAGTATCGGGCCAGTGAGCCGCCCTCGCTTCTGGTGTTCCTCCGAATATCTACGAATTTCACCTCTACACTCGGAATTCCACTCACCTCTCCCGAACTCCAGATTGTCAGTATCAAAGGCAATTCCGAGGTTGAGCCTCGGCATTTCACCCCTGACTTAACAAACCGCCTACGCGCGCTTTACGCCCAGTAATTCCGAACAACGCTAGCCCCCTTCGTATTACCGCGGCCCCTGGCACGAA
+
CCCCCGGGFFFGGGEGEGFGGGGGGGGGGCFGGGGGGGFEFGCGGGGGGGGGGEGGGGGGGGGGG9FEEGGGGGGGGGGGGEGFGFGDGGGGGGGGGGGGEFGGEGGGGGGFGGGC8FGGGGGGGGGGGGGGGDGGGGGGGGGGGFFGGGD?=C>CEFFGGGDFE9FC,@EFEGDCE;CG,5CDGGGGGGGFFFG?G6EGGGG*>CFFFGGGGGCFGGFGFG>5;C:)CD>GDA>DFG>E=9:5CGGF5+<6**2:>1355)09C*:38)075<CE5<@C?F)6290>()(,0((*)1(,,
@M03506:14:000000000-AKVR1:1:1101:6060:4453 2:N:0:36
TTCTCTGGACTACCGGGGTTTCTAATCCTGTTCGCTCCCCACGCTTTCGCTCCTCAGCGTCAGTTACTGCCCAGAGACCCGCCTTCGCCACCGGTGTTCCTCCTGATATCTGCGCATTCCACCGCTACACCAGGAATTCCAGTCTCCCCTGCAGTACTCCAGTCTGCCCGTATCGCCCGCACGCCCACAGTTGAGCTGTGAGTTTTCACGAACAGCGCGACACACCACCAACGAGCCCATTACGCCCAGTAATTCCGGACAACGCTCGCACCTTACGTATTACCGCGGCGCCTGGCACGGA
+
CCCCCGGGGGFGGGCFGGCFGGGFGGGDFAFGGGFEGGDFGGGGGGGGGGFCGGGFGGGGGGGGGGGFGG,CEGGGGGGGGGGGGGGGGGGGGGGEGEGGCCGDFGGFGGGGFEGGGDF?FBCEEGGGGGGGGDGCG@FBCFGG9,DBCFGGGGGGGGFEFGBFEGFGFCEEFC:*43@E5:CE5B:EDDGCCFGGCCEFCCFCCCF?<DDDGGGG:35CD>)2>C@>G*0CDFBD05);CFG:<EGFG+C44*22>(**.)0))*/)1.97)*++;,9F0)-),-230)(,02(5)*-(-
@M03506:14:000000000-AKVR1:1:1101:7539:4456 2:N:0:36
TTCTCTGGACTACTGGGGTTTCTAATCCTGTTTGCTCCCCACGCTTTCGCACCTCAGCGTCAATACCGGTCCAGTGAGCCGCCTTCGCCACTGGTGTTCTTCCGAATATCTACGAATTTCACCTCTACACCCGGAATTCCACTCCCCTCTCCCGGATTCAAGCGATCCAGTCTTAACGGCAGCTTCGGGGTTGAGCCCCGGGCTTTCACCCATGACATACAAAGCCGCCTACGCTCGCTCTACGCACAGGACCTCCAACCAACGCTGCACTCACCCGTGTACGTGCGCTTGTGTGCCCGGG
+
A@<<,6,=CCF,;@@EGEFEGAFCAC,C<FGGFGFCE,,667@+,8<EF;,8+C8EA86CC@:F<FF@@+@FGGCC,,:@@FG7FFGGGF:F<F?E=F<,9,CB+@CD,555,A+,,9,<AE?,ACFEC,,4+6=+85CAFGEC,@=,@8,=,++@63@@,29@=E++@9C3@:9FEE+*4**,,,*4?C>C:CFG,?8**)/**+0+20*2**<8*+20****;5))**0:3@)*,17*/<:*7**)21*0)009237=)7)7<**)+)*/)2*/24)0()(((,,)()((0,.*77(-(
@M03506:14:000000000-AKVR1:1:1101:15744:4473 2:N:0:36
TTCTCTGGACTACCGGGGTTTCTAATCCTGTTTGCTCCCCACGCTTTCGCGCCTCAGCGTCAATTGTGGGCCAGATGGCCGCCTTCGCCACCGGTGTTCTTCCCAATATCTACGAATTTCACCTCTACACTGGGAATTCCGCCATCCCCTCCCACCTTCCAGCGCCGCAGTATCAAGCGCAATTCCCAGGTTGAGCCCGGGGCTTTCACGCCTGACTTACACCCCACCCTACGCCCCCTTTACGCACAGTAATCCCGACCAACGCTCGCCCCCTTCGGCTTACCCCGGCTGCTGGCACGCC
+
CCCCCGGFEGFGEGGGGGGGGGGGFGGGGEFGGGGCEFDGFGGGGGEFGGGGG@FGGGGGGGGGFGGGCFF76F6FGFFGEGGGGGGGGGGGGDEFFFEGGGGGGGGFFF99?F@8A+EFGGG,EEEF<F55A,,38FDFF=EGEF?,@8CCEEGEBFGG99C>EGCEEE>E,>,,2>*415=FFF?FFF:96,,>@FE==CGE*<9=:*;3>5*>C71?:*2*1*)8E<FF*.)17D:88975C*:):3<*=*:49()200<DG8*)?DD7;C2@*()*-87((3(79)(2/).*)*(((
@M03506:14:000000000-AKVR1:1:1101:26424:4475 2:N:0:36
TTCTCTGGACTACAGGGGTATCTAATCCCGTTTGCTCCCCACGCTTTCGTGCCTCAGTGTCAGTAATGAGCCAGTAGACTGCTTACGCCATTGGTGTTCCTCCCTATATCTACGGATTTCACTCCTACACAGAGAATTCCATCTACCGCTCTCATACTCTAGCCTGACAGTTTAGATAATGGATGTATGGTTGAGCCACACGCTTTCACTATCTACTTGTCATTCCACCTACGCCACTCTTTACGCCAAGTAATTCCGGATAACGCTTGGATTCTCCGTATGACCTCGGCTGCTGGCACGG
+
CCACCEGGFGGFEGGFGGCEGGGFGGGGACEGGGGGFG<CGGGGGGGGGGGGGGGGGGGGGGGGGGCGGDGGGGGGGGGGGGFFFGGGCFFE<FFGFCCE<?EFGGGGGGGFGGD7C:FFFF?EFEFFFGCD88FE9AADAFFGGEC++=+@DD;>E;?F4@;DFGDF=DD;C=D?DD8:ED?B==EE8BDFGGGDDFED3++@:;2,22??:+@AC++7;99,?<<<C764***/)**,<@9+3?E>*,5++=1=+()*8)80**/):)***23+26.*((5)6)/24D09<7:C5),((
@M03506:14:000000000-AKVR1:1:1101:17110:4477 2:N:0:36
TTCTCTGGACTACTGGGGTTTCTAATCCTGTTTGCTCCCCACGCTTTCGCACCTCAGCGTCAATACCAGTCCAGTGAGCCGCCTTCGCCACTGGTGTTCTTCCGAATATCTACGAATTTCACCTCTACACTCGGAATTCCACTCACCTCTCCTGCCTTCAAGCGATGCAGTCTTAAAGGCAATTCCGGCGTTGAGCTCCGGGCTTTCACCTCTAACTTACATAGCCGCCTACGTACGCTTTACGTCCAGTACTTCCGAACAACGATACCTCCCTCCGAATCACCCCCGCTGCTGGCACGGA
+
B<BC,ECE;CEFFFG?F:+@F<FED<@<FFG9FFAFGFG7,C8CCGFGD>FGDEEGF<@F@EDF9CF9FC6@6CCFFGFFEGGGGGFCG7CDF?<=FFGGGGGEG=FDDCFD?<+=FFFFEEFFG=F;,E,4+8@CG8;EFGGF888,>EFFC8,,6=EGCGCCE8C+A8EFC:FF=;,,>,@DD,56+33@C5,@D6,@54*=D6=::?**001CGGFC:+:,*;)/7/5*5A6DB))*3+;:*/;8<+</*/0**,**07>C***)01:)8FFGC()2(.24((()4.34;)8DF43-,
@M03506:14:000000000-AKVR1:1:1101:5043:4507 2:N:0:36
TTCTCTGGACTACTGGGGTTTCTAATCCCGTTTGCTCCCCCAGCTTTCGCGCCTCAGCGTCAAGAACAGGCCAGGTAGTCGCCTTCGCCACTGGTGTTCCTCCCGATATCTACGCATTTCACCACTACACCGGGAATTCCACTACCCTCTCCTGCCTTCGAGTCGATCAGTATCGCGTGACCCTCCCCAGTTGAGCCGGGGGCTTTCACACGCGACTTGATCGACCGCCTGCGCGCCCTTTCCGCCCCGTACATCCGGCCAACGCTTGCCCCCTCCGGATTACCCCGGCCTGCGTCACTGC
+
CCCCCGGGFGGGGGGGGGFEGGGGGGGFGGGGGGGGGGGGGGGGGGGGGGGGGGGGGGGGGGGFGGGGGGGGGGGGGGGGGDGGGGFGGEGGGG<FGGGGGGGGG>FGGGGAFGGGGGAFFGGGGG?GGGGGGGDGGGGGGGGGGGFC6>@EGGGGGFF6DF=EGGGGGCG9DFGDCEEGFGD,4>EGCEC9?D,,D7855CGGC+:CGGGCC)2?<<42:F3CCC55E3)1)))/(17*<7C55EE5>*:.5*0999)*))0*9:C)*)*7>3*;8()*-)5)((-.()-,)((1))).)
@M03506:14:000000000-AKVR1:1:1101:6956:4617 2:N:0:36
TTCTCTGGACTACAAGGGTATCTAATCCTGTTCGCTCCCCACGCTTTCGCTCCTCAGCGTCAGTATCGGCCCAGAGACCCGCCTTCGCCACCGGTGTTCCTCCTGATATCTGCGCATTTCACCGCTACACCAGGAATTCCAGTCTCCCCTGCCGAACTCCAGTGATGCCCGTATCGACCGCAAGCTCAGAGGTAAGCCCCAAGTTTTCACGATCGACGTGACACACCGCCTCCGAGCTCTTTACCCCCAACAATTCCGGACACCGACTCCACCCAACGCCTGACCGCGGCTGCGGGCACGC
+
CCCCCGGGGGGGGGGGGGGGGGGGGGGGGGGGGGGGGGGGGGGGGGGGGGGGGGGGGGGGGGGGGGGGGGGGGGGGGGGGGGGFGGGGGGGGGGGGGGGGFGGGGGGGGGGGGGGEGDGGGGGECDFGGGF<EFGGGFCFGGFGAFGGGGGGFG>ED8=DFG;D,7>AFFGGGGGEGGEGECEEF,2<899*6:CGGCCC=<F;CCEFFF93*;*:C):*/11<5DD35DD5FB))-)7+3<0**+27C5*8767C049*.0)*1*:)*)2.07*/;:)*((((5(-)()(-5((17)(((
@M03506:14:000000000-AKVR1:1:1101:21044:4622 2:N:0:36
TTCTCTGGACTACAGGGGTTTCTAATCCTGTTTGCTCCCCACGCTTTCGTGCCTCAGTGTCAGTGCTGGTCCAGATGGCCGCCTTCGCCACAGATGTTCCTCCCGATCTCTACGCATTTCACTGCTACACCGGGAATTCCGCCATCCTCTACCGCACTCTAGCCTGCCAGTATCCAATGCAATTCCCAGGTTGAGCCCGGGGCTTTCACGACAGACTTCACTCACCACCTACGCACGCTTTACGCCCCGTAATTCCGAGTAACGCTTGCACCCTTCGTATTCCCGCGGCTGCTTGCCCCAC
+
CCCCCGGGGGGGGGGGGGGGGGGGGGGGGGGGGGGGGGGGGGGGGGGGGGFGGAFGGGGGGGGFGGGGGGGGGGGGFEFGGGGGGGGGD7FFFCFGFGGGGGGGEGGGGGGGGGGGGGGGFFGGGGGGGGGGGGGGGGFGGGGGGGGGGD9FGGDEEEFG9D;E8,=DGGFFFFGGGC7DAEGGFGGGGGGG8C?FFFG>5/CCGGGGG68C=9:EGF+AC77*2*9;5*)=DF>DFGBC5<@DDE5)7*:5)/::0():)*0//88);?DF>7*;8?:?(.:7:4()3)(()).*)9,(-
@M03506:14:000000000-AKVR1:1:1101:15811:4665 2:N:0:36
TTCTCTGGACTACAAGGGTTTCTAATCCTGTTTGCTCCCCACGCTTTCGCACCTCAGCGTCAATACCAGTCCAGTGAGCCGCCTTCGCCACTGGTGTTCTTCCGAATATCTACGAATTTCACCTCTACACTCGGAATTCCACTCACCTCTCCTGGATTCAAGCGATGCAGTCTTAAAGGCAGTTCTGGAGTTGAGCTCCAGGCTTTCACCTCTAACTTACAAAGCCGCCTACGTGCGCTTTACGCCCAGTAATTCCAATTAACGCTAGCTCCATCCGTATTACCGCGGCTGCTGGCCCGGG
+
CCCCCGGGGGGGGGGGGGGGGGGF<EFGGGGGGGGGGGCFGGCFGGGGGGGGGFGGFGGGGGGGGGGGGGGGCFGGGFGGGGEGCFGGGDGGGFFGGGGGGGGGGFGGGGGDGGGDFGGGGGGGGGGGGGAE:@FCGGGGCGGGGGD9=4>DFFGFFGCDFCFE8?EEDGFG9ED9EGGGGCEDFG8AFGFFGFCFFGGGG6EFFCGGGG*9C7D9:FFAFCFFG*/@>GDCC6)284?*A=FCD585:?;;3:;7+.+1:6A*>C8;<*:)/*3*/84:42<A(((),8(4<7(*07>0(
@M03506:14:000000000-AKVR1:1:1101:19267:4666 2:N:0:36
TTCTCTGGACTACTGGGGTTTCTAATCCCGTTTGCTCCCCTGGCTTTCGCGCCTCAGCGTCAGTGTCAGCCTAGCAACCCGCCTTCGCCTCAGGTGTTCCTCTTGATATCTACGCATTTCACCGCTACACCAAGAATTCCGATTGCCCTTTCTGCACTCTAGCCTGACAGTATCAATTGACCGCTCCGAGTTAAGCCCGGAGATTTCACAATTGACTTGACAGGCCGCCTACGCGCCCTTTACGCCCAGTAAATCCGAACATATCTTGCTCCCTACGTATTACCACTGCTGCTGGCGCGTC
+
-ACCCGGFGGGFCEC@<:@CFGGFFEG9FDGDGGGDG@F@EFFGGC<FE@:@+,BFDCEFF,BFFFF<FEDFE@C<E<CFGCFGG9DFGCE,CFDEFGG9,BAF9EC5B,,B59CFG7FEFGGGG7+4FCAFF84?,EF=?E8>8=9>3,=E9,DC=EGGECADDFF8,@>,EFDGCFG9>,;8++@+@*:B,@,@<?>5878,9CCFFFC?9C7CFGFGFC*54*:55/;FG:559C3FF=D3**/)*3+949DFD1CE:****+<8C=07F*+/*40+.6).)).).*),).2*).4((
@M03506:14:000000000-AKVR1:1:1101:16809:4676 2:N:0:36
TTCTCTGGACTACCAGGGTATCTAATCCCGTTCGCTCCCCTAGCTTTCGCGCATCAGCGTCAGTGTCGGCCCAGCAACCCGCCTTCGCCGCAGGTGTTCCTCTTGATATCTACGCATTTCACCGCTACACCAAGAATTCCAGTTGCCCCTTCCGCACTCTAGCCCCGCAGTATCGGTTGACCTTTCCGGGTTAAGCCCGGAGATTTCACAATCGACTTGCGGTGGCCGCCTACGCGCCCTTTACGCCCAGTAAATCCGAACAACGCTTGCCCCCCCCGTCTTACCGCTGCCGCTGCCACGG
+
CCCCCGGG9FFGGGGGGGFGGGGGGGGGGGGGGGGGGGGGGGGGGGGGGGGGGGGGGGGGG:FGGGGGGGFFGGGFGGGGGGGGGGGGGGGEGGGGGGGGGGGGGGGGGGGGGGGGGGGGGCGEEGDEFGGCGGGGGGGGGGCG=C,DFFFGGGGGGGGDG7DD8EEG5CEFFFEGG>E8EFCGGGGECCBCGFGG<:EG=<E*<@C7CFGDFF*378*A)/9:355>C5)*25@<>73*63:*1:?7*/09*/*0*(1*5>)9)//)*)*9;98C89>5(-).(3;)(0(-7(7/7))31
@M03506:14:000000000-AKVR1:1:1101:17801:4677 2:N:0:36
TTCTCTGGCCTACAAGGGTATCTAATCCTGTTTGCTCCCCACGCTTTCGCACCTCAGCGTCAATACCTGTCCAGTGAGTCGCCTTCGCCACTGGTGTTCTTCCGAATATCTACGAATTTCACCTCTACACTCGGAATTCCACTCACCTCTCCAGGATTCTAGCAACCTAGTTTCAAAGGCAGTTCCGGGGTTGAGCCCCGGGCTTTCACCTCTGACTTGAGTCGCCGCCTACGTACGCTTTACGCCCAGTAATTCCTAACAACGCTACGTCCCTCCGTATTACTGCGGCTGCTGGCACGGC
+
CCCCCGFD-CFGGGGGGGGGGGGGGGGGGGGGGGGGGGGGGGGGGGGGGGEGGCFGGGGGGGGGGGGGGGGGGGGGGGGFDEGGGGGDGGGGFCFFFGGGGGGGGEGGGGFGGGC@GGGGGGGFEGGFCFFG?C>E<FGFCFEFGGGGFFFFFEC+DFFGFGGGFGGGGCDFFGF9:B=?F+6>=;AEC+@EEG,D89AEGGGGCFGGGGC4,*,BCF4,2BC5CDD)/C)C38*2655EEFFC<E855<0**1>7*57=??4))**0*)17;>EE885A(6<).46)()(26:(9.4(4(
@M03506:14:000000000-AKVR1:1:1101:5246:4690 2:N:0:36
TTCTCTGGACTACCAGGGTTTCTAATCCCGTTTGCTCCCCTGGCTTTCGCTCACTCAGCGTCAGTGTTGGTCCAGGATGCCGCCTTCGCCACCGGTGTTCCTCCAGATATCTACGCATTTCACCGCTACACCTGGAATTCCGCATCCCTCTCCCAAACTCAAGCCATCCAGTATCAGACGCAGTTCCCCGGTTAAGCCGAGGGACTTCACGTCTGACTTAGTTGGCCGCCTACGAGCCCTTTCCGCCCAGTAATTCCGAACAACGCTTGCCCCCCCCGTCCTACCGCCGCTGCTTGCACCG
+
CCCCCGGGGGGGGGGGGGFGGGGGGGGGGGGGGGGGGGGGGGGGGGGGGGGGGGFGGGGGGGGGGGGGGGGGGGGGGGGGGGGGGGGGGGGGGGGGGGGGGCGGGGGFFGGGGFGEGGCFGGGGGGGGGGGGGGGFGCFGGGGGGGGGGGGGGGGGGGCFGD?FF?9FGGFEFFGFFGGEC8@E99EFFE7C>EC;<C>ECC=EFFFECG4*:*=,B7+1+;7CD*25EDE*;5=D>G@A8C777=CE5C8*1/:7?(>*)7?F)85)28<)89CCE>7*(-).1(-)4<;17))*)0,(,
@M03506:14:000000000-AKVR1:1:1101:23293:4692 2:N:0:36
TTCTCTGGACTACTGGGGTTTCTAATCCTGTTCGCTCCCCACGCTTTCGCTCCTCAGCGTCAGTTACTGCCCAGAGACCCGCCTTCGCCGCCGGTGTTCCTCCTGATATCTGCGCATTTCACCGCTACACCAGGAATTCCAGTCTCCCCTACAGCACTCTAGTCTGCCCGTATCGACTGCAGGCTCGGGGTTGAGCCCCGAGTCTTCACAGCCGGCGCGACAAACCGCCTACGAGCTCTTTACGCCCAATAACTCCGGACAACGCTTGCACCCTATGTATTACTGCTGCTGCTGCCCCGTG
+
CCCCCGGGGGGGGGGGGGFEGGGGGGGGGGGGGGGGGGGDFGGGGGGGEGFFGEGGGGGGGGGFFGGGGFFFDGFGGGGGGGGGGGEGGGGGGGGDFFGGGGGFFGAAFGGGGGGGGFGGGGGGGDGGGGGFGG7<,DFGFG9EADFGEGFGG?CCFGFG9FECFFD?8EEFGGGCEG>CA:7>:DGGGGGCEC2A85CCE3CF9+<:C+:CG38815:CDDC6//<;=D)A3))99769<FGGGDE>5*+9**;97;**)8@D5*;)89C?@C6+2:*<:<))--)05))44,)1)04((
@M03506:14:000000000-AKVR1:1:1101:6080:4694 2:N:0:36
TTCTCTGGACTACAGGGGTATCTAATCCCGTTTGCTCCCCTAGCTTTCGCTCTTCAGTGTCAATCTCGGTCCAGGATGCCGCCTTCGCCACCGGTATTCCTCCAGATATCTACGCATTTCACCGCTACACCTGGAATTCTGCATCCCTCTCCCGAATTCAAGCCATCCAGTATCAGACGCAGTTCCCGAGTTGAGCCTGGGGATTGCACGTCTGACTTAGTTTGCCACCTACGAGCCCTTTACGCCCACTAATTCCGACAAAACCCTGCCCCCCCCCTATTCCCGCGGTCCCCGCCACAGG
+
CCCCCGGGDFGGGGFEFGEFGGGGGGGEFGGGGGFFGGGGGGGGAFFGGGBFGGFGGGGFGGGGGEFGGG@@FGGE@FGGDGGGGGGGGGFGGGGGG9?FFFFGCEE,EAFDFECCFGGGGGGFG:FEFFFGG?CGGEC@,@EFGDFFG8>EGGGGGFAEDC,3DAFGEEFBEFCCFGGD6CEAC;<7>8DEEECGGDG*8;C*8,,,,3;FGFEGGC+=E++=+;A6:6A<4)))3*2*5+::7C5>*+5;+3CG*,)*0)001*2)/)105):8/27+))).((()-)-()(()))(..
@M03506:14:000000000-AKVR1:1:1101:20479:4729 2:N:0:36
TGCTCTAGACGACAAGCTTATCTAATTTCCTCTGCTGCCCTGCCTTTCTCTGCTCCGGGACCTGTCCGGTCCCCGGCGTCCCCCTCTGCACTGCTTTTCGTTCTCTAATCTTCTCACCTCTCCGCCACACCTGCCAGTCCGCTCCCCTCTCCTCACGCCAAGCCATCCCGTATCAAGTTCAGTTCCCCGGCTCCGCCGTTGCATTTCAGCTCTACCGTCGCGCCCCACCACCCTTTCCGTCCCATGAATCCGACCCCACCTCGGCCCCCCCCCCCTCTCCCGCCCGCTGTCATGGCACTGG
+
-8-,BF,----6++@---,;EGE,,C,6,,C,6,CF,,CFG,,,C<,C,E,,CC6,8+8++,,;,6,,6+++,,++++66+,C++B4,,,B,,,,,C,C+,4,+,,,,,C,,,5EF9,5A,,<+@+++4++A,,,A,FFD+B+++6B3+8DE,,@,,,3++,>+,7,8,A,<:,,,43,7,@,,,,,,*4*>*;88**/*/1,,5+4++++*4++5)*)*)/1*)).)A*.CD))*)7)2**1***+*+++)))9)/,)1))0****):7))))/**()*.((-((-)(..)*)./8*((,
@M03506:14:000000000-AKVR1:1:1101:21136:4742 2:N:0:36
TTCTCTGGACTACTGGGGTTTCTAATCCTGTTTGCTCCCCACGCTTTCGTGCATGAGCGTCAGTACAGGTCCAGGGGATTGCCTTCGCCATCGGTGTTCCTCCGCATATCTACGCATTTCACTGCTACACGCGGAATTCCATCCCCCTCTACCGTACTCTAGCTATGCCGTCACAAATGCAGTTCCAAGCTTAAGCCCTGGGCTTTCACACCTGTCTTCCATAACCGCCTGCGCACGCTTAACTCCCAGTAAGTCCGATTAACGCTTTCACCCGATGTATTACCGCGGCCGCTTGCCCGCA
+
CB@BC<FFAFGFEF<<FCGCFAFFGA<CEECEFCGAE@<FFGG@GGGGEF,:@A@DCD@F@F:@CAFGG<6FFC8:6+,CFD9FGA@:,6?FC@C==B,9,5:CF7?:?<9,:?+++7,5?@5<<FFF?F:=:7+CDGG;FDGF8D>6B>AA9=D+68@:>,>,,@99,36C8CFEGGF7,@,3@D3,3*,7,,,,541=D*1,11=:,+;/:9>C+:+44=:,86)/21:5C):36DFE*+++++3.+0+******-*/)1@55**)+00/)1:*2,/+6:94((-)()-77((*))((-
@M03506:14:000000000-AKVR1:1:1101:14883:4779 2:N:0:36
TTCTCTGGACTACAGGGGTATCTAATCCCGTTCGCTCCCCTAGCTTTCGCGCCTCAGCGTCAGTGTCGGCCCAGCAACCCGCCTTCGCCGCAGGTGTTCCTCTTGATATCTACGCATTTCACCGCTACACCAAGAATTCCAGTTGCCCCTTCCGCACTCTAGCCGAGCAGTATCAGTTGACCTTTCCGAGTTAAGCTCGGAGATTTCACAACTGACTTGCACTGGCCGCCTACGCGCCCTTTACGCCCAGTAAATCCGCACAACGCCTGCTCACCCCGAATTACCGCGGCTGCTGGCCAGG
+
CCCCCGGGGGGGGGGGGGGGGGGGGGGGGGGGGGGGGGGGGGGGGGGGGGGGGGGGGGGGGGGGGFGGGGGGGGGGGGGGGGGGGGGGGGGGGEFGGGGGGGGGGFGFGGGGGGGGGEGGGGGGGDGGGGGGGGGFGGGGGGGGGFGFFEFGCECCEGGGCFGFG>>>EGEFGGGGGG7EFGGFGFDGEGFGGEDG,CGEC5CGFGF77@6>?FFGGGFGGGGC55))2:>EGFF3(9DGCC0><78>5*+**1::C(*7>D)79**)*099*:;CG0)/,,)6<B>327((7)8*))(((
@M03506:14:000000000-AKVR1:1:1101:10608:4785 2:N:0:36
TTCTCTGGCCTACTGGGGTTTCTAATCCTGTTTGCTCCCCACGCTTTCGCGCCTCAGCGTCAGTATCGGGCCAGTGAGTCGCCTTCGCCACTGGTGTTCCGCCGAATATCTACGAATTTCACCTCTACGCTCGGCATTCCACTCACCTCTCCAGAACTCAAGACAGCCAGTATCAACGGCAATTCCAAGGTTCAGCCCCGGGCTTTCCCCTCTGACCAGCCTGTCCGCCTACGCGCCCCTTCCGCCCCGTATTTCCCAGCCACACTACCCCCCGTCGTATTCCCGCGCCTCCCGTCCCCAA
+
CCCCBFFF-CEDFGGFGGEGDGDGFGDGGG@FGGGCGG@FGGGGGGGGGFGDFFEFGGGGGGCCDFGGGGGGGFGF9CFGEGEGFFFEG7FGGFGGGGGGGGCC@CBFGD?EGGGEFGCA?FDGGGGGFG+CGGG@FFFF9DDGEGG,>88@,@EDFGAC:CFFEFDGGCDFCC,@,*4***=,2?@@C72,,56<:E*/:C=:C<++<<*8**+>*2;*C00<60)::<:6*785().CF*9D/*/)://)9*2*24**)05*1*<;*89:3)1**-)22)).,,4)3>0,)((*)0,2(
@M03506:14:000000000-AKVR1:1:1101:13112:4795 2:N:0:36
TTCTCTGGACTACCAGGGTTTCTAATCCTGTTCGCTCCCCACGCTTTCGCTCCTGAGCGTCAGTACCGGCCCAGAGTGCCGCCTTCGCCACTGGTGTTCCTCCCGATATCTGCGCATTTCACCGCTACACCGGGAATTCCGCACTCCCCTACCGGACTCAAGTCACGGCAGTATCAGCTGACCCCTCCGCGTTGAGCGCGGAGATTTCACAGCTTACTTACCGAACCGCCTACGAGCTCTTTACGCCCAATAAATCCGGACAACGCTAGGACCCTCCGTATTACCCCGGGCTCTGGCACCG
+
CCCCCGGGGGGGGGGGGGGGGGGGGGGGGGGGGGGGGGGGGGGGGGGGGGGGGGGGGGGGGGGGGGGGGGGGGGGGGGGGGGGGGGGGGGGGGGGGGGGGGGGGGGGDGGGGGGGGGDGFGGGGGGGGGGGGGGDGGGGGGGDGGGDFGGGGGGGGGGGFEFGGCFGGG>CG?EG@BFE6,CFGGGEGGGCEEEEFFCGDGGEGDG7FFG****++2*99CCCC3DEBGD>=FD3<65?7E97C5*:BGFG49FF7C>DEB5)*18/)?@C?>G8*2(85:4)-6(->(),(80<CFF?((
@M03506:14:000000000-AKVR1:1:1101:18000:4802 2:N:0:36
TTCTCTGGCCTACAGGGGTATCTAATCCCGTTCGCTCCCCTAGCTTTCGCGCTTCAGCGTCAGTGTCAGCCCAGCAACCCGCCTTCGCCGCAGGTGTTCCTCTCGATATCTGCGCATTTCACCGCTACACCAGGAATTCCACTTGCCTCTTCCGCACTCTAGTTCCACAGTATCCACTGGCATTCGAAGGTTGAGCCTCCGACTTTCACAGCAGACTTATGGTACCGCCTACACGCGCTTTACGCACCATGATTCCGGACAACGGTTGCCCCCTACGTCTTACCGCCGCTGCTGGCACGTA
+
@CBCCF<F<-;66@,6-CFC8EFG@DG,@@6,6F+8CFCCFFGGC<FA7FCEGDCFEA@BCE7C,<<<E8FEF,,E,CFBFGE:F<DE7=++=FF8FGG@B<9?+,B8>EEAD@FCC?,,@BF@FC:+FB@C=::DBEF9AB;D9>DDFC98ECC=8CFGG7EC7795D:3@A7,,,@?FFC9EFF:7@GF9>?,:D?F5:CC=4<C?CC+8886CC++<+*++3;;)>*0:68)905)2*2:*/*2.:9C?F4C7*3**055))127*92755*:/()*(6<((1(7(7396)./)*,4.
@M03506:14:000000000-AKVR1:1:1101:7468:4805 2:N:0:36
TTCTCTGGACTACTGGGGTTTCTAATCCTGTTTGCTCCCCACGCTTTCGCACCTCAGCGTCAATACCAGTCCAATGAGCCGCCTTCGCCGCTGGTGTTCTTCCGAATATCTACGAATTTCACCTCTACACTCGGAATTCCACTCACCTCCCCTGGATTCAAGCGATGCAGTCTTACAGGCAATTCTGGAGTTGAGCTCCAGGCTTTCACCTCTAACTTACAAAGCCGCCTACGTTCGCTTTCCGCCCAGTCATTCCGAATACCGCTAGCTCACTCCGTATTACCGCGGCTGCTGTCACGGG
+
CCCCCGGGGGGGFGGGGGGGGGGGFGFGGGGGGGGFGAFCFGGGGGGGDFGGEGGGGGGGGGGFFGGFDFFGGGGGGGGGGGGGDGGGGGGGGDGDGGGGGGG>FC=DFFCGGGGGGFFFFGGFGGGGGGFGGGD:FFGGGGAGDFGDF,8AFF6>DFCGFFGGGGGDC8DFEFF9AF?6C?FGGFGGDFFC>7D<7<EFFFC<DCFGFD9FE7=?7CF:++24?654C4?FDFAF?)0=A0+:D*?)*5+;@+:C*6<57*0*52*<87C48::F5,.:,644690>20(().)**04(-
@M03506:14:000000000-AKVR1:1:1101:24995:4830 2:N:0:36
TTCTCTGGACTACCAGGGTATCTAATCCCGTTTGCTCCCCTAGCTTTCGCGCCTCAGCGTCAAGAACAGGCCAGGAAGTCGCCTTCGCCACTGGTGTTCCTCCCGATATCTACGCATTTCACCACTACACCGGGAATTCCACTTCCCTCTCCTGCCTTCGAGTCGATCAGTATCGCGTGACCCTCCCCAGTTGAGCCGGGGGCTTTCCCACGCGACTTGAACGCCCGCCTGCGCGCCCCTTACGCCCAGTAAATCCGGACACCCCTTTCCACCCACCGATTACCGCCGCCTCCTGCCCGTT
+
CCCCCGGGGGGGGGGGGGGGGGGGGGGGGGGDG@FFGGGGGGFGGCFGDG7FFGGGGGGGGGGDGFGGGFFEGCFGGFGGGGGGGGGGGGGFDCFDGGFGEEFG@F:FGGGGGGGFGCEFGGFGGD8FGGEFG+@@FFGGGGGA9DDA8@@FG?FGG8>@+==@=+>BCFGGGGCGGG:8FGGGFGGGGCB;6:DFE5CEGGGGGGF72;7CE7CEGC*+*9**/9)7:7)C7).)())*;69*1:8):C+94@FC)(1/7)))/**/072*./*;*(75(2<)(,(),)((.()2).(-(
@M03506:14:000000000-AKVR1:1:1101:23738:4838 2:N:0:36
TTCTCTGGACTACCGGGGTTTCTAATCCTGTTTGCTCCCCACGCTTTCGCGTCTTAGCGTCAGAAACCGTCCAGATAGCCGCCTTCGCCACTGGTGTTCTTCCCAATCTCTACGTATTTCACCACTACACTGGGAATTCCACTATCCTCTCCTGCCCTCTACTCACCCAGTACCGAGTGCATTTCTTGAGTTGAGCTCAAGGCTTTCACCCCCGACTGGCGCAACCGCCTACTCGCGCTTTACGCCCAGCCATTCCAATAACCCCTACCCCCCTTCTCCTCATCGCTGCCGCTGTCCCCCC
+
<CC<CG<CFAFFFDCCEDFEGGGGGGFGFCFGCEFCEEFGDGGGG:@FCCCGGGGEFGGCCF7C,CEFGB@FGCFGGFFFC:FE=CCFB:FFG8FC4+CEFA<<,,B,5,:C,?9A<?FGC9?FFDFG<FC@FFF@,AFFFFGGGD,ECE,=,@,63=FFF,@,@DFG68,;AG+++3+;,E,@CFF7A7@3,,,4@FCC,*3DF?CEC*;9*//?C//,:<3*C*))=3)2*;)1(93*;?>1C5?)***0*/02*-*+/0)*1*;):@D)8/*;+.9?())-(-()-)(4),(2)*(,-
@M03506:14:000000000-AKVR1:1:1101:26204:4877 2:N:0:36
TTCTCTGGACTAGCGGGGTTTCTAATCCTGTTTGCTCACCACGCTTTCGTGCCTCAGTGTCAGTGCTGGTACAGGTAGTCGCCTTCGCCACAGATGTTCCTCCTGATCTCTACGCATTTCACTGCTACACCGGGAATTCAACTTACCTCTCCACAAGTCTAGCGCTACCGATTTCAAGGCAATTCCTGAGTTGAACCCTGTCCCTACACACTTAACTTACAAAGCCTCCTCCTTTCGCTCTACTCAAACTACATCCCAACCACTCTACTCCCCCCCGTAGTTACGCCGCCTCTGTGACCCG
+
6@-6CG9<FE@<,6@7F7@7CFGCDG9@<,E<,6E<F,CC<@@7C@F9:C,B<6,,:,,<,@9C,,EFFG,C,,,,C,C9:BF7:6=,,B8,,,:,5,C,5,B,,,9,C<FAF<F=F=,C9:9AF<?F,44=+6+@,,,,4CE,E,DF9B8@;DGF,@EG9=EE+++63+++5@,@EA,+,@,4<>,2,,,7>:,@:7,;>*522,4,14**,+1A7+/A+B*,*2))/*)4*+;7(*)**++12++*+409)13*23*/)0.*2++9+9C55):/*(.*()).-3,04)(40).***)((
@M03506:14:000000000-AKVR1:1:1101:6737:4920 2:N:0:36
TTCTCTGGACTACTGGGGTTTCTAATCCTGTTCGCTCCCCATGCTTTCGCTCCTCAGCGTCAGTAACAGCCCAGAGACCTGCCTTCGCCATCGGTGTTCCTCCTGATATCTGCGCATTTCACCGCTACACCAGGAATTCCAGTCTCCCCTACTGCACTCTAGTCTGCCCGTACCCACTGCAGACCCGGGGTTGAGCCCCGGGCTTTCACAGCAGACGCGACAAACCGCCTACGAGCTCTTTCCGCCCAATAATTCCGGACAACGCTTGCGCCCTCCGTATTCCCCCCGCTGCTGGCACGTC
+
CCCCCGGGGGGGGGGGGGGGGGGGGGGGGGGGGGGGGGGGGGGGGGGGGGGGGGGGGGGGGGGGGFGGGGGGGGGGGGGGGGGGGGGGGGGGGGGGGGGGGGGGGGGGGGGFGGGGGGGGGGGGGEGGGGGGGGFFGGGGGGGGAFGGGGGGGGD,@AFDGGGGGGGGGGGEGGGGGGFD9DFGFGGGEEGDC<FCFFECCDEGFFGGGCGGEG6CCG3E53C*C<DDG<DG3)05(9@7C+>375C>FG8F?@FFFB*:)>F)98C@G@GF35*;*4)*4)),(-(715106:(9)*-.(
@M03506:14:000000000-AKVR1:1:1101:19942:4937 2:N:0:36
TTCTCTGGACTACCCGGGTATCTAATCCTGTTCGCTACCCACGCTTTCGCTATTCAGCGTCAGTTCCGGCCCAGACCACTGCCTTCGCCATCGGTGTTCCTCCTGATATCTGCGCATTTCACCGCTACACCAGGAATTCCGTGGTCCCCTACCGGACTCTAGCCATAGCAGTATCGGATGGCCGCCCCAGGTTGAGCCTGAAGTTTTCACACCCGACTTGCTAAGCCGCCTACTAGCCCGTTACGCCCAATGAATCCGGACAACGCTTGCCCCCTACGTGTTATCGCTGCGTCTGGACCGC
+
CCCCCGFFFCFGGGGGGGGGGGGC<FGGGGGGGGGGGDGGGGGGEGGFGG@FGGGG<FEGGGGGFFGEEGGGGFGF<<CFGCE@CFD,BBFFGD??=C<@9<EEFGDFAEE<AFCCCFFA?@FFEEEGCAF@D::E8EDFFE7CFGC8EE+DGCE+@CGGE9FGGG9CGFEBFFG6CEE*>:C*8*4@8*:,?0,>86CCE6,,,=9E?F>CGG855DADD>+:<CA:580AF49:3>)*2**97*18:8*<FF*:*,1/7>F49:*.;7*9>7?5C<>683<)-,4)()(-),(**..((
@M03506:14:000000000-AKVR1:1:1101:17630:4939 2:N:0:36
TTCTCTGGCCTACAGGGGTATCTAATCCCGTTTGCTCCCCTGGCTTTCGCTCCTCAGTGTCAGTGTTGGTCCAGGACGCCGCCTTCGCCACCGGTGTTCCTCCAGATATCTACGCATTTCACCGCTACACCTGGAATTCCGCATCCCTCTCCCAAACTCAAGCCATCCAGTATCAGACGCAGTTCCCCGGTTAAGCCGAGGGATTTCACGTCTGACTTAGTTGGCCACCTACAAGCCCTTTACGCCCAGTAATTCCGAACAACGCTCTCCCCCCCCGTCTTACCGCGGCCGCCGGCACGGG
+
CCCCCGGG-EFGGGGGGGGGGGGGGGGGGGGGGGGGGGGGGGGGGGCFGGCFGGGGGGGGGGGGGGGGFEGFGDDFGGGGGGGGGGGGGGGGGGGGGGGGFGGGG9EF9FGGGGGGGGGGGGGGGGDGGGG?DCFGGGGF@EGGGGGGG=FGGGFGFG?AC?FF?FGGGGGA,@@9CF7EG5*>AG?FGGCE57BCFE:/:CC,,CC,182>EGGFFF6+CC@?<FAFGGA6*0;C<GF6>+:*57:55:+/98>DG6*2)85))2*)07<7>GE=*,):(4-3((()4)(()(-9)043(
@M03506:14:000000000-AKVR1:1:1101:10604:4967 2:N:0:36
TTCTCTGGCCTACTAGGGTTTCTAATCCTGTTTGCTCCCCACGCTTTCGAGCCTCAGCGTCAGTAATGGGCCAGTTAGCCGCCTTCGCCACTGGTGTTCTTCCGAATATCTACGAATTTCACCTCTACACTCGGAGTTCCGCTAACCTCTCCCGTACTCAAGACAGCCAGTATTAAAGGCAATTCCAAGGTTGAGCCCTGGGCTTTCACCTCTGACTGAACCATCCGCCTACGCTCCCTTTACGCCCAGTAATTCCGAGCAACGCTAGCCCCCTTCGTATTCCCGCGGCTGTCGGCACGAA
+
CCCCCGGG-CFGGGGGGGEFGGGGFGGGFGGGGGGDFGGGGGGGGGGGGGGGGGGGGGGGDGGGGGGFGFEGEGGFCGGCGGGGGGGGGDEGGDE8EFFFGGGGDGGFGGGGGGEFCGGGGGGGFGDEGGFGGCE7FFGCEEGGGGGGG@E8FCGGGGGFCFFFFGGDGC=B:DFDF=@FGG6EF9,@DCFGDGCG?FF5@FF8EECFCGFDFG9EFF4ED*;FCGF>EGFGD>;D5:5CECCDGGGA5C+;8A@F97:E:5>)95*)<)55)C*0A(8*.)).-410()-(*-(97@(2(
@M03506:14:000000000-AKVR1:1:1101:25118:4989 2:N:0:36
TTCTCTGGACTACAGGGGTATCTAATCCTGTTTGCTACCCACGCTTTCGTGCCTCAGCGTCAGTTACGGTCCAGAAAGCCGTTTACACCACCGGTGTTCCTCCTGATATCTACGCATTTCACCGCTACACCAGGGATTCCACTTTCCTCTCCCGCACTCTAGCCACTCAGTATTCGGCGCACCCTCCCGGTTGAGCCGGGAGATTTCACACCAAACTTAAATAGCCGCCTACGCACCCTTTACCCCCAGTAACCCCGAAACACGCTTGCTGCCTACCGATTACCCCGGCTGCGGGCCCGTC
+
-AC8CGGGGGGCFGGGGGGDGGGGGGGGGGGGGGGGGGGGGGFGEDGGEGGGGGG?FCG@FGGGGGGGGGGGGCCCFGGGGGGGGGGFF7FGGGGGGGGGGDFEGGGEFEFGDDEFGFGCDFGECCCGGCE+F:FEF@FGGGEGDGFCFAFGGG>EE8>ADFGG=F8DGFG,@DDDEC7@EEEGCFCEEDBECC,5:CECCD8FGGG99BCD*7AF:CFGGGG?F<557*)**.)53C>0C:***1?):<+96*19)(/2)0515**75**9>*+2*()/(-))(((7(0,,)((1)81,(
@M03506:14:000000000-AKVR1:1:1101:10634:5019 2:N:0:36
TTCTCTGGCCTACAAGGGTTTCTAATCCTGTTTGCTCCCCACGCTGTCGCGCCTCAGTGTCAGCTACTGCCCAGCAGGCCGCCTTCGCCACCGGTGTTCTTCCGGATCTCTACGCATTCCACCGCTACACCCGGAATTCCACCTGCCTCTACAGTGCTCAAGCACGAGAGTATCGACGGCCGACCCGGGGTTGAGCCCCGGGCTTTCACCGTTGACTACTCGCGCCACCTACGCGCCCTTTACGCCCAGTGATTCCGGACAACGCTCGCCCCCCCCCTATTACCGCGGCTGCTCGCCCGGG
+
CCCCCGGG@FGGGGDGGGGGGGGGGGGGGGGGGGGGGGGGGGGGGGGGGGGGGGGGGGGGGGGGGGGGGGGGGFGFGGGGGGGGGGCFFEGGGCGDFGGGGGGGGGGE<EFEFGGGGGGGGGGGEGGGGGGGGEG+DFFGGGGG?FGGG8>AF?E9E:DE9CGGG>EEE>FFGFE8EC7?EC5EGGGGDDGG8+2@C58=CC5*;6C:?C<*:<;CGFFGGGGGDD3>C0)0/55C(75*30?7DGG5*0+/9*CC42*/.)5)>;CBE39>@)?=*()36)6>(4(8930<4)-17)((,
@M03506:14:000000000-AKVR1:1:1101:10966:5025 2:N:0:36
TTCTCTGGCCTACCGGGGTATCTAATCCTGTTTGCTCCCCACGCTTTCGCACCTCAGCGTCAATATGTGTCCAGTAAGTCGCCTTCGCCACTGGTGTTCTTCCGAATATCTACGAATTTCACCTCTACACTCGGAATTCCACTTACCTCTCCACAATTCTAGCGATGCAGTCTTAAAGGCAATTCCGGAGTTGAGCCCCGGGCTTTCACCTCTAACTTACAAAGCCGCCTACGTGCGCTTTACGCCCAGTTATTCCGAACACCGCTCCCCCCCCCCGCTTTACCCCGGCCGCTGGCCTCGG
+
CCCCCGGG9FGGGGGGGGGGGGGGGGGGGGGGGGGGGGGGGGGGGGGGGGGGGFGGGGGGGGGGGGGGGGGGGGGGGGGGGGGGGGGGGGGGGFGGGGGGGGGEGGGGGGGGGGG=FGGGGGGGGGGGGCAGGGGGGGGGGGGGGGGGGGGGGGFFGGGGFGGGCG>CFCGGFGFGCF8DDGFFGCFG:+@:DFCD8EGGGGCE5C77:C9C2C7;BFADD+9,?C>;72)=7A;D;))387;*7:C@*3+19*0:*4*:@)7)7*2);095)):=*()1(--2.-(.3.-(0((*0/(((
@M03506:14:000000000-AKVR1:1:1101:24661:5036 2:N:0:36
TTCTCTGGACTACAGGGGTTTCTAATCCTGTTTGCTCCCCACGCTTTCGCACCTCAGCGTCAGTATCAGTCCAGCGAGTCGCCTTCGCCACTGGTGTTCCACCGAATATCTACGAATTTCACCTCTACACTCGGTATTCCACTCGCCTCTCCTGGCCTCCAGGCTTGCAGTCTAGAAGGCAGTTCCAGGGTTGAGCCCTGGGATTTCACCCCCTACTTACAAACCCGCCTCCGTTCGCTTTACGCCCAGTAATTCCGAACAACGCTATCCCCCTCCGCATTACCGCGCCCTGGGGCCCGAA
+
CCCCCGGGGGGCGGGGGGGGGGGGFGGGGGGGGGGGGGGGGGGCFFGGGGGGGGGGGGGGGGGC<FFGGGGGGGGGG@FGCGGGGGCGGGGGGGGGGGGFGGGCGEFGGGGBFGGEFG<EFFGGGGGGGG,9+@CGGGGGGGGGCGGEGBFD,2DEFGGGFDEFCF+DD86DD8D9C9:DGG?EDAAC6EGG5,,5,@CGF4,>,,,,5@CCEDCGGDCC7C46D45)><)2)2651/)339+*9::BF6+*//:F4:<EBF:)9*1009775)*22,)A0)4<(963,)(()((1).(((
@M03506:14:000000000-AKVR1:1:1101:18579:5042 2:N:0:36
TTCTCTGGCCTACAGGGGTATCTAATCCCGTTTGCTCCCCTGGCTTTCGCTCCTCAGCGTCAGTGTCGGTCCAGGATGCCGCCTTCGCCACCGGTGTTCCTCCAGATATCTACGCATTTCACCGCTACACCTGGAATTCCGCATCCCTCTCCCGAACTCTAGCCATCCAGTATCGGACGCAGTTCCCCGGTTAAGCCGAGGGATTTCACGTCCGACTTAGTTGGCCGCCTACGAGCCCTTTACGCCCAGTAATTCCGAACAACGCTTGCCCCCCCCGTATTACCCCCGCTGCCTGCCGCGG
+
CCCCCGGG-EFGGGGGGGGGGGGGGGGGGGGGGGGGGGGGGGGGGGGGGGGGGGGGGGGGGGGGGGGGGGGGGGGGGGGGGGGGDGGGGDGGGDGEGGGGGGGGFGGGGGGGGGGEGGGGGGGGGGGGGGFGGGF8FFGGGGGGGGGGGGGGGDEEGGGGFFGG8FGG,DCFGGGDCEGGG8:EFFCEDECED9CCFGGCCG8FFFFCFGGGGGGGGCCGGCFGG63.>35E33)76D4C80C<<CE:5++1*9DGC17E>F>358/);FG3@GCG*(.*(.)-((-.9)(())5<5)(4(
@M03506:14:000000000-AKVR1:1:1101:22994:5076 2:N:0:36
TTCTCTGGACTACTAGGGTATCTAATCCTGTTTGCTCCCCACGCTTTCGCACCTCAGCGTCAGTGTCGAGCCAGTGAGCCGCCTTCGCCACTGGTGTTCCTCCGAATATCTACGAATTTCACCTCTACACTCGGAATTCCACTCACCTCTCTCGAACTCTAGGCTGGGAGTTTTGAAGGCCATCCCGGGGTTGAGCCCCGGGAGTTCACCCCCAACTTTCCAGCCCGCCTACGCGCGCTTTACGCCCATCCCTCCCCACCACCGCCAACCCCCCCCCTCTTCCTGCGGCTGCTGGCCCAGG
+
CCCCCGGGGGGGGGFGGGGGGGGGGGGGGGGGGGGGGGGGGGGGGGGGGGGGG<FFGGGGGGGGGGGGGGGGGGFGGGGGGGGGGFFGGGGGGGGGGGCFEGGGGFEGGGGGGGGCFDECFGGGGGFDCG?FEGG>GGGFAEEFGGF=FEEFG8E?EGGGGF=FFFCE?>E=3@D6,6=F8?F,,>:6C7C7C3::D7>E87**4,B@?F*)4)**2;+<F>>?FC>3C:5?C)5)3))*20*9CCE3**2)95C<*4955)07)2*0;)9;>3CC*7)24))))(()4.,1/.(*00(((
@M03506:14:000000000-AKVR1:1:1101:17201:5089 2:N:0:36
TTCTCTGGCCTACCGGGGTATCTAATCCTGTTTGCTCCCCACGCTTTCGAGTCTCAGCGTCAGTATTCGACCAGTTGGCCGCCTTCGCCACCGGTGTCCCTCTCGATATCTACGAATTTCACCTCTACACCGAGAATTCCACCAACCTCTCCGATACTCTAGCTTGGCAGTATCGAGTGCACTTCCCGGGTTGAGCCCGGGGCTTTCACATCCGACTTACCAAACCGCCTACCCTCGCTTTACGCCCAGTAACTCCTAACAACGTTTGCACCCTCCTTCTTACCTCCGCTGCTGGCCCCGG
+
CCCCCECF-CCFGGG7FEFC<FECEFCGGGFEE@FDE?FF6C@CGCGGGGGFGGFCEGGGC@FFFFFGGGGCCGCA,9FFFGDGGGGGCCFE7FEBFGGGG8FFG,=FFFFGF@FFFDEFGGF?EFAADFGGGE77EFFEAEFG,CCD?BDDECEEEF,E;=9C,@EGGC8F:E*BED5FAF,DCFGGCE7EE,2<<7EEE4:C5CF+4;@D0>58)9+0;D**:/83CD<*0./93CB8A9C**2?5500**/:7*)**0/0)/*2.+19)7****)*+6))3)4()()(-0),7))(((
@M03506:14:000000000-AKVR1:1:1101:7033:5114 2:N:0:36
TTCTCTGGACTACAGGGGTTTCTAATCCTGTTTGCTACCCACGCTTTCGCGCATCAGCGTCAGAACCGGTCCAGGTAGCCGCCTTCGCCACTGGTGTTCCTCCCAATATCTACGCATTTCACCGCTACATTGGGAATTCCGCATCCCTCTCCCGAATTCAAGCCTGCCAGTCTCGGACGCAGTTCCTGGGTTGAGCCCAGGGATTTCACGTTCGACTCAACAGGCCGCCTACGCGCCCTTTACGCCCAGTAATTCCGAACAACCACTGCCCACCCTGGCTTACCGCCGCTGCTGGCACAGG
+
CCCCCGGGGGGGGGGGGGGGGGGGGGGGDFGGGGGGGGFGGGDGGGGGGGGGGGGGGGGGGGGGGGGGGGGGGGGDGGGFGDGGGGGGGGGGGGGGGGGGGGGGGGGGFFGAFGGGEGGGGGGGGGGGGCFFFGGGGGFDFGGEECGFG8DFFGGGGGGGGGGFCFF?DGG,,DFFEGG>>GEB<FCCEF8@E8<:C55C5D5=8C9:,/;4CGCED*6=F4;5*:5:=357555)3<.*<?7DDCC>C+<B***:>(9=)077**096?D))1/**-)*.,38:B(727;B))(/00(((
@M03506:14:000000000-AKVR1:1:1101:14329:5164 2:N:0:36
TTCTCTGGACTACCGGGGTATCTAATCCCGTTCGCTCCCCTAGCTTTCGCACTTCAGCGTCAGTGTCAGCCCAGCAACCCGCCTTCGCCGCAGGTGTTCCTCTTGATATCTACGCATTTCACCGCTACACCAAGAATTCCAGTTGCCCCTTCTGCACTCTAGCCCCGCAGTATCGGTTGACCTTTCCGGGTTAAGCCCGGAGACTTCACAATCGACTTGCGGTTGCCGACTACGCGCCCTTTCCGCCCAGTAAATCCGAACAACGGTTGCCCCCCCCGTATCACCGCGCGCGCTGGCCCGG
+
CCCCCGGGGGGGGGGGGGGGGGGGGGGGGGGGGGGGGGGGGGGGGGGGGGGGGGGGGGGGGGGGGGGGGGGGGGGGGGGGEFGGGGGGGGGCEFGGFGGGGGGGGFGGGGGGGGGGGGFGGGGGGGGGGGGGGEGFGGGGGGGGGGGFGGFGGFGGGGDFGGGGGGCCCEGGFGGGG5EGGGGGCFGGGGGGGGCFGFGGDD5FGC++=@*77C*:3>6C<3/*1965*10/>7379C>8C6*:*:EDEGG??B*:69>*))85)*1)27*0)9?8?1058()),(,.(.(-.(43>)491
@M03506:14:000000000-AKVR1:1:1101:9400:5203 2:N:0:36
TTCTCTGGACTACTGGGGTATCTAATCCTGTTTGCTCCCCACGCTTTCGCACCTCAGCGTCAATATGTGTCCAGTAAGTCGCCTTCGCCACTGGTGTTCTTCCGAGTATCTACGCATTTCACCGCTACACTGGGAATTCCACTCACCTCTCCCGGACTCAAGCCTAACAGTATGACAGGCAGTTCCTCGGTTAAGCCGAGGGATTTCACCCGTCGCTTGCCAGGCCGCCTACGCGCCCTTTACGCCCATCAATTCCGAATAACGCTTGCCCCCTCTTTATTACCGCGCCTTCTGGCCCACA
+
CCCCCGGG-FFGGGGGGGGEGGGGGGGGGGGGGGGGGGGGGGGGGGGGGGGGGFGGGGGGGGGGFGFGGGGGDEGGGGGGGGGGGGGGGGEGGGGGGGGGGGGGGDGGGGGGGFGGGGGGGGGGGGGGFGGGGGG,AFFGFGCGCGGGGFFGGGDCGGGDFFGGG?FFGGGFGGGCGGGGGDGGGFAFEEEG:<;EFEECE4CF?FFDFCG4EDCEGFFFF7*5CD)8ED3CC>>D>D5CF+:CCEC>**+1*/2:*2*1<4?97*;7F?F:B)?*+.*<-)6A(3(),)(5?A20)7(((
@M03506:14:000000000-AKVR1:1:1101:19136:5232 2:N:0:36
TTCTCTGGACTACAAGGGTTTCTAATCCTGTTTGCTCCCCACGCTTTCGTGCCTGAGCGTCAATCTTGACCCAGGGGGCTGCCTTCGCCATCGGTGTTCCTCCACATCTCTACGCATTTCACTGCTACACGTGGAATTCTACCCCCCTCTGCCAGATTCGAGCCTTGCAGTCCCCATCGCAATTCCCAGGTTGAGCCCGGGGCTTTCACGCCAGACTTACAAAACCGCCTGCGCACGCTTTACGCCCTGTACTCCCGATTAACTCTTGCACCCTACGTATTCCCGCGCCCGCTGGCACTTG
+
CCCCCGGGGGGGGGGGFGGGGGGGGGGGFGGGGGGGGGGGGGGGGGGGGGGGGGGGEGGGGGGGGGGCGGGGGGGGEGGGGGGGGGGGGGGGGGGGGGGGFGGFGG,AEFGFGGGCFGGGGGGFGFFGGGGFFGGGFGGGGFGG6BCCEGCFGDG8=DDCFCEDGG8FGGFGGGGGGG+@E@EAFGGGGC@CF68<=F*C*8*:;<E?=6***1A@CD6F>>*;C*::EDAG))8C337E8+*>CC=)20<*=*299:5C:=4*29E6?*7)>C@A8?6+.4.,24()()(()-,5./,))
@M03506:14:000000000-AKVR1:1:1101:25408:5235 2:N:0:36
TTCTCTGGACTACAGGGGTTTCTAATCCCGTTTGCTCCCCACGCTTTCGCGCCTCAGCGTCAGTACCGGTCCAGTGAGCCGCCTTCGCCACTGGTGTTCCTCCCAATATCTACGCATGTCACCGCTACACTGGGAATTCCACTCACCTCTCCCGGCCTCAAGCCAAGCAGTTTGGGAGTCAGTTCCTCGGTTAAGCCGAGGGGTTTCACCTTCCACTCGCCAGGCCGCTTACGCGCCCTTTACGCCCACTAAGTCCGAAAAACGCGTGCCCCCGCGTTATTACCCCTGCGGCTGGCACAGA
+
-ACCCGGGGGGCFFFF;7BFCCEEGGDDEFAFGGG9FGGE8@7@,,F,@7FEGGGFCFEFCGGGACFGEGGGF@CA,CFFCEGG@FCFG7FGGCFDGECFFAFEGCE@FE9F9<C::+:CFFGGGCCFGGFE48:ACCDA;CDGFG,,@E>=,6C+>=,,6@CF8?E6EGBF,D8:CC*<DC<A,@=:ECEGE,?E6**:/5*44*+9ADFGFFCG7*::3DDCF/>A57>+*.)/())*+<:****8*2+)/1*2*(/*)..)/*10;35>E<8**():))).(-(0()(()-(*)/,((
@M03506:14:000000000-AKVR1:1:1101:15843:5247 2:N:0:36
TTCTCTGGACTACAGGGGTATCTAATCCTGCTTGCTCCCCTAGCTTTCGTGCCTCAGTGCCAGGTGTTGTCCAGGGACTCGCCTTCGCCACTGGTGTTCCTCTCGATATCTACGCATTTCACTGCTACACCGAGAATTCCAGTCCCCCCTCCAAACCTCTAGCCGAATAGTATTCAATGCCATTTCCGAGTTGAGCTCGGAGCTTTCACACCAAACTCACACGACCACCACCGCACCCTCTACGCCCAGTGAATCCGAACAAGCCTTGGGACCTGTGTATGATCGCGGCGGCGGGACCAGC
+
CCCCCGGGFFEFGFDFEGGGGGGGGDEGGGGGGGGGGCGGGGGGF<FDGGGGGDGGCFGGGGGGGGGG8FFFAFGGGGGGGGGGGGGG@CG<FEAEGGGG?FBEE<EFEGGFFDF@CC9EFGG,FEGG?8BFC7F7FFGFGGGGDFGGG7EGGFFF8,D?DGGCCEGG?D=@ECF;CF,,@EC;FFFE>ED+,7,,3AEDG58,:9ECC:*7495DC*;E*;?=9))/**)/1):<1<5**++1)/*2/0+9**29)-1C5))*10200)*))**3+.0+.6).(-()-)((.(()..(((
@M03506:14:000000000-AKVR1:1:1101:11340:5252 2:N:0:36
TTCTCTGGACTACCGGGGTTTCTAATCCTGTTCGCTCCCCACGCTTTCGCGTCTCAGCGTCAGTACCGTCCCAGAGAGCCGCCTTCGCCACGGATGTTCCTCCTGATATCTGCGCATTCCACCGCTACACCAGGAATTCCACTCTCCTCTTCCGGACTCTAGCCAAGCAGTATCCCGCGCGGGCCTGCGGTTGAGCCTCAGGATTTCACGTAAGACTTACTTGGCCGCCTACACGCGCTTTCCCCCCAATACTTCCGGAACACGCTTGTCCCCTCCGCATCACAGCGGCTCCTGGCCCGTA
+
CCCCCGGGGGGGGGGGGGGGGGGGGGFGGGGGGGGDGGGGGGGDGGGGGGGGGFGGGGGEGGGGGGGGGGGGGGD8FCFEGDGGGGGGGGGGE>FEGFGFGFFGGGGDEDGGGGG7CFGGGGGGEF7FFF==F@@DFFGGDFFGFDFFGFFG>CDCEGFCF7F@CFFGGGGGCFA?7E*=>:CGGC8*?E*CE+<C?*=+<D6>9+<+CFGG*/<?FF?<C7*<6*)87*0?C?:D0D5C=+**258<526)*1:CC0/*))8*);?);*;F<9*12()24)4)),()()(-)42*))(((
@M03506:14:000000000-AKVR1:1:1101:10454:5260 2:N:0:36
TTCTCTGGCCTACAGGGGTTTCTAATCCCGTTCGCTCCCCATGCTGTCGTGTCTGAGCGTCAGATGCGAGCCAGGACGCCGCCTTCGCCTCTGGGGTTCCTCCGGATCTCTACGCATTTCACCACTACACCCGGAATTCCACGTCCCTCTCTCGCCCTCTAGACTGCCAGTCAGGCATAACCTCGCCCGGTTGAGCCCGGCGATTTCATACACCACTTAACAGCCCGCCTGCACACCCTTTACGCCCAGTAAATCCGGATAACGCTCGCCACCTACGTTTTACCCCCGCTGCCGGCCCGTA
+
CCCCCGGG-CFGGGGGGGGGGGGGGGGGGGGGGGGCFGGGGGGGGGGGGGEFFFGGGGGGGGGGGGFCGGGGGGGFGFGGGGGGGGGGCCGGGGGGGGGGGGFGGGGGGGGFGGGGDGEFCGFGGGGGGGFGGGG7FGGGGGGGFEEGGFGGFGG+BEFGFFDFEGGGGGGGCFFC>FCEG6,?CGGGGDEEC,BFFGGGEGE*=FGG7:CFGG=C6C*<DF>FGDFFGGFG4?BFBC7@?FGGGGEBFC7=FFGG<0*:;*/13*:3=DGEF*0A8<)71<A.((,)()(-)415))-(-
@M03506:14:000000000-AKVR1:1:1101:8992:5261 2:N:0:36
TTCTCTGGCCTACTGGGGTTTCTAATCCCGTTCGCTCCCCTAGCTTTCGCGCCTCAGCGTCAGAAGAGGTCCAGCAGCGCGCTTTCGCCACCGGCGTTCCTTCCGATATCAACGCATTTCACCGCTCCACCGGAAGTTCCCGCTGCCCCTACCTCCCTCCAGACCACCAGTATCTCAGGCAATTCCCCGGTTGAGCCGGGGGCTTTCACCCCAGACTTGGTGGCCCGCCTACCCCCCCTTTACGCCCCGTGATTCCCACCCACTTTCGCCCGGTTCTGCTTCTCGCGGCTGCTGGCCAGAA
+
CCCCCGGG9FGGGGGGGGGGGGGGGGGGGGGGGGGGGGGGGGGGGGGGGGGGGGGGGGGGGGGGGGGGGGGGGGGGGGEGGGGGGGGGGGGGEGGGGGGGDGGGGEGGGGFGGGGGGGGFGGGCG:FGGGGGCCFDGGGFGEGGGGGGFGFGB,@DEFG5D??FG@:CCCDFFG;EFGGG8:,?;FGEE*:CE8BCGG5:E3E/A6<++:7C5**;7:4CGC37CC3>ED)0*))147)28<*1>EC>585.7=D:*4*1.7>000+)*07))1*/+.*0.)).(-(.(5(0),(9)0(((
@M03506:14:000000000-AKVR1:1:1101:20640:5265 2:N:0:36
TTCTCTGGACTACCGGGGTTTCTAATCCTGTTTGCTCCCCACGCTTTCGTGCATGAGCGTCAGTGTTAGCCCAGGGGGCTGCCTTCGCCATCGGCGTTCCTCCACCTCCCTACGCATTTCACTGCTACACGTGGAATTCCACCCCCCCCCGCCACACTCTAGCCTGCCTGTTATAAGCGCATCTCCCAGGTTAATCCCGGGGATTTCACACCCTTCTTAGCTGACCCCCTGCGCACGCTTTCCGCCCAGTAAGTCCGCGCTACGCCTGCCCCCCCCGTCTTACCCACGCTGCGCTCCCGGT
+
ABCCCG9FFGGGCFGGGD:@BEFFGGGGGGFGGD<DFFGEGGCE:FFGGG,B,CEFFGEEEG,<6CCFGDAFGFG,@F7CC7F9CF7F:,?EBFGGGG7BE<F<B,4B,B<EEEGC@+5EDGFDFF<>A6@>F+@<FFF,3BFGEEG6C3*?BEE,>D:CE,9<>:E,,52?1,,,1?58:**51?C*98FGCF99@CE559*/C+++9*03***2:C@+:*:CGC).:/)*))./,).*2+**15C373<**1:09()*)0)1)/2);)*0))*2*-)*-)-((),)()(-)((*0.((-
@M03506:14:000000000-AKVR1:1:1101:14976:5271 2:N:0:36
TTCTCTGGACTACTGGGGTATCTAATCCTGTTTGCTCCCCACGCTTTCGCACCTCAGTGTCAGTATTGTCCCAGGTCGCCGCCTTCGCCACCGGTGTTCCTCCCGATATCTACGAATTTCACCTCTACACCGGGAATTCCGCGACCCTCTTACATACTCAAGCCTGCCAGTTTCGGATGCACTTCCTCAGTTGAGCCGAGGGCTTTCACATCCGACATAACAGACCACCTACGTGCCCTTTACGCCCAATACTTCCGACCAACGTTTGCACCCCATTCATTCCCGCGGCTCCTGGCCCATG
+
CCCCCGGGGGGGGGGGGGGGGGGGGGGGGGGGGGGFDGGGGGDGEGGGGGGGGGGGGGGGGGGGGGGGGGGFGGCGGGGGGGGGGGGEGGGGGGGGGGGGGGGGGG7CGGGFGGDFGEFFGGGFDDGG9FFGG7@:FFGGFGG7EGE?FGFGGC:FFCFGF9EGF65DECGFGGC>*4*DCC?8DF,=EFFEEG,DFEECGDE=C?79<C@<7<5?7*=+;CC*>85FC*)<*7)7(96?C?F5<CGE*A+)0**0/-):)))*10;)+*9:)520+.0<.)))((()()(-),,7))(,(
@M03506:14:000000000-AKVR1:1:1101:8863:5292 2:N:0:36
TTCTCTGGCCTACAGGGGTTTCTAATCCCGTTTGCTCCCCTAGCTTTCGCGCCTCAGCGTCAAGAACAGGCCAGGAAGCCGCCTTCGCCACTGGTGTTCCTCCCGATATCTACGCATTTCACCACTACACCGGGAATTCCACTACCCTCTCCTGCCTTCGAGTCGATCAGTATCGAGTGACCCTCCCCAGTTGAGCCGGGGGCTTTCACCCTCGACTTGAACGACCGCCTGCGCGCTCTTTACGCCCAGTAAATTCGGACCACGCTTTTCCCCTACGTATTACCTCGGCCGCTGGCACGTC
+
CCCCCGGG9FGGGGGGGGGGGGGFGGFFGGGGGGGGGGGGGGGGGGGGGGGGGGGGGGGGGGGFGGGGGGGGFGGGFGGGGGEGGGGGEEGGGGGGGGGGGGGDGGGGGGGGGGDFDGGGGGGGGGGGGGFGDDECGGGGGGCGGGGGGFGGGDFFGGGCDFFG6EGGGGGG7:ECGGFGGGGEFEGG,>FFC<>EGGGGEGGGF699+*1:C)8CDCFGFFGGG3<B=*)/)).97C:9C9>*7*17*3A7?=*:9(77)7<C3/*)+**1<4;:54=7055-)50<(0,(0((7)/(.(
@M03506:14:000000000-AKVR1:1:1101:18457:5301 2:N:0:36
TTCTCTGGACTACAGGGGTATCTAATCCGGTTCGCTCCCCACGCTTTCGTGCCTCAGCGTCAGAAATGGTCCAGTAGCCTGCCTACGCCATTGGTGTTCCTTCTAATATCTACGGATTTCACTCCTACACTAGAAATTCCAGCTACCTCTACCATTCTCGAGTAATTCAGTTCAGATAATAGACATAATGGTTGAGCCACATGCTTTCACTATCTGCTTAAATTACCGCTTACGCAACTCTTTACGCCCAGTCCCTCCGGATAACGCTTGGGTACTACGTATGACCGCGGCTGCTGGCACC
+
CCCCCGFG9FGGGGGGGGGGGGGC<FGFGGGGGGGGGGGGDGGGGGGGGGGGGGGGGGGGGDGFFFGCGGGGGGGFGGGGGGGGDGCEG@EGGGGGGGGFGGGGF9FDEEGFDFGCFGFGGFEFGFDFGGFGGFGGGGGGGFFGGG=>E@DFGFEF9EEGGDGGAFGGG8FEGGGGGGDGG8=DEGGAACEGF6FG8CEFF6ECCCFACFFGGGGG?++,=CFFGCAAD*?EGFD4)*3DEGG+:*:;*4@F*)**98DC)):+2*?8;>D4.++5+..*.-2)649B>3(-)-54)0,)(
@M03506:14:000000000-AKVR1:1:1101:7670:5339 2:N:0:36
TTCTCTGGACTACCGGGGTTTCTAATCCCGTTTGCTCCCCTAGCTTTCGCGCCTCAGCGTCAAGAACAGGCCAGGAAGTCGCCTTCGCCACTGGTGTTCCTCCCGATATCTACGCATTTCACCACTACACCGGGAATTCCACTTCCCTCTCCTGCCTTCAAGTCGATCAGTATCGAGTGACCCTCCCCAGTTGCGCCGGGGGCTTTCACACTCGACTTGAACGACCGCCTGCGCGCTCTTTACGCCCAGTAAATCCGGACAACGCTCGTCACCTACGTATTCCCGCGGCTGCTGCCCCGTG
+
CCCCCGGGGGGGGGGGGGGGGGGGGGGGGGGGGGGGGGGGGGGGGGGGGGGGGGGGGGGGGGGFFGGGGGGGGGGFGGGGGGGGGGGGGGGGGGGGGGGGGGFGGGGC@FGGGGGGEFGFGGGGGGGGGFGGGGEGGFGGGGGGGGGAFGFGG?EFGGGFDFFGGGGGD<FGFFCFFC77ECF,;EGGGDFFD,*;C5C5*1CCCEFFG7<*=F8CC7*?4CG5CD>>EGFGD55C(/5<7<:*7C:3*+:7**267;3*5>7)7/;BE>*7F082136+().36>B@953:),)1))(-(
@M03506:14:000000000-AKVR1:1:1101:22672:5387 2:N:0:36
TTCTCTGGACTACTGGGGTTTCTAATCCCGTTCGCTCCCCTAGCTTTCGCGCCTCAGCGTCAGTGTCAGCCCAGCAACCCGCCTTCGCCGCAGGTGTTCCCCTCGATATCTACGCATTTCACCGCTACACCGAGAATTCCAGTTGCCCCTTCTTCACGCTAGCCCGACAGTATCACTTGACCGTTCCGGGTTAATCCCGGATATTTCACAAGTGTCTTGTCGTGGCCGCCTACGTGCCTTTTCCCCCCTGGCAACCCGAACTCCGCTGCCTCCCCCCGTCTCACCGCGGCTGCTGTCACGG
+
CCCCCGGGDGFCEEF9F@8@@FFFFGGFGGGGGGDFG7@FGGGGGFFCFEGGDFEGGGGGGGGG9C<EGFGGGGGFG?FE7CFBFFFE7FF+=@?,BCGG9A,BCFG,8FF9E<C=@:FFFGCGGDEEEF=F=F+3<?DGGF,CDFF8D@FFE,=,4,@CB9,,5@3>:*4E,;>AFDFE?:EE886*:CBE*>,<=,*7**:+1<1+4228=71;178C:CCC*)):7)5*9)0*(94+2<*****)22*)06*9*,)*0)*2***)*)2)8*;8C6)*,())(((),8-,)).*16-4(
@M03506:14:000000000-AKVR1:1:1101:9538:5392 2:N:0:36
TTCTCTGGACTACCGGGGTTTCTAATCCTGTTTGCTCCCCACGCTTTCGCACCTCAGCGTCAATACATGTCCAGTTAGTCGCCTTCGCCACTGGTGTTCTTCCGAATATCTACGACTTTCACCTCTACACTCGGAATTCCACTAACCTCTCCATGATTCAATCGATGCAGTCTTAAAGGCAGTTCCGGAGTTAAGCTCCGGGCTTTCACCTCTAACTTACAAAGCCGCCTACGTGCGCTTTACGCCCAGTATCTCCTAACAACGCTGTCCCCCTCCCTATGACCGCTGCCGTGCGGTCGGG
+
CCCCCGGG-EFFGFGGGG@FGEGF9FFGGGGGDGD<FFGCFGGDGGGEG>CFGGGGGGGGGEECGGFGGGGGGGFFEFGGGGGGGGGGGEGGFBFEEFGCFGGGECG7?FGCFFG7FFFFFFG9FGFFGGFGGGGGGECFFGGGGGFCFGGGGGCGGFGCF,>@88EBA,3>DFAFDEF8DGF9E@@>>EGFGFFAEGG>:5*41A52=DDDC*<<CF*,;B*4*06?EDAGCF5C9D>E=<7/7*/.15>+*1:**)**76><)2*)3)9)7);;*.=6).)432(70)(-0(())0-((
@M03506:14:000000000-AKVR1:1:1101:5242:5424 2:N:0:36
GGACCTGCACTACCGGGGAATCTAATCCTGTTTGCCCCCCTCGCTCTCGCACCTCAGCGTCTGTCCCGGGCGAGTCAGCCGCCTCTGCTGCTGCTGCTCATCTGTGCACCTTCGACTTCCACCCCTACACTCCGACTTCCCCCCACAACTCACGCACTCTCGCGTCCCAGTAGCAATGCCAGTTTTGTACTCGAGCACCAGAACTCCACCCTACACTACCAAATCCTCCTACTTTCGGCCCAGTCCCTCGGATTCCCGTCACCCCCATCCCTCTTCTCATCTCCTCTGCCCGCGGCACCTC
+
-,-,,,,--6-6,;@++6+,,CF9,C<<<,,,,,,6,C+++BFF7,,6,68@+CFGGD+B@,CF,EEFGC++++4455,CFGG++,B5,,,B,5B,,,5,CF,,,:,,,,B,,4A+++,,CF,+6++8DFC,33=+C+DF,6+++33,6,@,@,,*543,,*****4*4,4;,>,?,?6C,1,,,6*21+2+=8;8**3**/5*5+3<757***3***0*7*/9>6*96*/+*9*2(1)*1**2*0<1:**07)*2>67:5)*/)**.2594)200+)*+)).))..6)1(()((1)0((.
@M03506:14:000000000-AKVR1:1:1101:19781:5430 2:N:0:36
TTCTCTGGACTACAAGGGTATCTAATCCTGTTTGCTCCCCACGCTTTCGCACCTCAGCGTCAGTAATGGACCAGTAAGCCGCCTTCGCCACTGGTGTTCCTGCGAATATCTACGAATTTCACCTCTACACTCGCAATTCCACTTACCTCTTCCATACTCAAGATACCCAGTATCAAAGGCAGTTCCAGAGTTGAGCTCTGGGATTTCACCCCTGACTTAAATATCCGCCTACGTTCGCTTTACGTCCATTAATCCCGAACAACGCTAGCCCCCTGCGTATTACCGCTGCCGCTGGCACGAA
+
CCCCCGGGGGGGGGGGGGGGGGGGGGGGGGGGGGGGGGGGGGGGGGGGGGGGGCGGGGGGGGGGGGGGGGGGGGGGGGGGGGGGGGGGGGGGGGGGGGGFFGGGG>C@FGGGDGGGGGGDEFGGGGGGGGGGGGEGGGGGGGAFFGDEAEE8=A;9DFDG8DDCFGGGG,@;FGGGGFGGGGFD,7,@DCDFCC,DFCDGGFFF69EFFC;D55CCFFFA@FGF+=49EDEFDF);>C>GG,+:*/=3+2@+;+307<)1=F43)**)0.*001***-7E:AA<6((0(),-)((*84314
@M03506:14:000000000-AKVR1:1:1101:7636:5441 2:N:0:36
TTCTCTGGACTACAAGGGTATCTAATCCTGTTTGCTCCCCACGCTTTCGCACCTCAGCGTCAATATGTGTCCAGTGAGTCGCCTTCGCCACTGGTGTTCTTCCGAATATCTACGAATTTCACCTCTACACTCGGAATTCCACTCACCTCTCCACAATTCTAGCGATGCAGTCTTAAAGGCAATTCCGGAGTTGAGCCCCGGGCTTTCACCTCTAACTTACAAAGCCGCCTACGTGCGCTTTACGCCCAGTAATTCCGAACAACGCTAGCCCCCTCCGTATTACCGCGTCTGCTGGCCCGGG
+
CCCCCGGGGGGGGGGGGGGGGGGGGGGGGGGGGGGGGGGEGGGGGGGGGGGGGGGGGGGGGGGGGGGGGGGFGGGGGGGGGGGGGGGGGGGGGGGGGGGGGGGGGGGGGGGGGGGGGGGGGGGCFFGGGFAFGEEEGCDFGG=EDG89DEFGGGGGG8CFBFGECDEGGGGGGGGGGFFGGGGGGGGG>GGGCFGGGCGGGGGGG6EFGGGGFF9FFGFGFD76488BECEGGA)*6CEGGFDGGGGFGGGA=CDFG?3C3?F555ABD@<.<);C8207,4<40,(0(.(56).5))-42
@M03506:14:000000000-AKVR1:1:1101:8393:5478 2:N:0:36
TTCTCTGGACTACCGGGGTTTCTAATCCTGTTTGATCCCCACGCTGTCGCGCCTGAGCGTCAGATATGAGCCAGTGAGCCGCCTTCGCCACCGGTGTTCTTCCCAATATCTACGAATTTCACCTCTACACTGGGAATTCCACTCACCTCTCTCATCCTCAAGTCTTACAGTTTCAATGGCAGTTCCGGAGTTGAGCTCCGGGCTTTCACCACTGACTTGGAAGACCGCCTGCGCGCGCTTTACGCCCAGTCATTTCGAACAACGCTCCCCCCCTCCCTCTTACCGCGGCTGCTGGCACGCC
+
CCCCCGGGFGGGGGGGGGFGGGGGGGGGGGGGGGGGGGGGGGGGGGGGGGGGGGGGGGGGGGG<FGGGGGGGGGGGGGGGGGGGGGGGGGGGGGGGGGGGGGGGGGGGGGGFFDE=FGCGDFGDGFCGGGFFGGGGGGGGFGGGGGFFG,>9DFFGGGDDEFFGGGGG8=FFCFGFFGFC8CFGGGGGCEEGFACF7CCC>CG5FCG,=2*9,2;EF=*<8C<,2;;=E3>5)8579C)*;+:<DEE77++0*1*:2,*:))8/7**)/09>ED*:*.5:)))5(,43(0(-),.C)12(-
@M03506:14:000000000-AKVR1:1:1101:16116:5485 2:N:0:36
TTCTCTGGACTACTGGGGTTTCTAATCCTGTTTGCTCCCCCCGCTTTCGCACCTCAGCGTCAGTCCCGGGCCAGTGAGCCGCCTTCCCCACTGTTGTCTTTGCGACTATCTACGAATTTCACTTCTACCCCCCCAGTTCCATCCACCCCCCCCGGCCTCAAGCTTCCCAGTACCACAGCACGTCCTGGAGTTGACCCCACGGTTTTACCCCCTGCTTTAAAAAGCCGCCTACGTGCGCTTTCCCCCCACTGATTCCGACCAACCCAAGCCCCTTCCGTTTTCCCGCGGTGCGTGCCTGGCA
+
CCCCCGGGGGGGGGGGGGGGGGGGEGGGGGGGGGGGGFG,7@+@FCFE7C@C@,C,,,68B@BC,C6CF@FC,CC<CFGF:FCE,:,BB,44F5,,E,,CF?<:F+++,CC5,:C8BFEC,C,7C<,,,8+83++=FDF,,,,63D84++8@1C*4>:8C,,,>,>,21,2,,5>,;E****21/1<<*+?++++3*=3*:3*2;*303093***02090:7*//0)5E750*.)99)0**<:*9CE)**+0*0029(55).)11/*.:77<)*2**.)+(-5,491)()(()-,9*/(((
@M03506:14:000000000-AKVR1:1:1101:7226:5504 2:N:0:36
TTCTCTGGACTACTAGGGTATCTAATCCTGTTTGCTCCCCACGCTTTCGTACCTCAGCGTCAATACCTGTCCAGTGAGTCGCCTTCGCCACTGGTGTTCTTCCGAATATCTACGAATTTCACCTCTACACTCGGACTTCCACTCGCCTCTCCATGATTCAAGCAAAGCAGTCTTAAAGGCAATTCCGGAGTTGAGCCCCGGGCTTTCACTCCTACCTTACAACACCGCCTCCTTACGCTGTACGCCCATTCATTCCGAACAACGCTAACCCCCCCCTTCTCACCGCGGCTGCAGGCAACGG
+
A,68CE9DFCF,CF,C<<,;CFFFCEECAEC<CCCFF@DG8FFEE@FGGFG@@FGFGFGC@CEGAF,CCF,6F@FG,EFDEC6,,C6@C6@FFCF,?=6@?F9CFDC,FAF<FD=,FFFF9F<EFFFE,A?F?B@+@5,C;EA,+64646>,67,,744EE8@,6,6,,6@,3,@,63@DC@FDGFDCE84DDAF,5+CEC54@519,5++49;,49:9CC79,:20?CD)/0++*,*./3@F<)**2*++111;F*25C:;:DD5*)3)775)*/*,)3)))(,3()(.(()(,9))(((
@M03506:14:000000000-AKVR1:1:1101:9205:5505 2:N:0:36
TTCTCTGGCCTACAAGGGTATCTAATCCTGTTTGCTCCCCACGCTGTCGCGCCTCAGTGTCAGCAACTGCCCAGCAGGCCGCCTTCGCCACCGGTGTTCTTCCGGATCTCTACGCATTCCACCGCTACACCCGGAATTCCGCCTGCCTATACAGTGCTCCAGCCGCGGCAGTATTCATGGCCGACGCAGGGTTGAGCCCCGCGCTTTCCCCACGAACTGACCGGGCCACCTACGCGCCCTTTACGCCCAACTCTTCCGGCACACCGCCCCCTCCCCCCTATTACCTCCGCCTCTGGCCCCG
+
CCCCCEF@-CF@GG@@F7FCCFFG@FGGCEFGFF9FE@FGGGEEG:@C@C6@FC:EGFGCEEFGGF@EFGC8EFGDFGGEFCFCCFGGGDGFDEGGGCGGGGC4+??C9FF<AD@FCFCFGGG=CFGCC8FB7@3@BFFFCGE>8DE,68EE98E@FFFC6CFFED538:B>CE>D,>,>C6:*4*=**1=+*/:+<785*58EEECC075C=5E*9CFCGCC=CD)):<4<*55)(/7:80*:*7C)2**)****22)*)0.****0*))))/**2(0*)).4<).)()(-),56))(((
@M03506:14:000000000-AKVR1:1:1101:17180:5506 2:N:0:36
TTCTCTGGACTACAAGGGTATCTAATCCTGTTTGCTCCCCACGCTTTCGCGCCTCAGCGTCAGTTCCGGTCCAGTGAGCCGCCTTCGCCACTGGTGTTCCTCCCAATATCTACGCATTTCACCGCTACACTGGGAATTCCACTCACCTCTCCCGGACTCAAGCCTAACAGTATGACAGGCAGTTCCTCGGTTAAGCCGAGGGATTTCACCCGTCACTTGCCGGGCCGCCTACCCGCCCTTTACGCCCAATAATTCCGAATAACCCTTGCCCCCTCCGTATTACCGCCGCTGCTCGCCTCGG
+
CCCCCGGGAFGGGGGGGGGGGGGGGGGGGGGGGGGGGGGGGGGGGGGGGGGGGGGFGGGGGGGGGGGGGGGGGGGGGGGGGGGGGGGGGGGGGGGGGGGGGGGGGGGGGGGGGGGGGGGGGGGGGEGGGGFGGGGGGGGGGGGGGGGGGFEGFCC8GGGGGFFGGCCFGGGGGFGF,3:DCEGDFFFCC:EGECFGGGGDGGDG6FFCC>CD5CCEGC+<CDD*:CA>C<>E*8@DFGFGG9FGDGE350+967>>*(5:.*9*9AC@GFGFD);**,)25):A(-(04.(46)-9))(((
@M03506:14:000000000-AKVR1:1:1101:21452:5510 2:N:0:36
TTCTCTGGACTACAGGGGTATCTAATCCCATTCGCTCCCCTGGCTTTCGCGCCTCAGCGTCAGTTCCGGTCCAGATGGCCGCCTTCGCCACCGGTGTTCTTCCCAATATCTACGCATTTCACCGCTACACTGGGAATTCCACCATCCCCTCCCGGCCTCGAGCCAGCCACTATCGAGTGCAGTTCCCCGGTTGAGCCGCGGGATTTCCCCCCCGACTTTGCCGCCCGCCTTCTCTCCCTTTACGCCCACTCACTCCGGCCAACGCTTGCCCCTCCCGACTTACCGCTCGTCCTCGCCCCGC
+
CCCCCGGG9FGDGCFDGGGCFFGGGGGFG@CFGFGFGGGGGGGGGGGGGGGGGEG@FGGGGGGGFDGGEFGEGGCGG@FGDGGGGGDDCEGCCFGGGGGGGCFG<?EF@FFAF7FFCGEF,FFEGFDG9FBD8AA,A,AF=FFFCGFFFCG>C+C+@CG6>1:E6::DF,3,<D4@?F>F,DFCFG,=:B7B*8<CF?**3/*3=9<+2*27*/2?57*?C0C*1).):5)2***28F>9<0:<D=E:5**0)1071()2).7*9*2<C?C5)/28*()*()).(((),)(())(/5<(-(
@M03506:14:000000000-AKVR1:1:1101:6985:5529 2:N:0:36
TTCTCTGGACTACTGGGGTATCTAATCCTGTTTGCTCCCCACGCTTTCGCGCCTCAGCGTCAGTAACGGGCCAGTGTGTCGCCTTCGCCACTGGTGTTCTTCCGAATATCTACGAATTTCACCTCTACACTCGGAGTTCCACACACCTCTCCCGTACTCAAGACAGTCAGTATCAAAGGCAATTCCAGGGTTGAGCCCTGGGCTTTCACCTCTGACTAAACTGTCCGCCTACGCGCCCTTTACGCCCCGTAATTCCGAGCAACGCCACGCCCCTTCGTATTACCGCGGCTGCCTGCCCGAA
+
CCCCCGGGGGGGGGGGGGGGGGGGGGGGGGGGGGGGGGGGGGGGGGGGGGGGGGGGGGGGGGGGGGGGGGGGGGGGGGGGGGGGGGGGGGGGGGGGGGGGGGGGGGGGGGGGGGGGGGGGGGGGGGGGGGGGGGGGGGGGGGGGGGGGGDBFGGGEGGGGGFGGGGC?,@DGGGCFFGGGGGFGG9:ACCFGGGG6:@EFCFGF5F?GFGFFFGGGGFFFF>FGGGBEGC)6<AAD9<>G8+;377?35**).=:><1>=>FFG3**)*8<B@DCC*47*549>:;0>9)(()).*0),((
@M03506:14:000000000-AKVR1:1:1101:8609:5530 2:N:0:36
TTCTCTGGACTACACGGGTATCTAATCCTGTTTGCTCCCCACGCTTTCGCACCTCAGCGTCAACAATCGTCCAGTAAGTCGCCTTCGCCACTGGTGTTCTTCCGAGTACCTACGAATTTCACCTCTACACTCGGAATTCCACTTACCTCTCCGATGTTCAAGCGATGCAGTCTTAAAGGCAATTCCAGGGTTGAGCCCTGGGCTTTCACCTCTAACTTACAAAGCCGCCTACGTGCGCTTTACGCCCAGTAATTCCGAACCACGCTAGCCCCCTCCGTATTACCGCCGCTGCGCGCACGGC
+
CCCCCGGGFGGGGGGGGGGGGGGGGGGGGGGGGGGGGGGGGGGGGGGGGGGGGGGGGGGGGGGGGGGGGGGGGGGGGGGGGGGGGGGGGGGGFCFGGGGGGGGGGGGGGGGGGGG?GGGGGGGGGGGGGGGGGGGGGGGGGGGGGGFAFGGGGD6EGGGGGAEGGGCC9=FGGGDGFGGGGDGFFEGFE7:8CFCFCEGFGF5@CFG,=:9><*5DFG>FFG4=765?EC>FGF4DBGFE==CDDCE>CC1;+1@CC(*2)07*1*2)+.7857CCE25*.66639(7(.-,)(4DB596(
@M03506:14:000000000-AKVR1:1:1101:20187:5532 2:N:0:36
TTCTCTGGACTACCGGGGTATCTAATCCTGTTTGCTCCCCACGCTTTCGTACCTCAGCGTCAGTACTTGTCCAGTTAGTCGCCTTCGCCACTGGTGTTCTTCCGAATATCTACGAATTTCACCTCTACACTCGGAATTCCACTCACCTCTCCCGGATTCAAGCGATGCAGTCTTAAAGGCAGTTCCGGGGTTGAGCCCCGGGCTTTCACCTCTAACTTACAAAGCCGCCTACGCGCGCTTTCCGCCCAGTAATCCCCAACAACGCTAGCCCCCCCCGTATTACCGCGGCTGCTGGCACCGG
+
CCCCCGGGGGGGGGGGGGGGGGGGGGGGGGGGGGGGGGGGGGGGGGGGGGGGGGGGGGGGGGGGGGGGGGGGGGGGGGCFGGGGGGGGGGGGGGGGGGGEGGGGGGGGGGGGGGGCFGGGGGGGGGGGGGEGGGGGGGGGGGGGG?FGGGGGGEG>E>FGC8DEGGGGGFGGGFFFGGGG6CFAFGGGDGGGGGCCC>>E*;EEC6??FGGGGGCDGFFGC>=ECCDDCC:FDE3C05);87:5/:EBCF+6=*0>*(9*.)57C;*)+)2;:)CE8():2))-((-),)-,92(9)9((,
@M03506:14:000000000-AKVR1:1:1101:24530:5539 2:N:0:36
TTCTCTGGACTACAAGGGTTTCTAATCCTGTTTGCTCCCCTAGCTTTCGCGCATCAGCGTCAGTTTCTGTCCAGAAAGCCGCCTTCGCCACCGGTGTTCCGCCTGATATCTACGCATTTCACCGCTACACCAGGAATTCCGCTTTCCCCTCCAGAACTCGAGCTCGTCAGTTTCGAATGCAGGCTCTGGGTTGAGCGCAGAGTTTTCACACACGACCGAGCGAGCCGCCTAAGCGCACTTTACGCGCAGTACTCCCGAACAACGCTCGCCCCCACCGCATCACCCCGCCGGATGCCACGGG
+
CCCCCGGGGGGGGGGG9EFECGGGDDFFGGGGFFGFFFF:8@<FF<FFGGGGGFGECFGGGGGGFFFFGGGFCGGFFGGFGGF:@@7FFGGGGCFGGD9,,8FFGCCGEFFF<7BFD+AEFFGGGEGGG8EFGEDA7<;E8CE@D9D=FEC>81=EGDG+@EEGCC@EFD@D,EEFF,,EFF6*53<<EE,*4>F6*==7**,,,=,,,1**=8**)))29):*)/7:E/)+*075(778+9****185*+****1)(//).)1)**0*)9;>):*?():().((-4)(),(04(*//(-(
@M03506:14:000000000-AKVR1:1:1101:21002:5587 2:N:0:36
TTCTCTGGACTACAGGGGTTTCTAATCCTGTTTGCTCCCCACGCTGTCGCGCCTCAGTGTCAGCTACTGCCCAGCAGGCCGCCTTCGCCACCGGTGTTCTTCCGGATCTCTACGCATTCCACCGCTACACCCGGAATTCCGCCTGCCTCTACAGTGCTCAAGCAAAACAGTTCGCACGGCCGACCCGGGGTTGAGCCCCAGGCTTTCACCGCACGCCTGTCCCGCCACCTACGCCCCCTTTACGCCCAATGATTCCGGCCAACGCCCGTCCCCCCCGTACTACCGCGGCTGCTGGCCCGGG
+
CCCCCGGGGGGGGGGGGGGGGGGGGGGGGGGGGGGDGGGGFGGFGGGGGGGGGGGGGGGGGGGGGGGGGGGGGGGCGGGGGGGGGGGGGGGGGDGFGGGFGGGGGGGGGGGGGGGGGGGGGGGGGGGGGGGGGGGDGFGGDDGGGGGGGFGGACFGGGGFGGGGCFEGGFFEFGGGGGGGEEEGDEEGC8CCE6FFFFGGEFF=*=FCEF5C5DEG*<<GGGGCGGFF57?G75)119)88+:*/:/5**3***:CF>):)5>3<*2)*)10.>?E5()/(-6706()3)(:)2(9))3>3
@M03506:14:000000000-AKVR1:1:1101:11731:5591 2:N:0:36
TTCTCTGGACTACTGGGGTTTCTAATCCCGTTCGCTCCCCTGGCTTTCGCGCCTCAGCGTCAGTGTCAGCCCAGCAACCCGCCTTCGCCGCAGGTGTTCCTCTCGATATCTACGCATTTCACCGCTACACCGAGAATTCCAGTTGCCCCTTCTGCACTCTAGTCTGACAGTATCACTTGACCGTTCCGAGTTAAGCCCGGAGATTCCACAAGTGACTTGTCATGACCGCCTACGCGCCCTTTACGCCCAGTAAATCCGAACCACGCTTGCTCCCCCCGTATTCCCGCGGCTGCTGGACCGG
+
CCCCCGGGGGGGGGGGGGGGGGGFFGGGGGGGGGGGGGGGGGFGFGGGGGGGGGGGGGGGGGGFGGGGGGGGGGGGGGGGGGGGGGGDGGGCFEFGGGGGGG<FFEGGGGGGGGGDGGGGGGGGGDGGCGGGCG>FFFCGFGGGGGGGGGGGFGGGG7ECGCDAGGEGFFGFGGFFGCCGFFDGEFEGEGGGGGGF>?C?EGCGGGG@C6D*=C9CGFFFF@F2+;/55DF5<5B9>GB*8A>7CC=>*AE?F4C79(9*))879?8B8<7@F7A?:15*:?)6??0)354(57:*)0(-2
@M03506:14:000000000-AKVR1:1:1101:17619:5603 2:N:0:36
TTCTCTGGACTACCGGGGTATCTAATCCTGTTCGCTCCCCACACTTTCGCTCCTCAGCGTCAGGTCATGCCCAGAGAACCGCCTTCGCCACCGGTGTTCCTCCTGATATCTGCGCATTTCACCGCTACACCAGGAATTCCGTTCTCCCCTGCATACCTCTAGTCTGCCCGTATCGAAAGCAAGCCAGGTGTTAAGCACCTGGTTTTCACTCCCGACTCGACAACCCGCCTACGACCCCTTCACGCCCACTAATTCCGGCCAACGCTCGCCCCCTACGTATTCCCCCGGCTCCTTCCACGCC
+
CCCCCGFG-FGGGGGGGGGGGGGGFGGGGGGGGGGGGGGGGGGGGGGGGGFGGGGGGGGGGGGGGGGGGFGGFGGGGGGFGDGEGGGGG@FGGDGEGGGGCGFFFGGGGGGGGGGECEGGGGG77F+@9ED+ACCCFCFFF@DGCGCFGF7D8DAFGGGFGGDFGFGGGGG7:FC*7*@:64@EG,DC8:F@2,?CDF>,@9CE8AFFF:?<C/C*)12*9<D*7D)8>*=F33)91<FC*39*9EE)**+0*97>419*)08/>**)1)*8>9*21,*05)),(-()-84-)))211(((
@M03506:14:000000000-AKVR1:1:1101:11976:5613 2:N:0:36
TTCTCTGGACTACCGGGGTATCTAATCCCGTTCGCTCCCCTAGCTTTCGCGCCTCAGCGTCAGTGTCAGCCCAGCAACCCGCCTTCGCCGCAGGTGTTCCTCTCGATATCTACGCATTTCACCGCTACACCGAGAATTCCAGTTGCCCCTTCTGCACTCTAGCCCCGCAGTATCGGCTGACCTTTCCGGGTTAAGCCCGGAGATTTCACAGTCGACTTGCGGTGGCCGCCTACGCGCCCTTTACGCCCAGTCAATCCGAACTACGCTTGCCCCCCCCGGATTCCCGAGGCTGCTGGCCCGG
+
CCCCCGGGGGGGGGGGGGGDGGGGGGGGGGGGGGGGGGGGGGGGGGGGGGGGGGGGGGGGGDGGGGGGGGGGGGGGGGGGGGGGGGGGDGGCFGGGGGGGGGCGGCG<FGGFFGGC:FFGGGGGEFGGGGGGDG@GGGGGGFFFFGGGGFGGGGGGGGGGGGGGFEGGG5C=EGGCGGCDEGGGGGFEGGGGGGDFFGGG8D5EFEF7<7:F6<5?DC4CD)97DC@BCCDAF>F59D5=8FGGGGEF*;8*99>FFFG*))/97*/7*;7F3C::24)*(-))41-)(0((043CBF((-
@M03506:14:000000000-AKVR1:1:1101:20298:5613 2:N:0:36
TTCTCTGGACTACCGGGGTATCTAATCCTGTTTGCTCCCCACGCTGTCGCGCCTCAGTGTCAGCAACTGCCCAGCTAACCGCCTTCGCCACCGGTGTTCTTCCGGATCTCTACGCATTCCACCGCTACACCCGGAATTCCATTAGCCTCTACAGTGCTCAAGCCCAACAGTATCAGTGGCCGATTCGACGTTGAGCGTCGAACTTTCACCACTGACTTGTCGCGCCAACTACGCGCCCTTTACGCCCAGTGATTCCGGACACCGCCCGCCCCCTCTGTCTTCCCGCGCCCGCCGGCACAGG
+
CCCCCGGGGGGGGGGGGGGGGGGGGGGGGGGGGGGGGGGGGGGGGGGGGGEGGDGGGGGGGGGGGGGGGGGGGGFGGGGGGGGGGGGGGGGGGGEEGGGGGGGGGGGGFFFFGGGGGG9FGGGGGGGGGGGGGGGCGFGBDDGGGGGGGGFGGGGGGGGGDFGGGGGGGGGGGGGGGG6EFECCGGGGGGGGGGGGG5EG*>F=9?CC97CGGG9AFGFEF<3*9D)):C?ECE:<><3;87:*9/:7C8<9**2099CE@).9C*/55)9>5DE68)*<))),433)()-(),(/07,:(
@M03506:14:000000000-AKVR1:1:1101:13288:5644 2:N:0:36
TTCTCTGGACTACTGGGGTATCTAATCCTGTTCGCTCCCCACGCTTTCGTGCATGAGCGTCAATCTTGACCCAGGGGGCTGCCTTCGCCATCGGTGTTCCTCCACATCTCTACGCATTTCACTGCTACACGTGGAATTCTACCCCCCTCTGCCAGATTCAAGCCTTGCAGTCTTCATCGCAATTCCCAGGTTGAGCCCGGGGCTTTCACGACAACCTTACAAAACCGCCTGCGCACGCTTTACGCCCAGTAATTCCGTTTAGCGCTTGCACCCTACGTATTACCGCTGCTGCTGTCACCAC
+
CCCCCGGGGGGGGGFGGGGGGGGGGFFGGGGGGGGGGGFGGGGGGGGGGGGGGGGGGGGGGGGGGGGCGGGGGGGDEGGGGGGGFGGGGGGGGGGGGGGGGGGFEGGGGGGGGGGDGGGGGGGGGGGGGGGGDGGGFBFFGGDGGGGGGG8==DFFGFGFFDFGGC,DFDD:7EGGFFGGGEG9D@F9DCFF6<FGF*:7CC5?EFE@?C<4>C*/**/<C>**;*0:*5)*/.)9>GEGG7CGC=887<+9=4CCC)9<7687)8:)**987**;*.9C3))),-,)4)))/4)2*7))(
@M03506:14:000000000-AKVR1:1:1101:11846:5659 2:N:0:36
TTCTCTGGACTACCGGGGTATCTAATCCTGTTTGCTCCCCTAGCTTTCGTTCCTCAGCGTCAGTAGTGGTCCAGCGCGCCGCTTTCGCCACGGGTGTTCCTGCAGATATCTACGCATTTCACCGCTACACCTGCAATTCCACGCGCCTCTCCCACACTCAAGCACAGCAGTTTTGGAAGCAGCCTCTGGGTTAAGCCCAGAGATTTCCCTCCCAACTTGCCGCCCCGCCTACGAACCCTTTACCCCCAGTAATTCCGAACAACGCCGCCCCCCTACGTCTTACCGCTGCTGCTGGACCGTT
+
CCCCCCGGGFGGF<FCEDGGFFFFGGFG<FFGGGGGGGFGGGGFGGGGDEGFFGEFFFEGEGEGCAEGGFGGG?FEEGGGEGDGGGGCGGGGG7@CFGFFF98==9FDFGGGGFGGCC?@AEF@@FBBFEFGGGFGFECEFGCE6BBGGGG889DCC:CD89EFFC,@EFGGGGFG?9,:D6E>6B@FF,DC8CFFF*5,,;8,,,,,,;2*25=89>A9*:5*)9)<CD):D3)1(15C8?7*9**.:::**97*2(/*7)71)*1)2.18)>C5*.021)).8>059:04?:(*)),3(
@M03506:14:000000000-AKVR1:1:1101:15379:5676 2:N:0:36
TTCTCTGGACTACCGGGGTTTCTAATCCTGTTTGCTCCCCACGCTTTCGTGCATGAGCGTCAGTACAGGTCCAGGGGATTGCCTTCGCCATCGGTGTTCCTCCGCATATCTACGCATTTCACTGCTACACGCGGAATTCCATCCCCCTCTCCCGTACGCTAGCTATGCAGTCACAAATGCAGTTCCCAGGTTAAGCCCGGGGATTTCACACCTGTCTTACATAACCGCATGCGCACGCTTTACGCCCTGTAATTCCGATTAACGCTTGCACCCTACCTATTACCGCGGCTGCTGGCCCGTC
+
CCCCCGGGFGGFGCFGGCFEEGGGG,FGCFCDGGDEGECFEF+C@@FFGGGCGCCACCEF:@:E@CFECG@AACCFF::F8FGG9C@?CCFDEDEGFFDGGAA:F:+?,BE9E@C::CFGGEGFGGFGDGGC@=F@DFGACCFDEGEEGG,=,@FC>+53@7>DF:FCEFGG,=C:F9CA;DACCFGGGGC@9E?71=CCED8C,9<CEC<*:>;C:78:>CC:062=*/:CD3.>1DBCFFGDDE8)2+0*88>C90C*./7D<=/0/*2))**1*5@9499)(-(.()(-/)(1).((-
@M03506:14:000000000-AKVR1:1:1101:10849:5720 2:N:0:36
TTCTCTGGACTACTGGGGTATCTAATCCCGTTCGCTCCCCTGGCTTTCGCGCATCAGCGTCAGTGTCGGCCCAGCAACCCGCCTTCGCCGCCGGTGTTCCTCTCGATATCTACGCATTTCACCGCTACACCGAGAATTCCAGTTGCCCCTTCCGCACTCTAGTCGCACAGTATCAGTTGACCTTTCCGAGTTAAGCCCGGAGATTTCACAACTGACTTGTGCTGACCGCCTACGCGCCCTTTACGCCCGGTAAATCCGAACACCGCTTGCGCCCCCCGTATCACCGCGGCTGCTGCCCCCG
+
CCCCCGGG-EFGGGGGGGGGGGGGGGGGGGGGGGGGGGGGGGGGGGGGGGGGGGGGGGGGGGGGGGGGGGGGGGGGFGGGGGGGGGGGGGGGGGGGGGFGGGGGGBEDFGGGGGGGGGGGGGGGGGGGGGGGGGGEGGGGFGGGCFGGGFGFGCGGGGGGGGAEGGEGGGGGFGGGGGGGDGGGGGGGGGGGGFGGGC:E?DC?EEFF7@7DCC;FC7;C*0:<FF/75C3=F3>G>GDEGFC>*78B/21)./?FG175).)*9:*)/7).)7C5E>>=(().,-()()(-8,)*0)((-
@M03506:14:000000000-AKVR1:1:1101:5553:5720 2:N:0:36
TTCTCTGGACTACAAGGGTATCTAATCCTGTTCGCTCCCCACGCTTTCGCTCCTCAGCGTCAGTTACTGCCCAGAGACCCGCCTTCGCCACCGGTGTTCCTCCTGATATCTGCGCATTTCACCGCTACACCAGGAGTTCCAGTCTCCCCTACAGCACTCTAGTCTGCCCGTATCGACCGCAGGCTCGGGGTTGAGCCCCGAGTTTTCACGGCCGACGTCACAAACCGCCTACGAGCTCTTTACGCCCCATAATTCCGAATAACGCCCGCCCCCCCCGTATTCCCGCCGCTGCTGGCACGGG
+
CCCCCGGGGGGGGGGGGGGGGGGGGGGGGGGGGGGGGGGGGGGGGGGGGG:FGGGGGGGGGGGFGGGGGGGGGGGGGGGGGGGGGGGGGGGGGGGGGGGGGGFFGGGGGGGGGGDGEGGGGGGGGGGGGGGGGGGGFGGGGGGGGG9DEGGGGGGCEDGGCFDDGEGFGGGGGCEGG8EEGG7C,>CEC7CEG68>,A?E=33/A9CGF535=D8ED7)17:C5CCEEG*)*/0)/(21<+<C37>:752A=**:77<D5@6FCC:C)*77>E3E=*()2.)).,7(0()((0).C70(((
@M03506:14:000000000-AKVR1:1:1101:13006:5727 2:N:0:36
TTCTCTGGACTACTGGGGTTTCTAATCCTGTTTGCTCCCCACGCTTTCGCGCCTCAGCGTCAATGTCGGTCCAGATAGCCGCCTTCGCCACCGGTGTTCTTCCCAATATCTACGAATTTCACCTCTACACTGGGAATTCCGCTATCCTCTCCCGAATTCAAGCCAACCAGTATTAAATGCAGTCCCCAGGTTGAGCCCAGGACTTTCACATCTAACTTAATCGTCCGCCTACGCGCCCTTTCCGCCCAGTAATTCCGAACACCGCTAGCCCTCTTCGTATTACTGCGGCTGCCTCGCCGAA
+
CCCCCFEAFFGCFGGDGGCFEFFCFG<CCFGGF@<EDCCCFECGEGGGEGECCGGC@FEGCC@GGFCEEG@EE8,CEAFFGDEFCFFFCCFF774@?=EFGGGGF8F8<FFCFG78F7DEAEAEE<?B?FF?8?FF@DCF:+B7CC,>EGG8B>+@=D;DCFG=,66BECF,@:>>CEAEA<E:CGG6::@FGF88D7:,**18D<<,,2:;9=79+BF7C87,8*:B55)*1585()8:+::8*22.*<<*=*:>C?5=>)))9*8)2)9)7<9@*85:().)))()-)(-)),*)),(-
@M03506:14:000000000-AKVR1:1:1101:4314:5736 2:N:0:36
TTCTCTGGACTACTGGGGTTTCTAATCCTGTTTGCTCCCCACGCTCTCGCGCCTCAGCGTCAGTATCTGTCCAGACAGTCGCCTTCGCCACTGGTGTTCCTTCCGATCTCTACGCATTTCACCGCTACACCGGAAATTCCACTATCCTCTACAGTACTCCAGACAGTCAGTTTAAGATGCAGTTCCCAGGTTAAGCCCGGGCATTTCACATCTCACTTGCCTGTCCGCCTACCCGCCCTTTACGCCTATTAATTCCGATTACCGCTTGCACCTCCCTTCTTACCCGCGCTGCTGGCCTACA
+
<CCCC9EFGF@FFGGFFECCBEGC<FEFADFG9ED,EFGEGGGCCGGGCG+6FFGGGGGGEGGE6EFGDGCCE<<DF,CF@CFFGFGGGGEGFGG<B=FEFA?B:C:+=5?EF7C77=FF9EE@74@:FFGG7@=CEEECFFEGGGG9,CD8D,63,=;==@,@DF3@D,@F:@C9AFE73,@>;>,,<8E9,@@;?55C5*48,=FC:C99CCGDCDFG*=;0;C5;**::*0:5()2<>9:*/=*.++5+;+;:*,**0*9*)*/)*/*85*8/*))+).),(((...7,/)47)*(((
@M03506:14:000000000-AKVR1:1:1101:15552:5748 2:N:0:36
TTCTCTGGACTACTGGGGTTTCTAATCCTGTTTGCTCCCCACGCTTTCGCACCTCAGCGTCAATACATGTCCAGTGAGTCGCCTTCGCCACTGGTGTTCTTCCGAATATCTACGAATTTCACCTCTACACTCGGAATTCCACTCACCTCTCCATGATTCGAGCGATGCAGTCTTAAAGGCAATTCCGGAGTTCAGCTCCGGGCTTTCACCTCTAACTTACAAAGCCGCCTACGTGCGCTTTACGCCCATTCATTCCGAACAACGCTACCCCCTTCCGTATCCCCGCGGCTCCTTCCCAGGG
+
CCCCCGFGGGGGGGGGGGGGGGGGGFGGGGGGGGGCGGGDGGGGCGGFGGGGGGGGGGGGGGGGGGGGGGFGGGGGFGGGGGGGGGDGGFGGGEGFG@FGFGGGGCFGGGFGGGGGFGGGFGGFGGGGFGFGGCCBDGFEGFEF8EFGC=FFAFA9,@FEGFGG+DEEFFE>A:D,,@F?=8DFGGGE+38D,5E,EGFG*<EGGGF,=CC;C725=@8?2B*,0;)/:*):*;5*,))=8CFCDCG3*++331::*1*:5:517*;.87*5)00**.7F().(49439>(()))*)*)((
@M03506:14:000000000-AKVR1:1:1101:11748:5755 2:N:0:36
TTCTCTGGACTACAAGGGTTTCTAATCCCGTTTGCTCCCCTGGCTTTCGCTCCTCAGCGTCAATATTGGTCCAGGATGCCGCCTTCGCCACCGGTGTTCCTCCAGATATCTACGCATTTCACCGCTACACCTGGAATTCCGCATCCCTCTCCCAAATCCAAGCCATCCAGTATCGGACGCAGTTCCCCAGTTAAGCTGAGGGATTTCACGTCCGACTTAGTTGGCCGCCTACGCGCCCTTTACGCCCAGTAATTCCGAACAACGCTTACCCCCCCCGTATTACCGCGGCTGCTGGCGCGGG
+
CCCCCGGGGGGGGGGGGGGGGGGGGGGGGGGGGGGGGGGGGGGGGGGGGGGGGGGGGGGGGGGGGGGFFGGGGGGFGGGGGGGGGGGGGGGGGGGGEGGGGGGGGFFAFGGGGGGGCFGGGGGGGGGGGGGGGGFGGGGGGEEDEFGGGFGFGGF,EGGGG,DFFGGGGGGG:EB+CG>C>CGDADFFGG3E>CCCFFF>>DEFFCFF?CCFGG5E<C=7::8C49>3=*);C).),CB6FFG3<EED5++*9*:D42DGB)75<:8)+96>;DC?5,7C().6(91)(72:??(/))(((
@M03506:14:000000000-AKVR1:1:1101:23116:5757 2:N:0:36
TTCTCTGGACTACTGGGGTTTCTAATCCTGTTTGCTCCCCACGCTTTCGCGCCTCAGCGTCAGTAATGGTCCAGTTGGCCGCCTTCGCCACCGGTGTTCTTGCGAATATCTACGAATTTCACCTCTACACTCGCAATTCCACCCCCCTCTGCCACACTCAAGCCTGCCAGTTAGAAACGCAGTTCCCAGGTTAAGCCCGGGGATTTCACATCTCTCTTAGCAAACCGCCTGCGCACGCTTTACGCCCAGTAATTCCGCTTAACGCCTGCACCCTACCTATCACCTCGGCTTCTTCCCCGTA
+
CCCCCGGGGGGGGGGGGGGGGGGGGGGGGGGGGGGGGGGGGGFGGGGGGGDGGGGGGGCGGGGGGGGGGGGGGGGGGGGGFGGDCCFGFGGGGGGDGDGGGFGCC:CFGGEFGGGCA+FGFFGGGGFGGG,<+@FFEAFFGGGECEEDGGFF@8?8C:6,@CCGC6B?CFGEFG99EFFD**;9;FFG6DECF7;F?FEED):88+:9@7+<1C;CDFF771+?C5A):5>C3;5>(7)88A><CC5):00*17::7(1:57=9C=;7C5F)0785*4*0))..)465()((*-)2.)(((
@M03506:14:000000000-AKVR1:1:1101:8638:5770 2:N:0:36
TTCTCTGGACTACCGGGGTTTCTAATCCTGTTTGCTCCCCACGCTTTCGCGCCTCAGCGTCAGTACCGTCCCAGCGAGCTGCCTTCGCAATTGGTGTTCCTCCCGATATCTGCGCATTTCACCGCTACACCGGGAATTCCACTCGCCTCTTCCGGACTCTAGTCCGACAGTCTCGGCCGGCTTTCCAGGGTTGAGCCCTGGACTTTCCCAGCCGACTTATCGGACCGCCTACGCGCTCTTTACCCCCAACAATTCCGGACCACGTCCTCCCCCTCCGTATTCACCCTGCTGCGGCCCCGAC
+
CCCCCGGG9EGFGGGGGGFGGGFGECGGGGGGGGGGGGGGCGGGDGGGGGGDE,FFGGGGDGGGGGGGGGFFFGGGGGGGGGGFGGGGGGGGGGFGGEGFFGGGEGGGGGGGGGG7FGGGGGGGGGCFGGGGGGCGGGGFFGGGCEGGGGGEGE5BE>D7F<>5EEECC5D,>::>5B*:5=E8;<+18CC@3<CCFCC=*8A9EFC+3*75CD=*)1*+**/*/)75:5)*9>@3(98+3+2**1:)/**09B72*-*/)).****.+.*07)*2*(8*5))-).(),/),)((/071((
@M03506:14:000000000-AKVR1:1:1101:6108:5788 2:N:0:36
TTCTCTGGACTACTGGGGTTTCTAATCCTGTTTGCTCCCCACGCTTTCGTGCCTGAGCGTCAGTGTTAACCCAGGGGGCTGCCTTCGCCATCGGTGTTCCTCCACATATCTACGCATTTCACTGCTACACGTGGAATTCCACCCCCCTCTGCCACACTCTAGTCTCCCAGTTTCAAACGCAGTTCCCAGGTTAAGCCCGGGGCTTTCACATCTGACTTAAGAAACCGCCTGCGCACGCTTTACGCCCAGTAATTCCGATTACCGCCTGCACCCTCCGTATTACCGCGGCTGCTGGCAAGTT
+
CCCCCFGGGGGGGGFFFCCFGGGGFGGGCGGGGGGGGGGGEEGGGGGGGGGGGGGGGGGGGGDGCGGFFGGCCFCFEEGGEGGGFGFDGGGGGDGGGGGEEGGGGGGGCGGGGGGC+F9EFAFGGGGG9FEG84=F<FG;;>,@@BEEEDEG9FFFGGG9FGDFGFFCFCDG,EEA,@9@5:@FGGCFE>DCE7E?DCC5;<EEFF7CFF+;<C7+2:AGG+;EFF3)2/)7C>3C37@GG+C<5=E5*00===F*44*:>*73DC?>G?D).9*/:<>*826A0(()(0-(05(3)1())
@M03506:14:000000000-AKVR1:1:1101:20672:5789 2:N:0:36
TTCTCTGGACTACAGGGGTTTCTAATCCTGTTTGCTCCCCACGCTTTCGCACCTCAGCGTCAATACCTGTCCAGTGAGTCGCCTTCGCCACTGGTGTTCTTCCGAATATCTACGAATTTCACCTCTACACTCGGAATTCCACTCACCTCTCCAGGATTCTAGCAATCTAGTTTCAAAGGCAGTTCCGGGGTTGAGCCCCGGGCTTTCACCTCTGACTTGAATCGCCGCCTACGTCCGCTTTACGCCCAGTAATTCCGAACAACGCTAGCTCCCCCCGTATTACCGCGGCTGCTGGCACGGG
+
CCCCCGGGGGGGGGGGGGCFGGGGGGGGGGGGGGGFGGGGGGGGGGGGGGGGGFGGGGGCGGGGGGGGFGGGGGGGGGGGEGGGDFGGGDDECGGGFEGGGGGGGGGGGGC9?FEGGGGGGFGDGGFGFG9,=CEGGGGGGGGD?FED?9EFCFGFGDCDCCGGFGGGFAFGGGGGGGGGGCDFFFEG6EC7BEGCGGGG>DGGFDGFGGGGFGFC?F4C6F80?*?>ECAFC))1.>>8@+:7CEC358+798:76:DG)85>D*8.<BFF5/*2*4>6,6>A:10)(),46:.7)93(-
@M03506:14:000000000-AKVR1:1:1101:5772:5843 2:N:0:36
TTCTCTGGACTACAGGGGTTTCTAATCCTGTTTGCTCCCCACGCTTTCGTGCATGAGCGTCAATCTTGACCCAGGGGGCTGCTTTCGCCATCGGTGTTCCCCCACATCTCTACGCATTTCACTGCTACACGTGGAATTCTACCCCCCTCTGCCAGATTCTAGCCTTGCAGTCTCCATCGCAATTCCCAGGTTGAGCCCGGGGATTTCACGACAGACTTACAAAACCGCCTGCGCCCGCTTTACGCCCAGTAATTCCGATTACCGCTTGCACCCTCCTGATTACCGCGGCTGCCGGACACTA
+
CCCCCGGGFFGGGGGGGGFGGGGGGGGGGGGGGGGGGGGGGGGGGGGGGGGGGGGGGGGGGGDGGGGFG@EFFFG>GGGGGGGEFGGGGGGGGGGGGGGGGGDDGGDGFGGGGGGGGGGGGGGGGGGGGGGGGEEAEGGGGG,DE@E6CFDFFFGGCGGFGGGC;;?FGCGF7CFFGF>ECCEGGGEGCEFCCGFGGGECGG5=C?CGGFGGGCC@*1;9+:*AF<>B5*)*2<)1,1.;8+**9CC:>+A*94:CF1*2;***/:?);**.)1*/*)79<)4-(1-)()4()-()))(.(
@M03506:14:000000000-AKVR1:1:1101:7805:5858 2:N:0:36
TTCTCTGGACTACAGGGGTATCTAATCCCGTTCGCTCCCCTAGCTTTCGCACTTCAGCGTCAGTGTCAGCCCAGCAACCCGCCTTCGCCGCAGGTGTTCCTCTCGATATCTACGCATTTCACCGCTACACCGAGAATTCCAGTTGCCCCTTCTGCACTCTAGCCCCGCAGTATCGGTTGACCTTTCCGGGTTAAGCCCGGAGCTTTCACAACCGACTTGCGGCGCCGCCTACGCGCCCTTTACGCCCAGTAAATCCGAACAACGCTTGCCCCCCCCGTATTACCCAGCGTGTCGGCCCGGG
+
CCCCCGGGGGGGGGGGGGGGGGGGGGGGGGGGGGGGGGGGGGGGGGGGGGGGGGGGGGGEGDGGGGGGGGGGFGGGGGGGGGGGGGGGGGGCFCFGGGGGGGGGGDFGGGGGGGGGD:FGGGGGGEGGGGGG>FG@EFGGGGGGGGGGGG?DFEGFGFGGGGGFG>@E>EG9DFGCCEG,EF?F<DFEGCCCFCGDC=CE*/*3><C??+9CECEE):*1:7>5<D30C*)**0)51<580A2*/>C:5:+1*1CDD(/:))79C;*0*)285CEEC(7:()).()()()-()(-)85(90
@M03506:14:000000000-AKVR1:1:1101:14238:5964 2:N:0:36
TTCTCTGGACTACCAGGGTTTCTAATCCTGTTCGCTCCCCACGCTTTCGCTCCTCAGCGTCAGTTACTGCCCAGAGACCCGCCTTCGCCACCGGTGTTCCTCCTGATATCTGCGCATTCCACCGCTACACCAGGAATTCCAGTCTCCCCTGCAGTACTCCAGTCTGCCCGTATCGCCCGCCCGCCCACAGTTGAGCTGTGCGTTTTCACGACCAACGCCACAAACCACCCACGAGCTCTTTCCGCCCCTTAATTCCGGACCACGCCCCCCCCCTCCGTCTTACCCCCGCTGCCGGCCCGTC
+
CCCCCGGGGGGGGFGGGGGGGGGGGGGGGGGGGGGGGGGGGGGGGGGGGG7FG@FGFGGGGGGGGGGGGGGGGGGE8FGGEGGGEGFGGEGGGDGEF@GG9FFEFGFA@FGFFGGGF=EGFGGGG7BF9FF?8@4AAFEFGDDG9DCDGE>?=D=ADEGGEGDEFFGGG>C7,4+@E6+@*89EGG>E*44D,2,>=C,,,14A:CG9?*:):)*:73)*:*/*585>5*):)))93C/<C+:3<EG)**+***:F7(973;7*7*:8?B55@3*;*()*-)5:42()1.(()-(/)0,(-
@M03506:14:000000000-AKVR1:1:1101:17684:5968 2:N:0:36
TTCTCTGGACTACAGGGGTTTCTAATCCCGTTTGCTCCCCTAGCTTTCGCGCCTCAGCGTCAGTGTTGGCCCAGCTACCCGCCTTCGCCGCAGGTGTTCCTCCGTATATCTACGCATTTCACCGCTACACACGGAATTCCAGTAGCCTCTTCCACACTCTAGCTTAACAGTATCGAACGACCCTTCCAGGTTAAGCCTGGAGATTTCACGCCCGACTTGCAAATCCGCCTACGCGCCCTTTACGCCCAGTAATCCCGAACAACGCTCGCCCCCCCCCGTTTACCGCCGCTGCTCGCCCGGC
+
CCCCCGGG9FFDFFGFGGFGGGGGGGGGGGGGGGGEGGGGGCFGFGFGGGGGGGGGCFCFFGGGDGGF<E@DFFGFGGGGEGGGCFGGDGGGGEGGGGGGFFFGGAFGEFAEG<CFCFFGGGFGFGGGGGGGCFF@FF;F;FFFCFFGEDFGGCGFE8BDEFGDGCEGAFG9DE++@C>EGGGDFF?,@7DEC?CFF=DC,*,,5:4,=C<FGDCEDDF+*3++;DDFE/;F*=5D9CBG++2*1:E55<+7**2<515E5)89DC*0:7D@3C:E*()*(().-71)-)(-643C))(-(
@M03506:14:000000000-AKVR1:1:1101:22549:5975 2:N:0:36
TTCTCTGGACTACTCGGGTTTCTAATCCCGTTTGCCCCCCTGGCTTTCGCGCCTCAGCGTCAGTGTCAGCGCATCAACCTGTCTTCACCTCAGGTGTTCCTCTTGATATCTACGCATTTCACCGCTACACCAAGAACTCCGATTGCCCCTTCTTCACTCTAGCACAGCAGTATCACTTGGCCGTTCTGAGTTAACCTCCGAGATTTCACAAGTGACTCACCACGCCGCCTACGCGCCCTTTACGCACAGTAAATCCGAACAACGCTTGGTCCCTACGTATTACCGCGGCCGCTGGCACGGC
+
-@@,AFFG9CEEFFDC-@6BFCFGFFFAFFGGC@AFADG7FFCA,;@@@7FGCF:,C@688B,<E,CFAC+87,6CCED,C,E,6EGDGGGF,,<,5B?FE?55,,5:EC?<FEF:=:E?EE<EC7=FGFGGGF:C,?=,4>CE6B>8+@36,,@>=EFGGDEAAE8,3,6EDFDA:,@,@5:353D7,>@,EF,,7:,4*3=FEC,:B9F*=+;FC+@C78/5)2647<>658)>(8.=+:@<D*:3=+97*0?CD0C=35>C3*20867?)CCE*4*<8)).,710()(-)-3<F*(((
@M03506:14:000000000-AKVR1:1:1101:5978:5986 2:N:0:36
TTCTCTGGACTACAGGGGTTTCTAATCCTGTTCGCTCCCCACGCTTTCGCGCCTTAGTGTCAGTCACGTCCCAGCGAGCTGCCTTCGCTATTGGTGTTCCTCCTGATATCTGCGCATTCCACCGCTACACCAGGAATTCCACTCGCCTCTTCCGGACTCTAGCTCTACAGTATCCATCGGCTTTCAAAGGTTGAGCCTTTGACTTTCACAACGGACTTATAGAGCCACCTACGCGCGCTTTACGCCCCATGATTCCGGAAACCGCTCGCTCCCTCCGTATTACCGCGGCTGCTGGCACGTT
+
CCCCCGGGFGGGGGFGGGFFGGGGGGGGGGGGGGGEFGGGGGGGGGGGGGGGGGGGGGGGGFFGGGGGGGGGGGGGGGGGCGGGGGGGGGGFGGDFGDGFGGFF8FGGGGGGGGGGGGGGGGGGGGGGGGFFGGG8FFGGGG9DGDGCEFFGCE6=>+3@FAFFGG9FCGGFF@,,,7@CEGC,9D:7;BDF>6:,=CFDFGC,,=7BFCFDDGDED=6CFG+=CCAFFC4<>3)79DFD*+:*9C5)2*;4BFGCG(917))19:*0*)9)79*//4<67)6)(4()()(3)537.0(((
@M03506:14:000000000-AKVR1:1:1101:12041:6022 2:N:0:36
TTCTCTGGACTACCGGGGTATCTAATCCGGTTTGCTCCCCACGCCGTCGCGCCTCAGTGTCAGAACTCGACCAGTTGACCGCTTTCGCCCCTGGTGTTCCTCCGGATATCTACGCATTTCACCGCTCCACCCGGAATTCCATCAACCTCTTCGAGCCTCTAGATAAGCTGTCTACCATGACCTCACCATCGTAAGGGCGGCGCTTTCACACGGCACATACTCATCCACCTCCGCGCGCTTTCCGCCCAGTAACTCCGGACCACGCTCGCACCCTCCCTATTACCGCGCCTCCTCGCCCGGC
+
CCCCCGGGGGGGGGGGGGGGGGGGGGGGGGGGGGGGGGGGGGGGGDGGGGGGGGGGGGGGGGGEFGGFEGGGGGGGGGGGGGFFGDFGGEGGCFFGGGFGFGGCGDE>FGFFGGGGCGFGGGFEECFFEGFGGGGEGFGFFFGGGGGFCFFFG7FGGEGGFGFGGGFGGGGGGGGGGFFCFG:F,:8,4B;::::C,**5CDE=8FGGGGF9:D5=506C:=C+7*)):7)2)85D;C388+27D5=<CE+**9:67(1:)857D8=75)>57*2A*46<)5>>:>B)(0(47(-/)01((
@M03506:14:000000000-AKVR1:1:1101:7869:6045 2:N:0:36
TTCTCTGGACTACAAGGGTATCTAATCCTGTTCGCTACCCACGCTTTCGCTCCTCAGCGTCAGGTAAGGCCCAGAGAGCCGCCTTCGCCACCGGTGTTCTTCCTGATATCTGCGCATTCCACCGCTACACCAGGAGTTCCGCCCTCCCCTGCCTACCTCTAGTCTGCCCGTATCGGAAGCAGGCTCGGAGTTGAGCTCCGCGTTTTTACTCCCGACGTGACCAACCGCCTACGAGCCCTTTACGCCCATTATTTCCGGACACAGCTCGGCCCCGCCGTATTACCGCGTCTGCCTGCCTGGG
+
CCCCCGGGGGGGGGGGGGGGGGGGGGGGGGGGGDGGGGGGGGGGGGGGGGEGGEGGGGEFGGGGGGGGGGGGGGGGGGGGGGGGGGGGGEGGGGGD:FFGGGFGC?FDFGGCD4@FCFGDACF@EECCFGG7FE++EFGGGD7>CFGC>@+@>DFGGGGG9C;9;FCDD6++,:88@C>FCFCE,6;C:BCFCFF?9E?5*::CE=**27:6=3*=)/.*1+22C7BDE*0CG5)979.80+:7/>8.*+3***2794*:>))*9+35*)1)0/*1C()04).)(-40()-)*)-*.*)((
@M03506:14:000000000-AKVR1:1:1101:9586:6064 2:N:0:36
TTCTCTGGCCTACCGGGGTATCTAATCCTGTTTGCTCCCCACGCTTTCGCACCTCAGCGTCAGTATCGGGCCAGTGAGCCGCCTTCGCCACTGGTGTTCTTGCGAATATCTACGAATTTCACCTCTACACTCGCAGTTCCACTCACCTCTCCCGAACTCGAGATCCCCAGTATCAAAGGCAGTTCCAAGGTTGAGCCTTGGGATTTCACCTCTGACTTAAAGATCCGCCTACGTGCGCTTTACGCCCCGTAAATCCGAACACCGCTAGCCCCCTTCCTATTACCGCGTCTGCTGCCACGCA
+
CCCCCGGG-FFGGGGGGGGGGGGGGGGGGGGGGGGGGGFGGGGGGGGGGGGGG<FGGGGGGGGGGGGGGGGGGGGGGGGGGGGGGGGGGGGGGGGGGGGGGGGGGGEGGGGGGGGGCFGGGGGGGGGGGGGGGGEEFGGGGGGGGGGGFFGGGEGEGGFDGGGGEGGFFGGG7A>>EG6FCEGGGGGGGCG9EFGFFGC6DF5ECFFGGC6<6C,10:A7CCFFDCFAEG>FDF4C>):CGF:5CC/)2C*<5=>*1:DGB)895::7@FG3@C=C*.*9)-46:92)(.(6=?2*)94(-
@M03506:14:000000000-AKVR1:1:1101:20390:6075 2:N:0:36
TTCTCTGGACTACTGGGGTTTCTAATCCTGTTTGCTACCCACGCTTTCGCTCCTCAGTGTCAGTACCGGCCCAGAGCGCCGCCTTCGCCGCTGGTGTTCCTCCTGATATCTGCGCATTTCACCGCTACACCAGGAATTCCACGCTCCCCTACCGGACCCCCGTCACCGCCGTATCAGGTGGCGTCTCCCGGGTGCGCCTGGAGGTCTCACACCCGCCTTCCCGAACCACCTACGACCCCTTTACGACCAATCAACCTGGACAACGCCTCCCCCCCCCGCGCTCCCCCGCCCTCTACCCCTG
+
@CCB@FGGDFGF?EEGEEGDGGGGGGGGGGGGGGGGGGGGGGGGGG8E:F;FGFGGGGGGGGGGGFG:CFGCEEGGGGGGGGG7FGGEC7FFCGBAGGFFGGGGG<FADAFFF7FBCGFG9?ECF=:FEDG<:F7DF,C3,>+>@B8DG=+@D+;>ECCE*16;@C,@C*1>;1CC9,BC*:**/*4:*4**3:**3:=*3*0=C*0:9:DFGG:*97<+279*195>FG7+2)))-5>/*+2:***7C/+))/*2*49C>6)9)**)*)1)0//*:()2(,((((,.()((0(.**.(((
@M03506:14:000000000-AKVR1:1:1101:5627:6079 2:N:0:36
TTCTCTGGACTACAAGGGTATCTAATCCTGTTTGCTCCCCACGCTTTCGAGCCTCAGCGTCAGTAATGGGCCAGTTAGCCGCCTTCGCCACTGGTGTTCTTCCGAATATCTACGAATTTCACCTCTGCACTCGGAGTTCCGCTAACCTCTCCCATACTCAAGACAGCCAGTATCAAAGGCAATTCCAAGGTTGAGCCCTGGGCTTTCACCTCTGACTGAACTATCCGCCTACGCTCCCTTTACGCCCAGTAATTCCGAGCAACGCTAGCCCCCTCCGTATTCCCGCGGCTGCTGGCACCTA
+
CCCCCGGGFGGGGGGGGGGGGGGGGGGGGGGGGGGGGGGGGGGGGGGGGGGGGGGGGGGGGGGGGGGGGGGGGGGGGGGGGGGGGGGGGGGGGGGGGDGGGGGGGDGGFGGGGGGGGGGGGGGGGGGGGGCGGGGGGGGGGGGGEGGFFGGGGGGFGGGC8?FGGGGGGFEF=DFGGGGFGGGGGFFFCGDECC3<EFGGGGGGGGGAFGGGGGFEFGFGFDGFGGFAC54C5>?DFFAG67CD<EGF=:+;;CFC46>E345>C**7CFGFDD***48F(4)5:96)1)4:?B(>)*(,(
@M03506:14:000000000-AKVR1:1:1101:6565:6091 2:N:0:36
TTCTCTGGACTACTCGGGTATCTAATCCTGTTTGCTCCCCACGCTTTCGCACATCAGCGTCAGTACCGGACCAGTGAGCCGCCTTCGCCACTGGTGTTCTTCCTAATATCTACGAATTCCACCTCTACACTAGGAGTTCCTCTCACCTCTTCCGGACTCGAGATCGCCAGTATCGAAGGCAGTTCTGGGGTTGAGCCCCAGGATTTCACCCCCGACTTAACGATCCGCCTACGTGCGCTTTACGCCCAGTAAATCCGAACAACGCTAGCCCCCTTCGTATCACCGCGCCTGCTGGCCCGAA
+
CCCCCGGGFGGGGGGGGGGGGGGGGGGGGGGGGGGGGGGGGGGGGGGGGGGGGGGGGGGGGGGGGGGGGGGGGGGGGFGGGGGGGGGGGGGGGGGGGGGGGGGGGAFGGGGGGGGGGGGGGGG<FGCGGGGGGGFGGGGGGGFGGGGGGGGGGGGGGEGGGGGGGGGGGGGGFGEGFGGG?EGGGGGGGGGGC:FGGGGCCF>FGGG7BFG7CD:=DD6CGGDFFGFFGGFGGF4CBGFCFGDDGGG3E<EF4@GGG(7=;)7<CC*7+8CB@C8C*,)?4>FF:99)()-(),,/)04((
@M03506:14:000000000-AKVR1:1:1101:19910:6094 2:N:0:36
TTCTCTGGCCTACTGGGGTATCTAATCCCGTTTGCTCCCCTAGCTTTCGCGCCTCAGCGTCAAGAACAGGCCAGGTAGTCGCCTTCGCTACTGGTGTTCCTCCCGATATCTACGCATTTCACCACTACACCGGGAATTCCACTACCCTCTCCTGCCTTCGAGTCGATCAGTATCGCGTGACCCTCCCCAGTTGAGCCGGGGGCTTTCACACGCGACTTGAACGACCGCCTGCGCGCCCTTTTCGCCCAGTAAATCCGGACACCGCTTCCCACCTACGTATTACCGCGGCCGTCGTCCCGTT
+
CCCCCGGG9FGGGGGGGGGGGGGGGGGGGGGGGGGGGGGGGGGGGGGGGGGGGGGGGGGGGGGGGGGGGGGGGGGGGGGGGGGGGGGGGFGGFGGGGGGFFFGGGGGGGGGGGGGFGGGGFGGGGGGGGGC=::CEGGGGGGCGEGGFGCGGGGGGGGGFGGGGDCGDC9EFFG8ECGGGGGGCCGGC6>>;,<?E<E5CCDC:F6A9F+0:75*87CF7*2**9C;B*/)CDB:<(1);<+2)1:C:=+0878C617*7))019=:)3<*7)2+32,*04)64((4)()(,),(1)042(
@M03506:14:000000000-AKVR1:1:1101:8285:6095 2:N:0:36
TTCTCTGGACTACAAGGGTTTCTAATCCTGTTTGCTCCCCACGCTTTCGTGCATGAGCGTCAATCTTGACCCAGGGGGCTGCCTTCGCCATCGGTGTTCCTCCACATCTCTACGCATTTCACTGCCACACGTGGAATTCTACCCCCCTCTGCCAGATTCACGCCTTGCAGTCTCCATCGCAATTCCCAGTTTGAGCCCGGGGCTTTCACGCCAGCCTTCCAAAACCTCCTGCCCCCGCTTTCCGCCCAGTCACTCCGATTACCGCTCGCACCTTACGTATTACCGCGCCTCGCTGCACGTT
+
@CCCCG9FAFGGGG9FGG@CGGGFEFGGFCGGGFFGG@GGCFEGGGGGGGGGGGE<<FCFGEFGG9FCEGFGG8FDCDGGGGGGGG<CFGEGG7FFGGGGFFCFFGFGFGGGGGGGCGGGGGGGCA8E,@:FDE7?FFGFF9EFFD88B>88==D?DEGF,@F+6@DFDFF@,@;EDAEG6:CCA;9,<,@DE,@DFC>>*;CEGC??FG***7*/200*++;/;7)AE46?*25),9)*;+:5CGC>53+9**29*4*:)*/*)/20/555.*3<*(*+.)6A(16)(.-()-(9))(,(
@M03506:14:000000000-AKVR1:1:1101:4388:6098 2:N:0:36
TTCTCTGGACTACAGGGGTTTCTAATCCCGTTCGCTCCCCTAGCTTTCGCGTGTCAGCGTCAGGTGCAGTCCAGGTGGCCGCTTTCGCCACTGGTGTTCCTCCGGATATCTACGCATTTCACCACTACACCCGGAATTCCACCACCCTCTACTGCCCTCAAGTCCAGCAGTATCGGACACCCTCTCCCGGTTGAGCCGAGCGATTTCATGCCCGACTTGCCGACCCGCCTGAACGCGCTTTACGCCCCGTAACTCCGGAGAACGCTCGGCACCCACGTTTTCACGCGGCTGCTGGCCGCTT
+
CCCCCGGGFGGGGGFGGGGGGGGGFGGGGGGGGGGGGGGGGGGGGGGGGGGGGGGGGGGGGGGGGGGGGGGGGGGGGGGGGGGGGGGGGGGGGGGGGGGGGGGFGGGGGGGGGCEEDGGGGGGGGGGGGGGCGGGFGGGGFGGC?8EFGGGGGFGFG=BEG8>DFABC6@B=7;E+@EG,DEDDDFGGGCCCCFGGFEEG*)=CGGDFCFG*:5EED98C759*:DD5=*7=<FFC()5C*+>D*:8):**.)/?>91**).<)9*/.*))0)*2;2,.:,6))4:(52)(()).7.)(((
@M03506:14:000000000-AKVR1:1:1101:13982:6115 2:N:0:36
TTCTCTGGACTACCAGGGTATCTAATCCTGCTTGCTACCCACGCTTTCGCGCCTCAGCGTCAGTTGATGCCCAGTTTGCTGCCTTCGCCATGGGTGTTCCTCCTGATATCAACACATTTCACCGTTACACCAGGAATTCCACAAACCTCTGCATCACTCCAGCTCGCCAGTATGTAAAGCAGTTTCTGGGTTGAGCCCTAGAGATTTCCCTTCACACTCAACGAGCCGCCTACGCGCCCTTTACGCCCAGTCAATCCGGACAACGCTTGGACCCTACGTCTTACCGCGCCCTCTGGCACGT
+
CCCCCGGGGGGGGGGGGGGGGGGGGGGGGGGGGGGG@FGGGGGGGGGGGGGGGGGGGGGGGGGGGGFGGGGGFFGGGGGGGGGGGGGGGGGGGGGGGGGGGGGGGGGDGGCEGFGFGGGGGGGGGGGGGGGGGDFGGGGGGGGGGGGGGGFGGGFFGGGGGGGDDEECEGG,EGGGGEFFG8EFFGAFGCGGGGFGGGG?F6,,@FFG,;+5@*@,C>F67?D5CC>**96*??B<0))*5<;DGCEAEFF*2++;C(/*07)1):8>;@*6790*8(01.(66039.(0,(715*)),((
@M03506:14:000000000-AKVR1:1:1101:13165:6137 2:N:0:36
TTCTCTGGCCTACTGGGGTTTCTAATCCTGTTTGCTCCCCACGCTTTCGCACCTCAGCGTCAGTACCGAGCCAGTGAGCCGCCTTCGCCACTGGTGTTCCTCCGAATATCTACGAATTTCACCTCTACACTCGGAATTCCACCCACCTCTCTCGGACTCGAGATACCCAGTATCAAAGGCAGTTCCGGGGTTGAGCCCCGGGATTTCACCCCTTACTTCAATATCCGCCTACGTGCGCTTTACGCCCAGTATTTCCGAACACCGCTATCCCCCTTCGCACTCCCGGCGCGCGCTGCCCCCA
+
CCCCCGGF9CFFGGDGGEEFGGGC9<FG9FGFFGFGGGGDFGDGEEGCEGGGGCEGGEFFGEGGGGGGEEGGFEGGDFGGGGGGGGGGGGGFFCFFGGGGGFGGGDGBEGGEFF7AAD9FFGGFGCEGAFAFGGGGCFGGCE,8=CGF?,@AFEF+==@+6+=ECEGGGG6,,7372ECFF?FGC5CEDEG>E8?EFFGG*44=?C7,=CCCF*0C>D+9::C++;::EG)ADA)*()8**<CCDEE>=+:69*0:>(/*))017**)+)2753*0*()*-((,(((0()(()(()).((-
@M03506:14:000000000-AKVR1:1:1101:21733:6146 2:N:0:36
TTCTCTGGACTACCGGGGTATCTAATCCTGTTCGCTCCCCACGCTTTCGCTCCTCAGCGTCAGTTCCGGCCCAGACCACCGCCTTCGCCACCGGTGTTCCTCCTGATATCTGCGCATTTCACCGCTACACCAGGAATTCCGTGGTCCCCTACCGGACTCTAGCCATGGCAGTATCGAGTGGCCGCTCCAGGTTGCGCCTGAAGTTTTCACACCCGACTTTCCAAGCCGCCTCCGACCTCTTTCCGCCCAATGCATCCGGACCACGCTTGCCCCCCACCTATTCCCGCGGCTCCTTGCCCGT
+
CCCCCGGG9FGGGGGGGGGGGGGGFGGGGGGGGGGGGGGGFFFGGGGGGGEGGGGGGFFGGGGGGGGG7FBGGFFGGGGGGGGGGGGGGGGGGDFGGGGGGGGGGFGGAFG9FEGEG@?FAFGFGC>FDGGGGDC,FBFFCFGGFGGGGGGGEG>8CGGGFFGCFGD6DFC>;EGE>FF>FGG>8*?EGG?E9:,3:CGFECCFC99CFFDFGDGGGGB+?:*<FFFBECB*9>D)4C?E9<*:57;7**;0//:CG69C3))9**2.*7DFFC8**()0).))2(-.,)4(.()*/).((
@M03506:14:000000000-AKVR1:1:1101:4670:6166 2:N:0:36
TTCTCTGGACTACCCGGGTTTCTAATCCTGTTTGCTCCCCACGCTTTCGCACCTCAGCGTCAATACCTGTCCAGTGAGTCGCCTTCGCCACTGGTGTTCTTCCGAATATCTACGAATTTCACCTCTACACTCGGAATTCCACTCACCTCTCCAGGATTCTAGCAATCTAGTTTCAAAGGCAGTTCCGGTGTTGAGCCCCGGGCTTTCACCTCTGACTTGAATCGCCGCCTACGTGAGCTTTACGCCCAGTAATTCCGAACAACGCTAGCTCCCTCCGTATTACCGCGGCTGCTGACACGGG
+
CCCCCGGGFGGGGGGGGGGGGGGFFGDFGGGGGFGGGGGGGGDEGGGGCGGGGGGGGGGGGGGGGGGGGGGGFGGGGGGGGGGGGGGCFGGGF<ECFGGGGGGGGGGGFGGGGGGFFGGGGGGGGGGGGGGGG7F@FCFGGGGG?8DC?EFGGFGFFGFGGCGEE=EFGGGGFGCFGCGFGEGGDFGG8+@7:EGGGGGGDGC5,AFGFGCC,*DFGGFG6CFGFDBDDDAGDA)*,>AFCGGCD:?D=+<C@FGF4:DGF4<DD=;)</C479FGGB@F:946(4181@>?F?)2*)(((
@M03506:14:000000000-AKVR1:1:1101:12589:6166 2:N:0:36
TTCTCTGGACTACAGGGGTTTCTAATCCTGTTTGCTCCCCACGCTTTCGCGTCTCAGCGTCAGTTACGTCCCAGCGAGCTGCCTTCGCAATTGGTGTTCCTCCTGATATCTGCGCATTTCACCGCTACACCAGGAATTCCACTCGCCTCTTCCGCACTCTAGCCCGACAGTATCCACCGGCATTCGAGGGTTGAGCCCCCGACTTTCACCGCGGACTTACCGGGCCGCCTACACGCCCTTTCCTCCCAATGATTCCGGCCAACGCTAGCCCCCTCCCTATTACCCCCGCTGCTGGCACGTC
+
CCCCCGGG-CFGGGGGGGGGGGGGGGGGGGGGGGGGGGGGGGDGGGGGGGGGGGGGGGGGGGGGGGGGGGGGGGGGGGGGGFGGGE@FGEGG9AFGGGGGGGGCEFBFGGGGGGGGGGGGGGGGGEEGGGE<FGGGGGGGGGGGCEG+==EGGGG6C8F8EGFFGGCGGGGFGAFFGGDED>E9F>7?>CEGGECA6*4/=:CG8@ECG*:3*:88)>7FCDG57)7;5*07*7>C())8A+**22;87*C?*1?C60)75>)*1**0AFCDE3;/*.*+)-.6(((0(0((0.(/)1((-
@M03506:14:000000000-AKVR1:1:1101:13829:6166 2:N:0:36
TTCTCTGGACTACCAGGGTATCTAATCCTGTTTGCTCCCCACGCTTTCGCACCTCAGCGTCGATATGTGTCCAGTAAGTCGCCTTCGCCACTGGTGTTCTTCCGAATATCTACGAATTTCACCTCTACACTCGGAATTCCACTTACCTCTCCACAATTCTAGCGATGCAGTCTTAAAGGCAATTCCGGGGTTGAGCCCCGGGCTTTCACCTCTAACTTACAAAGCCGCCTACGTCCGCTTTACGCCCACAAATTCCGACCAACGCTAGCCCCCTCCTTATTCCCGCGGCTGCTGCACCGTG
+
CCCCCFGCFGGGDCFGGGGGGGGGEFFGGGGGGGGGGGGGGGGGGGGGGEGGFFDEGFGCFGGGGGGGGGGGF@FFGGEFGGEEGGGGGGGGCF<EGEGGGGFEGGGGGGGGFF7=FFGFEFGGCEAF9FEG7:F7BFGC,EFGGGFFFFFGGG?8FFGFGF,@=DGGFGD:=EFC,EFGCG=>FF8CCC:BEGGC,*@EEC>CF7CFFDFDFF7;:C*<C70=<FF8758;7A)76DDGG7@D1*2.**2)1*:C*3)2)08D38*7<875>98**)0A54))(-3)()-,)82*))-((
@M03506:14:000000000-AKVR1:1:1101:7107:6169 2:N:0:36
TTCTCTGGACTACCGGGGTTTCTAATCCTGTTTGCTCCCCACGCTTTCGCACCTCAGCGTCAATATGTGTCCAGTAAGTCGCCTTCGCCACTGGTGTTCTTCCGAATATCTACGAATTCCACCTCTACACTCGGAATTCCACTTACCTCTCCACAATTCTAGCGCTGCAGTCTTAAAGGCAGTTCCGGGGTTGAGCCCCGGGCTTTCACCTCTAACTTACAAAGCCGCCTACGCCCGCCTTACGCCCAGTAATTCCGACCAACGCTCCCCCCCTCCGCATTCCCGCGGCTGCTGGCCCGGC
+
CCCCCGGGFGGGGGGGGGGGGGGGGGGGGGFGGGGGGGGGGGFGGGGGGGEGGFGGGGGGGGDG<FFGGGGGGGDFGGGGGGGGGGGGGDGGGFGGFGGGGGGEG7FFFGGGGGGCFDFGGGGGGGFGGGCF7=CEDCGF,CEFFGFGGDGGDFGGGCDFG:BC+@+6,=@EFGDGDCF6BC@EFCEG6E@8@F6@DCEG*/:C5?:FFC0;EC,<D84CC78?FG>>=95?*8)1,5);*+9*C58>500@*/?2*(//845*/**)27>7<);:8(0*()..(1(72)(())(*)7(-(
@M03506:14:000000000-AKVR1:1:1101:16616:6170 2:N:0:36
TTCTCTGGACTACTCGGGTTTCTAATCCCGTTTGCTCCCCTAGCTTTCGCTCCTCAGCGTCAGTATTGGTCCAGGATGCCGCCTTCGCCACCGGTGTTCCTCCAGATATCTACGCATTTCACCGCTACACCTGGAATTCCGCATCCCTCTCCCAAACTCAAGCCATCCAGTATCAAACGCAGCTCCCCGGTTAAGCCGAGGGATTTCACGTTTGACTTAGTTGGCCACCTACGAGCCCTTTACGCCCAGTAATTCCGAACAACGCTTGCCCCCCCCGGTTCCCCGCCGCTGCTGGCCGGGG
+
CCCCCGGGGGGGGGGGGGGGGGGGGGGGGGGGGGGGGGGGGGCGGGGGGGGGGGGGGGDGGGGGGGGGGGGGFGGCGGGGGGGGGGGGGGGGGGGGGGGGGGGGGGGAGGGGGGGGGGGGGGGGGGGGGGGGGGFGGGGGGGGDC?FFGGFGGF?CEGGGGGGFFFGGGGG,=E9EGGGGGDEDFGGGGGGGECGGFGGGGCG=FGFFGGGGEDCFFFC?>CCFGGFFFG4<3>3D9<;CFC7*7=:)1<9*94CG44DGB)07D*1.CFGFDDE:*()*-(.((((03)(().(/.)(-,
@M03506:14:000000000-AKVR1:1:1101:20989:6198 2:N:0:36
TTCTCTGGACTACTGGGGTTTCTAATCCTGTTTGCTCCCCTAGCTTTCGCGCCTCAGCGTCAGTTATGGTCCAGTGCGCCGCTTTCGCCACAGGTGTTCCTCCCGCTATCTACGCATTTCACCGCTACACCGGGACTTCCACGCACCTCTCCCATACTCCAGCACCACAGTTTCGCCGGCAGGCTCTGAGTTACGCGCAGAGATTCAACAGGTGCCTGGTGGCGCCGCCTACGCGTCCTTTCCGCACAAGAATTCCGACCCACGGTGGCACCCCCTGTATTACCGCGGCGGCTGTCCCTGA
+
CCC@CGGG-CEFGG9FFG@CFFFGDEGGGGGGGGFGC6CBF,@AEFFGECGGEGGGGGGGE,BEEFF9FGG,@FEEACGEGG@CFGGDG,B=<<FFGGGGDBEGD+@CEGFGFGDGGGCCFGGGGDGGFGGG+B>+,CF,AD+@CCEDG9DFGFFCFFCDFC6,@:6?:ECCFGGDE**:B>EGFGFG,<?,21*:*/=*=**1>++=227*3C+*3*.3*15*9))):*):D>7/4))0++2*/**0***.1**:C()*057))/*)2795))//:4/+.46.1((7()(,),(20*))(
@M03506:14:000000000-AKVR1:1:1101:23829:6202 2:N:0:36
TTCTCTGGACTACTGGGGTTTCTAATCCCGTTTGCTCCCCACGCTTTCGCGCCTCAGCGCCAGGAGATGCCCAGAGACCCGCCTTCGCCCCCGGTGTTCCTCCCGATCTCTACACATTTCACCGCTACACCGGGAATTCCAGTCTCCTCTGCATCCCTCAAGAATTGCAGTATCTGCCGACGTTCTTCGTTTGAGCCGCAGGCTTTCACGACCGACTCGCCATCTCTCCCCTCCTCCCTTTCCCCCCATCGTTCCCGGACACCTCTCTCCCCCCCTGTCTTACGCCTGCCTCTCGCACCTA
+
CCCCCGGGCFG8FGFGGG@CBFGDGGGGGGGGFGGGGGGGGGGDCFFGEGDGCFGFFE7@CFE?,,CA,CCF@8,9EFGGCCGG7<,:F,@:@CFF7BFGCFG+4=:FFGGGGGGD<FEFGGC7FF7CFGGGGE++6DFGGAEGAFFDE9DECFCFGEGG8,3:F,6D;@FF:C;EABEC>8;CGF,=;<,6*51CCE*1/)?**+AC9C77:/1:9*7CG*/+******)**.)*(/83<+**92:)**2)009**4)/)))*96**35*)05*28))0)))(((,).),.)(-*)74((
@M03506:14:000000000-AKVR1:1:1101:8669:6226 2:N:0:36
TTCTCTGGCCTACAAGGGTATCTAATCCTGTTTGCTCCCCACGCTGTCGCGCCTCAGTGTCAGCTACTGCCCAGCAGGCCGCCTTCGCCACCGGTGTTCTTCCGGATCTCTACGCATTCCACCGCTACACCCGGAATTCCGCCTGCCTCTACAGTGCTCGAGCCATAGCAGTTCGCACGGCCGACTCGGGGTTGAGCCCCGAGATTTAACAGCACGCTTGCCAGGCCACCTAGGCGCCCTTTACGCCCAATGATTCCGGGCAACGCTCGCACCCCCCGTACTACCGGCTCTGCTGGCACGG
+
CCCCCGGG9FFGGGGGGGFGGGGGGDAFGGGGGGGCGGGGGEGGGGGGGGGGGGGGGGGGGGFGGGGGGGFGGGGFC@EEGGGGGDFDDGGGGGFEGCFGGGGCGGGDGFFFGGGGGGFFGGFEDFG7E:E@FE:FFGGGGCEEGGGGGDGGCFFFA8DC+1:C?,@8<CG,3@CD5CGGE8>CEECGGGG*3*+>E63*:38:@9++2;+0*0=ED3):56C6>C>5*>46*..79/5E@67*/*8)*/*96/*2:89*77>59*20*.)>D3*2*()2(-4A1(()()()*))*)04(,
@M03506:14:000000000-AKVR1:1:1101:20344:6242 2:N:0:36
TTCTCTGGCCTACTGGGGTTTCTAATCCTGTTCGCTCCCCACGCTTTCGCTCCTCAGCGTCAGTTGTTGCCCAGAGACCCGCCTCCGCCACCGGTGTTCCTCCTGATATCTGCGCATTTCACCGCTACACCAGGAATCCCAGTCTCCCCTGCAACACTCCAGGTTGCCCGTACCGACTGCAGACCCGAGTTTGAGCCTCGGGTTTTCACAGCCGACCCTACCGACCGCCCACGAGCCCTTGCCGCCCAATATCTCCGGACACCGCTTGCACCCTCCGCTTTCCCGCGGCTCCTGGCACGCC
+
6B9BCFAF-E@@FC9-@@6CF<FA<@,,<CFGGGG,;+DCF7@ECF8E:@,6@FGFA,68B:7@<EGG8E9FG,@CF@DCFEGD,<FDC+BC+44@?FFGGFG?,,5A9F,??CFCFGGGGGG7++>>FEF7FGGGE,DFG,86,3,33@78>D,@BDEFF8,6EFG9:34FEGGDE*4<>:,>F>85:816;,*2=,A**5/=CFG,B8+;*)3=//)***255<>DG7)>)0594F)0*+*))2*.**+**1:75(**))0)/**)/**87**2*()*(-).(22)1)(())(*092(-
@M03506:14:000000000-AKVR1:1:1101:20111:6246 2:N:0:36
TTCTCTGGACTACAAGGGTATCTAATCCTGTTTGCTCCCCACGCTTTCGCACCTCAGCGTCAATACATGTCCAGTGAGTCGCCTTCGCCACTGGTGTTCTTCCGAATATCTACGAATTTCACCTCTACACTCGGAATTCCACCCACCTCTCCATGATTCTAGCGATGCAGCCTTAAAGGCAATTCCAGAGTTGAGCTCTGCGCTTTCACCTCTAACTTACAAATCCGCCTACTCGCGCTTTCCGCCCAGCAATCCCGACCAACGCTCGCCCCCTCCGTATTCCCCGCGCTGCTGGCCCGCG
+
CCCCCGGG9EFGGGGGDEAFGGGGFGGGGGGGGGGGGFGGGGGGCGGGEDFGGCGGF?@FFGGGCGGG<@FE9FF@D@FGEGG@FGGGCCF=FC?EFCFFG9FGGGGGGFFFGGED=DC9FGGGC9FFBFCFGG>FGGEGFE,@+B6,@,68=E8,@DF;,3=6=FEC=,,,6DFF,398FDGCAFCC,3=;DCDFG6;E,7EE5CC7@CC9C*@CF7AFF7>,;C5A*@4?*95C9DEEC++97=*)**5)*)087()27)0*>C5):<7:>);C>2>6()-4(((.,)41@),*)096-
@M03506:14:000000000-AKVR1:1:1101:16725:6255 2:N:0:36
TTCTCTGGACTACCGGGGTTTCTAATCCTGTTTGCTCCCCACGCTGTCGCGCCTCAGCGTCAGCAACAGCCCAGCAGGCCGCCTTCGCCACTGATGTTCTTCCCGATCTCTACGCATTCCACCGCTACACCGGGAATTCCACCTGCCTCTACTGTGCTCTAGCCTGACAGTTTAGAAGGCAGCCCTGCGGTTAAGCCGCAGGATTTCACCCCCTACTTATCAGGCCGCCTACGCGCCCTTTACGCCCAGTGATTCCGGACACCTCTCGCACCCCCCGCTCTACCGCGGCTGCTGGCCCGGG
+
CCCCCGGGGGGGGGGGGGGGGGGGGGGGGGGGGGGGGGGGGGGGGGGGGGGGGEGGGGGGGGGGGGGGGGGGGGGGGGGGGGGGGGGGGGGGGGGGGGGGGGGGGGGGGGGGGGGGGGGGGGGGGGGGGGGEGGGGGGGGGFFGGGGGGGGGGGGFGCFGGGGGGGBFG6@FCFGGGGFGGEGGGGGGGGCGGDGGGEEEGGGCGFFCFGGGGD8CD+7CFGF6CD>759>GGF3D6<>CFC**7:8>C6C*97:CFFCEF4)*1+08C)>)))2CE9)/82666;;:63-1)5(*))-(-
@M03506:14:000000000-AKVR1:1:1101:13921:6257 2:N:0:36
TTCTCTGGACTACTGGGGTATCTAATCCCGTTTGCTACCCACGCTTTCGTGCCTTAGTGTCAGGAATGAGCCAGTTATCTGCCTACGCCATCGGTGTTCCTCCTAATATCTACGGATTTCACTCCTACACTAGGAATTCCACTAACCTCTCTCATCCTCTAGCTTTGTAGTTTCAGTAATGGATATTCGGTTGAGCCGCACGCTTTCACTACTGACTTACAATGCCACCTACGCTACTCTTTACTCCCAGTAATTCCGTATAACGCTTGGATCCCCCGTATGACCGCGGCTGCGCGGCCGG
+
CCCCCGFGGFGCFF<-<FGGGFFC@<C@CFFGGGAFFG,CFCFGCEFGCFFGGGGGGFFFCFFGGG88@@C8FFEFDFCEFGFEFFGCCCEF7:F=CFGGA9F89?EA5C,EAFE:C,CBFEEGCFGCE?FCDFGCDFB4E,,99D,9B,@=>FF99DFFEAADFF,@EFGAEECCEDDECD?FC>D,D,@>8=8,=8+++=58@C<C<C7+<9F?>99,+=@C>F5577*4*:**-**2>?2C+=4??7@8+11:+.0,2111:E8585*;A*5*1(:5=(.45((50>1(),())0((,
@M03506:14:000000000-AKVR1:1:1101:13246:6260 2:N:0:36
TTCTCTGGCCTACTGGGGTATCTAATCCTGTTTGCTCCCCACGCTTTCGCACCTCAGCGTCAATACCAGTCCAGTGAGCCGCCTTCGCCACTGGTGTTCTTCCGAATATCTACGAATTTCACCTCTACACTCGGAATTCCACTCACCTCTCCTGGGTTCAAGCGATGCAGTCTTAAAGGCAATTCCGGAGTTGAGCTCCGGGCTTTCACCTCTAACTTACAAAGCCGCCTACGTGCGCTTTACGCCCAGTAATTCCGCACAACGCTAGCCCCCCCCGTATTACCGCGGCTGCTGGCCCGGG
+
CCCCCGGG-FFGGFGGGGGGGGG<FEAEFFGGGGGGGGFFGGEGGGGGGGGDFCCFFFGGGDDGGFGGGGGFFGGGGGGGGGGGEGGGGEGGFFE<FGGGGFFFGGGGFG9FGGGFGDFGGGGEGFFGAF<<DFGDFGDGGGFGGGG?F,6@9@CFG+D9AD9++@CGG9FGF8DF9EEG8D8,@EDEEEEGCACC;9EGGGG>5C?CC8*4,*>FC@FGF>0=64?BED?F5A)/6))*8<DDG7:5E@7:AADFG(>/)8>978/)+07)71?C*-)2.)).(4(59:9?6?(*)031,
@M03506:14:000000000-AKVR1:1:1101:15417:6273 2:N:0:36
TTCTCTGGACTACAGGGGTTTCTAATCCCGTTCGCTCCCCTGGCTTTCGCGCATCAGCGTCAGTGTCGGCCCAGCAACCCGCCTTCGCCGCAGGTGTTCCTCTCGATATCTACGCATTTCACCGCTACACCGAGAATTCCAGTTGCCCCTTCCGCCCTCTAGTCGCACAGTATCAGTTGACCTTTCCGCGTTAAGCCCGGAGATTTCACAACTGCCTTGTGCTGACCGCCTACGCGCCCTTTACGCCCCGTAAATCCGACCAACGCTTTCTCCCCCCGTCTTACCGCGCCGTCTGCCACGG
+
CCCCCGGGGGGGGGGGGGGGGGGGGGGGGGGGGGGCGGGGGGFGGGGGGGCGGGGGGGGGGGEFGCFF+@CGDEGCFFGGGGGGGGGDGDFCEEFFFFFEAF,FGF8EEGFEGCC7?FGGGGFFG@FFGGGE+>CFFGGGAD,CDFGCGGFCFC>+@:DF9,@E:E*B1D2F,>2;=D:EF<CF;,;7*=88E8CGGG=C*5??7CGFG+7D?4+*8CAFCFF7*9<5CD>5>B37(/8C??7F**:7**10)50:D6**)07C***0*/**9CEGG>>*88AFF:B)(0((04(*17<1(
@M03506:14:000000000-AKVR1:1:1101:20411:6286 2:N:0:36
TTCTCTGGACTACCGGGGTATCTAATCCTGTTCGCTCCCCACGCTTTCGCTCCTCAGCGTCAGTAATGGCCCAGAGATCCGCCTTCGCCACCGGTGTTCCTCCTGATATCTGCGCATTTCACCGCTACACCAGGAATTCCGATCTCCCCTACCACACTCTAGCCAGCCCGTATCGAATGCAGGCCCGGGGTTGAGCCCCGGGTTTTCACATCCGCCGTTACCAGCCGCCTACGAGCTCTTTACGCCCAATAATTCCGGACAACGCTTCCGCCCTACGGATTGCCGCGGCCTCTGGCCCGGG
+
CCCCCGGG-FFGGGGGGGGGGGGGGGGGGGGGGGGGGGGGGGGGGGGGGGFGGGGGGGGGGGGGGGGGGGGGDGGGGGGGGGGGGGGGGEGGGGGGGGGGGGGFGGGGGGGFFCFGGGGGGGGGGGGGGGGGGGFGGGGGGGGGDFFGGGGGCDGGGGGGGEAFGGGGGEBCCFEF6@FDBD>EGGG>EC1:E,<<FGGCECC8AEF9C+:;=3*37))**:7<77>BG3;EC:)9,77+<+;DD=EB**+*16:CD;**07>5C;E)0)9><9*;*()*3().(42)-)-2603*))(((
@M03506:14:000000000-AKVR1:1:1101:20516:6287 2:N:0:36
TTCTCTGGACTACAGGGGTATCTAATCCTGTTCGCTCCCCACGCTTTCGCTCCTCAGCGTCAGTTGTTGCCCAGAGACCCGCCTTCGCCACCGGTGTTCCTCCTGATATCTGCGCATTTCACCGCTACACCAGGAATTCCAGTCTCCCCTGCAACACTCTAGTTTGCTCGTATCGACTGCAGACCCGAGGTTGAGCCTCGGGATTTCACAGCCGCCGCAACAACCCGCCTACGAGCTCTTTACGCCCAACAATTCCGGACAACGCTTGCACCCTACGTATTACCGCCGCTTCTGGCACGTA
+
CCCCCGGG-CAFGGGGDGGGGGGGGGGGGGGGGGGGGGGGGGGGGGGGGGGGGGGGGGGGGGGGGGGFGGGGGGGGGGGGGGGGGGGGDCFGGGGEGGGGGGGGGFGAFGGGGGGGGGGGFF9CGGGGGGDGGC+AFGFGGC@EAFCDCGGGGGG?C9BACFGFGGGGGGCECFC:ECEGFGCFGCC*CEB,8DFEC,DEE):80A?FG+0*:)*/))):<F4*2/)):97FGBDG6F?:9+2*9:CBC*/7==C79;7:>:5></;@C=C?@76CEB/<(-)689(70)(,0)4F)*(.(
@M03506:14:000000000-AKVR1:1:1101:19138:6302 2:N:0:36
TTCTCTGGCCTACCGAGGTTTCTAATCCTGTTTGCTCCCCACGCTTTCGTACCTCAGCGTCAATACATGTCCAGTGAGTCGCCTTCGCCACTGGTGTTCTTCCGAATATCTACGAATTTCACCTCTACACTCGGAATTCCACTCACCTCTCCATGATTCAAGCGAAGCAGTCTTAACGGCAATTCCGGAGTTGAGCCCCGGGCTTTCACCTCTAACTTACAAAGCCGCCTACGTACGCTTCACGCCCATGAATTCCGAACTACGCTAGCCCCTCCCTTCTTACCTGCGCCGCTCTCCCCGG
+
CCCCCGGECFGFFFG7FCGFFFGGGCFFGGGGGFGGGFGGGGFGDGGGGGFFEEGGFDFFGG@EEGGGGFDGGGFF9DFFFGGGGGFGE?F@CFGGGGGGFGGGGEGG9?5EFGGDF7B@BEFG?=FECFF<FF7CCEGG;EGG8=EFDFFEEFC9D8EDEAC>G8E==8>FEG9D,@=+6@7FGEE+CECF9<@F6*:CECE*8CCC7A47C*BGFD*4:8*4C65?5*)2*;A*:<>C*+*18*:50*+*96::*457)/)*)*2)209@)>*:*)0+))-())(0()(-80(9)7((-
@M03506:14:000000000-AKVR1:1:1101:14589:6306 2:N:0:36
TTCTCTGGACTACCGGGGTTTCTAATCCCATTTGCTACCCTAGCTTTCGTCTCTGAGTGTTAGTAATAGCCCAGTAAAGTGCCTTCGCCATCGGTGATCTTTCCAATCTCTACGCATTTCACCGCTCCACTGGAAATTCCCTTTACCCCTACTATACTCTAGCCTAATAGTTTCGACTGCGATTTTGAGGTTGAGCCTCAAGATTTAACAGTTGACTTATTAAACCACCTACAGACGCTTTACGCCCAGTGATTCCGGATAACACTTGCATCCTCCGTCTTACCGCGGCTGCTGGCACGGG
+
CCCCCGGGGGGGGGCGGGGGGGGGGGGGGGGGGGGGGGGGGGGGGGGGGGGGFGGGGGGGGGGGGGGGGGGGGGGGGGGGGGGGGGGGGGGGGGGGGGGGGGGFGFGGGGGGGGGGGGGGFGFGGFGGGGGGGGFFGGGGGGGGFGGDGGGGGFGGGFGGGFFGGFDGFGGGGGGGGGGGGG6?FGGGGFGGGGGFGGGGGGFG7@CFGGGCGGFGGFFGGGGADGF>EF4AFACF=GEGGGGCDECBDEGFFCFGGFDCDFFGGGGFGFGFF=FC57FDD3?F<B6)436:??0D4/41(
@M03506:14:000000000-AKVR1:1:1101:11021:6308 2:N:0:36
TTCTCTGGACTACAGGGGTTTCTAATCCCGTTTGCTCCCCTAGCTTTCGCGCCTCAGCGTCAGTATCCGTCCAGAAGATCGCCTTCGCCACTGGTGTTCCTCCCGATATCTACGCATTTCACCGCTACACCGGGAATTCCATCTTCCTCTCCGGAACTCAATTCTCGCAGTATCTTGTGCACTTCCAAAGTTAGGCTTTGGGCTTTCACACAAGACTTACAAAATCGCCTACGCGCCCTTTACGCCCAGTAATTCCGAGTAACGCTTCCTCCCTCCGTATTACCGCGGCTGCTGGCACGCG
+
CCCCCGGG-FFGGGGGGGGGGGGGGGGGGGGGGGGGGGGGGGGGGGGGGGGGGDGFGGGGGGGGGEGGDGGG:FGGGGGGGGGGGGGGGDGGGFGGFGGFFGGGGCGGGDFGGGG7FGFGFFGGGGDGFGGGGGE:FGGGGGGGGGGGGGGFG>>68FFG8CCC7CEGGCEFFFGCFF,C;EFGGFGC,@F;FG8DC?FFFC@CFFFGFGGD?<8CFCFGGGG,0268ED37C:5397=CC:@CDC8>*2<*96:2*,/:5@7*///)2*:))*2;*-)00<A)((404)4:@:(97?<,-
@M03506:14:000000000-AKVR1:1:1101:10205:6316 2:N:0:36
TTCTCTGGCCTACTGGGGTTTCTAATCCCGTTTGCTACCCACGCTTTCGCGCCTCAGCGTCAGTACCGGTCCAGGGGGCCGCCTTCGCCACCGGTGTTCCTCCCAATATCTACGCCTTTCACCGCTCCACTGGGAATTCCACCCCCCTCTCCCGGACTCCAGCCTTTCAGTTTCTTCCCCCCGTCCTCAGTTCAGCCGAGGGATTTCAACAAGGATACGCATGGCCGCATACGCGCCCCTTCCTCCCAACAGTTGCGCATAACCCCCCCCCCCCCCGTTCGACGTGCGCTTCTGCGCCATG
+
8@@,AC,@<@EE<F9FG7FCCFFDGF9,C@E8@FFFFG<FFEG@EFDFC;C7B,@,6CF@@:CF9CCFFG7FG,,66>++8+@=FCFGGG7ECCFFF7FA,EEG,4=EEG99,?F+?:FF,,C+@=:+,8,,3<,@AFGEE==C@CCG8:F86*****,,,4,;89,9;A;;91,2,2,=*=/;:*3=97;;+1??@***/);CE6?9+**10**+:C75<**2*2.5**)<*))965.:****0A=FA5C)*1**9(1/)=?*1**)*)17)1**2()*(,((((-.9.(,*5)1).(,)
@M03506:14:000000000-AKVR1:1:1101:16495:6365 2:N:0:36
TTCTCTGGACTACCGGGGTTTCTAATCCTGTTTGCTCCCCACGCTTTCGCGCCTCAGCGTCAGTAATGGACCAGTATGTCGCCTTCGCCACTGGTGTTCTTCCGAATATCTACGAATTTCACCTCTACACTCGGAGTTCCACATACCTCTTCCATACTCAAGATAGCCAGTATCAAAGGCAATTCCAAGGTTGAGCCCTGGGCTTTCACCTCTGACTAAACTATCCGCCTACGCGCCCTTTACGCCCAGTCATTCCGAGCAACCCTAGCCCCCTCGCATTACCGCCGCTTCTGGCACGAAG
+
CCCCCGGGGGGGGGGGGGFGGGGGGGGGGGGGGGGGGGGGGGGGGGGGGGGGGGGGGGGGGGGGGDGGGGGGGGGAFGGGGGGGGGGGGDGGGGGGGGGGGFGGCGGFFGGGGG:FGGGGDGGGGGGGGGGGGG7CFFFFGFGGD?FGG9FFFGGFGGGDGFGGGEGFGFGDDD;,=B=8:D79EGG7EGGGGGGGG58>CCGFDFFFCF*/<7CCCGF6C+C?DFDF5*6C8?5D@DDGGC:7>E5)C4++33@C>8CCD))*/*25EF<B));?595*64-33(-<10-)14)*9>(--
@M03506:14:000000000-AKVR1:1:1101:4107:6372 2:N:0:36
TTCTCTGGACTACAGGGGTTTCTAATCCCGTTTGCTCCCCTGGCTTTCGCTCCTCAGTGTCAGTGTCGGTCCAGGATGCCGCCTTCGCCACCGGTGTTCCTCCAGATATCTACGCATTTCACCGCTACACCTGGAATTCCGCATCCCTCTCCCGAACTCAAGCCATCCAGTATCAGACGCAGTTCCCCGGTTAAGCCGAGGGATTTCACGTCTGCCTTAGTTGGCCACCTACGAGCCCTTTACGCCCAGTATTTCCGTACAACGCTTGCCCCCCCCGTATTACCCCGGCCTCTGGCCCGGG
+
CCCCCGGG9FGGGGGGGGEGGGGGGGGGGGGGGGGGGGDFGGFGGGGGGGGGGGGGGGGGGGGGGGGGGGGGGGG7FGGGGGGGGGGGGGGGGGFGGGGGFCFGGGGGGGGGGGG@FGGGFGFDGFCFGGGGC?DF?FFFGGEGGFGGGFFFGGGGGGG8BFFGGCEEFGG,,E3;CCCE+@CFFFFGGEEG*;;7F5C5EDE8A?F7E6CGD<+00@99CF76;CF>CGAFG))7:FFFG9>DG*:DG+<***2;72*C@69)1;:)2)*7378=5()24.<9(21317(,9).9))(4(
@M03506:14:000000000-AKVR1:1:1101:16300:6380 2:N:0:36
TTCTCTGGACTACCGGGGTTTCTAATCCTGTTTGCTCCCCACGCTTTCGCACCTCAGCGTCAATGCCGGTCCAGTGAGCCGCCTTCGCCACTGGCGTTCTTCCGAATATCTACGAATTTCACCTCTACACTCGGAATTCCACTCACCTCTCCCGGACTCAAGCGATGCAGTCTTAAAGGCAATTCCGGGGTTGAGCCCCGGGCTTTCACCTCTAACTTACAAAGCCGCCTACGTGCGCTTTACGCCCAGTAATTCCGACCAACGCTAGCCCCCTCCGTATTACCGCGGCTGCTGGCCCGGA
+
CCCCCGEGGGGGGGDGGG@FGGGG,FGGGGGGGGFGG8FGGG@FGGGGGECGDFGGGGEFGDGCFGGCEGGGGGFFFFGGGGGGGGDEEDGD@FGEFGFGGGGGG7F=CGF<FBECFDECGGG<FGGGGGEGFCE:CDF9;EDG8@?FGGGFGG=EE>EFFFG>:C8E;E>FCFC3B;CF>>E;CGF>8:CGE@CFGGEG83=EGGGGG>7CFC7CC1AE>C;C*;<3CD>FCF4<95)2CF:1>7C3A0<*19>FF?):@FBC3*28<)>5)18?E?5*444A(4()4)13))(9).(,(
@M03506:14:000000000-AKVR1:1:1101:23433:6389 2:N:0:36
TTCTCTGGACTACAAGGGTATCTAATCCTGTCTGCTCCCCACGCTTTCGCACCTCAGCGTCAATACCTGTCCAGTGAGTCGCCTTCGCCACTGGTGTTCTTCCGAATATCTACGAATTTCACCTCTACACTCGGAATTCCACTCACCTCTCCAGGATTCTAGCAATCTAGTTTCAAAGGCAGTTCCGGGGTTGAGCCCCGGGCTTTCACCTCTGACTTGAATCGCCGCCTACGTGCGCTTTACGCCCAGTCATTCCGAACAACGCTAGCTCCCCCCGTATACCCCCGGCTGCTGGCCCGGG
+
CCCCCGGGFGGGGGGGGGGGGGGGGGGGGGGGGGGGGGGGGGGGGGGGGGGGGEGGGGGGGGGGGGGFGGGGGGGGGGGGGGGGGGGGGGGGGGGGGGGGGGGGG>FFGGGGGGGGGCGGGGGFFGGGGG9<BEGGGGGCGGGGGGGGGFGG9FGGGGGGGGEGGGD;DF;FEGDFDG8DFGGFGFGGGGE7+8DFG>EGGG8=F6,=B79FF>9@FDFF<FDCF/6655D?CF)93C5EC7CDDCG:*A+9@=FCF0*2.75)7*;3+*:<)****45C)).(((4)()-().(*)),(-
@M03506:14:000000000-AKVR1:1:1101:12619:6405 2:N:0:36
TTCTCTGGCCTACTGGGGTATCTAATCCCGTTTGCTCCCCTGGCTTTCGCTCCTCAGTGTCAGTGTTGGTCCAGGACGCCGCCTTCGCCACCGGTGTTCCTCCAGATATCTACGCATTTCACCGCTACACCTGGAATTCCGCGTCCCTCTCCCAAACCCAAGCCATCCAGTAGCAGACGCAGTTCCCCGGTTAAGCCGAGGGATTTCACGTCTGCCTTTGTTGGCCACCTACGAGCCCTTTACGCCCAGTAATCCCGCACAACGCTTGCCCCCCCCCGGTTCCCCCGCCTGCAGCCACGGG
+
CCCCCGGG-CFGGGGGGGG@FGFGGGGGGEGGGGGFGGGGGGGGGGGGGGEFGGGGGGGFGF9FFGGFDGAEFFGCFCGGD7BEGFDFEGGG7C=@CCFFGCFG<9FGFEFGFFE:FEFGGEF@FGGGGGGGG8F,5A9FEE+B8+BEF>D8==D8D+3=F6BD:ECFG:;,,,;D,,**@@@;ADDCCGG@EGGCCE5E57*=3+CFG5C*=3++*1*+3*;=*;)):7)<*))/930;<97/C:E)*<+09**0*(15>5@D:8C>FF<757C5*():(48,(-()()(.),)1)790(
@M03506:14:000000000-AKVR1:1:1101:26823:6410 2:N:0:36
TTCTCTGGACTCCCGGGGTTTCTAATCCCGTTCGCTCCCCTAGCTTTCGCGCCTCAGCGTCAGTGTCGGCCCAGCAACCCGCCTTCGCCGCAGGTGTTCCTCTTGATATCTACGCATTTCACCGCTACACCAAGAATTCCAGTTGCCCCTTCCGCACTCTAGCCGAGCAGTATCAGTTGACCGTTCCGAGTTAAGCACGGAGAGGTCACAACTGACTTGGACAGGCCGCCTACGCGCCATTTACGCCAAGCAAATCCCAACAACGCTTGCACCCCCCGTAGAGCCGCGGCGTCAGGATCGG
+
-ACC?<CFGGG,FFGGGCBFFGFGCGGGCGFEGE7@<@FFFFF@CAFDBFFGFFCFGFGG7FGF@F9@F7B:CD8EFC8CFFE:FDFECEGFGGGG,B,F,E?EEGFEFFGFGGEGG7,,CF9FEDGGGEFFG<BD<>BAFFEF,,6,@DD:8+3BCC?,3=EF>CCCEG;?2,,>=9:ECF*4*64:*8::F@9C,,**39C/;<*+2+9*08+3++*+2**1525)*90**0)53))*03::3*:)***09)***)20)774)*25;:*951*/*,0*(()).(-5()(()((*))(3,
@M03506:14:000000000-AKVR1:1:1101:6008:6444 2:N:0:36
TTCTCTGGACTACAGGGGTATCTAATCCCGTTTGCTCCCCTAGCTTTCGCGCCTCAGCGTCAAGAACAGGCCAGGTAGTCGCCTTCGCCACTGGTGTTCCTCCCGATATCTACGCATTTCACCACTACACCGGGAATTCCACTACCCTCTCCTGCCTTCGAGTCGATCAGTATCGAGTGACCCTCCCCAGTTGAGCCGGGGGCTTTCACACTCGACTTGAACGACCGCCTGCGCGCCCTTTACGCCCAGTAAATCACGACAACGTCTGTCACCCACGATTCACCGCGGCCGCTCGCCCGTG
+
CCCCCFGGGGGGGGGGGGGGGGGGGGGFGGGGGGG<EGGGFFFCGGGDEGGGGGGGGGGGGGGEGGGGGGGDGFEFFGGGGGGGEFFGGGGGGFGGGGGGDC@FGGGEFAEFGGGCGGGGGGGGGGGGGGGGEGGDG<AFGGGGFDGGGCGGFCFGFGGGG?ECEGCED6FC7EEFGGGGGA98:CE5@@CFFF2<@ECE*9CE=FG@?:0<CF*=C>87469*:C:>C*.C3>59(9>6F3:/9CE3C++1*/:**-/::5))**2)+/**9*/**(.*)-)--7936)1(.(,/)0(-(
@M03506:14:000000000-AKVR1:1:1101:7049:6457 2:N:0:36
TTCTCTGGACTACCCGGGTATCTAATCCTGTTTGCTCCCCACGCTTTCGCACCTCAGCGTCAGTATCTTCCCAGATCGCCGCCTTCGCCACTGGTGTTCCTCCCGATATCTACGAATTTCACCTCTACACCGGGAATTCCGCGATCCTCTTAAGTACTCAAGCTCTGCAGTTTCGGATGCACTTCCTTGGTAAACCCAGGGATTTCACATCCGACTTGCAAAACCGCCCCCGTCTCCTTTATCGCCAACCAATACCAACAACCGTTTCACCCCTTCTATTACCGCGCGCTCTTGCCCTATG
+
CCC@CGGGGCFFGDFGGCGGGGGGGGGGGGGGGGGGGGGGGGGGGGGGGGGGEGGGGGGG:FGGGGGGGGGGGGGGGFGFCEGGGGGGGGGGFFFGGGGGFFGGDFFGCGGFGFGGGGGGGGFGGGGGGFGGGGDGEF9BAEDEG6CFCFFFFGFFGGFGD??FFGFFFGGGGGD5CGGGGFFGGCDEGCF,?,;E*:=9E*<EG?7,,198*?**1*1+;D4:8))0/))*:))*-*/3++*/12*7*21.)/***)/*8)))9*0/+/7))/**06*0).91((()()-4*4)*07().
@M03506:14:000000000-AKVR1:1:1101:13246:6471 2:N:0:36
TTCTCTGGCCTACAAGGGTTTCTAATCCCGTTCGCTCCCCACGCCTTCGCGCCTCAGCGTCAGTACCGGCCCAGTGGGCCGCCTTCGCCACGGGTGTTCTTCCTGATCTCTACGCATTTCACCACTCCACCAGGAGTTCCACCCACCTCTACCGGCCTCAAGCCCCACGGTTCACGACGACCCTCCCGGGTTGAGCCCGGGGCTTTCACGTCGTGCCTGAGGGGCCGCCTGCGCGCGCCTTACGCCCAGTACCCCCGGACCACGCCCGGACCCTACGTATTACCGCGGCGGCTGGCCCGGG
+
CCCCCGGG-FGGGGGGGGGGGGGGGGGGGGGGGGGGGGGGGGGGGGGGGGGGGGGGGGGGGGGGGGGGGGGGEGGGGGGGGGGGGGGGGDGGGGGGGGGGGGGGGGGG<FGFGGGGGCFGGGGGGGGGFGGFGC+CDEGGGGGGGGGGGGGEBEEGGGGGFGGGGG8ECCFEGFFFGC=:EGG8CGEEEGC7CC6CFGGDEDG*2AC+<*0957*;7F?:5CC:39))C3)*9@3)(/)1*2275:E5FCC*0/59)()25:>73*:@G3<;@*2;84*<(.<4((,86)-()-(*))-((
@M03506:14:000000000-AKVR1:1:1101:10771:6483 2:N:0:36
TTCTCTGGACTACTGGGGTTTCTAATCCCGTTCGCTCCCCTGGCTTTCGCGGCTCAGCGTCAGGTGCAGCCCAGCAGGCCGCCTTCGCCTCTGGTGTTCCTCCGGATCTCTACGCATTTCACCACTCCACCCGGAATTCCGCCTGCCTCTACTGCCCTCCAGCCCGACCGTTTCCAATGGCCTCTCCCCGTTGAGCGAGGAGATTTCACATCAGACGCACCGAGCCGCCTGCCCGCGCTTTCCGCCCAGTAACCCCGGCTAACGCTTGCGTCCTCCTGTTTACCTCGGCTGCTGGGTCGTG
+
CCCCCGGG-FFGGGGGGGGGGGGGGGGGGGGGGGGFGGGGFGGGGGGGGGGGGFGGGGGGGGGGGGGGFGGGGGGGGGGGGGGEGGGDGGGGGGGGGGGGGGGGGEGEFGFFGGGCGGGGGGGGGGGGGGGGGGCEGCGGGGGGGDFGGGCGGFGGGGGGGGGGGGEGGGE<FF;CF?EFGCCC6?CFGE77:5CFG=E=*CFF+A97<FFG:49CDD5:>))29D35C*.=<78C3C3CC9:<CCC)*398895C>0)*06F35=5.*0/00130*51<)).<)-(725(,/)(*)03,(
@M03506:14:000000000-AKVR1:1:1101:22312:6489 2:N:0:36
TTCTCTGGACTACAAGGGTTTCTAATCCTGTTTGCTCCCCACGCTTTCGAGCCTCAGCGTCAGTAACGGGCCAGTGTGTCGCCTTCGCCACTGGTGTTCTTCCGAATATCTACGAATTTCACCTCTACACTCGGAGTTCCACACACCTCTCCCGTACTCAAGACAATCAGTATCAAAGGCAATTCCAGGGTTGAGCCCTGGGCGTTCACCTCTGACTAAACTGTCCGCCTACGCTCCCTTTACGCCCAGTAATTCCGACCAACGCTAGCCCCCTTCGTATTACCTCGGCGGCTGGCACGAA
+
CCCCCGGG<FFFGGGGGGGGGGGGGGGGGGGGGGGGGGGGGGGGGGGGGGGGGGGGGGGEGGGGGGFGGGGGGGGGFGGGGGGGGGGDGGGGGFFFGGGGGGGGCEGGGGFFFGGFGGGGGGGGGGGFGGEEGECGGFGA;EEGGGGGGG@FGDFECEFGGGGGGFFFGGGGDFFGEGGGG6CDGGGGEE:EE6BE85DFFG53;?CFFGGFFDFCF7FDCFFEGC>4=8?6*))96FFC0ACGDGEEE<EAFCCDGD)CE))1>/;>E)9)0>*284;:()).)5()4),3),3*092:7
@M03506:14:000000000-AKVR1:1:1101:18562:6502 2:N:0:36
TTCTCTGGACTACCAGGGTATCTAATCCTGTTTGCTCCCCACGCTTTCGCACCTCAGCGTCAATATGTGTCCAGTAAGTCGCCTTCGCCACTGGTGTTCTTCCGAATATCTACGAACTTCACCTCTACACCCGGAATTCCACTTACCTCCCCACAATTCTAGCGATGCAGTCGTAAAGGCAATTCCGGAGTTGAGCCCCGGGCTTTCACCTCTAACTTACAAAGCAGCCTACGTTCGCTTTACGCCCAGGATTTCCGAACAACCATAGCTCCCCCCGTATTAACGGCGCTGCTAGCCAGGG
+
-AABCFFGFGGFECFGGGFFFGGGGG,EAFF9FEGFGGFGGEEGEGGGC7@FEDFFGCGGGC@FGC<FGGFGGFG<EFGGFGEGEEFGGDFGGGGCEFGFFGGG,:CFFGGGGGCAFFGGGGGCBFCFDG,@+88CFFGFAEFF8ED4EGG68CC8>DGG9DEEE8=C,=9>+@BF+@DDC646<,:@:BE@C7EEF**1;7>EF7,2CGC?9899BF*,2:*,8*26:8=6:8);29)*/+;15285=*;)+;7>*-*:55@73++/8/::01*:*-)*()).(((0()(())-2)*4(-
@M03506:14:000000000-AKVR1:1:1101:12354:6513 2:N:0:36
TTCTCTGGACTACCAGGGTTTCTAATCCTGTTTGCTCCCCACGCTTACGCACCTCAGCGTCAATACCAGTCCAGTGAGCCGCCTTCGCCACTGGTGTTCTTCCGAATATCTACGAATTTCACCTCTACACTCGGAATTCCACTCACCTCTCCTGGATTCTAGCGATGCAGTCTTAAAGGCAATTCCGGGGTTGAGCCCCGGGCTTTCACCTCTAACTTACAAAGCCGCCTACGCGCGCTTTACGCCCAGTAATTCCGAACAACGCTAGCTCCCTCCGTATTACCGCGGCCGCTGGCACCGG
+
CCCCCGGG-EFGGGGGGGGGGGGGGGGGGGGGGGGGGGGGGGGGGGGGGGGGGGGGGGGGGGGGGGGGGGGGGGGGGGGGGGGGGGGGGGGGGGEFGGGGGGGGGGGGGGGGGGGGGGGGGGGGGGGGGGGGGGGGGGGGGGGGGGGGGFGGGGGFFGGGGGGGGGGGGGGGGGGGGGGGGDFFCGFGGGGGGFGGFGGGGGGGGGFDEGFFG=FGGCFGFGFCGGF>CDFGGEFGFG3CFDFDGGGFGGF=F4CDF6CG)549CEE@+*2;;*;EEF4:09<A079:(.-7>16D)=(4-
@M03506:14:000000000-AKVR1:1:1101:26659:6541 2:N:0:36
CTCTCTGTACTCCCAGGGTATCTAATCCTGTTTGATCCCCGCACTTTCGAGCCTCAGCGTCAGTTACAGCTTCGTTAGCTGCCTTCGCAATCGGTGTTTTATGACATACCTAAGTATTGTACCACTACATGTCAGATTCCGCCAAAGGCAACTGAACTCTAGACCAGAAGTATCAATGTCCAATTGTGGGCTAAGCACACAGATTACACCAACGACTTAAAAGTCAGACTACGTTCCCTTTAAACCCAATGACTCCGGAGAATGATTGCAAGCTACGTATGACTGCGGATGCCGGCACTAA
+
-AC<@DF66-666CF-6CE@@A<<F,6F9FEFD@EF,CEFCCFGF8FCC6,B@CEGDE:CFGCGAF9<A<@,C@FFG7,CF?E9EFDFE7?F@7F=FF8EFF,@?<FE,BEF,EAEEF,5:C<CF,AE8F9A;F,9A9F,,8@@888?=,8688,@DD9,,,>==,>,,8@F8=E;=>33,,,,@@DFD78,@@38,5D6CC69,,@EA=7****@7*=,2:CC:+1+97;C*9**:C+,,4=+:,*/4,,1*==*9,*28A*+*5;6CC+*2*+5=/*+(19)/5()()((),,7)8()(
@M03506:14:000000000-AKVR1:1:1101:10725:6554 2:N:0:36
TTCTCTGGACTACAGGGGTTTCTAATCCTGTTTGCTCCCCACGCTTTCGTGCCTCAGCGTCAGTATCGGGCCAGTGAGCCGCCTTCGCCACTGGTGTTCTTGCGAATATCTACGAATTTCACCTCTACACTCGCAGTTCCGCTCACCTCTCCCGAACTCAAGATCCTCAGTATCAAAGGCAGTTCTGGAGTTGAGCTCCAGGATTTCACCCCTGACTTAAAGACCCGCCTACGCACCCTTTACGCCCAGTGATTCCGAGCAACGCTAGCCCCCTTCGTATTACCGCGGCTGCTGGCACGAC
+
CCCCCGGG-FFGGGGGGGGGGGGGGGGGGGGGGGGGGGGGGGGGGGGGGGGGGGGGGGGGGGGGGFGGGGGGGGGGFDGGGGGGGGGGGGGGGGGGGGGGGGGGGGGGGGGGGGD8FFGGGFGEFFGGGGFFGGGGGGGGDE@ECGGFF>FGGGGGGGGFCFAFGGEGGGGC@EAFGGGGGGGFGGGGGGGGGGEGFFCFGGCFFGFCCFC9:DFGGGCFF8FGGG>?CD>F33)C@D>??:F*>==5:+<8*9FG:1):)57CD5=DG:4>>3*;/2):4-69096>>3(1),(5<@?1(
@M03506:14:000000000-AKVR1:1:1101:18319:6556 2:N:0:36
TTCTCTGGACTACAGGGGTTTCTAATCCTGTTCGCTCCCCACGCTTTCGCTCCTCAGCGTCAGTACCGGCCCAGAGTGCCGCCTTCGCCACCGGTGTTCCTCCTGATATCTGCGCATTTCACCGCTACACCAGGAATTCCGCACTCCCCTACCGGACTCGAGTCATAGCAGTATCGAGTGGCGTCTCCGAGTTGAGCCCGGAGTTTTCACACCCGACTTGCCAAACCGCCTCCGAGCTCTTTACGCCCAATAAATCCGGACAACGCCCCCCCCCCACCAATTCCCCCCGCGCCTGGCACGC
+
CCCCCGGGGGGGGGGGGGGGGGGGGGGGGGGGGGGGGGGGGGGGGGGGGGEGGGGGGGGGGGGGGGGGGGGGGGGGGGGGGGGGGGGGGGGGGGGGGGGGGGGGGGGGGGGGGGGGGGGGGGGGGGGGFGGGGCGEGFGGFGDGGGDGGGGGGGGGGDFG59FGCF;FFFCE,@DG7DFFGG98?1=EE@7E8E9<FG55C5E58ECC9FCGC7:5<)7<:FD+*CFDEGB*>D3C>7@97<*?CGD3:8;)/6*>70<=>))1):*5*79359**1()*).)-)(()->0(0(,*8523(
@M03506:14:000000000-AKVR1:1:1101:27315:6558 2:N:0:36
TTCTCTGGACTCCCAGGGTTTCTAATCCTGTTCGCTCCCCACGCTTTCGCGTCTCAGCGTCAGTACCGTACTAGAGAGCCGCCTTAGCCACGGGTGTTCTTCCTGATATCTGCGCATTTCACCCCTACACCAGGAATTCCACTCTCCTCATCCGAACCCTAGCGAGGCAGTTTCCACAGACTTCTTGAGGATATGCCTCGCGCTTTCAGAGCGTACCTGCACAGCCGCCTCCTCGACCTTAACGCCCAATAAATACGGACAAAGCACGCCCCCTACTCTTTAACGATCGTGCGTGCTCGCG
+
@CCA@EAFFGF8C-CF9F<ECFGGGGGFFG<CEFGECC,BFEGEE7FAFGGGDFDGFGDGE7FF<FFGFFGGGG,C,B7<FGEG:FCDF=FGGCF@=4CFG9??F99FGFFGGGD>CG<C<<<,@++,8AAD=FGDFF93;>@DD,=EF,EFD8+68++6=,8ECGDD>EFBFFFCA,@,3,2DE,,,<:,8,,6,5=D>*)*4**,,,+*;:)***+22**0*2CD3E*)**.<*())++37*1:*0**+1****/(9:)7)*9+*0*0))09*C+)*+)))),(-)(0,(.(-C3*((,
@M03506:14:000000000-AKVR1:1:1101:23078:6568 2:N:0:36
TTCTCTGGACTACTGGGGTATCTAATCCTGTTTGCTCCCCACGCTTTCGCACCTCAGCGTCAGTAATGGACCAGTAAGCCGCCTTCGCCACTGGTGTTCCTGCGAATATCTACGAATTTCACCTCTACACTCGCAATTCCACTTACCTCTTCCATACTCAAGATACCCAGTATCAAAGGCAGTTCCAGAGTTGAGCTCTGGGATTTCACCCCTGACTTAAATATCCGCCTACGTTCGCCTTCCGCCCAGTAATTCCGAACAACGCTACCCCCCTTCGTATAACCCCGGATCCTGGCACGAA
+
CCCCCGGGEFGGGGCGGGDGGGGGGGGGGGGGGGGGGGGGGGGGGGGGGGGGGFFGGGGEGGGGGGFFFGGGGGGGGGGGGGGEGGGGGGGGGFGGGGGFGGGGG@FGGGGGGGGFGGCFFFGFGFFGGGGGGGFE@FGFFGGGGGGGDCFGFFFGGGFG?EGGFGGG?EGGGF9EFG8FGGFGGGFGFGEGGGGCE9FGFC6@?F:EC8***<43<9F:DG@79=>4CDDGCFA*())=C,2*/:EBF5CA81;:72*/)=A35;:5C.>)));**.)2)).2(,()()((*).7)1:04
@M03506:14:000000000-AKVR1:1:1101:13799:6619 2:N:0:36
TTCTCTGGACTACAGGGGTATCTAATCCTGTTCGCTCCCCACGCTTTCGCTCCTCAGCGTCAGTTACTGCCCAGAGACCCGCCTTCGCCACCGGTGCTCCTCCTGATATCTGCGCATTCCACCGCTACACCAGGAATTCCAGTCTCCCCTGCAGTACTCCAGTCTGCCCGTATCGCCCGCACGCCCACAATTGAGTTGTGAGTTTTCACGAACAACGCGACAAACCACCTACGAGCTCTTTACGCCCAGTAATTCCGGACAACGCTCTGCCCCTACGTATTACACCGCCGCGTGGCACGTA
+
CCCCCGGGGGGGGGGGGGGGGGGGGGGGGGGGGGGGGGGGGGGGGGGGGGEGEFGGGGGGFGGGGGGGGGGGGGGGGGGGGGGGGGGGGGGGGGGGGFGGFGGGGFGGGGGFGDGEGGGGGGGDGGGGGGG@FGGGGGGGGFGGGF9BBFGGGGGC9DFEEGGGGFFGGGEEGG8ECG5E*@EEFE>>>8FFG??DGGG59CFFCF9:@CCDEG9CDCBGGG)*77FF57401))/-96EFCD**>E3F:@*94:CF(*:)58CD*2)+*95)***/4*:5-:6).()(),,0(,1)93(.
@M03506:14:000000000-AKVR1:1:1101:5584:6631 2:N:0:36
TTCTCTGGACTACTGGGGTTTCTAATCCCGTTCGCTCCCCTAGCTTTCGCGCATCAGCGTCAGTGTCAGCTCAGCAACCCGCCTTCGCCGCAGGTGTTCCTCCCGATATCTACGCATTTCACCGCTACACCGAGAATTCCAGTTGCCCCTTCTGCACTCTAGCCCCGCAGCACCTGCTGCCCTTTCCTGGTTAAGCCCGGCGATTTCACAGTCGACTTTCTGTTGCCGCCTCCTCGTCCCTCCCGCCCAGTACATCCTACCCACCCCTCACCCCCCCTCCTTACCCCGGCCTCCGGCCTGC
+
@CCCCECFCCF@<F,--@@7;@FFECAE<@CFEFEGD@FGF88FF9CF:7@FCGFEFDFF76BF,C,<E8,CF<FGFFF:F7FGEGFCBF:++>BE97ADFD,C:?CFGGGFF<:++4,<?5<4C>CC,=A+++8+83EFF9,C9DGGGD=DEC7,@,,,@:C,:C*@*4*,5,,6,2,,6,,4,652>,4,,,,,<CGE55****+++32*=*3=CC6?+1*+**95=C)*7)5/-9)/2**995C35*2946*02)2+0)*/*/*7/59)8)?E>0)144),((4),)((0((/)8(((
@M03506:14:000000000-AKVR1:1:1101:14604:6644 2:N:0:36
TTCTCTGGACTACTAGGGTATCTAATCCTGTTCGCTCCCCATGCTTTCGCTCCTCAGCGTCAGTTAATGCCCAGAGACCTGCCTTCGCCATCGGTGTTCCTCCTGATATCTGCGCATTTCACCGCTACACCAGGAACTCCAATCTCCCCTACATCACTCTAGTCTGCCCGTACCCACCGCAGATCCGGTGTTGAGCCCCGGACTTTCACGGCAGACGCGACAAACCGCCTACGAGCTCTTTACGCCCAATAATTCCGGATAACGCTTGCGCCCTCCGTATTACCGCCGCTGCTGCCCCGTC
+
CCCCCGGGGGGGGGGGGGGGGGGGGGGGGGGGGGGGGGGGGGGGGGGGGGGGGGGGGGGGGGGGGGGGGGGGGGGGGGGGGGGGGGGGGGGGGGGGGGGGGGGGGGGGGGGGGGGGGGGGGGGGGGGGGGGGGGGCGGGGGGGGGGFGGGGGGFFFGDCFGGGGGGGFGGGGGGGDGGGDCCEFFGGG+>>CC:DFFEGCED::DFG7F4DG5DGG4?>EGCD6<DFFGD>GD30>9GFEFCGGGG=5CA8?F*CC76**0*=CGG55;:55>D*/:84C(-4<220<2719??)1)014(
@M03506:14:000000000-AKVR1:1:1101:5540:6656 2:N:0:36
TTCTCTGGACTACCGGGGTTTCTAATCCCGTTCGCTCCCCTGGCTCTCGCGCCTCAGCGCCAAGAACAGGCCAGGACGCCGCCTTCGCCACTGGTGTTCCTCCCGATATCTACGCATTTCACCACTACACCGGGAATTCCACCTCCCTCTCCCGCCTTCGCGTCGACTAGTATCGAATGACCCTCCCCAGTTGAGCCTGGGGCTTTCACATGTGACTTCACCAACCGCCGTCGCGCCCTCTTCGCCCAGGAAACCCGGACCACGCCCGCCACACACCTCTTACCACTGCCGCTGCGCGAGT
+
C<C8@FCF9;@C@ECFDFFCFFGFFGF<CCFGC7:;E7FCFGCGEE<DCGGDEDFF<EF+77BFGGGGG?D@FFFF@=CB=FF=CFFFGCCFB8B=<FF9?CFEF7B+@,AF,+@:++55@DGFF8BFDDC:CCDG7@FAC,,8,4BCD773,*5@*5@5*4>8*/:**>2,,5:*?F6+?<7*;*3===C@9720<*3=5/88C7:CFF7*+*+00:*20*219*))*).:)5><(/5/*+0*15E35**)).**)(/*)..*1*/)/0)7)*2*/.)+))6,6)()3)(-04()).(((
@M03506:14:000000000-AKVR1:1:1101:10941:6666 2:N:0:36
TTCTCTGGCCTACCGGGGTTTCTAATCCTGTTTGCTCCCCTAGCTTTCGCGCATCAGCGTCAGCTTCTGTCCAGAAAGCCGCCTTCGCCACCGGTGTTCCTCCTGATATCTACGCATTTCACCGCTACACCAGGAATTCCGCTTTCCCCTCCAGAACTCGAGCTCGTCAGTTTCGAATGCAGGCTCTGGGTTGAGCCCAGAGTTTTCACATCCGACTTAGCGAGCCGCCTACGCGCCCTTTACGCCCAGTAATTCCGAACAACGCTTGCCCCCCCCCTGTTACCGCTGCTGCTGGCACGGC
+
CCCCCGGG-FFGGGGGGGGGGGGGGGGGGGGGGGGGGGGGGGGGGGGGGGGGGGGGGGGGGGGGGGGGGGGGGGGGGGGGGGGGGGGGGGGGGGGGGGGGGGFGGGGGGGGGGGGGGGGGGGGGGGGGGGGGGGGGGGGGGGGEGGGGGGGGGGFFGGGE?CGEDEEGGDFGAEEGFGECGFGGEGGGGFGCEG?C,*,:,;5;9,BEFFD<CC*:75@+;DGGGGFEDC5CD3>GFG@G8CC>CE8)*<7@96CCFB*>BF5/9E*7*?C5)/::*()+6)-.(-(.().)0)(/)/39(
@M03506:14:000000000-AKVR1:1:1101:15831:6667 2:N:0:36
TTCTCTGGACTACTGGGGTTTCTAATCCCGTTTGCTCCCCTAGCTTTCGCGCCTCAGCGTCAAGAACAGGCCAGGTAGTCGCCTTCGCCCCTGGTGTTCCTCCCGATATCTACGCATTTCACCGCTACACCGGGAATTCCACTACCCTCTCCTGCCTTCGAGTCGATCAGTATCGCGTGACCCTCCCCAGTTGAGCCGGGGGCTTTCACACGCGACTTGATCGACCGCCCGCCCGCTCGTTACTCTCTGCCACTCCGGCCAACGCCCGCCACCTACGTATCACTGCGTCGGTCGGCAGGTC
+
CCC<CFDGDEEFFG,C<@@FCFGGCFADFEFFGGFGGFGCF8CFEEEG:CGGGGG<C8FEGCBEFGGGGCC:EFFFGGGFGGG@BFEC,,8C<CF8FEFGC<FC:+4+:EGGFGEE:4EFGEAF7+>F<AD+C:FFFGGG9,,3DEFGF8DDD8@DC,E;E,333+6D+<E9=EE>CEGEC,:>E8?*,>DF;E6?FGGG*:CE5+=<7+>5CD5E)>*<7*/*)75)C)0//))1(/)1:*9*:+2*3+0966CF5>5C)).*)C*.?8)072+2:4*3,)6)))(0,),(0(,C))(..
@M03506:14:000000000-AKVR1:1:1101:17985:6676 2:N:0:36
TTCTCTGGCCTACTGGGGTTTCTAATCCTGTTTGCTCCCCACGCTCTCGCGCCTCAGCGTCAGTAAGAGCCCAGTTGGCCGCCTTCGCCACCGGTGTTCCACCCAATAGCTACGAATTTCACCTCCACACTGGGTATTCCGCCAACCTCTACTCTACTCTAGCCTAGCAGTTTCAAATGCACTTCCGGCGTTACGCCCCGGCATTTCACATCTGACTAGCGAAGCCGCCTACCCGCCCTTTACGCCCAGTACTTCCGAACAACCCCTGCACCCCCTGTATTACCGCCTCTCCTGTCACAGG
+
-,-8AFF--E9<,CEF9F+6BFE,<CFE;<CEC6F,C,D@CF+788C@FFF@E,@E8E6B:,@CF@C<FA<<FFC,C<8E@CF7:F76,?44C++4,+95?,,++A<,5CCA?7+A=+5CFGG9FF,A,@8,,,6,<9E;DC3+@FGDCF,7@?=EC:DC,E9FGC8E97@C3E;,5,,@7<:,@9CD*>CB5*4;>EG5C):/1+2+:F+*<7++0+)=)2)*1C50:7)2*))1(9)*3+:DDCC@=C+*9*2*10*:).)****)2)2))/1**.1+-.64(3()(/,(*.)***))(
@M03506:14:000000000-AKVR1:1:1101:3833:6677 2:N:0:36
TTCTCTGGACTACCAGGGTTTCTAATCCCGTTTGCTCCCCACGCTTTCGTGCCTTAGTGTCAGGAATGAGCCAGTTATCTGCCTACGCCATCGGTGTTCCTCCCAATATCTACGGATTTCACTCCTACACTGGGAATTCCAATAACCTCTCTCATCCTCAAGCTTAGCAGTTTAGGTAATGTGTATCCGGTTGAGCCGAACGCTTTCACTACCTACTTACTATGCCACCTACCCAACTCTTTACGCCCAGTAATTCCGGATAACCCTTGGATCCTCCGTATGACCGCGCCTTCTGGCACGG
+
CCCCCGGGCFGGFFGGEGEFFGGGGGGGGGGGFGGGGGGGGGGGGGGGGGGGGGGGGGFFEGA<<CCFGGGGGGGFGGGGGGGGGGGGGGGGCFGEEGGEFFGEGGGGGG9FGGGECFGGGGCFDFGEGGGDGCGGGGGCCD;EDFEEEGGE=DFFGGGGC?FGFG99EGEFF8AGGGGGGGGGDAFCGDECCFGGE6=@E>6CGGGFC+2ACFFGGGFGGGCFG>A*=76C**/*<9F>DCC7/:5?EGG81=+:1.)/.8+***02:ACAF89@F9>*,(9C;(15(71(/)-7;7402
@M03506:14:000000000-AKVR1:1:1101:17577:6691 2:N:0:36
TTCTCTGGACTACCGGGGTATCTAATCCTGTTCGCTCCCCACGCTTTCGCGCCTCAGCGTCAGTTACAGCCCAGAAAGTCGCCTTCGCCACTGGTGTTCCTCCACATCTCTACGCCTTTCACCGCTACACGTGGAATTCCACTTTCCTCTTCTGTACTCAAGCCTTGCAGTTTCCGGTTCGAATCGGAGTTGAGCTCCGAGATTAAACACTAGACTTACAAAGCCTCCCGCGCGCGCTTTACGCCCCATACTTCCGGAAAACCCCTTCCCCCTCCCTATTCCCCCCGCCTCCCGCGCGAAC
+
<BCCCGGFCDFFGGDDGGGGGGGG9EFAFGGGGGG;C@CFGCFGGGGGGGGGGGDGGDE@,@BFDDEGGFDFCEDCFDGGGGG7:<CEGEGGDCF@=BFF9FFFF8<FFGFGGFD+B:FBDAF=FC+>9EBG8@:9E<FGADGGFFGGCEDGGGFFFFGGFGGDFFED,:@8@AE6>8+5@C,,44C**@EEGGF24AC>8/=9@7=C,*;*02>;CDF?8***;*.)*2:>D:BC1C)893*91/*0*;**01:75,):)))1***)25C:)****.)<).)(-(-)4)4(),()..(((
@M03506:14:000000000-AKVR1:1:1101:12933:6696 2:N:0:36
TTCTCTGGCCTACCGGGGTTTCTAATCCTGTTTGCTACCCACGCTTTCGCTCCTCAGCGTCAGTGTTGGCCCAGAGCACTGCCTTCGCCTTCGGTGTTCCTCCTGATATCTGCGCATTTCACCGCTACACCAGGAATTCCGTGCTCCCCTACCAAACTCAAGCCACAGCAGTATCGGATGGCGTCTCGGGGTTGAGCCCCGCGTTTTCACATCCGACTTACTGAGCCGCCTCCGAGCCCTTTACGCCCAATAAATCTCGACCACGCTTGGAACCAACGCATACCCCCGGCTGCTGGGTCGG
+
CCCCCGGG-FGGGGGGGGGGGGGGGGGGGGGGGGGGGGGGGGGGGGGGGGGGGFGGGGGGGGGGGGGGGGGGGGGGGGGGGGGGGGGGGGGGGGGGGGGGGGGGGCGGGGGFGGGGGGGGGGGGGFEGGGGFGGGGGGGGGGFGGGGGGGGGGG8DGGG9FFGGGGCFGGFFGGGGGC>EFGCEGEGGGGCEEE?EFGFGG4C:C=CF+:C@CG=*98;C:+:+;CF:E3>573)>6))8@F*2/:/<E**)*9*:*)200))978*0;50*//**14)*(()((((.,>60522*)).2(
@M03506:14:000000000-AKVR1:1:1101:16298:6705 2:N:0:36
TTCTCTGGACTACTAGGGTATCTAATCCTGTTTGCTCCCCACGCTTTCGTGCATGAGCGTCAGTGTTGGCCCAGAAGGCTGCCTTCGCCATCGGTGTTCCTCCACATCTCTACGCATTTCACCGCTACACGTGGAATTCCACCTTCCTCTGCCACACTCGAGCATCGTAGTTTCGAGCGCAATTCCCAAGTTAATCTCGGGCATTTCACACTCGACTTGCAACGCCGCCTGCGCACACTTTATGCCCAGTAATTCCGATTAACGCCCGCACCCTAGGTTCTCACGCGCCAGCTCGCACTCC
+
CC9<CFFCFGDGGGGFGC<FGFFFFFGCGGAFGC9CEFGGGGD7FGGGGDFDFGGGGGGGGGGGGGGFCCGGFFEGGGGGF@FEGF7FGGGGGD:BFGGGFG,AFAFEGGGGGGGGGGGFGC<7BCCC<FEFFGGGGGFGGGFGGFFED=>DDCFGGDE8B+3=DDGGGGED:=68DCC6864@DF6:887@;C,<,,318*=FGGGG=:C*=9,4*7*1;7?=C)=A:*25)5.2(*00>1+21<@):C+9=4:*9(>C:*8*7**0:))0096**.*+..)6,22)(0,46)47)0(((
@M03506:14:000000000-AKVR1:1:1101:4253:6739 2:N:0:36
TTCTCTGGACTACCGGGGTTTCTAATCCTGTTTGCTCCCCACGCTTTCGCACCTCAGCGTCAGTACCGGGCCAGTGAGCCGCCTTCGCCACTGGTGTTCTTGCGAATATCTACGAATTTCACCTCTACACTCGCAGTTCCACTCACCTCTCCCGGCCTCAAGATCCCCAGTATCAAAGGCAGTTCCAAGGTTGAGCCTTAGGATTTCACCTCTGACTTAAAGATCCGCCTACGTGCGCGTTACGCCAAGTGATTCCGAACAACGCTAGCCCACTTCGTATTACCGCGGCTGCTGCCCCGGA
+
CCCCCGGGGGGGGGGGDGFGGGFGCE9FFGGGEGCCCD6@FGDEGGFGGDGGE@EGGGGEGGDF<<CFCCF@GDFEFGGGG@FCFF?EEDEGGGFGAFGG,F9FGEGGF9EEFGG?<FGGGGFGGGCGFGFGGDGGFF9FFFGD8,@9DCDF8+6++@DDFF96FF>BFDGGGGCF7CFFDGGG7CC,2>>CD@>86;FFGC<CE9::B>4D94,,+4B,=CFFCF)0:C5?7=FD1503:5*75/*):+<*9**02(5:5:@DD*/)+)9))0:<81):(-).2((.4)(().)*.0(,(
@M03506:14:000000000-AKVR1:1:1101:17037:6744 2:N:0:36
TTCTCTGGACTACAGGGGTTTCTAATCCTGTTTGCTCCCCACGCTTTCGCGCCTCAGCGTCAGTTACAGACCAAAGAGTCGCCTTCGCCACTGGTGTTCCTCCACATCTCTACGCATTTCACCGCTACACGTGGAATTCCACTCTTCTCTTCTGTACTCAAGTCCCCCAGTTTCCAATGACCCTCCACGGTTGAGCCGTGGGCTTTCACATCAGACTTAAAGGACCGCCTGCCGCCGCTTTACCCCCAATAATTCCGGCAAACGCTTGCCACCTCCGTATTACCGCGGCTGCTGCCCCGTG
+
CCCCCGGGGGGGGGGGGGGGGGGGGGGGGGGGGGGGGGGGGGGGGGGGGGGGGGGGGGGGGGGGGGGGGGGGGGGGGGGGGGGGGGGGGGGGGGGGGGGGCGGGGGGGGGGAFGGEGDGGGGGGGG7F<F7E=B?@FGFGGGGGDGGGFDGGD=FFGFFFCGGGGGGGECFFFEGFGGGGGGG8@G8EGGFEC?4<EGGGGGG6DFC,2+5A7D:>CFFGGGG=68)8?7)**))2())=*:C*2=?5:*<499CF4()*.7F<5=C3@:*1>****-7:()-4-60)0)4?F?)*07,-,
@M03506:14:000000000-AKVR1:1:1101:8528:6756 2:N:0:36
TCTCTGGACTACCGGGGGTTCTAATCCTGTTTTCTCCCCACGCTGTCGCGCCCCAGTGTCAGCAACTGCCCACCCGGCCCCCCTCGCCCCCGGTGTTCTTCCGGACCTCTACGCATTACACCGCCACACCCGGACTTCCGCCTGCCTCTACAGTGCTCCAGCCCCGGCCGTTATCCTTGCCGACCGCGGGGTTGGCCCCCCCCCTTCACCCCTGACCGCACCGGCCGACTACGCGCCCCTCACCCCCTACCACTCCCGACCAACCCCCCCCCCCCCCCCCGACCCCGGGCCCCGGCCCCGC
+
A@-@<CCC@DFF@+@FE+@FED@E<DFA<6CF,,,CEGG8F+@,,8C<D+@F+@,,6,<??EA,6C,,CFF=,B,8@+=+8C+4=4>C+>C7@+++BB?D<E:=3+33:=,B+@++3,:,,@+<3@::CFD*5**5>3?*1B**4C,26,4,21>C+;<++=8*;/:>*/***23+0+++A?*:****:*****2+<5=/*)2//**+<DFD**0+*1)*1))211)0:))2*7)9>D./**/**:?)/**)))07*(*/.))1*2/):5<BB<:=*,)*((,4-(-)()(()-,/7)1((
@M03506:14:000000000-AKVR1:1:1101:9299:6763 2:N:0:36
TTCTCTGGACTACCGGGGTTTCTAATCCTGTTTGCTCCCCACGCTTTCGCACCTCAGCGTTAGTACCGGGCCAGTGAGCCGCCTTCGCCACTGGTGTTCTTGCGAATATCTACGAATTTCACCTCTACACTCGCAGTTCCACTCACCTCTCCCGGACTCCAAGCATCTCAGTATCAAAGGCAGTTCTGGAGTTGAGCTCCAGGATTTCACCCCTGACTTAAGACGCCGCCTACGTGCGCTTTCCGCCCCTTGATTCCGAGCAACTCTAGCCCCTTTCGTATCACCGCGGCTTCTGGCACGC
+
CCCCCGGG-EFGGGGGGGGGGGGGGGGGGGGGGGGGGGGGGGGGGGGGGGGGGGGGGGGGGGGGGGGGGGGGGGGGDGGGGGGEFGGGG7FFFGF?FGDFG9FGGECFDFFFFFGGFGGGGGA,A5FFEGFGGGGGGGAFFGFGGGGDEFG8DEDCGGE66CFGFGGCGGGGFC5;,@FGGF>FF?F7ECFGGG9D?CCGGFGCD?,1,=:C57C,;FFCGGG97DE3=DBED3;26)78*:2:55*.***.96*:*.*:50<C*0@*+12).10++-8*((.62((7()((7))0943((
@M03506:14:000000000-AKVR1:1:1101:12559:6791 2:N:0:36
TTCTCTGGCCTACAAGGGTATCTAATCCTGTTCGCTCCCCACGCTTTCGCTCCTCAGCGTCAGGTAAGGCCCAGCAAGCCGCCTTCGCCACCGGTGTTCCTCCTGATATCTGCGCATTTCACCGCTACACCAGGAATTCCGCTTGCCCCTACCTGCCTCTAGCCAGCCCGTATCCACCGCAGACCCACCGTTAAGCCATGGTCTTTCACGGCAGACGCGACAAGCCCACTATGAGACCTTTACCCACACTAATTCCGGACCACGCTTGCGCCCTACCGATTCCACACGCGCTTGTCACTTA
+
CC<CCGCF-CFDGGGGGGE<FGGGGGFGGGGGGGG;ECDGFGCCFEGG@FCDEGGFF8FGCGECDFGGGGACEEFFFGGGGGGC,EF>C=FF:C4=?FGFFFE?E9FFGFFGFGEFCCEGGFGE7CGFGD,<E7AFFGGGCCCEEECFFF8EGD=8=@DGFCFGC68:CEGG6D9;C64@E*4>*6,?*1D8EC99EG90C0>9CCCF:;?C*)=87>:CDCDC**))229+**00)*)+3+*20+2>*2+0*****-*2)75*)**)*)/)0>***(0/())))(()()((0(,***)).
@M03506:14:000000000-AKVR1:1:1101:21044:6805 2:N:0:36
TTCTCTGGACTACCGGGGTTTCTAATCCTGTTCGCTCCCCACGCTTTCGCTCCTCAGCGTCAGTTACTGCCCAGAGACCCGCCTTCGCCACCGGTGTTCCTCCTGATATCTGCGCATTTCACCGCTACACCAGGCATTCCAGTCTCCCCTACAGCACTCTAGTCCGCCCGTATCGACGGCAGGCGCGGGGTTGAGCCCCGCGTTTTCACTGCCCACGCGACCAAGCGCCGACGAGCTCTTTACGCCCACTCACTCCGGACAACGACTATCCCCGACCCTTTTCCGACGCTGTCGGACCGCC
+
CCCCC<FG-CFEFFG7FF7@FCFFAFFGFGECFEGGGGG,@FGGG@FGEGFF:FDF@FEFCGGGGGGGGGF8ED8FGGGGGGGD:FFFEEGGGGGGGGGGGFGAFFCFGGG9FGGEF7?FFGEFG@CFGGF@FC+AF9;F;EEFA9>DGC7=8DD,3@DFECDC,ACCCCCEFFE5E*;EEG*=*=*CC@*4*+5<;CC**)2*:*3:+***2*+21))29)7**1)3>1.*/8))4C*02+*//5C)*0*0)1*77;**.7)/**/0+**0))*2*-.*))).20(5(0(,/-()))(-,
@M03506:14:000000000-AKVR1:1:1101:4830:6848 2:N:0:36
TTCTCTGGACTACTAGGGTTTCTAATCCCGTTCGCTCCCCTAGCTTTCGCGCCTCAGCGTCAGTGTCAGCCCAGCAACCCGCCTTCGCCGCAGGTGTTCCTCTCGATATCTACGCATTTCACCGCTACACCGAGAATTCCAGTTGCCCCTTCTGCACTCTAGCCCCGCAGTATCGGCTGACCTTTCCGGGTTAAGCCCGGAGATTTCACAGTCGGCTTGCGGTGGCCGCCTACGCGCCCTTTACGCCCAGAAAATCCGAACAACGCTTGCCCCCCCCGTATTACCGCGGCTGCTGGGACGG
+
CCCCCGGGFGGGGGGGGGGGGGGGGGGGGGGGGGGGGGGGGGGGGGGGGGGGGGGGGGGGGGGGGFFGGGGGGGGGGGGGGGGGGGGDCGG@FEFDFGGGGG9FFFGCGGGGGGGGGGGAFGGGGGDECFGGGGCFGFFFGGAEEDDGG@FGFEFAF=?DFFFGGGGGDGEDCFEGEEG5><FEGCC;CECE5CE?EC*7*/*31=C+ACC>9:*3CD)/)9:17<FFGC5*95.71C:C8<:F*>E>E**)95>D*(1*)00*)2;5*8*9)/CEE()/((6)-4371>92>?>*0).,(
@M03506:14:000000000-AKVR1:1:1101:15802:6860 2:N:0:36
TTCTCTGGACTACAGGGGTTTCTAATCCTGTTCGCTCCCCACGCTTTCGTGCCTCAGCGTCAGTTACAGCCTAGTAAGCTGCCTACGCAATCGGTGTTCTTGATGGTATCTATGCATTTCACCGCTACACCATCAATTCCGCCTACCTCGTCTGTACTCAAGCCCTACAGTATCAATGGCAGTTCCATCGTTTAGCGATGGGCTTTCACCACTGACTTATAGGGCCGCCTACGCACCCTTTAAACCCAATAAATCCGGCTAACTCTTGCACCGCCCGTACTACCGCGGCTGCTGCCACGGG
+
<@CCCGCFFFFEFAFACCBFEFFCEFGGEFFFGCEDGECGFGGCGGGGGCDFGGGFCFFGCF@FGFGGGFFGC<C@FFCFFFGF<<:EEGGFGC?C=?9EEFAGGGGGFF<FA???A<EFFGGGC7BF<F<BE8ECCFGGGGGGGFE?GE>AEFGGAEA9E8D6@E8DFG;3ED,EADD8>EGG:6@,,8@F6C,;678*:F8@DCCF7:2;,*,4+=8,5@FF4*5?EGB6*/)97*>FGF77:CEF5EE*+1C7/()207?*:FG6<=47)):*:7>*()-1,(,.3)4:)4)*0*(-(
@M03506:14:000000000-AKVR1:1:1101:20575:6864 2:N:0:36
TGCACTAGCCTACCGGGGATTCTAATCCCCTTTGCTAGCTTAGCCTTCGCATCTGAGTGTTCGTAATAGCAAGGTGCCTTGCCTACGGCTTTGCTGCTCTTTACCAACGCAACGCACTTCACCGCCCGACCGGCAATTCCCTTTACCTCTCCTCTACTCTATCATTATCGTTTGGACTGCGATTTTGAGGTTGGGCCTCATCACATAACACTTGAATTATTAACCCACCTACATACGCGTTACGCCAAGTGCGTCAGCATAACACTCCCACGTTCCATCTCACCGCGCCTGCTGGCGCGGG
+
-,-,AF,-;E-,,-6++++6CF@,,C,,,6C,,<CFG,E6E,,,,,6C@,,6@,66<6C,6,,,6,,CF,6,,9,,,,,C,,C,,C,,7++,,,6,,9C@6E,5,,,B,C++++@@++,C,,A+>+++8=+8=++@,C,CF,D,,@E,@,,6@,3@;@D,@,E7@,@>:D8>D++@@9,5*3***>,**4,,2*48*4,,,+5,,4,,4;*4=C,,411,31+1*/):5F)+*++2,*)***29C1*)2+3*.09*12:98*0*97*)*0*))0*2+)13.4.,-(()-8(.0:0*.)(--
@M03506:14:000000000-AKVR1:1:1101:12896:6885 2:N:0:36
TTCTCTGGCCTACCGGGGTTTCTAATCCTGTTTGCTCCCCACGCTTTCGCGTCTCAGCGTCAGTATCCGACCAGGGGGCCGCCTTCGCCACAGGTGTTCCTCCCGATATCTACGCATTTCACCGCTACACTGGGAATTCCAGTTGCCCCTTCCGCACTCTAGCTCGGCAGTTTCGAAAGACGTTCCGGGGTTGAGCCCCGGGCTTTCACTCCCGGCTTTCCGGCCCGCCTACGCGCCCTTTACGCCCAGTAATTCCCGACAACGCTTGCCCCTTACCTTTTTCCCCGTCCGCCGCCCAGTC
+
CCCCCGGG<FGGGGGGGGGGGGGGGGGGGGGGGGGGGGGGGGGGGGGGGGGGGGGGGGGGGGGGGGGGGGGGGGGGGGGGGGGGGGGGGGF<FFGGGGGGGGGGGDEGGGGGGGGGEGGGGGGGGGGGGGGGFDDDFFGGDEGCAEGGGGGGFEGGGGGGGGGCFGGG5E6F@FGGCGC?EGGGGGE=:EGEGGFGG*?5:3CE5AC+<*:D:7*:95)00*)*1/))/*0AD:33(1);C9CC3:E:5CE46*0:*(**.)7)128)84>55*+++.*2.)(.).()-)(2)(()))(()
@M03506:14:000000000-AKVR1:1:1101:16946:6891 2:N:0:36
TTCTCTGGACTACCAGGGTATCTAATCCTGTTTGATCCCCACGCTGTCGTGCATGAGCGTCAGTTACGAGCCAGTGAGCCGCCTTCGCCACCGGTGTTCTTCCCAATATCTACGAATTTCACCTCTACACTGGGAATTCCACTCACCTCTCTCGTACTCAAGCCACTCAGTCTCAAAGGCAATTCCAGAGTTGAGCTCTGGGCTTTCACCCCTGACTTGAGAAGCCGCCTGCGCACGCTTTACGCCCAGTAATTCCGAACAACGCTAGCCCCCCTCGCATTACCGCGGCTGCTGCCCCGAC
+
CCCCCGGGGGGGGGGGGGGGGGGGGGGGGGGGGGGGGGGGGGGGGGGGGGGGGGGGGGGGGGGGGGGGGGGFGGGGGGGGGGGGGGGGGGGGGGGGGGGGGGGGGGGGGGGGGGGGGGGGGGGGGGGGFGGGGGGGGGGGGGCFGGG?EFGGGGGGGGGGGFGGGGFFFEGGCFEFFGGCG8E>FGGGFFGCGGFFFGGGFCFFG6FGFG9CGG6EG7A9G*=CF*?EGGFFD>4C1DFG5+29D:C>FFD68+319137B@F)7*1)<;FE>3*A?(8*-)66(-3>>560/:)/0)(-(
@M03506:14:000000000-AKVR1:1:1101:10150:6891 2:N:0:36
TTCTCTGGACTACAAGGGTTTCTAATCCTGTTTGCTCCCCACGCTTTCGCTCCTCAGCGTCAGTACCAGCCCAGAGTGCCGCCTTCGCCGCCGGTGTTCCTCCCGATATCTGCGCATTTCACCGCTACACCGGGAATTCCACACTCCCCTACTGGACTCTAGTCATAGAAGTATCGAATGGCCGCTCCAGGTTGAGCCTGGAGATTTCACATCCGACTTTCCAAACCGCCTACGAGCTCTTTACGCCCAATGACTCCGGACAACGCCCGCCCCCTAAGTATTCCCGCGGCTGCTGGCCCGC
+
CCCCCGFG-EFGGGGGGGGGGGGGGFCFGGGGGGGGGGGGGGGGGGGGGGFGGGGGGGGGGGGGGGGGGGGGGGGGGGGGGGGGGGGGGGDGGGGGGGGGFF=CEDCFGGGGGGGGGGGGGGGGGGGEFGFGFGEGGGGGFEFGGGEGGGGGGGGDGGGGFGGGGGGGCFGGFGGGGG6FGGCEG1;E6CFGDGGGGGGGGFGFFCC7CGGGGGGC3):FGFC9FFFD:CEGDB3C>DFGF?FGC5C7*;*76*::7<DC>@FFGC2>*)/85>8**(10.6<22((),.3;E?7<))-((
@M03506:14:000000000-AKVR1:1:1101:18679:6900 2:N:0:36
TTCTCTGGACTACCGGGGTTTCTAATCCCGTTTGCTCCCCTGGCCTTCGTGTCTCAGTGTCAGGAACTGTCCAGAGACCCGCCTTCGCCACTGGTCTTCCTCATGATCTCTACGCATTTCACTGCTACACCATGAATTCCAGTCTCCTCTCCAGTCCTCAAGCACCGCAGTATCGAATGCAGTTTCGGAGTTAAGCTCCGAAACTTCACACCCGTCTTACTGCGCCACCGACCCACCCTTTACGCCCAACGAATCCGAACACCGCTTTACACCTCTGCTCTACATCGGCACCTAGCGACGC
+
CCCCCFGGDGGGGGGEGGECFGGGAE9FFGGGG;E,CEFGFG8CFGGGGEDFGFFGGGGGGCEGGGGGGGGGCFDGGGFGGGGGGGF7C7FE8FGAFEFF,EFGC?AE,FFFGGG7CCFF<AFF=E9CDGFCC<EEFFGGCFEEGFG9DEGFCEFEEGGA8EF8D8+6+=C,@@+3=DDGGD8E:;=EC83@9,,7,74+57**7@:,<C9DDD*:9@FG++=*)*2::))4):5C?3)*<+1*:*:>**3858*9),*2.).9CC2)3/*90*;<0)*+.-))).()()(-0(.*))(-(
@M03506:14:000000000-AKVR1:1:1101:7408:6920 2:N:0:36
TTCTCTGGACTACAGGGGTATCTAATCCTGTTTGCTCCCCACGCTTTCGTACCTCAGCGTCAATACATGTCCAGTGAGTCGCCTTCGCCACTGGTGTTCTTCCGAACATCTACGAATTTCACCTCTACACTCGGAATTCCACTCACCTCTCCATGATTCAAGCGAAGCAGTCTTAAAGGCAATTCCGGAGTTGAGCCCCGGGCTTTCACCTCTAACTTACAAAGCCGCCTACGTACGGTTTACGCCCAGTAATTCCGAACAACGCTACCCCCACCCCTCTTATCGCGGCCGCCGCCCCGGG
+
CCCCCGGGGGGGGGGGGGGGGGGGGGGGGGFGGGGGGGGGGGGGGGGGGGGGGFGGGGGGGGGGGGGGEFGGGGGGGGGGGGGGGGGGGGGGGFGGGGGGFCFGGG+>FGGGFFGC,AFGFEGFGGGGCGGGGGGGGGGGGGGG8DD9=9>DFGG,@FGGGDGDG6C>@DFGGGGG8>9@FFF,EFF6CC@C9E,DEFEDC*8E8CFCF**32;>DFGFGG+8ACC;B=*?7<A=3()033+:*C7*)/4++@FFG*15=E55)>CE)25C@))*/*()2))).-3()(.-2)((1)0(,6
@M03506:14:000000000-AKVR1:1:1101:3313:6923 2:N:0:36
TTCTCTGGACTACTGGGGTATCTAATCCTGTTCGCTCCCCACGCTTTCGCTCCTCAGCGTCAGTAATGGCCCAGAGATCCGCCTTCGCCACCGGTGTTCCTCCTGATATCTGCGCATTTCACCGCTACACCAGGAATTCCGATCTCCCCTACCACACTCTAGTCTGCCCGTATCGAATGCAGACCCGGAGTTAAGCCCCGGGCTTTCACATCCGACGTGACAGACCCCCTACGTGCTCGTTCCGCCCAATAATTCCGTACAACCCCCGCACCCTACGTATTACCGCGCCCGCTGGCCCGTT
+
CCCCCGGGGGGGGGGGGGGGGGGGGGGGGFGGGGGGGDGGGGGGGGGGGDFGGGGGGGGGGGGGGGGFDFCFFGEGFFFGGGGDGGGGGEGGGGFDGGFGGGGGFFDFGGGGGGDCEGGGGFE?EFEEGGGCFFFFGFGGGGEG,@9FEGGGGDFEEDFGGDFFFCGFF8BC8DBDFGGCC9AFGC>5CEEEFG?9DFE*=CEE5CGFF8@FFDCEGG):D>=6>C)0C)7C*))11:):A*7*/:E)**+**02:F34*)9<*9**):;7:>F6C>(1025.)(-(),)-()((1.)(,(
@M03506:14:000000000-AKVR1:1:1101:19820:6940 2:N:0:36
TTCTCTGGACTACTAGGGTATCTAATCCTGTTTGCTCCCCACGCTTTCGCACCTCAGCGTCAGTATCTGCCCAGATCGCCGCCTTCGCCACTGGTGTTCCTCCCGATATCTACGAATTTCGCCTCTACACCGGGAATTCCGCGATCCTCTTCAGTACTCAAGCTATCCAGTTTCGGGTGCCCTTCCTTGGTTAAGCCGAGGGATTTCACATCCGACTTAGATAGCCGCCTACGTGCGCTTTGCGCGCAATAATCCCGAGCAACGTTTGCACCCTTCGCATTTCCGCGGCCGTCTGAAACAA
+
CCCCCGGG-EFGGGGGGDGGGGGGGGGGGGGGGGGGGGGGGGGGGGGGGGGGGGGGGGGGGGGGGGGGGGGGGGGGGFDFGGGGGGGGGGGGGGEGGGGGGGFGGGEGGGGGGGGAFFDGFEDCGGFGGGGGGGGGGGGGGC++@D6DFGGGGGGGGDFFGCGEFCF6ECCD::BECDGE,,@EFFGEGGGG9D?;CEEEGCCD6?FFE7CFC<8CGG6E3CCGGGFDGC3*9;7D>DBGGC*)1**.**+19*02*-/::?>77CF3+1670*;**1)*()).4-()-)--).(***)((
@M03506:14:000000000-AKVR1:1:1101:7671:6951 2:N:0:36
TTCTCTGGACTACAAGGGTTTCTAATCCTGTTCGCTCCCCACGCTTTCGCTCCTCAGCGTCAGTATCGGCCCAGAGACCCGCCTTCGCCACCGGTGTTCCTCCTGATATCTGCGCATTTCACCGCTACACCAGGAATTCCAGTCTCCCCTGCCGAACTCCAGTGATGCCCGTATCGACCGCAAGCTCAGAGTTAAGCCCCAAGTTTTCACGATCGACGTGACACACCGCCTACGAGCCCTTTACGCCCAATAATTCCGGACAACGCTCGCCCCCTACGTATTACCGCGGCCGCTGGCACGC
+
CCCCCGGGGGGGGGGGGGGGGGGGGGGGGGGGGGGEGGGGGGGGGGGGGGDGGGGGGGGGGGGGGGGGGGGGGGCGFGGGGGGGGGGGGGGGGDGGGGGGGGEGGCFGGGGGGGGGGGGGGGGGGGGGFFGFFFDDGGGGFGGGFGGGGGFGFGEGEGGGFGGG7DADFFDFCFGGGGGGGDEEFD?FFCFFBB;AFG8EE5C9;CFGCFF*>8?*>3.:*>+A*CBAGG>*>BD7;).**<*:9EC@5**)***2:2C5>3)9)?8)*0)08)*/;279),)6<((.(0-,3(3).),4(
@M03506:14:000000000-AKVR1:1:1101:10574:6977 2:N:0:36
TTCTCTGGCCTACCGGGGTTTCTAATCCTGTTTGCTCCCCACGCTTTCGTACCTCAGCGTCAATACATGTCCAGTGAGTCGCCTTCGCCACTGGTGTTCTTCCGAATATCTACGAATTTCACCTCTACACTCGGAATTCCACTCACCTCTCCACAATTCTAGCGATGCAGTCTTAAAGGCAATTCCGGAGTTGAGCCCCGGGCTTTCACCTCTAACTTACAAAGCCGCCTACGTTCGCTTTCCGCCCAGTAATTCCGAACAACGCCAGCCCCCCCCGTATGACCGCGGCTCCTGGCACGGG
+
CCCCCGGG-FGGGGGGGGEGGGGGGGFGGGGGGGGGGGGGGGGGGGGGGGGGGFGGGGGGGGGGGGGGGGGGGGGGGGGGGGGGGGGGGEGGGGGGGGGGGGGGGFGCGGGGGGGCEEGGGGGGGGGGGGFGGGCEGGCAFGFFGGFGGDEEFDG8@EGDFG9>ED+CFGGGFGGGGAFFDGGGFE?C>CGGD7?GC@EGGGGGGGGGGG>40*11:8*=?C;AGD?B7D3*7;4<(2.:5+:8CE:3*2+*1*:*7(15))8C)*2)1<*5))/::4<6(-6:(-4@08(,/4(*)/20(
@M03506:14:000000000-AKVR1:1:1101:20793:7012 2:N:0:36
TTCTCTGGTCTACTAGGGTTTCTAATCCCGTTTGCTCCCCTGGCTTTCGCTCCTCAGCGTCAGTTTTGGTCCAGACCACCGCCTTCGCCACCGGTGTTCTTCCGGATATCTACGCATTCCACCGCCACACCCGGAATTCCATGGTCCTCTCCCACACTCAAGCTCTGCAGTATCAAAAGCACTTCCCAAGTTAAGCTCGGGGCTTTCACTCCTGCCTTTCAGACCCACCTACACCCGCTTTACGCCCAATACCTCCGACCAACGCCTGGACCCCTCGTCTTACCGCGACTGCTGCCACGCA
+
CCCCCFCF-CCDEF9CEEEFCFFDFCFFFC@EFFF9FGGEEDGGGGGFGD@FDGAFAGGGG:FGGGG8FG@C9,EFCCDEG7CEGG@:?FEFGE+CBFGGGGCE7:FEFFGGF@7?F7E<AFGG7+CF@F:>++@+>=;F==FGFG=,@EGGGGGEGGGFGGF,=EFC::@9,;;,@9C6,,7EGC?C,>>DC,59,@C5;4*=D=,,=FCC9*,=0:*41B+,:>)5C*;EGFFG07>*8+:*>*/)/;@)/1*7/()23>B*1*0)*)2.77*;/(073)),((()(0(44>29)72(-
@M03506:14:000000000-AKVR1:1:1101:18519:7022 2:N:0:36
TTCTCTGGACTACTGGGGTTTCTAATCCTGTTCGCTCCCCACGCTTTCGCTCCTCAGCGTCAGTTACTGCCCAGAGACCCGCCTTCGCCACCGGTGTTCCTCCTGATATCTGCGCATTCCACCGCTACACCAGGAATTCCAGTCTCCCCTGCAGTACTCCAGTCTGCCCGTATCGCCCGCACGCCCACAATTGAGTTGTGAGTTTTCACGAACAACGCGACAAACCACCTACGAGCCCTTTACGCCCCGTAACTCCGGACAACGCTCGGACCCTCCGTATTACCCCCGCTGCTGGCCCCTG
+
CCCCCGGGGGGGGGGGGGGGGGGGGGGGGGGGGGGDGGGGGGGGGGGGGGGGGGGGGGGGGGGGGGGGGGGGGGGGGGGGGGGGGGGGGGGGGGGGGGGGGGGGGGGGGGGGGGGGGGGGGGGGGGGGGGGGGEGCGGGGGCDGFGCGGGGGFDF9>AFG?FGFGGGFFGGGGGGGGGGGGG>CFGGGGGGG99D9EFF5,B>FGGF,=*88C<FG)>>53)2*;<AFE<?E5))12*0;AFGDG>*)/;5)09C7C0<E@5F53*:)*8DFFF*2*,)2,6A4(,(0(7(46)(1.),-(
@M03506:14:000000000-AKVR1:1:1101:10038:7048 2:N:0:36
TTCTCTGGCCTACAAGGGTATCTAATCCTGTTTGCTCCCCACGCTTTCGCACCTCAGCGTCAGTATCGACCCAGGTCGCCGCCTTCGCCACCGGTGTCCCTCCCGATATCTACGAATTTCACCTCTACACCGGGAATTCCGCGACCCTCTTTCGTACTCAAGCCCGACAGTTTCGGATGCACTTCCTCGGTTGAGCCGAGGGATTTCACATCCGACTTAACGGACCGCCTTCGCTCGCTTTACGCCCAATACTTCCCGCCAACGTTTCCACCCCATGCATTACCGCGGCTCCTGGCACCTG
+
CCC?CGCF9<CEGGDDGGGGFGGGGGGGGGGGGGGDGFCFFF@GECFGGG@FG@FGGGGGGDGEGCFEG@FG,FDFFGGGGGGGGGGGEE@=CCFEGGGGF8C@ECEGGGFCFGG?EFFGGGG,E?EAFFCFEF>FDBAFACEECEEFFG9FFCCFFGFCCCFGCC*>*:>DFACEGC7E9FC6,6=?CECC*<E??EGD*:**5+<:C7>FC<?EGGFFD<D5C9)555)+1).1()0/8CF3D:?)*2<)9*:C*,)2)).//*;)3*:0)9/*2(1::).),((0()(-0,2<:F(((
@M03506:14:000000000-AKVR1:1:1101:19477:7052 2:N:0:36
TTCTCTGGCCTACAGGAGTTTCTAATCCCGTTTGCTCCCCTGGCTTTCGCGCCTCAGCGTCAATGCCGGTCCGGGATGCCGCCTTCGCCACCGGTGTTCCTCCAGATATCTACGCATTTCACCGCTACACCTGGAATTCCGCATCCCTCTCCCGGATTCAAGCCTTCCAGTATCGGACGCAGTTCCCGGGTTGAGCCCGGGGATTTTACGCTCGCCTTAGAAGTCCGCCTACGCGCCCTTTACGCCCCGTAATTCCGCACAACGCTTCCCCCCTCTTACTTCCCGCGGCTGCTGGCACCGG
+
CCCCCFEG9FGGGGGGGGGGEFGGGGE<FEFFFBGGGGGGGFFGGGGGGGEGGGGGGGECFE:<FEFGGF@FGGGDFGCFDEEEGG<CFGCFGEGCFFFGGFGF=FGG9FFGGGG>FGEFGFFGG7>FGGGGGC8DAFGFGECEE8,7DEEFDE6EGGGGGGGGDGCF9,@D7FE8CGGDC>7DGGG5EE:CC?CF?FE5E3*=*+++3/*779*C5**<00:+:CDE5<56*7))(1.A+:>*95*)/;*))/2:*(157)0/>?8)<)7:B)1*+-*<))).39()3)1())(779(((
@M03506:14:000000000-AKVR1:1:1101:15296:7073 2:N:0:36
TTCTCTGGACTACCGGGGTATCTAATCCTGTTTGCTCCCCACGCATTCGCACCTCAGCGTCAATACATGTCCAGTGAGTCGCCTTCGCCACTGGTGTTCTTCCGAATATCTACGAATTTCACCTCTACACTCGGAATTCCACTCACCTCTCCATGATTCTAGCGATGCAGTCTTAAAGGCAATTCCAGAGTTGAGCTCTGGGCTTCCACCTCTAACTTACAAAGCCGCCTACGCGCGCTTTACGCCCAGTAATTCCGAACAACGCTAGCCCCCTCCGTATTACCGCGGCTGCTGTCACGGG
+
CCCCCGGGGGGGGGGGGGGGGGGGGGGGGGGGGGGGGGGGGGGGGGGGGGGGGFGGGGGGGGGGGGGGGGGGGGGGGGGGGGGGGGGGGGGGGGGGGGGGGGGGGGGFGGGGGGGGGGFGGGGGGGFFGGGGGGGGGGGGGGGGGGGGFGGGGGGGGGGGGGGGCFEDFGGGGGGGGFG?EGGFFFCEAFCCB,@DAFFCCGGGCCFFGGFDFFGEFDAFFGF74;4?EDDGGF4:;DEEGGGDGGGFF796=*:*2(CE:FF<DCC>CFD.8)2:8:FF,:<4(41)()-4),)9@?B1-
@M03506:14:000000000-AKVR1:1:1101:5892:7075 2:N:0:36
TTCTCTGGACTACTGGGGTTTCTAATCCTGTTTGCTCCCCACGCTTTCGCGTCCCAGCGTCAGTCACCGTCCAGAGAGCCGCCTTCGCCACCGGTGTTCCTCCTGATATCTACGCATTTCACCGCTACACCAGGAATTCCACTCTCCTCTCCGGGACTCGAGTCCGCCAGCTTCCAATGCCCTTCCGGGGGTGAGCCCCGGGCTTTCACATCCGACTTACCGGACCGCCTACCCGCCCTTTCCGCCCACGGATTCCGACCAACGCCCGCCCCCCCCCTCTTCCCGCGGCTCCTGGCCCGGG
+
CCCCCGGGC@FFGGGGGGFEEFFGDEGFGGGGGGGGFGGGFGGGGCFGGGGGG+BF@ECFGEGGGGGGGGGGGGFGGGGGGGGCCDFEEGEGGG:CFEGGGFGCC5A9FFEDFCCC=7?EFGFDD7=BFGCF@FFDG8FG9B,@,78DFFGGE6>6C8C@:@EGGGEE5E*7@98;:,,,@CF88:?EG*88:/*>::C*?3:C86C+<**00**2/>FFCCD=DC57E*)*9.)9(1)*<7*/9*:)**15<)9C66)C50.*)/:7=)))0)22*-):))-4(79)(.(,/)(54.6((
@M03506:14:000000000-AKVR1:1:1101:22677:7088 2:N:0:36
TTCTCTGGACTACAGGGGTTTCTAATCCTGTTTGCTCCCCACGCTTTCGTGCCTCAGCGTCAGTATCGGGCCAGTGAGCCGCCTTCGCCACTGGTGTTCTTGCGAATATCTACGAATTTCACCTCTACACTCGCAGTTCCACTCACCTCTCCCGAACTCAAGATCCTCAGTATCAAAGGCAGTTCTGGAGTTGAGCCCCAGGATTTCACCCCTGACTTAAAGACCCGCCTACGCACCCTTTACGCCCAGTGATTCCTAGCAACGCTAGCCCCCTCCGTTTTACCCCGGCTGCTGTCACGAA
+
CCCCCGFF9E9CFGF9FGFGCGFF@EFGFGGGEEFCGGDGDFGGGDFFGFFGGFGG@FFGGGCFCGGC:@FGGGGGGGGEGGGGGA@F7CGFEFF<EFDGGGDGC7FCEFFGCFGFGGGGFFEECFFFDF,A46+?=FFFFFCGD8D>E98EFG6CCC,@DGGCDDDEGFFGGGFGG9,6@:AAE;A7C7>,3,7D,@3*1/*>,=CFF**/=;C8:88?CC+6?<>45*8C35)1(28=F:;*:EDB549*=/CC*)*+*9737=*.<)>7.//1*-)70)4.(,-)4),(03)2*9132
@M03506:14:000000000-AKVR1:1:1101:16765:7095 2:N:0:36
TTCTCTGGACTACCGGGGTTTCTAATCCCGTTTGCTCCCCTGGCCTTCGTGCCTCAGTGTCAGGAACTGTCCAGAGACCCGCCTTCGCCACTGGTCTTCCTCATGATCTCTACGCATTTCACTGCTACACCATGAATTCCAGTCTCCTCTCCAGTCCTCAAGCACCGCAGTATCGAATGCAGTTTCGGAGTTAAGCTCCGACATTTCACACCAGACTTACAGCGCCACCTACGCACCCTTTACGCCCAATGAATCCGAACAACGCTTCACACCTCTGCATTACCGCGGCTGCCGGCCCAGT
+
CCCCCGGGGGGGGGGGGGGGGGGGGGGGGGGGGGGGGGGGGGGGGGGGGGFGGFGGGGGGGGGGGGGGFGGFGGGGFGGGGGGGGGGGGGGGGFGGGGGGGGGGGGGGGGGGGGGGGGGGGGGGGGFGFGGFGGGFGGGGGGFGGGGGGGGGGGGGGGGG8ECEFGCE6E@FFGECCFFGFEGFDCC6E+@FDF9ADEGDD*@ECCC7EFGG*/,;CCAFF*;=58))=;;F:B4CBC)=8@FDGGEFCB9FA+:C<3CE3).)/;*)+**)72;++39C44<4(((0()(()-(1))-,,
@M03506:14:000000000-AKVR1:1:1101:8410:7099 2:N:0:36
TTCTCTGGACTACCGGGGTTTCTAATCCTGTTCGCTCCCCACGCTTTCGCTCCTCAGCGTCAGTACTGGCCCAGAGTGCCGCCTTCGCCACTGGTGTTCCTCCCGATATCTGCGCATTTCACCGCTACACCGGGAATTCCGCACCCCCCTCCCAGACTCAAGTCACGGCAGTATCAGCTGCCGCCTCCCCGTTGAGCGTCGAGATTTCACATCTGCCTTACCGAACCCCCTACCACCTCTTTACGCCCACTAAATCCGGACAACGCTTGGCCCCCACGACTTACCGCCGCTCCTCGCGCCG
+
CCCCCGGGGGGGG<FGGGFGGGGGFGGGGGGGGGCE<FFGFGCEGGGGGGCF7FEFFGGGGGGG,@CF@EFGCF,9EFEEFGGGGGGG::?,<BEFGEGC,C@7B?FEFGGG9FGGCCFF@FFDF@CEGGGD@G++FFGG:@CE+@>CCE*3B>8:D6ECFF?D:75>*4*@9,,,48,5,4*=:8;*3*482;*0558*/)*/;<:+0:*2<2++2*1<<9**)/<.2>:=C56*454<7?7?7CE>**06))*2*()/.07<)8*)/0695<*8:()*-()-((()-5((0((*))((-
@M03506:14:000000000-AKVR1:1:1101:10783:7106 2:N:0:36
TTCTCTGGCCTACCGGGGTTTCTAATCCTGTTTGCTCCCCACGCTTTCGTACCTCAGCGTCAACAGTCGTCCAGTGAGCCGCCTTCGCCACTGGTGTTCTTCCGAATATCTACGAATTTCACCTCTACACTCGGAATTCCACTCACCTCTCCGACGTTCAAGCGACCTAGTTTCAAAGGCAATTCCGGAGTTGAGCCCCGGGCTTTCCCCTCTGACTTGAGTCACCGCCTACGTACGCTTTACGCCCAGTAATTCCGAACAACGCCAGCCCCCTCCGTATTACCGCGCCTGCTGGCCCGGG
+
CCCCCGGG9FGGGGGGGGCGGGGGGGFGGGGGGGGDGGGGGGGGGGGGGGGGG<FGGGGGGGEGGGFGGGGGGGGGGGGGGGGGGGGGGDGGGGGGGGGGFGGGGGGGGGGGGGEFGFFGGGGAGGGGGGGGGGEGGCGGGGGGGGG9BBFGG>EEGCFGCEGGEGGGGGG9<DFGDG6FF517EEF>8CEF>FEGGGGC:?EGFGG,CCFGDGF9D7A:CGD7:255:<)?3;FF(93;=F>DCC=)1<+*09C7C?3::)05)*/)18C559CE*4)6().91(()3)(3)5(/))(3,
@M03506:14:000000000-AKVR1:1:1101:26873:7116 2:N:0:36
TTCTCTGGACTCCCGGGGTTTCTAATCCCGTTTGCTCCCCACGCTTTCGCGCCTCAGCGTCAGAACCGGTCCAGTGAGCCGCCTTCGCCACTGGTGTTCCTTCCAATATCTACGCATTTCACCGCTACACTGGGAATTCCACTCACCTCTCCCGCCCTCAAGTAAAGAAGTTTGGAGGGAAGTTCCTCGGTGAAGCCGAGGGCATTCACCTTCCACCTGCCAAGCCGCCTACGCGCCCATCACACCCACGAATTATCAAGAACGCTTGCCCCCTCCGTATTACCGCGGCTCGTGTCGCACC
+
CC@CCGGGGG?,EF7@@C:7,,<EFFGG8@FGEGGFGCF@AF+CC@FCFFCCGCFGFGFFCEFC9DFF76@+CF,,6,9,@=BBEFDCFGGF8<:E<75?,,?,,EFE<FFFG+@=F4C:,5?BFFB=<3AFFFGGD8A9AEFFDG8?FCFFF++5:CCC,E,3@:>,,37,7,*,@E7*,:4;A9<,*6>*>:9:,***85**3<7CFFG7C4?0*;66*9*5>38)/*76*8))(/)2*26*2*:>**/)))***.0+*579*/*78)935)**2,)*.)-)(4-.2.,().80)03((
@M03506:14:000000000-AKVR1:1:1101:4102:7133 2:N:0:36
TTCTCTGGACTACTGGGGTATCTAATCCTGTTTGCTCCCCACGCTTTCGCACCTCAGCGTCAATACCAGTCCAGTGAGCCGCCTTCGCCACTGGTGTTCTTCCGAATATCTACGAATTTCACCTCTACACTCGGAATTCCACTCACCCCTCCTGGATTCTAGCGATGCAGTCTTAAAGGCAGTTCCGGGGTTGAGCCCCGGGCTTTCACCTCTAACTTACAAAGCCGCCTACGCGCGCTTTACGCCCAGTAATTCCGAACAACGCTAGCCCCCTCGCTATTCTCGCGCCCTCTGGCCCGCG
+
CCCCCGGGFGGGGGGGGGGGGGGGGGGGGGGGGGGGGGGGGGGGGGGGGGGGGFFGGGGGGGGGGGGGFGGGGFGGG<FGGGGGGGGGGGFFGGGGGGFGGGGGGDGFGGGGGGGFGGGGGGGGGGGGGF<FFG+@DFEFCFFFGFGBE=CEEG@8,=EEFGG>=@EGGGAFADCAFDFFC>F;CFCC68>CEF6:F7EGG*8:8C9,1?*;9*,18=898F=:<8:>CDEGGDAGBD5CF7:*>C87=C+***220(*:>?:9D*/.A)9;53=**3)7:)).,-2),)(.).4D5)4((
@M03506:14:000000000-AKVR1:1:1101:5257:7138 2:N:0:36
TTCTCTGGACTACAAGGGTATCTAATCCTGTTCGCTCCCCACGCTTTCGCTCCTCAGCGTCAGTTCCGGCCCAGAGTTCCGCCTTCGCCACTGGTGTTCCTCCCGATATCTGCGCATTTCACCGCTACACCGGGAATTCCGAACTCCCCTACCGGACTCGAGTCACGGCAGTTTCGAATGGCCCCTCCACGTTACGCGTGGAGATTTCACATCCGGCTTGCCGAACCGCCTACGACCTCTTTACGCCCAATACTTCCTGCAAACGCTAGACCTCACCTCACCACCCCTGCTGCGCGCACTG
+
CCCCCGGGGGGGGGGGGGGGGGGGGGGGGGGGFGGBFEGCGGGGGGGGEGDGGGGGGGGGGGGGFGGDEGGGCGFGFGGGGGGGGGGGGGGGGGFFGGGG,EE4=@FGGGGEFFGCCGGGGGGGGCFFGGGCFGEGGFDFFC@CGGGGGFFFFGC6CEGFGE3@,<88EG52D,D:*:6>>ECEE8?CFGEFGG*:;>8>?D*6@9@C+;@FGF**9<)/96)*)175EGE50.)),17<9?*?*5C<55;7)**00)*+0**15=8)/*C;)9+1/,)0.(4:,(()4;27F((18),((
@M03506:14:000000000-AKVR1:1:1101:3482:7155 2:N:0:36
TTCTCTGGACTACAAGGGTATCTAATCCTGTTTGCTACCCACGCTTTCGAATCTCAGTGTCAGTTACGAGCCAGAAAGCTGCCTACGCCATCGGTATTCCTCCAGATATCTACGGATTTCACCCCTACACCTGGAATTCCGCTTTCCTCTCTCGCACTCTAGCAACGCAGTATCAAATGCACTTCCCGGGTTAAGCCCAGGGCTTTCACATCTGACTTACGCCACCACCTACATCCCCTTTACGCCCAGTAATTCCGAAAAACGCTCGAGGCATCTGTCTTACAGCGGCTGCTGGCACAGA
+
CCCCCGGGGGGGGGGGGGGGGGFGGGF<FEDGGCFCGGA8FGGGGGGDFGGCFCFGFGGGGGGGGGGGGGGGDGGGGGDFFFGGGGGDDGGCEFG@DG9E<FFGGGGGDFGCFGCFEEFFGGFF@DF8FFCFG@FGGGGGGGEGD,>FFEFFFDEEGCD8EECFFGGGGGGGFGG9D9D8EF9D9DGGGGGEFGGCFFGGF7E6E6EFFG>DA@CFCFFFGD>EG;AFC4AGC+14(7?EC7:*>*38:>9C63@+;;<*)0./9;C5/7C>)0<@FA*:).<4236)35(()5:C>F:((
@M03506:14:000000000-AKVR1:1:1101:9376:7156 2:N:0:36
TTCTCTGGACTACCAGGGTATCTAATCCTGTTTGCTCCCCACGCTTTCGCGTCTTAGCGTCAGAAACCGTCCAGATAGCCGCCTTCGCCACTGGTGTTCTTCCCAATCTCTACGTATTTCACCACTACACTGGGAATTCCACTATCCTCTCCGGTCCTCTAGTCATCCAGTCCTGAATGCATTTCTTGAGTTGAGCTCAAGGCTTTCACATCCAATTTGGACAACCGCCTACACCCGCTTTACGCCAAGTATTCCCGAACAACCCTAGCCCCTTCCTCCTACCCGCGGTTCCTGCCCCGAA
+
CCCCCGGG-EFGGGGGGGGGGGGGGGGGGGGGGGGGGGGGGGGGGGGGGGGGGGGGGGGGGGGGGGGGGGGGGGGGGGGGGGGGGGGGGGGGGGGGGGGGGGGGGGGGDGGGGGGFG?FGGGGGGGGGGGGGGGG8FGGGGGGCFFGGGF88CGEEEFGG=EFGFGGGF9DFFGGGDEGGGGGGGGGGGGGGGGFDDFG6<+4D8,,22+9C6>:,=+=,*3;,;/*:*9)8*8)/(/?E*+1197*)*4>+1+;4*,)>:)5****)<?FE09**+-0:))3(49>)(0,4*.:5)0((,
@M03506:14:000000000-AKVR1:1:1101:22114:7179 2:N:0:36
TTCTCTGGACTACAGGGGTTTCTAATCCCGTTTGCCCCCCTGGCTTTCGCTCACTCAGCGTCAGTGTTGGTCCAGGATGCCGCCTTCGCCACCGGTGTTCCTCCAGATATCTACGCATTTCTCCGCTACACCTGGAATTCCGCATCCCTCTCCCAAACTCAAGCCATCCAGTTCCACACGCAGCTCCCCAGTTAAGCCGATGGATTTCCAGTCTGACTTAGTTGGTCGCCTATGAGCCCTTTACGGCCAGTTATTCCGAACACCTCTTCCCACCCCCGCCCTACCGCGGCTCCTGTCCCGC
+
6BC<A@E@-CE8@EEC7@,@@FFEFEGGGGF@<;EFGFE@CCFAFDFGFE@@@CC,E<C7CCEGG<6EFCGF<CEF,C,CCFCF??,,66CFGDD4+8CE<<FC88CEFF9,A?FFCFFFD,E,+C:B47,,8A,8ADFGGGE@E6FF?E>3DFD,,8EG9,,@6:>8:CCE,,,,,3@*CGE>:C,*=,*6;>C9FF***/*4540,,+++,4>;CGFF+32+2*255/5*+*++.8>F6F>:***)/;<**1:2:(*1).)10/<*+90/)785?63*(4(.4(,),71().,09).9(
@M03506:14:000000000-AKVR1:1:1101:11377:7182 2:N:0:36
TTCTCTGGCCTACCGGGGTTTCTAATCCTGTTCGCTCCCCACGCTTTCGCTCCTCAGCGTCAGTTACTGCCCAGAGACCCGCCTTCGCCACCGGTGTTCCTCCTGATATCTGCGCATTCCACCGCTACACCAGGAATTCCAGTCTCCCCCGCAGTACTCAAGTCTGCCCGTATCGCCCGCCCGCCAGAGGTTAAGCCTCCGGTTTTCACGAACAACGCGACAAACCACCTACGAGCTCTTTACGCCCAGTAATTCCGGACAACGCCCGCACCCTACGGATTACCGCGGATGCTGGCCCGCA
+
CCCCCGGG9EFGGGGGGGFGGGGGGGGGGGGGGGGGGGGGGGGGGGGGGGFGGGGGGGGGGGGGGGGGGGGGGGGGGGGGGGGGGGGGGGGGGGGGGGGGGGGGGGGGGGGGGGGGGGGGGGGGGGGGCFGGGGGGGFGGGGGFAFGGGGGGGGGFGGGFGGGGGGGGGGGGFFEGGGGG*@=GE8=688CEF?FFGGGGGDE8C=<CDDG:7DFG5C:5<7):>*)7546FG37C6C*C+9:5CE=:5<CF**;>79*C577)7*/)87C5>5@=*()*(.36<(4)()-29>(5)8,((
@M03506:14:000000000-AKVR1:1:1101:26135:7212 2:N:0:36
TTCTCTGGACTACAAGGGTATCTAATCCCGTTTGCTCCCCTAGCTTTCGCGCCTCAGAGTCAGTGTTGGCCCAGCTACCCGCCTTCGCCGCAGGTGTTCCTCCGTAGATCTACGCATTTAAACGCTACACACGGAATTCCAGTAGCATCTTCCACACTCCAGCCTAACCGTACCGAACGACCCTTCCAGGTTAAGCCTCGAGATTCTACTACCGGCCTGAAAATCCTCACACGCGCCACTTACGCAAACTAACTCCGAACAACGCTCCAACCCTCAGTATTCCCTGCACGGCTGGGACCGG
+
CC6ACA9FC-C,CCF9<FFFGGGGF9EEFGEFCFGAGGG>E<<EF99@@7+@@,BE<,,<@FG<F<<AFC@CFGGC,@6C@@F,B9,,87+>B+B4?CACAEG+A<,BB@,BEE@C@?E,5,9+>+@:A,C+=++6D??;F9=E8,,,6@,@D,,@+@DF,,,+,6@8,+6++4+448@5C*9,:4,,,,6,,,,,5,,4**=8<,,,4:+1,)**)*)*2:2+*2+;9*2C)5))./02<<:*//*)*++0)9:**45*)57)1;*)+)*000*12)1+.)))))(),)(()((*).(((
@M03506:14:000000000-AKVR1:1:1101:13030:7214 2:N:0:36
TTCTCTGGCCTACCGGGGGTTTCTAATCCCGTTTGCTCCCCTGGCTTTCGCTCCTCAGCGTCAGTGTTGGTCCAGGATGCCGCCTTCGCCACCGGTGTTCCTCCAGATATCTACGCATTTCACCGCTACACCTGGAATTCCGCATCCCTCTCCCAATCTCAAGCCATCCAGTATCAGATGCAGTTCCCCGGTTAAGCCGAGGGATTTCACGTCTGCCTTAGTTGGCCGCCTCCGAGCCCTTTACGCCCGGTAATTCCGAACGACCCTTGCCCCCCCCCGTATCCCCCCGCGCCGTTCCAGG
+
CCCCCGGG-EEFGGGGGGGGGGGGGGGGGGGGGGGGFGGGGGFGGGGGGGGGGG<FGGFGGGGGGGGGGGGGGGGGFGGGGGGGGGGGGGGGGDGEEFGGGGGGGGGGGGGGGGGGGGCFGGFGGGGGGGGGGGGGGGGGGGGGGGGGCGBDFGGGGG9EDGFGGFDGGG?=C,>,B9:,,99>DGGGFE>EED9FGGG=?3ECFF?F@FGGF0C+;6@C7:72>D8:E:>:9B392CF6@FFG37=B**:87*:77(1*85)/)/*7*9CF@GGGG()*(4(60(()-),()-(*)0.)(
@M03506:14:000000000-AKVR1:1:1101:25307:7221 2:N:0:36
TTCTCTGGACTACCGGGGTTTCTAATCCCGTTTGCTCCCCTGGCTTTCGCTCCTCAGCGTCAGTATCGGTCCAGGATGCCGCCTTCGCCACCGGTGTTCCTCCAGATATCTACGCATTTCACCGCTACACCTGGAATTCCGCATCCCTCTCCCGAACTCAAGCCATCCAGTATCAGACGCAGTTCCCCGGTTAAGCCGAGGGATTTCACGTATGACTTATTTGGCCGCCTACGCGCCCTTTCCGCCCAGTAATTCCGAACAACGCTTGCCCCCCCCGTCATACCGCTCCTGCCGGCACGGG
+
CCCCCGGGGGGGGGGGGGGGGGGGGGGGGGGGGGGGGGGGGGGGGGGGGGGGGGGGGGGGGGGGGGGGCCFFGGGFGGGGGGGCGGFGFEFGGGGGGGFGFGGGFEGGGGGGGED7@EGGGGG+@@@FGCG8,E@F?DFGGEGGCCGCEEGF8EGCCFGFCFCFFGGGGGFEEEF9EGGGGC9,D9ACCCEEGDDGCGGGD<EGFCFGGFF*AFF7C76+3C7CCGBEC5)C5)8<(9388:**9=*):39=@FG7*3**007))8=>5?D;5>EGG1)*4<>((-()-9,5),4))0(3-
@M03506:14:000000000-AKVR1:1:1101:8098:7221 2:N:0:36
TTCTCTGGACTACCGGGGTTTCTAATCCTGTTTGCTCCCCACGCTTTCGCACCTGATCGTCAGTATTGGTCCAGGAAGCCGCCTTCGCCACTGATGTTCCTTCTGATATCTACGCATTTCACTGCTACACCAGAAATTCCGCTTCCCTCTCCCATCCTCTAGCAATGCAGTCTCGGATGCAGTTCCCAGGTTGAGCCCGGGGATTTCACCCCACACTTTCAAAGCCGACTTCGTACGCTTTCCCCCCCTTCATTCCGATTAACGCTCGCCCCCTCCTGATTCCCGCGGCTGCCTGCTCCGG
+
CCCCCGEGGFFFF<FEGGCFEFFEFGGCGGGGDCFGFG<F@CEEGEFEC7@CFG@FGGGFGF:CFGGAFGFGCFDFEFFFGGGGFGGEGGG@E9FGGGGGGGGGGEAFFEGGFGGCC=?FFE<9FFGGDGDF,?EFBDE,EED=CDFGG8EF,,=,>9B9EFFGC,,@EGD=DDD6+@C,,@:3:,<,:+3478@D6731;4*1D,,,2*/2*)/=<+*,+++4*2))2))1*;)/())**++**1/7***1002:*(1*.*/*9*1)/0*0.)2**)*+))).(-3)451())-/)*)((
@M03506:14:000000000-AKVR1:1:1101:27903:7238 2:N:0:36
TTCTCTGGACTCCATGGGTTTCTAATCCCGTTTGCTCCCCACGCTTTCGCGCCTCAGCGTCATGAATTGCCCAGAGACCCGCCTTCGCCACCGGTGTTCCTCCCGATCTCTACACATTTCACCGCTACACCGGGAATTCCAGTCTCCTCTGCAGCACTCAAGAAAGGTAGTAACGTACGACGTTCCTCGGTTGAGCGGAGGGAGTTTGCGACCGACTACCTATCGCGGCTACGCGACGTTTACGCCCAGGAATGCCGGCCAAACCTTGCCTCTCCTGGCTTACCACCTCGCCGGCTAACGA
+
@BCCCGCGDGG8CF,--C,B;FGC9,EFFFGG,@CEGCC@CF@7FF@FE7@EFGGGGFGGGG,C@CFC@F<CCAFF<F9FGGCCCDF7F@C@FD@FG,,,,,:+6F+:,,?F,C8F,,C@FF,=FBCG?FA+4+8C8DF,A@E,ED=DF,@=>=A,33,3@CGF554,<<D;EF+,,6;>C89*32,2:*>*>,,5****4)*;**++4)2C75*1)))****3*/))*/07/)))4)0;8C>*9*/0**2)0)27)()*00)**2+*+0*))*22+3;C3.)(),(),.,()--)0)(4,
@M03506:14:000000000-AKVR1:1:1101:16783:7268 2:N:0:36
TTCTCTGGACTACAAGGGTATCTAATCCTGTTTGCTCCCCACGCTTTCGTGCCTCAGTGTCAGTGCTGGTCCAGATGGCCGCCTTCGCCACGGATGTTCCTCCCGATCTCTACGCATTTCACTGCTACACCGGGAATTCCGCCATCCTCTACCGCACTCTAGCCCGCCAGTACCCAATGCATTTCCCAGGTTGAGCCCAGGGCTTTCACCACCGACTTAACCAACCACCTACGCACGCTTTCCCCCAAGTCATTCCGAGTAACGCTTCCACCCTTCGTTATACCACGCGTCCTGCCCCGAG
+
CCC<@CFFADF<DFFGDGGG@FGGGGDFGGFGGGGGGGDGFGGGGDGGEGF@CDFC@EFFGGFGGFFFGFGGF8,CEFGGGGEEGGGCFGG>7CCF6CFF9?<CF@FDGGFGGGGG@FGFEFF9FFFGGFCEEEB+AEFGFGG7@DC9EDFG>8>6B@D9;=@DDCE88C:D,@@DG67DE,,5@>@AFEFCEFGG,*,=EC?FG,<F,:0:*/:85*+4;02**:.)*867*5AG1):8*+2*0**02<+/6/:CD?375*0*98E)39:7)/***.)*.)))),()(.(-)-(*))(((
@M03506:14:000000000-AKVR1:1:1101:19197:7349 2:N:0:36
TTCTCTGGACTACAAGGGTATCTAATCCCGTTTGCTACCCTAGCTTTCGCGCCTCAGCGTCAGTATCAGCCCAGCAACCCGTCTTCACCTCAGGTGTTCCTCTTGATATCTACGCATTTCACCGCTACACCAAGAATTCCGATTGCCCCTTCTGTACTCTAGCAAAGCAGTATCAGCTGACCGTTCCGAGTTAAGCCCGGAGCTTTCACAGCTGACTTGAATTGCCGCCTACGCGCCCTTTACGCCCAGTAAATCCGAACAACGCTTGGTCCCTAGGTATTCCCGCGGCGGCGGGCCCTTC
+
CCCCCGGG<FGGGGGGGGGGGGGGGGGGGGGGGGGGGGGGGGGGGGGGGGGGGGGGGGGGGGGGGGGGGGGGGGGGGGGGGGGGGGGGGFGGGGGGGGGGGGGGGGGGGGGGGGGGGGGGGGGGGGGGGGFFFGGGGGGGGGGGFGFGGGGGGGGGGADDDEGGGGGCD?EDFGGGGGGGGFEGEGGGCCFEGGGE,7@EC5*DFCACCCCF7;D1:=8C7+B9CD>>EG467;557D>C<1:5C7?DC>9;+8DGGFGGD)5))//5*?FF57+**.90))6),(-)()(-)((/).,((
@M03506:14:000000000-AKVR1:1:1101:18887:7364 2:N:0:36
TTCTCTGGACTACTAGGGTTTCTAATCCTGTTTGCTCCCCACGCTGTCGCGCCTCAGTGTCAGCTACTGCCCAGCAGGCCGCCTTCGCCACCGGTGTTCTTCCGGATCTCTACGCATTCCACCGCTACACCCGGAATTCCGCCTGCCTCTACAGTGCTCGAGCCCCCCAGTCCGCACGGCCTACCCGGGGTTGAGCCCCGGGCTCTCACCGCCAGCTTGTGACGCCACCTACGCGCCCTTTACGCCCAGTGATTCCGGTCAACGCCCCCACCCCCCGTCTTCTCGCCGTTGCTGGCCCGGG
+
<B@CCGDEFFF@GCF<@@CEFGGCFGFCGGGGF8F,EEFGFGDGCEGDGFGGGGGF@FEFECFFGAEG9EE<F,,<,CCE7C@CCFFGECFGGGGGGGFCFG9BC>:CEEFDF@GG:FG?FGGEGG7FFGGGGCFFCF=FFDE7DGGGGGGGG,EAFGD8+13@CE>EC>CFGEGCEG*CB*=8CC**3=8::93@EGCEE5CG*<A?CDDD*)*2*7)097*2*9@B=4)<C>)7(7:*<<CC7CE)50<9@/2:627C)**1):*)*)15))*214)23)).,(()()(-*)(*)),-(
@M03506:14:000000000-AKVR1:1:1101:18481:7373 2:N:0:36
TTCTCTGGACTACCGGGGTTTCTAATCCCGTTTGCTCCCCTGGCTTTCGCTCCTCAGCGTCAGTGTCGGTCCAGGATGCCGCCTTCGCCACCGGTATTCCTCCAGATATCTACGCATTTCACCGCTACACCTGGAATTCTGCATCCCTCTCCCGATTTCAAGCCATCCAGTATCCGACGCAGTTCCAAAGTTAAGCTTTGGGATTTCACGTCGGACTTAGTTGGCCGCCTACGAGCCCTTTACGCCCAGTAATTCCGAACACCGCTTGCCCCCCCTGTATTCCCGCGGCTGCTGGCCCCGC
+
CCCCCGGGGGGGGGGGGGGGGGGGGGGGGEGGGGGGGGGGGGFGGGGGGGGGGGGGGGGGGGGGGGGGGGGGGGG<FDGGGGGGGFDGGGGGGDGGGGGGCGGGGFGFFGDFGGGGGEGGGGGGGGGGGGGGGDCGGGGGGGGGGCCDF8>DDEG6CFGGGFFGDFFGFGGCGFGGDG5>EGGGG9D2D,,@BCFGGFF,DD56,CFGFGGG=<CED;+2;:76CF33>>=FDAFD0F?8<7CGGGC:EG@**/:>F?*:;))9):*)19C@EGG*24*<4)).(293971:F).*))(3(
@M03506:14:000000000-AKVR1:1:1101:15250:7408 2:N:0:36
TTCTCTGGACTACCGGGGTTTCTAATCCTGTTTGCTCCCCACGCTTTCGCACCTCAGCGTCAGTATCGGGCCAGTGAGCCGCCTTCGCCACTGGTGTTCTTCCCAATCTCTACGTATTTCACCACTACACTGGGAATTCCACTATCCTCTCCGGTCCTCTAGTCGCCCAGTATCAAGTGCATTTCTTGAGTTGAGCTCAAGGCTTTCACACCTGACTATGACAACCACCTACACACGCTTTACGCCCAGTAATTCCGCACAAACCCAGCCCCCTCCGGCTTACCGCGGCTGCTGGCACGAA
+
CCCCCGGGGGGGGGGGGGGGGGGGFGGGGGGGGGGGGGGGGGGGGGGGGGGGGGGGGGGGGGGGGFGDGGGGGGGGGGGGGGGGGGGGGGGGGGGGGGGGGGGGGFFGGGGFGGGGGGGGGGGGGGGFGGGGGGGGGGGGCDF8=F8DGFGGEGGGGFGGGGGGEGGGGGGGFEGGGGGFGGGGGGGG7DBFCG6FFGGC:*=C6EGDGGGGGGGGGFFFFGGG<DA4EG;,8;FC.).38+:/*>/5:2>A8AG7;(7CE5)*1*1);5>)7D*;*():-,,52(()-)(()5(1)*(-(
@M03506:14:000000000-AKVR1:1:1101:5070:7421 2:N:0:36
TTCTCTGGACTACTGGGGTTTCTAATCCCGTTTGCTCCCCTGGCTTTCGCTCCTCAGTGTCAGTGTCGGTCCAGGATGCCGCCTTCGCCACCGGTGTTCCTCCAGATATCTACGCATTTCACCGCTACACCTGGAATTCCGCATCCCTCTCCCGAACTCAAGCCATCCAGTATCAGACGCAGTTCCCCGGTTAAGCCGAGGGATTTCACGTCTGACTTCGTTGGCCACCTACGAGCCCTTTACGCCCAGGAATTCCGACCAACGCTTGCCCCCCCCCGATGACCCGCGCCGCGGGCTCGGG
+
CCCCCGGGGGGGGGGGGGFEEGGGGGGGGGGGGGGGGGGGGGGGGGGGGGFGGGGGGGGGGGGGGGGGGGGGGGGDGGGGGGGGGGGGGGGGEDFGGGGGFGGGGFFFFGGGGGGGGGGGGGGGGGGDDFGFGGFGF?;FGGGGGFGGGGGGGGGGGGFCFG9DFGF,@DEGGGGGC:7>:C7BCFEGGGDEEFFFFE*?E4;<,=CFFDF:*/+9>F+*;;*;CFFFGG4FGE>7;FFCF?**/5*)2**)0)0:7:)*)7<55C87E4*><GEE*(.*())((,,7()((0(,)))(-(
@M03506:14:000000000-AKVR1:1:1101:10279:7448 2:N:0:36
TTCTCTGGCCTACTGGGGTTTCTAATCCTGTTTGCTCCCCACGCTTTCGCGCCTCAGCGTCAGTAATGGACCAGGTTGCCGCCTTCGCCACCGGTGTTCTTCCCAATATCTACGAATTTCACCTCTACACTGGGAATTCCACAACCCTCTTCCACACTCAAGTCTGGATGTATTAAGCGCAGCCCCCAGGTTGAGCCCAGGAATTTCACGCCTAACTGTCCAAACCGCCTACGCGCCCCTTCCGCCCAGGCATTCCCAGCAACGCTAGCCCCCTTCGTATTACCGCGGCCGCTTGCACGAA
+
CCCCCGGG9FFGGGGGGGGGGGGGGGFGGGGGGGGGGGGGGGGGGGGGGGGGGGGGGGGGGGGGGGGGGGGGFGGGGGGGGGGGGGGGGGGGGGGGGEGGGGCGGGGGGGGGGGGGGGDCFGGGGGGGGGGGGGGGCFEAFGGFGGGGGGGGGGGGE?E8FGGGGGGFDEEGGGGFGGGGGGGGGGC5CGFBBFGGGFCFGFGGGGGGGC*@EDFFGG>9D7CCFF4:G55?3A>G6D):=*0>GGG32**.09DC*5<F:F>55**)309)87*;*,7739493>7B9)(3)((**/(((
@M03506:14:000000000-AKVR1:1:1101:19577:7456 2:N:0:36
TTCTCTGGCCTACTGGGGTTTCTAATCCTGTTTGCTCCCCACGCTTTCGTGCATGAGCGTCAATCTTGACCCAGGGGGCTGCCTTCGCCATCGGTGTTCCTCCACATCTCTACGCATTTCACTGCTACACGTGGAATTCTACCCCCCTCTGCCAGATTCTAGCCTTGCAGTCTCCATCGCAATTCCCAGGTTGAGCCCGGGGATTTCACGACAGACTTACAAAACCGCCTGCGCACGCTTTACGCCCAGTAATTCCGATTAACCCTCGCACCCGACTTATTACCGCGTCCGCTGCCACTGC
+
CCCCCGGG-FFGGGGGGGGGGGGGGGGGGGGGGGGGGGGGGGGGGGGGGGGGGGFGGGGGGGGGGGGGGFGGGGGGGGGGGGGGGGGGGGGGGDGGGEGGGGGGGGBFCGGGGGGEGGGGGGGGGGGGGGGGGGEGGGEAAFGGGGGGGG?EDDFFGFGD;DGGFC?FCFGGGGCFFGECCEEAFCFFFFFFGG?FCFGGGGG58EFG?CGDCD9CG>A?:1*=>>>B=9)*:=D<;G8CF+:57EGF*<+**1>>F637)*1*12*)8<DE>):C*(*3).-6816)-)-45907)6())
@M03506:14:000000000-AKVR1:1:1101:18572:7457 2:N:0:36
TTCTCTGGACTACTGGGGTTTCTAATCCTGTTTGCTCCCCACGCTTTCGCACCTCAGCGTCAGTACCGGGCCAGTGAGCCGCCTTCGCCACTGGTGTTCTTGCGAATATCTACGAATTTCACCTCTACACTCGCAGTTCCACTCACCTCTCCCGGACCCAAGATCGCCAGTATCAAAGGCAGTTCTGGAGTTGAGCTCCAGGATTTCACCCCTGACTTAACAATCCGCCTACGTGCGCTTTACGCCCAGTGATTCCGAGCAACCCTAGCCCCCTTCGCATTACCGCGGCCGCTGGCCCTGA
+
CCCCCGGGGGGGGGGGGGGGGGGGEGGGGGGGGGGGGGGGGGGGGGGGGGGGGGGFFGGGGGGGGGGGGGGGDGGFGGGGGGGGGGFGGGGGGGGGGGGGGCGGGGG+@FGGGGGFGGGGGGGGGGGGGGGGGGGGGEGGGGGGGGGFG@DFGGGGDGEGGFF?CDDGDGGFEFFFGFC5B8FE:FF7,DGGG??GFFFFEF5?<FFGG8<5:9CGCCCFG:C?7*85ED3670)59DFG8FFDD55)200=B6:7<05C)75**;;)2593.)*;5()/,)6),(-)4)49)(,*).((.
@M03506:14:000000000-AKVR1:1:1101:20943:7468 2:N:0:36
TTCTCTGGACTACAGGGGTTTCTAATCCTGTTTGCTCCCCACGCTTTCGCACCTCAGCGTCAACAGTCGTCCAGTGAGCCGCCTTCGCCACTGGTGTTCTTCCGAATATCTACGAATTTCACCTCTACACTCGGAATTCCACTCACCTCCCCGACGTTCAAGCGATGCAGTCTTAAAGGCAATTCCGAAGTTGAGCTTCGGGCTTTCACCTCTAACTTACAAAGCCGCCGACGCGCGCTTTACGCCCAGTAATTCCGAACAACGCCAGCCCCCTCCGTATTACCGCGGCTGCTGGCCCGGC
+
CCCCCGGG-CFGGGGGGG@FEGGGGGGGGGGGGGGFGFFFGGGGGGG<FEGGGGGDGGGGGGGGGFFFGGGGEGDF<FGGGGGEGFFGG:?FFFFGFGGGDFC7FEGGGGAFGGGFFGGGCGGGGFGFFFAFE7FEGGGGFGFGFFGC8,@A8CGC=+@DDFGGD8EG,<7,,@;>BFGFF@?FGFFEEGFFC7ECDGGC5?1*;C?=FFF<FGGG>CFFGF8CFFE>E))*).0/()0;*7:CCE5@*<+9/***0(*:;?)))**08>D<))28*-56()).2(()-07().(1))(((
@M03506:14:000000000-AKVR1:1:1101:13148:7477 2:N:0:36
TTCTCTGGCCTACCGGGGTTTCTAATCCTGTTTGCTCCCCACGCTGTCGCGCCTCAGCGTCAGCAACAGCCCAGCAGGCCGCCTTCGCCACCGATGTTCTTCCCGATCTCTACGCATTCCACCGCTACACCGGGAATTCCACCTGCCTCTACTGTGCTCGAGCCTGGCAGTTTAGAAGGCAGCCTTGCGGTTAAGCCGCAAGATTTCACCTCCTACTTCCCGGGCCGCCTACGCGCCCTTTCCCCCCAGTGATTCCGGCCAACCCTTGCCCCCCCCGTCTTCACGCGGCCGGCGGCCCGGG
+
CCCCCGGG9FGGGGGEGGGGGGGGGGGGGGGGGGGGGGGGGGGGGEGGGGGGGFGGGGGFGEGGGGGGGGGGGGFFFGGGGGGEEGGGGDGGGCFGFGGGGGGGGGGDFGGFGGGGGGGGGGGGGGGGGGGGGCDEGGGGFGGGGGGGGGGGGGGFGGFGEGGGDFGGFGGG@FGGGGGGGGGGG91CGGEEG7CFGEG55<8FFF?FGF45:C>?4C+09<DEDD38:97?*))1,9);@+***7:3*226**::D;375.)****7E)*85):**3)*()),,,()()(()(-7.0123
@M03506:14:000000000-AKVR1:1:1101:5157:7480 2:N:0:36
TTCTCTGGACTACCGGGGTATCTAATCCCGCTTGCTCCCCTAGCTTTCGCGCCTCAGCGTCAAGAACAGGCCAGGTAGTCGCCTTCGCCACTGGTGTTCCTCCCGATATCTACGCATTTCACCACTACACCGGGAATTCCACTACCCTCTCCTGCCTTCGAGTCGATCAGTATCGAATGACCCTCCCCAGTTGAGCCGGGGGCTTTCACACTCGACTTGATCGACCGCCTGCGCGCCCTTTACGCCCAGTAACTCCGGACAACGCTTGTCACCTACGTATTACCGCGGCTGCTGGCCGGTA
+
CCCCCGGGGGGGGGGGGGFGGGGGGGGFGGGGGGGFGFGGGGFGGGGGGGGGGFGGGGGGGGGGGGGGGGGGGGGGGGGGGGGGGGGGGGGGGFGGGGGGGGGGGGGGGGGGGGGDGGGGGGGGG8FEGFGGDGGGGGGGGGGGGFGGGFFGGGGGGGGF6@BFEGGGEGEFFGCGFGFGGGFFF:EG,*:;;F66DC5:EGG=E=CF9DFCFCFGC7*<CCFEGC7@EDFCDBEG(7)0<+:<<CEEG6:9*7>FC>9C:)8CD88)*1**19+<C:=+.)4),(,)-),(),,*))(-,
@M03506:14:000000000-AKVR1:1:1101:13930:7508 2:N:0:36
TTCTCTGGACTACTGGGGTATCTAATCCTGTTCGCTCCCCACACTTTCGCTCCTCAGCGTCAGGTAATGCCCAGAGAACCGCCTTCGCCACCGGTGTTCCTCCTGATATCTGCGCATTTCACCGCTACACCAGGAATTCCGTTCTCCCCTGCATACCTCTAGTCTGCCCGTATCGGAAGCCAGCCCAGGGTTACGCCCTGGGTTGTCACTCCCGACGCGACAAACCGCCTACGAGCCCTTTACGCCCAATAATTCCGGCCAACGCCCGCACCCTACGCATTACCGCTGCGCCTGTCCCGTC
+
CCCCCGGGGGGGGGFFGGGGGGGGGFGGGGGGGGGGEEF7EF@FGGGGGGFGGGGGGGGGGGGGGFGGGGG<FGGFFEGCFGGGGGGGGDGGGGFGEGGGGGGGGGGGFGGFGGD7FECFGGGGGGGGFFGGGGGGGGFG:E8>DC9EGGC?DGCFGGG9D8EFFDFGGCCCCGG6:8>FFGGGFGC7EEGGG,BCGGGGGGGD*=FFGFGGGDGGGG3:C<)0/*.;GD)*1)8D>35:C+:5C5*02*2677:*73):>)0*)**)*07>:<C8;(0:(-6)-9()-)(,)-.96*(.(
@M03506:14:000000000-AKVR1:1:1101:24012:7514 2:N:0:36
TTCTCTGGACTACAAGGGTTTCTAATCCCGTTTGCTCCCCTGGCCTTCGTGCCTCATTGTCAGGAACTGTCCAGAGACCCGCCTTCGCCACTGGTCTTCCTCATGATCTCTACGCATTTCACTGCTACACCATGAATTCCAGTCTCCTCTCCAGTCCTCAAGCATCGCAGTATCTAATGCATGTTCTCTGTTCAGCCTCGAACTTTCTCACCCGCCTTACAGCGCCACCTACGTCCCCTTTTCTCCCACTTAATCTGTACACCTCTTCCGTCCTCTCTCTTACCTCAGTTCCTCACCCCCC
+
CCCCCF<F--E@<F,CC@,C@FA,CCFFGCFGCG,CFGG7FDG<8F8@CF,CCCCE,CCCE<CE8F66CFGDCG,F,,,67+@7,C<:F,B,C,CFGFFD9<<FAA<<AFF<?,=4=CCA9@B,,5,C=,A+?,,95CFF,9@=,;9B>DC8,,@9@EG8,2ED=A+@=++,7=,,73,3,,77,73,,,86,3=,6,,++6,,77,,2+5+@=++3+5,+3*4;**3,**,****);F,1,+44:C4,2,+++=+4*2=B+2*/55++)*.:CFC*7*2.))(.7())+))+/)*)0(-(
@M03506:14:000000000-AKVR1:1:1101:13124:7523 2:N:0:36
TTCTCTGGCCTACCGGGGTTTCTAATCCCGTTTGCTCCCCTGGCCTTCGTGCCTCAGCGTCAGGAACTGTCCAGAGACCCGCCTTCGCCACTGGTCTTCCTTACGATATCTACGCATTTCACCGCTACACCGTAAATTCCAGTCTCCTCTCCAGTCCTCAAGCACGGCAGTATCGAATGCAGTTTCGGAGTTAAGCTCCGAGATTTCACACCCGACTTACCGCCCCGCCTACGCACCCTTTACGCCCAATGAATCCGAACAACGCTTGCGACCTCTTGATGCCCCCGGCTGCCGGCCCAGG
+
CCCCCGGG-CEGGGGGGGGGGGGGGGGAFFGGGGGGGGGGGGFGGFGGGGGGGGGGGGGGGGGG?FGGGGGGGGFGGGGGGGGGGGGGGGGFGD<FGGGGGGFGFDGDGDGGGGGGGGGGGGGGGGDGGGGGGGG7EGGGGGGGFFGFFEGEFF:EGFGGC89=DE>EGGFG:DEG6C1<ECAEEGGG5CEFGG,>,=CEGC*D@7?FFDGDEG=CGGAFCCG*)C):=/:C535C2CF*3+**7/?)2*077/:<)(*175F7)/;F*)))0)+3+.*3)),((-2)(5((.(()).3(,
@M03506:14:000000000-AKVR1:1:1101:16293:7530 2:N:0:36
TTCTCTGGACTACTGGGGTTTCTAATCCCGTTCGCTCCCCTAGCTTTCGCGCCTCAGCGTCAGTGTCAGCCCAGCAACCCGCCTTCGCCGCAGGTGTTCCTCTCGATATCTACGCATTTCACCGCTACACCGAGAATTCCCGTTGCCCCTTCTGCACTCTAGCCCCGCAGCATCAGTTGACCTTTCCGGGTTAAGCCCCGCGATTTCACAATTGACTTGCGGTGGCCGCCCTCTGCGCTCTTCCTCCCCTTAAATCCGAATACACCTTTACCCCCCCTTATTTCGCCCGGTTCTGGCCACC
+
CCCCCGFGGGGGGG<CFGDCCGGGDGGGGGGFGGGDGGGGG@EFFGGGGDCEG:CGGGGGCC7CFEGGGFGGGCCEFFG:CFGGG=CF@FG+4>FFGCEGEEFFC,EFEFFGGCF7BCFCGCD@FEFFGGF@++>8F?BC,@DF+@9FFFFGGGG9,3,E;5,3<++>***7@E:4DC,,2>:>EGG58::*B,;;C:/C*/:/87<::+;7EG79C+*=55C*/*)0:C>/1))0(1)*1:*2*3@>2;;/*0*0*-**))1**2;:+1**/9/:E0)3))))(--71)-()))095(((
@M03506:14:000000000-AKVR1:1:1101:10176:7532 2:N:0:36
TTCTCTGGCCTACTGGGGTATCTAATCCTGTTTGCTCCCCACGCTTTCGCACCTCAGCGTCAATGCCGGTCCAGTGAGCCGCCTTCGCCACTGGTGTTCTTCCGAATATCTACGAATTTCACCTCTACACTCGGAATTCCACTCACCTCTCCCGGATTCAAGCGATGCAGTTTTAAAGGCAGTTCCGGGGTTGAGCCCCGGGCTTTCACCTCTAACTTACAAAGCCGCCTACGCGCGCTTTACGCCCCGTAATTCCGAACAACGCTAGCTCCCTCCGTATTACCGCGGCTGCTGGCCCTGG
+
CCCCCGGG9FGGGGGGGGGGGGGGGGGGGGGGGGGGGGGGGGGGDEGGGGGGGGGGGGGGGGGGGGGGGGGGGGGGGGGGGGGGGGGGGGGGGGGGGCFGGGGGGGGGGGGGGGGFGGGGGGGGGGGGGGAFGGGEFGGGGGEGFGGGF@FGGCE>ECGGDDGGGGGGGGGCFGG?CGGFFGGGGGGGGGCEGFF6?5EEGDEC@CFGCD67=F7EFGFGGGGCFFFFGGFF8>>C975C8CF:<*:):?C)7@FG4(/:>)8)/*25F*0<F*;:/4)7:9A<:(,)47,07)(*))(.(
@M03506:14:000000000-AKVR1:1:1101:27029:7534 2:N:0:36
TTCTCTGGACTACCGGGGTTTCTAATCCTGTTCGCTCCCCACGCTTTCGCTCCTCAGCGTCAGTATCGGCCCAGAGACCCGCCTTCGCCACCGGTGTTCCTCCTGATATCTGCGCATTTCACCGCTACACCAGGAATTCCAGTCTCACCTACCGAACTCTAGCTAGCCCGTATCCACTGCAGGCTCGGGGTTGAGCCCCGAGTTTTCACAGCAGACGTGACAAGCCGCCTACGAACCCCTTACGCCCAAAAATTACGGACAACCGTTCAACCCTTCGTATTACCGCGGCTCTTACGACGGC
+
CCCCCGGGGGG8F@FGGGFGGGGGFFGGGGGGGGG7EGFFFFCCEGGGGG7DEFGGGGGEGEEFGGGGGGGDEGGGGGGGGGG7FFFGGCFGGEFGGGGFGFCFGGGG9FDFGGFDEFDGGGFGGCCFGGC@D@FFCDF>=9CE93,@D@B?8CG6B,5;FFGGGGGF,@C*,@,,7DFDFGGGCDCEGE:CC6FC8CEE5)*:9<=CF7CD**=CCF3:9:>CFF))2*)2*))1(1)2A6CC3:CB5**07)209(7>57F*)*2)+*2))***24)0(6:<(((0()((*))/.0-((
@M03506:14:000000000-AKVR1:1:1101:15825:7535 2:N:0:36
TTCTCTGGACTACCGGGGTTTCTAATCCTGTTTGCTCCCCACGCTTTCGTGCATGAGCGTCAGTGCTGGCCCAGGAGGCTGCCTTCGCCATCGGTGTTCCTCCACATCTCTACGCATTTCACTGCTACACGTGGAATTCCACCTCCCTCTGCCACACTCAAAGCTACCCAGTCTCCAGCGCAATTCCTAGTTTAAGCCCAGGGCTTTCACACCTGACTTAAGTAACCGCCTCCGCACGCTTTCCGCCCAGTAATTCCGATTACCGCCCGCACCCTCCTTCTTCCCCAGCCTGCGGCCTCGC
+
CCCCCGGGGGGGGGGGGGGGGGGGFGGGGGGGGGGGGGGGGGEGGGGGGGGGGGGGGGGGGGGGGGGGGGGGGGGDFGGGGGGGGGCGGGGGGGGEFEGGGGGGGGGGGGFGGGEEEGGGGGGGGGEFEGGGGC79FGGBFFGFGGGFGGGFDCFGGGGF=EGEFDGGF8FBD8D,@DFGGDEGGGGGFG,@BACAG7CCFFDDFGC?:FB7;4,,02=E>7CECGFBE48**.85(98=E50;>EGF5C0*19***(1:5;4:1**.*))75****(*05:)).((8()(.)(()0).,(
@M03506:14:000000000-AKVR1:1:1101:19804:7547 2:N:0:36
TTCTCTGGACTACAGGGGTATCTAATCCTGTTCGCTTCCCACGCTTTCGTGCCTTAGCGTCAGAAACATGCCAGCAAGCTGCCTTCGCCATTGGTGTTCCTACTGATATCTACGCATTTCACTGCTACACCAGTAATTCCACTTGCCTCTCATGTCCTCTAGATTGCCAGTATGCAATACAGTCCATATGGTTGAGCCACAGGATTTCGCATTGCACTTAACAATCCACCTACGCACGCTTTACGCCCAGTGATTCCGGATAACGCTTGGACCCTACGTATTACCGCGTCTGCTGGCACGG
+
CCCCCGGG-FGGGGGGGGGGGGGGGGGGGGGGGGGGGGGGGGGGGGGGGGGGGGGGGGGGGGGFGGGGGGGGGGGGGGGGGGGGGGGGGGGGGGGGGGGGGGGGGGGGGGGGGGGDGGGGGGGGGGGGGGGGGGGGGGGGGGGGFF8FG@FCFFGGGGGGADFGGCGGGGGGFFGGGGGGGDFGGFGG:FGGGGG88FFGGGFCGGGGGGGCG+7,=DAC:?FEGGFFCFFGG*@4@D9;C7DFDE::=71;86=CC2DEAFFF*=?DGE*;488**6.09@32>1;)(.44=<0<)).-(
@M03506:14:000000000-AKVR1:1:1101:20808:7560 2:N:0:36
TTCTCTGGCCTACCGGGGTATCTAATCCCGTTTGCTACCCTAGCTTTCGCGCCTCAGCGTCAGTATCAGCCCAGCAACCCGTCTTCACCTCAGGTGTTCCTCTTGATATCTACGCATTTCACCGCTACACCAAGAATTCCGATTGCCCCTTCTGTACTCTAGCACAGCAGTATCACTTGACCGTTCCGAGTTAAGCTCGGAGATTTCACAAGTGACTTACCACGCCGCCTCCGCGCCCTTTACGCCCAGTAACTCCGAACAACGCTTGGTCCCTACGATTTCCTCCGGCTGCTTGCCCGTC
+
CCCCCGGG-CFGGGGGG7FGGGGGGGGGGGGGGGGGGGGGGGGGGGGGDGGGGCGGGGGGGGGGGFGDFGGGGGGGGGGGGCFGFFGGGGGGGGGEEFGGD,F9,AFFGGGGGGGGEGGGGGGGGCCFGGGCGCFGGGGGGG7EFFFF+@@FGGGFADFFCEGEC,>B=DD9DEFCAFDFGCCEG8:C@EFG,<,@CEE*@75FCCGG77*/=C7D9C89C+9*)*)8:<)2).)139.0>9:9*58)/3+9*102*(9*5?FCD:;)89:<F>3A8()*-)6.6(4>()((0)476)((,
@M03506:14:000000000-AKVR1:1:1101:4528:7580 2:N:0:36
TTCTCTGGACTACTGGGGTTTCTAATCCTGTTTGCTCCCCACGCTTTCGCGCCTCAGCGTCAGTAGTGAGCCAGTGTGTCGCCTTCGCCACTGGTGTTCTTCCGAATATCTACGACTTTCACCTCTACACTCGGAGTTCCACACACCTCTCTCACACTCCAGACAGCCAGTATTGAAGGCAATTCCGAGGTTGAGCCCCGGGCTTTCACCCCCAACTTTACTTTCCGCCTACGCGCCCTTTCCCCCCCGCTAACCCGCGCAACGCTAGCCCCCTCCGTATTACCCCGGCTGCCGGCACGGC
+
CCCCCGCG<CGFFEFGGG@FGGGGGGFGGGGGGCGFGDGGGGEC;FGEGFFFGBB<,CB,@CEFAFEEFGGG,CF,CFDFGGGEFGGDC7C,6B<8:?CEAAFGGG?DDFFG,AB++@F<E?F<EFEGGFFFFGFEFAFF,E,@@=CDG9@,>EEF8,@,@DDF8@EG,=8>:376=DFGCGF9EG?E68>@8EB?CCEEC*48CCCCF*;9E)*:0;+,==++;C)8*90*:>)2.:5C@<70*:*5***07)171(1:<5)))**)27CEFD***,.*.-:A2(()-.(()(-1)7(((
@M03506:14:000000000-AKVR1:1:1101:8352:7591 2:N:0:36
TTCTCTGGACTACTAGGGTTTCTAATCCTGCTTGCTACCCACGCTTTCGCGCATCAGCGTCAGAACCGGTCCAGGTAGCCGCCTTCGCCACTGGTGTTCCTCCCAATATCTACGCATTTCACCGCTACATTGGGAATTCCGCTACCCCCTCCCGGCCTCAAGCCTTGCAGTTTCAAAGGCAGTTCCTCAGTTGAGCCGAGGGATTTCACCTTTGACTTACAGAGCCGCCTACGCGCCCTTTACGCCCAATAATTCCGCATACCGCCCGCCCCCTCCCTCTTACCCCGGCTGCTGGCACGGG
+
CCCCCGGGGGGGGGGGGGFGGGGGGGGGGGGGGGGGGGGGGGGGGGGGGGGGGGGGGGGGGGGGGGGGGGGGGGGGGGGGGGGGGGGGGGGGGGGGGGGGGGGGGGFFFFGGGGGGGGGGGGGGGD:FGGGGGGGGGGCF=EEGGGGGGGGGGGGGGDGCFGGGGGFGFGGGGGFGGGGGGGGGGGFGFGFGGGGGG5**C4?FGGG7CGCDE>C777:F>CC67CDFC3=FGEEGFGFGG7C53EC)**2*/97>*()*7*)*1/*)27)>B5EG*.)*)-).((()-)4:),(1)9((,
@M03506:14:000000000-AKVR1:1:1101:3885:7592 2:N:0:36
TTCTCTGGACTACAGGGGTTTCTAATCCTGTTTGCTCCCCACGCTTTCGAGTCTTAGTGTCAGAAACCGTCCAGATAGCCGCCTTCGCCACTGGTGTTCTTCCCAATCTCTACGTATTTCACCACTACACTGGGAATTCCACTATCCTCTCCGGTCCTCTAGTCGCCCAGTCCTGAATGCATTTCTTGAGTTGAGCTCAAAGCTCTCACATCCAACTTGGACAACCACCTACACTCGCTTTACGCCCAGGATTTCTGCACAACGCTAGCCCACTTTGTCTTACCGCGGCTTCTGCCACGAA
+
CCCCCG9EEFGGFGGGGGCEEGG<@FFGFFFFFFFFDFFGFC::@F<FF8<FFGGGFGGFGGACFGGGGGGEGGAFG,EEC:F@BFGDB?FCEEAFGEGGAF<=A?AF<?FGGGFBFFEG9FFCFEFFEGGFEF,A=AFFFFGFGGGGG,EFG+@CEGG;D8EFGDCECF8:8CAEEFGC,=EEFFG8E8>;@C,@@E69A+D7,5@<ED+39C,@;8FGGG9;DDD>EC4C4AFG):>**@F<47E:,*3)1/;+2)+=;).)CC8)98F5.*0++1994)648(()-)((14)97=1(-
@M03506:14:000000000-AKVR1:1:1101:5523:7598 2:N:0:36
TTCTCTGGACTACCGGGGTTTCTAATCCTGTTTGCTCCCCACGCTTTCGCACCTCAGCGTCAGTACCGAGCCAGTGAGCCGCCTTCGCCACTGGTGTTCTTCCGAATATCTACGAATTTCACCTCTACACTCGGAATTCCACTCACCTCTCTCGGATTCAAGCGATGCAGTCTTAAATGCAATTCTGGAGTTGAGCTCCAGGCTTTCACCTCTAACTTACAAAGCCGCCTACCTCCACTTTACGCTCAGTAATTCAGAACCACGCCATCCCCCTCCGTATTAACCCGGATCCTTGCACTGA
+
CCCCCGGGDFGFFGGGGGCF@FGGGGGAEFGGGGGGCFGGGGGGGGGGGGEGGFCFFGGFGGGGGGGGGGGG?DF=FGGGGDG@BF<EGEEEFFDFGGGGG<FFG7FFGGCFF7FFFGEGGAFGC<FFEEEF?++@FFDFGGABDBFGFB8DB6D6@6?EEFGEGGDD,DFGEGG;2,53@,,@;;37,37@,<,,,,>7,9EGG?F7@CC*<*1AFF*A:7*0;65/?>32***//86>C?:CG*/):+5+::7+31+*)8)*/**)+)/83);:5157,))--3()-)((*))***..)
@M03506:14:000000000-AKVR1:1:1101:19384:7599 2:N:0:36
TTCTCTGGACTACCGGGGTATCTAATCCTGTTCGCTCCCCACGCTTTCGTGCCTCAGCGTCAGTTACAGCCTAGTAAGCTGCCTACGCAATCGGTGTTCTTGATGGTATCTATGCATTTCACCGCTACACCATCAATTCCGCCTACCTCGTCTGTACTCAAGCCCTACAGTATCAATGGCAGTTCCATCGTTGAGCGATGGGCTTTCACCACTGACTTCTCAGGCCGCCTACGCACCCTTTAAACCCAATAACTCCGTACAACGCTTGCACCCTCCGTACTACCGCGCCCGCTCGACCGGC
+
CCCCCFGG9FGGGGGGGGFGGGGFEGGFGGGGGGGFGEGGCCGGDGGGGGGD@EFGGGCBGGGGGGGGGCGFGGGGGGGGGGG@FGGGGCGGGGGGGGGGGDCFFFGDFGGGGGG,FFGGFFGGGEEE=FC<EAFGFGG,,@=CGG8BGGGGDFGAAADAFGGGGGD,@8@;=8CDFGFGF6?EGGFGGDEE6@,DEE8959CFFE?:::*;FC,D8B+:+=+485)4CDB68)0>,>)=C9D+:*;=*43**1?0:(*:7=F7)*;@**9))*2:C8)*,.4(((3),)((0(2)05(((
@M03506:14:000000000-AKVR1:1:1101:4101:7605 2:N:0:36
TTCTCTGGACTACTCGGGTTTCTAATCCTGTTTGCTCCCCACGCTTTCGCGCCTCAGTGTCAGTTACAGACCAGAAAGTCGCCTTCGCCACTGGTGTTCCTCCATATCTCTACGCATTTCACCGCTACACATGGAATTCCACTTTCCTCTTCTGCACTCAAGTCTCCCAGTTTCCAATGACCCTCCACGGTTGAGCCGTGGGCTTTCACATCAGCCTTAAGAAACCACCTGCGCGCGCTTTCCGCCCAATAATTCCGGATAACGCTTGCCCCCTACCTATTACCGCGCCTGTTGCCACGCT
+
CCCCCGGGDGGGGGGGGGGGGGGGGGGGGGGGGGGGGGGGGGGGDGGGDGGGGGGGGGGGGGGGGGGGGGGGDGGGGGGGDGGGGGGGGGGGGGGFFEGGGGGGGGGFFGGEFGGCFGEF9FGGGGGGFGDFDCC=FGEGFGGCGGGGGFGGGGGCFGGGDCAFFGGGGGGGFGGC8>D9@F,,@C8D=8EG6:,@D>ECEGGG>FF:@CFG7*<C48>9+++,;*?AEF)=?565;C>?8?+*9CE)*83*;1C>46*5)/97C8A>C)287C*/*.0C2<<)-(()-.()*))0*1,((
@M03506:14:000000000-AKVR1:1:1101:4924:7630 2:N:0:36
TTCTCTGGACTACAGGGGTTTCTAATCCTGTTTGCTCCCCTAGCTTTCGCGCCTCAGCGTCAGAAGTGGTCCAGTGCGCCGCTTTCGCCACAGGTGTTCCTCCCGATATCTACGCATTTCACCGCTACACCGGGAATTCCACGCACCTCTCCCACCCTCAAGCACGGCAGCTTCGCCTGCAGGCTCTAGGTTGAGCCTAGAGGTTTCACAGGTGACTTACCGCACCGCCTACGCGCCCTTTACGCCCAATAATTCCGAACCACGCCTGCCCCCCTCGTCTTACCGCGGCTGCTGGCACGAA
+
CCCCCGGGGGGGGGGGGGGGGGGGGGGGGGGGGGGGGGGGGGGGGGGGGGGGGGGGGGGGGGGGGGGGGGGGGGGGGGGGGGGGGGGGGGGGGGGGGDGGGGGGGGGGGGGGGGGGGGGGGGGGGGGGGGGGDGEGFGGGGGGGGGDGGFFGGGGGGCGFGGGGGD:EC>*@ECCGGGFGCF>5,<@CGG,?>:EC@6CF6C=E99CFG=GGGGFFG7AFCCD55:5AED@FDD<DFGFGFFF**7E>=@6*79:>F8DG)85C:*;8A55@>D*/1()/-6<??90>>331)).>)9(((
@M03506:14:000000000-AKVR1:1:1101:19133:7641 2:N:0:36
TTCTCTGGACTACAAGGGTATCTAATCCTGTTTGCTCCCCACGCTTTCGTACCTCAGCGTCAATACATGTCCAGTGAGTCGCCTTCGCCACTGGTGTTCTTCCGAATATCTACGAATTTCACCTCTACACTCGGAATTCCACTCACCTCTCCATGATTCAAGCGAAGCAGTCTTAAAGGCAATTCCGGAGTTGAGCCCCGGGCTTTCACCTCTAACTTACAAAGCCGCCTACGTACGCTTTACGCCCAGTAATTCCGAACAACGATAGCCCCCCCCGTATTACCGCGGCTGCTGGCACGGG
+
CCCCCGGG-EGGGGGGGGGGGGGGAGFGGGGGGGGGGGGGGGGGGGGGGGGGGEGGGGGGGGGGGGGGGGGGGGGGGGGGGGGGGGGGGGGGGGGGGGGGGGGGGCGGGGGGGGGDGGGGGGGGGGGGGGEFGGDCGGGGGGGGGGGGGGG8EGGFGGGGGGGGCCEGGGGGGGGGGGFGCFGFGGFC+3@D9CCC?CE>*0@C>FFFGG*/2*>AFG4?DFGFGFDFDG4?CFFG>D5CE7FGDEDA*5A+;:FG4(*/)77)12=)9/*55):C*,):()-6(,()2.3,)),9)=,((
@M03506:14:000000000-AKVR1:1:1101:22235:7644 2:N:0:36
TTCTCTGGACTACCGGGGTTTCTAATCCTGTTTGATCCCCACGCTTTCGTGCCTCAGCGTCAATGCTTGCTTAGCGGGCTGCCTTCGCAATCGGTGTTCCGGGTCATATCTATGCATTTCACCGCTACATGACCCGTTCCGCCCACCTCAACAAGATTCAAGACCAACAGTATCAAAGGCAGTTCCGAGGTTGAGCCGCGGGATTTCACCCCTGCCTTAAAAGTCCGCCTACACACCCTTTAAACCCAGCAAACCCGGCTAACCCTTGCAGCCTCCGACTGCACGTGGCTCTGTGCAGGGG
+
CCCCCGGG9FFCFG@GGGGGCFGFGGGF9FFGGGGGGGGGGGGDGGGGGGFFFF8CEGGGCGGGFGGG@FGGGFGDCCCEGGGGGGGDGG7FCCF7C7<FE@CFEFC9<C<FF<FC9FECCACEFGC@=FGE,AF+@FDDEE+@EC8,3,@D9A6,69D7,CFGCG,+3,73,7,;A;7:>8@,,,1*4>1,2,24<***8DGC8CE+:D*9=***21;F7:>C7:>)*7;740*1(7;?892***;>***0))*1>17*.66***2)<*090*01*()*((-((.()(0)(/)-***(-(
@M03506:14:000000000-AKVR1:1:1101:24320:7645 2:N:0:36
TTCTCTGGACTACAAGGGTTTCTAATCCCGTTTGCTCCCCTGGCTTTCGCTCCTCAGTGTCAGTGTCGGTCCAGGATGCCGCCTTCGCCTCCGGTATTCCTCCAGATATCTACGCATCTCACCGCTACACCTGGAATTCTGCATCCCTCTCCCGAATTCAAGCCATCCAGTATCCGACGCAGTTCCAAGGTTAAGCCTTGGGATTTCAAGTCGGACTTAGTTGGCCGCCTACGAGCCCGTTTCGCCCAGTAATTCCGGATAACGCTCGGATCCTCCGTATGACCGCCGCGGCTGGCAGGGT
+
CCCCCGGG9FFFFGGGGGFGGGGGGGGGGGFG?CGGGGGGFGFGGFCG>FGGGGFGGFEGGGFGGFGDDFCEGFG?FGGGGGGGGGGGGGGGEEFGGGFG9DGFG,CBFGGGF7CCEG9FFGGGFC@FFGG8EFFGGG;AFEFGG?DGGGGDCC68BFGCD8DEFC=EGFG9=DFEEE96+CG,=E:7,*@,EC,,54EFG>CFF9@,,5BFG>5EG6=F8BG,9<>):7:C<55C:<)33+2***;)220**1::F0D*)9?*1**)25*57::FC,)21).4(((.(.(-74(95.90(
@M03506:14:000000000-AKVR1:1:1101:10351:7651 2:N:0:36
TTCTCTGGCCTACCGGGGTTTCTAATCCTGTTTGCTCCCCACGCTTTCGTGCATGAGCGTCAGTGTTAACCCAGGAGGTTGCCTTCGCCATCGATGTTCTTCCATATCTCTACGCATTTCACTGCTACACATGGAATTCCACCTCCCTCTGCCACACTCTAGTCCTGTAGTTTCAAACGCAGTTCCCAGGTTACGCCCGGGGATTTCACATCTGACTTACAGAACCGCCTGCGTCCCCCTCACGCCAAGTAAGTCCGATTAACCCTTGCACCCATCGCATTACTGCGGCTGCTTGTATGTC
+
CCCCCGGG-FDCFFGGGG:CCEFDFGCFGGGFGGFFFFFGFGGGFB<EGFGGFFFGD<FGEGGF96CFDFGAFGFCECFGGGGDGFGG,8:F=<<FGGFGF<F<FGFF9FFFCGGDGGA<FEFGGF9=5EF==8,5?9=?,9@8@88BFG=,@EG8CFG93,36DF9DDC6C@FGEF9>>EEE9,@323>,45,3:EEE**71;66:=FGFFG+>DF+3=+08,?*)2?C)*/00235)=*=/****)*5<+*1::5(7:)****0*0+*2).*28A(.*,).)))-)452()))*0*.6)
@M03506:14:000000000-AKVR1:1:1101:10826:7662 2:N:0:36
TTCTCTGGCCTACTCGGGTATCTAATCCTGTTTGCTCCCCACGCTTTCGCGTCTCAGCGTCAGTCACGTCCCAGCGAGCTGCCTTCGCCATTGGTGTTCCTCCTGATATCTGCGCATTTCACCGCTCCACCAGGAATTCCACTCGCCTCTTCCGGACTCAAGCTTGCCAGTATCCACCCGCCTCCCAGGGTTGACCCCCGGGCTTTCAGAGCGGACTTAGCAAGCCGCCTACACGCGCTTTACGCCCCATAATTCCGGATAACGCTTGCACCCCACGTGTTACTGCGGCCGCTGGCACGTG
+
CCCCCFFG-EFFCGFGDEGGFECGG9<FGFFGGFF9FGDGDFGGGGGGGGGGGGGGCGGGGGGGGGGEGFEEFGGGGGDGGGGGFFFEFEGGGFGGGGGGFGGGGGGGGGFEGGG>EGFGGGCEEG+@<DGCCE:FFEFGGG9DEEC6@3EGGGC>E6>?@66:9:4DCFC;CG,77DEEGC5EEG6?CE8DCF9,D:EEG4:**==+4@*8CD**)2:+:C;6CDDD555:*7;)()./*+:55=85**;*1**:793:)17*9?C58*98>)/1*-)<4)-)).,)()(,7((/7=(((
@M03506:14:000000000-AKVR1:1:1101:19516:7667 2:N:0:36
TTCTCTGGACTACTAGGGTTTCTAATCCTGTTTGCTCCCCACGCTTTCGTGCCTCAGTGTCAGTGCTGGTCCAGAGAGCCGCCTTCGCAACTGATGTTCCTCCCGATCTCTACGCATTTCACTGCTACACCGGGAATTCCACTCTCCTCTACCGCACTCTAGCGAGCCAGTATCCATCGCCATTCCCAGGTTGAGCCCGGGGCTTTCACGACAGACTTAACTCACCACCTACGCACGCTTTACGCCCAGTAATTCCGAGTAACGCTTGCACCCTTCGTATTACCGCGCCTGCTGGCACGAA
+
CCCCCGGG9FEGGGGGGGGGGGGGGGGGGGGGGGGGGGGGGGGGGGGGGGGGGGGGGGGGGGGGGGGGGGGGGGGGGGGGGGGGGGGGGGGGGGGGGGGGGGGGGGGGGGGGGGGGGGGGGGGGGGGGGGGGGGDGGGGGGGGGFGGGGGGGGGGGGGGGGGGGGEGGGGGGGGFGGGGGGGGGFGGFGCFGGGGGGGGG>CDEF6?CGG4<*9,8*;=FFFCCFFAAGCFG3>3>6D>EA+:DDDGFFCGFF6DGF:D5)9@DGGD>D?GFEF*0::5?:999042)-)2(),(9)74((
@M03506:14:000000000-AKVR1:1:1101:22623:7673 2:N:0:36
TTCTCTGGACTACACGGGTTTCTAATCCTGTTCGCTCCCCACACTTTCGCCCCTCAGCGTCAGGTAATGCCCAGAGAACCGCCTTCGCCACCGGTGTTCCTCCTGATATCTGCGCATTTCACCGCTACACCAGGAATTCCGTTCTCCCCTGCATACCTCTAGTCTGCCCGTATCAGAAGAAGGCTCGGGGGTAAGCCCCGAGTTTTCACTCCTGACGCAACAGACCGCCTACGAGCCCTTTACGCCCAGGAACTCCGCACAACGCTTGCCCCCTACGAATTACTGCGGCCGCTGGCACGTC
+
6AC@8FFF<6CEFFGGCE:FEFFFGFDFGGGFGGECG+C@CCFFFFFAFECGGCCFGGGGGGGGGFGEGFFE,EFGGECEFGGDGGGCFGCG>G=FEGC<<BFFFFG,59EEFEGGGGGDCAFGDFGEG8=<FEGCFFFFGGGFE,,8CDEF=9E9F8DFFAED:DF>DEGG6CCF?,,,@D5D6D5CC@*4;124<CGD5)=;9+1CC+;><*+<**./9*9*1>>>*/5*17)),158+3:*7*10**2).)*2*(5C5))11;*);?*)))/1/():1)))..()()(-5((9)/(.(
@M03506:14:000000000-AKVR1:1:1101:22674:7673 2:N:0:36
TTCTCTGGCCTACAGGGGTATCTAATCCCGTTTGCTCCCCTGGCCTTCGTGCCTTCGCGTCAGGAACTGTCCAGTGACCCGCCTTCGCCTCTGGTCTTCCTTACGATATCCACGCATTTCACCGCTACACCGTACACTCCAGTCTACTCCCCAGTCCTCAACCACGGCAGTATCGAATGCAGTTTCTGAGTTAAGCTCCGTGATTGCACACCCGACTTACCTCCCCGCCTACGCACCCTCCACGCCCAATGATTCCAAACAACCCCTGAGCCCTCTTCATTCCCGCGGCTTCTCGCACTGG
+
CC<,BFF9-;C8@-,-;+BFCF99FF9,C@FF,6C<C6C@FD<<,;CFD,,,CC,,6::@C7CF8EC@GF<EFD,:9F,67+6B:EFBE,?E@,:?,BCFGF,=<F7=BE,54++@+8FF9EF7>7>FE=,6A++6,7AFF,@E=,@,>,,63?@98=D3@,>=@=CEGGE=,7++,,5@,3<@DE3=DFA;@;FA97<E*;E6:,,=6:C7778C<<AFDCF,7*)07*8C9>>)(:5*3*0C>**)*039**2:*)**.)0*1*2)*0*)02*02)/+.).<6(3.()(,/)->))(((
@M03506:14:000000000-AKVR1:1:1101:16264:7680 2:N:0:36
TTCTCTGGACTACCGGGGTTTCTAATCCTGTTTGCTCCCCACGCTTTCGCACCTCAGCGTCAATATGTGTCCAGTAAGTCGCCTTCGCCACTGGTGTTCTTCCGAATATCTACGAATTTCACCTCTACACTCGGAATTCCACTTACCTCTCCACAATTCTAGCGATGCAGTCTTAACGGCAATTCCGGGGTTGATCCACGGGCTTTCACCTCTAACTTACAAAGCCGCCTACGTCCGCTTTACGCCCAGTAATTCCGCACCACGCTAGCCCCCTCCGTCTTACCCCGGCTGCTGGCCTCGG
+
<BC@@FGGFFDFFF++@@@@;FF<6;,6CFEEGFC9CED:E6@CCFG9,8@F@,:C8<F6@,:FF9,CFE@FC<EC@FG9B7@F@=C=FFEG,,C=BFGG<E?@:@CFAFF9<4@==AEAEFGFGFCGEF<,D=@FGDG;=GC,6=?EF@,@=D,,@=B8@=D@3DEGGD6DCGGG86+@+@,>DC?@EGCGGD,,>,4*=7>*88CFFC470?<CF+?CC>F**08>**):>))23C)8A9>*/::57F7*1/0?7(/*).)/7**.<;57>/;8?<)*()-.((()-)(,6)35.*(43
@M03506:14:000000000-AKVR1:1:1101:16920:7751 2:N:0:36
TTCTCTGGACTACTGGGGTATCTAATCCTGTTCGCTCCCCATGCTTTCGCTCCTCAGCGTCAGTTCCGGCCCAGAGTGCCGCCTTCGCCACTGGTGTTCCTCCCGATATCTGCGCATTTCACCGCTACACCGGGAATTCCGCACTCCCCTACCGGACTCGAGTCACGGCAGTTTCGAATGGCCCCTCCACGTTAAGCGTGGAGATTTCACATCCGACTTGCCGAACCGCCTACGAGCTCTTTACGCCCAATAATTCCTGCCAACGCTAGACCCCTACCGATCACCGCGGCTGCTGGCCCGG
+
CCCCCGGGGGGGGGGGGGGGGGGGGGGGGGGGGGGGGGGGGGGGGGGGGGGGGGGGGGGGGGGGGGGGGGGGGGGGGGGGGGGGGGGGGGGGGGGGGGGGGGGGGGGGGGGGGGGGGGGGGGGGGEGGGGGGGGGFGGGGGGGGGGGGGGGGGGEGGGGGGEGGGGEDGGEFCFG>CFG?CFGGGFGGCGGGGFFCGGGGD:EDF?FGCF7CFD5;DDDCDGGC3CD:ED3ED>;DB502<C7>5CG)*;89?F7:7)2+0)9C<C5:8=*7@C8**()*-44?0(3)1;(()5)9;)4((
@M03506:14:000000000-AKVR1:1:1101:11411:7751 2:N:0:36
TTCTCTGGCCTACTGGGGTTTCTAATCCTGTTTGCTCCCCACGCTTTCGTGCATGAGCGTCAGTACAGGTCCAGGGGATTGCCTTCGCCATCGGTGTTCCTCCGCATATCTACGCATTTCACTGCTACACGCGGAATTCCATCCCCCTCTGCCGCACTCCAGCGATGCAGTCACAAATGCAGTTCCCAGGTTAAGCCCGGGGATTTCACACCTGTCTTACATCACCGCCTGCGCACGCTTTACGCCCAGTACTTCCGATTAACGCTTGCCCCCTCCGTATTACCGCCGCTGCTGGCACGTT
+
CCCCCGGG-FGGGGGGGGGGGGGGGGGGGGGGGGGGGGGGGGGGGGGGGGGGGGGGGGGGGGGGGGGGGGGGGGGGGGGGGGGGGGGGGGGGGGGGGGGGGGGGGGGG<EGGGGGGGGGGGGGGGGGGGGGGGGGGGGGGGGGGGGGDGDEGGGGGGGGGFFGGGGE6DFGGGG,EGGGGGGFGGGGFGGGGGEGGGFGDGGG5@9=,1+CDCGCGG=AGGGG+CFDFGC3CDF3DFD<EGCD<DCC3C+0*/9:FC,775*1*9C=)*)9)79*1*3.*3)))(,(00)3>)425)=?0(
@M03506:14:000000000-AKVR1:1:1101:14066:7755 2:N:0:36
TTCTCTGGACTACCAGGGTTTCTAATCCTGTTTGCTCCCCACGCTTTCGAGCCTCAGCGTCAGTAATGGGCCAGTAAGCCGCCTTCGCCACTGGTGTTCTTCCGAATATCTACGAATTTCACCTCTACACTCGGAGTTCCGCTTACCTCTCCCATACTCAAGATCGCCAGTATCAAAGGCAATTCCAGGGTTGAGCCCTGGGCTTTCACCTCTAACTTAACGATCCGCCTCCGCTCCCTTTACGCCCAGTAATTCCGAGCAACGCTCGCCCCCTCCGCATTACCGCGGCTGCTGGCACGAA
+
CCCCCGGGGGGGGGGGGGGGGGGGGGGGGGGGGGGGGGGGGGGGGGGGGGGGGGGGGGGGGGGGGGGGGGGGGGGGGGGGGGGGGGGGGGGGGGGGGGGGGGGGGGGGGGGGGGDCGGGFGGF<FFFGGGDFFGFGGGGGCEGGCGG9DFGGGGGFFFFFD?F=AE>CE6DGDFGGFFDGGFGFG;;9@CGFEF,3,489EGGGFCF,2C>FC*,28:ACF4*=?5))=*),2:;C(9)C69C/97:=*2>+3+33*():5.>5<8*7C73:>C*1*(7/(444(((035(()42C7?((,
@M03506:14:000000000-AKVR1:1:1101:5962:7776 2:N:0:36
TTCTCTGGCCTACAGGGGTATCTAATCCCGTTCGCTCCCCTAGCTTTCGCGCTTCAGCGTCAGTGTCAGCCCAGCAACCCGCCTTCGCCGCAGGTGTTCCTCGCGATATCTACGCATTTCACCGCTACACCGAGAATTCCAGTTGCCCCTTCTGCACTCTAGCCCCGCAGTACCGACTGACCTTTCCGGGTTAATCCCGGAGCTTTCACAACCTACTTGCGTTCGCTGCCTCACCGCACTTTCCCCACACTACATCAGACTAATCCTTGCTCCCCCCGTATTCCCTCGGTTCATGTCTCGG
+
CB@@AFGF-CF@<CF97:FG8EE9F@6,;CEEDGG;6@CF8FGGGGGGF;@BF@FEFAE@F:,CFFC<FFFGGCFGGGFGGGGECFFD@FE+++:E??BFFB+=F7>:@FFAFG>:::AFDF,+8>=+CFFC7+++7FF9,,@DGC9DB>35E7ECFFBCECFGF**5*@*,,>6:*>98C,=B7C,=C*4;>C+>96CE*/*09997@7**1*0>*:2C71***1)0>*0+*.0*4).2<?***2*7**;))/*:*)*+)**2*007<?C0)9;?C(0*.()64)(0()-(*).09*)5,
@M03506:14:000000000-AKVR1:1:1101:6016:7784 2:N:0:36
TTCTCTGGACTACTAGGGTTTCTAATCCTGTTTGCTCCCCACGCTTTCGCACCTCAGCGTCAATATGTGTCCAGTGAGTCGCCTTCGCCACTGGTGTTCTTCCGAATATCTACGAATTTCACCTCTACACTCGGAATTCCACTCACCTCTCCACAATTCTAGCGATGCAGTCTTAAAGGCAATTCCGGAGTTGAGCCCCGGGCTTTCACCTCTAACTTACAAAGCCGCCTACGTGCGCTTTACGCCCAGTAATTCCGTACAACGCTAGCCCCCTCCGTATTACCCCGGCGGCGTGCACTGG
+
CCCCCGGGGGGGGGGGGGFFGGGGGGGGGGGFGGCEFGGFFGGGGGGGGGGGGGGFGGGGGDGGGCGGGGGGGGGGGGGFGGGGGFFGEEGGGGFGGGGGGGGFFGDGDFGCFGGGGGGGGGGG8FGFCFEGGGGFGFFAFGGGGGG?,C@DGGG89,,6,@DE+=BCDFDD,@>@AFGFD=EF,7,=6CECDE6@F6EG57>8:CC7@?*;F*9DF:A?F7*,2;5A*26,/;4C(2=C89:<<C*.=8EFFAG@F)9C>F?DCEE3+.*.)1;C*4>729)4((,03)((),(1./),(
@M03506:14:000000000-AKVR1:1:1101:11401:7792 2:N:0:36
TTCTCTGGCCTACCGGGGTTTCTAATCCTGTTTGCTCCCCACGCTTTCGTGCATCAGCGTCAGTTATGGCTTAGTGAGCTGCCTTCGCAATCGGTGTTCTGTGTCATATCTAAGCATTTCACCGCTACATGACACATTCCGCCCACTTCAATCATACTCAAGATCATCAGTATCAATGGCAGTTTTCGAGTTAAGCTCGAAGCTTTCACCACTGACTTAATAATCCGCCTACGCACCCTTTAACCCCAATAAACCCGGATAACGCTTGGGACCTTCGTATTACCGCGTCTGCCTGCACGAA
+
CCCCCGGG-EFGGGGGGGGGGGGGGGGGGGGGGGGGGGGGGGGGGGGGGGGGGGGGGGGGGGGGGGGGGGGGGGGGGGGGGGGGGGGGGGGGGGGGGGGGGGGGGGGGGGGGGGGGGGGGGGGGGGGGGGGGGGGGGGGGGGGGDGGGGGCGA8FGGDFGGGFGGFEGGGGGFGGGGGGGGGFEFFGGGGGGFF9EEGEGGGEGGGAFGGFGD>DGFGF7EGCE9C>>5*2=7>)72DFGFGD+*=55E+<9C6*29635>8A*8CEF5>4>)*3+*8)2.6>4(((),)()*).>)),12
@M03506:14:000000000-AKVR1:1:1101:8742:7841 2:N:0:36
TTCTCTGGACTACCAGGGTTTCTAATCCTGTTTGCTCCCCTAGCTTTCGCGCCTCAGCGTCAGTTTCTGTCCAGATAGCCGCCTTCGCCACCGGTGTTCCTCCTGATATCTACGCATTTCACCGCTACACCAGGAATTCCGCTATCCCCTCCAGAACTCCAGCCCATCAGTTTTGAATGCAGGCTCTGAGTTAAGCCCAGAGTTTTCACATCCAACTTAATGAACCGCCTACGCGCCCTTTACGCCCAGTAATTCCGAACAACGCTTCCCCCCCCCGTATCCCCCGGCCTCCTGGCCGTGG
+
CCCCCGGG-EFGGGGGGGFGGGGGGGGGGGGGGGGGGGGGGGGGGGGGGGGGGGEGGGGGGGGGGGGGGGGGGGGGGGGGGGGGDGGGGGGGGGGGGGGGFGGGGGGGGGGGGGGFGGGGGGCCFEFGGGGGGGGDFFGFFGG+@FDGFFGCGFG8FGGGGGGGGGGGDFGG8DDE7CFADGFG8DGGGFGGGGG,34DFDFCFG7C@EC9F,7<1;C8EF>FFGGDFDDDGGF>GF<DFCFFDDG85C8C+9*::*8*:7?F3)*;)07CB7DEE*470(-.4,(3),7((.)(*.)(((
@M03506:14:000000000-AKVR1:1:1101:18626:7882 2:N:0:36
TTCTCTGGACTACTGGGGTATCTAATCCTGTTTGCTCCCCACGCTTTCGCGTCTCAGCGTCAGTCACGTCCCAGCGAGCTGCCTTCGCCATTGGTGTTCCTCCTGATATCTGCGCATTTCACCGCTACACCAGGAATTCCACTCGCCTCTTCCGGACTCGAGCTTGACAGTATCCACCCGCCTCCCGGGGTTGAGCCCCGGGCTTTCAGAGCGGCCTTCCCAAGCCGCCTACCCGCGCTTTCCGCCCAATGATTCCGGACAACGCTCGCCCCCTACGTATTACCGCGGCCGCTGGCCCGTA
+
CCCCCGGGGGGGGGCGGGGGGGGGGGGGGGGGGGGGGGGGGGGGGGGGGGGGGGGGGGGGGGGGGGGGGGGGGFFGGGGGGGGGGGGGGGDGGGFGGGGGDFGGGEFGGGGGGGGGGGGGGGGGGGGGGGGGGCFFGFAFGGGGGGGGGGGGEEEGGGGGFEGD?C,@FGGGFCE99?@CEGGGGGGCEG@CC6,>C:AEEGDDCFFGCF=CG3*?54*077</79@FE*57*0)93C)*2+:*97EE**<*/9CCF9DGD)89D=*7C5>>>/*1*.9+().621(7()(()-(/))3((
@M03506:14:000000000-AKVR1:1:1101:12350:7900 2:N:0:36
TTCTCTGGCCTACTGGGGTTTCTAATCCTGTTCGCTCCCCATGCTTTCGCTCCTCAGCGTCAGTTAATGCCCAGAGACCTGCCTTCGCCATCGGTGTTCCTCCTGATATCTGCGCATTTCACCGCTACACCAGGAATTCCAGTCTCCCCTACATCACTCTAGTCTGCCCGTACCCACCGCAGATCCGGAGTTGAGCCCCGGACCTTCACGGCAGACGCGACAAACCGCCTACGAGCCCTTTACCCCCCATCATTCCGGATAACGCTTGCCCCCTCCGTTCTACCCCGGGCTCCGCCCCGTT
+
CCCCCGFC-CFFGFAEFFGCGGGGGGFAAFGGGGGCGGGGDFFGFFGGGG;FEGGGGGGGGGGFGFGGGG@E@FGGGGGGGGGFFGFGGGGFGGGGGGGGFFGGGDFGGGGFGGGGGGGGGGGGGGGGGGGGGGGGGGGG9AEG=DFGGFGGGGGGFCEGGGGGGGFGGGGEGGG9CGGGGE6,59EE+@E@9E@DGGGGCDE*=:=,=*?C*8CEG3.*)5)*9/8BG7>F<3))(*02<<7*9*/):*29/0*2907*)091<**)1027>9***-7*-)-)((()()(-),(7)0(-,
@M03506:14:000000000-AKVR1:1:1101:6338:7910 2:N:0:36
TTCTCTGGACTACCGGGGTTTCTAATCCTGCTTGCTCCCCTGGCTTTCGCTCCTCAGCGTCAATATTGGTCCAGGATGCCGCCTTCGCCACCGGTGTTCCTCCAGATATCTACGCATTTCACCGCTACACCTGGAATTCCGCATCCCTCTCCCAAATCCAAGCCATCCAGTCCCCGACGCAGTTCCCTAGTTAAGCTGCGGGATTTCACGTCCGACTTAGTTGGCCGCCTCCACGCCCCTTACGCCCAGTAATTCCGCACAACGCTTACCCCCCCCCCACCACCCCTCCTCCCCGCCCGCC
+
CCCCCGGGGGGGDGEGGGFGGGGCFGGG,C@FGGGGFGGGGCDGGGFFGCGGGGGGGCFGGGGGGGGFGGFGGGGCFGFEECFFGGGEECFFE@@+FGGGGGGCEFEAFGGGGGDC7FFGGGGGGGDG,EFC?AAFCGFCCEGE6@D8E8DFFF,>B@EC8,6=?8D?8EG,8:,59>ECE8C;EFC,,,6@;;>ECE,4C45*=6@FG:CGE5=?><+<;:@+20.>C*)2*))/2/.*060>*:=5*++1**>7*(9E)7>3<5:)<?C5.CCE*(.*((-2((,)40(.0(()..((,
@M03506:14:000000000-AKVR1:1:1101:4553:7917 2:N:0:36
TTCTCTGGACTACTGGGGTATCTAATCCCGTTTGCTCCCCTGGCTTTCGCGCCTCAGCGTCAGTGTCAGCCCAGCAACCCGTCTTCACCTCAGGTGTTCCTCTTGATATCTACGCATTTCACCGCTACACCAAGAATTCCAGTTGCCCCATCCGCACTCTAGTCGCACAGTATCAGTTGACCTTTCCGAGTTAAGCTCGGAGATTTCACAACTGACTTGTGCTGACTGCCTACGCGCCCTTTACGCCCAGTAAATCCGAACAACGCTTGCTCCCCCCGTATTACCGCCGCTGCTGGCCCGG
+
CCCCCGGGGGGGGGGGGGGGGGGGGGGGGGGGGGGGGGGGGFGGGGGGGGGGGGGGGGGGGGGGGGGGGGGGGGGGGGGGGGGGGGGGGGGFGGGGGGGGGGGGGGGGGGGGGGGGDGGGGGGEGGGGGGGGFGGEFCFFGGGGGGGFFGGGGGGEGGGGGFGGGGGGGDGAEGGGGDGGGGGGGGGCECFGGGAFAFGDEGGFGCG@FG>DGGGGGGBFDCC@7?++69F?D)/1(9)8<6+2*A85:ECFF+;7C6DCB3)1)2;)*.07@GGGGB:*4(5<90()-890>239>)4(,
@M03506:14:000000000-AKVR1:1:1101:5076:7927 2:N:0:36
TTCTCTGGACTACCGGGGTATCTAATCCTGTTTGATCCCCACGCTTTCGTGCCTCAGTGTCAATATCCCTGTAGCTAGCTGCCTTCGCAATTGGTGTTCTATGTCATATCTAAGCATTTCACCGCTACATGACATATTCCGCTAACCGCCCGAAAATTCAAGAAACATAGTATCAATGGCAGTTTCCATGTTAAGCACGGAACTTCAACCACCCACTTACATTCCCCCCTCCGCACCCTTTAAACCCAGTGAATCCGGACACCGCTTTCACACCACGTATTACCGCGACCGCTGGCAAGGG
+
@CCC?@F@-;C<<FG7FCFCFGFCFEFGDFGGGGFFFCGGGGEGCCDGGGGG<EFGFGCGGGDFAEFF,ECF<FGFCFFGF<FFGGF7,@FFFCFGGGF<6EDFGGGA,BFFA??EB?FGGGGGDC+>,CEFGCGGGGCG,@CC6@F++4+=+1@+>,@,>,E,@=3,3E,3@EFCGGF,D+@B3=:,@38E;7@,,,@+@**37,2,77CF**4;*+=C2++=:9**=D)498?)(*5*>1::*0:)1?0++12>).*:)))15*/0<07*9*2;;(0+(64)(,()-003.,(1.*40(
@M03506:14:000000000-AKVR1:1:1101:5530:7930 2:N:0:36
TTCTCTGGCCTACAGGGGTTTCTAATCCCGTTCGCTCCCCTAGCTTTCGCGCCTCAGCGTCAGTGTCAGCCCAGCAACCCGCCTTCGCCGCAGGTGTTCCTCTCGATATCTACGCATTTCACCGCTACACCGAGGATTCCAGTTGCCCCTTCTGCACTCTAGCCCCGCAGTATCAGTTGACCTTTCCGGGTTAAGCCCGGAGATTTCACAATTTACTTGCGGTTGCCGCCTAAGCGCCCTTTACGGCCCGTAAATACGAATAAACCTTGCACTCACCGTTTTACAGCGGTTTTTTGGCTAG
+
CCCBB<<F-;CF8C@@FGFDCCDFG<6@<BFGFCE;FE<FFGG@GGGG@@FG7@@86C:,@7BEFE,,C<CFGGGGG,CFCEEGGFCFFCF+CF,?<FEF,ABCFA,:>BEFGCFGGG,,,C<+4@@7CF@++6+3AF>,,83,3,@8DFGGAA8E8<EA5,@E:+3B8EG@DC>CF9C,,526<BDG8*46BC=?FFEG58:CEF22<;=*:++>CF6?DD9*);6>ED5**/)9(/7CF6**1*/.:*/0)):*:17*))/***09+/2*/9*0;(0*.,.-).))(0(()(())0,).
@M03506:14:000000000-AKVR1:1:1101:19342:7940 2:N:0:36
TTCTCTGGCCTACCGGGGTATCTAATCCCGTTCGCTCCCCTGGCTTTCGCGTCTCAGCGTCAGTAGGCGTCCAGGACCTCGCTTTCGCCACGGGCGTTCCTTCCGATCTCAACGCATTTCACCGCTCCACCGGAAGTTCCAGGTCCCCCTACGCCCCTCCAGGCCCGTCGTATCCGCGCCCGTTCCCCGGTTGAGCCGGGGGATTTCAGCGACAGACGCACGGCACCGCCTACACGCGCTCTAAGCCCAGTGATTGCGAATAACGTTCGCACGGCTCGTCTTACCTCGGCCGCTGGCACGC
+
CCCCCGGG9FGGGGGGGGGGGGGGGGGGGGGFFGGGGGGGGGGGGGGGGGGGGGGGGGGGGGGGGGGGGGGGGGGGGGGGGGGGGGGGGGGG@FGGGGGGGGGGGGGGGFGGGFGGGGGGGGFEF:BF?FGGG7FGGGGGAEFFGGGGEGGGGGGGGFGGGGGGGGGCEEEFFGFGGDDCEE5EGFGFGG885ECGFEGGGG?ACE?CFGC353C*1/57C3C=9DFFGDBCF47C()5:***0*2+7*;A6=6**2()*)0*77*8;?@5))9*:*4.:4(-6:).)(.(,)(-)0))-,
@M03506:14:000000000-AKVR1:1:1101:25865:7961 2:N:0:36
TTCTCTGGACTACTGGGGTTTCTAATCCTGTTTGCTCCCCACGCTTTCGCGTCTCAGCGTCAGTACCGTCCCAGTGAGCTGCCTTCGCCATCGGTGTTCCTCCTGATATCTGCGCATTTCACCGCTACACCAGGAATTCCACTCGCCTCTTCCGGACTCTATCCCTGCAGTATCCACCGGCATCCAAGGGTTGATCCCTTGACTTTCACAGCGGCCTTACAGGGCCGCCGTCGCGCTCGTTACGCCCAATGATTCCGGTCAAACCTTGCCCCCTACGTATTACCGCAGCTGCTGGCACGAA
+
CCCCCGGGGGGCFGGGGGFGGGGGGGGGGGGGGGGCFGFGGGGDGEFGDGGGGCGGGGG@FFGGGGGGGGGGGGECDGGGGGG<<FCFGGGGGG@FG@FDFFFGGGDGEEGFFC@CFG<,55FCDFGDC=<<EGCD,AFEEE;@8+@88,E=B+6@EGF8E,@3DFFGCCGD,C;>,@+@EGEGFGF6CDEEEG9,,=,=<*2,=9EFCC:;5C8=34=CC6*7C*.)>))255)93C)**/7CC=*0**098***2,):<***1*<6E)9F53;@*(*+.)4)-4()(.((),(1.*(((
@M03506:14:000000000-AKVR1:1:1101:27947:7972 2:N:0:36
TTCTCTGGACTACTGGGGATTCTAATCCTGTTTGCTCCCCACGCTTTCGCACCTCAGCGTCAATACGTGTCCAGTGAGTCGCCTTCGCCACTGGTGTTCTTACGAATATCTACGAATTTCACCTCTACACTCGGAATTCCACTCCCCTCTCCTGGATTCAAGCGATGCAGTTTTAAAGGCAGTTCCGGAGTTGAGCTCCGGGCGTTCACCTCTAACTTACAATGCCGACTACGCACGCTTCACGCCCAGTAATTCCGAACAACGCCAGCTCCCCCAGTATCACTGCGGCGGCGGCCCAGGC
+
CCCCC<FFGGF8,EE<9@,B6C@<@FGFFF<<6C,CEE,,CFG:FGG<FEGGGFGF,<7@:CCFCC@F<FEF9EFGGGAGCGGEGDGGDCCFGGFGGG,CE,?FFE=BFGF<FG@,,DEGFGFF<F9C9BF8?:@CDFFFA,;E,,+6+@EFG8?@>DEF9:>++6+69E93@,>DE99,6=,,@,@@8CECFGF?F7:CCD:*1*1<9C*;97;9>7*087+,2*/)*:5C<))/658C*3;>F5:AFCF?B=FG667:)7.7)**0C4<))*/**.*+)).)4.(0(0((),())).4-
@M03506:14:000000000-AKVR1:1:1101:3384:7986 2:N:0:36
TTCTCTGGACTACAAGGGTATCTAATCCTGTTCGCTCCCCACGCTTTCGCTCCTCAGCGTCAGTTACGGCCCAGAGACCCGCCTTCGCCACCGGTGTTCCTCCTGATGTCTGCGCATTTCACCGCTACCCCAGGAATTCCAGTCTCCCCTACCGCACTCTAGCCTGCCCGTATCGACTGCATGCCCAGGGTTGAGCCCTGGGTTTTCACAGTCGCCGCGACAAGCCGCCTACGAGCTCTTTATGCCCAATAATTCAGGAAAACGCTTGCACCCTACGTATTCCCACGGCTGCTGGCTAGTA
+
CC<B,ECFFGF8CE<E<7CFFF<FFFGEFFFFGC+8FF,6CFCCGGGGFCCCCFEFCCGG7FCFG9<@CGEGGC@@FECEFFGC7C=FCBCD=:@:?=AEFGCFF,BBFFC<D+4C@FFGDGG7=+>@,A?7F@FGFD;D;BDFFFDEEE78>+CCCC8FGAF6F?8FGC8C:FC>GGGGG,2>A6,,=E8>*A,::?8CC*4C=::7BC+;C**3/1=5CDG*9*5):7)*155/46@9:+*:*089**<*9/**22**0))/)2/7**2)07**2.9F?)).)44B;7((6745)*..-
@M03506:14:000000000-AKVR1:1:1101:16136:8029 2:N:0:36
TTCTCTGGACTACTGGGGTATCTAATCCTGTTCGCTCCCCACACTTTCGCTCCTCAGCGTCAGGACATGCCCAGAGAACCGCCTTCGCCACCGGTGTTCCTCCTGATATCTGCGCATTTCACCGCTACACCAAGAATTCCAGTTGCCCCTTCTGCACTCTAGTCGCACAGTATCAGTTGACCTTTCCGAGTTAAGCTCGGAGATTTCACAACTGACTTGTGCTGACCGCCTACGCGCCCTTTACGCCCAGTAAATCCGACCAACTCTTGCTCCCCCCGGACTACCGCGCAGTCCGGCACGG
+
CCCCCGGGFFFGGDC-@:FGGGGGCEAFGGGGGGGGGFGGDEEGAFFGGGGGGCFGGGGFBFCFCGFGCGEGAFGGGGFGCFGGEGGGGGGGGGGGFGGGFDFGFFFGGGGGF>:CECFGGGGGGGDGGGGG?FC,A<FFFG=AEFBDDFGFFGGGGCEFGCFGGG6CG8BCEEFACFFGGGG9CGGCC73@;<AFAE5:8*8,25BCEF4488>FFG*488CEFFA8=<)/25;39).:E6CC*1C5*:@?4?*:0,1*.))*2+0*+1*907*/:()*((,(4(4)(0((0.(/))(((
@M03506:14:000000000-AKVR1:1:1101:8301:8036 2:N:0:36
TTCTCTGGACTACAGGGGTATCTAATCCTGTTCGCTACCCACGCTTTCGCTCCTCAGCGTCAGGTAAGGCCCAGAGAGCCGCCTTCGCCACCGGTGTTCTTCCTGATATCTGCGCATTCCACCGCTACACCAGGAGTTCCGCTCTCCCCTGCCTACCTCTAGTCTGCCCGTATCGGAAGCAGGCTCGGAGTTGAGCTCCGAGTTTTCACTCCCGACGTGACGAACCGCCTACGAGCCCTTTACGCCCAACAATTCCGGCCAACGCTCGGACCCTACGTGTCACCGCGGCTGCTGGCCCGCC
+
CCCCCGGGFGFGGGGGGGCFGGGGGGGGGGGCGGGGGGGGGGGGGGGGGGEGGCFFFGGGGGGGGGGGFGGGGFFGFEGGGGGGGGGGGCGGGGG>FGGGGGGGGFGGFGGFGGGGGGGGGGGGGGGEGGGGGC+4ABFGGGEGFGDFGGFGGGGGGGGGGGGGGGGGGGEGFGGDC:7D?FFG6BE:*>1:;,2ABFGG*7C87CFFGFFCF)8CC5=FGCD5CC@EGDBF5@@G(/;*<+0>CGD5***)/7::4()2.555D*A78)935DCE8,)3(.-5116)3.284),<)76(-
@M03506:14:000000000-AKVR1:1:1101:10791:8038 2:N:0:36
TTCTCTGGCCTACTAGGGTATCTAATCCTGTTCGCTACCCACGCTTTCGCTCCTCAGCGTCAGGTAAGGCCCAGAGAGCCGCCTTCGCCACCGGTGTTCTTCCTGATATCTGCGCATTCCACCGCTACACCAGGAGTTCCGCTCTCCCCTGCCTACCTCTAGTCTGCCCGTATCGGAAGCAGGCTCGGAGTTGAGCTCCGAGTTTTCACTCCCGACGTGACGAACCGCCTACGAGCCCTTTTCGCCCAATAATTCCGGACAACGCCCGGACCCTACGTATTCCCGCTGCCGCTGGCCCGTG
+
CCCCCGGG-FFGGGGGGGFGGGGGGGGGGGGGGGGGGGGGGGFGEGGGGG;FGDGGGGGGGGGGGGGGGGGGGGGGFGGGGGGGGGGGGGGGGGGGDFGGGGFEEFGGGGGGGGGDGGGGGGGGGGGGGGGGGGGGGGGGGGGGCFFFGGFGGGDGG=FDEFEGGGGGGCE7:DEG>EGF6EGG@8?E5:CFFFFF,<<**2:CFGGFG7DG5<EE3>B=FD37<C>3CC)7C)731FFFF+:CDGG)5*+9790C63CG)8F)7/?DC59@E::F>,*+:)).(((.-),()(4*804((
@M03506:14:000000000-AKVR1:1:1101:11933:8085 2:N:0:36
TTCTCTGGCCTACCCGGGTTTCTAATCCTGTTTGCTACCCACGCTTTCGTGTCTCAGCGTCAGTTACGGTCCAGAAAGCCGTCTACACCACCGGTGTTCCTCCTGATATCTACGCATTTCACCGCTACACCAGGAATTCCACTTTCCTCTCCCGTACTCTAGTCCCTCAGTATTCACCGCACCCTCCCGGTTAAGCCGGGAGATTTCACGGCAAACTTAAAGAACCGCCTACACACCCTTTACGCCCAGTAACCCCGAACAACGCTTGCTGCCTACGAATTACCCCGGCTCCTGGCACGTA
+
CCCCCGGG-FFGGGGGGGGGGGGGGGGGGGGGGGGGGGGGGGGGGGGGGGGGGGGGGGGGGGGGGGGGGGGGGGGGGGGGGGGGGGGGGGGGGGGGGGGGGGGGGFGGGGGGGGGGGGGGGGGGGGGGGGGGGEFGGGGGGGGGGGGGGGGGGGGCEGGGGGGGGGGGGGGGGGGGCF>GC>EEGGGGGDEBEGAGGGDGDDEGDFGFCG:DCD6CCDA?CGF6C8:BED)6<A=DFGFDECGDG58):<C4F*>DGF):B5FDGD/0;B7*8D9E5()28:A)(49>9)((),.7)9::(
@M03506:14:000000000-AKVR1:1:1101:10162:8092 2:N:0:36
TTCTCTGGCCTACAGGGGTATCTAATCCTGTTTGCTCCCCACGCTTCCGTACCTCAGCGTCAATACATGTCCAGTGAGTCGCCTTCGCCACTGGTGTTCTTCCGAATATCTACGAATTTCACCTCTACACTCGGAATTCCACTCACCTCTCCATGATTCAAGCGATGCAGTCTTAAAGGCAATTCCGGAGTTAAGCTCCGGGCTTTCACCTCTAACTTACAAAGCCGCCTACGTACGCTTTACGCCCAGTAATTCCGCACAACCCTAGCCCCCTCCGTATTACCGCGGCCGCTGGCACGGG
+
CCCCCGGG<FGGGGGGGGGGGGGGGGGGGGGGGGGGGGGGGGGGGGGGGGGGGFGGGGGGGGGGGGGGGGGGGGGGGGGGGGGGGGGGGGGGFGGGGGGGGGGGGGGGGGGGFGGFFGFGGGGGGGGGGGFGGGGGGGGGGGGGGGGFGGGGGGDDFFGGFGGEGGGGGGDFGGGGGFGGGFGGGCFG>EGGFGGGCCG>>DE5ECF7AF55C8EF7CFFFFFFGGBD??),8?FGFGDCG7+/9>C5=5<+;AF>;/7E55)*/*27<?FF:/CE/4):(-6-(4-.,)-171-9761-2
@M03506:14:000000000-AKVR1:1:1101:6740:8164 2:N:0:36
TTCTCTGGACTACCGGGGTTTCTAATCCCGTTTGCTCCCCTGGCTTTCGCGCCTCAGCGTCAATTTCGGTCCAGGATGCCGCCTTCGCCACCGGTGTTCCTCCAGATATCTACGCATTTCACCGCTACACCGGGAATTCCACGCACCTCTCCCACACTCCAGCACGGCAGTCAGCGTTGCAGGCCTCGAGTTGAGCCCGAGGATTTCACAACACTCTTACCGCACCGCCTACGCGCCCTTTACGCCCAATAATTCCGAACAACGCTTTCCCCCTTCTGATTACCGCGGCTGCTGGCCCGAC
+
CCCCCGGGDFGGFGGGGGGGGGGGGGGGGGEGGGGGGGGGGGGGGGGGGGGGGGGGGGGGGGGGGGGGGGGGGGGFGGGGGGGGGGGGGGGGGGGGGGGGFGGGGFGGGGGGGGGGGGGGGGGGGFGGGGGGGG7FGGGGGGGGGGGGGGGGGGGGGGGGGGGCFGEGGGFFGFFEGEEC9EFCEFGGGEGDG78CCFGGGDGCGFG7?DFG57+ADGFGGDGED>53>97*/>5C9DF6C+>CDG55=8+*7*:F<(7=>57))/;)<=FFFG8*+)*3-6<6(4()7),())(7)0(-(
@M03506:14:000000000-AKVR1:1:1101:17864:8184 2:N:0:36
TTCTCTGGACTACTGGGGTATCTAATCCTGTTTGCTCCCCACGCTTTCGCACCTCAGCGTCAGTAATGGACCAGTGAGCCGCCTTCGCCACTGGTGTTCCTCCGAATATCTACGAACTTCACCTCTACACTCGGAATTCCACTCACCTCTTCCATACTCGAGATACCCAGTATCAAAGGCAGTTCCAGAGTTGAGCTCTGGGATTTCACCCCTGACTTAAATATCCGCCTACGTTCGCTTTACGCCCAGTAATTCCGAACAACGCTAGCCCCCTTCGTATCACCGCTGCTGCTAGCACGCA
+
CCCCCGGGGGGGGGGGGGGGGGGGGGGGGGGGGGGGGGGGGGGGGGGGGGGGGCGGGGGGGGGGGGGGGGGGGGGGGGGGGGGGGGGGGGGGGGGGGGGGGGGGGGGGGGGGGGGGGGGGGGGGGGGGGGGGGGGCFGGGGGGGGGGGGGGGGGGGGCGGGGGGGGGGFFGGGGGAAG8EGGGGGGGGGGEFFCEGGGGF6?@FGGGACGGGGG6EFF698C+5B:@FC*9?4A);6DDGG7:<DEC)=B?7@:@:71*=);A3331)3)75>DAF81>C(.<?(4(030))/))**91((
@M03506:14:000000000-AKVR1:1:1101:16097:8186 2:N:0:36
TTCTCTGGACTACCGGGGTATCTAATCCTGTTTGCTCCCCACGCTTTCGCACCTCAGCGTCAGTAATGGACCAGTGAGCCGCCTTCGCCACTGGTGTTCCTCCGAATATCTACGAATTTCACCTCTACACTCGGAATTCCACTCACCTCTTCCATACTCGAGATACCCAGTATCAAAGGCAGTTCCAGAGTTGAGCTCTGGGATTTCACCCCTGCCTTAAATATCCGCCTACGTGCGCTTTACGCCCAGTAATTCCGAACAACGCTAGCCCCCTTCGTATAACCGCGACTGCTGTCACGAA
+
CCCCCGGGGGGGGDGGGGECFGGGGGGGGGGGGGGFGFGGGGGGGGGGGGGGGGGGGGGGGGGGGGGFGGGGGGGGGGGGGGGGGGGGGGGGGGGGGGGGGGGGGGGGGCFGGFC8FGGGGGGGGCGGCFDFF7FGGFFGFGFGGGGFGGGGGFGCD,63DE,DAEGGFGFF3=;C9;CFG6CEGGGG7@FGF7>A=@9E,9,:E97EGFGC*;,4;@AFC7+=CEBF5D5CDA6<(>BGF7CGDCEE*C?6FFG:C(*2<4>9C8;)<?CDB38C/3>C)).:((3)-5(4*))2/90((
@M03506:14:000000000-AKVR1:1:1101:25315:8189 2:N:0:36
TTCTCTGGACTACTGGGGTATCTAATCCTGTTTGCTCCCCTAGCTTTCGTGCCTCAGTGTCAGGTATTGTCCAGGGACTCGCCTTCGCCACTGGTGTTCCACTTGATATCTACGCATTTCACTGCTACACCAAGTATTCCAGTCCCCCCTCCAATCCTCTAGCCATGCAGTTTCCAATGCCATTTCCGGGTTGAGCCCGGAGATTTCACATCAGACTTGCACAACCACCTACCCACCCTTTACGCCCAGTGACTCCGAACAACGCTCGGGACCCCTGGATTCCCCCGGCCTCTGGACCAGA
+
CCCCCGGGGGGDFGFFGGGDGGGGGFGGGGGGGGGGGGGGGGGGGGGGGGFGGGGGGGFGGGGGGGGGGGGAFFGGGGFFGGEGGGG7F@FGGGGGGG?FFG9FGCFFFGGGGGDEFGGFGGGFFGGGGGGDED,FEEEFAAFGF8=EE8ECDGGGGCFD9=FGCGCCGFF;@E9DEGFFFFFGFGGC8+@=B=EEEG67@DE8DCGGGG+*,3EFGGFF7F>>7795CDFF*)/285)<,,=*:?=>7<6=+77CC(*1=8FCD*;:/))78****,)?)).,(,(02.(().,*)80.(
@M03506:14:000000000-AKVR1:1:1101:27939:8191 2:N:0:36
TTCTCTGGACTCCTGGGGATTCTAATCCTGTTGGTTCCCTACGCTTTCGTGCCCCAGCGTCAGTATCGGGCCGGGGAGCGGCCTTCGCCACTGGGGTTCTCGCGAATACCTAGCAATTTCACGCCTACACGCGCATTTCCATCCACCCCTCCCGACTTCAACACCACCGTTACCAAAGCCAGTTCCGGAGTTGGGCCAGAGCATCTAACTCCCCACTCAAGGGACCGCCTACGCCCCCTTTACGCACACGAATCCAGACCAACGCTGCCCCCACCGTCATCACCCCGGCCCCGGGCCCGAC
+
88-,,6CCE--6;6,CE+,=6C<F,CCC,,;F9E6,CCA,C;,@FGF,,,6BC,C,6,+BC:6EFG9B7@:++++766@+8=4?95+B7?4,B?,+@CFF,+BFE+44,8B9,,C,55C,7B,,86FG,@+@F7+++3=;C,;,<D>*@*@E8?EB*4?E9,?55****,6**4,24<,,**+55+8787C+++3//*/;8*++++3+3002**2:**03***19*0):*0**0)9()0*+0**11:7***)0)2**)**.)0*)**./;*80)2/2(.:-)).((()-)(.)-())04(-
@M03506:14:000000000-AKVR1:1:1101:8327:8193 2:N:0:36
TTCTCTGGACTACAAGGGTTTCTAATCCTGTTTGCTCCCCACGCTTTCGCACCTGAGCGTCAGTCTTCGTCCAGGGGGCCGCCTTCGCCACCGGTATTCCTCCAGATCTCTACGCATTTCACCGCTACACCTGGAATTCTACCCCCCTCTACGAGACTCAAGCTTGCCAGTATCAGATGCAGTTCCCAGGTTAAGCCCGGGGCTTTCACATCTGACTTAAGGAGCCGCCTTCGCCCGCTTTACGCCCAGTAATTCCGCTTAACGCCTGCACCCTTCGTATTCCCGCCGCCGCTGGCACATA
+
C?CCCGFGFGGFFFGGGGFFGGGFGGFGGFFFGGGGGGGGGFEGGGGGGGEGGDFGDGGGGGGGGFGGGGGGGGGGGDGGGGGFGGGGG@EFEF:=FFEGFAF8FF@FEFA<F<EFGGGGGGGCGEDE9FGCFC=D<FFFFGFFFEG@CCEGDEGGEECEFGGGEGDGFEF,755@FGCFFGGGGCF?C1DFGFGDF=55=C=GFFE791CFFF7A7;6@D4FC<<>BED)<5>)*-95CFGG**>ED=++199FC4(1:7*99CGG:F:4;7**2*.)0()67(((0,),,.193)9(-)
@M03506:14:000000000-AKVR1:1:1101:17915:8209 2:N:0:36
TTCTCTGGACTACCAGGGTTTCTAATCCTGTTTGCTCCCCACGCTGTCGCGCCTCAGTGTCAGAAACTGCCCAGCAGACCGCCTTCGCCACCGGTCTTCCTCCGGATCTCTACGCATTCCACCGCTACACCCGGAATTCCGTCTGCCTCTTCAGCCCTCGAGTTTGACAGTCGGCACGGCAGATCCGGGGTTGAGCCCCGGACTTTCACCACACCCTTATCAAACCCCCTACCGCCCCTTTCCGCCCCGGTATTCCGGACACCCCCCGCCCCCCCCCTTTTCCCCCGGCTCCTGCCCCGGG
+
CCCCCGGGGGGGGGGGGGFFGGGGGGGGGGGGGGGGGGGGGGGGGGGGGGGGGGGGGGFGGGGGGFGGGGFGGGGGGGGGGGGGGGGGGGGGDGGGCFGGGFGGGGDGGGGGGGGEGGGGGGGGG::@FGGGGGG7FFGGFGGGGGGGGGFGGGGGG8E?EG,@9ECFGGGFGGG>EG5C5CEFGGC5:C*:=CFEFGGGC)?C9CGGGGGGCGEE35)<CDC+>*).2))**).94C5@++:*97*7:**83*2:*7*10)))/185?)>>BD==*()+)--.(4(),)-(/,20))(-(
@M03506:14:000000000-AKVR1:1:1101:17555:8225 2:N:0:36
TTCTCTGGACTACTGGGGTTTCTAATCCTGTTCGCTCCCCACGCTTTCGCTCCTCAGCGTCAGTTGTTGCCCAGAGACCCGCCTTCGCCACCGGTGTTCCTCCTGATATCTGCGCATTTCACCGCTACACCAGGAATTCCAGTCTCCCCTGCAACACTCTAGTTTGCTCGTATCGACTGCAGGCCCGAGGTTGAGCCTCGGGATTTCACAGCCGACGCAACCAACCGCCTACGAGCTCTTTACGCCCCAACATTCCGGACAACGCTTGCACCCTACGTATTACCGCGGCCGCCGCCCCGCC
+
CCCCCGGGGGGGGGGGGGGGGGGGGGGGGGGGGGGGGGGGGGGGGGGGGGFGGGGGGGGGGGGGGGGGGGFGGGGGGGGGGGGGGGGGGGGGGGGGGGGGGGGGGFFGGGGGGGGDGGGGGGGGGDGGGGGFCFGGGGGGGGGGGGGGGGGFFFGGGDFDEFGGGGGFFGEGGGEBEG>CFGGGGG>*;**>D6BEF,<4;<=8CFGFGC>FGG**)))2)*2=DGE>CDBGC.0C1>=FC9C/9=E)***078:C6(*5;:;/9CC);/>FF3*/*3=972<<2;(7(.(1)-05)79((
@M03506:14:000000000-AKVR1:1:1101:5791:8226 2:N:0:36
TTCTCTGGACTACTAGGGTTTCTAATCCTGTTTGCTCCCCACGCTTTCGCACCTCAGCGTCAATACCAGTCCAGTGAGCCGCCTTCGCCACTGGTGTTCTTCCGAATATCTACGAATTTCACCTCTACACTCGGAATTCCACTCACCTCTCCTGGATTCAAGCGATGCAGTTTTAAAGGCAGTTCCGGAGTTGAGCTCCGGGCTTCCACCTCTAACTTACAAAGCCGCCTACGCGCGCTTTACGCCCAGTAATTCCCACCAACGCTAGCCCCCTCCGCATTACCGCAGCCGCTGGCACGGC
+
CCCCCGGGGGGGGGGGGGGGGGGGGGGGGGGGGGGGGGGGGGGGGGGGGGGGGGGGGGGGGGGGGGGGGGGGGGGGGGGGGGGGGGGGGGGGGGGGGGGGGGGGGGGC9FEFFGG8?FFGFGGGGGGGGGFG7B@7FGCGGGGGFGGCDFFEGGGC9FCAFEGGGGGGDD@FGGDFFGFFFDFGGGDGEGEFEGFGC9FEE5E>FGGGGGGGFGGCDFFFFFFCFGEBGGEFD))/(:>5C9@7C5C@5<F66**0*.**0)73C88)<)2)77CG53553<>)49()()(-5((/5*42,
@M03506:14:000000000-AKVR1:1:1101:5838:8262 2:N:0:36
TTCTCTGGACTACCGGGGTTTCTAATCCTGTTTGCTCCCCACGCTTTCGCACATCAGCGTCAATGCCGGTCCAGTGAGCCGCCTTCGCCACTGGTGTTCTTCCGAATATCTACGAATTTCACCTCTACACTCGGAATTCCACTCACCTCTCCCGGATTCAAGCGATGCAGTCTTAAAGGCAGTTCCGGGGTTGAGCCCCGGGCTTTCACCTCTAACTTACAAACCCGCCTACGCGCGCTTTCCGCCCAGTAATTCCGAACAACGCTAGCCCCCTCCGTATTCCCGCGGCGCCTGGCACGGG
+
CCCCCGGGFGGGGGGGGGGGGGGFGGGGGGGGGGGGGGGGGGGGGGGGGGGGGGGGGGGGGGGGGGGGGGGGGGGGGGGGGGGGGGGGGGGGGGGGGGGGGGGGGGGGGGGGGGG8FGGGGGGGGGGFDGGFGGCGGGFGGGFGGGFFGGGGGGGGGGGGGGG6EF88A7CCDFG9A;AC,*@EFC8CEGGDCFGGGFGG8CE*=FGGGC9CCF;CFDFGFGG*9>>BGDDFC>))47;8FFD*/A*):+099*:FD0CC@@FCC=5:C)0)85*;*3>*55)4,4-72)(-),(>5*(,-
@M03506:14:000000000-AKVR1:1:1101:17733:8272 2:N:0:36
TTCTCTGGACTACTGGGGTTTCTAATCCTGTTTGCTCCCCACGCTTTCGCACCTCAGCGTCAGTATCGGGCCAGTGAGCCGCCTTCGCCACTGGTGTTCTTGCGAATATCTACGAATTTCACCTCTACACTCGCAGTTCCACTCACCTCTCCCGAACTCAAGATCCCCAGTATCGAAGGCAGTTCCGGGGTTGAGCCCCGGGATTTCACCCCCCCCTTAAACATCCCTCTCCTTGCGCTTTACGGCCCGCGATTCCGAGCAACTCTACCCCTCCTCCTCTTGCCGCTCGTGCTCGCCTTTA
+
@CC@CGGF@EFCFG@DFGFECGFEGGFGGGGGGFGFFEGGGGGGGGGGGGGGGGGGGGGGGGGFFCFCFCCFGEGGGCGGGGGCFGDG?,BEEGGGGGCGGGGE+=BFF?FFAFE4<?FCGDGFCEEFBAE<D7@FC9F;,>9,,@8=E>,=@EE++=>88,3,,=@>,@D,@CBGGE6,,*47,5AEG7EEGEF6,4;C*)*/*3<C::C)>)**996+:**+**))2*02**/74C>8;+****28E/*)0)**419E)057:C<1<)7.)*2:*,)+)).,(4()(0.,)-()))())
@M03506:14:000000000-AKVR1:1:1101:25477:8287 2:N:0:36
TTCTCTGGCCTACTAGGGTTTCTAATCCCGTTGGCTCCCCTAGCTTTCGCGCCTCAGCGTCAAGAACAGGCCATGAAGCCGCCTTCGCCACTGGTGTTCCTCCCGATATCTCCGCATTTCACCACTACACCGGGAATTCCGCGTCCCTCTCCTGCCTTCGAGTCGATCAGTATCGCATGCCCCTCCCCAGTTGAGCTGGCGGCTTTCACACTCGACTTGAACGACCGCCTGCCCGCTCTTTCCGCCCAGTAACTCCGTACAACGCGTGTCATTGTCGTACGACGGCGCATGTTGCCACGGG
+
-,@<,,C--CF,@FG@ECGA,C@CFFFAFEGG7,C,6,CFCFFEFFGGC;@+C:@@<C@,@6@F,EFDGFFGA,EF,99CF+7BC9F:CCF<F@F4E:,CCFF74,CFCED,<4444?FFGFD=FFFFGFGGD++@DFGGGG8ECC+,,88D,@FGCF,+6,,3+5+6*,7@,@E*C8E6,5*5*B5C>*?E,2,,,,=**)8=E0+41175*9*3*//060/57CD5**)**.831C.<0+2*7**)/3+**/*91(*:)*/////0/)***0+32-7*((-(((()()()1))267(((
@M03506:14:000000000-AKVR1:1:1101:17823:8301 2:N:0:36
TTCTCTGGACTACCGGGGTTTCTAATCCTGTTTGCTCCCCACGCTTTCGTGCCTCAGCGTCAGTATCGGGCCAGTGAGCCGCCTTCGCCACTGGTGTTCTTGCGAATATCTACGACTTTCACCTCTACACTCGCAGTTCCACTCACCTCTCCCGAACTCCAGATCCTCAGTATCCAAGGCAGTTCTGGAGTTGAGCTCCAGGATTTCACCCCTGACTTAACGACCCGACTACGCACCCTTTCCGCCCAGTGATTCCGACCAACGCTAGCCCCCTGCTTCTTACCGCCGCTTCTGCCATGAC
+
CCCCCCGFAF<EEG@CFGF7;FFG9E<EFFGGGGGGGGGGDGGGGGGGGG,FFCCDEGGGGEG<FFGGGGGGG?FFEFFGGCG@CEDFGEDGGFE<FEGGGCFEE:CFGFF9EDE+??CCAFGGG9FEFF9?47+=3AFFAFGCEFGDF9DFFG6>>=E,@?>EFC9D<CA;;C,3@F7DDECCG;F,,@>7,5,><C6,14*>FG@7,;F4*/ACF88<0///5)0)=CB+/:8C6:)CC+0*95?5C<+1/8:C7:):)0)*72*707<:@/21+)*2.))(-7()()(4*.)9)*)))
@M03506:14:000000000-AKVR1:1:1101:18311:8306 2:N:0:36
TTCTCTGGACTACAGGGGTATCTAATCCTGTTTGCTCCCCACGCTTTCGTGCCTCAGTGTCAGTGCTGGTCCAGAGAGCCGCCTTCGCAACTGATGTTCCTCCCGATCTCTACGCATTTCACTGCTACACCGGGAATTCCACTCTCCTCTACCGCACTCTAGCGAGCCAGTATCCATCGCCATTCCCAGGTTGAGCCCGGGGCTTTCACGACAGACTTAACTCACCACCTACGCACGCTTTACGCCCAGTAATTTCGAGTAACGCTTGCACCCTTCGTATTCCCCCGGCTGCTGTCCCGCA
+
CCCCCGGGGGGGGGGGGGGGGGGGGGGGGGGGGGGGGGGGGGGGGGGGGGGGGFGGGGGGGGGGGGGGGGGGGGFGGGGGGGGGGGGGEGGGCFGGGGGGGGGGGG@EGGGFEGGEGGGGGGGEFGGGGGGGGDDGEGGGGGGGGGGGGGGGGGGCEEFFDAFG+8CGCDFFGGG9FF6CG6EFGGG,@@>E@<>8DGGGG*?EG6,49C<DEC0C47ACFGGGGGFFE4;CD5359DDCC9CC<E5):<@49/*:9?42776*18;);6=?7*20*():4).,(-339B11)2)*)*((-
@M03506:14:000000000-AKVR1:1:1101:19992:8308 2:N:0:36
TTCTCTGGCCTACAAGGGTATCTAATCCTGTTTGATCCCCACGCTTTCGTGCCTCAGTGTCAATATTTGTGTAGCCAGCTGCCTTCGCAATTGGTGTTCTATGTCATATCTAAGCATTTCACCGCTACATGACATATTCCGCTGACCTCCACAGTATTCAAGACAAATAGTATCAATGGCAGTTTCCGGGTTAAGCCCGGAGATTTCACCACTGACTTACTTGCCCACCTACGCACCCTTCAAACCCAGTGAATCCGGATGACGCTTGCACCCTCCGTATTACCCGCGCTGCTGTCCCGGG
+
CCCCCGGG-FFGGGGGGGGGGGGGGGGGGGGGGGGGGGGGGGGGGGGGGGGGGFGGGGGGGGGGGGGGGGGGGGGGGGGGGGGGGGGGGC@FGGGGGGGGGGGGGGGGEGGGGGGGGGGFGGGGGGGGGGGFFFGGGGGGGGGDCGGGGGGGGGGGFGGGGFGGDF8FCEDFGGGGGGGGFGGGGGGGG+BEGF;DDEGG66C8;:EGGFGGG6CFFGFGGGGCFFFE?>4EGFDGF49F,0:1?*=5C89?:68FG@<=:A=39=;)AAFA37C::4)*.:<)(((0-710)8)9979((
@M03506:14:000000000-AKVR1:1:1101:25568:8316 2:N:0:36
TTCTCTGGACTACAGGGGTATCTAATCCTGTTTGCTCCCCACGCTTTCGCACCTCAGCGTCAATACCTGTCCAGTGAGTCGCCTTCGCCACTGGTGTTCTTCCGAATATCTACGAATTTCACCTCTACACTCGGAATTCCACTCACCTCTCCAGGATTCTAGCAATCTAGTTTCAAAGGCAGTTCCGGGGTTGAGCACCTGGCGTTCACCTCTGACTTGAACCGCCGCCCACGTCCGTGTCACTCACTGTAATTCCGCACAACGCCAGCCCCACTCCTACTACCTCGCTCTCTGCCCTGGG
+
88B@AFFGF<FE@;<9CC;8CEFFF<FGDGG@9ECEGG8,<FGE@:DCFCGGGGGGGG+BFFGGCECGGGF<CE@9<9CEGEGEGG@FCGFGG8CF6?F<<,?7@CC,,CF<,AF=F+C@FFEFFFG;<BFE+?+6AFFG9,,@=DFFG9FFDDGDCFFGF:ED,6=,E,6F,@9,@,,,8=DFF9=CE+@CC,83,45,,*4**1;<9:**,*,>+5/,****)2?B5/)=):)*(/)**13+;*>1++3*0*2?7()2)7>)):*);)97))*2*)*3)).148()()(.*6)*)/(((
@M03506:14:000000000-AKVR1:1:1101:20965:8338 2:N:0:36
TTCTCTGGCCTACCGGGGTTTCTAATCCCGTTTGCTCCCCTGGCTTTCGCGCCTCAGCGTCAGTGTCAGCCCAGCAACCCGTCTTCACCTCAGGTGTTCCTCTTGATATCTACGCATTTCACCGCTACACCAAGAATTCCGATTGCCCCTTCTGCACTCTAGCACAGCAGTATCACTTGGCCGTTCTGAGTTAAGCTCAGAGATTTCACAAGTGACTTACCACGCCCCCTACGCGCCCTTTACGCCCAGTAATTCCGAATCACCCCCGCCACCCCCCTATTACCCTGGCTGCTGGCCCGGG
+
CCCCCGFG-CFFGCFGGGFGEGGGGGGGGGGFGGGGGGG,ECFEGFGGGGGGGGGGGGGGGGGGCGGGGFGEDGGFDGGGGGGGGFGGDEGCGFGGGGGGGGGGDGFFGGGEDGGGGGGGFGGGCFEGFFF+AFDFFFGGGGCC?9,D8FGGGFG=FDGGF=EGD=DF88FF,=DCFCFD8DEEGGGGFFB;,5;DF76,,;,55,2<E:;*55;,==FCFFF9DF))=/?F*2)).1:@F++*2*=3=+AF7/7**(**)99***20:5)0)*1:*-)2-)66()(0404,0,5<50((,
@M03506:14:000000000-AKVR1:1:1101:8544:8341 2:N:0:36
TTCTCTGGACTACAAGGGTATCTAATCCTGTTCGCTCCCCACGCTTTCGCTCCTCAGCGTCAGTTCCGGCCCAGAGTTCCGCCTTCGCCACTGGTGTTCCTCCCGATATCTGCGCATTTCACCGCTACACCAGGAATTCCGATCTCCCCTACCACACTCTAGCCTGCCCGTATCGAATGCAGACCCGGGGTTAAGCCCCGGGCTTTCACATCCGACGCGACAAGCCGCCTACGAGCTCTTTACGCCCAATAATTCCGGACAACCCCCGCACCCTCCGCATTACCGCGGCCCCTAGCCCGTC
+
CCCCCGGGGGGGGGGGGGGGGGGGGGGGGGGGGGGGFGGGGGGEGGGGGGGGGGGGGGGGGGGGGGGGGGGGGGGGGGGGDGGGGGGGGGGGGGGGGGGGFGGGGGGGGGGGGGGGGGGGGGGGGGGGGGGGGG+FGFGGGGGGGGGGGGFGGGGGGGGGGGGGGGGGFGGC8F5FCFGGGGGGEFEEGDGGGGFFFGGCEGGDGGG797+;FD5CDD:CD<>6CC)):/7FC7BC,0/<:+CDGGGF=C@?==GGDBGGB))*1/:>E)97:C5*/(7*()-68>93(0(()(.75@9>(
@M03506:14:000000000-AKVR1:1:1101:11185:8351 2:N:0:36
TTCTCTGGACTACCGGGGTATCTAATCCTGTTTGCTCCCCACGCTTTCGTGCATGAGCGTCAGTATTGGCCCAGGGGGCTGCCTTCGCCATCGGTATTCCTCCACATCTCTACGCATTTCACTGCTACACGTGGAATTCTACCCCCCTCTGCCATACTCTAGCTTGCCAGTCACAAATGCAGTTCCCAGGTTAAGCCCGGGGATTTCACATCTGTCTTAACAAACCGCCTGCGCACGCTTTACGCCCAGTAATTCCGATTAACGCTCGCACCCTCCGTATTACCTCGGCTGCTGGCCCGTC
+
CCCCCGGG-EFGGGGGGGGGGGGGGGGGGGGGGDGGGGGGGGEGGGGGGGGGGGGGGGGGGGGGGFGGGGGGGGGGGGGGGFGGGGGGGGGGGGGGFGGG<FG<FGFG9CGGGFDEEGGGGGGGGGGGFGDGGGG9FGFFDFGEFEGGGGGEGGGGGGGGAFGGG,DGGGFGGGG?ED7CC7FFGGFF?D@CFFAFFCEGCDD8@CGFGGFG78CE+=+:DG7FFDB>C>AFGEBG9D;*;ACCDGC>C0C4FFGF6(55>??D3*A)*))8)**1*(0*.699)4()1.,4)533576((
@M03506:14:000000000-AKVR1:1:1101:15104:8353 2:N:0:36
TTCTCTGGACTACCCGGGTTTCTAATCCTGTTCGCTCCCCATGCTTTCGCTCCTCAGCGTCAGTTAATGCCCAGAGACCTGCCTCCGCCATCGGTGTTCCTCCTGATATCTACGCATTTCACCGCTACACCAGGAATTCCAGTCTCCCCTACATCACTCTAGTCTGCCCGTACCCACCGCAGATCCGGAGTTGAGCCCCGGCCCTTCACTGCAGACGCGCCAAACCGCCTACGAGCCCTTTACCCCCCACAAGTCCGGATGACGCTTCCGCCTTACGTACCAACGCGGCGGCCTCCTCCTC
+
CCCCCGCGAEEEGGGGGGCFGFGGGGFGGGGGFE@,CCGGGGFGGGAFGG@FEFFF;FFFGGC<CE@CFFFGG88FGGGGGGGGGGGCGGGGGG:CEECE5<FEF,FFFGFGGGGEFECDDGGGC=:C@FGCF7DGFEFGGG;EDD,@+>4DD,==D9>E,,7@FGGGF>CFCCFFGGGDEEDFE9D55*B,@EEFGFGD8***448,9+==C*4::)2*8C3*5CB)>*);7))/(9);0<C*7:C)>:*))12**4*2))0/***)+)9))*3<*.**())-,(2),)(-)((*..(,.
@M03506:14:000000000-AKVR1:1:1101:21735:8359 2:N:0:36
TTCTCTGGACTACAGGGGTATCTAATCCGGTTCGCTCCCCACGCTTTCGCGTCTCAGCGTCAGGTAAGGCCCAGAAAGCCGCCTTCGCCACCGGTGTTCCTCCCGATATCTACGCGTATCACCCCTACACCGGGAATTCCACTTTCCTCTGCCTCCCTCTAGTTCGCCAGTATGCGAGGACCTTTCCCAGTTGGGCCGGGGGCTTTCACCTGGCACTTAAAAAGCCGCCTTCACGCCCTTTACGCCCATTAAATCCGGACAACCTTCGCCACCTACGTCTTCCCGCGGCCGCTGGCACGTA
+
CCCCCGGGACFGF-FEEDGEFFFGGGGFEGGGCFGDF>FGGGGGGGFGGEDGGDFGGGGGGEEFFG9FFFFGGGFG<CDFGDGGGGFGGG@=FCFGGGGDFGFGGGFCGC<FGG7=FDEGDF=,>FFGGFCGED7FFGGGGC,,4EFCG;,E?23,@8B,@9@EG85B8;2,5:;41>***44,,61<@82CF,*3=C*:53:58<E7AC*27*2<5**3**2*/*75*1)+96)727)0<::5C2:.*33***29C1DG>)7**++0A@9>@768C(.:,)),,(4:1)31>6(*)/34.
@M03506:14:000000000-AKVR1:1:1101:18559:8373 2:N:0:36
TTCTCTGGACTACCGGGGTTTCTAAACCTGTTTGCTACCCACGCTTTCGCTCCTCAGCGTCAGTATCGGCCCAGAGCGGCGCCTTCGCCACCGGTGTTCCTACTAATATCTGCGCATTCCACCGCTACACCAGGGATTCCCCGCTCCCCTCCCGCTCTCCAGTCACAGCAGTATCGGACGCGCGCTTTGGGTTGAGCCCAAAGTTTTCACACCCGACTTCCTGAACCGCCTACGAGCTCTTTACGCCCAACAATTCCTGACCACGATCTGTGCTTACGTGTGCCGGCGGCCCCTGCCACGC
+
CCCCCGG9<EF@E<+:FCGG,CF<<,CE,,;C<CD9<<6C@FD@@8CD7:B,6FA9@,@88C:FGDA6:B,FE8ED87@FE7CEGCFFC@ED+4:FFGEF9,,5?,8@<EE9EFG=+>,9<CGGG7+@>>,+@>++@,3CFGG@:86D5,*@C;**4*6:;,64DFF,,,2CACCEC5*:C/7CE*37++4=*/+3<6@G5400:E7+<D:<*/?*117+::0+027:CD:*20.995)+3+*2***.A**))***2)*+7<)9**/)**:*1*<3C:>6,())(-28()((0((/0/44(
@M03506:14:000000000-AKVR1:1:1101:6937:8388 2:N:0:36
TTCTCTGGACTACCGGGGTTTCTAATCCTGTTTGCTCCCCACGCTTTCGCACCTCAGCGTCAGTACCGGACCAGTGAGCCGCCTTCGCCACTGGTGTTCTTCCTAATATCTACGAATTCCACCTCTACACTAGGAGTTCCACTCACCTCTTCCGGACTCTAGATTGCCAGTATCGAAGGCAGTTCCAGGGTTGAGCCCTGGGATTTCACTCCCGACTTAACAATCCGCCTACGTGCGCTTTACGCCCACTAAATCCGACCAAGCCCAGCCCCCTCCGTATCACCTCTTCTGCTGGTACCGA
+
CCCCCGGGFGGGGGGGGGGGGGGGGGGGGGGGGGGGGGGGGGGGGGGGGGGGGGGGGGGGGGGGGGGGGGGGGGGFGGGGGGGGGGGGGGGGGGGGGGGGGGGGGGGFGGGGGGGGGDGGGGGFGGGGGGFGGGGGGGGGGGGGGGGGGGGGGGGGGGGGGGFEFDCBGCGGGG66CG>FFGFG7;AEF8EDEFGGGGGCE>C:E,=CF9DGGGGGGDF,;BFCDGE3:<;79;5D(93C=@7:DC85**+/)/2*)4)1)0)*18/)2.9:@)*2*()*().2).)*)/)./),***-((
@M03506:14:000000000-AKVR1:1:1101:19941:8392 2:N:0:36
TTCTCTGGACTACCGGGGTTTCTAATCCTGTTCGCTCCCCACGCTTTCGTGCCTTAGCGTCAGAAACATGCCAGCAAGCTGCCTTCGCCATTGGTGTTCCTACTGATATCTACGCATTTCACTGCTACACCAGTAATTCCACTTGCCTCTCATGTCCTCTAGATTGCCAGTATGCAATACAGTCCATATGGTTGAGCCACAGGATTTCGCATTGCACTTAACAATCCACCTACGCACGCTTTACGCCCCGTGATCCCGGATAACGCTTTGACCCTACGTTTTTCCCGCGCTCCTGGCACGT
+
CCCCCGGG-EFGGGGGGGGGGGGGGGGGGGGGGGGGGGGGGGDGGGGGGGGGGGGGGGGGGGGGGGGFGGGG9FGGGGGGGGGGGGGDGCGGGGGGGGGGGGGGGFGGGCFFGGGBFGGGGGGGGGGFGGGGGGGFFGGGGGGGGGGGGFGCEGGGFGGGGFFGGGGGG8DCEFFFFC9DEEFFFAE8CGGDF>?FGFGFGG6:CGFF6959C>CA9CFF>FFC>DF>F4;CF4?;-5)4=?7@*:E)*1*22;+1;(/*288C*8*5*67@45**/37*.2(,.,()-<6(.,5*.))-,
@M03506:14:000000000-AKVR1:1:1101:20578:8407 2:N:0:36
TTCTCTGGACTACCAGGGTTTCTAATCCTGTTTGCTCCCCACGCTTTCGTGCATGAGCGTCAGTGTCAGCCCAGGGGGCTGCCTTCGCCATCGGTGTTCCTCCACATCTCTACGCATTTCACTGCTACACGTGGAATTCCACCCCCCTCTGCCACACTCCAGCCCGCGAGTTTCCAATGCAATTCCCAGGTTAACCCCGGGGCTTTCACACCACACATCACGAACCGCCTGCGCACGCTTTACGCCCAGTAATTCCGACTAACGCCCGCCCCCTACGTCTTACCCCGCCTGCTGGCCCGTG
+
CCCCCGGG-CFGGGGGGGGGGGGGGGGGGGGGGGGGGGGGGGGGGGGGGGGGGGGGGGGGGGGGGGGGGGGGGGGGGGGGGGGGGGGGGGGGFGGGGGGFFFGGGGGGFGGGGFGGGDGGGGGGGGGGGFGGGGDGGGGGGGGGGGGGGGGGGGGGGDGGFGGGGGG6+C8FCGGGD;,DGGGGGGGGGGFFD;,>DEE584?E=FG?C+;91*=CD4A?CCC7CG>EG*.A5:3911)2/<:5DGG)*329*9FG7()::*9/)1/)/)10.)***,074))3(,()-)(().(9)0(-(
@M03506:14:000000000-AKVR1:1:1101:12454:8427 2:N:0:36
TTCTCTGGACTACCGGGGTTTCTAATCCTGTTTGCTCCCCACGCTTTCGTGCATGAGCGTCAGTGTTAGCCCAGGGGGCTGCCTTCGCCATCGGTGTTCCTCCACATATCTACGCATTTCACTGCTACACGTGGAATTCCACCCCCCTCTGCCACACTCTAGCCTTCCAGTTTCAAACGCAGTTCCCAGGTTAAGCCCGGGGATTTCACACCTGACTTAAAAGACCGCCTGCGCACGCTTTACGCCCAGTAATCCCGCTCACCGCCTGCACCCTCCGTATAACCCCGCCTCCTGCCACTTA
+
CCCCCGGG-CFGGGGGGGGGGGFEFCFFGGGGGGGGGGGGGG7FECGGGGGGGFGFFFGGGGGGGGGGGGCGEGGGGGGGEGGFDGGG?:=FCFGGGGGG,FEGGGGFEEDFGGGGEGFFDGDAFGGC5F@EEEFDFGC;=FFGGGGCGGD8FGGCGGGGGAFG7AGGGCFD:DC,<CGGG5CEFCFGCFFFDF,2DF5=CC?E,=ECGG*77C*@F7A77CF=<<EFE:.5>>3<1D);C?:<D=E>C2<*1*2*9(1*0*89)//.;)75)>**:(00))),((()-.((),(999(.-
@M03506:14:000000000-AKVR1:1:1101:23583:8441 2:N:0:36
TTCTCTGGACTCCAAGGGAACCTAATCCCGTTTCCTCCCCTGGCTTTCGCTCCTCATCGTCAATACCGTTCCAGGATGCCGCCTCCCCCACGGGTGTTCCTCCACACACCAACGCATTCCCCCGCTACACCTGGAATTCAGCATCCCTCCCCCGGCTCCAAGCCTCCCCGTTCCGTACGCAGTTCCCGGTTTGAGCCCGGGGTTTCACCGTCGGCGTCACTCTGCCGCCCACGACCCCTTTACGCCCCAGAATCCCCACAAACCTTTGCACCCCGCGTTTCTCCGCGCTCCCTGCCCCCGG
+
-,-,,,C--;-,;F,;D;<,,,6;,,=E,,CF8,<,;EE,6D@FGG8;,@,CC@@,;6,D<,8@,;,8,,C<CFF,69C,@F:@7C,8++6+@+8+@4C,9<<,,,4++++,4+++B:,,,:@+4++45=,F,,3,C,>,,,,6=DDB8=CC6@++++6D69+:,,6>*4*,54>4=>9C*;*52;,*4*4*5,*,=AE58)*38+++3*1**1**1/)****+2*0.:)7*)0)17738<+*117C5*/*0=BF**(/*)).**0+/+19.5)2:*-)*))))((-0-),(),(000((,
@M03506:14:000000000-AKVR1:1:1101:7388:8458 2:N:0:36
TTCTCTGGACTACAGGGGTTTCTAATCCTGTTTGCTCCCCACGCTTTCGCACCTCAGCGTCAGTACCGGACCAGTGAGCCGCCTTCGCCACTGGTGTTCTTGCGAATATCTACGAATTTCACCTCTACACTCGCAGTTCCACTCACCTCTTCCGGCCTCAAGATTCCCAGTATCGAAGGCAGTTCTGGAGTTGAGCTCCAGGATTTCACCCCCGACTTAAAAATCCGCCTACGTGCGCTTTACGCCCAGTGATTCCGAGCAACCCTACCCCCCTTCGTCTTCACTCGGCGGCTGGCTCGCA
+
CCCCCGGGDFGGGGGGGGGGGGGGFGGGGGDFGGGGGGGGGGEGGGGGGGGGGFFFGGGGGGGGGGGGDGGGGGFFGGGGGGGGGGGGGGGFGGGFGGGGGGGEGCFGGGGGGGGGGGGGGGGGGGDFGGGGGG+@FFFGCCFGFGFFGEGFCEG+8=FFFGC9EFFFC:D7@<:FDGEC8>4@,;EE9,@DFECC7<FGG*DFDG7,:C7D=58?CC+=C767DFDAGDA6*.)125)33+@DDGG)2+3=*9:CC:)=5?4*9*0)27C>B3*0*4)*-)).)683()(-.((*)01(-
@M03506:14:000000000-AKVR1:1:1101:18640:8477 2:N:0:36
TTCTCTGGACTACAGGGGTTTCTAATCCTGTTTGCTACCCACGCTTTCGCTCCTCAGTGTCAGTACTGGCCCAGAGATCCGCCTTCGCCACCGGTGTTCCTCCTGATATCTGCGCATTTCACCGCTACACCAGGAATTCCGATCTCCCCTACCAGACTCAAGTCACGCCAGTATCGGATGGCGTCTCGGGGTTGAGCCCCGAGTTTTCACATCCGCCTTAGCGAACCACCTACGTGCCCTTTACGCCCACTAAATCCGCCCCACGCTTGGACCTCCCGCATAACCGCGCCTGCGGCCCCGT
+
CCCCCGGCFFGGGGGGGGFGGGGGGGGGGGGGGGGGGGGGGGGGEEFGGGGGGGGGGGGGGGGGGGGGCGGGGFFGCGGGGGGCFGGGGGGGGEFGGGGGGGGGGGGGGGGFFGGGGFGGGGGGGGGGGGGGGGGGGGGGFCEEGGGGGFGGGGFGGGGCFCFGCFCGGGGF9AAEG++@:DCCCCGC@EDB8*,:D?>5:)44/1,9CC7+04=*2*:+*;85):))/7)+2:)*4*<CFG***/:)5/*)))*0*(**)77575;5*7*<>*+*;(0*4(.5.(4B0)((),(10)(4(
@M03506:14:000000000-AKVR1:1:1101:15067:8496 2:N:0:36
TTCTCTGGACTACTAGGGTTTCTAATCCTGTTTGCTCCCCACGCTGTCGCGCCTCAGTGTCAGCAACTGCCCAGCAGGCCGCCTTCGCCACCGGTGTTCTTCCGGATCTCTACGCATTCCACCGCTACACCCGGAATTCCGCCTGCCTCTACAGTGCTCCAGCCCAGCAGTTCGCACGGCCGACTCGGGGTTGAGCCCCGAGCTTTCACCGCACGCTTACCGGGCCACCTACGCGCCCTTTACGCCCAATGATTCCGGACAACGCTCGCACCCTCCGTATTACCGCGGCTGCTGGCACGGG
+
CCCCCGGGGGGGGGGGGGGGGGGGGGGGGGGGGGGGGGGGGGGGGGGGGGGGGGGGGGGGGGFGGGGGGGGGGGGGGGGGGGGGGGGGG:FGGGGGGGGGGGGGGGGGGGGGGGGGGGGGGGGGGGGGGGGG@FEDGGGGGGGGFFGGGGGGGGGGGGGGGGGGGGGGGGGFGGGGGGGGEGGGGGGGGGGGGGFGGCCE5DGDF?EGGFCD5CEGC5DGCCC:CG>FGG4FGFFGBGFFE<FDGGGBC6+78FGGF6*/5455C*:5C5<EF5ECC6560<><(,15()(,)439)=:2(
@M03506:14:000000000-AKVR1:1:1101:7610:8505 2:N:0:36
TTCTCTGGACTACAGGGGTTTCTAATCCCGTTTGCTCCCCTGGCTTTCGCGCCTCAGCGTCAGTGTCAGCCCAGCAACCCGTCTTCACCTCAGGTGTTCCTCTTGATATCTACGCATTTCACCGCTACACCAAGAATTCCGATTGCCCCTTCTGCACTCTAGCACAGCAGTATCACTTGGCCGTTCTGAGTTAAGCTCAGAGATTTCACAAGTGACTTACCACGCCGCCTACGCGCCCTTTACGCCCAGTAATTCCGAACAACGCTAGCCCCCTCCGTATTCCCGCGGCTGCTGGCACGGG
+
CCCCCGGGGGGGGGGGGGGGGGGGGGGGGGGGGGGGGGGGGGGGGGGGGGGGGGGGGGGGGGGGGGGGGGGGGGGGGGGGGGGGGGGGGGGCGGGGGGGGFGGGGGGGGGGGGGGGGGGGGGGGGGGFGGGGGG=FFFGGGCEGDGGGGGGGGGGDGEGGGGGGGGGGGGGGGGAFF;9DFGGGEGGGGDFGGE;F9ECEGGCDCFGGGCFDGGDEGG>?D:4ACG>EEGFGGFFGFGFGD+:*1:8552+1:AGGF(5C)5>)7**)<FFFE3;C*()*5)62(4(54)-4),(*)909(
@M03506:14:000000000-AKVR1:1:1101:7126:8562 2:N:0:36
TTCTCTGGACTACCAGGGTATCTAATCCTGTTTGCTCCCCACGCTTTCGCACCTCAGCGTCAATACCTGTCCAGTGAGTCGCCTTCGCCACTGGTGTTCTTCCGAATATCTACGAATTTCACCTCTACACTCGGAATTCCACTCACCTCTCCAGGATTCTAGCAATCTAGTTTCAAAGGCAGTTCCGGGGTTGAGCCCCGGGCTTTCACCTCTGACTTGAATCGCCGCCTACGTTCGCTTTACGCCCATTCATTCCGAACAACGCTAGCTCCCTCCGTCTTACCGCGGCTGCTGGCCCGGG
+
CCCCCGGGEGGGFGFGGGGGGGGGGGGGGGGGGGGGGGGGGGGGGGGGGGGGGGGGGGGGGGGGFGGGGGGGGGGGGGGGGGGGGGGGGGGGGGGGGGGGGGGGGGGGGGGGGGGCGGDGFEGFGGGGFGGGGGDEGGGGGFGGGGGGGCGGGG?6DGGGGGGGFGGG8FFFGGG9DG8DF6?FFGGECEGDDFGGGGGGGGGGFDF?CA7DFG?EFGFF9FG?FGAFGGDG3A)08CDCGEC5CCGA*++184C>C3*>@@>59:85<676<<CE*->E<A>?:>()339?4:(*)0(-(
@M03506:14:000000000-AKVR1:1:1101:24983:8568 2:N:0:36
TTCTCTGGACTACAAGGGTTTCTAATCCTGTTTGCTCCCCACGCTTTCGCACCTCAGCGTCAATATGTGTCCAGTAAGTCGCCTTCGCCACTGGTGTTCTTCCAAATATCTACGAATTTCACCTCTACACTCGGAATTCCACTTACCTCTCCACAATTCTAGCGATGCAGTCTTAAAGGCAATTCCGGAGTTGAGCCCCGGGCTTTCACCTCTAACTTACAACGCCGCCTACGTGCGCCTTACGCCCAGTAATTCCGAAAAACGCTAGCCCCCTCCGTACTACCTCGGCTCCGTGAACGGA
+
CCCCCGGGGGFEGGCFGGFGGGGGGGGGGCFGGGGGFFGDEFDFEGFCFFGGGGGGGGGDGFFGGDE@EEGFG@CFFFGGGGGGGGGGGG:FGGGGFFGCFEFGGGGGGGGAEFFCFGGGCCCGGGGGEEE,+?=FGCGGGFGGDFGD9>@DFGGFG8>;9@DECGEGFEDF8=DG8,=D8D?DF98@6CBFGGGF??6++0@E,A7:;8CCF*9<8+*:8C**3?6;5C):98)*2<)3*=**/>85*4>AAA:**43*)7)/)2/78)5@>)*;83@*3:4?2-()(.(()(,*0*41,
@M03506:14:000000000-AKVR1:1:1101:22588:8570 2:N:0:36
TTCTCTGGACTACAGGGGTATCTAATCCTGTTTGATCCCCACGCTTTCGTGCCTCAGTGTCAATTGCACCATAGTAAGCTGCCTTCGCAATCGGTGTTCTGTGACATAGCTATGCATTTCACCGCTACTTGTCACATTCCGCCTACCTCTAGTGTATTCTAGCCCATCAGTATCAAGCGCACTGCGATAGTTTAGCTACCGTCTTTCACCCCTGACTTAACAGGCCACCTACGCACCCTTTAAACCCAATAAATCCGGATAACGCTCGGATCCTCCGTATTACCGCGGCTGATGCCACGGG
+
@CBCCGFG9C<DGGGDGGGEGFECG9FAEGGGDFEE<E@,C+@FCEGGGGG>DGFCFF9EFFCFGDEEFG8@FGGDEFFGFGGFEGGDGGBFDCCC:F??FGGG<?E,,:@A?FE,EEC9A<?7FC:=<EAFGGDGE<AFEEGGGG8,4EF,@EFFADDAG,4@DCGFG8@9==>,=,@8EGGFEEC?G+D,,,69@=6@>+@FE;72EDD6C9@FF=9,A7C>C*AFGFAEGA@D9D401=C>C?E;C,>;+=@FD1*/)+=*2*/)=35)8:78*8<*())),415(0((166FF43-(
@M03506:14:000000000-AKVR1:1:1101:21215:8595 2:N:0:36
TTCTCTGGCCTACCGGGGTATCTAATCCTGTTCGCTCCCCACGCTTTCGCTCCGCAGCGTCAGTAATGGCCCAGAGATCCGCCTTCGCCACCGGTGTTCCTCCTGATATCTGCGCATTTCACCACTACACCAGGAATTCCGCCCTCCCCTACCACACTCCAGCCTGCCCGTATCGCCTGCAGCCCCGGGGTTAAGCCCCGGGCTTTCACAACCTCCCCAAGCATCCGACCACGAGCTCTATACCCCCACTAAACCTGCACCACGCTTCCGCCCTTCTTCTTGCCGCCGCTGCTGGCCGGTC
+
6C@@CFCC<FF,;-@+7+@CC6E,EC,CCCEFF,C,@+:FF@F>:FFEBCEGD,@6@:7B6:@E@EAFG8,CC8:=,C<FEDCF:<,,?,BEE@C>?C9FF9,=?E,C5EB?EE7@F+CE9EF@D<AFCG8=4+A,ADFE,++8@,@B+8=68@=38@8,3<FFF?FG533<EFB*@5?F,5,,1*44*:*4:C+CCE5*3)**3++=+3*:EF@:*1)****+**)0/).27))/(*9+3+*:9*85**<7))0**(96)07<58/)3)57.)*02)/<)-).-(,),),4<)(*).(-(
@M03506:14:000000000-AKVR1:1:1101:19678:8607 2:N:0:36
TTCTCTGGACTACAAGGGTATCTAATCCGGATCGCTCCCCACGCTTTCGCTCCTGAGTGTCAGGACCAGTCCAGGATGCCGCCTTCGCCGCAGGTGTTCCTCTCGATATCTACGCATTTCACCGCTACACCGAGAATTCCAGTTGCCCCTTCTGCACTCTAGCCCGACAGTATCACTTGACCGTTCCGAGTTAAGCCCGGAGATTTCACAAGTGACTTGTCTTGGCCGCCTACGCGCCCCTTACGCCCAGTAAATCCGAACAACGCTTGCTCCCCCCGTATTCCTGCGGCTGCTGGCCCGG
+
CCCCCGGG6FFGGGGGGGGGGGGGGGGGGGGGGGGGGGGGGGEGGGGGGGDGGGGGGGGGGGGGGGGFGGGGGGGFFGGGGGGGGFGFGGG7CGECEGGD,?FFGFGGGFGGGCECFGGGGGGGDCEEGFFBFGGFG<CFFGGGDEAFGCDFGFGGGGFDGGAFGCEC+@BFFFGFGGG7DFEED6DEDGGGG7>FEFG7:DCFFDFGGFGFGFFGGG=FF7+36>AEGDDED55)9C5*/:7>C=EB5:@@*9*:C><*857DD**0*)077CEEEBBE(,)4)-339>((.,52>),(-
@M03506:14:000000000-AKVR1:1:1101:16841:8671 2:N:0:36
TTCTCTGGACTACCCGGGTATCTAATCCTGTTTGCTCCCCACGCTTTCGCGTCTTAGCGTCAGAAACCGTCCAGATAGCCGCCTTCGCCACTGGTGTTCTTCCCAATCTCTACGTATTTCACCACTACACTGGGAATTCCACTATCCTCTCAGGTCCTCTAGTCATCCAGTCCTGAACGCATTTCTTGAGTTAAGCTCAAGGCTTTCACATCCAACTTGGACAACCGCCTACACGCGCTTTCCGCCCAGAACTTCCGAACAACGCCATCCCCCCTCGTCTTTCCCCGCTTGCTGGCCTGAC
+
CCCCCGGGGGGGGGGGGGGGGGGGGGGGGGGGGGGGGGGGGGGGGGGGGGGGGGGGGGGEGGGG9FFGGFGGG?FCGGGGFGGGGGGGGGGGGGAFGGGGGGGGGGGGFFF?EFGGGGEGFGFGGGDGDGFGCGGCFGGGCGG@FGGDF=F8DGGGGGGGG8EFFGGGCD;FGGEGDG8EGEEGFCGA,8@@DEG79@E6DCFGF7<EFCE5CGCDF7+<*94>*7*)=*),*0?C(9)3C+;:CEGBF*:)132>*(9CB)))/**)07F>7)*/*,)*().42(4)()(,*).9:*(((
@M03506:14:000000000-AKVR1:1:1101:11146:8673 2:N:0:36
TTCTCTGGCCTACCGGGGTTTCTAATCCCGTTCGCTCCCCTAGCTTTCGCGCTTCAGCGACAGTGTCAGCCCAGCAACCCGCCTTCGCCGCAGGTGTTCCTCTCGATATCTACGCATTTCACCGCTACACCGAGAATTCCAGTTGCCCCTTCTGCACTCTAGCCCCGCAGTATCGGTTGACCTTTCTGGGTTAAGCCCAGAGATTTCACAACCGACTTGCGTTGGCCGCCTACGCGCCCTTTACGCCCAGTAAATCCGAACAACGCTTGCCCCCCCCGTATTCCCGCGCCTGCTGGCCCGG
+
CCCCCGGG-EFGGGGGGGGGGGGGGGGGGGGGGGGGGDGGGGGGGGGGGGGGGGGGGGGGGGGGGFGGGGGGGGGGGGGGGGGGGGGGGGGGGGGGGGDGFFDFEGGG>CFFGGGCEEFGGGGGGGGGGGGDFGGGGGGFGDGGGGGGGGFG9CGGGGGGGFGGGCEGDCEDFGDEGEEFGGGGGGGGGGGGGFFGFFF=CD=;CFGCFGC<EGDGGC6CD3/:4<@ECDD557:<,9<5;AFFDC=>=F<**9*:C15=<B)79EEB8>*/)9=EE>D*(.)).,(5(.4(7(4*88(3(
@M03506:14:000000000-AKVR1:1:1101:4813:8687 2:N:0:36
TTCTCTGGACTACCGGGCTTTCTAATCCTGTTTGATCCCCGCACTTTCGAGCCTCAGTGTCAGTTACAGTTTTGTGAGCTGCCTTCGCAATCGGTGTTCTATGACATCTCTATGTATTTCACCACTACATGTCATATTCCGCCCACAGCAACTGTACTCAAGCCCTACAGTATCAATGGCAATTTCTCAGTTAAGCCGAGAGATTTCACCACTGACTTATAAGGCCACCTACGCCCCCTTTAAACCCAATCAATCCGGATAACGCTTTCCTCCTTTGTCTTACCTCCTCTGCCGGCCAGCA
+
CCCCCGGGGGGGGGGGGGGGGGGGGGGGGGGGGGGGGGGGGGGGGGGGGGGGGGGGGGGGGDGGGGGGGGGGGGGGGGFGGGGGGGGGFCGG@FGGGGGGGGGGFGGGFGGGGGGGGGGGGGGGGGGGFF9FGGGGGGGGFGGGEGBFGFCFGGEFFFGGCGGGGGGGGGGGFGDGGADFGGFGFGFGGCFEGG9FGEE6:D?E@FF:FFF5CCFCCFA,<2297*9*=FFF?4*36CAF?1=CF?EF*=*/;8C53,**)+91>CC)0+1@AC@+06*<64<7))()./.4*,4)0)(((
@M03506:14:000000000-AKVR1:1:1101:10345:8694 2:N:0:36
TTCTCTGGCCTACAAGGGTATCTAATCCTGTTTGCTCCCCACGCTTTCGTGCATGAGCGTCAGTACAGGTCCAGGGGATTGCCTTCGCCATCGGTGTTCCTCCGCATATCTACGCATTTCACTGCTACACGCGGAATTCCATCCCCCTCTACCGTCCTCTAGCCTTGCAGTCACAGATGCAGTTCCCAGGTTGAGCCCGGGGATTTCACATCTGTCTTTCAAAGCCGCCTGCGCACGCTTTACGCCCAGTAATTCCGATTAACGCTTGCCCCCTACGTATAACCGCGGCCGCTGGCCCGTC
+
CCCCCGGG9FGGGGGGGGGGGGGGGGGGGGGGGGGGGGGGGGGGGGGGGGGGGGFGGGGGGGGGGGGGGGFGGGGGGGGGGGGGGGGGEGGGGGGGGGGGGFGGGGGGGGGGGGGDGGGGGCGGGGCFGGGGGGG7F@EFGGGGGGGCGG,AFGF+8@DE,=@FCF8E9,>>79>B7,,7DFGFC;DF6F8C8@,8@FGGGG>E6,=CF+4*,21>CC+1+=BFCD>DC<=F<:./2C0*/<**/:=)*+3**/?0>(7:7@F33C5.@495)1;=526<))62((4)4)(4)41D))-,(
@M03506:14:000000000-AKVR1:1:1101:2467:8709 2:N:0:36
TTCTCTGGACTACAAGGGTATCTAATCCTGTTTGCTCCCCACGCTTTCGCGCCTCAGCGTCAGTAATGGACCAGTGAGCCGCCTTCGCCACTGGTGTTCCTCCGAATATCTACGAATTTCACCTCTACACTCGGAATTCCACTCACCTCTTCCATACTCGAGATACCCAGTACCAAAGGCAGTTCCAGAGTTGAGCTCTGGGATTTCACCCCTGACTTAAATATCCGCCTACGTGCGCTTTACGCCCAGTAATTCCGAACAACGCTAGCCCCCCTCTTATTACTGCGGCTGCTGGCATGAA
+
CCCCCGGGFGGGGGGGGGGFEGGGGGGGGGGGGGGGGGGGGGGGEEFGGEGGGGGGGGGGGGGFGGFDGGGGGGGGGGGGGGGCFGFCEGGFCFFGGGGGGGGGGGGGGGGGGGCEA@FFFG95FFF;FGFGGCGB7A,CFFEEDF8EDFE8DFGGD=9EFGGFGGFGGFEGGGFFG?FGCGGEGC:2EDF9CAD,,@ACDGE6DFG;E*;C5>EE=EFF8CFC:7995*:8CA)*>CB=8CC<C>8BC>;@F+@C<1DE:8;2C*;7C4F>))/8*)10).6)6),.()-(/)4D)*(..
@M03506:14:000000000-AKVR1:1:1101:9774:8712 2:N:0:36
TTCTCTGGCCTACCGGGGTTTCTAATCCTGTTTGCTCCCCACGCTTTCGTGCATCAGCGTCAGTTATACTTTAGCGAGCTGCCTTCGCAATCGGTGTTCTGTGTCATATCTAAGCATTTCACCGCTACATGACACATTCCGCCCACCTCAAGTATACTCAAGCTCATCAGTATCAATGGCAGTTCTTCAGTTAAGCTGAAGTCTTTCACCACTGACTTAATAAGCCGCCTACGCACCCTTTAAACCCAATAAATCCGGATAACGCTTGGACCCTTCGTATTACCGCGGCTCCTGTCACGCA
+
CCCCCGGG9FGGGGGGGGFGGGGGGGGGGGGGGGGGGGGGGGGGGGGGGGGGGGGGGGGGGGGGGGGGGGGGGGGGGGGGGGGGGGGGGGGGGGGGGGGGGGGGGGGFGGGGGGGGGGGGGGGGGGGGGGGGGGGGGFGGGG>EGGGFGFFEFGGDGGGGGGGGGGGGFDGFAEGFGDFDEGCDFGGGCF;FFCAFEFF?FFGGGGGGGGGGF5EFGGF79:+,?C9BGGFGGFA<2<AF?7CGGECDF7?FF=DFG9CC)84*/=C5C66>DG;85,862)).(((),0(4)))*46(.3
@M03506:14:000000000-AKVR1:1:1101:3903:8730 2:N:0:36
TTCTCTGGACTACTGGGGTATCTAATCCTGTTTGCTCCCCACGCTTTCGCGCCTCAGCGTCAGTTGCGGGCCAGTGAGCCGCCTTCGCCACTGGTGTTCTTCCCAATATCTACGAATTTCACCTCTACACTGGGAATTCCACTCACCTCTCCCGCACTCGAGCAAACCAGTCTTAAGCGCTATTCCCAGGTTGAGCCCGGGGCTTTCACGCCTAACTTGGTCCGCCGCCTACGCGCCCTTTACGCCCAGTACCTCCGCACAACGCTCCCCCCCTTCGTATTACCGCGCCCGCTGTACCTGC
+
CCCCCGGGGGGGGGGGGGGGGGGGGGGGGGGGGGGGGGGGGGGGGGGGGGGGGGGGGGGGGGGGGGGGGGGGGGGGFGGGGGGGGGGGGGGGGGFFFGGGGGGGGDFAFGGGGGGCDGGGGGGGGG<F?FFGGGGDFGGGFGDGGGGGGGGGGGGGGGGG8EGEFGGGGGFGFCAFGGGGECEGGFGCF*>F8F,<EF55CDCEGGG7C*85A<9E7C=+;>FCGCB3E7BF<B)59D566<C3CEDD*+<40*2>505C@)79<*A)/57@B)0;/4;0()62(7()4.2(7((*19)-,
@M03506:14:000000000-AKVR1:1:1101:18741:8742 2:N:0:36
TTCTCTGGACTACCAGGGTATCTAATCCTGTTTGCTCCCCACGCTTTCGCACCTCAGCGTCAATATGTGTCCAGTAAGTCGCCTTCGCCACTGGTGTTCTTCCGAATATCTACGAATTTCACCTCTACACTCGGAATTCCACTTACCTCTCCACAATTCTAGCGATGCAGTCTTAAAGGCAATTCCGGAGTTGAGCCCCGGGCTTTCACCTCTAACTTACAAAGCCGCCTACGTGCGCTTTACGCCCAGTAATTCCGAACAACGCTAGCCCCCCCCGTATTACCGCGGCCGCTTGACCGGG
+
CCCCCGGGGGGGGGGGGGGGGGGGGGGGGGGGGGGGGGGGGGGGEGGGGGGGGGGGGGGGGGGGGGGGGGGGGGGGGGGGGGGGGGGGGGGGGGGGGGGGGGGGGEGGGGGGGGEFGGGGGGGGGGGGGGGGGGGGFGGGGGGFGGGGGGGGGGGFGGGGGGGG>@CGGGGGGDGEGFDGGGCFGGGGGCCFDFCFGCEGG5@EFCFFGGFFEGGFDFFGGGC6CCDFG5AE<A)/,7)8C<CG<EC5:C7+:+;DC;355559C5?5?4C>:):?*-)*,6AA09>59)(()((*)/,-,
@M03506:14:000000000-AKVR1:1:1101:10762:8746 2:N:0:36
TTCTCTGGACTACTGGGGTTTCTAATCCCGTTCGCTCCCCTAGCTTTCGCGCTTCAGCGTCAGTGTCGGCCCAGCAACCCGCCTTCGCCGCAGGTGTTCCTCTCGATATCTACGCATTTCACCGCTACACCGGGAATTCCAGCTACCTCTTCCGTACTCTAGTCTGCCAGTATCGGCTGACCCTCCGGGGTTGAGCCCCGGGCTTTCACAGCCGACTTAACAAACCGCCTACGCGCCCTTTCCGCCCAATAATTCCGAACAACGCTTGCCACCTACGTATTCCCGCGGCCGCTCGCACGTC
+
CCCCCGGG-EFGGGGGGGGGGGGFCFGGGGGGGGGGGGGGGGGGGGGGGGGGGGGGGGGGGGGGGGGGGDEGGGGDGGGGGGGGGGGGGGGGGGFGFGGGGGFGGGGGGGGGGGG7FFFFGGGGGE:F9FGGGGGGGGGGG9DDFGGGGGCGGGG8BEGGGFGGGGGGFGG9@EB8EGGGGGG:FEGGECE**++5AFG5=CGEGFF+C+?FGG*/)19+:27=FD5>ED>FDB)71DFCE+C5<5CB**297*?:C(*5)8@GGGC@=F76>CCGD?F?0)6<:>939)7(8(,955(((
@M03506:14:000000000-AKVR1:1:1101:23049:8755 2:N:0:36
TTCTCTGGACTACCGGGGTTTCTAATCCTGTTTGCTCCCCACGCTTTCGCACCTCAGCGTCAGTACCGGACCAGTGAGCCGCCTTCGCCACTGGTGTTCTTCCTAATATCTACGAATTTCACCTCTACACTAGGAATTCCACTCACCTCTTCCGGACTCGAGATTTGCAGTATCAAAGGCAGTTCCGAGGTTGAGCCCCGGGATTTCACCCCTGACTTACAAATCCGCCCACGTGCGCTTTACTCCCAGTAATTCCGAACAACCCTAGGCCCCTCCGTACTACCGCGGCCGCTGGCACGGG
+
CCCCCGGGEGGGGGGGGGGGGGFFGGGGGGGGGGGGGGGGGGGGGGGGGGGGGGGGGGGGGGGGGGGGGGGGGGGGGGGGGGGGGGGGGGEGGGGGFFGGGFGGGFGGGGGCFGCDFGGGGGGGGGGGGGGCEGGGGGFFCFGGGGGGGGGGGGCEGDGGGGDFCFFGGGGGFGG,ACFDGEC@CFG*@*66DEFCF>EGEDC8,9CC?CF9*:9EGFFGGGG+*;:5*))*28;FB<3?8?**2<*)3::*1*::C:5E>;4**;@F8)9)0*/8C:5*45).(((0(),(843*)/(3(
@M03506:14:000000000-AKVR1:1:1101:6431:8788 2:N:0:36
TTCTCTGGACTACCAGGGTATCTAATCCTGTTCGCTCCCCACGCTTTCGCTCCTCAGCGTCAGTTCCGGCCCAGAGTTCCGCCTTCGCCACTGGTGTTCCTCCCGATATCTGCGCATTTCACCGCTACACCGGGAATTCCGAACTCCCCTACCGGACTCGAGTCACGGCAGTTTCGAATGGCCCCTCCACGTTAAGCGTGGAGATTTCACATCCGACTTGCCGAACCGCCTACGAGCTCTTTACGCCCAATAATTCCGGACAACGCTAGACCCCTCCGTATCACCGCGCCTGCTGGCACGC
+
CCCCCGGGFGGGGGGGGGGGGGGGGGGGGGGGGGGGGGGGGGGGGGGGGGGGGGGGGGGGGGGGGGGGGGGGGGGGGGGGGGGGGGGGGGGGGGGGGGGGGGGGGGGGGGGGGGGGGGGGGGGDGGGGGGGGGGGDFGGGGGGGGGFGGGDFGGGEGGGGGGGGGGEEGGE7DCFEGCGGCFGFGCEGFGECEGDFCCGGGD=?CFGGGC7CGGGCCDFFFGG55DFDGG@*CE5DFDFCGG=F55/7*/;?/*?FC07=7<>F)?/<:67FFDA*;;@C7:<48:>@(04(5(.2)).1(
@M03506:14:000000000-AKVR1:1:1101:17238:8794 2:N:0:36
TTCTCTGGACTACCAGGGTTTCTAATCCTGTTCGCTCCCCACACTTTCGCTCCTCAGCGTCAGGTAATGCCCAGAGAACCGCCTTCGCCACCGGTGTTCCTCCTGATATCTGCGCATTTCACCGCTACACCAGGAATTCCGTTCTCCCCTGCATACCTCTAGTCTGCCCGTATCGGAAGCAGGCTCAGGGTTAAGCCCTGAGTTTTCACTCCCGACGCGACAAACCGCCTACGAGCCCTTTACGCCCAATAAGTCCGGCCAACGCTCGCCCCCTCCGTATTGCCGCGGCTGCTGGCACGGC
+
CCCCCGGGGGGGGGGGGGFGGGGGGGGGGGGGGGG@FGGGFGGGGGGGGGEGGGGGGGGGGGGGGGGGGGGGGDDGGGGGGGGGGGGGGGGGGEGGGGGGGGGGGGGGFEFGGGGFGGGGGGGGGGGGGGGFFFCCAEEGGEGGFGGGGGGGFDFGGGGFFGFFGGGGGEGGGGGGCEGGGCEE:FGGCG:EB33<@CGF?F>>??CFG@?DGDGGGG>GDCDCG<.:>*8ECE572DF*ACDDGEE>F0A**1C:5()25)775*;5C)/5;7/882F6()6-449>>3(,).8C4=(((
@M03506:14:000000000-AKVR1:1:1101:5971:8794 2:N:0:36
TTCTCTGGACTACAGGGGTTTCTAATCCTGTTCGCTCCCCACGCCTTCGCTCCTCAGCGTCAGTTACTGCTCAGAGACCCGCCTTCGCCACCGGTGTTCCTCCTGATATCTGCGCATTCCACCGCTACACCAGGAATTCCAGTCTCCCCTGCAGTACTCCAGTCTGCCCGTATCGCCCGCACGCCCACAATTGAGTTGTGAGTTTTCACGGACAACGCGACAAACCACCTACGAGCTCTTTACGCCCAGTAATTCCGGTCAACGCCCGCACCCTACGTATTACCGCTGCTGCCTGCACCTT
+
CCCCCDFGGGGGGGGGGGGGGGGGGGGGGGGGGGGGGGGGGGGGGGGGGGGGGGGGGGGGGGGGGGGGGGEGGGGGGGGGGGGG:FDGEGGGGGFGBFGGGGFGFFGGGGGCGGGGGGGGFGGGGGGDGGGGGGGGGGGGG;FFAFGCGFDG88EGGGFGGGGGGGGD?EGGFGEE6CEGECC85BCEG7F@9D9ECCFD;CCG,B7,:67DGGF=3CBEGGGFGC48EC?ED))139@9ACG<CE5)7+@F66C*02957?B33**)87C>><0C84*0.6<A19(0()32)).777(()
@M03506:14:000000000-AKVR1:1:1101:10530:8814 2:N:0:36
TTCTCTGGACTACTGGGGTTTCTAATCCCGTTCGCTCCCCTGGCTTTCGCACTTCAGCGTCAGTGTCGGCCCAGCAACCCGCCTTCGCCGCAGGTGTTCCTCTTGATATCTACGCATTTCACCGCTACACCAAGAATTCCAGTTGCCCCCTCCGCACTCTAGTCGCACAGTATCAGTTGACCTTTCCGAGTTAAGCTCGGAGATTTCACCACTGACTTGTGCTGACCGCCTACGCCCCCTTTACGCCCAGTAAATCCGAACAACGCTTGCTCCCCCCGTCTTACCGCGTCCGCTGGCCCGG
+
CCCCCGGG-FGGGGGGGGGGGGGGGGGGGGGGGGGGGGGGGGEFGGGGGGGGGGGGGGGGGGGGGGGEGGGGGGGGGGGGGGGGGGGGGGGGGGGGGGGGFCFGGFGFGGGGGGGGGGGGGGGGGGGGGGGFGGFGCFDFCDFC9FFGGGGGEGGGGGGFGCFFGG:EGGG,3=ECFGEFGFFGGGGDE*>*>2?9>6C**:*CFGG,4*;FFFFCCFFGGFC?+CF>ED:*;58)-9>D=FCGCC8;5*0067::C(975)77):88;7>@@3=E?()*.-)),(,)(0(-)(-)5)(((
@M03506:14:000000000-AKVR1:1:1101:13059:8853 2:N:0:36
TTCTCTGGCCTACAAGGGTATCTAATCCCGTTCGCTCCCCTGGCTTTCGCGTCTCAGCGTCAGAAAGGGTCCAGGCGCTCGCTTTCGCCGCGGGCGTTCCTCACGATCTCAACGCATTTCACCGCTCCACCGTGAGTTCCAGCGCCCCCTACCCCCCTCCAGGCCGGTCGTATCGGTGCCCCTTCCCCGGTTGAGCCGGGGGATTTCAGCGACCGCCGTGCCGGCCCGCCTCCACCCCCTTTAAGCCCAGTGCTCCCGCCTAACGTCCCCCCGGCTCGTCTTCCCGCCGCTTCTGGCTCGC
+
CCCCCGGG9FGGGGFGGGGGGGGGGGGGGGGGGGGGGGGGGGGGGGGGGGGGG>FGGGGGGGGGGGGGGGGGGGGGGGCGGGGGGGGGGGGDGGGGGBFG9FFGGEFGFGGGGGGGGGGGGGGGG:FGGFGEGF@FGCFGGGGGGGGGGGGFFGGGG=EGGF8CEGGGG5C7:E5CGGGDDGFDGGFFGE*8?C?FGDEGE31*8+<+3:77CDE*9<>7375*<D>BC>:*>45*()0**3**2CG>5;+1/**291)*0<)27;*0*))))/*2*4.7(().3(-0,7((.):*7)41(
@M03506:14:000000000-AKVR1:1:1101:28029:8867 2:N:0:36
TTCTCTGGACTACCGGGGTTTCTAATCCTGTTTGCTCCCCACGCTTTCGCGCCTCAGCGTCAGTACCGGGCCAGTGAGCCGCCTTCGCCACTGGTGTTCTTCCTAATATCTACGAATTTCACCTCTACACTAGGCATTCCACTCACCTCTCCCGGACCCGAGACCCGCAGTATCGAAGGCAGTTCCGAGGTTGAGCCTCGGGCTTTCACCCTCGACATGCAGGGCCGACGACGCGCGCTTTACGCCCAGTAACCACGGACAACGGTAGCCCCCCTCGGCATACCCCGGCTGCGTGCCCGGG
+
CCCCCGGGGGG,FF7FGGGGGGGGGGGGGGGGEFGGGGGGFEGGGGGGDGGCEEGGGGGGGGGGGGGGCEGEEGFFGEFABFCCFG?CD=F8EC,9BFFGDG9FGFFFAFEF<CEGGCFGFCAA8AFGG:<?=<,EFG9,CDD>?8DD8>,=>C8@8+@:EGGG8D>C:CEFCG5>EED,>*A6,>>EEGECFGF?,,=5:CCE80=FC7**//***2;?FC4539.)2)):>855;D3/;C*****0:3<6***19()25))))2*0+/*)7)*;8()*().(((-)(0(-),,10)((-
@M03506:14:000000000-AKVR1:1:1101:14974:8870 2:N:0:36
TTCTCTGGACTACCAGGGTATCTAATCCCGTTTGCTCCCCTGGCTTTCGCTCCTCAGTGTCAGTGTCGGTCCAGGATGCCGCCTTCGCCACCGGTGTTCCTCCAGATATCTACGCATTTCACCGCTACACCTGGAATTCCGCATCCCTCCCCCGAACTCAAGCCATCCAGTATCAGTCGCACTTCCCCGGTTAAGCCGAGGGATTTCACGTCTGCCTTAGTTGGCCACCTACGAGCCCTTTCCGCCCAGTACGTCCGCACAACGCCCGCCCGCCCCGCATCCCCGCGGCCCCTCTCGGGCC
+
BA@,@FD?E<EFGGGEEGEEFGFGEFFGCEFGGGGGGFGEGFFGE<CFGEFGGFDF@FCEFFFG<<CF7FCCEEE<FFFFFCFC:FDF@CEG=:6>=455EEF8F9=,AAFEDGDDEEGGFGGDFF=FDCDAFCCDA<;;,4@>CGGFG+@=BE++@@FG8,@CE,:DF?;,,7@;,@+5*3@,<9:>>*1*6;,>8>:CC4*=,4<B:C05**+5*;AF:::7*76:C*;?*:3C7<;?++2*1/::*3+*))19C(7=3>B))**)27<)))/2*23*((.,((()-.(()((9))(((
@M03506:14:000000000-AKVR1:1:1101:23366:8882 2:N:0:36
TTCTCTGGACTACTGGGGTTTCTAATCCTGTTTGCTTCCCACGCTTTCGCGCCTCAGCGTCAGTTATAGGCCAGAAAGTCGCCTTCGCCACTGGTGTTCCTCCACATCTCTACGCATTTCACCGCTACACGTGGAATTCCACTTTCCTCTCCTACACTCAAGTCATCCAGTTTCCGATGCGAACGGTGGTTGAGCCCCGGGCTTAAACACCAGACTTAAATGACCGCCTGCGCGCGCTTTACGCCCAATAATTCCGTACAACGCTTGCCCCCTACGGTCAACCGCGTCTGCTTCCACTCCG
+
CCC@CGFGCGGGGGGGGGGGGFGGGGGGGGGGEFFGGGGGGGGGGGGGGGGGGG>@FFGFF:FGGGGGGGGGGD@FC<FCFDEGGGGGGDGGFGGGFGFG9FC=DEF8FFGFFCG7+@AFFGGGGGGGFGCG:?FCFGFFFDC9D=DEFFEFFFDFFF88D23@DE;,=EDCFFGGGG>GGCDE+@+@8*4@C?F:;E5EEGGD6,B?FFGC=/=,:+:E++1<<7855FFC3358>>:*<C5*91;)2+<*19*9*,9296)5/;8;60>))*/22()*)-(401(.(7<>*))*18(((
@M03506:14:000000000-AKVR1:1:1101:17260:8882 2:N:0:36
TTCTCTGGACTACAAGGGTTTCTAATCCCGTTCGCTCACCTAGCTTTCGCGCTTCAGCGTCAGTGTTAGCCCAGCAACCCGCCTTCGCCGCCGGTGTTCCTCTCGATACCTACGCATTTCACCGCTACACCGAGAATTCCAGCTTCCCCTTCTGCACTCTAGCCCAGCAGTATCGGTTGACCTTTCCTGGTTAATCCCGGCGATTACACAATCGACTGTTGCTGGTCGCCAACGCGCCCTTTACGCCCAGTAAATCCGAACACCGCTGCCTCCCCCCTTATTACCCGCGCTGCAGGCACGG
+
-BCCCG9<-6EE8-,6@BFC,666C6,,66@C6,@@<+;E<FFCGGGG,8++68@@@@@8@B,,CC,<CF8FG8<FGG<@@F@FFF<,86++4+@B84C<FEFF+,BF:<??E7++B@EFDF<:=4>CFG=:+3F+3C9;,3,@9,,6>=>D,,,,6,,<@=3,@,,3@6D>;F>*44*,6,2?,DF,2?4>?,,5<=E**1*5**3:+68*=5C=1)2+*+037*2=:7)19BB)(7):*<>:5*/5C*CB67>7C03/).)/)*1.*0*90*A:*()3))6A23()2)((0((9>:?((
@M03506:14:000000000-AKVR1:1:1101:21635:8889 2:N:0:36
TTCTCTGGACTACAGGGCTTTCTAATCCTGTTTGCTCCCCACGCTTTCGCACCTCAGCGTCAGAACCGGACCAGTGAGCCGCCTTCGCCACTGGTGTTCTTCCTAATATCTACGAATTTCACCTCTACACTAGGAATTCCACTCACCTCTTCCGGTCTCGAGACTCACAGTATCAAAGGCAGTTCCGAGGTTGAGCCCCGGGATTTCACCCCTGACTTAAGAGTCCGCCTACGTGCGCTTTACGCCCAGTAATTCCGAACAACGCTAGCCCCCTTCGTATTACCGCGCCTGTTGGCACGCA
+
CCCCCGGGFGGGGGGGGGGGGGGGGGFGGGGGGGGGGGGGGGGGGGGGGGGGGGGGGGGGGGGFGGGGGGGGGGGGGFGGGGGGGGGGGGGGGGGGGGGGGGGGGGGGGGGFGGGGGGGGGGGGFGGGGGFFGGGGGGGGGGGGGGFGGGEGFGDEGGGF8CFGDG8FGFEFGGGFDGGFGGGF=>C>8CEGGGGGGGEEGGGDFGGFG>F558FCF++=C+04:CA3C*.?D==C>D>CEG>D7*87*3074@C>7<CG5@47<;*)<)*.<C*:825*3):<(,()-.,-*),9**-((
@M03506:14:000000000-AKVR1:1:1101:23525:8901 2:N:0:36
TTCTCTGGACTACCGGGGTATCTAATCCTGTTTGCTCCCTTGGCTTTCGTGCCTCAGTGTCAGGTATCGTCCAGGGACTCGCCTTCGCCACTGGTGTTCCTCTTGATATCTACGCATTTCACTGCTACACCAAGAATTCCAGTCCCCCCTCCGATCCTCCAGACCAGTAGTATCCAGTGCCATTCCCGGGTTAAGCCCGGGGCTTTCACATCGAACTTACCCGCCCACCTGCTCACCCTTATCCCCCAGTGCATCCGAACAACCATTGGGCCCCATTTCTTACCCCTGCCGCCGCCACCAC
+
BCCCCGGGGGGGGGGGGGGGGGGGGFGGGGGGGGGGGGGGGGCGGGFFGGGGGFF<FFFGGFFEGGGGGGGGGFGGGGGGGGGCFGGGGGGGGCFFFGFGFFG9FGGGGGGGGGGFEGGGGGGFDE9FCAE4EF?FEFGFGCEFGGDEGGGGD6>CEGGGCFGGGG8EFFFDDFG=D,@E97EC,;E>EEEEC;,7@CE5EDC*,,=<FCCD5C@F7BAF44)=D38A52)2*/+28C)0++2+0:*)500****2*4*:).7**3+90)4>))**+.*3)).(.(,)(.-(),(1>:<0(
@M03506:14:000000000-AKVR1:1:1101:16920:8911 2:N:0:36
TTCTCTGGACTACCGGGGTTTCTAATCCTGTTTGCTCCCCACGCTTTCGCACCTCAGCGTCAATATGTGTCCAGTAAGTCGCCTTCGCCACTGGTGTTCTCCCGAATATCTACGAATTTCACCTCTACACTCGGAATTCCACTTACCTCTCCACAATTCTAGCGATGCAGTTTTAAAGGCAATTCCGGGGTTGAGCCCCGGGCTTTCACCTCTAACTTGCAAAGCCGCCTACGTGCGCTTTACGCCCAGTAATTCCGACCAACGCTACCCCCCCCCTTATTCCCGCGGCTGCCGGCACGGG
+
CCCCCGGGGGGGGFGGGGGGGGGGFGGGGGGGGGGGGGGGGGGGGGGGGGGGGGGGGGGGGGCGFGGGGGGGGGGGFGGGGGGGGGGGGGGGGGGGGGGGGGGGEEGDFGGGGGGECFGGGGGGGGGGGGGGGGGGGGFGGGGGGGGGGGFGDGGGGGGGGGGGCFEGGGGFGG,>DFDFGEGGFF?ECECEGGGGF7=CE4CEGGGGG8*??D7CFGCGGCFFD5BDEG:CDF8D>GFGFC75<CEEFCGF6/:*9:):B537)*1)25<).1?/*.)C))))(-2)(03()((1)0(--
@M03506:14:000000000-AKVR1:1:1101:17476:8928 2:N:0:36
TTCTCTGGACTACCGGGGTTTCTAATCCTGTTCGCTACCCACGCTTTCGCTATTCAGCGTCAGTTCCGGCCCAGACCACCGCCTTCGCCACCGGTGTTCCTCCTGATATCTGCGCATTTCACCGCTACACCAGGAATTCCGTGGTCCCCTACCGGACTCTAGCCATAGCAGTATCGGATGGCCGCTCCAGGTTGAGCCTGACGTTTTCACACCCGACTTGCTAAGCCGCCTACTAGCCCTTTACGCCCAATGAATCCGGACAACGCTTGCACCCTACGTGTTACCGCGGCTGCTTGCCCGT
+
CCCCCGGGGGGGGGGGGGGGGGGGGGGGGGGGGGGGGGGGGGGGGGGGGGGGGGGGGGGGGGGGGGGGGGGGDGGGGGGGGGGGGGGGGGGGGGGGGGGGGGGGGGGGGGGGGGGGGEGGGGGGGGGGFGGGDGGFGGGGGGGGGGGGGGGGGGGEGGGGGGFGGGGGGGGGFCGGGGGGDGGGG8EGGGGGCFFFFGGGC*=CC:E7?DFGDCG*9CDGFGGG*7@DG77CD?4*,><@FFFG35CBC;*)9/*:96D*.7@C78E>5@*9898;8(.*.(65)(,.1),()4)9:))3(
@M03506:14:000000000-AKVR1:1:1101:5125:8933 2:N:0:36
TTCTCTGGACTACCCGGGTATCTAATCCTGTTTGATCCCCACGCTGTCGCGCCTGAGCGTCAGATATGAGCCAGTGAGCCGCCTTCGCCACCGGTGTTCTTCCCAATATCTACGAATTTCACCTCTACACTGGGAATTCCACTCACCTCTCTCATCCTCAAGTCTTACAGTTTCAATGGCAGTTCCGGAGTTGAGCTCCGGGCTTTCACCACTGACTTGGAAGACCGCCTGCTCGCGGTTTACGCCCAGTAATTCCGAACAACGCTAGCCCCTTTCGTATTCCCGCGGCTGCTCGACCGAA
+
CCCCCGGGGGGGGGGGGGGGGGGGGGGGGGGGGGGGGGGGGGCGGGGGGGEDGGGGGGGGGGGCFGGGGGGGGGGFGGGGGGGGGGGGGGGGGGGGGGGGGGEFG8EGGGGGGGD8E7FFGGGGGGDFFCDBFGGFGGGFFGGGGGF?CFGGFCFGGGG=EFFGGGGGGGFGDFGCFGC=D8CGGCEGDCEFG7BC,4@>CDGGCFGCED97CCGGFG/<8+?CG<?):D:52/.5(/)3A=CDDCC3:0<6*9CF*1**)84/)*/<C7C>)*33*.):2)68?(-8>3004)(1.)-(-
@M03506:14:000000000-AKVR1:1:1101:16503:8973 2:N:0:36
TTCTCTGGACTACTGGGGTTTCTAATCCTGTTTGATCCCCACGCTATCGCGCCTGAGCGTCAGTAATGAGCCAGTGAGCCGCCTTCGCCACCGGTGTTCTTCCCAATATCTACGAATTTCACCTCTACACTGGGAATTCCACTCACCTCTCTCATCCTCAAGTCTAACAGTTTCAATGGCAGTTCCGGAGTTGAGCTCCGGGCTTTCACCACTGACTTGGAAGACCGCCTGCGCGCGCTTTACGCCCAGTAATTCCGAACACCGCTATCCCCCTGCGTATTACCGCGGCTGCGGCCACGAA
+
CCCCCGGGGGGGGGGGGGGGGGGGGGGGGGGGGGGGGGGGGGGGGGGGGGGGGGGGGGGGGGGGGGGGGGGGGGGGGFGGDCCFGGGGGGGGGGGGGGGGGGGGGGGGGGGGGGCEGGGGGGGGGGGGGGGGGGF8FFGGGGE88=FGGGGEDFGFGGGFGCDGGCFGGGGGGGGADFCG8CDGGGCCCEGGGFB8,,@5:>GG59C:FGGGGG,>7E>6*=*;4*:BEDAF3)8D2C>CC?FCDEE5C3<76BFCF<5C:)))5:8)<?DF3<**1,):44)-,09)4596)(,1)79B(
@M03506:14:000000000-AKVR1:1:1101:12512:8997 2:N:0:36
TTCTCTGGCCTACCGGGGTTTCTAATCCTGTTTGCTCCCCACGCTTTCGCGCCTCAGCGTCAGTATTGGGCCAGTTGGCCGCCTTCGCTTCTGGTGTTCCTCCAAATATCTACGAATTTCACCCCTACACTCGGAATTCCACCAACCTCTCCCAATCTCCAGCTCACCAGTACCCAAGCCCGTTCCGCGGTCAAGCCTCGGGCTTCCACCCCTGCCTTAGTGCTCCGCCTCCGCCCGCCTTCCCCCCCCTACCCCCGCACACCCCCCGCCCCTCCCCCCTTCCCTCCCCCCCCCGCCCTCC
+
-ACCCG<9EDGCC@::C7F+;CEEEFECC@EC98F9<EDFFGGGG@DG7@::F7@E8F78B@:6CCCFGFCFE7FC,,CFEFCEFD<C?FFG<9,B,+CFCFGECA?AEG,,:A=84A,CEFG,CD+AAFEFC:++8,CF,CE,DCC,>3>FDF=,@3DF9D,,@,@E,,@BAECE+4+5+*@:DDC*@E8*42,>D0A5*1**4,=<CFGGG5*=*+121+111;.5C5);)0091D3;*+9*958)*//)))95)(/2))0))1*)179B)/*;*()*.,,,)4(),),,)((10<((,
@M03506:14:000000000-AKVR1:1:1101:14831:9007 2:N:0:36
TTCTCTGGATTACCGGGGTTTCTAATCCCGTTTGCTCCCCTGGCTTTCGCGCCTCAGCGTCAATGCCGGTCCAGGATGCCGCCTTCGCCACCGGTGTTCCTCCAGATATCTACTCATTTCACCGCTACACCTGGAATTCCGCATCCCTCTCCCGAATTCAAGCCTTCCAGTATCGGACCCCGTTCGCGGGTTGGGCCCGGGGATTTCACGTTCGACTTAGAAGGCCGCCTACGCGCCCTTTGCCACCAGTAATTCCGAACCACGCTTCCCCCCCTCCTATCACCCCCGCATCGGCCCGCGG
+
C@CC@@F9C@C@AEE@:C@F@E<C,CFFFF8FE;A9<E8CCDFFG@FDFEEGEGG@F@688@@CEF8FCGC@,,CFGFFE7CF7C97=FCE@:77:F:FF<<BCF9B<EGC9F,A?5@E5A?54>C7>5:=<,,6><=FGGD78=DC,D,@8DE++++33;:,@D9D?F737=;CGGG****42D**18*4*3***:*:783*10<:0:CF5:928/9*2**2/9C3>EGFFD>)),9)AF700*+*0*+3**0***(*1)))*)**)379)5)*/*,*+).)((((0(0(,)((*))(((
@M03506:14:000000000-AKVR1:1:1101:14567:9012 2:N:0:36
TTCTCTGGACTACCGGGGTTTCTAATCCTGTTTGCTCCCCTAGCTTTCGTGCCTCGGTGTCAGGTGTTGTCCAGGGACTCGCCTTCGCCACTGGTGTTCCACTTGATATCTACGCATTTCACTGCTACACCAAGTATTCCAGTCCCCCCTCCAACCCTCTAGCCATGCAGTTTCCAATGCCATTTCCGGGTTAAGCCCGGAGATTTCACATCAGCCTTGCACAACCCCCCACGCACCCTTTACGCCCAGTGAATCCGAACACCCCTCGGGACCTCTGTATTCCCGCCGTTGCTGGCTCTGC
+
CCCCCGGGGGGGGGGGGGFGGGGGGGGGGGGGGGGGGGGGGCGGGGGGGGGGGGFEGGGGFFGFGGGGGGGGGGGGGGCGGGGEGGGGGGGGGDGGFGGGGGGGGGG9FGGGGGGGGGFFGGGGGGG9FFGGGFGGFGFFFCGGGGGGGEGGFGGGE@FGG,EE?=>F8EBFGGCB8EFGFFAFEGGDEGGG*EFGFGGC87*,22,2=+=*,;,,;FAC*2+69?)2:))2:>):;7)C++:5DEE55+<*/9C0)(9EE4.)1*;)8))7>9C9:-*0.)-.41(.,)((/.(1)/())
@M03506:14:000000000-AKVR1:1:1101:7409:9030 2:N:0:36
TTCTCTGGACTACTAGGGTATCTAATCCTGTTTGCTCCCCACGCTTTCGCACCTCAGCGTCAGTAATGGACCAGTGAGCCGCCTTCGCCACTGGTGTTCCTCCGAATATCTACGAATTTCACCTCTACACTCGGAATTCCACTCACCTCTTCCATACTCGAGATACCCAGTATCAAAGGCAGTTCCAGAGTTGAGCTCTGGGACTTCACCCCTGCCTTCAATATCCGCCTCCGTGCGCTTTACGACCAGGAATTCCCAACCACGCTAGCCCCCTTCTTATCACCGCCGCTCCGGGCACTAC
+
CCCCCGGCFF9AFGF<<9CFGGFDCFFFFC@C6CFGF@FBFCCEGEFF@FGGG8@FFFFGC,FGF6EFF9CF@9EFGCG<FDGCF@CC:CFFD8FGFGEAADF+CCFBFEGFG,@FE<?FFDFFGFFFEG9F:C+C@<;F,EA,=F>,@,,@9,@;FF?+,+6+=A>EF,=A,=36E;,DFG8B8DD,9B,3,=,@,<F96=,,5,,,22C**3,:9D*,+99?CEFFGC*4*20*8D>:C9D**=*8/*:5=)CC*/**)2)*//*)300)7>C*+)03))6,(((04)(-)(-5)0(52
@M03506:14:000000000-AKVR1:1:1101:11752:9036 2:N:0:36
TTCTCTGGCCTACAGGGGTTTCTAATCCTGTTTGCTCCCCACGCTTTCGCGCCTCAGCGTCAGTTCCGGTCCAGTGAGCCGCCTTCGCCACTGGTGTTTCTCCCAATATCTACGCATTTCACCGCTACACTGGGAATTCCACTCACCTCTCCCGGTCTCAAGCCTTCCAGTCTGACAGGCCGTTCCTCGGTTAAGCCGAGGGATTTCACCCGTCACTTTAAAAGCCGCCTACGCGCCCTTTACGCCCAATAATTCCGAATAACGCTTGCCCCCTCTGTATTCCCGCGGCTGCTGGCCCAGC
+
CCCCCGGG9FGGGGGGGGGGGGGGGGGGGGGGGGGGGGGGGGGGGGGGGGGGGGGGGGGGGGGGGGGGGGGGGGGGGGGGGGGGGGGGGEECEGGFEFGGGGGFFGGFDFGGGGGEGGGGGGGFGGGGGGCEGGFGGGGCCFGGDGGGGGDD?CCCE6EFGGGGFGGGDGGG,DFE6FC63@EEFGGAEGEGGFFFC1*;8)*=CEFFGFFGED88>F*+3:7+7<B3:/86CB8C>3.C+9CGGGC3:*<=9*2**,1:>?FG)CE)2?G3:7;6+69C2)).(1()452()..9)7,3(
@M03506:14:000000000-AKVR1:1:1101:23545:9052 2:N:0:36
TTCTCTGGACTACCGGGGTATCTAATCCTGTTTGCTACCCACGCTTTCGCTCCTCAGTGTCAGTACCGGCCCAGAGCGCCGCCTTCGCCGCTGGTGTTCCTCCTGATATCTGCGCATTTCACCGCTACACCAGGAATTCCACGCTCCCCTACCGGACTCCAGTCACAGCAGTATCAAGTGGCGTCTCCAGGTTGAGCCTGGAGGTCTCCCACCTGCCTTACCGAGCCACCTACGCGCTCTTTGCGCCCAATAACACCGGACACCGCTTCCCTCCTACGACGTCCCGCCGCTGCTTGCGAGC
+
CC@C@FGGG<FFGGE7+@@,@FEGE6FEGGEFCFGFCDFEAGCEB@DFEG@F:C<<FF@FFGGG9EF@@CFE><6CFGG@>FGGGGF@@CGEGC,4EBFEFD=EG<,,C<?9ECEGCF9F<F<+@CC+,A33A::AFCA;=FGEGDEEC8+:@C6+>*@@:6,:9D;,:8B@7DFFFCCC9*94=*<AF,86<=,,<::,*;8E8*49+;5C589*>*13;C**)2.9CF)+9>)14C5;:9*7)*17:**)1*22/,>*)))9)**0;)2*.**+3(0*(((-4((7(89(55)*))(((
@M03506:14:000000000-AKVR1:1:1101:15263:9054 2:N:0:36
TTCTCTGGACTACCCGGGTTTCTAATCCCGTTCGCTCCCCTAGCTTTCGCGCCTCAGCGTCAGTGTCAGCCCAGCAACCCGCCTTCGCCGCAGGTGTTCCTCTCGATATCTACGCATTTCACCGCTACACCGAGAATTCCAGTTGCCCCTTCTGCACTCTAGCCCCGCAGTATCAGCTGACCTTTCCGAGTTAAGCCCGGAGATTTCACAGTTGACTTGCGGTGGCCGCCTACGCGCCCTTTACGCCCAGTAAATCCGAACACCGCTTGCCCCCCCCGTATTACCGCGGCTGCTGTGCCGG
+
CCCCCGGGGGGGGGGGGGGGGGGGGGGGGGGGGGGGGGGGGGGGGGGGGGGGGDGGGGGGGGGGGGGGGGGGGGGGGGGGGGGGGGGGGGGDGGGGGGGGCGEGGGGGGGGGGGGGGGGGGGGGGGGGGGGGGGGDGGGGGGGGGGGGGFFGGGFFG7DGG7EGGGGG5EEGFGGDGGD6?@CGGGGGGGB4C7CGG5EEG48C<9FFGGFCF>FGGGFFCCGGCGFFGC3*7)<D9CBCG?C>3EE55C?6*9:7C1*:>B5*):15*.*97DGGGF>*,25490634>625),*)*.4(
@M03506:14:000000000-AKVR1:1:1101:14392:9076 2:N:0:36
TTCTCTGGACTACAAGGGTATCTAATCCTGTTTGATCCCCACGCTTTCGTGCCTCAGTGTCAATATCCCCGTAGTTAGCTGCCTTCGCAATTGGTGTTCTATGTCATATCTAAGCATTTCACCGCTACATGACATATTCCGCTAACCTCCAGAAAATTCAAGACCTGAAGTATCAATGGCAGTTTCCAGGTTAAGCCCGGAGATTTCACCACTGACTTTCAGACCCACCTACGCACCCTTTAACCCCAGTGAATCCGATTAACGCTTGGACACCACGTATTACCGCGGCTGCTGTCCCAGA
+
CCCCCGGGGGGGGGGGGGGGGGGGGGGGGGGGGGGGGGGGGGGGGGGGGGGGGGGGGGGGGGGGGGGGGGGGGGGGGGGGGGGGGGGGGGGGGGGGGGGGGGGGGGGGGGGGGGGGGGGGGGGGGGGGFGFGGGGGGGGFGGGCCFGBBGGFGGGGGGGGGGGEGGFGFCGG8ECFGGGGDEGGG;CA9EGGGGFGGGGGDGGGGC7CAD66@?DFGGB9C++@9CA>EGFG>A>D=49:@,=+;,=)4<,++=F*/2CEF++*1*3)*)2;.*/*1:)=1))61;034)4(/8)*)9-)(
@M03506:14:000000000-AKVR1:1:1101:8462:9076 2:N:0:36
TTCTCTGGACTACCGGGGTTTCTAATCCTGTTTGCTCCCCACGCTTTCGTGCATGAGCGTCAGTGTTAGCCCAGGGGGCTGCCTTCGCCATCGGTGTTCCTCCACATCTCTACGCATTTCACTGCTACACGTGGAATTCCACCCCCCTCTGCCACACTCTAGCTTGCCAGTTACAAGCGCAGTTCCCAGGTTAAGCCCGGGGCTTTCACACCTGTCTTAGCAAACCGCCTGCGCACGCTTTACGCCCCGTAATTCCGGTTAACGCCTCCACCATACCGCTTACCGCGGCCGCTGGCCCTGA
+
CCCCCGGGGGGGGGGGGGFGGGGGGGGGGGGGGGGGGGGGGGGGGGGGGGGGGGGGGGGGGGGGGGGGGGGGGGGGGGGGGGGGGGGGGGGGGGGGGGGGGGGGGGGGFGGGGGGGGGGGFGGFGGGGDGGGGGEGGGGGDGGGGGGGGGCGF8@8CFGGFCFFGGGGFF:@EFGGCDC>*@EFGGG7EFGF?E9DCFCEEC*?5CF771>5**+52;+4;FG64C8>=*):)759>G)88+**9:=5**:.)0:>*()279@5>E=):)97)*+0*()2(,,836(),)(-)-1C50(2(
@M03506:14:000000000-AKVR1:1:1101:6069:9086 2:N:0:36
TTCTCTGGACTACACGGGTATCTAATCCCGTTCGCTCCCCTAGCTTTCGCGCCTCAGCGTCAGTGTCGGCCCAGCAACCCGCCTTCGCCGCAGGTGTTCCTCTTGATATCTACGCATTTCACCGCTACACCAAGAATTCCAGTTGCCCCTTCCGCACTCTAGCCCCGCAGTATCAGTTGACCTTTCCGAGTTAAGCTCGGAGATTTCACAACTGACTTGCGGAGGCCGCCTACGCGCCCTTTACGCCCAGTAAACCCGACCAACCCTTGCTCCCCCCGTATTACCGCGTCCGCCGGCCCGG
+
CCCCCGGGGGGGGGGGGGGEGGGGGGGGGGGGGGGGGGGGGGGGGGGGGGGGGGGGGGGGGGGFGGGGGGGGGGGGGGGGGGGGGGGGGGGGGGGGGGGGCGFGGFGGGGGGGGGGGGGGGGGGGGGEDGGGGGGGGGGGGGGGCDGGGGGCFEGEGEGGG,E@FGEGGCGDGGGGFC::9ECGCBFEGGGGF;,>9ECEEDGG+CG??7*97*+>DF*=D3DGCD<>ED0:C>:),9B88?005EG:*8F*09*2>(9*)071*2;5@9*7)*;CC()*(..:4:9:(0(()(-/5)(,-
@M03506:14:000000000-AKVR1:1:1101:9976:9113 2:N:0:36
TTCTCTGGCCTACAGGGGTATCTAATCCTGTTTGCTACCCACGCTTTCGCTCCTCAGCGTCAGTTTCGGCCCAGAGTGGCGCCTTCGCCACCGGTGTTCCTCCTAATATCTGCGCATTTCACCGCTACACTAGGAATTCCCCACTCCACTACCGAACTCTAGTCATGGCAGTATCGAGTGCACGCTTTGGGTTGAGCCCAAAGTTTTCACACCCGACTTACCGAACCGCCTACCACCTCTTTACGCCGAATCAATCCGGACAACGCTTGGTGCCCACTGGTCACCCCTTCCGCGGCCCCCG
+
CCCCCGGG9CAFGGGGGGGGGGGGFFAEEGGGFGGGGGGGGGGGGGGGGGGGGGGGGGGFGGGGGGGGGGGGGGGGGGGGGGGGGGGDGDGGGGGGFGGGFGFEFEGFGEGGGGG+F=FDGFGGEGEGGGFFCCEFGGDGA@FGGGF,@EDEGGCGGGGGFGGGFGGFDEEFFCE8E+@FFGGGCGG*@87>8CGFGGGFFFG2CEF@7C+8CD8*?:)++2*:)1=)>D3*0))*-9)9<E*:55:)1:*.96:CC()*08<C)8*)/)*0=**0;(7*)).),(()(.(-5(,)8)(((
@M03506:14:000000000-AKVR1:1:1101:16818:9138 2:N:0:36
TTCTCTGGACTACTAGGGTTTCTAATCCTGTTCGCTCCCCACGCTTTCGCGCCTCAGCGTCAGTATTATGCCAGGTGGCTGCCTTCGCCACTGACGTTCCTTCCGATCTCTACGCATTTCACCGCTACACCGGAAATTCCGCCACCCTCTCATATACTCCAGTTATATAGTTTGCGATGCACTTCCCAGGTTAAGCCCGGGGCTTTCACATCACACTCATATTACCGCCTACGCTCCCTTTACGCCCAGTAATTCCGATTAATGCTCGCACCCTCTGTCTTACCGCGGCCGCCTGCACCGA
+
CCCCCGGGGGGGGGGGGGGGGGGGGGGFGGGGGGGGGGGGGGGGGGGGGGGGGEGGGGGGGGGGGGGGGGGGGGGGGGGGGGGGGGGGGGGGGCGGGGGGFFGFDGGG<FFGGGGGGGGGGFD7FGGCECFEEG+CFGGGGGGGGGGGGGG8EGCDFDG8=DGGCFAF:EFGG7EGDFD>FGGCGFEGFFFG;,;C6C**8CEG=FGFF7@*,;,>9*0CF7F97>):EG:G5>)/.C8C++;C3:CB5:7B66CF*->7)/***+008)1>:***+)*2))).(,(.()(-)-,7?F:,(
@M03506:14:000000000-AKVR1:1:1101:18320:9194 2:N:0:36
TTCTCTGGACTACCGGGGTTTCTAATCCTGTTCGCTCCCCACGCTTTCGCTCCTCAGCGTCAGTTACTGCCCAGAGACCCGCCTTCGCCACCGGTGTTCCTCCTGATATCTGCGCATTCCATCGCTACACCAGGAATTCCAGTCTCCCCTGCAGTACTCCAGTCTGCCCGTATCGCCCGCACGCCCACAGTTGAGCTGGTAGTTTTCACGCACAACGCGACAAACCACCTAAGAGCCCTCTACCGCCAGTAAGTCCGGGCCTCCCTCGCGCCGCATGCCTTACACTGGTGATTGGCCAGTC
+
C@CCCFECFEGGGGGGGGGEEFGFAFCGGGGGFEGEFCGGGEFEGGCGGGDFFFGFGGCECFEGGGGFDFCFFFC@EFGFGGGEEFFEGGGC@77>CC<EFFGGCFAEEF95FFD+CCEFFFGC@FEFGGGCGFGCDFGFGAEGFGCFGG?FGGGGGGD,>E=EFFGFGD6C6DEGEE55CEGGFGC7:><9492C7,=,,1,,,=<,=7*:=5CE)))/8C)*97)7C*)3*1/9(*.*;+:0)2:5*30*0*2*1()*)0.*1**)/)1)))2/2)/957:6-)5)))))*)(*/0282
@M03506:14:000000000-AKVR1:1:1101:17398:9196 2:N:0:36
TTCTCTGGACTACTAGGGTATCTAATCCTGTTTGCTCCCCACGCTGTCGCGCCTCAGTGTCAGTTACTGCCCAGCAGGCCGCCTTCGCCACCGGTCTTCTATCGGATCTCTACGCATTCCACCGCTACACCCGATATTCTACCTGCCTCTACAGTACTCAAGCCTCGCAGTATTCGCGGCAGACCTGGGGTTGAGCCCCAGGCTTTCACCACAAACTTACGACGCCACCTACGCGCCCTTTACGCCCAGTGATTCCGGACAACGCTCGCACCCCCCGGATTACCGCGCCTGCCGGCACGGG
+
CCCCCGGGGGGGGGGGGGGGGGGGGGGGGGGGGGGGGGGGGGGGGGGGGGGGGGGGGGGGGGGGGGGGGGGGGGGGGGGGGGGGGGGGGGGGGGGGGGGGGGGGDGGGGGGGGGGGGGGGGGGGGGGGGGGGGGGGEDGGGGGGGGGGGEFGGGGGGGGGGFGGGGEGGGGGFGFBECGD*4>FGFGGGGGGCF:8FGD=EGGCFCFD?FCFGGFGGG*=/9CCGGFBGG4C975>>GFFF7:9DGGFF?F47=CFG1>E5FFDG8C@D3C@FGGGE(.:(,4)(49)7)(3),(97702-
@M03506:14:000000000-AKVR1:1:1101:16643:9205 2:N:0:36
TTCTCTGGACTACAGGGGTTTCTAATCCTGTTTGCTCCCTACGCCTTCGCACCTCAGCGTCAATATGTGTCCACTAAGTCGCCTTCGCCACTGGTGTTCTTCCGTATGTCTATCAATTTCACCTCTACACTCGGAATTCCACTTACCCCTCCACAACTCTAGCGATCCAGCTCTACAGGCAATTCCGGGGCTGAGACCCGCGCTTTCACCTCTATCTTACCAAGCCGCCCACGTACGCTCTTCGCCCAGAAGCTCCGCGCAACACTAGCCCCCCCCCTACACCCTCACCTCCTGCCACGGG
+
-ACCCFF-C6CFFF@CC7B@C@EG9<CFACAFEFFD,CF,,C,@6CFGF77F76CE@FC@FE7@<6@9,CC9C,,,66,<@FE7FGF7,8=<C8?,BB<B<,B,,494C<?,,,9A,@<E@5E,=,AE,,,=B::++A;EFG9>,D89D+@@=,,6466,,,4=88++6,,,,3>,,,,3,==3E96=C++++34,,*,**38;**:=@23*,*,1+++12+*/8:4):)0530)2())**+175/8)***))9*9D()2<5>**++**.255)2**(0*,.(-(,().*.,),,9)/(((
@M03506:14:000000000-AKVR1:1:1101:19929:9213 2:N:0:36
TTCTCTGGACTACCGGGGTATCTAATCCTGTTTGCTCCCCACGCTTTCGTGCCTCAGCGTCAGTATCGGGCCAGTGAGCCGCCTTCGCCACTGGCGTTCTTGCGAATATCTACGAATTTCACCTCTACACTAGGAATTCCACCCACCTCTCTCGAACTCAAGACTTGCTGTATCAAAGGCAGTTCCGAGGTTGAGCCCCGGGATTTCACCCCTGACTGACAAATCCGCCTACGTGCGCTTTCCGCCCCGTGATTCCGGACAACTCTAGCTCCCTTCGTAGTACCGCCGTCGCTGGCACCAG
+
CCCCCGGGCDGGGGGGGGGGGGGGGGGGGGGGGGGGGGGGGGGGEGGGGGEEFCEGGGGGGGGGGEFGGGGGGGGGFGGGDGFGGGGGGDFGGDGGE:=EFEFGGDGGGGGFFGGGGGGGGGGGGGGGGGGGGGGGGGGGGGGGGGGFGGGDFE,=FFGGDEG@ECGGGGGGFGGFAFGDDEFFGG*4:C:DECCGCGCEE7:E?CFGF8?C5>CG:FFG4@FGGGDFCD:65;)>().2;+**1*:):8C).8C>>(*1)7@**++1</*707+0*.)*-.5<1(()-)-()(-/7=(((
@M03506:14:000000000-AKVR1:1:1101:13195:9225 2:N:0:36
TTCTCTGGCCTACCGGGGTATCTAATCCCGTTTGCTCCCCTGGCTTTCGCTCATCAGCGTCAGTGTCGGTCCAGGATGCCGCCTTCGCCACCGGTGTTCCTCCAGATATCTACGCATTTCACCGCTACACCTGGAATTCCACATCCCTCTCCCGAACTCGAGCCATCCAGTATCAGATGCAGTTCCCCGGTTAAGCCGAGGGATTTCACGTCTGACTAAGTTGGCCCCCCACGAGCCCTTTACGCCCGGTAATTCCGAACAACCTTTGCCCCCCCGGTATCCCCTCGCCTGCTGCCCGGGG
+
CCCCCGGG-FGGGGGGGGGGGGGGGGGGGGGGGGGGGFGGGGGGGGGGGGDDEGGGGGGGGGGGGGGGGGGGGGG?EFGGGGGGEGFGGGGGGFGGGGGGFGGGGGGGFFGGGFGGGGGC9FFCFGGEFGGG?FDGGGGF9DBEDFGGGFGFGGE>8@FCCEGGGCG?FCBFCFDC,75EFEF,@EC6E*B@8,>DFE*/?DDFG6E+2521=FCC0+*3;776*8).*))/95>37*7C3<:*7E5)*::5*6:*2(*15))**3+1<?CFBDC*/-026).,.--)4)(().2*))((-
@M03506:14:000000000-AKVR1:1:1101:21338:9229 2:N:0:36
TTCTCTGGACTACAAGGGTATCTAATCCTGTTCGCTCCCCACGCTTTCGCTCCTCAGCGTCAGTTACTGCCCAGAGACCCGCCTTCGCCACCGGTGTTCCTCCTGATATCTGCGCATTCCACCGCTACACCAGGAATTCCAGTCTCCCCTGCAGTACTCAAGTCTGCCCGTATCGCCCGCACGCCCACAGTTAAGCTGTGAGTTTTCACGAACAACGCGACAAACCACCTACTAGCTCTTTCCGCCCAGTAATTCCGGACAACCCCCGGACCCTACGTCTTACCGCAGCTCCAGGCCCGGC
+
CCCCCGFG-FGGGGGFGGGGGGGGFGGGGGGGGGGGGGGGGE:FGGGGGGEGGGDGGGGGGGDGGGGGDGGGGFGFFGGGGGGGGGFGGDFGGCFGGGGEGGGGGGGGGFFFFGGGGGF9EFGGGGGGGGFFGDGGGFGGGGGGGGGGGFGDCF8EGGGGGCGGGDFG=CGDFG8ECEGGGGGGEEEGC86@>,DFFFFG7DC9>9=?C4D)=?:E<D.*/))2;*.=E*)+*119-:*+0+2*/=C550096=FC<9CEB47*1A8>*0>5)**2*(00362,((()-))()(.185(((
@M03506:14:000000000-AKVR1:1:1101:24102:9229 2:N:0:36
TTCTCTGGACTACAAGGGTTTCTAATCCTGTTTGCTCCCCACGCTTTCGCACCCCAGCGTCAGTATCGGGCCAGTGAGCCGCCTTCGCCACTGGTGTTCTTGCGAATATCTACGAATTTCACCTCTACACTCGCAGTTCCACTCACCTCTCCCGAACTCGAGATCGTCCGTATCGTAGGCAGTTCTGGAGTTGAGCTCCAGCATTTCACCCCCGACTTAACAATCCGCCTACGTGCGTTTTACGCCCATCAATTCCGCGCAACGACACCCCCCTGCTTATTACCGCGTCTGCTGGCCCGAC
+
BCCC@FCF<<CCFEFCFGEEFEFGFGAFFAFFGGCGCCFEFGCGEEEC7@@FC::@FFEFCGG<DDF,:+F@@<FDFGF<FGGEGG7F?EE,CE?FGF<EFGGGD7:FE,FGGGDGFCCFC<EC<E?FGF?FFGC7?FDGGF;DEE8BGE8DFC@>8FGGCG,@A8>D++6,4@8,,6AFFG7EGGF7D@>2>7,:DF67D*=7>BCC9*;DC4CEDCC?CFD6<4=F58)0*0.*(*)11:09*2C)**+/1*::*()2).0)**2)20)7>58C+)*+)-.)-1,)4)(590(*)0,(-
@M03506:14:000000000-AKVR1:1:1101:15301:9241 2:N:0:36
TTCTCTGGACTACCGGGGTTTCTAATCCTGTTCGCTCCCCACGCTTTCGTGCCTTAGCGTCAGAAACATGCCAGCAAGCTGCCTTCGCCATTGGTGTTCCTACTGATATCTACGCATTTCACTGCTACACCAGTAATTCCACTTGCCTCTCATGTCCTCTAGATTGCCAGTATGCAATACAGTCCATATGGTTGAGCCACAGGATTTCGCATTGCACTTAACAATCCACCTACGCACGCTTTACGCCCAGTGATTCCGGATAACGCTTGGACCCTACGTATTACCCCGGCTGCTGGCCCGG
+
CCCCCGGGGGGGGGGGGGGGGGGGGGGGGGGGGGGGGGGGGGGGGGGGGGGGGGGGGGGGGGGGFGGGGGGGGGGGGGGGGGGGGGGGGGGGGGGGGGGGGGGGGGGGGGGGGGGGGGGGGGG9AFGGGGGGGGGGGGFGGGGGGGGGGGGGGGGGFGGGGFFFFGFGGGGGGGGCEGGGFFDDFGGGGGFDG6E?A,,1DDCGFFGG,***AD7E586EFFGGFCFFGCACCEFC=CB?CE+4?5EEGFGFFF7CF(5*::F=<88;5>*)0**;8(0+6>A))(,0(.,()529<)4(,
@M03506:14:000000000-AKVR1:1:1101:22254:9245 2:N:0:36
TTCTCTGGACTACCGGGGTTTCTAATCCTGTTTGCTCCCCACGCTTTCGCACCTCAGCGTCAATATGTGTCCAGTGAGTCGCCTTCGCCACTGGTGTTCTTCCGAATATCTACGAATTTCACCTCTACACTCGGAATTCCACTCACCTCTCCACAATTCTAGCGATGCAGTCTTAAAGGCAATTCCGGAGTTGAGCCCCGGGCTTTCACCTCTAACTTACCAAGCCGCCTACGTGCGCTTTACGCCCAGTAATCCCGCACAACGCTCGCCCCCCCCGTATTACCGCCGCTGCTGGCACGGG
+
CCCCCGGGGGGGGGGGGGGGGGGGGGGGGGGGGGGGGGGGGGGGGGGGGGGGGGGGGGGGGGGFGGGGGGGGGGGGGGGGGGGGGGGGGCEGFFFFFGGGGGGGGGGGGGFGGGGGGGGGGGGEGGGGGGGGFGG>GGGGDGGGGGGGGGGFGDEFGGGGGGAEDFEEGGG8,@DE=F=FGG?EADCCEEGDF7CCFCEDED5CDCGFC7;CFDFGGGAG*=?5CFBEDCAGGFAG;D>;;7C53CEDGGDB@*:D3(1>5)7)5/*):@C@35*::,0:()))(((04.((),(1)91((
@M03506:14:000000000-AKVR1:1:1101:17981:9296 2:N:0:36
TTCTCTGGACTACCAGGGTTTCTAATCCCGTTCGCTCCCCTAGCTTTCGCGCCTCAGCGTCAGTGTCAGCCCAGCAACCCGCCTTCGCCGCAGGTGTTCCTCTCGATATCTACGCATTTCACCGCTACACCGAGAATTCCAGTCTCCCCTGCAGTACTCAAGTCCGCCCGTATCGACTGCAGACCCGAGGTTGAGCCTCGGGATTTCACAGCCGACGTGACGAACCGCCTACGAGCTCTTTACGCCCAATAATTCCGGACCACGCTTGCACCCTACGTATTACCGCGGCTGCTGGCCCTGT
+
CCCCCGGGGGGGGGGGGGGGGGGGGGGGGGGGGGGGGGGGGGGGGGGGGGGGGGGGGGGGGGGGGGGGGGGGGGGGGGGGGGGGGGGGGGGEGGGGGGGGGGGGGFGGGGGGGGGGGGGGGGGGGG:CFGGEGCGGGBFGG;EGEGGGGGGGGGG9EAGGGF@EEEGCEG>::F5DEEGGGGFGGGGGGGGGFF?EFCGGGD8CFFFCGG7*AC:CDG:FGDG5CC>5ED5FC3)1(>4<EGCDG5:)12+/**2:<0*:)8>97CC)C4C@BG6C*.*0.-6440(03)466805..(..
@M03506:14:000000000-AKVR1:1:1101:8045:9297 2:N:0:36
TTCTCTGGACTACCGGGGTATCTAATCCTGTTTGCTCCCCACGCTTTCGTGCATGAGCGTCAGCGTTGACCCAGGGGGCTGCCTTCGCCATCGGTGTTCCTCCACATCTCTACGCATTTCACTGCTACACGTGGAATTCCACCCCCCTCTGCCACACTCAAGCCCGCTAGTTTCAAGCGCAATTCCCAGGTTAAGCCCGGGGATTTCACACCTGACTTGGCGAACCGCCTGCGCACGCTTTACGCCCAGTAATTCCGACTAACGATCGCACCCTACTACTTACCCCCGCTGCTGCCACGTA
+
CCCCCGGGGGGGGGGGGGGDGGGGGGGGGGFGGGGEFGGGGGGGGGGGGFGGGGGFGGGGGGGGDGGDGGGGGGFEGDFGGGGGGG@EF@FGF>CFF:FGFFFGGGGFGGGAF7F7FCGGFFGGGG?9ABCFFG=DF,C3ADFGECEGEGFGFGG6E8F8D9FCGGGEDGCFF:ECCFCC88EGGGCFGG@CCC,>FGGEC3*3C+AEGCFGG4CC++*+28>5)95@G3@GC:8CBG5E*3***2?)*++**1*022)/0/95**1);)5)>***3)/<<<A?2((.-)(-74)*/9(-(
@M03506:14:000000000-AKVR1:1:1101:22233:9299 2:N:0:36
TTCTCTGGACTACACGGGTTTCTAATCCTGTTTGCTCCCCACGCTTTCGTGCCTCAGCGTCAGTATCGGGCCAGTGAGCCGCCTTCGCCACTGGTGTTCTTGCGAATATCTACGAATTTCACCTCTACACTCGCAGTTCCACTCACCTCTCCCGAACTCAAGATCCTCAGTATCAAAGGCAGTTCTGGAGTTGAGCTCCAGGATTTCACCCCTGACTTAAAGACCCGCCTACGCACCCTTTACGCCCAGTGCTTCCGAGCAACGCAAGCCCACTCCGTATTACCGCGGCTGCGTGTCCGAA
+
CCCCCGGGGFGGGGGGGGGGGGGGGGGGGGGGFGGGGGGGGGGDGGGGGGGGGGFGGGGGGGGGEGGGGGGGGGGGGDGGGGGGEGGGGGGGGFFGGGGFGGGDGGGGGGGGAFGDG@FEFGF9BFFGFF<8FGDEF?AFGFCFFGGGGFGEGGCEGGGAFDFFGGFGDGFGCGBE7F68?ECAGGC9DE>F;E@@AFGFF5DA>9CFGC*/C9=:>C+<C>CF8C)2*/.2*5)/4C5F8<C3*1=554<+1=FF<6<E)7)))*2)8>C)5****-.*8)<6113;0),-0(-*.=?9,
@M03506:14:000000000-AKVR1:1:1101:10371:9349 2:N:0:36
TTCTCTGGCCTACCAGGGTATCTAATCCTGTTTGCTCCCCACGCTGTCGCGCCTCAGCGTCAGCAACAGCCCAGCAGGCCGCCTTCGCCACCGATGTTCTTCCCGATCTCTACGCATTCCACCGCTACACCGGGAATTCCACCTGCCTCTACTGTGCTCAAGCCTGGCAGTTTCGAAGGCAGCCTTGCGGTTGAGCCGCAAGATTTCACCTCCTACTTACCGGGCCGCCCACGCGCCCTTTACGCCCAGTGCTTTCGGCCCACCCTCCCACCCTCCCTCTTACCCTGGCTGCTGCCACGGC
+
CCCCCGGG9FFGGGGGGGGGGGGGGGGGGGGGGGGGGGGGGGGGGGGGGGGGGGDEEGEGGGDGGGGGGGFGGCFFGGGFGGGEGGGGGGGGG@FCFGGFGGGGDC>F<FFFFGG7FFFGGGGDGEGGFGGDCGGGEEFG9EGGCGGGGDB;DFADECEFF69DGGGGFCBG,,*39:9@FGC,DE8,4CG@C6,:?CE*39*599=++:**=D++2:AFGD<*:DFFE55:7>)/(77*<+**128)*++**1*0*-1/.5>*7*/)/)7)./;8*4)*)))5(,.)(0(().2/)0((,
@M03506:14:000000000-AKVR1:1:1101:23645:9380 2:N:0:36
TTCTCTGGACTACAGGGGTATCTAATCCTGTTTGCTCCCCACGCTTTCGTGCATGAGCGTCAGTGCAGGCCCAGGGGATTGCCTTCGCCATCGGTGTTCCTCCGCATATCTACGCATTTCACTGCTACACGCGGAATTCCATCCCCCTCTGCCGCACTCCAGCGATGCGGTCACAAATGCAGTTCCCAGGTTAAGCCCGGGGATTTCACACCTGTCTTACATCCCCGCCTGCGCACTCTTTACGCCCAGTAATTCCGATTAACTCTTGCACTCTCCGTATTACCGCGGCTGCTGGCACGTG
+
CCCCCGGGGGGGGGGGGGGGGGGGGGGGGGGGGGGGGGGDGGGGGGGGGGGGFGGGGGGGGGGG<FGGGGGGGGGGGGGGFGGGGGGGGGGGGDGGGGGGGFFDGGGGGGGFGGGGCFFGGGGFGGGGGG@FGGC:FDFGGEGGEFDEGG8DECGGGCFFG66:CFCEGDE:EFGC7?FGGFGGGED?C88>??,>CCE=:9E5:699A+890*5+:;A?7;C*;F8>ED@51)./(9*CG?DGD5:<50+78*2:*(/7>46*:CGFGFF*920;*-<C?9A>:62),8(-9,(1.964,
@M03506:14:000000000-AKVR1:1:1101:6083:9394 2:N:0:36
TTCTCTGGACTACCAGGGTATCTAATCCCGTTCGCTCCCCTAGCTTTCGCGCTTCAGCGTCAGTGTCGGCCCAGCAACCCGCCTTCGCCGCTGGTGTTCCCCCTGATATCTGCGCATTTCACCGCTACACCAGGAATTCCACGCTCCCCTACCGGACTCCAGTCACAGCAGTATCAGGTGGCGTCTCCAGGTTGAGCCTGGAGGTTTCACACCCGCCTTACCGAACCACCTACGAGCTCTTTACGCCCAATAAATCCGCACACCGCTTGCCCCCTACGTGCTACCGCGGCTCCGTGCACGC
+
CCCCCGGFFGDFFFFFGGFGGGGGGCFAFGGGGGGGGGGGGGGGGFGGGGGGGGEAFGGCGGGGFGGGGGGGCGG@8FFGEGGGGGCFGGGGC>EFGGGGGFGGFE9AEFECGBEFGEFGGGFFGFGGGCFGEFCC<8FFFAED+@CCEGGF69>ECGGGGD;EC7,ECFGGCCFGGD9<><111*,=>F@,64>EF,8EG4:C3A+4<>7<79**)1)+879*)1).:D)<CB3C03<7+00:C58>E@26*8*:C(*/07)1):*)/)7)0>:88(.*(-.-3,()(7((0(8*..52(
@M03506:14:000000000-AKVR1:1:1101:5919:9405 2:N:0:36
TTCTCTGGACTACTAGGGTTTCTAATCCTGTTTGCTCCCCACGCTTTCGCGCCTCAGCGTCAGTATCGGGCCAGTGAGTCGCCTTCGCCACTGGTGTTCTTCCGAATATCTACGAATTTCACCTCTACACTCGGAGTTCCACTCACCTCTCCCGAACTCAAGATATCCAGTTTTGAAGGCAATTCCGAGGTTGAGCCCCGGGATTTCACCCCCACCTTAGATATCCGCCTACGCGCCCTTTACGCCCAGTAATTCCGAGCAACGCTAGCCCACTTCGTATTACCCCGCCTGCTGGCCCCAA
+
CCCCCGGGFGGGGGGGGGGGGGGGFGGGGGGGGGGGGGGGGGGGGGGGGGGGGGGGGGGGGGGGGGGGGGGGGGGGGGGGGGGGGGGGGGGGGGGGGGGGGGGGGEGFFGGGGGGGGGGGGGGGGGGGGGGGGGGCFFAGFF,>DFF3D,BFGGDGC=DAFDAFFAGGGGGGGG6C:EGGGGGFGGF68BEGFC,@@FGEGG5CGGGGFCGGD7*=<;;++3++;3)8*9:F5:3<>7>F++2*9*:55<+/0/2:*4553<F3C**)25C).0+<*.)7,.4-(34)-.(()5(*.)(,(
@M03506:14:000000000-AKVR1:1:1101:9947:9424 2:N:0:36
TTCTCTGGCCTACTGGGGTTTCTAATCCCGTTTGCTCCCCTGGCTTTCGCTCCTCAGCGTCAATATTGGTCCAGGATGCCGCCTTCGCCACCGGTGTTCCTCCAGATATCTACGCATTTCACCGCTACACCTGGAATTCCGCATCCCTCTCCCAAATCCAAGCCATCCAGTATCGGACGCAGTTCCCCAGTTAAGCTGAGGGATTTCACGTCCGACTTAGTTGGCCGCCTACGAGCCCTTTACGCCCAGTAATTCCGAACAACGCTTATCCCCCCCGCATTCCCGCGGCGGCTGTCCCGTG
+
CCCCCGGG9FGGGGGGGGGGGGGGGGGGGGGGGGGGGGGGGGGGGGGGGGFGGFGGGGGGGGGGGGGFGGGGGGGFGGGGGGGGGGGGGGGGGECCBFGGFGGCFGGGGGGCFGGGGEFGGGGGGGGGGGGFFFFDFFGGCEGGGCFGGCFDFGDBEFGFGGGGGCDGGGGFCEBEEEC+*4@,@;@EDGDEF7?DFGDGGG>FGGGCE69FGDCCD?+1;CF+>F):CD36D):57C;FG771/:EDCFC*/*::*-7*)7.)981)+1C/.9CE:()*4)))(-(),)((),(001-.(
@M03506:14:000000000-AKVR1:1:1101:7634:9441 2:N:0:36
TTCTCTGGACTACTGGGGTTTCTAATCCTGTTCGCTACCCACGCTTTCGCTATTCAGCGTCAGTTCCGGCCCAGACCACCGCCTTCGCCACCGGTGTTCCTCCTGATATCTGCGCATTTCACCGCTACACCAGGAATTCCGTGGTCCCCTACCGGACTCTAGCCATAGCAGTATCGGATGGCCGCTCCAGGTTGAGCCTGAAGTTTTCACACCCGACTTGCTAAGCCGCCTACTAGCCCTTTCCGCCCAATGAATCCGGCAAACGTCTGCCCCCTACGTTTTACCGCGGCTGCTGGCACGC
+
CCCCCGGGFGGGGGGGGGGGGGGGGGGGGGGFDGGGGGGGGGGGGGGGGDFGGGGGGGGGGGGGGGGGGGGGGGGGGGGGGGGGGFGGGGGGGGGGGGGGGGGGGFGGGGGCFEG7FCDFFGGGGBFG@FDFGDG8B==FEEDCD=8DFCFGGGGGGGGFGFG8<EFGGFGGGCC5CCE5D>?8;>C@:CE79C6EEGC,<*,1>=,A7++2/:C=>8>=:C++**;873):276::9)0CC*?D5C75;E:4?000(9*0.777**02**))1**1()*(--)5,()(7;6.2)*.),((
@M03506:14:000000000-AKVR1:1:1101:17815:9444 2:N:0:36
TTCTCTGGACTACAAGGGTATCTAATCCCGTTTGCTCCCCTGGCTTTCGCGCATCAGCGTCAGTATCAGCCCAGTAACCCGCCTTCGCCTCAGGTGTTCCTCCCGATATCTACGCATTTCACCGCTACACCGCGAATTCCACTTACCTCTTCTGTACTCTAGTCTGCCAGTATCAGCTGACCCTCCGGGGTTAAGCCCCGGGCTTTCACAGCTGACTTAATAACCCACCTACGCGCCCTTTAAGCCCAATCATCCCGAACACCGCTTGCCCCCTACGTATTACCCCGGTTGCTGGCACGGC
+
CCCCCGGFGGGGGGGGGGGGGGGGGGGFFGGGGE,CFGGGCCGGGGGGGDFG@FGGGFGGGGEGGG96F,9,CF<9@<@,@BFFGGGGC@?,C<EFGGG9<?FEFCFGGGGG9FGGGGGGCGGDGGGGGF=@+4++@FDF=,>@9FGGGCDD;EFF,@FAAF9EA,>,@DCEAC;,4,,<,@>E>GEGGGGG*>BFFDDE5)::F6CEF7+*+;9E7C@9++2+>*)250/7/88C;G:8@7**0A@8/;*)0**19()/7)0)1CEFD)4<5D*2146F(4<)(-,)(),,/.5C5?(,(
@M03506:14:000000000-AKVR1:1:1101:3078:9453 2:N:0:36
TTCTCTGGACTACAGGGGTTTCTAATCTCGTTTGCTCCCCTGGCTTTCCCGCCTCAGCGTCAATGCCGGTCCAGTATGCCGCCTTCGCCACCGGTGTTCCTCCAGTTATCTACGCATCTCACCGCTACACTTTGAATTCCGCATCCCTCTCCCGAATGCAAGTCTTCCAGTATCGGACGCCGTTCCCGCGTTGCGCGCGGGGACTCCACTTTCGTCTTAGAGGGCCCTCTTCGTGCCCTTTACGTCCAGGACGTCCTCACTCCCCTTGCCCCCTCTTTCTGACCGTCTCTTCTGGTACACG
+
BC?A,<FF9<-,;@CC7+B6,CFFF<,,CFC@D7@<6FFCFG8CFFGA,;,@:,,C,C@@:F,CEEFCE++@<,,,C<CFFD:,6=DF=C,C++@FB:FEF9A<,,:,:AF9,?7?845C9,9++++8,8,7,,,8E<C73+8++,3,3,3,,1++>,33,6,7,,7,,,,,,,++++4544*6=BDC*:C7:**/:>85CDCE=*+<C*CC+***9*9+**2575))/0*3*))*(0)8<+*/*/*)+**))0**/)0***)/**2)2)*).)*0+)*+)).((((.4*).9<)*1/-.(
@M03506:14:000000000-AKVR1:1:1101:15413:9516 2:N:0:36
TTCTCTGGACTACTGGGGTTTCTAATCCCGTTTGCTCCCCTGGCTTTCGCTCCTCAGTGTCAGTGTTGGTCCAGGATGCCGCCTTCGCCACCGGTGTTCCTCCAGATATCTACGCATTTCACCGCTACACCTGGAATTCCGCATCCCTCTCCCAAACTCAAGCCATCCAGTATCAGACGCAGTTCCCCGGTTAAGCCGAGGGATTTCACGTCTGACTTAGTTGGCCACCTACGCGCCCTTTACGCTCAGTAATTCCGACCAACGCTTTCCCCCCCCGTATTACCGCGCCTTCTGGCCCTGG
+
CCCCCGGGGGGGGG?@FGEEFFGGGGGGGGFGGGGGGGGGGGGGGGGGGG@GGGGGFFDGFGFGGGFFGEFEFGGGGGGGDGGGGGFGGGGGEEGGGEGGGG@GGGGGGFGGGGGGGGGGFGGGGGGGGGFGGFCGGGFFFEEGGDFCFFFEDFDFC9?AG,3@=C8FGFGGGEFG8DECE6;;DG6CGGGDCAFGGECC**4CFGEFGGFG=97C>C+1+=76CGF>FFAE3):<;DDGFFG*5*/)2CEF?=C09()/)7)9C5;)<@F4>C?E*()*.-64439)4.,57226)<(,(
@M03506:14:000000000-AKVR1:1:1101:6523:9557 2:N:0:36
TTCTCTGGACTACTTGGGTTTCTAATCCCGTTTGCTCCCCTGGCTTTCGCGCCTCAGCGTCAGTGTCAGCCCAGCAACCCGTCTTCACCTCCGGTGTTCCTCTTGATATCTACGCATTTCACCGCTACACCAAGAATTCCGATTGCCCCTTCTGCACTCTAGCACAGCAGTATCACTTAGCCGTTCTGAGTTAAGCTCAGAGAGTTCACAAGTGACTTACCACCCCGCCTACGCGCCCTTTACGCCCCGTAACTCAGACCACCGCTTGGTCCCTACCTTTTAACGCCGCCGCGTGCCCTCG
+
BCA@C<C-C6EAF@,C<@86@FE@FEG<C;,C,8;66CD@F<FE<FCC:,+7C:@FAD@C7@6C,<,9<<ECGD<<<698@@FF,,<<BFF,@+@=BC??<AFGG9<FGF<<A<:4?C5@9C9CB=CFECGGF,,9EFFFC8E+494D++@83@8@FE8E,@E8EDE,@8F;373@ED,@E=CBGGDE,,3835;E9,3,57,*4,@EC>909:;;+:BC>+***;BFD4661?.)695?+++*:/*)*1/8567**-27))0)7//0597<)*02*.*2)),)((()-56,0,(*).(((
@M03506:14:000000000-AKVR1:1:1101:15076:9558 2:N:0:36
TTCTCTGGACTACTGGGGTTTCTAATCCTGTTCGCTCCCCACGCTTTCGCGCCTTAGTGTCAGTCACGTCCCAGCGAGCTGCCTTCGCTATTGGTGTTCCTCCTGATATCTGCGCATTCCACCGCTACACCAGGAATTCCACTCGCCTCTTCCGGACTCTAGCTCTACAGTATCCATCGGCTTTCAAAGGTTGAGCCTTTGACTTTCACAACGGACTTATAGAGCCACCTACGCGCGCTTTACGCCCAATGTTTCCGGACACCGCTTGCTCCCTACGTATGACCCCGGCTCCGGCCCCGGG
+
CCCCCGGGGGGGGGGGGEGGGGGGFGGGGGGGGGGGGGGGGGGGGGGGGGGGGGGGGGGGGFGGGGGGGFEGGGGGEGGGGGGGGGGGGGGGGFGGGGGGGGFGGAGFGGGGG7FGGGGGGGGGGGGGGGGGGGFCFFGGGGFGGGGEEGGGGEGGC=EFDEFCFGGGGGFCFGFFFFEDGGGGGGGGGCDFFF6?CEFGF+DCFFG,C>CGDC5:CF8BFFG,:C4=55)<382)(9=CE?75CCG:5;8*997:79*/5)))1/28F=GF.*+2*(19(.4:(-4)(),3)(())74((
@M03506:14:000000000-AKVR1:1:1101:16844:9560 2:N:0:36
TTCTCTGGACTACTGGGGTATCTAATCCTGTTTGCTCCCCACGCTTTCGCACCTCAGCGTCAATATGTGTCCAGTAAGTCGCCTTCGCCACTGGTGTTCTTCCGAATATCTACGAATTTCACCTCTACACTCGGAATTCCACTTACCTCTCCACAATTCTAGCGATGCAGTCTTAAAGGCAATTCCGGGGTTGAGCCCCGGGCTTTCACCTCTAACTTACAAAGCCGCCTACGTGCGCTTTACGCCCAGTAATTCCGAACAACGCTAGCCCCCTCCGTATTACCGCGGCTCCTGGCACGGG
+
CCCCCGGGGGGGGGGGGGGGGGGGGGGGGGGGGGGGGGGGGGGGGGGGGGGGGFGGGGGGGGGGGGGGGGGGGGGGGGGGGGGGGGGGGGGGGGGGGGGGGGGGGGGGGGGGGGGGGGGGGGGGGGGGGGFGGGGCFGGGGGGGGGGGGGGGGGG8FGGGCGGGDGGGFCEGGGGGGGGGGFGFGGGGGGGGDGGGFECGDGEGDGGGGGFGFFGGGGFGGG4=4C)5CD5?DFFGBDFDF9CGDCE:5@F496D7C:**5?FCD=;@FFG>>);CE?)05-6>06,793(8@7:5)612(
@M03506:14:000000000-AKVR1:1:1101:12018:9577 2:N:0:36
TTCTCTGGACTACCAGGGTTTCTAATCCCGTTTGCTCCCCTAGCTTTCGCGCCTCAGCGTCAAGAACAGGCCAGGTAGTCGCCTTCGCCACTGGTGTTCCTCCCGATATCTACGCATTTCACCACTACACCGGGAATTCCACTACCCTCTCCTGCCTTCGAGTCGATCAGTATCGAATGACCCTCCCCAGTTGAGCCGGGGGCTTTCACACTCGACTTGATCGACCGCCTGCGCGCTCTTTCCGCCCAGTAAATCCGGACAAACCCCGTCCCCTACGTATTACCGCGGCTGCTGGCCCGTC
+
CCCCCGGG-EFGGGGGGGGGGGGGGGGGGGGGGGGGGGGGGGGGGGGGGGGGGGGGFGGGGGGGGGGGGGGGGGGGGGGGGGGGGGGGGGGGGGGGGGGGGGGGGGGGGGGGGGGGGGGGGGGGGGGGGGGGGGGGGGGGGGGGGGGGFEGGGGGGGGGGGG=@ECGFGGGGFGEGGGCDFEGGFGGGGGGGFGFGGCG::DG5@FFDFGG<?CFGDG4CDGG5CD>DG:>G5)5)(9:EE+:*7>E)*3+9BFGGG(9C)))*121885)84*;;::7??F44111.9D00).375>69(
@M03506:14:000000000-AKVR1:1:1101:7773:9604 2:N:0:36
TTCTCTGGACTACCAGGGTTTCTAATCCTGTTTGCTCCCCACGCTTTCGTGCATGAGCGTCAGTCTTGACCCAGGGGGCTGCCTTCGCCATCGGTGTTCCTCCACATCTCTACGCATTTCACTGCTACACGTGGAATTCTACCCCTCTCTGCCAAACTCTAGCCTTGCAGTCTCCATCGCCATTCCCAGGTTAAGCCCGGGGATTTCACGACAGACTTACAAAACCGCCTGCGCACGCTTTACGCCCAGTAATTCCGATTAACGCTTGCACCCTACGTATTACCGCGGCTGCTGGCACGTC
+
CCCCCGGGGGGGGGGFGGEFGGGGGGGGGGGGGGGGGFGGGGGGGGGGGGGGGGGGGGGGGGGGGGGCFGCE@GFGGGGGGGGGGGFEGGGGGGGGGDGGGGGGGG8EFGGGGGGEGDEFCFFGGFGGEB:FFEGGGGGGGGGGGGGFGGFGFGFGFDFCF9FFGD8DFEGG8DDFGGEGGGG9EGFGFGGG,;@CCGGC5DC5FFG7C;*?51AC4:+A:=C5?D8>GCAG))0C2D58F+:/>EE>5++19*?FF?D5)1@5CC*.:/9@>9*A5:4+(-69(-()4<(40)(9)*,.,
@M03506:14:000000000-AKVR1:1:1101:10022:9648 2:N:0:36
TTCTCTGGACTACTGGGGTATCTAATCCTGTTTGCTCCCCACGCTTTCGTGCATGAGCGTCAATCTTGACCCAGGGGGCTGCCTTCGCCATCGGTGTTCCTCCACATCTCTACGCATTTCACTGCTACACGTGGAATTCTACCCCCCTCTGCCAGATTCAAGCCTTGCAGTCTCCATCGCAATTCCCAGGTTGAGCCCGGGGCTTTCACGACAGACTTACAAAACCGCCTGCGCACGCTTCACGCCCAGTAATTCCGATTACCGCTTGCACCCTACGTATTACCGCGGCTGCTGGCACGTA
+
CCCCCGGG<FGGGGGGGGGGGGGGGGGGGGGGGGGGGGGGGGGGGGGGGGGGGGGGGGGGGGGGGGGCFGGGGGGGGDGGGGGGGGGGGGGGGEFEEGAFGGGGGG=FGGGGGGG@FDFFGFFEFGGGGGGE=FGFGCFEFGGGFGGGGG8EEFC89DFGGGGCFGFFGFFGFGGGFGGDGGEA9EGGGFE,@<:FGGGDC>8C,=FGGGDGGCFGGCAF>F4:DGBDEDFGD3=D>5:8E+**7CEB=<+9**2CFFDCE*=DD=G@FFG4>F?8>3=F()-),(4:252?))8<)*(,(
@M03506:14:000000000-AKVR1:1:1101:19630:9659 2:N:0:36
TTCTCTGGACTACTGGGGTTTCTAATCCTGTTTGCTCCCCACGCTTTCGCGTCTCAGCGTCAATACCGTCCCAGTGAGCTGCCTTCGCCATTGGTGTTCCTCCTGATATCTGCGCATTTCACCGCTACACCAGGAATTCCACTCACCTCTTCCGGATTCGAGCCCGACAGTATCCACCGCCATCCCAGGGTTGAGCCCTGTACTTTCACAGCGGACTTATCGGGCCGCCCACACGCTCTTTCCCCCCACTGATTCCGGCCAATCCTTGCCCCCTACGTATTCACTCGCCTGCTCGCACGCC
+
CCCCCGGGCFGGGGGGGGGGGGGGEGGGGGGGGGGGGGGGGEGGGGFGGGGGGGFGGG:FE,FEGGGECFGGFFFGCFFGFGGGFFGGE7FEGGGGGFGGG9EFGGG?E<FGGD@FGG9EEFG>EGCCE8,A:F@FGGCDGGGGFFBDDFFG9@=+C6D3D,@C+@6CC6DA3@EEC>+*3*4@DCF65>B@C8,D8EFF2CFG9=EGG=8F*7*/)2A779<5CDAFE))5>B)/-9)2+2**2*20*2+*0*:*90755>)0*++*+)0)8)*/2./+(.6-).()-)(./)35)0((-
@M03506:14:000000000-AKVR1:1:1101:14467:9690 2:N:0:36
TTCTCTGGACTACAGGGGTATCTAATCCTGTTTGCTCCCCGCGCTTTCGCACCTCAGCGTCAATACCGGTCCAGTGAGCCGCCTTCGCCACTGGTGTTCTTCCGAATATCTACGAATTTCACCTCTACACTCGGAATTCCACTCACCTCTCCCGGATTCAAGCGATGCAGTCTTAAAGGCAGTTCCGGGGTTGAGCCCCGGGCTTTCACCTCTAACTTACAAAGCCGCCTACGCCCGCTTTACGCCCAGTAATCCCGAACAACGCTAGCCCCCTCCGTATTACCGCGGCTGCTGTCCCGGG
+
CCCCCGGGGGGGGGGGGGGGGGGGGGGGGGGGGGGGGGGGGGGGGGGGGGGGGFGGGGGGGGGGGGGGGGGGGGGGGGGGGGGGGGGGGGGGGGGGGGGGGGGGGGGGGGGGGGGCFGGGGGGGGGGGGGCFGGGGGGGGGGGGFGGFGFGGGGGGGDGGGGGGGGGGGAEGGGGGGGG5>EFFGGGCGGGGGG6DEGGGGGGGG?FFCFFGGGEGGFFDGGDFC9>AGG.:33)/-93EF7?CGGE>/+37?*2>D(3EB)<9DCEEF)9>>);88(.03449:>0),0(3;))276221
@M03506:14:000000000-AKVR1:1:1101:9481:9690 2:N:0:36
TTCTCTGGACTACCGGGGTTTCTAATCCCGTTCGCTCCCCTGGCCTTCGCACTTCAGCGTCAGTGTCAGCCCAGCAACCCGCCTTCGCCGCAGGTGTTCCTCTTGATATCTACGCATTTCACCGCTACACCAAGAACTCCAGTTGCCCCTTCTGCACTCTAGTCGCACAGTTTCAGTTGACCTTTCCGAGTTAAGCTCGGAGATTTCACAACTGACTTGTGCTGACCGCCTACGCGCCCTTGACGCCCAGTAACTCCGAACAACGACAGCCCCCCCCGTACTACCGCGGCTGCTGGCACGG
+
CCCCCGGG<FGGGGGGGGGGGGGGGGGGGGGGGGGGGGGGGGGGGGGGGGGGGGGGGGDFGGGGGGGGGGGGGGGGGGGGGGGGGGGGGGGFGEFFGGGGGGGGGFFGGGGGGGG@FGGGGGGDGGGGGGGG8FGFGFFGDFFGFFFFGGGGEFGGGFDFGFGCEEGGEGG,5;DFGGGGGGGGGFGG>GGGC7,229;587*=FFGDFGGGG8E6FF6@4>C:CFF:CD>CFD351)78C**71:E:*;8*=*;70(C*))8*)**0243;59*1147*(444269)(8(45)5C5),(,
@M03506:14:000000000-AKVR1:1:1101:5556:9709 2:N:0:36
TTCTCTGGACTACAGGGGTATCTAATCCTGTTTGCTCCCCACGCTTTCGTGCATGAGCGTCAGTGCTGGCCCAGGAGGCTGCCTTCGCCATCGGTGTTCCTCCACATCTCTACGCATTTCACTGCTACACGTGGAATTCCACCTCCCTCTGCCACACTCCAGCACGCCAGTCACAAGCGCAATTCCCAAGTTAAGCTCGGGGCTTTCACACCTGCCTTAACGCGCCGCCCGCGCACCCCTTCCCCCCAGTAATTCCCTTTAACGCCCGCACCCTACCTTTCACCCCCCCTGCCGGCCGGTT
+
CCCCCGGG9FGGGGGGGGG>FGGGGGGGGGGGGGFFFFGGGGEGGGGGGGGGGGCCEGGGGGCFGGGGDCFGG?FGGCEGGGGGGGGGGGGF@FFGGGGGGGGGGGFGFGFGGDG7=FGFFGGFFCCGGGG<=FDGG8=FCGGGGFCFGF8AF8EDE8FGGGF?G+CFCC33@AD9DG>EC+@>EFG,,8@E;F,@,<C*@CEGG672B9>DGC,,*49,?9CC<C)85))2):)9(*)2**2*2:*)*0+*96:**)0+**1*/*2)2)/753*2*,*3))62((()-)(.)-(/))(((
@M03506:14:000000000-AKVR1:1:1101:18097:9743 2:N:0:36
TTCTCTGGACTACAAGGGTTTCTAATCCTGTTCGCTCCCCACGCTTTCGCTCCTCAGCGTCAGTTACTGCCCAGAGACCCGCCTTCGCCACCGGTGTTCCTCCTGATATCTGCGCATTTCACCGCTACACCAGGAATTCCAGTCTCCCCTACAGCACTCTAGTCTGCCCGTATCGACTGCAGGCTCGGGGTTGAGCCCCGAGTTTTCACGGCCGACGCGACAAACCGCCCACGAGCTCTTTACGCCCAATAATTCCGGACACCGCTTGCACCCCACGTATCACCGCGGCCGCCGGCACCTC
+
CCCCCGGGGGGGGGGGGGGGGGGGGGGGGGGGGGGGGGGGGGGGGGGGGGGGGGGGGGGGGGGGGGGGGGGGGGGGGGGGGGGGGGGGGGGGGGGGGGGGCGGGGGGGGGGGGGGGGEGGGGGGGGGGGGGGFGFDGGGGFGGGGGGGGGGGGGGGGGGGGGGGGGGGGGGGGGCFGGGGGGGG6FEGGGGDGGGGGGGG*?CEGF?:?FD<ED?GCDDGGGCGFG:<E)8E55>G6C7+3+*5CEG@=CC*=7*7*-*/.)77DC*.AFGFD)**2,0<,5<2,44)4)(-)-4<35(((
@M03506:14:000000000-AKVR1:1:1101:5031:9755 2:N:0:36
TTCTCTGGACTACCGGGGTATCTAATCCTGTTTGCTCCCCACGCTTTCGCACCTCAGCGTCAATACATGTCCAGTGAGTCGCCTTCGCCACTGGTGCTCTTCCGAATATCTACGAATTTCACCTCTACACTCGGAATTCCACTCACCTCTCCATGATTCTAGCGATGCAGTCTTAAAGGCAGTTCCGGAGTTGAGCTCCGGGCTTTCACCTCTAACTTACAAAGCCGCCTACGCGCGCCTTACGCCCAGTAATTCCGAACAACGCTAGCCCCGCCCGTACTACCCCTGCTGCTGCCACGGG
+
CCCCCGGGFGFGGGGGDGGGGGGGCDFGGGGGGGGGAFGGGGFGGGFGCGGGGGGGEGGGGGGGGGGGGGGGGCFFFGGGGGGGGGGGGEEFCCG?FGECFFGGE>FGDGGGGFGFGEFFGGGGGGFGFGEFGGGD7FFFGGGG8EFEBBF=FGGFGGGGGCFGGGDGGFCFGGGGGC88F6F;FC?7+3@CC,D6,9:*C7E*;6,<::*96;EF>7*,+100;2)2=<56*))9())/*<CC9:*.*32***0001*:5?F3788.@@D5))88*,.*,-.,(4,)4/5<?0)1)0(,-
@M03506:14:000000000-AKVR1:1:1101:3861:9755 2:N:0:36
TTCTCTGGCCTACAGGGGTATCTAATCCTGTTTGCTACCCACGCTTTCGTGTCTCAGCGTCAGTGGCCGTCCAGATAGCCGTCTACACCGCAGGTGTTCCGCCCGATATCTACGCATTTCACCGCTACACCGGGAATTCCGCTATCCTCTCCGGCACTCAAGCCTTCCAGTTTTCGGCGCACCCTCCCAGTTAAGCCGGGAGATTTCCTACCAAACTTAGAAAACCGCCTACAAACTCCTTACGCCCAGCAATACCGCACCACGCTTGTATCCTACGCATACCCCACGATGCTGTCCGGTG
+
BCC@CCAE-CFCFDC--@FF<CEFGD,;6CEFF8FA@E,EEGGGGGGGEC8C,6CEF<@@FCC<C,BEFCEGGC<ECF<EFEGGFC,EEC7F++,:?CC?,,BC>@+==CFGFFFCC:9?5?F@FDE>9AF+B:>FECAFGEE@=D8=@,@8BCEE8::CG69FFE93@,,7<7B:55*:BEG5;C5C,4?,,5=9>=5*/)3*>+<++38C66;EF+9++00*2*.0*/)2***136)9+<<CCEE3**2)0**29(9:))85)8/)******3+*()*()((,(()(0(1/)-*0)(-(
@M03506:14:000000000-AKVR1:1:1101:16058:9756 2:N:0:36
TTCTCTGGACTACCGGGGTATCTAATCCTGTTTGCTACCCACGCTTTCGCTCCTCAGCGTCAGTACCGGCCCAGAGCAGCGCCTTCGCCACCGGTGTTCCTCCTGATCTCTGCGCATTTCACCGCTACACCAGGAATTCCGATCTCCCCTACCCCACTCTAGCCTGCCCGTATCGGCTGCAGACCCGGGGTTAAGCCCCGGGCTTTCCCACCCGCCGTGACACGCCCCCTCCCATCTCTTTACGCCCAATAATTCCGGACCACCCGTGCGCCCTACCTATTACCCCGGCTCCTGTCGCTGG
+
CCCCCGGGGGGGFGECFGCFGGGGGGGFGGGGGGGDFFGGFGEGGGDFGGEGGGGGGGDFBFFFGFGGGGGGC@,CF,CC:@CC=EFFC:FGGE=+BCFGGGGG?EGGDFF?ECEDCFGGGGGCFFEE<FAB,>DFC<FF,+866>EGG,+@8,@BG6@CEFFGGFFFFEG>6@B*;FGG,,,6;>*4*=4=C7+3@FE5CDD58+0+<**7A3*:7)017C**195</7)**)*2)0/+3+:75EG3**+****09(1*))0****)*.)0))2:*)/0-)66(-()()(,0))9)7(,(
@M03506:14:000000000-AKVR1:1:1101:13265:9757 2:N:0:36
TTCTCTGGACTACTGGGGTTTCTAATCCTGTTTGCTCCCCACGCTTTCGTACCTCAGCGTCAACAGTCGTCCAGTGAGCCGCCTTCGCCACTGGTGTTCTTCCGAATATCTACGAATTTCACCTCTACACTCGGAATTCCACTCACCTCTCCGACGTTCAAGCCAAGCAGTCTTAAAGGCAATTCCGAAGTTGAGCTCCGGGCTTTCACCTCTAACTTACCAAGCCGCCTACGTACGCTTTACGCCCAGTAATTCCGAACAACGCAAGCCCCCCCCGTATTACCGAGGCTGCTGCCCCGGG
+
CCCCCGGG-FFGGGGGGGGGGGGGGGGGGGGGGGGGGGGGGGGGGGGGGGGGGGGGGGGGGGGGGGGGGGGGGGGGGGGGGGGGGGGGGGGGGGGGGGGGGGGGGGGGGGGGGGGGGGGGGGGEFGGGGGCGGDGGGGGGGFFGGGGGGGGGGGGGGGGGGGGGGGGGGGCDFGGGGGGGGGGGGGGCEGGGF;,@AFGGGGD5@GGFGGCGCCEGGGFGGGC5*7?DGGFGGF=>;C8CC@C*8CEEGFGFFBFG:?C5)?F))**./<FE3):C>:<6:A4)(((0()(47:)*.83(-
@M03506:14:000000000-AKVR1:1:1101:17190:9761 2:N:0:36
TTCTCTGGACTACTGGGGTTTCTTATCCTGTTTGGTCCCCCCGCTGTTGCGCCTCAGTGTCAGCAACTGCCCAGCTAACCGCCTTCGCCACCGGTGTTCTTCCGGATCTCTACGCATTCCACCGGTACCACCGGAATTCCCTTACCCTCTACAGTTCTTCAGCCCCACAGTAACCGTGGCCGGCTCCGCGGTTAGCCTCGAGCTTTCCACACCGACTTTTCGCGCCACCCTCGCCCCCTTTACCCCCAGTGACTCCGGACAACCCTCGCACCCCCCGTATTCCCCGCGCTGCTTGCCCCCC
+
-6AC<,,E6E<<6@,@EF+CFCE,C,FGFE6EF8,;CFFG+:F77+B,6<@CG:C@8C,<,,,,6C,:,,9C,,,96CFG7CG=B6,8C,4FFG7+8?E@<?E+>++4,,555:>+4?A7,:E++8++73AFC+@F7DDF,,==,6D,>33E,,,,@,3,7,3@+++>:,,7,7,@4,**>:*1;:*//**=*/*1+39*****>F9++2>D5)/317*3:/**/98@F*)2).)/4C)A<+**0:E)/<29=/:6137*)..*101)2)9:3)/**()28)-8(((02)(,)).96)(((
@M03506:14:000000000-AKVR1:1:1101:23646:9809 2:N:0:36
TTCTCTGGACTACTGGGGTTTCTAATCCCGTTTGCTCCCCTGGCTTTCGCGCCTCAGCGTCAGTGTCAGCCCAGCAACCCGTCTTCACCTCAGGTGTTCCTCTTGATATCTACGCATTTCACCGCTACACCAAGAATTCCGATTGCCCCTTCTGCACTCTAGCAAAGCAGTATCAGCTGGCCGTTCTGGGTTAAGCCCAGAGATTTCACAGCTGACTTGAATTGCCGCCTACGCGCCCTTTACGCCCAGTAAATCCGAACAACGCTTCGTCCCTACGTATTTCCCCTGCGTCGGGCCCGTT
+
CCCCCGGGGGGGGGGGGGGGGGGGGGGGGGGGGGGGGGGGGGGGGGGFGGGGGEGGGGGGGGEGFGGGGGGGGGFGGGGGGGGGGGGGGDEFGGGGGGGGGGGGFFGGGGGGGGGGGGGGEGGGGGGEGGG?EGCAFGGGGGGGGGFEGGFGGGGFGGGGGA>8DFFGGGGGD=EC8DG,8DDEEF::FGGG+ACFFEC>8CGGGFGGGGGF?C,<D+/?CB+,B8?EDC5C4?4DBD>C@+2**=?)=++;:;:D3(**7)))//A):>D))*+**46C3).6)(()()(,),(/).--(
@M03506:14:000000000-AKVR1:1:1101:15777:9819 2:N:0:36
TTCTCTGGACTACCGGGGTTTCTAATCCTGTTTGCTCCCCACGCTTTCGCTCCTCAGCGTCAGTACTGGCCCAGAACACTGCCTTCGCCATCGGTGTTCCTCCTGATATCTGCGCATTTCACCGCTACACCAGGAATTCCGTGTTCCCCTACCAGACTCCAGTCACCGCAGTATCAGATGGCGTCTCCGGGTTGAGCCCTGAGTTTTCACATCTGACTTACGGAACCGCCTACGAGCTCTTTACGCCCAATAAATCCGGACAACGCTCGGACCCTACGTATTACCGCGGCTGCTGGCACGG
+
CCCCCGGGGGGGGGGGGGGGGGGGGGGGGGFGGGGGGGGGGGGGGGGGGGGGGGGGGGGGGGGGGGGGGGGGGGGGGGGGGGGGGGGGGGGGGGGGGGGGGGGGGGGGGGGGGGGGGGGGGGGDGGGGGGGGGDGFGDGEEGGGGGGFGGGGGGGGGGGGGGGGGGGGGGGGGGGGGBFGGGGGGCGGGGGGGGGGFDFGG4@99C99,CGFFGFCDFFGGGGGCDF>GDF=<;3*:>FFGCGFDGEDGGC6*9C><9DEBB4D3C8BEFD:@GGCC?F6)44443653>>1::B4:@20(
@M03506:14:000000000-AKVR1:1:1101:8319:9821 2:N:0:36
TTCTTTGGACTATCGGGGTTTCTAATCCTGTTTGATCCCCACGCTTTCGTGCCTCAGAGTCAATATTCGTGTAACGAGCTGCCTTCGCAATTGGTGTTCTATGTCATATCTAAGCATTTCACCGCTACATGACATATTCCGCTCATCTCCACGGTATTCAAGACAGATAGTATCAACGGCAGTTTCCAAGTTAAGCTCGGAGATTTCACCACTGACTTACCTGCCCTCCTACGCACCCTTTAAACCCAGTGAATCCGGATACCGCTTGCACCCTCCGTATTACCGCGGCTGCTGGCACGGG
+
CCCCCGGGGGGGGGGGGGGGGGGGFGGGGGGGGGGGGGGGGGGGGGGGGGGGGGGGGFGGGGGGGGGGGGGGGGGGGGGGGGGGGGGGGGFGGGGGGGGGGGGGGGGGGGGGGGDFGGGGGGGGGGGGGGGGGGGFGGGFGGGGGGGGGFFGGGGGGGGGFCEFGGGGGGGGGGGGGG>EBEDEGGGCGGGCFF;7;CGEEDGGGGFGGFFGGGFGGFFG4::CC44;EGFGGB5C>GAFGGG=>F5)*B@;11;4C@5*:)/7C5A)*/78>*;CC2:*34:A<FF)4)(()),9)6<>,
@M03506:14:000000000-AKVR1:1:1101:11790:9824 2:N:0:36
TTCTCTGGACTACATGGGTTTCTAATCCTGTTTGCTCCCCACGCTTTCGCACCTCAGCGTCAATACCTGTCCAGTGAGTCGCCTTCGCCACTGGTGTTCTTCCGAATATCTACGAATTTCACCTCTACACTCGGAATTCCACTCACCTCTCCAGGATTCTAGCAATCTGGTTTCAAAGGCAGTTCCGGGGTTGAGCCCCGGGCTTTCACCTCTGACTTGAATCGCCGCCTACGTTCGCTTTACGCCCAGTAATTCCGAACAACGCCAGCCCCCTCCGTATTCCCGCGGCTGCTGGCCAGGG
+
CCCCCGGG-FFGGCGGGGGEGGGGGGGGGGGGDGGFFGGGGGGGGGGFEGGGGGFGGGGGGGGGGGGGGGGGGGGGGGGGGGGGGGGGGGGGGGGGGGGGGGGGGDDGEFEFGGGGGFEFGGG9DGGGGGGGGGGGGGGGFGGGFGGGGGEFFGGCFGGGGAFGFFGEGGGGGGGGDFGG?EDFFGGEDCEGGFGCFFGGGCGGG6?7FF**,2=DGGFFFGF6*:5?>8)**=);;D:FGFGGGGG>5CCFF6CFC:GEB4:)1*1787*75>5C*:)25):2(,()-)(-))(*0/(-,
@M03506:14:000000000-AKVR1:1:1101:17325:9831 2:N:0:36
TTCTCTGGACTACAGGGGTTTCTAATCCTGTTCGCTCCCCACGCTTTCGCTCCTCAGCGTCAGTACCGGCCCAGAGTGCCGCCTTCGCCACCGGTGTTCCTCCTGATATCTGCGCATTTCACCGCTACACCAGGAATTCCGCACTCCCCTACCGGACTCGAGTCATAGCAGTATCGAGTGGCGTCTCCGAGTTGAGCCCGGAGTTTTCACACCCGACTTGCCAAACCGCCTCCGAGCTCTTTACGCCCAATAACTCCGGACAACCCCCGCCCCCTCCGCATTACCCCGGCTTCTGGCCCCC
+
CCCCCGGGFGGGGGGGGGFGGGGGGGGGGFGGGGGGGGGGGGGGGGGGGGFGGGGGGGGGGGGGGGGCFFGGGGDFGGGGGGGCFGFGGGGGGD@EGGGFFFGGFGGFGGGFGGGGGCFGGGGGG>FGGFG7FEGGGGAFFEEGEGGGGF@FGG>:EEGG>E@FGGGFGAFFCEFG>F?1DECEGDGG:4*=5B;,>C575>E8*=:977CD=D5*CD>::*7+9CF:GGD*7>))-19<99:>>ECD*;8?=*0*9(9:>)57*1*5*5))07*/*()*((.6)(,)(8(())):?>61(
@M03506:14:000000000-AKVR1:1:1101:21746:9836 2:N:0:36
TTCTCTGGACTACCGGGGTATCTAATCCTGTTTGCTCCCCACGCTTTCGCACCTCAGCGTCAGTATCGGGCCAGTGAGCCGCCTTCGCCACTGGTGTTCTTGCGAATATCTACGAATTTCACCTCTACACTCGCAGTTCCACTCACCTCTCCCGAACTCAAGCTTTCCAGTATCAAAGGCAGTTCCGGAGTTGAGCTCCGGGATTTCACCCCTGACTTAGAAAGCCGACTACGTGCGCTTTACGCCCAGTGATTCCGAGCAACGCTAGCCCCCTCCGTATTACCGCGGCTGCGTGCCTGGA
+
CCCCCGGGGGGGGGGGGGGGGGGGGGGGGGGGGGCEGGGGGGGGGGGGGGGGGFGFGGDGGGGGGFFGGCEGGGGGGGGGGGGGBFGGGGEFGGFGGGGFGFAEGEGGGGGGGFG8FFGGAFFEEFGGGG9<B7=F=FD9ADD8DFFG?,@EFG>CEFGFFFBEAFGG7FFDEGAFGGGGGEEFFGG5*4CFDF8FDGGG>D58@??CGGF)/>*>FFFC7@+=C00)29B6CA8D;37;*2:<**1)23<*98DC*29:<?FCC=*5<?FE3C5;8?5=34<>1>(),)41.,,9)*.((
@M03506:14:000000000-AKVR1:1:1101:8752:9837 2:N:0:36
TTCTCTGGACTACTGGGGTTTCTAATCCCGTTCGCTCCCCTAGCTTTCGCGCTTCAGCGTCAGTGTCGGCCCAGCAACCCGCCTTCGCCGCAGGTGTTCCTCTCGATATCTACGCATTTCACCGCTACACCGAGAATTCCAGTTGCCCCTTCCGCACTCTAGCCAAACAGTATCACTTGACCGTTCCGAGTTAAGCCCGGAGCTTTCACAAGTGACTTGTTCGGCCGCCTACGCGCCCTTTACGCCCAGTACATCCGAACAACGCTTGCTCCCCCCGTCTCACCCCCGCCCCTGGCCCGTG
+
CCCCCGGG-FGGGGGGGGGGGGGGGGGGGGGGGGGGGGGGGGGGGGGGGGGGGGGGGGGGGGGGGGGGGGGGGGGGGGGGGGGGGGGGGGGGGGGGGGGGGGGGGFGGGGGDAFGEGGGGGGGGGGGGGGGGGEEFFGGGGGGGGGGGGGGGGGGGGGGGGCGGGGGGGGGGGGGFCGGFGEEGDGGGEGGG?F;EFGGEE3*6CFFGCGDF@:?EFGFGGGGCDD:>GGBG<D:<4C>FDDD3CCED53:*1=FFGB3CDF@<<*17C*:631:C53):().((((0,)(-7(1>5)((,
@M03506:14:000000000-AKVR1:1:1101:6703:9871 2:N:0:36
TTCTCTGGACTACAGGGGTATCTAATCCTGTTTGCTCCCCACGCTTTCGCACCTCAGCGTCAATACCTGTCCAGTGAGTCGCCTTCGCCACTGGTGTTCTTCCGAATATCTACGAATTTCACCTCTACACTCGGAATTCCACTCACCTCTCCAGGATTCTAGCAACCTAGTTTCAAAGGCAGTTCCGGGGTTGAGCCCCGGGCTTTCACCTCTGACTTGAGTCGCCGCCTCCGTTCGCTTTACGCCCAGTACTTCCGAACCACGCTAGCCCCCTCCGTACTACCGCCGCTGCTGGCACGGC
+
CCCCCGGGFGGGGGGGGGGGGGGGFGGGGGGGGGGGGGGGGGGGGGGGGGGGGFGGGGGGGGGGGGGGGGGGFGGGAFGGCDGGGGGGGGGGGGGFFGGGGGGGGDGGGGGGGGDCGGGGGGGGGFGGFG<FFGGGGFGGGGGGGCDFFEFGFGGFCGGGFGGGGGGGGGFGGG9ECFFGCC8EFFGEGG+BC?8CFGGGDCEEFGGGF87CFGGC7@=A4:F5<D>DGD)*):)2(9A=CFC<31:):2<*9=FF56*7.7379*;.A)9753*;*-)*(-6292(73)4().7C)6(4(
@M03506:14:000000000-AKVR1:1:1101:19210:9909 2:N:0:36
TTCTCTGGACTACCGGGGTTTCTAATCCCGTTCGCTCCCCTGGCTTTCGCACTTCAGCGTCAGTGTCGGCCCAGCAACCCGCCTTCGCCGCAGGTGTTCCTCTTGATATCTACGCATTTCACCGCTACACCAAGAATTCCAGTTGCCCCTTCCGCACTCTAGTCGCACCGTACCAGTTGACCTTTCCGTGTTAAGCTCGGAGATTTCACACCTGACTTGTGCTGACCTCCTACTCGCCCTTTACGCCAAGTAAATCCGCACAGCGCTTGCTCCCCCCCTCCTACCCCCGCTGCTCGCACGC
+
CCCCCGGG-CF?FGGCFGEEGGGGGGGGGGGGGGGGGGGGGGGGGGGGGEGGCGGGGGDFGCFGGFFGDGGGDGGGDGGG:FGCGFFGEGG:FF8FFGGGGGGCFGGGGGGGFFEGGDGGFFG:FE=EFFGGGDD=<DFGFGEGGGGCE+>EGGEDGCGFGCFGGGC5*5@**4,>?,,2?DF?CEDE,1=,6<C7,=E5*:50>@CEGF<<FC9CG>84;>C++*;+=<A676A*27)20+*:**:)*13/*9*277*/73)95887*009F*8=?(0*(().(,()(7(4@:)17)-((
@M03506:14:000000000-AKVR1:1:1101:25285:9924 2:N:0:36
TTCTCTGGACTACAGGGGTATCTAATCCCGTTCGCTCCCCACGCTTTCGCGCCTCAGCGTCAGGGTGAAGCCAGAGAGCTGCCTTCGCCATTGGTGTTCCTCCTGATCCCTACGCACTTCACCGCTACACCAGGAATTCCGCTCTCCCCTCTCCCCCTCAAGACTGCCAGTTCGCGGCCCCTTCCCCGGTTGAGCCGGGGTCTGTGCGGCCCCGCTTAACAGTCCGCCTACGCGGCCTTTTCGACCCGGAACTCCGGACCACGCTTGCCCCGTACGTCTTACCGCGTCTGCTAGCACCGTG
+
CCCCCGCGGGG8FFGGGGGGGGGGGGGGGGGGGGGGGGGDEGGGGGGGGGEGGD7EEGE,FGGGGGGDGGGCG8FFGCFFGGGGFGGGG:FCGFGGGGGG9FE,AEFA,4BFFE7=CEGF9AFDGGGGBFFF8C+AFDFFGGDE+@,@>,@6@D,8C+B=BFFCEFCFGGGGGGG*CCE>BE,2=C6?C4:*218::CCE**0*+44*:C:C:>CC*//0***20>5>**)2<)))-5)0++)*1**0*2*799*95()*75><*;*5@;3)0)1224):--((-4(7::9)*.5*00(,4
@M03506:14:000000000-AKVR1:1:1101:18257:9933 2:N:0:36
TTCTCTGGACTACAGGGGTATCTAATCCTGTTCGCTCCCCACGCTTTCGCGTCTCAGCGTCAGTACCGTCCCAGAGTGCTGCCTTCGCCATAGGTGTTCTTCCTGATATCCGCGCATTTCACCGCTACACCAGGAATTCCACTCTCCTCTTCCGGACTCTAGCCAAGTGGTTTCCACCGACAGCTTGAGGTTGAGCCTCGAGTTTTCACAGCGGACCTACATGGCCACCTACACCCCCTTTACGCCCAATCAATCCGGACAACGCTTGCCCCCTACGTCTTCCCCGGCCTGCGGGACCGGT
+
CCCCCGFGGGGGGGGGGGGGGGGGCEEGGGGGGGG@FCDFGEEGFGGGGGGGGCCGEDEFGEGGGGGGGGGGFGECEFCEEFGDFFGGGGGGGGGGGGGGGGGGFDF9FGGGGEG7+CFGFGGEGEDGGGGGGFGGGGFF9FGGFGGGGGGGGG6CCGFFF89EGGGGGGGECFGG78?>B*@DFG?FF?FEG?FFDCDG5CGEGFGGD+?C*/:*78467@FG4CFFF7=CDF))(1:;C+:5C=85*0*0*6>F<B**<))17/*);?GF>3*;8()*())(,(()-)41),-))7(((
@M03506:14:000000000-AKVR1:1:1101:18335:9945 2:N:0:36
TTCTCTGGACTACCAGGGTTTCTAATCCTGTTCGCTTCCCACGCTTTCGCTCCTCAGCGTCAGTTACTGCCCAGAGACCCGCCTTCGCCACCGGTGTTCCTCCTGATATCTGCGCATTCCACCGCTACACCAGGAATTCCAGTCTCCCCTGCAGTACCCCAGTCTGCCCGTATCGCCCGCACGCCCGCAGTTGAGCTGTGAGTTTTCACGAACAACGCGACAAACCACCTACGAGCTCTTTCCGCCCAGTAATTCCGTACAACGCCCGCACCCTACGTATTACCGCCGCCGCCGGCCCGTC
+
CCCCCGGFGGGGGGGFGGFGGGGGGGGGGGGGGGGGGGGGGGGGGGGGGGGGGGGGGGGGGGGGGGGGGGGGGFFGGGDGGGGGGGGGDGGGGGF@FGGGGGGFGGFGDGGCEGEGDCFGFGGGEGGGGGGFACGFE=FAA,8CAFEF>FFEF8=DGFGG6C>9=DFGGGE7DFGEGGGGGEEG*>>E?7B,>,<<C,4,<:C,>=FC9<47CGGGD))*/)/AFGFFG2)0*85C(66C0+:<CEGD5<+9*1:>F)/55/))18:)?)<)7C8E84*+,)-6(407()(()-())0((-
@M03506:14:000000000-AKVR1:1:1101:7744:9969 2:N:0:36
TTCTCTGGACTACAAGGGTATCTAATCCTGTTCGCTCCCCACGCTTTCGCTCCTCAGCGTCAATATCGGCCCAGAGACCCGCCTTCGCCACCGGTGTTCCTCCTGATATCTGCGCATTTCACCGCTACACCAGGAATTCCAGTCTCCCCTACCGAATTCTAGTCTGCCCGTATCGGCTGCAGGCCCGGGGTTGAGCCCCAGGTTTTCACAGCCGACGTGACAGACCGCCTACGAGCTCTTTACGCCCAATAATTCCGGACAACCCTTCCACCTTCCGTATTACCGCAGCCGCTGGCCCGTA
+
CCCCCGGGCFGGGGGGGGGGGGGGGGGGFGGGGGGGGGGGGGGGGGGGGGGGGFGGGGGGGGGGGGGGGGGGGGGGGGGGGGGGGGGGGGGGGGGGGGGGDFGFGFGGGGGGGGGGGGGGGGGGGGCGGGGGGGGGGGFGGDDFFFFGGGGGFDGGGGGGACDFDCCGFGGCFGGCGGDEGGGGGGDC:EC:8C8FFF=EGCF+A:CGFFCF5DCEDGECCFGFGC5D5*8CC5>D0>FG+<:/9:C)*087F*:7C65:)).*1;C);7DF)*+*;,):4499,11)2),(;017)83((
@M03506:14:000000000-AKVR1:1:1101:23642:9985 2:N:0:36
TTCTCTGGACTACCAGGGTTTCTAATCCTGTTTGCTCCCCACGCTTTCGTGCATGAGCGTCAGTGTTATCCCAGGGGGCTGCCTTCGCCATCGGTATTCCTCCACATATCTACGCATTTCACTGCTACACGTGGAATTCTACCCCCCTCTTATACACTCTAGCCGTGCAGTCACAAATGCAGTTCCCAGGTTGAGCCCGGGGATTTCACATCTGTCTTGCACAACCGCCTGCGCAAGCCTTACGCTCAGTAATTCCGTTTAACGCTTGCACCCTCCTTATTACCGCCGCTGCTGGCTCGGC
+
CCCCCGGGGDFFGGFFGEGGFFGGGFGG9FGFGFGEE,DFGGGFGGGGGG<@<FCFEECCCFEGGFFGGGGGGC7FE@@+CFGGGGFGEGGGGGGGGGDEFAFFFEGAEFDFFGGFCE9EFFGGCFGFFE:<F@=9EFFGGGCF68>CC8,,,7@,6@DF98>3==+>=DD:,@EC6>;9;7273@94<BFBFFGGGGCC***4<C,=F+B*,=FDGC+A802:?C3)/75=3>>)(1)>AE4*9**)000*11:C4)9<5BBCDCGFC**<>5*2*.*+642)(,(737((907*)0(,(
@M03506:14:000000000-AKVR1:1:1101:16211:9994 2:N:0:36
TTCTCTGGACTACCGGGGTATCTAATCCTGTTTGCTCCCCACGCTGTCGCGCCTCAGCGTCAGCAACTGCCCAGCAGGCCGCCTTCGCCACCGGTGTTCTTCCGGATCTCTACGCATTCCACCGCTACACCCGGAATTCCACCTGCCTCTACAGTGCTCTAGTCCATCAGTTCGCACGGCAGACCTGGGGTTGAGCCCCAGGCTTTCACCGCACGCTTAGCAGACCGCCTACGCGCCCTTTCCGCCCAGTGATTCCGGACACCGCTCGCTCCCTCCGTATCACCGCTGCGGCTGGCCCGGC
+
CCCCCGGGFGGGGGGGGGGGGGGGGGGGGGGGGFGGGGGGGGGGGGFGGGGGGGGGGGGGGGGGGGGGGGGGGGGGGGGGGGGGGGGGGGGGGGGGFGGGGGGGEGGGFGGGGGGCGGGGGFGGGGGGGGCC@EGCDFGGGGGGFFFFGGEGGGFEGFGGGFDC@;EGGFCACGGDG>E51:5:8CG5CCGDDFFFGFCDGC=FGDFGGFGD*>CGD<@<CFF*>9B3E556535)355C6+2*>:?)A@+***2:D9*:@).97*25*)9>>C8**-):.).((-()(),()-(9))39(
@M03506:14:000000000-AKVR1:1:1101:22634:9996 2:N:0:36
TTCTCTGGACTACTGGGGTATCTAATCCTGTTTGCTCCCCACGCTTTCGTGCATGAGCGTCAGTGTTATCCCAGGGGGCTGCCTTCGCCATCGGTATTCCTCCACATATCTACGCATTTCACTGCTACACGTGGAATTCTACCCCCCTCTGACACACTCTAGCCATGCAGTCACAAATGCAGTTCCCACGTTAAGCCCGGGCATTTCACATCTGTCTTACATAACCGCCTGCGCACGCTTTACGCCCAGTAATTCCGATTCACGCTCGCACCCTCCGTCTTACCGCCGCTTCTGGCCTGTT
+
CCCCCGGG9FGGGGGGGGGGGGGGGGGGGGGGGGGGGGGGGGGGGGGGGGGGGGGGGGGGGGGGGGGGGGGFGGFGGGGGGGGGGGGGGDGGGGGGDGAFGGGGGGGGFGGGGFDEEGFGGGGGGGGGGGGGGGGGGGGGGGEFEGGGGGGGGGF8>8DC3=F8DFFFE8@FEGGGG9FFG,,7EFGGGGGFGGCDFEEGGGD6,BC7B=+9C>1,2=FGG@CEFF;>GG>FDB5C@C5CFGC*9=EEGC+9*1CDF?>E*1**/*20*)1)./*21,)1-6<:(((0,)-(0))*)*,))
@M03506:14:000000000-AKVR1:1:1101:2844:10029 2:N:0:36
TTCTCTGGACTACCGGGGTTTCTAATCCCGTTTGCTCCCCTAGCTTTCGCGCCTCAGCGTCAATACCGGTCCAGGATGCCGCCTTCGCCACCGGTGTTCCTCCAGATATCTACGCATTTCACCGCTACACCTGGAATTCCACATCCCTCTCCCGGATTCAAGCCTTCCAGTATCAGACGCAGTTCCTCGGTTGAGCCGAGGGATTTCACGTCTGACTTAGCTGGCCGCCTACGCGCCCTTTCCGCCCAGTAATTCCGAACAACGTTTGCCCCCCCCGTATTACCTCGGCGTCTGGCCCGGG
+
CCCCCGGGGGGGGGGGGGGGGGGGGGGGGGGGGGGGGGGGGGGGGGGGGGGGGEGGGGGGGGCFGGGGGGGGGGGGGGGGGGGGGGGGGGGGGGGGGGGGCFGGGCGGGGGGGGGGGGGGGGGDGEGGGGGGGGGGGGGGGGGGGGDCF@FGGGEDE8FGG7EGG9FGGGG9EFDGGF5ECGGC<F7CEGGGGGCDGEEGG5CEFF++=CGG6C;@GCFC+1+0//5>ECFGG@FGFC5*<9:7<EGF=<C**9:C6(9C)))1**2)39DF>DGC83)0,-4<).()40(()-(*).(,(
@M03506:14:000000000-AKVR1:1:1101:5145:10036 2:N:0:36
TTCTCTGGACTACCCGGGTTTCTAATCCGGTTCGCTCCCCACGCTCTCGCACATCAGCGTCAGTAGATGCCCAGTCGACTGGTTTCCCCCTGGGTGTCCCTGCCGATCTCTACGCATTTCACCACTACACCGGCAATTCCAGCGACCTCCGCACCACTCCAGCTCCGCCGTATGCGGTGGCGCCGGGCCGTTAAGCGGCCAGATTTCACCCTCCACGCGCGGTGTCGCTTGCGGTCCCTCTACGCCCATCCAATCCGACCAACGCCCGGCGCCTCTGTATTCCCCAGGCGCCTGCCCCATA
+
CCCCCG@A-ECDFF8:7+8BFFGDFGEGDEF@FEG,C+C@C@7CCF@FC@+@FA<E,CCB68:FEEF9EF8F<,6<F78B+=C,6C?A8+44,7A:8,<F5=EF:+87,,,CFDGE:FGG9FFFFFFE8AF++>:C,?D,:,,++@BCFG8;3++@@,,@,7:,<8@B:*>*,4,1*1*/B=G>**3>*7*4;*5>=*8**/2++<9++*1*298@*)7=3)9*/9.5*1)*))0)(1/*0+29CG57***/77CFD()77).*1*2)*8)))**<+-*+)).4(((0()(,)-(2.)(,(
@M03506:14:000000000-AKVR1:1:1101:2581:10051 2:N:0:36
TTCTCTGGACTACTGGGGTATCTAATCTCGTTCGCTCCCCTAGCTTTCGCTCCTCAGCGTCAGTTACGGCCCATACCACCGCCTTCGCCACCGGTGTCCTTCCAGATCTCTACGCATTCCACCGCCACACCTGGAATTCCATGGTCCTTTACCGTACTCCAGACCAGCAGTACCCGACGCCCTCTCCCCGTCGAGTGGTTGAGATTTCACACCAGACTCACCGGTCCGCCTACGAGCCCTTTCCGCCGACTAATTCCGACAAAGGCTTGGCCCCCCCGTCTTTCCGCGGCTGCGGCCACGG
+
C@ACCGGGG<F<EGE<9+@EEF@9C@C,<<CC<,@;6CDF?FGAFGGG@,CFG@<9<E:68,699FEGGE@FF,CEF@8:FG+BBE66FFEFDC448,5BCFE<A,5EF<EFGGDCB:<C?FG7F4CE<+CEF?8?F,A=D3;,773>,6;=EGGGC+,6>8,6D8=,@8@;,5@B+B5**@*,:BEG586*>:*>CF,***5;,:CFF7+8=*;=5*)29*::2188E3)*9)0<(/7?*0*0/78)***)1/:*0.5/)))**238*)2/>)*/:955(()-63:7()-,)(()0740(
@M03506:14:000000000-AKVR1:1:1101:18971:10060 2:N:0:36
TTCTCTGGACTACAGGGGTATCTAATCCTGTTTGCTCCCCACGCTTTCGCACCTCAGCGTCAATATGTGTCCAGTGAGTCGCCTTCGCCACTGGTGTTCTTCCGAATATCTACGAATTTCACCTCTACACTCGGAATTCCACTCACCTCTCCACAATTCTAGCGATGCAGTCTTAAAGGCAGTTCCGGAGTTGAGCCCCGGGCTTTCACCTCTAACTTACAAAGCCGCCTACGTGCGCTTTACGCCCAGTAATTCCGAACAACGCTAGCCCCCCCCGTATTACCCCCGCCGCTGGCCCCGG
+
CCCCCGGGEGGGGGGGGGGGGGGGFGGGGGGGGGGGGGGGGGGGGGGGGGGGGGGGGGGGGGGGGGGGGGGGGGGGGGGGGGGGGGGGGGGGGGFGGGGGGGGGGGFGGGGGGGGGGGGGGGGGGGGGGGGGGGGGGGGGGGGGCGGGCEGGGGDEGGGGGGGGDGGGGGGGGGGGGGGGFGGGGGEE>EGGGGGGGFGGGGGGFCEFFD4?<FF9:D>?>C46CF4;5C):*587;DEGG?C7*=E>55A8;ADC<?DEF?F)>5*0877>3)2?*-.A4)4)(,(83.,4.,(*))(--
@M03506:14:000000000-AKVR1:1:1101:2908:10124 2:N:0:36
TTCTCTGGACTACCGGGGTATCTAATCCTGTTTGCTCCCCACGCTTTCGTGCATGAGCGTCAGTACAGGTCCAGGGGATTGCCTTCGCCATCGGTGTTCCTCCGCATATCTACGCATTTCACTGCTACACGCGGAATTCCATCCCCCTCTACCGTACTCTAGCTATGCAGTCACAAATGCAGTTCCAAGGTTGAGCCCTGGGATTTCACGTCTGTCTTACATAACCGCCTGCGCTCTCTTTACGCCCAGTAATTCCGATTAACGCCCGCACCCTTCTTATTACCGCGGCGGCTGGCCCGGG
+
CCCCCGFFFFGGGGFFEEGGGGGFGFFGGFFAEGGEGGFGDCCGGGGGGGGGF@EFFCEGGGDEFGG,EEEEDFCFEGGGFCGAFGGGGE:EFCFCFCFFCBF7F:FGGFFFE@FG=7EFFGABFGE;,,6+:+>CF>FDDBDD@FGGCBDE9E6DEGFCGEDG7C9E7,DFEGGF>EAEGDGGFF72ECC=BFECFF?9**8,<F?:E*8585,,4==E>@7,C<5>EC5F)))*(;6;7++79E=@50<**9C762CE>4/77*:.:>D577**+)9+))-)(-4)1)(4)3(>)5((,
@M03506:14:000000000-AKVR1:1:1101:10098:10135 2:N:0:36
TTCTCTGGCCTACTGGGGTATCTAATCCCGTTTGCTCCCCTGGCCTTCGTGCCTCAGTGTCAGGAACTGTCCAGAGACCCGCCTTCGCCACTGGTCTTCCTTACGATCTCTACGCATTTCACTGCTACACCGTAAATTCCAGTCTCCTCTCCAGTCCTCCAGCACCGCAGTATCAAATGCAGTTTCGGAGTTAAGCTCCGAAATTTCACACCTGACTTACAGCGCCACCTACGCACCCTTTCCGCCCAATGAATCCGAACAACGCTTGATACGTTTGAATTACCGCGTCTTGCGGCACAGA
+
ACCCCGGG9FGGGGGGGGGGGGGGGGFGGGGGGGGGGGGGGGGGGGGGGGGGGFGGGGGFGFGGGGGGGGCFGGEFFGGGGGGGDGGGGDCFFCAEFGGGGGGGGGFG<FGGGGG@@FFGGGGADFGGGGGGFCEFGFGGCGFFEDEDE9EEG,,@DFG,DEEGGF+@C6@ADDCF=;BDE8,,=D@>C@=D;FGG,@DEE6EGGFCAFC5>,03@F;+,577*9C5@>*16CD)9-/)=6,08<CEA5+0+1332/(*225=5)2/)0/2@)2***)*06)5-(41)(.()*(()87,,(
@M03506:14:000000000-AKVR1:1:1101:7531:10208 2:N:0:36
TTCTCTGGACTACCGGGGTTTCTAATCCTGTTTGCTCCCCACGCTTTCGCGCCTCAGCGTCAATGTCGGTCCAGATAGCCGCCTTCGCCACCGGTGTTCTTCCCAATATCTACGAATTTCACCTCTACACTGGGAATTCCGCTATCCTCTCCCGAATTCAAGCCAACCAGTATTAAATGCAGTCCCCAGGTTGAGCCCAGGACTTTCACATCTAACTTAATCGGCCGCCTACGCGCCCTTTACGCCCAGTATTTCCGAACAACGCTACCCCCCCTCGTATTACCCCTGCCGCTGGCCCGAA
+
CCCCCGGGGGGGGGGGGGGGGGGGFGGGGGGGGGGGGGGGGGGGGGGGGGGGGGGGGGGGGGGGGGGGGGGGGGGGGGGGGGGGGGFGGGGGGGGGGGGGGGGGGCGGGGGGGGDGGFGGFGGFGGGGGGGGGGGGGGGGGGGGGGGGGEFFGG>EGGGFFGGGGGGGDGGGGGGGGFGGGGGGGGGFEGGFG?EFGFGGEDFF:CFGGGCGG7?FFDFC=>C?DGA>EC:CDEEGBGFGEDC7CGE@CAF*19:C*25757>)CCE);@<D)):E5-)64)-64((0()(()-7D).-(-
@M03506:14:000000000-AKVR1:1:1101:7380:10214 2:N:0:36
TTCTCTGGACTACTGGGGTTTCTAATCCCGTTTGCTACCCACGCTTTCGTGCCTTAGTGTCAGGAACGAGCCAGTTATCTGCCTACGCCATCGGTGTTCCTCCTAATATCTACGGATTTCACTCCTACACTAGGAATTCCAATAACCTCTCTCGTCCTCTAGCTTTGTAGTTTCAGTAATGGATATGTGGTTGAGCCACTCGCTTTCACTACTGACTTACAATGCCACCTACGCAACTCTTTACGCCCAGTATTTCCGGATAACCCTTGGATACTCCGTATGACCGCGGCTGCTGTCACGG
+
CCCCCGGGGGGGGGGGGGGGGGGGGGGGGGGGGGGGGGGGGGGGGGGGGGGGGGGGGGFGGGGGGGGGGGGGGGFGGGGGGGGGGGGGGEGGGGFEGGGGFGGGGGGGGGGGFFCGGGGGFGGGGGGGGGFGGGFGGGGDFGGGGGGFFFDF9+6@EGGGGFGGGG,@CGGGDGFDEF::AC8D=DAFGFGGCFFGGGFC?+@CFGF7EG+09>,@CC6C>:5@5?9C,;>EDA9C99AFFF+=?::>*:,B+4=87(:=>3=;**=AE)7/329C?7FC@36;E(4<(036:4?*1*603
@M03506:14:000000000-AKVR1:1:1101:2932:10215 2:N:0:36
TTCTCTGGACTACCAGGGTTTCTAATCCTGTTTGCTCCCCACGCTGTCGCGCCTCAGTGTCAGCTACTGCCCAGCAGGCCGCCTTCGCCACCGGTGTCCTTCCGGATCTCTACGCATTCCACCGCTACACCCGGAATTCCGCCTGCCTCTACAGTGCTCGAGCCCAGCAGTTCGCACGGCCGACTCGGGGTTGAGCCCCGAGCTTTCACCGCACGCTGACCGGGCCACCTACGCGCCCTTTACGCCCAATGACTCCGGACAACGCCCGCACCCCCCGTATTCCCGCGGCTGCCGCCCCGGG
+
CCCCCGGGGGGGGGGGGGGGGGGGFGGGGGGGGGGGGGGGGGGGGGGGGGGGGGGGGGGGGGFGGGGGGGGGGGGGGGGGGGGGGGGGGGGGGGGGGGGGGGGGGDCF9FFGGGGGGGGGGGGGGGGGGGFGCFGGFGGGGGGGGFCGG8DFG?EFGFGDGCGGGGGGFGFFGGGEGEEE8*?E=EF55=EEGFGGGFECE3CCF?FFGG3)*12CDGFG>CDCD3>FGF?EDEFG1<7:A+:/*:?>FCG**0:CG>CE@4>)9*:5E>D@>):8*,)0(-.8((,)3>66)(,/57((,
@M03506:14:000000000-AKVR1:1:1101:2260:10232 2:N:0:36
TTCTCTGGACTACTGGGGTATCTAATCCTGTTTGCTCCCCACGCTTTCGTGCATGAGCGTCAGTACAGGTCCAGGGGATTGCCTTCGCCATCGGTGTTCCTCCGCATATCTACGCATTTCACTGCTACACGCGGAATTCCATCCCCCTCTACCGTACTCTAGCTATGCAGTCACAAATGCAGTTCCAAGGTTAAGCCCTGGGATTTCACACCTGTCTTACATAACCGCCTGCGTACGCTTTACGCCCAGTAATTCCGATTCACTCTTGCCCCCCCCCTATTACTGCGGCTCCTGGCCGGTC
+
C@CCCGGGGGGGGGGGGGGGGGGGGGFGFFGGGGGGDGGGGGCFECFGDGCGGGGGGGGGGGGGGGGGGGGGGAEECFEGGGGGGGGDGCEGGGGGEGFGG9FGGGGDFGGGCF@@FDGGDF9,BFGGGFCF+=:BGCGEEGG@FDEEGDGGCCE6CED=;,D=,CFFADFGGF,E7DC7;,7@FCE,5@DEFCDFFECEGD:,:,==C9CC,@>@::FFCG79*??:CCFG<):12C)38<18*:80*41+@AGGC25C*/9*:++/<)*)5)*2*1)3.::)))(),)-(/4(1))((,
@M03506:14:000000000-AKVR1:1:1101:11628:10236 2:N:0:36
TTCTCTGGACTACCGGGGTTTCTAATCCCGTTCGCTCCCCTGGCTTTCGCGCCTCAGCGTCAGTGTCGGCCCAGCAACCCGCCTTCGCCGCAGGCGTTCCTCTTGATATCTACGCATTTCACCGCTACACCGAGAATTCCAGTTGCCCCTTCTGCACTCTAGCCCCGCCGTATCAGCTGACCTTTCCGAGTTAAGCCCGGCGCTTTCACAGTTGACTTGCGGTGGCCGCCTTCGCCCCCTTTACGCCCAGTACATCCGCACCACGCTTGCTCCCCCCGCATTCCCGCGCCTGCGGCCTCGG
+
CCCCCGGG-EFGGGGGGGGEGGGCFGGGGGGGGGGGGGGGGGGGGFGGGGGGGEFGGGGEGGEGFFFGGGGGGGGGGGGGGGGGGGGGGGG=FCFGGGGGGGGGCCGGGGGGGGGGEEFFGGGGGD=FFGGEBG7FECGGGFFEFGGGGFGG9FGFF<F<BEGGGGGD*;1>@FCFCCF,:ACGCGG5C*BE?C+;EFCG85*C8*A9C*:0<*0+2:6CD)1:)9FFG3.*2)5*(9BDFGDF*:87*23**/*;7:**.).9**/7*>7=?FEGC2)*(,).4(2.(72()(,)0).,,
@M03506:14:000000000-AKVR1:1:1101:7740:10238 2:N:0:36
TTCTCTGGACTACCGGGGTTTCTAATCCTGTTTGCTCCCCACGCTGTCGCGCCTCAGCGTCAGTACCGAGCCAGGTGGCCGCCTTCGCCACCGGTGTTCTTCCCAATATCTACGAATTTCACCTCTACACTGGGAATTCCACCACCCTCTCTCGGCCTCTAGCCAACCAGTCTCAAGCGCCGCCCCCAGGTTGAGCCCGGCAATTTCACGCCTGCCTTGATCGGCCTGCAACCCGCCCTTTACGCCCCGAAATTCTGAGCAACGCTACCCCCCCCCGTAGTCCCGCCGCCGCTGGCCCGTA
+
CCCCCGGGGFGGGGGGGGGGGGGGGGDC9FFGGFGGFFGGGGGGC:FGGGGGGGGGFFFFEGGCEFGG>FGGGGGG8DFGGGGDG?DEEEGG@FFGEGGGGGG8EFFGDGAFCF+AA<FBFG<5=5?EEG9>A<D=FCFFGGFGDEEBFFFE9C=EGCFFF7ECF,DGE,3>=D>FF?5E51:*=EC=*;,245,,47*7*)*5+=C9=8*/7C**;CA+:C5*/7))/2*+*0)73D)2++27*>57***0)12**)*+/))1/**)2.97:):E58)*-)).-(-7()-,)-(*)79(-
@M03506:14:000000000-AKVR1:1:1101:2557:10242 2:N:0:36
TTCTCTGGACTACCAGGGTTTCTAATCCTGTTTGCTCCCCACGCTTTCGCACCCCAGCGTCAGTATCGGGCCCGTGAGCCGCCTTCCCCACTTGTGTTCTTGCGAATACCTACGACTTTCCCCTCTACCCTCGCCGTTCCACTCCCCTCTCACGAACTCGCGATCCTCAGTCTCACAGGCACTTCCCTAGTTGAGCCCTTGGCATTCACCTCTGACTACACTGTCCTCCTACGCTCCCTTCCCGCCAATTCCGTCCAAGCACCGCCAGCCCCCTTCGTACTACCCCGCCGGCCGGCAGGAA
+
CC<<,6C<C@@,6CFCFCG@@EE,,6,CFGFG<CF,C,6C,@+F;6CE@C,6@,78,;@FGB:F,CF@+:@@+C7866,E+F:4?=,44,4,,,:BE,C,,,54++8F,5,C,@F:4+55,:8,46,4,8,48:+6333@FG,@,33,@,@9D,+3>,;++44*35,3,5625=,222CF,,,,,25,,,,6,,615A,0,*>,,4++200*9*9C7+)0>C=+C6+;:**=*0)*695+0*0*):*.+<+*)05<*6*:))7))*2.8<DB5/0**()*().(,,3)4.(4)91D:)(2(
@M03506:14:000000000-AKVR1:1:1101:13264:10251 2:N:0:36
TTCTCTGGACTACCGGTGTTTCTAATCCTGTTCGCTCCCCACGCTTTCGCTCCTCAGCGTCAATATCGGCCCAGAGACCCGCCTTCGCCACCGGTGTTCCTCCTGATATCTGCGCATTTCACCGCTACACCAGGAATTCCAGTCTCCCCTACCGAATTCTAGCCTGCCCGTATCGGCTGCAGACCACATGGTTGAGCCACGGGTTTTCACAGTCGACGCGACAAGCCGCCTACGAGCTCTTTACGCCCAATAATTCCGGCCAACGCTCGCCGCCTACGTCTTACCGCCCCCGCTGGCACGT
+
CCCCCGGG<FGGGGGGGGGGGGGGGGGGGGGGGGGGGGGGGGGGGGGGGGGGGGGGGGGGGGGGGGGGGGGGGGGGGGGGGGGGGGGGGGGGGGGGGGGGGGGGGGGGGGGFGGGGGGGGGGGGGGGGGGGGGGGFFGGGDGGGDGGGGFCFGGGGG?FGGDGFFGGGGGGDGGGGGGGGFFGGG>FCGG7EF58CCCDFGGCEED=F7DFGGGGGGGEEGDC55C>5EC>*5>7C19?C+ACCDEE3:;869*:*C(9*0755***0*0/)7D5*;20*((662((.(0(()-,))).((
@M03506:14:000000000-AKVR1:1:1101:3217:10270 2:N:0:36
TTCTCTGGACTACACGGGTATCTAATCCCGTTCGCTCCCCACGCTTTCGTGCCTTAGTGTCAGGAATGAGCCAGTAGACTGCCTACGCCATCGGTGTTCTTTCTAATATCTACGGATTTCACTCCTACACTAGAAATTCCATCTACCTCTCTCATCCTCTAGCTGAGCAGTTTTGATAATGTCTGTATGGTGGAGCCACACGCTTTCACTACCAACTTACTCTTCCACCTACGCAACTCTTTACGCCCAGTAATTCCGGAACACGCTTGGACCCTCAGTAGGACCGCGGCTCATGGCTGGT
+
CCCCCGGGEFCFGGCGGGGG8FFDEG9E<FGCCFGDC@FGGEGGGEGFGGGGFFFFGGGGFGFCGDGGAFG8FF@9F9FF@EECF@FBFDEC=FFGGGGGFFFFC,,:??FDFC@FEEGFFGGGFF@A?FGG9FFAA<?FE,=AFGGGGDFF9ADC=@FA,=BF8=,8,6397E,+,@8,;3EGEGE=ECD,+==FCGG?EG6C>7A:C9C?C*@C78*97D97CCFAF4AFD9*?@DFCG98C5=C2*:,111=@@;C=)00C3*3)3)8;ADF**48:)4))((,)30((*)6*))(-(
@M03506:14:000000000-AKVR1:1:1101:4689:10276 2:N:0:36
TTCTCTGGACTACAGGGGTATCTAATCCTGTTTGCTCCCCACGCTTTCGCGCCTCAGCGTCAGTAACGGACCAGTATGTCCCCTTCGCCACTGGTGTTCTTCCGAATATCTACGAATCTCACCTCTACACTCGGAGTTCCACATACCTCTTCCGTACTCAAGACTGCCAGGATCAAAGGCACTTCCTAGGTTGCGCCCTGGGCTTTCCCCTCTAACTTAACACTCCGCCTCCGCTCCCTTTACTCCCACTCATTCCGAGCAACGCTCGCCCCCCTCTCATTACCGCCGCTGCTGCCCCTAC
+
<A@@CG9<-;CC@-<<;@@FGGF96ECFDEFC9CFGGCG,;6+@;@6E,,78@B@,;<FGCGG966E,@F:7,CC6CCEE,6E,CFCC?FCGG,:E94,5?EA:=4CDAFCFEF+AB+:EE<F<FDFF989,=?+C:AFF9EF8=EF9EECFE=DGDFG8EC9DF,>D3,3>8ECGEE8E?,1,5@,797>;,,5**:8>*7,,,=?,,*33C*,25211:7*,0;5?GC44).5)(9F+0+2+;C8)*+3)67C+*()*))8/7/8.:373))**2(6?).6<(,()()-1)5)*).(((
@M03506:14:000000000-AKVR1:1:1101:16756:10288 2:N:0:36
TTCTCTGGACTACAGGGGTTTCTAATCCTGTTCGCTCCCCATGCTTTCGCTCCTCAGCGTCAGTTGCGGCCCAGTGACCTGCCTTCGCCATCGGTGTTCCTCCACATCTCTACGCATTTCACTGCTACACGTTGAATTCTACCCCCCTCTGCCAGATTCTAGCCTTTCAGTCTCCATCGCAATTCCCAGTTTGCGCCCGGGGATTTCACGACAGACTTACAAAACCGCCTGCGCACGCTCTGCGCCCAGTAATTCCCCTTATCGCTTGCCCTCTACCTATTCACGCGGCCTCGGGCCCGTC
+
@CC<CFD9EGGGGGGGDDCCCFEFDFGFGGGGFEE7CCGGAFEFEGCE7;FGG@FFGFDFGECF9EDCFEGGGFGDFC<EFFFGD9<?==FFC7BCEECFFF<?<,:<?EE9EFGGE:?<EDFCFGCGDEFE,?A9F?E@F,E8?+36B8DFFED3@:FF;EGC,=9D,333,@ECACEGE6C,@E3,<,3=;,*@C@EC;D8C,?E,:C4C*98ED7AFGG4CFG:A:*)=)2;<2)0*/+2)5=C350+1*1::*(2*9*1*9@:>C)2)0*0++)9:4)).(2()4.(.)(())04,(
@M03506:14:000000000-AKVR1:1:1101:28357:10296 2:N:0:36
TTCTCTGGACTACTGGGGTATCTAATCCTGTTTGCTCCCCACGCTGTCGCGCCTCAGTGTCAGCAACTGCCCAGCAGGCCGCCTTCGCCACTGGTGTTCTTCCGAATATCTACGAATTTCACCTCTACACCCGGAATTCCACTCGCCTCTCCAAGATTCTAGCATTGCAGTTTCAAGGTCAGTTCCGGAGTTGAGCTCTGGGATGTCACCCCTGACTTACGACCCCGCCTACGTGCGCCTTACGTCCACTTGATCCGAACAACGCCAGCTCTCTCCGTCGTACCGCGGTGTCTGGCCAGGG
+
CC@@<F<FGGG,C<FC9@FGFA<FGF9EFFFGFCGFF8@@FEDGGEGGF@C7+BBFFCGG9<FDC<FGGFFCFGGC8CCFCGD:FCG=?FCEGGGE?F5<9E<:BFC@<EG9EFC<D+,,9,59?5?=FG8+48@@F8;,;B,,68>>BE3@;8D?EDD@;=A,3=3,,6,7@DFCEF,3,3,7:,37:@6@,34:;,,2@CD8*=@:5?9D**,5;=+454)*2:655D>C*))99/)33+0/*//)+++*/10:*27:)77/)**0@97**2+*2-)*-(((((3)(.-)*.22))((-
@M03506:14:000000000-AKVR1:1:1101:20860:10325 2:N:0:36
TTCTCTGGACTACTGGGGTTTCTAATCCCGTTTGCTCCCCTGGCTTTCGTGTCTCAGCGTCGGCACATCCCCAGCGACCTGTTTTCACCTTCGGCGTTCCAAGCGATATCTACGCATTTCACCGCTCCACCGCTTGTTCCAGTCGCCCCTGAATGGCCCAAGACTCCCAGTATGCCCAGCAGTTCCACGGTTGAGCCGTGGGATTTCACAAGGCCCTTAGAAGTCCGCCTCCCCACGCTTGAAGCCCAGTGATTCCGCCCAACGCTTGGGGCCTCTTTCTTACCGCTGTGGCTGTCCCAGG
+
CCCCCGGGCFGGGGGGGGGGGGGGFGGGGGGGGGGGGGFGGGGGGGGGGGGGGGGGGGGGGGGGGGGGGGGFFCFFEGGGGGGGGGGGGGGGGGGGGEGG9EGGGGGGGFGGGGGGGGGGGGGGGGGGGFGGGEG@BFGGGGGGGGGGGGCF,EC?FGC6D76DAEEFFFG9DFGFGFC53<FFGGGGGDFBEEGGEEGEGG5CCCE9CCFG5F8*100<FF7=@C:>EG)**))/(7);*09:CF54C+98@*7>*3**77@*)*;;*.).)/*++)/+.)63,((0(),(),,*)1))(
@M03506:14:000000000-AKVR1:1:1101:5100:10369 2:N:0:36
TTCTCTGGACTACCGGGGTTTCTAATCCTGTTTGCTCCCCACGCTTTCGCGCCTCAGCGTCAGTTACTGTCCAGAGAGCCGCCTTCGCCTCTGTTGTTCCTCCTGATATCTACGAATTTCACCTCTACACCAGGAATTCCACTCTCCTCTCCAGTACTCTAGCTCAGCAGTATCCAATGCACTTCCCGAATTGAGTCCGGGGCTTTCACATTAGACTTACTGAGCCGCCTACGCGCTCTTTACGCCCAATAATTCCGATTAACGCTTGTACCCCCTTTATTACCGCGGCTGCTGGCCCAGG
+
CCCCCGGGGGGGGGGGGGFGGGGGGGGGGGGGGGGAGGGGGGGGGGGGGGGGGGGGGGGGGGGGGGGGGGGGGGFGGGGGGGGDGGGGGGGGGGGGGGGGGGGGGFGGGGGGGGEEGGGGGGGGGGCGGGFDCCCFFFGFGGGGGGGGGFFGGGGFGGGGGGGCDFFGFCGFFGFGCD=?EGGGGGFGDGGGFCGGGGGGCDGGFG?:CCFD7+>CGGFGGGG6D6?EGG5FGF>5(:>CC::DCEEB5EC*9=FCC:<*5*093CC)2*2@FDC8*)*<)6AA06;34)430).1)71(8
@M03506:14:000000000-AKVR1:1:1101:12613:10376 2:N:0:36
TTCTCTGGACTACTGGGGTTTCTAATCCTGTTTGCTCCCCACGCTTTCGTGCCTCAGCGTCAGGAAAGGCCCAGTTGCCCGTCTTCACCATCGGCGTTCCTGTAGATATCTACGCATTTCACCGCCCCACCTACAGTTCCGGCAACCCCTACCTTCCTCAAGACCCGCAGTATGCCCTGCTGTTCCATGGTTGAGCCATGGGATCTCACCAAGCACTTGCCGGCCGGCCGACGTACCCTTTAACACCAGCGATTCCCATTAACGCTCGGTGCCTCTGTCCTCACCGCTCCGCCGGCCCCGC
+
CCCCCGGG-FGGGGFGGG:FGGGGGGFGGGGGFGGGGGGGEF@FGGGF@FGDGGGCEFGG7FFGEF@GGDFEGFGGFGGFG+CAFCEFF9FF@:FGGEEGGF?FFA?<FDFFC7FF:?<FEFFDG+=4CEGGGGFGFCE;C8EC>FG6CFGGGGFGF9;E88=FGGE6+@:F77EGGFGGCF@,=;<EAE5,*,62,42=84D,*=BBF*;*,*,:**0,*28CDD):5)):7))1-=**39>*23;>5*/)85>7*.:0*9@53CC):)15.*3+0)9+66)(,-()()(()(,9).(-(
@M03506:14:000000000-AKVR1:1:1101:3004:10378 2:N:0:36
TTCTCTGGACTACTGGGGTTTCTAATCCCGTTTGCTCCCCTGGCTTTCGCTCCTCAGTGTCAGTGTCGGTCCAGGATGCCGCCTTCGCCACCGGTGTTCCTCCAGATATCTACGCATTTCACCGCTACACCTGGAATTCCGCATCCCTCTCCCGAACTCAAGCCATCCAGTATCAGACGCAGTTCCCCGGTTAAGCCGAGGGATTTCACGTCTGACTTAGTTGGCCACCTACGAGCCCTTTACGCCCAGTAATTCCGAACAACGCTTGCCCCCCCCGTTTTCCCCCTGCTCCCGCCCCGGG
+
<CCCCGGGGGGGGGGGGGGGGGGGGGCFGGGFGGGGGGGGGGGGGGGGGGEGGGGGGGGGGGGGGGGGGGGGGGGDGGGGGGGGGGGGGGGGGEFGGGGGGGGGGGGGGGGGGGGGGGGGGGGDGGGGGGGG?EFFGDGGGGGGGGGGGGGGGG>EEFGGGDFGFGGG,EFE7DFAFGGGECEDEFF:EEGDE9DCGG5CEDGG6?@@GFGGFFC77@69;776CD;FCGA?7:)>7C5CGGFDDG5@*0+1@=CFC<<EF)77/8*8//9>)7:C*,)+-))5(-(04)).)((90<>01
@M03506:14:000000000-AKVR1:1:1101:21945:10397 2:N:0:36
TTCTCTGGACTACTGGGGTTTCTAATCCTGTTTGCTCCCCACGCTGTCGCGCCTCAGTGTCAGCCACTGCCCAGCAGGCCGCCTTCGCCACCGGTGTTCTTCCGGATCTCTACGCATTCCACCGCTACACCCGGAATTCCGCCTGCCTCTACAGTGCTCGAGCCAACCAGTTCGCACGGCCGACTCGGGGTTGAGCCCCGAGCTTTCACCGCACGCTTGGCCAGCCACCTACGCGCCCTTTACGCCCAATGATTCCGGACACCGCTCCCACCCCCCGTATTACCGCGCATGCTCGCCCGCG
+
CCCCCGFGGGGGGGGGGGGGGGGGGGGGGGGGGGGGGGGGGGGGGEGGGGDGGGDGFGFGGGGGGGGGGGGGGGGGGGGGGGGGGGGGGGGGGDGGGGGGGCGGGGGGGGGFGGGGGGGGGGGGGGGGGFGCED7FFGGGGGGGGGGGGFCFFGG;DCFCG+@>EFFGGD93AC**=BEGGGGGCC@EGEGC5?CE8CE=5<E8+AC0:CCC59CEDCFEFDDCFC@FEG:?<>BD>G);<F:5CEE>**37F97CF(127).)9*:)*.9;5758*,)2().4491)()(,/)4C))2(-
@M03506:14:000000000-AKVR1:1:1101:21623:10409 2:N:0:36
TTCTCTGGACTACAAGGGTATCTAATCCTGTTTGCTCCCCACGCTTTCGTGCATGAGCGTCAGTGTTATCCCAGGGGGCTGCCTTCGCCATCGGTATTCCTCCACATATCTACGCATTTCACTGCTACACGTGGAATTCTACCCCCCTCTGACACACTCTAGCCGTGCAGTCACAAATGCAATTCCCAGGTTGAGCCCGGGGATTTCACAGCTGTCTTGCACAACCGCCTCCGCACGCTTTACGCCCAGTAATTCCGATTAACGCTTGCACCCTCCGTATTCCCCCGGCCGCTGGCACTGG
+
CCCCCGGGGGGGGGGGGGGGGGGGGGGGGGGGGGGFGGGGGGGGGGGGGGGGGGGGGGGGGGGGGGGGGGGGGGGGGGGGGGGGGG@CGGGGGGEFGGGGGGGGGF8FDGGGGGGGGGGGGGGGGGGGGGGCEGGGGGGGGGGGGGGGGGGGGGGGGGGGGCFGGGCEGGGFGGFCFFGFFFDF,>DEDCFEEFDECC5CECEGC9F,,=+9CDC9FGAF4CF6*5:)=1)*)0)/3:>C57CCC=::=FG?*9:7C0CGB*8*9;?5EFGF>3*;::)252<)(-,)-)(4<939)/((.
@M03506:14:000000000-AKVR1:1:1101:16984:10411 2:N:0:36
TTCTCTGGACTACAAGGGTTTCTAATCCTGTTCGCTCCCCACGCTTTCGCTCCTCAGCGTCAGTTCCGGCCCAGACCACCGCCTTCGCCACCGGTGTTCCTCCTGATATCTGCGCATTTCACCGCTACACCAGGAATTCCGTTCTCCCCTGCATACCTCTAGTCTGCCCGTATCGGGAGCAGGCTCGGGGTTAAGCCCCGAGTTTTCACTTCCGACGCCACAGACCGCCTACGAGCCCTTTACGCCCAGTACTTCCGCATACCCCTTGGATCTCCCGCATGACCGCGGTCGCTGGCACGGC
+
CCCCCGGGGGGGGGGGGGGCGGGGFGGGGGGGGCGGGGGGGGGGGGGGGGDGGGGGGGGGGGGGGGGGGGGGGFFFGGGGGGGEGGGGCEGGF@FGGEGGGGGGGFGCFFGFGDCGGCGGGGGGGGGGDGGGGGGGGGGGG8FGGGGGGGGGFGAFF,EGGFGGGGGGG65+5D>EGGGGGG5C,68EEC:C>,?EG5EC5D:5CCF9FGFFGDCGGG)*C5*0CF5)795CD>>G93?88<CDGEE3F8<779CC5(/1)/)07/8)3)0)**<**(0*(-).(7(7()-(0-(9)*(-(
@M03506:14:000000000-AKVR1:1:1101:21897:10418 2:N:0:36
TTCTCTGGACTACTGGGGTATCTAATCCTGTTCGCTCCCCATGCTTTCGCTCCTCAGCGTCAGTTAATGCCCAGAGACCTGCCTTCGCCATCGGTGTTCCTCCTGATATCTGCGCATTTCACCGCTACACCAGGAATTCCAGTCTCCCCTACATCACTCTAGTCTGCCCGTACCCACCGCAGATCCGGAGTTGAGCCCCGGACTTTCCCGGCAGACGCGACAAACCGCCTACGAGCCCTTTACGCCCATTACTTCCGGATAACTCTTGCGCCCTACGTTTTCTCGCGGCTGCGGTCACGTG
+
CCCCCGFGFGGGGGGGGGGGGGGGGGGGGGGGGGGEGGGGGGGGGGGGGGGGGGGGGGGGGGGGGGGGGGFFGGGGGGGGGGGGGGGGFGGGGGGGGGGGGGGGGGGGGGGGGGGGGGGGGGGGGGGGGGG7FGGFGGGGGGGFDFGGGGGGGGGGGGGFFFBFFCF??EGCGGGEGGGGDGCCFCFGGGGGGG8D@FEGGCC5FGG,=C)?57=EDD)/9C<CDG557772*)))2/);CCC*7::>*+<*9*0*9(9:>B@72<0*+)95>5C8*()*-)))-,(.4)((.(())/,((
@M03506:14:000000000-AKVR1:1:1101:22876:10448 2:N:0:36
TTCTCTGGACTACTGGGGTTTCTAATCCTGTTTGCTCCCCACGCTTTCGAGCCTCAGCGTCAGTAACGGGCCAGTGTGTCGCCTTCGCCACCGGTGTTCCTCCCGATCTCTACACATTTCACCGCTACACCGGGAATTCCAGTCTCCTCTGCAATCCTCAAGAACGGCAGTATCGATCGACGATCCTCAGTTGAGCCGAGGGTGTTCACGACCGACTTGCACTCCCGCCTACGCGCCGTTTACGCCCAGTCATTCCCCGCCACGCTTGCCCCCTCTTCCTTACCTCGGCGTCTGGCCCAGC
+
BC@CCFDCFEGGCGGGGGGGFGGGGGGFAFEGGGGGGCGGGGGGGGGGGGGDEGGFGGG@BCGGFFGGGGDGGGGGGGEGGFCGFGGGCFFGGGBFGEGGFDDFEDCCBFGFCBFECF,,,@E@E=CGGGGGDEFECFGCFDDCEFE,@EFGFGGGGFDDGFG,DCECCE:;,@:*,:;>G5E*DE7CGGCE9CB6CC87:)**3=<++*97CD=?)**37*:EF*<>E3)7*0</3)0A+*0/1:55*0+*/*0*0.):)0)19C?3;?F755**+)*3))38)3()()(,031*))-2(
@M03506:14:000000000-AKVR1:1:1101:19475:10456 2:N:0:36
TTCTCTGGACTACAAGGGTTTCTAATCCTGTTTGCTCCCCACGCTTTCGCGCCTCAGCGTCAGTACCGTCCCAGCGAGCTGCCTTCGCCATCGGTGTTCCTCCTGATATCTGCGCATTTCACCGCTACACCAGGAATTCCACTCGCCTCTTCCGGACTCTAGCCCTGCAGTATCCACCGCCATTCAAGGGTTGAGCCCTTGACTTTCACAGCGGCCTTACAGGGCCCCCTCCGCCCCCTTTACCCCCAATGCTTCCGGACAACCCTTGCCCCCTCCTGTTTACCCGCGCTGCTGCCCACAC
+
CCCCCGGG-FGGGGGGGGGGGGGGGGGGGGGGGGGGGGGGGGGGGGGGGGGGGGGGGGGGGGGGGGGGGGDGGGGGGGGEFGGGGGGGGGGGGGGGGGGGFGGGGGGGGGGFGGGGGGGGGFGGGGG@@FGGGGGGGGGGFGGGGG6BEGGGGDEEGGGACFGGGGCF,DEFGGGDGCD*33;,,>@:FCEC*>6?DFEGF*AFF:<712+;CC8EGF*0+;7=CD)./).AC>)7())23+:*9:?5C8<)*7D<D0/*.)0*1**0+9*7)1*10)*+))6<(((.-)((05)*0)(((
@M03506:14:000000000-AKVR1:1:1101:8517:10456 2:N:0:36
TTCTCTGGACTACAGGGGTTTCTAATCCTGTTTGCTCCCCACGCTTTCGCACCTCAGCGTCAATATGTGTCCAGTGAGTCGCCTTCGCCACTGGTGTTCTTCCGAATATCTACGAATTTCACCCCTACACTCGGAATTCCACTCACCCCTCCACAATTCTAGCGATGCAGTCTTAAAGGCAATTCCGGAGTTGAGCTCCGGGCTTTCACCTCTAACTTACAAAGCCGCCTACGTGCGCTTTACACCCAGTAATTCCGTTTAACGCTCGCACCCTCCGTATTACTCCGTCCGCTGCCCTGTG
+
@CCC8FFGCEFFFGGGGE@FGGG9@<FFGEEFGF<9@EFFGGGGGGGGGD@FEC<FGGGGGG>FGFFFGEF,CFE@FF@EC7FEEGGGEGCCEDGF?FGEFCF7?FEGFGABFDGFFEGFGGG,>DDFFCGFBEF+AFFCFGCEDF8,>6+@=8,D=,6@==D8CDCECE=DDFDCFFGGC,7,5;398@EF,@?F,4<C>CCEGGGGGGGGFGF7:=89+1;:2256/*)=/A)9:DEC=9F+;??>1?F+71::2)*<)9=D3*2):>CB)9:8*47C()))).()(0(1.((*0/28)
@M03506:14:000000000-AKVR1:1:1101:20143:10475 2:N:0:36
TTCTCTGGACTACAGGGGTTTCTAATCCTGTTTGCTCCCCACGCTGTCGCGCCTCAGTGTCAGCCACTGCCCAGCAGGCCGCCTTCGCCACCGGTGTTCTTCCGGATCTCTACGCATTCCACCGCTACACCCGGCATTCCGCCTGCCTCTACAGTGCTCGCGCCCAGCAGTTCGCACGGCCGACCCGGGGTTGAGCCCCGCGCCTTCCCCCCACGCTGACCGGGCCACCCACGCGCCCTTTCCGCCCACTGCTCCCCGCCCACCCCCCCACCCTCCGTCTTACCGCCGCTGCCGGCCTCGC
+
CCCCCGFG<FGCF@FFEEFFFGGG9FGGGGGCF@FGGFFFFG:FCGGGDFCFGEF8EFDFFEFFG8CFFGFF8CF8,CBFBFG:FGFEF?FGGG+:8CFFFFGG7??@,EEAF+FF+4ED9FGGG=7=,FEGGE+@F,@F,@C8DEGCF,3@>93,7,@88@EE>8@>6:D;=:>*CE5EE8?:*3*=C7B**+<CFFE:*)8*/5A609)9*9*:**0:6)7/>C)7C38E577<9GB*3:**9785*0674*29*,):7;@*9:C)28CD35CE*-7*()-4(-(.()-4)((1))(,(
@M03506:14:000000000-AKVR1:1:1101:22293:10480 2:N:0:36
TTCTCTGGACTACCAGGGTATCTAATCCTGTTTGCTCCCCACGCTTCCGCACCTCAGCGTCAATACCAGTCCAGTGAGCCGCCTTCGCCACTGGTGTTCTTCCGAATATCTACGAATTTCACCTCTACACTCGGAATTCCACCCACCTCTCCTGGATTCAAGCGATGCAGTCTTAAAGGCAGTTCTGGAGTTGAGCTCCAGGCTTTCACCTCTAACTTACAAAGCCGCCTACGTGCGCTTTACGCCCAGTAATTCCGAATAACGCTAGCTCCCTCCGTACTACCGCGGCTGCTGGCACGGG
+
CCCCCGGGGGGGGGGGGGGGGGGGFGGGGGGGGGGGGFGGGGGGGGGFGGGGGGGGGGGGGGGGGGGGGGGGGGGGCGGFEGGGGGDGGGGGGGGFEFGGGGFDGCGCGGGFFFEFFGGGGGGGGDGGGGGGGC7FDFGEFGFGGGGGGGGGGGGGGGEFGGGG+@>EFGGGGFD;D9FGG6,7EFGG,DFB9FGGC6:96CE8DEECFF*0,AFGGD4CF77,*;BFCD46CA?F9DBGF+1*:=CBC:9@6FGGF?*::+*29*87E*7?F<8CE:5*44>:((,76),(/,,/)91(-
@M03506:14:000000000-AKVR1:1:1101:14517:10494 2:N:0:36
TTCTCTGGACTACCGAGGTATCTAATCCTGTTCGCTCCCCACGCTTTCGCTCCTCAGCGTCAGTATCGGCCCAGAGACCCGCCTTCGCCACCGGTGTTCCTCCTGATATCTGCGCCTTTCACCGCTACACCAGGACTTCCAGTCTCCCCTCCCGACCTCCAGTGATGCCCGCATCGACCCCAAGCTCTGAGTTTAGCCCCAAGCTTTCACGATCGCCGTGCCACACACCCTACCACCCACACACCCCCCACAATTACCGCTATAGCCCGCCCCCCACTCCTTACCCCCCCCCCGTGCACGC
+
@C-@CGAFF<E<@E:-+CFE9FFGGC<<CDF9DFCC,8C@FECCG:FG7:FF7<FD8F+8B@,C@,CFCC@FGC6C@A<,87@B:C,:8,8C++7:BBAG<EDFFAEFF9<,,4@+=C5EFF,+@+8FECC+3@++8CE,DD@E9@>B@B+@E66+@CFF,5@,@D,@DC****4*,*41CEE5=,>,54,42,,,>0AE5*/*9+=+41;5*1:**))/*21+0*)0*))*1)0*-9)*******1)***)0*02*)*2)))**++)175)01**2.52).)((((),)((0(,1)0.((
@M03506:14:000000000-AKVR1:1:1101:15475:10495 2:N:0:36
TTCTCTGGACTACCGGGGTTTCTAATCCTGTTTGCTCCCCACGCTTTCGTACCTCAGCGTCAATACATGTCCAGTGAGTCGCCTTCGCCACTGGTGTTCTTCCGAATATCTACGAATTTCACCTCTACACTCGGAATTCCACTCACCTCTCCATGATTCAAGCGATGCAGTCTTAAAGGCAATTCCGGGGTTAAGCCCCGGGCTTTCACCTCTAACTTACAAAGCCGCCTACGTACGCTTTACGCCCAGTAATTCCGAACAACGCTAGCCCCCTCCGTATTACCGCGGCTGCTGGCACGGG
+
CCCCCGGGGGGGGGGGGGGGGGGGGGGGGGGGGGGGGGGGGGGGGGGGGGGGGGGGGGGGGGGGGGGGGGGGGGGGGGGGGGGGGGGGGGGGGGGGGGGGGGGGGGGGGGGGGGGGGGGGGGGGGGGGGGFGFGGGGGGGGGGGGGGGGFFGGGGFFFGGGFGGGGGGGGGGGGGFGGDGFGGGGGGGCGGGGDGGGGGGGCCGD?FGGGFGGGGGFC4:C7C8CGFFCD36C.=FFGF8FGGGG5:BGFC=@7F7C09EB477DE5)<59)7/;88(7644:4(41;(.-6FD(3)/30(
@M03506:14:000000000-AKVR1:1:1101:2986:10504 2:N:0:36
TTCTCTGGACTACCGGGGTTTCTAATCCTGTTCGCTCCCCATGCTTTCGCTCCTCAGCGTCAGTTAATGCCCAGAGACCTGCCTTCGCCATCGGTGTTCCTCCTGATATCTGCGCATTTCACCGCTACACCAGGAATTCCAGTCTCCCCTACATCACTCTAGTCTGCCCGTACCCACCGCAGATCCGGAGTTGAGCCCCGGACTTTCACGGCCGACGCGACAAACCGCCTACGAGCTCTTTACGCCCACTAAATCCGGATAACGCTTGCGCCCTCCGTATTCCCGCGGCTGCCGCCCTGCG
+
CCCCCGGGGGGGGGGGGGGGGGGGGGGGGEFGGGDDAFGGGGGGGGGGGGFGGGGGGGGGGGGFGGGGFGGGGGCGCFGGGGGGGGGGDEGGGGGGGGGGGFG=FEGFGGGFFGGDEGFGGGGGGEEGGFFCFGC8EFCFCFEF=FGGBDGGGGG9,=EE=@DFFGGGGCE7EGDGGGG++3@EGGGG8C*@@:>E,=8*=5?E,<@,=*5D5)3=CC)5<)9FFG535/):7)0<>F=C++:*95CD*:+))*27)-**86?75*;)C5CEED*2/35C().)(49)15(3),(15)(((
@M03506:14:000000000-AKVR1:1:1101:23422:10510 2:N:0:36
TTCTCTGGACTACAAGGGTATCTAATCCTGTTTGCTCCCCACGCTTTCGCACCTCAGCGTCAATATGTGTCCAGTGAGTCGCCTTCGCCACTGGTGTTCTTCCGAATATCTACGACTTTCACCTCTACACTCGGAATTCCACTCACTTCTCCACAGTTCTAGCGATGCCGTCTTAAAGGCAATTACGGCGTTGAGCCCCGGGCTTTCACCTCTAACTTACAATTCCGCCTCCGTGCGCTTTCTGCCCAGTATTTCCGAACAACCTTAGCCTCATCCGTATTACTGCGGCTGCTTCCCCTGG
+
CCCC8CAF6<F8FG@EFGGFGGG<9FFF<FEFGGG<6@FDGGGGGGDF@FECFFGC@,@6@@,FFGC@AEEGGFFAGGEFGGGGCDGG@,6C6,E<?FGGF9EF7CF7FAF<?FC+8@FGGG99<<BFGGGF:+@?DFFFDEF88D,@DE9==,,@9@DFFCFCEF6=D+68,3779,6@F@F@,@=9+8@CC@DGF*41*7:E5,2,,08*4*,,4=49C@1B@7A?:7)5>:=*6)8/*++1+98855+*1*277:*25).**331<6*.)2+<*-):.).)..(7(0(4)))2))(-,
@M03506:14:000000000-AKVR1:1:1101:19512:10530 2:N:0:36
TTCTCTGGACTACAAGGGTTTCTAATCCCGTTTGCTCCCCTAGCTTTCGCTCCTCAGCGTCAATGTCGGTCCAGGATGCCGCCTTCGCCACCGGTATTCCTCCAGATATCTACGCATTTCACCGCTACACCTGGAATTCTGCATCCCTCTCCCGAATTCAAGCCATCCAGTATCAGACGCAGTTACCAGGTTGAGCCTGGGGATTTCACGTCTGACCTAGTTGGCCGCCTTCGAGCCCTTTACGCCCAGTAATTCCGAACACCGCTTGCCCCCCCCGTATGACCGCTGCTGCTGGCACGCG
+
CA@ACFFG-CFFEG6CDCFFGGGGGGFGGGFFGDGCCCFGGGGFGAFGCFFFCFECFFEFGEEGGAFGGCCFCFCDCFEF:FC,@CCGGCCGGCCEGGG9BE<A,9FF??F@??FCCFG,F5EEGFCCFFFGF@E8<,?F=9EFGFGF8EDGGGGG>CD,,@9DDAB8A?B9DAC;EGE663AD,@9:EE7@6@,,@9@5D*8*5A=@C7*96C,2*+*4=CCF**5;E*)+*.;D0>A6+9;*9>EBC:ACFACCC?*:>>))//*0*<6.)1//*4.:()676((),7,,).(*)*4-(
@M03506:14:000000000-AKVR1:1:1101:20957:10532 2:N:0:36
TTCTCTGGACTACTGGGGTTTCTAATCCTGTTCGCTCCCCATGCTTTCGCTCCTCAGCGTCAGTTAATGCCCAGAGACCTGCCTTCGCCATCGGTGTTCCTCCTGATATCTGCGCATTTCACCGCTACACCAGGAATTCCAGTCTCCCCTACATCACTCTAGTCTGCCCGTACCCACCGCAGATCCGGAGTTGAGCCCCGGACTTTCACGGCAGACGCTCCAAACCGCCTACGAGCTCTTGACGCCCAATAATACCTGATAACGCCTCCGCCCTCCGTATTCCCGCGTCTGCTGCGCCGCT
+
-BCCCEFC-;C<FFFCFGE@CFCDGFDFAFGAEFGCFGGEGGEGGGGFE7FFDFGGGGEFEG,C,EDGGCFFF8CCFF<EFCF9@ECFECGGE,8BFCGGGAFE=<?FDGG9FGECFFGFGGGGGGEE<4A9EFDEFG9EE=FDDF,=48DDDGGGFGGGGA@9=DGFGGGGEEDFEGGE:8+653D@8:>D9@DC,1A***=;,2,,9**::5@@<3.*)**+:*)8C*)2*805(00+++0**2/<*007*****)*37*1*11*)17*))/*;8-)04)-)(43)4)()92)/)),((
@M03506:14:000000000-AKVR1:1:1101:27331:10541 2:N:0:36
TTCTCTGGACTCCCGGGGTTTCTAATCCTGTTTGCTACCCACGCTTTCGTGTCTCAGCGTCAGAAATGGTCCAGTAAGCTGTCTACACCACAGGTGTTCCTCCTGATATCTACGCATTTCACCGCTACACCAGGAATTCCGCTTACTTCTCCCATCCTCTAGCATTCCAGATTCTAACGCACCCTCCCAGTCAAGCCGGGAGATTTTACACCAGACTTGGAGCACCTCTCACACACTCGTGACGCCCAGTCATCCCGAACAACGCTTGCTTCTTACCTATGCCCGCGGCCGCTGGCCGGTG
+
9C<@CFGGFFG,CFFEGG@FCFGGGGGGGGGGFGDEFFGEFEGGDF@CEC@CFGGGGFCFFDEGC<DFFGGGFCGFGGGGGGGGGGAEFFFFDFFFGG<EF9EE8FF<FGC<FCCCGGGGFGGD7BGEDGGGGGEGGD,A8BEC+>,7@D9EF==,4@EDFGGADF,@E8,C,@EF,3+3>E>E8F+@4>@,ED9EGC**55*495,5==7C9FFGGF862;**;;)8,**,*285(*./*3>D3:*)*5+;@A+;91)*))0))/;.:**/**+0+)1+.).((40)-.36)(47))(((
@M03506:14:000000000-AKVR1:1:1101:25536:10548 2:N:0:36
TTCTCTGGACTACTGGGGTTTCTAATACCGTTCGCTCCCCTGTCGTTCGCGCCTAAGCGTCAGCATCAGCCCAGCAACCCGCCTTCGCCGCAGGTGTTCATCGCGATATCTACGCATTTGACCGCTACACCGAGAAGTCCCGTTGTCCCTTTTGTACTTTAGCACTACAGTATCACTTGACCGTTCCGGTGTAAGCCCGGCTATTTCATCATGGACTTGTCACGCCGCCTATGCCCCGTATACCCCAAGACACACCGCACACCCTTTTGCCCCCTCGGCTCACCTGCGCTGCGGGCCCGTG
+
-6A686CE<F9C66C-C@6@@FG9,;,<@CF,6@@@E6,@CC<6,CF@6@C@+,,:@EG@B,CEF9<CFF8C8CFF<CEE:6CFD<CFCEGCF@F4BFA,,:,+C++4+?F,CFE8:+,,,:CFEGGG,,AC:FC+,897,@8,@+3>E=B,,7@,3,,,,@,39,,4,,7;,<9;7D7>,2*BE2:C*4:=?9;1,*4:*)*>;++2+++++*+>86*2*+3:4*07:*0+28**())**0***/*0***/0)/*)-7*))))*03*+*2)0)*2*()/().()(()(0,,)(,/).((-
@M03506:14:000000000-AKVR1:1:1101:2584:10549 2:N:0:36
TTCTCTGGACTACCCGGGTTTCTAATCCTGTTTGATCCCCACGCTTTCGGGTCTCAGTGTCAGTGTTGGGCCAGATCGCCGCCTTCGCCACCGGTGTTCCTCCAGATATCTACGTATTTCACCACTACACCTGGAATTCCACTATCCTCTCCCACACTCAAGCTCTGCAGTATCAAAAGCACTTCCCAAGTTAAGCTCGGGGCATTCACTCCTGACTTACCGATCCACCTACACCCTCTTTACTCCCAATCATTCCGAACAACGCTTGGACCCCCCGTCTTACCTCGTCTGACGGCTCGCC
+
CCCCCGGGGGDFGGGGGGGGGFGGEFFFFGFGGGGGGGFGGGGGGGGGGGGGCFGGGEFFFAEFF6C<F7EF,CFFGFEGGGGEGGFGGG7F=:FFGGCFDAE,E,<<FGGFGGGCA,EFFCAEGGGFFGGCFCFDGFGGGF,@7@?E>6@=>=E>CCE8889=DC=EFGDDEFCC8E?88@4DFG6@FGGCFCGGGF51@DD*,?@2D+C*,4,>+=+,****2?*)4*;<FFFC(*)++<C+;+AAF+*/;;CG405*)77)9*;)*)9))1*2*-.2())5).3)-)46*-())0(((
@M03506:14:000000000-AKVR1:1:1101:14121:10551 2:N:0:36
TTCTCTGGACTACCAGGGTTTCTAATCCTGTTTGCTCCCCACGCTTTCGCACCTCAGCGTCAGTAATGGACCAGTGAGCCGCCTTCGCCACTGGTGTTCCTCCGAATATCTACGAATTTCACCTCTACACTCGGAATTCCACTCACCTCTTCCATACTCTAGATCGACAGTATCAAAGGCAGTTCCAGAGTTGAGCTCTTGGATTTCACCCCTGACTGATCGATCCGCCTACGTGCGCTTTACGCCCAGTAATTCCGAACAACGCTAGCCCCCTTCGTATTACCGTGGCTGCTGGCACGCA
+
CCCCCGGGGGGGGGGGGGGGGGGGFGGGFGGGGGGGGGGGGGGGGGGGGGGGGGGGGGGGGGGGGGGGGGGGGGGGGGGGGGGGGGGGGGGGGGGGGGFGGGGGGGGGGGGFGGGGCFFGGGGGGGGGGGGG?F@FGGGGGGGFGGGGGCFAFGGGGDEEDGGGGGEGGCFGGGGGF98DF>DDEFD9,,@EFFGFFFF,<CD7D9CEGFC5@;CGGFF7@4957>A>*@BCDF4C=55=5+;DC*C)7:@+A7C7429755F3<EE:<7C)))2**.5:045),,,8()-(/),*0*4(-
@M03506:14:000000000-AKVR1:1:1101:21601:10564 2:N:0:36
TTCTCTGGACTACTGGGGTTTCTAATCCCTTTTGCTCCCCACGCTTTCGTGCCTGAGCGTCAGCAATTGTCCAGGTAGCCGCCTTCGCCTCTGGTATTCCTCATGATATCTACGCATTTCACTGCTACACCATGAATTCTGCTACCCTCTCCAATGCTCTAGCCATGTAGTTTTGGGTGCAATTCCGGGGTTAAGCCCCGGGCTTTCACGCCCAACACACACGGCCGCCTGCGCACCCTTTACGCCCAGTGAATCCGAATAACGCTTGCAGTCTCTGTAGTCCCGCGGCGGCTGGCACAGA
+
CCCCCGGGGGGGGGGGGGGGGGGGGGGGGGGGGGGGGGEEGGGGGGGGGGGGGGGGGGGGGGGGGFFGGGGGGGGGGGGGGGGGGGGGGEGGGGFGFGGGGGGGFGGGGGGGFDFGGEGGGGGAFGGGGGGFGGCFFFGGEGGGGGGFFCFGGGCDFFGFGGGGGFDFGFFCFGFCC>EG8D,@=BG6CDG>E,@ECAC*@*@CDFGFGGG7EC>CGGFGGGC=DC:>GD3=5;>D;GF?<7:<CCE3=E9*/9>GD07C)@=*7;*0866@?:C:+)*+.).5,913>)(-)(-*)9:7(
@M03506:14:000000000-AKVR1:1:1101:5564:10605 2:N:0:36
TTCTCTGGACTACAGGGGTATCTAATCCTGTTTGCTCCCCACGCTTTCGCGCCTCAGCGTCAGTATCGGGCCAGTGAGTCGCCTTCGCCACTGGTGTTCCGCCGAATATCTACGAATTTCACCTCTACACTCGGCATTCCACTCACCCCTCCCGAACTCAAGATAGCCAGTATCAAAGGCAGTTCCAAGGTTGAGCCCTGGGCTTTCACCCCTGACTAAACTATCCACCTACGCGCCCTTTACTCCCAGTACTTCCCACCAACGCTAGCCCCCTTCCTTTTACCGCGCCTTCTGGCCGCAC
+
CCCCCGGGCFGDFGGGGGGGGGGGGGGGFEFGGFAFGGGGGGGDGGGGGGEGEGGGGGGGGGGGFGGGGGGGGGCGGGGGEGGGFFGGGGGGDFFFFGGGGCFGGGGG9FGGGGG8DGGGGFGGGGGGGGDGGEGCGGGGAFAFGGGGGCEEGGGGGGGG69ECFCCFC?FFGGGG,>@EFCGAD,,2DC;FG6,<DGFFF456A6<,:**//:FGD+18C7:+:DAFE>4C5;>GFGFFFGF*:+;)<:+*0*07*.*/8557C*2)85CD./*2*6*0))).(-()3)(.*)475)(,(
@M03506:14:000000000-AKVR1:1:1101:16909:10607 2:N:0:36
TTCTCTGGACTACTGGGGTATCTAATCCTGTTTGCTCCCCACGCTTTCGCACCTCAGCGTCAATACCAGTCCAGTGAGCCGCCTTCGCCACCGGTGTTCTTCCGAATATCTACGAATTTCACCTCTACACTCGGAATTCCACTCACCTCTCCCGGATTCAAGCGATGCAGTCTTAAAGGCAGTTCCGGGGTTGAGCCCCGGGCTTTCACCTCTAACTTACCAAGCCGCCTACGCGCGCTTTACGCCCAGTAATTCCGAACAACGCTAGCTCCCTCCGTATTACCGCGGCTGCTGCCACGGG
+
CCCCCGGGGGGGGGGGGGGGGGGGGGGGGGGGGGGGGGGGGGGGGGGGGGGGDFGGGGGGGGGGGGGGGGGGGGGGGGGGGGGGGGGGGGGGGGGGGEGGGGGGGGGGGGGGGGGFFGGGGGGGGGGGGGDGGGGGGGGGGGGGFGFDFFFGGGGGGEFFFGGGEGGGGGGGGGGDFG7DFGGGGGDGEEGGGGGGFFEGGGGGGFGEEDDGG7?FGGFGGF6CGGEFGGFG7>5<9C3EFFGDGE=;=<C8?7DCF?**7.71)*27CBF:@DGGD<4:2)6<6;957>10)))19=00(
@M03506:14:000000000-AKVR1:1:1101:13522:10627 2:N:0:36
TTCTCTGGACTACAAGGGTATCTAATCCTGTTTGCTCCCCACGCTTTCGAGCCTCAGCGTCAGTAATGGGCCAGTAAGCCGCCTTCGCCACTGGTGTTCTTCCGAATATCTACGAATTTCACCTCTACACTCGGAGTTCCGCTTACCTCTCCCATTCTCAAGATCGCCAGTATCTAAGGCAATTCCAGGGTTGAGCCCTGGGCTTTCACCTCTAACTTAACGATCCGCCTACGCTCCCTTTACGCCCAGTAATTCCGAGCAACGCTAGCCCCCTTCGCATTACCGCGGCTGCCGGCACGCA
+
CCCCCGGG-FCGEGFGGDFCGGGGGFGFGGGFGGFGGGGGGGEGEDFGGGGGGGGGGGGDGDGGGGGEADGGGGGDFGGGGGGGGGGGG@FGGFGGGGDCFGGGGCFGGGGGFFGGGGGA?FGAFFGGGGGGF:EFFGGGCEEGGGGGGGGFGGG9C=DFG8,6EDE66CECAD,@AGGGGD8DAEFG,CGC6DBF@GGGF55D:<AAFG9>2=,D7:B:+;;197A4EDBGD>5D@G5@<+;*:CGE5?7;8FCF81):)2AC)/*5CFFFFG8C><>*-)-4(71)97(()-4C7>6((
@M03506:14:000000000-AKVR1:1:1101:17330:10647 2:N:0:36
TTCTCTGGACTACCGGGGTATCTAATCCTGTTTGCTCCCCACGCTTTCGCGTCTCAGCGTCAGTCACCGTCCAGAGGGCCGCCTTCGCCACCGGTGTTCCTCCTGATATCTACGCATTTCACCGCTACACCAGGAATTCCACCCTCCTCTCCGGGACTCGAGTCCACCAGTTTCCAATGCACTTCCGGGGGTGAGCCCCGGGCTTTCAAATCAGACTTAGTGGGCCGCCTACACGCCCTTTACCCCCCGTGATTCCGAACAACGCTAGCACCCTCCCTATTACCCCGGGTGCTTGCCCGGG
+
CCCCCGGGGGGGGGGGGGGGGGGGGGDGGGGGGGGGGFFGGGGGGGGGGGGGGDGGGGGGGDGGFGFGGGGGGGGGFEDGGGGGGGFGGGGDGCFGFGGFEG<FGGGGEGGGGFG:@FGFGGGGGGDCCFGGGGGFFFGGFFGGGGGGGGGGGGGEG,33>EG>AFGGFFFCECGFCC?F;,=EGFGD5:EEB8CCFFGGDDCGG??+0202<7++9:=9CGGDG357*1)**)))(188C+0*2:8)7**0)*:**25C3).1//*8F47)7*;=*(*06)-)((()(.,(*-5*)/,1-
@M03506:14:000000000-AKVR1:1:1101:17975:10668 2:N:0:36
TTCTCTGGACTACAAGGGTATCTAATCCTGTTTGCTCCCCCGGCTTTCGTGCCTCAGTGTCAGGTGTTGTCCAGGGACTCGCCTTCGCCACTGGTGTTCCTCTTGATATCTACGCATTTCACTGCTACACCAAGAATTCCAGTCCCCCCTCCAAACCTCCAGCCCAACAGTATTCAATGCCATCTCAGGGTTAAGCCCTGAGCTTTCACATCAAACTTTTTAGGCCCCCCACGCACCCTTTACGCCCACTTAATCCAAACAACACCCGCAACCCATGTATACCTCACGCTTCTTGCATCGC
+
CCCCCEGEFFDEGGGFGGGGGGGGGCAFEGFGGFCGG8EEGGDGECGGGGFGGDFGGGCFFG,CFFGCEF<FG8EE,,EFDGGGGGFGGGE<F<FG,CC,<EF,,C5@<FD?EGG,BB<?FFF9D,?F9=<7,A:<?AF=EF@FCD8BE46A@D8FG8,,,1DD66DEG,>=,:3>:EAFE,2,7EC,,>>:+@,3D9C,@*@,,22<<C;*,3,23=+599*,;0*3*))*1).9(*8*5+2*:7:>*++33+3:*);FF4<*1*27*)/0)**22./0).)))(()(.(-*))2**)((
@M03506:14:000000000-AKVR1:1:1101:25310:10673 2:N:0:36
TTCTCTGGACTACAAGGGTATCTAATCCTGTTTGCTCCCCACGCTTTCGTGCATGAGCGTCAGTGCAGGCCCAGGGGATTGCCTTCGCCATCGGTGTTCCTCCGCATATCTACGCATTTCACTGCTACACGCGGAATTCCATCCCCCTCTGCCGCACTCCAGCGCTGCAGTCACAAATGCAGGTCCCAGGTTGACCCCGGGGATTTCACGTCCGTCTTACATCACCGCCTGCCCACGCTTCACGCCCAGTAATTCCGTTTACCCATTCAACCCCCCCAATTACCACTCCTGCTGGCACGTC
+
CCCCCGGGGGGFGGGGGGGGGGGGGGGGGGGGCDFGGGDFGGFGFGGGGGGGGGGGGGGGGGGGGGFFGGCGGGGGGGDGCFFDEGFGGGGGGGF:FGGGFGFEGDGGGFGGGA++BCFGDEEFFAFFGFCFGGB7FCFGGGAGGFGCCF,ABEG6EEGGCCFG+AED8@9:9A;CCE7,,3,@6>:,2>,?D,,,1;=E5C::*=E+=C07*2*3*17+22;06;85>7)2*0/92C:C*+9CCC:)/0<*06CC6)*+001***+/+**00/***()*-.49)3,)(1)(),(*)*(.(
@M03506:14:000000000-AKVR1:1:1101:7213:10678 2:N:0:36
TTCTCTGGACTACCGGGGTTTCTAATCCCGTTTGCTCCCCTGGCTTTCGCTCCTCAGTGTCAGTGTCGGTCCAGGATGCCGCCTTCGCCACCGGTGTTCCTCCAGATATCTACGCATTTCACCGCTACACCTGGAATTCCGCATCCCTCTCCCGAACTCAAGCCATCCAGTATCAGACGCAGTTCCCCGGTTAAGCCGAGGGATTTCACGTCTGACTTAGTTGGCCACCTACGAGCCCTTTACGCCCAGTAATTCCGACCAACCCTTCCCCCCCCCCTCTTCCCGCGGCTCCTGGCCCGGG
+
CCCCCGGGGGGGGGGGGGFGGGGGFGGGGGGGGGGGGGGGGGFFGGGGGG@EGGGGGGGGGGGGGGGGDGGGGEGFGGGGGGGGGGGGGGGGGGGGGGGGGGGGGGGFGGGGGGG7FGGGGGGGGGGGGGGGGGGGGGGGFGDGGGGGGFGGDGGCGGGFCGFGGGGGGGG9@EFFFGGG5EGGGGGFGDGGGG?FGGEGGDGCGCE:C<FGDG7@FC6CCF7CFGFF=8ACC8)993):FCF*/58)::C67=FG4()2)8:*1;;)2.CEFGGG*()*.).389,)-)(-).(9).(4(
@M03506:14:000000000-AKVR1:1:1101:19110:10704 2:N:0:36
TTCTCTGGACTACTAGGGTATCTAATCCTGTTTGCTCCCCACGCTTTCGAGCCTCAGCGTCAGTAACGGACCAGTATGTCGCCTTCGCCACTGGTGTTCTTCCGAATATCTACGAATTTCACCTCTACACTCGGAGTTCCACATACCTCTTCCGTACTCAAGATAGCCAGTATCAAAGGCAATTCCAAGGTTGAGCCCTGGGCTTTCACCTCTGACTAAACTATCCGCCTACTCTCCCTTTACGCACAGTAATTCCGGCCAACTCTCGCCCCCTGCGGTTTCCCGTCGCGCTCGCCACGAA
+
CCCCCGGG-FFGGGGDGFGGGGGGGGGGGGGGGGGGGGGGGGGGGGGGGGGGGGGGGGGGGGGGGGGGGGGGGGGGGGGGFFGGGGGGGGGGDGGGGGGGGGFGGGGGFFEGFGG8FGGGGGGGGGGGGGFFCEDEECGGEGGGGGFGGGFGGGGDGFGDEDFGFGGGG8FGGFCD8;DFGEGFFGGGGG@FGCCD@9:7EGGCFCCGGGGC993@CCF9*++,:CB4C9A,*3+?BC4CG?@/?*=):<+:@7DG;>):)88**1+)3;DB<C*1*()*-.6?(((01)((),(/.5(((
@M03506:14:000000000-AKVR1:1:1101:12851:10715 2:N:0:36
TTCTCTGGACTACAGGGGTTTCTAATCCTGTTTGCTCCCCACGCTTTCGCACCTGAGCGTCAGTCTTTGTCCAGGGGGCCGCCTTCGCCACCGGTATTCCTCCAGATCTCTACGCATTTCACCGCTACACCTGGAATTCTACCCCCCTCTACAAGACTCTAGCTTGCCAGTTTCAAATGCAGTTCCCAAGTTAAGCTCGGGGATTTCACATCTGACATAACAAACCGCCTGCGTGCGCTTTACGCCCATTAATTCCGCTTAACGCTTGCACCCCCCGTATTACCGCGGCTCCTGCCACGGC
+
CCCCCGGG<FGGGGGGGGGGGGGGGGGGGGGGGGGGGGGGGGGGGGGGGGGGGGGGGGGFGGGGGGGGGGGGGGGGGGGGGGGGGGGGGGGGGGGGGGGGGGGGGGGGGGGGGGGGGGGGGGGGGEGGFFDDGGCFGGGGGGGGGGGGGCFFCEFGGGGGAEGGGGGGGG?CCED;CDCGGGGGGGGGGGFCFF?FFFECGGGDFFGGG7CD9:9<6;A<>7C*9C::5D>*92)>>3>E5EFDGGG>*+A*/*2>*(9::64*78C3C4>5:)?C>:)C(6<2-1(725(4F?(*)93;(
@M03506:14:000000000-AKVR1:1:1101:17462:10716 2:N:0:36
TTCTCTGGACTACCGGGGTTTCTAATCCCGTTTGCTACCCACGCTTTCGTGCCTTAGTGTCAGGAACGAGCCAGTTATCTGCCTACGCCATCGGTGTTCCTCCTAATATCTACGGATTTCACTCCTACACTAGGAATTCCAATAACCTCTCTCGTCCTCTAGCTTTGTAGTTTCAGTAATGGATATGTGGTTGAGCCACACGCTTTCACTACTGACTTACAATGCCACCTACGCAACTCTTTACGCCTCGTAATTCCGGCTAACGCTTGGATCCTTCGTTTGACCGCGGCTTCTGGCCCGG
+
CCCCCGGGGGGGFGGGGGGGGGGGGGGGGGGGGGGGGGGGGGGGGGGGGGGGGGGGGGGGGGGGGGGGGGGGGGGGGGGGFGGGGGGGGGGGGGGGGGGGGGGGGGGFGGFGGGGGGGGGGGGEDFGGGGFFCEFGGGGGGGGGGGFFGGGGGGGGGEGGGGGFGGCGFGGGGGGGGGGGGGGDCF:CFGGGC8FE@FGG60@:CEGFGC7*E*@CCFFG7FGGFF>3=?*79?)8>FAEGG8@4*=)***)28CGGE5/856><**8*7**952+<()*-(.:?>6>0>925<2>4)((-
@M03506:14:000000000-AKVR1:1:1101:24418:10725 2:N:0:36
TTCTCTGGACTACCAGGGTATCTAATCCCGTTTGCTCCCCTGGCTTTCGCGCCTCGGCGTCAATGCCGGTCCAGGATGCCGCCTTCGCCACCGGTGTTCCTCCAGATATCTACGCATTTCACCGCTACACCTGGAATTCCGCATCCCTCTCCCGGATTCAAGCCTGCCAGTATCGGACGCAGTTCCCAGGTTGAGCCTGGGGATTTCACGTTCGACTTAACGGGCCGCCTACGCGCCCTTTACGCCCAGTCATTCCGCACAACGCTTTCCCCCCCTGTACTCCCGCGGCTGCTGGCCCCGC
+
CCCCCGGGGGGGGGGGGGFGGGGGGGGGGGGGGGGGGGGGGGGGGGGGGDFGGGGGGGGGGGGGAFFDEEGGGGGGGC8FGGGGGGGGGGGGGGGGGGGGFGGGGGGGGGGGGGGCEGGFFEFGGEGGGGGF8BFFCGGGFGDDGFGEGGD8FG6CCEGGGGGFCGFGGFFGGGCEGGGG5E4?FFGF,=?C6,,>CFG=F3*;EGFGGGGGFDCE:DA+7*)2CC>EGCBCC>>D9DBD+0;CC*?@*++0*1:76(/575@)7C*)+9FF5):*;)8+6)580((),)-46:25).,4(
@M03506:14:000000000-AKVR1:1:1101:21829:10725 2:N:0:36
TTCTCTGGACTACTAGGGTTTCTAATCCCGTTCGCTCCCCTGGCTTTCGCGCCTCAGCGTCAGTGTCAGCCCAGCAACCCGCCTTCGCCGCAGGTGTTCCCCTCGATATCTACGCATTTCACCGCTACACCGAGAATTCCAGTTGCCCCTTCTGCACTCTAGTCGCCCAGTATCAGTTGACCTTTCCGAGTTAAGCCCGGACACTTCACAACTGACTTGTCCTCACCGCCTATCCCCCCCTTACCCCCAGCAACTCCGACCACCGCTTCTCCCCCCCGCATCACCCCGCCTGCTGCCACTG
+
CCC8CGGG-EFFG@FCEFEFEGGGGGGGGGGGGGD@FGGGCGCDG<<FCGEGFCGFCFGFFDGGCDEF,FFCFDD@@FFGCFGDBFCEGGEF::=BFCFGGG,B@@4=4<EBF<FGE+?EAFG+@+8F=FGE@@+@,DFFF;8@=D,@@=,D,2=DGDEFE,7E8>3>C,6><FB,@D,,,<B;;DE=:81*,,6<6?>*:)/,109:CG4*+2+>7:*=*2C7>788:)):+*)*(:0***2**3/)*/*)050CGF3*)0)*1**)**018*/1?()24-.3,(-)(8((8:)*7))(,
@M03506:14:000000000-AKVR1:1:1101:11324:10746 2:N:0:36
TTCTCTGGACTACCAGGGTTTCTAATCCTGTTTGCTCCCCATGCTTTCGTGCCTGAGCGTCAGTGTTAACCCAGGGGGCTGCCTTCGCCATCGGTGTTCCTCCACATCTCTACGCATTTCACTGCTACACGTGGAATTCCACCCCCCTCTGCCACACTCTAGCCTTGTAGTTTCAAACGCAGTTCCCAGGTTAAGCCCGGGGATTTCACATCTGACTTACAAAACCGCCCGCGCACGCTTTACGCCCAGTAATTCCGCTTCACGCTCGCACCCCACGTATTACCGCTGCCGCTGGCACGTA
+
CCCCCGGG-CFGGGGGGGGGGGGGFGGGGGGGGGGFFGGGGFCGGDGGGGGGGGGGGGGGFEGCFGGGGGGGGGFG>FGGGGGGGGGGGGGGGCGEGGGGGGGGGG<FFGGGGGGGGCFGGGGGGGCGGFEA=CFGDFG9CFEEGGGGEB,@DGFBC6D=F9BFGGGGGG9FFGG,;9CCGEGCAF,,@*@FF9C,@*31=7CC6CEC<CCDC+,,+=+=CF4=C5>DG)=E5A>DBG>*8?D*9CG>E:?7*=F7*(1:)*****/)*)185/8C>()+().68>()7.9>3(9<)93((
@M03506:14:000000000-AKVR1:1:1101:16260:10758 2:N:0:36
TTCTCTGGACTACTGGGGTATCTAATCCTGTTCGCTCCCCATGCTTTCGCTCCTCAGCGTCAGTTAATGCCCAGAGACCTGCCTTCGCCATCGGTGTTCCTCCTGATATCTGCGCATTTCACCGCTACACCAGGAATTCCAGTCTCCCCTACATCACTCTAGTCTGCCCGTACCCACCGCAGATCCGGAGTTGAGCCCCGGACTTTCACGGCAGACGCGACAAACCGCCTACGAGCTCTTTACGCCCCATAATTCCGGCTAACGCTTGCGCCCTACGTATTACCCCTGCTGCTGCCACGTA
+
CCCCCGGGGGGGGGGGGGGDGGGGGGGGGGGGGGGGGGGGGGGGGGGGGGDGGGGGGGGGGGGGGGGGGGGGGGFGGGGGGGGGGGGGGGGGGGGGGGGGFGGGGGGGGGGAGGEGGGGGGGGEGGGGGGGGFEGCGGGGGGGGGGGGGGGGGGGGGGGG==@=FGGGGGG7EEGFGGGGGC>9<EEE3>EF,D6EFCEEGDGCGGF7C74C*/CF)15>DC50CFEFED3C<:)9(79@FGG*9C5):@8*9=CDC>)1)/9*58C3F)573)0**(*0,5<)(40;<),,63)9697?(
@M03506:14:000000000-AKVR1:1:1101:21024:10763 2:N:0:36
TTCTCTGGACTACTAGGGTTTCTAATCCTGTTTGCTCCCCACGCTTTCGTGCATGAGCGTCAGTGCAGGCCCAGGGGATTGCCTTCGCCATCGGTGTTCCTCCGCATATCTACGCATTTCACTGCTACACGCGGAATTCCATCCCCCTCTGCCGCACTCCAGCGATGCAGTCACAGATGCAGTTCCCAGGTTGAGCCCGGGGATTTCACAACTGTCTTACATCACCGCCTGCGCACACTTTACCACCCGTCAGTCCGATTAACGCTTGCAACCTACGTATTACCGGGCCTCCCTGCAAGGA
+
@CCCCEFG9FCECECCGGGCEGGGGGGGGGGGGGGGGGGGGGGGDGGGGFGE@EAFGGEGEGGGAFFGGGECCEGGGGGGGGFFGFGGGDGGG7FCFFGGGDGGGGGD5FGGGGGGGGGC,EFGCEFFEFFECG@FFFGFDF;=F6CEGEDEF>8+CCDFGGGCEF>EFAFGGGFA,@9<;DGCAFGC,:?@:<,D:7CG8<CE?EF@E7;CCGEF>FFGGGF+;*:5**:::>)/4C.9<+0**3*)*2*.)109*,/:5BB3>CE>F*00)0+2*4/A0<><:((),0(()(.9)*)((
@M03506:14:000000000-AKVR1:1:1101:28129:10789 2:N:0:36
TTCTCTGGACTCCCGTGGTTTCTAATCCTGTTTGCTCCCCACGCTTTCGTGCATGAGCGTCAGTGTTAGCCCAGGGGGCTGCCTTCGCCATCGGTGTTCCTCCACATCTCTACGCATGCCACTGCTACACGTGGAATTCCACCCCCCTCTGCCACACTCCAGCCTGCCAGTTAGAAACGCAGTTTCCAGGTTAAGCCCGGGGCTTTCACATCACCCTTAGCAAACCGCCGGCGCACGCTTTACGCACAGCAATCCCGATCAACGCCTGCACCCAACGTATAACCGAGTCCTATGGCCCTGT
+
CCCCCFFFFGGEGGG-@C6,CFGGGGGG9CCCFFFFFFFE@CCCF:C,,;,:CCC9EACCBEGG96EE<F@C@C<EECEC@CFAFF7,FFGGCEFGGGGG?A,=FEFCGFCD9+:CE+,9CC4=FGG,FE+:=@FDEE;EGG?ED>6+@,@EFGG?E?8,@8DF6@6DFFB@,,,>,3@CEGGG,@D<,3>99>22,4**=5*:@6,1:+1*+2***0=FGG++2*)2*2)*7>3935:8C+:112C)**2)*)2*1-1*0/<7C80)*0>).**2/-)+).621((0.*))*.,*08,()
@M03506:14:000000000-AKVR1:1:1101:14000:10790 2:N:0:36
TTCTCTGGACTACAGGGGTTTCTAATCCTGTTTGCTCCCCACGCTTTCGCGTCTCAGCGTCAGTCACGTACCAGAGAGCCGCCTTCGCCACGGGTGTTCTTCCTGATATCTGCGCATTTCACCGCTACACCAGGAATTCCACTCTCCTCTTCCGGACTCTAGCCAGATGGTTTCCATCGACGTCTCGAGGTTGAGCCTCGAGTTTTCACAACGGACCTAGCTAGCCGCCTACACGCCCTTTACGCCCAATAAAGCCGGACAACGATTCCCCCCTACGTATTCCCCTAGCTTCCGGCCCGCC
+
CCCCCGGGGGGGGGGFGGGGDGFGGGGGFFFGGGGGGGGEGGGGDGFFGGGGGEGGGGGGGGGGGGGGGGGGGGGGGGGDGGGGGGGGGGGFGGGEGGGGGGGGGGGGF9FGFGFGGGGGGBFGGCCEFFF@EEG8FFGGGGFGAD8DDFGGF>=>CEGFGFGGGGF9@8,ECFGGGGEDEEGGCC?9CE>>86DGC6EC8*5:FCFGG7=CCCEGGC6+01++*;>)=*=E*)))(1);6+:**:1;7;?**/25)(9C557)****39>557*/*,*<().),((.5*)6)(,95>0((
@M03506:14:000000000-AKVR1:1:1101:8421:10800 2:N:0:36
TTCTCTGGACTACAGGGGTTTCTAATCCTGTTTGCTCCCCACGCTTTCGCACCTCAGCGTCAATATGTGTCCAGTGAGTCGCCTTCGCCACTGGTGTTCTTCCGAATATCTACGAATTTCACCTCTACACTCGGAATTCCACTCACCTCTCCACAATTCTAGCGATGCAGTCTTAAAGGCAATTCCGGAGTTGAGCCCCGGGCTTTCACCTCTAACTTACAAAGCCGCCTACGTGCGCTTTACGCCCCGTAATTCCGACCAACGCTAGCCCCCTCCCGATTACCCCGGCTGCTGGACCGCG
+
CCCCCGGGGGGGGGGGGGGGGGGGGGGGGGGGGGGGGGGGGGGGGGGGGGGGGGGGGGGGGGGGGGGGFGGGGGGGGGGGGGGGGGGGGGGGGGGGGGGGGGGGEEFGDGGDDFGGGGGGGGGGGGGGGGFGFGGGGGGGGGFGGGGFGGGFGGGCGGGGGAFE>C8EFGGGGGFFCFFCGGGFGGGCCEGGFGGGGC>EGGEEFCCEFC7CCFGGGG4FGGFG4*0?C7>FGFAF(2.:C++::E*)*/1.)9D>C:)*07@*)*/037CB>);:*-)2((46(-(.4)(,04(*0)4((
@M03506:14:000000000-AKVR1:1:1101:23012:10811 2:N:0:36
TTCTCTGGACTACTGGGGTATCTAATCCTGTTTGCTCCCCACGCTTTCGCACCTCAGCGTCAATATGTGTCCAGTGAGTCGCCTTCGCCACTGGTGTTCTTCCGAATATCTACGAATTTCACCTCTACACTCGGAATTCCACTCACCTCTCCACAATTCTAGCGATGCAGTCTTAAAGCCAATTCCGGAGTTGAGCTCCGGGCTTCCACCCCTAACTTACAAACCCTCCTACGTGTGCTTTACGCTCAGTCATTCCGAACACTGCTAGCCCCCTCTGGTTCACCGCGGCCGCTGGCCCCGG
+
CCCCCGGGGGGFGGFFGGGGGGGGEGGGGGFGGGGFGGGGGGGGGDFGGGGGGCFEGGGGGGFGGGGGGGGGGGGGDFGGGGEGDFCFFGGGGGFDFGGGDDFGCFGGGGGGFGGFGGGGGFGGGGGGFCFGG7@BAFE=EGGGGG84DFGFDFFFGGDGFCD88DE>9FGGDAFB,=,6>,@@EFGG>@B7;A:EFCCGGDEGFCFCFF44;>8,++*5;=D,8:))=8*4*2/*-+15>@F7**3)72++3;C+*(*=>)*267+1<?475);*+)*+).6-(,()-)(-),(*.),((
@M03506:14:000000000-AKVR1:1:1101:26409:10816 2:N:0:36
[truncated: 46,070,885 more chars]
