# Supplementary material for: Differential responses of the acidobacterial community in the topsoil and subsoil to fire disturbance in Pinus tabulaeformis stands
Source: PeerJ. 2019 Dec 11;7:e8047. doi: 10.7717/peerj.8047 (PMC6911345; doi:10.7717/peerj.8047)
Supplement: Supplemental Information 20 — M, moderate severity; A, represents a repetitive sample; 20, subsoil (10–20 cm). [file peerj-07-8047-s020.gz › peerj-07-8047-s020]

@M03506:14:000000000-AKVR1:1:1101:20076:1071 1:N:0:37
NGAACTCCTACGGGAGGCAGCAGTAAGGGATATTGCGCANNNNNNNAAAGCCTNNNNNNNCAACGCCNNNNNNNGGATGAGNNNNNNNGGGTCGTNNNNNNNTTTTAGCNGGNNNNNNNNNNNACGGTACNNNNNNNNNNNNNNACNGCTANNNNNNNGCNAGCAGNCGNGGNNNNNNNTAGGTGGNNNNNNNNNNNCNNANNNNNNGGNCGTANNNNNNNNGCAGGCNNNNNNNCAAGGGGNNNNNNNNNTCTCCCAGNTTNNCCNGNNNNNNNNNTGCNAGANGGNNTTNNNNNAGGAC
+
#8BCCGGGGGGGGGGGGGGGGGGGGGGGGGFGGGGGGGG#######:9CFDGG#######::DFGCF#######:::DFGG#######::CFGGF#######::BFGFE#:B###########::B=FFF##############::#:@FG#######+8#38@>@#6@#6@#######*66>*>@###########6##*######44#*313########3*3BF*#######***1*2:#########21*:*;>0#22##**#1#########./*#)0*#)*##10#####)).0)
@M03506:14:000000000-AKVR1:1:1101:13416:1110 1:N:0:37
CGAACTCCTACGGGAGGCAGCAGTAGGGAATTTTCCACANNNNNNNAAAGCCTNNNNNNNCAACGCCNNNNNNNGGATGAANNNNNNNGGGTTGTNNNCNNNTTTTATATGTGACGNNNNNNNCGGTAGCATATNAATAAGGATCGGCTAANNNNNNGCCAGCAGCCGCGGTNNNNCNNAGGATCCANGCGTTNTCCGGAATTACTGGGCGTAANNNNNNNCGTAGGTNNNNNNNTAAGCAAGTAGTGAAATCGTGGGGTCCAACCATACTNNNNTNATTTGAACTGCTTAGCNANGGGAT
+
CCCCCGGGCDDEGGGGGGGGGGGGGGGGGFFFGGGGGGG#######::CFGGG#######::CDFGG#######::DFGGG#######::CFFCG###:###::BFGGGGGGCGGD#######::BFFGGGGGG#:BFDGGGGGGGGGGGG######8:DD@FFDGGGG7F3####6##15@CCFGG#6>FFF#16=CFGGF@F9CGF78BEEE#######/3;CEC:#######**19C9C=<CFFDFGFGGE=4*07)*19?FDE*+2<####2#0/9FFFFG7C?A**,*#.#))000
@M03506:14:000000000-AKVR1:1:1101:18246:1123 1:N:0:37
CGAACTCCTACGGGAGGCAGCAGTGGGGAATTGTTCGCANNNNNNNCAAGCCTNNNNNNNCAACGCCNNNNNNNGGATGAANNNNNNNGGATCGTNNNCNNNTGTCGAACGGGACGNNNNNNNCACGGGTGAACAGCCCGTAGTCCTGACGNNNNNNTTAAAGGAAACCCCGNNNNANNCCGTGCCAGCAGCCGCGGTAATACGGGGGGGGTAANNNNNNNTCGGAATNNNNNNNCGTAAAGGGCTCGTAGGCGGCCAACTAAGTCGGACGNNNNANCCCTCAGCTTAACTGGGGAACTGC
+
CCCCCGGGGGGGGGGGGGGGGGGGGGGGGGGGGGGGGGG#######::DFGGG#######::DFGGG#######::CFGGG#######::CCFGG###:###::BFGFGGGGGGGG#######::DFFGGGGGGGGGGGGCFEGGGGGGGG######*6@FFGGGGGGGGEE####6##66CCEGDGGGGGGGGGGGGDGGGFGGGGGGGGEG?#######*2*;@E5#######*217AEGGGE6:C:5=E6CEDE3**:ACFF7=C*1:####2#019*)70<=2*)*1675)).79=*
@M03506:14:000000000-AKVR1:1:1101:22852:1156 1:N:0:37
CGAACTCCTACGGGAGGCAGCAGTCGAGAATTTTTCTCAATNGNNNAAACCCTGNNGGAGCGACGCCGNGTGNAGGATGAAGGTCTNTGGGTTGTAANCTCCTGTCATTTGGGAACAAGTGCCGGTACGTAACTGCTATCGGCTTGATAGTACCNNAAGAGGAAGGGACGGGNAANTCTTTTCCAGCTGCCGCGGTAATACAGACGTCGCAAGCNNNNTNNGTATTCANNNNNNNTACAGGGTGTGTAGGTGGCGCCGTAAGTCGGGTGTGAAATTTCGGAGCTTAACTCATGTACTCCAT
+
66AC@<FGG?FGGGGGGGEFGFFCFGF:FEGFGGFGCEFDF#,###::CFGDFF##:,:DFGG7@C@+#9C,#:6=C7<FFEC8?C#,:=,CF=:,C#9:AFE8,BAF?E,<+BFGGCC?,AEFCFGEGGG<:B9FGG,=+>:7F:<9<CF@CC##33+@BCGG,3*3@C7*#55#66>**,,,7,6,,>CFFD7<**;;9;+5*4114****3####*##***//++#######/**1:*:**:/*0:+0+9C5*15)/1:CFG3C**1*10:*<>4*)1))*+0?6)**-**0***))1
@M03506:14:000000000-AKVR1:1:1101:13989:1199 1:N:0:37
CGAACTCCTACGGGAGGCAGCAGTCGAGAATTTTTCTCAATGGGGGAAACCCTGAAGGAGCGACGCCGCGTGGAGGACGAAGGTCTTCGGGTTGTAAACTCCTGTCATTTGGGAACAAGTGTCGGTACGTAACTGCTACCGGCTTGATAGTACCAGAAGAGGAAGGGACGGCTAACTCTGTGCCAGCAGCCGCGGTAATACAGAGGTCTCAAGCGTTGTTCGGATTCATTGGGCGTAAAGGGGGTGTAGGTGGCGCCGTAAGTCGGGTGTGAAATTTCGGAGCTTAACTCCGAAACTGCAT
+
CCCCCGGGGGGGGGGGGGGGGGGGGGGGGGGGGGGGGGGGGGGGGGGGGGGGGGGGGGGGGGGGGGGGGGGGGGGGGGGGGGGGGGGGGGGGGGGGGGGGGGGGGGGGGGGGGGGGGGGGGGGGDGGGGGGGGGGGGGGGGGGGGGGGGGGGAFGGGGGGGGGGGGGGGGGGFGGGGGGGGGGGGGGGGGFGGGGGGGGFCFCEFCCFFG?GGGGEEEGCFEEDE*CCFFFGGFE8=8DGGG**:CGGGF2AFFGD*7CG=F:+7DGFGGGFGDFC*19DD)7=?4C*6:6:BDB)6@679
@M03506:14:000000000-AKVR1:1:1101:8559:1266 1:N:0:37
CGAACTCCTTCGGGAGGCAGCAGTGGGGAATATTGGACAATGGGCGCAAGCCTGATCCAGCCATGCCGCGTGGATGATGAAGGCCCTAGGGTTGTAAAGTCCTTTCGACGGGGAAGATAATGACGGTACCCGTAGAAGAAGCCCCGGCTAACTTCGTGCCAGCAGCCGCGGTAATACGTAGGGGGCCAGCGTTGTTCGGAATTACTGGGTGTAAAGGGTTCGTAGGCGGTGCGGTAAGTTGGGAGTGAAATCTCTGGGCCCAACCCAGAGACGGCTTCCAAAACTGCTGTGCTTGAGTTTG
+
CCCCCDFGG-FGG7F7FGGEG@EGGFCF7;EFEEF9CE,6CFFC<FC@EGGGGF8E<<C,<F8FC@<F7FG+>CEF8F9,6?FFGGGFC?FFC7CEGFAF?FFGG,?B==>77@CF,FC,8<EDEGEF+FFGGGEGCFFGDFDD7FGCF+<DFCFG@**@C:C:FGGGEGDCCF,@C<2<FCF7CC*48F71<C8F?*CEGFFFG?+<;8:1<E7C7EGFF=E>FEGGGG5CGG*/59C9:+*1C77:??<F*+2>+)**1:<C5*19***89C3:C)*2*9):<8*=>G427**06**1/
@M03506:14:000000000-AKVR1:1:1101:20751:1321 1:N:0:37
CGAACTCCTACGGGAGGCAGCAGTCGGGAATTTTGGGCAATGGGCGAAAGCCTGACCCAGCAACGCCGCGTGAAGGATGAAGTATTTCGGTATGTAAACTTCGAAAGAATGGGAAGAATCAATGACGGTACCATTTATAAGGTCCGGCTAACTACGTGCCAGCAGCCGCGGTAAGACGTAGGGGGCAAGCGTGATTCGGAATTATTGGGCGTAAAGCGCTCGTAGGCGGGAAAACAAGTCCGTGTTGAAATACCTCGGCTTAACAGAGGGCCCGGCGCGGATACTGGTTTTCTTGATGCAG
+
CCCCCGGGGFGGGCFEECGGGGGGGGGGDEFGGGGDEGGGGGGFDCGGEGFGGGGGG8E<EGGGGECFEFFECGGGGEGGGGEGGGDFFGFGFFGGDCFGCFGGG+=8BBAFGFCCEFGGFGGGGG7:FGGFG9DFFGGGFGGGFGGGGEDEFDF7FA@GG7FGC?FFGGDGDC<CFG>DF1*=<77;7*14*14?BECC**+2,4<?CCEC*88CFGCCEGEC2/68CCEEGFCF*;FC7EGG6E5:@FEFG6+0;;D*>?F?+:6**9*89<D5).)>53)3+8*0)9<419?8=@FB*
@M03506:14:000000000-AKVR1:1:1101:9502:1323 1:N:0:37
CGAACTCCTACGGGAGGCAGCAGTGGGGAATTGTTCGCAATGGGCGCAAGCCTGACGACGCAACGCCGCGTGGAGGATGAAGGTCTTCGGATTGTAAACTCCTGTTGCCCGGGACGAAACGCTTCGACCTAACACGTCGAAGTTTGACGGTACCGGGTGAGGAAGCCCCGGCTAACTCTGTGCCAGCAGCCGCGTTAATCCAGAGGGGTCAAGCGTTGTCCGGACTTACCGGGCGTACAGGGCCCGTAGCGGGCCTTCTAAGTCGCACGTGAAATCCCCGGGCCCAACCCGGGAACTTCCT
+
CCCCCGGGGGGGCGEGEGGGGGGGGGFGGGGG<FGFEGFGGGEFGDGC7@FGGGFGGDGGGGEGGGGCCFCFG==FEGGGGGGGGGGGGGGGGGGGGGGGGGGFG?EAFGGGGGGGCFEGGD@FGEGGGCFGGFGGGGGGGGGGCC;FGGEEF9FGG:CCC@FFFGGGGGGGCFFGGGFDFGGGCFGGCGG>EE*:E8++3+3+;5?C;C*9++/;5*;+0858*:?0<+*:CC:?E*7@6****1211**:CE5D?*0:+02+/)*)2*/0***39?CD)7>5*)/815)()0.7)**1*
@M03506:14:000000000-AKVR1:1:1101:8373:1347 1:N:0:37
CGAACTCCTCCGGGAGGCAGCAGTCGGGAATTTTGGGCAATGGGCGAAAGCCTGACCCAGCAACGCCGCGTGAAGGATGAAATCCCTCGGGATGTAAACTTCGCAAGAATGGGAAGAATTAGTAGGGGTCAATACCCCCTATGATGACGGTACCATTTGTAAGCTCCGGCTAACTCCGTGCCAGCAGCCGCGGTAATACGGGGGGAGCAAGCGTTGTTCGGATTTACTGGGCGTAAAGGGCGCGTAGGCGGTCAGCACAAGTCAGCTGTGAAATCTCCGGGCTTAACTCGGAAAGGTCAGC
+
CCCCCGGGG9FGGGGGGGGGGGGGGGGGGGGGGGGGGGGGGGGGGGGGGGGGGGGGGGGGGGGGGGGGGGGGGGGGGGGGGGGGGGGGGGGGGGGGGGGGGGGGGGGGGGGGGGGGGGGCGGGGGGGGGGGGGGGGFGGGGGGGGGGGGGGGGGGGGGGGGGGGG:FGGEGCGGGGDGGGGGGGGGGG@FGGGGGGGFGGGGGGGGGGGDGGGGCGE=FGGGDEFGFGGGGGGGDEGFGGGC5EEGG70CG:DCFFG:5*:?FGGFGGCFGFFGCFFFDDGDF5C7FFAD71>BFFF46@6
@M03506:14:000000000-AKVR1:1:1101:12484:1348 1:N:0:37
CGAACTCCTACGGGAGGCAGCAGTGGGGAATATTGCGCAATGGGCGGAAGCCTGACGCAGCGACGCCGCGTGGGGGATGACGGCCTTCGGGTTGTAAACCTCTTTCGACCCTGACGAAGGCCTCTTGGGGTTGACGGTAGGGGTAGAAGAAGCACCGGCCAACTACGTGCCAGCAGCCGCGGTAATACGTAGGGTGCGAGCGTTGTCCGGAATTATTGGGCGTAAAGAGCTCGTAGGCGGTCTGTCGCGTCGGTCGTGAAAACGTGGGGCTTAACCTTGAGCTTGCGGTCGATACGGGCAT
+
CCCCCGGGGFFGGGGGGGGGGGFFFFGGGGG@FGGGGGGGDGFGGGDFGGGGGGGGGE@@FBFGGGGDGEFEGCFGFGGGFEGGGGGC@FGGGGEGGFE@=><DFAE@FECEGGGGGGGGD@>FAFGGGGGGGCFFCCECFGGGGDGGGDFGGGFFG@GGGGGGGFDFGCFG:FCCEFG>EE>>8FFGGDEGGC;CCE:8C>EG>E9@>CEE5CF9FEFGGEGD8@C7CF?+AEEGGGCE55EG9CEFG7CC5*19CB<<9+9*:*:)55:>*>:9**:06<=+:)/)-7)-.))73>>5)
@M03506:14:000000000-AKVR1:1:1101:8471:1406 1:N:0:37
CGAACTCCTCCGGGAGGCAGCAGTGGGGAATCTTGCGCAATGGGCGAAAGCCTGACGCAGCGACGCCGCGTGGGGGATGAAGCTTTTCGGAGTGTAAACCCCTTTCGACCCGGACGAAACGCCCGCAAGGGCTTGACGGTACGGGTATAAGAAGCCCCGGCTAACTACGTGCCAGCAGCCGCGGTAAGACGTAGGGGGCCAGCGTTGCTCGGAATTACTGGGCGTAAAGGGTTCGTAGGCGGTGCGGTAAGTCGGAAGTGAAATCTCTGGGCTTAACCCAGAGGCTGCTTTCGAAACTGCC
+
CCCCCGGGGCGGGGGGGGGGGGGGGGGGGGGGGGGGGGGGGGGGGGGGGGGGGGGGGGGGGGGGGGGDGGGGGGGGGGGGGGGGGGGGGGGGGGGGGGGFGGGGGGGGGGGGGGGEGGGGGGGGGGGGGGGGGGGGGGGGGGGGGGGGGGGGGFGGGGGGGGGGGGGGGFFGGGGGGGGGGGGGGEGGGGGGGFGGGGDGDGGGGGGGDGGGGGGGFGGGGG5E>>E5CFGGGGGGGGGEEEEEEEGGGCF<>EE357097<CFG*CD9DFFCFF?**/*>47C*)9)8>*6>FFDFB?=7
@M03506:14:000000000-AKVR1:1:1101:15899:1417 1:N:0:37
CGAACTCCTACGGGAGGCAGCAGTGGGGAATATTGGACAATGGGCGCAAGCCTGATCCAGCCATGCCGCGTGAGTGATGAAGGCCCTAGGGTTGTAAAGCTCTTTTGTGCGGGAAGATAATGACGGTACCGCAAGAATAAGCCCCGGCTAACTTCGTGCCAGCAGCCGCGGTAATACGAAGGGGGCTAGCGTTGCTCGGAATCACTGGGCGTAAAGGGTGCGTAGGCGGGTCTTTAAGTCAGGGGTGAAATCCTGGAGCTCAACGCCAGAACTGCCTTTGATTCTGAAGATCTTGAGTTCG
+
CCCCCGGGGGFGGGGEGGGGGGGCEGGGGGGFGFDFGGGGGGGGGGGGGGGGGGGGGFCGGGGFFGGEGGGGGGGGDGGGGFFGGGGGGGGGGGGFGE<FEFFGFGGGGGGGGGGGGGGGGGGGGGGGGGGGGGGGGGGGFGGGGGGGGGGGGGGGGGGGGGGGGGGGGGGGGGGGGGGGGGGEEEFGGGGGGGGEGGECEFFGGGGGD5CGCCGGGGGCCCC5CGGGG5/:8<FFFGGG9C6CE>EFGG7CD+<D8@G56+>C5)7CEF?)0*CCCFCF76*+<=F4?**41**9:9@6>
@M03506:14:000000000-AKVR1:1:1101:15662:1541 1:N:0:37
CGAACTCCTACGGGAGGCAGCAGTGGGGAATATTGGACAATGGGCGCAGGCCTGATCCAGCAATGCCGCGTGAGTGAGGAAGGCCTTAGGGTTGTAAAGCTCCTTCACCCACGACGATGATGACGGTAGTGGGAGAAGAAGCCCCGGCTAACTTCGTGCCAGCAGCCGCGGTAATACGAAGGGGGCGAGCGTTGTTCGGATTTACTGGGCGTAAAGGGCGCGCAGGCGGCTATCTTTGTCAGGCGTGAAAGCCCCGGGCTCAACCTGGGAATGGCGCTTGGGACGGGGTGGCTAGAGATCG
+
CCCCCGGGGGGGGGGGGGGGGGGGGGGGGGG@FGGGGGGGGGGGGGGGGGGGGGGGGGGGGGGGGGGGGGGGGGGGGGGGGGGGGGGGGGGGGGGGGGGGFGGGGGGGGGGGGGGGGGGGFFGGGGGFGGGGGGGGFGGGGGFGGGGGGGGGGGGGGGGGGGGGGGGGGGGGGGGGGG:AFGGGGGGGGGGECCGFGGGEGGGFGGGFGGGGGCDFEGGGG5CCGGGGGGECFCF+A7:C?FGFEGGGGGGGFFEDCB3):CFC6<CC52<7DGD5<<CFC457C@G@19>B)9>*?=*95
@M03506:14:000000000-AKVR1:1:1101:8813:1552 1:N:0:37
CGAACTCCTACGGGAGGCAGCAGTGGGGAATCTTGCACAATGGGGGAAACCCTGATGCAGCGACGCCGCGTGAGCGATGAAGCCCTTCGGGGTGTAAAGCTCTTTCGGCAGGGACGATAATGACGGTACCTGCAGAAGCAGCTGCGGCTAACTACGTGCCAGCAGCCGCGGTAATACGTAGGCAGCGAGCGTTGTTCGGAGTTACTGGGCGTAAAGGGTGTGTAGGCGGTCCTGTAAGTCTGGTGTGAAATCTCCCGGCTCAACTGGGAGGGTGCGCCGGAAACTGCAGGGCTAGAGTGCG
+
CCCCCGGGGGGGGGGGGGGGGGGGGGGGGGGGGGGGGGGGGGGGGGGGGGGGGGGGGGFGGGGGGGGGGGGGGGGGGGGGGGGGGGGGGGGGGGGGGGGGGGGGGGGGGGGGGGGGGGGGGGGGGGGGGGGGGGGGGGGGGGGGGGGGGGGGGFGGGGGGGGGGGGGGGGGGDFGGGGGF@FEGGGGGGGCEEGGGGGGDGGGGGGGGGGGGG?CCGGGGGGGGGGGGDGG*@EGC<FFGFGGFFGGFEEGG7<EFEFGD59DC+9CF:CCEGGDGGEGGDB>ECFG*:F>?F>F@69@47
@M03506:14:000000000-AKVR1:1:1101:14292:1595 1:N:0:37
CGAACTCCTACGGGAGGCAGCAGTGGGGAATCTTGCGCAATGGGCGAAAGCCTGACGCAGCAACGCCGCGTGAGTGATGAAGGCCTTCGGGTCGTAAAGCTCTTTCAGGAGGGACGAAACCGCTTCGGGATAATAAACCGAAGCCTTGACGGTACCTTCAGAAGAAGCACCGGCTAACTCTGTGCCAGCAGCCGCGGTAATACAGAGGGTGCAAGCGTTGTTCGGAATTATTGGGCGTAAAGCGCGTGTAGGCGGCAAGGCATGTCGGGGGTGAAAGCCCTCGGCTTAACCGAGGAAGTGC
+
CCCCCGGGGGGGGGGGGGGGGGGGGGGGGGGGGGGGGGGGGGGGGGGGGGGGGGGGGGGGGGGGGGGGGGGGGGFGGGGGGGGGGGGGGGGGGGGGGGGGGGGGGGGGGGGGGGGGGGGGGGGGGGGGGGGGGGGGGGGGGGGGGGG@FGGGGGGGGGGGGGGGGGGGGGGGGGGGGG?AFEGGGGGGGGGFGG7FECGGGGGGGGFGGGEGGGGGGGGCEFFED>CC+AFFGGFGGE<EF9C:*2/>ECAFGEG<E)1CC*00<FGGG)*)91C<*)>CCFEGGFG7>CFBEB55:FFF*
@M03506:14:000000000-AKVR1:1:1101:23093:1604 1:N:0:37
CGAACTCCTACGGGAGGCAGCAGTGGGGAATTTTGGACAATGGGGGAAACCCTGATCCAGCCATGCCGCGTGAGTGAAGAAGGCCTTCGGGTTGTAAAGCTCTTTTGGCCGGAAAGAAAATGCTACGGATAACACCTGTGGACCTTGACGGTACCGGCAGAATAAGCACCGGCTAACTACGTTCAAGCAGCTGCGGTAAGACGAAGTTGGTGAGCGTTGTACGGATTCACTGGGCTTAAAGGGCGCTGAGGCGGTTCCTCAAGTGGCTGTTGAAATTCTCCGGTCTAACCGTGGAATTGCA
+
CCCCCGGGCEFEGGEGEGFG7DGFFGG7FCEEFE@@EGG8,CFGD7:7AFGEG?8FGFF<D7FEFFF:@6+>,BFFGCDCFCFE8,CC<BCG7=BEGF,FCFFFGDB@BEF+@FB8FE8F<F,F<FE+BF:F@<,+D3:,<,,,3F,7D=+@++8@:@+3<<9,3EF9<6C**5>:F;;7*5,2,7,?BG7::CC@C**2?CEGEG*++?*32=+*:?=E+<;C/:*+3+<<8***:+*<<+/*/**)*1*A)**78)**0+*+37:C**+*:*2+2**02)0**0*14*.(8))0*0**/
@M03506:14:000000000-AKVR1:1:1101:15479:1626 1:N:0:37
CGAACTCCTACGGGAGGCAGCAGTAACGAATCTTCCGCAATGCACGAAAGTGTGACGGAGCGACGCCGCGTGTGGGATGAAGTTCTTCGGAATGTAAACCACTGTCAGGGGTTAGAAAGTTCTGATCAACCCCAGAGGAAGGCACGGCTAACTCTGTGCCAGCAGCCGCGGTAAGACAGAGGTGCCAAGCGTTAGGCGGAATCACTGGGCTTAAAGCGTGTGTAGGTGGACTGGTAAGTACCTTGTGAAATCCCGCGGCTTAACCGTGGAACTGCTTGGTCTACTGCTGGCCTTGAGCCTT
+
CCCCCGGGGGGGGGGGGGGGGGGGGGGGGGGGGGGGGGGGGGGGGGGGGGGGGGGGGGGGGGGGGGGGGGGGGGGGGGGGGGFGGGGGGGGGGGGGGGGGGGGGGGGGGGGEGGGGGGGGGGGGGGGGGGGGGGGGGGGGGGGGGGGGGGGGGGGGGGGGGGGGGGGGGGGGGGGGGGGGGGGGGGGGGGGFGGGGGGGGGGGGGGGGGGGFGGGGGGEGEFGGGGGGGGGGGGGFGGGGGFGGGGGGGGGGCFCDGFGGGGGGGGC4CDFFGGGGGFG7***<C*7@7756FF?*??F47
@M03506:14:000000000-AKVR1:1:1101:14533:1666 1:N:0:37
CGAACTCCTACGGGAGGCAGCAGTGGGGAATCTTGCACAATGGAGGAAACTCTGATGCAGCGACGCCGCGTGAGCGATGAAGCCCTTCGGGGTGTAAAGCTCTTTCGACGGGAACGATAATGACGGTACCCGAAGAAGAAGCTGCGGCTAACTACGTGCCAGCAGCCGCGGTAATACGTAGGCAGCAAGCGTTGTTCGGAATTACTGGGCGTAAAGAGTGTGTAGGCGGTGCTCCAAGTCTGTTGTGAAATCTCCCGGCTTAACTGGGAGGGTGCGGCGGAAACTGGAATGCTTGAGGATG
+
CCCCCGGGGGGGGGGGGGGGGGGGGGGGGGGGGGGGGGGGGGGGGGGGGGGGGGGGGGGGGEGGGGGGGGGGGGGGGGDGGGGGGGGGGGGGGGGGGGGGGGGGGGGFGGGGGGGGGGGGGGGGGGGGGGGGGDGGGGGGGGGCGGGGGGGGGGGGGCCFEGGGGGGGGGGGGGGGGGGGG7CFECCGGEFGGGEGGGGGEFGDGGG?C8C:?CGG9E?FCCFFF?FE888/+3AGGGGFCCCCF=5DCCDCFGFGG>D5E?F?CGGGC3:>DDDGDD3C)757<4644*92@?F)9?)9@
@M03506:14:000000000-AKVR1:1:1101:9703:1710 1:N:0:37
CGAACTCCTACGGGAGGCAGCAGTGGGGAATATTGGACAATGGGCGCAAGCCTGATCCAGCAATGCCGCGTGAGTGATGAAGGCCTTAGGGTTGTAAAGCTCTTTTACCCGGGATGATAATGACAGTACCGGGAGAATAAGCCCCGGCTAACTCCGTGCCAGCAGCCGCGGTAATACGGAGGGGGCTAGCGTTGTTCGGAATTACTGGGCGTAAAGCGCACGTAGGCGGCTTTGTAAGTTAGAGGTGAAAGCCCAGGGCTTAACCCTGGAATTGCCTTTAAGACTGCATCGCTAGAATCGG
+
CCCCCGGGGGGGGGGGGGGGGGGGGGGGGGGGGGGGGGGGGGGGGGGGGGGGGGGGGGGGGGGGGGGGGGGGDGGGGGGGGGGGGGGGGGGGGGGGGGGGFGGGGGGGGGGGGGGGGGGGGGGGGGGGGGGGGGGGGFGGGGGGGGGGGGGGGGGGGGDGGGGGGGGGGGGGGGGGGGGGGGGGGGGGGGGGGEGGGGGGCGGGFGGGGGGGGCFGGGGGGGGGGGGGGE5?CCFF7CCEFFGGGGGGGFFG4CFGGFCG7C>FGG6>FGG?G4>:F4>>DF4<C?DFA:@BFBBFFFF>)
@M03506:14:000000000-AKVR1:1:1101:13285:1774 1:N:0:37
CGAACTCCTACGGGAGGCAGCAGTGGGGAGTATTGGACAATGGGGGCAACCCTGATCCAGCAATGCCGCGTGAGTGATGAAGGCCTTAGGGTTGTAAAGCTCTTTCGACGGGGAAGATAATGACGGTACCCGGAGAAGAAGCCCCGGCTAACTTCGTGCCAGCAGCCGCGGTAATACGAAGGGGGCTAGCGTTGCTCGGAATTACTGGGCGTAAAGGGCGCGTAGGCGGATATCTAAGTTGGGGGTGAAAGCCCGGGGCTCAACCTCGGAATTGCCTTCAATACTGGATATCTTGAGTTCG
+
CCCCCGGGGGGGGGGGGGGGGGGGGGGGGGGGGGGGGGGGGGGGGGGGGGGGGGGGGGGGGGGGGGGGGGGGGGGGGGGGGGGGGGGGGGGGGGGGGGGGGGGGGGGGGGGGGGGGGGGGGGGGGGGGGGGGGGGGGFGGGGGGGGGGGEGGGFFGGGGGGGGGGGGGGGGGGGGGGGGGGGGGGGGGGGGGGGGFGEGGGGGGGGFGGGGGGGGGGGGGGGGGGGGGGE=*+<?FFGGC7CE*CEGGGGGGGFCDG><9FFD7A<FGG):>CDCC>F4C>BF?98FF4**6?FFFFF49:
@M03506:14:000000000-AKVR1:1:1101:16314:1780 1:N:0:37
CGAACTCCTACGGGAGGCAGCAGTGGGGAATATTGGACAATGGGCGCAAGCCTGATCCAGCAATGCCGCGTGAGTGAGGAAGGCCTTAGGGTTGTAAAGCTCTTTCACCCACGACGATGATGACGGTAGTGGGAGAAGAAGCCCCGGCTAACTTCGTGCCAGCAGCCGCGGTAATACGAAGGGGGCGAGCGTTGTTCGGATTTACTGGGCGTAAAGGGCGCGCAGGCGGCTATCTTTGTCAGGCGTGAAAGCCCCGGGCTCAACCTGGGAATGGCGCTTGGGACGGGGTGGCTAGAGATCG
+
CCCCCGGGGGGGGGGGGGGGGGGGGGGGGGGGGGGGGGGGGGGGGGGGGGGGGGGGGGGGGGGGGGGGGGGGGGGGGGGGGGGGGGGGGGGGGGGGGGGGGGGGGGGGGGGGGGGGGGGGGGGGGGGGGGGGGFGGGGGGGGFFGGGGGGGGGGGGGGGGGGGGGGGGGGGGGGGGGGGFGGGEGGGGGGG>EDGGGGGGGGGGGGGGGGGGGEFGGGGGGGGGGGGGGGGGGGFGGFGGGGGGGGGGGGGGGGGGGFDCFGDGGGGGG7FFF7DGC@DGGF@GGFGEBGF?>4>4@BFFF
@M03506:14:000000000-AKVR1:1:1101:18665:1788 1:N:0:37
CGAACTCCTACGGGAGGCAGCAGTGGGGAATTTTGCGCAATGGGGGAAACCCTGACGCAGCAACGCCGCGTGGAGGATGAAGCCCCTTGGGGCGTAAACTCCCTTCGATCGGGACGATTATTACGGTACCGGATGAAGAAGCACCGGCTAACTCTGTGCCAGCAGCCGCGGTAATACAGAGGGTGCGAGCGTTGTTCGGAATTATTGGGCGTACAGGGCGCGTAGGCGGGGCGGTAAGTTACTTGTGGAACCTCTGGGCTTCACTCTGAGCCTGCAGGTGAAACTACCGAGCTTGAGTGGG
+
CCC9C@E@-CCFC7CEFGDE7E<C6CEEFCEEFF<9@76@FF8@F:7:C<FCF8EF@@+:FA@6+:++6::@E7FGEB<A?FFFGGGG<EFCFCF:++,8C=DFGGGG,DFGGGC73+8C9,8,@C>CC::*3@@CFFG8@F,:CECDB:7C,<F,,7@,7BFG7,4F@:*4=1<FF:?C7<7CE5CD5:8**/;C78E*;@F72<9+*/2:**2<088/*:*:8:?EC*18*:C5*<2++0+++325:++*96+*3497**0<C*:C7:0<FCF**5*0:*93996.(*)(.)0)9/6).
@M03506:14:000000000-AKVR1:1:1101:8415:1813 1:N:0:37
CGAACTCCTCCGGGAGGCAGCAGTGGGGAATAGTTCGCAATGGGCGCAAGCCTGACGACGCAACGCCGCGTGGAGGATGAAGACCTTCGGATCGTAAACCTCTTTCGAACGGGAAGAACACCCCTCGAGTTAATGGCCGGGAAGTGTGACGGTACCGAGAGAAGAAGCCCCGGCTAACTCTGTGCCAGCAGCCGCGGTAATACGGGGGGGGCAAGCGTTGTTCGGAATCATTGGGCGTAAAGGGCCAGTAGGCGGCTAGGTAAGTCCTGCGTGAAATCCCTCGGCTTAACCTGGGAACGGC
+
CCCCCGGGG9FGGGGGGGGGGGGGGGGGGGG,,E,EGGGGGFGGGG@FGEGGGGGGG,@CFGGFGGGGGG@F++:BC,BFGG?,,BEDGG7FGGGGGF<,,:=,BFG<,,@F7C+CFG,8,+@+>+++@FGGG,,8F,***3**3,7CCFG7FFEG*1**11:FGGGG:FFGGCFEGGGCCC><CFGFGGGGGEGGD:8EFGG*8*?CE888*2;@EC;C8E<E5?>FCC+@FFGGDCDCCCC5=*5>C:?CFE=)/)**+30C?*<*0*:>CCFC*7>D*).*201))27))85FF)))7
@M03506:14:000000000-AKVR1:1:1101:23302:1813 1:N:0:37
CGAACTCCTACGGGAGGCAGCAGTGGGGAATATTGGACAATGGGGGCAACCCTGATCCAGCAATGCCGCGTGTGTGAAGAAGGCCTTCGGGTTGTAAAGCACTTTTATCCGGAACGAAACGCGCAGGGTGAATAGCCTTGTGAACTGACGGTACCGGCGGAATAAGCACCGGCTAACGTCGTGCCAGCAGCCGCGGTAATACGAAGGGTTCAAGCGGTACTCTGAATTACTGGGCGTAAAGCGAGCGTCGGGGGGTTGGTAAGTATGGTTTGAAAGCACTCGGCTCAACCTGGGAAGGGCA
+
CCCCCGFGGGGEGGGGGGGGGGGG8ECGDFGGGFEF9<FFGGGGECFEFGGGG8<CFFG9FGF<6EFCFE66,,CEFGGGGGGGGGGGDEC<FCEGGGFFGGGGGGGGG9:FGGD:FF@C=7:CFF7B8+>FEFGGGAFEE8FGFGGFG@FFE@BF**<7<F>FGFFG7<=<E:<F:*=*C<*1<><*8<<*<F8C*:C9<9@:*;:?**;@?++**2:;CF9:7::9+0<+0*8*7CDC++*2/**/**12)**CEF)*+090+*3*0**)*22+*)2**))*/)*902<74))9)73:)
@M03506:14:000000000-AKVR1:1:1101:11878:1844 1:N:0:37
CGAACTCCTACGGGAGGCAGCAGTGGGGAATATTGCGCTAATGCGCGAAAGCGTGACGCAGCGACGCCGCGTGGGGGATGAAGGCCCTCGGGTCGTAAACCCCTTTCGCCAGGGACGAAGGGAAACTGACGGTACCTGGAGAAGAAGTCCCGGCTAACTACGTGCCAGCAGCCGCGGTAACACGTAGGGGACGAGCGTTGTCCGGAATTATTGGGCGTAAAGGGTGCGTAGGCGGTTTGGTAAGTCTGATGTGAAATCTATGGGCGCAACTCATAGTTTGCATCGGAAACTGCCGGGCTTG
+
CCCCCGGGGFGGGGGGGGGGGGGFGGGGGGGGGGGGGGGGGGGGGGGGGGGGGGGGGGGGGGGGGGGGGGGGGGGGGGGGGGGGGGGGGGGGGGGGGGGGGGGGGGGGGGGGGGGGGGGGGGGGGGGGGGGGGGGGGGGGGGGGGGGGGCFFGGGGGGGGGDFGGGGGDGGFGGGGEEGGGFFE:CECGGGGGGGGGGEEEGDGGC8*<<CFGGGGG=ECFGGGFGCEE58EGGG8E8DE7CGGGGGG99:<><9CFFCF?F*7*)21:9?FFFFFCFC7C4@CEEDE9C?2*8@BF537)
@M03506:14:000000000-AKVR1:1:1101:18927:1862 1:N:0:37
CGAACTCCTACGGGAGGCAGCAGTGGGGAATTTTCCGCAATGGGCGAAAGCCTGACGGAGTGACGCCGCGTGTGGGACGAAGGCCTTCGGGTCGTAAACCACTGTCAGTGGGAAAGATGGGTGTCGGGGCTAATACCTCCGGCATCTGACGGTACCTGCAGAGGAAGCCCCGGCCAACTCTGTGCCAGCAGCCGCGGTAAGACAGAGGGGGCAAGCGTTGCTCGGAATTACTGGGCGTAAAGGGCGCGTAGGCGGGATGGCAAGTCGGTCGTGAAATCCCTCGGCTCAACTGAGGAGCGTC
+
CCCCCGGGGGGGGGGGGGGGGGGGGGGGGGGGGGGGGGGGGGGGGGGGGGGGGGGGGGGGGGGGGGGGGGFGGGGGGGGGGGGGGGGGGGGGGGGGGGGGGGGGGGGGGGGGGGGGFGGGGGEEGGGGGGGGCGGGGGGGGGGGDGGGGGGGGGGGGGGGGGGGGGGGGGGGGGGGGGGGGGGGGGCGGGGGGGGGGGGGGGGGGF6@CCGGEGG58:CCG7CEGEGCGFGGGGGFG*CG=FGGGGGGGGGDFEED?BCGGFFFGGGGEDGFGFGGCBFF*7>EG)>F?4@??FFFD@@D5
@M03506:14:000000000-AKVR1:1:1101:11235:1866 1:N:0:37
CGAACTCCTACGGGAGGCAGCAGTGGGGAATATTGGACAATGGGGGAAACCCTGATCCAGCGACGCCGCGTGTGTGAAGAAGGCCTGCGGGTTGTAAAGCACTTTTAGTGGGGACAAAAAGTCACGGGCTAACACCCTGTGATCTTGATTTAACTCACAGAAAAAGCACCGGCTAACTCTGTGCCAGCAGCCGCGGTAATACGGGGGGTGCGAGCGTTGTCCGGAATCACTGGGCGTAAAGGGCGCGTAGGTGGCGGGATAAGGGTGTGGTGAAAGCGCGGGGCTCAACCCCGGGTCTGCC
+
CCCCCGGGG@GGGGGGGGGGGGGGGGGGGGGGGGGGGGGGGGGGGGGGGGGGGGGGGGGGGGGGGGGGGGCFGGGGGGGGGGGGGGGGGGGGGGGGGGGGGGGGGGGGGGGGGGGGGGGGGGGGGGGGGGGGGGGGGGGGGGGGGGGFGGGGGGGGGGFFGGGGGGGGGFGGGGGGGFGGGGGGGGGGGGGGGDEGCE>FGGGE:EEGEEGGDGGG88=EGGGGCEGGGG?FGGGG5C*;CFGGGGG<5EG?FGFD*.5)2+:CF7=DG<6>D*C97)9<DE>EDFFFBG)4B@:B5>@*6
@M03506:14:000000000-AKVR1:1:1101:19236:1886 1:N:0:37
CGAACTCCTACGGGAGGCAGCAGTGGGGAATATTGGACAATGGGCGCAAGCCTGATCCAGCCATGCCGCGTGAGTGATGAAGGCCCTAGGGTTGTAAAGCTCTTTTGTGCGGGAAGATAATGACGGTACCGCAAGAATAAGCCCCGGCTAACTTCGTGCCAGCAGCCGCGGTAATACGAAGGGGGCTAGCGTTGCTCGGAATCACTGGGCGTAAAGGGTGCGTAGGCGGGTCTTTAAGTCAGGGGTGAAATCCTGGAGCCCAACTCCAGAAATGCCTTTGATACTGAGGATCTTGAGTTCG
+
CCCCCGGGGGGGDGGGGGGGGGGGGGGGGGFFGGGGGGGFFGGGGGGGDGGGGGGGGGGGGGGGGGGGGGGGFGGGGGGGGGGGGGGGGGGFGGEGFFGGGGGGGGGGGGGGGGGGGGGGGGGGGGGGGGGGGGGGGGGGGGBFGGGGGGGGGGGGFGE7BFGGGGGGGGGGGGGGGGF,C*:FGGDFFGGEEGGFGGGG8FFFCGFGFG?ECCFGGGFCEEECC>CGG88C67CEGGCFFGGGG:*5CC79FFG6CF4**:DGFGG66C6)*7>FG=*:7@7F+9*01*),***161995
@M03506:14:000000000-AKVR1:1:1101:23132:1892 1:N:0:37
CGAACTCCTACGGGAGGCAGCAGTCGAGAATTTTTCACAATGGGCCAAAGCCTGATGGAGCGACGCCGCGTGGGGGATGAAGGGCTTCGGCCCGTAAACCCCTGTCCTTTGCGAACAAACCTTTTCATTGAACAGATGAAAAGCTGATTGTAGCGAAAGAGGAAGGGACGGCTAACTCTGTGCCAGCAGCCGCGGTAATACAGAGGTCCCAAGCGTTGTTCGGCTTCACTGGGCGTAACGGGTGCGTAGGTGGTGGGGTAAGTGTGATGTGAAATCTCCTCGCTTAACTCGGTAATGGCAT
+
CCCCCGGGAFGGDDGCCFGGDGGG<FFFF@GFFGGFFGGGGGF<F,@6EFFFG,6CE,;8FFGEEGGC7CF=:@F7FGGGGED7FDFBF7=FGEGGGFGF7:FDGG,,,,CECEFEGGGGCFFFCF9CADGGFE<8,E,>3@EGFF97DCEDFA*5*<><CC,::FFCB7*4::C7FFF92<FC,<CF+:*C@7CF58F7:C7+0CECF/@C>CE/*:88C8**A>F@000*;7:25?*;>=EG5C***/<9<:CG5)196CF+3*00?::=**:<>4***..*27*0-*)-)05*/*787
@M03506:14:000000000-AKVR1:1:1101:19381:1911 1:N:0:37
CGAACTCCTACGGGAGGCAGCAGTGGGGAATATTGGACAATGGGCGCAAGCCTGATCCAGCCATGCCTCGTGGGTGATGAAGGCCCTAGGGTTGTAAAGCCCTTTCGGCGGGGAAGATAATGACGGTACCCGCAGAAGAAGCCCCGGCTAACTTCGTGCCAGCAGCCGCGGTAATACGAAGGGGGCTAGCGTTGCTCGGAATTACTGGGCGTAAAGCGCACGTAGGCGGCTTGTTAAGTCGGAGGTGAAATCCTGGAGCTCAACTCCAGAACTGCCTTCTATACTGGCGAGCCTGAGTCCG
+
CCCCCGGGGGGDGGGGGGGGGGGGGGGGGGGGGGGGGGGGGGGGGGGGGGGGGGGGGGGGGGGGGGGGGGFGGGGGGGGGGGGGGGGGGGGGGGGGGGGCFFFCFGGGGGGGGDFEGGGGGDGGGGGGGGGGGGGFGGGGGFFFGEDDGGGG;CFGFCGGGGGGGGGGGGGFGGFG?F:CFDGGGE5FGGG8EEEEFGGGDGGGGGGGFCGEEEGGGGGGGGGGF56EGG8CEGGGFD*<CG75CEFC+9<+9EGGE>47A?FCCD+46>C7>F*AFF60**9?C=*)(779)87).9*97
@M03506:14:000000000-AKVR1:1:1101:9917:1941 1:N:0:37
CGAACTCCTACGGGAGGCAGCAGTGGGGAATATTGGACAATGGGCGCAAGCCTGATCCAGCAATGCCGCGTGAGTGAGGAAGGCCTTAGGGTTGTAAAGCTCTTTCGGCGGGGACGATGATGACGGTACCCGCAGAAGAAGCCCCGGCTAACTTCGTGCCAGCAGCCGCGGTAATACGAAGGGGGCGAGCGTTGTTCGGATCTACTGGGCGTAAAGGGCGCGTAGGCGGCCTTGTTTGTCAGGCGTGAAAGCCCTGGGCTCAACCTGGGAACTGCGCTTGGGACGGCGAGGCTAGAGAGCG
+
CCCCCGGGGGGGGGGGGGGGGGGFGGGGGGGGGGCFGGGGGGGGGGGGGGGGGGGFGFGFGGGGGGGDGG@FCFFGGGFFGGGGGGFFGGGGGDGGFGGGGGGGGGEGGGGGGGGG:FGGGGGGGGGGGGGGGGGGGGGGGGFGGEGGDEGGGBCCGGGG?FGFFGGGEC@FCFGGGG>@CEGGGGGCGGG8CEEGFGDCECE7?FFF5ACEEEGFGEEGEEE>>EDE5CCC6E?@:CFC9FGC=/:1@?FGGF74CF752<>EF6*>F*37C66:C>775@56E3))-9>(7))*09)0)
@M03506:14:000000000-AKVR1:1:1101:22437:1955 1:N:0:37
CGAACTCCTACGGGAGGCAGCAGTGGGGAATCTTGCGCAATGGCCTAACGGCTGACGCAGCGACGCCGCGTGTGGGATGAAGCTCCTCGGAGTGTAAACCACTGTTGCCCGGGACGAATAGCTCGATTAATCGAGCCTGACAGTACCGGGTGAGGAAGCACCGGCTAACTCCGTGCCAGCAGCCGCGGTAATACGGGGGGTGCGAGCGTTGTCCGGAATCACTGGGCGTAAAGGGCGCGTAGGTGGTTTGATAAGGGTGTGGTGAAAGTCCGGGGCTCAAACCCGGATCTGCCGTGCCGAC
+
CCCCCGGGGGGGGGGGGGGGGGGGGGGGGGGGGGGGGGGGGGGGGGGGGGGGGGGGGGGGGGGGGGGGGGFGGGGGGGGGGGGGFGGGGGGGGGGGGGGGGGFGGGGGGGGGGGGGGGGGGGGGGGGGGGGGGGGGGGGGGGGGFFFDGGFFGGFCFEFFFGFEEGFEFGGGGGF7FFGFCGGGEDEEG5CCFGGGGGDE?GGGEGGG8CCE?FGGECFF?CCCFFFC8C58F?CEC=D8*:72<5/7*A7::+<CC>G3EECFC6+0C>?BG3C*7FCC*9):=@9)7CF>?ED3)575>
@M03506:14:000000000-AKVR1:1:1101:15348:1975 1:N:0:37
CGAACTCCTACGGGAGGCAGCAGTAGGGAATATTGCACAATGGAGGAAACTCTGATGCAGCGACGCCGCGTGAGTGACGAAGGCCTTCGGGTTGTAAAGCTCTGTTCTCAGGGAAAAAGAAAGTGATTGTACCTGAGAAGAAAGGACCGGCTAACTTCGTGCCAGCAGCCGCGGTAAGACGAGGGGTCCAAGCGTTGTTCGGAATCATTGGGCGTAAAGCGGGTGTAGGCGGCTCTATAAGTCAGGAGTGAAAGCCCCGAGCTTAACTTGGGAAGTGCTTTTGATACTGCAGAGCTTGAAT
+
-CCCCGGDGGGGGGGEGGGEGFEFFFFE8FG<FFEGGGGCGEFFFEGFGGEEGEFGGGGGGFF7FCF@EGFE:FECFG6=FGGGFGGGGGEF7FFFFFGDGFEFGGFEFGE@CG<BEFCFGGG5FAFEFDFE<FGFGGFGGGGGGCFFFFGCFCFAFGGGGG@F>@FGFEECEGGGG9;FGG7FGCF@F9CF7CC4=88;;8*87??+;ECCD5C*;C79CDE8*230<+:EGGECFF*0A<+<+*35ACF?:CCDG@<D55/A+:+03:?4**>66@*2:?6>:?C?4:*2*7)9?7))*
@M03506:14:000000000-AKVR1:1:1101:22857:1986 1:N:0:37
CGAACTCCTACGGGAGGCAGCAGTGGGGAATATTGGACAATGGGCGAAAGCCTGATCCAGCAATGCCGCGTGAGTGATGAAGGCCTTAGGGTTGTAAAGCTCTTTTACCCGGGATGATAATGACAGTACCGGGAGAATAAGCTCCGGCTAACTCCGTGCCAGCAGCCGCGGTAATACGGAGGGAGCTAGCGTTGTTCGGAGTTACTGGGCGTAAGGCGCGCGTAGGGGGCTTTGTAAGGTAGAGGTGAGAGCCCGGAGCTCAACTCCGGAACTGCCTTTAAAACTCCATCGTTTGAATCCA
+
CCCCCGGGF<FCCFGGGGGGGGGGFGGGGDFFEGACFFFDDFFFGCCEE+FEF@CCCEFCEEFG@FFGG7FFCCFGG9,CFA<<FFFGF9,CFEFFFCD9FGGGF?F?5AFGG@FEDEFFACEFGC<E,C=@CCF7=DE9?CEBBFDG=FGCCED7FFGFFG7F@FF*>:FFCFFFGGEDGG7<FGFGGGEC<@B*+B7C*=C9FGFGEGCEGGF8CEGEG*:*:**/1*51+2323:*<9+:EG+::*+372*:C8>)*<9C6+7CD55=5*>662*>CDFFG+*2947)())79*//)/
@M03506:14:000000000-AKVR1:1:1101:17705:2014 1:N:0:37
CGAACTCCTACGGGAGGCAGCAGTCGAGAATTTTTCTCAATGGGGGAAACCCTGAAGGAGCGACGCCGCGTGGAGGATGAAGGTCTTCGGATTGTAAACTCCTGTCATTGGGGAACAATGCGTAAATATTAACTGTATTTGCGTTGATAGTACCGGAAGAGGAAGCAGTGGCTAACTCTGTGCCAGCAGCCGCGGTAATACAGAGACTGCAAGCGTTGTTCGGATTCATTGGGCGTAAAGGGTGCGCAGGCGGTTCGTTAAGTCGGATGTGAAATCTCACAGCCTAACTGTGGTAGGTCAT
+
CCCCCGGGGGGGGGGGGGGGGGGGGGGFEFGGGGGGGGGGGGGGGGGGGGGGGGGGGEGFGGGGGGGGGGFGGGGGGGGFEFGGGGGGGGDGGGGGFGGGGGGGGGGGGGGGGGGGGGGGGGGGGGGGGGGGGGGFFGGGFCGGGGGEGGGGGGGGEGC@FGGGGG?EGCEGGGC>EF;;@FGFGGCFFGGGGGGEGGGFGGFFGGFGGFF?FCE88CC8??ECEEFGG?CGGFEEGEGGGGGGEG*9CG=EDCEDG>4C*::CE<*9C69*::79C**0**)/2<*0):74)09470*69
@M03506:14:000000000-AKVR1:1:1101:8800:2043 1:N:0:37
CGAACTCCTACGGGAGGCAGCAGTAAGGAATGTTGGACGATGGTCGCAAGACTGATCCAGCCATGCCGCGTGCAGGGTGAATGCCCTATGGGTTGTAAACTGCTTTTGTACGGGAATAAACCCTCCTACGTGTAGGGGGCTGAATGTACCGTAAGAATAAGGGTCGGCTAACTTCGTGCCAGCAGCCGCGGTAAGACGAAGGACCCAAGCGTTATCCGGATTCATTGGGTTTAAAGGGTGCGTAGGCGGATTGATAAGTCAGTGGTGAAATCTCCGGGCTTAACCCGGAAAGTGCCATTGA
+
CCCCCGFGGGGGGGGGGGGGEGGGGGGGGGGGGGGGGDFDGGGGGGGGGCFFFGGGGGGGFGFGGGGCGEFGGGGFGGEGGGGFGGGGGGGGGGGGGGGGGGGGGGGGGGGGGDEGGGFCDFGGGGGGGGGGAFGGGGGGGGGGGGGGGGGGGGGGGGDGFFCFGGGGGDFFBEGGGGGGGGGFFGFEGGGGECCEEGGGGDDGG*=BCGEEEG5+?=E588F+<@9C>2;EFGDFGD**7C=CED<DE5E=F6CGEF7*29DGGGF=9*:FFDCE355<*//99)>>037?=8F4*/***
@M03506:14:000000000-AKVR1:1:1101:20590:2103 1:N:0:37
CGAACTCCTACGGGAGGCAGCAGTGGGGAATATTGGACAATGGGCGCAAGCCTGATCCAGCCATGCCGCGTGAGTGATGAAGGCCTTAGGGTTGTAAAGCTCTTTTACCTGGGAAGATAATGACGGTACCAGGAGAATAAGCCCCGGCTAACTTCGTGCCAGCAGCCGCGGTAATACGAAGGGGGCTAGCGTTGTTCGGATTTACTGGGCGTAAAGCGCACGGAGGCGGATCTTTAAGTCAGGGGTGAAATCCCAAGGCTCAACCTTGGAAATGCCTTTGATACTGGGGATCCCGAGTTCG
+
CCCCCGGGGGGEGGGGGGGGGGGGGGGGFCGFFFFGGGGFFGGFGDGGGGGGGGGCFGGFFFGGGGFGGGCFBFAFCFGFFGCFGGGCFGGGGGGFFFEGGCFG9EFCFFGFGEGCEEFFFGGGGGCGEGGGG7F,BABCFF,>:@:CGCFC,E9C,>=DFFGGGFGGGGG7@FGGGGFCGDGGG*C:FGCCC7;F<CECEE99B@E@7@GB8*;FDE58CG**25*//*1:0:C9CFG73+05>5/99+3A*<6CF39**+9*:*3CC*+**2*+*9:CC67?+0651/7-)00)00)67
@M03506:14:000000000-AKVR1:1:1101:15728:2114 1:N:0:37
CGAACTCCTACGGGAGGCAGCAGTGGGGAATATTGGACAATGGGCGCAAGCCTGATCCAGCAATGCCGCGTGAGTGATGAAGGCCTTAGGGTTGTAAAGCTCTTTCGGCGGGGACGATGATGACGGTACCCGCAGAAGAAGCCCCGGCTAACTTCGTGCCAGCAGCCGCGGTAATACGAAGGGGGCAAGCGTTGTTCGGAATTACTGGGCGTAAAGGGCGCGCAGGCGGCCAATCAAGTCAGATGTGAAAGCCCCGGGCTCAACCTGGGAATAGCATCTGGGACTGGTTGGCTAGAGACCG
+
CCCCCGGGGGGGGGGGGGGGGGGFGGGGGGGGGGGGGGGGGGGGGGGGGGGGGGGGGGGGGGGGGGGGGGGGDGGGGGGGGGFGGGGGGGGGGGGGGGGGGGGGGGGGGGGGGGGGGGGGGGGGGGGGFFGGGGGGGGGGGDGFGGGGGDGGGGGGGGEEGGGGGGGFGGGGGGDGGGGGGGGGGGGGGFG8CG*AFEGGGDGFFGGGGGGEE8@FGGGGDCEGGGDGEEGGG6FGCFGGGD?CCCEFDGFC<5CDEFDGG?=:CGGGGCCF*7CC>?FFGF)27)715DB0)/)96*)0<
@M03506:14:000000000-AKVR1:1:1101:12033:2133 1:N:0:37
CGAACTCCTACGGGAGGCAGCAGTGGGGAATCTTGCACAATGGGGGCAACCCTGATGCAGCGACGCCGCGTGAGCGATGAAGCCCTTCGGGGTGTAAAGCTCTTTCGGCAGGGACGATAATGACGGTACCTGAAGAAGAAGCTGCGGCTAACTACGTGCCAGCAGCCGCGGTAATACGTAGGCAGCAAGCGTTGTTCGGAATTACTGGGCGTAAAGAGTGTGTAGGCGGTTTTCTAAGTTTGGTGTGAAATCTCCCGGCTCAACTGGGAGGGTGCGCCGAATACTGAGAGGCTAGAGTGTG
+
CCCCCGGGGFGGGGGGGGGGGGGGGGGGGGGGGGGGGGDFGGGGGGGGGGGGGGGGGGDFGGGGGGGGGGGGGGGGGGGGGGGGGGGGGGGGGGGGGGGGGGGGGGEGGGGGGGGGGGGGGGGGGGGGGGGGGGGGGGFFGFGGGGGGGGGGGGGGGGGGGGGGGGGGGGGGGGGGGGGGGGGGGGGDFFCEEG>EGG>8>FGGGGFG8>?EGGEE+8EGGGG?9<6CEC8E=??E++20<E5*:=EFG?C<F9FG5BGGE+96+96FCD5B><*:CDGC5<)+<4*)-950)/00=6*/1
@M03506:14:000000000-AKVR1:1:1101:22238:2166 1:N:0:37
CGAACTCCTACGGGAGGCAGCAGTAGGGAATCTTCCGCAATGGACGAAAGTCTGACGGAGCAACGCCGCGTGAGTGATGAAGGCTTTCGGGTCGTAAAACTCTGTTGTTAGGGAAGAACAAGTGCTAGTTGAATAAGCTGGCACCTTGACGGTACCTAACCAGAAAGCCACGGCTAACTACGTGCCAGCAGCCGCGGTAATACGTAGGCGGCAAGCGTTATCCGGAATTATCGGGCGTAAAGCGCGCGCAGGTGGTTTCTTAAGTCTGTTGTGAAAGCCTACGGCTCAACTGTGGAGGGTC
+
CCCCCGGGGAFDGGGGGGGGGGGGGGGGGGGGGGGGGGFGGGGGGGGGEGGGGFGGGGGGGGGGDGGGGG7@CFFFFFGGGGGGGGGGGGGGGGGGGGGGGGGGGGGFGGGGGCFCFFBAFCFFCGGGGGGFGGGGGGGGGGGGGGGGGGGGGFGGGGGGGG:FGGGFGGG*BBFGGGGFGGGGFFGGGGCGGGGGGGEEGFFG22C*+4:CEGGGGGGG239888CCFCF+****:CCEGGGGD*/9855ECCFD55>7C?7<FFFG+2A5*::?F@G*7?5C*)/*)9*(11;?@B@3.
@M03506:14:000000000-AKVR1:1:1101:18537:2192 1:N:0:37
CGAACTCCTACGGGAGGCAGCAGTGGGGAATATTGGGCAATGGGCGCAAGCCTGACCCAGCCACGCCGCGTGAGTGATGAAGGCCTTCGGGTCGTAAAGCTCTGTGGGGAGGGACGAAAAAACATTGGCCAATATCCAATGGACTGACGGTACCTCCTTAGCAAGCACCGGCTAACTCTGTGCCAGCAGCCGCGGTAATACAGAGGGTGCAAACGTTGCTCGGAATCATTGGGCGTAAAGCGCACGTAGGCGGCCTAGCAAGTAGGGAGTGAAAGCCCTCGGCTTAACCGAGGAAGTGCCT
+
CCCCCGGGGGGGGGGGGGGGGGGGFGGGGGGGGGGGGGGGGGGGGGGGGGGGGGGGGGGGGGGGGGGGGGGGGGGGGGGGGGGGGGGGGGGGGGGGGGGGGGGGGGGGGGGGGDGGGGGGGGGGGG9FGGGGGGGGGGGGGGGGGFGGGGGGDGGGGGGGGGG;CFGGGGGGGGGGGGGGGGGGGGGGGGGGGGGGDCGGGDFGGGGGEGFGGGGCGGGFGGGGGF?7CGGFGGGE=EGGGGE51::7*:FGGECG65CFC=77CCE5CCC?DGGCCF*1957CE6F479>>F3<F:4=*9
@M03506:14:000000000-AKVR1:1:1101:16600:2232 1:N:0:37
CGAACTCCTACGGGAGGCAGCAGTGGGGAGTTTTGGACAATGGGCGCAAGCCTGATCCAGCAATGCCGCGTGTGTGAAGAAGGCCTTCGGGTTGTAAAGCACTTTTGTCCGGAAAGAAAACGCACTGGTTAATACCCGGGGCGGATGACGGTACCGGAAGAATAAGCACCGGCTAACTACGTGCCAGCAGCCGCGGTAATACGTAGGGTGCAAGCGTTATCCGGAGTTATTGGGTTTAAAGGGTCCGTAGGCGGACTTGTAAGTCAGTGGTGAAATCTCATAGCTTAACTATGAAACTGCC
+
CCCCCGGGGGGGGGGGGGGGGGGGGGGGGGGGGGGGGGGGGGGGGGGGGGGGGFGGGGGCGGGGFFGCGGGEGGGGGGGGGGGGGGGGGGGGGGGGGGGGGGGGGGGGGAFGC@FGGGGFFGGGGGGGDFGGGGGGGGGGGGGGGGDCFGGGGGGGGDCFGGGGGGGGGGGDDFG:CFGFGGGGGGGGFGGGGGGGCE>?FGGFFEGGGGGGGGGGGGGCEGDEG*;C7C3AC=8?CF>C?EGFFCE4@C=FDGCGE@GG7EFC0:CF7CC>FCF7C=FF7*/0:7>F<>?26*78?B69<
@M03506:14:000000000-AKVR1:1:1101:18584:2252 1:N:0:37
CGAACTCCTACGGGACGCAGCAGTGGGGAATTTTGGACAATGGGCGCAAGCCTGATCCAGCAATGCCGCGTGTGTGAAGAAGGCCTTCGGGTTGTAAAGCACTTTTGTCCGGAAAGAAAACCTTTGCCCTAATACGGCGGGGGGATGACGGTACCGGAAGAATAAGCACCGGCTAACTACGTGCCAGCAGCCGCGGTAATACGGAGGGTGCAAGCGTTATCCGGATTTACTGGGGTTAAAGGGTGGGTAGGCGGGCTTGTAAGTCAGTGGTGAAATCTCCGGGCTCAACCCGGAAACTGCC
+
CCCCCGGGGGGGGGGGGGGGGGGGGGGGGGGGGGGGGGGGGGGGGGGGGGGGGGGGGGGGGGGGGGGGGGGGGGGGGGGGGGGGGGGGGGGGGGGGGGGGGGGGGGGGGGGGGGGGGGGGGGGGGGGGGGDGFGGGGGGGCEGGGGGGGGGGGGGGGEGGFGGGGGGGCFEGGGDFFGGGGGGGGGGDFFCGGCCECGC?CEF*/:CE/*;CFCFECGGGFGCEEDDCCFFCCC*:*/:0<FE6*5=>EE5CDGGG*5)9<C*+32<FGF+87CC?:BFDDBFC*)*90>5(<))75@F*0
@M03506:14:000000000-AKVR1:1:1101:23149:2257 1:N:0:37
CGAACTCCTACGGGAGGCAGCAGTCGGGAATTTTGGGCAATGGGCGAAAGCCTGACCCAGCAACGCCGCGTGAAGGATGGAATCCCTCGGGATGTAAACTTCGCAAGAACGGGAAGAATAAGTAGAGGATAATACCCTCTATGATGACGGTACCGTTTGTAAGCTCCGGCTAACTCCGTGCCAGCAGCCGCGGTAATACGGGGGGAGCAAGCGTTGTTCGGATTTACTGGGCGTAAAGGGCGCGTAGGCGGCCAGCACAAGTCAGTTGTGAAATCTCCGGGCTTAACTCGGAAAGGTCAAC
+
BCCC@EGDFFGGGGGGGGGGGGG<EGGGGGGGGEGDGGGFGFFGGGGCGGGGGGGFF8EFGFGGGGGGGGDGFGGGGGGGGG9E<FE8FEGEGGG9FGGGDGGEGGGGGGGG>7>FGFGFFGGGGGFCEGGFFGDFGGGG<DDFGGGGGGGGGFFFGE@FGCEGGCGFGGGGG7FG7BFCGGGGGGGGFFEEGD7=EG9BEGE5EGEGF*AFEE5CE5FGGDGGGG?CFFFGG5E55A7E=EGD:5EDGGGG357**0C*/0:0CFCC<D+=*?7C*759750AA6FF>3B>)7>FFF4=*
@M03506:14:000000000-AKVR1:1:1101:17609:2341 1:N:0:37
CGAACTCCTACGGGAGGCAGCAGTCGAGAATTTTTCTCAATGGGGGCAACCCTGAAGGAGCGACACCGCGTGGAGGATGAAGGCTTTCGGGTTGTAAACTCCTGTCATTTGAGAACAACTGGGACGCAGTAACTACGCGTCCCTTGATAGTATCAGAAGAGGAAGAGACGGCTAACTCTGTGCCAGCAGCCGCGGTAATACAGAGGTCTCAAGCGTTGTTCGGATTCATTGGGCGTAAAGGGTGCGTAGGCGGCGCGGTAAGTCGGGTGTGAAGTCTTGGCGCTTAACTCCGAAGCGGCAT
+
CCCCCGGGGGGGGGDGGGGGGGGGGGGGGGGGGGGGGGGGGGGGGGGGGGGEGFFGGGGGGGEGFGGGGGGGGGGGGGGFGGGGGGGDGGGGGGGGGGGGF<FGGFGGGGGGGGGGGGFG=FGFGGGGGGG<EEFFF@CF:FGG9CFFGGGGGGGGDAFDEG7FFGGGGGGGG@FF@FGGGGCFGFFGGG@GGGDF8*;EF9CFC78+BC9CFFGBCEE8CEGG88<+0<:@8CG5/**<AEGGCCCD856:DCCCEFGD:?C:EGEFE<E=C0?+**00*..2*.786:68)8)5))05)
@M03506:14:000000000-AKVR1:1:1101:16915:2364 1:N:0:37
CGAACTCCTACGGGAGGCAGCAGTGGGGAATCTTGGGCAATGGGGGAAACCCTGACCCAGCGACGCCGCGTGGGGGGTGAAGGCTTTCGGGTCGTAAACCCCTGTTAGGTGGGACGAACGTCCCCCTGCAAATAGCTGGGGGATTTGACGGTACCACCAGAGAAAGCCCCGGCTAACTCCGTGCCAGCAGCCGCGGTAATACGGAGGGGGCGAGTGTTGTTCGGAATTACTGGGCGTAAAGGGCGCGCAGGCGGCCTGGCAAGTCGAGTGGGAAATCCCTTGGCGTAACTGAGGAATGGCG
+
CCCCCGGGGGGGGGGGGGGGGGGGGGGGGGGGGGGGGGGGGGGGGGGGGGGGGGGGGFFGFGGGGGGGGGGFGGGGGGGGGGGGGGGGGGGGGGGGFGGCFGGGGGGGGGGGEGGGGGGGGFFGGGGGGDGGGGGGGGGGGGCEFGFFGEGGGGGGGGGGGGGGGGGGGGGGGGGGGGFCECFGGGGGGGGFGGGG8ECGCFGGGGGGDGGGGGCEEGGGGGECC8CCGGGGGGGE*:*;EGGGGCEGEEEGGGGDEFCF*0*2CGGG9C*576*+*)9*::@+*8776*/-6767)/64)
@M03506:14:000000000-AKVR1:1:1101:21238:2368 1:N:0:37
CGAACTCCTACGGGAGGCAGCAGTGAGGAATCTTGCGCAATGGGCGAAAGCCTGACGCAGCGACGCCGCGTGAGTGATGAAGGCCTTCGGGTTGTAAAGACCTGTTGCGGGGGACGAATAAGGGTTGACTATTCTCCAGCTCGCTGACTCTACCTCCTTAGCCAGCAGCGGTTAACTCTGTGCCAGCAGCGGCGGTAAGACTGATTGGGCAAGCATTGCTCGGAATCACAGGGCGCAAAGCGCCCGGAGGACGCATGGCGCGTCAGTTGAGTACTCTCTCGGACCACACGAGGTGAGTCGG
+
CCCCCDFEEFEGG+FFCG@FDCFFC,CEFEF,CF<C7@CGEEF?,+@@F+,CE<F?FC@:@+@@+C:CE78=,89C?9CA?E@F,<=FFEGF:C:EE,,,:B=,C,?,4+8C>7+>@*@D;F9,83*,8,,3,,,,,>,>,DC****6,,733,?,,,372,7?*<++241***7,,7<,?,,7,,4;*8*:8:*C**<CC+300++02**/;**+23<?F8***22+33<CE5*1**)+*2**/**9*2**1***15*/*21=*90*0*3*0**+*)*0/))*/0*)-/.4)))1)1*)0
@M03506:14:000000000-AKVR1:1:1101:7519:2381 1:N:0:37
CGAACTCCTCCGGGAGGCAGCAGTTAGGAATTTTGGGCAATGGGCGCAAGCCTGACCCAGCAACGCCGCGTGGGTGACGAAGGCCTTCGGGTTGTAAAGCCCTTTTCTGAGGGAAGATGATGACGGTACCTCAGGAATAAGCACCGGCTAACTACGTGCCAGCAGCCGCGGTAATACGTAGGGTGCAAGCGTTGCCCGGATTTATTGGGCGCAAAGGGCGCGCAGGCGGCTACGCACGTCCGTTGTGAAATCGCTCGGCTCAACTGGGCGGGGTCAGCGGATACGGCGTAGCTGGAGCAAG
+
CCCCCEFFG-EFGGGDGGGCCFGFFGGGGGFEFGGGGCFFFFGGGGGEGGGGEGGGFEGGGGGGG:+C@BFG=FGGG8=?BFGGFGGGGGGEFGGGGGGGGFFCAEFEAEFFGGGGGDFEAFFCEEGGGGGGGGGFDFGFFCGGA:FEFDGGGGGGF,DFFGGFGGA@<FGGGGGFGGGGGGGC::CFGFGGC*8,38CEEE+<<@B9EFC*:8*<EGEG*:=CGGCEGD=CGG8C*:CFGC5C7=E7C7CCD=>FGBG5EFCG7CCF5DE@DD<FG:DDCD:FFEGFFD><FFF@F5)00
@M03506:14:000000000-AKVR1:1:1101:14978:2412 1:N:0:37
CGAACTCCTACGGGAGGCAGCAGCTAGGAATCTTGGGAATGGGCGAAAGCCTGACCCAGCAACGCCGCGTGGGCGATGAAGGCCTTCGGGTCGTAAAGCCCTTTTGCAGGGGAAGATGATGACGGTACCCTGCGAATAAGCCACGGCTAACTACGTGCCAGCAGCCGCGGTAATACGTAGGTGGCAAGCGTTGTCCGGATTTACTGGGCGTAAAGGGCGTGCAGGCGGTCTGTTAAGTCTAGGGTGAAAGCTCCCGGCTCAACTGGGAGAGGTCCTTGGATACTGGCGGACTTGAGGGGGG
+
CCCCCGGGGGGGGGGGGGGGGGGGGGGGGGGGGGGGGGGGGGGGGGGGGGGGGGGGGGGGGGGGGGGGGGGGGGGGGGGGGGGGGGGGGGGGGGGCGGGFGGGGGGGGGGGGGGGGGGGGGGGGGGGGGGGGGGGGGGGGGGGGGGGGGGGGGGGGGGGGGGGGGGGGGGGGECGGGGGGGGGGGGFGGGGGGGGGGGGGGGFGGGGGGGGGGGGGGGGGGDGGGGGGGGGG979@CFG?FGFGGGGGGGGGGGGGGF)9FF<FGFGCGGGB>4C9CFGF76?9F:5:1<B>FF*6:))0>
@M03506:14:000000000-AKVR1:1:1101:22296:2432 1:N:0:37
CGAACTCCTACGGGAGGCAGCAGTGGGGAATATTGCACAATGGGCGCAAGCCTGATGCAGCGACGCCGCGTGGGGGATGACGGCCTTCGGGTTGTAAACCTCTTTCACCAGGGACGAAGCGCAAGTGACGGTATGTGCAGAAGAAGCACCGGCCAACTACGTGCCAGCAGCCGCGGTAATACGTAGGGTGCGAGCGTTGTCCGGAATTACTGGGCGTAAAGAGCTCGTAGGTGGTTTGTCGCGTTGTTCGTGAAAACTCACAGCTTAACTGTGGGCGTTCGGGCGATACGGGCAGACTGGG
+
-ACCCFFGG-CCEGGGGGGGEGGFGGGGFGGGGGGGGGGGGGDGGGGGGGGGGGGGGGF<FFGDGGE@C>@7CFGGGGGGGGGG7FGFFGGFGGCCGG9E8FFFGGGGFGGGGFCCFG7:=FGFEDG9<<CFDB:FGFGFGGG?,?EGGGD<CFGGGGFGDEGF7<CFGGGFGGDG@CE<CCC7<8;8FEGGE888:/:89CGECECF7<FGF5CCEEGG9+;*0CC:;CE:CFEEFGG+:*5>GGGGFGEF*:+78/9>6+:C?*+:<7?9*CDFC5)1170:C35)4C70355>F?47)
@M03506:14:000000000-AKVR1:1:1101:12412:2444 1:N:0:37
CGAACTCCTACGGGAGGCAGCAGTGGGGAATTTTTCGCAATGGGGGAAACCCTGACGAAGCAACGCCGCGTGGAGGATGAAGGCCTTCGGGTCGTAAACTCCTGTCGACCGGGACGAAAGTAGTCTGACCTAATACGTCGGGCTATCGACTGTACCGGTGGAGGAAGCCACGGCTAACTCTGTGCCAGCAGCCGCGGTAATACAGAGGTGGCCAGCGTTGTTCGGAATTACTGGGCGTAAAGCGAGTGTAGGCGGGCGCTTAAGTCTGGTGTGAAATCTCCCGGCTTTACTGGAAGGGGTC
+
CCCCCDDGGDFEGGC@CEECGF8FECFGCFEFGGGFGGEGGGGGGGCCGCFGEDF<EBFBF,FC+@>+@C8@CF<CEC,4ED<EFF8EFGGGGGGGFG<F=FFGABD<:CGGGGGGGGGGFGGGGAACCFGGGGGGGFGDEFF7BFCFGG7:F@FDECFDGG,<<:CF<<FCC7:<:F9C,<<FCEGGG7CGF>GE8CE5<:F7<+<CFFG>*<;CCG=E;8CE5CEFGEG+0<FG=8);=:F515:D+<:ECEGGG3C<E:7+<>FG*::57C>7D62**8)77)7).:*)/))0<)07)
@M03506:14:000000000-AKVR1:1:1101:18988:2461 1:N:0:37
CGAACTCCTACGGGAGGCAGCAGTGGGGAATTTTGCGCAATGGGGGAAACCCTGACGCAGCAACGCCGCGTGGAGGATGAAGTCCCTTGGGACGTAAACTCCTTTCGACCGGGAAGATAATGACGGTACCGGTGGAAGAAGCACCGGCTAACTCTGTGCCAGCAGCCGCGGTAATACAGAGGGTGCGAGCGTTGTTCGGAATTATTGGGCGTAAAGGGCGCGTAGGCGGTTCGGTAAGTCACCTGTGAAATCTCCTGGCTTAACTGGGAGCCTGCAGGCGAAACTGCCGTGCTGGAGTGTG
+
CCCCCGGGGGGGGGGGGGGGGGGGGGGGGGGGGGGGGGGGGGGGGFGGGGGGGGGGGGGGGGGGGGGGGGGGGGGGGGGGGGGGGGGGGGGGGGGGGGGGGGGGGGGGGGGGGEGGGFGGGGGGGGGGGGGGGGGGGGGGGGGGGGGGGGGGGGGGGGGGGDFGGGGEEFGGCFGGGGGGGGGGGGECGGGG8CEFGGGGE*<?CFFGGGGGGGCGGGGGGD?5EE?EG?**/>/A=FFDFEG6???F9FCG=CCGCFG*A7FFGGFF*7>BCCFGF)19C<>:?FCF>C;()9FFFFFFF
@M03506:14:000000000-AKVR1:1:1101:13625:2513 1:N:0:37
CGAACTCCTACGGGAGGCAGCAGTCGAGAATTTTTCTCAATGGGGGCAACCCTGAAGGAGCGACGCCGCGTGGAGGATGAAGGCTTTCGGGTTGTAAACTCCTGTCATTTGAGAACAAGTGGCCGAACCTAACTACTTCGGCCTTGATAGTATCAGAAGAGGAAGGGACGGCTAACTCTGTGCCAGCAGCCGCGGTAATACAGAGGTCCCGAGCGGTGTTCGGATGCATTGGGCGTAAAGGGTGCGTAGGTGGCGGGGTAGGTGGGGTGGGGCATCCCGAGGCTTAACCTCGGGACTGCAT
+
CCCCCGGGGFGGGGGGGGGGGGGFGGGGGGGGGGGGGGGGGGEFGGGGGGGGGGGGGGFGGGGGGGGGGGFGGGGGGGGGGGGGGGGGGGGGGGGGGGGGGGGGGGGGGGGGGGGGGGGGGGGGGGGGGGGGGGGGGGGGGGGGGGGGGGGGGGGGGGGGGGGGGGGGGGGGEGG:FDECFGGC<FFEFGCEDFGGGEFGDF9FGGGGGGG85*?*1?E;:CG;E*;:?99C;>=:CC<EGG6=E=*7CE?C70*):>9D*::?FDCDG55519*+7)9*/;3C*<7@2:)45<D3)7)/1
@M03506:14:000000000-AKVR1:1:1101:10608:2531 1:N:0:37
CGAACTCCTACGGGAGGCAGCAGTCGGGAATTTTGCGCAATGGACGAAAGTCTGACGCAGCAACGCCGCGTGAGGGATGAAGGCCTTCGGGTTGTAAACCTCTTTTCTCAGGGACGATGATGACGGTACCTGAGGAATAAGCCACGGCTAACTACGTGCCAGCAGCCGCGGTAATACGTAGGTGGCGAGCGTTGTCCGGATTTACTGGGCGTAAAGAGCGCGCAGGCGGTCGTTCAAGTCGCGTGTGAAAGCCCCCGGCTCAACTGGGGAGGGTCACGCGATACTGATCGACTCGAAGGCA
+
CCCCCGGGGGGGGGGGGGGGGGGGGGGGGGGDGGGFCFGGGGG9EFGGGGEFGGGGEGGGGDGFGGGGGGGGGGGGGGGGGGGGGGGGGGGGGGGGGGGGGGGGGFACFDGGGGGGGGGGGGGGGGGGGGGGCBFGGAFGGGGGGGGGGGGGGFFGGGGGGGGGGGGGGGGGGGGGGGFGGGFFGGEGGGGGGGGGFGGG>C6EGFFFFGGGGGGF<CGGGGGGGGGEGGGEGCGGGGGGE*7CGGFFG7?FGF*58BG5CCFGGGGGEC:>DDG577DGG>@GGFC*6C@;)7<55.7>)
@M03506:14:000000000-AKVR1:1:1101:16308:2547 1:N:0:37
CGAACTCCTACGGGAGGCAGCAGTGGGGAATATTGCACAATGGGCGCAAGCCTGATGCAGCGACGCCGCGTGAGGGATGACGGCCTTCGGGTTGTAAACCTCTTTCAGTACCGACGAAGCGCGAGTGACGGTAGGTACAGAAGAAGCCCCGGCCAACTACGTGCCAGCAGCCGCGGTAATACGTAGGGTGCGAGCGTTGTCCGGAATTACTGGGCGTAAAGAGCTCGTAGGTGGTTTTTCGCTGTGTCCGTGAAAACTCACAGCTCAACTGTGGGCGTGCGGGCGATACGGGCAGACTGGG
+
CCCCCGGDEFGCF:;FGGGGGGGGGGGGGGGGGGGGGGGFGGGGGDCCFGGGGGGGGFGGGGGGEGGFEEGGEFGGGGGGGGGGGGGFCGGFGGGFGGGFEEGGGGGGGGFFGEEEEGGGGGGGDCBFGGG@7FGGFECGGGGCCA7,*CF7EG*<FFGEEAAF@AFG7<F*<CFEC**2:C@,,2:50***;8>8*;EA:AEGC5CFEF++01*:82?/++;*<2;?E>ECG=*2:*78****:AFDCEGCC*+*;FF*0+*:7C96*0660*<C3@7*).7**09>9G51))5356?>4
@M03506:14:000000000-AKVR1:1:1101:12174:2570 1:N:0:37
CGAACTCCTACGGGAGGCAGCAGTGGGGAATATTGGACAATGGGCGCAAGCCTGATCCAGCCATGCCGCGTGAGTGATGAAGGCCCTAGGGTTGTAAAGCTCTTTTACCCGGGAAGATAATGACTGTACCGGGAGAATAAGCCCCGGCTAACTCCGTGCCAGCAGCCGCGGTAATACGGAGGGGGCTAGCGTTGTTCGGAATTACTGGGCGTAAAGCGCACGTAGGCGGCGTTGTAAGTTAGAGGTGAAAGCCCGGGGCTCAACGCCGGAATTGCCTTTAAGACTGCATCGCTAGAATTGT
+
CCCCCFEFG9FGG:CGGGGGGGGGGGGGGGGGGGGGGGGGGGGGGGGGGGGGGGCFGGGC8@EGGGGGGGGGCFEDFGFF<AFGGDFFFGGGGGGGGGGGFGGGGGFG<FGGGEFGGFFBFFGFEFGFGGG7CEGGGGEFFFG@FGGGGDCC@FDCFFDGFFGGCFGGGGEFE:;CFCG:FGGG:FCFCGG::FC@EGGDEFFGGC9FCCEG>ED??EGG5CCFFEGGG5*221;ECFC9FFGFG3::+<CF<559=3<)ACF?*755C5EF4=FG767CF749?69?BF:65@:?6@B=9
@M03506:14:000000000-AKVR1:1:1101:8514:2572 1:N:0:37
CGAACTCCTCCGGGAGGCAGCAGTGGGGAATATTGCGCAATGGGCGGAAGCCTGACGCAGCGACGCCGCGTGAGGGATGAAGGCCTTCGGGTCGTAAACCTCTTTCAGCAGGGAAGAAGCGAGAGTGACGGTACCTGCAGAAGAAGCACCGGCTAACTACGTGCCAGCAGCCGCGGTAATACGTAGGGTGCAAGCGTTGTCCGGAATTATTGGGCGTAAAGAGCTCGTAGGCGGTTTGTCGCGTCTGCTGTGAAAACTCAGGGCTTAACCCTGAGCTTGCCGTGGGTACGGGCCGTCTAGA
+
CCCCCGGGGAFGDGGGGGGGGGEFGGGGGGGGGGCFGGGGGGGFGGGGEEGGGFGGGGGGGGGGGGGGGGGGGGGGDGGGDGGGGGGGGGGGGGGGGGGGGGGFGGGGGGGGGGGGGGG8F:FFCGFGGGG@@FFGGGGGGGG?FCGCGGEGGGDGGGGGGG7CFGGGFEGDGGGG<CFGGGGFFF>E02;CGDGGD8C;7@EGGGFEFCFCECFGGGC*<7CC<@EC>;CGD=E:ACFFECDCE5C*:C?777:76)9*<C<E*96CF755**2<C4*9*8;5C:DF:3>(3)8.0)09*
@M03506:14:000000000-AKVR1:1:1101:20887:2576 1:N:0:37
CGAACTCCTACGGGAGGCAGCAGTGGGGAATCTTGCACAATGGGGGAAACCCTGATGCAGCGACGCCGCGTGAGCGATGAAGCCCTTCGGGGTGTAAAGCTCTTTCGGCAGGGAAGATTATGACGGTACCTGCAGAAGCAGCTGCGGCTAACTACGTGCCAGCAGCCGCGGTAATACGTAGGCAGCAAGCGTTGTTCGGAGTTACTGGGCGTAAAGGGTGTGTAGGCGGTCGTTTAAGTTTGGTGTGAAATCTCCCGGCTCAACTGGGAGGGGGCGACGAATACTGAATGGCTAGATTGAG
+
CCCCCGGGGGFGGGGGGGGGGGGEFGGGGGGGGGGGGGGGGGFGGGEGGGGGGFFEFFFGGGGGGGGCFGGGGGGGGGGGGGGFGGGGGGGGGGCCGGGGGFGGGGGGGGGGGGGGGGGCAFGGGGGGGGGFGGGFGCGGGG78>FGGGCFFGGGGGGFFFFFGGGGECEF<FEF<BCFF*FFFG7FCGC*<FEGDCE*:CCGGG7<C58E8EE*<+;EEGE89@+<85:/?*28:<A>09?GGGEGG7EC:7C958353A96?+9CG6C5><<C=)5<<9@>99*274:@?)956****1
@M03506:14:000000000-AKVR1:1:1101:19597:2589 1:N:0:37
CGAACTCCTACGGGAGGCAGCAGTGGGGAATATTGGACAATGGGCGCAAGCCTGATCCAGCAATGCCGCGTGAGTGATGAAGGCCTTAGGGTTGTAAAGCTCTTTCGCCCGCGACGATGATGACGGTAGCGGGAGAAGAAGCCCCGGCTAACTTCGTGCCAGCAGCCGCGGTAATACGAAGGGGGCGAGCGTTGTTCGGATTTACTGGGCGTAAAGGGCGCGTAGGCGGCCTTCCAAGTCGAGTGTGAAAGCCCCGGGCTCAACCGGGGAGGTGCGCTCGAGACTGGCGGGCTGGAGGTGG
+
CCCCCGGGGGGGGGGGGGGGGGGEFEGGCGGFFGGGGGGGGGGGGGGGGGGGGGGGFGGGGGGGGGGGGGFGGGGGGGGGGGGCFFGGGGFGGGEFGGGG9FFFGGGGGGGGGGGGGGGGFGGGGGGGGGGGGDEGGGGGGGFFEFGDDEFDFFCFFGGGFGEGGGGGGGGGGGFGGGGFFGGGGGGGGGGGGGEGGG5C*;CC@FGGGGEGG5:@CEGGDGG5CCDEED58EGFGFG007:7CF?7:CCCC77*78>C5FFCGD):DGD=)/9CGG:5C7.079?GF373,3)7).))05
@M03506:14:000000000-AKVR1:1:1101:12740:2608 1:N:0:37
CGAACTCCTACGGGAGGCAGCAGTGGGGAATCTTGGACAATGGGCGCAAGCCTGATCCAGCCATGCCGCGTGAGTGAAGAAGGCCTTAGGGTTGTAAAACTCTTTCGCCGGAGAAGATAATGACGGTATCCGGAGAAGAAGCCCCGGCTAACTTCGTGCCGGCAGCCGCGGTAATACGAAGGGGGCTAGCGTTGTTCGGAATTACTGGGCGTAAAGCGCACGTAGGCGGATTTGTAAGTAGGGGGTGAAATCCCCAGGCTCAACCTGGGAACTGCCTTCTAGACTGGAAGGCTAGAGATCA
+
CCCCCGGGGGGGGGGGGGGGGGGGGGGGGGGGGGGGGGGGGGGGGGGGGGGGGGGGGGGGGGGGGGGGGGGGCGGGGGGGGGGGGGGGGGGGGGGGGGGGGGGGGGGGGGGGGGGGGGGGGGGGGGEGGGGGGGGGGGGGGGGGGGGGDGGGGGGGGGCFFCFGGGGGGGGGGGFFGG7FGGGGGGDGGGD<FGGGGGGGGGGFGFCGGGG8CCGGGGDGDEC6CG68E:/;@72AEF7FGGGGG*2/<<FA*7=DEFDD*<FEGDFGF575FGFGCFCDDFF++0*03C)(76:?@46@:
@M03506:14:000000000-AKVR1:1:1101:21977:2655 1:N:0:37
CGAACTCCTACGGGAGGCAGCAGTGGGGAATCTTGCACAATGGAGGAAACTCTGATGCAGCGACGCCGCGTGAGCGGTGAAGCCCTTCGGGGTGTAAAGCTCTTTCGACGGGAACGATAATGACGGTACCCGAAGAAGAAGCTGCGGCTAACTACGTGCCAGCAGCCGCGGTAATACGTAGGCAGCAAGCGTTGTTCGGAATTACTGGGCGTAAAGAGTGTGTAGGCGGTGTTCTAAGTCTGGTGTGAAATCTCCCGGCTCAACTGGGAGGGTGCGCTAGAAACTGGAATGCTAGAGGATG
+
CCCCCGGGGFGGGGGGGGGGGGGGGGGGGGGGGGGGGGGGGGGGGGGGGGGGGGGGGGGGGGGGGGGGGGGGGGGGGGGGGGGGGGGGGGGGGGGGGGGGGGGGGGGFGGGCEGGGGGGGGFFGGGGGGGGG7FGGFFGGGGGGGGEGGGGGDGGGFFCGGGGGGGFGGGGGEF?F<EGCFCAFGGGGGGGFGGGC7AGG5C<CFGGGC@EEEEFGGGGGGGGGGGFEGEEE=EGG9CGFFE??C*:>C<CFF+<DGFGDE+9?7CGC:<=BG<7=5>CCCF**<6<F?GFFB6?@F)59;
@M03506:14:000000000-AKVR1:1:1101:23729:2658 1:N:0:37
CGAACTCCTACGGGAGGCAGCAGTCGAGAATTTTTGACAATGGGGGAAACCCTGATCGAGCGACGCCGCGTGGAGGATGAAGGTCTTCGGATTGTAAACTCCTGTCATTGGGGAACAAGGTGCATACGTTAACTGCGTGTGCATTGATAGTACCCGAAGAGGAAGAGACGGCTAACTCTGTGCCAGCAGCCGCGGTAATACAGAGGTCTCAAGCGTTGTTCGGATTCATTGGGCGTAAAGGGTGCGTAGGCGGCGCGGTAAGTCGGGTGTGAAATCTCGGAGATTAACTCCGAAACTGCAC
+
CCCCCGGGGGGGGGGGGGGGGGGGGGGGFEFGGGGGGGGGGGFFGGGGGGGGGGGGGGGGGGGGGGGGGGGGGGGGGGGGGGGGGGGGGDCFGGGGGGGGGGGGGGGGGGGGGGGGGGGGGGGGGGGGGGFDGGGGGGGGGGGGGGGFGGGGFFFGEGBFGFFGGGGGGGGGGGGG>FGGGGGGGGGGGGGGGGG:EC9FGGFFGGFCGGFGGGGBECEF?E=;?CFGC?CGGDE*:CCEFE6=E*:CCGGGGDEDCED3:E*<C5EDGDE=:**<:*7F::)*0*:@B*??>:>>=6**/
@M03506:14:000000000-AKVR1:1:1101:18281:2690 1:N:0:37
CGAACTCCTACGGGAGGCAGCAGTAGGGAATCTTCCGCAATGGACGCAAGTCTGACGGAGCAACGCCGCGTGAGTGGTGAAGGTTTTCGGATCGTAAAGCTCTGTTGCCCTAGACGAACAGCAAGGAGAGTAACTGCTCTTTGTGTGACGGTATAGGAGAAGAAAGCCCCGGCTAACTACGTGCCAGCAGCCGCGGTAATACGTAGGGGGCAAGCGTTGTCCGGAATTATTGGGCGTAAAGCGCGCGCAGGCGGTCATTTAAGTCTGGTGTTTAATCCTGGGGCTCGACCCCAGTTCGCAT
+
CCCCCGGGGGGGGGGGGGGGGGGGGGGGGGGGGGGGGGGGGGGGGGGGGGGGGGGGGGGGGGGGGGGGGGGGGGGGGGGGGGGEFGGGGGGGGGGGGGGGGGGGGGGGGGGGGGGGGGGGGGGGGGGGFGGFGGGGGFGGGGGGGGGGGGGDGGGGGGGGGGGGGGGGGGGEGDGGGFGGGGGGGGGFEEFFGG@E8C@ECGG:<CECGGGCGGFD;CEGFGGG>CF+<FF??F=E=EG=7+CC=EGGGGGDDG*786*:7CFGECFF+7EB4DD9*9::FFFG5:D>(558857*7>D).
@M03506:14:000000000-AKVR1:1:1101:14301:2696 1:N:0:37
CGAACTCCTACGGGAGGCAGCAGTGGGGAATTTTCCGCAATGGGCGAAAGCCTGACGGAGTGACGCCGCGTGTGGGACGAAGGCCTTCGGGTCGTAAACCACTGTCAGTGGGAAAGATGGACGTCGGCGCGATAACCGCCGGCATTTGACGGTACCTGCAGAGGAAGCCCCGGCTAACTCTGTGCCAGCAGCCGCGGTAAGACGGAGGGGGCAAGCGTTGCTCGGAATTACTGGGCGTAAAGGGCGCGTAGGCGGGATGGCAAGGCGGTCGGGAAATCCCTCGGCTCAACTGAGGATCGGC
+
CCCCCGGGGGGGGGGGGGGGGGGGGGGGGGGGGGGGGGGGGGGGGGGGGGGGGGGGGGGGGGGGGGGGGGEGGGGGGGGGGGGGGGGGGGGGGGGGGGGGGGGDFFFG@FGGGGGGGGDFGGGEGGGGGGGGGGGGGGGGGGGGGGFGGGGGGGGGGGGGGCCDGGGG7FDBFGEGGGDCFFFGGGFGGGGGGGGGGGGGFFGGG8CGGGGGGGGFGGGGGCGGECED6<F7?EGFGCCCFFGGGEGG*:559EGG8;5<CC4>/1:C19E)9D):*9CF*<>GGFD*5C?B6FFF@FF)5
@M03506:14:000000000-AKVR1:1:1101:8286:2703 1:N:0:37
CGAACTCCTCCGGGAGGCAGCAGTCGAGAATTTTTCTCAATGGGGGAAACCCTGAAGGAGCGACGCCGCGTGGAGGATGAAGGCTTTCGGGTTGTAAACTCCTGTCATTTGGGAACAAGTTGTACGTGTTTACTGCGCGTGCATTGATAGTACCAGAAGAGGAAGGGACGGCTAACTCTGTGCCAGCAGCCGCGGTAATACAGAGGTCCCAAGCGTTGTTCGGATTCGTTGGGCGTAAAGGGTGCGTAGGTGGCGCCGTCAGTCGGGTGTGAAATTTCGGAGCTTAACTCCGTAACTGCAT
+
CCCCCGGGG9FGGGGGGGGGGGGGCFGGGGGFGGGFFGGGGGGGGGDGGGGGGGGGGGGGGDGGGGGGGGGGGCFGGGGGGGGGFGGGGGGGGGGGGGCFGGGGGGFGGGGGGGD<F<F<FGCABFG?BFGABFGB:FG:FGGFGGFGGGFCCFCGFFGGFGE:FGGCGGGGEGGGF@CBFGGC;::@FGEGEGGGGDCG@C99?FG+2;+?C*?;8?;@7EE5**<*3*8@E*:8:2*<+A7C*/*9CCCFGG=587>55>*<=DG55)78*0*+:69<5.5=74:6>*)40)))/9**1
@M03506:14:000000000-AKVR1:1:1101:13106:2705 1:N:0:37
CGAACTCCTACGGGAGGCAGCAGTGGGGAATATTGCACAACGGGCGCAAGCCTGATGCAGCGACGCCGCGTGAGGGATGACGGCCTTCGGGTTGTAAACCTCTTTCAGCACAGACGAAGCGCAAGTGACGGTATGTGCAGAAGAAGCACCGGCCAACTACGTGCCAGCAGCCGCGGTAATACGTAGGGTGCGAGCGTTGTCCGGATTTACTGGGCGTAAAGAGCGCGCAGGCGGTTGGTCAAGTCGAATGTGAAAGCCCCCGGCTCAACTGGGGAGGGTCATTCGATACTGGTCGACTCGA
+
CCCCCGGGGGGGGGGGGGGGGGGGGGGGGGGGGGGGGGGGGGGGGGGGGGGGGGGGGGGFGGGGGGGGGGGGGGGGGGGGGGGGGGGGGGGGGGGGGFGGGGGGGGGGGGGGGGGGGGGGGGDEGFGFGFGFGGGGGGGGGGGGEGGGGGGGGGGGGGGGGGGGGGGGGGGGGGGGGGGGGGGGGGGGGEGGGGGG>EEEGGGGCE8ACCGGFGGDEGGGGGGGEGGGDGGCCEEEGEDDGGGGGGG:FEGGF7CFCFGGGEG55CGGGFF65C*:D@54>@*C?*:),?FF=?>:>:87)
@M03506:14:000000000-AKVR1:1:1101:12992:2716 1:N:0:37
CGAACTCCTACGGGAGGCAGCAGTGGGGAATCTTGCACAATGGAGGAAACTCTGATGCAGCGACGCCGCGTGAGTGATGAGGCCCTTCGGGGTGTAAAGCTCTTTCGGCAGGAACGATAATGACGGTACCTGAAGAAGAAGCTGCGGCTAACTACGTGCCAGCAGCCGCGGTAATACGTAGGCAGCAAGCGTTGTTCGGAATTACTGGGCGTAAAGAGTGTGTAGGCGGTTCTCTAAGTTCCGTGTGAAATCTCCCGGCCCAACTGGGAGGGTGCGCGGGAAACTGGAGGGCCCGAGTATG
+
CCCCCGGGGCGGGGGGGGGGGGGGGGGGGGGGGGGGGGGGGGGGGGGGGGGGGGGGGGGGGGGGGGGGGGGGGGGGGGGGGGGGGGGGGGGGGGGGGGGGGGGGGGGGGGGGGGGGGGGGGGGGGGGGGFGGGGGGGGGF8<CFDFGEGGGGGFGGGGFGCFGGGGGGDDEGGGDCFGGGGGGFGGGGGGGFGGGGGGGGDFGGG?FGGGEC:C>FEFGECFF@FGCGGC8ECGGDFFGGGGGGGGGFFGGGD99DCDG):CFE67+965*:C5>EGFGD)757EFF@?3@(.)7;>5)*1
@M03506:14:000000000-AKVR1:1:1101:21218:2724 1:N:0:37
CGAACTCCTACGGGAGGCAGCAGTAGGGAATTTTCCACAATGGGCGCAAGCCTGATGGAGCAACGCCGCGTGCAGGATGAAGGCCTTAGGGTCGTAAACTGCTTTTGTTAGCGAAGATTATGACGGTAGCTAACGAATAAGGGTCTGCTAACTACGTGCCAGCAGCCGCGGTCATACGTAGGACCCAAGCGTTATCCGGAATTACTGGGCGTAAAGAGTTGCGTAGGTGGCAGAGTGGGTCTCGGTATAAAGACGACGGCTTAACCGTCGGAAGTATCGGGAAACTGCTCAGCTAGAGGAC
+
CCCCCGGGGGGGGGGGGGGGGGGGGGGGGGGGGGGGGGGGGGGGGGGGGGGGGGGGGCGGGGGGCEGGGGGGGGGGGGGGGGGGGGGGGGGGGGGGGFEFGGGGGGGGGGGGGGEGDEFGGGGGGGGGDGGGGGG7FFGGGGGGGGGGGGGGGGGGG7FGGDGEFGFGGGGEGGGGGGGGGCFGFGC@CFCFGCFGGGEGGGGFGGCGGGGDG*;E9EGGFGGEGGGEFDEFCFEEFGFEGCCDFGG::EGGCFGGGFG:EE<?F>EDED*7*)2<:79CDFF5CB>FAFF(<6@==?>7)
@M03506:14:000000000-AKVR1:1:1101:10379:2751 1:N:0:37
CGAACTCCTACGGGAGGCAGCAGTGGGGAATCTTGGGCAATGGGGGAAACCCTGACCCAGCCATGCCGCGTGGGTGATGAAGGCCCTAGGGTTGTAAAGCCCTTTCGGCGGGGAAGATAATGACGGTACCCGCAGAAGAAGCCCCGGCTAACTTCGTGCCAGCAGCCGCGGTAATACGAAGGGGGCTAGCGTTGCTCGGAATCACTGGGCGTAAAGCGCACGTAGGCGGCTCGTTAAGTCAGGGGTGAAATCCTGGAGCTCAACTCCAGAACTGCCTTTGATACTGGCGAGCTTGAGTGCG
+
CCCCCGGGGGGGGGGGGGGGGGGGGGGGGGGGGGGGGGGGGGGGGGGGGGGGGGGGGGGGGGGGGGGGGGGGGGGGGGGGEGGGGGGGGGGGGGGGFFFEFGGGGGGGGDGEGFFGGGGGGGGGGGGGGGGGG@FG8FEGGGFFGGGGDFGGGGGGGGGGFFC:CFGGCEFGGGGFGGCGEEDG>>EGGGGGGGGGGGEGGGGGGCFG55EGDCGFCGCCGDFFFEGGEGGEGEGG57*3:96*:CECGFGF*<9*8>F4??D6CGF0?:::C*9299CFF4=9:7CFFGFF>45>48**.
@M03506:14:000000000-AKVR1:1:1101:18852:2838 1:N:0:37
CGAACTCCTACGGGAGGCAGCAGTCGAGAATTTTTGACAATGGGGGAAACCCTGATCGAGCGACGCCGCGTGGAGGATGAAGGTCTTCGGATTGTAAACTCCTGTCATTGGGGAACAAGGTGCATACGTTAACTGCGTGTGCATTGATAGTACCCGAAGAGGAAGAGACGGCTAACTCTGTGCCAGCAGCCGCGGTAATACAGAGGTCTCAAGCGTTGTCCGGCTTCATTGGTCGTAATGGGTGCGTAGGCGGCGCGGTACTTCGGGTGTGAATTCTCGGAGCTTAACTCCTACACTGCAT
+
CCCCCFGGGGGGDEGG7BCFEEFEF,@@,6CFGGG@FGDFGG8FCE7C8FFFGGGFGDFFGEG@@FGCCEGEG7FGCG@,<FGGDFGGGE:FBEF,9BFFGGGCFE<FFFG,>+BBBEFFBC<BF9FG>=A+C<>D:FCCF9FFGAC<FBFAFFFGDC+@:EFFCCF7F@*:C>EEEGGFGFG9,CC,,<,*=1C41=CBFCF9F@<ECF+<:CCG5*A+<:5*1*2++<@00<*CF6*<9*+:5:758*3:7*:5=@D)*+*0:*:7ECC**0;<F?<C3)0*+*2/:>6)*/0886461
@M03506:14:000000000-AKVR1:1:1101:8651:2849 1:N:0:37
CGAACTCCTCCGGGAGGCAGCAGTGGGGAATATTGGACAATGGGGGCAACCCTGATCCAGCCATGCCGCGTGTGTGAAGAAGGCCCTCGGGTTGTAAAGCACTTTTGTCCGGAAAGAAAAGCATCCAATTAATACCTGGGTGTTATGGCGGTACCGGAAGAATAAGCACCGGCTAACTTCGTGCCAGCAGCCGCGGTAATACGAAGGGTGCAAGCGTTACTCGGAATTACTGGGCGTAAAGCGTGCGTAGGTGGTGCGTTAAGTCTGTCGTGAAAGCCTCGTGCTCAACCTGGGAATGGCG
+
CCCCCGGGG9FFGGGGGGGGGGGGGGGGGGGGGGGGGGFGGGGGGGGGGGGGGFGGGGGGGGGGGGGGGGGGGGGGGGGGGGGGGGGGGGGGGGGFGFGGCGGGGGGGGGGGEEFGGGGGGGGGGGGGGGGGGGCCFGGGGGFGGGGGGGGGG@FGGEG@FCGCGGGGGGGGDGG<CGGGGG>EGGFG7FGGEGGEGGGGGGFFGDEGGG>?GFDGGGGCC9CC:8FEGFCEFGGGGGGFCFDE5CE5;EG?FFE3<>DGE:C:9:7F?CF>6CGGGF*>C.5E****35047>:))9?55
@M03506:14:000000000-AKVR1:1:1101:7790:2865 1:N:0:37
CGAACTCCTCCGGGAGGCAGCAGTGGGGAATTGTTCGCAATGGGCGCAAGCCTGACGACGCAACGCCGCGTGGAGGATGAAGGTCTTCGGATTGTAAACTCCTGTTGCTCGGGACGAAAAGCTTCGACCTAACACGTCGAAGTCTGACGGTACCGGGTGAGGAAGCCCCGGCTAACTCTGTGCCAGCAGCCGCGGTAATACAGAGGGGGCAAGCGTTGTTCGGAATTACTGGGCGTAAAGGGCGCGTAGGCGGCCCGCTAAGTCGAACGGGAAATCCCCGGGCTCAACCCGGGAACTGCGT
+
CCCCCGGGG-FGGGGGGGGGGGGGGGGGGGGGGGGGGGGGGGGGGGGGGGGGGGGGGGGGGGGGGGGGGGGGGGGGGGGGGGGFGGGGGGGGGGGGGGGGGGGGGGGGGGGGGGGGGEGGGGGGGGGGGGGGGGGGGGGGGGGGGGGGGGGGGGGGGEGGGGGGGFFGGGGGGGGGGGGGGGGGGGGGGGGGGGGGGEGGGGGGGGGGGGGGGGG>EGEGGCEGECFCGGEFE5E:EEGGGEGGGEEGGGGDGECCE>35*A>CC5:55**)/7;0*09DDDFEGF*)./7()00<)9?5)
@M03506:14:000000000-AKVR1:1:1101:10517:2896 1:N:0:37
CGAACTCCTACGGGAGGCAGCAGTGGGGAATCTTGCGCAATGGCCGAAAGGCTGACGCAGCGACGCCGCGTGTGGGAGGACGCCTTTCGGGGTGTAAACCACTGTTGCCCGGGACGAACTTCTGGTTTCGACCAGATTGGCGGTACCGGGTGAGGAAGCACCGGCTAACTCCGTGCCAGCAGCCGCGGTAATACGGAGGGTGCGAGCGTTGTCCGGAATCATTGGGCGTAAAGGGCGCGTAGGTGGCCCGGTCAGTTCGTGGTGAAAGCGCGGGGCTCAACCCTGCGTCGGCCATGAATAC
+
CCCCCGGGGGGGGGGGGGGGGGGGGGGGGGGGGGGGGGGGGGGGGGGGGGGGGGGGGGGGGGGGGGGGGGGGGGGGGGGGGGGGGGGGGGGGGGGGGGGGGGGFGGGGGGGGGGGGGGGGGGGGGCFGGGGGGGGGGGGGGGGGGGGGGGGGGGGGGGGGGGDGGGGGGFGGGGFEGGGGGGGGGGGGGGGGGFGGGGGGGGGGGGGGGGGGGGGG>C5CC9CFFGGGGGEC@CEDGGGG5EGGGGGFCECECEGFGFDDGDGGG49>?DEFGGCE).*7C@FF*4<7;G36BD6@?FFF7
@M03506:14:000000000-AKVR1:1:1101:12249:2908 1:N:0:37
CGAACTCCTACGGGAGGCAGCAGTGGGGAATATTGGACAATGGGCGCAAGCCTGATCCAGCCATGCCGCGTGGATGATGAAGGCCCTAGGGTTGTAAAGTCCTTTCGGCGGGGAAGATAATGACGGTACCCGCAGAAGAAGCCCCGGCTAACTTCGTGCCAGCAGCCGCGGTAATACGAAGGGGGCTAGCGTTGCTCGGAATCACTGGGCGTAAAGGGCGCGTAGGCGGGATGGCACGTCGGCCGTGAAATCCTTCGGCCCAACCGAAGAACGTCGGCCGAAACTGCCATTCTTGAGGGTT
+
CCCCCGCGG9EFEGGEGGGGGGGFGFGGGGGFGGGGFFGGFGGFCCCEC@FGGGGFGGGGGGGGGGG@FCBFGFFFGGGGGGFGG@FEEGGGDEGGGGFFFGFGGEGCGGGFGFC@F,BDED,EFGFGGGCBFEGEFFGFEFGGGEGGGDGG9<@<FGGGG:7CDGGGGGGGGCF9FEBFEEEGGGEFFGGCEGE+AEGGGFF+<@@G885/2;>EF5?8=CEEEGFGGGEGGGFF+*12:C*2**:>EGDFFECF8DG<EE:EE35/**7.7C*2>;C5)))2:6C4):727@@*0))05
@M03506:14:000000000-AKVR1:1:1101:12466:2937 1:N:0:37
CGAACTCCTACGGGAGGCAGCAGTGGGGAATTTTCCGCAATGGGCGAAAGCCTGACGGGGTGACGCCGCGTGGGGGACGAAGGCCTTCGGGTCGTAAACCCCTGTCAGAGGGAAAGAAGGGCGCTGACGTTAATAGCGTCGGCGTCTGACGGTACCTTCAGAGGAAGCCCCGGCCAACTCTGTGCCAGCAGCCGCGGTAAGACAGAGGGGGCAAGCGTTGCTCGGAATCACTGGGCGTAAAGGGCGCGTAGGCGGGGTTGCTAGTCAGCCGTGAAATCCCACGGCCCAACTGAGAAACGTC
+
CCC<@EFGF?G7;F@F7F@E,CEEFFCFGGGGGCG,CFFCCGA<A@F@@FFEFFCCFGGGGGGF@F==CF:FGCG=FCGGED@FFEC<FGGFGCFFCDFGGGF=FFGGGGGE7B>@FA>B::FGE::FGG@<F9FGGGG<:=77<<CFGGDEFGG9FCFFG2C@FFCCCCCCCDEEFFCFCFFGGFGFC**:C?CCEG58CFEGC@CCDEGGEGG5E?CED<EGECEG?9+2<:F5CE<:FEG55C5CC=C5FCCC*))91+2<+2<C+9=DG<CE***0*00::0)8:*),7)*1)0.0)
@M03506:14:000000000-AKVR1:1:1101:11680:2958 1:N:0:37
CGAACTCCTACGGGAGGCAGCAGTGGGGAATTTTTGGCAATGGGGGCAACCCTGACCAAGCAACGCCGCGTGGATGATGAAGTATCTCGGTACGTAAAATCCTTTTGACAGGGACGAAAGCCGCAAGGTTTGACGGTGCCTGTAGAAGAAGCCCCGGCTAACTCCGTGCCAGCAGCCGCGGTAATACGGGGGGGGCAAGCGTTGTTCGGAATTACTGGGCGTAAAGGGCGCGTAGGCGGTTTGCTAAGTTGGACGTGAAAACTCTGGGCTTAACCCAGAGCCTGCATCCAAAACTGGCAGG
+
CCCCCGGGGCGGGGGGGGGGGGGFFDGGGGGGGGGEGGGGGGGGGGGGGGGGGGGGGGGGFFGGGGGGGGEGGGGGGGGGGGGGGGGGGGGGGGGGG?@FGGGGGGGGGGGGGGGGGGGGGGGGFGGGGGGGDGGGFG7FGGGGDGGGGGGGFGGGGGGGGGGFGGGGDGGGGGFGGGCFEGGCF9FGDGGDEGGGGF5CEGD>CFGGGGGGGGGGC?FGGGCG5CFE>8CGGGCEFGGDGGD7EEGGGCFEFCGGEFF*<67CEGC:=F*7CD>CDFFCCF46*)2180<6)7)1))75@
@M03506:14:000000000-AKVR1:1:1101:20166:2991 1:N:0:37
CGAACTCCTACGGGAGGCAGCAGTGGGGAATATTGGACAATGGGGGCAACCCTGATCCAGCAATGCCGCGTGAGTGATGAAGGCCTTAGGGTTGTAAAGCTCTTTCGGCGGGGACGATGATGACGGTACCCGCAGAAGAAGCCCCGGCTAACTTCGTGCCAGCAGCCGCGGTAATACGAAGGGGGCGAGCGTTGTTCGGATTTACTGGGCGTAAAGGGCGCGCAGGCGGCCTTAGTAGTCAGGCGTGAAAGCCCCGGGCTTAACCTGGGAATTGCGCTTGATACTCTGAGGCTCGAGTACG
+
-ABCCF@FFFGGGGEB@GGEGGGGGGGGFFGFGFFGGFGFFEGG@FEGGGGGG@<F9EFG?FCFFAEGDE>C,FCFAEFGFGGF=EFFGCFGGGGGGFCCEFGGFCCCD=:F7@CE@FC<<,@9FFFFEBG*>FE*D<F@FGGGGGCC7FGGFF<EFFGFF:CF::FCGCGE<CGC<8>CCEGGGEGEE8/2;?;*<EGGGGGGDGGG88?>*:CF<EGDE8CGGGG8>>EDE+90?C*0<<6:7:E**<?CCEEG=3>DG+29<76**2<5***5C:9*9=@FC***675(7>EF)07@;
@M03506:14:000000000-AKVR1:1:1101:10499:2999 1:N:0:37
CGAACTCCTACGGGAGGCAGCAGTCGAGAATTTTTCTCAATGGGGGAAACCCTGAAGGAGCGACGCCGCGTGGAGGATGAAGGTCTTCGGGTTGTAAACTCCTGTCATTTGGGAACAAGTGCCGGTACGTAACTGCTACCGGCTTGATAGTACCAGAAGAGGAAGAGACGGCTAACTCTGTGCCAGCAGCCGCGGTAATACAGAGGTCTCAAGCGTTGTTCGGATTCATTGGGCGTAAAGGGTGCGTAGGTGGCGTCGTAAGTCGGGGGTGAAATTTCGGAGCTTAACTCCGAAACTGCAT
+
CCCCCGGGGGGGGGGGGGGGGGGGGGGGGGGGGGGGGGGGGGGGGGGGGGGGGGGFGGGGGGGGGGGGGGGFFFGGGGGGGGGGGGGGGGGGGGGGGGGGGGGGGGGGGGGGGGGGGGGGGGGGGGGGGGGGGGGGGGGGGGDGEGE<DFGGGGGGGGEGGFGGFE>FCFFGEGFGGGFGGG9FCFDCCFEEE@ECEEFGGGGCFEGGFFGBEFE;88?FGGGC*AFCF++A@5?*2A3<EC:EGG*7C=0<C6ED5;C4*:CCEG*)2955CC>FG=7<*7>CFFG*)2)4>>>DFFFF6
@M03506:14:000000000-AKVR1:1:1101:21794:3004 1:N:0:37
CGAACTCCTACGGGAGGCAGCAGTGGGGAATCTTGCACAATGGGCGAAAGCCTGATGCAGCAACGCCGCGTGCGGGAAGAAGGCCCTCGGGTTGTAAACCGCTTTCAGAAGGAACGAAACTGACGGTACTTTCAGAAGAAGGTGCGGCCAACTACGTGCCAGCAGCCGCGGTGACACGTAGGCACCAAGCGTTGTCCGGATTTATTGGGCGTAAAGAGCTCGTAGGCGGTTCAGTCAGTCGGGTGTGAAAACTTTGGGCTTAACCCAAAGCGTGCATCCGATACTGCTGTGCCTTGAGTAC
+
CCCCCGGGGCE;FGGGGGCFGGGGGGGGGGGGFGGGGGGGGGGGGGGGGGGGGGGGGGGDGGGGEGGGGGF:FFEE:FDFFGG8FGGFGGGGGGGGGGGGGGGGFGGGGGFGFG?EFGGGFFGFGGGGDGFCDFG,F8CGFCF,D<FGGGFFFFGE7<BFEA@,>FGCFECFGG,<,C<FGGF<F::;BF7:<C82?8E*;:CFFF+CFFG5C>FDGG60<C*;CC:8E:CC?<E+<E:CGCEEGG=*9CFGFF9*8>G4CFG?<57CFG6;DG1****1*)0:<@76,:?4**/9*7F=9
@M03506:14:000000000-AKVR1:1:1101:7979:3011 1:N:0:37
CGAACTCCTCCGGGAGGCAGCAGTGGGGAATTTTGCGCAATGGGGGAAACCCTGACGCAGCAACGCCGCGTGGAGGATGAAGTCCCTTGGGACGTAAACTCCTTTCGACCGGGACGATAATGACGGTACCGGTGGAAGAAGCCCCGGCTAACTTCGTGCCAGCAGCCGCGGTAATACGAGGGGGGCGAGCGTTGTTCGGAATTATTGGGCGTAAAGGGCGCGTAGGCGGTGCGGTAAGTCACCTGTGAAACCTCTAGGCTTAACCTAGAGCCTGCAGGCGAAACTGCCGTGTTGGAGTGTG
+
CCCCCGGGGCFGGGGGDGGGGGGGGGGGGGFGGGGGGGGGGGGGG7@@FGFGGGFGGG7@:F@F:FGGGFGGGEGGGGGGAEGGGGGGGGGGGGG7<FGFDFCGGGEFGGGGGGGGGGGGGGGGGGGFGFGGGGEGFGGCGCFFFG7FFCCGGG9CG:FGBFGGGGFGGGGGDEFGGFCEGGGGGGGGGGGE>8CCG8C8EGG7CC+9*2C>**8<9E=EG=CGGE?CCGDE8:CE*CCFCEFGGGF7+0<FGFG*+7CGG6>FGG7=+>7F4*CG*<DC3>5EF?FF01<()0)<@/<F@
@M03506:14:000000000-AKVR1:1:1101:23272:3033 1:N:0:37
CGAACTCCTACGGGAGGCAGCAGTGGGGAATTTTCCGCAATGGGCGAAAGCCTGACGGAGTGACGCCGCGTGTGGGACGAAGGCCTTCGGGTCGTAAACCACTGTCAGTGGGAAAGATGGGTGTCGGCGCGATAACCGCCGGCATTTGACGGTACCTGCAGAGGAAGCCCCGGCTAACTCTGTGCCAGCAGCCGCGGTAAGACAGAGGGGGCAAGCGTTGCTCGGAATTACTGGGCGTAAAGGGCGCGTAGGCGGGATGGCAAGTCGGTCGTGAAATACCTCGGCTCAACTGAGGATCGTC
+
CCCCCGGGGGGGGGGGGGGGGGGEFFFECFGGGGGGGGGGGGEFGGGGDGGGGGGGGGDGFGGGGGGGGGGGGGGGGGGGGGGGGGGGGDGGGG:EFGGDEDFFGGGGGGGGGGCGGFDGFFCCEGGGGGGGECFGFEGDG<FEEFCCGGGGFFGFCF@CF9CFGFFCF*CFCF7CFFCEFGGCGF+8CGGFFCEDECC*C:FGGCGGGECCEF>@C8;CE@CEEEE5:C??EGGFGCD8:FGDGE7CE5C7*:=C*7CC7AFGFFGG/9E)/*>FF??<C?DGE3/74</31/09@?D))
@M03506:14:000000000-AKVR1:1:1101:13451:3045 1:N:0:37
CGAACTCCTACGGGAGGCAGCAGTAGGGAATTTTCCGCAATGGGCGAAAGCCTGACGGAGCAACGCCGCGTGCAGGAGGAAGGCCTTCGGGTTGTAAACTGCTTTTAACGGGGACGATTATGACGGTACCCGTAGAATAAGGATCGGCTAATTCCGTGCCAGCAGCCGCGGTCATACGGAAGATCCGAGCGTTATCCGGAATTACTGGGCGTAAAGAGTTGCGTAGGTGGCATGTAAAGCGAATAGTGAAAGACTACGGCTCAACCGTAGGGACATTGTTCGAAATAACAAGCCAGAGCAT
+
CCCCCGGGGGGGGGGGGGGGGGGGGGGGGGGGGGGGGGGGGGGGGGGGGGGGGGGGGGGGGGGGGGGGGGGGGGGGGGGGGGGGGGGGGGGGGGGGGGGGGGGGGGGGGGGGGGGGGGGGGGGGGGGGGGGGGGGGGGGGGGGGGGGGGGGGGGGGGGGGGGGGGGGGGEEFGGGGGFGGGGCFGGGGGGGGGFFGFGGGGGGGGGGGGGGECEGGFFCGGGGDGEGGGGGGC:<E?CDEEEGC:CFFFFFFFCCFG>GGCCF6*9C*:CC)975C*90*:>4**.*/)*97>))75>5?/
@M03506:14:000000000-AKVR1:1:1101:6693:3090 1:N:0:37
CGAACTCCTCCGGGAGGCAGCAGTGGGGAATTTTGCGCAATGGGGGAAACCCTGACGCAGCAACGCCGCGTGGAGGATGAAATATCTTGGTATGTAAACTCCTTTCGATGGGGAAGATTATGACGGTACCCATAGAGGAAGCCCCGGCTAACTCTGTGCCAGCAGCCGCGGTAATACAGAGGGGGCAAGCGTTGTTCGGAATTACTGGGCGTAAAGGGCGCGTAGGCGGCCTTCTAAGTCGAACGTGAAATCCCCGGGCTCAACCCGGGAACTGCGTCCGATACTGGAAGGCTTGAATCCG
+
CCCCCGGGG9FGGGGGGGGGGGGGGGGGGGGGGGGGGGGGGGGGGGGGGGGGGGGFGGGGGGGGGGGGGGGGGGGGGGGGGGGGGGGGGGGFGGGGGGGGGGGGGGGGGGGGGGGGGGGGGGGGGGGGGGGGGGGGGGGGGGGGGGGGGGGGGGGGGGFGGGGGGGGGGGGGGGGGGGGCGGGGGGGGGGGGDGGGGDGGGGGFFGGGGGGGGEGGGGGCGGEEGGGEEGDECFGFGGGGGGGGGFGGGGGGFGGGGEGD5EGGGDECCD5>9FGG9>19<@EG+=C?:FD<@?BFF**77
@M03506:14:000000000-AKVR1:1:1101:18952:3097 1:N:0:37
CGAACTCCTACGGGAGGCAGCAGTAGGGAATATTGGACAATGGGCGCAAGCCTGATCCAGCCATGCCGCGTGGGTGATGAAGGCCCTAGGGTTGTAAAGCCCTTTCGGCGGGGAAGATAATGACGGTACCCGCAGAAGAAGCCCCAGCTAACTACGTGCCAGCAGCCGCGGTAAAACGTAGGGGGCAAGCGTTGCCCGGAATCACTGGGCGTAAAGCGGGTGTAGGCGGTCCTTTAAGTCGGATGTGAAATCCTACGGCTCAACCGTGGAACTGCATCCGATACTGGAGGACTTGAGGACG
+
CCCCCGGGGGGGGGGGGGGGGGGGGGGGGGGGGGGGGGGGGGGGGGGGGGGGGGGGGGGGGGGGGGGGGGGGGGGGGFGGGGGGGGGGGGGGGGGGGGGGGGGGGGGGGGGGGGGGGGGGGGGGGGGGGGGGGGGGGGGGGGGGGGGGGGGGGGGECFFGGGFFFFFGDGGEEEGGGGGG7<:FGGDF5CCEGECGGEGEGGGGGFFFGGGGGGGGFGGG*::E7F95:::8CFGGGGGGGGCEEGG7EFGFGG?6C@C559DDFCEDC7C6DGF+**9C*5>EC@*4455:?*=69FF))
@M03506:14:000000000-AKVR1:1:1101:8353:3121 1:N:0:37
CGAACTCCTCCGGCAGGCAGCAGTCGAGAATTTTTCTCAATGGGGGAAACCCTGAAGGAGCGACGCCGCGTGGAGGATGAAGGTCTTCGGATTGTAAACTCCTGTCATTGGGGAACAATGCGTAAATATTAACTGTATTTGCGTTGATAGTACCCGAAGAGGAAGAGACGGCTAACTCTGTGCCAGCAGCCGCGGTAATACAGAGGTCTCAAGCGTTGTTCGGATTCATTGGGCGTAAAGGGTGCGTAGGCGGCGCGGTAAGTCGGGTGTGAAATCTCGGGGCTTAACTTCGAAACTGCAT
+
CCCC@FGGG@CFGDCGDDFEGGGFGCFCFBFGFGF8FFFGAEEGC7@:<FEFFG@8E8EEEECFGGF:E=BB::C:F=FEDFCEFGGDCFCGGFFCFCEGGGGGGG,A8?E8:CCFG@??FGGGGGGGGGGDGGGGCFGGGGGCGGCGGFGD@=<@@E7FFFEFFFFFCCC7FCFFGGGGGGGFFEF8CCGGDFD@EEFFG9CGGDG:CDGF9EE*=88*A58:CEGC7C7C57:EC8>F9CFE=C7CEDC7CCCCEFDDCGFFCDG5C):*:*2<C6CC)<)7AFGFF>F6))0)*9@F4
@M03506:14:000000000-AKVR1:1:1101:8439:3152 1:N:0:37
CGAACTCCTCCGGGAGGCAGCAGTGGGGAATATTGGACAATGGGCGCAAGCCTGATCCAGCCACGCCGCGTGAGTGATGAAGGCCTTCGGGTCGTAAAGCTCTGTGGGGAGGGACGAACCGCCGGGTATTAATACCATCCGGCATGACGGTACCTCCTTAGCAAGCACCGGCTAACTTCGTGCCAGCAGCCGCGGTAATACGAAGGGTGCAAACGTTGCTCGGAATTATTGGGCGTAAAGCGCACGTAGGCGGCTTTGTAAGTCGGATGTGAAATCCCTCGGCTTAACCAAGGAAGTGCAT
+
CCCCCGGGG9FGGGGGGGGGGGGGGGGGGGGGGGGGGGGGGGGGGGGGGGGGGGGGGGGGGGGGGGGGGGGGGGFGGGGGGGGGGGGGGGGGGGGGGGGGGGGGGGGGGGGGGGGGGGGGGGGGGGGGGGGGGGGGGGGGGGGDGGGGGGGGGGDFGFGGGGGGGGGGGGGGGGGFGGGGGGGGGGGFGGGGGGGGGGGGGGGGGGGGGGGGGGGGGGGGGGGEECF7CFFGGGDGGGGGGGGGDCECC5EEGGGGGFGGCCFFG37CEGF@CDFFFFFGD35FGFD@<D>?F>))07@@*
@M03506:14:000000000-AKVR1:1:1101:15770:3157 1:N:0:37
CGAACTCCTACGGGAGCAGCAGTCGAGAATTTTTCACAATGGGCGAAAGCCTGATGGAGCGACGCCGCGTGGGGGATGAATGGCTTCGGCCCGTAAACCCCTGTCATTTGCGAACAAACCTTGCCCGCTAACACCGGGCGAGCTGATTGTAGCGAAAGAGGAAGGGACGGCTAACTCTGTGCCAGCAGCCGCGGTAATACAGAGGTCCCGAGCGTTGTTCGGATTCATTGGGCGTAAAGGGTGCGTAGGCGGCGCGGTAAGTCGGATGGGAAATCTCGGGGCTTAACTCCGAACCTGCATT
+
CCCCCGGGGGGGGGGGGGGGCFGGGGGGCGGGGGGGGGGGGGGGGGGGGGGGGGGGGGGGGGGGGGGEE=FGGGGGGGGGGGGGGGGGGGGGGGGGGGGGGGGGGFGGGGGGGGGGGGGGGGGGGGGGGGGGGGGGGGGGGDGC@CCFGGGGGGGGGGFFFFFGDFFGGGDGGGFCEG?C7CFGGGGGGGGGGGCC:CFGGFC+CF8CC>58CC2/??82;CCC>FGF+3+;EEEGC5>F:CGE::EG5+:CGEGDG>3*<:7=55ED:<60*7:<>)CDGE@F6BF*)2)(8)08:))9/
@M03506:14:000000000-AKVR1:1:1101:19753:3168 1:N:0:37
CGAACTCCTACGGAGGCAGCAGTGGGGAATTGTTCGCAATGGGCGCAAGCCTGACGACGCAACGCCGCGTGGAGGATGAAGGTCTTCGGATTGTAAACTCCTGTTGCCCGGGACGAAGCGTCTCGACCTAACACGTCGAGGCTTGACGGTACCGGGTGAGGAAGCCCCGGCTAACTCTGTGCCAGCAGCCGCGGTAATACAGAGGGGGCAAGCGTTGTTCGGAATTACTGGGCGTAAAGGGCGCGTAGGCGGCCTTCTAAGTCGAACGTGAAATCCCTGGCCCCAACCCGGGAACGGGCGC
+
CCCCCGGGGGGGDCFCGCFEGGGGGGGDGGGGGGGGGCCFFGGFEEGEGGGFGGGGEFGGDFGGGGGGGGGGEGG:EFGGFC:EFFGGGGGGFFBEDGGFGGGDFGGGGGGGGGGCFGCCCBCGGGGGGGGFGFGF:CFEGFGFGFFFDFGCGGGG:CEGGGGCFGGGGGGGCFFC2?FFFC:9FFFGGGEGCE58CF799EFCECECECFGFEEGGGGGGEECFGGGCC8CFEGGG5FDGGGGG7C7ECEGC5EGDB>:CF75:DGC1**.***<<)0**.)/*)7;1D5(7>)))))))
@M03506:14:000000000-AKVR1:1:1101:15020:3189 1:N:0:37
CGAACTCCTACGGGAGGCAGCAGTGGGGAATTGTTCGCAATGGGCGCAAGCCTGACGACGCAACGCCGCGTGGAGGATGAAGATTTTCGGATCGTAAACTCCTGTCGAATGGGACGAAAAGGTCGCGGGTTAACAACCCGTGATCCTGACGGTACCGTTAAAGGAAACCCCGGCTAACTCCGTGCCAGCAGCCGCGGTAATACGGGGGGGGTAAGCGTTGTTCGGAATTACTGGGCGTAAAGGGCTCGTAGGCGGCCAACTAAGGCAGACGTGAAATCCCCCAGCTTAACTGGGGAACTGC
+
CCCCCGGGGGGGGGGGGGGGGGGGGGGGGGGGGGGGGGGGGGGGGGGGGGGGGGGGGGGGGGGGGGGGGGFGGGGGGGGGGGGGGGGGGGGGGGGGGGGGGGGGGGGGGGGGGGGGGGGGGGGGGGGGGGGGGGGGGGGGGFFGGGGGGGGGGGGGGGCGGGGGGGGEGGGGGGCGGGGFGGF:CFCGGGGGGGGGG*?EGFFGGEGGGGDGDGG+/;:EC5AEECEFFGF7+CC:C:D5:C7CCCCD**2ACEECE>CCEG67*9:77CC7<FFFGB*0*07A5):7<*95@F>)8<F?*
@M03506:14:000000000-AKVR1:1:1101:6570:3195 1:N:0:37
CGAACTCCTCCGGGAGGCAGCAGTGGGGAATTTTCCGCAATGGGCGAAAGCCTGACGGAGTGACGCCGCGTGGGGGACGAAGGCCTTCGGGTCGTAAACCCCTGTCAGAGGGAAAGAAGGGTGTCGGCGTGAATAGCGCCGGCACTTGACGGTACCTTCAGAGGAAGCCCCGGCCAACTCTGTGCCAGCAGCCGCGGTAAGACAGAGGGGGCAAGCGTTGCTCGGAATTACTGGGCGTAAAGGGCGCGTAGGCGGGATGGCAAGTCGGTCGTGAAAGCCTTCGGCTCAACCGACGACCGTC
+
CCCCCGGGGF@CEGFGGGGEDFCFGDGGDCGGGGGFGGGGGGGGGGGDGEGGFD@FG7C@FGCFGGGCGGCGDGDGGEEE7:=B=EFEEDGFGGGDFGGGGGGEFG<FFGGDEF8DGGF7FFG>8CFGGGGEEGG?FEGGEGGGEFFGFGG*<7FCGGGCA,?FG7CFFFC:*?C88FFFF?CEFFGGGGEGGGGG>CE>C9E?FCFG5>:E>CCFGEGEC9<CGG5;+<CCG+;CCE<;*<C:C*:5:5*:CEC3:>G*****3>*>/7C>*<*+*.2CC=FGD5*9,CFB)).5))00)
@M03506:14:000000000-AKVR1:1:1101:9128:3219 1:N:0:37
CGAACTCCTACGGGAGGCAGCAGTGGGGAATCTTGCGCAATGGGCGAAAGCCTGACGCAGCGACGCCGCGTGGGGGAAGAAGGCTTTCGGGTTGTAAACCCCTTTCAGGAGAGACGAAGCTACTCGGGTTAATAGCCCAGAGGGTGACGGTATCTCCAGAAGAAGCCCCGGCTAACTACGTGCCAGCAGCCGCGGTAATACGTAGGGGGCAAGCGTTGTCCGGATTTATTGGGCGTAAAGAGCGTGTAGGCTGCCATGTAGGTCCGTTGTGCAAACTCGAGGCTCAACCTCGAGACGCCGA
+
CCCCCGGGGGGGDGGGGEGGGGFCFGGGGGGGGGGGGGGGDG@FGGGGGGGGGGFGGGGGGGGGGDGEGCFEFGGGGGGGGGFGFGGGGGGGGCFGGCGGGGGGGGDGGGGGGGGD::FEGGGG8BCGFGGFGGGGGGGDFCGD:FFFCEGGGGGGGGGA:<<F7FFGGCCFGDFGGGGDFFFFGFFFFF7CEEGGG>EFFGGCFGEEG*>ECFEG88;CG*C*/*<FGGGGGDE**;7CCEEG=E*779++9:CF79C7?7?+<C=FDCE**:*=>4*17::*:6C?24585..7@>D5)
@M03506:14:000000000-AKVR1:1:1101:19845:3260 1:N:0:37
CGAACTCCTACGGGAGGCAGCAGTAGGGAATTTTCCACAATGGGCGAAAGCCTGATGGAGCAACGCCGCGTGCAGGATGAATGCCTTCGGGTTGTAAACTGCTTTTATATGTGACGAATATGACGGTAGCATATGAATAAGGATCGGCTAACTCCGTGCCAGCAGCCGCGGTCATACGGAGGATCCAAGCGTTATCCGGAATTACTGGGCGTAAAGAGTTGCGTAGGTGGCATCGTAAGCGGGTAGTGAAAGCGTGTGGCTCAACCATACTCACATTATCCGAACTGCGAAGCTAGAGGAC
+
CCCCCGGGGGGGGGGGGGGGGGGFFGFGGFGGGGGGGGGGGGGGGGGGGGGGGGGDDFFFGGGGGGGGGGGGGGGGGGGGFGGGGGGGGGGGGGGGGGGFGGGGGGFGGFGGGGGCGGGGGGGGGGGFGGDGGGGFFGGGGGGGG:FGFGFFGGGGCGFG9FGGGGFGGGEEGGGGGG:>FGGGFGGEGGGGGGGCFGEGGGGFGGGGGGGGGD59FGFECFGGEEEFGCFGFGGFGEDFGGGGEEGGGFDFGGGCEF*956=<C5EGCCC4*29EGFGGGE>EC@4?:D:15)*0*95).
@M03506:14:000000000-AKVR1:1:1101:9606:3265 1:N:0:37
CGAACTCCTACGGGAGGCAGCAGTCGGGAATTTTGGGCAATGGGCGAAAGCCTGACCCAGCAACGCCGCGTGAAGGATGAAATCCCTCGGGATGTAAACTTCGCAAGAATGGGAAGAATTAGTAGGGGTCAATACCCCCTATGATGACGGTACCATTTGTAAGCTCCGGCTAACTCCGTGCCGGCAGCCGCGGTAATACGGGGGGAGCAAGCGTTGTTCGGATTTACTGGGCGTAAAGGGCGCGTAGGCGGTCAGCACAAGTCAGTTGTGAAATCTCCGGGCTTAACTCGGAAAGGTCAAC
+
CCCCCGGGGGGGGGGGGGGGGGGGGGGGGGGGGGGGGGGGGGGGGGGGGGGGGGGGGGGGGGGGGGGGGGGGGGGGGGGGGGGGGGGGGGGGGGGGGGGGGGGGGGGGGGGGGGGGGGGGGGGGGGGGGGGGGGGGGGGGGGGGGGGGGGGGGGGGGGGGGGGGGGGGGGGGGGGGGGGGGGGGGGGGGGGGGGDFGC9CGGGGGEGGGFFGGCEGCFGGGGGDFGGGGFGFGGGGG@DGGGGGCEGGGGGGDEGGCF4CFFFFFGCCCGF?FGCFF?<DGFFCEFGFAGF055@@FFFF*
@M03506:14:000000000-AKVR1:1:1101:17294:3275 1:N:0:37
CGAACTCCTACGGGAGGCAGCAGTGGGGAATATTGGACAATGGGCGCAAGCCTGATCCAGCCATGCCGCGTGAGTGATGAAGGCCTTCGGGTCGTAAGGCTCTGTGGAGAGGGAAGAATCCCTGCAGCATCAGATCCTGCAGGTTGACGGTACCTCTTTAGCAAGCACCGGCTAACTCCGTGCCAGCAGCCGCGGTAATACGGAGGGTGCAAACGTTGCTCGGAATTATTGGGCGTAAAGCGCACGTAGGCGGACTGTTCAGTTGTATGTGAAAGCCCTCGGCTTAACTGAGGCAGTGCAT
+
CCCCCFGGGGGGGGD@CFGGGGGAEFFGGGGFGGGGFGGDGF<@FEFEEGGGGGG9FGDEGGFGEGGCGDFGEGFFFDGGGGGGFFCEFCGFGGGGGGGDFGFGFGGGFGGGG@EEFGGG,8FFGCEC8FGGGD<DFFGGGFF>FG?FG7CFGGGGGGGGGGAFFEGFFGGGGGGGGCGGGC@FGGCEDGG7>FGGGGGGFFEEGDC@8@CBFGC>EFE?@58EEGGC9<70;=E?EDDC952*5:C<8EFEG551*9C*<C>+<*+*+:+**2;6<>*/9:3159*9A>*.7)))86/*1
@M03506:14:000000000-AKVR1:1:1101:19776:3306 1:N:0:37
CGAACTCCTACGGGAGGCAGCAGTGGGGAATTGTTCGCAATGGGCGCAAGCCTGACGACGCAACGCCGCGTGGAGGATGAAGACCTTCGGGTCGTAAACTCCTTTCGATCGAGACGAACGGCCTCCGGGTGAACAGCTCGGAGGAATGACGGTACCGAGAGAAGAAGCCCCGGCTAACTCCGTGCCAGCAGCCGCGGTAATACGGGGGGGGCAAGCGGTGGTCGGATTCATTGGGCGTAAAGGGTGCGTAGGCGGCGCGGTAAGTCGGGGGTGAAATCTCGGAGCTTAACTCCGAAACTGG
+
CCCCCGGGGGGGGGGGGGGGGGGFGGGGGGGFGGGGGGEGGGGGGGGCFGGGGGGGGGGGGGGGGGGEGGFGGGGGGGGGGGGGGGGGGGGGGGGGGGGGGGGGGGGGGGGEFGGGGGGGGGGGGGGGGCFGGGGGGFGGGDEGGGFGGGGGGGGGEFF<FFFFEGFCCFEGEGGGFFGGFGGGDFFFGGGGGGGGG5*;<CFGGDEGGGGGGGGC5*;8*;@E58;*<C+:CFGF=8);AFGCE5C<**/:4CE7E><51/*<CFDGC)C>C/9+:***97>=57DFAG=46>7)).*/)
@M03506:14:000000000-AKVR1:1:1101:13405:3339 1:N:0:37
CGAACTCCTACGGGAAGCAGCAGTTAGGAATTTTGGGCAATGGGCGAAAGCCTGACCCAGCAACGCCGCGTGGGCGACGAAGGCCCTCGGGTCGTAAAGCCCTTTTCCAGGGGAAGATAATGACGGTACCCTGGGAATCAGCCCCGGCTAACTACGTGCCAGCAGCCGCGGTAATACGTAGGGGGCAAGCGTTGTCCGGATTTATTGGGCGTAAAGCGCTCGCAGGTGGTTCATTGCGTCGTGCGTGAAAGACCCCGGCCCAACTGGGGAGGGTCGTTCGAAACGGGTGAACTGGGGGCCA
+
CCCCCGGGGGGGEGGGGGGGGGGGGGGGGGGGGGGGGGGGGGGGGGGGGGGGGGDGGGGGGGGGGGGGGGGGGGGGGGGGGGGGGGGGGGGGGGGGGGGGGGGGGGGGGGGGGGDCGGGGGGGGGGGGGGGGGGGFGGGGGGGGGGGGGGGGGGGGFFGGGGGGGGGGGGG:*F:BFGGGGGGGGGGGGGGCGGEGGEGCCCEC9FFGGGGGGG@FGGG*AEGEGGFFG?GGGGD9CGGGGGE=C57/*0:EFFGGGFD)::FE6CFGGCGECD4:))/95:)5:BG3;*=2=*0))057)
@M03506:14:000000000-AKVR1:1:1101:9911:3344 1:N:0:37
CGAACTCCTACGGGAGGCAGCAGTTGGGAATCTTGGACAATGGGGGAAACCCTGATCCAGCCATGCCGCGTGAGTGATGAAGGCCTTCGGGTTGTAAAACTCTTTCGACGGGGACGATAATGACGGTACCCGTAGAAGAAGCTCCGGCTAACTTCGTGCCAGCAGCCGCGGTAATACGAAGGGGGCTAGCGTTGTTCGGAATTACTGGGCGTAAAGCGCGCGCAGGCGGTCTTCCAAGTCAGTGGTGAAAGCCCGGAGCTCAACTCCGGAACTGCCATTGAAACTGTAAGACTTGAGGACG
+
CCCCCGGGGGGGGGGGGGGGGGGGGGGGGGGGGGGGGGGGGGGGGGGGGGGGGGGGGGGGGGGGGGGGGGGGGGFGGGGGGGGGGGGGGGGGGGGGGGGGGGGGGGGGGGGGGGGGGGGGGGGGGGGGGGGGGGGGGGGGGG@FGGGGGGGGGGGGGGGGGGGGGGGGGGDGGGGGGGGGGGGGGGGGGGGGGGGGGGGGGGGGGGGGGGGGEGGGGGGGGGGGGGGGDEGGGGGGFGFGDCFGGGGGGGCGCFGD?DGGGC72+:6CEGGFGGGGGFCGGFFFGFGFACF>?447?44<7
@M03506:14:000000000-AKVR1:1:1101:25033:3370 1:N:0:37
CGAACTCCTACGGGAGGCAGCAGTGGGGAATATTGGACAATGGGGGCGACCCTGATCCAGCCATGCCGCGTGAGTGATGAAGGCCTTCGGGTTGTAAAGCTCTTTTGGCGGGGACGATGATGACGGTACCCGCAGAATAAGCCCCGGCTAACTTCGTGCCAGCAGCCGCGGTAAGACGAAGGGGGCTAGCGGTGTTCGGAATTACTGGGCGTAAAGCGCGTGTAGGCGGTTATCCAAGTCAGGTGTGAAATCCTTGAGCTTAACTCAAGAAATGCACTTGGTACTGGGTGTCTAGAGGACC
+
9CCCCGGGGFGGGGGGGGGGGFFFGGGGCCFGGFGGGGGGGGFFGGEGGG@@FGGGFA@FFGFCD<8CCG8FGGCFEGGCFAF=FFGGGCCEFGGGGGGCEFF9?FCE8CCGGEDGFFDFGGFF@CFEDEFFEGGECFGCCFFFFDGDGCFDF9:FF7<7FFGGEBFFGGGCCEGF:88*;8E5E5EFCF>*;:CEEGDEGGGGGGCGFCE>C5CECCEGE5*;+<CDG5=E?+2:CF:<CF?F60/*<<+<<:979:2*++:<2:+29C*.777AF?G77/9<:7D).9).96**95)80
@M03506:14:000000000-AKVR1:1:1101:20354:3373 1:N:0:37
CGAACTCCTACGGGAGGCAGCAGTAGGGAATCTTGGACAATGGGGGAAACCCTGATCCAGCCATGCCGCGTGAGTGATGAAGGCCTTCGGGTTGTAAAACTCTTTCGACGGGGACGATAATGACGGTACCCGTAGAAGAAGCTCCGGCTAACTTCGTGCCAGCAGCCGCGGTAATACGAAGGGGGCTGGCGTTGTTCGGAATTACTGGGCGTAAAGCGCGCGCAGGCGGTCCTTCAAGTCAGGGGTGACAGCTCAGGGCTCAACCCTGGAATGGCCTTTGAGACTAGAGGACTTGGGTACG
+
CCCCCFGGGGGGGEGGGGGGGGGGGGGGGGGGGGGGGGGGGGGGGGGGGGGGGFGGGGFGGGFFFFGEGGFGGGGGGGGGGFGGGGGGGGGGGGGFGGGGEFGGGGGFGGDCGEGG77FCA5<FCEGGGGG7FGCEFFGGGGGGGGGGGGFFGFGGGGGGGGGGG:CFFDDGCCEGGGFGGGGGEF=8ECECCC;FGB5>EFG+3:<C8FGGGGCF?E8?CEEEGGGGCGEDGGGGDGGGFG?FEGGG+<?E*+9C*5DCFGGGFGA5CCG?GGGEC4:>C55F+*2*,9><)6*95>*:5
@M03506:14:000000000-AKVR1:1:1101:11541:3397 1:N:0:37
CGAACTCCTACGGGAGGCAGCAGTGGGGAATTGTTCGCAATGGGCGCAAGCCTGACGACGCAACGCCGCGTGGAGGATGAAGACCTTCGGGTCGTAAACTCCTTTCGATCGAGACGAATGGCCTTCGGGTGAACAGCCCGAAGGAATGACGGTACCGAGAGAAGAAGCCCCGGCTAACTCCGTGCCAGCAGCCGCGGTAATACGGGGGGGGCAAGCGTTGTTCGGAATTACTGGGCGTAAAGGGCTCGTAGGTGGCCAACTAAGTCAGACGTGAACTCCCTCGGCTTAACCGGGGAACTGC
+
CCCCCGGGGFGGGGGGGGGGGGGGGGGGGGGGGGGGDGGGGFGGGGGGGGGGGGGGGGGGGGGGGGGGGGGGGGGEFGGGGGGGGGGGGGGGGGGGGGGGGGGGGGGGGGGGGGDGGDGGGGGGGGGGGGGGGGGGGGGFEGGGDGGGGGGGGGCGGDGDEBGGGFFCFCGGGGGCCGGFFCFGC72?FFGDGGGGGG*;FCCFGGGC5EEDCEGFGEGGAEFGGC5EG7<CCFGGG:DEFFFGDGGG:=F>C6FG0)176+762:CGGGG>D49+*9CG4)8*=37@BD?;EB3:D>@F*
@M03506:14:000000000-AKVR1:1:1101:14089:3408 1:N:0:37
CGAACTCCTACGGGAGGCAGCAGTCGAGAATTTTTGACAATGGGGGAAACCCTGATCGAGCGACGCCGCGTGGAGGATGAAGGTCTTCGGATTGTAAACTCCTGTCATTGGGGAACAAGGTGCATACGTTAACTGCGTGTGCATTGATAGTACCCGAAGAGGAAGAGACGGCTAACTCTGTGCCAGCAGCCGCGGTAATACAGAGGTCTCAAGCGTTGTTCGGATTCATTGGGCGTAAAGGGTGCGTAGGCGGCGCGGTAAGTCGGGTGTGAAATCTCGGAGCTTAACTCCGAAACTGCAT
+
CCCCCGGGGGGGGGGGGGGGGGGGGGGGFGGGGGGGGGGGGGGGGGGGGGGGGGGGGGGGGGGGGGGGGGFGGEGGGGGGGGGGGGGGGGGGGGGGGGGGGGGGGGGGGGGGGGGGGGGGGGGGGGGGGGGGGGGGGFGGGGGGGGGGGGGGFGGGGEGGGGGGGGGGGGGGCEGGGGGGGGGGCGGFGGGGGGGGDGGFFGGFFGGGGGGGGGGG5CEGGGG5C>F?FGFCFDECE5>FGGGGEGCGGGGGGDGGGFDG*+0<C:C7C5C4?:FGGFGG5>D=EF*9:79:BD;B*66=1
@M03506:14:000000000-AKVR1:1:1101:13079:3413 1:N:0:37
CGAACTCCTACGGGAGGCAGCAGTCGAGAATTTTTCTCAATGGGGGAAACCCTGAAGGAGCGACGCCGCGTGGAGGATGAAGGTCTTCGGGTTGTAAACTCCTGTCATTTGGGAACAAGTGCCGGTACCTAACTGCTACCGGCTTGATAGTACCAGAAGAGGAAGGGACGGCTAACTCTGTGCCAGCAGCCGCGGTAATACAGAGGTCTCAAGCGTTGTTCGGATTCATTGGGCGTAAAGGGTGTGTAGGTGGCGCCGTAAGTCGGGTGTGAAATTTCGGAGCTTAACTCCGAAACTGCAT
+
CCCCCGGGGGGGGGGGGGGGGGGGGGGGGEGGGGGGGGGGGGGGGGGGGGGGGGGGGGGGGGGGGGGGGGGGGGGGGGGGGGGGGGGGGGGGGGGGGGGGGGGGGGGGGGGGGGCFGGGGGGGGGGGGGGGGGGGGGGGGGGGGEGFGFGGGCGGGGGGGGGGDFEEFGGGGGGGGFGEFGGGGGGGGGGFGEGGGGGFGGGGGGGGGGFFGGGGCE?EFEEGCCCG?7CEFCGGEED9EFDGGEGGDGGFGGCECE>DD*A0<:DGFEDE6*::FG?CC*)0:69*1):/8)55>FF@F=
@M03506:14:000000000-AKVR1:1:1101:24230:3414 1:N:0:37
CGAACTCCTACGGGAGGCAGCAGTGGGGAATATTGGACAATGGGGCAACCCTGATCCAGCCATGCCGCGTGAGTGATGAAGGCCTTCGGGTTGTAAAGCTCTTTTGGCGGGGACGATGATGACGGTACCCGCAGAATAAGCCCCGGCTAACTTCGTGCCAGCAGCCGCGGTAAGACGAAGGGGGCTAGCGTGGTTCGGAATTACTGGGCGTAAAGCGCTCGTAGGCGGTTGTCCACGTTGGATGTGAAAGCCTTGAGCTCAACTCAAGATATGCATTCAGTACTGGACGACTAGAGGTACG
+
CCCCCGGGGGGGD@FEFGGDGGGC8<<:FFDCFFCDFFEFFG8CBFGFFFEGGGGGGGGG7FG@FGGGGGGGG@<FGFGGDGGGGGGG@CFCGEFFGGGGGGGFF<F8=>F=+8@FEDF9FFD=FFGEGGGGGGGGGGFBCA@F>CCCCGGFGGGGFC@F7*4<@C*<F7FEEFFCG*CC**1*:*C*C8/*:;A985EC8CCCFG+8*/:C889C:*/*//*/;9*:C8**39<+:;>@F?FFGDG7<+:*97+:F6**3+*3+:CGF*0*00:<*9>*007CF4*)-)7()/**))0*)
@M03506:14:000000000-AKVR1:1:1101:14623:3419 1:N:0:37
CGAACTCCTACGGGAGGCAGCAGTAGGGAATTTTCCACAATGGGGGCAACCCTGATGGAGCAACGCCGCGCGCAGGATGAAAGCCTTCGGGTCGTAAACTGCTTTTATATGTGAAGATTATGACGGTAGCATATGAATAAGGATCGGCTAACTCCGTGCCAGCAGCCGCGGTCATACGGAGGATCCAAGCGTTATCCGGAATTACTGGGCGTAAAGAGTTGCGTAGGTGGCAGAGTAAGCAAGGTGTGAAAGCGTACGGCTCAACCGTATATACATACTTTGAACTGCTCAGCTAGAGGAC
+
CCCCCGGGGGGGGGGGGGGGGGGGGGGGGGGGGGGGGGGGGGGGGGGGGGGGGGGGGGGGGGGGGGGGGGGGGGGGGGGGGCGGGGGGGGGGGGGGGGGGGGGGGGGGGGGGGGGGGGGGGGGGGGGGGGGGGGGGGGGGFGGGGGGGGGGGGGGEFFGGGGGGGGGGGGGEEGGFGGFDGGGGGFGGGGGFGDGGFGECEGFEGGGGGGGEG5EE78<@CGG:?8EFGGG>CCFFFGG6CCGGEGGGGCFG4CGC*8CD*19CCDGGG*+770::**0:>B4?FFG6-*92:=@*6?:5)
@M03506:14:000000000-AKVR1:1:1101:15656:3422 1:N:0:37
CGAACTCCTACGGGAGGCAGCAGTAGGGAATATTGGACAATGGGCGAAAGCCTGATCCAGCGACGCCGCGTGAGGGATGAAGGCCTTCGGGTTGTAAACCTCTGTTGTTAGGAAAGAAGCCGGGTGCATAACCCGGTGACGGTACCTAACGAGGAAGCCCCGGCTAACTACGTGCCAGCAGCCGCGGTGAGACGTAGGGGGCGAGCGTTATCCGGATTCACTGGGCGTAAAGGGCGCGTAGGCGGTTACGTAAGTCCGATGTGAAAAGTCACGGCTCAACTGTGATCGTGCATCGGATACT
+
CCCCCGGGGGGGGGGGGGGGGGGGGGGGGGGGGGGGGGGGGGGGGGGGGGGGGGGGGGGGGGGGGGGGGGGGDGGGGGGGGGGGGGGGGGGGGGGGGGGGGGGGGGGGGGGGGGGGGGGGGGGGGGGGGGGGGGEEGGGGGGGGGGGGGGGGGGGGGGGGGGGGGGGGGGGGGGGGGGGGGGGGGGGGGGGGGEFGGDGGGGGEGGGGGDGGGEGEGGGGGGGGGGG::*;EGGEEGGGEGGGGGGGGEGGGGECFGFG3CC7?C>?<:*<?G7)7>=FG7799C@:>:CB:FFBB53<4/
@M03506:14:000000000-AKVR1:1:1101:10000:3432 1:N:0:37
CGAACTCCTACGGGAGGCAGCAGTGGGGAATATTGGACAATGGGCGCAAGCCTGATCCAGCCATGCCGCGTGAGTGATGACGGCCTTAGGGTCGTAAGGCTCTTTCGCTCGGGACGATAATGACGGTACCGAGATAAGAAGCCCCGGCTAACTTCGTGCCAGCAGCCGCGGTAATACGAAGGGGGCTAGCGTTGTTCGGAATTACTGGGCGTAAAGCGCGTGTAGGCGGGTCTTTAAGTCAGGGGTGAAATGCCAAGGCTCAACCTTGGAACGGCCTTTGATACGGGAGATCTTGAGTCCG
+
CCCCCGGGGGGGGGGGGGGGGGGFGGGGGGGGGGGGGGGGGGGGGGGGGGGGGGGGGGGGGGGGGGGGGGGGGGGGGGGGGGGGGGGGGGGGGGGGGGGGGGGGGGGGFGGGGGGGGGGGGGGGGGGGGGEGGGGGGGGGGGGFGGGGGGGGGGGGGGGGGGGGGGGGGGGGGGGGGGDGGGCGGGDEGGGFCFGGGGGGGGGGGG?CGGDGGGGGGGGGGGGGGGFGGGE5C+CE?FGGGGGDGC5CCC9C=CG<FF<7FGFCC*<>CGC6*9CCG?FG748<*075(*7>49=4681/7
@M03506:14:000000000-AKVR1:1:1101:20378:3460 1:N:0:37
CGAACTCCTACGGGAGGCAGCAGTGGGGAATATTGGACAATGGGCGCAAGCCTGATCCAGCCACGCCGCGTGAGTGATGAAGGCCTTCGGGTCGTAAAGCTCTGTGGGGAGGGACGAACCGCTGGGTATTAATACCATCCAGCATGACGGTACCTCCTTAGCAAGCACCGGCTAACTTCGTGCCAGCAGCCGCGGTAATACGAAGGGTGCAAACGTTGCTCGGAATTATTGGGCGTAAAGCGCACGTAGGCGGCTTTTCAAGTCGGATGTGAAATCCCTCGGCTGAACCAAGGAAGTGCAT
+
CCCCCGGFGGGGGGGGCGCE@FFEECFFGFFGGGGGFFGGGGGGGGCFBBFGGFGFCFFFFGGGGGFGGGFECGGGGGF<EFGGFEGGGGGGGGGCD7FD<FGGGGGDGGEGGGGEGFGDFE7=BFEFFGGFGGAFFA3DCFGGGFGGEDFFGA,@DFDGGGGGGCDFGGGGBFFGCFGGGFGCFCDFGGFGGG7<EECFEEF5?5E888C?0CGGGFCFGEG58CCEFG+C5FG=5CFFGGC***29C=EEDEGD6=CFF77<=D59E<+*27C7D:FD/)<C*7*63*.8:<FF??*=1
@M03506:14:000000000-AKVR1:1:1101:5714:3525 1:N:0:37
CGAACTCCTACGGGAGGCAGCAGTGGGGAATCTTGCGCAATGGGCGAAAGCCTGACGCAGCGACGCCGCGTGGGGGAAGAAGGCTTTCGGGTTGTAAACCCCTTTCAGGAGGGACGAAGCCACTCAGGTTAATAGCCGAGAGGGTGACGGTACCTCCAGAAGAAGCCCCGGCTAACTACGTGCCAGCAGCCGCGGTAATACGTAGGGGGCAAGCGTTGTCCGGATTTATTGGGCGTAAAGAGCGTGTAGGCGGCTGGGTAGGTCCGTTGTGAAAACTCGAGGCTCACCCTCGAGACGCCGG
+
CCCCCGGGGGGGGGGGGGGGGGGFGGGGGGGGGGGGEFGGGGGGGGGEGEGGGGGGGGGGGGGGGGGGGGCGGGGGGGGGGGGGGGGGGGGGGGGGGGGGGGGGGGGGGGGDGGGGGGGGGGGGGGGGGGGGGGGGCEGDEGGDGGGGGGEGGGFGGGGGGGGGGGGGFEGFGGGGGGGGGGGGGGGGGGGGGGG?EEGGDCCFCGGGG5>>F>C;ECCEF:E>C*97EFGGGGGEGCCFCF6C5CG:CFEEDDGCC>>CEG:ECD:6EDGFGGGE4?DFDEF=*9*)4<>9EBF>5)7<)
@M03506:14:000000000-AKVR1:1:1101:5969:3578 1:N:0:37
CGAACTCCTACGGGAGGCAGCAGTGGGGAATCTTGCGCAATGGGCGAAAGCCTGACGCAGCGATGCCGCGTGCGGGATGAAGGCCTTCGGGTTGTAAACCGCTTTCAGCAGGGACGAAATTGACGGTACCTGCAGAAGAAGCCCCGGCCAACTACGTGCCAGCAGCCGCGGTAATACGTAGGGGGCGAGCGTTGTCCGGATTTATTGGGCGTAAAGAGCTCGTAGGCGGTTCGATAAGTCGGACGTGAAATCTCCACGCTCAACGTGGAGGGGCCGTTCGATACTGTCGTTACTGCAGTCC
+
CCCCCGGGGGGGGGGGGGGGGGGGGGGGGGGGGGGG>FCGGGGGGGGGGGGGGGGGGGGGGGGGGGGGGGGGGGGGGGGGGGGGGGGGGGGGGGGGGGGGGGGGGGGGGFGGGGGGGGGGGGGGGGGGEGGGGGGGGGGGGGCFGGGGGGGGGGGGGGGGGGGGGCGGCGGGGGGGGGFFGGGGGGGGGGGGGCGGGGGG8CFGFGGGGGGGGCFFGGGFFGGCCGFGG>C8C5EFEGGGGG5CE*:<*CF9CF:>E>DDA*00:>*9:DEFGG7EC@FD9?4>?4:@:9)(01***0=9)
@M03506:14:000000000-AKVR1:1:1101:6422:3594 1:N:0:37
CGAACTCCTCCGGAAGGCAGCAGTGGGGAATTTTCCGCAATGGGCGAAAGCCTGACGGAGTGACGCCGCGTGGGGGACGAAGGCCTTCGGGTTGTAAACCCCTGTCAGAGGGAAAGAAGGGCCGCTGGGTTAATACCCCGGTGGTCTGACGGTACCTTCAGAGGAAGCCCCGGCCAACTCTGTGCCAGCAGCCGCGGTAAGACAGAGGGGGCAAGCGTTGCTCGGAATGATTGGGCGTAAAGGGCGCGGAGGCGGGTCCGCAAGTCGATCGTGAAATCCTTCGGCTCAACTGAAGGGGGCC
+
CCC<CDFFA9@FG,8C;@E@7,CCFGG@C;FGGCF@C7BC7F@CC@FGEDGFCC@D::@FB<@F:FC+:C@CFDFFC:CFEE:FFFG<FFGE7=CFFEG8FGGCFG9F?DFGGFDF@<=BF==B:7:F@C7F,3@AF>C:FGGC57@C;F7:FCF@CFDA<,>*,2@:FF::7<FF7<FF,?B:FGCCC6FFCC8>*::8F7CEFCC>E5::CE>5C*1::FGEG>*8+++3<6585:<5*3<:***9**:>CCE:C:55:7D5+*/***2.99*+:*0*21.:C>C?<<*,1096<BB).
@M03506:14:000000000-AKVR1:1:1101:21961:3630 1:N:0:37
CGAACTCCTACGGGAGGCAGCAGTAGGGAATCTTCCTCAATGGACTAAAGTCTGACGGAGCAACGCCGCGTGAGTGATGAAGGTTTTCGGATCGTAAAGCTCTGTTGTTAGGGAAGAACAAGTGCGAGAGTAACTGCTCGCACTTTGACGGTACTTAACCAGAAAGCCACAGTTAACTACGTGCCAGCAGCCGCGGTAATACGTATGTGGCAAGCGTTGTCCGGAATTATTGGGCGTAAAGGGCTCGGAGGCGGTTTTTGAAGTAAGAACTGAAAGTCCCCGGCCCAACCGGTGAGGGTGC
+
CCCCCGGGG-;CFGGC7@7;FFFCFEGCFCFFFGGG,CFFEFGFF,,6CFCFGF,@B+66+CEE@GEGGE@CG7CAFA9EEEF<FDD9>FBCG7CFFGF9?FG9CF,EBFGGGDFCGGEEGE9C?EGECGFGFFEEDFGD7FC+5C?E=FCCE:,@3,:@F,@FC,53>,,,,,@FFFG7*@<FFDFG@,,:C7@C*1:BFC7><,,@@;*=C>C>1*=CFD*:**=C9+;++***2:7FD+**:*:)//**9*:/8)/)*<*0+*+*+*+/0*0+*1:9C);=*.1)-1)-)0)<>)0.)
@M03506:14:000000000-AKVR1:1:1101:7452:3634 1:N:0:37
CGAACTCCTCCGGGAGGCAGCAGTGGGGAATTTTGGGCAATGGGCGCAAGCCTGACCCAGCAACGCCGCGTGAGGGAGGAAATCCTTCGGGATGTAAACCTCACAAGCAAGGGAAGAGCGCTCAGGAGAGAATACCTCCTGAGTCCGACGGTACCTTGCGTAAGCCACGGCTAACTACGTGCCAGCAGCCGCGGTAATACGTAGGTGGCAAGCGTTGTTCGGAATTATTGGGCGTAAAGGGCGCGTAGGCGGTTTTGTAAGTCAGCTGTGAAAGCCCGGGGCTCAACCCCGGAGGGTCGGC
+
CCCCCGGGG-FGGGGGGGGGGGGGGGGGGGGGGGGGGGGGGGGGGGGGGGGGGGGGGGGGGGGGGGGGGGFGGGGGGGGGGGGGGGGGGGGFGGGGGGGGGGGGGGGGGGGGGGGGGGGGGGGGGGGGGGGGGGGF>FGGGGGGGGGGGGGGGGGGGGGGGCFGEFGGGGGGGGGGGGGGGGGGGGGGGGGGGGGGGGGGGFGGGGGGGGGGGG?EECDFGGGG*<EGECFGFGEEGDFGGDEEGEGGEFEG7:*>FFGFFGFFC6?FFGC?FG*CF@DDGFBFGFG:?DFFEF>>555@)
@M03506:14:000000000-AKVR1:1:1101:14276:3650 1:N:0:37
CGAACTCCTACGGGAGGCAGCAGTGGGGAATATTGGACAATGGGCGCAAGCCTGATCCAGCCATGCCGCGTGAGTGATGAAGGCCTTAGGGTTGTAAAGCTCTTTCGGCGGGGACGATAATGACGGTACCCGCAGAAGAAGCCCCGGCTAACTTCGTGCCAGCAGCCGCGGTAATACGAAGGGGGCTAGCGTTGTTCGGAATCACTGGGCGTAAAGCGCACGTAGGCGGATCGTTAAGTCAGGGGTGAAATCCCGAGGCTCAACCTCGGAACTGCCTCTGATACTGGCGATCTTTGAGTCC
+
CCCCCGGGGGGGGGGGGGGGGGGGGGGGGGGGGGGGGGGGGGGGGGGGGGGGGGGGGGGGGGGGGGGGGGGGCGGGGGGGGGGGGGGGGGGGGGGGGGGGGGGGGGGGGGGGGGGGDEGGGGGGGGGGGGGGGGGDGGGGGGGGGEGGDGGFGCGEGFCFFFGGGGGGGGGGGGGGGG>FGGGGGD?FGGGCEGGGFGGGGCGFGGCFCFGGECC7:EGGGEFEFDFEGEDGGFCGCCC9EGGGGGGGGGCFFFGGGFGGGFFGGGEDG5=>CGGCC44CCF8F?=<FBD.45*6/85=B6
@M03506:14:000000000-AKVR1:1:1101:20064:3650 1:N:0:37
CGAACTCCTACGGGAGGCAGCAGTAGGGAATTTTCCACAATGGGGGCAACCCTGATGGAGCGACGCCGCGTGCAGGATGAAGGCCCTTGGGTCGTAAACTGCTTTTATATGTGACGAATATGACGGTAGCATATGAATAAGGATCGGCTAACTCCGTGCCAGCAGCCGCGGTCATACGGAGGATCCAGGCGTTATCCGGAATTACTGGGCGTAAAGAGTTGCGTAGGTGGCAAAGTAAGCAGGGTATGAAAGCGTGTGGCTCAACCATACAGCTATGTCCTGAACTGCTTAGCTAGAGAAC
+
CCCCCGGGGGGGGGGGGGGGGGGGGGGGGGGGGGGGGGGGGGGGGGGGGGGGGGGGGGGGGGGGGGGGGGGGGGGGGGGGGGGGGGGGGGGGGGGGGGGGGGGGGGGGGGGGGGGGGGGGGGGGGGGGGGGGGGGGGGGGGFGCEGGGGGGGFGFFGGGGGGGGGGGGGGGGEGGGGGGGGGGGGGGGGGDFGGGGGGGGGGGGGGGGGGGEEEFGGGGGGGGGGDEGGGGFFGGGGGGGGGGGGGGGFGFGGGGGGFGG=?DF:FECFCFFFCGGG4DGGFFFGFG45>6749BFFFF?/
@M03506:14:000000000-AKVR1:1:1101:25381:3652 1:N:0:37
CGAACTCCTACGGGAGGCAGCAGTGGGGAATTTTCCGCAATGGGCGAAAGCCTGACGGAGTGACGCCGCGTGTGGGACGAAGGCCTTCGGGTCGTAACCACTGTCAGTGGGAAAGAAGGGTGTCGGGGTTAATACCCCCGGCATTTGACGGTACCTGCAGAGGAAGCCTCGGCCAACTCTGTGCCAGCAGCCGCGGTAAGACAGAGGGGGCAAGCGTTGCTCGGAATGACTGGGCGTAAAGGGCGCGTAGGCGGGATGGCAAGTCGGTCGTGAAATCCTTTGCCTCAACCGAGTAACGACG
+
CCCC@AF9EFFGGGGGGGGEGGG@,FEEGGEAFFEEFGGD7F<FE:FBFGGFGFGGG:@FGGGG>F@EGG@BF<::ECFCGGGGGFFGFGGGGCFEGEFGFEC5ECEEEGGFGGGFCE@=,>FGECC7C+<3DBA<,>:CFGG*,,@FFF@FFEFGGGGG9C@<FGBF,:<*:=FFGF<F9<9FF9,BB<F<<<8C?CG+<:+88@*1*8**;@58/?EE?CE5ECC+33<<FC*C5/9;7:5:5=E//:E+77:):5/*0+7ACC*):7C329:9>F**01*0<)*)4*79<5<B*)0).
@M03506:14:000000000-AKVR1:1:1101:24181:3675 1:N:0:37
CGAACTCCTACGGGAGGCACCAGTGGGGAATTTTCCGCAATGGGCGAAAGCCTGACGGAGCGACGCCGCGTGTGGGACGAAGGCCTTCGGGTCGTAAACCACTGTCAGGGGGAAAGATGGGAGTCGGTGTTGATGCCAAGGGGATCAGAGGGTACCTGGAGAAGGAGCCCCGTCCAACCCTGCCCGAGCACCCGGGGTAAGGCAGGGGGGGAAAGCGGTGCGGCGAAATAGTGGGCGAAAAGGGCGCGGGGGCGGGCTGGTGAGTCGTGCGAAAAATCGCTGCTCTCACCCGAGGATGGTG
+
CCCCCGGGGGGGGGGGGGG8FGGFGGGGEGG<FG9FGGGGGGGGGGGGGGGGGGGGG:FG+CFGGGGG+CFG:FGGGCEGGGGGGGGGGGGGFFGGGGGGCFG,FFGF,,@FC@,FG:@,:,+@FEG38C:3,3,@F<3,8>**>*,73,**1,,7;,,@,,,,,64CF71****4221*=<*+*1*****1/?**8*1<++2CE*CEG*****;8**;2?***1***2+0302;;7*1*:7:=5CC)**:7)/*9*7*/:***+*:*1**))19**/***))33***)1;>7>>;)))**
@M03506:14:000000000-AKVR1:1:1101:17444:3699 1:N:0:37
CGAACTCCTACGGGAGGCAGCAGTGGGGAATATTGGACAATGGGGGCAACCCTGATCCAGCAATGCCGCGTGAGTGATGAGGGCCTTCGGGTTGTAAAGCTCTTTTGGCGGGGACGATGATGACGGTACCCGCAGAATAAGCTCCGGCTAACTTCGTGCCAGCAGCCGCGGTAATACGAAGGGAGCTAGCGTTGTTCGGAATTACTGGGCGTAAAGGGCGCGTAGGCGGCTTGGCAAGTTGGGTGTGAAAGCCCAGGGCTCAACCCTGGAATTGTACTCAAGACGGTCGTGCTTGAATTCG
+
CCCCCGGGGGGGDGGGGGGGGGGGGGGGGGGGGGGGGDEGGGGGGGGGGGGGGFGGGGGGGGGGGGGGGGFGCFGGGGGGGGGGGGGGGGGFEGGFGCGGGGGGGGGGGGGGGCGCFFGGFGGGGGGGGGGGGEGCGGGGDGCFFGGGGGG7FFGGGFGGBGGFGG:FGGDFFGG?:CFFGGDGEEGFFGG8:CEGCEGG?FGGGGCF>*:*2;FGFGGGG5C>CGFE8*/8CEGEF*2:EFG57>7DCCFE7F5CF35*:C=667C5CC6*27*0;=::FF*0*0*)(9.,7960)00*)
@M03506:14:000000000-AKVR1:1:1101:14928:3702 1:N:0:37
CGAACTCCTACGGGAGGCAGCAGTGGGGGATATTGCGCAATGGGCGAAGGCCTGACGCAGCGACGCCGCGTGGGTGATGAAGGCCTTCGGGTCGTAAAGCCCTGTCGAGGGGGAAGAATCGGTCACGACCTAATACGTCGTGATCCTGACGGTACCCCTAAAGGAAGCACCGGCTAACTCCGTGCCAGCAGCCGCGGTAATACGGAGGGTGCGAGCGTTGTTCGGAATCACTGGGCGTAAAGCGCGTGTAGGCGGCCCACTAAGTCTGAGGTGAAAGCCCGGGGCTCACCCCCGGAAGTGC
+
CCCCCGGGGGGGGGGGGGGGGGGGGGGGGGGGGGGGGGGGGGGGGGGGGGGGGGGGGGGGGGGGGGGGGGFGGG=FFGGGGGGGGGGGGGGGGGGGGGGGGGGGGGGGGGGGGGGGGGGGGGGGGGGGGGGGGGGGGFGDGGGGGGGGGGGGGGGGGGFGGGGGGFGGGGGGGGGGGGGGGGGGGGGGGGGGGGGGGGGGFFGG>CEGG?EDCEGGG?EGEGGEEDGGGGGGGGG5=13ACFFGGGGD;FFCFGGDE3<C66CC9CFF+*29*7CC7?C<D>57:@36<FFBBFFB33/9*
@M03506:14:000000000-AKVR1:1:1101:8312:3719 1:N:0:37
CGAACTCCTCCGGGAGGCAGCAGTGGGGAATTTTCCGCAATGGGCGAAAGCCTGACGGAGTGACGCCGCGTGGGGGACGAAGGCCTTCGGGTCGTAAACCCCTGTCATAGGGAAAGAAGGGTGTCGGCGTGAATAGCGCCGGCACTTGACGGTACCTTCAGAGGAAGCCCCGGCCAACTCTGTGCCAGCAGCCGCGGTAAGACAGAGGGGGCAAGCGTTGCTCGGAATTACTGGGCGTAAAGGGCGCGTAGGCGGGATGGCAAGTCGGTCGTGAAATCCTTCGGCTCAACCGAAGAACGTC
+
CCCCCGGGG<FGGGGGGGGGGGG@FGGGGGGAFGGGGGGGGGGGGGGGGGGGGGGFGGGGFFGGGGGGGGGGGGGGGGGGEGGGGGGGGGGGGGGGGGGDGGGFGGGFGGGGCFCGGGD<FFEC@C7BB@FEFEFFFEG7FCEEGEGCEFECGC:CFGGGFFGDGCFFGDFGGGEECFEGFGGGFGGGGCGFCGEGGGEGFF:C:6FCG>EEG*;8;8*:E7@CEC88:@+<+7=CE19EC+AE5=*C/:>GGEGG*.*5CGFC3:C3*1=>G45ED69F>=5:5)1*50),).7)9508)
@M03506:14:000000000-AKVR1:1:1101:24934:3729 1:N:0:37
CGAACTCCTACGGGAGGCAGCAGTGGGGAATATTGGACAATGGGCGCACGCCTGATCCAGCCATGCCGCGTGGGTGATGAAAGCCTTAGGGTTGTAAAGCCCTCTCGGCTGGGAAGATAATGACGGTACCCTCAGAAGAAGCCCCGGCTAACTTCGTGCCAGCAGCCGCGGTAATACGAAGGGGGCTAGCGTTGCTCGGAATCACCGGGCGGAAAGCGCACGTAGGCGGAATGCTAAGTCAGGGGTGAAATCCTGGAGCACAACTCCAGAACTGCATTGGATACTGTCAAGCTCGCGTCCC
+
CCCCCFFFGGGG7FEECFGEGGG@E<<FGGGGGGD<FFGGGFF@FC@FGFGGGFFCFDFGGGG6CF8+@F+@:FFGFFFFF,C8C8FEAA8FGGGFCF9FEDE,<E7FF+>CCDE7=<,EA<FF+CGDEFC,>>C,B,AE=,=D:C+@C@FF,E<C@+<>F,>FGG7*>@C:F7BFFGF:**<*=:@*=F<<CFECE8*:BFC+>+*8:CE*::?C6C*8?5:*A*A*8***+0++<8:CFF*:1:C392+07+<CC4D**0C5+002<:*)*27+:8**0*97<**/)*1)0<)))0)))
@M03506:14:000000000-AKVR1:1:1101:5577:3769 1:N:0:37
CGAACTCCTACGGGAGGCAGCAGTGGGGAATCTTGCGCAATGGCCGAAAGGCTGACGCAGCGACGCCGCGTGTGGGATGAAGCATTTCGGTGTGTAAACCACTGTTGCCCGGGACGAACAGCTTCTTTCGAGGAGCCTGACGGTACCGGGTGAGGAAGCACCGGCTAACTCCGTGCCAGCAGCCGCGGTAATACGGAGGGTCGAGCGTTGTCCGGAATCACTGGGCGTCAAGAGCGCGTCGGTGGCCTGGGGAAGTCTGCGGTGAAAGCCCGGCGCTCAACGCCGGGTCGGCCGTGGATAC
+
CCCCCGGGGCGEFDGGGGDGGGGGGGGGGEFGGGFGGGDGGGGGGCFGGGGGGGGGGGGGGEGGGGGGGGGGGGGGGGEGGGGGGGGGDGGGGGG<EGGG8FFFGGGGCFEGGGGGGGGGGGGGGGGGGDDFEFGGGGCCGGGFFFGGGGGGGCFCCFFGGGG7FGDCFFGCEG:FF9:CCFGGGGGDG*;F+AC5CCDGGGGDGGGEGEGCFGDEGGF?CECFFGGE*;=E9:;CEGG**5/*=6CD***2*2:*37*>=EDC*C0CFGG:99)197)9C35C55>)3))4BEEEF)7*0
@M03506:14:000000000-AKVR1:1:1101:11613:3775 1:N:0:37
CGAACTCCTACGGGAGGCAGCAGTAGGGAATCTTCCGCAATGGACGAAAGTCTGACGGAGCAGCGCCGCGTGAGTGATGAAGGCTTTCGGGTCGTAAAACTCTGTTGTTAGGGAAGAACAAGTGCTAGTTGAATAAGCTGGCACCTTGACGGTACCTAACCAGAAAGCCACGGCTAACTACGTGCCAGCAGCCGCGGTAATACGTAGGTGGCAAGCGTTATCCGGAATTATTGGGCGTAAAGCGCGCGCAGGTGGTTTCTTAAGTCTGATGTGAAAGCCCACGGCTCAACCGTGGAGGGTC
+
CCCCCGGGGCGGGGGGGGGGGGGGGGGGGGGGGGGGGGGFGGGGGGGGGGGGGGGGGGGGGGGGGGGGGG@FCFFGGGGGCFGGGGGGGGGGGGGFGFGGGGGGGGGGGGGGGGGGGGFGGGGGGGEGGGGGGFGGGGGGGGGGGGGGGGGGGGGGGGGGGGGGGGFGGFGDGGGGGGGFGGGGGGGGGGGGGGGGGG>8FCEF2BE7CCCFFGGGGDEC:EGGDEEGGFE<+?FFDGGCFG9CGGGGECEEFGGGG4>>F9*90>CFFFDBFCF9*.29C:BCGEC62C42@F>DFEFE5
@M03506:14:000000000-AKVR1:1:1101:16503:3786 1:N:0:37
CGAACTCCTACGGGAGGCAGCAGTGGGGAATATTGCACAATGGGCGCAAGCCTGATGCAGCGACGCCGCGTGAGGGATGACGGCCTTCGGGTTGTAAACCTCTTTCAGTACAGACGAAGCGTAAGTGACGGTATGTACAGAAGAAGCACCGGCCAACTACGTGCCAGCAGCCGCGGTAATACGTAGGGTGCGAGCGTTGTCCGGAATTACTGGGCGTAAAGAGCTCGTAGGTGGTTTGTCGCGTTGTTCGTGAAAACCGGAGGCTCAACCTCTGGCGTGCGGGCGATACGGGCAGACTTCG
+
CCCCCGGGGGGGGGGGGGGGGGGGGGGGFGGGGGGGGGGGGGGGGGGGGGGGGGGGGGGFGGGGGGGGGGGGGGGGGGGGGGGGGGGGGGGGGGGGGGGGGGGGGGGFGF<FFF@C:CFGGGGGGDGFGFGCFGFGGGFGGGGGGGGFFGEEGGGGGGGGGGGGGFGFDFFEGCFGCEEFGGGGGGDEEGGGGC8<:CEGGGGGEEFGGGFFFGGD8CEFGGGC+<81?CGEFGCFGE<FGGGGDGC*AECE7CFD85DD5=DCCC+>C5<5797+/./CCB5*:7>517:().5)8;**.
@M03506:14:000000000-AKVR1:1:1101:5496:3802 1:N:0:37
CGAACTCCTACGGGAGGCAGCAGTGGGGAATCTTGGACAATGGAGGAAACTCTGATCCAGCCATGCCGCGTGAGTGATGAAGGCCTTCGGGTTGTAAAACTCTTTCGGCGGGGACGATAATGACGGTACCCGCAGAAGAAGCTCCGGCTAACTTCGTGCCAGCAGCCGCGGTAATACAGAGGTCTCAAGCGTTGTTCGGATTCATTGGGCGTAAAGGGTGTGTAGGTGGCGCCGTAAGTCGGGTGTGAAATCTCGGGGCTTAACTCCGAAACGGCATTCGATACTGCGTTGCTTGAGGACG
+
CCCCCGGGGGGGGGGGGGGG>FGFGGGGGGGGGGGGGGGGGGGGGGGGGGGGGGGGGGGGGGGGFGGGGGGGGGGGGGGF9FFGGGGGGGGGGGGGGGGGGGGGGGGGGGGGGFGGGGGGGGFFGEGGGGGGGGGGGGGGGGGGGGGGGGGGGGGGGGGGGGGGGGGGGGGGEGCCGGFGGGFFFGGFFFGEGGGFGGGGG:FFFFGGGGGEED>FGG;CEGGGGC<CEFGGDEGGEG:E=EGFGCE>:CEDGGGGGFGDFEGD9F?>=/CB*/9E3=:F=?.>CFG>8<53=FFFF?6<)
@M03506:14:000000000-AKVR1:1:1101:15093:3809 1:N:0:37
CGAACTCCTACGGGAGGCAGCAGTGGGGAATTTTCCGCAATGGGCGAAAGCCTGACGGAGTGACGCCGCGTGTGGGACGAAGGCCTTCGGGTCGTAAACCACTGTCAGTGGGAAAGATGGGTGTCGACGCGATAACCGTCGGCATCTGACGGTACCTGCAGAGGAAGCCCCGGCCAACTCTGTGCCAGCAGCCGCGGTAAGACAGAGGGGGCAAGCGTTGCTCGGAATTACTGGGCGTAAAGGGCGCGGGGGCGGGATGGCAAGTCGGTCGTGAAATCCTTCGGCTCAACCGAAGAACGTC
+
<CCCCEEFFDFEGGGGGGGGDFGFGGGGGGFGGGGCFGGGGGGGGGGGGGGGFGGFEGDCGGGGGGGGGGGGGGGG?FGGEGGGGGGGGGGFC7FFGGGG=<8F?F<FGGGG8FCGE,?FGGGFFGCCFDGGG77@>FFFEFF>EDCGDGECGDFGGGGGGCECFCF@CC7FCGGGGGGGGGGGFFFFFFGFGGGGGGC?C?E6@FFCEGDDE>FGC8;C*2<:C>EFFFGFGGFGGG3;FGGGC=*7**/:C5EC2)7D6702<DEG=C7)**/<74*00*07*09=3C>>5)))0.5..
@M03506:14:000000000-AKVR1:1:1101:8196:3824 1:N:0:37
CGAACTCCTCCGGGAGGCAGCAGTGGGGAATATTGGACAATGGGCGCAAGCCTGATCCAGCCATGCCGCGTGGGTGATGAAGGCCCTAGGGTTGTAAAGCCCTTTCGGCGGGGAAGATAATGACGGTACCCGCAGAAGAAGCCCCGGCTAACTTCGTGCCAGCAGCCGCGGTAATACGTAGGTGGCAAGCGTTATCCGGAATTATTGGGCGTAAAGCGCGCGCAGGTGGTTTCTTAAGTCTGATGTGAAAGCCCACGGCTCAACCGTGGAGGGTCATTGGAAACTGGGAGACTTGAGTGCG
+
CCCCCGGGG@FGGGGGGGGGGGGGGGGGGGFGGGGGGGGGGGGGGGGGGGGGGGGGGGGGGGGGGGGGGGGGGGGGGGGGGGGGGGGGGGGGGGGGGGGGGGGGGGGGGGGGGGGGGGGGGGGGGGGGGGGGGDGEGGGGGGGGGGGGGGGFGGGGGGGGGGGGGGGGGGG:FGFGGGGGFEEFGGGGGGGEGCFGGGG>ECFFGGFFDFDEEEGFDEGGEGGGGGGGGCGGGGGGGGGGGGFGGGFFGFGG<EGGGFGD5<DGGGCFGCF><*2:FFCG=FFGGFFF?D)(?84*)16@)
@M03506:14:000000000-AKVR1:1:1101:16746:3826 1:N:0:37
CGAACTCCTACGGGAGGCAGCAGTGGGGAATATTGGACAATGGGCGAAAGCCTGATCCAGCGACGCCGCGTGGGTGATGAAGGCCTTCGGGTTGTAAAGCCCTTTGGGAAGGGAAGAAAACTTTGCAGGCGAATAGGCTGCGACCTTGACGGTACCTTCTCAGAAAGCACCGGCTAACTCTGTGCCCACAGCCGCGGTAAGACAGAGGGTGCACAAGTTGCTCGGAATTCATGTGCGTATACCGCGTGTAGGCGGATTGGAAAGACGGGCGGTGAATTCCCATGTCCAACCCTGGCACCGC
+
CCCCA<CFGGGG7FDDEEGGFCCE<@,@FCD,ECECGFGE@C6,E:C+@CCFD<66EDF@C@:C+:+>+6@FCGFBFGD,CFCFF<A,BCFF4CC5CF,59FE,:5=FDFFC+,,:,BFFF,C8,B<,,+++@F>FDFFC+@+@CCFAFFF@:<*,,7?>D,@FFG7,,>CFBFE*?F;CECGC,,++4CCECFB:B48*++2+;6+*/;>>@+00;9<0+ACEEG**++0+300<5*/*+0+21:/7*20+*/C)*)**+0::**2*1//)1)*0**2*9*1:+**9<<)())0))9)75
@M03506:14:000000000-AKVR1:1:1101:16461:3831 1:N:0:37
CGAACTCCTACGGGAGGCAGCAGTGGGGAATCTTGCGCAATGGGCGAAAGCCTGACGCAGCGACGCCGCGTGAGGGAAGAAGGCCTTCGGGTTGTAAACCTCTTTCAGGAGGGACGAAGCCACTCGGGTTAATAGCCCAGAGGGTGACGGTACCTCCAGAAGAAGCCCCGGCTAACTACGTGCCAGCAGCCGCGGTAATACGTAGGGGGCAAGCGTTGTCCGGATTTATTGGGCGTAAAGAGCGTGTAGGCGGCCACACAGGTCTGCTGTGAAAACTCGAGGCTCAACCTCGAGCTGTCGG
+
CCCCCGGGGGGGGGGGGGGGGGGGGGGGGGGGGGGGGGGGGGGGGGGGGGGGGGGGGGCEGFGGGGGGGGGGEGGGGGGGGGGGGGGGGGGGGCGGGGGGGGGGGGGGGGGGGGGGGGGGGGGGGGGGDFFGGGCFEFFEFFFGGDGGGGGGGGFGFFGGGGGGGGGGGGGDGGGFGGGGGGGGGCFGFCFGGEGC>8FFGGFGGGGGD>E5>F;A:*CF9CEC886+9:?CGGG55?3C7FFE5CE4:9CEDE:<FFGCE500C<97?7+7*:*299517>55766587?155.5?**05
@M03506:14:000000000-AKVR1:1:1101:22296:3889 1:N:0:37
CGAACTCCTACGGGAGGCAGCAGTTAGGAATTTTGGGCAATGGGCGCAAGCCTGACCCAGCAACGCCGCGTGGGTGACGAAGGCCTTCGGGTTGTAAAGCCCTTTTCTGAGGGAAGATGATGACGGTACCTCAGGAAGAAGCACCGGCTAACTACGTGCCAGCAGCCGCGGTAATACGTAGGGTGCGAGCGTTGCCCGGATTTATTGGGCGTAAAGGGCGCGTAGGCGGCCACGCACGTCCGTTGTGAAATCGCCCGGCCCAACTGGGCGGGGTCAGCGGATACGGTGTGGCTAGAGCAAG
+
CCCCCGGGG9EGFGGGGGGGGGGGGGGFGGGFGFGGEGGFGFF?CEGGGGGGGFCFFDGGGGGGDCGGDE>FFDFGFGGGGDCFE@FCDCFFFGGDFF@<FFCEEFGFFFGGG7FGGGDFG?EDCFGFDF<FDE8DEFGGGFFGGEEDGEGGDFGEG,*DC<*@F7F:@CEF:CF,>:,7<<<F@*4=8C<<C78CC8EG7C9BFFGGGG5*8;E@7AECCC=*:;FCGECEGG88EC9CEGF+::5*@+0:75**/)19*//*0731//>551*ADFCGGE)+2)0)-9>159>*/8@4)
@M03506:14:000000000-AKVR1:1:1101:23129:3891 1:N:0:37
CGAACTCCTACGGGAGGCAGCAGTGGGGAATTTTGCGCAATGGGGGAAACCCTGACGCAGCAACGCCGCGTGGAGGATGAAGTCCCTTGGGACGTAAACTCCTTTCGACCCGGACGATAATGACGGTACGGGTGGAAGAAGCCCCGGCTAACTTCGTGCCAGCAGCCGCGGTAATACGAGGGGGGCAAGCGTTGTTCGGAATTATTGGGCGTAAAGGGCGCGTAGGCGGTGCGGTAAGTCACCTGTGAAACCTCTAGGCTTAACCTAGAGCCTGCAGGCCAAACTTGCGTGCTTGAGGGGG
+
CCCCCGGGGGGGGGGGGGGGGEGGDG8C@FGGGGG?FGEGGGGGGGGDGGGGGCFGGGGGGGFGGGGGGGCFGFGDEFGGGGGFDGGGGGGFGGGGGGGGGGGGGFGGGGGGE>FGGFCGDDFFEFEG7CC@:CE>A8,@CF,DF7CCGCCE@FEGC*<<FFCFGFFFGGG7BE,?CF=CCGC>CE*8CFE*;88@FGG>;E+:EC79CCD::EC?FGED8EC>EG6EGGG5CC2*:C*<+<9CC+0*<++2220*+9796+2A<C+*390.*2*:47D3C>@>C**8-).(88*))8)07
@M03506:14:000000000-AKVR1:1:1101:24980:3915 1:N:0:37
CGAACTCCTACGGGAGGCAGCAGTAGGGAATCTTCCGCAATGGACGAAAGTCTGACGGAGCAACGCCGCGTGAGTGATGAAGGCTTTCGGGTCGTAAAACTCTGTTGTTAGGGAAGAACAAGTGCTAGTTGAATAAGCTGGCACCTTGACGGTACCTAACCAGAAAGCCACGGCTAACTACGTGCCAGCAGCCGCGGTCATACGGAGGTGGCAAGCGATACGCGGAATTATTGGGCGTAAAGCGCGCGCAGGTGGTTTCTTAAGTCTGATGTGAAAGCCCATGGCTCAACCGTGGTGGGTG
+
CCCCCGGGGFGGGGGGGGGCFEFGCFFGCGAFDFCF;FGD@EDEFGGGDEFGFGAE:77+6FGG@+@++@6@CCGGGF9FD<FE,CFF@FFFFEGFGGG<EFGFFA?FEF<,EFEBE?F<44859@EEEFGCAF9F?,CCFG,8@F<<FGD@F7BFGGCFFCCG<:C@<F@<***3@,>C,>FF*<>;@F:,>C:CC**39++2*=B7EC***+35=*3?*/28:*:*++3+0<*;/*1;*<<C5>*1**2//371*<0>C9:+C:+0<:+/:77+:)9*9)0*AF*1,*71)8:075)8)
@M03506:14:000000000-AKVR1:1:1101:10826:3918 1:N:0:37
CGAACTCCTACGGGAGGCAGCAGTGGGGAATTGTTCGCAATGGGCGCAAGCCTGACGACGCAACGCCGCGTGGAGGATGAAGACCTTCGGGTCGTAAACTCCTTTCGATCGAGACGAATGGCCTCCGGGTGAACAATCCGGAGGAGTGACGGTACCGAGAGAAGAAGCCCCGGCTAACTCCGTGCCAGCAGCCGCGGTAATACGGGGGGGGCAAGCGTGGTTCGGAATTACTGGGCGGAAATGGCTCGGAGGTGGCCAACTAAGTCAGTCGTGAACTTCCTCGGCTTAACCGGGGAACTGC
+
B@CCCEFFGGFGGGGGGG7C@CDCEFGEGGFG,EFF@@@FFFFFC::BFBFGGEFFFEGDECFGG::+>FFGFEFG:<E@EDABGGGGCFGGGG+B<FGFGGGGGGGFBFF:F,CC@:>FGEFEFFEC7C333>FFGDDEG@C3<>?FCFC7<FE:E<1<<C<,<,,5+=CCBFE7F<:CEEGCCF9>E68*;:**:?82+2<888>>EE***1/*C;*:*2:>C5;*+9:AFGDCC*)**++06679***:DCF40)/1:26+3:+:+2:)*2*+0/::*/7=EF7))*/(85:<5>66*
@M03506:14:000000000-AKVR1:1:1101:11007:3963 1:N:0:37
CGAACTCCTACGGGAGGCAGCAGTCGAGAATTTTTCTCAATGGGCGAAAGCCTGAAGGAGCGACGCCGCGTGGGGGATGAATGGCTTCGGCCCGTAAACCCCTGTCATTTGTGAACAAATTGTTTCACCTAACACGTGAAGCATTGATAGTAACGGAAGAGGAAGGGACGGCTAACTCTGTGCCAGCAGCCGCGGTAATACAGAGGTCCCAAGCGTTGTTCGGATTCACTGGGCGTAAAGGGTGCGTAGGCGGTCGGGTAAGTCTGACGTGAAGTCTCCGGGCCTAACCCGAAAACTGCGT
+
BCCCCFGGGGGGGDGGCGCEGFCEGGFFGGGGGFGEFFGGGGG<EGEGDDFGGFGGGFGEFFDFCFGGGECGGG@GCCFFGGGGGGGGGGGCGDCFEGGFGGFCFDFGFGGFGC9FFF8CFFGGGGGGGGFGGGGGGGDCGFGFGGGCFFGFDGGEGGGGGCFFGGD:FGGGGGGFCA9,CA,F;CGGGCCCDE>FGGGGFCGG@8<CCCFGGFEEDGEGGG58CE?E7@?@CCGC587CD5:E5>/9EC?EG=EGGEGDFG:99><751:)10:7:*09C).:=?6@BG5(.5<<F=47)
@M03506:14:000000000-AKVR1:1:1101:18219:3970 1:N:0:37
CGAACTCCTACGGGAGGCAGCAGTGGGGAATTTTGCGCAATGGGCGAAAGCCTGACGCAGCAACGCCGCGTGGAGGATGAAGGCCTTCGGGTCGTAAACTCCTGTCAGGGGGGACGAAATCCCGCAAGGGAGTGACTGTACCCCCGGAGGAAGCCACGGCTAACTCCGTGCCAGCAGCCGCGGTAATACGGAGGTGGCAAGCGTTGTTCGGAATTACTGGGCGTAAAGGGCGCGTAGGCGGCAGGGCAAGTCAGGGGTGAAAGCCCCGGGCTCAACTCGGGAACTGCATCTGAAACTGCTT
+
CCCCCGGGGGGGGGGGGGGGGGGGGGGGGGGGGGGGGGGGGGGGGGGGGGGGGGGGGGGGGGGGGGGGGGEGG7FGGGGGGGGGFFFGGGGGGGGGGGGGGGGGGGGGGGGGGDGGGGGGGGGGGGGGGGGGGGGGGGGGGGGGGGGGGGG>GGGGGGGGGGGGGGGGGGGGFGGGGGGGGGGGGEGGGGGGGGGGGGFFFGGEEEGGGGEGGCFCFFGGGGGCECCFGGGGDGGCGGGGCEGGCCEF@F?GGGF*:>C*<7:CF:EGGGGEDG4ED4C3DD:CC6CFFG*4=F?FFFFFF
@M03506:14:000000000-AKVR1:1:1101:10782:3971 1:N:0:37
CGAACTCCTACGGGAGGCAGCAGTCGGGAATTTTGGGCAATGGGCGCAAGCCTGACCCAACAACGCCGCGTGAAGGATGAAATCCCTCGGGATGTAAACTTCGCAAGAATGGGAAGAATAAGTAGGGGATAATACCCTCTATGATGACGGTACCATTTGTAAGCTCCGGCTAACTCCGTGCCAGCAGCCGCGGTAATACGGGGGGAGCAAGCGTTGTTCGGATTTACTGGGCGGAAAGGGCGCGTAGGCGGCCAGTGCAAGTCAGTTGTGAAATCTCCGGACTTAACTCGGACAGGTCAAC
+
CCCCCGGGEEF;FDBFDEEFEGGFGGGGGGGFFFGC@FEEFCDGGGGGGGGGG@FDFGGFCFFEF@C++CFGEGGGCFFFGFFFFE<FFGG7FDFFFF,BEFEDG7:AEFFFC4AFEEFAFGGGGAED>FFGGF<33CFGGGGGGF9FEDGFCFCFFEGGGGF@>35>7>C:DFFFCF@**DFGG:FF,FCEGG7C;+?FD5EGGDEECEGCEEEGGCCGGG?CE9@FGGFCC*:87:DEGG5EEGE3FGGGG5*2947090:CFG+:0*<4:>>:>/73*.000@F*)771)0.8=6)*9
@M03506:14:000000000-AKVR1:1:1101:19256:4020 1:N:0:37
CGAACTCCTACGGGAGGCAGCAGTGGGGAATTTTGCGCAATGGGCTAACGCCTGACGCAGCAACGCCGCGTGGAGGATGAAGGTCTTTGGATTGTAAACTCCTGTCGACCGGGAAAAAGCAACTCGACCTAATACGTCGGGGAGTTGATTGTACCGGTGGAGGAAGCCCCGGCTAACTCTGTGCCAGCAGCCGCGGTAATACAGAGGGGGCAAGCGTTATTCGGAATTATTGGGCGTAAAGGGCGCGTAGGCGGCCTGGCAAGTGGAAGGTGAAATCCCTCGGCTTAACCGAGGAACTGCC
+
CCCCCGGGGGGGGGGGGGGGGGGGGGGGGGGGGGGGGGGGGGGGGGGGGGGGGGGGGGGGGGGGGGGEFGCFGEGGGGGGGGGGDGGGGGFGGGGGGGGGGGGGGGGGGEGCEDGGGCGGGGGGGGGGGEEGGGFGGGGGDGGGGGGGGGGGGCFGGFFEGGCFGGGFGEGDDGEGFGGGGGGGGGGDCGFAFGGDGGGGCG7EDFGGGGGDFGFEGECF?CCDCE8<09<CECCEGDD=FFGGGGGDCEGGGGD7:)<D6?C?C=9CFD?):>CCF4720.<E*79=4*0(.<5@>4?F?
@M03506:14:000000000-AKVR1:1:1101:20530:4042 1:N:0:37
CGAACTCCTACGGGAGGCAGCAGTGGGGAATATTGGACAATGGGCGCAAGCCTGATCCAGCCATGCCGCGTGGGTGATGAAGGCCCTAGGGTTGTAAAGCCCTTTCGGCGGGGAAGATAATGACGGTACCCGCAGAAGAAGCCCCGGCTAACTTCGTGCCAGCAGCCGCGGTAATACGAAGGGGGCTAGCGTTGCCCGGAATCACTGGGCGTAAAGCGCACGTAGGCGGATTGCTAAGTCAGGGGTGAAATCCTGGAGCTCAACTCCAGAACTGCCCTTGATACTGGCGCCCTTGAGTACG
+
CCCCCGGGGGGGGGGGGGGGGGGGGGGGGGGGGGGFGGGGGGGGGGGGGGGGGGGGGGGGGGGGGGGGGGFGGGGGGGGGGGGGGGGFGGGGGGGGGGGGGFGGGGGGGGGGGD>>FFGGGGGGGGGGG:CGGCGGGGGGGCFFGGDGGGGGFFFGGGCFG?FFGGGGGGDGEEGGGGFCE8EEGGGGGGGCGGGFC8C8?GGCG++;>5C:CE>9FGGGGGC8CEFGG5?CFF9C+C:C?7CCEGE39AA7>+AC*<C*<?*:9FFGGGFFGGG67F*>7809+=*.2*59>@FB)1*10
@M03506:14:000000000-AKVR1:1:1101:13001:4048 1:N:0:37
CGAACTCCTACGGGAGGCAGCAGTGGGGAATCTTGGGCAATGGGGGAAACCCTGACCCAGCGACGCCGCGTGGGGGATGAAGGCTTTCGGGTCGTAAACCCCTGTTAGGTGGGACGAACGTCCTCCTGCAAATAGCTGGGGGATTTGACGGTACCACCAGAGAAAGCCCCGGCTAACTCCGTGCCAGCAGCCGCGGTAATACGGAGGGGGCGAGTGTTGTTCGGAATTACTGGGCGTAAAGGGCGCGCAGGCGGCCTGGCAAGTCGAGTGTGAAATCCCTTGGCTTAACTGAGGAATGGCG
+
CCCCCGGGGCGGGGGGGGGGGGGGGGGGGGGGGGGGGGGGGGGGGGGGGGGGGGGGGGGGGGGGGGGGGGGGGGGGGGGGGGGGGGGGGGGGGGGGGGGGGGGGGGGGGGGGGGGGGGGGGGGGGGGGGGGGGGGGGGGGGGGGGGGGGGGGGGGGGGGGGGGGGGGFGGDGGGGGGGGCFGFGGGGGGGGGGGGGGGGGGGGGCGGEGGGGCGGGGGGC=FGGGGGGFF7FGGGCEEDGGGGGGGGGDGGGGD*7*8DFFCGFC5*9<C<?CFFF*9C<F??E+.9@4?6>:5<)9:?47
@M03506:14:000000000-AKVR1:1:1101:8266:4102 1:N:0:37
CGAACTCCTCCGGGAGGCAGCAGTAGGGAATCTTCCGCAATGGACGAAAGTCTGACGGAGCAACGCCGCGTGAGTGATGAAGGTTTTCGGATCGTAAAGCTCTGTTGTTAGGGAAGAACAAGTATGAGAGTAACTGCTCGTACCTTGACGGTACCTAACCAGAAAGCCACGGCTAACTACGTGCCAGCAGCCGCGGTAATACGTAGGTGGCAAGCGTTGTCCGGAATTATCGGGCGTAAAGGGCTCGCAGGCGGTTTCTTAAGTCTGATGTGAAAGCCCCCGGCTCAACCGGGGAAGGTCA
+
CCCCCGGGG9FGGGGGGGGGGGGGGGGGGGGGGGGGGGGGGGGGGGGGGGGGGGGGGGGGGGGGGGGGGGGGFGGGGGGGGGGGGGGGGGGGGGGGGGGGFGGGGGGGGGGGGGGGGGGGDGGGGGGGGGGGGGGGGGGGGGGGGGGGGGGGGGGGGGGGGGGGGGGGGGGGGGGGGGGGGGGGGGGGGGGDGGGGGGGGDFGGGGGGGGGGGGGGGGGGGFEGC8CFFGFGGGEGGDG5CFEDCGGDGGGGGGGCC@CC?:CEGCFFGGGFGGGF5><>DEEGE>4@?CD>FF3>BFF40
@M03506:14:000000000-AKVR1:1:1101:6264:4115 1:N:0:37
CGAACTCCTCCGGGAGGCAGCAGTGGGGAATATTGGACAATGGGCGCAAGCCTGATCCAGCAATGCCGCGTGAGTGAAGAAGGCCTTAGGGTTGTAAAGCTCTTTCGGCGGGGACGATGATGACGGTACCCGCAGAAGAAGCCCCGGCTAACTCCGTGCCAGCAGCCGCGGTAATACGGAGGGGGCTAGCGTTGTTCGGAATTACTGGGCGTAAAGGGCGCGTAGGCGGCGCGATAAGTTGGGCGTGAAAGGCCCGGGCTCAACCCGGGGACTGCGCTTGATACTGTCGCGCTGTGAGGCC
+
CCCCCGGGG-FGGGGGGGGGGGGFGGGGGDFGGGGGGGGGGGGGGGGGGGGGGGGGGGGGGGGGGGGGGGGGGGGGGGGGGGGGGGGGGGGGGGGGGGGGGGGGGGGGGGGGGGGGGGGGGGGGGGGGGFGGGGGGFGFGFC>CGDGGGCGG;<FGG:CGGGCGGGGGGGGGGCFGGGEA8EEGGGECFFG8CEGGGGGGEGGGGGGGGGC5CEGGGDGGGEECEDGGCEGGGE*;EF7?FGGFCGGDEGFD*:ADG>)7:+7EC3=DGGE3*C4E))9C78=?FFF*47>3500<4?).5
@M03506:14:000000000-AKVR1:1:1101:14076:4145 1:N:0:37
CGAACTCCTACGGGAGGCAGCAGTGGGGAATTGTTCGCAATGGGCGCAAGCCTGACGACGCAACGCCGCGTGGAGGATGAAGATCTTCGGGTCGTAAACTCCTTTCGATCGAGACGAACAGCCTCCGGGTGAACAATCCGGAGGTCTGACGGTACCGAGAGAAGAAGCCCCGGCTAACTCCGTGCCAGCAGCCGCGGTAATACGGGGGGGGCAAGCGTTGTTCGGAATTACTGGGCGTAAAGGGCCCGTAGGCGGCCAACTAAGCCAGACGGGAAATCCCTCGGCTTAACCGGGGAACTGC
+
CCCCCGGGGGGGGGGGGGGGGGGGGGGGGGGGGGGGGGGGGGGGGGGGGGGGGGGGGGGGGGGGGGGGGGFGGEGGGGGGGGGGGGGGGGGGGGGGGGGGGGGGGGGCDGGGGGGGGGGGGFGGGGGGGGGGGGGGGGGGGGGGGGGGGGGGGGGFGGGGGGGGGGGG>FGGGGGGCCFG7<FEGGGG5CFGG>>EEGG5CCCFGGDGGGGCEGGF8;5:EGEEGEGGE?FGGFDGD:7=GG77:*/12*1:*:CC5>CC2C*<*22**1C3)9):?6C*07:**)1)6:=9BB>:3>:=*
@M03506:14:000000000-AKVR1:1:1101:5595:4147 1:N:0:37
CGAACTCCTACGGGAGGCAGCAGTGGGGAATTTTCCGCAATGGGCGAAAGCCTGACGGAGTGACGCCGCGTGTGGGACGAAGGCCTTCGGGTCGTAAACCACTGTTAGTGGGAAAGATGGGTGTCGACGCGATAACCTTCGGCATCTGACGGTACCTGCAGGGGAAGCCCCGGCCAACTCTGTGCCAGCAGCCGCGGTAAGACAGAGGGGGCAAGCGTTGCTCGGAATTACTGGGCGTAAAGGGCGCGTCGGCGGGATGGCAAGGCGGTCGTGAAATCCTTCGGCTCAACCGAGTAACGTC
+
CCCCCGFFGGGGGGDFGGGGGFGCCFFEGEGFFGEC@CFGGGEGGGGGECGDGGGGGGGGGGFGGGGGGEGFGFGDEEEFB+FFFDFGGDG8FFCGFDGGGGGG@FGGGGGC,,BFFGGFGGGGGGGG>CCCFGGD,=FDGGGGGFGFGGC7F:CFGGF:FGFFCCFGFG>:C:CFCEFGFFGDGG,?*CABFEECCECEF7FFC*<@EEGGCC>EEC5EE7@EGG*80CF?708;E*121<9>CCGG=**:CGGCEDDFF:FD*7:7:CE57*C?*96D:*7CG:9*4<47B)))1977;
@M03506:14:000000000-AKVR1:1:1101:21229:4167 1:N:0:37
CGAACTCCTACGGGAGGCAGCAGTGGGGAATCTTGCGCAATGGGGGAAACCCTGACGCAGCAACGCCGCGTGGAGGATGAAGCTCCTTGGAGTGTAAACTCCTTTCGACCGGGACGATAATGACGGTACCGTTTGTAAGCTCCGGCTAACTCCGTGCCAGCAGCCGCGGTAATACGGGGGGAGCAAGCGTTGTTCGGATTTACTGGGCGTAAGGGGCGCGTAGGCGGCCAGCACAAGTCAGTAGTGAAATCTCCGGGCTTAACTCGGAAAGGTCAACTGACACTGTGCGGCTGGAGTGCGG
+
CCCCCGGGGGGGGGGGGGDFGGGGGGGGGGGGGGGGGGGGGGGGGGGGGGGGGFGFFGFGDGGGGGGGGDEGGGGGCEGGGGGGGGGGFGCFGGCFFGGFGGGGGGGGGGEGGGGGGB7FGFEFFEGFCFG@FFEGGGGGGGGGGEC:FGGGGG7*5<FCC:FF7FEE@F*=F@F>CGGGGGGC>FFGGCCEGGGGC58C:<29<FCGGEEE@6@E>88E8:CCFEDECCFC**8**:*@CC+2CEGC3C++:?E3557*<9*+21:)1)/57**<7*9776)<9BCB?D3,)7)00)*.)
@M03506:14:000000000-AKVR1:1:1101:13160:4187 1:N:0:37
CGAACTCCTACGGGAGGCAGCAGTGGGGAATTGTTCACAATGGGCGCAAGCCTGATGACGCAACGCCGCGTGGAGGATGAAGGTCTTCGGATTGTAAACTCCTGTTGCTCGGGACGAAGAGCTTCGACCTAATACGTTGAAGTCTGACGGTACCGGGTGAGGAAGCCCCGGCTAACTCTGTGCCAGCAGCCGCGGTAATACAGAGGGGGCAAGCGGTGTTCGGAATTACTGGGCGTAAAGGGCGCGTAGGCGGCCGTCTAAGTCATGCGTGAAATCCCCGGGCTCAACCCGGGAACTGCGT
+
CCCCCGGGG9GGGGGGGGGGGGGGGGGGGGGGGGGGGGGGGGGGGGGGGGGGGGGGGGGGGGGGGGGDFGGGGGGGGGGGGGGGGGGGGGCCFGGGFGGGGGGGGGGGFGGGGGGGGGGGGDGGGGGGGGGGGGGGGGGGGGGFGGGGGGGGGGFED>EGGGGGGGGGGFCGGGGCGGGGG9CGGFGGGGGDGGEEEGGGG9CCCEGDGCCFF>E*;ECEGGCCCECC7FFGGGGGE:3@CEGGGEEDEG?CDEG)85CF9C*A<7A0*1:>FGCCGFG<C);27?D@:539)))0)76>)
@M03506:14:000000000-AKVR1:1:1101:21624:4197 1:N:0:37
CGAACTCCTACGGGAGGCAGCAGTGGGGAATATTGCACAATGGGCGCAAGCCTGATGCAGCGACGCCGCGTGGGGGATGACGGCCTTCGGGTTGTAAACCTCTTTCAGCACAGACGAAGCGCAAGTGTCGGTATGTGCAGAAGAAGCACCGGCCAACTACGTGCCCGCAGCCCCGGTAATACGTAGGGGGCGAGCGTGGTCCGGGATTACTGGGCGTAAAGAGCTCGTATGTGGTTTGTCGCGGTGTTCGTGAAAACCCACAGCGCACCTGTGGGCGTGCGGTCGAGACGGGCAGGCTGGA
+
ABC9@8C@E-<CFFFD@FEGDGGECCF>@CF<CCECG9E,CFFFFE+@:F?F?,<6CF,9C7@F+@CCGGFGGGCC+CFE,?@F:?<BFEC,+48?E?F8EEDFF<9AD9F@C<DFGGG77+3@+3,3,8833@:=BC9@F:AC,,<6DD1>*><F1,<F*2<7*,6*4*14**4<4*42,C@<2<78>5*:*/::8/*;CF>**220+<CC+CFG***23CGC9+;1***3<?**2:9C5*:***210:/:**<:*)1/:7<5*1C)*0+16***)0)175):*))0(*01)<>)554))
@M03506:14:000000000-AKVR1:1:1101:21444:4226 1:N:0:37
CGCACTCCTACGGGAGGCAGCAGTGGGGAATCTTGCGCAATGGGCGAAAGCCTGACGCAGCGACGCCGCGTGGGTGATGAAGGCCTTCGGGTCGTAAAGCCCTGTCGGAGGGGAAGAAAAGCCTGCTGGCTAATATCCAGCGGGCCTTTGACGGTACCCTCAAAGGAAGCACCGGCTAACTCCGTGCCAGCAGCCGCGGTAAGACGGAGGGTGCAAGCGTTGTTCGGATTGACTGGGCGTAAAGGGCGTGTAGGCGGTTGCCCAAGTCCGATGTGAAAGCCCGGGGCTTAGCCTCGGAAGT
+
CCCCCGGGGFGGGGGGGGGGGGGGFGCFCEGGGGFGGGGGGGGGGDCGGGGGGGCFGGEGGGGGGGGGGGGEGGEEFFEFFFGGGGGGGGGGGGGFGFGGGFGGGGGG:CGGGF7>CCCGGGGGGGGGFGGBCFFGGGGGGGGGGEGGGGGFEGGCEGGGGFFFG7ECFFGGGCEGGCFFGGGDF5CF7CGFGGGGGG>EC5F?FGD5CGGGGG6+<CGGGGGGGG>5C5*++<ACCFDE*/5CGGGG/7:*:CFGGFDCFFFFCGC>FD5<DGGCD?CGGFFG*<C3?CFB67FBD3B5)
@M03506:14:000000000-AKVR1:1:1101:11523:4260 1:N:0:37
CGAACTCCTACGGGAGGCAGCAGTGGGGAATCTTGCACAATGGGGGCAACCCTGATGCAGCGACGCCGCGTGAGCGATGAAGCCCTTCGGGGTGTAAAGCTCTTTTGGCGGGGACAATCATGATGGTACCCGTCGAATAAGCTGCGGCTAACTACGTGCCAGCAGCCGCGGTAATACGTAGGCAGCAAGCGTTGTTCGGAATTACTGGGCGTAAAGCGTGTGTAGGCGGTTGGGTAAGTCTGGTGTGAAATCTCCCGGCTCAACTGGGAGGGTGCGCCGGGAACTGCCTGGCTGGAGTGCG
+
CCCCCGGGGAFGGGGGGGGGGGGGGGGGGGGGGGGGGGGGGGGGGGGGGGGGGGGGGGGGGGGGGGGGGGGGGGGGGGGGGGGFGFGGGGGGGGGGGGGGGGGGGGGGGGGGGGGGGGGGGGFGGGGGGGGGGGGGGGGGGGGGGGGGGGGGGGGGGGGGGGGGGGGGGGGGEGGGGGGGGGGGGGGGGGGEGGGGGGGGGGGFGFGGGGGGG>FGGGEGEGGFGGGGGEEGGGGG6C:@CGGGGC:CC7C?DGEFGFG5CFFG:FGGGGDBGGDEC)7CD3)2<?9?BGFBFFF<@:>FB
@M03506:14:000000000-AKVR1:1:1101:8644:4272 1:N:0:37
CGAACTCCTCCGGGAGGCAGCAGTGGGGAATCTTGCGCAATGGGCGAAAGCCTGACGCAGCGACGCCGCGTGTGGGATGACGGCCTTCGGGTTGTAAACCACTGTCGGGAGGGACGAAGTTCTGACGGTACCTCCAAAGGAAGCACCGGCTAACTCTGTGCCAGCAGCCGCGGTAATACAGAGGGTGCGAGCGTTGTCCGGAATCACTGGGCGTAAAGGGCGCGTAGGCGGCCTGATAAGTAGGGGGTGAAATCCTGTGGCTTAACTGCAGGGCTGCCTCCTAGACTGTCGGGCTCGAGCA
+
CCCCCGGGG9CFGGGGGGGGGGGGGGGGGGGGGGGGGGGGGGFGGGGGGGGGFGGGGGGGGGGGGGGGGGFGGGGGGGGGGGGGGGGGGGGGGGGGGGFGGGGF9FFDDFFGGGFGEGG<FGGGGGGGGD@FGFGGGGGGGGFGGFFGGG7FGG@FACFFGGGGGGGFGGGGE<FGGGGGGDCGGGGGGEG5CC8C8CGEGGGGFGG9ECFFE:CGGGGE*?EGEGCGF>EC=EFC7<:C0<<ECEGDG5?CCGFFFFFFF5DCF*AFFFGFGGFE*<=<F46?F?C?<:@>DB)0<>57)
@M03506:14:000000000-AKVR1:1:1101:21989:4283 1:N:0:37
CGAACTCCTACGGGAGGCAGCAGTGGGGGATATTGCGCAATGGGCGAAAGCCTGACGCAGCGACGCCGCGTGGGTGATGAAGGCCTTCGGGTCGTAAAGCCCTGTCGAGGGGGACGAATCGGTTGCGACCTAACACGTCGTGATCCTGACGGTACCCCTAAAGGAAGCACCGGCTAACTCCGTGCCAGCAGCCGCGGTAATACGGAGGGTGCGAGCGTTGTTCGGAATCACTGGGCGTAAAGCGCGTGTAGGCGGCCCACTAAGTCTGATGTGAAAGCCCGGGGCTCACCCCCGGAAGTGC
+
CCCCCCGFF-CCGGGGGGEGGGGEFGGGGGEGGGGGGGGGGGGGGGGGGGGGFG?FCC7F7FGGGGGGGG@ECGGGGGGGGGG8FFEDDGGEGGGGGFGGGGGGGC=BCCGGDECFGGGGGGGGEFDCFGGGGGCGEGGGEGGGCGGGGGGGGFGGCFCFCCFCFF@EFGGGGGGGGFCCGGC5EFF6C:>FCECCCGGECGFGGGGG58?EGGEEEEEE;878CECFFGFCCFC5**9CCFFD5EEGGGF7CGC3:7<DC?CCGFEF<7<*:*:<7?53<5@C55CF47.4).<>35)/9
@M03506:14:000000000-AKVR1:1:1101:19396:4287 1:N:0:37
CGAACTCCTACGGGAGGCAGCAGTGGGGAATATTGGACAATGGGCGCAAGCCTGATCCAGCCATGCCGCGTGAGTGACGAAGGCCTTAGGGTTGTAAAGCTCTTTTGGCGGGGAAGATAATGACGGTACCCGCAGAATAAGCTCCGGCTAACTTCGTGCCAGCAGCCGCGGTAATACGAAGGGAGCTAGCGTTGTTCGGAATCACTGGGCGTAAAGCGCACGTAGGCGGATGTGTCAGTCAGGGGTGAAATCCCGGAGCTCAACTTCGGAACTGCCTTTGATACAGCACGTCTTGAGTCCG
+
CCCCCGGGGGGGGGGGGGGGGGGFFFGGGGGGGGGGGGGGGGGGGGGGGGGGGGGGGGGGGGGGGGGGGGGGGGGGGGGGGGGGGGGGGGGGGGGGGGGGGGGGGGGGGGGGGFGGGGGGGGGGGGGGGGGGGGGGGGGGGGGGGGGGGGGGGGGGGGGGGGFGGGFFEGGGGDGGGGCFGGGGGGGCFGGGGGGGGGGGGGGGGGGGGGGGGGGFGGGGGGFFGGGGG5*/<EGFGFFD<FGGGGGGFGGGGGGG=>D:6CFGGDFGD<55*9C6C6*?FFF++795:G:(8@F=;8==>
@M03506:14:000000000-AKVR1:1:1101:9843:4288 1:N:0:37
CGAACTCCTACGGGAGGCAGCAGTTAGGAATTTTGGGCAATGGGGGCAACCCGGACCCAGCAACGCCGCGTGGGTGATGAAGGCCTTCGGGTCGTAAAGCCCTTTTCCCAGGGACGATGATGACGGTACCTGGGGAATCAGCCCCGGCTAACTACGTGCCAGCAGCCGCGGTAATACGTAGGGGGCAAGCGTTGTCCGGATTTATTGGGCGTAAAGCGCTCGCAGGCGGCTTGATACGTCGTGCGTGAGACACCCCGGCTCAACTGGGGAGGGTCGTGCGATACGGTGAGGCTCGAGGCCC
+
CCCCCFGGGFFGGGGGGGEFEGGEEFGGGGGGECFGCDGFGGGGGGGGGFGGGDGGGGFGGGGGDGGGGGGGGECFFGGFBAFGFCGFFGGGGGGG?FFCAFFGFGG,CEFGGGGGGDGFGFFFGGGD+>BFGFGGCGGGG7EE@FE>FG7F;3FCCFGCEC<FGGGGCEEFE7B@<CC@E*:=EDGCGCE:;E89AEG>:5C+<9EG58C*/28CFGCCEGG5E>**::C5C=E7<*9**1**:ECC*<CFCCEDEFDDGG*2+*<9CD=5577:77CC5))*177),/.()))))0).)
@M03506:14:000000000-AKVR1:1:1101:13789:4301 1:N:0:37
CGAACTCCTACGGGAGGCAGCAGTGGGGAATTGTTCGCAATGGGCGCAAGCCTGACGACGCAACGCCGCGTGGAGGATGAAGACCTTCGGGTCGTAAACTCCTTTCGATCGAGACGAACGGCCTCCGGGTGAATAGTCCGGAGGAATGACGGTACCGAGAGAAGAAGCCCCGGCTAACTCCGTGCCAGCAGCCGCGGTAATACGGGGGGGGCAAGCGTTGTTCGGAATTACTGGGCGTAAAGGGCTCGTAGGTGGCCAACTAAGTCAGACGTGAAATCCCCCGGCTTAACCGGGGAACTGC
+
CCCCCGGGGGGGGGGGGGGGGGGGGGDGGGGG<FGGGGGGGGGGGGGGGEGGGGGGGGGGGGGGGGGGGGGGGGGGGGGGGGGEGGGGGGGGGGGGGGGGGGGCGGG?EGGDGGGGGGGGGDEEGGGGEGGGFGGFFFCFGCCC:>>:FG@CFGDFEGGGFFGGFCGGFC@CDGC*<FG?FEFFC8+@FGCCGGGGGC:E9C9CEGGE5>EGG8C58*;EGG78>C>E:C@7<?E2:*9=5C7:C:5<:**1C?FCF6*>FFC?C>?DEDE@<F3CC490*077E3765F*4B)8))0/9*
@M03506:14:000000000-AKVR1:1:1101:8098:4328 1:N:0:37
CGAACTCCTCCGGGAGGCAGCAGTGGGGAATTGTTCGCAATGGGCGCAAGCCTGACGACGCAACGCCGCGTGGAGGATGAAGACCTTCGGGTCGTAAACTCCTTTCGATCGAGACGAATGGCCTCCGGGTGAATAGTCCGGAGGAGTGACGGTACCGAGAGAAGAAGCCCCGGCTAACTCCGTGCCAGCAGCCGCGGTAATACGGGGGGGGCAAGCGTTGTTCGGAATTACTGGGCGTAAAGGGCTCGTAGGTGGCCAACTAAGCCAGACGTGAAATCCCTCGGCGTAACCGGGGAACTGC
+
CCCCCGGGGD9FGECGGGGEGGGEFGGGGGGGGGGGGGGGGGGGGGGGGGGGGGGGGGEGGDEGGGGGDGC@FFFGGGDGG<F<EGGCFGGGGGGGGGGGGGFGGGGGCGGECGGGCGGFGGGFFDFGGGGF9FFF=;CCGCCEEG:7B9BFGFGGGGGGGGGFFGGGC*=CFGG@C@F,?FGG:B@CE6CFFGDGGEE8CEFC8>CEGGGGGGGGGGEE8C9:58>56@EFGGFGG*9AFFFG*:*9*2/*:CCFC?C5CC6F6*2***:@D<3CG*9*9)75*./7:773:575>>96/
@M03506:14:000000000-AKVR1:1:1101:10318:4342 1:N:0:37
CGAACTCCTACGGGAGGCAGCAGTGGGGAATCTTGGACAATGGGGGAAACCCTGATCCAGCCATGCCGCGTGAGTGATGAAGGCCCTAGGGTTGTAAAACTCTTTCGGCGGGGACGATAATGACGGTACCCGCAGAAGAAGCTCCGGCTAACTTCGTGCCAGCAGCCGCGGTAATACGAAGGGGGCTAGCGTTGTTCGGAATTACTGGGCGTAAAGCGCGCGCAGGCGGTTCTTCAAGTCAGAGGTGAAAGCCCAGAGCTCAACTCTGGAATGGCCTTTGAGACTAGAGAACTTGGGTACG
+
CCCCCGGGGGGGGGGGGGGGGGGGGGGGGGGGGGGGGGGGGGGGGGGGGGGGGGGGGGGGGGGGGGGGGGGGGGGGGGGGGGGGGGGGGGGGGGGGGGGGGGGGGGGGGGGGGGGGGGGGGGGGGGGGGGGGGGGGGGGGGGGGGGGGGGGGGGGGGGGGGGGGGGGGGGGGGGGGGGFGGGGGGGGCFGEEEEGGGGGGCFFDGGGGGGGGGGGGGGGGEGGGGGGGGEEGFGGGGGGD9FEGGGF=FFGG475CFFFC6EGFFGCFFGF?GGGGCFFGGFFFFFG=<>@?FFFFFF@:E
@M03506:14:000000000-AKVR1:1:1101:5869:4349 1:N:0:37
CGAACTCCTACGGAGGCAGCAGTGGGGAATTGTTCGCAATGGGCGCAAGCCTGACGACGCAACGCCGCGTGGAGGATGAAGATTTTCGGATCGTAAACTCCTGTCGAATGGGACGAAAAGGTTGCGGAGTAATATCCCGTAATCCTGACGGTACCGTTAAGGGAAACCCCGGCTAACTCCGTGCCAGCAGCCGCGGTAATACGGGGGGGTAAGCGTTGTTCGGAATTACTGGGCGTAAAGGGCTCGTAGGCGGCCAACTAAGTCAGACGTGAAATCCCTCAGCTTAACTGGGGAACTGCGT
+
CCCCCGGGGGGGGGGGGDGGGFGGGGGGGGGGGGGGGGGGGGGGGGGFFGGGGGGGGGGGGGGGGGGGGEGGDFGGGGGGGFGGGGGGGDGGGGGGGGGFFGGGGGGGGGGGGGGGGGGGGGGGGGGGGFGGGGGGGGGGGGGGGGGGGGGGGGGGCGEGFGGGGGGGGGGGGGDGGGGFGGGGGGGGGGGGGGGGGGGGGGGGGDGGE8ECGFGG5EGGGGGG5C6CG7<CGGGGGGC?FDC6FEC<=CCCDG5>C>FGCCFCFFCCC/CFFGDCFF9CDFFC78>FFGFFFF33)1*70
@M03506:14:000000000-AKVR1:1:1101:12103:4378 1:N:0:37
CGAACTCCTACGGTAGGCAGCAGTGGGGAATATTGGACAATGGGGGCAACCCTGATCCAGCCATGCCGCGTGAGTGATGAAGGCCTTCGGGTTGTAAAGCTCTTTTGGCGGGGACGATGATGACGGTACCCGCAGAATAAGCCCCGGCTAACTTCGTGCCAGCAGCCGCGGTAAGACGAAGGGGGCTAGCGTTGTTCGGAATTACTGGGCGTAAAGCGCGTGTAGGCGGTTGCCCAAGTCGGGTGTGAAAGCCTTTAGCTCAACTCAAGAAATGCACTCGGTACTGGGTGACTAGAGGACC
+
CCCCCGGGGCFGEGGEGGGGGGGFGGGGGGGGGGFGCGGGGGGGGGGGGGGGGGGGGGGGGGGGFGGGGGGGGGFGGGGGGGGGGGGGGGGGDGGGFCGGGGGGGGGCGGGGGGGGGGGGGGEFGGGGGGGGG7CGDFGGGFGGGGGGGGGGGGGGGCGC9FG7CFFGGDGG7@FFFFCCGGGGGGGGGCGACE:F9>EEEFGFFGGGGFGCEGCGGG5*?EGDFGGGGGGEFCFFEEDGGGDGG5EGCC7:47A*09C70A=6<7+90:*.:CF9*=DFGFF=+6C).*74@67=FF>3:
@M03506:14:000000000-AKVR1:1:1101:17392:4404 1:N:0:37
CGAACTCCTACGGGAGGCAGCAGTGGGGAATATTGGACAATGGGCGCAAGCCTGATCCAGCCATGCCGCGTGAGTGATGAAGGCCCTAGGGTTGTAAAGCTCTTTTGTGCGGTCAGATAATGACGGTACCGCAAGAATAAGCCCCGGCTAACTTCGTGCCAGCAGCCGCGGTAATATGACGGGGGCTAGCGTTGCTCGGCATCACTGGGCGTAAAGGGTCCGCCGGCGGGGCCTTAAGCCACGGGTGGAATCCTGGAGCCCAACTCCAGAACTGCCTTCTATACTGAAGATCTTGCGCTCC
+
C<CCC89FCECF7BE6@EFGEGE<@C87CCA@FFC9,C6@C<<@<FE+CC<FGFCAFF<@EFFGF@DCG@FG76C?FFCEAFDFFCFFA8FC,>FAFDC,FGFF5F994,47+++,,9C<F9?E@BF+FF7CG+@BD9FFEFGGGCCCC=,D,@AFG7FF,,@,8,D*@FFGGDCA,,@;<7F7CBB8;C*=<**CF*:*//C::+<6**::8>*<9=**21**1*:?*8***:<00<*+2*1:*:*)10++2:C6;7C<*:DED*C66**8:*9C=?*2***3+**1)2@2/1**0))0)
@M03506:14:000000000-AKVR1:1:1101:11025:4422 1:N:0:37
CGAACTCTACGGGAGGCAGCAGTCGAGAATTTGTCTCAATGGGGGAAACCCTGAAGGAGCGACGCCGCGTGGAGGATGAAGGTCTTCGGATTGTAAACTCCTGTCATTTGGGAACAAGGTGTGCGCGTTAACTGCGCGCGCATTGATAGTACCAGAAGAGGAAGAGACGGCTAACTCTTTGCCAGCAGCCGCGGTAATACAGAGGTCTCAAGCGTTGTTCGGATTCATTGGCCGTAAAGGGTGCGTAGGTGGTGTGGTAAGTAGGGTGTGACATTTCGGAGCCAAACTCCGAAACTGCATT
+
CCCC<@EGFGGD7@CEFGFGEFFC;CCFGFD,@CEE<FFDC@@EGGCEFCFEE8@CE,9@FCCEGDFGEFGC,==FECGG9FF9FDEFCBBFE?EEF?@=,5?AB?FG<BFGF<7AFGDA?B@ECFCC:F+>F9,B+6+::@BFE,@@@@9F,,7F:<<>7:>::AF:*7:C*CFBC,,,2,,,2*+4+21=F*8*3>9BF9+>*02+<FD9F8E*28*AC5*;8+2:0CF+<C1*:80+A0/A5:5>EC?5*2:157:*<3*+<5:***<9>7*A75)19:)3*09?<677>3>B?=*0/
@M03506:14:000000000-AKVR1:1:1101:10820:4465 1:N:0:37
CGAACTCCTACGGGAGGCAGCAGTGGGGAATTGTTCGCAATGGGCGCAAGCCTGACGACGCAACGCCGCGTGGAGGATGAAGACCTTCGGGTCGTAAACTCCTTTCGATCGAGACGAATGGCTTCCGGGTGAACAATCCGGGAGAATGACGGTACCGAGAGAAGAAGCCCCGGCTAACTCCGTGCCAGCAGCCGCGGTAATACGGGGGGGGCAAGCGTTGTTCGGAATTACTGGGCGTAAAGGGCCCGTAGGCGGCCAACCAAGTCCGACGTGAAATCCCCCGGCTTAACCGGGGAACTGC
+
CCCCCGGGGGGGGGGGGGGGGGGGGGGGGGGGGGGGGGGGGGGGGGGGGGGGGGGGGGGGGGGGGGGGGGGGGGGGGGGGGGGGGGGGGGGGGGGGGGGGGGGGGGGGGGGGGGGGGGGGGGGGGGGGGGGGGGGGGGGGGGGGGGGGGGGGGGGGGGGGGGGGGGGFGFFCFGGGFGGGGGGGGGGGGGGGGGGGE8CE7@EGGGGGGGGGGGGFE;EGGGGGGGCCEFCFFGGGG:DEFFFGG*:<*:EG4*:52879*29C0C+/*/57DF*+:6C2*)):=<364*99B@D@>FFF4
@M03506:14:000000000-AKVR1:1:1101:23037:4470 1:N:0:37
CGAACTCCTACGGGAGGCAGCAGTAGGGAATTGTTCGCAATGGGCGCAAGCCTGACGACGCAACGCCGCGTGGAGGATGAAGATCTTCGGGTCGTAAACTCCTTTCGATTGGGACGAATTCCTTGGAGGTGAACAATCTCTGAGGTTGACGGTACCGAGAGAAGAAGCCCCGGCTAACTCCGTGCCAGCAGCCGCGGTAATACGGGGGGGGCAAGCGTTGTTCGGAATTACTGGGCGTAAAGGGCTCGTAGGCGGCCCACTAAGTCAGACGTGAAATCCCTCGGCTTAACCGGGGAACTGC
+
CCCCCGGGG?GGGGGGGGGGGGGGGGGGGGGGGGGGGGGGGGGGGGGGGGGGGGGGGGGGGGGGGGGGGGGGGGGGGGGGGGGFGGGFGGGGGGGGGGGGGGGGGGGEFGGGGGGGGGGGFGGGGDGGEFFGFFGGGGFFGGFGFGGGGGGGGGGGGGG7::FFFFFFFGGCEGGGGGD@FGGGGFGGFGGCGGDFG?ECCGGGDGGGGGGGECG>CE8CCF7CEGGGGGG7CFCFGDGE=7CEE0=7CEGGDE=928**2<D??FFGDFG)*/79**9**.<CEFGFAFF;:DBBBFFF4
@M03506:14:000000000-AKVR1:1:1101:15016:4514 1:N:0:37
CGAACTCCTACGGGAGGCAGCAGTCGGGAATTTTGGGCAATGGGCGAAAGCCTGACCCAGCAACGCCGCGTGAAGGATGAAATCCCTCGGGATGTAAACTTCGCAAGAACGGGAAGAATAAGTAGAGGATAATACCCTCTATGATGACGGTACCGTTTGTAAGCTCCGGCTAACTCCGTGCCAGCAGCCGCGGTAATACGGGGGGAGCAAGCGTTGTTCGGATTTACTGGGCGTAAAGGGCGCGTAGGCGGCCAGCACAAGTCAGTTGTGAAATCTCCGGGCTTAACTCGGAAAGGTCAAC
+
CCCCCGGGGGGGGGGGGGGGGGGGGGGGGGGGGGGGGGGGGGGGGGGGGGGGGGGGGGGDGGGGGGGGGGGGGGGGGGGGGGGGGGGGGGGGGGGGGGGGGGGGGGGGGGGGGFGGGGGGGGGGGGGGGGGGGGFEFGGGGGGGGGGGGGGGGFGGGGGGGGGGGGGDEGGGGGGGGGGFGGGGGGFGGGGGGFECF@@FEGGCGE>C5C8EEEGGGGGGGGGGGGCGFFFGGGGGGG78*::EGGGGFD=EC57DFFFC=FFFFGFD7CGF*:><FFGD7)7:EFC6)18(0.8>?44?*
@M03506:14:000000000-AKVR1:1:1101:13283:4529 1:N:0:37
CGAACTCCTACGGGAGGCAGCAGTGGGGAATATTGGACAATGGGCGCAAGCCTGATCCAGCAATGCCGCGTGAGTGAGGAAGGCCTTAGGGTTGTAAAGCTCTTTCACCCACGACGATGATGACGGTAGTGGGAGAAGAAGCCCCGGCTAACTTCGTGCCAGCAGCCGCGGTAATACGAAGGGGGCGAGCGTTGTTCGGATTTACTGGGCGTAAAGGGCGCGCAGGCGGCTATCTTTGTCAGGCGTGAAAGCCCCGGGCTCAACCTGGGAATGGCGCTTTGGACGGGGTGGGTAGAGATCG
+
CCCCCGGGGEDFGD;FCGGGGGGEFGGEGGFFFGG9FFF?FGCGGEGGGGGGGGGGGGGFFGCF9CFCFCFF,BFFGCGGGGGGFGFFGFGFGDGGGGFGGGGGAGGGGDFC@FCDECGGGGGCFFGGGGGGGGDCGFGFG@FCE>CEFG7FF=FGF7FGFGGGGGGGGG>FCBCFFGFGGG7@F>FEGGGEEGGFEG>8EEG7:@FF*8C??5@FGC*CC=EEGE>EGGE89?F+:<DFGCCFG57380:?4**9*)9/:+CC=D=4:C+7***2*77*:9:6=)9>3))()*.*10*1)
@M03506:14:000000000-AKVR1:1:1101:12447:4596 1:N:0:37
ACTCCTACGGGAGGCAGCAGTTAGGAATCTTGGACAATGGGCGCAAGCCTGATCCAGCCATGCCGCGTGAGTGATGAAGGCCTTAGGGTTGTAAAGCTCTTTCAGCGGGGAAGATAATGACGGTACCCGCAGAAGAAGCCCCGGCTAACTTCGTGCCAGCAGCCGCGGTAATACGAAGGGGGCTAGCGTTGCTCGGAATCACTGGGCGTAAAGCGCACGTAGGCGGCTTTTTAAGTCAGGGGTGAAATCCTGGAGCTCAACTCCAGAACTGCCTTTGATACTGGGAAGCTTGAGTCCGGAG
+
CCCCCGGGGGGGGGGGGGGGGGGGGGGGGGGGGGGGGGGGGGGGGGGGGGGGGGGGGGGGGGGGGGGGGGGGGGGGGGGGGGGGGGGGGGGGGGGGGGGGGGGGGGGGGGGGGGGFGGGGGGGGGGGGGGGGGGGGGGGGGGDGGGGGGGGGGGGGGGGGGGGGGGGGGGCGGGF@CFGGGGGGGGGGGGGGGGGGGGGGGGGGGGGGG5C>GGGDGGGGGGGGGGGE>CGGFFGGFEGGFC=E5CCFFGFDC6EFG:C=?CF?EFFFGGGFD4C?FFGGFFFGG)07:G6:49@4*85@)
@M03506:14:000000000-AKVR1:1:1101:17723:4601 1:N:0:37
CGAACTCCTACGGGAGGCAGCAGTAGGGAATATTGCGCAGTGGGCGAAAGCCTGACGCAGCAACGCCGCGTGGGGGATGACTGCCTTCGGGTTGTAAACCCCTTTCAGCAGGGACGAAATTGACGGTACCTGCAGAAGAAGCCCCGGCCAACTACGTGCCAGCAGCCGCGGTAATACGTAGGGGGCGAGCGTTGTCCGGAATTATTGGGCGTAAAGAGCTCGTAGGCGGCTAAGCAAGTCGGGTGGGAAATCTCCAGGCTCAACCTGGAGCCTTCGCTCGATACTGCTTTAGCTCGAGTCC
+
CCCCCGGGGGGGGGGGGGGGGGGGGGGGGGGGGGGGGGGGGGGGGGGGGGGGGGGGGGGGGGGGGGGGGGGGGGGGGGGGGGGGGGGGGGGGGGGGGGGGGGGGGGGGGGGGGGGGGGGGGGGGGGGGGGGGGGGGGGGGGGGGGGGGGGGGGGGGGGGGGGGGGGGGGGGGGGGGGGFFGGGGGCCCGGGEECGGGGGGGFFGGGCGGGGEGEGGGGGGGG**;ACEEGGGGGFCF=FGGDGECEGFCFCGGGGGGFG<6CDFGGGGGFGBGDFFG5F<D:@G<7>84:FDFFFEFDFFF
@M03506:14:000000000-AKVR1:1:1101:9867:4612 1:N:0:37
CGAACTCCTACGGGAGGCAGCAGTGGGGAATATTGGACAATGGGCGCAAGCCTGATCCAGCCACGCCGCGTGAGTGATGAAGGCCTTCGGGTCGTAAAGCTCTGTGGGGAGGGACGAACCGCTGCACGTTCATAGCGTGCAGCATGACGGTACCTCCTTAGCAAGCACCGGCTAACTTCGTGCCAGCAGCCGCGGTAATACGAAGGGTGCAAACGTTGCTCGGAATTATTGGGCGTAAAGCGCACGTAGGCGGCTTTTCAAGTCGGATGTGAAATCCCTCGGCTTAACCAAGGAAGTGCAA
+
CCCCCGGGGGGGGGGGGGGGGGGGGGGGGGFGGGFGGGGGGGGGGGGGGGGGGGGGGGGGGGGGGGGGGGCGFEFEDGGFGGGGGGGGGGGGGGGGGGGGGGGFGGFDGEEGGGGGGGGGGGGGGGGFFGG<ECFGGGGGGGGGGCGGGGGG:CDFGGFGGG@CG:FGGDGG:FGGGGGGGDGGDCF7CGFGGGGGGGGGGGCFEG>FE?FFCFECFGD7<EE>?5+CCCCCCGGGGG*<+2*:C=/9CEGGGDGGG=F>C?>CGGDCEFFB*7>?766>D3BCEFDF<=FBF)<5?4*/*
@M03506:14:000000000-AKVR1:1:1101:22663:4618 1:N:0:37
CGAACTCCTACGGGAGGCAGCAGTGGGGAATATTGGACAATGGGCGCAAGCCTGATCCAGCAATGCCGCGTGAGTGAGGAAGGCCTTAGGGTTGTAAAGCTCTTTCACCCACGACGATGATGACGGTAGTGGGAGAAGAAGCCCCGGCTAACTTCGTGCCAGCAGCCGCGGTAATACGAAGGGGGCGAGCGGTGTTCGGATTTACTGGGCGTAAAGGGCGCTCAGGCGGCTATCTTTGTCAGGCGTGCAAGCCCCGGGCTCAACCTGGGCATGGCGCTTGGGAGGGGGGGGCTAGAGGGCG
+
CCCCCEFDG<ECGGCGGCGGGGGGGGFF7CFGEGCCFGGGGGGGABFEEFGFGGDGGFCEGGGGGFGFGGGGECFFFGF@D@EEFFGCFFGFECGGGGGFFGGGGFGDGFGGGGDGGB7FEA5EFG7FCFDDG8:FDFCF=6AFCFGGEEGGGCAGFE+D<,><:F<CEEGC7@@F<CCF7:<F:F7*=<F*;CCE?ECE>8:?F7<CFCCEE*:CGGG=C*:CGGFCEGD>9<2:CE7979?6C5=*;0+/***9*<<<7+2:***1:*C>C4**17CC3))**.171)0()).1*).75
@M03506:14:000000000-AKVR1:1:1101:13514:4636 1:N:0:37
CGAACTCCTACGGGAGGCAGCAGTGGGGAATCTTGGACAATGGGCGCAAGCCTGATCCAGCCATGCCGCGTGGGTGATGAAGGCCCTAGGGTTGTAAAGCCCTTTCGGCGGGGAAGATAATGACGGTACCCGCAGAAGAAGCCCCGGCTAACTTCGTGCCAGCAGCCGCGGTAATACGAAGGGGGCTAGCGTTGCTCGGAATCACTGGGCGTAAAGCGCACGTAGGCGGCTTTCTAAGTCAGGGGTGAAATCCTGGAGCTCAACTCCAGAACTGCCTTTGATACTGGGAAGCTTGAGTCCG
+
CCCCCGGGGFGGGGGGGGGGGGGGGGGGGDGGGGGGGGGGGGGGGGGGGGGGGGGGGGGGGGGGGGGFGGGGGGFFGGGGGGGGGGGGGGGGGGGGGGGGGGGGGGGGGGGGGGGGGGGGGGGGGGGGGGGGGGGGGGGGFFFGEGGGEGGGGFGGGGGGGGGGFGGGGGGGDFGGGGGCGGGGGGG5FGGGGGGGGDGGGGGEGGGGFGGEGEGGFG5EEE@CFDCEEEGEGGFC7FD7?FGGGEGGGGGGGGGGCFG<CF6F0:CFG7*0*>CFG47CFF=E9=4:4<32FF:FF96*7
@M03506:14:000000000-AKVR1:1:1101:20777:4647 1:N:0:37
CGAACTCCTACGGGAGGCAGCAGTAGGGAATCTTCGGCAATGGACGAAAGTCTGACCGAGCAACGCCGCGTGAGTGAAGAAGGTTTTCGGATCGTAAAACTCTGTTGTTAGAGAAGAACGTTGTGTAGAGTGGAAAATTACACAAGTGACGGTATCTAACCAGAAAGGGACGGCTAACTACGTGCCAGCAGCCGCGGTAATACGTAGGGCCCGAGCGTTGTCCGGCTTTATTGTGCGTAAAGCGAGCGCAGGTGGTTTAATAAGGCCTATGTAAAAGGCATTGGCCCACACATTGTGGGCA
+
CCCCCGFGFFGEGGGDGGGEGGGFGFDDCGGGGGGGGGGGGGFCDFE:,@@FG<FGGGGGGGGGGGGEGGBEFGFEFGGGGGGFGCDFDGE:CEGGGGCCFGGGGGGGGFFGGC@ECEGG+=??:B?FG9FFC9<FFFFFGFEG7AFGGGGC@FGGGGGFG?,5,@F?ECG>FG7CFGGGGGCGF7FFGE,<E@*<BE@>99BCFC7*1+;:E5*:***:E7+;82**+39CG7:CEG:C79+//>*7*>E=53:**7**<7::+***2:CF*:*<*.9>***6+/*7(*)-)19=4555)
@M03506:14:000000000-AKVR1:1:1101:17981:4657 1:N:0:37
CGAACTCCTACGGGAGGCAGCAGTCGAGAATTTTTGACAATGGGCGCAAGCCTGATGACGCAACGCCGCGTGGAGGATGAAGGTCTTCGGATTGTAAACTCCTGTTGCCCGGGACGAAAAGCTTCGACCTAACACGTCGAGGTCTGACGGTACCGGGTGAGGAAGCCCCGGCTAACTCTGTGCCAGCAGCCGCGGTAATACAGAGGGGGCAAGCGTTGTTCGGAATTACTGGTCGTAAAGGGCGCGTAGGCGGCCCCCTAAGCCGGACGTGAAATCCCCGGGCTCAACCCGGGAACTGCGG
+
CCCCCFGGGGGGGGGGGGGGGGGGGGGGGGGGGGDEGG<FGGGGGGGEGDGGGGGGGGGGGGGGGGEFG@CFCFFDGGGGGGGGGGGGGGGGGGFFFDFFGGGGGGGFEFGGGDGGCCFGGFGGGGFGGGGDCFGGGGGGDDFGCFCEGEGGCFGEG*>BF7AFGGGGGG:BCEFFFC:::F:FFGGGGGCGGFC:CCFC9F+<CFGDGG>CFGGGGGEGGGEC5:CFCEGC+<EEFCC:FGC:EEC<CC+:DC=):<)**7*35):9E*/)9:*+9)CC5>D5*/*<(*.4.>354=F>)
@M03506:14:000000000-AKVR1:1:1101:18836:4710 1:N:0:37
CGAACTCCTACGGGAGGCAGCAGTCGGGAATTTTGGGCAATGGGCGCAAGCCTGACCCAGCAACGCCGCGTGAAGGATGAAATCCCTCGGGACGTAAACTTCGCAAGAACGGGAAGAATAAGCCTGTGTTAATAGCACAGGTGATGACGGTACCGTTTGTAAGCTCCGGCTAACTCCGTGCCAGCAGCCGCGGTAATACGGGGGGAGCAAGCGTTGTTCGGATTTACTGGGCGTAAAGGGCGCGTAGGCGGCCACCGCAAGTCAACTGTGAAATCTCCGGGCCTAACTCGGAAAGGTCAGC
+
CCCCCGGGGGGGGGGGGGGGGGGGGGGGGGGGGGGGDGGGGGFGGGGGGGGGGGGGGGGGGGGGGGGGGGGGEFGGGGGGGFGGGGFGGGGDGGGGGGGGGGGGGGGGGGGGGEEGGGGGGGGGGGGGGGGGGGGGGGGGFGGGGDCGGGGGGGGGGGCGGGCGGGGGGGGGGGGGGGGGGGGGGGGGGGGGGGCCGGGGGGGGGGGGG?FGGEE8CFGEGGDGGGGGGFGGGG==C+>EGGGGGGECFGGGGGGGGD39EGGGCGGGGGGFGGFCCFGDGD@G*?FFDG>(734>=*)8/
@M03506:14:000000000-AKVR1:1:1101:8776:4716 1:N:0:37
CGAACTCCTACGGGAGGCAGCCGTGGGGAATTGTTCGCAATGGGCGCAAGCCTGACGACGCAACGCCGCGTGGAGGACGAAGATTTTCGGCTCGTAAACTCCTTTCGATCGGGAAGAACAGCTTCCGGGTGAATAGCCCGGGAGTCTGACGGTACCGAGAGAAGAAGCCCCGGCTAACTCCGTGCCAGCAGCCGCGGTAATACGGGGGGGGCAAGAGTTGTTCGGAATTACTGGGCTGAAAGGGCTTGTAGGCGGCCAACTTAGTCCGCCGTGAAACCCCAAGCCTTAACCTTGACATTGG
+
CCCCCCF-<@9FEC@FDDEGEFG@:@FFGGGGGFFG@@@:CFFGG@:F@FFF<<8F@FG7FC+>FC7@7@FE7:=++DFE:++C?@E?FF++?F>C8<FCBDDEDA7FGGGG7>+>>F,83@>,@C3CFC77>;;,@@:BC71FCEGC<FECGEEGG<FG@F7+<?,<<7<F1CF@CF7:E8**2;:C56**AEG>>C5*00AE5*8C5**::*1*03<?+/<C58*;C++0++/****0++2C*:5CC0++*:7)/.9*7+*0+:?5*/:.)1*+*09C*)777920)**./7*)****/
@M03506:14:000000000-AKVR1:1:1101:5125:4738 1:N:0:37
CGAACTCCTACGGGAGGCAGCAGTGGGGAATCTTGCGCAATGGGCGAAAGCCTGACGCAGCGACGCCGCGTGGGGGACGAAGGCCCTCGGGTTGTAAACCCCTTTCGGCAGGGACGAAGCGATCGTGACGGTACCTGCAGAAGAAGCCTCGGCTAACTACGTGCCAGCAGCCGCGGTAAGACGTAGGAGGCGAGCGTTGTCCGGATTCATTGGGCGTAAAGAGCACGCAGGCGGTTTGGCAAGTCGGATGTGAAAACCCGGAGCGCAACTTCGGACCTGCATCCGAAACTGCCCGACTAGG
+
CCCCCGGGGFGGGGGGGGGGDGGFGGGGGGGGGGGGGGGGGGGGGGGBFCFGGGGGGGGGGGGGGGGGGGEGGGGGGGGGGGGGGGCCEGGGGGGGGGGGGGGGGGDGGEGGGGGGGGDGGGCCFFEFGGGCFGFFGGFFCGCGGGGG7FEGG@EFGGGGDGFGGGGGGGGGGGEGEE>FGFC@EFDFCEGGGG*2/ACC@FGGC*;CFGGCGDFEC88877CC08EG5>EEEE:EEGD8<?=+<CE3CCCC>F?7*7*7C*>C*7:77*+1CDGE)>FCF**</)9B>7FF@F>))0)0)
@M03506:14:000000000-AKVR1:1:1101:18230:4771 1:N:0:37
CGAACTCCTACGGGAGGCAGCAGTGGGGAATATTGGACAATGGGGGAAACCCTGATCGAGCGACGCCGCGTGGAGGATGAAGGTCTTCGGATTGTAAACTCCTGTCATTGGGGAACAATGCGTGACGGTTAACTGCCGTTGCGTTGATAGTACCCGAAGAGGAAGGGACGGCTAACCCTGTGCCAGCAGCCGCGGTAATACAGAGGTCTCAAGCGTTGTTCGGATTCATTGGGCGTAAAGGGTGCGTAGGCGGCGCGGTAAGTCGGGTGTGAAATCTCGGAGCTTAACTCCGAAACTGCAT
+
CCCCCGGGGGGGGGGGGGGGGGGGGGGGGGGGGGGFGGFGGGFGGGGGGGGGGGGGGGGGGGGGGGGGGGFGGGGGGGGGGGGFGGGGGGGGGGGGGGGGGGGGGGGGGGGGGGGGGGGGGGGGGGGGGGGGGGGGGGGGDGGGGGGGGGGGGGGGCGGDFGGGGGGGGGGGGEGFEGGFG@CFGGGGGGGEG7C<C*CGGFGGGGGGGGFGFFEECEGGGGGGGGGGG9CC=FG?*;DFGGGGGGDGEEGEG=EGDDGD7C7AE3C>CDGFCGGGGFCGDDEGFF7@<C6<B)5@FFFFB
@M03506:14:000000000-AKVR1:1:1101:23051:4772 1:N:0:37
CGAACTCCTACGGGAGGCAGCAGTAGGGAATATTGCACAATGGACGAAAGTCCGATGCAGCGACGCCGCGTGAGTGACGAAGGCCTTCGGGTTGTAAAGCTCTGTTCTCAGGGAAAAAGAAAGTGATTGTACCTGAGAAGAAAGGACCGGCTAACTTCGTGCCAGCAGCCGCGGTAAGACGAGGGGTCCAAGCGTCGTTCGGAATCATGGGGCGTAAAGCGGGTGGAGGCGGCTCTGTAAGTGAGGAGTGAAAGCCACGAGCTTAACTTGGGAGGTGCTTTTGATACTGCAGAGCGTGAAG
+
CCCCC@EE@-;BEFBFFEC@EDFFE9CFCDFGGF9,@FFCEF866@7+FEFFGGD:::,CEFED7C:@FFFGEGFGF<CF74C4,AF94=C=F@CEGGCF,EFGGDEGA,FFGCBDF,BDDCE,8<EFF<B8?BEE8?FGGFG8DDECFGG++388@<FF<BD;CFFFFFFEDE51C9;C:@FGGGFCB@FGGGC*=1;8E5CE*:A+++;?58/:*/2+:E5?C*;C8C*:?*1+032@E7++07<C;FC0:?***0//:*5<9CC7+*<>**1294*00=**<809AF*./55)0.))*
@M03506:14:000000000-AKVR1:1:1101:24418:4774 1:N:0:37
CGAACTCCTACGGGAGGCAGCAGTCGGGAATTTTGGGCAATGGGCGAAAGCCTGACCCAGCAACGCCGCGTGAAGGATGAAATCTCTAGGGATGTAAACTTCGCAAGAATGGGAAGAATAAGCGAAAGCCAATACCTTTCGTGATGACGGTACCATTTGTAAGCTCCGGCTAACTCCGTGCCAGCAGCCGCGGTAATACGGGGGGAGCAAGCGTTGTTCGGATTTACTGGGCGTAAAGGGCGCGTAGGCGGCCACTACAAGTCACTTGTGAAATCTCCGGGCTTGACTCGGAACGGTCAAG
+
CCCCCGGGGGGGGGGGGGGGGGGGGGEGGGGGGGFEGGGGGG8FGGGGGEGGGGG<FGGGGGGGGGGGDGGGFFFGGGGGGGGGFGF<FGGAFFGGGGGGGGGDGC7:EFGGFDFEGGGFGGGGGGGGGGCFGD8FGGGGGGFDGGGFGDFGGGGGGGFGGGGGGCEFGGGCGFA:FGFG7CDBBEFC,<CEEEEGGGGCEEG>5CEGCF>CEEGCECFC88C2<7+0<0C*:7*/::0*:C=E5CEGFEGG>*:*0)*00+2A+*+*39:*2:0:**)97>@F*5*8:D:()75:@35*/
@M03506:14:000000000-AKVR1:1:1101:20606:4775 1:N:0:37
CGAACTCCTACGGGAGGCAGCAGTGGGGAACATTGGACAATGGGCGCAAGCCTGATCCAGCCATGCCGCGTGAGTGATGAAGGCCCTAGGGTTGTAAAGCTCTTTTGTGCGGGAAGATAATGACGGTACCGCAAGAATAAGCCCCGGCTAACTTCGTGCCAGCAGCCGCGGTAATACGAAGGGGGCTAGCGTTGCTCGGAATCACTGGGCGTAAAGGGTGCGTAGGCGGGTGTTTAAGTCAGGGGTGAAAGCCCGGAGCTCAAGTCAAGAACTCCCATTGATACTGGGGATTTGGAGTTCG
+
-@CCCCDFFF9CCEGDCF>EBGGCEFFGGGC@CAF<F@FFGGGFG7FGCFGGGFFG9F<EFFFF@FA:FBFGCF,CAGFACFE8CBDGFGGDC:?CF,??9EE?E<FAF9FGE:@=E?AB9?@FE=FD:,B:CEE8<F93B>>7=@BCFG?EFAGGGCEBFF77F:CF7*1<><CC,:<A*C*7F*CEFCEC7*:??EE5E*<:++<8*8/:C;1<+CGE=8//:C6:CC:*2**3<CC:9::*7AED?C+227C35.3*0+0+3;+:+0:<**2>*1*2*9*02**),9)(**//)0.0)
@M03506:14:000000000-AKVR1:1:1101:15433:4856 1:N:0:37
CGAACTCCTACGGGAGGCAGCAGTGGGGAATATTGCGCAATGGGCGAAAGCCTGACGCAGCGACGCCGCGTGTGGGATGACGGCCTTCGGGTTGTAAACCACTGTCGGAAGGGACGAATGCCCCGCAAGGGGAGTGACGGTACCTTCAAAGGAAGCACCGGCTAACTCCGTGCCAGCAGCCGCGGTAATACGGAGGGTGCGAGCGTTGTCCGGAATCACTGGGCGTAAAGGGCGCGTAGGCGGCCTGATCAGTAGGGGGGGAAATCCTGCGGCTTACCCGCAGGGCTGCCTTCTACACTGC
+
CCCCCGGFFGGGE@@FDCCGGGGGFGGDGCD<EFA9FE@CEEC<EGGGDCGGGCGGEFFGGGEECFFCEGFGGFG@FFGGGGDGBCFGGCG?:F=A@EAFEC<DFFCCDGGGGGGGGDFEEC<FEGCC:7FFGEGG;DECFDDGDFFG9CBFFFDGG>FCDF*=F@9FFG:<EFC@7<:+F*=/88*;C:CCG*:>CAE>>?>8CE>CECGDG*:E:CF+<68>C:88*<F>=C58/:CE6//*>E*73++<7<C7C:<):*1*<7?*<DGFG3)A*)0)C555EBC>6C4)6=F*609?6
@M03506:14:000000000-AKVR1:1:1101:23693:4876 1:N:0:37
CGAACTCCTACGGGAGGCAGCAGTAGGGAATCTTCCGCAATGGACGAAAGTCTGACGGAGCAACGCCCCGTGAGTGATGAAGGTTTTTGGATCGTAAAGCTCTGTTGTTAGGGAAGAACAAGTGCGAGAGTAACTGCTCGCACCTTGACGGTACCTAACCAGAAAGCTACGGCTAACTACGTGCCAGCAGCCGCGGTCATTCGTAGGGCGCAAGCGTTATCCGGAATTATTAGGCGTAAAGAGCTCGTAGGCGGTTTGTCGCGTCTGCCGTGAAAGTCCGGGGCTCAACTCCGCATCCGCG
+
CCCCCG9CFCFGGGC77FF,CFGG99<@EGFGFFFGC@@CFGGDDDB@,@FFF@<EF7@+@FEE:FG+@@FC,89C6EEDFCE6<,9,8@=FFG,ECC?5EDGCAA<,9A<<,9=?8BFFEFBBFG>+@@FE9BEEFECF@FGE<FG9FGCFDBFFEGFFG,,,,5D,@FE7C::,,33DF>:CFF:BDC7,51=<:4=B+?2C+**;FGG5*:FGEC58+3?*;**0+22++<C?:8**0+*2AEE<5*AC5*1)A@*0:*)22*>*<)/75/*AFFC*)0>EGF66:C=2>)08@)))0
@M03506:14:000000000-AKVR1:1:1101:12452:4894 1:N:0:37
CGAACTCCTACGGGAGGCAGCAGTGGGGAATCTTGCACAATGGAGGAAACTCTGATGCAGCGACGCCGCGTGAGCGATGAAGCCCTTCGGGGCGTAAAGCTCTTTCGACGGGAACGATAATGACGGTACCCGAAGAAGAAGCTGCGGCTAGCTACGTGCCAGCAGCCGCGGTAATACGTAGGCAGCAAGCGTTGTTCGGAATTACTGGGCGTAAAGAGTGTGTAGGCGGTGCTCCAAGTCTGGTGTGAAATCTCCCGGCGTAACTGGGAGGGTGCATTAGAAACTGGAATGCTAGAGGATG
+
CCCCCGGGGFGGGGGGGGGGGGGGGGGGGGGGGGGGGGFGGGGFGGGGGGGGGGGGGGGGGGGGGGGGGGGGGGGGGGGGGGGGGGGGGGGGGGGGGGGGGGGGGGGGGGGGDGGGGGGGGGGGGGGFGGGGGGGGGGGGGGGGGEGGGGGGGGGGGGGGGGGGGGGGGGGGGGGGFGFGGD:FFGGCFFGCEEEGGGGGEGGGGGGGGGGGD5FCFFGGGGCGGGGGGGGDGF<@?E7CCFFCFGGFG?FGC?C985D)2>7C?FGF6DE>GGGG*6C7>FFGE6C?27@9*/99?F>/6
@M03506:14:000000000-AKVR1:1:1101:16822:4913 1:N:0:37
CGAACTTCTACGGGAGGCAGCAGTGGGGAATATTGGACAATGGGCGAAAGCCTGATCCAGCAATGCCGCGTGAGTGATGAAGGCCTTAGGGTTGTAAAGCTCTTTTACCCGGGAAGATAATGACTGTACCGGGAGAATAAGCCCCGGCTAACTCCGTGCCAGCAGCCGCGGTAATACGGAGGGGGCTAGCGTTGTTCAGAATTACTGGGCGTAAAGCGCACGTAGGCGGCTTGGTAAGTTAGAGGTGAAAGCCTGGAGCTCAACTCCAGAATTGCCTTTAAGACTGCCGAGCTAGCAGGTG
+
CCCCCGGGGGGGGGGGGGGGGGGGGGGGGGGGGGGGGGGGGGGGGGGGGGGGGGGGGGGGGGGGGGGGGGFGGGGGGGGGGGGGGGGGGGGGGGGGGGGGGGGGGGGGGGGGGGGGGGGGGGGGGGGGGGGGGGGGGGGGGGGGGGGGGGGGGGGGGFGGGGGGGGGGGGGGGGGGGGGGGGGGGGG>FGGEGGEFF9CFGGGGGFGGGGGGGGGGGDGGGGCGGGGGGG5:CE@9FGG?FGGGFGFFCFFFFGFDC7DDGFC:9FFGGGFFGFCF7FFFG4@FG@>FFG@>)7=)/=FFF
@M03506:14:000000000-AKVR1:1:1101:13277:4917 1:N:0:37
CGAACTCCTACGGGAGGCAGCAGTGGGGAATATTGGACAATGGGCGCAAGCCTGATCCAGCCATGCCGCGTGGATGATGAAGGCCCTAGGGTTGTAAAGTCCTTTCGGCGGGGAAGATAATGACGGTACCCGCAGAAGAAGCCCCGGCTAACTTCGTGCCAGCAGCCGCGGTAATACGAAGGGGGCTAGCGTTGCTCGGAATCACTGGGCGTAAAGCGCACGTAGGCGGACTCTTAAGTCGGTGGTGAAATCCTGGAGCTCAACTCCAGAACTGCCTTCGATACTGAGAGTCTCGAGTCCG
+
CCCCCGGGGFGGGGGGGGGGGGGGGGGGGGGGGGGGGGGGGGGGGGGGGGGGGGGGGGGGGGGGGGGGGGGGGGGGGGGGGGGGGGGGGGGGGGGGGGGGGGGGGGGGGGGGGDGGGGGGGGGGDGGGGGGGGGGGGGGGGGGGGGGGGGGGGGGGGGGGGGGGGGGGGEDGGGGGFGGCEGGGGGGGGGGGGGGFGGGEE5FGFGGGGFGGG>CFGGEEGGEFGGEED*?*C<@@?@D@CE5EGCFDEFCCFCFF8>F<FEGC?>FFC7?>GGGGG479F?7=CFFFFF@>*866)1./)
@M03506:14:000000000-AKVR1:1:1101:15915:4927 1:N:0:37
CGAACTCCTACGGGAGGCAGCAGTGGGGAATATTGGACAATGGGCGCAAGCCTGATCCAGCCATGCCGCGTGAGTGATGAGGGCCCTAGGGTTGTAAAGCTCTTTTGTGCGGGAAGATAATGACGGTACCGCAAGAATAAGCCCCGGCTAACTTCGTGCCAGCAGCCGCGGTAATACGAAGGGGGCTAGCGTTGCTCGGAATCACTGGGCGTAAAGGGTGCGTAGGCGGGTCTTTAAGTCAGGGGTGAAATCCTGGAGCTCAACTCCAGAACTGCCTTTGATACTGAGGATCTTGAGTTCG
+
CCCCCGGGGGGGGGGGGGGGGGGGGGGGGGGGGGGGGGGGGGGGGGGGGGGGGGGGGGGGGGGGGGGGGGGGDGGGGGGGGGGGGGGGGGGFGGGGGGGGGGGGGGGGGGGGGDGGGGGGGGGGGGGGGGGGGGGFGGGGGGFDFGGGGGGGCFGEGGGGGGD:FGGDGGDFGGGCCF<FGGGDCGGGGFGGGGGCGECDEGFFFGFGGGGGG>@GGGGEGGEECEGGGG:E@AFFC9:9:CFGGEC76CFCF?:F6;<C+0*6CG?F?*A>:*6C>6*;:@7++9:76093*9**0*17)
@M03506:14:000000000-AKVR1:1:1101:7338:4942 1:N:0:37
CGAACTCCTCCGGGAGGCAGCAGTAGGGAATCTTCCGCAATGGACGAAAGTCTGACGGAGCAACGCCGCGTGAGTGATGAAGGCTTTCGGGTCGTAAAACTCTGTTGTTAGGGAAGAACAAGTGCTAGTTGAATAAGCTGGCACCTTGACGGTACCTAACCAGAAAGCCACGGCTAACTACGTGCCAGCAGCCGCGGTAATACGTAGGTGGCAAGCGTTATCCGGAATTATTGGGCGTAAAGCGCGCGCAGGTGGTTTCTTAAGTCTGATGTGAAAGCCCACGGCTCAACCGTGGAGGGTC
+
CCCCCGGGG9FGGGGGGGGGGGGGGGGGGGGGGGGGGGGGGGGGGGGGGGGGGGGFGDGEEGGGGGDGGGCFGD<FGGGGGGGGGGFGGGGFGGGGGGGFGGGGGGGGGGGGGGGGGGGGGGFGCGGGGGGGGFGGGGGGGGGGGGFECFGGGGGFGGFFGGGGGFGGGGGGGGGGGGGGGGCFGGGGGGGGFDGGGEG>FFGFFGGGGGCFGGGGGGGGFGFE>8CGGG@:+9:EGGGGGFFCEEGGDGGE<F=C8>GGGGGC?DGGFCF677DGC?095:DEE>GFBG@()0))0>BB)
@M03506:14:000000000-AKVR1:1:1101:15393:4986 1:N:0:37
CGAACTCCTACGGGAGGCAGCAGTGGGGAATATTGGACGATGGGGGCAACCCTGATCCAGCCATGCCGCGTGAGTGATGAAGGCCTTCGGGTTGTAAAGCTCTTTTGGTGGGGACGATGATGACGGTACCCGCAGAATAAGCCCCGGCTAACTTCGTGCCAGCAGCCGCGGTAAGACGAAGGGGGCTAGCGTTGTTCGGAATTACTGGGCGTAAAGCGCGTGTAGGCGGTTATCCAAGTCAGGTGTGAAACCCTTGATCTCAACTCAAGAAATGCACTTGGTACTTGGGGACTAAAGGGCC
+
CCCCCGGGGGGGGEDEGGGGGGGGGGGGEEFEFGGGGGGDGGGGDGGCGGGGGFGGGGGGGGGGGFGGGG@E7FGGGGGGGGGGGGGGDGDEFGGGGFFGGGGGGGGG,4CGGGGGEGGGGGGGGGGGGFGGDGGGFGGGCFFFCCFGEGF7FEGCFGEG9,>:,FC>CEEFC:FF:F:FEDGGGCECCFGCEC>FFDGGGGG79C??FGGCE5*<A85E5/ACFCCEEG5CG7@?7<F@FF?9CFC*0++*1*:F:**2+3?F:*+0+:CF7*:C**2***/3+*29().-5)*)**)).
@M03506:14:000000000-AKVR1:1:1101:18630:5016 1:N:0:37
CGAACTCCTACGGGAGGCAGCAGTAGGGAATATTGCGCAATGGAGGAAACTCTGACACAGCGACGCCGCGTGGGTGATGAAGGTTTTCGGGTCGTAAAGCCCTGTCGGATGGGAAGAAACACGGTATGGCTAATATCCATACCGCTTGACGGTACCATTAAAGGAAGCACCGGCTAACTACGTGCCAGCAGCCGCGGTAATACGTAGGGAGCAAGCGTTGTTCGGAATCATTGTGCGTAAAGCGCGGGTAGGTGGTTTATTAAGTCGATTGTGCAATCCCTGGGCTTAACCGAGGAAGTGG
+
CCCCCGFGGG@CCFGECF@B;<C;,;F7,6CC9@,E@@7+@EE?,,,,CFC@F,<@,C<@,+@CCFCC@FCC@BBFFFC9C?=C55?E>++B:@FE@FCE<B<BFDCFDCEGGGGDD8=8>F>:AFF8<BBFGF9CFGFGGGFCGGGGFF7CF<CC,@;@CF,@FEGFFFG:<:FE@CECCGEEGGF,CG7CFFG@CGC=CC+;C+4*8*;5**2;?1CEGGCECE*::<<<C0<CCC385CG=E**1**::0AF7@5C*::DGF*AD/*/9C*:C700C*/8*:>7?):64B)<)856**
@M03506:14:000000000-AKVR1:1:1101:7146:5026 1:N:0:37
CGAACTCCTCCGGGAGGCAGCAGTGGGGAATTGTTCGCAATGGGCGCAAGCCTGACGACGCAACGCCGCGTGGAGGATGAAGACCTTCGGGTCGTAAACTCCTTTCGATCGAGACGAACGGCCTTCGGGTGAATAGTCCGGAGGAATGACGGTACCGAGAGAAGAAGCCCCGGCTAACTCCGTGCCAGCAGCCGCGGTAATACGGGGGGGGCAAGCGTTGTTCGGAATTACTGGGCGTAAAGGGCTTGTAGGTGGCCAACTAAGTCAGACGGGAAATCCCTCGGATTAAACGGGGAACCGC
+
CCCCCGGGG-CFEGGGGGGGGGGGGGGGGGGGGGGGGGGGGGGGGGGGGGGGGGGGGGGGGGGGGGGGGGGGGGGGGGGGGGGGGGGGGGGGGGGGGGGGGGGGGGGGGGGGGGGGGGGGGGGGFGGGGGGGGGGGGGGFGGGGGGGGGGGGGGGGGGGGGGGGGGGGG7FFGGGGGFGGGGGGGGGGGFGGGGGGG?EGGGGGGGDGGGGGGGG>??EEGG?8>EDGGGGGGGGFE*9CGGGDE6AD;EGFGGGGGF55?EFF<D77?*:)9C3FGFG7C)7E*.96<*93:>DB)))0)
@M03506:14:000000000-AKVR1:1:1101:20313:5039 1:N:0:37
CGAACTCCTACGGGAGGCAGCAGTGGGGAATATTGGACAATGGGCGAAAGCCTGATCCAGCCATGCCGCGTGAGTGATGAAGGCCCTAGGGTTGTAAAGCTCTTTTACCCGGGAAGATAACGACGGTACCGGGAGAATAAGCCCCGGCTAACTTCGTGCCAGCAGCCGCGGTAATACGAAGGGGGCTAGCGTTGTTCGGAATTACTGGGCGTAAAGCGCACGTAGGCGGATCTTTAAGTCAGGGGTGAAATCCCGAGGCTCAACCTCGGAACTGCCTTTGATACTGGGGATATCGAGTCCG
+
CCCCCGGGGGGGGGGGGGGGGGGGGGGGGGGGGGGGGGGGGGGGGGGGGGGGGGGGGGGGGGGGGGGGGGGGEGGGGGGGGGGGGGGGGGGGGGGGGGGGGGGGGGGGGGGGGGGGGGGGGGGGGGGGGGGGGGGGGGGGGGEGGGGGGGGGGGGGGGGGGGGGGFFGGGGGDGGGGGGGGGGGGGGGGGGGGGGGGGGGGGGFFGGGGGGGGGGGGGGGGGGGGGC=EEGCGGGFFGDFGCGGGEGGFGGGFFGGDFGCGFG6CFFGGDGFFFFGCFFGF=?9<@DFBD3776@>FFFFB
@M03506:14:000000000-AKVR1:1:1101:8883:5067 1:N:0:37
CGAACCCCTACGGGAGGCAGCAGTGGGGAATATTGCGCTAATGCGCGAAAGCGTGACGCAGCGACGCCGCGTGGGGGATGAAGGCCCTCGGGTCGTAAACCCCTTTCGCCAGGGACGAAGGGAAACTGACGGTACCTGGAGAAGAAGTCCCGGCTAACTACGTGCCAGCAGCCGCGGTAACACGTAGGGGACGAGCGTTGTCCGGAATTATTGGGCATAAAGCGCGCGTAGGCGGTTGTGCAAGTCGGGTGTGAAAATCCCGGGCTCAACCCGGGACCTGCACCCGATACTGCTCGACTCG
+
CCCCCGGGGGGGGGGGGGGGGGGFGGGGEGGGFGEGGGGGGGGGGGGGGGGGGGGGGGGGGGGGGGGGGGGGGGGGGFGGGGGGGGGGGGGGGGGGGGGGGGGGGGGGGGGGGGGGGGGGGGGGGGGGGGGGGGEGGGGDGGGGGGGGGGGGGGGDGGGCFGGGGGGGGGGGGGGGGGGGGFGGF6CEGGCEE8EGGEGDEFGEGEGGGGFFF<FGFFGGGFFGEGGGEDGEEGDGGGDGGG7F<?EDGGGGGFD7<*>9FGCGG3CDF<CDDDD=D>4DD?FFGFDB9D49F775:@>E5
@M03506:14:000000000-AKVR1:1:1101:12138:5109 1:N:0:37
CGAACTCCTACGGGAGGCAGCAGTCAGGAATATTGCGCAATGGAGGAAACTCTGACGCAGCGACGCCGCGTGGGTGATGAAGGCCTTCGGGTCGTAAAGCCCTGTCGGAAGGGAAGAAAAGCTTGTTGGCTAATATCCAGCGAGCCTTTGACGGTACCTTCAAAGGAAGCACCGGCTAACTCCGTGCCAGCAGCCGCGGTAAGACGGAGGGTGCAAGCGTTGTTCGGATTGACTGGGCGTAAAGGGCGTGTAGGCGGTTCGTTAAGTCGGGTGTGAAAGCCCGGAGCTCAGCTCCGGAAGG
+
CCCCCGGGGFGGGGGGGGGGGGGGGGGGGGGGGGGGGGGGGGGGGGGGGGGGGGGGGGGGGEGGGGGGGGGGGGFGGGGGGGGGGGGGGGGGGGGGGGGGGGGGGGGGGGGGGGGGGGGGGGGGGGGGGGGGGGGGGGGGGGGGGGGGGGGGGGGGGGGGGGGGGGGFFGGGGGGGGGGGGGGGGGGGGGGGGGGGGGGGGDGFGCEGGGGEEEGFGGGGCGGGGGGGGGFGGF?FF@>:EGFCFGGG:E:FGGCCG5CDCCFF=F?CEG5.57>?>9CCFFFGGF3.427:*)075B>>)
@M03506:14:000000000-AKVR1:1:1101:5698:5109 1:N:0:37
CGAACTCCTACGGGAGGCAGCAGTCGAGAATTTTTCTCAATGGGGGAAACCCTGAAGGAGCGACGCCGCGTGGAGGATGAAGGTCTTCGGGTTGTAAACTCCTGTCATTTGGGAACAAGTGCCGGTACGTAACTGCTACCGGCTTGATAGTACCAGAAGAGGAAGGGACGGCTAACTCTGTGCCAGCAGCCGCGGTAATACAGAGGTCCCAAGCGTTGTTCGGATTCATTGGGCGTAAAGGGTGTGTAGGTGGCGCCGTAAGTCGGGTGTGAAATTTCGGGGCTTAACTCCGAAACTGCAT
+
CCCCCGGGGGGGGGGGGGGGGGGGGGGGFGGGGGGGFGGGGGGGGGGEFGGGGGGGGGGGGGGGGGGGGGGGGDGGGGGGGGGGGGGGGGGGGGGGGGGGGGGGGGGGGGGGGGGGGGGGGGGGGGGGGGGGGGGGGGGGGGGGGGGFGGGGGGGGGGGGGGGGGGGGGGGGGGGGFGGGFGGGGGGGGGGGGGGGGGGGGGGGGGGGGGGGGGGEEEEGGGGCCCFGGGGGFGGG5E3:FG6CEGGGGGGGGFGGGEDC5E:FEGD95CE*::><FFFGGDFGC:CF2C?<@>D:46=B8
@M03506:14:000000000-AKVR1:1:1101:14168:5143 1:N:0:37
CGAACTCCTACGGGAGGCAGCAGTTAGGAATTTTGGGCAATGGGCGCAAGCCTGACCCAGCAACGCCGCGTGGGCGACGAAGCCCTTCGGGGTGTAAAGCCCTTTTCCAGGGGACGATAATGACGGTACCCTGGGAATAAGCCCCGGCTAACTACGTGCCACCAGCCACGGTAATACGTAGGGGGCGAGCGTTGTCCGGATTCATTGGGCGTAAAGCGCGCGCAGGCGGTGGCGTGAGCCCGGCGTGAAAGCCCCCAGCTCAACGGGGGGAGGCCGTCGGAGACCGCGCGAGTTGAGGGCG
+
CCCCCGGGGFGGEGGGGGGGGGGFEGGGGGGGGGGDFGGGGGFEFGGGGGGGGGGGGGGGGGGGGGGGGGGGGGGGGGGGGGGGGGGGGGGGGGGGGGGGGGGGGGGGGGGGGGGGC>FGGGGGGGGGGFGGGGGFFGFFGD7FEFEGCFGGGGGGGEGGGGGGGGGGGGGGGGGGG@CFCCFCCCEGGGG5588<AE>C*;FFDGGFF5EGGGGGGGGD:E85?CEGG5EGCEGGC54CEGDEC1C38CEG4CG3:5C9++>F*9EDEC*09D*:9>GG3))1*3CB977(800*).))0
@M03506:14:000000000-AKVR1:1:1101:23650:5153 1:N:0:37
CGAACTCCTACGGGAGGCAGCAGTGGGGAATATTGGACAATGGGCGAAAGCCTGATCCAGCAATGCCGCGTGAGTGATGAAGGCCTTAGGGTTGTAAAGCTCTTTTACCCGGGATGATAATGACAGTACCGGGAGAATAAGCCCCGGCTAACTCCGTGCCAGCAGCCGCGGTAATACGGAGGGGGCTAGCGTTGTTCGGAATTACTGGGCGTAAAGCGCACGTAGGCGGCTTTGTAAGTTAGAGGTGAAAGCCCGGGGCTCAATTCCGGAATTGCCTTTAAGACTGCATCGCTAGAATTGT
+
CCCCCGGGGGGGGGGGGGGGGFGGGGFG,,EFGGGGGGGGGGGGGGGGGGGGGGGGGFGGGGGGGGFGGGGGDFFGFGGGGGGGGGGGGGGGGGGGGGGGGGGGGGGFAFEGGGGGGGGGGGGGGGGGGDGGGGGGGGCF9FFF@=CFGCGGGGGGGGCFGGGGGGGGGGGEEFGG;FE>:E@FGDCEFEFC*<CFGCGEGGGG::F?FG>E>C>F9CGG8EFCGGGGGDE58FG+::*:?F++60*:@C?*07*98)))*+*++2+02/*.9=*:>@C776@?CF*650<(0)0*17*00
@M03506:14:000000000-AKVR1:1:1101:10763:5156 1:N:0:37
CGAACTCCTACGGGAGGCAGCAGCGGGGAATATTGGACAATGGGCGCAAGCCTGATCCAGCCATGCCGCGTGAGTGATGAAGGCCCTAGGGTTGTAAAGCTCTTTTGTGCGGGAAGATAATGACGGTACCGCAAGAATAAGCCCCGGCTAACTTCGTGCCAGCAGCCGCGGTAATACGAAGGGGGCTAGCGTTGCTCGGAATTACTGGGCGTAAAGGGTGCGTAGGCGGGTCTTTAAGTCAGGGGTGAATTCCCGGAGTTCAACTCCAGAACTGCACTTGATACGTAGGATACTGAGTTCC
+
C@C@C<C@FGGG@@;@CGGCFGF8CB7:@FGEC<EFGGGGFFG8<FE:C@7DFFGG@CFGFF<F88CF+FGE,F9<CEFFGGGGCGFFFG?A4=C<<<,,,AF9,?AF=AF:F=7:8?,C,E?FBF:FFGGC+6C<FCBFF,:8>+<7F7FF;FFGFECF,21FFGGGG7<FE7<FFG:2C@<CGDEFGF5**2A2+8:*A8+<C9FGCCEE:ECFCD@ECEE5:A+:E>8*;+<CFGDFEA?CC:**<+3<C+:5*.**+30++*<*<*25*>4+*19:*9=E:**0(06))108)087*
@M03506:14:000000000-AKVR1:1:1101:15746:5164 1:N:0:37
CGAACTCCTACGGGAGGCAGCAGTGGGGAATCTTGCACAATGGGCGAAAGCCTGATGCAGCGACGCCGCGTGGGGGATGAAGCATTTCGGTGTGTAAACCCCTTTCGATCCGGACGAAACCCCGCAAGGGATTGACGGTACGGATATAAGAAGCCCCGGCTAACTACGTGCCAGCAGCCGCGGTAATACGGGGGGGGCAAGCGTTGTTCGGAATTACTGGGCGTAAAGGGCTCGTAGGCGGCCAACTAAGTCAGACGTGAAATCCCTCGGCTTAACCGGGGAACTGCATCTGCTACTGGAC
+
CCCCCGGGGGGGGGGGGGGGGGGGGGGGGGGGGGGGGGGGGGGGGGGGGGGGGGGGGGFGGGGGGGGGGGGGGGGGEGGGGGGFGGGGGGGGGCFGGGGGGGGGGGGDGGGGGGGGGGGGGGGGGGFGGGGGGGGGGGGGGGGGGGGGGGCFGGCFGGGGGDGGGGGGGGGGGGGGGG7<FGGGGGFGFDDEGGGGGDCFGGEGCCEGGGGGE8@?CGGGGGDGECGGFGDGGGG55;DGEGEGGFG46E<EF7+9?>DGGCFF6C+>C3C3CDFGGDD<35>F?FFFAGFF*=4/)9?0)
@M03506:14:000000000-AKVR1:1:1101:15601:5168 1:N:0:37
CGAACTCCTACGGGAGGCAGCAGTGGGGAATATTGGACAATGGGCGCAAGCCTGATCCAGCCATGCCGCGTGGATGATGAAGGCCCTAGGGTTGTAAAGTCCTTTCGGCGGGGAAGATAATGACGGTACCCGCAGAAGAAGCCCCGGCTAACTTCGTGCCAGCAGCCGCGGTAATACGAAGGGGGCTAGCGTTGCTCGGAATCACTGGGCGTAAAGCGCACGTAGGCGGCTTTCCAAGTCAGGGGTGAAATCCTGGAGCTCAACTCCAGAACTGCCTTTGATACTGGAGAGCTAGAGTCCG
+
CCCCCGGGGGGGGGGGGGGGGGGGGGGGEFGGGGGGGGGGGGGGGGGGGGGGGGGGGGGGGGGGGGGGGGGGGFEGGGGGGGGGGGGGGGGGGGGGGGGGGGGGGGGGGGGGGEGGGGGGGGGGGGGGGGGGGGGGGGGGDGGGGGGGGGFGGGGGGGGGGGGFGFGGGGGFGGGFGGFGGGGGGDGGGGGGGGGFGGGGDCEFGGGGGGGGGGFCGGGCCEGGGGGEGGGGEGGGFGGGGGGFGGECFGGFG7?C;>*2<67A<CC4<2?>FFFDGFGC79BG7@G?(*88*19??F?FF
@M03506:14:000000000-AKVR1:1:1101:15045:5175 1:N:0:37
CGAACTCCTACGGGAGGCAGCAGTGGGGAATATTGGACAATGGGGGCAACCCTGATCCAGCAATGCCGCGTGAGTGATGAAGGCCTTAGGGTTGTAAAGCTCTTTTACCCGGGAAGATAATGACTGTACCGGGAGAATAAGCCCCGGCTAACTCCGTGCCAGCAGCCGCGGTAATACGGAGGGGGCTAGCGTTGTTCGGAATTACTGGGCGTAAAGCGCACGTAGGCGGCTTTGTAAGTTAGTGGTGAACGCCCAGGGCTTAACCCTGGAATGGCCTTTAAGACTGCATCGCTAGAATCGG
+
<CCCCGEFGGGGGGGDGGGG7EFFGGGGGCFEEGFDFF?FCFF8@F+@FGG@EFEEFGGGGGGCFGGGGGFGGGGGGGGF<ECCFCFGGGFGGDGCECCFGGG9FFGFFCGCFD@@EFFGFGGGFGGEB5BFDGGGGD9FDF3>FEF7=CGFF9<CGCCGGGGFGGGGGG@F@FFEGGGGGGEDCFEC:FCFFE8EGGDEGGGCCE9C:F8C5>E:E8/*::F:FD?=*2*10<FF9<2<CC+?AC5>E+:5)*:7*73**0?99*:DF*+9**9?CFCC**9FC:4?4*7658DF47@@)
@M03506:14:000000000-AKVR1:1:1101:6720:5187 1:N:0:37
CGAACTCCTCCGGGAGGCAGCAGTAGGGAATTTTCCACAATGGACGCAAGTCTGATGGAACAACGCCGCGTGCAGGATGAAGGCCTTAGGGTTGTAAACTGCTTTTCTCTGTGACGAATATGACGGTAGCAGAGGAATAAGGACCTGCTAACTACGTGCCAGCAGCCGCGGTCATACGTAGGGTCCAAGCGTTATCCGGAATTACTGGGCGTAAAGAGTTGCGTAGGTGGCATTGTAAGTTGGTAGTGAAAGCGTTCGGCTCAACCGGATATCCATTATCAAAACTGCAAAGCTAGAGGAC
+
CCCCCGGGG9FGGGGGGGGGGGGGGGGGGGGGGGGGGGGGGGGGGGGGGGGGGGGGGGGGGGGGGGGGGGGGGGGGGGGGGGGGGGGGGGGGGGGGGGGGGGGGGGGGGGGGGGGGGGGGGGGGGGGGGGGGGGGGGGGGGGGGGGGGGGGGGGGGFGGGGGGGGGGGGGGGGGGGGGGCCGGGGGGGGGGGGGGGGGGGGGGGGGGGGGGGGGFGFGGGGGGGGGGGGGGGGFGGGGFGFFGGGDFGFFFGGGGGE@DG5EG6CCCDGCE*:FFGFFGFG4FFGFGFFGF0?=?FFF4))
@M03506:14:000000000-AKVR1:1:1101:12172:5196 1:N:0:37
CGAACTCCTACGGGAGGCAGCAGTGGGGAATATTGGACAATGGGCGCAAGCCTGATCCAGCCATGCCGCGTGGATGATGAAGGCCCTAGGGTTGTAAAGTCCTTTCGACGGGGAAGATAATGACGGTACCCGTAGAAGAAGCCCCGGCTAACTTCGTGCCAGCAGCCGCGGTAATACGAAGGGGGCTAGCGTTGCTCGGAATCACTGGGCGTAAAGCGCACGTAGGCGGCTTTTTAAGTCCGGGGCGAAATCCTGGAGCTCCACTCCAGAACCGCCCTTGATACTGGAAGGCTTGAGTCCG
+
CCCCCGGEF@FGGGGGGGEGEGG@FFFGGGGFGGFFCFFGGGFGGGGGGGGGGGGGGCF@FGGGGGGF:C@CFEGFGGGGGG8FGGGGFGGGGGGGGAGDGGGGGGGFGEGGG7FFD9EEGGFGGG:@FGGGGDD+CDC8FGGCCGGGGGGGFFGGFGG:DFFF:CFGGGGGDCFFF::<CCE@CGG*CG@FCFEC9:CDEC69CFCFFGGGCCFEGG8?EE@CFG9*:8:E8?F*7<0<+1**:**)/*C79:AC*8<*++*:+*:DF*CF*7<G3<F**/*<+9C74D)1)07<FF/*.
@M03506:14:000000000-AKVR1:1:1101:25124:5204 1:N:0:37
CGAACTCCTACGGGAGGCAGCAGTGGGGAATCTTGCGCAATGGGCGGAAGCCTGACGAAGCAACGCCGCGTGTGGGAAGACGGCCTTCGGGTTGTAAACCACTTTCAGGGGGGACGAAGCTTCCGAGGTTAATAGCCTACGGGGTGACGGTACCCCCAGAAGAAGCCCCGGCTAACTACGTGCCAGCAGCCGCGGTAATACGTAGGGGGCGAGCGATGTCCGTGATCGTTGGGCGCAAAGCGCGTGTAGGCGGCGCGACAAGTCTGGTGAGCAATCTTGGGGCCCAACGCCAAGCCTGCAA
+
CCCCCGGGGGFGCCGG>CGD@EF6<<FEGEG@CFFG:@+CCE,,C@F>FFEFFF<,@,+8>FFF@F::=CC:C4BC=FDD<B7CFCFFC+>FC:BFGFE8FFDFG,CBFE=FDGG7CCC*<?FGGG7:*,29<C?CF98F>5ED//8CC*AFG9@C***;:CCGG68*/?C*:C?+9<FGEF*AEC*0*28:58**/;+<:*A9;?*8:1?GGDG*/1;+<***222*0**://:*:*>+0:CE*/:7:7+*9:*/?))>E600<::****)2**3*9765>)*1<*>(1)()0.06@40*
@M03506:14:000000000-AKVR1:1:1101:16605:5207 1:N:0:37
CGAACTCCTACGGGAGGCAGCAGTCGGGAATTTTGGGCAATGGGCGCAAGCCTGACCCAGCAACGCCGCGTGAAGGATGAAATCCCTCGGGATGTAAACTTCGCAAGAACGGGAAGAATAAGTAAGGGTTAATATCTCTTACGATGACGGTACTGTTTGTAAGCTCCGGCTAACTCCGTGCCAGCAGCCGCGGTAATACGAAGGGGGCTAGCGTTGTTCGGATTTACTGGGCGTAAAGGGCGCGTAGGCGGTGCAATAAGTCAGGCGTGAAAGCCCCGGGCTCAACCCGGGAATTGCGCTT
+
CCCCCGGGGGGGGGGGGGGGGGGGGGGGGGGGGGGGGGGGGGGGGGGGGGGGGGGGGGGGGGGGGGGEGEGGEEGGGGGGGGGGGGFGGGGGGGGGGGGGGGGGGGGGGGGGGCGEGGDGGGGGGGGGFFFFGGGGGGGGGGGGGGGGGGFGGGGFGGGGGGFGGGGDGGG7FFFGGGGGGGFGGGGGGGGGGEGGGGGFCC8EGGGGGGGGGGGGGGGGGEGGF<CFFFGGDGG8=ECEECEGG5:DFGGGGGGFDF7?CGGGFCG<E<>4:<>EDDDDC7F695<;9D)4.8?FFFFB5
@M03506:14:000000000-AKVR1:1:1101:20073:5207 1:N:0:37
CGAACTCCTACGGGAGGCAGCAGTGAGGAATCTTGCGCAATGGGCGAAAGCCTGACGCAGCGACGCCGCGTGGAGGATGAAGGTCTTCGGATCGTAAACTCCTGTCGAGCGGGACGAATCCCGGGAGGGTGAACAATCCTTCCGGTTGACGGTACCGCTGGAGGAAGCCCCGGCTAACTCCGTGCCAGCAGCCGCGGTAATACGGAGGGGGCCAGCGTTGTTCGGAATCATTGGGCGTAAAGGGCGCGTAGGCGGCCGAGCAAGTCGGACGTGAAATCGCCCGGCTCAACTGGGGAACTGC
+
CCCCCGGGGFGGGGGGGGDGGGGEGGGFGGGGGGGGGGGGGGGGGGGGGGGGGGGGGGGEGGGEGGGEGGFFFFEGFGGGGGGGGGGGGGGGGDFGCFGEGGGGGGGGGGGGGGGGDGDCFGGGGGGGGGGGGGGGGFGFCFGGDGGGGFGGGGGGGGGGGFGGFFFGGGGGGGGDFFGF?EEG8CGGGGGGGGEGG>EGFFGGE88C>>CEEGGGG88:*;<EECCGGGCF@6EEGG)A7:CED7:D?EGGDG=<*<D557DEGGGDGDD3C<3CFF**9@DGG:D6)96:F:3.836=6
@M03506:14:000000000-AKVR1:1:1101:6255:5210 1:N:0:37
CGAACTCCTCCGGGAGGCAGCAGTGGGGAATTTTGGACAATGGGCGCAAGCCTGATCCAGCCATGCCGCGTGGGTGAAGAAGGCCTTCGGGTTGTAAAGCCCTTTCGGCTGGGACGAAAAGGTCCGTATTAACACCACGGATCCATGACGGTACCAGCAGAAGAAGCACCGGCTAACTACGTGCCAGCAGCCGCGGTAATACGTAGGGTGCAGGCGTTAATCGGAATTACTGGGCGTAAAGCGTGCGCAGGCGGTTCGCTAAGACAGATGTGAAATCCCCGGGCTTAACCTGGGAACTGCC
+
CCCCCGGGG-EFGGGGGGGEGFFGGGGGGGGGGGGGFFGGGGGGGGGGGGGGGGFGGGGGGGGGGGGGGGGGGGGGDFGGGGGGGGGGGGGGGGGGGGGGGGGGGGGGGGGGGCGGGCGGGGGGGGGGFGDCGGGGGGFGGDFFEGFGGGEGFCFGGGGFEGDEGGGGFGCCEGGGGCC,<F@FGCFGFGGGEC8FEEGFFGGGGFDGFGD6EGGE*C*;FGFEC>FFCC9??FGGCEG8FCCEEEC<*:EEGGCCEDD3ECCFCFFG<7:@>C>9C:GCC))*1<C?<7*40;)9;F=F)
@M03506:14:000000000-AKVR1:1:1101:19611:5223 1:N:0:37
CGAACTCCTACGGGAGGCAGCAGTCGAGAATCTTCGGCAATGGGCGCAAGCCTGACCGAGCGACGCCGCGTGGAGGATGAAGGCCTTCGGGTTGTAAACTCCTGTCGAGGGGGAAAAAGGGCCGCGAGGCCTTGATTGATCCCTGGAGGAAGCACGGGCTAAGTTCGTGCCAGCAGCCGCGGTAAGACGAACCGTGCGAACGTTATTCGGAATCATTGGGCTTAAAGGGCGTGGAGGCGGATTCGTGCGTCTGTCGCTGAAATCCCCCGGCTCAACCGGGGAACGGGTGCGGAGAAGACGG
+
CCCCCGGGFGGGGGGGGCGD>FCEFGDEGEGFGGGGGGGGEGGGGCGFECGGGFGFGCFCCFGGGGDFEE>FGEGGEGGGGGGGGGGFGGGGGGGGGGGGGGGGGGGGGGGGGGCFGF@FGDGGDGGGCFFGFFFGGDFGGGDGFGCFFGFFCF:<F7ED7<CBCFGFG7*>B@FGF*:?EGG*;CGGGEEG8:CFECCGGGF**;+<8C8CEFC@7ECD8FDG9@C+*;88**2:5*7C=>*0AA75855>CC7<87C363:?667>*//<1C6*955)>B3/:3<)-5713)0))))73
@M03506:14:000000000-AKVR1:1:1101:18741:5244 1:N:0:37
CGAACTCCTACGGGAGGCAGCAGTGGGGAATCTTGCGCAATGGGCGAAAGCCTGACGCAGCGACGCCGCGTGCGGGAGGAAGGCCTTCGGGTTGTAAACCGCTTTCAGGAGGGACGAAGCCACTCGGGTTAATAGCCCAGAGGGTGACGGTACCTCCAGAAGAAGCCCCGGCTAACTACGTGCCAGCAGCCGCGGTAATACGTAGGGGGCAAGCGTTGTCCGGATTTATTGGGCGCAAAGCGCGTGTAGGTGGCCAAGTAGGTCCGCTGTGAAAACTTGAGGCTCAACCCCAAGCTGTCGG
+
CCCCCGGGGGGGGGGGGGGGGGGGGGGGGGGGGGGGGGGGGGGGGGGGGGGGGGGGGGGGGGGGGGGGGGGGGGGGGGGGGGGGGGGGGGGGGGGGGGGGGGGGGGGGGFGGGGGGGGGGGGGGGGGGGGFGGFFGGGGGGGGGGGFGGGGGGGGGGGGGGGGFFGGGGGGGGGGGGDFEGGGGGGGCFG>EGEEE>EFFFFCFGGGGGG58EFGGGGEGGGGCGGC?F7<CCFGGEG)@6:7C5ECCCF7EFGCF8>>FGGGE6DCDD5?4FF7EC4:C<5<=CFGF7D>0>FFFF7?F:
@M03506:14:000000000-AKVR1:1:1101:7503:5249 1:N:0:37
CGAGCTCCTCCGGGAGGCAGCAGGCGAGAATATTCCGCAATGGACGCAAGTCTGACGGAGCGACGCCGCGTGATGGATGAAGTGCTTAGGTACGTAAACATCTTTTATCGGGGAAGAACTTATTGACGGTACCCGATGAATAAGGGGCTCCTAACTCTGTGCCAGCAGGAGCGGTAATACAGAGGCCCCGAGCGTTACCCGGAATCACTGGGCGTAAAGGGTGTCCAGGCGGTCGTATTAGTCTCTCGTAAAATCGATGGGCCCAACCTATAGCGCGCGAGGGAAAAGGTACGACTAGAGG
+
CCCCCGGGG9FGGGGGGGGGGGGGGGGGGGGGGGDGGGGGGGGGGGGGGGGGGGGGGGGGGGGGGGGGGGFGGGGGGGGGGFGGGGGGGGGGGGGGGGGGGGGEFGGGGGGGGGGGGGGCFFGGGGGGGGGEGGEE@FGGGGGGCDCGGFGDFFFGGGFGEGGGGGGCC77DFGGC:,@?FGGFGG*B@FCCEGGGCCCGGGGG>:9E?FGGGEE8;CEGGEEE@EFCEFGG:::::8C:93<+<3+9;5=FGG61:@>3E***27757D+*:*9>DFD79)7*1<*917*..5)85FFFF
@M03506:14:000000000-AKVR1:1:1101:6924:5264 1:N:0:37
CGAACTCCTCCGGGAGGCAGCAGTGGGGAATTGTTCGCAATGGGCGCAAGCCTGACGACGCAACGCCGCGTGGAGGATGAAGATCTTCGGGTCGTAAACTCCTTTCGATCGAGACGAACGGCTTCCGGGTGAACAATCCGGGAGGGTGACGGTACCGAGAGAAGAAGCCCCGGCTAACTCCGTGCCAGCAGCCGCGGTAATACGGGGGGGGCAAGCGTTGTTCGGAATTACTGGGCGTAAAGGGCTCGTAGGTGGCCAACTAAGTCAGGCGTGAAATCCCCCGGCTTAACCGGGGAACTGC
+
CCCCCGGGGCGGGGGGGGGGGGGGFGGGGGGGGGGGGGGGGGGGGGGGGGGGGGGGGGDGGGGGGGGGGGFGGGGGGGGGGGGFGGGGGGGGGGGGGGGGGGGGGGGGGGGGGGGGGGGGGGGGGGGGGGGGGGGGGGFGGD7FGGGGGGGGGGGFGGGEGGGGGGGGGGGGGGG>FGGGGGGGGGGGGGGGGGGGG8CEGGGCGGGGGDGECGGGGGEGGGGGGGGGFGGEFGGGGGDGDCGGG6=C=*:EGGGGG:57*<CD?DGFCFGBD55<2*>6*07:55))4:99@BD;@F4=*
@M03506:14:000000000-AKVR1:1:1101:16418:5284 1:N:0:37
CGAACTCCTACGGGAGGCAGCAGTGGGGAATCTTGCACAATGGGCGAAAGCCTGATGCAGCGACGCCGCGTGGGGGATGAAGCTTCTCGGAGTGTAAACCCCTTTCGACCGGGACGAATGCCTCGCAAGAGGGGTGACGGTACCGGTATAAGAAGCCCCGGCTAACTACGTGCCAGCAGCCGCGGTAAGACGTAGGGGGCCAGCGTTGCTCGGAATTACTGGGCGTAAAGGGTTCGTAGGCGGTGTGGCAAGTCGGGAGTGAAATCTCTGGGCTCAACCCAGGGGCGGCTTCCGAAACTGC
+
CCCCCFGGGGGGEGGGGGGGGGGGGGGGGGGGGGGGGGGGGGGFGGGGGGGGGDGGGGGGGGEGFGGGGGGEGGGGGGGGGGGFGGGGGGEGGGGGGDF,CFGGGGGFGGEEGGGGG>FGFGGGGGGGGFGGDGBFFGGGGGDFGDE7C@EGGGGGCGGGGGDEC@<FCCGGGGGGGCFGGCGEDGCCFFGGFGGGGEDE>CGGGGE5899CEECFC7C7:ED*?E88:CFGGFGG5@*;EE=EC5CC56EEDCEGGFGCGEC+<>CDFGGFG4F9779CGF@E70).(>::4)>3:>=@4
@M03506:14:000000000-AKVR1:1:1101:10722:5323 1:N:0:37
CGAACTCCTACGGGAGGCAGCAGTGGGGAATATTGGACAATGGGCGCAAGCCTGATCCAGCCATGCCGCGTGAGTGATGAAGGCCCTAGGGTTGTAAAGCTCTTTCACCGATGAAGATAATGACGGTAGTCGGAGAAGAAGCCCCGGCTAACTTCGTGCCAGCAGCCGCGGTAATACGAAGGGGGCTAGCGTTGTTCGGAATTACTGGGCGTAAAGCGCACGTAGGCGGATATTTAAGTCAGGGGTGAAATCCCAGAGCTCAACTCTGGAACTGCCTTTGATACTGGGTATCTTGAGTATG
+
CCCCCGGGGGGGGGGGGGGGGGGFGGGGGEFFGGGGGGGGGGGGGGGGGGGGGGGGGGGGGGGGGGGGGGGGGGGGGGGGGGGGFEGGGGGGGGGGGGGGGGGGGGGGGGFEGFFGGGGGGGGGGGGGGGGGGCGGGGGGGGCFGEGGGGGGGDCCGGGGGGGGGGGGGGGFGDGGGG>CFEGGGGGGGGGGEGGGGGGGGGGGGGGGGFGGDGGGGGGDEEFFFGFG>:=CEFGGCF>FGFFFGGGGFGGFGGG4*89>EFFGFGGGFFCFFG6CF@77CF4C9@F@2:):8777?66?7
@M03506:14:000000000-AKVR1:1:1101:24485:5325 1:N:0:37
CGAACTCCTACGGGAGGCAGCAGTGGGGAATTTTCCGCAATGGGCGAAAGCCTGACGGAGTGACGCCGCGTGGGGGACGAAGGCCTTCGGGTCGTAAACCCCTGTCAGAGGGAAAGAAGGGTCGGCGCGTGAACAGCGCGTCGATCTGACGGTACCTTCAGAGGAAGCCCCGGCCAACTCTGTGCCAGCAGCCGCGGTAAGACCGAGGGGGCAAGCGTTGCTCGGAATTGCTGGGCGGAAAGGGCGCGTATGCGGGATGGCAAGTCGGTCGTGAAATCCACGGGCTCAACTCACGGGTGGC
+
CCCCCFGGGFGGG7@@:FGGGGGGFGGCEFFFFGDECFGEFC<AFGCGG@@EFEAFEGD:FGGGDCCFFCCFDFFCEE@FGCE8FGGDF7FFCEGGGGGGGGGGFFFFC@EGCFF8B>>FEGGGGGCEEG>FEFGGGGGB<<*=:FF,CF:F:F*<2,<<<9C@7B<FA<@5*:E>EC*<<CAC+3+<C:6*;:?*2?5CFGG*:CCCG:*:*8*88E5*89+8EE>@+0<F??=@**9C5C7A5C*/:***2**9C>D3:***+229/**7**1+**02*)8/1)*/.*1-*)0)7)05)
@M03506:14:000000000-AKVR1:1:1101:22121:5369 1:N:0:37
CGAACTCCTACGGGAGGCAGCAGTCGAGGATCTTCGGCAATGGGCGCAAGCCTGACCGAGCGACGCCGCGTGTGCGATGAAGGCCTTCGGGTTGTAAAGCACTGTCGAGGGGGAGGAAAGCCGAAAGGCCTGACCTATCCCTGGAGGAAGCACGGGCTAAGTTCGTGCCAGCAGCCGCGGTAAGACGAACCGTGCGAACGTTGTTCGGAATCACTGGGCTTAAAGGGCGCGTAGGCGGCTTCGCAAGTCCGGGGTGAAAGCCCCCAGCTCAACTGGGGAAGTGCCTCGGATACTGCGGAGC
+
CCCCCGGGGAFGGGGGGGGGGGGGGGGGGGGGGGGGGGEGGGGGGGGGGGGGGGGGGGGGGGGGGGGGGGFEGGGGGGEGGGGGGGGGGGGGGGGGGGGGGGGGGCFGGGGGGGGGGGGGGGGGGGGGGFGGGGGGGGGGGGGFFGGGGGGGGGGDG7BFGGGGDFGGGGGGGFGGGGGGGGGGGGGGGEGGEGGGCGGEFACC8CEGDGGGGFGGGGGCC67@FGCEGGG:CC?9=EDC=FCE55*:CFGGGDEC:FDF6FCEG<EFA<96<7CFGBD<D?FF76*><9>(<6*7583>3
@M03506:14:000000000-AKVR1:1:1101:5537:5377 1:N:0:37
CGAACTCCTACGGGAGGCAGCAGTAGGGAATTTTCCACAATGGGCGAAAGCCTGATGGAGCAACGCCGCGTGCAGGATGAATGCCTTCGGGTTGTAAACTGCTTTTATATGTGACGATTATGACGGTAGCATATGAATAAGGATCGGCTAACTCCGTGCCAGCAGCCGCGGTCATACGGAGGATCCAAGCGTTATCCGGAATTACTGGGCGTAAAGAGTTGCGTAGGTGGCATAGTAAGTTGGTAGTGAAATCGTGTGGCTCAACCATACATCCATTACCAAAACTGCTAAGCTAGAGTAT
+
CCCCCGGGGGGGGGGGGGEGGGGGGGGGGGGGGGGGGGGGGGGGGGGGGGGGGGGGGGGGGGGGGGGGGGGGGGGGGGGGGGGGGGGGGGGGGGGGCFGGGGGGGGGGGGGGGGGGGGGGGGGGGGGGGGGGGGGGGFGGGGGGGGGGGGGGGGGGGGGGGGF7<FFGGGGGGGGGGGGGGGGGFG9EGGGGGGGGGGGEGGGGGGGGEFEGCCCG?FGGGG5E88EGF>CEGFGG+CFFFGFGCFG<9C<FF=CDGFGGFECFFFGGFGGFGGFGGFG:F:FGFFGFFC7>FFFF?FFF4
@M03506:14:000000000-AKVR1:1:1101:17180:5380 1:N:0:37
CGAACTCCTACGGGAGGCAGCAGTAGGGAATCTTCCGCAATGGACGAAAGTCTGACGGAGCAACGCCGCGTGAGTGATGAAGGTTTTCGGATCGTAAAGCTCTGTTGTTAGGGAAGAACAAGTGCGAGAGTAACTGCTCGCACCTTGACGGTACCTAACCAGAAAGCCACGGCTAACTACGTGCCAGCAGCCGCGGTAATACGTAGGTGGCAAGCGTTGTCCGGAATTATTGGGCGTAAAGGGCTCGCAGGCGGTTTCTTAAGTCTGATGTGAAAGCCCCCGGCCCAACCGGGGAGGGTCA
+
CCCCCGGGGGGGGGGGGGGGGGGGGGGGGGGGGGGGGGGGGGGGGGGGGGGGGGGGGGGGGGGGGGGGGGGGGGGGGGGGGGGGGGGGGGGGGGGGGGGGGGGGGGGGGGGGGGGGFFFGGGGGGGEGGGGGGGGGGGFGGGGGGGGGGGGGGEGGFGGGGCGGGGGGGGGCCFEGGGGGGGGGGGGFGGGGGGGGGGDGGGGCFGGGGGGFGGGGEGD5CFGG5CG6CFGGFGFGG55CGGGGGGGGGE5EGGCDGFFDFFGEGGGF<CC60*?FG>FGD@EG*.*53356>>>>DD7?)
@M03506:14:000000000-AKVR1:1:1101:9188:5390 1:N:0:37
CGAACTCCTACGGGAGGCAGCAGTGGGGAATTGTTCGCAATGGGCGCAAGCCTGACGACGCAACGCCGCGTGGAGGACGAAGATCTTCGGGTCGTAAACTCCTTTCGATCGGGACGAACGGCCGGTGACCTAACACGTCATCGGAGTGACGGTACCGAGAGAAGAAGCCCCGGCTAACTCCGTGCCAGCAGCCGCGGTAATACGGAAGGGGCAAGCGTTGTTCGGAATCATTGGGCGTAAAGGGCGCGTAGGTGGTTTTGTATGTCTACCGTGAAAGCGTACGGCTCAACCGTATTTAGTC
+
CCCCCGGGGGGGGGGGGGGGGGGGGGGGGGGGGGGGGGGGGGGGGGGGGGGGGGGGGGGGGGGGGGGGGGGGGGGGGGGGGGGGGGGGGGGGGGGGGGGGGGGGGGGGGGGGGGGGGGGGGGGGGGEGGGGGGGGGGGGGGGGGGGGFGGGGGGGGGCFGG@FGFGGGGGGGGGGGGGGGGGGGGGGGGFGGGGGGGD:EFGGGGCEGGGGGGGGGGGDGGGFGGDEGFGCD9FGGG=DEFFCEG5=DE5ECFGGDD@FGFGGGGGGGDC5./*1?FFGGGF@5*77*85.9>3))997@4
@M03506:14:000000000-AKVR1:1:1101:6775:5408 1:N:0:37
CGAACTCCTACGGGAGGCAGCAGTCGGGAATTTTGCGCAATGGACGAAAGTCTGACGCAGCAACGCCGCGTGAGGGATGACGGCCTTCGGGTTGTAAACCTCTTTTGTCAGGGACGATGATGACGGTACCTGGCGAAAAAGCCACGGCTAACTACGTGCCAGCAGCCGCGGTAATACGTAGGTGGCAAGCGTTGTCCGGATTTACTGGGCGTAAAGAGCGCGCAGGCGGTCGTTCAAGTCGCGTGTGAAAGCCCCCGGCTCAACTGGGGAGGGTCACGCGATACTGATCGACCCGAAGGCA
+
CCCCCGGGG-FGGGGGGGGGGGGGGGGGGGGGGGGGGGGGGGGGGGGGGGGGGGGGGGGGGGGGGGGGDGFFGGGGGGGGGGGGGGGGGGGGDEGGGGGGGGGGGGGGGEF?FGGGGGGGGGGGGGGGGGFFGGGGGGGCCFGGGGGGCGGGGGGG7FGGGGGGGGGCGGGGDGGGGG<FGGG9FFFGGGFFGEEG:CEDEGGCFG9?FGG?CEGFCCFEDGGEEGGEE?:E:>CGFGFGGGDCEGFFCC?GGGGDGED5E9CCEGFGG3*5<90*05*))05*+9C69<:65835785))
@M03506:14:000000000-AKVR1:1:1101:12641:5429 1:N:0:37
CGAACTCCTACGGGAGGCAGCAGTGGGGAATCTTGCGCAATGGGCGAAAGCCTGACCCAGCAACGCCGCGTGAAGGATGAAATCCCTCGGGATGTAAACTTCGCAAGAACGGGAAGAATAAGTGAAAGTTAATATCTTTCATGATGACGGTACCGTTTGTAAGCTCCGGCTAACTCCGTGCCAGCAGCCGCGGTAATACGGGGGGCGCAAGCGTTGTTCGCATTTACTGGGCGTAAAGGGCGCGTAGGCGGCCACCGCAAGTCGGTGGTGAAATCTCCGGGCTTCACCCGGGAAGGTCAAC
+
CCCCCGGGGFGGGGGGGGGGGGGFFGDGGGGFGGCFFEGGGGGGGGGGGDGGGGFGGFGFG8FGGGGGGGGGEFFCFGGGGCFGFGGGFGD@FEGGGFGGGGGE:FF<EEGGGEE+<<A9?BDAF9<DFBFGCC3C<DFGF=F<FFCFC:FFFCE+CDFGGGFFC:>*>B**3D?FGEF:C79,<?<,,<BFGFECF@C88877**/:/**1AE5*AECC/*;CE+0+0+8*:2/*A7:EEGDC*2/*+*/57**125/):+:7*9*1/12/7:D907>D5532*9>F<D)(.))0??)0/
@M03506:14:000000000-AKVR1:1:1101:22818:5465 1:N:0:37
CGAACTCCTACGGGAGGCAGCAGTAGGGAATATTGGACAATGGGCGAAAGCCTGATCCAGCGACGCCGCGTGAGGGATGAAGGCCTTCGGGTTGTAAACCTCTGTTGTTGGGAAAGAAGCCGGGTGCATAACCCGGTGACGGTACCCAACGAGGAAGCCCCGGCTAACTACGTGCCAGCAGCCGCGGTGAGACGTAGGGGGCGAGCGTTATCCGGATTCACTGGGCGTAAAGGGCGCGGAGGCGGTTACGGAAGTCCGATGTGAAAAGTCACGGCCCAACGGTGAGCGTGCATCGGATACT
+
<<CCCFFFF-CF@F@FFEFGEFGFDFCC,FFEE<@@FG8<CFGGGEGGGECAF<EED<CFEFEGFDGGGGGGCFDFCFFFFFCCEF=?F:+BFBCECEEFGGGFEFF<<FGDE?FFGGFGFECFFGGC?FFGGGDFGG?AFGGFCCF<@B<D>BFCC,>7F<*1<C7FFEFEBFGG@FB,FFGFFF7EEBFF:FFC5CEEDGG8E5EE*/A9EE8*/;979<EFGDE:***<9=;8*:)8=E*:C*2*+/**1>C7+8/7E6*+0*3022<67<<*/)***07*:.0793.(**)0).566
@M03506:14:000000000-AKVR1:1:1101:21161:5487 1:N:0:37
CGAACTCTACGGGAGGCAGCAGTGGGGAATATTGGACAATGGGCGCAAGCCTGATCCAGCCATGCCGCGTGAGTGATGAAGGCCCTAGGGTTGTAAAGCTCTTTTGTGCGGGAAGATAATGACGGTACCGCAAGAATAAGCCCCGGCTAACTTCGTGCCAGCAGCCGCGGTAATACGAAGGGGGCTAGCGTTGCTCGGAATCACTGGGCGTAAAGGGTGCGTAGGCGGGTCCTTAAGTCAGGGGTGAACTCCTGGAGCTCAACTCCAGAACTGCCTTTGATACTGAAGATCTTGAGTTCGG
+
CCCCCGGGGGGGGGGGGGGGGGGGGGGGGGGGGFGGGGGGGGGGGGGGGGGGGGGGGGGGGGGFGGGGGGGEGGGGGFGGGGGGGFGGGGGGGGGGGGGGGGFGGGGGGGGGGGGGGGGGGGGGGGGFFEGEEGGFGGG9BFGGGGGGGGGGGGGG7FCDGGGGC@FGGCEFGGGGGFFCE7CGGGGFGGGGGC@FC77B8?FCGGCFGGEG*AFFGGDGGGG>C9C5CECFDEFFCFCF+:AEEE57+<C6CCGGGFGGGG<E?DGGGFF4F49CDFG7C?FGF?7?A>446/=)*9*.0
@M03506:14:000000000-AKVR1:1:1101:23471:5487 1:N:0:37
CGAACTCCTACGGGAGGCAGCAGTGGGGAATCTTGCACAATGGGCGAAAGCCTGATGCAGCGACGCCGCGTGAGGGATGAAGGCCTTCGGGTCGTAAACCTCTTTCGGCAGGGACGAAGCGATCTCGTGACGGTACCTGCAGAAGAAGCCTCGGCTAACTACGTGCCAGCAGCCGCGGTAAGACGTCGGAGGCGAGCGTTGTCCGGCGTCATTGGGCGTAACGAGCGCGCAGGCGGCTTGGTAAGTCGGATGTGAAATCCCGAGGCTCCACCTCGGGTCTGCATCCGATACTGCACGGCTA
+
CCCCCGGGGCGGGEGGGGGGGGFGGCFGFEEFFFFGGGGFGGGGGGGGDGGGGFCGG9,CFGDG:FFGG@8>CCFEGGDF9EEEFGGGCDGGGGGFGGFFGGGGGGGGGGGFF@FEGGDGEGDD8BFFCDGGDCFG9FFFFABCDGFFGBFFD7<:C<FFFCFGGFGGGGFBC@@EFCCB7FCFGF**1*1:EE5>EGC**;AGGG5*/2;E?CCC*:2/;*1:8CCC:*8:C=E5CE):=CG+<CGDG=EE<FGF+9><CCDCC<*7*27)<C35C@GFC7*+0)9BFGF9?B973<30)
@M03506:14:000000000-AKVR1:1:1101:6953:5509 1:N:0:37
CGAACTCCTCCGGGAGGCAGCAGTGGGGAATATTGGACAATGGGCGCAAGCCTGATCCAGCCATGCCGCGTGAGTGATGAAGGCCCTAGGGTTGTAAAGCTCTTTTGTGCGGGAAGATAATGACGGTACCGCAAGAATAAGCCCCGGCTAACTTCGTGCCAGCAGCCGCGGTAATACGAAGGGGGCTAGCGTTGCTCGGAATCACTGGGCGTAAAGGGTGCGTAGGCGGGTCTTTAAGTCAGGGGTGAAATCCTGGAGCTCAACTCCAGAACTGCCTTTGATACTGAAGATCTTGAGTTCG
+
CCCCCGGGG9FGGGGGGGGGGGGGGGGGGGGGGGGGGGGGGGGGGGGGGGGGGGGGGGGGGGGGGGGGGGGGGGFGGGGGFGGGGGGGGGGFGGGGGGGGCGGGGGGGGGGGGGGGGGGGGGGGGGGGGGGGGGGGGGGGGGGGGGGGGEGGGGGGGGGGGGGGGGGGGGGGGGGGGGGGGGGGGGGGGGGGGGGFGGGGGGGGGFD>FGGGGGGGFGGGDGGEGGGGEGEGGGGGFFGGG9FGGGGG?ECFFCFG05<CE+CC9DGFDCCFGFFD==FG77=FFF7*5>@9=?F4?=F@E
@M03506:14:000000000-AKVR1:1:1101:20366:5517 1:N:0:37
CGAACTCCTACGGGAGGCAGCAGTGGGGAATCTTGCGCAATGGGCGAAAGCCTGACGCAGCGACGCCGCGTGGGGGAAGAAGGCTTTCGGGTTGTAAACCCCTTTCAGGAAGGACGAAGCCACTCGGGTTAATAGCCCAGAGGGTGACGGTACTTCCAGAAGAAGCCCCGGCTAACTACGTGCCAGCAGCCGCGGTAATACGTAGGGGGCAAGCGTTGTCCGGATTTATTGGGCGTAAAGAGCGTGTAGGCGGTTAGGTAGGTGCGTTGTGAAAACTCGAGGCTCAGCCTCGAGACGCCGA
+
CCCCCGGGGGGGGDGGGDGGGGGGDGGGGGG?9FGGGDGGGGGGGECG7FDGGGFGGCFFEGDEGGDGCEFGGE@C:CFGF<DCDFGGGDGFGGGGDGG8BFFGGGDFGFGGCCF+@FCFGGG8EFGGGGGFFFDB8DFG7DCCFG7:FDGFGG@GFGFFCFC7FG7FGGGG<F7FFFGGFGFGGFC@CCFGDEE8C*<:CF<@::EEGDCFFFGECGED7=C;A8CFGG7C55CCEEFFC=6E:**29CCCC:7CFFFCFGG+<C*9:9A=F7***/C*C>52:@*).*04.<FF)7@>)
@M03506:14:000000000-AKVR1:1:1101:23492:5534 1:N:0:37
CGAACTCCTACGGGAGGCAGCAGCAAGGAATTTTCGTCAATGGGCGCAAGCCTGAACGAGCAACGCCGCGTGCAGGATGACGGCCTTCGGGTTGTAAACTGCTTTTAGGAGGGGCGATCGTGACGGTACCTCCTGAATAAGGCTCGGCTAACTCTGTGCCAGCAGCCGCGGTAATACAGAGGAGCCAAGCGTTGTCCGGATTGACTGGGCGTAAAGCGCACGCAGGCGGCCGCGCGCGTGGGGTGTGAAATCTGGCCGCTTAACGGCCAGGCGCCATCCCATACGGCGCGGCCCGAGCCTT
+
CCCCCGGGGFGGGGGGGGGGGGGGGGGGGGGGGGGGGGGGGGGGGGGGGGGGGGGGGGGGGGGGGGGGGGGGGGGGGGGGGGGGGGGGGGGGGGGGGGGGGGGGGGGFGGGGGGGGGEGGGGGGGGGGGGGGGGGGGGGGGFGGGGGGGGGGGGGGGGGGGGGFFGGGGGGFGGGGGGGGGGGGGGGGGGGGGGGGGGGGDGGGGGGGGGDE>>EGFGGGGGE5EGGGCC?**:EGGG>EGGG=C12>G7+<7+C>:>DCEC7CGDED5CC>CDGGGFGFF45?6@D507>63775@E@)7
@M03506:14:000000000-AKVR1:1:1101:9076:5541 1:N:0:37
CGAACTCCTACGGGAGGCAGCAGTCGAGAATTTTTCTCAATGGGGGAAACCCTGAAGGAGCGACGCCGCGTGGAGGATGAAGGCTTTCGGGTTGTAAACTCCTGTCATCTGGGAACAAAACTCGCAAGAGCTTGATAGTACCAGAAGAGGAAGAGACGGCTAACTCTGTGCCAGCAGCCGCGGTAATACAGAGGTCTCGAGCGTTGTTCGGATTCATTGGGCGTAAAGGGCGCGTAGGGGGCGGGGTAAGTCTGGTGTGAAAGCTCGGAGCTCAACTCCGTAATTGCACTGGATACGGCTC
+
CCCCCGGGGGGGGGGGGGGGGGGGGGGGFFGGGGGGGGGGGGGGGGGGGGGGGGGGGGGGGGGGGGGGGGGGGGGGGGGGGGGGGGGGGGGGGGGGGGGGGGCFGGGGGGGGGGGGGGGGGGGGGEGGDDGGGGGGGGGGGGFGGGGGGGGGGGG7FCEDGDGGFGGGGDFGGGGGFEGGGGGGDGG9CFGD@GEFGGGCEGE7CE7EFGEDG5EGGGFGF858:EECCECCCGEGG=**1:*CCDED+AA+*<*2;57>FF*2:*:7*9*)276:>6C7*05:?***)297597<)8>))
@M03506:14:000000000-AKVR1:1:1101:11612:5552 1:N:0:37
CGAACTCCTACGGGAGGCAGCAGTCGAGAATTTTTGACAATGGGGGAAACCCTGATCGAGCGACGCCGCGTGGAGGATGAAGGTCTTCGGATTGTAAACTCCTGTCATTGGGGAACAATGCACAGATATTAACTGTATTTGTGTTGATAGTACCCGAAGAGGAAGAGACGGCTAACTCTGTGCCAGCAGCCGCGGTAATACAGAGGTCTCAAGCGTTGTTCGGATTCATTGGGCGTAAAGGGTGCGTAGGCGGCGCGGTAAGTCGGGTGTGAAATCTCGGGGCTTAACTCCGAAACTGCAT
+
CCCCCGGGGGGGGGGGGGGGGGGGGGGGGGGGGGGGGGGGGGGGGGGGFGGGGGGGGGGGGGGGGGGGGGFGGGGGGGGGGGGGGGGGGGGGGGGGGGGGGGGGGGGGGGGGGGGGGGGGGGGGGGGGGGGGGGGGGGGGGGGGGFGGGGGGGDFGEDGGDGGGGDGGGGDGGDGGGGGGGGGGG@FFGGGGGGGGGGGFGFGGGGGGGGGGFGGEEGGGGGGGGGGFGFFFFFGG=87E:EGGGGCDGGCGGGCGGF5DGGGGGGDDEDG4*2*<:@<FGD5/:6:F>7):>5577=?F=
@M03506:14:000000000-AKVR1:1:1101:13070:5576 1:N:0:37
CGAACTCCTACGGGAGGCAGCAGTGGGGAATATTGGACAATGGGCGCAAGCCTGATCCAGCCACGCCGCGTGAGTGATGAAGGCCTTCGGGTCGTAAAGCTCTGTGGGGAGGGACGAACCGCCGGGTATTAATACCATCCGGCATGACGGTACCTCCTTAGCAAGCACCGGCTAACTTCGTGCCAGCAGCCGCGGTAATACGAAGGGTGCAAGCGTTATTCGGAATTATTGGGCGTAAAGGGTGTGTAGACGGTATGGTAAGTCTGTTGTTAAATGCTCTAGCCTAACTGTAGACCTGCAA
+
CCCCCGGGG<FGGGGGGGEEDFGFFGGGGGGGGGGGGGGGGGGGGGGGGGGGGFGGGGGGGGGGGGGGGG+@FGGGGGGFGGGGGGGGGGGGGGGGGGGGGGGGGCFGGGGGGGGGGGGGGGGDGGFGGGGGGGGGGGGGGEGGDFGCFGGGGGFGGGGFGFGFGGGGGGGGGGGG9FGGGGGGCACFGGGGGEGEGGGGGGFGDGEGGGGGFEEGEEGCFGCCEGFCFCCGG=EC=83<CDFGC5CF?FDEGC:<C)?FCEFCCGFFFGGFFGCG=F0CD=?C94076D/6*7969@47*
@M03506:14:000000000-AKVR1:1:1101:16150:5576 1:N:0:37
CGAACTCCTACGGGAGGCAGCAGTGGGGAATTTTGGACAATGGGCGCAAGCCTGATCCCGCAATGCCGCGTGAGTGAAGAAGGCCTTCGGGTTGTAAAGCTCTTTTGTCAGGGAAGAAACGGTGAAGGCTAATATCCTTTGCTAATGACGGTACCTGAAGAATAAGCACCGGCTAACTACGTGCCAGCAGCCGCGGTAATACGTAGGGTGCAAGCGTTAATCGGAATTACTGGGCGTAACGCGTGCGCAGGCGGTTTTGGAAGTTGGTCGTGCAATCCCCGGGCTCCAGCCTGGAATGGGG
+
CCCC@FGGCEFEGGGDCFEGGGGF@CFGCFEFFGCFGGGGGG88E7@@FCFGG@FCEF,:@BFG9CF+CCFC7FECFFFFGGDGGCFFGGGACEGCF9?EAAAEFG9BFAA8FDFGFGGGFGGGFFGBFGE?DA9AF9CD<F,5@FFGFFEGGGGAF,@FAFADAFGGGD@7F@7:FFFGCFGGC,,>C:FFGGGF:8BCEFGGGFG82::C++8C=EDFGGFGD8*C+;+98CF5C*7*5=C:C*:D:C**):*)*09)2+00+*+9+5:>*9:?<)*9)>>=*.*/(9)(075)9@4)8
@M03506:14:000000000-AKVR1:1:1101:12204:5586 1:N:0:37
CGAACTCCTACGGGAGGCAGCAGTGAGGAATTTTCCGCAATGGGGGCAACCCTGACGGAGCGACGCCGCGTGGAGGACGAAGTCCCTCGGGATGTAAACTCCTTTTGCCCGGGAAGAACACAATGACGGTACCGGGTGAATAAGCCTCGGCTAACTACGTGCCAGCAGCCGCGGTAAGACGTAGGAGGCAAGCGTTGTTCGGAATTACTGGGCGTAAAGCGTCCGTAGGCGGGTCGGTAAGTGGATAGTTAAAACCCGGGGCTCAACCCCGTGGGTGCTATCCAGACTGCCGGTCTAGAGG
+
CCCCCGGGGCGGGGGGGGGGGGGGGGGGGGGGGGGGGGGGGGGGGGGGGGGGGGGGGGGGGGGGGGGGGGGGGGGGGGGGGGGGGGGGGGGGGGGGGGGGGGGGGGGGGGGGGGGGGGGGGGGGGGGGGGGDGGGGGGGGGGGGGGGGGGGGGGGGGGGGGGGGGGGGGGGGGGGGGGFFFFGGGGGGGGGGGGGEGGGGEGGGGFGGGFGGGGGCGGGFG5EGEFGGGGGGGEEEG:C=FGGGGF9D9AE7>CEDEDDDGE3=FCC<EDG:CDDEGEFFD4<?FFGF7CF>FDBEB69?F
@M03506:14:000000000-AKVR1:1:1101:8476:5587 1:N:0:37
CGAACTCCTCCGGGAGGCAGCAGTCGGGAATTTTGCGCAATGGGCGAAAGCCTGACGCAGCAACGCCGCGTGAGGGATGAAGGCCTTCGGGTTGTAAACCTCTTTTCTCAGGGAAGATAATGACGGTACCTGAGGAATAAGTCGCGGCTAACTACGTGCTAGCAGCCGCGGTAATACGTAGGTGGCTAGCGTTGTCCGGATTTACTGGGCGTAAAGAGCGCGCAGGCGGTCGTTCAAGTCGAGTGTGAAAGCCCCCGGCTCAACTGGGGAGGGTCACTCGATACTGATCGACTCGAAGGCA
+
CCCCCGGGG9FGGGGGGGGGGGGGGGGGGGGGGGGGGGGGGGGGGGGGGGGGGGGGGGGGGGGGGGGGGGGGDFGGGGGGGGGGGGGGGGGGGGGGGGGGGGGFGGGGFGGGGFGGGGGGGGGGGGGGGGGGCFFGGGGGGGGGGGGGGGGGGGGGGFFGGGGGGGGGGGGGGGFC9FFGGGGGGGGGGGGGGGGGGGGGGGGGC70CGGE:CGFGGGGCEECEEGGGG8EEGEGFFD:FC*7?FCGFGGGGFGEGGFG):<FF+0<DE5CBGGG*98*9<?5EFF784<>;B>5>?>D))
@M03506:14:000000000-AKVR1:1:1101:6330:5592 1:N:0:37
CGAACTCCTCCGGGAGGCAGCAGTGGGGAATATTGGACAATGGGCGCAAGCCTGATCCAGCAATGCCGCGTGAGTGAGGAAGGCCTTAGGGTTGTAAAGCTCTTTCGGCGGGGACGATGATGACGGTACCCGCAGAAGAAGCCCCGGCTAACTTCGTGCCAGCAGCCGCGGTAACACGAAGGGGGCGAGCGTTAATCGGAATTACTGGGCGTAAAGCGTGCGCAGGCGGTTTTGTAAGTCTGACGTGAAATCCCCGGGCTTAACCTGGGAATTGCGTTGGAGACTGCAAGGCTGGAGTCTG
+
CCCCCGGGG<FGGGGGGGGGGGGGGGGGGGGGGGGGGGGGGGGGGGGGGGGGGGGGGGGGGGGGGGGGGGFFFFGGGGGDFGGGGGGGGGGFGGGGFGGGGGGGGGGGGGGGGGGGGGGGGGGGGGGGGGGGGGGGGGGGGGGGGGGGGGGGGGGGGGGEGGGFFGGGGGGCFGGGGGCGEGGGGGGEGGGGGCEFGGGGCGFGGGGGGGGGGGCCGGGCGGGDEG>58:?CCDGFGGC?CFEFGGDGCFGF9CED8>DDGGGFGGFGGFFFFF7EGEDG4?;E:@FF<F@3@FD>@698B
@M03506:14:000000000-AKVR1:1:1101:21662:5593 1:N:0:37
CGAACTCCTACGGGAGGCAGCAGTGGGGAATTGTTCACAATGGGCGCAAGCCTGATGACGCAACGCCGCGTGGAGGATGAAGATTTTCGGATCGTAAACTCCTTTCGACCGAGATGAATTTCTGCCGACCTAATACGTCGGCCGGGTGACAGTATCTAGGGAAGCAGCCCCGGCTAACTCTGTGCCAGCAGCCGCGGTAATACAGAGGGGGCAAGCGTTGTTCGTAATTACTGAGCGTAAAGGGCGCGTAGGCAGCCTGCTAAGTCGAACTTGAAATCCTCGGGCTCAATCCGTGTACCGC
+
<CCCC<C9C-6FG7F@C7;CCFG@@CGCEGGEGGGF@FFCEAGG8@+@@FFFFG8@@FGC:F7:F+@FCCCB@:4?FFGGGF99AFGGGG@7:FEE=7FFGGF9FG+??FDFG7+C?CDF9<D9BGEEG:F<B9,,B<F:FC+5@FGDGFFFD;@;,7>,>,:BC<F,@EBC*=<4<FCF:,?FF<?C*<:F@C7BE*8?C:@7?9E*;C5*:**2;;CECFD8*;8*+<CC9+3<*:*/:975=**)/7/*9+/*1;**3<>6<*75:***2><<>*2*:))*/0**)*1,<)))0177)
@M03506:14:000000000-AKVR1:1:1101:11114:5619 1:N:0:37
CGAACTCCTACGGGAGGCAGCAGTGGGGAATATTGCGCAATGGGCGAAAGCCTGACGCAGCAACGCCGCGTGAGTGATGAAGGCCTTCGGGTCGTAAAGCTCTGTCGGGAGGAACGAATGCTCCTGAGGTTAACAGCCTCGGGAGGTGGCGGTACCTTCAAAGGAAGCACCGGCTAACTCTGTGCCAGCAGCCGCGGTAATACGTAGGGTGCAAGCGTTGTCCGGAATTATTGGGCGTAAAGAGCTCGTAGGTGGTCTGTCACGTCGGCTGTGAAAACCTGGGGCTCAACCCCGGGCCTGG
+
CCCCCGGGGGGGGGGGGGGGGGGCEGGGGGGGGGGGGGGGGGGGGGGGGEGFDEGFGEGGDGGGGGG@FGCFBCCEFFFG<CEFGEGGGGGFGGGGFGGFAFGGGGGGGGGGGGFGGGCGGGGGGGGGGGGGGGGGGGFFGGGGGGGGGGGGFGGGGGGGGGGGGFGGGGGGGGFFFFFGG:FFGGGGFGGG:<BFEC5C<CFE9CFGG:ECCFGFGEGGGG+AEC>8CEDD:C=5:*9C59?FG<?C?EGCCGGDFFD*3<CCFGGGC9C)*:FGGFGGG>>:7)*08F),5>DE>E>F)
@M03506:14:000000000-AKVR1:1:1101:12192:5623 1:N:0:37
CGAACTCCTACGGGAGGCAGCAGTAGGGAATATTGGACAATGGGCGAAAGCCTGATCCAGCAATGCCGCGTGAGTGAGGAAGGCCTTAGGGTTGTAAAGCTCTTTCGGCGGGGACGATGATGACGGTACCCGCAGAAGAAGCCCCGGCTAACTTCGTGCCAGCAGCCGCGGTAATACGAAGGGGGCGAGCGTTGTTCGGAATTACTGGGCGTAAAGGGCGCGTAGGCGGCCATCTTTGTCAGGCGTGAAAGCCCTGGGCTCAATCTGGGAATTGCGCTTGGGACGGGATGGCTTGAATTCG
+
CCCC@@CCF9FGCC,@CFGGGFEGEFEE<FE@CEEGGFGGFFG@EFFGCBAFECCFE<FDAFGGDE<@:FGG::966E==FEFFFFEGFFCC=CCFDFGGEEGGD<FGD::BCC@FB>F<@D,@3@>F:F>FCFE@:FCGGG:DC>>:FE:FB<FGFF<FG:FGF:<FEFCGC<FD9CEBFGG*58ECEGG?EGG5:>EE8*3<99CGFCCCEE8EFC8C88C5CEFD8E5*<<C99CF+<<?EGEEDF?+*9/:C85CGFGF+3:<D6<+079DA).*197):>E3:(7>?F57.)9*/<
@M03506:14:000000000-AKVR1:1:1101:7390:5630 1:N:0:37
CGAACTCCTACGGGAGGCAGCAGTGGGGAATTGTTCGCAATGGGCGCAAGCCTGACGACGCAACGCCGCGTGGAGGATGAAGACCTTCGGGTCGTAAACTCCTTTCGATCGAGACGAATGGCTTCCGGGCGAATATCCCGGAAGATTGACGGTACCGAGAGAAGAAGCCCCGGCTAACTCCGTGCCAGCAGCCGCGGTAATACGGGGGGGGCAAGCGTTGTTCGGAATTACTGGGCGTAAATGGCTCGTAGGCGGCCAACTAAGTCAGACGTGAAACCCCTCGGCGTAACCGGGGAACTTG
+
CCCCCGGG9-CFFEGGDGGGGGGGGGFGCEFEGGGGGGE@FG@FGEGCDGGGGGGGECG:CFGGGGGCEFFGCCFGGGGGGGGGGGGGGGGFGDGGGFGDFDFGGGGF9BFCFGGGECEGFF8=<FGDGDEFECF@;FFGDGG:BFFG?CEGG@:,:FECF>CCFG:F<FFGGGGDGDGGGGF8E87CFGGCEGGGDCCEGFCCGGG*5*28CCGGGG5CE*<;8E*@8@CC?6/8C8CC5+<CF*<C?5*ACE5<?>CG6+7CE*+0+0:5CC3<*.995>35/)9)-*/45@D3:)//0
@M03506:14:000000000-AKVR1:1:1101:13514:5634 1:N:0:37
CGAACTCCTACGGGAGGCAGCAGTCGGGAATTTTGCGCAATGGGCGAAAGCCTGACGCAGCAACGCCGCGTGAGGGATGAAGGCCTTCGGGTTGTAAACCTCTTTTATCAGGGACGATAATGACGGTACCTGACGAATAAGTCACGGCTAACTACGTGCCAGCAGCCGCGGTAATACGTAGGTGACAAGCGTTGTCCGGATTTACTGGGCGTAAAGAGCGCGCAGGCGGTCGTTCAAGTCGAGTGTGAAAGCCCCCGGCTCAACTGGGGAGGGTCACTCGATACTGATCGACTCGAAGGCG
+
CCCCCGGGGCFGGGGGGGGGGGGGGGGGGGGGGGGGGGEGGGGGGGGGGGGGGGGGGGGGGGGGGGGGGGEGGGGGGGGGGGGGGGGGGGGGGGGGGGGGGGGGGGGGGGGGGGFEGGGGGGGGGGGGGGGGGGGGGGGFFGGGGGGGGDGGGGGGGGGGGGGGGGGGGGG:FEFFGGGGGGGGGFGGGGGGGGGFGGGGGDGGGGGGGGGGGGGGGGFEGGGGGGD8E:EGEECGFGDGGEE2AFGFGGGGDFGGDEDCE6DF?7CCE3:5C7CCF@DFC?>E9=*/6DDBEF>@?>D5)
@M03506:14:000000000-AKVR1:1:1101:8059:5648 1:N:0:37
CGAACTCCTCCGGGAGGCAGCAGTGGGGAATATTGGACAATGGGCGCAAGCCTGATCCAGCAATGCCGCGTGAGTGAGGAAGGCCTTAGGGTTGTAAAGCTCTTTCACCCACGACGATGATCACGGGAGTGGGAGAAAAAGCCCGCGCTCACTTCGTGCGCGCCGGCGCGGTAATAAGAAGGGGGAGAGCGTTGCGCGGATTTAGTGGGCGTAAGGCGCGCGGAGGGGGCTGTCTTTGTGAGGCGTGAGCGCCGGGGGCACCACGTGGGGATGGCGCGTGGGGGGGGGGGGCTAGAGAGCG
+
CCCCCGGGG-EFGGGGGGGGGGGGGGGGDGGGGGGGGGGGGGGGGGGGGGGGGGGGGGGGGGGGGGGGGGGGDGGGGGGGGGGGGGGGGGGGGGGGGGGGFGG,,C,C,B+4+466+++,5,544+4+@3B<FG++B,,38@F+++++++337,,@3*6*****1*4F*=<**=<,222,?FG:C*:*;;*******/*1:8<+++<*;/*/:**<*:EGG**2::****2*;+<+A90*2+1*=71>*+/7C**9/)9)**2**12**)*./7C**./953)*:75B(17().894*.)8
@M03506:14:000000000-AKVR1:1:1101:24920:5667 1:N:0:37
CGAACTCCTACGGGAGGCAGCAGTGGGGAATATTGCACAATGGGCGCAAGCCTGATGCAGCGACGCCGCGTGAGGGATGACGGCCTTCGGGTTGTAAACCTCTTTCAGCACAGACGAAGCGCAAGTGACGGTATGTGCAGAAGAAGCACCGGCCAACTACGTGCCAGCAGCCGCGGTAATACGTAGGGTGCGGGCGTTGTCCGGAATTACTGGGCGGAAAGAGCTCGCAGGTGGTTTGTCGCGTTGTTCGTGAAAAATCACAGCTTAACTGTGGGCGTGCGGGCGATACGGGGAGACTGGG
+
CCCCCGGGGGGGGGGGGGGGGGGGGGGGGGGGGGGGGGGGGGFD8FEGGGGGGGGGGGGGGGGGGGGGGGFGGGFGGGCFCGGDGGGGGGGGGGGFGGGGGGGGGFFFFGGFGGGG@EGGD>@FFGGCA>F8@@BFCFFDFGG8FCFGFGDDGC*>F:FFGACF7FGGG7C7FCGE*4=FFCC<:F:E?F7FGC8ECEGGG:EGEG>CCF@<FFGG5C*?58F*+3C*1/:;FG;C75*+:5=ECE5*0:*:7*0*20*0AEFF+>97+*+/:4C=)8DDGD>5E5C)(770))0).*0<)
@M03506:14:000000000-AKVR1:1:1101:12938:5681 1:N:0:37
CGAACTCCTACGGGAGGCAGCAGTGGGGAATATTGGACAATGGGCGAAAGCCTGATCCAGCAATGCCGCGTGAGTGATGAAGGCCTTAGGGTTGTAAAGCTCTTTTACCCGGGATGATAATGACAGTACCGGGAGAATAAGCCCCGGCTAACTCCGTGCCAGCAGCCGCGGTAATACGGAGGGGGCTAGCGTTGTTCGGAATTACTGGGCGTAAAGCGCACGTAGGCGGCTTTGTAAGTTAGAGGTGAAAGCCCGGGGCTCAACTCCGGAATTGCCTTTAAGACTGCATCGCTAGAATTGT
+
CCCCCGGGG9FEGGGGGGGGGGGGGGGGDGGGGGCGGGGGGGGGGGGGGGGGGGGGGGGGGGGGGGGGGGGGGGFGGGFFGGGGGGGGGGGGGGGGGGGGGGGGGGGGGGGGGGGGGGGGGGGGGGGGGGGGGGGGGGGGGGFGGGGGGGGGGGGGGGGGGGGGGGGGGGGGGGGGGGGEGGGGGGEFGFFGE7BFFGGDCFGGGFGDEGGGCE*<CGGGGGF?@EFGEGGGCFFGFFCF?C7E675CFFFFCFGGGFG359CGFDGGE<=;FGF?D@GG7?6CFFF4<*>6F:E=*6@=9
@M03506:14:000000000-AKVR1:1:1101:21294:5682 1:N:0:37
CGAACTCCTACGGGAGGCAGCAGTGGGGAATTGTTCGCAATGGGCGCAAGCCTGACGACGCAACGCCGCGTGGAGGATGAAGACCTTCGGGTCGTAAACTCCTTTCGATCGAGACGAACGGCCTCCGGGTGAACAATCCGGAGGAGTGACGGTACCGAGAGAAGAAGCCCCGGCTAACTCCGTGCCAGCAGCCGCGGTAATACGGGGGGGGCAAGCGTTGTTCGGAATTACTGGGCGGAAAGGGCTCGTAGGCGGCCAACTAAGTCAGACGTGAAATCCCTCGGCTTAACCGGGGAACTGG
+
CCCCCFGGGGGGGGGGGGGGGGGFGGGGGGGGGGGGGGGGGGGGGGGGGGGGGGGGGGGGGGGGGGGGGGGGGCGGGGGGGGGFGGGGGGGGGGCGGGGGGGGGGGGGGGGGGGGGGGGGGEGDGGGGGGGGGGGFGGGGGDGGGGGGFDEGGGGGGGGGGGGD7CGGFCFDE7CCGGGFFECFEGGGGGGGGGGGGEGGFGGGGGGGGGGGGDF*AE8:AFGGG>CGG7<9CCFEE*9?=FFDG6/>/AFECGG32)97:26?<?CCC*/)9*>C7B*275;:*0)64:7,)7>73.)*)
@M03506:14:000000000-AKVR1:1:1101:4535:5698 1:N:0:37
CGAACTCCTACGGGAGGCAGCAGTCGAGAATCTTCTGCAATGGGGGCAACCCTGACAGAGCGACGCCGCGTGGAGGATGAGGGCCCTCGGGTTGTAAACTCCTGTCACATGTTAAGAATCGCACGGGTTCACCTGTGCGTTGACTAAGGCATGAGAGGAAGTCACGGCTAACTTCGTGCCAGCAGCCGCGGTAAGACGAAGGTGGCAAGCGTTATTCGGATTTACTGGGCATAAAGCGCGCGTAGGCGGCTTGGCAAGTCGGGGGTGAAAGCCCGCAGCTCAACTGCGGAACTGCCTTCGA
+
CCCCCGGGGGGGGGGGGGGGGGGGGGGGGGGGGGGGGGGGGGGGGGGEGGGGGGGGGGGGGGGGGGGGGGGGGGGGGGGGGGGGGGGGGGGGGGGGGGGGGGGGGGGGGGGGGGGGGGGGGGGGGGGGGGGGGGGGGGGGGGGGGGGGGGGGGGGGGGGGGGGGGGGGGGGGDGGGGGDGFGGGGGGGGGGGGGGGGGGGGGGGGGFFGGGEEGGCFGGGC5FG7CFGGFGCFCFGEEDGGGGEGGGGGDG=DGF=F:>FGGGGGGGGGGF47FD*7><**6=CDF=>>GF(9?FF4*6>.
@M03506:14:000000000-AKVR1:1:1101:18844:5698 1:N:0:37
CGAACTCCTACGGGAGGCAGCAGTGGGGAATTTTCCGCAATGGGCGAAAGCCTGACGGAGTGACGCCGCGTGTGGGACGAAGGCCTTCGGGTCGTAAACCACTGTCAGTGGGAAAGATGGGTGTCGGCGCGATAACCGCCGGCATTTGACGGTGCCTGCAGAGGAAGCCCCGGCTAACTCTGTGCCAGCAGCCGCGGTAAGACAGAGGGGGCAAGCGTTGCTCGGAATTACTGGGCGTAAAGGGCGCGTAGGCGGGATGGCAAGTCGGTCGTGAAATCCCTCGGCTCAACTGAGGATCGTC
+
CCCCCGGGGGGGGGGGEGEGGGGFGGGGGGGGGGGGGGFGGGFGGGGGDGFGGFGGEEGGGFGGEGG7CEGEGGGGGGGGEGGFGGGGD:FFGDECGFGGGGGGFGAFGGGF8FC@>FGFGGGGGGGGGGGGGGGGGGGGFGGFGGGGGGGGGFGGGGGDFF@CC<CFGGGG7BFG?FGGGGGGGGGGGGGGGGGGGGEEGEFGGGGFGGGCCEC>>E5/:@GEG8CCFCFFFGGF**)/:<EEG**9/::EGGGG*)1CCEFGF>E<EDGFC4D7:=*46:BGG)>F2<8??654;4557
@M03506:14:000000000-AKVR1:1:1101:20128:5716 1:N:0:37
CGAACTCCTACGGGAGGCAGCAGTGGGGAATATTGGACAATGGGCGCAAGCCTGATCCAGCCATGCCGCGTGAGTGATGAAGGCCTTAGGGTTGTAAAGCTCTTTTGTCAGGGAAGATAATGACGGTACCTGAAGAATAAGCACCGGCTAACTTCGTGCCAGCAGCCGCGGTAATACGAAGGGTGCTAGCGTTGTTCGGAATTACTGGGCGTAAAGCGCGCGTAGGCGGCTTTTCAAGTCAGGGGTGAAATCCCACAGCTCAACTGTGGAACTGCCTTTGAAACTGTAAAGCTTGAGTGTC
+
CCCCCGGGGGGGGGGGGGGGGGGGGGGGGGGGGGGGGGGGGGGGGGGGGGGGGGGGGGGGGGGGGGGGGGGGGGGGGGGGGGGGGGGGGGGGGGGGGGGGGGGGGGGGGGGGGGGGGGGGGGGGGGGGGGGGGGGGGGGGGGGGGGGGGGGGGGGGGGGGGGGGGGGGGGGGGGGGGGGGGGGGGGGGGGGGGGGGGGEGGGGGGGGGGGGGGGGGGGGGGGGGGGFGGGGDFGGGCFGGGGGFGEEFGGGGG?CFC5CCGGGGGGFFGGGFDGGGC=FGD6=CCFFF>:B<==FFF****
@M03506:14:000000000-AKVR1:1:1101:13584:5774 1:N:0:37
CGAACTCCTCCGGGAGGCAGCAGTGGGGAATTTTGGACAATGGGGGCAACCCTGATCCAGCCATGCCGCGTGCGGGAAGAAGGCCTTCGGGTTGTAAACCGCTTTTAGCTGGGAAGAAAAGATCACGGATAACACCCGTGGTTCTTGACGGTACCGGCGGAATAAGCACCGGCTAACTACGTGCCAGCAGCCGCGGTAATACGTAGGGTGCGAGCGTTAATCGGAATTACTGGGCGTAAAGCGTGCGCAGGCGGTTCGTTGTGTCTGTCGTGAAAGCTCCGGGCTTTACCTGGGAATGGCG
+
CCCCCGGGG-CF:FGGGGGGDGGFGFGGGCGGGFG:FFEFGGCGGGGGGGGDGGGGGCGFGGGGFGGDFGGGGGGGGGFFFFGGGGGGGDGGGEGAFGGCGGGGGCDFGGGGGGGDGGGGGGFCFGDGGCFGGGGGGGGEEECBFGCCFDEFGCD7FGG:*<=<FCFFDG::CF7<FGEFEECCBCFFC7FCEC>E>C5+CFGCFFEDGG*:C5588AEC9CCE8CD<:AFGGFCGGCGFFFE:C5EG5:CE37=D?:D5CEDG7>FGGG7549FE<*9FG3>=*.*/6DFFF379>?6))
@M03506:14:000000000-AKVR1:1:1101:17540:5800 1:N:0:37
CGAACTCCTACGGGAGGCAGCAGTGGGGAATCTTGCGCAAATGCGGGAAACCGTGACGCAGCGACGCCGCGTGGGGGAAGAAGGCCTTCGGGTTGTAAACCTCTTTCAGGAGGGACGAAGCTACTCGGGTGAATAGCCCAGAGGGTGACGGTACCTTCAGAAGAAGCCCCGGCTAACTACGTGCCAGCAGCCGCGGTAACACGTAGGGGGCAAGCGTTGTCCGGATTTATTGGGCGTAAAGAGCGTGTAGGCGGCTTGGTAGGTCTGCTGTGAAAACTCGAGGCTCAACCTCGAGCTGTCG
+
CCCCCGGGGGGGGGGGGGGGGGGGGGGGGGGGGGGGGGEEGGGGGGGGGGGGGGGGGGGGGGGGGGGGGGGFGGGGGGGGGFGGGGGGGGGGGGGGGGFGGGGGGGGGGGGGGGGGGGGGGGGGFGGGGGGGGGGGGGGGFGGFGGGGGGGGGGGGGGGGFGGGGGGGGGGGGGGGGGGGGFGGGGGGGGGGGGGDGGGGGGGGGGGGGGGGDGDD?EGGFGGGCCE6CCFFGCFEGEDFGGFFGGGGGGGGGGCD=>DFFGGGFGGF?CE:77:C*<4*5@EEC@GF:CF055BF@?9@>
@M03506:14:000000000-AKVR1:1:1101:9100:5801 1:N:0:37
CGAACTCCTACGGGAGGCAGCAGTGGGGAATTGTTCGCAATGGGCGCAAGCCTGACGACGCAACGCCGCGTGGAGGATGAAGACCTTCGGGTCGTAAACTCCTTTCGATCGAGACGAACGGCTTCCGGATGAACAATCCGGCAGAGTGACGGTACCGAGAGAAGAAGCCCCGGCTAACTCCGTGCCAGCAGCCGCGGTAATACGAAGGGGGCTAGCGTTGTTCGGAATTACTGGGCGTAAAGCGCACGTAGGCGGATCCTTAAGTCAGGGGTGGAATCCCGAGGCCCAACCTCGGAACTTG
+
CCCCCGGGGGDGGGGGGGGGGGGFGGGGGGGGCGGG7FEGGGGDFGGGGGGGGGGGGGGGGCFEGGGDGGGGGEEFGGGGFGGFGGFGGGGGGDGFGGGGGGGGGGGDEFGDG?ECGGGGGGC:DEEEGGGGGD,,FFCEG*><:FGF9FGEFGGGGE77FC7FGGGGGGGGGGGGDF<,?FF@C8AFDFGGFGE5*8:EGFGGC5CEGC5>E5@?**;8;EFGG>858++0<CFDEECEGF9C=C5/*2:=C7E9/.97EF*+02+0*1*.1)*+:*92*)0>*)*8(75.83)77>)**
@M03506:14:000000000-AKVR1:1:1101:15089:5812 1:N:0:37
CGAACTCCTACGGGAGGCAGCAGTGGGGAATTTTGGACAATGGGGGCAACCCTGATCCAGCAATGCCGCGTGTGTGAAGAAGGCCTTCGGGTTGTAAAGCACTTTTGTCCGGAAAGAAAACCTCCGTCCTAATACGGTGGGGGGATGACGGTACCGGAAGAATAAGCACCGGCTAACTACGTGCCAGCAGCCGCGGTAATACGTAGGGTGCAAGCGTTAATCGGAATTACTGGGCGTAAAGCGTGCGCAGGCGGTTCGCTAAGACCGATGTGAAATCCCCGGGCTTAACCTGGGAATTGCC
+
CCCCCGGGGGGGGGGGGGGGGGGGGGGGGGGGGGGGGGGGGGGGGGGGGGGGGFFGGGGGGGGGGGGGGGGGGGGGGGGGGGGGGGGGGGGGGGGGGGGGGGGGGGGGGGGG7FGGGGGGGGGGGGGGGGGGGGGGGGGGGGDGGGGGGGGGGGGGGGGGGGGGFFGGGGGGGGGGGGGGGGGGGGGGGGGGDGGGGGDGGGGGGGGDGGGGGGGGGGGG?C@AE*8<9FGFGCFEEEDC?FGG=*/>C==EGGGGGFGGCCFGG5ECEC06>CDFG?FFD33=5@C=):68:)<6)09**
@M03506:14:000000000-AKVR1:1:1101:11591:5820 1:N:0:37
CGAACTCCTACGGGAGGCAGCAGTAACGAATCTTCCGCAATGCACGCAAGTGTGACGGAGCGACGCCGCGTGTGGGACGAAGTCCTTCGGGATGTAAACCACTGTCAGGGGTTACCAAGTTCTGAGGAACCCCAGAGGAAGGCACGGCTAACTCTGTGCCAGCAGCCGCGGTAAGACAGAGGTGCCGAGCGTTAGGCGGAATCACTGGGCTTAAAGCGTGTGTAGGCGGGCCGTTAAGTGTCTTGTGAAATCCCCCGGCTCAACCGGGGAATTGCTGGGCATACTGGCGGTCTTGAGCAAT
+
CCCCCGGGGGGGGGGGGGGGGGGGGGGGGGGGGGGGGGGGGGGGGGGGGGGGGGGGGGGGGGGGGGGGGGGGGGGGGGGGGGGGGGGGGGGGGGGGGGGGGGGGGGGGGGGGGGGGGGGGGGGGGGGGGGGGGGGGGGGGGGGGGGGGGGGGGGGGGGGGGGGGGGGGGGGGGGGGGGGFGGGGGGGGGGGGGGGCGGGGGGGGGGGGGGGGGG9FGGEGGGGGGGGCGGGGGGDGGGGFFGGGGGC7FGGGGGFGGFG):EDFGGGGG<C>C=7CFFG:F@FCEFG4(97>E?6=FFFF*
@M03506:14:000000000-AKVR1:1:1101:6512:5834 1:N:0:37
CGAACTCCTCCGGGAGGCAGCAGTAAGGAATATTGGTCAATGGACGCAAGTCTGAACCAGCCATGCCGCGTGCAGGATGAAGGTCCTACGGATCGTAAACTGCTTTTGTACGGGAAAAAACCCCGGGTTTCTACCCGGGTTGATGGTACCGTAAGAATAAGGATCGGCTAACTCCGTGCCAGCAGCCGCGGTAATACGGAGGATCCGAGCGTTATCCGGATTTACTGGGTTTAAAGGGTGCGTAGGTGGAATGTCAAGTCAGTGGTGAAAACCTATAGCTTAACTATAGAACTGCCATTGA
+
CCCCCGGGG9FGGGGGGGGGGGGGGGGGGGGGGGGGGGGGGGGGGGGGGGGGGGGGGGGGGGGGGGGGGGGGGGGGGGGGGGGGGGGGGGGGGGGGGGGGGGGGGGGGGGGGGGGGGGGGGGGGGGGGGGGGGGDGGGGFGGGGGGGGGGGGGGGGGGGGGGGGGGGGGGGGGGGGGGGGGGGGGGCCEGGGGGGGGGDCGEGCFBFEGGCGGDGGFGGGGGGEGGGGGGDEF?CF+CCCEGGGGGGFFGGFGFGD@=FGGGGGCDECECGFCFCCCFGF:@??C?:64*=8F4F8@FFF*
@M03506:14:000000000-AKVR1:1:1101:11564:5855 1:N:0:37
CGAACTCCTACGGGAGGCAGCAGTGGGGAATATTGCGCAATGGGCGAAAGCCTGACGCAGCGACGCCGCGTGTGGGATGACGGCCTTCGGGTTGTAAACCACTGTCGGGAGGGACGAATGCGCCGCAAGGCGAGTGACGGTACCTCCAAAGGAAGCACCGGCTAACTCCGTGCCAGCAGCCGCGGTAATACGGAGGGTGCGAGCGTTGTCCGGAATCACTGGGCGTAAAGGGCGCGTAGGCGGCCTGATAAGTAGGGGGTGAAATCCTGCGGCGTAACCGCAGGGCTGCCTTCTAAACTGG
+
CCCCCGGGGGGGGGGGGGGGGGGGGGGGGGGGGGGGGGGGGGGGGGGGGGGGGGGGGGGGGGGGGGGGGGGGGGGGGGGGGGGGGGGGGGGGGGGGGGGGGGGCGGGGGGGGGGGGGGGGGGGGGDGGGGGECEGGGGGGGGGGCFGGGGGGGGGGGGGGGGGGGGGGGGGFGGGGGGGGGGGGGGDGGFGGGEGGG>>5EC>?GCEGGGGGGD5CFGGGGGGFG5C*;EDEGGGGGEDGGGDCEGGCGE7CCCCGG@C5CE=7A7AFFCC>D/75C8>DG>>ECEF@:C6)6=*9F61=)
@M03506:14:000000000-AKVR1:1:1101:15090:5859 1:N:0:37
CGAACTCCTACGGGAGGCAGCAGTGGGGAATATTGCACAATGGGCGCAAGCCTGATGCAGCGACGCCGCGTGGGGGATGACGGCCTTCGGGTTGTAAACCTCCTTCACCAGGGGCGAAGCGCAAGTGACGGTACCTGGAGAAGAAGCACCGGCCAACTACGTGCCAGCAGCCGCGGTAATACGTAGGGTGCGAGCGTTGTCCGGAATTACTGGGCGTAAAGGGCTTGTAGGTGGTTTGTCGCGTTGTTCGTGAAATGCCACAGCTTAACTGTGGGCGTGCGGGCGATACGGGCAGACTGGG
+
CCCCCGGGGGGGGGGGGGGGGGGGGGGGGGGGGGGGGGGGGGGGGGGGGGGGGGGGGGGGGGGGGGGGGGGGGGGGGGGGGGGGGGGGGGGGGGGGGGGGGGGGGGGGGGGGGGGGGGGGGGGGGGGGGGGGGGGGGGGGGGGGGGGGGGGGGGGGGGGGGGGGGGGGGGGGGGGGGEGGGGGFGGGGGGGGGGGGEGCEGGGGGEGGGGGGGGGGGEGDFGGGGFGGGGG7CFCGGGGGGGGEEGEGCEGFDFCFGFF4FFG5?FGGGFGFGGGFG@DCDEFEG@GF9DDFE>E856F>.
@M03506:14:000000000-AKVR1:1:1101:11244:5877 1:N:0:37
CGAACTCCTACGGGAGGCAGCAGTGGGGAATATTGGACAATGGGCGAAAGCCTGATCCAGCCATGCCGCGTGAGTGATGAAGGCCTTAGGGTTGTAAAGCTCTTTCAGCAGGGAAGATAATGACGGTACCTACAGAAGAAGCCCCGGCTAACTTCGTGCCAGCAGCCGCGGCAATACGAAGGGGGCTAGCGTTGTTCGGATTTACTGGGCGTAAAGCGCACGTAGGCGGATCGTTAAGTTGGGGGTGAAATCCTGGAGCTCAACTCCAGAACTGCCTTCGATACTGGCGATCTTGAGTCCG
+
CCCCCGGGG-C@FEBCEGGGGGGGGGGEGGGEGGGFGGFGGGGFGGGGGGGGGGGGGGCAEGFFFGG>@FFG7:EA<FFFFCGFFGGGGGGFGGGFEFGFGGGGGGDF,C<FEFGEGGGGEFF9CGDGGFEFFGDFFFFFCFGGEGGFE+<DECFC=DGGGGGFFGGCEEF@<C,@<FEG1>B@FGGGGFGEF7=C?GGDEGGGGG@@FFGGEGGG?ECCEG@EG89?EE**;C8*A7:+<CEGGGC39CFG9+3**7C4+39CFC06AF*.?F4:CFC57?)*<=D41C>6>46*9@@?;
@M03506:14:000000000-AKVR1:1:1101:15736:5955 1:N:0:37
CGAACTCCTACGGGAGGCAGCAGTGGGGAATATTGGACAATGGGCGCAAGCCTGATCCAGCCATGCCGCGTGGGTGATGAAGGCCCTAGGGTTGTAAAGCCCTTTCGGCGGGGAAGATAATGACGGTACCCGCAGAAGAAGCCCCGGCTAACTTCGTGCCAGCAGCCGCGGTAATACGAAGGGGGCTAGCGTTGCTCGGAATCACTGGGCGTAAAGCGCACGTAGGCGGCTTGTTAAGTCAGGGGTGAAATCCTGGAGCTCAACTCCAGAACTGCCTTTGATACTGGCGAGCTTGAGTCCG
+
CCCCCGGGGGGGGDGGGGGGGGGGGGGGFFCEFGGGGGGGGGGGGGGGGEFGGFFGGGGGGGGGGGFECGFFGGEGGGGGGGGGGDFGGGGGGGGGGGGFGGGGGGDGGGGGGGGGGGGGDGGGGGGGGGGGGGGEGGGGGGGGGGGGGGGGGGABFEGGGCGGGGGGGEGGGGCGFGGFGG>EEGGGGGGEEGGGGGDDG8FFGGGGGGGGGGGG?ECE=C86EGGCEEEGGGGGGGGGGGF=CCGFGFFGGGGDC>5*<6CGFFDFFC7FCCFGFFGFDFFEF76@9CD>E65>?F/85
@M03506:14:000000000-AKVR1:1:1101:13511:5977 1:N:0:37
CGAACTCCTACGGGAGGCAGCAGTGGGGAATATTGGACAATGGGCGCAAGCCTGATCCAGCCATGCCGCGTGGGTGATGAAGGCCCTAGGGTTGTAAAGCCCTTTCGGCGGGGAAGATAATGACGGTACCCGCAGAAGAAGCCCCGGCTAACTTCGTGCCAGCAGCCGCGGTAATACGAAGGGGGCTAGCGTTGCTCGGAATTACTGGGCGTAAAGCGCACGTAGGCGGCTTGTTAAGTCGGAGGTGAAAGCCCAGAGCTCAACTCTGGAACGGCCTTTGAGACTAGAGGACTTGGGTACG
+
CCCCCGGGGDGGGGGGGGGGGGGGGGGGGGGGGGGGGGGGGGGGGGGGGGGGGGGGGGGGGGGGGGGGGGGGGGGGGGGGGGGGGGGGGGGGGGGGGGGGGGGGGGGDGGGGGGGGGGGGGGGGGGGGGGGGGGGGGGGGGGFGGGGGGGGGGGGGGGGGGGGGGGGGGGGGGGGGGGGFGGGGGGGGGGGGGGGFGGG>GGGGGGGGGGGGGGFCFGGGGGFGGGGGGGDCEEFGGF7EGGCCECFGGFCFGGGGFFGGGGGGGGFCG77?GG3C/92?*7<C??C=<4):6@FF>:FF3
@M03506:14:000000000-AKVR1:1:1101:22926:5987 1:N:0:37
CGAACTCCTACGGGAGGCAGCAGTGGGGAATATTGGGCAATGGGCGCAAGCCTGATCCAGCAATGCCGCGTGTGTGAAGAAGGTCTTCGGATTGTAAAGCACTTTCGACGGGGACGATGATGACGGTACCCGTAGAAGAAGCCCCGGCTAACTTCGTGCCAGCAGCCGCGGTAATACGAAGGGGGCTAGCGTTGCTCGGAATGACTGGGCGTAAAGGGCGCGTAGGCGGATGGTACAGTCAGATGTGAAATTCCTGGGCTTAACCTGGGGGCTGCATTTGATACGTGCTGTCTAGAGTGAG
+
CCCCCGGGG<FGGDGGGGGGGGGGGGGGCGGGGGGGGGGGGGGGFGGGGGGGGGGGFGGGGGGGG8FCGGGGGGGGGGGFFFGGGFGGGGGGGGGGGGGGGGGGGGGGGGGGG@FGGGGDGGGGGGGGGGGGGGGGGGGGGGGGGGGGGGGGGFGGG:7FFC<BGFGGGGGFGDGGGGFFGDFDGGGFGGEGGGGGGCEGGGGCGGGGGGGCEG5C?EGCGDGEEEFGG>E5CC9ACFFGGCC?CCEFCFFC>GGD6>F4CC:CFGFGFGGFGGGGG?FF>*6+:FGFFGFF=86=FFF=F
@M03506:14:000000000-AKVR1:1:1101:12307:5989 1:N:0:37
CGAACTCCTACGGGAGGCAGCAGTAGGGAATTTTCCACAATGGGGGCAACCCTGATGGAGCAACGCCGCGTGCAGGATGAATGTCTTCGGATTGTAAACTGCTTTTCTCTGTGACGAATATGACGGTAGCAGAGGAATAAGGACCTGCTAACTACGTGCCAGCAGCCGCGGTCATACGTAGGGTCCAAGCGTTATCCGGAATTACTGGGCGTAAAGAGTTGCGTAGGTGGCATTGTAAGTTGGTAGTGAAAGCGTTCGGCCCAACCGAATATCCATTATCAAAACTGCAAAGCTAGAGGAG
+
CCCCCGGGGGGGGGGGGGGGGGGGGGGGGGGGGGGGGGGGGGGGGGGGGGGGGGGGGGGGGGGGGGGGGGGGGGGGGGGGGGGGGGGGGGGGGGGGFGGGGGGGGGGGGGGGGGGGGGGGGGGGGGGGGGGGGGGGGGGGGGGGGFGGGGGGGGGGGGGGGGGGGGGGGGGGGGGGGGGGGGGGGGGGGGGGGGFGGGGGGGGFFCGGFGEGGGGGGGGGGGGGGGGGGGGGGFCFCFF<CFFGGGGGGCEGGGG<CBGGCECGDDGGECF=F=7EGF7C7@7?*9C@AG??FF4?*?:@)
@M03506:14:000000000-AKVR1:1:1101:26149:6005 1:N:0:37
CGAACTCCTACGGGAGGCAGCAGTGGGGAATATTGCGCTAATGCGCGAAAGCGTGACGCAGCGACGCCGCGTGGGGGATGAAGGCCCTCGGGTCGTAAACCCCTTTCGCCAGGGACGAAGGGAAACTGACGGTACCTGGAGAAGAAGTCCCGGCTAACTACGTGCCAGCAGCCGCGGTAACACGTAGGGGACGAGCGTTGTCCGGAATTATTGGGCGGAACGCGCGCTTAGGCGGCTGTGCAAGTCGGATGTGAAAATCCCGGGCTCAACTCGGGACCTGCACCCTATACTGCTCGTCTCC
+
CCCCCFGGGEFGGGGGGGGGGGGGCFFFECFGGGCFFG7FCFGG7FFFGGGGEC,CEFGGEGGGG@FGCEFGGGGGGGDFFF9E@FGFFCE7DF+8BF7D<FFGGGAC:FEGCCFFG7FCF@7>CDFFFGGDGGC9@9CF,@:3:C7@7F7<*<<FGGGF,*<7*<FFGD7@F7F*1?>EF++*02C>8E*:EGDGEE8ECCFC58C8CE?<FC5C***2*2;CE***2/+<<5**1:*<C?C9+<*7C5E+:?+2:8<6C=7**)27+*+1*1)*/.*9456*=)2)6CFAF**0)..)0
@M03506:14:000000000-AKVR1:1:1101:15001:6008 1:N:0:37
CGAACTCCTACGGGAGGCAGCAGTGGGGAATATTGGACAATGGGCGAAAGCCTGATCCAGCAATGCCGCGTGAGTGATGAAGGCCTTAGGGTTGTAAAGCTCTTTTACCCGGGAAGATAATGACTGTACCGGGAGAATAAGCCCCGGCTAACTCCGTGCCAGCAGCCGCGGTAATACGGAGGGGGCTAGCGTTGTTCGGAATTACTGGGCGTAAAGCGCACGTAGGCGGCTTTGTAAGTTAGAGGTGAAAGCCCAGGGCTTAACCCTGGAATTGCCTTTAAGACTGCATCGCTAGAATCGG
+
CCCCCGGGGGGGGGGGGGGGGGGGGGGGGFGFGGGGGGGGGGGGGGGGGGGGGGGGGGGGGGGGGGGGGGFGCFFGGGGGGGGGGGGGGGGGGGGGGGGGFGGGGGGGGGGGGGGGGGGGGGGGGGGGGGGGGGGGGGGGGGGGGGGGGGGGGGGGGGGGGGGGGGGGGGGGGGGGGGGGGGGGGGGFGGGGGGGGGGGGGGGGGGGGGGGGGGGGGGGGGGGFGGGGGGDCEFGGGGFGGGGFFGGFGDFGGGGGGEGGGGGCFFGCGC6F777CGFGGGB??F6DFFD@8F>D?FFFF3
@M03506:14:000000000-AKVR1:1:1101:6565:6023 1:N:0:37
CGAACTCCTCCGGGAGGCAGCAGTGGGGAATATTGGACAATGGGGGAAACCCTGATCCAGCCATGCCGCGTGTGTGAAGAAGGCCTTTTGGTTGTAAAGCACTTTAAGCAGTGAAGAAGACTCCGTGGTTAATACCCACGGACGATGACATTAGCTGCAGAATAAGCACCGGCTAACTCTGTGCCAGCAGCCGCGGTAATACAGAGGGTGCAAGCGTTAATCGGAATTACTGGGCGTAAAGGGAGCGTAGGTGGCTCGATAAGTCAGATGTGAAATCCCCGGGCTCAACCTGGGAACTGCA
+
CCCCCGGGG9FGGGGGGGGGGGGGGGGGGGGGGGGGGGGGGGGGGGGGGGGGGGGGGGGFGGGGGGGGGGCGGGGGGGFGGGGGGGFGGGGGGGGGGGGGGGGGGGGFGGGGDGGGGGGGECGCFFEGGGGGGGFFGFFGE:FGEFFGFAFGFFGGGGGGGGGGGGGGGGGGGCGGG;FGFFFFGGGGGFGGGGEDGEEGGGGFGFGGDEEGG?GGEGGGFGGDGCGCGDGGFGFGCEDGCFE=CCECEE5<CFGF+7CGFGGGGCE>+CF7CDCGFF<*>>35=FG?7D)37F>67<FF4
@M03506:14:000000000-AKVR1:1:1101:18488:6038 1:N:0:37
CGAACTCCTACGGGAGGCAGCAGTAGGGAATCTTCCGCAATGGACGAAAGTCTGACGGAGCAACGCCGCGTGAGTGATGAAGGCTTTCGGGTCGTAAAACTCTCTTGTTAGGGACGAACAAGTGCTCGTTGAATAAGCTGGCACCTTGACGGTACCTAACCAGAAAGCCACGGCTACCTACGTGCCAGCAGCCGCGGTAATACGTAGGTGGCAAGCGTTATCCGGAAGCATTGGGCGTAAAGCGCGCGCAGGTGGTTTCTTAAGTCTGAGGTGAAATCCCACGCCGCAACCGTGGAGGGTC
+
CCCCCGGGFFGGGGGGEGCFGGFGCEG>FFFGGGGFFGGGGFFDGGE+,@FGGGAFC7,+@F8EFEGEGGG@GCFGFA,C?F=EF8CFEGGGGGCF8F9=?FE,:FGEFGGGFFGGGGGCBEF,E9,38DDGGGFFCGFCDF<FGFGGGGE>FGGGGAFGGFFD,,@CFDFCFCE@,><,?@CCC:,CFBF,C78FD:8*2>BBF9=EGECC6+;5888**3C>8/:**09CF68CCC);=?CEC**98EG5565D*5CDF77<9>F*<*5/9767*974*73*:))),9)-8@>).)757
@M03506:14:000000000-AKVR1:1:1101:10396:6041 1:N:0:37
CGAACTCCTACGGGAGGCAGCAGTAGGGAATCTTCCGCAATGGACGAAAGTCTGACGGAGCAACGCCGCGTGAGTGATGAAGGTTTTCGGATCGTAAAGCTCTGTTGTTAGGGAAGAACAAGTGCGAGAGTAACTGCTCGCACCTTGACGGTACCTAACCAGAAAGCCACGGCTAACTACGTGCCAGCAGCCGCGGTAATACGTAGGTGGCAAGCGTTGTCCGGAATTATTGGGCGTAAAGGGCTCGCAGGCGGTGTCTTAAGTCCGATGTGAAAGCCCTCGGCTCAACCGGGGGGGGCCA
+
CCCCCFGGG6-B@:,7@F@E7FGCC@F,FCFFCGG,6@FFFEFFGDC@,CFECEFCEC@BEG8CE7:C@:@F,=FA9FEGFAF=FECFF77C=?EE8<F,E<BAF9?F,<CE8EE:FFGGGCAFCGG:=FFC?,5?FEFE>:=CCF,<<FFF<5EFFGGGGCFFFCF7DC7B@:>FGGGGCF7@FG7*?CEFGGGGGDCFEFGF:E8<CCG>+=8C:8??+0;*1/;<@AC<FC=?E8C*:+*A==5D**1*/::)20>CC7CC+**1/>60*0:+20/**)0775>?:>@0)8))0)).)
@M03506:14:000000000-AKVR1:1:1101:21582:6047 1:N:0:37
CGAACTCCTACGGGAGGCAGCAGTTAGGAATCTTGGACAATGGGCGCAAGCCTGATCCAGCCATGCCGCGTGAGTGATGAAGGCCTTAGGGTTGTAAAGCTCTTTCAGCGGGGAAGATAATGACGGTACCCGCAGAAGAAGCCCCGGCTAACTTCGTGCCAGCAGCCGCGGTAATGCGAAGGGGGCTAGCGTTGCTCGGAATCACTGGGCGTAACGCGCACGTCTGCGGAGCTTTTAGTCAGGGGTGAAATTCTGGAGCGCACCTCCAGAACTGCCTTTGCTACTGGGGATCTCGAGTCCG
+
CCCCCFF@FFGGGGGGDGGGGFGGGGGFGGGGGGGGGGGGGGG8CFC@FFGGGGA9F@DFGGFGFF@EGEGGGGFGGGFGFFE,FFC<<FGGFEGGGGD9EFFGGFFFGGGGG+FEGFGFGG9FFEGGGFGGGEGGGDFGCBFFCCCDEGFGGGGCF:C*>CGGG7CGGEGGFGFCFG7F*<*<CD<EGFE7@7*0AEGGEGCCE??*;C5CED*;5?ECE/;***2*:8*803++0*20<C*:>EEF+2<+2++*<>F)2:9/:<*9CC2<79**99C***79EF<)370,76;F>FF=)
@M03506:14:000000000-AKVR1:1:1101:22676:6069 1:N:0:37
CGTACTCCTACGGGAGGCAGCAGTGGGGAATTTTGCGCAATGGGGGAAACCCTGACGCAGCAACGCCGCGTGGAGGATGAAGTCCCTTGGGACGTAAACTCCTTTCGACCCGGAAGATACTGACGGTACGGGTGGAAGAAGCACCGGCTAACTCTGTGCCAGCAGCCGCGGTAATACAGAGGTCTCAAGCGTTGTTCGGATTCATTGGGCGTAAAGGGTGCGTAGGCGGCGCGGTATGTCGGGTGTGAAATCTCGGAGCTGAACTCCGAAACTGCATTCGATACTGCCGTGCTTGAGGACT
+
CCCCCGGGFCFEGGCFGGGGGFGDFFGGGGGGGGGGGGFGGGGGGGDFFGFGGGGFGGEGGFGGGGGGEGGGGECFFGGGGGGDFGGGFGGGGEGGFEFGGGEGGFGEGGGGGCFEGGFGGGGGGGGFEGGGGDGFFGGGGFGGGEGGGGG7FGGGFF@C;F=FGFGGGGGCFGFFGCGFGGFFGG<C9FFCCFE*CCE5CECF99+<8CC?88:?FGGGEGGEEDGEECCCGDCC*<00:*:5CEEF+3<+:?658>C7++*++:+9*/2):C4?D6FC7@4*+80?6DB(.96)77)84
@M03506:14:000000000-AKVR1:1:1101:11698:6076 1:N:0:37
CGAACTCCTACGGGAGGCAGCAGTAAGGGATATTGCGCAATGGGCGAAAGCCTGACGCAGCAACGCCGCGTGGAGGATGAAGGCCTTCGGGTCGTAAACTCCTTTGGACGGGGACGAGGAAGGACGGTACCCGTCAAACAAGTCACGGCTAACTACGTGCCAGCAGCCGCGGTAAAACGTAGGTGACAAGCGTTATCCGGATTTACTGGGCGTAGAGCGTGTGCAGGCTGTTCACCAAGTGGTGTATGAAAGCGCTCGGCTCAACCGGGCAAGGGTATGCCAGACTGGTGGACTAGAGACT
+
CCCCCGGGGGGGGGGGGGGGGGGGGGGGGGGGGGGGGGEGGGGGGGGGGGGGGGGGGGGCEFGGGGGGGGGGGGGGGGGGGGGGGGGGGGGFEGGGGGGGGGGGGGGGGGGGGGGGGGGGGGGGGGGGGGGGG@FEGGGGGGGGGGGGGGGGGGGGGGGGGGGGGGGGGGGGECGGGGGGGFGCFGGDEFFGGGDGD@EGGGEEC9@9FGGEG>ECF?C==CGGFEF5@FGGGC7EFFG7<9<CFFGGFGCFFEDGC@DDFGFCGFE3CD*.9<7C6@67:6@FG6<><GF:F6?FFF?71
@M03506:14:000000000-AKVR1:1:1101:18523:6086 1:N:0:37
CGAACTCCTACGGGAGGCAGCAGTTAGGAATTTTGGGCAATGGGCGAAAGCCTGACCCAGCAACGCCGCGTGGGTGACGAAGGCCTTCGGGTTGTAAAGCCCTTTTCTGAGGGAAGATGATGACGGTACCTCAGGAATAAGCACCGGCTAACTACGTGCCAGCAGCCGCGGTAATACGTAGGGTGCAAGCGTTGCCCGGATTTATTGGGCGTAAAGGGCGCGTAGGCGGCCACCGCAAGTCAATTGTGAAATCTCCGGGCTTAACTCGGAAAGGTCAACTGATACTGCGGGGCTAGGGTGC
+
CCCCCGGGGGGGGGGGGGGGGGGGGGGGGGGGGGGGGGGGGGGGGGGGEGGGGGGGGGGGGGGGGGGGGGGGGGGGGGGGGGGGGGGGGGGGGGGGGGGGGGGGGGGGGGGGGGGGGGGGGGGGGGGGGGGGGGGGGGGGGGGGGGGGGGGGGGGGGGGGGGGGGGGGGGGEGGGGGGGGGGGGGGGGGGGGGDGGGGGGDGGGGGGGGGGC>GCGGGGGGGGEGGGGGGGCF>ECECDAFFFF?ECFGGGGGFGGGBDGDGGGFFGGGDC>CC6CFFGGG*8CGFGFBDF433.5)075)
@M03506:14:000000000-AKVR1:1:1101:21176:6092 1:N:0:37
CGAACTCCTACGGGAGGCAGCAGTCGAGAATATTCGACAATGGGCGAAAGCCTGATCGAGCGACACCGCGTGTAGGATGAAGGCCTTCGGGTCGTAAACTACGGTAGTATGGTAGGAATGCAAATGACCGCCATACGAAAAGAGGTGGGTAACTACGTGCCAGCACCAGCGGTAATACGTAGACCTCAAGCGTTATCCGGATTTATTGGGCGTAAAGCGCACGTAGGAGGGTTTGCGCGTCTTTTGTTAAAGCCCAGGGCCTAACCCTGGAAGTGCAGGAGATACGGCAAGACTAGAGGAG
+
CCCCCGCGE9FGGGGGGGGGGGGGGGGGDDFDGFGGGGEFGGGGFEGGCGGGGGGGGGGGGEEGFGFFGGFGGGGGGGGGGF@FGGEFGGGGGGGDGGGGFGGGGGGFGEGG@FGGFGGFFGCFGAEDFGGGGGGGGGGGGGGGFFFGEEFGGGGGDCFGGGGGGGGFGFGGGDGGGFGGDFGCFC7E7FFG:FCFEFEDEG*+<9CF@GG>:EGEFGGGGEEGEFG?@E*;*AEEGED1*:F?FG=*+<:+*::CGFGD*=CG6*:9C7CFGGGF78<7D5?GGFD>07>:FFFFF=F)<
@M03506:14:000000000-AKVR1:1:1101:13366:6100 1:N:0:37
CGAACTCCTACGGGAGGCAGCAGTGGGGAATATTGCGCTAATGCGCGAAAGCGTGACGCAGCGACGCCGCGTGGGGGATGAAGGCCCTCGGGTCGTAAACCCCTTTCGCCAGGGACGAAGGGAAACTGACGGTACCTGGAGAAGAAGTCCCGGCTAACTACGTGCCAGCAGCCGCGGTAACACGTAGGGGACGAGCGTTGTCCGGAATTATTGGGCGTAAAGCGCGCGTAGGCGGTTGTGCAAGTCGGATGTGAAAATCCCGGGCTCAACCCGGGACCTGCACCCGATACTGCTCGACTCC
+
CCCCCGGGGGGGGGGGGGGGGGGGGGGGGGGGGGGGGGGGGGGGGGGGGGGGGGGGGGGGGGGGGGGGGGGGGGGGGGGGGGGGGGGGGGGGGGGGGGGGGGGGGGGGGGGGGGGGGGGGGGFDGGGGGGGGGGGGGGGGGDFGFCGGGFFGGGGGGGGGGGGGGGGGGGGGGGGEGGGGGGGGGFGGGGGGGGGGG>EEGFGGGEGGGGGGGGGGCEEEEGFGGGGGECEEFDEEGGGCG7CFCGEG?EEGG??C+87<FDCE5):CFGFFGGGGGEGGGFFFGFC3936>FFFE3)).)
@M03506:14:000000000-AKVR1:1:1101:19399:6114 1:N:0:37
CGAACTCCTACGGGAGGCAGCAGTGGGGAATCTTGCGCAATGGGCGAAAGCCTGACGCAGCGACGCCGCGTGGGGGAAGAAGGCTTTCGGGTTGTAAACCCCTTTCAGGAAGGACGAAGCCACTCGGGTGAATAGCCCAGAGGGTGACGGTACTTCCAGAAGAAGCCCCGGCTAACTACGTGCCAGCAGCCGCGGTAATACGTAGGGGGCAAGCGTTGTCCGGAATCATTGGGCGTAAAGAGCGTGTAGGCGGCTCGGTAAGTCCGCTCTGAAAGCCCGGGGCTCAACCCCGGGAGTCGGG
+
CCCCCGGGG?FGGGGGGGGGGGGGGGGGCGFGGGDGGGGGGGG@FGGGGGGGGGGGGGGGGGGGGGGGGGGGGGGGGGGEGGGGGFGGGGGGGGGGGGGGDGGGGGGGGGGGGGGGGGGGGGGGGGGGGEFFGGGGFGGGGGGGGEGGGGGGGGFGGGFFGGCFGGFGGGFGGEGGGGGCG:FC@FGFGGGGGGGGGDFFGGGGGDGGDDEFGGGGGGGG?E=;>FGGGGGGGGEGGCFGGD?C:CE:@CF55EECED<CEFD+<579E<7FG>7:<FDGGD>*:@4@19BBFEDB7@EEE
@M03506:14:000000000-AKVR1:1:1101:14251:6138 1:N:0:37
CGAACTCCTACGGGAGGCAGCAGTGGGGAATTTTGGACAATGGGCGCAAGCCTGATCCAGCAATGCCGCGTGTGTGAAGAAGGCCTTCGGGTTGTAAAGCACTTTTGTCCGGAAAGAAAACCTTTGCCCTAATACGGTGGGGGGATGACGGTACCGGAAGAATAAGCACCGGCTAACTTCGTGCCAGCAGCCGCGGTAATACGAAGGGTGCAAGCGTTACTCGGAATTACTGGGCGTAAAGCGTGCGTAGGTGGTGCGTTAAGTCTGTCGTGAAAGCCCCCGGCTCAACCTGGGAATGGCG
+
CCCCCGGGGGGGGGGGGGGGGGGGGGGGGGGGGGGEGGGGGGGGGGGGGGGGGGGGGGGGGGGGFGGEGGGGGGGGGGGGGGGGGGGGGGGGGGGGGGGGGGGGGGGGGGGGDGGGGGGGGGGGGGFGGGGGGGGGGFGGGGGGGGECGGGGGGGGGGEGGGGGGGGGGGGGGGGGGGGGGGFEFFGGGGGGGGGGGGDGGGFGFEGGGGGGD75CEEEGCFEEC:CFGGGGGGGGGDGGGG52*:EGEGDG6FGGGEGG5FFGGFFFCG>BGCCEC)>*>>>G5>GF:G@<F>:4>FFF:
@M03506:14:000000000-AKVR1:1:1101:19531:6141 1:N:0:37
CGAACTCCTACGGGAGGCAGCAGTGGGGAATCTTGCGCAATGGCCTAACGGCTGACGCAGCGACGCCGCGTGTGGGATGAAGCTCCTCGGAGTGTAAACCACTGTTGCCCGGGACGAACAGCTCGATTTCTCGAGCCTGACGGTACCGGGTGAGGAAGCACCGGCTAACTCCGTGCCAGCAGCCGCGGTAATACGGGGGGTGCGAGCGTTGTCCGGAATCACTGGGCGTAAAGGGCGCGTAGGTGGTTTGATAAGGGTGTGGTGAAAGTCCGGGGCTCAACCCCGGATCTGCCGTGCCGAC
+
CCCCCGGGG?FGGGGGGGGGGGGGGGGGGGGGGGGGGGGGGGEGGGGGGGGGGGGGGGGGGGGGGGGGGGGGGGGGGGGGGGGGGGGGGGGGGGGGGGGGGGGGGFGGGGGGGGGGGGGGFGGDEGGGGFGGGCEGEGGGGGGGGGGGGGGGGGFGFGGCFFGDGGGCFGGGGGGGGGGGFGGGGGGDGEEGCFGGGGGGGGGG8CEG:EEGGFGGEGGGGGGGGGGGC5EFECEE5EGE:CEEFGCF8C+C>9?48FGDGGG=+027<FFDGGGGGFFGG>):*8))(*1)=>>37>>.0
@M03506:14:000000000-AKVR1:1:1101:15898:6144 1:N:0:37
CGAACTCCTACGGGAGGCAGCAGTGGGGAATCTTGCACAATGGGCGAAAGCCTGATGCAGCGACGCCGCGTGAGGGAAGAAGGCTTTCGGGTTGTAAACCTCTTTCAGAAGGGACGAAGCTCCTCGGGTTAATAGCCCAGAGGGTGACGGTACCTTCAGAAGAAGCCCCGGCTAACTACGTGCCAGCAGCCGCGGTAATACGTAGGCAGCAAGCGTTGTTCGGAGTTACTGGGCGTAAAGGGTGTGTAGGCGGTCCTCTAAGTTTGGGGTGAAATCTCCCGGCTTAACCGGGAGGGTGCGC
+
CCCCCGGGGGGGGGGGGGGGGGGGGGGGGGGGGGFGGGFCFGFGGGGGGGGGGGGGGGGGGEGGGGGGGGGGEGGGDGGGGGGGGGGGGGGGGGGGGGGGGGGGGGGGGEFGGGFFGGGGGGGFGGGGGGGGGDGGFGGGGGGGGGFGGGGGGGGGGGGGCCCGGGFGGGGGGGGGGGGGGGGGCFGGGGGGGGGGG7CBFGGC5EG9CEFGGFEC*?:EEEG*C;@9CFG6CFE::E*+:7CEEGG7CEFCDEGD?=>79:CCFGG**7554*2:0*:7)8>5C?>?<C@>.5<5.07B)
@M03506:14:000000000-AKVR1:1:1101:10303:6145 1:N:0:37
CGAACTCCTACGGGAGGCAGCAGTCGAGAATTTTTGGCAACGGGGGAAACCCTGATCGAGCGACGCCGCGTGGAGGATGAAGGTCTTCGGGTTGTAAACTCCTGTCATTTGGGAACAAGGCGGCGCGGTTAACTGCCGTGCCGTTGATAGTACCAGAAGAGGAAGAGACGGCTAACTCTGTGCCAGCAGCCGCGGTAATACAGAGGTCTCAAGCGTTGTTCGGATTCATTGGGCGTAAAGGGTGCGTAGGTGGCGCCGTAAGTCGGGGGTGAAATTTCGGAGCTTAACTCCGAAACTGCAT
+
CCCCCGGGGGGGGGGGGGGGGGGGGGGGGGGGGGGGGGGGGGGGGGGGGGGGGGGGGGGGGGGGGGGGGGGGGGGGGGGGGGGGGGGGGGGGGGGGGGGGGGGGGGGGGGGGGCFGGGGGGGGGGGGGGGGGGGGGGGGGGGGGGGGGDGGGFGDGG?FCFGGFFGGGGCGGGGGGGGGGCFGGGGGGGGGGGGGGGEGGGGGFCEGCFFGGGGGD*:EGGGGG??FGGFFFCGG:>GFGGGGECEEDGGCFFGGDG39*CFGGGGG)*1/)9:CG7*9C*5)AF4F4<F??>>BE4@F49
@M03506:14:000000000-AKVR1:1:1101:25328:6153 1:N:0:37
CGAACTCCTACGGGAGGCAGCAGTGGGGAATATTGGACAATGGGCGCAAGCCTGATCCAGCCATGCCGCGTGGATGATGAAGGCCCTAGGGTTGTAAAGTCCTTTCGACGGGGAAGATAATGACGGTACCCTTAGAAGAAGCCCCGGCTAACTTCGTGCCAGCAGCCGCGGTAATACGAAGGGGGCTAGCATTGCCCGGAATCCCTTGGCGTAAAGCGCACGTAGGCGGTGTTTTAAGTCATAGGTGAAATCCCTGAGCTCAACTCCAGAACTGCCTTTGATACTTGAACGCTTCGGATCG
+
@CCCC<EFGGECBCFGGDC@7@CCF@FGGDF,E9,,;C,CEC,6,+C@CF8@@ECFFAEFFGCF8FECCC:FFEF<,FD<<,,CEGFGF8FGG>8CFFA9,BEBCB++8++@F++4BAEFEAAA=BFCB,C,>B,E,,>A:C,BB+>=F><AEGCFGFD+73>,,@@F7>*F@C,@,F7=ED**4<:28A,,2,+,54118:C+7290++2/*2;7CC5***/**/<///*/20*++3:<++<96++*++<9*++20.7*++0:CG?*+:*)226:*6**294<:*:*.*)4750)7)).7
@M03506:14:000000000-AKVR1:1:1101:15962:6180 1:N:0:37
CGAACTCCTACGGGAGGCAGCAGTGGGGAATATTGGACAATGGGCGCAAGCCTGATCCAGCCATGCCGCGTGAGTGATGAAGGCCCTAGGGTTGTAAAGCTCTTTTGTGCGGGAAGATAATGACGGTACCGCAAGAATAAGCCCCGGCTAACTTCGTGCCAGCAGCCGCGGTAATACGAAGGGGGCTAGCGTTGCTCGGAATCACTGGGCGTAAAGGGTGCGTAGGCGGGTCTTTAAGTCAGGGGTGAAATCCTGGAGCCCAACTCCAGACCTGCCTTTGATACTGAGGATCTTGAGTTCG
+
CCCCCGGGGGGGGGGGGGGGGGGGGGGGGGGGGGGGGGGGGGGGGGGGGGGGGGGGGGGGGGGGGGGGGGGGGGFGGGGGGGFGFGG,E@FEDFGGGGGGGGGGGGGGFGGGGDDGGGGGGGGGGGGGG9CFGGCFGGGFGGGGGG>FGGF@FFGEG@FCFGGG7FCGGGGE*1@FGGFCFFEGGGG78FCBFGECBEC58FGEC90CCGD**/8@FCEE5:?CEE6?ECC:8CCE7CF79ECD=EE:99C?*+3>AFC*:CGG?:67<2*0954=C9C7:67EE=CF:F?BF*/7;F=47
@M03506:14:000000000-AKVR1:1:1101:18094:6185 1:N:0:37
CGAACTCCTACGGGAGGCAGCAGTCGAGAATTTTTCTCAATGGGGGAAACCCTGAAGGAGCGACGCCGCGTGGAGGATGAAGGTCTTCGGATTGTAAACTCCTGTCATTGGGGAACAATGCGTAAATATTAACTGTATTTGCGTTGATAGTACCCGAAGAGGAAGAGACGGCTAACTCTGTGCCAGCAGCCGCGGTAATACAGAGGTCTCAAGCGTTGTTCGGATTCATTGGGCGTAAAGGGTGCGTAGGCGGCGCGGTAAGTCGGGTGTGAAATCTCGGCGCTTAACTCCGTAACTGCAT
+
CCCCCGGGGGGGGGGGGGGGGGGGGGGGFGGGGGGGFGGGGGGGGGGGGGGGGGGGGGGGGGGGGGGGGGGGGFGGGGGGGGGGGGGGGGGGGGGGDFGGGGGGGGGGGGGGGGGGGGGGGGGGGFGGGGGGGGGGGGGGGFGGGGGFGGGGGGGDDFCFGGGGGGGGGGGGGGGGGGGGGGGGGGFFGGFEGDGG5BFGGFGFED:FGGGGGGGGEC?EFGGGGGGGGGGGGFEC=*5E7CFGGGGDG=FGGGECEDCD5F7?5D=9CGG?FDCFG=D**0.:557@<77?)007686**
@M03506:14:000000000-AKVR1:1:1101:23329:6188 1:N:0:37
CGAACTCCTACGGGAGGCAGCAGTTGGGAATATTGCGCAATGGGCGAAAGCCTGACGCAGCGACGCCGCGTGGGGGACGAAGGCTCTTGGGTCGTAAACCCCTTTTGCCGGGGAAGAAGATCTGACGGTACCCGGCGAATAAGCCACGGCTAACTACGTACCAGCAGCCGCGGTAATACGTAGGTGGCAAGCGTTGTCCGGATTTACTGGGCGTAAAGCGCGTGTAGGCGGCTTGTTTAGTCTGTCGTGAAATCCGCCGGCTTAACCGGGAGTGGGCGACGGATACGGGCAGGCTTGAGGG
+
CCCCCGGGGGGGGGGGGGGGGGGGGGGGGGGGGGGGGGCFEGFGGGDEGGGGGGGGGGGGGGGGGGGGGGGGGFGGGDGGGGDGEFGGGGGGGGGGGGF<FGGGG<FFGCGGG>7E8FEFFGGFGG>FGCEGGGDGG7CECGFFCBFGED**<FFGF@<FFGGGGGGGGGGGGC*;C?FGCFEG+<86FCCF5;8:E?FE5EEE++0+<C5*:1:8*<FG5EEE?*<CCCG****29@:E9?+:0:598+5+:<+);7)9CEGFFG?D55*8195**)1)9<3*A)*5())())77))94>
@M03506:14:000000000-AKVR1:1:1101:18258:6199 1:N:0:37
CGAACTCCTACGGGAGGCAGCAGTGGGGAATATTGGACAATGGGCGCAAGCCTGATCCAGCCATGCCGCGTGAGTGATGAAGGCCCTAGGGTTGTAAAGCTCTTTTGTGCGGGAAGATAATGACGGTACCGCAAGAATAAGCCCCGGCTAACTTCGTGCCAGCAGCCGCGGTAATACGAAGGGGGCTAGCGTTGCTCGGAATCACTGGGCGTAAAGGGTGCGTAGGCGGGTCTTTAAGTCAGGGGTGAAATCCTGGAGCTCAACTCCAGAACTGCCTTTGATACTGAGGATCTTGAGTTCG
+
CCCCCGGGGGGGGGGGGGGGGGGGGGGGGGGGGGGGGGGGGGGGGGGGGGGGGGGGGGFGGGGGGGGGGGGGGGGGGGGGGGGGGGGFGGGGGGGGGGGGGGGFFFGGDGGGGGGGGGGGGGGGGGGGGGGGGGGGGGGGGGGGGGGGGGGGGGGGGGGGGGGGGGGGGGGGGDGGGGGGGGGGGGGGGFGGGGGCGGDEGGFD?@FGGGGGGDGGGGGGGGGGGGGGGGGGGGGFGGGG?FGGGGGGGFFFG+<C;@FGGGFGGCCGFCCFGFC?DFFGD*9C?=F@:4@?F?B=@FF45
@M03506:14:000000000-AKVR1:1:1101:22364:6218 1:N:0:37
CGAACTCCTACGGGAGGCAGCAGTGGGGAATTTTCCGCAATGGGCGAAAGCCTGACGGAGTGACGCCGCGTGGGGGACGAAGGCCTTCGGGTCGTAAACCCCTGTCAGAGGGAAAGAAGGGTGTCGGCGTGAATAGCGCCGGCACTTGACGGTACCTTCAGAGGAAGCCCCGGCCAACTCTGTGCCAGCAGCCGCGGTAAGACAGAGGGGGCAAGCGTTGCTCGGAATTACTGGGCGTAAAGGGCGCGTAGGCGGGATGGCAAGTCGGTCGTGAAATCCTTCGGCTCAACCGAAGAACGTC
+
CCCCCGGGGGGGGGGGGGGGGGGGGGGGGGGGGGGGGGGGGGGGGGGGGGGGGGGGGGEGGGGGGGGGDGGGGGGGGGGGGGGGGGGGGGGGGGGGGGGGGGGGGGGGGGGGGGGGGGGGGGGGGGGGGGGGGGGGGGGGGGGGDGGGGGGGGGGGGFGGGFGGGGDFFGGGGGGGGFGCFCFFCFGFGGGGGGGEDGE5CFGGCCFGGGGGGFGGEGGGG?FEEG5CCE?<CF5CEC<*:EFEEC5<*:CGGGGDEDDGGFDGG7CG5*:579*<CF<F*9>EE>DFBCF05)85?FBF5
@M03506:14:000000000-AKVR1:1:1101:8610:6239 1:N:0:37
CGAACTCCTACGGGAGGCAGCAGTGGGGAATATTGCACAATGGGCGCAAGCCTGATGCAGCGACGCCGCGTGAGGGATGACGGCCTTCGGGTTGTAAACCTCTTTCAGCAGGGACGAAGCGAAAGTGACGGTACCTGCAGAAGAAGCACCGGCCAACTACGTGCCAGCAGCCGCGGTAATACGTAGGGTGCAAGCGTTGTCCGGAATTATTGGGCGTAAAGGGCTCGTAGGCGGTTTGTCACGGCGGCTGTGAAAACCTAGGGCTCAACCCTGGGCCTGCAGCCGATACGGGCAAACTAGA
+
CCCCCGGGGGGGGGGGGGGGGGGGGGGGGGGGGGGGGGGGGGGGGGGGGGGGGGGGGGGGGGGGGGGGGGGGGGGGGGGGGGGGGGGGGGGGGGGGGGGGGGGGGGGGGGGGGGGGGGGGGGGGGGGGGGGGGGGGGGGGGGGGGGGGGGGGGDEGGGGFGGGGGGGGGGGGGGGDEGGGFFGBGGGGGGFGGGGGGGGEGGGECEGGGGGCFGGGGGGGCGGGGGEGGGGFGGE5CGGDDGG=*:EDGGGGFFGGGE*>6AD6:9EGACE)*9C=F35CD?4EG375995;38F:56741
@M03506:14:000000000-AKVR1:1:1101:17185:6272 1:N:0:37
CGAACTCCTACGGGAGGCAGCAGTGAGGGATATTGGTCAATGGGCGAAAGCCTGAACCAGCGACGCCGCGTGGGTGATGAAGGCCTTCGGGTCGTAAAGCCCTTTTGGGGGTGACGAGAACAAGGACGGTAGCCCCAGAAGAAGTCTCGGCTAACTACGTGCCAGCAGCCGCGGTAAAACGTAGGAGGCAAGCGTTATCCGGAGTTACTGGGCGTAAAGCGCGCGTAGGCGGCTCGGTAAGTGGGTCGTGCAAGCGCCCGGCTAAACTGGGCGAGGACGATCGAGACTGCCAGGCTAGCGG
+
CCCCCGGGFGGGGGGGGGGGGGGGGFGGGGGGGGGGGGCFGGGGGGGGGCFGGGGGGGGGGGGGEEGGGGFFGGGGGGGGGGGGGGGGGGGGGGGGGGGCGGGGGGGGGGGGGGGGGGGGGGGGGFGGGGGEGGGGGGGGGFFFGGFGGGGGGGGGGFFFF7FGGGGGGGGGGEFC*?FFCEFCE@CEE::8CG>CCFF?EGGG8A?FGGDCFGEC>CFGGGGGG8CCEGCCE:EEG*>*<EFGGC?C:E*20<CGG:7<C59:6*CCGGC4><D/>>73*.0:CF5*4*77F>F:67)05
@M03506:14:000000000-AKVR1:1:1101:7322:6308 1:N:0:37
CGAACTCCTACGGGAGGCAGCAGTCGGGAATTTTGCGCAATGGGCGAAAGCCTGACGCAGCAACGCCGCGTGAGGGATGAAGGCCTTCGGGTTGTAAACCTCTTTTCTCAGGGAAGATGATGACGGTACCTGAGGAATAAGTCACGGCTAACTACGTGCCAGCAGCCGCGGTAATACGTAGGTGACGAGCGTTGTCCGGATTTACTGGGCGTAAAGAGCGCGCAGGCGGTCGTTCAAGTCGAGTGTGAAAGCCCCCGGCTCAACTGGGGAGGGTCACTCGATACTGATCGACTTGACGGCC
+
CCCCCGGGGGGGGGGGGGGGGGGGGGGGGGGGGGGGGGGGGGGGGGGGGGGGGGGGGGDGGGGGGGGGGGGGGGGGGGGGGGGGGGGGGGGGGGGGGGGGGGGGGGGGGGGGGGGGGGGGGGGGGGGGGGGGGGGGGGGGGGGGGGGGGGFGGGGGGGGGGGGGGGGGGGGGGDGGGGGGGGGGGGGGGEGGGGGGGGGGEEGGGGGGGGGGGGGGGGGGGGGGGGGGGEEEEEGFFGGGGEGGGGGFG?FGCCCC5:DDCCGGGGFGG5EBGGGCGFCC98FECF>=><393B4F)8>@)
@M03506:14:000000000-AKVR1:1:1101:25540:6336 1:N:0:37
CGAACTCCTACGGGAGGCAGCAGTCGAGAATTTTTGACAATGGGGGAAACCCTGATCGAGCGACGCCGCGTGGAGGATGAAGGCCTTCGGATTGTAAACTCCTGTCATTGGGGAACAATGCACAGATATTAACTGTATTTGTGTTGATAGTACCCGAAGAGGAAGGGACGGCTAACTCTGTGCCAGCAGCCGCGGTAATACAGAGGTCTCAAGCGTTGGTCGGATTCATTGGGCGTACAGGGTGCGTAGGTGGAGAGGTAAGTCGGATGTGTAAGCTCGGAGCTGAACTCCGAAATGGCAT
+
CCCCCGGGGGFGCEC:CFGGGGGGGEFEE;CEFFGGGGGGGGFGD@CEGGCFGFGGGGGGGGGGGBCGGGFGGCGGGFDGFGG8F<FFFGEGGFGCFG?55BFFGGA<<E<FG7?DFDGGGFGFF8CFCFD,,B>=,CFDFFFGEDFG=DDBFDFGEECF<EF>FGFGB:FF7><FCFFA@9;FFC*:CF77<F8<BECFGF@9FF?EGFFFFFE85?5ECEGEGGGCA9F<*:ECC*9CCCEGDE/98=CC3*:>EEG4+<*<=DD3CCG/*0:9*09)/5.A+/>?27F?)).)9?FF*
@M03506:14:000000000-AKVR1:1:1101:14153:6347 1:N:0:37
CGAACTCCTACGGGAGGCAGCAGTAGGGAATCTTCCGCAATGGACGAAAGTCTGACGGAGCAACGCCGCGTGAGTGATGAAGGCTTTCGGGTCGTAAAACTCTGTTGTTAGGGAAGAACAAGTGCTAGTTAAATAAGCTGGCACCTTGACGGTACCTAACCAGAAAGCCACGGCTAACTACGTGCCAGCAGCCGCGGTAATACGTAGGTGGCAAGCGTTATCCGGAATTATGTGGCGTAAAGCGCGCGCAGGTGGTTTCTTAAGTCTGATGTGAACGCCCACGGGTCAAACGTGGGGGGTG
+
CCCCCGGDFFGGGGDGGGGGGGGGFFDFFDFGGG<FGGGGEFGGGGECBFGEGFCGEGGGGDGGGGCCEGFFCFFF<F,ECFFGGGGGGGEEECFFEGDFF?FFEGGGGFGDGFGG,BFGGFGGGCEEFFGGGGGGGGGF8@FGGGDFGGGE@FF,@,>FFGFFFCFGGG:>CFCCFGGCFGGGGD?7>FGDGF7FE:*:C?BB<BFGF?BEF9CFECE5;9CEE5?2++3++33CEG);EE+:=5EGG=*296C7EFGGGCC?0:+2A77BD::+*0))*0)**09).0*()).))8>B)
@M03506:14:000000000-AKVR1:1:1101:26682:6373 1:N:0:37
CGAACTCCTACGGGAGGCAGCAGTGGGGAATATTGGACAATGGGCGAAAGCCTGATCCAGCAATGCCGCGTGAGTGATGAAGGACTTAGGGTTGTAAAGCTCTTTTGTCAGGGACGATAATGATGGTACCAGGAGAATAAGAAACGGCTAACTCCGCGCCAGCAGCAGCGGTAATAAGGCGGGGGATAGCGTTGTTCGGAATTACTGGGCGTAAAGCGCACGTAGGCGGCGTTGTAAGAAGGAGGTGAAAGCACGGGGCTCAACTACGGAACTGCTTCTAAGACTGGTGTGTTAGGTTAGG
+
CCCCCGGGGGGGGGGDGGGGGGGGGGGGFGFFFF,FEFGGGGGGGGEFEGGGGDG<,,:EFGG<9EGGGGGGCFFGGFGG9F,,,6C,CFC<=FFGGG,E,E<FG,,,<,CFFC+@F++8<,B,,9C<9<,5++?4,AFGG?,,:=7F:=,,,,@>@C83@<7FFG<FF<F*3>=CE,,,>@EEG**5+,=*/**2+;5A58+<+<++28C/:8*++*/2*/2CFC98EG*2:C*:0+*+0:A7:1:72+3***2)*.)1/<*2+7?5715)0*0+0******+<6*/(1)()**)***0)
@M03506:14:000000000-AKVR1:1:1101:14851:6405 1:N:0:37
CGAACTCCTACGGGAGGCAGCAGTGGGGAATTGTTCGCAATGGGCGCAAGCCTGACGACGCAACGCCGCGTGGAGGATGAAGGTCTTCGGATTGTAAACTCCTGTTGCCCGGGACGAAACGCTTCGACCTAACACGTCGAGGTTTGACGGTACCGGGTGAGGAAGCCCCGGCTAACTCTGTGCCAGCAGCCGCGGTAATACAGAGGGGGCAAGCGTTGTTCGGAATTACTGGGCGTAAAGGGCGCGTAGGCGGCCTTCTAAGTCGAACGTGAAATCCCCGGGCTCAACCGGGGAACTGCGT
+
CCCCCGGGGGGGGGGGGGGGGGGGGGGGGGGGGGGGGGGGGGGGGGGGGGGGGGGGGGGGGGGGGGGGGGGGGGGGGGGGGGGGGGGGGGGGGGGGGGGGGGGGGGGGGGGGGGGGGGGGGGGGGGGGGGGGGGGGGGGGGGGGG@FGEGGGGGGGGGGGGFGGGGGGGGDGGGGGCGGCFGGGGGGGGGGGGGGGGGGGG7FCFGGGGGGFGGGCEGGGGGGGGFC?@7EGGGEEED<FGG=EDEGCEEGGDGGG64>DCC>CGGCCCDC4DF7C4@<DGFF5=**04)09D3B5)16))
@M03506:14:000000000-AKVR1:1:1101:16357:6430 1:N:0:37
CGAACTCCTACGGGAGGCAGCAGTGGGGAATCTTGCGCAATGGGCGAAAGCCTGACGCAGCGACGCCGCGTGCGGGAAGAAGGCCCTCGGGTTGTAAACCGCTTTCAGGAGGGACGAAGCCACTCAGGTTAATAGCCGAGAGGGTGACGGTACCTCCAGAAGAAGCCCCGGCTAACTACGTGCCAGCAGCCGCGGTAATACGTAGGGGGCTAGCGTTGTCCGGATTTATTGGGCGTAAAGAGCGTGTAGGCGGCCAGGTAGGTCTGCTGTGAAAACTCGAGGCTTAACCTCGAGATGTCGG
+
CCCCCGGGGGGGGGGGGGGGGGGGGGGGGGGGGGGGGGGGGGGGGGGGGGGGGGGGGGGGGGGGGGGGGGGGGGGGGGGGGGGGGGGGGGGGGGGGGGGGGGGGGGGGGGGGGGGGGGGGGGGGGGGGFGGGGGGGGGGGGGGGGGGGGGGGDGGFGGGGGGGGGGGGGGGGGCFGGGGGGGGGGGGGGGGGGGGGGGGGGGGGGECEGGGGGGGGGGGGGGGC>8@FGFGGGGGGGGGGFFGGEGGGGGGGDGGDGFCGFFGGFFFGGFFFGFGFGFGGDEBG6?FFAGF?@><>FFFFE
@M03506:14:000000000-AKVR1:1:1101:25315:6446 1:N:0:37
CGAACTCCTACGGGAGGCAGCAGTGGGGAATCTTGCACAATGGGGGCAACCCTGATGCAGCGACGCCGCGTGAGCGATGAAGCCCTTCGGGGTGTAAAGCTCTTTCGACGGGAACGATAATGAAGGTACCCGGAGAAGAAGCTGCGGCTAACTACGTGCCAGCAGCCGCGGTAATACGTAGGCAGCAAGCGTTGTTCGGAGTTACTGGGCGTAAAGAGTGCGTAGGCGGTCCGGTATGTAGGGTGTGAAATCTACCAGCTCAACTGGGAGGGGGGGCCGAAGACTGCAGGGCTTGAGGGTG
+
CCCCCDGGGGGGGGGGDDEGFGGFGGGDGCFFGGGGGGGGFGGCD7CEDFEFGFF,EFFGGEEG@7FCEG==:FCFFFGGGGGGGGGGGGGGFCBFGGFGGGG,8F:=CGGGDGGGDGDDCDF,C@FGCAFFGGGGGGGFDCFCC7CGGGFG9FGGGFCFGGFFCFGDFE<<<F,CFF<CFGD9F7CFGGE?*?*;9CE*:E6C9<FFG*??>>5E7C0C7C;:>EGGGG58271**02++2:*2>=><C?+*+9C8?:6?+900C6C2>C:93):)0C9)8)2+6*9:<50)).7;0))0
@M03506:14:000000000-AKVR1:1:1101:13852:6457 1:N:0:37
CGAACTCCTACGGGAGGCAGCAGTGGGGAATATTGCGCAATGGACGAAAGTCTGACGCAGCGACGCCGCGTGTGGGATGACGGTCTTCGGATTGTAAACCACTGTCGGGAGGGACGAATACGCCGCAAGGCGGGTGACGGTACCTCCAAAGGAAGCACCGGCTAACTCCGTGCCAGCAGCCGCGGTAATACGGAGGGTGCGAGCGTTGTCCGGAATCACTGGGCGTAAAGGGCGCGTAGGCGGCCTGATAAGTAGGGGGTGAAATCCTGCGGCTTAACCGCAGGGCTGCCTTCTAAACTGT
+
CCCCCGGGGGGGGGGGGGGGGGGGGGGGEGFFGGGGGGGGGGGGGGGGGGGGGGGGGGGGGGGGGGGEGGGGGGGGGGCFGGGGGGGGGGGGGGGGGGGGGGGGGGGGGEGGGGGDGGGGGGGGGGGGGGGGGGGGGGGGGGGGGGG@FFGGGGGGGGGGGGGGGGGGGGGGGGGGGGGGGGGGGGGGGGCFDEGGGGGGGGGGGEGGGGGGGCCFGGG:FCEGG88=:CEE;CEE5ECEGGGGGGGDGGCF::CDEFD<=:7E70+:97*</7CFGFGGG3<ED:F@:F?BF47*/?BFF
@M03506:14:000000000-AKVR1:1:1101:13812:6520 1:N:0:37
CGAACTCCTACGGGAGGCAGCAGTAGGGAATTTTCCACAATGGGCGAAAGCCTGATGGAGCAACGCCGCGTGCAGGAGGAAGGCCTTCGGGTCGTAAACTGCTTTTATATGTGACGATTTTGACGGTAGCATATGAATAAGGATCGGCTAACTCCGTGCCAGCAGCCGCGGTCATACGGAGGATCCAAGCGTTATCCGGAATTACTGGGCGTAAAGAGCTGCGTAGGTGGCAGAGTAAGCAAAGCATGAAATCTTAAGGCTCAACCTTAAGTCTATGCTTTGAACTACTCAGCTTGAGAAT
+
CCCCCGGGGGGGGGGGGGGGGGGGGGGGGGGGGGGGGGGGGGGGGGGGGGGGGGGGGGGGGGGGGGGGGGGGGGGGGGGGGGGGGGGGGGGGGGGGGGGGGGGGGGGGGGGGGGGGGGGGGGGGGGGGGGGGGGGGGGGGGGGGGGGGGGGGGGGGGGGGGGGGGGGGGGGGGGGGGGGGGGGGGGGGGGFGGGGGGGGGGGGGGGFCGGGGGCGGFGGGGGGCGGGFGGGGG=FCG?GGGFFFGGFFGFGGGFGGGBFGF*>EFGGGG7CFFGG7CFF7*06E6=GF499:?FFF>6)**
@M03506:14:000000000-AKVR1:1:1101:8375:6541 1:N:0:37
CGAACTCCTACGGGAGGCAGCAGTGGGGAATCTTGCGCAATGCGCGAAAGCGTGACGCAGCAACGCCGCGTGGGGGAAGACGGCCTTCGGGTTGTAAACCCCTTTCAGTTGGGACGAAGCTCCGCCCGTTAATAGCGGGCCGGAGTGACGGTACCTTCAGAAGAAGCCCCGGCTAACTACGTGCCAGCAGCCGCGGTAATACGTAGGGGGCAAGCGGTGTCCGGAATCATTGGGCGTAAAGAGCGTGGAGGTGGCCCGGTCAGTCCGCCGTGAAAGGCCAGGGCTCAAGCCTGGAAGGCAG
+
CCCCCFGGGGGGGGDGGGGGDGGGGFGDGGGGGGGGDGEGGGGGGGGGEGCEGEDGGGDGGGGGGGGGGGGGEGGGEGGGFGGGFGFGGGFGGGEEFGGFGGGGGGGGFGAEE8FECCFD@E@:FEGGFFEBAGGCFGGGGEG@7<:FGGGGGFFCG7FFFGGGGGFFC78EECEGCGGCEGGFFCGGGGG>>CCE>CECC7C@<EEGGG8E58*2*2*A<<AGG55<@@GGGFFGGG<*0+26>2>);:C=57:9*<CD*1*0+0*95</5710C*7C9/.7/*)29)2>(75))))0.8
@M03506:14:000000000-AKVR1:1:1101:17079:6552 1:N:0:37
CGAACTCCTACGGGAGGCAGCAGTAGGGAATTTTCCACAATGGGCGAAAGCCTGATGGAGCAACGCCGCGTGCAGGATGAACGCCTTAGGGTTGTAAACTGCTTTTATCTGTGACGAATATGACGGTAGCAGATGAATAAGGATCGGCTAACTCCGTGCCAGCAGCCGCGGACATACGGAGGATCCAAGCGTTAGCCGGAACTACTGGGCGTAAAGAGTTGCGTAGGTGGCATTGTAAGTAGGTAGTGACAGCGTTCGGCTGAACCGGATATCCATTATCAAAACTGCAAAGCTAGCGGCC
+
CC<<CCFAG9E7@6BC+F;F7FFG<,F,6,E<CE,CFC,6CF@8FCF76:EFGDDAFC@F@FCFE7:CBFGEGGFGEFFFF,FCG8,FFGFFF:FE5,9,CEEEBFEFFEFGGCFFC+,+CF<<F>=<FFAFGFGCGDFCBC9<DCF+@C=B<,@=FF73@<:7>,@FG*:**CFCFG@BCEC,<:CFEFFCEE*?C8*CC*2>,>E7CCEECE8C0A0<+<*2?E5EC***+3@F79>++02+++3*0+3<<C=/;>57F*59695)*5*7*0:+0*0*:789*)**.*1()9**)0)))
@M03506:14:000000000-AKVR1:1:1101:15119:6575 1:N:0:37
CGAACTCCTACGGGAGGCAGCAGTGGGGAATATTGGACAATGGGCGCAAGCCTGATCCAGCAATGCCGCGTGAGTGATGAAGGCCTTAGGGTTGTAAAGCTCTTTCGCCCGCGACGATGATGACGGTAGCGGGAGAAGAAGCCCCGGCTAACTTCGTGCCAGCAGCCGCGGTAATACGAAGGGGGCGAGCGTTGTTCGGATTTACTGGGCGTAAAGGGCGCGTAGGCGGCCCTCCTTGTCGCGTGTGAAAGCCCCGGGCTCAACCTGGGAATTGCGCGCGAAACGGGGGGGCTTGAGTTCG
+
CCCCCGGGGGGGGGGGGGGGGGGGGGGGGGGGGGGGGGGGGGGGGGGGGGGGGGGGGGGGGGGGGGGGGGGGGGGGGGGGGGGGGGGGGGGGGGGGGGGGGGGGGGGGGGGGGGGGGGGGGGGGGGGGGGGGGGGGGGGGGGGGGGDGGGGGGGGGGGGGGGGGGGGGGGGGDGG?@CFGGGGGGGGEEGGGGGGGGGGGGEGGFFCFGGGGG5FGGGGGGGDGGGGGGEDCFFCCGDGGGGGGGC=CGF?EGC=3C@D5:6>?EF7C5*<7<FGG35//)<7*C>DFBGD97>:.9*9*7
@M03506:14:000000000-AKVR1:1:1101:23267:6575 1:N:0:37
CGAACTCCTACGGGAGGCAGCAGTGGGGAATTGTTCGCAATGGGCGCAAGCCTGACGACGCAACGCCGCGTGGAGGATGAAGACCTTCGGGTCGTAAACTCCTTTCGATCGAGACGAATGGCCTCCGGGTGAACAATCCGGAGGAGTGACGGTACCGAGAGAAGAAGCCCCGGCTAACTCCGTGCCAGCAGCTGCGGTAATACGGGGGGGGCAAGCGTTGTTCGGAATTACTGGGCGTGAAGGGCTCGTAGGTGGCCAACTAAGTCAGACGTGAAATCCCTCGGCTTAACCGGGGAACTGC
+
CCCCCGGGGGGGGGGGGGGGGGGGGGGGGGGGGGGGGGGGGGGGGGGGGGGGGGGGGGGGGGGGGGGGGGGGGGGGGGGGGGDFGGGGGGGGGGGGGGGGGGGGGGGGGGGGGGGGGDFGGGGGGGGGGGGGGGGGGGFFDGGGGGGGGGGGGGGGGGGGGGGGGGGGFCFGEGEEGGGCGGGGGGGGFGGGGGGGGGGCFC?@GGGGGGDGGFGGGG8EGG+ACCC=@7CGGFFGG55==FGDEFGGEGGDGG5*84*1*A663:?FGFE@DFFDGBFF457C=FDF2:?>F@3)8;FF*
@M03506:14:000000000-AKVR1:1:1101:14020:6587 1:N:0:37
CGAACTCCTACGGGAGGCAGCAGTCGGGAATTTTGCGCAATGGGCGCAAGCCTGATCCAGCCATGCCGCGTGAGTGATGAAGGCCCTAGGGTTGTAAAGCTCTTTTGTGCGGGAAGATAATGACGGTACCGCAAGAATAAGCCCCGGCTAACTTCGTGCCAGCAGCCGCGGTAATACGGGGGGGGCACGCGTTGTTCGGAATTACTGGGAGTAAAGGGCTCGTAGGTGGCCAACTAAGTCAGACGTGAAATCCCTCGGCTTAACCGGGGAACTGCGTCTGAGACTGGATGGCTCGCGAGTG
+
CCCCCGGDGFGGEEFDGGGGGGGFGEGGGDGGFDFGE7@FCFFEFFGEGEGGFGDGGFFGGGFCEFFCE@>CFGEC<CFFFGFGGGEFDGGGFG=BFGFDF=,<FFCGGGGGG7:=E9FEE<FG7@FGGGGCGE@G,EFGAGFFGEGGGG7FCF,>D@FGG@DAFEDEGGCGE*@FF@F>CGGEEG5*;8ECEG>*<888?>EC9?@F8*12<2CCF58AFGE158F6CEG+*::+76*<CFFC5=E*1++:*2<<E@D<*A>++1:C=DC5**9C>)1>2*0++9C))93<5)8).0).8
@M03506:14:000000000-AKVR1:1:1101:11663:6592 1:N:0:37
CGAACTCCTACGGGAGGCAGCAGTGGGGAATATTGGACAATGGGCGCAAGCCTGATCCAGCAATGCCGCGTGAGTGAGGAAGGCCTTAGGGTTGTAAAGCTCTTTCGGCGGGGACGATGATGACGGTACCCGCAGAAGAAGCCCCGGCTAACTTCGTGCCAGCAGCCGCGGTAATACGAAGGGGGCGAGCGTTGTTCGGATTTACTGGGCGTAAAGGGCGCGCAGGCGGTCCTGTTGGTCGAGTGTGAAAGCCCCGGGCTCAACCTGGGAACTGCGCTCGAAACGGCGGGACTAGAGATCG
+
CCCCCGGGFGEFCE>FFGEGGGGFGGGGGGGGGGFGGGE<EFFGGGGGGGGGGFGGGGGGGGGGGGGFGGEECFCCGGGGGFGGGGG<FGGFFEGGGGFGGCFFGGGGGGGGGGGGG7CFGGGGGGGGGACGEEF7ACGGGG7>E:CFFEGGFEFEFGFGGGGGCGGGEGCFF7<CFF8FGGGGGGGD>CEEGEGGGGGECEFGFF:<CFE:8*:@F5E=*::CG585?/?80<:C+*9C*:7+:+<C+<:C7**9?37)50>EFGEC54CF*2*/)8*954)/*<D50).(0/699*8?:
@M03506:14:000000000-AKVR1:1:1101:23314:6611 1:N:0:37
CGAACTCCTACGGGAGGCAGCAGTGGGGAATATTGGACAATGGGCGCAAGCCTGATCCAGCCATGCCGCGTGAGTGAAGAAGGCCTTCGGGTTGTAAAGCTCTTTTGGCCGGAAAGAAAAGGCCACGGATAACACCCGTGGTCCTCGACGGTACCGGCCGAATAAGCACCGGCTAACTACGTGCCAGCAGCCGCGGTAATACGTAGGGTGCGAGCGTTAATCGGAATTACTGGGCGTAAGGAGTGCGTAGGCGGTCCCGCAAGTCCGCTGTGAAAGCCCCGGGCTTAACCTGGGAATGGCA
+
CCCCCGGGGGGGGGDGGGGGGGGEGGGGGCGFGGGGGGGGGGGGGGGGGGGGGGGGGG@FGGGGGGGGGEFGFGGGGGGGGGGGGGGGGGGFGGGGAAGGGGGCFGCCEFFGGC@DDG@EF@FFGGGEDGGGGFDCGGGGDGGGGGCFGGGGGGFGGG*>:FCCECFFGGGDGFECCFFGGGGGG9FD9:FGG7CF>EGFGGGCFGCEGGGG52888=C@CGFGGGFF7CCGCCGGGEDCGDCFGF=/8=CGGG55::DD>EDF+?5/:DEFF>>C57<<<>):C0*/.:/455)95@F))
@M03506:14:000000000-AKVR1:1:1101:16198:6642 1:N:0:37
CGAACTCCTACGGGAGGCAGCAGTCGGGAATTTTGGGCAATGGGCGCAAGCCTGACCCAGCAACGCCGCGTGAAGGATGAAATCCCTCGGGATGTAGACTTCGCAAGAACGGGAAGAATAAGTCTGTGTAAATACCACAGATGATGACGGTACCGTTTGTAAGCTCCGGCTAACTCCGTGCCAGCAGCCGCGGTAATACGGGGGGAGCAAGCGTTGTTCGGATTTACTGGGCGTAAAGGGCGCGTAGGCGGTCAGTGCAAGTCAGTTGTGAAATCTCCGGGCTTAACTCGGAAAGGGCAAC
+
CCCCCGGGGGGEGGGGGGGGGGGGGGGGGGFGGGGGGGGGGGGGFGGGGGGGGGGGGGGGGGGGDGGGGGGGGGGGGGGGGFCFGGGGGGGCFFGGGGGGGGGGGGGGGGGGGG@FG?CGFGFFGGGFAADFFGEFFGGGGGGGGCFGGDFGFGG<FCGGGGFGGGGGGGGEGGFFGGG:CFGGFGCGGGGGGCCEGGGFCG@EDGEC>FGGD8?E8EGGG8?EFGGGGFGGEE*;CFGG5:CG7CCD67EGDEGF79:*<0*+<C+*:9<=>7C0**>C5>>FDFF@9<59))5>5))78
@M03506:14:000000000-AKVR1:1:1101:25966:6658 1:N:0:37
CGAACTCCTACGGGAGGCAGCAGTCGGGAATTTTGCCCAATGGACGCAAGTCTGAGGCAGCAACTCCGCGTGAGGGACGAAGGCTCTCGGGTCGTAAACCTCTTTTCTCAGGGAAGATACAAGACGGTACCTGAGGAATAAGCCACGGCTAACTACGTGCCAGCAGCCGCGGTAATACGTAGGTGGAGAGCGTTGTCCGGATTTACTGGGCGTAAAGAGCGCGCAGGCGGCTGGTCAAGTCCGATGTGAAAGGTCTCGGCTCAACTGGGACACGGCATCGGAAACTGATCGGCTTGAAGGG
+
CCCCCGGGGGAEGGDGGGGGGGG@@F@CEFGGGGGGGGGGGGCFFCFE7FFGGFGF7<FCCCGGGFFC7F@@FCEEGGGG7EGGGGGGGGGGG:FFGCEE<FFCFFEGGGECEFDC<FGGC<FG,B7FFFCDFGCFDGGG9DFBDDCGGGCFF,@FEFGFGGGGGGGGGG:FCCE9DFG9?7<FCG*=?CCEC*=:<EEG*;1<<9BCC8FEEGC:AF=?*?C8*:CE>CC5CE8+<FC:++AG5=02+<:7*++*0935C*99C*+910*.**1:736<*..::@F?B7::>)..7/79)
@M03506:14:000000000-AKVR1:1:1101:5948:6674 1:N:0:37
CGAACTCCTACGGGAGGCAGCAGTAGGGAATCTTCCGCAATGGACGAAAGTCTGACGGAGCAACGCCGCGTGAGTGATGAAGGCTTTCGGGTCGTAAAACTCTGTTGTTAGGGAAGAACAAGTGCTAGTTGAATAAGCTGGCACCTTGACGGTACCTAACCAGAAAGCCACGGCTAACTACGTGCCAGCAGCCGCGGTAATACGTAGGTGGCAAGCGTTGTTCGGAATTATTGGGCGTAAAGGGCGCGTAGGCGGCTTGCTAAGTCGGTTGTGAAAGCCCGGGGCTCAACCCCGGAGAGTC
+
CCCCCGGGGGGGGGGGGGGGGGGGGGGGGGGGGGGGGGGGGGGGGGGGGGGGGGGGGGGGGGGGGGGGGGGGGGGGGGGGGGGGGGGGGGGGGGGGGGGGGGGGGGGGGGGGGGGGGGGGGGGGGGGGGGGGGGGGGGGGGGGGGGGGGGGGGGGGGFGGGGGGGGGGGGGGGGGGGGGFGGGGGGEGGGCG7FGGGGGGGCFGFGGGCGGGGGFFG=EGGFFEE8CCCEFFCGFGGEDGGGGGGGGGGDEGGGGGGBDGGGDG:CEG75EEGFCFG?579@BGG37@?<41>BE;>)<;*
@M03506:14:000000000-AKVR1:1:1101:22205:6722 1:N:0:37
CGAACTCCTACGGGAGGCAGCAGTGGGGAACTTTGCGCAATGGGGGAAACCCTGACGCAGCAACGCCGCGTGGAGGATGAAGTACTTCGGTACGTAAACTCCTTTCGATCGGGACGATAATGACGGTACCGAGAGAAGAAGCCCCGGCTAACTTCGTGCCAGCAGCCGCGGTAATACGAGGGGGGCGAGCGTTGTTCGGAATTATTGGGCGTAAAGGGTGCGTAGGCGGTTTGGTAAGTCTGATGTGAAATCTATGGGCTCAACTCATAGTCTGCATCGGAAACTGCCGGGCTTGAGTGTG
+
CCCCCGGGGFGGGGGGGGGGGGGGGGGGGGGGGGGGGGGGGGGGGGGGGGGFGGGGGGGGGGGGGGGGGG@FF@FGGGGGGGGGGGGGGGGGGGGGGGGGGGGGGGGDFFEGGGGGGGGGGGGGGGGGGGGCFGGGGGGGFGGGGEGGGGFFF@FGGGGGGFGGGGGGGGGGGGGFGGGGGGGGGGGDEEGG8?CCGGGCC8@FGGGGGGEGGGGGG=@GGGGCGGGGG8E?EEC9+@:CGGGFGCG7+<EF*<7C6:/C>F4:CGF7?FFFFGC?F?DDC<:6C4D:07>FF)<060/09
@M03506:14:000000000-AKVR1:1:1101:14253:6741 1:N:0:37
CGAACTCCTACGGGAGGCAGCAGTCGGGAATTTTGGGCAATGGGCGAAAGCCTGACCCAGCAACGCCGCGTGAAGGATGAAATCTTTCGGGATGTAAACTTCGCAAGAATAGGAAGAATAAGCACAGGATAATACTCTGTGTGATGACGGTACTATTTGTAAGCTCCGGCTAACTCCGTGCCAGCAGCCGCGGTAATACGGGGGGAGCAAGCGTTGTTCGGATTTACTGGGCGTAAAGGGCGCGTAGGCGGCGCAACAAGTCACTTGTGAAATCTCCGGGCTTAACTCGGAACGGTCAAGT
+
CCCCCGGGGGGGGGGGGGGGGGGGGGGGGGGGGGGGGGGGGGGGGGGGGGGGGGGGGGGGGGGGGGGGGGGGGFGGGGGGGFGGGGGGGGGGGGGGGGGGGGGGGGGGGGGGGGGGGGGGGGGGGGGGGGGGGGGGGFGGGGGGGGGGDFGGGGGGGGGGGGGGGGGGGGGGGGGGGGGGGGGGGGGGGGGGGGGGGGGGEGGGGGGGGGFCGEGEAFGGGCEGFFCFGCGGDEEGGGGDEEGG5:CDGDG5CGCC=>GG<CCGCCFGGG9@GG>FCFDGGE:C+8:@(9B(<>EEBB6@*
@M03506:14:000000000-AKVR1:1:1101:22469:6741 1:N:0:37
CGAACTCCTACGGGAGGCAGCAGTGGGGAATATTGGACAATGGGCGCAAGCCTGATCCAGCCATGCCGCGTGGATGATGAAGGCCCTAGGGTTGTAAAGTCCTTTCGACGGGGAAGATAATGACGGCACCCGTAGAAGAAGCCCCGGCTAACTTCGTGCCAGCAGCCGCGGTAATACGAAGGGGGCTAGCGTTGCTCGGAATCACTGGGCGTAAAGCGCACGTAGGCGGCTTTTTAAGTCAGAGGTGAAATCCTGGAGCTCAACTCCAGAACTGCCTTTGATACTGGAAGGCTTGAGTCCG
+
@CCCCGGGGGGGGGGGGGGGGGGGGGGGGGGGGGGFGGGGGGGGGGGGGGGGGFGGGGGGGGGGGGGGGGFGGGGFGGGGGGG@EFGGGGGGGGGGGGGDFGGGGGGFGFGGGGGGGGGGGGGGEGGGDGEGGGGDGFGGCFFFGGDGDGGGG,=FFGGCFFFGCDFGDGGGEEFGFGGDGDGGGGGGGGGGGGGGGGDDEFGGFFGGG5?8CEDGFGGDGD2AFGGGGEDEGGGG7C:CCFFFC6CCCFGGCEFC05CFFFGGF*AFG*?@DGCCC4:DGB42A6>?:F)6FFE4:749<
@M03506:14:000000000-AKVR1:1:1101:6735:6757 1:N:0:37
CGAACTCCTACGGGAGGCAGCAGTGGGGAATTGTTCGCAATGGGCGCAAGCCTGACGACGCAACGCCGCGTGGAGGATGAAGATCTTCGGGTCGTAAACTCCTTTCGATCGAGACGAATGGCTTCCGGGTGAACAATCCGGGAGAGTGACGGTACCGAGAGAAGAAGCCCCGGCTAACTCCGTGCCAGCAGCCGCGGTAATACGGGGGGGGCAAGCGTTGTTCGGAATTACTGGGCGTAAAGGGCTCGTAGGTGGCCAACTAAGTCAGACGTGAAATCCCTCGGCTTAACCGGGGAACTGC
+
CCCCCGGGGGGGGGGGGGGGGGGGGGGGGGGGGGGGGGGGGGGGGGGGGGGGGGGGGGGGGGGGGGGGGGCEGGGGGGGGGGGGGGGGGGGGGGGGGGGGGFGGGGGGFGGGGGGGGGGGGGGGGGGGGGGGGGGGGGGGGGGGDGFGGGGGGGFFGGGGGGGGGGGGDGGGGGGDFCFGGGGGGGGGGGGGFGGGG:EEFFFGGGGGGGGGG5FCE*/:8CFEEGC*@FGGGGGFGCDEEFGGDF=D:=CG7FF5A7CF?FFGGFDFF457CF*+292908>G=;364>6>B3;577<F/
@M03506:14:000000000-AKVR1:1:1101:14703:6762 1:N:0:37
CGAACTCCTACGGGAGGCAGCAGTGGGGAATCTTGCACAATGGAGGAAACTCTGATGCAGCGACGCCGCGTGAGCGATGAAGCCCTTCGGGGTGTAAAGCTCTTTCGACGGGAACGATAATGACGGTACCCGAAGAAGAAGCTGCGGCTAACTACGTGCCAGCAGCCGCGGTAATACGTAGGCAGCAAGCGTTGTTCGGAATTACTGGGCGTAAAGAGTGTGTAGGCGGTGCTCTAAGTCTGTTGTGAAATCTCCCGGCTTAACCGGGAGGGTGCGGCGGAAACTGGAGTGCTTGAGGGTG
+
CCCCCGGGGGGGGGGGGGGGGGGGGGGGGGGGGGGGGGGGGGGFGGGGGGGGGGGGGGGGGGGGGGGGGGGGGGGGGGGGGGGGGGGGGGGGGGGGFGGGGGGGGGGGGGGGEGGGGGGGGGGGGGGGGGGGGGGCFGGGGGGGGGGGGGGGGFGGGGGGGGGGGGGGGGGGGGGGGGGEGGGGGGGGGGGCFGGGGGGGGGGGGGGGGGGGGGGGGGGGFFGFGGGGGE=:CFGFGGGGFE?EFCEGGGFGGGC5EDGGDFGGGGGGG5E@>CGGCBCG<DEG767477>2FFF>?@B7;
@M03506:14:000000000-AKVR1:1:1101:13922:6804 1:N:0:37
CGAACTCCTACGGGAGGCAGCAGTGGGGGACATTGCGCAATGGGCGAAAGCCTGACGCAGCGACGCCGCGTGGGTGATGAAGGCCTTCGGGTCGTAAAGCCCTGTCGAGGGGAAAGAAACGGTCTCGACCTAACACGTCGGGATCCTGACGGTACCCCTAAAGGAAGCACCGGCTAACTCCGTGCCAGCAGCCGCGGTAATACGGAGGGTGCGAGCGTTGTTCGGAATCACTGGGCGTAAAGGGCGTGTAGGCGGTCCGCTAAGTCTGATGTGAAAGCCCGGGGCTCACCCCCGGAAGGGG
+
CCCCCGGGGGGGGGGGGGGGGGGGGGGGGGGGGGGGGGGGGGFGGGGGGGGGGGGGGGGGGGGGGGCEGGGGGGCFGGGGGGGGGGGGGGGGGGGGGGGGGGGGGGGFGGGGBCFGGGGGGGGGGGGGGGGGGGGGGGGGGGGEFGGGGFGDGGGFGFCF7FGGGGGFGGGGGGGGGGGGGGGGGGGGGFFGGGGGGEEGCGGGGGCEEEGGGDGGEE5EGFGEEEGDF78@FGFGGG3;E<FG5>=DEEGGFGE)27CG55)A2:0CC*A0>*?ECF5<CDFEGF*1<FF0>EFB3>BD)
@M03506:14:000000000-AKVR1:1:1101:18739:6834 1:N:0:37
CGAACTCCTACGGGAGGCAGCAGTGGGGAATATTGGACAATGGGCGCAAGCCTGATCCAGCCATGCCGCGTGAGTGATGAAGGCCCTAGGGTTGTAAAGCTCTTTTGTGCGGGAAGATAATGACGGTACCGCAAGAATAAGCCCCGGCTAACTTCGTGCCAGCAGCCGCGGTAATACGAAGGGGGCTAGCGTTGCTCGGAATCACTGGGCGTAAAGGGTGCGTAGGCGGGTCTTTAAGTCAGGGGTGAAATCCTGGAGCTCAACTCCAGAACTGCCTTTGATACTGAGGATCTTGAGTTCG
+
CCCCCGGGGGGGGEGEGGGGGGGGGGGGGGGGGGGGGGGGGGGGGGGGGGGGGGGGGGGGGGGGGGGGGGGGGGGGGGGGGGGGGGGGGGGGGGGGGGGGFGGGGFGGFGGGGGGGGGFGGGGGGGGGGGGGCGGGFGCFGGFGGGGGGGGGGGGGGGGGGGGGGGGGGGGGGGGGFG>GGGGGDGGGGGGGGGGGGGGGGGGGGGGGGGGGGDGGGGGGGGGGEDFDGEE>EGFDGGGGGFFFGGGG?+:CCGGGFFGFGFFGGGFFGGGFGGFFGFFF7@FFG?FF:76:FFF4FFFFF
@M03506:14:000000000-AKVR1:1:1101:12778:6835 1:N:0:37
CGAACTCCTACGGGAGGCAGCAGTGGGGAATCTTGCGCAAATGCGGGAAACCTGAACGCGCCAACGCCCGGGGGGGGAAGAAGGCCTTGGGGTGTTAAACCTCTTTCGGGGGGGACGAAACTACGCGGGCTGCTGGCCCAGAGCGTGCAGGTACCTTCCGAGCAGGCGCCGGCTTACTACGTGCCAGCGCCCGCGGTGGTACTACTGGGCGAAGCGCTGACCGGGGCGGGTGGTTGAGACGGGGGTGTAGTCGGGGTGGTCAGTCTGAGGTCGACCCTCGAGACTCGCCATCTAGCGGTGG
+
CCCCCGGGGGGGGGGGGGGGGGGGGGGGGGGGGGG9+@FG+,C66@+@F,FG,,,,C6,++@++,,8++++++@*=/C++8,<+;+<0,<E*C**+<C0CC,2CGG,****:C*/***:*2,<F8***/*:**,,,***;C/*,**;**+**+2<+<0**;**:**:*:*C****<E+A+CFG*/++2C***2*2*/**/3+++++3@F**/?**:8***;+**/*****:8C***++*+/*:*:CG7E++3)1*9:87CE+*0+2+*0*0))/1*183>D3):<)*)-*)5*9=*)).)5
@M03506:14:000000000-AKVR1:1:1101:18184:6840 1:N:0:37
CGAACTCCTACGGGAGGCAGCAGTGGGGAATTTTTGGCAATGGGGGAAACCCTGACCAAGCAACGCCGCGTGGGTGATGAAGTATCTCGGTACGTAAAACCCTTTCGACGGGGAAGAAAGCCGCAAGGCCTGACGGTACCCGTAGAAGAAGCCCCGGCTAACTCCGTGCCAGCAGCCGCGGTAATACGAAGGGGGCGAGCGTTGTTCGGATTTACTGGGCGTAAAGGGCGCGTAGGCGGCGTATCAAGTCAGGCGTGGAAGCCCCGGGCCCAACCTGGGAATGGCGCTTGGGACGGGTATG
+
CCCCCGGGGGGGGGGGGGGGGGGGGGGGGGGGGGGGGGGGGGGGGGGGGGGGGGGGGGGGGGGGGGGGGGGGGGGGGGGGGGGGGGGGGGGGGGGGGGGGGCGGGGGGGGGGGGGGGGGGGGGGGGGGGGGGGDGGGGGFGGFGGGGGGGGGGGFGGGGGGFGGGGGFGGGGGGGGGGGGGGGGGGGGGGGGGGGGGDGDE?EG;EGGGCGEGCFE?DGGGGGG>FFGD5EGEGGDFEGGGEGEFG9FGGGGGGDGG:CCFF4=5CE35)*)19/<FF37*5;E=>9)8F>07>))7.<76
@M03506:14:000000000-AKVR1:1:1101:9791:6850 1:N:0:37
CGAACTCCTACGGGAGGCAGCAGTCGGGAATTTTGGGCAATGGGCGAAAGCCTGACCCAGCAACGCCGCGTGAAGGATGAAATCCCTCGGGATGTAAACTTCGCAAGAACGGGAAGAATAAGTAGGGGACAATACCCCCTATGATGACGGCACCGTTTGTAAGCTCCGGCTAACTACGTGCCAGCAGCCGCGGTAATACGTAGGTGACAAGCGTTGTCCGGATTTACTGGGCGTAAAGCGCGCGCAGGCGGTCGTTCAAGTCGAGTGTGAAGGCCCCCGGCTCAACTGGGGAGGGTCACTC
+
CCCCCGGGGGGGGGGGGGGGGGGGGGGGGGGGGGGGGGGGGGGGGGGGGGGGGGGGGGGGGGGGGGGGGGGGGGGGGGGGGGGGGGGGGGGGGGGGGGGGGGGGGGGGGGGGGGGGGGGGGGGGGGGGGGGGGGGGGGGGGGGGGGGGG7EGGGGFGGGGGGFGGGGGGGGGGGGGGGGGGGGGGGGGGGGGGGDEGGGGGGGGGGGGGGGGGGGGGGGGGDGGGGGGCGGGGGGEFGGGGGGGGGCDGGGGGEEDG4DGGGGEG9=FGGFFGG7=DEGGDE:<9?FF?G)(5>D)0)9@F
@M03506:14:000000000-AKVR1:1:1101:20392:6856 1:N:0:37
CGAACTCCTACGGGAGGCAGCAGTGGGGAATCTTGCACAATGGGGGAAACCCTGATGCAGCGACGCCGCGTGAGCGATGAAGCCCTTCGGGGTGTAAAGCTCTTTCGGCAGGGAAGATTATGACGGTACCTGCAGAAGCAGCTGCGGCTAACTACGTGCCAGCAGCCGCGGTAATACGTAGGCAGCAAGCGTTGTTCGGAGTTACTGGGCGTAAAGGGTGTGTAGGTGGCCTGTTAAGTTCCGTGTGAAATCTCCCGGCTCAACCGGGAGGGTGCGCGGAAAACTGGCGGGCTAGAGTACG
+
CCCCCGGGGCGGGGGGGGGGGGGGGGGGGGGGGGGGGGGGGGGGGGGGGGGGGGGGGGGGGEGGGGGGGGGGGGGGGGGGGGGGGGGGGGGGGGGGGGGGGGGGGGGGGGGGGGGGGGGGGGGGGGGGGGGGGGGGGGGGGGGGGGGGGGGGGGGGGGGGGGGGGGGDGGGGGCGGGGGGGGGGGGFGGGGFGGGGGGGGGGGGGGFGGGG>:CGFFEFG5CFFGGGFGDC+;?CGGGGGGDEFGGGGG7FG*<?FGDGGGEGGGGGG:DGFGGGGGBD53..0<@F5,77()7@/6BFF3
@M03506:14:000000000-AKVR1:1:1101:14068:6876 1:N:0:37
CGAACTCCTACGGGAGGCAGCAGTGGGGAATATTGCACAATGGGCGAAAGCCTGATGCAGCGACGCCGCGTGAGGGATGACGGCCTTCGGGTTGTAAACCTCTTTCAGCAGGGACGAAGCGCAAGTGACTGTACCTGCAGAAGAAGCACCGGCTAACTACGTGCCAGCAGCCGCGGTAATCCGTAGGGTGCGAGCGTTGTCCGGATTTATTGGGCGTAAAGAGCTTGTAGGCGGCTCGTCCCGGCGGGTGTGAAAACTCGCGGCTCAACCGCGAGCCTGCACCCGATACGGGCGCGCCAGG
+
CCCCCGCF@FF7FGGGGGGGGGGFCG8FEGFGGGFGGGFFGGGGGGGGGEGGFFDFGGDECFGGGGGGGG:FEGGGGFEFFFCGEEGGGGGGGFGGFA<FDFGGGGEGFDGGGG7FGGGGGDFB@FGF9FF=FGGAFFFG,<B,5@>FGGE7EFGFGGDFCF@FF;DEGDGG<<<F*1CF,,=C<4BCEFGD1F88:8C87ACC8AEC7?<?C88::C/1<<CC78F*<<7+:7CC*?DD***2:5CDE5>C:F7>896>5>DC*9?C6CGD5C):<099*08=:)1.1*8(75)0)))0)
@M03506:14:000000000-AKVR1:1:1101:5562:6892 1:N:0:37
CGAACTCCTACGGGAGGCAGCAGTCGAGAATTTTTCTCAATGGGGGAAACCCTGAAGGAGCGACGCCGCGTGGAGGATGAAGGTCTTCGGATTGTAAACTCCTGTCATTGGGGAACAAGTCGCTTACGTTAACCGCGTGAGCGTTGATAGTACCCGAAGAGGAAGAGACGGCTAACTCTGTGCCAGCAGCCGCGGTAATACAGAGGTCTCAAGCGCTGTTCGGATTCATTGCGTGTACAGGCTGCGTAGGCGGCGCTGTAAGTCGGGTCTGAACTCCTGCAGATTAACCCCGACACTGCAT
+
CCC9C@EFDEAFECCEFEGGFG8CFFC@E;CFFFG<CF9F<C;FFGG7EE6FFED8<E8EE+@CFEFGGDGGGDGEG<CCEFF?CA,EFEGGEDBEFFCGE=,BFG9F,?<DC@:FG8F?583BCFGFGGGGD,>::@F@BBFFEG7@FCFGGBF*<*@F:,:DF77,3>@BCFFGGF?FGGFGGG7B,:<FC7*=CE9;FF9<BFC+<C:C9CE*;8?60/***2<9+2<+2/12*+0+0*2A5:CGE59C5*/)*0/2+<0<*551*0*97*0A6=4*2)1+37*8)181.75>@4/**
@M03506:14:000000000-AKVR1:1:1101:18075:6934 1:N:0:37
CGAACTCCTACGGGAGGCAGCAGTGGGGAATATTGGACAATGGGGGCAACCCTGATCCAGCAATGCCGCGTGTGTGAAGAAGGCCTTCGGGCTGTAAAGCACTTTTATCCGGAACGAAACGCGCTTGGTGAATAGCCGGGCGAACTGACGGTACCGGAGGAATAAGCACCGGCTAACTTCGTGCCAGCAGCCGCGGTAATACGAAGGGTGCAAGCGTTACTCGGAATTACTGGGCGTAAAGGGTGCGTAGGTGGTTTTTTAAGTCCGTTGTGAAATCCCTGGGCTCAACCTGGGAATGGCA
+
CCCCCGGGGGGGGGGGGGGGGGGFGGGGGGGGGGGGGGGGGGGGGGGGGGGGGGGGGGGGGGGGGGGGGGGGGGGGGGGGGGGGGGGGGGGGGGGGGGGGGGGGGGGGGGGGGGGGGGGGGGGGGGGGGGFGGGGFGGGGGGGGGGGGGEGGGGGGGGGGGFGGGGGGGGDGGGGGGGGGGFGGGGGGGGGGGGGGGGGGGCFFGDGGGEGGFGGEGGGGGGGGGEGGFGGGGGGGGGG5EGGFEDGGDGGGGGE3EFF<5CGGGGGGGD7>>C*A796DGFFGGFGF7F?7FFFFFFFF)
@M03506:14:000000000-AKVR1:1:1101:11021:6945 1:N:0:37
CGAACTCCTACGGGAGGCAGCAGTGGGGAATTTTGGACAATGGGGGCAACCCTGATCCAGCCATGCCGCGTGAGTGAAGAAGGCCTTCGGGTTGTAAAGCTCTTTCGGTGGGAACGAAACGGGTAGTGCTAACACCGCTACTTAATGACGGTACTCACAGAAGAAGCACCGGCTAACTACGTGCCAGCAGCCGCGGTAATACGCAGGGTGCGAGCGTTAATCGGAATTACTGGGCGTAAAGGGCGTGTAGGCGGTTTGTTAAGTCATGTGTGAAATCCCTCGGCTCAACCGAGGAAAGACG
+
CCCCCGGGGGGGGGGGGGGGGGGGGGGGGGGGGGGGGGGGGGGGGGGGGGGGGGGGGGGGGGGGGGGGGGGGGGGGGGGGGGGGGGGGGGGGGGGGGGGGGGGGGGGDCFGGGGGGGGGGGGGG@GFGCGGGGGGGGGGDGFCGGGGGGGGGGGGGGGGGGGGGGGGGGGGGGGGFGGGGGGGGGGGGGGGGGGGGGGGGGGGGGGGGGGGGGGGGGGGGGGGGGGGGGGGGCFGEGGGGGGGDE:C/@FGFGGGG8@<F?FGFFG?FCGGFGGGGG?C29BFG:76F?GF9EFEFF>4?5
@M03506:14:000000000-AKVR1:1:1101:14479:6956 1:N:0:37
CGAACTCCTACGGGAGGCAGCAGTGGGGAATATTGGACAATGGGCGAAAGCCTGATCCAGCAATGCCGCGTGAGTGATGAAGGCCTTAGGGTTGTAAAGCTCTTTTACCCGGGAAGATAATGACTGTACCGGGAGAATAAGCCCCGGCTAACTCCGTGCCAGCAGCCGCGGTAATACGGAGGGGGCTAGCGTTGTTCGGAATTACTGGGCGTAAAGCGCACGTAGGCGGCTTTGTAAGTTAGAGGTGAAAGCCCGGGGCTCAACTCCGGAATTGCCTTTAAGACTGCATCGCTCGAATTGT
+
CCCCCGGGGGGGGGGGGGGGGGGGGGGGGGGGGGGGGGGGGGGGGGGGGGGGGGGGGGGGGGGGGGGGGGGGFGGGGGGGGGGGGGGGGGGGGGGGGGGGGGGGGGGGGGGGGGGGGGGGGGGGGGGGGGGGGGGGGGGGGGFGGGGGGGGGGGGGGGGGGGGGGGGGGGGGGGGGGGGGGGGGGGGFGGGGGGGGGEGGGGGGGGGGGFEGGE5CGGGGGGFFGGGCGGECFEFFG9DFGDFFGGG7@CFGGFGGGFGCCEFGFG07C>E@DGGFGFGF7@?GFFDFAGFFF5>85@)67
@M03506:14:000000000-AKVR1:1:1101:20366:6967 1:N:0:37
CGAACTCCTACGGGAGGCAGCAGTCGGGAATTTTGGGCAATGGGCGAAAGCCTGACCCAGCAACGCCGCGTGAAGGATGAAATCCCTCGGGATGTAAACTTCGCAAGAACGGGAAGAATAAGTCGGTGCTAACACCATCGGCGATGACGGTACTGTTTGTAAGCTCCGGCTAACTCCGTGCCAGCAGCCGCGGTAATACGGGGGGAGCAAGCGTTGTTCGGATTTACTGGGCGTAAAGGGCGCGTAGGCGGCCACCGCAAGTCGACTGTGAAATCTCCGGGCTTAACGCGGAAAGGTCAGC
+
CCCCCGGGG?GGGGGGGGGGGGGGGGGGGGGGGGGGGGGGGGGGGGGGGGGGGGGGGGGGGGGGGGGGGGGGGGGGGGCGGGGGGGGGGGGGGGGGGGGGGGGGGGGGGGGGGDGGGGGGGGGGGGGDGGGGFGGGGGGGGGGGGGGGGGGGDFGGGGGGCGGGE:FEEGEGGGGGGGGGDFGGGGGGGDFGGCEGGGGGGGGGG>GGGDGGDG5E;AGGGGGGGGGFGGFGG5:CGGFGGGGGC:EDGGGC57E5:BGDECFG5C7>:7:FCGC?7*>D5757+=F36<5()7>F?*7F6
@M03506:14:000000000-AKVR1:1:1101:4800:6996 1:N:0:37
CGAACTCCTACGGGAGGCAGCAGTGGGGAATATTGGACAATGGGCGCAAGCCTGATCCAGCAATGCCGCGTGAGTGAGGAAGGCCTTAGGGTTGTAAAGCTCTTTCACCCACGACGATGATGACGGTAGTGGGAGAAGAAGCCCCGGCTAACTTCGTGCCAGCAGCCGCGGTAATACGAAGGGGGCGAGCGTTGTTCGGATTTACTGGGCGTAAAGGGCGCGCAGGCGGCTATCTTTGTCAGGCGTGAAAGCCCCGGGCTCAACCTGGGAATGGCGCTTGGGACGGGGTGGCTAGAGATCG
+
CCCCCGGGGGGGGGGGGGGGGGGGGGGGGGGGGGGGGGGGGGGGGGGGGGGGGGGGGGGGGGGGGGGGGGGGGGGGGGGGGGGGGGGGGGGGGGGGGGGGGGGGGGGGGGGGGGGGGGGGGGGGGGCGGGGGGGGGGGGGGGGGGGGGGGGGGGGGFFGGGGFGGGGGGGGGGGGGGGGGGDFGGGGGGGG?8EGGGGGGGGGGGGGCGGGGGGGGGDGGGGGGGGGGGGGGGCCGGGC9FFGGGGGGGGGGFGGGGFGGGGGGFGGGGGFFGGGGGFD<DFFFGFGFFGF74187F4*0<
@M03506:14:000000000-AKVR1:1:1101:8329:7000 1:N:0:37
CGAACTCCTACGGGAGGCAGCAGTGGGGAATCTTGCGCAATGCGCGAAAGCGTGACGCAGCAACGCCGCGTGGGGGAAGAAGGCCTTAGGGTCGTAAACCCCTTTCAGGAGGGACGAAGGTCGGGCGGTGAACAGCCGTTCCGACTGACGGTACCTCCAGAAGAAGCCCCGGCTAACTACGTGCCAGCAGCCGCGGTAATACGTAGGGGGCAAGCGTTGTCCGGAATCATTGGGCGTAAAGAGCGCGTAGGCGGTCCGGTAAGTCAGCTGTGAAAGTCAAGGGCTCAACCCTTGAATGCCG
+
CCCCCGGGGGGGGGGGGGGGGGGGGGGGGGGGGGGGGGGGGGGGGGGGGGGGGGGGGGGGGGGGGGGGGGGGGGGGGGGGGGGGGGGGGGGGGGGGGGGGGGGGGGFFGGGGGGGGGGGGGGGGGGGGGGGFGGGGGGGGGGGGGGGGGGGGGGGGGGGGGGGGDGGFGGDGGEGGGCGGG@FGGGGGGGGGGGGGGDGFFFGFFGGGE>EEFGGGEGGGGGGGCGGGGFGGFDFG=8D5EFGGGGGGGGGGGGEG5:DGCEG?F>?FCFCFG*:CCBC7FF>5=>==8DE<@@4F?6*9>
@M03506:14:000000000-AKVR1:1:1101:19248:7048 1:N:0:37
CGAACTCCTACGGGAGGCAGCAGTGGGGAATATTGGACAATGGGCGCAAGCCTGATCCAGCCATACCGCGTGGGTGAAGAAGGCCTTCGGGTTGTAAAGCCCTTTTGTTGGGAAAGAAAAGCAGCCGGTTAATACCCGGTTGTTCTGACGGTACCCAAAGAATAAGCACCGGCTAACTTCGTGCCAGCAGCCGCGGTAATACGAAGGGTGCAAGCGTTACTCGGAATTACTGGGCGTAAAGCGTGCGTAGGTGGTTGTTTAAGTCTGTCGCGAAAGCCCTGGGCTCAACCTGGGAATGGCG
+
CCCCCFGGF<FGDEEFGGGGGGGFGGFEGEGFFA@EGGGGGGGGDGEGGGGGGGGGFGGFGGGGFGGGGGCFGGGGGGGFGGGGFEGGDGGGGGGCFGGGGGFFFFGGGFFEFG?GGFCGGGGGGGGG=FFAFGFGGGDFGGGGGG<FGGGGGGGFFGCFFGGGGGGGGGGCDGGGGGGFGFGGFFGGGGGFFC8FGGCFGEE@FEDEGEGE9<CC1;CG+<C5*;887C7FCFGGEEG*:FEE**>DCCCCFD:*/7DGG7DGDGG7<**07CGE4@CF<:FF=)664C)4)70656?@@
@M03506:14:000000000-AKVR1:1:1101:3359:7050 1:N:0:37
CGAACTCCTACGGGAGGCAGCAGTGGGGAATATTGGACAATGGGGGAAACCCTGATCCAGCAATGCCGCGTGAGTGATGAAGGCCTTAGGGTTGTAAAGCTCTTTTACCCGGGATGATAATGACAGTACCGGGAGAATAAGCCCCGGCTAACTCCGTGCCAGCAGCCGCGGTAATACGGAGGGGGCTAGCGTTGTTCGGAATTACTGGGCGTAAAGCGCACGTAGGCGGCGGTGGAAGTTAGAGGAGAAAGGCAGGGGCACAACTCCGGAATAGACTTTAAGACTGAATCGCTAGAATTGG
+
CCCCC8CFFGGGGGGGGGGGGGGGGGGGEFGFFGGGFGGGGGGGGGGEGGFGGGGGGGFGGGGCEFFGDF@FDEFDEGGCFFGGGGFGGGGGGGGGFFGGGGGGGFGGFG@FGC+CFFEFFGGGGGGGF<CE:CDCGDGGCF,:@C=FEGG7FDB:DFEGFC@AFBFGE*<<::;CD:FFGGDCDD7CGFCF7F@C;E78:8<:CEGFGDEG/8;CEE=88=*2:5:CEG**11*2EGF:CE++**/**<?/<*:CEB5/20C*+2<9CGDF*7*3C4*::@4+09*96?58>5)0*196)
@M03506:14:000000000-AKVR1:1:1101:8075:7062 1:N:0:37
CGAACTCCTACGGGAGGCAGCAGTGGGGAATATTGGACAATGGGCGCAAGCCTGATCCAGCAATGCCGCGTGAGTGATGAAGGCCTTAGGGTTGTAAAGCTCTTTCGCCCGCGACGATGATGACGGTAGCGGGAGAAGAAGCCCCGGCTAACTTCGTGCCAGCAGCCGCGGTAATACGAAGGGGGCGAGCGTTGTTCGGATTTACTGGGCGTAAAGGGCGCGTAGGCGGCGCCGCAAGTCGAGTGTGAAAGCCCCGGGCTCAACCTGGGAGGTGCGCTCGAGACTGTGATGCTGGAGTTCG
+
CCCCCGGGGGGGGGGGGGGGGGGGGGGGGGGGGGGGGGGGGGGGGGGGGGGGGGGGGGGGGGGGGGGGGGGGGGGGGGGGGGGGGFGGGGGGGGGGGGGGGGGGGGGGGGGGGGGGGGGGGGGGGGGGGGGGGGGGGGGGGGGGGDGDGFEGGGGGGGGGGGGGGGGGGGGGGGGGGGGGGGGGGGGGGGGEGGGGGGGCEGFGGGGGGGGCEEFGGGGGGGGGGEDGGGGEGGGG7CC?=CEFGGGGCCCG4::DE>5<CFDDFFECF<CE>DGGG3CGDFFG?::=4:?9FFFF4)847
@M03506:14:000000000-AKVR1:1:1101:5373:7064 1:N:0:37
CGAACTCCTACGGGAGGCAGCAGTGGGGAATATTGGACAATGGGCGCAAGCCTGATCCAGCCATGCCGCGTGGATGATGAAGGCCTTAGGGTTGTAAAGTCCTTTTAACGGGGAAGATAATGACGGTACCCGTAGAATAAGCCCCGGCTAACTTCGTGCCAGCAGCCGCGGTAATACGAAGGGGGCTAGCGTTGCTCGGAATTACTGGGCGTAAAGCGCACGTAGGCGGCTCTTTAAGTCGGAGGTGAAATCCTGGAGCTCAACTCCAGAACTGCCTTCGATACTGAAGAGCTCGAGTCCG
+
CCCCCGGGGGGGGGGGGGGGGGGGGGGGGGGGGGGGGGGGGGGGGGGGGGGGGGGGGGGGGGGGGGGGGGGGGGGGGGGGGGGGGGGGGGGGGGGGGGGGGGGGGGGGGGGGGGGGGGGGGGGGGGGGGGGGGGGGGGGGGGFGDGGGGGGGGFGGGGGGGFGGGGGGGDGGGGGGGGGGGGGGGGGGFGGGGGGGGGGGGGGGFFFGGGGGGGGGGGGGGGGGCEGGDEGGGGGGGGGGGCGGGGGGGGGGGF7F;>FGGFGCFG?CF*:>CC6EFFCGFFFG7@>FFF57@FD@>FF=)
@M03506:14:000000000-AKVR1:1:1101:18149:7080 1:N:0:37
CGAACTCCTACGGGAGGCAGCAGTCGAGAATTTTTCTCAATGGGGGAAACCCTGAAGGAGCGACGCCGCGTGGAGGATGAAGGTCTTCGGGTTGTAAACTCCTGTCATTTGGGAACAAGGTGTGCGCGTTAACTGCGCGCGCATTGATAGTACCAGAAGAGGAAGAGACGGCTAACTCTGTGCCAGCAGCCGCGGTAATACGGAGGTCTCAAGCGTTGTTCGGATTCATTGGGCGTAAAGGGTGCGGAGGCGGCGCGGTAAGTCGGGTGTGAAATTTCGAGGCTTAACTTCGAAACTGCAT
+
CCCCCGGGGGGGGGGGGGGGGGGGGGGEFFFGGGGGFGEGGGGGGGEGFGGGGGGCGG@FGGGGGGGGGGEGGDGEGGGFGFGGGGGGGCGGCGGGGGEFDGGGGGGGFGGGGGGGGGGGGGGGGGGGGGGGGGGGGGGGGGGGGGGGGFGGGGGFGGGGGGGGFFGGGG7<FCFGGGFFG9,FF<:EFGGGGGGGGGFCGGE>E>E8<<<FGGG8:??FGEC*?ECC@E+<CFGCED7FCGGGGE*):5CC5:E3?3937CF?C7EFCCE4D**2*=<97@E52):94C=25)77=6?FF
@M03506:14:000000000-AKVR1:1:1101:22361:7094 1:N:0:37
CGAACTCCTACGGGAGGCAGCAGTGGGGAATTGTTCGCAATGGGCGCAAGCCTGACGACGCAACGCCGCGTGGAGGACGAAGATCTTCGGGTCGTAAACTCCTTTCGATCGGGAAGAACAGCATCCGGATGAACAATCCGGGCGTTTGACGGTACCGAGAGAAGAAGCACCGGCTAACTCCGTGCCAGCAGCCGCGGTAATACGGGGGGGGCAAGCGTTGTTCGGAATTACTGGGCGGAAAGGGCTCGTAGGCGGCCAACTAAGTCGGATGTGGAATCCCCAGGCTTAACCTGGGAACCGC
+
CCCCCGEEGDEGGGGD>CFGEFGEFGGGGCFGGGGGGEGGGGFGFCFGG:<CECDEFCGGGGGGGGGGGGGGG+=:C=:F+F=EFGFEFGGGGGFCGG9@AFGDGGB3@BEC@CBBCD?EGAFCFFGGG@CFF9=FDC@F<:@C>FFEE,<CFGG:<FEEE7F7B:7F<FFE**CBC<:FFDG58CGFCECEFC5C5:?*+AGGG*885*:C8*AC5*2**;+A*2?CF?C:CDFCG*9*:5CEGG5CC5E*4==7CB*10627E7E)5>E?**0<>F66*8.:*7*/)2*).7)07))75
@M03506:14:000000000-AKVR1:1:1101:20818:7096 1:N:0:37
CGAACTCCTACGGGAGGCAGCAGTGGGGAATATTGGACAATGGGCGCAAGCCTGATCCAGCAATGCCGCGTGTGTGAAGAAGGTCTTCGGATTGTAAAGCACTTTCGACGGGGACGATGATGACGGTACCCGTAGAAGAAGCCCCGGCTAACTTCGTGCCAGCAGCCGCGGTAATACGAAGGGGGCTAGCGTTGCTCGGAATGACTGGGCGTAAAGGGCGCGTAGGCGGATGGTACAGTCAGATGTGAAATTCCTGGGCTTAACCTGGGGGCTGCATTTGATACGTGCTGTCTAGAGTGAG
+
CCCCCGGGG-CFGGGGGGGGGGGGGGGGGGGDGGGGGGGGGGGGGGGGGGGGGGGGGGGGGGGGGGGGGGGGGGGGGGGGGGGGGGGGGGBFGGGGEGGGGGGGGGGGGGGGGGGGGGGFFGGGEGGCFGGGGGGEFGGFGGFGGGGGGEGGGGGGGGEFFGGGGGGGGGGGGCFFGGCGDCE7FDGGGGGGGGCCGEGGGGGFFGEGFGG>CCCCEECGGGGDEGGDGGDGGGGGCFCFCFFGGGGCFC79CFGDG)C05+:FDFGGGGGFD:*+:8:7>?FFGF*)(:7>4/9=6*84=
@M03506:14:000000000-AKVR1:1:1101:27465:7099 1:N:0:37
CGAACTCCTACGGGAGGCAGCAGTGGGGAATTTTGGACAATGGGGGCAACCCTGATCCAGCCATGCCGCGTGCGGGAAGAAGGCCTTCGGGTTGTAAACAGCTTTTGGCCGGGAAGAAAAGGTTCGGGCTAATACCCTGGATTTTTGACGGTACCGGCAGAATCAGCACCGGCTAACTACGTGACAGCAGCCGCGGTAATAAGTAGGGTGCGAGCGTTAATCGGAATTACTGGGCGAAAAGCGTGCGATGGCGGTTCGTTGGGTCTTGGGTGAAAGACCAGGGTTGAGCATGGGAATGGCC
+
CCCC@FGGGEFGFGGGGGGEEFGGGG@EEGGFGDAFGGGGGGGFCFEEGGGGGFAF<6FFG,CFFFCF7@6@7@:=FB,CEGCFAB<,BCDFFF:DGA9,:BFGGG<FD@CBFEEEFFGF8C>,,>=7FF8FGC9CFGCCE9,@>,@>E:FFF*@CCC*>B:<:B,?FCFF*<FFG7FEC<=+2=F@CCG7B:F*::C*<C+<30<7CGDC*/:*::?;C++/****0++03+:****1*+::C=*:**2:A<*2)2799*/)20*+*+9>@7=C:*.7**))*2)0/.**.8)0/76654
@M03506:14:000000000-AKVR1:1:1101:7882:7131 1:N:0:37
CGAACTCCTACGGGAGGCAGCAGTGGGGAATCTTGCGCAATGGCCTAACGGCTGACGCAGCGACGCCGCGTGTGGGATGAAGCTCTTCGGAGTGTAAACCACTGTTGCCCGGGACGAACAGCTCGATTAGTCGAGCCTGACGGTACCGGGTGAGGAAGCACCGGCTCACTCCGTGCCAGCAGCCGCGGTAACCCGGGGGGTGCGAGCGTTGTCCGGAGTCACTGGGCGTCAAGGGCGCGGAGGTGGGATGATAAGGGTGTGGTGAAAGTCCGGGTCTCAACCACGGTCCGGCCGTGCCGAG
+
ACCCCGFCFDGG77C@:FCFDGGGGFEFGGFGGCFGED+8CF@@FGF@<@CF@7EFGG>:FDC::@C7F7FGG<@7?FGGFDGEFGFCFD+@??F<,CE<8=@,8CB,EFF@:+@=BE@@BF,>:<<,CFDAFE77FFC8<3@B@CA*C:>F*,,:<FC::F*CCF*<>,2?F*1<F:FC:F7<FCEC**/++1:**/::**;>8*/?:2*2+2;**/;+<<+<6*8*:8**37:C==<*//:5*::*<7++2<<*07>5CEF=+*2:<7<5CD)55/*2*.)2*>*0-)0()0.0<5>0.
@M03506:14:000000000-AKVR1:1:1101:19741:7142 1:N:0:37
CGAACTCCTACGGGAGGCAGCAGTGGGGAATATTGCGCAATGGGCGAAAGCCTGACGCAGCGACGCCGCGTGTGGGATGACGGCCTTCGGGTTGTAAGCCACTGTCGGGAGGGACGAATGCGCCGCAAGGCGAGTGACGGTACCTCCAAAGGAAGCACCGGCTAACTCCGTGCCAGCAGCCGCGGTAATACGGAGGGTGCGAGCGTTGTCCGGAATCACTGGGCGTAAAGGGCGCGTAGGCGGCCGGATAAGGAGGGGGTGAAATCCTGCGGCTTAACCGCAGGGCTGCCTTTTAAACTGC
+
CCCCCGGGG@FGGGGGG;CFDFGGGGGGGGGGGGGGGGGGGEFGFEGGGGGGGGGGGGGGGGGGGGGGDGGGCDEDGGGGGDGEGGGGGGGGGGGGGGGGFCFFDEFGGDDGGGGGGGF<F7CEGGDFGGGFCDGGGGGGGGGF;:FCGGGGCFFGG>FGGGCFGGFFFGF7FC?CFGGFGGGGGD88CFGGGC*CEGGGGGGGGE5*;F+*:CEF:CEGGF@88CGGGGFGG5*:EGD5<:5***1)*2<7*37C=BGDCF*<FFCCGGG>DG77DFGG))8C*5<BB46.***)09*9/
@M03506:14:000000000-AKVR1:1:1101:4877:7175 1:N:0:37
CGAACTCCTACGGGAGGCAGCAGTGGGGAATATTGGACAATGGGGGAAACCCTGATCCAGCCATGCCGCGTGAATGATGAAGGCCTTCGGGTTGTAAAGTTCTTTTGACGGGGACGATGATGACGGTACCCGTAGAATAAGCTCCGGCTAACTTCGTGCCAGCAGCCGCGGTAATACGAAGGGAGCTAGCGTTGTTCGGATTTACTGGGCGTAAAGGGCGCGTAGGCGGATTAGTAAGTTGGATGTGAAAGCCCTGGGCTCAACCCGGGAATTGCATTCAAAACTACTTTACTCGGATTTG
+
CCCCCGGGGGGGGGGGGGGGGGGGGGGGGGGGGGGGGGGGGGGGGGGGGGGGGGGGGGGGGGGGGGGGGGGGGGGGGGGGGGGGGGGGGGGGGGGGGGGGGGGGGGGGGGGGGGGGGGGGGGGGGGGGGGGGGGGGGGGGGGGFGGGGGGGGGGGGGGGGGGGGGGGGGGGGGGGGGGFGGGGGGGGGGGG:C:EGGGGGGGGGGGGGGGGGGGGGGCGGGGGGGGGGGGGGGGG?FGGGGCFFFGGFGGCFFFGFFFGGGGFEGGGGGG=FGGGGGFGGG4FGG?764FFF4@>D35BF?
@M03506:14:000000000-AKVR1:1:1101:16412:7196 1:N:0:37
CGAACTCCTACGGGAGGCAGCAGTGGGGAATATTGGACAATGGGGGCAACCCTGATCCAGCAATGCCGCGTGAGTGATGAAGGCCTTAGGGTTGTAAAGCTCTTTCGGCGGGGACGATGATGACGGTACCCGCAGAAGAAGCCCCGGCTAACTTCGTGCCAGCAGCCGCGGTAATACGAAGGGGGCGAGCGTTGTTCGGATTTACTGGGCGTAAAGGGCGCGCAGGCGGCCTTGGAAGTCAGATGTGAAAGCCCCGGGCTTAACCTGGGAATTGCATTTGATACTCTGGAGCTAGAGTGTG
+
CCCCCGGGGGGGGGGGGGGGGGGGGGGGGGGFGGGGGGGGGGGGGGGGGGGGGGGGGGGGGGGGGGGGGGFGGGGGFGGGFGGGGFGFGGGGGGGGGGGGGGGGGGGGGGGDFGGGGGGGGCCFGGGGGGGDGGGE8CGGGGGGGGGGGGGGGGGGGGGGGGGGGGGGGGGEGG9FFGGGGDGGEGEGGGGEGGGFGG5CGGGDFGGGGGGGGDEGGGD8EEGGGGGGGGC5CCCCFE*<?FG??FGGC?9C4:*9EFGC=CDFF>CCF4C47FFC>?0?CFFGC?7F:C:?@?@F?*99B
@M03506:14:000000000-AKVR1:1:1101:27596:7204 1:N:0:37
CGAACTCCTACGGGAGGCAGCAGTGGGGAATATTGGACAATGGGCGAAAGCCTGATCCAGCCATGCCGCGTGAATGATGAAGGCCTTAGGGTTGTAAAGTTCTTTTGTCAGGGAAGATAATGACGGTACCTGAAGAATAAGCACCGGCTAACTTCGTGCCAGCAGCCGCGGTAATACGAAGGGTGCTAGCGTTGATCGGAATTACTGGGCGTAAAGAGCGCGTAGGCGGTTGTACTAGTCAGGGGTGAAATCCCAGAGCTTAACTCTGGAACTGCCTGTGACACTGTGCAACTGGAGTGTG
+
@CCCCFFGGGGGGGGDGGGGGGGGGGGGEGFGFGFDGGGGGGGGGDGGEGFCFGGGGGGDGFFDAFF7FGGG7FGGFC<FFAF8<FDGDGFG<CFGGDGGGGFFGGGGFFGGGGGGCFGGFGGGGGEG:FCF<EGC8AFB<?F8AF7:CCFFCE,=,@C:BGG@=DFCFGGGDGGG9FFGBFGFFFGEF,>1CF79?::CEGCG?CG7CCGGG5EGFCCE5E3?EGFGDE=CE?+:C77C9CC5://7+<<A677CA>4*+<73<0<CF7+9CC0*09FCF7*++/07)79)/9<:59@=6
@M03506:14:000000000-AKVR1:1:1101:17156:7262 1:N:0:37
CGAACTCCTACGGGAGGCAGCAGTAACGAATCTTCCGCAATGCACGAAAGTGTGACGGAGCGACGCCGCGTGTGGGATGAAGTCCTTCGGGATGTAAACCACTGTCAGGGGTTAGAAAGTTCTGATCAACCCCAGAGGAAGAGACGGCTAACTCTGTGCCAGCAGCCGCGGTAATACAGAGGTCTCGAGCGTTAGGCGGAATCACTGGGCTTAAAGCGTGTGTAGGCGGATTGCTAAGTACCTTGTGAAATCCCACGGCTTAACCGTGGAACTGCTTGGTATACTGGCTGTCTTGAGCCAC
+
CCCCCGGGGGGGGGGGGGGGGGGGGGGGGGGGGGGGGGGGGGGFGGGGGGFGGGGGGGGGGGGGGGGGGGGGGGGGGGGGGGGGGGGGGGGGGGGGGGGGGGGGGGGGGGGGGFGGGGGGGGGGGGGGGGGGGGGGGGGGGGGGGGGGGGGGGGGGGGGGGGGGGGGGGGGGGGGGGGGGGGGGGGGGGGGCFGGGGGGGGGFGGGGGGGFECGGGGGGGGGGGGGGGGECGGGGGDGGG?FFGGCGG7FGGGFGGG>G3EFGGGG5DGDG?GGG97=DF>=BCF?FFFG<B?67BFFF@7
@M03506:14:000000000-AKVR1:1:1101:12306:7274 1:N:0:37
CGAACTCCTACGGGAGGCAGCAGTCGAGAATTTTTCTCAATGGGGGAAACCCTGACGCAGCGACGCCGCGTGGGTGATGAAGGCCTTCGGGTCGTAAAGCCCTGTCGAGGGGAAAGAAACGGCTCCGACCCAATACGTCGGGGCCCTGACGGTACCCCTAAAGGAAGCACCGGCTAACTCCGTGCCAGCAGCCGCGGTAATACGGAGGGTGCGAGCGTTGTTCGGAATCACTGGGCGTAAAGGGCGTGTAGGCGGTTCGCTACGTCTGATGTGAAAGCCCGGGGCTCACCCCCGGCAGTGC
+
CCCCCGGGFFFGGGEEFGGGGGGGGGGDGGGGGFEAFGFEGGGGGEEC<@F@EFCACEGGGGDGGGGGCECFFGEFGGFGDGGFFGGGGGGGDGGFEFGGFFGGGFGGGGGG7CGGGFGGFGGGGGGGECF7FGG?CFGGD@FGGGGGFGGGGGE@FCF:FBFFFFGGGGGGGGGGGGGGGGGGGGFGFGGGGGGGGGDGG7EGGGGEEAEGE5C>>E*?;CCCE8EF6+39CCFGGGD5CCFEDGCCAEGGGGG<C3C)7E):CC6<?7:/:>7CF?<<D@@ED3*9<FFFDB:.8>7?*
@M03506:14:000000000-AKVR1:1:1101:11484:7274 1:N:0:37
CGAACTCCTACGGGAGGCAGCAGTCGGGAATATTTCCCAATGGACGAAAGTCTGAGGCAGCAACGCCTCGTGCGCGATGCAGGCCCTCGGGTCGTAAAGCCCTTTTCGGGTGGATGAGGGCGGACAGTACACACGGGAACAGGCACGGCTAACTACGTGCCAGCAGCCGCGGTAAAACGTAGGTACCGCGTGTTATCCGGATTTACTGGGCGTAATGCGCGTTCAGGCGGTTTGGCAAGCCCGGTATGATATGTCTTGGCTCAACACGGGGAGGTGGTCTGACTCTGCCTGACTGTAGGGG
+
A@CC<CCACF-C7@ECC@BF7@C66@+7CC,;CF,,6;6EAF8C,+:+,+CFGCC9<C,,@,,,+6@,BFCF7=F@:+6,5C<CC,4<+:F?F7@,49,,,94E<FE:+:FEG+BE4E@C+>++@<<C3,=D,CFG*>**>DF*@FG*>*1,DFCDF36<FC:*,<F,F7F::*<9,7*24*=<:FC8***28;FG7:?E*2*<+<<<C>FC*:**++*:5/**0<+*/11:/**+++9*:*15*/*0++02*3+:+96>6?C6?**1*)2)5)/**0**2**+3/74)20(09@**1*))
@M03506:14:000000000-AKVR1:1:1101:16706:7288 1:N:0:37
CGAACTCCTACGGGAGGCAGCAGTGGGGAATTTTGCGCAATGGGGGCAACCCTGATCCAGCAACGCCGCGTGGATGATGAAGACCCTTGAGTTGTAAAACCCTTTCGGCCGGGACGAACCAATCGACGGTACCTGAAGAAGACCCCCCGGCTAACTTCGCGCCAGCAGCCGCGGTAATACGGGGGGGGGCGCTCGTTGTCCGGAATGTTCGTGCGTAAAGGGCGCGTAGCCGGCGTGGTAAGTCTGTTGAGAACCTGCCAGGACCAACTGGGTGCTCGTATGAGAAACTGCCGTGCTAGAG
+
CCCCCGGGGFEGCGGGGGCE@FGFFFGGGGGGGGGG7@CFFFFF>C+89,CB@EC,,9,6EA,6CCC>CF+@+,,CF<EEEB,BFEE,B,:FFDFGGG9,B+BFFG7+6+@=FGGE7:++:>,,BDCEEB++,3@BEFGGGF,,@*3><:<:*3<,,7:*<111FF+<F:<@CEFG*+A?FGGGEGE*8:C****/*;E++**1**++++2/*/:;/**<3A*1?E/*:*<8C**CGEG9?<CF++0*0+3*:+***.22+**2****:*+5075+*7)*9.707*0.6:7:B>>>)*1/1
@M03506:14:000000000-AKVR1:1:1101:7792:7305 1:N:0:37
CGAACTCCTACGGGAGGCAGCAGTGGGGAATCTTGGACAATGGAGGAAACTCTGATCCAGCCATGCCGCGTGAGTGATGAAGGCCTTCGGGTTGTAAAACTCTTTCGACGGGGACGATAATGACGGTACCCGTAGAAGAAGCTCCGGCTAACTTCGTGCCAGCAGCCGCGGTAATACGAAGGGGGCTAGCGTTGTTCGGAATTACTGGGCGTAAAGCGCGCGCAGGCGGCTCTTCAAGTCAGGGGTGAAAGCCCAGAGCTCAACTCTGGAATTGCCCTTGAGACTGCAGGGCTTGAGTACG
+
CCCCCGGGGGGGGGGGGGGGGGGGGGGGGGGGGGGGGGGGGGGGGGGGGGGGGGGGGGGGGGGGGGGGGGGGGGGGGGGGGGGGGGGGGGGGGGGGGGGGGGGGGGGGGGGGGGGGGGGGGGGGGGGGGGGGGGGGGGGGGGGGGGGGGGGGGGGGGGGGGGGGGGGGGGGGGGGGGGCFEGGGGGGGGGGCFGGGGGGGGGFCGGGGGGGGGGGGGGGGGGGGDDGGEGGCGGFGGGGGGEGGECEGGGGGG=FFE:CF?CFGCCGGFFFF7DGG*9CGGFFG:F:6?GFBF>DFF=F=B
@M03506:14:000000000-AKVR1:1:1101:22900:7330 1:N:0:37
CGAACTCCTACGGGAGGCAGCAGTCGGGAATTTTGGGCAATGGGCGAAAGCCTGACCCAGCAACGCCGCGTGAAGGATGAAATCTCTCGGGATGTAAACTTCGCAAGAATAGGAAGAATAAGTAGGGGATAACACCCTCTATGATGACGGTACTATTTGTAAGCTCCGGCTAACTCCGTGCCAGCAGCCGCGGTAATACGGGGGGAGCAAGCGTTGTTCGGATTTACTGGGCGTAAAGGGCGCGTAGGCGGCCACTGCAAGTCAATTGTGAAATCTCCGGGCTGAACTCGGAAAGGTCAAC
+
CCCCCGGGGGGGGGGGGGGGGGGFFFGGGGGGGGGGGGGGGGGGGGGGGGGGGGGGGGGGGGGGGGGGGGGGGGGGGGGGGGGGGGGGGGGGGGGGGGGGGGGGGGGGGGGGGGGGGGFGGGGGDGDEEGGGGGGEGGGGGGGGGGGGGGGFEGGGGGGGGGGGGGC7CGGGGGFGGGGGG7;AFFGGGDGGGEGGGFGG@GEGGGDEFGGGGCEC8C78?2;8<++AFGCGGEEGGGFEGGGG5CGGFD555::CC=C7A<C99*+9<C?*:07<77<GGF@5:?<=<D@()7>FF4@*1
@M03506:14:000000000-AKVR1:1:1101:25547:7344 1:N:0:37
CGAACTCCTACGGGAGGCAGCAGTGGGGAATTTTGCGCAATGGGGGAAACCCTGACGCAGCAACGCCGCGTGGAGGATGAAGCTCCTTGGAGTGTAAACTCCTTTCGACCGGGACGATAATGACGGTACCGGTGGAAGAAGCACCGGCTCACTCTGTGCCAGCAGCCGCGGTAATACAGAGGGTGCGAGCGTTGTTCGGAATTATTGGGCGTAGAGGGCGCGTAGGCGGTACGGTAAGTCACCTGGTAAACCTCTGGGCTTAACTCAGAGCCTGCAGGCGAAACTGCCGTGCGGGAGGGTG
+
CCCCCGGDGAFGGGGGEGGGG<ECFGGDGCGFGGGGGGGGGGGGGGCGGGFEGEA8F::@FDGGG77F7FGEEFGGGGCFF,=BFFFGFGFGEFGGFECFGGGGGFG+B+>+@@FGGD7FGCFF77FFBFFDGDECGGGGGGGGGG7CF*?FEGCFGGFGGGG@FCA:7F7FCEGGGF:9FFGGGFDC8*::EC8ECCE;C@CCGGC9FCE8**;9FG8=CECE5:+:E8CEE=FE5AF++329<*+2<ECC5CE*+74CFCGGFFC*<7*0>4<EG4)15)0:+97?6*7(.)75)73.7
@M03506:14:000000000-AKVR1:1:1101:23641:7357 1:N:0:37
CGAACTCCTACGGGAGGCAGCAGTGGGGAATATTGGACAATGGGCGCAAGCCTGATCCAGCAATGCCGCGTGAGTGATGACGGCCTTCGGGTTGTAAACCTCTTTCACCAGGGACGAAGCGCAAGTGACGGTACCTGGAGAAGAAGCACCGGCCAACTACGTGCCAGCAGCCGCGGTAATACGTAGGGTGCGAGCGTTGTCCGGAATTACTGGGCGTAAAGGGCTTGTAGGTGGTTTGTCGCGTTGTTCGTGAAATGCCACAGCTTAACTGTGGGCGTGCGGGCGATTCGGGCAGAGTTGG
+
CCCCCGGGGGGGGEDGGGGGGGGGGGGGFFGGGGGFGGGGGGGGGGGF@FGGGGGGGGGGGGGGGGGGGGGGGGGGGGGGGGGECGGGGGGGGGGGGGGGGGGGGGGGGGGGDGGGGCFGGGGGGGFGGGGGG+FFGGFGGGGFFBFGGGGGGGGGGGGGGGFDGGGGGGGFGGDG=EFFGGGGCA:;<FFC@ECF8CEGFFEGGGGF7@EC6;@5:EGG?CE80A:AFC7<9=5C6:<CE5=*:EECGE57<CCFD*69?F<*<79>?>9/:4C*)8)*77>=5./)-*50))0.)/*9)
@M03506:14:000000000-AKVR1:1:1101:22043:7370 1:N:0:37
CGAACTCCTACGGGAGGCAGCAGTCGAGAATTTTTGACAATGGGGGAAACCCTGATCGATCGACGCCGCGTGGAGGATGAAGGTCTTCGGATTGTAAACTCCTGTCATTGGGGAACAAGGTGCATACGTTAACTGCGTGTGTATTGATAGTACCCGAAGAGGAAGAGACGGCTAACTCTGTGCCAGCAGCCGCGGTAATACAGAGGTCTCAAGCGGTGTTCGGATTCATGGGGCGAAAAGGGTGCGTAGGCGGCGCGGTAGGTCGGTTGTGAAATCGCGGAGCTTCACTCCGAAACTGCAG
+
CCCC9EFA9C@77@FCCF7FEGGCFCF7E8ECEFGECC;,CC<F@BF,FE@FGCF<,,B,::BFCGE@FE+@74F=,FGGFAFE9?EDFG@FFGF9<FEE@FA,9E@FB?F,CCFBEFFGFGGGGF9=<FB@9E,9FGD:=,,:3@,CFCDC<><C+B<FGC7DA7@CA*<7*1,,>>D>FEFG9CGGDFGC7FE:*4+2><F@CBCC<?9CGF8*3=E8+CE8EEC9:++*::8*1//<C*2:5=:3?ECC<55):>)//:*+:<21:1**2*2+*))57>5*7*:?)*71)))0*97*)
@M03506:14:000000000-AKVR1:1:1101:19467:7371 1:N:0:37
CGAACTCCTACGGGAGGCAGCAGTAGGGAATTGTTCGCAATGGGCGCAAGCCTGACGACGCAACGCCGCGTGGAGGATGAAGACCTTCGGGACGTAAACTCCTTTCGACCGAGATGAATTCCCGCCGGCCTAATATGCCGGCGGGGTGACAGTATCGAGGGAAGCAGCCTCGGCTAACTCCGTGCCAGCAGCCGCGGTAATACGGGGGGGGCAAGCGTTGTTCGGAATTACTGGGCGGAAAGGGTTCGTAGGTCGCCAACTACGTCAGACGTGAACTCCCTCAGCTTAACTGGGGAACTGG
+
<ACCCGAF<6CBFGECGGGGEDFCAFD7F<FFGGGFEEFCFEFFGGCCECFDEA8FG:F7FE>FGGECCC:FGGFGG@FC<?54E<B?FEE7+6BF=<<,58FFC?=DCCEGGCD<FCA=<BFBBFFFEB<:8>D9@B9:FEC@C*==CFCF:F0<5;*2:*;EC82*;*:8CED88<+A6CF>EGCF**2;C/8C>?*AF7CFCGGGC51*/*;*;EE**;+2:*1;FF7++<C8C*///CEE*:*9/*A=F+:7C37*C0>:21:*<77)94<+:06<*<F?+9**)004FF3)))0=)
@M03506:14:000000000-AKVR1:1:1101:21967:7392 1:N:0:37
CGAACTCCTACGGGAGGCAGCAGTGGGGAATATTGCGCAATGGGCGGAAGCCTGACGCAGCGACGCCGCGTGGGGGATGACGGCCTTCGGGTTGTAAACCTCTTTCGACCGGGACGAAGCGTTTGTGACGGTACCGGTAGATGAAGCACCGGCCAACTACGTGCCAGCAGCCGCGGTAACACGTAGGGTGCGAGCGTTGTCCGGAATTATTGGGCGTAAAGAGCTCGTAGGCGGTGTGTCGCGTCGGCCGGGAAACCCTACAGCGTAACTGTGGGCGTGCGGTCGAGACGGGCATCACTGG
+
6@CCCGFGAFAGG7FFGGGEEGDCFF<B7CF<FC@DCGEFEGEFF@FGEE<FF<C8F7CFEGGGCCFE7FCCCCCF7=F=?FCFGCFFFG7FEFEFFGG8FCEGGC=<FEC:3:@FDFFG@FFGG::@;FGG7FFDGGGE:,78<2>CCFE@@@:BFFAE>0*;:E8CCCDCGGDG/:CCCFC:E8>*28CGECECECGCG?CG5EF6CC97C>CE*1A5<:*:C68/*1;0:C8*/11<C5CEECE<C=**)77*2<5C5EFG*1CDE>C7>*15D0)*/7./:)/039@F).)06/*1)
@M03506:14:000000000-AKVR1:1:1101:8520:7394 1:N:0:37
CGAACTCCTACGGGAGGCAGCAGTGGGGAATATTGGACAATGGGCGCAAGCCTGATCCAGCCATGCCGCGTGGGTGATGAAGGCCCTAGGGTTGTAAAGCCCTTTCGGCGGGGAAGATAATGACGGTACCCGCAGAAGAAGCCCCGGCTAACTTCGTGCCAGCAGCCGCGGTAATACGAAGGGGGCTAGCGTTGCTCGGAATCACTGGGCGTAAAGCGCACGTAGGCGGCTTTTTAAGTCAGGGGTGAAATCCTGGAGCTCAACTCCAGAACTGCCTTTGATACTGAGAAGCTCGAGTCCG
+
CCCCCGGGGGGGGGGGGGGGGGGGGGGGGGGGGGGGGGGGGGGGGGGGGGGGGGGGGGGGGGGGGGGGGGGGGGGGGGGGGGGGGGGGGGGGGGGGGGGGGGGGGGGGGGGGGFGGGGGGGGGGGGGGGGGGGGGGGGGGGGGGGGGGGGGGGFGGGGGGGGGGGGGGGGGGGGGGGGGGGGDGGGGGGGGGGGGGGGGGGGGGGGGGGFGGGGGGGGGGGGGCGGGGGGGCCCFGEGGGGGGGGGGGGGGGGGGG6>F4CFGGGGGGGGD>>FFFDBCGGFFGG@FFFGFF?6<>>67@B
@M03506:14:000000000-AKVR1:1:1101:9858:7417 1:N:0:37
CGAACTCCTACGGGAGGCAGCAGTGGGGAATTTTGCGCAATGGGGGAAACCCTGACGCAGCAACGCCGCGTGGAGGATGAAATCCCTTGGGATGTAAACTCCTTTCGATAGGGACGATGATGACGGTACCTATAGAAGAAGCCCCGGCTAACTTCGTGCCAGCAGCCGCGGTAATACGAGGGGGGCAAGCGTTGTTCGGAATTATTGGGCGTAAAGGGTGCGTAGGCGGTCTGACAAGTCTGATGTGAAATCGATGGGCTCAACCCATAGCCTGCATCGGAAACTGTCGGGCTTGAGTATG
+
CCCCCGGGGGGGGGGGGGGGGGGGGG@FCEGGGGDGDGGGGGGGGGGGGGGGGGGGGDGGGGGGGGGGGGGGGGGGGGGGGGGGG@FFGGGFGGGGGGGGGGGAFGGFGGGGGGGGGEGDDFCFGGGG@FFGGGGAFD<,>=>FFGDEECFE9DEECFCE,FFGGG75FFGGFEC,>BBFEDFGEGCFGGG*2C;CF58;85E?+AFFCGG5:*2<9EG*8E8EEGG58C=>FEF6A8C++<ECCCCF79?F*:CFEFFFC9CE*9CD*7C?*97677>DDD5?FFF?B3BF)7>)<8**/
@M03506:14:000000000-AKVR1:1:1101:12471:7419 1:N:0:37
CGAACTCCTACGGGAGGCAGCAGTCGAGAATTTTTCTCAATGGGGGAAACCCTGAAGGAGCGACGCCGCGTGGAGGATGAAGGTCTTCGGGTTGTAAACTCCTGTCATTTGGGAACAAGTGCCGGTACGTAACTGCTACCGGCTTGATAGTACCAGAAGAGGAAGAGACGGCTAACTCTGTGCCAGCAGCCGCGGTAATACAGAGGTCTCAAGCGTTGTTCGGATTCATTGGGCGTAAAGGGTGCGTAGGTGGCGTCGTAAGTCGGGTGTGAAATTTCGGAGCTTAACTCCGAAACTGCCT
+
CCCCCGGGGGGGGGGGGGGGGGGGGGGGDFGGGGGGGGFGGGGGGGGGGGGGGGGFGGGGGGGGGGGGGGGGGGGGGGGGGGGGGGGGGGGGGGGGGGGGGGGGGGGGGGGGGGGGGGGGGGGGGEGGGGGGGGGGGGGGGGGGGGGGGGGGGGGGGGGGGGGGGGGGGGGG>FCGCFGGGGFFGGGFFGGGGGGFEGFGGGGGCFGG9F9BEFGC*?1AFGGCEEFGGGFGGFECE*59?CEGGE=DGGGCFEG5C@<**1??ECEF*1:4C7??C=F<CB56+9CBAG:B>@3>?F65*
@M03506:14:000000000-AKVR1:1:1101:25668:7421 1:N:0:37
CGAACTCCTACGGGAGGCAGCAGTCGAGAATTTTTCTCAATGGGGGAAACCCTGAAGGAGCGACGCCGCGTGGAGGATGAAGGTCTTCGGGTTGTAAACTCCTGTCATTTGTGAACAATGCGCAAATATTAACTGTATTTGCGTTGATAGTACCAGAAGAGGAAGAGACGGCTAACTCTGTGCCAGCATCCGCGCTAATACAGAAGTCTCAAGCGTTGATCGGGTTCATTGGGCTTAAAGGGTGCGTAGGCGGCGCGGTAGGTAGGGTGTGAAATCTCTGGGCTTCACTCCTAAACTGCAT
+
CCCCCFFGFC<-BCE:@FFGGGGFGGE@C@GGC<EA,CCEGGGFGCFCFGFFFFGGG898C+@@@7C:BCFB@B@FDFC?9AF,:?,AFF:AC=?FBEC<<EFFGGF9,FB8??FGGEFG,>@F>C9F@?9CD<?FFFD<3FFCFFF,,,@=A@<7,DFFD7CAC5,FFG7*:*@@>,,7DFFGG,>:,7F**=*4*4,2>;FB,2B;5?CFGGGC***5+CC*3*292++3*2**0323+/:**:*9**+*12/1*595***+075955****020*00*0>C5):@)25)9*6?FBFB9
@M03506:14:000000000-AKVR1:1:1101:3311:7428 1:N:0:37
CGAACTCCTACGGGAGGCAGCAGTGGGGAATATTGGACAATGGGCGCAAGCCTGATCCAGCCATGCCGCGTGAGTGATGAAGGCCCTAGGGTTGTAAAGCTCTTTTGTGCGGGAAGATAATGACGGTACCGCAAGAATAAGCCCCGGCTAACTTCGTGCCAGCAGCCGCGGTAATACGAAGGGGGCTAGCGTTGCTCGGATTCCTTGGGCGTAAAGGGTGTGTAGGTGGCGCCGTAAGTCGGGTGTGACATCTTGGAGCTTAACTCCGAAACTGCATTCGCTACTGCCGTTCTTGAGGACC
+
CCCCCFFGGGGGDGGGGGGGGGGCFGGGGGGEGGGGGGGGGGGGGGGGGGGGGGGGGGGGGGGGGGGGGGEE:C,EGGGGGGGGGGGGFEFCFGCFFGFGAFFEAEGFEFFEEC7BGGGGGGAFGDEFGGEGGGEFG9FA9FFGDFGGDCFFFGFGGGGGGCFEGGGCGFGG7>A;FG77<CFECFFGCFC<CCG>FEE5BEF+<@FCCCE8E58+3828:C/<F7:A>CCGGGE5**;C=55:5C**+0<C7CC4+7F4F?DG77CC55:>FGG9FFGF*)5CE=>5(*0.>B**)0)5)
@M03506:14:000000000-AKVR1:1:1101:16838:7457 1:N:0:37
CGAACTCCTACGGGAGGCAGCAGTGGGGAATATTGGACAATGGGCGCAAGCCTGATCCAGCAATGCCGCGTGAGTGAAGAAGGCCTTAGGGTTGTAAAGCTCTTTCGGCGGGGACGATGATGACGGTACCCGCAGAAGAAGCCCCGGCTAACTCCGTGCCAGCAGCCGCGGTAATACGGAGGGGGCTAGCGTTGTTCGGAATTACTGGGCGTAAAGGGCGCGTAGGCGGCGCGACAAGTTGGGCGTGAAATCTCGGGGCTTAACTCCGAAACTGCATTCGATACTGCCGTGCTTGAGGACT
+
CCCCCGGGGGGGGGGGGGGGGGGGGGGGGGFGGGGGGGGGGGGGGGGGGGGGGGGGGGGGGGGGGGGGGGGGGGGGGGFGGGGGGGGGGGGGGGGGFGGGGGGGGGGGGGGGGGGGGGGGGGGGGGGGGGGGGGGGDGGGGGGGGGGGGGGGGGGGGGGGGGGGGGGGGGGGGDGGGGGGGGGGGGGGGGGEEEGGFEEGGGGFGGGFFFGGG5CFG=GDGGGGGGGGEGDEGCEEGGGGGFEFGGDDCF?E*<CGG@DGGGFFGC?C*95@FGGGG=FD7=@EFFG?297<FFFFFF?F)
@M03506:14:000000000-AKVR1:1:1101:5425:7471 1:N:0:37
CGAACTCCTACGGGAGGCAGCAGGGAATCTTCCGCAATGGACGAAAGTCTGACGGAGCAACGCCGCGTGAGTGATGAAGGCTTTCGGGTCGTAAAACTCTGTTGTTAGGGAAGAACAAGTGCTAGTTGAATAAGCTGGCACCTTGACGGTACCTAACCAGAAAGCCACGGCTAACTACGTGCCAGCAGCCGCGGTAATACGTAGGTGGCAAGCGTTATCCGGAATTATTGGGCGTAAAGCGCGCGCAGGTGGGTTCTTAAGTCTGATGTGAAAGCCCACGGCTCAACCGTGGAGGGTCATT
+
CCCCCGGGGGGGGGGGGGGGGGGGGGGGGGGGGGGGGG9FGGGGGGGGGGGGGGGGGGGGGGGGGGGCFGGGGGGGGGGGGGGGGGGGFGGGGGGFFCFGGGGGGGGGGGGGGGGGGGGGGGGGGGGGGGGGGGGGGGDGGGGGGGGGGGGGFGGGGGGGGGGGGGGGGGGGGGGGGGGGFGGGGGGGCGGEGGGGGGDFGCFGGGGGGGGGGG:C5CCC8ECCCGFFGGGGGGGGGGG7:EEEC:7<?EGG):7CFFC7C:CFG7::<DCB*:*09:*9C55=9?<F>9F6@55>@7;46
@M03506:14:000000000-AKVR1:1:1101:10254:7485 1:N:0:37
CGAACTCCTACGGGAGGCAGCAGTGGGGAATATTGGACAATGGGGGCAACCCTGATCCAGCAATACCGCGTGTGTGAAAAAGGCCTTCGGGTTGTAAAGCACTTTAGGCGGGGAAGAAGATTACCATTTTAAGAGATAGGTAATTTGACGGTACCCGCAGAATAAGCACCGGCTAACTCTGTGCCAGCAGCCGCGGTAATACAGAGGTCTCAAGCGTTGTTCGGATTCATTGGGCGTAAAGGGTGCGTAGGCGGCGCGGTAAGTCGGGTGTGAAATCTCGGAGCTTAACTCCGAAACTGCA
+
CCCCCGGGGGGGGGGGGGGGGGGGGGGGGGGGGGGGGGGGGGGGGGGGGGGGGGGGGGGGGGGGGGGGGGGGGGGGGGGGGGGGGGGGGGGGGGGGGGGGGGGGGGGGGGGGGGGGGGGGGGGGGGGGGGGGGGGGGGFGGGGGFGGGGGGGGGGGGGGGDGGGGGGGGGGDGGGGGGGGGGGGGGGGGFGGGGGGGGGGGGGGGGGGGGGGGGGGCCEGGGEEEGCCFGGGGGGGGCDGGFEGGGGDGGGGGDEDGEDD=CF<?CCD*>CDDF7E>@>FGFFDDFFF4CF:DDDFFFFF*
@M03506:14:000000000-AKVR1:1:1101:19843:7486 1:N:0:37
CGAACTCCTACGGGAGGCAGCAGTGGGGAATCTTGCACAATGGGCGAAAGCCTGATGCAGCGACGCCGCGTGAGGGAAGAAGGCTTTCGGGTTGTAAACCTCTTTCAGAAGGGACGAAGCCACTCAGGTTAATAGCCGAGAGGGTGACGGTACCTTCAGAAGAAGCCCCGGCTAACTACGTGCCAGCAGCCGCGGTAATACGTAGGGGGCAAGCGTTGTCCGGATTTATTGGGCGTAAAGAGCGTGTAGGCGGCCATGCAGGTCCGTTGTGAAAACTCGAGGCGCAACCTCGAGACGCCGG
+
CCCCCGGGGAFGGGGGGEGGGGGGFGGGGGGGGGGGGGGGGGGGGGGGEGGGGGFGGGGFGGGGGGGGGGGGFGGGGGGGGGGGGGGGGGGFGGGGGGGGGGGGGGGGGGGGGGGGGGGGGGGFGGGGEGDDDGCFFGDGEGGGGGGGGGEGGGGGGGGGGGGGGGGGGGGEEECEGGGG<FFGGGGGGGGGGGGGGGGGGGGFFGGGGG5EGGG88ECCFGGEEE++<@FDGGGDD8CFEFGGEGCGGGGGGCCDCFFFGF4<9DA*:CE=D7FFG455DB>17)9>BC5<>3:@@:>>)
@M03506:14:000000000-AKVR1:1:1101:22774:7489 1:N:0:37
CGAACTCCTACGGGAGGCAGCAGTGGGGAATTTTGCGCAATGGGGGAAACCCTGACGCAGCAACGCCGCGTGGAGGATGAAGTCCCTTGGGACGTAAACTCCTTTCGACCGGGACGATAATGACGGTACCGGTGGAAGAAGCCCCGGCTAACTTCGTGCCAGCAGCCGCGGTAATACGAGGGGGGCAAGCGTTGTTCGGAATTATTGGGCGTAAAGGGCGCGTAGGCGGTGCGGGAAGTCACCTGTGAAATAGCGGGGCTCAACTCAGAGTCTGCAGGCGAAACTGCAGTGCTGTAGTATG
+
CCCCCGGGGGGGGGGGEGGGDFGGGGGGGGFFFGGGEGGGGGGFGG7CGFFFG<,CCFGDCFDGGGGDGGGGGEGGGFGFGGGGGGGGGGG?FDEEGD<EDGFFG<=FFCEGGBBC:B@FFFDGDCCFGGGEFGGFFCFGGFFGGGDEGGGFGGAFGCECFGFGGCGCGGGGCGC@C:<<FGGGCC8C>C>:CECC7EC*/2:@FG7C*@E5:>FFFCCCEG8EGG6C5CEG=C*/:EFGFCGCF:C7+<++*+*)*)5C:FFGC>FGFGG?*?C?F45D5<BEC?=*(*/)*9*1**910
@M03506:14:000000000-AKVR1:1:1101:23597:7508 1:N:0:37
CGAACTCCTACGGGAGGCAGCAGTGGGGAATATTGGACAATGGGCGCAAGCCTGATCCAGCAATGCCGCGTGAGTGATGAAGGCCTTAGGGTTGTAAAGCTCTTTCGGCGGGGACGATGATGACGGTACCCGCAGAAGAAGCCCCGGCTAACTTCGTGCCAGCAGCCGCGGTAATACGAAGGGGGCGAGCGGTGTTCGGATTTACTGGGCGTAAAGGGCGCGTAGGCGGCTCTTCAAGTCAGGCGTGAAAGCCCCGGGCTCAACCTGGGAATGGCGCTTGGGACTGGAGGGCTCGAGTTCG
+
CCCCCGGGGGGGGGGGGGGGGGGGGGGGGGGGGGGGGGGGGGGGGGGGGGGGGGGGGGGGGGGGGGGGGGGGGGGGGGGGGGGGGGGGGGGGGGGGFGGGFFGGGGGGGGGGGDGGGGGGGGGGGGGGGGGGGGGGGGGDFGDCFGGGGGFGGGGGGGGGGGGGGFGGGGGGGGGGGGGGGGGGGGGGGGG*;EGDGGGECEGGCDCGGFGEGDFGGGGGGGGEGDGDCG?EGDGGFCFFFEC?CCED5?FGF*:DG>CDFGCG6CFCGC<7CFGDG:5<C:5>=<F54C>6)7>>E937:
@M03506:14:000000000-AKVR1:1:1101:23848:7515 1:N:0:37
CGAACTCCACGGGAGGCAGCAGTGGGGAATATTGGACAATGGGCGCAAGCCTGATCCAGCCATGCCGCGTGAGTGATGAAGGCCCTAGGGTTGTAAAGCTCTTTTGTGCGGGAAGATAATGACGGTACCGCAAGAATAAGCCCCGGCTAACTTCGTGCCAGCAGCCGCGGTAATACGAAGGGGGCTAGCGTTGCTCGGAATCACTGGGCGTAAAGGGTGCGTAGGCGGGTCTTTAAGTCAGGGGTGAAATCCTGGAGCTCAACTCCAGAACTGCCTTTGCTACTGAAGATCTGTAGTTCGG
+
CCCCCGGGGGGGGGDGGGGGGGGGGGCGGGAEFGGGGFCFGGGGGGGCGGGGGFEGGGGGGGGGGGGGGGGGGFGEGGGGGGGGGGGGFFFGEGGFGGGGGGGGGGFFGGGGCFGGFCGGFFGGGGGGGG7C7BDFGEGGGGGGE@FFGGGGFCF<>CFGGG7>DGDGEFGEGFEAFC7*FEGDGFGFGCCGCC9:CEG5CGC6FFFGGGGGGEGCDGGGG5=EEGDDGGGACFE+<CFGGCCE57CC+<C6CCG:*70969<ECCFFG476D6CCFBD>70/<+**0.:@2*1*17@@>:
@M03506:14:000000000-AKVR1:1:1101:9748:7528 1:N:0:37
CGAACTCCTACGGGAGGCAGCAGTCGAGAATTTTTCTCAATGGGGGAAACCCTGAAGGAGCGACGCCGCGTGGAGGATGAAGGTCTTCGGGTTGTAAACTCCTGTCATTTGGGAACAAGGTGTGCGCGTTAACTGCGCGCGCATTGATAGTACCAGAAGAGGAAGAGACGGCTAACTCTGTGCCAGCAGCCGCGGTAATACAGAGGTCTCAAGCGTTGTTCGGATTCATTGGGCGTAAAGGGTGGGTAGGCGGCGCGGTAAGTCGGGGGTGAAATTTCGAGGCTTAACTTCGAAACTGCAT
+
CCCCCGGGGGGGGGGGGGGGGGGGGGGGGGGGGGGGGGGGGGGGGGGGGGGGGGGGGGGGGGGGGGGGGGGGGEGGGGGGGGGGGGGGGGGGGGGGGGGGGGGGGGGGGGGGGGGGGGGGGGGGGGGGGGGGGGGGGGGGGGGGGGGGGGGGGGGGGGGGGGGGGGGGGGGGGGGGFGGGEFGFCBCFCGCF:FEGC8999:?CGCC6@CF<C?EGCEGGCCEC8?GGFCFGG5C/1A<@FE*A**2*2:+:7:=)?B9)*+*3:C=)7)CFF>*<7**/9BDC66FFFGFF>5556*0*9
@M03506:14:000000000-AKVR1:1:1101:23930:7534 1:N:0:37
CGAACTTCTACGGGAGGCAGCAGTGGGGAATATTGGACAATGGGCGCAAGCCTGATCCAGCCATGCCGCGTGAGTGATGAGGGCCCTAGGGTTGTAAAGCTCTTTTGTGCGGGAAGATAATGACGGTACCGCAAGAATAAGCCCCGGCTAACTTCGTGCCAGCAGCCGCGGTAATACGAAGGGGGCTAGCGTTGCTCGGAATCACTGGGCGTAAAGGGTGCGTAGGCGGGTCTTTAAGTCAGGTGTGAAATCCTGGAGCTCAACTCCAGAACTGCCTTTGATACTGCAGATCTTGCGTTCG
+
CCCCCGGGGFGGGGGGGGGGGFGGDFGGGGGDGGGGGGFFGDFCGGGGDGGGGGGGGGFDFGFGFFGGGGGGEGGFGGGGGFGGGGGCGGGGGGG9EAFGFGGGGGGGGFGCG@=F=F<EFBAEEGGCGGDG+CC88FF<EGGGGDEGGCGGGGGGGGGGGCEFFGGGGGGGGDGEGF<AFGG7FGGGGGGEGCC<BCGC*AFCFGDG>CEEGDF9F5;/CGG*:?FEGGECC7@C:FGCEFF0C+/:+<?FGGGG*7C9?E*:C77<EF*<C4CG4?FF77*<EF*=07?:F@@*)7>@>
@M03506:14:000000000-AKVR1:1:1101:7647:7537 1:N:0:37
CGAACTCCTACGGGAGGCAGCAGTGGGGAATATTGCGCAATGGGCGAAAGCCTGACGCAGCGACGCCGCGTGGGGGATGAATGCCTTCGGGTTGTAAACCCCTTTCGGCAGGGACGAAGCGATCGTGACGGTACCTGCAGAAGAAGTCCCGGCTAACTACGTGCCAGCAGCCGCGGTAAGACGTAGGGGACGAGCGTTGTCCGGAGTCATTGGGCGTAAAGCGCGCGTAGGCGGTTACGCAAGTCGGTTGTGAAAATCCGGGGCCCAACCCCGGACCTGCATCCGATACTGCGTGACTAGG
+
CCCCCGGGGGGGGGEFGGGGGGGEFGGGDGGGGGFGGEGG>FGGGGGE7FGGGGGFGGDCGGDEGGDGGC>CFGGGGGGDEGGGGGGGGGGGGGGGGGGGGGGGGGGGGGDEGGGGGGGGGGGGGGGGGGGGDGGDGGGGGFFFGDC,<FCFEFC@FGFGEFGGFGFF7FGFGGGCCCEG7CEFFCEGGGGGGG8CCCCGC0A>C*/<:<:FGGEC*8;@FCECGDE?EE=9C*/:=FG**1:2?CEC*::CC79:C69<ECD5*/*>5*:)97)//>FGD*1677*)-*1).)0)59*6)
@M03506:14:000000000-AKVR1:1:1101:25292:7571 1:N:0:37
CGAACTCCTACGGGAGGCAGCAGTCGAGAATTTTTCTCAATGGGGGAAACCCTGAAGGAGCGACGCCGCGTGGAGGATGAGGGTCTTCGGATTGTAAACTCCTGTCATTGGGGAACAATGCGTAAATATTAACTGTATTTGCGTTGATAGTACCCGAAGAGGAAGAGACGGCTAACTCTGTGCCAGCAGCCGCGGTAATACAGAGGTCTCAAGCGTTGTTCGGATTCATTGGGCGTTAAGGGTGCGTAGGCGGCGCGGTAAGTCGGGTGTGAAATCTCGGGGCTTAACTCCGAAACTGCAT
+
CCCCCEFGDGGGGGGEGGECFGGGGGGGGGGGGGGGDEGGGGGGGEDGGGGEGGFGGGGGGGDGGCEEGGGGGDFGGDFGEFEGGGF@FEGGGGGGGGGGDEGCGEFEGFBGGCFFF<5FFGGC>DCGGGD9FGGGFFGFDC@=F@<CF,ED<<<@:FCFC:FCFFGFFED>FEC,?,D;FCFFA<*:ECFEG*B<CEF<CECEGFFCF+<???*1BE889=C>EG6@FC7+;=8?*A*A6*::*CAD5E9>5**9C@CCC90<C5C*/CE=*20<:95D)0)*:67=A*)(00)078===
@M03506:14:000000000-AKVR1:1:1101:22677:7576 1:N:0:37
CGAACTCCTACGGGAGGCAGCAGTGGGGAATATTGGACAATGGGCGCAAGCCTGATCCAGCAATGCCGCGTGTGTGAAGAAGGCCTGTGGGTTGTAAAGCACTTTCAGGGGGGAGGAAAGGTCCGTAAGGATTTTGACGTTACCCTCAGAAGAAGCACCGGCTAACTCTGTGCCAGCAGCCGCGGTAATACAGAGGGTGCGAGCGTTAATCGGAATGACTGGGCGTAAAGCGCGCGTAGGCGGTGATACAAGTTGGGTGTGAAATCCCTGGGCTTAAGCTAGGAAGTGCATTCAAAACTAT
+
CCCCCGGGGDGEEEGCFGGGGGGGGGGGEGGGGGFFGGGGGFGCFGGEFGGGGGGGGGG9FGGG9FFGGG7CFGFGGGGGGFGDEGGFGGGGGEGFGGGDGGGFGGFGGGGGGGGEEG@FGGGGGGGCGGC:<FGGGGEGGGGGGDCFGGFGGGGGGGEFGGGDCFFGGGGGGEGGGGGGFDGGG>CEGGGGGGGGGGGGDCGGGG>8E:C5E>8;@C?7@*CFE5C**3<C=E**>C7=9:5C*:CF79F9*+:9C@G/:<*<CD?F6DFF7F4?F*:DC?5?9)9/)*16/=46?76**
@M03506:14:000000000-AKVR1:1:1101:15657:7589 1:N:0:37
CGAACTCCTACGGGAGGCAGCAGTCGGGAATTTTGGGCAATGGGCGAAAGCCTGACCCAGCAACGCCGCGTGAAGGATGAAATCCCTCGGGATGTAAACTTCGCAAGAACGGGAAGAATAAGTAGGGGACAATACCCCCTATGATGACGGTACCGTTTGTAAGCTCCGGCTAACTCCGTGCCAGCAGCCGCGGTAATACGGGGGGAGCAAGCGTTGTTCGGATTTACTGGGCGTAAAGGGCGCGTAGGCGGCCACCGCAAGTCAATTGTGAAATCTCCGGGCTTAACGCGGAAAGGTCAAC
+
CCCCCGGGGGGGGGGGGGGGGGGGGGGGGGGGGGGGDFGGGGGGGGGGGGGGGGGGGGGGGGGGGGGGGGGGEGFGFGGGGFGGGGGGGGGEGGGFGGGGGGGGGGGGGGGGGGGFFFFGGGGGGGGGDGGGGGGGGGGDFGGGGEGGGGGGGGG7FFGGGGGGGGGEECGGFGGDFFGGGGGGGGGGFGEGG7:*<E@EEGGGGGEE8?F*C*;EEGGGG=EEFEFFCFG5:58CF<:EDDEG*/:C6EEGD55CE>)9C+;??7:9ADF*:C><:95<D@>*<90.(>59))7@F*99*
@M03506:14:000000000-AKVR1:1:1101:14404:7605 1:N:0:37
CGAACTCCTACGGGAGGCAGCAGTGGGGAATCTTGCGCAATGGCCTAACGGCTGACGCAGCGACGCCGCGTGTGGGATGAAGCTCCTCGGAGTGTAAACCACTGTTGCCCGGGACGAATAGCTCGATTAATCGAGCCTGACGGTACCGGGTGAGGAAGCACCGGCTAACTCCGTGCCAGCAGCCGCGGTAATACGGGGGGTGCGAGCGTTGTCCGGAATCACTGGGCGTAAAGGGCGCGGAGGTGGTTTGATAAGGGTGTGGTGAAAGTCCGGGGCTCAACCCCGGATCTGCCGTGCCGAC
+
CCCCCGGGGGGGGGGGGGGGGGGGGGGGDGGGGGGGGGGGGGGGGGGGGGGGGGGGGGGGGGGGGGGGGGGGGGGGGGGGGGGGGGGGGGGGGGGFFGGGGGGGGGGGGGGGGGGGGGGGGGGGGGGGGGGGGGGGGGGGGGGGGGGGGGGGGGGC:CFGGGGGGGGGFGGGGGGGFFFG7FFGGGGGGDGFCFFGGGGGGGGGDEGG:E5CFGCGG=FGCFFGFGFG8C*/+<EEC/9*17CCGF/9*CCC*+<DF)C<AE5=9=CGCC?BGGG5)5*05.5CEF:7176)0775>FF:<
@M03506:14:000000000-AKVR1:1:1101:11212:7611 1:N:0:37
CGAACTCCTACGGGAGGCAGCAGTGGGGAATATTGGACAATGGGCGCAAGCCTGATCCAGCCATGCCGCGTGAGTGATGACGGCCTTAGGGTTGTAAAGCTCTTTCGACGGGGACGATAATGACGGTACCCGTAGAAGAAGCCCCGGCTAACTTCGTGCCAGCAGCCGCGGTAATACGAAGGGGGCTAGCGTTGTTCGGAATCACTGGGCGTAAAGCGCACGTAGGCGGATCGTTAAGTCGGGGGTGAAATCCTGAGGCTCAACCTCAGAACTGCCTCCGATACTGGCGATCTCGAGTCCG
+
CCCCCGGGGGGGGGGGGGGGGGGGGGGGGGGGGGGGGGGGGGGGGGGGGGGGGGGGGGGGGGGGGGGGGGGGGGGGGGGGGGGGGGGGGGGGGGGGGGGGGGGGGGGGGGGGGGGGGGGGGGGGGGGGGGGGGGGFGGGGGGGGGGGGGGGGGGGGGGGGGGGGGGGGGGGGGDGGGGFGGGGGGGGGGGGGDEEGGGGGGGGGGGGGGGGGGGGGGGGDEGGGGGGGGEGGE6CC5EGGGGGGG:C5FCCFGFFGGFGCCECCEFFFG>EFC46?CFFGD>5ECFGFFD)4<FFFFFFFD
@M03506:14:000000000-AKVR1:1:1101:6627:7614 1:N:0:37
CGAACTCCTACGGGAGGCAGCAGTGGGGAATTTTCCGCAATGGGCGAAAGCCTGACGGAGTGACGCCGCGTGTGGGACGAAGGCCTTCGGGTCGTAAACCACTGTCAGTGGGAAAGAAGGGTGTCGGTGTTAATACCACCGGCATTTGACGGTACCTGCAGAGGAAGCCCCGGCCAACTCCGTGCCAGCAGCCGCGGTAAGACAGAGGGGGCAAGCGTTGCTCGGAATTACTGGGCGTAAAGGGCGCGTAGGCGGGATGGCAAGTCGGTCGTGAAATCCTTCGGCTCAACCGAAGAACGTG
+
CCCCCGGGGGGGGGGGGGGGGGGGGGGGGGGGGGGGGGGGGGGGGGGGGGGGGGGGGGGGGGGGGGGEGGGGGGGGGGGGGGGGGGGGGGGGGGGGGGGGGGGGGGGGGGGGGGCGGGGGGGGGGGGGGGGGGGGGGGGGGGGGGGGGGGGGGGGGGGGGEGGGGGGGGGGGGGGGGGGGCGGGGFGGGFGGGGGGGGDCFGGFFFGGGGGGDGGGGGGG=CFEG*ACFCFCCFFGGEGDGGGGDECC*:EGFCED55CD=6DFG*:C79CDD4CC7BCF:=>GG3CF?480))8<FFE))
@M03506:14:000000000-AKVR1:1:1101:10788:7648 1:N:0:37
CGAACTCCTACGGGAGGCAGCAGTGGGGAATATTGGACAATGGGCGCAAGCCTGATCCAGCAATGCCGCGTGAGTGATGAAGGCCTTAGGGTTGTAAAGCTCTTTCGCCCGCGACGATGATGACGGTAGCGGGAGAAGAAGCCCCGGCTAACTTCGTGCCAGCAGCCGCGGTAATACGAAGGGGGCGAGCGTTGTTCGGATTTACTGGGCGTAAAGGGCGCGTAGGCGGCCTTCCAAGTCGAGTGTGAAAGCCCCGGGCTCAACCTGGGAGGTGCGCTCGAGACTGGCGGGCTGGAGTTCG
+
CCCCCGGGGGGGGGGGGGGGGGGGGGGGGGGGGGGGGGGGGGGGGGGGGGGGGGGGGGGGGGGGGGGGGGGGGGGGGGGGGGGGGGGGGGGGGGGGGGGGFGGGGGGGGGGGGGGGGGGGGGGGGGGGGGGGGGGGGGGGGGGGGGGGGGGGGGGGGGGGGGGGGGGGGGGGGGGGGGFGGGGGGGGGGGG>CGGGGGGGGGGGGGGGGGGGGGGFGGGGGGGGGGGGGGGCGDFGGFDGG=EFGGGGGFGGCFGGGFCDGGGGGGGGGGGFGGGGGFGGDFFGEFG>>DFFFFF4:6)9B
@M03506:14:000000000-AKVR1:1:1101:28571:7651 1:N:0:37
CGAACTCCTACGGGAGGCAGCAGTGGGGAATTTTGGACAATGGGGGCAACCCTGATCCAGCCATGCCGCGTGTGTGATGAAGGCCTTCGGGTTGTAAAGCACTTTCGGACGGAACGAAATCGCGCGGGCGAACATCCCGCGTGGATGACGGTACCGTAAGAAGAAGCACCGGCTAACTACGTGCCAGCAGCCGAGGTAATACGGTGGGTGCGAGCGGTAATCGGAATTACTGGGCGTAAAGGGTGGGCAGGCGGCCTCGCAAGTCAGGGGTGGATTCGCAGGGCTTAACTGGGGAATTGCG
+
<CCCCFFCFEFGGDGGGGGGGGGEFGGECECFGGGGFGGGGFFGGDGEGGCGFFGCFAEFDFFGG8CFGCCCBFGEF9F99EGFGGGGGGGG@F?FFDDFGGF,CEFFGGGGEGGD@@EE9FCEGEGDGCCFGDF:FAC*<FGGGDGGGG7F7FFGGF:F9?F::CF:+=7:<*4<<FGGGG>8@08*;0:CE/:>/+<9E:@***:5?8*:*1:8*2:CC22A5;@+3+A@F5*C**/*2<C67*:D8CE*9:*9/77)2*/++2<**95))7*+2)1*9.)**8*0.0*4>B))))**0
@M03506:14:000000000-AKVR1:1:1101:24455:7660 1:N:0:37
CGAACTCCTACGGGAGGCAGCAGTGGGGAATTTTGCGCAATGGGCGAAAGCCTGACGCAGCAACGCCGCGTGGAGGATGAAGGTCCTTGGATTGTAAACTCCTGTCAGCAGGGAAAAAGCGACTTGACCTCATACGTCAGGGAGTTGATTGTACCTGCAGAGGAAGCCCCGGCTAACTCTGTGCCAGCAGACGCGGTAATACAGAGGGGGGAAGCGTTATTCGGAATTAGTGGGCGTAAAGGGCGCGTAGGCGGCCTGGCAAGTGGAAGGTGAAATCCCGCGGCTTGACGGAGGAACTGTC
+
BCCCAF@CFE@B;7FGDEEDF<6<,,C@F,EFGCE,C7F>FGCEEE7:7F@@F,@CCFCCGFEG@@+@@FGEC?C::<,4E5EF<=EFGG<?FE?AFAFGGGFBE8?F8E=DEFFFF,?EGFC:>FCFA?FGFFDDGBF7,DFGE7C@<,@FFFACB7<D93*@<B<FE<:7*1CCD,?,>2@FFGGGDF,4=78FB7*C9?CF,+*1*:*:*:::11;*<+2C*2;<9+<ACFC=:*9*<CE*::=78CC+/7*9885D6+9<9F976CCF**:974**)83**8)87*0-7>D)))1*/
@M03506:14:000000000-AKVR1:1:1101:7506:7661 1:N:0:37
CGAACTCCTACGGGAGGCAGCAGTGGGGAATATTGGACAATGGGGGCAACCCTGATCCAGCAATGCCGCGTGAGTGATGAAGGCCTTAGGGTTGTAAAGCTCTTTTGCCAGGGACGATGATGACGGTACCGGGAGAATAAGCCCCGGCTAACTTCGTGCCAGCAGCCGCGGTAATACGAAGGGGGCGAGCGTTGTTCGGAATTACTGGGCGTAAAGGGCTCGTAGGTGGCCAACTAAGTCAGACGTGAAATCCCTCGGCTTAACCGGGGAACTGCGTCTGATACTGGATGGCTTGAGTTTG
+
CCCCCGGGGGGGGGGGGGGGGGGFGFGGGGGGGGGGGGGGGGFGGGGGGGGGGGGGFGFGGGFGGGGDGGGGGGGGGGGGGGGGGFGGGGGGGGGGGGGGGGGGGGGGGGGGGGGGGFGGGGGF7=FCFFGGGEGGGGGGCCFFGGDEECGGGFAFGGGFGGFFGGFGGGDGGGFFGGE@:EGGGGGGEEG?EDEGGG>>EGGGGGGG5;CCEEFGGGG=FEEEFCECDG6CGGGFD6:?CF?EECEFCCFGDFGC/73>:0:EG3E)7>=34*0AC3*107*<796F4>F(0<B56=?*/
@M03506:14:000000000-AKVR1:1:1101:12101:7682 1:N:0:37
CGAACTCCTACGGGAGGCAGCAGTGGGGAATATTGGACAATGGGCGCAAGCCTGATCCAGCCATGCCGCGTGAGTGATGAAGGCCTTAGGGTTGTAAAGCTCTTTTATCCGGGAAGATAATGACTGTACCGGAAGAATAAGCCCCGGCTAACTTCGTGCCAGCAGCCGCGGTAATACGAAGGGGGCTAGCGTTGTTCGGAATTACTGGGCGTAAAGCGCATGTAGGCGGCGATTCAAGTCGGGGGTGAAATCCTGAGGCTCAACCTCAGAACTGCCTTCGATACTGTATTGCTAGAGTATG
+
CCCCCGGGGGGGGGGGGGGGGGGFFGGGGGGGGGGGGGGGGGGGGGGGGGGGGGGGGGGGGGGGGGGGGGFGGGFFGGGGGGGGGGGGGGGGGGGGGGFGGGGGGGGGGGGGGEGGGGGGGGGGGGGGGGGGGGGGGGGGGGGGDFGGGGGGGGGGGGGGGGGGGGGGG>C:FGGGGGFGGDGGGGGGGGG<FF:FFGGGCFEFGGGGGGGE>CFGGGGGGGGGGGGGGGEC/CFCFGFGGGGGC:EFEF?G4EFGFFGFFGCG67CFGFFFGGCGF*7F98>EGF:F<>FB8*9*=FF*6
@M03506:14:000000000-AKVR1:1:1101:16505:7703 1:N:0:37
CGAACTCCTACGGGAGGCAGCAGTAGGGAATATTGGGCAATGGGCGAAAGCCTGACCCAGCAACGCCGCGTGTGCGATGAAGGCCTTCGGGTCGTAAAGCACTTTTCTGAGGGATGAGCAAGGACAGTACCTCAGGAATAAGTCTCGGCTAACTACGTGCCAGCAGCCGCGGTAAAACGTAGGAGACGAGCGTTATCCGGATTTACTGGGCGTAAAGCGTGTGCAGGCGGTTCGGCAAGTTGGGTGTGAAATCTCCCGGCTCAACTGGGAGGGGTCGTTCAAAACTACCGAACTTGAGGGC
+
CCCCCGGGGGGGGGGGGGGGGGGGGGGGGGGGGGFGCFFGGGGGGGGGGEGGGGGGGGGGGGGGGGGGGGGGGGGGGGGGGGGGFFGGGGGGGGGGGGGGGGGGGGGGGGGGDGGGDGGGGGGGGGGGGGGCGGGGGGGGGGDGCGGFFGGGGGGG>FDEFCFGGGGG:FEGGGGGFGGGGGGGFGGGCEEGGG@FGGGGC>GGDBB<CED58CE5FFEGCECC?CFGG5*8:CEGC8CF?FC*:A/*3?FDFFCGFBC7**9+2*0>F47@CD9*9.99>FF776*93))4)7=@/?FE3
@M03506:14:000000000-AKVR1:1:1101:21150:7709 1:N:0:37
CGAACTCCTACGGGAGGCAGCAGTCGAGGATCTTCGGCAATGAGCGCAAGCTTGACCGAGCGACGCCGCGTGTGCGATTGAAGGCCTTCGGGTTGTAAAGCACTGTCGAGGGGGAGAAAAGCCCGTAAGGGTGTGATCTATCCCTGGAGGAAGCACGGGCTAAGTTCGTGCCAGCAGCCGCGGTAAGACGAACCGTGCGAACGTTGTTCGGAATCACTGGGCTTAAAGGGCGCGTAGGCGGGCTGCCGCGTCCGGGGTGAAATCCCACGGCTCAACCGTGGAACTGCCTCGGATACGGGCG
+
CCCCCGGGG<FGGGGGGGGGGGGGGGGGGGGGGGGGGGGGGGGGGGGGGGGGGGGGGGGGGGGGGGGGGGGGGGGGGGGGGGGGGGGGGGGGGGGGGGGGGGGGGGGGGGGGGGGGGGGGGGGGGGGGGGGGGGGGGGGGGGGGGGGGFGG7FGFGGGGGGGFGFGGGGGGGGFGGGGGGDGGGGGGDFGGGGGG>FEGGGGGGGGGGGEGGDGG+@CEFG:=FC7@FC:EC5C8:CGGGDGEGG=5DGG5=9C=DGEG*<<7F+0<7C5=@DFDG<>DFG@FGC==78<::)08/<>>)0
@M03506:14:000000000-AKVR1:1:1101:14260:7719 1:N:0:37
CGAACTCCTACGGGAGGCAGCAGTGAGGAATCTTCCGCAATGGGCGAAAGCCTGACGGAGCGACGCCGCGTGTGGGACGAAGTCTTTCGGGATGTAAACCACTGTCGGAGGGGAAGAAAACAGACGGTACCCTCCAAGAAAGCCCCGGCTAACTACGCGCCAGCAGCCGCGGTAATACGTAGGGGGCAAGCGTTATCCAGATTTACTGGGCGTAAAGCGCGTGTAGGCGGCTGGTTAGGCGTGATGTGAAATCTTCCGGCTCAACCGGAAAACTGCATTGCGAACCGGCCTGGCTAGAGTG
+
CCCCCGGGGGGGGGGGGGGGGGGGGGGGGGGGGGGGGGGGGGGGGGGGGGGGGGGGGGGGGGGGFGGGGGGGGGGGGGGGGGGGGGGGGGGGGGGGGGGGGGGGGGGGGGGGGGDGGGGGGGGGGGGGGGGGFGGGGGGGGGGGGGGGGGGGGGGGGGGGGGGGGGGGGGGEFEGFFGGGFGGGGGGGGGGGGGGGGGGGGGGGGGGGGGGEGGGDGGGGGEGGGFGGGGGEEGCGGGFGGEGCFFGGFFCCDFFG@>DGCC49?FGG=C*8FF>0C=:9CDFEEDG:1C@BF4)9>4?F=
@M03506:14:000000000-AKVR1:1:1101:19886:7732 1:N:0:37
CGAACTCCTACGGGAGGCAGCAGTAGGGAATCTTCGGCAATGGACGAAAGTCTGACCGAGCAACGCCGCGTGAGTGAAGAAGGTTTTCGGATCGTAAAACTCTGTTGTTAGAGAAGAACGTTGTGTAGAGTGGAAAATTACACAAGTGACGGTATCTAACCAGAAAGGGACGGCTAACTACGTGCCAGCAGCCGCGGTAATACGTAGGTCCCGAGCGTTGTCCGGATTTATTGGGCGTAAAGCGAGCGCAGGGGGTTTAATAAGGCTGATGTAAAAGGCAGTGGCTCAACCATTGTGTGCA
+
CCCCCGGFG9FGGGCFEEGGCGGFCFFE?FGFGGGGGGC:FGFCGEFCCFFEFFGGGGG7:BFGEFE@BE@FFFFFFFFGCEFFGFDF@@CFFGGGGGGCEFCAEEAAAC<<EE,BEFEEGFFCFFGGGFC<+:>A@,DFFGGGG@CA,C+CF7FFFDA:DBCDFC<C:CC>EGFEGFGFG@<BCCCGCC,C=<:FEEEEGFGG@@EGF+?CE5EEDE=CE?CE8>*:6+:CFGGGDGG*7<7CCEEGGE55)*1/*89DF+2<+0+9CCFF*::CGFGG3?@2*7F??<)(*1@*95)*/
@M03506:14:000000000-AKVR1:1:1101:17753:7746 1:N:0:37
CGAACTCCTACGGGAGGCAGCAGTGGGGAATTGTTCGCAATGGGCGCAAGCCTGACGACGCAACGCCGCGTGGAGGATGAAGGTCTTCGGATTGTAAACTCCTGTTGCCCGGGACGAAAAGCTTCGACCTAACACGTCGAAGTCTGACGGTACCGGGTGAGGAAGCCCCGGCTAACTCTGTGCCAGCAGCCGCGGTAATACAGAGGGGGCAAGCGTTGTTCGGAATTACTGGGCGTAAAGGGCGCGTAGGCGGCCCGCTCAGTCGAACGTGAAATCCCCGGGCTCAACCCGGGAACTGCTG
+
CCCCCGGGGGGGGGGGGGGGGGGGGGGGGGGGGGGGGGGGGGGGGGGGGGGGGGGGGGGGGGGGGGGGGGGGGGGGGGGGGGGGGGGGGGGGGFGGGGGGGGGGGGGGGGGGGGGGGGGGGGGGGGGGGGGGGGG:FGGGFFGGGGGGGGGCGGGGG<FGGGGCFDGFGGGGGGGGGGGGGGGGGGGFFGGGGGGEEEGGGGGFCFGGGGGGGGGGE*:EF=CEGGGGGGGGGCE8CC<CGGGE=5:7EEGGGG=DE>9)CFFFC>CDEC=5FFFFGFG<))0*:*>F<C54@D))/***)
@M03506:14:000000000-AKVR1:1:1101:2906:7762 1:N:0:37
CGAACTCCTACGGGAGGCAGCAGTAGGGAATTGTTCGCAATGGGCGCAAGCCTGACGACGCAACGCCGCGTGGAGGATGAAGGTCTTCGGATTGTAAACTCCTGTCGTGTGGGACGAACATTCCTCGGGCTAATCACCGAGGGACTGACGGTACCACGAAAGGAAGCCCCGGCTAACTCTGTGCCAGCAGCCGCGGTAATACAGAGGGGGCGAGCGTTGTTCGGAATTACTGGGCGTAACGGCCGCGTAGGCCGCCAACTAAGTCAGACGTGCACTCCCTCGGCTCAACCGGGGAACTTCG
+
CCCCCGGGGGGGGGG7EGGDCDFGEEFGFDGFEDEE7FFEFFGF?@ECFGGGGGFGGGGGG7:FE7FGGDGGG,:B?=FGGGGFCFCGGCCCEFG,C,FDFED,EFGGGGCEE,BF7=FCGGDFGF@=:=3@8>FGGD7CFC7BF<:FGGEGGEGGGD7F*=F@BGCGEFF@FEG,<FFG:CB<B:<CGG7F:FE:CE*<FF+<:+;*1*2/8??::*:8;<8*;CGF+++3+/;:*CC****2*:19=C=E*:=5/7D7C6CF72+*+)2.**20*0**937::>6?:<)15<5..0**)
@M03506:14:000000000-AKVR1:1:1101:19450:7777 1:N:0:37
CGAACTCCTACGGGAGGCAGCAGTGGGGAATCTTGCGCAATGGGCGAAAGCCTGACGCAGCAACGCCGCGTGCGGGATGAAGGCCCTCGGGTTGTAAACCGCTTTCAGCAGGAACGAAAATGACGGTACCTGCAGAAGAAGGTCCGGCCAACTACGTGCCAGCAGCCGCGGTAACACGTAGGGACCAAGCGTTGTCCGGATTTATTGGGCGTAAAGCGCTCGTAGGCGGTTCGGTAAGTCGGGTGTGAAACCCCTGGGCTCAACCCGGGGCCGCCACCCGATACTGCTGTGACTCGAGGTC
+
CCCCCGGGG?FGGGGGGGGGGGGGGGGGGGGGGGGGGGEGGGGGGGGDGGGGGGGGGGGDGGGGGGGGGGGGGGGGGGGGGGGGGGGGGGGGGGGGGGGGGGGGGGGGGGGGGGGGGGGGGACGGGGGGGGGGGGGGGGGGGFCFGGGGGGGGFGGGFGGGFGFGGGGGGGGGGGGGGGFCGGGGGGGGGGDGGEGGGGCGGCFGGG?FGGE>CCDGGD=CC*2@EEGDCEGGCE@5AFGGDEFC7:C0<CFGCC5C@FCGG*:EGGCED*.9)759>C3)7>E9*09:*0676=@>5::)
@M03506:14:000000000-AKVR1:1:1101:4872:7795 1:N:0:37
CGAACTCCTACGGGAGGCAGCAGTCGAGAATTTTTCTCAATGGGGGAAACCCTGAAGGAGCGACGCCGCGTGGAGGATGAAGGTCTTCGGGTTGTAACCTCCTGTCATTTGGGAACAATGCTACCAAGTTAACTGTTTGGTAGTTGATAGTACCAGAAGAGGAAGGGACGGCTAACTCTGTGCCAGCAGCCGCGGTAATACAGAGGTCCCAAGCGTTGTTCGGATTCATTGGGCGTAAAGGGTGTGTAGGTGGCGCCGTAAGTCGGGTGTGAAATCTCGGGGCGTAACTCCGAAACTGCAT
+
CCCCCGGGGGGGGGGGGGGGGGGGGGGGGGGGGGGG<FGGGGGGGGGGGGGGGGGGGGGGGGGGGGGGGGGGGGGGGGGGGGGGGGGGGGGGGGGGGGGGGGGGGGGGGGGGGGGGGGGGGGGGGGGGGGGGGGGGGGGGGGGGGGFGGGGGFDFFGFGGGGGGGDGGGGGGGGGG>FGGGGFGFGGDGGGGGGGGGGGGGGGGGGG7CGGGFGGCEEEF7EEEGGCCCGGGCGGGDG7CF==C*:FFG7FF:7=CEFGGGFFFG5E9=DEFFD7E>@DFDF@*:;5>)::?357>FFF?4
@M03506:14:000000000-AKVR1:1:1101:24690:7795 1:N:0:37
CGAACTCCTACGGGAGGCAGCAGTCGGGAATTTTGCGCAATGGACGAAAGTCTGACGCAGCAACGCCGCGTGAGGGATGAAGGCCTTCGGGTTGTAAACCTCTTTTATCAGGGAAGATAATGACGGTACCTGATGAATAAGTCACGGCTAACTACGTGCCAGCAGCCGCGGTAATACGTAGGTGACAAGCGTTGTCCGGATTTACTGGGCGTAAAGAGCGCGCAGGCGGTCGATCAAGTCGAGTGTGAAAGCCCCCGGCTCAACGGGGGAGGGTCATTCGACACTGATCGACTCGAAGGCA
+
CCCCCGGGGGGGGGGGGGGGGGGGGGGGFGGGGGGGGGGGGGGCFGGGGGGGGG<FGGGGGGGC:FGFGGEGGDGGGGGGGFGFDGFGGGGGEGGGGGGFGGFGGGGGGGGGGGGGGGGGGGGGGGGGGGC?FDGGGFFGGFDGFCGGEGGGGFFGG7FCFGGGGGGGGGGFGGGF@GGGGFGGGFGGGF>*CF8FGGGGGG+2?CFGGGGCGEGGGGFGGD=*8CEGG*:EE*6;FF:FGGGGGFGGGCGD**C5?@5)79C7*/:DCC5>CDGCF4*:7)8/<6:*)*.4))845555.
@M03506:14:000000000-AKVR1:1:1101:19221:7806 1:N:0:37
CGAACTCCTACGGGAGGCAGCAGTGGGGAATCTTGCGCAATGGCCTAACGGCTGACGCAGCGACGCCGCGTGTGGGATGAAGCTCTTCGGAGTGTAAACCACTGTTGCCCGGGACGAATAGCTCGATTAATCGAGCCTGACGGTACCGGGTGAGGAAGCACCGGCTAACTCCGTGCCAGCAGCCGCGGTAATACGGGGGGTGCGAGCGTTGTCCGGAATCACTGGGCGTAAAGGGCGCGTAGGTGGGTTGATAAGGGTGTGGTGAAAGCCCGGGGGCCAACCCCGGGTCTGCCGTGCCGAC
+
CCCCCGGGG9FGGGGGGGGGGAGGGGGGGGFGGGGGGGGGGGGGGGGGGGGGGGGGGGCFEGGGGGGDGGGGEGGGGGGGGGGGGGGGGGGGGGGGGGGGDFGGGGGGGGGDGCFGG:DGGC<FGGCEGGGFGFDGGGCCGGGGF@GGGGCEFDFFF@7FGFGEGGGGGGGGEGFE@<FFFGGGGGGGGDGFFGGGGGGGGE5>8E>E*;CEEFGG*/:9+ACCCFF=*21*CG5*:8C87:CGFF*98:2<*:?6F;D<CE**+23:*5*75>D*))9CFE>5C)90-9.)*)007.<5)
@M03506:14:000000000-AKVR1:1:1101:10513:7841 1:N:0:37
CGAACTCCTACGGGAGGCAGCAGTGGGGAATTGTTCGCAATGGGCGCAAGCCTGACGACGCAACGCCGCGTGGAGGACGAAGATCTTCGGGTCGTAAACTCCTGTCGAGCGGGAAGAACGCTTCCTGGGTGAATATCCCGGGGAATTGACGGTACCGCTAAAGGAAGCCCCGGCTAACTCCGTGCCAGCAGCCGCGGTAATACGGGGGGGGCAAGCGTTGTTCGGAATTACTGGGCGTAAAGGGCGCGTAGGCGGCCAACTAAGGCGGATGTGAAATCCCCAGGCTTAACCTGGGAACTGC
+
CCCCCGGGGGFGGGGGGGGGGGGGGGFGFGGGGGGGGGGEGGGGGGGGGGGGGFFGGGFGGGGGGGGGGGGGGGGGGGGGGGGGGGGGGGGGGGGGGGFFGGGGGGGGGGGGGGDGFGGDGEFGGGGGGGGGFGGFFGGGGGGGGFGGGGGGGGGGGGGGFDFCGGGG7:CFGGE:CGGGGGFGGGGGGGGGGGGGEGGEC<CEGGGGGGE5:8E58AEGGF7CCEGGGFF7:<FFGG)*:7?CE5CD5CEG4*:D*7517600*9CD*550*2*3:9*65)0:CFD:AF?<F:5))))76
@M03506:14:000000000-AKVR1:1:1101:8492:7878 1:N:0:37
CGAACTCCTACGGGAGGCAGCAGTGGGGAATTTTGCGCAATGGGCGAAAGCCTGAACCAGCGACGCCGCGTGGGTGAAGAAGGCCTTCGGGTCGTAAAGCCCTTTTGGGGGTGACGAGAACAAGGACGGTAGCCCCAGAATAAGTCTCGGCTAACTACGTGCCAGCAGCCGCGGTAAAACGTAGGAGGCAAGCGTTATCCGGAGTTACTGGGCGTAAAGCGCGTGTAGGCGGCTCGGTAAGTGGGTCGTGAAACCGCCCGGCTAAACTGGGCGAGGACGGTCGAGAGTGCCAGGGTGGGGG
+
CCCCCFGGGGGGGGGGGGGGGEGFGFGGGGGGGGGGGGEEGGGGGGGDEEGGGGGGGFGGGGGGGGGGDGGGGGGGGGGGGFGGGGGGGGGGGGGGGGFFFGFEGGGGGGGGGGGGGGGGGFGGFFGGGGGEFFFGGGCFFDGGGGGGGGGDGGGFFGGGGGGFEGGGGGDGGGGGGGGGGDFGGGGGGGGC5?CGDGGGGGGG*;@CFFFCGECC8@?FD=CCECFCGDEDDGGGGGFE?99EFE698CEG7+098)9>5=DCC7C>F:C@D))*)0))17>C>F)040/)93)8.8)7<
@M03506:14:000000000-AKVR1:1:1101:20078:7891 1:N:0:37
CGAACTCCTACGGGAGGCAGCAGTGGGGAATCTTGCGCAATGGGCGAAAGCCTGACGCAGCGACGCCGCGTGGGGGAAGAAGGCTTTCGGGTTGTAAACCCCTTTCAGGAAGGACGAAGCCACTCGGGTTAATAGCCCAGAGGGTGACGGTACTTCCAGAAGGAGCCCCGGCTAACTACGTGCCAGCAGCCGCGGTAATACGTAGGGGGCAAGCGTTGTCCGGATTTATTGGGCGTAAAGAGCGTGTAGGCGGTTAGGTAGGTCCGTTGTGAAAACTCGAGGCTCAACCTCGAGACGCCGA
+
CCCCCGGGGCGGGGGGGGGGGGGGGGGGGGGGGGGGGGGGGGGGGGGGGGGGGGGGGGGGGGGGGGGGGGEGGGGGGGGGGGGGGGGGGGGGGGGGGGGGGGGGGGGGGGGGGGGGGGGGGGGGGGGGGGGGGGGGGGFDGGGGGGGGGGGGGGGGGGGGGGGFGGGGGGGGGGGGGGGGGGGGGGGGGGGGDGGGGGGGGGGGGGGGGDGGGGGGGGGGGEGEECDDFFGGGDGGGGGGGGGG=EGGGGEEG:=DGFFDFGGGGG=FECGFFFFCGFGGGFFFF6C44*8<BBFFFFFF5
@M03506:14:000000000-AKVR1:1:1101:5826:7904 1:N:0:37
CGAACTCCTACGGGAGGCAGCAGTCGAGAATTTTTGACAATGGGGGAAACCCTGATCGAGCGACGCCGCGTGGAGGATGAAGGTCTTCGGATTGTAAACTCCTGTCATTTGGGAACAAGGTGCACACGTTAACTGCGTGCGTATTGATAGTACCAGAAGAGGAAGAGACGGCTAACTCTGTGCCAGCAGCCGCAGTAATACAGAGGTCTCAAGCGTTGTTCGGATTCATTGGGCGTAAAGGGTGCGTAGGCGGCGCGGTAAGTCGGGTGTGAAATCTCGGAGCTTAACTCCGAAACTGCAT
+
CCCCCGGGGGGGGGGGGGGGGGGGGGGGGGGGGGGGGGGGGGGGGGGGGGGGGGGGGGGGGGGGGGGGGGGGGCFGGGGGGGGGGGGGGGGGGGGGGGGGGGGGGGGGGGGGGGGGGGGGGGGGGGGGGGGGGGGGGGGGGGGGGFGGGGGGGGGGGGGGGGGGGGGCGGGGGGGGGGGGGGGGGGGGGGGGGFGGGGGGGGGGGGGGGGGGGGG8CGGGFDCCGGGGGFGGGFGEGGFFGGGGGEGGGGGGGGGGGFGGGGGCE3CGGDGFG=CF>F<3DEFDE=CFAGF(70>B=?FF=
@M03506:14:000000000-AKVR1:1:1101:9156:7924 1:N:0:37
CGAACTCCTACGGGAGGCAGCAGTGGGGAATCTTGGGCAATGGGGGAAACTCTGACCCAGCGACGCCGCGTGGGGGATGAAGGCCTTCGGGTCGTAAACCCCTGTTAGGTGGGACGAACGTCCTCCTGCAAATAGCTGGGGGATTTGACGGTACCACCAGAGAAAGCCCGGGCTAACTCCGTGCCAGCAGCCGCGGTAATACGGAGGGGGCGAGGGTTGTTCGGAATTACTGGGCGTAAGGGGCGCGCGGGCGGCCTGGCGAGTCGGGGGGGAAATCCCTTGCCTTAACTGAGGATTGGCG
+
CCCCCGGGGGGGGGGGGGGGGGGGGGGGGGGGGGGGGGGGGGGGGGGGGGGGGGGGGGGGGGGGGGGGGGGGGGGGGGGGGGGGGGGGGGGGGGGGGGGGGGGGGGGGGGGGGGGGGGGGGGGGGGGGGGGGGGGGGGGGGG7FG9;,>F:<CFEGGE,<<<FF3?FFG*C*1<C@C<F7*41CF:21AEFC58CCCE:7+0;C8CEDG>>E***22*/;CCC8C*;@7+2<C:*?=85*<E5C5=5)*:::D:C)*8*/:*)*01*/*1*7D<49F?*707)+09DF):7)909)*0)).
@M03506:14:000000000-AKVR1:1:1101:21489:7953 1:N:0:37
CGAACTCCTACGGGAGGCAGCAGTGGGGAATATTGGACAATGGGGGCAACCCTGATCCAGCCATGCCGCGTGAGTGATGAAGGCCCTAGGGTTGTAAAGCTCTTTTGTGCGGGAAGATAATGACGGTACCGCAAGAATAAGCCCCGGCTAACTTCGTGCCAGCAGCCGCGGTAATACGAAGGGGGCTAGCGTTGCCCGGAATCACTGGGCGTAAAGGGTGCGTAGGCGGGTTTTTAAGTCAGGGGTGGAATCCTGGAGCTCAACTCCAGAACTGCCGTTGATACTGAAGATCTTGAGTCCG
+
CCCCCGGGGGGGGGGGGGGGGGGFGGGGGGGGGGGGGGGGGGGGGGGGGGGGGGGGGGGGGGGGGGGGGGGGGGGGGGGGGGGGGGGGGGGGGGGGGGGGGGGGGGGGGGGGGGGGGGGGGGGGGGGGGGGGDGGGGGGGGGGGDEGGGGGGGGGGGGGGGGGGGGGGGGGGEGGGGGGFGGGGGG@CFFEGFGGGGGGGDGGF?F?FGGG8CGGFFEFEGGEGDGGGGG=8=CFGGGGGGGGGGGCG5?CF4:<C;>FCFGGCC:7FFF?F774C)09>9B6FCF>*)26666@F:@FBB
@M03506:14:000000000-AKVR1:1:1101:16701:7954 1:N:0:37
CGAACTCCTACGGGAGGCAGCAGTCGAGAATTTTTCTCAATGGGGGAAACCCTGAAGGAGCGACGCCGCGTGGAGGATGAAGGCTTTCGGGTTGTAAACTCCTGTCATTTGAGAACAAGGGGCGAGTGTTAACTGCACTCGCCTTGATAGTATCAGAAGAGGAAGGGACGGCTAACTCTGTGCCAGCAGCCGCGGTAATACAGAGGTCCCAAGCGTTGTTCGGATTCATTGGGCGTAAAGGGTGCGTAGGTGGCGCCGTAAGTGGGGTGTGAAATTTCGGAGCTTAACTCCGAACCTGCAT
+
CCCCCGGGGGGGGGGGGGGGGGGGGGGGGGGGGGGGGGGGGGGGGGGGGGGGGGGGGGGGGGGGGGGGGGGGGGGGGGGGGGGGGGGGGGGGGGGGGGGGGGGGGGGGGGGGGGGGGGGGGGGGGGGGGGGGGGGGGGCGGGGGGGGGGGGGGGGGGGGGGGGGGGGF>FGGDGGGGGGGGGGGGGGGGGGGGGGGGGGGGGGGGGGGGFEGFGGEGGGFCCC>8C69@FGGGFGCGGCFGG***:/98CFFD*:C:>75/:CE9FC7C5:97*:F*67C/)56+87*):64@@))8.7)1
@M03506:14:000000000-AKVR1:1:1101:17124:8005 1:N:0:37
CGAACTCCTACGGGAGGCAGCAGTCGGGAATTTTGCGCAATGGACGAAAGTCTGACGCAGCAACGCCGCGTGAGGGATGAAGGCCTTCGGGTTGTAAACCTCTTTTATCAGGGAAGATAATGACGGTACCTGATGAATAAGTCACGGCTAACTACGTGCCAGCAGCCGCGGTAAAACGTAGGAGGCAAGCGTTATCCGGAGTTACTGGGCGTAAAGCGTGCGTAGGCGGATTGCTAAGTGGGTGGTGAAAGCGCCCGGCTAAACCGGGCGAGGACCATGCAGACTGGCAGTCTGGAGGCGG
+
CCCCCGGGGGGGGGGGGGGGGGGGGGGGGGGGGGGGGGGGGGGGGGGGGGGGGGGGGGGGGGGGGGGGGGGGGGGGGGGGGGGGGGGGGGGGGGGGGGGGGGGGGGGGGGGGGGGGGGGGGGGGGGGGGGGGGGGGGGGGGGGGGGGGGGGGGGGGGGGGGGGGFFGGGGGGGGGGGGFGFGGGGGDGGGGGGGGGGGGGGGCGGGGGGC:ECCGCFEEEDCGGGGGGGE5CFFGFEG79AGEGG=GG??EFDCEDGFDGGCGGGGGGGGC@G<DGFF*9=FFGE6DF?G??F@?@>B).8
@M03506:14:000000000-AKVR1:1:1101:18064:8015 1:N:0:37
CGAACTCCTACGGGAGGCAGCAGTCGAGGATCTTCGGCAATGGGCGCAAGCCTGACCGAGCGACGCCGCGTGTGCGATGAAGGCCTTCGGGTTGTAAAGCACTGTCGAGGGGGAGGAAGCCGCAAGGTTGACCTATCCCTGGAGGAAGCACGGGCTAAGTTCGTGCCAGCAGCCGCGGTAAGACGAACCGTGCGAACGTTGTTCGGAATCACTGGGCTTAAAGGGCGCGTAGGCGGACTGCCAAGTCCGGGGTGAAATCTTTCGGCTCAACCGGAAAATAGCCTCGGAGACTGGCGGTCTG
+
CCCCCGGGGGGGGGGGGGGGGGGGGGGGGGGGGGGGDGGGGGGGGGGGGGGGGGGGGGGGGGGGGGGGGGGGGGGGGGGGGGGGGGGGGGGGGGGGGGGGGGGGGGGGGGGGGGGGGGGGGGGGGGGGGGGGGGGGGGGGGGGGGGGGGGGCFDEGGGGFFGGGGGGGGGGGGGGGGGGGGGGGGGGGGGGGGGGGGGGGGGGGGGGGGGGGGGGFGGGGGFGGGGGGGCEGGGGDGGDGGGGFFGC7EGGGGGFDGFG7:FFGG3EDGGGFGGCEC5C>76?FFDDFFDFFFF@5>7)))
@M03506:14:000000000-AKVR1:1:1101:7516:8035 1:N:0:37
CGAACTCCTACGGGAGGCAGCAGTGGGGAATTGTTCGCAATGGGCGCAAGCCTGACGACGCAACGCCGCGTGGAGGATGAAGATCTTCGGGTCGTAAACTCCTGTCGAGCGGGACGGACGACCTGCGACCTAATACGTCGCGGGAGTGACGGTACCGCTAGAGGAAGCCCCGGCTAACTCCGTGCCAGCAGCCGCGGTAATACGGGGGGGGCAAGCGTTGTCCGGAATTACTGGGCGTAAAGGGCTCGTAGGCGGCCAACTAAGTCAGACGTGAAATCCCTCGGCCTAACCGAGGAACTGG
+
CCCCCGGGGGGGGGGGGGEGGGGGGGGGGGGGGGGGGGGGGGGGGGGGGGGGGGGGGGGGGGGGGGGGGGGGGGGGGGGGGGGGGGGGGGGGGGGGGGGGGGGGGGGGGGGGGGGGGGGGGGDGFGGGGEGGGGGGGGGGGGGGCFGGGGGGGFGGDGDGGGGGGGGGGGGGGG5EGGGGGGGGGGGGGGGGGGGGGECECEGGGGGGGGGGGGGGGGGGGFGGEDEFGCGCCE85ECD=CEGGG*ADECGGGGC/C5<F6E7C+:CFF<50><92207C*7)57)9734>2:BDE)574/
@M03506:14:000000000-AKVR1:1:1101:23502:8035 1:N:0:37
CGAACTCCTACGGGAGGCAGCAGTCGGGAATTTTGGGCAATGGGCGAAAGCCTGACCCAGCAACGCCGCGTGAAGGATGAAATCTTTCGGGATGTAAACTTCGCAAGAATAGGAGGAATAAGCACAGGATAATACTCTGTGTGATGACGGTACTATTTGTAAGCTCCGGCTAACTCCGTGCCAGCAGCCGCGGTAATACGGGGGGAGCAAGCGTTGGTCGGATTTACTGGGCGTAAAGGGCGCGTAGGCGGCGCAACAAGTCACTTGTGAAATCTCCGGGCTTAACTCGGAACGGTCAAGG
+
CCCCCFFGGGFFGGDFCGCFGGGGGGGGGGGFGGFCEGCFGGDGGGGCCGGGGFFGFGGGGGGGGGFEGG>@=FEFFGGGECDAFCF<FFECGGGGGFFGGGC7FCC,4CEFG9F7FFFFGGGFGBFG,BA<FFAF<FDGG9,CDFDGECEC7BEFCB,ECE9DCECEEDCGGGGG7FFGGGGGG7BGCEGEDEDCC@+;:EEG5>E>>@A>ECCG5;9EG*;86CFF9F=CGG5*7::85C=ECE5CFGGGGGEGEF/>:2:CC>C06:<@>F*<*.)/155<9@*9(9)-5>)05566/
@M03506:14:000000000-AKVR1:1:1101:4731:8038 1:N:0:37
CGAACTCCTACGGGAGGCAGCAGTCGGGAATTTTGGGCAATGGGCGAAAGCCTGACCCAGCAACGCCGCGTGAAGGATGAAATCCCTCGGGATGTAAACTTCGCAAGAACGGGAAGAATAAGTAGGGGACAATACCCCCTATGATGACGGTACCGTTTGTAAGCTCCGGCTAACTCCGTGCCAGCAGCCGCGGTAATACGGGGGGAGCAAGCGTTGTTCGGATTTACTGGGCGTAAAGGGCGCGTAGGCGGTCAGCACAAGTCAATTGTGAAATCTCCGAGCTTAACCCGGAAAGGTCAAC
+
CCCCCGGGGGGGGGGGGGGGGGGGGGGGGGGGGGGGGGGGGGGGGGGGGGGGGGGGGGGGGGGGGGGGGGGGGGGGGGGGGGGGGGGGGGGGGGGGGGGGGGGGGGGGGGGGGEGGGGGGGGGGGGGGDGGGGGGGGGGGGGGGGGGGGGGGGGGGGGGGGGGGGGGGGGGGGGGGGGGGGGGGGGGGGGGGGGCGGGGGGGGGGGGGGFGGGEEGGGGGGGEEGGGGGGGGGGG:FGGGGGGGCEE5?GGEDGGFFFGFFFGGGGGGGCC?>FFEGFG3DFE?F6D*:DD())8>@FFF?
@M03506:14:000000000-AKVR1:1:1101:27665:8044 1:N:0:37
CGAACTCCTACGGGAGGCAGCAGTCGAGAATTTTTCTCAATGGGGGAAACCCTGAAGGAGCGACGCCGCGTGGAGGATGAAGGCTTTCGGGTTGTAAACTCCTGTCATTTGGGAACAAGATGCACACGTTAACTGCGTGGGTATTGATAGTACCAGAAGAGGAAGAGACGGCTAACGCTGTGCCAGCAGCCGCGGTAATACAGAGGTCTCAAGCGTTGTCCGGATTCATTGGGCGTAAAGGGTGCGTAGGTGGCGCTGTATGGCGGGTGTGAAATTTCGGAGCATAACTCCGAAAATGCAT
+
-ACCBDGGDCGGGGGGGGGDGFGGFGFGFGFFFFGFGGGGFCFFGGDGFGGCFGFECGGGG7E@C+7FDD+@C:AF7FFEEGFCEGGFE:CGGGGGGGGGGGF<FF<FEGFEE<B?EFFG9ABFGGG@FGC@GGGDFEFEGGFECFDFFEFCEGG7B<FFCCCFF>F7,CCC:CFF7*<BFFF9<AFCGFBE7EE<8;+CFGG+CF<89;C9C+1==8*+2*/C2*+++<9FCEG*:550<EGGCE=DEGCFG659*81*+3*/*1:CE5C7*07+2*9C/7>*+*:)6:)4)50)0/9**
@M03506:14:000000000-AKVR1:1:1101:13809:8061 1:N:0:37
CGAACTCCTACGGGAGGCAGCAGTCGAGAATTTTTCTCAATGGGGGTAACCCTGAAGGAGCGACGCCGCGTGGAGGATGAAGGTCTTCGGATTGTAAACTCCTGTCATTTGGGAACAAGGTGTGCGCGTTAACTGCGCGCGCATTGATAGTACCAGAAGAGGAAGAGACGGCTAACTCTGTGCCAGCAGCCGCGGTAATACAGAGGTCTCAAGCGTTGTTCGGATTCATTGGGCGTAAAGGGTGCGTAGGCGGCGCGGTAAGTCGGGTGTGAAATTTCGAGGCTTAACTCCGAAACTGCAT
+
CCCCCGGGGDGGGGGGGGGGGGGGGGGGGEGGGGGGGGGGGGGGGGGGGGGGGGGGGGGGGGGGGGGGGGGGGGGGGGGGGGGGGGGGGGGGGFGGGGGGGGGGGGGGGGGGDGGGGGFFFGGGGGGGGGDGGGGGGGGGGGGEGGGFGGGFGGGGGGGGGGGGGGGGGGGGGDGGGGGGGGGGGGGGGGGGGGGGGGGGGGGGGGGGGGGGFFGCGGGDGGGCCEFDGGFGGCGEGG3FGGGGGGEDGGFGGEECEFG)*<7CEDGDEGGFC*:CGFGGGFFGF4>99>F<<<:>FF?7@
@M03506:14:000000000-AKVR1:1:1101:5071:8097 1:N:0:37
CGAACTCCTACGGGAGGCAGCAGTCGGGAATTTTGGGCAATGGGCGAAAGCCTGACCCAGCAACGCCGCGTGAAGGATGAAATCCCTCGGGATGTAAACTTCGCAAGAACGGGAAGAATAAGTAAGAGCTAACATCTCTTATGATGACGGTACTGTTTGTAAGCTCCGGCTAACTCCGTGCCAGCAGCCGCGGTAATACGGGGGGAGCAAGCGTTGTTCGGATTTACTGGGCGTAAAGGGCGCGTAGGCGGCCACCGCAAGTCGATTGTGAAATCTCCGGGCTTAACCCGGAAAGGTCAGT
+
CCCCCGGGGGGGGGGGGGGGGGGGGGGGGGGGGGGGGGGGGGGGGGGGGGGGGGGGGGGGGGGGGGGGGGGGGGGGGGGGGGGGGGGGGGGGGGGGGGGGGGGGGGGGGGGGGGGGGGGGGGGGGGGGGGGGGGGGGGGGGGGGGGGGGGGFGGGGGGGGGGGGGGGGGGGGGGGGGGGGGGGGGGGGGGGGGGGGGGGGGGGGGGGGGGGGGCEGEGGGGGGGGGFGGGGGGGG=FGGGGGGGGDGGGGGGGGGGGFG<EGGGGDCCCG+=DFCCFFGDGFEGGFGFBGF>@EFF?6?:/
@M03506:14:000000000-AKVR1:1:1101:3981:8155 1:N:0:37
CGAACTCCTACGGGAGGCAGCAGTGGGGAATATTGGACAATGGGCGCAAGCCTGACGCAGCAACGCCGCGTGAGTGATGAAGGCCTTCGGGTCGTAAAGCTCTGTCGGAGGGAACGAATGCTCCAGGGGTTAACAGCCTCAGGAAGTGACGGTACCCTCAAAGGAAGCACCGGCTAACTCTGTGCCAGCAGCCGCGGTAATACAGAGGGTGCAAGCGTTGTTCGGAATCACTGGGCGTAAAGGGCGCGTAGGCGGCCTGATAAGTAGGGGGTGAAATCCTGCGGCTTAACCGCAGGGCTGC
+
CCCCCGGGGGGGGGGGGGGGGGGFGGGGGGGFGGGGGGGGGGGGGGGGGGGGGGGGGGGGGGGGGGGGGGGGGGFGFGGGGGGGGGGGGGGGGGGGGGGGGGGGGGGGGGGGGGGGGGGGGFGGGGGGGGGGGGGGGGGGGGGGFGGGGGGGGGGGGEGGGGGGGGGGGGGGGGFDGGFGGGGGGGGGGGGGGGGGEECEGGGGGGGGECGGGDGCEGGGGGDEGGGDECFGGGGGGEDEFFGGGGGGGGGGGGGDG>C99CCCFFGFGDGFGGCFFB6CGFFGCEGFFC?9B>>E3)7>.
@M03506:14:000000000-AKVR1:1:1101:4229:8179 1:N:0:37
CGAACTCCTACGGGAGGCAGCAGTGGGGAATCTTGCACAATGGGCGAAAGCCTGATGCAGCGACGCCGCGTGGGGGATGAAGCTTTTCGGAGTGTAAACCCCTTTCGATCCGGACGAATGCCTCGCAAGAGGAGTGACGGTACGGATATAAGAAGCCCCGGCTAACTACGTGCCAGCAGCCGCGGTAATACGTAGGGGGCCAGCGTTGTTCGGAATTACTGGGTGTAAAGGGTTCGTAGGCGGTGTGGCAAGTTGGGAGTGAAATCCCTGGGCTCAACCCAGAGACGGCTTCCAAACCTGC
+
CCCCCGGGGGGGGGGGGGGGGGGGGGGGGGGGGGGGGGGGGGGGGGGGGGGGGGGGGGGGGGGGGGGGGGGGGGGGGGGGGGGGGGGGGGEGGGGGGGGGGGGGGGGCGGGGGGGGGGGGGGGGGGGDEGGGBGGGGGGGGGGGGGGGGGGGGGGGGGGGDGGDFGGGGGGGGGGFGGGGGFGGGEE5@EFFGDFEEGDCEGGGG8;8CCCCE5:FFGGGGGGGGGGGGGGGFC@GEFGGGGGEGEGGCCFF>7<FG>D5:+:<?:+*397<75*A*.>9*)):A4*7>))(09FF)).0)
@M03506:14:000000000-AKVR1:1:1101:10814:8185 1:N:0:37
CGAACTCCTACGGGAGGCAGCAGGGAGGAATATTGGTCAATGGACGCAAGTCTGAGCCAGCAACGCCGCGTGAAGGACGAAGGCCTTCGGGTCGTAAACTTCTTTTGAGGGAGACGAGCAAGGACGGTATCCCTCGAATCAGCCACGGCTAACTACGTGCCAGCAGCCGCGGTAAAACGTAGGTGGCGAGCGTTATCCGGCTTCATTGGGCGTAAAGAGCTTGTAGGCGGCGTCATAAGTTGGACGTGTAAACTCCGGGCTTAACTTGGAGAGGCCGTTCAATAATGTGAGGCAAGAGGGT
+
CCCCC@FFCFGGGG7:CF@BCFGG:CEGGFFGGF<FFFEEFGCECFGG7CFGDFGGF8C@@8@FGC7FECFGGFF<<6@C:7+<F<?DF+:?+>@D<7FFG9E?E?9+?BFEEFEEF7@@8A+D8>>F733CDFFGEGGDAFF,<,3@<C*@FFGC<<FEGGGGD@BFGD7:=<*,2?CCCB<FFFFEGGC7F7E5C+?C*:8@C+@++:CEG**/<:880<CC?CEGGGGGE78@<+2<CF+2<7E70:<CGC?6/7CD5C*0<*2*69667<D*9)*20**++/**.**()))0.00).
@M03506:14:000000000-AKVR1:1:1101:14594:8205 1:N:0:37
CGAACTCCTACGGGAGGCAGCAGTGGAGAATATTGGACAATGGGGGCAACCCTGATCCAGCCATGCCGCGTGGGTGAAGAAGGCCTTCGGGTTGTAAAGCCCTTTTGTACGGGAAGAAAAGCTGCCGGGTAATATCCGGTGGTCATGACGGTACCGTAAGAATAAGCACCGGCTAACTTCGTGCCAGCAGCCGCGGTAATACGAAGGGTGCAAGCGTTACTCGGAATTACTGGGCGTAAAGCGTGCGTAGGTGGTGAGTTAAGTCTGATGTGAAATCCCCGGGCTCAACCTGGGAATGGCA
+
CCCCCGGGGGGGGGGGGGGGGGGGGGGGGGGGGGGGGGGGGGGGGGGGGGGGGGGGGGGGGGGGGGGGGGFGGGGGGGGGGGGGGGGGGGGGGGGGGGGGGGGGGGGGGGGGGGGGGGGGGGGGGGGGGGGGGGGFGGGGGGGGGGGFGGGGGGGGGGGGGGGGFGGGGGGGGGGGGGGGGGGFGGGFGGGGGDEGGGG9BFGGGGGGFGGGGGGGGGGGFGDCEEGGGGGFGGGGEEDGGGGGGGGGGGG<DG:D+70:CFC<+;EF?FEFF:2+*)2*1).*17CFBD?:>>>@59@7)
@M03506:14:000000000-AKVR1:1:1101:9977:8206 1:N:0:37
CGAACTCCTACGGGAGGCAGCAGTGGGGAATTTTGGACAATGGGGGCAACCCTGATCCAGCCATGCCGCGTGAGTGATGAAGGCCCTAGGGTTGTAAAGCTCTTTTGTGCGGGAAGATAATGACGGTACCGCAAGAATAAGCCCCGGCTAACTTCGTGCCAGCAGCCGCGGTAATACGAAGGGGGCTAGCGTTGCTCGGAATCACTGGGCGTAAAGGGTGCGTAGGCGGGTCTTTAAGTCAGGGGTGAAATCCTGGAGCTCAACTCCAGAACTGCCTTTGATACTGAGGATCTTGAGTTCG
+
CCCCCGGGGGGGGGGGGGGGGGGGGFGGGGGGGGGGGFGGGGGGGGGGGGGGGGGGGGGGGGGGGGGGGGGGGGGGGGGGGFGFGGGGGGGGGGGGGGGGGGGGGGGGGGGGGGGGGGGGGGGGGGGGGGGGGGGGGGGGGGGFGGGGDGGGGGGGGGGGFCGGGGGGGGDFGGGDGGCCEGFGGGGGGGGGGGGGGGGGGGGGC?FGGGGEGGGGFEFEC/;>C>E=EGE*;C9<FFDCCFGGGGG3E7CFF+97*84*<FCCG*00<FCFFG=C4=F7:697<**9(262*9**)1893
@M03506:14:000000000-AKVR1:1:1101:16339:8212 1:N:0:37
CGACTCCTACGGGAGGCAGCAGTCGGGAATTTTGCTCAATGGGCGAAAGCCTGAAGCAGCAACGCCGCGTGAGGGATGAAGGCCTTCGGGTTGTAAACCTCTTTTCTCAGGGACGATAATGACGGTACCTGAGGAATAAGCCACGGCTAACTACGTGCCAGCAGCCGCGGTAATACGTAGGTGGCAAGCGTTGTCCGGATTTACTGGGCGTAAAGAGCGCGCAGGCGGTCGTGCAAGTCGCGTGTGAAAGCCCCCGGCTCAACTGGGGAGGGTCACGCGATAATGCTCGACTCGAAGGCAG
+
CCCCCGGGGGGGGDGGGGGGGGGGGGGGGGGGGGGGGGGGGGGGGGGGGGGGGGGGGGGGCFGGGGGGGGGGGGGGGGGGGGGGGGGGGGGGGGGGGGGGGGGGGGGGGGGGGGGGGGGGGGGGGGGGFGGGGGGGGGGGGGGGGGGGGGGGGGGGGGGGGGGGGGGGGGGGGGGGGGFGGFGGGGGGGGGGGGGGGGGGEGGGGGGGCEGGGGGGGGGGGGGGGGGGE8=88CFDECFGGEGG5*+:<C6EFC55?@<D6FF+07ED5/:>75<?DFGC)))+3729<3<<DF40.>>5:
@M03506:14:000000000-AKVR1:1:1101:7207:8216 1:N:0:37
CGAACTCCTACGGGAGGCAGCAGTGGGGAATATCGGACAATGGGCGCAAGCCTGATCCAGCCATGCCGCGTGAGTGATGAAGGCCTTAGGGTTGTAAAGCCCTTTCGGCGGGGAAGATAATGACGGTACCCGCCGAAGAAGCCCCGGCTAACTTCGTGCCAGCAGCCGCGGTAATACGAAGGGGGCTAGCGTTGCTCGGAATCACTGGGCGTAAAGCGCACGTAGGCGGGATCTTAAGTCAGGGGGGAAATCCTGGAGCTCAACTCCAGAACTGCCCTGGATACTGAGACTCGTGAGTCCG
+
CCCCCDFGGG<EFGDGGGGGGEFCFFCFGCFFD<7FFGGGGGGG8FEDGCFGGGFFGGCFGGFFFGFEEC67,BCC<AFC9FCCFEFDF=EFC=BFGGGFA9,B<?CGGGDCG+8FF<FFFCACEECCEGGGG*<*>>>,>EC*FCFGGDGFGGGCF:7CBFGCCFGGDEC:*/<@<*;/88AC85?:CF51;CC7CEEC**00+2<FC88*2**<0:C=8=C*:*+:>C*88+A:?GF90<C=**2)*/<+929**7C2<94CC7C<F*?F0CF67?***9=C7**0)**))05)09**0
@M03506:14:000000000-AKVR1:1:1101:19128:8288 1:N:0:37
CGAACTCCTACGGGAGGCAGCAGTCGAGAATTTTTGACAATGGGGGAAACCCTGATCGAGCGACGCCGCGTGGAGGATGAAGGTCTTCGGATTGTAAACTCCTGTCATTGGGGAACAAGGTGCATACGTTAACTGCGTGTGCATTGATAGTACCCGAAGAGGAAGAGACGGCTAACTCTGTGCCAGCAGCCGCGGTAATACAGAGGTCTCAAGCGTTGTTCGGATTCATTGGGCGTAAAGGGTGCGTAGGCGGCGCGGTAAGTCGGGTGTGAAATCTCGGAGCTTAACTCCGAAACTGCAT
+
CCCCCGGGG<FGDGGGGGGGGGGGGGGGGGGGGGGGGGGGGGGGGGGGGGGGGGGGGGGGGGGGGGGGGGGGGGGGGGGGGGGGGGGGGGDGGGGGGGGGGGGGGGGGGGGGGGGGGGGGGGGGGGGGGFGGGGGGGGGGGGGGGFGGEGGGGGGGEGGDGGGGGGGFGGDGGCFFFGGGFFGGGCGDCGGGGGGG8@C9EGC9FGGGGGGGGGGB8=EGGGG*;8CCCGGG=FGGGG:FGDG5=*:CEEEEGGDGGFG5CFGGGDEDECG*:D7FF4FG3)7E</2/5:?6<5<@4@FF=
@M03506:14:000000000-AKVR1:1:1101:26108:8295 1:N:0:37
CGAACTCCTACGGGAGGCAGCAGTCGAGAATTTTTCTCAATGGGCGAAAGCCTGAAGGAGCGACGCCGCGTGGGGGATGAATGGCTTCGGCCCGTAAACCCCTGTCATTTGTGAACAAATTGTTTCACCTAACACGTGAAGCATTGATAGTAACGGAAGAGGAAGGGACGGCTAACTCTGTGCCAGCAGCCGCGGTAATACAGAGGCCCCAAGTGTTGTGCGGATTCACCGGGCGTGAAGGGTGCGTAGTCGGTCGTGGAAGACTGACGTGAAATCTCCGGGACTACCCCGGAACCTGCGG
+
CCCCCFGGFGGGGDGCCGEGGGE,EFC@F@FCEFGFFGGGGGGCFGGGGGGGGFGFCCFEE6CFC7CGEGFEGF@EGEGEFCFF?E8=FGGGEF+4?@9EGGGCFFGG9CEB8F<?FCFFGGG9FFGGGDF8DDFFCCFDGCE9,@CGFFEFA;CFCCE7F>:2<FFCCC*F::?:@2,=CG,=<@<CF@:CC@@E*B+54;B;+2**//;;1+033*;*<AC8EGC:C+;55CE/*;*2+::A*7/9E5+:5**9/<*19**23*3*:7:)*0*+*/2))0)209*).*)450))05)0)
@M03506:14:000000000-AKVR1:1:1101:6870:8299 1:N:0:37
CGAACTCCTACGGGAGGCAGCAGTCGAGAATTTTTGACAATGGGGGAAACCCTGATCGAGCGACGCCGCGTGGAGGATGAAGGTCTTCGGATTGTAAACTCCTGTCATTGGGGAACAAGGTGCATACGTTAACTGCGTGTGCATTGATAGTACCCGAAGAGGAAGAGACGGCTAACTCTGTGCCAGCAGCCGCGGTAATACAGAGGTCCCAAGCGTTGTTCGGATTCACTGGGCGCAAAGGGTGCGTAGGTGGTCGTGTAAGTCTGATGTGAAATCTCGAAGCTCACCTGCGAAACTCCAT
+
<CCCCEECFF<CCCG@CCCF,C@FGDGFF7FFGGG@@FFCF<6ECE7CFGGGDF@9E,CF@ECFEEGCC=:CC@F78??FGDFFG9F9?F=FEFGGGFFFGF,5BFGGFEC8:CFGE<<CFFGGG,EFGGFGGC<,CBEF7DDFG,3@F<FC<,EF++>>,6>FGCFCGE@7C:,,,@F<DC9A,,<B,,2=FFGGGGC?<BC+C8E@9CF6BFE5**;@@C8>>5<+CC+*2:E**2)A*/ACEG5*25<?F=F5*095+<*<:7+*<:<*:C*<:**207>GGF*)5*86).)7=*0)/
@M03506:14:000000000-AKVR1:1:1101:9275:8303 1:N:0:37
CGAACTCCTACGGGAGGCAGCAGTCGAGAATTTTTCTCAATGGGCGAAAGCCTGAAGGAGCGACGCCGCGTGGGGGATGAAGGGCTTCGGCTCGTAAACCCCTGTCATTTGCGAACAAACCTTACGATTTAACAGATCGTGAGCTGATTGTAGCGAAAGAGGAAGGGACGGCTAACTCTGTGCCAGCAGCCGCGGTAATACAGAGGTCCCAAGCGTTGTTCGGATTCACTGGGCGTAAAGGGTGCGTAGGCGGCGCGGTAAGGCGGGTGTGAAGTCTCGGAGCTTAACTACGAAACTGCAT
+
CCCCCGGFFGGGGFEGGEGGGGGGGGGGFGGGGGGGGGGGGGGGGGEDCGGGGGGFEFGGGGGGGGGGGG@FGGGGCFGGGGFGGGGGGGEFCGDFGGGGDGGGGGFGGGDGGGGGGGCDGFGGGGGGGGGGGGGGGGGGGGGGGGGGFCGGGGGGGGGGGGGGG><FGGECF@FFCFGGGGGGGGGGGGGGD@EEDGGGGCC?6CFCGFFGGGGG*?EFGDGGGCE?FGGGGDE8C8CFGDFEEE=CCEC5DGECE@GD7+*0:5*)*1:@F*:CC*9<)7<>+*2/-*0-.)))9F?F=
@M03506:14:000000000-AKVR1:1:1101:18546:8327 1:N:0:37
CGAACTCCTACGGGAGGCAGCAGTGGGGAATATTGGACAATGGGCGAAAGCCTGATCCAGCAATGCCGCGTGAGTGAGGAAGGCCTTAGGGTTGTAAAGCTCTTTCGGCGGGGACGATGATGACGGTACCCGCAGAAGAAGCCCCGGCTAACTTCGTGCCAGCAGCCGCGGTAATACGAAGGGGGCGAGCGTTGTTCGGATTTACTGGGCGTAAAGGGCGCGCAGGCGGCTATTTTTGTCAGGCGTGAAAGCCCCGGGCTTAACCTGGGAACTGCGCTTGAAACGGGATGGCTAGAGATCG
+
CCCCCGGGGGGGGGGGGGGGGGGGGGGGGGGGGGGGGGGGGGGGGGGGGGGGGGGFGGGGGGGGGGGGGGCF@FFGGGGGGGGGGGGGGGGGGGGGGGGGGGGGGGGGGGGGGGGGGGFGGGGGGGGGGGGGGGFFGGGGGGGGGGGGGGGGGGGGGGGGGGGGGGFEGGGGGGGGGGGGEGGGGDGEGECE5C;CGGGGGGGGF+@FGGGGGGGFFEGGGGGGEDGGGDECC+CCFE7CFFFFDCED;CFGGGGGGFGG5CFCE7EC=*<797CG<)>FFFF?FD579DFFF4<9@8*9F
@M03506:14:000000000-AKVR1:1:1101:6707:8372 1:N:0:37
CGAACTCCTACGGGAGGCAGCAGTGGGGAATATTGGACAATGGGCGAAAGCCTGATCCAGCAATGCCGCGTGAGTGATGAAGGCCTTAGGGTTGTAAAGCTCTTTTACCCGGGATGATAATGACAGTACCGGGAGAATAAGCTCCGGCTAACTCCGTGCCAGCAGCCGCGGTAATACGGAGGGAGCTAGCGTTGTTCGGAATTACTGGGCGTAAAGCGCGCGTAGGCGGCTTTGTAAGTCAGAGGTGAAATCCCGGGGCTCAACTCCGGAACTGCCTTTGAAACTGCATCGCTTGAATCCG
+
CCCCCGGFGGGGGGGGGEGGGGGFFGGGGGGEFG9<DECGFFGGGGGDGEGGFDFGGGGGGGGGGGGGGGFGGGFFGGGGGGGGGGGGGFGGGGGGGGGGDEFGGGGGGGGGGGEGGGGGGGGGGFEFEFGEGGGGGGGFB9DGGGGGGEFGGGEEGGGFAFGGGG7CEEGGGGGGG:FE>7F<CFF9,@BCCCEFFGGGEGG9FFCFFGGGGGGG+?8E58C5?EGGGD5?FGGGGFDGGGGF*2:C6<A70+25*.>>FFCC7:CG/*237CC6=4:DG6=F?=DFBGB?F))8)0195
@M03506:14:000000000-AKVR1:1:1101:11449:8375 1:N:0:37
CGAACTCCTACGGGAGGCAGCAGTGGGGAATTGTTCGCAATGGGCGCAAGCCTGACGACGCAACGCCGCGTGGAGGATGAAGACCTTCGGGTCGTAAACTCCTTTCGATCGAGACGAATGGCCTTCGGGTTAACAGCCCGGAGGAGTGACGGTACCGAGAGAAGAAGCCCCGGCTAACTCCGTGCCAGCAGCCGCGGTAATACGGGGGGGGCAAGCGTTGTTCGGAATTACTGGGCGGAAAGGGCTCGGAGGCGGCCAACTAAGTCAGACGTGAAATCCCTCGGCCTAACCGGGGAACTGC
+
CCCCCGGGGGGGGGGGGGGGGGGGGGGGGGGGGGGGGGGGGGGGGGGGGGGGGGGGGGGGGGGGGGGGGGGGGGGGGGGGGGGGGGGGGGGGGGGGGGGGGGGGGGGGGGGGGGGGGGGGGGFGGGGGGGEFGGGGGGGGGGGGCGGGGGGGGGGGGGGG7CFGFFGGFFEGCCFGGGGGGGGGGGFFGGGGGGGEGGGGGFCFCGDGGGDGEGGGE*::CGGGGGGGGGCCGGGGC*9:*CF=E=FG*1:CGCCC5;CC?66++20*+0C7C*/<>F*99>ECG)*04952>BF>>560/
@M03506:14:000000000-AKVR1:1:1101:20821:8402 1:N:0:37
CGAACTCCTACGGGAGGCAGCAGTAGGGAATCTTGCGCAATGGGCGAAAGCCTGACGCAGCCCTGCCGCGTGAATGATGAAGGTCTTAGGATTGTAAAATTCTTTCACCGGGGAAGATAATGACGGTACCCGGAGAAGAAGCCCCGGCTAACTTCGTGCCAGCAGCCGCGGTAATACGAAGGGGGCTAGCGTTGCTCGGAATTACTGGGCGTAAAGGGCGCGTAGGCGGATATCTAAGTTGGGGGTGAAATCCCGGGGCTCAACCTCGGAATTGCCTTCAAAACTGGATATCTTGAGTTCG
+
CCCCCGGGG-FGGGGGGGGGGGGGGGGGGGFGGGGGGGGGGGFFGGGGGGGGGGGGGGGEGGGGGGGGGGGGGGGGGGGGGGGGFGGFFGGGGGGGGGGGGGGGGGGGGGGGGGGGGFGGGGGGGGGGGGGGG@FGGGGGGGFGGGGGGGGGGGGGGGGGGGGGGGGGGGGGCCFGGGG:FGGDGGGGGGGGCGGGFGGGEFGFFGGFGGGE8ECGFGGGGGGGGEGGGDGGFF9+<9D?CFE=EGDD9FGGCFEGD>DDD97A=7C<EC*8*CC+:676*8*27*674;8<FF?FFF4@5
@M03506:14:000000000-AKVR1:1:1101:8885:8420 1:N:0:37
CGAACTCCTACGGGAGGCAGCAGTGGGGAATTTTCCGCAATGGGCGAAAGCCTGACGGAGTGACGCCGCGTGGGGGACGAAGGCCTTCGGGTCGTAAACCCCTGTCAGAGGGAAAGAAGGGTGTCGGCGTGAATAGCGCCGGCACTTGACGGTACCTTCAGAGGAAGCCCCGGCCAACTCTGTGCCAGCAGCCGCGGTAAGACAGAGGGGGCAAGCGTTGCTCGGAATTACTGGGCGTAAAGGGCGCGTAGGCGGGATGGCAAGTCGGTCGTGAAATCCTTCGGCTCAACCGAAGAACGTC
+
CCCCCGGGGGGGGGGGGGGGGGGGGGGGGGGGGGGGDGGGGGFGGGGGGGGGGGGGGGGGGGGGGGGGGGGGGGGGGGDGGGGGGGGGGGGGGGGGGGGGGGGGGGGGGGGGGGGGFGGGGGGGGGGGGGGGGGGGGGGGGGGGGGGGGGGGGGGGGGGGGGGGGGGGGGGGGGGGFGGGGGGGGGGGGGGGGGGGGGGGGFGGGGFGDGGGGGGGGEGGGGGGGGDGGGDEFGEFGGGG*9EGGGGGCGGGGGGGGDGGGGC50:ED:<CEGGGFGFCFFFFCEFGFFGFFFEFEFFB:0
@M03506:14:000000000-AKVR1:1:1101:3662:8421 1:N:0:37
CGAACTCCTACGGGAGGCAGCAGTGGGGAATATTGGACAATGGGCGCAAGCCTGATCCAGCAATGCCGCGTGTGTGAAGAAGGTCTTCGGATTGTAAAGCACTTTCGACGGGGACGATGATGACGGTACCCGTAGAAGAAGCTCCGGCTAACTCCGTGCCAGCAGCCGCGGTAATACGGGGGGAGCAAGCGTTGTTCGGATTTACTGGGCGTAAAGGGCGCGTAGGCGGCCACCGCAAGTCGATTGTGAAATCTCCGGGCTTAACCCGGAAAGGTCAACCGATACTGCGGGGCTAGAGTGC
+
CCCCCGGGGGGGGGGGGGGGGGGGGGGGGGGGGGGGGGGGGGGGGGGGGGGGGGGGGGGGGGGGFGGGGGGGGGGGGGGGGGGGGGGGGGGGGGGGGGGGGGGGGGGGGGGGGGGGGGGGGGGGGGGGGGGGGGGGGGGGGGGGFEGGGGGGGGGGGGGGFGGGGGGGGGGGGGGGGGGGGGGEGGGGGGGGGGGGGGGGGGGGG9C6EEE:EEFFGEGGGG8EGDGGGGGDFGGDC=C?9C:C7CCFGGFGGFGGGFDGGFCFFFEDEDGBGGG?D=F5C>ECEFC?:GF03>>FFFFF*
@M03506:14:000000000-AKVR1:1:1101:16347:8423 1:N:0:37
CGAACTCCTACGGGAGGCAGCAGTCGGGAATTTTGCGCAATGGACGAAAGTCTGACGCAGCAACGCCGCGTGAGGGATGAAGGCCTTCGGGTTGTAAACCTCTTTTCTCAGGGAAGATAATGACGGTACCTGGGGAATAAGCCACGGCTAACTACGTGCCAGCAGCCGCGGTAATACGTAGGTGGCGAGCGTTGTCCGGATTTACTGGGCGTAAAGAGCGCGCAGGCGGTCGTACAAGTCGCGTGTGAAAGCCCCCGGCTCAACTGGGGAGGGTCACGCGATACTGTTCGACTCGAAGGCA
+
CCCCCGGGGGGGGGGGGGGGGGGGGGGGGGGGGGFGGGGGGGGGGGGGGGGGGGGGGGGGGGGGGGGGGGFGGGGGGGGGGGGGGGGGGGGGGGGGGGGGGGGGGGGGGGGGGGGGGGGGGGGGGGGGGGGGGGGGGGGGGGFGGGCGGGGGGGGGGGGGGGGGGGGGGGGGGGGGGGGGGGGGGGGGGGG<FEGGGGGGGEGGFGFGGGGGCECGGGGGGGGDEGGGGGGGGGGGGGGCCEEGCCCFFFFG>GEDGFGC=F4FGGGFG9EBGGC=CDFGCD>CC*:@DD44)..573<>)
@M03506:14:000000000-AKVR1:1:1101:3329:8441 1:N:0:37
CGAACTCCTACGGGAGGCAGCAGTGGGGAATTGTTCGCGATGGGCGAAAGCCTGACGACGCAACGCCGCGTGGAGGATGAAGATCTTCGGGTCGTAAACTCCTTTCGATCGGGACAAATGGACGGTGGACGAATACTCCATCGGAATGACGGTACCGAGAGAAGAAGCCCCGGCTAACTCCGTGCCAGCAGCCGCGGTAATACGGGGGGGGCAAGCGTTGTTCGGAATTACTGGTCGTAAAGGGCGCGTAGGCGGCCCTCTAAGTCGGACGTGAAATCCCTCGGCTTAACCGGGGAACTGC
+
CCCCCGGGGGGGGGGGDGGGGGGGGGFCFEFGGGGGEGGGGGGGGGGGGGGGGGGGGGGGGGGGGGGGGGGGGGGDGFEGGGFGGGGGGGGGGGGGFGGGGGGGGGGGGGGCGGG+FFGGFGGGGGGGGGGGGGGGGGFGGGGG7CFFFFFGGGGGGGDGECGFFGGGFGCFGGGCGGGGGGFGGGGGGGGGGGGGCG5C9CGGGDEGDEG5ECCGEECCEGGGGEEFFGGGFF+<EEC=5:?E5CCGE55EFGEDED*569DF:>57E<E>C9FGG?<4*7;*>.9?2C=93@>))7;4*
@M03506:14:000000000-AKVR1:1:1101:24261:8467 1:N:0:37
CGAACTCCTACGGGAGGCAGCAGTGGGGAATATTGGACAATGGGCGCAAGCCTGACCCAGCCATGCCGCGTGGGTGATGAAGGCCCCAGGGTTGTAAAGCCCTTTCGGCGGGGAAGATAATGATGGTACCCGCAGAAGAAGCCCCGGCTAACTTCGTGCCAGCAGCCGCGGTAATACGAAGGGGGCTAGCGTTGCGCGGAATCACTGGTCGTAAAGGTCACGCAGGCGGACTGTTAAGACAGGGGGGGTATCGTGGAGCTTAACTCCAGAACGGCCCTTGATACTGACCATCTCGAGTCCG
+
@@CCCF9E-F<FGGGEGG>FEGGG8FGEFF@ECGDFDCGGC9FGCFDG>FFGEG?FFFGG8DCFF8@F@E@FCG:FDFDFFCFC=FBCEFGCF+8BA<<E4F8B@FGEF::7F<:FBFGG93=,@FD9=FC7CF:<CFACGD<*5*=<FEFGG,C<,4<<,?<FD@:B7BC<FC,?:F*/288>5>*;53C;8*/***:C8C?+0C9C<<**;A8E++38CE**1**22?**/0<C9+*3+2C=C*/)*1+3*2:**09C++*+0:+2AC*5)*9*)89DG4*++/*/(2/5=@F?B*0/)
@M03506:14:000000000-AKVR1:1:1101:17218:8472 1:N:0:37
CGAACTCCTACGGGAGGAAGCAGTCGAGAATTTTTCTCAATGGGGGAAACCCTGAAGGAGCGACGCCGCGTGGAGGATGAAGGTCTTCGGATTGTAAACTCCTGTCATTGGGGAACAATGCGTAAATATTAACTGTATTTGCGTTGATAGTACCCGAAGAGGAAGAGACGGCTAACTCTGTGCCAGCAGCCGCGGTAATACAGAGGTCTCAAGCGTTGTTCGGATTCATTGGGCGTAAAGGGTGCGTAGGCGGCGCGGTAAGGCGGGTGTGAAATCTCGGGGCTTAACTCCGACACTGCAT
+
CCCCCGGGGGGGGGGGGGGGGGGGGGGFGEGGGGGGGGGGGGGGGGGGGGGDGGGGGGGFCFGGGGGGGGFFGDGGDCFGCGGFGGGGGGEGGGGFFFGGGGFGFFGGGGGGGGGGGGCDFFGGGGGGGGGGGGG9DFGGDFEFGGGGGFFGGGGEDGGEGDGCFG>ACE7FEEGGGFFFFGGFGFGDGGGGGGGGGGFDGGF9FGFG9FF?F9E8BCECGG5/CCFGCFFGF=CCG5<+AEEEC5*9CC?CDCGGEBD)2<*2:<ECEDG=:C::*/9DGF3=56:=<*66>)85/66*/
@M03506:14:000000000-AKVR1:1:1101:27106:8525 1:N:0:37
CGAACTCCTACGGGAGGCAGCAGTGGGGAATATTGGACAATGGGCGCAACCCTGATCCAGCCATGCCGCGTGAGTGATGAAGGCCCTAGGGTTGTAAAGCTCTTTTGTGCGGGAAGATAATGACGGTACCGCAAGAATAAGCCCCGGCTAACTTCGTGCCAGCAGCCGCGGTAATACGAAGGGGGCTAGCGTTGCTCGGAATCACTGGGCGTAAAGGGTGCGGAGGCGGGCCTTTAAGTCAGGGGTGAAATCCTGGAGCTCAACTCCAGAACTGCCTTTGATACTGAAGATCTTGAGTCCG
+
CCCCCGGFFCFGGGGDGGGGGGCGGGDC7@FFE9EFGGGFGGGCFGG:+@EFG<EFEFFGGGGGG@FFFG:BFGGGGGGGGG8AF=DCFGGGGG@FFF?:5?<FFGGGGFF7=C@:,FAA,B<EFGG7CEFCEGGGDF9DGCGGGGGGG>@,@FFEECGC;:FGCCFFCFFE:*;<2CF@FCEGGGGG>FG:CFC,;BCD>CD98:+@>EGGGGG9CCGD*:*:8ECECG*2*0+023:<:?C55:E*0C+09:29*)7>C+969:FF6*:77CD*9**20/6<CF**,:*.9@==FFF6)
@M03506:14:000000000-AKVR1:1:1101:21129:8531 1:N:0:37
CGAACTCCTACGGGAGGCAGCAGTCGAGAATTTTTGACAATGGGGGAAACCCTGATCGAGCGACGCCGCGTGGAGGATGAAGGTCTTCGGATTGTAAACTCCTGTCATTGGGGAACAATGCGTGACGGTTAACTGCCGTTGCGTTGATAGTACCCGAAGAGGAAGGGACGGCTAACTCTGTGCCAGCAGCCGCGGTAATACAGAGGTCTCAAGCGTTGTTCGGATTCATTGGGCGTAAAGGGTGCGTAGGCGGCGCGGTAAGTCGGGTGTGAAATCTCGGAGCTTAACTCCGAAACTGCAT
+
CCCCCGGGG<FGGGGGGGGGGGGGGGGGGGGGGGGGGGGGGGGGGGGGGGGGGGGGGGGGGGGGGGGGGGFGGGGGGGGGGGGGGGGGGGGGGGGGGGGGGGGGGGGGGGGGGGGGGGGGGGGGGGGGGGGGGGGGGGGGGGGGGGGGGGGGGGGGGGGGGGDGFGGGGGGGEGGGECFGGGGGFGGGGGGGGGGF8E@FG+ACFGCEGGGD6@>;5CGFGGG5EEG?F?C?CGECEEFGFGGE5:EDEGC5C5=)?BDDG?*<ACGFGGGF70:?*99FCE>G6?>F<79?:3..=FFB0
@M03506:14:000000000-AKVR1:1:1101:4951:8539 1:N:0:37
CGAACTCCTACGGGAGGCAGCAGTGGGGAATATTGGACAATGGGCGAAAGCCTGATCCAGCCATGCCGCGTGAGTGATGACGGCCTTAGGGTTGTAAAGCTCCTTCGTCAGGGACGATAATGACGGTACCTGAAGAAGAAGCCCCGGCTAACTCCGTGCCAGCAGCCGCGGTAAGACGGAGGGCGCAAGCGTTGTTCGGAATTACTGGGCGTAAAGCGCGCGCAGGCGGGAAGGTAAGTCTGGAGTGAAATTCCGGGGCCCAACTCCGGAGCTGCTTTGGATACTGTCCTTCTAGGGCCCG
+
CCCCCGGGGGGGGGGGGGGGGGGGGGGGGGGGGGGGFGGGGGGGGGGGDGGGGGCGGGGGGGGGGGGGGGGGGGGGGGFGGGGGGGGFGGGGGGGGGGGGGGGGGGGGGGGGGGGGDFGGGGGGGGGG7FGGG8BFGGGFGE@FGGGGGGGGGGGGGFFFCFGGGGGGGGGGGGCFGG<FFGGGGDGEEFGG7BEDFGDCGFDFF?+<55?E5E8FDGECGEGGEEGGGGG5C=@7CEFFGGGCEGCFGDGGGGGGGBDCE5*:*:+9C*15CFG<FFGGF4@EFFGF):66=***7))7.
@M03506:14:000000000-AKVR1:1:1101:9988:8547 1:N:0:37
CGAACTCCTACGGGAGGCAGCAGTCGGGAATTTTGGGCAATGGGCGAAAGCCTGACCCAGCAACGCCGCGCGAAGGATGAAATCCCTCGGGATGTAAACTTCGCAAGAATGGGAAGAATTAGTAGGGGCTAATACCCCCTATGATGACGGTACCATTTGTAAGCTCCGGCTAACTCCGTGCCAGCAGCCGCGGTAATACGGGGGGAGCAAGCGTTGTTCGGATTTACTGGGCGTAAAGGGCGCGTAGGCGGTCAGCACAAGTCAGTTGTGAAATCTCCGGGCTGAACTCAGAACGGTCAAC
+
CCCCCGGGFFFEGG7FGGGGGGGGGGGGGGDCFEGDCFFFGGGGGGGGGGGGGFCGGGFGFGGGGGGGD7CF=FFGDFGGGFGGFGGGGGGEGEGGAFF?FFECFFGGGGFGFCFFFEAFF<FEG<FGGEFCGGGGFGDFFFGCFFFCC@CEEFGGCFFGGCDCFGFGD7FGGGGGGEGGGFCFGFGG>FGEGGE@FDFGGGECGGG>C6CFDGEGGGFEGD*;E+39@+;FGGE*/@7EGGGE*:/7CEE:)A=4CFD4:<7FGF7DGCF*::7C>?DDC)7*56<*.*04@)8>:)761
@M03506:14:000000000-AKVR1:1:1101:14258:8556 1:N:0:37
CGAACTCCTACGGGAGGCAGCAATGGGGAATATTGGACAATGGGCGAAAGCCTGATCCAGCAATGCCGCGTGAGTGATGAAGGCCTTGGGGCTGTAAAGCTCTTTTACCCGGGATGATAATGACAGTACCGGGAGAATGAGCCCCGGCAAACTCCGTGCCAGCAGCCGCGGTAATACGGAGGGGGCTAGCGTTGTTCGGAATTACTGGGCGTAAAGCGCACGTAGGCGGCTTTGCAAGTTAGAGGTGAAAGCCCGGGGCTCAACTCCGGAATTGCCTTTAAAACTGCATCGCTAGAATTGT
+
CCCCCGGGGGGGGGGGGGGGGGGGGGGGFFGGGGGGGGGGGGGGGGGGGGGGGGGGGGGGGGGGGGGGGGGGGGGGGGGGGGGGGGGGGGGGGGGGGGGGGGGGGGGGGGGGGGGGGGGGGGGGGGGGGGGGGGGGGGGGGGGGGGGGGGGGGGGGGGGGFGGGGGGGGGGGGGGGGGGDGGGGGGGGGFG7FFGGGGGEGGGGGGGGGGGEGGFFGEGEGGGGGGC=EEEE<CEGGGGGGFEFGFDFCFF6CCGGGFDDGG=6+:CGGC5>FGGGC?D>C=FEF479<:)(.7:6==FF*
@M03506:14:000000000-AKVR1:1:1101:5337:8559 1:N:0:37
CGAACTCCTACGGGAGGCAGCAGTCGAGAATCTTCGGCAATGGGCGCAAGCCTGACCGAGCGACGCCGCGTGTGCGATGAAGGCCTTCGGGTTGTAAAGCACTGTCGAGGGGAGAAAGCCGCAAGGTTGATCGACCCCTGGAGGAAGCACGGACTAAGTTCGTGCCAGCCGCCGCGGTTAGACGAACCGGGCGGACGGTATTCGGAATCACCGGGCTTAAAGGGCGCGTAGGCGGGCGGACAAGTCAGAGGGGGAATCCTGCGGCCCAACCGCAGAAGTGCCCCTGAATACGGTGGCCTCG
+
CCCCCGGGGGGGGGGGGGGGGGGGGGGGFGGGGGGGGGGGGGGGGGGGGGGGGGGGGGGGGGGGGGGGGGGGGGGGGGGGGGGGGGGGGGGGGGGGGGGGGGGGGGGGGGGG76>FF=:D:3+@>F3C<8,388>FEG7*>>CFCF7:F,>C<:<,@3@F@<<<7F<,**44F7B:C5*8*03/*:?CC**1/*:*2*;;8AC6:*;899<**:?5/C+A@+<E*2*/***;9/?E1:)*2*22+0+0<95/)*2*0/7>A+/::)295*C>)//*20*0095F5@*))2/3B7.7).9:)
@M03506:14:000000000-AKVR1:1:1101:17673:8561 1:N:0:37
CGAACTCCTACGGGAGGCAGCAGTTGGGAATCTTGGACAATGGGGGAAACCCTGATCCAGCCATGCCGCGTGAGTGATGAAGGCCTTCGGGTTGTAAAACTCTTTCGACGGGGACGATAATGACGGTACCCGTAGAAGAAGCTCCGGCTAACTTCGTGCCAGCAGCCGCGGTAATACGAAGGGGGCTAGCGTTGTTCGGAATTACTGGGCGTAAAGCGCGCGCAGGCGGTCTTCCAAGTCAGTGGTGAAAGCCCGGAGCTCAACTCCGGAATTGCCATTGAAACTGTGAGACTGGAGTACG
+
CCCCCGGGGGGGGGGGGGGGGGGGGGGGGGGGGGGGGGGGGGGGGGGGGGGGGFGGGGGGGGGGGGGGGGGGFFGGGGGGGGGGGGGGGGGGGGGGGGGGGGGGGGGGGGGGGGGGGGGGGGGGGGGGCFGGGGGGGGGGGGGGGGGGGGGGGGGGGGGGGGGGGGGGEGGGGGGGGGGGGGGGDGGGGGGGGGGGGGGGGGGGGGGGGGGGGGGGGGGGGGGGGGGGGGDC?CGGGGGGGGGFGEFG?CFGGGGD8@:<FFFG?:CDGGGF<DFCF6C7D4@ECFC94C?>?4:)5;6*.
@M03506:14:000000000-AKVR1:1:1101:11373:8563 1:N:0:37
CGAACTCCTACGGGAGGCAGCAGTGGGGAATATTGGACAATGGGCGCAAGCCTGATCCAGCAATGCCGCGTGAGTGAGGAAGGCCTTAGGGTTGTAAAGCTCTTTCGGCGGGGACGATGATGACGGTACCCGCAGAAGAAGCCCCGGCTAACTTCGTGCCAGCAGCCGCGGTAATACGAAGGGGGCGAGCGTTGTTCGGATTTACTGGGCGTAAAGCGAGCGCAGGTGGTTTAATAAGTCTGATGTAAAAGGCAGTGGCTCAACCATTGTGTGCATTGGAAGCTGTTAGACTTGAGTGCAG
+
CCCCCGGGGGGGGGGGGGGGGGGFGGGGGGGGGGGGGGGGGGGGGGGGGGGGGGGGGGGGGGGGGGGGGGFGEGGGGGGGGGGGGGGGGGGGGGGGGGGGGGGGGGGGGGGGGGGGGEFGGGGGGGGGGGGGGGGGGGGGGGGGGGGGGDGGGGGGGGGGGGGGGGGGGGGGGGGGGGGGGGGGGGGGGGGGGGGGGGGGGCEGGGGGGGGGGGGGGGGGGGG5EGFGGG*CG7ACCGFGGGG7CCE>FEGGGGGFGFGFFCGGFGGGF:C>FC>97?CCCFF7E@GFA7?A==?6=F69=
@M03506:14:000000000-AKVR1:1:1101:22424:8570 1:N:0:37
CGAACTCCTACGGGAGGCAGCAGTGGGGAATTTTCCGCAATGGGCGAAAGCCTGACGGAGTGACGCCGCGTGGGGGACGAAGGCCTTCGGGTTGTAAACCCCTGTCAGAGGGAAAGAAGGGTGTCGGCGCGATAACCGCCGGTACTTGACGGTACCTTCAGAGGAAGCCCCGGCCAACTCTGTGCCAGCAGCCGCGGTAAGACAGAGGGGGCAAGCGTTGCTCGGAATCACTGGGCGTAAAGGGCGCGTAGGCGGGATGGCAAGTCAGTCGTGAAAGCTCCCGGCTCAACCGAGAAACGTC
+
CCCCCGGGGGGGGGGGGGGGGGGGGGGGGGGGGGGGGGGGGGGGGGGGGGGGGGGGGGGGGGGGGGGGGGGGGGGGGGGGGGGGGGGGGGGFGGGGGGGGGGGGGGGGGGGGGGGGGGGGGGGGGGGGGGGGGGGGGGGGGGGGGGGGGGGGGGGGGGGGGGGGGGGGFCGGGGGGGGGGGGGGGGGGGGGGGEEGGGGGFGGGGGGGGDGGGGGGGG58E+<EEEGGGF?F?FFFEGD=FGGGGGGGEDEGGGGGGEGGGC7C<?+?<:C7C9CF7?F**.0:=77?<4@955)77))7.
@M03506:14:000000000-AKVR1:1:1101:21273:8572 1:N:0:37
CGAACTCCTACGGGAGGCAGCAGTGGGGAATATTGGACAATGGGCGCAAGCCTGATCCAGCCATGCCGCGTGAGTGATGAAGGCCTTAGGGTTGTAAAGCTCTTTTATCCGGGAAGATAATGACGGTACCGGGAGAATAAGCCCCGGCTAACTTCGTGCCAGCAGCCGCGGTAATACGAAGGGGGCTAGCGTTGTTCGGAATCACTGGGCGTAAAGCGCACGTAGGCGGATCCTTAAGTCAGGGGTGAAATCCCGAGGCTCAACCTCGGCACTGCCTTTGATACTGGGGATCTTGTGTCCG
+
CCCCCGGGGA<CFGGGGGGGGGGFGGGGGGGFGGGFGGGGGFGC8FGGGGGGGGFGGGGFGFGGGGG7EGGGGGFGGGGGGGGGGGGGGGGGGGGGFFFGGFCEGFGEGGE@FGGGGGFGFGFGCCFCEGFGGGGEGGGGGGGGGD:B7FFFFGDGGFGGFGGGG@FEG:@>FGGDCF<FGGGGG7F@7:C4<F8BF8@*BCFGG+<8C8C>>8CFGGGGGGGFFEGGGG8CFDF+CCD@FFGGGECCCFCC70*7=>G5=CFGG6?<:*15C<CGF4C>CB*+:9<47C>64*8*0)**0
@M03506:14:000000000-AKVR1:1:1101:8410:8575 1:N:0:37
CGAACTCCTACGGGAGGCAGCAGTCGAGGATCTTCGGCAATGGGCGCAAGCCTGACCGAGCGACGCCGCGTGTGCGATGAAGGCCTTCGGGTTGTAAAGCACTGTCGAGGGGGAGGAAGCCGAAAGGTTGACCTATCCCTGGAGGAAGCACGGGCTAAGTTCGTGCCAGCAGCCGCGGTAAGACGAACCGTTCGAACGTTGTTCGGAATCACTGGGCTTAAAGGGCGCGTAGGCGGGCAACCAAGGCCGGGGTGAAATCCTCAAGCCTAACTGGAGAAGTGCCTCGGAGCCGGGCTGTCTT
+
CCCCCGGGGGGGGGDDGGGGGGGFGGGGGGGGGFGGGGGGGGGGGGGGDGGGGFGGGGGGEGDEEGGCEGGGGCCEEGGFGGGGGGGFGGGGGGGGGGGGG<E,EEG7EGGGGEGGCEG?B@FGGEGGFE:FFGGGFA,?FF@EFF7>FFGGGEGDGDFFGCEGGGGGFFGG7FGGGGGGDF?CDC8:CE**;C88FE8FGCG<EC88@FFGFGGG5*;+AE7CCEGGGGGEGC8:CECC76E*:*:5=5CE9=*9+9:C9C*+37*2C<**7456*)2:***+2.7>()0(07355)*/*
@M03506:14:000000000-AKVR1:1:1101:16878:8616 1:N:0:37
CGAACTCCTACGGGAGGCAGCAGTGGGGAATTGTTCGCAATGGGCGCAAGCCTGACGACGCAACGCCGCGTGGAGGATGAAGATTTTCGGATCGTAAACTCCTGTCGAATGGGACGAAAAGGTCGCGGATTAATACTCCGTGATCCTGACGGTACCGTTAAAGGAAACCCCGGCTAACTCCGTGCCAGCAGCCGCGGTAATACGGGGGGGGTAAGCGTTGTTCGGAATTACTGGGCGTAAAGGGCTCGTAGGCGGCCAACTAAGTCGGATGTGAAATCCCCAGGCTTAACCTGGGAACTGC
+
CCCCCGGGGGGGGGGGGGGGGGGGGGGGGGGGGGGGGGGGGGGGGGGGGGGGGGGGGGGGGGGGGGGGGGEGGGGGEGGGGGGGGGGGGGGGGGGGGGGGGGGGGGGGGGGGGGGGGGGGGGGGGGGGDFGGGGGGGGGGGGGGGDGGGGGGGGGGGFGGGGGGGGGGGDGGGGGGGGGGGGG@*CFGGFGGGGGGGEEEGGGGGGGGGGGEC?@FGGGGEDGGGCEGGGGG?CFGG=CEFGCEE**9C=FGGEGDGFGGFGGGCFGD=CG67:C?C*<*9>BGF)09<C=25:F>?7)6*
@M03506:14:000000000-AKVR1:1:1101:21008:8628 1:N:0:37
CGAACTCCTACGGAGGCAGCAGTCGAGGATTTTTCTCAATGGGGGAAACCCTGAAGGAGCGACGCCGCGTGAGGGATGAAGGTCTTCGGATTGTAAACCTCTGTCATCTGGGAACAATGTAATCTACCTAACACGTGGATTATTGATAGTACCGGAAGAGGAAGCAGTGGCTAACTCTGTGCCAGCAGCCGCGGTAATACAGAGACTGCAAGCGTGGTTCGGATTCATTGGGCGTAAAGGGTGCGCAGGCGGTTCGTTAAGTCGGATGTGAAATCTCACAGCCTAACTGTGATAGGCCATT
+
CCCCCGGGG<FGGGGGGGGGGGGGGGGGGFGGGGGGGGGGGGGGGGGGGGGGGGGGGGGGGGGGGGGGGGGGGGGFGGGGGGGGGGGGGGGGGGGGGGGGGGGGGGGGGGGGGGGGGGGGGGGGGGGFGGGGGGCFGGGGGD9DGGGFGGGGGGGGGGGGGGGGGGGGFGCFGGGGCFCFGGGCFGGGGGGCEGGGCFGCGD,,CE+?CFG+;EB*:@8CGD*5*?FGF9@FGG=:C8CGGGGGGGCGG=CCC7EDG?5*<C>CED*>6>?6*>FEFFC4707C6;7*6294*9=)))07/
@M03506:14:000000000-AKVR1:1:1101:25538:8650 1:N:0:37
CGAACTCCTACGGGAGGCAGCAGTGAGGAATTTTCGGCAATGGGGGAAACCCTGACCGAGCAACGCCGCGTGCAGGATGACGGCCTTCGGGTTGTAAACTGCTTTTCTTTGGGACGAGAACGGACGGTACCAGAGGAACAAGCCCCGGCTAACTACGTGCCAGCAGCCGCGGTAATACGTAGGGGGCGAGCGTTGTCCGGAGTTACTGGGCGTAAAGCGCACGCAGGCGGTCTGCTAAGTTTGGAGTGACAGTTGGTGGCCCAACCACCAAAGTGCTTTGAAAACTGACAGACTTGAGGGG
+
CCCCCFGGGGGGGGGGGGGGGGGGGGGGGGGGGGGGGGGGGGGGGGGGGGGGGFGGGGGGGGGGGGDGGGGGGFGGGGGGGGGGGGGGGGGGGGGGGGGFGGGGGGGGGGGGGGGGGGGGGGGGGGGGGGGGGGGGGGGGGFGG<BFGGGGGGGGGGGGGGGGGGFG>FCGGGGEFGGGGGGGGGDGGEGGGEC5?FGGG5ECCCCG9FGGGECGCFGGGEGDD5?EGGG1:8CCFGGFCGFF=<FGGGGGFC7?C/.>5*:<FGGEGEFFFF7:C:*?FF?FGF?:*(9?054=46?F5)
@M03506:14:000000000-AKVR1:1:1101:14391:8652 1:N:0:37
CGAACTCCTACGGGAGGCAGCAGTGGGGAATCTTGCGCAATGGCCTAACGGCTGACGCAGCGACGCCGCGTGTGGGATGAAGCTCTTCGGAGTGTAAACCACTGTTGCCCGGGACGAACAGCTCGATTAGTCGAGCCTGACGGTACCGGGTGAGGAAGCACCGGCTAACTCCGTGCCAGCAGCCGCGGTAATACGGGGGGTGCGAGCGTTGTCCGGAATCACTGGGAGTAAAGGGGGCGTAGGTGGTTTGATAAGGGTGTGGTGAAAGTCCGGGGCCTCACCCCGGATCTGTGGTGCCGAC
+
CCCCCGGGGGCEGGGGGGGGGGGFGGGEGGFFGGGGEGGGGGFGGGGGGEGGGGFGGDCFE@BCEGGCFG7FGGGGGGGGFGGGGFGFGDFGGGGGGGG<FDF8FEGGGGGDGGEGEGDCGEBDCFGFC<@BCCF7FGGGGGGGGGGGGGGGFGGFE7FF7FGGG::FC<F7:CFFFCEGGGGFFE8E>ECG7+:CGGGC:CEE>E58:EGGFGED88;@<<EFGC*/;+<9CFE*289/>EE0<=*9::+2:<AFGFD5CE*C9F+2+2+8C932))*9*55*>3)82*6)*0)094:75
@M03506:14:000000000-AKVR1:1:1101:7862:8704 1:N:0:37
CGAACTCCTACGGGAGGCAGCAGTGGGGAATTTTGCGCAATGGGGGAAACCCTGACGCAGCAACGCCGCGTGGATGATGAAGACCCTTGGGTTGTAAGATCCTTTCGGCAGGGACGAGTCAATTGACGGTACCTGAAGAAGAAGCCCCGGCTAACTTCGTGCCAGCAGCCGCGGTAATACGAAGGGGGCGAGCGTTGTTCGGATTTACTGGGCGTAAAGGGCGCGCAGGCGGCTATCTTTGTCAGGCGTGAAAGCCCCGGGCTCAACCTGGGAATGGCGCTCGGGACGGGGTGGCTAGAGG
+
CCCCCGGGGGGGGGGGGGGGGGGGGGGGGGGGGGGGGGGGGGGGGGGGGGGGGGGGGGGGGGGGGGGGGGGGGGFGGGGGGGGGGGGGGGGGGGGGGGGGGGGGGGGGGGGGGGGGGGGGGGGGGGGGGGGGGGGGGGGGGGGGGCFGGGGGGGGFGGGGGGGGGGGGGGGGGGGGGGGGGGFGGGGGGGCEGG8;CGGGGGCG*<CFGGGGGGGEEDCGGGGE>8CCGEGGGDEGFFGFGGDCFGGGCEGG7CFFG>G35:<5FDF5AFF>FDCGFF<C7>>EG>)8;GF9EF:>?>/6)
@M03506:14:000000000-AKVR1:1:1101:4889:8711 1:N:0:37
CGAACTCCTACGGGAGGCAGCATTCGAGGATCTTCGGCAATGGGCGCAAGCCTGACCGAGCGACGCCGCGTGTGCGATGAAGGCCTTCGGGTTGTAAAGCACTGTCGAGGGGGAGGAAGCCGAAAGGTTGACCTATCCCTGGAGGAAGCTCGGGCTAAGTTCGTGCCAGCAGCCGCGGTAAGACGAACCGTGCAAACGTTGTTCGGAATCACTGTGCTTAAAGGGCGCGTATGCGGGCCAGCCAGTCAGTGGTGAAAGCCCCTGGCCTAACCGGGGAAGTGCCGTTGATAATTCTGGGCTC
+
CCCCBCAF<FFGGGGECCCFEGFEGECEFGF,CFGGGGGGFGGGGEGEDGGDDGFFEFCGGGGFEGGGD:FGGGGGG<CGGFGGGGGGFFE<+@+E?FFGG=FAEFFGGGCEC=FEBCA<@FC7FC,@FFCCFF:FCF,387DCFG,>7<FC@G>7FCCFGF<C7B:CC@CF7<FGGDGCGGFD5CE:58E5*;@?8CE?5C*+*:8;C@C+3@2A999@9CGF5CC5E*8*;9*5C5)2*:*:50+*+<:7**020*27*2*/1**2096)5)7E)7C6*19=*)9;)**)/1*/9)5.)
@M03506:14:000000000-AKVR1:1:1101:22710:8713 1:N:0:37
CGAACTCCTACGGGAGGCAGCAGTGGGGAATTTTCTGCAATGGGCGAAAGCCTGACGGAGTGACGCCGCGTGTGGGACGAAGGCCTTCGGGTCGTAAACCACTGTCAGTGGGAAAGAAGGGTGTCGGCGCTAATACCGCCGGCACTTGACGGTACCTGCAGAGGAAGCCCCGGCCAACTCTGTGCCAGCAGCCGCGGTAAGACAGAGGGGGCAAGCGTTGCTCGGAATTACTGGGCGTAAAGGGCGCGTAGGCGGGAGGGCAAGTCGGTCGGGAAATCCTTCGGCTCAACCGGGGAACGTG
+
CCCCCGGGGGGGGGGGGGGGGGGGGGGGGGGGGGGGGGGGGGGGGGGGGGGGGGGGGGGGGGGGGGGGGGGGGGGGGGGGGGGGGGGGGGGGGGGGGGGGGGGGGGFFEFGGGGGGGGGGGGGEGGGGGGGGGGGGGGGCFFGGGGGFD@FGGGEGGGFGGGGGGFGGGFDEGGGGGGCC:FGE9:<:FCFFFEGGGGGEG<9888<ECGGGGGGGCG*88:<;??CF:CCF+2;C=*9CGGGGGGGG:=C54:CDE)7CC57:C:=C29>)CCG=>@*27@:C=)1*,94()).)007))
@M03506:14:000000000-AKVR1:1:1101:14018:8720 1:N:0:37
CGAACTCCTACGGGAGGCAGCAGTGGGGAATCTTGCGCAATGGGCGAAAGCCTGACGCAGCGACGCCGCGTGAGGGAAGAAGGCCTTCGGGTTGTAAACCTCTTTCAGGTGGGACGAAGCCACTCGGGTGAATAGCCCAGAGGGTGACGGTACCGCCAGAAGAAGCCCCGGCTAACTACGTGCCAGCAGCCGCGGTAATACGTAGGGGGCAAGCGTTGTCCGGATTTATTGGGCGTAAAGAGCGTGTAGGCGGCCAGGTAGGTCGGTTGTGAAAACTGGAGGCTCAACCTCCAGACGTCGA
+
CCCCCFGGGGGGGGGGGGGGGGGGGGGGGGGGGGGGGGGGGGGGGGGGGGGGGGGGGGGGGGGGGGGGGGGGGGGGGGGGGGGGGGGGGGGGGGGGGGGGGGGGGGGGGGGGGGGGGGGGGGGGGGGG@:FDFGGGFGGGGGGGFGGGGGGGGGGGGGGGGGGGFG7FGGGGGDFGGGGGGGGGGGGGGGGGDGGGGGGFCC++;EDGGGGDGGGGGGGGFGGECEGGGEGGGFGGGGGFGGGGGGGGGGGGGCEDGFGF9FFGGC=DEGGFC*:CFFGGFBFCC=4<<C:6@FB::>550
@M03506:14:000000000-AKVR1:1:1101:15831:8720 1:N:0:37
CGAACTCCTACGGGAGGCAGCAGTGGGGAATATTGCGCAATGGGCGAAAGCCTGACGCAGCAACGCCGCGTGAGTGATGAAGGCCTTCGGGTCGTAAAGCTCTGTCGGAGGGAACGAATGTCTCTGGGGTTAACAGCCTCAGGGAGTGACGGTACCCTCAAAGGAAGCACCGGCTAACTCTGTGCCAGCAGCCGCGGTAATACAGAGGGTGCTAGCGTTGTTCGGAATCATTGGGCGTAAAGGGCGTGTAGGCGGTTTGCTAAGGCAGGTGTGAAATCCCTCGGCTCAACCGGGGAACGAC
+
CCCCCGGGGGGGGGGGGGGGGGGGGGGGGGGGGGFGGGGGGGGGGGGGGGGGGDFGGGGGGGGGGGGGGGGGGGGGGGGGGGGGGGGGGGGGGGGGGGGGGGGGGGGGGGGGGGGGGGGGGGFGGGGGGGGGGGFGGGGGGGGGGGGGGGGGGGEGFFGGGGFGGGGGGGGGDEECGGCFFGGGGGGGGFGGGGGGGDGGGGDFGGGGGGGGGFGFG=EGEDFG>8?FGF7<?FF5*/98CGGGDG=C*:<EFCD5*)9CFF7?*C65=1<=G7C?F=67*7575>303*09@F@>>FF3)
@M03506:14:000000000-AKVR1:1:1101:20631:8735 1:N:0:37
CGAACTCCTACGGGAGGCAGCAGTCGAGAATTTTTGACAATGGGGGAAACCCTGATCGAGCGACGCCGCGTGGAGGATGAAGGTCTTCGGATTGTAAACTCCTGTCATTGGGGAACAAGGTGCATACGTTAACTGCGTGTGCATTGATAGTACCCGAAGAGGAAGAGACGGCTAACTCTGTGCCAGCAGCCGCGGTAATACAGAGGTCTCAAGCGTTGTTCGGATTCATTGGGCGTAAAGGGTTCGTAGGCGGCGCGGTAAGTGGGGTGTGAAATCTCGTAGCTTAACTCCGAAACGGCAT
+
CCCCCGGGG<FGGGGGGGGGGGGGGGGEAEGFFGGGGGGGGFGGGGGGGGGGGGGGGGGGGGGGGGGDGG:FGDFGGGGDGFFFGFGFFGFGGGGGGDGFGGGEGGGGGGGGGDGGGFGGGG8DG9FFFCFGGG9FGGGGGGGGGGGCFGGGEGGG>CGFGGGGCFCFGFCC7*C,2,>BFC9>C:@:CFGGGGGFG*?+?9;E:1?CC++?BCC8B8=C0:E8/8++<9<CF==*>=D@+>7*2//*2AF5C=EGE@75>C*+3757E/C?C700*=C55)7+AB>FAGFB>>)5)55>7
@M03506:14:000000000-AKVR1:1:1101:16512:8758 1:N:0:37
CGAACTCCTACGGGAGGCAGCAGTGGGGAATTGTTCGCAATGGGCGCAAGCCTGACGACGCAACGCCGCGTGGAGGATGAAGACCTTCGGGTCGTAAACTCCTTTCGATCGAGACGAACGGCTTCCGGGTGAACAATCCGGAAGAGTGACGGTACCGAGAGAAGAAGCCCCGGCTAACTCCGTGCCAGCAGCCGCGGTAATACGGGGGGGGCAAGCGTTGTTCGGAATTACTGGGCGTAAAGGGCTCGTAGGCGGCCAACTAAGTCAAACGTGAAATCCCTCGGCTTAACCGGGGAACTGC
+
CCCCCGGGGGGGGGGGGGGGGGGGGGGGGGGGGGGGGGGGGGGGGGGGGGGGGGGGGGGGGGGGGGGGGGGGGGGGGGGGGGGGGGGGGGGGGGGGGGGGGGGGGGGGGGGGGCGGGGGGGGGGGGGGGGGGGGGGGGGED@GGGGGGGGGGGGGFGGGGGGGGGGGGGFEGDGGGGGGGGEFCCGGGGGGGGGGGGGGEFCCGGGGGGGGGGCFGG5*1/A:CECEFGGGGGFGFGEGGCGGGGGGDCCGGGGGGD:<F?FGGC7?>EGGFGG5C776C9;@GE557:F13)735356?*
@M03506:14:000000000-AKVR1:1:1101:14963:8765 1:N:0:37
CGAACTCCTACGGGAGACAGCAGTGGGGAATATTGGACAATGGGCGAAAGCCTGATCCAGCAATGCCGCGTGAGTGATGAAGGCCTTAGGGTTGTAAAGCTCTTTTACCCGGGATGATAATGACAGTACCGGGAGAAGAAGCCCCGGCTAACTCCGTGCCAGCAGCCGCGGTAATACGGGGGGGGCAAGCGTTGTTCGGAATTACTGGGCGTAAAGGGCGCGTAGGCGGTTCGCTAAGTTGGATGTGAAAACTCTGGGCTTAACCCAGAGCCTGCATCCAAAACTGGCAAACTTGAGTACT
+
CCCCCGGGGGGGGGGGDGGGGGGFGGFGGGGGGGGGGGGGFGGGGEEGGGGGGGGGGGGFGGGGGGGGGGGGFGFGEEFFGFGGGGGFFGGGGGGGGGGGGGGGGGGGGFGGGGGGGGGFFGGGGGGGGGGGGGGEGGGGGGGGGGGGGEGGGGGGFGGGGGGFFG>FGGGEEGGGGGGGGGGGGGE8CFE;EGGGFGGGEF@:CEFGFGG8*;CFCEEGD=EGGGGGGGGGGGGG=FFGGGCGFCGGCFCCFCFGDFFGCGCCF<:DFGFFGGF6>FGDG4<F??442CF0?FF?F*8@1
@M03506:14:000000000-AKVR1:1:1101:4082:8778 1:N:0:37
CGAACTCCTACGGGAGGCAGCAGCAAGGAATTTTCCCCAATGGGCTCACGCCTGAGGGAGCAACGCCGCGTGCGGGACGACGGCCTTCGGGTTGTAAACCGCTTTTGGTGGGGACGATGATGACGGTACCCGCCGAATAAGCCTCGGCTAACTCTGTGCCAGCAGCCGCGGTAAGACAGAGGAGGCCAGCGTTGTCCGGACTGACTGGGCGTAAAGCGCGCGCAGGCGGATGTGGGCGTCGGTGCTGAAAGGCCCCCGCTTAACGGGGGACGGCGTGCCGATACGCCATATCTGGAGGGCG
+
CCCCCGGGGGGGGGGGGGGGGGGGGGGGGGGGGGGGGGGGGGGGGGGGGGGGGGGGGGGGGGGGGGGGGGGGGGGGGGGGGGGGGGGGGGGGGGGGGGGGGGEGGGGGFGGGGGGGGGGFGGGGGGGGGGGGGGGGGGGGFFGGGGGGGGGGGGGGGGGGGGGGGGGGGGGGGGGGGGGGGGGGGGGGGGGGGGGGGGGGGGGCFEGGGGGEGGGGGGGGGGGCEGGDG5:EFCGGGGGEDGGGGGG7CCGGFGGDGFG5*1:EGGGGG3E>DDCCDBDDDD>EGF<)3C?>FF4*7@3.7
@M03506:14:000000000-AKVR1:1:1101:13954:8790 1:N:0:37
CGAACTCCTACGGGAGGCAGCAGTGGGGAATTTTGGGCAATGGGCGAAAGCCTGACCCAGCAACGCCGCGTGAGGGAGGAAATCCTTCGGGATGTAAACCTCACAAGCAAGGGAAGAGAGCTCAGGGCCGAATAAGCTTTGAGTCCGACGGTACCTTGCGTAAGCCACGGCTAACTACGTGCCAGCAGCCGCGGTAATACGTAGGTGGCAAGCGTTGTTCGGAATTATTGGGCGGAAAGGGCGCGTAGGCGGCTTGCTAAGTCGGTTGTGAAAGCCCGGGGCTCAACCCCGGAGAGTCCAC
+
CCCCCFGGGGGGGGGGGGGGGGGGGGGGGGGGGGFGGGGGGGGGGGGGGGGGGGGGGGGGGGGGGGGEGGFFGGGGGGGGGGGGGGGGGGGEGGGEFGFGGGGGGGGGGGGGGGGGGGGEGFGGGGGDGGEGGGGGGFFGFGFGFGGGGGGGGEGGGGGGGGGGGGGGGGGGGGGGGGGFGFGGGGE>FCEFEFGGDFEGFGGGGGGECF6CCEC5**/AEECC@@79CGFG5>**2CDEEEG=EE5>=FGCGE5DEFGFCECEG5EDCC+*7*CF3@CDD))2+19:?*868))0)**/*
@M03506:14:000000000-AKVR1:1:1101:8727:8794 1:N:0:37
CGAACTCCTACGGGAGGCAGCAGTGGGGAATCTTGCACAATGGGGGCAACCCTGATGCAGCGACGCCGCGTGAGCGATGAAGCCCTTCGGGGTGTAAAGCTCTTTCGACGGGAACGATAATGACGGTACCCGGAGAAGAAGCTGCGGCTAACTACGTGCCAGCAGCCGCGGTAATACGTAGGCAGCAAGCGTTGTTCGGAGTTACTGGGCGTAAAGAGTGCGTAGGCGGTCCTGTAAGTTTGGTGTGAAATCTCCCGGCTCAACTGGGAGGGTGCGCCGAAGACTGCAGGGCTTGAGTATG
+
CCCCCGGGGGGGFGGGGGGGGGGGGGGGGGGGGGGGGGGGGGGGGGGGGGGGGGGGGGGGFGGGGGGGGGGGFGGGEGGGGGGGGGGGGGGGGGGGGGGGGGGGGGGGGGDGEGGGGFFEGGGGGGGGGGGGGGGGGGGGGGGGGGGGGGGGGFGGGGGGGGGGGGGGGGGEGDFGGGGGGGDCFEGGGGGC*:*;CEGGDEGDG@FGGGCEEC8:EFFGGGGGGGGGD>E>CF9C?C:<CCEF7*:CEFEGCC?<E@G3E9FGFGFG6CEE3<DEC:DD3>:C??567F>0@>B)?*9*9
@M03506:14:000000000-AKVR1:1:1101:4291:8814 1:N:0:37
CGAACTCCTACGGGAGGCAGCAGTGGGGAATTGTTCGCAATGGGCGCAAGCCTGACGACGCAACGCCGCGTGGAGGACGAAGATCTTCGGGTCGTAAACTCCTTTCGATCGGGAAGAACAGCATCCGGATGAACAATCCGGGCGTTTGACGGTACCGAGAGAAGAAGCCCCGGCTAACTCCGTGCCAGCAGCCGCGGTAATACGGGGGGGGCAAGCGTTGTTCGGAATTACTGGGCGTAAAGGGCTCGTAGGCGGCCAACTAAGTCAGACGTGAAATCCCTCGGCTTAACCGGGGAACTGC
+
CCCCCGGGGGGGGGGGGGGGGGGGGGGGGGGGGGGGGGGGGGGGGGGGGGGGFGGGGGGGGGGGGGGGGGGGGGGGGGGGGFGGGGGGGGGGGGGGGGGGGGGGGGGGGGGGGCGGGGGGGGGGGGGGGGGGGGGGGGGCGEDGGGGEGGGGGGGCEGCFGGGFGGFGCFGCCFGGGGGFGGGFGGGGGGFGGGGGGD>;CCGGGGEGGGGGGGGGGEEG*8CEEGGGGFEGGGGGGCGGGGCEG>FD8EGG=EGGGBGGGG462*3:7CE7CFC9CFF**7<=EF3@AGFB3:3)5F)**
@M03506:14:000000000-AKVR1:1:1101:5838:8844 1:N:0:37
CGAACTCCTACGGGAGGCAGCAGTGGGGAATATTGGACAATGGGCGCAAGCCTGATCCAGCAATGCCGCGTGAGTGATGAAGGCCTTAGGGTTGTAAAGCTCTTTCGCCCGCGACGATGATGACGGTAGCGGGAGAAGAAGCCCCGGCTAACTTCGTGCCAGCAGCCGCGGTAATACGAAGGGGGCGAGCGTTGTTCGGATTTACTGGGCGTAAAGGGCGCGTAGGCGGCGCCGCAAGTCGCGTGTGAAAGCCCCGGGCTCAACCTGGGAGGTGCGCGCGAGACTGTGGTGCTGGAGTTCG
+
CCCCCGFGGGFGGGEGGGGGGGGGGGFGEEFDGGGGFGGGGGGGGGGGGGGGGGGGGFGGGGFGDFFEGG@FEFFGGGFGGGGGGGEEFGGGGGGGGGGGGGGGGFGGGGGGGGGGCCFGGGGGG7FGDFEDFFGEGGGFGGGGEGGGDEFGGFGGFGEGFDGGGGGGGGDCEEFBCFGGGD<7CGGECD8:*:8EFGD5C*<9FGGGGDG*:E>FGGEECCEGGGGGCCGD55CE5?:<:5CEGEGDAFC67FECGF5CEFFGGGG*=7CDDFCCC751/07E+<CFFGF>FB?)5))67
@M03506:14:000000000-AKVR1:1:1101:18813:8847 1:N:0:37
CGAACTCCTACGGGAGGCAGCAGTAGGGAATTTTCCACAATGGGGGCAACCCTGATGGAGCAACGCCGCGTGCAGGATGAATGCCTTCGGGTTGTAAACTGCTTTTATCTGTGACGAATATGACGGTAGCAGATGAATAAGCTTCGGCTAACTCCGTGCCAGCAGCCGCGGTCATACGGAGGAAGCAAGCGTTATCCGGAATTACTGGGCGTAAAGAGTTGCGTAGGTGGCAAAGTGTGTCGATAGTGAAAGCGTGAGGCTCAACCTTATATCCATTATCGAAACTGCTTAGCTAGAGGAC
+
CCCCCGGGGFGGDGGDGGGGGGGGCGGGGGGGGGGGGGGGGGGGGGGGGGGGGGGGGGGGGGGGGGGGGGGGGGFGGGGGGGGGGGGGGGGGGGGGGGGGGGGGGGGGGGGGGGGGGGGGGGGGEGGGGGGG@FFGGGGGGGGGFEEGGGGGC<FGGG7<FGGGGGFEGGGGGGGGGGDGGG:FGGGGGGGGGGFGFGGGGGGGGGFGGGGGGGGGDFGFGFGG>58EFGFGD:EGCCCCC5CGF5<79E?E<GGGG3F*:==GF7<DGGCBGFCC*9CCF>@EC=>4<D*217@F9?:))
@M03506:14:000000000-AKVR1:1:1101:23488:8866 1:N:0:37
CGAACTCCTACGGGAGGCAGCAGTGGGGAATCTTGCGCAATGGCCTAACGGCTGACGCAGCGACGCCGCGTGTGGGATGAAGCTCCTCGGAGTGTAAACCACTGTTGCCCGGGACGAACAGCTCGATTTCTCGAGCCTGACGGTACCGGGTGAGGAAGCACCGGCTAACTCCGTGCCAGCAGCCGCGGTAATACGGGGGGTGCGAGCGTTGTCCGGAATCACTGGGCGTAAAGGGCGCGTAGGTGGTTTGATAAGGGTGTGTTGCAAGTCCGGGGCTCAACCCCGGATCGGCCGTGCCGAC
+
CCCCCFFGGFGGGGGGGGGGGGGGGFGDGGGGGGGGGGGGEGGGFGGCGGGGGGFGGGFFGGEGGGCF>FGGC@CECFGFGGGGGGGGGGDGGGGGFEGFDGFGFAFFFFE@EGDGDGD@FF=<@FGCGGGFEEGGD?<F3@CECGGFE@1><<CFFGF7<B7F7BEFGGFDGF7C:,?:+<FG@FD>8C>+<+A/:E>E/**/2CCC/*//<AEG>*89E60+:;/:*/;8CCCEGD<:5:CFDF*/*/33*+<7F)*1:**2+20*3205CGG5C.CFFF@EE3))-*)4)575;>E)7
@M03506:14:000000000-AKVR1:1:1101:12092:8879 1:N:0:37
CGAACTCCTACGGGAGGCAGCAGTGGGGAATCTTGCACAATGGGCGAAAGCCTGATGCAGCGACGCCGCGTGAGGGAAGAAGGCTTTCGGGTTGTAAACCTCTTTCAGAAGGGACGAAGCCACTCAGGTTAATAGCCGAGAGGGTGACGGTACCTTCAGAAGAAGCCCCGGCTAACTACGTGCCAGCAGCCGCGGTAATACGTAGGGGGCAAGCGTTGTCCGGATTTATTGGGCGTAAAGAGCGTGTAGGCGGCCATGCAGGTCCGTTGTGAAAACTCGAGGCTCAACCTCGAGACGCCGA
+
CCCCCGGGGGGGGGGGGGGGDGGGGGGGGGGGGGGGGGGGGGGGGGGGGGGGGGGGGGGGGGGGGGGGGGGGGGGGGGGGGGGGGGGGGGGGGGGGCGGGGGGGGGGGGGGGGGGGGGGGGGGGGGGGGGFGGGGGGGDGGGGGGGGGGGGGGGGFGGGGGFGGGGBFGGGGGCFFFEEGGGGGGGGDGGGE7<EGGEGCGGCFGGGGGGD5FGGGGGGGGGGCGE6C?CEFGGGGE89CGG6CEC7DFCFGGGGDFFFFG69CFDF2:CC4::DCFFGGGFEC67FF:F4?3;4>BB>@)
@M03506:14:000000000-AKVR1:1:1101:11015:8879 1:N:0:37
CGAACTCCTACGGGAGGCAGCAGTGGGGAATATTGCGCAATGGGCGAAAGCCTGACGCAGCAACGCCGCGTGAGTGATGGAGGCCTTCGGGTCGTAAAGCTCTGTCGGAGGGAACGAATGCTCTGGAGGTTAATAGCCTTGAGAAGTGACGGTACCCTCAAAGGAAGCACCGGCTAACTCTGTGCCAGCAGCCGCGGTAATACAGAGGGTGCGAGCGTTGTTCGGAATCATTGGGCGTAAAGGGCGGGTAGGCGGTTTGTTAAGTCATGTGTGAAATCCCTCGGCTCAACCGGGGAAGGAC
+
CCCCCGGGGGGGGGGGGGCGGGGGGGGGGGGGGGGGGGGGGGGGGGGGGGGGGGGGGGGGGGGGGGGGGGGGGGGGGGGGGGGGGGGGGGGGGGGGGGGGFGGGGGGGGGGGGGGGGGGGGDFFGGGGGGGGGGGGGGGGGGGGFFFGGGGGGGFGGEGCFGGFFFEGGGGGGGDCBFFGGGGGGF<FGGGGFGGGGGEGGGG?FEGGGGGGGDGDGCEG;CFGG5CFDCE:@6CGGCCCFFFGGG*//:/*>EG5CEDCCFG?:*+23:C/97C<C87C6).CE37F75F(8835>DD4)
@M03506:14:000000000-AKVR1:1:1101:10974:8886 1:N:0:37
CGAACTCCTACGGGAGGCAGCAGTGGGGAATTTTCCGCAATGGGCGAAAGCCTGACGGAGTGACGCCGCGTGTGGGACGAAGGCCTGCGGGTCGTAAACCACTGTCAGTGGGAAAGAAGGATGTCGATGCTAATACCATCGGCATTTGACGGTACCTGCAGAGGAAGCCCCGGCCAACTCTGTGCCAGCAGCCGCGGTAAGACAGAGGGGGCAAGCGTTGCTCGGAATTACTGGGCGTAAAGGGCGCGTAGGCGGGATGGCAAGTCGGTCGTGAAATCCTTCGGCTCAACCGAAGAACGTC
+
CCCCCGGGGGGGGGGGGGGGGGGGGGGGGGGGGGGGGGGGGGGGGGGGGGGGGGGGGGGGGGGGGGGGGGGGGGGGGGGGGGGGGGGGGGGFGGGGGGGGGGGGGGGGFFGGFGGGGGGGGGGGGGGGGGGGGGGGFGGGGGGGFGGGGGGGGGGGGGGGGGGGFFGGGFGGGGGGGGGGGGGGGGGFG7FGGGGGGGG5@CC8:0<FGGGGGFEGG8ECEC9EC5CGGGFCCCEFEC3CCCFGGGGDCGEGGGGGCBGGCECGECEGC375<DFCC44:F?FGG>DF2*775;))977..
@M03506:14:000000000-AKVR1:1:1101:6157:8919 1:N:0:37
CGAACTCCTACGGGAGGCAGCAGTCGGGAATTTTGCGCAATGGGCGAAAGCCTGACGCAGCAACGCCGCGTGAGGGACGAAGGCCTTCGGGTCGTAAACCTCTTTTCTCAGGGAAGATGATGACGGTACCTGAGGAAGAAGCCGCGGCTAACTACGTGCCAGCAGCCGCGGTAATACGTAGGTGGCGAGCGTTGTCCGGATTTACTGGGCGTAAAGAGCGCGCAGGCGGTTGGTCAAGTCGAATGTGAAAGCCCCCGGCTCAACTGGGGAGGGTCATTCGATACTGGTCGACTCGAAGGCA
+
CCCCCGGGGGGGGGGGGGGGGGGGGGGGGGGGGGGGGGGGGGGGGGGGGGGGGGGGGGGGGGGGGGGGGGGGGGGGGGGGGGGGGGGGGGGGGGGGGGGGGGGGGGGGGGGGGGDEGGGGGGGGGGGGGGGGCGGGGGGGGGGGGGGGGGGGGGGGGF7FGGGGGGGGGGGGGGGGGGGGGGGGGGGGGGGGGGGGGGGGGGGGGGGGGGGGGGDG7CFGGGDGEGGGGGGGGGGDDED9CEGGGGCGFFGGG77CE>DGDEFG7DCCEDEEG3DGGBGGFFFD+7<B<D>>5BF475.7)
@M03506:14:000000000-AKVR1:1:1101:19337:8919 1:N:0:37
CGAACTCCTACGGGAGGCAGCAGTGGGGAATCTTGCACAATGGGGGCAACCCTGATGCAGCGACGCCGCGTGAGCGATGAAGCCCTTCGGGGTGTAAAGCTCTTTCGGCAGGGAAGATGATGACGGTACCTGCAGAAGCAGCTGCGGCTAACTACGTGCCAGCAGCCGCGGTAATACGTAGGCAGCGAGCGGCGTTCGGAGTTACTGGGCGTAAAGGGTGTGTAGGCGGTTCTTTAAGTTTGGTGTGAAATCTCCCGGCTCAACCGGGAGGGTGCGCCGACTACTGAGGGACGAGAGTGCG
+
CCCCCFA@F-CF7CFFCGGGGEEFCCGDGDGGGGGGGG9EFFCFDGE@FGEFA8FFGGFDF@7B:FE+FFFGEGGEEGGGGGGGGGGCFGGGEDFFF?,?CAD?FDGEGGDGDD8=AFGGE,3CFCBD+>FAFGC<8<FC><BFFFGGGFGGGGGEFFGCFCFGCFG7@@CFC:B@FGFGF:9,CFGGCCC**2:EEEG>ECF?EEE88ECGCEFFCEGGGGFCFCDE812*<++<9+::??5:CFGF7CF?7E+9?)7)1<7CFDGGG35>*93/7<53)85F+7*)4*)1))7)))0*0
@M03506:14:000000000-AKVR1:1:1101:17411:8925 1:N:0:37
CGAACTCCTACGGGAGGCAGCAGTGGGGAATATTGGACAATGGGCGAAAGCCTGATCCAGCAATGCCGCGTGAGTGAGGAAGGCCTTAGGGTTGTAAAGCTCTTTCGGCGGGGACGATGATGACGGTACCCGCAGAAGAAGCCCCGGCTAACTTCGTGCCAGCAGCCGCGGTAATACGAAGGGGGCGAGCGTTGTTCGGATTTACTGGGCGTAAAGGGCGCGCAGGCGGCTATTTTTGTCAGGCGTGAGAGCCCCGGGCTTAACCTGGGAACTGCGCTTGCTACGGGATGGCTAGAGATCG
+
CCCCCGGGGFGGGGGGGGGGGGGGGGFEGEGGGGGGFGFCAEFFGGG>FGGGGEGGGGGGGGFGGGGGGGFF?FEEFGGGGGCGGGGGGGFFFFGGGGFGGGGGGE@@CFGDGGGGGGGGGG9FGGGFGGGGFGGGAFGFGFCEEGGECGGGFGAEFFGFGGGGGGDGGGG:FCGFGDF8?:58CEG**?EEE:>FFGECGE?7AFCGFGGG*/;CF=*?=8CEEGDCE5C59CFGCEDEG?FGG5C*/<+*7*:DE>)):+*+3:6*/2+0****175C5F*0*)1)(*7:F*7*/6967
@M03506:14:000000000-AKVR1:1:1101:5795:8931 1:N:0:37
CGAACTCCTACGGGAGGCAGCAGTGGGGAATATTGGACAATGGGCGCAAGCCTGATCCAGCCACGCCGCGTGAGTGATGAAGGCCTTCGGGTCGTAAAGCTCTGTGGGGAGGGACGAACCGCCGAGGATTAATACCCTTCGGCATGACGGTACCTCCTTAGCAAGCACCGGCTAACTTCGTGCCAGCAGCCGCGGTAATACGAAGGGTGCAAACGTTGCTCGGAATCATTGGGCGTGAAGCGCACGTAGGCGGCTTGCCAAGTCGGACGTGAAATCCCTCAGCTCAACTGAGGACGTGCAT
+
CCCCCGGGGGGGGGGGGGGGGGGGGGGGGGGGGGGGGGGGGGGGGGGGGGGGGGGGGGGGGGGGGGGGGGGGGGGGGGGGGGGGGGGGGGGGGGGGGGGGFGGGGGGGGGGGGGGGGGGGGGGEEGGGFGFGGGGGGGGGGGGGGGGGGGGGFGGGGGGGGGGGGGGGGGGGGGGGGGGGGGGGGGGGGGGGGGGGGGFGGGGGGGGGGGGGGGGGGGGDGGGGDGGFGGGGGGGG*;<FGGG=CGGGGGGGGGGDGFGGGGCCCCCDG<C:F7:CGF7CGFFCFFGFFG?:F6@>E@FF0
@M03506:14:000000000-AKVR1:1:1101:15109:8950 1:N:0:37
CGAACTCCTACGGGAGGCAGCAGTGGGGAATTTTTCGCAATGGGCGCAAGCCTGACGAAGCAATGCCGCGTGGAGGATGACGGCCCTCGCGGTCTTAAACTCCTGTCTAGCGGGACGAATGTTTCCAAGGTGAATAATCTTGGGAAGTGACTGTACGGCTGGAGGAAGCTCCGGCCAACTCCGTGCCAGCAGCCGCGGTAATACGGAGGGAGCAAGCGTTACTCGGAATTACTGGGCGTAAAGGGCGCGTAGGCGATTTGGTAAGTCTTGTGCGAAAGACCAAAGCCTAACTTTGGAAGTG
+
@BCCC<EFEF<FEGGDG>EGDGGFGGGDEGGFFGFA7CG7;FFFGG>FG@DFGGGDGGCEGGD,EDFECEGGGGCC7FGG9:C:CFFF=7:FC7=FG<EDFC8,:?EEB<AF@C+@@C7DC>CFFDA,@EFCFGCCFGGGFFFFDCF:,@FGGGGG*CFE@CFG*::FBFCFGDDEC@FGG7CFC@C2B7CCFFC::CE?8:::CCGG*:855:@FFC?5EG7?5ED*CF9++<ECCE9:EEC+:=E<CE5CGFECC>D*0:7?FGGDC79<*1*1))*29>F*:<D@>G>)98/))/7<9
@M03506:14:000000000-AKVR1:1:1101:13314:8980 1:N:0:37
CGAACTCCTACGGGAGGCAGCAGTGGGGAATATTGGACAATGGGCGCAAGCCTGATCCAGCCATGCCGCGTGAGTGACGAAGGCCTTAGGGTTGTAAAGCTCTTTTGGCGGGGACGATAATGACGGTACCCGCAGAATAAGCTCCGGCTAACTTCGTGCCAGCAGCCGCGGTAATACGAAGGGAGCTAGCGTTGTTCGGAATCACTGGGCGTAAAGCGCACGTAGGCGGGTTTGTCAGTCAGGGGGGAAATCCCGGAGCTCAACTTCGGCACTGCCCTTGATACAGCAAGCCTTGAGTCCG
+
9AC@CGGGFGGGGGCF:FE7,EFCC@FDGGGGGG9F<EGFCFFGGGCB:FDFGGGFFFFFCFCFGGFGEDGCFCGFFGCGGGGGEGGGFGFGFGEEF9<F9F<<?FG7ECCC>CCCC@:>DFCF@EF@:B<FFCGGGD>9F:3D:FGGG>FGF<@CEF<FGGFGFFCGGD1FFEF@FC7*1=*<CC>CCFEEEGGGGGG**AFFFGGG>FGGE5*<FGCGGDFCC>GDE>:C5CF9FECC7A6=5*/CCC??C65DEED4C6CGFGGCE):5DG4644CG>?FGC4D430>1F*096F*9<
@M03506:14:000000000-AKVR1:1:1101:5124:8990 1:N:0:37
CGAACTCCTACGGGAGGCAGCAGTGGGGAATTTTCCGCAATGGGCGAAAGCCTGACGGAGTGACGCCGCGTGGGGGACGAAGGCCTTCGGGTCGTAAACCCCTGTCAGAGGGAAAGAAGGGTCGCGCGGTGAATAGCCGCGTGATCTGACGGTACCTTCAGAGGAAGCCCCGGCCAACTCTGTGCCAGCAGCCGCGGTAAGACAGAGGGGGCAAGCGTTGCTCGGAATCACTGGGCGTAAAGGGCGCGTAGGCGGGATGGCAATTCGGCCGTGAAATCCCTCGGCTCAACCGAGGAGCGTC
+
CCCCCGGGGGGGGGGGGGGGGGGGGGGGGGGGGGGGGGGGGGGGGGGGGGGGGGGGGGFGGGGGGGGGGGGGGGGGGGGGGGGGGGGGGGGGGGGGGGGGGGGGGGGGGGGGDGFGGGGGGGGGGGGGGGGGGGGGGGGGGEEGFGGGGGGGGGGGGGGGGGGGGGGGGGGGD7EGFFF?FGGGGGGGGGGGG?EGGGGDFGGFGGGGEEGGGGGGEEGGGFF5CC?FGDFGGGGFC27C5AECEC5DCEGGGGGDC>DGG?*++2:C*9:@DF3E*9C*2.7CC>DFFGF>)7>)737).
@M03506:14:000000000-AKVR1:1:1101:9458:9001 1:N:0:37
CGAACTCCTACGGGAGGCAGCAGTCGAGAATTTTTCTCAATGGGGGAAACCCTGAAGGAGCGACGCCGCGTGGAGGATGAAGGTCTTCGGGTTGTAAACTCCTGTCATTTGGGAGCAAGTGCCGGTACGTAACTGCTACCGGCTTGATAGTACCAGAAGAGGAAGAGACGGCTAACTCTGTGCCAGCAGCCGCGGTAATACAGAGGTCCCAAGCGTTCTTCGGCTTCCTTGGGCGTAAAGGGTGCGTAGGTGGCCTCGTAAGTCCGGCGGTACATCTCGGACCTTAACTCCGAAACTGCAC
+
CCCCCGGGGGGGGGDGGGGGGGGGGGFFGGGGGGGGGGFGGGGGGGGGGGCFGGGGGGGGGGGGGGGGGGFGGGGGGGGGGGGGGGGGGGGGGGGGGGGGGGGGGGGGGGGGGGGGGGGGGFGGGEGGGGGGGGGGGGGFGDGGE@@<AFFGGGGG,@CCFCC:FDF7DFEGDEAF,><92;>FCFFE@FG:F<8F*B9CFFC;<CCF+=+**=81;*20<CG*8*;+3+3</:1?5/7+<CC*5//9*:2<CG**;)1**/*0+1:)*1*0*20:*9*53)0*097=)C41.55>*/96)
@M03506:14:000000000-AKVR1:1:1101:16773:9056 1:N:0:37
CGAACTCCTACGGGAGGCAGCAGTGGGGAATATTGGACAATGGGGGCAACCCTGATCCAGCCATGCCGCGTGAGTGATGAAGGCCCTAGGGTTGTAAAGCTCTTTTGTGCGGGAAGATAATGACGGTACCGCAAGAATAAGCCCCGGCTAACTTCGTGCCAGCAGCCGCGGTAATACGAAGGGGGCTAGCGTTGCTCGGAATCACTGGGCGTAAAGGGTGCGTAGGCGGGTTTTTAAGTCAGGGGTGAAATCCTGGAGCTCAACTCCATAACTGCCTTTGATACTGAAGATCTTGAGTCCG
+
CCCCCGGGGGGGGGGGGGGGCGGGGGGGGGGGFGGGGGGGGGGGGGGGGGGGGGGGGGGFGGGGGGGGDGGGGGGGGGGGGGGGGGGDFGGFGGGGFFFGFGGGGFGGGGGGGGGGGGGGGGGGGGGGGGGGDGGGGCFGGCFGGGGCEGCGAFGDGGGCFGGDG7FGGGGFG:CGGGGGGGGGGDGGGFGGGC>:EEGGGGGGGGFGCEG*:CCFGGGGGD?E?8C5CE:C8:8ECF*<79*AE/>DFC?<>FGC8777C?=G+0<2+20;>7*20870**8<<FC*5DF)9==F<49*0
@M03506:14:000000000-AKVR1:1:1101:16650:9061 1:N:0:37
CGAACTCCTACGGGAGGCAGCAGTCGGGAATTTTGGGCAATGGGCGAAAGCCTGACCCAGCAACGCCGCGTGAAGGATGAAATCCCTCGGGATGTAAACTTCGCAAGAATGGGAAGAATAAGGAGGGGTTAATAACCCTTTTGATGACGGTACCATTTGTAAGCTCCGGCTAACTCCGTGCCAGCAGCCGCGGTAATACGGGGGGAGCAAGCGTTGTTCGGAATTATTGGGCGTAAAGGGCGCGTAGGCGGTGCGGTAAGTCACCTGTGAAATCTCTGGGCTCAGCTCAGAGTCTGCAGGC
+
CCCCCGGGGGGGGGGGGGGGGGGGGGGGGGGGGGGGGGGGGGGGGGDGGGGGGGGGGGGGGGGGGGGGGGGGGGGGGGGGGGGGGGGGGGGGGGGGGGGGGGGGGGGC=FFGGGGGGGGGGGGGGGGGGGGGGGGGGGGGGGGCFGGGGEGFGGGGGGGFGGGGGGGGCGGGFGGGGGGGDGGGFGGGCFGGGGGEGGGGGGGGGEGGCFGFDCEG>FGDG5=C8CGGFGFGGGGGGGCGGGGG>EGGGGGGGDEGGFDCACFGFFEFF>?FFC*3:@GFCFFFCFF)4DF?FFBFFBFF3
@M03506:14:000000000-AKVR1:1:1101:14888:9078 1:N:0:37
CGAACTCCTACGGGAGGCAGCAGTGGGGAATATTGCGCAATGGGCGAAAGCCTGACGCAGCGACGCCGCGTGTGGGATGAAGGTCTTCGGATTGTAAACCACTGTCGGGAGGGACGAAGTTCTGACGGTACCTCCAAAGGAAGCACCGGCTAACTCTGTGCCAGCAGCCGCGGTAATACAGAGGGTGCAAGCGTTGTCCGGAATCACTGGGCGTAAAGGGCGCGTAGGCGGCTTGGTAAGTAGGGGGTGAAATCTCACGGCTCAACCGTGGGGCTGCCCTCTATACTGCCGAGCTTGAGCA
+
CCCCCGGGGGGGGGGGGGGGGGGGGGGGGGGGGGFGGGGGGGGGGGGGGGGGGGGGGGGGGGGGGGGGGGGGGGGGGGGGGGGGGGGGGGDGGGGGGGGGGGGFGGGGGCGGGGGGGGGGGGGGGGGGGGGGGGGGGGGGGGGGGGGGGGGGGGGGGGGGGGGGGGGGGGGGGGGGGGGGGGGGGGGGGFGGGGGGGGFGEEGGGGGFCFFGGGGD5CFGGGGGG>>EGGGGC5CG?FFF:<<CGGGGGGCCFGCF?FGC5>D69FGG:5EFD*)**09C<<*++9CFAGE0>55?F4??*
@M03506:14:000000000-AKVR1:1:1101:25336:9106 1:N:0:37
CGAACTCCTACGGGAGGCAGCAGTGGGGAATTGTTCGCAATGGGCGCAAGCCTGACGACGCAACGCCGCGTGGCGGATGGAGGTCTTCGGATTGTAAACTCCTGTTGCTCGGGACGAAACGCTCCGACCTAACACGTCGAAGTTTGACGGTACCGGGTGAGGAAGCCCCGTCTAACTCTGTGCCAGCAGCCGCGGTAATACTGAGGGGGCAAGCGTGGTTCGGAATTTCTGGGCGTAAAGGGCGCGTAGGCGGCCTTTTACGTCGTACGGCATTTCCCCGGGCTCAACCTGGGAACTGCGG
+
@CCCCFFDGGGG7C7@:FEEGFCFFGCFEGG8<C<<FEB7@FA8<B@CF@@DF<<6B,@@F@E+>+8@F+CFF+>=@::F,FCFFFF9FC:7:8E5C???=AFCACFFDFCFD73@::FC>F@:CFGGGG,@A:CFFC7F1>FGC3,?BF7:*@B*4CF7FFGFFGC<*4*4CC9<<CFGGFF?7+;8****8:82:?FCC+:+8@*:>EG;*ACE*:8*+:/ACC8++0<+8A52*;9+<5E=C55)//A=<=7<+**2+/0/5)/*5)*8/*23*/9<5)):*965,*0(0)))0*1))
@M03506:14:000000000-AKVR1:1:1101:16927:9108 1:N:0:37
CGAACTCCTACGGGAGGCAGCAGACGAGAATATTCCGCAATGGACGAAAGTCTGACGGAGCGACGCCGCGTGATGGATGAAGTGCCTTGGTACGTAAACATCTTTTATCGGGGACGAAGTTTATTGACGGTACCCGATGAATAAGGGGCTCCTAACTCTGTGCCAGCAGGAGCGGTAATACAGAGGCCCCAAGCATTACCCGGAATCACTGGGCGTAAAGGGTGTCTAGGCGGTCATATTAGTCTCTCGTTAAATGTCCGGGCTCAACCTGGTCACCGCGAGGGAAACGGTATGACTCGAG
+
CCCCCGGGGGGGGGGGGGGGGGGGGGGGGGGGGGGGGGGGGGGGGGGGGGGGGGGGGGGGGGGGGGGGGGGGGGGGGGGGGGGGGGGGGGGGGGGGGGGGGGGGGGGGGGGGGGGGGEGGGGGGGFGGGGGGGGGGGFGGGGGGGGGGGGGGGGGGGGGGGGGGGGGGGGGGGGGGDGGGGGGGGGDFGGDGGGGGGGFGGGGGGGGGGGGGGGGGDEGGGGGGGGGGGGFEE*?EFGFGFGGGGGECGGGGGGDC@FGDGGGDGCEDCDGFGGGGGFGGGBBC7:FFFGF0>69@FF>FE
@M03506:14:000000000-AKVR1:1:1101:19900:9109 1:N:0:37
CGAACTCCTACGGGAGGCAGCAGTGGGGAATTTTGCGCAATGGGGGCAACCCTGACGCAGCAACGCCGCGTGGACGATGAAGCATCTTGGTGTGTAAAGTCCTTTCGGCAGGGACGAAGCCCCGCAAGGGGTCGACGGTACCTGAAGAAGAGGCCCCGGCTAACTCCGTGCCAGCAGCCGCGGTAATACGGGGGGGGCGAGCGTTGTTCGGAATTATTGGGCGTAAAGGGAGCGTAGGCGGTGCGGTAAGTCACCTGTGAAACCTCTAGGCTTAACCTAGAGCCTGCAGGCGAAACTGCCG
+
CCCCCGGGGCGGGGGGGGGGGGGGGGGGGGGGGGGGGGGGGGGGGGGGGGGGGGGGGGGGGGGGGGGGGGGGGGGGGGGGGGGGGGGGGGGGGGGGGGGGGGGGGGGGGGGGGGGGGGGGGGGGGGGGGGGGGGGGGGGGGGGGGGGGGGGGGGGGGGEGGGGGGGGGGGGGGGGGGGGGGGGGGGGGGGGGGGGGGGGEGGGECCCGFGGGGGGFFGGGFGGCE88EFGGGGGEGGGGGGEGGGGGDEG7?:EGGFBCFGGGFGGGGGCG)>CCEGFFFGFFGGF47:FFF@@>D?FFF@
@M03506:14:000000000-AKVR1:1:1101:2952:9117 1:N:0:37
CGAACTCCTACGGGAGGCAGCAGTGGGGAATATTGGACAATGGGCGAAAGCCTGATCCAGCCATGCCGCGTGAGTGATGAAGGCCTTAGGGTTGTAAAGCTCTTTCAGTGGGGAAGATAATGACGGTACCCACAGAAGAAGCCCCAGCTAACTTCGTGCCAGCAGCCGCGGTAATACGAAGGGGGCTAGCGTTGTTCGGATTTACTGGGCGTATAGCGCACGTAGGCGGATCGTTAAGTCGGGGGTGAAATCCCGGAGCTCAACTCCAGAACTGCCTTCGATACTGGCGATTTTGAGTCCG
+
CCCCCGGGGGGGCEGC7FGGGGGGEGGDFEGDGGGGDFGGGGGCFGGGGGGGGGGGGGGGGGFGGGG@FEFEGGGGGG,EFFGGGGGFGGGGGGGGGGFFDFGGFGFGGFDGGEFGFA?EFGGGGGGGGGGCFGGGGGGGGGGGGECFGFGGGGGDDFGGFEGGGFGGGG>CGCFCCG7BCECEGFC78FEFFEEFGGGGDGGGFGGGGGGE8323<CE5?E;AC5CCCEGCEAE*:+:FG==EE:CDF99CGFEGG3<5?EG*::7*<CFFFF=GGFCF38>GFF4)(15(0**7@*1=B
@M03506:14:000000000-AKVR1:1:1101:8756:9126 1:N:0:37
CGAACTCCTACGGGAGGCAGCAGTGGGGAATTTTGCGCAATGGGCTAACGCCTGACGCAGCAACGCCGCGTGGAGGATGAAGGTCCTTGGATTGTAAACTCCTGTCAGCAGGGAAAAAGCGACCCGGTCTAATACGTCGGGGAGTTGATTGTACCTGCAGAGGAAGCCCCGGCTAACTCTGTGCCAGCAGCCGCGGTAATACAGAGGGGGCAAGCGTTATTCGGAATTATTGGGCGTAAAGGGCGCGTAGGCGGCTTGGCAAGTGGATGGTGAAATCCCTCGGCTTAACCGAGGAACTGCC
+
CCCCCGGGGGGGFGGGEGGGGGGGGGGGGGGGGGGGCGGGGGCEFCFGG7CFGGGGGGGGGGGGGGGGGDFGGFGGGGFGCFCEAFGGFGGGFGGGGGFFGGGGGGGFGGFGGG8FFFEFGGGGGGGGGCFFGGGGGFGDGDE@@CCFGGGFGGGGCGFGGFGGGGGGGCFEGEG7CGGDGGGFGFGFFFFFGGGCC88E9@9C<FG>EGGDGEFCE5?5@EFF58;@??CFGGFGE858CGGGG5CD=EEFGGG3CDGGDFGC<6?=F3<@FC*+:69*957C536=)2<15<>F))96)
@M03506:14:000000000-AKVR1:1:1101:12335:9129 1:N:0:37
CGAACTCCTACGGGAGGCAGCAGTGGGGAATATTGGACAATGGGCGCAAGCCTGATCCAGCCATGCCGCGTGAGTGATGAAGGCCCTAGGGTTGTAAAGCTCTTTTGTGCGGGAAGATAATGACGGTACCGCAAGAATAAGCCCCGGCTAACTTCGTGCCAGCAGCCGCGGTAATACGAAGGGGGCTAGCGTTGCTCGGAATCACTGGGCGTAAAGGGTGCGTAGGCGGGTCTTTAAGTCAGGGGTGAAATCCTGGAGCTCAACTCCAGAACTGCCTTTGATACTGAAGATCTTGAGTTCG
+
CCCCCGGGGGGGGGGGGGGGGGGGGGGGGGGGGGGGGGGGGGGGGGGGGGGGGGGGGGGGGGGGGGGGGGGGGGGGGGFGGGGGGGGFGGGEGGEGGGGGGGGGGGGGFGGGG>FGGGGGGGGGGGGGGGGGGGGGGGFGGGGGGGGGGGGGGGGGGGGGGGGDGGGGGGGGGDGGGGGGGGGGGGGGGGGGGGGGGGGGDGGGF?FGGGGGGGGGGDFGGGGGEGGEGGGGGGGG?@:@CFFGE*CFCFGGFFGG67C*++>EE7CFGFFFGG=FCBCGC=B77@C*5>BBBFFFFFF@@
@M03506:14:000000000-AKVR1:1:1101:13740:9140 1:N:0:37
CGAACTCCTACGGGAGGCAGCAGTGGGGAATATTGGACAATGGGCGCAAGCCTGATCCAGCCATGCCGCGTGGGTGATGAAGGCCCTAGGGTTGTAAAGCCCTTTCGGCGGGGAAGGTAATGACGGTACCCGCAGAAGAAGCCCCGGCTAACTTCGTGCCAGCAGCCGCGGTAATACGAAGGGGGCTAGCGTTGCTCGGAATCACTGGGCGTAAAGCGCACGTAGGCGGCTTTTTAAGTCAGGGGTGAAATCCTGGAGCTCAACTCCAGAACTGCCTTTGATACTGAGGAGCTTGAGTCCG
+
CCCCCGGGGGGGGGGGGGGGGGGGGGGGGGGGGGGGGGGGGGGGGGGGGGGGGGGGGGGGGGGGGGGGGGGGGGGGGGGGGGGGFGGEGGGFGGGGGGGGGGGGGGGGGGGGGDGGEFFGFGGGGGGGGGGGGGGGGGGGGGGGGGGGGGGGGGGGGGGGGGFGGGGGGGGCGGGGGGGGGGGGGGGGGGGEGGGGGGGGGGGGG?9CFGGEEEGGFGD58EGGGGGGGGGDGGGGGG?GGGGGECGGG??CCFFD8@F>CF=C7*<6CFF4*>FGGF*0*19<FF*936@:FF@FF***0
@M03506:14:000000000-AKVR1:1:1101:4947:9145 1:N:0:37
CGAACTCCTACGGGAGGCAGCAGTGGGGAATCTTGCGCAATGGGCGAAAGCCTGACGCAGCGACGCCGCGTGAGGGATGAAGGCCCTCGGGTTGTAAACCTCTTTCGGCGGGGACGAAGCGAACGTGACGGTACCCGCAGAAGAAGCCCCGGCTAACTACGTGCCAGCAGCCGCGGTAAGACGTAGGGGGCGAGCGTTGTCCGGATTCATTGGGCGTAAAGAGCGCGTAGGCGGTTCGGAAAGTCGGATGTGAAAACTCGGAGCTCAACTCCGGGCCTGCATCCGATACTCTCGGACTAGG
+
CCCCCGGGGGGGGGGGGGGGGGGGGGGGGGGGGGGGGGGGGGGGGGGGGGGGGGGGGGGGGGGGGGGGGGGGGGGGGGGGGGGGGGGGGGGGGGGGGGGGGGGGGGGGGGGGGGGGGGGGGGGGGGGGGGGGGGGGGGGGGGGGGGGGGGGGGGGGGGGGGGGGGGGGGGGGGGGGGGGGGGGGGGGGGGGGGGGGGGGECEGG?CEG7?FFGGGGEGGGGC=EGGEEEGGGGGGEGGGCEEG+AEG3EGGGGGGFGFFGGGGG69?FFFCFG3CCGFGGGFFFGEG)3*96@5>)8;9F)
@M03506:14:000000000-AKVR1:1:1101:14631:9164 1:N:0:37
CGAACTCCTACGGGAGGCAGCAGTGAGGAATATTGCTCAATGGACGAAAGTCTGAAGCAGCAACGCCGCGTGAGGGATGAAGGTGCTCTGCATTGTAAACCTCTGTAGACGGGGACAAATGTCCGGTTACTACCGGATTGATGGTACCCGTAAAGTAAGGATCGGCTAACTACGTGCCAGCAGCCGCGGTAATACGTAGGATCCAAGCGTTGTCCGGATTTACTGGGTGTAAAGGGTGCGCAGGCGGGCTGGTAAGTCAGTAGTGAAATCTCGGCGCTCAACGCCGAAACGTCTTTTGATA
+
CCCCCGGGGGGGGGGGGGGGGGGGGGGGGGGGGGGGEFGGGGGGGGGGGGGGGGGGGGGGGGGGGGGGGGGGFGGGGGGGGGGGGGGGGGGGGGGGGGGGGGGGGGGGGGGGGGGGGGGGGGGGGGGGGGGGGGGGFDGGGGGGGGGGGGGGGGGGGGGGGGGGGGGGGGGGGGGGGGGGGGGGGGGGGGGEGGGGGGGGFFCEGGGGGC*BEGGGGEGGGGCGGGGGGGCFFFGGGGDGD5EGGGGGGDEGGGCG:FFG::>9C7CCFD97CFGG35><C@DGEEDDFDF:5>3BFFFF4
@M03506:14:000000000-AKVR1:1:1101:14380:9228 1:N:0:37
CGAACTCCTACGGGAGGCAGCAGTGGGGAATCTTGGACAATGGGCGCAAGCCTGATCCAGCCATGCCGCGTGAGTGATGAAGGCCTTCGGGTTGTAAAACTCTTTTGGCGGGGACGATAATGACGGTACCCGCGGAATAAGCTCCGGCTAACCTCGTGCCAGCAGCCGCGGTAATACGAAGGGGGCTAGCGTTGTTCGGAATTACTGGGCGTAAAGCGTGCGCAGGCGGCTTCTCAAGTCAGGGGTGAAAGCCCAGAGCTCAACTCTGGAATTGCCTTTGAGACTGAGAGGCTTGAGGACG
+
CCCCCGGGGGGGGGGGGGGGGGGGGGGGGGGGGGGGGGGGGGGGGGGGGGGGGGGGGGGGGGGGFGGGGGGGGGFGGGGGGGGGGGGGGGGGGGGGGFFGGGGGGGGGGGGGGGGGGDGGGGGGGGGGGGGGGGGGGGGGGGGGGGDGGGGGGGGGCCCGFFCFGGGGGDGFGGGGGGGGGGGCCEC8E:?1;EGCFGG5EFGEC:@CECCCGGGGGGDGGGDEGGDGGG5EFFGGFGGFFGGFGEGGGFGGG=FF*)>7<F=FD:CCGGGFFGFG76>7*50+AF*6)25?>FF:@)6@B
@M03506:14:000000000-AKVR1:1:1101:21418:9236 1:N:0:37
CGAACTCCTACGGGAGGCAGCAGTGGGGAATCTTGCACAATGGGCGAAAGCCTGATGCAGCAACGCCGCGTGCGGGAAGAAGGCCCTCGGGTTGTAAACCGCTTTCAGAAGGAACGAAACTGACGGTACTTTCAGAAGAAGGTGCGGCCAACTACGTGCCAGCAGCCGCGGTGACACGTAGGCACCAAGCGTTGTCCGGATTTATTGGGCGTAAAGAGCTCGTAGGCGGTTCAGTAAGTCGGGTGTGAAAACTTTGGGCTTAACCCAACGCGTGCATCCGATACTGCTGTGACTTGCGTAC
+
CCCCCGGGGDGGGGGGGGGGGGGGGGGGGGFGGGGGGGGGGGGGGGGGGGGGGGGGGGGGGGGGGGGEGGGGGGEGGGGGGFGGGGGGGGGGGGGGFGGGGGGGGGCCFGFGAFGDGGGGGGFGGGGFGGGGGGGGGGGGFGGFGGGGGGGGGFGFGGGGG7::CGGDGGDFCCGCFGGFCEFGGGCCFFEGGGGGGGGEG5ACGFCFGGGDC*8FGGGFGGGGGGGGGGDEFGGC9CGGGG=FGGD:<CFGGFGFC@DGGG7?FF=G5CC>DDC*;FFD*>EEC4>?0?).9*==*.<))
@M03506:14:000000000-AKVR1:1:1101:17941:9265 1:N:0:37
CGAACTCCTACGGGAGGCAGCAGTAGGGAATCTTCCGCAATGGACGAAAGTCTGACGGAGCAACGCCGCGTGAGTGATGAAGGCTTTCGGGTCGTAAAACTCTGTTGTTAGGGAAGAACAAGTGCTAGTTGAATAAGCTGGCACCTTGACGGTACCTAACCAGAAAGCCACGGCTAACTACGTGCCAGCAGCCGCGGTAATACGTAGGTGGCAAGCGTTATCCGGAATTATTGGGCGTAAAGCGCGCGCAGGTGGTTTCTTAAGTCTGATGTGAAAGCCCACGGCTCAACCGTGGAGGGTC
+
CCCCCGGGGGGGGGGGGGGGGGGGGGGGGGGGGGGGGGGGGGGGGGGGGGGGGGGGGGGGGGGGGGGGGGGGGGGGGGGGDFGGGGGGGGGGGGGGGGGGGGGGGGGGGGGGGGGGGGGGGGGGGGGGGGGGGGGGGGGGGGGGGGGGGGGGGGGGGGGGGGGGG@FGGGGGGGGGFGGGFGGGGGGGGGCGGGGGGGGGGGGGFFGGGGGGGGGGDEEDGGGGCC8CEEGDGGGGGCDGGGGGGEDDGGEEGGGDGFGFGG*0<?CFFGG?7FGFDFFFGDFDDB39?GFFFFFFFDFD)
@M03506:14:000000000-AKVR1:1:1101:12726:9265 1:N:0:37
CGAACTCCTACGGGAGGCAGCAGTGGGGAATTTTGCGCAATGGGGGAAACCCTGACGCAGCAACGCCGCGTGGAGGATGAAGCTCCTTGGAGTGTAAACTCCTTTCGACCGGGACGATAATGACGGTACCGGTGGAAGAAGCACCGGCTAACTCTGTGCCAGCAGCCGCGGTAATACAGAGGGTGCGAGCGTTGTTCGGAATTATTGGGCGTAAAGGGCGCGTAGGCGGTACGGTAAGTCACCTGTGAAACCTCTGGGCTTAACTCAGAGCCTGCAGGCGAAACTGCCGTGCTGGAGGGTG
+
CCCCCGGGGGGGGGGGGGGGGGGGGGGGGGGGGGGGGGGGGGGGGGGGGGGGGGGGGGGGGGGGGGGGGGGGGGGGGGGGGGGGGGGGGGGGGGGGGGGGGGGGGGGGGGGGGGGGGGGGGGGGGGGGGGGGGGGGFGGGGGGGGGGGGGGGGGGGGGGGGGGGGGGGGGGGGGGGGGGGGGGGGGGGGGGEEGGGGGGGEGGFGGGGGGGCEEEFGGGGGGD5CEGGGGGGGGGFGGGGGGGGGFFFFGCF<FGF6FFFECCG?>FGFGGFGGGGCFCD<387E@4FFGDFFFF45@B5>
@M03506:14:000000000-AKVR1:1:1101:25961:9268 1:N:0:37
CGAACTCCTACGGGAGGCAGCAGTCGAGAATTTTTCTCAATGGGGGAAACCCTGAAGGAGCGACGCCGCGTGGAGGATGAAGGCCTTCGGGTTGTAAACTCCTGTCATTTGGGAACAACGCGCCGAATCTAACTATTTCGGCGTTGATAGTACCAGAAGAGGAAGAGACGGCTAACTCTGAGCCAGCAGACGCGGTAATACAGAGGTCTCAAGCGTTGTTCGGATTCATTGGGCGTAAAGGGTGCGTAGGTGGAGTAGTAAGTCAGGTGTGAAATCTCGGGGCTTAACTCCGACACGGCAT
+
CCCCCGGGGGGGGCEGGGGGGGGGCFFGGEGAGGFG,EGGGGG8;C7FF@6CFGG8FCFFFFGGCFGEGC@F>,CFEGGGEF<,:,BFCGGABFGDGFGECEGFGC<C5<AFGG8ABF,+@>F7F+6B+BD,>>,@,=@,+3@F**6,,@FCAB;FG7<:>,5>:,6FFE7F*:,?<<,7,?@FC:7+++2=FEDGG7+2<9;<:F:00<<+3C5//:;FGG5***++33:885C8***0+::C5E59/:+<9*19+1:*+3>CC77*<>C*:7CFG=*31)87:6**.:46B:57))07)
@M03506:14:000000000-AKVR1:1:1101:9634:9295 1:N:0:37
CGAACTCCTACGGGAGGCAGCAGTCGAGAATTTTTCTCAATGGGGGAAACCCTGAAGGAGCGACGCCGCGTGGAGGATGAAGGTCTTCGGGTTGTAAACTCCTGTCATTTGGGAACAAGGTGCATACGTTAACTGCGTGTGCATTGATAGTACCCGAAGAGGAAGAGACGGCTAACTCTGTGCCAGCAGCCGCGGTAATACAGAGGTCTCAAGCGTTGTTCGGATTCATTGGGCGTAAAGGGTGCGTAGGCGGCGCGGTAAGTCGGGTGTGAAATCTCGGAGCTTAACTCCGAAACTGCAT
+
CCCCCGGGGGGGGGGGGGGGGGGGGGFGFGGGGGGGGGGGGGGGGGGGGGGGGGGGGGGGGGGGGGGGGGGGGGGGGGGGGGGGGGGGGGGGGGGGGGGGGGGGGGGGGGGGGGGGGGGGGGGGGGGGGGGGGGGGGGGGGGGGGGGGGGGGGGGGDGGGGGGGGGGGGGGGGDFGGGGGFGGGGGGGFGFEGGGGGGGGGGGFGGGGGFGGGCGG>EGGGEGGGCFFGGGGGGGGGDGGGGGGGGGDGGGGDCEGGEDD:?DCEGG<E<EFF7CFGBFGDFF=?*:?<FF0;)05676FB
@M03506:14:000000000-AKVR1:1:1101:22546:9299 1:N:0:37
CGAACTCCTACGGGAGGCAGCAGTGGGGTATATTGGACAATGGGGGCAACCCTGATCCAGCCATGCCGCGTGAGTGATGAAGGCCTTCGGGTTGTAAAGATCTTTTGGCGGGGACGATGATGACGGTACCCGCAGAATAAGCCCCGGCTAACTTCGTGCCAGCAGCCGCGGTAAGCCGAAGGGGGCTAGCGTTGTTCGGAATTCCTGGGCGGAAGGCGTGTGTAGGTGGTTGTCATAGTCAGGTGTGAAAGCCTTGAGCCCAACTCAAGACATGCACTTGATACGGGGCAGCTAGAGGACC
+
-8CCCGAECDA@FFB@FGGG@EGFD@FD6@E<FF9@6EC8EFCFB:FC@FFEEDGFGFG9EFFFCF,CCG>FGE<CFGDG<?AFFGF9<CFE@CFFCE<,CFECFFGGGG>ECECGGFFFGGG<FFG+<FC+C>BFGCF9>CFFCGDECC,>3@FEGCEEFCFDFGC7CCCFEE,,24<*:?:EGG5/*0:1**/2+****;+222:EGGG*?E*;8C8E*;*++3+2;E***<9CCE0+3:*<?E=DG+<?5++*2)0**/9E?7+0<7*/*00<:6*;>96<*55>().2)*0*9@)55
@M03506:14:000000000-AKVR1:1:1101:23998:9309 1:N:0:37
CGAACTCCTACGGGAGGCAGCAGTGGGGAATTTTGCGCAATGGGCTAACGCCTGACGCAGCAACGCCGCGTGGAGGATGAATGTCTTTGGATTGTAAACTCCTGTCGACCGGGAAAAAGCAACTCGACCTAATACGTCGGGGAGTTGATTGTACCGGTGGAGGAAGCCCCGGCTAACTCTGTGCCAGCAGCCGCGGTAATACAGAGGGGGCAAGCGTTATTCGGAATTATTGGGCGTAATGGGCGCGTCGGCGGCCTGGCAAGTGGACGGTGAAATCCCTCGTCTTACCCGAGGAACTGCC
+
CCCCCGGGGGGG7@CCFGGGGFDFFGGGGGGGGGFGGGG7FFFFFGGCGGGGGFCFGG@+@EFGGGGDFGBEE:CCEFG?A,?<?FGGGGEFGCGG99FFEBFEFGG?FGGDC>CF8F@DFD=,DFDFGGF<>C<DFG:FE+*>FEFFFFFGGCGG*>*1*>CFCCGC:FCCFGF:CFEFFG9FFF,8+=FF@CEG:8;E90+0+0*2C5E58@FGGE*;EC6@C*;<+<A+9*;*:?**0+:*C*:>:5>CG5:<E55D*01<<D6*2C:)9*2+C66<2>3:E>**.25(70.)76=60
@M03506:14:000000000-AKVR1:1:1101:22765:9330 1:N:0:37
CGAACTCCTACGGGAGGCAGCAGTGGGGAATTTTCCGCAATGGGCGAAAGCCTGACGGAGTGACGCCGCGTGTGGGACGAAGGCCTTCGGGTCGTAAACCACTGTCAGTGGGAAAGATGGATGTCGGCGCGATAACCGCCGGCATTTGACGGTACCTGCAGAGGAAGCCCCGGCTAACTCTGTGCCAGCAGCCGCGGTAAGACAGAGGGGGCAAGCGTTGCTCGGAATTACGGGGCGTAAAGGGCGCGCAGGCGGGAGGGCAAGTCGGTCGTGGAATCCCCCGGCTCCACTGAGGATAGTC
+
@CCCCFACF<CFGCGGEGDGGFF6<FFCGDGGGGGG@FC:BFFFFGC7FEEGDF<E@+86BC9@BFCEDEFG?,,4CCFF=CEGGF<?B+:FGGCFFGC<FFFFGFAFD@FD8D<A,?F,FFDFFGGDFDECFGGDFFD7*FCFEF@B@F@@FFFGGGGGGDC7BFC:=:11*<:7FGG9:F>F@<0A@0@C*::EC:CG69C8C@EFGC85C>**8?EGGFGG8>58<+3**2:CEECEFCG55CE<*/:CC*>D5>))::9F?*:D**:)**1<:*97*))**.9)57*4*9>:;*9=8
@M03506:14:000000000-AKVR1:1:1101:18620:9348 1:N:0:37
CGAACTCCTACGGGAGGCAGCAGTCGAGAATTTTTCTCAATGGGGGAAACCCTGAAGGAGCGACGCCGCGTGGAGGATGAAGGTCTTCGGGTTGTAAACTCCTGTCATTTGGGAACAAGACGTACGTATTAACTGTACGTGCGTTGATAGTACCAGAAGAGGAAGAGACGGCTAACTCTGTGCCAGCAGCCGCGGTAATACAGAGGTCTCAAGCGTTGTTCGGATTCATTGGGCGTAAAGGGTGCGTAGGTGGCGTGGTAAGTCGGGTGTGAAATTTCGGAGCTTAACTCCGAAACTGCAT
+
CCCCCGGGGGGGGGGGGGGGGGGGGGGFGGGGGGGGGGGGGGFGGGGGGGGGGGGGGGGGGGGGGGGGGGFGGGGGGGGGGGGGGGGGGGGGGGGGGGGGGGGGGGGGGGGGGGGGGGGGGGGGGGGGGGGGGGGGGGGGGGCFGGGGGFGGGGGGGGGDGGGGGGGFGGGGGGGF@CFGGGGGGGGG8AFFDGGGGDGGGGGFGFFEGCCEGGGE:CEGCGGGGGGFGGGGGGGEGCGFDC:EDGCDECEFGFGGGB5F9C>EEGGDC>E677CF>FG31>EEF6CB4*963<5>=FFFF
@M03506:14:000000000-AKVR1:1:1101:5018:9353 1:N:0:37
CGAACTCCTACGGGAGGCAGCAGTGGGGAATTGTTCGCAATGGGCGCAAGCCTGACGACGCAACGCCGCGTGGAGGATGAAGACCTTCGGGTCGTAAACTCCTTTCGACCGAGAAGAATGGCCTACGACCCCATACGTCGTAGGCATGACGGTATCGAGGGAAGAAGCCCCGGCTAACTCTGTGCCAGCAGCCGCGGTAATACAGGGGGGGCAAGCGTTGTTCGGAATTACTGGGCGGAAAGGGTCTGTAGGTGGCCAACTAAGTCAGACGTGAAATCCCTCAGCTTAACTGGGGAACTGG
+
CCCCCGGGGGGGGGGGGGGGGGGGGGGGGGGGGGGGGGGGGGGGGGGGGGGGGGGGGGGGGGGGGGGGGGGGGGGGGGGGGGGGGGGGGGGGGGGGGGGGGGGGGGGGGGGGGGGGDFFFFFGGGGGGGGGGGGGGGGGGGGGGGGGGGGGGGGGGGGGGGDGGGGGGFFGGGGGGGGGGGGGGGGGGGGGGGGGGGGGGGGGGGFGGGGGGGGGGGEGGEGGGGDGGFG?FFGG5C*9?CFFC*:=F:EFFGGGDE;47C6<G7*<CEGG:DD/<7@D<7:>FF=F46C76FFFF:>)9)
@M03506:14:000000000-AKVR1:1:1101:23470:9355 1:N:0:37
CGAACTCCTACGGGAGGCAGCAGTGGGGAATCTTGCACAATGGAGGAAACTCTGATGCAGCGACGCCGCGTGAGTGATGAAGCCCTTCGGGGTGTAAAGCTCTTTCGACGGGAACGATAATGACGGTACCCGAAGAAGAAGCTGCGGCTAACTACGTGCCAGCAGCCGCGGTAATACGTAGGCAGCAAGCGTTGTTCGGAATTACTGGGCGTAAAGAGTGTGTAGGCGGTGCTCTAAGTCTGTCGTGAAATCTCCCGGCTTAACTGGGAGGGTGCGGCGGATACTATTGTGCTAGAGGGTG
+
CCCCCGGGGGGGGGGGGGGGGGGFGGGGGGGGGGGGGGGGGGGGGGGGGGGGGGGGGGGGGGGGGGGGGGCFEGFGGGGGGGGGGGGGGGGGGGGGGGGGGGGGGGGGGGGGEGGGGGGGGGGGGGGGGGGGGGGGGGGFGGGGGGGGGGGGGGGGGGGGGGGGGGGGGGGGGGGFGFFCGGGGGGGFFGGGGGEGGGGECGGGGGGGGGGGGGGG?E?F7EGFGGGGEEDGFG7E<A>FEFGGFGGGGGGGGGFGGFGGEGGG7?FGFDDB>GGEGBGGGF:C+9C*5:@269B?4F@5>
@M03506:14:000000000-AKVR1:1:1101:9799:9378 1:N:0:37
CGAACTCCTACGGGAGGCAGCAGTGGGGAATTGTTCGCAATGGGCGCAAGCCTGACGACGCAACGCCGCGTGGAGGATGAAGACCTTCGGGTCGTAAACTCCTTTCGATCGAGACGAATGGCCTCCGGGTAAACAATCCGGAGGAGTGACGGTACCGAGAGAAGAAGCCCCGGCTAACTCCGTGCCAGCAGCCGCGGTAATACGGGGGGGGCAAGCGTTGTTCGGAATTACTGGGCGTAAAGGGCTCGTAGGTGGCCAACTAAGTCAGACGTGAAATCCCTCGGCTTAACCGGGGAACTGC
+
CCCCCGGGGGGGGGGGGGGGGGGGGGGGGGGFGGGFGGGGGGGGGGGGGGGGGGGGGGGGGGGGGGGGGGGGGGGGGGGGGGGGGGGGGGGGGGGGGGGGGGGGGGGGGGGGGGGGGGGGGGGGGGGGGGGGGGGGGGGGGGGGGEGGGGGGEG@:@FCGGGGFFGG?FGGGEGGGCGFF7FCGGGGGGGGGFEEGG8?8FFGGDGGGGGGE5CC;E?EEEGGGGE8FFGFEGGFCG=58CGGGE6:5C5C5*6:F@:FFC6CFE*<FCC=)*/9AC?F**)8//)9)6CF;5)7.;FFF4
@M03506:14:000000000-AKVR1:1:1101:4959:9407 1:N:0:37
CGAACTCCTACGGGAGGCAGCAGTGGGGAATCTTGCACAATGGGGGCAACCCTGATGCAGCGACGCCGCGTGAGCGATGAAGCCCTTCGGGGTGTAAAGCTCTTTCGGCAGGGAAGATTATGACGGTACCTGCAGAAGCAGCTGCGGCTAACTACGTGCCAGCAGCCGCGGTAATACGTAGGCAGCAAGCGTTGTTCGGAGTTACTGGGCGTAAAGGGTGTGTAGGCGGTCCTCGAAGTTTGGTGTGAAATCTCCCGGCTTAACCGGGAGTGTGCGCCGAAAACTGGGGGGCTAGCGTACG
+
CCCCCGGDGGFB@@;C@FEGGGGGCEGEGEGGGGGGGFGGGGGGEGG@<D8F@FGFGG<<E@FGCCF@FFGGD@FCBFGDDGGA??<FFDE7FDC<?FGFEF9EEGGGGDBF7>F:DCBBECDGGGGGGFGGGGGC8BC8AFEFFGGGEEEFF;F@ABFCF@C:FGGFGGDFC7:,:<FFGEGDEGGGGGG@*=*8CED5CEG?GCC658C?C>*:CEFGEGFGGG@CGEGE+9*;C8FCE9=CC=EFG+<FCCEFE3CD5<7CCCCD=D/.22*:9<3953.76=*44D.1.)))07)))
@M03506:14:000000000-AKVR1:1:1101:8997:9407 1:N:0:37
CGAACTCCTACGGGAGGCAGCAGTGGGGAATCTTGCGCAATGCGCGAAAGCGTGACGCAGCAACGCCGCGTGGGGGAAGACGGCCTTCGGGTTGTAAACCCCTTTCAGGAGGGACGAAGGTTCGCCGGTTAATAGCCGTGCGGATTGACGGTACCTCCAGAAGAAGCTCCGGCTAACTACGTGCCAGCAGCCGCGGTGATACGTAGGGGTCTAGCGTTGTCCGGAATTATTGGGCGTAAAGAGCTCGTAGGCGGTTCGGCAAGTCGGATGTGAAATCTCCACGCTTAACGTGGAGGGGCCC
+
CCCCCGGGGGGGGGGGGGGGGGGFGGGGGGGGGGGGGGGGGGGGGGGGGGGGGGGGGGGGGGGGGGGGGGEGGGGGGGGGGGGGGGGGGGGGGGGGGGGGGGGGGGGGGGGGGGGGGGGGGGGGGGGGGGGGGGGGGGGGGGGGGGGGGGGGGGGGFGGGGGGGGGFGGGGGGDGFGGGGGGGGGGGGGGGGGGGGGGGGGCGGGFGGGCGGGEFGGGGEGGGG8EGGGGF+CFGGG=DGGGGG+<CCE57CDGEDD@GGEGCE9DEDGGGFGCFGFFFGGFFGC@GFBD@FFFFEFF>))
@M03506:14:000000000-AKVR1:1:1101:23202:9429 1:N:0:37
CGAACTCCTACGGGAGGCAGCAGTGGGGAATATTGGACAATGGGCGCAAGCCTGATCCAGCAATGCCGCGTGAGTGAGGAAGGCCTTAGGGTTGTAAAGCTCTTTCGCACGCGACGATGATGACGGTAGCGTGAGAAGAAGCCCCGGCTAACTTCGTGCCAGCAGCCGCGGTAATACGAAGGGGGCGAGCGTTGTTCGGATTTACTGGGCGTAAAGGGCTCGTAGGCGGCCAACTAAGTCAGACGTGAAATCCCTCGGCTTAACCGGGGGACTGCGTCTGATACTGGATGGCTTTGGTTCG
+
CCCCCGGGGGFGGGGGGGGGGGGFGGGGGGGGGGGGGGFGGGGGGGGGGGGGGGGGGGGGGGGGGGGGGG@FFGGGGGGGGGGGGGGFGGGGGGGGGGGGGGGGGGGGGGGGGGDFGGGGGGGGGGGFGGGECCGGGGGGFCFGEGGGGGGGFGGGGGGGGGGGGGGGGGGGGGGGGGGGGGGGGGFGDEGGGGGGGEGCE5ACFGGGGFGEEGCCGGGEF5/A>EGGGGCEC=CCEG>79EGGG5CFEC77*2098>DC*67??DEGD)2595F=*7DC*97++*9).9)4<5)*9;3*0
@M03506:14:000000000-AKVR1:1:1101:23911:9430 1:N:0:37
CGAACTCCTACGGGAGGCAGCAGTGGGGAATATTGGACAATGGGGGAAACCCTGATCCAGCGACGCCGCGTGTGTGAAGAAGGCCTGCGGGTTGTAAAGCACTTTTAGTGGGGATGAAATGTTCAGGGCTAATACCTCTGAATTTTGACCTAACCCACAGAACAAGCACCGGCTAACTCTGTGCCAGCAGCCGCGGTAATACAGAGGGTGCAAGCGTTAATCGGAATTACTGGGCGTAAAGCGTGCGTAGCCGGTTCCATAAGTCAGGTGGGAAAGCCCCGGGCTCAACCTGGGCATTGCA
+
CCCCCGGGGGGGGGGGGGCGG?ECDF<F@FF9FG99CE<FGGGGGGG7FGGGGGGGGGDGGFCFFGGGGGFGGGGGGFEACFGGGG?FGGGGGGGCFGGGFGGGGGG8FFFFGGFFBD9FGGGGFGDCFGGFFFGGGFGFCFFGGGGGGGGGGFFB+C7FFD,>DFG7<FCECG7>FCFF9F9FG9FEF7FC7@7:E@8?CF@C<C*8CEE6;EFEGG55@9*;8>;E+@FF+CF8CE*2?FGEGEGG5=/+//>C*)*::+:<<CCFF4*0****9:5><5B**0*03C?04>))86*8*
@M03506:14:000000000-AKVR1:1:1101:17733:9434 1:N:0:37
CGAACTCCTACGGGAGGCAGCAGTGGGGAATTTTGGGCAATGGGCGAAAGCCTGACCCAGCAACGCCGCGTGAGGGAGGAAATCCTTCGGGATGTAAACCTCACAAGCAAGGGAAGAGAGCTGCGGGCTGAATAATCCCGCAGTGCGACGGTACCTTGCGTAAGCCACGGCTAACTACGTGCCAGCAGCCGCGGTAATACGTAGGTGGCAAGCGTTGTTCGGAATTATTGGGCGTAAAGGGCGCGTAGGCGGTTTGTTAAGTCGGCTGTGAAAGCCCGGGGCTCAACCCCGGAGGGTCAGC
+
CCCCCGGGGGGGGGGGGGGGGGGGGGGGGGGGGGGGDGGGGGGGGGGGGGGGGGGGGGGGGGGGGGGGGGGGEGGGGGGGGGGGGGGGGGGGGGGGGGGGGGGGGGGGGGGGGGGGGGGGGGGGGGGGGGGGGGGGGGGGGGGGGGGGGGGGGGGGGGGGGGGGGGGGGGGGGGGGGGGGGGGGGGGGGGGGCEGG>FFFGGGGGGGGGGFGGGCEGGGGGGGEFFFGGGDFGEEGE8FGGGE5==CGGGGGG5EDGFGGGG=A5)/97>+@*CF*9<DC95>CF457(>>>3)>D37:@6
@M03506:14:000000000-AKVR1:1:1101:15664:9442 1:N:0:37
CGAACTCCTACGGGAGGCAGCAGTGGGGAATTTTCCGCAATGGGCGAAAGCCTGACGGAGTGACGCCGCGTGTGGGACGAAGGCCTTCGGGTCGTAAACCACTGTCAGTGGGAAAGATGGGTGTCGACGCGATAACCGTCGGCATCTGACGGTACCTGCAGAGGAAGCCCCGGCCAACTCTGTGCCAGCAGCCGCGGTAAGACAGAGGGGGCAAGCGTTGCCCGGCATTACTGGGCGTAAAGGGCGCGTAGGCGGGATGGCAAGGCGGTCGGGAAATCCTGCGGCTCAAGCGACGAACGTC
+
<CCCCEGGGFCBEFCEFGFECFG@AFFGGGGGGGFFGGEGGGGGGGGGGGGGGGGGE@@CFFEGEEF:C@>F=CFD<8F@GGGGGFGGGGGFF@FFGGAGFGFF?EFEEAFG8>DD>9BFGGGGFEFFGGDGDEEFGGC:FFGGEGGGEFGGGFGGGFGGG?F@<FGF=F*F:FCECB<FFF?:,:CC7?FCFGDCEEE>?<988*<EGGGGC8C*;CCEE++;C*8:<<99<CGDGGDCCC755E=C?5>GCGGGE5<37C=F*1*9:)5)/7<5?FF7*9577)*/4*/,))83770>0
@M03506:14:000000000-AKVR1:1:1101:25205:9452 1:N:0:37
CGAACTCCTACGGGAGGCAGCAGTGGGGAATTGTTCGCAATGGGCGAAAGCCTGACGCCGCAACGCCGCGTGGAGGATGAAGGTCTTAGGATTGTAAACTCCTGTTGCCCGGGACGAGAAGCTCCGACCTAACACGTCGAAGTCTGACGGTACTGGGTGAGGAAGCCCCGGCTAACTCTGTGGCAGCAGCCGCGGTAATATAGAGGGGGCATACGTTGTTCGTACTTGCTGGGCGTAAAGGGCGGGGAGGGGGCCCGCGTAGATGAACGGGATATCACCGGGACCCAACCGGGACAGCCGG
+
CCCCCGGGGGGGGGGGGGGGGGGGFGDFGGGA,CFF7F;FGGFGGF++@FGGGGG,B,+@C668C7CEEGEG@+BFC8?=FGG,BEF,C99FGCFFGG,,9BF?F,,?,:BFGG:FG+CCFF,,:>++@+3,@C,8,+3C*3*8,@,7<51D*,3DD,*1,<,,<F,1<FF@*1>C<:C9CC<:::*4=F*:<:EE*:+<++0<9*;?EE>C+<8@*;:/<E*;**++++0+;FG****<+2*7*/*1:**7)**/?8))*1*20:+*2*/))**+***17))*2.1)4D:(7))8)).))
@M03506:14:000000000-AKVR1:1:1101:14075:9452 1:N:0:37
CGAACTCCTACGGGAGGCAGCAGTGGGGAATATTGGACAATGGGGGCAACCCTGATCCAGCAATGCCGCGTGAGTGATGAAGGCCTTAGGGTTGTAAAGCTCTTTCGGCGGGGACGATGATGACGGTACCCGCAGAAGAAGCCCCGGCTAACTTCGTGCCAGCAGCCGCGGTAATACGAAGGGGGCGAGCGTTGTTCGGATTTACTGGGCGTAAAGGGCGCGCAGGCGGCTTTGGAAGTCAGATGTGAAAGCCCCGGGCTTAACCTGGGAATTGCATTTGATACTCTGGAGCTAGAGTGTG
+
CCCCCGGGGGGGGGEGGGGGGGGGGGGGFGGFGGGGGGGGGFGGGGGGGGGGGGGGGGGGFGGGGGGGGGFFCFFFGGFGFGGGGGGGGGGDFGGGFGGFFGGGGFGDGGGGGDFFGGGGGGGFGGGFFGGGGGGGFFFGGGGGGGGGDGGGGFGFGGDGGGGGGGGGGEEGGGGFCEFEEGGGGGGGGGG::C>8CGEGCEGGGFGGGGEGCCFGGGGCECCECGGGGGD*<CFEGGCFGGCFGF<CF9EGC=CCE>C<=?:9?DCGG40)29DF*8*::@FFFFC?:*80)7@7=96*9
@M03506:14:000000000-AKVR1:1:1101:26317:9466 1:N:0:37
CGAACTCCTACGGGAGGCAGCAGTCGAGAATTTTTGACAATGGGGGAAACCCTGATCGAGCGACGCCGCGTGGAGGATGAAGGTCTTCGGATTGTAAACTCCTGTCATTGGGGAACAAGGTGCATACGTTAACTGCGTGTGTATTGATAGTACCCGAAGAGGAAGGGACGGCTAACTCTGTGCCAGCAGCCGCGGTAATACAGAGGTCCCAAGCGTGGGTCGGATTCATTGGGCGTAAAGGGTGCGTAGGCGGCGCGGTAAGTCGGGGGGGAAATCTCGGAGCTTAACGCCGAAACTGCAT
+
CCCCCGGGGGGEGGGGGGGGGGGGGGGEECFGGGGGGGEFGGGGGGGGGGGGGGGFGGGGGGGGGGE=FE@@FGGGGGGGGGGFFFFCGGGGGGGGGGGGGDAFFGGGFEEFGGGGGGGGD8=FFGFGGGGGGGGCFFGGGGCGGG<CEFGGF<>FDGEGCCGFGGGGF>EGGGGG@C9<FGGFFFCEDCFGGGDGE*+BFGFGFC8@CE?CGGDE***2;E8C*?CF:?C65*?=*/7CC=*AEE5DE5<>5=CGGF3C5C*:/95):)/8<**3*7C33>3=6/*/,1.4>>)74@=?*
@M03506:14:000000000-AKVR1:1:1101:7055:9478 1:N:0:37
CGAACTCCTACGGGAGGCAGCAGTGGGGAATATTGGGCAATGGGCGCAAGCCTGACCCAGCCATGCCGCGTGAGTGATGAAGGCCTTCGGGTCGTAAAGCTCTGTGGGGAGGGAAGAAACCGCCTATGGCTAACATCCATGGGCCTTGACGGTACCTCCTTAGCAAGCACCGGCTAACTCCGTGCCAGCAGCCGCGGTAATACGGAGGGTGCAAACGTTGCTCGGAATCATTGGGCGTAAAGCGCACGTAGGCGGCTCGTTAAGTCGGATGTGAAAGCCCTGGGCTCAACCCAGGAAGTGC
+
CCCCCGGGGGGGGGGGGGGGG8FGGGGGFFFFGGGGGGGGGGGGGGGGGGGGGGGGGGGGGGGGGGGGGGGGGGGGGGGGGGGGGGGGGGGGGGGGGGGGFGGGGGGGGGGGGGGGGGGGGGGGGGGGGGGGGGGGGGGGGGGGGGFGGGGGGGGGGGGGGGGGGGGGGGGGFGGDFGFGGGCCEFGGGGGGGGGGGGGGFGCFG7CCG8*CFGGGGGGGGAEEGEGGGGDCGGGGGGGG5FFGGDG:*:*=FGGDE5C>CFGFCGGG5*:?7CFGGFFCGFFFGF<@F4.35))57>F?/
@M03506:14:000000000-AKVR1:1:1101:26399:9524 1:N:0:37
CGAACTCCTACGGGAGGCAGCAGTCGAGAGGCTTTGGCAATGGGGGAAACCCTGACCAAGCGACGCCGCGTGGAGGATGAAGGCCCTTGGGTTGTAAACTCCTTTTGTTGGGGAAGAAATGCGACCAGGTAAATAATCTGGTCGTTTGACGGTACCCGACGAATAAGCTCCGGCTAACTCCGTGCCAGAAGCCGCGGTCACACGGGGGGAGAAAGCGTTGTTCGGAATCACTGGGCGTAAAGGGCGTGTAGGCGGTCGAGTAAGTGGAATGTGAAATGTCCCGGCGCATCGGGGGACCGGC
+
CCCCCGGGGGGDGGGGGGGG7FGGFGGGCEGGCFGGGGFGGGGGGGGGCFGGGGGGGFFGGGGCGGGGEGGGG7FGCGFGEGG?8FFGGGGGGGGGFGFGGFC,EFF=FGGDEE7@FGGGGGGGGGGGGGGD,FC=AF9=,@,8CFCFCF:BFCF,::FC7*1><DCFGG<CC>B7<:FFFG@F@:BC+?C:<**=B@*;CF6:8EEEC:**A+<AC8*:1C7;EGE89C?9EFC5CE3*5A7/22:C*0<EF551:5)10*2<CD6700717*>9:/00**07C)950<)47))).)00)
@M03506:14:000000000-AKVR1:1:1101:2678:9542 1:N:0:37
CGAACTCCTACGGGAGGCAGCAGTGGGGAATCTTGCGCAATGGGCGAAAGCCTGACGCAGCGACGCCGCGTGCGGGAGGAAGGCCTTCGGGTTGTAAACCGCTTTCAGGAGGGACGAAGCCACTCGGGTTAATAGCCCAGAGGGTGACGGTACCTCCAGAAGAAGCCCCGGCTAACTACGTGCCAGCAGCCGCGGTAATACGTAGGGGGCAAGCGTTGTCCGGATTTATTGGGCGTAAAGCGCGTGTAGGTGGCCAAGTAGGTCCGCTGTGAAAACTTGAGGCTCAACCTCAAGCTGTCGG
+
CCCCCGGGGGGGGGGGGGGGGGGGGGGGGGGGGGGGGGGGGGGGGGGGGGGGGFGGGGGGGGGGGGGGGGGGGGGGGGGDGGGGGGGFGGGGGGGGGGGGGGGGGGGGGGGGGGGGGGDGGGGGGGGG>FFGGGGFGGGGGG>FGGGGGDGGGGGGGGGFEFGCCFGGGDGGGEGGGGGGGGGGGGGGGGGGGGGGGGGGGGF6FGGGGGG>>FEEGGGGGGGE*ACFEECGG=EGGGG?FGGG=EG4CFG6CGGGGFGGGGGGF:ECGGGFF=7CGBF*67>5C?DFBFF?466)9F@F@
@M03506:14:000000000-AKVR1:1:1101:7886:9544 1:N:0:37
CGAACTCCTACGGGAGGCAGCAGTCGAGAATTTTTGACAATGGGGGAAACCCTGATCGAGCGACGCCGCGTGGAGGATGAAGGTCTTCGGATTGTAAACTCCTGTCATTGGGGAACAAGGTGCATACGTTAACTGCGTGTGCATTGATAGTACCCGAAGAGGAAGAGACGGGTAACTCTGTGCCAGCAGCCGCGGTAATATAGAGGGCTCAAGAGTGGTTCGGGTTCATTGGGCGTAAAGGGTGCGGAGGCGGCGCGGTAAGTCGGGGGTGAAATCTCGGAGCTTAACTCCGAGACTGCAT
+
CCCCCGGGGGGGGGGGGGGGGGGGGGGGGGGAFGD@;FGGGGGGCGGGGGGGGGG,<@FFGCFGGGGGGGFGGCGFGGGGGGG8EGGGGG?F+FGGGGAEFFGGGG,5,EFGDFGFGG?FGFC<F99FBFFFGG9<CFC>DDEEFGGFGGGG3,@:CFGG:<>B<<FFF>:*1>F:;FEFFGC9F<78BF,*=F8=**?9+;99FF**2;+2B2<5+*13+:*:C580<C7@EFGG**9<<7:CEE*1:55EC=C)C59)23*+/):):)/)*27?****/))2<@*9)::6))0.*0)/*
@M03506:14:000000000-AKVR1:1:1101:15773:9581 1:N:0:37
CGAACTCCTACGGGAGGCAGCAGTAGGGAATCTTCCGCAATGGACGAAAGTCTGACGGAGCAACGCCGCGTGAGTGTTGAAGGCTTTCGGGTCGTAAAACTCTGTTGTTAGGGAAGAACAAGTGCTAGTTGAATAAGCTGGCACCTTGACGGTACCTAACCAGAAAGCCACGGCTAACTACGTGCCAGCAGCCGCGGTAATACGTAGGTGGCAAGCGTTATCCGGAATTATTGGGCGTAAAGCGCGCGCAGGTGGTTTCTTAAGTCTGATGTGAAAGCCCACGGCTTAACCGTGGAGTGTG
+
BCCCCEFGFG<CFGGDGG7@BEGECFGGFGGGGGEFGDFFFGGGEEGDGC@EFGFEGCE::<FC@CGECFFEF:CE,CFFGCGFFCEGCGGFFGBDFFGFDGGGFGGA?<FFFCFGCF=FGGFEGCAEDDFFFGFGGC<FCEFGGGFGGGGGGGEF9FG@<>FDGGGG7:CEE7CEGGGGGGCFFEGFGGGGGGGGGGGGGFEG:EGGGGGG6:BFGGGDCFFEE558<9+<9CG5EGGGGGGG*C*>*:CG9<=**<:7<C*:?DFG7:<=7*:<0547*57EC3)69*/17FEE>)7=*
@M03506:14:000000000-AKVR1:1:1101:18588:9588 1:N:0:37
CGAACTCCTACGGGAGGCAGCAGTGGGGAATCTTGCACAATGGGCGAAAGCCTGATGCAGCGACGCCGCGTGGGGGATGAAGCATTTCGGTGTGTAAACCCCTTTCGATCCGGACGAAACCCCGCAAGGGATTGACGGTACGGATATAAGAAGCCCCGGCTAACTACGTGCCAGCAGCCGCGGTAAGACGTAGGGGGCCAGCGTTGTTCGGAATTACTGGGTGTAAAGGGTTCGTAGGCGGTGCGGCAAGTTGGGAGTGAAATCTCTGGGCTTAACCCAGAGGCTGCTTCCAAAACTGCTG
+
CCCCCGGGGGGGGGGGGGGGGGGGGGGGGGGGGGGGGGGGGGGGGGGGGGGGGGGGGGGGGGGGGGGGGGCGGGGGGGGGGGGGGGGGGGGGGGGGGGGGGGGGFGGGGGGGGGGGGGGGGGGGGGGGGGGGGGGGGGGGGGGGDGGGGGGGGGGGGGGGDGGGGGGGGGGGGGGGGGGGGGGGGGDGGGFGGGGGGGGGGGGGGECGGGG5EDGFFGGGG;CGGGGGGGFGGGGGGGGEGE5CCCE<?F??FGGF87CDGGFC+:CGGF5FF<FFDF<C*<3C*)/067)6@B4)<7*00
@M03506:14:000000000-AKVR1:1:1101:2406:9617 1:N:0:37
CGAACTCCTACGGGAGGCAGCAGTCGAGAATTTTTCTCAATGGGGGAAACCCTGAAGGAGCGACGCCGCGTGGAGGATGAAGGCTTTCGGGTTGTAAACTCCTGTCATTTGGGAACAAAGCCTTACGTTAACTGCGTGGAGGTTTGATAGTACCGAAAGAGGAAGAGACGGCTAACTCTGTGCCAGCAGCCGCGGTAATACAGAGGTCTCAAGCGTTGTTCGGATTCATTGGGCGTAAAGGGCGCGTAGGCGGCGGGGTAAGTCGGGTGTGAAATCTCAGGGCTCAACCCTGAAACTGCAC
+
CCCCCGGGGGGGGGGGGGGGGGGGGGGGGGGGGGGGFGGGGGGGGGGGGGGGGGGGGGGGGGGGGGGGGGFFGGGGGGGGGGGGGGGGGGGGGGGGGGGGGGGFFFGGGGGGGGGGGGGGGGFGGGFGGGGGGGGGGGGGGGEFGGGGGGGGGGGGDGGFGGGGGGGGGCF>FCCGGGGGCFFGGGGGGGGGGGGDGG9CCGGGGGFGFCFGGDC33:CF9CE88CCF+<FG=C=1>C*A9E5:*CEDGG+:>CE3CBDDFG*:EGEFEDGF:7*:7*?7DF:F7=C523>?F4?6@FFF0
@M03506:14:000000000-AKVR1:1:1101:20335:9623 1:N:0:37
CGAACTCCTACGGGAGGCAGCAGTGGGGAATCTTGCGCAATGGCCTAACGGCTGACGCAGCGACGCCGCGTGTGGGATGAAGCTCTTCGGAGTGTAAACCACTGTTGCCCGGGACGAATAGCTCGATTAATCGAGCCTGACAGTACCGGGTGAGGAAGCACCGGCTAACTCCGTGCCAGCAGCCGCGGTAATACGGGGGGTGCGAGCGTTGTCCGGAATCACTGGGCGTAAAGGGCGCGTAGGTGGTTTGATAAGGGTGTGGTGAAAGTCCGGGGCTCAACCCCGGATCTGCCGTGCCGAC
+
CCCCCGGGGFGGGGGGGGGGGGGGGGGGGGGGGGGGGGGGGGGGGGGGGGGGGGGGGGEGGGGGGGGGGGGGGFGGGGGGGGGGGGFGFGEEFGGGGGGGGGGGGGFGGGGGGGGGGGGGGGGGGGDGGGGGGGGGGGGDGGGGGGGGGGFGGGGFFGGGGGGGGGGGGGGGGE<FFGGGGGGGGGGC?EEGFFGGDGGGGGGGGGGGEGEGGGGGGGGGFGGCCGGGGGCCFGGDGGGEEGG?FD75;C7E7+<CF>C5=E050>7DAFG@)/>CGF=FD>5CE@))4>@AFD7>BF@30
@M03506:14:000000000-AKVR1:1:1101:5418:9632 1:N:0:37
CGAACTCCTACGGGAGGCAGCAGTGGGGAATATTGGACAATGGGCGCAAGCCTGATCCAGCCATGCCGCGTGGATGATGAAGGCCCTAGGGTTGTAAAGTCCTTTCGACGGGGAAGATAATGACGGTACCCGTAGAAGAAGCCCCGGCTAACTTCGTGCCAGCAGCCGCGGTAATACGAAGGGGGCTAGCGTTGCTCGGAATCACTGGGCGTAAAGCGCACGTAGGCGGCTTTTTAAGTCAGAGGTGAAATCCTGGAGCTCAACTCCAGAACTGCCTTTGATACTGGAAGGCTTGAGTCCG
+
CCCCCGGGGGGGGGGGGGGGGGGGGGGGGGGGGGGGGGGGGGGGGGGGGGGGGGGGGGGGGGGGGGGGGGGGGDGGGGGGGGGGGGGGGGGGGGGGGGGGGGGGGGGGGGGGGGGGGGGGGGGGGGGGGGGGGGGGGGGGGGFGGGDGGFGGGGGGGGGGGGGGGGGGGGGGGGGGGGFGGGGGGGGGGGGGGGGDGEGGGGGGGGGGGGGGGGGGGGGGGGGGGGGGGGGGFGGGFGGFGGDFGGFGGGGGGGGGGFFGGFCGCCF<F>F:FGGFGFFGFB=FFFGFF<BFFFEFFFB4:
@M03506:14:000000000-AKVR1:1:1101:25478:9651 1:N:0:37
CGAACTCCTACGGGAGGCAGCAGTGGGGAATATTGGACAATGGGCGCAAGCCTGATCCAGCAATGCCGCGTGAGTGATGAAGGCCTTAGGGTTGTAAAGCTCTTTTACCCGGGATGATAATGACAGTACCGGGAGAATAAGCCCCGGCTAACTCCGTGCCAGCAGCCGCGGTAATACGAAGGGGGCTAGCGTTGCTCGGAATCACTGGGCGTAAAGGGTGCGTAGGCGGGTCTTTAAGTCAGGGGTGAAATCCTGGAGCTCAACTCCAGAACTGCCTTTGATACTGAGGTCCTTGAGTGCG
+
CCCCCGGGGGGGGGGGGGGGGGGGGGGGGGGGGGGGGGGGGGGGGGGGGGGGGGGGGGGGGGGFGGGDGGGGGGCFGF,EFGGGGGGGGGGGGGGGGGGGFFGCFGGGDFGGGGDGGEGFGGGGGGGGGFGGGGGGGGGFDEFGB=FGGCFF8@FF<EGGGGGDGGCFFGGGDGGGGFGGGECEGGDFCGEFGGECFGGGEGGGGGF7FDGG5CCGGGCECG8:EEGGGG:C*<CGDC*3+<EGG5CC9CEC<++7CFC569CFG77FC*?FFCCFG4DF7**++9:?:*0)*1*09=**0
@M03506:14:000000000-AKVR1:1:1101:5734:9674 1:N:0:37
CGAACTCCTACGGGAGGCAGCAGTCGAGAATTTTTCTCAATGGGCGAAAGCCTGAAGGAGCGACGCCGCGTGGGGGATGAAGGGCTTCGGCTCGTAAACCCCTGTCATTTGCGAACAAACCTTACGATTTAATAGCTCGTGAGCTGAATGTAGCGAAAGAGGAAGGGACGGCTCACTCTGTGCCAGCAGCCGCGGTACTACAGAGGTCCCAAGCGTTTTTCGGCTTCACTGGGCGTGACGGTTGCGTAGGTGGCGGGGTACGCTTGCTGTGTAATCTCCGGGCTTACCCCGGACACTGCAT
+
CCCC9@@CFG?@E7C@7FCE;FGDF@F@D@E<<FG@,CFCCFAEG>C7+@@FG8FGG@C@@++@+66+>+6@:BF+FFG?<D?=F=4?F@FBECF@,<,84B++8B@?FD<B@F+83,3<+,CD<F++,:8,@,3,,@F::,:3E7:,7F>9FFC7*1F,@>C:<**,=<:7**,,7?CCBFCF9?<FFF@CEGGGG*:C:+<+08:CE5+28A82**2;<58***2+<+0*85**/;//:A*1*:/5*/A+*01)*.9*<*)2****3*+*2:::>F7C173/::*)(*7(.)0>FF***
@M03506:14:000000000-AKVR1:1:1101:20123:9681 1:N:0:37
CGAACTCCTACGGGAGGCAGCAGTGGGGAATATTGGACAATGGGGGAAACCCTGATCCAGCCATGCCGCGTGAGTGATGAAGGCCTTCGGGTTGTAAAGCTCTTTCGCCTGTGACGATGATGACGGTAACAGGAGAAGAAGCCCCGGCTAACTTCGTGCCAGCAGCCGCGGTAATACGAAGGGGGCAAGCGTTGTTCGGAATTACTGGGCGTAAAGGGCGCGTAGGCGGCCATATAAGTCAGGTGTGAAAGCCCTGGGCTCAACCCAGGAATTGCATTTGATACTGTATGGCTTGAGGCTA
+
CCCCCGGGGGGCGGGGGGGGGGGGGGGGDGGGGGGGGGGGGGGGGGGGGGGGGGGGGGGGGGGGGGGGGGGGGGGGGGGGGGGGGGGGGGGGGGGGGGGGGGGGGGGGGGGGGGGGGGGGGGGGGGGGGGGGGGGGGGGGGGGGGGGGGGGGGGGGGGECGGGGGGGGGGEGGGGGGGGGGGGGGGFGGGGGEGGGGGGGGGGGGGGGGGGGGGFGGGEGEGEDEGGGGEGG69CEGGGG7FGGG7CCCEGDGGFGF@:*:6DG=DGGFD*?FGGFC6FC*96976FFFGFFF4;>F:)7/
@M03506:14:000000000-AKVR1:1:1101:6835:9682 1:N:0:37
CGAACTCCACGGGAGGCAGCAGTGGGGAATTTTGCGCAATGGGGGAAACCCTGACGCAGCAACGCCGCGTGGAGGATGAAGTCCCTTGGGACGTAAACTCCTTTCGACCAAGACGATTATGACGGTACTGGTGGAAGAAGCACCGGCTAACTCTGTGCCTGCAGCCGCGGTAATACAGAGGGTGCGAGCGTTGTTCGGAATTATTGGGCGTAAAGGGCGCGTAGGCGGCGCCACAAGTCACTTGTGAAAACTCTGGGCTCAACTCAGAGCCTGCAAGCGAAACTGTGGTCCTGGAGTATGG
+
CCCCCGGGGGGGGGGGGGGGGGGGGGGGGGGGGGGGGGGGGGGGGGGGGGGGGGGGGGGGGGGGGGGGGGGGGGGGGGGGGGGGGGGGGGGGGGGGGGGGGGGGGGGGGGGGGGGGGGGGGGGGGGGGGGGGGGGFGGGGGGGGGGGGGGGGGGGGGGGGGGGGGGGGGGGGGGGGGGGDGGGGGGGGGGGDCFGFEGCECFCEGGGGGGGGGGGGGGGGGGGGGGGGGCCEECCCCFGGGCGGGGGG?FG?CFFCDFGGGGFFGGFFGGCFGGGGDFGGGDE:C@GF?*/6BFFF:)@FF
@M03506:14:000000000-AKVR1:1:1101:18461:9683 1:N:0:37
CGAACTCCTACGGGAGGCAGCAGTGGGGAATATTGGACAATGGGGGCAACCCTGATCCAGCCATGCCGCGTGAGTGATGAAGGCCTTCGGGTTGTAAAGCTCTTTTGGCGGGGACGATGATGACGGTACCCGCAGAATAAGCCCCGGCTAACTTCGTGCCAGCAGCCGCGGTAAGACGAAGGGGGCTAGCGTTGTTCGGAATTACTGGGCGTAAAGCGCGTGTAGGCGGTTATCCAAGTCAGGTGTGAAAGCCTTGAGCTCAACTCAAGAAATGCACTTGGTACTGGGTGACTAGAGGACC
+
CCCCCGGGGGGGGGGGGGGGGGGGGGGGGGGGGGGGGGGGGGGGGGGGGGGGGGGGGGGGGGGGGGGGGGGGGGGGGGGGGGGGGGGGGGGGGGGGGGGGGGGGGGGGGGGGGGGGGGGGGGGGGGGGGGGGGGGGGGGGGGGGGGGGGGGGGGGGGFGGGGGGGGGGGGGGGGGGGGGGGGGGGGGGGFGEEGEGGGGGGGGGGGFGGGGEGGGGGGGGCGEGFFGGGGGDGGGGGGGGGGGFGGGGGGFGGGGFGFFGCFGGGDGDGG6@GG=GF4FGGFFGG=CFB353*9@8=45:.
@M03506:14:000000000-AKVR1:1:1101:24071:9683 1:N:0:37
CGAACTCCTACGGGAGGCAGCAGTCGAGAATCTTCGGCAATGGGCGCAAGCCTGACCGAGCGACGCCGCGTGTGCGATGAAGGCCTTCGGGTTGTAAAGCACTGTCGAGGGGGAGAAAGCCGCAAGGTTGATCGACCCCTGGAGGAAGCACGGGCTAAGTTCGTGCCAGCAGCCGCGGTAAGACGAACCGTGCGAACGTTATTCGGAATCACTGGGCTTAAAGGGCGCGTAGGCGGGCTGCCAAGTCAGAGGTGAAATCCTGCGGCCCACCCGCAGAAGTGCTCCGGCTACTGGCGGCCTC
+
CCCCCGGGGGGGGGGGGGGGGGGGGGGGGGGGGGGGGGGGGGGGGGGGGGGGGFGGGGGGGGGGGDGGGGGGGGGGGGGGGGGGGGGGGGGGGGGDGGGGGGGGGGGGCGGGGGGGG@FGEGGG7FG<ECFGGGGGGGGGGG7:CFGGGGGGGGGF>FGGGGGGG7FFGGGGGG>FGGGGGGGGGGGGGGGGGGGGGDFGFFGGGFEDFGGGDFGCFFFG79<CEGEG>:CGGGDG=5/;CCGFGGGG+?FG7CFGFFF4EFGGGG19C**8)97:3)9:46*<E)))-9F)//))85535
@M03506:14:000000000-AKVR1:1:1101:19781:9718 1:N:0:37
CGAACTCCTACGGGAGGCAGCAGTGGGGAATTGTTCGCAATGGGCGCAAGCCTGACGACGCAACGCCGCGTGGAGGATGAAGACCTTCGGGTCGTAAACTCCTTTCGATCGAGACGAATGGCCTCCGGGTGAACAATCCGGAGGAATGACGGTACCGAGAGAAGAAGCCCCGGCTAACTCCGTGCCAGCAGCCGCGGTAATACGGGGGGGGCAAGCGTTGTTCGGAATTACTGGGCGTAAAGGGCTCGTAGGTGGCCAACTAAGTCAGACGTGAAATCCCTCGGCTTAACCGGGGAACTGC
+
CCCCCGGGGGGGGGGGGGGGGGGGGGGGGGGGGGGGGGGGGGGGGGGGGGGGGGGGGGGGGGGGGGGGGGGGGGGGGGGGGGGGGGGGGGGGGGFFGGGGGGGGGGGGGGGGGGGGGGGGGGGFGGGGGGDGGGGFGGGDGGGGGGGGGGGGGGGGGGGGGGGGGGGFFG@GGGGGGGGFGFGFGGGGGGGGGGGEEEE>CFGGGDGGGGGGGGGCE;EE8AF>E5ECFFE9EGGGG/9E5:CE56C<C=EEFGGGG45C:CFGFGGFGGGFGGF?>F6<<F>ED:D:AFF>FFF3>>66*
@M03506:14:000000000-AKVR1:1:1101:9862:9721 1:N:0:37
CGAACTCCTACGGGAGGCAGCAGTCGAGAATTTTTCTCAATGGGGGAAACCCTGACGCAGCAACGCCGCGTGGAGGATGAAGCCCCTTGGGGCGTAAACTCCTTTCGATCGGGACGATTATGACGGTACCGGAAGAAGAAGCCCCGGCTAACTTCGTGCCAGCAGCCGCGGTAATACGAGGGGGGCGAGCGTTGTTCGGAATTATTGGGCGTAAAGGGTGCGTAGGCGGTTCAGTAAGGCTTGTGTGAAATCTTCGGGCTCAACTCGACGTCTGCTTGAGAAACGGCTGGGCTTGAGTATG
+
CCCCCGFCFGEEGGGGGGGGGGGGGGGFGEGGGCGFGGGGGGFFGGGGGGGGGGGGGGFGGGGGGGGGGCCFEEGGGGGGGGGGGGGDGGGGGGGGGGGGGGCDFFGGGGGGGDEGGEGGFGGGGGGGGGGDEFGGCFFGFGGCEFCEDEGGGCFGGG@FGGGGGGFEGGG<FC9F,=4<CEGGGGGCEEGCE5;CA;EE58@<9CFGGCEEECD?GGGGDE*8*A+CEE5/09CF7<**2?CFC:6C79E+:7:CEFGGC?C0+02/*/:)<5*+**2**84C*)7B2/<(7)74)19**
@M03506:14:000000000-AKVR1:1:1101:13751:9728 1:N:0:37
CGAACTCCTACGGGAGGCAGCAGTCGAGAATTTTTCTCAATGGGGGAAACCCTGACGGAGTGACGCCGCGTGTGGGACGAAGGCCTTCGGGTCGTAAACCACTGTCAGTGGGAAAGATGGGTGTCGGCGTGATAACCGCCGGCATTTGCCGGTACCTGCAGAGGAAGCCCCGGCTAACTCTGTGCCAGCAGCCGCGGTAAGACAGAGGGGGCAAGCGTTGCTCGGAATTACTGGGCGTAAAGGGCGCGTAGGCGGGATGGCAAGGCGGTCGTGAAATCCCGCGGCTCAACTGAGGATCGTT
+
CCCCCFGGGFFGGGGGGGGG7FGGGGGEGGGGGGGGFFGGGGGGGGGGGGGGGGGGGEEGGGGGGGGGEDEGG@GGGFFGGGGGGGGDGGGGDEGGGGGGDGG<FEFFEFGGFFGFGCGGGGGCFGGGGCCGFGGGGGECEEG<7BFFCGCEGGFFGGFGGGGGGF7<C<CCGDGEGCFFFGGGF9,?C:FCFGD>CGEGC9CGGGGGGGGE88CEE=CCE+3:E:>ECGCGGCGCGCD=5FCECEGD/:>EFEDG8BDF=66753:>:/><54<<7969*.)75)9*.7=:FFFFF?3))
@M03506:14:000000000-AKVR1:1:1101:19944:9731 1:N:0:37
CGAACTCCTACGGGAGGCAGCAGTAGGGAATCTTCCGCAATGGACGAAAGTCTGACGGAGCAACGCCGCGTGAGTGATGAAGGCTTTCGGGTCGTAAAACTCTGTTGTTAGGGAAGAACAAGTGCTAGTTGAATAAGCTGGCACCTTGACGGTACCTAACCAGAAAGCCACGGCTAACTACGTGCCAGCAGCCGCGGTAATACGTAGGTGGCAAGCGTTATCCGGAATTATTGGGCGTAAAGCGCGCGCAGGTGGTTTCTTAAGTCTGATGTGAAAGCCCACGGCTCAACCGTGGAGGGTC
+
CCCCCGGGGGGGGGGGGGGGGGGGGGGGGGGGGGGGGGGGGGGGGGGGGGGGGGGGGGGGGGGGGGGGGGGGGGGGGGGGGGGGGGGGGGGGGGGGGGGGGGGGGGGGGGGGGGGGGGGGGGEGGGGGGFGGGGGGGGGGGGGGGGGGFGGCGGGGGGGGGGGFGGGGGGGGGGGCFGGGGGGGGGGFFGDGGGGGGGGCFGGG9CGGCEFGGFEGEEEGGGGGDDGFGGFGGGGGGGDGFGGDEGE<E7759FFDFFGFFGCGGGGGFCFFGCD7C4C/57>EG55??F@FE:>>:DFB7
@M03506:14:000000000-AKVR1:1:1101:13485:9733 1:N:0:37
CGAACTCCTACGGGAGGCAGCAGTAAGGGATATTGCACAATGGGCGAAAGCCTGATGCAGCAACGCCGCGTGGAGGAAGAAGGCCTTCGGGTCGTAAACTCCTTTTCTCACTGACGAGGAAGGACGGTAGGTGAGGAATAAGTCACGGCTAACTACGTGCCAGCAGCCGCGGTAAAACGTAGGTGGCAAGCGTTATCCGGATTTACTGGGCGTAAAGGGTGTGCAGGCGGGCGGTCAAGTGGTGTATGAAATATCCTGGCTCAACCAGGAGAGGTTATGCCAGACTGACCGTCTTGAGTGG
+
CCCCCGGGGGGGGGGGGGGGGGGGGGGGGGGGGGGGGGGGGGGGGGGGGGGGGGGGGGGGGGGGGGGGGGGGGCGGGGGGGGGGGGGGGGGGGGGGGGFGGGGGGGGGGGGGGGGGGGGGGGGGGGGEGGGCDDGGGGGGGGGGGGGGGGGGGGGGGGGGGGGCGGGFFGGGGGGGGGGGGGGGFGGFDGGGFCECCGGDDECFGG?EFGGGGG>FGGGFGGGCFGGGGGGGGG?EEFGGGG9C=C9:<<9+?E7DGFFGCCGC29AFC*77>CFCF4C>CFFC7)9434)(7<)=FFFF)
@M03506:14:000000000-AKVR1:1:1101:13393:9735 1:N:0:37
CGAACTCCTACGGGAGGCAGCAGTGGGGAATATTGCGCAATGGGCGGAAGCCTGACGCAGCGACGCCGCGTGGGGGATGACGGCCTTCGGGTTGTAAACCTCTTTCGACCCCGACGAAGGGTAACTGACGGTAGGGGTGGAAGAAGCACCGGCCAACTACGTGCCAGCAGCCGCGGTAATACGTAGGGTGCGAGCGTTGTCCGGAATTATTGGGCGTAAAGAGCTCGTAGGCGGTGTGTCACGTCGGCCGTGAAAACCTGCAGCTTAACTGTGGGCGTGCGGTCGATACGGGCATCACTGG
+
CCCCCGGGGGGGGGGGGGGGGGGGGGGGGGGGGGGGGGCGGGGGGGGGGGGGGGGGGGGGGGGGDGGGGGFGFGGGGGGGGGGGGDGGGGGGGGGGGGGGGGGGGGEGGCG@CEGG7FGGGGGGGGGGGGG7FGGGG7FGFFGGGGGGGGGGGGGGGGGGGGGGGGGGGGGGGEGGCEEGEFFFGCGGGG>EEGGGCEEGGGGGCGFGGGGGGGGE:=EFGGF;CGGGGGGGDE=E*8DECFD:CEECEGEG3EC:67FG=6CFGFGCECC=>FD555<CD@5/=./),9>>EF4@69**0
@M03506:14:000000000-AKVR1:1:1101:7185:9738 1:N:0:37
CGAACTCCTACGGGAGGCAGCAGTAGGGAATCTTGGACAATGGACGAAAGTCTGATCCAGCGACGCCGCGTGGGGGACGAAGGCCCTCGGGTTGTAAACCCCTGTTGTTGGGAAAGAAGCCGGGCGCATAGCCCGGTGACGGTACCCAACGAGGAAGCCCCGGCTAACTACGTGCCAGCAGCCGCGGTAAGACGTAGGGGGCGAGCGTCATCCGGATTCACTGGGCGTAAAGGGCGCGCAGGCGGTTACGTAAGTCCGGCGTGAAATCCCATGGCTTAACTGTGGAACTGCGTCGGATACT
+
CCCCCGGGGGGGGGGGGGGGGGGGGGGGGGGGGGGGGGGGGGGGGGGGGGGGGGGGGGGGGGGGGGGGGGGGGGGGGGGGGGGGGGGGGGGGGGGGGGGGGGGGGGGGFGGG@FGGGGGGGGGGGGGGGGGGGGGGGGGGGGFGGGGGGGGFGGGGGGGGGGGGGGGGFCFDFFGGGGGGGGGGDGGG5ACCFGGGFGDGGGGGGGGGGGGG?C8CGGGCFFCF>FGCC*:CC*AEECGGGE7C5E5<CEGCFGCFFBGGGEGE=F+*ACF*2>C:*0?>>FFFG?66?C@?>DBB))86*
@M03506:14:000000000-AKVR1:1:1101:22895:9745 1:N:0:37
CGAACTCCTACGGGAGGCAGCAGTGGGGAATATTGGACAATGGGCGAAAGCCTGATCCAGCCATGCCGCGTGGGTGATGAAGGCCCTAGGGTTGTAAAGCCCTTTCGGCGGGGAAGATAATGACGGTACCCGCAGAAGAAGCCCCGGCTAACTTCGTGCCAGCAGCCGCGGTAATACGAAGGGGGCTAGCGTTGCTCGGAATCACTGGGCGTAAGGCGCACGTAGGCGGGTTGCTAAGTCGGGGGTGAAATCCTGGAGCTCAACTCCAGAACTGCCTTCGATACTGGCGGTCTTGAGTCCG
+
CCCCCGGGGGGGGGGGGGGGGGGGGGGGGGGGGGGGGGGGGGGGGGGGGGGGGGGGGGGGGGGGGGGGGGGGGGFFGGGGGGGGGGGGGGGGGGGGGGGGGFGGGGGGGGGGGEGGGGGGGGGGGGGGGGGGGGGDGFFGGGGGGGGGGGGGGGGGFFGGGGGGGGGGGGGGGGGGFGFGGGGGGGGGGGEGGEDGFGGGGGFEGFGGGGGEDEGGGGDGGGGGGGFCEGG5C*CGFGDFDEGGGGGGE7CFGFFGF><FGG=FFF67CGGFGFGG7=FG587>964>3)),5==4//@FB
@M03506:14:000000000-AKVR1:1:1101:2207:9760 1:N:0:37
CGAACTCCTACGGGAGGCAGCAGTAGGGAATATTGGACAATGGGCGAAAGCCTGATCCAGCCATGCCGCGTGAGTGATGAAGGCCTTAGGGTTGTAAAGCTCTTTCGCCAGGGACGATAATGACGGTACCTGGATAAGAAGCCCCGGCTAACTTCGTGCCAGCAGCCGCGGTAATACGAAGGGGGCTAGCGTTGTTCGGAATTATTGGGCGTAAAGCGTATGCAGGCGGATCGCTAAGTCAGGGGTGAAATCCCGAGGCTCAACCTCGGAACTGCCTTTGATACTGACGATCTTGCGTCCG
+
CCCCCGGGGGGGGGGGGGGGGGGGGGFGGGGGGGGGGGGGFGGGFGFGGGGGGGGGGGGGGGGGGGGGGGGGGDGGGGGGGGGGGGGGGGGGGGGGGGGEFGGGFGGEGGGGGDGGGGGGGGFGGGGGGGGGGGGGGGADFCFGEGGCFDFFGGGGGGGGGGGGGGGCGEGGGGGCCGCFFGGGGF7FGGGGC:8CGGGGD>?9,2+<CEDGE5C@GGGG58CF?FEGCG=CE5;CE8CGGCCCCEECE9?:4<C5:75/0+2**2755):)**2*9*CC:6F7<**/(971:66*)))0)
@M03506:14:000000000-AKVR1:1:1101:19058:9780 1:N:0:37
CGAACTCCTACGGGAGGCAGCAGTCGAGAATTTTTCTCAATGGGGGAAACCCTGAAGGAGCGACGCCGCGTGGAGGATGAAGGTCTTCGGGTTGTAAACTCCTGTCATTTGGGAACAAGTGCCGGTACCTAACTGCTACCGGCTTGATAGTACCAGAAGAGGAAGGGACGGCTAACTCCGTGCCAGCAGCCGCGGTAATACGGGGGGAGCAAGCGTTGTTCGGATTTACTGGGCGTAAAGGGCGCGTAGGCGGCCACCGCAAGGCGATTGTGCAATCTACGGGCTTAACCCGGAAAGGTCA
+
<<CC@,;FCAC@FGFGGGGEF@<FEFFGFGGGGGGG,F<FGGGGGGGGGGGGGFEGGFC<CCF@C@F::CFGGDFGCFGFGGGGGGGFFGGFEC@EFGDFGGG8FEGFG,EFGGGGGGEFFFCFGE=B?D?DEFFDDGGGDGGGGEFFFGGGGG97F:<7BFC:FFG>FFGGGGGGFG@FFFGG9CC@87FEEFCF8E9?CEEGCD58EEG6*@:C>5:;<EG*;5A+3<+:8=E?:?/9?DEG5C7):CG=<EE3C)>D5*1*:<C)**01*2*09@2:C55CE46*97593<>)8:=*/
@M03506:14:000000000-AKVR1:1:1101:23220:9819 1:N:0:37
CGAACTCCTACGGGAGGCAGCAGTTGGGAATCTTGGACAATGGGCGCAAGCCTGATCCAGCAATGCCGCGTGAGTGATGAAGGCCTTAGGGTTGTAAAGCTCTTTCGCCCGCGACGATGATGACGGTGGCGGGAGAAGAAGCCCCGGCTAACTTCGTGCCAGCAGCCGCGGTAATACGAAGGGGGCGAGCGTTGTTCGGAATTACTGGGCGTAAAGAGCGCGTAGGCGGCCCTCCTTGTCGCGTGTGAAAGCCCCGGGCGCAACCTTGGAATTGCGCTCGAAACTGGGGGGCTGGAGTTCG
+
CCCCCGGGGGGGGEEEGGGGGGGFA@EFGGG,CFCFFGGGGGGGGGGGEGGGGGGGGGGGG8FGGGGGGGGGGGGGGGGGGGGGGGG?FGGGGGGGGGGGGGGGGFG+FE+:BF7>FG+CFFEG:FF+B,C@:CGGG,CCCCCFEFGGGEGGGGGGGFGGGGGGGGGGGGDGGDDGGGGFGGGGGGGGGGEGGGGGGGG8*;+<CFFFFFGEGDCF:;EED5/EGGGGD8****/2+3:7*17/**2>3<EF*:*>5B<//:)7CD+070AF4CF*>5//>@@7<**)())()005)0)95
@M03506:14:000000000-AKVR1:1:1101:25782:9846 1:N:0:37
CGAACTCCTACGGGAGGCAGCAGTGGGGAATATTGGACAATGGGGGCAACCCTGATCCAGCAATGCCGCGTGAGTGATGAAGGCCTTCGGGTTGTAAAGCTCTTTTGCCAGGGACGATGATGACGGTACCTGGAGAATAAACCCCGGCTAACTTCGTGCCAGCAGCCTCGGTAATACGAAGGGGGCAAGCGGTGTTCGGAATTACTGTGCGTAAAGGGCGCGTAGGCGGCTTATAAAGTCAGTAGTGAAATTCCCGGGCCCAACCGGGGGGCGGCGCTACATACTGATGGGCCGGAATGCG
+
CCCCCGDFGAFG>@F@CFGC,6CFEC@EGFG,6F@AFE8C@E,C,+C@F<FFE8<FGA6C,CF<FFGCEC++8?E6C<?F,,CEEEFCGDCF7>=BG<<,5BF<FGEF,5=FC<EC:=FG9@,EF78B7,8A=FDFFDF9,:,8F:CEG+7FFFFGGGGGG7FB,7,,6CCF@CFF;3D7<:FCC7**=FC7F@C@C*8BC3>9<C++++3****?+3**:*C*:868*/**0+++2+2+2<<+<9+223<FG?<*8)))27C**75)>D577)95).)/**1<+=7=2*).)))0)))*8
@M03506:14:000000000-AKVR1:1:1101:21571:9850 1:N:0:37
CGAACTCCTACGGGAGGCAGCAGTGGGGAATATTGGACAATGGGCGCAAGCCTGATCCAGCAATGCCGCGTGAGTGATGAAGGCCTTAGGGTTGTAAAGCTCTTTTACCCGGGATGATAATGACAGTACCGGGAGAATAAGCCCCGGCTAACTCCGTGCCAGCAGCCGCGGTAATAAGGAGGGGGCTAGCGTTGTTCGGAATTACTGGGCGTAAAGCGCACGTAGGCGGCTTTGTAAGTTAGAGGTGAAAGCCCAGGGCTTAACCGTGGAATTGCCTTTAAGACTGCAGCGCTAGAATCGG
+
6BCB<CCDFFCGGGGGEGGGGGGFGGGGGGGGGGGGCGGGGGGGGDC:FGFGGGGFGGGFGFFDFGFFFGGG7FGGGFDGGFFGGGG9FGGAFGGG9FGGGGGFGDGGGGGGGGGEFGGGACFFGGGGGGFDED7FF9FGG?@FEFGGDFFFG>FECF7@F:FFC,FEGG7>FGAA,7>2,CFGEED8@4FB:*=FGGGEGFGG:FFFFGG>5;8E+2?==EFGGG?EC/**23<CEFC++3AC=?FGF7E?4AFG=:3CF6>7E)/7C5E?FFF7*1*2096A+696(077)75=@@455
@M03506:14:000000000-AKVR1:1:1101:8448:9868 1:N:0:37
CGAACTCCTACGGGAGGCAGCAGTCGAGAATTTTTCACAATGGGGGCAACCCTGATGGAGCGACGCCGCGTGGAGGATGAAGGTCTTCGGATTGTAAACTCCTGTCATTGGTGAACAAGATGGGCGGGGTAACTCCTTGCCTGTTTGCTAGTAGCCGAAGAGGAAGGGACGGCTAACTCTGTGCCAGCAGCCGCGGTAATACAGAGGTCCCGAGCGTTGTTCGGATTTATTGGGCGTAAAGGGTGCGTAGGCGGCGGAGTAAGTTGGGTGTGAAATCCCGGGGCTCAACCTCGGAATTGCA
+
CCCCCGGGGGGGGGGGGGGGGGGGGGGFGEGGGGGGGGGGGGGGGGGGGGGGGGGGGGGGGGGGGGGGGGGGGGGGGGGGGGGGGGGGGGGGGGGGGGGGGGGGGGGGGGGGGGGGGGGGGGGGGGGGGGGGGGGGGGGGGGGGGGGGGGGGGGGGGGGGGGGGGGGGGGGDGGDGGDFFGGGGGGGGGGGGGGGGGGGGGGGGEGGGC@EEGGGGEDEECFEGE5C9FFFGGGGGGEGFGGGGGGGGGGGGGGGGE)5<<FFCC>FGGGGDG*:FD@FDGFFDGFFF:*)4>35;;?64/
@M03506:14:000000000-AKVR1:1:1101:19526:9869 1:N:0:37
CGAACTCCTACGGGAGGCAGCAGTGGGGAATTTTGCGCAATGGGGGAAACCCTGACGCAGCAACGCCGCGTGGAGGATGAAGTCCCTTGGGACGTAAACTCCTTTCGACCCGGACGATAATGACGGTACGGGTGGAAGAAGCCCCGGCTAACTTCGTGCCAGCAGCCGCGGTAATACGAGGGGGGCAAGCGTTGTTCGGAATTATTGGGCGTAAAGGGCGCGTAGGCGGTGCGGTAAGTCACCTGTGAAACCGCTAGGCTTAACCTAGAGACTGCAGGCGAAACTGCCGTGCTTGGGGGGG
+
CCCCCGGGGGGGGGGGGGGGGGGGGGGGGGGGGGGGGGGGGGGGGGGGGGGGGGGGGGGGGGGGGGGGGGGGGGGGGGGGGGGGGGGGGGGGGGGGGGGFGGGGGGGGGGGGGGGGGGGGGGGGGGGGDGGGGGGGGGGGGGGGGGGGGDGGGGGGFFEGGGGGGGAFGGGCGGDGFFCFCEEGG5:CFGGCEGE5@CG;C5CF7<FCFC>C5;CEFEDEEGDCEG+5CEGCCC;?=FD<?:<+AEFDGGDF)>E3EFG6?6C?F7C4C7+.27CCGFDDD:;:C4*04>@0)*934>50<
@M03506:14:000000000-AKVR1:1:1101:25658:9880 1:N:0:37
CGAACTCCTACGGGAGGCAGCAGTCGAGAATTTTTGACAATGGGGGAAACCCTGATCGAGCGACGCCGCGTGGAGGATGAAGGTCTTCGGATTGTAAACTCCTGTCATTGGGGAACAATGCACAGATATTAACTGTATTTGTGTTGATAGTACCCGAAGAGGAAGGGACGGCTAACTCTGTGCCAGCAGCCGCGGTAATACAGAGGTCCCAAGCGTTGTTCGGATTCATTGGGCGTAAAGGGTGTGTAGGTGGCGCCGTAAGTCGGGTGTGAAATTTCGGAGGTTAACTCCGAAACTGCAT
+
CCCCCGGGGGGGGGGGGGGGGGGGGGFEFEGGGGGGGGGGGGGGGGGGGGGGGDGGGGGGGGGGGDGGGGFGGFGEEGGGGGGGFGG<FEEGGGGG9FGGGGGGGGGEEECDEEGGGFFGGGGGGCFGGGGGGGGGGGCGAFGGGGGGGGGGGAFGGGGDFGGG>GDGGGGGGD>C@GFC;CFGGGGFFGGGGGDGGGGGGGGGFFGC+=;BEDGEG=8CEEG5AEC9EFFF8CE*C87FGE**/:2*<F+<FCED*0117:02535*/95*7?:+?6*99))*2*2*)2/47>)<FFFF*
@M03506:14:000000000-AKVR1:1:1101:12911:9913 1:N:0:37
CGAACTCCTACGGGAGGCAGCAGTCGAGAATTTTTCTCAATGGGGGAAACCCTGAAGGAGCGACGCCGCGTGGAGGATGAAGGTCTTCGGATTGTAAACTCCTGTCATTGGGGAACAAGTCGCTTACGTTAACTGCGTGAGCGTTGATAGTACCCGAAGAGGAAGAGACGGCTAACTCTGTGCCAGCAGCCGCGGTAATACAGAGGTCTCAAGCGTTGTTCGGATTCATTGGGCGTAAAGGGTGCGTAGGCGGCGCGGTAAGTCGGGTGTGAAATCTCGGAGCTTAACTCCGAAACTGCAT
+
CCCCCGGGGGGGGGGGGGGGGGGGGGGGFGGGGGGGGGGGGGGGGGGGGGGGGGGGGGGGGGGGGGGGGGFGGGGGGGGGGGGGGGGGGGGGGGGGGGGGGGGGGGGGGGGGGGGGGGGGGGGGGGGGGGGGGGGGGGGGGGGGGGGGGFEGFGGGGDGGGGGGFFGFGGGGGGGGGGGGGGGGGGGGGGGGGGGGGGFFGGGGFGGGGGGGGGGGGGGGGGGCE5FGGGGGGFG=EGGGGGGGGGGGGGGGGGEDE@GD=FCCEDG75):4CDDFFFGGGBEGGBDF<DFBB3>EFFFF8
@M03506:14:000000000-AKVR1:1:1101:18670:9941 1:N:0:37
CGAACTCCTACGGGAGGCAGCAGTAGGGAATTTTCCACAATGGGCGAAAGCCTGATGGAGCAACGCCGCGTGCAGGGTGAATGCCTTAGGGTTGTAAACTGCTTTTGTATGCGACGATTATGACGGTAGCATACGAATAAGGACCTGCTAACTACGTGCCAGCAGCCGCGGTCATACGTAGGGTCCAAGCGTTATCCGGAATTACTGGGCGTAAAGAGTTGCGTAGGTGGCAAAGTCAGCGAATAGTGAAAGCGTGTGGCTCAACCATACATCCATTATTTGAGCTGCTAAGCTGGAGAGG
+
CCCCCCFGGGG;BFGGGC;F,CFCDG<FD<EFFFFDFGGGGGGGFFEF7CGGGGGGGGFFGG<<FGGDFGEGGGGFFFGGGGFDCFGGGGFEGGEFCFB9?FGGGGGGGGGGGGEGGFG@EFGFGGGGCFFFGG8FGDFGD@EGCGGGGGGFGGGGGC<CFCC,DE<@FGDFFEGG9:FGGGGGGGGFGGG7:<;F98EGGGFG?F9BFGDC8CGGGGGGG9EE*:C@FC62<CCC+00<E=5::?+?F7CF:=ECE@375<=CC07CCCC4C5>:**:CFF?*+*9;:**4)*))0<?B)
@M03506:14:000000000-AKVR1:1:1101:13821:9954 1:N:0:37
CGAACTCCTACGGGAGGCAGCAGTGGGGAATATTGCACAATGGGGGAAACCCTGATGCAGCGACGCCGCGTGCGGGATGAAGGCCTTCGGGTTGTAGACCGCTTTCAGCAGGGGCGAATTCAGACGGTACCTGCAGAAGAAGCGCCGGCTAACTACGTGCCAGCAGCCGCGGTAATACGTAGGGCGCGAGCGTTGTCCGGAATTATTGGGCGTAAAGAGCTCGTAGGCGGCCTGTTGCGTCCGCTGTGAAATCCCGGGGCTTAACCCCGGGCGTGCAGTGGATACGGGCAGGCTGGAGGCA
+
CCCCCDFG@-;F;CGEEGCF@EEC@@C:FFGFFFEFFDGGFGGGGDEEFGGGGCFFFGGFF@FGCC@@EGFEGGGGCFCFEGGGFCFGFFGGGFGGGGCGGGGDGGCFG9FCGGGGGG7@CGGFFGDFGGFGE8CGDFCCFFCFGGGDGGGGFFGGGGFCCFGFGCCCFGGGGGDCC@EGGGGGFEGGCEE>:A/A0<;CCEG8+++<FF5CCEGE99EF78?ECFD9EG=EEGG7++):17>C*7:C@?ECDGF3EEGDG=4:E7:7=CGFDDD>C?C4<*=:A>D:(95>))8@;55))
@M03506:14:000000000-AKVR1:1:1101:10811:9974 1:N:0:37
CGAACTCCTACGGGAGGCAGCAGTGGGGAATATTGGACAATGGGCGCAAGCCTGATCCAGCAATGCCGCGTGAGTGATGAAGGCCTTAGGGTTGTAAAGCTCTTTTACCCGGGAAGATAATGACTGTACCGGGAGAATAAGCCCCGGCTAACTCCGTGCCAGCAGCCGCGGTAATACGGAGGGGGCTAGCGTTGTTCGGAATTACTGGGCGTAAAGCGCACGTAGGCGGCTTTGTAAGTTAGAGGTGAAAGCCCGGGGCTCAACCCCGGAATTGCCTTTAAGACTGCATCGCTAGAATTGT
+
CCCCA@GGFFC@CC@FCGEGFGGFGEGCG;FGFFGDFGFGGFAFG@@CCGFGCDE@EF@CEFAFGG<+@B@F,,<C<FFGGGGFEFEFGGCFGGGDCFGGGGA<<F5EG,>CC:BFG9BCEDED,?<FE,?CFGGGGGGGDDFEF@EFGGDGGFGEGGCBC:CE:FGEGG@<><DCGGG7B<B:BCFCCFGF*<149CC57B69:CF8C@EGG1*A<CEG?CCGGC9CGE5:+A?F?C:F??9?C<E*<2<C7/CCEFGC:EC?*57551>FGGFF>6>:*7*9+09720765>BF76*9/
@M03506:14:000000000-AKVR1:1:1101:18247:10026 1:N:0:37
CGAACTCCTACGGGAGGCAGCAGTGGGGAATATTGCACAATGGGCGCAAGCCTGATGCAGCGACGCCGCGTGAGGGATGACGGCCTTCGGGTTGTAAACCTCTTTCAGCACAGACGAAGCGCAAGTGACGGTATGTGCAGAAGAAGCACCGGCCAACTACGTGCCAGCAGCCGCGGTAATACGTAGGGTGCGAGCGTTGTCCGGAATTACTGGGCGTAAAGAGCTCGTAGGTGGTTTGTCGCGTTGTTCGTGAAAACTCACAGCTTAACTGTGGGCGTGCGGGCGATACGGGCAGACTGGG
+
CCCCCGGGGGGGGGGGGGGGGGGGGGGGGGGGGGGGGGGGGGGGGGGGGGGGGGGGGGGGGGGGGGGGGGGGGGGGGGGGGGGGGGGGGGGGGGGGGGGGGGGGGGGGGGGGGGGGGGGGGGGGGGGGGGGFGGGGGGGGGGGGGGGGGGGGGGGFGGGGGGGGGGGGGGGGGGGGGGGGGGGCFGGGGGGGGGGGGGGGGGGGGGGGGGGGGGGGDGGGGGGG9CEEGGGGGGGGGGFGGGGGGGCFEGGGGGCDGFGGGGGGGFDCG>:=CD3CDFGGG>>=E3C>><52)8B@F?FF)
@M03506:14:000000000-AKVR1:1:1101:7870:10058 1:N:0:37
CGAACTCCTACGGGAGGCAGCAGTCGAGAATTTTTCTCAATGGGGGAAACCCTGAAGGAGCGACGCCGCGTGGAGGATGAAGGTCTTCGGATTGTAAACTCCTGTCATTGGGGAACAATGCGTAAATATTAACTGTATTTGCGTTGATAGTACCCGAAGAGGAAGAGACGGCTAACTCTGTGCCAGCAGCCGCGGTAATACAGAGGTCCCAAGCGTTGATCGGATTCATTGGGCGTAAAGGGTGCGTAGGTGGCGCGGTAAGTGGGGTGTGAAGTTTGGGAGCTTAACTCCGAAAGTGCAT
+
@CCCCECEFGFGDDGGGG7B@EFEFCF:E@F<FFG?DEGGGF8FGD@E<DEEG8FGC8@CCFBCF7:6@FCEFCFGE@FEGGG@EFFGGG:FFGGEEFFGGGF=FFCG??D8FEFGEF9FFGF:B=CF<@FFA<FFAFA,3@:@EFGE9DFGFGGEE@:>BC7DF,@FCCF7FEGG99FGGFD;F7>BF7<FCEEFC@FG+2BFGGG++=C88EC8*C*>FFECEE6+<++:EF=E=**+0*0/:>:7E=:E5*/3*01):<2+07=/:CE4C*:7:**//.0:C?7*)094)75)***09
@M03506:14:000000000-AKVR1:1:1101:16270:10065 1:N:0:37
CGAACTCCTACGGGAGGCAGCAGTCGAGAATTTTTCTCAATGAGGGAAACCCTGAAGGAGCGACGCCGCGTGGAGTATGAAGGTCTTCGGGTTGTAAACTCCTGTCATTTGGGAACAATGCGCAAATATTAACTGTATTTGCGTTGATAGTACCAGAAGAGGAAGAGACGGCTAACTCTGTGCCAGCAGCCGCGGTAATACAGAGGTCTCAAGCGTTGTTCGGATCCATTGGGCGTAAAGGGTGCGTAGGCGGCGCGGTAAGTCGGGTGTGGAATCTCGGGGCTTAACTCGGAAACTGCAT
+
CCCCCGGGGGGGGGGGGGGGGGGGGGGGGGGGGGGGCGGGGGGGGGGGGGGGGGGGGGGGGGGGGGGGGGGGGGGGGGGGCGGGGGGGGGGGGGGGGGGGGGGEGGGGGGGGGGGGGGGGGGGGDGGGGFFGGFGGGGGGGGGGCFG@FGGGEFGG8FGD@EFGGGGFGDEGGGGGFFGGGGFGGGGFFDFG>FG<8CFGGGFGF>CGGFCFFGGEEGEEFGGGCG?>BG9<FGG:58*AF=FEEGGGGDGGGGGCE@D<5C>9=CEFE)2>:0C6**27DBBEC/:6):)4))08@FFBB
@M03506:14:000000000-AKVR1:1:1101:26048:10070 1:N:0:37
CGAACTCCTACGGGAGGCAGCAGTAGGGAATCTTGCACAATGGGCGAAAGCCTGATGCAGCGACGCCGCGTGAGTGACGAAGGCCTTCGGGTTGTAAAGATCTGTTCTCAGGGAAAAAGAAAGTGATTGTACCTGAGGAGAAAGGACCGGCTAACTTCGTGCCAGCAGCCGCGGTAAGACGAGGGGTCCAAGCGTTGTGCGGAATCATCGGGCGTAAAGCGGCTGTAGGTGGCTCTGTAAGGCAGGAGTGAAAGCCGCGAGCTTAACTCGGGAAGTGCTTTTGATACTGAAGAGCGTGAGG
+
CCCCCGFFGFGGGGGGGGGGGGGGGGGF@FFGGGGGGGGGFF@@DGGEGGGGGDEFGGFF?@@B@F:FFE+>C@FDEGGGGEGCGF=EDFGGCEE<BFG,,CEBFFEGGGFGFE?BF8:+44=,CFF<FCFCDFFGGGGGGFFGGGFFCGGGDGFA3=FC73*>7*DFF7:BB@CF@CC<FGGCEGGGGGGA7FB*=B*<B8*4C99:+2*:88:E*;@+2/*1/2<@73<C=5+<<<C7++0::*5C0:?9:0098.9C*7)+0*<*3*18))7+0*0***1*28006*0)77).8:5>)
@M03506:14:000000000-AKVR1:1:1101:20197:10070 1:N:0:37
CGAACTCCTACGGGAGGCAGCAGTGGGGAATATTGGACAATGGGCGAAAGCCTGATCCAGCAATGCCGCGTGAGTGAGGAAGGCCTTAGGGTTGTAAAGCTCTTTCGGCGGGGACGATGATGACGGTACCCGCAGAAGAAGCCCCGGCTAACTTCGTGCCAGCAGCCGCGGTAATACGAAGGGGGCGAGCGTTGTTCGGATTTACTGGGCGTAAAGGGCGCGCAGGCGGCTATTTTTGTCAGGCGTGAAAGCCCCGGGCTTAACCTGGGAACTGCGCTTGAGACGGGATGGCTAGAGATCG
+
CCCCCGGGGFGGGGGGGGGGGGGGFGGGGEGGGGGGGGGGGGGGGGGGGGGGGGGGGGGGGGGGGGGGGGGGFGGGGGGGGGGGGGGGGGGGGGGGGGGGGGGGGGGGGGGGGGGGGGGGGGGGGGGGGFGGGGGGGGGGGGGGGGGGGGGGGGGGGGGGGGGGGGGGGGGDGGGGGGGGGGGGGGGCGGG>EGGGGGGGEGGGGGGGGGGEEGGGGGGGDEEGGGGGGGGDGG7F?EGGGGGGGCEDGGGGFGGGEED35CCFGCCGGFGFFF4=3>3FCF5?:>D)4/;:??FF@=4=F
@M03506:14:000000000-AKVR1:1:1101:14740:10090 1:N:0:37
CGAACTCCTACGGGAGGCAGCAGTCGAGGATCTTCGGCAATGGGCGCAAGCCTGACCGAGCGACGCCGCGTGTGCGATGAAGGCCTTCGGGTTGTAAAGCACTGTCGAGGGGGAGGAAGCCGCAAGGTTGACCTATCCCTGGAGGAAGCACGGGCTAAGTTCGTGCCAGCAGCCGCGGTAAGACGAACCGTGCGAACGTTGTTCGGAATCACTGGGCTTAAAGGGCGCGTAGGCGGACTGCCAAGTCCGGGGGGAAATCTTTCGGCTCAACCGGAAAAAAGCCTCGGAGACTGGGGGGCTT
+
CCCCCGGGGGGGGGGGGGGGGGGGGGGGGGGGGGGGGGGGGGGGGGGGGGGGGGGGGGGGGGGGGGGGGGGGGGGGGGGGGGGGGGGGGGGGGGGGGGGGFGGGGGGGGGGGGGGGGGGGDFGGGGGGGGGGGGGGGGGGGGGGGGGGGFGEGGGGG7CFFFEFFGGFGGGGG@FFEGEEEGGGGGGEEGCECGCECEGC@E5CEEEGGC?EFGGGCEFG@<EGGCCGGGGGGFGGGGGGGF67F997CC5C)::9C67DFFCEC/:DFCCFGGGE3>*)15>+2)/)4C>26)..))).)
@M03506:14:000000000-AKVR1:1:1101:9790:10098 1:N:0:37
CGAACTCCTACGGGAGGCAGCAGTCGAGAATCTTCGGCAATGGGCGCAAGCCTGACCGGGCGACGCCGCGTGTGCGATGAAGGCCTTCGGGTTGTAAAGCACTGTCGAGGGGGAGAAAGCCGCAAGGTTGATCGACCCCTGGAGGAAGCACGGGCTAAGTTCGTGCCAGCAGCCGCGGTAAGACGAACCGTGCGAACGTTGTTCGGAATCACTGGGCTTAAAGGGCGCGTAGGCGGGCTGCCAAGTCAGAGGTGAAATCCTGCGGCTTAACCGCAGAAGTGCCCCTGATACTGGCGGTCTC
+
CCCCCGGGGGGGGGGGGGGGGGGGGGGGGGGGGGGGGGGGGGGGGGGGGGGGGGGGGGGGGGGGGGGGGGGGGGGGGGGGGGGGGGGGGGGEGGGGGGGGGGGGGGGGGGGGGGGGGGGGGGGGGGGGGGGGGGGGGGGGGGGGGGGGGGGGGGGGGGGGGGGGGGGGGGGGGGGGGGGGDGGGGGGGGGEGGGGGDGCCGGGGGGEGGGGGGGGGGGGGGGGGGGGGGGGGGGGGGGGGGGGGCFGGGGGGGGGC<FF>EGCCGG=CF>C?GGGC)<F7CFF?F3FFF*8<FFF>DEED4
@M03506:14:000000000-AKVR1:1:1101:19934:10117 1:N:0:37
CGAACTCCTACGGGAGGCAGCAGTGGGGAATTGTTCGCAATGGGCGCAAGCCTGACGACGCAACGCCGCGTGGAGGATGAAGGTCTTCGGATTGTAAACTCCTGTTGCCCGGGACGAAATGCTCCGACCTAACACGTCGGAGCTTGACGGTACCGGGTGAGGAAGCCCCGGCTAACTCTGTGCCAGCAGCCGCGGTAATACAGAGGGGGCAAGCGTTGTTCGGAATTACTGGGCGTAAAGGGCGCGTAGGCGGCCTTCTAAGTCGAACGTGAAATCCCCGGGCTCAACCCGGGAACTGCGG
+
CCCCCGGGGGGGGGGGGGGGGGGGGGGGGGGGGGGGGGGGGGGGGGGGGGGGGGGGGGGGGGGGGGGGGGGGGGGGGGGGGGGGGGGGGGGGGGGGGGGGGGGGGGGGGGGGGGGGGGGGGGGGGGGGGGGGGGGGGGGGGGGGGGGGGGGGGGGGGGGGGGGGGGGGGGGGGGGGGGGGGGGGGGGGGGGGGGGGGGGGGGGCEGGGGGGGGGG;EGCFGGGGEGGGGGGGGGGGGDFFFCEGDG5>EGEDDGGC677F?GGCG5EFCFGFC>*:C9CDDEF*:627:3>BFD>))16>)
@M03506:14:000000000-AKVR1:1:1101:10697:10142 1:N:0:37
CGAACTCCTACGGGAGGCAGCAGTCGAGAATTTTTGACAATGGGGGAAACCCTGATCGAGCGACGCCGCGTGGAGGATGAAGGTCTTCGGATTGTAAACTCCTGTCATTGGGGAACAATGCACAGATATTAACTGTATTTGTGTTGATAGTACCCGAAGAGGAAGAGACGGCTAACTCTGTGCCAGCAGCCGCGGTAATACAGAGGTCTCAAGCGTTGTTCGGATTCATTGGGCGTAAAGGGTGCGTAGGCGGCGCGGTAAGTCGGGTGTGAAATCTCGGGGCTTAACTCCGAAACTGCAT
+
CCCCCGGGGGGGGGGGGGGGGGGGGGGGGGGGGGGGGGGGGGGGGGGGGGGGGGGGGGGGGGGGGGGGGGGGGEGGEGGGGGGGGGGGGGGGGGGGGGGGGGGGGGGGGGGGGGGGGGGGGGGGGGFGGGGGGGGGGDGGGGGGGGGGGGGGCEFGGGGCFGFGFGGGGEGGGGGGGGGGGGGGGGGGGGFDGGGE>EC9CFGGGGGGFGGFFGGGEGGGGGGDGGGGGGGGGGG8C=5CC57EEGEGGGGGGGD5CD3CEGGGEGECE<CFGF>CG8FDDFF5C47/6C64>).7?*7=8
@M03506:14:000000000-AKVR1:1:1101:19723:10146 1:N:0:37
CGAACTCCTACGGGAGGCAGCAGTGGGGAATTTTCCGCAATGGGCGAAAGCCTGACGGAGTGACGCCGCGTGTGGGACGAAGGCCTTCGGGTCGTAAACCACTGTCAGTGGGAAAGAAGGGTGTCGGTGCTAATACCACCGGCATTTGACGGTACCTGCAGAGGAAGCCCCGGCCAACTCTGTGCCAGCAGCCGCGGTAAGACAGAGGGGGCAAGCGTTGCTCGGAATTACTGGGCGTAAAGGGCGCGTAGGCGGGAGGGCAAGTCGGGCGTGAAAGCCTGCGGCTCAACCGAAGACCGTC
+
CCCCCGGGGDGGGGGGGGGGGGGFCFGGGGGGFGGCGGGGGGGGGGGGGGGGGGGGFCCF6FGGGGGGGGGGGGGGFDFEGGGGGFGFFGGFGGEGGGGGGGGGGGFGFEFF8<FFFFGFG8CFGGEFGGGGGFFCGFGGGGGGDGF9@CCFEFG9@F7>,,>@CFCFGGGGGCC*CFFGGGCCAF,2*?BFFCCFGGE5:0<<;*<EGGG*88;FE8ECCFGCEEE*+2<CCE**>C3;C<CC5CED*/5CFGGC5)9CE57C<:E)*/779>5:*7*2*7>CC5**4F)37)7B))8B3
@M03506:14:000000000-AKVR1:1:1101:24937:10199 1:N:0:37
CGAACTCCTACGGGAGGCAGCAGTGGGGAATTTTGGGCAATGGGCGAAAGCCTGACCCAGCAACGCCGCGTGAGGGAGGAAATCCTTCGGGATGTAAACCTCACAAGCAAGGGAAGAGAGCTCAGGGCCGAATAAGCTTTGAGTCCGACGGTACCTTGCGTAAGCCACGGCTACCTACGTGCCAGCAGCCGCGGTAATACGTAGGTGGCAAGCGTTGTTCGGAATTAGTGGGCGTAATGGGCGCGTAGGCGCCTTGTTAAGTCGGATGTGAATGCCCGGTTGCCAACCCCGCATGGACGAC
+
6BCBC@E<FEEFGGEGGGGGGGGECFGGEGFGGCFDEFFFGFGGGGEGGGGGFEDGF8ECAFFF7:BFGG=FCC<F@CC@ED<CF<FF7F7=FGGG9<A=EF<,5EB,?:BFGFGDFFEC7FCFDGFGCF7FGGCEAFFG9BC>,,8<F7FFF@,@D;@FF7<FG,><>C*CC,FCCBEFC*CACCF9+CCF*=8BEFBCC9:C5C+*;@C;C51;8:@<=E*/:C0+20;**1:CE*?7CFDEE=*)*+:*1::C+*2::+:7:)/730+**:C+0./))).<:)9)375()0).095))
@M03506:14:000000000-AKVR1:1:1101:11258:10213 1:N:0:37
CGAACTCCTACGGGAGGCAGCAGTGAGGAATCTTGCACAATGGGCGAAAGCCTGATGCAGCGACGCCGCGTGAGCGATGAAGCCCTTCGGGGTGTAAAGCTCTTTCGACGGGAACGATAATGACGGTACCCGGAGAAGAAGCTGCGGCTAACTACGTGCCAGCAGCCGCGGTAATACGTAGGCGGCGAGCGTTGTTCGGAATTACTGGGCGTAAAGAGTGTGTAGGCGGTGCTCCCAGTCTGTTGTGAAATCTCCCGGCTTAACTGGGAGGGTGCAGCGGAAACTAGAGTGCTAGAGGGTG
+
CCCCCGGGGGGGGGGGGGGGGGGGGGGGGGGGGGGGGGGGGGGGGGGGGGGGGGGGGGGGGGGGGGGGGGGGGGGGGGGGGGGGGGGGGGGGGGGGGGGGGGGGGGGGGGGGGGGGGGGGGGGGGGGGGGGGGEGGGGGGGGGGGGGGGGGGGGGGGGGGGGGGGGGGGGGGGGGGGGGGGGGGGGGGGGGEGGEGFGGGGGGGGGGGGGGGGGCFGGGGEFFGGGGGGGGGGGCFGGGGGGGGGGGGGGGGGGGGGBDGDFGGGFGDEDEFGG<CC?DGGFFGGFGFFGF<F6@6=F38;
@M03506:14:000000000-AKVR1:1:1101:13125:10216 1:N:0:37
CGAACTCCTACGGGAGGCAGCAGTAGGGAATCTTGCGCAATGGGCGAAAGCCTGACCCAGCAACGCCGCGTGAAGGATGAAATCCCTCGGGATGTAAACTTCGCAAGAACGGGAAGAATAAGTAGGGGACAATACCCCCTATGATGACGGTACCGTTTGTAAGCTCCGGCTAACTCCGTGCCAGCAGCCGCGGTAATACGGGGGGAGCAAGCGTTGTTCGGATTTACTGGGCGTAAAGGGCGCGTAGGCGGTCAGCACAAGTCAGTTGTGAAATCTCCGAGCTTAACTCGGAAAGGTCAAC
+
CCCCCGGGFGGGGGGGGGGG@FGGGGGGGGGGGGGFEGGGGGGGGGGGGEGGGFGGGGGGGGGGGGGGGGGGGGGGGGGGGGGGCFFGGGGGGGADGGFGGGGGGGGFGGGGGCGFGGGFGFGFFCFGDCFGGGGGFFGGGG9FGCFG>CFGGGGGGFGFGGGGGGGGEGEEGGGGGDFCGGDFGFFFFFGCFFEGGGGGGGGGGGGGCCCGEC8E8CC?EEE8<7CGGF5EGCEDFFGGGGGG=**7AEE5<*2*+0**53C<EDF*+*<72:77;757DD:?FFG*9*8(.5>5=@6**
@M03506:14:000000000-AKVR1:1:1101:8042:10236 1:N:0:37
CGAACTCCTACGGGAGGCAGCAGTTAGGAATCTTGGACAATGGGCGCAAGCCTGATCCAGCCATGCCGCGTGAGTGATGAAGGCCCTAGGGTTGTAAAGCTCTTTCAGCGGGGAAGATAATGACGGTACCCGCAGAAGAAGCCCCGGCTAACTTCGTGCCAGCAGCCGCGGTAATACGAAGGGGGCTAGCGTTGCTCGGAATCACTGGGCGTAAAGCGCACGTAGGCGGCTTTCTAAGTCAGGGGTGAAATCCTGGAGCTCAACTCCAGAACTGCCTTTGATACTGGGAAGCTCGAGTCCG
+
CCCCCGGGGGGGGGGGGGGGGGGGGGGGGGGGGGGGGGGGGGGGGGGGGGGGGGGGGGGGGGGGGGGGGGGGGGGGGGGGGGGGGGGGGGGGGGGGGGGGGGGGGGGGGGGGGGGGGGGGGGGGGGGGGGGGGGGGGGGGGGGGGGGGGGFGGGGGGFDGGFGGGGFEGGGGGGDFGGCFEGGGGGGGGGGGDGG9EGGGGGGGGGGGGGGGGGFG<ECG=C;CFGGGGGGGGGGGGDGGGGGGEEEGG9CF4:FF85C*<CFGCGDC?CFFC=CF=BG7CF?GEBFFFFF<76<BFFF=5
@M03506:14:000000000-AKVR1:1:1101:17575:10264 1:N:0:37
CGAACTCCTACGGGAGGCAGCAGTGGGGAATTTTCCGCAATGGGCGAAAGCCTGACGGAGTGACGCCGCGTGTGGGACGAAGGCCTTCGGGTCGTAAACCACTGTCAGTGGGAAAGAAGGGTGTCGGCGCAAATACCGCCGGCATTTGACGGTACCGGGTGAGGAAGCCCCGGCTAACTCTGTGCCAGCAGCCGCGGTAATACAGAGGGGGCAAGCGTTGTTCGGAATTACTGGGCGTAAAGGGCGCGCAGGCGGCCTTCTAAGACGAACGTGAAATCCCCGGGCTCACCCCGGGAACTGC
+
CCCCCGGGGGFGFCCECFGGEFFE8ECGGEGFGGFECFGGGGDFFEFCE@FGGGGGFCBEGCFGCEFGGGCGGGGGGGGGEGEGGF@FECGGGGFCFGGGGGGGGGEFCEFC<8<FCFFEEGGGGEGGGEFEFFGGCGGGDGGGDGECFGGGFGGGGGGGEFFFGGGGGGGFGGGGGGGGGGG7??GGGGGFFGGGG:EECGGGCECGGGCG5;8FGCC=CFFG>CGFDCECFGGGGGGC7<C*=EGC*:>5CC=DCB4CG7C7+2:3*9E0747E**977@FGG)96)1>>@B5.>5)67
@M03506:14:000000000-AKVR1:1:1101:14965:10315 1:N:0:37
CGAACTCCTACGGGAGGCAGCAGTGGGGAATTTTGCGCAATGGGGGAAACCCTGACGCAGCAACGCCGCGTGGAGGATGAAGTCCCTTGGGACGTAAACTCCTTTCGACCCGGACGATAATGACGGTACGGGTGGAAGAAGCCCCGGCTAACTTCGTGCCAGCAGCCGCGGTAATACGAGGGGGGCAAGCGTTGTTCGGAATTATTGGGCGTAAAGGGCGCGTAGGCGGTGCGGTAAGTCACCTGTGAAACCTCTAGGCTCAACCTAGAGCCTGCAGGCGAAACTGCCGTGCTTGAGGGTG
+
CCCCCGGGGFAFEGGGGGGGGGGGGGGDGGGGGGGGGGGGGGGGGGGGGGGGGGGGGGGGGGGGGGGGGGGGGGGGGGGGGGGGGGGGGGGGGGEGGGGGGGGGGGGGGGGGGEGGGGGGGGGGGGEGGGGGGGGGGGGGGGGFGEGDEGGGGGGGGCFGFFCFGGGGGGGCGGGGGGFGGGGGGGGFGGE8CEGGGEG*;CFGGGGGFGGGGGFGGGGGGG=CE>FGGGEEEEGGGGGFFGGFGGGFGFGGGCFFGFGGGG4FFFCFGGGFGGGFGFDGG:7C?FF49*<6>*65?F30>
@M03506:14:000000000-AKVR1:1:1101:12379:10335 1:N:0:37
CGAACTCCTACGGGAGGCAGCAGTGGGGAATATTGCACAATGGGCGCAAGCCTGATGCAGCGACGCCGCGTAGGGGATGACGGCCTTCGGGTTGTAAACCTCTTTCACCATCGACGAAGCCGCAAGGTGACGGTAGGTGGAGAAGAAGCACCGGCCAACTACGTGCCAGCAGCCGCGGTAATACGTAGGGTGCGAGCGTTGTCCGGAATTACTGGGCGTAAAGAGCTCGTAGGTGGTTTGTCGCGTTGTTCGTGAAATGCCACAGCTTAACTGTGGGCGTGCGGGCGATACGGGCAGACTG
+
CCCCCGGGGGGGGGGEGGGGEGGFCFGGGGGGGGGGGGGGGGGGGGGGGGGGGGGGGGGGGGGGGGGGGGGGGGGGGGGGGGGGGEGGGGGFEGGGGGGGGGGGGGGGGGGGGGGGGGGGGGGCGGGGGGCFG>FEGFGGGGGGGGGGGGGGGGGGGGGGFGGGCGGGGGGGGGGGGGCCFGGGGFF@ED@EGGGGGGCECEGGGGGDGGGGGGGGGGCGDFGGGGGGGEC5CFFC*ACEGFGFGGGDGEFG<:CFGFGGFGGGGG6:CFE8DGFCCFGDGEFGGFG56GE<::5@DFFFF
@M03506:14:000000000-AKVR1:1:1101:20986:10357 1:N:0:37
CAAACTCCTACGGGAGGCAGCAGTGGGGAATTTTCCGCAATGGGCGAAAGCCTGACGGAGTGACGCCGCGTGGGGGACGAAGGCCTTCGGGTCGTAAACCCCTGTCAGAGGGAAAGAAGGGTCGCGCGGTGAATAGCCGCGTGATCTGACGGTACCTTCAGAGGAAGCCCCGGCCAACTCTGTGCCAGCAGCCGCGGTAAGACAGAGGGGGCAAGCGTTGCTCGGAATCACTGGGCGTAAAGGGCGCGTAGGCGGGATGGCAAGTCGGTCGTGAAATCCCGCGGCTCAACCGAGGAGCGTC
+
CCCCCGGGGGGGGGGGGGGGGGGGGGGGGGGGGGGGGGGGGGGGGGGGGGGGGGGGGGGGGGGGGGGGGGGGGGGGGGGGGGGGGGGGGGGGGGGGGGGGGGGGGGGGGGGGGGGGGGGGGGGGGGGGGGGGGGGGGGGGGGGGGGGGGGGGGGGGGGGGGGGGGGGGGGGGGGGGDC8EFGGGGGGGGFFFGGGGGGDEGFGGGGGGGCEGGGGGGGGGGGGGGGDGGGGFGGFGG?DEFG?CEGDG:577DGGD5BGGGE45<C5C/>EDGFC?7@CF*7BED>*64CF>@EB77@D))
@M03506:14:000000000-AKVR1:1:1101:4776:10370 1:N:0:37
TGAACTCCTACGGGAGGCAGCAGTGAGGAATCTTCCGCAATGGGCGAAAGCCTGACGGAGCGACACCGCGTGTGGGATGAAGTCTTTCTGGATGTAAACCACTGTTGGAGGGGAAGACAACTGACGGTACTCTCCGAGAAATCCCCGGCTAACTACGTGCCAGCAGCCGCGGTAATACGTAGGGGGCGAGCGTTATCCAGATTTACCGGGCGGAAAGCGCGTGTAGGCGGCTGGTTAGGTGTGTTGTGAAATCCTCGGTCTCAACCCGGTGATGTCATGGCAAACCGGCCTGGCTAGAGTG
+
@<@CC9F9FGEDEEEFGCFF@A<C,6EFAFCFFE<,CCGGEFGGGGDEGC8E<C,CB7,FFG7@C+CC7:>CB7C=<E8CF9<EDE,,,<F,,:BF5FFFFFECFA,?FGGGG7FEFGGDEGFE8=EF@>FEDDB:F:3FD,@=,@:+<++3DF,>FFE73,7<FFFGF7*<C:*@,CC:@CE7*4<:EG5:CC:;9+0+<9@+0++/?8:8*:5*/@/****2*<+2/**/:*;C+8*<+2:**229E+<+*79:=B17C+*30*A<*>*8*2*30@**/)122)909D:3>))0)*/1*
@M03506:14:000000000-AKVR1:1:1101:11230:10402 1:N:0:37
CGAACTCCTACGGGAGGCAGCAGTCGGGAATTTTGGGCAATGGGCGAAAGCCTGACCCAGCAACGCCGCGTGAAGGATGAAATCCCTCGGGGTGTAAACTTCGCAAGAACAGGAAGAATAAGTAGGGGACAATACCCCCTATGATGACGGTACTGTTTGTAAGCTCCGGCTAACTCCGTGCCAGCAGCCGCGGTAATACGGGGGGAGCAAGCGTTGTTCGGATTTACTGGGCGTAAGGGCGCGTAGGCGGTCAGCACAAGTCAGTTGTGAAATCTCCGAGCTTAACTCGGAAAGGTCAACT
+
CCCCCGGGGGGGGGGGGGGGGGGGGGGGGGGGGGGGDGGGGGGGGGEFGGGGGGGGGGGGGGGGGGGGGGGGGGGGGGGGGGGGGGGGGGGCFEFGGGGGGGGGGGGGGGGGGFFGGGGGGGGGGGGGGGGGGGGGGGGEFFGGGGGGGGBFGGF,EFGGGGGGGFGGGGGGGFFFGGGCEGEGGFFGGGGGGEEGCG9CGGGCGCCGGGGCCG>58CFGCCEGGGGEFCGGGGDEGG4=EEDEGGGGGG>=C=C>C>DCF?FFEFGGDGGFGGGGGF39C))2+9*98D:6)7>98F==*
@M03506:14:000000000-AKVR1:1:1101:19041:10423 1:N:0:37
CGAACTCCTACGGGAGGCAGCAGTAGGGAATCTTCGGCAATGGACGAAAGTCTGACCGAGCAACGCCGCGTGAGTGAAGAAGGTTTTCGGATCGTAAAACTCTGTTGTTAGAGAAGAACGTTGTGTAGAGTGGAAAATTACACAAGTGACGGTATCTAACCAGAAAGGGACGGCTAACTACGTGCCAGCAGCCGCGGTAATACGTAGGTCCCGAGCGTTGTCCGGATTTATTGGGCGTAAAGCGAGCGCAGGGGGCTTAATAAGTCTGATGTAAAAGGCAGTGGCTCAACCATTGTGTGCA
+
CCCCCGGGGGGGGGGGGGGGGGGGGGGGGGGGGGGGGGGGGGGGGGGGGGGGGGFFGGGGGGGGGGGGGGGFGEEEDFGGGGGGGAFGGGGDGGGGGGGGGGGGGGGGGGGGGGGGGGGGB=E4BDDEGFCFFFGGGGGGGGG9=DFGGGGGGGGGGGF,FFGGFFCEG,:FCCFEFGDGFFFFCFFEGGGGGGGDGGGGGFCGGG>@EFFGGGGGGGE5CGGGGG*8+<C:<C8AECCCFGGGD=CC?ECG):C)18CFFFFD?CEDC:F*0:*+20/<C)):C5*92DF09?7*/57@*
@M03506:14:000000000-AKVR1:1:1101:11668:10451 1:N:0:37
CGAACTCCTACGGGAGGCAGCAGTCGAGAATTTTTCACAATGGGGGAAACCCTGATGGAGCGACGCCGCGTGGAGGATGAAGGCCTTCGGGTTGTAAACTCCTGTCATGCGGGAACAAGCAAGTGATAGTACCGCAAGAGGAAGAGACGGCTAACTCTGTGCCAGCAGCCGCGGTAATACAGAGGTCTCAAGCGTTGTTCGGATTCATTGGGCGTAAAGGGTGCGTAGGTGGTGATGCAAGTCTGGTGTGAAATCTCGGAGCTCAACTCCGAAATTGCACCGGATACTGCGTGACTCGAGG
+
CCCCCGGGGGGGGGGGGGGGGGGGGGFFFFGGGGGGGGGGGGGGGGGGGGGGGGGGGGGGGGGGGGGGGGGGGGGGGGGGGGGGGGGGGGGGGGGGGGGGGGGGGGGGGGGGGGCGGGGGGGGGGGGGGGGGGGGGGGGGGGGGGGGGGGGGGGG@F;FGGGGGGGFGGGGGGGDGGGGGGGGGGGGFGGGGGGB:CEGGGGGGGGGGGGGGGGGGGGCCEGEGGEGGG:EGEFFGGFGC<AFGFGGGGGGCD7:CDFGDGDCCFGGGGFD373CEGFFGGB>7E@F?BFF:5)5@*70<>
@M03506:14:000000000-AKVR1:1:1101:4911:10460 1:N:0:37
CGAACTCCTACGGGAGGCAGCAGTGGGGAATATTGGACAATGGGCGAAAGCCTGATCCAGCAATGCCGCGTGAGTGAGGAAGGCCTTAGGGTTGTAAAGCTCTTTCGGCGGGGACGATGATGACGGTACCCGCAGAAGAAGCCCCGGCTAACTTCGTGCCAGCAGCCGCGGTAATACGAAGGGGGCGAGCGTTGTTCGGATTTACTGGGCGTAAAGGGCGCGCAGGCGGCTATTTTTGTCAGGCGTGAAAGCCCCGGGCTTAACCTGGGAACTGCGCTTGAAACGGGATGGCTAGAGATCG
+
CCCCCGGGGGGGGGGGGGGGGGGGGGGGFGGGGGGGGGGGGGGGGGGGGGGGGGGGGGGGGGGGGGGGGGGGGGGGGGGGGGGGGGGGGGGGGGGGGGGGGGGGGGGGGGGGGGGGGGGGGGGGGGGGGGGGGGGGGGGGGGGGGGGGGGGGGGGGGFGGGFFGGGGGGGGEEEGGGGFGGGGGGGGGGGGE>C8FFGGGGGGGGF?FGGEG5EFGGGGGGDEGGGGGGGGEFCFG?CGGGGFGGEGD=CCFFCCDGD<5EFFFF:CDG4C>6=7EDEGFGFFCCBG>6DF?79>=FF**0
@M03506:14:000000000-AKVR1:1:1101:4589:10464 1:N:0:37
CGAACTCCTACGGGAGGCAGCAGTCGAGAATTTTTGACAATGGGGGAAACCCTGATCGAGCGACGCCGCGTGGAGGATGAAGGTCTTCGGATTGTAAACTCCTGTCATTGGGGAACAAGGTGCATACGTTAACTGCGTGTGTATTGATAGTACCCGAAGAGGAAGGGACGGCTAACTCTGTGCCAGCAGCCGCGGTAATACAGAGGTCCCAAGCGTTGTTCGGATTCATTGGGCGTAAAGGGTGCGTAGGCGGCGCGGTAAGTCGGGTGGGAAATCTCGGAGCTTAACTCCGAACCTGCAT
+
CCCCCGGGGGGGGGGGGGGGGGGGDGGGGDGFGGGGGGGGGGGGDGDGGGGGGGGGGEGGGGGEGGGGGGGGG7FGGGGGGGGFGGGGGGGGGGGGFGGDEFGGGGEFD9FFGG7<FFG@FGFFG9=F>>FCFGGFEFE:F>,C@AC,DDF=F9@F7F>7<FCFG::AFEGGC:DGCFFGEF@?BCFGGFF@*:CG**4CCE9CF@C8<E9*88E*;?*/AE58C/C+<0CC5:82:;>+CEE==5A<8=FDCE53CB5/59*357EF5)2)2/0:*=5FC@>*<6:*)*0837)0)).86
@M03506:14:000000000-AKVR1:1:1101:16055:10469 1:N:0:37
CGAACTCCTACGGGAGGCAGCAGTCGAGAATTTTTCACAATGGACGAAAGTCTGATGGAGCGACGCCGCGTGGAGGATGAAGGTTTTCGGATTGTAAACTCCTGTCACCGCAGCACAAGGATGTGCGTATGAATAGTACGTGCATTTGATTGTATTCGGATAGGAATGGACGGCTAACTCTGTGCCATTAGCTGCGTTCATTCAGAGTTCCCGAGCGTAGTTCGGCTTCTTCGGGCGTAATGGGTGTGTTGGCGGTCGGGTTAGTCAGGTGTGAGACATCACAGCTTAACTGTCAAACTGC
+
A6CCCFFF<@6CC7C@@CCEFGG<CCB+ECC@FGAC,CFEA<D<,+++,@FCAF9E<<6:<CCFGGDCCEGEE,94BF,E,5CCEFF,+4CFGGBFC??F,9:5CE5F,4==++:448A=EFGGGGCC+B<,@5B<A5FCB,++C,:E9<,CFCF,,,,+++3,@,,8,,7*3BFDCFG<<FD@9,,,,7,?,,2<*41?,,@;2,46@;,265*11/*/*5>8**13*2>;*****27**++*<**/2*1**/*9:))9:*9*<*+*:20//**+*):>7?*<*/**)0/)**1*****1
@M03506:14:000000000-AKVR1:1:1101:4212:10486 1:N:0:37
CGAACTCCTACGGGAGGCAGCAGTAGGGAATCTTGCGCAATGGGCGAAAGCCTGACGCAGCGACGCCGCGTGCGGGATGAAGGCCTTCGGGTCGTAAACCGCTTTCAGCAGGGACGAAATTGACGGTACCTGCAGAAGAAGGCCCGGCCAACTACGTGCCAGCAGCCGCGGTGATACGTAGGGGTCTAGCGTTGTCCGGAATCATTGGGCGTAAAGAGCTCGTAGGCGGTTCGGCAAGTCGGATGTGAAATCTCCACGCTCAACGTGGAGGGGCCATTCGAAACGGCCTGGACTCGAGTCC
+
CCCCCGGGGGGGGGGGGGGGGGGGGGGGGGGGGGGGGGGGGGGGGGGGGGGGGGGGGGGGGGGGGGGGDGGGGGGGGGGGGGGGGGGGGGGGGGGGGGGGGGGGGGGGGGGGGGGGDEGGGGGGGGGGGGGGGGGGGGGGGGG7FFGGGGGGGGGGGFFFFGGGGGGGGGGCFGGGGGGGGGGGGGGGG:>;?EEGGGGGG@F7EGFGGGEGE5;9+AFCGG=EDCFGEGDGGE:?CF7AEE=CE6<DCG?::?97C<<>ECGGGCFGEFEFGCDGCF>CC4>E*55<(*0,)/0)5@=>B
@M03506:14:000000000-AKVR1:1:1101:16979:10492 1:N:0:37
CGAACTCCTACGGGAGGCAGCAGTAGGGAATCTTGCGCAATGGGCGAAAGCCTGACGCAGCAACGCCGCGTGGGGGATGAAGGCTCTCGGGTTGTAAACCCCTTTCAGCAGGGACGAAATTGGCGGTACCTGCAGAAGAAGCCCCGGCCAACTACGTGCCAGCAGCCGCGGTAATACGTAGGGGGCGAGCGTTGTCCGGATTCATTGGGCGTAAAGAGCTCGTAGGCGGCTTGGCAAGTCGGATGTGAAAACTCCAGGCTCAACCTGGAGCCGCCATTCGATACTGCTATGGCTAGAGTCC
+
CCCCCGGGGGGGGGGGGGGGGGGGGGGGGGGGGGGGGGGGGGGGGGGGGGGGGGGGGGGGGGGGGGGGGGFGGGGGGGGGGGGGGGGGGGGGGGGGGGGGGGGGGGGGGGGGGGGGGGGGGGGGGGGGGGGGGGGGGGGGGGGGGGGGGGGGGGGGGGGGGGGGGGGGGGGGGGGGFGCFGGGGGGGGGGGC>EGGGGGGCEGC??FFGGGGGGGGGFFGGGGGGGFGDGGEGGGGFDFGD=:EEEE0:F7?GFF<CFFGGGGCEDG4FGG@9>CEGFGCGFFG96DFBFF7;:=FFF=69
@M03506:14:000000000-AKVR1:1:1101:4755:10495 1:N:0:37
CGAACTCCTACGGGAGGCAGCAGTCGAGAATTTTTGACAATGGGGGAAACCCTGATCGAGCGACGCCGCGTGGAGGATGAAGGTCTTCGGATTGTAAACTCCTGTCATTGGGGAACAAGGTGCATACGTTAACTGCGTGTGCATTGATAGTACCCGAAGAGGAAGCGACGGCTAACTCTGTGCCAGCAGCCGCGGTAATACAGAGGTCTCAAGCGTTGTTCGGATTCTTTGGGCGTAAAGGGTGCGGAGGCGGCGCGGTAAGTCGGGTGTGAAATCTCCGCGCTGAACTTCGAAACTCCAT
+
CCCCC<EFGGGGGGEGEGGGGGGG8CFEFG<9EGFCEGGGGGGFCDBBCF8FFFDFG@FDFCFGGGGGGG7FGD8:?BCEFCEEGGFCFG:=FCFE95FFFFGFGFGGGCCFE:+=FGGGGGGCF<5BFGG7BA3CC+C:=A,C@>A@C<F,<3@FBCG*>AFFF,>C>5F:1*3,,7<7FAC;2CF:8FGG*7C*=7+2<+2<?82+5??CE62*8:8*ACC?C*++<CF88FG**/1++22*:**/*/*:3:7)*.19A6:7:)**2/**202+:B*7<))**)96)**40.5>=*))*
@M03506:14:000000000-AKVR1:1:1101:27046:10501 1:N:0:37
CGAACTCCTACGGGAGGCAGCAGTCGAGAATTTTTCTCAATGGGCGAAAGCCTGAAGGAGCGACGCCGCGTGGGGGATGAATGGCTTCGGCCCGTAAACTCCTGTCATTTGCGAACAAATTGACTCACCTAACACGAGTGGCATTGATTGTAGCGGAAGAGGAATGGACGTCTCACTGTGTGCCAGCAGCCGCGGTAACACAGAGGTCCCAAGCGTTGTTCGGTTTCTCGGGGCGTAAAGGGTGCGTAGGCGGCCGGGCAATCCTGTCGTGAAACCTCCGGGCCTAACCCGGAAACTGCGC
+
CCCCCGGGGGGGGGGGGGGGGGGGGGFGGCGGGGCF9FFGGGGFFGGGEEGGGGG@E6FFG@FGGGGDGEGGF+>FGGGGG,,,B,FGGDF=@FGGGGG9,FEBE,8CFA99::C>EFDA=B,C==,DFFGGGGGF++@>*@D>FGGA9F=FAEGG77F,36,672,,7<*1,,7=,,7?C:C:<,12++<F:*441;+202A8C53;+A<*1CD/A/2:+22*;;0+0*/*:C//>EFG9C=E=*/9/*+29//):753*+**+0+*:7*)1**027*))).2C4>F:*8035)5***0)
@M03506:14:000000000-AKVR1:1:1101:23178:10521 1:N:0:37
CGAACTCCTACGGGAGGCAGCAGTGGGGAATTTTGGGCAATGGGCGAAAGCCTGACCCAGCAACGCCGCGTGAGGGAGGAAATCCTTCGGGATGTAAACCTCACAAGCAAGGGAAGAGAGCTCAGGGCCGAATAAGCTTTGAGTCCGACGGTACCTTGCGTAAGCCACGGCTAACTACGTGCCAGCAGCCGCGGTAATACGTAGGTGGCAAGCGTTGTTCGGTATTATTGGGCGTAAAGGGCGCGTAGGCGGCTTGCGAAGTCGGTTGTGAAAGCCCGGGGCACAACCCCGGAGAGTCGAC
+
CCCCCGGGGGGGGGGGGGGGGGFGFGGGGGGGGGGGGGGGGGGGGGGDGGGGGGFGGGGGFFGGGGGDCGCFGDFCEFFCEFFGGGGGGGGEFFGGGEFG?FCEGFEGFGGGGF<CDE8E<?FFEFFGGEGGGGGFGEFFGGGGGGGGGGGGGED;DFGGGGGGGGGGGDEFCFGGGGGG77CFGGFFFGEGFGEGDGGFG<E*8A+AGGGD5EEGEE*0/8*;:CC?<9<FFG**:/:@=EEG=**>GG5>C57<*))1:*2779EG5DFFGGGFFE37C>)/*)*.35>6)8)7)*))0
@M03506:14:000000000-AKVR1:1:1101:6615:10521 1:N:0:37
CGAACTCCTACGGGAGGCAGCAGTGGGGAATTTTTCGCAATGGGGGAAACCCTGACGAAGCAACGCCGCGTGGAGGATGAAGGCCTTCGGGTCGTAAACTCCTGTCGACCGGGACGAACGTAGTCGGGTCCAATACACCAGGCTATCGACTGTACCGGTGGAGGAAGACACGGCTAACTCTGTGCCAGCAGCCGCGGTAATACAGAGGTGGCAAGCGTTGTTCGGAATTACTGGGCGTAAAGGGCGCTTGGGCGGTTCGTTAAGTCCTGTGTGAAATCCCCCGGCGCAACTGGGGACCTGC
+
CCCCCGGGGGGGGGGGGGGGGGGGGGGGGGG?FGFGGGGGGGG8C@FGF<EFGGGGG7FGGFFGGGGGGGGGG,FGGGGGGGF,BFGGGGEAFFGGGGG<FGGGGGGEEGGGGGGGDFF+@<CC,>:*<*,,D>DGGD8D<BFGGFGGDGGGGCB<FG<FGFGE@:7+??C<FCEF<C:F9FC,,??F*FCFGG*:EEE*C9EED7EGF*;8@68*A2AEEGDGGC>FCEG+<CCD5:78*+:5::*)/*/*7CE5859C***<AD?>7069C*0<:@*9C;>ED)1)->486<3))0)00
@M03506:14:000000000-AKVR1:1:1101:18326:10542 1:N:0:37
CGAACTCCTAACGGGAGGCAGCAGTCGAGAATTTTTCTCAATGGGGGAAACCCTGAAGGAGCGACGCCGCGTGGAGGATGAAGGTCTTCGGATTGTAAACTCCTGTCATTGGGGAACAAGGTACATACGTTAACTGCGTGTGCATTGATAGTACCCGAAGAGGAAGAGACGGCTAACTCTGTGCCAGCAGCCGCGGTAATACAGAGGTCTCAAGCGTTGTTCGGATTCATTGGGCGTAAAGGGTGCGTAGGCGGCGCGGTAAGTCGGGTGTGAAATCTCGGGGCTTAACTCCGAAACTGCA
+
CCCCCGGGGGGGGGGGGGGGGGCGGGGFFFGGGFGGGFGGGGGGGGGDGGGFGGGGFFGGGGGGGGGGGGGGDEGGGGGGGFEGGGGGGGGGGGGGGFFGGGGGGGGGGGGGGGGGGGGGGGGGFGGFGGFGGGGGGGGGGFCFGGGGGGGGGGCFGGBFGGGGGGGG?<FGGGGGGGFGGGGGFGGGGGGGDCG7BCDGEECGFGGGDFFF9EGG8CEGGGGG>*/3<@9EFFGGEGDC9FGGGGDD5EGGDGDGGFGGE=FEFDGDFDGB*:*?*97CC33:=4<*6*97>77>;=6@*
@M03506:14:000000000-AKVR1:1:1101:12731:10558 1:N:0:37
CGAACTCCTACGGGAGGCAGCAGTGGGGAATCTTGGACAATGGAGGAAACTCTGATCCAGCCATGCCGCGTGAGTGATGAAGGCCTTCGGGTTGTAAAACTCTTTCGGCGGGGACGATAATGACGGTACCCGCAGAAGAAGCTCCGGCTAACTTCGTGCCAGCAGCCGCGGTAATACGAAGGGGGCTAGCGTTGTTCGGAATTACTGGGCGTAAAGCGCGCGCAGGCGGCTCTTCAAGTCAGGGGTGAAAGCCCAGAGCTCAACTCTAGAACTGCCTTTGAGACTGTAGAGATTGAGTCCG
+
BCCCCEEEEFGGGEGGDEGG>FGF?FGGGGGDFGGGFEGFEEGFGDGDFFGFFGFD@C@ED@AFG@FGDGGGGDGEEFGGGC@A<<EEFGGFGCFFGGG<,EFGGGG>FCE7C@EEC7F:AC9FGCGCGGGGD*@C@FFGFDF:EGEECCFCF@BBFBCGGGFGFCCBFE<BC:BAACFBEEED>E*C>?C;CC?FGG5E8CCFGG+3*;>EE>89FGG5:8=CEEEC81/8?C9+<<C+0:A5CE57@FGFDFD5;F<76EF*07+*32<4*9=ED4D777@C+/:=4*9-/*9=*=*17
@M03506:14:000000000-AKVR1:1:1101:26245:10562 1:N:0:37
CGAACTCCTACGGGAGGCAGCAGTGGGGAATTGTTCGCAATGGGCGCAAGCCTGACGACGCAATGCCGCGTGGAGGACGAAGGCCTTCGGATTGTAAACTCCTGTTGCTCGGGAAGAAAAGCTCTGACCTAACACGTCGGAGTCTGACGGTACCGGGTGAGGAAGCCCCGGCTAACTTCGTGCCAGCAGCCGCGGTAATACGAAGGGGGCGAGCGTGGTTCGGATTTACTGGGCGTAAAGGGCGAGCAGGCGGTCCTGTTTGTCGAGTGTGAAAGCCCCGGGCTCAACCTGGGTGCGGCGC
+
CCCCCGGGGGGGGGGGGGGGGDFGGGGGGGGGGGGGGGEGGGGFFCGEGGGFEFGF@FFGGCFEFGGEGGGEEDEEDGBFCCGGG,EFFGGGGGGGGG9FFGGGGGFGGFGGGE@FFDFFFBFFF<9FFFFF<DFDDGGGCEFF<BFBC7FFFCFDGGGGCGGFFF7F@FCGGGGF9?:*2=FFFFG@FGGG@7C?EGGGCF5FE8:8>EDGE>E8*:8*+::>8>EFGGGFGFE8**1<CEEG*:2)8CC5DCE379:*3*9CE3ECF7:9*0>6*75C55>***2)3D>())))))77)
@M03506:14:000000000-AKVR1:1:1101:9610:10570 1:N:0:37
CGAACTCCTACGGGAGGCAGCAGTGGGGAATTTTTGGCAATGGGGGAAACCCTGACCAAGCAACGCCGCGTGGGTGATGAAGTCTCTTGGGACGTAAAACCCTTTCGACGGGGAAGAAAACCGCAAGGTTTGACGGTACCCGTAGAAGAAGCCCCGGCTAACTCCGTGCCAGCAGCCGCGGTAATACGGGGGGGGCAAGCGTTGTTCGGAATTACTGGGCGTAAAGGGTGCGTAGGCGGTTCGCTAAGTTGGATGTGAAAACTCTGGGCTCAATCCAGAGCCTGCATCCAATACTGACGAG
+
CCCCCGGGGGGGGGGGGGGGGGGGGGGGGGGGGGGGGGGGGGGGGGGGGGGGGGGGGGGGGGGGGGGGGGGEGGGGGGGGGGGGGGGGGGGGGGGGGGGGEGGGGGGGGGGGGGGGGGGGGGGGGGGGFGGDGGGGGGGGGGGGGGGGGGGGGGGGGGGDGGGGGGGGGGGGGGGFGGGGGGGGGGGGGGGGGGGGGGGGGGGGGGGGGGGGGGG?CFDGGGGDGGGGGGGGGDGC?EGEEGGGEGGGFEGGGDFGF?FGF6>G7CCCFFFFFGGGF6:9<FFGF4797*)6F67**9:B5
@M03506:14:000000000-AKVR1:1:1101:9755:10576 1:N:0:37
CGAACTCCTACGGGAGGCAGCAGTGGGGAATATTGGACAATGGGCGAAAGCCTGATCCAGCAATGCCGCGTGAGTGATGAAGGCCTTAGGGTTGTAAAGCTCTTTTACCCGGGAAGATAATGACTGTACCGGGAGAATAAGCCCCGGCTAACTCCGTGCCAGCAGCCGCGGTAATACGGAGGGGGCTAGCGTTGTTCGGAATTACTGGGCGTAAAGCGCGCGTAGGCGGCTTTGCAAGTTAGAGGTGAAAGCCCGGAGCTTAACTCCGGAACTGCCTTTAAAACTGCATCGCTAGAATCGT
+
CCCCCGGGGGGGGGGGGGGGGGGGGGGGGGGGGGGGGGGGGGGGGGGGGGGGGGGGGGGGGGGGGGGGGGFG@FFGGGGGGGGGGGGGGGGGGGGGGGGGGGGGGGGGGGGGGGGGGGGGGGGGGGGGGGGGEFGGGGGGGGGGGGGGGGGGGGGGGGGGGFGGGGGGGGGGGGGGGGGGGGGGGGGGGGGGGGGGGGGGGGGGGGGGGGGEGGFGGGGGGGGCEDFGGGGGGGGC<EGF7CEFGGGGGGGGFGGC=BDFDGFG?FGD*5CBGGGGGFGGFFFGGFGFA7B:>:D49@FF>
@M03506:14:000000000-AKVR1:1:1101:11091:10579 1:N:0:37
CGAACTCCTACGGGAGGCAGCAGTGGGGAATTTTGCGCAATGGGGGAAACCCTGACGCAGCAACGCCGCGTGGAGGATGAAGTCCCTTGGGACGTAAACTCCTTTCGACCCGGACGATAATGACGGTACGGGTGGAAGAAGCCCCGGCTAACTTCGTGCCAGCAGCCGCGGTAATACGAGGGGGGCAAGCGTTGTTCGGAATTATTGGGCGTAAAGGGCGCGTAGGCGGTGCGGTAAGTCACCTGTGAAACCTCTAGGCTCAACCTAGAGCCTGCAGGCGAAACTGCCGTGCTTGAGGGTG
+
CCCCCGGGGGGGGGGGGGGGGGGGGGGGGGGGGGGGGGGGGGGGGGGGGGGGGGGGGGGGGGGGGGGGGGGGGGGGGGGGGGGGGGGGGGGGGGGGGGGGGGGGGGGGGGGGGGGGGGGGGGGGGGGGGGGGGGGGGGGGGGCGGGGGGEGGGGGGGGGGGGGGGGGGGGGGGGFGGGGGGGGGGGGGGEE;ECEEFEGEGFGFGGGGGGGGGG>FFGGGGGG5:EGGGGGGGGEEDGG7FG?EEGDFFFGFGGCGGFGFCCFFGFFFCGGFGGGGG:<>D:<CFBGFB<52>=FFFFEFF
@M03506:14:000000000-AKVR1:1:1101:11449:10610 1:N:0:37
CGAACTCCTACGGGAGGCAGCAGTCGAGAATTTTTCTCAATGGGGGAAACCCTGAAGGAGCGACGCCGCGTGGAGGATGAAGGTCTTCGGGTTGTAAACTCCTGTCATTTGGGAACAAGTGCCGGTACGTAACTGCTACCGGCTTGATAGTACCAGAAGAGGAAGAGACGGCTAACTCTGTGCCAGCAGCCGCGGTAATACAGAGGTCTCAAGCGTTGTTCGGATTCATTGGGCGTAAAGGGTGCGTAGGTGGCGTCGTAAGTCAGGTGTGAAATCTCGGAGCTTAACTCCGAAACTGCAT
+
CCCCCGGGGGGGGGGGGGGGGGGGGGGFFCFGGGGGEGGGGGGGGGGGGGGGGGGGGGGGGGGGGGGDGGGGGGGGGGGGGGGGGGGGGGGGGGGGGGGGGGGGGGGGGGGGGGGGGGGGGGGGGGGGGGGGGGGGGGGGGGGGGGGGGGGGGGGGGGGGGGGGGGGGGGGGGGGGGGGGGGGGGGGGGGGGGGGGEGGGGCECFGGGGGGGGGGB8=EGGGGGGGFFGFGGFFGGDEGGGEGGGGCDGGF9FFGC=37D=E>EGFGG?75=777C*9CFD>ECE?F66CF<>55>FF*=@
@M03506:14:000000000-AKVR1:1:1101:26283:10619 1:N:0:37
CGAACTCCTACGGGAGGCAGCAGTGGGGAATATTGGACAATGGGCGAAAGCCTGATCCAGCCATGCCGCGTGAGTGATGAAGGCCTTAGGGTTGTAAAGCTCTGTCAGTAGGGAAGATAATGACGGTACCTACAGAAGAAGCCCAGGCTAACTTCGTGCCAGCAGCCGCGGTAATACGAAGGGGGCTAGCGTTGTACGGATTTACTGGGCTGAGAGCGCACGTAGGCGGATCGTTAAGGCGGGGGGGAAGTCCCGGGGGTGAACGCCAGAACTGCCTTAGATACAGGCGATCTTGAGACCG
+
CCCCCFDFFGGEGEEGDFGD>FG<EEFD7BEGFFF,@FFFFFCFFEGGGGGGGGGE9<F<FCC,9C@FEC:F:,6C?CE9?CFF8,C<EFGFFEGFA<FG9BF,5@???EFGEFG>=9CF,,CEC44BBFFFF4?,=4FG<<A4,3A@,5DDFEGGFC7DDF7DCC<>><:CFCFE,**63@7<*>*,,4111<=,?77*;B9CBFFCF**33*5+**/**3=?*8+?E8CG82**222;7=5****1/*+32+*1/.11*2CC*/:<CCCF**2****2:68900*),/82)**9))1).
@M03506:14:000000000-AKVR1:1:1101:7590:10637 1:N:0:37
CGAACTCCTACGGGAGGCAGCAGTGGGGAATTTTTCGCAATGGGGGCAACCCTGACGAAGCAACGCCGCGTGGAGGATGAAGGCCTTCGGGTCGTAAACTCCTGTCGACCGGGACGAACGTGATCCGACCCAATACGTCGGGTTATCGACTGTACCGGTAAAGGAAGCTCCGGCTAACTCTGTGCCAGCAGCCGCGGTAATACAGAGGGAGCGAGCGTTGTTCGGAATTACTGGGCGTAAAGGGCGCGTAGGCGGTCCGATAAGTCCCGTGTGAAATCCCTCGGCTCAACTGAGGAATGGC
+
CCCCCGGGGGGGGGGGGGGGGGGGGGGGGGGGGGGGGGGGGGGGGGGGGGGGGGGGGGGGGGGGGGGGGGGGGGGGGGGGGGGGGGGGGGGGGGGGGGGGGGGGGGGGGGGGGGGGGGGGGGGGGGGGGGGGGGGGGGGGGGGGGGGGGGGGGGGGGGGGGGGGGGGGGGGGGG@FCGFGGGGGGGGGGDGFGGGGG:*:CCFGG?FCC>EGGDDEE=C=CFGGGGGGGF7@CGGFGEGGGGGGEE*>:=EEFGGGC55<E7C9CD77>9E)9*:CF@GC0<75*01=?C43*07)7<?4)
@M03506:14:000000000-AKVR1:1:1101:13702:10642 1:N:0:37
CGAACTCCTACGGGAGGCAGCAGTGGGGAATATTGGGCAATGGGCGCAAGCCTGATCCAGCCATGCCGCGTGAGTGATGAAGGCCTTAGGGTTGTAAAGCTCTTTCGCCGACGAAGATAATGACGGTAGTCGGAGAAGAAGCCCCGGCTAACTTCGTGCCAGCAGCCGCGGTAATACGAAGGGGGCTAGCGTTGCTCGGAATCACTGGGCGTAAAGCGCACGTAGGCGGATTGTTAAGTCAGGGGTGAAAGCCTGGAGCTCAACTCCAGAACTGCCCTTGATACTGGCAATCTCGAGTCCG
+
CCCCCGGGGGGGGGGGGGGGGGGFGGGGGGGGGGGGGGGGGGGGGGGGGGGGGGGGGGGGGGGGGGGGGGGGGGGGGGGGGGGGGGGGGGGGGGGGGGGGGGGGGGGGGGGGGGGGGGGGGGGGGGGGGGGGGGGGGGGGGGGGGGGGGGGGGGGGGGGGGGGGGGGGGGGGGGGGGGGGGGGDGGGGGGGFGGGGGGGGGGGGGGGGGGGGDGGGGGDGGGGGGGGGGGG5AFGGGGGFGGGGGGGFGGFGGFGGGFGG6?FFGG6DCFCFGFFFDFGGGFFG?FFF?GFB?9FFDFFFF
@M03506:14:000000000-AKVR1:1:1101:24401:10668 1:N:0:37
CGAACTCCTACGGGAGGCAGCAGTCGAGAATTTTTGACAATGGGGGAAACCCTGATCGAGCGACGCCGCGTGGAGGATGAAGGTCTTCGGATTGTAAACTCCTGTCATTGGGGAACAAGGTGCATACGATAACTGCGTGTGTATTGATAGTACCCGAAGAGGAAGGGACGGCTAACTCTGTGCCAGCAGCCGCGGTAATACAGAGGTCCCAAGCGTTGTTCGGATTCATTGGGCGTAAAGGGTGCGTAGGCGGCGCGGTACGGCGGGTGTGAAATCTCGGAGCTTAACTCCGCAGCTGCAA
+
CCCCCGGGGGGGGGGGGGGGGGGGGGGGGGGGGGGGGGGGGGGGGGGGGGGGGGGGGGEEEGGGCGGEF@BFGCFGEGEDGGGGGFGGGGGGGGGGGGGEFGFGFGGGGFGFGCCFFGF,FBCFFFFGFGDGGGE?FFGBDGGGG<<FGGGGG9FCG+@CFFGGGEFGCGGGCGFFGGFGGG?FDFF8BFGEFGEGGEC;FGFC,;CEC8?EC>E?8?CFGGE*//<<:<FFGC=C5E3CFCCEEGCGEEG57*:DGFD3**)2>7C12>C?7:DF*64>75:766764F68)))85))/*
@M03506:14:000000000-AKVR1:1:1101:18442:10683 1:N:0:37
CGAACTCCTACGGGAGGCAGCAGTCGGGAATTTTGCGCAATGGACGAGAGTCTGACGCAGCAACGCCGCGTGAGGGATGAAGGCCTTCGGGTTGTAAACCTCTTTTATCAGGGAAGATAATGACGGTACCTGATGAATAAGTCACGGCTAACTACGTGCCAGCAGCCGCGGTAATACGTAGGTGACAAGCGTTGTCCGGATTTACTGGGCGTAAAGAGCGCGCAGGCGGTCGTTCAAGTCGAGTGTGAAAGCCCCCGGCTCAACTGGGGAGGGTCATTCGATACTGACCGACTCGAAGGCG
+
CCCCCGGGGGGGGGGGGGGGGGGGGGGGGGGGGGGGGGGGGGGGGGGGGGGGGGGGGGGGGGGGGGGGGGFGCGGGDGGGGGGGGGFFGGGGGGGGGGGGGGGGGGGGGFGGGGGGGGGGGGGGGGGGGGGGGGGGGGGGGGG<FC7FFGGGGGGGGGGGGGGGFGGGGGGGGGGG?FGGFGGGGFGGGGGFEDCBGEG5CCCCGGGGGGGCEDCFGGFGGGGGGGGGGGGGEEFFGGFGG=5FFFGGCGGG*:CDEBGD*27?7>CF=*>B39C*:**2:*<7+6:)(1),)7>@:)77)
@M03506:14:000000000-AKVR1:1:1101:8920:10687 1:N:0:37
CGAACTCCTACGGGAGGCAGCAGTAGGGAATCTTCCGCAATGGACGAAAGTCTGACGGAGCAACGCCGCGTGAGTGATGAAGGCTTTCGGGTCGTAAAACTCTGTTGTTAGGGAAGAACAAGTGCTAGTTGAATAAGCTGGCACCTTGACGGTACCTAACCAGAAAGCCACGGCTAACTACGTGCCAGCAGCCGCGGTAATACGTAGGTGGCAAGTGTTATCCGGAATTATTGGGCGTAAAGCGCGCGAAGGTGGTTTCTTAAGTCTGATGTGAAAGCCCACGGCTCAACCGTGGAGGGGC
+
CCCCCGGGGGGGGGGGGGGGGGGGGGGGGEEFGGGGGGGGGGEGGGGGEGCFGGGGGGEDECGGGGGGGGCFGFGFGFGGGCGGFGGGGEGFGGGGGGGGGGGGGGFGGGGGGGCFGGGGGGGGGGGGGGGGFGGGFGFGGGGGGGGGCC@EEGGGGGFFGGGGCFCGGGGGGGGGGGGFDGGGGGEDGGFGGGGGEEDGGGGEFGFGGGG>C9C;<;AF9AEEEE5CC:9?C98C78D*C<FGCEE)*/:CFGGGGFGGG?:C?*CCC7967:DFD7C*C>@=E)/=?CFF75>5>B3))
@M03506:14:000000000-AKVR1:1:1101:4508:10703 1:N:0:37
CGAACTCCTACGGGAGGCAGCAGTGGGGGATATTGCGCAATGGGCGAAAGCCTGACGCAGCGACGCCGCGTGGGTGATGAAGGCCTTCGGGTCGTAAAGCCCTGTCGAAGGGGACGAAACGGCTCCGATCGAACAGATCGGGGTCCTGACGGTACCCTTAAAGGAAGCACCGGCTAACTCCGTGCCAGCAGCCGCGGTAATACGGAGGGTGCGAGCGTTGTTCGGAATCACTGGGCGCAAAGGGCGTGTAGGCGGTCCGCTAAGTCTGATGTGAAAGCCCGGGGCTTACCCCCGGAAGGGG
+
CCCCCGGGGGGGGGGGGGGGGGGGGGGGGGGGGGGGGGGGGGGGGGGGGGGGGGGGGGGGGGGGGGGGGGFGGGFFFGGGGGGGGGGGGGGGGGGGGGGGGGGGGGGGGGGGGGGGGGGGGGGGGGGGDGGDGGGGGGGGGGGGGGGGGGGGGGGGGGGGGGGGGGGGGGGGGGGGGGGGGGGGGGGGGGGGGGGGGEGGGGGGGDGGGEGGGDGGGGGGGGGGGGGGGGGGGGDFGGGGGGGGGGGGCGGGGGGG=:CGED5?CGFFFFGFFG:AC?DCDFDC=BCFFFF0BD>>)<5))
@M03506:14:000000000-AKVR1:1:1101:15698:10707 1:N:0:37
CGAACTCCTACGGGAGGCAGCAGTGGGGAATATTGGACAATGGGCGCAAGCCTGATCCAGCCATGCCGCGTGAGTGATGAAGGCCCTAGGGTTGTAAAGCTCTTTTGTGCGGGAAGATAATGACGGTACCGCAAGAATAAGCCCCGGCTAACTTCGTGCCAGCAGCCGCGGTAATACGAAGGGGGCTAGCGTTGCTCGGAATCACTGGGCGTAAAGGGTGCGTAGGCGGGTCTTTAAGTCAGGGGGGAAATCCTGGAGCTCAACTCCAGAACTGCCTTTGATACTGAAGATCTTGCGTTCG
+
CCCCCGGGGFGGGGGGGGGGGGGGGGGGGEFCGGGGGGGGGGFFGGGGGGGGGGGGGGGGGGGGGGGGGGFGFECFGGGGGGGGFEGGGGGGGGGFFGGGGGGGFGGGGGGGGGGGGGGGGGGGGGGGGFGGGGGGGGGGFGEGGGGGGGGGFGFGFGGGGGGGGGFECGGGGGGGGGGGGG7FFG7BFGGFGGGFGDEGGDCCFCFFGGEGGCCFECFGGGGGGGGGEE88E7EEFE7C?GFF5*:1C5?GF9<C8775+<CCCDG6C:EF7CFGGFFC799<+6:?4784=4**573>@
@M03506:14:000000000-AKVR1:1:1101:21172:10725 1:N:0:37
CGAACTCCTACGGGAGGCAGCAGTCGAGAATTTTTCTCAATGGGGGAAACCCTGAAGGAGCGACGCCGCGTGGAGGATGAAGGTCTTCGGATTGTAAGCTCCTGTCATTGGGGAACAATGCGTAAATATTAACTGTATTTGCGTTGATAGTACCCGAAGAGGAAGAGACGGCTAACTCTGTGCCAGCAGCCGCGGTAATACAGAGGTCTCAAGCGGTGTTCGGATTCATTGGGCGTAAAGGGTGCGTAGGCGGCGCGGTAAGTCGGGTGTGAAATCTCGGGGCTTAACTCCGAAACTGCAT
+
CCCCCGGGGCGGGGGGGGGGGGGGGGFFFGGGGGGGFGGGGGGGGGGGGGGGGGGGGGGGGGGGGGGGGGGGGGGGGGGGGGGGGGGGGGGGGGGGGGGGGGGGGGGGGGGGGGGGGGGGGGGGGGGGGGGGGGGGGGGGGGGGGGGGGGGGGGGGGGGEGGGGFGGGFEFGGGGGGGGFCCFGDFFGGGGGGGGGGCFEEGGFFGECGGFFFGG5=8:CFG=58CCGCCGGGGGEEECFFEFEGG5DGGGGDGEDEFDDGGGECDGGG)=**:><:77<3>32C6DFB7?B>E@DFFF*1
@M03506:14:000000000-AKVR1:1:1101:16243:10727 1:N:0:37
CGAACTCCTACGGGAGGCAGCAGTGGGGAATCTTGCGCAATGGGCGAAAGCCTGACGCAGCGACGCCGCGTGAGGGATGAAGGCCTTCGGGTTGTAAACCTCTTTCGGCAGGGACGAAGCGAAAGTGACGGTACCTGCAGAAGAAGCCCCGGCTAACTACGTGCCAGCAGCCGCGGTAAGACGTAGGGGGCGAGCGTTGTCCGGATTTATTGGGCGTAAAGCGCGCGTAGGCGGCCGCGCAAGTCGGATGTGAAAACCCGGGGCTCGACCCCGGGCGTGCATTCGATACTGCGCGGCTCGG
+
CCCCCGGGGGGGFGGGGGGGGGGGGGGGGGGGGGEGGGGGGGGGGGGGGGGGGGGGGGGCFEGGGGDEEE>FFGGGGGDGFGGGFGGGFGEGGGGGGGGFGGGGGGGEGGGGGGGGGGGDGGGCCFGGGGGGGGGGGGGGGGGGF7FCCFGGGGGGGGGGGGGGGFGGGGGGGGGGGGEGGCE@EFGGGGGGCCGGCEGCFGGG5:A@@EFFFGGG5CEDGGGGDGGEGGGFEGGDECDE*CE<FGG);C+:>+3:?>5DCEDC/977:C75CCDC5>3<*==?<8D>67945>E>ED)))
@M03506:14:000000000-AKVR1:1:1101:22004:10740 1:N:0:37
CGAACTCCTACGGGAGGCAGCAGTCGAGAATTTTTCGCAATGGGGGAAACCCTGAAGGAGCGACGCCGCGTGGAGGATGAAGGTCTTCGGGTTGTAAACTCCTGTCATTTGGGAACAATGCGCAAAGATTAACTGCATTGGCGTTGATAGTACCAGAAGAGGAAGAGACGGCTAACTCTGTGCCAGCAGCCGCGGTAATACAGAGGTGTCAAGCGTTGTTCGGATTCATTGGGCGTAAAGGGTGCGTAGGCGGCGCGGTAAGTCGGGTGTGAAATCTCGGGGCTTAACTCCGAAACTGCAT
+
CCCCCGGGGGGGGGGGGGGGGGGG@FFGGGG<FG9E@FGGGGGG,@FEG,EFGGGGG,CFGEGGGGGGGGFGC:FGGDGGGGG,FFFGGGGGGGGGGGGB<FG<FGG,8BFFDEB+BF,8D:C7++3,C9FF,8C,3,,8,3C+CFG9=FDDEFAFCEGGGGGGGC,:BFDGGGGGG,<DFFGGGGGGGCFGGGGFEGGGC+4BF>7*2?BFFDEC58CAFGGGGC+<9<CFFFG*:=*C?EFG:7:<EGCCGE5CG>1)/ACGGGEDE7AF*0:CF*97DBDG59>F2*04.)).60/9*
@M03506:14:000000000-AKVR1:1:1101:18823:10742 1:N:0:37
CGAACTCCTACGGGAGGCAGCAGTGGGGAATATTGGACAATGGGCGCAAGCCTGATCCAGCCATGCCGCGTGGGTGATGAAGGCCCTAGGGTTGTAAAGCCCTTTCGGCGGGGAAGATAATGACGGTACCCGCAGAAGAAGCCCCGGCTAACTTCGTGCCAGCAGCCGCGGTAATACGGAGGTCCCAAGCGTTGTTCGGATTCATTGGGCGTAAAGGGTGCGTAGGCGGCGCGGTAAGTCGGGTGTGAAATTTCGGGGCTTAACTCCGAAACTGCATTCGAAACTGCCGTGCTTGAGGACT
+
CCCCCGGGGGGGGGGGGGGGGGGGGGGGDEFFGGGGGGGGGGGGGGGGGGGGGGGGGGGGGFGGGGGGGGGGGGGGGGGGEGGGGGGGFGGGGGGFFGFFGGGGGGGGGGGGGGDEGGGGGAFGGGGGGGGGGGGGGGGGGGGGGGGGGGGGFGGGGFGGGGGGGGGGGGGGGGGGGGGGGGEGGGGGFFDGCCEFGGGECEFCCG7C@FGGGGFGGGFCGGGGGDGGGEEGDCGD*<2<CEGF5ECFGFFFFEEC*.C5:FC?9:<C:55<:0CCF87:*)07AFGFFDEFFFF>?))./
@M03506:14:000000000-AKVR1:1:1101:19781:10760 1:N:0:37
CGAACTCCTACGGGAGGCAGCAGTGGGGAATTGTTCGCAATGGGCGCAAGCCTGACGACGCAACGCCGCGTGGAGGATGAAGACCTTCGGGTCGTAAACTCCTTTCGATCGAGACGAATGGCCTCCGGGTAAACAATCCGGAGGAGTGACGGTACCGAGAGAAGAAGCCCCGGCTAACTCCGTGCCAGCAGCCGCGGTAATACGGGGGGGGCAAGCGCTGTTCGGAATTACTGGGCGTAAAGGGCTCGGAGGTGGCCCACTAAGTCAGACGGGAAATGCCCTGGCTTCACCGGGGAACTGC
+
CCCCCGGGGGGGGGGGGGGGGGGGGGGGGGGGGGGGGGGGGGGGGGGGGGGGGGGGGGGGGGGGGGGGGGGGGGGGGGGGGGGGGGGGGGGFG+>EGGGGGGGGGGGGGGGGGGGGEGGGGGGGGGGGGGDGGGGGGGGGEEGGGGGGGGGGGGGGG7FFGGGGGGGGGGGGGGD@FGCGCFFGGGFCFGGFC?EE888;3+AC?EEEGGGD5@CFG*;:1<FEEEGFG<7CDGE=E*98E+AEC7*9*::C*1**2)95*090+;+:<*:))11***20*))17)*79*/0775)<596*
@M03506:14:000000000-AKVR1:1:1101:11505:10763 1:N:0:37
CGAACTCCTACGGGAGGCAGCAGTGGGGAATATTGGGCAATGGGGGAAACCCTGACCCAGCGACGCCGCATGGGTGATGAAGGCCTTCGGGTCGTAAAGCCTTGTCAGGAGGAACGAACGTTTCTGGGGTAAATAGCCCTAGAAAGTGACGGTACCTCTGAAGGAAGCACCGGCCAACTCCGTGCCAGCAGCCGCGGTAAGACGGAGGGTGCAAGCGTTGCTCGGAATCATTGGGCGTAAAGGGTGCGTAGGCGGCTTTTTAAGTCTGACGTGAAAGCCCAAGGCTCAGCCTTGGAAGTGG
+
CCCCCGGGGGGGGGGGGGGGGGGGGGGGGGGGGGGGGGGGGGGGGGGGGGGGGGGGGGGGGGGGGGGGGGGGGGGGGGGGGGGGGGGGGGGGGGGGGGGGGGGGGGGGGGGGGGGGGGGGGGGGGGGGGGGGGGGGGGGGGGGGGGGGGGGGGGGGGGGGGGGGGGGGGGGGGGGGGGGGGGGGGGGGGGGGGGGGGGGGGGGGGGGGGGGGGGGGGGGGGCFGGCGGG@FFFGGGGEDGDFGDFGGGGGGGGGGGED7DGFDFGGGGFFGDDCFFFF*9DFFGF:FFBG4<FF:4*)9=/
@M03506:14:000000000-AKVR1:1:1101:3145:10763 1:N:0:37
CGAACTCCTACGGGAGGCAGCAGTGGGGAATCTTGCACAATGGGCGAAAGCCTGATGCAGCGACGCCGCGTGGGGGATGAAGCATTTCGGTGTGTAAACCCCTTTCGATCCGGACGAAACCCCGCAAGGGATTGACGGTACGGATATAAGAAGCCCCGGCTAACTCCGTGCCAGCAGCCGCGGTAATACGGGGGGGGTAAGCGTTGTTCGGAATTACTGGGCGTACAGGGCTCGTAGGCGGCCAACTAATTCAGACGTGAAATCCCTCAGCTTAACTGGGGGACTGCGTCTGATACTGGCT
+
-@CCCF@<FF@@@FECF;F7FFFFGGGG@6C<FGFAFFDFFGGFGGGGGDGGFFGGA,<CFCGEFGGCFCFGDE>=CFE@F?FGGGF<B7FEGDFFGGGGGGGFFGGFF3>FEFGGGGGG,FGEF+<C*@FFCC,3@7C7CFG7F:D@F,<FFFFGGEC:F<C27C<CF**12?F:2=FBG7E:E*<FFGDEG*:5C:8<+<::ECC8CEDEDDG7<E<88*:*8**02;*;FG58A/7?*2>*5CFF8++30<99:535:+:C09+95CF?F**+0999DB5EG)956CEFF4==F?4))
@M03506:14:000000000-AKVR1:1:1101:4086:10765 1:N:0:37
CGAACTCCTACGGGAGGCAGCAGTGGGGAATTGTTCGCAATGGGCGCAAGCCTGACGACGCAACGCCGCGTGGAGGATGAAGATCTTCGGGTCGTAAACTCCTTTCGATCGAGACGAACGGCCTCTGGGTGAACAATCCAGAGGAGTGACGGTACCGAGAGAAGAAGCCACGGCTAACTACGTGCCAGCAGCCGCGGTAATACGTAGGTGGCAAGCGTTACTCGGAATCACTAGGCGTAAAGCGCAGGCAGGCGGTCTGAAAAGTCTGTTGTGAAAGCTCCCGGCTTAACTGGGAGAGGTC
+
CCCCCGGGGGGGGGGGGGGGGGGGGGGGGGGGGGGGGGGGGGGGGGGGGGGGGGGGGGGGGGGGGGGGGGGGGFFGGGGGGGGGGGGGGGGGGGGGGGGGGGGGGGGGGGGEGGGGGGGGGGGGGGGGG<@CFCGFGGGGGGGGCEGGGGGGGGGGGGGDGGGGGGGGGGGGGGDGGGGFGGGGGGGGGGFFGGGGGGGD?@?FGGFGCEFGGGGGGGGDEGFGGGGG:FFG7CE?CGC8C9AC=CGDGFGEGEE<E59CFG7+<79CEGF@GF>7C:76CFFGC)1<AGFFF>).7>EF)
@M03506:14:000000000-AKVR1:1:1101:5360:10781 1:N:0:37
CGAACTCCTACGGGAGGCAGCAGTCGAGAATTTTTCACAATGGACGAAAGTCTGATGGAGCGACGCCGCGTGGAGGATGAAGGTTCTTGGATTGTAAACTCCTGTCACTGCAGAACAAGGATACGCCAGTTAACAGCCGGCGTATTTGATGGTATGCGGAGAGGAAGGGACGGCTAACTCTGTGCCAGCAGCCGCGGTAAGACAGAGGTCCCGAGCGTTGTTCGGCTTCATTGGGCGTAAAGGGTGTGTAGGAGGTCGGGTAAGTCAGGTGTGAAATCTCAGAGCTTAACTCTGAAACTGC
+
CCCCCGGGGGGGGGGGGGGGGGGGGGGFEGGGGGGGGGGGGGGGGGGGGGGGGGGGGGGGGGGGGGGGGGFGGGGGGGGGGGGGGGGGGGGGGGGGGGGGGGGGGGGGGGGGGGGGGGGGGFGGGGGGGGGCDFGGGGGGGGGGGGFFDGGGEGGGGGGGGGGEGGGGGGGGGGGDGGGG?FGFGGGGGGGFGEGGGGGGGF?FGGFFFF6EGGGGGGGGGDCED55CFGGGGFFGGEDECC?CCCCD8FGGFGG*A>DGGC4EFGGG?*</5CCCF@DC7@*AC=F4>GF<F6?=FF?4*
@M03506:14:000000000-AKVR1:1:1101:13735:10802 1:N:0:37
CGAACTCCTACGGGAGGCAGCAGTGGGGAATTTTCCGCAATGGGCGAAAGCCTGACGGAGTGACGCCGCGTGTGGGACGAAGGCCTTCGGGTCGTAAACCACTGTCAGTGGGAAAGATGGGTGTCGGGGCTAATACCTCCGGCATCTGATGGTACCTGCAGAGGAAGCCCCGGCCAACTCTGTGCCAGCAGCCGCGGTAAGACAGAGGGGGCAAGCGTTGCTCGGAATTACTGGGCGTAAAGGGCGCGTAGGCGGGATGGCAAGTCGGTCGTGAAATCCCTCGGCTCAACCGAGGAACGTC
+
CCCCCGGGGGGGGGGGGGGGGGGGGGGGGGGGGGGGGGGGGGGGGGGGGGGGGGGGGGGGGGGGGGGGGGGGGGGGGGGGGGGGGGGGGGGGGGGGGGGGGGGGGGGGGGGGGGGGGGGGGGGGGGGGGGGGGGGGGGGGGGGGGGGGGGGGGGGGGGGGGGGGGGGGGFGGGGGGGGGGGGGGGGGGGGGGGGGGGGGGGGGGFCGGEEGGEFGGGGGGGGGGGGGGG?FFGGG5EC5EFFGGGGGD=CGEGGGGGFGGGGGGGGC5:CGFGFFDGBF66>BEE5*97FF;5;B:FFE>)
@M03506:14:000000000-AKVR1:1:1101:2120:10867 1:N:0:37
CGAACTCCTACGGGAGGCAGCAGTCGGGAATTTTGGGCAATGGGCGAAAGCCTGACCCAGCAACGCCGCGTGAAGGATGAAATCTCTAGGGATGTAAACTTCGCAAGAATGGGAAGAATAAGCGAAAGCCAATACCTTTCGTGATGACGGTACCATTTGTAAGCTCCGGCTACCTCCGTGCCAGCAGCCGCGGTAATACGGGGGGAGCAAGCGTTGTTCGGATTTACTGGGCGTAAAGGGCGCGTAGGCGGCCACTACAAGTCACTTGTGAAATCTCCGGGCTTAACTCGGAACGGTCAAG
+
CCCCCGGGGGGGGGGGGGGGGGGGGGGGGGGGGGGGGGGGGGGGGGGGGGGGGGGGGGGGGGGGGGGGGGGGGGGGGGGGGGGGGGGGGGGGGGGGGGGGGGGGGGGFGGGGGGGGGGGGGGGGGGGGGGFFGGGGGGGGGGGGGGGGGGGGFGGGGGGGGGGGGFGGGGGGGGGGGGGGGGGGGGGGGGGGGGGGGGGGGGGGGGGGGGGGGECEGGGGGCEGGGGGFFGGGEGEGFGGGGGGGGECFGGGGGGGGFCGGAFFFFGGGGGFGGG7C?DCCEBFGBG=A5>9@EE>BDF@*
@M03506:14:000000000-AKVR1:1:1101:9552:10878 1:N:0:37
CGAACTCCTACGGGAGGCAGCAGTAAGGAATATTGGTCAATGGACGGAAGTCTGAACCAGCCATGCCGCGTGCAGGAAGACGGCCCTACGGGCTGTAAACTGCTTTTGTACCGGAATAAACCTCTTTACGAGTAAAGAGTTGAATGTACGGTAAGAATAAGGATCGGCTAACTCCGTGCCAGCAGCCGCGGTAATACGGAGGATCCGAGCGTTATCCGGATTTATTGGGTTTAAAGGGTGCGTAGGCGGCCTATTAAGTCAGGGGTGAAAGACGGTAGCTTAACTATCGCAGTGCCTTTGT
+
CCCCCGGGGGGGGGGGGGGGGGGFGGGGGGGGGGGGGGGGGGGGGGGGGGGGGGGGGGGGGGGGGGGGGGGGGGGGGGGGGGGGGGGGGGGGGGGFGEGGGGGGGGGGFGGFGEGGGGGGGGGGGGGGGGCGGGGGGFGFGGGGGGF9FFDGGGGGGGFGGGGGGG:F<@CFCCFGGGGGGGGGGDGGGGGGGDFGFFGGED*,@8:CCGGC>C>F9CEGGG9EFFG?FG*;?FFFFC7EGGG5/*+>CE5EC+<C77C7+<DFC*516*259D*/1;C7>?4+<**01>:(0)*/6=*7/
@M03506:14:000000000-AKVR1:1:1101:23184:10898 1:N:0:37
CGAACTCCTACGGGAGGCAGCAGTGGGGAATATTGGACAATGGGCGCAAGCCTGATCCAGCCATGCCGCGTGGGTGATGAAGGCCCTAGGGTTGTAAAGCCCTTTCGGCGGGGAAGATAATGACGGTACCCGCAGAAGAAGCCCCGGCTAACTTCGTGCCAGCAGCCGCGGTAATACGAAGGGGGCTAGCGTTGCTCGGAATCACTGGGCGTAAAGCGCACGTAGGCGGATTGCTAGTGCAGGGGTGCAATGCTGGAGCTCAACTCCAGAACTGCCTTTGATACTGGCGACCTTGAGTCCG
+
@CCCCGGGGGGEGGCFGGEGGDFGGGGGGGGFGGGGFG,EFFGGGGGGGGDGGCFCFGFFGGGGGGGDGG@CGGFEGGGGGFGFGGGGGGGGGGEGGG<FGGGGGGG>FGDGEFEGA<FGGFFGGEGGGGFGGGGC,:BFEFGGGFGGD@CEG@F<FFDFFG7FCGFGGFCFE:C@CF888CE5:EE**<E88EE?CEGG>:FGF7EFGGD*:E*<CCEGDEFEGG6C58*8C7++++*+33CG5*7*0+<+90A**85<?9*2+:+*3:*0?*CEC*7:*8*:<=*7,1),)94*)1*/)
@M03506:14:000000000-AKVR1:1:1101:23779:10909 1:N:0:37
CGAACTCCTACGGGAGGCATCAGTGGGGAATCTTGCGCAATGGGCGAAAGCCTGACGCAGCCATGCCGCGTGAATGATGAAGGTCTTAGGATTGTAAAATTCTTTTAGCAGGGACGATAATGACGGTACCTGCAGAAAAAGCGCCGGCTAACTTCGTGCCAGCAGCCGCGGTAATACGAAGGGGGCTAGCGTTGCTCGTAATTACTTGGCGTAAAGGGAGCGTCGGCGGGTTATCAAGTTGGAGGAGAAAGACCAGGGATAAACCTTGGAGTTGCCTTCAAAACTGTGAGCCTCGAGTATG
+
6-B@@EEFFAF@B7C@+BFAF6C@CF8@8,6,EAFFGGGGEFC<@@@F:@FFGFFGCCC7:FFECGC7CC@FB7CF,<CCEDDE,CFG,9EFGGGFCF?AFFGG9<9BCE9<@FFGGB7=EFC<=7F++:F9DDFF?,>B@<+88+>FEFFFGFFGGGGGFCCFB:@:C@C@FFG;;FC:*FC77:<8C7<FC*;,2C1C+*ACE9+<++/***/+<A*8:*?//*8C*:EEF<+:++202A+0***10<6:*A=C;7**2+:074C*00*02*:+284C*6**+00*.*0,7).))*078
@M03506:14:000000000-AKVR1:1:1101:24115:10912 1:N:0:37
CGAACTCCTACGGGAGGCAGCAGTCGGGAATTTTGGGCAATGGGCGAAAGCCTGACCCAGCAACGCCGCGTGAAGGATGAAATCCCTCGGGATGTAAACTTCGCAAGAATGGGAAGAATTAGTAGGGGTTAATACCCTCTATGATGACGGTACCATTTGTAAGCTCCGGCTAACTCCGTGCCAGCAGCCGCGGTAATACGGGGGGAGCAAGCGTTGTTCGGATTTACTGGGCGTAAAGGGCGCGTAGGCGGTCAGCACAAGTCAGTTGTGAAATCTCCGGGCTTAACTCGGAAAGGTCAAC
+
CCCCCGGGFGGGGGGGGGDGGGGFFGGGGGGGGGGGGGFGGGGGGGGGGGGGGGFGGGGGGGGG>FGGGGGGGGGGGGGGGGGGGFGGGGGGGGGGGGFFGGGGGGGCGGGGGGGGGDGGGFGGFGGGGGGGGGGFFFFGGGGGGGGGGGGGGGGGGGGGGGGGDGGGGDDEGFEGGGGFEEGCGGGGCGGGGBEGGGCEGGGGGGGGECCGG?CE>FGGCGGCFGGGFGGCEGCE5CCDGGGG*2CDFGGEDCEGG>C5>2??CC?:EGFFG7>CCFGD:><EFFFF2D>9))8>7*97*
@M03506:14:000000000-AKVR1:1:1101:14121:10936 1:N:0:37
CGAACTCCTACGGGAGGCAGCAGTGGGGAATCTTGCGCAATGGCCTAACGGCTGACGCAGCGACGCCGCGTGTGGGATGAAGCTCCTCGGAGTGTAAACCACTGTTGCCCGGGACGAACAGCTCGATTTCTCGAGCCTGACGGTACCGGGTGAGGAAGCACCGGCTAACTCCGTGCCAGCAGCCGCGGTAATACGGGGGGTGCGAGCGTTGTCCGGAATCACTGGGCGTAAAGGGCGCGTAGGTGGTTTGATAAGGGTGTGGTGAAAGTCCGGGGCTCAACCCCGGATCTGCCGTGCCGAC
+
CCCCCGGGGGGGGGGGGGGGGGGGGGGGGGGGGGGGGGGGGGGGGGGGGGGGGGGGGGGGGGGGGGGGGGGGGGGGGGGGGGGGGGGGGGGGGGGFFGGGGGGGGGGGGGGGGGGGGGGGGGGGGGGGGGGGGGGGGGGGGGGGGGGGGGGGGGGGGGGGGGGGGGGGGGGGGGGGGGGGGGGGGGGGGEGFFGGGGGGGGGGGGGGGEGGGCFGGGGGGGGGGGGFGCGDFFGGGGGGEGGGFFG:F=EFEDGFGGFGDGGGGFGC>EGGBGGGEDFGGG45CE:CE>CF<FEE@>FD)5
@M03506:14:000000000-AKVR1:1:1101:24073:10941 1:N:0:37
CGAACTCCTACGGGAGGCAGCAGTTGGGAATCTTGGACAATGGGGGAAACCCTGATCCAGCCATGCCGCGTGAGTGATGAAGGCCTTCGGGTTGTAAAACTCTTTCGACGGGGACGATAATGACGGTACCCGTAGAAGAAGCTCCGGCTAACTTCGTGCCAGCAGCCGCGGTAATACGAAGGGGGCTAGCGTTGTTCGGAATTACTGGGCGTAAAGCGCGCGCAGGCGGTCTTCCAAGTCAGTGGTGAAAGCCCGGAGCTCAACTCCGGAATTGACATTGAAACTGTGAGACTGGAGGACG
+
CCCCCGGGGGGGGGGGGGGGGGGGGGGGGGGGGGGGGGGGGGGGGGGGGGGGGGDGGFGGGGGGGGGGGGGGGGGGGGGGGGGGFGGGGGGGGGGGGGGGGGGGGGGGGGGGGGGGGGGGGGGGGGGGGGGGGGGGGGFGGGGGFGGGGGGGGGGGG77BFGGGGGGGGGEEEEGGFGFGGC<FFGGGGGGGGGGGC@EEGCGGFGGGGGGGGGG?FDDGGGGGDD*/?*:8:EGGGCDGGGGFFFFGCFCF5=EGCDGCFGGD9*+755:>*6*3:7D7*8@9FFDF<C4)165;@)7>B
@M03506:14:000000000-AKVR1:1:1101:7776:10943 1:N:0:37
CGAACTCCTACGGGAGGCAGCAGTAGGGAATTTTCCACAATGGGCGAAAGCCTGATGGAGCAACGCCGCGTGCAGGATGAATGCCTTAGGGTTGTAAACTGCTTTTAATAGTGAAGATTATGACGGTAACTATTGAATAAGGACCTGCTAACTACGTGCCAGCAGCCGCGGTCATACGTAGGGTCCAAGCGTTATCCGGAATTACTGGGCGCAAAGAGCTGCGTATGTGGCATAGTAAGCAAATAGTGAAAGCGTGTGGCTCAACCATACATCCATTATTTGAACTGCTAAGCTAGAAGTT
+
CCCCCGGGGGGGGGGGGGGGGGGGGGGGGGGGGGGGGGGGGGGGGGGGGGGGGGGGGGGGGGGGGGGGGGGGGGGGGGGGGGGGGGGGGGGGGGGGGGGGGGGGGGGGGGGGGGGGGGGGGGGGGGGGGGGGGGGGGGGGGGGGFGGGGGGGGGGGGGGGGGGGGGGGGGGGGGGGGGFGGGGGGGGGFGGGGGGFGGDGGGGGGGGGGGGGGEGGGGFGGGGGGGFG?FGGGGGGCGGGG6??FGFGGGGGGGGDGFDGGGFGGGGGGDGFFFFGFFFG7=4AE4=@AGFFF@??*97**
@M03506:14:000000000-AKVR1:1:1101:6965:10952 1:N:0:37
CGAACTCCTACGGGAGGCAGCAGCGGGGAATTGTTCGCAATGGGCGCAAGCCTGACGACGCAACGCCGCGTGGAGGATGAAGGTCTTCGGATTGTAAACTCCTGTTGCTCGGGACGAAACGCTTCGACCTAACACGTCGAAGTTTGACGGTACCGGGTGAGGAAGCCCCGGCTAACTCTGTGCCAGCAGCCGCGGTAATACAGAGGGGGCAAGCGTTGTTCGGAATTACTGGACGTAAAGGGCGCGCAGGCGGCCTTCTAAGTCGAACGTTCAATCCCCGGGCTCAACCCGGGACCTGCGG
+
CCCCCGGGGGGGGGGGGG7FGGGGGGGGGGGGGGGGGGGGGGGGGGGGGGGGGGGGGGGGGGGGGGGGGGGGGCFGGGGGGGGGGGGGGGDCFFGGGGGGGGGGGGGG9FGGGGGGGGGGGGCEGGGGGGGGGGGGGGGGGGGGFGGGGGEGCGGGGGGFGGFFGGGGGGGDGGGGGEGGGFGGFGGGGGGGGGGE*1C?EFFFGGGGGEEFGEG8*:CFFGGD5*<7C@F6*AE85;*<<C=ECC*//5::C:CD?F*:F92CE*:CE1*)20*09:9)7:B556*.4CE0>).7.))))
@M03506:14:000000000-AKVR1:1:1101:3542:10964 1:N:0:37
CGAACTCCTACGGGAGGCAGCAGTCGGGAATTTTGGGCAATGGGCGAAAGCCTGACCCAGCAACGCCGCGTGAAGGATGAAATCCCTCGGGATGTAAACTTCGCAAGAATGGGAAGAATGAACGAGCGCTAATACCGTTCGTGATGACGGTACCATTTGTAAGCTCCGGCTAACTCCGTGCCAGCAGCCGCGGTAATACGGGGGGAGCAAGCGTTGTTCGGATTTACTGGGCGTAAAGGGCGCGTAGGCGGCCAACTAAGTCGGATGTGAAATCCCCAGGCTTAACCTGGGAACTGCAGCC
+
CCCCCGGGGGGGGGGGGGGGGGGGGGGGGGGGGGGGDGGGGGGGGGGGGGGGGGGGGGGGGGGGGGGGGGGGEGGGGGGGGGGGGGGGFGGGGGGGGGGGGGGGGGGGFGFGGFGGGGGGGGGGGGDGGGGGGGFFGGEGEGGGGGGGGGGGGGGGGGGGGGGGGGGGGGGGGGGGGGGGGFGGGGGGFGGGGGGGGDGGGGGGGGGGGGGGGC*?E=EEGG=ECFGGGGGFEEEGFGGGGGGGGEGG+:CE<C:<A99CECDGC52CFGCBFG*<C@CFFFF63@FF?F>(6<464?)9>
@M03506:14:000000000-AKVR1:1:1101:14521:10975 1:N:0:37
CGAACTCCTACGGGAGGCAGCAGTGGGGAATATTGGACAATGGGCGCAAGCCTGATCCAGCAATGCCGCGTGAGTGAGGAAGGCCTTAGGGTTGTAAAGCTCTTTCACCCACGACGATGATGACGGTAGTGGGAGAAGAAGCCCCGGCTAACTTCGTGCCAGCAGCCGCGGTAATACGAAGGGGGCGAGCGTTGTTCGGATTTACTGGGCGTAAAGGGCGCGCAGGCGGCTATCTTTGTCAGGCGTGAAAGCCCCGGGCTCAACCTGGGAAGGGCGCTTGGGACGGGGTGGCTAGGGATCG
+
CCCCCGGGGGGGGGGGGGGGGGGGGGGGGGFFGGGGGGGGGGGGGGGGGGGGGGGGGGGGGGGGGGGGGGGGGGGGGGGGGGGGGGGGGGGGGGGGGGGGGGGGGGGGGGGGGGGGGGFGGGGGGGGGFGGGGGGGGGGGFFGGGFEFGGGGGGFGGGGGGGGFGFFEGGGGGGGGGGCGGGGGGEGGGGG>CGEGGEECE8F9CGFGGGGGGG@CGGGDGGGGGDCEGG5C?C+AFEGGGDGDEEECFGGG4=ED=3)979FCAGGGF*<5CG<E3@97*>)*:>D:,7BB5*))8)))0
@M03506:14:000000000-AKVR1:1:1101:25157:10995 1:N:0:37
CGAACTCCTACGGGAGGCAGCAGTGGGGAATTGTTCGCAATGGGCGCAGGCCTGACGACGCAACGCCGCGTGGAGGATGAAGACCTTCGGGTCGTAAACTCCTTTCGATCGAGACGAATGGCCTCCGGGTAAAGAGTCCGGAGGAATGACGGTACCGAGAGAAGAAGCCACGGCTAACTCCGTGCCAGCAGCCGCGGTAATACGGGGGGGGCAAGCGGTGTTCGGAATTACTGGGCGAACAGGGCTCGTAGGTGGCCAACTAAGTTAGACGGGAAATCCCTCGGCTTAACCGGGGAACTGC
+
CCCCCGGGGGGGGGGGGGGGGGGEFGEFGEGGGFFFGGGGGGECFGGGGGGGGFFGGGGGGGGGGGG=FGFFGFGGGGGFGGGFGGGGGEGAFGGGGGGAFGGFFGG@9A@7F?FGGGDFGGGGGGGGGGCE,,:DFC:*>FEC:FGBFGGGGDEFEEG*CCECFGGFF7C::F7<FFGGFE<FCC<?7<C7FEDC5:*CCEC*2?CGGGG>**;85*;C*;FG5>E5@CF77+****1*/:75:*2927=CDF=C8)79F66++*+*+:*)5CC=7FF<>F3A=)1))*1(53).)<FF6
@M03506:14:000000000-AKVR1:1:1101:20056:10997 1:N:0:37
CGAACTCCTACGAGAGGCAGCAGTGGGGAATTTTGCGCAATGGGGGAAACCCTGACGCAGCAACGCCGCGTGGAGGATGAAGTCCCTTGGGACGTAAACTCCTTTCGACCCGGACGATAATGACGGTACGGGTGGAAGAAGCCCCGGCTAACTTCGTGCCAGCAGCCGCGGTAATACGAGGGGGGCAAGCGTTGTTCGGAATTATTGGGCGTAAAGGGCGCGTAGGCGGTGCGGTAAGTCACCTGTGAAATCTCCGGGCTTAACTCGGAGCCTGCAGGCGAAACTGCCGTGCTTGAGTGTG
+
CCCCCGGGGFGGGGGGGGGGGGGGGGGGGGGGGGGGGGGGGGGGGGGGGGGGGGGGGGGGGGGGGGGGGGGGGGGGGGGGGGGGGGGGGGGGGGGGGGGGGGGGGGGGGGGGGGGGGGGGGGGGGGGGGGGGGGGGGGGGGCFGGGGGGGGGGGGGGGGGGGGGGGGGGGGGGGGGGGGGGGGGGGGGGGG?EEEGGGGDEG?EC7CFGGGGGGGGGGGGGGEGGGGGGGDCEGEDEGFGGCECCGGFFGGGGGCDGFGCCFFGCGDCGGG>CFGGGFGGG>BGGF=FB9@FFF?FFFF*8
@M03506:14:000000000-AKVR1:1:1101:18424:10998 1:N:0:37
CGAACTCCTACGGGAGGCAGCAGTCGAGAATCTTTCGCAATGGGCGCAAGCCTGACGAAGCGACGCCGTGTGAGCGAAGAAGGCCTTCGGGTTGTAAAGCTCTTTCGCTAGGGAACAAGAGAGGCGGGATAACACTCCGCCGATTTGATGGTACTTGGTAAAGAAGCACCGGCTAACTCCGTGCCAGCAGCTGCGGTAATACGGAGGGTGCAAGCATTGATCGGAATTACTGGGCGTAAAGGGCGCGTAGGCGGTTAGGAAAGTCAGATGTGAAATTCCGGGGCTCAACCCCGGAGCTGCA
+
CCCCCGGGGGGGGGGGGGGGGGGGGGGGGGGGGGGGGGGGGGGGGGGGGGGGGGGGGGGGGGGGGGGGGGGGGGGGGGGGGGGGGGGGGGGGGGGGGGGGGGGGGGGGGGGGGGGGGGGGGGGGGGGGGGGGGGGGGGGGGGGGGGGGGGGGGGGGGGGGGGGGGGGGGGGGGGGGGGGGGGGGGGGGGGGFGGEEGCGGGGGGGGGGGGGGGGGGGGGGFEGGGGGGGGGGGGGGCGGGGGGGEGGGGGGGGGG:EFG7775<C>FGGGFFFGDGGFGFD>EGEFDF?:B?FFFFF)?40
@M03506:14:000000000-AKVR1:1:1101:13211:11006 1:N:0:37
CGAACTCCTACGGGAGGCAGCAGTGGGGAATATTGGACAATGGGCGAAAGCCTGATCCAGCAATGCCGCGTGAGTGATGAAGGCCTTAGGGTTGTAAAGCTCTTTTACCCGGGATGATAATGACAGTACCGGGAGAATAAGCCCCGGCTAACTCCGTGCCAGCAGCCGCGGTAATACGGAGGGGGCTAGCGTTGTTCGGAATTACTGGGCGTAAAGCGTACGTAGGCGGCTTTGTAAGTTAGAGGCGAAAGCCCGGGGCTTAACCCCGGAATTGCCTTTAAGACTGCATCGCTTGAATCAT
+
CCCCCGGGGGGGGGGGGGGGGGGGGGGGGGGGGGGGGGGGGGGGGGGGGGGGGGGGGGGGGGGGGGGGGGGGGGFGGGGGGGGGGGGGGGGGGGGGGGGGGGGGGGGGGGGGGGGGGGGGGGGGGGGGGGGGGGGGGGGGGGGGGGGGGGGGGGGGGGGFGGGGGGGGGGGGGGGGGGGGGGGGGGGGGGGGGGGGGEGGDFGGGGGGGGGGGEGGGGGGGG6:CCFCDGC8CFGG?C:FFF7CGGDGGGCFFFGGCBG<FGCCFGGGG3=>FGGGGFGDGFFGFFFF2DB<F@FFFF?*/
@M03506:14:000000000-AKVR1:1:1101:8720:11008 1:N:0:37
CGAACTCCTACGGGAGGCAGCAGTGGGGAATTTTGGGCAATGGGCGAAGGCCTGACCCAGCAACGCCGCGTGAGGGAGGAAATCCTTCGGGATGTAAACCTCACAAGCAAGGGAAGAGAGCTGCAGGCTGAATAATCCTGCAGTACGACGGTACCTTGCGTAAGCCACGGCTAACTACGTGCCAGCAGCCGCGGTAATACGTAGGTGGCAAGCGTTGTTCGGAATTATTGGGCGTAAAGGGCGCGTAGGCGGTTTGTTAAGTCGGCTGTGAAAGCCCGGGGCTCAACCCCGGAGGGTCAGC
+
CCCCCGGGGGGGGGGGGGGGGGGGGGGGGGGGGGGGGGGGGGGGGGGGGGGGGGGGGGGGGGGGGGGGGGFGGGGGGGGGGGGGGGGGGGGGGGGGGGGGGGGGGGGGGGGGGGGGGGGGGGGGGGGGGGGGGGGGGGGGGGGGGGGGGGGGGGGGGGGGGGGGGGGGGGGGGGGGGGGGGGGGGGGGGGGGGGGGGGGGGGGGGGGGGGGGGGGGGGGGGGGGGGDGCEGGGGEGGGGGGGGGGEGGGGGGCC558FGGFGGGDDFD7CEFGFFFD>GG33)AF45FBGD0)<5>>?4@6
@M03506:14:000000000-AKVR1:1:1101:26409:11018 1:N:0:37
CGAACTCCTACGGGAGGCAGCAGTCGAGAATTTTTCTCAATGGGGGAAACCCTGAAGGAGCGACGCCGCGTGGAGGATGAAGGCTTTCGGGTTGTAAACTCCTGCCATTTGAGAACAAGTGGCCGAACATAACTACTTCGGCCTTGGTAGTATCAGAAGAGGAAGAGACGGCTAACTCTGTGCCAGCAGCCGCGGTAATACAGAGGTCTCAAGCGTGGTTCGGATTCATTGGGCGTAAAGGGTGCGTAGGTGGCGCCGTAAGTGGGGTGTGAAATTTCGGAGCTTAACTCCGAAACTGCAT
+
CCCCCGGGFFEEEGGDDGEGGGGEGGGGGGGGGGGGGGGGGGGGEFGGGGGGG@FFFGGGGGGG:@FFGGBFGFGEEFFGFFGGGGGGEEGGGGGGGGGGGGFGGGFGGGFGGFGGGDGEGGGGDGGGEA<CFGGGGGGGGGDB7DEFGGG9FCGDFGGGGGGGFCFGCF7C:CCFBCG9@F@FFD>CGGCFFEGGGGC9BF@+?E24>CFFFCCG88:8::C8EC6@9<CCFFC/28>FGG6EEGGDG5FGFECD8719:E:AC9*1:CE4**:<C6<D7:7=F**04C?65B759FFB*
@M03506:14:000000000-AKVR1:1:1101:9782:11049 1:N:0:37
CGAACTCCTACGGGAGGCAGCAGTGGGGAATATTGGACAATGGGCGCAAGCCTGATCCAGCCATGCCGCGTGGGTGATGAAGGCCCTAGGGTTGTAAAGCCCTTTCGGCGGGGAAGATAATGACGGTACCCGCAGAAGAAGCCCCGGCTAACTTCGTGCCAGCAGCCGCGGTAATACGAAGGGGGCTAGCGTTGCTCGGAATTACTGGGCGTAAAGCGCACGTAGGCGGCTTTCTAAGTCGGGGGTGAAATCCTGGAGCTCAACTCCAGGACTGCCTTCGATACCGGAGAGCTTGAGTCCG
+
CCCCCGGGGGGGGGGGGGGGGGGGGGGGGGGGGGGGGGGGGGGGGGGGGGGGGGGGGGGGGGGGGGGGGGGGGGGGGGGGGGGGGGGGGGGGGGGGGGGGGGGGGGGGGGGGGGGGGGGGGGGGGGGGGGGGGGGGGGGGGGGGGGGGGGGGGFGGGGGGFGCFGGGGGGGEGGGGFFGGDGGGDEGGGGGGGEG7<>GCGF67EF9FGGGGGDGGGGGGGG:CEGCEG>*:CCFCGGD95:5CEGD:?FGFGCGGC4C7CFFGF7F6EFGFGGCC6@FF**)/+0>>9C51@FFFF7**0
@M03506:14:000000000-AKVR1:1:1101:16851:11050 1:N:0:37
CGAACTCCTACGGGAGGCAGCAGTGGGGAATATTGGACAATGGGCGAAAGCCTGATCCAGCCATGCCGCGTGTGTGAAGAAGGTCTTCGGATTGTAAAGCACTTTAAGTTGGGAGGAAGGGTTGTAGATTAATACTCTGCAATTTTGACGTTACCGACAGAATAAGCACCGGCTAACTCTGTGCCAGCAGCCGCGGTAATACGGGGGGAGCAAGCGTTGTTCGGATTTACTGGGCGTAAAGGGCGCGTAGGCGGTCAGCACAAGTCAGTTGTGAAATCTCCGAGCTTAACTCGGAAAGGTC
+
CCCCCGGGGGGGGGGGGGGGGGGGGGGGGGGGGGGGGGGGGGGGGGGGGGGGGGGGGGGGGGGGGGGGGGGGGGGGGGGGGGGGGGGGGGGGGGGGGGGGGGGGGGGGFGFGGFGGGGGGGGGGGGGGGGGGGGGGGGGGGGGGGGGGGGGGGGGGGGGGGGGGGGGGGCGGGGGGGFGGGGGGGGGGGGGGGGGGGDGGGGGGGGGGGDCGGGGGEGGGFGGGGGCFDGGGGGGGCEDEGCEGGGEG=ECFGG7DGFD>*CCGGGEDF>E@GGGGGFCFCBBG*)>F9:6<DE:B5>:91
@M03506:14:000000000-AKVR1:1:1101:19644:11056 1:N:0:37
CGAACTCCTACGGGAGGCAGCAGTGGGGAATTTTCCGCAATGGGCGAAAGCCTGACGGAGTGACGCCGCGTGGGGGACGAAGGCCTTCGGGTCGTAAACCCCTGTCAGAGGGAAAGAAGGGTGTCGGCGTGAATAGCGCCGGCACTTGACGGTACCTTCAGAGGAAGCCCCGGCCAACTCTGTGCCAGCAGCCGCGGTAAGACAGAGGGGGCAAGCGTTGCTCGGAATTACTGGGCGTAAAGGGCGCGTAGGCGGGATGGCAAGTCGGTCGTGAAATCCTTCGGCTCAACCGAAGAACGTC
+
CCCCCGGGGGGGGGGGGGGGGGGGGGGGGGGGGGGGGGGGGGGGGGGGGGGGGGGGGGGGGGGGGGGGGGGGGGGGGGGGGGGGGGGGGGGGGGGGGGGGGGGGGGGGGGGGGGGGGGGGGGGGGGGGGGGGGGGGGGGGGGGGGGGGGGGGGGGGGGGGFGGGGGGGGGGGGGGGGGGGGGGGGGGFGGGGGGGGGGGGGGGGGGGGGGGGGGGGGGGGGCC:CEGGGFGGGGG5=:DEGGGGDEEDC=EGGGGGE37>E62:<CGG:5E>GG3EGFCC*@@EE5D??GFF:BFE:FFF5
@M03506:14:000000000-AKVR1:1:1101:16965:11071 1:N:0:37
CGAACTCCTACGGGAGGCAGCAGCGAGGAATCTTGGTCAATGGGGGCAACCCTGAACCAGCGACGCCGCGTGGAGGACGACGGCCCTTGGGTCGTAAACTCCTTTTGCCGGGGAAGAATGATGACGGTACCCGGCGAATAAGCCACGGCTAACTACGTGCCAGCAGCCGCGGTAATACGTAGGTGGCGAGCGTTGTCCGGATTTACTGGGCGTAAAGCGCGCGTAGGTGGCTCTCGAAGTCCTGTCGTGAAAGGTCGCGGCCCAACTGCGACAGTGCGGAGGATACTGGGGAGCTTGAGGG
+
CCCCCGGGGGGGGGGGGGGGGGGGGGGGGGGGGGGGGGGGGGGGGGGGGGGGGGGGGGGGGGGGGGGGGGGGGGGGGGGGGGGGGGGGGGGGGGGGGGGGGGGGGGGGGGGGGGGGGGGGGGGGGGGGGGGGGGGGGGGGGGGGGGGGGGGGGGGGGGGGGGGGGGGGGGGGGGGGGGGGGGGGGGGGGGGGGGGGGGGGGGGGGGGGGGGGGGGGGGGGGEGEEGGGGGGFGGDGGGGGCFGGGGGGGGD7>CFGGFGGGDGDGGFGGG=BGDFGGDD:)<;C?6CF:FFFFFF?@4@FF
@M03506:14:000000000-AKVR1:1:1101:2769:11075 1:N:0:37
CGAACTCCTACGGGAGGCAGCAGTGGGGAGTATTGGACAATGGGCGAAAGCCTGATCCAGCGATGCCGCGTGTGTGAAGAAGGCCTGCGGGTTGTAAAGCACTTTCAGTAGGGAAGAAAAGCCGAGTGCCAATACCACTCGGTCTTGACGTTACCTAAAGAAGAAGCACCGGCTAACTCCGTGCCAGCAGCCGCGGTAATACGGAGGGTGCGAGCGTTAATCGGAATTACTGGGCGTAAAGGGCGCGTAGGCGGTGAAGTAAGTCGGGGGTGAAAGCCCCGGGCTCAACCTGGGAACTGCA
+
CCCCCGGGGGGGGGGGGGGGGGGGGGGGGGGGGGGGGGGGGGGGGGGGGDFGFGGGGGGGGGGGGGGGGGFFGGFGGGGGGGGGGGFCGGGFGGGGGGGGFGGGGGGGGGGGGGGGGGGGGGGGGGGGGDFGGGGGGGDGGGGCEGGGGGGGGEGGGGGGCFGGGGGGFGEGGGDGFGGGGFGCCFGGFCCFGFEGGEGFGGGGGGGGCG5E8EGG:?C*+<FEG>CCFCGGFGGGCCCC7C=5CGGDGEEGDG5>89C>79:+3>EG=D7@:FGF:)95D35C*.9=:G415:>)7)1**
@M03506:14:000000000-AKVR1:1:1101:9758:11118 1:N:0:37
CGAACTCCTACGGGAGGCAGCAGTGGGGAATATTGGACAATGGGCGCAAGCCTGATCCAGCCATGCCGCGTGAGTGATGAAGGCCCTAGGGTTGTAAAGCTCTTTTGTGCGGGAAGATAATGACGGTACCGCCAGAATAAGCCCCGGCTAACTTCGTGCCAGCAGCCGCGGTAATCCGAAGGGGGCTAGCGTTGTTCGGACTTACTGGGCGTAAAGGGCGCGTAGGCGGTGCAATAAGTCAGGCGTGAAAGCCCCGGGCTCAACCCGGGAGTCCCGCTTGATACTGTTGCGCTTGAATCCC
+
CCCCCGGGGGGDGGGGGGGGGFEFFFEG,CEGGGGGGGGGGGFGGGGGGGGGGGG<FFGGGGGGGGGGGD@=,BCF?9CEFGGGGGG@EGFCEFG9EFEG,?FE,EDF8FGGGDDFGGFGGGGGECCFGGCF7BFFFGFGCFF@FEGCC:FGDCFGF<CFE:FBFCE<FEGCE@F,C:**4:*<7FFF8FCF:<EGFGE:*/<73<++@F>:E5C@7CECCEE5E5FC5*::++<+9::<+:7CC5>>C++6*:7>*5CDD+9C7D5):)*0**2/)89*74@FC=**)0<>:5)7)*99/
@M03506:14:000000000-AKVR1:1:1101:26266:11143 1:N:0:37
CGAACTCCTACGGGAGGCAGCAGTGGGGAATATTGCGCAATGGGCGAAAGCCTGACGCAGCGACGCCGCGTGGAGGATGAGGGTCTTCGGATTGTAAACTCCTGTCAGATGGGAAGAAAGGTTTATGTTTAATAAACGTAGAATATGACGGTACCATCAGAGGAAGCACCGGCTAACTTCGTGCCAGCAGCCGCGGTAATACGAAGGGTGCGAGCGTTATTCGGAATCACTGGGCGTAAAGGGTGCGTAGACGGTCTGTTAAGTTGGTTGTTCAAGGCTCCGGGCTAACCGGAGGATTGCG
+
CCCCCGGGGGGGGGGGGGGGGGGGGGGGGGGGGGGGGGGGGGGGGGGGGGGGGEGGGGGGGGGGGGEGGGFFGGGGFGGGGGGGG?FFGGEGEGEGGGFFFGGGDGGGGFGGGGGGGGGGGEFCCGGC9DGGGGDGGGCGGGGFGGGGGGEFFGGC9DFCFFFGFFGGGGEGGGGGGGGGGGFEG9F7:C:FE7E@GGDFGG88:EGGGDGGGGCEE*/;CEDFEC5++00<8C5C:=78C75:7*CC*:*+777**.:*+<:2<*+/*925*2:FF)9*9>)*2.9?0/015<)7<F>47
@M03506:14:000000000-AKVR1:1:1101:12024:11152 1:N:0:37
CGAACTCCTACGGGAGGCAGCAGTGGGGAATTGTTCGCAATGGGCGCAAGCCTGACGACGCAACGCCGCGTGGAGGATGACGGCTTTCGGGTCGTAAACTCCTGTCGTGCGGGACGAATGGCCGGGAGATGAATAGCCTCTCGGTTTGACGGTACCGCGAAAGGAAGCCCCGGCTAACTCCGTGCCAGCAGCCGCGGTAATACGGGGGGGGCAAGCGTTGTTCGGAATTACTGGGCGTAAAGGGCTCGTAGGCGGCGCGCTAAGTCAGACGTGAAAGCCCTCGGCTTAACCGGGGACCGGG
+
CCCCCGGGGGGGGGGGGGGGGGGGGGGGGGGGGGGGGGGGGGGGGGGGGGGGGGGGGGGGGGGGGGGGGGGGGGGGGGGGGGGGGGGGGGGGGGGGGGGGGGGFGGGGGGGGGGGGGGGGGGGGGGGGGGGGGGGGGGGGGGGGGGGGGGGGGGGGGGGGGDGGGGGGGGGGGGGGGGGGGGGGGGGGGGGGGGGGGGDG?FFGGGGGGGGGGFGGGDEGEGGGGGGGGGGGGGG5EEDGCFGGGCCG=C=5CEGDC3DGCEGEGCFG7CEF<5<FGFCC57DGG3DFFGFFFFFF).7@)
@M03506:14:000000000-AKVR1:1:1101:7113:11158 1:N:0:37
CGAACTCCTACGGGAGGCAGCAGTCGGGAATTTTGGGCAATGGGCGAAAGCCTGACCCAGCAACGCCGCGTGAAGGATGAAATCCCTCGGGATGTAAACTTCGCAAGAACGGGAAGAATAAGTAGGGGACAATACCCCCTATGATGACGGTACCGTTTGTAAGCTCCGGCTAACTCCGTGCCAGCAGCCGCGGTAATACGGGGGGAGCAAGCGTTGTTCGGATTTACTGGGCGTAAAGGGCGCGTAGGCGGCCACCGCAAGTCAGTTGTGAAATCTCCGAGCTTAACTCGGAAAGGTCAAC
+
CCCCCGGGGGGGGGGGGGGGGGGGGGGGGGGGFGGGGGGGGGGGGGGGGGGGGGGGGGGGGGGGGGGGGGGGGGGGGGGGGGGGGGGGGGGGGGGFGGGGGGGGGGGEFGGGGGGGGGGGGGGGGGGGGGGGGGGGGGGDGGGFGGGGGGGGGGGGGGGGGGGGGGGGGGGGGGGGGGGGGGGGGGGGGGGGGGGGFFGGDGGDDEEGDGGGGEGG8AEGDGGGDEGGGFCFGGGG5C7=CGCGEGGGFGGECCF<?BG3EFC?FGCCADCFFFF7>=DDGD:C7@GF>DF>BEF@?BFF?
@M03506:14:000000000-AKVR1:1:1101:14172:11165 1:N:0:37
CGAACTCCTACGGGAGGCAGCAGTAGGGAATCTTCGGCAATGGACGAAAGTCTGACCGAGCAACGCCGCGTGAGTGGAGAAGGTTTTCGGATCGTAAAACTCTGTTGTTAGAGAAGAACGTTGTGTAGAGTGGAAAATTACACAAGTGACGGTATCTAACCAGAAAGGGACGGCTAACTACGTGCCAGCAGCCGCGGTAATACGTAGGTCCCGAGCGTTGTCCGGATTTATTGGGCGTAAAGCGAGCGCAGGTGGTTTACTAAGTCTGATGTAAAATGCAGTGGCTCAACCATTGTGTGCA
+
CCCCCGGGCFFGGGEGGECEEGGGGGGGGGGGGGGGGGGEGGGDCCCC7FFGGGGGGEFEEGGGGGGGGGGGGDGGGGGGFFF<EDFFFEEGGGGG@<@FFFGFGGGFGGGGGGGG8EFGEGGGGGG9<DFG7==9BEAFGGGGF<ADFFGGFGGGGGCGAFGFF,@<:>CEGDGEGGG;7C>CFGFGGGGGGDGGEG>8BC9FF+BEEFGG588EGE*/;FD*88;*+<CFECFE*:>CFFFCCECGDGC*9FGGF>C*0+2AFFC>?DGF7D7C**>CCF@*CF*/)*0,77@9*7>41
@M03506:14:000000000-AKVR1:1:1101:11428:11169 1:N:0:37
CGAACTCCTACGGGAGGCAGCAGTGGGGAATCTTGCACAATGGGCGAAAGCCTGATGCAGCAACGCCGCGTGGGGGATGAAGCTTCTCGGAGTGTAAACCCCTTTCGACCCGGACGAATGCCCGCAAGGGTTTGACGGTACGGGTATAAGAAGCACCGGCTAACTCTGTGCTAGCAGCCGCGGTAATACAGAGGGTGCGAGCGTTGTTCGGAATTATTGGGCGTAAAGGGCGCGTAGGCGGTGTTGTAAGTCACCTGTGAAACCTCTGGGCTTAACTCAGAGCCTGCAGGCGAAACTGCAA
+
CCCCCGGGGGGGGGGGGGGGGGGGGGGGGGGGGGGGGGGGGGGGGGGGGGGGGGGGGGGGGGGGGGGGGGFGGGGGGGGGGGGGGGGGGGGGGGGGGGGGGGGGGGGGGGGGGGGGGGGGGGGGGEGGGGGGGGGGGGGGGGGGFGFFFGGGGGGGGGDGGGFGFGGGGGGGGGGGGGGGGGGGGGGGGGGGFGGGGGGGGGGGGCGGGGGG5FGGGGGGGGGEGGGGGGGGGGEGEGGGEEGGGGGGGGGGGGGGGFFFGGGGGGGGGGGFGGGGGFGFCFFGF>FFFC>>B>@3F7?=9
@M03506:14:000000000-AKVR1:1:1101:9898:11175 1:N:0:37
CGAACTCCTACGGGAGGCAGCAGTCGGGAATTTTGGGCAATGGGCGAAAGCCTGACCCAGCAACGCCGCGTGAAGGATGAAATCCCTCGGGATGTAAACTTCGCAAGAATGGGAAGAATTAGTAGGGGTCAATACCCCCTATGATGACGGTACCATTTGTAAGCTCCGGCTAACTCCGTGCCAGCAGCCGCGGTAATACGGGGGGAGCAAGCGTTGTTCGGATTTACTGGGCGTAAAGGGCGCGTAGGCGGTCAGCACAAGTCAGTTGTGAAATCTCCGGGCTTAACTCGGAAAGGTCAAC
+
CCCCCGGGGGGGGGGGGGGGGGGGGGGGGGGGGGGGGGGGGGGGGGGGGGGGGFGGGGGGGGGGGGGGGGGGGGGGGGGGGGGGGGGGGGGGGGGGGGGFGGGGGGGGGGGGGGGGGGGGGGGGGGGGGGGGGGGGGGGGGGGGGGGGGGGGGGGGGGGGGGFGGGGGGGGGGGGGGGGGGGGGGGGGGGGGGGGGGGGGGGGGGGGGFFFGGCEG>FGGGGGGGGGGGGGGGGGG*CFEGGGGEEGGGEGCDCFG?FGGFGGDGGGGGGE4CFCEC?GDGF>:EFC4<GF;B>@FFF?69
@M03506:14:000000000-AKVR1:1:1101:10937:11177 1:N:0:37
[truncated: 41,870,807 more chars]
