# Supplementary material for: Differential responses of the acidobacterial community in the topsoil and subsoil to fire disturbance in Pinus tabulaeformis stands
Source: PeerJ. 2019 Dec 11;7:e8047. doi: 10.7717/peerj.8047 (PMC6911345; doi:10.7717/peerj.8047)
Supplement: Supplemental Information 21 — M, moderate severity; A, represents a repetitive sample; 20, subsoil (10–20 cm). [file peerj-07-8047-s021.gz › peerj-07-8047-s021]

@M03506:14:000000000-AKVR1:1:1101:20076:1071 2:N:0:37
NACTTCTGGNNNNNNNNNNNNNCNNNNNNCNNNNNNNNCNNNNNNNNNNNNGGCTGAGNNNNNNNTACGAGCNNNNNNNNCGCCTTNNNNNNNGGGGTTCNNNNNNNTCTCTACNNNNNNNNNNNNNNNNNNNNNNNNNNNNNNNNNNNCNCCNGTCNNNNNNNANNNCNNNNNNGNATAANCCNNNNNNNTTAANCTNNGAGATNNNNNNNNNNNNNNGTATCCCNNCNNNNNNNNNNNNNNNNNNCNCTCATNNNNNNNTGCGCTTNNNNNNNACGCTTTNNNNNNNCTGTTGGCNNNN
+
#8ACCGGGG#############=######:########:############::CFFCG#######::CFGGG########::CFGG#######::B7FEA#######::4BFAC###################################8#6+#366#######5###5######3#*4*>#4*#######6*4;#4/##42**4##############*22*:@C##2##################0#*1)0)#######)0/9883#######*24):13#######),()3)90####
@M03506:14:000000000-AKVR1:1:1101:13416:1110 2:N:0:37
NACTTCTGGNCTANCGGGGTTTCTAATCCCGNTNGCNCCCCACGNNNNNNNGCCTTAGTNNNNNNAATGAGCNNNNNNNCTGCCTANNNNNNNGGTGTTCNNNNNNNTATCTACGGNTTTCNCTCCTACACTGGNAATTCCANNNNNNNCTCTCATCCTCNAGCTGAGCAGTTCAAATAATGGANGNNTNNTTGAGCCACACTATTTCACTANTTGCTTACTCTGCCACCTACNNAACTCTTTANCCCAAGTAATTCCNNNTAACGCTTGGNNNCCCCGTACGNNNNNNGCTCCTTGCCAG
+
#8ACCGGGG#:CC#:CDFG@FEGFFFGGFFG#:#:C#:CFFGG@#######::C<DEEC######::CFGEG#######::=FFGF#######:9BDFGF#######::?B7FEF:#:=DC#9A7FDGGDFFAF#8AFFFF,#######+86>89@E9=@#16+DCFFGG?@D:;E:F9,@AA9#6##5##66:>:C789@*,,<C=,:9+5#*/=?CFD;78C7C;),6)?0##//93*<21+#/32*4*23+++3)###).*1;:)*79###2**-.:6(-######)(-)(.**7(.)
@M03506:14:000000000-AKVR1:1:1101:18246:1123 2:N:0:37
NACTTCTGGACTANCGGGGTATCTAATCCCGNTNGCTTCCCACGNNNNNNNCCCTCAGCNTNNNGTCTAGCCNANNNNNTCGCTTANNNNNNNGGTGTTCNNNNNNNTATCTACGCNTTTCNCCGCCACACCTGNAATTCCGNNNNNNNCCCCCGAATCCNAGCCATCCAGTATCGGACGCCGTNCNNCNNTTAAGCTGAGGGATTTCACGTCCGACCTTGTTGGCCGCCCACGAGCCCCTTACGCCCCGTAATTCCGGNCCACCCTTACCCNCCCCGCTTTTNCNCNNCTCCCGGGCCGG
+
#8BCCGGGGGGGG#=@@FGGGGGGGGGGGFG#:#9CFFGGGGGC#######::CCFGGG#:###::CFFFGG#:#####::CDGFC#######::BFFGE#######+:4BDEGDE#:+A=#9AFF++CEGGFF#6AFGCG8#######8++36+6>CGG#5+@?F9ECFE=;,BC:>EG5**4#6##4##66=1;>CFD5*=8*=<+1@*;:C**1/5+++2:>*9)>D)**.)/(1>**0>C9*:)**;)).*:2()#))09*2*8+)20#1*8*()*-()#(#,##),(),())),(-
@M03506:14:000000000-AKVR1:1:1101:22852:1156 2:N:0:37
NACTTCTGGACTACCGGGGTTTCTAATCCCGTTTGCTCCCCTGGNNNNNNTGTCTCAGTGTCAGGAACTGTCCAGANACCCGCCGTCGCNACNGGTCTTCCTCANGATCTCTACGCATTTCACTGCTACACCATGAATTCCAGTNTNCTCTCCAGTCCTCACGCACCGCAGTATCGAATGCAGTTTCGGAGTTAAGCTCCGAAATTTAACACCCGACTTAATGCGCCACCTACCCACCCTTTTCACCCAACGCACCCGAACAACGCTGCAAANCCTCGTTTATCCCGCGCTCCTGCCACAA
+
#68ACFFGCFFFGFFC:CGFGGGGGGGFFGDFCF@EFFE@CFD8######::69C<EAGFFDFCCFFAFGCECEEC#:CDF7FF+8CCF#9=#4:BFC<<FFGD#994?FBECE7B:FEGGF9FCF?;?=8=BFG9EFEF;@E4#6#6@7@+,=8=9DCFE,,,+@6668+C;;@>+3@6EAEE95@C:*8CGFCE79<,?C5*8,,,,2=?:C4*)10++21<1*2):4)02).;755**3*+12+7C5*))0)1*(9*.5)1)2*)26*0#/2*/,)*(()).)(),0(1.8)*.))((
@M03506:14:000000000-AKVR1:1:1101:13989:1199 2:N:0:37
NACTTCTGGACTACCCGGGTATCTAATCCCGTTTGCTCCCCTGGCCTTCGTGTCTCAGTGTCAGGAACTGTCCAGAGACCCGCCTTCGCCACTGGTCTTCCTCATGATCTCTACGCATTTCACTGCTACACCATGAATTCCAGTCTCCTCTCCAGTCCTCAAGCACCGCAGTATCGAATGCAGTTTCGGAGTTAAGCCCCGAACTTTCACACCCGACCTACGGCGCCACCTACACACCCCTTACGTCCAATGAATACGAACAACGCTTGAGCCCTCTGCCTTACCGGTGCGTCTGGCACAG
+
#8BCCGGGGDGGGGGGGGGGGGGGGGGGEFFFGGGGGGGGGGGGGGGGGGGGGGGGGGGGGGGGFGGGGGGGGGGGGGGGGGGGGGGGGGGGGGGGGGGGGAAFFGGFGGGGGGGGGGGGGGGGDFFGGGGDGGGGGGGCGGFGGEGFGGFGGGGGFGGGGGGGGGGEGGGGGGGGCFEDDDGGGGGGGGGG6:DGA,@ACCE*;CGGFGFG5C=59*39F?CGDG;:E7;?6;;F;*8*3:****3:/BEF+10*:8*A)58*18A5/)0))/0**)0+,)),,-()-53-)(-7@4)((
@M03506:14:000000000-AKVR1:1:1101:8559:1266 2:N:0:37
NACTTCTGGACTACAAGGGCTTCTAATCCTGTTTGCTCCCCTAGCTTTCGTTCTTCAGCGTCAGTAGTGATCCAGCCCGCCGCTTTCGCCACGGGTGTTCCTGCAGATATCTACGCATTTCATCGCTACACCTGCAATTCCACGAGCCTCTCTCACACTCAAGCACAGCAGTTTTGGAAGCCGTCTCTGGGTTGAGCCCAGAGATTTCACTCCCAACTTGCCGCGCCGCCTACGACCCCTCCACACCCAGCAATTCCGACCAACCCTGGCCCCCCACGTACTACCCCCGCTGCTGGCACCC
+
#,-8,DFFE9-CC-CFF9,6C,CDFGGDFFE@C,66EFFEGFFG8,C@FGGGGGGFGDGG@FEFFGFGGGGGGG,F,BB@EF:F7FG@FB:FFC:FE@:FGF9,4?<E?BFC5EDGC=F@FE,EDGF:::FEFEG,C,CFFFFCEG688F,8==DC,@?FDGGGC88@DF=EFFFF6CA,DDE:ECFGGC,DE*>@,4*,,*41D::=F7+=,/,4C<A9CFDD)):.>D):05>5()7;***20:CB5*/5.60:D4>/))07**2)*8<FB)1*2(0*(,)<(,,)(0(-72)*)05((
@M03506:14:000000000-AKVR1:1:1101:20751:1321 2:N:0:37
CACTTCTGGACTACCGGGGTATCTAATCCCGTTTGCTCCCCTAGCTTTCGCTCCTCAGCGTCAGATCATCCCCAGGCGATCGCCTTCGCCACTGGTGTTCCTCCCGAGATCTACGCATGTCACCGCTACACCGGGAATTCCACCACCCTCTGAATGCCCAAAGAAAAACAGTATCCGAGCTGGGCCCTCAGTTCATTCGAGGTATCTCAACACGACCTTGTTTTCCCGCCCACTAGCGCGTTCCGCCACACAATTTCGAACAACGATCGCCCACTACGTTTTACTCCGCGTGCTGATCCGG
+
-A@CCGGDGGGGGFFE7FGEGD<EEFGGFC;EFEGAE,F8@@CDFGGGFC>FFC;@FFFC@CCCCDFGFFGFGGG7CFEEFEGGG7FC7BEFFEDFGEFGFGA,@CG+=B=F<FFC@C7FE9CFE74BFEGA7>:FCFCFGGGF8D+B6D3=>@EE9C,,+4@68,@:EF?,=;;,1BE8*>C*1DC7C,>@,,2,,41,,4;,>,=4B+2*4/**2:;7+25CC7=:5C57C)6*,/)//***1*8)2;5551**245C.35<)*2)*)775388045*(-6A))(0()-,)()200-8(
@M03506:14:000000000-AKVR1:1:1101:9502:1323 2:N:0:37
CACTTCTGGACTACCGGGGTTTCTAATCCCGTTTGCTCCCCTGGCTTTCGCGCATCAGCGTCAATACCGGTCCAGGATGCCGCCTTCGCCACCGGTGTTCCTCCAGATATCTACGCATTTCACCGCTACACCTGGAATTCCGCATCCCTCTCCCGGATTCAAGCCTTCCAGTATCGGACGCAGTTCCCGGGTTGAGCCCGGGGATTTCACGTTCGACTTAGACGGCTGCCTACGCGCCCTTTACGCCCAGGAACTCCGAACAACCTTTCCCCCCCCCGCTTCTCTCCGTTGCGTCTCCCCG
+
CCCCCGGGGFFGGGG7FEGEGGGG9FGGGG;FGGGG@FGFEFFGG@EFFEGGGGDGGGGDEFDFEFGGGEFGG<EFFGFGFGGGGGGGGEGGDEGGGCGGFGGFGF9F9EAFAFFFE7CGGFCGGGCFGGGGFGDCFCEFGGGGG8F8DGGGGG68>CEFCEAFGEACGG9@D:ECEGG*B=E5>FGGDGE:5*2+0=AEGC**3A<9+:*7CC**7*8<>F**75).:57?>)))(97*2+2**2::***)0)2:D(1:@>)**++1+*95>D8*/()/(--.-)(0(0(,7,(*)1(((
@M03506:14:000000000-AKVR1:1:1101:8373:1347 2:N:0:37
CACTTCTGGACTACCCGGGTATCTAATCCCGTTCGCTCCCCTGGCTTTCGCGCATCAGCGTCAGTGTCGGCCCAGCAACCCGCCTTCGCCGCAGGTGTTCCTCTCGATATCTACGCATTTCACCGCTACACCGAGAATTCCAGTTGCCCCTTCCGCACTCTAGTCGCACAGTATCAGCTGACCTTTCCGAGTTAAGCCCGGAGATTTCACAGCTGACTTGTGCTGACCGCCTACGCGCCCTTTACGCCCAGTAAATCCGAACAACCTCTGCTCCCCCCGTATCACCGCGGCTGCTGGCCCG
+
CCCCCGGGGGGGGGGGGGGGGGGGGGGGGGEGGGGGGGGGGGGGGGGGGGGGGGGGGGGGGGDGFGGGGGGGGGGGGGGGFGEGGGGGGGGGDEGGGGGGGCF9FGEFGGGGGGFGGGGFFDCGGGGEGGGGG>@@EFGGGG9DF;FGGGF,>EDGGGGGGGDGFCE5ECFFGGGGFEFGGGFCFGGFG8EGGGG7?E8=EDCCCCCF17CCFD?+CGF?FCFCCDF:CCBCDF352>.:86****/8C5*9*9*:CFGE>))97/+)+)*167AEE>)*(44:)24@()3(.:)2<D(3,
@M03506:14:000000000-AKVR1:1:1101:12484:1348 2:N:0:37
CACTTCTGGCCTACCAGGGTTTCTAATCCTGTTCGCTCCCCACGCTTTCGCTCCTCAGCGTCAGTATCGGCCCAGAGACCCGCCTTCGCCACCGGTGTTCCTCCTGATATCTGCGCATTCCACCGCTACACCAGGAATTCCAGTCTCCCCTGCCGAACTCCAGTCATGCCCGTATCGACTGCACGCTCAGGGTTAAGCCCCAAGTTTTCACGACCGCTGCTCCACACCGCCTACGAGCTATTTCAGTCCAATAATTCCGGACAACGCCCGCACCCTACTTAGTACCTCGTCTTCCGGCCAC
+
CCCCCGFGG9CCEEFFGGGDGFGE<FDFGGFAGCFGGE@<CAFGCFGFGD7FCC@EFDCBFGECEDEEGFGEF@F8FFFGEGGGGGA<CF:CF@7F:CCFE<AFGFFGGE9EFG+@CFG,AF<F+@FFG9,A:FEFDFGFGGGGGGGGGGG8F8=+=C,<@CF,,@,;7,@@C8C>7*:*58,,1:CE*26>,0*>,4,::D8E;<:1,++C*::*/)2:*;2=*085C<5/1).14).+<<***2+9+CF46**0:)*:>EFGD5*)*09)0/28*(/+)).544)*()(()))*.)(,(
@M03506:14:000000000-AKVR1:1:1101:8471:1406 2:N:0:37
CACTTCTGGACTACCCGGGTTTCTAATCCTGTTTGCTCCCCTAGCTTTCGTTCCTCAGCGTCAGTTGCGGTCCAGCGAGCCGCCTTCGCCACGGGTGTTCCTGCAGATATCTACGCATTTCACCGCTACACCTGCAATTCCACTCGCCTCTCCCGCACTCCAGCACGGCAGTTTCGAAAGCAGCCTCTGAGTTAAGCCCAGAGATTTCACTTCCGACTTACCGCACCGCCTACGAACCCTTTACGCCCAGTAATTCCGAGCAACGCTGGCCCCCTCCGTCCTTCCGCGGCTGCTGGCACGC
+
CCCCCGGGGGGGGGGGGGGGGGGGGGGGGGFGGGGGGGGGGGGGGGGGGGGGGGCGGGGGGGGGGGGGGGGGGGGGG7FGGGGGGGGGGGGGGGGGGGGGFFGGGGDGGGGGGGGGGGGGGGGFGGGGGGGGGGGGGGGGGGGGGGDGGGGGGGCG>EBFGGGGGGGEGCGF9FFGGGECGGGGGGGEG;CCFGGG76CFG4C,BFFGEFG=FCE=CDF:D<DC):A>GD5CF5;D>DEFC7:DDE:>CC+9=BC:D?5*8>:<CGG3857)>D**;97*(-)62:1),<965>3*.)2((
@M03506:14:000000000-AKVR1:1:1101:15899:1417 2:N:0:37
CACTTCTGGACTACCCGGGTTTCTAATCCTGTTTGCTCCCCACGCTTTCGTGCCTCAGCGTCAGTATCGGGCCGGTGAGCCGCCTTCGCCACTGGTGTTCTTGCGAATATCTACGAATTTCACCTCTACACTCGCAGTTCCACTCACCTCTCCCGAACGCAAGCTCTTCAGTATCAAAGGCAGTTCTGGAGTTGAGCTCCAGGATTTCACCCCTGCCTTAAAGACCCCCCTACGCACCCTTTACGCCCAGTGACTCAGAGCAACCCTATCCCCTTTCGTATTACCGCGGCTGCCGTCCCTA
+
CCCCCGGGG-CFFGGFGGGGGDGFGGGGGGFCFCEGGGGGGGG@FEGGEFG8CFCGGGGGGGDDGGGGGDGGGGGGE7<F@FEGG7<FGGGGGGGCFFCFGCGFEEEGGFEGGGFCFG+ABFFGCEGGGCFEG7FFC@FGGCF9DCDG,@9@FGGCEC+@@E>+<6;@9DF3EEGF:3@FG656DGGGG?BCE,2D,,5<CC?*>=6EEC>D***,07AGCF79>GA)/:>=CBA*-)78*6*:<EG)::E6***0*)2+86;F*8FF+026:**0<<>*::))---51<0(7((*0)-))
@M03506:14:000000000-AKVR1:1:1101:15662:1541 2:N:0:37
CACTTCTGGACTACCCGGGTTTCTAATCCTGTTTGCTCCCCACGCTTTCGCGCCTCAGCGTCAGTATCGGTCCAGAGCGCCGCCTTCGCCACCGGTGTTCTTCCCAATATCTACGAATTTCACCTCTACACTGGGAATTCCACGCTCCTCTCCCGCTCTCTAGCCACCCCGTCCCAAGCGCCATTCCCAGGTTGAGCCCGGGGCTTTCACGCCTGACCAAGATAGCCGCCTGCGCGCCCCTTACGCCCCGTAAAACCGACAAAAGCCCGCCCCCTTCGCATTACCGCCGCTGCTGGCCCCG
+
CCCCCGGGG9EGGGFFGGGGGGGG<FGGGGFFGGGGGGFGGGGGGGGGGGGGEGFGGGGGGGGGGGGGGGGGGGGGGGGGGGGGGGGGGGGGGGD:FFGGGGGGGGGGGFFFC<FCFGDGGGGGAFFAEFFDFFFA=AFDFGGEG>6C>F;FDGG+@?BDDCDFGEDFGCG3@CGFG,*CGGGE;?FGFFGE,:,<,:EG*?ED85+=7;/CF58**0;C<DC+;D@BCC)*9.571>>=FF4***:)*2A5))*0/()*)))*2:*7857757:8@6)*4()62-()471355)*))(((
@M03506:14:000000000-AKVR1:1:1101:8813:1552 2:N:0:37
CACTTCTGGACTACAGGGGTATCTAATCCTGTTCGCTCCCCACGCTTTCGCTCCTCAGCGTCAGTTACTGCCCAGAGACCCGCCTTCGCCACCGGTGTTCCTCCTGATATCTACGCATTTCACCGCTACACCAGGAATTCTACTCTCCCATCCCGCACTCTAGCCCTGCAGTTTCCGGCGCACCCTCCCAGTTGAGCCGGGCGATTTCACACCAGACTTACAGGACCGCCTACACACCCTTTACGCCCAGTAACCCCGAACAACGCCCGCCGCCTCCGTATTCCCGCGGCTGCCGCCCCGC
+
CCCCCGGGGGGGGGGGGGGGGGGGGGGGGGGGGGGGGGGGGGGGGGGGGGGGGGGGGGGGGGEGGGGGGGGGGGGGGEGGGGGGGGGGGGDGGEGGGGGGGAFGFC9FFGGGGGGGGGGGGGGGGGGCGGFGGGG<FDGEGDF;DDFGGGGGG86B+@6DBG9FGG?FFFFEFCFGGGG5E5EEGCFEEE7E2>;CEF:EC45*=5A?7;C<A8@@FGF9D7829D>BCD>CF?F4-C3*;+:D*:C3A@F*8@*1>9C=75)93?8>8)))775**,87(,).)8()(709)(-)))-,(
@M03506:14:000000000-AKVR1:1:1101:14292:1595 2:N:0:37
CACTTCTGGACTACCGGGGTTTCTAATCCTGTTTGCTCCCCACGCTTTCGCGTCTCAGCGTCAGTATCCATCCAGACGGCCGCCTTCGCCACTGGTGTTCTTCCCGATATCTACGAATTTCACCTCTACACCGGGAGTTCCGCCGTCCTCTCTGGTACTCAAGCAAAGTAGTTTCGGGCGCACTTCCTCGGTTAAGCCGACGGCTTTCACACCCGACATGCCTTGCCGCCTACACCCGCTTTACGCCCAATAATTCCCAACACCGCTTGCACCCTCTGTATTTCCGCTGCTTCGTGCCCAC
+
CCCCCGGGG<FGGGGGGGGFGGGGGGGGGGGFGGGFGGGGGGGGGGGGGGGGGGEGGGGGGGGGGGGGGGGGGGGGGGGGGGGGGGGGGGGGGGGGGGGGGGGGGGGGGGGGGGGDGGGGGGGGGGFGGGGGGGGGGGE;FCGGG6@EEFC@DGCGGGAFGFGGGC,@DECFG:CECEGGEGE>FFGGGCCEGCCFGGGD*95CG5C?EFGFEG5/>)76C9*<*9?3>C)29)85()7?*2*:>CC3**;09?*0:)2:>;)7):*.2)*17</A83@7)6))6(1)350-9((/))().
@M03506:14:000000000-AKVR1:1:1101:23093:1604 2:N:0:37
CACTTCTGGACTACAGGGGTTTCTAATCCTGTTTGCTACCCACGCTTTCGCGCCTCAGCGTCAGATGCGGACCAGGGACTCGCCTCCGCCGCCCGTGTTCCTCTCGATATCTGCCAATTTCACCCCTCCACCGAGAGTTCCATCTCCCCCTACCGTCCTCCAGAACCGCAGTCTTGTGTTCACTCCCCCGGCTGGGCCGGTGCCTGCGACATGCCTCTTGCGGTACCGCTTACGCTCCACTTACGCCCAGTGACTCAGACCAACCCACTCCACTTCCGCCCTCCCGCATCTTCGTCTACTT
+
-AA8CGG--CF,C-;--;@@+BFGCFGDG9<;,;,6<<@,EEGE+8F,F6CCE+@@E@,7BF,B9E,<::@CFC,6,66CEECG=,CF,F=F7++84BBFE,,ED+,,,@?<,,,,,:7?F<F,,+4@:=FF+++++8CB,@,83EFECC8?F?+4@>+@,;3,543*@;451,6,2,4,225;,?8*::8*****3:=**)*05+**2/9*+*++0**+2)//)**0*))/*08*(1)*++*01*5)*23***2**)*+005****.*)*)8*<03()*(((-((()(06)1-(*0)-))
@M03506:14:000000000-AKVR1:1:1101:15479:1626 2:N:0:37
CACTTCTGGACTACCCGGGTTTCTAATCCCGTTTGCTCCCCTGGCTTTCGTGTCTCAGTGTCAGCACTTCCCCAGTCAGTTGTTTTCACCATTGGCGTTCCAAATGATATCTACGCATTTCACCGCTCCACCATTTGTTCCACTGACCCCTAGAAGGCTCAAGGCCAGCAGTATACCAAGCAGTTCCACGGTTAAGCCGCGGGATTTCACAAGGTACTTACCAGTCCACCTACCCACGCTTTAAGCCCAGTGATTCCGCCTAACTCTTGGCATCTCTGTCTTACCGCGGCTGCTGGCCCAA
+
CCCCCGGGG9FGGGGGGGGGGGGGGGGGGGGGGGGGGGGGGGGGGGGGGGGGGGGGGGFFGGGGGFGFFGGGGGGFGGGGGGGGDCGGGGGGGGGGGGGGGGGGGGGGGGGFGGFGGGEGGGGGCEGGGGGGGGGGDEFGFGFFDFGDFGGFGGGGCGFGGGGGGGGC6CCFGGFGGGGGGFGGFGF8E@@FEGCDFGGGGGE*;FFFEFGC94<DCCFFDFCEC*/14;AF6))067>;C=DC7FG>=C8=AA@FF;G=5>AF*:9BC4C6*9+3+)*066)).,-)-3(-<:?DE)-,(
@M03506:14:000000000-AKVR1:1:1101:14533:1666 2:N:0:37
CACTTCTGGACTACTGGGGTTTCTAATCCTGTTTGCTACCCACGCTTTCGTGTCTCAGCGTCAGAAATGGTCCAGAAAGCTGTCTACACCACGGGTGTTCCTCCTGATATCTACGCATTTCACCGCTACACCAGGAATTCCGCTTTCCTCTCCCATCCTCAAGCATTCCAGTTTCCGCCGCACCCTCCCAGTTAAGCCGGGAGCTTTCACAACCGACTTGGACCACCGCCTACACACTCTTTCCCCCCAGTAATTCCGCACACCGCTTCCTGCCTACTTATTACCGCGGCTGCTGTCCCGT
+
CCCCCGGGGCFGGGGGGGGGGGGGGGGGGGGGGGGGGGGGGGGGGGGGGGGGGGFGFGGGGGGGGGGGGGGGGGGFGGGGGGGGGGGGGGGGGGGGGGGGGFGGGGGGGGGGGGGGGGGGGGGGDGE=EGGGGGG?FFFGGFEECC=FAF;8DDGFGGGFG=FGGGGGGFGGGDGGGCEGG+@EC6EEEF8D,D3EEFE7595*4=:,,9+CE*=CCCE,66*;*:).=C5CF45*,*05<11:*2=>**3//8*2C2*2).)*):C7*008)9+:8)*3-6)4<09713(3)).**).,(
@M03506:14:000000000-AKVR1:1:1101:9703:1710 2:N:0:37
CACTTCTGGACTACCGGGGTTTCTAATCCTGTTTGCTCCCCACGCTTTCGCACCTCAGCGTCAATACGTGTCCAGTGAGTCGCCTTCGCCACTGGTGCTCTTCCGAATATCTACGAATTTCACCTCTACACTCGGAATTCCACTCACCTCTCCACGATTCTAGCGATGCAGTCTTAAAGGCAATTCCAGGGTTAAGCCCTGGGCTTTCACCTCTAACTTACAAAGCCGCCTACGTGCGCTTTACGCCCAGTAATCCCGAACAACGCTCACCCCCCCCGTATTCCCGCGGCTGCTGGACCTG
+
CCCCCGGGGGGGGGGGGGGGGGGGGGGGGGCGGGGGFGGGGGGGGGGGGGGGGGEGGFGGGGGGGGGGGGGGGGGGGFGGGGGGGGGGGGGGGGGGGGGGGGGGGGGGGGGFGGGGGGGGFFGGGGGGGGGCGGGGGGGFGGFFFGGEEG@FGAFE>EGGGFGGG68>>AF:89EGG9ECFGGGCAFGCCC:D5E7EE@@8>@EFGD7,B:;:>FGGGC2=C89CFADGG;*0)09=CFG5>7CDGG3*=?A+@+*2,75B55<DEE)*//75>*:E;<*(()).(-)(0-(84)*)0((.
@M03506:14:000000000-AKVR1:1:1101:13285:1774 2:N:0:37
CACTTCTGGACTACCGGGGTTTCTAATCCTGTTTGCTCCCCACGCTTTCGCGCCTCAGCGTCAGTATCGGGCCAGTGAGTCGCCTTCGCCACTGGTGTTCTTCCGAATATCTACGAATTTCACCTCTACACTCGGAGTTCCACTCACCTCTCCCGAACTCAAGATATCCAGTATTGAAGGCAATTCCGAGGTTGAGCCCCGGGCTTTCCCCCCCAACTTAGATATCCGCCTACGCGCCCTTTACGCCCAGTGATTCCGAGCAACCCTAGCCCCCTCTGTATTACCGCGGCTGCTTGCCCGC
+
CCCCCGGGG-FFGGGGGGGGGGGGGGGGGGGGGGGGGGGGGGGGGGGGGGGGGGGGGGGGGGGGGGGGDFGGGGFGGGGGGGGGGGGFGGCGGGGGGGGGGFGGGGGGGGG9FGGGGGGGGGGGG8AFGFG9EFFGGGGFGCFGGGGDDDFGGGCEED6FGGGGFGDDDCFFFGGCFAA@,,@8CGGFCCGEGCCF?EGEE5ED*CCG7CDD*:5CDGFG:CF97C*;=D377))),955;FGC/CE@C5C**1:*:,1*)))0*8*767C?:)***.9C)5:A)((0()1(5,)*)).3(
@M03506:14:000000000-AKVR1:1:1101:16314:1780 2:N:0:37
CACTTCTGGACTACCCGGGTATCTAATCCCGTTTGCTCCCCTGGCTTTCGCGCCTCAGCGTCAATACCGGTCCAGGACGCCGCCTTCGCCACCGGTGTTCTTCCCAATATCTACGAATTTCACCTCTACACTGGGAATTCCACGCTCCTCTCCCGATCTCTAGCCACCCCGTCCCAAGCGCCATTCCCAGGTTGAGCCCGGGGCTTTCACGCCTGACAAAGATCGCCGCCTGCGCGCCCTTTACGCCCAGTAAATCCGAACCACGCCCGCCCCCTTCGTATTACCCCGGCCGCTGGCCAGC
+
CCCCCGGGG9FGGGGFGGGGGGGGGGGGGGGFGGGGGGGGGGGGGGGGGGGGGGEGGGGGEGGEGGGGGGGGG<FGFGGGGGGGGGGGDGDGGGEGGGGGGGGGGGGGFFGGGGGGGGGGGGGGGGEGG,FB9FFFDCGGG9E7E8CCDFAFCGED>ECFFFGDGEGGGEGCCEGGGFGDGGDECGGGFFCFFGG6CGFG*<CEEFFF7DFGG48:>=AEFFG+9C8):C555BEGFGFG*<*>5:E>::897**2619*5.7<*:*)*09BEGC8F()2.2)66(()-)((),()00(--
@M03506:14:000000000-AKVR1:1:1101:18665:1788 2:N:0:37
CATTTCTGGACTACTCGGGTATCTAATCCTGTTTGCTCCCCTAGCTTTCGCGCCTCAGCGTCAGTTGTGGTCCAGTGCGCCGCTTTCGCTACAGGTGTTCCTCCCGATATCTACGCATTTCACCGCTACACCGGGAACTCCACGCACCTCTCCCACACTCCAGCACGGTAGTTTCGCGTGCAGGCGCTGAGTTAAGCCTAGAGGTTCCACAGGTGACTTACCGCACCGCCTCCGCGCCCTTTACGCCCACAACTTCCGACCTACGCGCGCACACTCTGCCTTACCGCGCCCGCTGCCACAC
+
CCCC<E<A<@<F8FDFCFDGFFGG,CFFGC9FFGAEF,6@@F8<<F,CC,@@::8@,;CFEG,C,6C,,BC@F9<6CC@FGEG@,6C=F,8@,EBFFFFFFGF8=>:4@CF9?F<FC?+C,5AE7=+>CFF,=+3@++8338>+=3+6@FD?8=DD6C66,@B,DEGCCGEG,7,3;**1**2,1*=7*:=;;,21A?,89*+*<=F6<DCFFDE97>+++*:5)1:3C1.**0713D5*2<***5/)*1*))0**0(*27)*2*:*)*09>)7*::)*3).)5(,43(0-()(,))/).(
@M03506:14:000000000-AKVR1:1:1101:8415:1813 2:N:0:37
CACCTCTGCAGGATCGGGGTTCCGAATCCCCCCTGCGCCCCCAGCTTTCGCCGTTCAGCGTCAATGACGGTCCAGGATGCGGCCCTCGTCTTCCGCATGCTACCAGATCTTTTCGCCTCTCAACCCTACATCTCGAACTCTGCATCCTTCCTCTGACTTCAAGCCTTCCAGTGTCCGACCCAGTTTCAAGGTTACGCCTTGAGCTTTTACTTCCGACACTGCTGGCCGCCGCCTGGCCTCTTACGACTACCAACTCCGCTCCCCCCCTTGCCCTCCCCTCTGCGCTGCGCCCCTGGCCAGC
+
-6-,8,6;---,6-,--6+@+,,,,,B,F,,+++,C+@,777+,,C,CF6,B:FC86<E+BBFF,,,,B7,?F,E,,:4C++@+4+4>9+,9C,+++4+,5,5:,5,,,,5C,C+C++8A=,,A,3:=3@8,,,37,,,,36@@FC,,,3,,E,:,>ECC,,7,*,7>,,7,,7E;**:*BCCCG9;7,,2,216::/<5,*1+531++:+14*3*7))+2*++*2))*1)*)))*,/*0++*2/*202+*)/)**2(**0).1)8*.*)*)/0*2?(0/2.)(,((),)--7(,*))(((
@M03506:14:000000000-AKVR1:1:1101:23302:1813 2:N:0:37
CACTTCTGGACTACAGGGGTTTCTAATCCTGTTTGCTCCCCACGCTTTCGTGCCTCAGTGTCAGTGCTGGTCCAGGGTGCCGCCTTCGCCACTGGTGTTCCTCCCGATCTCTACGCATTTCACCGCTACACCGGGAATTCCACACCCCTCTACCGCACTCTAGCTTTCCAGTATCCACTGCCATTCCCAGTTTGCGCCCTGGGCTTTCACAGCAGACTTAACAAGCCACCGACGCACGCTTCACGCCACTGACTTCCGAGTACCCTTTCCATCCTTCGCATCACCGCGGCTGCGATCTCTA
+
CCCCCGGGGGGGFGGGGGDGGGGGGGGGFFGGGGGGDFCFGGGGGGGGGGF8FG<DFGGFDFAEFDCFGGGGGGGGGGGGGGGGGGGFE7FEE,EF8FEGDEGGGGDDGFGGGGFEGGDGGFFGEFGCEGGGE+FFEFF9E@EFE6+@FGGGGFC>=E6DFGDCFC,3;DACC,,,@CF6D8?@7BFDAG35EE,:>98*,**4D,AFFCG+6*,,0*+41;C,*/:5FF)*:):<9):CE*7**:;)2<C*)*0:C8**0)*2*+*0+17*9C+<F<)*(442(2()(.(-34(*)))))
@M03506:14:000000000-AKVR1:1:1101:11878:1844 2:N:0:37
CACTTCTGGACTACCAGGGTTTCTAATCCTGTTTGCTCCCCTAGCTTTCGTGCATCAGCGTCAGTTATGGTCCAGTGAGCCGCTTTCGCCACAGGTGTTCCTCCTGATATCTACGCATTTCACCGCTACACCAGGAATTCCACTCACCTCTCCCACACTCAAGCCCGGCAGTTTCCGATGCAAACTATGAGTTGAGCCCATAGATTTCACATCAGACTTACCAAACCGCCTACGCACCCTTTACGCCCAATAATTCCGGACAACGCACGTCCCCTACGTGTTACCGCCGCTGCTGCCACGT
+
CCCCCGGGG-EFGGGGGGGFGGGGGGGGGGGGGGGGGGGGGGGGGGGGGGGGGGEGGGGGGGGGGGGGGGGGGGGGGGGGGGGECGGGGGGGGGGGGCFGGGGGGGGGGGGGGGGGGGGGFFGGGGGGGGGADECCGGGGGFFGGFGGFGGFEGGGGGFCFGDGGGGGGDD@EAFGGCEEEGFGGGGCA9,8@@CEGGFD@C6EGGGGFGGGG+3<4497CFGFGG**=)8=65A4>)58F?CG3C5=*8=A6C7;C()=>>)15C*.8)9@)*:*:8578(6<<04)(829E??*00<0-
@M03506:14:000000000-AKVR1:1:1101:18927:1862 2:N:0:37
CACTTCTGGACTACCGGTGTTTCTAATCCCGTTTGCTCCCCACGCTTTCGCGCCTCAGCGTCAGGAGTTGCCCAGAGACCCGCCTTCGCCACCGGTGTTCCTCCCGATCTCTACACATTTCACCGCTACACCGGGAATTCCAGTCTCCTCTGCAACCCTCAAGAACGGCAGTATCGATCGACGCTCCTCAGTTGAGCCGAGGGATTTCACGACCGACTTGCCATCCCGCCTACGCTCCCTTTACCCCCAGTAATTCCGAGCACCCCTTGCCCCCTCCGTCTTACCGCGCCTCCTGCCCCAC
+
CCCCCGGGGGGGGGGGGFGFGGGGGGGGGGCFGGEGFGGGGGGGGGGGGGGGGGGGGGGGGGGGGGGGGGGGGGGGGGGGGGGGGGGGGGGGGEGFEGGGGFFGGCGCF<FFFGGGGGGGGCFGD7:@EFGEC+>FFGGGGGGGF@DFDFG8EGGGGGCF?FCF??85>CBF,@EEC,;**;>B:CE6EC8@;<EFG?C=CDDD8E0=9FCDGD*:DD@CFD*02<F@E5):55@*->:8E6*:*+2.**3/*0::2(1*7>54*2/)*/9?F<8C*(.211))(31)(0((0,)*..-(-
@M03506:14:000000000-AKVR1:1:1101:11235:1866 2:N:0:37
CACTTCTGGCCTACCGGGGTATCTAATCCTGTTTGCTCCCCACGCTGTCGCGCCTCAGTGTCAGTAACTGCCCAGCAGGCCGCCTTCGCCACCGGTCTTCCTCCGGATCTCTACGCATTCCACCGCTACACCCGGAATTCCGCCCGCCCCTACAGTACTCCAGCCTGACCGTCGGCATGGCAGACCCGGGGTTGAGCCCCGGGCTTTCACCACACCCTTATCACGCCACCTACGCGCCCTTTACGCCCAGGGCTTCCGGACAAACCTCGCCCCCCCCGTTGTACCGCCGCTGCTGGCACAG
+
CCCCCGGGG9FGGGGGGGGGGFGGGGGGGGGGGGGGFFGGGGGGGGGGGGGGGGGGFGGGGGGGGGGGGGGGGGGGGGGGGGGGGGGGGGGGGGGFGGGGG<FGGGGGGFCGGGGGGGCGGGFGGGGEGGGGGGGGGGFGGGGGGGGGGGGGF?FFGGD9CC?FGFBFF,>FG8BEEGFF>E5*AEGGGEG*B*B8@C@C3):C=C+302:0C**;CF?60020*1<5ED)<7..137>EC0*:<=EEE**))0/0983A>)0**2;?*<)773CGG(7*(,.-)(-)-.-().)*004((
@M03506:14:000000000-AKVR1:1:1101:19236:1886 2:N:0:37
CACTTCTGGACTACCGGGGTATCTAATCCTGTTTGCTCCCCACGCTTTCGTGCCTCAGCGTCAGTATCGGGCCAGTGAGCCGCCTTCGCCACTGGTGTTCTTGCGAATATCTACGAATTTCACCTCTACACTCGCAGTTCCACTCACCTCTCCCGAACTCAAGATCCTCAGTATCAAAGGCAGTTCTGGAGTTGAGCTCCAGGATTTCACCCCTGACTTAAAGACACGCCTACCCACCCTCTACGCCCAGCGATTCCGAGCAACGCTAGCCCACTTCGCATTACCGCGGCTGCTGCGACGC
+
CCCCCGGGGGGGGGGGGGGGGGGGGGGGGGAFGGGGGGEFEGGGGGGGGGGGGGCGGGGGGGGGEGGGGEGGEGFGGFGGGGGGG:FF::FGGCGGCFCDFFFG7CFFFFF<EGFFGGGGG9FG,A==EFGEF<FGGCG,F;9>=,=EDFFEGGDEEGFFG8>9,@FGGFD9EAF,EE7DF6CGGGGG,77,>D;@?9DFFFC887?E,+:C5*;,?F>:D++,;*257FF*0))*4CE8*:0@*=8>5**).)1>>7*173.*9:*8*9*.)9*+<4)23-))6493(;(()52*))-((
@M03506:14:000000000-AKVR1:1:1101:23132:1892 2:N:0:37
CACTTCTGGACTACCGGGGTTTCTAATCCTGTTTGCTCCCCTAGCTTTCGTGCCCCAGTGTCAGGAGTCGTCCAGAGACTCGCTTTCTCCACTTGTGTTCCTTTCGCTATCCACGCATTGCACTGCTACACCGAAACTTCCCGTCTCCCCTCCGACCCCCTAGCAGAGTAGTATTCATTGCCATTTCCGAGTTATGCGCGGTGACTTCACCTCTACCTTACCCCACCACCTACGCACACTTTCCGCCCAGGCAATCCGAACACCGCTTCAGACCATTTCATCACCGCCGTGCCTGGCACCG
+
C@CCCDFFFC<<CFCFDCEF+BC6E6EACCFGGFEF<F8FFGCCFFGFG7EDEGCFF7C6;@@,,CC,C@F@CCFCFEF,,,@,:D9,B9?FG9E,AB,CFFFE<F,C,,ABE,==F+?,C<EAFFE;EFFG:++8+5,C,4+466DAFEFE@+@CE++++=D,,334<,,@:,@FC,,,7;EC,,;78**6*7,,@***4***224=7;**:*5,+*4428?C55857*)+2))1();*;+1;***0***)))**20**)))/):*)**2*/**3067C))).(-(790((7:)/8))((
@M03506:14:000000000-AKVR1:1:1101:19381:1911 2:N:0:37
CACTTCTGGACTACCGGGGTTTCTAATCCTGTTTGCTCCCCACGCTTTCGCACCTCAGCGTCAGTACCGGGCCAGTGAGCCGCCTTCGCCACTGGTGTTCTTGCGAATATCTACGAATTTCACCTCTACACTCGCAGTTCCACTCACCTCTCCCGGACTCAAGCTCGCCAGTATCGAAGGCAGGTCTGGAGTTGAGCTCCAGGATTTCACCTCCGACTTAACAAGCCGCCTACGTTCGCTTTACGCCCAGTACTTCCGAGCACCGCTACCCCCCTTCGTATTACCGCGGCTCTTGTCCCGC
+
CCCCCGGGGGGGGGGGGGGGGGGGGGGGGGFFGGGGGGGDEGGGGGGGGGGGGGGGGGGGGGGGGFGGGGDGGGGDGGGGGGGGGGGGGGEGGGGGGGGGGGGGGGGGFGGGGGGGGGGCGGFGGGGGGGGFGF7+@FFGFGGFG?FGGGGGEGGEEGGGGFFGFD+3@CCG7ACC*2;5DEG*4D;CC98,<,?CF,>CCFCGGGG?CDFGG<E8DGE7:C7CF*=BGG357>@*,7.*2**:DG87*:<@*97CC63/)))*/**)*)9>BG*;@1.*,()).1,)()(()).*9*,-,
@M03506:14:000000000-AKVR1:1:1101:9917:1941 2:N:0:37
CACTTCTGGACTACCGGGGTTTCTAATCCTGTTTGCTCCCCACGCTTTCGCGCCTCAGCGTCAGTGTCGGTCCAGAGAGCCGCCTTCGCCACCGGTGTTCTTCCCAATATCTACGAATTTCACCTCTACACTGGGAATTCCACGCTCCTCTCCCGATCTCTAGCCTCGCCGTCCCACGCGCAGTTCCCAGGTTGAGCCCAGGGCTTTCACGCCTGACAAACAAGGCCGCCTCCGCGCCCTTTACGCCCAGTAAACCCGAACCCCGCCCGCCCCCTTCGTATTCCCCGCGCCCGTGGCTCCA
+
CCCCCGGGGG<FEGGGGGGGGGFGGGGGFG9FFFEFEGEGGGGEGGGGGGGGGG,FAFGGFGGGGFFGGDFGGGGGF8=FFCECG7F@GGEGGGGGGG7FFFGFGG8F8E9FFG@F,EDFG,@E=F9?FDFDEFF8=EFFGGC7C8EEBEFGFDE3BE6EFC>AF3>BEE*CEGEC,>CCED541BC9,C@F,A6+>;A5C588CC+<+;7CC*8976@68746CC.):>B*9)>C77>EC+*:*::B:/+/***99675)))11**0*8C<)9/;A:):1()641()(0(()--/<).,(
@M03506:14:000000000-AKVR1:1:1101:22437:1955 2:N:0:37
CACTTCTGGACTACAGGGGTTTCTAATCCTGTTTGCTCCCCACGCTGTCGCGCATCAGTGTCAGAAACTGCCCAGCAGGCCGCCTTCGCCACCGGTCTTCCTCCGGATCTCTACGCATTCCACCGCTACACCCGGAATTCCGCCTGCCTCTACAGCCCTCGAGTTTGACAGTCGGCACGGCAGATCCGGGGTTGAGCCCCGGACTTTCACCCCACCCTTATCAAACCACCTACGCGCCCTTTACCCCCAGTGATCCCGGACAACCCTCCCCCCCCCCGTACTACCCCGGCTTCTCGCCCCC
+
CCCCCGGGGGGGGGGFFGEGEGGGGGGGGFGGGGGGAFGGGGG@F@BFGGGGGGEGFG<FGGGGGGGGGDGGGFGGGGGGGCGEGGGGGGCCFGDCBCFGGGGGGFE?F?FAFG?GG@FFGGGGGGGGG,EGDCEDFE=DFGGGC=8FB8=DCF?FCE@D>6*5@F9;EA,@EC:CCG55C5=E,BFFECE*B*?+ACF5:9CEEF++0:2*C3CC<57+:CDECC>):C009)))-1.**00:*<CE5*0*1***2(/*))01*;=5*0*)098:C95*(-)-((()(0-(0))*))-((
@M03506:14:000000000-AKVR1:1:1101:15348:1975 2:N:0:37
CACTTCTGGACTACCGGGGTTTCTAATCCTGTTTGATCCCCATGCTTTCGGGTCTCAGCGTCAATGTTGGGCCAGGTAGCCGCCTTCGCCACCGGTGTTCCTCCAGATATCTACGTATTTCACCACTACCCCTGGAATTCCACTACCCTCGCCCACATCCAAGCTCTGCAGTATCAAAAGCACTTCCCAAGTAAAGCCTGTGGCTTTCCCTCTCGCCTTATAGTGCCGCCTACCCCCGTTTTACTCCCACTGTCTTCGAACACCTCTCTTACCCCCCGTCTTACCGCGCCCGCTGGCCCGC
+
<CCCCGGGG-E@DFGGGGG@FEGGGGGG,CCCFG@FGFCGFGGGGGGFGEDGGGGGGFGGGG@:9@FCFEGGGGF7C@E,CCFC@=FGFBFGGGE:F:?9FFFFGFE=ADAEFGGEEFGE9AAFABE:<,4A@FFBF?FCD,C,@DEE,@++@++36,,@,6@=,A@9A3,,7:E;,;2,34;88CFC97,E,@,@7,,,,4,44,4<,32;,0***//=8++,+2+//)::5)2*())3+/+;+<C:*+34++++2-*2<>)9*;+)+*29@*2:*-0*(34-.,(7(5(()(-1)04(-
@M03506:14:000000000-AKVR1:1:1101:22857:1986 2:N:0:37
CACTTCTGGACTACCCGGGTTTCTAATCCTGTTTGCTCCCCACGCTTTCGCACCTCAGCGGCAATACCAGTCCATTGAGCCGCCTTCGCCACTGGTCTTCTTCCGAATATCTACGAATTTCACCTCTACACTCGGAATTCCACTCACCTCTCCTGGATTCAAGCGATGCAGTTTTAAAGGCAGTTCCGTACTTGAGCTCCGGCCTTTCACCTCCAACTTACAAATCCGCCTACTCGCGCCTCACGCCAAGCAATTCCCAACAACCCTATCTCCCTCCGTATTACCTCGTCCGCTGCCACGC
+
BCCCCFDC-6E@FCFD@@EFFCFGC,EC@E,C@CEF<FGF@,CEC7,CFEEDGEGGGGFB+@F@DFGGGGGCF9,C,<CEFDG7FGGGGEGGFFGF,EFFGFF<FGGCDFAF?9<7FD79,EFG,:,,,CA?AA4+@?FCCEEG,,@,@F9D,,6,6@,==,33@+6+@AA,@DDD,52,,DEG7,5@33*@,3,CC:ACE5*=AECE?CFF,*1>4*;,+;+,+2/)*/)*;*2*,)23*/;C**:)1**0760*02:E5:)*1C*.+9*11C8**-0*.(--6-))-<,(0(4))).((
@M03506:14:000000000-AKVR1:1:1101:17705:2014 2:N:0:37
CACTTCTGGACTACCGGGGTTTCTAATCCCGTTTGCTCCCCTGGCTTTCGTGCCTGAGCGTCAGGAATTGTCCAGAGACTCGCCTTCGCCACTGGTGTTCTAGTCGATCTCTACGCATTTCACCGCTACACCGACTATTCCAGTCTCCTCTCCAATCCTCGAGTCCGCCAGTTTCGAATGACCTATCACAGTTAGGCTGTGAGATTTCACATCCGACTTAACGAACCGCCTGCGCACCCTTTACGCCCAATGAATCCGAACAACGCTCCCAGTCTCTGTATTACCGCGGCCGCTGGCCCAC
+
CCCCCGGGGGGGGGDGGGGGFGGGGGGGGGGGGGGGGGGGGGGGGGGGGGAFGGGCFFGGGGGGFGGGFGFCGGGGGGFGGGGGGGGGGGGGGGGGGGGGGGGEFEGGGGGGGGFGGCEGGGGGGGGGGGGGFECCEFGGGGCDEGGGGGGGGGGGG?>E+=+@DD>EEEDFCGE8E8EGGG@E?FGGGGC>FGGFG68;?FC,>,=FGGC=<*C*?D>::79545>:ED8FF3EC9D3*0<+:1C8B*/*0*0**21*/75.>7CC)*0>))29:AA@0)6:A),()()((037D35(3(
@M03506:14:000000000-AKVR1:1:1101:8800:2043 2:N:0:37
CACTTCTGGACTACAGGGGTATCTAATCCTGTTTGATCCCCGCACTTTCGTGCCTCAGCGTCAATAATGGCTTTGTGAGCTGCCTTCGCAATCGGTGTTCTATGACATATCTAAGCATTTCACCGCTACATGTCATATTCCGCCCACATCAACCATATTCAAGATCGACAGTATCAATGGCACTTTCCGGTTTAAGTCCGGAGCTTTCACCACTGACTTATCAATCCGCTTACGACCTCTTTAAACCCAATTATTCCGGTTAACGTTTGCTTCCTTCGTATTCCTCTGGTCGCTGGCACGA
+
CCCC<EFGFGCGGDFEGCDBFFF<EGGC@FCGGGGGGCFGGGGGG@E9CEEFGGGGGGFEGEGCFFEGGG?@EFGF<C<@F8EE<9,B@@FF?B7BFFFGF<FGE9A<FFGFA<FEGFEGFGFGCG@FGG5,C@F<EEF,AEE7=88+>EAA8DCE?A=EEDAD?8D>E6>C,,,>EFGEEFGCD=D8CE+BCFAD,@,1CC5*,4,7,5=*108;?+1,+=97C+*3A/04*))28);974+7CF*:/B9+++12;()*25BFG6*)*+09*999C?)*(.).).)))/)()-475;),(
@M03506:14:000000000-AKVR1:1:1101:20590:2103 2:N:0:37
CACTTCTGGACTACCGGGGTATCTAATCCTGTTTGCTCCCCACGCTTTCGCACCTCAGCGTCAGTATCGGGCCAGTGAGCCGCCTTCGCCACTGGTGTTCTTGCGAATATCTACGAATTTCACCTCTACACTTGCAGTTCCACTCCCCTCTCCCGAACTAGAGAACCCCAGCAGCAAAGGCAGGTCCAAGCTGCAGCCTTTGGATTTCACCCTGGACTTAAACATCCCCCCTCGTTCCCTCTCCGCCCATTAAATCCCGACAACACCAGCCCCATTCCTCTTCCCGCGGCCGCTGCTACGC
+
CC@CCFGGFF@FDFDGEDE+CFG9<FGFGF9FG<DE<FFGE<FFGG@CFEEGGGGFFGGCFGGGFA<FGGDCF@,C<,6EEFGG=,5444B?F<8CFE7FFGE,8@7:DFFGA<<F8,=AFFFF<A5=CA@<,CAEF<9AF,,6@38=,68=DG6C8E@,,2,,,4@3@:+,,,6,A6,3:D**5,34;,*6,1,5,;,=,+,,,=9C9142**409*;,==*+;75)2))**):/(0*+*2*09C*7**+/*/*2>7**7))9*2;)2)1>)*00+-*3)-))(-3)1>(()(45)*.--
@M03506:14:000000000-AKVR1:1:1101:15728:2114 2:N:0:37
CACTTCTGGACTACCCGGGTTTCTAATCCTGTTTGCTCCCCACGCTTTCGCGCCTCAGCGTCAGTATCGGTCCAGAGAGCCGCCTTCGCCACCGGTGTTCTTCCCAATATCTACGAATTTCACCTCTACACTGGGAATTCCACTCTCCTCTCCCGATCTCTAGCCAACCAGTCCCAGATGCCATTCCCAGGTTGAGCCCGGGGCTTTCACATCTGACTTGATTGGCCGCCTGCGCTCCCTTTACGCCCAGTAATTCCGAACAACCCTTTCCCCCTTCGTATTACCGCGGCGCCTGGCACGC
+
CCCCCGGGG@EFDGGGGGGGGGGGFGGGGGGGGG@FFGGGGFGGGCCDGFEGGGGGGGGGGGGGGGGGGGGGGGGGGCGGGGGGECGGGGDGGEFEGGGFGGGGFAFGGGGFCFG:F?FFGGGGEFAEGFGA=EGGGGGGGDEB?3DFGG=DGDGG>C3@ADDE?9DFGDFGCFGCGG9D,,@>AFGEC7DDC86<DGFC*;CEG70,,=818:978+12;@F+**;)=9)**)0)6D)80+:79C=)*20*97*0:4**8>4D/:C)+9C=>5*02,8*3().4,1.,.((0(4*)0.4(
@M03506:14:000000000-AKVR1:1:1101:12033:2133 2:N:0:37
CACTTCTGGCCTACTGGGGTTTCTAATCCTGTTTGCTACCCACGCTTTCGTGCCTCAGCGTCAGTTATGGTCCAGAAAGCCGTTTACACCACCGGTGTTCCTCCTGATATCTACGCATTTCACCGCTACACCAGGAATTCCACTTTCCTCTCCCACACTCTAGCCTCTCAGTATTCGGCGCACCCTCCCAGTTGAGCCGGGAGATTTCACACCAAACTTAGAAAACCGCCTACACACCCTTTACGCCCAGTAATTCCGCACAACGCTTGCTTCCTCCGGCTTCCCGCGGCTTCTGGCCCGC
+
BCCCCGGGG-CFGGGDGC7FGGGGGGGGGGGGGGDFGCGGG9FGGGGGGGGGGGGGGGGGGGGGGGGGGGGGGGGGGFFGGGGGGGGFGGGGGGGEGEGFGGGGGGFGFGGGDGFFGGCFGGGGGGGGGFGGGFGEFFGGGFF;DGGGFG;DFFFG6CFFG,@DGGF8D8>7@F;DGDEGG>EGCEF>ECBFB9EEGCCGG4C1=9EFFDCFEG5@FGCCF78=C<BFDG::<AF43*88*<1+*1::*/CB=*0:77**53)19:;.*8**969+02.*,4,)4023()((09477.:0(
@M03506:14:000000000-AKVR1:1:1101:22238:2166 2:N:0:37
CACTTCTGGACTACCGGGGTTTCTAATCCTGTTTGCTCCCCACGCTTTCGCGCCTCAGTGTCAGTTACAGACCAGAAAGTCGCCTTCGCCACTGGTGTTCCTCCATATCTCTACGCATTTCACCGCTACACATGGAATTCCACTTTCCTCTTCTGCACTCAAGTCTCCCAGTTTCCAATGACCCTCCACGGTTGAGCCGTGGGCTTTCACATCAGACTCAAGAACCCAACTGCGCGCGCTTTACCCCCCATAATTCCGGATAACGCCTTCCACCTTCGTATTCCCTCTGCCTCTGGCACGT
+
CCCCCFGGGFFGGGGGGGGGGGGGGGGFGGGGGGGGFFCGGGGGGGGGGGGGGDFD<FGGGGGGGGGGGGGGGGDFDGGDGG7?FGGGGFEFGFGFFFFEGGGGGGDEE<FGGGGGEGGGGGGGGGCEGGGGGG?EFFFGGGGGGFFAD;>DGFGGG8,@D,,@,,3@FD?A9DDFFFGGGAF?,@CFDE@GCEGDFG:EC5C5:,12522=,2>,*;*,;8*:*;0)/9),20:2::.C8E+123*)*/*)*10?*()*))0****0;*0*1**+:(0*(,))49(0,*)5)()*/)5(,
@M03506:14:000000000-AKVR1:1:1101:18537:2192 2:N:0:37
CACTTCTGGACTACCGGGGTTTCTAATCCTGTTTGCTCCCCACGCTTTCGCACCTCAGCGTCAATATCTGTCCAGGTCGCCGCCTTCGCCACTGGTGTTCCTCCCGATATCTACGAATTTCACCTCTACACCGGGAATTCCGCGACCCTCACCAGTATTCAAGCCTAGTAGTTTAGAAAGCACTTCCTCGGTTAAGCCGAGGGCTTTCACTCCCTACTTGCTAGGCCGCCTACGTGCGCTTTACGCCCAATGATTCCTAGCAACGTTTGCACCCTCTGTATTACCGCGGCTGCCGGCACAG
+
CCCCCGGGGGGGGGGGGGGGGGGGGGGGGGGGGGGGFGGGGGGGGGGGGEGEGG<EFGGGGGGGGGGGGGGGGFGFAGGGGGGGGGGFGGEGGGFFGGGGGEGGGGGGGGCGFGGGC,AEGGGGGGGFGGGGCEGGGGGGGGGDEEG:EDFCFGGG,@FGEECFGGGGFF9F,EB?6,=6,1CFEFF:ECEGD*B>7F=CED8CC=EFFFGFGCEFGD@9@7C7*;9@EC5EF>:*,5>CE*22**20/8*9*8::>)*+09=47**?=4DF5D*8*)8<).))6:0)(791)(,/))-3(
@M03506:14:000000000-AKVR1:1:1101:16600:2232 2:N:0:37
CACTTCTGGACTACCGGGGTTTCTAATCCTGTTCGCTCCCCACGCTTTCGTCCATCAGCGTCAGTTAAATCTTAGTGACCTGCCTTCGCAATTGGTGTTCTAAGTAATATCTATGCATTTCACCGCTACACTACTTATTCCAGCCACTTCAAATTTACTCAAGACCTGCAGTATCAATGGCCGTTTCATAGTTAAGCTATGAGATTTCACCACTGACTTACAAGTCCGCCTACGGACCCTTTAAACCCAATAACTCCGGATAACGCTTGCACCCTCCGTATTACCGTGTCTGCTGGCACGT
+
ACCCCGGGGCEGGGGGGDC@@ECEFGGGGGFFGECGGGGGGGGGGCGGGGGEGGGGGGGEB@:FDF9FFGGGGAFGGGFDFFFCCFGGEF=CF,=CDFEGCEEFDA9EF<FFFFAFFEFFEFGFGEG7>DFGGFFGCGGDF9EFFFGGG@;E=E8BACGFAFEFECEFGGGFFFGEGGF?,3@EEGGFF=DCC7AEA,A;DFFGGFGFCGFFFFGCDCAC8:CCCCA?>CB57@5DA::C8EG+=9C8E*=);677F;)*:5AG3:C.8)**)23*145*7(4:)4(..)6)0))*.))4(
@M03506:14:000000000-AKVR1:1:1101:18584:2252 2:N:0:37
CACTTCTGGACTACCGGGGTTTCTAATCCTGTTTGATCCCCACGCTTTCGTGCCTCAGCGTCAATGTTTGTTTAGCAAGCTGCCTTCGCAATTGGTGTTCTAAGTCATATCTAAGCATTTCACCGCTACATGACTTATTCCGCCTACCTCAACAAAATTCAAGACTAATAGTATCAATGGCAGTTTCCGGGTTGAGCCCGGAGATTTCACCACTGACTTCAAAGCCCGCCTACACACCCTTTAAACCCAGTAAATCCGGATAACGCTTGCACCCTACGTACTACCGCGCATCCTGGCACGG
+
CCCCCGGGGGGGGGGGGGGFGGGGGGGGGGGGGGGGGGGGGGGGGGGGGGGGGG,EGGGGGGGGGGGGGGGGGGGGGFGGGGGGGGGFGGGGGGGGGGGGGFFFGGGGGGGFCCCGGFFFFGFFGEGGGGGFGGGGDGGEGGGGGGGGGGGGGF,8EFFGGGFGG8FGGCGGGFFGCFGFGGGDCDFDEC7>6@F?8FFGGDG88:BFFFFGG4@EGF6,=:99C*)?7<8C666C@GFGGGG7@C*5:*5;6;+:0()28:FGG5;557**8*/*120+(-).(36E0)((/.-*)).((
@M03506:14:000000000-AKVR1:1:1101:23149:2257 2:N:0:37
CACTTCTGGACTACCGGGGTTTCTAATCCCGTTCGCTCCCCTGGCTTTCGCGCATCAGCGTCAGTGTCGGCCCAGCAACCCGCCTTCGCCTCAGGTGTTCTTCCCAATATCTACGCATTTCACCGCTACACTGGGAATTCCAGTTGCCTCTTCCGCACTCTAGCCGCACAGTATCAGTTTACCTTTCCGAGTTAAGCCCGGTGATTTCACAACTTACTTGTTCTCGCCCCCTCCCCGCACTTTATGCCCCGGACATCCGATCAACGCCTGCTCCCCCCCGATTCCCTCCGTCGCTGGCCCG
+
CCCCCEGGGFFGGGGEGGGGGGGGGGGGGGGGGGCGEGGGGGGFFFG8F@CEGGEEFGGCFGD@F<FGC@GCFFCCFGGFGCDECEGDEGGC8?<FFGGFDEGGGGCFGFGC<E@EEC@EFC,AF7@7FF,5,>DC,>=,>,CE9,,E;D,@D,=C688DBFEF6CB5E5CFGGFAFGA,,>FGFCFF5*1DCE,,>,/*//**5=<9<C7*A*++01+9++1=+:)0*))**))*(/)2?7:**+0*2**)0)7:*3*:)08*085)2>C6948CE9)5((-).)).(<,()4(*00(,(
@M03506:14:000000000-AKVR1:1:1101:17609:2341 2:N:0:37
CACTTCTGGACTACCGGGGTTTCTAATCCCGTTTGCTCCCCTGGCCTTCGTGCCTCAGCGTCAGGAACTGTCCAGAGACCCGCCTTCGCCACTGGTCTTCCTCACGATATCTACGCATTTCACCGCTACACCGTAAATTCCAGTCTCCTCTCCAGTCCTCAAGCACGGCAGTATCGAATGCAGTTTCGGAGTTCAGCTCCCAGCTTTCACACCCGACTTACCGCGCCGCCTACGCACCCTTTACGCCCAATGAATCCGAACAACGCCTGAGACCTCTGTCTTACCGCGTCTCCTGGCACCC
+
CCCCCGFGGFGGGGGGGGGGEGGGGGGGGGFGG@FGFGFGGGGGGGGGGGGGGGAFGDDECEGGFFGGGGGGGGGCFEGGGEFG@FFGGGDGGGG?FGG<FFG,99CFEGGFCGFGEGGG99,CCEGDEGGGG<7FFGFGGFFGF9EFCG9DFD8E9?FFCFDF,@CEEGG<97E>F8CGF77@7D@@C7*@,,5;DCCF*@E52<9<CFG7CC8=D55@CF4537BD*2>/;35*,)7*0A*01AE)*/;/9*:>49*/775C)?:>C)***700+.1+.-).(3379B((/-,*)).((
@M03506:14:000000000-AKVR1:1:1101:16915:2364 2:N:0:37
CACTTCTGGACTACCCGGGTTTCTAATCCTGTTTGCTCCCCACGCTTTCGCGCCTCAGCGTCAGGTACGGGCCAGGAAGCCGCCTTCGCCACCGGTGTTCCTCTCGATATCTACGGATTTCACCCCTACACCGAGAGTTCCACTTCCCTCTCCCGCCCTCCAGCGAGGTAGTTTCGAGCGCCATTCCTCAGTTAAGCCAAGGGATTTCACCCTCCACTTGCCCGGCTGCCTGCGCGGCCTTTACGCCCAGTAATTCCCGACCACACTCCCCCCCTCCCTCTTACCTCCTCTGCTGGCCCGG
+
CCCCCGGGGGFGGGGGGGGFDGGGGGGGGGGFFGGGGGGGGGGGGGGGGGDEGCCFGGGGGGGGGGGGGGEGGGFGFGFFGGGGEFGGGCGGGE@FGGFGGEG9FGGGGGGGGGGG7@CFGGGGGGGGFFGGGGGGEEFGGFCG8DEGGGG?C?EGGGGGGCD,;;8EEGGFCCG8>FEGDEGDGGGGFCEGDCB@<39*8DE*<CC?CF*/*8***+2++2**)))02949950)(7>*<<0:<7C:EFC7=9>>F)*18)7C*/*)*09)89**A(.*.)-.4-5)()),16)*7)-,(
@M03506:14:000000000-AKVR1:1:1101:21238:2368 2:N:0:37
CACTTCTGGACTACCGGGGTTTCTCATTCCGTTCGCTCCCCACTCTTTCGCGCCCCCGCGTCTGGAAATGCCCAGCGACCTGCCTCACCCATCCGTCTTCCTCCCGACCCCTACACCACTCCCCCACACACTGGGACACCCAGCCTTCTCTGTATCTCTCAAGCAAGTCAGTAGCAGCCTACCTCTCCTGGTTCATCCGCTCTCTTTCCCGACTGACCGTCCATCCCGCACGCCCGCCCCTCACCATAAGTCCTCCGCACACCCATTCGCTACCTCCTTCTCACCACGTCGACTCGCATAC
+
-,-,A,6----,;F8++++8:@,;,<,,,<,;C,,@@,@,:,8,,C,,C,,++8++++8+@F,,CC66,,CEC,=F=+=:4:FF,,,,:,?,B,++,44@E,5=B7++8+8+AF,A,++,,,83++++3++,,,6,,3,3@+,,@,,,47@,,7@F,,,3>;@6,,,?;,,75,65,2=,>D,,4,,,1>,,,,4,,,*4*)30+2+2+;*//18C**)**1*12*)):))/17<)(1)//**1/++*0+0***00),/*))0)**+*0)*080++1(*+))..4),0,732)((*7)(()
@M03506:14:000000000-AKVR1:1:1101:7519:2381 2:N:0:37
CACTTCTGGACTACCGGGGTTTCTAATCCGGATCGCTCCCCACGCTTTCGAGCCTCAGCGTCAGCAAAGCTCCAGGCAACCGCCTTCGCCACTGGTGTTCCTCCCGATATCTACGCATTCCACCACTACACCGGGAATTCCATTGCCCCCTAGCTTGCTCCAGCTACGCAGTACCCGCTGACCACGCCCAGTTGAGCCGAGCGATTTCACACCGGACGTGCGTAGCCGCCAGCGCGCCCTTTACGCCCAATAAATCCGGGCAAAGCTTGCACCCTACGTATTGCCTGCACCGCTGGCACGC
+
C<@CCF<EC<-CEF8+@@F@+66;@FD,C@7F,F@6C<@6BF:+@,696,9CF:FGGE8@BFF7,6FF<EAD<86,6C66C=444C,,4BFFG84FG9:FFB,EFFGGGD9?FFFDEGGCFG98E<?3DFGD33F:C<=F;B,3,>,@6C@FDGF9>@DCC6D,37@B>*3@9,>DEC**><,,=8**=*:<B,<8A,8C*CGEC5*:+@7*=CEE3/)2119*934.:D)*/05)(5:58<*2*:/758*)16*:F075)0)**2<6*7**09**;,)2.()).-))()(-)3()57)-(
@M03506:14:000000000-AKVR1:1:1101:14978:2412 2:N:0:37
CACTTCTGGACTACCGGGGTATCTAATCCGGTTCGCTCCCCACGCTTTCGCGTCTCAGCGTCAGGAAAGGCCCAGAGAGCCGCCTTCGCCACTGGTGTTCCTCCCGATATCTACGCATATCACCACTACACCGGGAATTCCACTCTCCTCCACCCCCCTCAAGTCCGCCAGTATCCAAGGACCTCTCCCAGTTGAGCCGGGAGCTTTCACCCTAGACTTAACATACCGCCTGCACTCCCTTCACTCCCAGTAAATCCGGCCAACGCTTCCCACCTCCGTCTTACCGTCGCTGCTGGCCCTC
+
CCCCCGGGGFFGGGGGGGGGGGGGGGGGGGGGGGGGGGGGGGGGGDGCGEGGGGEGGGGGGGGGGGGGFGGGFGGFGFGGGGGGGGG@FGGGGGFGGGGGFGGGGGGGGGGGFGGGGGGGGGGGGGGGGGFGDGDCFGGGGCFGD9DGGF,@F,+4@EC:87CCDG5EECECC7BFG,4:6@F8>:@CCG7+<<9?+C=*3)3CGC9FFGFGDG89F:FE7C7+09F759<=C59*5F@*<6***3A46:+19*2:C><5>)7C<EE@*97*7*2**(0:84))3(()(0-2;4:*74:((
@M03506:14:000000000-AKVR1:1:1101:22296:2432 2:N:0:37
CACTTCTGGACTACCGGGGTTTCTAATCCTGTTCGCTCCCCACGCCTTCGCTCCTCAGCGTCAGTTACTGCCCAGAGACCCGCCTTCGTCACCGGTGTTCCTCCTGCTATCTGCGCATTCCACCGCTACACCAGGAATTCCAGTCTCCCCTGCAGTACTCCAGTCTGCCCGCATCGCCCGCACGCCCACCGTTAAGCTTTGAGTTTTCACGAACCACGCGACAAACCACCTACGTGCTCTTCCTGCCACTCAAGTCCCGCTAACGCTCGCACCCCACGTCACACTGCCGCTCCGAGCTCCC
+
CCCCCGFAFEEFFG<@FEGCCF@F@CFFGGGGGGEEEF@@CGGC>,;6C<C@GGCGGCFGGGGGECDFGFGGGGFDDFGGFEEG7,C<,B4BECECF?EEFFGGGG,?EEGG9F+C+C:FFCFGEG74FE@3D,8DE<FDF,833@DG8E,=D8FDGGGGG8,<,7,>9F>+;:E5C8E*@:7>>5@5:*4,4**,,,,45+/+++1<:F5D*)**/*8*2757<FFFG:)+97)*(/0+++*20+*)++2))0**0))*)))**:*7*)15)9**:()*(()5(,))-8;(7(()0).((
@M03506:14:000000000-AKVR1:1:1101:12412:2444 2:N:0:37
CACTTCTGGCCTACCGGGGTTTCTAATCCTGTTTGCTCCCCTAGCTTTCGAGTCTTAGCGTCAGTAAGGGCCAAGGCAGCTGCTTTCGCCATAGGTGTTCCTCCCGTTCTCTACGCATTTCACCGCTACACCGGGAATTCCACTGCCCCCTACCCCACTCACGCCGCCCAGTATCCATTGCCCCCTCCCCGTTACGCCGGGCGCTTTCACACCCAACTTAAGCGCACGCCTACACTCCCTTTACGCCCAGTAATTCCGACCAACGCTTGCCCCCCCCGTATCACCGCGCCTGCTGGCGCGC
+
C8CCCEFGF--,6EEFGGD@@7C<FFAFGFGGG9,6@FFF@C8C,FF,C@6C@8FE,CEFF7BF,@C,C:FF7,66C,BF,,@FEE,=??F:,B,C=EFFF@CB:F,4,:9<5<++4C:,A,9,+@=:>,F4@C@>+A,E4@9EFG,=D+>=E?3@6=,@8,6,3@:C+*>@;,@DAE:,,;<*34A=8*1B8=**=CEC=<:*3:/AF>FDE)**29*<*2*/>)85EG4596F*3*.*0+227C8>*:+9*97CF:G=)5>C***)/50).7:**4.:((.6((45()4(00:25.4((
@M03506:14:000000000-AKVR1:1:1101:18988:2461 2:N:0:37
CACTTCTGGACTACCGGGGTATCTAATCCTGTTTGCTCCCCTAGCTTTCGCGCCTCAGCGTCAGTTGTGGTCCAGTGCGCCGCTTTCGCCACAGGTGTTCCTCCCGATATCTACGCATTTCACCGCTACACCGGGAATTCCACGCACCTCTCCCACACTCCAGCACGGCAGTTTCGCCTGCAGGCTCCCAGTTAAGCCAGGAGATTTCACAGGTGACTTACCGCACCGCCTACGCGCCCCTTACGCCAAATCATTCCGCACAACCCCCGCACCTCCCGCCTTCCCGCGGCCTCCTGTCTCC
+
CCCCCGGGGGGGGGGGGDGGCFGFGGGGGGGGGGGG<FFGGGGGGGGGGDGGGGGGGGGGGGGGGGGGGGGGGGGGGGGGGGGGGGGGGGGGGAFGGGGGGGGGGGGGGGGGGGGGD7CFGFGGGGGGGFD8FCFE@EFGGCGGG6EGDE,3DCFFGECFGG?EGGGCECG6DFFE>ECGFGGFG8CG5BCFEF@CGGGFG358*=<99@CG5>?FF+@EGGDDD<D3ED>55)5>357*;6*7C*:.**0**90:C?**)))****.*.)..**;*4)5-,5(.(()-7(()((*1/)))
@M03506:14:000000000-AKVR1:1:1101:13625:2513 2:N:0:37
CACTTCTGGCCTACTGGGGTATCTAATCCCGTTTGCTCCCCTGGCCTTCGTGCCTCAGTGTCAGGAACTGTCCAGAGACCCGCCTTCGCCACTGGTCTTCCTTACGATCTCTACGCATTTCACTGCTACACCGTAAATTCCAGTCTCCTCTCCAGTCCTCAAGCACGGCAGTATGGAATGCAGTCCCGAGGTTAAGCCTCGGGATTCCACACCCCACTTACCACGCCACCTACGCACCCTTTACGCCCAATGAACCCGAACCACGCCCGGGACCCCTGTCATCCCCGCGGCGCCTCTCACC
+
CCCCCGGGG-FGGGGFFGGGGGGGGGGGGGGFGGGGFGGGGGGGGGGGGGGGGGGGGGGGGGGFCEGGGGGGGGGGGDDEGGGGEGGGGGGGGGGGGGGGGGGGGGGGGFGGFGGGGG=<FGGGGDCFGGGGGEEEGGGGGGG;@;EGC=,DFDE;FGADA8EGGGG8E>E:EFDGF9FGGCFFCFDCEG@EFA@EGGGG8C>*?,@7E:F>EG81?GFFGGFF7DF>ED)8?5?C6D5883:C*>EA*1*)26+1>1)*)).1**17*)))7**/*()+).).,((.4)(-)-(*)03<,
@M03506:14:000000000-AKVR1:1:1101:10608:2531 2:N:0:37
CACCTCTGGACTACCCGGGTTTCTAATCCCGTTTGCTCCCCTATCTTTCGCGCCTCAGCGTCAAGAACAGGCCAGGAAGTCGCCTTCGCCACTGGTGTTCCTCCCGCTATCTACGCATTTCACCACTACACCGGGCATTCCACTTCCCTCTCCTGCCTTCGATTCGATCACTATCGCGTGTCCCTCCCCAGTTTAGCCGGGGGCTTCCACACCCGGCTTGAACACCCGCCCGCGCGCTCTTTCCGCCAATTCACTCCGACCCACGCTCGCCCCCTCCGTACTCCCCTGCATGCTTGACCTC
+
B8@,8<@CCGCCFC<C@FEG,6C@<FFE9EGFE@BF,;FFGG@,C<CFFC@GE7FB<,CFGCFGG@,FCDGCGGG@76,9C,>=C,6,?,,C,,?9=E:F9,C,,8+@==8<FE<CFF+5,5A?,4,,A,,E:7+++83,FCD,@BFGFF,,6A,>>,@D++,,@6,@CA,@F7B>E8@C*@F9AE:C>>7,,,,,,4@*:55C87*=+0*1*/**)).***9+*9)7ED)1<)0),).*0+2:**2)*++///0*2()*8<5D/:*7*.55>9***-7*(1.(,(()()))9))2)),))
@M03506:14:000000000-AKVR1:1:1101:16308:2547 2:N:0:37
CACTTCTGGACTACCGGGGTTTCTAATCCTGTTCGCTCCCCACGCTTTCGCTCCTCAGCGTCAGTTACTGCCCAGAGACCCGCCTTCGCCACCGGTGTTCCTCCTGATATCTGCGCATTCCACCGCTACACCAGGAATTCCAGTCTCCCCTGCAGTACTCCAGTCTGCCCGTATCGCCCGCACGCCCACCGTTGAGCTGTGAGTTTTCACGGCCAACGCGACAAACCACCTACGAGGTCTTTCACCTCAGTAATCCCGGACAACGCTCGCTCCCCTCGCATTCCCCCCGCTGTTGGCACGC
+
CCCCCGGGG-CFGGGGGFEFGGGGGDGGGGGGGGDDGFE8FFFFGCCFE:C@@C6CEFGEEGGGDCAFGGGGGGGEFGDCFGGE@EF7FEGGGGDFGEFGGGGGGGGFCDEGGGCC+C+EFGCFC@B@FCFFFFFF8AFGGA,3@;AFFGF+=?@9=EBFFCFA?FFCGFGB6:8@CCCEGEC*?FGDG**;:/*>CFFF:DGG@=7@<@FC*)**9*.2)1)*295)/74+9).*(/0<@+***++.+230*9*29(/:>EFG):*78)*8>C?*1()*(4))),(.(.-())./<*),(
@M03506:14:000000000-AKVR1:1:1101:12174:2570 2:N:0:37
CACTTCTGGACTACTGGGGTTTCTAATCCTGTTTGCTCCCCACGCTTTCGCACCTCAGCGTCAATATGTGTCCAGTGAGTCGCCTTCGCCACTGGTGTTCTTCCGAATATCTACGAATTTCACCTCTACACTCGGAATTCCACTCACCTCTCCACAATTCTAGCGATGCAGTCTTAAAGGCAATTCCGGAGCTGAGCCCCGGGCTTTCCCCTCTCACTTACAAAGCCGCCTACGTTCGCTTTACGCCCAGTAATCCCGAACAACGCTAACCCCCCCCGTATTACCCCGTCTTCGCGCACGG
+
BCCCCEGGG6CFEGGFGGGCEFFFGFDFGCDFFGGGGG8C7FDGD7FGGGDGCFFFGF@FGE7@GGGGACFGGFGFGGDCFFGGGCFE@C7BFCD?EF=FFE,CFGGGGF?<,EFF@F@FGCDGFGFFGGGFF7=F+FGGGDGC8DDF?B8@D=DFG8;DCAEFGGC+=@DDFF9ECF96BE8=,EEG6+>+,3@D<?*@:**CCG?,,**34;,<CGF7:8:CCG;5*95C*:;*,1)33:+:258=E*++1/*2*(1/85.*)*15*/>57)C:50>:8()))((0(86(*((/)03,(
@M03506:14:000000000-AKVR1:1:1101:8514:2572 2:N:0:37
CACTTCTGGACTACCGGGGTTTCTAATCCTGTTCGCTCCCCATGCTTTCGCTCCTCAGCGTCAGTTACGGCCCAGTGACCCGCCTTCGCCACCGGTGTTCCTCCTGATATCTGCGCATTTCACCGCTACACCAGGAATTCCAGTCCCCCCTACCGCACTCTAGTCTGCCCGTACCCACTGCAAGCCCAGGGTTAAGCCCTGAGTTTTCACAGCAGACGCGACAAACCGCCCCCGAGCCCTTTACGCCCAATAATTCCGGACAACGCTCGCACCCTCCTTATTCCCGCGGCCGCTGCCCCTC
+
CCCCBFGGGGGGGGGGGGGGGGGGGGGGGG9FGGGGFGG@FFGFGGGGGGGGGGGGDFGGGGGG@FFFFGGGGGGGGGGGGGGGGGGGGGDGC::@FGGGCFGG?FCGGGFGGGGGGG:EGGGGCBFCEFGGGGE7F<8FFCB@9,>@EGE6DC8+@C8DC,>EGGGG?@EFDGGGGGF8C7,;**=6;7=8C*,5CEF65*0>CE+=A:+0=*09<)=E37)>FC>35)5*9))147)*03*:7*/75*2)**00*(/*7.)17EG3?;)../1*;(*+).)).((7()((03,)00,,(
@M03506:14:000000000-AKVR1:1:1101:20887:2576 2:N:0:37
CACTTCTGGACTACTGGGGTATCTAATCCTGTTTGCTACCCACGCTTTCGTGTCTCAGCGTCAGTTACGGTCCAGAGAGCCGTCTACACCACCGGTGTTCCTCCTGATATCTACGCATTTCACCGCTACACCAGGAATTCCACTCTCCTCTCCCGCACTCTAGCCATTCAGTATTCGGCGCACCCTCCCAGTTGAGCCGCGAGATTCCACACCAAACTTAAACGACCGCCTACCACCCCTTTCCGCCCAGTAACCCCGAACAACCCTTCCTGCCTACGTATTACCGCGGCGCCTGGCACTC
+
CCCCCGGGGFGGGGG-CEFEGGGGGGGGGG@FFF<FGCGFCFEEGGGGGEFGGGGGGGGGGGGFGGGGGGG>FC89CEFCFFGGGGGGGGGGGGGGGGGF9<FFGEFFDAEFGGFEC7:?EEDGGGGGGGGFCFDFEFF;EFG9E,@DFF9@FEEGCGCDDAAED8DFDCEC8=DFG8C8CEGGC*@*A,,6;3>,>C**4):*=:,4<;4<ECFGGF+<@7CEDCD3CC)5C))*,5.*;?*2**A5/*3*96057(5*).0C*/2)*009?D++2(.+.()6)(-8()((0,,*)0)4(
@M03506:14:000000000-AKVR1:1:1101:19597:2589 2:N:0:37
CACTTCTGGACTACTCGGGTTTCTAATCCTGTTTGCTCCCCACGCCTTCGCGCCTCAGCGTCAGCCTCGGTCCAGAGCGCCGCCTTCGCCACCGGTGTTCTTCCCAATATCTACGAATTTCACCTCTACACTGGGAATTCCACGCTCCTCTCCCGAACTCCAGCCCGCCAGTCTCGAGCGCACCCCCCAGGTTGACCCCTGGGCTTTCACACTCGACTCGGAAGGCCGCCTACGCGCCCTTTCCGCCCCGCAAATCCGAACAACGCCCGCCCCCTCCGTATTACCGCGGCTCCTGCCCGGC
+
CCCCCFGGGGFGGGGGEDFEGGGGGGGGGGEFGFGGGDGGGGGCEGFGGFGGGGCGGGGGGG>EGGGGGDFFEFG<@D@FGGGGGEGGGGGGGGEBF=FFGGGGGGE@FFGEEF@GCGGGGGGGFGFFGCGE9A,A<DEFFGDCE8BEGD;=BF>>CEFCFC?C6>6BCCE>?,@D6*@EC8?C*8:E5B*B<9++5CE5**3:==+3=C+>*0**9D)**)*17<F>ED)*2)5)4D520<*2**2.*2*0).*9<(9*)))1)/*7*<5>5<**/(0*((.-)-(8()((.(.*5)(,-
@M03506:14:000000000-AKVR1:1:1101:12740:2608 2:N:0:37
CACTTCTCGACTACCGGGGTTTCTAATCCTGTTTGCTCCCCACGCTTTCGCACCTCAGCGTCAGTATCAGTCCAGCGAGTCGCCTTCGCCACTGGTGTTCCTCCGAGTATCTACGAATTTCACCTCTACACTCGGAATTCCACTCGCCTCTCCTGATCTCTAGACTTGCAGTCTAGAAGGCAGTTCCCAGGTTGAGCCTGGGGATTTCACCCCCTACTTACAAATCCGCCTACGTGCGCTTTACGCCCAGTAATTCCGAACAACGCTAGCCCCCTTTGTATTACGGCGGCTGCCGGCACGA
+
CCCCCGGGG-CFGGGGGGGGGGGGGGGGGGGGGGGGGGGGGGGGGGGGGGGGGGGGGGGGGGGGGGGGGGGGGGGGGGGGGGGGDGGGGGGGGGGGGGGGGFGGGDEGGGGGGGDFGCGFGGGFFFGGGGGFGGGGDGGFGGGGG8CEGGGGGGGGGGGGGGGGGGGGG6FFCFEFCFFFGGD?,@EGCGC7@@C??6DGG4EDEG?CGBFGGCGGGFF78F8C+*;>=CDDCEF4=D3CC*C79E?EGCCF=?DGGBDC5@)*1?EDGFGF3C**+.7C<)))((,.(07;D?9))03((
@M03506:14:000000000-AKVR1:1:1101:21977:2655 2:N:0:37
CACTTCTGGACTACCGGGGTTTCTAATCCTGTTTGCTACCCACGCTTTCGTGTCTCAGCGTCAGAAATGGTCCAGTAAGCTGTCTACACCACAGGTGTTCCTCCTGATATCTACGCATTTCACCGCTACACCAGGAATTCCGCTTACCTCTCCCATCCTCTAGCATTCCAGTTTCTAGCGCACCCTCCCCGTTGAGCCGGGAGATTTCACACCAGACTTAGAACACTGCCTACACACTCTTTACCCCCAGTAAGTCCGAACAACGCTTGCTGCCTACGTATTACCGCCTCTGCTGGCACCC
+
CCCCCGGGGGGGGGGGGGGFGGGGGGGGGGGGGGGGGGGGGGGGEEGGGGFGGGCGGGGGGGGGCDFGGGGGGGGGGGGGGFGGFGGGFDGGGFGGGGGGGGGFGGGGGGGGGGGGGGGGGGCFEGGEGGGGGFCFGFFGAFGGEEFGGFFGFFFADF?FFG9E9=FGGGDFA,@>E9FEGGEEG@FG>++@:@5:EG*@E>*;F7:,,5=7CC,,:DFGFFGFGG**AF4EC4F*,*;CG++;*2:85451++2::77C3)7F3CGD*77**1+2:15<5():)(()(.()9))0)02((
@M03506:14:000000000-AKVR1:1:1101:23729:2658 2:N:0:37
CACTTCTGGACTACAAGGGTATCTAATCCCGTTTGCTCCCCTGACCTTCGTGCCTCAGCGTCAGGAACTGTCCAGAGACCCGCCTTCGCCACTGGTCTTCCTTACGATATCTACGCATTTCACCGCTACACCGTAAATTCCAGTCTCCTCTCCAGTCCTCAAGCACGGCAGTATCGAGTGCAGTTTCGGAGTTAAGCTCCGAGATTTCACACCCGACTTACCGCGCCGCCTACGCTCCCTTTACGCCCAATGAAACCGAACAAACCTTGCGACTCCTGCCTTACCCCCGCTGCTGTCACTA
+
CCCCCGGGGGGGGGGGGGGGGGGGGGGGGGGGFGGGGGGCGGGGGGGGGGGGGGGGGGGGGGGGGFGGGGGGGGGGGGGFGGGGGGGGGGGGGFGFEGGFFCGGGGGGGGGFGGGGGGGCEFGGGGGGGGGGGGG7FGFGGGGFFCCFGFDGF8DFGGEF9?6=,=CC8CEFCDDCEGE6,3:>DAFDE+B>DF;,@,<<CC8C*,5:FDFCED*;5?EGFD*=7)))=75**.)*,7399?>@5AE35;C@*02297D55))**1;00))))110<))*))...2()(),()).290))-
@M03506:14:000000000-AKVR1:1:1101:18281:2690 2:N:0:37
CACTTCTGGACTACCGGGGTATCTAATCCTGTTTGCTCCCCACGCTTTCGCGCCTCAGCGTCAGTTATAGGCCAGAAAGTCGCCTTCGCCACTGGTGTTCCTCCACATCTCTACGCATTTCACCGCTACACGTGGAATTCCACTTTACTCTCCTACACTCAAGTCATCCAGTTTCCGATGCGAACTGGGGTCGAGCCCCAGGATTAAACACCAGACTTAAATGACCGCCTGCGCGCGCTTTACGCCCAATAATTCCGGACAACGCTTGCCCCCTACGACTTACCTCTGCTGCTGGCCCGTC
+
CCCCCGGGGGGGGGGGGGGGGGGGGGGGGGGGGGGGGCEFGGGGGGGGGGGGGGGGGGGGGGGGGGGGGGGGGGGGGGGGGGGGGGGGGGGGGGGGGGGGGGGGGGFGGFFGGGFDEEGGAFGGGGGGGGGGGGGGFFFGGFGGGGGGFGFGCEAFFFCF,@DDGCGGGF>FAEFGEGGGG>>6CFGGGGECEG1:*;C>EFGFCFF7,8C***,A<C6:;CCCFGEDE*8CD5:<;37C87*5/>E@:;?679>*C93=.07CD;EFG:D53)*1;-):(.).)))08148F05D)519(
@M03506:14:000000000-AKVR1:1:1101:14301:2696 2:N:0:37
CACTTCTGGACTACTGGGGTTTCTAATCCCGTTTGCTCCCCACGCTTTCGCGCCTCGGCGTCAGGAATTGCCCAGAGACCCGCCTTCGCCACCGGTGTTCCTCCCGATCTCTACACATTTCACCGCTACACCGGGAATTCCAGCCTCCTCTGCAATCCTCAAGAACGGCAGTATCGATCGACGATCCTCAGTTGAGCCGAGGGATTTCACGACCGACTTGCCATCCCGCCTACGCGCCCTTTCCGCCCGGTAATTCCGATCAACGCTTGCCCCCTCCGTCTTACCCTGGCTGTCGGCCCGG
+
CCCCCGGGG9FGGGGGGGGFGGGGGGGGGGGFGGGGGGGGGGGGGGGGGGGGGGGGGGGGGGGGGFFGGGGGGGGGGGGGGDGGGGGGGGGGGGDFGGGCC<FGGGFGGGGGGGGGGGGGGGGGEEECF9FGGGBCEDFFGFGFG8EGFGGFGGGGGGGFAFF98FEEGGG72>F8CDGEGE5*/C:,;C:C9?,AFGGDGDE*86+1<DF3*>**195<:*:+*74>E97*9@DGFG>?*<::55?>*1*))9*2:,7*8:)99=E:F@GF3)*;;2)2(4)-(,).370,0)(/))(,(
@M03506:14:000000000-AKVR1:1:1101:8286:2703 2:N:0:37
CACTTCTGGACTACCGGGGTTTCTAATCCCGTTTGCTCCCCTGGCCTTCGTGCCTCAGTGTCAGGCACTGTCCAGAGACCCGCCTTCGCCACTGGTCTTCCTCATGATCTCTACGCATTTCACTGCTACACCATGAACTCCAGTCTCCTCTCCAGTCCTCAAGCACCGCAGTATCGCATGCAGTTTCGGAGTTAAGCTCCGACATTTCACTCCCGACTTACGGCGCCCCCCACGCACCCTTTACGCCCACCGACACCTAACACCCCTTCGGACCTCTGTCTCACAGCGGCTCCATGCACAG
+
C8CCCGGGFFFGGCCCFCCFGGGGGGGFGGGGGF7EAFE<@FFFGGEGGGGCCFFGGFFCFGDGG,CFFGGGF9F6,@<FC:FE@FEEFGCFEGFFGGG9F<EFGG99FBEGFGFG7FEFG9<FC?F9FFFC7?9,5CAFGCFGG,@9DFGGGFFFEFDAF8>9=D=@@CCF9A;8++=8DCFF9DGGG+@4@,,77@A<37*@*7@EGF+=?D**C?9,+*/5))2)/:)=D333:)7@8+:C<E1)***).))19(*+0//*)88)*)10)/*3+)/+))..))(0,0(()();66A)(
@M03506:14:000000000-AKVR1:1:1101:13106:2705 2:N:0:37
CACTTCTGGACTACCGGGGTATCTAATCCCGTTCGCTCCCCTGGCTTTCGCGCCTCAGCGTCAAGAACAGGCCAGGACGCCGCCTTCGCCACTGGTGTTCCTCCCGATATCTACGCATTTCACCACTACACCGGGAATTCCACGTCCCTCTCCTGCCTTCGAGTCGACCAGTATCGCATGACCCTCCCCAGTTGAGCCGGGGGCTTTCACATTCGACTTGACCAACCGCCTTCGCCCTCTTTACGCCCACTAAATCCGGACAACCCCCGCACCCCACGCTCGACCGCGGCTGCTCGCCCCC
+
CCCCCGGGG<FGGGGGGGGGGGGGGGGGGGGGGGGGEGGGGGGGGGGGGGGGGGEGGGGGGGGGGGGGGGGGGGGGFGGGGGGGGGGGGGGGGGGGFGGGGGGGGGEFCFGGCGGGDGGGGGGGGGGGGGG8+@FCFGGGGGGGGGGGGGGGGGCGGGFCF5DEGEGGGGGG,,6>*1=4?FGG6;5CE,6,<+B+>C8*=88CGF+<+2*:<:9<DD5+><=+977):))*2.0*-17*<+229E5<**2/)/*294CED)59*/*)*5)0.**1:()*((((((-0(>>()))/.)-,(
@M03506:14:000000000-AKVR1:1:1101:12992:2716 2:N:0:37
CACTTCTGGCCTACTCGGGTATCTAATCCTGTTTGCTACCCACGCTTTCGTGTCTCAGCGTCAGTGATGGTCCAGAAAGCTGTCTACACCGCAGGTGTTCCTCCTGATATCTACGCATTTCACCGCTACACCAGGAATTCCGCTTTCCTCTCCCATACTCGAGCCCTCCAGTTTCCCGCGCACCCTCCCAGTCGAGCCGGGAGATTTCACACGGAACTTAGAGAACCGCCTACACACTCTTTACGACCAGTAATTCCGAACAACGCTTGCTGCCTCCGTACTACCTCTGCTCCTGGACCGC
+
CCCCCGGGG-EFGGGGGGGGGGGGGGGGGGGGGGGGGGGCFGGGGGGGGGGGGGGFGGGGGGGGGFGGGGGGGGGGGGGGGCFGGGGFCFGGGGGGGGEFGGGGGGGGGGGGGGGGGGEGFFEFEEC7FGGGGGEFG8B=FFGGGGGEGGGGGGGGGGFGG?E>@FGGGFGGG:D>EGGG6EGGGGGDGGGF,@*@E*:*;9ECF<=FD8@C?5E586+ACG7:CDA>EG3**6A=7*=?1<7C**:)2;09*12>747*5:?DC**0*)*/*1<+*4752:))().*.0:))()*0).2(
@M03506:14:000000000-AKVR1:1:1101:21218:2724 2:N:0:37
CACTTCTGGACTACCGGGGTTTCTAATCCTGTTCGCTCCCCACGCTTTCGTGCCTTAGTGTCAGGAACAAGCCAGTAGACTGCCTACGCCATCGGTGTTCCTCCCAATATCTACGGGTCTCACTCCTACACTGGGAATTCCATCTACCTCTCTTGTCCTCTAGCTGAGCAGTTTCCCGATAATTCCGACGGTTAAGCCGTCGTCTTTATACCGAGACCCACTCTGCCACCTACGCAACTCTTTACGCCCAGTAACTCCGGCTAACGCTTGGGTCCTACGTCTCACCGCTGCTGCTGCCCAC
+
CCCCCGGGGGGGGFGGEGGGGGGGGGGGGGCFFGGGGGGGGGGGGGGGGGGGGGGGGGEGGGGAFGGGGGGGGGGGFFGGGGGFGGGGDCCGGGGGGCFEGGGGGGFGGGGGGGGGGEEECFGE?EE,FGGGGGGFAFGGGFFFADFADF9EDF8>D9DGDDAFF9DBCDFF,=DGGGGEGCC9DEC:EEG3>EBCGG>91/=D:FG7ECD:*8*:CG4;**20:866CC;+>D:*338FFG+:C587C*10/**2?7**.5)09*:)*)177*8<+)0:(((.6(()(0()0)3**0(.-
@M03506:14:000000000-AKVR1:1:1101:10379:2751 2:N:0:37
CACTTCTGGACTACTGGGGTTTCTAATCCTGTTTGCTCCCCACGCTTTCGCACCTCAGCGTCAGTACCGGGCCAGTGAGCCGCCTTCGCCACTGGTGTTCTTGCGAATATCTACGAATTTCGCCTCTACACTCGCAGTTCCACTCACCTCTCCCGGACTCAAGCTCGCCAGTATCAAAGGCAGTTCTGGAGTTGAGCTCCAGGATTTCACCCCTGACTTCACGAGCCTCCTACGTGCGCTTTCCGCCCAGTGATGCCGAGCCACGCTATCCCCCTCCGTACTCCCCCAGCTGCGGGCCCGC
+
CCCCCGFGGFEFGFGFGGGGGGGGDGGGGGCGFGGGGGGGG8FFGGGGGGGGGGGFGGGGGGGDGGGGGGGGGGGGG<FGGGGGGGG7FGGEGFFGFGGFGGDFCGEFCFGGGGGEGGGGGGGFGE<=FGGFG?FGGEFDGGG3=,>FGGGGF8@66@>FFG?FGFEGGGD<ADE9<99@,,*65;2=C,>:DCC?6287C6C*>CFGFFG:**:480@++;*73D))=CA+;).7/538CF*:*555/;8/6**:79D5>3/71:2)*07<F51*1(07((-.(((),)..6((/8)40-
@M03506:14:000000000-AKVR1:1:1101:18852:2838 2:N:0:37
CACTTCTGGACTACCGGGGTTTCTAATCCCGTTTGCTCCCCTGGCCTTCGTGCCTCAGCGTCAGGAACTGTCCAGAGACCCGCCTTCGCCACTGGTCTTCCTTATGATATCTACGCATTTCACCGCCACAACGTAAATTCCAGTCCCCTCCCCAGTCCTCAAGCACGGCAGTATCGAATGCCGTTTCGTAGTTAAGCTCCGAGATTTCCCACTCGACTTACCGCGCCGCCTCCTCTCCCTCTCCGCCCACTCAATCCCACCCACCTTTGTCACCTCTGCTTCACCGCTGCTCCTGCCCCCC
+
CC-@@EFGF<A@AD8FEEEGGCFGEFFG,CEGGG@FGCG,@FC,E@FFG,CFEGGG<CFCFE7FE,CFGFGGG,C9<FGGGGFG@?CBFE@:,,,9CFGCFF,E,9,,:CFF@FEC+7?F<<FFF++>F,,+4A=E=,A=A,>EE8B=BE+@E,6,,66@,6@@3@6+=3@D9,@++32,,,4*@>C@,,4>,;,2>,<C?**=C9<,,;*;,0/,:*)4;09=/):0:<)*;)5+(270*2*2)*2)2*0))/:0*,2*8))97*+*+***19+2+,*+.)).-425(<))9(.*)),((
@M03506:14:000000000-AKVR1:1:1101:8651:2849 2:N:0:37
CACTTCTGGACTACCCGGGTATCTAATCCTGTTTGCTCCCCACGCTTTCGTGCCTCAGTGTCAGTGCTGGTCCAGAGAGCCGCCTTCGCAACTGATGTTCCTCCCGATCTCTACGCATTTCACTGCTACACCGGGAATTCCACTCTCCTCTACCGCACTCTAGCGCGCCAGTATCCATCGCCATTCCCAGGTTGAGCCCGGGGCTTTCCCGACAGACTTAACGCACCACCTAAGCACGCCTTACGCCCACTAATTCCGAGTAACGCTTGCCCCCTTCGTATTACACAGGCTGCTTGCCCGC
+
CCCCCGGGGGGGGGGGGGGGGGGGGGGGGGEGGGGFFGGGGGGGGEGGGGGGGGGGGGGGGGGGFFGGGGGGGGGGGGGGGGGGGGGGGGGGGGFGGGGGCFGGGGCBFGGG9EGGEE@CGCGFFF?CFGGGGE@CFGFAFAF>D9D8@@,@BA+B8>+@DF;D6C+BECEF7EGGGACCEGG*EB<<;F*?986<8FC>E)?=:6,+0235C38CFCCD>C3*1)55>D@+*)0*3))*;:DD*2?)***))*2*:(1*008F***)/7*)79***(0::B)<--))(0(.<2)2)/5<(
@M03506:14:000000000-AKVR1:1:1101:7790:2865 2:N:0:37
CACTTCTGGACTACCGGGGTTTCTAATCCCGTTTGCTCCCCTGGCTTTCGCGCCTCAGCGTCAATGCCGGTCCAGGATGCCGCCTTCGCCACCGGTGTTCCTCCAGATATCTACGCATTTCACCGCTACACCTGGAATTCCGCATCCCTCTCCCGGATTCAAGCCTGCCAGTATCGGACGCAGTTCCCGGGTTGAGCCCGGGGATTTCACGTTCGACTTAGCGGGCCGCCTACGCGCCCTTTACGCCCCGTAATCCCGAACAACGCTTCACCCCCCTGTACTACACCGGCTGCCGGCACAG
+
CCCCCGGGGGGGGGGGGGGGGGGGFGGGGGGGGGGGGGGGGGGGGGGGGGGGGGCFGGGGGGGGGGGGGGDDGGGG@F@FGEGGGGGGGGGGGGGGGGFGG9FGGGCFGGGFFGGGG@FGGGGGGGGDGGGGGGFCBFGGGGGGGG?FGGGGGFGGGEECGFGF>8CFDCCGFFGGDGD5>CGEFGGGGDGGG*<8+AFGGDD55*ACFF4DECC8D*7+:C97>C@5CD.:*5@)377*;+20*2:)*2*.5.*00,5*87F5):*8**97@38C540+).69)(.8(522>((CE)7(,
@M03506:14:000000000-AKVR1:1:1101:10517:2896 2:N:0:37
CACTTCTGGACTACCCGGGTTTCTAATCCTGTTTGCTCCCCACGCTGTCGCGCCTCAGTGTCAGCAACTGCCCAGCAGGCCGCCTTCGCCACCGGTGTTCTTCCGGATCTCTACGCATTCCACCGCTACACCCGGAATTCCGCCTGCCTCTACAGTGCTCCAGCCGCGGCAGTATTCATGGCCGACGCAGGGTTGAGCCCCGCGCTTTCACCACGAACTGACCGGGCCACCTACGCGCCCTTTACGCCCAATGATTCCGGACAACGCTCGCACCCCCCGTATTACCGCGGCCGCTGCCACC
+
CCCCCGGGGGGGGGGGGGGGGGGGFGGGGGGGGGGGGGGGGGGGGGGGGGGGGGGGFGGGGGGFGGGGGGGGGGGGGGGGGGGGGGGGGGGGGGGGGGGGGGGGGGGGGGGGGGGGGGGGGGGGGGGGGGGFGGGG:FFGGGGGGGGGGGGGGGGFFGGGGGFGGGGEGGGGGGGGGGGGCFGEGGGGG7EGFGGFFEGGGGGGGEGGGGGG+>85<DFGGGGGGGFFDGFG*909,7>G5CFFD:EED*;>6*:FGFGG3>;5CCCBC555>C8*?>F*7(()).2<(03()-(5)0).(
@M03506:14:000000000-AKVR1:1:1101:12249:2908 2:N:0:37
CACTTCTGGCCTACCCGGGTTTCTAATCCCGTTTGCTCCCCACGCTTTCGCGCCTCAGCGTCAGGAATTGCCCAGAGACCCGCCTTCGCCACCGGTGTTCCTCCCGATCTCTACACATTTCACCGCTACACCGGGAATTCCAGTCTCCTCTGCAATCCTCAAGAATGGCAGTATCGGCCGACGTTCTTCGGTTGGGCCGAAGGCTTTCCCGCCCGCCTTGCCATCCCGCCTACGCGCCCTTCTCTCCCAGTGCCTCCGAGACCCCCTCCCCTCCTTCCTACTCCCGTCGCTGCCGACACCC
+
CCCCCGGGG?FGGGGGDGGGGGGGGGGGGGGGGGGGGGGGCEEGGGGGGFGGGGCECCFGGGEEGE@FFGFGGGCFG8FDFEEFEGGGGBCFC@FEDEFGG<?FFB@CFGGGGFFGG,,AFFFGEGE>FGGFF:F:+@FGGG9FGGGGF8>DDF79EGGGFCBFGF9CFFGF7DD*@CE:>?E*=BCGFG***4=E*:?5/18*>?EF?6*)=)1*1/7+99*<C557C5)*275)(/<****0*0;<*3+1**0*9()*)))**2/)*0<)8**03(*3)),(((,)(),(.((/5)4(-
@M03506:14:000000000-AKVR1:1:1101:12466:2937 2:N:0:37
CACTTCTGGCCTACTCGGGTTTCTAATCCCGTTTGCTCCCCACGCTTTCGCGCCTCAGCGTCAGGAAATGCCCAGAGACCCGCCTTCGCCACCGGTGTTCCTTCCGATCTCTACACATTTCACCGCCACACCGGGAATTCCGGTCTCCTCTTCATCCCTCAAGAACGGCAGTATCAGCCGACGTTTCTCGGTTGAGCCGCTACCTTTCACCACCGACTTCCCACCCCTCCTCCGCTCCCTTTCACCCCCCTCGTCCCGCGCCACACCTCCCCCCTCTGTTTCTCCCCCTCGCCTTCCTCCC
+
-BCCCGGFE-CFGGFGGG7FCGGGAFGGG@CFF8@ACFF<@C@:FD7@CFG:@FFF8CAFGG7FEE?FFFFGDAC,ECFF67>C,=FFCFCCFC+84CEFFF,,44++@FF?5E<F9AAE<<<F+@++@E@F@FGGG8FDA,+8@CEGFGE,@E7,@FBCCF,;DF@>58*,,7@,CCE>***4*<C@E7CBE=,,50***)**5+<99F*8A***1)02:*;0**..:*7:9))*-C)*302*7+2.*8?3)0**/()/)05/0**0/)*).1/*22*+)-))-(()()--70(0)96(-
@M03506:14:000000000-AKVR1:1:1101:11680:2958 2:N:0:37
CACTTCTGGCCTACCGGGGTTTCTAATCCTGTTTGCTCCCCTAGCTTTCGCGCCTCAGCGTCAGTTATTGTCCAGGAAGCCGCCTTCGCCACCGGTGTTCCTCCTGATATCTACGCATTTCACTGCTACACCAGGAATTCCGCTTCCCCCTCCAATACTCTAGCCTGCCAGTTTTGGATGCAGGCTCTGGGTTAAGCTCAGAGTTTTCACGTCCAACTTAGCAAACCGTCTACGCGCACTTTCCGCCCAGTACTTCCGAACAACGCTTGCCCCCCCCGTATTACCGCGGCTGCTGGCCCGG
+
CCCCCGGGG-EFGGGGGGGGGGGGFGGGGGGGGGGGFGGGGGGGGGGGG7FFGG::@EGGGGGGFGGGGGGGGFGGGEGFFGGGGGGGGGGGGGGGGGGFGGGFGFFAGGFGGGGG:F@FGGGGGGAEGGGGGGGC,EFGCFEEEGFFGGGGGG?,@FDFFEGGGGFGGGFGFFGFG,@AFFC6C,,@E@CFEF9DF,>9,*5>7=FF:F>99C=,;8=,+:C7CC4?/<:CF5::1):8CC+;**CBD>FF=@7FC?3/7))7)**8;>74)7:?>37*.54-4:9)(.((7:)*.0((,
@M03506:14:000000000-AKVR1:1:1101:20166:2991 2:N:0:37
CACTTCTGGACTACCGGGGTTTCTAATCCTGTTTGCTCCCCACGCTTTCGCGCCTCAGCGTCAGTTACGGTCCAGAGAGCCGCCTTCGCCACCGGTGTTCTTCCCAATATCTACGAATTTCACCCCTCCACTGGGAATTCCACTCTCCTCTCCCGTACTCGAGCCTCAGAGTATCAAGCGCAATTCCCAGGTTAAGCCCGGGGCTTTCACGCCTGACTACTCAGGCTGCCGTCCCCCCCTTTACGCCCAGTAAATCAGAACAACCCCCGCCCCCTTCGGTCTACCGCGCCTCCTGGCCCGC
+
CCCCCGA-C<C@E-E@@CGC6CEFGGGGFEA6CF8CF9,CCECC:CGFGGCBBFGDFGG:FB,FFFGFGGGGGG@FCFGFGGECFGFDGDFEEGE=++8EFGGDGGFGG<<AEEG7,E=?E,CA<@F:=:FF8,:FCFD>336E?D866DFDD,@>3C?;+1:6CGC48,37@DCGEG6CED*BDFCCF7D2>DF9CFCE*)*/:*AFCC5;E<5**2+C7*++0;))*1)21))*-)01*+*****57*<*9/*2*)2+)071/**.*)1>:D==6()/(,)-623)()(,)(.2))(((
@M03506:14:000000000-AKVR1:1:1101:10499:2999 2:N:0:37
CACTTCTGGACTACCGGGGTATCTAATCCCGTTTGCTCCCCTGGCCTTCGTGCCTCAGTGTCAGGAACTGTCCAGAGACCCGCCTTCGCCACTGGTCTTCCTTACGATCTCTACGCATTTCACTGCTACACCGTAAATTCCAGTCTCCTCTCCAGCCCTCAAGCACCGCAGTATCGAATGCAGTTTCGGAGTTAAGCTCCGAAATTTCACACCCGACTTACGACGCCACCTACGCACCCTTTACGCCCCATGAATCCGAACAACGCTTTAAACCCCCGGATCACCGCGGCCGCGCGACACA
+
CCCCCGGGGFEFFFFCGDGFGGGGGGGGFFFGGGEF@FFGGGGGFDFGGGGGGF<FGFFGGGGGFGGGGGGGGGF<EEFGGGDEECGFGEGGGDEBFAFGGGGGGGFDFDFFGGGGDEFFGCEEEGGGGEGFCFGG?CFGDEA8@D9DDG,@8@8,6ADGGC9F,,@C+=CCF:FDF8FDA<FED;FG>+8@6;;EG9DGC>C58;,:BGC*C?=5CD5::7DC55D37;F6C53*2DE@87++**:>*;8)*1*?>2CCD3FCCC=584*9=C*1*(0*(((4::9)(5(,)(()).(-(
@M03506:14:000000000-AKVR1:1:1101:21794:3004 2:N:0:37
CACTTCTGGACTACCGGGGTTTCTAATCCTGTTTGCTACCCATGCTTTCGCTCCTCAGCGTCAGTTTCGGCCCAGAGCGGCGCCTTCGCCACCGGTGTTCCTCCTAATATCTGCGCATTTCACCGCTACACTAGGAATTCCCCGCTCCCCTACCGTACTCAAGTCACAGCAGTATCGGCTGCACGCTTTGGTTTAAGCCCCAACTTTTCACACCCGACTTCCTGAACCGCCCACGAGCCCTTTCCGCCCCTTAACTCCGGACACCGCTCGGCTCCTACGGTGCAACCCGCCTCGTCGCCCC
+
CCCCCGGGG<E<EGDEGGGGCBFGFFGGGGGEEEDFFEFC@@FGGGFFGEFGGGFGGGGGFG:FG<FEECFEEGFCE<EGFEGGE:CFFCCFDE+@EGCEACFFGGFFF9FFC9FGEF7E9EF,CGGEEGCAEFDFAF=,CEF==+@C8CB+@CE@8CBFBC?:AAFF9DG:F9,,98*=*8C,:CECFC:,10<@FF6**/=*5=99+C71<C/*/:B**2:<**9)*93*1575->)**27**28)2**0)02*2:C*)7)*9*:5*)1)01/89<3*.-4)))(),),()(-*)0(((
@M03506:14:000000000-AKVR1:1:1101:7979:3011 2:N:0:37
CACTTCTGGACTACAGGGGTTTCTAATCCCGTTTGCTCCCCTAGCTTTCGCGCCTCAGCGTCAGTTGTGGTCCAGTGCGCCGCTTTCGCCACAGGTGTTCCTCCCGATATCTACGCTTTTCACCGCTACACCGGGAATTCCACGCACCCCCCCCACACTCCAGCACGCCAGTTTCGCCTGAAGGCTCTAGGTTCAGCCTCGAGGTTTCCCAGGGGACTTACCGCACCGCCTCCTCGCCCTTTACCCCCAATAATCCCGTACAACGCTCCCCCCCCCCGTATTCCCGCGTCCGCGTGCCCGC
+
@CCCCCD-EFFFG9FCFBFGCFFGGFDFGGGGG8FFAEFEF<FFCEEFA7;BEBC@CDGGGGCEGGFG,,C@FE<C,E::F:CFEGFFG@@F,BFGGGGCFA,=CC77=FGGEFGF+?<AEEAEG++@FFG<FFG::AD9C,C8E=CG+@+4:C5:8;CE6C,<@E>*4**?C7@ECGCF6+=E@FFFDDF29+>;E7<*/*/*32++:*******/7*A:99*))<5C57*7)8>65)1;E*0032)/*0)1***2(*/80=7):*8*)/)0)*:?9)2.(-)5((0(8(-7(-))8:?(
@M03506:14:000000000-AKVR1:1:1101:23272:3033 2:N:0:37
CACTTCTGGACTACCGGGGTATCTAATCCCGTTTGCTCCCCACGCTTTCGCGCCTCAGCGTCAGGAATTGCCCAGAGACCCGCCTTCGCCACCGGTGTTCCTCCCGATCTCTACACATTTCACCGCTACACCGGGAATTCCAGTCTCCTCTGCAATCCTCAAGAACGGCAGTATCGATCGACGATCCTCAGTTGAGCCGAGGTATTTCACGACCGACTTGCCATCCCGCATACGCGCCCTTTACGCCCAGTAATTCCGAGCAACGCTTTCCCCCTCTGTCTCACCCCGGCTGCCGGCCCAG
+
CCCCCGGGGGGGGGFGGGGGGGFGGGGFGGGGGGGFGGGGGGGFGFFDGCFGGG>F@EEGFGGGDFGGGGGGGGGGGFGGGGGGGGFGDEEGGGDGCCGGGFFGGGGDEGGGDDFDECGFGFFFGCCFGGGG:8:B:FGGGCGCGGGGGGGGGC9DFGFGFF9DFC5*:*3>9DCE?GFGGCCE=F5CC,>C,,<CF,85:)/A9@<@FG4<EDGC<C)<DCD+9D4):)):C57/,95*;+:7**185;+0***2::**)).*/:8)*9C?)>*;*)1+)).).(-0()(45(4<8),-(
@M03506:14:000000000-AKVR1:1:1101:13451:3045 2:N:0:37
CACTTCTGGACTACCCGGGTTTCTAATCCCGTTCGCTCCCCACGCTTTCGTGCCTTAGTGTCAGCAATAGCCCAGTACCCTGCCTACGCCATCGGTGTTCCTCCCAATATCTACGGATTTCACTCCTACACTGGGAATTCCAGGTACCTCTACTATGCTCTGGCTTGTGAGTTCGAACAATGTACCTACGGTTGAGCCGTAGTCTTTCACTATTCGCTTTACATGCCACCTACGCAACTCTTTACGCCCAGTAATTCCGGATAACGCTCGGATCTTCCGTATGACCGCGGCTGCTGGCCCG
+
CCCCCGGGG<FGGGGGGGGGGGGGGGGGGGGGGGGGGGGGGGGGGGGGGGGGGGGGGGGGGGGGGGGGGGGGGGGGGGGGGGGGGGGGGGGGGGGGGGGGGGGGGGGGGGGGGGDFEGGGFGGGGGGGGGGGGGFGFGGGGGFGDGGGGGGGGGGGGGGGGGGGGGGGGFGGFFCGFFGGGGGGGFGGGGGGDGFGGGEGGG5DEGFGGGGDGGGGDDFEGGGGGGFFFDFFGDEC2C69CFF8C5?>EGGFCFGGG3DE>8>FFC85CDGF:90+32;C:<2).,-8(7117?3<9>(((
@M03506:14:000000000-AKVR1:1:1101:6693:3090 2:N:0:37
CACTTCTGGACTACCGGGGTTTCTAATCCCGTTTGCTCCCCTGGCTTTCGCGCCTCAGCGTCAATACCGGTCCAGGATGCCGCCTTCGCCACCGGTGTTCCTCCAGATATCTACGCATTTCACCGCTACACCTGGAATTCCGCATCCCTCTCCCGGATTCAAGCCTTCCAGTATCGGACGCAGTTCCCGGGTTGAGCCCGGGGATTTCACGTTCGACTTCGAAGGACGCCTAGGCGCCCTTTACGCCCAGTAATTCCGAACACCGCTTTCCCCTTCTGTATTCCCTCGCTTGCTGGCCACC
+
CCCCCGGGGGGGGGGGGGGGGGGGGGGGGGGGGGDGFGGGGGGGGGGGGGGGGGGGGGGGGGEGGGGGGGGGGGGGCFGGGGGGGGGGGGGGGGDEGGGGG<FGFFGGEFFFGGGGGGGGGGGGGGGGGGGGDGFFFGGGGGGEGGG8DG8=FFGGECEGFAEFCCFGGFGGGGGGG*7**1*B,>CGGGGGGC8?FGGGGDCCCGCD?C*;6CE59D599CC=3*7;EDF**)7)4C):*A0:37C)1*0*1*2*2,9*05)*1:/)/6:?F***+.*+-.)-.)(5()-(.))*.8.-(
@M03506:14:000000000-AKVR1:1:1101:18952:3097 2:N:0:37
CACTTCTGGACTACCGGGGTTTCTAATCCGGTTTGCTCCCCTGGCTTTCGGGTCTCAGCGTCAGGATCGGCTCAGTCGGCCGCCTTCGCCACTGGTGTTCCTCCAGATATCTGCCCATTTCACCGGTACACCTGGAATTCCGCCGACCTCTACCGTCCTCAAGTCCTCCAGTATCGGATGCAGTTCCACGGTTGAGCCGTAGGATTTCACATCCGAATTAAAGGACCGCCTACACCCGCTCTACGCCCAGTGACTCCGGGCCACGCTTGCCCCCTACGTTTTAACGCGGCTTCTGGCACGG
+
CCCCCGGGGGGGGGGGGGGGGGGGGGGGGGDFGGGFGGGGGGCFGGGGGGGGGGGGGGGGGGGGGGGGFDEFGGGGGEGGGGGGGGGGDGDFF@FFGFEEG,CFFFGGCFGGCAFFFDFFGGGGGGGCFGGGGFCF<FGGGGGGDEEEGGG9F9:CCECFG79F3=;FC:6DADGE*CGE>FGGGFGCGG7*=CC,AFG557ECCC+<E>7:?53***:@7CF?4*857>:EF?@F(/):*:7:5EG358C/**::>?DG:)779E*<*)9)81:/86F?34))-49>(0(,)).07),((
@M03506:14:000000000-AKVR1:1:1101:8353:3121 2:N:0:37
CACTTCTGGACTACCGGGGTTTCTAATCCCGTTCGCTCCCCTGGCCTTCGTGCCTCAGCGTCAGGAACTGTCCAGAGACCCGCCTTCGCCACTGGGCTTCCTTACGATATCTACGCATTTCACCGCTACACCGTAAATTCCAGTCTCCTCTCCAGTCCTCAAGCACGTCAGTACCGAATGCAGTTTCGGAGTTAAGCCCCGAGATTTCACACCAGACTTACCGCGCCGCCTACGCCCCCTTTTCGCCCAACGAATCCGAACAACGCCGGAAACCCTATGTTTTCTACCGCTGCTCGCACAG
+
@@CC<FFA@FCGGG<@C@CC+,CCAA<E,<66C,8@,<+,B6,,,,C;E,C@@F9@FFCCFGEB,6E<F,9CCF@FGG8CFBFG7FC6:?@FFFF,B<F?EFGCGEFFDEGFGGGEEGC<CAFGGGCFC=AABAFGG9FEC3@E=;EFAFEE88D>,=DCFF9,66>,:8:CF,@6@++,@FG;D;C1*3*6DDCCC?:7E*:/C,=C:CF*:*4,**1+2;**9:8)2)./55))(/88@+*2)**0A5*8FDGGG1*7>>)91**./.))05*0*.1+)),)))-*(0315))185((,
@M03506:14:000000000-AKVR1:1:1101:8439:3152 2:N:0:37
CACTTCTGGACTACCGGGGTATCTAATCCTGTTTGCTCCCCACGCTTTCGCACCTCAGCGTCAGTATCTTCCCAGATCGCCGCCTTCGCCACTGGTGTTCCTCCCGATATCTACGAATTTCACCTCTACACCGGGAATTCCGCGATCCTCTTAAGTACTCAAGCTCTGTAGTTTCGGATGCACTTCCTTGGTTAAGCCGAGGGATTTCACATCCGCCTTACAAAGCCGCCTACGTGCGCTTTACGCCCAATAATCCCGACCAACGTTTGCACCCTCCGTATTACCGCGCCTTCTGCCACGC
+
CCCCCGGGGGGGGGGGGGGGGGGGGGGGGGFGGGGGGGGGGGGGGGGGGGGGGGFGGGGGGGDGGGGGGGGGGGGGGGGGGGGGGDGCGGCFGGGGFGGGGGGGGGGGGGGGFGGCFFFGG,CEAFFGGGGGGGGGDFGGGGGGDGGGGFGGACAFCA,DF?DF?FGGGA9FGFGG5EEEGGFGGGGGFDFGF?E?DFG5CDG*=CCFFCFFFGD*:386>CD68CFE=DEGF555:DBE*5*:/*::EC*)1**0215*)0)7*2;?C**9@58**(.*.().43;@(0(-9)4*9))(-
@M03506:14:000000000-AKVR1:1:1101:15770:3157 2:N:0:37
CACTTCTGGACTACCGGGGTATCTAATCCCGTTTGCTCCCCTGGCCTTCGTGCCTCAGCGTCAGGAACTGTCCAGAGACCCGCCTTCGCCACTGGTCTTCCTTACGATATCTACGCATTTCACCGCTACACCGTAAATTCCAGTCTCCTCTCCAGTCCTCAAGCACGGTAGTATCGAATGCAGTTTCGGAGTTAAGCCCCGAGAGTTCACCTCCGACTTACCGCTCCGCCTACGCACCCTTTCCGCCCAATGATTCCGAACAACGCCCGGGCCCTCGCTCTTACCTCGGCGGCTGGCCTCA
+
CCCCCGGGG@FGGGGGGGGGGGGGFGGGGGFFGGGGGGGGGGGGGGGGGDGEEGFGGGGGGGGGGG@GGGGGGGGGGDEFGGGGECFFGGDGG8EGGGGFGGGGGGFGGGGFGGGGECGGGGGGGGGGEGGGGGDGFGGE9EEEDFDGGG9DFG?=BDGGFGCG,,=>D?ED8DGG+>C875EFGGGG+6@CG79D@<*@CCEC*4=C7+*0:885C5>F+**=))2)AC)2*))/4).*5777*/A>*@=4***:*(/*8)775C*02)5).)*;*()*-5)),).)(821E((*)031.
@M03506:14:000000000-AKVR1:1:1101:19753:3168 2:N:0:37
CACTTCTGGACTACCGGGGTTTCTAATCCCGTTTGCTCCCCTGGCTTTCGCGCCTCAGCGTCAATGCCGGTCCAGGATGCCGCCTTCGCCACCGGTGTTCCTCCAGATATCTACGCATTTCACCGCTACACCTGGAATTCCGCATCCCTCTCCCGGATTCAAGCCTTCCAGTATCGGACGCAGTTCCCGGGTTGAGCCCGGGGATTTCACGTCCGACTTCTAAGGCGCACAACGCCCCCTTCCTCCCCAGCATTCACGAACAACCCTGCCCCCCCCCTCCTCACCCCCGTCGCTGCCCCCC
+
CCCCCFEFF<<FGGC7F@E@CFGGGGGFGGCFGFC<EGGGGGFDGGFEGE7@FG7FEEGGGGGGCAEGGDFGDF@<FEFGGGGGECFGGGDGGG@C>FEGFEFGCE<FGDFF9E=CECCDF9FC@FE+FFFGD3=,AFFF7,@E6B,@DFFGF@@++++45<;EGGGG:CF@C:D*;*4:C*:C?FEF57BC8EC66CC5838*/=<<+:*0*11*193+***<*7).*/)*/)750C58CE<**:C0***0****2(*27>)9***)*047)C88*,.*((...((.-.(()(-1)8(1-
@M03506:14:000000000-AKVR1:1:1101:15020:3189 2:N:0:37
CACTTCTGGACTACTGGGGTATCTAATCCCGTTTGCTCCCCTGGCTTTCGCTCATCAGCGTCAATATCGGTCCAGAATGCCGCCTTCGCCACCGGTGTTCCTCCAGATATCTACGCATTTCACCGCTACACCTGGAATTCCGCATTCCTCTCCCGAATCCAAGCCATCCAGTATCAGACGCAGTTCCCCAGTTAAGCTGAGGGATTTCACGTCTGACTTAGTTGGCCGCCTACGTGCCCTTTACGCCCAGTACTTCCGACCAACGCTTACCCCCCCCGTATTACCGCGGCCGCCGGCACGG
+
CCCCCGGGG<EGGGGGGGGGGGGGGGGGGGGGGGGGFGGGGGFGGGGGGGGGGGGGGGGGGGGEFCFGGGGGGGGFFGGFGDGGGGGGGGGGGGGGEGGGGGGGGGGGGGGGGGFGGCGFGGGGGGG>BFGGGGD?FDFGGGGGGGGGGGGGFGGDCEEGGGGGGGAGFFCGFFG9=DGGGEG@EGFFGD@FFGF7E,DCCGGDGCFGGGF;;8CEGCA7=FFG66?DGGFGFB)8(CA<C6+;<ECDCFC@*67::1**.7)><D=;C7C@FGGGGF.2(56941(.()(,.229>0(,(
@M03506:14:000000000-AKVR1:1:1101:6570:3195 2:N:0:37
CACTTCTGGACTACCCGGGTTTCTAATCCCGTTTGCTCCCCACGCTTTCGCGCCTCAGCGTCAGGAGATGCCCAGAGACCCGCCTTCGCCACCGGTGTTCCTCCCGATCCCTACACATTTCACCCCTACACCGGGAATTCCAATCTCCTCTGCATCCCTCAAGAACGGCAGTATCGGCCGACGTTCTTCGGTTGAGCCGAAGGTTTTCACGACCGACTTGCCACCCCGCCTCCGCCCCCTTTACCCCCACTAATCCCGGGCACCGCTTCCCCCCCCCTCCTTACCCCGCTGCCTGGCCCCC
+
-ACC<ECFG9EECF<FGGGGGCEFF<CFFFCDCE;<6CF@:CF+@FEDA7F@CB,B<,C:@,8:F<:88@FGDCFEF8FGDCF:F,F<FC7=EC7+7F=FC,CECFC@E+AF<F=FAFG?A?A?,><+A,A<CF>F7F:F=@,CD,@D,>D=@EGCCG,@D,6,,,+*@@*>;<;54>**>CGG*BF9;@*=*320ACC53:C+3==9+;73C3**95)<DF7+*1)7ED37<BF*477EF6*2*<C3**2)09*29(/*)0)*)/2)*00<D</**()2,.)54(()(.((.)-*0)-(-
@M03506:14:000000000-AKVR1:1:1101:9128:3219 2:N:0:37
CACTTCTGGACTACCGGGGTTTCTAATCCTTTTCGCTCCCCACGCTTTCGCGTCTCAGCGTCAGTACCGTACTAGAGAGCCGCCTTAGCCACGGGTGTTCTTCCTGATATCTGCGCATTTCACCGCTACACCAGGAATTCCACTCTCCTCTTCCGGACTCTAGCCACATGGTTTCCATCGGCGTCTCGAGGTTGAGCCTCGAGTTTTCACAACGGCCCTACATGGCCGCCTACACGCTCTTTCAGCCCAATAATTCCTCCCAACGCCTGCCCCCCACGCATTACCGCCGCTCCTGGCCGCG
+
CCCCCGGGGDFGGGGGGGGGGGGGFGGGGG,EFGGGGGGGGGGGGGGGGGGGGGGGGGGGGGGGGGFGGGGGGGGAEFGGGGGGEFGGGFFGCFEGGGGGGGGGGGGGGGFGGGGGGGGGGCFGGGEEGGGFFGGGDCD;DFFGGGFGGGGGGCCE6CBFAFG9D9FCFC?GFCFGGGFE**;1:>D?C77;,:6,,45=*130A9CGGG+6:D5*9<>*;67+*163/9)*29799<:;7C***3;7***9***2:)**..)****8;<575C5*:9)*3()6<,-)(0((0,4*))((,
@M03506:14:000000000-AKVR1:1:1101:19845:3260 2:N:0:37
CACTTCTGGACTACTCGGGTTTCTAATCCCGTTTGCTCCCCACGCTTTCGTGCCTTAGTGTCAGGAACGAGCCAGTTATCTGCCTACGCCATCGGTGTTCCTCCCAATATCTACGGATTTCACTCCTACACTGGGAATTCCAATAACCTCTCTCGTCCTCTAGCTTCGCAGTTCGGATAATGTGAGTATGGTTGAGCCACACGCTTTCACTACCCGCTTACGCTGCCTCCTACGCAACTCCTTACTCGCAGTAATTCCGGCTACCGCTTTGATCCCCCCTCGCACCGCTCCTCCTCGCTCC
+
CCCCCGGGGGFCFGGGGGGGGGGGFGGGGG@GFGEGGGGFEGGFGD@DFCFGGGGGGFFEFGGGGA<FCCCFGGGGGGGGGDGGGAFEGGCGG=CGGGGDFFGGGGGGGGGGGGGGFEGFGFFFGGGCGGGGGGGG8F8FC9BFFCGFFF@F9DEFGECGDFGGGEFCEC6F9C6>++=,,=@@DAE;E9D;D;?DE?,@8?8@EC9C7929CC>*37**;7*=7DA*,94?FFD3:<)>+=F+0+>2>7*0;:+++9**))0*2**):):86F+0*()*(((,(-()()(.)4(*).(.(
@M03506:14:000000000-AKVR1:1:1101:9606:3265 2:N:0:37
CACTTCTGGACTACAGGGGTTTCTAATCCCGTTCGCTCCCCTGGCTTTCGCGCATCAGCGTCAGTGTCGGCCCAGCAACCCGCCTTCGCCGCAGGTGTTCCTCTCGATATCTACGCATTTCACCGCTACACCGAGAATTCCAGTTGCCCCTTCCGCACTCTAGTCGCACAGTATCAGTTGACCTTTCCGAGTTAAGCCCGGAGATTTCACAACTGACTTGTGCTGACCGCCTACGCGCCCTTTACGCCCAGTAAACCCGAACTACCCTTGCTCCCCCCGTATTACCGCGGCTGCCGGCCCC
+
CCCCCGGGGGGGGGGGGGGGGGGGGGGGGGEGGGGGGGGGGGGGGGGGGEGGGGGGGGGGGGGGGGGGGGGGGGGGGGGGGGGGGGGGGGGG@FGGGGGGG<F9FEFFGGGG9FGGGGGGGDGGEDCEG?FGEFGGEFFGG9FGGGGGGGCGGGGGGGEGGGGGGGGGGGGG:DG,CFGCFFGGFGGGGDECC7C<EGEE=DEGC7CEGFGGGFCCGGFFF4FG+18;5DFGG:7C6G:EECF*:*/7CCF??*:*7,95))):*02*05C*@FFCG95:304))613,59>:6?3>B(2(
@M03506:14:000000000-AKVR1:1:1101:17294:3275 2:N:0:37
CACTTCTGGACTACCGGGGTTTCTAATCCTGTTTGCTCCCCACGCTTTCGCACCTCAGCGTCAGTATTGGCCCAGGTCGCCGCCTTCGCCACTGGTGTTCCTCCCGATATCTACGAATTTCACCTCTACACCGGGAATTCCGCGACCCTCCTCCATACTCAAGACTGCTAGTTTCGAATGCACTTCCTCAGTTAAGCCGAGGCCTTTCACATCCGACTTAACAGTCCGCCTACGTCCGCTTTACGCCCAATGAGTCCGAGCAACGTTTTGCCCCTCCGTTTTCCCGTGGCTTCTTGTCCGG
+
<CCCCGGFGGGGGGGCF:FFEGGGGGDGGEGGGEGG<FGDEFFCFGGGGGGGGGFFGDGDFEGGGGGGGGGEF:FGGEGGGGGGG@<DCB:CFGEEGGGGG<F@FGGG@FEFGFFFFGGGCGGCFF<FGGDGCF7FGF@9FGGBCC88,@+@D@FG;:DEF,@;F,>D9DF,>CGC*>9DFCC,DFGGDFG;C>CC7C*5*5**5++::CC1+9**1>5CCGGFCG?3CGE*9>F*())*/****2:.:C8)**2*:()/0>FF)2;4*)*10****(0+.1-)42(.(8,(0-)0**6-(
@M03506:14:000000000-AKVR1:1:1101:19776:3306 2:N:0:37
CACTTCTGGACTACCCGGGTTTCTAATCCCGTTTGCTCCCCTGACCTTCGTGCCTCAGCGTCAGGAACTGTCCAGAGACCCGCCTTCGCCACTGGTCTTCCTTACGATATCTACGCATTTCACCGCTACACCGTAAATTCCAGTCTCCTCTCCAGTCCTCAAGCACGGCAGTATCGAATGCAGTTTCGGAGTTAAGCTCCGAGATTTCACACCCGACTTACCGCGCCGCCTACGCACCCTTTACGCCCAACTAACCAGAACAACGCCTGCCCCCCCCGTCTTACCGCGGCCGCCGGCACGG
+
CCCCCGGGGFGGGGGGGGGEG@FGGGGGGGDFGGGGGGGGGGGGGGGGGGGGGGGGGGGGGGGGGFGGGGGGGGGFFGGGGGGGGCGGGGDFGEFGGGGGGGGDGGGDGGG9<EFGGGEFGFFGGG7FGGGFEAACDFAGGGCFGEFG=@EFGFG;9ECGG,ED888+=CCF8@FC9,@<CGD99EF9E*::8F,7;C613*451<::C=DFEGEEGCBFF4557D)>GG>5C))*3)5;6+:>5CCBE@*)9/*9*(/*08FG5*28*77)<DGGD107((-).,4)35(-5(,)))-((
@M03506:14:000000000-AKVR1:1:1101:13405:3339 2:N:0:37
CACTTCTGGCCTACCGGGGTTTCTAATCCGGATCGCTCCCCACGCTTTCGCTCCTGAGTGTCAGGACCAGTCCAGGATGCCGCCTTCGCCGCTGGTGTTCCTCCGGATCTCTACGCATTCCACCACTACACCCGGAATTCCGCATCCCCCTACTGGCCTCTAGTTCACCCGTTTCGCACGACCCTCCCCAGTTGAGCCGGGGTCTTTCACGCACGACGCAATGAACCACCTGCGAGCGCTTTACGCCCAATAAATCCGGACCACGCTTGCCCCCTACGTATTACCGCCGCTGCTGGCCGGC
+
CCCCCGGGG-EFGGGGGGGFGGGGGGGGGGGGGGGGGGGGGGGGGGGGGGGGGGGGFFGGGGGGGGGGGGGGGGGFGGGGGGGGGGGGGGGGGGDGGGGGGGGGGGGGGGGGGGGGGGGGGGGGGGCGGGGGGGGGGGGGG8ECGGGGGGGGGGGGGFGGCFGDEC;EDGGEC:F>GDGCGGGG6EEGCF*?<AF+>FED*<EE*=CGFF5D5CE57CE5D5*+0CFFFD>6<@359).;*:0:*AEFE*;?*7?FF15A3).7*8*);FFF538/;()+4()-4(()(.,(78275)(-(
@M03506:14:000000000-AKVR1:1:1101:9911:3344 2:N:0:37
CACTTCTGGACTACCCGGGTATCTAATCCTGTTTGATCCCCACGCTGTCGCGCCTGAGCGTCAGACACGAGCCAGTGAGCCGCCTTCGCCACCGGTGTTCTTCCCAATATCTACGAATTTCACCTCTACACTGGGAATTCCACTCACCTCTCTCGTCCTCAAGTCTTACAGTTTCAATGGCAGTTCCGGAGTTGAGCTCCGGGCTTTCACCACTGACTTGGAAGACCGCCTGCGCGCGCTTTACGCTCAGTAATTCCGAACAACGCTAGCCCCCTTCGTATTACCGCGGCTGCTGGCACGA
+
CCCCCGGGGGGGGGGGGGGGGGGGGGGGGGFGGGGGGGGGGGGGGGGGGGGGGGGGGGGGGGGGGGGGGGGGGGGGGGGGGGGGGGGGGGGDGGGGGGGGGGGGFGGGGGGGGGGGGGGGGGGGGGGGGGGGGGGDFGGGGFGGGGGGGGGGFFGGGGGGGGGGGGGGGGGGGGGG7EGFGG>EGGFGECEGGCF??FFFCGD>CFGG9BFFG?CAF>FG4?=:*;F>GGFCG3>)9CDGGC*:<G*7:CG=4@DFGBC7:75CC58)19<)8C*CEF>*(,-5A613(7(()),*8)54(
@M03506:14:000000000-AKVR1:1:1101:25033:3370 2:N:0:37
CACTTCTGGACTACCCGGGTTTCTAATCCTGTTTGCTCCCCACGCTTTCGCGTCTTAGCGTCAGAAACCGTCCAGATAGCCGCCTTCGCCACTGGTGTTCTTCCCAATCTCTACGTATTTCACCACTACACTGGGAATTCCACTATCCTCTCCGGTTCTCTAGTCACCCAGTACCAAGTGCATTTCTTGAGTTGAGCTCAAGGCTTTCACACCTGACTTGGATAACCGACTACACCGCCTTTATGCCATTAAATTCAGTACAACGCCACACACCATCGTTTTACACCTGCATCTGGACCGA
+
C@CCCGGGF-CFEEFGCEECBCCFGGGFECGCFGGGGG8FBDCCFFGCGFEB@FGFGAFGGE,BDFGGGFGGGGGFGFA9E:FG:=<FGGGCFCEECEFBAE<E@FGDFD9FF,D4,?<,@E<F9AEEDGFF:FF,AFE9F9C,@,,6EEFD8CEE3@DFCAGF9,,3,636933,,6@C;,,@:;CAEF7DCD9FC9,,4;CFDFCEBCF?>41,4::,;**,5969*:?7*;)*())3*=++++<*++++3:C++)+4++32:**)/.9))1*0+(.*((-)))().70)*).**)(,(
@M03506:14:000000000-AKVR1:1:1101:20354:3373 2:N:0:37
CACTTCTGGACTACTGGGGTATCTAATCCTGCTTGCTCCCCACTCTGTCGCGCCTGAGCGTCGGTAACGGGCCAGTGAGCCGCCTTCGCCACTGGTGTTCTTCCGAATATCTACGAATTTCACCTCTACACTCGGAATTCCTCTCACCTCTCCCGTACCCAAGTCCTCTAGTCTCAAAGGCCATTCCAGGGTTGAGCCCTGGGCTTTCACCCCTGCCTTGAATGACCCCCTGCGCCCGCTTTACGCCTCGTATTTCCGAACGACGCACGCCCCCCTCGTATTACTGCGGCTTCTGGCCCGC
+
@,8BCGGGFDEFGGGDFFG@FCFGGGDEGGEFFFF?FEF@CGG,EEGE99@FEGF@,,C@FGEGGGGGG+6@@CFECD=FGGEE@F,B,?,CE5E5FECFGGGGCCCGGGGGA?@CF8?C555E=FF9?AF,ADC++6,==,C=DFGG,@9EFF=8CCE=>D,=EG;E9E,3=,@,,,,,@@98,;3,9,@,@*@,,:4,,/:CEF,2,=:?5:*,8*1,**1,**/)1):*>).*.)8**2++*2C)**17)):C*(**))7)/:*)/8D53)2*;37*,5)))))0()-(06)*))-((
@M03506:14:000000000-AKVR1:1:1101:11541:3397 2:N:0:37
CACTTCTGGCCTACCCGGGTTTCTAATCCCGTTTGCTCCCCTGGCTTTCGCTCCTCAGCGTCAGTGTTGGTCCAGGATGCCGCCTTCGCCACCGGTGTTCCTCCAGATATCTACGCATTTCACCGCTACACCTGGAATTCCGCATCCCTCTCCCACTCTCTAGCCATCCAGTATCAGACGCAGTTCCCCGGTTAAGCCGAGGGATTTCACGTCTGCCTTAGTTGGCCACCTACGACCCCTTTACGCCCATTAATCCCGAACAACGCTTCCCCCCCCCCTCTTACCACGACTTCTTGCACCG
+
CCCCCGGGG-FFGGGGGGGGGGGGGGGGGGGGGFFG9FFGGGGGGGGGGGGGGGFGFFGGGGGGGGGGFGGGGGGG<FGGEFGGGGGGGGCFFF@>FGGGGGGG8FCEFEGGGGGG@E@EFGGGGGGCE:FGFFCGFFGGGGGGGGE?B@DG>DF,@D9DGGFFGGFGF8D@DCEC,3,4BEGE9BE9DG8BCE,>D?*1@4:*,0=C7=CDF48+**+2*+;@C*84=5;6C53).>>5=0CD3C5)/*<**1***(**78)>)*1)*975BGE=E()1,-4-5)))(.(,*).*9*.((
@M03506:14:000000000-AKVR1:1:1101:14089:3408 2:N:0:37
CACTTCTGGACTACAAGGGTATCTAATCCCGTTTGCTCCCCTGACCTTCGTGCCTCAGCGTCAGGAACTGTCCAGAGACCCGCCTTCGCCACTGGTCTTCCTTACGATATCTACGCATTTCACCGCTACACCGTAAATTCCAGTCTCCTCTCCAGTCCTCAAGCACGGCAGTATCGAATGCAGTTTCGGAGTTAAGCTCCGAGATTTCACACCCGACTTACCGCGCCGCCTACGCCCCCTTTCCGCCCAATGACTCCGAACAACGCTTGAGACCCCTGTGTTACCCCGGCGTCTTGCCCCC
+
CCCCCGGGGEFGGGGGGGGGGGGGGGGGGGGGGGGGGGGGFGGGGGGGGGGGGGCGFGGGGGGGGGGGGGGGGGGGGGGGGGGGGGGGGG>BFDDCFGFGGGGGGG?FEGGGGGGGGGGDFFGGGGGGGDCFGGGDGGFGGFGGG;FGGGFGGG8@EGFGGGFGFGGDE6BD8AD+@FFGGGG9C@DEC+8EG,;DF7DC>*8CGGCF:CFGGCECGGFFFG4*)98>GG3*;53)(9=/2<***:;>***)**22>:)*))09)18)/)*)1***2(0+..56-((),7(-)((019),,
@M03506:14:000000000-AKVR1:1:1101:13079:3413 2:N:0:37
CACTTCTGGACTACAGGGGTATCTAATCCCGTTTGCTCCCCTGGCCTTCGTGTCTCAGTGTCAGGAACTGTCCAGAGACCCGCCTTCGCCACTGGTCTTCCTCATGATCTCTACGCATTTCACTGCTACACCATGAATTCCAGTCTCCTCTCCAGTCCTCACGCACCGCAGTATCGAATGCAGTTTCGGAGTTAAGCTCCGAAATTTCCCACCCGACTTACGGCGCCACCTCCACACCCCTTACGCCCAATGAATCCGAACAACGCTTGAGACCTCTTTATTACCCGCGCGGCTGGCATAC
+
CCCCCGGGG-EGGGGGGGGGGFGGGGGGGGGGGGGGFGGGGGGGGGGGGGFCFGGGCFGGGGGGGGCGGGGGGGGGGGGGGEGGGGGGGGGGGGFGGGGGGFFGFGFEF,C@FGCFGB:EFGGGGGGGGGGGGGGG?GFGGGG=FGAFGGCDGGGGG?DGG8DEEGGGG+CGGGG+=,@3,,,77>DED>>8@F,,<,<9A66:D9:C,;=*40;C?752+99E)9))/2A*;5AGD30*/2871=CB7E8)+8++0(1*.))9/:*)2)*)996<3)*3).)6)(-)->(,)((*)))))
@M03506:14:000000000-AKVR1:1:1101:24230:3414 2:N:0:37
CACTTCTGGACTACCGGGGTATCTAATCCTGTTTGCTCCCCACGCTTTCGCGTCTTAGCGTCAGAAACCGTCCAGATAGCCGCCTTCGCCACTGGTGTTCTTCCCAATCTCTACGTATTTCACAACTACACTGGGAATTCCACTATCCTCGCCTGTCCTCTAGTCATCCAGTCCTGAAAGCATTTCTTGAGTTAAGCTCAAGGCTTTCCCATCCAACTTGGACAACCCCCTACACCCGCTTTACGCCAGGTCATTCCGAACAACCCTGCCCCCCTTCGCTCTACCCCCTCTCTCGTCACCG
+
CCCCCGGGGCEAFGG@::EFGGGGCFGGGCDGF@F9EEGE6CFGGEEGG@@F@FBDFFGGGDGGGGGGGF@,CE,6CDEFFG>CFGGD:?:CGG8EEGGGAFGGAF8FGFFGFEGGG9A@<FG,,+<FD@E5CFD8,8?9EDCE?F;86,+33+D,@D,9D86=7D;@8D=FFD,32,,78<,@=>@,,,,3;A,;EFG?CF65,4<:,*2549CC9*3B*;*2?;4)*22ACF)*095*/2;C5C*)*43//1+21(**.0)**;A)*)9))1/2;,)*(-)))(()(0.(*,(/))()(
@M03506:14:000000000-AKVR1:1:1101:14623:3419 2:N:0:37
CACTTCTGGACTACTAGGGTATCTAATCCCGTTCGCTCCCCACGCTTTCGTGCCTTAGTGTCAGGAACAAGCCAGTCACCTGCCTACGCCATTGGTGTTCCTCCTAATATCTACGGATTTCACTCCTACACTAGGAATTCCAGTGACCTCTCTTGTCCTCTAGCTGAGCAGTTCAAAGTATGTATATACGGTTGAGCCGTACGCTTTCACACCTTGCTTACTCTGCCACCTACGCAACTCTTTACGCCCAGTAATTCCGGATAACGCTTGGATCCTCCGTATACCAGCGGCGCCTGGCCCG
+
CCCCCGGGGCFGGGGGGGGGGGGGGGGGGGGGGGGGEGGGGGGGGGGGGGGGGGGGGGFGGGGGGGGGGGGGGGGGGGGGGGGGGGGGGGGGGGFGGGGGGGGGGFCGGGGGGGGGGEGGFGF<9FCC<FGGGGGGGGGGGGFGGGGAEEE?ECFGGFFEFFAFFCGGC8=FFGFGGGF:FGGGGFGGGDEDGGGGGGGGGGG>34CFFG7CCCE7*=BCGGGGFFFFEDFFGEA7>DFG?CF7CEG>C*;;8+=BF:6/).:+0*C55)*/=C3+?(85(())-))0(0((),(1).226
@M03506:14:000000000-AKVR1:1:1101:15656:3422 2:N:0:37
CACTTCTGGACTACAGGGGTTTCTAATCCGGTTCGCTCCCCTAGCTTTCGCGCCTCAGCGTCAGGTACGGCCCAGCAAGTCGCCTTCGCCACCGGCGTTCCTAGCGATATCTGCGCATTTCACCGCTACACCGCTAGTTCCACTTGCCTCTACCGACCTCAAGTCAACGAAGTATCCGATGCACGATCACAGTTGAGCCGTGACTTTTCACATCGGACCTACGTAACCGCCTACGCGCCCTTTACCCCCATGTCACCCGGCTAACCCCCGCCCCCCCCCCCCCACGCCGCCCGCCGGCACC
+
CCCCCGGGGCFGGGGGGGGGGGGGGGGGGGGGGGGGCGGGGGGGGGGGGGGGGGEGGGGGGGGGGGGGEDGGGGGGGFFGGGGGGGGGGGGGGEEGDGGGGFGGGGFGEFGGGGGGGGGGGGGGGGGCGGGGGEFEGFGFFGGGC9EGGGFGGGGGGGGGCEFFGGGGGFCC5CFGGGDEEGC9;8@EEFCFEF9<8?F5=)CFGFGFGCDF78/;CD)77<DG4*8FCC7:5?.3(17?=?4DF+<>E8:)****2457)).09**.*)10)9:**()*,(-,4((0-)(()(-177(((
@M03506:14:000000000-AKVR1:1:1101:10000:3432 2:N:0:37
CACTTCTGGACTACCGGGGTTTCTAATCCTGTTTGCTCCCCACGCTTTCGCGTCTCAGCGTCAGTTCCGGGCCAGTGAGCCGCCTTCGCCACTGGTGTTCTTGCGAATATCTACGAATTTCACCTCTACACTCGCAATTCCACTCACCTCTCCCGGACTCAAGATCTCCAGTATCAAAGGCAGTTCCAAGGTTGAGCCTTGGCATTTCACCCCTGACTTAAAGACCCGCCTACACGCGCTTTACGCCCAGTAATTCCGAACAACGCTAGCCCCCTTCGTATTACCGCGGCTGCTGGCACGC
+
CCCCCGGGGGGGGGGGGGGGGGGGGGGGGGGGGGGGGGGGGGGGGGGGGGGGGG@FGGGGGGGGGGGGGGGGGGGGGGGGGGGGGGGGGGGGGGGGGGGGGGGGGGGGGGGGGGGGGGGCGGGGGGGGGGGCFGGGDGGGGGGGGFGG?FGFGGGGCCCFFGGGGGCGGGGGGGGGGGGGGFDGGGGGGGGGGGGGFGGF6FGFGG77,8>FE*CC<DFG7C@9FFF3CDECFAF76CDEEGGGGGG3=:CF6@*2;?D*5>5C)**8*9557DE6EB>64.4<A?0;(806;334)0)-(
@M03506:14:000000000-AKVR1:1:1101:20378:3460 2:N:0:37
CACTTCTGGACTACCCGGGTTTCTAATCCTGTTTGCTCCCCACGCTTTCGCACCTCAGCGTCAGTATGTTCCCAGATCGCCGCCTTCGCCACTGGTGTTCCTCCCGCTATCTACGAATTTCACCTCTACACCGGGAATTCCGCGATCCTCTTAACTACCCAAGCTCTCCAGTTTCGGATGCACTTCCTTGGTTAAGCCGAGGGATTTCACATCCGACTTGAATAGCCGCCTACGTGCGCGTTACGCCTAATCATTCCGACCAACGTTCGCCCCCTCGCTATTACCCCGGCCGCTGCCCCGC
+
9BC@CEFGEFFCCFCFGEGGGGGG9ECFCF,FFGGGGEGCCAECFGGGF@CGG+CC@FGDGGEGD<EFEFFEFEF8FADGG@FG:6<BCCEC<89FDFFCFFFG@7+@@FFFCFGE,=<EFGFG,F,EFFG8=F7FCF,E>8=8E6>8;=FG;:DGG6,@,9:DGF;EF98@E,@CE*4*3,4,469@C9DE5,><F6:5:)=58,<4,;D7CCCC5)8+;<++0;/:=D)*9)0*-))*22*97**)*20*68*2:(127))/*;*)2)*07>CC2()*(.)6.(-)()-(7(()07(-,
@M03506:14:000000000-AKVR1:1:1101:5714:3525 2:N:0:37
CACTTCTGGACTACAGGGGTATCTAATCCTGTTCGCTCCCCACGCTTTCGCGTCTCAGCGTCAGTACCGTACTAGAGAGCCGCCTTAGCCACGGGTGTTCTTCCTGATATCTGCGCATTTCACCGCTACACCAGGAATTCCACTCTCCTCTTCCGGACTCTAGCTGGAGGGTTTCCATCGGCGTCTCGAGGTTGAGCCTCGAGTTGTCACAACGGACCTACCCAGCCGCCTACACGCCCTTTACGCCCAATAAATCCGGACAACGCTCGCCCCCTACGTATTACCGCGCCTGCTGGCACGC
+
CCCCCGGGGGGGGGGGGGGGGGGGGGGGGGGGGGGGGGGGGGGGGGGGGGGGGGCFFCFFGGGGGGGGGGGGGGGGGGGGGGGGGGGGGGGGGGGGGGGGGGGGGGGGGGGGGGG>FGGFFAFGGGGGGGGGGGDGGGGGGGGDFEFGAFD9DFGGGGGGCF;EFCG6EDE+@CFGGFCC5CG*;8@9>7@:CGGFFGCE:CE98+=<+;@=C)**9CF6**7C55>)/7>5CFF31*)2*<7FCCC>7C0??4:CG0)*7>>FD/A3*8D@E3/*24F6).):<,()(.(-)4)0))4((
@M03506:14:000000000-AKVR1:1:1101:5969:3578 2:N:0:37
CACTTCTGGACTACCGGGGTTTCTAATCCTGTTTGCTCCCCACGCTTTCGCTCCTCAGCGTCAGTACCGGCCCAGAGTGCCGCCTTCGCTACGGGTGTTCCTCCCGATCTCTGCGCATTTCACCGCTACACCGGGAATTCCACACTCCCCTACCGGACTCGAGTCACGACAGTATCGAACGGCCCCTCCACGTTGAGCGTGGAGATTTCACGTCCGACTTATCGAAACGCCTACGCGCCCTTTACGCCCAATAAATCCGGACAACGCCCGCCCCCTCTCTATTCACGCGGCCGCCGGCACC
+
CCCCCGGGGGGGGGGGGGGGGGGGGFGGGGGGGGGGAGGGGGGGGGGGGGGEGGGGGGGGGGGGGGGGGGGGGGG?FGGGGGGGGGGGGGGGGGDFGGGGGFGGGGGGGGGGGGGGGGGGGFGGGGGGGGGGGGGDGGGGGGGFGGGGGGGGGF8>5EGGGFGFGGG58ECCE@EC5ECEB*CEGECEC@FGGGF8FF=E?)18+:+<?DG<CFGC5>)1:7CF3C)729@09?E)3<.**290>**8CE*0)*20::7C3))1<*:)*)15>DG*8()3-)6).61)()(,)4(17>(-(
@M03506:14:000000000-AKVR1:1:1101:6422:3594 2:N:0:37
CACTTCTGGACTACAGGGGTATCTAATCCCGTTTGCTCCCCACGCTTTCGCGCCTCAGCGTCAGGAGCTGCCCAGAGACCCGCCCTCGCCACCGGTGTTCCTCCCGATCTCTACACATTTCACCGCTACACCGGGCATTCCAGTCCTCTCTGCATCCCTCCAGACCCTCAGTAACGACCGCCCCCCTTCAGGTGAGCCGAATGATTTCACTATCGACCTGCCGACCCGCCTCCGCGCCCCTTCCGCCCAGTTCTGCCGGGCAACGCTTCCCCCCTCCGCCTTTGCCCGGCCGTCGGCCGAT
+
C<<<@A@FF-C<<CFE@-@FG,<C@9EE<F@CF87F@C@CF<@@FE:6E@C7BC,,;;<FFCC@8C,,,9E6EFF8,@EF<7FB+6,4>:==C++4+BBF9?E=E>+@C,5,,59==,5A@,8,+4++883<+++++,,C3;,,3>9E,8,,@,@DB:6?+1,,;@D,@,,3@,@**>E**1:C*1/:*+4+2++300:5**0++4+A7;+:++//:))*90)*19>>:7)**.7)4))*22*93:*855+/*1**2()*))0/)*/0*/*<B52**()*,()).),)-)(,)((150(((
@M03506:14:000000000-AKVR1:1:1101:21961:3630 2:N:0:37
CACTTCTGGACTACACGGGTTTCTAATCCTGTTCGCTCCCCACGCTTTCGCTCCTCAGCGTCAGTTACAGACCAGAGAGTCGCCTTCGCGACTGGTGTTCCTCCTCATCTCTACGCATTTCACCGCTACACTTTGAATTCCACTCTTCTCTTCTGCACTCAAGTTTCCCAGTTTCCATTCACCCTCCCCGGTTGAGCCGGGGTCTTTCACAACAGTCTTAAGAAACCGCCTGCCAGCCCTTTACTCCCAATAATTCCGGACACCGATTGCTAGCTACGTATTTCCGCGGCCGCTGTCACGC
+
@CC,AFDAF9E6;CF--67@CEFGGCFCD9@FCFCGD8+<FFG+7:F8E,BFEDGGDE8FC:C7FGCCFFAFGECF8F:C,67FBCCB:+@FG@EA,B+EF,,E8?<<9E9FEGF@FF?F,,5,8>F:C:,,C,AF9EFFFGG,,3,@@,@DDG89C8,,,@9=C,@9,,,8=6@;A,@,@7<B@::+5@*5*5,3@,***34C,,1=,=C*470,2=B71++402))*1.*1.8*(:5C6+12+4+)*2*)09*2:()*))0*)*20******++3()+).)..-()(.(,)-(*905(,
@M03506:14:000000000-AKVR1:1:1101:7452:3634 2:N:0:37
CACTTCTGGACTACCGGGGTTTCTAATCCCGTTTGCTCCCCTGGCTTTCGCGCCTCAGCGTCAGTATCGGCCCAGTAGCCCGCCTTCGCCTCAGGTGTTCCTCCCGATATCTACGCATTTCACCGCTACACCGGGAATTCCAGCTACCTCTTCCGTACTCTAGTCCTGCAGTATCAGCCGACCCTCCGGGGTTGAGCCCCGGGCTTTCACCGCTGACTTACAAAACCGCCTACGCGCCCTTTACGCCCCATAATTCCGAACCACGCTTCCCACCTACGCCTTCCCGCCGCCGCTGGCCCGG
+
CCCCCGGGGGGGGGGGGGGGEGGGGGGGGGGGGGGG<FGGGGGGGGGGGGGGGGFGGGGGGGGGGGGGDGGGG7FFGGGGGGGGGGGGGGDGFGAGGGGGGFGGGDDGDGGGGGGGGGGGGCFFGGGGGFGGGGGDGF=DGFGGGDFFEGBFGGGBEG6C>CDDGGE9<FC3=<>,@D9>EEE>,*;CCDE=EC6><FGGCDCC*=6C+275E)8:C:8?CCC+7<@>ED>=D57)(/78AC>F*/2)***)/*2*2(*20)8<32*)*)2*0C6+<:)1((,(.,(.4)(()(4)0),-(
@M03506:14:000000000-AKVR1:1:1101:14276:3650 2:N:0:37
CACTTCTGGACTACCGGGGTTTCTAATCCTGTTTGCTCCCCACGCTTTCGCTCTTAAGCGTCAGTACCGGGCCAGTGAGCCGCCTTCGCCACTGGTGTTCTTCCGAATATCTACGAATTTCACCTCTACACTCGGAGTTCCACTCACCTCTCCCGGACTCAAAGATCGCCAGTATCAGAGGCAGTTCCGAGGTTGAGCCTCGGGATTTCACCCCTGACTTAACGATCCGCCTACGTGCGCCTTACGCCCAGTTATTCCGAACAACTCTAGCCCCCCCCGTATCACCGCGGCTGCTGTCCCC
+
CCCCCGGGGEFFGGGGGGGGGGGGGGGGGGFGGFGGFFGGGGGGGGGGGGGDFGGGGGGCFEGGGGGGGEGGGGGGGFGFFGGGGGGFGGCGFFGF@FGGGGGGGGDGGGGGGGFEFDFGGGFF@FGFGGG,ADG7FGG,CEFCFDFGGGGGGGEE+6>FCC,=:,E@CEE:EFDGGC,,3@7C?CGGGGEG:CFDGF6CGGCE*:4,=++25>CE*;F?F7DGD*;=5>BC3AAF(7.5*2997:5)1;*9**2*066*75>*/+2*+*27)*:**(0*48(..4(89>>BD:)0/*).(
@M03506:14:000000000-AKVR1:1:1101:20064:3650 2:N:0:37
CACTTCTGGACTACCGGGGTATCTAATCCCGTTTGCTCCCCACGCTTTCGTGCCTCAGTGTCAGAAACGAGCCAGTCACCTGCCTACGCCATCGGTGTTCCTCCAAATATCTACGGATTTCACTCCTACACTTGGAATTCCAGTGACCTCTCTCGTTCTCTAGCTAAGCAGTTCAGGACATAGCTGTATGGTTGAGCCACACGCTTTCATACCCTGCTTACTTTGCCACCTACGCAACTCTTTACCCCCAGTAATTCCTGATAACGCCCGGATCCTCCGTATGACCGCGGCTGCTGGCACG
+
CCCCCGGGGGGGGGGGGGGGDGGGGGGGGGCGGGGGFGGGGGGGGGGGGGGGGGGGGGGGGGGGGGGGGGGGGGGGGGGGGGGGGGGGGGGGGGDFGGGGGGGGGGGGDGGFGGFEGGGGGGGGGGGCEGGGC9F8FCFGGGGEFGGDDF>DFGG?3=DGAEGGGGFGGGFF=EDFDGGFGGGGGFDDCFFGGGFGGFFGGC>CE9>CFGGGGFCCFG6<D:>FGGFFFFFC<B>8=GFC,=C7C,>8*1=66+@FGC++6B67C*=3*2)).9F9@<>E(38)).-86>>1><26)8()(
@M03506:14:000000000-AKVR1:1:1101:25381:3652 2:N:0:37
CACTTCTGGACTACCGGGGTATCTAATCCCGTTTGCTCCCCACGCTTTCGCGCCTCAGCGTCAGGAATTGCCCAGAGACCCGCCTTCGCCACCGGTGTTCCTCCCGATCTCTACACAGTTAACCGCTACACCGGGAATTCCAGTCTCCTTTGCAATCCTCAAGAACAGCAGTATCGATCGACGTTCCTCGGTTCAGCCGAGGGATTTCACGATCGACTTGCCATCCCGCCTACGCGCCCCTTACGCCCAGTTACTCCGCGCAACGGCTGCCCCCTCTGTCGTTCCGCGGCTGCCGGCACAG
+
CCCCCFGFFGGGFCGGDGGGGGGGGFFF@FEGDC;FG,<CFAFGGGGCGECEGFGEGGGGGG@FE,FDGFGAFFFFFFDFEEGGG7ECC,CBFG@FFGC<EDFF:+B:FFFGD9FFC:CB,5C,8++@CFG?CD7CCFGGCCACE379E,,7;@;FEFCFGG9A,,3D>C,F;7@BCDG5*=C**4=,588*6*,1<,***)/*=*9<<@5***/8C<D+:C*+*1.759)*2)7)-95*1**2**10*23*1*0**-1*0)83)**)27>5))/**,*0(-(,4,,)-)((.(4)<)(43
@M03506:14:000000000-AKVR1:1:1101:24181:3675 2:N:0:37
CACTTCTGGCCTACAGATGTTTCTAATCTCGTTCGCTCCCCACTCTCGTCCGCCCCAGCGTCACGTCTCACCCAGACGCCTTCCTTCCCCGCCGTTTTCCCGCCATATCCCTATACCACCCACCCCTACACCGGTCCTTCCAGCTCTCCCTGCCACCATCAACACCGTTAGTAGCGACCGACCTTCCTCGGTCGCACCGATTGATCTGCCGACTTCCTAAGCCGCCCACCAACTCTCCCTGCCCCACCCATCAGTCCCGACATTGCCCCCCCCCCCTGCCTTACCCCGGCGTCCCGCACCC
+
A,-66CC----,,6,---,=,6C,C,,;,;E9C,,@,,@,B,+,C,,,,,B+@:@76,;CF,:,B,,9,,,66CF,,+8C,,C6,,,9,,+8+>4+,B,,C=+4++5B,,,5E,9,5:,+4+++4+4+4,,,+++++77>F,,@,6,3,,,3,,,73,,3,4,@++@3*4*3,,539*1;*=589,,15********2*//**++2+++*27C3*+0**+*0**/9))/9.*1)973*0*+/2>3**0**0.***:62)*.))**+0/*01)))*2*-)*)).((((.(0((0-(9))(,-
@M03506:14:000000000-AKVR1:1:1101:17444:3699 2:N:0:37
CACTTCTGGACTACCGGGGTTTCTAATCCTGTTTGATCCCCACGCTTTCGCGCCTCAGCGTCAATGTCGGTCCAGTTGGCCGCCTTCGCCACGGGTGTTCTTCCCAATCTCTACGAATTTCACCTCTACACTGGGAATTCCACCAACCTCTACCGAATTCAAGCAAGACAGTCTTGAGTGCAATTCCAGGGTTGAGCCCTGGGCTTTCACACCCAACTTGCCAATCCGCCTCCGCGCCCTTTACGCCCACTAATCCCGCACAACGCAACCTCCCTCCGTCTTCTCTCTGCTGCTGGCACGC
+
CCCCCGGGGGGG8FFEGGGGGGGGAGGGGGGGGGGGGGGFGGGEGGCFGCEGGEGC6FFCFF7FFGGGGDGGGFGCFDGFGGGGGCFGGGGGC:=FGFGGGGGGC,EFG9FFFF<?==<FFGGGCF9,E,EEEF?F8,>F9EG=8EE+@D@DGGG>BE6<;C,,:@C>EF:@EDB97BB;D,@,,;E7<,*4,1D6E?=EC?D,:6?ECD+2=5@8<F;+;*?0*>ADC7=7;).).):*;0>>*5?.:*;))0*2*()*757D):*)*0*07>8*;()/(84.6))*6=2)*34*7))((
@M03506:14:000000000-AKVR1:1:1101:14928:3702 2:N:0:37
CACTTCTGGACTACAGGGGTATCTAATCCTGTTTGCTCCCCACGCTTTCGCGTCTCAGCGTCAGTCACCGTCCAGAGGGCCGCCTTCGCCACCGGTGTTCCTCCTGATATCTACGCATTTCACCGCTACACCAGGAATTCCACCCTCCTCTCCGGGACTCTAGTCCACCAGTTTCCAATGCACTTCCGGGGGTGAGCCCCGGGCTTTCACATCATACTCAGTGGGCCGCCTACACGCGCTTTACGCCCCGTGCTTCCGAACAACTCCCGCACCCCCCGGCTCACCGCGGCTCCTGCCACCG
+
CCCCCGGGGCFGGGGGGDEFGGGGGGGGGGGGGFGGGGCFEGGEGGGGGFGGGGGGGGGGGGGGGGGGGGGGGGGDFFGCFGGGGGGGGGGGGGGGCFCFFGGGGGGGAFGGGGFGGEFGGFGGGGGGGGGC7FG7DF:FGGGGGGFDGGFCFGE6EGGG9FEDF7EF8DD:E7EFGAF6EFGFCFG*8>C7B*;ECF5=EDCE8=FGDFC7C*++:>*2*00273)029:59)7*27B*/50**A:):8*)))*22(125)<C*3+)8>3:)1*2?1)*4(.-,,4<05335,4*0/,(-
@M03506:14:000000000-AKVR1:1:1101:8312:3719 2:N:0:37
CACTTCTGGACTACAGGGGTATCTAATCCTGTTTGCTCCCCACGCTTTCGTGCATGAGCGTCAATCTTGACCCAGGGGGCTGCCTTCGCCATCGGTGTTCCTCCCGATCTCTACACATTTCACCGCTACACCGGGAATTCCAATCTCCTCTGCATCCCTCAAGAACGGCAGTACCGGCCGACGTTCTTCGGTTGAGCCGACGGATTTCACGACCGCCTCGCCATCCCGCCTACGCCCCCTTTCCGCCCAGTACTTCCGAGCAACGCCTCCCCCCTCTGTCTTCCCGTGGCTCCTGCCCCAC
+
CCCCCCAECEG9EDFFCE@FFC@<,;C@<CFFFAEF,@FCFEEEGEBFFFFF>ECE<,<FBE@ECCEG6E<CF,EF:F+@FGGE,CE=:FCEF=:,,B=EFDFFFE:FG=E?DBE<A5?5?,9A=F+@FDEF>7:6+83FDA;DF,,E=FGGG8FGGGGDBF?D,DC+C8+5@,5@5EGCC@CG5:CE;*BG5::,>7::8CC=**3=<C7775**1*)1/9>*>>)7C).2C5))(/>*8C77CECBE8<64=*:C4355))01:*0*79:))*1020<6))).((.()()0()*0.(4-
@M03506:14:000000000-AKVR1:1:1101:24934:3729 2:N:0:37
CACTTCTGGACTACAGGGGTTTCTAATCCTGTTTGCTCCCCACGCTTTCGCACCTCAGCGTCAGTACCGGGCCAGTGAGCCGCCTTCGCCACTGGTGTTCTTGCGAATATCTACGAATTGCACCTCTACACTCGCAGCTCCACCCACCTCTCACGGAGTCGAGACCGCCAGTCTCAAAGGCTGTTCTGGAGTTGCGTCCCAGGATTTCACCCCCGACTCATCACTCCACCGACGTGCGCTTTTCGCCCAGTCAGTCCTCGCCACTCATCCCACCCCTTCTTCTACGTCGCTCCTGGCCCGG
+
<CCCCGGG9C@DGG,-C-@BCCF9FF<EE9EFF,,E@AFFFEFDGECFG,BCCEFFE8F@CGECC@FGBB7CF@@@<,9EFGGG,6EFCCFCE@<FGF,,EDD?6444+9C@<ADGGG7,,5?EE,E:AFE,4++4@+=,A,=,+63@FCFG,@8+6+6<>CEFE++>*@*7@,@,,,542,,>,,,5,2,?,,,/***/>*/*5<+=++2*:)3*))0+++2+3:4)*0)*/))*(/78****)*2552+0**2:0)2*)5)*00**+1/)0****()0.5)46,()-82()..*7)-((
@M03506:14:000000000-AKVR1:1:1101:5577:3769 2:N:0:37
CACTTCTGGACTACCCGGGTTTCTAATCCTGTTTGCTCCCCACGCTGTCGCGCATCAGTGTCAGCATTACCCCAGCAGACCGCCTTCGCCACCGGTGTTCTTCCGGATCTCTACGCATTCCACCGCTACACCCGGAATTCCATCTGCCTCTAGTAAGCTCAAGCCCGAGAGTATCCACGGCCGACCCGCCGTTGAGCGCCGGGCTTTCCCCGCAGACCTCCACAGGCCACCTACGCGCTCTTTACGCCCAGTGATTCCGGTCAACGCCCGACCCCCCGTATTCCCGCGGCTGCTGCCCCGG
+
CCCCCGGGGCGGGGGGGGGFGGGGGGGGGGGGGGGFFGFFGEFGGEGGGGGGGGGGGGGGGGCGGCFGGGGGGGGGGGGGGGGGGEGGGGGGGGGEGGGGGGGGGGGGGDFFGGGEEGGFGGGGGGGGGGGGGGGD+@FGGGGGGGGGFGFGGGG,@E;AB?CGGF6*5@5DFFGF7ECCCG5BEGDE***4C**<C=EGG3*:E5<<?6FCECE*>*9FF<F6C*0)*957*957;D7EC7:***25C*;)**2:>AD5)0.*:8C):)1755*?C>5*4:)68(27(.(-824*).3(,
@M03506:14:000000000-AKVR1:1:1101:11613:3775 2:N:0:37
CACTTCTGGACTACCGGGGTATCTAATCCTGCTTGCTCCCCACGCTTTCGCGCCTCAGTGTCAGTTACAGACCAGAAAGTCGCCTTCGCCACTGGTGTTCCTCCATATCTCTACGCATTTCACCGCTACACATGGAATTCCACTTTCCTCTTCTGCACTCAAGTCTCCCAGTCTCCAATGACCCTCCACGGTTGCGCCGTGGGCTTTCACATCAGACGTAAGCAACCACCTGCGCGCCCTTTACGCCCAATAATTCCGGATAACGTTTGCCACCTCTGTATTACCGCGGCTTCTGCCCCGT
+
CCCCCGGGG-CFFFGGGDGEGGGGGGGGCFGGGGGGGGGGGGGGGGGGGGGGGGGGGGDGGGFFEFFGGG9FEGCGGGGGGGGGGGG,?CEGGGGGGGEGGGGFEFGGF?EEGGGGEEGGGFFFGGGGG9FGGF8FFG:AEFGGGGGGGGGGDF8AFFFGG8CFGFGF8=DE,@FCF,@FF=FCDEGGGGECGD,*@7:C;CC5:C?::CGG871,*)2C*/*49?A)/:ACGBB30)0:<<+1*2*7C5*)090*:4)/))/0**278BF69/*2+)1+..)-4(-)-.4(.--**0(((
@M03506:14:000000000-AKVR1:1:1101:16503:3786 2:N:0:37
CACTTCTGGACTACCGGGGTTTCTAATCCTGTTCGCTCCCCACGCTTTCGCTCCTCAGCGTCAGTATCGGCCCAGAGACCCGCCTTCGCCACCGGTGTTCCTCCTGATATCTGCGCATTTCACCGCTACACCAGGAATTCCAGTCTCCCCTGCAGTACTCAAGTCTGCCCGTATCGCCCGCACGCCAGGGGTTGAGCCTCCGGTTTTCACTCACAACGCGACAACCCCCCTACGAGCTCTTTACGCCCAGTAATTCCTGACAACGCCCGCCCCCTACGTCTTACCGCGCCGCCGGGCCTGG
+
CCCCCGGGGGGGGGGGGGGCFGGGFGGGGGGGGGGGGGGGGGGGGGGGGGGCFGFFGGGGGGGGGGGGGGDCGGGGGGGGGGGGEGGGDGGGGCC+FFEGGGGFGFEFC<FGGGCCCFG<EEFGCGGGGFGGFCGGGFFGF93EDCF@DBDEF6699@EG,,37EEFGFFEG5DFEGEGGG5>88C*4*644:58F<7==C7C*=**++11+2630*:5*175**18):7<*/).*4>@<@<*:77?)*1+**/:*0)2294*758*0*0))8)*2/(.*.(.)44(8()((0,4)))(-(
@M03506:14:000000000-AKVR1:1:1101:5496:3802 2:N:0:37
CACTTCTGGACTACACGGGTTTCTAATCCCGTTTGCTCCCCTGGCCTTCGTGTCTCAGTGTCAGGAACTGTCCAGAGACCCGCCTTCGCCACTGGTCTTCCTCATGATCTCTACGCATTTCACTGCTACACCATGAATTCCAGTCTCCTCTCCAGTCCTCAAGCAACGCAGTATCGAATGCAGTTTCGGAGTTAAGCCCCGAGATTTCACACCCGCCTTACGCCGCCACCTACACACACTTTACGCCCAATGACTCCGAACAACGCTTGAGACCCCTGTATTACCGCGGCTGCTGGCACGC
+
CCCCCGGGGGGGGGGGGGGGGGGGGGGGGGGGGGGGGGGFFGFFFGGGGGGGGGGGGGGDFGFGGGGGGGGGGGGAEGGGGGGGGGGGGGGGG@FGGGGGGFGGGGEGGGGGGGGGGGGGGGGGGGGGGGGGGGGGFGGGGG9EGFFGFGFFGDFDCFGGDEGGGGGDECCFFGGC+>8=A987E;EC8++@DGGGGFE6C?EEG,@E,?;D>>C*;DD6>F*;))8556AFGFFGD*8E90:;CE5>E*AAA*+2>;C*))7C5:E.;)*0//*;:0/06<4<9(()(79(02)0))5((
@M03506:14:000000000-AKVR1:1:1101:15093:3809 2:N:0:37
CACTTCTGGACTACCGGGGTTTCTAATCCCGTTTGCTCCCCACGCTTTCGCGCCTCAGCGTCAGGAATTGCCCAGAGACCCGCCTTCGCCACCGGTGTTCCTCCCGATCTCTACACATTTCACCGCTACACCCGGAATTCCAGTCTCCTCTGCAGTCCCCAAGCACAGCAGTATCGATCGCCGTTCTTCGGTTGAGCCGACGGAGTATAAGACCCACTTCCCATCCCGCCTAGTAGCCCCTCACGCCCAGTAATCCCGCGCAACGCTCCCCCCCCCTGTTTCACCCACGCGTCCTGCTCGG
+
CCCCCFFAFCF<FEGD:CFFEC<FFFGGFGEFFEFGFCFCGG:7B,C@FEGGGECFFF87@C@BEFAEGGGFFGGGGGGGGDDCF@FGGEGGFE7>@?=,A<9FCG74C<FG,E9F<,,5A9AFE@CFFEC<+8@:@<F;=,>,=@DD93ECFD,78A,@,@D+@8>8E6DF7,3B*B>C*8C4/,=,>*;*4?FGGCCE*)/**/+++++++0**:C7+*9*<CCFFGD.2***26*8/8*1>CF*)*/2*****24)2>>3)188)*.*.)1***-)+)))--(()-76()(,*/)-(-
@M03506:14:000000000-AKVR1:1:1101:8196:3824 2:N:0:37
CACTTCTGGACTACTCGGGTATCTAATCCTGTTTGCTCCCCACGCTTTCGCGCCTCAGTGTCAGTTACAGACCAGAAAGTCGCCTTCGCCACTGGTGTTCCTCCATATCTCTACGCATTTCACCGCTACACATGGAATTCCACTTTCCTCTTCTGCACTCAAGTCTCCCAGTTTCCAATGACCCTCCACGGTTGAGCCGTGGGCTTTCACATCAGACTTAAGAAACCACCTGCGCGCGCTTTACGCCCAATAATTCCGGATAACGCTTCCCACCTCCGCATTACCGCGGCTGCCTGCACCC
+
CCCCCGGGGGGGGGGGGGGGGGGGGGGGGGGGGGGGGGGGGGGGGGGGGGGGGGEGGGGGGGGGGGGGGGGGGGGGGGGGGGGGGGGGGGGGGGGGGGGGFGGGGGFGGGGGGGGGDGGGGGFGBFGGGGG?FFFCFGGGGGGGGGGGGGGFGGGGGGGGG,EEF@DFCFGECGGGCFGFECFGGGGFD@CGGGGFGGGGGGEGGGGGEGDCFF?:DGAF7=C7*9AFGGFD<?48-)28CEGFGGCDE>9A4AGFFBGGDF44*:A)*0>?@58*@9)/-(-:4(7)()(-0()20),((
@M03506:14:000000000-AKVR1:1:1101:16746:3826 2:N:0:37
CACTTCTGGACTACCAGGGTTTCTAATCCTGTTTGCTCCCCACGCTTTCGCGTCTCAGCGTCAGTTGGTGTCCAGGAAGCCTCCTTCGCCACTGGTGTTCCTCCTGATATCTACGAATTTCACCTCTACACTAGGAATTCCACTTCCCTCTCCACCACTCAAGCCCGGAAGTTTCGATTGAAGTTCCCAGGTCTAGCCTAGGTAGTTCTCGCCTGCCTTTCCGATCTGCCTACACGCGCTTTACGCCCAGTAATTCCTCGCTACGCTTGCACCCGCTTCTTTACCGTGGTCTCTCTCACAG
+
CCCCCGFFGAFEFGGFFGGFCFEF9CAFCEAFFGGFG9EG>@FEGGGGGGC@:F,FECFFGG7F,@FF6CFFE9FCGED,<,6@FCCCGC@FG,?CBFGCGFGEC@,<,@,F<FC7D@=CA,,,?,9,EFD,9C8,AAAFFE9,@4ED,=EFFE?=B6,,,6@983+>8C+>=D;6+3@8,7===E:C9,+83,3,@,3,@C,,,4,,,+**;*3,;F>,5CGGDGAAFFF,;8)/2):CC/++*1*2*2+++1:::)+22.))1**)2)01)***2,)+).:4<6(01)))*-)***6,)
@M03506:14:000000000-AKVR1:1:1101:16461:3831 2:N:0:37
CACTTCTGGACTACAGGGGTTTCTAATCCTGTTCGCTCCCCACGCTTTCGCGTCTCAGCGTCAGTACCGTCCCAGAGAGCCGCCTTCGCCACGGGTGTTCTTCCCGATATCTGCGCATTTCACCGCTACACCGGGAATTCCACTCTCCTCTTCCGGACCCTAGCCACACGGTTTCCACCGACAGCTCGAGGTTGAGCCTCGAGCTTTCACAGCAGACCTGTGTGGCCGCCTACCCGCGTTTTACGCCCAACAAACCCGGTCAACGCTTTCCCCCTCCTGACTCCCGCGGCCGCTGGCCCGG
+
CCCCCGGGGGGGGGGGGGGFEFGAFGGGGGGGGGFGGGGGGGGDGEFGGGGGEG7FFGGDFGGGGGGFGFGFFFG8FFEGGGGGGGGCGECGGGGFGG@FGGGGCEFGEGGGGGDGGGGGGCGGGGCFGGGCC@FBFFGGGGGGE,6>FGFGGA8:*@*@DF6E?<F,AEGB*:>FGFFEGGC8F6C**4848*+><C<C*7;**01++3:+:9=6F3)0:7:*19>3CD)27)<)())**/*0*2:)*11)0)*/*(5*0)9>DGE3A@>?@D*;C()3(.4(430)(0(-5(()).-((
@M03506:14:000000000-AKVR1:1:1101:22296:3889 2:N:0:37
CACTTCTGGACTACCGGGGTATCTAATCCGGATCGCTCCCCACGCTTTCGCGCATCAGCGTCAGCAAAGCTCCAGGCAACCGCCTTCGCCACTGGTGTTCCTCCCGATATCTACGCATTCCACCACTACACCGGGAATTCCATTGCCCCCTAGCTTGCTCTAGCCACACCGTATCCGCTGACCCCGCCCAGTTTAGCCTGGCGATTTCACAACGGACGTGCGTGGCCGCCTACGCGCCCTTTACGCCCAATCAATCCGGTCAACGCTCGCTCCCTCCGGTACTCCGCGGATGTTGGCACGG
+
CCCCCFGGG9FCCEFFGGGGGGGDFGGGFGGGG@FCFC+D@FGGGGGGGGGFEE@@FGGGGEEGGGGGGGFFGF8CFGGGFG@FGG,=C:+CF=FAFGFEFDF8CE7BFGGGF9=C:FGG9EADFFG,63AF:FCF:,8;=EBEFGGBF73DFF,;B5;EGG,ED@FD5:*>8=D99DE:8FCB:CEGGG*5?+3<A60::FG**::7+;7*2)=CG37279>*/).0*)8*95))395CC?77***)***)0/*:51</83=D***)*0*)090*;1)*(,.),(-)(.(())-/0*)((
@M03506:14:000000000-AKVR1:1:1101:23129:3891 2:N:0:37
CACTTCTGGACTACCGGGGTTTCTAATCCTGCTTGCTCCCCTAGCTTTCGCGCCTCAGCGTCAGATGTGGTCCAGTGCGCCGCTTTCGCCACAGGTGTTCCTCCCGATATCTACGCATTTCACCGCTACACCGGGAATTCCACGCACCTCTCCCACCCTCAAGCACGGCAGTTTGGCCTGCAGGCTCCAGGTTAAGCCTAGAGGTTTCACAGGTGACTTACCGCATCGCCTACCCGCCCTTTCAGCCCAATTCTTCCGAACACCGCTTGCCCCCCACTCTTTCCCGCCGTCGCTGGCCCCC
+
CCCCCFGGGGGGGGEBFEGFFGGG,CFGGGGGGGGGFAEGGGDGGGGGGGGGGGBFG8FGGGGGGGGEFAGGGFF<<FGGGEGDE@FGGCCFGFCFGFEGGGGCEGGEGGGG9FDG7:@EFGFBEGG7CGF<FC@C+,@FFF9@CEGBEFDFFCFGGG+@8FFGGGGDE5CG,,6B7DFCDEFFGE6*,?C8:9BCEF+6**>8CF9CFFGDG:+0;@1<>477)*2)293*2))1(9BCFC**0<0)*;6****22(755>)1)2:5*8>)77*1:(.+.))-.((),)-(.81D351(-
@M03506:14:000000000-AKVR1:1:1101:24980:3915 2:N:0:37
CACTTCTGGACTACCGGGGTTTCTAATCCTGTTTGCTCCCCACGCTTTCGCGCCTCAGTGTCAGTTACAGACCAGAAAGTCGCCTTCGTCACTGGTGTCCCTCCATATCTCTATGCATTTCACCGCTACACATGGAATTCCACTTTCCTCTTCTGCACCCAAGTCTCCCAGGTTCCAATGACCCTCTCCTGCTGATCCGTGGGCTTTCACTTCAGACTTAAGAAACTCACTTCGCGCGCTTTATCTCCATTAATCCCGCTTAACGCTTACTCACTTCACTATACCTCGGCTCTTAGCTCGT
+
-CCCCDCFDEE,CFF@::F@:BC@C<9EGGGGCF@F9CFGCFFGFEG8CBF:CD@CFFECF@9ECFFFGFEFF@FGCGGEF7:,BCFD,,?BF9FEF8EF,:<C8?EGFEFE,,9E,,CF9<E<CFDCC=F<F,A,???FF9>AAE94,,E9DFFC=@,@3+6@,E=,@,,+66@,7,@,,,6,@B,,5,,,6:;,E,,4:D>>C>4,@?+?<9C,*;99+=+,003@7*=99)2)2)6/:*3+321;++516:++*6)*02++:*27*9**/00+<)094)-).)))()-().)**/-4,
@M03506:14:000000000-AKVR1:1:1101:10826:3918 2:N:0:37
CACTTCTGGACTACAGGGGTTTCTCATCCCTTTTGCTCCCCTGGCTTTCGCTCATCAGCGTCAGTGTTGGTCCAGGACGCCGCCTTCGCCACCGGTGTTCCTCCAGATATCTACGCATTTCACCGCTACACCTGGACTTCCGCGTCCCTCTCCCAACCTCAACCCATCCAGTATCAGACGCAGTTCCCTGGTTACGCCGAGGGTTTTCACGCACGACTTAGTTGGCCACCTACGAGCTCCTTACGCCCAGTACTTCCGAACAACGCCTGCCCCCCCCGTCTCACCGCGGCCGCTGGCCAGG
+
CCB8,;CFC<C9,;@F<FGGGCFG9EEFE<,C@EFFF@,CCF@CGGCFCCF@FCFF9,,6BB,@CCEF,C,<6C<@:FFGE7FG7,CBF::7F@BFEGGGDCFA=<<5,9FCGFDF7BB<F,AF?B+FF@F4,:,F,,,CDE733+@+,@DF,@@,3@86,@,,@CB,@E37=;BFG9,@>@71<D,A,,*6,>,4C*4=*)*/*/=1+;5**)*3>C:@C77CC*9)A7.+2))*-)002+07*1:55*C667?FC?D*5)05>5:>875).)8*:(7/2(6<?00)-)(,0,2)7),((
@M03506:14:000000000-AKVR1:1:1101:11007:3963 2:N:0:37
CACTTCTGGACTACCGGGGTATCTAATCCCGTTTGCTCCCCTGGCTTTCGTGCCTCAGCGTCAGGAATTGTCCAGAGACTCGCCTTCGCCACTGGTGTTCCACTTGATATCTACGCATTTCACTGCTACACCAAGTATTCCAGTCTCCCTTCCAATCCTCTAGCCGGATAGTATCCGACGCAGTTTCCGGGTTAGGCCCGGAGATTTCACGTCAGACTTACACGACCGCCTACGCACCCTTTACGCCCAGTGCATCCGAACACCGTTTGGGCCCTCTGCATCACCTCCGTCGCGGGCACCG
+
@,6C<EFGCAEEDCE::FGGGGGE,FF@F<,EFFFGGGGGDGFFGGFEGEF8,<E<66F@FGEGGD@A8<FFFCFC8<EFA,@F@C<@@=FGFE@FAEF<E<FFGGG<A?FGGG?CFDG<FFGFF?A;FEEDF<=EGCEFC,EGFG,@D89@DADFGGFF=DAGGG+CC6@FF,@,1@6+857CAFD7EDC**DCCE?CEGDC*==F,,=<;778C49FCD+;ED)8)2>)*;>)*,/728<7:*:E)*;<4***2927/8.)93**)27*)))8;*8*+6)5,4)()()(4)-(10),(-
@M03506:14:000000000-AKVR1:1:1101:18219:3970 2:N:0:37
CACTTCTGGACTACCGGGGTTTCTAATCCCGTTCGCTCCCCTAGCTTTCGCGCCTCAGCGTCAGTCACTGTCCAGGTAGCCGCCTTCGCCACCGGTGTTCCTCCCAATATCTACGCATTTCACCGCTACACTGGGAATTCCACTACCCCCTCCAGGACTCAAGCAAAGCAGTTTCAGATGCAGTTCCCGAGTTGAGCCCGGGGCTTTCACACCTGACTTGCCCTGCCGCCTACGCGCCCTTTACGCCCAGTAACTCCGAACCACGCTTGCCCCCTCCGTTTTACCGCGGCTGCTGGCACGG
+
CCCCCGGGGGGGGGGGGGGFGGGGGGGGGGGGGGGGGGGGGGGGGGGGGGGGGGDGGGGGGGGGGGGGGGGGGFGGGGFGGGGGGGGGGEGGGGGGGGGGGGGGGGGCGFGFGGGGDGGGGGGGGGGGGGGGGFGGGGGGCFGGGGGGFGGGGGGGGGGGFGFDG8?88FGGFCFGFGDGFG:@=@<CGEGBEF?6FFGEEGEEECFFC+;CEFGDGGFFGG*+;;=35<>=D)753>0/6C*2*CEE580//**27(9*0).9***)*.0)07*1A9)+,(--)(-0,5,1>)5*;44((
@M03506:14:000000000-AKVR1:1:1101:10782:3971 2:N:0:37
CACTTCTGGACTACCCGGGTATCTAATCCCGTTCGCTCCCCTAGCTTTCGCACTTCAGCGTCAGTGTCGGCCCAGCAACCCGCCTTCGCCGCAGGTGTTCCTCTCGCTATCTACGCATTTCACCGCTACACCGAGAATTCCCGTTGCCCCTTCTGCCCTCTAGCCGCGCAGTATCATTTGACCTTTCCGAGTGATGCCCGGAGCTTTCACAACTGACTCTCACTGGCCGCCTACCCGCCCTTTACGCTCAGTAAATCCGCACAACGCCTGCTCCTCCCGTATCACCGCGGCTGCTCTCAAC
+
CCCCCGGGGGGGGG,F@7FEG?CEE9FFF@@E<F;:FFGGGG8E8ED<@FE::F<@CDGCFEFCF@FCF>FFCCEGGCD<CBFGG:,:,CFG+@BFFFG<@FGF?E+8?:B5<FFGC:+FE<FF7CC@F,=FGGC7>F;FB,B8,+CA?F7DF,3@,54,@9,@3@**5*>>9,6,,2,,2D9,1<A7/4*=*1,1,=45E)**33+0++;7E46+771+2*:7+<75:5:5*5)79D5=**0*02C@G8*/****0.)*07>GG5C);<5664+;;<>7(3())(-.,0,-)4?**/.)(
@M03506:14:000000000-AKVR1:1:1101:19256:4020 2:N:0:37
CACTTCTGGACTACCAGGGTATCTAATCCCGTTTGCTCCCCACGCTTTCGCGCCTCAGCGTCAGTTCCGGTCCAGTGAGCCGCCTTCGCCACTGGTGTTCCTCCCAATATCTACGCATTTCACCGCTACACTGGGAATTCCACTCACCTCTCCCGGACTCAAGCCAAGCAGTTTGGAGGGCAGTTCCTCGGTTAAGCCGAGGGATTTCACCTTCCACTTGCCAGGCCGCCTACGCGCCCTCTACGCCCAATAATTCCGAATAACGCTTGCCCCCTCCGTCTTACCGCGTCCGCGGGCACAC
+
CCCCCGGGGGFGGGGGGGGGGGGGGGGGGGDFFGDGGGGGGGGGGGCFGGGGGGGGEFGEFFGGGGGFEGGGGGGFGGGGGGGGGGGGGGGGGGGGFGGGGFGGGDEGDFGGGGGGCCFGGGGGDGCGGFFA?<?E,FFGGCFGGGGGGG9@CEEE6EGF,@FG6:F?EFG;AE;+1@95CCE8EAFA;8B>EE,=FFGCEC*;CC6E,::*09EFGGF+CFFFFC5>EGF*<3>7><3/*:7CFEE>EA*04@*:FFG*539F*88)*8DFFC*;*-)*.44<>B()-)(,7(()8)-((
@M03506:14:000000000-AKVR1:1:1101:20530:4042 2:N:0:37
CACTTCTGGACTACCGGGGTTTCTAATCCTGTTTGCTCCCCACGCTTTCGCGCCTCAGCGTCAGTACCGGGCCAGTGAGCCGCCTTCGCCACTGGTGTTCTTCCTAATATCTACGAATTTCACCTCTACACTCGCAGTTCCACTCACCTCTCCCGGACTCAAGGTCGCCAGTATCAAGGGCAGTTCTGGAGTTGAGCTCCAGGATTTCACCCCTGACTTAGCAATCCGCCTACGTGCGCTTTACGCCCCGTGATTCCCGGCAACGCTCGCCCCCTTCGCATTACCTCGTCTGCTGGCACTA
+
CCCCCGGGGGGGGGGGGFGGGGGGGGGGGGGGFGGG<FGGGGGGGGGGGEGGGGGEFGGGGGGGGGGGGDGGGGGGGGGGGGGEGGGGGGGGGFGGGAFEGGGGGGGGGGGGGGGGFGGGFCGGFFGGC9FEFCGF>FGGFCGGFDFFDFEGGGGDEEGGCF:FFGGGGGGBFCCFGGG5CF>F7?CECDFFG7?FGFCA8DFCF,<C7CFF5*4:6:+++:C?7CF>FDFEGFF56)0*8:*:7=E5*:/5)5:>:)/277)*)*1.8>DFFDG68()*,(.:A)5>3@(3B<8*0))(,
@M03506:14:000000000-AKVR1:1:1101:13001:4048 2:N:0:37
CACTTCTGGCCTACCCGGGTTTCTAATCCTGTTTGCTCCCCACGCTTTCGCGCCTCAGCGTCAGGTACGGGCCAGGAAGCCGCCTTCGCCACCGGAGTTCCTCTCGATATCTACAGATTTCACCCCTACACCGAGAGTTCCACTTCCCTCTCCCGCCCTCTAGCGAGGTAGTTTCGCGCGCCATTCCCCAGTTAAGCCAAGGGATTTCACACTCGACTTGCCCGGCCGCCTGCCGGCCCCTTACGCCCCGTAACTCCGCACCACACTCCCCCCCCCCGTCCTCCCCCCGCTCCTTGCCCCG
+
CCCCCGGGG-FGGGGGGGGGGGGGGGGGGGGGGGGGGGGGGGGGGGGGGGGGGG7FDFGGGGGGGFFGGGGGGGGGFGGGGGGD@FG?EGGGGC@CGEGGG<FAFGDGGGGGCGGDC<AFGDFG8FGFGGGGG7C7>BFFGGG,@EFEEFFGGGGGGG+@8,7EE>ED@D9?D,?C*1;CGC*=9;>,=CG<?7++<CCF**=FC2<9+1;<C>**>7)+:6*/))0.59)**.))4C>*;60*1*:3***).)220(*2))./7E*<0)775)*:/(0*(,),((()()(()(-2/0)((
@M03506:14:000000000-AKVR1:1:1101:8266:4102 2:N:0:37
CACTTCTGGACTACCGGGGTATCTAATCCTGTTCGCTCCCCACGCTTTCGCTCCTCAGCGTCAGTTACAGACCAGAGAGTCGCCTTCGCCACTGGTGTTCCTCCACATCTCTACGCATTTCACCGCTACACGTGGAATTCCACTCTCCTCTTCTGCACTCAAGTTCCCCAGTTTCCAATGACCTTCCCCGGTTGAGCCGGGGGCTTTCACATCAGACTTAAGAAACCGCCTGCGAGCCCTTTACGCCCGATAATTCCGGACAACGCTTGCCATCTACGTACTACCGCCGCTGCTGGCACGC
+
CCCCCGGGGGGGGGGGGGGGGGGGGGGGGGGGGGGGGGGGGGGGGGGGGGGGGG?FFGGGGGGGGGGGGGGGGGGGGGGGGGGGGGGGGGGGGGGGGGGGGGGGGGGGGGGGGGGGGGGGGGGGGGGGGGGGGGGGGGGGGGGGGFGGGGGGGGGGFGGGFDFFFGFGGGGGEFGGGFGFCGGGGGGGGGGGGEFE8EGCE>EGG5CFGGD>FGG?DF6CG=F9*2=BGGF55)))7C;@FC::>EE@5C*7)@0:>:35>>F9):C385C**2+<+(.+,4)5,29)4)46>736>),((
@M03506:14:000000000-AKVR1:1:1101:6264:4115 2:N:0:37
CACTTCTGGACTACAAGGGTTTCTAATCCTGTTTGCTCCCCACGCTTTCGCGCCTCAGCGTCAGTGCCGGTCCAGATGGCCGCCTTCGCCACCGGTGTTCTTCCCAATATCTACGAATTTCACCTCTACACTGGGAATTCCGCCATCCTCTCCCGGACTCACAGCGCGACAGTATCAAGCGCAGTCCCCGGGTTGAGCCCGGGCCTTCCAGGCCCAACTTATCGCCACGCCTGCGCCCCCTTCACGCCCACGAATTCCGACCCACGCTAGCCCCCCCCGTATTCCCGCGGCCGCCGGCACG
+
CCCCCGGGGGGGGGGGGGGFGGGGGGGGGGGGGGGGFG@FGGGGGGGGGGGGGGEFGGGGGDGCF9FGGGGGGGGGGGGGFGGFEGFGGGGGGGGGGEEFFFFEFFFGGGGGGGGGGFGFGFGGGGGGGGGEFGGGGGGGGGDG+6DDEG=?DFDDEGEGGGGCF6CEEGG7A;;3=>FE:5?CE6<6@CE:C:CC+385:C5EECC+=++****275)320:***)07).0*))1(97CEC**0*2<EG*))09*:6**).)19*/);)68<DG:C952((.)6)171)(()((1).(,(
@M03506:14:000000000-AKVR1:1:1101:14076:4145 2:N:0:37
CACTTCTGGACTACTGGGGTATCTAATCCCGTTTGCTCCCCTGGCTTTCGCTCACTCAGCGTCAGTGTTGGTCCAGGATGCCGCCTTCGCCACCGGTGTTCCTCCAGATATCTACGCATTTCACCGCTACACCTGGAATTCCGCATCCCTCTCCCAAACTCAAGCCATCCAGTATCAGACGCAGTTCCCCGGTTAAGCCGAGGGATTTCACGTCTGACTTAGTTGGCCGCCTACGAGCCCTTTACGCCCAGTAATTCCGAACAACCCTTGCCCCCCCCGTCTTACCCCGTCCGCTGGCCCG
+
CCCCCGGGG9FGGGGGGGGGGGGGGGGGGGGGGGGGGGGGGGGFGGGGGGGGGGGFGGGGGGGGGGGGGGGGGGGGGDFGGGGGGGGGGGGCGGGGGGGGGGGGGGGEDFGGGGGFGGGGGGGGGGGGGGGGGGGFGCGGGFFGGGGFGCFGGGGGG8EGGGFDFGEFDGF9=,EEFF9DCDCEGDEGGGGGGGD9FDGG5;CE*?69FGCFFFFG>FFGFGGFG6FACDEDDABDDC>F*A7*:CG@G5:)96>>F)7*)))01*2)25>FFF8EG()1(,3).(.07.4(0(())),((
@M03506:14:000000000-AKVR1:1:1101:5595:4147 2:N:0:37
CACTTCTGGACTACTGGGGTTTCTAATCCCGTTTGCTCCCCACGCTTTCGCGCCTCATCGTCAGGAATTGCCCAGAGACCCGCCTTCGCCACCGGAGTTCCCCCCGATCTCTACACATTTCACCGCTACACCGGGAATTCCAGTCTCCTCTGCAATCCTCCAGAACAGCAGTATCCATCGACGTTCTTCGGTTGAGCCGAAGGTTTTCAAGACCGACTTGCCATCTCGCCTACGCGCCCTTTACGCCCAGTAATTCCGAGCAACGCTTGCCCCGTCTGTCTTCCCGAGCCTTCTGGCCACC
+
CCCCCGFFGGGDEFF9@FG@:FGGGAFGFECGGC;CCFE<C@F@:@C,C,BBCE,BC,9ECF<FCEF<FGG<9C@8CE@,9:CE@=F<C,CFGCC+@FGCA<E7+@7BE=5,CFFGGG@DC@,58>+C>DAA:C:+3D@CFF>F,,@9;FC,>;ACFFG7,5D7C8>E@,3FG,3,,798D>5B>,*=>C>E*4?44;*755:++4/+++227>*/:D:C:<F9*000:)5*5)7)4)0:;+::5C*)188*87***,**55)9)*A>*)*08)1/2(9<<A2),,-)3)()/5-*))(((
@M03506:14:000000000-AKVR1:1:1101:21229:4167 2:N:0:37
CACTTCTGGACTACCGGGGTTTCTAATCCCGTTCGCTCCCCTAGCTTTCGCGCATCAGCGTCAGTGTCGGCCCAGCAACCCGCCTTCGCCGCAGGTGTTCCTCTTGTTATCTACGCATTTCACCGCTACACCAAGAATTCCAGTTGCCCCGTCCGCACTCTAGCCGCTCAGTACCCGTTGACCTTTCCGAGTTCAGCCCGGATATTTCACAACTGACTTGTCCTGCCCGCCTCCGCCCCCCTTCCGCCCCGGAACTCAGTACAACGCTTGCCACCCCCGCCTTCCGCCGGCCTCTGGCACC
+
-A@<CFFGG9CFFGF+CCE@FGFG9<ECEG7EF8FGCFCFGGGDFFGGGDCFEDGE@F@7FG@@C@6F7@:?E>EGECFGECDG:B<D,:FG7++BBEFEFCFFGG9E9F9<@BFCFFE9?<CFGGEEEEFD7<>,,C>>B,3C9,>,@++5+:6C@:E6;ECCFEC*=ECF;,5,**4=1,<2<FF9*4:6:+2+AFE589*/>:21+;@C56+5>CFFFC797*)0:7)**)07()02812*9>5758*)).)2:)*+/**20*/0*)/)19**1(0*((-).((.-7;15(.0)9(.,
@M03506:14:000000000-AKVR1:1:1101:13160:4187 2:N:0:37
CACTTCTGGACTACCAGGGTTTCTAATCCTGTTTGCTCCCCACGCTTTCGCGCCTCAGCGTCAGTTACGGTCCAGAAAGTCGCCTTCGCCACTGGTGTTCCTCCACATCTCTACGCATTTCACCGCTACACCTGGAATTCCACATCCCTCTCCCGGATTCAAGCCTTCCAGTATCAGACGCAGTTCCCGGGTTGAGCCCGGGGATTTCACGCATGACTTAGAAGGCCGCCTACGAGCCCTTTACGCCCAGTACTTCCGAACAACGGTTGCCCCCTCCGTTGTACCGCGGCTGCTGGTACAG
+
CCCCCGGGG-CFGGGGFGGGGGGGGGGGGGGGGGGGFGGFGGGGGGGGGGGGGGEGGGGGFGGGGFCGGGGGGGGGGGGGGGGEFFGGGGGGGFGFFFGGGGGFG=<F=FCGGGGGGGEGGGGDFGEFGGGGFFCGGGGGGGGFGGGGGGGGGECEBCCGC8DGFGGDCAFG,8CDAEGGGCEEFDGGGGE8E58<>F>EE*:*/0<CGG:?=*8@FC++::;CFFABDG>EF))/-))**6>>75/.*A89***00,9C5))1)*15/):67C8C*(0+,-.))(47,)((8))*)*.-)
@M03506:14:000000000-AKVR1:1:1101:21624:4197 2:N:0:37
CACTTCTGGACTACTGGGGTTTCTAATCCTGTTCTCTCCCCACGCCTTCGCCCTTCAGCGTCAGCTACTGCGCAGAGATCCGCCTCCGTCACCGGTGTTCCTCCTGATATCTTCTCCTTCCACCGCCACACAACTCATCCCTCTCCCCCCCGCAGTACTCCAGCCTGCCTGTATCCCCCGCCCGCCCTCAGTTGAGTTGGCGGTGGTCCCGAACACCGCACCAAACCACCCACTACACCTCACCGCCCTGCATTACCCTCGAACCCTCCACCACTCCGTCTCCACATCCCTGCCACTACTC
+
-,-,,,,-CC-,CCF96-@@:;6,,<;,,C,;E9,CEFD,@,@+@,,6C,,,6+,6,,C+8@C7,,,666C8C:++,,,,66DCE,C66E?FE?+8F:,,9@F,ACC,C,,?,A,,5,,,,,,A:F@+@:4+4+,75,,74,48=,@EG>8=C@+3,33,4,,@*:,@,3,33<,,,:>1**;*48/*4,:,6,,,52+++)****290/3**1:@535*1)****8)7C):5))*)2.21+*1**:5*12)**2*:(0:)))11CC5*)07)1+;*4.*.8)).())(0).)3)*/)().
@M03506:14:000000000-AKVR1:1:1101:21444:4226 2:N:0:37
CACTTCTGGACTACCGGGGTTTCTAATCCTGTTTGCTCCCCACGCTTTCGCGTCTCAGCGTCAGCAACGATCCAGAGGGCCGCCTTCGCCGCCGGTATTCCTCCTGATATCTACGCATTTCACCGCTACACCAGGAATTCTACCCTCCTCTATCGCGCTCCAGCTGCCTAGTTTCCGATGCACTTCCGAGGCTAAGCCCCGGGCTTTCACATCGGACTTGGGCAACCGCCTACACGCCCTTTCCCCCCCCCCCATCCCACCAACGCTTGCACCCCTCTCCTCTCCTCCGCTGCCTGCCCCG
+
CCCCCGGGG@FGFGGGGGGGGGGGDFFGGG@FGGGGGGGGGGGFGGGGGFGGGG:F9FGGFG@@FEGGGGGGG9C9FFDGGGGGGGGGGGGGGGECCGCFFFGGGG<FFFFFCGG@FCFFGGGGGGECEBFFCE>D,=FGGCADGGGGGGC7EG8C>EEGGFDDD@FGG9?FECFGGDG*B,CFCGGG**:72++5=0=E5)CE8:=E9C*2<>*/99F7**7**95>EGE*9)0995)*2<::*7:B52*7))*27(9*.))11**0/7*15>8*;()2.,)434,.()(35.)*0)3-(
@M03506:14:000000000-AKVR1:1:1101:11523:4260 2:N:0:37
CACTTCTGGCCTACCGGGGTTTCTAATCCTGTTTGCTACCCACGCTTTCGTGTCTCAGCGTCAGTTGCGGTCCAGAGAGCCGTCTTCACCACAGGTGTTCCTCCCGATATCTACGCATTTCACCGCTACACCGGGAATTCCACTCTCCTCTTCCGCACTCCAGCCAGGCAGTTCCCGGCGCACCCTCCCAGTTGAGCCGGGAGATTTCACACCAGACTTACCCAACCGCCTACACCCGCTTTACGCCCTGTAATTCCGAACAACGCTTGCCGCCCACGTATTACCGCCGCCGCTGGCCCGC
+
CCCCCGGGG9EGGGGGGGGGGGGGGGGGGGGGGGGGGGGGGGGEGGGGGGGGGGEGFGGGGGGDGGGGGGEEFGGGGGGGGEFGGFGGGGGGGGGGGGGGGGGGGGDDEGGFGGGGGGFGDFGGGGGCGFGGGGGGGGGC;EFFGGFFGGFCDGEECEEFFGFGGGGGFGGGGGGFGCGGGDGGGFFEGCG7BC,AFG*5*):*=:@CF:CGG3=8DF1+0>F6*953CDFCGFF*9<@**/*:*2*7**+/**2:C(1*855D)//.*70)7D*;C75*..)-.((),),(>B,)0)-,(
@M03506:14:000000000-AKVR1:1:1101:8644:4272 2:N:0:37
CACTTCTGGACTACAGGGGTTTCTAATCCTGTTTGCTCCCCACGCTGTCGCGCCTCAGCGTCAGCAACGGCCCAGCAGACCGCCTTCACCACCGATGTTCTTCCCGATCTCTACGCATTCCACCGCTACGCCGGGAATTCCATCTGCCTCTACCGTGCTCGAGCCCGACAGTCTAGGAGGCAGCCCTGCAGTTAAGCCACAGGATTTCACCCCCTACTTATCAGGCCGCCTACGCGCCCTTTACGACCAGTGATGCCGGCCAACGCCCGACCCCTCTGCCTTACCGCGGCTGCTGGCCCAG
+
CCCCCGGGGGGGGGGGGGGFGGGGGGGGGFFGGGGGGGGGGGGGGGGGGGFGGGGGGFGGGGGGGGGGGGGGGGGGGGGGGGGGGGGGGGGGGEGGGGFEFGGGCGEGGGGGDGGGGGDFFGGFGDGE>FGGGGGGGG,>BDEFGFGGGGGGGGGGGD3EEGDGEGGGGGGCGFDDFECCEGGGFCFGG@@+BF9EGFFGGGGG8CFCCCD4C<C*9C4:>FC?4FBEG3<7*):5>D):*0:CC*::EGF*7@*024>*7)839?*.8)))818;?8*0.)45?1()-5(455?<))-((
@M03506:14:000000000-AKVR1:1:1101:21989:4283 2:N:0:37
CACTTCTGGACTACCGGGGTTTCTAATCCTGTTTGCTCCCCACGCTTTCGCGTCTCAGCGTCAGTCACCGTCCAGAGAGCCGCCTTCGCCACCGGTGTTCCTCCTGATATCTACGCATTTCACCGCTACACCAGGAATTCCACTCTCCTCCCCGGGACTCGAGTCCACCAGTTTCCAATGCACTTCCGGGGGTGAGCCCCTGGCTTTCACATCAGCCTTAGTGGGCCGCCTACTCGCCCTTTACGCCCAGTGATTCCGAACAACGCCCGCCCCCCCCGGATTACCGCGCCCGCTGCCCCGC
+
CCCCCGGGGGGEG@FGDCCFGDFGFGGGGGAEFACEFG<FGGGGGCFGGGEGEEFGGGGGGGGDGGGGFGGEEGFEF,?FFEG@FCFFG>FGCF@4=?@FGGGFFFDFFGGEFGGGF@FFG9FGGGD+3ADAFD77<CBFG9EDDEE33>,@CE8BEC@FCGCFF7;DFGGE,@EFG,BDGG<>AC9EGE*:C*=5+6CE*>5E0/2+0:C0<>F+59?F>>C**9;>*9575*)*,)08860:CG:7**0**/*:2(1*007975?5*5)00)**23)*-4)8>(,)()(-)(.)..(((
@M03506:14:000000000-AKVR1:1:1101:19396:4287 2:N:0:37
CACTTCTGGACTACTAGGGTATCTAATCCTGTTTGCTCCCCACGCTTTCGCACCTCAGCGTCAGTACCGATCCAGTGGGCCGCCTTCGCCACCGGTGTTCTTCCTAATATCTACGAATTTCACCTCTACACTAGGAATTCCACCCACCTCTATCGGACTCAAGACGTGCTGTATCAAAGGCAGTTCCGAAGTTGAGCTCCGGGATTTCACCCCTGACTGACACATCCGCCTACGTGCGCTTTACGCCCAGTCATTCCGCACAACGCTAGCCCCCTCCGTACTACCGCGGTCGTCGGCACGA
+
CCCCCGGGGGGGGGGGGGGGGGGGGGGGGGGGGGGGFGGGGGGGGGGGGGGGGGFGGGGGGGGGGGGGGGGGGGGGGGGGGGGGGGGGGGGGGGGGGGGGGGGGGGCGGGGFGGGGGGGGGGGGGGGGGGGGGGGGGGGGGDFGGGGEFFGGGGGDGGGFFFFGGGE6DCFFGCEGGGGFGFGGGFFG5BBEF,,5:AFGGGGGGD??CD>DEC5,;DA6CCFGF<55=C>C<A)*6D>8CC7F***0:8+*/*:CC3*:>:5>)**8*6*7>)?*14>F(4)6<>0)-)((0(()))-3(
@M03506:14:000000000-AKVR1:1:1101:9843:4288 2:N:0:37
CACTTCTGGACTACCGGGGTTTCTAATCCGGATCGCTCCCCACGCTTTCGCTCATGAGCGTCAGAACCAGTCCAGGATGCCGCCTTCGCCGCTGGTGTTCCTCCGGATCCCTACGCATTCCACCACTACACCCGGAATTCCGCATCCCCCTACTGGCCTCAAGCCTGCCCGTATCGCACGACCCTCCCCAGTTGAGCCGGGGTGTTTCACGCACGACGTACCAAGCCGCCTGCGATCGCTTTACTCCCAATAAATCCGGCACACGCTTCCCTCCCCCGTCTTACACCGGCTGCTGGCACGC
+
CCCCCGGGGGGGGGGEGDGGGGGGGDFGGDF7CCEGGGGDG<FEG7EFCFGCFCFFGGGGEGGGADFCGGG@FCFFGGFGGGGGGEGG7FFGGDFEGGEFGGGEGDCFGGGGFGC77@FG9<FF8F,3,3FFGGGC@>FGCCECCG?:DGG6EF9DFGGGFG?GFGF5FFGF8C>EGGGE5EEGFGGGD+82CCFGFC=5*:*1**:C+*17*9**9)7F***39C>>EDB=C))*-178;52**+<5=*2/7**09,>=))0/)8C)*)2*0>***,7*((-)))()()-())4*7))((
@M03506:14:000000000-AKVR1:1:1101:13789:4301 2:N:0:37
CACTTCTGGACTACCGGGGTTTCTAATCCCGTTTGCTCCCCTGGCTTTCGCTCCTCAGTGTCAGTGTTGGTCCAGGATGCCGCCTTCGCCACCGGTGTTCCTCCAGATATCTACGCATTTCACCGCTACACCTGGAATTCCGCATCCCTCTCCCAAACTCAAGCCATCCAGTACCCGATGCAGTTCCCCGGTTCAGCCCTGGGATTTCACGTCTGACTTAGCTGGCCACCTACGTGCCCTTTCCGCCCAGCAATCCCACACATCGCTGCCCCCCCCCGCCTTCCCGCGTCTGCTGGCACGG
+
CCCCCGGGF9FGGCFGC:CB@CFGAFGF<FFGFEFDGGCFGG<@FGFGGGGGGGGDAF@EFGGGGGFDEGGGG96@<C,C@FFGEGGGEFDGC>E>FF@FGFAFGGGGCEFGGFGGG7=?EFFGEG@FCFG,A,E,EFGGGGG88CFG?8DF@8F,DF9E,@D?D8E8E,>E,,>,131+65@,57EC:7*4>*2<>C*,=**<,,=?987**;*1=+=,2+4,**))2/)+2))2(155=+:CC53)***0)**2*)2:>B)*9;:)*7C0)1:*2(5*4().2(()(.((*),*50)(,
@M03506:14:000000000-AKVR1:1:1101:8098:4328 2:N:0:37
CACTTCTGGACTACCGGGGTATCTAATCCTGTTTGCTCACCACGCTGTCGCGCATCAGTGTCAGAAACTGCCCAGCAGGCCGCCTTCGCCACCGGTCTTCCTCCAGATATCTACGCATTTCACCGCTACACCTGGAATTCCGCGTCCCTCTCCCAAACTCAAGCCATCCAGTATCAGACGCAGTTCCCCGGTTAAGCCGAGGGATTTAACGTCTGACTTAGTTGGCCACCTACGAGCCGTTTACGCCCAGTAACTCCGACCAACGCTTGCCTCCCCCGTATTACCGCGGCTGCTGGCACGG
+
@CCC@@FFFFFGGFGCGGGG7<@FFGGGGGA,CFGFGG,C@FFGG7,BFFFGGDEEGGFGGGFGFFGGFEDGFEF<FFGEEFEECG?FGGEGG:>:BEGGGFGFFGGGGGGGCEFF:FFGGGGFGEE7BEFFFGGF=D=FFGGEEC>>=88EFGFF,8;<E6D6FC9,D,:@,:D>CEG558;EG,>2<>B8::9<C<8*:CC53=9++3/2CCEGGCFC:@F+86FF5*)0*73>9D)2;+57**285*8***229,)*085*/*80*)*099C5*(0215<<A60;6D9;B)8*<<2(-
@M03506:14:000000000-AKVR1:1:1101:10318:4342 2:N:0:37
CACTTCTGGACTACCGGGGTATCTAATCCTGTTTGCTCCCCACGCTGTCGCGCCTGAGCGTCGGTAACGGGCCAGTGAGCCGCCTTCGCCACTGGTGTTCTTCCGAATATCTACGAATTTCACCTCTACACTCGGCATTCCACTCACCTCTCCCGTACCCAAGTTCTCTAGTCTCAAAGGCCATTCCAGAGTTGAGCTCTGGGCTTTCACCTCTGACTTGAAGAACCGCCTGCGCCCGCTTTACGCCCAGTAATTCCTAACACCCCTAGCCCCCTTCGTACTACCGCGGCTGCTGCCACGC
+
CCCCCGGGGGGGGGGGGGGGGGGGGGGGGGGGGGGGFGGGGGGGGGGGGGGGGGGFFGGGGGGGGGGGGGGGGGGGGGGGGGGGGGGGGGGGGGGGGGGGGGGGGEFGFGGGGGFGGGGGGGGGFFGGGGGGGGG:FGGGCFGGGCFGGGGGFGGGEGGGGFGA:@EFGCAFFCA9CCAFGFCG7DGGG,D>E7DEF7DG7FGCG=FGC@>;CCF,=FF?F*+<2CF>EGEGG>)*6CBEEC*:*A17:*+9*9*:*):+84)7)/*7*75;39*;C27:(-64217)(0793::*7),4(
@M03506:14:000000000-AKVR1:1:1101:5869:4349 2:N:0:37
CACTTCTGGACTACCAGGGTATCTAATCCCGTTTGCTCCCCTGGCTTTCGCTCCTCAGTGTCAGTGTCGGTCCAGGATGCCGCCTTCGCCACCGGTGTTCCTCCAGATATCTACGCATTTCACCGCTACACCTGGAATTCCGCATCCCTCTCCCGAATCCAAGCCATCCAGTATCAGACGCAGTTCCCCAGTTAAGCTGAGGGATTTCACGTCTGACTTAGTTGGCCGCCTACGAGCCCTTTACGCCCAGTAATTCCGAACAACGCTTACCCCCCCGTATTACCGCGGCTGCTGGCACGGG
+
CCCCCGGGGGGGGGGGGGGGGGGGGGGGGGGFGGGGEGGDGGGGGGGGGGG7EGGGGGGGGGGGGGGGGGGGGGGGGGGGGGGGGGGGGGGGGGGGGGDGGGGGGGGGGGGGGGGGGGGAFGGGEGGGGGGGGGGGGF:EFF@GGGGGGGFGGGGGGGGFFG?FEFGGGGGG8EGGGGGGGC7>;CGGGGG@@C9ADEC?F>EGDFGG@>CFG4CCDC6=FGCC<698CD:**):51<3C67:FDEEB=5C48*:C>(9*8).9)**7;;F@FGEG5:3*(566(-3727,(),(9)92,-
@M03506:14:000000000-AKVR1:1:1101:12103:4378 2:N:0:37
CACTTCTGGCCTACCCGGGTTTCTAATCCTGTTCGCTCCCCACGCTTTCGCGTCTCAGCGTCAGTCACGTACTAGAGAGCCGCCTTAGCCACGGGTGTTCTTCCTGATATCTGCGCATTTCACCACTACACTGGGAATTCCACTCTCCTCTCCGGTCCTCTAGTCACCCAGTACCGAGTGCATTTCTTGAGTTGAGCTCAAGGCTTTCACACCCGACTTGGGCAACCGCCTACACGCGCTTTCCGCCCGGTAATTCCGAACACCGCCAGCCCCCCTCGTCTTTCCGCGGCTGCCGGCCCGC
+
CCCCCGGGG-EFGGGGGEGFGGFG,FFGGGGGGGGGDFEGGGGGGGGGGGGGGGFF9FFEGGDGGGGGGGGGGCGFGGGGGGGGGGGGGGGGGEEGGGGGGGFGGGCFGGGGGGGGGGGFFFGGGGGGG,AFFF8A@FGGFDDF,=D86DDFGGGGGGGGGGAFGGGG,@FDGF9CE5@8EGGGEGGGG9EFFA2DGEF69FFGF?FGGG7DCDGEGGA98C4=FCFA5885CFFGBDF=E:*27ED>*2/)0/2224>=E5)1)//0*0/75)*/;(0/(()).(403)(-7(4>::0((
@M03506:14:000000000-AKVR1:1:1101:17392:4404 2:N:0:37
TACTTCTGGACTACCCGGGTTTCTAATCCTGTTTGCTCCTCACGCTTTCGCACCTCAGCGTCAGTTACGGGCCAGTGAGCCGCCTTCGCCACTGGTGTTCTTACCAATCCCTACGAATTTAACCTCTACACTCGCAGTTCCACTCAACCCTCCCCCACCCAAGACCTTCAGTACCACAGGCAGTTCCGGATTCGAGCTCCAGGATCTCACCCCTGACTTACATACACGCCTACGTATCCTTCACGTCCAGTGATTCCGGTCAACGCCAGCCCCCTTCGTTTTTGCGCTGCTCCTGGCAGGC
+
-A-BCGCAFCFFDFG-6+@CC@AGE<FFFFGFFGFG,6E,C,CEG7FFCC>CC:,@,CF@E@@EF<DF7:+@@,6C9,E@A@++B?EABF,CF<<E=A=5EF,?A<,5,,5F9,:7499,,,,,9=,4?A?EE7:>FEF,A,>FD?8@3@6@36++@>+A>CF,,6@>89F3,57>,34,@@+@D,3***63,*,<*=89,*,*5,=,,+9***/,0;+408+=D*).:/.7*0)*)2;39+267*3.*5+*/;7:+,)*0)*2***75:F>))*88(8*23((.-()())))48C>4(,(
@M03506:14:000000000-AKVR1:1:1101:11025:4422 2:N:0:37
CACTTCTGGACTACTGGGGTATCTAATCCCGTTTGCTCCCCTGGCCTTCGTGCCTCAGTGTCAGGAACTGTCCAGAGACCCGCCTTCGCCACTGGTCTTCCTTACGATCTCTACGCCTTTCACTGCTACACCGTAAATTCCAGTCTCCTCTCCAGTCCTCAAGAACGGCAGTATCGAATGCAGTTTCGGAGTTAAACTCCGAAATTTCACCCCCGCCTTACCACGCCACCGCCGCAACCTTCACGCCCAACGAATCCGAACAACGCTTCTAGCTCGTGTAGTACCCAGGCTGCTGGCACGG
+
-6<A<@<FA<<@C<<6CFE@6CCEFGEGF<,;6F@FGD8CBFGF?EGGGGG8@<FFGGG,CF99CFGD@@FGD9E@8D<D<@@:CF9,86FF,EGG,@<,<FGEGC,4,,,55,A++4:,,,9CEGDFGDF@CAB4?9CD;E;EEG,,@EBF87,@9D,;E8E,4@>EE6+D,6=+AFF,=,@@,6@88++:,,>,,,,2398*:AAFG+****1**/:,08+,*)2:564*2)8)(2;+9+2**2*)*1*))0**6457)8.*1:=)****0*+*2470)).)),)0()(,)4:4)7)((
@M03506:14:000000000-AKVR1:1:1101:10820:4465 2:N:0:37
CACTTCTGGACTACCGGGGTTTCTAATCCCGTTTGCTCCCCTGGCTTTCGCTCCTCAGCGTCAGTGTTGGTCCAGGATGCCGCCTTCGCCACCGGTGTTCCTCCAGATATCTACGCACTTCACCGCTACACCTGGAATTCCGCATCCCTCTCCCAATCTCAAGCCATCCAGTATCAGATGCAGTTCCCCGGTTAAGCCGAGGGATTTCACGTCTGACTTAGGTGGCCGCCTACGAGCCCTTTACGCCCATTAATTCCGACCATCGCTTTCCCCCCCCGTATTACCCCCCCTCCGGGCACGG
+
CCCCCGGGGGGGGGGGGGGGGGGGGFGGGGGGGGGGFCFGGGGFGGGGGGGGGGCFFGGEGGGGGGGGGGGGGGGGGGGGGGGGGGGGGGGGGGGFEGGGGFGGGGGGGGGGGGGGCGGGGGGGGEDEGFGGG8FGDEGFGFGG>8EFGG8,@D8D8D,3,6@C6@EFGFGGFGG,2,CCFFGGCFGEGD78B59<FGG7EC8*,=9:EDC<:4:1:CF+1*3<8C4>GGF=CA)79DFF*<77*:CE**<7*/*2:>D*8))2**27*9C75DG8:()1((.-.(()()((.((17)4(,
@M03506:14:000000000-AKVR1:1:1101:23037:4470 2:N:0:37
CACTTCTGGACTACACGGGTTTCTAATCCCGTTTGCTCCCCTGGCTTTCGCTCCTCAGCGTCAGTGTTGGTCCAGGATGCCGCCTTCGCCACCGGTGTTCCTCCAGATATCTACGCATTTCACCGCTACACCTGGAATTCCGCATCCCTCTCCCAAACTCAAGCCCTCCAGTATCAGACGCAGTTCCCCGGTTAAGCCGAGGGATTTCACGTCTGACTTAGTGGGCCGCCTACGAGCCCTTTACGCCAAGTAATTCCGAACAACGCTGCCCCCCCCCGCATTACCCCCGCGGCTGGCACTG
+
CCCCCGGGGGGGGGGGGGGGGGGGGGGGGGGGGGGGGGEFGGGGGGGGGGGGGGFGGGGGGGGGGGGGGGGGGGGGGGGGGGGGGGGGGGGGGGGGGGDGGGGGGGGGGGGGGGGGGGGGGFGFGGGGGGFGGGGGGFDGGFGGGDGFGGGGGGGGGG9FDD=EDGGGGGGGGFFFGF?EEE*@<;:CEEC@EGFEF6CEE5CCCFG797;8FFFGGGAFF>FGGG>>5787DD.19DFDGDFD7:C)/;@@=FDGG7*27)?4CC87*77FB)?*:;.*4()))(-)4)((0(2*8),(.
@M03506:14:000000000-AKVR1:1:1101:15016:4514 2:N:0:37
CACTTCTGGACTACCGGGGTTTCTAATCCCGTTCGCTCCCCTAGCTTTCGCGCATCAGCGTCAGTGTCGGCCCAGCAACCCGCCTTCGCCGCAGGTGTTCCTCTTGATATCTACGCATTTCACCGCTACACCAAGAATTCCAGTTGCCCCTTCCGCACTCTAGCCGCACAGTATCAGTTGACCTTTCCGAGTTAAGCCCGGAGATTTCACAACTGACTTGTGCTGGCCGCCTACGCGCCCTTTACTCACAGTAAATTCGAACACACCTTGCTCCCCCCCTCTCTCAGCGCCCTCTGTCACC
+
CCCCCGGGGFGGGGGGGGGGGEGGGGGGGGEFGGGGGGGGFGGGGFGGGGGGGGGGGGGGGGGGGGFE@EDGGGGGGGGGCGGGGGGGGGGGGECEFGGGGFFGFG9DEGGGGGGCEFEGCF9FBC+>FCDDGFD8FG;FGAFGFFGGGGGG?CGDEGGG9=>C8EGGGGGCGGGCFGGGGGFFFD;<AEDC>EF7,=CEEDC8:+1<FGF*=7<CC779C4FGG<>::<:CD?F36D3C*02:D+<*33+***2**6*A))5***27+9<BF7CE82)*(.,)4))0,),().3<*1)62
@M03506:14:000000000-AKVR1:1:1101:13283:4529 2:N:0:37
CACTTCTGGCCTACCGGGGTATCTAATCCTGTTTGCTCCCCACGCTTTCGCGCCTCAGCGTCAGTATCGGTCCAGAGCGCCGCCTTCGCCACCGGTGTTCTTCCCAATATCTACGAATTTCACCTCTACACTGGGAATTCCACGCTCCTCTCCCGATCTCTAGCCACCCCGTCCCAAGCGCCATTCCCAGGTTGAGCCCGGGGCTTTCACGCCTGACAAAGATAGCCGCCCGCGCGCCCGTTGCGCCCCGTCAACCCTAACAACGCTCCCCCCCCTTGTCTTACCCCGTCTTCTGGCACTC
+
CCCCCFGGG-CCFGGECCCF@FGGGGGC<FFGGFFGGGG@F<F@CCECFECF@ECGGGGGGGDEGGGGGGGEGGF,CFEGGGGG@FFCCGGGGGDEGCGGGGGGGG,=?F,FEFGGEFDFFAFG@FCAFFG99==,,ADC9FD=?CEE8D;DD1++@:8ECE9F6<FFEGE*8@CF,>A5CGC*2>BC,?*6,=<,5:=?5<C?C*7++3*7C*/*;*+**9777:)8CD)29)<59D5***/*1:C5**2)7)***(**0)7C)**.28*75>//*(*+6264(((0,0.(8)-*)))(.
@M03506:14:000000000-AKVR1:1:1101:12447:4596 2:N:0:37
CACTTCTGGACTACCGGGGTTTCTAATCCTGTTTGCTCCCCACGCTTTCGCACCTCAGCGTCAGTACCGGACCAGTGAGCCGCCTTCGCCACTGGTGTTCTTCCGAATATCTACGAATTTCACCTCTACACTCGGAGTTCCACTCACCTCTTCCGGACTCAAGCTTCCCAGTATCAAAGGCAGTTCTGGAGTTGAGCTCCAGGATTTCACCCCTGACTTAAAAAGCCGCCTACGTGCGCTTTACGCCCAGTGCTTCCGAGCAACGCTAGCCCCCTTCGTATTACCTCGCCTGCTGGCCCGC
+
CCCCCGGGG9FGGGGGGGGGGGGGGGGGGGGGGGGGGGGGGGGGGGGGGGGGGGCGGGGGGGGGGGGGGGGEGGGGFGFGGGGGGGGGGGGGGGGEF=FGGGGGGDFGGGGGGGGDGGGGGGGGEFFCFDGGGGEGGGGFFGGGGGGGGGGGGGGDDGCG6@FGGGGGGGGGGGFDG,B>C6EFFCCGGFFGGCFGGFG<87DCF,<C7CGGDF58CD8<CDC9DFFAEG:**.=777A8EG>D*:?B::@F*7::*-**0)0>DC85::C?@C:*2(0*.())6-4:(0(-7()0)),,-
@M03506:14:000000000-AKVR1:1:1101:17723:4601 2:N:0:37
CACTTCTGGACTACCGGGGTTTCTAATCCTGTTTGCTCCCCACGCTTTCGCTCCTCAGCGTCAGTACCGGCCCAGAGTGCCGCCTTCGCCGCCGGTGTTCCTCCCGATATCTGCGCATTTCACCGCTACACCGGGAATTCCACACTCCCCTACCGGACTCGAGCTAAAGCAGTATCGAGCGAAGGCTCCAGGCTGAGCCTGGAGATTTCCCACCCGACTTGCTTAGCCGCCTACGCGCTCTTTACCCCCAATAATTCCGGACAACCCTCGCCCCCTCCCTATTACTCCCTCTGCTGGCACC
+
CCCCCGGGGGGGGGGGGGGGGGGGGGGGGGGGGGGGFGGGGGGGGGGGGGGGGGGGGGGGGGGGGGGGGGGGGGGGGGGGGGGGGGGGGGGGGGGGGGGFGGGGGGGGCGGGCGGGGGGGGGGGGG+CFFGGGGGGEFFGDGFFGCGGGGGGGGGG>E8F*CCCE7CCCGGGCFGDCCFEEGGEEGEGEGGG**BCF602@FC8+*<CCGGGGGEE3>:E7:FG*7@?55)7*7)/(<7;*02**+0.>*:)/*20:96:>:)*9*8.;)1)<<C*/()*).6)6))),),(04)*)0(5(
@M03506:14:000000000-AKVR1:1:1101:9867:4612 2:N:0:37
CACTTCTGGACTACAAGGGTTTCTAATCCTGTTTGCTCCCCACGCTTTCGCACCTCAGCGTCAGTATCTTCCCAGATCGCCGCCTTCGCCACTGGTGTTCCTCCCGATATCTACGAATTTCACCTCTACACCGGGAATTCCGCGATCCTCTTAAGTACTCAAGCTCTCCAGTTTCGGATGCACTTCCTTGGTTAAGCCGAGGGATTTCACATCCGACTTGAAAAGCCGCCTCCGTCGGCTTTACGCCACATCATCCCGACCAACGTTTCCACCCGTCGTATTCCCACGCCTGCTTGCCCGC
+
CCCCCGGGGGFGGGGGGGGGGGGGGGGGGG9FGGGGGGGGGGGGGGGFGCEGGDGGEFGGGGEGFFGGGGGGGFG<EFGGGGGGGGGGGGEGGFCGGGGEGFGGGG7FGEFGAFGDE@DFEGGGFGDGGGGC@G:F@FGG9EE7E+>CAE;A,=3@,@3EADCFCECFGFCCFGEB6+@8B7A;6:CF7EFGGGGGFFEGG48?E6<,,4++AFEC)9)<76+:645;=D>E<)2*-)0;5CGF3CE)*2+)*9**1(**)0)1*1*7+0*95**//(7*,4).8)(0(0(-.()2)))((
@M03506:14:000000000-AKVR1:1:1101:22663:4618 2:N:0:37
CACTTCTGGACTACCGGGGTTTCTAATCCTGTTTGCTCTCCACGCTTTCGCGCCTCAGCGTCAGTATCGGTCCAGAGCGCCGCCTTCGCCGCCGGTGTTCTTCCCAATATCTACGAATGTCACCTCTACACTGGGAATTCCGCGCTCCTCTCCCGATCTCTAGCCACCCCGTCCCAAGCGCCATTCCTAGGTTGAGCCCGGGGCTTTCACGCCGGCTGAAGATAGCGGCCTGCGTGCCCTTTACGCCCAGTACACTCGAAACACTACGCCCGCCTGCGTCTTACCGCGGCGGCGAGTCAGA
+
<CBCCGCFGGCED@FFCD@FDCFAGGDGDAEEFGFFCE,,CEFC@CFFFGCCFFGGDCGG@EBFCFFGGGFCFFFC8<FGE=FGGGFDEC7@>>=BCGCFGEEFDDCFDFAG9FCEGG,9,8DFFGD:9,,A,=,,,D=7F,=7@5C3,,,54:>55@DCE:C,49:EG4>>E?:<?8FCE5?5;BE,+42?+AE+>AE:89ED*:+<+27F*7**))0297CC>:)):)0:*))/4*08;+0:*:?)*;C*1**0*4>*)).*:++)*)1).)2**3<*(()4((()-8(-70())0)-)
@M03506:14:000000000-AKVR1:1:1101:13514:4636 2:N:0:37
CACTTCTGGACTACCGGGGTTTCTAATCCTGTTTGCTCCCCACGCTTTCGCACCTCAGCGTCAGTACCGGACCAGTGAGCCGCCTTCGCCACTGGTGTTCTTCCGAATATCTACGAATTTCACCTCTACACTCGGAGTTCCACTCACCTCTTCCCGACTCAAGCTTCCCAGTATCAAAGGCAGTTCTGGAGTTGAGCTCCAGGATTTCACCCCTGACTTAGAAAGCCGCCTACGTGCGCTTTACGCCCAGTGATTCCGAGCAACGCTAGCCCCCTTCGTCTTCCCCCTGCTGCTGGCCCGC
+
CCCCCGGGG-EFCGGGGGGGGGGGGGGGGGGGGGGGGGGGGGGGGGGGGGGGGGGGGGGGGGGGGGGGGGGGGGGGGGGGGGGGGGGGGGGGGGGGGGGGGGFFGEGGCFFGFFGDDFGFGGGGCF<DGGGGGGGGDEGGGGFBFFGG9EFGGG8EEGGGGGGGFGGGGGGGGGGG:DG6EDCFFFGGFCCCCC,<@CFGFGGG8F6=FGGGE7CEGGFCFG=,CF;>=5A/*.;569AEECCCDEC:*:C6*1:7:(7*8B)29C*0*)9;:7828:F*44)64(,)-5()9:3*7443(
@M03506:14:000000000-AKVR1:1:1101:20777:4647 2:N:0:37
CACTTCTGGACTACACGGGTTTCTAATCCTGTTTGCTACCCACGCTTTCGAGCCTCAGTGTCAGTTACAGTCCAGAGAGCCGCTTTCGCCACCGGTGTTCCTCCATATATCTACGCATTTCACCGCTACACATGGAATTCCACTCTCCTCTACTGCACTCAAGTCTAACAGTTTCCAATGCACACAACGGTTGAGCCACTGCCTTTTACATCAGACTTATTAAACCACCTGCGCTCCCTTTACGCCCAATCAATCCGTACAACGCGCGGGACCTCCGATTGAGCGCGGTCACGGGCAGGGC
+
CCCCCGGGGGGFGGGGGGGGGGGGGGGEGG,CFFGGGFGDD<BEGGDFG;CFFFFEGGGFFGGGDCAEGGFFGGAECF7,CFFF,CFGGEGGFFCFGGGGGGGG?CFFGFFGF<?CD7=EFFAFGGDGGGC9,?E5<<EEGGFGGF8DFF;EGF,@DCFGGFFAECFG8DE@E=>FD,==D8=AFC++5>@C+@@@D,,,47,@AFC:,++5@*<A*+1B=CF,49*3:**1):85(*8,,:@557*8:<*/;:+>D3DGFFA<)**0*0).)9+**,)/()-,4(,)()(.0(-)))(((
@M03506:14:000000000-AKVR1:1:1101:17981:4657 2:N:0:37
CACTTCTGGACTACCGGGGTTTCTAATCCCGTTTGCTCCCCTGGCTTTCGCGCATCAGCGTCAATGCCGGTCCAGGATGCCGCCTTCGCCACCGGTGTTCCTCCAGATATCTACGCATTTCACCGCTACACCTGGCATTACGCATCCCTCCACCGGATTCAAGCCAACCAGTATCGGACGCAGTTCCCGGGTTGAGCCCGGGGATTTCACGTCCGACTTAGGAGGCCGCCTCCGCGACCTTTCCGCCCGCCAACTGCGAACCCCCCCTGCCCCCTCCGTCATACCGCGCCGTCTGGCCGCC
+
CCCCCGGGGGGGGFGGGGEBFGGGGGGGGGGEGGGFGGCFEGEGDCEFFC:FGGCCEGFCFGGGDFFGDEG:CCFFCFEGGCEGGGGGGGGEE:F@+BCGFC?A=A,C,BFDFGGGGGGF9,A9?@FCFBGGGFF,87,,8>C8++=D,D+,@@+@8C5@,534@@EC5?5@DED8ECE5B**6>,C,?C@*1*++3:=/:)8:**+3+;79:C*///)<*9::C*5559>:DBBG0C>:0<*:75?)***.))2*2,)*0))1)**)*.98>D=**(0*(()).(48()(-)((09)(,-
@M03506:14:000000000-AKVR1:1:1101:18836:4710 2:N:0:37
CACTTCTGGACTACTCGGGTATCTAATCCCGTTCGCTCCCCTAGCTTTCGCGCCTCAGCGTCAGTGTCAGCCCAGCAACCCGCCTTCGCCGCAGGTGTTCCTCTCGATATCTACGCATTTCACCGCTACACCGAGAATTCCAGTTGCCCCTTCTGCACTCTAGCCCCGCAGTATCAGCTGACCTTTCCGAGTTAGGCCCGGAGATTTCACAGTTGACTTGCGGTGGCCGCCTACGCGCCCTTTCCCCCCCGTAAATCCGAAACACCCTTTCCCCCCCCTCATCCCCCCGCGTCCTGCCCCG
+
CCCCCGGGGGGGGGGGGGGGGGGGGGGGGGGGGGGGEGGGGGGGGFGGGGGEGCCGGGGGGGDGGDGGGGGGGGGGDFFGGGGGGGGCGGGG:FEEFGGFGGGEGBEGGGG<FGGGGGGGGGGGGGGCGFGGD7FCCFGGGCFFEFGDGGGGGGCGEGFFFGAFCFC6C8CFA:E9EFGG9CFBFCDGG7ECE7BEGGED=)::@+AG7FC7+1<9>@@+78)=39;F57;C*7@D(7>C8*2*2+;>E5/7@3**::>:5).*/*2)2)***2:EG>3*(-)),,()4)(,)((0)).4(
@M03506:14:000000000-AKVR1:1:1101:8776:4716 2:N:0:37
CACTTCTGGACTACTGGGGTATCTAATCCCGTTTGCCCCCCTAGCTTTCGCTTTTCAGCGTCAATGTCGGTCCAGGATGCCGCCTTCGCCACCGGTATTCCTCCAGATATCTACGCATTTCACCGCTACACCTGGAATTCTGCATCCCTCTCCCGAATTCAAGCCATCCAGTATCCGCCGCAGTTCCAAGGTTAAGCCTTGGGATTTCACGTCGGATCTAGTTGGCCGCCTTCAACCCCTTTACGCCCTGTACTTCCGAACAACGCTTGCCCCCCCCGTATCTCCGCTCCTGCTGGCCCGG
+
-ACCCCFFGAFFF96---@F7F9FFG9FC<7;,,;<,CFFFF88<,EF@FGFGGGG9FG+@:,BF,9CCEE@7CFD7@@<FC@FG7FF>E:?EG+4FFGC<F<4EF9FGGGFGFFFC7FAFGGG+@@B@,4,4A??FCFFF99EFE,,@EGD8?E88C6@CEFGF8FF,@:FGG,@1+++4:CGF;@AF;@DE,,2;?EGCCF8,,=,,2625)***)1++2@76CFEE<>*2;A+3/)/*<*2*587**396?>C*,7*05)/)/*)/0*)))*:898/,().-,()(7086(.6)0-,-
@M03506:14:000000000-AKVR1:1:1101:5125:4738 2:N:0:37
CACTTCTGGACTACTGGGGTTTCTAATCCTGTTCGCTCCCCTAGCTTTCGCACCTGAGCGTCAGGTAAGGCCCAGAGATCCGCCTTCGCCACCGGTGTTCCTCCTGATATCTGCGCATTTCACCGCTACACCAGGAATTCCGATCTCCCCTACCTACCTCTAGTCGGGCAGTTTCGGATGCAGGTCCGGAGTTGAGCTCCGGGTTTTCACATCCGACTTGCCAAACCGCCTGCGTGCTCTTTACGCCCAATGAATCCGGACAACGCTCGCCTCCCACGTCTTACCGCGGCTGCTGGCACGC
+
CCCCCGGGGGGGGGFGGGGGGGGGGGGGGGGGGGGGGGDFGGGFGGGGGGGGGGGGGGGGGGGGGGGGGGCEGGGGGFGGGFGGGGGGGGGGGGGGGGEGGGFGGGGGGGGGGFGG>GGGGGGGGGGGGGGFGGE7E@FGGGGGGGGGEC8DFGGGGGCA9E9EE>6>EG8FF7B>*BEGGGGG8DFGG88:2DC,>B<?CD*/AEGGGGCD+CECCGD?FGGFCDABG<>550./477E7:7C3EEBC**)*9>C9(9=)7@5):*8?D<))1*:C(0A(()6((-),7((5,)*7),1(
@M03506:14:000000000-AKVR1:1:1101:18230:4771 2:N:0:37
CACTTCTGGACTACAGGGGTATCTAATCCCGTTTGCTCCCCTGACCTTCGTGCCTCAGCGTCAGGAACTGTCCAGAGACCCGCCTTCGCCACTGGTCTTCCTTACGATATCTACGCATTTCACCGCTACACCGTAAATTCCAGTCTCCTCTCCAGTCCTCAAGCACGGCAGTATCGCATGCAGTTTCGGAGTTAAGCTCCGAGATTTCACACCCGACTTACCGCGCCGCCTACGCACCCTTTACGCCCAATGAATCCGACCAACGCTTCAGACCTCTGTATTACCGCGGCGGCTGGTACCG
+
CCCCCGGGGGGGGGGGGGGGGGGFGGGGGGGGGGGGFGGGGGGGGFGGGFGGGGFGGGGGGGGGGGFGGGFFGGGGGCFGGGGGCGGGGGGGGGFGGGGGGFGAFFEGGGGGFGGGGGGGGFCFGGGGGGGGGGGCDE;FECCGGFGGGGGGGGFGGGGGCF9FFGEEDEGDGGG8+@EEGGDEFGGGGD7>>E9ACGGG>GGEGGCF,=>FG>CCDD4CC;454<=)*885F3:59GE*;+:D3CE>C*;660:FGB3*)))1/CE3*9:4?G+<+)*0.4--)3(0,5((896*09>)4
@M03506:14:000000000-AKVR1:1:1101:23051:4772 2:N:0:37
GACTTCTGGACTACTGGGGTATCTAATCCTGTTTGATCCCCACGCTTTCGGGTCTCAGCGTCAATGTTGGGCCAGGTAGCCGCCTTCGCCACCGGTGTTCCTCCAGATATCTACGTATTTCACCACTACACCCGGAATACCACTACCCTCTCCCACACTCAAGCTCTGCAGTCTCAAAAGCACTTCCCACGTTAAGCTAGGTGCTTTCACTCCTGACTTACAGAGCCGCCTCCACCCGTCTTCTCCCCAATGACCCCGAACAACGCTTGGTACCCTCGTTCTCCGGCTGCGTCCGGCACAC
+
-A@@C<<CCFFAFFFGCECFB,CFCAFEFGA@,CC<CF<CC<:@E7:FE6@@,C@E,FGCFF7:ECEEGGCCC:@F<CFGD+@F:FE<CB:=FGCCCGGGG9EF8<AFD<<@,<=FDGGAE,C9FFC,E8F,+@:7==,C8=EF84D,,D88,,,6B+@DFF9638,=8===,,7@CA,,,,@D?E9,@,3*,5:EF27,55,5,2,2:@:+C?,<7+4=F+*50*2)4:5*;??2(<)*32+++3*2CE*9+/**:17=@57>>:878)**92A@1()*(,.)((()().(.(,)7)((.
@M03506:14:000000000-AKVR1:1:1101:24418:4774 2:N:0:37
CACTTCTGGACTACCGGGGTATCTAATCCCGTTCGCTCCCCTAGCTTTCGCGCCTCAGCGTCAGTGTCGGCCCAGCAACCCGCCCTCGCCGCAGGTGTTCCTCTCGATATCTACCCATTTCACCGCTGCCCCGAGAATTCCCGTTGCCCCTTCCGCACCCTAGCCCTACAGTATCACTTGACCGTTCCGAGTTAAGCCCGGAGCTTTCACAAGTGACTTGTAGCGGCCGCGTACGCGCCCTTTACGCTCCGTCAATCCGAAAAACGCTCTCCTCCCCCGTATTCCCTCGGTTGCTGGCCCC
+
CCCCCFFFG9@9C@FF7FGGGGG,CAFGFFDFCFFF;FGGGGGFFGGAFDGGGGFFGGGGCGEG<EFEDDGGGG@FGFCDFEGG>+:::F=@+FEFGGGGGGGGEF8EFC?<A9,:5,E5F,AE+>3:7,33F::CECB,@,>@D8E9CG7,64@>8C*@*1,1<CE6@>67,5?,=<C,,5414=C:*1:C*+++3=;=8)**90<F9+:05CCCFDFG*0*+)17)/)):577C2)7C*:*0**/)***8))*0;()*)).*1*:7*)2)*20;*,)1(,.))..)()(()()2))(,(
@M03506:14:000000000-AKVR1:1:1101:20606:4775 2:N:0:37
CGCTTCTGGACTACCGGGGGTTCTAATCCTGTTTGCTCCCCACGCTTTCGTGCCTCAGCGTCAGTATCGGGCCAGTGAGCCGCCTTCTCCACTGGTGTTATTGCGAATATCTACTAATTTCACCTCTACACCCGCCGTTCCACCCCCCTCCTCCGAACTCACGATCCTCATTATCAAAGTAAGTTCTGGAGGTGTTCTCCGGGAGCACTCCCCTCCCTTCCACACCCCCCTCGCCCACTGTTATTCCCAGCAACTCCGTCCTGCACTGTCCCCCTCTGTCTTACTTCGGCAGCGTGTCACC
+
A,6A<7CFFE-6EF<+@6@+8@,C,@FCFG<EF<,<FCFDG8F+:::DC,ED@F,E8,E:@FF,<EEEFGDCFFFE99,:CC>F7=F,?E?E,B=FE?B,??F,4==:F<5B,C,CE5<A?5A,,,,,C;,6@F7++>3>,,C,++533:*,@7*3*46>,,,14:8DC?,2,,?EC,1,,5925;AB,,,7:898+<@78)*3/**2+;9>E4******22*375)7=))*/))*(/)+3<***0+0++*)))2:9(1*))*0*<+/+/0/87*;*5*+)-.))).),7(4)((/.).))
@M03506:14:000000000-AKVR1:1:1101:15433:4856 2:N:0:37
CACTTCTGGACTACCGGGGTTTCTAATCCTGTTTGCTCCCCACGCTGTCGCGCCTCAGCGTCAGCAACGGCCCAGCAGACCGCCTTCGCCACTGATGTTCTTCCCGATCTCTACGCATTCCACCGCTACACCGGGAATTCCATCTGCCTCTACCCTGCTCTAGCCCGGCCGTTTAGCAGGCAGCCCTGCGGTTAAGCCGCAGGATTTCTACCCCTACGTATCAGGCCGCCTACGCGCCATTTCCGCCCAGTGATTCCGGACCACTCTCGCCCCCCCCGTATTGCCGCGCCTGCTGCCCCGC
+
C@CCCFGFG-CFFGGGFGGFEFEGEGDGGGGGGFGGFGGGGDGGGEEGGGGEGGEGGCF7CFE@FGFGC:=@FC=FCFCCFFGGGDGGFB+CF8ECG<FFFGGFFE7FFGDGFGGGGGD<FGFGG:=3:FGFGEDCEGBFAFA=DFCF,@8@D@,3,:,,,7DCEG:88*>14,>F,<C=:55EFBCC,488*=BF?<*=C5::A+=7+++2:*/;/*8<0*29>C3;:7>5C;DD>D):+A*09*2>:80*00:*:5<*000*2:+0*))07788:(.:(4)).((.(.(().)*)0(-(
@M03506:14:000000000-AKVR1:1:1101:23693:4876 2:N:0:37
CACTTCTGGACTACCGGGGTTTCTAATCCTGTTCGCTCCCCATGCTTTCGCTCCTCAGCGTCAGTTAATGCCCAGAGACCTGCCTTCGCCATCGGTGTTCTTCCTGCTATCTGCGCATGTCACCGCTACACCACCAATTCCACCCTCCCCTACTTCCCTCTCGTCCGCCCGTACCCACCGCAGATCCTGCGTTGAGCCCCGGACGTTCACCACAGACGCCACACCTCACCCACGACATCTTTTCGCCACACATCTACGCACAACACCACCCCCATACCTTTTACCATCGCTGCTGGCCCGC
+
-A8ABEEFG--,C<FF:C7CFF<C,FFF,C,CFE,+BF+DF8CD<,F,C,,8CCF@F8E@BF,CFA96<@@FC,,C@8CFFAFDC6C6,B,,:C6,8B=,,5:EFF,A?,B55,@F7++A5<FC7:++8,9,+++8,5A=?,,,3>D>CE3@D=,3,67@D18+6C@6:C6+@?CF,>**8>**5,>,,,4BB**,<4/=*)*=/=**++**213>>3.2>***1*0)//)**)))(**+2+**1*10*0*)))***()1)).9***)*)*)0)*0*(*+))).)))0-).45))*)),((
@M03506:14:000000000-AKVR1:1:1101:12452:4894 2:N:0:37
CACTTCTGGACTACCGGGGTTTCTAATCCTGTTTGCTACCCACGCTTTCGTGTCTCAGCGTCAGAAATGGTCCAGTAAGCTGTCTACACCACAGGTGTTCCTCCTGATATCTACGCATTTCACCGCTACACCAGGAATTCCGCTTACCTCTCCCATCCTCTAGCATTCCAGTTTCTAATGCACCCTCCCAGTTAAGCCGGGAGATTTCACACCAGACTTGGAGCACCTCCTACACACTCTTTACGCCCACTCATTCCGACCAACGCTTGCTGCCTACGTATTCCCTGGGCGTCTGGACATC
+
CCCCCGGGG-CFFGGGGGGGGGGGGGGGGGGGGGGGGGGGGGGGGGGGGGGGGGGGGGGGGGGGFGGGGGGGGGGGGDFGGGGGGGGGGGGGGGGGGGGGGGGGGGGGGGGGGGGGGGGGGGGGDGGGGGGGGGGGGGGGGFGGGGFEFGFCFGGGGGGGGGGGGGGGGGFFCCFGG,EFGGGGGGGGCDCG;E,,@9C769EG6CFGGFFFEGGG7CFFGGGCFFF);FFDGFFGF<AFEG8C<CGF5*<).11;+(:*))8128:)*)2=6C6+2(0+)()62)))(0((.-(0*0)))
@M03506:14:000000000-AKVR1:1:1101:16822:4913 2:N:0:37
CACTTCTGGACTACTGGGGTATCTAATCCTGTTTGCTCCCCACGCTTTCGCACCTCAGCGTCCAGTATGAGCCAGTGAGCCGCCTTCGCCACTGGTGTTCTTCCGAATATCTACGAATTTCACCTCTACACTCGGAATTCCACTCACCTCTCTCACCTGCTAGCTCGGCAGTCTTAAAGGCAATTCTGGAGTTGAGCTCCAGGCTTTCACCTCTATCTTCCCAACCCGCCTACGTGCGCTTTACGCCCGGTAATTCCGACCAACCCTACCCCCCTCCGTATTACCCTGGCTGCTGGTCCGG
+
CCCCCGGGGGGGGGGGGGGGGGGGGGGGGGGGGGGGGGGGGGGGGGGGGGGEGGEGGGGGGGGGGGGGGGGGGGGGGGGGGGGGGGGGGGGGGGGFGGGGFGGGGGGGGGGGGGGEEGGGGGGGGGGGGGGAFGGGGGGGGGGGDEDGBEEF>FGGGGGG?EAFGGGCG6EGFGGGGGCAEF6DFFFGD=>D6EF68,DFEGCGFGGCF>FC5CC,5B:,=7FF*;95C7?56))*-).885+2**/)*4*))++2+69*.7)9*1;4*)9;>)*;:27:4()..())(87(<,,*)*5((
@M03506:14:000000000-AKVR1:1:1101:13277:4917 2:N:0:37
CACTTCTGGCCTACCGGGGTTTCTAATCCTGTTTGCTCCCCACGCTTTCGCACCTCAGCGTCAGTACCGGGCCTGTGAGCCGCCTTCGCCACTGGTGTTCTTGCGAATATCTACGAATTTCACCTCTACACTCGCAGTTCCACTCACCTCTCCCGGACTCGAGACTCTCAGTATCGAAGGCAGTTCTGGAGTTGAGCCCCAGGATTTCACCACCGACTTAAGAGTCCGCCTACGTGCGCTTTAACCCCAGGTATTCCCAACACCCCTAGCCCCCTTCGTATTCCCGCGGCTGCTGGCCCGA
+
CCCCCGGGG-EFGGGGGGGGGGGGGGGGGGGGGGGGGGGGGGGGGGGGGGGGGG<FFGGGGGGGGGGGGGGGGGGGGGGGGGGGGGGGGGGGGGGGGGGGGGGGGGGGGGGGGGGDGGGGGGGGGGGGGFG<FFGGGGFFGCGBDGGGGGFGFGGG+C6E8FEFE<F,@DDG:;D8F>CEFGDFFF:B7>EGD9DEF,/=EDC:C@?=EGFFGG8=3):?C73+2:+=5CADF:546)>*;****380***)*0*2:)**07)*)**0;9*<)9***386(8248?03,)(-;0)*.)(((
@M03506:14:000000000-AKVR1:1:1101:15915:4927 2:N:0:37
CACTTCTGGACTACCGGGGTTTCTAATCCCGTTTGCTCCCCTGGCCTTCGTGCCTCAGCGTCAGTATCGGGCCAGTGAGCCGCCTTCGCCACTGGTGTTCTTGCGAATATCTACGAATTTCACCTCTACACTCGCAGTTCCACTCACCTCTCCCGAACTCAAGATCCTCAGTATCAAAGGCAGTTCTGGAGTTGAGCTCCAGGATTTCACCCCTGACTTAAAGACCCGCCTACGCACCCTTTACGCTCAGTGCTTCCGAGCAACGCTCCCCCCCTTCGTATTACCGCGGCTGCTGGCACGC
+
CCCCCGGGG9FGFFGGGGGGGGGGFFGGGGGGGGGGCFGGGGGGGGGGGGGFGGGGCGGGGGGGGGGGGGGGGGGGGFGGGGGGGDGGGDGGGGGGGGGGGGGGGGEFGGFGFFGGGFGGGAFGDFGGGGG9F+F+=FGFGCFFGDFGGGGGGFEC6@FG,AFGGGG9<FCF3@@,:EGFGFECCFFEEAFGG7>DGEDFGFF*DCC::CFDEG50;DF988DGGGADGGF5C>D*378@FCCGCC*.**3/*9*:70*:@>@4)210*87<>3C**,)2(.456-,04773)55C)))(-
@M03506:14:000000000-AKVR1:1:1101:7338:4942 2:N:0:37
CACTTCTGGACTACCGGGGTTTCTAATCCTGTTTGCTCCCCACGCTTTTGCGCCTCAGTGTCAGTTACAGACCAGAAAGTCGCCTTCGCCACTGGTGTTCCTCCATATCTCTACGCATTTCACCGCTACACATGGAATTCCACTTTCCTCTTCTGCACTCAAGTCGCCCAGTTTCCAATGACCCTCCACGGTTGAGCCGTGGGCTTTCACATCAGACTTAAGAACCCACCTGCGCGCGATTTACGCCCATTACTTCCGGTTAACGATTGCCTCCTACGTATTACCGCGGGTGCTTGCACGT
+
CCCCCCGGGGGGGGGGGGCFCEGGGGGGGGGFGGGFGGGGEDFGGGGGGGGGGGGEFFGGGFGGGGGGFFFGGGGEGGFFGCGGGDGFG7FGGGGEFGGFFGGGGGCEFGGGGGFGDGGGGGGFGGGGGGG@GGG?FGCFD,CFFFFEGGDGAFFGAD,8,,@@A6=8CEC89EEGFGGGAFDGFGG,DGC8B538<9CECCCGGC6,5D:E7>99CFAFG=CG*8?4CD),4)2/(/)*3:FGGGCB**+/0900*4D*0)9CD5*8:BG*)/03+,8+6(:A226)3)3()3)2.*,-(
@M03506:14:000000000-AKVR1:1:1101:15393:4986 2:N:0:37
CACTTCTGGACTACTGGGGTTTCTAATCCTGTTTGCTCCCCACGCTTTCGCGTCTTAGCGTCAGAAACCGTCCAGATAGCCGCCTTCGCCACTGGTGTTCTTCCCAATCTCTACGTATTTCACCACTACACTGGGAATTCCACTATCCTCTCCGGTCCTCTAGTCACCCAGTACCACGCGCATTTCTTGCGTTGAGCTCAAGGCTTTCACACCTCACTTGGATAACCGCCTACACGCGCTTTACGCCCAGTAATTCCGAACAACGCTAGCCCTCCTCGTCCTATCGTGGCCGCTGGCACGA
+
CCCCCGGGGCFEFFGGGGGCGGFGFGGFGGGGGGGGGGG<CEGGGEFEGGGGGGEGFGGGGGGGGGGGCGCFGEG9EE,EGGDGGGGFG@FEGFDFDAGGGGGGFFGGGGGGGDFGFCGGGCEECFGFG:B<F===FGFDDFGGGFGFFGGFF=CCEDGGFGGGF8=FC=?AFGFE,8++@8;EA9E7E,@3@?>F:=E65C,;D7C9:+2?=4,,2=8C60C7>C)8CDD5;).*3)):?C7:3CC@C;+*=*2:78**7:)<)/;:*0*))**2;10/(-6),-4),.,(.(-)7)5((
@M03506:14:000000000-AKVR1:1:1101:18630:5016 2:N:0:37
CACTTCTGGACTACCGGGGTTTCTAATCCTGTTTGCTACCCACGCTTTCGCGTCTCAGTGTCAAGAATGGCCCAGAAGGCCGCCTTCGCCGTCGGTATTCCTCCAAATATCTACGACTTTCACCTCTAGACTTGGAATTCCACCTTCCTCTACCATCTTCTAGTCAATTAGTTTCGACTGCACTTTCTCGGTTAAGCCCAGGGATTTCACAATCGACTTAATAAACCACATACTCGCGCTTTACGCCCAATGATTCCGATCAACTCTTGACTCCTCCGTCTTACCGCGGCTGCTGTCCTGT
+
-A@CCGDFG--6C<C+::F+@@FE9EC,C@@FFAE<FDF<<<@F>FG8FF7FC:@CFGE9EGE<C6,CFGFFF7C,:FCCF@FC78<BF:F48+@F,DEDFAGG<<F?E,995EFC+@:E,?EFGAF,5,,5EEEF,F>;D,=DF,,>,C,E9EDFC=;,@:93@=,>@=8FGCDEECE+,,CC?,3,,*663@CF79D?,***442,5BC?CCF6C*),=++,1:;;E;;CG+=3:/5*?5DF*:*8:8*)/90*:(/*0))7*+2@7/0/90<**7714()-((()(7-(75,29<)).
@M03506:14:000000000-AKVR1:1:1101:7146:5026 2:N:0:37
CACTTCTGGACTACTGGGGTTTCTAATCCCGTTTGCTCCCCTGGCTTTCGCTCCTCAGTGTCAGTGTCGGTCCAGGATGCCGCCTTCGCCACCGGTGTTCCTCCAGATATCTACGCATTTCACCGCTACACCTGGAATTCCGCATCCCTCTCCCGAACTCAAGCCATCCAGTATCAGACGCAGTTCCCCGGTTAAGCCGAGGGACTTCACGTCTGACTTAGTTGGCCACCTACAAGCCCTTTACGCCCAGTAATCCCGAACAACGCTTGCCCCCCCCGTATTACCGCGGCTGCTGGCACTG
+
CCCCCGGGGGGGGGGGGGGGGGGGGGGGGGGGGGGGFGGGGGGGGGGGGGGGGGFGGGGGGGGGGGGGGGGGGGGGGGGGGDGGGGGGGGGGGGGGGGGGGGGGGGGGGGGGGGGGGGGGGGGGGGGGGGGGFFDGCGGGGGGGGGGCGGGGF?EEGGGGGFGGFG9>@FGGFFGGFGFGGGGEGGGGFGEE8:9DEC>?C<EG*:,=@F4CG;8CD+;FGGFFGGA47CF+;6=F0>)=06CC9EC7=CF*/9*:>BD55>)C3?/)/)7)7<:EEF5:1()6)(4<0.(-)),*8),(.
@M03506:14:000000000-AKVR1:1:1101:20313:5039 2:N:0:37
CACTTCTGGACTACCGGGGTTTCTAATCCTGTTTGCTCCCCACGCTTTCGCACCTCAGCGTCAGTACCGGGCCAGTGAGCCGCCTTCGCCACTGGTGTTCTTGCGAATATCTACGAATTTCACCTCTACACTCGCAGTTCCACTCACCTCTCCCGGACTCGATATCCCCAGTATCAAAGGCAGTTCCGAGGTTGAGCCTCGGGATTTCACCCCTGACTTAAAGATCCGCCTACGGGCGCTTTACGCCCAGTAATTCCGACCAACCATAGCCCCCCCCGTACTACCTCGGCGGCCGGCCCGA
+
CCCCCGGGGGGGGGGGGGGGGGGGGGGGGGGGGGGGGGGGGGGGGGGGGGGGGGDGGGGGGEGGGGGGGGGGGGGGGGGGGGGGGGGGGGGGGGGGGFGGGGGGEDGDCFGGGGGGGGDFFGGCDGGGFFFFF<C@FGGCCFGGGGGF?EFGFGGC6EEGGGGGGGGGFGECCFFGG9CE>6EEGGGGEGDCCGC:<0,4=C84C6CF+@DC5<=CFCF+;7+<CF6):5>**))),).:=5*0*787C5CF=*:*2.9*05.***+/09C;5/**/(0*(-)6:)3.-)((0(-)))-((
@M03506:14:000000000-AKVR1:1:1101:8883:5067 2:N:0:37
CACTTCTGGACTACCGGGGTTTCTAATCCTGTTCGCTCCCCTAGCTTTCGCGCCTCAGCGTCAGGTAAGGCCCAGAGATCCGCCTTCGCCACCGGTGTTCCTCCTGATATCTGCGCATTTCACCGCTACACCAGGAATTCCGATCTCCCCTACCTACCTCGAGTCGAGCAGTATCGGGTGCAGGTCCCGGGTTGAGCCCGGGATTTTCACACCCGACTTGCACACCCGCCTACGCGCGCTTTATGCCCAATAATTCCGGACAACGCGCGTCCCCTACGTGTTCCCGCGTCTGCTGGCACTC
+
CCCCCGGGGGGGGGGGGGGGGGGGGGGGGGGGGGGGEGGGGGCFGGGGGCGGGGDGCFGGGGDGFGFGFGGGGGGGGGGGGGGGGGGGGGGGGGGGGGGGGFGGGGCFGCGGGGGFGGEGGGGGGGGDFGGGGFGG<FGFGGEGGGGGGGGCGCGGG8:EBCEFGGEEGEFF7=FE78ACE8FFGGGGCECEGEC,:6*?C3=*<<7@FGGFEC88>D)+1*9<*9@>GDF=55><19@C8:FC>FGFGGG:F?:CF2/28)09C=*)/0C3>4:*/2.:44).5:6>(71(=),95)2((
@M03506:14:000000000-AKVR1:1:1101:12138:5109 2:N:0:37
CACTTCTGGACTACAAGGGTATCTAATCCTGTTTGCTCCCCACGCTTTCGCGTCTCAGCGTCAGCAGCGGTCCAGAGGGCCGCCTTCGCCGCCGGTGTTCCTCCTGATATCTACGCATTTCACCGCTACACCAGGAATTCCACCCTCCTCTACCGCGCTCCAGCTCGCCAGTTTCGGGCGCACTTCCGGAGCTGAGCTCCGGGCTTTCCCACCCGACTTAACGAACCGCCTACACGCCCTTTACGCCCAGTCAATCCGAACAACCCTTGCACCCTCCGTCTTCCCGCGGCTGCTGGCACGG
+
CCCCCGGGG-FGGGGGGGGGFGGGGGGGGGFFGGGGGGGGGGGGGGGGGGGGGGGGGFGFGGGGGGGGGGGGGGGGGGGGGGGGGGGGGGGGGGGGGGGGGFGGGGGGGGGGGGGGGGGFGGGGGGGGGGGGGGGFDFGGGGGGGGGGGGGGGF>CGGGGGGGGGGGGGGGFGCCCEGCCEEGEGGGGGGGEGFG5C:CF=DCECCCG+9CFGGGGGCB+:CGGGGFFGGFGG:<5>G@G??7>C58>5CF?BFC>D7D*>:?F*;C58:6=?D*AE>FC1:)686()(0((<2.2.)422
@M03506:14:000000000-AKVR1:1:1101:5698:5109 2:N:0:37
CACTTCTGGACTACCGGGGTTTCTAATCCCGTTTGCTCCCCTGGCCTTCGTGTCTCAGTGTCAGGAACTGTCCAGAGACCCGCCTTCGCCACTGGTCTTCCTCATGATCTCTACGCATTTCACTGCTACACCATGAATTCCAGTCTCCTCTCCAGTCCTCAAGCACCGCAGTATCGAATGCAGTTTCGGAGTTAACCCCCGAAATTTCACACCCGACTTACGCCGCCACCTCCACACCCTTTACGCCCACTGACCCCGAACAACCCCGGGGACCTCCGTCTTCCCTCGCCTCCTGCCCCAC
+
CCCCCGGGGGGGGGGGGGGGGGGGGGGGGGGGGGGGGGGGGGGGGGGGGGGGGGCFGFGGGGGGGGGGGGGGGGGGGDGGGGGGGGGGGGGGGGGGGGGGGGGGGGGGGGGGGGGGGDGGGGGGGGGGGGGGGGGGGGFFGGFGG@EGCFAFGGGEGGGGGE,@,@>@E++83EF+6DC8,,@DD,DE6++@8EC,59@C>DC*DC,=,=@FGDE*315,;C*:)5>8EFA*85.*4::88<+2*2?5C*2)*)*290)*77)5***)*0)587*</,;*4:).3).)(0((.,,9))4((
@M03506:14:000000000-AKVR1:1:1101:14168:5143 2:N:0:37
CACTTCTGGACTACCGGGGTTTCTAATCCGGATCGCTCCCCACGCTTTCGCGCCTGAGCGTCAGAACCGGTCCAGAGAGCCGCCTTCGCCACTGGTGTTCCTCCCGATATCTACGCATTCCACCACTACACCGGGAATTCCGCTCTCCCCTACCGGCCTCAAGTCGCGCGGTCCCCGACGGCCTCCCCCCGTTCAGCCGGGGCCTTTCACGCCGGGCTCCCGCCCCCGCCTGCGCCCGCCTTCCGGCCCACGCATCCCGACCACGCCGCCCCCCGCCCTCTCACCGTGTCTGGTGCCACCG
+
C<CCCDEGF;CFGG<CD@:BFGGGFGGFGGG7CFDE@FEFGGF@FEEFG7FFG7:@FGGGGGG7FFFDE+CCB<8C=FFFGDGGGDFGDECFE=,CFFGFGGGGGCCC:FFGGGFD::FGG9DC=FFDG8,D>CFC:,@FFGGGG+36DEGCFFD*BEED:,:D;CC*?EE1:*885***:E=?*;CCG>5*2*+300:**)*:?C+00**//)**3))*19DC))5):)):<BB*4))****2***0*2*))059*(**))0***/)*7)))1*/:()*.(.6?6:),.))))(*)*5(,
@M03506:14:000000000-AKVR1:1:1101:23650:5153 2:N:0:37
CACTTCTGGACTACCGGGGTATCTAATCCTGTTTGCTCCCCACGCTTTCGCACCTCAGCGTCAATATGTGTCCAGTAAGTCGCCTTCGCCACTGGTGTTCTTCCGAATATCTACGAATTTCACCTCTACACCCGGAATTCCACTTACCTCTCCACAATTCTAGCGATGCAGTCTTAAAGGCAATTCCGGAGTTGAGCCCCGGGCTTTCATCTCTAACTTACACAGCCGCACACGTGTGCTTTACGCCCAGTAACTCCGAACAACACTAGCCCACCCCGCTTTACCGCGCCTCCTGGCACGG
+
CCCCCGGGGGGGGFGGGGGFGGGGFGGGGGGGGGGGGGGGGGGGGGG<FGDFGFDGEGGGGDEGGFGE@,EFGGFGGACFGGGFGGGGGF7FFC@FGF:FGFGEG7FGFGFGGGGGGGGGF9?,EFGGGGG,+C77:A:EFFGEFFGGGGGG8AD88EGGGGCD8CFG6993@DAC:FGAFD?,@>A<++53@,,,5@51@>8EEC,,,+4+=@7FGG=F:>*,**).:))2>584(/1<?+;7<5:5**3=6*2:>():3).7*;:0<)9?)9*;C()*(())-,48()((0()*)).,(
@M03506:14:000000000-AKVR1:1:1101:10763:5156 2:N:0:37
CACTTCTGGACTACAAGGGTATCTAATCCTGTTTGCTCCCCACGCCTTCGTGCCTCAGCGTCAGTATCGGGCCAGTCAGCCGCCTCCGCCACCGGTGTTCTTGCGAATATCTACGAATTTCACCTCTACACTCGCAGGTCCACTCACCTCTCCCGAACTCAATATCCCCAGTATCAAACGCAGTTCTGGCGTCGCGCTCCAGGATTTCACCGCTGCTTTAAAGACCCGCCTACGTACCCTTTCCGCCCAGCGATTCCCATCTACGCTAGCCCCCTTCTCATTTCCTCGCCTGCTGTCCCGC
+
C@CC@FFF9C-C@6@FEF7CE@EFGFFD<E,C<F6CE<FGEGGGC,CBFEG@FCGFF@F:8C,@FG<<FGEGC,,C,6CF,@+68,:+6,+66++++8,CFGGGGGG++,:,,CA=<,??<,C,,4,=5,F,:+@:+48AC9D;@88,3B@?BCCC+3DE9@,,5,@,53@@,@,,,,,@C***,@,,5,*1*1*4=/4:8?,*,13<+:>*=/3**;+1++14*;)55))**))*-9/+*<**958>/2*08)9>D)2+0**0*2*)*/*.0/*28)*3-6).6-)765134>)**))(-
@M03506:14:000000000-AKVR1:1:1101:15746:5164 2:N:0:37
CACTTCTGGACTACCGGGGTTTCTAATCCCGTTTGCTCCCCTGGCTTTCGCTCCTCAGCGTCAGTGTTGGTCCAGGATGCCGCCTTCGCCACCGGTGTTCCTCCAGATATCTACGCATTTCACCGCTACACCTGGAATTCCGCATCCCTCTCCCAATCTCAAGCCGTCCAGTATCAGATGCAGTTCCCCGGTTAAGCCGAGGGATTTCACGTCTGACTTAGTTGGCCGCCTACGAGCCCTTTACGCCCAGTAATTCCGAACAACCCTTGCCCTCCCCGCAGTTCCGCCGCTGCTCGCCCTG
+
CCCCCGGGG@FGGGGGGGGGGGGGGGGGGGGGGGGGGGGGGGGGGGGGGGGGGGGGFCGGGGGGGGGGFFGGGGGGGGGGGGGGGGGGGGGGGGGGGGGGGGGGGGGGFGGG9FFEEGGFGGGGGGGGGFGGGGF8FEFGGGG@EGDFFGFGFEGFFGCGCDFFGEGGGG6@97EAFGFFGC7>7EGGF7:B>C,>AA>CCC5=CFFGGGGGFF5+;;71@FGDC<2:CDF5*8071DF?C?***:?5:;37/*2:>75*))7**2;5*9DF)7C?E6)*((.)-(-)-0(,)2)75.4((
@M03506:14:000000000-AKVR1:1:1101:15601:5168 2:N:0:37
CACTTCTGGACTACAGGGGTTTCTAATCCTGTTTGCTCCCCACGCTTTCGCACCTCAGCGTCAGTACCGGACCAGTGAGCCGCCTTCGCCACTGGTGTTCTTGCGAATATCTACGAATTTCACCTCTACACTCGCAGATCCACTCACCTCTTCCGGACTCTAGCTCTCCAGTATCAAAGGCAGTTCTGGAGTTGAGCTCCAGGATTTCACCCCTGACTTGGAAAGCCGCCTACGTTCGCTTTACGCCCAGTGATTCCGAGCAACGCTAGCCCCCTTCGCATTCCCGCGGCTGCTGGCACGC
+
CCCCCGGGG<FGGGGGGGGGGGGGGGGGGGGGGGGGFFGGGGGGGGGGGGGGGGGGGGGGGGDGGGGGGGGGGGGGGGGGGGGGGGGGGGEGGGGGGGGGGGGGGGGGGGGGGFFGGGGGGGGGGGGGGGGEFCGGGGGGGGGGECFGGGGGFFGEGGCGGFGGFGCGGFGFFGG92D:CCGGBEFGGGGGGGGGGGGGGGCC>C?C:FF*@EFF6CFCFFFF,7CF?CD>5D5=*55BEFCF>9=CFED06BFFF:(75>34558;)19F?B38*0():11)).(,71:(-)))*8.31(
@M03506:14:000000000-AKVR1:1:1101:15045:5175 2:N:0:37
CACTTCTGGACTACCGGGGTATCTAATCCTGTTTGCTCCCCACGCTTTCGCACCTCAGCGTCAATACGTGTCCAGTGAGTCGCCTTCGCCACTGGTGTTCTTCCGAATATCTACGAATTTCACCTCTACACCCGGAATTCCACTCACCTCTCCACGATTCTAGCGCTGCAGTCTTAAAGGCAATTCCAGGGTTAAGCCCTGGGCTTTCACCTCTAACTTACAAAGCCGCCTACGTGCGCTTTACGCCCAGTAATTCCGATCAACGCTAGCCCCCTCCGTACTACCGCGCCGGCTGGCACGG
+
CCCCCGGGG9FGGGGGGGGGGGGGGGGGGGFFGGGGGGGGGGGGGGGFGGG:FC@EFGGGGFGFFEE,C6EF<EFFGCGGFEGGGGGGG7:C8<EF8FGGFGGGG=FG@FGGGGG+8FFD9EGGCFGACFB,>CEFGFGGGGFCDGGGGG@EGAFEG8,@BFED86@B>8:FCFC9CFCACEFGGC9B=F@FBF9DFF>C,;;,,CFFGGC4>F,C7:B9;CF9*?FBD3)2CB5C0/5?EF>C<*:)*;E49BCCC>3*)0)5*1258;5FF3*;?()*((6-:(4>00(-)((*)))(,
@M03506:14:000000000-AKVR1:1:1101:6720:5187 2:N:0:37
CACTTCTGGACTACCGGGGTTTCTAATCCCGTTTGCTACCCACGCTTTCGTGCCTTAGTGTCAGGAACGAGCCAGTTATCTGCCTACGCCATCGGTGTTCCTCCCTATATCTACGGATTTCACTCCTACACAGGGAATTCCAATAACCTCTCTCGTCCTCTAGCTTTGCAGTTTTGATAATGGATATCCGGTTGAGCCGAACGCTTTCACTACCAACTTACAATGCCACCTACGCAACTCTTTACGCCCAGTAATTCCGGATACCGCTTGGACCCTACGTATGACCGCGGCCGCTGGCACC
+
CCCCCGGGGGGGGGGGGGGGGGGGGGGGGGGGGGGGGGGGGGGGGGGGGGGGGGGGGGGGGGGGGGGGGGEEGDFGGGGGGFGGGGGGGGGGGGGGGGGGGFGGGGFFFEGGEGGGGGGGGGGCFGGGGGG9EGDG8EFFGFFDDDGF;E4D9=8@EGGFGGCEGGGFFFGGGAGGCFGDGFG9E9<EC@CCCCFFFGGGCGGGGGGCEFC@,AECCFF,++4,*;6*,;2,8:>5258C9CC7+*3:58*9@1CFGFFE>3>*7/:5285))9;@*4)2).824((74513)2-7)71)(
@M03506:14:000000000-AKVR1:1:1101:12172:5196 2:N:0:37
CACTTCTGGCCTACAGGGGTTTCTAATCCTGTTTGCTCCCCACGCTTTCGCACCTCAGCGTCAGTACCGGGCCAGTGAGCCGCCTTCGCCACTGGTGTTCTTGCGAATATCTACGAATTTCACCTCTACACTCGCAGTTCCACTCACCTCTCTCGGACTCAAGCCTTCCAGTATCAAAGTCATTTCTGGAGTTGAGCCCCAGGATTTCACCTATGACTTAAAAAGCCGCCTACGTGCGCTTTACCCCCAGTGATTCCGAGCCACGCTAGCCCCCTTCGCCTCACCGCGGCGGCCGCCCCGC
+
C<CC@FCGFDFGFGGGGGGEGGGGFGGGGGFFFGGGGGGGGF@CGGGGGFG@EECGD@FCGGGEEFGFG7CCB7@FCGGGAFEFGGGECCCFFG8,4E:<?AFG7F=FE9FGCFF@<BBFDE,,A?EGGFF9E@FCCEFGGGFEDEF8,@=D,@8B+=>FE???:@AE<E;DAAD;C>=,@;,@DEEAACFB>C;C,,4=;D**,5<::C>4,+5>+4=11=+0*7A?E)5*2)0;;D55?5::*2=8*;E*74:77(**7))9)**7//28@DD*0()*-(.3::0>05(()(()))--,
@M03506:14:000000000-AKVR1:1:1101:25124:5204 2:N:0:37
CACTTCTGGACTACATGGGTTTCTAATCCTGTTCGCTCCCCACGCTTTCGCGTCTCAGCGTCAGTACCGTTCCAGAGAGCCGCCTTCGCCACCGGTGTTCTTCCTAATATCTGCGCATTTCACCGCTACACTAGGAATTCCTCTCCGCCCTCCCGGACTCAAGCCCGACAGTATCCAGTGCAGGGCTGGGGTTGAGCCGCGAGATTTACCACCAGACTTATCGATCCGCCTAAAACGGTCTCACGTCCAATGATCCCTGACAACCTTCGGCCCTGTCGTATTACCGCCGACGCTGGCCATG
+
6,C@CCAFD-CC@CF-CCFEC7FC<F<FFG9CE6@+B,+CF8@+@@F8FFD7FGBAFGCFGGD,C9E,BFFEGF<CAEEFCECE@FFD@?7,C>:4+8??,,5C9??FF95AA?@C:@BC9,5?+6@:F,AA:9=<B8A;,,,,66+@=C+,+@@83C68BFC,4DE:@C8,,3,32,5,?,2,4*17*=CB8:2:,,***/***44<<*+**/=/5DC+:*/:**.<55BC****(*0*;:****2)*0+)11**2.9A@F*/*+368./).**+3()2,(5:<((7,),,.((/))(()
@M03506:14:000000000-AKVR1:1:1101:16605:5207 2:N:0:37
CACTTCTGGACTACCGGGGTTTCTAATCCTGTTTGCTCCCCACGCTTTCGCGCCTCAGCGTCAATTCCAGGCCAGATGGCCGCCTTCGCCACTGGCGTTCTTCCCAATATCTACGAATTTCACCTCTACACTGGGAATTCCGCCATCCTCTCCTGGATTCAAGCGCAACAGTATCAAGCGCAATTCCCGGGCTGAGCCCGGGGCTTTCACGCCTGACTTATTGCACTGCCTACGCCCCCTTTACGCCCAGTAAATCCGAACAACGCTAGCCCCCTCCGTCTTACCGCTGCTGCCGCCCCGG
+
CCCCCFGGGGGGGGGGGGGEGGFGGGGGGGGGGGGGGGGGGGGGGCGGGGEEGGEGGGGGGGGDGGGGGGGGGGGGGGGGGGGGGGF7CE=FFC8<F?>FGGGFDDFFFBFFFGFCFG@FGGGGGGGFF;FFFGGF=FDFGGGGGGGGGGDFEFFEFFFGGFFFEECCG?DEG:DCAFG8EGGCEGGGGGD*>=FFGGGG=<*=8C+C+CCDGC=6F++1:+1=1C+)=D4+753)47)22<*?5EEFEF@F*6*:C6D5BE47)1*)*90.092*;1)*.4):7(()-<).1,9))7(((
@M03506:14:000000000-AKVR1:1:1101:20073:5207 2:N:0:37
CACTTCTGGACTACAGGGGTATCTAATCCTGTTTGCTCCCCTAGCTTTCGCGCATCAGCGTCAGTACCTGTCCAGGTAGCCGCCTTCGCCACCGGTGTTCCTCCCAGTATCTACGCATTTCACCGCTACACTGGGAATTCCACTACCCTCTCCAGGACTCAAGCCAAGCAGTTTCGGATGCAGTTCCCCAGTTGAGCCTGGGGATTTCACGTCCGACTTGCTCGGCCGCCCACCCCCCCCTGCCCCCCAAGGGTTCCGCACAACGCTGCCCCCCCCCGCACTACCGCGGCTGCTGCCACCG
+
CCCCCFGGGGGGCGGGDGDGEFFG9FEFFC6FFF8FFAEFGGGFFGFFG7CFGGGEGFGGGGEGEFDCFGFGGGGGGGGGGGGGG7FGG7CFGCDF:FFGFFFFCDFGGFGGFF<FFFEGFFFGEG=EGGGFFGGGFG?FFEFGFG>EEEBFGAE>E8,@FFDFDFF868,93=C>EECEFEF53@=F:,BF>@,5@9,48@*;14CFGD*0=/4:<)),4++*?D=>C)./C)2):7@*:**2*1:>52*0)0*9*4*2775*)/*.*)185D==C15*((5>?9>53>(())5*0))(-
@M03506:14:000000000-AKVR1:1:1101:6255:5210 2:N:0:37
CACTTCTCGACTACCCGGGTTTCTAATCCTGTTTGCTCCCCACGCTTTCGTGCATGAGCGCCAGTATTGGCCCAGGGGGCTGCCTTCGCCATCGGTATTCCTCCACATCTCTACGCATTTCACTGCTACACGTGGAATTCTACCCCCCTCTGCCATACTCTAGCCCGCCAGTCACAAATGCAGTTCCCAGGTTAAGCCCGGGGATTTCACATCTGTCTTAGCGAACCGCCTTCGCACGCTTTACGCCCAGTAATTCCGATTAACGCCTGCACCCTACGTATTACCTCGGCGGCTGGCACTG
+
CCCCCGGGGGGGGGG@GFGFFDGFDFGFGGFFGGGGGGGFGGGGGGGGGGGCGGGDG@FGFGGGGGGGFGG8C@FGGGGGG>EEFEFGGG@FGEGGFGCF9FFGGGGCGGG9E<@FGDFGGFFGGGGGFFGEEE:C<FFFGFGCFDEGEGGGFGGG9DEFC;,;:CECGCEGGGG,@,,@C9CFC9D6DECFG7B?,<DE*)**=691+;:CC>CEGFFFFFDE)<885CD*9:E<6<B*AFCC**25:*0*98:C:2*:3)9C<EEFGFC4<*2*/,0+6()-6)5.(),(0(453)2((
@M03506:14:000000000-AKVR1:1:1101:19611:5223 2:N:0:37
CACTTCTGGACTACACGGGTTTCTAATCCCTTTCGCTCCCCTGGCTTTCGCGTCTCAGCGTCAGTAGGCATCCAGGACCTCGCTTTCGCCACGGGCGTTCCTTCCGATCTCAACGCATTTCACCGCTCCACCGGAAGTTCCAGGTCCCCCTATGCCCCTCCAGACTCGTCGTAGCCGCGCCCGTTCCCCGGCTGCGCCGGCGGATTTCAACGACAGACGCCCCAATCCGCCTACACGCGCTTTAAGCCCCATGACTCCGATACACCTTCGCCTGGTCCGTTTTCCGGCGGCGGCTGGCACG
+
CCC@,;E<FDFECEEFE7C@FEDGCEGFDG,CEFEE,CFDFG<FGG,EFCED@FGGGFD@FFDGGG,CCCFFECFG<FGGGGGE<CEFEFC77++@4@@@CF9?FCE7BE9,AECE7BFCFGG9+8+8@DFFE7+@3@FFG,,,@EFDGGC+DCEGEF6C>,:DCAC5;:5FF*:69**=::E:0,5,4B***/*//CE5*9:**23CF*:**9**9C3=)))**00.17BE*.)56D5E=*1:*0@)2*;0)**20.52)).29**)+)9))*2<+5)/)(--5(()4),()-(17.(.,
@M03506:14:000000000-AKVR1:1:1101:18741:5244 2:N:0:37
CACTTCTGGACTACACGGGTTTCTAATCCTGTTCGCTCCCCACGCTTTCGCGTCTCAGTGTCAGTACCGTCCCAGAGAGCTGCCTTCGCCATTGGTGTTCTTCCTGATATCTGCGCATTTCTCCGCTACACCAGGAATTCCACTCTCCTCTTCCGGACTCTAGCCAAGGGGTTTCCACCGACAGCTTGGGGTTGAGCCTCACGTTTTCACAGCGGACCTACTTGGCCACCCACACGCGCTTTGCGCCCAATACATCCGGACACCGACTGCCCCCTACCTATTACCACTGCTGCTCGCCCCC
+
CCCCCGGGGGGGGGGGGGGGGGGGGGGGGGGGGGGG>FGGGGGGGGEGGFGGGGGGFGFGGGGGGGGGEGGCFDEFGCCFGGGGGGGGGGGGGEGGGGGGGGGGGGGFGGGGGGGGEDCFFGGGGGGDEGGGGF7FFGGGGCEGGAFGGGGFGFECBEEFGGDFGG8DDE+>C8EF7EFE>E7>:>A,:FCCE*2DC?,,,*4AFE5C4:+?FDGGD)A90;+1**/)112*2=5)4)8*;***9*1.*2*//7:CC()/7>)9)**)27*7>D*//(*+).))6)))./-.93)*).(((
@M03506:14:000000000-AKVR1:1:1101:7503:5249 2:N:0:37
CACTTCTGGACTACCGGGGCTTCTAATCCCGTTCGCTCCCCTGGCTTTCGTGTGTGAGCGTCAGGAACGCGCCAGTACAGTGCCTTCGCCTTTGGTGTTCCCCATGATATCAACGGATTTCACCCCCCCACCATGAGTTCCCTGTACCTCTCGCGCCCCCTAGTCGTACCGTTTCCCTCCCGCGCTATAGGTTGAGCCCCTAGATTTTACGAGAGACTAATACGACCGCCTGGACACCCTTTCCGCCCAGTGTTTCCGGGTAACGCTCGGGGCCTCTGGTTTCCCGCTCCTGTGGCAACCG
+
CCCCCGGGGGGGGGGGGGG+CFGGGGGGGGGGFFGGDGCDFFGGGGCEFGFGGGGGGGGGCFGGGGGFBFEDGGGGGGGGGGGGG9EFDGGGGGGGFFEFGCEFGGGGGGDF,FEEEF7<FEEFGE7FGGGG:@=>=D9FFGGGD;FGGG,D+66BED*4>C8DC:D5D1>>E6BG6,,*;55B?=8:9?9<9CF66?***/*9AF@97:DGED=*9*9?7*:C7C3):>BFFFF46*):0+*0*1;5=>C//7*:*43*.)94788)*078D)*0+))+-().4(4)(7720)(*)*,(-
@M03506:14:000000000-AKVR1:1:1101:6924:5264 2:N:0:37
CACTTCTGGACTACACGGGTTTCTAATCCCGTTTGCTCCCCTGGCTTTCGCTCATCAGTGTCAGTGTTGGTCCAGGACGCCGCCTTCGCCACCGGTGTTCCTCCAGGTATCTACGCATTTCACCGCTACACCTGGAATTCCGCGCCCCTCTCCCAAACTCAAGCCATCCAGTATCAGACGCAGTTCCCCGGTTAAGCCGAGGGATTTCACGCCTGACTTCGTTGCCCACCTACGATCCCTTCACGCCCAGTACTCCCGACCACCCCTTCCCCCCCCCGTCTTACCCCGGCTGCTGGCCCGC
+
CCCCCGGGGGGGGGGGGGGGGGGGGFGGGGGGGGGGFGGGGGFEGGGGGGGGFGGGGGGGGGGGGGGG8FGGGGGGFGGGGGGGGGGGGGEGGDFFFFGGGGGGGGFGGGGGGGGGEGGGG9FFEF:FGGGGGGFFCFECFFGGGGGGGG@@B=?,=@EFGFEEF,7DGGGFCCFFFFFEGE5EFEGGGGG:CCC,CEG**7=?9FGG?FFGF48*;2++*2***;6)=D5+9;)*.>@8+*201:CD7*+10*0>F(/*<D3<*8*)25C>BDGGG(.*(().4(4.(0((8))*7)3(,
@M03506:14:000000000-AKVR1:1:1101:16418:5284 2:N:0:37
CACTTCTGGACTACCCGGGTTTCTAATCCTGTTTGCTCCCCTAGCTTTCGTTCCTCAGCGTCAGTAGTGGTCCAGCGCGCCGCTTTCGCCACGGGTGTTCCTGCAGATATCTACGCATTTCACCGCTACACCTGCAATTCCACGCGCCCCTCCCACACTCTAGCACGGCAGTTTCGGAAGCAGCCCCTGGGTTGAGCCCAGAGATTTCACTCCCGACTTGCCACACCGCATAAGAACCCTTTACACTCAGTACTCTCGAGCCACGCTGGCCCCCCCCGCCTTACCTCCGCGGCTCGCACGC
+
C8CCCGGGGGGGGGDGGGGCGCGGDFGGGGGGGGGGGGGGGGGFFGGGGDGGGGGGGGGGGGGGGFGF8DFGGGDGGE:FCFGG7FGEGE7BFFEFFEEFGFDGGGFG<FEFCGCCBFCFDFGEEGGCFGGFC<FCAF9FGGGGG>EG+BFE6>FFDDGGDGGF,@:CEC>FEFGEG*=EFG?DCEDFCGFFG*2AFCC5=***3=+<<FFGF<CEG53+;CGF*770>).***/0:D@6;+*2:G+7*037*6**2-2*00)99C*)2)98;</*:2)/((),())0(.(()-(9)),((
@M03506:14:000000000-AKVR1:1:1101:10722:5323 2:N:0:37
CACTTCTGGACTACTCGGGTTTCTAATCCTGTTTGCTCCCCACGCTTTCGCACCTCAGCGTCAGTAATGGACCAGTAAGCCGCCTTCGCCACTGGTGTTCCTCCGAATATCTACGAATTTCACCTCTACACTCGGAATTCCACTTACCTCTTCCATACTCAAGATACCCAGTATCAAAGGCAGTTCCAGAGTTGAGCTCTGGGATTTCACCCCTGACTTAAATATCTGCCTACGTGCGCTTTACGCCCAGCAATTCCGAACAACGCTACCCCCCTTCGTATTACCGCTGCGTCTGGCACGC
+
CCCCCGGGGGECGGGFGGGGGGGGGGGGGG<FGGGG<EGGGGGGGEEGGGGGGGGGGGGGGGGGGGDFFGGGGGGGGCAGGGGGGGGGGGGGGEGGFFGFGGGGGEEG@FGGGGGG?=FFGFDG@FFFGGGGG7FF@DFFGGGGG;>DFGGGGGGGGG9AADFGFF9,@A8BCEF=EFFDFEEFEACCF9,@EGFCFFCCA6C6C?C:AFC>7CC:?G+AF8@FCF+:CGF7C?6*:)::C*=FDE*6:7*;;A>FG1D*5;AC)=CE*5C)55:*;1@*((-6)30)-@(-7(3*))8?(
@M03506:14:000000000-AKVR1:1:1101:24485:5325 2:N:0:37
TACTTCTGGACTACAGGGGTATCTAATCCCGTTTGCTCCCCACGCTTTCGCGCCTCAGCGTCAGGGAATGCCCAGAGACCCGCCTTCGCCACCGGTGTCCCTCCCGATCTCTACACATTTCACCGCTACACCGGGAATTCCAGTCTCCTCTGCATCCCTCAATATTGGCAGTATCGGCCGACCCCCCTGATTCTAGCCCAGGGCTCTCACGACCGACTTGCCTTCTCGCCGACGCGCCCTTTACCCCCACACACTCTGATCACCGCCTGCCCCCCCCGGCTTACAGCGGCGGCCTGCCGAC
+
-6AC<EFCEC<,CE8@FG+@F,CFGGFGGGCFF8FFGG<FGGDGCGC,F@E7FECEGGF7F7:C?FGFGFGFGFFFFFFCFCDGEGF7?4?=E=+@+8,5EE9=@@+8FFCGC:?<?8@9EFCCB+@+@==,33@F3,@,8,E;EGFG,@D,,23,3,8:87,,,8,6<C>>,,@***4*4144:>E7C@,,?,,1,05>@***=*0=+;7C57::C7)976*+2**07C)/<)5)4552*+*:*3C7*28)<3C0*67<*9)0***.;5775D**/()2(().)).)43(-)4(*7)(-(
@M03506:14:000000000-AKVR1:1:1101:22121:5369 2:N:0:37
CACTTCTGGACTACCCGGGTTTCTAATCCCGTTTGCTCCCCTGGCTTTCGCGCCTCAGCGTCAGTAGAGGGCCAGCGGATCGCTTTCGCCACCGGCGTTCCTTCCGATATCAACGCATTTCACCGCTCCACCGGAAGTTCCATCCGCCCCTACCTCCCTCAAGCTCCGCAGTATCCGAGGCACTTCCCCAGTTGAGCTGGGGGCTTTCACCCCGGACTTGCGAAGCCGCCTACGCGCCCTTTAAGCCCAGTGATTCCGAACAACCGTCGCCCGGGTCGTCTTACCCCGGACGCTGGCCCGC
+
CCCCCFGGGGGGGGGGGGGGGFGGGGGGGGGGGGGGGGGGGGFFGGGGGGGGGGEGGGGGGGGGFGGFCDC@FGGGGGEFGGDFGGGGGGGGGDCF7BFGBFFGGGG7:CGFFGGGGECGGGFGGG+:FFGGGEC=FFGGGGCAE6FGGGGGGGFGGE2DCFCGCFGEGDEE;CGGCECCGEGG8C;?A+=>CE9C<++;5788*C6CCC:5CD5*7)/3:95*9<>5*9)/7)7797B*2+:**<E@=*0008*:>872))7C**10*0*0))*181.:.1)-5(-)()(-)-()).(((
@M03506:14:000000000-AKVR1:1:1101:5537:5377 2:N:0:37
CACTTCTGGACTACTGGGGTTTCTAATCCTGTTCGCTCCCCACGCTTTCGCTCCTCAGCGTCAGTTACTGCCCAGAGACCCGCCTTCGCCACCGGTGTTCCTCCCAATATCTACGGATTCCACTCCTACACTGGGAATTCCATCTACCTCTCTCATACTCTAGCTTAGCAGTTTTGGTAATGGATGTATGGTTGAGCCACACGATTTCCCTACCAACTTACTATGCCACCTACGCAACTCTTTACGCCCAGTAATTCCGGTTAACGCTTGGATCCCCCTTATACCCCCGGCCGCTGGCACG
+
CCCCCGGGGGGGGGGGGGGEGGGGGGGGGGGGGGGGGGGGGGGGGGGGGGGGGGGGGGGGGGGGGGGGGGFGGGGC<GGGGGGEGGGCGGGGGGGEGF:FFGFGGGGGGFEFCFFGFGGGGGGDFGGGGFGG9EGGG,AFFE9EEGGGBFBFFGGGGGGG;FFGGGFEAAFFGFEGGGGGFGGFCFEE7E,@9:DCG6:9:CEECC5:,3<FF*2>/*;::DCC:C*307F6C>EGFG49CEC+:5*5=8*0:+:3@?C>).00;*3<80C4*7**;1)A))).).(.4)(()(().)(.(
@M03506:14:000000000-AKVR1:1:1101:17180:5380 2:N:0:37
CACTTCTGGACTACCGGGGTTTCTAATCCTGTTCGCTCCCCACGCTTTCGCTCCTCAGCGTCAGTTACAGACCAGAGAGTCGCCTTCGCCACTGGTGTTCCTCCACATCTCTACGCATTTCACCGCTACACGTGGAATTCCACTCTCCTCTTCTGCACTCAAGTTTCCCAGTTTCCAATGACCCTCCCCGGTTGAGCCGGGGGCTTTCACATCAGCCTTAAGAAACCGCCTGCGAGCCCTTTACGCCCAATACTTCCGGACAACGCTTGCCACCTACGTCTTACCGCCGCTGCTGGCCCGG
+
CCCCCGGGGGGGGGGGGGGBFGGGGGGGGGGGGGGGGGGGGGGGGGGGGGGGGGFFFGGGGGGGGGGGGGGGGGGGG8FGGGGGGGGGGGGGGGGFGEGGGEGGGGDGFCFFFGGGEGDGGGGGGGGGG9FGEEF@FGGGG9FFG9FG983=EGGGGF=F,D9EEGGG8AF>EFGGGAFCCGGG8DEGGG*@8C8>:=>5CD5:8CCG?7FGGCC6CG=CDG7:**25C<>57@:C;D::077C**175:C97F*:C09*7)01>CE>856697;6C(0/.2-6249)3>(-3274>)4((
@M03506:14:000000000-AKVR1:1:1101:9188:5390 2:N:0:37
CACTTCTGGACTACCGGGGTATCTAATCCTGTTTGCTCCCCACGCTGTCGCGCCTCAGTGCCAGAGCTGGTCTAGCTGGCCGCCTTCGCCACGAGTGTTCTCCCCCATCTCTACGCATTTCACCGCTACACAGGGAATTCCACCAGCCCCTCCCAGCCTCAAGTCTTGCAGTTTCTACCGACTAAATACGGTTGAGCCGTACGCTTTCACGGTAGACATACAAAACCACCTACGCCCCCCTTACCCCAAATGATTCCGAACAACTCATGCCCCTTCCGTATTCCCGCGTCTGCTGGCCCGG
+
CCCCCGGGGFFGGGGGGGGGGGGGGGGGGGGGGGGGGGGGGGGGGGGGGGGGGGGGGFGGGGGGGGGGGGGGGGGGGGGGGGGGCFGGGGGGGGGGGGGGFGGGGGGGGFGGGGGGDFEGGGGGGGGGGFGCFGGGGGGGGFGGFGGGGGGGGGGGGG6DCFC;FFFCCFFFFEF9FDAEBEEGE6EFFFGGGCGGGGGCECEGCCE7,=6CCFEF::AFG4CFGGFFGD5+*.=)(/)*1:*2*<*):@C7?FCFG05*77:7*@+0+@C4:5CCG<6*(5)).(3)(8(-94)*)),41
@M03506:14:000000000-AKVR1:1:1101:6775:5408 2:N:0:37
CACTTCTGGACTACCCGGGTTTCTAATCCCGTTTGCTCCCCTAGCTTTCGCGCCTCAGCGTCAAGAACAGGCCAGGTAGTCGCCTTCGCCACTGGTGTTCCTCCCGATATCTACGCATTTCACCACTACACCGGGAATTCCACTACCCTCTCCTGCCTTCGAGTCGATCAGTATCGCGTGACCCTCCCCAGTTGAGCCGGGGGCTTTCACACGCGACTTGAACGACCGCCTGCGCGCTCTTTACGCCCAGTAATTCCGGACAACGCTTGCCACCTACGTATTACCGCGCCTCCTGGCCCTC
+
CCCCCGGGGGGGGGGGGGGEGGGGGGGGGGGFFGGGGGGGGGGGGGGGGGGGGGGGGAFGGGGGGGGGGGFGGGGGGCGFGGDG7FFGGGGGGGG,EE:FGGFGEGEGGGGGGGGGD=BFGFGF<FG8FFGGGGGGGFEGGFGGGGGG9F8DFGF,@ECGG6DGG>8+@CFFFAFGGG:C*@EC@DEGE@@ECFD?FGG=8CCCGCF?7@>C5CEGG7>9C6FD5C<B79>*93>D9)8E7C**1:CEC5<*=**;;83*85)1)2?5/)>==7;+34@6<(69<B03(0,(0,8*)0-((
@M03506:14:000000000-AKVR1:1:1101:12641:5429 2:N:0:37
CACTTCTGGCCTACCGGGGTATCTAATCCCGTTCGCTCCCCTAGCTTTCGCGCATCAGCGTCAGTGTCGGCCCAGCAACCCGCCTTCGCCGCAGGTGTTCCTCTTGATATCTACGCATTTCACCGCTACACCAAGAATTCCAGTTGCCCCTTCCGCACTCTAGCCCCGCAGTATCGGTTGACCTTTCCGGGTTAAGCCCGGAGATTTCACAATCGACATGCGCTGTCCCCTTACGCCCCCTTTACGCCCCGTAATTCCGACCAACCCTTGCTCCCCCCCTCTGACGCGGCCTCCTGCACCC
+
CCCCCGGGG<EFGGGGGEGG7@FDCFGGGGGFGFCE@EEFGG?CFDGFGGGGEE@FD9CFFGG>CFGF:C>FGGGGFGGGGGGGGGGGGGCE=CFA=EF<FFFG9FEEFG9E,5AFGE7ADAFGGGF+@DFGFCCG,=FFGCD=D9DGEGG8E,+4+@:@DA;DCGE*8*B>D<;>9ECC6EE,ACC?E>*=8E97@7CE55**5C+<<CCDCFF0)*8+>5*2>**96F)**))*(9528C**:*8)2/*.))*22677)0)*1*;>*5C**9*;*,)*,()))(-0()(-)(,26).((
@M03506:14:000000000-AKVR1:1:1101:22818:5465 2:N:0:37
CACTTCTGGACTACCGGGGTATCTAATCCGGTTCGCTCCCCTAGCTTTCGCGCATCAGCGTCAGGTACGGCCCAGCAAGTCGCCTTCGCCACCGGCGTTCCTAGCGATATCTGCGCATTTCACCGCTACACCGCTAGTTCCACTTGCCTCTACCGACCTCAAGTCAACGAATCATCCGATGCACGATCACAGTTGAGCCGTGACTTTCCCCCTCGGCCTTACGTAACCGCTTACGCGCCCTTTACGCCCCGTAATCCCGGATAACCCTACCCCCCTATGTCTCACCGCGGCTGCTGCCCCC
+
CCCC@<FGGGGGGGGGGGGGGGGGGGGGGGGGG@GGGGGGGC@FGGGGGG7FG:FCCFFGGGGGC<<FGGGGGGFFGGGFF7F,CFGGGGGGDEDGGGGGGGCFFGDGGGFGFFDGGGGFGGGGGDF7FGGGGDFGGGFCCCFGEFGGFGEFGF5*1?*>,=,55D9BCF*,*144,=C*8CDGFG*=E8;9F79+6=CC:)3:EE:+3*2)29E**17C47****06*))2*0)*(97*:*0::AC7**:.))/*0.**)0.:4+1)*.2..<::*)*0..-..((71)3()4)**)3,(
@M03506:14:000000000-AKVR1:1:1101:21161:5487 2:N:0:37
CACTTCTGGACTACCGGGGTTTCTAATCCTGTTTGCTCCCCACGCTTTCGTGCCTCAGCGTCAGTATCGGGCCAGTGAGCCGCCTTCGCCACTGGTGTTCTTGCGAATATCTACGAATTTCACCTCTACACTCGCAGTTCCACTCACCTCTCCCGAACTCAAGATCTTCAGTATCAAAGGCAGTTCTGGAGTTGATCTCCAGGATTTCACCCCTGACTTAAGGACCCGCCTACGCACCCTTTACGCCCACTGCTTCCGATCAACCCTGACCCCCCTCGCTTTACCGCCGCTGCCGCCAATC
+
@CCCCGGGGGFGGGG:FGGGGGGGGGGGGG<FFGEGGGEFGFGGGEGGGGGGGGAFDGGGGGGGGGGGDGGEFGGGGGGGFGGGDCCDFCCEFFFGGFGGGGFGDDCGEFFFGFGGGGGGGFGGGG9AFFGFE+@+@CGCACDEE>>DGGGFGCE>EG=A,@CA?GFFGFAFC,D9:C,DC6C8@DCA9,33@<;,>@CG,;F5<=FG,5:C5C*462442+2,;?A):>>7;=BD>G3*5++1*2:>**0/6**2>(**08)2***0*9D47<*2;,)*(()6<(()-5,38(()0)((,
@M03506:14:000000000-AKVR1:1:1101:23471:5487 2:N:0:37
CACTTCTGGACTACCGGGGTTTCTAATCCAGTTCGCTCCCCTAGCTTTCGCGCCTGAGCGTCAGGTAAGGCCCAGAGATCCGCCCTCGCCACCGGTGTTCCTCCTGATATCTGCGCATTTCACCGCTACACCAGTAATTCCGATCTCCCCTACCTACCTCTAGCCGGGCAGTATCGGATGCAGACCCGAGGTTGAGCCACGGGACTCCACATCCCACTTTCCAAGCCGCCTGCGCGCCCTTTACCCCCACTGCACCCCGTCAACCGCCGCCACCTCATTTTTCCCGCCGCTGCTGCACCGC
+
CCCCC@FFEF<9FGGDC:B@@CFGGGGGFGF<C,8@BF+FFFFG,EFDFCGFFED@F@FGGDEGGGGCFFFEGGGEDEEDGFG7FCFEDEGGG:7F>FFC<,,BE8?F<<F,,CFC@@CCE9FD@CEFGGGC+=,8,A3=B8CEEDFCDCGFGGGGGFF,,53@:E6@EGGFF,E*:*412<52D8,*:**=<,,5>8,=?)/**2*=65<6CD*02;++;71+;<<)*)0/1)))4))**3***+17=**0**00/()/08)**2*0*050)/22+)/+)...20()-570)).*)0(((
@M03506:14:000000000-AKVR1:1:1101:6953:5509 2:N:0:37
CACTTCTGGACTACCGGGGTATCTAATCCTGTTTGCTCCCCACGCTTTCGTGCCTCAGCGTCAGTATCGGGCCAGTGAGCCGCCTTCGCCACTGGTGTTCTTGCGAATATCTACGAATTTCACCTCTACACTCGCAGTTCCACTCACCTCTCCCGAACTCAAGATCTTCAGTATCAAAGGCAGTTCTGGAGTTGAGCTCCAGGATTTCCCCCCTGACTTAAAGACCCGCCTACGCACCCTTTACGCCCAGTGATTCCGAGCCCCGCCCGCCCCCTCCGTATTACCGCGGCTGCTGCCACGC
+
CCCCCGGGGGGGGGGGGGGGGGGGFGGGGGGGGGGGGGGGGGGGGGGGGGGGGGGGFGGGGGGGGGGGGGGGGGGGGGGGGGGGGGGGGG7FGGGGGGGFGGGGDGGGGGGGGGGD?FFFGGGGGGGGGGGDGGGDEEFGGGGGGGGG?FD=DG6E6CFGGFG7CECFFA9@AFG,EAF,C>;CFCF77@D,DA;8ECFFFG6;8F6=,9DGGD5=*0=,11=FFGFDCDF=F>DDBGF5?F7@*:8>=*<*/*2272*/5))17C*)/7CB@GC*;675:,)6)435(39(73:*)),(,
@M03506:14:000000000-AKVR1:1:1101:20366:5517 2:N:0:37
TACTTCTGGACTACCCGGGTTTCTAATCCTGTTCGCTCCCCACGCTTTCGCGTCTCAGCGTCAGTACCGTCCCAGAGCACCGCCTTCGCCACGGGTGTCCTTCCCGATATCTGCGCATCTCACCGCTACACCAGGAATTCCACTCTCCTCGTCCGGCCTCTAGTCAGATGGTTTCCATCGGCGTCTCGAGGTTGAGCCGCGAGTTTTAACAACGGACCGACTTAACCGCCGATACGCCCCTTCCGCCCACTAAATCCGGACAACGCTTGCCCCCTACGTCTTACCCGGGCGGTCGGACCGC
+
-8BC<FDDC@FFGCGAFECG7@<FCDECACCF<ACE@F@6CC@+8,BCC8,@6CFEAA<@FEGGGFCEGGG:@FGGF,C9E>FF,=<DFGGGG7=F@CFFB?EFFG++4@EF9,FGE@+7F9E<7+>@FC8=:<FF<,@,@@D,@,@:3,+53;:4**3:DC9=D7AAFE?:;,,;CFGE8CCB5*<6C*48:FG86037C55**<+400*:CC=CCC)/1)*0*:=3:))*))090).*;=*05EE35**9)6***(1*0.7C<**5*56?)1***()*(-6<2?B)(0(()(()))(((
@M03506:14:000000000-AKVR1:1:1101:23492:5534 2:N:0:37
CACTTCTGGACTACAGGGGTTTCTAATCCGGTTCGCTCCCCACGCTCTCGCACCTCAGCGTCAGCGCTTGCCCAGGCGACTGGTTTCCCCCCGGGTGTTCCTGCCGATCTCTACGCATTTCACCACTACACCGGCAATCCCATCGCCCTCTGCAAGGCTCGGGCCGCGCCGTATGGGATGGCGCCTCGCCGTTAAGCGGCCAGATTTCACACCCCACGCGCCCGGCCGCCTGCCGTCGCTGTACGCCCAGTCCATCCGGACAACGCTCGGCCGCTCCGCCTTACCTGTGCTGCTTGCCACC
+
CCCCCGGGGGFGGGGGGGGGGGGGGGGFFGGGGGGGGGGGGFGCG@FGGGGGGEFFFDGGGGGGGGGGGGGFGFGGGGEEC@DECFGGGGGGDGDEEG7FFGGGGGCFCEFFGGFGGCEGGDGGGGFCFGGGCFGGGGGCGGCGCDEEEGG?EEAEGF8=>ECCC*:CGGCF88E6C9<C8@=B***/*:?:;CC9<E=*:9**+3+++:77CDG=DDF57))/)97):C)**))/-/7E*1***2*05*31)*:>4,/:BD)1)*/)/)*.)1*/*,)2-(),..)*)*))9))*0/))(
@M03506:14:000000000-AKVR1:1:1101:9076:5541 2:N:0:37
CACTTCTGGACTACTGGGGTTTCTAATCCCGTTTGCTCCCCTAGCCTTCGCGCCTCGGCGTCAGGAGCTGTCCAGAGATCCGCCTTCGCCACTGGTCTTCCTCACGATATCTACGCATTTCACTGCTACACCGTGAATTCCGATCTCCTCTCCAGCCCTCTAGCAGAGCAGTATCCAGTGCAATTTCGGAGTTGAGCTCCGAGATTTCACACCAGACTTACCCCGCCGCCTACTCGCCCTTCCCGCCCAATGAATCCGACCACCCCTCCGTCCCCCCGTCTTACCGCCGCGGCTGGCACAC
+
CCCCCGGGGGFGGGGGGGGCGGGGGGGGGGGGGGGGGGFGGGGGGDGGGGGGGGGGGGGGGGGGGDGGGGGGGGGFGFGGGGGGGGGGGGGGGGGGGGGGGFGGGG7B?FGCGGGGEEGGGFGGGGGGGGGGEGGGGGAAFFEGGGGGEGFGCFFGGGGFGGGGGGGFGFDGAE9EABEGGGGGG;E@E7E@CC;DCCC6C*4:DCF?,=CFGF8,CG6BFFF54CA):))*2*/*6))3<**;*:C)***)*/*:*(/*0))/***7*)1)0**2*(.*.-6A0,-)()(,830*.533(
@M03506:14:000000000-AKVR1:1:1101:11612:5552 2:N:0:37
CACTTCTGGACTACCGGGGTTTCTAATCCCGTTTGCTCCCCTGACCTTCGTGCCTCAGCGTCAGGAACTGTCCAGAGACCCGCCTTCGCCACTGGTCTTCCTTACGATATCTACGCATTTCACCGCTACACCGTAAATTCCAGTCTCCTCTCCAGTCCTCAAGCACGGCAGTATCGAATGCAGTTTCGGAGTTAAGCCCCGAGATTTCACACCCGCCCTACCGCGCCGCCTACGCACCCTTTACGCCCAATGAATCCGAACAACGCTTGAGACCTCTTTATTACCTACGCTGCTTGACCTC
+
CCCCCGGGG-FGGGGGGGGGGGGGGGGGGGGGGGGGFGGGGGGGGGGGGGGGGGGGGGGGGGGGGG?FGGGGGGGCFGGGGEEGEGGFGGGGGGGGFGGGGGGGGGFGGGGGGGGGGGEGGFGGGGGGGGGEFFGG+EC;F9FFGGCDGFEGE=DFGGFGGDFGGG6EG3CGGFFE68CGGGGFCGCE57CEGGFGGC*;;7;*44=7CC+;*:**))0;;<)5):AAEGEC<EF31C5*;C*:378;5*2)9*2:70*:7))/):/5C4*)//+3A)9+6)).4))),),-),)*)),))
@M03506:14:000000000-AKVR1:1:1101:13070:5576 2:N:0:37
CACTTCTGGACTACCGGGGTATCTAATCCTGTTTGCTCCCCACGCTTTCGTGTTTCAACGTCAGGTATGGACTAAGAAGCTGCCTTCGCCATTGGTGTTCCTCTCGAGATCTACGCATTTTACCGCTACTCCGAGAATTCCACTTCTCTCTCCCACCCTCAAGCACGTCAGTTTCCATTGCAGGTCTCCAGTTAGGCTAGAGCATTTAACAACAGACTTAACATACCGTCTACACACCCTTTACGACCAATAATTCCGAATACCCCTTGCACCCTTCCTTTTCCCCGGGCTCCTGTCCCGC
+
CCCCCFGGG-CFGGGGGGGGGGGGAFGGGGGGGGCGFGGGGFGGGGGFGCGGFGGG9<FGGGEEGGGGGGGGG?FGGGGGGGGGGFGFGGGGGG8FFFGGG5EDFBFGGGGGGAFGFEGGGGFGCF>:@FG8FCFG7FFGGGGGDFGEGG9,D88FEE>FEEEF8FCDDEE;C:FCF=,,@A,@EGFGC,DDC7E,D7,,@*9:FGFCFF@C,/=6?C@CCG7BF>A9ED;5D6A*25>:<F+1**=5*49)*37C2(:*5;6**3@A6A*1)780*(*0).5))(()-0410(,*/9)((
@M03506:14:000000000-AKVR1:1:1101:16150:5576 2:N:0:37
CACTTCTCGACTACCGGGGTTTCTAATCCTGTTTGCTCCTCCCGCTTTCGTGCATGAGCGTCAATCTTGACTCAGGGGGCTGCCTTCGCCATCGGTGTTCCTCCACCTCTCTACGCATTTCACTGCTACACGTCGAATTCTACCCCCCTCCGCCAGATTCTAGCCTTTCAGTCTTCATCGCCATTTCCAGGTGGATCCCGGGGATTTCACGACAACCTTACAAAACCGCCTGCGCCAGCCTTCGCACCAGTAATTCTCGTTAACGCTTTCACCCTCCGCATTACCGCGCCTGCTGCCACTC
+
CCCC@@@FE-@CEGGGG7FGCBEG9CFECFF@EE,CA<F8E,C+CFEFC@FCB<<CCA,+8CF,CF9F9<C,C@@6<+B:>FCFGDG,=FE7EF:FC:B5@FGGFD,ECFG@9F?@77:FF9F98CE9E,A+=+633>FDF;D,@EG=++++393B8@,D,@,7:DE,=:;35,@;CF:@*=9BD,55,,4?,**,50,**1C=8CFC71*1*1***0;:2;76**2)/9)/75.*(1)**<****2.**+1**2:*)**).0:7*25***1=*118()*(1)))--5(.3()(565)).(
@M03506:14:000000000-AKVR1:1:1101:12204:5586 2:N:0:37
CACTTCTGGCCTACAGGGGTTTCTAATCCCGTTTGCTTCCCACGCCTTCGTCCCTCAGCGTCAGGTCTAGCCCAGGTAATCGCTTACGCCACTGGTGTTCCTCCCGATATCTACGCATTTCACCGCTACACCGGGAATTCCATTACCCTCTGCCGACCTCTAGACCGGCAGTCTGGATAGCACCCACGGGGTTGAGCCCCGGGTTTTAACTATCCACTTACCGACCCGCCTACGGACGCTTTACGCCCAGGAATCCCGAACAACGCTTGCCTCCTACGTCTTACCCCGGCTCCCGGCCCGG
+
CCCCCGGGG9FFFGGGGGGGGGGGGGGGGGGGGGGGGGGGGFGFFGGGGGGGGGFGGGGGGGGGGGGGGGGGGGGGGGEGGGGGGEFGGGGGGGGGGFGGGFGGGGGGGGGGGGGGGGEFGGGGGGGGGGGGGGGGDFGGGGGGGGGGGGGGGGGGGGGGGFDGGGGGEEGFF7FC7FGGFAFGEFGGGEGEG=C4:CCGECE*=5CF+:;+<@F?6C=FGCG=5D>):>>*>B>32CEG51*07CCB5**8))*023*:7.75):=)25D49480<()*.-).(((.(0(()(-)))32(
@M03506:14:000000000-AKVR1:1:1101:8476:5587 2:N:0:37
CACTTCTGGACTACTGGGGTTTCTAATCCCGTTTGCTACCCTAGCTTTCGCGCCTCAGCGTCAAGAACAGGCCAGAAAGCCGCCTTCGCCACTGGTGTTCCTCCCGATATCTACGCATTTCACCACTACACCGGGAATTCCGCTTCCCTCTCCTGCCTTCGAGTCGATCAGTATCGAGTGACCCTCCCCAGTTGAGCCGGGGGCTTTCACACTCGACTTGAACGACCGCCTGCGCGCCCTTTCCGCCCAGTAAATCCGGACCACCGTAGCCACCCACGTATTACCGCGGCTGCTTGCACGC
+
CCCCCGGGGGGGGGGGGGGGEGDFGGGGGGDFFGGGGGGGGGGGGGGGGGGDGGECFEGGGGE7EGGGGGGGGGGGGGGDGGGGGGGGGGGGGFGGCGGGGFGGGG+@FE<FFGGCFGGGGGGGEEFBFGGFGG7@:FGGGFBE6EDFGF8DFGGGGGGGFGFCGG6CFECF,<FGCFGFGGGGGGGDE7C,>CG6CF598)*=C5EF7:+*7<FCDDB?C6C5397BCD):F3;5>)):;3*:>EGDCC8*1*0>*()1)))/***)*)20<5***(0*.,.)6(1)(7,4@:)076<<(
@M03506:14:000000000-AKVR1:1:1101:6330:5592 2:N:0:37
CACTTCTGGACTACCCGGGTATCTAATCCTGTTTGCTCCCCACGCTTTCGTGCATGAGCGTCAGTCTTGACCCAGGGGGCTGCCTTCGCCATCGGTGTTCCTCCACATCTCTACGCATTTCACTGCTACACGTGGAATTCTACCCCCCTCTGCCAGACTCCAGCCTTGCAGTCTCCAACGCAATTCCCAGGTTAAGCCCGGGGATTTCACGTCAGACTTACAAAACCGCCTGCGCACGCTTTACGCCCAGTCATTCCTATTAACGCTCGCCCCCTTCGTGTTCCCGCGGCTGCTGGCCCGC
+
CCCCCGGGGGGGGGGGGGGGGGGGGGGGGGGGGGGGGGFGGGGGGGGGGGGGGGGGGGGGGGGGGGGGGGGGGGGFGGGGGGGGGGGGGEGGGGGGGGGGGFGGGGFFGGGGGGGGGGGGGAFGGGGCFGGGGDGGGGGGGGGGDGGGDGGGGGGGGGFGGGGGGGGGGGGGFAEFGGGGGDGGGGGGFFCF?9CFGGGCEGCCEGGGGGGGG3EFG4AGGF7F*7A:C<B5535<77B=EC7FCEGFG>A*9/2:C)*<77*;CE*):><>>5:@C():<:2)5:0)1>92@>)*7)4,(
@M03506:14:000000000-AKVR1:1:1101:21662:5593 2:N:0:37
CACTTCTGGACTACCTGGGTATCTAATCCCGTTTGCTCCCCTGGCTTTCGCGCCTCAGCGTCAATGCCGGTCCAGGATGCCGCCTTCGCCACCGGTGTTCCTCCAGATATCTACGCATGTCACCGCTACACCGGGAATTCCGCATCCCTCTCCCGGATTCAATCCTTCCAGTATCGGAAGACGGTCCCGGGTTGAGCCCGGGTATTCCCAGTTCGACTTCGAAGGCCGCCTACCCGCCCTTTACGCCGCTTCAGCTCCTACAACGCCTGCCCCCTCTGTTTTACCCTCGATCGTTGCACCA
+
CCCCCGCGC-CFE@F---<FC<<FADCC,C@C,@;<@;,6BCF,,6CFC6CF:6@@EF8CF7:6F,@FCF:C@F<<,,CEFGBCGE,C,B:FDC+@CF@,<F,,,:EFFGAFFGFC=F+A,:EFE7FFEGGG++C+@CFDFGGE>6DEG@,6,,++@3+@ED,,<C3@,,>7,,3>C8**,,**4>C?**=1*/,4>,::*1**5++++**2A+**8CE+****17))*7>*7)))-))/*<***1?)**/)*1**2(*2*)/CD8*7*)*85)*8*49+-()))5))-),(0((05=?((
@M03506:14:000000000-AKVR1:1:1101:11114:5619 2:N:0:37
CACTTCTGGACTACAGGGGTTTCTAATCCTGTTTGCTCCCCACGCTTTCGCTCCTCAGTGTCAGTATCGGCCCAGAGACCCGCCTTCGCCACCGGTGTTCCTCCTGATATCTGCGCATTTCACCGCTACACCAGGAATTCCAGTCTCCCCTGCCGAACTCTAGTCTGCCCGTATCGGCTGCAGGCCCGGGGTTGAGCCCCAGGTTTTCACAGCCGACGTGACAGACCACCTACGAGCTCTTTACGCCCAATAATTCCGGACAACGCTTGCACCCTACGGAGTAACCCGGCTGCTGGCACAG
+
CCCCCGGGGGGGFGGGGGGGGGGFGGGGEG<FFEFGFFFFEFGEGCFG9FB@FFGFFGFFGGDFGGFGGGGEFGFDGGFFGGGGEEFFFGGEFGGGGGGGGGGGGGFGGGGGGGGGGGGGGGGGCDFGDCFGGGG@FGGGFFGGFGGFGGGGGGGGGGGGAFGGGGCCFGEFCFFGGGGGGGGFDEEDGEEC::68EC=E=CF+>CEFGG>FCCE*:DEG4FDG47>45DF?FB>C6<?@F9>:7:EFE8C:F?:DD?DDD@4*)/83:@GF?*28*()*(,()))(0(7,().3C)).,(
@M03506:14:000000000-AKVR1:1:1101:12192:5623 2:N:0:37
CACTTCTGGCCTACCCGGGTATCTAATCCTGTTTGCTCCCCACGCTTTCGCGCCTCAGCGTCAATATCGGTCCAGAGAGCCGCCTTCGCCACCGGTGTTCTTCCCAATATCTACGAATTTCACCTCTACACTGGGAATTCCACTCTCCTCTCCCGAATTCAAGCCATCCCGTCCCAAGCGCAATTCCCAGGTTTAGCCCAGGGCTTTCACGCCTGACAAAGCTGGCCGCCTACGCGCCCTTTACGCCCAGTAATTCCGAACAACGCTCGCCCCCCTCGGATTACCGCGGTCGCTGTCAGGC
+
C@@@@F,@6--66;FCCCC6+;;CFG,;,@;;,F66E@6D@F@F76FDGGE7@+B@F<FEFCE,@F@<FEGGGD<FE8F7C>C>7,:4F4?FG7@4+B8FGF?B=?<A<,EEFB+@=FFAF<@F,AEFEFE<FGA@<FAFFGGF@F8B9D,=,==6@3DE9=;EC?3>8,3>AE+,A:FEGC5EGGGGGDCF,,?,>?,;,78CFGC,4C*<C<=@FCF6**:6**;5*7)/*28<>>::F0:F5EE5**39*1*02(*1))84)2*7255<5C**2()*((,5<1()-)(()((*1*)(.
@M03506:14:000000000-AKVR1:1:1101:7390:5630 2:N:0:37
CACTTCTGGACTACCGGGGTATCTAATCCCGTTTGCTCCCCTGGCTTTCGCTCCTCAGCGTCAGTGTTGGTCCAGGATGCCGCCTTCGCCACCGGTGTTCCTCCAGATATCTACGCATTTCACCGCTACACCTGGAATTCCGCATCCCTCTCCCAATCTCAAGCCATCCAGTATCAGACGCAGTTCCCCGGTTAAGCCGAGGGATTTCACGTCTGACTTATTTGGCCGCCTACGAGCCCTTTACGCCCAGTAATTCCGAACCACGCTTTCCCCCCCCCTATTAGCGCGCCTGCTTGCCCCG
+
CCCBCFGGG9CFGG@CCGGGGGFFFGGGGGEEFCF9EFG<FGC8FFAEF@,,CFGFFFGGEGGGCDCF<<FDFEFEFFFGGGGGDGGGGGEGGGGGGGGGFGGGGE<FFEFGFGFGGG:E??EFGGGGGCGGEFAF<FGG,>CEEGDGGGFEF883=D;D;E9EGGGGGCDEFGGBCCEGGEGG75@C8:>>8:9DFGGD5<8C,=,,=;F9:CF7CF6++;+1+;4>GD)*;))99GFF87:***:>**39B7CF*(1*)).9*:*0*=2/5D*8C()/.-))(42705,352-9>6>((
@M03506:14:000000000-AKVR1:1:1101:13514:5634 2:N:0:37
CACTTCTGGACTACCGGGGTTTCTAATCCCGTTCGCTCCCCTGGCTTTCGCGCATCAGCGTCAGTGTCGGCCCAGCAACCCGCCTTCGCCGCAGGTGTTCCTCTCGATATCTACGCATTTCACCACTACACCGGGAATTCCACTACCCTCTCCTGCCTTCGAGTCGATCAGTATCGAGTGACCCTCCCCAGTTGAGCCGGGGGCTTTCACACTCGACTTGAACGACCGCCTGCGCGCTCTTTACGCCCAGTAAATCCGGACAACGCTTGTCCCCTACCTCTTCCCGCGGCTGCTGGCCCGC
+
CCCCCGGGG9FFGGGGGGGFGGGGGGGGGGGGGGGG7FGGGGGGGGGGGGGGGGGGGGGGGGGGGGGGGGGGGGGGGGGGGGGGGGGGGGGGGGGGGGGGGFGGGGGGGGGGGGGGGEGGGGGGGGGGGGGGGGDGFGGGGGGGCGGFFG8FGGFGGGGGFFGGGGGGFEGGGDFDGFF>BFGGFGGGGF7BCCCCGEEGGG8==EFGGGGGGGFCDD)32>CCDGEFGGFGC35),9>89?FGGGGBE>C=F*::F09=BB:FDC5>87C*1>CFC(*+)..6(30763(3570FF50((
@M03506:14:000000000-AKVR1:1:1101:8059:5648 2:N:0:37
CACTTCTGGACTACCGGGGTTTCTAATCCTGTTTGCTCCCCACGCTTTCGCGCCTCAGCGTCAGTATCGGTCCAGAGCGCCGCCTTCGCCACCGGTGTTCTTCCCAATATCTACGAATTTCACCTCTACACTGGGAATTCCACGCTCCTCTCCCGATCTCTAGCCACCCCGTCCCAAGCGCCATTCCCAGGTTGAGCCCGGGGCTTTCCCGCCTGACAAAGATAGCCGCCTGCGCGCCCTTTACGCCCAGTAAACCCGAACAACGCCCGCCCCCTCCGTATTCCCCCGTCTGCTGGCCCGC
+
CCCCCGGGGGGGGGGGGGGGGGGGGGGGGGGGGGGGFGGFGGGGGGGFGGGGGGCFGGFGGGGGGGGGGGGGGGGGGGGGGGGGGGGGGGGGGGGGGGGGGGGGGGGGGFGGFGGEGGFGGCFGDGGGGGGFFGGGGGGFGGGGG6EGFGGDGGGDEGCGGGGGGDDFGGECGGGEGGGGGGGG9BCDCCGFGGFGGGGGEGGGD*=C+>>CG**079*0>CG+:>?):C5FGF311C58*3*?9EEF5;+*1670943*).745:::*095:/**2,0*42).)((.(78:FD?*0)4((
@M03506:14:000000000-AKVR1:1:1101:24920:5667 2:N:0:37
CACTTCTGGACTACCGGGGTTTCTAATCCTGTTCGCTCCCCACGCTTTCGCTCCTCAGCGTCAGTTACTGCCCAGAGACCCGCCTTCGCCACCGGTGTTCCTCCTGATATCTGCGCATTCCACCGCTACACCAGGAATTCCAGTCTCCCCTGCAGTACTCCAGTCTGCCCGTATCGCCCGCACGCCCACAGTTAAGCTGTGAGTTTTCACGAACAACGCTAAAACCCACCCACGAGCCCTTTAAGCCCAGTAATTCACGCCCACGCCCGCACCACACGCCTTCCCGCGGCTGCTGTCACGT
+
CCCCCGGGGGFFFGGGGGGGGGGGFGFFGGGGGGGGGE6CFFGGDGDGGE7CFGFEEGGGGGDGGGGGGGG8FGGFGGFGGGGGE7FFG7CFGGGG7BF,,CEGGGGGGGGG9A7FEGGGF,?BCG@@FFGF=BCGGFF;,CDGEF9BFGGF?FGGDFGG,@8F93,@AFC@+:EEG@7EDEC>8:ECC:FF?F@F7F,41+,5,,,==@CC5CEGD5>**)+0*/25*5)17))91))8C+***+3)*/+96*:C*)*2)).9CC=>5550)****-)/.-).(4(0(;,())527/4:(
@M03506:14:000000000-AKVR1:1:1101:12938:5681 2:N:0:37
CACTTCTGGCCTACAGGGGTTTCTAATCCTGTTTGCTCCCCACGCTTTCGCACCTCAGCGTCAGTATCGGGCCAGTAAGTCGCCTTCGCCACTGGTGTTCTTCCGAATATCTACGAATTTCACCTCTACACTCGGAATTCCACTTACCTCTCCACAATTCTAGCGATGCAGTCTTAAAGGCAATTCCGGAGTTGCGCCCCGGGCTTTCACCTCTAACTTACAAAGCCGCCTACGTCCGCTTTAACCCCAGTAATTCCGAACACCGCTAGCCCCCCCCGTTTGACCGCGGCTGCGGTCCAGG
+
CCCCCGGGG-FFFGGGGGGGGGGGGGGGGGGGGGGGGGG8CFGGGGGGGGGGGG8F@FGGGGGGGGGGEEGGGGGGGGGGGGGG@CGGGGGGGFGGGGGGGGGGCCGFGGGGGG=FFCGGC<FG9FGCEGGGGGCC+ACFGGGGDGGGGG,,@A8@CF=EFFGFC>@6CFGGGGGGGED,BGE8CFF6+8*BEA,*@C>>>455?GG9,BF?=FEE7CA,4+:08>5:CGB=<55*4838;:***2;>=;84@6::*(**75)97**.:)27)1**:20*((-63(27(76()(,/8)))(
@M03506:14:000000000-AKVR1:1:1101:21294:5682 2:N:0:37
CACTTCTGGACTACTCGGGTTTCTAATCCCGTTTGCTCCCCTGGCTTTCGCTCACTCAGCGTCAGTATTGGTCCAGGACGTCGCCTTCGCCACCGGTGTTCCTCCAGATATCTACGCATTTCACCGCTACACCTGGAATTCCGCATCCCTCTCCCAATCTCAAGCCATCCAGTATCAGACGCAGTTCCCCGGTTAAGCCGAGGGATTTCACGTCTGACTTAGTTGGCCGCCTACGAGCCCTTTCCGCCCAGTAATTCCGAACAACCCTTGCCCCCCCCGCATTACCCTGGCTGCTGGCCCC
+
CCCCCGGGGGGGGGGGGGGGGGGGGGGGGGCGGGGGGGGGGGGGGGGGGGGGGGGGGFGGGGGGGGGGGGGGGGGGGGGGGGGGGGGGGGGEGGGGGGGGGGGGGGGGGGGGFGGDGD@FGGGGGGGGDGGG:FGGGGGGGGGGGGGFF@FDFFFGGGGGGGGCFFDEGGGGGGGGGFCCGGCCCFGGFGGGGGEEGGGGEDCGGF6CFGGGGGGGD@AFGD7EGFFFGDAGC)):<D3:*7****;)75C?6*:*CAC=>B349*/78?C6798EGFE*(-(-69(*(042<?)*0>(-(
@M03506:14:000000000-AKVR1:1:1101:4535:5698 2:N:0:37
CACTTCTGGACTACCGGGGTTTCTAATCCTGTTTGCTCCCCTAGCTTTCGCGCCTCAGCGTCAGAAGCGGTCCAGTGATTCGCCTTCGCCTCCGGTGTTCCTCCAGATATCTACGCATTTCACCGCTACACCTGGAGTTCCAATCACCCCTCCCGCCCTCAAGCTCGGCAGTATCGAAGGCAGTTCCGCAGTTGAGCTGCGGGCTTTCACCCCCGACTTGCCAAGCCGCCTACGCGCGCTTTATGCCCAGTAAATCCGAATAACGCTTGCCACCTTCGTCTTAACGCGGATGCTGGCCCGC
+
CCCCCGGGGGGGGFFGGGGFGGGGGGGGGGGGGGGGGGGGFGGGGGGGGGGGGGGGGGGGGGGGGFGGGDGGGGGGGGGGGGGGGGGGGGGGGGGGGGGGGGGGGFGFGGGGGGGGGDEAFGGGGGGGGGGGGGGGGGGGGEGFFGGFCGGGGGGGGGGGGGGG6DEGGGGF9:E*@FE5DFG,DDFGDEGG?BFFGGGGGCCECE6++7>8EG5EGG@FGF*+1CF):C>:5)<C2/)*8:***<943;<0*/027;GGF)==*?E7EFF4?C*<@(054())420)()((0).6>),((
@M03506:14:000000000-AKVR1:1:1101:18844:5698 2:N:0:37
CACTTCTGGACTACCGGGGTATCTAATCCCGTTTGCTCCCCACGCTTTCGCGCCTCAGCGTCAGGAATTGCCCAGAGACCCGCCTTCGCCACCGGTGTTCCTCCCGATCTCTACACATTTCACCGCCACACCGGGAATTCCAGTCTCCTCTTCAATCCTCCAGAACGGCAGTATCGTCCGACGATCCTCAGTTGAGCCGAGGGCTTTCCCGACCGACTGTCCCTCCCGCCTACGCGCCCTTTCCGCCCAGTAATTCCCACTCACCCCTGCCCCCCCCGGCTTTCCTCCGCGGCCGCCCTCC
+
CCCCCGGGGGGGGGGEEGGGGFGGG9FFGGGGGGGGGGGFG<FCGG7FG@FGGGEG@<FCFGC@<FGFGGGGGGCCE<EFGGGGD:FFCE7FGDC7@FF,EAFFEE=B>8FG9F<EGG<FFEFF:F+@@3=F>=CB7FF=F==6,,@E9C,3@77>EG9<,16,<D**@>8>?,>*,,=8*:/**,=,>,,42525<*3**/*=A*?F+;*::C5*91)+00*027<)*>)2*.7)(9)*0<>>DG5.**+117:*:)*2)))9***.;FG507***-)/-,())).)(0((.(,)0.(.-
@M03506:14:000000000-AKVR1:1:1101:20128:5716 2:N:0:37
CACTTCTGGACTACCGGGGTTTCTAATCCTGTTTGATCCCCACGCTTTCGCGCCTCAGCGTCAGTTGTCGTCCAGATAGCCGCCTTCGCCACCGGTGTTCCTGCTAATATCTACGAATTTCACCTCCACATTAGCAATTCCGCTATCCCCTCCGACACTCAAGCTTTACAGTTTCAAAGGCAGTTCCACAGTTGAGCTGTGGGATTTCACCCCTGACTTGAAAAGCCGCCTACGCGCGCTTTACGCCCAGTAATTCCGACCCACCCTAGCACCCTTCGTATTACCGCGTCTGCTGGCCCGC
+
CCCCCGGGGGGGGGGGGGGGGGGGGGGGGGGGGGGGGGGGGGGGGGGGGGGGGGGGGGGGGGGGGGFGGGGGGGGGGGGGGGGGGGGGGGEGGGGGGGGGGF9FGGCFGGGGFGGGGGFGGFGGGGGGGGGFDGGGGGFFGGGGCEGGGBDEGGGGGG,DEGFFCFGFGG9@CGGGGEG>CDEFF9FCGFDB>,5<D7,=@FGFEG9:@F77EDFC6?A984?AD<A>GC>7C5>)6)0?8:C7<EG3*/<@*=7*?7D*))./***)2/:B)9*20(0*4245<(4;,883@A)255(((
@M03506:14:000000000-AKVR1:1:1101:13584:5774 2:N:0:37
CACTTCTGGCCTACCCGGGTTTCTAATCCTGTTTGCTCCCCACGCTTTCGTGCCTGAGCGTCAGTGCTAGCCCAGGGGGCTGCCTTCGCCATCGGTGTTCCTCCGCATCTCTACGCATTTCACTGCTACACGCGGAATTCCACCCCCCTCTGCCACACTCAAGCTCGTCAGTTTCCATCGCCATTCCCAGGTTAAGCCCGGGGCTTTCACGACAGACCCAACGAACCGCCTGCGCACGCTTTACGCCAAGGAATTCCGATTACCGCTCGCACCCTCAGTATTACCGCGCCCGCTTGCACGC
+
CCCCCGCFF9FGGGGGGGG:CGFGCFAEEGCAFGGGFGFGGGGGGGGGGGDCFCF<E8CF@FFFGGGGGCCFGGGGC:CGGGDGGGGGGEGGGGGGCGGGGAFGDFC@C<FF9FGGG>FEGFGGGFGFF9FGGGGC77:FFFGGD>CGGGF?F@6F,ABDF6EFDC88:DEB7DGGGGG5*;5ECGGGF@CFFD9EFFFDCC8CEDE79@FGG):*9*7C*99*7CE):D>CF)879351;*>D*:E)1**)))**24*/)8*0*2*)*7))8CC**(1+-.)).(2)(0(,71(*7*)4(
@M03506:14:000000000-AKVR1:1:1101:17540:5800 2:N:0:37
CACTTCTGGACTACTGGGGTTTCTAATCCTGTTCGCTCCCCACGCTTTCGCGTCTCAGCGTCAGTACCGTCCCAGAGAGCTGCCTTCGCCATAGGTGTTCTTCCTGATATCTGCGCATTTCACCGCTACACCAGGAATTCCACTCTCCTCTTCCGGACTCTAGCCAAGTGGTTTCCGCCGACAGCTCGAGGTTGAGCCTCGCGTTTTCACAGCAGACCTACCACGCCGCCTACACGCTCTTTACGCCCAATAACTCCGGACAACGCTTGCCCCCTACGTGTTACCGCGTCTGCTGGCCCGC
+
CCCCCGGGGGGGGGGFGGGGGGGGCGGGGGGGGGGG;FEGGEGGGGGGGGGGGGCGGGGGGGGGGGGGGGGGG9FCG@CFGFGGGGGGGGGG9EFGGGGGGGGGGGGGGGGGGGGGGGGGDGGGGGGGGGGG7EC7FGGGGGGGGGGGDD;EE96E+=BFGFCFGGGGGGFFGFGGGDGGCGGDFFGGGGD@8E8DDE8FC)4=EEEGFCC+=5@**:6<FF4+>DFB=DBGG4@513>FF70CDEE>E*;;7*:>FF3*0>:F<C=)*)2?7<*2C?FC4,)6<007(0((9))*))47(
@M03506:14:000000000-AKVR1:1:1101:9100:5801 2:N:0:37
CACTTCTGGACTACCGGGGTTTCTAATCCTGTTTGCTCTCCACTCTTTCGCACCTCAGCGTCAGTACCGGGCCAGCGAGCCGCCTTCGCCACTGGTGTTCTTGCGAATATCTACGAATTTCACCTCTACACTCGCAGTTCCACCCACCTCTCCCGGACTCGATATCTCCAGTATCCAAGGCAGTTCCGAGGTTGAGCCTCGGGCTTTCACCCCTGACTTCAGGATCCGCCGACCTCCGCTTTCCCCCCCGTAATTCGCACACACCCCAGCCCCCTCCCTACTCCCCCTCCTGCTGGCCCGG
+
CCCCCGGGGFDF<FGGEGGGGGGGDGGGGGCGCG@FGG,CFCF9FGFFGCCFGC<FCFG>CFCFEEFGEGDGG7F,@>CGC=FGDGCFGGFGCGGGEFGGFGCD+>=F@CFGGGG@=FDFF,<FEFGEGGGGGFGECCFF9;C,33@==83==@886E+@>9,@:A,@E;8C;,,3@69>>6CE962=**46B,,4AFG6*:=*/1<+++2;CF*9*;AC>:*+*2))17)*1))*./0*/*2:**27***0..*01(1*)))***/)*0>>77**2()+.)).6-,.(0(.),5<).-,(
@M03506:14:000000000-AKVR1:1:1101:15089:5812 2:N:0:37
CACTTCTGGACTACCGGGGTTTCTAATCCTGTTTGCTCCCCACGCTTTCGTGCATGAGCGTCAGTATTGGCCCAGGGGGCTGCCTTCGCCATCGGTATTCCTCCACATCTCTACGCATTTCACTGCTACACGTGGAATTCTACCCCCCTCTGCCATACTCTAGCCCGCCAGTCACCAATGCAGTTCCCAGGTTAAGCCCGGGGATTTCACATCGGTCTTAGCGAACCGCCTGCGCACGCTTTCCGCCCAGTAATTCCGATTAACGCTTGCACCCTACGTATTACCTCGGCTGCCGCACCGC
+
CCCCCGGGGCFFGGGGGGGGGGGGGGGGGGEFGGGGGGGGGGGGGGGFGGGFGGGGGGGGGGGGGGGGFGGFFGGGGGEGGGGGGGGDGGGGGEGGGGGGGGGGGG<FGGGGFGGFCEGGGCF9,FFFGGGGGGG7FFGGGFGGGGGGGEGGGGGDDFAFEG,@DFGGEEEGGGGG6D9CF72@FGCF?CGBCFGFA,*4*7*:C66:CCC:=D539CCGGC7E5C>AEGBFG5551C@E8F*:*55)/*39=****,9537@:/:?)2)*97DG881@94())))))-.((0(-))01((
@M03506:14:000000000-AKVR1:1:1101:11591:5820 2:N:0:37
CACTTCTGGCCTACTGGGGTTTCTAATCCCGTTCGCTCCCCTGGCTTTCGTGTCTCAGCGTCAGCAAATCCCCAGCAGACTGTCTTCACCGTTGGCGTTCCAAGTGATATCTACGCATTTCACCGCTCCACCACTTGTTCCATCTGCCCCTAGATTGCTCAAGACCGCCAGTATGCCCAGCAATTCCCCGGTTGAGCCGGGGGATTTCACAAGACACTTAACGGCCCGCCTACACACGCTTTAAGCCCAGTGATTCCGCCTAACGCTCGGCCCCTCTGCCTTACCGCGGCTGCCGGCACCC
+
CCCCCGGGG-FFGGGGGGGGGGGGGGGGGGGGGGGGDGGGGGFGGGGGGGGGGGFGFGGGGGGGGGGGGGGGGGGGGGGGGGGGGGGGGGGGGGGGGGGGGGGGGGGGGGGGGGGGGEGGGGGGGGGGGGGGFGGGGGGGGGGGGGGGGGGGGFGGGGDGGGGAFGGGGGGGGGGGAFGGFGFGFGGGGG*3BEEGGGGEGGG5:E?E9FGGGCF88F4F7C<5DDFFGD):C45*4)78?FG*?C@F:A89*12:*(9C>:/2*2*8C)/)09*2;)*+.63>><>B()(()(,)7)((,
@M03506:14:000000000-AKVR1:1:1101:6512:5834 2:N:0:37
CACTTCTGGACTACCGGGGTATCTAATCCTGTTTGATCCCCACGCTTTCGTGCCTCAGTGTCAGTAGTAGTTTTGTAAGCTGCCTTCGCAATGGGTGTTCTGTGTCATATCTAAGCATTTCACCGCTACACGACACATTCCACTTACATCAAGTACACTCAAGAATGACAGTATCAATGGCAGTTCTATAGTTAAGCTATAGGTTTTCACCACTGACTTGACATTCCACCTACGCACCCTTTAAACCCAGTAAATCCCGCTACTGCTCGAATCATCCGTATTACCGCGCCTCCTGCCACGG
+
CCCCCGGGGGGGGGGGGGGGGGGGGFGGGGGGGGGGGGGGGGGGGGGGGGGGGGGGGGGGGGGGGGGGGGGGGGGGGFGGGGGGGGGGGGGGGGGGGGGGGGGGGGGGGGGGGFGGGGGGGGGGGGGGGGGDEGEGGGGGGGFGGGGGGFFGGGFGGGGFGGGGGGGADGGGF89DFECFEGEF8>EFGGGGC8@FFF8EE+@DCFFEFG+9:+,,5+9,2*+2=CAFC*91;9>*:D>FGGG+=::?G,,1=:+B*)/*/.)*23<AG)5/8++>B(0/=@5343:)(04(04:*<67>7
@M03506:14:000000000-AKVR1:1:1101:11564:5855 2:N:0:37
CACTTCTGGACTACCGGGGTATCTAATCCTGTTTGCTCCCCACGCTGTCGCGCCTCAGCGTCAGCAACGGCCCAGCAGACCGCCTTCGCCACTGATGTTCTTCCCGATCTCTACGCATTCCACCGCTACACCGGGAATTCCATCTGCCTCTACCGTGCTCTAGCCCGACAGTTTAGACGGCAGCCCTGCGGTTAAGCCGCAGGATTTCACCCCCTACTTATCAGGCCGCCTACGCGCCCTTTACGCCCAGTCATTCCGGACTACGCTCCCACCCCCCGCCTTAGCCGCGCTGCTGGCCCGG
+
CCCCCGGGG-CFGGGGGGGGGGGGGGGGGGGGGGGGGGGGGGGCGGGGGGGGGGCGGGGGFGGGGGGGGGGGDGGGFGGGGGGGGDFDGGGGGGFDFGGGFGGGGGDEEFFFGGDC?FFFGGFGEG:BFGGGDCFE@FDFGGGGGFDB9EGFFGG>:C*=,<F;8D:*;8B<,=9EG9>8C=5CEEG,8BEE8?9CGFEGEC58+49CEFFFED589CF?DG*<*9>5CD)*75:73)8C:+*?*1:;5*<*10::FB3*<)09<E*)*.*089*:E>3586)).)()()4(),)*0),,(
@M03506:14:000000000-AKVR1:1:1101:15090:5859 2:N:0:37
CACTTCTGGACTACCGGGGTTTCTAATCCCGTTTGCTCCCCACGCTTTCGCGCCTCAGCGTCAGGAAATGCCCAGAGACCCGCCTTCGCCACCGGTGTTCCTCCTGATATCTGCGCATTCCACCGCTACACCAGGAATTCCAGTCTCCCCTGCAGTACTCCAGTCTGCCCGTATCGCCCGCACGCCCACAGTTAAGCTGTGGCATTTCACGAACAACGCGACAAACCACCTACAAACCCTTTCCGCCCAGTAATCCCTCACACCGCCCGCACCCTACGTATCACCGCGACTGCTGCCACCC
+
CCCCCGGGG@FGGGGGGGGGGGGGGGGGGGGGGGGGFGGGGGGGGGGGGGGGGGGGGGGGGGGGGGGGGGGGGGGGGGGGGGGGGDGGGGGGGGGCCGFGGGGGGGGGGGGGGGGGCGEFGGGGGG7FGGGGGG>EFGGGGGCGFFGGGGGGFF?FCCAFEFCFGGGGGCDFGGGEGCEGG5E58FGGGGFFCEC,@GFFGFG<E?C<:CDDDGG67)5*15C*77FFFG)<7)/*.9>**2*2*:*5*23**0*2*)**./)*)?*0*8)>>C88C08?),-67,7)(0(()).*0),((
@M03506:14:000000000-AKVR1:1:1101:11244:5877 2:N:0:37
CACTTCTGGCCTACAAGGGTTTCTAATCCTGTTTGCTCCCCACGCTTTCGCACCTCAGCGTCAGTACCGGACCAGTGAGCCGCCTTCGCCACTGGTGTTCTTCCTAATATCTACGAATTCCACCTCTACACTAGGAGTTCCACTCACCTCTTCCGGACTCAAGATCGCCAGTATCGACGGCAGTTCTGGATTTGAGCTCCAGGATTTCACCCCCGCCTTAACGATCCGCCTACGTCCCCTTTACGCCCAGTAGATCCTAACAAGCCTAACCCCCTCTCTCTTCCCTCCGCTCCTGGCCCCA
+
CCCCCGGGG-FFGGGGGFGCFGGGG9ECFFFGFFFFGGFGGGGEG:FDFGD,@FEF,@FFFGECFFGGGE7FEGGEEAFGGGGGGGGGGGGG8A,CFFGGGGGGGAEFCGDC9EF@FGGGAFEGCFAFGD@<8A,ADFFG;,>=D>DFCFGGGCE8C8=F,=3=,6+63CC,@8=3A++353@D;;FA99,@:;?DDF,41*,*2=4:CF8FGDG55<)9+:C5*858=DE5F>F*/*;*0C*2CCC5*1<1*/*:*67+77**1*+0+0*7>C8**(*+,))-4).)(8((07:6))(-(
@M03506:14:000000000-AKVR1:1:1101:15736:5955 2:N:0:37
CACTTCTGGACTACCGGGGTTTCTAATCCTGCTTGCTCCCCACGCTTTCGCACCTCAGCGTCAGTACCGGGCCAGTGAGCCGCCTTCGCCACTGGTGTTCTTGCGAATATCTACGAATTTCACCTCTACACCCGCAGTTCCACTCACCTCCCCCGGACTCAAGCTCGCCAGTATCAAAGGCAGTTCTGGAGTTGAGCTCCAGGATTTCACCCCTTACTTAACAAGGCTCCTACGGTCGCTTTCCGCCCAGTGATTCCGAGCACCGCTAGCCCCCTCCGTATTACCTCGCCGGCTGCAACGC
+
CCCCCFGFF9FF<FGEGEC@FCFGGGGGFGFFFGCFFEEFCGGGGGGGGGGGGGGEFFGGGGEGGGGGGEEGGGFECFFGCFE@C@FFEGEEGFC?<?FGFDGFF>>=FFC@CD@EE=F9EFFG<F@,FGG,>=7+FFG,F,>>=D=,E>,=+@ED6C>DFC9@CC5ECEEF7,?,,?@>>E/2B;CCC9B<B,,<,,4<:FCFC2AFGFF<C3=<FDFF7C7+**.)016<C5)2());CC*:7*8):/09*70*:0<*75.*7*2.*995>):*2(8*.()64)5:()(()(-*)*,((
@M03506:14:000000000-AKVR1:1:1101:13511:5977 2:N:0:37
CACTTCTGGACTACAGGGGTTTCTAATCCTGTTTGCTCCCCACGCTGTCGCGCCTGAGCGTCGGTAACGGGCCAGTGAGCCGCCTTCGCCACTGGTGTTCTTCCGAATATCTACGAATTTCACCTCTACACTCGGAATTCCACTCACCTCTCCCGTACCCAAGTCCTCTAGTCTCAAAGGCCGTTCCAGAGTTGAGCTCTGGGCTTTCACCTCCGACTTAACACGCCGCCTACGTGCGCTTTACGCCCTGTAATTCCTCTCAACGCTAGCCCCCTTCGTATTACCGCGGCTGCTGGCACGA
+
CCCCCGGGG-CFGGGFGGGFGGGGGGGGGGGGGGGG<FFGGGGGGGGGGGGGGGGGGGGGGGGGGGGGGGGGGGFGCGGGGGGGGGCFGGGGGGGEDGGGGGGGDGGGGGFGCFGGDFFGGGGGGGGGGFGFGFCCFFGGGCDFGGG@EFGGGGGGDEGDC6>FGEGGFGDEGCGGG9<,DECECFGGGFG2D9,>EFGGFC=DFCCG7C8?FG=5CDEF+?7+*)>DDG>EF3A*15>8EA*27E8)**3*/927C4*+0*07*:/):64;3<5*A(0*(().-49)4@(4)).*7)3((
@M03506:14:000000000-AKVR1:1:1101:22926:5987 2:N:0:37
CACTTCTGGACTACCCGGGTTTCTAATCCTGTTTGCTCCCCACGCTTTCGCGCCTCAGCGTCAGTCAAGGACCAGGTCGCCGCCTTCGCCACCGGTGTTCTTCCCAATATCTACGAATTTCACCTCTACACTGGGAATTCCACGACCCTCTTCCTCCCTCTAGACAGCACGTATCAAATGCAGCCCCCAGGTTAAGCCCAGGAATTTCACATCTGACTGTACCATCCGCCTACGCCCCCTTGTCCCCCAGTCATTCCTACACACGCCGGCCCCCTTCGTATTACCGCGGCTCCTGGCCCGC
+
CCCCCGGGGFFDFFGGGEGFGGGGGGGFGGDFFGFFGFFGGGDGGGGGGGGGGGCCGFGGCGGGFGGGGGCGGC<CFGGGGGGGEFGGGEEGGEGGGFFGGFFFBFFGGGG9FFGCFGGGGCFGCFCGFCGGGGCFFDFGF;FEGGEGFEDDDG8E,@=:@:DFGGFGGFGFFFFCA,,;,,,:EEECEE*?C,DCGGC,,/*,>CCE@CD7,2CEG88=:C7F>;4>CD5CF::)(:./00+20<F3*/+09@*:76*+0)/>):*)*07)87*;@?)*(()-.((),0((05)*)),-(
@M03506:14:000000000-AKVR1:1:1101:12307:5989 2:N:0:37
CACTTCTGGACTACCGGGGTTTCTAATCCCGTTTGCTCCCCACGCTTTCGTGCCTTAGTGTCAGGAACGAGCCAGTTATCTGCCTACGCCATCGGTGTTCCTCCTAATATCTACGGATTTCACTCCTACACTAGGAATTCCAATAACCTCTCTCGTCCTCTAGCTTTGCAGTTTTGATAATGGATATTCGGTTGGGCCGAACGCTTTCCCTACCAACTTACAATGCCACCTACGCAACTCTTTACGCCCAGTAATTCCGGATAACGCTTGGACCCTACGTATGACCGCGGCTGCTGGCACG
+
CCCCCGGGG-FGGGGGGGGGGGGGGGGGFGGGGGGGGGGGGGGGGGGGGGGGGGGGGGGGGGGGGGGGGGGGGGGGGGGGGGGGGGGGGGGGGGGGGGGGGCFFFGFGGGGGGGGGGGGGGGGGGGGFGGGFFGGGGGGGGGCFGGGGFGFGFEEGGGEGGGAFGGGFGGF3=DCGCGG:FGGFDGGGGFFGGGCCGGGGGGGGGEG9,*;?FF6>CGAFGCFGF4?ACFAFCA>G9DFFCFGFG5CBG*A;@7;CFEFEE@DFGEG>EF5?79;6*2@F).(.62;B>329>0:FF@:)(
@M03506:14:000000000-AKVR1:1:1101:26149:6005 2:N:0:37
CACTTCTGGACTACCGGGGTTTCTAATCCTGTTCGCTCCCCTAGCTTTCGCGCCTCAGCGTCAGGTAAGGCCCAGAGATCCGCCTTCGCCACCGGTGTTCCTCCTGATATCTGCGCATTTCACCGCTACACCAGGAATTCCGATCTCCCCTACCTACCTCGATTCGAGCAGTATCGGGTGCAGGTCCCGGTTTGAGCCCGGCATTTGCTCATCCGACTTGCCCCACACCCTACGCGCGCTTTACGCCTCATCATTCCGGACAACTCTCGTCCCCTTCTTATTCACGCTGCCTCGCGACGGC
+
C@CCCGGGG9EEEGFGGCEFFG@@F<FCCEEEFFGECGGGGGF<FFA<ECCGGGBFC,C@,@,@@F9@,CEFE>@CD<FFF@FGG7C,BFCFCC77@F=FEAEGFEAF9E,,596CCCGG99F9FG7>E9,6DF@>FGGGC?@+3,7@=EF6DFF,D,,,6@,<E:E?>8,7@C9*;C@8C6,2,>,;:::**/,*56C=E)*3+1+1+++10+3=5))+;***2/))2/)09B:<6).:**7***2)*03*097CF()20)8/*<:?*0>)5C8*:-/+)..)5(()-3()0(()))(((
@M03506:14:000000000-AKVR1:1:1101:15001:6008 2:N:0:37
CACTTCTGGACTACCGGGGTTTCTAATCCTGTTTGCTCCCCACGCTTTCGCACCTCAGCGTCAATACGTGTCCAGTGAGTCGCCTTCGCCACTGGTGTTCTTCCGAATATCTACGAATTTCACCTCTACACTCGGAATTCCACTCACCTCTCCACGATTCTAGCGATGCAGTCTTAAAGGCAATTCCAGGGTTAAGCCCTGGGCTTTCACCTCTAACTTACAAAGCCGCCTACGTTCGCTTTACGCCCAGTAATTCCGAACAACGCTAGCCCCCTCCGTATTACCGCGGCTGCTGGCACGG
+
CCCCCGGGGCGGGGGGGGGGGGGGGGGGGGGGGGGGGGGGGGGGGGGGGGGGGGFGGGGGGGGGGGGGGGGGGGGGGFFGGGGGGGGGGGGGGGGGGGGGGGGGGG@FGGGGGGGGGGGGGGGGGGGGGGGDFFGEEGGGGGGGGGGGGGFGGGGGGGGGGGGGGEGGEFGFFGGF;BCCFGGFFGDFGFDGGGFGFGGGGGEFGCFGC>F*=>D?:DA9C>8,CFFFGGD=C>;*8DBEGF=;:=GF=8<@71:CF?G585?C5E=0?9<@:D*2C(0/(5494,(),890<72C:))31
@M03506:14:000000000-AKVR1:1:1101:6565:6023 2:N:0:37
CACTTCTGGACTACCGGGGTATCTAATCCTGTTTGCTACCCACGCTTTCGAGCCTCAGTGTCAGTATTATGCCAGAAGGCTGCCTTCGCCATCGGTATTCCTCCAGATCTCTACGCATTTCACCGCTACACCTGGAATTCTACCTTCCTCTCACATACTCTAGCTCAACAGTATCAGATGCAGTTCCCAGGTTGAGCCCGGGGATTTCACATCTGACTTATCCAGCCACCTACGCTCCCTTTACGCCCAGTAATTCCGTTTAACTCTTGCACCCCCTGTACTACCCCGTCTGCTGGCACAC
+
CCCCCGGGGGGGGGGGGEDFGFGGGGGGGGFGGGGGGGGGGGGGGGGGGGFCGGGGGGGFGGGGGGGGGGGGGGGEGGFG@ECGGGGGGGCFFFGGGGGGCCFGGGGFFFGGGGGDFGEFGCFGGGGGGDFGGGGGFGGGGGAFGGGGGGGGFGFFFGGGEAEGDDGGGF?DCFFFCDFFAGGEGGGFCFGGGG?CGGGGGDEDG?6:C9+?FCFFFF6F:D+=7>>FC?AEF58DFG;=,=8C8EE:C@E8+11;:3*0;5+@10;:+;*9;**22(9+).6<:((),03(*67*5),((
@M03506:14:000000000-AKVR1:1:1101:18488:6038 2:N:0:37
CACTTCTGGACTACCGGGGTATCTAATCCTGCTTGCTCCCCACGCTTTCGCGCCTCCGTTTCAGTTACAGACCCGCAAGTCGCCTTCGCCACTGGTGTTCCTCCATATCTCTACGCATTTCACCGCCACACATGGAATTCCACTTTCCTCTTCTGCACTCACGTCTCCCCGTCTCCAATGACCCTCCACGGTTGACCCGTGCGCTTTCCTATCTGACTCAACAGCCCCCCTGCGCCCGCTTCCCGCCCAATAATTCCTCCCTACGCGTGCTCCCTCCGTCTTACCACGGCCGCTGTCTCTT
+
C@CCCEA-EFGFC9E++6@@@EFG996EEFGF<CCF,@FCF,@FGGEGG,7::FC7,7C,CEECCEF9,:<FF,+++669EFFE7,C,B4,8,?,:FFE,,5:FFCEDF9FF9F@F::+<AE<ECE+@8::+,,,5,7A,9@B=D=E@=D,@;2,;==,D8,>DE=8,@+:F+,6@9,2,3@9CFD*1D:3D1;F,5C*4:*=CCEE?,++2,+,,4++0**2**2=)2))*28BC9).*1*29***0*/267*0*0)**0)****/0:>*969*0*,.*(,).5.))()(,74,/**.))
@M03506:14:000000000-AKVR1:1:1101:10396:6041 2:N:0:37
CACTTCTGGACGACCGGGATTTCTACTCCTCCTCGCTGCTCCCGCTTTCGCTGCTCAGCGTCAGTTACAGACCAGCGAGTCGCCTTCTCCACTGGCGGTCCTCCACATCTCTACGCATTTCTCCGCTACACTACGAATTCCTCTATCCTCTCCTGCACTCAAGTTTCCCAGTTTCCACCGACCCTCCCCCGCTGCGCCGGCGGCTTCCACATCATTCTAAAGAAACTACCTCCGAGCCCTTCATGACAACCAATCACCTACAACGCCTGCCACCTACTTCGTACTACCCCTGCTGCCCCCT
+
6ABC,C,C@9C+6@B++7+8,,<C,,C,;E,,;68+6,@,@,D+++BC<:7,6+,,,,9+@F7FEEC<,66,,C<,+67C,+:F,CF<,BCF<<B,=+@7+5EF,A=F<<5:CEB++4@<E,C,:C:CG96,3,++8@=9,,6,,6@EGF9,:E888,3,69,75333,,3,,,;>,,1**=5>?GEC:*******3*3**2*:EGC6<:**37++02*+*2:C*9**<>*+9)))-)8**2***2<*+*1)))*22(*+/097)**0*)9)/*2+<)*+(..(().0(0(3442*.)(((
@M03506:14:000000000-AKVR1:1:1101:21582:6047 2:N:0:37
CACTTCTGGACTACCGGGGTTTCTAATCCTGTTTGCTCCCCACGCTTTCGCACCTCAGCGTCAGTACCGGGCCAGTGAGCCGCCTTCGCCACTGGTGTTCTTGCGAATATCTACGAATTTCACCTCTACGCTCGGAGTTCCACTCCGCTCTTACGGACTCGAGATCCCCAGTATCAAAGGCAGTTCTGGAGTTGAGCTCCAGGATTTCACCCCTGCCTTAAAGATCCGTCTACGTGTGCTTTACGCCAAGGGATTCCGAGCAACGTTAGCACCCTTCGCATTCCTGACGGTGTTGGCAAGC
+
@CCCCGF9ACFGGGGE7+CFFECFFFCC<FCE@FFFFFGGEFBCEGGGGGGGCF<6EDDE@@FCFGGFGGDCGGGE9CFGD+F+CEGGCC:FGGF<E4FFAEF9F:@=FFDGFGC:=FDAFEDEFGGF9DF7@+@FEGGGC=9=?,++388D,@8+BCE,8,*,:9BF5@CFE:D9,,5,>F5?5D@@FFC,<;F,AC?,<*,*1:,41:8*21=**2:C>:C7*065*2==F5)2(:@;+<+01/85*/*)))*90,5/7)79)**.88*/)1**2()1,()))-))(.-,0(.57*)-(
@M03506:14:000000000-AKVR1:1:1101:22676:6069 2:N:0:37
CACTTCTGGACTACCGGGGTATCTAATCCCGTTTGCTCCCCTGACCTTCGTGCCTCAGCGTCAGGAACTGTCCAGAGACCCGCCTTCGCCACTGGTCTTCCTTACGATATCTACGCATTTCACCGCTACACCGTAAATTCCAGTCTCCTCTCCAGTCCTCAAGCACGGCAGTATCGCATGCAGTTTCGGAGTTAAGCCCCGAGCTTTCACACCCGACTTACCGCGCCGCCGACGCACCCTTTACGCCCAACGCACCCGAACAACGCTGGAGCCCCTCGGACTCCCGCCCTCTCCTCCCCAA
+
CCCCCGGGGFGGGGGGDCCGGFFFGGGGGCE@F8;E<FDGGGFGGGDFGFGGGEFGGGGGEGGGCD,CFGFGGGGFGGFFF:CFEEDFEGC7EGC<EFGGGGGD<FFCF:FGFG@GEGGDGCGFCFCFCGGFGGG+ABADA;4EEADGF8EDD,D>FF@==DDF,=E++6@><AEG684+@9,53,348CE:D,5D2,*44***4<,,4C7FGDG5D<5C77DGDDB)5<)/13739G>*0+*0/:CDEC5))0)197)*).81)8C0*)*))*;**(.*(-.((,-7()((7()*0.4((
@M03506:14:000000000-AKVR1:1:1101:11698:6076 2:N:0:37
CACTTCTGGACTACACGGGTTTCTAATCCCGTTCGCTCCCCATGCTGTCGTGTCTGAGCGTCAGAACTGAGCCAGGTGGCCGCCTTCGCCTCTGGGGTTCCTCCGGATCTCTACGCATTTCACCACTACACCCGGAATTCCACCACCCTCTCTCAGTCTCTAGTCCACCAGTCTGGCATACCCTTGCCCGGTTGAGCCGAGCGCTTTCATACACCACTTGGTGAACAGCCTGCGCACCCTCTCCGCCCAGTACATCCGGATAACGCTTGTCCCCTCCGTTTTACCGCGCCTGCTGTGCCTC
+
CCCCCGGGG-EFGGGGGGGGGGGGGGGGFFFFGFGGCFGFGEFGGGGGGGGGGGFGGGGGEGGGGGFGGG?FGGGFGGGGGGGGGDGCGGGGGACFGGGGGGFGGGEGGGGFGGGG7FFFFGFFGGGFGF@EGFE7@FGG;DFGCFGE+DDF=DGFGAFEACC=DEAFFGFGEFF,@,@EGFGGG6DFGG7E5?,DFCC5@D=5:CFC::8=FFGFGGF78F*CC++0:*.*/)))()01@E*7/7C>5*<**9:7969E3)/99C5);5**6*2*:()35()--(3<()-(0,,*)*-))
@M03506:14:000000000-AKVR1:1:1101:18523:6086 2:N:0:37
CACTTCTGGACTACCGGGGTTTCTAATCCCGTTCGCTCCCCTGGCTTTCGCGCATCAGCGTCAGTGTCGGCCCAGCAACCCGCCTTCGCCGCAGGTGTTCCTCTCGATATCTACGCATTTCACCGCTACACCGAGAATTCCAGTTGCCCCTTCCGCACTCTAGCCCCGCCGTATCAGTTGACCTTTCCGAGTTAAGCCCGGAGATTTCACAATTGACTTGCGGTGGCCGCCTACGCGCCCTTTACGCCCCATAAATCCGGCCCACGCTTGCCCCCTCCCTATCACCGCGTCTGCTGCCACG
+
CCCCCGGGGGGGGGGGGGGGGGGGGGGGGGGGGGGGEGGGGGGGGGGGGGGGGGGEGGGGGGGDGGGGGGGGG=FGGGGGGGGGGGGGGGGGCEGCFFFGGFGFGG<FEGGAFGGGGGGFG<FGGGGGGGGGDEGGGGFGGFGGGGGGGGGGGGGGGGGGGGAFFGDBC*=<:@:BFGGCCFGGGGGGGGGGCC99CFGCE)=*<C:C?DCFF7?FGC49CC:E37<>5DBC*75D1C>E5?FCG587=*/.01***(/1))097*/)/)*)0//**4)2).)).4(040-(.:9**0)5(
@M03506:14:000000000-AKVR1:1:1101:21176:6092 2:N:0:37
CACTTCTGGACTACTGGGGTTTCTAATCCTTTTTGCTCCCCACGCTTTCGCAACTCAGAGTCAGGAAGGTCCCAGTGCACTGCCTTCGCCTTTGGTGTTCCCCACGATATCAACGGATTTCACCCCTACACCGTGAGTTCCATGCACCTCTAACCTCCTCTAGTCTTGCCGTATCCCCTGCACTTCCAGGGTTAGGCCCTTGCCTTTAACAAAAGACGCCCAAAACCTCCTACGTTCGCTTTACGCCCAATAACACCGGATAACCCTTAAGGCTTACGTATTACTCCTGGTTCTGGCAGTG
+
CCCCCGGGGFFGGGGGGGGGGGGGGGGGGGGGGGGFAGGGGGGGGGGGGGECFGEGEEFGGGFFDGGGDFGGFGGGFGFGGCGGFFEGGGGGGGFGCFGGGGGGBBFGGGF<<FECC@FCFGGGGGGEGGCFEGG7CAFGGCGFGCFCDGFF9DFGGG,,@DFADCGFCFCGC3>,@D@EGEGCGE<EG?::EFGGGG81,4,53@ECGGFGG;,1*33**5*,28?;6?)4;66*0>:88C7C*/*./4*);/*;1.)*)0***/25+**/)**03()0),))))./)0.)0))2)0(,.
@M03506:14:000000000-AKVR1:1:1101:13366:6100 2:N:0:37
CACTTCTGGCCTACCCGGGTTTCTAATCCTGTTCGCTCCCCTAGCTTTCGCGCCTCAGCGTCAGGTAAGGCCCAGAGATCCGCCTTCGCCACCGGTGTTCCTCCTGATATCTGCGCATTTCACCGCTACACCAGGAATTCCGATCTCCCCTACCTACCTCGAGTCGAGCAGTATCGGGTGCAGGTCCCGGGTTGAGCCCGGGATTTTCACATCCGCCTTGCACAACCGCCTACGCCCGCTTTACGCCCAATAATTCCGGACAACCCTCGTCCCCCACTTCTTACCGCGGCCGCCGGCTCGC
+
CCCCCGGGG<FGFGGGGGGGGGGGGGGGGGGGGGGGGGGGGGGGGGGGGFGGGGGFFGGGGGGGGGGGGGGGGGGGGGGGGGGGGGGGGGGGGGGEEGGGGGGGGGGGGGGGGGGGGGGGGGFGGGGGGGGGGFFGCFGGGGGGGDFCGGGGGGGGGGGGGGEGFEGGGDGF7DGGG>>8DF,2DGGF*C@@BE,>A65C=G*:CFFGFG7+=FC*1*266*2+*953=C>>CDF)7))/AEFG**C>**077?*?C2C5<B>C***7C)*8.72*:(*+-6)4334)(0,4)(,/8.,((
@M03506:14:000000000-AKVR1:1:1101:19399:6114 2:N:0:37
CACTTCTGGACTACCGGGGTATCTAATCCTGTTTGCTCCCCACGCTTTCGCGTCTCAGCGTCAGTACCGTCCCAGCGAGCTGCCTTCGCCATTGGTGTTCCTCCTGATATCTGCGCATTTCACCGCTACACCAGGAATTCCACTCGCCTCTTCCGGACTCTAGCCCGACAGTATCCGCCCGCCTCCCGGGGTTGAGCCCCGGGCTTTCAGAGCGGACTTCCCGAGCCGCCTACACCCTCTCTACGCCCACTGATTCCGGACAACGCTTGCCCCCCCCGTACTACCCGGCCCCCTGGCCCGC
+
CCCCCGGFGGGGGGGGGGGGGGGGGGGGGGGGGGGGGGGGGGGGGGGGGGGGGGGGC<FGGGGGGGGGGGGGGGGGGEGGGGGGGGGGGGEGGGGGGGEGGGGGGGFGFGGGGGGGGGGGGGGGGGGGGGGGGGEGCFFGG9FEGGGD6EGEGGGE+@EGCE@CGGG8ECCFDFGFGGDGDGG5*:?E?C7*=*+>CFFECG*?EC7C+;>CCD5CD)9+:D<5/C>:5975C@@*4*88*20?*2:)1*2)0*00::C7875<):*0*.9?>)2*2(0/(-)61:()(0((.4(/.)(((
@M03506:14:000000000-AKVR1:1:1101:14251:6138 2:N:0:37
CACTTCTGGACTACCGGGGTTTCTAATCCTGTTTGCTCCCCACGCTTTCGTGCCTCAGTGTCAGTGCTGGTCCAGAGAGCCGCCTTCGCAACTGATGTTCCTCCCGATCTCTACGCATTTCACTGCTACACCGGGAATTCCACTCTCCTCTACCGCACTCTAGCGCGCCAGTATCCATCGCCATTCCCAGGTTGAGCCGCGGGCTTTCACGACAGACTTAACGCACCACCTACGCACGCTTTACGCCCAGTAATTCCGAGTAACGCCTGCACCCTTCGTATTCCCTCGGCTGCTGGCCAGA
+
CCCCCGGGGAGGGGGGGGGGGGGGGGGGGGGGGGGGGGGGGGGGGGGGGGGGGGGGGGGGGGGGGGGGGGGGGGGGGGGGGGGGGGGGGGGGGCFGGGGGGDFGGGGGGGGGGGGGGGGGGGGGGGGFGGGGGGGG7FGGGFGGGFGGFGFGGGGGGGGGGDGGGGEGEGGGC:DFGGGGGGGGFGGG7DGEFE6DGCE*=8CGEGGFGFFCCDECFD?C7*9E)9@>FGF6CEFG>3>8E=CF3*:>:*<60=:>F?DEF:*:58*0;)*9;C=@F0)*(.).5),.-8(()).*<4(((
@M03506:14:000000000-AKVR1:1:1101:19531:6141 2:N:0:37
CACTTCTGGACTACCGGGGTTTCTAATCCTGTTTGCTCCCCACGCTGTCGCGCCTCAGTGTCAGAAACTGCCCAGCAGACCGCCTTCGCCACCGGTCTTCCTCCGGATCTCTACGCATTCCACCGCTACACCCGGACTTCCGTCTGCCTCTACAGCCCTCGAGTTTGACAGTCGGCACGGCAGCTCCGGGGTTGAGCCCCGGACTTTCCCCACCCCCTTATCAACCCACCTACGCGCCCTTTACGCCCCGTGCTTCCGGCCAACTCTCGCACCCCCCGTATTACCCCGGCTTCTGGCCCGG
+
CCCCCGGGGGGGGGGGGGGGGGGGFGGGGGFGGGGGGGGGGEEFGFGGGFGGGGGGFFFGGFFFGCFGGFGGGGGGDGGGGGGGGGEFEGEEGEGCGEGGGGGGGG7FFFGGGGEECEEGFAFG7EGCG,A8FEFG+@FFGGGGGCGGGGE9F:8CCEFF55>E8EG,E9:CCGDC>EGGG5::<EFG*8EEEE++9CGGGG5C:CFG+9C*:*;=C7.+2:*<**8;EG>67)8)4CB?F7*:CEG51*10)0*:<(9*)))9*++)*.)07*:C:10*(.-6<(-.(7((06>*058-(
@M03506:14:000000000-AKVR1:1:1101:15898:6144 2:N:0:37
CACTTCTGGACTACCGGGGTTTCTAATCCTGTTTGCTACCCACGCTTTCGTGTCTCAGCGTCAGTTACTGTCCAGAGAGCCGTCTACACCACAGGTGTTCCTCCTGATATCTACGCATTTCACCGCTACACCAGGAATTCCACTCTCCCATCCAGTACTCTAGCCCCCCAGTTTTCGGCGCACCCTCCCGGTTAAGCCGGGCGATTTCACACCAAACTTAGAGGACCGCCTACACACCCTTTACGCCCAGTAACTCCGAACAACGCTTGCTGCCCACGTATTACCGCGGCTGCTGGCCCGC
+
CCCCCGGGGAFGGGGDGGGFGGGGFGGGGGGGGGGGGGGGGGGGGGGGGGGGGGEGGGGGGGGGGGGGGGFFFGGGGGGGGGGGGGGGGGGGFGGFFGGGGGGFGGGGGEFFGGFGGGGGGDFGGGGGGGGGG8F@FCEGEAE>DF?DGGGGG?9@FGGGFGGFFFGGGGGGG8FGD+C:EEEGGGGGGGGEGGFCDGGG5)/*?*1=EGFGE38*9CFG@C>0;<>BGCECFFF*8DEF@<*0*:8@=*3*1=7FF0)*)))97CC3*7:**1*+/-76<(-<A?F36>0().)*0)-(,
@M03506:14:000000000-AKVR1:1:1101:10303:6145 2:N:0:37
CACTTCTGGACTACCCGGGTTTCTAATCCCGTTTGCTCCCCTGGCCTTCGTGCCTCAGTGTCAGGAACTGTCCAGAGACCCGCCTTCGCCACTGGTCTTCCTCATGATCTCTACGCATTTCACTGCTACACCATGAATTCCAGTCTCCTCTCCAGTCCTCAAGCACCGCAGTATCGAATGCAGTTTCGGAGTTAAGCTCCGAAATTTCACACCCGACTTACGGCGCCTCCTACGCACCCTTTACGCCCAATGCATCCGAACACCCCTTCAGACCCCTTTATTACCCCCGCTGCCTGCACAG
+
CCCCCGGGGGGGGGGGGGGEGGGGGGGGGGGGGGGGGFGGGGGGGGGGGGGGGGDGGGGGGGGGGFGGGGGGGGGFFGGGGEGGGGGGGGGGGGGGGGGGGGGGGGGFGGGGFGGG:FFGGGGGCGGGGGGGGGGGCGFGGFCFGGGFGG=FFFGFGGGGG?DFCGGEG6BCAAFE+@?EGGGDF9DCG>E:@@E,;,@CGGGGGFFGCFGFCG>@DD>97***/9:)4;)==BFD6DEFC?@F*7E5***/);+:90**)8)*)2/)**20<78A5(/+)))-4(-)(.-()()255:9(
@M03506:14:000000000-AKVR1:1:1101:25328:6153 2:N:0:37
CACTTCTGGACTACTTGGGTTTCTAATCCTGTTTGCTCCCCACGCTTTCGCACCACAGCGTCAGTACCGGGCCAGTGAGCCGCCTTCGCCACTGGTGTTCTCGCGAATCTCTACGAATTTCACCTCTACACTCTCATTTCCACTCACATCTCCCGCACTCAAGCCTTCCAGTATCAAAGGCAGCTCTGGCGTTGAGCTCCCTGATTTCACCTCTGACTTAAAAAGCTCGCTACCTTCGCTTTACGTCCCTATATCCCGAGCAACGCTAGCCCCTTTCGTCTCACCCCGGCTGCTCGCACGC
+
9<BCCFGGGC<CEGF-C-,=@FG@;EFEEFEGGF,FFFCDCF++@FFGGCECFG,8,@8@FD@CFGGGEEE7@6FFCC,E<CEGCFFCE7BBF,<E<BB<<,??CF+@+BEF,,ACF,?EG,EFCFG,?;<?F,,,,,,,,C,,,,@,,8,3,6@+@@>D8,9,8,@3@;,8,@>,,,78,@1*33=,,,*44=*D,B,,1*4,,=1=,=C*4*5B8+14+++,1**)*2:*:)0+/75*/1++2*=5*++0*1*29(*/7).7/?87/600<*;+08<5(()).((0,),()))*0.-((
@M03506:14:000000000-AKVR1:1:1101:15962:6180 2:N:0:37
CACTTCTGGACTACCGGGGTTTCTAATCCTGTTTGCTCCCCACGCTTTCGCGCCTCAGCGTCAGTATCGGGCCAGTGAGCCGCCTTCGCCACTGGTGTTCTTGCGAATATCTACGAATTTCACCTCTACACCCGCAGTTCCACTCACCTCTCCCGAACTCACGCTCCTCAGTATCAAAGGCAGTTCTGGAGTTGGGCTCCAGGCTTTCACCCCTGCCTTAAAGACCCGCCTACGCCCCCTTTACGCCCAGTGATTCCGACCAACGCTAGCCCCCCCCTTATTAACGCGCGTTTGGCCCCTA
+
CCCCCGFGGCFGGGGDGBCGGGDGGCGGGGG9CFCFGGFFGGGDGGGGCFG7FFEGGCFDGGG:EFGGGGG@FEGGC9EF<FCE@FGGG>GGCGGGGGGGGG,B:F7CGGGGGFFF<FEGA9ED<F9?FC=,++@FF:D;,@E>=,DF=FBF>EE+C;>EE,>,5AEGGGGF7=,>,59,8,CF7?:C992>DF,?ECFG8;F*C6EFCFD475*/;;8<:71122):5C5775>56C7*;77>*:CBC5<440*0:?**0)7>98/5*6C77C**1,)+.).).,4B()-(.(-*)03(-
@M03506:14:000000000-AKVR1:1:1101:18094:6185 2:N:0:37
CACTTCTGGCCTACCGGGGTTTCTAATCCCGTTTGCTCCCCTGGCCTTCGTGCCTCAGCGTCAGGAACTGTCCAGAGACCCGCCTTCGCCACTGGTCTTCCTTACGATATCTACGCATTTCACCGCTACACCGTAAATTCCAGTCTCCTCTCCAGTCCTCAAGCACGGCAGTATCGAATGCAGTTTCGGAGTTAAGCTCCGAGATTTCACACCCGACTTACCGCGCCGCCTACGCACCCTTTACGCCCATTGAATCCGAACAACGCTTGAGACCTCTGTATTACCGCCGCTGCTGGCCCAG
+
CCCCCGGGG9EF?FGGGGGGGGGGGGGGGG@GGGGGGGGGGGGGGGGGGFFGGGFGGGGGGGGGGDCGGFGGGGGGGGGGGGGGGGGGGGGGGDEFGGFGGGGAFG<EGGGGGGGGEGGFGDGGGGGGGGGGGGG:DFGGGGGFFFGFEG>DFGGGGGGGCFFF8D=CGECF,@FEE?7FCFFGFFGGECCGG7EFGFFFGDEG5CFFFFGFGD:CDGDGGG*:C3BDGGECGF559>DF:F*:*7?>C*39@B*:D9*:5))*1:*)*7*)9C<EG?6+.-)66,4)4)((0))07):0(
@M03506:14:000000000-AKVR1:1:1101:23329:6188 2:N:0:37
CACTTCTGGACTACAGGGGTTTCTAATCCGGTTCGCTCCCCACGCTTTCGCGTCTCAGCGTCAGGTAGAGCCCAGAAGGCCGCCTTCGCCACTGGTGTTCCTCCCGATATCTACGCATTTCACCACTACACCGGTAATTCCACCTTCCTCCGCTCCCCTCAAGCCTGCCAGTATCCGTCGACCCCTCCCGGTTAAGCCTGGAGACTTCCCGACAGACTCAACAAGCCGCCTACACCCCCTTTCCGCCCATGAAACCCTCACAACCACCCCCCCCTACTCTCTCCTCCGCTCCTTGGTCACC
+
CCCCCGGFFGGGGG8EFGGGGGGGGGGGGGCCFG7FECF@CFE@CG:CFFEE+@6EFGFGG@F7EC,CEDGGG@F=EF@FFBCDCFFGGGGCCFDGGGEG,,5E@CCE@BFFAA?F7CE<F<EFC<EFGFF=>@>C7C,3@DF,=6@D,@,6B7CEFG6C,4:<C<,@@F63A,@>*4A=C87:*15*4:***/,>CG+****5*=+++*21:5**/*0+07*20*00>D3*9/)2,57**30:5C*)1***17DCD0**)/*9*/*)2.C))/*1/)0+)))()(()()(,)))*174))
@M03506:14:000000000-AKVR1:1:1101:18258:6199 2:N:0:37
CACTTCTGGCCTACTGGGGTATCTAATCCTGTTTGCTCCCCACGCTTTCGTGCCTCAGCGTCAGTATCGGGCCAGTGAGCCGCCTTCGCCACTGGTGTTCTTGCGAATATCTACGAATTTCACCTCTACACTCGCGGTTCCACTCACCTCTCCCGAACTCAAGATCCTCAGTATCAAAGGCAGTTCTGGATTTGAGATCCAGGATTTCACCCCTGCCTTAAAGACCCGCCTACTCACCCTTTACGCCCAGTGATCCCGAGCACCGCCACCCCCCTTCCGCTTCCCCCCGCTGCTCGCCCGC
+
CCCCCGGGG9FGGGGGGGGGGGGGFGGGGGGGGGGGGGGGGGGGDGGGGGGGCGDGFGGGGGGGGGGGGGGGGGGGFACEFGGGCGG<FGGGGGGGFGC<FFFGE@FCEFGCGGF+,EDGFCFG@E=EFFGCEFF7C=FEGFCDD8E=9DDFFEE6868E,@E,@FC,,,3@@=B;E99:D3@DDFF:E,,669;@,72,,3,*,,,=79@C***,0*1,04=9DD;)*))28*;+(2A/*012558)/=+*11*02(*/)00*/**.*)1)7)/**.)*-,(5((()()((0))97)--(
@M03506:14:000000000-AKVR1:1:1101:22364:6218 2:N:0:37
CACTTCTGGACTACCGGGGTATCTAATCCCGTTTGCTCCCCACGCTTTCGCGCCTCAGCGTCAGGAGATGCCCAGAGACCCGCCTTCGCCACCGGTGTTCCTCCCGATCTCTACACATTTCACCGCTACACCGGGAATTCCAATCTCCTCTGCATCCCTCAAGAACGGCAGTATCGGCCGACGTTCTTCGGTTGAGCCGAAGGATTTCACGACCGCCTTGCCATCCCGCCTACGCCCCCTTTACCCCCAGTAATTCCCATCAACGCTTCCCCCCCCTTTCTTACCCCCGCTTCTGGCCCCC
+
CCCCCGGGGGGGGGGGGGGGFGGGGGGGGGGGGGGGGGGGGGGGGGGGGGGGGGGGGGGGGGGGGGGGGGGFGGGGGGGGGGGGGGGGGGGGGGDFGGEGG<FFGGCFGFFGFFFGGGGGG9FEGGDFGGGGGGEGGG,CFGCFG=;FCGCFFFGGGGFF,?FCFFC::ECFFCC5CDGGDGGEFFGGG7*4B86CCGGGCC**++<71@FGGC5*9*)02>DF95>>E7754))),/78*<*2*+15**+**0*::)2+)115*88)*)*07)*:*()+).).(,()(.-()-.:?>((-
@M03506:14:000000000-AKVR1:1:1101:8610:6239 2:N:0:37
CACTTCTGGACTACAAGGGTTTCTAATCCTGTTCGCTCCCCACGCTTTCGCTCCTCAGCGTCAATATCGGCCCAGAGACCCGCCTTCGCCACCGGTGTTCCTCCTGATATCTGCGCATTTCACCGCTACACCAGGAATTCCAGTCTCCCCTACCGAATTCTAGTTTGCCCGTATCGGCTGCAGGCCCAGGGTTGAGCCCTAGGTTTTCACAGCCGACGTGACAAACCGCCTACGAGCCCTTTACGCCCAATAATTCCGGCTCACGCTTGCACCCTACGGTATACCGCGGCTGTGGGCAAGG
+
CCCCCGGGGGGGGGGGGGGGGGGGGGGGGGGGGGGGGGGGGGGGGGGGGGGGGGGGGGGGGGGGGGFGGGGGGGGGGGGGGGGGGEGGGGDGGGGGEGGGGFGGGGGGGGGGGGGGGEGGGGGGGGGDGGGDFFFGGGFGGGGFGGGGGGGGGGGGGGGFFGGGGGGGCCCGGGGGGGGGCFFGGGDGGGGGGEFGGGGGE8EFCGGF9++:,:CCGGAC4CGF*C>55D>CC57597F?F?7C<GG>5CE)9@FFGFG*))/218CE*7**.**0:0)*,-<DFF6)2.1()((/0)(((
@M03506:14:000000000-AKVR1:1:1101:17185:6272 2:N:0:37
CACTTCTGGCCTACCCGGGTTTCTAATCCCGTTCGCTCCCCACGCCTTCGCGCTTCAGCGCCAGTGGTGGCCCAGGACATCGCCTTCGCCACTGGTGTTCCCCCGGATCTCTACACATTTCACCGCTACACCCGGAATTCCCTGTCCCTCTACCACCCCCTAGCCTTGCAGTCCCCATCGTCCTCGCCCAGTTTAGCCGGGCGCTTTCCCGACCCACTTACCGATCCGCCTACGCCCGCTTTACGCCCACTAACTCCGGCTAACGCTCTCCTCCTCCCTTTTCCCCGCGCCTCCGGCACGC
+
CCCCCGGGG-@FFGEGGGGCF@FGGFGGGGGFGGDGFGG@@EFFEGGGG@EGEF,FGGGGGG7@FEEFGGGGGDDFDEFFGEDGGGCFEGCEFEGAAGGGG,,>+@@@FCFCGFCEDFFFGFGD+>E:CFGDG7@E:FFCD,CDDFGG9EFCGG68BE8?:7>33D,,8@@F:,?,;DE51:78F5E5C*=:B7BCC6:CED*5855++*1*:D5@CC=+29*:)>>55C.295))455**::0*/:>***/09*2><)/007F*1*)*/2*)928*,)+)))5<(()3)(()(().)-((
@M03506:14:000000000-AKVR1:1:1101:7322:6308 2:N:0:37
CACTTCTGGACTACCGGGGTATCTAATCCCGTTCGCTCCCCTAGCTTTCGCGCCTCAGCGTCAGTGTCGGCCCAGCAACCCGCCTTCGCCGCAGGTGTTCCTCTCGATATCTACGCAATTCACCGCTACACCGGGAATTCCACTTCCCTCTCCTGCCTTCAAGTCGATCAGTATCGAGTGACCCTCCCCAGTTGAGCCGGGGGCTTTCACACTCGACTTGAACGACCGCCTGCGCGCTCTTTACGCCCAGTAAATCCGGACAACCCTCGTCACCTACGTCTTACCTCCCCTGCTGGCCCGC
+
CCCCCGGGGGGGGGGGGGGGGGGGGGGGGGEFGGGGCFGGGG@FGGGGGGGGGGFFGGGGGGGDGGGGGGGGGDGGGGGGGGGGGGGGGGGGGGGGGGGGGAFGGGGGCGGGGGGGG@CGGGGGGGGGGGGGGF@FCFFGGGGGGGFGGGGGGGGGGGGGGGGFGGGEFECCEGG>*D=DCFDGGGEGGFGFGGDFGGGC=3:?8*AF77*96C5;C37+;4CFGG@>5C3=5)89>))*+2*:>EGB*;<6/*22*(1*077F*;8>5<9:5D+08:F54:24:).)()(-)()*).-,(
@M03506:14:000000000-AKVR1:1:1101:25540:6336 2:N:0:37
CACTTCTGGACTACCGGGGTTTCTAATCCTGTTTGCTCCCCTAGCTTTCGTGCCTCAGTGTCAGGAGATGTCCAGGGACTCGCCTTCGCCACTGGTGTTCCTCTCGATATCTACGCATTTCACTGCTACACCGAGAATTCCAGTCCCCCCTCCCTCCCTCAAGCAAGGTAGTTTCCAATGCCATTTCGGAGTTGATCTCCGCGCTTGCACATACGACTTACCCCGCCACCTACCCACCCTATACGTCCAATGAATCCGAACACCCATTGAATACGCTGTTGTACCGCCGCTGCTACAGCCC
+
CCCCCGGGGFG,@FGG7CGFEGGF<FFFGCE<CCEFFFEDFD8FFF<F<FFFDF,C8EEE<99E<FGCGGGCGFGCF7@,E<@C@CDCCE7FFFCFAFEFFAC<BCEFGGG,<<FGEGG,@FF<B9AFG9EC=@>F+EEDF;EFG,>>EG7+@+3BCEGGGF,,33@F@EC,@,9,,,7@:<EF,DFFDDDE6,,,,,3@C*4*****,2++,*4*):)=?D*/>C)>*95<8)06(:.=*=++*+*0:<@7*/C70(**0))*)*2*+/***2*2*47+).66A:0)48(()))**).,(
@M03506:14:000000000-AKVR1:1:1101:14153:6347 2:N:0:37
CACTTCTGGACTACCGGGGTTTCTAATCCTGTTTGCTCCCCACGCTTTCGCGCCTCAGTGTCAGTTACAGACCAGAAAGTCGCCTTCGCCACTGGTGTTCCTCCATATCTCTACGCATTTCACCGCTACACATGGAATTCCACTTTCCTCTTCTGCACTCCAGTCTCCCACTTTTCAATGACCCTCCCCGGTTGAGGCGTGGGCTTTCCAATCATACTTAAGAAACCACCTAACCACCATGTACTCCCTATAAGTCAGGGCAACGATTGCCCACGCCGTACTACCGCGGCGTGCCGCAGTG
+
@8CC6<EFFCCEFEG:EG76@;,<FFCF,C<6CE@FGGGG>FEC76B6EF:C:EGGG?CEED9FE,CC<<9F<,EC8<FF9@@:F,,<FF7CFEE5,B4<?,9AFC,5@,C@59+>++=@,,59+4=+6CE9,,A,A,=;,,EAE9@9@,6,>:9=,3,@8@D,@=,3=8,@,663@F,,3=,>8+5+5>+*3*3,3**1=4**41,,<++1=C79+++4+24B**2)29)+28)*/*)0+4++++0;*<@+++2;+9**))0*1/*0*0*))****(.*-4.-(((),)--71(/07(,(
@M03506:14:000000000-AKVR1:1:1101:26682:6373 2:N:0:37
AGGATTAGCCGGGTATCTGATCCTAATTGCGTCTCTTGCCTTCGCTCCCCAGCGTCAGTGGCGGTCCGGATCCCGTCCTTCGCCTCCGGCGCTCGTGCTCATATCTACAGATACCACCTCTACACCAACAATTCGAATTACCTATTCCTCACCCCAGTTCTACAGTTGCAGCCGCAGACAACATTCTGGACCTGAGATCTTCGCGTTCACCTCAAACATACAACGACGACCCCTGTAGGCTAATCAAGTCAGAAGCACGACAACGACACCCCACCTAGCAGTACCTCGGTCACGGCCTCGG
+
-,8,,=C---+++8+-6<,6E<FG,,CE,;,++66,,,C,,;CEGB,@,,,,;+BF@@66,,8+866++,6+,:8,8+,<CC:F,8=+++++@++8,+B,C?55,,C:,5,C,,,:58,,,,C,,,6,8+,C,5+9,,+,9,3363@BDFDF,,5@+,,,,2,,@,,,5<,,,**@**,,6,,,,2,2,,44,,,0,1,1,2***/*207*;*20+;/;+**209*85*))*10)26**03+2*0++*+++/*9***.)275>FC*/)*)1)))/*+./+)).64)4)4)4(9(-)..(((
@M03506:14:000000000-AKVR1:1:1101:14851:6405 2:N:0:37
CACTTCTGGACTACTGGGGTATCTAATCCCGTTTGCTCCCCTGGCTTTCGCGCCTCAGCGTCAATACCGGTCCAGGATGCCGCCTTCGCCACCGGTGTTCCTCCAGATATCTACGCATTTCACCGCTACACCTGGAATTCCGCATCCCTCTCCCGGATTCAAGCCTTCCAGTATCGGACGCAGTTCCCGGGTTGAGCCCGGGGCTTTCACGTTCGACTTAGAAGGCCGCCTACGCGCCCTTTACGCCCAGTAATTCCGAACAACGCTTGCCCCCCCCGTATTACCGCGGCTGCGGGCACAG
+
CCCCCGGGGGGGGGGGGGGGGGGGGGGGGGGGGGGGCGGGGGGGGGGGGGGGGGEFGGGGGGGDGGGGGGGGGGGGGGGGGGGGGGGFGEGGGGGGGGGGGGGGGGGGGGGGGGGGGGFGFGGGGGGGGGGGGGGGFGGFGFGGGGGGGGGGFGGCEGGGGGGFGCFFGGFGGGGGEEECCEGGCF7FGDGG8=,>C6;EE:E*?CCF?+*;:;C/:7)47CCGGGF@E3@E*.)1()7CDCCF5E8B**<=**2CDBD*)05CCEE3/7CF>D*:*4@:8(644245(.4()((1))(((
@M03506:14:000000000-AKVR1:1:1101:16357:6430 2:N:0:37
CACTTCTGGACTACCAGGGTTTCTAATCCCGTTTGCTCCCCACGCTTTCGCGCCTCAGCGTCAGGAATTGCCCAGAGACCCGCCTTCGCCACCGGTGTTCCTCCCGATCTCTACACATTTCACCGCTACACCAGGAATTCCACTCTCCTCTTCCGGACTCTAGCCAGATGGTTTCCGCCGACATCCCGAGGTTAAGCCTCGAGTTTTCACAGCAGACCTACCTGGCCGCCTACACGCCCTTTACGCCCAATAAATCCGGACACCGCTAGCCCCCTACGCATACCCTCCGTCGCTGGCCCGC
+
CCCCCGGGG9FGGGGGGGGGGGGGGGGGGGGGGGGGGGGGGGGGGGGGGGGGGGEGFGGGGGGGGGGGGGGGGGGGGGGGGEGGGGGGGGGGGGGEGGGGGGGGGGEGF@FGGGGGGGGGGCGFCGCFGGGFGCFFFGD,CCFDG9DFA=,@EGGG6=>FFFCC,<ED?FFFFGEC+6@83>EE9,44*BE:FG99EG8CC*=4=9C9EG77CC**2*;=68F?*8AAED>*2)0/-*8**<*7*:?3CEG4*/*:C>3=B5)*)::)*9C?)7**22)23(517<()4),47((17)4((
@M03506:14:000000000-AKVR1:1:1101:25315:6446 2:N:0:37
CACTTCTGGACTACTAGGGTATCTAATCCTGTTTGCTCCCCACGCTTTCGTGCCTCAGTGTCAGTGCTGGTCCAGAGAGCCGCCTTCGCAACTGCTGTTCCTCCCGATCCCTACGCATTTCACCGCTACACCAGGAATTCCGCTTACCTCTCCCATACTCAAGCCCTGCAGCCTTCGCCCCACCCTCCCCGTTGAGCTGGGAGCTTTCACCACAAACTTACAGGACCGCCTACTCCCTCTTTACGCCCACTAACCACGAACAACGCTCGCCGCCTCAGTATTACCGCCTCCGCTGGCACGC
+
CCCCCGGGGCEFFG9CCFG8EFFCEFFGGFGGGGGACFGGGGGCFGE,E;F8FGCF<D@FFGFG@FFGGGGGFG@<@ECFFEGGC@CCEGGGFC,CFFGFEGGD==C@FCFF,AFD++7CFAEEEGDCFCCFF8@<<,4AFFG8C6EG;9,33AEC8===AF9EDFG8@DF,DDFFG+7+3:@@+DFGG*@6:>:F654,*0:*1=,<C7**46/48CA7:+*0*98AGGFDF*;0255*++12*2=57*0)/7**12)*8))115*)17)))5/1+(*+-.))6(4)(.((5:(975),(
@M03506:14:000000000-AKVR1:1:1101:13852:6457 2:N:0:37
CACTTCTGGACTACTGGGGTTTCTAATCCTGTTTGCTCCCCACGCTGTCGCGCCTCAGCGTCAGCAACAGCCCAGCAGGCCGCCTTCGCCACTGATGTTCTTCCCGATCTCTACGCATTCCACCGCTACACCGGGAATTCCACCTGCCTCTACTGTGCTCAAGCCTGACAGTTTAGAAGGCAGCCCTGCGGTTAAGCCGCAGCATTTCACCCCCTACTTATCAGGCCGCCTACGCGCCCTTTACGCCCTGTGATTCCTGACAACCCTCCCCCCCTCCGCTCTCCCGCGTCTGCTGTCCCGC
+
CCCCCGGGGGGGGGGGGGGFGGGGGGGGGGGGGGGGCGGGGGGGGGEGGFFGGGGGGGGGGGGGGGGGGGGGGGGGGFGGGGGGGGGGGGGGGGFGDFGGGCGGACFGEFGGGG7C+FCFG9EFGGGGGFFGCFGCFFCFA,=@FGGGGGE9EE,EAFCFFC9E:FCE869>@AFEEFG>CFGGGEF,;E7>ED9@@?EG8C*,>9CG7@FCEGG***;9C:D9DCDEGD3*>))1375/;<*2*2/)*2A)**2CF2:<F**9*1*)*0*.<7*1;()*(()..43>(8(-*).*/))((
@M03506:14:000000000-AKVR1:1:1101:13812:6520 2:N:0:37
CACTTCTGGACTACTCGGGTTTCTAATCCCGTTCACTCCCCACGCCTTCGTGCCTTAGTGTCAGAAATGAGCCAGTAGACTGCCTACGCCATCGGTGTTCCTGCTAATATCTACGGATTTCACTCCTACACTAGCAATTCCATCTACCTCTCTCATTCTCAAGCTGAGTAGTTCAAAGCATAGACTTAAGGTTGAGCCTTAAGATTTCATGCTTTGCTTACTCTGCCACCTACGCAGCTCTTTACGCCCAGTAATTCCGGATAACGCTTGGATCCTCCGTATGACCGCGGCTGCTGGCACC
+
CCCCCGGGGGGGGGGGGGGGGGGGGGGGGGGGGGGGGGGGGGGGGGGGGGGGGGGGGGGGGGGGGGGGGGGGGGGGGGDGGGGGFGGGGGGGGGGGGGGGGGGGGGGGGGGGGGGGGGGGGGGGGGGGGGGGGGGGFGGGGGGGGFGGGGGGGGGGFGGGGFFGGGFGGGGGGGGGGGGDFGFFGGGGGGGGGGGCGFGGG7DCFCFFGG79AFF9:FFGGGGGGGFFF7??7*9>)@>CGFFGDCE4E8FACFG@@4C=?68>=:8?85D;=;0+5/.=3;@EE5(.,.((04246)44(
@M03506:14:000000000-AKVR1:1:1101:8375:6541 2:N:0:37
CACTTCTGGACTACTGGGGTTTCTAATCCTGTTTGCTCCCCACGCTTTCGCGTCTCAGTGTCAGTACCGTCCCAGCGAGCTGCCTTCGCCATTGGTGTTCCTCCTGATATCTGCGCATTTCACCGCTACACCAGGAATTCCACTCGCCTCTTCCGGACTCCAGCCCGGCAGTACCCACCGGCATTCCAGGGCTGAGCCCTGGACTTTCACGGCGGACTGACCGGCCCACCTACACGCTCTCTACGCCCAACGTTCCCGGACACCGCTGCCCCCCTCCGCATTCTCGCGCCTGCTGGCCCGC
+
CCCCCGGGGFCFFGGGGFGCFGGGFGGCFGGGGGGGFFFGGGG7FGEGGGGD@E:FGGGGGGFGGGGGGDCGEFGFEC7F@AFFFGGGGGFGEFFFFGGGGGGGGG9?AFFFCGGG>@FGG9FFEGDCEGGGGGE+A=FGEDEAF=@CCEDFFGED8ECFFD,3=C6+CC8@7,7@9CCEC:*8AB>7C:B*6C,;CCEFF4:F<EFF,=<5E<**:376769=))07CD:7F:FD>*8A+<*:3:EB***).)*2*4358B)9)810*097)>=C*()*-44)4(4.(),,.()*0036,
@M03506:14:000000000-AKVR1:1:1101:17079:6552 2:N:0:37
CACTTCTGGACTACAGGGGTTCCTAATCCCGTTCGCTACCCACGCTTTCGTGCCGTAGTGTCAGGAACGACCCAGCTATCTGCCTACGCCATCGGCGTTCCTCCCTCTAACTACGGATTTCACTCCTACTCAGGAAATTCTAATAACCTCCCTCGTCCTATAGCTTTGTAGTTTTGATAATGTCTATCCGGTTTAGCCGTACGCTTTTTATCCCCACTTTCAATACTCCCTACGCAACTCTTTACTCACAGTAATTCCGCATTATGCTTTGATCCCTGTTATGACGTCGGCTGCTGGCTCG
+
@@9A<FGGC-6;EE,C9-686,;,CCCC,;BFE,@@FCE,,EC++B,@D,E<F8+,6:F8,<6E,E,C::678E<,<6C,,CF,C,CB+++,:,4+7FG7,EB,644<95,,,:+4+++C,5575<EFF9=,,,,A,<,>,3=3,>EFCF66D8++++6,,,3@=36,,,,,7<,,1@,5;,,3=,,,33*B:*4,3,@**3*4**=,,*4+,*/,2?+,++=94*+*,*0=*5)*,)89;121+<@3<++*11@+;C4*)).**++9A?F?FG+*+)0+)6)).-(0()(-71:*/)(5(
@M03506:14:000000000-AKVR1:1:1101:15119:6575 2:N:0:37
CACTTCTGGACTACCGGGGTATCTAATCCTGTTTGCTCCCCACGCTTTCGCGCCTCAGCGTCAGTCTCGGTCCAGAGCGCCGCCTTCGCCATCGGTGTTCTTCCCAATATCTACGAATTTCACCTCTACACTGGGAATTCCACGCCCCTCTCCCGAACTCAAGCCCCCCCGTTTCGCGCGCAATTCCCAGGTTGAGCCCTGGGCCTTCACACCCTACAAGGAGGGCCGCCTACGCGCCCTTTACGCCCAGTCAACCCCACCAACTCTCCCCCCCTCCGCCTTACCGCCCGCGCTGCTCCGC
+
CCCCCGGGGGGGGGGGGGGGGGGGGGGGGGGGGGGGGGGGGGGGGGGGGEGEGGEGGGGGGGGGGGGGGGGGGGGFEFGGECFGGGGGGGGGFFCEGEGGGGFGGCGFFFGFDFFCDFGFFEFGCGFCGFGD:FFGGGGGGGFCC+6@@E8DGGC+>CDGG?,EGGGGGGE:DDBBCBE=E*5C?CGG?B*?9988>FG*=8*3*2<A6D>F5<**17*2/995)<@FGG55D>D)(18802*0*:E3**<//005>(**8)8C*<002<DDFGE*1(.1,()47(1)()(-0(4))*)(,
@M03506:14:000000000-AKVR1:1:1101:23267:6575 2:N:0:37
CACTTCTGGACTACAAGGGTATCTAATCCCGTTTGCTCCCCTGGCTTTCGCTCATCAGTGTCAGTGTTGGTCCAGGACGCCGCCTTCGCCACCGGTGTTCCTCCAGATATCTACGCATTTCACCGCTACACCTGGAATTCCGCGTCCCTCTCCCACACTCAAGCCATCCAGTATCAGACGCAGTTCCCCGGTTAAGCCGAGGGATTTCACGTCTGACTTAGTTGGCCACCTACGAGCCCTTCACGCCCAGTAATTCCGACCAACGCTTCCCCCCCCCGTATTACACCCCAGTCCGGCCGTG
+
CCCCCGGGGGGGGGGGGGGGGGGGGEGGGGGGGGGGCGGGGGGGFGGDCFGEGGEGGFFGGGGGGFGGG8FFGGGDCEFGEEGGGGGCGGGGGCFGGGGGGGGGFEGCEFCEGGFGGGGEGFGFEGDGGGGGGGFFFE8CFEGGEGEGGGG@FCD,883DGC?CGG,6;FFFGAFCFGGDC>EGGGGGGG7>>:D<FGD5E4=C,=,,+;70/8C+;D6:>+3<<*=AFC=+9))*.7:F;ECGDCE>5*+1*1*0:21*))8C**8)*0>)5):?8(8:(,)6).()(0(.0)-9.)((-
@M03506:14:000000000-AKVR1:1:1101:14020:6587 2:N:0:37
CACTTCTGGACTACAAGGGTATCTAATCCCGTTTGCTCCCCTGGCTTTCGCTCCTCAGCGTCAGTGTTGGTCCAGGATGCCGCCTTCGCCACCGGTGTTCCTCCAGATATCTACGCATCTCACCGCTACACCCGGAATTCCGCATCCCTCTCCCAATCCCAAGCCATCCAGTATCAGACGCAGTTCCCCGGTTAAGCCGAGGTATTTCACGTCTCACTTATTTGGCCACCTACGAGCCCTTTACTCCATGTAATTCCGACCGACCCTTGCCCCCCCCGTATTCCCGCCGCTTGTTGCGCGC
+
C@CCCFFFGFCAFFFFFEEG<FGGDGGG<FEAF8@FFFFDGFFFGGGF,F@BFGFGGGGGGGGCFFGGGFEGGFFGGGCGFFGGG7E@@@CEF:E=:F@CF,CFG?<FFG,,:E<ECFFC?CCFFE>CGFGF++@44+:?E8B+=CDFFGGFGG,6,,,6@8DDF8>84@BF,5>D:,@8CCC3@D;CFE>**;92DC>**:*5544=,:**42*5:F67++;+76)6=556*)2*(:>6*+2:*<C)+20*9*:C7(17).0<)*0);646>3:?E(7*,()4,(,)-)(()(.0/)-(-
@M03506:14:000000000-AKVR1:1:1101:11663:6592 2:N:0:37
CACTTCTGGACTACAGGGGTATCCAATCCTGTTTGCTCCCCACGCCTTCGCGCCTCAGCGCCAGTCTCGGTCCAGAGCGCCGCCTTCGCCACCGGTGTTCTTCCCAATATCTACGAATTTCACCTCTACACTGGGAATTCCACGCTCCTCTCCCGATCTCTAGTCCCGCCGTTTCGAGCTCAGTTCCCAGGTTGAGCCCGGGGCTTTCACACTCGACAACCAGGCCCGCCTGCGCGCCCTCTACGACCAGTAAACCCCAACCACGCCCGCCCCCTCCGTCTTACTGCGGCTGCTGCTCCGA
+
C@CCCGGGGGFGFGGGGFCEEEFEGGGGGFFCFGFGFGGGGFGDFFFGFFEGGGEEFFFGGEGGGGAGG?FE:F866<CCGGEGD@=FDGEEDFEGE=FCFE,EEFDEE,@FD<F7B?EF?EEDCFFGF9DFGCFF<FG9FFAC6BEE3DF8=FEC6+,@E;,@,;>>E8C@CE>67>E5?69;CGFGC>*6?FF?C88?E4=ED5=<+;F**2=@89B5*9*/*9>:595//0.)(95***2:**2.*/3997**/(/:7).9DC50*8))79**238*32))))..(),(.).*)1,1-
@M03506:14:000000000-AKVR1:1:1101:23314:6611 2:N:0:37
CACTTCTGGACTACAGGGGTATCTAATCCTGTTTGCTCCCCACGCTTTCGTGCCTGAGCGTCAATCTCAGCCCAGGGGGCTGCCTTCGCCATCGGTGTTCCGCCACATCTCTACGCATTTCACTGCTACACGTGGCATTCCACCCCCCTCTGCCAGATTCAAGTCCCATAGTTTCCACTGCCATTCCCAGGTTAAGCCCGGGGCTTTCACAGCGGACTCGCGGTACCGCCTCCGCACTCCTCACGCCCAGCAATTCCGATTCACGCTCGCCCCTTCCGCACTACCGCTGCTGCTCGCCCGT
+
CCCCCGGGGGFGGGGGGGGGEGGGFFGGGGGGGGGGGGGGGDFEGGGGGGGGGGGD8CFDGGGCFGDGFGGGGGGDCGDGGEGGCFGGEEEGGFGGCEFGGDECCGGFGAFFFEFGGGGGFGG<DD9FFFGEEDGGFGGFGGG8CBB>EGBFGGCDG8FGGF9:@@DGDE6DDCCFFGEGFGGGCF<EF7@>EFG7DE@CC*=C?ECF,==?F48:DD)*9D5/)/08C<:**.077))20*0/*AADC5*0)0*2:7*/7/97*28>C))0)***2()2(43>?(1)4@:2?))/.8(((
@M03506:14:000000000-AKVR1:1:1101:16198:6642 2:N:0:37
CACTTCTGGACTACAGGGGTATCTAATCCCGTTCGCTCCCCTAGCTTTCGCGCCTCAGCGTCAGTGTCGGCCCAGCAACCCGCCTTCGCCGCAGGTGTTCCTCTTGATATCTACGCATTTCACCGCTACACCAAGAATTCCAGTTGCCCCTTCCGCACTCTAGTCGAGCAGTATCAGTTGACCTTTCCGAGTTAAGCCCGGAGATTTCACAACTGACTTGCACTGACCGCCTACGCGCCCTTTACGCACAGTAAATCCGAACAACGCTTCCTCCCCCCGTATTCCCGCGGCTGCCTGCCCG
+
CCCCCGGFFG@EGFGFFGGGEFGGGGGGGGGGGGGGGF:DFG8FGFCFGGGGGGEFFFFGGGGGGGGFDDGGGGGG8DGGEEGGGEFFGGEEC>CFGE+CE<FAFG9FF?FAEFGG7FCGGGGFEGDDEGGGD3>=FD=ADECF9,>CBFFGGDCEGGGGGADFG+:BEGFFCFFGGGFC9E9;DCCGE*>>EG9EG4DEGDC*<BFFFGC7ECC+;F;<:CFGGGAF53>EDAAD(5<:=?*:>*/):88*/9**:37*5).5>8*08)9=FFCEG0:742()))(0(50,76(*0)(.(
@M03506:14:000000000-AKVR1:1:1101:25966:6658 2:N:0:37
CACTTCTGGACTACCGGGGTTTCTAATCCCGTTTGCTCCCCTAGCTTTCGCGCCTCAGCGTCAAGAATGGGCCAGGTAGCCGCCTTCGCCCCTGGTGTTCCTCCCGATATCTCCTCATTTCACCACTACACCGGGAATTCCGATACCCTCTCCCACCTTCACGCCGATCAGCTTCCGATCCCGTTTCCCAGTTAAGCCGAGAGCTTTCACACCGGCTCTGACCAGCCGCCTGCCCGCCCTTTCCGCCACGTACATCCGCACACCGTCCCCCCCCTCCGTATCACCTCGGCTGCTGACACGC
+
CCCC8@FCAFGEDG<F:FFFGE9FGGGGGGGFFC7EEA<ECFE<F<C@E7@:BFEEFAFFBFG7C9<FEF,FFEGG9CCCEECF7CFAFB,@DF7BEFFEE,E<C=CEGGE<,,,4,:E,?FE,,D<AE,AF:7C7=8FD=D+3@+@838,@6,:8@<C,,2,:835*@:,:,,?:****65*=0,4<C,46,>,,508C5<E*>+<CFGG**)/*)*0:D770*/))*17**)0*-)750+*27*A)*1*))0**04515>)*1**)*.9>>C::8()*(().8?()-.8()),*0?:((
@M03506:14:000000000-AKVR1:1:1101:5948:6674 2:N:0:37
CACTTCTGGACTACCGGGGTTTCTAATCCCGTTTGCTCCCCTGGCTTTCGCGCCTCAGCGTCAGTATCGGCCCAGTAGCCCGCCTTCGCCTCAGGTGTTCCTCCCGATATCTACGCATTTCACCGCTACACCGGGAATTCCAGCTACCTCTTCCGTACTCTAGCTCGCCAGTATCGGTCGACTCTCCGGGGTTGAGCCCCGGGCTTTCACAACCGACTTAGCAAGCCGCCTACGCGCCCTTTACGCCCAATAATTCCGAACCACGCTTGCCCCCTACGGATTACCGCGGCTGCTGGCACGT
+
CCCCCGGGGGGGGGGGGGGFGGGGGGGGGGGGGGGGDGGGGGGGGGGGGGGGGGGGGGGGEGGGGGGGGGGGGGGGGFGGGGCFGGGGGGGGGGFGGGGGGDGGGGGGGGGGGGGGGGGGGGGGGGDFGFGFGGGGGGGGGGGGGGGGCGGGGGGGGGGGGGCFGGGGGGGCFGGGGEGEEGCE,BCCGGGE>E?FCFGE*9**/CG7+CCFGGDGGD>CG7C?*9FD:DBEFDFDFGE5CG7>DG8>=8*)*10::(9*0)0/*:CDG>*/8C=@>()*(-326((5(),,7>0CB)43(
@M03506:14:000000000-AKVR1:1:1101:22205:6722 2:N:0:37
CACTTCTGGATTACTGGGGTTTCTAATCCTGTTTGCTCCCCTAGCTTTCGCGCCTCAGCGTCAGTTGTGGTCCAGTGCGCCGCTTTCGCCACAGGTGTTCCTCCCGATATCTACGCATTTCACCGCTACGCCGGAAATTCCACTCACCTCTCCCACACTCAAGCCCGGCAGTTTCCGATGCAGACTATGAGTTGAGCCCATAGATTTCACATCAGACTTACCAAACCGCCTACGCACCCTTTACCCCCAATAATTCCGAACAACGCTCGCCCCCCTCGTATTACCGCGGCCGCTGGCACGA
+
CCCCCGGGGFCGCGGGGGGGGGGFFGGGGGGGGGFGGGGGGGGGGGGGGGGGGGGGGGGGGGGGGGGGGGGGGGGGGGGGGGGGGGGGGGDGCGGGGGGGFGGGCFECFGGGGGGGGGGGGGGGGGEGGGGGEGCGEFGGGGGGGFGGE8EFGGFGG8,@BG9C4@C8ECEFF:DFGGCGGGGC>FDF?@;CFGCFGF=AFF?7C1BF9DCFG>A9DC7?DGFG4<:>GGBEGE3*45@FC6:7*0;>ED=F*/0?D0<*7)7C5C*727<DB38*;9)*4()-610)(.((0(4/>).(-
@M03506:14:000000000-AKVR1:1:1101:14253:6741 2:N:0:37
CACTTCTGGACTACAGGGGTTTCTAATCCCGTTCGCTCCCCTGGCTTTCGCGCATCAGCGTCAGTGTCGGCCCAGCAACCCGCCTTCGCCGCAGGTGTTCCTCTCGATATCTACGCATTTCACCGCTACACCGAGAATTCCAGTTGCCCCTTCCGCACTCTAGCACAACAGTATCACTTGACCGTTCCGAGTTAAGCCCGGAGATTTCACAAGTGACTTGTTGCGCCGCCTACGCGCCCTTTTCGCCCAGTAAATCCGAACAACGCTTGCTCCCCCCGTATTACCGCGGCTCCTGGCACGG
+
CCCCCGGGGGGGGGGGGGGGGGGGGGGGGGGGFGGGGFGGEGGGGFGGGGGGGG7FGGGGGGEG9FGGGGGGGGGGGFGFGEGGCGFGGGGGCEGGGGCFG,E<FCFGGFGGFGDG+CFGGFGGGGGGGGGGD>FFG,EFG;DEDDFGGGGGGGGGEGGF9FFG7A8EG,DFFGG9CDC,DD?8EBDFGE@E:C@;FDGGG3?8:<EFDD>6>CG7@C7<C+;C3CDDC<57*)0993;EF6**):CD553**1**233:)75FD81);>**09CCE9>*(.)6430)-)((.()*.),(,
@M03506:14:000000000-AKVR1:1:1101:22469:6741 2:N:0:37
CACTTCTGGATTACAGGGGTATCTAATCCTGTTTGCTCCCCACGCTTTCGCACCTCAGCGTCAGTACCGGGCCAGTGAGCCGCCTTCGCCACTGGTGTTCTTGCGAATATCTACGAATTTCACCTCTACACTCGCAGTTCCACTCACCTCTCCCGGACTCAAGCCTTCCAGTATCAAAGGCAGTTCTGGAGTTGAGCTCCAGGATTTCACCTCTGACTTAAAAAGCCGCCTACGTGCGCTTTACGCCCATTGATTCCGAGCAACGCTAGCCCCCCTCGTATTACCGCTGCTGCTGTCACGA
+
@CCCCGGGGGGGGGGGGGGGCGGGGGGGGGGCFGGGDGGGGGGGGGGGGGGGGGFGGGGGGGGGGGGGGGGGGGGGGGGGGGGGCEG?FGGGAFGGGGCGGFGGFGGGFFGGGCDGGGFGGGGGGGGGGGGDGGGGCFGGFGFFFGG?,@DF8@CCEGGGGGC?FGGG?CCFGEDEF9AC>,CC;FGF79DCGDFGC,DCDFFE??CFGGGCCGGCGGFGC7CF4/??D7>GFFFF?CECE57;*7C>5*</9@07??C5:@:*7?8@8:CFDG*8C95C2(6))43)4BD)6)509960(
@M03506:14:000000000-AKVR1:1:1101:6735:6757 2:N:0:37
CACTTCTGGACTACAGGGGTTTCTAATCCCGTTTGCTCCCCTGGCTTTCGCTCCTCAGTGTCAGTGTTGGTCCAGGATGCCGCCTTCGCCACCGGTGTTCCTCCAGATATCTACGCATTTCACCGCTACACCTGGAATTCCGCATCCCTCTCCCAATCTCAAGCCATCCAGTATCAGATGCAGTTCCCCGGTTAAGCCGAGGGATTTCACGTCTGACTTAGTTGGCCACCTACGAGCCCTTTACGCCCAGTACTTCCGAACAACGCTTGCCCCCCCCGTATTACCGCGCCTGCTGGCACGG
+
CCCCCGGGGGGGGGGGGGGGGGGGGGGGGGFFFGGGGGGGGGGGGGGGGGGGGGGGGGGGGGGGGGGGGGGFGGGGGGGGGGGGGGGGGGGGGGGGGGGGGGGGGCFGGGGGGGGGGGGGGGGGGGGGGGGGGGGGGGGGGGGGGGGGGGGGGGG?DDFGGGGGGGGGGFGFGFFDF9FFCGCGGFFGGGGGEGCEGFEEGDGGCCDGDFGGGDG?CDFCCFGGFFFFCCFGG3>39CF?F6;CCEG>EFFF*=*:C?D=;B45):/5C>CFFGEGG971(,5<A(-5,<:(5:3F5)531
@M03506:14:000000000-AKVR1:1:1101:14703:6762 2:N:0:37
CACTTCTGGACTACCGGGGTATCTAATCCTGTTTGCTACCCACGCTTTCGTGTCTCAGCGTCAGAAGTGGTCCAGTAAGCTGTCTACACCACAGGTGTTCCTCCTGATATCTACGCATTTCACCGCTACACCAGGAATTCCGCTTACCTCTCCCACCCTCAAGCACTCCAGTTTCCGCCGCACCCTCCCGGTTAAGCCGGGAGATTTCACAACAGACTTAGAGCACCGCCTACACCCTCTTTACGCCCAGTAATTCCGAACAACCCTTGCTGCCTACGTAATACCGCGGCCGCTGGCACGC
+
CCCCCGGGGGGGGGGGGGGGGGGGGGGGGGFFGGGGGGGGGGGGGGGGGGGGGGFGEGGGGGGGGGGGGGGGGGGGGGGGGGGGGGGGGGFFFGGGGGGGGGGGGGCGGFGGGGGGFCFGGGGGGCFFGGGFFCCEDFGGF@EGGGGGGGFGGGGGGDCECFFFFFGGGGGFD:EFE8@CGEGCEGGGGGGGE5C;96*:C7C=::EGGGD6?6A,;0=FCC7FGCA:*3;=FFF*388<E+:@*:/>>C<**12CF2C5)5@**/0.*97*17++8-)+(-.60,1)45(()(-).),3(
@M03506:14:000000000-AKVR1:1:1101:13922:6804 2:N:0:37
CACTTCTGGACTACCGGGGTTTCTAATCCTGTTTGCTCCCCACGCTTTCGCGTCTTAGCGTCAGTCACCGTCCAGAGGGCCGCCTTCGCCGCCGGTGTTCCTCCCGATATCTACGCATTTCACCGCTACACCGGGAATTCCACCCTCCTCTCCGGGACTCGAGTTCGCCAGTTTCCAATGCCCTTCCGGGGGTGAGCCCCGGGCTTTCACATCAGACTTAGCGCACCGCCCACACCCCCTTTACGCCCAGTGATTCCGGACAACCCTCGCCCCCCCCGTACTACCGCGGCTGCCTGTCCGG
+
CCCCCGGGGGGGGFFECDGGGGGGCGFGGGGGGGGGFGGGGGGGGGGGGGGGCGGGGGGGGGGGGGFGGGEEGGGDDGEGGGGECEGGGGGGGGGFGGFEGFGGFGGGCEGF9FFE+@FAF,,=EGEDGGGGEFCF@FEFG9>FE8DGGD5DGGGCED,5CCEGCGGDGGC<FCFGFGC9EGFB8FFCEDGGG8*2<A8E:):CECGFFFG7C7C6>0*<:79*)1<5>))275)*(978@E7:*:CD58+*9***:()*).01*200*7)7@DE883.*(-).42(.(7(,)()2*0)(-
@M03506:14:000000000-AKVR1:1:1101:18739:6834 2:N:0:37
CACTTCTGGACTACCCGGGTATCTAATCCTGTTTGCTCCCCACGCTTTCGTGCCTCAGCGTCAGTATCGGGCCAGTGAGCCGCCTTCGCCACTGGTGTTCTTGCGAATATCTACGAATTTCACCTCTACACTCGCAGTTCCACTCACCTCTCCCGAACTCAAGATCCCCAGTATCAAAGGCAGTTCTGGAGTTGAGCTCCAGGATTTCACCCCTTACTTAAAGACCCGCCTACGCACCCTTTACGCCCCGTGATTCCGACCAACGCTACCCCCCTTCGTATTACCGCCGCTGCTCGCACGC
+
CCCCCGGGG-CFGGGGGGGGDFGFGGGGGGGGGGGGFEGFGGGGGGGGGGGGGGGGGGGGGGGGFD<FGDDGGGGGGGGGGGGGEGGGGG>FFFFEFGGGGG9FFE+FDEFGGGGG8BBFEFGGGGGFGGGGGCEDEGGGGGEFG8?EB86DF8++6@FC,1=E8EF,+D6>,@FFFE93@,@:=FCC,76DCGGGGCFCF4614B6B:7;*;*,5*CC7CG+4;685*)5:CA>52C5E*+1:55E)*2;)0<*::07/7>FD*85)*8>0>CG*;:F*,8)-.(()45((0847>3;1-
@M03506:14:000000000-AKVR1:1:1101:12778:6835 2:N:0:37
CCCTTCTGCACTAAGGGGGTATCTACTCCTGTTCGCCCCCCGCGCTCTCACGTCACAGCGTCTACACGGTCCCAGAGCCCTCCCCGCGCCTTGTGTGCTTTTCCTGATCTCTGCGCATCTCACCGCCACACGGGGTTTTACTCACTCCTCTTCCGCACTCTATCCCCGTGGTCTCCGCCGACAGTGCGGTTTGGCGCCTGGATTTTTCCCCGCAGTTCTACCCCGCCCCCTCCACGCTCTCTCCGCCCAAAATCTGCACACCGCCCTCGCCCCTCCCGTTCTCCCGCGTCCGCTGCCCCGC
+
68-,6,6--6-,;-,CF++@,C6,,,,,6C,E,F,C,BF+C+F++@,,C,C6CD,66C<+8,,,,66,+6B+,,,CF,,4,,4+++@6+@++,,:F,,C,,8C,,,CD,E<5E<3=:F3,C,,A+3+>F,>++++3++*,7,,,@,@DGG;3@,***=>,6D2=1,****4=1,627****/**5515*4***20*;G**;C+<+++<AF*959*****+**/*)).0/1)*1))/4*.;+2*>):?)/;*)*/***)207).<)*1.*8DB)/;**(0:(-)-4((),.-()(()0)(((
@M03506:14:000000000-AKVR1:1:1101:18184:6840 2:N:0:37
CACTTCTGGCCTACCGGGGTATCTAATCCTGTTTGCTCCCCACGCTTTCGCGCCTCAGCGTCAGTCTCGGTCCAGAGAGCCGCCTTCGCCACCGGTGTTCTTCCCAATATCTACGAATTTCACCTCTACACTGGGAATTCCACTCTCCTCTCCCGAACTCAAGCATACCAGTCCCAAGCGCCATTCCCAGGTTGAGCCCGGGGCTTCCACGCCTGACTTGATACGCCGCCTACGCGCCCTTTACGCCCAGTACATCCGAACAACGCCCGCCCCCTCCGTCTTACCGCGGCCGCTGGCACGG
+
CCCCCGGGG9FGGGGGGGGGGGGGGGGGGGGGGGGGGGGGGGGGGGGGGGGGGGFGGGGGGGGGGGFGGGGEE@FGCCFFFGGCFEGGGDGGFEGGEGGGGGGGGFGFCCGGGGFGGGGFGDFF9EEFFFGGGGF8FGFGC;FGGGGFFF,@FGGEGGFFG8EFGG9DFC:@,,,4,,ACGE75EGGGGGCF?8DFF65584?EE,=CCF3DFGC8908?*++=<D35>35*9:>53)7/;67:<A5;//39*9**9(**0))17*/7*)5>.5:*;(.*.()6:(10,)(-5(()805((
@M03506:14:000000000-AKVR1:1:1101:9791:6850 2:N:0:37
CACTTCTGGACTACCGGGGTTTCTAATCCCGTTTGCTCCCCTAGCTTTCGCGCCTCAGCGTCAAGAACAGGCCAGGTAGTCGCCTTCGCCACTGGTGTTCCTCCCGATATCTACGCATTTCACCACTACACCGGGAATTCCACTACCCTCTCCTGCCTTCGAGTCGATCAGTATCGAGTGACCCTCCCCAGTTGAGCCGGGGGCCTTCACACTCGACTTGAACGACCGCCGGCGCGCGCTTTACGCCCAGTAAATCCCGACAACGCTTGTCACCTACGTATTACCGCGGCTGCTGGCCCGG
+
CCCCCGGGGGGGGGGGGGGGGGGGGGGGGGGGGGGGGGGGEGDGGGGGGGGGGGGGGGGGGGGDGGGGGGGGGGGGGGGGGGGGGGGGGGGGGGGGGGGGGGGGGGGGGGGFGGGGGGGGGGGGGGGGGGGGGGGGGGGFGGGGGGGGGGDGGGGGGGGGFCDGGEGGGGCFCEGCFGGGGGFGFGEGG>EGGGFCCFE5CDEDGGFD?8FG6C=FC3@7C9CF<D>3=D)/>5;)-3):8C7CDGG@EG8*097:C)7*75)9):*5*8>FBFC+@0@C::254(,)-7(,.4.95>?B(
@M03506:14:000000000-AKVR1:1:1101:20392:6856 2:N:0:37
CACTTCTGGACTACCCGGGTTTCTAATCCTGTTTGCTACCCACGCTTTCGTGTCTCAGTGTCAGTTACGGTCCAGAGAGCCGTCTACACCACCGGTATTCCTCCTGATATCTACGCATTTCACCGCTACACCAGGAATTCTACTCTCCCATCCCGTACTCTAGCCCGCCAGTTTTCCGCGCACCCTCCCGGTTGAGCCGGGAGATTTCACACGGCACTTAACAGCCCCCCTACACACCCTTTACGCCCAGTAACTCCGAACAACGCTCGCTGCCTACTCACTACCGCGGCTGCTGGCACCC
+
CCCCCGGGGGGGGGGGGGGGGGGGGGGGGGGFFFGGGGGGGGGGGGGGGGGGGGFGGFEFGGGGGGGGGGGGGGGGGGGGGGGGGGGGGGGGGGGG>EGGGGGDGGFGGGGGGGGDEFGGDECECFGDGFFGGGGFFGGGGGGFFFGGGGFGFCEGGGGGGFEFCGEEE6CF9:=DFGCEGCCEE*DEGDDCE8D8DF>C8C=EG7,,,=CF=D5:DF)C>FGG;55)=7>5>6;72<:*8<C7/:EDECC*9B0:D03/)7?*):C)285))1++*))0(.45?>BF9B1(83)2502((
@M03506:14:000000000-AKVR1:1:1101:14068:6876 2:N:0:37
CACTTCTGGACTACCGGGGTATCTAATCCTGTTCGCTCCCCACGCTTTCGCTTCTCAGCGTCAGTATCGGCCCAGAGACCCGCCTTCGCCACCGGTGTTCCTCCTGATATCTGCGCATTCCACCGCTACACCAGGAATTCCAGTCTCCCCTGCCGCACTCTAGCTCGCCCGTATCGGGTGCAGGCTCGCGGTGGAGCCGCGAGTTTTCACCCCCGTCGTGACGAGCCGCCTACAATCTCTTTACGCCCACTCATTCCGGACACCGCCCGCACCCTACGTATTACCGCGCCTGCTGGCCAGG
+
CCCCCGGFGGFGGGGGGGGGGGGFGGGGGGGGGGGGGGGGGGGGGGGGGGGGFE,CFGGGGGGFGGGGGDGGGEGGFGGGGDGGGEGGGGCCGEEFFCFGGGGGFGGGGGGGEGGGEGGG9AFCGGCEFGGGGFCFGGGGGGGGG;EGGGGGGG6+:C>CF;9,@FGGGGCEEFFE58A*=<FGG6C5EGE:***=CEEEG38CC+<9?:**:7:*99.:**9:DD>@C7)A79**.27:9E77*:5)/**)0*2:72)*)../1**)*7))./*0*()+-,6<)3(7(00()(.*).(((
@M03506:14:000000000-AKVR1:1:1101:5562:6892 2:N:0:37
CACTTCTGGACTACCGGGGTTTCTAATCCCGTTTGCTCCTCTGGCCTTCGTGCCTCAGCGTCAGGAACTGTCCAGAGACCCGCCTTCGCCACTGGTCTTCCTTACGATATCTACGCATTTCACCGCTACACCGTAAATTCCAGTCTCCTCCCCAGTCCTCAAGCACGGCAGTATCCAATGCAGTTTCGGAGTTAAGCTCCAAGCTTTCACACCCGACTTACCGCGCCGCCTACGCACCCTTCACGCCCACTGAATCCGACCAACGCTTCATCCCGCTTGCTTCCCCACTCCTCTGGCACAC
+
@CCCCGGFGFEECGG7:+F:FEGGDFFGCC@FF8FF9,E,,CA,CEFFGC,6@F9<C@EGC7@,,CEEE@FEF6C<F<CFFCFEGDFGGGGGG?<CEGGEDE<FGFGG+@FFFE+>?+?E9B<??FE@FFGC=F@F7,AF;EA6=>;,EE,@+==>D,,632@FDE>=?+4@,7;,74588,<>9;@>G8CC@E,@F@FC60>*5,2=,5=77C8:?C4BF8C7)7>>G<3/>)5D><5F***2*:*8*/*)**2?*(1*0)./7C87*7**/7***()*))),,((),.1))))*0)51.
@M03506:14:000000000-AKVR1:1:1101:18075:6934 2:N:0:37
CACTTCTGGACTACCAGGGTTTCTAATCCTGTTTGCTCCCCACGCTTTCGTGCCTCAGTGTCAGTGCTGGTCCAGGTAGCCGCCTTCGCCACTGGTGTTCCTCCCGATCTCTACGCATTTCACTGCTACACCGGGAATTCCACTACCCTCTACCGCACTCTGGCTTTCCAGTATCCACTGCCATTCCCAGGTTGAGCCCAGGGATTTCACAACGGACTTAAAAAACCACCTACGCACCCTTTACGCCCAGTAATTCCGAGTAACTCTTGCCCCCTTCGTATTACCGCCGCTGCTGCCCCGG
+
CCCCCGGGG-EGGGGGGGGGGGGGGGGGGGGGGGGGGGGGGGGGGGGGGGG@FGFGGGGGGGGGGGGGGGGGGGGGGGGGGGGGGGGGGGGGGGGGGGGGGFGGGGEGGGGDDFGGEGGGGGGGGGGFGDGGGGGGGGGGGGGGGGGGGGFGGGGGGD8CFGFG8FFGEGG=@=FA8B9@EEEGC9EGG7DFF?8CF,@CFGDFG6CCFFCCG4*4?*;<DF+=<DE;=486*)8<@GFG6=:71=EB*:<+;6+C74C/<)=>2<+996*077*0;2<=3())---)4<(4)),*)),((
@M03506:14:000000000-AKVR1:1:1101:11021:6945 2:N:0:37
CACTTCTGGACTACCCGGGTATCTAATCCTGTTTGATCCCCACGCTTTCGCGCCTCAGCGTCAGTATCCGACCAGGGGGCCGCCTTCGCCACAGGTGTTCCTCCCGATATCTACGCATTTCACCGCTACACCGGGAATTCCACCCCCCTCTTCGGTACTCTAGCTTGCCAGTTTCATGCGTCTTTCCTCGGTTGAGCCGAGGGATTTCACACATGACTTAACAAACCGCCTACACGCCCTTTACGCCCAGTAATTCCGATTAACGTCCCCCCCCTGCGTTATACCGGCGCTGCTTGCCACG
+
CCCCCGGGGFGGGGCFGGGGDGGGFFGGGG9FFFGDAFGGGGGGEGEGGGGGGE@F,EFFFEGGGGGGGE@FGGGGGGGGFFGGDCGEEG7@FGGGGGGGGGGGGGGG7FGEEGF:=@:DGFGGGD@FGFFGEFGCFFGGGFGGGGGGGGGCFGC>DEGGC9>FGGCGGD,C,>CEGGGDGE58;CFCFE*=C:8+>?E58D**0:<<9C7CCFG+229?F>>+5CF@5777*9?593<EG?7>*=55*1<*/*2:78*/))**9**)/7<:5<?**-0*(()6)(()-0,(0.)*))))(
@M03506:14:000000000-AKVR1:1:1101:14479:6956 2:N:0:37
CACTTCTGGACTACACGGGTTTCTAATCCTGTTTGCTCCCCACGCTTTCGCACCTCAGCGTCAATATGTGTCCAGTGAGTCGCCTTCGCCACTGGTGTTCTTCCGAATATCTACGAATTTCACCTCTACACTCGGAATTCCACTCACCTCTCCACAATTCTAGCGATGCAGTCTTAAAGGCAATTCCGGAGTTGAGCCCCGCGCTTTCACCTCTAACTTACAAAGCCGCCTACGTGCGCTTTCCGCCCAGTAATTCCGAACAACGCTAGCCCCCTCCGTATTACCGCGGCTGCTGGCACGG
+
CCCCCGGGGGGGGGGGGGGGGGGGGGGGGGGGGGGGGGGGGGGGGGGGGGGGEGFGGGGGGGGGGGGGGGGGGGGGGGGGGGGGGGGGGGGGGGEGGGGGGGGGGCGG@FGGGGGGCFGCGGGGGG@FGGG?FGDGEGFFGFFGGGDGGGGGGGGFGGGGGGGAE6EEGGF=DG;E,DC9EED=FG9F8>EGGGGE,,@EC*4?=E>FGGCFGG7AFG8EGD74;DFAECBEG:A*6CEDEF+25*ABCFC66FCFF(*:5@)9<5*88/9<))*;>(0*4()5.-4.6),,.)507)56(
@M03506:14:000000000-AKVR1:1:1101:20366:6967 2:N:0:37
CACTTCTGGACTACCGGGGTTTCTAATCCCGTTCGCTCCCCTGGCTTTCGCGCATCAGCGTCAGTGTCGGCCCAGCAACCCGCCTTCGCCGCAGGTGTTCCTCCCGATATCTACGCATTTCACCGCTACACCGAGAATTCCAGTTGCCCCTTCTGCACTCTAGCCCCGCAGTATCGGCTGACCTTTCCGCGTTAACCCCGGAGATTTCATCGGCGACTTGCGGTGGCCGCCTACGCGCCCTTTACGCCCAGTAAACCCGAACACCCCCTCCCCCCCCCGTCTTACCCCGCCTCCTGGCCCC
+
CCCCCGGGGFGGGGGGGGGGEGGGGGFGGGGCFGGGGGGGGGGGGFGGGGGDFGEFGGGGCFGGGGGGGGGGGEGGFGGGGGGGGGGGGGGGCGGGGG>FE,B,@FBFEEEGGGGGGGDGG9FGGGCCGGGCF@F7+>AFG9CFF9EE6DDFF7DEEFEF9B,@:FGCE58<C9=BEC=C8<C;@;C+=*=18*=+5;=783:*;+<3+*29*/**9CB7:C55<D::C/7**.5)-)8=*:C*;**.**206*0*9(/*8>>****)*)*).)2::()/(.().43),),,)(,*/7(4(
@M03506:14:000000000-AKVR1:1:1101:4800:6996 2:N:0:37
CACTTCTGGACTACAAGGGTTTCTAATCCTGTTTGCTCCCCACGCTTTCGCGCCACAGCGTCAGTATCGGTCCAGAGCGCCGCCTTCGCCACCGGTGTTCTTCCCAATATCTACGAATTTCACCTCTACACTGGGAATTCCACGCTCCTCTCCCGATCTCTAGCCACCCCGTCCCAAGCGCCATTCCCAGGTTGAGCCCGGGGCTTTCACGCCTGACAAAGATAGCCGCCTGCGCGCCCTTTCCGCCCAGTACATCCGAACAACGCTCGCCCCCTTCGTATTACCGCGGCTCCTGGCACGC
+
CCCCCGGGGGGGGGGGGGGGGGGGGGGGGGGGGGGGGGGGGGGGGGGGGGGGGGGGGGGGGGGGGGGGGGGGGGGGGGGGGGGGGGGGGGGGGGGGGGFGGGGGGGGGGGGGGGGDGGCFGEGF,EFFGGGFFGGGGGGGGGGGGEGGGGFGGGGGGDFGFGGGGGGGGGGGGGGGFGGEE5*>DGGGGGCGGGGGFGGGEG*C8CFGDCFGGGG6FDFG5DGE++;3=DBCG:>D9DE5EF*:*C;B5*09*9:CF?3:<@757EC>*5C@5C88A1068>>>A025(81(0(3*548?(
@M03506:14:000000000-AKVR1:1:1101:8329:7000 2:N:0:37
CACTTCTGGACTACCGGGGTTTCTAATCCTGTTTGCTCCCCACGCTTTCGCGCCTCAGCGTCAGTACCGTCCCGGCGAGCTGCCTTCGCCATTGGTGTTCCTCCCGATATCTGCGCATTTCACCGCTACACCGGGAAGTCCACTCGCCTCTTCCGGACTCTAGCCCGACAGTATCAACCGGCATTCAAGGGTTGAGCCCTTGACTTTCACAGCTGACTTACCGGCCCGCCTACGCGCTCTTTACGCCCAATGCTTCCGGGCAACGCCTTCCCCCTTCGTATTCCCGCGGCTGCTGGCCCGG
+
CCCCCGGGGGGGGGGGGGGGGGGGFGGGGGFFGGGGGGGGGGGGGGGGGGGGGGCFFGGGGGGGGGGGEFGGGGGGG7FGGGGGGGGGGG7FGFGGGFGGGGGGGGGG7FGGGGGGGGGGGGGGGGCEGGGGGGF7@FFFGFGGGGGGGGGGGGGGDGCGGG?FGGGGG*4F,,?,=GGDGG5CEC7+CGG8CECFFFFGFCFGGCEG7FF=F:E+>F6CGF7=)/75=DB=D55),/.*+<*:*CED=**0)**271)*0)7*)**)*19)<5**0,)*(())5(()35((0),*.7(((
@M03506:14:000000000-AKVR1:1:1101:19248:7048 2:N:0:37
CACTTCTGGACTACCCGGGTTTCTAATCCTGTTTGCTCCCCACGCTTTCGTGCCTCAGTGTCAGTGTTGGCCCAGGCAGTCGCCTTCGCCACGGATGTTCCTCCTGATCTCTACGCATTTCGCTGCTACACCAGGAATTCCACTACCCTCTGCCACACTCTAGTCGCCCAGTTTCCATCGCCATTCCCAGGTTGAGCCCAGGGCTTTCCCGACAGACTTAAACACCCACCTACGCACGCTTTACGCCCAGTCATTTCGCGTAACGCTTGCACCCTTCGTATTACCGCGGCTGCTGGCACTA
+
CCCCCGGGGGGGGGGGGGGEC7CFGGGGGGDEFFGGFFFDGGGGGGGGGGFGGGGGFF<FFGFGCFGG@FGGGCGGGGGGGGGGGDGGGFBF::CGGGGGGGGFF@<?CFGGGGGGGE:EC@CEEGGGGGGF7FGGGG,EEAEDF8DGCFFEGGFG8CDEFCE:DEGEEEG:EGFD8DDEG>6C;EECECCGG6FEFEC,DC3*:EGG,*;CEG>:DGF9D+:E**64C*/=C>EG68)=:C++>EC=**0*072*22*/0))C3*;0*)*/)9CEC():00)-)(-04B0-),04)7)()
@M03506:14:000000000-AKVR1:1:1101:3359:7050 2:N:0:37
CACTTCTGGACTACCCGGGTTTCTAATCCTGTTTGCTCCCCACGCTTTCGCACCTCAGCGTCAATATGTGTCCAGTGAGTCGCCTTCGCCACTGGTGTTCTTCCGAATATCTACGAATTTCACCTCTACACTCGGAATTCCACTTACCTCTCCACAATTCTAGCGATGCAGTCTTAAAGGCTATTCCGGAGTTGAGCCCCGGGCTTTCACCTCTAACGTACAAAGCCGCCTACGTGCGCTTGACGCCCAGTAAGTCCGAGCAACGCCAGCCCCCCCCTGATGACCGCGGCTGCTGGCACGG
+
CCCCCGGGGGGGGGGGGGGGGFGGGGGGGGGGGGGGFGFGGFGGGGGGGDGGGG,CFGGG@CFCCFFGGGGGGGGGGGGGGEFEGECFGGGC8BE<FFEGCFCFGGGFF,CFFGGEDFGGGFGF,AEEGGD<=DGCGGGGEFGGGFAF9AEF8AE?89,3,==DGEEEECEFG8FF=;8=DFCF@,D,3BC+,7E,,@*@E5:C*=<,<7C>C*>D:*?:DGC684?)?<):*8;>08)***2****):/+/0**2*,9*)7<5)?*.:59>8)1:5,)646))(-,)(8;1574*<))(-
@M03506:14:000000000-AKVR1:1:1101:8075:7062 2:N:0:37
CACTTCTGGACTACAGGGGTTTCTAATCCTGTTTGCTCCCCACGCCTTCGCGCCTCAGCGTCAGTCTCGGTCCAGAGCGCCGCCTTCGCCGCCGGTGTTCTTCCCAATATCTACGAATTTCACCTCTACACTGGGAATTCCACGCTCCTCTCCCGAACTCCAGCATCCCAGTCCCCACCGCACCCCCCAGGTTGAGCCCGGGGCTTTCCCCCTCCACTTGCGGCCCCCCCTCCGCCCCCTTTCCGCCCACCACACCCCAACAACCCTCGCCCCCCTCGTATTGCCCCCCCCCCTCGCACCC
+
CCCCCGGGGGGGGGGGGGGFGGGGDGGGGGFFGFGG9FGGGGGGGGGGGFGGGG@FDGGEGGCFEGDFCFFFFG@<EECGGDGGGEGGGGGGGC@C=FEGB<FGGG8=?FGG,ECFFFBFG<EG<F,CDCF,=@,=>6>FGCF=E6CC8D,DFGE6BEBGG?>F69>,;D@69,>,,*=>E5CG*4=E**B<+<+<CCF585CE*=+39**9*1*09*/+:1)*)17):95*9)8*-<<8*2*:5=C>***.)7*9C(1*0)8D*;*825CBD3**/(05(()--,-)(0((),(1802(-
@M03506:14:000000000-AKVR1:1:1101:5373:7064 2:N:0:37
CACTTCTGGACTACCGGGGTTTCTAATCCTGTTTGCTCCCCACGCTTTCGCACCTCAGCGTCAGTACCGGGCCAGTGAGCCGCCTTCGCCACTGGTGTTCTTGCGAATATCTACGAATTTCACCTCTACACTCGCAGTTCCACTCACCTCTCCCGGACTCGAGCCCTTCAGTATCGAAGCCAGTTCTGGAGTTGAGCTCCAGGATTTCCCCTCCGACTTAAAGAGCCGCCTACGTGCGCTTTACGCCCAGTCTTTCTCAGCAACGCTAGCCCCCTCCGTATTACCCCGGCTGCTGCCCCGA
+
CCCCCGGGGGGGGGGGGGGGGGGGGGFGF@<FGGGGGGGGGGGGEGGFFEG:FE<CFC@@FCGCGGGGGGGGGEGGGGCGFEFGEFF@FC7BEGGFFGE5FGFCFGCF79AEFGGGFGGGG@F<,6CEFGEAE+BFFGAFAAF,@,@8,>>EG=C>CC8DDFC+*3,@C9BE7:B5CEE*>DGGC,,5<2:FG@C66,A?1?FGF99F,2<FEDE*<DDDCF><5CFAD7A*2<5*1>)2AC*>9EG>=CC****20.*+9*.9<?2<*)97>):2*(.*,.)..((00>>(73>*0)(((
@M03506:14:000000000-AKVR1:1:1101:18149:7080 2:N:0:37
CACTTCTGGCCTACTGGGGTTTCTAATCCCGTTTGCTCCCCTGGCCTTCGTGCCTCAGCGTCAGGAACTGTCCAGAGACCCGCCTTCGCCACTGGTCTTCCTTACGATATCTACGCATTTCACCGCTACACCGTAAATTCCAGTCTCCTCTCCAGTCCTCAAGCCCGGCAGTATCGAATGCAGTTTCGAAGTTAAGCCTCGAAATTTCACACCCGACTTACCGCGCCGCCTACGCAACCCTTACCCCCAATGAATCCCAAAAACGCTTGAATCCTCCGTATTCCCTGCGTCGCTGGCCCTC
+
CCCCCGGGG-EFGGGGGGGEGGGGFGGGGGGGGGGGGGGFFGFGGGGGGGGGDGEGFGGGGGGGFF<FGGGGGGGCGFGGDGEGGGGGGGFGGCFFFCFGGEF9EBDFGGGGGDGGGCG9FGGGCEGEGEGGGFDE7EDGG9,C@DEFAFB8D88DDFCA,AFC+=>>EDGDF8D+ADFFGCGAFCECCFE4@7E9,CD?:9@5DCECCGCFGD=87CBFGCC5)1=55<:C4):3(/)*;****21.*/@0=*:09)6*))87)*/8*)0*19++;(0*..-),.)720(-.3())),((
@M03506:14:000000000-AKVR1:1:1101:22361:7094 2:N:0:37
CACTTCTGGACTACCCGGGTATCTAATCCCGTTTGCTCCCCTGGCTTTCGCTCCTCAGCGTCAATGCCGGTCCAGGATGCCGCCTTCGCCACCGGTGTTCCTCCAGATATCTACGCATTTCACCGCTACACCTGGAATTCCGCATCCCTCTCCCGGATTCAAGCCATCCAGTATCGGATGCAGTTCCCAGGTTAAGCCTGGGGATCTCACATCCGACTTAGTTGGCCGCCTACGATCCCTTTACGCCCCGTAATTCCGATCAACGCTTCACCCCCCCGTATTACCGCGGGTGGTGGCCCTG
+
@CCCCGGGGFEFGGFFGGGGGGGGGGGGGGGFGFDGGFCGEFFEEGGGGGGGGGGGG8EFGGGFEGGGGGGGGGGGGGGGGGGGCCGGGE@CFG:FCCEAGC?FFGFGGFFGGGD:CGGFGECECFGGGGFG88:EF<FGEFE++CDFFGFGG8@EC6C?;,EFD@9EFE:FAE@C;6CG8,:>EGEF7BCBF7D7FGG,****//9C,CCFGD5EGC><7CDC*;;):D37*)2*/C4<+7*:*:C)/1;)0<7:*(**))/2*/2<**295C*:*7:5(26<4(,.()((),494>:((
@M03506:14:000000000-AKVR1:1:1101:20818:7096 2:N:0:37
CACTTCTGGACTACCCGGGTTTCTAATCCTGTTTGCTCCCCACGCTTTCGCGCCTCAGCGTCAGTCAAGGACCAGGTCGCCGCCTTCGCCACCGGTGTCCTTCCCAATATCTACGAATTTCACCTCTACACTGGGAATTCCACGACCCTCTTCCTCACTCTAGACAGCACGTATCAAATGCAGCCCCCAGGTTAAGCCCAGGAATTTCACATCTGACTGTACCATCCGCCTACGCGCCCTTTACGCCCAGTCATTCCGAGCACCGCGAGCCCCCTCCGTATTACCGCGGCTGCGGCCTCGA
+
CCCCCGGGGGGGGGGGGGGGGGGGGFGGGG9FFGGGGGGGEFGGGGFGGGGGGGEGCFGGGGGGFGGGGGCFGFGGGGEGGGGGGCEGEEEGGGGGGGGGFFGGGGGGGFGGGGGDFGFGGGGGFGGGGC=AEFEFFFGGGGCEGG>GGG8@;ACE9=>EDFFDC7>FC:EF6DDFG9E,;EGGFEGGEGCF?C,>FFGGGGG=CF?FFF7FGGFGGCFG::CFFGFFGGBEFEFC3>)=9?*?/*8>5C8?7B*:C2<*7>)*1?*)*.7))):*;9<C45):A:>B()3951,).)43(
@M03506:14:000000000-AKVR1:1:1101:27465:7099 2:N:0:37
AACTTCTGGACTACCGGGGTTTCTAATCCTGTTTGCTCCCCACGCTTTCGTGCCTCAGCGTTAGTGTTAGCCCAGAGGGCTGCCTTCGCCATCGGTGTTCCCCCGCATCTCTACGCAGTTCATCGCTACATGCGGCATTCCACCCTCCTCTGCCACACTACAGCTCGCCAGTCTCCATTGCCATTCCCAGGCTAAGCCCGGGGCTTTCACAATCGCCACTACGAACAGCCTCAGAACGCTTTAGTCCCAGAAATGCCATTTAACACTCACACGTCACGTTATCCCGCGGCTTGTGGCCATT
+
8@A6BEAAF--CEFCF@EE6@;EDEGFGGF9FGG@FFC,CCE+@CCF8FGF,,:,,C,C@C,,8<CCEDCFEGC@CE77:DFCF?69,B?B:CC::CB,A5,BFG74C45CFA,+@+8@EFF<,A?4@FG,EFE7+6+,,@C9=@?=BDF=,7,6,@+,43,@8?8ED*@*,,5>9<C,7,,7,5554,?C*,>2,=6DG5C/885+<<F:*+****1=+021*18))*7>=2)*2()0;;***2+<)30*)092**)0+1*/?*<C4*)9))****(0*(()).,-00),-),5*))(()
@M03506:14:000000000-AKVR1:1:1101:7882:7131 2:N:0:37
CACTTCTGGACTACCGGGGTGTCTAATCCTGTTTGCTCCCCACGCTGTCGCGCCTCAGCGTCAGAAACTGCCCAGCAGACCGCCTCCGCCGCCGGCCTTCCTCCGGATCTCTACGCATTCCACCGCTACCTCCGGACTTCCGCCTGCCTCCACAGCCCTCGAGTTGTACAGTCGCCACGGCAGATCCGCGGTTGAGCCCCTGACTTTCACCACACCCTTATCAAACCACCCACGCATCCCCCACGCCCACTGATCACGCTCGACCCTCGCACCTCCCGCATACACTCGGCCGCTGCCCCGG
+
-<-,,,C@<--,6-C6++67+86CFCE<@F,;CC8<EA8F@E@@+C,6CF,7@CFEGE8+BFCGGGG896,CFE<EDFGGCCFCG7FG@F+@F+@+@FFG=,,BCFC+@:B:FE7C=++C9,C>+C>+=,,7,8+@+8,,@8**@*3,36,1D,D8D*81>*61/,2,5=;;A;**:CE8E87*+23**44**1++<**:*/*++3+20*:CF485>C5+*2:?CC)0**./<BD),)/***)1):8;***0*/**2(**0)0)/**.*857>4*;82.*((.).).)()-(.-4)7),-(
@M03506:14:000000000-AKVR1:1:1101:19741:7142 2:N:0:37
CACTTCTGGACTACAGGGGTTTCTAATCCTGTTTGCTCCCCACGCTGTCGCGCCTCAGCGTCAGCAACAGCCCAGCAGGCCGCCTTCGCCACTGATGTTCTTCCCGATCCCTACGCATTCCACCGCTACACCGGGAATTCCACCTGCCTCTACTGTGCTCTAGCCTGGCAGTTTAGGAGGCAGCCCTGCGGTTAAGCCGCAGGATTTCACCCCCTACTTATCAGGCCGCCTACGCGCCCTGTCCGCCCAGGGCTTCCGGCCAACGCCTCCACCCGCCCGCCTCCCGCGCCTGCGGTCACGG
+
CCCCCGGGGGGGGGGGGGGGGGGGFFGGGGGGGGGGGGFGGGGGGG7FEGGEG:@FCEGGGGGGGFGGGGGGGGGGGGFGGGGGGGGGFB4BFFC<FGGGGGGG8FC:FFGFGFG7BGEFGGFFGGG>CGGGECF>C<F@3CFGGGGGFG8=,@:F,D,3@,;EGC6FG:EFG,@>,@9CD>**1>:C8:C*:CF?EC5**/3*+=<E97;C5CE*29+17++2*2..*))*57BD>D358A0755;D5**))0/2*()*))0/11*)*0*).***/(.*(((,47>3()(-)((*0))-,
@M03506:14:000000000-AKVR1:1:1101:4877:7175 2:N:0:37
CACTTCTGGACTACCGGGGTTTCTAATCCTGTTTGCTACCCACGCTTTCGCGCCTCAGCGTCGATGTTGGTCCAGTTGGCCGCCTTCGCCACGGGTATTCTTCCCAATCTCTACGAATTTCACCTCTACACTGGGGATTCTACCAACCTCTACCAAATCCGAGTAAAGTAGTTTTGAATGCAATTCCCGGGTTGAGCCCAGGGCTTTCACATCCAACTTACTAATCCGCCTACGCGCCCTTTACGCCCAGTCAATCCGAACAACGCTAGCCCCCTTCGTATTACCGCGGCTTCGTGCACGC
+
CCCCCGGGGGGGGGGGGGGGGGGGGGGGGGGGGGGGGGGGGGGGGGGGGGGGGGGGGGGGGGGGGGGGGGGGGGGGGGGGGGGGGGGGGGGGGGGGGFGGGGGGGGFFGGGGGGGGGGGGGGGGGGGGGFGGCFGGGGGGGDFGGGGGDFGCGGGFGGFFGGGGGGGGGGGGGGG6>FFCFCFGGEGF8CEGEGF?G6E7E458CEFFGGGGCFGCDCA<CD7:;;FEGDFGGFFG93AEGG***2:@CEG69*7C<9C*).)*)18)27*)7<*;FF77(82<>((.43((0((1)).((
@M03506:14:000000000-AKVR1:1:1101:16412:7196 2:N:0:37
CACTTCTGGCCTACCGGGGTTTCTAATCCTGTTTGCTCCCCACGCTTTCGCGCCTCAGCGTCAGTTGTGGTCCAGATAGCCGCCTTCGCCACCGATGTTCTTCCCAATATCTACGAATTTCACCTCTACACTGGGAATTCCACTATCCTCTCCCACACTCTAGCTCCAGAGTATCAAATGCAATTCCCAGGTTAAGCCCGGGGCTTTCACATCTGACTTCCAATGCCGCCTGCGCGCCCTTTACGCCCAGTAAATCCGACCAAAGCTCCCCCCCTTCGTTCTCCCTCCGCTGCTGGCCCGC
+
CCCCCGFGGDFGGGGGGGGCFEGGGFGGFGEGFGFGGGGGGGGGGGDGGGGGGGG:DGGGGGGEGGGGGGGGGDFGGAFGGDDCFGG@7FGGGGDE74EFABFGGGGFFGGGEGG+AEFFGGFGGGGFFGGGFE=<FGGGFACDEDE?>B9D,@8DEG?ECAECDEGFFGCFF,@;=CCCF7EGGB9CFG8DFFC,<9DEDDGC>FFD9C786C;9=7>?8++,*098E<::*83)6<.3CF*:*5?)*/2/9*7:*-5*.)0***29+)7::CE*;<)*(,)).(()()((0).95)(,(
@M03506:14:000000000-AKVR1:1:1101:27596:7204 2:N:0:37
CACTTCTGGACTACAAGGGTATCTAATCCTGTTTGATCCCCACGCTTTCGCGCCTCAGCGTCAGTTGTGCGCCAGATAGCCGCCTTCGCCACCGGTGTTCCTCCTAATATCTACGAATTTCACCTCTACATTCGGAATTCCGCTATCCCCTCACACACTCCAGTTGCACAGATTCAAAGGCAGTTCCACAGTTAATCTCTGGGATTCCACCCCTTACTAGTACAACCGCCAAAGCGCTCTTTACGCCGAGTAATTCCGAACAACGCAAGCACCCTTCGGATTCCAGCGCAGTCTGGCACGA
+
ACCCCFGGGGGGGGGGFGGGFFGGGFFGGGFGCFGDF9,,CDGFG@FGGGEGGGDGGCGG@C7@FGGGCEEGGCFFGFGG<EGFDGFF:B=CEC@FGFGG9F9AF<9EGGGGCEGGFGDFGGF,=EFFA=FG,:BFFGEFG8=BE88,=DFECDFFG+DEDF8@E=;FGAF,=CAF:AEF6DC@DGFF,>B4@CF,,73,39,:@@,5=FD*1C,:*+1,2+::76?5?))**2;)(2>GFA:C>/=)*4;5/8:FF25*).8F3*/)/)27.*20A(0*((.6:)5B(0(,9<F*6).,-
@M03506:14:000000000-AKVR1:1:1101:17156:7262 2:N:0:37
CACTTCTGGACTACCGGGGTATCTAATCCCGTTTGCTCCCCTGGCTTTCGTGTCTCAGCGTCAGCACACTCCCAGCAACCTGTTTTCACCATTGGCGTTCCAAACGATATCTACGCATTTCACCGCTCCACCGTTTGTTCTGGTTGCCCCTAAGTGGCTCAAGACAGCCAGTATACCAAGCAGTTCCACGGTTAAGCCGTGGGATTTCACAAGGTACTTAGCAATCCGCCTACACACGCTTTAAGCCAAGTGATTCCGCCTCACGCTCGAGACCTCTGTATTACCGCGGCTGCTGGCACAG
+
CCCCCGGGG-FGGGGGGGGGGGGGGGGGGGGGGGGGGGGGGGGGGGGGGGGGGGFGGGGGGGGGGGGGGGGGGGGGGGGGGGGGGGGGGGGGGEFGGGGGGGGGGGGGGGGGGGGGGGGGGGGGGGGGGGGGGGGGGGGGGGGGGGGEGDDFGGGGGGFGGFEGGGGGGGGFGGGGGGGGGGGGDGGCFBCFEEGGGF>CED8D>?F,:FGF7>CDFGFFGGGEFGFFGGF=CFFF?<A8CFFCFGG)*;>6A8FC>4<EA)9DDGD@CDG>:F6<:)1A).69A<B>9:((.4?CD5<0(
@M03506:14:000000000-AKVR1:1:1101:12306:7274 2:N:0:37
CACTTCTGGACTACCGGGGTTTCTAATCCCGTTTGCTCCCCACGCTTTCGCGTCTTAGCGTCAGTCACCGTCCAGAGGGCCGCCTTCGCCACCGGTGTTCCTCCTGATATCTACGCATTTCACCGCTACACCAGGAATTCCACCCTCCTCTCCGGGACTCGAGTCCGCCCGTTTCCAATGCACTTCCGGGGGTGAGCCCCGGGCTTTCACATCAGACTTAGCGCACCGCCTACCCGCCCTTTACCCCCAGTTCTTCCGAACACCCCTCGCCCCCTCCGGATTTCCGCGCCTGCCGGCCCGG
+
CCBCCGGGGGGGGFGGGGGG:FFGFFGF9FFFFGGG9CCCF8@@CC:DGGGGEB@FFGGECCEGGGFEGGFGGGGFEC=7=BFFGCGGGGEG,=FFEF?FFCGFGGC?E,EEAAFG7:=EGFGG:FBFDF>=8FC+>B,CFFF8=+>>8@C@FG+8:C>,:@8@DCEG8*1>,8DEG,,,2><B,4>5:C77***26*;=55*887AF7FF7C*0+27=?*:C*)1>5CC)*2)0/1<D5;?***+252;0**/0::(*:5<)*)2*78))70C*28,)1(-..6::D9)(,.(4)8),((
@M03506:14:000000000-AKVR1:1:1101:11484:7274 2:N:0:37
CACTTCTGGACTACCGGGGTTTCTAATCCCGTTCGCTCCCCTAGCTTTCGCGTTTCAGCGTCTGGTGCAGTCCAGGTGGCCGCTTTCGCCACTGGTGTTCCTCAGGATCTCTACGCATTTCACCACTACACCCGGACCGCCCCCACCCTCTACTGCCCTCCAGTCCGGCAGTCCCGGACAACCTCTCCCGGTAGACCCGAGAGTTTTCATGGTCGACTTGCCAAGCCGCCTGACCGAGACTTACGACCGGACACTCCGTACCACACCAGGTACCCCCTTGTCACCCCGGCTGCTGGCTCAG
+
<6ACC9E-<6-C6CEEE@FFE;F,,C,C,,6CC<FDF8+C,@,6C@,C,@,6@@:,,,CFEE,,C,C@,CC<E,@,,,:E<+@+69C,C8,,C,,::EC9EGG,,,?,B,CF,CDF?4+,,:@FFF,EEFF,+@+@+++++3++668:FG77>::>4D8DE1D@<<*:8C>F:,?B5*:*=E5,=?=;,:7***3+9***=5*++4=FF7+*33**9*)0*7*3*/.):>3*0/0)())*+2:7/*:)/**)))*9*4*1))*2>E*);000*2+**(.26)-5,((.()((8))*)))).
@M03506:14:000000000-AKVR1:1:1101:16706:7288 2:N:0:37
CTCTTCGGATCTACAGGTGTCCTCAATCCTGTTTCCGCCCCTCCCTCTCCCGCCTCAGCGTCAGTGGTGGTCCAGAGACCTGCTTTCGCGACCGGTGTGCCCTTTGCTACTTCCCCCTTTCCCCCCTTCACCAGGACTTCCACCCTCCTCTCCCGCACTCTAACACGTCCCTCTCTGATGCCCCCTGTAAGTTGAGCCGGTAGCTCTCACACCAGACTTTCCCCCATACCTCCGCGCCCTCCACGCCCAATAAGTCCGAACAACGCCCCCCCCCCCCCCCCGTCCCCGCGGCTCTGGTACC
+
8@-,8C,---7,66,--6;C,,6,,,C;,C,6C@6;,,,7@C,,@@,,,,,8:+8,@,6@@B,,6,,<,@8,,9,9,,,:CC8,,,6,,++@C7CCFG+5?,,,,,,:BB,5,,,46+,,7,,,+>C,F,7C:<+8+,,,3,>6@+DGCE,@,@+>@6+D;;,3@:E,:**,,4@6=;<D9,,**>*454,6,,?::,*7*)*+1+423;**:1*/7*1+++*2))))2;3+*)8)3)0****2*/275C*)**2*0()*)))/):*)*)175)**/(0/46(,((()()(-.(.*)1)))
@M03506:14:000000000-AKVR1:1:1101:7792:7305 2:N:0:37
CACTTCTGGACTACAAGGGTATCTAATCCTGTTTGATCCCCACGCTGTCGCGCCTGAGCGTCAGTAACGGGCCAGTGAGCCGCCTTCGCCACCGGTGTTCTTCCCAATATCTACGAATTTCACCTCTACACTGGGAATTCCACTCACCTCTCCCGTACTCAAGCCCTGCAGTCTCAAAGGCAATTCCAGAGTTGAGCTCTGGGCTTTCACCCCTGACTTGAAGAGCCGCCTGCGCGCGCTTTACGCCCAGTCATTCCGAACAACGCTAGCCCCCTTCGTATTACCCCGCCGTCTGGCCCGC
+
CCCCCGGGGGGGGGGGGGGGGGGGGGGGGGFEGGGGGGGGGGGDGGGGGFGGGGGGGGGGGGGGGGGGGGGGGGGGGFGGGGGGGGGGGGGGGGGFGGGGGGGGGGCGGGGGGGGGGGGGGGGGFGGGGGGGGFGA<FGGG;ECGGGGEG9DFGGGGGFED,EDDFGFGGGGGAFFACGFGG,,,7<AFGFDE<,DF78,,2,;CG?EFGGGGGGGGGFFFD:?6FADG<BF<38313>8*:075CE>*;3*1/*02./*7:.9)8C5*9FF)//22,.*42)))(-0(7((0144:)29(
@M03506:14:000000000-AKVR1:1:1101:22900:7330 2:N:0:37
CACTTCTGGACTACCGGGGTTTCTAATCCCGTTCGCTCCCCTAGCTTTCGCGCTTCAGCGTCAGTGTCGGCCCAGCAACCCGCCTTCGCCGCAGGTGTTCCTCTCGATATCTACGCATTTCACCGCTACACCGAGAATTCCAGTTGCCCCTTCCGCACTCTAGCCCTGCAGTATCAGTTGACCTTTCCGAGTTAAGCCCGGAGATTTCACAATTGACTTGCAGTTGCCGCCTACCCGCCCTTTACTCCCATTACATCCGAACAACGCTTGCTCCCCCCGTTCTTGCTCGGCCTCCTCGCCG
+
CCCCCGGGGGGGGGGGGGGGGGGGGGGGGGDGGGGGGGGGGGGEGEFGGGGGGGGGGGGGGGGGGGGGGGGEGGGGDGFFGGGGGGGGGEGG@FGGFGGGGGF,,@BEFEGGFCFGG>FGGGFGGGDGGGGGGGGGGFGGGG,EA;FGFGGCDEEGEGEC>;,D:DE5EDG,D;>E@FDF9A9?FFGGDGG@*,??9E*1?)=E6@FFF7+7CCG+:7AFF48C+;+=CC):98)7(1<=/:**0+3):*0*/**2?BC=)8)95*/7*)/*/9/;?93:((,))-)0()(()(,*))((-
@M03506:14:000000000-AKVR1:1:1101:25547:7344 2:N:0:37
CACTTCTGGACTACAGGGGTATCTAATCCTGTTTGCTCCCCTAGCTTTCGCGCCTCAGCGTCAGTAGTGGTCCAGTGCGCCGCTTTCGCCACAGGTGTTCCTCCCGATATCTACGCATTTCACCGCTACACCGGGAATTCCACGCACCTCCCCCACCCTCCAGCACGGCAGCTTCGCCTGCAGGCTCTTAGTTAAGCCCAGCTGTTTCACAGGTGCCTTTCCGTACTGCCAACGCGGCCTTTACTGCCAATAATTCCGCACAACGTCAGCACCCTCTGTACTCACGCGGCTTCTTGCCCAA
+
CCCCCFAGGFDFGGGFGGDF@F<@FFGGGD9EFGGGGF8DEEFGDACAGG>FGFF><<<EFD:FFFFGGGECFGGGGGGGGGGDEDGEGGGGEFGFGFGFAFC==:++=FGGF97C:CFGGG9D++4>FGE@@B@BF,DB,,=@CE+CFC,36=:E6;+DEG886@B>*3>*=,2*11A5>,C6CCGF72;BC7CBFF;6=<+5>+4++3:+5*0+211++2*<7D:795)3*))),))2+2:0*++)++3)0**0*.*25))73**)*0*75*2;*)10))-).(..(0(,)))*0)))(
@M03506:14:000000000-AKVR1:1:1101:23641:7357 2:N:0:37
CACTTCTGGACTACACGGGTATCTAATCCTGTTCGCTCCCCACGCTTTCGCTTCTCAGCGTCAGTTACTGCCCAGAGACCCGCCTTCGCCACCGGTGTTCCTCCTGATATCTGCGCATTCCACCGCTACACCAGGAATTCCAGTCTCCCCTGCAGTACTCCAGTCTGCCCGTATCGCCCGCACGCCCACACTTAAGCTGTGGCATTCCCCGAACAACGCGACAAACCACCCACAAGCCCTTCACGCCCCGTACTTCTGGCACCCCCCCGCCCCCCCCGTCTTACTGACACAGCCGGCCCGC
+
CCCCCGGGGGGGGGGGGGGGGFGGGGGGGGGGEGGD;FGGGGGGGGG@GFGGDGGGGFGCGGGGGEEFGGGFGGGGGGGGGGGGGFGGGGGGGEG@FFEEFEFGGGCGAF?FE9FGG@GGFGGGGDFGGFGGGD7F,ADF9D;EDGAAFG@DDE?BDFA=8EC=DE;ADEEGCCFEDCCEE5@8EFEC5**462,5,,,=E<=0<9,,,299=D=6<CBEDC):0*08CC)7<:)/3C>*A**21:E3*8;@)8:2*.*+0*0*)/*0*))07<***()*(-)))))))/(..(()8)-4(
@M03506:14:000000000-AKVR1:1:1101:22043:7370 2:N:0:37
CACTTCTGGACTACCGGGGTTTCTAATCCCGTTTGCTCCCCTGGCCTTCGTGCCTCAGCGTCAGGAACTGTCCAGAGACCCGCCTTCGCCACTGGTCTTCCTTACGAACTCTACGCATTTCACTGCTACACCGCAAATTCCAGTCTCCTCTCCAGCCCTCAAGCACGGCAGTATCGAATGCAGTTTCGGAGTTAAGCTCCGAGCTTTCACACCAGACTTACCGCGCCGCCTCCGCCCCCTTTCCGCCCACTGAACCCGTACAACGCTGCAGACCTCTCATTTACCGCTGCTCCTGGCACAG
+
ABCCCGGFG9-CFFE@::C:+BE<<EGGC,BEF,,6CFGEEE6,CCEEG8F,@FCGCF,@@FCF<EADFF@CCFC,:@<FFC:F7CF,,BCFABAGGF9@EG?,4,,,8A55CF+CCC7FGC<@E=C=F9FFC+4+85,4E=4C,,7@EE,6@3,3@@F?,,,,,6+3=:+@D,,++,,5,7,5;,@**@C:,,6,5,,=*/4**,1,1=+*41=,/981+28*9))2:D>5/.8*,)88*+**/*27:189**0*1-**7)*6)*/)*)017*+0+(*+.).-.(,.-0))/.3*8><((
@M03506:14:000000000-AKVR1:1:1101:19467:7371 2:N:0:37
CACTTCTGGACTACCGGGGTTTCTAATCCTTTTTGCTCCCCACGCTTTCGCGCCTCACCGTCAGGTACGGCCCAGGAAGCCGCCTCCGCCACCGGGGTTCCCCTCGATATCTACAGATTTCACCCCTCCACCGAGAGTCCCACTTCCCTCTCCTGCCCCCAAGCCAACCAGCATCAGCCCCAGTCCCCCAGTTAAGCTGACGTATGTCCCGTCACACGTAGTTGCCGCCATCCGCACCCTGCCCCCCCACTAACCCCGAAACACCCTTGCCCCCCCCTGCACACCCACGCTCGTCGCCCGC
+
-6CC,@EFF<C96CEEEG7@@7<<E@CCC<,C,,7C9FGG><F+6CF@C7B6F+BF8,6,,6,,,<,C@F+@:B<,,,66C=FFG798B::C?F@+@F:EF<8EEE7EE+:C@95=,AF,C,?9C@D+6@FF++3CFC,EF9EGCFE,333@FCC8,,*5>C,D8E8DGC>,1,289,0*4:EE,64,*4429@+<>+A0*9**>*=7C*)*2**3*2.*1*2+*:))2).21)))-1)8***99:C::**)0)*112)*).)112;.20>F>GE?C()*.().-((.(),(),(9;B:((
@M03506:14:000000000-AKVR1:1:1101:21967:7392 2:N:0:37
CACTTCTGGACTACAGGGGTTTCTAATCCTGTTCGCTCCCCACGCTTTCGCTCCTCAGCGTCAGTATCGGCCCAGAGACCCGCCTTCGCCACCGGTGTTCCTCCTGATATCTGCGCATTTCACCGCTACACCAGGCATTCCAGTCTCCCCTGCCGAACTCCAGTGATGCCCGCATCGACCCCACGCCCACACTTAAGCTGTAGGTTTTCACGGCCCACTGACCACCCCGCCCTCCAGATCGTTCCCCCCCCTACTGCCGGACCACGCCCGCACCCGCCTGATTCCCTCTGCTGCTGCTTCC
+
BC@CCGGGGDGCF?DEGGGBCFGGGGGFFF,CFECC6EF8@E:+@,BFGDEGGE?@GGC:F:::FF<F7FFCFGE,C<EFEFGCF?CB?FCFE47:F?C<F,EFBA,EE,E?A,4C+@FAF<EFDG7+@EFFG87+,,CDFED,,,6=>C@@?==+@C,3>C,@:,,,@DD:**4@@,**4=4C15A5****,,21,:CE,+90+=+AF7+7CDC5:*)+0*;+:*)0*)7*10)*(2*<C*9**+*)2/*))0***()*07<9C**)/)9>D32**-)*(-.64<)),056),)*/))-)
@M03506:14:000000000-AKVR1:1:1101:8520:7394 2:N:0:37
CACTTCTGGACTACTGGGGTATCTAATCCTGTTTGCTCCCCACGCTTTCGCACCTCAGCGTCAGTACCGGGCCAGTGAGCCGCCTTCGCCACTGGTGTTCTTGCGAATATCTACGAATTTCACCTCTACACTCGCAGTTCCACTCACCTCTCCCGGACTCGAGCTTCTCAGTATCAAAGGCAGTTCTGGAGTTGAGCTCCAGGATTTCACCCCTGACTTAAAAAGCCGCCTACGTGCGCTTTACGCCCAGTGATTCCGAGCAACGCTAGCCCCCTTCGTATTACCGCGCCTGCTGGCACGC
+
CCCCCGGGGGGGGGGGGGGGGGGGGGGGGGGGGGGGGGGGGGGGGGGGGGGGGGCFGGGGGGGGGGGGGGGGGGGGGGGGGGGGGGGGGGGGGGGGGGGGGGGGGGEGDGGGGGFEGFGGGCFGDFGFGGGGGGGGGGGCFFFGG,DEDFGGGGGGGGGGCGEEEGGGGGGGGGGFGGGGFGGGGGGGGGGGGF9EGCF769D*>C?FGGGGC<@,?+8=@7CGDGFFGGFGF3.*(88:C*;@5CGEC5A7=F7C:07:)57D):*7*65@FC58::5:..69<((7(0(,)5:*))42-
@M03506:14:000000000-AKVR1:1:1101:9858:7417 2:N:0:37
CATTTCTGGACTACCGGGGTTTCTAATCCTGTTTGCTCCCCTAGCTTTCGCGCCTCAGCGTCAGTAATGGTCCAGTGAGCCGCTTTCGCCACAGGTGTTCCTTCCGATATCTACGCATTTCACCGCTACACCGGAAATTCCACTCACCTCTCCCATACTCAAGCCCGACAGTTTCCGATGCAGGCTATGGGTTGAGCCCATAGATTTCACACCAGACTTGTCAGACCGCCTACGCACCCTTTACGCCCAATAAATCCGAACAACGCTTGCCCCCCCCGTTTTACCCTCTCCTCCGGCCACC
+
CCCCCGGGGGGGGGFGGGGGGGGGGGFGGGFGGGGGGGGGGG@FGGGGGGEGGGGGFGGGGGGGGGGGGGGGGGGGGGFGGGGGCGGGGGGG8FDGFGGGGGGGGGFGDGGGGGGGGGGGGGGGGGG7F@FGEGG@FFGGGGGCF?8?,@>EF8=E>F9D9E,@DGG>>8CG7FFFC5?ABGFFGGG6D,,6>88FEGE=CFFCGGFGCFG*51,;9C7+;>F+:C:5*:)/C>>*6758@6?D3CG:*/*)7*2>C(1:@)74)81)*)27378*80)*(-)-3())(0(-8,()8:6?(
@M03506:14:000000000-AKVR1:1:1101:12471:7419 2:N:0:37
CACTTCTGGACTACCGGGGTATCTAATCCCGTTTGCTCCCCTGGCCTTCGTGCCTCAGCGTCAGGAACTGTCCAGAGACCCGCCTTCGCCACTGGTCTTCCTTACGATATCTACGCATTTCACTGCTACACCGTAAATTCCAGTCTCCTCTCCAGTCCTCAAGCACCGCAGTATCGAATGCAGTTTCGGAGTTAAGCTCCGAAATTTCACACCCGACTTACGCCGCCACCTACGCACCCTTTACGCCCACTGAATCCGAACAACGCTTGAGACCTCTTTCTTCCCGCGGCTGCTTGCCCCC
+
CCCCCGGGGGGGGGGGGGGGGGGGGGGGFGGFGGGGGGGGGGGGGGGGGGGFGGGGGGGGGGGGGGFGGGGGFGFCGGGGGGCGGGGGGGGGGGGGGGGFCFGGGCFG@EGGGGGGG:FFGGGGDGGGGGGD7FCEGGGGGGFGGGGGGGGFCFGFGFGGGG9E8FGEGGEGGFGGD@,<E,,,@;<EC@CBD:DAC,D?@***4=FG7FFCEDE8DC),?**=7CAEGGA6;))*.9B=C6:11::<E*07/9:>D>**.8)97*/7;7*00720A)*+.)))3037(0(()))*07)-(
@M03506:14:000000000-AKVR1:1:1101:25668:7421 2:N:0:37
CACTTCTGGACTACCAGGGTATCTAATCCCGTTTGCTCCCCTGGCCTCCGTGCCTCAGCGTCAGGAACTGTCCAGAGACCCGCCTTCGCCACTGGTCTTCCTTACGATATCTACGCCTTTTACCGCTACACCGTAAATTCCACTCTCCTCTTCAGTCCTCCAGCACTGCAGTATCGAATGCAGCTTCTGCGTTAATACCCGTGATTTCTCCCCCTACGTACCGCGCCGCCCACTACCCCCTCTCTCCCCATCAACCCTCCCAATCATTGTGCCCTCCTCATTCCTAGCTCTTCGGTCCCCC
+
-,AC8AFEFF9FFG8E<@7EGFFGFCFCGC@C<8;EFGG,CC,CCFC,C+FCGFAFGGGEFGG,,E<F8E6,6CC,C8C@EFFGG:F,BFCC=8EE9FFCFF9F,,:4C:A,,A<++,4,,:,CCG@@C,,:+:9@<9,7A@,4,,,76@,,@=ADD,@=,@,3=,,,6@D,7=>3+6=,@,,,6@FA9;8CEEFF,=:?E*3*5,@,,++017*=/*3,*/**)))::8):C4)*//:*=7*9*3E)*+*.***2*(*1)8)**2+00***19+;:()+-.54)))))15)9((1)).(-
@M03506:14:000000000-AKVR1:1:1101:3311:7428 2:N:0:37
CACTTCTGGACTACAGGGGTTTCTAATCCCGTTTGCTCCCCTGGCCTTCGTGCCTCAGCGTCAGGAACTGTCCAGAGACCCGCCTTCGCCACTGGTCTTCCTTACGATATCTACGCATTTCACCGCTACACCGTACATTCCAGTCTCCTCTCCACTCCTCACGCCCGCCCGCATCCAATGCAGTTTCGGAGTTAAGCTCCCCGCTTTCACACCCGACTTACGTCTCCACCTCCACCCCCTTTACCCCCACCGAACCCGAGCAACGCAACCCCCCTCCGTCTCTCCCCGCCTCCTGTCCCCC
+
BCCC@FFGGGGGFF8CFECGBFCFGGGG9F76CFFFFGFGGGFDF@FGGGGGGGD@@EGEFF@FDC<EF@FFFGFGDFGGCCCGGCGFGG7FEE<FFFGGGGFAG7FFGCFCFG7:+F?FF9@EBG7=FFEG>FF++AAECF,C=7@EEFEGFF,7@8,63,3=+@E+@+6+++@,<87,:DCF,,,****6,:E7<,>,*3;**4*4=C+;*C8*?C87+97=**96:FA*55A*7DE*3++:*<C>***))))19-)28)0*)2*)*.9>)>/**(.*(.).4((.(80(5(5*0).:(
@M03506:14:000000000-AKVR1:1:1101:16838:7457 2:N:0:37
CACTTCTGGCCTACTGGGGTATCTAATCCCGTTTGCTCCCCTGACCTTCGTGCCTCAGCGTCAGGAACTGTCCAGAGACCCGCCTTCGCCACTGGTCTTCCTTACGATATCTACGCATTTCACCGCTACACCGTAAATTCCAGTCTCCTCTCCAGTCCTCAAGCACGGCAGTATCGAATGCAGTTTCGGAGTTAAGCCCCGAGATTTCACGCCCAACTTGTCGCGCCGCCTACGCGCCCTTTACGCCCCGTAATTCCTCACAACGCTCGCCCCCTCCGTATTACCGCGGCTGCTGGCCCGG
+
CCCCCGGGG@FGFGGGGGGGGGGGGFGGGGDGGGGGFGGGGGFGGGGGGFGGGGGGGGGGGGGGGGGGGGGGGGGGGGGFGGGGGGCFGGGEGCGGGGGGFGGGGGGGGGGGGGGGGGGGGFGGEEEFGCFDEFGFGGGGGGGGGFGFGGGDGAFGGFGGEG?C8DE6EEGGGGG6AD6FF,EFFFGGDECCC,>AE,:@ECE5:B:FGGGGCCEFD4=,BFD=):>>GGB5C)889C8::77D*1:)**2)))2:?)*+0)111**)*)9)09*/;6)*.()).-(0(0((.3:*.)-((
@M03506:14:000000000-AKVR1:1:1101:5425:7471 2:N:0:37
CACTTCTGGACTACCCGGGTATCTAATCCTGTTTGCTCCCCACGCTTTCGCGCCTCAGTGTCAGTTACAGACCAGAAAGTCGCCTTCGCCACTGGTGTTCCTCCATATCTCTACGCATCTCACCGCTACACATGGAATTCCACTTTCCTCTTCTGCACTCAAGTCTCCCAGTTTCCAATGACCCTCCACGGTTGAGCCGTGGGCTTTCACATCAGACTTAAGAAACCACCTGCGCGCGCTTTACGCCCAATAATTCCGGATAACGCTTGCCACCTTCGTATTACCGCGGCTGCTGGCACGT
+
CCCCCGGGGGGGGGGGGGGGGGGGGGGGGGGGGGGGGGGGGGGGGGGGGGGGGGGGCFGGGGGGGGGGGGGGGGGGGGGDAFDGGGGGGGGGGGGCGGGGGCFGCGFAFFGGFGGDEGG9FGGGGGGGCFE,==AEGGFFF;>9EEEFFDGF=EFGGFDFGGFDGAEGGGGDEGGFEGGG,EFF?FEGGGG@B6,@?CCC>DEC>FFG7CGG6;6,9?ACGFG7DGFFFDFFGEA59GFCG5C@DGC)/BFF?6FC*(9C5B*9**8>EFG?FFA++()*(5)6)-(5()(,)42*75<1(
@M03506:14:000000000-AKVR1:1:1101:10254:7485 2:N:0:37
CACTTCTGGACTACAGGGGTTTCTAATCCCGTTTGCTCCCCTGACCTTCGTGCCTCAGCGTCAGGAACTGTCCAGAGACCCGCCTTCGCCACTGGTCTTCCTTACGATATCTACGCATTTCACCGCTACACCGTAAATTCCAGTCTCCTCTCCAGTCCTCAAGCACGGCAGTATCGAATGCAGTTTCGGAGTTAAGCTCCGAGATTTCACACCCGACTTACCGCGCCGCCTACGCACCCTTTACGCCCAATGAATCCGAACAACCCTCTAGACCTCTGTATTACCGCCGCTGCTGGCACAC
+
CCCCCGGGGGGGGGGGGGGCGGGGGGFGGGGGGGGGFGFGGGGGGGGGGGGGGGGGGGGGGGGGGGGGGGGGGGGGGCFGGGGGGGGGGGGGGGGGGGGGGGGGGGGGGGGGGGGGGGGFGGGGGGGGGFGGGGF+?ECCGGGGGGGGGGGGGGFGGGCGGGGGFFEGGG6@9DE>?FG?CFGGGGGGEGGCCFG7EE?FE7C:=BFGGGGGGCGDDG>FGGGGGC>>EDECC>EC19>EC+:CCEEDG5@@*7:>C;D*>3?F*;:7*90/*9<8+3904-4-6(()-7(15))077.:(
@M03506:14:000000000-AKVR1:1:1101:19843:7486 2:N:0:37
CACTTCTGGACTACCCGGGTTTCTAATCCTGTTCGCTCCCCACGCTTTCGCGTCTCAGCGACAGTACCGTACTAGAGAGCCGCCTTAGCCACGGGTGTTCTTCCTGATATCTGCGCATTTCACCGCTACACCAGGAATTCCACTCTCCTCTTCCGGACTCTAGCCACACGGTTTCCATCGGCGTCTCGAGGTTGAGCCTCGAGTTGTCACAACGGACCTGCATGGCCGCCTACCCGCTCTTTACGCCCAATAAATCCGGACAACGCTTGCCCCCTACGTATTACCGCGGCTGCTGGCACGC
+
CCCCCGGGGGGGGGGGGGGFGEFGGGGGGGGEFGGGDFGGGGGGGGGGGGGGGGCGGFGGGGEGFGGGGGGGGGGGGFGGGGGGGGGGGGGGGGGFFGGGGGGGGGCFGGGGGGGGDGGGFGGGGGGGGGGGGGGFGGGFGGGGGEGGGGGFGCG66@EGGGGGGGGGGGGGEEGGGGGGGGGGGEFG6C7::EC?FFGG53C@E1AFGDFGGG5*:CFFF4@C*/)05C@=>).919>E7C77>GCDE;C)/8CFC6)*<;>FDE858<*9)98;;6:?<(6A)39:056;D))*7)4((
@M03506:14:000000000-AKVR1:1:1101:22774:7489 2:N:0:37
CACTTCTGGACTACTGGGGTTTCTAATCCTGTTTGCTCCCCTAGCTTTCGCGCCTCAGCGTCAGTTATGGTCCAGTGCGCCGCTTTCGCCACAGGTGTTCCTCCCGATATCTACGCATTTCACCGCTACACCGGGAATTCCACGCACCTCTCCCATACTCCAGCACGGCAGTTTCGCCTGCAGACTCTGAGTTGAGCCCAGAGATTCCACAGGTGCCTTACCGCACCGCCTCCGCGCCCTTTAATCCAATCATGTCCGACCCACGCTTTCCCCCCGTGTAGTACCGCGGGTGCTGCACCTC
+
-A<<,CCFGF<,6EC@<9F+7@FF,F@@C99FEFGGGGGGDCFGGAGFFGCCDEFGG<,+BC@@,CFFGGFGFF8CE,@FFEGGGGGG7CC7,4,C<E?<?DAE=FCCE7??DE7FE@=F9B,FGGGDEGGGDGDD7C,;=@EEGEGCGF9DF8@;>8EG,7,@DFEDEE5F9D,8EGG54:?,4>EGGG9>,=2@64:,,*,0,4,4=CF8C>C+*1+39*>C)>))/))**)))()088+00*3+*++*0**02C(C*.))9)2*)28:/<3**/-0*.64-.(,)()-().6*0)(((
@M03506:14:000000000-AKVR1:1:1101:23597:7508 2:N:0:37
CACTTCTGGACTACCGGGGTATCTAATCCTGTTTGCTCCCCACGCTTTCGCGCCTCAGCGTCAGTCTCGGTCCAGAGAGCCGCCTTCGCCACCGGTGTTCTTCCCAATATCTACGAATTTCACCTCTACACTGGGAATTCCACTCTCCTCTCCCGAACTCGAGCCCTCCAGTCCCAAGCGCCATTCCCAGGTTGAGCCCGGGGCTTTCACGCCTGCCTTGAAGAGCCGCCTACGCGCCCTTTACGCCCAGTAAAGCCGAACAACCGTAGCCCCCGTCGTATTACCGCGGCTGCTGGCCCGC
+
CCCCCGGGGGGGGGGGGGGGGGGGGGGGGGGGGGGGGGFGGGGGGGGGGGGGGGGGGGGGGGGGGGDFGFGGFGGGC<FGGGGGGGGCEGGGGGGCGGGGGGGGGGGGGFGCDFGGGGGGFEGGGGGGGGGGGGGGFGFGGGF;FD?DEGGGGGGDGGGGGGGG6CCC+887<DF9CDFGGE5BDCDCDGFG9,:@:C@EEDC5*12CFF4FCGG*>7FF74;FC4FF=<5*7)8)3>>8A6DG3:C@E@67/7*:96CC)3@C**/)*):5>D*;A9D58:.)6(()()(-)))05)(((
@M03506:14:000000000-AKVR1:1:1101:23848:7515 2:N:0:37
CACTTCTGGACTACCGGGGTTTCTAATCCTGTTTGCTCCCCACGCTTTCGTGCCTCAGCGTCAGTATCGGGCCAGTGAGCCGCCTTCGCCACTGGTGTTCTTGCGAATATCTACGAATTTCACCTCTACACTCGCAGTTCCACTCACCTCTCCCGAACTCAAGCTCTTCAGTATCAACGGCAGTTCTGGAGTTTAGCTCCAGGAGTTCACCCCTGTCTTAAAGACCCGCCTCTGCACCCTTTCCGCCCAGTGATTCCGAGCAACCCTAGCCCCCCTCGGATTAACCCGGAGCCGGGCACGC
+
@BCCCFGGGFGFGGGGGGGFGGGGFFGGGGGCCEGGGGGGGGGGGEGGGGGGGG@FFGGGGGGGGDFGECFGGGC@EFFGGGG@CEGGGGCCGGGGGGGCFGCFEGCFFGGGDGGEGG@FGF9FFFEGGGGCFFGD@=BFGGGAFDFG9,8=@D+@+6@DF,E9,,3DC,;FE,E,E,@55;ECF,5=76>D69,,2,>76C88*=C,4=C?C7:,0+=E8D>77DFEGG:**)/+/2)*5<+?**CB55<64**0?0*78@5<*;8);?<5)9*21-)*43)).-.)(),(0((/0)-,(
@M03506:14:000000000-AKVR1:1:1101:9748:7528 2:N:0:37
CACTTCTGGACTACACGGGTTTCTAATCCCGTTTGCTCCCCTGGCCTTCGTGCCTCAGCGTCAGGAACTGTCCAGAGACCCGCCTTCGCCACTGGTCTTCCTTACGATATCTACGCATTTCACCGCTACACCGTAAATTCCAGTCTCCTCTCCAGTCCTCAAGCACGGCAGTATCGAATGCAGTTTCGAAGTTAAGCCTCGAAATTTCACACCCCACTTACCGCGCCGCCTACGCACCCTTTACGCCCAATGACTCCGAACAACCCTTGACACCTCTGTATTAGCGCCTCTGCTGGCACCG
+
C8CCCGGGGFGGGGGGGGGFGGGGGGGGFGEGGGGGGGGGGGFDFGGGGGGFGGFG@FGDGGDGGGFGGGGFGGGCFFGEFEGGGGGGGGGGGGCGGEFGGGGGFBBDGGGGGG7FG7:FGFFGGGGEDGGGGG:BD9FAF9EGGDFFBF@@D9DGGDCEG,EFEFC>EC==DCF8CCGFGAFGGGFG?7>:DF;A<?8C@7C84=DGFGF97**1:8+4;DC5)9?>G587<3A*3CD50<7:CCE):809?**:719*)..9*12)07**)9F8+,/+.4)).(()()(./))*0)5((
@M03506:14:000000000-AKVR1:1:1101:23930:7534 2:N:0:37
CACTTCTGGACTACCGGGGTTTCTAATCCTGTTTGCTCCCCACGCTTTCGTGCCTCAGCGTCAGTATCGGGCCAGTGGGCCGCCTTCGCCCCTGGTGTTCTTGCGCATATCTACGAATTTCACCTCTACACTCGCAGTTCCACTCACCTCTCCCGAACTCAAGATCTTCAGTATCAAAGGCCGTTCTGGAGTTTAGCTCCAGGATTTCACCCCTGCCTTAAATCCCCTCCTACTCACCCTTTCCGCCCAGTGCTTCCTAGCAACGCTCCCCCCCTTCGTCTTACCTCGCCTGCTGTCCCGC
+
CCCCCGGGGGGGGGGGGGGGGGGGGGGGGGGGGGGGFGGGGGG>EFGGGGFFGGCGCFGGGGCGGGGGEEEFF:FFGGCFGGGGGGFCED,@D?FGGGGGGGFGD+@FEFGG,F<FGGF<@,7FFGGCGGGCF+C>FGDF9,=EGFGGGF,D?ECE6CBG,@D,@FAEGABFCFG,=,7@5,@*:8:,<,,6:,>,9=FG,9,*>CC@,8C45***2*:<7;++*;8)5<)+76)+.84*:0+2*1;5/*3*=F*:9)*+/***):85:5C:53*2@?.1314::)-8(8((0()*1).(-
@M03506:14:000000000-AKVR1:1:1101:7647:7537 2:N:0:37
CACTTCTGGACTACCGGGGTTTCTAATCCTGTTCGCTCCCCTAGCTTTCGCGCCTGAGCGTCAGGTAAGGCCCAGAGATCCGCCTTCGCCACCGGTGTTCCTCCTGATATCTGCGCATTTCACCGCTACACCAGGAATTCCGATCTCCCCTACCTACCTCTAGTCACGCAGTATCGGATGCAGGTCCGGGGTTGGGCCCCGGATTTTCACACCCGACTTTCCTAACCGCCTACGCGCGCCTTACGCCCCACGCATCCGGACAACGCCCGTCCCCCACGGCTTACCGCGGCCGCTCGCACGG
+
CCCCCGGGGGGFGGGGGGGECFFGGEFCFGECFEFDFGGFF8,CFCFGGCFG7CEFECGGGFECGGGGCFGGGGGC<FGGGGGGG@FFGGGEGGEBFFCGEEFGGG9F9EFGGGEFEE?FF9EGGGGDGFGG7F:+>=:DFF8EE8CFGE8FGGFGGGFCCFF:E7D>@>:CC,ECC*5CGC9>:C?5*>B:5CECF53/C58*=9C?<;:0*:E599)+2**+*055CGD52))965)*1**7CE85/;*<5>DGC(9CB5:FC2:.:5<7;**/?():23>?2395(<((7((17),((
@M03506:14:000000000-AKVR1:1:1101:25292:7571 2:N:0:37
CACTTCTGGACTACCGGGGTATCTAATCCCGTTTGCTCCCCTGGCCTTCGTGCCTCAGCGTCAGGAACTGTCCAGAGACCCGCCTTCGCCACTGGTCTTCCTTACGATATCTACGCATTTCACCGCTACACCGTAAATTCCAGTCTCCTCTCCAGTCCTCAAGCACGGCAGTATCGAATGCAGTTTCGGTGTTAAGCCCCGAGATTTCACACCCGACTTCCAGCGCAGCCCACGTAACCTTTACGCCCAATGAACCAGAACACCGATCTAGACCTCTGTAGTCCCGCGCGTTCTGGAACAG
+
CCCCBCFAGDGGFEGCGFGGGGGGG<EGFFGEEECCFE@DGF<E@FGCCCED@CFFF<FEGBEFGFCFGGGAFFEDGDG<EFEC7CGF7=7C<FFFGF<5CFGGGGGGGGFAE,9+BFCFFGGA+CFC=FF,CF77FCF9E=,89>;E>8,6>3=6E8,=D@?98@ECCE65E3DEG?F6;EAFGGF>G*8*4<D3@,;CCC*1*,,4:+B65)//))010++0)1))**)**.)0(*;:@+*:3::<5*2968*95<4C4?)/)//0//****+<+)9+.6))5(-51)-,):<:*).((
@M03506:14:000000000-AKVR1:1:1101:22677:7576 2:N:0:37
CACTTCTGGACTACCGGGGTTTCTAATCCTGTTTGCTCCCCACGCTTTCGCACCTCAGCGTCAGTTAAAGCCCAGTAAGTCGCCTTCGCCACTGGTGTTCCTTCCGGTATCTACGCATTTCACCGCTACTCCGGTAATTCCACTTACCTCTACTTCACTCAAGTCATATAGTTTTGAATGCAATTCCTAGGTTAAGCCCATGGATTTCACACCCAACTTCTATAACCGCCTACGCTCGCTTTACGCCCAGTCATTTCGACTAACGCTCCCACCCCCTGTATTACCGCGGCGGCTGTCCCTG
+
CCCCCGFGF<EGGCGDGDGF+BECGGDA@FF<FGFGGGGGCGGGCFFGGE>CEEGGGGGEGEGGGGCFGGFGG?FFGGFFF,@CFGA<EGCG<E@FFG,BEEEGGGGEFG9<E<CFGGG9B,CCG7:C@FFFFGGGCFA;CEAGFGD8EGGGFGGCFFGGGG9EGFGGGEFGGFD,@CECCAE;;9,,3=,@EDFF,7DF,088ECECC@@C?*:;9C9,+=CCDF;BG))**0>/;C)*:C7FG530/*0;FF++;1/*.)095:85*)9::<***-906>BF)-4)()((039**),))
@M03506:14:000000000-AKVR1:1:1101:15657:7589 2:N:0:37
TCGGACTACCGGGGTATCTAATCCCGTTCGCTCCCCTGGCTTTCGCGCATCAGCGTCAGTGTCGGCCCAGCAACCCGCCTTCGCCGCAGGTGTTCCTCTCGATATCTACGCATTTCACCGCTACACCGAGAATTCCAGTTGCCCCTTCCGCACTCTAGCCCCGCAGTATCAGTTGACCTTTCCGAGTTAAGCCCGGAGATTTCACAATTGACTCCCGGTGGCCGCCGAACCGCCCTTTACGCCCCGTAAAGCAGAACAACATTTTCGCCCCCCGCTATACCGGTGCATCTGGCCCGGGGTG
+
@CCCCEFGGGGGGGGGGGGGGGGGGGGGGGGGFGGGGDEGGFGGGGGGGGGFFGGGGGGGCCGGGGEGDGGGGGGGGGGGGGDFGGGGGGGGFGGGCF9EC@DFEFEFG<F+8FFGAFFFG@FE9FFE+:++@EFF9,@CDCGF:D,@CECC>EGFG9,EDE>E8*>?,1,@=;94<C,>9,:**:4C+B+<FFG*8**:>CF+++29C*+;C*+*/).:)97*))))*)0*)001(**::=97<*;0:*+*/)*2*(2*))02*+/88>97@C=5*-*360(-(4)*)/)))(-7.)(-(
@M03506:14:000000000-AKVR1:1:1101:14404:7605 2:N:0:37
CACTTCTGGACTACCGGGGTATCTAATCCTGTTTGCTCCCCACGCTGTCGCGCATCAGTGTCAGAAACTGCCCAGCAGACCGCCTTCGCCACCGGTCTTCCTCCGGATCTCTACGCATTCCACCGCTACACCCGGAATTCCGTCTGCCTCTACAGCCCTCGAGTTTGACAGTCGGCACGGCAGATCCGGGGTTGAGCCCCGGCCTTTCACCCCACCCTTATCAAACCACCTACGCCCCCTCTACGCCCAGTGATCCCGGCGAACGCTCGCCACCCCCGCATCACCGCGGCTGCGGGCCCGG
+
CCCCCGGGGGGGGGGGGGGGGGGGGGGGGGGGGGGGGGGGGGGGGGFGGGGGGGGGGGGGGGGGGGGGGGGGGFGGGGEGGGGGGGGGGGGGGGDGGGGGGGGGGGEGGGGGFGGGGDEFA?EA>FFBFGDEGGGG:BDFF?DDFGCF,DF;B9DGGCCGDDEGGGGGA,E=FEDG5EGGEC=51<C=:@C@CGF6FCC5=D*:/0<7+:C*178EGC)3*0:+:=7.AC56C>:)4CEG*7*29:?5**+066*:915:)))1>C*7*.))01?*C;)*,(.<:(()(.,35(()7)(-(
@M03506:14:000000000-AKVR1:1:1101:11212:7611 2:N:0:37
CACTTCTGGACTACCCGGGTTTCTAATCCTGTTTGCTCCCCACGCTTTCGCACCTCAGCGTCAGTGCCGGACCAGTTGGCCGCCTTCGCCACTGGTGTTCTAGCTAATATCTACGAATTTCACCTCTACACTAGCTGTTCCACCAACCTCTTCCGGACTCGAGATCGCCAGTATCGGAGGCAGTTCTGAGGTTGAGCCTCAGGATTTCACCCCCGACTTAACGATCCGCCTACGTGCGCTTTACGCCCAGTGTTTCCGAACAACGCCAGCCCCCTTCGTATTACCTCCGCTGCTGGCCCGC
+
CCCCCGGGGGGGGGFGGGGGGGGGGGGGGGGGGGGGGGGGGGGGGGGGGGGGGGGGGGGGGGGGGGGGGGGGGGGGGGGGGGGGGGGGGGEEGGGGGGGGGGGGGGGGGGGGGGGEGGGGGGGGGGGGGFGEGGGGGGGGGFGGGBGECG@EFGDG6EEGFD6@FGDGGGEGD7D6C5C8@*@D7;<ECFFC8>6<CC,;,CFFFGC=<FGGGC**258?C>D*2/:=EGB5C>AC(/<?CFCF3CCF5*<9*00:::*/)0)*)2*0/5C5>)**2-0*.4499)))()((7),*))-2(
@M03506:14:000000000-AKVR1:1:1101:6627:7614 2:N:0:37
CACTTCTGGACTACTGGGGTATCTAATCCCGTTTGCTCCCCACGCTTTCGCGCCTCAGCGTCAGGAATTGCCCAGAGACCCGCCTTCGCCACCGGTGTTCCTCCCGATCTCTACACATTTCACCGCTACACCGGGAATTCCAGTCTCCTCTGCAACCCTCAAGAACAGCAGTATCGATCGACGTTCTTCGGTTGATCCGAAGGATTTCACGACCGACTTGCCATCCCGCCTACGCGCCCTTTACGCCCAGTAATTCCGAGCAACGCTTGCCCCCTCTGTCTTACCGCGCCTGCTGGCACGG
+
CCCCCGGGGGGGGGGGGGGGGGGGGGGGDGFFGGGGGGGGGGGGGGGGGGGGGGGGGGGGGGGGGGGGGGGGGGGCGCFGGCGGGGGGGGGGGGGGGGGGGGGGGGGGGGGGGGGGGGFGGGGGGGGGGFCFGGGGGGFGGFGFGGFGGGGGGGCCFD:8@CCCGG?CFG6F,,@@@6CEBEEE;88CFGEC>CC,;?C=ECD,>CFFGG:DGGEGGGB=CGFGGFF>=D:*93@C917*;<7C*7=B5:C/***::(/*05)CDC*7/>F6;)*;0)0<<46A:69@(8(-728*77?6(
@M03506:14:000000000-AKVR1:1:1101:10788:7648 2:N:0:37
CACTTCTGGACTACAGGGGTTTCTAATCCTGTTTGCTCCCCACGCCTTCGCGCCTCAGCGTCAGTCTCGGTCCAGAGCGCCGCCTTCGCCACCGGTGTTCTTCCCAATATCTACGAATTTCACCTCTACACTGGGAATTCCACGCTCCTCTCCCGAACTCCAGCCCGCCAGTCTCGAGCGCACCTCCCAGGTTGAGCCCGGGGCTTTCACACTCGACTTGGAAGGCCGCCTACGCGCCCTTTACGCCCAGTAAATCCGAACAACGCCCGCCCCCTTCGTATTACCGCCGCTGCTGCCACGC
+
CCCCCGGGGGGGGGGGGGGGGGGGGGGGGGGGGGGGGGGGGGGGGGGGGGGGGGGGGGGGGGGGGGGGGGGGGGGFGGGGGGGGGGGGGGGGGGDGGGGGGGGGGGDFFGGGGGGGGGGGGGGGGFGGGGGFFGGFGGGGGGGCGEEGFGEGGGGCEGDEGGGGGGGGEEGEGEG,,BEECCCE8CFCCFGGCGC6EC@CE38?85CFFG7C*8**)289*97754>>CC>=C>794DBCCEDF3=C>5@A*=**0*49C@57FD8*.15/.<D**28>*13):4(()(.3;F?0*8680(
@M03506:14:000000000-AKVR1:1:1101:28571:7651 2:N:0:37
CACTTCTGGACTACCGGGGTATCTAATCCTGTTTGCTCCCCACGCTTTCGTGCATGAGCGTCAGTGTTGGCCCAGGAGGCTGCCTTCGCCATCGGTGTTCCTCCACATATCTACGCATTTCACCGCTACACGTGGAATTCCACCTCCCTCTGCCACACTCCAGCCTCGTAGTTTAAAACGCATTTCCCAAGTTAAGCTCGGGGATTTCACGCCTGAATTGAGCGGCCGCCTGCGCCCTCCTTACGCCCAGTAATTCCGACTAACGGCCGCACCGTACGTATTACCGCGGCCGCTGGCTCGG
+
CCCCCCEEG-CE<@EFGGGGGGGFGFFFACAFFEFGGAE8FFGGGGC8,@FFGGFFGGGGFGDFFGCCA,C,,@EC<FE7E8,CEFFGGDGGGDG,BFE9FCED=ECFDFGGGFFGFEGGGGGCFEF7CFG>FFFGDFGCCGEGFG,@DFC8,,6E88=D8E8EFD>+663>E3,72,4;CE*6@FE67,37,@AEACFEDD*4/,0=@CD<7*=:*+4,+4*:7>5):)5:*:)*,)0*2<*2>:?)*2011**00,75))005**)/)/)0)2/8(.+.2)42((7(0(3:((/)).4(
@M03506:14:000000000-AKVR1:1:1101:24455:7660 2:N:0:37
CACTTCTGGACTACCGGGGTTTCTAATCCCGTTTGCTTCCCACGCTTTCGCGCCTCAGCGTCAGCTCCGGTCCAGTGAGCCGCCTTCGCCACTGGTGTTCCTCCCAATATCTACGCAGTACACCGCTACGCTGGGAATTACACCCACCTCTCCCGGACTCAAGCAAAGCATTTTCGAGGGCAGTTCCTCGGTTAAGCCTAGGGTGTTCTACTCCCACTTGCCGGGCCCCCTACGCTCCGCTCACTCCAAATATGTCCGCAGTCCCCTGGCTCCCTCCGTATTACACCGCGCCCTGCCTCAC
+
-8-<AFGF9--;@@6+@B@@FCFG9,E9C<BFAC,CE,E<FC<::F,,68,6@F@:,CECGBBF,,CEFFF+6:CCFGAFGGGG>=E,?FFF8E?F<F=,,CEBF,=<<?AE9E9C=+@,,@EE4C::=++6::>D8BF,,C,,++@3,,8,7,548C68@?>,,53:,5,,,5,>*,4**:*2,2,4,**11*4,>0,00**3**2++++++;8E4*+3+2)*2)0)2))110.C(10/8:3**+2)+3+******-/*.))2*200*.*).**2*(8C((.-.),0-)((0(.5)*.(.
@M03506:14:000000000-AKVR1:1:1101:7506:7661 2:N:0:37
CACTTCTGGACTACACGGGTTTCTAATCCCGTTTGCTCCCCTGGCTTTCGCTCCTCAGTGTCAGTGTCGGTCCAGGATGCCGCCTTCGCCACCGGTGTTCCTCCAGATATCTACGCATTTCACCGCTACACCTGGAATTCCGCACCCCTCTCCCGAACTCAAGCCATCCAGTATCAGACGCAGTTCCCCGGTTAAGCCGAGGGATTTCACGTCTGACTTAGTTGGCCACCTACGAGCCCTTTCCGCACCGTAATTCCGAACATCGCTCGCCCCCTTCCTATTACAGTGACTGCCCACCCGC
+
CCCCCFEFGAEEGFFFGGGGGGGGGGGGFGFDCFFG@EEGGGDCFGGGEDG:E@FGGGGGGGDEGFFFGGGGGGGGGG8FGGCFCEGCC@E7FCFFEEDEEFEGFFFFGGFGGGGCC@FFFDE<BCFEGDF8B<F@CFEF,4+4=8=@6BFGGGGG>EB9F8,,@89CFGE@,,3@CG?*@E>EAECEFGD8E*DFCFC5:4=EFF91<@*;5*3;>:+4:;@+*2;)*107CA:3;)802<*:<E*0*:;55)0:C:GA.5***/27*8DEDD50;(9+).44)))*)/).)((*.),(-
@M03506:14:000000000-AKVR1:1:1101:12101:7682 2:N:0:37
CACTTCTGGACTACAGGGGTATCTAATCCTGTTTGCTCCCCACGCTTTCGCATCTCAGCGTCAGTGATGGACCAGTAGGCCGCCTTCGCCACTGGTGTTCTTGCAAATATCTACGAATTTCACCTCTACACTTGCAGTTCCACCTACCTCTTCCATACTCTAGCAATACAGTATCGAAGGCAGTTCTGAGGTTGAGCCTCAGGATTTCACCCCCGACTTGAATCGCCGCCTACATCCGCTTTACGCCCAGTAATTCCGCACAACGCTAGCCCCCTTCGTACTACCCCCGCCGCGGCCCCGA
+
CCCCCGGGGGGGGGGGGGGGGGGGGGGGGGGGGGGGGGGGGGGGGGGGGGGGGGCGGGGGGGGGGGGGGGGGGGGGGGGGGGGGGGGGGGGGGGGGGGGGGGGGGGGGGGGGGGGGFFFFGGGGGGGGGGGGGCGDFGGGGGGGGGGGGGGGGGGGGGGGGGGGGGGGGFCGFGGGCC6EFDGF9,DG8FGFGGFGGGGGC+D:CG?FFDCFG>*3;DDCF>9@99?4CGFEF48+8?FGGC7C*=8:5C@++1;77;*:5.59)**)*07@EG=CE:7*(-))2((),)-(.(())),(-
@M03506:14:000000000-AKVR1:1:1101:16505:7703 2:N:0:37
CACTTCTGGCCTACCGGGGTTTCTAATCCCGTTTGCTCCCCTAGCTTTCGCGCCTCAGCGTCAGTATCCGTCCAGAAGATCGCCTTCGCCACTGGTGTTCCTCCGGATATTTACGCATTTCACCACTACACCCGGAATTCCACCTTCCTCTGATGCCCTCAAGTTCGGTAGTTTTGAACGACCCCTCCCAGTTGAGCCGGGAGATTTCACATCCAACTTGCCTAACCGCCTGCACACGCTTTACGCCCCGTACATCCGCATAACGCTCGCTCCTTCCGTTTTACCGCGGCTGCTCGCCCGT
+
CCCCCGGGG-CEGGGGGGGFGGGGGGGGGGGGGGGGFGGDEGEGGGGGGGGGCFCFFFGGGGGGGGGGFDGGGGGFEGGGGGGGGDGGGGGGGGGGGGGCCFFGGD@F>FGGGGGGC:CFGGGGGGGGGGG<CFGD@FGFGCFFGFFGGGGFGEAFCEGC>EFEDGCEEFGGGGGFGGCFEEC5>C8>*>DF;7FC6CC=GDGEFCCFGG=@CFF?DD6+@D+C*0=5EGFG:)/?0).*;*0:5:8<**25).0*9:*18)***/*)*)*)0*++*4)04(:A7?6)3)(().)15)(-(
@M03506:14:000000000-AKVR1:1:1101:21150:7709 2:N:0:37
CACTTCTGGACTACCGGGGTATCTAATCCCGTTTGCTCCCCTGGCTTTCGCGCCTCAGCGTCAGATGGGGTCCAGCACGCCGCCTTCGCCACCGGAGTTCCTGTGGATATCAACGCATTTCACCGCTCCACCCACAGTTCCGCGTGCCCCTACCCCCCTCGAGACCGCCCGTATCCGAGGCAGTTCCACGGTTGAGCCGTGGGATTTCACCCCGGCCGCGGCACCCCGCCTCCCCGCCCTTTAAGCCCAGTGCTTCCGGCCACCGCTCGCCCGGTTCCGCTTACCGCGTCTCCCGGCCCGC
+
CCCCCGGGGGGGGGGGGGGGEGGGGGGGGGEGGGGGFFGGGGGGGGGGGGGGGGCEGGGGFGFGGGGGGGGGGFFGFGGGGGGGGGGGGGDGGGGEGGCGGGGGGGCGGGGGGGGGGGGFGGGGEE@CEFGGGCF:>=DGGGGDGGGGGGC86CFGGDEGCEBDCFCC58*140=<**2=GGG8@FF<C1**1=?CEE8>*9*2+C6:?FG4EDD*9).*9C)*/*.)27;*/).)-15*27:**:C>*/+/**207()*)))1/*17*5))./*22()*3-(58((0(0((/(453)4((
@M03506:14:000000000-AKVR1:1:1101:14260:7719 2:N:0:37
CACTTCTGGTCTACACGGGTTTCTAATCCGGTTCGCTCCCCACGCTTTCGCGTCTCAGCGTCAGTTGCAGGCCAGGAAGCCGCCTTCGCCACTGGTGTTCCTCCAGATATCTACGCATTTCACCGCTACACCTGGAATTCCGCTTCCCTCTCCTGCACTCTAGCCAGGCCGGTTCGCAATGCAGTTTTCCGGTTGAGCCGGAAGATTTCACATCACGCCTAACCAGCCGCCTACCCGCGCTTTACGCCCAGTAAATCTGGATACCGCTTGCCCCCTACGTATTACCGCGGCCGCTGGCGCG
+
CCCCCGGGGGGGGGGGGGGGGGGGGGGGGGGGGGGGGGGGGGGGGGGGGGGGGGEGGGGGGGGGGGGGGGGGGGGGGGGGGGGGGGGGGGGGGGGGGFGGGGGGGGGGDFGGGGGGGGGFGGFGGGGGGGGGGG8A=FFFGFGGGGFFGGGGGGGGGGGGGGGGGGGGGGGGGGGDEBEGGGGGGGFGGDGG:CECF?GEG:CEFCCFGFGGGFFGDGFFGGGGGGFFGGFCDF5<(90CCE/:C*;@E8E6*1**247:@@?*9==58.9??FE:*.775:44<91B;)(()-()0)40(
@M03506:14:000000000-AKVR1:1:1101:19886:7732 2:N:0:37
CACTTCTGGACTACTAGGGTTTCTAATCCTGTTTGCTACCCACGCTTTCGAGCCTCAGTGTCAGTTACAGTCCAGCGCGCCGCTTTCGCCACCGGTGTTCCTCCATATATCTACGCATTTCACCGCTACACATGGACTTCCACTCCCCTCTACTGCACTCAAGTCTAACAGCTTCCACTCCACACAATGGTTGATCCACGGCCTTGTACACCCGCCTTATTAAACCAACTGCGCTCGCTTTCCGCCCAATAAATCCGGCCAACGCTCGGGCCCTACGTTTTACCCCGGCCGCTGGCAGTTT
+
CACCCGCFGFFECFGF@9EEDC@@,;F9CF,;C@FFF,FFEFE+7B,<C@6C:FFGC6<E@FC<6C@C,,C,C,,,8+7@FFG+BCF:BF:FG:F8=FG5BFGEFF?FGF9,@F+++7@?ECFF+CBFDC@,AE,<,?AFF9E;DE,@FG8=DF8DAFFG,,,37:,,@@9,66>FF,,,73:>C++@,,3,>,,<D6<*334=,,5,=7+**3*=***,41:=8CF)4*)=/5BD17:*;++1CE*0**+9*7:*1(/:>@>*)**)2)))0**;/()*(6<)(413()-()-(9))(.-
@M03506:14:000000000-AKVR1:1:1101:17753:7746 2:N:0:37
CACTTCTGGCCTACCCGGGTTTCTAATCCCGTTTGCTCCCCTGGCTTTCGCGCCTCAGCGTCAATCTCGGTCCAGGATGCCGCCTTCGCCACCGGTGTTCCTCCAGATATCTACGCATTTCACCGCTACACCTGGAATTCCGCATCCCTCTCCCGAATTCAAGCCTGCCAGTATCGGACGCAGTTCCCGGGTTGAGCCCGGGGATTTCACGTTCGCCTTTGCGGGCCGCCCCCGCGCCCTTTCCCCCCCGCAATTCCGAACACCCCTTGCCCCCTCCGTCATCCCCCGGCCGCTGTCCTAC
+
CCCCCGGGG9FGGGGGGGGGGGGGGGGGGGGGGGGGCGGGGGGGGGGGGEGEGGGGGGGGGGGGGG9FFFEGGGGGCEFGGGGGGGGGGGGGGGGGGCF9FDGGGFEFGGGGGGFGGGGFFCFFGD7FGEFE?EC8AFCGGGGGEGGGGGFGGFGEGEGGG,@FFF,DF,@D,<D*:5EGG>7>;D:?>C*:**6<CGG55):8866<9C50:C**:C>+*:)*)/7./7.*975)758*2A***0:3/1*))0:>7(1/<5)9)/*.09D6>C=C;(0*(,).4(-)()(()((*0))))
@M03506:14:000000000-AKVR1:1:1101:2906:7762 2:N:0:37
CACTTCTGGACTACCCGGGTATCTAATCCCGTTTGCTCCCCACGCTTTCGCGCCTCAGCGTCAGTTCCGGTCCAGTGAGCCGCCTTCGCCACCGGTGTTCATCCAGATATCTACGCATTTCACCGCTACACCTTGAATTCCGCATCCCTCTCCCGAATTCATGCCATCCAGTATCAGACGCAGTTCCCCGTTTGAGCCGAGGGATTTCACGTCTGACTTAGTTGGCCGCCTACTCTCCCTTTCCGCCCCTCACTTCCGAACCACTCCCGCCCCCCTCGTTTTCTCGCGGCTCATTCCACCC
+
C@C@@FCEGFFFGFGFF7@@C@FFC<DCA@F,CF@CAF@CCCFCFCEFC@C:6FFG8CEBF:7BCCCCF@@FFGG<9<FEG7>6==CDCGC7EG>@FEGF,C,:E=BFDGGG9FGEGEFF,5FECCC++,A3F,;,AA,3,@8>C+=D88@6BF688:6,E,,,@:,@8:DE7@;E7>7C5*@BFCF9D8*6,*61CFCEED*==6+:++;<F<812;A++2;9*0).2/029*)*)*82@<7**:85***))1*2::**5545***0/5C)79***-0*-(.)---)(81(*))*1*)(-
@M03506:14:000000000-AKVR1:1:1101:19450:7777 2:N:0:37
CACTTCTGGACTACCCGGGTTTCTAATCCTGTTTGCTCCCCACGCTTTCGCTCCTCAGCGTCAGTATCGGCCCAGAGCGGCGCCTTCGCCACCGGTGTTCCTCCTGATATCTGCGCATTTCACCGCTACACCAGGAATTCCCCGCTCCCCTACCGAACTCGAGTCACAGCAGTATCGGGTGGCGTCCCCGGGTTGAGCCCAGGGGTTTCACACCCGACTTACCGAACCGCCTACGAGCCCCTTACGCCCACTAAATCCGGACCACGCCTGTTCCCTCCGTGTTACCGCGGCTGCTGGCACC
+
CCCCCGGGGGGGGGGGGGGFGGGGGGGGGGDFFGGGGGGGGGGGGGGGGGGGGGFGGGGGGGGGGGGGGGGGGGGGGGGGGGGGDGEGGGEGGCEGGGGDCCFGGGGGFFFGFGGGGGGGGGGFEGGGGGG@7<FGGCFGD@FEG>ECGGGGGGECEGGG>FGGGFGFEDF,DE96=E5CE=88?EEEFGDGCC809FGF=5FEGE*1<*?7<5E8DD7C>DFG375BEGDE*07/37)2***29:CEGG*7?)9DG?DC)))9C5C);)*9@:CF*4>/(2:2:4:D>)70)8?<4)(,(
@M03506:14:000000000-AKVR1:1:1101:4872:7795 2:N:0:37
CACTTCTGGACTACAAGGGTATCTAATCCCGTTTGCTCCCCTGGCCTTCGTGTCTCGGTGTCAGGAACTGTCCAGAGACCCGCCTTCGCCACTGGTCTTCCTCATGATCTCTACGCACTTCACTGCTACACCATGAATTCCAGGCTCCTCTCCAGTCCTCAAGCACCGCAGTATCGAATGCAGTTTCGGAGTTAAGCCCCGAGATTGCACACACGACTTACGGCCCCCACTACCCCCACTTTACCCACAATTAAACCGAACAACTGCTGGGACCTTCGGATCAACGCGGCTCACTGCCACC
+
CCCCCGGGGGGGGGGGGGGGGGGGGGGGGGGGGGGGGGGGGGGGGGGGGGGGGGFGGGGGGCEF8,;CCEDF@C<FEGCEGD+@FFGGGDC@F<FFGGGGGGGGGGGFGGFGGG7C:FEED,FFGGGGEA?FFGGG<FFGG,,,9,>8EFFGD,DGG?DEGC9DFG?+@@E:3=E>E8,,EFGCF9ACEBCEC:;=E,@C++3*4E,4,25;*9*1**/,+*3*12?)*?4+*.)*.)0*5<++06+2**0331+*0,/>3)<F7+<*+/*7<C*++,)/4(()(,(04)4(*.)2/),).
@M03506:14:000000000-AKVR1:1:1101:24690:7795 2:N:0:37
CACTTCTGGACTACCCGGGTATCTAATCCCGTTTGCTCCCCTAGCTTTCGCGCCTCAGCGTCAAGAACAGGCCAGGTAGTCGCCTTCGCCACTGGTGTTCCTCCCGATATCTACGCATTTCACCACTACACCGGGAATTCCACTACCCTCTCCTGCCTTCGAGTCGATCAGTATCGAATGACCCTCCCCAGTTGAGCCGGGGGCTGTCAAACCCGCCTTGATCGACCGCCTGCCCGCCCTTTACGCCCAGTAAATCCGGACAACGCTTGTCACCTACGTACTACCGCGGCTTCGGGCCCGC
+
CCCCCGGGGGGGGFDGGGGGGGGGGGGGGGGGGEGG<EEGGFFFGFGGGGGGGE:FFFGGGGDE@FGGGGGGGFGGGGGGGGGGGGGGGEFGGGGGGGGGGFGGGG++@FCFGA+@:=FGGCFAFGGGGGGGG+>CGGGFGGGF,,,>F7,@8DAGFFGF+=D@E6+:CCC857@@@FG8CGF,@>CG*8*>,5,>,;CDGC5*=*:9++1**//*)*)+*2**/7).*77**)7*()0*2<7:75:7**+9@4:*91):7)7*7::78.***9++<3<C(3)),(-8()(()-(77)(-(
@M03506:14:000000000-AKVR1:1:1101:19221:7806 2:N:0:37
CACTTCTGGACTACCGGGGTATCTAATCCTGTTTGCTCCCCACGCTGTCGCGCATCAGTGTCAGAAACTGCCCAGCAGACCGCCTTCGCCACCGGTCTTCCTCCGGATCTCTACGCATTCCACCGCTACACCCGGAATTCCGTCTGCCTCTACAGCCCTCGAGTTTGACAGTCGGCCCGGCAGACCCGGGGTTCAGCCCCGGGCTTTCACCACACCCCTACCCAACCCCCTACGCCCCCCTTACGCCCAGGGACTCCGTCCCCCGCCCCCACCCCCCGTCCTACCACCGCTTCTGGCCCCG
+
CCCCCGGGGGGGFGGGGGGGGGGGGGGGGGGGGGGGFGCF,,CEGEFGGGFGGDCFFGFCGFGGAFGFFGGGGFGG8FFGGFGDEFECEFDGGGCFGGGGG9FGEBCEEGGGGGGGCCGGGGGGGGFCFGGC7CCCEGGGGFFDFFEGFGFEGG6BFEGG6:@<EFCGGC9>@:*:9B7**4?5CFGGCEGEE*3+>2AEE:*8:*+:+:**:*?ED))*19*+**.)/90*/)))-9@5*2*2//*7***)))*92(/*0))15:158)).07?*?;:*(4))4))),0(())-::5((-
@M03506:14:000000000-AKVR1:1:1101:10513:7841 2:N:0:37
CACTTCTGGACTACAGGGGTTTCTAATCCCGTTTGCTCCCCTAGCTTTCGCTCATCAGCGTCAATGCCGGTCCAGGATGCCGCCTTCGCCACCGGTATTCCTCCAGATATCTACGCATTTCACCGCTACACCTGGAATTCTGCATCCCTCTCCCGGATTCAAGCCATCCAGTATCGGATGCAGTTCCCAGGTTAAGCCTGGGGATTTCACATCCGACTTAGTTGGCCGCCTACGAGCCCTTTACGCTCAGTAATTCCGAACAACGATTGCCCGCACCTTACTACCGCGGCTTATGGCTCGG
+
CCCCCGGGGGGGGGGGGGGGGGGGGGAFG8;ECGGFEGGFCFFGGFFGFEGGCFFGGGGGGDGGGFGGGGGGGFGG@FGGGGEGGGGGGGGGGGGCGGGDGEFFFFGGGGGGGGGGGGGFFCCFCGGG>FFCFDF8BDFGGGGFGGF888DFDDCE63=DFAFG68BD=,B@,7@CCEGGGCEGFCCFAG>;9F9A7986@C5C:C9,,+:=6*;*9??F>FDF*?A)5))*5>>36))*5<:+*/*0**3/***0*(9E>).7C1:857:6)98*:()+(.)-.3250@>(0).*)),(-
@M03506:14:000000000-AKVR1:1:1101:8492:7878 2:N:0:37
CACTTCTGGACTACAGGGGTTTCTAATCCCGTTCGCTCCCCACGCCTTCGCGTATCACCGTCAGAGGTGGCCCAGGACAGCGCCTTCGCCACTGGTGTTCCTCCGGATCTCTACACATTTCACCGCTACACCCGGAATTCCCTGTCCCTCTACCACCCTCCAGCCTGGCAGTCTCGATCGTCCTCGCCCCGTTTAGCCGGGCGCTTTCACGACCCCCTTACCGCGCCGCCTCCACCCCCTTTGCGCCCCCTAACCCCGCATCACGCTTCCCCCCTCCGTTTTACCTCCGCTGCGCGCCCCT
+
CCCCCFGGGGGFGGGFGGGCGGGGGEGAEFFGGGGGGGGGGGGEGG8BFFGGGGFG9CFCFC@FFGGGCFGGGGG7FGE<FCGGGGGGGE7FGGGG@GGGGGGGCCFCFG9@9<?E<EA9FEGACF::FF8FGGG+@CFFEGG8DFGB9B,@FF8DG>+DEGC?@DDC6C55@,@,,3:*@DCEC8C1CC7*=<5=FF*=87*3?*/A+@*7CG5*>D:+9D3/77BBGG:*97>*-))**0**15;>/1*.)85979)*0797*:;)*9>)7D/*;2.+(())4)-)-8(()((108(((
@M03506:14:000000000-AKVR1:1:1101:20078:7891 2:N:0:37
CACTTCTGGACTACTGGGGTATCTAATCCTGTTCGCTCCCCACGCTTTCGCGTCTCAGCGTCAGTCACGTACTAGAGAGCCGCCTTAGCCACGGGTGTTCTTCCTGATATCTGCGCATTTCACCGCTACACCAGGAATTCCACTCTCCTCTTCCGGACTCTAGTCAGATGGTTTCCATCGGCGTCTCGAGGTTGAGCCTCGAGTTTTCACAACGGACCTACCTAACCGCCTACACGCTCTTTACGCCCAATAAATCCGGACAACGCTTGCCCCCTACGTATTACCGCGGCTGCTGGCCCGC
+
CCCCCGGGGGGGGGGGGGGGGGGGGGGGGGFGGGCGGGGGGGGGGGGGGGGGGGGGGGGGGGGGGGGGGGGGGGGGGFGGGGGGGGFGGGGGGGGGGGGGGGGGGGCGGGGGGGGGGGGFGGGFEGGDGGGGGGGGGFGGGGGGFDGGGGGGGGGGGCEFGGGGGGCDGGCF7FFGGGGGEGGGGCGF6BCC>FGDGGGEGDC>EC79FF8CGD*8CCF9CFCCF4AEGG>EC:FCBCECGGGC*AEBDFF4?*2;073CD3FGD*;.259?)12*/4>9<054<(3)1>9BF7:7)),4(
@M03506:14:000000000-AKVR1:1:1101:5826:7904 2:N:0:37
CACTTCTGGACTACCGGGGTATCTAATCCCGTTTGCTCCCCTGACCTTCGTGCCTCAGCGTCAGGAACTGTCCAGAGACCCGCCTTCGCCACTGGTCTTCCTTACGATATCTACGCATTTCACCGCTACACCGTAAATTCCAGTCTCCTCTCCAGTCCTCAAGCACGGCAGTATCGAATGCAGTTTCGGAGTTAAGCTCCGAGATTTCACACCCGACTTACCGCGCCGCCTACGCACCCTTTACGCCCAATGACTCCGAACACCGCTTGAGACCTCGGTATTACTGCGCCTGCTGGCACAG
+
CCCCCGGGGGGGGGGGGGGGGGGGGGGGGFCFGGGGGGEGGGFGGGGGGGGGGGGGGGGGGGGGGGFGGGGGGGGGGGGGGGGGGGGGGFEDFGGFFGGGGGGGGGGGGGGGGGGGGGGGGFGFGGGCGGGGEFFCFGGGGGGGGGGGGGG88BFGGGCGGGGGFGGEGDGGGGGG6DGDCDEGGGFGEEGE?FGD,2>?ECCCCEF7:CF8?DE5CCEGGGDCC).0>CDC4>DGF35C*A7FDC=>E*;)6*:C66<:)>)*12*<E;D4?5<F*(8*4)64:2)8(.,-<242).83(
@M03506:14:000000000-AKVR1:1:1101:9156:7924 2:N:0:37
CACTTCTGGACTACCGGGGTTTCTAATCCTGTTTGCTCCCCACGCTTTCGCGCCTCAGCGTCAGGTACGGGCCAGGAAGCCGCCTTCGCCACCGGTGTTCCTCTCGATATCTGCAGATTTCACCCCTACACCGAGAGTTCCACTTCCCTCTCCCGCCCTCCAGCGAGGTAGTTTCGAGCGCCATTCCTCAGTTAAGCCAAGGGATTTCCCACCCCACTCGCCAGGCCGCCTGCGCGCCCTTTACGCCCCGTAATTCCGACCAACCCTCCCCCCCTCCGTCTTCCCGCGGCTTCTGGCACGG
+
CCCCCGGGGGGGGGGGGGGGGGGGGGGGGGFGGGGGGGGGGGGGGGGGGEGGGGCGFGGGGGGEGGFGGGGGGDGGGCFFGGGGEGGGGGDGGGGF+?FFGFG9FGFGGGGF,FDGF@FDGCFGGGGFGGGGGEFBFCFGGGGGCFGGDF,<D6@CEG*DEG8CC8C5C,>D7;E>>FC8EECGGFGFGB8EF79;EC67C58*=F6<+205*:*=90;5DGCE<FDDEGB5CB:76D5*C+0:>EG8**/0))*:*(9*.)7<*2*0*85B7D8EGF>5:().:<B3(0,(7)-*0),((
@M03506:14:000000000-AKVR1:1:1101:21489:7953 2:N:0:37
CACTTCTGGACTACAAGGGTATCTAATCCTGTTTGCTCCCCACGCTTTCGTGCCTCAGCGTCAGTACCGGGCCAGTGAGCCGCCTTCGCCACTGGTGTTCTTGCGAATATCTACGAATTTCACCTCTACACTCGCAGTTCCACTCACCTCTCCCGGACTCAAGATCTTCAGTATCAAAGGCAGTTCTGGAGTTGAGCTCCAGGATTCCACCCCTGACTTAAAAACCCGCCTACGCACCCTTTACGCCCAGTGATTCCGGGCCACGCCAGCCCCCTTCGTATTACCGCGGCTGCTGTCACGC
+
CCCCCGGGGGGGGGGGGGGGGGGGGGGGGGGFGGGGGGGFGGGGGGGGGGDGGGGGFGGGGGGGGGGGGGGGGGGGGGGGGGGGGGGGGGDGGGGGGGGCFGGGDE=FFFFGFGDFFFGGGGGGGF<DFGGDGDE+BCECFFGGGGGGEF9FF8CGDGCFDGEC?E,37=,3,7EEA,:CGGD@DEGFFCEE8AEGGGFE89CFFFG7F>4C=CECGCFGFFGGGG>DEDF5*:5*25>CE?+:CCEB=C+=@*:CF?D5))8<5=*.:7<<>C:*2:)73:)-.(()-<9>B>?*6*.((
@M03506:14:000000000-AKVR1:1:1101:16701:7954 2:N:0:37
CACTTCTGGCCTACCGGGGTTTCTAATCCCGTTTGCTCCCCTGGCCTTCGTGCCTCAGTGTCAGGAACTGTCCAGAGACCCGCCTTCGCCACTGGTCTTCCTTACGATCTCTACGCATTTCACTGCTACACCGTAAATTCCAGTCTCCTCTCCAGTCCTCAAGCACCGCAGTATGGAATGCAGTTTCGGAGTTAAGCTCCGAAATTTCACACCCCACTTACGCCGCCACCTACGCACCCTTTACGCCCAATGAATCCGAACACCGCTCGGGACCTCTGTATTCTCCCGCCGTCTGCCCCAC
+
CCCCCGGGG-FFGGGGGGGGGGGGGGGGGGGGGGGGFGGGGGGGGGGGGGGGGGGGGGGGGGGGGGGGGGGGGGGFGGGGGFGGGGGGGGGGGGGGGGGGGGGGGGGGGGGGGGGGGGGGGFGGGGGGGGGGGGGCGGGGGGGGGFGGGG;8DFCEGGGGDFGCCFGGGGEGCGFFFGGFD9DFGFGGGGCEGCFGFFGGG5CC5CGGFGCFGGGEDC+2+8*4)?BDGD5+>>B32>8:0<+@<5CE7586*7*?>2**.))1)::):@))89*3<)10.)))))..(83-),,*/03,(
@M03506:14:000000000-AKVR1:1:1101:17124:8005 2:N:0:37
CACTTCTGGCCTACCCGGGTATCTAATCCCGTTCGCTCCCCACGCTTTCGTGCTTCAGCGTCAGTTCGGACCCAGGGCGCCGTTTGCACCACTGGTGTTCCTCCGGATCTCTACACATTTCACCGCTACACCCGGAATTCCGCACCCCTCTATCCGCCTCCAGACTGCCAGTCTGAATGGTCCTCGCCCGGTTTAGCCGGGCGCTTTCACCACCCACTTAGCAATCCGCCTACGCACGCTTTACGCCCAGTCACTCCGGATAACGCTTGCCTCCTACGTTTTACCGCGGCTGCTGGCACGC
+
CCCCCGGGG9FGGGGGGGGGCGGGFGGGGGGGGGGGGGGGGGGGGGGGGGGGGGGGDGGGGGGGGGGGGGGGGGGGGGGGGGGGGGGGGGGGGGGGGGGGGGGGGGEGGGGGGGGGGGGGGGGGGGGGGGGGGGGGEGGGGGG7EGGGGGEAEGGGDEGGGGC7EFGGGGGGGGG9EFFFEFFGFEGDE@CEG=FFFGCC5<C=C*>EC;>=FGGGDFF9:F7FGF@BGGFGGFFCBGF=8*2CCEE@C5A**9*:7:5*7)*2//;)/7>//9*<A(<6:49<A(()-)(().)2>),2(
@M03506:14:000000000-AKVR1:1:1101:18064:8015 2:N:0:37
CACTTCTGGCCTACCGGGGTTTCTAATCCCGTTTGCTCCCCTGGCTTTCGCGCCTCAGCGTCAGAAAAGGTCCAGCAGCTCGCTTTCGCCACCGGCGTTCCTTCCGATATCAACGCATTTCACCGCTCCACCGGAAGTTCCAGCTGCCCCTACCCCCCTCTAGACCGCCAGTCTCCGAGGCTATTTTCCGGTTGAGCCGAAAGATTTCACCCCGGACTTTGCAGTCCGCCTACGCGCCCTTTAAGCCCAGTTATTCCGAACAACGTTCTCACGGTTCGTCTTACCGCGGCAGCTGGCCCGC
+
CCCCCGGGG9FFFFGGGGGGGGGGGGGGGGGFFGCFEGGGGGFGGGGGGGGDGGGGFGGGGGGGGGGGGGGGGGGGGGGGGGGGGGGGGGGGGGGGGGGGGGGGGGGGGGGGGGGGGGGGGGGGGGGGGGGGGGGGGDFGGCCFGGGFGGGGGGGGGGGE:C>DFCCEEE:@FGGGGGGGGCFFGGFGGGGGCE++AFE5C7CF9EFG7>>F*)?CCC6+:::9:*0:ED<57>BC>G388<**:CGFG82**0*:D0*:>.7GD*A;*9*857:81()2(-.4>?0.35(-;?B*7)26(
@M03506:14:000000000-AKVR1:1:1101:7516:8035 2:N:0:37
CACTTCTGGACTACCGGGGTTTCTAATCCCGTTTGCTCCCCTGGCTTTCGCTCCTCAGCGTCAGTGTCGGTCCAGGATGCCGCCTTCGCCACCGGTGTTCCTCCAGATATCTACGCATTTCACCGCTACACCTGGAATTCCGCATCCCTCTCCCGCTCTCCAGCCATCCAGTATCAGACGCAGTTCCTCGGTTAAGCCGAGGGATTTCACGTCTGACTTAGTTGGCCGCCTCCGAGCCCTTTACGCCCCGTAATTCCGGACAACCCCTGCCCCCCCCGTACTACCGCGGCCGCTGGCCCGG
+
CCCCCGGGGGGGGGGGGGGFGGGGGGGGGGFFEFEGEFEFEGGGGGDGACFEEGGGFGGGGGGGGGGGGEGGGGGGGCGGGGGGGCGGGGGGGGGGGECFGCGGGGGGFFGGGGGGG7FDEGGGGGDCEEFGCFFEF,CDGGGG>EGGGGGGG8E+@E+@DF6@D8BCCFDF9DAAC>EECE9BFGGDF78CCE9CECGCG<=CG6+:++*;=<F?F+1+@+;9CFA>EGF5CBD)(9>68C7CCC87*:C357>:*,9*8)01***./>FFF988:(0:(-)<8(()(.((074).),(,
@M03506:14:000000000-AKVR1:1:1101:23502:8035 2:N:0:37
CACTTCTGGACTACCCGGGTTTCTAATCCCGTTCGCTCCCCTGGCTTTCGCGCATCAGCGTCAGTGTCGGCCCAGCAACCCGCCCTCGCCGCAGGTGTTCCTCCCGATATCTACGCATTTCACCGCTACACCGAGAATTCCAGTTGCCCCTTCCGCACTCTAGCACAACAGTATCACCTGACCGTTCCGACTTAAGCCCGGAGATCTCCCAAGCGACTTCTTCCGCCCCCCACGCCCCCTTTCCGCCCCGTTGACCCCAACAACTCTTCCCCCCCCCGTCTTACCACCGCTCCCGCCCCCC
+
A@-A<EEGG9<<@FGFEGDF7@FGGCFEDFFFGFGGGGGGGGFC@CGEGGC:CCFEFCGGGG7C,6CFCFEGG@FFGFGFEGGG+8=+4@CF+:@4F?B,<?F,?C+8+@5C?F7+8=+CFCDG:F=CF,DFGG+<:,EFFFD395,@BCCFG,*>*:*>9@?CFG,:CCC2<25,9,,,6<?:4;CF:****3;+C<=**:8*=+<++;;***2*95B+2:*+*/).*))*1.)*397**+*2*:C5*/*))002*(/*)8577+0*+**)0/:CEF55:1).3)))(71(03())0(((
@M03506:14:000000000-AKVR1:1:1101:4731:8038 2:N:0:37
CACTTCTGGACTACCGGGGTTTCTAATCCCGTTTGCTCCCCTGGCTTTCGCGCTTCAGCGTCAGTGTCGGCCCAGCAACCCGCCTTCGCCGCCGGTGTTCCTCTTGATATCTACGCATTTCACCGCTACACCAAGAATTCCAGTTGCCCCTTCCGCACTCTAGTCGCACAGTTTCAGTTGACCTTTCCGAGTTAAGCTCGGAGCTTTCACAATTGACTTGTGCTGACCGCCTACGCGCCCTTTACGCCCCGTCACTCCGCACAACGCCTGCTCCCCCCGGATTACCGCGCCTTCTTCCCCC
+
CCCCCGGGGGGGGGGGGGGFGGGGGGGGGGGGGGGGAFGGGGGGGGGFGEGGGEGGFGGEFGEGGGGGGGGGGCGGFFGGGEGGFGGGGGGG+>>FGFGGG9FAFFDGGGGG9FDGDFFAGFGFEGCEGGGGFDFGCDFFFFCGFFGGGGGGGGGG5E:F>EBDGGE8ECE<D,D;EEFG?GFFE,>EG8811B,>E9:5:CG*379A7C:*92>7;C7+2;CFDFFF5DB5CF)52DEE=7*7:*;7C5:))0**2:C*7@)2>*:)2)9/7CFGGF3*((()-.4>9)73)5)*/1(1,
@M03506:14:000000000-AKVR1:1:1101:27665:8044 2:N:0:37
CACTTCTGGACTACAGGGGTTTCTAATCCCGTTTGCTCCCCTGGCCTTCGTGCCTCAGCGTCAGGAACTGTCCAGAGACCCGCCTTCGCCACTGGTCTTCCTTACGATATCTACGCATTTCACCGCTACACCGTAAATTCCAGTCTCCCCTCTAGCCCTCACGCATCGCAGTATCGAATGCAGTTTCGGAGTTAAGCCCTGAAATTTCACACCCGACTTCAAGCGCCACCGTCAGACCCTTTCCTCCCAATGAACCCGGACAACGACGTACACCACGGTCTACCCTTGGTGCCCGCACCTA
+
-A@CCGGGGCFCE<FCCFGCFGGGGGGGEE,;,;;@<<AFGGDD@ECFFFE@CEFEFGCF6B:FFCFGFFGC<FE<<F,,,CEC@6CFGGEGGFGBFFFDGG,,<FEFEGGG9FFCG+7CAGCFFGGCF9AFGEFFGGCCE@>EEA96,@8C,,3,66,@F88,=+>8++6+7=FC1@CFCEA@<B31C7:CFC@;<,@,@?89,=B::9+***1?496,+2C??)?5A*)*2))+)*8<6A17+4=)*+0)+;+:30)*8;)*/**0*.*7**2*/(.*-))-.)(),*-).4:5)0(((
@M03506:14:000000000-AKVR1:1:1101:13809:8061 2:N:0:37
CACTTCTGGACTACTGGGGTATCTAATCCCGTTTGCTCCCCTGGCCTTCGTGCCTCAGTGTCAGGAACTGTCCAGAGACCCGCCTTCGCCACTGGTCTTCCTCATGATCTCTACGCATTTCACTGCTACACCATGAATTCCAGTCTCCTCTCCAGTCCTCAAGCACCGCAGTATCGAATGCAGTTTCGGAGTTAAGCCTCGAAATTTCACACCCGACTTACCGCGCCGCCTACGCACCCTTTACGCCCCATGAATCCGAACAACGCTTGAGACCTCTGTATTACCGCCGCTGCTGGCACCC
+
CCCCCGGGGGGGGGGGGGGGGGGGGGGGGGGGGGGGFGGGGGGGGGGGGGGGGGGGGGGGGGGGGGGGGGGGGGGGGGGGGGGGGGGGGGGGGGGGGGGGGGGGGGGGGGGGGGGGGGGGGGGGGGGGGGGGGGGCGGGGGGGGGGGGGGGGGGGGGGGGGFGGFGGGGGGGFGGGF=EGGAFGAEGGG=8CF8E9FF6C>DFEFGG7:E79EDEDGG?EGGGG*7?;ED5ED6A*(9>C9C7@*5E3*=CF46CFG>C*33.<DGG>C545?FFFC>=F):><43652:(4>207B).((
@M03506:14:000000000-AKVR1:1:1101:5071:8097 2:N:0:37
CACTTCTGGACTACTGGGGTTTCTAATCCCGTTCGCTCCCCTAGCTTTCGCGCTGTCAGCGTCAGTGTCAGCCCAGCAACCCGCCTTCGCCGCAGGTGTTCCTCTCGATATCTACGCATTTCACCGCTACACCGAGAATTCCAGTTGCCCCTTCTGCACTCTAGCCCCGCAGTATCGACTGACCTTTCCGGGTTAAGCCCGGAGATTTCACAATCGACTTGCGGTGGCCGCCTCCGCGCCCTTTACGCCCCGTAAACCCGACCACCGCTTGCTCCCCCCGTTTTCCCTCGGCCCCTGGCCC
+
CCCCCGGGGGGGGGGGGGGFGGGGGGGGGGGGGGGGGGGGGGGGGGGGGGGDGCFGGGGGGGGCFFGGGGGGGGGGGCFGGGGGGGGGGGGGGGGEGGGEGGGGGGGGGGGGGGGGD=FEFGGGGGGGGG9FGGCF@=FGGGGGGGGGGGGGGGEDFFGFGFGDFCFGGGGGG,@D*>EGGGGFGGFGC8E7EG*,>9C?EDC***<CFGG++:@=*5>E7D35C3BFG:>E<55)())2?*97*<C5E88>))97*47*7))17*/8::*56:FF80)*-((-)),*()(()((/))((-
@M03506:14:000000000-AKVR1:1:1101:3981:8155 2:N:0:37
CACTTCTGGACTACTGGGGTATCTAATCCTGTTTGCTCCCCACGCTGTCGCGCCTCAGCGTCAGCAACAGCCCAGCAGGCCGCCTTCGCCACTGATGTTCTTCCCGATCTCTACGCATTCCACCGCTACACCGGGAATTCCACCTGCCTCTACTGTGCCCGAGCCTGACAGTTTAGAAGGCAGCCCTGCGGTTAAGCCGCAGGCTTTCACCCCCTACTTATCAGGCCGCCTACGCGCCCTTTACGCCCAGTGACTCCGAACAACGCTTGCACCCCCTGTATTCCCGCGCCTGCTGGCCCAC
+
CCCCCGGGGGGGGGGGGGGGEGGGGGGGGGGGGGGGGGGGGGGGGGGGGGGGGGEGGGGGGGGGGGGGGGGFGFFGF@EGGGGGGGGGGGGGGGGEFGFGFGGGGGGGGGGGGGGGGGDGGGGGGGEEGGGGGGDDEEFFFFGGG?FDFDFAGGGGCF,4@E>>CDFGGGFFGGGCFGGF5EEEFGG5CECE>E9,CGDGGGG58C++<CFC75C@GCFF:>CFDGF>C5):C.<C>D::@+*:/7*7**+9**:>7<)*5))79:;):>*9<D***,)+--)..165(80(7:B67)4((
@M03506:14:000000000-AKVR1:1:1101:4229:8179 2:N:0:37
CACTTCTGGACTACCGGGGTATCTAATCCCGTTTGCTCCCCTGGCTTTCGCTCCTCAGCGTCAGTGTTGGTCCAGGATGCCGCCTTCGCCACGGGTGTTCCTGCAGATATCTACGCATTTCACCGCTACACCTGCAATTCCACGAGCCTCTCCCACACTCAAGCACGGCAGTTTTGGAAGCCGTCTCTGGGTTGAGCCCAGAGATTTCACTCCCAACTTGCCACCCCGCCTACGAACCCTTTACACCCAGTAATTCCGACAAACGCCGGCCCCCTACGTATTACCGCCGCTGCTGGCCCGT
+
CCCCCGGGGGGGGGGGGGGGGGGGGGGGGGGGGGGGFGGGGGFGGGGGGGGGGGGGGGGGGGCGGGGGGG@GGGGGGGGGGGGGGGGGGGGEEGEGGGGGGGGGFFC<FFCEGGGGEGGGGFGFGEG>FGGGGGGG,EAFF,DEEEGGGGGGGGGGDE,@>C,<DFEEG>EF,@DGCDB?@EE:C>FGG,>D>=CFGGGGGFG=FGC=:C>FF<*<7CF+;FC6**2.:C:1C5>*(7>@C67**327*CC*09*:F0DE)74C58*)*71<>51*;<)0-54>9(2)-7;0@>?*7)((,
@M03506:14:000000000-AKVR1:1:1101:10814:8185 2:N:0:37
CACTTCTGGACTACCAGGGTTTCTAATCCAGTTTGCTCCCCTGGCTTTCGCTTCTCAGCGTCTGTGGTGCCCCAGGACGTCGCCTTCGCCTCGGGTATTCCTGCTGCTATCTACGCATTTCACTGAAACACCAGGAATTCTCCTTCCCTCTGACACCCTCTCGCCACCCAGTCTTGAACTTCCTCTCCCAGTTACGCCCGACGTTATCACATCCCACTCAGGACGCCTCCTCCCAATCTTTTTAGTCCACTGCGTCCGCTAACTCCCTCCCAACTAAGTCTAACCTCTGCTTCTTGCACAT
+
-8-,,,CF99F,CCFGC@7F,,@F99,,,,,<<<6,;6,6@8,:8,EE98,@,,,,;CEC:,,:C@<EC9@,:C:F,,8,6++68,9?EF7B@CCFCFFG,C,,AB,,A,AFCFCC+@F,,,,9?,:45?<FFGCFGGEGC,@EEGD,,=,D,74@88838,36++>,6@,D,,7@=,237,,,,3@C,,,8@<@C*@*****4*,4,=E*+,0,4**),22*=))6)*/)**)2037++12***41+4+3/*0*))()*)0)**+*)2<*0)10<<)1+-)).(.(*5=))1))0/*,))
@M03506:14:000000000-AKVR1:1:1101:14594:8205 2:N:0:37
CACTTCTGGACTACCGGGGTTTCTAATCCTGTTTGCTCCCCACGCTTTCGTGCCTCAGTGTCAGTGTTGGTCCAGGTGGCCGCCTTCGACACAGATGTTCCTCCCGATCTCTACGCATTTCACTGCTACACCGGGAATTCCACCACCCTCTACCGCACTCTAGCGAGCCAGTATCCAATGCCATTCCCAGGTTGAGCCCGGGGATTTCACATCAGACTTAACCCACCACCTACGCACGCTTTACGCCCAGTAATTCCGAGTAACGCTTTCACCCTTCGTATTACCCCTGCTGCTGGCCCGA
+
CCCCCGGGGGGGGGGGGGGEGGGGGGGGGGGGGGGGGGGGGGGGGGGGGGGGGGGGGGFGGGGGGFGGGGGGGGGGGGGGFEGGGGGGCF,@FFGGGGGCGCFGGGCFFCGGGGGGGGDGGFFGGGGFGGGGGGEGEGGGGFGFDFGGGGGDEGGGGGGGG9DFGGGGGGGG,:E;FCAEC?9ECGGGFGCBFC6?FGFGGG5*466++3+;?7AC<9A@++*/1*8:FC;FGDEG;9>CE5:F7:EBGFFF=**:7(*:.8779**)*1**05;?@3;:4()4)(-)-)()*).*5)-((
@M03506:14:000000000-AKVR1:1:1101:9977:8206 2:N:0:37
CACTTCTGGACTACTGGGGTTTCTAATCCTGTTTGCTCCCCACGCTTTCGTGCCTCAGCGTCAGTATCGGGCCAGTGAGCCGCCTTCGCCACTGGTGTTCTTGCGAATATCTACGAATTTCACCTCTACACCCGCAGTTCCACTCACCTCTCCCGAACTCAAGATCCTCAGTATCAAAGGCAGTTCTGGAGTTGAGCTCCAGGCTTTCACCCCTGACTTAAAGACTCGCCTACGCACCCTTTACGCCCAACGATTCCCACCAACGCTGGCCCCCTCCGGATTACCGCCGCCCCTGGCCCGA
+
CCCCCGGGGGGGGGGGGGCFDFCGGGGGGGFGFGCECFDGGGGCFGGGGFFGGFGEFGGCFGGG@DEGGGGGGBFCEAFGGEDGEGGFGGDE,,BBE=CEGF<EFG7C<9,@A,FCBE7<ECEFFDC9FGG8C:=7FFBFGFGDGGGGGGEGGF>EEG,=A@E,,@95E;,@FFGEC,7:DFG,,7@=ECC6>99,,7,@<9,1:?FGF774C*;,;:1,:D+1;+/)49>5D:)>>DDC*=CDDE557**)0)**2)0*)7.CC5*)*.*5;58*2-)5(4)8),,)-)((041/))4((
@M03506:14:000000000-AKVR1:1:1101:16339:8212 2:N:0:37
CACTTCTGGACTACCCGGGTTTCTAATCCCGTTTGCTCCCCTAGCTTTCGCGCCTCAGCGTCAAGAACAGGCCAGGAAGTCGCCTTCGCCACTGGTGTTCCTCCCGATATCTACGCATTTCACCACTACACCGGGAATTCCACTTCCCTCTCCTGCCTTCGAGTCGAGCAGTATCGCGTGACCCTCCCCAGTTGAGCCGGGGGCTTTCACACGCGACTTTCACGACCGCCTGCCCGCTCTTTACGCCCCGTAAATCCGGACAACGCCTGCCCCCTCCTGCTTCCCGCCGCCGCTTGCCCGG
+
CCCCCGGGGGGGGGGGGGGGGGGGGGGGGGGGGGGGGGGGGGFGGGGGGGGGGGGGGGGGGGGDFGGGGGGGGGGGGGGGGGGGGGGGGGGGGGGGGGGGGDGGGGEGEGGGGGGGEGGGGGGGFGGGGFGGDGEEGFFFFFGGGGGGCGDFGGGGFFFGF?DFGCCBEGBBFCF+AEC::DGGGGGG5,>?BD,,DFGCGGEG8E+=+;:CED5*7C;+::FG<DB>5D)57))*-))/2<:>**:<:*1)8)*093)/8).>)**0*.9)0C**/()+..))4((.(0((),(*)))((
@M03506:14:000000000-AKVR1:1:1101:7207:8216 2:N:0:37
CACTTCTGGACTACCGGGGTTTCTAATCCTGTTTGCTCCCCACGCTTTCGCACCCCAGCGTCAGTACCGGGCCAGTGAGCCGCCTTCGCCACTGGTGTTCTTCCGAATATCTACGAATTTCCCCTCTACACTCGCAGTTCCACCCACCTCTCCCGGACGCAAGATTCTCAGTAGCAAGGGCAGTTCTGGAGTTGAGCTCCATGCTTTCACCCCTGACCTACGAACCCACCTACGTTAGCCTTCCTCTCAGTGCTTCCGAGCACCGCTAGCCCCCCTCGTACTTCCGGGGCCGCTGGACGGC
+
C8<BCGC99AFFGFFGCEEGDEDG9ECEACF@FEDA6,EFGGEDFG7CFDF,@C,:FF<CF7FCGGFG@@B77FF9=CCCF7F7=,C,F=CC<,,,4ECDGF,,=+=C<?A5FFC+A=+C9,84,844AFG53+6++>,7@EG,8+6@6>,@8D++++3@B9>,@3@;EC,@E,?>C>F*>*46B;9=CCE,,,,,5::?<+,,,=@CF+;4:580*0A60**2180.:<;+*)7*.**+<C*9*++0<+09***2943*<D595C*)/99)7)*2*()*,-)).-(0-)-4)((1))(-(
@M03506:14:000000000-AKVR1:1:1101:19128:8288 2:N:0:37
CACTTCTGGACTACACGGGTTTCTAATCCCGTTTGCTCCCCTGGCCTTCGTGCCTCAGCGTCAGGAACTGTCCAGAGACCCGCCTTCGCCACTGGTCTTCCTTACGATATCTACGCATTTCACCGCTACACCGTAAATTCCAGTCTCCTCTCCAGTCCTCAAGCACGGCAGTATCGAATGCAGTTTCGGAGTTAAGCTCCGAGATTTCACACCCGACTTACCGCGCCGCCTACGCACCCTTTACGCCCAATGAATCCGCACACCGCTTGAGACCTCTGCATTACCTCGTGTCCCGGCCCAA
+
<CCCCGGGGGGGGGGGGGEFGGGGGGGGGGGGGGGGGGGGGGGGGGGGGGGDGGGGGGGGGGGGGGGGGGGGGGGCFGGGGGGGGGGGGGGGGGGGGGGFGGFFGG@FGGGGFGCFEGGGGGGGGGEGEGGGEEDGGGGCFGFGG9@EFG9FGDFGGGEFCF9FGGEGECEF=FGEGFFFFDCGGCFGGGGGGG97;78CEDCCC9DF@@9C5CECCGBFFDD?385)5>;5F:>593<;?<7C>CE>**26//*20(*:;>)*9:28*)0)17+++)*+-6:<))).().,*)(18)(,(
@M03506:14:000000000-AKVR1:1:1101:26108:8295 2:N:0:37
CACTTCTTGACTACACGGGTTTCTAATCCCGTTTGCTCCCCTGGCTTTCGTGCCTCAGCGTCAGGAATTGTCCAGAGACTCGCCTTCGCCACTGGTGTTCCACTTGATATCTACGCATTTCACTGCTACACCAAGTATTCCAGTCTCCCTTCCAATCCTCTAGCCGGATAGTATCCGACGCAGTTTCCGGGTTAGGCCCGGAGCTTTCACGTCAGACTTACCCGAACGCCTACGTACCCTGTACGCCCGGGCAATCACAACATCGCTTGGGACCCCCGCATCACCTGTGCCCCTGGCCCAA
+
CCCCCGGGGGGGGFGGDEGGGGGGCFFGGGGGGGGGG,C<BFFEFEFFGGGGDFFCCEGGGGGGF?EE<FF<FGGEFGFFEFGGCFDDGGDGGGGGGGGACFGGCAF?FFG9FFFGDEEFGAEFGDC9FCGFGFGGGEG;FCFFFDEFFC,,4@EGDEDCC,@;@+++==,CADF6C668++1@ABECCEE+@D6,,4**@>E*=,2,,+/****5001=:8;*:/0:E<)20.)*/*1+*2+3**3)***)7F6**(*+)8)0***7A3C>>7***()*((.54)(*)*-()(-*).(((
@M03506:14:000000000-AKVR1:1:1101:6870:8299 2:N:0:37
CACTTCTGGACTACCGGGGTATCTCATCCTGTTTGCACCCCTAGCTTTCGTGCCTCAGTGTCCGGAGCCGTCCAGTGACTCGCCTTCCCCACTGGTGTTCCTCTCGATCTCTACGCAGTTCACTGCTACACCGAGCATTCCAGTCCCCCCCCCGACCCCCCCGCCGGACAGCATCCAATGCCCATTCGCTGTTCGGCTCCGCGATATCCCGCCAGCCTTACCCGCACACCTACCCCTGCTCTCCTGCCCGCAGATCCACACAACCCTTCGTACCACTTCACTTCCCCACGTCCGTCGCCAG
+
BCCC8@EFGG9<CFGGG6F@CDE,,<@E<<ECC,6C,;EF7F,6CC<C@@@CCD,6CEF,6,,8FFF+,8,6@,C,C,,<,<+C?,,6?B,@F<,:BE,95:,,,8,4,B,E<E7::+@BAFCB,E,?,99E::F4B,=,@@CCD=,>@@3+34+4>4*@***4:4**3=C*=9?C7++3?+*503>9**;4+3*2***2;*/**1:E+**)1)****0<47019)707C?62))*(*0++07**++)***)))*0*)2+700*1**)*)2)0*+03)*+))-).((.(.(4.(.*)0(-(
@M03506:14:000000000-AKVR1:1:1101:9275:8303 2:N:0:37
CACTTCTGGACTACCCGGGTTTCTAATCCCGTTTGCTCCCCTGGCCTTCGTGCCTCAGCGTCAGGAACTGTCCAGAGACCCGCCTTCGCCACTGGTCTTCCTTACGATATCTACGCATTTCACCGCTACACCGTAAATTCCAGTCTCCTCTCCAGTCCTCAAGCACGGCAGTATCGAATGCAGTTTCGGAGTTAAGCTCCGAGATTTCACACCCGCCTTACCGCTCCCCCTACGCACCCTTTACGCCCCGTGAATCCGAACAACGCTTGGGACCTCCATATTACCGTGTCCGCGTGCCCGG
+
CCCCCGGGGGGGGGGGGGGGGGGGGGGGGGGFGGGGGGGGGGGGGGGGGGFGGGEFGGGCGGDGGGFGGGGGGGGGGGGFGGGGGGGGGGGGGGG?EGGGGGGGGFDFFGGGGGFEGGDE<FGGGGE>EGGCBAF>FGGGGGGGGDFDFG,@=ADDFDFA9DGGGDBEG>E>EDF++6@@CGACC,<@;@>CF,@97CCFGG5*47:E79=C*95*2*/,2*/:)95)2:3*2).*,:5EFG+:*2?)***0.<*09(9*)).9CEC)/7C))/2<*(*3-6))-14.().,7-(10)3((
@M03506:14:000000000-AKVR1:1:1101:18546:8327 2:N:0:37
CACTTCTGGCCTACCGGGGTATCTAATCCTGTTTGCTCCCCACGCTTTCGCGCCTCAGCGTCAGTATCGGTCCAGAGAGCCGCCTTCGCCACCGGTGTTCTTCCCAATATCTACGAATTTCACCTCTACACTGGGAATTCCACTCTCCTCTCCCGATCTCTAGCCATCCCGTTTCAAGCGCAGTTCCCAGGTTAAGCCCGGGGCTTTCACGCCTGACAAAAATATCCGCCTGCGCGCCCTTTACGCCCAGTAAACCCGACCACCGCCCGCCCCCTTCGCATTACCGCGCCTGCTGGCCCGC
+
CCCCCGGGG9FGGGGGGGGGGGGGGGGGGGGGGGGGGGGGGGGGGGGGGGGGGGDGGGGGGGGGGGGGGGGGGGGGGGGGGGGGGGGGGGGGGGGGGGGGGGGGGGFGGFFCE<FGFGGGD<FGGGGGGGGFGGGGGCFGGGGGGFGGGGFFFGGGEGFGEGFFGFGGGGGFF?CCFGF*BCGG9FGGGGDGGGFC9CGG=D:EC,<E+7*CFGG*C6A:DDD7+1;>GDAFG)<39358;6*2*::>CFE4*9*093<*53)*)2*./7CBDG:*;:):1()-6(()30,0>026<@(((
@M03506:14:000000000-AKVR1:1:1101:6707:8372 2:N:0:37
CACTTCTGGACTACCGGGGTTTCTAATCCTGTTTGCTCCCCACGCTTTCGCACCTCAGCGTCAATACCGGTCCAGTGAGCCGCCTTCGCCACTGGTGTTCTTCCGAATATCTACGAATTTCACCTCTACACTCGGAATTCCACTCACCGCCCCCGGATTCAAGCGATGCAGTTTCAAAGGCAGTTCCGGAGTTTGGCCCCGGGATTTCCCCTCTGACTGACCAACCCGCCTACGCCCGCCTTACGCCTAGTAATTCCCAACCACGCTAGTCCCCTCCTTACTACCGCGGCCGCTGGACAGG
+
CCCCCGGGGGGGGGGGDGGEGEGGCGGFFGEEFEEFGGGFEGG7:CGGGEEFGC<EGGFGGGGGGGFEFDGGGCEGGFFF<CGGGGGFFGGD<FEFEGGGFGGGGGGGGGGFCFFCFFDEFAC9EFG,AEFAFFG+?DFGF9DF8,,@+++6BEEGCEEFGC,,*AF5EFFGCFFAFC:,,,*6>EF5EC*BC,,4,4*==)=**=??+02;50<+3:+00*2=**7>ECB*9@D/())*2:6><*:)*2<*11:02)*:5))*1:*.1/:96**;;(/2(6)).(431)(,)(-/)).(-
@M03506:14:000000000-AKVR1:1:1101:11449:8375 2:N:0:37
CACTTCTGGACTACCGGGGTTTCTAATCCCGTTTGCTCCCCTGGCTTTCGCTCCTCAGCGTCAGTGTCGGTCCAGGATGCCGCCTTCGCCACCGGTGTTCCTCCAGATATCTACGCATTTCACCGCTACACCTGGAATTCCACATCCCTCTCCCGAACTCAAGCCATCCAGTATCAGATGCAGTTCCCCGGTTAAGCCGCGGGCTTTCACGTCTGACTTAGTTGGCCGCCTACGAGCCCTTTACCCCCAGTAATCCCGAACAACTCTTGCCCCCCCCGTCTCACCGTGGCTGCTGGCACGG
+
CCCCCGGGGGGGGGGGGGGFGGGGGGGGGGGGGGGGFGFGGGGGGGGGGGGGGGFFGGGGGGGGGGGGGGGGGGGGGGGGGGGGGDGGGGGGGGG=CGGGGCFGGGGGGGGGGGGGGGGGGGGGGGGGGFGGGFFGFGGGGGGFFGGGFGGGGFCECEFGGGGGGGGGGGGGGGGGFGCAFFFG7;CGFG7CE>F7CFE*:<C*:5?C+@C5:7;1::+=+2@78C?EGD557@7C>DFGDF*0*3;5**06*9*29(**0)09*3<9+/*959=8>>@G<(.5((()(.,,8).C3)532
@M03506:14:000000000-AKVR1:1:1101:20821:8402 2:N:0:37
CACTTCTGGACTACCGGGGTATCTAATCCTGTTTGCTCCCCACGCTTTCGCGCCTCAGCGTCAGTATCGGGCCAGTGAGTCGCCTTCGCCACTGGTGTTCTTCCGAATATCTACGAATTTCACCTCTACACTCGGAGTTCCACTCACCTCTCCCGAACTCAAGATATCCAGTTTTGAAGGCAATTCCGAGGTTGAGCCCCGGGATTTCACCCCCAACTTAGATATCCGCCTACGCGCCCTTTCCGCCCATTAATCCCTAGCAACGCTAGCCCCCTTCGTATCACCGCCGCTGTTGGCACCC
+
CCCCCGGGGGFGGGGGGGGGGFFFGGGGFGFFFGGGGGGGGGGGGGGGGEDEEGGGGGGCGGGGGGGGGDEGGGGGGCFFFEGEGGGFEC7FG<FGGGGGGGGFECCGECA<FFG><FFGGFGGGFGCFCGGGFGCECFFGGGGGG8>DG9=DF6CEGGGCFFACF9;A;FCCCCDE9<CFD>@FG7E*>*>>,:6CC>9EG588C6F@=:*:)*3>F=7;7:+32@)*9>*>3>93)8*0A701:?:562**9*2*);*/00*)*/0/9CF)98*2476<()613()(.(4)).5)*)((
@M03506:14:000000000-AKVR1:1:1101:8885:8420 2:N:0:37
CACTTCTGGACTACCGGGGTTTCTAATCCCGTTTGCTCCCCACGCTTTCGCGCCTCAGCGTCAGGAGATGCCCAGAGACCCGCCTTCGCCACCGGTGTTCCTCCCGATCTCTACACATTTCACCGCTACACCGGGAATTCCAATCTCCTCTGCATCCCTCAAGAACGGCAGTATCGGCCGACGTTCTTCGGTTGAGCCGAAGGATTTCACGACCGACTTGCCATCCCTCCTACGAGCCCTTTACCCCCAGTACTTCCCGGCAACCCTTCCCCCCCCCGTTTTACCGTGGCTGCCTGCCCAG
+
CCCCCFGGGGGGGGGGGGGGGGGGFGGGGGGGGGGGGGFGGGGGGGGGGGGGGGBFFGGCGG7FGDGGGGGGGFGFGGGGGGGGGGGGGGGGGDGFEFGGG9BFEGGGGFGCFGFFFFGFGGGGGGGGGFFDGGGGDFFGF;CBFGGG,DFFFGGGGGFCE6@F:FEEG>:F,,,1=5CE5E*CEFG7+:**=:+>@7=758?8@FG+17C*:CE=/)0+?D:<*9))0189C))*-9>CF67*2<@3*1</6*207(**7)89*2*0*)*).12**-7*(())4(()-8233(.27)34(
@M03506:14:000000000-AKVR1:1:1101:3662:8421 2:N:0:37
CACTTCTGGACTACTGGGGTTTCTAATCCCGTTCGCTCCCCTAGCTTTCGCGCTTCAGCGTCAGTGTCGGCCCAGCAACCCGCCTTCGCCGCAGGTGTTCCTCTTGATATCTACGCATTTCACCGCTACACCAAGAATTCCAGTTGCCCCTTCCGCACTCTAGCCCCGCAGTATCGGTTGACCTTTCCGGGTTACGCCCGGAGATTTCACAATCGACTTGCGGTGGCCGCCTACGCGCCCTTTACGCCCAGTAAATCCGAACAACGATTGCTCCCCCCGTATCACCGGCGCTGCTGGCACG
+
CCCCCGGGGGGGGGGGGGGGGGGGGGFGGGGGGGGGGGGGGGGGGGGGGGGGGGGGGGGGGGGGGGGGGGGGGGGGGGGGGGGGGGGGGGGGCGGGGGGGGGGGGGGGGGGGGGGGGGGGGGGGGGGEGGGGGGGFDFEFGADFEDF>FFGGGGGGGGGFGG;FFFGGGEGEGGGGGGGDGGFCFFGFGDCECC,:EEGC=D8?9@CGFGG=9CC*CCA7@)):93@55C7E35.)-7>?E*2:>CG>G?*96=*:C?C:)))9C**0*8:1/9CEGBEC(8(-.4()()--)()*)5(.(
@M03506:14:000000000-AKVR1:1:1101:16347:8423 2:N:0:37
CACTTCTGGACTACCGGGGTTTCTAATCCCGTTTGCTACCCTAGCTTTCGCGCCTCAGCGTCAAGAACAGGCCAGGAGGTCGCCTTCGCCACTGGTGTTCCTCCCGATATCTACGCATTTCACCACTACACCGGGAATTCCACTTCCCTCTCCTGCCTTCGAGTCGAACAGTATCGCGTTACCCTCCCCAGTTGAGCCGGGGGCCTTCACACGCGACTTGTACGACCGCCTGCGCCCCCTTTACGCCCAGTAAATCCGGACAACGCTCCCCACCTACGTCTTACCGCGGCTTCTCGCACGC
+
CCCCCGGGG-EFGGGEGGGFGGGFFGGGGGGGGGGGGGGGGGGFGGGGGGDEEGEFGGGGGGGEEGGGGFGGGGGGGGGGGGGGGGGGGGEGGGGGGGGGGGGCFE7CEFGGGGGGGGGGGFGGGGGGCGGGGGG7CDGG9FGGFGGGGFGGGGFGGGGG+CCGCE6DFCGFFFFGEEG8BCF6,>CEGG7,216,<F*CE)8?*1<C66+7:58*>C>F>D7**17)7C:CG@@*()0*2<*:**:778+*0**09()2.7)9)/*7*7>F>>*2<1)*.(6<?:(.,7(-).)*0.4((
@M03506:14:000000000-AKVR1:1:1101:3329:8441 2:N:0:37
CACTTCTGGACTACCGGGGTTTCTAATCCCGTTTGCTCCCCTGGCTTTCGCTCCTCAGTGTCAGAATTGGTCCAGGATGCCGCCTTCGCCACCGGTGTTCCTCCAGATATCTACGCATTTCACCGCTACACCTGGAATTCCGCATCCCTCTCCCAACCTCAAGCCATCCAGTATCAGACGCAGTTCCCCGGTTAAGCCGAGGCATTTCACGTCCGACTTAGAGGGCCGCCTACGCGCCCTTTACGCCCAGTAATTCCGAACAACTCTTGCCCCCCCCGCCTTACCCCGGCCGCTGCCACGG
+
CCCCCFGGGGGGGGGGDEEGEGGGGGGGGGGEFGGGCFGGGGGGGGGGGGGFGGFGFFEFFFFCGAFF9CFFGF,E7FEGFGGGEEFGDGGFF@FCEFGFBFFFGFDFGGGGDGGGGGEFFEFGFGGGGGGGGGGF8B8FGFGGEGGGFF,=8DF8=EFGF89E+8EGGGGBFFGF,@C:C>7CGGGFGG744?F,;CGDCC*;C9CF7:?<5<8CC3)=:+**19>5EDBCC:@76D)*0+:D*>E@5*28*8*::(7*7>)**<<=+*99558EC()*3<28(,4)(8(()-43)).1(
@M03506:14:000000000-AKVR1:1:1101:24261:8467 2:N:0:37
CACTTCTGGACTACAGGGGTTTCTAATCCTGTTTGCTCCCCACGCTTTCGCACCTCAGCGTCAGTACCGGGCCAGTGAGCCGCCTTCGCCACTGGTGTTCTTGCGACTATCTACGAATTTCACCTCTACACTCGCAGTTCCACTCACCGCTCCCGGACTCGAGATCGCCAGTATCAAAGTCAGTTCTGGAGTTGAGCTCCAGGATTTCACCCCTGACACCACAATTCGCCCACGTCCGCTCTACGCCCAGGCATTCCGCGCAACGCTACCCCCCTTCGTATGACTCCGTCTGCGGCCACTA
+
9@ACCECFGFF9CFC9<@CF7@EFF<CAEFGF,,6C6@E,B@:CBFGFFC;FC@6@,E@@C7C@FA9CCG>:CFFDG,,CEEC7,BF,C,7:FCE<B<7@F,CDC7++@EC@,C<C?<?E,,,9,6=FFE<5,4@CBF==F9,E?,>=++++6+3+6@C6>,8DEFCCC8>>,,5,2E,3,2<25;AB?9,4D7D,:,44,*,/,,=CFG86*94,;*)*1*2/2++)*2)=C)5*().**1*2*/:5:**..0:DG(**))7//1*080/))1***,0*.,-6))(0().4?90))),((
@M03506:14:000000000-AKVR1:1:1101:17218:8472 2:N:0:37
CACTTCTGGCCTACCGGGGTATCTAATCCCGTTTGCTCCCCTGGCCTTCGTGCCTCAGCGTCAGGAACTGTCCAGAGACCCGCCTTCGCCACTGGTCTTCCTTACGATATCTACGCATTTCACCGCTACACCGTAAATTCCAGTCTCCTCTCCAGTCCTCAAGCACGGCAGTATCGAATGCAGTTTCGGAGTTAAGCCCCGAGATTCCACACCCGACTTACCGCCCCGCCTACGCACCCTTTACGCCCAATGACTCCGAACAACGCTTGCGACCCCTTTATTCCCGCCGCCGCTGGCACAA
+
CCCCCGGGG-CFGGGGGGGC@FGGGGGGGGGGGGEFAEGGGGGFGGGGGGGGGGCGGFGGFGGGGGFGFGFGG9EFFGGGGGGGGGGGGGGGGGCFGGGGGGGFGG@F@=EEFGGGGGCGGGGGGGGGGF<FGFDGCAFAFGGGG,@FGG9DFG8=FFGGA89EGGGCEGGGCCG67FCGG9EEC9E5:>EG65E7C68C5/=5;?,=@FC<5)4=C)59:*1=):A:EG0**7:9(9>5:2*:3EE7C8:99**:F?7*0555)*:.;))))1///()+.6)),1()(0(4>6>))))((
@M03506:14:000000000-AKVR1:1:1101:27106:8525 2:N:0:37
CACTTCTGGACTACCGGGGTATCTAATCCTGTTTGCTCCCCACGCTTTCGTGCCTCAGCGTCAGTACCGGGCCAGTGAGCCGCCTTCGCCACTGGTGTTCTTGCGAATATCTACGAATTTCACCTCTCCACTCGCAGTTTCACTCACTCCTCCCGGCCCCAAGATCTTCAGTATCAAAGGCAGTTCTGGAGTTGAGCTCCCGGATTACACCCCTGACTTCAAGACCAGCCTACGCACCCTTGAATCCCAGACATTCACACCAACGCCTGCCCCCCTCTTATTATCGCTCCTGCTTGCACGC
+
BCCC,6FF@-6=EEF:C7F68@FFGGGFCEEFEFGFF,CFBFFGDEGCEGG?E8,EE@F@@@EGFFC<EFFFE,CC,C@E8FCGG,<BFG7F8BCF8FCGGDFGDC:>FEFCE<+?<FGG<,,CBGF,8,45,+6@+87,,,386BF3,8,6BE=++@+;+18D,@EGFG9@EACFG,5:EFG,5,,23,>B:>;,>=,9*34?*A,,48;)4*;*2:++;C++80))=*)2;>D36))*5****22976*)8**2*-:0)5;5/**)*7<).)1**.*+)).))(()().,02)2;*.1-
@M03506:14:000000000-AKVR1:1:1101:21129:8531 2:N:0:37
CACTTCTGGACTACAGGGGTATCTAATCCCGTTTGCTCCCCTGACCTTCGTGCCTCAGCGTCAGGAACTGTCCAGAGACCCGCCTTCGCCACTGGTCTTCCTTACGATATCTACGCATTTCACCGCTACACCGTAAATTCCAGTCTCCTCTCCAGTCCTCAAGCACGGCAGTATCGAATGCAGTTTCGGAGTTAAGCTCCGAGATTTCACACCCGACTTACCGCGCCGCCTACGCACCCTTTCCGCCCAATGAACCCGACCAACGCTTGAGCCCTCGGTATTCCCCCCGCTCCTGGCACAC
+
CCCCCGGGGGGGGGGGGGGGGGGGGGGGFGEFGGGGFGGGGGFGGGGGGGGGGGFGCEGGGGCGGGGGGGGGGGGGGGGGGEGGEGGGGGFGGCFFGAFGGGGGGGFGEEGGGGFG@FGCG9FFCFD:FFFGGF7B=?@EFCEGC>FFGG;FFGFDFGGGGG?F8DCEECE@=,@=ECFFD7C@ACGGD+@CFF,EF<EGG53*::,2,=:7CDCCCGD7:</=):A>GDB5FAEC9DEF*2*:**A>5**)***1C15:>D5C3C*)/)2)0>***(0*(.).2(-)(8((84)*)).,(
@M03506:14:000000000-AKVR1:1:1101:4951:8539 2:N:0:37
CACTTCTGGACTACTGGGGTATCTAATCCTGTTTGCTCCCCACGCTTTCGCGCCTCAGCGTCGGATCCGGCCCAGCCGGCCGCCTTCGCCACGGGTGTTCTTCCCGATCTCTACGCATTCCACCGCTACACCGGGAATTCCACCGGCCTCTACCGGTCCCTAGAAAGACAGTATCCAAAGCAGCCCCGGCGTTGGGCCCCGGCATTTCACTCCAGACTTACCTTCCCCCCTGCGCGCGCTTTACGCCCAGTAATTTCGGACAACGCTGGCCGCCCCCGGCTTACCGGCGCTGCTTGCACGG
+
CCCC<FFGGGGGGGGGGGGGGGGGFGGGGGGGGGGGFGGGGGGGGGFGGGGGGGGGGGFGGGGGCGGGGGGGG7CFGGGGDGGDGDGGGGGDE7:FGGGFDGGGGGDGGFFGGGGGDGGGGGGGGEEEEFGGGG@@CG7F,@C8:C5CEF:9FGCBEEGGDCC,,122A>EGD7BC,?:*CCCG*=C7C*:::?/*;7*:EG*8*<:CFGGF?2++7**+07:9757)//):5:>)-/5*1::C<7*3*2+00***2()*))71)*1)*.1)5)**:1)/(().((()-0727))*.*)(-
@M03506:14:000000000-AKVR1:1:1101:9988:8547 2:N:0:37
CACTTCTGGACTACCGGGGTATCTAATCCCGTTCGCTCCCCTGGCTTTCGCGCATCAGCGTCAGTGTCGGCCCAGCAACCCGCCTTCGCCGCAGGTGTTCCTCTCGATATCTACTCATTTCACCGCTACACCGAGAATTCCAGTTGCCCCTTCCGCACTCTAGTCGCACAGTATCAGTTGACCTTTCCGAGTTAAGCCCGGAGATTTCACAACTGACTTCTGCTGACCGCCTACGCGCCCCTCACGCCCACTAAATCCGCACACCCCTTGCTCCCCCCGTCTCACCGCCGCTCCCCGCACG
+
CCCCCGGGGGGGGGEG:CGGGGGGGCEGGG7EFGGG7CFCFG@?FGCGGG7@FGGGG9@:CFFD9EEFFDEFGCGFGFGEFCFEFDGGGFGG:B7EFGFGG9FBFD8EE:AAEG,A?A?AFFCGGFF+CFDG@:F++,7>3,6@9,,3@EFGDCECEGEGFG9=,:EDEECF,>;@C,2>ECG;@FFCC7CF8<B7CACE*>***2=9EF=4EGGC6::+;:CC6C5/7C:*/85C(5<C*5**9=F>5;*.0)20:0/*)7)***/7*)0*0288E0)/(4(.),47,),3)((*))(-(
@M03506:14:000000000-AKVR1:1:1101:14258:8556 2:N:0:37
CACTTCTGGACTACCGGGGTTTCTAATCCTGTTTGCTCCCCACGCTTTCGCACCTCAGCGTCAATATGTGTCCAGTAAGTCGCCTTCGCCACTGGTGTTCTTCCGAATATCTACGAATTTCACCTCTACACTCGGAATTCCACTTACCTCTCCACAATTCTAGCGATGCAGTTTTAAAGGCAATTCCGGAGTTGAGCCCCGTGCTTTCACCTCTAACTTGCAAAGCCGCCTACGTGCGCTTTCCGCCCAGTAATTCCGAACAACGCTACCCCCCTCCGTATTACCGCGGCTGCTGGCCCGG
+
CCCCCGGGGGGGGGGGGGGGGGGGGGGGGGGGGGGGGGGGGGGGGGGGGGGGGGGGGGGGGGGGGGGGGGGGGGGGGGGGGGGGGGGGGGGGGGGGGGGGGGGGGGEGGGGGGGF@FGGGGGGGGGFGGGGFGGGGGGGGGGGGCGGGGGFFGGGGFGGGGFGGG6D6CFFFGGGFGFFGGGGGFGFGDDGGGCGFGGFGG04A5CFGGF7*ACE7:FF9FFFCFGFFGGFGG)8C<)::EA+?*2;)**31+1:>D?D*7>:F3?5)*7C577*;89>:2:AAA0(5()(,)).*)03((
@M03506:14:000000000-AKVR1:1:1101:5337:8559 2:N:0:37
CACTTCTGGACTACCAGGGTATCTAATCCCGTTCGCTCCCCTGGCTTTCGCGCCTCAGCGTCAGAAGGGGTCCAGCACGTCGCTTTCGCCACCGGCGTTCCTTCCGATATCTACGCATTTCACCGCTCCACCGGAAGTTCCACATGCCCCTACCCCCCTCGAGGCCACCAGTATCAGGGGCACTTCTGCGTTTGAGCCGCAGGATTTCACCTCTGACTTGATCGCCCGCCTACCCGCCCTTTAAGCCCAGTGCTCCCGAATAACGTTCGCACGTGTCGTCTTACCGTCGCTTCCGGCCCGC
+
CCCCCGGGGGGGGGGGGGEFFFGGGGGGGGGGGGGGCFGGGGGGGGGGGGGGGGEGGGDFGGGEGGGGGGGGGGGGGGGGGGGGFFGGGGGGGGGGGEGGFGGGGGGGGGGGCFGGGGGGGGGGGGBFCDGGGGCEGFGGGGGGC9D,8DFGGGFFGD*CE5BEEG>DF5>FCA;;78F=E*:CFGGC+1*4:5+=EGGGD38CCF+<9*:DGCFCCDFE***19C:):90*0)07(9:EGG*:7:FF=*+9*9*2<1/75F=D*2:5;73>3*/+243*,(66?620454,7),757(,-
@M03506:14:000000000-AKVR1:1:1101:17673:8561 2:N:0:37
CACTTCTGGACTACAGGGGTTTCTAATCCTGTTTGATCCCCACGCTGTCGCGCCTGAGCGTCAGTTACGAGCCAGTGAGCCGCCTTCGCCACCGGTGTTCTTCCCAATATCTACGAATTTCACCTCTACACTGGGAATTCCACTCACCTCTCTCGTACTCCAGTCTCACAGTTTCAATGGCAATTCCGGAGTTGAGCTCCGGGCTTTCACCACTGACTTGGAAGACCGCCTGCGCGCGCTTTACGCCCAGTAATTCCGAACACCGCTAGCCCCCTTCGTATTACCCCGCCTGCGGTCCCGC
+
CCCCCGGGG-FGGGGGGGGFGGGGGGGGGGGGGGGGGGGGGGGGGGGGGGGGGGGGGGGGGGGGGGGGGDGGGGGGGGGGGGGGGGGGGGGGGGGGGGGGGGGGGGGGGGGDGGGGGGFGGGGGCGGGGGGGGGGGFFGGGGGGGGGFFGGGE88DEGGGGGGGEDGGGGGGGGGGGGG?D8<@AEGGECECGGF,DAFGGGCDD>7F,C86C8,ACFFGGFD:4CFFDGF5<5)1:)8:C5C>*7:0*;09*9*CF7D=5>)7<8*7:99FE5*2@17A.425)((.()((0,(*)).,(
@M03506:14:000000000-AKVR1:1:1101:11373:8563 2:N:0:37
CACTTCTGGACTACCCGGGTATCTAATCCTGTTTGCTACCCACGCTTTCGAGCCTCAGTGTCAGTTACAGTCCAGAGAGCCGCTTTCGCCACCGGTGTTCCTCCATATATCTACGCATTTCACCGCTACACATGGAATTCCACTCTCCTCTACTGCACTCAAGTCTAACAGCTTCCAATGCACACAATGGTTGAGCCACTGCCTTTTACATCAGACTTATTAAACCACCTGCGCTCGCTTTACGCCCAGTAACTCCGAACAACGCTCGCCCCCTCCGTATTACCTCCGCTGCTGGCCCGAA
+
CCCCCGGGGGFGGGGGGGGGGGGGGGGGGGGGGGGGGGGGGGGGGGGGGGGGGGGGGGGGGGGGGGGGGGGGGGGCGFGGGGGGGGGGGGGGGGGGGGGGGGGGGGGGGGGGGGGGGGGGGGGGGGGGGGGGGGGGGGGGGGGGFGGGGGGGGGGGGGGGGGGFGGDGGGFGGGG?DEGGGGGFGGGGFGGGGGFGGGGFGCFGFGGFGGGGGC,<9FFFFFF:7?FF79AGGDFD2CDCFCF:<EC5=BCF+10;C(7ED4=)9*;)::C<)>5;*4)::)6<)2(5()(172(*)),2(
@M03506:14:000000000-AKVR1:1:1101:22424:8570 2:N:0:37
CACTTCTGGACTACCGGGGTTTCTAATCCCGTTTGCTCCCGACGCTTTCGCGCCTCAGCGTCAGGAAATGCCCAGAGACCCGCCTTCGCCACCGGTGTTCCTCCCGATCTCTACACATTTCACCGCTACACCGGGAATTCCAGTCTCCTCTGCATCCCTCAAGAACGGCAGTATCAGCCGACGTTTCTCGGTTGAGCCGAGCGCTTTCACGACTGACTTGCCCTCCCGCCCACGCGCCCTTTACGCCCCGTGATTCCCGCCAACGCTCGCCCCCCTCTCCCTACCCGCGTCTCCTGCCCAC
+
CCCCCGGGGGGGGGGGGGGGGGGGGGGGGGGGGGGGGGGGGGGDGEEGGGGGGGEGGGGGGGGGGGGGGGGGGGGGGGGGGGGGGGGGGGGGGGDFGGGGGGGGGGFGGFGGFGGGGGGFGGGGGGGGGGGGGGGDEGGGFGGGGGGGGGFGGFFFGFFGG7BFFE>CEEGF,,D;CFGGGGGEFGG@CDFC8E++>C*1?)=**2:C0*<DCD/<477A7C*+9>0)/1)*>33)4C5*2+**1::3*/15)5*:>)**05)1*:1.*)1)79/**()*,.-,86(),)((0).*052)(
@M03506:14:000000000-AKVR1:1:1101:21273:8572 2:N:0:37
CACTTCTGGACTACCGGGGTTTCTAATCCTGTTTGCTCCCCACGCTTTCGCACCTCAGCGTCAGTACCGGGCCAGTGAGCCGCCTTCGCCACTGGTGTTCTTGCGAATATCTACGAATTTCAACTCTACACTCGCAATTCCACTCACCTCTCCCGGCCTCAAGACCCCCAGTATCAAAGGCAGTTCCGAGGTTGAGCCTCGGGCTTTCACCCCTGACTTAGCGATCCGCCTACGTTCGCTTCACGCCCAGTGATTCCGCACAACCCCAGCCCCCTCCGTATTACCGCGGCTCACGGCACGC
+
CCCCCGFFFGGGGGGGGGGGGGGGGGGGGG<FFFGGDFGGFGGGGGEFGGGGGGCFGCGGGGDDFFGFF@ECF:F8EFGGFDGGGGGGGG@CEEGDEFFGGGCFCE7F7F9AEFDC8F<EC9,9,?,,CBF<FFDECGGFGGGFC,6DDFGEEGE+>+@?F,,,,3@CEGE<,3>;;F,5>1?:9,=9*>C*,0<:8CEE=<E*8*CFG@7//18*9+1+++9C55>4CD<*5))03*)1;5*7*:F5*/+**977C0**)))**/*.*)98)58/*3.1(,)6A?(0(.,(/).*))((-
@M03506:14:000000000-AKVR1:1:1101:8410:8575 2:N:0:37
CACTTCTGGACTACTCGGGTTTCTAATCCCGTTCGCTCCCCTGGCTTTCGCGCACTCAGCGCCAGAAAGGGTCCAGCCCCTCGCCTTCGCCACCGGAGTTCCTAGCGATATCAACGCATTTCACCGCTCCACCGCTAGTTCCAGATGCCCCTACCCTCCTCAAGACAGCCAGTATCCGAGGCACTTCTCCAGTTAAGCTGGAGGATTTCACCCCGGACTAGGTTGCCCGCCTCCGCGCCCTCTACGCCCAGTGATTCCGCACAACGTTCGCACGGTTCGGCCTCCCGTGGCCCCTGGCCCC
+
CBCCCGFFCFE<FFGGGGGCEEGGGGGEFGGGGGFGEGFGEGFFFGGCFFGCECGGFEFGEGGGGG8FFFECFGDDG,CCFGGGGDGGGCG7C@B++48?FFGDGC::AEFF9FEEG7+:FFGGGGG:@CDFC@FFEE:7FFFFAE@E@>EGEGFGE@8DGCG,,@D?E5,63;,?CBEE:8ACCGG?9;EC;14,5<FFF<,=CEC9++;CF38*)9>+2*;+*99?5C35*85<;<B5***2*:*7*/80**::06>*).)**//)C5C.55*A*()*-(((4,,)47(()-115>(,(
@M03506:14:000000000-AKVR1:1:1101:16878:8616 2:N:0:37
CACTTCTGGCCTACCGGGGTTTCTAATCCCGTTTGCTCCCCTAGCTTTCGCTCATCAGCGTCAATATCGGTCCAGGATGCCGCCTTCGCCACCGGTATTCCTCCAGATATCTACGCATTTCACCGCTACACCTGGAATTCTGCATCCCTCTCCCGAATTCAAGCCATCCAGTATCGGATGCAGTTCCCAGGTTAAGCCTGGGGATTTCACATCCGACTTAGTTGGCCGCCTACGAGCCCTTTACGCCCAGTAACTCCGAACAACGCTTACCCCCCCCGCATTACCGCGTCCGCGGCCACGG
+
CCCCCGGGG9FGGGGGGGGGGGGGGGGGGGGGGGGGFGGGGGGGGGGGGGGGGGGGGGGGGGGGGGGGGGGGGGGGGGGGGGGGGGGGGGGGGGGGGGGGGGGGGGGGCGGGGGGGGGFGFGGGGGGCCFGGGGGGGG@FCDGGGGCDCGFGGGG8CECFGCAFGGGGGGFG,;;:EEGGGGGGFDFGCGGGGGGGFFFGGGGGG6,BEFCCCGG57<?EG>FC4C)=5887D>)9@CFFGG77/5*8*A89**02>:<5B3)*1*/7C?6/)9EEE():3(646:()(0((8(4)8),-3
@M03506:14:000000000-AKVR1:1:1101:21008:8628 2:N:0:37
CACTTCTGGACTACCGGGGTTTCTAATCCCGTTTGCTCCCCTGGCTTTCGTGCCTGAGCGTCAGGAACTGTCCAGAGACTCGCCTTCGCCACCGGTGTTCTAGTCGATCTCTACGCATTTCACCGCTACACCGACTATTCCAGTCTCCTCTCCAGCCCTCGAGTCCGCCAGTTTCGAATGACCTATCACAGCTAGGCTGTGAGATTTCACATCCGACTTAACGCCCCTCCTTCTCACCCCTTCCGCCCAATGAACCCGAACAACGCTTGCAGTCCCCGCCTTACCTCAGCCTCTGCCCCCA
+
C@CCCGGGGGGGGGGGGGGGGGGGDFGGGGGGGFFGGGGGGGFFFGFGGGGFGGGFGGGGGGGGFGGGGGGGGGGGCGGFFDGGE@FFGGGGGG>CFFEGGGD<FCFGGGGGGG?FCFG9FAFGGGC>FFGGDEGECA9FGF;FF9@DBGFGE8DFGG?F+CE@FA8EGDC,E,76*@7CAECF,>F7;;2,?;9EGGF6>+>@?C,B7@+:4?;CC459DCG*)15)*:;++*/+1;)*3;*>*:80***)***19(5*.).9)8*7*7*6**++*()*(-.(4).).)2.72)**.-2(
@M03506:14:000000000-AKVR1:1:1101:25538:8650 2:N:0:37
CACTTCTGGACTACCGGGGTTTCTAATCCCGTTCGCTTCCCTGGCTTTCGCACCTGAGCGTCAGGTACTCCCCAGGACACTGCCTTCGCCTTCGGTGTTCCTCCGGATCTCTACGCATTTCACCACTCCACCCGGAATTCCGTGTCCCTCTGAAGCCCTCAAGTCTGTCAGTTTTCAAAGCACTTTGGTGGTTGCGCCACCAACTGTCACTCCCAACTTAGCAGACCGCCTGCGTGCGCTTTACGCCCAGTAACCCCGGACAACGCCCGCCCCCTACGCATTACCGCCGCCGCCTGCCCGC
+
CCCCCFGGGGGGGGGCGGGGGGDGGGGGGGGEGG@GGGGGGGGGGGGGFFGDGGFGGGGGFEDGDGGGGGGGGGGGGGGGGGGFGGGGGGC:FGGGGGGFGFFGGGGGG9FFCGGGGCGBFGGGGGGFGGGGEGGDFDFDGGGGF8D?E@@8;:DDDGG83@EGACFGG7A9:AFGG9C7DFGFEEC7,3>*>?,1;C>EGG=CFGGGGG8C,*4C98AG++@9;8))*))*1))/1)0*A**:5EEBE8<=*@*97(7*))77/*/75>D3>5/*23)*,4.)-1()4)(()(-15)42(
@M03506:14:000000000-AKVR1:1:1101:14391:8652 2:N:0:37
CACTTCTGGACTACCGGGGTTTCTAATCCTGTTTGCTCCCCACGCTGTCGCGCCTCAGTGTCAGAAACTGCCCAGCAGACCGCCTTCGCCACCGGTCTTCCTCCGGCTCTCTACGCATTCCACCGCTACACCCGGAATTCCGTCTGCCTCTACAGCCCTCGAGTTTGCCAGTCGGCACGGCAGATCCGGGGTTGATCCCCGGACGTCCACCACACCCTTATCAAACCACCTACGCCCCCCTTACGCCCCGTCATCCCGGCCCACCCCCGCCCCCCCCGTATTACCCAGGCCGCGGCCCCGG
+
C<C8CDECCEEECGFCF@FCEEGGGGGAEFCFFF8A<DFFG8F::,@FF8FCGG:F,6CECE9A,@EFEAFFGCEFFGGGF@FGC=<FEG>CFD@FGGF9F<FGED+>:EF,@E+C+?CDEECFFE7FFG,AFB==@D:9=D>ED=A9FG,;EECFCED@*1><C,,,,,67@*88*>5*1:=*,?<;=*4*=:++1A6C*:*3*2***07555?CDC47>:0::6@FGG4CC)0)495*:*9C5*:)***).8**/8)*)009*2*0*0)75CEGD()*(,.)).))(.(4.(()))-(,
@M03506:14:000000000-AKVR1:1:1101:7862:8704 2:N:0:37
CACTTCTGGACTACTGGGGTTTCTAATCCTGTTTGCTCCCCACGCTTTCGCGCCTCAGCGTCAGTATCGGTCCAGAGCGCCGCCTTCGCCACCGGTGTTCTTCCCAATATCTACGAATTTCACCTCTACACTGGGAATTCCACGCTCCTCTCCCGATCTCTAGCCACCCCGTCCCGAGCGCCATTCCCAGGTTGAGCCCGGGGCTTTCACGCCTGACAAAGATAGCCGCCTGCGCCCCCTTTACGCCCAGCACATCCGAACAACCCTTGCCCCCCTCGTATTACCCCGGCTGCTGGCCCGC
+
CCCCCGGGGGGGGGGGGGGGGGGGGGGGGGGGGGGGGGGGGGGGGGGGGGGGGGEGGGGGGGGGGGGGGDGGGGGGGGGGDGGGGGGGGGGGGGGGGGGGGGGGGGGGGGGGGGGGGGGGGFGG=DFFGGGGGGGGFGGGFGGGGGGGGGGGGGCEGGEGGFGGGGGFEGGGGGGE7CEEEGCEGGGGG?BCEF6@FGGGG::CCG+997*;CFGGFGFC<6:AFC:>CD@=FD5*->58C+:D35?@***.)0*9<(9:B>@C*1*)0)79>)**;9@:.,)..(-8(0(,5),*55(((
@M03506:14:000000000-AKVR1:1:1101:4889:8711 2:N:0:37
CACTTCTGGACTACCGGGGTTTCTAATCCCGTTTGCTCCCCTGGCTTTCGCGCCTCAGCGTCAGAAAGGGTCCAGCACCTCGCCTTCGCCACCGGAGTTCCTGTCGATATCAACGCATTTCACCGCTCCACCGACCGTTCCAGATGCCCCTACCCTCCTCGAGGCCGTCAGTCTCCACGTCACTTCCCCGGTTAAGCCGGGGCATTCCACCACAGACTCGCTGGCCCGCCTACGACCCCTTTCAACCCAGGGCTGCCGAACACATGGTTCCCGGTTTACCGTCCCATGGTTGTTGGCTCCC
+
BC@,AE9FAFFGGFFGE7:F@;@FE9,C,,8;CC,;6@,<FGF8AEFD<:F@6:66,,6CFG7BF<FFA7C,CEF,,CCC8:6:::E,?CCBEE+CB?,59,CFGC779:,,C<+>=+?FE9??CED7:FGF7>=68>::D=99,,@D6B@DGDF,45,549C5;:***46,,5>;:,?/;*/?;9,CCGGG5C++>3**33***++++0977**<5*)/19*/*/)):9:79)))-)8/*+***0*)*2*)0)*1*,/*757**+**<**1)/**2(*0(-(-()))(*)-)(.1?))(-
@M03506:14:000000000-AKVR1:1:1101:22710:8713 2:N:0:37
CACTTCTGGACTACAGGGGTTTCTAATCCTGTTCGCTCCCCACGCTTTCGCTCCTCAGCGTCAGTTACTGCCCAGAGACCCGCCTTCGCCACCGGTGTTCCTCCCGATCTCTACACATTTCACCGCTACACCGGGAATTCCAGTCTCCTCTGCAATCCTCAAGAACAGCAGTATCGATCGACGTTCCTCGGTTGAGCCGAAGGATTTCACGACCGACTTGCCATCCCGCCTACGCGCCCTTTCCTCCCAGTACTTCCGCGCAACGCTTGCCCCCCCCGCTCTACCGCGGTGCTCGGCCCTC
+
CCCCCGGGGGGGGGGGGGGGGGGGGGGGGGGGGGGGCEFGGGGGGFEGGGGGGGGGGGGGGGGGFGAFGGGGGGGGGFGGGGGGDGGGGGEGGGGGGGGGGFFF:BC:B<FFFE9FFFGFGGAFGGGGGGGGGEGD7FGGGFCFF>FECF,,9,@DGGGGGCFFFGDCFGGGGGGGFFGC5;@ECFE5>C:C5*D@FGDE*7?F,:6CEC*:C<88D3>9C<CFFG@375)*07>9;C)/87*:*<C::<0***:C72**)).75C/)*.768<*:*3)*,4)64(4)(.((*)(1.),((
@M03506:14:000000000-AKVR1:1:1101:14018:8720 2:N:0:37
CACTTCTGGACTACCGGGGTTTCTAATCCTGTTCGCTCCCCACGCTTTCGCGTCTCAGCGTCAGTACCGTCCCAGAGAGCCGCTTTCGCCACGGGTGTTCTTCCTGATATCTGCGCATTTCACCGCTACACCAGGAATTCCACTCTCCTCTTCCGGACTCTAGCCAGATGGTTTCGGTCGACGTCGGGAGGTTGAGCCTCCAGTTTTCACAACCGACCTACCTGGCCGCCTACCCGCTCTTTCCGCCCAATAAATCCGGACAACGCTTGCCCCCTACGTATTACCGCCGCTGCGCGCACGG
+
CCCCCGGGGGGGGGGGGGGGGGGGGGGGGGGGGFGGGGFFEGGGGGGGGCGGGG:F@FGDEGGGGGGGGGGGGFGGGGGGGGGGGGGGGGEGEGGGGGGFCFGGGGGGGGGGGGGGGGEGGGGGGGGGGFFG7EFGGGFBFFGGGCFEDGGGGGCGGEGFGGEFGGG>99CC;DCEG>E8>*?CE*=C5=:EFCGGGGCF=9FFG7FE@FDCE7E83<3<CF*<49F3=<DC7)0917>CCG7?*:CDC*@F46:CDBDGF>>5)227;FGFFGG*;87C-4)4>01)4.(()((17),,(
@M03506:14:000000000-AKVR1:1:1101:15831:8720 2:N:0:37
CACTTCTGGACTACCGGGGTATCTAATCCTGTTTGCTCCCCACGCTTTCGCGTCTCAGCGTCAGTATCCAACCAGGGGGCCGCCTTCGCCACAGGTGTTCCTCCCGATATCTACGCATTTCACCGCTACACCGGGAATTCCACCCCCCTCTTTGGTACTCTAGCTTGCCAGTTTCATGCGTCGTTCCCCGGTTGAGCCGAGGGATTTCACACATGACTTAGCAAACCGCCTACACGCCCTTTACGCCCAATGATTCCGAACAACGATAGCACCCTCCGTATTACCGCGGCGTCTGGCCCAG
+
CCCCCGGGGGGGGGGGGGGGGGGGGGGGGGGGGGGGFGFGGGGGGGGGGGGGGGFGGGGGGGGGGGGGGGGGGGGGGGGGGGGGGGGGGGGGGGGGGGGGGGGGGGGGGGGGGGGGEFGGGGGGGGGGGGGCEG@FEGGGGGGGGGGG>EGGGFDFGGGGFCDGGGGGGGGFGFEFG?F8CGGGGGGGGGEGEGCFGFG:EGGGGGGGDGGGGFDC<>FFFDCFGGFFG:B559:5;FB*@6**1CG35;EFF47:F:DGFFFC)*/78@7?FC8;830*4(:4AF6)4:((0,(9F)(((
@M03506:14:000000000-AKVR1:1:1101:20631:8735 2:N:0:37
CACTTCTGGACTACCCGGGTTTCTAATCCCGTTTGCTCCCCTGGCCTTCGTGCCTCAGCGTCAGGAACTGTCCAGAGACCCGCCTTCGCCACTGGTCTTCCTTACGATATCTACGCATTTCACCGCTACACCGTAAATTCCAGTCTCCTCTCCAGTCCTCAAGCACGGCAGTATCGAATGCAGTTTCGCAGTTAAGCTCCGAGCTTTCATCCCCGACTTCGCGCCCCGCCTCCGCACCCTTTCCCCCCAATGAACCCGAACAACCCTTTAGACCTCCGTATTACCCCGGCCGCTGCACCCC
+
CCCCCGGGGGFGGGGGGGGGGEGGGGGGGGGFGG@FFGG<FGF@FFGGGGGGGFGGEEFF@FE7C@EFFGFGGGGCFFGG?FGGGGGGGGDGGG=FFGFDGD@AFGGG:B<<?FFGCEEF<EFFDGG:CFFGEFGGGGAD9E9ED9;EGG,,@=83@D,9@8>933@+8=@,3@@+58<:B,<>F9;@**6BCCGF<95@59C*1759,++5A<ECGCD,**/*)920:/)*2)8)3DEC6+*22:?>C**04****(/*0)7****00**)/9+0*()*.4AD)(-)()(4.1156)(((
@M03506:14:000000000-AKVR1:1:1101:16512:8758 2:N:0:37
CACTTCTGGCCTACAAGGGTTTCTAATCCCGTTTGCTCCCCTGGCTTTCGCTATTCAGCGTCAGTGTTGGTCCAGGATGCCGCCTTCGCCACCGGTGTTCCTCCAGATATCTACGCATTTCACCGCTACACCTGGAATTCCGCATCCCTCTCCCAGTCTCAAGCCATCCAGTATCAAGCGCAGTTCCCCGGTTAAGCCGAGGGATTTCACGTTTGACTTAGTTGGCCGCCTACGAGCCCTTTACGCCCAGTAATTCCGAACAACGCTTGCCCCCCCCGCTTTACCGCGGCTGCTGCCCCGG
+
CCCCCGGGG-EGGGGGGGGFGGGGGGGGGGCGGGGGFGGGGGGGGGGGGGGGEGGGFFGGGGGGGGGGFGGGGGGGGGGGGGGGGGGGGGGGGGGGGGGGGFGGGGFGFGGGGGGGGGGGGGGGGGGGGGGGGGGGGGDFGGG>GGGGGGGGGGF?DD9D;D?FGGGGGGDFFFG9E9@EG8CGGGGGGGDGG*@FCFG>EDEGCCC?CCGFCFECF>F,=F7A47ABCGF=<>3118ACEF::**::5C<6==*::0**.))7):*027C?FD8EG()*((.44(1)(.(,8::*8)(,-
@M03506:14:000000000-AKVR1:1:1101:14963:8765 2:N:0:37
CACTTCTGGACTACCGGGGTTTCTAATCCTGTTTGCTCCCCTAGCTTTCGCGCCTCAGCGTCAGTTACTGTCCAGAGAGCCGCCTTCGCCACCGGTGTTCCTCCTGATATCTACGCATTTCACCGCTACACCAGGAATTCCGCTCTCCCCTCCAGTACTCAAGTTTGCCAGTTTTGGATGCAGGCTCTGGGTTAAGCCCAGAGTTTTCACATCCAACTTAGCGAACCGCCTACGCGCCCTTTACGCCCAGTCATTCCGAACAACGCTTGCCCCCCCCCAATTACCGTGGCTGCTGGCACGG
+
CCCCCGGGGGGGGGGGGGGEEGGGFGGGGGGGGGGGAFFG@FFFGGGGGFGGGGGGGGGGGGGGGGGGGGGGGGG<FCFFFGGGEGGGGD:FGEEB7?FFGE<<E<AFAEGGEGFFGGDGGDFGGGGEGGGGGG+AA<FEGDGGGBFGGGFC>8?DGFGGG8>DDECGGGGGFFFG>>C:FF76CCFFEFG,>DDC?AF4:78<:9:::C>FCGFF4C9::C)*)1:)=DB58)0/617:C+:D35*.58<767:DG23*)75C5:EECFF?3C58:()2())..(()45(,7::GFF214
@M03506:14:000000000-AKVR1:1:1101:4082:8778 2:N:0:37
CACTTCTGGACTACTCGGGTTTCTAATCCCGTTCGCTCCCCACGCTGTCGCGCCTCAGCGTCAGGTGCGGGCTAGGTGGTCGCCTGCGCCACGGGTGTTCCTGCCGATCTCTACGCATTTCACCACTACACCGGCAATTCCACCACCCTCGCCCGCCCTCCAGATATGGCGTATCGGCACGCCGTCCCCCGTTAAGCGGGGGCCTTTCAGCACCGACGCCCACATCCGCCCGCGCGCGCTTTCCGCCCAGCCCGTCCGGACAACGCCGGCCTCCCCTGTCTTCCCGCGGCTGCTGGCACCA
+
CCCCCGGGGGGGGGGGGGGGGGGGGGGGGGGGGGGGGGGGGGGGGGGGGGGGGGGGGGGGGGGGGGFFGGGGC=FGGFGGGGGGGGGGGGDGGGGCGCGGFFGGGGGGGGGFGGGGGGGGGGGGGGGDGGGGGEGD7FGGGFGGGGGG>@ECBEEGGGCEE6F7FCGC;C*<8*BE55*?8EG5CGGGGGECC5*<G=C==):C5+?F:>:07>E*9)5*9*7/**78:D)*1)7)2)0*8:*27CCE1**.07/9C2755))1):*)::3059*2*-/<9<9)4((<0>>(0,,0772((
@M03506:14:000000000-AKVR1:1:1101:13954:8790 2:N:0:37
CACTTCTGGACTACCGGGGTTTCTAATCCCGTTTGCTCCCCTGGCTTTCGCGCCTCAGCGTCAGTATCGGCCCAGTAGCCCGCCTTCGCCTCAGGTGTTCCTCCCGATATCTACGCATTTCACCGCTACACCGGGAATTCCAGCTACCTCTTCCGTACTCTAGCTCGCCAGTATCGGTCGACTCTCCGGGGTTGAGCCCCGGGCTTTCACAACCGACTTAGCAAGCCGCCTACGCGCCCTTTACGCCCAATAAATCCGAACAACGCTTGCAACCTCCGCATTACCTCGGCTCCCGGCCCGC
+
CCCCCGGGGGGGGGGGGGGCGGGFGGGGGGGCFGGFGGGGGGGGGGFGGGGGGGGGGGGGGGCFEGFGGGGGGDGGGGGFFGGGCFFGGGCCFBEBDFGGF9EEGDCFEEGFGGGGGGGGFGFCEG=+>:FGCGCCCCFEFDCGGAFFFFGFGGDFFGFFGCFF:FCGGG8FC2?C5>5*:CCG76:CDGDEE*:CC?5C55*/*:+++20*5>8*77)2?>00>F@BG93AC:BD>:B8CF*:*>=55:;:?*0:C2**.5)1)**)*8**0*+*1-)*,(-<9)37(.,(.(375),7(
@M03506:14:000000000-AKVR1:1:1101:8727:8794 2:N:0:37
CACTTCTGGACTACCGGGGTTTCTAATCCTGTTTGCTACCCACGCTTTCGTGCCTCAGCGTCAGTGATGGTCCAGTAAGCTGTCTACACCACAGGTGTTCCTCCTGATATCTACGCATTTCACCGCTACACCAGGAATTCCGCTTACCTCTCCCATACTCAAGCCCTGCAGTCTTCGGCGCACCCTCCCAGTTGAGCCGGGAGATTTCACACCAAACTTACAGGACCGCCTACGCACTCTTTCCGCCCCGTCACTACCAACACCGCTTTCTGCCTACCGTGTACCCCGGCCGCTCGCCCGC
+
CCCCCGGGGCCFGGGGGDGFGGGGGGGGGGFFGGGGGGGGGGGDEDCGGFGGGGGGGGGEGGCFCEEFFFEFGFFGCDGGGGFGGAFFGG7F<FF<FAFGGGGGGGGGGGGGGGGGGD7@FFGGGGEEGGFGGGGCFFFGGGDGGGGGDG9EGGGDFGAE9FBDGGFFGGGDFDFGF>ECEGDEGCGGG:B7;FD?DFG5CD81=C,B7CFGE<=FG=F9CD8?45))=C):<>E*2CF3<C+;7=E55:2)07**2(208))15?*)/1207>+00(.*(..).)4)()(()(-57.-,(
@M03506:14:000000000-AKVR1:1:1101:4291:8814 2:N:0:37
CACTTCTGGACTACTGGGGTTTCTAATCCCGTTTGCTCCCCTGGCTTTCGCTCCTCAGCGTCAGAATTGGTCCAGGATGCCGCCTTCGCCACCGGTGTTCCTCCAGATATCTACGCATTTCACCGCTACACCTGGAATTCCGCATCCCTCTCCCAACCTCAAGCCATCCAGTATCAGACGCAGTTCCCCGGTTAAGCCGAGGGATTTCACGTCTGACTTAGTTGGCCGCCTACGAGCCCTTTACGCCCAGTAATTCCGAACAATCCTTGCCCCCCCCGTATTACCCTGTCTGCCGGCACGG
+
CCCCCGGGGGGGGGGGGGGGGGGGGGGG<CFGGGGGGGGFFGFGGGGGGGGGGGGGGEGGGGGGFFGGGGGGGGFGEGGGGDGGGGGGGGGGGGGCGCGGGCGGGFGGGGGGGFGG@FG9FGGGGGF@F@EFCFGFFGFGGCGGDEFG,@@FGGGGG@,=DG?FGGGGDDFGGGGGCC9:EC>EFFGGFC:EGGFGFF**44C8:,,,,=4C?;59@7:7++;CGFA):53/*.2>@C3*070:*2:3**<86@**229*<5)**2<*00>45>G8:00*4()6.(.)))--*)(17)2(-
@M03506:14:000000000-AKVR1:1:1101:5838:8844 2:N:0:37
CACTTCTGGACTACTCGGGTATCTAATCCTGTTTGCTCCCCACGCCTTCGCGCCTCAGCGTCAGTCTCGGTCCAGAGCGCCGCCTTCGCCACCGGTGTTCTTCCCGATATCTACGAATTTCACCTCTACACTGGGAATTCCACGCTCCGCTCCCGAACTCCAGCACCACAGTCCCGCGCGCACCTCCCAGGTTGAGCCCGGGGCTTTCACACGCGCCTTGCGGCGCCGCCTCCGCGCCCTTTACGCCCAGTAAATCCGACCCACCCCCCCCCACTTCCTCTTACCACGGCTGCTGGCAAGC
+
C?CCCGFGGGFFGGGGGGGGEGGGGGGGFE@FFCFGGGGCGGGGGGGGFDCGGEGGGGGGGGGGGGGGGGGCFGACCF@CGEGG:FGGGGGGGEDCGGGGGGGCFE7FG7ECGCFCGFEFGGG<FGF9DFGGGFGGFBFGG9B+6+>++3@E>FEGGE@F8A@C3@C6DG5D<,3@75>*C=GGGCC=8B*++*5+>*=559*8*:690:CFC)**)*8+217>DGB>EC>**)016CD8*+*2*:?5:*01/*2:>(1*0).9**1)*7)8)9*9@)*0-))6:):)2>(,.),27))-(
@M03506:14:000000000-AKVR1:1:1101:18813:8847 2:N:0:37
CACTTCTGGCCTACCGGGGTTTCTAATCCCGTTTGCTCCCCACGCTTTCGTGCCTTAGTGTCAGGAACGAGCCAGTTATCTGCCTACGCCATCGGTGTTCCTCCCAATATCTACGGATTTCACTCCTACACTGGGAATTCCAATAACCTCTCTCGTCCTCTAGCTAAGCAGTTTCGATAATGGATATAAGGTTGAGCCTCACGCTTTCACTATCGACACACTTTGCCACCTACTCCACTCTTTACGCCCCGTAATTCCGGATAACCATTGCTCCCTCCCTCTGACCGCGGCTGCTGCACCC
+
CCCCCGGGG-CE@FGGGGGGGGGGDGGGGG7FFGEGGFGGGGGGGGFGGGGCFGGGGFFGFGGGGGGGGG7FFEGGGCFCFAFGGFGDGGGGGFDGGGGGGGGF:F8<8FGFCGFDEFFGGGGGDFGGGGGFE?EFE<EFDGFGGGFGG,,39==F6CEEDFDFA=E3=9DF8EFEGF,8EG,,7,@,@,@DE?C,5,,4,@,,51AG7@CF97117;9,;7DC78*;?CF6**)*0;8C7CC7:*=8***)))/1+)21).)*20+/26C=*2**0-)24:)-64,743((0()*/)5(-
@M03506:14:000000000-AKVR1:1:1101:23488:8866 2:N:0:37
CACTTCTGGACTACCGGGGTTTCTAATCCTGTTTGCTCCCCACGCTGTCGCGCCTCAGTGTCAGAAACTGCCCAGCAGACCGCCTTCGCCACCGGTCTTCCTCCGGATCTCTACGCATTCCACCGCTACACCCGGAATTCCGTCTGCCTCTACAGCCCTCGAGTCTGCCAGTCGGCACGGCAGCTCCGGGGTTTATCCCCGGACTTTCCCCACACCCTTATCAAACCACCCACCTCCCCTTTCCGCCCAGTGCTTCCGTCCAACTCCCGCCCCCCCCGCACTCCCGCCGCCGCTGGCACGG
+
CCCCCGGGGGGGGGGF7@@FBFGGF9FFFGD<CEEFE@F,F@F+:,CBCCCCF@,BF@FC@C9,,CFEF@D8FEG8,FFGFGCC,BF,?F7FGED=CFFCEFCF7E+BFFFAFF@GGGFGG98?>CBC@:F,@@+CCFFGD@DEF=D99DFGFACFBE88BC5@,7E,@C6,@:>**49*4***04,*/**1**++5CCF53*:?6+C799CGGEGDF8+:>>97>F)*9)/9)./47<*;<*:/*;>**01****91*2756C59+0*0)))1:??()2(4(4(((),8(,.43)7)4?1
@M03506:14:000000000-AKVR1:1:1101:12092:8879 2:N:0:37
CACTTCTGGACTACCGGGGTTTCTAATCCTGTTCGCTCCCCACGCTTTCGCGTCTCAGCGTCAGTACCGTACTAGAGAGCCGCCTTAGCCACGGGTGTTCTTCCTGATATCTGCGCATTTCACCGCTACACCAGGAATTCCACTCTCCTCTTCCGGACTCTAGCCACACGGTTTCCATCCGCGTCTCGAGGTTGAGCCTCGAGTTTTCACAACGGACCTGCATGGCCGCCTACACGCTCTTTACGCCCAATACATCCGGCCAACGCTTGCCCCCGACGTATTCCCCCCGCTGCTGGCGCGG
+
CCCCCGGGGGGGGGGGGGGGGGGGFGGGGGGGGGGGGGGGGGGGGGGGGGGGGGEGGDGGGGGGGGGGGGGGGGGFG9FGGGGGDGGGGGGGGGEECFGGGGGGFGGGGGGGGGGGGGGGFFGGGGGCGGGGGGGCCEGGGGGGGGGGGGGDBFGEEGEFGG,A<DFGGGEDEEFGFCF,>E>EG>FF@E@BC=C6:6?CA3=FE7:FCGFGGD*8<35:C<@+;DFBGGEC7)096*719+0?5C57**07)92?*()*.0)95CC.*029:7*217:*),)6.(()(0-7:))0))-((
@M03506:14:000000000-AKVR1:1:1101:11015:8879 2:N:0:37
CACTTCTGGACTACTGGGGTTTCTAATCCTGTTTGCTCCCCACGCTTTCGCGTATCAGCGTCAGTATCCAACCAGGGGGCCGCCTTCGCCACAGGTGTTCCTCCCGATATCTACGCATTTCACCGCTACACCGGGAATTCCACCCCCCTCTTTGGTACTCTAGCTTGCCAGTTTCATGCGTCCTTCCCCGGTTGAGCCGAGGGATTTCACACCTGACTTAACAAACCGCCTACACTCCCTTTACGCCCAATGATTCCGAACAACGCTCGCACCCTCTGTATTACCGCGCCTGCCAGCCCAA
+
CCCCCGGGGGGGGGGGGGGCGGGECFFGGGGGGGGGFGGGGGGGGGGGGGGGGGDGGGGDFFGGGGGGGGGGGGEGGGEGGGGGGGGGGGEGFEGGAFGGGGFFGGGGGGGFGGGGGDGGGGGGCDGGGFGGGGCFFDGGGGGGGGGGGGGGGGGGFF;EFGGC?=FGGGGFGGGGGGFGEEGGGGFFFGECEE:+>FD*:DE*:6=FGGGF*9F*7>=+2:CC<DFEEGF=<)72(9@FGC*:CE5>*C8@@FCF*(9*>B4D3/2<CDC3)*;;;0*+.))62(1.(0(47()*8)(((
@M03506:14:000000000-AKVR1:1:1101:10974:8886 2:N:0:37
CACTTCTGGACTACCGGGGTATCTAATCCTGTTTGCTCCCCACGCTTTCGCGCCTCAGCGTCAGGAATTGCCCTGAGACCCGCCTTCGCCACCGGTGTTCCTCCCGATCTCTACACATTTCACCGCTACACCGGGAATTCCAGTCTCCTCTGCAACCCTCAAGAACAGCAGTATCGATCGACGTTCTTCGGTTGAGCCGAAGGATTTCACGACCGACTTGCCATCCCGCCTACGCGCCCTTTACGCCCAGTAATTCCGAGCACCGCTTCCCCCCTCCGTCTTACCGCCTCCTCTGGCCCAG
+
CCCCCGGGGGGGGGGGGGGGGGGGGGGGGGCFGGGGGGGGGGGGGGGGGGGGGGEGCGGGGGGGGGGGGGGGGGGGGGGGGGGGGGGGGGDGGGGGGGGGGGGGGGGGGGGGGGGGGGGGGGGGGFGGGGGGGGDGFFGFGFGGGGGGGGGFGGGGGGEFCFGGFGCGGEFGCEFE*6CECEGGFFGFGFGCEE?GGFGCCDD6FCCCCFGGGGGDGCDCGFGFGGF3>D>7C@D<6CBE6?*2*A?57;89F4*?F09*87)9):*7*9C>3<5;5,8:(,))81()(0((0))26)(((
@M03506:14:000000000-AKVR1:1:1101:6157:8919 2:N:0:37
CACTTCTGGACTACAGGGGTTTCTAATCCCGTTCGCTCCCCTGGCTTTCGCGCCTCAGCGTCAAGAACAGGCCAGGACGCCGCCTTCGCCACTGGTGTTCCTCCCGATATCTACGCATTTCACCACTACACCGGGAATTCCACGTCCCTCTCCTGCCTTCGAGTCGACCAGTCTCGAATGACCCTCCCCCGTTGAGCCGGGGGCTTTCACATTCGACTTGCCCAACCGCCTGCGCGCCCTTTACGCCCAGTAACTCCGGACAACGCTCGCCACCTACGTCTTACCTCGGCTGCTCGCCCGC
+
CCCCCGGGGGGGGGGGGGGGGGGGGGGGGGFFGGGGGGGGGGGGGGGGGGGGGGEGGGGGGGGGGGGGGGGGGGGGGGEGGGGGGGGGGGGGGGFGGGGGGFGGGGGGGGGGGGGGGGGGGGFFGGGGGFGGGGG7FGGGGGGGGGGDFGGGGGGGGGGGG7D:CC5CEG5<,2D,<6C8,>EF8FGGC*:B,;:,A?EDD5CE*:?CFF>D7CCC59)+*206*/)8CGE5FBFGF)5=8C*2*:=:**2/9*:098)*8)59)::7/7DE5C2+<-)*.-462).7(<?0).)18)-,(
@M03506:14:000000000-AKVR1:1:1101:19337:8919 2:N:0:37
CACTTCTGGACTACAGGGGTTTCTAATCCTGTTTGCTACCCACGCTTTCGTGTCTCAGCGTCAGTTACGGTCCAGAAAGCCGTCTACACCACCGGTGTTCCTCCTGATATCTACGCATTTCACCGCTACACCAGGAATTCCACTTTCCTCTCCCGCACTCTAGTCCCTCAGTATTCGGCGCACCCTCCCGGTTGAGCCGGGAGATTTCACAGCAAACTTAAAGAACCGCCTACACCCCCTTTACGCCCACTAACACCTAACACCGCCCGCTTCCGTCGTTTTACCGCCGCCGCTGCCACTC
+
CCCCCGGGGFCEFGGFDFEF:CFFGGGCFG@CFF<FGDGCGFGGGGGGGGEFGGAFAEFGFF7@FFFGGCCEGGFFEGGG8FCFCCFFFG@DFGGE=FGGGGGEC<ECDEFGAFCF:CFFGGBD:C@BF9FGGF7B,5?B;EGFGFGG,>;44@=B8=@@9,66,@=,6,,9EE=CGFDDG6*3;DFEG:BCEC:,:CE9:)*4:4<C@F:+:*3+;*1++1;9C4)8CG:**)0*.5>=C+22*A8):2A))0*29(7+)<)*)*/.*8)).6*+*47*-())-,()()(4)(-))).(.
@M03506:14:000000000-AKVR1:1:1101:17411:8925 2:N:0:37
CACTTCTGGACTACCGGGGTATCTAATCCTGTTTGCTCCCCACGCTTTCGCGCCTCAGCGTCAGTATTGGTCCAGAGAGCCGCCTTCGCCACCGGTGTTCTTCCCAATATCTACGAATTTCACCTCTACACTGGGAATTCCACTCTCCTCTCCCGCTCTCTAGCCATCCCGTATCAAGCGCAGTTCCCAGGTTAAGCCCGGGGCTTTCACGCCTGCCAAAAATAGCCGCCTGCGCGCCCTTTACCCCCAGTAAATCCGAACACCGCCCCCCCCCTCCGTATTACCGCCGCCGCGGGCCGCC
+
CCCCCGGGG-CFFGGGGGGGGGGGGGGGGGGGGFGGFFGGGGGGGGGGGGGGGGGGDGGGGGGGGFGGGAFGGGGFGFDGGGGGGGGGGGGGGGGGGCGGGGGGGGGGGGGGCFGCFGGGFCGGFGBFGGGCEFF?FGEGGGGGGGGFDG;FBDG6@ECFGGGDGGAFFGGG>CFFFFGGDCEGADGFAE*?C,D,DFGGE588CC6?9BDG5CC*028C475+;C6):>A5>)591C5CF6*?*<F>:*3*98*:*-*/75)*)2*)/7DDDG*22(0*,().9(()-5(35(()))(((
@M03506:14:000000000-AKVR1:1:1101:5795:8931 2:N:0:37
CACTTCTGGACTACCGGGGTTTCTAATCCTGTTTGCTCCCCACGCTTTCGCACCTCAGCGTCAGTATCTGCCCAGATCGCCGCCTTCGCCACTGGTGTTCCTCCCGATATCCACGGATTTCACCTCTACACCGGGAATTCCGCGATCCTCTTCAGTACTCAAGCTCGCCAGTTTCGGATGCACGTCCTCAGTTGAGCTGAGGGATTTCACGTCCGACTTGGCAAGCCGCCTACGTGCGCTTCACGCCCAATGATTCCGATCAACGTTTGCACCCTTCGTCTTACCGCGGCTGCTGGCCCGA
+
CCCCCGGGGGGGGGGGGGD@FGGGGGGGGGGGGGGGGGGGGGGGGGGGGGGGGGDGGGGGGGGGGGGGGGFGGGGGGGGGGGGGGGGGGGGGGGFGFGGGGFGFGGGGGGGGGGGGEGE@FCFFCFGCFFFFFGDGGGGGGGGEE>FE;DF7FGFGGGGGGG?FGGDGGE8FGFFEG5EGG?FGGDGGGGGFCC9<ECCFGD5CFFEFC:DGFDDGD/)07>F=CD50:D<74>59:D:8;*:F4*;;C>64@@FDF(1*)0)**:;?58*?FC88C:@*416B((-0073,)))*57(((
@M03506:14:000000000-AKVR1:1:1101:15109:8950 2:N:0:37
CACTTCTGGACCACTGGGGTTTCTAATCCTGTTTGCTCCCCACGCTTTCGCAGTTTAGTGTCAGTTGCTGTCCAGTTCGCCGCCTTCGCCTCTGGTGTTCCACCCGATATCTACGCATTTCACCGCTACACCGGGACTTCCATCTTCCTCTCCGGAACTCAATTCCAGCAGTTTCTTGTGCACTTCCAAGTTTAGGATCTGGGCTTTCACACAAGACTTACACAACCGCCTACCAGCCGTTTCCGCCCAGTCATTCCGACTAACCCTTACCCCCACCGTTTTACGACTGTTTATGGCACGG
+
BC-@AF@DGGG,CC,;CDF@:@CDAFE9F<F<,6C<6CF,@,7+C7FFFEGGGECAF9;;CDFFG<C,C9F6,,6C<FECE7@@7:6?,B=BE8F56BFFG<EGG::F>CFF?ECEC7FGEDEF@F=+@AF87:7>+>A9F=CCAAFC9B,3@1E=E>?9D7DGC,,,53@C<@FA9;E,,@FG,>E,5,,733,,,5,,,+18,4<<,52*97:8?+1,20*,:*///95C<.)*,>.**+*38>C>*/<*99:C*(9*))96*2*7<6*).12**,)*.-))((()(*))*))95)53(
@M03506:14:000000000-AKVR1:1:1101:13314:8980 2:N:0:37
CACTTCTGGACTACCCGGGTTTCTAATCCTGTTTGCTCCCCACGCTTTCGCACCTCAGCGTCAGTGCCGGACCCGTGGGCCGCCTTCGCCACCGGTGTTCTTCCTAATATCTACGAATTTCACCTCTACACTACGAATTCCACCCACCTCTTCCGGACTCCAGGCTTGCTGTATCAAGGACAGTTCCGAAGTTGAGCTCCGCGATTTCACCCCTGACTGACCAACCCGCCTACGTGCGCTGTACGCCCAGTCATTCCGAACATCGCCACCGCCTCCCGTATCACCGCGCGTGCTGCCACGC
+
C@C8CEEF9<@CFAEGGCCFFEFGG9FECCCC@FFGGFF@FFCCECFCE@CFE7CF<DGGGGCF6<@FFGEE@,@6?FGFCEGFEEGFGDEEGCC=BBFGGGDFC9FCFGFGFGBC,<?EGADFC<9E9CFDD,=><DFCFGG8C+3>DD3EAA>6E++,,5BECCFGFDE>DGG,@,@,>87?,?51;1*=;FF,4,1AE*?CC5CGF7:5>*A9;C4+**2=73:>*>7CC>F*4C38*27:<=8)5@+**/*:::G*83*9*;*7*)/)7*/**,)2.()).21:()((8:<07)4-,
@M03506:14:000000000-AKVR1:1:1101:5124:8990 2:N:0:37
CACTTCTGGACTACCGGGGTTTCTAATCCCGTTTGCTCCCCACGCTTTCGCGCCTCAGCGTCAGGAGATGCCCAGAGACCCGCCTTCGCCACCGGTGTTCCTCCCGATCTCTACACATTTCACCGCTACACCGGGAATTCCAGTCTCCTCTGCATCCCTCGAGCACGGCAGTATCGGCCGACGCTCCTCGGTTGAGCCGAGGGCTTTCACGACCGACTTGCCATCCCGCCTACGCGCCCTTTTCGCCCAGCGCCTCGCGGCCCCGCTTGCCCCCTCGCGCTTCCCCCGTCTGCTCGCCCAC
+
CCCCCGGGGGGGGGGGGGGGGGGGGGGGGGGGGGGGGGGGGGGGGEGGGGGGGGCGCGGGGGGGGGGGGGGGGGGGGGGGGGGGGGGGGGEGGGGGDFGGGBEGGGGGGDFGGGGGGGGFGFGGGGGGG9FF@FD:@FGGGGCFEFG@EGGGGDGCCG?EC>5*@D:EECC>C<DEC8==CE5=*=8+3=7CC8+>CEE*:):*;=FG+:<>5CEDD5@7>F:79CF)757/5<B<9D):6+**):CE=C*.))1>*()1)))))*/)*)2/0>*:*()234(5((()-)((*))177:(-
@M03506:14:000000000-AKVR1:1:1101:9458:9001 2:N:0:37
CACTTCTGGACTACCGGGGTATCTAATCCCGTTTGCTCCCCTGGCCTTCGTGCCTCAGTGTCAGGAACTGTCCAGAGACCCGCCTTCGCCACTGGTCTTCCTTACGATCTCTACGCATTTCACTGCTACACCGTAAATTCCAGTCTCCTCTCCAGTCCTCAAGCACCGCAGTATCAAATGCAGTTTCGGAGTTAAGCCCCGAGACTTCACACCTGCCTTACGCCGCCACCTACGCACCCTTCACGCCCCATGCACCCGACCAACGCCTGCGACCCCTGTATCACCGCGCCTCCCTGCCCCC
+
C<CCCGGGGGGGFGGEGGDFCFGFEGGGGGCGGFGGGGGFGGDCFGFEGFF<FGAFGFF<FG<CFEGGGC@FF9E,F6FGG@FG@FGEGG7F<B<FGFFGGGACFFDFE<FGAFFGC+?FGGGF<F<EGGGGEF74AA,AEA;EFDFG9B,@8@D=ECEF9=B?,DF+=++8=:D,=6@9EGD>=,@+3++@,,7,<,5@C**4*2,=,;CFG*,1;*+29*5C4CDEGG8+>>E*(9>;0*2;*=FD*/;))**9C9D/7.)93E:4*.9)85*/*(0+)))6(((0(7(-.2(*0)4(4
@M03506:14:000000000-AKVR1:1:1101:16773:9056 2:N:0:37
CACTTCTGGCCTACAGGGGTTTCTAATCCTGTTTGCTCCCCACGCTTTCGTGCCTCAGCGTCAGTACCGGGCCAGTGAGCCGCCTTCGCCACTGGTGTTCTTGCGAATATCTACGAATTTCACCTCTACACTCGCAGTTCCACTCACCTCTCCCGGACTCAAGATCTTCAGTCTCAAAGGCAGTTCTGGAGTTGAGCTCCAGGATTTCACCCCTGACTTAAAAACCCGCCTACGCACCCTTTACGCCCAGTGATTCCTAGCAAAGCTCGCCCCCTTCGTCTTACCGCGGCCGCTGGCACGA
+
CCCCCGGGG<@FGEGGGGGGGGGGFDGGGFGGGGGGEGGGGGGGGGGGGGGGGCFF8FGGGGGGFGFGGGEFGCFFG,FFGDGGGGGGGGGGGGGFCGEGFGGFGCFG7FDEADGGFFGFAFGFFGFGF9FAFFGFGF9CECFEGFGGGGGGEEGGGECF,=,,@ACGGGCC,@A@CD,4C6@@3@@@F>,3>F9<DAFF6?CF6E9,==CGE**,*:CFG7C974)AEG3CF5)*38)*50;>*AEB*A89*9*:0)*+)/***20)*01)05*;8(.*,,6<?B(5()((070)7),(-
@M03506:14:000000000-AKVR1:1:1101:16650:9061 2:N:0:37
CACTTCTGGACTACCGGGGTTTCTAATCCTGTTTGCTCCCCTAGCTTTCGCGCCTCAGCGTCAGTTATGGTCCAGTGCGCCGCTTTCGCCACAGGTGTTCCTCCCGATATCTACGCATTTCACCGCTACACCGGGAATTCCACGCACCTCTCCCATACTCCAGCACGGCAGTTTCGCCTGCAGACTCTGAGCTGAGCCCAGAGATTTCACAGGTGACTTACCGCACCGCCTACGCCCCCTTTACGCCCAATACTCCCGAACAACGCTCTCTCCCCCCGTATTACCGCGGCCCCACGCACGG
+
CCCCCGGGG-FFGGGGGGGGGGGGGGGGGFGGGGGGGGGGGGGFGGGGGGGGGGEGGGGGGGGGGGGGGGGGGFGGGFGGGGGGGGGGGGGGAFFFGGGGGEGGGG7FFGGGGGGGGGGGGFGFEGGCGGGGGGGDCFGDFFGGGEGDBFGGCFFCGFFGGGCEEGC:ECCF,=EECEECF6,B:8ECCF9CFCC;CFGCAF=FGGGGGGGGDC>+7@F7CCDEDDBDGDBCF)))(18*;7*:/C8@CCC6)*0779**.0)*)*/)/99F?GDE520/4().2(40(0(()((17)3((
@M03506:14:000000000-AKVR1:1:1101:14888:9078 2:N:0:37
CACTTCTGGACTACGGGGTATCTAATCCTGTTTGCTCCCCACGCTGTCGCGCATCAGCGTCAGCAACAGCCCAGCTGGCCGCCTTCGCCACAGATGTTCTTCCCGATCTCTACGCATTCCACCGCTACACCGGGAATTCCACCAGCCTCTACTGTGCTCAAGCTCGGCAGTCTAGAGGGCAGCCCCACGGTTGAGCCGTGAGATTTCACCCCCTACTTACCAAGCCGCCTACGCGCCCTTTACCCCCAGTGATTCCGGCCACCGCTTGCCCCCCCTGTCTTACCCCGCCCGCTGGCACACA
+
CCCCCGGGGGGGGGGGGGGGGGGGGGGGGGGGGGGGGGGGGGGGGGGGGGGGGGGGGGGGGGGGFGGGGGGGGGGGGGGGGGGGGGGGGGGGFFGGGGGGGGGGGECGGGGGGGGCCGGGGGGEFGGGGGGGEEEFEGGGGGGGGGGGG,>AFCFEGDDAGFGEGGEG5CEGC:>3@EEC*8CFGGCEEDFDEF<FGEEC**>+AFFFGGGDED=FF7FGDG47C8>EGC5?*7)99G3:+<>*9:C)*30*/6CC*():@:7)98*8:)95<//**.)0)-6:(,-.()(()(-*092((
@M03506:14:000000000-AKVR1:1:1101:25336:9106 2:N:0:37
CACTTCTGGACTACCGGGGAATCTAATCCCGTTTGCTAACCTGGCTTTCGCGCCTCAGCGTCAATGCCGGTCCAGGCTGCCGCCTTCGCCCCCGGTGTTCTTCCAGATATCTACGCATTTCACCGCTACACCTCGAATTCCGCATCCCTCCCCCGGATTCAAGCCTTCCAGTATCGGACGCAGTTCCCGGGTGGAGCCCGGGCCTCTCAGTGTCGACTGCGCTGGCTGCCTCCGCCGCCTTTACGCCCAGTACTTCCGAACATCTCCTGCCCCCTCCGCTTTACCTCGGCTGCTAGCACAG
+
@@CCCFGF--6CC<C+++++866,CFFD,C@6@F;<F,,C6<FG,;E,FB76@@F:FCFBF:,8,6C@F:FGE<F<,:FFCE++BF,?=448C=>==F7F,,:<<E<FF<FFFGFEEGDEFEFGCE@>73A>D,+8836EFD@E+B6CF7+++4:C8ECF;7,,4,,6<D;@,5?5E*4/=*73<9;63:8:*=CE6*;:=7****+2<***32**93)*/))/9>)8E*1+*0>*(9>C/+0:95C)5*39*6*2::35)8***2+*369)<)*:*()*(2).)-.0,)((0))2962,(
@M03506:14:000000000-AKVR1:1:1101:16927:9108 2:N:0:37
CACTTCTGGCCTACCGGGGTTTCTAATCCCGTTCGCTACCCTGGCTTTCGTGTTTGAGCGTCAGGAACGTACCAGTGCACTGCCTTCGCCTTTGGTGTTCCCCATGATATCAACGGATTTCACCCCTCCACCAAGAGTTCCGTGCACCTCTTACGCCCTCGAGTCATACCGTTTCCCTCGCGGTGACCAGGTTGAGCCCGGACATTTAACGAGAGACTAATATGACCGCCTAGACACCCTTTACGCCCAGTGATTCCGGGTAATGCTTGGGGCCTCTGTATTACCGCTCCATCTGGCACAG
+
CCCCCGGGG-CFGGGGGGGGGGGGGGGGGGGGGGGGGGGGGGGGGGGGGGGGGGGGGGGGGGGGGGGGGGGGGGGGGGGGGFGGGGGGGGGGGGGGGGGGGGGGGGGGGGGGGGGGGGGGGGGGFGGGGGGGGGGGGGGGGGGGGGGGFGGFGFFEGGGEEEGGGGGGGGGGCGGGGGGCEGGG>>FFFCEGC1?EGEEGGGGGGCGGGGCGG3CFGC*<:7C9F7A>C3.:*9?FBFDGGG7:CGGEGGGFF?FGC7D*0<:**0<BF5F>E3**+59EB2<A432>B5(-946D4>B2,
@M03506:14:000000000-AKVR1:1:1101:19900:9109 2:N:0:37
CACTTCTGGACTACAGGGGTTTCTAATCCTGTTTGCTCCCCTAGCTTTCGCGCCTCAGCGTCAGATGTGGTCCAGTGCGCCGCTTTCGCCACAGGTGTTCCTCCGGATATCTACGCATTTCACCGCTACACCGGGAATTCCACGCACCTCTCCCACCCTCAAGCACGGCAGTTTCGCCTGCAGGCTCTAGGTTAAGCCTAGAGGTTTCACAGGTGACTTACCGCACCGCCTACGCTCCCTTTACGCCCAATAATTCCGACCAACGCTCCCCCCCCCCGTCTTCCCGCGTCTTCTGCCCCGG
+
CCCCCGGGGGGGGGGGGGGGGGGGFGGGGGGGGGGGGGGGGGFGGGGGGGGGGGCFFGGGGGGGCGGGGGGGGGGGGGGGGGGGGGGGGGGGDFGGGGGGGFGGGGGGGGGGGGGGGGGFD<FGGGGEGGGGGGGGGGGGGGGGGGGGGGEGGGFFGGGGFGFGGGEGGEGFGGGGGGGGGFGGG>EGGGGGGGC7CFFD,C?FFGGFCF7C578>>@71>CGG)/85=D:EFEBC?GFG7?>F7E=@C**/*/**:4C*7559*:*8*8CB:DEEE(7*.()6::;:-)((1)-**)(((
@M03506:14:000000000-AKVR1:1:1101:2952:9117 2:N:0:37
CACTTCTGGACTACCGGGGTATCTAATCCTGTTTGCTCCCCACGCTTTCGCACCTCAGCGTCAGTACCGGACCAGTGAGCCGCCTTCGCCACTGGTGTTCTTCCTAATATCTACGAATTCCACCTCTACACTAGGAGTTCCACTCACCTCTTCCGGACTCAAGATCGCCAGTACCGAAGGCAGTTCTGGAGTTGAGCTCCGGGATTTCACCCCCGACTTAACGACCCGCCTACGTGCGCTATACGCCCAGTAAATCCCAACAACACTAGCCCCCTCCGTATTACCGCCGCTGCTGGCACCC
+
CCCCCGCFAFFEEGGGEGEGEGGGGG<FGF9FFGCFGGFGGGGGGGGGGGGGGGGGFGGFGGCEGGGGG@FGCDDF9EF?FGGGGCFCGCC:<=EFGGGGFFGGGGGFGFGD9EDGCFGGGGGGGGGGGGGC=?FCDFGG,CEFGFGGGG9EGG>86C>FG8ED=,=C6@>F=,5+A:>*DFC>,33<9E:D8=E?D?C?*348EE,CFGCFEG5*:CA7++*:)).)*:)AC>F*-/)**/*:**:>5539@*2?4)2:;5:4**+0+7C))9/*225*(.66406)(7015::<)))-(
@M03506:14:000000000-AKVR1:1:1101:8756:9126 2:N:0:37
CACTTCTGGACTACCGGGGTATCTAATCCCGTTTGCTCCCCACGCTTTCGCGCATCAGCGTCAGAACCGGTCCAGCGAGCCGCCTTCGCCACTGGTGTTCCTCCCAATATCTACGCATTTCACCGCTACACTGGGAATTCCACTCGCCTCTCCCGGCCTCAAGCAAAGCAGTCTGGACGGCCGTTCCTCGGTTAAGCCGAGGGATTTCACCATCCACTTGCCCAGCCGCCTACGCGCCCTTTACGCCCAACAATTCCAAATAACCCTTGCCCCCTCCTGATTCCCTCGGATCGCGGACTAA
+
C,B@CE@FEGFFC@<@CFGGG8FFFFGGF,,6CCCEA@CFFGGEGECFGCGG>G::C6CCFFFEGFGGCGG7CFGGG7@FF@EFCF=?CE7FGGFFEEFGFE9FEFFGF9BBFG7FGG=E<AA9CFC+>AD,FG8,<CFG9DFF8++@4@EEG,83C58DD7>EDF?D8FFEC9>F,,;****=??,1,4BB58<3AFGEE3C:<6+<EGFG7>EGGCF+***37C@D5<BC<)5)()7*;67:*>*8::*05*2:C):996@4*22)*9CFFDE*/()0))).5),)3)(()(-10.(.)
@M03506:14:000000000-AKVR1:1:1101:12335:9129 2:N:0:37
CACTTCTGGACTACAGGGGTATCTAATCCTGTTTGCTCCCCACGCTTTCGTGCCTCAGCGTCAGTATCGGGCCAGTGAGCCGCCTTCGCCACTGGTGTTCTTGCGAATATCTACGAATTCCACCTCTACACTCGCAGTTCCACTCACCCCTCCCGAACTCAAGATCTTCAGTATCAAAGGCAGTTCTGGAGTTGAGCTCCAGGATTTCACCCCTGACTTAAAGACCCGCCTACGCACCCTTTACGCCCAGTGATTCCGAGCAACGCTCGCACCCTTCGTATTACCTCGGCTGCTGGCACGC
+
CCCCCGGGGGFGGGGGGGGGGGGGGGGGGGGGGGGGGGGGGGGGGGGGGGGGGGFGFGGGGGGGGGGGGGGGGDGFGGGGGGGGGGGGGGFGDFGFGGGGGGGGGG+CDEGGGGGGGGGGG9EFCCFCFGG<FFGGGGFCGDFEGGGG,>+3BECGGGCFGGGGGGGGGGGGGCFCGGG,D6EGGFFGGFFGGFGFFF8CFGFDFGG7=EGGE7*:;:B:B@@?<FFED4378>AD@D5*A+7:7=?37*0**1***,**07?F3C8)/7).8C*2;2.*.(.4<2)),>1,0.26<),((
@M03506:14:000000000-AKVR1:1:1101:13740:9140 2:N:0:37
CACTTCTGGACTACCAGGGTTTCTAATCCTGTTTGCTCCCCACGCTTTCGCACCTCAGCGTCAGTACCGGGCCAGTGAGCCGCCTTCGCCACTGGTGTTCTTGCGAATATCTACGAATTTCACCTCTACACTCGCAGTTCCACTCACCTCTCCCGGACTCAAGCTCCTCAGTATCAAAGGCAGTTCTGGAGTTGAGCTCCAGGATTTCACCCCTGACTTAAAAAGCCGCCTACGTGCGCTTTACGCCCAGTGATTCCGAGCAACGCTAGCCCCCTTCGTATTACCGCGGCTGCTGGCCCGC
+
CCCCCGGGGGGEGGGGGGGGGGGGGGGGGGGGGGGGGGFFFFGGGGGGGGGGGGFFGGGGGGGGGGGGGGGGGGDFFFGGGGGGGGGFGGGGFFDFGEFGGGGGGGGGGGGGGFFCFFFGACFGGGFGGGG9:=CEGGEFE;DDFCGGGGCGGGGDEGGF88==,3@@DCC@FGGCG,,4DEG@DFGGG=F@?F9EGGFF,;CCF?EC=+;*:8@CF=+,=7+<?F?5:88*;)0*63)*3=7C/:=:**29/9CCGF:*8).0):*)??C4>C*28(06(,4)6(7)1>B()).*).-3(
@M03506:14:000000000-AKVR1:1:1101:4947:9145 2:N:0:37
CACTTCTGGACTACCAGGGTATCTAATCCTGTTCGCTCCCCTAGCTTTCGCGCCTGAGCGTCAGGTAAGGCCCAGAGATCCGCCTTCGCCACCGGTGTTCCTCCTGATATCTGCGCATTTCACCGCTACACCAGGAATTCCGATCTCCCCTACCTACCTCTAGTCCGAGAGTATCGGATGCAGGCCCGGAGTTGAGCTCCGAGTTTTCACATCCGACTTTCCGAACCGCCTACGCGCTCTTTACGCCCAATGACTCCGTCACACGCTCGCCCCCTCCCTCCTCCCCCGCCTGCTCGCACGC
+
CCCCCGGGGGGGGGGGGGGGGGGGGGGGGGGGGGGGGGGGGGGGGGGGGGGGGGGGGGGGGGGGGGGGGGGGGGGGGGGGGGGGGGGGGGGGGGGGGGGGGGGGGGGGGGGGAGGGEGGGGGCGGGCFGGGE7EFF<AFGGF@EEGGGGGD?FGGGFG99BFFGGGGGGDCFGGGGGD5CGGGGGEGG8**1>=98E7C6C):;5B,,==7:FCEEGG):DD3E5DDEGC5=F35)3)85CC7CCEC35*;46*2?F?*/))19/8:<:@><BD*1/()2(31<1(-)(84(5()/7799(
@M03506:14:000000000-AKVR1:1:1101:14631:9164 2:N:0:37
CACTTCTGGACTACCGGGGTTTCTAATCCTGTTTGATCCCCATGCTTTCGTGCCTGAGCGTCAATAAAGCGCCAACCCGCTGCCTTCGCCTCTGGTGTTCTTCCGAATATCTACACATTTCACTGCTACACTCGGAATTCCACGGATCTCTCGCTTATTCAAGACTGGTAGTATCAAAAGACGTTTCGGCGTTGAGCGCCGAGATTTCACTACTGACTTACCAGCCCGCCTGCGCACCCTTTACACCCCGTAAATCCGCACAACGCTTGGATCCCACGTATTACCGCGGCTGCGGGCACCG
+
CCCCCGGGGGGGGGGGGGGGGGGGGGGGGGGGGGGGGGGGGGGFGFGGGGGGGGGFGGGGGGGGGGGGGGGGGGGGFGGGGGGGGGGGGGGGGGGGGGGGGGGGGGGGGGGGGGGGGGGDGFGGGGGGGGGFFGGGGGGGFEGGE>CGGGGGGGGCEGGGG8FGGGCFGGCFGGGFCG7DCFGG:DGECEEGEC>FGGGGG<CEGGG?GGC77FG+;CFFFGGGGD)0CD5ACAD39CD=FC7>*+:75:*777C>6;**.)77)2158@C*)2*30()*.4:>D(17()2()((187(-(
@M03506:14:000000000-AKVR1:1:1101:14380:9228 2:N:0:37
CACTTCTGGACTACCGGGGTATCTAATCCTGTTTGATCCCCACGCTGTCGTGCATGAGCGTCAGTTTCGGGCCAGTGAGCCGCCTTCGCCACCGGTGTTCTTCCCAATATCTACGAATTTCACCTCTACACTGGGAATTCCACTCACCTCTCCCGTACTCAAGCCTCTCAGTCTCAAAGGCAATTCCAGAGTTGAGCTCTGGGCTTTCACCCCTGCCTTGAGAAGCCGCCTGCGCACGCTTTACGCCCAGTAATTCCGAACAAGCCTAGCCCCCTCCCTCTATCCCCGGCTCCTGCCCCGG
+
CCCCCGGGGGGGGGGGGGGGGGGGGGGGGGGGGGGGGGGGGGGFGGGGGGGGGGGGGGGGGGGGGGGGGGGGGGGGGGGGGGGGGGGGGDGGGGGGEGGGGGGGGGGFFGGGGGGGFFGGGGGGFGGFFGGGGGGGDFFBDGGGGGGGFF9DEGGF8EFGCC,@FGG?FGG;EADG:>AC631@3EF:EFEFGG96DG69746D8E,<:F:C4/*,;?FCCCC,0;A?GG)*7.89:75*85::*ACD5:E*=@CFG(9A)))**20)209775**1()*.))-()()(0(()(.*))-((
@M03506:14:000000000-AKVR1:1:1101:21418:9236 2:N:0:37
CACTTCTGGACTACCGGGGTTTCTAATCCTGTTTGCTACCCATGCTTTCGCTCCTCAGCGTCAGTTTCGGCCCAGAGCGGCGCCTTCGCCACCGGTGTTCCTCCTAATATCTGCGCATTTCACCGCTACACTAGGAATTCCCCGCTCCCCTACCGTACTCAAGTCACAGCAGTATCGGATGCACGCTTTGGGTTAATCCCAAAGTTTTCACCCCCGACTTACTGAACCGCCTACGAGCTCTTTACGCCCAATACATCCGCACCACCCTTGGTGCCTACGTCTCCACGCGGCTGCTGGCACC
+
CCCCCGGGGGGGGGGFFGGGGGGGGGGGGGGGGGFGGFGFGGGCFGGGGCFGGGGGGFGECFFGGGGGGGGGGGGFFGGGGCGGGGGGGGDGGGCFGGGGGGGGGFFFGGGGDFEGECGGGGGGGGG:F9FA=DFFCGFAFFGGE+@EGGFFGGC>>EFGCD,@E7AFGG>:F7;DCC*=8C9CFEAAC97CCGGF+=CF6CAFGG@@?+3*=)=*:C5ADFC9C*9FEGFGCF73::.<CCC*22;>788>F):7C<**7;)*1**8C@*1.:CC+2>:((())4(7(8(3)(,*)0,5(
@M03506:14:000000000-AKVR1:1:1101:17941:9265 2:N:0:37
CACTTCTGGCCTACCGGGGTATCTAATCCTGTTTGCTCCTCACGCTTTCGCGCCTCAGTGTCAGTTACAGACCAGAAAGTCGCCTTCGCCACTGGTGTTCCTCCATATCTCTACGCATTTCACCGCTACACATGGAATTCCACTTTCCTCTTCTGCACTCAAGTCTCCCAGTTTCCAATGACCCTCCACGGTTGAGCCGTGGGCTTTCACATCAGACTTAAGAACCCACCCGCGCTCGCTTTACGCCCAATAATTCCGGATAACGCTTGCCACCTACGTATTACCGCGCCTCCTGGCCCGC
+
CCCCCGGGG9FGCGGGGGGGDFGGGGGGGGGGGGGGGGGGGGGGGGGGGGGGGGGGCFFGGGGGGGGGGGGGGGGGGFGGGGGGGGGGGGGGGGGGGGGGGGGGGGGGGGGGGGGGGGGGGAFGGGGDGGGFFFGGGFGFGGGGGGGGGGGGFGFGGGEFCEFFF8EFFGGCGFFGGGGDFFGF=8@FFG7FEG6@DG>ECD5::;@GGGGC776,@9CG78BF**:):5)4)):)/2:*8:::*>E55B*;==:7::37.>FF<5?)*7C66C*+<(7+6(444(63()((7()*0)46(
@M03506:14:000000000-AKVR1:1:1101:12726:9265 2:N:0:37
CACTTCTGGACTACACGGGTATCTAATCCTGTTTGCTCCCCTAGCTTTCGCGCCTCAGCGTCAGTAGTGGTCCAGTGCGCCGCTTTCGCCACAGGTGTTCCTCCCGATATCTACGCATTTCACCGCTACACCGGGAATTCCACGCACCTCTCCCACCCTCCAGCACGGCAGTTTCGCCTGCAGGCCCTGAGTTAAGCCCAGAGGTTTCACAGGTGACTTACCGTACCGCCTACCCGCCCTTTACGCCCAATAATTCCGAACCACGCTCGCCCCCTCCGTACTCCCCCGGCCTCTGGCCCGG
+
CCCCCGGGGGGGGGGGGGGGGGGGGGGGGGGGGGGGGGGGGGGGGGGGGGGGGGGGGGGGGGGGGGGGGGGGGGGGGGGGGGGGGGGGGGGGFGGGGGGGGGGGGGEGGGGGGGGGGDGGGGGGGGGGGGGGDGGG>FFGGGGGGGGGGGGFDFGGGGCFGGEGGFGEGGGGGFGCEGG:FC?BC8**/:CCB9C7CF5/:?CF8C7E7C77=CECCFF:CFDG*:=>C<)2*))/4C5*A6*:9EEF5FF:*1:C:0<5;)8<5E;5*))859*;*-8*((-,(((.(.(()()*).3((
@M03506:14:000000000-AKVR1:1:1101:25961:9268 2:N:0:37
CACTTCTGGCCTACCCGGGTATCTAATCCCGTTTGCTCCCCTGGCCTCCCTGCCCCAGTGTCAGGAACTGTCCAGAGACCCGCCTTCGCCGCTGGTCTTCCTCACGATCTCTACGCATTTCACTGCTACACCGTAATTTCCAGTCCCCTTTCCAGTCCCTAAGCACCGCAGTATCAAATGCAGTTTCGTGGTTAAGCCCCGAGTTTTCCCACCGTACTTCCGACGCCTCCTACGCACCCTTTACGCCCAATGCATCCGAACAACGCTTGCGCCCTCTGTTTTACCGCGGCTTCTGGCCACC
+
C<CC8CFFC-;9,CCDCG7@@6@<EFAFE6CGG8@,,CEF@CD,CCE,;,C6E,,,68;E6@CC8,CEF,,CC,C,,CEDD:FFC@<,C:6+>@7FBFDF,9,:9?:+,4:EECE@7FG9E<FA,?,,,:FEF@:B+C=FA,,E9,66,,,7@@,,66,,66,39E8===+88DDF89,,73@D,@F+,+3@*3@9CGG>C*1*42=C,;CF7*,4?*=,0***::.)15.+0))*.5>**=+;*=E):8@6)7?DG?G5)).19C*)*.))))*22)0+)()).(()(8(().4*))(,(
@M03506:14:000000000-AKVR1:1:1101:9634:9295 2:N:0:37
CACTTCTGGACTACCGGGGTTTCTAATCCCGTTTGCTCCCCTGACCTTCGTGCCTCAGCGTCAGGAACTGTCCAGAGACCCGCCTTCGCCACTGGTCTTCCTTACGATATCTACGCATTTCACCGCTACACCGTAAATTCCAGTCTCCTCTCCAGTCCTCAAGCACGGCAGTATCGAATGCAGTTTCGGAGTTAAGCTCCGAGATTTCACACCCGACTTACCGCGCCGCCTACGCCCCCTTTCCGCCCAATGAATCCTAACAACGCTTGAGACTCTTTCATTACCGCGGCCGCTGGCACAC
+
CCCCCGGGGGGGGGGGGGGGGGGGGGGGGGGGGGGGDFFGGGGGGGGGGGGGGGFGGGGGGGGGGGGGGGGGFGGGGGGGGGGGGGGGGGGDGGGGGGGGFGGFFFFGGGGGGGGGGGGGGGGGGGGGGGGGGGGGGGGGGGCFGEFFFGGD8AFCCG=FGGGGEGGGGGGEGFGGGGGGGGGCGGGG>BCEBE@EF,:CEG>**5=F@CFGG8*4?DAC8CCEDGE5CGECG:5),9)1;607*:8>5;@:FB>F*)2<;)**//;B*8*)9*+2+)/+)-)6)36)()(()-15)..((
@M03506:14:000000000-AKVR1:1:1101:22546:9299 2:N:0:37
CACTTCTGGACTACCGGGGTTTCTAATCCTGTTTGCTCCCCACGCCTTCGTGTCTTAGTACCAGAAACCGTCCAGATAGCCGCCTTCGCCACTGGTGTTCTTCCCAATCTCTACGTATTTCACCACTACACTGGGAATTCCACTATCCTCCCCGGTCCTCTAGCTGCCCAGTCTCAAGTGCATTTCTTGAGTCGAGCCCAAGGCTTTCACACCTGCCTACGTCAACCCCCTACACACGCTTTACGCTCAGTAATTCCGTACCACGCTAGCTCGCTCCGTCTGCGCTCCGCCGCTGCCACCA
+
BCCCCGCEGFFFGGGCGEGG7F6CFGGGGGCFFFGGCG<CFFGDEGFGGG<CFG<,CDEE,<EC,,EAFCF@F,E,<EDGG:CCCFGGGE=FD88<4E,AFGGGGGGGG,9EEGGAD9,FF<DCCGGFFFAAA:A,9E@FFGFGGFF=4E,@C+3@ECCDDE9,:,,3DFGC,3,====EDC,@,3,9;@DC,+3+**4,*;*:@FFGF@9CA>,,32+,****:4))*2)*/)0;<55**/+2*=*2*45++3:DC@*2))*6*28)*9*9))///387(()-,(-)-.((531).).((
@M03506:14:000000000-AKVR1:1:1101:23998:9309 2:N:0:37
CACTTCTGGACTACCGGGGTTTCTAATCCCGTTTGCTCCCCACGCTTTCGCGCCTCAGCGTCAGTTCCGGTCCAGTGAGCCGCCTCCGCCACTGGTGTTCCTCCCAATATCTACGCATTTCACCGCTCCACTGGGAATTCCACTCACCTCTCCCGGCCTCAAGCCCAGCAGTTTGGAGGGCCGTTCCTCGGTTCAGCCTAGTGATTTCACCTTCCACTTGCCAGGCCGCCTACGCTCCCTTTCCTCCCCATAATTCCGCCTCCCGCTTGCCCCCTCTTCATTCCCGCCGCTGCTTGCCCCA
+
CCCCCGGGFEFG8FFEEGDGDGGGF9FFGFGGFG@<FFGGGGG7F:FFF,:@CFDF8<EFCFF7CFFE:+@CFAEFEEDEFGGGGGGCGGDFG8EFFGGCDFGGGE,F,9?EFG<FE?@FG,CFFGF+@,,,8<,<,AFFA,E;=8F=9DDFCECC+@+@8,,,D+>,D,47,@;*,,*4*1*4=CFFF7:B5*6,AF,,0+55>9+9++;*<*A+;C++3>>+/C.)*:</<5>*(5500+02*<FB=*2.*9*2:(**0))1)117*5>6@D88*)/+6:))801)()(()))25)4((
@M03506:14:000000000-AKVR1:1:1101:22765:9330 2:N:0:37
CACTTCTGGACTACCGGGGTTTCTAATCCCGTTTGCTCCCCACGCTTTCGCGCCTCAGCCTCATGGATTGCCCAGAGACCCGCCTTCGCCACCGGCGTTCCTCCCGATCTCTACACATTTCACCGCTACACCGGGAATTCCAGTCTGCTCTGCAATCCGCAAGAACGGCAGTATCGATCGACGATCCTCAGTTGAGCCGAGGGCTCTCGCGACCGACTTGCCATCCCGCCTACGCGCACTTTACTCCCGATAATTCCGAGCAACGCTTGCCCCCTCTGTCTTCACGCGGCTGCTGCCCGAG
+
C,@<C99<F-C,,;C++68@+6EAAFGCCCC,;,8@E9E,6,6+66FEC,:+++6,C,6,:F8,<,,CC,6,:,,:CCFG8++@BEEC,=:,94F+@F+?F9,B:=B++4C9AF9<=ABE@<FGCECFCABFCGE++6>>FFGGF;,@ED,@EF7,7@**>7*,38CB8EGF;,;EF,;?CCC*=8*+>C8+3+2+<**1398*=*79*19>57C855)+:9*<*17)2).**)7)()0*8<:::03.**/).*2*:,/:)))*/11)*0*)))*2*,/+)-)).4::6)-,).4*5)(((
@M03506:14:000000000-AKVR1:1:1101:18620:9348 2:N:0:37
CACTTCTGGACTACCGGGGTTTCTAATCCCGTTTGCTCCCCTGGCCTTCGTGCCTCAGTGTCAGGAACTGTCCAGAGACCCGCCTTCGCCACTGGTCTTCCTTACGATCTCTACGCATTTCACTGCTACACCGTAAATTCCAGTCTCCTCTCCAGTCCTCAAGCACGGCAGTATCGAATGCAGTTTCGGAGTTAAGCTCCGAAATTTCACACCCGACTTACCACCCCACCTACGCACCCTTTCCGCCCAATGAATCCGAACAACGCCTGAGACCTCCGCATTACCGCCGCGCCTGGCACAC
+
CCCCCGGGG-EFGGGGGGGGEGGGGGGGGGGGGGGGGGFGGGGGGGGGGGGFGGFGGGGGGGGGGGGGGGGGGGGGGGGGGGGGGGGGGGGGGGGGGGFGGGGGGGGGGFGFEGGGGGGGGGGGGGGGGGGGGGGGGDGGDFGGGGGGGGFFDFFGGGGGGGFF8FCE6E6FFGG6=DFGGFGEFGGGGDDBDAFFGGGGCD>CC?FGGGG>E*:;DC;,;F7,*28?5D5CD))*,855:61797C:E88)9@7DFBC53:4F)8*8*77@**++*-):(-569(3)-5((0-(57))((
@M03506:14:000000000-AKVR1:1:1101:5018:9353 2:N:0:37
CACTTCTGGACTACCCGGGTTTCTAATCCCGTTTGCTCCCCTGGCTTTCGTCTCTCAGTGTCAGTTGTGGTCCAGAATGCCGCCTTCGCCACCGGTGTTCCTCCAGATATCTACGCATTTCACCGCTACACCTGGAATTCCGCATTCCTCTCCCACACTCAAGCCATCCAGTATCAGACGCAGTTCCCCAGTTACGCTGAGGGATTTCACGTCTGACTTAGTTGGCCACCTACAGACCCTTTACGCCCAGTAATTCCGAACAACGCTTGCCTCCCCCGTATTACCGCGTCTGCTGGCCCCC
+
CCCCCGGGGGGGGGGGGGGGGGGGGGGFFGGGGGGGGGGGGGGGGGGGGGFGFGGGGGGGGGGGGGGGGGGGGGGGGGGGGGGGGGGGGGGGGGGGGGGGGFGGGGGGGGGGCFGGGDGGGGGGGGGGGGGGGFFGGGGGGGGGGGGGGGGGGGFF6CGFGE9?FGFGGCFGGGFADBFGC69CEGGGCCGGGC,@CGGGG5:*67,C:FFDF9:>CGA7>++,;C;FEFFEF4?D<D58CG7@**=5=BC+;11+3(7*:).9)?EF*<C*)1;C*()212>44<>>(.-2@B:C:)((-
@M03506:14:000000000-AKVR1:1:1101:23470:9355 2:N:0:37
CACTTCTGGACTACCGGGGTTTCTAATCCTGTTTGCTACCCACGCTTTCGTGTCTCAGCGTCAGAAGTGGTCCAGTAAGCTGTCTACACCGCAGGTGTTCCTCCTGATATCTACGCATTTCACCGCTACACCAGGAATTCCGCTTACCTCTCCCACCCTCTAGCACAATAGTATCCGCCGCACCCTCCCAGTTAAGCCGGGAGATTTCACGACAGACTTAGAGCACCGCCTCCACACTCTTTACGCCCAGTAATTCCGAACAACGCTTGCTGCCTCCGCATCTCCCCGGCTGCTGGCACGT
+
CCCCCGGGGGGGGGGGGGGGGGGGGGGGGGGGGGGGGGGGGGGGGGGGGGGGGGFGGGGGGGGGFDGGGGGFFGGGGDGGGGGGGGGGGGGGGGGGGGGGGGGGFGCGGGGCEGGG@7=EFFGGCEEGGGGGGGGD?EDFFFGEE>DF;,3@DGFGGGDGGCEFGGGCFGFGGGGGGGEGE8CEGGGEG,34EDF7?FE5EDG*,CG:7+6?ECE6<6+@1:79CG5.=CB*748FDDAAEGGF*:EEC*+***:F>2**)05CC5:@@FC@?C?+2(.*-,)64(()4@F9>))*.).8(
@M03506:14:000000000-AKVR1:1:1101:9799:9378 2:N:0:37
CACTTCTGGACTACCGGGGTATCTAATCCCGTTTGCTCCCCTGGCTTTCGCTCCTCAGTGTCAGTGTTGGTCCAGGACGCCGCCTTCGCCACCGGTGTTCCTCCAGATATCTACGCATTTCACCGCTACACCTGGCATTCCGCGTCCCTCTCCCAAACTCAAGCCATCCAGTATCAGACGCAGTTCCCCGGTTAAGCCGAGGGATTTCACGTCTGACTTAGTTGGCCACCTACGAGCCCTTTCCGCCCAGCAATTCCGAACAACGCTTGCCCCCCCCGTATTACCGCGGCTTCTGGCCCGG
+
CCCCCGGGGFFGGGGGGGGGGFGGFGGGGGEDFGGGGGGGGGGCCFGGGGGDGGGGGGGGGGGGGGGGFEFFGFGDDGGGDFGGGGGGG7FGFGG>CFFGGGGGGGGGGGGGFGGGGGECGGGGGGGGGGGGGGG,AF:FGGGGEGGGGFFGGGGFGF9FDFGFGGFFGG?FGGGFEFGGGGC>EGFFDCEE>ECFGGG5=DD=F7CFGDFGF4@CGGFFCFF<DG4):DFF4))*4D3;;+**5*;55@*05*:>:8*1<>4C3=*>8@F@59EGD>B*15).4,(86)((0-)*6)(,(
@M03506:14:000000000-AKVR1:1:1101:4959:9407 2:N:0:37
CACTTCTGGACTACCGGGGTTTCTAATCCTGTTTGCTACCCACGCTTTCGTGTCTCAGCGTCAGTTACTGTCGAGAGAGCCGTCTACACCACAGGCGTTCCTCCTGATATCTACGCAGTTCACCGCCACACCAGGAATTCCACTCTCCCCTCCAGTACCCTAGCCCCCCAGTTTTCGGCGCACCCTCCCGGTTAAGCCGGGAGGTTTCACACCAAACTTAGTGGACCGCCTACACCCCCTTCACGCCCAGCAACCCCTCACAACGCTTGCTGCCTACGTCGTACCGCCGCTGCTTGACGGC
+
CCCCCF,FFFDEGGF7:FGF6;EECEG@,FCCE<C@FFGGGAFCECGFFGGFFFGGFGGEFF@CCEE@EAD@,,+,CFFCGG?F8<CD@F=F<8,FE4F:E<FFGG,CFA<EEGGDC+CB<,C?+C+8CBFGGFEFDGFAEEEDC,@EG+>ACE,7,,,6,@?G8=EEGGG33@EC5BE8*1:CECF>8*:E1*;=785**23*/2<C@F7FGG**27+++++*2*775C3CC65*-9<*;*29*:CB*/*0))*19(**8?6>)C*7/7:4@F+:6(8*(-11347)(0(-),)0)/((,
@M03506:14:000000000-AKVR1:1:1101:8997:9407 2:N:0:37
CACTTCTGGACTACAAGGGTATCTAATCCTGTTCGCTCCCCACGCTTTCGCTCCTCAGCGTCGGTTCCGGCCCAGAGTTCCGCCTTCGCCACTGGTGTTCCTCCCGATATCTGCGCATTTCACCGCTACACCGGGAATTCCGAACTCCCCTGCCGGACTCGAGTCACGGCAGTTTCGAATGGCCCCTCCACGTTAAGCGTGGAGATTTCACATCCGACTTGCCGAACCGCCTACGAGCCCTTTACCCCCAATAATCCCGGCCAACGCCAGACCCCTACGCATCACCCCGCCCGCTGGCCCC
+
CCCCCGGGGGGGGGGGGGGGGGGGGGGGGGGGGGGGGGBFGGGGGGGGGGGGGGGGGGGGGGGGGGGGGGGGGEFFGGGGGGGGGGGGGGGGGFDGGGGGGFGGGCFFGGGGGGGGGC:FGGGG@C:FFGGGDGGEFFGGGGG@EGGGGGGGGFGDEGGGG5ECFFGGECCFGG@CEF6CFGGGFGFEGFFG>EFFGE?EGD*/9FGFDF>7:CGG33):7CFC)9BF5<BD*:DG1758@FDF7+37:C*547C*2)1:))7/C85)*)*.<D81*(.*-(,))((04502)((108(-(
@M03506:14:000000000-AKVR1:1:1101:23202:9429 2:N:0:37
CACTTCTGGACTACTAGGGTATCTAATCCCGTTTGCTCCCCTGGCTTTCGCTCCTCAGCGTCAGTGTCGGTCCAGGATGCCGCCTTCGCCACCGGTGTTCCTCCAGATATCTACGCATTTCACCGCTACACCTGGAATTCCGCATCCCTCTCCCGAACTCAAGCCATCCAGTATCAGACGCAGTTCCCCGGTTAAGCCGAGGGATTTCACGTCTGACTTAGTTGGCCGCCTACGAGCCCTTTACGCCCAGTAAATCCGAACAACCCTCGCCCACTCCGTATTAACTCGGTCGCTGGGCCGC
+
CCCCCGGGGGGGGGGGGGGFGGGGGGGGGGGGGGGGFGFGGGFFFFGGGGGGGGGGGGGGGGGGGGGGGGGGGGGGGGGGGGGGGGGGGGGGGGGGGGGGG9FGGG,CFGGGDGGGGGGFGGGGGG7@GGFGGG?FGGGGGGGGGDFE8B,=EGG+@==FF?EFGGFGGGF=CFF9E?C?CEECFFFGC@ECEG9AEGD*CCCG=FFFEG*21;=CDF6:CC>+66=BC38CGDED0<>8:<*:/*8)2/+*/**2915C5).7*2*0*0)7)/0*2,.233.4)).0(03,)31)))-((
@M03506:14:000000000-AKVR1:1:1101:23911:9430 2:N:0:37
CACTTCTGGACTACCGGGGTATCTAATCCTGTTTGCTCCCCACGCTTTCGTGCCTGAACGTCGGTGCTGGACCAGGAAGCCGCTTTCGCCACTGGTGTTCCTTCCGATATCTACGCCTTTCACCGCTACACCGGAAATTCCGCTTCCCTCTTCCGCACCCTAGCTACACAGTCTCAACTGCAATTCCCAGGTTGAGCCCGGGGCTTTCACACCTGCCTTATGTCACCGTCTACGCACGCTTTCCGCTCATCACTCCCGATTAACGCTTTCACCCTCTGTTTACCCGCGCCTGCTGGCCCAC
+
CCCCCGGGGGGGFGGGGGGG7FGGFGGGGGGGGGGGGGFGGGE@FEGGG@FGGGGFE,C<FF::C:FGAA<FFDFGF,CFGCECCFDBFG7FGCFFGGGEFGFGGE:F:FFGFGCG+E:EFGGGGGBFFGGG7B:>+CFCFDEEEECEF@>DCF6E8?EGF788E,@DD:>FFCFAA,@<B7,,5DFGG,>D?6DCAFCEC48?/CEG7F+;=F>68*:<722+;D4)*/8*30<*-17AEC7**:*8*++1*1*95337>)6CCCC5*92/***2;37+-.--54650)3(.5365)--,
@M03506:14:000000000-AKVR1:1:1101:17733:9434 2:N:0:37
CACTTCTGGACTACTGGGGTATCTAATCCCGTTCGCTCCCCTGGCTTTCGCGCATCAGCGTCAGTATCGGCCCAGTAGCCCGCCTTCGCCTCAGGTGTTCCTCCCGATATCTACGCATTTCACCGCTACACCGGGAATTCCAGCTACCTCTTCCGTACTCTAGTCTGCCAGTATCGGCTGACCCTCCGGGGTTGAGCCCCGGGCTTTCACAGCCGCCTTAACAAACCGCCTACGCGCCCTTTACTCCCAACAATTCCGAACAACCCCTCCCCCCTACGTATACCCGCGGCTGCTGCCCCTG
+
CCCCCGGGG-EFFGGGGGGGGGGGGGGGGGGGGGGGGGGGGGGGGGGGGGGGGGGGGGGGGGGGGGGGGGDGGCGGGGGGGGGGGGGGGGGGGGGGGGGGGGGGGDFGGGGGGGGGEGGGGGGGGGG>GGGGGGGGGGGGGGGGGGGGFFGGFGGGGGGGFGGFEAFFGG?FGCFEEDGGCCFFFGGGCGGEGEG888CEC<8E=EFF7@>>=DE*7/<9>F7CC<FEGD@7C@FGFG3:;0:C*3C5***0<=0?>(*2535*1/*)*0/).9**;65+.,).232)(0((0.8*.)(((
@M03506:14:000000000-AKVR1:1:1101:15664:9442 2:N:0:37
CACTTCTGGACTACCGGGGTATCTAATCCTGTTTGCTCCCCACGCTTTCGCACCTCAGCGTCAGTACCGGACCAGTGACCCGCCTTCGCCACCGGTGTTCCTCCCGATCTCTACTCATTTCACCGCTACACCGGGAATTCCAGTCTCCTCTGCAATCCTCAAGAACAGCAGTATCGATCGACGTCCTTCGGTTGAGCCGAAGGATTTCACGACCGACTTGCCACCCCCCCTACGCGCCCTTTCCGCCCCCCAATTCCTCGCAACGCTGCCCCCCTCCGTCTTCCCACCGCTCCCGGCCCCC
+
<CCCCGGGGFFFGGC:@CGGGGGFADFCFFECFGFGGEGGGFGCEEEEGGCGGG8FFFFGGGEB<FDCEEDEGGGGGGGGGGGGCBECFGGGGE:4CFGGFFGGG+=+CFFFEF,=A<,CFF<EFF:CCEFGF73>:CFGGFBCF;DEBFD,EC7EDGGGGG?,@8EFF>C;E7;C*6@E*=?E*4:CGDG:EG61>CC**)3*5=EG9@5/5)=*1).+*9:+95)):9>/7.7)3)78*7:01C?)***.).2?7):7>)87)5*0*0*>)<*8*()24().2)(.3;((0((18;>13
@M03506:14:000000000-AKVR1:1:1101:25205:9452 2:N:0:37
CACTTCTGGAATACTCGGGTTTCTAATCCCGTTTGCTCCCCTGCCTTCCTCGCCTCCGCGTCGATGCCGGTTCAGGGTCCTGCCTTCGCCACCTCCGTCCCACCTGTAATCTTCGCACCTCACCGCTACGCCTGGCACCCCGCTCCCCCCACCCCGATTCAAGCCTTCCCGTATCCGTCTCAGTTCCTGGGCTCTGGCTGGGGACGTCCTCCCTACCTACCCGCCTGCCCGCCCCGCCCCTTACGCCAATCGATACACCCCTACGCCCGCCCCCTCTGCCTCTCCGTGTGTCCTCGACTTC
+
@6A,@FG<CE-,C-,-8-7,8BF,6,C,6,,C,66E9C6CBF8,,,,,;,C:+@,6,6@+6+7@B9CE+BF:8,,,,9,6,,,:FGG7,4,844,,7:,+4,9?,,,,99E<,54?F++AF,,A+>4+:++8A++,A,++3+B++6DE67++498*58*3;,,2*,,,,,*,44,246,,6,,,5,59,,*,,*+;52****3A//*=**+***5*0**0*1C*/*))29)*/)0)()0**0****2)*02))./9*)2*)))**2*)*)10)/***)*382((.-()..(-*6)108(()
@M03506:14:000000000-AKVR1:1:1101:14075:9452 2:N:0:37
CACTTCTGGACTACAGGGGTTTCTAATCCTGTTTGCTCCCCACGCTTTCGCGCCTCAGCGTCAGTTGTGGTCCAGATTGCCGCCTTCGCCACCGGTGTTCTTCCCAATATCTACGAATTTCACCTCTACACTGGGAATTCCACTATCCTCTCCCACACTCTAGCTCCAGAGTATCAAATGCAATTCCCAGGTTAAGCACGGGGCTTTCACATCTGACTTCCAAAGCCGCCTGCGCGCCCTTTACCCCCAGTAAATCCGACCCACGCTCGCCCCCTTCGTATTACCCCGGCTGCCGGCACGA
+
C@CCCGGGGFCFFFGGGGCBFFFGGGGEFGFGGGGGGGGGGGGGGGGGGGFFGGGGGGGGGGEF<EFEGGGGGGGGGGGGGGEEGGFGEEGGEGGF7:4FFFGFFGFGEFAFGGGGGGGGGGGGDGFCGFGG9DFGGG:F?AFFGFFFGGGCD88B>E8DGGGF:ABFGGGGGCFFG9FGGEAFFFD?CDCFDGGGG,@CCD58E799@7@CF+DCCDFGCC7A6;/857?GD3><9GAE?+:2*+/::EGF6**?F>**))8DCC=<E:37@D88*4.*(.64),()()(()(-3))40(
@M03506:14:000000000-AKVR1:1:1101:26317:9466 2:N:0:37
CACTTCTGGACTACAGGGGTTTCTAATCCCGTTTGCTCCCCTGGCCTTCGTGCCTCAGCGTCAGGAACTGTCCAGAGACCCGCCTTCGCCACTGGTCTTCCTTACGATATCTACGCATTTCACCGCTACACCGTAAATTCCAGTCTCCTCTCCACTCCTCAATCACGGCAGTATCTAATGCAGTTTCGGAGTTAAGCTCCGAGATTTCACACCCGACTTACTGCGCCGCCTACCCACCCTTTACGCCCACTGAACCCGAACAGACCTTGGGCCTTCTGTCTTCCCTCCGCTGCTGTCATAC
+
CCCCCGGGGGGGCGFGGGDFGEGGGGGG<FGGGGGG<FCCGDDEFGGFGFGFFGGGFGGGGGGGCGFGFGFGGGGGFCFDFEGFGGGFGGGGGG8FF9FFFBF9ED7FGFGGD9AFEFFCB@FFEGGGDFBFCE7CFFDFG9EFGC,>DFEDCE,3@,>?,@9,8@E6@ED=,,3,DEFAFGGGDGF++8@CCF9FA,@6@**1*==C,=5;E45:59?FG+1?*18)*9:*2);665>**++2**/8**2)*90/9(1:)))**/<*0)*)7*02+)126<)6?)()()(,5),;?*)))
@M03506:14:000000000-AKVR1:1:1101:7055:9478 2:N:0:37
CACTTCTGGACTACCGGGGTTTCTAATCCTGTTTGCTCCCCACGCTTTCGCACCTCAGCGTCAATATTGGCCCAGGTCGCCGCCTTCGCCACTGGTGTTCATCCCGATATCTACGAATTTCACCTCTACACCGGGAATTCCGCGACCCTCTTCCATATTCAAACTCGCCAGTTTCGTATGCACTTCCTGGGTTGAGCCCAGGGCTTTCACATCCGACTTAACGAGCCGCCTACGTGCGCTTTCCCCCCAATGATTCCGCGCAACGTTTGCCCCCTCCGCTTTACCTCGGCTGCTGGCACGG
+
CCCCCGGGGGGGGGGGGGGGGGGGGGGGGGGGGGGGFGGGGGGGGGGGGGGGGGGGGGGGGGGGGGGGAEGFGGGGGGGGGGGGEGGGGGGGGFCFCFGGGGGGGGGGGGGGGGGGEFGFGGGGGGFFGGGGGG@CEFGGGGGGE>EGCGGGGGGGGDFG,EFGGF:CED*D@DGDF>1D;ACDCFGCD,=BC8C6?CF6F38CFFGGGFGGGFC=5<:C>><77C:>5C>CF@FC:5>5C5*2*2C5**;:*=*::09*>53C)C08***90C*:?()*-(.62)))4>(3:>?4@),,,
@M03506:14:000000000-AKVR1:1:1101:26399:9524 2:N:0:37
CACTTCTGGACTACAGGGGTATCTAATCCCGTTTGCTCCCCTAGCTTTCGCGCCTCAGCGTCAGTATTGGGCCAGATGAGCGCTTTCGCCACCGGTGTTCCTCCTGATATCTACGCATTTCACCGCTACACCAGGAATTCCCTCATCCTCTCCCATACTCTAGCCGAGCAGTCTGGACTGCCGGTCACCGGGTGAGCCGGGGCATTTCACATTCCACTTACTCGGCCGCCTACACGCACTTTCCGCCCAGCGATCACGACCCACGCTTGTCCCCCCCGTGTTCCCGCGGCGGCTGGCCCGG
+
CCCCCGGGGFFGGGFGGGGGGGGGGGGFAFGGGGGGGGGGGGDFGGGFFGGGGGGGGGGGGGGGFGGG,@FDGGGG9E9FGGGGGGF7BFEGGD=CF8:FDGFGFGFF9FE9EDCD7FCFGGGGFGGCFFFF+:F7=AFFG,@,@,3@FGFGC,,==DFF,7,,@=+@888>,7;,9,@D:,+4@B*@EEDCCGFC<F5=5?EC@7C79F7FC:<CCC++;2;=**):ED):C)772)7?+AC?>**)1;*.)8*/2(**)))*/**./.:=45/8*47*,.).)((04)((.,1*0)((-
@M03506:14:000000000-AKVR1:1:1101:2678:9542 2:N:0:37
CACTTCTGGACTACAGGGGTTTCTAATCCTGTTCGCTCCCCACGCTTTCGCGTCTCAGTGTCAGTACCGTCCCAGAGAGCTGCCTTCGCCATTGGTGTTCTTCCTGATATCTGCGCATTTCACCGCTACACCAGGAATTCCACTCTCCTCTTCCGGACTCTAGCCAAGGGGTTTCCACCGACAGCTTGAGGTTGAGCCTCAAGTCTTCACAGCGGACCTACTTGGCCACCTACACGCGCGTTACGCCCAATAAACCCGGCCAACGCTTGCCCCCTACGTATTACCGCGGCTGCTGCCCCGT
+
CCCCCGGGGGGGGGGGGGGCGGGGGGGGGGCGGGGGGGGGGGGGGGGGGGGGGGGGGGGGGGGGGGGGGGGGGGGGG8@FGEGGGGGGGGGGFFGGGGGGGGGGGGGGGGGGGGGDEGGGGFGFGGGGGGFFG8FFGGGFAFGFGGGGFGGGGGCEEE>DGGGGGGGG6CC@E>CFGGGG>EEGC@9CC,,@,14,>4<FG*<D,=:@@C>75558CDF+>FDC<CFF7FFF69;/155*2><DDGCDG506***97;)*77)95C=B8>F@F1**2(0+.(-64((0-)((5))*00((,
@M03506:14:000000000-AKVR1:1:1101:7886:9544 2:N:0:37
CACTTCTGGACTACCCGGGTTTCTAATCCCGTTTGCCCCCCTGGCCTTCGTGCCCCAGCGTCAGGAACTGTCCAGAGACCCGCCCTCGCCACTGGTCTTCCTTACGATATCTACGCATTTCACCGCTACACCGTACATTCCAGTCTCCTCCCCAGTCCTCAAGCACGTCAGTACCGACTGCCCTTTCGGAGTTAAACTCCGAGATCACCTCCCCCACCAAACCCCCCGCCTACGCCCCCTTTACGCCCAATGAGCCCGACCAACCCTTGACCCCCCTTTCTCCCCCCGGCTGCTCGCACAG
+
CCCC<,CF<E-<F<,;@@@F>C,E,CFE<EF,CC@F9FGCFG,,CE@8C,C<,C@@@:EFG@C,C6,C<<6,:FGF@AFE6:C@+7C::>7@A<,,5EBFGFGE8F+BCE<?EFFEC@+,A,,A6=44@=,A+AD7CE,EEG=@D,,9BF,+6=@,3,,@>8>D88E,@+37<,>*7374B,,7<,>*=*46?<,,4,50=)/*40,=,****1**/*)**2***:5BE3)*97>9;D3?8+2:*2:)7**)*/27D95*7))/*1*)**2*7***1()+)))(((,)()((0))*.>0((
@M03506:14:000000000-AKVR1:1:1101:15773:9581 2:N:0:37
CACTTCTGGACTACTGGGGTATCTAATCCCGTTTGCTCCCCTAGCTTTCGCGCCTCAGCGTCAGTGTCGGTCCAGGAAGCCGCCTTCGCCACCGGTGTTCCTCCGGATATCTACGCATTTCACCGCTACACATGGAATTCCACTTCCCTCTTCTTCACTCAAGTCTCCCAGTTTCCAATGACCCTCCACGGTTCAGCCGTGTGCTTTCACATCAGACTTACGAAACCACCTGCCCGCGCCTCCCGCCAATTAATTCTTAGTAAAGCTTGCAACCTACGACTTACCCCGCCGCCCGTCACTC
+
C<A8CE<F999C,F9-CF:FGCFF9FGFFGFFGFCFFCGFFGCFFGD9E7CE7BCF8,CFGE@:<FFGEGE7FCF<FC6@<7CFC,CCEEEEFCFC7FFGGFEGG7FECGFEGC7F+6:,5,9E:>++@BCF4,,=,5,DC,>CG,,3@BFEDF,ECED3,,,3@,6,3,,,,5@>:3@,3@<:DD>,,6*6*57,9,=AC3*,2=@,,=B>F:,>C*+<+**,*9))=C)+2);*6))*3***)*:)10+*1**2*)*+****0++**)*0)*3+0(.*((.64(-)()(-)-(10)44)
@M03506:14:000000000-AKVR1:1:1101:18588:9588 2:N:0:37
CACTTCTGGACTACACGGGTTTCTAATCCTGTTTGCTCCCCTAGCTTTCGTTCCTCAGCGTCAGTAGTGGTCCAGCGCGCCGCTTTCGCCACGGGTGTTCCTGCAGATATCTACGCATTTCACCGCTACACCTGCAATTCCACGCGCCTCTCCCACACTCAAGCACAGCAGTTTTGGAAGCAGCCTCTGGGTTAAGCCCAGAGATTTCACTCCCAACTTGCCGCACCGCCTACGAACCCTTTCCACCCAGTAATTCCGAACAACGCTGGCCCCCTACGTCTTACCGCCGCTGCTGGCACGG
+
CCCCCGGGG-EGGGGGGGGGGGGGGGGGGGGGGGGGGGGGGGGGGGGGGGGGGGGGGGGGGGGGGGGGGFEFGGGGGGGGGGGGGGGGGDGGGGGFCFEFGGGGGGGGGGGGGGGGGGGGGGGGGGGGGGGFGFG8FFGGCEFGGGGGGGGGGGGGGG?FFGFGGF6EGFFGCFGGGGF:5D:>FCGCFG@FGGFGGGGGGCGCFFGGGDGGGGCDGC9=DFCCDGE>ECBE<:5447>FFG*:CFF@7>8@7@7:75**5)8>):1)*)/)7D*/C1.:(-<>?0154@19E7?*7;2:(
@M03506:14:000000000-AKVR1:1:1101:2406:9617 2:N:0:37
CACTTCTGGACTACCGGGGTTTCTAATCCCGTTTGCTCCCCTGGCCTTCGCGCCTCAGCGTCAGGAACTGTCCAGAGACCCGCCTTCGCCACTGGTCTTCCTCACGATCTCTACGCATTTCACTGCTACACCGTGAATTCCAGTCTCCTCTCCAGTCCTCAAGCAGAGCAGTATCGAGTGCAGTTTCAGGGTTGAGCCCTGAGATTTCACACCCGACTTACCCCGCCGCCTACGCGCCCTTTACGCCCAATCAATCCGAACAACGCTTGAGACCTCTGTATTACCGCGCCCGCTGTCCCAA
+
CCCCCGGGGGGGGGGGGGGGGGGGGGGGGGCGFFGGFGGGGGGGFGGGGGGGGGGGGGGGGGGGGGGGGGGGGGGCFGGGGGGGGGGGGGGGGGGGGGFFGGGGGGGDFFGGGGGGEGGDGGDGGGGFGFFG>EGDFFGGGGGGG=EGGF98EDGGGGGGGDFGGGGCFFFCFGG6CFE6ECFFCFGGGGGCFE6DGC5?5*,7=CGFF>+*:75594BC822C):?BGGFCFDD86DEC8FCC*:?>*A*)/*0>F(C5@))95=A:*)*)19322:=+.6444(4)(8((0(416)47,
@M03506:14:000000000-AKVR1:1:1101:20335:9623 2:N:0:37
CACTTCTGGACTACACGGGTTTCTAATCCTGTTTGCTCCCCACGCTGTCGCGCATCAGTGTCAGAAACTGCCCAGCAGGCCGCCTTCGCCACCGGTCTTCCTCCGGATCTCTACGCATTCCACCGCTACACCCGGAATTCCGCCTGCCTCTACAGCCCTCGAGTTTGACAGTCGGCACGGCAGATCCGGGGTTGAGCCCCGGACCTTCACCACACCCCTATCACACCACCTACGCGCCCTTTACGCCCAGTGATTCCGCACAACGCCCGCCCCCCCCGTATTACCGCGGCTGCTGCCACGG
+
CCCC<EFGGGGGGGGGGEGGDCFGGGGFGGGECEFGCFFGFFECEGDGGFGGGGGGGGF@FCFEFGGGGGGFC@EFF<CF:EGGGFGFGGCDGDE>FFCFGGGFCFFEFGGFFGFGGGEDFFFF7F=CGGC:FF=FEDFGGGGGG+6D=EB7>9DFFGEDEG55:FGD9DBFEC>EEG>5CCGF1<EGGGGE>*?CFCGDEDD:*:EC?7>0:CEG<)5*29>+0>@:5C@FFEF33/7?0<*2*:*7:*096*:?FB*/7))1)/*0253)5CGGGB@5((.6.32)37,,5:)*0)53,
@M03506:14:000000000-AKVR1:1:1101:5418:9632 2:N:0:37
CACTTCTGGACTACTGGGGTTTCTAATCCTGTTTGCTCCCCACGCTTTCGCACCTCAGCGTCAGTACCGGGCCAGTGAGCCGCCTTCGCCACTGGTGTTCTTGCGAATATCTACGAATTTCACCTCTACACTCGCAGTTCCACTCACCTCTCCCGGACTCAAGCCTTCCAGTATCAAAGGCAGTTCTGGAGTTGAGCTCCAGGATTTCACCTCTGACTTAAAAAGCCGCCTACGTGCGCTTTCCGCCCCGTGATTCCGAGCACAGCTAGCCCCCTTCGTACTACCGCGTCTCCTGGCACCC
+
CCCCCGGGGGGGGGGGGGGGGGGGGGGGGGGGGGGGGGGGGGGGGGGGGGGGGGCGGGGGGGGGGGGGGGGDGGGGGGGGGGGGGEGGGC@GGGGFGGGGGGCGEEGGGGGGGGGDGGGGGGGGGGCAFGGCGECCGBFDFAD9DEFGGGFFGGCEEEGGGG9?F?FFFFC;A:EDD9CFGGGB55<C7B,@D,;:?FFGFF6FECGG@FC?=4>;CFC9FF+,27)0*:>=F);*/):/AC7C*:EE*8C)>.2?F73*8>4**;090)*85)**8-<*(-49?(()(0((/).*8).4(
@M03506:14:000000000-AKVR1:1:1101:25478:9651 2:N:0:37
CACTTCTGGACTACCCGGGTTTCTAATCCTGTTTGCTCCCCACGCTTTCGTGCCTCAGCGTCAGTATCGGGCCAGTGAGCCGCCTTCGCCACTGGTGTTCTTGCGAATATCTACGAATTTCACCTCTACACTCGCAGTTCCACTCACCTCTCCCGAACTCAAGATCCTCAGTATCAAAGGCAGTTCTGGAGTTGAGCTCCAGGATTTCACCCCTGACTTCAAGACCCGCCCACGCACCCTTTCCCCCCCGTGTTTCCGAGCAACGCTAGCCCACTGCGTTTTACCCCGGCCGCTCGCACGG
+
CCCCCGGGGGGGGGFFGGGGGGGGGGGGGGGGGGGGGGDGGGGEGGGGGGGFGGCF@FGGGGGGGGGGGGGGGGFGGGFGGGGGGGGGGGGGGGGFFGEFFGCF@EEGFAFCFGCEFFGGGGGGGGFGGGFCFC>CCFGGFCF,DGGG,D==D=CE>E?FFCFDDF,DFFCFG:DF7CGFF,9:9E:AFCEFGGGC,,34DGG>F9E,5=C*;;;,?:C,=7=,*;A6*9)29B339GACC<+0*2*.*/10)02:70*27.)9C=*./)9:)9@+<(.*(-).4(,)1<((04(95)(44
@M03506:14:000000000-AKVR1:1:1101:5734:9674 2:N:0:37
CACTTCTGGACTACCGGGGTAGCTAATCCTGCTTGCTCCTCTACCTTTCGTGCCTCAGTGTCAGGAGTTGTCCAGCGACTCGCCTTCGCCGCTGCTGTTCCTCTTGCTATCTACGCATTTCTCCGCTACTCCAACTATTCCAGTCTGCCCCCCCACCCTCTAGCAGAATCGTCTTCACTGCAGTTTCCGGGTTCAGCCGGGCTGTTTCACATCAAACTTCCCCCGACACCTACGCCCCCCTCACGCCCCGTAAATCCGACCCACGCTTCGGACCTCCGTATTATCGCGGCTGCGTCCCCAC
+
6,-,,,<CF9@9@F<78@F@F,C@F9E,6EC,CE<<ECE,E<,,;;C<F,FFCF6@8;CCFF@@,FCE8,69C,,,6+@+,,@F,,E,,?+@F=+?=FA,5,FFG,5:@,E,5AFF::+9,,,,+@B+@,AFG<,AAD;,@,,89,,,,@+@8+6B8@3:D:,,,@,:9;>5333,,,,,@3A,77,,@*8>*,,,>,**48:*4=<,,41=?+++*0++;8<*))0057)<<3))470/2:****2)**/))02:C>D=5)73/*8)*)1).)*3*-0*(()))(3)(0315(4)0)1((
@M03506:14:000000000-AKVR1:1:1101:20123:9681 2:N:0:37
CACTTCTGGACTACCGGGGTATCTAATCCTGTTTGCTCCCCACGCTTTCGCGCCTCAGCGTCAGTACTAGTCCAGACAGCCGCCTTCGCCACGGATGTTCCTCCGAATATCTACGAATTTCACCTCTACACTCGGAATTCCACTGTCCTCTCCTAGCCTCAAGCCATACAGTATCAAATGCAATTCCTGGGTTGAGCCCAGGGCTTTCACACCTGACTTATATGGCCGCCTACGCGCCCTTTACGCCCAGTAATTCCGACCCACGCTTGCCCCCTTCGTATTACCGCGGCTGCTGGCACGC
+
CCCCCGGGGGGGGGGGGGGGGGGGGGGGGGGGGGGGGGGGGGGGGGGGGGGGGGGGFGGGGGGGGGGGGFGGGGGGGGGGGGGGGGGGGGGGGGCGGGGGGFGGGGGGGGGGGGGEFGGGGGGGFGGGGGGFGGGGGGGGGGGGGGGGGGFGGGGGGGGGFGFGGGGGGGGGFFGGGFFFGGGGG9FGGFGEEG8,@6@>>FEEGGDGGGGGEFG6F>FGGGGGF<)8CDEEGEE3>DEGCFFGGGGFEC+7*6:>F>G*5))1):A>8FF:7<:*A()*2,)).(7),54(<2)*7)5(-
@M03506:14:000000000-AKVR1:1:1101:6835:9682 2:N:0:37
CACTTCTGGACTACTCGGGTTTCTAATCCTGTTTGCTCCCCTAGCTTTCGCGCCTCAGCGTCAGTTATGGTCCAGTGCGCCGCTTTCGCCACAGGTGTTCCTCCCGATATCTACGCATTTCACCGCTACACCGGGAATTCCACGCACCTCTCCCATACTCCAGCACCACAGTTTCGCTTGCAGGCTCTGAGTTGAGCCCAGAGTTTTCACAAGTGACTTGTGGCGCCGCCTCCGCGCCCTTTACGCCCAATAATTCCGAACAACGCCCGCCCCCCCTGTATTCCCGCGCCTGCAGGCACAG
+
CCCCCGGGGGGGGGGGGGGGGGGGGGGGGGGGGGGGGGGGGGGGGGGGGGGGGGGGGGGGGGGGGGGGFGGFGGGGGGGGGGGGGGGGGGGGGGGGGGGGGGGGGGGGGGGGGGGGGGGGGFGGCGGGGGGGGGGECFCFGGGDGDGGGGGGGGGGGGGGGGEGGGFFG6EFDGFGGEGGFFCG>::CFBFFGGF@>?8C,65BFGGGGG7CF8C,=C+<CC3C)9>DGGF5<AB)(1>*A7*0*2::5*;?467CF?5=B>45)/*7*))089*/2(0+)6-).49B(0(-5((*0)3((
@M03506:14:000000000-AKVR1:1:1101:18461:9683 2:N:0:37
CACTTCTGGACTACTCGGGTATCTAATCCTGTTTGCTCCCCACGCTTTCGCGTCTTAGCGTCAGAAACCGTCCAGATAGCCGCCTTCGCCACTGGTGTTCTTCCCAATCTCTACGTATTTCACCACTACACTGGGAATTCCACTATCCTCTCCGGTCCTCTAGTCACCCAGTACCAAGTGCATTTCTTGAGTTGAGCTCAAGGCTTTCACACCTGACTTGGATAACCGCCTACACGCGCTTTACGCCCAGTAATTCCGAACAACGCTATCCCCCTTCGTCTTACCGCCGCCGCTGGCCCGC
+
CCCCCGGGG-EFGGGGGGGGGGGGGGGGGGGGGGGGGGGGGGGGGGGGGGGGGGGGGGGGGGGGGGGGGGGGGGGGGGGGGGGGGGGGGGGGGGGGGGGGGGGGGGGGGGGGGGGGGGGGGGGGFGGGGGGGGCFCGGGGGGGGGGGGGGGGGGGGDGGGGGGGGFGGGFFFFEGGGGGFGGGGGGGGGF8DGGGGGFGDG7E@FGGGGGGGGGGGGG6=C9;:+*;?*:AEDFFC(5>E*:7:*7CB**08A6+:C15CBF4CDED3*09F3<E68:7::::48((03<((5-()05-((
@M03506:14:000000000-AKVR1:1:1101:24071:9683 2:N:0:37
CACTTCTGGACTACTGGGGTATCTAATCCCGTTTGCTCCCCTGGCTTTCGCGCCTCAGCGTCAGAAGGGGTCCAGCACGCCGCTTTCGCCACCGGCGTTCCTTCCGATATCTACGCATTTCACCGCTCCACCGGAAGTTCCACATGCCCCTACCCCCCTCGAGGCCGCCAGTATCAGGGGCACTTCTGCGGTTGAGCCGCAGGATTTCACCCCTGCCTTGGCAGCCCGCCTACGACCCCTTTACTCCCTGTGATCCCGACTAACGTTCTACCGGTCCGTCTTACCGCGGCTGCGGCTCCGA
+
CCCCCGGGGFGGGGGGFGGGGGGGGGGGFGGGGGGGFGGGGGFGGFGGGGGGGGGGFGGGGGGDFEFDGGGGGEFGGGD@FGGGGGGGDGGGGGGDEGGGGGFFFGCGCGGGGGGGDGG<9FFE:@=>CFFGCF@:FFFGGGFFC?>DFFF8E6@>C@8ECE>8CGEGECC<;EFCF6**C572>99++=:*B=+>CG=C89E5<C?CFC:*7C**9DF+9C6*9*)0*1>**)))(1);CA7:*38>*<<6*/**2(**08**18*.****.):*/(0*.34481()(0,1)(-/))(4(
@M03506:14:000000000-AKVR1:1:1101:19781:9718 2:N:0:37
CACTTCTGGACTACCGGGGTATCTAATCCCGTTTGCTCCCCTGGCTTTCGCTCATCAGCGTCAGTGTTGGTCCAGGATGCCGCCTTCGCCACCGGTGTTCCTCCAGATATCTACGCATTTCACCGCTACACCTGGAATTCCGCATCCCTCTCCCAAACTCCAGCCATCCAGTATCAGACGCAGTTCCCCGGTTAAGCCGAGGGATTTCACGTCTGACTTAGTTGGCCACCTACGAGCCCTTTCCTCCCAGTAATTCCGAACAACGCTTTCCCCCCCCGCATTACCGCGGCTGCTGCCCCGG
+
CCCCCGGGGGGGGGGGGGGGGGGGGGGGGGGGGGGGFGGGGGGGGGGGGGGGGGGGGGGGGGGGGGGGGGGGGGGGGGGGGGGGGGGGGGGGGGGGGGGGGGGGGGFGGGGGGGGGGGGGGGGGGGGGGGGGGGGECFFFFGGEGGGGGGF?FFF8DFFGGG?FGGGFGGGEFFGGGGGGGGGGDGGGGGDED5E?FEG5=DDC,8CFGGGGGGGFFDFCC>7+66AFGCF?D>>C27F?66*:*<C>*20/*6*2?(1:>D47788)*1:67):*:6)5(,)49?>)(0--7))*.)-91
@M03506:14:000000000-AKVR1:1:1101:9862:9721 2:N:0:37
CACTTCTGGACTACCGGGGTATCTAATCCTGTTTGCTCCCCTAGCTTTCGTGCCTCAGCGTCAGTTATGGTCCAGTGAGCCGCTTTCGCCACAGGTGTTCCTCCCGATATCTACGCATTTCACCGCTACACCGGGAATTCCACTCACCTCTCCCATACTCAAGCCCAGCAGTTTCTCATGCAGACTTCGAGTTGAGCTCGAAGATTTCACACAAGACTTACTGAACCGCCTAGTCACCCTTTACGCCCAATAATTCCGAACAACGCCCGCCCCCCTCGTATTACCGCGTCTGCCGGCCGCA
+
CCCCC@FGGFGCDGGGGGGGGGGGGGFFDF<EFGGGGGGF@FGGFGGFGGGGGGGGGEGCFEGG<FGGG?EFF@FGFFCEECFFCFGGGGD@8FCGDAFGGGGGDGEGGGFGGA<BFFFGGGGGEDFGGGGAFGE>CGGECBCG?FF,3@BGGEDBFF>EAFGGGCEFFGGGGEC,;E,3,@EGGG7E@>,6CEE6D,@9>CD:EGG77+5?>D8F*;BE>:@CC*8?*)25*+139FF*:7+:1*3:E760A:1;D?C7>3)//**027)8)<C*/-7*(,)-.(45(0((*)4)))((,
@M03506:14:000000000-AKVR1:1:1101:13751:9728 2:N:0:37
CACTTCTGGACTACCAGGGTTTCTAATCCCGTTTGCTCCCCACGCTTTCGCGCCTCAGCGTCAGGAATTGCCCAGAGACCCGCCTTCGCCACCGGTGTTCCTCCCGATCTCTACACATTTCACCGCTACACCGGGAATTCCAGTCTCCTCTGCAATCCTCAAGAACGCCAGTATCGATCGACGATCCTCAGTTGAGCCGAGGGCTTTCACGACCGACTTGCCATACCGCCTCCCCGCCCCTTACGCCCGGTAATTCCCGCCAACGCTTGCCCCCTCGGCCTTACCGCGGCTGCTGGCACAG
+
CCCC@FGFFGGGGGGGGDGFGGGGGGGGDGGGFEFGFFGFGCGGGGCFGGGGGEFGGGGGGGGGCFDFFGGGGFGGD<CCFGGG@GGGGGGEC>:FEEGFFGFFGG>=F8<EFC,F<FF<FEFE+C+>FFGFFDC>FFC=D=;DFGCFFGG8,2EFGG9FF69<@CE+:8@FGDD8789EEEC5?BCC?9,2?FFGGF=4*)**0=+?CGG*/)385>)+*4*+*2<@EGD5*).14<3*/7*9*CE>*/2<)0*::)**0759/:87*5<4@G5;*()2(425:(4)(71(5))00))4(
@M03506:14:000000000-AKVR1:1:1101:19944:9731 2:N:0:37
CACTTCTGGACTACAGGGGTATCTAATCCTGTTTGCTCCCCACGCTTTCGCGCCTCAGTGTCAGTTACAGACCAGAAAGTCGCCTTCGCCACTGGTGTTCCTCCATATCTCTACGCATTTCACCGCTACACATGGAATTCCACTTTCCTCTTCTGCACTCAAGTCTCCCAGTTTCCAATGACCCTCCACGGTTGAGCCGTGGGCTTTCCCATCAGACTTAAGAACCCACCCGCGCGCGCTTTCCCCCCAATAATTCCGGTAAACCCTTGCCACCTCCGTATTACCCGCGCGTCCGGCCCGT
+
CCCCCGGGGGGGGGGFFGGGGGGGGGGGGGGGFFEE<FGGEFGGGEEEGGGGGGGGGGEFGGFGGGGGGGGGGGGGGGCFGGGGFGGGGGGGGGGFGGDGFFFGDFD<FFGGFGGGGC:EFGGGCG@FGGG<4EEFGCFEFGGFCGGGGGGGGF;FFFCFFGFDFGGGGFFA,@EFG;D8FFFG,=6@EE74::C@DF69+;*@@FCC97CGGCC6CFF7+5=,**59EC/*1)//4))33=++*2*0**09*/*:?4C*)0*:*88@86***9***(.*(,).-((.()(-70,/5)(((
@M03506:14:000000000-AKVR1:1:1101:13485:9733 2:N:0:37
CACTTCTGGACTACCGGGGTTTCTAATCCCGTTCGCTCCCCATGCTGTCGTGTATGAGCGTCAGTTGCGAGCCAGGGCGCCGCCTTCGCCTCTGGGGTTCCTCCGGATCTCTACGCATTTCACCACTACACCCGGAATTCCACGCCCCTCTCTCGCACTCAAGACGGTCAGTCTGGCATAACCTCTCCTGGTTGAGCCAGGATATTTCATACACCACTTGACCGCCCGCCTGCCCACCCTTTACGCCCAGTAAATCCGGATTACGCCTGCCACCTCAGTTTTACCGCGGCTGCTGGCACGT
+
CCCCCGGGGGFGGGGGGGGGGGGGGGGGGGGGGGGGGGGGGGGGGGGGGGGGGGGGGGGGGGGGGGGGGGGGGGGGDGGGGGGGGGGGDG:CGGGGGGGGGGGGGGGGEGGGGGGGCEFFGFGGGGGGGGGGGGGGFGGGGGGGGDGGFG,DEGEEGGCF?CF7EECCEGGGGGFGGFG?CGGEF9CGGC7CEC<CFCCG8*0>9FFG+7+39<F*:6/=7C475C5;EGE5C409:GECGD*:7>8B=C+*/*0:C031))127C*78)*)/9*;+(13442).465()-3D0:*5.)(,
@M03506:14:000000000-AKVR1:1:1101:13393:9735 2:N:0:37
CACTTCTGGACTACCGGGGTATCTAATCCGGTTCGCTCCCCACGCTTTCGCGCCTCAGCGTCAGGAAATGCCCAGAGACCCGCCTTCGCCACCGGTGTTCCTCCTGATATCTGCGCATTTCACCGCTACACCAGGAATTCCAGTCTCCCCTGCCGAACTCCAGTGATGCCCGTATCGACCGCACGCCCACAGTTAAGCTGCAGGTTTTCACGGCCGACGTGACACACCGCCTACGAGCTCTTTACGCCCAATAATTCCGGACAACCCTCGCCCCCTCCGTATTACTCCTGCCGCTGGCCCC
+
CCCCCGGGGGGGGGGGGGGGGGGGGGGGGGGGGGGGGGF8FGGGGFGGGGGGGGEGCGGGGGGGDGGGGGGGGGGGGFGGGGGGGFGGGGGGGGGGGGGGGGGGGFGGG9DFGGGGCGCFGGGGGG7EGGGGGGEFGGGGGGF@FAAEGGGGGGGD:ECEGGGF69EDEFGE>EGF75>CGGGGGGGGEGEFCC99EGEGGFFF/=<FGDDFCDG5<>::9CFAC5>B*)7:75)*(9)<C:C:>*C5E*;)9?7:C472)8>***;)/0<)7DEE*:3/((..64)).).(.((1).,((
@M03506:14:000000000-AKVR1:1:1101:7185:9738 2:N:0:37
CACTTCTGGACTACCCGGGTTTCTAATCCGGTTCGCTCCCCTAGCTTTCGCGCCTCAGCGTCAGGAGTGGCCCAGCCATCCGCCTTCGCCACCGGCATTCCTAGCGATATCTGCGCATTTCACCGCTACACCGCTAGTTCTAATGGCCTCTACCATCCTCAAGTCAACGCAGTATCCGACGCAGTTCCACAGTTAAGCCATTGGATTTCACGCCGGACTTACGTAACCGCCTGCGCGCCCTTTACGCCCAGTGAATCCGGATGACGCCCGCCCCCTCCGCCTTCCCTCGGCTGCTGGCCCC
+
CCCCCGGGGGGGGGGGGGGGGGGGGGGGGGGFGGGG@FGGGGFGGGFGGGGGGGCGGGGGFGGGF@GEFGGFG@FGF<FGGGCGGGGGGGFGGFGGGGGGGGGGGGGGCEGGGGGG>CCFFGGGGGGGFEGGGGGGGGCFGGGG8DF8DGGGGDGGFFF7,C,@AEGFD>EE;EECCGEGGD*:EEGGFGGGFCCCFCGCC+><CEGGGGFCEGGGDGDCFGGGGGF=EG3CFF3D9D@C*:4*:CGBE*A???7:>BDC5)76:=*)*)9)8<?*18@*3(:)(.)0(04(),,2/7(((
@M03506:14:000000000-AKVR1:1:1101:22895:9745 2:N:0:37
CACTTCTGGACTACCGGGGTTTCTAATCCTGTTTGCTCCCCACGCTTTCGCACCTCAGCGTCAGTACCGGGCCAGTGAGCCGCCTTCGCCACTGGTGTTCTTGCGAATATCTACGAATTTCACCTCTACACTCGCAGTTCCACTCACCTCCCCCGGACTCAAGATCGCCAGTATCGAAGGCAGTTCTGGAGTTGAGCTCCAGGATTTCACCCCCGACTTAGCAACCCGCCTACGTGCGCCTTACGCCCCCGGATTCCGACCCACGCTAGCCCCCTTCCAATTACCGCGTCTTCCGGCCCGC
+
CCCCCGGGGFGGGGFGGGGGGGGGGGGGGGGGGGGGDFGGGGGGGGGGGGGGGG@FCFGGGGGGGGGGGGG7FFGGGGGGGGGGGEFGEGEGGGCEEGEGDGFFGGGG7FFFGGGEC?F9<FFGGGF,?;F?F?FGGGGEGGGGEGGG,@,6@8:C>:3D:F9DCF5CEEEFF:;CF8>EGCC:,69=>E7>,>EGG,>CCF8=@,2=CCCCEC8*8):+1::+;D>3*9.:95.22))/*/997>C@**/))09CC0*1)0)1):*)*)28>55**(*0))).)((.(0-(1)-)8)3((
@M03506:14:000000000-AKVR1:1:1101:2207:9760 2:N:0:37
CACTTCTGGACTACTCGGGTATCTAATCCTGTTTGCTCCCCACGCTTTCGTATCTCAGCGTCAGTACCGGGCCAGTGAGCCGCCTTCGCCACTGGTGTTCTTGCGAATATCTACGAATTTCACCTCTACACTCGCAGTTCCACTCACCTCTCCCGGACTCAAGATCGTCAGCATCAAAGGCAGTTCCGAGTTTGAGCCTCGCGATTTCACTCCTGACTTCCCGATCCGCCTGCATACGCTTTACGCCCAATAATCCCCAACAACGCTAGCCCCCTTCGTGTTACCCCGTCTGCGGTCCCGA
+
CCCCCGGGGGGGGGGCFGGGGGGGGGGFGGFGC9EE,EF,FGGGGEGGGGFGG<CFFGGGGGGGFGG9@@FGGDGFFFGFFGGC7FGGGGEFGGFEGBFCFGGGGGGGGGGCGC@FF@<AFFFFFGGGGGGDFDDGGGAFGFF;=?FGGG,@B?+B6C33@,,@=3@@C:E,@,@FFGA6E8*3773A*C>337,DFG8,1****/*=9C+;0;6=<C6,*2**)2>4::8*/)@C845=?F7C9EEB=8@)*9**2,25775<)*/8*9F47)/*;4)*.(4:6((.-)((*-(*)).4(
@M03506:14:000000000-AKVR1:1:1101:19058:9780 2:N:0:37
CACTTCTGGACTACCGGGGTATCTAATCCCGTTCGCTCCCCTAGCTTTCGCGCATCAGCGTCAGTGTCGGCCCAGCAACCCGCCTTCGCCGCAGGCGTTCCTCTTGATATCTACGCCTTTCACCGCTACACCAAGACTTCCAGTTTCCCCGTCCGCACTCTAGCCCCGCAGTATCGGTTGACCTTTCCGGGTTAAGCCCGGAGATTTCACAATCGACTTGCGGTTGCCCCCCACCCGCCCCTTCCCCCCATTCACTCCGAACACCGCCTCCCCCCCCCCCCTTCCCTCGCCCCCCGGCACC
+
BCCBCFEFGFGCFGCFGEDFDGGGGFFFGCFGCFDG,EFGGGGAFGDFFGGGGGGF@CFGGDGG<FFG@:CCGGGF<FEGG+FFDFGGGCEE+>CGE7FEGCC9FF9FGFGGFCFG7ECAFAEFEFC+C@FA3<3>,3@FGE,8=,@E9E+5@C:888*<,,,;DFGGEG*6>,>*?:*4?EG,CEGF5*4:CC;<><@E*)//0+<C+779+***)*)3:///)176+9)518)1,9<CCGG*7*;>58*1*9*:C:**0>5*128);)>35CCEC6)2((.(88)89)(()(().8,13
@M03506:14:000000000-AKVR1:1:1101:23220:9819 2:N:0:37
CACTTCTGGACTACCGGGGTTTCTAATCCTTTTTGCTCCCCACGCTCTCGCGCCACCGCCTCAGTCTCTGTTCAGAGCGCCGCCTTCCACACCTGTGTCTGTCCAAATCTCTGCGTATCTCACCTCCACACACGGATTTGCACTCTCCTCCCCCGTACTCAAGCCCCACTGTTTCGCGCACTATTCACAGTTAGCCCCCGGTGCTTTCTCCTCACTCTCGGAACTGCGTATACCCCCTCCTGACGCACTGATCACGCCCAACGCGCCCCCCCTCCTCCTATTACCTCCTCTTCGTGCACGC
+
-6888;C@<-6,CC6CE+@F@F9@EE,;;E,C6;+C,CF<F,@@FF:6,BF77F+8,@++,,,:CE@<,,<,6<,,FC=+=+++,,:,:C=?+9EF=9,,<EFG9,AFEF9,,AB+4@,5A:,AF8,8A,+++++8++7,3,63=,3@DG8+++++3@+,3,,,++3*3,,,7=,*@CC5*1,,,51,,,,,24BCG=8?51**+++0+37+*+/+00)**)****1)1*)+2*)*-))**+*2*/*)*3+*/*09*()*)00))2*)*0>D05*8*(7<))).44.)()))*((*)0)((
@M03506:14:000000000-AKVR1:1:1101:25782:9846 2:N:0:37
CACTTCTGGACTACCGGGGTATCTAATCCTGTTTGCTCCCACGCTTTCGCGCCTCAGCGTCAATTACGGGCCAGATAGCCGCCTTCGCCACCGGTGTTCTTCCCAATATCTACGAATTTCACCTCTACACTGGGAATTCCACTATCACCTCCCGCATTCAAGCTCATCAGTATCAAGCGCAGCCCCCAGGTTGAGCCCGGGAATTTCACGCCTGATATGATAGGCCGCCTACGCTAGCTTTACGCCATGTAACTGCACTCAACGCTTGGCCCCGTCGCATTACAGGTGCTGCGGCCACGAA
+
-8ACCCEFG9CCCF8+@:FC@,C<6CCCA<ECFCF9FA@,CF7@FFGG77:+@@@FE8F@FEDGCE@FGD@F:<C,C,,EF7FF>DCEB@FGGDC@FEGC?<<AFGCF9FE,?F@DF+<,C9F9EF9E<??A,?,==5B;,EE,=3,,6,83+6=++6,37,9DFEC9,EA,,@>,@97CEE5,46?CE8?,44?6D787=4:E5:,,=572*/3+++;+2:++;*)2/*8C<))*(2*+09?*5**)300//7*2*.*+0953D585*/*7))*/*()*(-6).(.),*),)-()).-((
@M03506:14:000000000-AKVR1:1:1101:21571:9850 2:N:0:37
CACTTCTGGACTACAGGGGTATCTAATCCTGTTTGCTCCCCACGCTTTCGCACCTCAGCGTCAATACGTGTCCAGTGAGTCGCCTTCGCCACTGGTGTTCTTCCGAATATCTACGAATTTCACCTCTACACTCGGAATTCCACTCACCTCTCCACGATTCTATCGATGCAGTCTTAAAGGCAATTCCAGGGTTAAGCCCTGGGCTTTCACCTCTCACTTACAAAGCCGCCTACGTGCGCTTTAACCCCAGTAATTCCGAACAACCCCATCCCCCTCCGTATTACCGCGTCTGCTGGCACGG
+
CCCCCE@EGEGFFFG-CCEGDFGGCFGGGFGFFGGGEE8CFFFBFGGFFFEGE:FFEC87BBFEGGCF<FECFFGGFFE@<CGGG@EFGGDFC@FFFGCCFFFFEGC:FGGF,AFDDGDCEFGFE8AEFGF<FGCEBF@EFFGC?FCF9B>=FFGGGG,=D,,7++6,+@E>DAAG,@,6=D,@9EC,;8CE,+53ECFFCF>,,1,@2;**AF,5@C9728C,*9/*=8?E8526(12*=*:++2322*0;6++;7(1*))0**2*)0)1<)7*/17.::7AAA10)(0((*52C5)540
@M03506:14:000000000-AKVR1:1:1101:8448:9868 2:N:0:37
CACTTCTGGACTACCAGGGTTTCTAATCCCGTTTGCTCCCCTGGCCTTCGTGCATCAGCGTCAGTAACTGTCCAGAGGCTCGCTTTCGCCACCGGCCTTCCTTACGATATCTACGCATTTCACTGCTCCACCGTAAATTCCAGCCTCCTCTCCAGTACTCGAGCGAAGCAGTATTGAATGCAATTCCGAGGTTGAGCCCCGGGATTTCACACCCAACTTACTCCGCCGCCTACGCACCCTTTACGCCCAATAAACCCGACCAACCCCCGGCACCTCCGTCTTACCGCGGCTGCTGCCCCCC
+
CCCCCGGGGGGGGGGGGGGGGGGGGGGGGGGFGGGGGGGGGGGGGGGGGGGGGGGGGGGGGGGGGGGGGGGGGGGGGGGGGGGGGGGGGGGGGGGGGGGGGGGGGGGGGGGGGGGGGGGGGGGGGGGGGGGGGGBFGFGGGGFGGGGGFGAEEFGGGGGGGFCEGGG6EF8FCGGDGGFGGGFGFCGGDEGGFGGDCA@CGDG>5AFFGGFGGGGGGG407:7<**8=GDECGB>73C>88<*;*AE:7E*<7829375*)5>***/58>).<9*2*-)*.(5:?,,)3>16>02*).4((
@M03506:14:000000000-AKVR1:1:1101:19526:9869 2:N:0:37
CACTTCTGGACTACCGGGGTATCTAATCCTGTTTGCTCCCCTAGCTTTCGCGCCTCAGCGTCAGATGTGGTCCAGTGCGCCGCTTTCGCCACAGGTGTTCCTCCCGATATCTACGCATTTCACCGCTACACCGGGAATTCCACGCACCTCTCCCACCCTCAAGCACGGCAGTTTCGCCTGCAGGCCCTAGGTTAAGCCTAGAGGTTTCACCGGTGACTTACCGCACCGCCTACGCGCCCTTTACGCCCAAGAATTCCCAACCACGCTTGCCCCCCCCGTATTCCCGCCGTCGCCTGCCCGG
+
CCCCCGGGGGGGGGGGGGGGGGGGGGGGGGGCFGGGFGGGGGGGGGGGGGGGGGEGGGGGGGGGGGGGGGGGGGGGGGGGGGGEGGGGGGGGGGGGGGGGGAFGGGFGGEEGGGGGGCGGGGGGGGGGGGGGEGGGGGFEGGGGGGGD,DFDCFFGGGCG?CFGCFEEGGGDEEFC>GGGG6<EG*ACGGGFCF9>7<C6CDG65;+CFD**2/85CF6FGCCE3)857DEGF:5363@*8<FG*5:>EC*))/2>:)2:))8<5*13*76<FDG?825*(3)6<<9.-),-)((14)3((
@M03506:14:000000000-AKVR1:1:1101:25658:9880 2:N:0:37
CACTTCTGGACTACACGGGTTTCTAATCCCGTTTGCTCCCCTGGCCTTCGTGTCTCAGTGTCAGGAACTGTCCAGAGACCCGCCTTCGCCACTGGTCTTCCTCGTGATCTCTACGCATTTCACTGCTACACCATGAATTCCAGTCTCCTCTCCAGTCCTCAAGCACCGCAGTATCGGATGCAGTTTCGGCGTTAAGCCCCGAAATTTCACACCCGACTTACGCCGCCCCCCACACACCCTTTACGCCCCATGACTCCGAACACCGCTTGGGACCCCTGTATTACCGCGGCTGCTGGCCCAC
+
CCCCCGGGGGGGGGGGGGGGEGGGGGGGGGGGGGDGGGGGGGCCFGGGGFFGGG<FGGGGGGGGGGGGGGGGGGGGGGGGGGGEGGGGGDGGGGGGGGGGGFGGFCFEFGGGGGGGGGGGG9FGGGGGGGGGGGGGGGGFFGGGG@DFGFADC==@>F9E9?FCDFFEEEGCD:BBGEECFFCF937@@+@EGCBD9,3@8CE5D,=7,5=7A*1=CD4,:7**19))11)/9).><G5/877D3:?)*2*)1/0C<(5*5>)*1855555473*/*-/+.))69((8(7(()))*).33(
@M03506:14:000000000-AKVR1:1:1101:12911:9913 2:N:0:37
CACTTCTGGACTACCGGGGTATCTAATCCCGTTTGCTCCCCTGACCTTCGTGCCTCAGCGTCAGGAACTGTCCAGAGACCCGCCTTCGCCACTGGTCTTCCTTACGATATCTACGCATTTCACCGCTACACCGTAAATTCCAGTCTCCTCTCCAGTCCTCAAGCACGGCAGTATCGAATGCAGTTTCGGAGTTAAGCTCCGAGATTTCACACCCGACTTACCGCGCCGCCTACGCACCCTTTACGCCCAATGAATCCGAACAACGCTTGAGACCTCTGTATTACCGGGGCTGCTGGCACAC
+
CCCCCGGGGGGGGGGGGGGGGGGGGGGGGGGGGGGGGGGGGGEGGGGGGGGGDGFGGGGGGGGGGGGGGGGGGGGGGGGGGGGGGGGGGGGGGGGGGGGGGGGGGGGGDEGGGGGGGGGGGGGGGGGGGGGGGGGGDGGGGGGGGFGGGGGGGGGGGEGGGGGGGGGGGGGGGGGGGGGFGGGGGFGGG7>CFFGDGFC6CDGEGCGFFGGGGGGG<DDFGDGGGGFFGGFGGFE*9DFFGGCC*:CBG8C/7**:C>7EDB?F):E:FF<.7>+<:)995>))61,.(0-4B284>)),,
@M03506:14:000000000-AKVR1:1:1101:18670:9941 2:N:0:37
CACTTCTGGCCTACCGGGGTATCTAATCCTGTTTGCTACCCACGCTTTCGTGCCTTAGTGTCAGAAATGAGCCAGTAGACTGCTTACGCCATCGGTGCTCCTCCTAATATCTACGGATATTACCCCTACATTAGGAATTCCATCTACCTCTCTCACTCTCTAGCTAAGCAGTTCAAATAATCGATGTATGGTTGAGCCACACGCTTTCACTATTCGCTTACTTTGCCACCTACGCAACTCTTTACGCCCAGTAATTCCGGATAACGCTTTGACCCAACGTATGACCGCGGCTGCTGGCACG
+
BCCCCEGFC@FGGGGGGG77BEDF<FGGGGDFFD8FG9E,CC6:C@BFFEFC:FCCCCE@CFFGGGFGCGCFCFGGGFDFEDFGGGGFFGDCF7FFFDGFGFGGFGGGC<,BFFD:FGGFFBFFFFGGF@,FEFDCEGGGGGFDFFFFGGGGF,67=4,=9C=DA,DFFGGGGGGFDCF9F,6=DGFFFFGEDE?FG8DFE88++@;:<5?CFC587597*?>,+<9A?F4,0:**-/;EGEG7:*A)/4,141+;+17=):3>=/*.*)21+;=**(.=..3)62,73060)(,0).3.(
@M03506:14:000000000-AKVR1:1:1101:13821:9954 2:N:0:37
CACTTCTGGACTACCGGGGTTTCTCATCCTGTTTGCTCCCCACGCTTTCGCTCCTCAGCGTCAGATCAGGCCCAGAGAACCGCCTTCGCCACCGGTGTTCCTCCCGATATCTGCGCATTTCACCGATACACCGGGAATTCCGTTCTCCCCTGCCTGCCTCCAGCCTGCCCGTATCCACTGCACGCCCGGGGTTAAGCCCCGGGATTTCACAGCGGACGCAACAGTCCGCCTACGAGCCCTTTCCGCCCAAAAATTACGGACAACGCCCGCGCCCTACGTATTACCGCGGCTGCCGGCACGC
+
<CCCC@EECAEC@<EF7C@FGGGG,EE9CCFGGAFFGDGFEGGGFG:FG@BFFBFGGFGEGGGECAFEE,@FF>E8ECFGF@FG=:CCFCF?F:+FCFGGGGGDCEGG7FGFF9FF@7=@,CFGB+63@DD8F@EEGGBFC:4DEFFDC@C:6CFC>,EGGGFGGGFG>8B<EGCFGGCDD7<8E*8?=7BB8*<;C6FCE<5CC69C7CF7CD**17./>DGG*90)75>*7))/()8?*2*25*;)***00)2**-/*85)*)1*)25))09*0::564246A?F3()(()(-).0(--
@M03506:14:000000000-AKVR1:1:1101:10811:9974 2:N:0:37
CACTTCTGGACTACCCGGGTTTCTAATCCTGTTTGCTCCCCACGCTTTCGCACCTCAGCGTCAATATGTGTCCAGTAAGTCGCCTTCGCCACTGGTGTTCTTCCGAATATCTACGAATTTCACCTCTACACTCGGAATTCCACTTCCCTCTCCACAATTCTAGCGATGCAGTCTTAAAGGCAATTCCGGGGTTGAGCCCCGGGCTTTCACCACTAACTTACAAAGCCGCCTACGTCCCCTTTACTCCCATTAATTCCGACCAACGCCAGCCCCCTCCGCATTACCGCGCCTGCTCTCACGG
+
C8C<CDFGGFEAFG<96@FCBB<FEGGFDG@;CEEGGFEGGGGC7:B6C@B:@FCFEDF:BFGCFFA@FAFEGG@DFFA@<FGGECF7=FEFG8,EFFGDGFFFG,4?A,BEFG+C,4A@C,AB,AE9EEF<FC@=C=EFFFFB,,,,7@,DG,D8,,,,,67E==F6?F9BC9EF,,7=D88D,3E,?+@83@BE,@*9*;*;>5?2<@C*4*1,2+1,+4=,6463C5)*2);*(*.*30+@++38*+++197*>(**)855***0/)18@D:;*1)*4:)-)4;)()3()(-*1/)((
@M03506:14:000000000-AKVR1:1:1101:18247:10026 2:N:0:37
CACTTCTGGCCTACAGGGGTTTCTAATCCTGTTCGCTCCCCACGCTTTCGCTCCTCAGCGTCAGTTACTGCCCAGAGACCCGCCTTCGCCACCGGTGTTCCTCCTGATATCTGCGCATTCCACCGCTACACCAGGAATTCCAGTCTCCCCTGCAGTACTCCAGTCTGCCCGTATCGCCCGCCCGCCCACAGTTAAGCTGTGAGTTTTCACGAACAACGCGACAAACCACCTACGACCTCTGTACGCCCCGTAATTCCGGACAACCCTCCCCCCCCCCGTATCACCCGGGTCTGCTGCCCCC
+
CCCCCGGGG-CFGGGGGGGGGGGGGGGGGGGGGGGGGGGGGGGGGGGGGGGGGGGGGGGGGGGGGGGGGGGGGGGGGGGGGGGGGGGGGGGGGGGGGGGGGCFFGGGGGGGGGGEGGGEFGGGGDGGDGGGGGCFFGGGGGGGGGGGGGGGFGG?DGGGGG88EFFAAFGGEEGGEEEEGD*@BEEE>EC7?2>CFGCF768EEFFGGDG45EGCFGCB=DD)>4*:5CD)<FEF)()99+30**2?)5**7)0CFG>D5)).5/A*8*7/55)/**,)/(().(4()-)-()))26)3((
@M03506:14:000000000-AKVR1:1:1101:7870:10058 2:N:0:37
CACTTCTGGACTACCGGGGTATCTAATCCCGTTTGCTCCCCTGGCCTTCGTGCCTCAGTGTCAGGAACTGTCCAGAGACCCGCCTTCGCCACTGGTCTTCCTCATGATCTCTACGCATTTCACTGCTACACCATGAATTCCAGTCTCCTCTCCAGTCCTCAAGCACCGCAGTATCGAATGCAGTCTCGGAGTTAAGCTCCGAAATTTCACACCCGACTTACAGCGCCACCTACGCACCCCTTACGCCCAATGAATCCGAACAACGCTTGGGACCCCGGCATTACCTCCGCTCCAGGCACAC
+
C@@8,66E<CCEECGG7C@FCFGGC9FFGGF6;@BFGFECCF,C<<F<<<F@F6@E,CEEFGGFE@6,E,6C,CE<CF8C9@FG,69,FB=CFC<E<FGA9FGGGFGGGD<AFFECCCC<FGGG<,AFFGF,AD9FABAFGC,44>9E94@@D;=6,,,4,@>D8DE+@++6@,3+6,,,@=D,6;,@88>333,<A76@+=**@,,,52=975*;999,=+CFD)))4C4,;?BD6D3*;*027:=B58*)+2+2067CEFF*)*;.*)4)0/*2*():2)).-)-)-3:(0((*.),.(
@M03506:14:000000000-AKVR1:1:1101:16270:10065 2:N:0:37
CACTTCTGGACTACTAGGGTATCTAATCCCGTTTGCTCCCCTGGCCTTCGTGCCTCAGCGTCAGGAACTGTCCAGAGACCCGCCTTCGCCACTGGTCTTCCTTACGATATCTACGCATTTCACCGCTACACCGTAAATTCCAGTCTCCTCTCCAGTCCTCAAGCACGGCAGTATCGAATGCAGTTTCGGAGTTAAGCCCCGATATTCCACACCCGACTTACCGCGCCGCCTCCGCACCCTTTACGCCCAATGGACCCGAACAACGCTTGAGACCTCTGTATTACCGCGGCCGCTGGCACAG
+
CCCCCGGGGGGGGGGGGFFFFEGGFFGEGGGFFFGFCFGGEGGGGFGGGGGFGGGGGGGGGEGEEFFFGGGGGGGFGGDGEGGGGGGGGEFFGGGGGGGGGGGGGGFFEFGGGGGGG7B?EFG,@=FDEGGEEGGGFFE?DAEFF@DFA@9DFF,@DFFGGE99@FEE==EFGFGEGGFFGG77DFGCC7+>:E@FECF>CD*1=<:@,:*/4;*=C))4?8<=7DFFGGF*/)5)(9@GFG>CD=C5C88))1*971>*758F)C=>57CF?7+++)*06.)..3939713362C)04,(
@M03506:14:000000000-AKVR1:1:1101:26048:10070 2:N:0:37
CACTTCTGGACTACCAGGGTTTCTAATCCTGTTTGATCCCCACGCTTTTGGGTCTCAGTGTCAGTGTTGGGCCATATCGCCGCCTTCGCCACCGGTGTTCCTCCTGATATCTACGTATTTCACCACTACACCTGGAATTCCACGAGCCTCTCCCACACTCAAGCTCTGCAGTATCAAAAGCACTTCCCGAGTTAAGCTCGGGGCTTTCACTCCTGACTTACAGAGCCCCCTAACCCCGCTTTACGTCCAACGATTCCGAACAACTCTGGCACCCTCCGGCTTACACAGACTGCTGGCACGC
+
-ACCCGGGGFFFFGGGGEGFAEFFGGGFCAFGFGGGGGGFDFGDGGG?FGDGGGGGC<,<CEEGCFF9FFFGGG,69F7@@BEFE@E,:B7,C:F=7F=DF,<,,A9EED9BAFDFGGGAGGGGGGF?EE,AA<FEC<BAFFEC6+4@6@=@8DFFG888@FGCEF9>9C8,@AFFG9,@EGG6C9,,::E33DAC,,@CCG*C*1CC,=9>77,>C++=>+8,2*))*//:*))*(2):*/C78*3)7@+08)9:>:DG7>75*+0*2)96>9**A0)1(-5))),)(..)54)*)04((
@M03506:14:000000000-AKVR1:1:1101:20197:10070 2:N:0:37
CACTTCTGGACTACCCGGGTATCTAATCCTGTTTGCTCCCCACGCTTTCGCGCCTCAGCGTCAGTATCGGTCCAGAGAGCCGCCTTCGCCACCGGTGTTCTTCCCAATATCTACGAATTTCACCTCTACACTGGGAATTCCACTCTCCTCTCCCGATCTCTAGCCATCCCGTCTCAAGCGCAGTTCCCAGGTTAAGCCCGGGGCTTTCACGCCTGACAAAAATAGCCGCCTGCGCGCCCTTTCCCACCAGTAACTCCGAACAACCCTCCCCCCCTTCGCACTACCGCGGCGCCGGGCACCC
+
CCCCCGGGGGGGGGGGGGGGGGGGGGGGGGGGGGGGGGGGGGGGGGGGGGGGGGCFGGGGGGGGGGGGGGGGGGGGGGEGGGGGGEGGGGGGGGGFGGGGGGGGGGGDGCGEFGFCFEG,?AFG=BE=FGGFGGGGGGGGGGFGGAEGGGGGGGGGCE8=>F;EFDG?GFGGG6D9;FF6EGG8AF:EFF8E?FD?FCCEGC5C8EGG78*;FGGCCFF*8CC?7C8:=:)*1)7)-7:886*?*+2<*1:@F*2:C?DEE>@C*80<*8C>>D/*;1)*(().2465()((0(()7)(((
@M03506:14:000000000-AKVR1:1:1101:14740:10090 2:N:0:37
CACTTCTGGACTACCGGGGTTTCTAATCCCGTTTGCTCCCCTGGCTTTCGCGCCTCAGCGCCAGAAAAGGTCCGGCAGCTCGCTTTCGCCACCGGCGTTCCTTCCGATATCAACGCATTTCACCGCTCCACCGGAAGTTCCAGCTGCCCCTACCCCCCTCTAGACCGCCAGTCTCCGAGGCTATTTTCCGGTTGAGCCGAAAGATTTCACCCCGGACTTGGCAGCCCGCCTACGCGCCCTTTAAGCCCAGTGATTCCGAACCACGTCCGCCCGGTTCGTCTTACCTCGTCTTCTGCCACGC
+
CCCCCGGGGGGGGGGGGGGGGGGGGGGGGGGGGGGGGFFFGGGGGGGGGEGGGGGGGGGGGGGGCGGGGGGFGGGGGGGDGGGGFGFGGGGGGGCGGGGGGGGGGGGGGGCFGGGGCCGGGGFDCD=FFGGGGGBFGGGGGFGGGGGGGGGCCEFDEEGGGFFCGG8EGGG@FFGGGG5?E5CEDGGGGD74*CCDECC=*)C87<<3+2>DD3EEDGFFC**2*/8>DD>=FB:DBGF?C6C*:<E@*;0/@BCFGF**.)75*;*888*))1:*:9753124(--5(0(,85:7*).((
@M03506:14:000000000-AKVR1:1:1101:9790:10098 2:N:0:37
CACTTCTGGACTACCGGGGTTTCTAATCCCGTTTGCTCCCCTGGCTTTCGCGCCTCAGCGTCAGAAGAGGTCCAGCACGTCGCTTTCGCCACCGGCGTTCCTTCCGATATCTACGCATTTCACCGCTCCACCGGAAGTTCCACATGCCCCTACCTCCCTCGAGACCGCCAGTATCAGGGGCACTTCTGCGGTTAAGCCGCAGGATTTCACCTCTGACTTGGCAGCCCGCCTACGCGCCCTTTAAGCCCAGTGCTCCCGAACAACGTTCGCACGGCTCGTCTTACCGCGGCTGCTGGCCCGC
+
CCCCCGGGGFGGGGGGGGGGGGGGGGGGGGDGGGGGGGGGGGGGGFGGGGGGGGGGFGGGGGGGGGGGGGGGGGFGFGGGGGGGGGGGGGGGG>EGGGGEGGGGGGGGG7CAFGGGG7FCGGGGGG7FGGGGGGGEG<FFGGGGGGGGGGGFGGCGFG>EEGGGGGGGGGGG,,BC9?F=CG=C:FG:FEEGECBFFGEECD*A8?9CEGGGG4<+7C*<7C4*9FEECC)/9>@)7DE58+:**AEF=*3**/*9C0C7@@:F3A?>8@*7>7*/;()2(()6.,3)(8,(.,,*7)490
@M03506:14:000000000-AKVR1:1:1101:19934:10117 2:N:0:37
CACTTCTGGACTACCGGGGTATCTAATCCCGTTTGCTCCCCTGGCTTTCGCGCCTCAGCGTCAATGCCGGTCCAGGATGCCGCCTTCGCCACCGGTGTTCCTCCAGATATCTACGCATTTCACCGCTACACCTGGAATTCCGCATCCCTCTCCCGGATTCAAGCCTTCCAGTATCGGACGCAGTTCCCGGGTTGAGCCCGGGGATTTCACGTTCGACTTAGAAGGCCGCCTACGCGCCCTTTACGCCCAGTCATTCCGACCAACGCTTGCCCCCCCTGCTTTACCGCGCCTGCTGGCACAC
+
CCCCCGGGGGGGGGGGGGGGGGGGGGGGGGGGGGGGGGGGGGGGGGGGGGGGGGGGGGGGGGGGGGGGGGGGGGGGGGGGGGGGGGGGGGGGGGGGGGGGGGGGGGGGFGGGGGGGGGGGGGGFGGGGGGGGFGGFGGFGGGGGGGGGGGGGGGGGGGGGDFGGGGGGGGGGGGGGGCCEGDEEFGFFGE7:BE++>;FG=DEEC69@:@C8EDCCDGEGG7F7<<>DEG>EG55DBDB580:?3EEEEG+*16:FD(5*7>)1*?C)/89?F>*812)+)-69A005(0((0(54<7,(4
@M03506:14:000000000-AKVR1:1:1101:10697:10142 2:N:0:37
CACTTCTGGACTACCGGGGTATCTAATCCCGTTTGCTCCCCTGGCCTTCGTGCCTCAGTGTCAGGAACTGTCCAGAGACCCGCCTTCGCCACTGGTCTTCCTTACGATATCTACGCATTTCACCGCTACGCCGTAAATTCCAGTCTCCTCTCCAGTCCTCAAGCACGGCAGTATCGAATGCAGTTTCGGAGTTAAGCCCCGAGATTTCACACCCGACTTACCGCGCCGCCTACGCACCCTTTCCGCCCAATGAATCCGAACAACGCTTGAGACCTCTGTTTTACCGCGTCTGCTGCTACAG
+
CCCCCGGGGGGGGGGGGGGEGGGGGGFGGGCECFEGGGGGGGGGGGGGGGGGGGCGGGEFGGGGGGGGFGGGGGGGCGGFGGDDGGGGGCGGFFGGGAEFGGGGGGDGGGGFGFGGGGGGGGFGEEFGGGGGGGDFGGGGGFFGGA=DFG,@8FGBFGGGGGCDDFDGEGGGGAC+7DFGGGGGGGGGGEGGGGFFG?FGGC58:FG?CCGGGGE=C8:+;6:55DF>C<DC5)8D9<7;2A***:C>5**9@7*293**)7?G)*17*)*.9C83+,/+.4-82((.,71(*-4*)16,)
@M03506:14:000000000-AKVR1:1:1101:19723:10146 2:N:0:37
CACTTCTGGACTACCGGGGTTTCTAATCCCGTTTGCTCCCCAGGCTTTCGCTCCTCAGCGTCAGTGTTGGTCCAGGATGTCGCCTTCGCCACCGGTGTTCCTCCCGATCTCTACACATTTCACCGCTCCACCGGGAATTCCAGTCTCCTCTGCAATCCTCAATAACAGCAGTATCGATCGACGTGCTTCGGTTGAGCCGACGGATTTCACGCCCGAATTGCCATCCCGCCTACGCCCCCTTTCCGCCCGGTAATTCCGCGCACCCCTTGCCCCCTCTGCCTTTCCGCGGCTGCTGCCCCCC
+
CCCCCGGGFGGGGGGDGGGBFGGGGGGAF8FFFFGGGF@FGGGFGGGGGDGGGGGGGGGGFFGGGGGGGGGGGFFFGGGGGGGGFGGGDFGDGEDFCGGGG,EEGGECFGCC?FEC,AEGGGGEFFG+@@F,+===FFGGFGEGG=AF>FCEGGCDFGCGFD9E76EFDDCFGEB+7DFDBE*>*>@:,>CB5E?8EFCC*7C5=*+<+:**2)8*)*:+;00<FG:3:)8*97))4<)8*<*:***8*22).9*2:(**.7)///*.8@<F:58E674+)-).6((.-)((.))*00-((
@M03506:14:000000000-AKVR1:1:1101:24937:10199 2:N:0:37
CACTTCTGGACTACCAGGGTTTCTAATCCCGTTTGCTCCCCTGGCTTTCGCGCCTCAGCGTCAGTATCGGCCCAGTAGCCCGCCTTCGCCTCAGGTGTTCCCCCCGATATCTCTGCATTTCACCGCTACACCGGGACTTCCAGCGACCCCTTCCGTTCTCTAGCTTGCCAGTATCGGTCGACCCCCCGCGGTTAACACCGCGGCGTTACCAACCGACTTCACCACGCGCCCACACGCCCTATACGCCCAATCAATCCCAACAACGCCTTACACACCCGGTTAGCCCATCATGCGCCTCCGC
+
A8-<,EDC--EF@-C@EEGGGCFCA6CF<EC<EF7FEFCFGF<C8C@,C@C7@@,,;,EC:@F:,EFG@C+C7:<FFA9@CFFCC7EE,:8BFCFEG<,B<,BF7F@>C:?FC,,<EDE98,9A:BF7@:F,@7+@+,,,8,38+++++33,3,*6,58D;7;9@,4:3,3,,,6**>78*4**/:/:*4****5++3***1*:*2/*/:7*/9*2C)8+***<**08:))2*).793)/*0*2*/20:**5)***2,225)7C91*7**2******-0*,(())..)(1))0(-7))(((
@M03506:14:000000000-AKVR1:1:1101:11258:10213 2:N:0:37
CACTTCTGGACTACTGGGGTATCTAATCCTGTTTGCTACCCACGCTTTCGTGTCTCAGCGTCAGAAGTGGTCCAGTAAGCTGTCTACACCACAGGTGTTCCTCCTGATATCTACGCATTTCACCGCTACACCAGGAATTCCGCTTACCTCTCCCACCCTCTAGCACTCTAGTTTCCGCTGCACCCTCCCAGTTAAGCCGGGCGATTTCACAACAGACTGGGAGCACCGCCTACACACCCTTTACGCCCAGTACTTCCGAACCACGCCCGCCGCCTACGTATCACCGCCGCTTCTGGCCCGC
+
CCCCCGGGGGGGGGGGGGGGGGGGGGGGGGGGGGGGGGGGGGGGGGGGGGGGGGFGGGGGGGGGGGGGGGGGGGGGGGGGGGGGGGGGGGDGGFGFGGGGGFFGGGGGGGGGGGGGGGGAFGGGEDDFEGGGGGG<FGGGGGGGGGGGEFFGGGGGGGFGGGDFGG8DGGGF:CFGGGGGGGGGGCGGGGFCC:;ECFECE*@*@C*=EGFGGGGCDGFG4FDGGFFDGGDGGF;*6*.;<6:FDGCEC=+:+;CFG:*/))8C<E8@8@D:BC*8;4)06()62(-)(81(744*))(((
@M03506:14:000000000-AKVR1:1:1101:13125:10216 2:N:0:37
CACTTCTGGACTACTGGGGTTTCTAACCCCGTTCGCTCCCCTGGCTTTCGCACTTCAGCGTCAGTGTCAGCCCAGCAACCCGCCTTCGCCGCAGGTGTTCCTCTTGATATCTACGCATTTCACCGCTACACCAAGAATTCCAGTTGCCCCTTCTGCACTCTAGTCGCACAGTTTCAGTCGACCTTTCCGAGTTAATCTCGGAGATTTCACAACTGACTTGTGCTGACCGCCTCCGCGCCCTTTACGCCCAGCACATCCGACCCACGCTTGCTCCCCCCCTACTACCCCTGCCGCTGCCACG
+
C@CCCGGGGGGGGGFFFGEGGGGGGGGGGGGEGGGGEGGGGGGFGGGGGGGGGGGGGGGGGECGGCAFD9F<FFGGGFGGCEDGGGGGGGDDFCEECBFFFFFFGFGFGGGGGGGCF:?9FCEFEGG7FFFC7F=,>DDGGFAF=EG,D=>,=EFFDDFC=B,@EEGCG6>@=3D5=C,4>C>@9,,@38*4>,>,>=F6***/84=F7:7;C<,,0;+4=*++:;)0*).=5A):3/.:?:20:C=3C5*).000725=)5)*/*/0;5D=F>*8E0)/4(4).(,.450()-(9.5.4(
@M03506:14:000000000-AKVR1:1:1101:8042:10236 2:N:0:37
CACTTCTGGACTACCAGGGTATCTAATCCTGTTTGCTCCCCACGCTTTCGCACCTCAGCGTCAGTACCGGACCAGTGAGCCGCCTTCGCCACTGGTGTTCTTCCGAATATCTACGAATTTCACCTCTACACTCGGAGTTCCACTCACCTCTTCCGGACTCGAGCTTCCCAGTATCAAAGGCAGTTCTGGAGTTGAGCTCCAGGATTTCACCCCTGACTTAGAAAGCCGCCTACGTGCGCTTTACGCCCAGTGATTCCGAGCAACGCCAGCCCCCTTCGTATTACCGCGGCTGCTGGCACGC
+
CCCCCGGGGGGGGGGGGGGGGGGGGGGGGGGGGGGGGGGGGGGGGGGGGGGGGGGGGGGGGGGGGGGGGGGFGGGGFGGGGGGGGGGGGGGGGGGGGGGGGGGGGGGGGGGGGGGGFGGGGGF9,FFGGGGFGFGGGGGGGGGGFGFGGGGGGFGEGGDFFGEGGGGGGGFGGGGFGGGGFGGG9DFGAE7EGF;EGCE?DFGFGGGGFDCFGGG6CGAEGG7<<<F4CGFGGEF<?DFGGGCCDEGEE7CF4F>DF?37>::CCE*7:>GFFGE8F:<63()69:>:>DBBD027>580(
@M03506:14:000000000-AKVR1:1:1101:17575:10264 2:N:0:37
CACTTCTGGACTACCCGGGTTTCTAATCCCGTTTGCTCCCCTGGCTTTCGCGCCTCAGCGTCAATACCGGTCCAGGATGCCGCCTTCGCCACCGGTGCTCCTCCAGATATCTACGCATTTCACCGCTACACCTGGCATTCCGCATCCCTCCCCCGGATTCAAGCCTTCCAGTATCGGACGCAGTTCCCGGGTTGAGCCCGGGGATTTCACGTTCGACTTAGAAGGCCGCCTACGCGCCCTCTACGCCCAGCAATTCCGAACAACGCTTGCCCCCTCTTCCTTACCGCGGCTGCTGCCCCCC
+
CCCCCGGGG-E@FGGECGGGGCFF9FCGGGGGGGGGFFGFGGFGGGFGGGGEGG7FFAGGGGDGGGGGEDGGG@FFCFFGFEGGGGGGGFGGGG7FFEEEEFFGGGGFGGGGDFDEGGGFGAFGGGEEGGGGGGC,AFCDEGGGGGFG,D+@CEG68:3@,@CEFCCEG7FGD7E5CE**>CE:CCGG=*=:*3?CFCFGD55*/7<:+1*;0C/*9957CC79>5)72C<EFE3)35>C*:***:C8*;*)067?F?D=B55CD82.*.>675*;*)*+.))(5((0(.-(7)3*8.17(
@M03506:14:000000000-AKVR1:1:1101:14965:10315 2:N:0:37
CACTTCTGGACTACCGGGGTTTCTAATCCTGTTTGCTCCCCTAGCTCTCGCGCCTCAGCGTCAGATGTGGTCCAGTGCGCCGCTTTCGCCACAGGTGTTCCTCCCGATATCTACGCATTTCACCGCTACACCGGGAATTCCACGCACCTCTCCCACCCTCAAGCACGGCAGTTTCGCCTGCAGGCTCTAGGTTGAGCCTAGTGGTTTCACAGGTGACTTACCGCACCGCCTACGCGCCCTTTACGCCCACACATACCGAACAACGCTTACCCCCCCCGTCTTACCGCGCCTGCTGGCGCGC
+
CCCCCGGGGGGGGGGGGGGGGGGGGGGGGGGGGGGGFGGCFGFGGFFFGGGGDGGFFGGGGGDGDFGGFGGGGFGGFGDFGGGGEGGGGGGGFFFFGGGGGGFGEGE@CGGGFFEECGGGGFGGGD=CBAFGFF@FGGGGGGGGGEDE:C,8DFFGGGGG>FBC>EEEGC>,>DB1AEGCGFGFGC,?,BC=CG?CEG6+0+5*>CFGGGGGFFCEFGA<F<*>/CEB=95*7@E)(9>*;C7?CEG@E5*)0/*95:*:0..>5C8<*9<?><8/:(0::0)).,(<(<(,8()*))32-
@M03506:14:000000000-AKVR1:1:1101:12379:10335 2:N:0:37
CACTTCTGGACTACCGGGGTATCTAATCCTGTTCGCTCCCCACGCTTTCGCTCCTCAGCGTCAGTTACTGCCCAGAGACCCGCCTTCGCCACCGGTGTTCCTCCTGATATCTGCGCATTCCACCGCTACACCAGGAATTCCAGTCTCCCCTGCAGTACTCCAGTCTGCCCGTATCGCCCGCACGCCCACAGTTAAGCTGTGGCATTTCACGAACAACGCCACAAACCACCTACGGTCCCTTTACGCCCAGGAATTCCGGACCACGCCCGCACCCCACGTCTTACCCCCGCTGCTTGCCCTG
+
CCCCCGGGGGGGGGGGGGGGGGGGGGGGGGGGGGGGGGGGGGGGGGGGGGGGGGCGGGGGGGGGGGGGGGGGGGGGGGGGGGGGGGGGGGEGGGGEGGGGGGGGDCFG<FFGGGGGGGGGG9FEFGGGGGGGGGGGGDGGGFFDDDGGGGGFD8EFGGFGGGGGGFGF6@CCGGFEGGGGGGCEE>E>EGCG?F9CGGF?C6EFFG?C,+/1><8?F).*8*0=CDF:=D56C3)*().0<3:C**:)***)09*2*(1:>5>FGE5)*))07D***(0/.,.6:(()-)(,7.)0./)((
@M03506:14:000000000-AKVR1:1:1101:20986:10357 2:N:0:37
CACTTCTGGACTACAGGGGTTTCTAATCCCGTTTGCTCCCCACGCTTTCGCGCCTCAGCGTCAGGAGATGCCCAGAGACCCGCCTTCGCCACCGGTGTTCCTCCCGATCTCTACACATTTCACCGCTACACCGGGAATTCCAGTCTCCTCTGCATCCCTCAAGAACGGCAGTATCGGCCGACGCCCCTCGGTTGAGCCGAGGGATTTCACGACCGACTTGCCATCCCGCCTACGCGCCCTTTACGCCCCGGGATCCCGGCCACCGCTTCCCCACCCCGCCTCACCCCGGCTTCCGCCACAC
+
CCCCCGGGGGGGGGGGGGGGGGGGGGGGGGGGGGGGGGGGGGGGGGGGGGGCGECGFFGGGGGGFFCCGGGGGGG8FCCGGGGGGDFFGGGGGCFGGGGGGCFEGGGGGGGGGGGGGFGGFGGGGGGGGGGGD:F@CGFGGFGGGFCE9BFFGGCFFGFGGGGFFFCCGGGGFFC>CCC8CGGD*:CFE71:B88?CFDECDDCEF?7+>FGGGG*793:CGCCGCF>=D)10))/3)7C2<7:<=E)*2*).)**2()/00)9)**0*)2.)1*;*()2((..,((0(0(())(*0)3(-
@M03506:14:000000000-AKVR1:1:1101:4776:10370 2:N:0:37
CACTTCTGGACTACCGGGGTATCTAATCCGGTTCGCTCCCCACGCTTTCGCGTCCCAGCGTCAGTTACAGGCCCGGAAGCCGCCTTCGCCACTGGTGTTCCTCCAGATATCTACGCATTTCACCGCTACACCTGGAATTCCGCTTCCCTCTCCTGCACTCTAGCTAGGCTGGTTTGCAATGCTGTTCTCGGGTTCAGCCCGAGGAATTCACATCACACCTAACCACCCGTCGACACGCGCTTTACGCTCTTGCAATCGAGATAACGCTCGCCCCCTACGGATTACGTCGGCTGCTGGCACG
+
C8<@AFDDC-ECFF@CCF:FC,CF<FEFCFCF>CG@F8@,BCF>EC,CF,@@C@+B<@FGGDGC,6@<<,,DE,6++48C8=+7C7<=FGCF<B8,,E@F9EFEFGAAF9?E,?B@F:+A,C,?@=:CE:FDFG8=FE,9786+368>F@,3D<?ECGGCCA@C,@>::,,3@;B*7B7;EC,,5,>EE**424,5;,0=CDE=**0+=;77C*30*;827CC5**):E*)*18)>3<:D*//275*)/*+****20(**0)*0***.2.)8<DC**()*-((,5-.7(),-78)9:>()-
@M03506:14:000000000-AKVR1:1:1101:11230:10402 2:N:0:37
CACTTCTGGACTACCGGGGTATCTAATCCCGTTCGCTCCCCTGGCTTTCGCGCTTCAGCGTCAGTGTCGGCCCAGCAACCCGCCTTCGCCGCAGGTGTTCCTCTTGATATCTACGCATTTCACCGCTACACCAAGAATTCCAGTTGCCCCTTCCGCACTCTAGTCGCCCAGTATCAGTTGACCTTTCCGAGTTAAGCGCGGAGATTTCACAACTGACTTGTGCTGACCGCCTACGCGCCCTCACGCCCCGTAAACCCGAATAAAGTGGTCTCTCCCCGTCTTACCGTAGCTGCCGGCACGG
+
CCCCCGGGGGGGGGGGGGGGGGGGAFGGGGGGGGGGFGGGGGGGGGGGGGGGGFGGGGGGGGGGFCFGGGGEGGGGGGGGECCC:CFGG@EGEBCFFFFFGFGGGGGGGGGFFGAFE7FAFGGGGGG7FGFF+,@AF9FGGFCGGC9DEFG@FCC>8C>FGGCEFGC*58EB7>D,=>@@;DEG<D?FE7:C5<?F,**:*2=?0<EFFGGFC*9EGGFFFGGFG*)9*>5=377D(7D:C*/9FFEB58E).3**91)*).***++*01:6*9C6;(0*.(6).(()()-./((130-(-
@M03506:14:000000000-AKVR1:1:1101:19041:10423 2:N:0:37
CACTTCTGGACTACTGGGGTATCTAATCCTGTTTGCTACCCACGCTTTCGAGCCTCAGTGTCAGTTACAGTCCAGAGAGCCGCTTTCGCCACCGGTGTTCCTCCATATATCTACGCATTTCACCGCTACACATGGAATTCCACTCTCCTCTACTGCACTCAAGTCTAACAGTTTCCAATGCACACAATGGTTGAGCCACTGCCTTTTACATCAGCCTTATTAACCCACCCGCGCTCGTTTTTCGCCCAATAAATCCCGACCACGCCTGGCACCTACTTATTATCGCCTCTGCTGTCACGCT
+
CCCCCGGFGGGGGGG@AEGEGGGGGGGGGGAFGGGGGGFFGGGCGGGGGGGGGEFGFFCCGGGGGGGFGGG<FFAFGGDGGGGGGGGDFCCGGGGECF:EFGDGGGGAC@FFGGDGEEEGGGFFGD7=FEFFGDFFFG8;FFGGGG?FGF4EFFFGGGFGGG?:9=EGCDDC:DFD8;DFCD,3,@+993>;8,@6@C?<,;D,E,@A9F<97C,D78*E7+5,299@**3;9)875))/=*29>5*0/89/++3**/75)887)**)202*)*<0+.9764))((()().314)***,(-
@M03506:14:000000000-AKVR1:1:1101:11668:10451 2:N:0:37
CACTTCTGGACTACTGGGGTTTCTAATCCCGTTTGCTCCCCTGGCCTTCGTGCCTCAGTGTCAGGAACTGCCCAGAGATCCGCCTTCGCAACTGGTCTTCCTCACGATATCTACGCATTTCACTGCTACACCGTGAATTCCGATCTCCTCTACAGTCCTCAAGTCACGCAGTATCCGGTGCAATTTCGGAGTTGAGCTCCGAGATTTCACACCAGACTTGCATCACCACCTACGCCCCCTTTCCGCCCAATGAATCCGAACAACGCTTGACACCTCTGTATTACCGCGGCCGCTGGCACAG
+
CCCCCGGGGGGGGGGGGGGGGGGGGGGGGGGGGGGGGGGGGGGGGGGGGGGGGGGGGGGGGGGGGGGGGGGGGGGGGGGGGGGGGGGGGGEGGGGGGGGGGGGGGGGGGGGGGGGGDGGGGGGGGGGGGGGGGGGGGGGGGGGGGFGGGGGDFGGFGFFG,=DFGGGGGGGECGGGGGGCE?FGFGGGGE7CDGFGGGGGGGGC8BEFAFFGCD>CFGFFD*:9CFFFGGA?FFB)8DB=F?+2*:E=E*:F++3;F9D*).)978/.84*9:F*897F7<)-443(0(<(-5((/))..(
@M03506:14:000000000-AKVR1:1:1101:4911:10460 2:N:0:37
CACTTCTGGACTACAAGGGTTTCTAATCCTGTTTGCTCCCCACGCTTTCGCGCCTCAGCGTCAGTATCGGTCCAGAGAGCCGCCTTCGCCACCGGTGTTCTTCCCAATATCTACGAATTTCACCTCTACACTGGGAATTCCACTCTCCTCTCCCGATCTCTAGCCATCCCGTTTCAAGCGCAGTTCCCAGGTTACGCCCGGGGCTTTCACGCCTGACCAAAATAGCCGCCTGCGGGCCCTTTACGCCCAGTAAATCCGAACAACGCCCGCCCCCTTCGTATTACCGCCGCTGCGTGCACGC
+
CCCCCGGGGGGGGGGGGGGGGGGGGGGGGGGGGGGGGGGGGGGGGGGGGGGGGGGGGGGGGGGGGGGGGGGGGGGFGGGGGGGGGGGGGGGGGGGGGGGGGGGGGGGGGGGGGGGGGGGGGGGGGGGGGGGGGGGCFGFGGGGGGGGGGGGGGFEGGGCEGFGGGGGGGGGFFFGGGGGEEGGGGGGGGGCD>D8@>*=5@CEGGGGG,=6CG<=CF*=CGGGG=>FFGGFFF)))-7B=FF*:*28@*20**/:?61C5>)7C)**0*85)83:8817*((.<A00)-0(45((*7541,
@M03506:14:000000000-AKVR1:1:1101:4589:10464 2:N:0:37
CACTTCTGGACTACCCGGGTTTCTAATCCCGTTTGCTCCCCTCGCCTTCGTGTCTCAGTGTCAGGAACTGTCCAGAGACCCGCCTTCGCCACTGGTCTTCCTTACGATATCTACGCATTTCACCGCTACACCGTAAATTCCAGCCTCCTCTCCAGTCCTCAACCACGGCAGTACCGAATGCAGTTTCGGGGTCAAGCCCCGAGCTTTCGCACCCGACTTACCGCCACGCCTACGCACCCCCTACGCCCAATGACTCCGAACAACGCTTGCCACCTCTGTCTTACCTCGGCCGCTGGCCCAC
+
@CCC@DE<@@6EFGDFFGGCF@FGCDF@CFEECF6C,CFG@F,@FFFCF<CFCCFFFGGCGGFG88C<8FAFC,C,C96DFGGG,6EFCC7?EF@FG<9,BFF<===BFFFG9<=F+@C<EFFFFGGGGGGCGF+F+E,,C=9,@8DF?FDGC,,3@DAE9D,@C++3@@C,,,73++4,@;5@9EAEC**4*1?92*****/*8<<7**/)/8/*)).2;*/*))2=EG)/75:*,97**2*/7CC>:*:9=*0*24D5077C)?*)8)*09*02+.0+.-))().)(.(,7,(/<5,--
@M03506:14:000000000-AKVR1:1:1101:16055:10469 2:N:0:37
CACTTCTGGACTACTCGTGTATCTAATCCCGTTTGCTCCCCTGGCTTTCGTGTTTCATTTTCAGTAATCTTCCAGGTAATCGTCTGCGCCACTAGTGTTCCTTATGAGATCTACGCATTTCACTCCACCACTATAACTTCTGTTACCCCTTCCGAACCTCGTGCCTAGCAATTTTAAGCTCAGCTTTACACTACTGCTTTGAAATTCTCCTTCTGCATTACCGCACATCGTAACCATTCTTCACGCCCTATTACTCCTAACATCGCCCCGGACTTCCCTCTCACCACGCCTTCTGGCACCG
+
6,A@,,EF96-C,6,C-666,CC,,E9C<C;,,,6;,,CF>F@F8FD<E@,,E,E,,6,66,CC,;EF9,;<,,666,6,96,,6,,++BF:6,,C,669@FFF<?,5AE,C5,,+B?,59<,,,?,,A:F:E,A,5,,,,,9E,,9D88E,>+++68,,6+66+,@,=,7C,@,7A,,,,,@,3,,,638,,,3,,,@:,+,7E,,,,=++,+@<+++,+5+1+*0+4301*097*2+>2,2;*,*3*,5++1+12*0:A)4**4*)*)))2)5++68:5(.71/6)()(,9))*)).((
@M03506:14:000000000-AKVR1:1:1101:4212:10486 2:N:0:37
CACTTCTGGACTACTGGGGTTTCTAATCCTGTTCGCTCCCCACGCTTTCGCTCCTCAGCGTCAGTTCCGGCCCAGAGTGCCGCCTTCGCCACTGGTGTTCCTCCCGATATCTGCGCATTTCACCGCTACACCGGGAATTCCGCACTCCCCTACCGGACTCGAGTCCCGGCCGTTTCGACTGGCCCCTCCACGTTGAGCGTGGAGATTTCACATCCGACTTGCCGAACCGCCTACGAGCTCTTTACGCCCAATGATTCCGGACCACGCTAGACCCCGCCGTATCCCCGCGGCCGCTGGCCAC
+
CCCCCGGGGGGGGGGGGGGGGGGGGGGGGGGGGGGGGGGGGGGGGGGG9CFGGGGGGGGGGGGGGGGGGGGGGGGGGGGGGGGGFGGGGGEGGGFFGGGGGGEGGGC@FGGGFGDGGGGGGGGF7FCGGGGGGGG::FGGGGGGGEFGGGGFGGDGGGCC8:C,@,>ECD*1??CFEF5:8FECCGCEG7B7:F8;>7C5E<EC+:<<C*:FDGE85D7C:>C5DCD@7C>=5<@>(7)<<+*2:CEFGED)9=*:><FD)0)77**.*)*1<FE**3)2((.)52(5()(,0((1)7(((
@M03506:14:000000000-AKVR1:1:1101:16979:10492 2:N:0:37
CACTTCTGGCCTACCGGGGTTTCTAATCCTGTTCGCTCCCCACGCTTTCGCTCCTCAGCGTCAGTGCCGGCCCAGAGTGCTGCCTTCGCCATCGGTGTTCCTCCCGATATCTGCGCATTTCACCGCTACACCGGGAATTCCACACTCCCCTACCGGACTCTAGCCATAGCAGTATCGAATGGCGGCTCCAGGTTGAGCCTGGAGTTTTCACATCCGACTTGCCAAGCCGCCTACGAGCTCTTTACGCCCCATGCATCCTGCTAACGCCCGCCCCCCCCGTACTACCGCGGCTGCTCGCACC
+
CCCCCGGGG-FFGGGGGGGGGGGGGFGGGGGGGGGGEGGGGGGGGGGGGGGGGGGGGGGGGGGGGGGGGGGGGGGFGGGGGGGGGGFGGGGGGGEFGGGGGGGGGGGGGGFFGGGGDGDGFFGECEFGGGGGGGDGGFGGGFE7EFGCGGGGGFCG>CEGGACGF6DDFGGD;F;BE87DDFFEEGGE5759:3*+9E9*39@F9?+<9:>CFFC8*7<77DFG*1)7*)7=*))93C)++<2*21*7***0;FF**(*0))****/)2)10558**-)/-(,)).(.(04()(,*).,9(
@M03506:14:000000000-AKVR1:1:1101:4755:10495 2:N:0:37
CACTTCTGGACTACCGGGGTATCTAATCCCGTTTGCTCACCTGACCTTCGTGCCTCAGCGTCAGGAACTGTCCAGAGCCCCGGCTTCGCCACTGGTCTTCCTTACGATATCTACGCATTCCCCCGCTACACCGTACATGCCAGTCTCCTCCCCACTCCTCAAGCACGGCTGTATCGACAGCGGTTTAGGGTTTCAGCTCCGAGCTTTCACCACCGACTTCCTCCGCCGCACACGCCCCCTTTCCGCCTATTGTATCCGAAACACGCCTCAGACCCATTCATTTCCGCGGCGCCTGGCACAG
+
-,@CC,@CCEFCF9EF77F@FG9FFGGG,,,;,CB<CC,C<CEE,CFA@<F,8CEDFGGGEF:FCD8<FFGC,CC,6,6:@@+>FCG7,?F,E=,:F99CFGGG,4<FCCEF9<DC4@F,C,A++=>+=,AEF<D+3C9A:=B8@3337>>3B,36@E3=,,,,,55++++,57>**5*@,14*=5,,,,,4*>2>>,,6;98*/<+:+:**=8*/95.+0++2)7)85))2<>>*().2*30;*21)*+0***2::?D5).77D**0*007F5***)/+.)).)(()-.1()-,*0).(.
@M03506:14:000000000-AKVR1:1:1101:27046:10501 2:N:0:37
CACTTCTGGCCTACCTGTGTTTCCAATCCCGTTCGCTCCCCTGGCTTTCGTGCCTCAGCGTCAGGAAATGTCCACAGACTCGCCTTCGCCTCTGGTCTTCCACTTGATATCTACGCATTTCACTGCTACACCAATAATTCCACTCTCCCCTCCATTCCCCTACCCAGGCAGTTTCCCTCTCAGGTTCCGGCTCAGACCCGGCGCTCTTACCTCCACCTTGCCCTCCCCCCTACGTCTCCTTTCCTCCCACTCCACCCGACCACGCCCTCTCACCCCTGTCGTCCCTCGTCCTCTGCCCTTC
+
6,@C<CFC---<E<,6-;,6C6F,,,CFCG@F@,8+@CE<6F,,C,6;C,;CFDAFFF,7BFGD,:CFGFC,<,,:,,,:F,@F:,9B7F,8E,,C,B,:?,CFEC<9,,B?,5,:,@+F?,,,CF9E?:<B+,,,,CFEF,,9@BEC=E8EE,7,>E,4,@,4=,,+6=CFD8D;,,,,6,,,76,6+++++@,,513+4***1*4,,5*54*,13*/16;*,*/2)*/2*2..*(;*++22;+AA3*+38=0;8C17*)))*1/158)**1***/(03((((--8)()(-1).*94((.
@M03506:14:000000000-AKVR1:1:1101:23178:10521 2:N:0:37
CACTTCTGGACTACCGGGGTTTCTAATCCCGTTTGCTCCCCTGGCTTTCGCGCCTCAGCGTCAGTATCGGCCCAGTAGCCCGCCTTCGCCTCAGGTGTTCCTCCCGATATCTACGCATTTCACCGCTACACCGGGAATTCCAGCTACCTCTTCCGTACTCTAGCCCGCCAGTATCGGTCGACCCTCCGGGGCTGAGCCCCGGGCTTTCCCAACCGACTTAGCACGCCGCCTCTGCGCCCTTTACGCCCAAGAACTCCGAACAACGCCTTACTCCCCCTTATAACCGCGGCTGCGGGCCCGC
+
CCCCCGGGGGGGGGFGGGGC@FGFCFFDGGEGGGEGFCAFGCDGGGFFGGGGE@CFGFFGGGEB@AEGEGDEFBFEGGGGGEGGEGG7FGCG,<F9FF>FF,FE:F@FE7?@,F7F7:C9FFG,@FGDFAF8=>FFCGFFDFE8F9@FFEGCFCCGGG?ACEE,,54BEG*7<,?EG*C8*:**,=*=CB**=3288EF5C)*22/+<+7:D5D*873@+:DC75<>)/57/*06)4>BCCC7>**:5*/*07)0:2(9CB35CC5*.**0*0***2(064.-.((-),)(()(()))(((
@M03506:14:000000000-AKVR1:1:1101:6615:10521 2:N:0:37
CACTTCTGGACTACAGGGGTATCTAATCCCGTTTGCTCCCCTAGCTTTCGCGCCTCAGCGTCAGTGTCGGTCCAGGAAGCCGCCTTCGCCACCGGTGTTCCTCCGGATATCTACGCATTTCACCGCTACACCCGGAATTCCGCTTCCCTCTCCCGAACTCAAGACCGCTCGTTTCCTGTCCAGTTCCCCCGTTGAGCCGGGGGCTTTCACCCAGTACTTAACGACCCGCATACGCGCCCTTTACGCCCACTACTCCCCGCCCACACTTGCCCCCTCCGTCTTACTGCCGGCGCTGGCTCAG
+
CAC<BF9<ED-<CEFG<;@F@@FC@<F9<FC,CEFC,6C,6C,CFC,@C,6FFGEGGFGGCF:EFC<,BFECEE,C<,6,C@GF=,CF:C7F44+@+48<?E?E:+C?+@?FDFGF++45:,C,+>+48A<:C7E7:3AAF8B+@8FGCD,D?:EC6ECE,@,,5888@*45;*?,<CF8DF,,><,0,**6,**>8F/*:38*:5?F7**1*90A>:6+2?<*)1.7C))*9)8)(77*0+20*:?55**))**2*()*00)9*;**3/9)09:=*(.2(3--)-.)()((0(,))).)(
@M03506:14:000000000-AKVR1:1:1101:18326:10542 2:N:0:37
CACTTCTGGCCTACCGGGGTTTCTAATCCCGTTTGCTCCCCTGGCCTTCGTGCCTCAGCGTCAGGAACTGTCCAGAGACCCGCCTTCGCCACTGGTCTTCCTTACGATATCTACGCATTTCACCGCTACACCGTAAATTCCAGTCTCCTCTCCAGTCCTCAAGCACGGCAGTATCGAATGCAGTTTCGGAGTTAAGCCCCGCGATTTCACACCCGACTTACCGCCCCGCCTACCCCCCCTTTACGCCCAATGAACCCTAACCACCCTTTCAACCCCTGTATTACCCCTGCCCTCGGCACCC
+
CCCCCGGGG9FGGGGGGGGGGGGGGGGGGGGGGGGGGGGGGGGGGGGGGGGGGGFFGGGGGEGGG8FGGGGGFCF<FGGGG@FFGGFGGGFGGGGGGGFGGGGGGGGGGGGGCFGGDGGFF?FFFE=::FGG7FCGCFGGGFGGF>EFGGGDEFCFFFFA9AGG?@EEEGE:CAGECEGFG7:DEGFEGEEG8:D9EFFCE**/4:CF9D>C*7:CGG5+:C3*)9)::))25)7*3<5*;+*:178>*2*)**09C(*:))*1/*1)+****2***()0).)).(()-7010(,*7)-(-
@M03506:14:000000000-AKVR1:1:1101:12731:10558 2:N:0:37
CACTTCTGGACTACCGGGGTTTCTAATCCTGTTTGATCCCCACGCTGTCGCGCCTGAGCGTCAGAAACGGGCCAGTGAGCCGCCTTCGCCACCGGTGTTCTTCCCAATATCTACGCATTTCACCTCTACACTGGGAATTCCACTCACCTCTCCCGTACTCAAGATCTACAGTCTCAAAGGCAGTTCCAGAGTTTAGCTCTGGGCTTTCACCCCTGACTTGCAGAGCCGCATCCGCGCCCTTCACGCCCCGTAATTCCCAACCACGCTAGCCCCCTTCTTATTCACGGCGCTACTGGCCGCC
+
CCCCCGGGGFGFGGGGG@@FECCECD<,6CFEFDECEE6@F8@6@BBFCE@E:CF7,6CFGECEGGFF@:BBCGDCCFE<F:FEGEG@FCEGABF>BFCFCFDGFFFGGGAC<FC+8?FGGGGGFGGGFFGFC8,AFFGFGFF,@DE8E=,,@,@88:DDDFC,,37;7ACGDC;>;,2,@:*6@D:AFFFG,,55;5<@79,48A,4=+07ECG:?D+,+2;FF*;)=))*20)),/:=**29**;77CCDE>G0:,22>3)95**)8)*)85::84*+..6).(-)()(().)*0.(4(
@M03506:14:000000000-AKVR1:1:1101:26245:10562 2:N:0:37
CACTTCTGGACTACCGGGGTATCTAATCCTGTTTGCTCCCCACGCTTTCGCGCCTCAGCGTCAGTCTCGGTCCAGAGCGCCGCCTTCGCCACCGGTGTTCTTCCCAATATCTACGAATTTCACCTCTACACTGGGAATTCCACGCTCCCCTCCCGATCTCTAGTCCCGCCGTCTCGAGCGCAGTTCCCAGGTTGAGCCCGGGGCTTTCACACGCGACAAACAGTACAGCCTCGCCGCCATTGCCGCCCAGGAAATCAGATCAACGCTAGCCCCATTCGCATTACCGCGGACGCTGGCACGG
+
CCCCCGGGGGGGGGFGGGGEGFGGFGFGGGCFGFGGGGGFGGGGGGGGGGGEGG:@ECFFFGGGGGGGGGBBF<F@FFGCEFGGG7F<:CFGF:F+:B+BFCFAEAAFG?9<@EGG?,=?7BFG,,<FFGGGGFFGFGGABEFECCEC+8DEEC68BEFGFGGGFGGCC58>*;:D6*C>CEG*;,54<8FCF,CCG6;7ECDEG5A9:7:F79E*)>7CF44+*21*0*)**))9())2<3**1:*)***..0:D*46+)/0**2*)*0>55**++6)/((4<)-(70.((),8C>))((
@M03506:14:000000000-AKVR1:1:1101:9610:10570 2:N:0:37
CACTTCTGGACTACAGGGGTTTCTAATCCTGTTTGCTCCCCTAGCTTTCGTGCCTCAGCGTCAGACTCTGTCCAGGTAGCCGCCTTCGCCACCGGTGTTCCTCCTGATATCTACGCATTTCACCGCTACACCAGGAATTCCGCTACCCCCTCCAGAACTCTAGCTCGTCAGTATTGGATGCAGGCTCTGGATTGAGCCCAGAGTTTTCACATCCCACTTAGCGAACCGCCTACGCACCCTTTACGCCCAGCAATTCCGACCAACGCTTTCCCCCCCCGGCTTACCGCCGCTTCCGGCACGG
+
CCCCCGGGGGGGGGGGGGGGGGGGGGGGGGFGGGGGGGGFGGGFGGGGGGGGGGGGGGGGGGGGGGGGGGGGGGGGGGGGGGGGGGGGGGGGGGG=FGGGGGGGGGGGGGGGGGGGFGGGGGGGGGGGGGGGGGGFGGGGC?@CCG?FGDGGGGGCCFFFGGCGGGGCEGGGGFGGGCFFGGGFGGGGGG9CFGGGEFGGGGGCEGGGF9=>CC,5;C97+89*?D>BC)5AC:A<BD>@C=+:1A85:**05?**0(**755C<E85*92947EE>0)*(282281)(.(().,).)32;
@M03506:14:000000000-AKVR1:1:1101:9755:10576 2:N:0:37
CACTTCTGGACTACCGGGGTTTCTAATCCTGTTTGCTCCCCACGCTTTCGCACCTCAGCGTCAATACGTGTCCAGTGAGTCGCCTTCGCCACTGGTGTTCTTCCGAATATCTACGAATTTCACCTCTACACTCGGAATTCCACTCACCTCTCCACGATTCTAGCGATGCAGTTTTAAAGGCAGTTCCGGAGTTAAGCTCCGGGCTTTCACCTCTAACTTGCAAAGCCGCCTACGCGCGCTTTACGCCCAGTAATTCCGAACAACGCTACCCCCCTCCGTACTACCGCGGCGTCCTGCACGG
+
CCCCCGGGGGGGGGGGGGGGGGGGGGGGGGGGGGGGGGGGGGGGGGGGGGGGGGGGGGGGGGGGGGGGGGGGGGGGGGGGGGGGGGGGGGGGGGGFGGGGGGGGDFDGFGGGGGGGGGGGGGFGGGFGG;F9EFGGEGGGGGGGGGFGGGGGGGGGGGFGFDDGGGFGGGG:=DFGGGF7EFEGGGGGG7ECCGFCA,,@>**;;,=C7FFCCCAE>>8,C8FEFGFFG<:553A:2)5=5CCCCC:;=8+=8*22:(9C:>:7<?*)*097>C*/A(./(4-<?0()(0(()((2<5?:3
@M03506:14:000000000-AKVR1:1:1101:11091:10579 2:N:0:37
CACTTCTGGACTACTGGGGTTTCTAATCCTGTTTGCTCCCCTAGCTTTCGCGCCTCAGCGTCAGATGTGGTCCAGTGCGCCGCTTTCGCCACAGGTGTTCCTCCCGATATCTACGCATTTCACCGCTACACCGGGAATTCCACGCACCTCTCCCACCCTCAAGCACGGCAGTTTCGCCTGCAGGCCCTAGGTTGAGCCTAGAGGTTTCACAGGTGACTTACCGCACCGCCTACGCTCCCTTTCCCCCCAATACTTCCCAACAACGACTGCCCCCCCCCTCTTACCGCCGCCGCTGGCCCGC
+
CCCCCGGGGGGFGGGGGGGGGGGGGGGGFGCGFFFGGFEGGGF@FGGGGGGGGGGGGFGGEEGGGGGGGGFFGFFGFGDGGGGGGGGGGDGG8FCGGGGGGGGGGGGGGGGGGGGGDGFGGGGGDEGGGGGGDEECFFGGGGFEGGGG8EFGGGCGGGFGFGFGFGGEEEEDF:ECEGEEGGD6C*=C6@7?,A8C8EC?:6A,>7<F+;@FC2+>CGF7DDCC<C5:EGFGG))*4C);7+***2?3*2*<)6:>*(:::@>F)**0*)28./:?E6:5742<0(3)4)(,527<))3((
@M03506:14:000000000-AKVR1:1:1101:11449:10610 2:N:0:37
CACTTCTGGACTACCGGGGTATCTAATCCCGTTTGCTCCCCTGGCCTTCGTGCCTCAGTGTCAGGAACTGTCCAGAGACCCGCCTTCGCCACTGGTCTTCCTTACGATCTCTACGCACTTCACTGCTACACCGTAAATTCCAGTCTCCTCTCCAGTCCTCAAGCACCGCAGTATCAAATGCAGTTTCGGAGTTAAGCTCCGAGATTTCACACCTGACTTACGACGCCACCTACGCACCCTTTACGCCCAATGAATCCGACCAACCCTTGAGACCTCTGTATTACCGCGGCTGCTGGCCCAA
+
CCCCCGGGGGGGGGGGGGGGGGGGGGGGGGGGGGGGGGGGGGGGGGGGGGGGGGGGGGGGGGGGGGGGGGGGGGGGGGGGGGFGGGGGGGGGGFGGGGGGGGGGGGGGGGGGGGGGGGGGGGGGGGGCGGGGGGGG+FFGDC9FGGGGGGGGGFGGGGGGGGFGGGGGGGC@DEEF8>EFGF9EFGGGGGCE3;AAFDGGGG>CCFFGGGGGGFGFFFF78>FGGGFFGGF6CAB717>EFGDF<EEBG*=)+2+;C9D*<BFGC;*?;/*)1>++<3/+).6491254@1452:*5)(((
@M03506:14:000000000-AKVR1:1:1101:26283:10619 2:N:0:37
CACTTCTGGACTACTCGGGTTTCTAATCCTGTTTGCTCCGCACGCTTTCGCACCTCAGCGTCAGTACCGGGCCAGTGAGCCGCCTTCGCCACTGGTGTTCTTCCTAATACCTACGAATTCACCCTCTACACAATGAGTTCCACTACCCCCTTCCGGACTCAAGATCGCCAGTATTGAAGTCAGTTCTGGAGTTGAGAGCCAGGAGTTCACGCCCGACTGAACGACCCGACTACGAGTGCCGCACGCCCAGTAAACCCGAACAACGTTAGCCCCCTTCGTATCCACGGGGCCTCTGAGTAGA
+
-CC@C<FFF<AFGGEF7FEF;,,CF9C<@FCFFCCF@AG,@BC+@F79E,,@FE@8,6;@,,:C6CFGBC:+@F<6@AEFCCGBF,C,,=4B,=F5A<+C5FFCFF9EA,B,9=F+9<+E,,,9A<BED9D,+,79?,,,,,84,,,638+6>F88CC88,,@D,@6:83+,@,,>7E:3,<,7,,,,,37@,,,3@4D6,****,452D***/4=?C26097*)2)8*50=*.)*/7++**1>55:<*2<*=627725*))095**0*1*)5/8*;0.*(())((()(7-()()***-.)
@M03506:14:000000000-AKVR1:1:1101:7590:10637 2:N:0:37
CACTTCTGGACTACTGGGGTTTCTAATCCCGTTTGCTCCCCTAGCTTTCGCGCCTCAGCGTCAGTGTCGGTCCAGGAAGCCGCCTTCGCCACCGGTGTTCCTCCGGATATCTACGCATTTCACCGCTACACCCGGAATTCCGCTTCCCTCTCCCGAACTCAAGCCCGTCAGTTTCCCGTGCCATTCCTCAGTTGAGCCGAGGGATTTCACACGGGACTTATCGGACCGCCTACGCGCCCTTTACGCCCAGTACTTCCCAACAACGCCCGCTCCCCCTGTATTCCCGCGCCTCCTGGCACAC
+
CCCCCGGGGGGGGGGGGGGGGGGGGGGGGGGGGGGGFGGGGGGGGGGGGGGGGGDGGGGGGGGGGGGGGGGGGGGGGGGGGGGGGGGGGGGGGGGGGFGGGGGGGEGGGGGGGGGGGGGGGGGGGGCGGGGGGGGEGGGGGGGDEGGGGGFGGGGGDGGGGGFGGGGGGGGGGGGGGGGGGGGGGGG,,?CF;>,4AFGCE7?=CG?E9CFGGG5*CC*<;:95<CDEEGE5<DFC0CDG*<*:9CGF=FFF*9*;0(2*055C/2*7*0).)1*1*,0<6))))(-8(0((0,.*).8:,
@M03506:14:000000000-AKVR1:1:1101:13702:10642 2:N:0:37
CACTTCTGGACTACCGGGGTATCTAATCCTGTTTGCTCCCCACGCTTTCGCACCTCAGCGTCAGTACCGGACCAGTAAGCCGCCTTCGCCACTGGTGTTCTTCCGAATATCTACGAATTTCACCTCTACACTCGGAGTTCCACTTACCTCTTCCGGACTCGAGATTGCCAGTATCAAGGGCAGTTCTGGAGTTGAGCTCCAGGCTTTCACCCCTGACTTAACAATCCGCCTACGTGCGCTTTACGCCCCGTGATTCCGAGCAACGCTAGCCCCCTTCGTATTTCAGCGGCTGCTGTCCCGC
+
CCCCCGGGGGGGGGGGGGGGGGGGGGGGGGGGGGGGGGGGGGGGGGGGGGGGGGGGGGGGGGGGGGGGGGGGGGGGGGGGGGGGGGGGGGGGGGGGGGGGGGGGGGGGGGGGGGGEGGGGGGGGGGGGGGGGGGGGGGGGGGGGFGGGGGGGGGGDGGGGGFGGGGGGGGGGGGGFCFGGGGGGGGGGGFGGGGGDFCCC?F?EFCE,=F76?*AFGF6@FGGC8F)8CCDGG38*=DAC8CD77C::*88;5?:CC(/*5559C8*0:?5F598**(8*234:)).)-)(4))5*9),3-
@M03506:14:000000000-AKVR1:1:1101:24401:10668 2:N:0:37
CACTTCTGGACTACCGGGGTTTCTAATCCCGTTTGCTCCCCTGGCCTTCGTGCCTCAGCGTCAGGAACTGTCCAGAGACCCGCCTTCGCCACTGGTCTTCCTTACGATATCTACGCATTTCACCGCTACACCGTAAATTCCAGTCTCCTCTCCAGTCCTCAAGCACGGTAGTATCGAATCCAGTTTCGGAGTTAAGCTCCTAGATCTCACACCCGACTTACCTCGCCGCCTACGCACCCGTTCCGCCCAATGAATCCGAAACACGCTCGGGACCTCTGTATTCCCGACGCTGCGGGCCACG
+
@CCCCGGFFFFGGGGGEGGCCFFFGGGFFFGE<FDGGGGGGGGGFFGFGGGGGGGGGGGGGGGGGGGG?FGGGFFGGC8FC:=FGGGFEE7FGFGFGGFFGGGA,DFFG7B<FFFGGGGGFA@,?FECCGFA@F7FDGG;FFAED;=9DFFGGGG;CF;DE8=9DE6EG?+CCFF+93C+@,@DFFF5:*3@DFF7FA?E,3;,2,2D:@C*C4:C57??C6+=7):.:35=;))165>?E6*9*/;>2*0)//0:9>D*)0)*1:8)*.)))1*++)*3:<)).(()-)-(0-())0(4(
@M03506:14:000000000-AKVR1:1:1101:18442:10683 2:N:0:37
CACTTCTGGACTACTGGGGTATCTAATCCCGTTTGCTCCCCTAGCTTTCGCGCCTCAGCGTCAAGAACAGGCCAGGTAGTCGCCTTCGCCACTGGTGTTCCTCCCGATATCTACGCATTTCACCACTACACCGGGAATTCCACTACCCTCTCCTGCCTTCGAGTCGATCAGTATCGAATGACCCTCCCCAGTTGAGCCGGGGGCTTTCACACTCGACTTGAACGACCGCATGCGCGCTCTTTCCGCCCAGTAAATCCGGACAACCCCTGTCCCCTACGTATTACCGCGGCGGCTGGCACGG
+
CCCCCGGGG-EFGGGGGGGGGGGGGGGGGGGGGGGGGGGGGGGGGGGGGGGGGGGGGGGGGGGGDGGGGGFGGEGGGGGGGGGGGGGGGGGGFGCF89BFF,EFEGGGGGGGFCGEEDGGGGGGFFGGGGGG@FFEGFGGGGFF88>D9F8=FFGDF8EG8EFFGGEEGGGFGGG6:DGF9@?FCDE>C7E3;DFEFFEE*C*:C=60@>@C6F5*:C8:;>***)07E))*9;3)2708+<*:3=EE*:+977**995/<3>4*/*0*9*)1CC*/,)06,46)81)4B(()-(1).567
@M03506:14:000000000-AKVR1:1:1101:8920:10687 2:N:0:37
CACTTCTGGACTACCGGGGTATCTAATCCTGTTTGCTCCCCACGCTTTCGCGCCTCAGTGTCAGTTACAGACCAGAAAGTCGCCTTCGCCACTGGTGTTCCTCCATATCTCTACGCATTTCACCGCTACACATGGAATTCCACTTTCCTCTTCTGCACTCAAGTCTCCCAGTTTCCAATGACCCTCCACGGTTGAGCCGTGGGCTTTCACATCAGACTTCAGCACCCACCTTCGCGCGCTTTACGCCCAATAATTCCGGATAACACTTGCCACCTACTTATTCACACCGCTGCTCGCCCTC
+
CCCCCGGGGDDFAE@CFGDF6EFCCCCFFG9CFF@CDC6CCFFC@C@FGGEGDGGGGGGGGGEDEFEEFCFCGFFFGFCFGGGGGGGFGGGEGGGGGGDEFCFGFFC,@@FFGDFGDGEFGGGEGGGGGGGG8==DFDDCFGGFA=F9B9>AF:9E;,,@8E9E9EDFF8DDFF9=DD98>9EGFGGFGGC@ECDGG?G?5;C>C?9?:CC7F+A5;C6,=++=*;AFGCA?65?/35>8:1+2*=C)*=*)=F>CG(5*.)6=C608+1>1*1:AE)9?>:))6-()47(-02)1))4((
@M03506:14:000000000-AKVR1:1:1101:4508:10703 2:N:0:37
CACTTCTGGACTACACGGGTTTCTAATCCTGTTTGCTCCCCACGCTTTCGCGTCTTAGCGTCAGTCACCGTCCAGAGGGCCGCCTTCGCCGCCGGTGTTCCTCCCGATATCTACGCATTTCACCGCTACACCGGGAATTCCACCCTCCTCTCCGGGACTCGAGTCCGCCAGTTTCCAATGCCCTTCCGGGGGTAAGCCCCGGGCTTCACCATCAGCCTTACGGCACCGCCTCCCCGCCCTTTCCGCCCCGGGATCCCGAACACCCCCCCCCCCCCCCGCTTCACCCCGCCCGCCGCCCCCG
+
CCCCCGGGGGGGGGGGGGGGGGGGGGGGGGDGGFGGEGGGGGGGGGGGGDGGGGGGG9FGGGGGGGGGGGGGGGGGGGGGGGGGGGGGGGGGGGGGGGEGGGGGGGCGEGGGCFGEFGGGG9EGEGGGGGGGGGEGGGFGGGGGECDGEEBEGGGG5EFGFGC2=EGGGEGC9CFGECBFCFGGGG?CECE*/;++<AE5*58:CF6+2:=*079+20902*1*)15):<5C*.7)(9)**0*0*1?)***))0/>4(9*)))9)2*0*)1>E5=GG0)*(244).,0()((0(,7)5((,
@M03506:14:000000000-AKVR1:1:1101:15698:10707 2:N:0:37
CACTTCTGGACTACCGGGGTTTCTAATCCTGTTTGCTCCCCACGCTTTCGTGCCTCAGCGTCAGTATCGGGCCAGTGAGCCGCCTTCGCCACTGGTGTTCTTGCGAATATCTACGAATTTCACCTCTACACTCGCAGTTCCACTCACCTCTCCCGAACTCAAGATCTTCAGTATCAAAGGCAGTTCTGGAGTTGAGCTCCAGGATTTCACCCCTGACTTAAAGACCCGCCTACGCACCCTTTACGCCCAGTGATTCCGAGCAACGCTAGCCCCACTCGCATTACCGTGTCTGCTGGCACGC
+
CCCCCGGGGGGGGGGGGGGGGGGGGGGGGGGGGGGGGGFGGGGGGGGGGGFFGF9FGGGGEGGGFGGGEGGDGGGGGF@FFGGGGGGGGGCDEGGGFFG9FG,CEGGEFFGDAFDFFGGFFG9FFF9EGGGDCFGCFCFGGGGEFGFF98,=DFDGGEGFGCGCEGFGGCFFGGG9FGCGGGGGGFFFE9>FFCC8@2:?EFGGGDC?C>>CG4*<*0:97C+4?FA?CC5A4))*.85C?+++7*/>**+1****25**855C3CE>C:*<:/*08()2((.691(),0-)*..*)).((
@M03506:14:000000000-AKVR1:1:1101:21172:10725 2:N:0:37
CACTTCTGGACTACACGGGTTTCTAATCCCGTTTGCTCCCCTGGCCTTCGTGCCTCAGCGTCAGGAACTGTCCAGAGACCCGCCTTCGCCACTGGTCTTCCTTACGATATCTACGCATTTCACCGCTACACCGTAAATTCCAGTCTCCTCTCCAGTCCTCAAGCACGGCAGTATCGAATGCAGTTTCGGAGTTAAGCCCCTAGATTTCACACCCGACTTACCGCGCCGCCTACGCACCCTTTCCGCCCAATGAATCCGAACACCGCTTGAGACCCCGTTATTACCGCGCCCGCTGGCCCCC
+
CCCCCGGGGGGGGGGGGGGGGGGGGGGGGG7CFFGGGGFFEGFGGGGGGGGGGGGGGGGGGGGGGGGGGGGGGGGGGGGGGGGGGGGGGGGFGGGFFDGGGGGGGGFGGGGGGGGGGGGGGFGGGGGGGFGGGGGGCGGGGGFEGGFAEFGGGGFGGGGGGGGGGGG6EE6@EEGDCFGGGC7ECEGG>CGEGA;CACC5*;EF7C7CEFGGGDC5DGFGGCDC8C)8EG>EC5B3;7>C6<**/CE>5;0/**2:*-9*)0)9)2*);5*7*****(0:(-654:(7(8((0(4)70(((
@M03506:14:000000000-AKVR1:1:1101:16243:10727 2:N:0:37
CACTTCTGGACTACAGGGGTATCTAATCCTGTTCGCTCCCCTAGCTTTCGCGCCTCAGCGTCAGAACAGGCCCAGAGATCCGCCTTCGCCACCGGTGTTCCTCCTGATATCTGCGCATTTCACCGCTACACCAGGAATTCCGATCTCCCCTACCTGTCTCGAGCCGCGCAGTATCGAATGCACGCCCGGGGTCGGGCCCCGGGTTTTCCCCTCCCACTTTCGCGGCCGCCTACGCTCGCTTTCCCCCCCATAAACCCGGCCCACCGCCCCCCCCTCCGGCTTCCCCGCGCCGCTGTCACCC
+
CCCCCGGGGGGGGGGFGGGGGGGGGGGGGGGGGGGGGGGGGGGGGGGGGCFFFGGGGGGGGGGGFGGFD@GEGDGAEEGGGGGGGGGFGGGGGGGEGGGGFDGFGFCF<EFGFFGGCGCGG9FGDEE7@FGGGG@FDG:=FDCCCFGGGGGGGGGFGGGGGF>EGDG+:8C@F;DECEF?;,4:CCE5:@**6**3=C:CC7:=*7*++2**1**2774+;*97>)8):<.**))*(1028/*2**2)***)9*25/()/).)****)/.1))1**/()*(-(.(.(.-0(3)(-***.)(
@M03506:14:000000000-AKVR1:1:1101:22004:10740 2:N:0:37
CACTTCTGGACTACCGGGGTTTCTAAGCCCGTTTGCTCCCCTGGCCTTCGTGCCCCAGCGTCAGGAACTGTACAGCCGCCCGCCTTCGCCACTGTTCTTCCTTACGCTATCCACGCATCTCACCGCTACACCGTACATTCCAGCCTCCTCGCCAGTCCTCCAGCCCGGCAGTAGCGAATCCAGTTGCGTAGTCAAGCACCTAGCACTCACACCCTGTGTAGCGCGCCGCCTACGCATCCTCTCCCCCCAATGCATCCGCCACCCGCACCTCCCCTCCTCTTTCAGCCGGCGGCCGGCCCAC
+
C<-6,;CC;-C<<<,8++6F@,,,;,,,,:F6C,6C66C,CF<8FCEF,,C9,:,::,6@@@6,C,,C:,,,,<,,,+6CF+@6,,,:,B,,,,55555BE,,,A<+B++,9C?+++8+,,:,4+++4+4,,+:38+,A3E,,,+,366@+6@+:,,,,5,5,5++**44:,>,21*>=*,,=,,,,4:::*,4,,4,*200++++++02*2=)3**0+4+31=)3)):))*27)*(/9+++*****0**209=*06(**))095C*)*)1)0/***()+))..)-1)()(-)(())0(((
@M03506:14:000000000-AKVR1:1:1101:18823:10742 2:N:0:37
CACTTCTGGCCTACTGGGGTTTCTAATCCCGTTTGCTCCCCTGACCTTCGTGCCTCAGCGTCAGGAACTGTCCAGAGACCCGCCTTCGCCACTGGTCTTCCTTACGATCTCTACGCATTTCACTGCTACACCGTAAATTCCAGTCTCCTCTCCAGTCCTCAAGCCCGGCAGTATCGAATGCAGTTTCGGAGTTAAGCTCCGAAATTTCACACCCGCCTTACCGCCCCGCCTACGCCCCCTTCACGCCCCATGAACCCGACCAACCCCTGGGCCCCCCGTAACCCTCACGCTTCTGGCCCTC
+
CCCCCGGDF<FFEGGDGGGGGGGGGGGGGFFFGGFGDFFEGGCFGGGGGFG8FGGGFGGGGGGEFGGGGGGFGGGFGGFGFGGGGGGGGGCGGFFFFGGGGFGAFG7FFFGGGGGGCGGFGGGGGGGGGGCFGGGGFGGGGD,C=EFGDGFEEDFGGGGGFF9D+@B+=8+8@AFG?CFGF8CCCA<98++>>,3@;,DF>98?,2@E,++*=@;**180*;7C)/:3>>)*;.;).9;8C:*>*2;7**2)/**17()*)))11;*0*5*7))//:(0*(()((,().743:-)*942((
@M03506:14:000000000-AKVR1:1:1101:19781:10760 2:N:0:37
CACTTCTGGACTACCGGGGTTTCTAATCCCGTTTGCTCCCCTGGCTTTCGCTCATCAGTGTCAGTGTTGGTCCAGGACGCCGCCTTCGCCACCGGTGTTCCTCCAGATATCTACGCATTTCACCGCTACACCTGGAATTCCGCGTCCCTCTCCCAAACTCAAGCCATCCAGTATCAGACGCAGTTCCCCGGTTAAGCCGAGGGATTTCACGTCTGACTTAGTTGGCCACCTCCGAGCCCTTTACGCCCAGTAATTCCGACCAACGCTTGCCCCCCCCGTACTCCCCCCGCTTCTGGCCCCG
+
CCCCCGGGGGGGGGGGGGGGGGGGGGGGGGGGGGGGGGFGGGGGGGGGGGGEGFFGGGGGGGGGGGGGGGGGGGGGGGGGGGGGGGGGGGGGGGGEE:FGGGGGGG9EEGGGGGGGGGEGGGGGGG7FEGGGGG:AFFGGGGGGGGGGGG8DFGGG6DFFAFGGGGGFG69F9CF9@,@CGCCECGGGGEGG44,1C655*9859*3@7C*;F<FCGD7+1;C@6CAFFF4*7>0)2<F*2+*0*28;*/<**1:D*,**0))978*0*07?)):CE()*(4),1((0,.(()))*))-((
@M03506:14:000000000-AKVR1:1:1101:11505:10763 2:N:0:37
CACTTCTGGACTACCAGGGTTTCTAATCCTGCTTGCTCCCCACGCTTTCGTGCCTCAGCGTCAGTTACCGTCCAGAGAGTCGCTTTCGCCACCGGTATTCCTCCTGATATCTACGCATTTCACCGCTACACCAGGAATTCCACTCTCCCCTCCGGCACTCTAGCCTTTCAGTTTCTGGCGCACTTCCAAGGCTGAGCCTTGGGCTTTCACGTCAGACTTAAAAAGCCGCCTACGCCCCCTTTACGCCCAATGATTCCGAGCAACGCTTTCACCCCCCTTCTTACCGCGGCTGCTGGCCCGG
+
CCCCCGGGGGGGGGGGGGGGGGGGGGGGGGGGGGGGGGGGGGGGGGGGGGGGGGGGGGGGGGGGGGGGGGGGGGGGGGGGGGGGGGGGGGDGGGGGGGGGGGGGGGGGGGGGGGGGGGGGGGGGGDGGGGGGGGGGGGGFGGGGGFGDGGGGGGEGEGFGGGGGGFGGGGGGGGGGGGGGGDGGGGGGFFGGGGF8DFFGFGFGGGGG?GGGGDE7CFFCCFF<5DADGGFCGE3)6DECFEDFCEDDE5;@?FFGG:C73:)97C85**007D*:>()2-:99>09)(73())5*.)410
@M03506:14:000000000-AKVR1:1:1101:3145:10763 2:N:0:37
CACTTCTGGACTACCGGGGTATCTAATCCCGTTTGCTCCCCTGGCTTTCGCTCCTCAGCGTCCATATTGGTCCAGAATGCCGCCTTCGCCACCGGTGTTCCTCCAGATATCTACGCATTTCACCGCTACACCTGGAATTCCGCATTCCTCTCCCAAATCCAAGCCATCCAGTATCAGACGCAGTCCCCCAGTCAAGCTGAGGGATTTCACGTCTGACTTAGCTGGCCGCCTACGAGCCCTTTACGCCCCGTAATTCCTAACAACGCTTACCCCCCCCGTCTCACCGCGGCCGCTGCCACGG
+
CC<BBFGFF9EFG@F@7++@FEFFGG9,FGCF@F,FGGGGGGGGFGGDG@@@CCFEGGGGGD+6CFFCADFGG<FCEDF<F:+@FG96=CFG<+@>=FEGGDEGG@<FC9FGGGDGCFFCFAF9+7>>@,EAF8A,4?B9FE78E>CEGA>FD?3,6ED89D,@+,7DFF,85E;C,@9;C6CEF?C5*34>,3DFGG,A>*:8D,<:@CF678@,=+:98+=CF<A)/<.*;>;*,83*0?+:*:?B**2)).::F)*+.7*/)**08709)7*2:9)/(()-1(-8(.-,831)8)5((
@M03506:14:000000000-AKVR1:1:1101:4086:10765 2:N:0:37
CACTTCTGGACTACTGGGGTATCTAATCCTGTTTGCTCCCCTAGCTTTCGCAGCTCAGCGTCAGTGATGGCCCAGAAACCTGCTTTCGCCATAGGTGTTCCTCCCGATATCTACGCATTTCACCGCTACACCGGGAATTCCAGTTTCCTCTACCACACTCGAGCCTGACAGTATCCGTTGACCTCTCCCAGTTAAGCCGGGAGCTTTCACAACAGACTTTTCAGACCGCCTGCCTGCGCTTTACGCCTAGTGATTCCGGGTAACCCTTGCCACCTACGTATTACCGCGGCTTCTCGCCCGT
+
CCCCCGGGGGGGGGGGGGGGGGGGGGGGGGFGGGGGGGGGGGGGGGGGGGGGGGEGGGGGGGGGGGGGGGGGFGGGFGGGGGGGGGGGGGGGGGGGGFGGGFGGGGGGGGGGGGGGGGGFGGGGGGGGGGFGGGGGGGDGGFFGEGGGFGGGG@FD?GEFFGEEGGGGGGGGCFFGGG?6DGGCF,@?DFCGGGGFGCEDGDCGEFGG?ECDG4E8<DFCFFG7=6A)>CE7C5470/)/=CFFCEE;*;+09B7>:./:83)0**27*969F9;+0,7?6>))614)48((0))*.0,1(
@M03506:14:000000000-AKVR1:1:1101:5360:10781 2:N:0:37
CACTTCTGGACTACCAGGGTATCTAATCCCGTTTGCTCCCCTGGCTTTCGTGTTTCAGAGTCAGGAATCTTCCAGGTAACCGCCTTCGCCACCGGTGTTCCTTATGATATCTACGCATTTCACTGCTACACCATAAATTCCGTTACCCCCTCCGATCCTCTAGCCGGGCAGTATCAAGCGCAGTTTCAGAGTTAAGCTCTGAGATTTCACACCTGACTTACCCGACCTCCTACACACCCTTTACGCCCAATGAATCCGAACAACGCTCGGGACCTCTGTCTTACCGCGGCTGCTGGCCCCG
+
CCCCCGGGGGGGGGGGGGGGGGGGGGGFFGCFGGGGGGGGGGGGGGGFGGGGGGGGGGGGGGGGGGGGGGFGGGGGGGGGGGGGGGGGGGGGGGGGGFFGGGGGGGGGGGGGGGGGGGDGDFGGCGGFGGGGGGGGGGGGDGGGDCDGGGGGEGGGGGGGGGAA@EDDGGDFGCGFEGGGGCCCCFGGG;EFGFDGGGFFGFG7EACGFGGGEGFGGFFFGC*9386)48FFFAAC?CEF?6CFCEED5:9A+:7:26/7>:?GDGE:53)7<CFGC?/<9<4>3(4@B3(,882*).-((
@M03506:14:000000000-AKVR1:1:1101:13735:10802 2:N:0:37
CACTTCTGGACTACCGGGGTATCTAATCCCGTTTGCTCGCCACGCTTTCGCGCCTCAGCGTCAGGAATTGCCCAGAGACCCGCCTTCGCCACCGGTGTTCCTCCCGATCTCTACACATTTCACCGCTACACCGGGAATTCCAGTCTCCTCTGCAATCCTCAAGAACAGCAGTATCGCTCGACGTTCCTCGGTTGAGCCGAGGGCTCTCACGACCGACTTGCCATCACGCCTACGCGCCCTTTACGCCCAGTAATTCCGACCAACCCTTGCCCCCCCTGTCTTACCCCGGCTGCGTGCACCG
+
CCCCCGGGGGGGGEGEEGGEFEFDGGGGGGGGGGCGFGEGGDEGG7FEGGDGGGDGGGGGGGGGGGGFFGEFGGGGGFGGGGGGG,C=EGGGFFGF7FFGGFFFEGGGG8EFFGCFGFFFGFFFCF7>FGGGEFFC:F8=FAE@EBFGFGAFFDF;?E>F9CCD,,68DGF>,@FE*,::5C5EE,==FG***:,>C6=CE)C*<2=9=C8CED55<)0+29C9C*9):9.2>5:5;)8:*2::**27:;8**/***(**)))/*2*.29D?FD5:8(/<4<)5((()(0395(-/0)4(-
@M03506:14:000000000-AKVR1:1:1101:2120:10867 2:N:0:37
CACTTCTGGACTACCGGGGTATCTAATCCCGTTCGCTCCCCTAGCTTTCGCGCCTCAGCGTCAGTGTCGGCCCAGCAACCCGCCTTCGCCGCAGGTGTTCCTCTCGATATCTACGCATTTCACCGCTACACCGAGAATTCCAGTTGCCCCTTCCGCACTCTAGCCCTACAGTATCACTTGACCGTTCCGAGTTAAGCCCGGAGATTTCACAAGTGACTTGTCGTGGCCGCCTACGCGCCCTTTACGCCCAGTAAATCCGAACAACGCTTGCTCCCCCCGTATTACCGCGGCCTCCTGCACC
+
CCCCCGGGGGGGGGFGGGGGGGGGGGGGGG@FGGGGEGEGGGGGGGGGGGGGGGGGGGGGGGGGGGGGGGGGG>FGGGGGGGGGGEGGGGGGEGGGGGGGGGGEGDGGGGGGGGGGEFGGGFFGGGGGGGGGG:FEGGGGFEGFEEGFGGG,@:CECG>FG7>EFGCCGCFFGFFGGFGGFGGGGGGGGEG8E;C,CGGGCDGGGGC97DCF5CEDCCF71*5C<3)0*9>5755C1<5EEC0*2AC)>8C/**2*:>3=7>)*7*/)2)94=FC8C93:((.).6?F()3()4(*)/(51
@M03506:14:000000000-AKVR1:1:1101:9552:10878 2:N:0:37
CACTTCTGGACTACTCGGGTATCTAATCCTGTTTGATCCCCACGCTTTCGTGCCTCAGCGTCAATCATACTTTAGCAAGCTGCCTTCGCAATTGGTGTTCTGTGACATATCTATGCATTTCACCGCTACTTGTCACATTCCGCCTGCCTCAACTACATTCAAGCCCATCAGTATCAAAGGCACTGCGATAGTTAAGCTACCGTCTTTCACCCCTGACTTAATAGGCCGCCTACGCACCCTTTAAACCCAATAAATCCGGATAACGCTCGGATCCCCCGTATTACCCCCGCTGCTCGCACGG
+
CCCCCFGGGFFGGGGGGGGGEFGGGGFFGGAFGFFGGGGGGGGGGGEGGGGGGGFGFFGEGGGDFFGFFGGGGGGGGGGGGGGGGFFGGFGGGG@FEGGGGGGGGGGGGEGGGGGGGFGFCGGGGGGGDFGGGGGGGGCEEFCGECBB9E8DFGGGGGFC9CF?CGGFFFGFGFFGGGGCDGGFGGDGGCC;===ECBCFGD@:FC77ECFD79D?DGFDCCCACG99CCAEGBAD@GF8:88C+,A>E>*;8@+;;6)5)0+278*5:5/).**/*(7*.24)6,(),7(-5))17),1-
@M03506:14:000000000-AKVR1:1:1101:23184:10898 2:N:0:37
CACTTCTGGACTACCGGGGTTTCTAATCCTGTTTGCTCCCCACGCTTTCGCACCTCAGCGTCAGTACCGGGCCAGTGAGCCGCCTTCGCCACTGGTGTTCTTGCGAATATCTACGAATTTCACCTCTACACTCGCAGTTCCCCTCACCTCTCCCGGACTCAAGATCGCCAGTATCAAAGGCAGTTCTGGAGCTGCGCTCCAGGATTTCACCCCTGCCGTAGCAATCCGCCTACGTGATCTTTACGCCCAGCGACTCCGCCCAACGCCATCCCCCTTCTCTTTACCTCGGCCGCTGGCTCGG
+
CCCCCF<FFFCFGDEFEGGFGGCG9EGFGAEC<C<FECEFGFFGGGF8CBCEGEGGAEFGEFEGGGGGGGCGEE@E<<6EFGGGC7FFGGC?E@DFC?:@EFFGC@CG?@AE,AAF,,4?@FGGEFFGDGG<E@F@3CFGG,D8=D?F?E3@C?@CGG+DC,,,5@@EGEE,=AE9AEACD87,;D7?A9,,,,,/8*=*,*,*5,411+:**2**5)=*13C+:CA>C*)*2)0*(*1<0<*:C5C>***))))12(**5))/*:*0*99775*02)*+-)).-).)()21:9,)))),(
@M03506:14:000000000-AKVR1:1:1101:23779:10909 2:N:0:37
CACTTCTGGACTACTGGGGATTCTAATCCTGTTTGCTCCCCACGCTTTCGAGCCTCAGCGTCAGTCATGATCCAGTCAGCCGCCTCCGCCTCTGATGTTCTTCCGAAAATCCACGAATTTCACCTCTACACGCGGAGTTCCACTTACCTCTATCATACTCTAGGCTATCAGTTTTGAAGTCACTTACACGGTTGAGCCTCTGGCTTGCCACTCCAACATTATAACCCTCTCACGCTCCCGTTCCTCCCATCAATTCTGCACAACGCCAGCCCCCTCCTGATTACCGCCGCTCGTCTCCCGT
+
-,A<@@A9E-@,6-,69C+,,@<,C,C,CF9;CF@EECCE,FCF+,B<FFF,,FFEF8E:FF:B,@CCEFFFG@,E,CE,CF7@F,<+8=,66B,,<<CE<5BFGGE+7,B,:=:++4=FGE5CAFC9CEE+@C++++,C93@,@,,3@36=E8,DA99,,,,,==3@D,,9,@FEGFC;DG,@5,7,,4*3**,3<:,,,3,2,1*41+*0=*,,9*),+11=D*;?5*),=))*/))*=:*;125)2+*/*++@3)++)+08/**)*)10)1?*;()<).)5),(0(0,4),-*0*(-.
@M03506:14:000000000-AKVR1:1:1101:24115:10912 2:N:0:37
CACTTCTGGACTACTGGGGTATCTAATCCCGTTCGCTCCCCTGGCTTTCGCGCATCAGCGTCAGTGTCGGCCCAGCAACCCGCCTTCGCCGCAGGTGTTCCTCTCGATATCTACGCATTTCACCGCTACACCGAGAATTCCAGTTGCCCCTTCCGCACTCTAGTCGCACAGTATCAGTTGACCTTTCCGAGTTAAGCCCGGAGATTTCACACCTGACTTGTGCTGACCGCCTACGCGCCCTTTACGCCCAGTAAATCCGAACACAGCTTGTGCCCCCCGTATTACCGCGGCGGCTGGCACG
+
CCCCCGGGG9FF@GGGGGGGGGGGGGGGGCFGGGGGEFGGGGGGGGGCFGGGGGGGGGGGFGGGFFGGCFGFGEGG?FGGGGGGEGGGGGDGDFGFGGGGG9FGCEFE<CFGFGCG:B:FFGCAFGEEGGGGGFFF>=FGGDFDF9=,DFCDDC>G633DDF;:<:EEECCG7;F;CFGGC9=,,?D9C8:EGC,,C,=C53:8*9@?:CF*27+@FGFFG*CCG+=9CDFGD:3)(/7CG?97:5;7/2*)197*::DA)))0**;6<4*09:0C>1)2(.()-61@0)(()41))<()4
@M03506:14:000000000-AKVR1:1:1101:14121:10936 2:N:0:37
CACTTCTGGACTACCGGGGTTTCTAATCCTGTTTGCTCCCCACGCTGTCGCGCCTCAGTGTCAGAAACTGCCCAGCAGACCGCCTTCGCCACCGGTCTTCCTCCGGATCTCTACGCATTCCACCGCTACACCCGGAATTCCGTCTGCCTCTACAGCCCTCGAGTTTGACAGTCGGCACGGCAGATCCGGGGTTGAGCCCCGGACTTTCACCACACCCTTATCAAACCACCTACGCGCCCTTTACGCCCAGTGATTCCGGCCAACGCCCCCCCCCCCCGTATTACCTCGGCTGCTGCCACGC
+
CCCCCGGGGGGGGGGEGGGGGGGGGGGGGGGGGGGGEGGGGGGGGGGGGGGGGGEFGGFGGGGGGGGGGGGGGGGGGGGGGGGGGGGGGGGGGGDGGGGGGFFGGGGGGGGGGGGGDGGGGGGGGGGGGGGGGGGGCGGGGGGGGGGGGGGGGGGGGGGGGGGGGGGGGGGFFGDDGGGGG8C:AFGGGGGG8E6ECEGGGD8EECFGDFC4C*;ECG)+:>*A>CFFGG>69>B<7C>28F*;CEGF>8C=/9:FG2<*875CCE57*7)))/?EE>5*((.6>)-)(0-4@3)*8)44(
@M03506:14:000000000-AKVR1:1:1101:24073:10941 2:N:0:37
CACTTCTGGACTACCCGGGTATCTAATCCTGTTTGATCCCCACGCTGTCGCGCCTGAGCGTCAGTTACGAGCCAGTGAGCCGCCTTCGCCACCGGTGTTCTTCCCAATATCTACGAATTTCACCTCTACACTGGGAATTCCACTCACCTCTCTCGTACTCCAGTCTCACAGTTTCAATGGCAATTCCGGAGTTGAGCTCCGGGCTTTCCCCACCGACTTGGCAGACCGCCTGCGCGCGCTTTCCGCCCAGGAATTCCGAACCACGCTAGCCCCCTTCGTATTACCGCTGCGTCTGGCACGG
+
CCCCCGGGGGGGGGGGGGGGGGGGGGGGGGGGGGGGGGGGGGGGGGGGGGGGGGGGGGGFGGGEFGGGGFGGGGGFGGGGGGGGGGGGGGGGGGGFFGEGGGGFGGGGGFFEFFGDGGGFGGGGGGGGGGFFF@CGFGGFBDFFGDF=?FFGFGGGGFFGGGC3@DFCEGGGGGGGGGAF?CFFGGGGCE*@:EG3AC,AE4ED:EFG,0;85***:C>7C*2:>C.=CG>5<>ADFG3*AF*:5*A5/;*).62>:(95>)7<<EE5*9C@35/**4>7(4<>911)2)((0,(9?731(
@M03506:14:000000000-AKVR1:1:1101:7776:10943 2:N:0:37
CACTTCTGGACTACAGGGGTATCTAATCCTGTTTGCTCCCCACGCTTTCGTGCCTTAGTGTCAAGAATGAGCCAGTAGACTGCCTACGCCATCGGTGTTCCTCCTGATATCTACGGATATTACCCCTACATCAGGAATTCCATCTACCTCTCTCATCTTCTAGCTTAGCAGTTCAAATAATGGATGTATGGTTGAGCCACACGCTTTCACTATTTGCTTACTATGCCACATACGCACCTCTTTTCGCCCCGTCATTCCGGATAACTCTTGGACCCTACGTATGCCCGCGGCTGCGTGCCCC
+
CCCCCGGGGGGGGGGGGGGGGGGGGGGGGGGGGGGGGGGGGGGEFGGGGGGGGGGGGGGGGGGGGGGGGGGGGGGGGGGGGGGGGGGGGGGGGGGGGGGGGGGGGGGGGGGGGGGFGGGFGGGECDFGGGFGGGGGGGGGGGGGGGGGGCEGGGFGGGGGGGGGGGGGGGGGGGGGGGFFFGAFGGGGEFFFGEGGF?8@,=>E8EGGDGGFF@GFGG7,=FGG7C509799CFFD)**14==7+*4:***2))8+29*:)))+*+3+5/;AFF?*61)0)/())/(2-7(,.1(*7>(((
@M03506:14:000000000-AKVR1:1:1101:6965:10952 2:N:0:37
CACTTCTGGACTACCCGGGTTTCTAATCCCGTTTGCTCCCCTGGCTTTCGCGCCTCAGCGTCAATGCCGGTCCAGGATGCCGCCTTCGCCACCGGTGTTCCTCCAGATATCTACGCATTTCACCGCTGCACCTGGCATTCCGCATCCCTCTCCCGGCTTCAAGCCTTCCAGTATCGGCCGCAGTTCCCGGGTTGAGCCCGGGGATTTCACGTTCGACTTAGAACGCCGCCTACGCCCCCTTTCCGCCCCGTAATTCCGCCCAACCCCTGCCCCCCCCTCATTACCACGGCTGCCGGCCCAC
+
CCCCCGGGGGGGGGGGEEGG>FGGGGGGGGGEGCFF,CFGGGECFEEEGEGEGG7FEAFFGGE:CAEFGDFGGFFF7EFGGGGGD:FFDFGGGGCGGEGGGEGGGG9E?EFFFGFGC@CFGAFFFGE>EFGGCBD,FBFGGGG7@EFG?F,@FGG++3@DE<EFG,6EFGC@;,>@1*4*>;9C>C9C888**44CFEF585/**2=CFGCD***17*)2*02+>CDEGD>/9)5)4<E*02*0**/)**1)5)*2?2**7))1*;*)*09.778C*()*-))-)).),0((0(,/7.7((
@M03506:14:000000000-AKVR1:1:1101:3542:10964 2:N:0:37
CACTTCTGGACTACCCGGGTTTCTAATCCCGTTTGCTCCCCTAGCTTTCGCTCATCAGCGTCAATATCGGTCCAGGATGCCGCCTTCGCCACCGGTATTCCTCCAGATATCTACGCATTTCACCGCTACACCTGGAATTCTGCATCCCTCTCCCGAATTCAAGCCATCCAGTATCGGATGCAGTTCCCAGGTTAAGCCTGGGGAATTCACATCCGACTTAGTTGGCCGCCTACGCGCCCTTTCCGCCCAGTCAACACGAACAAAGCTTGCCACCCCCGTATTCCACCGGCCGTTGGCAAGG
+
CCCCCGGGGGGGGGGGGGGGGGGGGGGGGGGFGGGGGGGGGGDGGGGGGGGGGGGGGGGGGGGDGGGGGGGGGCFGGGFGFFCFGGGGGGEGGGGGGGGFGGGGGCFGGCFGGGGGGGGGGGGGGG+CCCGGCFGCFGGGGGGAFGGGGCFDFCEGGGGGGG9DDF9EGGEGGDFEGDC+:ACFGGFGGGDGGGFCG@CCEGGC*=<9?8+B?C>8DDBCGGGFGGF>G):EC:>5;)=*<E*:**;)*;C*9@**1,9*)..*2*+1*.7*19C*:(0*(().))()()(-)((*0*)((
@M03506:14:000000000-AKVR1:1:1101:14521:10975 2:N:0:37
CACTTCTGGACTACCGGGGTATCTAATCCTGTTTGCTCCCCACGCTTTCGCGCCTCAGCGTCAGTATCGGTCCAGAGCGCCGCCTTCGCCACCGGTGTTCTTCCCAATATCTACGAATTTCACCTCTACACTGGGAATTCCACGCTCCTCTCCCGATCTCTAGCCACCCCGTCCCAAGCGCCATTCCCAGGTTGAGCCCGGGGCTTTCACGCCTGACAAAGATAGCCGCCTGCGCGCCCTTTCCGCCCAGTAAATCCGACCACCCCCCGCCCCCTCCGTCTTCCCCCGCCTGCTGCCGCCC
+
CCCCCGGGGGGGGGGGGGGGGGGGGGGGGGGGGGGGGGGGGGGGGGGGGGGGGGGGGGGGGGGGGGGGGGGGGGGGGGGGGGGGFGGGGGGGGGGGGGGGGGGGGGGGGGGGGGGGGGFGFFGGGGGGGGGGGGGGGGGG9AECGEEGGGCFFGG6EC>CGEFGFFFGCEEEEGGF?>CGGGCGFGGGCF@FGFCFGGGDECDECC6F+;CF*7;9>CFGG*:9*:635375<)))-<B5:<7:5CE3**0*9*0;2(*/.5)9/8*./7>5<DC/;00*(-)6,(45(0(,750*))-,4
@M03506:14:000000000-AKVR1:1:1101:25157:10995 2:N:0:37
CACTTCTGGACTACCGGGGTTTCTAATCCCGTTTGCTCCCCTGGCTTTCGCTCCTCAGTGTCAGTGTTGGTCCAGGATGCCGCCTTCGCCACCGGTGTTCCTCCAGATATCTACGCATTTCACCGCTACACCTGGAATTCCGCATCCCTCTCCCACACTCAAGCCATACAGTATCAGACGCAGTTCCCCGGTTAAGCCGAGGGATTCTACGTCTGACTTAGTTGGTCACCTACCCGCCCTTTACGCCCAGTAATTCCGCCCAACGCTTGCCCCCCCCGTCTTCTGCTGCCCGCTGGCACGG
+
CCCCCGGGGEFG@FFECGGCFGGGGGGGGGGFGDGGCFFF@FFDFGEFGGEFCGFF,ECFGGAFFFFG8E7EFFGGC<8EFCGGGEGGGGGGGGDE:FCFG,BFFGGGGGGGGGGGE@FAFGGGGG@CGFCEGGFCA?DEAFGG8CFF?E8,D1@,3@,DDC9D??9,@EB@C,DEG,<6:***<EAFFEGCEC,<CCC78//*=6,,,49>CFC7:++<:@+=**13<>6CG))).C5/23*29EE)12A*0**2::3/75)C*1;.88D/>DE5128*.3)))))),)(,.-4))).3(
@M03506:14:000000000-AKVR1:1:1101:20056:10997 2:N:0:37
CACTTCTGGACTACCCGGGTTTCTAATCCTGTTTGCTCCCCTAGCTTTCGCGCCTCAGCGTCAGTTGTGGTCCAGTGCGCCGCTTTCGCCACAGGTGTTCCTCCCGATATTTACGCATTTCACCGCTACACCGGGAATTCCACGCACCTCTCCCACACTCAAGCACGGCAGTTTCGCCTGCAGGCTCCGAGTTAAGCCCGGCGATTTCACAGGTGACTTACCGCACCGCCTACGCGCCCTTTACGCCCAATAATTCCGACCCACGCTTGCCCCCCCCGTCTCACCGCGGCCGCTGCCACGC
+
CCCCCGGGGGGGGGGGGGGGGGGGGGGGGGGGFGGGAFGGGGDFGGGGGGGGGGEGFFGGGGGGGGGGGGFGFGGGGGGGGGGGDFGGGGGGGGGGGFGGGGGGGGGD=FFFGGGGGGGAFFGFDGCCGFGGGGCECFDGGFGGG>EGGGEFGGGGCGFGFECFFGGEGCC@D@F>CEE5D,<>E,=EG:B;C@FCFFFGC)8/::5CCFCGC0+CFF*+:F<C)955CD5/9.7)4C:C*30>*::>E**00**::?C*0)0*)2*)*.CF>GE5:;5*(()6::>>;@(3@>>)<98(-
@M03506:14:000000000-AKVR1:1:1101:18424:10998 2:N:0:37
CACTTCTGGCCTACAGGGGTTTCTAATCCTGTTTGCTCCCCATGCTTTCGCGCCTCAGCGTCAGTTTCAGCCCAGTAAACCGTCTTCACCACCGGTGTTCTTCCACATATCTACGCATTTCACCGCTACACGTGGAATTCCGTTTACCCTAACTGAACTCTAGCCAGGGAGTTTCAAATGCAGCTCCGGGGTTGAGCCCCGGAATTTCCCATCTGACTTTCCTAACCGCCTACGCGCCCTTTCCGCCCAGTACTTCCGATCAATGCTTGCACCCTCCGTATTACCTCCGCTTCTGGCACGG
+
CCCCCGGGG-FGGGGGGGGGGGGGGGGGGGGGGGGGGGGGGGGGGFGGGGGGGGGGGGGGGGGGGGGGGGGGGGGGGGGGGGGGGGGGGGGGGGGGGGGGGGGGGGGGFFGGGGGGGGGGGGGGGEEGGGGEGGGGGGGFGGGCEGGGGGFFGGGFFFDGGG=FGFGDDC+@8AF,@DFFAFGFGGGGCEGGDEGGGCFGGDGGGGGG9;7=6@?,=:BFGGF7CFFFDG>*;>BC>DE5EC*:*22>58C?*0*;C(*1).)2:+<6+56??58C56771045<)5)33((0452)7),(
@M03506:14:000000000-AKVR1:1:1101:13211:11006 2:N:0:37
CACTTCTGGACTACCGGGGTTTCTAATCCTGTTTGCTCCCCACGCTTTCGTACCTCAGCGTCAATACATGTCCAGTGAGTCGCCTTCGCCACTGGTGTTCTTCCGAATATCTACGAATTTCACCTCTACACTCGGAATTCCACTCACCTCTCCATGCTTCAAGCGATGCAGTCTTAAAGGCAATTCCGGGGTTAAGCCCCGGGCTTTCGCCTCTAACTTACAAAGCCGCCTACGTACGCTTTACGCCCAGTAATTCCGAACAACGCTAGCCCCCCCCGTATTACCTCTGCTGCTTGCCTGG
+
CCCCCGGGGGGGGGGGGGGGGGGGGGGGGGGGGGGGFGGGGGGGGGGGGGGGGGGGGGGGGGGGGGGGGGGGGGGGGGGGGGGGGGGGGGCGFFGGGGGGGGGGGGGGGGGGGGGGGGGGGGGGGGGGGGGGFECGCF:?F9EEGGGGGG@FFGGG,=6EEG9EE6,=CGGDGGG9DCFEFFGGDFG7E@BC@D9CFGGC>D5CEGGG5<GDECA<;>=CF7:9DD;DEGFCC);7?G>88:CGGDE3=*<4*92:D?**75:C3:*0*0C?:5**:4>*,8)4<))*.6-)9,)*))).(
@M03506:14:000000000-AKVR1:1:1101:8720:11008 2:N:0:37
CACTTCTGGACTACCGGGGTTTCTAATCCCGTTTGCTCCCCTGGCTTTCGCGCATCAGCGTCAGTATCGGCCCAGTAGCCCGCCTTCGCCTCAGGTGTTCCTCCCGATATCTACGCATTTCACCGCTACACCGGGAATTCCAGCTACCTCTTCCGTACTCTAGTCTGCCAGTATCGGCTGACCCTCCGGGGTTGAGCCCCGGGCTTTCACAGCCGACTTAACAAACCGCCTACGCGCCCTTTACGCCCCATAATTCCGAACAACGCTTGCCACCTACGTATTTCCCCGTCTGCCGGCCCGC
+
CCCCCGGGGGGGGGGGGGGGGGGGGGGG9FFGGGGGEGGGGGGGGGGGGGGGGGGGGGGGGGGGFGGGGGGGGEGGGGGGGGGGGGGGGGGGGGGGGGGGGGGGGGDEEGGGGGGGGGGGGGGGGGGGGGGGGGGGEGGGGDGGGFGGGGGGGGGGGGGGGFGFFGFGGGGGGGG8EGGGGGGGGGGGGG78CGF+9CFEEG=EGFFF7CCCGG5*95;+:DF9<FFBEDF5FFF)-<B*;+*?*:CB*2*<@F7DD(1/8))95CC>*.>FFC0+0()+).)).)()(04(/)()0.2((
@M03506:14:000000000-AKVR1:1:1101:26409:11018 2:N:0:37
CACTTCTGGACTACCCGGGTTTCTAATCCCGTTTGCTCCCCTGGCCTTCGTGCCTCAGTGTCAGGAACTGTCCAGAGACCCGCCTTCGCCACTGGTCTTCCTTACGCTCTCTACGCATTTCACTGCTACACCGTAAATTCCAGTCTCCTCCCCAGTCCTCAAGCACCGCAGTATGGAATGCAGTTTCGGAGTTAAGCTCCGCAATTTCACACCCCACTTACGGCGCCACCTCCGCACCCTCTACGCCCAATGCATCCGAAAACCGCTTGCACCCTTCGACTTACCCCGGCCTCTGCCACAC
+
CCCCCFGGGGGGGG8A@FGGGGGGGGGGGGGEFFCFFGGFGGGGCFFFGGGGGD@EGC@FGGGGFGGGGGGGGFGGGFCFGEGFGGGGGDFGGGGFGDGGFGGA,A,4BF@EGGFGGEGECDFFFGDFFD<FC9DFFGGGG9E==;=,,@,@=?E,@==;3==AFGGBE>+@DA9DFF88B=EFF,EE+@88@E9DE,@C**34@CEFCE947>E**00,+*9=))65/;=*1=5),)5***027*C5A@*/)/*2C<**.))1/**0*)2*09**0,)*(,693(()(0((.()**0.(-
@M03506:14:000000000-AKVR1:1:1101:9782:11049 2:N:0:37
CACTTCTGGACTACCCGGGTTTCTAATCCTGTTTGCTCCCCACGCTTTCGCACCTCAGCGTCAGTACCGGGCCAGTGAGCCGCCTTCGCCACTGGTGTTCTTGCGAATATCTACGAATTTCACCTCTACACTCGCAGTTCCACTCACCTCCCCCGGACTCAAGCTCTCCAGTATCGAAGGCAGTCCTGGAGTTGAGCTCCAGGATTTCACCCCCGACTTAGAAAGCCGCCTACGTCCGCTTTACGCCCATTAATTCCCAGCAACCCTAGCCCCCTTCGTATTACCCCGCCGTCTGCCCCGC
+
CCCCCGGGGGGGGGGGGGGGGGGGGGGGGGGGGGFGGGGGGGGGGGGFGGGGGGCGFGGGGGGGGGGGGGGGGGGGGGGGGGGGGDGGGGGGDEEFFFGGGGCFGC@FFGGGGGG@FCEGGGGGCFG:EGGFFFGCFGGGGFGFCFGGGG,+>EEG6CCGFDFFGG;DFACG7:E>C?ECCCE>@DFCFF:FG7D<C9>CFCGCCEFG78?CCC53:5:7+:+=C<A)7D)*28>*().*;*:C>C=E*0+*99*;C):0)))72A6)*9DF37:*;::*44::),(),7((0(,*1)(73
@M03506:14:000000000-AKVR1:1:1101:16851:11050 2:N:0:37
CACTTCTGGACTACCGGGGTATCTAATCCCGTTCGCTCCCCTGGCTTTCGCACTTCAGCGTCAGTGTCGGCCCAGCAACCCGCCTTCGCCGCAGGTGTTCCTCTTGATATCTACGCATTTCACCGCTACACCAAGAATTCCAGTTGCCCCTTCCGCACTCTAGTCGCACGGTATCAGTTGACCTTTCCGAGTTAAGCTCGGAGATTTCACAACTGACTTGTGCTGACCGCCTACGCGCCCTTTCCGCCCAGTAAATCCGCACAACGCTTGCTCCCCCCGCATTACCGCGGCTGCTGGCACC
+
CCCCCGGGG-FFGGGGGGGGDGGGGGGGGGGGGGGGCFGGGGGGGGGGGGGGGGGGGGGGGGGGGGGGGGGGGGGGGFGGGGGGGGGGGGDGGEGGFFGGGGGGGGFGBFGGGGGGEGGGGGGGGGGGGGGGGFGFGGDGGGGGGGGGGGFGGGDGGG>FGFFFGGGCGEGGGDG@GGGGGGFCEGGGGGGGG9E,><A=ECE*5AEC9CFGGGGG67A+1*;C>FAAC5>GDF399DFGE7>*:*85E**9@*2*::7*)))27**7/)9**98EGF)*,(4<<<(.()4(8??<?B(4,
@M03506:14:000000000-AKVR1:1:1101:19644:11056 2:N:0:37
CACTTCTGGACTACTCGGGTTTCTAATCCCGTTTGCTCCCCACGCTTTCGCGCCTCAGCGTCAGGAGATGCCCAGAGACCCGCCTTCGCCACCGGTGTTCCTCCCGATCTCTACACATTTCACCGCTACACCGGGAATTCCATTCTCCTCTGCATCCCTCAAGAACGGCAGTATCGGCCGACGTTCTTCGGTTGAGCCGAAGGATTTCACGACCGACTTGCCATCCCGCCTACGCGCCCTTTACGCCCAGTCATTCCGAGCAACGCTTGCCCCCCCTGTCTTACCGCGGCTGCTGGCCCAC
+
CCCCCGGGGGGGGGGGGGGFGGGGGGGGGGGGGGGGGGGGGGGGGGGGGGGGGGGGGGGGGGGGGGGGGGGGGGGGGGGGGGGGGGGGGGGGGGGGGGGGGGGGGGGGGGGGGGGGGGGGGGGGCGEGGGGGEEGGEGDFGFGEDGGGGGGDGFGGGGGGGGECFGEEEECF,3ECGGDEEGGGGGGGGG@EE?+<EFG=CGG*+=CFDFFCCGE8DGF+:C7?FGF>EDB5C5B3,CD*2?CG**:@ECG**9>CGB*:734>)8878>FFF:***(0C<AFAF:;)-5((04?*7)1:,
@M03506:14:000000000-AKVR1:1:1101:16965:11071 2:N:0:37
CACTTCTGGCCTACCGGGGTTTCTAATCCGGTTCGCTCCCCACGCTTTCGCGCCTCAGCGTCAGGTACAGCCCAGCCGGCCGCCTTCGCCTCTGGTGTTCCTCCCGATATCTACGCATTTCACCACTCCACCGGGAATTCCACCGGCCTCTGCTGCCCTCAAGCTCCCCAGTATCCTCCGCACTGTCGCAGTTGGGCCGCGACCTTTCACGACAGGACTTCGAGAGCCACCTACGCGCGCTTTACGCCCAGTAAATCCGGACAACGCTCGCCCCCTACGTATTACCGCGGCTGCTGCCACC
+
CCCCCGGGGAFGGGGGGGGGGGGGGGGGGGGGGGGG>GGGGGGGGGGGGGGGGGCGCFGGGGGGGGGGGGGGGGGGGDGFGGGGGGGGGGGGGGGGFGGGGGGGGGGGGEGFDGFGGGGFGGGG9FDGGGGGGGGGGG7FGFFDC>EG>FCGFGFGFG6D2C9F6DFGGGE<,>CC=FGEEEG5+5C7CBCG9FCDGF5CEDGG8F:F+;F*:):C<C?9D*7CD3>>6CFGCF3C3C>C5C<7D=C0C8C@*9*?GFDG)774C88)277>)7E5/(72)),-<B?>9)4()-.7*0))(
@M03506:14:000000000-AKVR1:1:1101:2769:11075 2:N:0:37
CACTTCTGGACTACCCGGGTTTCTAATCCCGTTTGCTCCCCTGGCTTTCGCGCATCAGCGTCAATACCGGTCCAGGATGCCGCCTTCGCCACCGGTGTTCCTCCAGATATCTACGCATTTCACCGCTACACCTGGAATTCCGCATCCCTCTCCCGGATTCAAGCCTTCCAGTATCGGATGCAGTTCCCAGGTTGAGCCCGGGGCTTTCACACCCGACTTACTTCCACGCCTACGCGCCCTTTCCGCCCAGTAATGCCGATTACCGCTCCCACCCCCCGTATTACCGCGGCGGCGCGCACGG
+
CCCCCGGGGGFGGGGGGGGCGGFGGGGGGGEGGGGGGGFFFFGGFFGGGGGGGGEGGGGDFGCEGGGGGGGGEGGGGGGGGGGGGGFFGGGGGGGGGGGFFGFGGG9FGFGGGGF77=FFCFGECGGGGG<DFGGG8FGGGGGGGGGGGGEFFGDCGGG?FEFEF?FCGGGGGAEE5CEDGGGGGGFGCG7?DDEFFFFEGGEGCFDGGCGG585:C<DGC7C+*+27CG55CEEC4D)*2<**17*7:80*1/**919:>B**1/*)*.*051*1:>>*,(-6-(4)(8((0((1.0323
@M03506:14:000000000-AKVR1:1:1101:9758:11118 2:N:0:37
CACTTCTGGACTACCAGGGTATCTAATCCTGTTTGCTACCCCAGCTTTCGCGCCTCAGCGTCAGTTCCGGTCCAGGTAGCCGCCTTCGCCACCGGTGTTCCTCCCAATATCTACGAATTTCACCTCTACACTGGGAATTCCGCCATCCTCCCCTGGATTCCAGCGCAACAGTATCAAGCGCAACTCCCGGGTTGAGCCCGGGGCTTTCACCCCTCACTTCTTTCACCGCCTCCGCGCCCCTCCCCCCCACCCAACCCGCACAACGCTACCCCCCTTCGTCTCACCCCCGCTGCCGCCCCGC
+
CCCC8FEFGAEFFGGG9CEF,EFGCCFGGG9EEC@EFFGGGG@;EDEAGGGEGGCF,,FFFG7@CD@FED@FFAE<EDFFGGGGGCFFGGEGGD::FCGGFGGGGC,<,CFFGG7F,A+?FDGG?FB,CAFD:AABFGCFFGCECCGFFG88CG?>,7,9@=,68>+@C,37,3;,2,<+@CEE,E8C:34>*4,,2A>*4/*:**<C7C*;7>/*9+1+;@+=DGF)CD)*95>)4>7****9*:EB***)).**9,)*7)7D):*./8DFFG**;(7*,(-58(-)4:((0(()0)41-
@M03506:14:000000000-AKVR1:1:1101:26266:11143 2:N:0:37
CACTTCTGGACTACCGGGGTTTCTAATCCTGTTTGCTCCCCACGCTTTCGTGCCTCAACGTCAGGTATGAGCCAAGAAGCTGCCTTCGCCATTGGTGTTCCTCCTGAGATCCATGCATTTTACCGCTACTCCAGGAATTCCACTTCTCTCTCTCACCCTCTAGTGTGCCAGCTTTCATCGCAATACTCCGGTTAGGCCGGAGCCTTTAACAACAAACTTAACATACCGTCTACGCACCCTTTACTCCCAGTGATTCCGAATAACCCCCCCACCCTTCGTCTTACCGCGGCTCCTGGCCCGA
+
BCCCCGGGGDGDGGGGGGGGGGGFAFGGGGECFGGGGGGGGGGGGGEFFCFFGGG8EGDF<FEGFGGGGCGFFF8CFCF@FFFEEG9<=??FGGFA<FFFG9FEAFAEFFGFCGFFF<FAFDBFGGGD:4<EEF?FFFG,4,C=AD;,@=FC9=DEE,3=,==@9,;E=DF7DGGGCDE?EEGEA8,EFG+CEE,8@7E1**@*5<<7,=+2:CFGGGAG>C+4;?6A*927+:)*,>B880+;+15)*+5;+8+;@;D*8AF***2.*8/5>***;07*(,69:8()-82(7436<41((
@M03506:14:000000000-AKVR1:1:1101:12024:11152 2:N:0:37
CACTTCTGGACTACCGGGGTTTCTAATCCCGTTTGCTCCCCTGGCTTTCGCTCCTCAGCGTCAATACCGGTCCAGGATGCCGCCTTCGCCACCGGTGTTCCTCCAGATATCTACGCATTTCACCGCTACACCTGGAATTCCGCATCCCTCTCCCGGATTCAAGCGTGCCAGTCTCAGACGCCGTTCCCCGGTTAAGCCGAGGGCTTTCACGTCTGACTTAGCGCGCCGCCTCCGAGCCCTTTACGCCCCGTAATTCCGAACCACCCTTGCCCCCCCCGTACTACCCCGGCCGCCTGCCCGG
+
CCCCCGGGGGGGGGGGGGGFGGGGGGGGGGGGGGGGFGGGGGGGGGGGGGGGGGGGGGGGGGGGGGGGGGGGGGGGGGGGGGGGGGGGGGGGGGGGGGGGGGGGGFFGGGGGGGGGEGGGGGGGGGGGGGGGGGGGGGGGGGGGGGFGGGGGGGGG>GGFCFG?EGEEGFGGGFGCGGF8EGGCEDFFFEEBC*;CFFGEGG=E*;CFCGG;CC=EGGF7:>)C)>BB=D5**))/2758:F*:*:C>/*2)).*::(17>))**//)*9>)<>EGG>:5(3.<:0,)45(()((*0.4((
@M03506:14:000000000-AKVR1:1:1101:7113:11158 2:N:0:37
CACTTCTGGACTACCGGGGTTTCTAATCCCGTTCGCTCCCCTAGCTTTCGCGCCTCAGCGTCAGTGTCGGCCCAGCAACCCGCCTTCGCCGCAGGTGTTCCTCTTGATATCTACGCATTTCACCGCTACACCAAGAATTCCAGTTGCCCCTTCCGCACTCTAGCCCCGCAGTATCAGTTGACCTTTCCGAGTTAAGCTCGGAGATTTCACAACTGACTTGCGGTGGCCGCCTACCCGCCCTTTCCGCCCCGTAATTCCGACCAACGCTTGCCCCCCCCGTATTACCGCGGCTGCGGCCACC
+
CCCCCGGGGGGGGGGGGGGEGGGGGGGGGGGGGGGGEGGGGGGGGGGGGGGGGGGGGGGGGGGGGGGGGGGGGGGGGGGGGGGGGEGGGGGG:CGFFGGGGFGGGGGGGGGGGGFGGGGGGAFGGGGDEGGGGFGFGGGGGGGFCAF=FGDGGGGDGGEEGFCD,@EGG5:>C,D;EFFGGGFGFGG9C;ECEFFGGGFE5>EC6E+1<CF*=<F+CF+:@D:*))7>5CBGG5)99<3CECC7C*27E*?73)*2*60*7))**/*);5*9)9:=C0)/(((.66(02)39)((/))(,(
@M03506:14:000000000-AKVR1:1:1101:14172:11165 2:N:0:37
CACTTCTGGACTACCGGGGTTTCTAATCCTGTTTGCTACCCACGCTTTCGAGCCTCAGTGTCAGTTACAGTCCAGAGAGCCGCTTTCGCCACCGGTGTTCCTCCATATATCTACGCATTTCACCGCTACACATGGAATTCCACTCTCCTCTACTTCACTCAAGTCTAACAGTTTCCAATGCACACATTGGTTGAGCCACTGCCTTTCACTTCAGACTTATTAAACCACCTGCGCTCCTTTTACGCCCTATAAACCCGGTCAACGCCCGGGTCCTACGTATTACCGCGCACGTCGCACCCTT
+
CCCCC9EEFDGGGGGCEEFFBFGGFDCAC@AFFFFGGGG<FFGGGGGGG7FD@:F<@FAFGFGFGFGGGGF@FCFC@<FFGGGFFFGGDEE:<@F>CCCB9FF=FFGGG@@E9EDF+=:EF<EF7>+=FGFF8DFCF5EGEFFGG,=@EFECFF,@E,@9B893,,@DFCF3DF9E,@D,,369DC,@3>3D6,,33,3@,7:@<4,,,+5*,+,33+1,5+:2:**99FA74?A2/*01,4;*/*/)2+0+1*01)()2.*//)**)*)1).*3+*(*+()))(4(7(5(,)(-)0)(-,
@M03506:14:000000000-AKVR1:1:1101:11428:11169 2:N:0:37
CACTTCTGGACTACTGGGGTTTCTAATCCTGTTTGCTCCCCTAGCTTTCGCGCCTCAGCGTCAGTAGTGGTCCAGTGCGCCGCTTTCGCCACAGGTGTTCCTCCCGATATCTACGCATTTCACCGCTACACCGGGAATTCCACGCACCTCTCCCACCCTCCAGCATTGCAGTTTCGCCTGCAGGCTCTGAGTTAAGCCCAGAGGTTTCACAGGTGCCTTACACCACCGCCTACGCGCCCTCTACGCCCAATAATCCCGAACAACGCTCTCCCCCTCTGTATTACCGCGCCTGCTAGCCCAC
+
CCCCCGGGGGGGGGGGGGGFGGGGGGGGGGGGGGGGGGGGGGDGGGGGGGGGGGGGFGGGGGGGGGFGFGFGGGGGGGGGGGGGEFFGGGGGGFFGEGGGGEFGGGFGGGGGGGGGGGGFGGGGGGGGGFGGGD>:FGGGGGGGGGGGGGDGGGGGGGFGGGGGGGG?FEGFCGGCGGGGG6CFC>FC,,?D,D>DDGGG=DGFGFGGGGGFC7C,>FF68C7:9C>:CC3*88A3;DFC*:*:9EE@=8866@0*9077>3)C1C55***0)78E88F+5).543;3(018F0)0))462
@M03506:14:000000000-AKVR1:1:1101:9898:11175 2:N:0:37
CACTTCTGGACTACCGGGGTATCTAATCCCGTTCGCTCCCCTGGCTTTCGCGCATCAGCGTCAGTGCCGGCCCAGCAACCCGCCTTCGCCGCAGGTGTTCCTCTCGATATCTACGCATTTCACCGCTACACCGAGAATTCCAGTTGCCCCTTCCGCACTCTAGTCGCACAGTATCAGTTGACCTTTCCGAGTTAAGCCCGGAGATTTCACAACTGACTTGTGCTTACCGCCTACGCGCCCTTTACGCCCAGTAAATCCGAACAACGCTTGCTCCCCCCGTATTACCTCGGCTGCTTGCACG
+
CCCCCGGGGGGGGGGGGGGGGGGGGGGGGG;FGGGGGGGGGGGGGGGGGGGGGGGGGGGGGGGGGGGGGGGGGGGGGGGGGGGGGGGGGGGGDB@FFEGGGDG9FGEFECFGGFGGGEGGGGGGDGGGGGGGGGGGGGFGGDFGF;EFFGCGGFCG5C>D9F>AFEGGEDC>C@F;FGGFGGGCGDFGGEDG>CC>FFDCE38*=FFGGGC4*>+<CG=+:CCC*:?@ED>7<?:D(7:=8:F7F**87*/0*/0:749C)7>*9?:.;53*76FEE9>:((.-6))*(),-)-)*17))(
@M03506:14:000000000-AKVR1:1:1101:10937:11177 2:N:0:37
[truncated: 41,870,807 more chars]
