# Supplementary material for: Differential responses of the acidobacterial community in the topsoil and subsoil to fire disturbance in Pinus tabulaeformis stands
Source: PeerJ. 2019 Dec 11;7:e8047. doi: 10.7717/peerj.8047 (PMC6911345; doi:10.7717/peerj.8047)
Supplement: Supplemental Information 22 — M, moderate severity; B, represents a repetitive sample; 20, subsoil (10–20 cm). [file peerj-07-8047-s022.gz › peerj-07-8047-s022]

@M03506:14:000000000-AKVR1:1:1101:13610:1066 1:N:0:38
NGAACTCCTACGGGAGGCAGCAGTCGAGAATTTTTGACANNNNNNNAAACCCTNNNNNNNCGACGCCNNNNNNNGGATGAANNNNNNNGGATTGTNNNNNNNTGTCATTNGGNNNNNNNNNNNATACGTTNNNNNNNNNNNNNNTGNTAGTNNNNNNNGANGAAGGNACNGCNNNNNNNGTGCCAGNNNNNNNNNNNANNCNNNNNNCCNAAGCNNNNNNNNGATTCANNNNNNNGAAAGGGNNNNNNNNNGGCGCGGTNNGNNGGNGNNNNNNNNNCGGNGCTNAANNCCNNNNNGGCAT
+
#8ACCGGGG@FGGGGGGGGGGGGFGGFGGGGGGGGGGGG#######::DFGGG#######::DFGGG#######::DFGGG#######::DFGGG#######4:BFGGG#:B###########::BFGFG##############3:#38F@#######58#8@FCF#5@#6>#######66>FGGA###########6##6######*4#*3;5########3*3*8+#######/2;7=CE#########211:>EF/##*##21#*#########011#07*#.1##10#####)))8)
@M03506:14:000000000-AKVR1:1:1101:15605:1082 1:N:0:38
CGAACTCCTACGGGAGGCAGCAGTGGGGAATATTGGACANNNNNNNAAAGCCTNNNNNNNCCATGCCNNNNNNNTGATGAANNNNNNNGGGTTGTNNNNNNNTTTCAGTGGGGNNGNNNNNNNCGGTACCNNCANNNNNNGNNNCGNCTAANNNNNNNCCAGCAGCCGCGGTNNNNNNNAGGGGGCNNGNNNNNTTNGNNTTNNCNNGGCGTAANNNNNNNGTAGGCGNNNNNNNAAGTCGGGGGNNNNANCCTGGAGCTCAACTCCANANNNNNNNTCGATACTGGCGATNNNGNGGCCG
+
CCCCCGGGGGGGGGGGGGGGGGGGGGGGGGGGGGGGGGG#######::DFGGG#######::CFGGG#######,:CFFGF#######::DFGGE#######::BFGGGGGGG##:#######::B=FGG##84######:###::#:8FG#######:8@FFGGG?FFEEC#######56*FGG*##6#####44#4##43##1##44*CFGG#######22;EEFE#######/2;9CEGGGG####2#**2AFD>F97FDGGFEG#1#######019C37E+9DF9C)###.#0)05;
@M03506:14:000000000-AKVR1:1:1101:18920:1230 1:N:0:38
CGAACTCCTACGGGAGGCAGCAGTGGGGAATCTTGCGCAATGGGCGAAAGCCTGACGCAGCCATGCCGCGTGAATGATGAAGGTCTTAGGATTGTAAAATTCTTTCAGCAGGGACGATAATGACGGTACCTGCAGAAGAAGCCCCGGCTAACTTCGTGCCAGCAGCCGCGGTAATACGAAGGGGGCTAGCGTTGCTCGGAATTACTGGGCGTAAAGGGCGCGCAGGCGGGTCGTGAAGTCAGAGGTGAAAGCCCAGGGCTCAACCCTGGAATTGCCTTCAAAACTGCCGGCCTTGAGTATG
+
@BCCCDEFFGGGGGEGGGCGDGGE<AFGGGGCGGGFG7+@FDF8ECGGGGGEFEFGC@CGGGGGFFFGGGGG,CEEAFGGGGGDE5EGGGFFGGDGGGGGFCGFFCCFCFFGG7FG:FGG9EFGGDFGDFC9FDD?FFDA=EFFGGGDCCF<F9<FGGCFFCGGGGCEC@>FCCGGGGF,=*=*CFC8CFEECGGGEG7>*8CEGGG68ECE?*;CECD=EEGGGDGCEGE5:C*0/9C+<C99=ED*3+<65E55CBD4*+96>7>5FD?=*CFGF?*20=*776*027),)9;66@64=
@M03506:14:000000000-AKVR1:1:1101:9407:1230 1:N:0:38
CGAACTCCTACGGGAGGCAGCAGTAACGAATCTTCCCCAATGGGCGCAAGCCTGAGGGAGCGACGCCGCGTGGAGGATGAAGTCCTTCGGGATGTAAACTCCTGTCAGGGGTTACCAAGATACTGAGGAGCCCCAGAGGAAGAGGCGGCTAACTCTGTGCCAGCAGCCGCGGTAAGACAGAGGCCTCGAGCGTTAGGCGGAATCACTGGGCTTAAAGCGTGTGTAGGCGGATGGTTAAGTGCCTTGTGAAATCCCACGGCTCAACTGCGGAACGGCTGGGCATACTGGTGGTCGTGAGCCC
+
CCCCCGGGFEFC@@C@CGCGGGGGGGFCGEGCFFFGFCF@FGGGGEGCFG8FF8F8F@FEED:FCFECEDGGE,FC:FGGE9EBA9FCFGDGGDFFB@?FE=F<FFGG@8BFGCBFECD<FGGGGGCFFEG=3BFFDGFFFGGFFGFFGCFGF?FGC;@;,;FC@CGGGGGGFGCGBB@CCFFG>FGC=F<C1CCGC?E51*;FE6<CFG58@@9::08;*/;;<:FGGGD8*1<<99:CF799++2><<7+02<<6)))>*2<706*27:>CGC/).9*/776+/??)5339.7)7)08)
@M03506:14:000000000-AKVR1:1:1101:13391:1234 1:N:0:38
CGAACTCCTACGGGAGGCAGCAGTGGGGAATCTTGGACAATGGGCGCAAGCCTGATCCAGCCATGCCGCGTGAGTGAAGAAGGCCTTAGGGTTGTAAAGCTCTTTTGCCAGGGACGATAATGACGGTACCTGGAGAATAAGCCCCGGCAAACTTCGTGCCAGCAGCCGCGGTAATACGAAGGGGGCTAGCGTTGTTCGGATTTACTGGGCGTAAAGCGCACGTAGGCGGATTGTTAAGTCAGGGGTGAAATCCCGGAGCTCAACTCCGGAACTGCCTTTGATACCTGCAATCTTGAGGCTG
+
CCCCCGGGGFGGGGGGGGGGGGGGGGGGGGGGGGGGGGGGGGFGGGGGGGGGGGGGGGGGGGGGGGGGGGGGGGGGGGGGGGGGFGGGGGGGGGGGGGGGGGGGGGGGGGGGGGGGGGGGFEGGGGGGGGGGGGGGGGGGGG@GEGGGGGGGGGGGGGGGGFGGGGGGGGGGGGGGGGGGCEGEGGGGGGGGGGGGGEEGGGGGGGGG>GGCCEDGGGGGCGFFGGGGGGGDGGFFCFGCC?F5CC7*3<::CF*7CBCGF?DFF*<C5<C>*>F:*9D>*98?+*:0(0086/*4)?3;>
@M03506:14:000000000-AKVR1:1:1101:9681:1243 1:N:0:38
CGAACTCCTACGGGAGGCAGCAGTGGGGAATATTGGACAATGGGCGAAAGCCTGATCCAGCAATGCCGCGTGAGTGATGAAGGCCCTAGGGTTGTAAAGCTCTTTTACCCGGGAGGATAATGACTGTACCGGGAGAATAAGCTCCGGCTAACTCCGTGCCAGCAGCCGCGGTAATACGGAGGGAGCTAGCGTTGTTCGGAATTACTGGGCGTAAGGCGCGCGTAGGCGGCTTTGTAAGTCAGAGGTGAAAGCCTGGAGCTCAACTCCAGAACTGCCTTTGAGACTGCATCGCTTGAATCCG
+
CCCCCGGGGGGGGGGGGGGGGGGGGGGGGGGGGGGGGGGGGGGGGGGGGGGGGGGGGGGGGGGGGGGGGGGGEGFGGGGGGGGGGGGGGGGGGGGGGGGGGGGGGGGGGGGGGGGGGGGGGGGGGGGGFGEGGGGGGGGGGGGGGGGGGGGGGGGDGGGGGGGGFGFGGGGGGGGFFGGGGGGEGGFGGGGGDDGGGGGGDGG9F9FFGGGGDEGGCEGGGGGGGGGGGG=E8ECC?FCEFFGGGC=CFF?CFGCCCFFD+07CGFCD6FC>FGFG4@7CC>40CFCF9G50>7:@4@@@D
@M03506:14:000000000-AKVR1:1:1101:20455:1260 1:N:0:38
CGAACTCCTACGGGAGGCAGCAGTGGGGAATCTTGCGCAATGGGCGAAAGCCTGACGCAGCGACGCCGCGTGGGGGAAGAAGGCTTTCGGGTTGTAGACCCCTTTCAGGAAGGACGAAGCTACTCGGGTTAATAGCCCAGAGGGTGACGGTACTTCCAGAAGAAGCCCCGGCTAACTACGTGCCAGCAGCCGCGGTAATACGGTGGGGGCAAGCGCTGTCCGGATTTATTGGTCTTAACGAGCGTGGTGGCGGCCAGTTAGGCCCGCTGTGAATACTCGAGGCTCAACCTCGAGACGCCGG
+
CCCCCGGGGFGGGGGGGGGGGGGGGGGEECFDFFGFG@@FGGFG?F7FEGF@FEFGC:FCGGGGDGFCGGGGGFFGEGDFFDEGGGGGGGGGCFFGADFF8=FGGF<F=:CFEFCGGGGGGGGGCG:F:FFAFGGGCFGFAFGGCFCFGGG@CGGDGD;FFF?C:C<CFG>FGDFFFGGGGGDC9CFGFGGGGCECCEF798**2:*8/22AC5C***;<8EE5;:6<CC7@<+++++*2:=7:C7**2*:57:*);<CCCE*+////:>+=C:*+099*7B)2*667:44(0)008B)))
@M03506:14:000000000-AKVR1:1:1101:11499:1280 1:N:0:38
CGAACTCCTACGGGAGGCAGCAGTGGGGAATATTGGACAATGGGCGCAAGCCTGATCCAGCCATGCCGCGTGGGTGATGAAGGCCCTAGGGTTGTAAAGCCCTTTCGGCGGGGAAGATAATGACGGTACCCGCAGAAGAAGCCCCGGCTAACTTCGTGCCAGCAGCCGCGGTAATACGAAGGGGGCTAGCGTTGCTCGGAATCACCGGGCGTAAAGCGCACGTAGGCGGACCCTTAAGTCGGAGGTGAAATCCTGGAGCTCAACTCCAGAACTGACTTCGATACTGAGAGTCTTGGAGTCC
+
CCCCCGGGG@GGGGGGGGGGGGGGGGGGGGGGGGGGGGGGGGGGGGGGGGGGGGGGGGGFGGGGGFGGGGFFEGGGGGGGGGGGGGGGGGGFGGGGGGFFGGGGGGGGGGGDGGEGGGFGFGGGGEGGGGGGGEDCGGGGGGCGGDGGGEFFGGGD@BEGGGGGGGFGGGGGGCFGFGFGGGEGGGCFGGG8E>CCFGGGGGC?EGGGGGGDGGCEGGGECE8F8EFGGGC?8CFCGF70/C5CECCC+?CCGF?FFFF*0+*CFGFGD765:C*<29D*1=@G+9*7)9?3=*96)5674
@M03506:14:000000000-AKVR1:1:1101:9280:1300 1:N:0:38
CGAACTCCTACGGGAGGCAGCAGTGGGGAATTTTCCGCAATGGGCGAAAGCCTGACGGAGTGACGCCGCGCGTGGGACGAAGGCCTTCGGGTCGTAAACCACTGTCAGCGGGAAAGAAGGATGTCGATGCTAATACCATCGGCATTTGACGGTACCTGCAGAGGAAGCCCCGGCCAACTCTGTGCCAGCAGCCGCGGTAAGACAGAGGGGGCAAGCGTTGCTCGGAATTACTGGGCGTAAAGGGCGCGTAGGCGGGATGGCAAGTCGGGCGTGAAATCCTTCGGCTCAACCGAAGAAGGTC
+
CCCCCGGGGGGGGGGGGGGGGGGGGGGGGGGGGGGGGGGGGGGGGGGGGGGGGGGGGGGGGGGGGGGGGGGGGGGGGGGGGGGGGGGGGGGFGGGGGGGGGFGGGGGGGGGGEGGGGGGGGGGGGGGGGGGG9FFGGGGGGGGGGGGGGGDCGGGGGGGGGGGGGFFGCEGGGGGCFFFGGGGG?FGGGGGGGGGGGGDGGG6<8CFGCECCC5C5>ECEG+<EEEC=?CEE:FFAE*7?FFFDEC:C*:*CC7EG5@GG:C4A+:ED*9C<D5CG*6D*:*7=E)>??C5;>@))0)00*
@M03506:14:000000000-AKVR1:1:1101:20245:1328 1:N:0:38
CGAACTCCTACGGGAGGCAGCAGTGGGGAATTTTCCGCAATGGGCGAAAGCCTGACGGAGTGACGCCGCGTGTGGGACGAAGGCCTTCGGGTCGTAAACCACTGTCAGTGGGAAAGATGGGTGTCGGCGTGATAACCGCCGGCATTTGACGGTACCTGCAGAGGAAGCCCCGGCTAACTCTGTGCCAGCAGCCGCGGTAAGACAGAGGGGGCAAGCGTTGCTCGGAATTACTGGGCGGAACGGGCGCGTAGGCGGGATGGCAAGTCGGTCGTGAAATCCATCGGCGCAACTGAGGCTCGGC
+
CCCCCGGGGGGGGGGGGGGGGGGGGGGGGGGGGGGGGGGGGGGCECGGGGGGGGGGGGGGGGGGGGEGGG@>BFEGFCGGGGGGGGGGGGGGGGGGGDFFGGGGFGGFCCFFDFGDDFGGGGDFGGGGGGGGGFCFGEFGGGGGGGGGGG@*CF@CD@CFF@EGCCCC7FFFG>C@FFGGG@,?CCFFGGGGGGGGGGGEGF6+;@<FC5C>85AC>8;C=9<EGC55<FCGG685:*5**/7E5C=C:=EEGGCD:>976:7=C>*/*1:)9C397@D*2*7:E)759<?(6?3)7.0))
@M03506:14:000000000-AKVR1:1:1101:16792:1343 1:N:0:38
CGAACTCCTACGGGAGGCAGCAGTCGGGAATTTTGCGCAACGGGCGAAAGCCTGACCCAGCAACGCCGCGTGAAGGATGAAATCCCTCGGGATGTAAACTTCGCAAGAACGGGAAGAATAAGCGAGAGCTAATACCTCTCGTGACGACGGTACCGTTTGTAAGCTCCGGCTAACTCCGTGCTAGCAGCCGCGGTAATACGGGGGGAGCAAGCGTTGTTCGGATTTACTGGGCGTAAAGGGCGCGTAGGCGGCCACTGCAAGTCAATTGTGAAGTCTCCGGGCTTAACTCGGAAAGGTCAAC
+
CCCCCGGGGGGGGGGGGGGGGGGGGGGGGGGGGGGGGGGGGGGGGGGGGGGGGDGGGGGGGGGGGGGGGGGGGGGGGGGGGFFGGGGGGGGGGGGGGGGFGGGGGGGGGGGGGGGGGFGGGGGGGGGGGGGGGGGG9FGGGGCFF@FEGGGGGGGGGGGGGGGGGGGGEE@EGFGGGGGGGGGGGGGGGGGGGGGGCFFFGGGGGGGGGFFCE;CGGGGGGDC8CGGGGG558>CGGGGGGGGEE5*9?EGGGGFGGFC7?<FGGGCDACD*:::9:=DD7@:7E=0*-7>()0856@F*/
@M03506:14:000000000-AKVR1:1:1101:12228:1358 1:N:0:38
AACTCCTACGGGAGGCAGCAGTGGGGAATCTTGCGCAATGGGCGGAAGCCTGACGCAGCAACGCCGCGTGGGGGATGAAGGCTCTCGGGTTGTAAACCCCTTTCAGCAGTGACGAAATTGACGGTACCTGCAGAAGAAGCCCCGGCCAACTACGTGCCAGCAGCCGCGGTAATACGTAGGGGGCGAGCGTTGTCCGGATTTATTGGGCGTAAAGAGCTCGTAGGCGGCTTGGCAAGTCGGGTGTGAAAACTCCAGGCTCAACCTGGAGACGCCCCTCGAGCCTGCTATGGCTAGAGTCCGG
+
CCCCCGGGFGGGGGGGGGGFGGGGGGGGGFFGFGGGGDGGGGGGGGDGGGGGGGGGEFGGFFDGGCGG:FEEGGFEDGGGGGGGGGGGGGGGGGGFGGGGGGDGA<FFGFFGGGGGGFGG9FGGGCGGGGGFF9FFGGAEGFGGGGGGGGGFG7F,F@CFCEFFGE>FDFF:<:FC<FCC7FCEGGGGDGEDCGGGDG5EGGGGGCCCEEGGCEGGEF8ECGGCEGGDC***<F6=FFDG==E/2A<*<C79FC6CG>FFGGG?CF7CCDGEG)/:DEGG*7?=C4:79F@FF5?47FBDB
@M03506:14:000000000-AKVR1:1:1101:14451:1430 1:N:0:38
CGAACTCCTACGGGAGGCAGCAGTGGGGAATATTGGACAATGGGCGCAAGCCTGATCCAGCCATGCCGCGTGGATGATGAAGGCCCTAGGGTTGTAAAGTCCTTTCGGCGGGGAAGATAATGACGGTACCCGCAGAAGAAGCCCCGGCTAACTTCGTGCCAGCAGCCGCGGTAATACGAAGGGGGCTAGCGTTGCTCGGAATCACTGGGCGTAAAGCGCACGTAGGCGGACTCTTAAGTCGGTGGTGAAATCCTGGAGCTCAACTCCAGAACTGCCTTCGATACTGAGAGTCTCGAGTCCG
+
CCCCCGGGGGGGGGGGGGGGGGGFCFGGGGGGGGGGGGGGGGGGGGGGGGGGGGGGGGGGGGGGGGGGGGGGGFFGGGGGGGGGGGGGGGGGGGGGGGGGGGGGGGGGGGGGGDGGGGGGGFGGGGGGGGGGGGGGGFGGCCGGGGGGGGFGGGGGGFEFFGGGGGCGEEGGGDGEGG:GGGGGEGDFGGGGGGGGFGGGGGGCF?FGGGGEECFFGGEGGGDFGGFGGGGGCGGF??FDGGGGGCF>FA?FGGCG6745+<*2+277<0C@F6*7=*7<3*0*<7CFBC63FFFFB9>*)
@M03506:14:000000000-AKVR1:1:1101:9609:1441 1:N:0:38
CGAACTCCTACGGGAGGCAGCAGTGGGGAATTGTTCGCAATGGGCGCAAGCCTGACGACGCAACGCCGCGTGGAGGATGAAGACCTTCGGGTCGTAAACTCCTTTCGATCGAGACGAACGGCTCCCGGACGAATAATCCGGGAGAGTGACGGTACCGAGAGAAGAAGCCCCGGCTAACTCCGTGCCAGCAGCCGCGGTAATACGGGGGGGGCAAGCGTTGTTCGGAATTATTGGGCGTAAAGGGCTCGTAGGTGGCCAACTAAGTCAGACGTGAAATCCCTCGGCTTAACCGGGGAACTGC
+
CCCCCGGGGGGGGGGGGGGGGGGGGGGGGGGGGGGGGGGGGGGGGGGGGGGGGGGGGGGGGGGGGGGGGGGGGGGGGGGGGGGGGGGGGGGGGGGGGGGGGGGGGGGGGGGEGGGGGGGGGGGGGGGGEGGGDGFGGGGGGGGGGGGFFCGGGGGGCCEGGGGGGGGF7FFC7*CCFGGGGEGGGCCFGFF*;C5EEEEGGGGGGGGGGGGEGGGGG?=ECFGGDGGGC++3<9EGEEGGGGGGG6E3::FGCFGCF6F<6FFGGGCGGFG>DF5<FFGGC@BGD5)6<GFB)7:))76F/
@M03506:14:000000000-AKVR1:1:1101:11415:1495 1:N:0:38
CGAACTCCTACGGGAGGCAGCAGTGGGGAATATTGGACAATGGGCGCAAGCCTGATCCAGCAATGCCGCGTGAGTGATGAAGGCCTTAGGGTTGTAAAGCTCTTTTACCCGGGATGATAATGACAGTACCGGGAGAATAAGCTCCGGCTAACTCCGTGCCAGCAGCCGCGGTAATACGGAGGGAGCTAGCGTTATTCGGAATTACTGGGCGTAAAGCGCACGTAGGCGGCTTTGTAAGTTAGAGGTGAAAGCCTGGAGCTCAACTCCAGAATAGCCTTTAAGACTGCATCGCTTGAATCCA
+
CCCCCGGGGFGGGGGGGGGGGGGGGGGGEGGGGGGGGGGGGGGGGGGGGGGGGGGGGGGGGGGGGGGGGGGGGGGGGGGGGGGGGGGGGGGGGGGGGGGGGGGGGGGGGGGGGGGGGGGGGGGGGGGGGGGGGGGGGGGGGGGGGGGGGGGGFGGGGGGGGGGGGGGGGGGGGGGGGGGDGGGGGGGGGGGGGGGGGGGGGGGGGGFGGGGGGG>GCE=GGGGFCEGGGG*?FFGGGGFCFFGFGF5DFFGGGFGG=@F7?C6C?FGGGGFF>D=FCBGG7=6EGF4?<>B?FF:>??@40
@M03506:14:000000000-AKVR1:1:1101:12072:1544 1:N:0:38
CGAACTCCTACGGGAGGCAGCAGTGGGGAATATTGGACAATGGGCGCAAGCCTGATCCAGCCATGCCGCGTGAGTGACGAAGGCCTTAGGGTTGTAAAGCTCTTTTGGCGGGGACGATAATGACGGTACCCGCAGAATAAGCTCCGGCTAACTTCGTGCCAGCAGCCGCGGTAATACGAAGGGAGCTAGCGTTGTTCGGAATCACTGGGCGTAAAGCGCACGTAGGCGGGTTTGTCTGTCAGGGGTGAAATCCGGGAGCTCAACTCCGGAACTGCCCTTGATACAGCAAGCCTTGAGTCCG
+
CCCC<8F@C-CFGDFE@EGDFGEFFCGEGGGGGGFDCGGFCFDGFDEE@CE@CFEGG<<C<FFFFFCFEFFFGGGGG9,BFECGG8959EEFGDBAF<,<5BFGDFFCF7@F=:FDGE+>FGD9FFGG:FFGGFGCFG9FBBFF>C:CGEFGFGGC,<*43<BFF7=:F*FFEGGCFF:<@:F=C8;<FCCC:CECFEGG5C+:CFG6CFGEC5@G?=CEGGGGF5F5C5:E85;<+22+2<*:*2:*2<C:F*57C@DGFGFCGC+9*15)*066*9<CF7FC+0*)(20(9F;*7//*0
@M03506:14:000000000-AKVR1:1:1101:8114:1551 1:N:0:38
CGAACTCCTCCGGGAGGCAGCAGTCGAGAATCTTCCGCAATGGACGCAAGTCTGACGGAGCGACGCCGCGTGCGGGATGAAGGTCTTTGGATTGTAAACCGCTGTCACGCGTTATGAATGCGCGGCAGCCAACAACTGCCGCGTTGACAAGGGCGCGAGAGGAAGCCACGGCTAACTCTGTGCCAGCAGCCGCGGTAATACAGAGGTGGCAAGCGTTGCTCGGTATCACTGGGCTTAAAGGGCGCGTAGGCGGTGCGGTACGGTTTCGGTGAAATCCCTCGGCCCAACCGAGGCACAGCCC
+
CCCCCGGGG<FGGGGGGGGGGGGGGGGGGEGGGGGGGGGGGGGGGGGDGGGGGFGFGGDGGGGGGGGGGGGGGGGGGGGGGGGGGGGGGGDGGGGFGGGGGGGGGGGGGGGGGGGGGGGGGGGGGGGGGGGFGDGGGGGGEGGGGGGGF;CCGGGGGCGGFEC@FFFGGGDGGDFGFEGGGGGGFGGFGGFCCEEECEFCF7E9EGGGGGF6FGEEGGGGGEGGDGFCFDCG=FF86C7E?EEEGGGCGGGGGGGDGFGDGGC6=CCD=**09CCEC6DGG>3/55*76DFFF35)0;>F)
@M03506:14:000000000-AKVR1:1:1101:19323:1562 1:N:0:38
CGAACTCCTACGGGAGGCAGCAGTGGGGAATCTTGCGCAATGGGCGAAAGCCTGACGCAGCGATGCCGCGTGCGGGATGAAGGCCTTCGGGTTGTAAACCGCTTTCAGCAGGGACGAAATTGACGGTACCTGCAGAAGAAGCCCCGGCCAACTACGTGCCAGCAGCCGCGGTAATACGTAGGGGGCGAGCGTTGTCCGGATTTATTGGGCTTAAAGAGCTCGGAGGCGGGTTGGTAAGTCGGGTGTGAAATCTCCAGGCTCAACCTGGAGAGGTCATTCGAGACCGCCATGACTAGAGGCC
+
CCCCCGGGGGGGGGGGDGGGGGGFGFGGGGGFFGGGGGGGGGGGGGGCEGGGGGGGGGGGGEGGGGGGGGGGGGGGGGGGFFGGGGGGGGDGGGGGFGGGGGGGGFDEGGGGGGGGGGGGGGGGDGGGGGGGGGGGGGGGGGGGGGGGG*>FGGGGFGEECFGGFGGGGDC=:CFFGGF9:@::FGG5CECCEGGGGE>C5;6:<CCFFE**3<FFFF:C8C**:EDGG*?5CGGCCECFEGGGGGGDCEGF*0<CCFF52+=7F4**276)>6>C79>77F>G*79@65).68*<*=))0
@M03506:14:000000000-AKVR1:1:1101:14928:1576 1:N:0:38
CGAACTCCTACGGGAGGCAGCAGTGGGGAATCTTGCGCAATGCGCGAAAGCGTGACGCAGCAACGCCGCGTGGGGGAAGACGGCCTTCGGGTTGTAAACCCCTTTCAGGAGGGACGAAGGTCGGCGGGTTAACAGCCCGTCCGGCTGACGGTACCTCCAGAAGAAGCCCCGGCTAACTACGTGCCAGCAGCCGCGGTAATACGTAGGGGGCAAGCGTTGTCCGGAATTATTGGGCGTAAAGAGCGCGTAGGCGGTCCGATAAGTCGGCTGTGAAAGTCCAGGGCGCAACCCTGGACAGCCG
+
CCCCCGGGGGGGGGGGGGGGGGGGGGGGGGGGGGGGGGGGGGGGGGGGGGGGGGGGGGGGGGGGGGGGGGGGGGGGGGGGGGGGGGGGGGGGGGGGGGGGGGGGGGGGGGGGGGGGGGGGGGGEGGGGGGGGGGGGGGG@FGGGGGGGGGGGGGGGGGFFCFFCFGGGGGGGGGGGGGGGGGFFGGGGGGGGGCEEEEGGGGGEFGDEGGGGGGGGGEGGG@CGG5EGGGGGGGFECCG*<EGFCCEDCEEFGGGG=5CCCEGG?DGC*/*9FFFGGF:7CFF**8>B9FB0>F:)9>)70
@M03506:14:000000000-AKVR1:1:1101:19583:1576 1:N:0:38
CGAACTCCTACGGGAGGCAGCAGTGGGGAATATTGCGCAATGGACGGAAGTCTGACGCAGCAACGCCGCGTGAGGGATGACGGCCTTCGGGTTGTAAACCTCTTTCAGCAGGGACGAAGCGCGAGTGACGGTACCTGCAGAAGAAGGACCGGCCAACTACGTGCCCGCAGCCGCGGTAATACGTAGGGTCCGAGCGCTGTCCGGAATTATTGGGCGTATAGGGCTCGTAGGCGGTTCGTCGCGTCGGGAGTGAAAACTCGGTGCTCAACCACGAGCCTGCGTCTGATACTGGCAGACCAGA
+
6ACC<<FGC@CFGGC7BCCFFFG@@EFDGGGGDGGGGDF>FGGFFGE7@FGA<FFFGCFDDEEEGECFGEGEFEGGDGGGGDCCFCB,44:4?:FFGGGDA?EDGED9FC<=C@G@:FF=:+@F>FGDE75+@FCGGGGGFG@FDGGGFC**CCBCFA,?F2<FC,<@*<*<7FFG14F:EFCCECCE6;C?*/88*/8C@CEC*:8++<30+;/CG**2<FC@FFE:8A*0*/:C=*1*1*127*57*7=C>EGGG473*/**30+7***.97):7@F4)8>2*/**.*/)).7)7)).)
@M03506:14:000000000-AKVR1:1:1101:9220:1606 1:N:0:38
CGAACTCCTACGGGAGGCAGCAGTGGGGAATATTGCGCAATGGGCGAAAGCCTGACGCAGCGACGCCGCGTGAGGGAGGACGGCCCTCGGGTTGCAAACCTCTTTTCTGGGGGACGAGGATGGACGGTACTCCGGGAATAAGCACCGGCTAACCCCGTGCCAGCAGCCGCGGTAATACGGGGGGTGCAAGCGTTGTCCGGATTTACTGGGCGTAAAGGGCGCGTAGGCGGCTTCATCAGTCGGACTTTTAAGAGCGGGGCTCAACCCCGTGGTGGGTTCGGGACGGTGGGGCTGGGGCGCG
+
CCCCCGGGGGGGDGGGGCGGGGGDGGGGGGGGGGEGGDGGGGGGGGGGDEGGGGGGGGGGGGEGGGGGGGGGGGGGGGDGGGGGGGFGGGGGGGGGGGGGGGGAFFGEGFGECCFCEGGGGGGGGEGCCGCGGGGG7:<CFCGGGGGGG>FGGGGGG<:CFGFGGGGGGGGGE>CFFGGEGGGGEGDCFFFG*ACCCGGG*;*@7<+ACFFE8CCC:CC5CCC8:ECFEGE88C9E:CC9:=C=C5+*<<FGCC?3C3<5*:*<C*:5=7E31/9E575<DF)*/87:>35(.)8:@)7).
@M03506:14:000000000-AKVR1:1:1101:22320:1668 1:N:0:38
CGAACTCCTACGGGAGGCAGCAGTCGGGAATTTTGCGCAATGGACGAAAGTCTGACGCAGCAACGCCGCGTGAGGGATGACGGCCTTCGGGTTGTAAACCTCTTTTGTCAGGGACGATGATGACGGTACCTGACGCATAAGCTACGGCTAACTACGAGCCAGAAGCCGCGGTAATACGTAGGTGGCAAGCGTTGTCCGGATTTACTGGGCGAAAATAGCGCGCAGGCGGTGGGTGTAGACGCTGCTTAGATCCCACGGTATCACCGGGGCGGGTTACGCGAGACTGAGTGCGTCGCTGGCA
+
CCCCCGGGG9FGGGFGDFGGGGGGGG7CGGGGGG,FCDFEGGG@<C@C:66@FFCGGFCDGCFF+FFGGGEGC@FFEGGDACGCEGF@FCEGGGEFGGGE8=F,BEEF5AEGEG@CGEGCFGA,>+8++:@3,3=+:C@FFD,:>C35::,5@;@***5C>F,<<7D*<C@F1*,,7<F@@C2:*4+?1<<1*:B<<**8:1<C++++CFD**2*++<+*:CE5**8:C/***1*/++*07:7:*++*+++09:+**0/*1+*+*//)*)/.79*7<)/5))71?FC))*13<D3).0)<)
@M03506:14:000000000-AKVR1:1:1101:11350:1684 1:N:0:38
CGAACTCCTACGGGAGGCAGCAGTCGAGAGGCTTTGGCAATGGGGGAAACCCTGACCAAGCGACGCCGCGTGGAGGATGAAGGCCCTTGGGTTGTAAACTCCTTTTGTTGGGGAAGAAGTGCGATCAGGTGAACAATCTGGTCGTTTGACGGTACCCGACGAATAAGCTCCGGCTAACTCCGTGCCAGCAGCCGCGGTAACACGGGGGGAGCAAGCGTTGTTCGGAATCACTGGGCGTAAAGGGCGTGTAGGCGGTTGCGTAAGTGGAATGTGAAATCCCCCGGCTTACCCGGGGACCTGC
+
CCCCCGGGGCFGGGGGGGGGDGGGGGGGGGGGGGGGGGGGGGGGGGGGGGGGGGGGGGGGGGGGGGGGGGGGGDGGGGFGGGGGGGGGGGGGGGGGGGFFCFGGGGGGFGGGGFGGGGGGGGGGFGGGGGGGGGGGGGFCGGGGGGGGGGGGGGC:FFCCGGGGGGGFGGDCF7CGGGGFGG:BEGGGGGFFGDGGGEDGGFFGGGGGGGGGGGGGGGGGGFFGCC>FFFG?:6CGGGDEGGGGDEGD/:CEGEEG5>CDCEDFCGG4CFG=7>CF7@<*17B=CBG:?6993BBB)0.7.
@M03506:14:000000000-AKVR1:1:1101:9588:1690 1:N:0:38
CGAACTCCTACGGGAGGCAGCAGTGGGGAATTGTTCGCAATGGGCGCAAGCCTGACGGCGCAACGCCGCGTGGAGGATGAAGATCTTCGGGTCGTAAACTCCTTTCGATCGAGACGAATTTCCTTGGGGTGAATAATCCCGAGGGTTGACGGTACCGAGAGAAGAAGCCCCGGCTAACTTCGTGCCAGCAGCCGCGGTAATACGAAGGGGGCTAGCGTTGCTCGGAATGACTGGGCGTAAAGGGCGCGTAGGCGGTTCGTACAGTCAGACGTGAAATTCCCGGGCTTAACCTGGGGGCTGG
+
CCCCCGGGGGGGGGGGGGGGGGGGGGGGGGGGGGGGDGGGGGGGGGGGGGGGGGGGGGGGGGGGGGGGGGFGGGGGGGGGGGGGGGGDGGGGGGGGGGGGGGGGGGGGGGGDGGDGGGGFGGGCDGGGGGGGGGFGGGFGGGGGGGGGFGGGGGGGGGGGGGGGFGGGGGGGGGGGGFGGGGGGGGGGGGGGGGCGE8?EGFGGGGGGCEG5:EGGGGGGGGCGGG58EEFGGGGF=?DGGGGGEG5D::CEGGGC*8D7*:9FFGCFG<=>C4CFC4?C*8BGC)7?4F?4>F:>EBFF)
@M03506:14:000000000-AKVR1:1:1101:23367:1693 1:N:0:38
CGAACTCCTACGGGAGGCAGCAGTAAGGAATATTGCGCAATGGGCGAAAGCCTGGCGCAGCGACGCCGCGTGGGGGATGAAGGTCTTCGGATTGTAAACCCCTTTCGGGAGGGAAGATGGAACGAGCAATCGTTCGGACGGTACCTCCAGAAGCAGCCACGGCTAACTTCGTGCCAGCAGCCGCGGTAATACGAAGGTGGCAAGCGTTATTCGGATTTACTGGGCGTATAGGGAGCGTAGGCGGTTCGTTAAGCCCGCTGTCAACTCTTCAGTCTTAACCTGGAACAGTCGGTGTGGACGC
+
CCCCCFG<CCEGG>FGCEEEGGGGGGGGGGGGGGFDEDGCGGGF86@@:@8FGGEGEEEC@GEGGGGGGGGGGD7BFGGGGA8,CFFBFGGDGGEF?FGG7FCC<5B@F@FGGGCGGGGGGAF7:<C:FGG@FFFB*>F@GFFE97<CFFCG:F,3,3<B<7FG*,5CFGG:C>CGCCFGGC@F8:ECE?F98FG5*<A5E>FG*;;?CF7986C8*+2AF@+58CEE*<C7*:*:CED*:FC5>CED*:C50?F3*)951+:<+2A*CFGF**03*9**2)0*3<>?4=)-7..87?F))
@M03506:14:000000000-AKVR1:1:1101:14653:1705 1:N:0:38
CGAACTCCTACGGGAGGCAGCAGTGGGGAATCTTGCGCAATGGCCTAACGGCTGACGCAGCGACGCCGCGTGTGGGATGAAGCTCTTCGGAGTGTAAACCACTGTTGCCCGGGACGAACAGCTCGATTAGTCGAGCCTGACGGTACCGGGTGAGGAAGCACCGGCTAACTCCGTGCCAGCAGCCGCGGTAATACGGGGGGTGCGAGCGTTGTCCGGAATCACTGGGCGTAAAGGGCGCGTAGGTGGTGTGGTAAGGGTGTGGTGAAAGTCCGGGGCTCAACCCCGGATCTGCCGTGCCGAC
+
CCCCCGGGGGGGGGGGGGGGGGGGGGGGGGGGGGGGGGGGGGGGGGGGGGGGGGGGGGGGGGGGGGGGGGFGGGGGGGGGGGG<FEGGGGDGGGGGGGGGGGGGGGGGGGGGGGGGGGGGFF3BFGGGGGFCFGGEGGGGA<CCGGCFGGFECFGGGCFGGFCEGDGGCGGGDCGGGFFGFGGGDGGGGCCFGFCEGGGGEGDE5:EE*;EGG:?E*8@FGFGGGGGC:>CGGGDGDEGCEGG99:5///*2:<FF6>D55CCEF4<DFGFBCCD=5769570757).47@4=@))7575)
@M03506:14:000000000-AKVR1:1:1101:15607:1736 1:N:0:38
CGAACTCCTACGGGAGGCAGCAGTGGGGAATATTGCGCAATGGGCGAAAGCCTGACGCAGCGACGCCGCGTGGGGGATGAATGCCTTCGGGTTGTAAACCCCTTTCGGCAGGGACGAAGCGAACGTGACGGTACCTGCAGAAGAAGTCCCGGCTAACTACGTGCCAGCAGCCGCGGTAAGACGTAGGGGACGAGCGTTGTCCGGATTCATTGGTCGTAAAGAGCGCGTAGGCGGTTACGCAAGTCGGTTGTGAAAATCCGGGGCACAACCCCGGACCTGCATCCGATACTGCGTGCATAGG
+
CCCCCEFGGGGGGGGGGGGDGFFFGGGGEGE@FFGGGGGGGG?FFGGEGD,,F8@AFDGEFE>ECEE@>F@FBCEGGGGGGGFGGGGGGDGFC:CFGGFEFFGGGGGCCGGGGGF+CC>F7<F<BFGGGCECGECFGGGGGGG:,@3,7:F7BFGFFAFF@CCGGGC@EFGCGGGGEC8FD68FFGGDDC:E5:*::ECGECEC5;*:9EC:@0</1;FF7+2:*:EE55C6:5:C5+*::=:+<*5>5CC5D++2<76<CEGECDC5C*:)))):7)**0*1+*.17677)0)8).*/7)
@M03506:14:000000000-AKVR1:1:1101:15845:1737 1:N:0:38
CTAACTCCTACGGGAGGCAGCAGTGGGGAATATTGCACAATGGGCGCAAGCCTGATGCAGCGACGCCGCGTGAGGGATGACGGCCTTCGGGTTGTAAACCTCTTTCAGTAGGGACGAAGCGCAAGTGACGGTACCTATAGAAGAAGCACCGGCCAACTACGTGCCAGCAGCCGCGGTAATACGTAGGGTGCGAGCGTTGTCCGGAATTACTGGGCGTAAAGAGCTCGTAGGTGGTTTGTCGCGTTGTTCGTGAAAACTCACAGCTCAACTGTGGGCGTGCGGGCGATACGGGCAGACTGGG
+
CCCCCGGGGGGGGGGGGGGGGGGGGGGGGGGGGGGGGGGGGGGGGGGGGGGGGGGGGGGGGGGGGGGGGGGGGGGGGGGGGGGGGGGGGGGGGGEGGGGGGGGGGGGGGGGGGGGGGGGGGGGGGGGGGGGGGGGGGGGGFFGGGGGGGGGGGGGGGFGGGGGGGGGGGGGGGGGGGGGGGGG<FGGGCCFGGGGGEGGGGGGGGDFFGGGFFGGGGGEGGGGGFFGGEGGGC:EFEEGGGEEC7/*9CE::CGFGGFGGGGGF6C?CE*7=F<GGGE535BF=C>G>9<D93@E>54/<.
@M03506:14:000000000-AKVR1:1:1101:22017:1827 1:N:0:38
CGAACTCCTACGGGAGGCAGCAGTGGGGAATATTGGACAATGGGCGCAAGCCTGATCCAGCCATGCCGCGTGAGTGATGAAGGCCTTAGGGTTGTAAAGCTCTTTTAGCAGGGAAGATAATGACGGTACCTGCAGAAAAAGCCCCGGCTAACTTCGTGCCAGCAGCCGCGGTAATACGAAGGGGGCTAGCGTTGCTCGGAATTACTGGGCGTAAAGCGCACGTAGGCGGCTTCTTAAGTCGGTGGTGAAATCCTGGAGCTCAACTCCAGAACTGCCTTCGATACTGGGAAGCTCGAGTCCG
+
CCCCCGGGGFGGGGGGGGGGDFFFGGGGGGFFFFFFGGCFFGGGGGGGGGGGGDFFGGGGGGGGFGGGGECFEGFFGGGFGGGFFFGGGFGGFCGGGGGGGGGFFFGGGGGGFDFECFFGGFFGGGGGGGGGGGGFGGGGGGGGGGGGGGGGGGGGFFGGGGGGFGGGGGGGGGGGGG@:FEGGGGDGGGGGGDD,BEG5CFFGGGGGGGDEGEFFCGGC5*;FGEF88*:?6CFGGCCFEGGDGDFGGGC?D?+72.7*<?F6+CCCFCCFGGGGFF6*5=:ECB440C:2?FE))*01.
@M03506:14:000000000-AKVR1:1:1101:10728:1853 1:N:0:38
CGAACTCCTACGGGAGGCAGCAGCCGAGAATATTCGACAATGGGCGAAAGCCTGATCGAGCGACGCCTCGTGCTGGATGAAGTGCTTCGGTACGTAAACGGCTTTTATCGGGGACGAAATTATTGACGGTACCCGATGAATAAGGGGCTCCTAACTCTGTGCCAGCAGGAGCGGTAATACAGAGGCCCCGGGCATTATCCGGAATCACTGGGCGCCAAGGGTGTCTCTGCGGCCTTGTTAGTCGCTGGTGAAATCCGTAGGCCTAACCTCCGGTCGTGCCAGAGAAACGTCAAAGCTCGGG
+
CCCCCGFEFGGGCEGC@FCFGGCFFGGGDGGCFFGGGGEGGG<,EFGG>FCEFFGFGGDGGGD7>CF,=FCF:FCFEGCCECFAFGGGGGGFGEF9<FECCFGGGGFGGFC7F@F7:@C8F,C=FDEGCEFGGGG<F@FF9<9=@C*@:FCFFFG,3@C<FCFGGFC>@>>CEC:F*F,<<<;,*<C@8C*4<FC<E99?B5B**AF+<C**8C**/**2/;*:+++++0****;8<<>::002*2/9;6+?*3?F*)*1:?9??<F<F*/07))/)0*1*))**/0)-*)()97)9)).7
@M03506:14:000000000-AKVR1:1:1101:14933:1866 1:N:0:38
CGAACTCCTACGGGAGGCAGCAGTGGGGAATTTTGGACAATGGGGGCAACCCTGATCCAGCCATGCCGCGTGAGTGAAGAAGGCCTTCGGGTTGTAAAGCTCTTTCGGTGGGAACGAAACGGTGGAGGCTAATACCCTCTACTCCTGACGGTACCTACAGAAGAAGCACCGGCTAACTACGTGCCAGCAGCCGCGGTAATACGTAGGGTGCGAGCGTTAATCGGAATTACTGGGCGTAAAGGGCGCGTAGGTGGTTTGATAAGGGTGTGGTGAAAGTCCGGGGCTCAACCCCGGATCTGCC
+
CCCCCGGGGGGGDGGGGGGGGGGGGGGGGGGGGGGGGGGGGGGGGGGGGGGGGGGGGGGGGGGGGGGGGGGGGGGGGGGFFGGGGGGGGGGFGGGGGGGGGGGCGGGGBGGGGGFGDGGGGGGGGGGGGGGGGGGGDEGGGGGGGGGGGGGGGGGGGGGGGGGGGFGGGEGGGGGGGGGGGFECGGGGGFFGGGEGEDCBCFGFFGGGC7C:BBEEGEGGGGGEGGGDGGGFCCGGEG:FGGGGGC=5EGGDFFC>*5:?CEGF6957CGCFDF>F7*2>DFFGCFFF:C@15;))8?@F?
@M03506:14:000000000-AKVR1:1:1101:8444:1899 1:N:0:38
CGAACTCCTCCGGGAGGCAGCAGTGGGGAATATTGGACAATGGGCGCAAGCCTGATCCAGCCATGCCGCGTGAGTGATGAAGGCCTTCGGGTTGTAAAGCTCTTTTGGCGGGGACGATGATGACGGTACCCGCAGAATAAGCCCCGGCAAACTTCGTGCCAGCAGCCGCGGTAAGACGAAGGGGGCAAGCGTTGTTCGGAATTACTGGGCGTAAAGGGCGCGTAGGCGGCACTTTAAGTCAGGCGTGAAAGCCCTGGGCGCAACCTGGGAATTGCGCGTGATACTGGAGGGCTAGAGAGTG
+
CCCCCGGGG-EFGGGGGGGGGGGFGFGGGGGGGGGGGGGGGGGGGGGGGGGGGGGGGGGGGGGGGGGGGG=CFGFFGGGGGFGGGFGGGGGGGEGGGGGGGGGFGGGGGGGGGGGGGGGGGGGGGGGGFGGGGGGGGFGGGG@:FFGGGGGDGFGGGGGGGGFGGGFGGGGGGGGDFEECEGGGGGGGGDGEEG>EFGGDG5CFGFGGGCEGGEGGGGGGEGGGGGCGGGCCGF+<?FFFGGGFGEGGGGG?FE65=@5):55::0>FG5679F7557CD5:FFGFGFFD@<4>FFF4>6=
@M03506:14:000000000-AKVR1:1:1101:12211:1911 1:N:0:38
CGAACTCCTACGGGAGGCAGCAGTGGGGAATATTGGACAATGGGGGCAACCCTGATCCAGCAATGCCGCGTGTGTGAAGAAGGCCTGCGGGTTGTAAAGCACTTTAGTTGGGGAGGAAGGGGAGCAGATTAATACTCTGTTTCATTGACGTTACCCAAAGAATAAGCACCGGCTAACTCTGTGCCAGCAGCCGCGGTAATACAGAGGGTGCGAGCGTTAATCGGAATTACTGGGCGTAAAGCGTGCGTAGGTGGTTTGATAAGTCGGATGTGAAAGCCCTGGGCTTAACCTGGGAACGGCA
+
CCCCCFGGGFGGGGGGGGGGGGGFGGGGEGGGGGGGGGGGGGGGGGGGGGGGGGGGGGGEGGGGGGGGGGGGGGGGGGFGGGGGGGFGGGG=FEEGGDGGFFGGGFGFGGGEGGGGDGGGGCFEDGGGGGGGGGFFFFGDEFFDGGGGGGGGGFFGGDFGG:FGGGGGG7@CDEGCGFFGGGGGE@C@FFGGG7CFCCGGFFGGDGGGEGEGD5>EGC=FCFDG5ECFC?:@?EFG5:C*:+:/A*79EE=?DDCF;7*C7CDCFC5):CFFC:7+9)*2173:7F484*9,7)76:)85)
@M03506:14:000000000-AKVR1:1:1101:12548:1912 1:N:0:38
CGAACTCCTACGGGAGGCAGCAGTCGAGGATCTTCCGCAATGGGCGAAAGCCTGACGGAGCGACACCGCGTGCAGGATGAAGGCCTTCGGGTTGTAAACTGCTGTCACGCTATAGGAACCCCGCAAGGGTTGACTAAAGCGAGAGGAAGCAACGGCTAACTCTGTGCCAGCAGCCGCGGTAAGACAGAGGTTGCAAACGTTGTTCGGAATCACTGGGCATAAAGCGCGCGTAGGCGGCCAACTAAGTCAGGTGTGAAATCCCCCGGCTCAACCGGGGAACTGCGCCTGATACTGGTTGGCT
+
CCCCCGGGGFGGGGGGGGGGGGGGGGGGGGGGGGGGGGGGGGGGGGGGGGGGGGGGGGGGGGGGGGGGGGGGGGGGGGGGGGGGGGGGGGGGGGGGGGGGGGGGGGGGGGGGGGGGGGGGGGGGGGGGGGGGGGGGGGGGGGGGGDCFGGGGGGGGGGGGGGGGGGGGGGGGGGGGGGGGGGGGGGGGGGGGGGGGGGGGGGGGGGGGGGGGGGGGGGGGGGF7EEEGGGGGGE6EGGGGGGGGGGGGGGGFGGEGG?>FFEGGGDGCGFGFGGGEGEGGFFFGGFCFBG69F??7F>@F)
@M03506:14:000000000-AKVR1:1:1101:9374:1945 1:N:0:38
CGAACTCCTACGGGAGGCAGCAGTGGGGAATCTTGCCCAATGGGCGAAAGCCTGAGGCAGCAACGCCGCGTGCGGGATGACGGCCTTCGGGTTGTAAACCGCTTTCAGCAGGGACGAAATTGACGGTACCTGCAGAAGAAGCTCCGGCCAACTACGTGCCAGCAGCCGCGGTAATACGTAGGGAGCGAGCGTTGTCCGGATTTATTGGGCGTAAAGAGCGCGTAGGCGGCTCGGTAAGCCGGATGTGAAACCTCCAAGCTCAACTTGGAGCGGCCATTCGGAACTGCTGTGGCTAGAGTCT
+
CCCCCGGGGGGGGGGGGGGGGGGFFGGGGGGGGGGGGGGGGGGGGGGGGGGGGGGGGGGGGGGGGGGGGGGGGGGGEGGGGGGGGGGFGGGGGGGGGGGGGGGGGGGGGGGGGGGGGGGGGGGGGGGGGGGFGGG=FGGGGGGGGGGGGGGGGFF7FGGGGDGCFGD@@FGGGDCEGGFFGC>FCGGGG>?CGE8CFGD:8C?FGFGCGDEEDGGGFGFE5EGDEEGGGGE>?EGGDG4E5CGEGFFGGE+:C67*CFG*0+9?C>CCC46>DGDCC4D7C)<CCF4@>*0485*./91**
@M03506:14:000000000-AKVR1:1:1101:8703:1955 1:N:0:38
CGAACTCCTACGGGAGGCAGCAGTTGGGAATCTTGGACAATGGGGGAAACCCTGATCCAGCCATGCCGCGTGAGTGATGAAGGCCTTCGGGTTGTAAAACTCTTTCGACGGGGACGATAATGACGGTACCCGTAGAAGAAGCTCCGGCTAACTTCGTGCCAGCAGCCGCGGTAATACGAAGGGGGCTAGCGTTGTTCGGAATTACTGGGCGTAAAGCGCGCGCAGGCGGTCTTCCAAGTCAGTGGTGAAAGCCCGGAGCCTAACTCCGGAACGGCCATTGAAACTGTGAGACTTGAGGATG
+
CCCCCGGGGGGGGGGGGGGGGGGGGGGGGGGGGGGGGGGGGGGGGGGGGGGGGGGEFGGGGGGGGGGGGGFGFGFFGGGGGGGGGGGGGGGGGGGGGGGGGGGGGGGGGGGGGGGGGGGGGGGGGGGGGDECCFGGGGGGFGFGGGGGGGGGGGGGGGGGGGGGGGGGGGGEFGGGGGGGGGEGGG7EGGGGGGEG?EGGC*A7<FGGGGGEGGFGEGGGGGGGGGD=ECCCCFCE?C7ECC?CGGGGGGF*9:EGEFG3*<C*0*7CGDEF3*97<477F?FFC62@<:?)09?FF:6:)
@M03506:14:000000000-AKVR1:1:1101:13392:2053 1:N:0:38
CGAACTCCTACGGGAGGCAGCAGTGGGGAATTTTGGACAATGGGCGCAAGCCTGATCCAGCCATGCCGCGTGAGTGAAGAAGGCCTTCGGGTTGTAAAGCTCTTTCGGCGGGGACGAAACGGTCCGTGACAACACCACGGACTAATGACGGTACTCGCAGAAGAAGCACCGGCTAACTACGTGCCAGCAGCCGCGGTAATACGTAGGGTGCAGGCGTTAATCGGAATTACTGGGCGTAAAGCGTGCGCAGGCGGCTCCTTAAGTCAGATGTGAAAGCCCCGGGCTTAACCTGGGAACTGCG
+
CCCCCGGGGFGGGGGGGGGGGGGGGGGGGGGGGGGGGGGGGGFFGGGGGGGGGGGGGGGGGGGGGGGGGGGGGGGGGGGGGGGGGGGGGGGFGGGGGGGGGGGGGGGGGGGGGGGGGGGGGGGGGGGGGGGGGGGGGGGGGGGGGGGGGGGGGGGGGGGGGGGGGGGGGGDGGGGGGGGGGGGGGGGGFGGGGGEGGGDGGGGFDFEGGGGGGGGGGGGGGGGGGGGGGGGGFGDEEGGGGGGGGGGGGEGGGDC>G>GGC?CFFFGGGGGFGGGGG:<DG3>C=>CFA773>F;FFF6?@
@M03506:14:000000000-AKVR1:1:1101:9076:2077 1:N:0:38
CGAACTCCTACGGGAGGCAGCAGTGGGGAATTTTGCACAATGGGCGAAAGCCTGATGCAGCAACGCCGCGTGTGTGATGAAGGTCTTCGGATCGTAAAGCACTTTCGATCGGGACGAACAACCTCTGGGTAATTCTCAGGGGCCTGACGGTACCGGGTGAGGAAGCCCCGGCTAACTCTGTGCCAGCAGCCGCGGTAATACAGAGGGGGCAAGCGTTGTGCGGAATTACTGGGCGTAAAGGGCGCGTAGGCGGCCTTCTAAGTCGAACGTGAAATCTTCGGGCTCAAACCGGGAACTGCGG
+
CCCCCGGGGGFGCEGEGGGGGGGFFFGGEGFGGFFGFFGGGGG?FECEGGGFGGGGGGGGGGGGGGGDCF@FGGFEFFGGCGGGEFGFGGEGGGGGD=EFFGGFAEG7,FFGCECGGGCDGFG,AFDDFGFGGGFGGGDCBFEGEGGGGGGGGG**FCECGFGGCD>:FGGG*<F@;F,>FF9FG::2<FCFGDGE8EFGE+C2A@EGE888F>EEGDG*<EEGGF6EGA++;5C*/29E9*:E>E*95*2>DGGGC?7C7A:F:3**/9=:*:?F7*:5C5<**9**597;>5))<6*0)
@M03506:14:000000000-AKVR1:1:1101:19482:2090 1:N:0:38
CGAACTCCTACGGGAGGCAGCAGTGGGGAATATTGGACAATGGGCGCAAGCCTGATCCAGCAATGCCGCGTGAGTGAAGGGGGCCTTAGGGTTGTAAAGCTCTTTCGGCGGGGACGATGACGACGGTACCCGCAGAAGAAGCCCCGGCTAACTCCGTGCCAGCAGCCGCGGTAATACGGAGGGGGCTAGCGTTGTCCGGAATTACTGGGCGTCAAGGGCGCGTAGTCGGCGCGAGAAGTTGGGCGGGAAAGGTGCGGGCTCAACCCGGGGACTGCGACCGGTACTGGAAGGCTTGAATCCG
+
<CCCCCGFCFFGGGEGEGGGEGGC<FFGGGGCFFGGFFFGGGFFGGEFFGGGGGGGFAFGGGGG9FFGEGGGFGGGGFGGCEGGFFGGFGGFGGGGGGCEFGGGGGCGEECGG>CDG:>FACEGGGGGGFFGGCC@FFGGGGCFGGGGGGEFBFFGGF7<FFGC7CFGGGD>E5C7:/:88>EGC>EGGGGEC88+2CC88587+<?85AC1*2AEGGDGGCE*:*+:EGG5:**/*2:+ACEGG*:5*/:C*+09:3CC*39:C<55EC55*/7:).9C).8C?6D)(*7:?5B))*/6)
@M03506:14:000000000-AKVR1:1:1101:18194:2164 1:N:0:38
CGAACTCCTACGGGAGGCAGCAGTGGGGAATATTGGACAATGGGCGAAAGCCTGATCCAGCCATGCCGCGTGAGTGATGAAGGCCTTAGGGTTGTAAAGCTCTTTCAGTAGGGAAGATAATGACGGTACCTACAGAAGAAGCCCCGGCTAACTTCGTGCCATCAGCCGCGGTAATACGAAGGGGGCTAGCGTTGTTCGGCTTTACTGGGCGTAAAGCGCACGTAGGCGGATCGTTAAGTCGGGGGTGAAAGCCCGCTGCTTAACGGCGGGTTGGCCTTCGGTACGGGCAGGCTGGCGGGGG
+
CCCCCGAFEFFG@@;@7;FGDF<@,C86CBE@FFGF@EGCFF<<C:6@@F<FD@C,ECEDEFDG8,C@F@GGGGE<FF,9<FEGEE<EF=FEC:?FEEE,EFFGGFA55BA,B8<BDAFGG?FG@@FEGABFG<BB,EFGB<FGD:+>7CDF,CF:33>F,,@=@>>F7:*@CCFF>*<77>F:7*=CCFEEF:CGD7E*B8?9<9C7C@:88*BF+*82:E/@8?+/85*2CF8*59*2>CEDC5**3<<*25*7?DG<FEFG5C57><:@C32+*)2CD;>EE@D)(*.18:>)773)0
@M03506:14:000000000-AKVR1:1:1101:15226:2178 1:N:0:38
CGAACTCCTACGGGAGGCAGCAGTGGGGAATTTTGCGCAATGGGGGAAACCCTGACGCAGCGACGCCGCGTGAAGGATGAAGGTCTTTGGATTGTAAACTTCTTTCGTCCGGGAAGATAATGACGGTACCGGAATAAGAAGCCCCGGCTAACTTCGTGCCAGCAGCCGCGGTAATACGAAGGGGGCAAGCGTTGTTCGGAATTATTGGGCGTAAAGGGCGCGTAGGCGGTGCGGTAAGAGTGTTGTGAAATCCTCGGGCCTAACCCGAGGCCTGCAACGCTCACTGCCGCGCCGGAGGGCG
+
CCCCCGGGGDFGDEDEEGGGGGGGGGGGGGGCFGGGFG:@FG<CCFEC<FDGG<FGEGDEG+CC:FGDGGGGEGEFGGGGGDGEFCFFGFFF9=BFFGGGGGGFFGGGGGGGGDCECFGGGGFGGDGCGGGDECCCFGGGC?FGGGGGEGCFFGFCDCEFBFFGGGGGGGGG>CF9FEGGD7FFGGGDFGGE5CCGCEE*2/<EG?9C>EC8C58+358/?**/88688:*887?*:E?+0<EGGG*:<+0AF7+*/;<)**20/95>55C;4CF6*)))*.0++/>F9)<25;:))))).
@M03506:14:000000000-AKVR1:1:1101:10848:2182 1:N:0:38
CGAACTCCTACGGGAGGCAGCAGTCGAGAATTTTTCTCAATGGGGGAAACCCTGAAGGAGCGACGCCGCGTGGAGGATGAAGGTCTTCGGGTTGTAAACTCCTGTCATTTGGGAACAAGTGCCGGTACGTAACTGCTACCGGCTTGATAGTACCAGAAGAGGAAGAGACGGCTAACTCTGTGCCAGCAGCCGCGGTAATACAGAGGTCTCAAGCGTTGTTCGGATTCATTGGGCGTAAAGGGTGTGTAGGTGGCGCCGTAAGTCGGGTGTGAAATTTCGGAGCTGAACTCCGAAACTGCAT
+
CCCCCGGGGGGGGGGGGGGGGGGGGGGGGGGGGGGGGGGGGGGGGGGGGGGGGGGGGFGFGGGGGGGGGGCFGCFGGGGGGGGGGGGGGGGGGGGGFGGGGGGGGGGGCEGGGGGFGFGGGGGGGFGGGGGGGGGGGGG8FGEEGGF,@FGGGGG7FFGGGGGFCCGGD@FGGG7CDFGGC;;CCFDGFCFGGGGGGDGGFF99FFFEGGFFFFEE8CG/<E=***++<+<AF5E*1;*+<=*:1:*2<90<5:C3*7>3**2<75=/:):40*2+:/0/*))2+9=6)*/(.8:B*9?==
@M03506:14:000000000-AKVR1:1:1101:12632:2220 1:N:0:38
CGAACTCCTACGGGAGGCAGCATTCGAGAATTTTTCTCAATGGGGGAAACCCTGAAGGAGCGACGCCGCGTGGAGGATGAAGGTCTTCGGGTTGTAAACTCCTGTCATTTGGGAACAAGTGTCGGTACCTAACTGCTACCGGCTTGATAGTACCAGAAGAGGAAGGGACGGCTAACTCTGTGCCAGCAGCCGCGGTAATACAGAGGTCTCAAGCGTTGTTCGGATTCATTGGGCGTAAAGGGTGCGTAGGTGGCGCCGTAAGTCGGGTGTGAAATTTAGGAGCTTAACTCCGAAACTGCAT
+
CCCCCGGGGCFGGGGGGGGGGGGGGGGFFEGGGGGGGGGGGGGGGGGGGGGGGGGGFFGGGGGGGGGGGGGGGGGGGGGGGGGGGGGGGGGGGGGGGGGGGGGGGGGGGGGCGGGGGGGGGGGGGGGGGGGGGGGGGGGGGGGGGGGGFGGGGFFGGGFGGGGDFEGGC7:FEGGG>FFGGGGGGGGFGGGEGDDCGGGGFCC@CFGGGF+?CGG8E=EGGDC*8>CEFGFGFGGCEGGGG=CGGGEG=5+AD6>GGEG3=F*0*>5759=4:*29>*:<:?3CE4CBB>618)7)***//
@M03506:14:000000000-AKVR1:1:1101:9658:2235 1:N:0:38
CGAACTCCTACGGGAGGCAGCAGTGGGGAATCTTGCGCAATGGGCGGAAGCCTGACGCAGCGACGCCGCGTGGGGGAAGAAGGCCTTCGGGTTGTAACCCTCTTTCAGCAGGGACGAAGCCACTCGGGTTAATAGCCTAGAGGGTGACGGTACCTGCAGAAGAAGCCCCGGCTAACTACGTGCCAGCAGCCGCGGTAATACGTAGGGGGCAAGCGTTGTCCGGATTTATTGGGCGTAAAGAGCGTGTAGGCGGCCGCACAGGTCCGTTGTGAAAACTGGAGGCTTAACCTCCCGACGTCGG
+
CCCCCGGGGGGGGGGGGGGGGGGGGGGGGGGGGGGGGGGGFGGGGGGGGGGGGGGGGGEGGGGGGGGGGGGGGGGGGGGGGGGGGGGGGGGGGGGGGGGGGGGGGGFFGGGFGGGGGGDFGGGGGGGGGGFGFCFGGGGGFGFEFGGGGGGGGGGGGGFGGGFG7FFGGGGGGGGGFFGGGGGGGGGGGGGGEGGEGGGGGGFGGGGGGGGGGGGGGGGGGGGCC8:FFFEF=EGEG=DF7CGGGDEFGGFEGGC3*099CFDGGG=F=GGF77>?60*09@F5F?DFFGF10<55:5530
@M03506:14:000000000-AKVR1:1:1101:13028:2246 1:N:0:38
CGAACTCCTACGGGAGGCAGCAGTGGGGAATATTGCACAATGGGCGGAAGCCTGATGCAGCGACGCCGCGTGAGGGATGAAGGCCTTCGGGTTGTAAACCTCTTTCGACAGGGACGAAGCGTGAGTGACGGTACCTGGAGAAGAAGCGCCGGCCAACTACGTGCCAGCAGCCGCGGTAAGACGTAGGGCGCGAGCGTTGTCCGGATTTATTGGGCGTAAAGAGCTCGTAGGCGGCTTGTTGCGTCAGCTGTGAAAACCCGCAGCTCAACTGTGGGCTTGCAGCTGATACGGGCAGGCTGGG
+
CCCCCGGGGAGGGGGGGGGGGGGFGGGGGGGGGGGGGGGGGGGGGGGGGGGGGGGGGGGGGGGGGGGGGGFGGGGGGGGGGGGGGGGGGGGGGGGGGGGGGGGGGGGGGGGGGGGGGGGGGGGGGGGGGGGECGGGGGGGGGGGGGGGGGGGGGGGGFGFGGGGGFGGGGGGGGGGGD@AFGGFFFGEFGGGGGEGEEGGFGGGE**<:F79CGGGGDC8?EFDFGGGGGGGGEEGGC7FEGGG5*>9++0ADF7CCDDD5CCE?4?CF7+/CFGGFFG9647*<7*/)9>0)07BBF)))
@M03506:14:000000000-AKVR1:1:1101:15341:2274 1:N:0:38
CGAACTCCTACGGGAGGCAGCAGTGGGGAATATTGGACAATGGGCGCAAGCCTGATCCAGCAATGCCGCGTGAGTGAGGAAGGCCTTCGGGTTGTAAAGCTCTTTCGCACGCGACGATGATGACGGTAGCGTGAGAAGAAGCCCCGGCTAACTTCGTGCCAGCAGCCGCGGTAATACGAAGGGGGCGAGCGTTGTTCGGATTTACTGGGCGTAAAGGGTGTGTAGGTGGCGCGCTAAGTCGGGTGTGAAATTTCGGAGCTTAACTCCGAAACTGCATTCGATACTGGCGTGCTTGAGGACT
+
CCCCCGGGGGGGGGGGGGGGGGGGGGGGGGGGGGGGGGGGGGGGGGGGGGGGGGGGGGGGGGGGGGGGGGFGGGFGGGGCGFGGGGGGGGGGGGGGGGGGGGGGGGGGGGGGGGGGEGGGGGGGGGGGGGGGGGGGGGGGFCFGGEGGGDGGGGGGGGGGGGGGGGGGGGGGGGGGFGGGGGGGGGGGG>E:CGGFGGGCGGGGGFGGGFC:CGGFGGFGEG8:ED9CGFGCEGGCCGGGGGGFGEGFGC7CCFCG8@GCECCCC>CGECEFGGGFFF7>7@FC7*<F>*.(7FF4?@FF)
@M03506:14:000000000-AKVR1:1:1101:8321:2286 1:N:0:38
CGAACTCCTCCGGGAGGCAGCAGTGGGGAATATTGGACAATGGGCGCAAGCCTGATCCAGCCATGCCGCGTGAGTGATGAAGGCCCTAGGGTTGTAAAGCTCTTTTGTGCGGGAAGATAATGACGGTACCGCAAGAATAAGCCCCGGCTAACTTCGTGCCAGCAGCCGCGGTAATACGAAGGGGGCTAGCGTTGCTCGGAATCACTGGGCGTAAAGGGTGCGTAGGCGGGTCTTTAAGTCAGGGGTGAAATCCTGGAGCTCAACTCCAGAACTGCCTTTGATACTGAGGATCTTGAGTTCG
+
CCCCCGGGG9FEGGGGGGGGGGGGGGGEGGGGGGGGGFG<FGGGGGGCFGGGGGGGGGGAGGGFFGGGGGGGCFGFFGGGG?FGGGGGGGGFFCCFFGG9FFFGFGEFGDEGGGGGGGGGGGGGGGGGGGGGGGGGGGGGGGGGGGGDDGGGGGGGGGGGFGGGGGGGGGGGGGGGGGDGEGGGGGEFGGGGGGGFGGGDGGGGF@FFF5C:EG8EFEGGG8CGGCCECECCFCGC7+;ACCEFGG7FE<9?CGGG6)9<6CF6<>6<67:>76=:CFFDFF=GFFGF:<)(9BFF?@*15
@M03506:14:000000000-AKVR1:1:1101:19157:2398 1:N:0:38
CGAACTCCTACGGGAGGCAGCAGTGGGGAATATTGGACAATGGGCGCAAGCCTGATCCAGCCATGCCGCGTGGGTGATGAAGGCCCTAGGGTTGTAAAGCCCTTTCGGCGGGGAAGATAATGACGGTACCCGCAGAAGAAGCCCCGGCTAACTTCGTGCCAGCAGCCGCGGTAATACGAAGGGGGCTAGCGTTGCTCGGAATCACTGGGCGTAAAGCGCACGTAGGCGGATCGTTAAGTCGGGGGTGAAATCCTGGAGCTCAACTCCAGAACTGCCTTCGATACTGGCGATCTTGAGTCCG
+
CCCCCGGGGGGGGGGGGGGGGGGGGGGGGGGFGGGGGGGGGGGGGGGGGGGGGGGGGGGGGGGGGGGGGGEGGG=FGGGGFGGGGGGFGGGGGGGGGGGFGGGGGGGGGGGGGGGGGGGGGGGGGGGGGGGGGCFGGGGFD7FGGGDGGGEGGGGGCGGGGGGGGGGGGGGGGGFFGGGGGGGGGCDGGGGGGGGFFGE:CGGGGGGGGGGGGG><CC5EEGDFGGFGGDECEFGGGGCFEEGGGGGFFGFGC?EGCFGFGCDEECCGG*:>:DGC*9C<9F>EGFG>;7:0)*99F=*/0
@M03506:14:000000000-AKVR1:1:1101:24033:2418 1:N:0:38
CGAACTCCTACGGGAGGCAGCAGTGGGGAATCTTGCGCAATGCGCGAAAGCGTGACGCAGCAACGCCGCGTGGGGGAAGAAGGCCTTCGGGTTGTAAACCCCTTTCAGTTGGGACGAAGCTTTGCCGGTGAATAGCCGGTTGGAGTGACGGTACCTTCAGAAGAAGCCCCGGCTAACTACGTGCCAGCAGCCGCGGTAATACGTAGGGGGCAAGCGTTGTCCGGAATCATTGGGCGTAAAGCGCGAGTAGGCGGCTCGGTAAGTCTGCTGTGAACGTCCAGGGCGCAACCCTGGTAAGCAG
+
CCCCCGGGGGGGGGGGGGGGGGGCFGGGEGGGGGGGGGGGGGGGGGGGGGGGGGGGGGGGGGGGGGEDGGG=EEGGGGGGGGGCFGGGGGGGGGGGFGGFEGGCFGFGGGGGGGGCCFFD8DGFGGGGGGGFGGGGFFDEFDEACFCGG@FEGGGGGGFFGGGGGGGGFEGD<4=C,7CCEGGG*>FFGGGCGGEGGGGGGFGF?CEGGGDEGFFE*;?EFGCEEGGGGGC7@=CEE=3C7<ECC**/*3<9CED58)9CCE=9ECC*090?DF*AF>9C*5B5*0)8395:>36**/**0
@M03506:14:000000000-AKVR1:1:1101:22086:2428 1:N:0:38
CGAACTCCTACGGGAGGCAGCAGTGGGGAATTTTGGACAATGGGCGCAAGCCTGATCCAGCAATGCCGCGTGAGTGAAGAAGGCCTTCGGGTTGTAAAGCTCTTTTGTCAGGGAAGAAACGGTGAGGGCTAATACCCTTTGCTAATGACGGTACCTGAAGAATAAGCACCGGCTAACTACGTGCCAGCAGCCGCGGGAATACGTAGGGTGCAAGCGTTAATCGGAATTACTGGGCGTAAAGCGTGCGCAGGCGGTTGTGCGAGACAGATGGGAAAGCCCCGGGCTTAACCTGGTAACTGCA
+
CCCCCGGGG9FCGEGGGGGGGGGFGGGGGFGGGGGGGGGGFGGCFC7FEGGGGCFEFGFGGGGFGGGGFE:=,CFEGFFFFFGGGGGFGGC=FGGGGG9FDCFGFEFFFFFGGGGDDGGGGGFFGGGGDGFFGG9BEFFGGGG9FF9FFGG7F@FAD<@FG8:FBCFGFFDGC@ECFFFGGC<F7>F*6,5>>>CE*48:9<;2?CEC+8C:99CE:8/=?+=CA?58@FCE+:5C7:789?E7E55<?C==5E5DC57>*:7*2>C<C76)967:*8**).0:=50=97975)*1=4/*1
@M03506:14:000000000-AKVR1:1:1101:13588:2444 1:N:0:38
CGAACTCCTACGGGAGGCAGCAGTTAGGAATCTTGGACAATGGGCGCAAGCCTGATCCAGCCATGCCGCGTGAGTGATGAAGGCCTTAGGGTTGTAAAGCTCTTTCAGCGGGGAAGATAATGACGGTACCCGCAGAAGAAGCCCCGGCTAACTTCGTGCCAGCAGCCGCGGTAATACGAAGGGGGCTAGCGTTGCTCGGAATCACTGGGCGTAAAGCGCACGTAGGCGGCTTTCTAAGTAAGGGGTGAAATCCTGGAGCTCAACTCCAGAACTGCCTTGGATACTGGGAGGTTCGAGTCCG
+
CCCCC8FFFGGGGGGGGGGGGGGGCGGGGGCGGGGGGFGGGGGGFGGGGGGGGGGGFGGGGGGGGGGGGGCFGGGFGGGGGGGFF8FGGGGFFFGGGGGGGGGGGGFGGEEGGGGGG9FGAFGGGGGFEGGEFGGGGGGGGGGFCC@FGGGGC9FGGGD7FG>BFGFEDGGGGC;F?FFFG7B7FCEGG7FFGGGC9EGGG>C@FCCC8;E>EC@ECEGEGGG8:8FGGEGGFFFF:E2++3<=CCEG9?E76EFFGF4*<CCGGG+7EG?):>4:4@**20*3<=DF0*0()*85)17*0
@M03506:14:000000000-AKVR1:1:1101:9162:2453 1:N:0:38
CGAACTCCTACGGGAGGCAGCAGTGGGGAATCTTGCACAATGGGCGAAAGCCTGATGCAGCGACGCAGCGTGGGGGATGAAGCTTCTCGGAGTGTAAACCCCTTTCGACCCGGACGAATGCCTCGCAAGGGGACTGACGGTACGGGTATAAGAAGCCCCGGCTAACTACGTGCCAGCAGCCGCGGTAAGACGTAGGGGGCCAGCGTTGCTCGGAATTAATGGGTGTAAAGGGTTCGTAGGCGGTGTGGCAAGTTGGGAGGGAAATCTCTGGGCTCAAACCAGAGGCTGCTTCCAAAACTGC
+
CCCCCGGGGGGGGGGGGGGGGGGGGGGGGGGGGGGGGGGGGGGGGGGGGGGGGGGGGGGGGGGGGGGGGGGGGGGGGGGGGGGGFGGGGGGGGGGGGGGGGGGGGGGGGGGGGGGGGGFGGGGGGGGGGGGGGGGGGGGGGGGGGG7FGGFFGGFGGFGGGGGGGGGGGGGDGCGGGFGGFEC<EGECGGGEE>FDEGGDEGGGGGGDGGGEE>EFG?++3:FEG:9C++<E=*:EG*7EGGC>555D8*<72+99=53)5**:CGF79FG>*2*<2**17).:EB*8(*/5)*//7>FF?
@M03506:14:000000000-AKVR1:1:1101:10398:2492 1:N:0:38
CGAACTCCTACGGGAGGCAGCAGTGGGGAATATTGCACAATGGGCGCAAGCCTGATGCAGCGACGCCGCGTGAGGGATGACGGCCTTCGGGTTGTAAACCTCTTTCAGTATCGACGAAGCGCAAGTGACGGTAGGTACAGAAGAAGCACCGGCCAACTACGTGCCAGCAGCCGCGGTAATACGTAGGGTGCGAGCGTTGTCCGGAATTACTGGGCGTAAAGAGCTCGTAGGTGGTTTGTCGCGTTGTTCGTGAAAACTCACAGCTCAACTGGGGGCGTGCGGGCGATACGGGCAGGCTGGG
+
CCCCCGGGGGGGGGGGGGGGGGGGGGGGGGGGGGGGGGGGGGGGGGGGGGGGGGGGGGGGGGGGGGGGGGGGGGGGGGGGGGGGGGGGGGGGGGGGGGGGGGGGGGGGGDGGGGGGGGGGGGGGGFGGGGGGGGGGGGGGGGGGGGGGGGGGGGGGGGGGGGGGGGGGGGGGGGGGGGGGGGGGGGGGFGGGGGGGCGGGGGGGGE>CCFGGGGFEGGGGG@:EFGGCCFGGGFGGGGGGGF5:C55<?C>C6CFCF627CGF*+70>F*0)1C3:/.)19>::=>D719B6387)7))75
@M03506:14:000000000-AKVR1:1:1101:16338:2510 1:N:0:38
CGAACTCCTACGGGAGGCAGCAGTGGGGAATATTGCACAATGGGCGCAAGCCTGATGCAGCGACGCCGCGTGGGGGATGACGGCCTTCGGGTTGCAAACCTCTTTCAGTATCGACGAAGCGCAAGTGACGGTAGGTACAGAAGAAGCACCGGCCAACTACGTGCCAGCAGCCGCGGTAATACGTAGGGTGCGAGCGTTGTCCGGAATTACTGGGCGTAAAGAGCTCGTAGGTGGTTTGTCGCGTTGTTCGTGAAAACTCACAGCTCAACTGCGGGCGTGCGGGCGATACGGGCAGACTGGG
+
CCCCCGGGGGGGGGGGGGGGGGGGGGGGGGGGGGDFGGGGGGGGGGGGGEGGGGGGGGGGGEGGGGGGGGCFGGGGGGGGGGGGGGGGGGGGGGGGGGGGDFGGGGCGGGGGGGGGDGEGGGGGGGGGGGGGGGGGGGAC9CFCCFGGGGGGGGGGGGGGGGGFGGGGD@FGGGGGGCEGFFFCFFDGGGGEDGGG>GEEGGGGGGCGFFFFFCFG8*;C?@CFG6ECEGGGGGEFDECFEECEGGGGEGGGG5E*29>DGFCGCFF9?>EFDGCEG35DDBE**.9@>GFFB5>356<>4
@M03506:14:000000000-AKVR1:1:1101:10783:2535 1:N:0:38
CGAACTCCTACGGGAGGCAGCAGTGGGGAATTTTGGGCAATGGGCGAAAGCCTGACCCAGCAACGCCGCGTGAGGGAGGAAATCCTTCGGGATGTAAGCCTCACAAGCAAGGGAAGAGAGCTGCGGGCTGAATAATCCCGCAGTGCGACGGTACCTTGCGTAAGCCACGGCTAACTACGTGCCAGCAGCCGCGGTAATACGTAGGTGGCAAGCGTTGTTCGGAATTATTGGGCGTAAAGGGCGCGTAGGCGGTTTGTTAAGTCGGCTGTGAACGCCCGGGGCTCAACCCCGGAGGGTCAGC
+
CCCCCGGGGGGGGGGGGGGGGGGGGGGGGGGGGGGGGGGGGGGGGGGGGGGGGGGGGGGGGGGGGGGGGGGGGGGGGGGGGGGGGGGGGGGGGGGGGGGGGGGGGGGGGGGGGGGGGGGGGGGGGGGGGGGFGGGGGGGGGGGGGGGGGGGGGGGGGGGGGDGGGGGGGGGGGGGGGGGGGGGGGGGGGGGGGGGGGGFGGGGGGGGGGGG5CE>EDCFGGGGGGGGGGGFG5CEGEGGGGGGGGGGGC?EG<C*9CFGDGGGEGGDG=F9=*/5*93>)957=6@FFB37>))7;@?45/
@M03506:14:000000000-AKVR1:1:1101:21613:2564 1:N:0:38
CGAACTCCTACGGGAGGCAGCAGTGGGGAATATTGGACAATGGGCGAAAGCCTGATCCAGCAATGCCGCGAGAGTGACGAAGGCATTAGGGTTGTAAAGCTCTTTTACCCGGGATGATAATGACAGTACCGGGAGAATAAGCCCCGGCTAACTCCGTGCCAGCAGCCGCGGTAATACGGAGGGGGATAGCGTTGTTCGGAATTACTGGGCGTAAAGCGCAAGTAGGCGGCTTTGTAAGTTAGAGGTGAAATCACGGGGCCCAACTCCGGAATTGCCGTTACGACTGCATCTCCAGATTTTG
+
CCCCCG9FG-CFCEGGEGGGGCEFGGFEEGCGGGAFG?F8E<C<,C@CGGGGFF@E<,6,@FFG9,:6@@+@F@FFDF=BFE7E,,CEFFFFFF@FFGF<EGFBCFFCFGCD@FEC?@?@FFAF,:5C,B+3>F:BFGA<,3,:>CC:CFFEF,@3DEDE,@*D33@*5FFEF7BCF@C<@FCF7*42B:*4**4<+*/;C:6A:?++**/::8E7CE5CE/@F+<+8888*+3+3ACFG?+<CE+:?E++32+A3*5)1*27:::F*2*:5C6*<))1>*.)/:<*/.**)**0**111*
@M03506:14:000000000-AKVR1:1:1101:19540:2574 1:N:0:38
CGAACTCCTACGGGATGCAGCAGTGGGGAATATTGGACAATGGGGGCAACCCTGATTCAGCGATGCCGCGTGGGTGAAGAAGGCCTTCGGGTTGTAAAGCCCTTTAGGCCGGGAAGAAGGGTATGTGGTGATAAGCCATGTACTTTGACTGTACCGGCTGAATAAGCACCGGCAACATCTGTGCCAGCAGCCGCGGTAATACAGAGGGTGCGAGCGTTAATCGCATTTACTGGGCGTAAAGGGAGCGTAGGCGGAAAGGCGTGAGTGGTGTGAAAGCACCGGCCTTAACCGGGGAAGTGCG
+
CCCCCEG<FGGGEG>FBGGAF8@FGFGC78CEEE9FD@E@FGFGGGGGC<EEGGGG,<9@<@EGGECF+@+8@=+BFF9FGD<,4CCFFDCAB+B?FCAAFFC8FGG?,AB44:F:,?=,C=?FGAAC=<A<DEE?B,85CD@9@FFDFGF9=F<CC>:3D@FFGC<F@,<<F*<*,6,><@;D9;F7BF:FC@C@8=EDCGGG988:1*;53***22;8<+8****32<+385*////8C9:***:);E=25:*9*8>4C*9*A7?*2/1.7**3*0*//5)**0*/47),7B5559?=)
@M03506:14:000000000-AKVR1:1:1101:18165:2582 1:N:0:38
CGAACTCCTACGGGAGGCAGCAGTGGGGAATATTGGACAACGGGCGAAAGCCTGATCCAGCCATGCCGCGTGAGTGATGAAGGCCCTAGGGTTGTAAAGCTCTTTCAACGGTGAAGATAATGACGGTAACCGTAGAAGAAGCCCCGGCTAACTTCGTGCCAGCAGCCGCGGTAATACGAAGGGGGCTAGCGTTGTTCGGAATTACTGGGCGTAAAGCGCACGTAGGCGGATATTTAAGTCAGGGGTGAAATCCCGGGGCTCAACCCCGGAACTGCCTTTGATACTGGGTATCTCGAGTCCG
+
CCCCCGGGGGGGGGGGGGGGGGGGGGGGFGGGGGGGGGGGGGGGGGGGGGGGGGGGGGGGGGGGGGGGGGGGGGEFFGGGGGGGFGGGGGGGGGGGGGGGGGGGGGGGGGGGGG9FCGGGGGGGGGGGGGGGGGGGGGGGGGGGGGGGGGGGGGGGGGGGGGGFGGGGGGGGCFGGGGFGGGGGGGGFGGGGGGGGGGGGGGGFCGGFCGGGGDGGGGGGGGFFCGGGGGGE:<FDGGGD?EFGCCEGGG?C9EED*09CFGGGCDGGG37@DGGGGFGGCFFFGFG@FGFAFF:@BFFFF
@M03506:14:000000000-AKVR1:1:1101:17730:2583 1:N:0:38
CGAACTCCTACGGGAGGCAGCAGTGGGGAATATTGCACAATGGGCGCAAGCCTGATGCAGCGACGCCGCGTGAGGGATGACGGCCTTCGGGTTGTAAACCTCTTTCAGTAGGGAAGAAGCGAAAGTGACGGTACCTGCAGAAGAAGCGCCGGCTAACTACGTGCCAGCAGCCGCGGTAATACGTAGGGCGCAAGCGTTATCCGGAATTATTGGGCGTAAAGAGCTCGTAGGCGGTTTGTCGCGTCTGCCGTGAAAGTCCGGGGCTCAACTCCGGATCTGCGGTGGGTACGGGCAGACTAGG
+
CCCCCGGGGGGGGGGGGGGGGGGFGGGGGGGGGGGGGGGGGGGGGGGGGGGGGGGGGGGGGGGGGGGGGGGGGGGGGGGGGGGGGGGGGGGGGGGGGGGGGGGGGGGGFGGGGGFGGGGGGGGGGFGGGGGFFFGGGGGGGGGGF@FGGGGGGGGGGGEGGGFGGGGGGGGGGFEG*<FFFGF9BCEGCGGGGGFGEGDF+<EGCECCFG:9@FFE>C5:+<8*02;CEG;6CE::EG5AC5:*12CDFE/:7A9F<*:9=CDE*7CFGC7?DG<=CFGCGF5EE:9=0C3(057))0*9)
@M03506:14:000000000-AKVR1:1:1101:8138:2652 1:N:0:38
CGAACTCCTCCGGGAGGCAGCAGTGGGGAATTGTTCGCAATGGGCGCAAGCCTGACGACGCAACGCCGCGTGGAGGATGAAGACCTTCGGGTCGTAAACTCCTTTCGATCGAGACGAATGGCTTCCGGGCGAATATCCCGGAAGATTGACGGTACCGAGAGAAGAAGCCCCGGCTAACTCCGTGCCAGCAGCCGCGGTAATACGGGGGGGGCAAGCGTTGTTCGGAATTACTGGGCGTAAAGGGCTCGTAGGCGGCCAACTACGTCCGACGTGCAATCCCTCGGCTTATCCGGGGTACTGC
+
CCCCCGGGG9<FGEEGGGGGGGGGGGGDCFFFGGGFGGGEFGGGGGGCEGCFFGGGGGG>FGGGDEGGGDGGGEFDGGGFGGGGGGGFFGGGGGEGD@FEFFGGGGGFDFEGGDCC:@F<FFEGGAEGCEGGGG7BFGGGDGGGCFDFFFECCFEGGGCF7:F72>2,=F@FECGEFCFFGEG*A@9<8FDGFEGG*:*;F<@E>?5CE5***1;FEGG*;;+CCECGF?C?+<8*/:7*/::CEFGD:EF**:E5C5*1C0*:=C*)*1:5>**<C6CC98>EEF)0)0/(0)0.)98*4
@M03506:14:000000000-AKVR1:1:1101:24370:2677 1:N:0:38
CGAACTCCTACGGGAGGCAGCAGTGGGGAATTTTGCGCAATGGGGGAAACCCTGACGCAGCAACGCCGCGTGGAGGATGAAGCTCCTTGGAGTGTAAACTCCTTTCGACCGGGACGATAATGACGGTACCGGTGGAAGAAGCACCGGCTAACTCTGTGCCAGCAGCCGCGGTAATACAGAGGGTGCGAGCGCTGCTCGGAATGATTGGGCGTAAAGGGCGCGTAGGCGGTACGGTAAGTCACCTGGGAAACCTCTGGGCTTAACTCAGAGCCTGCAGGCGAAACTGCCGTGCTGGTGGGGG
+
CCCCCGGGGGGGGGGGGGGGGGGGGGGGGCGGGGGGEGGDGGGCG@FGGGGGGDFFGGGGGGGGGGD@FGGGGEGGE?FGGGGGGGGCDFGGGGGGGC<<FFGGGGDFGEFC7FGEDGGGGGFGGGGGGGGGGGG?GFEFGGGF@FE:*>FFGC>DFF,?FF<FFFGGGGG<:FCFFGGFFGGFC<C@E5>*;C*+<8E5E/+3++::F*:*28;CC==8*::8CE+:EEE8CG68:@0@F?+<+*>>@5*226+2<>CD567+3*+*+**7*9CFF><1/55:?FFFB973)6?)7:3)8
@M03506:14:000000000-AKVR1:1:1101:7394:2689 1:N:0:38
CGAACTCCTACGGGAGGCAGCAGTGGGGAATTTTGCGCAATGGGGGAAACCCTGACGCAGCAACGCCGCGTGGAGGATGAAGTCCCTTGGGATGTAAACTCCTTTCGATCGGGACGATTATGACGGTACCGGAAGAAGAAGCACCGGCTAACTCTGTGCCAGCAGCCGCGGTAATACAGAGGGTGCAAGCGTTGTTCGGAATTACTGGGCGTAAAGCGCACGTAGGCGGCTTTGTAAGTTAGAGGTGAAAGCCCGGGGCTCAACCCCGGAATTGCCTTTAAGACTGCATAGCCAGAATTGG
+
CCCCCGGGG-FEGGEGGGGGGGGFGGFGGGGGGGGGGGGGGGGGGGGGGGGGGGGGGGGGGGGGGGGGGGGFGGGGGGGGGGGGDGGGGGGGGGGGGGGGGGGGGGGGEFGCEGGGCCGGEGFGGGGGGGGGGGGGGF8FGCEGDFEGGGFGFGF;FGGGGGGGGGFFGGGGGGFCFFGFFGGGGGGGGGGF:FEFGGGGGGGGG7:EFDEGECFFFECEGGGGFGDGGEDGCEGG7EFFGGGGGGGDCEGG*A=DGFG):<96CDE<=DC57CGFG*>FF??9<FGFF*73)17))/6/)
@M03506:14:000000000-AKVR1:1:1101:23153:2693 1:N:0:38
CGAACTCCTACGGGAGGCAGCAGTAAGGAATCTTCCACAATGGACGAAAGTCTGATGGAGCAACACCGCGTGCAGGATGACGGCCTTCGGGTTGTAAACTGCTTTTATATGGGAAGATTATGACGGTACCATATGAATAAGCACCGGCTAACTACGTGCCAGCAGCCGCGGTAATACGTAGGGTGCAAGCGTTATCCGGAATCACTGGGCGTAAAGCGTGCGTAGGTGGGAATTTAAGTGTGATGTTAAATCGTGTGGCTCAACTATATCGATGCATCGCATACTGGGTTCCTAGCGGACT
+
CCCCCGG@EEFGGGGGGGGGGGGGGGGGGGGGGGGGGFFGGGG@GGGDGGFGGFFGGGFGGGCF<CCCGGGGGGGGGGGFGGGGEGGGGGGGGCFGGGGGG?,CEGFG9FFGGFCCCGGGECGFG>F7BGGFGGEFBFGCGDGGGGGGDB<FFGF+@<@FFGGG?8FFGGG*3*,=FFFCFEGGGEC,9FFCFGDFGEGEC>9EEDG>CEGEGGGGFDD*=EGDEG9C5?FF6C+:<CFGFGGFEG7*2<FCDCC5EB556<*7+*+2<:5@G>3<C6D3<559C=C)3*74?4*)85:>)
@M03506:14:000000000-AKVR1:1:1101:17772:2704 1:N:0:38
CGAACTCCTACGGGAGGCAGCAGTGGGGAATATTGGACAATGGGCGCAAGCCTGATCCAGCCATGCCGCGTGAGTGATGAAGGCCCCAGGGTTGTAAGGCTCTTTCACCGGAGAAGATAATGACGGTATCCGGAGAAGAAGCCCCGGCTAACTTCGTGCCAGCAGCCGCGGCAATACGAAGGGGGCTAGCGCTGTTCGGATTTACTGGGCGTACAGCGCGTTCAGGCGGGTTGGCAAGTCGGGCATGAAATCTCCCGGCCCAACCGGGACGGGTTGTCCGACACTGCTGGACTTGAGGGTG
+
CCCCCGGGGGGGGDGGGGDGGGGGGGGGGGFGGGGGFGGGGGDFG:CEEGGGGGGCFGGGCGFGGGGGGGGGEEGGGGGGGGDGFE:CFGGFF=CFGCEE@FDGFGFGGFGCF@FGGGG9FGFFGGFFFFFFDEFGFGGGGFF@FGDEEECFFGGC@DFGG?C:D:FGGFGG7C:BFE7,C7FFGD:8CGG*=:1<F@8**2<<79FF88EED*;@EE=8C8E6@GE=5*1:**<<?FFGC**:7E**3++<:C+5/)91:5*::/*)*)2)))7>79*1))0:A=F=?*58*76*)05))
@M03506:14:000000000-AKVR1:1:1101:10017:2716 1:N:0:38
CGAACTCCTACGGGAGGCAGCAGTGGGGAATTTTGGACAATGGGCGCAAGCCTGATCCAGCAATGCCGCGTGTGTGAAGAAGGCCTTCGGGTTGTAAAGCACTTTTGTCCGGAAAGAAAACCTCTGCCCTAATACGGCGGGGGGATGACGGTACCGGAAGAATAAGCACCGGCTAACTACGTGCCAGCAGCCGCGGTAATACGTAGGGTGCAAGCGTTAATCGGAATTCCTGGGCGTAAAGCGTGCGCAGGCGGTCCGTTAAGCCAGATGTGAAATCCCCGGGCTCAACCTGGGCACTGGA
+
CCCCCGFGDCFFF@CC:FCGGFGEEGGGGGGFGGGGGEEDEG8<F@FGGGFGGEGFFGFFGGFGFGF:7C@FEGGCAFGFFEFEGFG9FGEGGG+EAGDFGGG@BGFEFGCE7FF@@F@D@7BFDFGGGGBGGGDFGEFD7:<CCEGFGG5CCEF5E8C58FE999CF>5**:8C+C9CCCCEGF+A5*;EF5>8:8**2CCFGD;*8;:5C?C@58?EF9CFEGGFGC7<F+*;**:*/<<EG*:7):>EG):*//.94C*:+0277CCC?7CCC*9*/7)7E*)2*(9)(8))0<FF).
@M03506:14:000000000-AKVR1:1:1101:24678:2736 1:N:0:38
CGAACTCCTACGGGAGGCAGCAGTGGGGAATATTGGACAATGGGCGCAAGCCTGATCCAGCCATGCCGCGTGGGTGATGAAGGCCCTAGGGTTGTAAAGCCCTTTCGGCGGGGAAGATAATGACGGTACCCGCAGAAGAAGCCCCGGCTAACTTCGTGCCAGCAGCCGCGGTAATACGAAGGGGGCTAGCGTTGCTCGGAATCACTGGGCGTAAAGCGCACGTAGGCGGAGTGCTAAGTCAGGGGTGAAATCCTTGAGCTCAACTCCAGAACTGCCCTTGCTACTTGCGACCGTGAGTCCG
+
CCCCCGGGGGGGGGGGGGGGGGGGCFFGDGFGGGGGGGGGGG8EGGFGGGGGFEF:<FFFGGGGGGGGGGGGGG=FFGGGGGGGGGGFFGGGGGGGCGCAFFGGGGGGGG>FGGGEGGF9FAFGGGGGGGFGGEEGGFEGFFFF7:FFFEGGGAEFGGGGFGGGF7BCFGGGGGFGGFGFEGGDEEEC>C>EG5C9C8C>C5C?FC?CC@EGGCFC7:CCE5:88EGGG5*282CEG8:A++C57::CF9F?9:+:C6CF6EGF+2<4+:*)*29CC6**09=FF*;*4D>()07))1*=7
@M03506:14:000000000-AKVR1:1:1101:19715:2767 1:N:0:38
CGAACTCCTACGGGAGGCAGCAGTGGGGAATATTGGACAATGGGCGAAAGCCTGATCCAGCAATGCCGCGTGAGTGATGAAGGCCTTAGGGTTGTAAAGCTCTTTTACCCGGGATGATAATGACGGTACCCGCAGAATAGTCTCCGGCTAACTTCGTGCCAGCAGCCGCGGTAATACGAAGGGAGCTAGCGTTGTTCGGAATCACTGGGCGTAAAGCGCACCTAGGCGGACGTGTCAGTCAGGGGTGAAATCCCGGAGCTCAACTTCGGAACTGCCTTTGATACAGCACGTCTAGAGTCCC
+
CCCCC<CFFGGGCCEFGGGEGFFGGDE7;FFFFFCFFGGGEDGGDEC@FFGGG<AF@CGGGGGGDDCCGCCFCGGFCGGGF9,,=CFFGG8F<=?<FGGGGGGF@?DE?ACGGD7B,AFGG,FG7@B?CGFGGCE+FFGG,F<FFC7:FG@F9CF@>@FE,D::FF<<C@FF:F9,2>:FE7*<*=FFGGG:F7CCF87841?+<CCFGC3:5*8+<C=CE*0+<8C85*:E/5@8+2:A:965>***<C9:FEGG8)C4?6>?0:CC/9EB7*2274>F**/<E74;,)0,.)*//9=*)
@M03506:14:000000000-AKVR1:1:1101:17068:2771 1:N:0:38
CGAACTCCTACGGGAGGCAGCAGTGGGGAATTGTTCGCAATGGGCGCAAGCCTGACGACGCAACGCCGCGTGGAGGATGAAGACCTTCGGGTCGTAAACTCCTTTCGATCGAGACGAATGGCCTTCGGGTGAACAATCCGGAGGAGTGACGGTACCGAGAGAAGAAGCTCCGGCTAACTCCGTGCCAGCAGCCGCGGTAATACGGGGGGAGCAAGCGTTGTTCGGATTTACTGGGCGTAAAGGGCGCGTAGGCGGCCAGTGCAAGTCAGTTGTGAAATCTCCGGGCTTAAGTCGGAAAGGG
+
CCCCCGGGGGGGGGGGGGGGGGGGGGGGGGGGGGGGGGGGGGGGGGGGGGGGGGGGGDGGGFGGGGGGGGGGGGGGGGGGGGGGGGGGGGGGGGGGGGGGGGGGGGGGGGGGGGGGEGGGGGGGGGGGGGGGGFAFGGGGGGGGGGGGCFGGGGGGGGGGGGGGGGGGCEEFGGGGGGGGGGGGGG?EGGGGGGGGGGDGGGFFGGGGG>C>CGGCE8;?88FEGGEGFGGGGGGC::>ECFFGEGGGC5==CEGDE@FFF:F7FC+*0028:7:CF?>*09.:C@3>>**-/0<835>@)
@M03506:14:000000000-AKVR1:1:1101:10221:2782 1:N:0:38
CGAACTCCTACGGGAGGCAGCAGTGGGGAATTTTCCGCAATGGGCGAAAGCCTGACGGAGTGACGCCGCGTGGGGGACGAAGGCCTTCGGGTCGTAAACCCCTGTCAGAGGGAAAGAAGGGTGTCGGCGTGAATAGCGCCGGCATTTGACGGTACCTTCAGAGGAAGCCCCGGCCAACTCTGTGCCAGCAGCCGCGGTAAGACAGAGGGGGCAAGCGTTGCTCGGAATCACAGGGCGTAAAGGGAGAGTAGGCGGGATGGCAAGTCGGTCGTGAAATCCTTCGGCTCAACCGGGGGATTGC
+
CCCCCEFGFFCF@:GGE,@FDFECFFFECGFAFEFGE,FGFGG?FGGGCGGGGGFFCGGFGGF<BFE@FFGGEGGEGEEECFGG?FGG@CGEEFGE8D8BC7<DFGGGGGF=F@FFCFGCCBF+@F:FC<FGGGDFAFGD@:<C7,CAF,4FFE:F9<FA2:?FGGC*+4<*1:*:F5;F:C+<<+@:CC6CFGDEECEGG7CFFE<@5CEC88/88?A=*+3/885@+<E+2*A8::)21:+1*1*9+<90>ED<:>CF*:*:<*/9*7>874CE:*9*:*)2*0/*)*)-..5.))0<*
@M03506:14:000000000-AKVR1:1:1101:13808:2816 1:N:0:38
CGAACTCCTACGGGAGGCAGCAGTGGGGAATCTTGCGCAATGGGCGAAAGCCTGACGCAGCGACACCGCGTGGGGGATGAAGGCCTTTCAGGTCGTAAACCCCTTTCGGCAGGGACGAAGCGATCTCGTGACGGTACCTGCAGAAGAAGCCTCGGCTAACTACGTGCCAGCAGCCGCGGTAACACGTAGGAGGCGAGCGTTGTCCGGAATCATTGGGCGTAAAGAGCGCGCAGGCGGCTTGGCAAGTCGGGTGTGAAATCCCGGGGCGCAACCCCGGGACTGCATCCGATACGGTCAGGCG
+
CCCCCGGGGGGGGGGGGGGGGGGGGGGGGGGGGGGGGGGGGGGGGGGGGGGGGGGGGGGGGGGGGGGGGGGGGGGGGGGGGGGGGGGGGGGGGGGGGGGGGGGGGGGGGGGGGGGGGGGGGGGFGGGGGGGGGGGFGGGFFGGGGGGGGGGGGGGGGGFGGGGGGGGGGGGGGGGGGGGGGGFGGGGGGGGGGGGGGDGCGGGGGEG*:>CFEGGGGGEE5CCFFG68>EG*:78CEDGGEDC<9C?CGD=*9:E79*:7<F75EGC):377*7C=)7732)8++9*8(/77).<:3@FF)
@M03506:14:000000000-AKVR1:1:1101:11449:2827 1:N:0:38
CGAACTCCTACGGGAGGCAGCAGTGGGGAATCTTGCACAATGGGGGAAACCCTGATGCAGCGACGCCGCGTGAGCGATGAAGCCCTTCGGGGTGTAAAGCTCTTTCGGCAGGGAAGATTATGACGGTACCTGCAGAAGCAGCTGCGGCTAACTACGTGCCAGCAGCCGCGGTAATACGTAGGCAGCAAGCGTTGTTCGGAGTTACTGGGCGTAAAGGGTGTGTAGGTGGCCTGTTAAGTTCCGTGTGAAATCTCCCGGCTCAACCGGGAGGGTGCGGGGAAAACTGGCGGGCTAGAGTACG
+
CCCCCGGGG9FGGGGGGGGGGGGEGGGGGGGGGGGGGGGGGGGGGGGGGGGGGGGGGGFGGCDGGGGGGGGGGGGGGGGGFGGGGGGGGGGGGGGGGGGGFGGGGGGGGGGGGGGGGGGGGGGGGGGGGGGGGGGGGGGGFGGGG:CFFDGGGGGGGGGGGGGGGGEGGGGGGGGGGGGGGGGGGGGGGGGFEGCFGGGGG>FFDFGGDF>EG>:CCEGGGGGGGGGGGGGFGFFG7FFFGF50::5:+<FG?979CDGCE+C6FGGGDDEBDD<5)775954?EFG>99:0>>5F4F4=>
@M03506:14:000000000-AKVR1:1:1101:12620:2861 1:N:0:38
CGAACTCCTACGGGAGGCAGCAGTGGGGAATTGTTCGCAATGGGCGCAAGCCTGACGACGCAACGCCGCGTGGAGGATGAAGATCTTCGGGTCGTAAACTCCTTTCGATCGAGACGAATGGCTTCCGGTTTAACACGCCGGGAGAATGACGGTACCGAGAGAAGAAGCCCCGGCTAACTCCGTGCCAGCAGCCGCGGTAATACGGAGGGAGCTAGAGTTATTCGGAATTACTGGGCGTAAAGCGCACGTAGGCGGCTTTGTAAGTTAGAGGTGAAAGTCTGAAGCTCAACTCAAGGATCGC
+
CCCCCGFGGDGGGGGGGGGGDEEFGGGCFGEFEFGGGGEGEC8FFFGGDCCCFDEFEGGDCFCFGGCFC+@FC+<@@FGGGFG9ECFGGGEFGCFFFC9CFGGGGCF7<FEGGFCEDGGFEGGDBBCC@<@BFEGGGGGD:BFGD<FF@,*C<<7BF*4*<7<<,<7F+<FC7BFGCFFFC*=FC8:<5@*:@5EGEG58+<+**//*:C>*2+2+00++<EFCGC*CC+<:9<8CC87?CC955=5<FC5*0:=3CEGG++:CF7CCF>*<7:C7>12:D**00)094C@<1)9)09)))
@M03506:14:000000000-AKVR1:1:1101:17692:2892 1:N:0:38
CGAACTCCTACGGGAGGCAGCAGTGGGGAATCCTGCGCAACGCGCGAAAGCGTGACGCAGCAACGCCGCGTGGGGGAAGAAGGCCTTCGGGTTGTAAACCCCTTTCAGTTGGGACGAAGCTTCGAGGGTTAATTGCCCTCTGGAGTGACGGTACCTTCAGAAGAAGCCCCGGCTAACTACGTGCCAGCAGCCGCGGTAATACGTAGGGTGCGAGCGTTGTCCGGAATTACTGGGCGTAAAGAGCTCGTAGGTGGTTTGTCGCGTTGTTCGTGAAAACCGGGGGCTTAACCCTCGGCGTGCG
+
ACCCCGGGGGGGGGGGGGGGGGGGGGGGGGGGGGGGGGGGGGGGGGGGGGGGGGGGGGGGGFGGGGGGGGGGGGGGGGGGGGGGGGGGGGGGGGGGFGFFDGGGGGGGGGGGGGFGCFGGGGGGGFGGFGGGGGGGGGGFGGGFGGGFGGGGGGGGGFFFFEFFGGGGGGDGGCGGGDFCCFFGGGFGFFGGGGEECEGFGGGC:>GGGGDGGGEE*28;A<CGEC>FDC9?FGGE5:CDEGGGCFG);5E99CG30.9*:/7:*7:7C37@6CFGGFCGCFDEG>C64:F8)>:73))07
@M03506:14:000000000-AKVR1:1:1101:12422:2897 1:N:0:38
CGAACTCCTACGGGAGGCAGCAGTCGAGGATCTTCGGCAATGGGCGCAAGCCTGACCGAGCGACGCCGCGTGCGCGATGAAGGCCTTCGGGTTGTAAAGCGCTGTCGAGGGGGAGGAAAGCCCGAAAGGGTCTGACCTATCCCTGGAGGAAGCACGGGCTAAGTTCGTGCCAGCAGCCGCGGTAAGACGAACCGTGCAAACGTTGTTCGGAATCACTGGGCTTAAAGGGCGCGTAGGCGGCTTGCCAAGTCAGGGGTGAAATCTTTCGGCTCAACCGGAAAAGTGCCTCTGATACTGGCGG
+
CCCCCGGGGFGGGGGGGGGGGGGGGGGGGGGGGGGGGGEGGGGGGGGGGGGGGGGGGGGGGGGGGGGGGGGGGGGGGGGGGGGGGGGGGGGFGGGGGGGGGGGGGGGGGGGGGGGGGGGGGGGGGGGGFGGGGGGGGGGGGGGGGGGGGGGGGGGGGGGGGGGGGGGGGGFGGGGGGGGGGGGGGGGGGDGGGGGGGGGGGGFFFGGGGEEGGG?FGGGGGG*<FCCCGGGGEGGGGFDGCGCGFFFGGDGGGGGGC>GFF?:<CGFGGG5<FGGFC>DCDFFCFFGFF4;:F=F=F?4>)
@M03506:14:000000000-AKVR1:1:1101:18075:2898 1:N:0:38
CGAACTCCTACGGGAGGCAGCAGTGGGGAATATTGGACAATGGGGGCAACCCTGATCCAGCCATGCCGCGTGAGTGATGAAGGCCTTCGGGTTGTAAAGCTCTTTTGGCGGGGACGATGATGACGGTACCCGCAGAATAAGCCCCGGCTAACTTCGTGCCAGCAGCCGCGGTAAGACGAAGGGGGCTAGCGTTGTTCGGAATTACTGGGCGTAAAGCGCGTGTAGGCGGTTATCCAAGTCAGGTGTGAAAGCCTTGAGCTCAACTCAAGAAATGCACTTGGTTCTGGGTGACTAGAGGTGC
+
CCCCCGGGGGGGGGGGGGGGGGGGGGGGGGGGGGGGGGGGGGGGGGGGGGGGGGGGGGGGGGGGGGGGGGGGGGGGGGGGGGGFGGGGGGGGGGGGGGGGGGGGGGGGGGGGGGGGGGGGGFGGGGGGGFGGG7CEFGGGGGGEFGGGGFFGGGGGGGGGGGGGGGGGGGGGGGGGGGGGDGGGGGGGGGGEGEGGGGGGEGFFGGFFEFGGGDCFCGGGEGGCGGGGGGGGGGF?EGGGGGGGGG5>EFG6DEFC?FC0<<CECGF66CE40C*0>@4:C*)3A=773C>?F499@F))/
@M03506:14:000000000-AKVR1:1:1101:15985:2969 1:N:0:38
CGAACTCCTACGGGAGGCAGCAGTGGGGAATCTTGCACAATGGGGGCAACCCTGATGCAGCGACGCCGCGTGAGTGATGAAGCCCTTCGGGGTGTAAAGCTCTTTCGACAGGAACGATAATGACGGTACCTGAAGAAGAAGCTGCGGCTAACTACGTGCCAGCAGCCGCGGTAATACGTAGGCAGCAAGCGTTGTTCGGAATTACTGGGCGTAAAGAGTGTGTAGGTGGTGCTCTAAGTCTGTCGTGAAATCTCCCGGCTCAACTGGGAGGGTGCGGCGGCAACTGGGGTGCTCGAGTATG
+
CCCCCGGGGGGGGGGGGGGGGGGFGGGGGGGGGGGGGGFGGGGGGGGGGGGGGGGGGGGGGGGGGGGGGGEGGGFFFFGGGGFGGGGGF>@FGGDFGGAFGGGGGGGGGGGGGGGGGGGDGGGGGGGGGGFGGGGGFGGGFGGGGGGGGDCFGGGGGGFGGGGGGGGDGGGC@FDFGFFFFEGF<FGEDDFC7CCEGGGEEFGECFC?C*:EG>;C:C+<<FGFF?0<58CC7<FGFGG+<FCFFGG<F7<7F?+5?33CE6CGFF+72*/59**/)5C7))8:+9*819>46*5<>=>*9
@M03506:14:000000000-AKVR1:1:1101:20932:2979 1:N:0:38
CGAACTCCTACGGGAGGCAGCAGTGGGGAATATTGGACAATGGGGGCAACCCTGATCCAGCAATGCCGCGTGAGTGATGAAGGCCTTCGGGTTGTAAAGCTCTTTTGCCAGGGACGATGATGACGGTACCTGGAGAATAAGCCCCGGCTAACTTCGTGCCAGCAGCCGCGGTAATACGAAGGGGGCAAGCGGTGTTCGGAATTACTGGGCGTAAAGGGCGCGTAGGCGGCTTATCAAGTCAGGCGTGAAATTCCCGGGCTCAAACTGGGGGCGGCGCTTGGTGCTGATGGGCTGGAAGTCG
+
CCCCCGGGFFGGGDGGGGGGGGGGGGGGGGGGGGGGGGGEGGGGGGGGGGGGGFGFGGGGGGGGGGGGGGGGFEFGGGGGGGGGGFGGGGGEGGDGGGGGGEGGGFDEGGGGGGGGGDGGGGFGGGGGGGGGGFFCCDFFE98FGGFGGGGGGFGGFCFFFFGGGGGG7BF@CFDFGFCFEGGGGGG>CFF*<FC*>=8CEGDF,CFGDFG85:FF?E=EEE?CGECEGEC>+:@CF9:@GEGDGGGGGGG+0097*.9)5?*+3:CDCCC@))9C)0*9*17<+7**6*.(0)0))0)00
@M03506:14:000000000-AKVR1:1:1101:19187:2990 1:N:0:38
CGAACTCCTACGGGAGGCAGCAGTTGGGAATCTTGGACAATGGGGGAAACCCTGATCCAGCCATGCCGCGTGAGTGATGAAGGCCTTCGGGTTGTAAAACTCTTTCGACGGGGACGATAATGACGGTACCCGTAGAAGAAGCTCCGGCTAACTTCGTGCCAGCAGCCGCGGTAATACGAAGGGGGCTAGCGTTGTTCGGAATTACTGGGCGTAAAGCGCGCGCAGGCGGTCTTCCAAGTCAGTGGTGAAATCCTGGAGCTCAACTCCAGAACTGCCTTTGATACTGAGAAGCTCGAGTCCG
+
CCCCCGGGGGGGGGGGGGGGGGGGGGGGGGGGGGGGGGGGGGGGGGGGGGGGGGGGGGGGGGGGGGGGGGGGGGGGGGGGGGGGGGGGGGGGGGGGGGGGGGGGGGGGGGGGGGGGGGGGGGGGGGGGGGGGGGGGGGGGFDFGGGGGGGGGGGGGGGGGGGGGGGGGGGGGGGGGGGGGGGGGGGGFGGGFFGGFGGGGEFF?FFFFGGGGGGGGGGEEDGGDGGGGGCGGGGGGFGFGC?CGGCC7CFGGFGCDEFF<FFGGCFCC6CEFGFGFG?D>FFBC7@DFA7?06)8BF?5F3
@M03506:14:000000000-AKVR1:1:1101:20943:3045 1:N:0:38
CGAACTCCTACGGGAGGCAGCAGTGGGGAATATTGCGCAATGGGCGAAAGCCTGACGCAGCGACGCCGCGTGTGGGATGACGGCCTTCGGGTTGTAAACCACTGTCGGGAGGGACGAATGCGCCGCAAGGCGAGTGACGGTACCTCCAAAGGAAGCACCGGCTAACTCCGTGCCAGCAGCCGCGGTAATACGGAGGGTGCGAGCGTTGTCCGGAATCACTGGGCGTAAAGGGCTCGTAGGCGGCCTGATAAGTAGGGGTGGAAATCCTGCGGCTTAACCGCCGGGCTGCCTTCTAACATGT
+
CCCCCGGGGGGGGGGGGGGGGGGGGGGGGGGGGGGGGGGGGGGGGGGGGGGGGGGGGGGGGGGGGGGEGGGGGGGGGGGGGGGGGDGGGGGGGGGGGGGGGGEGGFGGGGGGGGG=FGGGGGEGGFGG:EGGGGGCFEFE<FCFCFGGFGGGGGCGCFGFEE:<FGFGGGD7<CF@CDCCA>CGGEC>CECFGCCE>CE?CCGG5E55;<+1/*:;<<8<EF=*12*;*<CC***2:CGG6:ECC*272+0<C+<C55/1:*62<>?FG<EBD)9629>5)).:5)).1974***9*)1)*
@M03506:14:000000000-AKVR1:1:1101:18595:3049 1:N:0:38
CGAACTCCTACGGGAGGCAGCAGTGGGGAATATTGCACAATGGGCGCAAGCCTGATGCAGCGACGCCGCGTGAGGGATGACGGCCTTCGGGTTGTAAACCTCTTTCAGTACCGACGAAGCGCGAGTGACGGTAGGTACAGAAGAAGCACCGGCCAACTACGTGCCAGCAGCCGCGGTAATACGTAGGGTGCGAGCGTTGTCCGGAATTACTGGGCGTAAAGAGCTCGTAGGTGGTTTGTCGCGTTGTCCGTGAAAACTCACAGCTCAACTGTGGGCGTGCGGGCGATACGGGCAGCCTGGG
+
CCCCCGGGGGGEGGDGEGGGG@EFCACCGEGDFGFDFECCCFAFDCEDE@FGFEFFGGGCFEEGGGGECGFGFCGGGGGGGGGGGGCFEGGGGGGGGGDEGGGFGGGGGGFEFCC=FFGGE>:+3C@BGGGGGGGGCEGGFGGGGGGCGGGGDDGGDA<FFFFFFGFGE7FGECCDFC7FFC:7<FCDEGGGGDE51*:CGG*CC5AFAF9+<CFD8:?C?GGGCCEE>5C<<C*:78CGGGEGGGGGG=7CF5CC6?F>677=C<99:>F=D4CGDEDG3>@E5B3D;*>>;)75)0))0
@M03506:14:000000000-AKVR1:1:1101:12911:3055 1:N:0:38
CGAACTTCTACGGGAGGCAGCAGTGGGGAATATTGGACAATGGGCGAAAGCCTGATCCAGCAATGCCGCGTGAGTGATGAAGGCCTTAGGGTTGTAAAGCTCTTTTACCCGGGATGATAATGACAGTACCGGGAGAATAAGCCCCGGCTAACTCCGTGCCAGCAGCCGCGGTAATACGGAGGGGGCTAGCGTTGTTCGGAATTACTGGGCGTAAAGCGCACGTAGGCGGCTTTGTAAGTTAGAGGTGAAAGCCCGGGGCTCAACTCCGGAATTGCCTTTAAGACTGCATCGCTAGAATTGT
+
CCCCCGGGGCGGGGGGGGGGGGGGGGGGCFGGGGGGGGGGGGGGGGGGGGGGGGGGGGGGGGGGGGGGGGGGGGGGGGGGGGGGGGGGGGGGGGGGGGGGGGGGGGGGGGGGGGGGGGGGGGGGGGGGGGGGGGGGGGGGGGGGGGGGGGGGGGGGGGGGGFGGGGGGGGGGGGGGGGGGGGGGGGGGGGGGGGGGGGEGGGGGGGGGGGGGGCEFCEEGGGGGFGGDGG=CFFFGGGGGFGFGFFFGGGGGFFGGE5<CFEGGFGGGGGG><CFFC9CC77@F7;FFAGD<>3>69FF?9
@M03506:14:000000000-AKVR1:1:1101:20034:3065 1:N:0:38
CGAACTCCTACGGGAGGCAGCAGTGGGGAATATTGCACAATGGGCGCAAGCCTGATGCAGCGACGCCGCGTGAGGGATGACGGCCTTCGGGTTGTAAACCTCTTTCAGCACAGACGAAGCGCAAGTGACGGTATGTGCAGAAGAAGCACCGGCCAACTACGTGCCAGCAGCCGCGGTAATACGTAGGGTGCGAGCGTTGTCCGGAATTACTGGGCGTAAAGAGCTCGTAGGTGGTTTGTCGCGTTGTTCGTGAAAACCCACAGCTTAACTGTGGGCGTGCGGGCGATACGGGCAGACTGGG
+
CCCCCGGGGGGGGGGGGGGGGGGGGGGGGGGGGGGGGGGGGGGGGGGGGGGGGGGGGGGGGGGGGGGGGGFGGGGGGGGGGGGGGGGGGGGGGGGGGGGGGGGGGGGGGGGGGGGGGGGGGGGGGGGGGGGGGGGGGGGGGGFGGGGGGGGGGGGGGGGGGGGGGGGGGFGGGGGE<FGGGGGEFGGGGGGEGGGGGG>8EGGGGGGG?FGFGGGGEGGGGGGG9?;EEFG<9C8ECGGFGFG>EGGGC7:CGFGFCEGGEEC=?:C7FCFFFFCFDEC3DD@EE>DE>GB033<>>)0>)
@M03506:14:000000000-AKVR1:1:1101:8648:3111 1:N:0:38
CGAACTCCTCCGGGAGGCAGCAGTGGGGAATATTGCACAGTGGGCGGAAGCCTGATGCAGCGACGCCGCGTGAGGGATGACGGCCTTCGGGTTGTAAACCTCTTTCAGCTCCGACGAAGCGAAAGTGACGGTAGGGGCAGAAGAAGCGCCGGCCAACTACGTGCCAGCAGCCGCGGTAAGACGTAGGGCGCGAGCGTTGTCCGGATTTATTGGGCGTAAAGAGCTCGTCGGCGGCTTGTCGCGGCGAGTGTGAAAACCCGGGGGTCAACCTGGGGGTCTGGCGTCTATACGGGCAGGCTTG
+
CCCCCGGGG-EFGGGGGGGGGGGGGGGGGCFGGGGGGGFGGGGGGGGGGGGGGFGGGGEFGGGGGGGGGGGGGGGEEGGFGGGGGGGGGGGFGGGFGGGGGGGGGGGGGFDGGGGGGGGGGDEGGGGGGCECGGGEGGGGGGGGGCGGGGGGGEGGGGGFEFCFGGGGGGGGGGGGGGEGGFGGE>CEGGEEGGGGEGEEGGGD52:FFGG7CC>CCCEGGFG69CE8*:E>85*:5*237>5*:C*)1:3+*3:CC)>C**1**/2>F*+)**)*15*2*))/2)*1-:)3)).).)))0
@M03506:14:000000000-AKVR1:1:1101:24921:3121 1:N:0:38
CGAACTCCTACGGGAGGCAGCAGTGGGGAATTGTTCGCAATGGGCGCAAGCCTGACGACGCAACGCCGCGTGGAGGACGAAGACCTTCGGGTCGTAAACTCCTTTCGATCGAGACGAACGGCCTCCGGGTGAACAATCCGGAGGAATGACGGTACCGAGAGAAGAAGCCCCGGCTAACTCCGTGCCAGCAGCCGCGGTAATACGGGGGGGGCAAGCGTTGTGCGGAATTACTGGGCGTAAAGGGCTCGTAGGTGGCCGACTAAGGCAGACGAGAAATCCCCCGGCTTATACGGGGAACGGG
+
BCCC@FGGGGGGGGGGGGGGGGGGGGGGGGGGGGGGGGGGDGFGFGGGEEFGGGGGGGGGGGF>GEGCGGGGGGGGGGGEGGEGGFG8FDEG7FFGFF9DGGGGGGGGGGGCFGGGGGECFGDCEFDFGGDGGGCGCFGG7CCEEE7FFFGGGGGGG>14C@FCFGGFCFECGEGGGGFFFGFFGGFFGDGGFC>*CE5>+ACGGDEEEEGDC5>F81/:;*0AEEGC+AFFCGG=:*1**00:5*:7//:E:+:7*)99=:C66*2>5*/)1>57F?G**.7517)9)**.<3>)07)0)
@M03506:14:000000000-AKVR1:1:1101:14582:3143 1:N:0:38
CGAACTCCTACGGGAGGCAGCAGTGGGGAATATTGCACAATGGGCGCAAGCCTGATGACGCAACGCCGCGTGGAGGATGAAGGTCTTCGGATTGTAAACTCCTGTTGCCCGGGACGAAAAGCTTCGACCTAACACGTCGAAGTCCGACGGTACCGGGTGAGGAAGCCCCGGCTAACTCTGTGCCAGCAGCCGCGGTAATACAGAGGGGGCAAGCGTTGTTCGGAATTACTGGGCGTACAGGGCGCGTAGGCGGCCTTCCAAGTCGCACGTGAAATCCCTGGGGTCAACCCAGGAACTCCGG
+
CCCCCGFGGFGG@FGGGGGEGEFFGC8C@CCEFEFGDEEEFFGCCFGEGCCGGGFGAEEFDGGECEG+>F=FGEFG>FFDAFGGGGGGGEGDCCFFFFGEEGGGGFFF9FFGG7==FE:@GGGDGGDFGGFFGFGGGFE7+<FGGGGGGDFFE,>FGEBBC,C,,2C7C<7F7:F,,<FFBACF,77?F>B<FGGCCCF++0:+3:CE*:58CEEGGGC8CEGG5CE++2<CGGGEG**+:*:*:*:CC*<2)755<F*::9*:E):7C5C:FGFFC@9F35)*2)073>71)>45)*)))
@M03506:14:000000000-AKVR1:1:1101:7313:3149 1:N:0:38
CGAACTCCTACGGGAGGCAGCAGTGGGGAATCTTGCGCAATGGTCGAAAGACTGACGCAGCGACGCCGCGTGTGGGAGGACGCCTTTCGGGGTGTAAACCACTGTTGCCCGGGACGAACTTCTGGTTTCGACCAGATTGACGGTACCGGGTGAGGAAGCACCGGCTAACTCCGTGCCAGCAGCCGCGGTAATACGGAGGGTGCGAGCGTTGTCCGGAATCATTGGGCGTAAAGGGCGCGTAGGTGGCCCGGTCAGTTCGTGGTGCAAGCGCGGGGCTCAACCCGGCGTCGGCCATGAAGAC
+
CCCCCGGGG-EFGGGGGGGGGGFFCFFGGGGGGGGGGGDGFGGCGGGGGEGGGGGGGGDFDCFFGGGGDGGGGEGGFGGGGGGGGGGGFGGGGGGFGGGGFGGGGGGGFFFGGEGGGGFGGGGGG>,DFGGGGGGGGGFGGGGEFGGGGGFGFFFFFGGDFCFGGGGGGGGGGGFGGG@EECFGGDDCG>CG+CCD*8>E88>EE8*:E?>CFEEDEGFGG99<C558*1*1:<5E5=D=5:EGFFF*8CEC)**2+/7*1*>F7C<FFDEFGCC*)0>6F4>**0))-159).)/10197
@M03506:14:000000000-AKVR1:1:1101:20068:3160 1:N:0:38
CGAACTCCTACGGGAGGCAGCAGTAGGGAATCTTCGGCAATGGACGAAACTCTGACCGAGCGACGCCGCGTGAGTGATGAAGGTTTTCGGATCGTAAAACTCTGTTGCCAGGGAAGAATGATGTGGAGAGTAACTGCTCTGCATATGACGGTACCTGCAGAGGAAGCCCCGGCTAACTCTGTGCCAGCAGCCGCGGTAAGACAGAGGGGGCAAGCGTTGCTCGGAATTACTGGGCGTAAAGGGCGCGTAGGCGGGATGGCAAGTCGGTCGTGAAATCCCTCGGCTCAACTGAGGATTGTCG
+
CCCCCGGGGGGGGGGGGGGGGGGGGGGGGGGGGGGGGGCGGGGGGGGGGGGGGGGGGGGGGGGGGGGGGGCGGGFGGGGGGGGFGGGGGGGGGGGGGGGGGGGGGFGGGGGGDGGGGGGGGFGGGGGGGGGGGGGGGGGGGGGGGGGGGGGGGGGGGGGGGFGGGGGGGGGCEEGGGGGGGFGGGGGGFGGGGGGGGGGFFGGGDGGGGGGGGGGGGGGDGGGDEC>EFGFGGGFGGDDFGGC=EEGG=GG?DGGGGDCG:FGFFGGDDGGEFFFC7?*20>@EA5=?0D?2@::)*.=08
@M03506:14:000000000-AKVR1:1:1101:7082:3171 1:N:0:38
CGAACTCCTCCGGGAGGCAGCAGTTAGGAATCTTGGACAATGGGCGCAAGCCTGATCCAGCCATGCCGCGTGAGTGATGAAGGCCTTAGGGTTGTAAAGCTCTTTCAGCGGGGAAGATAATGACGGTACCCGCAGAAGAAGCCCCGGCTAACTTCGTGCCAGCAGCCGCGGTAATACGAAGGGGGCTAGCGTTGCTCGGAATCACTGGGCGTAAAGCGCACGTAGGCGGGTCTTTAAGTCAGGGGTGAAATCCTGGAGCTCAACTCCAGAACTGCCTTTGATACTGAGGATCTCGAGTCCG
+
CCCCCGGGG-EFGGGGGGGGGGGGGGGGGGGGGGGGGGGGGGGGGGGGGGGGGGGGGGGGGGGGGGGGGGFEGGGGGGGGGDGGGGGGGGGGGGGGGGGGGGGGGGGGGGGGGGGGGGGGGGGGGGGGGGGGGGGGGGGGGGGGGGGGGGGGGGG@C@FGGGGGGGGGGGGGGGGGGGDGGGGGGGGGGGGGGGGGGGGGGGGGGGGGGGGEGGGGGGGGGGGGGGGGGGEGFDGG?FGGGGGGEG5CGF??<FGGGFGFEGFG7DGCGGGFF4C6D?FFGFFGCFF):66?=FFFEF>7)
@M03506:14:000000000-AKVR1:1:1101:16583:3176 1:N:0:38
CGAACTCCTACGGGAGGCAGCAGTGGGGAATTTTCCGCAATGGGCGAAAGCCTGACGGAGTGACGCCGCGTGTGGGACGAAGGCCTTCGGGTCGTAAACCACTGTCAGTGGGAAAGATGGGTGTCGACGCGATAACCGTCGGCATCTGACGGTACCTGCAGAGGAAGCCCCGGCCAACTCTGTGCCAGCAGCCGCGGTAAGACAGAGGGGGCAAGCGTTGCTCGGAATTACTGGGCGTAAAGGGCGCGTAGGCGGGATGGCAAGTCGGTCGTGAAATCCTTCGGCTCAACCGAAGAACGTC
+
CCCCCGGGGGGGGGGGGGGGGGGGGGGGGEGGGGGGGGGGGGGGGGGGGGGGGGGGGGGGGGGGGGGGGGGGGGGGGGGGGGGGGGGGGGGGGGGFGGGGGGGGGGGGGGGGFGFGGGGGGGDGGGGGGGGGGDGGGEGGGGGGGGGGGGEEGGGGGGC7FDCFFGFGGGGGGGGGGGGGGGGGGG@CGGGGGGGGGGGGGFFGFFGG>E8EGGGGGGGEE+ACEDEF<CFGGGGGG:>=CFGD5CEGGGGGGGGGGFGFGGF50?EG5C/)14C7:@6::@FCE:<6<F>()85)9)7F3
@M03506:14:000000000-AKVR1:1:1101:19320:3176 1:N:0:38
CGAACTCCTAGGGGGCAGCAGTGGGGAATCTTGCGCAATGGGCGAAAGCCTGACGCAGCGACGCCGCGTGAGGGATGAAGGCCCTCGGGTTGTAAACCTCTTTCGGCGGGGACGAAGTGAACGTGACGGTACCCGCAGAGGAAGCCCCGGCTAACTACGTGCCAGCAGCCGCGGTAAGACGTAGGGGGCAGGCGTTGTCGGGTTCCATTGGGCGTAAGGAGCGCGAGGGGGGTCGGGAAGGTCGGTTGGGAAAACTCGAGGCCTACCTCAGGGCCGGCACCGGATCCACTCGGACTGCAGG
+
CCCCCGGGGGGGGGGGGGGFGGGGGGGGGGGGGGGGGGGGGGGGGGGGGGGGGGGGGGGGGGGGGGGGGGGGGGGGGGGGGGGGGGGGGGGGGGGGGGFGGGGGGGGGGGGGGGGGGGGGGGGGGGGGGGGGGGGGGGGGGGGFGGFGEEGGGGGGGGGGGGGFFGGGGGGGGGGGGGGGGCGGGEG:/*****2/*2A*::*;*++0+<C*/*1:;*++****288:**:E=**2*8>**<+/*1*)*2:6<*0*38*1***+2022<*<4*9**13)1*))**)*1,28(..78))*08
@M03506:14:000000000-AKVR1:1:1101:15331:3181 1:N:0:38
CGAACTCCTACGGGAGGCAGCAGTGGGGAATCTTGCACAATGGGCGAAAGCCTGTTGCAGCGACGCCGCGTGAGCGATGAAGCCCTTCGGGGTGTAAAGCTCTTTCGACGGGAACGATAATGACGGTACCCGGAGAAGAAGCTGCGGCTAACTACGTGCCAGCAGCCGCGGTAATACGTAGGCGGCGAGCGTTGTTCGGAATTACTGGGCGTAAAGAGTGTGTAGGCGGTGCTCGCAGTCGGTTGTGAAATCTCCCGGCTTAACTGGGAGGGTGCAGCGGAAACTAGAGGGCTAGAGGGGG
+
CCCCCGGFGGGGGGDGDGGGGGGFFFGGGEGGFEGGGGGFGGEFGCGECGGGGGFFGGCFGGGGCECGFEGGCFGCFFEGGGF?FFGFFG7FBFGGFGGGFFCFGGGGGGGDCFGDDF=FCFFGDDCF7<FECFC7>BFGFGFGGG7FGBF:AFGG,,@CGGGGGGG*<FFGEG@:FGFGGD9<ECE5:*:C;:;8CCEGEF?CF7:+/882:*/2AF:<+2/32++?E***<2*::C<@*:C*:CGC7399C++2::C1*<*++2+709*7>C707)9))))2+0>6,*0,5759?:>8B
@M03506:14:000000000-AKVR1:1:1101:17581:3181 1:N:0:38
CGAACTCCTACGGGAGGCAGCAGTCGAGAATTTTTCTCAATGGGGGAAACCCTGAAGGAGCGACGCCGCGTGGAGGATGAAGGCTTTCGGGTTGTAAACTCCTGTCATTTGGGGACAAAGCCTTACGTTAACTGCGTGGAGGTTTGATAGTACCGAAAGAGGAAGAGACGGCTAACTCTGTGCCAGCCGCCGCGGTAATACAGAGGTCTCAAGCGTTGTTCGGATTCATGGGGCGTAAAGGGCGCGTAGGCGGCGGGGCAAGTCGGGTGTGAAATCTCAGGGCTCAACCCTGAAAGTGCAC
+
CCCCCGGGGGGGGGGGGGDGDGGGGGGGGGGGGGGGFFCFGGGGGGGGGGGGGFFGGEFFFG7+FEB:7FGFCFFFFFEFAFGFGGGGGGGGGGGG<<B<E=9FFFAFGFGFGGEGGGEGGFEGGGGGGFGGFFFE=FCCGGGCE7DGGGGFG<FFEGGCFFFG<><,DCGGDEGG?GFG@<FFC@C*8<CGD@@F5CFCFGB+?CF>0+0<FGG8/2;E7CE;C>EC@+<CG5C*2;CFFGCE5C5/8=CC</:DEB5)/7CCEG=<G):@CGFC*92**))0*9*).*8:8)9*1==?*
@M03506:14:000000000-AKVR1:1:1101:15708:3206 1:N:0:38
CGAACTCCTACGGGAGGCAGCAGTGGGGAATCTTGGACAATGGGGGAAACCCTGATCCAGCCATGCCGCGTGAGTGATGAAGGCCTTCGGGTTGTAAAGCTCTTTCGCACGCGACGATAATGACGGTAGCGTGAGAAGAAGCCCCGGCTAACTTCGTGCCAGCAGCCGCGGTAATACGAAGGGGGCTAGCGTTGTTCGGAATTACTGGGCGTAAAGCGCGCGCAGGCGGCCTGACAAGTCAGAGGTGAAAGCCCGGAGCTCAACTCCGGAATTGCCCCTGAGACTGTTGGGCTTCGAGTAC
+
CCCCCGGGGGGGGGGGGGGGGGGGGGGGGGGGGGGGGGGGGGGGGGGGGGGGGGGGGGGGGGGGGGGGGGGGDGGGGGGGGGGGGGGGGGGFGGGGGGGGGGGGGGGGGGGGGGGGGGGGGGGGGGGGGGGGGGGGGGGGGEGGGGGGGGGGGDGGFFGGGGGGGGGGGEGGGGGGFGFGGGGGGDGGG7E::CGGGGGGGFGGG?FGGFGGGGFGFGGGGG5CCGDGGDE*8:F6CC:<CFCFF+*:69CCGGGGC@39??FF7CCGGDGF47>FGFFGG46<9?DF>FD17F?>3>4;*
@M03506:14:000000000-AKVR1:1:1101:22494:3211 1:N:0:38
CGAACTCCTACGGGAGGCAGCAGTGGGGAATCTTGCGCAATGCGCGAAAGCGTGACGCAGCAACGCCGCGTGGGGGAAGACGGCTTTCGGGTTGTAAACCCCTTTCAGTTGGGGCGAAGCTTCGACGGTTAATAGCCGGCCGGAGTGACGGTACCTTCACAAGAAGCACCGGCTAACTACGTGCCAGCAGCCGCGGTAATACGTAGGGTGCAAGCGTTGTCCGGAATTATTGGGCGTAAAGAGCGTGTAGGCGGCCCGATTAGGCCGCCGTGAAAGTCCAGGGCTCAACCCTGGAATGCCG
+
CCCCCGFGG?FGGGGGGGGGGGGADGGGGGGGGGGGGEFGGGGGGGGGGGGGGGGGGGGGGGGGGGGGGGCFGGGGFGGGFFG>FGGCFGG=FGGGGGF,3C@3DDADBCFFGGGGGDGGFGEFGEGGGGGGFGFFGGGCFGEFEGGFFFGDGD9CGCFGGGGGFGF688>EGEGGFFFGGFGFCFC8EEG5*:>E8EE?CFGGGGGGGGECFGF>?EEGG@EG;E5<EF799CFE:5/*<AFCG557*:CFGEG)27/)2:*++*2)*1*01*2+26:0*0.**0*927)8:35:*)165
@M03506:14:000000000-AKVR1:1:1101:21088:3224 1:N:0:38
CGAACTCCTACGGGAGGCAGCAGTTAGGAATTTTGGGCAATGGGCGAAAGCCTGACCCAGCAACGCCGCGTGGGTGACGAAGGCCTTCGGGTTGTAAAGCCCTTTTCTGAGGGAAGATAGTGACGGTACCTCAGGAAGAAGCACCGGCTAACTACGTGCCAGCAGCCGCGGTAATACGTAGGGTGCGAGCGTTGCCCGGATTTATTGGGCGTAAAGGGCGCGGGGGCGGCCACGCACGGCCGGTGTGAAAACGCCCGGCGCAACGGGGCGGGGTCAGCGGATAGGGCGCGGCGGGGGCGAG
+
CCCCCDGGGGGGDGGGGGGGGGGEFGGGFGGGGGGCGGGGGGGGGGGFGGGFGGGGGGGGGGGCFGGGGGCGGGGGGGGGD@FGFGGGGDGFGGGGGGGGGGGGG<EFGGGGGG?FGGGGCFFGEGEDGA,CBFFFGFGGGGGFDGDGGGGG,3,:,DFGGG7FGDFCEGDFF<CFGFCGG>FGEGGDEEGGGFGCCECE7*?@C7C6CFG:CGC7?E5CGD2*2:CE:*:8****:?)/7>57:1**2++*/5*):57)/:9E*/*95<C>D)*709D))))++.*0(9@B35:)7))00
@M03506:14:000000000-AKVR1:1:1101:22094:3227 1:N:0:38
CGAACTCCTACGGGAGGCAGCAGTGGGGAATATTGGACAATGGGCGCAAGCCTGATCCAGCAATGCCGCGTGAGTGGAGAAGGCCTTAGGGTTGTAAAGCTCTTTCGGCGGGGACGATGATGACGGTACCCGCAGAAGAAGCCCCGGCTAACTCCGTGCCAGCAGCCGCGGTAATACGGAGGGGGCTAGCGTTGTTCGGAATTACTGGGCGCAAAGGGCGCGTAGGCGGCGCGATAAGTTGGGCGTGAAAGGCGCGGGCTCCACCCGGGGACTGCGCTTGATACTGTCGCGCTGTGAGTCC
+
CCCCCGGGG9FGGGGGGGGGGGGG@FGGGGGEFGGGEGGGGGGGGG>FGGGGGGG<FGGGGGGDFGGGGGCFGCFG@<FGGG<6C5E=FGF4EFGGGGEFFGEF<<F7:CFGGGGGG7FG,FA,CEFFG9::7F:C@F838:3:>F7FECE7?FDCF:*4C7<+<FGGF77<<FGFGGDA**5C88/;*<:**/:89>:E8E@?EGGCG5E*2:::>CEG5:8:CEGDGECGG**AEG:E:C7/:C55*0A*9*2155)7/*0:*5C)CC*)9CG=:>*9*8=77/29<FD(0)<7@?@@?
@M03506:14:000000000-AKVR1:1:1101:15936:3251 1:N:0:38
CGAACTCCTACGGGAGGCAGCAGTGGGGAATTTTGGACAATGGGCGCAAGCCTGATCCAGCAATGCCGCGTGAGTGAAGAAGGCCTTCGGGTTGTAAAGCTCTTTTGTCAGGGAAGAAACGGTGCGGGCTAATATCCTGCACTAATGACGGTACCTGAAGAATAAGCACCGGCTAACTACGTGCCAGCAGCCGCGGTAATACGTAGGGTGCAAGCGTTAATCGGAATTACTGGGCGTAAAGCGTGCGCAGGCGGTCTTGTAAGTCTGTCGTGAAATCCCCGGGCTCAACCTGGGCATTGCG
+
CCCCCGGGGGGGGGGGGGGGGGGGFGGGGGGGGGGGGGGGGGGGGGGGGGGGGGGGGGGGGGGGGGGGGGGEEGGGGGGGGGGGGGGGGGGGGGGGGGGGDFGGGGGGGGGGGGGEDGGGGGGDGGGGGGGGGGGGGGGGGGG<FGGFGGGGGDFFGFDGGDF9FFGGGGGGGGGGGGGGDGFGFGGGCFGGGCEEE7BFGFGG<FGGGG5CCCGEB?AFGGCCEGGGDE7C?EFG=CD=EGGGGGGDCCEEGGE);6CG7<CEFGGC<9=329CCCFGFDB>EGFGFBGF?)))07==65
@M03506:14:000000000-AKVR1:1:1101:15840:3272 1:N:0:38
CGAACTCCTACGGGAGGCAGCAGTGGGGAATATTGGACAATGGGCGCAAGCCTGATCCAGCCATGCCGCGTGGATGATGAAGGCCCTAGGGTTGTAAAGTCCTTTTAACGGGGAAGATAATGACGGTACCCGTAGAATAAGCCCCGGCTAACTTCGTGCCAGCAGCCGCGGTAATACGAAGGGGGCTAGCGTTGCTCGGAATTACTGGGCGTAAAGCGCACGTAGGCGGGTTCTTAAGTCGGTGGTGAAATCCTGGAGCTCAACTCCAGAACTGCCTTCGATACTGGGAATCTTGAGTCCG
+
CCCCCGGGGGGGGGGGGGGGGGGGGGGGGGGGGGGGGGGGGGGGGGGGGGGGGGGGGGGGGGGGGGGGGGGGGGGGGGGGGGGGGGGGGGGGGGGFGGGFGGGGGGGGGGGGGGGGGGGGGGGGGGGGGGGGGGGGGGGGGGGGGGGGGGGGGGGGGGFFFGGGGGGGDGGGGGGCGGFGGGGGGGDGGGGGEEGCFGGGGGGGGC9EGGDGE>FFGGGGGGGGGGGGGGCGGDFG??CFGGGG5:CDGFGFGGFGGFGGGD*:EFGGGGGFGFGGF*9F:FFGGFGFFGFFFFFF@*==3
@M03506:14:000000000-AKVR1:1:1101:15611:3282 1:N:0:38
CGAACTCCTACGGGAGGCAGCAGTGGGGAATTTTGCGCAATGGGGGAAACCCTGACGCAGCAACGCCGCGTGGAGGATGAAGTCCCTTGGGACGTAAACTCCTTTCGACCCGGACGATAATGACGGTACGGGTGGAAGAAGCCCCGGCTAACTTCGTGCCAGCAGCCGCGGTAATACGAGGGGGGCAAGCGTTGTTCGGAATTATTGGGCGTAAAGGGCGCGTAGGCGGTGCGGTAAGTCACCTGTGAAATCTCCGGGCTTAACTCGGCGCCTGCAGGCGAAACTGCCGTGCTTGCGTGTG
+
CCCCCGGGGGGGGGGGGGGGGGGGGGGGGGGGGGGGGGGGGGGGGGGGGGGGGGGGGGGGGGGGGGGGGGGGGGGGGGGGGGGGGGGGGGGGGGGGGGGGGGGGGGGGGGGGGGGGGGGGGGGGGGGGGGGGGGGGGGGGGGGGGGGGGGGGGGGGGGGGGGGGGGGGGGGGGGGGGGFGGGGGGGGFGGGGGECEGGGCCFGC:CFGGGGCEC>FGGDGGGGEGGFEDEECGGG5=E>E<EAECFGFF9CFC?CGGFGD5C*:+:ED/9E7C9>*9@DD<)8=+=F?;/505=@)>5@.7
@M03506:14:000000000-AKVR1:1:1101:17840:3293 1:N:0:38
CGAACTCCTACGGGAGGCAGCAGTCGAGAATTTTTGACAATGGGGGAAACCCTGATCGAGCGACGCCGCGTGGAGGATGAAGGTCTTCGGATTGTAAACTCCTGTCATTGGGGAACAATGCACAGACATTAACTGTATTTGTGTTGATAGTACCCGAAGAGGAAGGGACGGCTAACTCTGTGCCAGCAGCCGCGGTAATACAGAGGTCCCAAGCGTTGTTCGGATTCATTGGGCGGAAAGGGTGCGTAGGCGGCGCGGTAAGTCGGGTGGGAAATCTCGGGGCTTAACTCCGAAGCCGCAT
+
CCCCCGGGGGGGGGEGGGGGGGGGGGGGGGGGGGGGGGGGGGGGGGGGGGGGGGGGGGGGGGGGGGGGGGGGGDGGDFGGGFGGGGGGGGEGGGGGGFFFGGGGGGGGGGGGGGGGGGGGGGGGGGGGGGGGGGGFFFGEGGGGGGGGGGGGGGGGDGGGGCEGFEGCFFFDFGGFGGGFFGGGGC>EGGGGGGGEGGGGGFB9FGGGG>;<CCG5BEECF55A>86<FGGGFGG*:C5@5EEEE5:9CECEG5:327<)*9>A=35CC)*)27CF*495<D)/56:@4>63).)))05..
@M03506:14:000000000-AKVR1:1:1101:13278:3298 1:N:0:38
CGAACTCCTACGGGAGGCAGCAGTGGGGAATATTGGACAATGGGCGCAAGCCTGATCCAGCCATGCCGCGTGGGTGATGAAGGCCCTAGGGTTGTAAAGCTCTTTCAGCGGGGAAGATAATGACGGTACCCGCAGAAGAAGCCCCGGCTAACTTCGTGCCAGCAGCCGCGGTAATACGAAGGGGGCGAGCGTTGTTCGGAATTACTGGGCGTAAAGGGCGCGTAGGCGGCCATCTTTGTCAGGCGTGAAAGCCCTGGGCTCAACCTAGGAATTGCGCTTGGGACGGGATGGCTTGAGGTCG
+
CCCCCGGGGGGGGGGGGGGGGGGGGGGGGGFGGGGGGGFGGGGGGGGGGGGGGGGGGGGGGGGGGGGGGGFGGGGGGGGGGGGGGGGGGGGGGGGGGGGGGGGGGGGGGGGGG>FGGGGGGGGGGGGGGGGGGEGGGFGGGGGGGGGGGGGGGGGGGGGGGGGGGGGGGGGGDGGGGGGCGGGGGGGGEEG>EGCGFGGCEGGGGFCFGGGGGDGGGGGGDGCEEGFEG>ECGGF7CGGGGGGGGGGGGFGGFG*/CFF*507CC4<967+<77*:5>*99>)*:>D>9D3<)>58<)9>@
@M03506:14:000000000-AKVR1:1:1101:20604:3300 1:N:0:38
CGAACTCCTACGGGAGGCAGCAGTCGGGAATTTTGCGCAATGGGCGAAAGCCTGACGCAGCAACGCCGCGTGAGGGATGACGGCCTTCGGGCTGTAAACCTCTTTTATCAGGGAAGATAATGACGGTACCTGATGAATAAGTCACGGCTAACTACGTGCCAGCAGCCGCGGTAATACGTAGGTGACAAGCGTTGTCCGGATTTACTGGGCGTAAAGAGCGCGCAGGCGGTCGTTCAAGTCGAGTGTGAAAGCCCCCGGCTCAACTGGGGAGGGTCACTCGATACGGATCGACTCGAAGGCG
+
CCCCCGGGGGGGGGGGGGGGGGGGGGGGGGGGGGGGGGGGGGGGGGGGGGGGGGGGGGGGGGGGGGGGGGGGGGGGGGEGGGGGGGGGGGGGGGGGGGGGGGGGGGFFGFGGGGGGGGGGGGGGGGGGDAFGGGGDGGFGFGGGGGGGGEGGGGGGGGGGGGGGFGGGGGGCFECB9FGGFGFGFGG9F7FEFGGGGGGGDEFGCFCGGFGGGCFGGGCEGEGEDGGG5?CE?5@F9FDGG55<CC?FCCGC*5*C8><):97C79<<C3C7CCCC4=>DF:5=2)/.7/577>F475:7)
@M03506:14:000000000-AKVR1:1:1101:23678:3314 1:N:0:38
CGAACTCCTACGGGAGGCAGCAGTGGGGAATCTTGCTCAATGGGCGAAAGCCTGAAGCAGCGACGCCGCGCGCGGGATGAAGGCCCTCGGGTTGTAAACCGCTTTCAGCAGGGACGAAATTGACGGTACCTGCAGAAGAAGGCCCGGCCAACCACGTGCCAGCAGCCGCGGTAATACGTAGGGGCCTAGCGTTGTCCGGATTTATTGGGCGTAAAGAGCTCGCAGGCGGTTGGGTGAGTCGGGTGTGAAATCTCCACGCTCAACGCGGAGGGGCCATCCGATACTGCGATGACTAGCGTCC
+
@<CCCFGDFGGGGG;FDGGGFGGGFFGGGDGGGGG96EFFFE@EF@FC@FFGGAFGGGGGG7@FGGEC7F+@FEGGDGGGFGGGEFDDFGCFFEF@FFFGEE>E7BEFFFFFF7BFG:CF=<:DCDCF<FGGGGGF@FGFFC73>CGGEGFF<CF:<FCFGFGFG>FGCC14C*2<+233;E51:*:*;:E:55*<7CE**;+0ACFG**::CCCC7*CE6C**:?*:>2:*:CGDFF*+2:ECEC5:+<+AF:A>*5)17CF6/):<57EBD)9**9<7D).:9=F)(97<B*/))8)).
@M03506:14:000000000-AKVR1:1:1101:22278:3325 1:N:0:38
CGAACTCCTACGGGAGGCAGCAGTGGGGAATCTTGCGCAATGGGCGAAAGCCTGACGCAGCCATGCCGCGTGGATGATGAAGGTCTTAGGATTGTAAAATCCTTTCAGCGGGGACGATAATGACGGTACCCGCAGAAGAAGCCCCGGCTAACTTCGTGCCAGCAGCCGCGGTAATACGAAGGGAGCTAGCGTTGTTCGGAATCACTGGGCGTAAAGCGCACGTAGGCGGATGTGTCAGTCAGGGGTGAAATCCCGGAGCTCAACTTCGGAACTGCCTTTGATACAGCACGTCTTGAGGCCG
+
CCCCCGGGG9FCFGGGGDGGGGGGGGFGGGGGGGGGGGGGGGGGGGGGDGGGGFGGGGGGDGGGGGGCGGFGGEFGFFDFGGGGGGGGGGGGGGGFFGGFFGGGGGGGGGGGG7>FGGGG,DD<FFFFEECFDGDG8FGGGFGGE:FGGGGGGF@>FF@CCA@F@FGGGGGGGDGF9FDG7@@=FE7CGGDECCECEG>EGGGDCFGGGGGGGGGGGGGGCCCGCGGGG88C8F+<<F7:EF67C*/99C7976C<8595+<D6C*09:**)7C*:*1*0*/*3+8*7?DF(007*9))))
@M03506:14:000000000-AKVR1:1:1101:11426:3333 1:N:0:38
CGAACTCCTACGGGAGGCAGCAGTGGGGAATTGTTCGCAATGGGCGCAAGCCTGACGACGCAACGCCGCGTGGAGGATGACGGCTTTCGGGTCGTAAACTCCTGTCGTGCGGGACGAATGCTTTTCCCGAGAATATCGGGGGAGGGTGACGGTACCGCGAAAGGAAGCCCCGGCTAACTCCGTGCCAGCAGCCGCGGTAATACGGGGGGGGCAAGCGTTGTTCGGAATTACTGGGCGTAAAGGGCTCGTAGGCGGCTCGCTAAGTCAGACGCGAAAGCCCTCGGCTCAACCGGGGAACGGG
+
CCCCCGGGGCGGGGGGGGGGGGGGGGGGGGGGGGGGGGGGGGGGGGGGGGGGGGGGGEGGGGGGGGGGGGGGGGGGGGGGGGGGGGGGGGGGGGGGGGGGGGGGGGGGCFGGGGGGGGGGGGGGGGGGFGGGGGFGGGGGGGGGDGGGGGGGGGGGGGG>EGGGGGGGGGGGGGGGGGGGGGGGGGGGGGGGGGGGGEEEGGGGGGGGGGGDGFGGGGGGGGFGG5CFCFFGGGGGE=<EFGGGG=FDC5EGGGGD*7955C)0+*3:9DC)99DEC8FG*.7CC)19<*51@D3)))7<.
@M03506:14:000000000-AKVR1:1:1101:8177:3421 1:N:0:38
CGAACTCCTCCGGGAGGCAGCAGTCGAGGATCTTCGGCAATGGGCGCAAGCCTGACCGAGCGACGCCGCGTGTGCGATGAAGGCCTTCGGGTTGTAAAGCACTGTCGAGGGGGAGGAAAGCCCGCAAGGGTCTGACCTATCCCTGGAGGAAGCACGGGCTAAGTTCGTGCCAGCAGCCGCGGTAAGACGAACCGTGCGAACGTTGTTCGGATTCACTGGGCTTAAAGGGCGCGTAGGCGGGCCGGCAAGTCCGGGGTGAAATCCCACAGCTCAACTGTGGAATTGCCTTGGATACTGCCGG
+
CCCCCGGGG9FGGGGGGGGGGGGGGGGGGGGGGGGGGGGGGGGGGGGGGGGGGGGGGGGGGGGGGGGGGGGGGGGGGGGGGGGGGGGGGGGGGGGGGGGGGGGGGGGGGGGGGGGGGGGGGGGGGGGGGGGGGGGGGGGGGGGGGGGGGGGGGGGGGGGGGGGGGGGFFGGGGGGGGGGGGGGGGGGGGGGDGGGGGGDEGGGGGGGGGGEEDGFGGGGGGDGGGGGFGGGGEEEGGGGGGGGGGGE<F9<ED*C<:7*7?CC6CFCDGG6@=FDFFFGGGFF6CFG44CF?6=F?F6?B>
@M03506:14:000000000-AKVR1:1:1101:13978:3439 1:N:0:38
CGAACTCCTACGGGAGGCAGCAGTGGGGAATCTTGCGCAATGGCCTAACGGCTGACGCAGCGACGCCGCGTGTGGGATGAAGCTCCTCGGAGTGTAAACCACTGTTGCCCGGGACGAATAGCTCGATTAATCGAGCCTGACGGTACCGGGTGAGGAAGCACCGGCTAACCCCGTGCCAGCAGCCGCGGTAATACGGGGGGTGCGAGCGTTGTCCGGAATCACTGGGCGTAAAGGGCGCGTAGGTGGTTTGATAAGGGTGTGGTGAAAGTCCGGGGCTCAACCCCGGATCTGCCGTGCCGAC
+
CCCCCGGGGGGGGGGGGGGGGGGGGGGGGGGGGGGGGGGGGGGGGGGGGGGGGGGGGGGGGGGGGGGGGGGGGGGGGGGGGGGGGGGGGG@GGGGGGGGGGGGGGFGGGGGGGGGGGGGGGGDGGGGGGGGGGGGGGGGGGGGGGGGGGGCGGGGGG7FFGGGDGGDFFGGGGGEGGFGGGGGGGGGGGGGGGGGD5EGECEGGGGCGEEECCCEG>8F?<CGFFGGG5?EFGGGGGCG5CEE9FG=C6=7?DECG6097ACCCD4<CACEFGG)7)779*<;75>/<>76A67>BD3<:>
@M03506:14:000000000-AKVR1:1:1101:14511:3457 1:N:0:38
CGAACTCCTACGGGAGGCAGCAGTAAGGAATATTGGACAATGGGCGCAAGCCTGATCCAGCAATGCCGCGTGAGTGAGGAAGGCCTTCGGGTTGTAAAGCTCTTTCGCACGCGACGATGATGACGGTAGCGTGAGAAGAAGCCCCGGCTAACTTCGTGCCAGCAGCCGCGGTAATACGAAGGGGGCGAGCGTTGTTCGGATTTACTGGGCGTAAAGGGCGCGCAGGCGGCGAGTTTTGTCAGGCGTGAAAGCCCCGGGCTCCACCTGGGAACTGCGCTTGAAGCGGGCTTGCTAGAGAGGG
+
CCCCCGCGACEEFGE@EGGFC<EC6EFFGEFCC9EDG8ECFGGGGCG7FE8CFGCEAFGGGGGGGG,:BCFFCE,CEEG<E<CFG?FGGGGGGGGCGFFF9<55<F7FF:FBFEGDG7FGEFFF=:BBF8:B=BFGGFGGBF8+8@>:+33F>CFDFGEFGGFFG7>@@F7FB7,@@F7F*CEEGCGD>*?8CC;*+/*8CGE+<+<6>*:CC88CFG=ECEC>CE5=58ECE1*++*2<7<**:AC7*0:*2**98;39C*0:6*+*7425*967>)*9*97C*7C329@6*99?6*0)0
@M03506:14:000000000-AKVR1:1:1101:16770:3458 1:N:0:38
CGAACTCCTACGGGAGGCAGCAGTGGGGAATCTTGGACAATGGGCGCAAGCCTGATCCAGCCATGCCGCGTGGGTGATGAAGGCCCTAGGGTTGTAAAGCCCTTTCGGCGGGGAAGATAATGACGGTACCCGCAGAAGAAGCCCCGGCTAACTTCGTGCCAGCAGCCGCGGTAATACGAAGGGGGCTAGCGTTGCTCGGAATCACTGGGCGTAAAGCGCACGTAGGCGGCTTTTTAAGTCGGAGGTGAAATCCTGGAGCTCAACTCCAGAACTGCCTTTGGTACTGGAAGGCTTGAGTCCG
+
CCCCCGGGGGGGGGGGGGGGGGGGGGGGGGGGGGGGGGFGGGGGGGGGGGGGGGGGGGGGGGGGGGGGGGFGGGGGGGGGGGGDFGGEGGGGGGGGGGGGGGGGGGGDDDGGGGGGGGGGGGGGGGGGGGGGGGGFCGGFGGEGGGEGGEFGGGGGFGGG9FGGGGGGGGGGGGGGGGCCEGGGGGGGDFGGEDGFFGDGGGG?FF+AFGGGG*:CGG=CE=;@FEGGDCECFGG5<FFCEECEECFG9?F77A9<6>F5CC*:<>C46*25*9DF64:DGFFG?@C::5)8??B:F**/)
@M03506:14:000000000-AKVR1:1:1101:16242:3460 1:N:0:38
CGAACTCCTACGGGAGGCAGCAGTGGGGAATTGTTCGCAATGGGCGCAAGCCTGACGACGCAACGCCGCGTGGAGGATGAAGACCTTCGGGTCGTAAACTCCTTTCGATCGAGACGAACGGCTTCCGGATGAACAATCCGGAAGAGTGACGGTACCGAGAGAAGAAGCCCCGGCTAACTCCGTGCCAGCAGCCGCGGTAATACGGGGGGGGCAAGCGTTGTTCGGAATTACTGGGCCTAAAGGGCTCGTAGGCGGCCAACTAAGTCAAACGTGAAATCCCTCGGCTTAACCGGGGAACTGC
+
CCCCCGGGGGGGGGGGGGGGGGGGGGGGGGFGGGGGGGGGGGGGGGGGGGGGGGGGGGGGGGGGGGGGGGGGGGGGGGGGGGGGGGGGGGGGGGGGGGGGGGGGGGGCFGGGGGGGGGGGGGGGGGGGGGGGGGGGGGGGGGGGGGGGGGGGGGGGGGEEGGGGGGGGGGGGGGGG:FCGGGGGGGFGGGGGGGGGGGGCGGGGGGGGGGGGG>FGGGGGGGGGGCCCGGGGCFGGDCFFGGGGGFFGEEC5CGGD=BFGGC4C?F7CC=EFGGFEGFDFCF37C@566FF6>5D77>)96
@M03506:14:000000000-AKVR1:1:1101:17835:3470 1:N:0:38
CGAACTCCTACGGGAGGCAGCAGTGGGGAATATTGGACGATGGGCGAAAGCCTGATCCAGCAATGCCGCGTGAGTGAGGAAGGCCTTAGGGTTGTAAAGCTCTTTCGGCGGGGACGATGATGACGGTACCCGCAGAAGAAGCCCCGGCTAACTTCGTGCCAGCAGCCGCGGTAATACGAAGGGGGCGAGCGTTGTTCGGATTTACTGGGCGTAAAGGGCGCGCAGGCGGTCATTTTTGTCGAGTGTGAAAGCCCCGGGCTTAACCTGGGAACTGCGCTCGAAACGGGATGACTAGGGATCG
+
CCCCCGGGGGGGGGGGGGGGGGGGGGGGGGGGGGGGGGGGGGGGGGGGGGGGGGGGGGGGGGGGGGGGGGFGGGGGGGGGGGGGGGGGGGGGGGGGGGGGGGGGGGGGGGGGGGGGGGGGGGGGGGGGGGGGGGGGGGGGGGGGGGGGGGGGGGGGGGGGGGGGGGGGEGGGGGGGGF8FGGGGGGGGGGGEGGGGGGGGGDFCFGGGGGC>E>FGGGCGGGGGGGGGGEEGGGG7CCFGCFEGG9+7CCGGGGGGGFGGDGGGGGGFGDEFGGGGGBDGGFFGGED:6*7<?@FFF@5>E
@M03506:14:000000000-AKVR1:1:1101:17425:3473 1:N:0:38
CGAACTCCTACGGGGAGGCAGCAGTGGGGAATTTTGCGCAATGGGGGAAACCCTGACGCAGCAACGCCGCGTGGAGGACGAAGTCCCTTGGGACGTAAACTCCTTTCGACCCGGACGATAATGACGGTACGGGTGGAAGAAGCCCCGGCTAACTTCGTGCCAGCAGCCGCGGTAATACGAGGGGGGCAAGCGTTGTTCGGAATTATTGGGCGTAAAGGGCGCGTAGGCGGTGCGGTAAGTCACCTGTGAAATCTCCGGGCTTAACTCGGAGCCTGCAGGCGAAACTGCCGTGCTTGAGGGG
+
CCCCCGGGGGGGGGGGGGGGGGGGGGGGGGGGGGGGGGGGGGGGGGGGGGGGGGGGGGGGGGGGGGGGGGGGGGGGGGGGGGGGGGGGGGGGGGGGGGGGGGGGGGGGGGGGGGGGGGGGGGGGGGGGGGGGGGGEFGGGFGFFFGGDGEGFG?FGEGGGGGG@CE7FGGGGGGGFGFGGGE*CCGDGGGGGGGGGGGGC8;8FEGFGGGGGGEGGCG=CEEG8CGGGGGG>GGGGGE=F7C7EGGFDGF?CF7CFE:DGG=FCFDDGG555DFFFC?DDDB>5=FG6:<)()8/456)5)
@M03506:14:000000000-AKVR1:1:1101:10951:3480 1:N:0:38
CGAACTCCTACGGGAGGCAGCAGTGGGGAATTTTGCGCAATGGGGGAAACCCTGACGCAGCAACGCCGCGTGGAGGATGTAGTCCCTTGGGACGTAAACTCCTTTCGACCCGGACGATAATGACGGTACGGGTGGAAGAAGCCCCGGCTAACTCTGTGCCAGCAGCCGCGGTAATACAGAGGGTGCGAGCGTTGTCCGGAATCACTGGGCGTAAAGGGCGCGTAGGTGGCTTGATAAGGGTGTGGTGAAAGCCCGGGGCTCAACCCCGGGTCGGCCATGCCGACTGTCAGGCTCGCGTGCT
+
CCCCCGGGGGGGGGGGGGGGGGGFGGGGGGGGGGGGGGGGGGGGGGGGGGGGGGGGDGGGGGGGGGGGGGGGGGGGGGGGGGGGFGGGGGGGGGGGGGGGGGGGGGGGGGGGGGGGGGGGGGGGGGGGGGGCGGGGFFFGGGEGGGGGGEGGGFGCGGGGGFFCC<<FCCGCGGGGGFCCGGGGGGGGGGGGGGGGGGGC>FGFCF?:CFEGDCC+:CEGD88>ED9FF>;FGGGC7EG60AEE=CGGGGGGDGG38>CCGGGFG3CGGG5>39CED:227.7E7:C4<FF?;)<)85>7)
@M03506:14:000000000-AKVR1:1:1101:19512:3489 1:N:0:38
CGAACTCCTACGGGAGGCAGCAGTGGGGAATCTTGCACAATGGGCGAAAGCCTGATGCAGCGACGCCGCGTGGGGGATGAAGCTTCTCGGAGTGTAAACCCCTTTCGATCCGGACGAATGCCCGCAAGGGAGTGACGGTACGGATATAAGAAGCCCCGGCTAACTACGTGCCAGCAGCCGCGGTAAGACGTAGGGGGCCAGCGTTGTTCGGAATTACTGGGTGTAAAGGGTTCGTAGGCGGTGCGGCAAGTCGGGAGTGAAATCTCTGGGCTCAACCCAGAGGCTGCTTCCGAAACTGCTG
+
CCCCCGGGGGGGGGGGGGGGGGGGGGGGGGGGGGGGGGGGGGGGGGGGGGGGGGGGGGGGGGGGGGGGGGGGGGGGGGGGGGGGFGGGGGGGGGGGGGGGGGGGGGGGGGGGGGGGGGGGGGGGGGGGGGGGGGGGGGGFGGGGGGFGFGGGGGGGGGGDEEGGGGGGGGGGGGGFGGFGGGGGGGGGGGCGGGGGGGGGGGGE>CGCFGG>EFGCGGGFGCEEC<FFGE;CGGGGGGGGGG55CEG)CG?FDED9E79C+<CC7:CDGGG;FF=FF555DF)2*8*9<DFFB@DB*/*//
@M03506:14:000000000-AKVR1:1:1101:21581:3524 1:N:0:38
CGAACTCCTACGGGAGGCAGCAGTGGGGAATTTTGTGCAAAGGGGGAAACCCTGACACAGCGACACCGCGTGAGCGAAGAAGCCCTTTGGGGTGTAAAGCTCTGTCAGCTGGAACGAAAAAAATGACGGTACCAGCAGAGGAAGCATCGGCTAACTACGTGCCAGCAGCCGCGGTAAGACGTAGGATGCAAGCGTTGTCCGGAGTTATTGGGCGCAAAGAGTTGGTAGGCGGTTCGTGAAGTCTGATGTTACAGATCGGGGCCCAACCGTGAGAGTGCATTGGATACTGGCGAACTGGAGG
+
CCCCCGGGG9FGEGGGGGGGGGGGGGGGGGGGGGGGGGGGGGGGGGGGGGGGGGGGGGGGGGGGGGGGGGGGGGGGGGGGGGGFDEGGGGGGEGGGGGFGF=DEDCFGGGGFGGFGDGGGGGGGGFFGGGGEGFGFFGGFGGGACCGDFGGGDGGGGGGGFGFGGGGGGGDCCEFG7FGGGGGGGGGGGFCGGCCFG8C+BCE5:CF79C6@*8**:CCGF<@+<*<:*2888*;C=*9CFG7EE?+:9A7+:CC7@>*55E)7=7A<*1:><7CCFF7:**969*992CF>B5))9??:3
@M03506:14:000000000-AKVR1:1:1101:19043:3538 1:N:0:38
CGAACTCCTACGGGAGGCAGCAGTGGGGAATCTTGCACAATGGGGGAAACCCTGATGCAGCGACGCCGCGTGAGCGATGAAGCCCTTCGGGGTGTAAAGCTCTTTCGTCAGGGAAGATAGTGACGGTACCTGGAGAAGCAGCTGCGGCTAACTACGTGCCAGCAGCCGCGGTAATACGTAGGCAGCAAGCGTTGTTCGGAGTTACTGGGCGTAAAGGGTGTGTAGGCGGTTCTTTAAGTTTGCTGTGAAATCTCCCGGCTTAACCGGGAGGGTGCGGTGAATACTGAGGGACTAGAGTACG
+
CCCCCG9F<FEBFGGGGGGGGFGEGD@@FCFEFGFEGF@CEFG<@GCCEEEFC<,:EFFEFGCGGGEFGGCFCFGGEFGFCFGEDGGDFGGGGGEG9EFFGGGGF9BFECFDGDFEGFFGFGGGD@>DEFFFF=E@FBFEGDF8<B@FCGGCFGG@FGG@9D@,3D@:CCE*<*<,CFF9<FF9FGF::CFG1=12;BC85:@<99FFGGDGD5*<@EG***10<FEE*8C5C<<C9C><9<9CGG?7A:EEC?:*:>C7/0099>C)295BDGCEG;CFG4*A+**9:D),.6?0**89>
@M03506:14:000000000-AKVR1:1:1101:20087:3568 1:N:0:38
CGAACTCCTACGGGAGGCAGCAGTGGGGAATATTGGACAATGGGCGCAAGCCTGATCCAGCCATGCCGCGTGAGTGATGAAGGCCCTAGGGTTGTAAAGCTCTTTTGTGCGGGAAGATAATGACGGTACCGCAAGAATAAGCCCCGGCTAACTTCGTGCCAGCAGCCGCGGTAATACGAGGGGGGCTAGCGTTGCTCGGAATCACTGGGCGTAAAGGGTGCGTAGGCGGGTTTTTAAGTCAGAGGTGAAATCCTGGAGCTCAACTCCAGAACTGCCTATGATACTGAAAGGCTTGGGTATG
+
CCCCCGGGFGFGGGGGGGGGGGGEFGGGGGFFGGGGGGGGGGCFGGGGGGGGGGGDGGGGGGGGGGGGGGFGGGFFGGGGGGGGFGGGGGGGGEEGGGGGGGGFGGGGFGGGGCFGGGFGGGGGGGGGGGGGDGCFGGGGGGGGGGGGGGGGGGGGDFEGGGGFFGCEGGGEGG@CFGGGGGGCGDEFGGGEEEGGGGGDGGGGGGGGFFG>5AF7<EE?EGEGGGFGGGE*87=CFGFF7++2=EGGCGFGDGCG=F**29CEFGGGGFFFGFGF6**:7=67A9**4:)4<F))0>B46
@M03506:14:000000000-AKVR1:1:1101:13703:3588 1:N:0:38
CGAACTCCTACGGGAGGCAGCAGCAAGGAATTTTGCGCAATGGGCGAAAGCCTGACGCAGCAACGCCGCGTGGGGGATGAAGGCCTTCGGGTTGTAAACCCCTTTTGCGAGGGAAGAAGATCTGACGGTACCTCGCGAATAAGCCACGGCTAACTACGTGCCAGCAGCCGCGGTAATACGTAGGTGGCAAGCGTTGTCCGGATTTACTGGGCGTAAAGCGCGCGCAGGCGGACTGATCAGTCTGGGGTGAAATCTCCCGGCTCAACTGTGCGCGGTCCCTGGATACTGTCAGCCTTGAGAG
+
CCCCCGGGGFGGGGGGGGGGGGGGGGGGGGGGGGGGGGGGGGGGGGGEFGGGGGGGGGGEGGGGGGGGGGGGGGGGGGGGGGGGGGGGGGGGGGGGGGGGGGGGGGFGGGGGGGGGGGGGGGGGGGGGGGGGFGGGGEGGGGGGGGGGGGGGGGGGGGGGGGGGGGFGGGGGGCCEGGFGGGGGGGGGGGDGGGGGGFCCEGGGG7@FF+5>EGEGGGDDGEGGGEGGGGGGGGGGGC7FEFGGGCGGG5<72CA7+)55=5C9CCCF:>+795D=/8576>)A<?D7<GB2)?)=:6))0
@M03506:14:000000000-AKVR1:1:1101:15989:3592 1:N:0:38
CGAACCTACGGAGGCAGCAGTGGGGAATATTGGACAATGGGCGCAAGCCTGATCCAGCCATGCCGCGTGGGTGAAGAAGGCCTTCGGGTTGTAAAGCCCTTTTGTTGGGGACGAAATCGTACGGGTGAATATCCCGTGCGGATGACGGTACCCAAAGAATAAGCACCGGCTAACTTCGTGCCGGCAGCCGCGGCAATACGAAGGGTGCAAGCGTTACGCGGAATTACTGGGCGTAAAGCGTGCGGAGGCGGTTTGGTAAGTCCGGTGTGAAAGCCATGGGCTCAACCTGGGAATTTGAGTG
+
@CCCCEGGGGDEEGGGGE@FGFGGGGGCFCFFF6CFGGF@8FF77F@CFGFAFGG<FFGFFGGGGGG7@F78,6CFEFGECE8FGGGGGCGFG<BFFFGGGGGGGGGG@CFCFDEG,?C<F7FCD=FF@AFFF9B:F=EGGGGGGGGGGF@C:E:AFGCGGF@,?:CCFGCCCFCG?CFF7FFEE*<=*=7C<C8*<+<:;8ECEC5*::FCE8E/;*/::85CCC9<78=5C>:=CE7C5:*:*5/C*/C1)1A*//?F+3:C*>E7=C9****2*)2>C>5?+)00(55,)0)**0787
@M03506:14:000000000-AKVR1:1:1101:13839:3608 1:N:0:38
CGAACTCCTACGGGAGGCAGCAGTGGGGAATTGTTCGCAATGGGCGCAAGCCTGACGACGCAACGCCGCGTGGAGGATGAAGACCTTCGGGTCGTAAACTCCTTTCGATCGAGACGAATGGCCCTTGGGTTAACAGCCGAGGGGTATGACGGTACCGAGAGAAGAAGCCCCGGCTAACTCCGTGCCAGCAGCCGCGGTAATACGGGGGGGGCAAGCGTTGTTCGGAATTACTGGGCGTAAAGGGCTCGTAGGTGGCCAACTAAGTCAGACGTGAAATCCCTCGGCTTAACCGGGGAACTGC
+
CCCCCGGGGGGGGGGGGGGGGGGGGGGGGGGGGGGGGGGGGGGGGGGGGGGGGGGGGGGGGGGGGGGGGGGGGGGGGGGGGGGGGGGGGGGGGGGGGGGGGGGGGGGGGGGGGGGGGGGGGGGGGGGGGGGGGGGGGGGGGGGGCGGGGGGGGGGGGGGGGGGGFFGFFFGCCGGGGGGGGGGEGGFGGGGGGGGGGGGCGFGGGGGGGGGGGGGFECEEEFGGGCEFGFGGGG5*:/CCGGGGE6/9::FGFGG4@FGG?FGGG=9C?GG>DGGGGFGFGF>GEF3;97?9>5>3)0/?*
@M03506:14:000000000-AKVR1:1:1101:21273:3608 1:N:0:38
CGAACTCCTACGGGAGGCAGCAGTGGGGAATATTGCGCAATGGGCGAAAGCCTGACGCAGCGACGCCGCGTGGGGGATGGATGCCTTCGGGTTGTAAACCCCTTTCGGCAGGGACGAAGCGAACGTGACGGTACCTGCAGAAGAAGTCCCGGCTAACTACGTGCCAGCAGCCGCGGTAAGACGTAGGGGACGAGCGTTGTCCGGATTCATTGGGCGTAAAGCGCGCGTAGGCGGTTACGCAAGTCGGTTGTGAAAATCCGGGGCTCAACCCCGGACCTGCATCCGATACTGCGTGACGAGG
+
CCCCCGGGGGGGGGGGGGGGEGGGGGGGGCFGGGGGGGGGGGGGGGGGGGGGGGGGGGGFGEGGGGGEGGFFGGGGGGGGFGGGGGGCFGEGGECG<DFEGGGGFGGGGGGGGGGG7FGEGGEG*@FGGEEGCGDGGGGGCGGFGGGGFG:FGDGGGG@BCFGFGGGCFGGGGDFGGDCFFGGFC*C5C88CEGGGCEGECGGGEC/+<FGFGFFG:**89:E58ED5*:CFCEECEGGGEGGGFEE)A=5EGFGDG)9DGGGGG<2=FGG:7C5ECF7DF*76=@G>(29>EFEDF)05)
@M03506:14:000000000-AKVR1:1:1101:15145:3619 1:N:0:38
CGAACTCCTACGGGAGGCAGCAGTGGGGAATCTTGCACAATGGAGGAAACTCTGATGCAGCGACGCCGCGTGAGCGATGAAGCCCTTCGGGGTGTAAAGCTCTTTCGACGGGAACGATAATGACGGTACCCGAAGAAGAAGCTGCGGCTCACTACGTGCCAGCTGCCGCGGTAATACGTAAGCAGCAAGCGTTGTTCGGAATTACTGGGCATAAAGAGTGTGTAGGCGGTGCTCTAAGCCTGTCGTGAAATCTCCCGGCCTAACTGGGAGGTGGCGGCGGGAACTGGAGTCCTCGAGGGTG
+
@CCCCGC@ED<C;FFDGGDGGFF6;@FEG7FFFAFEGD@EFGDGFCGGE@CFFCEFECAFGC@F7FB7CEFGDCC:>,CE,CAFF<C4AFCGED:?FD,E9F?,FFCFG:7C++B+8+8C,5,C=+BDE=DEEF3<83>F,5<,<**3@*@FFCC7D:D*3,*,?CFC77CC<FGF9FCG*<:<F:+:BBC4<<1*>B888FG<7@+<5C*0<30<9E@72:*+<+<8EG5*+<<?+2*+2*2+:FGG59++20<*/5D)/00:<C65C9*.**2:3<5))0.*+=*5(>))*07))535>
@M03506:14:000000000-AKVR1:1:1101:12870:3644 1:N:0:38
CGAACTCCTACGGGAGGCAGCAGTCGAGAATTTTTCACAATGGGCGAAAGCCTGATGGAGCGACGCCGCGTGGGGGATGAATGGCTTCGGCCCGTAAACCCCTGTCATTCGCGATTAAACCTTATCATTTAAAAGATGATGAGCTGATAGTAGCGGAAGAGGAAGGGACGGCTAACTCTGTGCCAGCAGCCGCGGTAATACAGAGGTCCCAAGCGTTGTTCGGATTCACTGGGCGTAAAGGGTGCGTAGGTGGGATGGCAAGTCGGTCGTGAAATCCGTCGGCCCAACCGAAGAACGTCGA
+
CCCCCGGGGFGGGGGGGGGGGGGGGGGGGGGGGGGGGGGGGGGGFGGGGGGGGGGGGGGGGGGGGGGGGGGGGGGGGGGFGGGGGGGGGGDGGGGGGGGGGGG<FGGGGGGGGGGGGGGGGGGGGGCGGGGGGGG<FGGGGGGGGGGGGGGGGGDGGGG<FFGGGDGGGGGGGGFGGGGGGGGDEFGGFGGGGGGGDEGCGGCC?FGGGGGGGGGDGGCA:CECEECGCFGGGCE?CG3+0:7EE*:DEGFFFEDFGFDC?FGFGD:CC)*/17*36)9>D>:7C5*7:35()0?<>@)).
@M03506:14:000000000-AKVR1:1:1101:11337:3669 1:N:0:38
CGAACTCCTACGGGAGGCAGCAGTGGGGAATTGTTCGCAATGGGCGCAAGCCTGACGACGCAACGCCGCGTGGAGGATGAAGACCTTCGGGTCGTAAACTCCTTTCGATCGAGACGAACAGCCTCCGGGTGAACAATCCGGAGGTCCGACGGTACCGAGAGAAGAAGCCCCGGCTAACTCCGTGCCAGCAGCCGCGGTAATACGGGGGGGGCAAGCGTTGTTCGGAATTACTGGGCGTAAAGGGCTCGTAGGCGGCCAACTAAGTCAGACGTGAAATCCCTCGGCTTAACCGGGGAACTGG
+
CCCCCGGGGCGGGGGGGGGGGGGGGGGGGGGGGGGGGGGGGGGGGGGGGGGGGGGGGGGGGGGGGGGGGGGGGGGGGGGGGGGGGGGGGGGGGGGGGGGGGGGGGFGGGGGGGGGGGGGGGGGGGFGGGGGGGGGGGGGGDGGGGGGGGGGGGGGGGGGDFCFGFGGGGGGGGGGGGGGGFGF*EFFFGCFGFGGGGEGDFDGGGGGGGGGG5CEGGEGGGC7CEGEC:<E70A=**:C5=FFEEGG1::CCFGEGED*1:?<C+?+:<9:>DFG?>6*<DF>5E>3):CB>@:DE5;FF)
@M03506:14:000000000-AKVR1:1:1101:7514:3690 1:N:0:38
CGAACTCCTCCGGGAGGCAGCAGTGGGGAATCTTGGACAATGGGGGAAACCCTGATCCAGCGACGCCGCGTGGGTGATGAAGGCCTTCGGGTCGTAAAGCCCTGTCGGAGGGGAAGAAACTCTCGTCGGTGAACAATCGGCGAGATTGACGGTACCCTTAGAGGAAGCACCGGCTAACTCTGTGCCAGCAGCCGCGGTAAGACAGAGGGTGCAAGCGTTGTTCGGAATTACTGGGCGTAAAGGGCGCGTAGGCGGTCCGCTAAGTTCGGCGTGAAATCCCCTGGCTCAACTGGGGAACGGC
+
CCCCCGGGG9FGGGGGGGGGGGGGGGGGGGGGGGGGGGGGGGGGGGGGGGGGGGGGGGGGGGGGGGGGGGFGGGGGGGGGGGGGGGGGGGGGGGGGGGGGGGGGGGGGGGGGGGGGGGGGGGGGGGGGGGGGGGGCBFGGGGGG7FGGGGGGGGGGGGGGGGGGGGGGGGGGGGGGGGGGGGGGCGGFGGGGGGGGGGCEGGGGGFGGGCEEFFGGGCGGAE?ED5EFGGFC?FGGD2)1AFGDEEDDC*:=FGGGG>D37=)3:CEGGGGFDG:<CFFDGFFGGFG4<GFFFFD@@>;3)
@M03506:14:000000000-AKVR1:1:1101:18920:3699 1:N:0:38
CGAACTCCTACGGGAGGCAGCAGTGGGGAATCTTGCACAATGGGCGAAAGCCTGATGCAGCGACGCCGCGTGAGGGAAGAAGGCTTTCGGGTTGTAAACCTCTTTCAGGAGGGACGAAGCTCCTCGGGTTAATAGCCCAGAGGGTGACGGTACCTCCAGAAGAAGCCCCGGCTAACTACGTGCCAGCAGCCGCGGTAATACGTAGGGGGCAAGCGTTGTCCGGAATCATTGGGCGTAAAGAGCGTGTAGGCGGCCCGGTAAGTCCGGTGGAAAATTCAAAGGCTCAACCTTTGAATTGCAG
+
CCCCCGGGGGGGGEDEGEGGGGGFFGCEGDFGGGGGGGGGGGGFGGGGGGGGGGGFGGGFGEGFGGGGEE@FEGFEGGFGGGFGFG@GGGGGGGGGGFGGGGGFGGGGGGGGGGGG>CEFGFGFFEEG,FFEFFGAC8FG7<BEGGCGGDEGGGGFFGF::A,?FE>DCF:FCCFFGGGDGGGCF:*+2+<F:=C=8E9:CF22;C>EDEGGG>8AEE*A@C=E5*<CCG78:CE*221<9CECEEECECFC3**1:DGD797ACG*95)*9>*2+:/0>7<702=C).**6*11*09**0
@M03506:14:000000000-AKVR1:1:1101:22662:3754 1:N:0:38
CGAACTCCTACGGGAGGCAGCAGTGAGGAGTATTGCCCAATGGAGGAAACTCTGAGGCAGCGACGCCGCGTGGGTGATGAAGGCCTTCGGGTCGTAAAGCCCTTTTCTGTGTGACGAGCAAGGACGGTAGCACAGGAATAAGTCTCGGCTAACTACGTGCCAGCAGCCGCGGTAAAACGTAGGAGGCAAGCGTTATCCGGAGTTACTGGGCGTAAAGAGTGCGTAGGCGGGCTTGTAAGTGGGTGGTGAAAGCCCTCGGCTAAACTGAGGGAGGACCGCTCAGCATGCAAGTCGAGAGGTG
+
CCCCCGGGGAGGGGGGGGGGGGGGGGGGFFGGGGGGGGGGGGGFGGGGGGGGGGGGGGGGGGGGGGGGGGFGGGCEFGGGGGGFGGGGGGGGGGGGGGG9FGGGGGGGGGGGGGGGGGGGGGGGGGGGGGGGGGGGGGG9BFEGGGGGGGGGGGGGGGGGGGGGGGGGGGFCFFDFFGGFGGGGGDGGFGGGGGGGGGGGGGEGGG+BECEC8CEGG7CCCCGGDECEEGGEG5?@C+:<CGFEGG=FGF?F9EE7/7DG5CF977E>EG5)5CDC78D/15)++*:642?68)7<.7>9@
@M03506:14:000000000-AKVR1:1:1101:9103:3798 1:N:0:38
CGAACTCCTACGGGAGGCAGCAGTGGGGAATATTGGACAATGGGCGCAAGCCTGATCCAGCCATGCCGCGTGTGTGAAGAAGGCCTTCGGGTTGTAAAGCACTTTTGTCCGGAAAGAAAAGCATTCGGTTAATACCCGGGTGTTCTGACGGTACCGGAAGAATAAGCACCGGCTAACTTCGTGCCAGCAGCCGCGGTAATACGAAGGGTGCAAGCGTTACTCGGAATTACTGGGCGTAAAGCGTGCGTAGGTGGTTCGTTAAGTCTGTCGTGAAAGCCCCGGGCTCAACCTGGGAATGGCG
+
CCCCCGGGGGGGGGGGGGGGGGGGGGGGGGGGGGGFGGGGGGGGGGGGGGGGGGGGFGGGGGGGGGGGGGGGGGGGGGGGGGGGGGGGGGGGGGGGGGGGGGGGGGFGGGGGGGGGGGGGGGGGGGGGGGGGGGGCGGDGGGGGGGGGGDFGGGFGCFGGGDFGGGGGFGECEGGGGGGGGGGGGGGGGGGCFGGGGGEG+?@:AEGGGEGGFGGGGGEEGGGEECFG?<E7?FFEGEC8EGGGDGGGGGGGGFEF<>G4C**<E*:DCF53*90<D)95C.5>*09=0C),)<4::FF).
@M03506:14:000000000-AKVR1:1:1101:24927:3829 1:N:0:38
CGAACTCCTACGGGAGGCAGCAGTGGGGAATATTGGACAATGGGGGCAACCCTGATCCAGCAATGCCGCGTGAGTGATGAAGGCCTTAGGGTTGTAAAGCTCTTTCGCCCGCGACGATGATGACGGTAGCGGGAGAAGAAGCCCCGGCTAACTTCGTGCCAGCAGCCGCGGTAATACGAAGGGGGCGAGCGTTGTTCGGATTTACTGGGCGTAAAGGGCGCGTAGGCGGCCCTCCTTGTCGCGTGTGAAAGCCACGGGCTCAACCTGGGAATTGCGCGCGAAACGGGGGGGCTGGAGTGCG
+
CCCCCFGGGGGGGGGGDGGEGGGGGGGGCGG@EFGFGGGGFFGGGG7FGGGGGG<FAEFGGGGGGGGGEG7=FFEFGGGGGGG8:EFCFFGGGGGGGGGFFFG9EEFCFFGDC=CFGFFDFGG?FGGGEGGGGGCCFGDCFGBFGEGDGEFCFC<CGG7<FFGFFECGGGGFGGDF:FEF@7<C@C5*:CEEGCEC7CGGCEEFGGGDFGGGG>CFGECCGC:EEEGD5C*:CGGF9CD:CFC*:E=D:9:6**27:>75CGGG=>67CGF520>E3)))))7:55*<1C>B>>B479)9>
@M03506:14:000000000-AKVR1:1:1101:14966:3844 1:N:0:38
CGAACTCCTACGGGAGGCAGCAGTGGGGAATTTTGCGCAATGGGGGAAACCCTGACGCAGCAACGCCGCGTGGAGGATGAAGCCCCTTGGGGCGTAAACTCCTTTCGACCAAGACGATAATGACGGTACTGGTGGAAGAAGCACCGGCTAACTCTGTGCCAGCAGCCGCGGTAATACAGAGGGTGCGAGCGTTGTTCGGAATTATTGGGCGTAAAGGGCGCGTAGGCGGTGCCACAAGTCACCTGTGAAATCCCCGGGCTTAACTCGGGGCCTGCAGGCGAAACTGTGGTGCTGGCGTATG
+
CCCCCGGGGGGGGGGGGGGGGGGGGGGGGGGGGGGGGGGGGGGGGGGGGGGGG,EFGGGGGGGGGGGGGGGGGGGGGGGGGGGGGGGGGGGGGGGGGGGFGGGGGGGGGGGGGGGGGEDGGGGGGGGGGGGGGGGGGGGGGGGGGGGGGGGGGGGGGGGGGGGGGGGGGGGGGGGGGGGGGGGGGGGGGGGCEGGGCEEEECFGGGGFGGGGGCFFGGGGGGGGGGGGGGGGFFG=CCGGGGGGGGGGGFGGDGFGGFDGGFGGCGGGEDDEGCF?FFGD)>37<@CFF7@>?F4)7)85@
@M03506:14:000000000-AKVR1:1:1101:19661:3849 1:N:0:38
CGAACTCCTACGGGAGGCAGCAGTGGGGAATTGTTCGCAATGGGCGCAAGCCTGACGACGCAACGCCGCGTGGAGGATGAAGATCTTCGGGTCGTAAACTCCTTTCGATCGGGACGAATGATCGGTGACCTAATACGTCATCGGAATGACGGTACCGAGAGAAGAAGCCCCGGCTAACTCCGTGCCAGCAGCCGCGGTAATACGGGGGGGGCAAGCGTCGTTCGGAATTACTGGGCGTAAAGGGCGCGTAGGCGGCCTTCTAAGTCGTGCGTGAAATCCCTCGGCTTAACCGAGGAACTGC
+
CCCCCGGGGGGGGGGGGGGGGGGGGGGGGGGGGGGGGGGGGGGGGGGGGGGGGGGGGGGGGGGGGGGGGGFGGGGGGGGGGGGGGGGGGGGGGGGGGGGGGGGGGGGGFGGGGGGGGGGGGGGGGGGGGGGGGGGGGGGGGGGGGGGGGGGGGGGGGGGGGGGGGGGGFFGGGGGGGGGGGGGGGGGGGGGGGGGGGDGGGGFGGGGDGGGGGGGGGGEGGEGGGDECFFGGGGGGGGGGGGFGGGGC85CGGGGDG@GFG7DGEGGGGCCBG:CGGFGFGFEGD37?AG=>>@>BF:@F*
@M03506:14:000000000-AKVR1:1:1101:21723:3851 1:N:0:38
CGAACTCCTACGGGAGGCAGCAGTGGGGAATCTTGCACAATGGGGGCAACCCTGATGCAGCGACGCCGCGTGAGCGATGAAGCCCTGCGGGGTGTAAAGCTCTTTCGACAGGAACGATAATGACGGTACCTGGAGAAGAAGCTGCGGCTAACTACGTGCCAGCAGCCGCGGTAATACGTAGGCAGCAAGCGTTGTCCGGAGTTACTGGGCGTAAAGAGAGCGTAGGCGGACTGATAAGTTCCGTGTGAAATCCCCCGGCTCAACTGGGTGGGTGCGCGGGACACTGGCTGGCTCGAGTGGG
+
6-ACCGFF9-E;FGDCFFGEFFGGGG8+C@F@FAE9FEE6CFEFECFFC<<FGFG9EFA,EFGGGGC@7FC:B:CFFGGFF,E,+9,9++@F=:F<FC,,?A?FFG7+3B:D<><F>+:FGGGGGGGFGGGFC,::FFG:FC<:DFGGGDFFFGCGGGGGGDFAFGGGGGGEGEFCGGGGGG9<CEEGFFE;ECE+A8EE*;EGGGGGG5CC?C:<<C*/:CE***:/C**2*+30<C>E<+:+:CF7@<C+*3*1:3C)*02C+2+**15))/7:>>C)907C+*2)(17(8)85@?5))
@M03506:14:000000000-AKVR1:1:1101:7633:3883 1:N:0:38
CGAACTCCTCCGGGAGGCAGCAGTGGGGAATATTGGACAATGGGCGCAAGCCTGATCCAGCCATGCCGCGTGTGTGAAGAAGGCCTTCGGGTTGTAAAGCACTTTTGTCCGGAAAGAAAAGCTTCGGGTTAATACCCCGGGGTCCTGACGGTACCGGAAGAATAAGCACCGGCTAACTTCGTGCCAGCAGCCGCGGTAATACGAAGGGTGCAAGCGTTACTCGGAATTACTGGGCGTAAAGCGTGCGTAGGTGGTTTGTTAAGTCTGATGTGAAAGCCCTGGGCTCAACCTGGGAATTGCA
+
CCCCCGGGG9FGGDGGGGGGGGGGFGGGGGGGGGGGGGGGGGGGGGGGGGGGGGGFGGGFGGGGGGGGGGGGGGGGGFGGGGGGGGGGGGGFGGGGGGGGGGGGGGGGGGGGDGGGGGGGGGGGGGGGGEGGGGGGGGGGCEFGGGGGGGGGGGGGGGGGC:FGFGGGGGGGG7FFGFFGGGGGGGGGGGGGGGGG57CFGGGGEEEEGGGGGGGGGGGGGGGGGDGFGGGGGGGGEG*;EGGEEGGG=CGGFGAFD70>F+*<EGF7:C?FC7CF4<CGGFFG67*?<GF?FFF?F?FF9
@M03506:14:000000000-AKVR1:1:1101:22803:3884 1:N:0:38
CGAACTCCTACGGGAGGCAGCAGTGGGGAATATTGGACAATGGGCGCAAGCCTGATCCAGCCATGCCGCGTGGGTGATGAAGGCCCTAGGGTTGTAAAGCCCTTTCGGCGGGGAAGATAATGACGGTACCCGCAGAAGAAGCCCCGGCTAACTTCGTGCCAGCAGCCGCGGTAATACGAAGGGGGCTAGCGTTGCTCGGAATCACTGGGCGTAAAGCGCACGTAGGCGGGTTCTTAAGTCAGGGGTGAAATCCGGGAGCTCAACTCCAGAACTGCCCTTGATACTGAGAATCTTGAGTCCG
+
CCCCCGGGG9FGGGGGGGGGGGGFFGGGGGFEGGGDFFFGGFGGFEGGGGGGGFG<FGGGGGGGDGGGEG@FGGGGFGEGGGGGGGFGCGGGGGGGGGGGGGGGGGG7FGGDGFGCFGFGGGGGGGGGGGGGGGGGGGDGFF,>>C:CFFGGGGGGGGFFGGGGGDACFDEGGGGCGGGCEDGGGGGGGGGCEGGGGDGGGGCFFGGGGGG/:EFGEEGGGEC:FCFG8E**;99CFG7@FFGCEE5<FG7<C*5):>D<E67*<:+>+*:>DDG674*976*:+976):*66=@FFF?*.
@M03506:14:000000000-AKVR1:1:1101:21788:3937 1:N:0:38
CGAACTCCTACGGGAGGCAGCAGTCAGGAATATTGCGCAATGGAGGAAACTCTGACGCAGCGACGCCGCGTGGGTGATGAAGGCCTTCGGGTCGTAAAGCCCTGTCGGAGGGGAAGAAAAGTTGTCTGGCTAATATCCAGATGACCTTTGACGGTACCCTCAAAGGAAGCACCGGCTAACTCCGTGCCAGCAGCCGCGGTAAGACGGAGGGTGCAAGCGTTGTTCGGATTGACTGGGCGTAAAGGGCGTGTAGGCGGTTTGGCAAGTCGGGTGTGAAATCCTGGGGCTCAGCCCACGAAGT
+
CCCCCGGGG9FEGGGGGGGGGGGGGGGGGGGFGGGGGGGFGGGGGGGGGGGGGGGGGGGGGGGGGGGGGGGGGGGGGGGGGGGGGGG?FGGGGGGFGGGGGGGGG?C@CGGGGGDEGGFFGGFGGGGGGGGGGGGGGGGGGGGGGFCFGGGGGGGGFGGGGGGGGBCGGFGGGGGG@FGFDGFGFFGFDGGGGGGGDGGGGGGGGGD5>EGGGGEFFFGEGG=EF?5C*;*2<+:;==DCC55CFGGGEE5:CFGGG)1>E*0++/<C*9*)979C08***96FG>*),20455)).8<>7
@M03506:14:000000000-AKVR1:1:1101:26218:3938 1:N:0:38
CGAACTCCTACGGGAGGCAGCAGTGGGGAATCTTGCGCAATGGGCGAAAGCCTGACGCAGCGACGCAGCGTGAGGGAAGAAGGCCTTCGGGTTGTTAACCTCTTTCAGGAGGGACGAAGCCACTCGGGTTAATAGCCCAGAGGGTGACGGTACTTCCAGAAGAAGCACCGGCTAACTCCGTGCCAGCAGCCGCGCTAATACGTAGGGGGCAAGCGTTGGCCGGATTTATCGGGCGTACAGAGCGTGTAGGAGGCTCTACAGGTCAGCTGTAAAAACTCGAGGCTCAACCCCGTGGTGTCGG
+
CCCCCGGFFCEG7CFFGEEGEDEFFF8:FEGGF<FE6F7:CEFC@F>CEECFFD8EF7@++@C:=F+=+==?C7E=:A@AFC?FFEF,B:FFF:=,9,?,<E?,CFG9<FCFG7FG7CC7<DF=,B+@BFB=BE,=<F@@FCGGGC>FGGB:F,;=><9FCC:,,D,5><*=CFF,@:,<***4,7*+2+44CF***140<CCFCC>882:5E5*/*188CE5/?E?0++//*78*:**39<6:C=E0+<963=7*+1:*CC*66<C7A>+10*7:*9*/9))*20*0.*)-)))05>47@
@M03506:14:000000000-AKVR1:1:1101:21213:3958 1:N:0:38
CGAACTCCTACGGGAGGCAGCAGTGGGGAATCTTGCGCAATGGGCGAAAGCCTGACGCAGCAACGCCGCGTGCGGGACGAAGGCCTTCGGGTTGTAAACCGCTTTCAGCAGGGACGAACATGACGGTACCGGGTGAGGAAGCCCCGGCTAACTCTGTGCCAGCAGCCGCGGTAATACAGAGGGGGCAAGCGTTGTTCGGAATTACTGGGCGTAAAGGGCGCGTAGGCGGCCTTCTAAGTCGAACGTGAAATCCCCGGGCTCAACCCGGGAACTGCGTCCGATACTGGAAGGCTTGAATCCG
+
CCCCCGGGGGGGGGGGGGGGGGGGGGGGGGGGGGGGGGGGGGGGGGGGGGGGGGGGGGGGGGGGGGGGGGGGGGGGGGGGGGGGGGGGGGGGGGGGGGGGGGGGGGGGGGGGGGGGGGGGGGGGGGGGGFGGGGEGGFGFEGGGGGGGGGGGGG@FGGGGGGGGGGGGDGGEGEGGGGGFEFGGGGGFGGGGGGEGCCGGGGGF:FFFGGDEEDGGGCCE=EEEGGFGDG85CFFGGGGGGEG5EFGGGGGGG6CDEEG5ECFCGGEG=<5>4CGGC@DDCEFG??:F(7)265>FFF4FB
@M03506:14:000000000-AKVR1:1:1101:12677:3979 1:N:0:38
CGAACTCCTCCAGGAGGCAGCAGTGAGGAATCTTGCGCAATGGGCGAAAGCCTGACGCAGCGACGCCGCGTGGAGGATGAAGGTCTTCGGATCGTAAACTCCTGTCGAGCGGGACGAATCCCGGGAGGGTGAACAATCCTACCGGTTGACGGTACCGCTGGAGGAAGCCCCGGCTAACTCCGTGCCAGCAGCCGCGGTAATACGGAGGGGGCCAGCGTTGTTCGGAATCATTGGGCGTAAAGGGCGCGGAGGCGGCAGTGTAAGGCGGACGTTAAATACCCCGGCTCAACTGGGGAACTGG
+
9CCC<DGGG-CF@FDFCBCC;CCCFFFGGCEGGCCA7FGEGGFG<F@@+@@,E@ECFC@FDGCCCGE7FG:FEBFGCEDGEC@E<FFAFGGDCFEA=FG<FFFDGFF7FGGGG>CFFCFC,B@7<@<F7@>7<=FCG8CGB:>CDFGEFGCEFG*?FE@:CCEFGG::+=*=<CFGFGGFFG5*A8?AE?*@FDECEE>579:@C58EGDE*?EGGG5*::CGGE5?FFEC++<CEG*9C5CFEDCE<8*/***:C*7*0<+::+9:<*9E)**1?C4C>*)0=C./*,7=(9>:58)96)
@M03506:14:000000000-AKVR1:1:1101:17752:4012 1:N:0:38
CGAACTCCTACGGGAGGCAGCAGTGGGGAATATTGCGCAATGGCCGAAAGGCTGACGCAGCGACGCCGCGTGTGGGATGACGGCCCTCGGGTTGTAAACCACTGTCGGGAGGGACGAATACAGGGCCTCGAATAGGGGACCCTGGGTGACGGTACCTCCAAAGGAAGCACCGGCTAACTCCGTGCCAGCAGCCGCGGTAATACGGAGGGTGCGAGCGTTGTCCGGAATCACTGGGCGTAAAGGGCGCGTAGGCGGTTCGTCAAGTTGCTGGCGAAATCCCGGGGCTCAACTCCGGGGCTGC
+
CCCCCGCEGGFGDEGFEE;CF8<C<CFEG@<CF99FGGEFGGEFFEGGFCGGFGCFEGCFG@CC:F:CEGFDCFEEFFCGEGGGGGCCF7=BFFFFGGG@DFBAFFCEF7CFG@FGCFGG9FCF:*FC@:FFC:@83>FDFG7<7FGCFGGGFCGC;<F@FFGGGGGFFGCE:F<FGF<,,CFFGEFGGGGC>5>ECE58+:C*;5?E>C8>EG>85E=*;<?ED?8FG7C9@E*:72)27?C=CG5>:/>E=EG7CB5D*A39+2CF7*+0)/):9@F<C>35C)**5C*5@DE35)57)
@M03506:14:000000000-AKVR1:1:1101:8838:4017 1:N:0:38
CGAACTCCTACGGGAGGCAGCAGTGGGGAATATTGGACAATGGGCGAAAGCCTGATCCAGCCATGCCGCGTGTGTGAAGAAGGTCTTCGGGTTGTAAACCCCTTTCAGTTGGGACGAAGCTTCGTCGGTGAATAGCCGGCCGGAGTGACGGTACCTTCAGAAGAAGCCCCGGCTAACTACGTGCCAGCAGCCGCGGTAATACGTAGGGGGCAAGCGTTGTCCGGAATCATTGGGCGTAAAGAGCGGGTAGGCGGCCTGGTAAGTCCGCTGTGAAAGTCCAGGGCTCAACCCTGGAATGCCG
+
CCCCCGGGGFGGGGGGGGGGDCGFGFFGGGFGGGFGGGGGGGFFGGGGEEGGGGGGGGGGFGFGGFGEGGEGGGGGGGGFFGGGGFGFGGGGGGGCEFGFGEGFFF9FFGGGGGFGDGGCGGGGGGGGEGC@EGGFGGGGGGGGGGGFGGGGGGGGGGGGDFGGGGDA7:FEGGDCCFDGGE:BG;FFFGGGGGGGGG7<9BF92;EGGGEEDF8EGGGGCFGGC85ECCGCCFAE:=DGGCCC=/59ECC?GGGD=@G79CC+2**)*1/)2:CFG9:>G?EEC)9F<*.(08)99:F?3
@M03506:14:000000000-AKVR1:1:1101:13576:4030 1:N:0:38
CGAACTCCTACGGGAGGCAGCAGTAGGGAATATTGGACAATGGGGGAAACCCTGATCCAGCCATGCCGCGTGAGTGATGAAGGCCTTCGGGTTGTAAAACTCTTTCGACGGGGACGATAATGACGGTACCCGTAGAAGAAGCTCCGGCTAACTTCGTGCCAGCAGCCGCGGTAATACGAAGGGGGCTAGCGTTGTTCGGAATTACTGGGCGTAAAGCGCGCGCAGGCGGTCTTCCAAGTCAGTGGTGGAAGCCCGGAGCTCAACTCCGGAACTGCCATTGAAACTGTAAGACTTGAGGATG
+
CCCCCGGGG@FGGGGGGGGGGGGGGGGGGGGGGGGGGGGGGGGGGGGGGGGGGGGGGGGGGGGGGGGGGGGGGGGGGGGGGGGGGGGGGGGGGGGGGGGGGGGGGGGGGGGGGGGGGGGGGGGGGGGGGGGGGGGGGGFGGGGGGGGGGGGGGGGGGGGGGGGGGGGGGGGGGGGGGGGGGGGGGGGGGGGGGGCGGGGGGFFGGGGGGGGGGGGGGGGGGE=EEGGGGGDGGGGFFGGGGGGGGGGGGGGGGGD7::5<?+9A+:FDG3EFCC4:7FGGGFFG??F?>7447@??F56@6
@M03506:14:000000000-AKVR1:1:1101:16966:4050 1:N:0:38
CGAACTCCTACGGGAGGCAGCAGTGGGGAATTTTGCGCAATGGGGGAAACCCTGACGCAGCAACGCCGCGTGGAGGATGAAGTCCTTTGGGATGTAAACTCCTTTCGACCGGGAAGATAATGACGGTACCGGAGGAAGAAGCACCGGCTAACTCTGTGCCAGCAGCCGCGGTAATACAGAGGGTGCGAGCGTTGTTCGGAATGATTGGGCGTAAAGGGCGCGTAGGCGGTGCGGTAAGTCTCCTGTGAAATCTCCTGGCTCAACACGGAGCGGTCAGGGTAAACTGCCGGGCTGGACTGTG
+
CCC<@@AFFGGF>FGCFGGDDF8FC<CCCFGFGGFGGG@FGGFFEGGGGGGGG8FGGGFGGGGFGGG:E@FCEDGD=<<ECFFGGFFFGGCFGGGGGGGFCEG?FGGFGGGGG7FGGGDGADG<FEGDGGGG>FEFCEFFGGCFFGEG*>FFCC;@<F92FCFCACF@EGD<<BFECFCC@FDF7*=78FG:8EE8CEEGG;+2<9@FFGGEEC*<E==ECCGD>*<5:EEC8CE=5E*+++3+<+600++0:9<*<?GC6C66+/:)*/17<*/**85**)0++8*71))(05.)./7*0
@M03506:14:000000000-AKVR1:1:1101:24604:4053 1:N:0:38
CGAACTCCTACGGGAGGCAGCAGTGGGGAATATTGGACAACGGGCGCAAGCCTGATCCAGCCATGCCGCGTGGATGATGAAGGCCCTAGGGTTGTAAAGTCCTTTCGGCGGGGAAGATAATGACGGTACCCGCAGAAGAAGCCCCGGCTAACTTCGTGCCAGCAGCCGCGGTAATACGAAGGGGGCTAGCGTTGCTCGGAATCACTGGGCGTAAAGCGCACGTAGGCGGACTCGTAAGTCGGTGGTGAAATCCTGGAGCTCAACTCCAGAACTGCCTTCGATACTGAGAGGCTCGAGTCCG
+
CCCCCGGGGGGGGGGGGGGGGGGDCFGGGGGGGGGGGGGGGGGGGGGCEGGGGGGCEGGGGGGGGGGGGGFGGGFGGGGGGGGGGGGFGGGGGGGGGGGGGGGFGGGGGGGDGGGGGGGGFGGGGEGGCFGGCFGEG<AECFFGGGGGGGFG<,;FBC>FGGGGGGGGCDEFGG?FGGFGECDEGGGGGGGEEGGCCEDEEGCFFGGGGGE>8>@FEDEDEDCFFGGDCC5:C*;*7;?FEGCEE577F?C9DF?DCFF4+9>FGGFFFFGFGGC6D*9C594*+97?A6)-<455BF)9)
@M03506:14:000000000-AKVR1:1:1101:12418:4124 1:N:0:38
CGAACTCCTACGGGAGGCAGCAGTGGGGAATTGTTCGCAATGGGCGCAAGCCTGACGACGCAACGCCGCGTGGAGGATGAAGATCTTCGGGTCGTAAACTCCTTTCGATCGAGACGAATGGCCCCTGGGCTAATCACCAGGGGAATGACGGTACCGAGAGAAGAAGCCCCGGCTAACTCCGTGCCAGCAGCCGCGGTAATACGGGGGGGGCAAGCGTTGTTCGGAATTACTGGGCGTAAAGGGCTCGTAGGTGGCCAACTAAGTCGGCAGTGACATCCCTCGGCTTAACCGGGGCATGGCA
+
CCCCCGGGG<FGDGEGGGGGGGGFGGGGGEGGGGGGGG@FGGCEGEGGGGGGGGGGGGGGGGGGGDGGFGCFGGGGGGGGGGGGGGGAFGGGGGGGGGGGGGGGGGGGFGGGGGGG7CFGGGGGGFFGGGGFBBF9DGGGCEGGGGGGGGGGGGFFGGGGC:F:FFGGGGDGG:BFGCGGGGCEGGGG@FFGGGEEC>EC9?FCCGGGCGD5ACF58*::C<=EEGCF?C@FGDFC7=3*+<=E7>>>;CG9DFGC+7CF7C*3995)/)2)2*0<C4FC*.)**096)289BF)0)075)
@M03506:14:000000000-AKVR1:1:1101:17042:4132 1:N:0:38
CGAACTCCTACGGGAGGCAGCAGTTGGGAATCTTGGACAATGGGGGAAACCCTGATCCAGCCATGCCGCGTGAGTGATGAAGGCCTTCGGGTTGTAAAACTCTTTCGACGGGGACGATAATGACGGTACCCGTAGAAGAAGCTCCGGCTAACTTCGTGCCAGCAGCCGCGGTAATACGAAGGGGGCTAGCGTTGTTCGGAATTACTGGGCGTAAAGCGCGCGCAGGCGGTCTTCCAAGTCAGTGGTGAAAGCCCGGAGCTCAACTCCGGAACTGCCATTGAAACTGTTAGACTTGAGGACG
+
CCCCCGGGGGGGGGGGGGGGGGGGGGGGGGGGGGGGGGGGGGGGGGGGGGGGGGGGGGGGGGGGGGGGGGGGGGGGGGGGGGGGGGGGGGGGGGGGGGGGGGGGGGGGGGGGGGGGGGGGGGGGGGGGGGGGGGGGGGGGGGGGGGGGGGGGGGGGGGGGGGGGGGGGGGGGGGGGGFGGGGGGGGGGGGGGGGGGGEGGDGGGGDGG5FGGEGFGGGGCEGGGGGDGGGEGGCFG?6CGEGFFGCFGGGGG*AEDGEG:?EFEEFGGGGG@GGGGG4DGGF?F7BG?2CF>=*7?FFFFF
@M03506:14:000000000-AKVR1:1:1101:14305:4143 1:N:0:38
CGAACTCCTACGGGAGGCAGCAGTGGGGAATTGTTCGCAATGGGCGCACGCCTGACGACGCACCGCCGCGTGGAGGATGAAGGTCTTCGGATTGTAACCTCCTGTTGCCAGGGACGCAACGTCACGACCTAACACGCCGAGGCCTGACGGTACCGGGTGCGGACGCCACGGCCACCTCTGTGCCATCAGCCGCGGTCATACAGAGGGGGCAAGCGATGTTCGGATTTACTGGGCGCAAAGGGCGCGTAGGCGGCCTGTGCAAGTCAGTCGCGAAATCTCCAGGCCTAACGAGGAAAGGTCA
+
@9@C<@@FFG@FGGC:B@CC7FF<C@E:GGGGGGAEEC,6BCFG?@C6+@@C@F<F7FG:C7+@F:+CF@F:>:ECF@FGC<EFE,,B4+8B+,:E<,C,,4EEFA9F?,8+3B3++8=:F=D+CF@::<F,FFF:*@F*C*FG,>,>F@1<:9<FB*F*44<*<F<*4C5E***/2;+237+0<+30062CCEE8*8A?++0+355?858C@A***;;9+**;*/3+<CF6A5E*:*/8*:E=EEG3?C9*9/1**9*:90:2+*32+**0/)):DBG7*/)**0*01*)-7))0.>FF/
@M03506:14:000000000-AKVR1:1:1101:18117:4146 1:N:0:38
CGAACTCTTACGGGAGGCAGCAGTGGGGAGTATTGCACAATGGGCGCAAGCCTGATGCAGCGACGCCGCGTGGGGGAATGACGGCCTTCGGGTTGTAAACCTCTTTCAGCCATGACGAAGCGTGAGTGACGGTAATGGCAGAAGAAGCACCGGCCAACTACGTGCCAGCAGCCGCGGTAATACGTAGGCAGCGAGCGTTGTTCGGAGGTACTGGGCGTAAAGGGTGGGTAGGCGGTTTTCTAAGTTTGGTGTGAAATCTCCCGGCTCAACCGGGAGGGTGCGGCGAAAACGGGGAGGCTAG
+
CCCCCGGFFFFGGGGGGGGGGGGEEGGGGGGGGGGGGGGDEFGGGEEDEGGFGGFGGGCFGGCGGGGGGGCGGGGGDGGFGGBCEGGGGGGGGGGGGGGGGGGGGGGGFFFDFFD<FEEGGGGEGFFGCCGGCFEGGGGGCC<FD:<CFCGGDGD*@<C:CEFFCGGGGGFGGCGC7<:F,<CFFC:@CG@EGE5??:?EGFCEECD*;9F9CFFCE8E58<FG*A**:<CCFEG*5E*<C9+<EGFCE5C7792?9@*;9*9E5):CFF6.>31:3>579))2>01)(7)(<)).)0)08
@M03506:14:000000000-AKVR1:1:1101:15624:4173 1:N:0:38
CGAACTCCTACGGGAGGCAGCAGTGGGGAATTTTGCGCAATGGGGGAAACCCTGACGCAGCAACGCCGCGTGGAGGATGAAGTCCCTTGGGATGTAAACTCCTTTCGACCAAGACGATAATGACGGTACTGGTGGAAGAAGCACCGGCTAACTCTGTGCCAGCAGCCGCGGTAATACAGAGGGTGCGAGCGTTGTTCGGAATTATTGGGCGTAAAGGGCGCGTAGGCGGCGCGGTAAGTCACCTGTGAAATCTCCCGGCTCAACTGGGAGTCTGCAGGCGAAACTGCCGTGCTGGAGTATG
+
CCCCCGGGGGFGGGGGGGGGGGGGGGGGGGGGGGFGGGGGGGGGGGGGGGGGGGGGGGEGGGGGGGGGGGGGGFFGGGGGGGGGGGGGGGGGGGGGGGGGGGGGGGGGGGGGGGGGDFGEFGGGGDFGGGGFGGGFFGGGFGGGGGGGGDGGGG9FFGGGGGGGGGGGGGDGGEFEGGGGGGCFGC<*=BEC7FGGGGG8CGF7E?:F>CGGD**<EC8**1:?8CFGDCEGGGC8*AFGGCCEGGGFFGCCC:FGG3DDC?DCCGGC:CCFFGDFFFD5)..:??DFFD>:>F9<:00*1
@M03506:14:000000000-AKVR1:1:1101:23004:4178 1:N:0:38
CGAACTCCTACGGGAGGCAGCAGTGGGGAATTTTCCGCAATGGGCGAAAGCCTGACGGAGTGACGCCGCGTGTGGGACGAAGGCCTTCGGGTCGTAAACCACTGTCAGTGGGAAAGAAGGGTGTCGGGGTTAATACCCCCGGCATTTGACGGTACCTGCAGAGGAAGCCCCGGCCAACTCTGTGCCAGCAGCCGCGGTAAGACAGAGGGGGCAAGCGTTGCTGGGAATGACGGGGCGTAAAGGGCGCGTAGGCGGGATGGCAAGTCGGTCGTGAAATCCATCGGCTCAACCGGGGAACGTG
+
9BCCCG9E<-6@BFEFEGGGECGEFGC7CFGGFFFF7@76BFGGD@FC:FFGGGFGGECGEFGGGGGGDG+FBF7CEEGGEGD<FEB@FDGGECCFFGGGGGGG,FFG5CFFDEGEGGGGGDGFFECGGGGGGFGC@<F@CEG@>:;9CFDC@EC@F:,?FCFGGGGD<*:7FEFEF7C::F<FC2?8*<CF<CGGGGE*<FF8C?FGGGG*8;;;EEEGCC++80<E++3*2/::ECD*/<EC*/*9:*CC*:CG*)/7**212:AD:55;DDD+:*2**/7CCFD*4*0()0;.)0)0)
@M03506:14:000000000-AKVR1:1:1101:12580:4230 1:N:0:38
CGAACTCCTACGGGAGGCAGCAGTGGGGAATATTGGACAATGGGGGCAACCCTGATCCAGCCATGCCGCGTGAGTGATGAAGGCCTTCGGGTTGTAAAGCTCTTTTGGCGGGGACGATGATGACGGTACCCGCAGAATAAGCCCCGGCTAACTTCGTGCCAGCAGCCGCGGTAAGACGAAGGGGGCTAGCGTTGTTCGGAATTACTGGGCGTAAAGCGTGTGTAGGTGGTTGCCGTAGTCAGGTGTGAAAGCCTTGAGCTCAACTCAAGAAATGCACTTGATACTGGGCAGCTAGAGGACC
+
CCCCCCFGG-EEDEEGGGGGFGGFGGGGGGGGGGGGGGFGGGGFGDGGGGGGGGGGGGGGGGGGGGEGGGFGBFGGGGGGFGGGGGGGGGGGEGGGGFGGCFGFGGGGCEGDGGGGGEFFFGGGDG7FEGGGGEFCFACGGAFFGGGGDGGGGGGGBFFGGGGFCFGGGGGG@FGGGGDEEC5E8EEGGGECEE>5@EGGEFGFGGDFEGCEG8CFEGEGEGGECGGGGGGGGFCE58D7<?FGF?CCFFGC4C?<7?F:C+**+2<4<CC?7?C9:?6C79=?<F4>6C36)966*7507
@M03506:14:000000000-AKVR1:1:1101:6799:4284 1:N:0:38
CGAACTCCTCCGGGAGGCAGCAGTGGGGAATATTGGACAATGGGCGAAAGCCTGATCCAGCAATGCCGCGTGAGTGATGAAGGCCCTCGGGTTGTAAAGCTCTGTCGGGAGGGACGAAAAAGCGCGGGTAACGCCGCGACTTGACGGTACCTTCAAAGGAAGCACCGGCTAACTCTGTGCCAGCAGCCGCGGTAATACAGAGGGTGCAAGCGTTGTTCGGAATTACTGGGCGTAAAGCGCGTGTAGGCTGCGATGTAAGTCAGGTGTGAAAGCCCTCAGCTTAACTGAGGAAGTGCACTTG
+
CCCCCGGGG-FEGGGGGGGGGGGGGGGGGGGFGGGGGGGGGGGGGGGGGEGGGGGGGGGGGGGGGGGGGGEEGGFGGGGGGGGGGGDFFGGGGGGGGGGGFGFGGGFGGGGGGDGGGGGGGCGGGEGGGGFGGGGGGGGGDGGGGCGGCFGCGGGGGGGGGGGGGGGGGGDGGFFGGFGGGGGDGGFFGDEGCEEFDGGGFGG8CEGF7:EEGCG*CEE=?==C79776CD:EG5C+<)/:C=2:CCF6CEEDFGGGFGGGD7A<*3>9CFF4<7*97CD:B6EF=D=0C4(8FF=@6608
@M03506:14:000000000-AKVR1:1:1101:24174:4299 1:N:0:38
CGAACTCCTACGGGAGGCAGCAGTGGGGAATCTTGCGCAATGGGGGAAACCCTGACGCAGCAACGCCGCGTGGAGGATGAAGTCCCTTGGGACGTAAACTCCTTTCGACCCGGACGATAATGACGGTACGGGTGGAAGAAGCCCCGGCTAACTTCGTGCCAGCAGCCGCGGTAATACGAGGGGGGCAAGCGTTGTTCGGAATTATTGGGCGTAAAGGGCGCGTAGGCGGTGCGGTAAGTCACCTGTGAAACCTCTAGGCTTAACCTAGAGCCTGCAGGCGCAACTGCCGGGCTGGTGGGGG
+
CCCCCGGGGGGGGGGGGGGGGGGGGGGGGGGGGGGGGGGGGGGGGGGGGGGGGGGGGGGGGGGGGGGGGGGGGEGGGGGGGGGGGGGGGGGGGGEGGGGFGGGGGGGGGEGGGGGGGGGGDGGGGGGCFGGEGGG7FGGGGFFGGGEDEFGGGGGGGFGCGGGGFFGGGGGGCEEFCFC@<EEGGGDGG>EEEGGFGEG;EC+<?FEGF58*:ACCCGGGGG8EGE68C:C*8C/8:C*<:+2<<37C+A<*0*<CGFC76?DGGF6>CF7:*75*>4)3))0169*03))(8)785)<)5
@M03506:14:000000000-AKVR1:1:1101:13092:4341 1:N:0:38
CGAACTCCTACGGGAGGCAGCAGTGGGGAATTTTGGACAATGGGCGCAAGCCTGATCCAGCAATGCCGCGTGAGTGAAGAAGGCCTTCGGGTTGTAAAGCTCTTTTGTCAGGGAAGAAACGGTCTGGGCTAATACCCTGGGCTAATGACGGTACCTGAAGAATAAGCACCGGCTAACTACGTGCCAGCAGCCGCGGTAATACGTAGGGTGCGAGCGTTAATCGGAATTACTGGGCGTAAAGCGTGCGCAGGCGGTTATGTAAGACAGACGTGAAATGCCCGGGCTTAACCTGGGAACTGCA
+
CCCCCGGGGCGGGGGGGGGGGGGGGGGGGGGGGGGGGGGGGGGGGGGGGGGGGGGGGGGGGGGGGGGGGGGGGGGGGGGGGGGGGGGGGGGGGGGGGGGGGGGGGGGGGGGGGGGGGGGGGGGGGGGCCFGFGGGGGGGGGGGGFGGGGGGGGFFGGGGGGGGGGGGGGGGGGGGGGGGGGGGFGGGGGGGGGGGGGGGGGGGGGGGDFEGGGGGGGG5C?CFD>ECFFGGGFGGGGEGGGGG:5CCDGGGDDGEDGFFFEGCC<CGGFGGE<C>CCF<DC8@E5)77>*=?45>F>FF?*
@M03506:14:000000000-AKVR1:1:1101:10150:4355 1:N:0:38
CGAACTCCTACGGGAGGCAGCAGTGAGGAATCTTCCACAATGGACGAAAGTCTGATGGAGCAACGCCGCGTGCAGGATGACGGCTTTCGGGTTGTAAACTGCTTTTATATGGGAAGATTATGACGGTACCATATGAATAAGGACCGGCTAACTACGTGCCAGCAGCCGCGGTAATACGTAGGGTCCAAGCGTTATCCGGAATTACTGGGCGTAAAGCGTGTGTAGGCGGGAGTTTAAGTGCAATGCGAAATCTTGTGGCTCAACCATATAGACTGTATTGCATACTGGACACCTTGAGGAG
+
CCCCCGGGGGGGGGGGGGGGGGGGGGGGGGFDGGGGGGGGGGGGGGGGGGGGGGGGGGGGGGGGGGGGGGGGGGGGGGGGGGGGGGGGGGGGGGGGCGGGGGGGGGGGGGGGGGGGGGGGGGGGGGGGGGGGGGGGGGGGGGGFGGGGGGGGGGGGGGDGGGGGGGGGGGGGGGGGGGGFGGGFGGDFFFGGGGGGFGGGEGGGGGGGGGGGEG5C9C?EE=*<FCCGGGGGGGGGGF77E7FC?+=D=CC7CFFFGF54CC6CCGFFE7:6DG4E7F>7>@FG6FG@0CF:55?==???)
@M03506:14:000000000-AKVR1:1:1101:17817:4357 1:N:0:38
CGAACTCCTACGGGAGGCAGCAGTGGGGAATCTTGCACAATGGGCGAAAGCCTGATGCAGCGACGCCGCGTGGGGGATGAAGCTTTTCGGAGTGTAAACCCCTTTCGACCCGGACGAATGCCCCGCAAGGGGACTGACGGTACGGGTATAAGAAGCCCCGGCTAACTACGTGCCAGCAGCCGCGGTAAGACGTAGGGGGCCAGCGTTGCTCGGAATTACTGGGTGTAAAGGGTTCGTAGGCGGTGTGGCAAGTCGGGAGTGAAATCTCTGGGCTCAACCCAGAGTCTGCTTCCGAAACTGC
+
CCCCCGGGGGGGGGGGGGGGGGGGGGGGGGGGGGGGGGGGGGGGGGGGDGGGGGGGGGGGGGGGGGGGGGFGGGGGGGGGGGGGGGGGGGGGGGGGGGFGGGGGGGGFEGGGGEGGGGGGGGGGGGGGGGGGGGGGGGGGFGGGGDEEFFGFGEGGGGGGGGGGGFGGFGFFGGFECFGGGGGGG8EEGGGGG>FGCEE5C:FGGEGGDGGGGGDGGFF7+<EFE8AEFCFGGG5EGGGGFGGEE5CGFF6=0<E<5.9CEE7<<C9FGC+<C4*<*)9<<55=29:=A*1-)))).5*1*
@M03506:14:000000000-AKVR1:1:1101:5264:4359 1:N:0:38
CGAACTCCTACGGGAGGCAGCAGTGGGGAATATTGCACAATGGGCGAAAGCCTGATGCAGCGACGCCGCGTGAGGGATGAATGCCTTCGGGTTGTAAACCTCTTTCAGCAGGGACGAAGCGAAAGTGACGGTACCTGCAGAAGAAGCACCGGCCAACTACGTGCCAGCAGCCGCGGTAATACGTAGGGTGCAAGCGTTGTCCGGAATTATTGGGCGTAAAGAGCTCGTAGGCGGTCTGTCACGTCGGCTGTGAAAACCTGGGGCTCAACCCCGGGCCTGCAGCCGATACGGGCAGACTAGA
+
CCCCCGGGGGGGGGGGGGGGGGGFGGGGGGGGGGGGGGGGGGGGGGGGGGGGGGGGGGGGGGGGGGGGGGGGGGGGGGGGGGGGGGGGGGGGGGGGGGGGGGGGGGGGGGGGGGGGGGGDGGDEEEGGGGGEGGGGGGGGGGGGGGGGFGGGGGGGGGGGGGGGGGGGGGGGGGGGEGCFFGGGEFGGFEFGGGGGGGEGFGGGGEGFGGG?FFCEGDGGGGGGGGGGCFEFEG:EGGFGDFGGGGGGFCFCFC:7*8<FGGGD=CE4*9*79D7:DEGFFF4E=)7),*7;3)805/90*
@M03506:14:000000000-AKVR1:1:1101:17065:4368 1:N:0:38
CGAACTCCTACGGGAGGCAGCAGTGGGGAATTGTTCGCAATGGGCGCAAGCCTGACGACGCAACGCCGCGTGGAGGATGAAGATTTTCGGATCGTAAACTCCTGTCGAATGGGACGAAAAGATCGCGGGTTAACAGCCCGTAATCCTGACGGTACCGTTAAAGGAAACCCCGGCTAACTCCGTGCCAGCAGCCGCGGTAATACGGGGGGGGTAAGCGTTGTTCGGAATTACTGGGCGTAAAGGGCTCGTAGGCGGCCAACTAAGTCAGACGTGAAATCCCTCAGCTTAACTGGGGAACCGC
+
CCCCCGGGGGGGGGGGGGGGGGGGGGGGGGGCFGGGGGGGGGGGGGGGGGGGGGGGGGGGGGGGGGGGGGGGGGGGGGGGGGGGGGGGGGGGGGGGGGGGGGGGGGGGGGGGGGGGGGGGFFGFGGGGGGGGGGGGGGGFFGGFGGCFGGGGGGGGGGC7FGGGGGGGGEGEEGEFGGGGGGGGDGGGGGGFCECED:8CGGFFGGC>CEGGGGFGG*AE**<EDCC58EGFFFF=C85**<FE=*:>:*ACCECD8)7D*ACEGG?FC9E)5C*9>@4CCF5CF4*=4>*6/)8.<@))0
@M03506:14:000000000-AKVR1:1:1101:12355:4373 1:N:0:38
CGAACTCCTACGGGAGGCAGCAGTAACGAATCTTCCGCAATGCACGAAAGTGTGACGGAGCGACGCCGCGTGTGGGACGAAGTCCTTCGGGATGTAAACCACTGTCAGGGGTTACCAAGTTCTGAGGAGCCCCAGAGGAAGGCACGGCTAACTCTGTGCCAGCAGCCGCGGTAAGACAGAGGTGCCGAGCGTTAGGCGGAATCACTGGGCTTAAAGCGTGTGTAGGCGGGTCGTTAAGTGTCTTGTGAGATCCCACCGCTCAACGGTGGAACTGCTGGGCATACTGGCGATCTTGAGCCAC
+
CCCCCGGGGEGGGGGGGGGGGGGGGGGGGGGGGGGGGGGGGGGGGGGGGGGGGGGGGGDGGGGGGGGGGGGGGGGGGGGGGGGGGGGGGGGGGGGGGGGGGGGGGGGGGGGGGGGGGGGGGGGGGGGGGFGGGGGGGGGGGGGCFGGGGGGGGGGGGGGGGGGGGGFGGGGGGGGGGGGGGGGGGGGDGGGGG::FGEGGDGGFG?GGGGGGFFFGGGGGEGGGGGFGGGE885::7CFD7A9CGGGFGGGGGGGGGEGCEE4CCDECG<9:CGFFC)9CCFFG9BC:;/8?4=@4?F@)7
@M03506:14:000000000-AKVR1:1:1101:9365:4383 1:N:0:38
CGAACTCCTACGGGAGGCAGCAGTGGGGAATCTTGGACAATGGGCGCAAGCCTGATCCAGCCATGCCGCGTGGATGATGAAGGCCTTAGGGTTGTAAAATCCTTTCGTCGGGGACGATAATGACGGTACCCGAAGAAGAAGCTCCGGCTAACTTCGTGCCAGCAGCCGCGGTAATACGAAGGGGGCTAGCGTTGTTCGGATTTACTGGGCGTAAAGCGCGCGTAGGCGGGTCGTTAAGTTGGGGGTGAAATCCCGAGGCTCAACCTCGGAACTGCCTTCAAAACTGGCGACCTGGAGCAAA
+
CCCCCGGGGFDGGCGGDEFEGGFEGGGGGGGGGGFEEGGGGGFFGGGDCGGGGGGFEEFGGGFGFGGGGGGEGFFFGGDGDFGGFGGGGGGGGGGGFEFFGGGGGGGGGGGGDCEGDECFFGGGGGGGGGFF=CEGGFFGGGGGGGGGGGGFFFFGGGGGGGGGGGFGGEEGGGGGGGGFECCFFFGGGCFGGGGGGGGGEGGGGGFGFGGEG5CFCCGGGGGGGDGE>ECCEEGGG?:EFG=E=EGGG+C<<C=<=5CCFFFCCDFG=D5>GCCC4=6CFFFFCFF41>>3))75>F>4/
@M03506:14:000000000-AKVR1:1:1101:18222:4420 1:N:0:38
CGAACTCCTACGGGAGGCAGCAGTGGGGAATTGTTCGCAATGGGCGCAAGCCTGACGACGCAACGCCGCGTGGAGGATGAAGATTTTCGGATCGTAAACTCCTGTCGAATGGGACGAAAAGATTGCGGGTGAACAGCCCGTAGTCCTGACGGTACCGTTAAAGGAAACCCCGGCTAGCTCCGTGCCAGCAGCCGCGGTAATACGGGGGGGGTAAGCGTTGTTCGGAATTACTGGGCGTAAAGGGCTCGTAGGCGGCCCACTAAGTCGGACGTGAAATCCCTCAGCTTAACTGGGGAACTGC
+
CCCCCGFFGGGGGGGGGGGGGGGFGGGGGGGGGGGGGGGGGGGGGGGGGGGGGGGGGGGGGGGGGEGGGGGGGFGFGGGGGGGGGDGGGGGGGGGGCGGFFFFCFGGGGFFFGCDEDGGGGFCFFGGGGGGGGG9FGGGGE7<>CGGGGGGGGGG@:=FFFFGGGGFAFFDGGGGEGCFGGGGGG>FGFGGGGGGGGGGGGGGGDGGGDGGGEFGGG/A?C*<CE:C@ECC7<78==:DEC97:E*:D12A5775C=)9<C+9C+C5)/7CEDCCFGFFC4>>67*:F2**)94>).87**
@M03506:14:000000000-AKVR1:1:1101:16072:4503 1:N:0:38
CGAACTCCTACGGGAGGCAGCAGTAGGGAATATTGGACAATGGGTGAGAGCCTGATCCAGCCATGCCGCGTGCAGGAAGAAGGCCTTCTGGGTTGTAAACTGCTTTTGCCAGGGGATAAAATTCTCTTGCGAGGGAAATTGAAGGTACCTGGTGAATAAGCCACGGCTAACTACGTGCCAGCAGCCGCGGTAATACGTAGGTGGCAAGCGTTGTCCGGATTTATTGGGTTTAAAGGGTGCGTAGGCGGTCCTATAAGTCAGTTGTGAAATACGGCAGCTTAACTGTCGAGGTGCAATTGAT
+
CCCCCGGGGGGGGGGGGGGGGGGFFGGGGGGGGGGGGGGGGGGGGGGGGGGGGGGGGGGGGGGGGGGGGGGGGGGGEGGGGGGGGGGFGGGGGGGGGGGGGGGFGGGGDGFGGGGGGGGGGGGGGGGGGGGGGGGFGGGGGGGFGGGGCGGFGGGGGGGGGFGGGEGGGGGGGGGGGGBFGGGFGEGGGGGGGGFGGGGGGGGGFGGFGEEGGB<CEGDEGFGGGGGGGEGGGGFGDCDEGCEGGGGGE*:+7CFCCFGGD?DEGGFGGCFFGGGGGFFD76=<96:F0DE?FFFF?FF4*
@M03506:14:000000000-AKVR1:1:1101:18497:4512 1:N:0:38
CGAACTCCTACGGGAGGCAGCAGTGGGGAATATTGGACAATGGGGGCAACCCTGATCCAGCAATGCCGCGTGAGTGATGAAGGCCTTCGGGTTGTAAAGCTCTTTTGCCAGGGACGATGATGACGGTACCTGGAGAATAAGCCCCGGCTAACTTCGTGCCAGCAGCCGCGGTAATACGAAGGGGGCTAGCGTTGTTCGGAATTACTGGGCGTAAAGCGCGCGCAGGCGGTTTTCCAAGTCAGGGGTGAAAGCCCGGAGCTCAACTCCGGAACTGCCATTGACACTGGGAAACTTGGGTACG
+
CCCCCGGGGGGGGGGGGGGGGGGFGGGGEGGGGGGGGGGFGGFGGGEGGGGGGFFDGGGGGGGGGGGGGGFGEGGGGFFGGGGGGGGGGGGCFEGGGFGGGCFGGGGGGGGGGGGGGGGE9FGGGGGGGGGGGFGGGGGGGGGFFGGDDEGFFGGEGGGGGGGFGFGGGGGGE7FGGGEBFEGGCDG>F@FFCF*2?EE58BFFG?FGGGEGGEFGGGCGGGGGGEGGGGE*;9@E?9FGGD*5:*>FE7C?CFGG*7<FF?CCFFGDGCGE7D4CFB**2*1+<6*8(*)(9**)))19>
@M03506:14:000000000-AKVR1:1:1101:12456:4527 1:N:0:38
CGAACTCCTACGGGAGGCAGCAGTGGGGAATCTTGCACAATGCACGAAAGTGTGATGCAGCAACGCCGCGTGCGGGAAGACGGCCTTCGGGTTGTAAACCGCTTTCAGTTGGGGCGAAGGTTCACGAGTTAATAGCTTGTTGGACTGACGGTACCTTCACAAGAAGCCCCGGCTAACTACGTGCCAGCAGCCGCGGTAATACGTAGGGGGCAAGCGTTGTCCGGAATCATTGGGCGTAAAGCGCGTGTAGGCGGCTCGATAAGTCCGCTGTGAAAGTCCAGGGCTCAACCCTGGGATGCCG
+
CCCCCGGGGFGGGGGGGGGGGGGGGGGGGGGGGGGGGGGGGGGGGGGGGGGGGGGGGGGGGGGGGGGGGGGGGGGGGGGGGGGGGGGGGGGGGGEGGGGGGGGGGGGGGGGGGGGGGGGGGGGGGGFGGGGGGGGGGGGGGGGGGGGGGGGGGGEGFCFCGGGGGGGGGGGGGGGGGGGGGGGGGGGGGGGGGGGGEGGGFFFGFGGGGGGGGGGGGGGGCFGGGGGFCFCEGGFGGGG5<FGDGGC<C?9EGGG);</55A>EFGGDGGD?G>CC:?F7CFDGCF4FFCB:F:>>F34;7
@M03506:14:000000000-AKVR1:1:1101:14260:4536 1:N:0:38
TGAACTCCTACGGGAGGCAGCAGTGGGGAATCTTGCACAATGGGCGAAAGCCTGATGCAGCGACGCCGCGTGGGGGATGAAGCTTCTCGGAGTGTAAACCCCTTTCGATCCGGACGAATGCCCGCAAGGGAGTGACGGTACGGATATAAGAAGCCCCGGCTAACTACGTGCCAGCAGCCGCGGTAAGACGTAGGGGGCCAGCGTTGTTCGGAATTACTGGGTGTAAAGGGTTCGTAGGCGGTGCGGCAAGTCGGGAGTGAAATCTCTGGGCTCAACCTAGAGGCTGCTTCTGCAACTGCCT
+
CCCCCGGGGGGGGGGGGGGGGGGGGGGGGGGGGGGGGGGGGGGGGGGGGDGGGGGGGGGGGGGGGGGGGGGGGGGGGGEGGGGGGGGGGGGGGGGGGFFCFGGGGGGGGGGGGGGGGGGGGGGGGGEGGGGGGGGGGGGGGGGGGGGFCFDGFGGGGGGGGGGGGGGGGGGGFGGGGGGGGGGGGGDGGGGGGGEEECE58F>C>EGF?8EGGGGGGGGGGGGC@CEGGGGGGGGGGGGGGGEGCGE<=CCFDEE3C)**0+0:+:9*39*77=C6*)*2**)*17C)):7>***/9?*)*
@M03506:14:000000000-AKVR1:1:1101:25907:4537 1:N:0:38
CGAACTCCTACGGGAGGCAGCAGTGGTGAATATTGGACAATGGGCGGAAGCCTGATCCAGCAATGCCGCGTGTGTGAAGAAGGTCTTCGGATTGTAAAGCACTTTCGACGGGGACGATGCTGACGGTACCCGTAGAAGAAGCCCCGGCTAACTTCGTGCCAGCAGCCGCGGTAATACGAAGGGGGCTAGCGTTGCTCGGACTGACTGGGCGTAAAGGGCGCGTAGGCGGTTGAGACAGTCAGATGGGAAATTCCCGGGCTTAACGTGGGGGCTGCATTTGATACGTCTGGGCTTGAGTGGG
+
CCCCCGGGGGGGGGGGGGGGGGGGGGGGGGGFGGG@FG8FGGGGGGEGFEGDCFEEFCCFCFGFFGGGDG=:FFGGG9EGGGGGGGGGGG,?C?FGG9E9FGGGGGG?4FG7=7FFF7F+55<B8=FFG,:@>F=:BFCCFFFF7FG*>FGFF33@FFC<>:E:D,:CFGG<:<7@;C:**=@C::<8EF>@*?CEGGGG*8CFGFGFCFGEE5*<@EEDCEGCCCE=EG5/2<;+78*32<<?C+*7<=CC7+<C=@59C+*0*02>E35)17*+*/::7=99F7/545)()8;)9//7;
@M03506:14:000000000-AKVR1:1:1101:22473:4544 1:N:0:38
CGAACTCCTACGGGAGGCAGCAGTGGGGAATATTGGACAATGGGCGAAAGCCTGATCCAGCAATGCCGCGTGAGTGATGAAGGCCTTAGGGTTGTAAAGCTCTTTTACCCGGGATGATAATGACAGTACCGGGAGAATAAGCTCCGGCTAACTCCGTGCCAGCAGCCGCGGTAATACGGAGGGGGCTAGCGTTGTTCGGAATTACTGGGCGTAAAGCGCACGTAGGCGGCTGTGTAAGTTAGAGGTGAAAGCCCGGGGCTCAACCCCGGAATTGCCTTTAAGACTGCTTCGCTAGAATTCG
+
CCCC@F9FG99@BFGGGCECC,EFGGGCF;E,C6@,E@FEFCD@,@:@FFECE6@FFGGGFFGGDFD@7F@CC7,CE9C<CF8EFF,EFD8FFEE9C9<<F?F,EFGG?<FCFC7BCFFFG9FFDEGGF9F>=7=CFCFGDFFCFC7CFGGGGGC=F7@FGGF7FFCEEEDGGG@FGFD71<:FEGE7BE@1<<ECGGGGGFC+<F;+;8EG>GGFGE5*:*;;C5C8CCE*;7EFFFFC7++<C?FGGGD6*2>C=)1):?=FGGECC3/87DGG76**0==C<FG*6C<3).8=6***)
@M03506:14:000000000-AKVR1:1:1101:6711:4585 1:N:0:38
CGAACTCCTCCGGGAGGCGGCAGTGGGGAATTTTGGACAATGGGCGCAAGCCTGATCCAGCAATGCCGCGTGAGTGAAGAAGGCCTTCGGGTTGTAAAGCTCTTTTGTCAGGGAAGAAACGGTGGAGGTTAATACCTTCCACTAATGACGGTACCTGAAGAATAAGCACCGGCTAACTACGTGCCAGCAGCCGCGGTAATACGTAGGGTGCAAGCGTTAATCGGAATTACTGGGCGTAAAGCGTGCGCAGGCGGTTTTGTAAGTCTGTCGTGAAAGCCCCGGGCTCAACCTGGGAATTGCG
+
CCCCCGGGG9FGGGEGGGGGGGGGGGGGGGGGGGGGGGGGGGGGGGGGGGGGGGGGGGGGGGGGGGGGGGGGGGGGGGGGGGGGGGGGGGGGGGGGGGGGGGGGGGCGGGGGGGGDCGGGGGGGGGGGGGGGGGGGGGGGGGGFGGGGGGGGGGGGGGGGAGGFGGGGGGGGGGGGGFFGGGGGGGGFGGGGGCEGGGGGFGGGCFGGGGGGFGGGCEEGGGGGGGGGGFFFG5A5/2<FGGGGEGGGGGGGGG=DDFGFD97CFGGGCFGEGGGGGFGGGFDE7<FFFFFBFF>:5666.
@M03506:14:000000000-AKVR1:1:1101:6437:4592 1:N:0:38
CGAACTCCTCCGGGAGGCAGCAGTGGGGAATCTTGCGCAATGGGCGAAAGCCTGACGCAGCAACGCCGCGTGAAGGATGAAGGCCTTCGGGTCGTAAACTTCTTTTGACGCTGACGAGCAAGGACGGTAGGCGTCGAATCAGCCACGGCTAACTACGTGCCAGCAGCCGCGGTAAAACGTAGGTGGCGAGCGTTATCCGGATTTACTGGGCGTAAAGCGTGTGCAGGCGGCTGACCAAGTGGTGTATGAAATATCCAGGCTCAACCTGGAGGGGTTATGCCAGACTGGTCAGCTAGAGTGC
+
CCCCCGGGG9FGGGGGGGGGGGGGGGGGGGGGGGGGGGGGGGGGGGGGGGGGGGGGGGGGGGGGGGGGGGGGGGGGGGGGGGGGGGGGGGGGGGGGGGGGGGGGGGGGGGGGGGGGGGGGGGGGFGGGGGGGGGGGGGGGGGGGGGGGGGGGGGGGGGGGGGGGGGGGGGGGEGGGGGGGGGGGGGGGGGGGCEGGGGGGGGDGGGGGGGGGGGGGGGGEGEFGGGGG>EGGGCFGECF??F:F*<+:+?FFF7EDFFGD=EDCCDECGGFDCDC75?FFFFF=FFGFFFBFF*/9=F7=*
@M03506:14:000000000-AKVR1:1:1101:13359:4596 1:N:0:38
CGAACTCCTACGGGAGGCAGCAGTGGGGAATATTGGACAATGGGCGCAAGCCTGATCCAGCAATGCCGCGTGAGTGATGAAGGCCTTAGGGTTGTAAAGCTCTTTTGGCGGGGACGATGATGACGGTACCCGCAGAATAAGCCCCGGCTAACTTCGTGCCAGCAGCCGCGGTAAGACGAAGGGGGCTAGCGTTGTTCGGAATTACTGGGCGTAAAGCGCGTGTAGGCGGTTATCCAAGTCAGGTGTGAAAGCCTTGAGCTCAACTCAAGAAATGCACTTGGTACTGGGTGACTAGAGGACC
+
CCCCCGGGGDGGGGGGGGGGGGGGGGGGGGGGGGGGGGGGGGGGGGGGGGGGGGGGGGGGGGGGGGGGGGGGGGGGGGGGGGGGGGGGGGGGGGGGGGGGGGGGGGGGGGGGGGGGGGGGGGGGGGGGGGGGGGGGGGGGGGGGGGGGGGGGGGGGGGGGGGGGGGGGGDEGGGGGGGGGGGGGGGGGGGGEGGGGGGGGGGGGGGGGGGGGGGGGGCGG8C8CFGGGGCEGF?CDGGGG?CG9FGGGGGGGGGGGGFFD??FGGG7FGCFFGG7CCFGGGFFFGFFF8D):@?F@=FF5.
@M03506:14:000000000-AKVR1:1:1101:11854:4608 1:N:0:38
CGAACTCCTACGGGAGGCAGCAGTGAGGAATATTGCACAATGGGCGCAAGCCTGATGCAGCGACGCCGCGTGGGTGAAGAAGGTTTTCGGATCGTAAAACCCTTTTCTGTGTGACGAGAACGGACGGTAGCACAGGAATAAGTCTCGGCTAACTACGTGCCAGCAGCCGCGGTAAAACGTAGGAGACAAACGTTATCCGGAGTTACTGGGCGTAAAGGGCGTGTAGGTGGTTTTGTAAGTCTGGCGTGAAATATCTCGGCTTAACCGAGGCAGGTCGTCGGATACTGCAAGACTGGAGGAG
+
CCCCCGGGGGGGGGGGGGGGGGGGGGGGGGGGGGFGGGGGGGGGGGGGGGGGGGGGGGGFGGGGGGGGGGEGGGGGGGGGGGGFGGGGGGGEGEGFFGGGGGGGGGGGGGGGGGGGGGGGGGGGGGGGGGGGGGFGGGGGGGGGGGGGGGGGGGGGGGGGGGGGGGGCFEGGGGGGGGGCFGGFFGGGGDGGGGGGCFGGE5BBFDGGGGGGEGGGGF=EC8:1:<CC6C*;C7AF?FGFGGGGGEGGECCFGGGGFFC*::CFGGDDE3=)CCFGG>FGC>@GGFGF7C?04@FFFFD:)
@M03506:14:000000000-AKVR1:1:1101:17112:4623 1:N:0:38
CGAACTCCTACGGGAGGCAGCAGTGGGGAATTGTTCGCAATGGGCGCAAGCCTGACGACGCAACGCCGCGTGGAGGATGAAGATCTTCGGGTCGTAAACTCCTTTCGATCGAGACGAACGGCCTCTGGGTGAACAATCCAGAGGAGTGACGGTACCGAGAGAGGAAGCCCCGGCTAACTCCGTGCCAGCAGCCGCGGTAATACGGGGGGGGCAAGCGTGGTTCGGAATTACGGGGCGTAAAGGGCTCGTAGGTGGCAAACTAAGTGAGAGGTGAACTCCTCCGGCGTAACCGGGGGCATGG
+
CCCCCFGGGGGGGGGGGGGGGGGGGGGGGGGGFFGFGGEEGGGGGGGGGGGGGGGGGGGEEGE7CGGDGGGGGGGGGGGGFGCFGGGGGGGGGGGGGGGGGGGGGGGF8BFEBGGGCEGGGDGFD@<FFGEEFGGDGGG9E,>BFGCEGFGGGGGCFGGFGF*=FF,<CGDEE7:FG7?FFCFFGG9:CFG7EEGGGE**@9FGGECEGG58:*2//;**/29:888;C++*25C/::/:*<CCCEFCE5E5*3A5*19C?9CF3*29+**)*09+**0**7@C*)/8(*=635))0)8.)
@M03506:14:000000000-AKVR1:1:1101:18770:4647 1:N:0:38
CGAACTCCTACGGGAGGCAGCAGTGGGGAATATTGGACAATGGGGGCAACCCTGATCCAGCAATGCCGCGTGAGTGATGAAGGCCTTAGGGTTGTAAAGCTCTTTTGCCAGGGACGATGATGACGGTACCTGGAGAATAAGCCCCGGCTAACCTCGTGCCAGCAGCCGCGGTAATACGAAGGGGGCGAGCGTTGTTCGGAATTACTGAGCGTAAAGGGCGCGTAGGCGGCGACCCAAGTCAGATGTGAAAGTCCTGGGCTTAACCTGGGGACTGCATTTGATACTGGGTTGCTTGAATTCG
+
CCCCCGGGGGGGGGGGGGGGGGGGGGGGGGGGGGGGGGGGGGGGGGGGGGGGGGGGGGGGGGGGGGGGGGGGGGGGGGGGGGGGGGGGGGGGGGGGGGGGGGGFFGGGGGGGGGGGGGGGGGGGGGGGGGGGGGGGGGGGGGGGGGGGGGGGGGGGGGGGGGGGGGGGGGGGGGGGGGFGGGGGGDGG>:F:FGGGGGGGGGGGGGGGGGGGGGGFGGGGGGG>ECGGGDEEEEGGGGGFCFDFFGGGGGGGGFGGGFGG7EGGGGGGGD=DFGDCF6*0>=FGGFGF<*53@FF46*9*7
@M03506:14:000000000-AKVR1:1:1101:8673:4653 1:N:0:38
CGAACTCCTACGGGAGGCAGCAGTGGGGAATTTTGGGCAATGGGCGAAAGCCTGACCCAGCAACGCCGCGTGAGGGAGGAAATCCTTCGGGATGTAAACCTCACAAGCAAGGGAAGAGAGCTGCGGGCTGAATAATCCCGCAGTGCGACGGTACCTTGCGTAAGCCACGGCTAACTACGTGCCAGCAGCCGCGGTAATACGTAGGTGGCAAGCGTTGTTCGGAATTATTGGGCGTAAAGGGCGCGTAGGCGGTTTGTTAAGTCGGCTGTGGAAGCCCGGGGCTCAACCCCGGAGGGTCAGC
+
CCCCCGGGGGGGGGGGGGGGGGGGGGGGGGGGGGGGGGGGGGGGGGGGGGGGGGGGGGGGGGGGGGGGGGGGGGGGGGGGGGGGGGGGGGGGGGGGGGGGGGGGGGGGGGGGGGGGGGGGGGGGGGGGGGGGGGGGGGGGGGGGGGGGGGGFGGGGGGGGGEGGGGGGGGGGGGGGGGGGGGGGGGGGGGGGGGGGDGGFGFFGGGGGGFGGGG;EGEGGGGGDE6C9CF?CGGGGEFFGGGGGEEEDGEEE>>:DF?GFGGGGGDFDCGF4=CCGF5DDGF>GGFGF1CDB3@BBB@FF:
@M03506:14:000000000-AKVR1:1:1101:23887:4689 1:N:0:38
CGAACTCCTACGGGAGGCAGCAGTGGGGAATTCTGGACAATGGGGGCAACCCTTATCCAGCCATGCCGCGTTCGGGAAGAAGGCCTTCGGGTTGTAAACCGCTTTTGGTCGGGAAGAAAAGGCCATCTCTAACAGAGGTGACTATTGACGGTACCGGCAGAATAAGCGCCGGCTAACTACGTGCCAGCAGCGGCGGTAATACGTAGGGTGCGAGCGTTAATCGGAATTACTGGGCGTAAAGCGTGCGCAGGCGGTGTGTTATGTCTGATGGGAAAGCCCCGGGCTCAAACTGGGAAAGGCA
+
9CCCC,6FE@@@FECF7FEDFE<FDGGG7FAF,ECG9@,CFFG87@77C@FFA,:9:@9@<F<C@8F+6+7+6BCE:F:@FAF,<5C5FCEEGDEFFGA=F@FG@FBFGF>FF7FF8EFG@E,,<F>D9B,<BF9DFF>D<F,BDGFACC7F7CCGB7:CFFF,,?9CFEEEGG7,6?C<<2<7@F7*5<C**<C>:CE?F+:0<C8EFDDE*:>CC8;CCFF*2**3+<9CCFFGECDG+AEEEG=7*/**1=CC109*<+2<<C?>CD6<**95*)/*1)87E>**-00.68>4))750
@M03506:14:000000000-AKVR1:1:1101:13982:4704 1:N:0:38
CGAACTCCTACGGGAGGCAGCAGTGGGGAATTGTTCACAATGGGCGCAAGCCTGATGACGCAACGCCCCGTGGAGGATGAAGGTCTTCGGATTGTAAACTCCTGTTGCTCGGGACGAAAAGCTCCGACCTAATACGTCGGAGTCTGACGGTACCGGGTGAGGAAGCTCCGGCTCACCCCGTGCCAGCAGCCGCGGTAATACGGGGGGAGCAAGCGTTGTTCGGATTTACTGGGTGTAAAGGGCGCGTGGGCGGTCAGCACAAGTCCGTTGTGAAATCTCCGGGCCTAACGCGGAACGGTCG
+
CCCCC@FF<CD;-:FB7F;FCFFF8EFCFCFFFFFCGF,CE@,CCCG>CGGG@CFCG,E77C:@FE:+88,BF7F=,CFF?FGCC,CCFGEGG,E?BF<,:??EFG,B,9F7C=+FFCFBB<,5BCE>>FF83DEE>8>C3++@E@<FC+3@<>C*>>:D:>7D,F,:3<7:<*7,,,**=CFCC<@8FFC:7C8<**3+AFGGECEGE8*AFGC***2*3CE8A*<+<<C850;*0+*0A**2>E:)8CGC3*/1;)*2**1<0*/7<75:***0*8*0).7=*.9)(*5(8))))875)
@M03506:14:000000000-AKVR1:1:1101:14570:4726 1:N:0:38
CGAACTCCTACGTGAGGCAGCAGTTAGGAATTTTGGGCAATGGGCGAAAGCCTGACCCAGCAACGCCGCGTGGGTGATGAAGGCCCTCGGGTCGTAAAGCCCTTTTCCCAGGGAAGATAGTGACGGTACCTGGGGAATCAGCCCCGGCTAACTACGTGCCAGCAGCCGCGGTAATACGTAGGGGGCAAGCGTTGTCCGGATTTATTGGGCGTAAAGCGCTCGCAGGTGGTTCGATGCGTCGTGCGTGAAAGACCCCGGCTCAACGGGGGAGGGTCGTGCGATACGGGTGAACTGTAGGCCA
+
CCCCCGGGGGGGGGGGGGGGGGGGGGGGGGGGGGGGGGGGGGGGGGEGGGGGGGGFGGGGGGGGGGGGGGGGGGGGGGGGGGGGGGGDGGGFFGGGGGGGGGGGGGFGGDFGDFFGGGGGGGFGGGGGGGGGGGGGGGGGGGGGGGGDGGGGGCFGGGGGFCGGFFFGGGG@FG@FFDFFFCEGGGGGGGGE<@GGGGGGGGGGGGFGGGGGGGFEFGGGCG5CEG8CFG5<C5C9*/9CEG55=EGDGGGGGFG3CD7DEC6?*)77C9CB)17CD)*15)0C=3))(7*.99077**0)
@M03506:14:000000000-AKVR1:1:1101:21622:4761 1:N:0:38
CGAACTCCTACGGGAGGCAGCAGTCGAGAATTTTTCTCAATGGGGGAAACCCTGAAGGAGCGACGCCGCGTGGAGGATGAAGGCTTTCGGGTTGTAAACTCCTGTCATTTGGGAACAAGGCGCCGAAGTTAACTGTTTCGGCGTTGATAGTACCAGAAGAGGAAGAGACGGCTAACTCTGTGCCAGCAGCCGCGGTAATACAGAGGTCTCGAGCGTTGTTCGGACTCTTTGGGCGTAAAGGGTGCGTAGGTGGCACCGTAAGTCGGGTGTGACATCCTGAGGCTTAACCTCGGCACTGGAT
+
CCCCCGGGG9FGDGGDGGGGGGGGGGGGGGGFGGGGFGGGGGC8CFGEFGGGGGGGGFGGGGGGGGGEEF@FGGGGFGGCEGGGGGGCGGGGGEGGGGFGGGGEEGG9@FGAFGGGGGGFGGEDGGEGFFFFGDFGGDGCCEGFCCFDGGGGFCFGFDF7FCGCGGGFGGGEFEFGFGGGCFC;B7FGFGFFECEFGC9C;CFEFCFFG+<AECECC5A@ECG5**;+:9?CEF?::E57C52CEEEGDEG6CCEGGDCCEG:C*9=CGGG?0:79D?7?G>FC:6*9A7<:5)0776)5*
@M03506:14:000000000-AKVR1:1:1101:9522:4762 1:N:0:38
CGAACTCCTACGGGAGGCAGCAGTGGGGAATATTGCGCAATGGGCGGAAGCCTGACGCAGCGACGCCGCGTGAGGGATGACGGCCTTCGGGTTGTAAACCTCTTTCAGCAGGGACGAAGCGAGAGTGACGGTACCTGCAGAAGAAGCACCGGCCAACTACGTGCCAGCAGCCGCGGTAATACGTAGGGTGCAAGCGTTGTCCGGAATTATTGGGCGTAAAGAGCTCGTAGGCGGCTTGTCGCGTCGGCTGTGAAAACTCGGGGCTCAACCCCGAGCCTGCAGTCGATACGGGCAGGCTAGG
+
CCCCCGGGGGGGGGGGGGGGGGGGGGGGGGGGGGFGGGGGGGGGGGGGGGGGGGGGGGGGGGGGGGGGGGGGGGGGGGGGGGGGGGGGGGGGGGGGGGGGGGGGGGGGGGGGGGGGGGGGGGGGEFGGGGGGGGGGGGGGGGGGGGGGGGGGGGGGGGGGGGFGGGGGGGGGGGGGEEEFFGGE6@GGGGGGGGGGCEEEGGGGCGCGFGDGGGGGGG8EFFFGFGGGEGGGGGGGGGGGGGGGCGGGCE667CFFGFGGGGGG5<CGGFG>D3CCG?FGGFF6C35411<>BD>DD5)7)
@M03506:14:000000000-AKVR1:1:1101:12507:4770 1:N:0:38
CGAACTCCTACGGGAGGCAGCAGTGGGGAATCTTGCGCAATGGGCGAAAGCCTGACGCAGCGACGCCGCGTGAGGGAAGAAGGCTTTCGGGTTGTAAACCTCTTTCAGGAGGGACGAAGCTACTCGGGTTAATAGCCCAGAGGGTGACGGTACCTCCAGAAGAAGCCCCGGCTAACTACGTGCCAGCAGCCGCGGTAATACGTAGGGGGCAAGCGTTGTCCGGATTTATTGGGCGTAAAGAGCGTGTAGGCGGCCAGATAGGTCTGTTGTGAAAACTCGAGGCTCAACCTCGAGACGCCGG
+
CCCCCGGGG?GGGGGGGGGGGGGGGGGGGGGGGGGGGGGGGGGGGGGGGGGGGGGGGGGGGGGGGGGGGGGGGGGGGGGGGGGGGGGGGGGGGGGGGGGGGGGGGGGGGGGGGGGGGGGGGGGGGGGGGGGGGGGGGGGGGGGGGGGGGGGGGGGGGGGGGGGGGGGGGGGGGGGGGGGGGGGGGGGGGGGGGGGGGCFGGGFGGGGGGGGGFGGG>CGFCEGGGGGG7FGG=CG=CECFCFGGCCCGGGGEGGGDGF4CFGCFFFFGFD*7:CCC>FGGGFE5*9C@4*7:DBFDEFFE)
@M03506:14:000000000-AKVR1:1:1101:11889:4777 1:N:0:38
CGAACTCCTACGGGAGGCAGCAGTAAGGGATATTGCGCAATGGGCGAAAGCCTGACGCAGCAACGCCGCGTGGAGGATGAAGGCTTTCGGGTCGTAAACTCCTTTGGACGGGGACGAGGAAGGACGGTACCTGTCAAACAAGTCACGGCTAACTACGTGCCAGCAGCCGCGGTAAAACGTAGGTGGCAAGCGTTATCCGGATTTACTGGGCGTAAAGGGTGTGCAGGCGGGTCGTCAAGTGGTGTATGAAATCGCCCGGCTCAACCGGGCGCGGTTATGCCAGACTGACGGTCTAGAGTCT
+
CCCCCGGGG@FGGGGGGGGGGGGGGGGGGFGEFGGGGGCGGFGGGDGGGGGGGGGGGGGGGGGGGGGGGGGGGGGGGGGGEEAFEFGGGGGGGGGFFGGGGFFGGGGFGGGGGGGGGGGGGGGGGGGGGGGGGFGGGGGGGGGGGFFDGGGGGGGGGGGGGGGGGFGGGGGGGDGGGGGG>CFCFGGGGFFD@EGGGGGEGEGGEFGFGGGGGGG>CFGGEGGGGGFDGDGG5E:AE*90<CFGGGCFFC9EGDGDGB3CG=F?CDE:EG=793)*9BFFFF6:F)96:D5:>>6=9=0**
@M03506:14:000000000-AKVR1:1:1101:5981:4784 1:N:0:38
CGAACTCCTACGGGAGGCAGCAGTCGGGAATTTTGGGCAATGGGCGAAAGCCTGACCCAGCAACGCCGCGTGAAGGATGAAATCCCTCGGGATGTAAACTTCGCAAGAACGGGAAGAATAAGCGATAGCTAATACCTCTCGTGACGACGGTACCGTTTGTAAGCTCCGGCTAACTCCGTGCCAGCAGCCGCGGTAATACGGGGGGAGCAAGCGTTGTTCGGATTTACTGGGCGTAAAGGGCGCGTAGGCGGCCACTGCAAGTCAATTGTGAAATCTCCGGGCTTAACTCGGAACGGTCAAC
+
CCCCCGGGGGGGGGGGGGGGGGGGGGGGGGGGGGGGEFGGGGGGGGGEFGGGGGGGGGGGGGGGGGGGGGGGDGGGGGGGGGGGGGGGGGGGGGGGGGGGGGGGGGGGGGGGGEGGGGGGGGGGGGGGGGGGGGGGGGGGGGGGGGGGGGGGGGGFGGGGGGGGGGGGGGGGGGFGGGGFGGFFGGGGGGGGGGDEFGGGGGGCGEGGGCFGGEEGGGGGD5EGGF7AEFGGGEEEFGGGDGGDEE7CFEGGGCE6FF7:FEFC9DFFGGCB*::C:BGGGE>GGFF?A<>->)<5).7*1
@M03506:14:000000000-AKVR1:1:1101:6433:4800 1:N:0:38
CGAACTCCTCCGGGAGGCAGCAGTTGGGAATCTTGGACAATGGGGGAAACCCTGATCCAGCCATGCCGCGTGAGTGGTGAAGGCCCTCGGGTTGTAAAACTCTTTCGACGGGGACGATAATGACGGTACCCGTAGAAGAAGCTCCGGCTAACTTCGTGCCAGCAGCCGCGGTAATACGAAGGGGGCTAGCGTTGTTCGGAATTACTGGGCGTAAAGCGCGCGCAGGCGGCTATCCAAGTCAGTGGTGACAGCCCGGAGCTCAACTCCGGAACTGCCATTGAAACGGTTTAGCTTGAGGATG
+
CCCCCGGGG<EEGGGGGGGGGGGGGGGGGGGGGGGGGGGGGGGGGGGGGGGGGGGGGGGGGGGGGGGGGGGGGGGGGGDGGGGGGGFGEGGGGGGGGGGGGGGGGGGGGGGGGGGGGGGGGGGGGDGGGGGGGGGGFGGGGGGGF@FGGDGGGGGGGGGGGGGGGGGGGGDGGDFGGGGCECFFDGGGGGGFFEGGCEG8CGGGGGGGG*::EEGGGGGGGGDGCGGGGGDGGFGGGGCGGEFF6<57+<CF<EE)2577+94:?FCG55*84>F**9CC76@?*7C@:CFFF=))05:)/
@M03506:14:000000000-AKVR1:1:1101:13945:4803 1:N:0:38
CGAACTCCTACGGGAGGCAGCAGTAGGGAATCTTCCGCAATGGACGAAAGTCTGACGGAGCAACGCCGCGTGAGTGATGAAGGCTTTCGGGTCGTAAAACTCTGTTGTTAGGGAAGAACAAGTGCTAGTTGAATAAGTTGGCACCTTGACGGTACCTAACCAGAAAGCCACGGCTAACTACGTGCCAGCAGCCGCGGTAATACGTTGGTGGCAAGCGTTATCCGGAATTATTGGGCGTAAAGCGCGCGCAGGTGGTTTCTTAAGTCTGATGTGAAAGCCCACGGCTCAACCGTGGAGGGTC
+
CCCCCFGGGGGGGGGGGGGGGGGGGGGGGGGGGGFGEGGGGGGGGGGGGGGGGGGGGGGGGGGGGGGGGGEGFGGGGGGFFFGGGGGGGGGGGGGGGFGGGGGGGGGG8FF@FGGGGGGGCGFDGGGGGGGGCFFGGGGGGGDFGFGGGFGGGGGCGGGGGGGGGGGGF<FGGDGGGGGGGGGGGCGFGGGGGGGGGGD5CFEGFE7F7*;FFC5CGGGC5>FEEECCFGFGGFCGG=3CEC3:C=*>EGGC5CG7*<FGF7FFFC7DCFDFGFG+:5F3<DFECBD?27>>FF>>@3>3)
@M03506:14:000000000-AKVR1:1:1101:7340:4808 1:N:0:38
CGAACTCCTCCGGGAGGCAGCAGTTGGGAATCTTGGACAATGGGGGAAACCCTGATCCAGCCATGCCGCGTGAGTGATGAAGGCCTTCGGGTTGTAAAACTCTTTCGACGGGGACGATAATGACGGTACCCGTAGAAGAAGCTCCGGCTAACTTCGTGCCAGCAGCCGCGGTAATACGAAGGGGGCTAGCGTTGTTCGGAATTACTGGGCGTAAAGCGCGCGCAGGCGGTCTTCCAAGTCAGTGGTGAAAGCCCGGAGCTCAACTCCGGAACTGCCATTGAAACTGTAAGACTTGAGGATG
+
CCCCCGGGG9FGGGGGGGGGGGGGGGGGGGGGGGGGGGGGGGGGGGGGGGGGGGGGGGGGGGGGGGGGGGGGGGGGGGGGGGGGGGGGGGGGGGGGGGGGGGGGGGGGGGGGGCGGGGGGGGGGGGGGGGGGGGGGGGGGGGGGGGGGGGGGGGGGGGGGGGGGGGGGGGGGGGGGGGGGGGGGGGFGGGGGEGGFGGGGEFGGGGGGGGGGGGGGGGGGGGDEEEEGGCCEFFCFFGGGGFGGFGGGGFFFCGGD=BDCEFCFGFGGGG=DC66FG4CF:*@C94C6):B>F4??F?679
@M03506:14:000000000-AKVR1:1:1101:17781:4824 1:N:0:38
CGAACTCCTACGGGAGGCAGCAGTGGGGAATCTTGCGCAATGGCCTAACGGCTGACGCAGCGACGCCGCGTGTGGGATGAAGCTCTTCGGAGTGTAAACCACTGTTGCCCGGGACGAACAGCTCGATTAGTCGAGCCTGACGGTACCGGGTGAGGAAGCACCGGCTAACTTCGTGCCAGCAGCCGCGGTAATACGAAGGGGGCTAGCGTTGCTCGGAATCACTGGGCGTAAAGCGCACGTAGGCGGATTGTTAAGTCAGGGGTGAAATCCTGGAGCTCAACTCCAGAACTGCCTTTGATAC
+
CCCCCGGGGGGGGGGGGGGGGGGGGGGGGGGGGGGGGGGGGGGGGGGGGGGGGGGGGGGGGGGGGGGGGGGGGGGGGGGGGGGGGGGGGGGGGGGGGGGGGGGGGGGGGGGGGGGGGGGGGG@FGGGFGGGGGGGGGGGGGGGGGGGGGGFGGGGFGGGGGGGGGGGDGGGGGGGGFCCFGGGGGGGGGGDGGGGGFGGGGGGGGGGGGGGGGGGCE5CEGGFGGGGGEGEGGGGGGDGFCCEGEGC78CCFGGCCFFGGGGGE=6?F<6FF47FGG494C*97CFFF:>??FFF?=4@=1
@M03506:14:000000000-AKVR1:1:1101:21060:4857 1:N:0:38
CGAACTCCTACGGGAGGCAGCAGTGGGGAATCTTGGACAATGGGGGCAACCCTGATCCAGCCATGCCGCGTGAGTGATGAAGGCCCTAGGGTTGTAAAACTCTTTCGGCGGGGACGATAATGACGGTACCCGCAGAAGAAGCTCCGGCTAACTTCGTGCCAGCAGCCGCGGTAATACGAAGGGGGCTAGCGTGGTTCGGATTTACTGGGCGTAAAGCGCGCGCAGGCGGTCCTTTCAGTCAGGGGTGAAAGCCCAGAACTCAACTCTGGGACTGCCTTTGAGATTGCAGGTCGTGGTTATG
+
CCCCC<FGGFFGEDFCE@FGGGG@FFFGGGGGGGGGGGF@FFDDEGEGGGFGGGGGFGGGFGGGFDFEGGGGGCFDFGFGCFG8<FC@GGGFGEGGFDGFGGFAFGC7FFGEEGCFEGGGGGFGGGGDG:,5**>C::FGGF,,B@CEB*CFFFGGGGEBCFFF<BFGGF@CFFG92<:CEEEGGGGGFGC**2CGGEEC8*++<<+A@>E>*;8<CC8*8/?*CCC=EC*CFF++20*<+9A5ECC*++A?*/:5859C<:7*+2+C6**0**2:*0*2:)0+39**47)5)055))/16
@M03506:14:000000000-AKVR1:1:1101:8901:4863 1:N:0:38
CGAACTCCTACGGGAGGCAGCAGTGGGGAATTGTTCGCAATGGGCGCAAGCCTGACGACGCAACGCCGCGTGGAGGATGAAGGTCTTCGGATTGTAAACTCCTGTCATTGGGGAACAATGCGTAAATATTAACTGTATTTGCGTTGATAGTACCCGAAGAGGAAGAGACGGCTAACTTCGTGCCAGCAGCCGCGGTAATACGAAGGTGGCAAGCGTTATTCGGATTTACTGGGCGTACAGGGAGCGTAGGCGGTTTGGTAAGCCCTCTGTGAAATCTTCAGGCTTAACCTGGAACAGTCGG
+
CCCCCGGGGGGGGGGGGGGGGGGGGGGGGGGGGGGGGGGGGGGGGGGGGGGGGGGGGGGGGGGGGGGGGGFFGEGGGGGGGGGGGGGGGGGGGGGGGGGGGGGGGGGGGFGGGGGGGFGGGGGG@FGFGGGFGGGGGGGGGGGGGGGGGGGGGGGGGDEGGGGGGGGGGGDGGGGGGGGGGGGGFGGGGGGGGGGGEEFGGGGFDGGDFGGGGFG>ECFGGG=>EGFGGGGGGFDGGGGFFGGGGGGCEC9CDEGGGFGDEFGGF*1CFFE=CFFC7@GGGF):?)2*4>4<46?>F6=BF
@M03506:14:000000000-AKVR1:1:1101:22564:4865 1:N:0:38
CGAACTCCTACGGGAGGCAGCAGTGGGGAATATTGGACAATGGGCGCAAGCCTGATCCAGCAATGCCGCGTGTGTGAAGAAGGTCTTCGGATCGTAAAGCACTTTCGACGGGGACGATGATGACGGTACCCGTAGAAGAAGCCCCGGCTAACTTCGTGCCAGCAGCCGCGGTAATACGAAGGGGGCTAGCGTTACTCGGAATTACTGGGCGTAAAGGGCGCGTAGGCGGCGCTCCAAGTTAGGCGTGAAAGTCCTGGGCCCAACCTGGGAACTGCGCTTAAGACGGGAGGGCTGGATGATG
+
CCCCCGFGG9FEEGGEDGGGDCE@EFGDEGFFGGF@CFGGGGFFD:FEGGGGGGFGGGGGGGGC<FGGGGGGFFGGGGF<ECFFFGGFFGGGGGGGGGAEEGGFFF:DFCGGGGGGG7EFGGGGGGGGDC5@FGGGGGGGGG8<FCEGGGCFGF,C,@FGGCBF@EF@FGGECFCFFE<FGGGDC*<CFGGC<BCCCEGGGGGFF9C68EGECCGFDGC5E5?>E>?EECE>CC18690<CG667CE<A7CFCE7>FF4*2:7/>FF4:<67CCCED)9**1*+/.)07/)-7)).*)0*1
@M03506:14:000000000-AKVR1:1:1101:16130:4931 1:N:0:38
CGAACTCCTACGGGAGGCAGCAGTCGGGAATTTTGCGCAATGGGCGAAAGCCTGACGCAGCAACGCCGCGTGTGGGATGACGGCCTTCGGGGTGTAAACCTCTGTTGCCAGGGACGAACATCCTTTTACGTGGCGACTAACGCACGCCGGACTACGAGCCAGGAGCCGCGGTGATACGTAAGCGGCGAGCGTAGTGCGGGTGTACGGGGCGTACGGAACGCGCAGGCGGTCGTGCAGGTCGCGTGTGAAGGCGACCGGCGCGGTGGGAGAGCGTCACGCGATGCTGGGCGGGTCGAGGGCA
+
CCCCCGGGGGGGGGGGGGGGGGGG@FGGGGG,EFGGGGEGGGG,EFFGGG8FGGGGGGGGG8FGGGGGGGGG,FFGG,FGGG+BFGGGGGG+FEGGGGGG8FFBFGG,E,BFGG<FG++@F,,,,,:,@+,,++@F*F*F,**15********,,1*=F:,**11***=****2+0</0+*;+*:C****/:*2*+2:E*?**+2//?*8?E*/*:5**2****2?EGC/8*11/*+*/+**2:E***+2+*/*1):><):*)**)1*2**)1)12*)>3>83C+9*51C)()070)8.))
@M03506:14:000000000-AKVR1:1:1101:6323:4965 1:N:0:38
CGAACTCCTCCGGGAGGCAGCAGTCGAGAATTTTTGACAATGGGGGAAACCCTGATCGAGCGACGCCGCGTGGAGGATGAAGGTCTTCGGATTGTAAACTCCTGTCATTGGGGAACAAGGTGCATACGTTAACTGCGTGTGTATCGATAGTACTCGAAGAGGAAGAGACGGCTAACTCTGCGCCAGCAGCTGCGGTAATACAGAGGTCTCAAGCGTTGTTCGGATTCATTGGGCGTAAAGGGTGCGTAGGCGGCGCGGTAAGTCGGGTGTGAAATTTCGGAGCTTAACTCCGAAACTGCAT
+
CCCCCGGGG<FGGGGGGGGGGGGGGGGGGDGGGGGGGGGGGGGGGGGGGGGGGGGGGGGGGDGGGGGGGGGGGGGGGGGGGGGGGGGGGG>FGGGGGGGGGGGGGGGGGGGGGGGGGGGGGGGGGGGGGGGGGGGGGGGGGGGGGGGFGGGGGGFEF:FEGGGGGGGGGGGGDEFGGGGGGGGGGGGGGGGFGGGGG7FDGGGCGGGGGGGGGGGGCEGGFC5;;CGGGGGGGGG8E=5@9EFGGG57EGGGGGGGGFGDEGGGGGGFGCC4>C7CDFGGCBEF67DF<7;:3).7@/?B9
@M03506:14:000000000-AKVR1:1:1101:15430:4966 1:N:0:38
CGAACTCCTACGGGAGGCAGCAGTAAGGAATATTGGTCAATGGGCGGAAGCCTGAACCAGCCATGCCGCGTGCAGGAAGACGGCCCTACGGGTTGTAAACTGCTTTTGTACCGGAATAAACCTACTTACGTGTAAGTAGCTGAATGTACGGTAAGAATAAGGATCGGCTAACTCCGTGCCAGCAGCCGCGGTAATACGGAGGATCCAAGCGTTATCCGGATTTATTGGGTTTAAAGGGTGCGTAGGCGGCCTATTAAGTCAGGGGTGAAAGACGGTAGCTCAACTATCGCAGTGCCTTTGT
+
CCCCCGGGGGGGGGGGGGGGGGGGGGGGGGGFGGGGFGGGGGGGGGGGGGGGGGGGGGGGGGGGGGGGGGGGGGGGGGGGGGGGGGGGGGGGGGGGGGGGGGGGGGGGGGGGGGGGGGGGGGGGGGGGGGGGGGGGGGGGGGG@DGFGGFGGGGGGGGGGGGGGGGGGFEGGGGGGGFGFFGGGGGGGGGGGGGGGGGGGGGGGGGGGGGGGGGGGGGGDECFFFFGGDG5?FFGFGGGGGGEGGDFGGDEEDGFC9?FC9?FEGGGC9:FFCDG5CBGGFF4?+6CB?DF?BFF6B??B*
@M03506:14:000000000-AKVR1:1:1101:13650:5019 1:N:0:38
CGAACTCCTACGGGAGGCAGCAGTGGGGAATTTTGCGCAATGGGCGAAAGCCTGACGCAGCAACGCCGCGTGGAGGATGAAGGTCCTTGGATTGTAAACTCCTGTCAGCAGGGAAAAAGCGACTTAGCCTAATACGCCAGGGAGTTGATTGTACCTGCAGAGGAAGCCCCGGCTAACTCTGTGCCAGCAGCCGCGGTAATACAGAGGGGGCAAGCGTTATTCGGAATTATTGGGCGTAAAGGGCGCGTAGGCGGCTTGGCAAGTGGATGGTGAAATCCCTCGGCTTAACCGAGGAACTGCC
+
CCCCCGGGGFGGGGGGGGGGGGGFGGGGGGGGGGGGGGGGGGGGGGGGGGGGGGFGGGGGGGGGGGGGGE>FGGGGGGGGGGGGGGGGGGFFGGFGGGGGFGGGGGGGGFGGGGGGGGGGGGEGGGGFGGGG9<D<F+@++5+@@DC,E,@FACFACE7FFC@C<:FGGG7FGC7DF9FGFFGDG9FG8CFGGGEFBEC;EEFC@CFC*?G5;CGG;CCFCG@F55;8<+<9CCG8:C<CFCECCC*185CGCEDD85CF69>+<*+6?F+9767CFFG*<58:*)09<F:()7).76??F
@M03506:14:000000000-AKVR1:1:1101:8268:5022 1:N:0:38
CGAACTCCTCCGGGAGGCAGCAGTGGGGAATATTGGACAATGGGCGCAAGCCTGATCCAGCCATGCCGCGTGGATGATGAAGGCCCTAGGGTTGTAAAGTCCTTTTAACGGGGAAGATAATGACGGTACCCGTAGAATAAGCCCCGGCTAACTTCGTGCCAGCAGCCGCGGTAATACGAAGGGGGCTAGCGTTGCTCGGAATCACTGGGCGTAAAGCGCACGTAGGCGGACTCTTAAGTCGGTGGTGAAAGCCTGGAGCTCAACTCCAGAACTGCCTGCGATACTGAGAGTCTTGAGTCCG
+
CCCCCGGGGAFGGGGGGGGGGGGFGGGGGGGFGGGGGGGGGGGGGGGGGGGGGGGGGGGGGGGGGGGGGGGGGGGGGGGGGGGGGGGGGGGFGGGGGGGGGGGGGGGGGGGGGGGGGGGGGGFGGGGGGGGGGGGGGGGGFGGGGGGGEGGGGGGGGGEGGGGGGGGGGGGDDFGGGGGFEECGGGGGGGGGGGGGFGGCEFGGGGGGGGGGGEFGGGGGGGGGGGGGGE5EGFGGGG>FEGGGGGGDEGDGGGGGGFGGGGGGGGGGGGGFGFGGF*9C>F5:<=?426)5BB=?68@F@
@M03506:14:000000000-AKVR1:1:1101:16269:5033 1:N:0:38
CGAACTCCTACGGGAGGCAGCAGTGGGGAATATTGGACAATGGGGGAAACCCTGATCCAGCCATGCCGCGTGAGTGATGAAGGCCTTCGGGTTGTAAAGCTCTTTCGCACGCGACGATGATGACGGTAGCGTGAGAAGAAGCCCCGGCTAACTTCGTGCCAGCAGCCGCGGTAATACGAAGGGGGCAAGCGTTGTTCGGAATTACTGGGCGTAAAGGGCGCGTAGGCGGTGCGCTAAGTCAGGCGTGAAGGCCCTGGGCTCAACCCGGGAATTGCGCTTGATACTGGCGTGCTCGAATCCG
+
CCCCCGGGGGGGGGGGGGGGGGGGGGGGGGGGGGGGGGFGGGGGGGGGGGGGGGFGGGGGGGGGFGGDGGGGDCEFFFFGFFGGGGGGGGGGGEGGGGAF9FFGGGEECFGFGEEGEGC<FGGFGGG?EGCC7BCFF8F=>FGGGGGGGCGEGCFGDFGGGFGFCGGEEGGGGGGGGGCEEGGGGGGGFF:=@8CCGGGG>ECEFGFGGFEEGGGFFDGG8EG*8*+1?C88EEEGE8:CFGFGGC5<C+3:>:=<F@4C5C66=CEGG35>*2:CD>7<F?7?7=7:155()7:>))065
@M03506:14:000000000-AKVR1:1:1101:7021:5040 1:N:0:38
CGAACTCCTCCGGGAGGCAGCAGTAGGGAATTTTCCACAATGGGGGCAACCCTGATGGAGCAACGCCGCGTGCAGGATGAATGCCTTCGGGTTGTAAACTGCTTTTATTTGTGACGAATTTGACGGTAGCAGATGAGTAAGGATCGGCTAACTCCGTGCCAGCAGCCGCGGTCATACGGAGGATCCAAGCGTTATCCGGAATTACTGGGCGTAAAGAGTTGCGTAGGCGGCATCGTAAGTCAGTAGTGAAATCCTGGGGCTCAACCCCTTACACATTATCGAAACTGCGAAGCTAGAGGAC
+
CCCCCGGGG-EFGGGGGGGGGGGGGGGGGGGGGGGGGGGGGGGGGGGGGGGGGGGGGGGGGGGGGGGGGGGGGGGGGGGGGGGGGGGGGGGGGGGGGGGGGGGGGGGGGGGGGGGGGGGGGGGGGGGGGGGGGGGGGGGGGGGFGGGGGGGGGFGGGGGGGGGGGGGGGGGGGGGGGFGGGGGDGGGGGGGGGGGGGGGGGGGGGGGGGGGCCGGFDFGGGCCGGGGFGGGGGGGGGGGGGGGGFGGGGGGGGGGGGFGGE5DECFEDG:GFDF*<C@7:CFFCCFD=<C>9:@??46>>0
@M03506:14:000000000-AKVR1:1:1101:14561:5048 1:N:0:38
CGAACTCCTACGGGAGGCAGCAGTGGGGAATCTTGCACAATGGGCGAAAGCCTGATGCAGCGACGCCGCGTGAGCGATGAAGCCCTTCGGGGTGTAAAGCTCTTTCGACGGGAACGATAATGACGGTACCCGGAGAAGAAGCTGCGGCTAACTACGTGCCAGCAGCCGCGGTAATACGTAGGCAGCGAGCGGTGTTCGGAATTACTGGGCGTAAAGAGTGTGTAGGCGGTGTTCCCAGTCTGTTGTGAAATCTCCCGGCTTAACGGGGAGGGTGCAGCGGAAACTAGAATGCTGGAGGGTG
+
CCCCCGGGGFFFGCGGGGGGGGGF?FGGGGGGGGGGGGGGGGGGGGGGGGGGGGGGGGGGGGGGGGGCFGGGCCGEGGGGGGGGGGGFFGDCGGGGGGGGFGGFFGGGGGEG7CEGEFEEFFGGGGGGGGGGGEDG@FDF<FGFFEECFEGFEEGGGGFGFFCFFGGCCFECCGGGGFGGGCGGGGGGGDC*/1;*AGGEGCFGFGGFGFGECCFF7EEE7CFCFG6EGGGEG+<ACCFF+CF?FGG=C+<?*<+>C:DG5?:<*9:DC>CBCD<FGFGD<)7:E*>*6*6)9*))7:>;>
@M03506:14:000000000-AKVR1:1:1101:23100:5070 1:N:0:38
CGAACTCCTACGGGAGGCAGCAGTGGGGAATTTTGCGCAATGGGGGAAACCCTGACGCAGCAACGCCGCGTGGAGGATGAAGTCCCTTGGGACGTAAACTCCTTTCGACCGGGACGATAATGACGGTACCGGTGGAAGAAGCCCCGGCTAACTTCGTGCCAGCAGCCGCGGTAATACGAGGGGGGCGAGCGTTGTTCGGAATTATTGGGCGTAAAGGGCGCGTAGGCGGTGCGGTAAGTCACCTGTGAAACCTCTGGGCTTAACCCAGAGCCTGCAGGCGAACCTGCCGTGTTGGAGTGTG
+
CCCCCFFGG@FGEGGGGGFGGCEEFGGGGGDGFGAFGGDFGGAEFEEF8FFGGFGFGGCGGGGGGGGEDGFGGGGGEFCEFGGGGGGGGGGGGGE?<BFGEFFGGFEGGGGGGCFGBF77FFFGD+3<>FGGEEGGGGCFGGGGGGGGGGGGGGGDCFGFEFFEGGGCE@FGGE:CBFCEEEEG5EGGG8E:8CGGCGG5*;E?@EFFFFG>E88@+8C:C8CEC>FEEE=ECEC8:CCFFFFFFE?DGGCFGFGGGFGGGGFGFFC<C4C:*77EC))19:)**.252C>(7>))8)0*0
@M03506:14:000000000-AKVR1:1:1101:18331:5082 1:N:0:38
CGAACTCCTACGGGAGGCATCAGTTAGGAATCTTGGACAATGGGCGCAAGCCTGATCCAGCCATGCCGCGTGAGTGATGAAGGCCTTAGGGTTGTAAAGCTCTTTCAGCGGGGAAGATAATGACGGTACCCGCAGAAGAAGCCCCGGCTAACTTCGTGCCAGCAGCCGCGGTAATACGAAGGGGGCTAGCGTTGCTCGGAATCACTGGGCGTAAAGCGCACGTAGGCGGCTTTTTAAGTCAGGGGTGAAATCCTGGAGCTCAACTCCAGAACTGCCTTTGATACTGGGAAGCTTGAGTCCG
+
CCCCCGGGGGGGGGGGGGGGFGGGGGGGGGGGGGFEFGGGGGFGFGGDE7FGGGGGFEGGGGGGGGGGGGGGCGFFFGGGFGGGGGGFFGGGGGGGGGCFCFGGGFGGGGGGGGGEGFGGFDEFGGGGGFGGGDGGGGGGGGAFCGGGGG?GFFGF3@FGGGGFFGGGGDEGEGGGGGF7FEEGGGGGGGF<FCEFCEGDD>FEGCFGFGGG*;8?FGG=GGG6CDF5CEEECFFG7CC+0ACF*2:<+33+9CFGFFC*<CFFC7+>CF6):>F7CF7:7*@CF?4>(*02@7@FFFFBE
@M03506:14:000000000-AKVR1:1:1101:11955:5123 1:N:0:38
CGAACTCCTACGGGAGGCAGCAGTGGGGAATTTTTCGCAATGAGCGCAAGCCTGACGAAGCAACGCCGCGTGGAGGATGAAGGCCCTCGCGGTCGTAAACTCCTGTCTAGCGGGACGAAAGAATCTGCAGCAAATAGCTGCAGGAAGTGACTGTACCGCTGGAGGAAGCTCCGGCCAACTCCGTGCCAGCAGCCGCGGTAATACGGAGGGAGCAAGCGTTACTCGGAATTATTGGGCGTAAAGGGCGCGTAGGCGTTCCTGCAAGTCGGTTGTGAAAGCCCCGGGCTTAACCCGGGAAGTG
+
CCCCCGGGGCGGGGGGGGGGGGGGGGGGGGGGGGGGGGGGGGGGGGGGGGGGGGGGGGGGGGGGGGGGGGGGGGGGGGGGGGGGGGGGGGGGGGGGGGGGGGGGGGGGGGGGGGGGGGGGGGGGGGGGGGGGGGGGGGGGGGGGGGGGGGGGGGGGGGGGGGGGGGGGGGDGGGGGGGGGGGGGGGGGGGGGGGGGGGGGEEGGGG5?EGEEEGFCGGEGGGGFEGE=EGFGGGGFGG>EGFGGDGGGGGGGGFEC8>FGGGCFGFFDGDEEGGGFFFG>C>DGGF)73F@75<5>7)569
@M03506:14:000000000-AKVR1:1:1101:6979:5138 1:N:0:38
CGAACTCCTCCGGGAGGCAGCAGTGGGGAATATTGGACAATGGGCGAAAGCCTGATCCAGCAATGCCGCGTGAGTGATGAAGGCCTTAGGGTTGTAAAGCTCTTTTACCCGGGATGATAATGACAGTACCGGGAGAATAAGCCCCGGCTAACTCCGTGCCAGCAGCCGCGGTAATACGGAGGGGGCTAGCGTTGTTCGGAATTACTGGGCGTAAAGCGTACGTAGGCGGCTTTGTAAGTTAGAGGTGAAAGCCCGGGGCTTAACCCCGGAATTGCCTTTAAGACTGCATCGCTGGAATCAG
+
CCCCCGGGG-C@CGGDGGGGGFGFGGFDFEFEFGGFFGCFCFGGF@FE:FFFFGF@FGCFFGF@FGGGGF>FCFGGGGEEFFFCEDC=FFGGGDFG9BFFFCFGCDEA??FEF>B=EFFFDA<FGFFFDFGGGGGCGGGFDEG+>:EGEFF<<F<BDCCCE7FFGGFGDGDFGEGFGFG<BFGD@CFFC7CBFF7:+=C>:EC9C7CFGGE88*:FCGEECCGGCGGG58/*3<<<+<:+<:0AFFC7CEG?GC*9E)97CG7<C<:DGDG>4C*<7@CC**9CGF09)*70)))0)9?@*
@M03506:14:000000000-AKVR1:1:1101:12075:5222 1:N:0:38
CGAACTCCTACGGGAGGCAGCAGTCGGGAATTTTGGGCAATGGGCGAAAGCCTGACCCAGCAACGCCGCGTGAAGGATGAAATCCCTCGGGATGTAAACTTCGCAAGAACGGGAAGAATAAGTGGAAGTTAATACCTTCCATGATGACGGTACCGTTTGTAAGCTCCGGCTAACTCCGTGCCAGCAGCCGCGGTAATACGGGGGGAGCAAGCGTTGTTCGGATTTACTGGGCGTAAAGGGCGCGTAGGCGGTCAGTGCAAGTCAGTTGTGAAATCTCCGGGCTTAACTCGGAAAGGTCAAC
+
CCCCCGGGGFGGGGGGGGGGGGGGGGGGGGGGGGGGGGGGGGGGGGGGGGGGGGGGGGGGGGGGGGGGGGGGGGGGGGGGGGGGGGGGGGGGGGGGGGGGGGGGGGGGGGGGGGGGGGGGGGGGGGGGGGGGGGGGGGGGGGGGGGGGGGGGGGGGGGGGGGFGGGGCGGGGGGGGGGGGGGGGGGGGGGGGGGDGGGGGGGGGGGGGGGGGGGGGGGGGGGGGGGGGGGFGGG=EFEFECGGGGGGGGGG7CEGGGFGGD0?CE:FGCDFFGGGGGFG:<>F*A=C?9D>>@D@>F@6?7
@M03506:14:000000000-AKVR1:1:1101:24894:5242 1:N:0:38
CGAACTCCTACGGGAGGCAGCAGTGAGGAATTTTGGACAATGGGGGCAACCCTGATCCAGCGACGCCGCGTGGAGGACGAAGGTCTTCGGATTGTAAACTCCTTTTGGAGGGGAAGAACGCCTGCGTGAATAACGCAGAATGACTGTACTCTCTGAATAAGCCACGGCTAACTACGTGCCAGCAGCCGCGGTAATACGTAGGTGGCAAGCGTTACTCGGAATCACTAGGCGTAAAGCGCGGGTAGTCGGTTTGGCAAGTCTACTGCGAAATCTCCTGTCAGAACTGGGAGAGGTCAATGGA
+
CCCCCGGGGGGGFGGGGDGGGGGFDFFFGGGGGGGFGFFGGF,EC:FGGGFGGECEGGGGGEEG@FGGGG:@>CGGGGGGGCFFACFGGGGGGGGGFFGFGGGGFGGDFFGGGDBFGDFDGEEFGGGGDDFGFGGGGFG@GGGGGFFGGGGGGGFACFFF9C2FCFDCFGGGGGF@<:CBF:CFFGF@C@EGGD@GEFFCGC<CE66CF5CEEC8:EE5ED=@F<+<9<C*/:C5CFGGCEG2>C+<<?CEE*>EFC@>F7+29+**1>)/**0227*9**/**+/7),173>F4F46@41
@M03506:14:000000000-AKVR1:1:1101:5931:5263 1:N:0:38
CGAACTCCTACGGGAGGCAGCAGTGGGGAATATTGGACAATGGGCGAAAGCCTGATCCAGCAATGCCGCGTGAGTGAAGAAGGCCTTCGGGTTGTAAAGCTCTTTTGTCAGGGAAGAAACGGTGCGGGCTAATATCCTGCACTAATGACGGTACCTGAAGAATAAGCACCGGCTAACTACGTGCCAGCAGCCGCGGTAATACGTAGGGTGCAAGCGTTAATCGGAATTACTGGGCGTAAAGCGTGCGCAGGCGGTTTTGTAAGTCTGTCGTGAAATCCCCGGGCTCAACCTGGGAATTGCG
+
CCCCCGGGGGGGGGGGGGGGGGGGGGGGGGGGGGGGGGGGGGGGGGGEFGGGGGGGGGGGGGGGGGGGGGGGGGGGGGGGGGGGGGGGGGGGGGGGGGGGGGGGGGGGGGGGGGGGGGGGGGGGGGGGGGGGGGGGGGGGGGGGGGGGGGGGGGGGGGGGGGFGGGGGGGGGGGGGGGGGGGFGGGGGGGGGGGGGGEGGGGGGGGGGGGGGCFGGEECFDGGGGGGGGGGGGGGGGGCFCGGGGGGGGGDECECDGFGGGGGCFGG7+>GFGF7CF6CF<DEGG>FFBG@?F@5:5<FBB
@M03506:14:000000000-AKVR1:1:1101:16312:5302 1:N:0:38
CGAACTCCTACGGGAGGCAGCAGTGGGGAATTTTGGACAATGGGGGCAACCCTGATCCAGCGACGCCGCGTGAAGGATGAAGGTCTTCGGATTGTAAACTTCTTTTGGAGGGGATGAATGCCTGAGTGAATAACTCAGGGTGGCAGTACTCTCGGAATAAGCCACGGCTAACTACGTGCCAGCAGCCGCGGTAATACGTAGGTGGCAAGCGATACTCGGAATCACTAGGCGTAAAGCGCAGGTAGGCGGTTTGGTAAGTCTTTTGTGAAAGCTCCTGGCTCAACTGGGAGAGGTCAAGGGA
+
CCCCCGGGGGGGGGGGGGGGGGGGGGGGGGGGGGGGGGGGGGGGGGGGGGGGGGGGGGGGGGGGGGGGGGGGGGGGGGGGGGGGGGGGGGGGGGGGFGGGGGGGGGGGGGGGGGGGGGGGGGGGGGGGGGGGGGGGGGGGGGDGGGGGGGGGGDGGGGGGGGGGGGGGGGGGGGGGGGGGGGGGGGGDGGGGGGGGGGGGGGGGGGGGGGGGGGGGGGGGDGGFGGGG?FGGGGGGGDDGGGGGGGGGGCGGGGGGGFGG7EFGGF=FG7C4CFFF<FGCC4?CGFGF<G36:9<4/7FB)
@M03506:14:000000000-AKVR1:1:1101:23718:5311 1:N:0:38
CGAACTCCTACGGGAGGCAGCAGTGGGGAATCTTGCGCAATGGGCGAAAGCCTGACGCAGCAACGCCGCGTGCGGGATGAAGGCCCTCGGGTTGTAAACCGCTTTCAGCAGGAACGAAAATGACGGTACCTGCAGAAGAAGGTCCGGCCAACTACGTGCCAGCAGCCGCGGTAACACGTAGGGACCAAGCGTTGTCCGGATTTATTGGGCGTAAAGCGCTCGTAGGCGGTTCGGTAAGTCGGGTGTGAAACCCCTGGGCTCAACCCGGGGACGCCACCCGATACTGCTGTGACTCGAGTTC
+
CCCCCGGGGGGGGGGGGGGGGGGGGGGGGGGGGGFGGGEFGGGGGGGDEGGGGGFGGGGGGGGGGGGGGGGGGGGGGGGGGGGGGGGGGGGCFGGFGGGGGGGGGGGGGGGGGGGGGGGGGGGGGGGGGGGGGGGFGGGGGGGGGGGGGGGGGGGGFDGGGGGGGGGGGGGGGGGGGGGFGGGGGE7@FGGAEGGGGGGGGG+@CEFGGGGG>EEGGG5*;?ECGEGGG/?CGG=8EGGEEEGGE=EF+<<67=5*859*/<CFG*75>)*0CD)*17DDG3>EGFCB:C69B64>5@F)*
@M03506:14:000000000-AKVR1:1:1101:21129:5315 1:N:0:38
CGAACTCCTACGGGAGGCAGCAGTGGGGAATTGTTCGCAATGGGCGCAAGCCTGACGACGCAACGCCGCGTGGAGGACGAAGATTTTCGGATCGTAAACTCCTTTCGATCGGAAAGAACAGCTTTTGGGTTAATAGCCCGAGAGTCTGACGGTACCGAGAGAAGAAGCCCCGGCTAACTCCGTGCCAGCAGCCGCGGTAATACGGGGGGGGCAAGCGTTGTTCGGAATTACTGGGCGTAAAGGGCCAGGAGGCGGCCAACTAAGGCCGACGTGAAATCCCGAGGCTTAACCTGGGAACTGG
+
CCCCCGGGFGGGGGGGGGGGGGGFGGFGGEGGGGGGGGGGGGGGGGGEGGGGGGGGGGGGGGGGGGGDCGCGDDGGGFGGGGGGGEGGGGEGGGGCFGGGGGGFFGGGGGGGGGGGGGGFBFFAFGGGG@FFFFGGGGCGFGGDGGGGFGGGGGCFED@FC*FFGGFFFC<CFEG>CFFGGGF@GEFGGGGFGGECGCCE+@7CEE5EEGGGGFGGGGEE5*@EGEGF+<@CGGGFC5>E5?+ACE5**/ACCCE3:.970AFF*7CDC)*0/*10*9F4*7)::>C:97?)))00))070
@M03506:14:000000000-AKVR1:1:1101:14454:5336 1:N:0:38
CGAACTCCTACGGGAGGCAGCAGTGGGGAATATTGGACAATGGGCGAAAGCCTGATCCAGCGACGCCGCGTGTGTGAAGAAGGCCTGCGGGTTGTAAAGCACTTTCGATGGGAACGAAATGTGCCGGGCTAATACCCCGGCAAGCTGACGTTACTCAATGAAGAAGCACCGGCTAACTCTGTGCCAGCAGCCGCGGTAATACAGAGGGTGCGAGCGTTAATCGGAATTACTGGGCGTAAAGCGCACGTAGGTGGCGACGTAAGTCGGGTGGGAAAGCCCCGGGCCCAACCTGGGAATTGCA
+
CCCCCGGGGGGGGGGGGGGGGGGFFGGGGGGGGGGGGGGGGGGGGGGGGGGGGGGGGGGGGGGGGGGGGGGGGGGGGGGGGGGFFGGGGGGGGGGGGGGGGGGGGGGGGGGGGGGGGGGGGGGGGGGGGGGFGGEGGGGGGGGGGGGGGGGGGGGGFGGGGGGGGGGFGGGGGGGFF:FGGGGGGFFGGGGGGGGCBCCFGGFC7ACEEDEEECGGGGGGGGGGGGFFGGGGGGGGEGCFFFECE5CGFGG9=CCG*3>CFCGGFGG311*)9<C5C7DC<BD:*0>7:*7:4>FFF46*/
@M03506:14:000000000-AKVR1:1:1101:8247:5338 1:N:0:38
CGAACTCCTCCGGGAGGCAGCAGTGGGGAATTGTTCGCAATGGGCGCAAGCCTGACGACGCAACGCCGCGTGGAGGATGAAGACCTTCGGGTCGTAAACTCCCTTCGATCGAGACGAATGGCCTCCGGGTGAACAATCCGGAGGAATGACGGTACCGAGAGAAGAAGCCCCGGCTAACTCCGTGCCAGCAGCCGCGGTAATACGGGGGGGGGCAAGCGTTGTTCGGAATTACTGGGCGTAACGGGCTCGTAGGCGGCCAACTAAGTCAGACGTGAAATCCCTCGGCTTAACCGGGGAACTG
+
CCCCCGGGG9FFGGGGGGGGGGGGGGGGGGGGGGGGGGGGGGGGGGGGGGGGGGGGGGGGGGGGGGGGGGFGGFFEGGGGGGGGGGGGGGGGGGGGGGGGGGGGGGGGGGGEGFGGGGGGGGGGFGGGGGGGGGGGGCFGGGGGGGGGGGGGGGGGGGGGGFGGFGFGGGGGGGG>FGGGFGFFCGGGGGGGGGGGGEGGGGGGGGGGGDGGDE>FGGCGG:C@CGGCEFGGCCF=5CCCE*:::=*>E:E=7?CCE><CE?D6<*0:FGF3*7<5>BCFC6<:*<9>:C?7DFEE>>>?=
@M03506:14:000000000-AKVR1:1:1101:4907:5360 1:N:0:38
CGAACTCCTACGGGAGGCAGCAGTTGGGAATCTTGGACAATGGGGGAAACCCTGATCCAGCCATGCCGCGTGAGTGATGAAGGCCTTCGGGTTGTAAAACTCTTTCGACGGGGACGATAATGACGGTACCCGCAGAAGAAGCACCGGCTAACTACGTGCCAGCAGCCGCGGTAATACGTAGGGTGCAGGCGTTAATCGGAATTACTGGGCGTAAAGCGTGCGCAGGCGGTCTATTAAGACAGGTGTGAAATCCCCGGGCTTAAACTGGGAACTGCGCTTGTAACTGATAGGCTTGCGTGTG
+
CCCCCGGGGGGGGGGGGGGGGGGGGGGGGGGGGGGFGFFGGGFGDFGGFGGGGGGGGGGGGGGGGGGGGGGGFGFEGGGGGGGGGGGGGGGGGGDFFCFGGEGGGGGCGEGGGGGGEGCGGGGGGGGGGGFDGGGDDGGGGGGGGCCFFGF@FFFGGFGGAFGGFCFEGGGGFGGFGFCAFCGGGGGGGGGGGEGGGGGGCGGGGGGGGGEECE*:FEECGEGGGGG5EECCGGGGFFFDDGC:0+*2<C+A6?59EDC5CF7+<7<6C<+)9>=EDB*7C4*3CF>FA*6>?)8).)87>
@M03506:14:000000000-AKVR1:1:1101:5773:5368 1:N:0:38
CGAACTCCTACGGGAGGCAGCAGTGGGGAATCTTGGACAATGGGCGCAAGCCTGATCCAGCCATGCCGCGTGGGTGATGAAGGCCCTAGGGTTGTAAAGCCCTTTCGGCGGGGAAGATAATGACGGTACCCGCAGAAGAAGCCCCGGCTAACTTCGTGCCAGCAGCCGCGGTAATACGAAGGGGGCTAGCGTTGCTCGGAATCACTGGGCGTAAAGCGCACGTAGGCGGATTGTTAAGTCAGGGGTGAAATCCTGGAGCTCCACTCCAGAACTGCCTTTGATAATGACGGTCTTGAGTTCG
+
CCCCCGGGGFGGGGEFF,@FGGGGGGGGGGGGGGGGDFGGGGEGGGGECEGGGGGGGGGGGFEGGFGGGGGGGGGGGFFGGGGGGGGFGGGGGGGGGFGGFGGGGGEGGGGGGCFGFFGGGGGGGGGGGFGGGCGEGGGGGG<EEGGGGGDGGGGEFGCCFGGG7CFEGDGCFDFGG>CGDGGGDGGGGGD*/?82<?>5CFGFF?F6>C8C*8CFG5CEE=C6F5CGC:*?FFGGF?CGFC?*7:C999?<CGGGE@*26+9CFGGGG:A>74=EC*:7C==+<@**-9>?FF?7)96*7
@M03506:14:000000000-AKVR1:1:1101:5907:5382 1:N:0:38
CGAACTCCTACGGGAGGCAGCAGTGGGGAATTGTTCGCAATGGGCGCAAGCCTGACGACGCAACGCCGCGTGGAGGATGAAGATCTTCGGGTCGTAAACTCCTTTCGATCGAGACGAATTCCTCTGGGGTGAACAATCCCGGAGGTTGACGGTACCGAGAGAAGAAGCCCCGGCTAACTCCGTGCCAGCAGCCGCGGTAATACGGGGGGGGCAAGCGTTGTTCGGAATTACTGGGCGTAAAGGGCTCGTAGGCGGCCAACTAAGTCGGACGGGAAATCCCTCGGCTTAACCGGGGAACTGC
+
CCCCCGGGGGGGGGGGGGGG7FGEFGGGGGGGGGGGGGGGGGGGFECC:FGGGGGGGEGGGGGGGGGGGGGGGGFFE@FFEFFEGGFFGGGGGGGGEGGFFFFGFGGG9FEGFGDGGGGGFGGF3DAGEGGGGGGFFB>CCGGGGGGGFGGEGGGCEGEEGGGGGGF:,=FGGGGGGGFFGEFFG@FFGFGCFE>EG8*A@CFFEGGGGDGGDF>/8;*C*8@EGCGGG++<EGGFDEDC59CC7*CCEDGG4>=)17CF669<C7=12)*))9):*122955CC)96<DBFFE3).)9=*
@M03506:14:000000000-AKVR1:1:1101:14504:5383 1:N:0:38
CGAACTCCTACGGGAGGCAGCAGTGGGGAATTTTGGACAATGGGCGCAAGCCTGATCCAGCCATGCCGCGTGCGGGAAGAAGGCCTTCGGGTTGTAAACCGCTTTTGTCAGGGAAGAAATCCCTTGGGATAATACCTCGGGGGGATGACGGTACCTGAAGAATAAGCACCGGCTAACTACGTGCCAGCAGCCGCGGTAATACGGAGGGTGCAAGCGTTAATCGGAATGACTGGGCGTAAAGCGTGCGCAGGCGGTTATGCAAGACAGATGTGAAATCCCCGGGCTCAACCTGGGACCTGCA
+
CCCCCGGGCDF77FEF:FGGC8F@FFF:F7F<@FGCEG8@FG,FF7ECGEFGGFECFFFFD@CFGGFCFEFFCFGGGDGGFGGF<FFCFGCFE7CFFGGGGG:?DGFF@9FEFFGCE<FG9B=BFCFGG@BBC9FD,F>=FFGG7CCCC5CCF?@<A:EG7:<<<FGFCGGGD*8C8<9CC;FFGGEF*A8*?>EE8>ECEGG5*8ED8CE?<CDCCC5*:CFCCE>+02<CCFCEE59/<9CACDEGCGGGCE298?FFFCC*0*200*39*0:+:)>37B)*28667*),7)8)05@;)
@M03506:14:000000000-AKVR1:1:1101:4385:5402 1:N:0:38
CGAACTCCTACGGGAGGCAGCAGTGGGGAATATTGGACAATGGGGGCAACCCTGATCCAGCAATGCCGCGTGAGTGATGAAGGCCGTCGGGTTGTAAAGCTCTTTTGCCAGGGACGATGATGACGGTACCTGGAGAATAAGCCCCGGCTAACTTCGTGCCAGCAGCCGCGGTAATAAGAAGGGGGCAAGCGTTGTTCGGAATTACGGGGCGAAAAGGGCGCGTAGGTGGCTTATGCAGTCAGGCGTTAACTCCCCGGGCTCCGCTGGGGCGCTGCGCTGGATAGTGATGGGCTGGACGGGG
+
-ACCCGFGGGGECC;@FFGGF<FCFE<FG;CAE<@,CE,;CCF8,6@C<F8CFGF<CFE<F@FGGG?77CFGC7?FG,C,FFFGG+@=+4CA+@CEFFFF9AFFD<?<<?A7@E<:4=?CD9<A4@C7CA<?3BDGGAFE9FB<FF>7B:F<9<DE35@:9FF,D::<F71FGEFF,722>FCB1<<BFGGFCCBA?88;CBF9+*2/*1:****+;**1*:8*2*+3****3<7+2<:<7F*******+3+25:)/)))/**2*)/*2*/5)1):)0))*1*3+*0/)*)(0)7)))))0
@M03506:14:000000000-AKVR1:1:1101:22179:5427 1:N:0:38
CGAACTCCTACGGGAGGCAGCAGTGGGGAATATTGGACAATGGGGGCAACCCTGATCCAGCCATGCCGCGTGGGTGAAGAAGGCCTTCGGGTTGTAAAGCCCTTTTGTACGGGAAGAAAAGCCGCCGGGTAATATCCGGTGGTCATGACGGTACCGTAAGAATAAGCACCGGCTAACTTCGTGCCAGCAGCCGCGGTAATACGAAGGGTGCATGCGTTACTCGGAATTACTGGGCGTAAAGCGTGCGTAGGTGGTGAGTTAAGTCTGATGTGAAATCCCCGGGCTCAACCTGGGAATGGCC
+
CCCCCGGGG9FGGGGGGGGGGGGGGGGGGDGGGGGGGGGGGGGGGGGGGGGGGGGGGGGGGGGGGGGGGGGGGGGGGDGGGGGGGGGGFGGGGGGGGGGEFGGGGGFGGGGGGGGGGGGGGGGGGGGGGGGGGGGGGGGFGGGGGGGGGGGGGGCGGGGGGGGGGGGGGGGGGGCFFFGGGGGGGG?FFGGFGC@FECEGGGGGFEGGGGGGDEDGEGG=CEGGE5ACCF?CCEGGEGGGGGG55EGDCCE<DF=DCFF7?CDGCGGGGGG?C>CFGF<FG35CEFD429F<FF4?@FFF)
@M03506:14:000000000-AKVR1:1:1101:21887:5436 1:N:0:38
CGAACTCCTACGGGAGGCAGCAGTGGGGAATATTGCACAATGGGCGAAAGCCTGATGCAGCGACGCCGCGTGAGGGATGACGGCCTTCGGGTTGTAAACCTCTTTCAGCAGGGAAGAAGCGCACGTGACGGTACCTGCAGAAGAAGCACCGGCTAACTACGTGCCAGCAGCCGCGGTAATACGTAGGGTGCGAGCGTTGTCCGGAATTATTGGGCGTAAAGAGCTCGTAGGCGGTTTGTCGCGTCGGATGTGAAAGCCCGGGGCTTAACCCCGGGTCTGCATTCGATACGGGCCGACTAGC
+
CCCCCGGGGCFGGGGGEGGEGFFFFFGEGGGGGGGGGGFFGCF@FDE@FEGGGFCFGDFFFFGGGGGGGGFEGCGDCFGGGGGGGGGGFCGGGGFGGFGFGGGGGGFFCFFFGGDEFGGGDGG+@DFFFEEGECBC>FFGGG<EGCFCFDG7FGGGE;;CFFFF7F7FFFDFEG*<CFBFGGF9?7CCCC7FEEEE8C>EC?8>/8CC79F7?CGGECCFF:C6CFCC>**<E/:=7=*<*=ECECC3=EE:*<+*8)9)>*)25*3:+*:3C7):<@4C>BFFGF*<>C>()).)7>E?)
@M03506:14:000000000-AKVR1:1:1101:12996:5446 1:N:0:38
CGAACTCCTACGGGAGGCAGCAGTGGGGAATCTTGCGCAATGGGCGAAAGCCTGACGCAGCGACGCCGCGTGGGGGAAGAAGGCTTTCGGGTTGTAAACCCCTTTCAGGAAGGACGAAGCCACTCGGGTTAATAGCCCAGAGGGCGACGGTACTTCCAGAAGAAGCCCCGGCTAACTACGTGCCAGCAGCCGCGGTAATACGTAGGGGGCAAGCGTTGTCCGGATTTATTGGGCGTAAAGAGCGTGTAGGCGGCCATGCAGGTCAGCTGTGAAAACTCGAGGCTCAACCTCGAGACGTCGG
+
CCCCCGGGGCFFGGGGGGGGGGGGGGGGGGGGGGGGGGGGGGGGGGGGGGGGGGGGGGGGGGGGGGGGGGGGGGGGGGGGGGFGGGGEGGGGGGGGGGGGGGGGGGGGGGGGGGGGGGGGGGF<FF@FFCGFGGGGGGGGFGGGGGGDFGGGGFGFFGGGGGFGGGGGGGGGC:FE<FGGGGGGGGGGGGGGGGGC*ACFGF<CFGGGGGGGG5EAEEEGFGGDGC+C7CGFGGGCCECCFFGGCCEGGGGECCE7A?FFC6C7CFGDF2ABGFFF79>FGBB=*97)(*02>>F:5.7>>
@M03506:14:000000000-AKVR1:1:1101:13494:5459 1:N:0:38
CGAACTCCTACGGGAGGCAGCAGTGGGGAATATTGGACAATGGGGGCAACCCTGATCCAGCCATGCCGCGTGAGTGAAGAAGGCCTTCGGGTTGTAAAGCTCTTTCGGTGGGAACGAAACGGTGGATGCTAACAGCATCCACTTCTGACGGTACCTACAGAAGAAGCACCGGCTAACTACGTGCCAGCAGCCGCGGTAATACGTAGGGTGCGAGCGTTAATCGGAATCACTGGGCGTAAAGGGTGCGTAGGCGGGTCTTTAAGTCAGGGGTGAAATCCTGGAGCTCAACTCCAGAACTGCC
+
CCCCCGGGGCGGGGGGGGGGGGGGGGGGFEGGGGGGGGGGGGGGGGGGGGGGGGGGGGGGGGGGGGGGGGFGGGGGGGGGGGGGGGGGGGGGGGGGGGGGGGGGGGGGGGGGGGGGGGGGGGFGGGGGGGGGGGGGGGGGGGGGGGGGGGGGGGGGGGGGGGGGGGGDGGGGGGGFGGGGGGGGGGGGGGGGGGGGGEEGGGGGGGGGGGCGEGGGGDGCFGGGGGFGGGGGGGGGGGGGGGC6EGGGEGGGGGGG54>FGFGGF>FGGGEECCF:C;FGGFFGC?790CF?FFF:>@*?F
@M03506:14:000000000-AKVR1:1:1101:22641:5461 1:N:0:38
CGAACTCCTACGGGAGGCAGCAGTGAGGGATATTGCACAATGGGCGCAAGCCTGACGCAGCGACGCCGCGTGGATGAAGAAGGCCTTCGGGTCGTAAAATCCTTTTGCGCGTGACGAGAAAAGGACGGTAGCGCGCGAATAAGTCTCGGCTAACTACGTGCCAGCAGCCGCGGTAAAACGTAGGAGACGAACGTTATCCGGAGTTACTGGGCGTAAAGGGCGTGCAGGCGGCTTGATAAGTTCGGCGTGAAATTTCCCGGCTTAACCGGGGGATGTCGTCGGAGACTGTCGAGCTAGAGGG
+
CCCCCGGGGDGGGGGGGGGGGGGGGGGGGGGGGGGGGGGGGGGGGGGGGGGGGGGGGGGGGGGGGGGGGGFGGGGGGGGGGGGGGGGGGGGGGGGGGGGGGGGGGGGGGGGGGGGGGGGGGGGGGGGGGGGGGGGGGGGGGGGGGGGGGGGGGGGGGGGGGGGGGGGGGGGGGGGGGGGGGGGGGGGGGGGCECGGGGGGGCGGGGGCFGGGGGGGGGGGG5?EGGGGDGEEEEE=FGCCEFGGD5=38C=CD+<CF?GGGEGDDFGDGDGFCCCC>)9CC>:=C0>@D:)2)7)9?*/5>
@M03506:14:000000000-AKVR1:1:1101:8695:5484 1:N:0:38
CGAACTCCTACGGGAGGCAGCAGTGGGGAATATTGGACAATGGGCGCAAGCCTGATCCAGCAATGCCGCGTGAGTGATGAAGGCCTTAGGGTTGTAAAGCTCTTTTACCCGGGATGATAATGACAGTACCGGGAGAATAAGCTCCGGCTAACTCCGTGCCAGTAGCCGCGGTAATACGGAGGGAGCTAGCGTTATTCGGAATTACTGGGCGTAAAGCGCACGTAGGCGGCTTTGTAAGTTAGAGGTGAAAGCCTGGAGCTCAACTCCAGAATAGCCTTTAAGACTGCATCGCTTGAATCCA
+
CCCCCGGGDFGGGE@BFGGGFGGFGGGDGGG@EFGGGGGGGGGGGGGGGFFGGFGDFGGGGGGGGGFGGEGG:BFFFGGGEGGGF==FGG?FGGGDF<C9<AEFGFFGGFEEGFGDF<@EFGCGGGGGGF7FDBEC=DFGFGADFGGGDEDGGFFGGG7FGCGAFGAEGGGFEEGFGGGC@FDCC@GGFGECFDFGGGG>BC8FF<CFGGGEC>89FGGG=?CFFEGDDD8:0<FD9CD77C9:=6FG99?:DCCD*0>7CC*A+*09FC?FFGG6:?FGFFFFDFGF):>1<.5F4?F?*
@M03506:14:000000000-AKVR1:1:1101:11573:5505 1:N:0:38
CGAACTCCTACGGGAGGCAGCAGTGGGGAATTTTGGACAATGGGCGAAAGCCTTATCCAGCAATGCCGCGTGAGTGAAGAAGGCCTTCGGGTTGTAAAGCTCTTTTGTCAGGGAAGAAACGGTGGGGGCTAATATCCTGCACTAATGACGGTACCTGAAGAATAAGCACCGGCTAACTACGTGCCAGCAGCCGCGGTAATACGTAGGGTGCAAGCGTTAATCGGAATTACTGGGCGTAAAGCGTGCGCAGGCGGTTTTGTAAGTCTGTCGTGACATCCCCGGGCTCAACCTGGGAATTGCG
+
CCCCCGGGG9FGGGGGGGGGGGGGGGGGGCGGGGGGGGFFGGGGGGGDGGGGGGGGGGGGGGGGGGGGGGGGGGGGGCAGGGGGGGCFGGGGCGGGGGGGGGGGGCFFGGGGGDGGGGGGGGFGGGGGGGFGGGFDGGGFGFGGGGACFGGGGFGGGGGGFFFGGGCFGFCGECFGGGFGGGG>FFFGB7FGGGGGCEEFGFGFFFEEB@CG+;CEGGCGFCCE>EGG+<<9<CFGGGGGGGGGDGEG=EGGG=CDEFGGCGDGGGGGG*2)0*:C4)59)8BC/)7?1*/(85)9F@6/.
@M03506:14:000000000-AKVR1:1:1101:24996:5514 1:N:0:38
CGAACTCCTACGGGAGGCAGCAGTGGGGAATATTGGACAATGGGCGCAAGCCTGATCCAGCCATGCCGCGTGGGTGATGAAGGCCCTAGGGTTGTAAAGCCCTTTCGGCGGGGAAGATAATGACGGTACCCGCAGAAGAAGCCCCGGCTAACTTCGTGCCAGCAGCCGCGGTAATACGAAGGGGGCTAGCGTTGCTCGGAATCACTGGGCATAAAGGGCGCGTAGGCGGGCGGTCACGTCTGGGGTGAAATCTTTCGGCTCAACCGGAAACGTTCCCCGGCTACGGAGTGGCTGGACGGAG
+
CCCCCGGGEFFFGGGGGGGGGGGEFGGGGGGGGGGFGGGFGGFGGGGGGGGGGFGFGGGGGGCGGGGGGEEGGGGGGFGGGFGGGDFGGGGFGDGGGGFFEGGGGGGFG7C7CGC@A<>CCE9CCGGGGGGGGGG>FGGGGCCFFEDG*=::F;FCGGCGGFFGFGGDG:FGGGGCCFC88:8ECG>8CE>C>?E<CC>5*:C<+<<F5CAF<+<CFGGEEGE*:CGDD*/:8:CE+29F6:CFC:=F<CFFFEE>8<)**2C?C7*9*7?FG**2C>5C15>FGB3)(*)()05))).)0
@M03506:14:000000000-AKVR1:1:1101:23391:5525 1:N:0:38
CGAACTCCTACGGGAGGCAGCAGTTAGGAATTTTGGGCAATGGGCGCAAGCCTGACCCAGCAACGCCGCGTGGGCGACGAAGCCCTTCGGGGTGTAAAGCCCTTTTCCAGGGGACGATGATGACGGTACCCTGGGAATAAGCCCCGGCTAACTACGTGCCAGCAGCCGCGGTAATACGTAGGGGGCGAGCGTTGTCCGGATTCATTGGGCGTAAAGCGCGCGCAGGCGGTTGGCAGAGCCCGGCGTGAAAGCCCCCAGCTCAACTGGGGGAGGCCGTCGGAGACCTGTCGACTGGAGGCCG
+
CCCCCGGGGGGGGGGGGGGGGGGGGGGGGGGGGGGGGGGGGGGGGGGGGGGGGGGGGGGGGGGGGGGGGGGGGGGGGGGGGGGGGGGGGGGGGGGGGGGGGGGGGGGGGGGGGGGGGGGGGGGGGGGGGFGGGGGGGGGGGGGGGGGGGGGGGFGGGGGGGGGGGGGGGGGGGGGGGGGGGGGGGDCGGGGGGGGGGGGGGGFFGGGGGGGGGG5FGDDGEGGGGGGGGCGGGGGGGGFGGEGGGGGCG7CGF7=DDEG4ACFG7CFGEDGFGCCE<>DGDFBCF?9F>GF>7<45<DE:;
@M03506:14:000000000-AKVR1:1:1101:9447:5542 1:N:0:38
CGAACTCCTACGGGATGCAGCAGTTAGGAATTTTCCGCAATGGGCGAGAGCCTGACGGAGCAATACCGCGTGAGTGATGAAGACCCTTGGGTTGTAAAGCTCTGTCGGAGGGGACGAAAATTTGACGGTACCCTCCAAGAAAGCCCCGGCTAACTACGTGCCAGCAGCCGCGGTAATACGTAGGGGGCGAGCGTTATCCGGATTTACTGGGCGTAAAGCGCGTTAAGGCTGTCTATCAAGTTGAGGGTGAAATTTCAGGGCTCAACCCTGAAACTGCCTCCACTACTGGTAGGCTAGAGTG
+
CCCCCGGGGGGGGGGGGGGGGGGGGGGGGGGGGGGGGGGGGGGGGGGGGGGGGGGGGGGGGGGGFGGGGGFGEGGGGGGGFFFGGGGGGGGGGGGGGGGGGGGGGGGGFEGGGGGGGDGEGGGGGGGGGGGGGGFGFGGGGGGGGGGGGGGGGGGFFGGFCFGGGGGGGGGGDGDGGGGGGGGGGGGGGGGGGGGGGG78C8C5CEFF7FFGGGGCFGGDEGEGGGGGGGFGCCEGGGFC<EG+0?ECGGGFGGGGG4>CEFGGGG6DGFFFGG>CF469FF)9+0>@BFF<F?4@FFFF@
@M03506:14:000000000-AKVR1:1:1101:22180:5544 1:N:0:38
CGAACTCCTACGGGAGGCAGCAGTGGGGAATATTGGACAATGGGCGCAAGCCTGATCCAGCCATGCCGCGTGGGTGATGAAGGCCCTAGGGTTGTAAAGCCCTTTCGGTAGGGAAGATAATGACGGTACCTACAGAAGAAGCCCCGGCTAACTTCGTGCCAGCAGCCGCGGTAATACGAAGGGGGCTAGCGTTGCTCGGAATCACTGGGCGTAAAGCGCACGTAGGCGGCTTCTTAAGTCAGGGGTGAAATCCTGGAGCTCAACTCCAGAACTGCCTTTGATACTGGCAATCTTGAGGCTG
+
CCCCCGGGG9FGGGGGGGGGGGGGGGGGGGGFGGGGGGGGGGGGGGGGGGGGGGGGGGGGGGGGGGGGGGGGGGFFFGGGGGGGGGGFGGFGGGGGGFGGGGGGGGGGGGGGGGGGGGGGGGGGGGGGGFFGGGGGGGGGGGGGGGGGGGGGGGGGGGGGGGGGGGGGGGGFDGGGGGFFGGGGGGEGGGGGGEGFGGGGGGGGGGGGGGGEGGFGGGGGGGGFFEGCCCCEFGGGCGCFGGGFD/:<CFGGGCGG=>GGDGGGFGGGFGGFGD=FGFCF7@=CGF4<2C40=6BF?FF)>
@M03506:14:000000000-AKVR1:1:1101:12838:5600 1:N:0:38
CGAACTCCTACGGGAGGCAGCAGTCGGGAATTTTGCGCAATGGACGAAAGTCTGACGCAGCAACGCCGCGTGAGGGATGAAGGCCTTCGGGTTGTAAACCTCTTTTCTCAGGGACGATAATGACGGTACCTGAGGAATAAGTCACGGCTAACTACGTGCCAGCAGCCGCGGTAATACGTAGGTGGCAAGCGTTATCCGGAATTATTGGGCGTAAAGCGCGCGCAGGTGGTTTCTTAAGTCTGATGTGAAAGCCCACGGCTCAACTGTGGAGGGGCATTGGAAACTGGGAGACTTGAGTGCA
+
CCCCCGGGGGGGGGGGGGGGGGGGGGGGGGGGGGGGGGDGGGGGGGGGGGGGGGGGGGGGGGGGGGGGGGGGGGGGGGGGFGGGGGGGGGGGGGGGGGGGGGGGGGGGGGGGGGGGGGEGGF?DFGFFCFFGGGGGGGGGGFGGGGGGGGGGGGGGGGGGFFCAFGFFGGGGEGCEEGGGGGGFFGGGG7FGGFGGGGGC7CFGGFGFGGEGGEE+9EDGGGG5CG*AE8CEGGGGCFGFEFCGD+3:7?F**25CGDD<CCC6+0+:?7C5C)3*7*9<67?F9F45(7719@47?*6**
@M03506:14:000000000-AKVR1:1:1101:11056:5604 1:N:0:38
CGAACTCCTACGGGAGGCAGCAGTGGGGAATTTTGCGCAATGGGGGAAACCCTGACGCAGCAACGCCGCGTGGAGGATGAAGCCCCTTGGGGTGTAAACTCCTTTCGACCAGGACGATAATGACGGTACTGGTGGAAGAAGCACCGGCTAACTCTGTGCCAGCAGCCGCGGTAATACAGAGGGTGCAAGCGTTGTTCGGAATTATTGGGCGGAAAGGGCGCGTAGGCGGTGCGGTAAGTCACCTGTGAAATCTCCGGGCTTAACTCGGAGCCTGCAGGCGAAACTGCCGTGCTTGAGGGTG
+
CCCCCGGFGGGEEGGGGGGGGGGGGGGGGGGGGGGGDGGGGGGGGGGGGGDGGFGGGGGGGGFGGGGEDEFGEEGGGGGGGGGCFGGGGGGGGGGGGGGG@FEFGGGFDDEGGGG@FCGDFGGDEGGGGGGGGGGFFFFGGGFGGGGGG7FGCFCGGFGGFG7BCCFFFEE<<<9FGGDFCGGGGGCFGGGCFE*<FGGEGC6<CCGGG5:*2?8CFGC5CC88:CFGGCE58EG=EGG7<<CGFFC=@+A+:C9DDD3CFFCG7:5C29=5DFFFG:DD3;5EF?9;9/8:56=4?)7.7
@M03506:14:000000000-AKVR1:1:1101:19820:5621 1:N:0:38
TGAACTCCTACGGGAGGCAGCAGTGGGGAATATTGCACAATGGGCGCAAGCCTGATGCAGCGACGCCGCGTGAGGGATGACGGCCTTCGGGTTGTAAACCTCTTTCAGTATCGACGAAGCGCAAGTGACGGTAGGTACAGAAGAAGCGCCGGCTAACTACGTGCCAGCAGCCGCGGTAACACGTAGGGCGCAAGCGTTGTCCGGAATTATTGGGCGTAAAGAGCTCGTAGGCGGTCTGTTGCGTCCGCTGTGAAAACTCGGGGCTTAACCCCGAGCCTGCAGTGGATACGGGCAGACTAGG
+
CCCCCGGGGGGGGGGGGGGGGGGGGGGGGGGGGGGGGGGGGGGGGGGGGGGGGGGGGGGGGGGGGGGGGGGGGGGGGGGGGGGGGGGGGGGGGGGGGGCGGGGGGGGGGGGGGGGGGGGGGGGGGGGFGGGGGGGGGGGGGGGGGGGGDGGGGGGGGGGGGGGGGGGGGGGGGGGGGEGGGGGGGGGGGGGGGGGGGC5EGGGGCEGG??FGGGGGE=E89CGGFGGGDGGGGG8CCGG++<CEEEEG5EG67?CCE?GGGGGGCFEFFCF@DGGEGFGGGFFF?@GFFF>;:5>57/69?
@M03506:14:000000000-AKVR1:1:1101:10119:5626 1:N:0:38
CGAACTCCTACGGGAGGCAGCAGTGGGGAATCTTGCGCAATGGGCGAAAGCCTGACGCAGCGACGCCGCGTGGGTGATGAAGGCCTTCGGGTTGTAAAGCTCTGTGGGGAGAGACGAATAAGGCGGCGCGAATAGCTCCGTTGATGACGGTATCTCTTTAGCAAGCACCGGCTAACTCTGTGCCAGCAGCCGCGGTAAGACAGAGGGTGCAAACGTTGTTCGGAATTACTGGGCGTAAAGCGCATGTAGGCGGCCTAGCAGGTCGGATGTGAAATCCCTCGGCTCAACCAAGGAAGTGCAT
+
CCCCCGGGGGGGGGGGGGGGGGGGGGGGGGGGGGGGGGGGGGGGGGGGGGGGGGGGGGGGGGGGGGGGGGGGGGEGFGGGGGGGGGGGGGGGGGGGGGGGGGGGGGGGGGGGGGGGGGGGGGGGGGGGGGGGGGGGGGGGGGGGGGGFGGGGGGGGGFGGGGGGGGGGGGGEGGGFGGGGGGGGGGGGGGGGGGGGGGGGGGGEGGGEG5@CFF?@8FGGGGGGGGFCEFGGGCE:5CCGGGGGGGGCFGGGGGGGGFGF?FGGDD7DE<74::7EGFCGGFFCEFCF:7;3@:?76?B4/
@M03506:14:000000000-AKVR1:1:1101:17943:5632 1:N:0:38
CGAACTCCTACGGGAGGCAGCAGTTGGGAATCTTGGACAATGGGGGAAACCCTGATCCAGCCATGCCGCGTGAGTGATGAAGGCCTTCGGGTTGTAAAACTCTTTCGACGGGGACGATAATGACGGTACCCGTAGAAGAAGCTCCGGCTAACTTCGTGCCAGCAGCCGCGGTAATACGAAGGGGGCTAGCGTTGTTCGGAATTACTGGGCGTAAAGCGCGCGCAGGCGGTCTTCCAAGTCAGTGGTGAAAGCCCGGAGCTCAACTCCGGAACTGCCATTGAAACTGTAAGACTTGAGGACG
+
CCCCCGGGGGGGGGGGGGGGGGGGGGGGGGGGGGGGGGGGGGGGGGGGGGGGGGGGGGGGGGGGGGGGGGGGGGGGGGGGGGGGGGGGGGGGGGGGGGGGGGGGGGGGGGGGGGGGGGGGGFGGGDGGGGGGFGGGGGGGFGGGGGGGGGGGGGGGGGGGGGG<FGFDGFEEGGGGGGG7FG7FFGGGGGGFGEEGGGDECGDCCGGCGGGGG5CGGCGGE5:EGGGGEEG5CC9CFGDFGG9?CGFD<CGGGCGCC350<CFFGGGDG<EB4FGGGFGGG*1<7?:6<>B<*6?F)7)85
@M03506:14:000000000-AKVR1:1:1101:18248:5645 1:N:0:38
CGAACCCCTACGGGAGGCAGCAGTGGGGAATATTGCGCAATGGGCGAAAGCCTGACGCAGCGACGCCGCGTGTGGGATGACGGCCTTCGGGTTGTAAACCACTGTCGCGAGGGACGAAGATCTGACGGTACCTCGAAAGGAAGCACCGGCTAACTCTGTGCCAGCAGCCGCGGTAATACAGAGGGTGCGAGCGTTGTCCGGAATCACTGGGCGTAAAGGGCGCGTAGGTGGCCTGGTAAGTAGGGGGTGAAATCTCGAGGCTCAACTTCGAGGCTGCCTCCTAAACTGTCAGGCTTGAGCA
+
CCCCCGGGGGGGGGGGGGGGGGGFGGGGGGGGGGGGGGGGGGGGGGGGGGGGGGGGGGGGGGGGGGGGGGGGGGGGGGGGGGGGGGGGGGGGGGGGGGGGGGGGGGGGGGGGGGGGGGGFGGGGGGGGGFGGGGGGGGGGGGGGGFGGDGG>FFFGFGGGGGGGGGGGGGGGGECGGGGFGGGGGGGGGGGGGGGGEGGGGGGFDGGGGGGGGGGGGCFGGGGGCEGGGGFFGFFGFEFGCGGFGCEGDEF?>FFGGFGG=F<FFGGFGDGFGDCF9590CF*3<9*94C4<:F>4B::7*
@M03506:14:000000000-AKVR1:1:1101:6083:5654 1:N:0:38
CGAACTCCTACGGGAGGCAGCAGTGGGGAATTTTGCGCAATGGGGGAAACCCTGACGCAGCAACGCCGCGTGGAGGATGAAGTCCCTTGGGACGTAAACTCCTTTCGACCCGGACGATAATGACGGTACGGGTGGAAGAAGCCCCGGCTAACTTCGTGCCAGCAGCCGCGGTAATACGAGGGGGGCAAGCGTTGTTCGGAATTATTGGGCGTAAAGGGCGCGTAGGCGGTGCGGTAAGTCACCTGTGAAATCTCCGGGCTGAACTCGGAGCCTGCAGGCGAAACTGCCGTGCTTGAGTGTG
+
CCCCCFGGGGGGEGGGGGGGGGGFGGGEGEGGGGGGGGGGDGGGGGDFFGGGGGGGGGGGEGGGGGGGGGGGGGGGGGGGGGGGFGGGGGGGGGFEGGGGGGGGGGGGGDECG:FFGGGGGGGGGGGFGGGGEEGFGGGGGGGGGGGGGGGGFFGGGFGGGCFGGGGGGGGGGGGCFG:FFGGGGGGGG>;;8CEDFEGC?:FC7:<FGGGG5EAFGGGGGGG>EEFEGGGGGGCGGGGECG?ECEF7?7??DFC3C>DD*ACFCC=DECG:FD<*9:<D<>BEC?F@3153)*9)/*=*7
@M03506:14:000000000-AKVR1:1:1101:23337:5667 1:N:0:38
CGAACTCTTACGGGAGGCAGCAGTGGGGAATATTGGACAATGGGCGCAAGCCTGATCCAGCCATGCCGCGTGAGTGATGAAGGCCCTAGGGTTGTAAAGCTCTTTTGTGCGGGAAGATAATGACGGTACCGCAAGAATAAGCCCCGGCTAACTTCGTGCCAGCAGCCGCGGTAATACGAAGGGGGCTAGCGTTGCTCGGAATCACTGGGCGTAAAGGGTGCGTAGGCGGGTCTTTAAGTCAGGGGTGAAATCCTGGAGCTCAACTCCAGAACTGCCTTTGATACTGAAGAGCTTGAGTTCG
+
CCCCCGGGGGGGDGGGDGGGGGGGFGGEGGGGGGGGGGGFGGGGGGDB@FGGGGGGGGGDFFFGGGGGGFFFBFFGGGFGEEGCGGGGGGGGGBFGGGGGGGFD9CEGFGFG7@>@EGGFFFEEFGGD=F?FEEGFGGGGGGF7FFEG>@DFGGGGCFCEGGGGGFGGDCFGGGGGFF@FCFC@EEGC7,<FCF@:+BGCC>FFF+AFFGGGG5;ECCFGDE;CEGFG5?*:0<@?CGGFFF*AEGDFFCG767CD*8*0+A9C7:696C::FGD?F6FGGFFF7*:?<*).=:5<?FFF5
@M03506:14:000000000-AKVR1:1:1101:24481:5668 1:N:0:38
CGAACTCCTACGGGAGGCAGTAGTCGAGAATTTTTGACAATGGGGGAAACCCTGATCGAGCGACGCCGCGTGGAGGATGAAGGTCTTCGGATTGTAAACTCCTGTCATTGGGGAACAAGGTGCATACGTTAACTGCGTGTGCATTGATAGTACCCGAAGAGGAAGAGACGGCTAACTCTGTGCCAGCAGCGGCGGTAATACAGAGGTCTCAAGCGGCGTTCGGATTCAGTGGGCGTAAAGGGTGCGTAGGCGGCCAGGTAAGTCGGGTGTGTAATCGCGGGGCTTAACTCCGAAACTGCAT
+
CCCCCGGFGFGGGGGGGGGGGGGGGGGEGFGGGFGCEF@FGG8ECEDFGGFEF,FFGFCFGDGGGGCCDG4@CFFDBFF=FFGEGD<AF7CFCFGFFFG,CFF<FFG<EFC8@CFEFDFC<DEFGGGFG@F79FFFC+FCFECBFEFFEF@CA@E+@:7<3@:<@F7BFCC>*:,F9,DF<@<FE::::<*<FE@@**2<EG99FFCGGGFC<98**:C5CGGG88<+9+2ACFG:5=*+<*:EG5*9859=)**)25C7++22A95FE<5)0*02*0))).77*908<:6<@5))*1***
@M03506:14:000000000-AKVR1:1:1101:9469:5691 1:N:0:38
CGAACTCCTACGGGAGGCAGCAGTGGGGAATCTTGCGCAATGGGCGAAAGCCTGACGCAGCAACGCCGCGTGCGGGATGAAGGCCCTCGGGTTGTAAACCGCTTTCAGCAGGAACGAAAATGACGGTACCTGCAGAAGAAGGTCCGGCCAACTACGTGCCAGCAGCCGCGGTAACACGTAGGGACCAAGCGTTGTCCGGATTTATTGGGCGTAAAGCGCTCGTAGGCGGTTCGGTAAGTCGGGTGTGAGACCCCTGGGCTCAACCCGGGGACGCCACCCGATACTGCTGTGACCCGAGTTC
+
CCCCCGGGGGGGGGGGGGGGGGGGGGGGGGGGGGGGGGGGGGGGGGGGGGGGGGGGGGGGGGGGGGGGGGGGGGGGGGGGGGGGGGGGGGGGGGGGGGGGGGGGGGGGGGGGGGGGGGGGGGGGGGGGGGGGGGGGGGGGGGGGGGGGGDGGGGGGGGGGGGGGGGGGGGGGGGGFFGGGGGGGGGGGGGGGGGGGGGGGGGFGGGGFGGGGGGGGGGGGGGGEFGGDG?EEGDGGCFFGGGGGDGGGGDFCDGGGDFGFC6FGGDGDGD5;DG<EDF<C37BGGFGBB77>4*077>7@4
@M03506:14:000000000-AKVR1:1:1101:15980:5694 1:N:0:38
CGAACTCCTACGGGAGGCAGCAGTGGGGAATTTTGCGCAATGGGGGAAACCCCGACGCAGCAACGCCGCGTGGAGGATGAAGTCCCTTGGGACGTAAACTCCTTTCGACCCGGACGATAATGACGGTACGGGTGGAAGAAGCCCCGGCTAACTTCGTGCCAGCAGCCGCGGTAATACGAGGGGGGCAAGCGTTGTTCGGAATTATTGGGCGTAAAGGGCGCGTAGGCGGTGCGGTAAGTCACCTGTGAAACCTCTAGGCTCAACCTAGAGCCTGCAGGCGAAACTGCCGTGCTAGAGGGTG
+
CCCCCGGGGGGGGEGGGGGGGGGGGGGGGGGGGGGGGGGGGGGGGGGGGGGGGGGGGGGGGGGGGGGGGGGGGGGGGGGGGGGGGGGGGGGGGGGGGGGGGGGGGGGGGFGGGGGGGGGGGGFGGGEEGGGGGGGGGFFCGGGGGGGGGGGGGGGGGGGGGGFGGGGGGGGGGGGDCCFGGGGGGDEGGG>1;CEFGE8A8CFGGGGCFGEC8CGGG=GEGGGGEEFGGG5?8EECEGGGCFGDGFG=CCC=D6CCF=46CCFFGGG*C=94>9F69@DDC@EGF=F?>7)(.*11?<5<;
@M03506:14:000000000-AKVR1:1:1101:7750:5695 1:N:0:38
CGAACTCCTCCGGGAGGCAGCAGTGGGGAATATTGGACAATGGGCGCAAGCCTGATCCAGCAATGCCGCGTGTGTGAAGAAGGCCTTCGGGTTGTAAAGCACTTTAGGCTGGGAAGAAAAAGCTTCACCTAATACGTGGAGCCTTGACGGTACCGGCGAAATAAGCACCGGCTAACTCTGTGCCAGCAGCCGCGGTAATACAGAGGGTGCTAGCGTTAATCGGATTTACTGGGCGTAAAGCGTGTGTAGGCGGTCTGCTAAGTCGAGTGTGAAATCCCTGGGCTCAACCTGGGAATTGCAT
+
CCCCCGGGG9FGGGGGGGGGGGGGDGGGEEGGGGGGGGFGGGFGGGGGEEGCFEGFGGGFFFGGGGGGGGGE=FGGFCGG@FGGGGGGGGGGGGGGGGDGGGGDGGGGFGCGGGGCFFGGGGGGGGGGGGG@FFFGFGEEFGEEDDFGDGGGGGG7FCF>C:FACFDCF@CEGCFFFGGGGFGGC7CE8FCGGEEFCEGCFD99C7*=CEGBFGEGEGGFGGDGGEF?FCCFFFCEDEGGGGEG=C:>CFFC<:CDGFG*+3:<ECGCFFGF7>G9C4CC1)8*:*>7,9>1))6>:4*79
@M03506:14:000000000-AKVR1:1:1101:8347:5706 1:N:0:38
CGAACTCCTCGGGAGGCAGCAGTGGGGGATATTGCGCAATGGGCGAAAGCCTGACGCAGCGACGCCGCGTGGGTGATGAAGGCCTTCGGGTCGTAAAGCCCTGTCGAGGGGAAAGAAACGGTTTCGACCTAACACGTCGGGGCCCTGACGGTACCCCTAAAGGAAGCACCGGCTAACTCCGTGCCAGCAGCCGCGGTAATACGGAGGGTGCGAGCGTTGTTCGGAATCACTGGGCGTAAAGGGCGTGGAGGCGGTCCGCTAAGTCCGATGTGAGAGCCCGGGGCTCACCTCCGGAAGGGCA
+
CCCCCGGGGCFGGDGDGFGGGFGGGGGGGGGGGGGGGGGEGGGFGGEGGGGGGGGGGDGGGDGGGDGGGGGGGGGGGGFFGGGGGGGGGGFGGGGGGGGGGGGGGGGGGGGGGFGGGGG7@FDEFGG:CE@CFGDGGDCEGGGGGFCFGGEGGGFFCFGDGGGGC7FFGFEE*:CCCFGFCFFCEFCGGFFFGG5>ECEFGGGG8CDGG8AE5EGG2;C8CCGGC8@EED?EFFGC*:D=:9*7:EE)*:CE7C>D55)1:*7C?>=DCDEFC**<709D:BFC57*9?*81))07>)8@)
@M03506:14:000000000-AKVR1:1:1101:4128:5709 1:N:0:38
CGAACTCCTACGGGAGGCAGCAGTGGGGAATTTTCCGCAATGGGCGAAAGCCTGACGGAGTGACGCCGCGTGTGGGACGAAGGCCTTCGGGTCGTAAACCACTGTCAGTGGGAAAGAAGGGTGTCGGTGCTAATACCATCGGCATTTGACGGTACCTGCAGAGGAAGCCCCGGCCAACTCTGTGCCAGCAGCCGCGGTAAGACAGAGGGGGCAAGCGTTGCTCGGAATTACTGGGCGTAAAGGGCGCGTAGGCGGGATGGCAAGTCGGTCGTGAAATCCTTCGGCTCCACCGAAGAACGTC
+
CCCCCGGGGGGGGGGGGGGGGGGGGGGGGGGGGGGGGGGGGGFGGGGGFGGGGFGGGGGGGGGGCGGEGGGCFGFGGGGGGGGGGGGGGGGGGGGGGGGFFGGGGGGGFGGG<FGGGGGGGGGGGGGGEGGGCFGGGGAFEGGGGGGGFGGGGGGGGGGGGGGGGGGGGFGGGGEEFGGGFGGGGCFGGGGFGDGEGGGGGGGGG6CCECE:8>CGGEEEE+<;E5EGF979@CG8:EGCGGGGGECDEGGED:CDC:<36*CF+27C>CC>C4>+*197:*.5C><37*598<5)/5>F5
@M03506:14:000000000-AKVR1:1:1101:17944:5719 1:N:0:38
CGAACTCCTACGGGAGGCAGCAGTGAGGAATATTGCCCAATGGAGGAAACTCTGAGGCAGCGACGCCGCGTGGGTGATGAAGGCCTTCGGGTCGTAAAGCCCTTTTCTGTGTGACGAGCAAGGACGGTAGCACAGGAATAAGTCTCGGCCAACTACGTGCCAGCAGCCGCGGTAAAACGTAGGAGGCAAGCGTTATCCGGAGTTACTGGGCGTAAAGAGCGCGTAGGCGGGCTTGTAAGCGGGTGGTGAAAGCCCTCGGCTAACCTGCGGGAAGACCGCTCGGACCGCACGTCTAACGGCG
+
CCCCCGGGGGGGGGGGGGGGGGGGGGGGGGGFFGFG9FGGGGGFEFGGGGGGGGG,CDEFGEGGGGGFGGCFF:@FG9FCCFGGGGGG7FC<FC=,FC<DGG<EFGGFG5,,BC944BF==B7<FEEG7:F9>,<B8FDFFG@<,CFGG<@EGGGGGGGGG9FFB<BG>ECGCBGFFG7<CAF,<CFGCBFGGGDFEC8CCEEFG@9C+=5:?:E*<+A*C5:EE58E88:?*28;+:*+::C:EE=<EC++0:=5*)7C5/9+1:=0*72)1907*))9)))1*)))4/0,7.)0*.0))
@M03506:14:000000000-AKVR1:1:1101:14950:5723 1:N:0:38
CGAACTCCTACGGGAGGCAGCAGTGGGGAATATTGGACAATGGGCGCAAGCCTGATCCAGCAATGCCGCGTGTGTGAAGAAGGCCTTCGGGTTGTAAAGCACTTTTATCAGGAGCGAAATACTACTGGCTAATAGCCGGTGGGGCTGACGGTACCTGAGGAATAAGCACCGGCTAACTTCGTGCCAGCAGCCGCGGTAATACGAAGGGTGCAAGCGTTAATCGGAATTACTGGGCGTAAAGCGCGCGTAAGCGGTTATTTAAGTCTGTTGTGAAATCCCCGGGCTCAACCTGGGAATGGCC
+
CCCCCGGGGGGGGGGGGGGGGGGGGGGGGGFFGGGGGGGGGGGGGGGGGGGGGGGGGGGGGGGGGGGGGGGGGGGGGGGGGGGGGGGGGGGGGGGGGGGGGGGGGGGGGGGGGGGGGGGGGGGGGGGGGGGGGGGGGGGGGGGGGEGGGGGGGGGGGGGGGGGGGGGGGGGGGGGGGGGGGGGGGGGGGGGGGGGGEGGGGGGBFEGGCGCGGGDEEEGGGGCGGGGGGGC9E5FCGGGFGGGGG5EDGDGGGGE3CFDFGGGE?7:FCF6):C7<DFC3CBEG55C@<C)(.086<6?))
@M03506:14:000000000-AKVR1:1:1101:10947:5756 1:N:0:38
CGAACTCCTACGGGAGGCAGCAGTGGGGAATTTTGGACAATGGGCGCAAGCCTGATCCAGCCATGCCGCGTGAGTGAAGAAGGCCTTCGGGTTGTAAAGCTCTTTCGGCTGGGACGAAAAGGTCCGTGCTAACACCACGGATCCATGACGGTACCAGCAGAAGAAGCACCGGCTAACTACGTGCCAGCAGCCGCGGTAATACGTAGGGTGCAGGCGTTAATCGGAATTACTGGGCGTAAAGCGTGCGCAGGCGGTCTATTAAGACAGGTGTGAAATCCCCGGGCTTAACCTGGGAACTGCG
+
CCCCCGGGGGGGGGGGGGGGGGGFGGGGGGGGGGGGGGGGGGGGGGGGGGGGGGGGGGGGGGGGGGGGGGFGGGGGGGGGGGGGGGGGGGGGGGGGGGGGGGGGGGGGGGGGGGGGGGGGGGGGGGGGGFFFGGGGGGGGGGGGGGGGGEEGGGFFGGGGGGGGGGGGGGGGGGGDFGGGGGGGGGGGGGGFEED>:CEGGGGGGGGGGECGGGGGGGGFFGGEECGFCFGCFC@CCCDGGGGGGE5CCCCGGG=D=@FFCFGFGC6CCDFEGFFGG:9CDBD5E:F4>F?BF:5?FF=F>
@M03506:14:000000000-AKVR1:1:1101:20478:5779 1:N:0:38
CGAACTCCTACGGGAGGCAGCAGTCGAGAATTTTTCTCAATGGGGGAAACCCTGAAGGAGCGACGCCGCGTGGGTGATGAAGGCCTTCGGGCCGTAAAGCCCTGTCGGGTGGAAAGAACGGTGCTGGGGCAAATAGCCTTGGCACGTGACGGTACCACCGAAGGAAGCACCGGCCAATTCCGTGCCAGCAGCCGCGGTAAGACGGAAGGTGCAAGCGTTGCTCGGAATCATTGGGCGTAAAGGGTGCGTAGGCGGCTTGGTCAGTCTGGTGTGAAAGCCCCGGGCTCAGCCCGGGAAGGGG
+
CCCCCGGGGGGGGGGGGGGGGGGGGGGGGGGGGGGGGGGGGGGGGGGGFGGGGGGGGGGGGGGGGGGGGGFGGGFFGGGGGGGGGGGGGGGGGGGGGGGGGGGGGGGGGFGGFGGFGGGGGGGGGGGGGGGGGGGGGGGGFGGGGGGGGGGGGGGGGGGGGGGGGGGGGGGGGGGGGGGGGGGGGGGGGGGGGGGGGGGGGGGGGC>GGFGGGCGGGG=EGCFGED>FGEFEEFDGGCDG5EGGCGGGG5EEF5CC55DGCFD=<CFGGFG>GDF?CFD3DDECC5CF3*73<7@>BEE5)
@M03506:14:000000000-AKVR1:1:1101:10108:5783 1:N:0:38
CGAACTCCTACGGGAGGCAGCAGTGGGGAATATTGCACAGTGGGCGCAAGCCTGATGCAGCGACGCCGCGTGAGGGATGACGGCCTTCGGGTTGTAAACCCCTTTCGACCCGGAAGAAAGCCCGCAAGGGTTTGACGGTACGGGTATAAGAAGCCCCGGCTAACTACGTGCCAGCAGCCGCGGTAAGACGTAGGGGGCCAGCGTTGCTCGGAATTACTGGGCGTAAAGGGTCCGTAGGCGGTGCGGTAAGTTGGGAGTGAAATCTCTGGGCTTAACTCAGAGGCTGCTTCCAAAACTACCG
+
CCCCCGGGGGGGGGGGGGGGGGGGGGGGGGGGGGGGGGGGGGGGGGGGGGGGGGGGGGGGGGGGGGGGGGGGGGGGGGGGGGGGGGGGGGGGGGGGGGGGGGGGGGGGGGGGGGGGGFGGGGGGGCGGGGGGGGGGGGGGGGGGFEFGGGGGGGGGGGGGGEFGGGFGFCCGGGGGGGGGGGGGGGGGGGCGFGGGGDGGGGGGGGGGGDEEGCFGGGGGGGG5:CCFCDFFGEFFGGFGGGEDGG5)8<FGGGG4C>GCEF7F?DFFGGF>50C?0=7C>6:CFF*9<7<AF47>49FF)
@M03506:14:000000000-AKVR1:1:1101:27095:5788 1:N:0:38
CGAACTCCTACGGGAGGCAGCAGTTGGGAATCTTGGACAATGGGGGAAACCCTGATCCAGCCATGCCGCGTGAGTGATGAAGGCCTTCGGGTTGTAAAACTCTTTCGACGGGGACGATAATGACGGTACCCGTAGAAGAAGCTCCGGCTAACTTCGTGCCAGCAGCCGCGGTAATACGTGGGGGGCTAGCGTTGTTCGGAATTACTGGGCGTAAAGCGCGCGCAGGCGGTTCTCCAAGTCAGTGGTGAAAGCCCGGAGCTCAACTCCGGAACTGCCATTTAAACGGGTGACCTTGGGGACG
+
CCCCCGGGGCFCGEGGGGGGGGGFGFGGGGGGGGGGGGDGFGFGGGGGGGGGGGGGGGGEGFGC<FGGEFCC:FFGGGGGGGGF8FGGGDGGE7CFEFFFGGGCGFGFGGDGFC=FE>FDGFFD:FGGEFGGG7F@FGGGGGGFCGCFGGGGCCFGG7FG;>*DFG@FEGG>F7;FEC,6=*=FGC*/ACEGGG8CCC8*;8C+:<FGDC>E58CFGG5CEE5*:EGGDCEEFE+3CEGFGGFFGGFGF9F67C7<:7)*0+>?EC7*:7:><77*000*0**+*)*81</-**8))00.7
@M03506:14:000000000-AKVR1:1:1101:20878:5803 1:N:0:38
CGAACTCCTACGGGAGGCAGCAGTGGGGAATCTTGCGCAATGGGGGAAACCCTGACGCAGCGACGCCGCGTGGGCGATGAAGGCCTTCGGGTCGTAAAGCCCTGTCGAGCGGGACGAAACGTGCGGGCTCTAACATAGCTCGCATCTGACGGTACCGCTAGAGGAAGCTCCGGCTAACTCCGTGCCAGCTGCCGCGGTAATACGGAGGGGGCTAGCGTTATTCGGAATTATGGGGCGGAACGGGCGTGTAGGCGGATCCATAAGTCCCCTGTGAAAGTCCTCGGCCCCACCGGTGCACTGC
+
CCCCCGGGGGGGG@FEEF;FCECFGGGGGGFGGFFFGGGGGGFE@CCCCFFGGFGG@B+@FCFGGCF>>C8FFGGGDGCEFGGGGC<FFEG?FFCD8BGGGGF,BFE7CFGGGGEE+@:7>F*FGGG:<FFGFF?CCCGGCFD@CGGGFGECBFGGGGFEC,2+4=:C+<CE8CCEFDFC65;88C@FGGGFG>:*8::C+<AC>*855?**:*/<8CEC8<7EGEE5++<+3CGG=*9=7:5:CECD*:+<=EE7*)9*3+920:C7*9C@*2*30*02*0)*2)1)-/)4))0)74477
@M03506:14:000000000-AKVR1:1:1101:9774:5826 1:N:0:38
CGAACTCCTACGGAAGGCAGCAGTCGGGAATTTTGGGCAATGGGCGAAAGCCTGACCCAGCAACGCCGCGTGAAGGATGAAATCCCTCGGGATGTAAACTTCGCAAGAATAGGAAGAATTAGTAGGGGCTAATACCCCCTATGATGACGGTACTATTTGTAAGCTCCGGCTAACTCCGTGCCAGCAGCCGCGGTAATACGGGGGGAGCAAGCGTTGTTCGGATTTACTGGGCGTAAAGGGCGCGTAGGCGGTAGCACAAGTCAGTTGTGAAATCTCCGGGCTTAACTCGGAAAGGGCAACT
+
CCCCCGGGGGFGGGGGGGGGGGGFGGGGGGGGGGGGCFGGGGFGGGGGGGGGGGGGGGGGGGGGGGGDGGGGCGGGGGGGGGGGGGGGGGGDGGGGGGGGGGGGGGGGGGGGGFGGCGGGGGGGGGGGGGGGGGGGGGGGGGGFGG<BFGGGGGDGGGFFGGGGGGGGGGGEGGGGFGGGGGFGGGGGGGGGD:EGCGGGGGGDDDGEGGGGGCEGGGGGGGGGFGGFFGGGEGCEFGGGDGGGG=EGGGGGDGGGFFCF9:CFCDFDGGGFGF>?FF3CD)0<<@*98D5(7:)))777)
@M03506:14:000000000-AKVR1:1:1101:22397:5843 1:N:0:38
CGAACTCCTACGGGAGGCAGCAGTGGGGAATTTTCCGCAATGGGCGAAAGCCTGACGGAGTGACGCCGCGTGTGGGACGAAGGCCTTCGGGTCGTAAACCACTGTCAGTGGGAAAGAAGGGTGTCGGTGCTAATACCATCGGCATTTGACGGTACCTGCAGAGGAAGCCCCGGCCAACTCTGTGCCAGCAGCCGCGGTAAGACAGAGGGGGCAAGCGTTGCTCGGAATTACTGGGCGTAAAGGGCGCGTAGGCGGGATGGCAAGTCGGTCGTGAAATCCTTCGGCTCAACCGCAGAACGTC
+
CCCCCGGGG?GGDGGGGGGGGGGGFGGGGCGGGGGFGGGGGGFGGGCGEGGGGGFGG>CFGDFGEGG77CFEGCEEG@FGCGGGDFGGGGGGGGGGGGG?EEGGGGGGGGGF,BFG<DFG@FGGGGGGGGGG9FEGGGE8CEGEEFDFGFGGGGEGBBCFA<CFCFGGGGGG7:<C*=<CAFFFGC:87<+CFG7<BEGDF7@8?0::*18C8>FFDE5**AFEE8>=6EC+<C@FE2582<FE5CEC1*::D55/*)/7**95<>ED5>C>D4397*0:7=5*27*9)0)307>)95)8)
@M03506:14:000000000-AKVR1:1:1101:10687:5848 1:N:0:38
CGAACTCCTACGGGAGGCAGCAGTCGAGAATTTTTGACAATGGGGGAAACCCTGATCGAGCGACGCCGCGTGGAGGATGAAGGTCTTCGGATTGTAAACTCCTGTCATTGGGGAACAAGGTGCATACGTTAACTGCGTGTGTATTGATAGTACCCGAGGAGGAAGGGACGGCTAACTCTGTGCCAGCAGCCGCGGTAATACAGAGGTCCCAAGCGTTGTTCGGATTCATTGGGCGTAAAGGGTGCGTAGGCGGCGCGGTAAGTCGGGTGTGAAATCTCGGAGCTTAACTCCGAAACTGCAT
+
CCCCCGGGGGGGGGGGGGGGGGGGGGGEGGGGGGGGGGGGGGGGGGGGGGGGGGGGGGGGGGGGGGGGGGEGGGGGGGGGGGGGGGGGGGGGGGGGGGGGGGGGGGGGGGGGGGGGGGGGGGGGGGGGGGGGGGGGGGGGGGGGGGGGGGGGGGGDGGGGGGGGGGGGGGGGDEGGGGGGGGGGGGGGCFGGGGGGGDGGGGGGGCEGG@FGGGGGCEGGFEG>:CGFFGGGGGG8EGGGF=CEGGGGGGCGGGGGGFGCEGC:CGGFGGGFGCFFCBCF<DFCF?79):6:B@>3=FFF9
@M03506:14:000000000-AKVR1:1:1101:19262:5884 1:N:0:38
CGAACTCCTACGGGAGGCAGCAGTAGGGAATCTTGCGCAATGGGCGAAAGCCTGACGCAGCCATGCCGCGTGAATGATGAAGGTCTTAGGATTGTAAAATTCTTTCACCGGGGAAGATAATGACGGTACCCGGAGAAGAAGCCCCGGCTAACTTCGTGCCAGCAGCCGCGGTAATACGAAGGGGGCTAGCGTTGCTCGGAATTACTGGGCGTAAAGGGCGCGTAGGCGGATATTTAAGTCGGGGGTGAAAGCCCAGGGCTCAACTCTGGAATAGCCTTCGATACGGGATATCTTGAGGTCG
+
CCCCCGGGGGGGGGGGGGGGGGGGGGGGGGGGGGGGGGGGGGGGGGGGGGGGGGGGGGGGGGGGGGGGGGGGGGGGGGGGGGGGGGGGGGGGGGGGGGGGGGGGGGGGGGGGGGGGGGGGGGGGGGGGGGGGGGGGGGGGGGGGGGGGGGGGGGGGGGGGGGGGGGGGGGGGGGGGGGFGGGGGGGGGGGGGCGGGGGGG5FFFGGGGGGGGGGGEGGGGDECCEGGGGCEGGGGGCC:AEGDGGEGDD?FFFFCGGFGGGFGG?CCGFG+/7C?+*19F3=@E*7739C4:B6486)955
@M03506:14:000000000-AKVR1:1:1101:19112:5941 1:N:0:38
CGAACTCCTACGGGAGGCAGCAGTGGGGAATATTGGACAATGGGCGCAAGCCTGATCCAGCCATGCCGCGTGAGTGATGAAGGCCCTAGGGTTGTAAAGCTCTTTCACCGGAGAAGATAATGACGGTATCCGGAGAAGAAGCCCCGGCTAACTTCGTGCCAGCAGCCGCGGTAATACGAAGGGGGCTAGCGTTGTTCGGATTTACTGGGCGTAAAGCGCACGTAGGCGGATCGATCAGTCAGGGGTGAAATCCCAGAGCTCAACTCTGGAACTGCCTTTGATACTGTCGATCTGGAGCATG
+
CCCCCGGGGGGGGGGGGGGGGGGGGGGGGGGFGGGGGGGGGGFGGGGGGGGGGGGGGGGGGGGGGGGGGGFGGGGGGGGGGGGGGGGGGGGFGGGGFGGGGGGGGGGGGGGGGGGGGFFFEGGGGGGGGGGGGGGGGGGGGGGGGGGGGGGGFFGGGGGGGGGGGGGGGGGGCFGGGGGFCFGGGGG7EGGGGGGFGGD88EGGGGGGGGGGCDGGGGGGEGCCE5FGG5CE=E@8EGDEFGCFEEC3@?CC*0<CE4<F6FDGFDFC?F?6CDFFGFCCF=6++*01,*)(0=**74)99
@M03506:14:000000000-AKVR1:1:1101:10212:5950 1:N:0:38
CGAACTCCTACGGGAGGCAGCAGTGGGGAATATTGGACAATGGGGGCAACCCTGATCCAGCCATGCCGCGTGTGTGAAGAAGGCCTTCGGGTTGTAAAGCACTTTAAGGGGGGAGGAAGGTCCCAAAGCGAATAACTTTGGGAATTGACGTTACCCCCAGAATAAGCACCGGCTAACTTCGTGCCAGCAGCCGCGGTAATACGAGGGGTGCAAGCGTTGTCCGGAATTATTGGGCGTAAAGAGCTCGTAGGCGGCTTGTCACGTCTGCTGTGAAAACTCGGGGCGCAACCCCGAGCCTGCG
+
CCCCCGGGGGGGGGGGGGGGGGGGGGGGEGGGGGGGGGGGGGGGGGGGGGGGGGGGGGGGGGGGGGGGGGFGGGGGGGGGGGGGGGGGGGGGGGGGGGGGGGGGGGGGGGGGGFGGGGGGGGGGGGGGGGGGGGGGGGGGGGGGGGGGFEGGGGGFFGGGGGGGGGGGGGGGGGGGGGGGGGGGGGFCFGGGGGGGGGGGGGGGDG>EEGGGCGFGGGDE7+C?CCFGCGGG+7:E:CDFFC7EC<C9=EGCDEEG*57:+<<=FGGDGGF)7>D?*0*19>>EC@3)->:::3D>:))5)
@M03506:14:000000000-AKVR1:1:1101:5714:5960 1:N:0:38
CGAACTCCTACGGGAGGCAGCAGTGGGGAATATTGCACAATGGGCGCAAGCCTGATGCAGCGACGCCGCGTGAGGGATGACGGCCTTCGGGTTGTAAACCTCTTTCAGTATCGACGAAGCGCAAGTGACGGTAGGTACAGAAGAAGCACCGGCCAACTACGTGCCAGCACCCGCGGTAATACGCAGGGTGCGAGCGTGGTGCGGAGTTATTGGGCGTAAAGAGCTCGTAGGGGGTTTGTGGCGTTGTTCGCGAGAACTCACAGCGCAACTGTGGGCGTCCGGGCGCGATGGGCAGGCTGGG
+
9CCCC@CF@-<66@,+@F@F;AFC@@F@FEF@E9E9F@F<FGGFGCF:+@<,,9C@<FF<C++@+C+6>@FG7?F:,EFGEFG@+8E@EFG@EGGA,,,:A,B55?@9@,B<++>=@>8+6C:F:,8,,8+333@F=,3E>><>>A,,@>C:*15>*,,7*@D*1,,:<,31=*FC:<4:FCF**4*::C*?8E>E**/;*</*:*2*+++++;8C8*2C@CFF+<A8*8C*:C8://**1*5:****+25E3*:98*:*?6>/29E35*01**9*/)))1)<:*)).(1),<)>.)).))
@M03506:14:000000000-AKVR1:1:1101:13063:5996 1:N:0:38
CGAACTCCTACGGGAGCCAGCAGTCGAGAATTTTTCTCAATGGGGGAAACCCTGAAGGAGCGACGCCGCGTGGAGGATGAAGGTCTTCGGGTTGTAAACTCCTGTCATTTGGGAACAAGGTGTGCGCGTTAACTGCGCGCGCATTGATAGTACCAGAAGAGGAAGAGACGGCTAACTCTGTGCCAGCAGCCGCGGTAATACAGAGGTCTCAAGCGTTGTTCGGATTCATTGGGCGTAAAGGGTGCGTAGGCGGCGCGGTAAGTCGGGTGTGAAATTTCGAGGCTTAACTTCGAGACTGCAT
+
CCCCCGGGGCGGGGGGGGGGGGGGGGGGGDFGGGGGFGGGGGGGGGGGGGGGGGGGGGGGGGGGGGGGGGCGGGGGGGGGGGGGGGGGGGGGGGGGGGGGGGGGGGGGGGGGGGGGGGGGGGGGGGGGGGGGGGAGGGGGGGGGGFFGGGGGGGGGGGGGGGGGGGGGGGGGGGGGGGGGGGGGGGGGGGGGGGGGGGGGGGGGGGFFGGGGGFGGEGEGFGGGGGGGGFFFGGGEGDFGGGGG=GGGGGGGGGGDGDG3CE7+:DCFE778>>79DF53C:3*0):BAF@?3F53*/)79
@M03506:14:000000000-AKVR1:1:1101:18382:6024 1:N:0:38
CGAACTCCTACGGGAGGCAGCAGTCGCGAATCATTCACAATGGGCGCAAGCCTGATGATGCCACGCCGCGTGCGGGATGAAGGCCCTTTGGGTTGTAAACCGCTGTCAAGGGAGGGGAACCGCACGGAGTGAACAGCTCCGTGTCTGACTGCTCCCTAAAGGAAGCCCCGGCAAAACATGTGCCAGCAGCCGCGGTAATACATGTGGGGCAAGCGTTGTTCGGAATTACTGGGCATAAAGGGTGCGTAGGCGGCGCGTCAAGTCACTGGTGAAAGTTTGCGGCCCAACCGTAAAATTGCCG
+
CCCCCGGGGGGGGGGGGGGGGGGGGGGCFGGGFGGGGGGGGGFGGGGGGGGGGFGGGGGGGGGGGGGGGGGGGGGGEGGGAFGGFGGGGGGGGGGGGGGGGGGGGGGGGGGGFGGGGGGGGGGGGGGGGGGGGFFGGFGGGGGGGGFGGGGGGGGGGGGFFGGGGGGGEGGGGCGGGGGGG9BFGGGFGGDGGGG8CEGGGGGGG+@CEG>FFGGGEGEGEGGDGGGGGGGDFFFFGGGGGGC**:ECEGEEGGECG)7779:CFGG7C*:4CDG<7@:*9>>E5)95<G7(8567)/4=5
@M03506:14:000000000-AKVR1:1:1101:8882:6060 1:N:0:38
CGAACTCCTACGGGAGGCAGCAGTGGGGAATATTGGACAATGGGGGCAACCCTGATCCAGCCATGCCGCGTGTGTGAAGAAGGCCTTCGGGTTGTAAAGCACTTTTGTCCGGAAAGAAAAGCGCTCGGTTAATACCCGGGTGTTATGACGGTACCGGAAGAATAAGCACCGGCTAACTTCGCGCCAGCAGCCGCGGTAAGACAGAGGGGGCAAGCGTTGCTCGGAATCACTGGGCGTAAAGGGCTCGTAGGCGGGATGGCAAGTCGGTCGTGAAATCCCTCGGCTCAACCGAGGAACGTCG
+
CCCCCGGGGGGGFGGGGGGGGGGGGGGGGEGGGGGGGGGGGGGGGGGGGGGGGGGGGGGGGGGGGGGGGGGGGGGGGGGGGGGGGGGGGGGGGGGGGGGGGCGGGGGGGGGGGGGGGGGGGGGGGGGGGDGGGGGGGGGGGGGGGGGGGGGGGGGGGGGGGGGCGGFGGFGDGGGGGGGGGGGGGDGGFGGGGGGGGGGGGGFGGGGGGGGCCCCEGGGDCGEGCECGGGGGGGFC:?<FCECE*::9*:EGGGG)/<>DCCFFFDEDE<EECCDF:6*027::55C*(071>>:FF>F@:
@M03506:14:000000000-AKVR1:1:1101:7849:6074 1:N:0:38
CGAACTCCTACGGGAGGCAGCAGTCGGGAATTTTGGGCAATGGGCGAAAGCCTGACCCAGCAACGCCGCGTGAAGGATGAAATCCCTCGGGATGTAAACTTCGCAAGAATGGGAAGAATTAGTAGGGGCTAATACCCTCTATGATGACGGTACCATTTGTAAGCTCCGGCTAACTCCGTGCCAGCAGCCGCGGTAATACGGGTGGAGCAAGCGTTGTTCGGATTTACTGGGCGTAAAGGGCGCGTGGGCGGTCAGCACAAGCAAGTTGTGAAATCTCCGGGCTTAACTCGGAAAGTTCAAC
+
C9CCCFGGGGGGDE;+@FG;FFFGGEF@@E<,6<<FEFG@<6C@FGGGGGCFEA,699@C8C86@:@6@67@FG<8CFC,,9CF,B=,@CC+>4FG<B,EAE@GG::,:,CFD844,,CF<,CD@C7+CFF8B<CFF<D8=D,@ADEGD7@F:FGF9,,8@@FDGGG7*@>FA@,D,>>*CGC@F@FGF7C=*=*1?9CG8*1***4B*52C>*=5:;FC**/2<<++3+/*1:C*:9***25>7**)*127<E*2<>G7C**0*2+2+1+/**7<CF<D3;BA+/0*6<53)..*19==*
@M03506:14:000000000-AKVR1:1:1101:16028:6124 1:N:0:38
CGAACTCCTACGGGAGGCAGCAGCGGGGAATATTGGACAATGGGCGCAAGCCTGATCCAGCCATGCCGCGTGGATGATGAAGGCCCTAGGGTTGTAAAGTCCTTTCGGCGGGGAAGATAATGACGGTACCCGCAGAAGAAGCCCCGGCTAACTTCGTGCCAGCAGCCGCGGTAATACGAAGGGGGCTAGCGTTGCTCGGAATCACTGGGCGTAAAGCGCACGTAGGCGGCGTCTTAAGTCAGGGGTGAAATCCTGGAGCTCAACTCCAGAACTGCCTTTGATACTGAGATGCTTGAGTCCG
+
CCCCCGGGGGGGGGGGGGGGGGGGGGGGEGFFGGFGFGGGGGGGGGGGGGGGGGGGGGGGGGGGGGGGGGGGGGGGGGGGFGGGGGGGGGGGGGGGGGGGGGGGGGGGGGGGGGGGGGGGGGGGGGGGGGGGGGGGGGGGGGGGGDGGGGGGFGGGGGGGCFGGGGGGGGGGGGGGGGG>GDEGEGGGGGGEGCG+AEGG5FFFGGGGGGGGCEFGGGGEGGGFCEFGGGGGGEGCFGGGGGGGGEEGFGGGGGGG*<FFGGGGGGFCFF?FG4=FG?FDC=69<**<AGF9F**09=7*0
@M03506:14:000000000-AKVR1:1:1101:9819:6145 1:N:0:38
CGAACTCCTACGGGAGGCAGCAGTGGGGAATATTGGACAATGGGCGCAAGCCTGATCCAGCAATGCCGCGTGAGTGAAGAAGGCCTTAGGGTTGTAAAGCTCTTTCGGCGGGGACGATGATGACGGTACCCGCAGAAGAAGCCCCGGCTAACTCCGTGCCAGCAGCCGCGGTAATACGGAGGGGGCTAGCGTTGTTCGGAATTACTGGGCGTAAAGGGCGCGTAGGCGGCGCGATAAGTTGGGCGTGAAAGGCCCAGGCTCAACCCGGGGACTGCGCTTGATACTGTCGTGCTGTGAGTCC
+
CCCCCGGGGGGGCGGGGGGGGGGGGGGGGGFEFGCEFFFGGG@DFGGGGGGGGGGGGGGGGGGGGGFEEGGGCCFGGGGGFFGGGGGGGGGGGGGGGGGGGGGGGGGGGGGGGGGGGGGFGGGGGGGFGGGGGGGCEGEFGGF@FG7FEGGGCFFEFGGG9FGGGGGGGCGCFGGGGGGCEGEDECG>CEEGEGGGGEGGGGGFGCCCFFG:*;CFGGDGGGGGEGFEC58*?5CG5CFFF?EFEC=C*CF557:DC:DCF+6CFG5C57:>C5<=C@7C*@4?F476?*)(0*@F*677*
@M03506:14:000000000-AKVR1:1:1101:12737:6148 1:N:0:38
CGAACTCCTACGGGAGGCAGCAGTGGGGAATTGTTCGCAATGGGCGCAAGCCTGACGACGCAACGCCGCGTGGAGGATGAAGATCTTCGGGTCGTAAACTCCTTTCGATCGAGACGAACGGCCTCCGGGTGAACAATCCGGAGGAATGACGGTACCGAGAGAAGAAGCCCCGGCTAACTCCGTGCCAGCAGCCGCGGTAATACGGGGGGGGCAAGCGTTGTTCGGAATTACTGGGCGTAAAGGGCTCGTAGGTGGCCAACTAAGGCAGACGTGAAATCCCTCGGCTTAACCGGGGAACTGC
+
CCCCCGGGGGGGGGGGGGGGGGGGGGGGGGGGGGGGGGGGGGGGGGGGGGGGGGGGGGGGGGGGGGGGGGFGGGGGGGGGGGGGGGGGGGGGGGGGGGGGGGGGGGGGFGGGGGGGGGGGGGGGGGGGGGGGGGCFGGGGDGGGGFFGGGGDFGGDEGG7<FFGGGGGGGGGGGGGGGGGGGFGGGECG8FGGEDEEE5CG7CCGDGGGGDGD>CDEEGCEGGGG>EFGGGFFFGGGE<8FEGGGFFG1:CCFGFDF4DCGF6C*96CCFGFDFGF77DG*5;EDFGFD7*,<::5)7@F*
@M03506:14:000000000-AKVR1:1:1101:15212:6156 1:N:0:38
CGAACTCCTACGGGAGGCAGCAGTCGAGAATTTTTGACAATGGGGGAAACCCTGATCGAGCGACGCCGCGTGGAGGATGAAGGTCTTCGGATTGTAAACTCCTGTCATTGGGGAACAAGGCGCAGATATTAACTGTATTTGTATTGATAGTACCCGGAGAGGAAGAGACGGCTAACTCTGTGCCAGCAGCCGCGGTAATACAGAGGCCTCAAGCGTTGTTCGGGTTCATTGGGCGTAAAGGGTGCGTAGGCGGCGCGGTGAGTCGGGTGTGAAGTCGCGGCGCTTAACTGCTTAACTGCAG
+
CCCCCGFEFF<6FGGGCGEGEGGEGGCFF7EEECF7FECFGGGFCEGFAFCFF8FAFD,CB@FG7FE7B74CC,EC+BFF,FFB<,?5DFCFGGGG@EEFEFED,8FECBF@:?:B83DA@=+CB@D<FF=@DCA@<DFFFDGGF9@CFFGFF<,8++5@FEFGEGGGCE**<*?F>>DBEF;FFGG,6,CFGGDFC8CCB?E@:CE*>CCFF?E:8C182*:E::8F70<F=CE/7C7<EC:*:7A38EC=7573?DD3*/:+:D**:9C*0*2915CC)5:=*>7@2*9)***0779*)
@M03506:14:000000000-AKVR1:1:1101:10073:6185 1:N:0:38
CGAACTTCTACGGGAGGCAGCAGTAGGGAATCTTGCACAATGGGCGCAAGCCTGATGCAGCGATGCCGCGTGAGGGATGAAGGCCTTAGGGTTGTAAACCTCTTTCGACAGGGAAGAAGCCACCGGTCACGGTGGTGACGGTACCTGTATAAGAAGCACCGGCTAACTACGTGCCAGCAGCCGCGGTAATACGTAGGGTGCGAGCGTTGCCCGGATTTATTGGGCGTAAAGGGCGCGCAGGCGGCTACGCACGTCCGTTGCGAAATCGCTCGGCTCAACTGGGCGGGGTCAGCGGATACGG
+
CCCCCGGGGGGGGGGGGGGGGGGGGGGGGGGGGGGGGGGGGGGGGGGGGGGGGGGGGGGGGGGGGGGGGGGGGGGGGGGGGGGGGGGGGGGGGGGGGGGGGGGGGGGGGGGGGGGGGGGGGGGGGGGGGGGGGGGGFGGGGGGGGGGGGGGGGFGGGGGGGGGGGGGGGGGGGGGGGGGGGGGGGGGGGGGGGGDGCGGGGGGGGGGGGGGGGGGCEE+CFGGGCGEGGGGGGGGGGEDGGGEGGEEGGGGEGGGGGF477E3CC7EC><FD<71:F?GCDFFCEFGFBDF3<>>75:?FE
@M03506:14:000000000-AKVR1:1:1101:14950:6193 1:N:0:38
CGAACTCCTACGGGAGGCAGCAGTTGGGAATCTTGGACAATGGGGGAAACCCTGATCCAGCCATGCCGCGTGAGTGATGAAGGCCTTCGGGTTGTAAAACTCTTTCGACGGGGACGATAATGACGGTACCCGTAGAAGAAGCTCCGGCTAACTTCGTGCCAGCAGCCGCGGTAATACGAAGGGGGCTAGCGTTGTTCGGAATTACTGGGCGTAAAGCGTGCGCAGGCGGTCCTCCAAGTCAGTGGTGAAAGCCCGGAGCTCAACTCCGGAAATGCCATTGAAACTGTTGGACTCGAGTACG
+
CCCCCGGGGGGGGGGGGGGGGGGGGGGGGGGGGGGGGGDGGGGGGGGGGGGGGGGGGGGGGGGGGGGGGGGGGGGGGGGGCDGGGGGGGGGGGGGGGGGGGGGGGGGGGGGGGDGGGGGGGGGGGGGGGGGGGGGGGGGFGGFGGGGGGGGGGGGGGGGGGGGGGGGGGGGGGGGGGGFGGGGGGGGGGGGGGGGGGEGGCCF?EGGFGGGGDCFGGGGEGGGGGEGGGGGGGGGF6EFGGGGFGGGGGGGGGGGGE;D<FGGGGGGGGGE3*:CE4F7CFFFG7FC=AGFBFFF>FF:@>
@M03506:14:000000000-AKVR1:1:1101:10602:6221 1:N:0:38
CGAACTCCTACGGGAGGCAGCAGTGGGGAATATTGGACAATGGGCGCAAGCCTGATCCAGCAATGCCGCGTGGGTGAAGAAGGTCTTCGGATTGTAAAGCCCTTTCGGCGGGGACGATGATGACGGTACCCGCAGAAGAAGCCCCGGCTAACTTCGTGCCAGCAGCCGCGGTAATACGAAGGGGGCTAGCGTTGCTCGGAATGACTGGGCGTAAAGGGCGCGTAGGCGGTGTGGCAAGTCGGGAGGGAACTTTCTGGGCCCAACGCAGAGGCTGCTTCCGAAACTGCTGTGCTGGGGTGGG
+
CCCCCGGGGGGGGGGGGGGGGGGGGGGGEGGGGGGGGGGGGGEEGGGGGFGGGFGGGGGGGGGGGGFGGD@FGGGGFGGFGGGGGGGGGGEGGGGGGGFGGGGGGGGGGGGGGGGG@FGGGGGGGGGGGFFGGEGDGGFGGGFG@<CECEGGGGDGGGGGGFGFDCFGGEEGGGGGGGGFEDEGGGGFFGG:CEGGGEDG58<<?FCFGGC*:CCFGCGEGEG*8?C5CEG88EC=<*2+*1C57*>*;5<+?F+?F>C**17*/1/)***0171+:=FG7>>E?**=>7)-9/93@>@)7
@M03506:14:000000000-AKVR1:1:1101:20021:6255 1:N:0:38
CGAACTCCTACGGGAGGCAGCAGTAGGGAATCTTCCGCAATGGACGAAAGTCTGACGGAGCAACGCCGCGTGAGTGATGAAGGCTTTCGGGTCGTAAAACTCTGTTGTTAGGGAAGAACAAGTGCTAGTTGAATAAGCTGGCACCTTGACGGTACCTAACCAGAAAGCCACGGCTAACTACGTGCCAGCAGCCGCGGTAATACGTAGGTGGCAAGCGTTATCCGGAATTATTTGGCGTAAAGCGCGCGCAGGTGGTCTCTTAAGTCTGATGTGAAAGCCCACGGCTCAACCGTGGAGGGTC
+
CCCCCGGGG9GGGGGGGGGGGGGGGGGGGGGGGGGGGGGGGGGGGGGGGGGGGGGGGGGGGGGGGGGGGGGGEGGGGGGGGGGGGGGGGGGGGGGGGGGGGGGFGGGFGGGGGGGGGGGGGGGGGGGGGGGGGGGGGGGGGGGGGGGGGGGGGGGGGGGGGGGGCGGGFCGG>FGGCGGGGGGGGGGGGGGGGGGGGGGGGFGGCCFGGGGG8C>FG;5*=@CGGEGG+9CF+<98CCG=EGGEGGCDD5CEGGGGGFG7<C7EEGGG9FG=GGGCFFF3C@):E:5924798>E>FF>85
@M03506:14:000000000-AKVR1:1:1101:9415:6259 1:N:0:38
CGAACTCCTACGGGAGGCAGCAGTGGGGAATATTGCGCAATGGGCGAAAGCCTGACGCAGCGACGCCGCGTGGGGGATGAAGCTTCTCGGAGTGTAAACCCCTTTCGACCCGGACGAATGACCCGCAAGGGTTTGACGGTACGGGTATAAGAAGCCCCGGCTAACTACGTGCCAGCAGCCGCGGGAATACGTAGGGGGCCAGCGTTGCTCGGAATTACTGGGCGTAAAGGGTTCGTAGGTGGTGCGGTAAGTTGGAAGTGAAATCTCTGGGCTTAACCCAGGGGCTGCTTTTAAAACTGCC
+
CCCCCGGGGGGGGGGGGGGGGGGGGGGGGGGGGGGGGGGGGGGGGGGGGGGGGGGGGGEGGGGGGGGGGGGGGGGGGGGGGGGGGGGGGGFGGGGGGGGGGDGCGGGGGGGGGGGGFFFGGGGGGGDCFGGGGGEFFGGGGGGGGFGGGGGGFGGGGGGGGEGGGGGGGGGGGGGGGFFFCEGG**:CEFGFFGGGDECEDFFC;EEG+9CEGDFGGGGGCGCD8CEGFFDGFFGGCFD+CFCGFGG9/*<?FGG7+)*22<:<+::*+96595DC7=D*737:/7D38C*)1)*966=44
@M03506:14:000000000-AKVR1:1:1101:6393:6260 1:N:0:38
CGAACTCCTACGGGAGGCAGCAGTGGGGAATTTTGCGCAATGGGGGAAACCCTGACGCAGCAACGCCGCGTGGAGGATGAAGTCCCTTGGGACGTAAACTCCTTTCGACCGGGACGATAATGACGGTACCGGTGGAAGAAGCCCCGGCTAACTTCGTGCCAGCAGCCGCGGTAATACGAGGGGGGCGAGCGTTGTTCGGAATTATTGGGCGTAAAGGGCGCGTAGGCGGTGCGGTAAGTCACCTGTGAAACCTCTAGGCTTAACCTAGAGCCTGCAGGCGAAACTGCCGTGCTGGAGTGTG
+
CCCCCGGGGGGGGGGGGGGGGGGGGGGGGGGGGGGGGGGGGGGGGGGGGGGGGGGGGGGGGGGGGGGGGGGGGGGGGGGGGGGGGGGGGGGGGGGGGGGGGGGGGGGGGGGGGGGGGCGGGGGGFGGGGGGGGGGGGGGGGGDGGGGGGGGGGGGGFGGGGGGGGGGGGGGCGGGGGGGGGGGGGGGGGGGEDGGFGGGGGFGGGGGGGGGGGGGGGGGGGGGGGG9=EGGGGG58EFG7?EFFGCGGGF?FCCFCFF4F6?CECFFC+>F>G7**>>D:7<>G766?;5)3.*97:F>F?
@M03506:14:000000000-AKVR1:1:1101:9181:6260 1:N:0:38
CGAACTCCTACGGGAGGCAGCAGTGGGGAATATTGGACAATGGGCGAAAGCCTGATCCAGCAATGCCGCGTGGATGAAGAAGGTTTTCGGATTGTAAAGTCCTTTCGGCGGGGACGATGATGACGGTACCCGCAGAAGAAGCCCCGGCTAACTTCGTGCCAGCAGCCGCGGTAATACGAAGGGGGCTAGCGTTGCTCGGAATGACTGGGCGTAAAGGGCGCGTAGGCGGTTTGGACAGGTAGGCGTGAAATTCCTGGGCTCAACCTGGGGGTGGGGCTTAATACATCCAGCCTTGAGTGTG
+
CCCCCGGGGFFECGBFGGGGGGGF8FGG;FDGGGGGGGFGGGGGGCGGDEGGGGDCFFFFGGCFFF<FFGGGGGGGGGGGGGGFGCFFFGBFGGFGGGGGGGGGGGGGGGGGGDEGGGGFFDCFGGEF<FFEGEDFFCCFFDFCGEECBBFDEFGG:@*CFCG7FGGEEDF@FGFFC;8CEGGGG>E5CFE:8CC7+/CCC>8+3<<;88E8C>8CCE*8CE*2?E6/8:EEE5+++;*<+CFCC*17*+3?:E+?EF40:6*00*295C*)))):75**:89C+9:?7C)()19*)/7*/
@M03506:14:000000000-AKVR1:1:1101:14941:6266 1:N:0:38
CGAACTCCTACGGGAGGCAGCAGTGGGGAATTGTTCGCAATGGGCGCAAGCCTGACGACGCAACGCCGCGTGGAGGATGAAGATCTTCGGGTCGTAAACTCCTGTCGAGCGGGACGAAAGATCCGCGACCGAATACGTCGCGGAAGTGACGGTACCGCTAGAGGAAGCCCCGGCTAACTCCGTGCCAGCAGCCGCGGTAATACGGGGGGGGCAAGCGTTTTTCGGAATTCCTGGGCGTAAAGGGCTCGCAGGCGGCCAACTAAGTCAGACGTGAAAACCCTCGGCTTAACCGCGGAACGGG
+
CCCCCGGGGGGGGGGGGGGGDGGFFFGGGGFGCEFGDGDFGGFGGGGGGGGGGFGGGGGEGEGFGGGGGGFGDGFG7FGGGGAFGGGGGGGGGGEDGDGFFGFGGGGGGGGGGGGGDGGGGGGGGGGGGGD7FC@FG<CFG>ECFGGGCFDEGGBFDG*<CFGGGGCGCF8:8ECGGG@:CGF>GFCCGGGGGGGGGE5C7F<:ECGGGGGCE8E5?;:*;*2:>;5CF7+<?EGGE8CCCFCC=F5D*:CCGGG)*54**<DE9>9CC4*./**+*8*/0<555)1)6*/()..5)7))0
@M03506:14:000000000-AKVR1:1:1101:22149:6319 1:N:0:38
CGAACTCCTACGGGAGGCAGCAGTGGGGAATATTGGACAATGGGCGAAAGCCTGATCCAGCAATGCCGCGTGAGTGATGAAGGCCTTAGGGTTGTAAAGCTCTTTTACCCGGGATGATAATGACAGTACCGGGAGAATAAGCTCCGGCTAACTCCGTGCCAGCAGCCGCGGTAATACGGAGGGAGCTAGCGTTGTTCGGAATTACTGGGCGTAAAGCGCGCGTAGGCGGTCAGCACAAGTCAGTTGTGAAATCTCCGGGCTTAACTCGGAAAGGTCAACTGATACTGTGCGACTAGAGTGC
+
CCCCCGGGGGGGGGGGGGGGGGGGGGGGGGGGGGGGGGGGGGGGGGGGDGGGGGGGGGGGGGGGGGGGGGFGFFFFGGGGGGGGGGGGGGGGGDFGGGGGGGGGGGGGGGGCEDFGFFFGGGGGGGGGGGGGGGGGGGGGGGGGGGGGGGGGFGGGGGGFGGGGGGGGGGGGGGGGGGDEGGGGGGGGGGGGGGGGGGGEGE8CFGGGGGGEGGGGGGGDGGGEEGCEECEGGCACFGC<?C?E7CG7+<<?FCGFE>D3*:*+3*<C*)28DFG?C?>*97FGGFCBFC5(0>:4649F*
@M03506:14:000000000-AKVR1:1:1101:7311:6357 1:N:0:38
CGAACTCCTACGGGAGGCAGCAGTGGGGAATCTTGCGCAATGGGCGAAAGCCTGACGCAGCAACGCCGCGTGCGGGATGACGGCCTTCGGGTTGTAAACCGCTTTCAGTAGGGACGAAATTGACGGTACCTGCAGAAGAAGCCCCGGCCAACTACGTGCCAGCAGCCGCGGTAATACGTAGGGGGCGAGCGTTGTCCGGATTCATTGGGCGTAAAGAGCTCGTAGGCGGCTTGGCAAGTCGGGTGTGAAAGCTTCAGGCTCAACCTGGAGCGGCCACTCGATACTGCCATGGCTAGAGTCC
+
CCCCCGGGGGGGGGGGGGGGGGGGGGGGGGGGGGGGGGGGGGGGGGGGGGGGGGGGGGGGGGGGGGGGGGGGGGGGGGGGGGGGGGGGGGGGGGGGGGGGGGGGGGGGGGGGGGGGGGGGGGGGGGGGGGGGGGGGGGGGGGGGGGGGGGGGGGGGGGGGGGGGGGGGGGGGGGGGGGFGGGGGGGGGGGGGGGGGGGGGGGGGGGGGGGGGGGGGGGG9FGGGGGGGGGCCEGGCFFGGGGG7EEEFGFGGG7CFGFGFC66CGFFG6CGFGGGEGFGGFFFG?*:??*<?4)9)94//7
@M03506:14:000000000-AKVR1:1:1101:21221:6368 1:N:0:38
CGAACTCCTCCGGGAGGCAGCAGTGGGGAATATTGGGCAATGGCCGAAAGGCTGACCCAGCGACGCCGCGTGCGGGAGGAAGCCCTTCGGGGTGTAAACCGCTGTCAGGGGGGACGAAAGAATTGAGAGCTAATACCTCTCAGAAGTGACGGTACCCTCAAAGGAAGCACCGGCTAACTCTGTGCCAGCAGCCGCGGTAAGACAGAGGGTGCGAGCGTCGTTCGGCATTACTGGGCGTAAAGCGCGCGCAGGCGGATCCTGTAAGTCGGAAGGGAAATGGCAGTGCCCAACGCTGGCGCTG
+
CCCCCGGGG-FFGGGGGGGGGGEFEFGG,FFFGGGFGGFFFGEGGGGGGGGGGGGGGGGGGGGGGGGGGGGDGGGGGGCFFGGGGGGGGGGGGGGGGGGGGGGDGGFGGCGG>7FGCF@EFFGGGGGGGFGDFGGGGFFFCECCFGGGFGGGGD?:9AFFGGGGDFFGCAFEEGGG:FGFDCFFCG?FFG>FGGGGGGGGG+CCFG8*;CGGDDGDGG*:CC=8E*::CCC7@?**:E<8EE+2*1*>:=5:C5CDC>7CFC>9CGDCDG5>C**15*:**))*3**.)95<>)7>>BF35
@M03506:14:000000000-AKVR1:1:1101:10214:6421 1:N:0:38
CGAACTCCTACGGGAGGCAGCAGTCGAGAATTTTTCTCAATGGGGGAAACCCTGAAGGAGCGACGCCGCGTGGAGGATGAAGGCTTTCGGGTTGTAAACTCCTGTCATTTGGGAACAAGTTGCACACGTTAACTGCGTGGGCATTGATAGTACCAGAAGAGGAAGAGACGGCTAACTCTGTGCCAGCAGCCGCGGTAATACAGAGGTCTCAAGCGTTGTTCGGATTCATTGGGCGTAAAGGGTGCGTAGGTGGCGCTGTAAGTCGGGTGTGAAATTTCGAGGCTTAACCTCGAAACTGCAT
+
CCCCCGGGGGGGGGGGGGGGGGGGGGGGFEGGGGGGGGGGGGGGGGGGGGGGGGGGGGGGGGGGGGGGGGGGGGGGGGGGGGGGGGGGGGGGGGGGGGGGGGGGGGGGGGGGGGGGGGGGGGGGGFFGGGGGGGGGGGGGGGGGGGGGGGGGGFGFEGGGGGGGGGGGGGGCGGGGCGGGGGGGGGGGGGGGGGGGGDFFFGGGGGGEGGGGGGGCBEGGGEEGGGGGGGGDEGGE=EGGGEFGGE=DGEFGGFGD=BDG7CGGEGG>=9EFGFFGGBGGGFFGF7>9AF5<@FDEFFFF@
@M03506:14:000000000-AKVR1:1:1101:7631:6480 1:N:0:38
CGAACTCCTACGGGAGGCAGCAGTGGGGAATCTTGGACAATGGGCGCAAGCCTGATCCAGCCATGCCGCGTGGGTGATGAAGGCCCTAGGGTTGTAAAGCCCTTTCGGCGGGGAAGATAATGACGGTACCCGCAGAAGAAGCCCCGGCTAACTTCGTGCCAGCAGCCGCGGTAATACGAAGGGGGCTAGCGTTGCTCGGAATCACTGGGCGTAAAGCGCACGTAGGCGGATCCTTAAGTCGGGGGTGAAATCCTGGAGCTCAACTCCAGAACTGCCTTCGATACTGAGGATCTCGAGTCCG
+
CCCCCGGGGGGGGGGGGGGGGGGGGGGGGGGGGGGGGGGGGGGGGGGGGGGGGGGGGGGGGGGGGGGGGGGGGGFGGGGGGGGGGGGGGGGGGGGGGGGGGGGGGGGGGGGGGCFGGGGGGGGGGGGGGGGGGGGGGGGGGGGGGGGGGGGGGGGGGGGGGGGGGGGGGGGGGGGGGGGGGGGGGGGGGGGGGGGGGEGGGGGGGGGGGGGGG>FGGGGGGGGFFGGGGGGGFGGGGGGGGGGGDEGGGGDF<CGF8>F<FGGGFGGGGCCFGFCFGFDGF?@CEFDFFG:?FFFFFFF?>
@M03506:14:000000000-AKVR1:1:1101:20659:6482 1:N:0:38
CGAACTCCTACGGGAGGCAGCAGTGGGGAATCTTGCGCAATGGCCGAAAGGCTGACGCAGCGACGCCGCGTGTGGGAGGACGCCTTTCGGGGTGTAAACCACTGTTGCCCGGGACGAACATCCCTTTTCGAGGGGACTGACGGTACCGAGTGAGGAAGCACCGGCGAACTCCGTGCCAGCCGCCGCGGTAATACGGAGGGTGCGAGGGTTGTCCGGAATCAATGGGGGGAAAGGGCGCGTAGGTGGGGGGACGAGCGCGGGGTGGAAGCCGGGGGCGCAAACACGGGTAGGCCCGGGCAAG
+
CCCCCGDGF9F-FGGGGGGGGGGGGGFEGGGFGEGAB7:@CFGGGDCGGGGGGG8FFGGCFEGGGGGGEG>FFDCEGGGGGGGG8FFA:FGD::FFGGGDDGGFFGC?F,B>FF+3@FCF:@DCCFG9FBCGGDEGGGFFGGG:<FCFFE7<FFF7FFG7<CF7C*=C>>EDG5;?FGFF*:*:/:C5?>87:F8E*::EG>>8***2/:?;FCEG8*1+++<A68*****12:****1:=EE++:*):55=)/:/:)9)2:/**/075<*))17:))1))07**7D)(*))))0))))))
@M03506:14:000000000-AKVR1:1:1101:26401:6488 1:N:0:38
CGAACTCCTACGGGAGGCAGCAGTGGGGAATCTTGCGCAATGCGCGAAAGCGTGACGCAGCAACGCCGCGTGGGGGAAGACGGCCTTCGGGTTGTAAACCCCTTTCAGGAGGGACGAAGGTCAGGCCGGTAATAGCGGTCCAGGCTGACGGTACCTCCAGAAGAAGCCCCGGCTAACTACGTGCCAGCAGACGCGGAAATACGTAGGGGGCAGGCGTTGTCGGGAATTTTTGGGCGTAAAAAGCGCGTAGGCGCTCAGATAAGTCGGCTGTGAAAGTACAAGGCCCAATCATGGAAAGCAG
+
9CC<AF9AFFFC7FGGGGGGGGEGFCCGGCEEFGFA76@7,,C+BCF+@F,6BB,:BC7CFGGGGGG+478>C7:FFGGFD:CCCF85?C:AF+8ACD,BB+3,83@FFDDF7=+@B@+@,:FB,D7****>,F@F7:>C*,@8:CFGG17CFC,?FFF,:+5::,,=1<=<CECFG2<+*;85;:8@@0*;8888**/3<CCFG8*;85*:E5>CC**;@*28//;0++01*::5*:*/++2*5*>1:CEF7****02*307++*//1120*22+**2*2*.**)1)(2/.9*67*)))0
@M03506:14:000000000-AKVR1:1:1101:14241:6528 1:N:0:38
CGAACTCCTACGGGAGTCAGCAGTGGGGAATCTTGCGCAATGGGCGAAAGCCTGACGCAGCGACGCCGCGTGAGGGAAGAAGGCCTTCGGGTTGTAAACCTCTTTCAGAAGGGACGAAGCCACTCGGGTTAATAGCCCAGAGGGTGACGGTACCTTCAGAAGAAGCCCCGGCTAACTACGTGCCAGCAGCCGCGGTAATACGTAGGGGGCAAGCGTTGTCCGGATTTATTGGGCGTAAAGAGCGTGTAGGCGGTTTTACAGGTCGGCGGTGAAAACTCGAGGCTCAACCTCGAGCTGTCGG
+
CCCCCGGGGEFEEGFGEFFFE<CCEFGG7FGGEFGG7FFGGCFDGGGC7FFEGGGFGGDFFBFFFEGGGGEGCFC?ECCFFGGGG8FFFGGC@FFFFGGGGGGGGGGDAC<FGGGGDGDDEFFDFGGGBF><@FGGFFCFGFFEC::CFGGGGFDFA9;CCFGGCFGG7FGGGCEC9FGBFFCFFGG@FFCGEGC:8?F7<F2CCE5?8:EGCCC;C=EEF5E51;6<:@9CFGGE:57F7665>C:F+A6*95=5CFGGF?>C59E3797>47*:>=37175**16??FF?D>E)0018:
@M03506:14:000000000-AKVR1:1:1101:18525:6536 1:N:0:38
CGAACTCCTACGGGAGGCAGCAGTGGGGAATATTGCGCAATGGGCGCAAGCCTGACCGAGCGACGCCGCGTGGGCGATGAAGGCCTTCGGGTTGTAAAGCCCTGTCGAGGGGGAGGAAAGCCGCAAGGCCTGACCTATCCCTGGAGGAAGCACGGGCTAAGTTCGTGCCAGCAGCCGCGGTAAGACGAACCGTGCGAACGTTGTTCGGAATCACTGGGCTTAAAGGGCGCGTAGGCGGCGCGTCAAGTCGGGGGTGAAAGCGTTCGGCTCAACCGGACAAGGGCCCCCGATACTGACACGC
+
CCCCCFDCFGGGGDEEEGGGGGGGDFGGGGGGGFGF@FGGGGGFFGGGGEGGGFGD@FGGGGGFFEECEGEFCEGECGDGGGGGGGGGGGGFGGGCFFGGDGGFFGC7FFEGECGGCC8>FF>GGGGGGGGG8DFFFGGGGGGGEGGGGDFGG:E>CFGGFFGCEGGCC<FGGGGGGGGGGCEGFGGC>8**28CCEG>C/;5C@EGGC>E9+:FCFFCCEG9FFC>EGG8:8CC6:EC*::CE*:0:?EDGD5:);7CD?**::C*7:*+*97CE)<>**).2*)7<39)4)9*19*0.0
@M03506:14:000000000-AKVR1:1:1101:21130:6550 1:N:0:38
CGAACTCCTACGGGAGGCAGCAGTATTAGAAACCCGAGTAGTCCAGATCGGAAGAGCACACGTCTGAACTCCAGTCACCGCCGCTGATCTCGTATGCCGTCTTCTGCTTGAAAAAAAAAAAATATACAATCCATACTTTAACCATCTCCTCCAAATCACACGTACCACACAACGTTTCATCGAATGAGATCTCGTGCAACCTTCCACATCATATCTCTCACCCCCTCCTTAATTCCATAACGCTCTACTAACTTCCACACCTCTCACAATTGCCCACCGATCATCTAACACACGCCACCCA
+
CCCCCGGGGAGGGGGGGGGGGGGGGGGGGGGGGGGGGGGGGGGGGGGGGGGGGGGGGGGGGGGGGGGGGGGGGGGGGGGGGGGGGGGFGGGGGGGGGGGGGGFGGGGF<FFFGGGDGGGG883,,5,,8,3,,,,:,,,,,,:,,:,,,,38,,,,,,:@3+3,@*3,,633**6,,7,,7,,><,,2,,27,,*,**,2,6222BC74,6,6++++55+>**8:8***+1++1++15+0+**/*20*+3++*0+2+**1*0*+2*3*+*+/2**0*.)))0.++**1)*)(0)))0))))
@M03506:14:000000000-AKVR1:1:1101:25070:6595 1:N:0:38
CGAACTCCTACGGGAGGCAGCAGTGGGGAATTTTGCGCAATGGGGGAAACCCTGACGCAGCAGCGCCGCGTGGAGGATGAAGTCCCTTGGGACGTAAACTCCTTTCGACCCGGACGATAATGACGGTACGGGTGGAAGAAGCCCCGGCTAACTTCGTGCCAGCAGCCGCGGTAATACGAGGGGGGCAAGCGTTGTTCGGAATTATTGGGCGTAAAGGGCGCGTAGGCGGTGCGGGAAGTCACCTGTGAAATCTCCGGGCTTCACGCGGAGCCTGCAGGCGAAACGGCCGTGCTTGAGTGTG
+
CCCCCFFFGGGGGGGGGGGGGGFEFGGGGGGGGGGGGGGGGGGGEGGCFGGGFGGGGGGGGFGGGGGDGEGGGEFEFGFGGGGG?FGFFGFFGDCFFGGFGGFGCFEFGCGGGGGGGGD7<DFFGGGGGGGGEGGCGFGDGG7D:CEGD@FGCF@CFFEGGGF7FCFGEGG<C72FFGFG>EGDCEC5EFGC*8;F+1:5?@69A+0<>8C:*2*<C*21:C*::CDGGCC8EE*:*89+0<<CEGGFG++<:+<)/<D7=*0+*9>5*7C>DCCC479C<@@:*)9>4D3()*07<769F
@M03506:14:000000000-AKVR1:1:1101:12045:6609 1:N:0:38
CGAACTCCTACGGGAGGCAGCAGTGGGGAGTATTGGACAATGGGGGCAACCCTGATCCAGCAATGCCGCGTGAGTGATGAAGGCCTTAGGGTTGTAAAGCTCTTTCGACGGGGAAGATGATGACGGTACCCGTAGAAGAAGCCCCGGCTAACTTCGTGCCAGCAGCCGCGGTAATACGAAGGGGGCTAGCGTTGTTCGGATTTACTGGGCGTAAAGGGCGCGTAGGCGGTGCAATAAGTCAGGCGTGAAAGCCCCGGGCTCAACCCGGGAATTGCGCTTGATACTGTTGCGCTTGAATCCA
+
CCCCCGGGGGFGGGGGGGGGGGGGGGGGFGGGGGGGGGGGGGGGGGGGGGGGGGGGGGGGGGFFGGGGGGFGGGFFGGGGGGGGGGGGGGGGGGGGGGGGGGGGGGGGGGGGGGGGGGGGGGGGGGFFGGGGGGGGGGGGGGGGGGGGGGGGGGGGGGGGFGGGGGGGGGGGGGGGGGCFGGGGGGGGGGGF=FEEDGGGECCFFFGGGGEGGDFFGGED=CCE>EFEGCE869CG?F7C?CFDECE*:FGG4:=DGFGCFCFF=>ECC1:729:/)75C4@?77=:@<FE0))<FFF*<*
@M03506:14:000000000-AKVR1:1:1101:17085:6636 1:N:0:38
CGAACTCCTACGGGAGGCAGCAGTGGGGAATTTTCCGCAATGGGCGAAAGCCTGACGGAGTGACGCCGCGTGTGGGACGAAGGCCTTCGGGTCGTAAACCACTGTCAGTGGGAAAGAAGGGTGTCGGTGCTAATACCATCGGCATTTGACGGTACCTGCAGAGGAAGCCCCGGCCAACTCTGTGCCAGCAGCCGCGGTAAGACAGAGGGGGCAAGCGTGGCTCGGAATTACTGGGCGTAAAGGGCGCGTAGGCGGGATGGCACGTCGGTCGTGAAATCCTCCGGCGCAACCGAAGAACGTC
+
CCCCCFGFF<@FECFGDEGDDFDFGGGGGGGFGGGGEGGGGGGFFGGG>CG8F@DFGD@6FE9EBEGDGG:FGGGG8=F@CBEGGGGGFGGGCEFG87FF,BFCE?@E<EFGB<BGGFF,CB>FGGGGEGGC,,@FFFFFGGE7<FEF,@F*>*C7<>CFCFG7F,>CF:FF:@E*=FGGFFGFFGGGGF>FGB7:CCE>C++3;CFFG*5C>8C>5C**:*<EEEDGF<++36C=E:<;*<0/:5:7*:C=**2/*0196C*7/*:):CE7DD5+0=47*)7*:)95(9)4375))0750
@M03506:14:000000000-AKVR1:1:1101:6859:6651 1:N:0:38
CGAACTCCTACGGGAGGCAGCAGTGGGGAATTTTGCGCAATGGGGGAAACCCTGACGCAGCAACGCCGCGTGGAGGATGAAGTCCTTCGGGACGTAAACTCCTTTCGATCGGGACGATAATGACGGTACCGGAAGAAGAAGCCCCGGCTAACTTCGTGCCAGCAGCCGCGGTAATACGAGGGGGGCGAGCGTTGTTCGGAATTATTGGGCGTAAAGGGTGCGTAGGCGGTTTGGTAAGTCTTATGTGAAATCTATGGGCTCAACTCGTAGACTGCATGAGAAACTGCAGGGCTTGAGTATG
+
CCCCCGGGGGGGGGGGGGGGGGGGGGGGGGFGGGGGGGFGGGGGGGGGGGGGGGGGGGGGGGGGGGGGGGGGGGGGGGGGGG9FFGGGGGGGGGGGDFFGFGGGGGGFGGGGEEGGGGGGGGGGGGGGGGEGGGGFFGCFGGFGGGGGGCGCFGGGGFGGGGGGGGFGGGGGGGGGGGFGGGGGGGGEEDEECEGGGGCEEFFG7CFGG5EEE**<EC8=EEECED6?E8**/5/<+A:@??7<CF?C9++<*2+*<770*37FFG*9>D54?F5<7=2977):CFF*.572<FF>)19*0
@M03506:14:000000000-AKVR1:1:1101:17952:6746 1:N:0:38
CGAACTCCTACGGGAGGCAGCAGTGGGGAATTGTTCGCAATGGGCGCAAGCCTGACGACGCAACGCCGCGTGGAGGATGAAGACCTCCGGGTCGTAAACTCCTTTCGATCGAGACGAATGGCCTCCGGGTGAACAATCCAGAGGAGTGACGGTGCCGAGAGAAGAAGCCCCGGCTAACTCCGTGCCAGCAGCCGCGGTAATACGGGGGGGGCAAGCGTTGTTCGGAATTACTGGGCGTAAAGGGCTCGCAGGTGGCGAACTAAGTCAGACGTGAGATCCCTCCGCTTATCCGGGTAGCTGC
+
CCCCCGGGGGGGGDGGGGGGDFGGGGGGGGEFDCFGBFFDGGGGGGGGGGGGGGGGGGGDEGGDCFGDGGGGD7FFGGGGGGGGGGGGGGGGGGGG?@FEGGGGGGGGGGG>FFGGDGGFFGGGFGGGG:FGGGGGFG,,@:DF,<>FGGGEE7C,1**11<FFF<CFCFGGDG7:<CFGG:=7CCCFCC8E*::?E:85A++/*::E>CCGGG5*;EC8C8+;CC88<+<F+<*;7:7*1ACE5*595:*:<6*0*01>F9><+:7?7CE5*1*3:F4*0))2>5*7)2/:3>75)99@)
@M03506:14:000000000-AKVR1:1:1101:5377:6748 1:N:0:38
CGAACTCCTACGGGAGGCAGCAGTGGGGAATATTGGACAATGGGCGAAAGCCTGATCCAGCAATGCCGCGTGAGTGATGAAGGCCTTAGGGTTGTAAAGCTCTTTTACCCGGGATGATAATGACAGTACCGGGAGAATAAGCCCCGGCTAACTCCGTGCCAGCAGCCGCGGTAATACGGAGGGGGCTAGCGTTGTTCGGAATTACTGGGCGTAAAGCGCACGTAGGCGGCTTTGTAAGTTAGAGGTGAAAGCCCGGGGCTCAACCCCGGAATTGCCTTTAAGACTGCATCGCTAGAATTGT
+
CCCCCGGGGGGGGGEGGGGGGGGGGGGGEGGGFFECGGCEGGFFFFGGGGGGGFGGGGGGGGGGEFGDGGGGGGGGGGGGGGGGGGGGGGGGGGGGGGGGGGGGGGGGGGGGGGGCGGGCFGGGGGGGGEFGGGGGGGGG,FFGGGDGGGGGGGGECDCFFFGGG:FBEEGGDGG9>BEGGGGCEGGGGGGECCCGGGGGGGFFC9EGGGCE8EGCCEE8EGFC>59=EE?>FD:CFGG7<<9<C?E>97CEFGEG5>D5=9DG*CGGCCEF6DCGFFG*:4=CF4CFFGFF4)56*9**1
@M03506:14:000000000-AKVR1:1:1101:7321:6751 1:N:0:38
CGAACTCCTACGGGAGGCAGCAGTGGGGAATTGTTCGCAATGGGCGCAAGCCTGACGACGCAACGCCGCGTGGAGGATGAAGATCTTCGGGTCGTAAACTCCTTTCGATCGAGACGAATGGCCCTTGGGCTAATCACCAGGGGAATGACGGTACCGAGAGAAGAAGCCCCGGCTAACTCCGTGCCAGCAGCCGCGGTAATACGAGGGGGGCAAGCGTTGTTCGGAATTATTGGGCGTAACGGGCGCGTAGGCGGTGCGGTAAGTCACCGGTGAAATCTCCGGGCTTAACTCGGAGCCTGCA
+
CCCCCGFFGGGGGGGGGGGGGGGGGGGGGGGGGGGGGGGGGGGGGGGGGGGFGGGGGGGGGGGGGGGGGGGGGFECGGFGGGGAFFGGGGGGGGGGFGGEFGGGGFGGFGECEDCEGFDFGEFFGFEEFGGGGGFFGGC<FDCEGCFGFG@FF<FGEC<CC7<ECFFFGGGGD<@C@CGGGGGG:CFFGGGGGGGGGGGGGGFGD5CDDEG5F5CEGCEGG?EEEE8FGGGGC5FCC=D5EEC57CE7EEECC5EDGBDG*>FF+:?C*):)1*:+29DGGFFG=5664C=?D:@58)7>)
@M03506:14:000000000-AKVR1:1:1101:16451:6779 1:N:0:38
CGAACTCCTACGGGAGGCAGCAGTGGGGAATATTGGACAATGGGCGCAAGCCTGATCCAGCCATGCCGCGTGAGTGATGAAGGCCCTAGGGTTGTAAAGCTCTTTTGTGCGGGAAGATAATGACGGTACCGCAAGAATAAGCCCCGGCTAACTACGTGCCAGCAGCCGCGGTAATACGTAGGGTGCGAGCGTTGTCCGGAATTACTGGGCGTAAAGCGCACGTAGGCGGCTTTGTAAGTTAGAGGTGAAAGCCCGGGGCTCAACCCCGGAATAGCCTTTAAGACTGCATCGCTTGAACACG
+
CCCCCGGGGGGGGGGGGGGGGGGGGGGGDGGGGGGGGGGGGGGGGGGGGGGGGGGGGGGGGGGGGGGGGGGGEGFFGGGGGGGGGGGGGGGGGGGGGGGGGGGGGGGGGGGGGFDFGGGGGGGGGGGGGGGGGGGGGGGGGGGGGGGGGGGGGGGGGGGGGGGGFGGGGGGGGGGGGGGGGEGGGGGDGGGGGGGGDEGGGGGGGGGGGGGGGCGGFDDGGGGFGGGGGDGGGGGFGGGGGGCFFFFFFGCFFGECGFC7FFGFGDGGG3=F=FFGF4C:F8@GGFFFAFFFFFFF4?FF>
@M03506:14:000000000-AKVR1:1:1101:20094:6784 1:N:0:38
CGAACTCCTACGGGAGGCAGCAGTCGAGAATTTTTGACAATGGGGGAAACCCTGATCGAGCGACGCCGCGTGGAGGATGAAGGTCTTCGGGTTGTAAACTCCTGTCATTTGGGAACAAGGCGTACGTATTAACTGTACGTGCGTTGATAGTACCAGAAGAGGAAGGGACGGCTAACTCTGTGCCAGCAGCCGCGGTAATACAGAGGTCTCAAGCGTTGTTCGGATTCATTGGGCGTAAAGGGTGTGTAGGTGGCGCGCTACGTCGGGTGTGAAATCTCGTAGCTTAACTCCGAAACTGCAT
+
CC@CCGAFF-FGEECEGGGDGD8FDFGBFGF@E@ECFGGGGFGGGGGGC@CFF@@FFEGFGEGECFGCCFGGDEGE:EEFEGCFCFGGF@CFGGE?FFGFFDGC?D9F<EF<FF<FEFFFGDF7FEF,,B@,3=<@BDEBFCGE:CF=CCFG9FFEGGG,,6,@:<F>7F@7FFGC<,>,,@FG,@FFGFCFE7C<*B2B<;9<FFFG+B?FGGG8/:/8@EGD58F7:++2C5C8:*5@7:752::>FF9<C6**2)CD**9>E)C*C<E4**:C:=F/955+<9**.09:3B))*7969
@M03506:14:000000000-AKVR1:1:1101:22044:6790 1:N:0:38
CGAACTCCTACGGGAGGCAGCAGTAAGGAATATTGGTCAATGGGCGAAAGCCTGAACCAGCCATGCCGCGTGGAGGATGAAGGTCCTCTGGATTGTAAACTTCTTTTATTTGGGACGAAAAAAGGGAATTCTTTCTCACTTGACGGTACCAGATGAATAAGCACCGGCTAACTCCGTGCCAGCAGCCGCGGTAATACGGAGGGTGCAAGCGTTATCCGGATTCACTGGGTTTAAAGGGTGCGTAGGCGGACAGGTAAGTCAGTGGTGAAATCTTTGGGCTTAACCCGAAAACTGCCATTGA
+
CCCCCGGGGGGGGGGGGGGGGGGGGGGGFGGGGGGGGGGGGGFGGGGGEGGGGGGGGGGGGGGGGGGGGGGGGGGGGGGGGGGGGGGGGGGFGFGGGFGGGGGGGGGGGGGGGGGGGEFEEE7FEGGGFGGGGGGGGGGGGGGGGGEGGGGGGGGGFFGGGGGGGDGGDGGGGGGGGGGGGGGGCCGGGGGGDGGGGGGGGGEGGGGFGGGGGEFF9C=EGEGEFCGFGFE5FGGGGGFEGGCEEGFGCECEFFG>+9:F?FGG6*7:+:CF7::?CD:59<F?FFGEBDBBFF=76=FF4
@M03506:14:000000000-AKVR1:1:1101:20268:6793 1:N:0:38
CGAACTCCTACGGGAGGCAGCAGTGGGGAATTTTGGACAATGGGGGCAACCCTGATCCAGCCATGCCGCGTGCGGGAAGAAGGCCTTCGGGTTGTAAACCGCTTTTGTCTGGGAAGAAAAGGCGCTCCCTAATACGGGGCGTTCTTGACGGTACTGGAAGAATAAGCACCGGCTAACTACGTGCCAGCAGCCGCGGTAATACGTAGGGGGCGAGCGTTAATCGGAATTACGGGGGGTGAAGCGTGCGCAGGCGGGTCGTTGTGTCTGATGTCAAAGCCCGGGGCGTAACTGGGCAATGGCG
+
CCCCCGGGCE-;@CCGGGGGGGGCFGGGGDGGGDGCGFG<FGDFC@FEFGFFGDF9EFG?FGGGGGGDGDGGGGGDGGGF8FFCF,BEFGCFGGGGG9EFG7@FCCFGFFFGGFFEGGGGGGGDECG=CDGFGGDDCFE>E<:>EDDGDED<<FA;CFDGGF9=FFG9<:B@F*CFGGCF*=BCF:2=9+2FC*/::*8+9<C<98:**?C8888E?8EF7?8>51;<+<***:8E1*90CFE5:*:/::ECDE*)281*:172+*+*3:0*000+9)5))00**097(**(0)7))965)
@M03506:14:000000000-AKVR1:1:1101:6466:6806 1:N:0:38
CGAACTCCTACGGGAGGCAGCAGTGGGGAATTGTTCGCAATGGGCGCAAGCCTGACGACGCAACGCCGCGTGGAGGATGAAGACCTTCGGGTCGTAAACTCCTTTCGATCGAGACGAACGGCTTCCGGGTGAACAATCCGGGAGATTGACGGTACCGAGAGAAGAAGCCCCGGCTAACTCCGTGCCAGCAGCCGCGGTAATACGGGGGGGGCAAGCGTTGTTCGGAATTACTGGGCGTAAAGGGCCCGTAGGCGGCCAACTACGTCAGACGTGAAATCCCTCGGCTTAACCGGGGAACTGC
+
CCCCCGGGDGEFEGGDFGGGGG@@EFGGGGFE6EFCEGCFGGGFFGGGGGGGGCGGGEGGGGGGGGGEEFGGGGGGGGGGGGFGGGFGGDGGGEFGGGGGGGGFGGGGGG:CG<FGGEGGGGGG,>7F7FFF9FGGFGGGDGEEDGFCFGGGGG:FDF@FGGGGFGGFGGGC@FEFGF99?EGFGFC?CEEGGGGGGGCEG7CFDGEE*?C585>EEG:5CC988*;A<CFC7E5CEE5*7EC=E*/9/*::4EG3EEGGGF*:275DFF57*9>7:6CC*75=5)9).7927<@3).7**
@M03506:14:000000000-AKVR1:1:1101:7588:6809 1:N:0:38
CGAACTCCTACGGGAGGCAGCAGTCGAGAATCTTCGGCAATGGGCGCAAGCCTGACCGAGCGACGCCGCGTGAAGGATGAAGGCCTTCGGGTTGTAAACTCCTGTCGAGGGGGAGGAAGGCGCAAGCTTGACCTATCCCTGGAGGAAGCACGGGCTAAGTTCGTGCCAGCAGCCGCGGTAAGACGAACCGTGCGAACGTTATTCGGAATCACTGGGCTTAAAGCGCGTGTAGGCGGATGGGGACGTCGGTTGCTGAAATCCCCCGGCCCACCCGGGGAACGGGCGCCGAACCGCCCCGTCC
+
CCCCCGGGGGGGGGGGGGGGGGGGGGGEGGGGGGGGGCFEF@FCCCEGGGGGGCGGG:CEGGGGGGGGGGGGGEFCGGGGFCCFGGGGGGG=FEGFFFGFEGFGGGGGGGGDGGGGGGGGGEDGGGCCEGGGGGGGGEF:DCFFEG@EGCGEBFGFGGFGGGG<@FCGGCFGGGGGGDGDECFFGCEEEGCCEE88CE:E8FFGGGGCF6:6CEFGGGFGGGGGEGGE8EF:@9=C5:)8:5=CGEGC5:/>FCF70**2<63CDGC)/**87)5*/5<<77@557D>1D595@E555530
@M03506:14:000000000-AKVR1:1:1101:13922:6847 1:N:0:38
CGAACTCCTACGGGAGGCAGCAGTTAGGAATTTTGGGCAATGGGCGCAAGCCTGACCCAGCAACGCCGCGTGGGTGACGAAGGCCTTCGGGTTGTAAAGCCCTTTTCTGAGGGAAGATGATGACGGTACCTCAGGAATAAGCACCGGCTAACTACGTGCCAGCAGCCGCGGTAATACGTAGGGTGCAAGCGTTGCCCGGATTTATTGGGCGTAAAGGGCGCGTAGGCGGTCACGCACGTCCGTTGTGAAATCGCTCGGCTCAACTGGGCGGGGTCAGCGGATACGGTGTGGCTGGAGCAAG
+
CCCCCGGGGGGGGGGGGGGGGGGFGGGGGGGGGGGGGGGGGGGGGGGGGGGGGGGGGGGGGGGGGGGGGGGGGGGGGGGGGGGGGGGFGGGFGGGGGGGGGGGGGGGGGGGGGGGGGGGGGGGGGGGGGGDFCFFGGGGGGD=FGEGGFGGGGGGGEFGGGGGGGGCEEGGGGC;FFFFEGGGGGGGGGFGGGGGGGGGE8CFGGFGGGGC:>EFFFEC8EGGCEGGGGEEGGEGGE=<FCEGGGE5*:<9C3FGGG39*:EC6097DCDDBDDD=*)9C35<<FF9@<GDF)7>FF>355
@M03506:14:000000000-AKVR1:1:1101:19671:6877 1:N:0:38
CGAACTCCTACGGGAGGCAGCAGTGGGGAATTGTTCGCAATGGGCGCAAGCCTGACGACGCAACGCCGCGTGGAGGATGAAGGTCTTCGGATTGTAAACTCCTGTTGCTCGGGACGAAAAGCTCAGACCTAATACGTCGGAGTCTGACGGTACCGAGTGAGGAAGCCCCGGCTAACTCTGTGCCAGCAGCCGCGGTAATACAGAGGGGGCCAGCGTTATTCGGAATTATTGGGCGTAAAGGGCGCGTAGGCGGCCATGCGTGTCTTCCGTGAAATCCCTCGGCTTAACTGAGGACGTGCGG
+
CCCCCGGGG?FGGGGGGGGGGGGGGGGGGGGGGGGGGGGGGGGGGGGGGGGGGGGGGDGGGGGGGGGGGGGGGGGGGGGGGGGGGGGGGGDGGGGGGGGGGGGGGGGGGGGGGGGGGGGGGGGGGGGGGGGGGGGGGGGGGGGGGGGGGDFGGEFEGGGGGGGGGGGGGGGGGGGGGGGGGGGGGGGGGGGGGGGGGGFGGGGGGGGG>CEEGGGGEDFGF=C;88CFGGGGGGGEE=7CGGGGGGGGGE+:DEEDEFGDGGDG+CCCEGG@<FFDD@CGGFFC=@C?9F=:F::B7@FFF
@M03506:14:000000000-AKVR1:1:1101:5315:6882 1:N:0:38
CGAACTCCTACGGGAGGCACCAGTAGGGAATCTTGGACAATGGGCGAAAGCCTGATCCAGCGACGCCGCGTGGGGGACGAAGGCCCTCGGGTTGTAAACCCCTGTTGTTGGGAAAGAAGCCGGGCGCATAGCCCGGTGACGGTACCCAACGAGGAAGCCCCGGCTAACTACGTGCCAGCAGCCGCGGTAAGACGTAGGGGGCGAGCGTTATCCGGATTCACTGGGCGTAAAGGGCGCGCAGGCGGCTACGTAAGTCCGGCGTGAAATCCCATGGCTTAACTGTGGAACTGCGTCGGATACT
+
CCCCCGGGGGGGDGGGCFGGGGGGAFGDGGGGGGFGGGGGGFE8FGG:FCFFGGFGGGGGGGGGGGGDGGGEDGEEFEEGGCFGGGGFGGGGGGGGGGGG:FDDFGF>DFGGGFG<FFGFGGCGEGGGGDFFFGGGGGCG7FGCGGFGFGGCFCFFFGFGEGGGGGFGGGGGGEGFFEGGGFGEGGGGDGGGGGCGDEE>8EECG>8CEEGG7?EEEGCFG?9CCFGG**1<C=C=58C*:ECEGGG3*/:?4=0?<BDG5>):5CCF<427C0*0*67C*9=FG4*/4D=0)7555>:F6
@M03506:14:000000000-AKVR1:1:1101:4263:6885 1:N:0:38
CGAACTCCTACGGGAGGCAGCAGTGGGGAATATTGGACAATGGGCGAAAGCCTGATCCAGCCATGCCGCGTGTGTGAAGAAGGTCTTCGGATTGTAAAGCACTTTAAGTTGGGAGGAAGGGTTGTAGATTAATACTCTGCAATTTTGACGTTACCGACAGAATAAGCACCGGCTAACTCTGTGCCAGCAGCCGCGGTAATACAGAGGGTGCAAGCGTTAATCGGAATTACTGGGCGTAAAGCGCGCGTAGGTGGTTTGTTAAGTTGGATGTGAAAGCCCCGGGCTCAACCTGGGAACTGCA
+
CCCCCGGGGGGGGGGGGGGGGGGGGGGGGGGGGGGGFGGGGGGGGGGGGGGGGGGGGGGGGGGGGGGGGGGGGGGGGGGGGGGGGGGGGGGGGGGFGGGGGGGGGGGGGGGGGFGGGDFGGFGGGGGGGGGGGGGGGGGGGGGGGGEGGGGGGGGGGGGGGGGGGGGGGGGGGGGGGGGGGGFFGGGGGGGGGGGGGEEFGGGC9FGEGGGGGGGGGEGGGGGGGGFFGGGGFGGGGGG5:FCEGCGGGEGGGGGFFFGGGGFCFGGGGGGFGGFGGFGGGFFGCFG@?G?1>FFFFFFF9
@M03506:14:000000000-AKVR1:1:1101:21383:6941 1:N:0:38
CGAACTCCTACGGGAGGCAGCAGTGAGGAATCTTCCGCAATGGGCGAAAGCCTGACGGAGCGACGCCGCGTGTGGGATGAAGTCTTTCGGGATGTAAACCACTGTCGGAGGGGAAGACAAAAAAGACGGTACCCTCCAAGAAAGCCCCGGCTAACTACGTGCCAGCAGCCGCGGTAATACGTAGGGGGCAAGCGTTATCCAGATTTACTGGGCGTAAAGCGCGTGTAGGCTGCTGGTTAGGTGTGATGTGAAATCTTCGGGCTCAACCCGAAAACTGCATTGCCAACCGGCCTGGCCAGCG
+
CCCCCGGGG-EFGGGGGGGGGGGGFECFFFGGGGGGGGGGGGGGGGGGGGGGGGEFFFGCFGGGEGGGGGGGGGGGGGFGGGGGGGGGGGGGGGGEGGGGGGGFGGFDGGGGGGECFGGG@FFEGGGGGGGGGGGGGFGGDFFGGGGGGFCEG,DFFFGGGGGGGGGGGGGGGGGDEGGGGGGGGDDEGECGGGGGGGGGG6:FGFGGG9CFFEGGEDGFGGCEGGGGGG6CEGGFGDFGGGGGEC9DFGFCGFGGFFGGCEDFCGGGG)*5)1CC>F*:>6F+<6CD(>DFD>55))7))
@M03506:14:000000000-AKVR1:1:1101:8414:6967 1:N:0:38
CGAACTCCTACGGGAGGCAGCAGTGGGGAATCTTGCGCAATGGGCGAAAGCCTAACGCAGCAACGCCGCGTGGAGGATGAAGGCCCTTGGGTTGTAAACTCCTGTCGGCTGGGAAGAAATCGTGCGGTGCTCATACCATCGCGCGTTGACTGTACCAGCAAAGGAAGCCCCGGCTAACTCTGTGCCAGCAGCCGCGGTAATACAGAGGGGGCCAGCGTTATTCGGAATTATTGGGCGTAAAGGGCGCGTAGGCGGCCATGCGTGTCTTCCGTGAAATCCCTCGGCTTAACTGAGGACGTGC
+
CCCCCGGGGGGGGGGGGGGGGGGGGGGGGGGGGGGGGGGGGGGGGGGGGGGGGGGGGGGGGGGGGGGGGGGGGGGGGGGGGGGGGGGGGGGGGGGGFGGGGFGGGGGGGGGGGGGGGGGGGGGFGGGGGGGGGGGGGGGGGGGGGGDGGGGGGGGGGGGGGCGGGGGGG7FGGGGGGGGGFFGGGGGGGGGGGGGGGGGDGGGGGGGFGEGGGEGFGEGGDFGGD>A=FGGGCCCDE?DCGGGGGG=D=EEGGGGG=>FGGGGD5>7CF>CFGC9+*9997@DEGFG?4FFAFFFF>57>)
@M03506:14:000000000-AKVR1:1:1101:20985:6978 1:N:0:38
CGAACTCCTCCGGGAGGCAGCAGTAAGGAATATTGCGCAATGGACGACAGTCTGACGCAGCGACGCCGCGTGGGGATGAAGGTCTTCGGATTGTAAACCCCTTTCGGGAGGGAAGATGGAATTGGGTAACCCATTCGGACGGTACCTCCAGAAGCAGCCACGGCTAACTTCGTGCCAGCAGCCGCGGTAATACGAAGGTGGCCAGCGTTGTTCGGATTTACTGGGCGGACAGGGAGCGTTGGGGGTTCGGTGAGCCCTCTTGTGAATCCCCAGGCCTAACCTTGTACAGTTGGGGGGGGCG
+
CCCCCGGGG9FFEDCGEEBFBEE@AFFG?EFEFFGDGGCCF<@9C:FEC@CFGA<EEGCGGGGGDEGFECFFFGD+F4:?DEFG,C?AC84?=EFF<FFGGFGGGECF+>==:,B>9BC>C9,CFFF9D<FFGGGG9C:F*<*8*>DFC>CCA:<,,:D7B>F:<=:CFGGD:CFG9:722<C>411=8*7?:5*;5:<CG>*028?*8**;:C8*;?F<<+:+@*2**:*;CE=?/21*2:**2>:4=7**/:6*;)57+<0+3:7*+2*.97**2)*9***3010*6**6)))03)))0
@M03506:14:000000000-AKVR1:1:1101:25480:6999 1:N:0:38
CGAACTCCTACGGGAGGCAGCAGTGGGGAATTTTGGGCAATGGGCGCAAGCCTGACCCAGCAACGCCGCGTGAGGGAGGAAATCCTTCGGGATGTAAACCTCACAAGCAAGGGAAGAGCGCTCAGGGGTGAATACCCCCTGAGTCCGACGGTACCTTGCGTAAGCCACGGCTAACTACGTGCCAGCAGCCGCGGTAATACGTAGGTGGCAAGCGTTGTTCGGAATTATGGGGCGTAAAGGGCGCGTAGGCGGTCTTGTATGTCAGCTGTGAAAGCCCGGGGCTCAACCCCGGAGGGTCGGC
+
<CCCCGGDGGGDCCGDGGGGDE<CEF,@6B,CCFEEGCGGGDDEGCD@FEF<FGGGGDFCDGFGGGG:CG+=7,<C:FGEEE9ED9AED:F7FGEAFF9,4EAF8AEE<FFGGGGGGG8@EBFGGDFGCFGGGGGDE@FGG77@FGGGGGGGFCF?FC,>BGGGGCFC*:7CEGF;;FEFGCEGFGGGGFGDFGGDGD9ACECEC0<8@8C>8C8EEG8??EC5:C7E++2A5CEG=CF7ECE5C**9*3:EDECFF?F7?FGG77C6+*+9:D**179DD.)2+*95,*8()75@)7>>)
@M03506:14:000000000-AKVR1:1:1101:23181:7015 1:N:0:38
CGAACTCCTACGGGAGGCAGCAGTGGGGAATCTTGCGCAATGGGCGAAAGCCTGACGCAGCAACGCCGCGTGGGGGATGAAGGCTCTCGGGTTGTAAACCCCTTTCAGCAGGGACGATTAAGACGGTACCTGCAGAAGAAGGACCGGCCAACTACGTGCCAGCAGCCGCGGTAATACGTAGGGTCCGAGCGTTGTCCGGATTTATTGGGCGTAAAGAGCTCGTAGGCGGCTTGGTAAGTCGGATGTGAAAACTCGGGGCTCAACCCCGAGACGCCATCCGATACTGCTATGGCTGGCGTCT
+
CCCCCGGGGGGGGGGGGGGGGGGFDFFGGGGGGGGGGGGGGGGGGGGGGGFGGGGGGGGGGGGGGGGGDGCFGGGGGGGGGGGGGGGGGGGGGGGGGGGGGGGGGGGGGAFGGGGGGGFGCFGGGGDCFFGGGGGGGFFGGG7FFGEGGGGGFGGGGGGGGGGGGFGGGDGFGGGC<BFFFGGFGD@CECEECEGGGGGG>*<+AF7FFFCCEEGCGGFC8EGGGGGGGGG5:=<@?FFFGEE5ECFG+<CFGGGC55C/:C4CEDGDCD=DDD7:*65DDDD5:@GFAF=0>?)5)0)7)
@M03506:14:000000000-AKVR1:1:1101:13936:7016 1:N:0:38
CGAACTCCTACGGGAGGCAGCAGCAAGGAATCTTCCGCAATGGGCGATGAGCCTGACGGAGCAACGCCGCGTGGGGGATGAGGCCCTTCGGGGTGTAAACCCCTTTTCTGTGGGAAGAAGATCTGACGGTACCACAGGAAGAAGGACCGGCTAACTACGTGCCAGCAGCCGCGGTAATACGTAGGGTCCGAGCGTTGTCCGGAGTTACTGGGCGTAAAGCGCGCGCAGGCGGCGGTGCTGGCCCGGCGTGAAAGCCCCCGGCTCAACCGGGGAGAGTCGTCGGGGACCGCACCGCTTGGGG
+
CCCCCGGGGGGGGGGGGGGGGGGGGGGGGGGGGGGGGGGGGGGGGGGGGGGGGGGGGGGGGGGGGGGGGGGGGGGGGGGGGGGGGGGGGGGGGGGGGGGGGGGGGGGGGGGGGGGGGGGGGGGGGGGGGGGGGGGGGGGGGGGGGGGGGGGGGGGGGGGGGGGGGGGGGGGGGGG7FFGGGFGGGGGGGGGGGGGGDGGGGGGGGGGGDGGGGG>EGGGGGDGDGGGGG>CEEGGGGG=FG5EFEG=7?E5=>E6DFEGDGE5CDDGC59EF3C*A0*71*8BGG)9)7)),.7.0)8)07
@M03506:14:000000000-AKVR1:1:1101:13342:7028 1:N:0:38
CGAACTCCTACGGGAGGCAGCAGTGGGGAATTTTGGACAATGGGCGAAAGCCTGACCCAGCAACGCCGCGTGGGTGATGAAGGCCCTCGGGTCGTAAAGCCCTTTTCCCAGGGACGATAGTGACGGTACCTGGGGAATCAGCCCCGGCTAACTACGTGCCAGCAGCCGCGGTACTACGTAGGGGGCAAGCGTTGTCCGGATTTATTGGGCGTAAAGCGCTCGCAGGTGGTTCGTTGCGTCGTGCGTGAAAGACCCCGGCTCAACTGGGGAGTGTCGTGCGATACGGGCGAACTGGAGGCCC
+
CCCCC@ACFEDF7@7F@;FG>ECCFFCCGEC@FEC:8FG8C6@,6:FCCCCFGF@FG8<FFFEF+@+@>+7FGG@BDF,<<F<F<FGF:7FEFDCB=DGG<FC4F,FDDGGGG@7F=CFFGFCF>CEDG9=DFCE:<,<FF@EF+@7E7>:B==FG3FF73>F,>::F=B<4<*?F<=2?7FE:<@@B8FFA?EEG?EG8*A0A9++<@*:::**<9?=*A8C8;5:8:;8@GGECGEDEGCE5C:1/8+<6*071:>3):ECFC7+955E>C*C>/)/1*7>5C5<B9DB>)/)))0)7)
@M03506:14:000000000-AKVR1:1:1101:5271:7044 1:N:0:38
CGAACTCCTACGTGAGGCAGCAGTAAGGAATATTGGTCAATGGACGCAAGTCTGAACCAGCCATGCCGCGTGGAGGATGAAGGTCCTCTGGATTGTAAACTTCTTTTATTTGGGACGAAAAAGGATCTTTCCAGATCAACTGACGGTACCAGATGAATAAGCACCGGCTAACTCCGTGCCAGCAGCCGCGGTAATACGGAGGGTGCAAGCGTTATCCGGATTCACTGGGTTTAAAGGGTGCGTAGGTGGGTCTGTAAGTCCGTGGTGAAATCTCCGAGCTTAACTTGGAAACTGCCATGGG
+
CCCCCGGGGGFGGGGGGGGGGGGGGGGGGGGFGGFFGFGGGGCFGGGDGE@EFFGGGGFFGGEFGGFEGGGGGGGGGGGGGFEGGGEFFFGFGGGGGFCGGGGGGGGGFCCGGGGGGGEGGGGCFFFGGGFFGGFGGEGGGGC<CEFFCFGGGGCCFFGCEGFFFEBFCEGFGGGG:CGGGGG7CGFCG>CFGEGFGGGGGEGEG8C@9BEGGG5?9C*;8=FB2;CCE?EC8+;<E8DGGGGEGCAFG5>CFF7709C:F=9EE7=7<7C6*:7C<.37*99C+/*68*9?69*76*)5)
@M03506:14:000000000-AKVR1:1:1101:6185:7053 1:N:0:38
CGAACTCCTACGGGAGGCAGCAGTAGGGAATCTTGCACAATGGGCGAAAGCCTGATGCAGCGACGCCGCGTGCGGGATGACGGCCCTCGGGTTGTAAACCGCTTTCAGCAGGGACGAAATTGACGGTACCTGCAGAAGAAGCCCCGGCCAACTACGTGCCAGCAGCCGCGGTAATACGTAGGGGGCAAGCGTTGTCCGGATTTATTGGGCGTAAAGAGCTCGTAGGCGGTACGACAAGTCGGATGTGAAATCTCCACGCTCAACGTGGAGGGGCCATTCGAAACTGTCGTGACTTGAGTCC
+
CCCCCGGGGGGGGGGGGGGGGGGGGGGGGGGGGGGGGGGGGGGGGGGGGGGGGGGGGGGGGGGGGGGGGGGGGGGGGGGGGGGGGGGGGGGGGGGGGGGGGGGGGGGGGGGGGGGGGGGGGGGGGGGGGGGGGGGGGGGGGGFFEGGGGGGGGGGGGGGGGGGGGGGGGGGGGGGF@FGGGGGGGGGGGGGGGGGGGGGGGGGGGGCFGGGEGGGGGGGGGGGDGGGGGGEGGCDGGGFFEEECEC?CC7CFCFCFDEGGGGGGGDCCAFGFG3CEFFFGC5BGAFF?:CBB:=6?B@6F?
@M03506:14:000000000-AKVR1:1:1101:7768:7069 1:N:0:38
CGAACTCCTACGGGAGGCAGCAGTGGGGAATTGTTCGCAATGGGCGCAAGCCTGACGACGCAACGCCGCGTGGAGGATGAAGACCTTCGGGTCGTAAACTCCTTTCGATCGAGACGGATGGCCTCTGGGTGAATAGCCTGGAGGAGTGACGGTACCGAGAGAAGAAGCCCCGGCTCACTCCGTGCCAGCAGCCGCGGTAATACGGGGGGGGCAAGCGTTGTTCGGAATTACTGGGCGTAAAGGGCTCGTAGGTGGCCAACTAAGGCAGACGCGAAATCCCTCGGCTTAACCGGGGAACTGG
+
CCCCCGGGGGGGGGGGGGGGGGGGGFGGGGGGGGGGGGGGGGGFGGGGGGGGGGGGGEGGGGGGDGGGGGGGECFEFGGGGGGGGGGGGGGFGGGCEFFFGGGGGGGFFGGGGGGEEG@FDGGFGGFFGFF7<DFGFCD<FFGG7FCG;DGGEGGGGGGDDE,CCFC7FFDEFGG::FC<FG<<BCGG7FFGGGCEG88EDFGGEGGGGGG>C*C5C/:?CGCGG5;CF<FEGCGFE*9*:FCGG=FC/:7E7CG*C67>*60<*7:5:5:5C)1:7@F7*77CD))/)*94BE:)8)0/)
@M03506:14:000000000-AKVR1:1:1101:27723:7090 1:N:0:38
CGAACTCCTACGGGAGGCAGCAGTGGGGAATTGTTCGCAATGGGCGCAAGCCTGACGACGCAACGCCGCGTGGAGGACGAAGGTCTTCGGATTGTAAACTCCTGTTGCCCGGGACGAAAAGCTCCGACCTAATACGTTGGAGTCTGACGGTACCGGGTGAGGAAGCCCCGGCTAACTCTGTGCCAGCAGCCGCGGTAATACAGAGGGGGCAAGCGTTGTTCGGCATTACTGGGCGTAAAGGGCGCGCAGGCGCCCTACGACGTCGGACGAGAAAGCCCCGGGCTCAACCCGGGCACTGCGT
+
CCCCCFDGEFGGGGGGGFGGGGFGGGGDB;FEFGGGEGGGGGFGGEEGDEFGFECGG@C@FGEFCC7@FG7=CEGFGGDG>=F,C?FCFGCCGCA<<FE,AF<AFGFFGEEEG7:E:F>F<A3@F7<CFGGGG9>FFC@7:33<C<<F@F*>CCF<@<FCFFCF,,44FGGGDGC,,?,?:FCCCF7<++22*8*//;9<FC?E0*AECEG*1@>*1/2A<*//:*:9:7@E=C=:E*>E+555:=C7:*7C)*/)*7*9**)2*)*/:):7*2*29:C355757**7?*7038)5)/*))
@M03506:14:000000000-AKVR1:1:1101:15113:7096 1:N:0:38
CGAACTCCTACGGGAGGCAGCAGTGGGGAATCTTGCGCAATGGCCTAACGGCTGACGCAGCGACGCCTCGTGTGGGAGGACGCCTTTCGGGGTGTAAACCACTGTTGCCCGGGACGAACCGCTTCTTTCTAGGAGCCTGACGGTACCGGGTGAGGAAGCACCGGCTAACTCCGTGCCAGCCGCCGCGGTAATACGGAGGGTGCGAGCGTTGTCCGGACTCACTGGGCGTAAAGGGCGCGTAGGTGGCGGGCGCAGCGTTCGGTTAACGCACCGGGCTCCACCCCGAGGCCGCCGGGCGTAC
+
CCCCCCFFGGFF;:CE@F@;E86CFE@@BF@F<CFCC@7@,6CDEDEFGBCGGB<F,BFEC+++66@,,6C4=4BCF@7:<F@GFCEGGFGGFE=DCCE?EDC@FGGFGGECF+=B+CB++3<38=C3F,E,33@:>C::D<CGCFF77:<FF>FF,,=:,<*4CFGGG9C7CC4<F<,1*=C8EE>CE:*7<FFC8E58?5EE8:EE8CCE+A>*2***3+<:6*;C8***<+/*:8)2*/:?C**)27*2)::787*1A****2+**)*))))*/.*9C;7C57<)(*0()7)5))0)0
@M03506:14:000000000-AKVR1:1:1101:9136:7101 1:N:0:38
CGAACTCCTACGGGAGGCAGCAGTCGAGAATTTTTCACAATGGGCGCAAGCCTGATGGAGCGACGCCGCGTGGGGGATGAATGGCTTCGGCCCGTAAACCCCTGTCATTTGCGATCAAACCTCATTATTTAAAAGATGATGAGCTGATAGTAGCGAAAGAGGAAGGGACGGCTAACTCTGTGCCAGCAGCCGCGGTAATACAGAGGGTGCGAGCGTTGTTCGGAGTTATTGGGCGTAAAGGGCGCGTAGGCGGTATTGTAAGTCACCTGTGAAACCTCTGGGCTTAACTCAGAGCCTGCAG
+
CCCCCGGGGGGGGGGGGGGGGGGGGGFGGGGGGGGGGGGGGGGGGGGGGGGGGGGGGGGGGGGGGGGGGGGGGGGGGGGGGGGGGGGGGGGGGGGGFGGGGGGGGGGGGGGGGGGGGGGFGGGGGGGGGGGDGGGGGGGFGGGGGGFCFGFGGGGGGGGFGGGGGGGGGGGGGGGGGGGGFFGGGGGGGGGGGGGGGGGGGGGCGGGG>E?EEGGGGEGGGEGEGEGCCCFFGG58CCDFFECEGGGDEGGDGE55E?7*?FFFC7CFC:?FC7::<@FC<FFC*67BAFB8==FFFF>F?
@M03506:14:000000000-AKVR1:1:1101:10867:7132 1:N:0:38
CGAACTCCTACGGGAGGCAGCAGTGAGGAATATTGCGCAATGGGCGAAAGCCTGACGCAGCGACGCCGCGTGGGGGATGAAGGCCTTCGGGTTGTAAACCCCTTTCGGGAGGGAAGATGGGACGAGCAATCGTTCGGACGGTACCTCCAGAAGCAGCCACGGCTAACTCTGTGCCAGCAGCCGCGGTAAGACAGAGGTGGCAAGCGTTGTTCGGATTTACTGGGCGTAAAGGGTGCGTAGGTGGTTAGGTAAGACCTGCGGGAAAGACCTGGGCTTAACCCAGGAAGGTCACAGGTGACTG
+
CCCCCGGGGGGGGGGGGGGGGGGGGGGGGGGGGGGGGGGGGGGGGGGGGGGGGGGGGGGGGGGGGGGGGGGGGGGGGGGGGGGGGGGGGGGGGGGGGGGGGGGGGGGGGCGGGEGGGGGGGGGGGGGGGGGGGGGGGGGGGGGGGGGGGGGGGGGGGGGGGGGGCFGGGGGGGGGGGGGGGGGGGGGGGGGGGGGGGGGGGFGGGGCDCCGGGGEGGGGGGGGGGG:?CFFGGGGGGGGGDFGGGGGGGGGFFFCGGFGGECC=CFFCG<EFGGGGGFFG7>FFC:FB>DFFFFFFF?:6=
@M03506:14:000000000-AKVR1:1:1101:14766:7144 1:N:0:38
CGAACTCCTACGGGAGGCAGCAGTGGGGAATTTTGGACAATGGGGGAAACCCTGATCCAGCAATGCCGCGTGTGTGAAGAAGGCCTTCGGGTTGTAAAGCACTTTTGTCCGGAAAGAAAACTTCTCCATTAATACCGGGGGAGGATGACGGTACCGGAAGAATAAGCACCGGCTAACTACGTGCCAGCAGCCGCGGTAATACGTAGGGTGCGAGCGTTAATCGGAATTACTGGGCGTAAAGCGTGCGCAGGCGGTTCGTTAAGACAGATGTGAAATCACCGGGCTTAACCTGGGAACTGCA
+
CCCCCFGGGGGGGGGGGGGGGGGGGGGGGGGGGGGGGGGGGGGGGGGGGGGGGGGGGFGFGGGGGGGGGGGGGGGGGFFGGGGGGGGGGGGGGGGGGGGGGGFGFGGGFGGGGEGGGFGGGGGGGGFGGGGGGGGGGGGGGGGGEGFAFGGGGGFGGGEGCCFGGGGGGGGGGGGGGGGGFEFGGGGGGGGGGGGEECCGFFGGGGGGGEEG>EG88CEGGGFEDECEFGGGFF5C:CD5EFC55=CCGGGGGGEGGBDD=2:99DFFEC:=:DFFF*95C>5718CFACF?:)7FFF?F=
@M03506:14:000000000-AKVR1:1:1101:17280:7149 1:N:0:38
CGAACTCCTACGGGAGGCAGCAGTGGGGAATATTGCACAATGGGCGCAAGCCCGATGCAGCGACGCCGCGTGGGGGATGACGGCCTTCGGGTTGTAAACCCCTTTCAGCACAGACGAAGCGGAAGTGACGGTATGTGCAGAAGAAGGACCGGCCAACTACGTGCCAGCAGCCGCGGTAATACGTAGGGTCCGAGCGTTGTCCGGAATTACTGGGCGTAAAGAGCTCGTAGGTGGTTTGCCGCGGTGTCCGGGAAAACTCAAAGCTCAACTGGTGGCGGGCGGGCGATAAGGGGAGACTGGG
+
CCCCCGGGGGGGGGGGGGGGGGGGGGCFGFGGGGGGGGGGGGGGGGGGGGGGGGGGGGGGGGGGGGGGE@@FCGGGGGGGGGGGGGGGGGGCEGGGGGG=FGFGGFGGGGGGGGGGGDEGGGGCF@FGG:F3@:FGGGGGGCFGF?DFDE:FGGCGFGGGGGGGGG7CFFFGGGEC<FEFF?FEGCEGGECE8EEEEEC5CCGGG5;:C++3:@A*1:8CF7*8<EEG*2A:<C;;F**02:5*:5*0CE*/5:C5C6**++2*02<C6*39*93*/))175B*/))0(:9:).0)8764.
@M03506:14:000000000-AKVR1:1:1101:7987:7170 1:N:0:38
CGAACTCCTACGGGAGGCAGCAGTGGGGAATTGTTCACAATGGGCGCAAGCCTGATGACGCAACGCCGCGTGGAGGATGAAGGTCTTCGGATTGTAAACTCCTGTTGCTCGGGACGAAAAGCTTCGACCTAATACGTCGAAGTCTGACGGTACCGGGTGAGGAAGCCCCGGCTAACTCTGTGCCAGCAGCCGCGGTAATACAGAGGGGGCAAGCGTTGTTCGGAATTACTGGGCGTAAAGGGCGCGTAGGTGGCCTTCTAAGTCATGCGTGAAATCCCCGGGCTCAACCCGGGAACTGCGG
+
CCCCCGGGGGGGGGGGGGGGGGGGGGGGGGFFGGGGGGGGGGGGGGGGGGGGGGGGGGGGGGGGGGGGGGFGGGGGGGGGGGGGGGGGGGGGGGGGGGGGGGGGGGGGFGGGGGGGGGGGGGGGGGGGGGGGGGGGGGGGGGGGGGGGGGGGGGGGGGGGGGGGGGFGGGGGGGGGEGGGGGGGGGGGGGGEEGGEGGGGGGG?EGGGGGGGGFGE88CCGGGGEGGGFGGGGGGC:5CEGGGGGGEDGGGGFFFFFF=C7CCFGGG7E/7)>FCFCFDCC>35766)(7>>F)8.9@4:)
@M03506:14:000000000-AKVR1:1:1101:11850:7212 1:N:0:38
CGAACTCCTACGGGAGGCAGCAGTGGGGAATTTTGGGCAATGGGCGAAAGCCTGACCCAGCAACGCCGCGTGAGGGAGGAAATCCTTCGGGATGTAAACCTCACAAGCAAGGGAAGAGAGCTGCGGGCTGAATAATCCCGCAGTGCGACGGTACCTTGCGTAAGCCACGGCTAACTACGTGCCAGCAGCCGCGGTAATACGTAGGTGGCAAGCGTTGTTCGGAATTATTGGGCGTAAAGGGCGCGTAGGCGGCTTGCTAAGTCGGCTGTGAAAGCCCGGGGCTCAACCCCGGAGGGTCAGC
+
CCCCCGGGGGGGGGGGGGGGGGGGGGGGGGGGGGGGGGGGGGGGGGGGGGGGGGGGGGGGGGGGGGGGGGGGGGGGGGGGGGGGGGGGGGGGGGGGGGGGGGGGGGGGGGGGGFGGGGGGGGGGGGGGGGGGGGGGGGGGGGGGGGGGGGGGGFGGGGGGGGGGGGGGGGGGGGGGGGGGGGGGGGGGGGGGGGGCEFGFGGGGGGGGGGGGGGGGGGGGGGCE>EFC9CEGGG=GGGGGGDGGGDGDGGGD3CEDFFFFFGFGGDFD*9EF>F46<BDGG5:FF4C)4DE>E>BDFF5F6
@M03506:14:000000000-AKVR1:1:1101:14931:7270 1:N:0:38
CGAACTCCTACGGGAGGCAGCAGTGGGGAATCTTGCGCAATGGGCGAAAGCCTGACGCAGCAACGCCGCGTGCGGGATGACGGCCTTCGGGTTGTAAACCGCTTTCAGCAGGGACGAAATTGACGGTACCTGCAGAAGAAGCCCCGGCCAACTACGTGCCAGCAGCCGCGGTAATACGTAGGGGGCGAGCGTTGTCCGGATTCGTTGGGCGTAAAGCGCTTTAAGGCGGTTCGCTAAGTCGCGTGTGAAACCTCCAGGCTCAACCTGGAAATGACACGCGATACTGGACGGACCAGAGTTG
+
9-ACC8AEECEFED7CBGDGDFGCEEGCGGG<CEGFCE7+BCCFF@G7:F8F@EGGGG7FCFC8FC7>@B>FGGGEDGGGFGGDFG<EFG7FG7B?<?<EFCC==D<,BCF7:>3+B:>CCCFA:CCF@FCD:DC>FFGGF7>FFCGCCE,CF7,*,,4CF:C7<BF:<F*=F*2,,472=CC*8C5*:CE*/:8EGGE5*29*0:8588ECE88CGGG5;8@9+008*:?*2*:8E6C+:55/*//?:3CCCF**0)97*3**2007**+***2<9:)7C3>77*0)())(0)8)0)*1/
@M03506:14:000000000-AKVR1:1:1101:6633:7279 1:N:0:38
CGAACTCCTACGGGAGGCAGCAGTGGGGAATATTGGACAATGGGGGCAACCCTGATCCAGCCATGCCGCGTGTGTGAAGAAGGCCTTCGGGTTGTAAAGCACTTTTGTCCGGAAAGAAAAGCGCTCGGTTAATACCCGGGTGTTATGACGGTACCGGAAGAATAAGCACCGGCTAACTTCGTGCCAGCAGCCGCGGTAATACGAAGGGTGCAAGCGTTACTCGGAATTACTGGGCGTAAAGCGTGCGTAGGTGGTTCGTTAAGTCTGTCGTGAAAGCCCCGGGCTCAACCTGGGAATGGCG
+
CCCCCGGGGGGGGGGGGGGGGGGGGGGGGGGGGGGGGGGGGGGGGGGGGGGGGGGGGGGGGGGGGGGGGGGGGGGGGGGGGGGGGGGGGGGGGGGGGGGGGGGGGGGGGGGGGGGGGGGGGGGGGGGGGGGGGGGGGGGGGGGGGGGGGGGGGGGGGGGGGGGGGGGGGGGGGGGGGGGGGGGGGGGGGGGGGGGGGGGGGGGGGGGGGGGGGGGGGGGGGGGGGGFGGGFGGGGGGCGFGGGEGGGGGGDFGGGGGFGGGGFFFGGGGGG:FGGGG>CDDBBE=>FFFG)2>>FF>FFFD
@M03506:14:000000000-AKVR1:1:1101:6009:7290 1:N:0:38
CGAACTCCTACGGGAGGCAGCAGTTAGGAATCTTGGACAATGGGCGCAAGCCTGATCCAGCCATGCCGCGTGAGTGATGAAGGCCTTAGGGTTGTAAAGCTCTTTCAGCGGGGAAGATAATGACGGTACCCGCAGAAGAAGCCCCGGCTAACTTCGTGCCAGCAGCCGCGGTAATACGAAGGGGGCTAGCGTTGCTCGGAATCACTGGGCGTAAAGCGCACGTAGACGGCTTTCTAAGTCAGGGGTGAAATCCTGGAGCTCAACTCCAGAACTGGCGTTGATACGGGAGAGCTTGAGTCCG
+
CCCCCGFGGGGGEGGFG@FF7FFEFCFGGGGGGGGGFFCGGGGGGGGGDGGGGGGCGFGGFGGGGGEGGGGGGGFGGGGGGGGGGGGGGGGGGGGGGGGGG@FGGGGGGGGGGFGGGGGGGGGFEGGGEEGGGGGGGGGGGGFGGGGCFGGGGGGGC>:*9>>:FFGGGGECCEGGCFEFEGEGD7F8EFGEGGD9CCEGEC?7CGGGGGGGDCFFGGGDG=:8CDCCED:EEGGGFGGG7EFGEEE*C9ED*<CFGF4CC+9*:C+6C*:@7D*297)/*97C/;DFF3:(/9?)9964>
@M03506:14:000000000-AKVR1:1:1101:7916:7325 1:N:0:38
CGAACTCCTACGGGAGGCAGCAGTGGGGAATCTTGCGCAATGGGCGAAAGCCTGACGCAGCGACGCCGCGTGGGGGATGAAGCATCTCGGTGTGTAAACCCCCTTCGACCCGGAAGAATGTCCCGCAAGGGATTGACGGTACGGGTATAAGAAGCCCCGGCTAACTACGTGCCAGCAGCCGCGGTAATACGTAGGTGGCAAGCGTTGTTCGGAATTATTGGGCGTAAAGGGCGCGTAGGCGGCCTGTTAAGTCGGCTGTGAAAGCCCGGGGCTCAACCCCGGAAAGGCGGCCGATACTGGG
+
CCCCCGGGGGGGGGGGGGGGGGGGGGGGGGGGGGGGGGGGGGGFGFFGGGGGGGGGGGCFGGGGGGGGGGGGGGGGGGGGGGGGGGGGGGGGGGGGGGGGGGGGGGGGGGGGGGGGGFGGGGFGDGGGEGGGGGGGGGGGGGGGGGGGGFGGGGGGGGGGGGGGGGCFGGGGGGGGGGGCEGGGGG5E7C>ECFGGGGCEGGGEC5CEGFEGGGCC+CEGFG5*:>E8:CEGDGGEGGGGGGGDECC>G7CACEGGCDG*++2<C9EDEGEB)77?C>DCGEBE*)*03536B@)77=6))
@M03506:14:000000000-AKVR1:1:1101:24639:7344 1:N:0:38
CGAACTCCTACGGGAGGCAGCAGTGGGGAATTTTGCGCAATGGGGGAAACCCTGACGCAGCAACGCCGCGTGGAGGATGAAGGCCTTCGGGACGTAAACTCCTTTCGACCGGGACGATAATGACGGTACCCGAAGAAGAAGCCCCGGCTAACTTCGTGCCAGCAGCCGCGGTAATACGAGGGGGGCAAGCGTTGTTCGGAATCATTGGGCGTAAAGGGCGCGTAGGCGGCGCGGTAAGTCACCGGTGAAATCCCCGGGCTTAACTCGGGGCCTGCCGGCGAGACTGACGGGCTTGAGTGTG
+
CCCCCGGGGGGGGGGGGGGGGGGGGGGGGGG<FGGD@FFGGGGGEG@FGCGGGGG@,CFGG8FFGGGGGGGGGGCFGGGGGG,EFFG9DFG>:FFGGG9BFFGGGAGG+6FGGE:CFGGGCFFGEGEGGF,C*FFGGGGGGGFFGGDGGGGGGCFDCFEFGGGGGGFGGGGEGGGGGGG7CCGGGGGGGGG>EE*8FGGE>F+++3@FEFG8EE5<<E5C*C:>>EGGG*/*25CCEGGAC+<75CGGFGGG*2*7/<55*7*+0:79*/*0*97*).5<C)77+72)-)02:)5>@=?*9
@M03506:14:000000000-AKVR1:1:1101:23424:7345 1:N:0:38
CGAACTCCTACGGGAGGCAGCAGTCAGGAATATTGCGCAATGGAGGAAACTCTGACGCAGCGACGCCGCGTGGGGGATGAAGGCCTTCGGGTCGTAAAGCCCTGTCGGAGGGGAAGAAAAGTCTGTTGGCTAATATCCAGCGGACCTTTGACGGTACCCTCAAAGGAAGCACCGGCTCACTCCGTGCCAGCAGCCGCGGTAAGACGGAGGGTGCAAGCGTTGTTCGGTTTGACTGGGCGTAAAGGGCGTGTAGGCGGGTGGTCAAGTCGGGTGTGAACGCCTGGGGCTCAGCCGCAGAAGG
+
CCCCCGGGGGGGGGGGGGGGGGGGGAFGGGGFFGDGGGGGGGGFFGDGGG9FGGFGGD+FFGGGGGGGGGFGGE+@FGGGGGFGGGGGGGGGGGGGGGGGGGG<FGG@7CFEEG>EFG>FGGGGGEFGGECGGGGGGG9FFEGEG7FFFFCGECFD:,7,<CEBFFFGGGGG@:77**?C::?FFF:*?FFG77CE8CCEEGG7+;E>EGD:*C+ACEGCEG=89?C*/*/<90ACF=>/:77C?C=D:CE*:79>E.>7>EF7+9<C2)20917C7*1*95<F5)103C52)))))))0.
@M03506:14:000000000-AKVR1:1:1101:26374:7353 1:N:0:38
CGAACTCCTACGGGAGGCAGCAGTGGGGAATATTGGACAATGGGGGCAACCCTGATCCAGCCATGCCGCGCGAGTGATGAAGGCCTTCGGGTTGTAAAGCTCTTTTGGCGGGGACGATGATGACGGTACCCGCAGAATAAGCCCCGGCTAACTTCGTGCCAGCAGCCGCGGTAAGACGAAGGGGGCTAGCGTTGTTCGGAATTACTGGGCGTAAAGCGGGTGTAGGGGGTTGCCAAGGTCGGGTGTGAAAGCCTTGAGCTAAACTCAAGAAATGCACTCGATACTTGGTGACTAGAGGAGG
+
CCCCCGGGGGFGDCGEGCBFGGGGGFGEGCFCAEFFFFFFFGDGDEGGGGGGC8EEGCFGFGGGGGFEGGDF:CFFFFGGFFFGGGGGFEGGGGGGGGFF5<FFGFGC@FFGECGDECGGGFGGGGGG>:FC7@>FFAFC::3>EGCEGGF<FC;<FFEFFFFEF7BCFFGGECCECEG5E>8C558E@<?*/?:;+A8**A6+<798CCE8CG>C+5*2*2C7@F*/*:*:A0<0:E6+:=E*>5C:92<C*A?C7FF7+0*++*30A:*)::FD**07>5FEFFGFA3F3**0*9)4).
@M03506:14:000000000-AKVR1:1:1101:20133:7431 1:N:0:38
CGAACTCCTACGGGAGGCAGCAGTGGGGAATATTGGACAATGGGCGCAAGCCTGATCCAGCAATGCCGCGTGAGTGATGAAGGCCTTAGGGTTGTAAAGCTCTTTTACCCGGGAAGATAATGACTGTACCGGGAGAATAAGCCCCGGCTAACTCCGTGCCAGCAGCCGCGGTAATACGGAGGGGGCTAGCGTTGTTCGGAATTACTGGGCGTAAAGCGCACGTAGGCGGCTTTGTAAGTTAGAGGTGAAAGCCCGGGGCTCAACCCCGGAATTGCCTTTAAGACTGCATCGCTAGAATTGT
+
CCCCCGGGG9FGGGGGGGGGGGGGGGGGGGGGGGGGGGGGGGGGGGGGGGGGGGGGGGGGGGGGGGGGGGGGEGGGGGGGGGGGGGGGGGGGGGGGGGGGGGGGGGGGGGGGGGGGGGGGGGGGGGGGGGGGGGGGGGGGGGGGGGGGGGGGGGGGGGGGGGGGGGGGGGGGGGGGGGGEGGGGGGGGGGGGGGGGGGGGGGGGGGGGGGGGGGFGGGGGGGGGGGGGGGCGFGGGFGFGGGGGGGGGGGGGGGEDE>DC>6CGGGGGGCEF4CDEF@F7DF@F+)0*.278:55=*/6?*
@M03506:14:000000000-AKVR1:1:1101:3673:7433 1:N:0:38
CGAACTCCTACGGGAGGCAGCAGTAGGGAATCTTGCGCAATGGGCGAAAGCCTGACGCAGCAACGCCGCGTGGGGGATGAAGGCCTTCGGGTTGTAAACTCCTTTTAGTGGGAACGAAAATGACGGTACCCACAGAAAAAGCCCCGGCTAACTACGTGCCAGCAGCCGCGGTGATACGTAGGGGGCGAGCGTTGTCCGGATTCACTGGGCGTAAAGAGCTCGTAGGTTGTTTGATAAGTCGGATGTTAAATCTCCAGGCTTAACCTGGATGCGCCATTCGATACTGTCATGACTAGAGTCC
+
CCCCCGGGGGGGGGGGGGGGGGGGGGGGGGGGGGGGGGGGGGGGGGGGGGGGGGGGGGGGGGGGGGGGGGGGGGGGGGGGGGGGGGGGGGGGGGGGGGGGGGGGGGGGGGGGFFGGGDGGGGGGGGGGGGGGGGGGFGGGGGGGGGGGGGGGGFGEEFGGGGGGGGGGGGGEEGGGGGFF<FEEGGGDGGGEDCEEC>GGE>F?FFGGGFGCCECFGGGFDGCCEGE7C8@FFGGFFFGFGGEEGG?FFGGGGFGGF?FGG6CECGG56CF5C*95DFF7>F>5+9CFFFF2@*96@*9??
@M03506:14:000000000-AKVR1:1:1101:13717:7433 1:N:0:38
CGAACTCCTACGGGAGGCAGCAGTGGGGAATCTTGCGCAATGGGCGAAAGCCTGACGCAGCGACGCTGCGTGGGGGATGAAGCTTCTCGGAGTGTAAACCCCTTTCGACCGGGACGAAACGCCCGCAAGGGCTTGACGGTACCGGTATAAGAAGCCCCGGCTAACTACGTGCCAGCAGCCGCGGTAAGACGTAGGGGGCCAGCGTTGCTCGGAATTACTGGGCGTAAAGGGTTCGTAGGCGGTGCGGTAAGTCGGGAGTGAAATCTCTGGGCTTAACTCAGAGGCTGCTTTCGAAACTGCC
+
CCCCCGGGGGGGGGGGGGGGGGGGGGGGGGGGGGGGGGGGGGGGGGGGGGGGGGGGGGGGGGGGGGGGGGGGGGGGGGGGGGGGGGGGGGGGGGGGGGGGGGGGGGGGGGGGGGGGGGGGGGGDGGGGGGGGGGGGGGGGGGGGDGDFGGGGGGGGGGGGGGGGGGGGGGGGFGGGGGGGGGGGGDGGGGGCFGEGDEDEEGGGGGGGEGEGGGGGGGGGGGGGG585<FGFGCDEGGGGGGGGGDGGG>CFGEG)?:*9EFCCECGGGCGFG5FGGB>CFFFGDFGFF*9AB>F@56@=:
@M03506:14:000000000-AKVR1:1:1101:14112:7440 1:N:0:38
CGAACTCCTACGGGAGGCAGCAGTGGGGAATTTTGGGCAATGGGCGAAAGCCTGACCCAGCAACGCCGCGTGAGGGAGGAAATCCTTCGGGATGTAAACCTCACAAGCAAGGGAAGAGAGCTCAGGGCCGAATAGGCTTTGAGTCCGACGGTACCTTGCGTAAGCCACGGCTAACTACGTGCCAGCAGCCGCGGTAATACGTAGGGGGCAAGCGTTGTCCGGATTTATTGGGCGTAAAGAGCGTGTAGGCGGTTTGGTAGGTCCGCTGTGAAAACTCGAGGCTCAACCTCGAGAAGCCGGG
+
CCCCCGGGGGGGGGGGGGGGGGGGGGFEGGGGGGA@FGGGGGGGGGGGGGGGGGGFGFGGGGGGEGGGGGGGDGGGGGGGGFFCEFGGGGGGGGGGGGGGGGGGGGGFFFGGGGGGGGGGGFGGGFFGGGGGGGFFGFFDGGGGGGGGGGGGGGGFGGDFGGGGGGGGGEDEEGGCFFC=FGGCCGGCCGGGGCE<CFGGG<?FGCEG>:*;CECE*;<CEG58:9<CF99F*C*:5@FFEFGGGEGGG+:E)2*5;)**:<:9CC*9:9+=C79C45/7D).29*9).C:30)).)0<30
@M03506:14:000000000-AKVR1:1:1101:14189:7457 1:N:0:38
CGAACTCCTACGGGAGGCAGCAGTGGGGAATTTTGGACAATGGGCGCAAGCCTGATCCAGCCATGCCGCGTGAGTGAAGAAGGCCTTCGGGTTGTAAAGCTCTTTCGGCGGGGACGAAATGGCGCGGACGAATATTCCGCGTCGATGACGGTACCCGAAGAAGAAGGACCGGCTAACTACGTGCCAGCAGCCGCGGTAATACGTAGGGTCCAAGCGTTAATCAGAATTACTGGGCGTAAAGCGTGCGTAGGCGGTTTCGCAAGTCCGATGTGAAATCCCCGGGCTTAACCTGGGAACTGCG
+
CCCCCGGGGGGGGGGGGGGGGGGGGGGGDGGGGGGGGGGGGGGGGGGGGGGGGGGGGGGGGGGGGGGGGGGGGGGGGGGGGGGGGGGGGGGGGGGGGGGGGGGGGGGGGGGGGFGGGGGGGGGGGDGDGGGEGGGGGGGGGEGGDGGGGGGGFGGGGDGGCFGGFGFGGGGGDEGGGGGGGGGGGGFDGGGGCGEE:E*<CGGCFGGGCFGGGGGGGGGGGG?FFGGGFGFGGGDEEGGFGGGEGGEG=EEFGGGC=@C<ECDFFCE3>7*12CF?F6<FD>B=*5DFDGFF:FF7.99*.
@M03506:14:000000000-AKVR1:1:1101:15665:7459 1:N:0:38
CGAACTCCTACGGGAGGCAGCAGTGGGGCATTGTTCGCAATGGGCGCAAGCCTGACGGCGCAACGCCGCGTGGAGGATGAAGACTTTCGGGTCGTAAACTCCTGTCGAATGGGACGAAAAAGGTGTGGGTCAACAACCTGCATTTCTGACGGTACCGTTAAAGGAAGCCCCGGCTAACTCCGTGCCAGCAGCCGCGGTAATACGGGGGGGGCAAGCGATGTTCGGAATTACTGGGCGTAAAGGGCGCGTACGCGGCCAACTAAGTCAGACGTGAACTCCCTGAGCCTAACTGGGGAATTTC
+
CCCCCGGGGGFECGDG7FEGCFAFDGG7,@FF9EFGC:BFGG<FFCGEGEFGG,,CC7FE@:BEEG@BFGCFC=EE?F@DCC,EEAFGCDGG@EEGCBFEGGGDFEF7+FBFGDFDE7BFGE733>+3@@FFCCFGGG8AF@@FGFGGCFG@CEEFE:**<@CC7:7,6=BCC7@FFGA<<*1<<F:FG7FCCCE58**/<<98>>CE*/:CEFFFD**;CFGGD5?C<2++3A8F=:);/<<E=2*127*:C=EGEF4<C6C6A:A*09CF<*5+08<D4).0<)2)3>?<6557)))*1
@M03506:14:000000000-AKVR1:1:1101:25934:7506 1:N:0:38
CGAACTCCTACGGGAGGCAGCAGTGGGGAATATTGGACAATGGGCGCAAGCCTGATCCAGCCATGCCGCGTGAGCGATGAAGGCCCTAGGGTTGTAAAGCTCTTTTGTGCGGGAAGATAATGACGGTACCGCAAGAATAAGCCCCGGCTAACTTCGTGCCAGCAGCCGCGGTAATACGAAGGGGGCTAGCGTTGTTCGGAGTCACTGGGCGTAAAGCGTACGTAGGCGGATCTTTAAGGCAGGGGTGAAATCCCAAGGCGCAACCTTGGAACTGTCTTAGATATTGGGGATCTCGAGTCCG
+
CCCCCFFGGGCE>CGEGGGGGGGGGGFGGGGFGFAEGGGDFG8@8::F7:FFGGGGFD@<@FFGGFDF7@7CBF,@:ECFGGFG,B<<E=AFGDGF<E<?AFDFEFGGGGGGG7CFFGGGGGGGEEFGGCDCCGDFFCFGFFGG7FEGGEGFAFC+7**>;FFF7CF77>1C7C;C<<FFCCCGG7C*BFF<*F@=98CC*202<@78FG5*288ADG**2:;FC*+:C8?*+0AFFG4C**7:*/5<+<97*+3*/)1):*7CFCCC+>FF**0329*2**9++*0:>GE(79F651)*0
@M03506:14:000000000-AKVR1:1:1101:4185:7507 1:N:0:38
CGAACTCCTACGGAGGCAGCAGTCGAGAATTTTTGACAATGGGGGAAGCCCTGATCGAGCGACGCCGCGTGGAGGACGAAGGTCTTCGGATTGTAAACCCCTGTCGTTGGGGAACAATGCACAGATATTAACTGTATTTGTGTTGATAGTACCCGAAGAGGAAGAGACGGCTAACTCTGTGCCAGCAGCCGCGGTAATACAGAGGTCTCAAGCGTTGTTCAGATTCATTGGGCGTAAAGGGTGCGTAGGCGGCGCGGTAAGTCGGGTGTGAAATCTCGGGGCTTAACTCCGAAGCTGCATT
+
CCCCCGGGGGGGGDGGGGGGGGGGGGGDGGGGGGGGGGGGFGGGGGGGGGGGGGGFGGGEGGGGGGEGCCEGEGGEGDEGGEFFGGG7ECFEGGGGGGGDGGGCGGGGFFGGGEGGGGEGGGGGGGGFGFGGGFDFFGGGGFFFFGFGFGGFCE7FFF7>F>FFDGFGGGGEEFFGCFDFCGGGGGGEGGGEDGGGGCFFFG@2FC=CED?++BCEGG5++<+9C@9:CFG*@582*/:@=CCEEC=<EGEEDEEDEDD70CFGD<CD**01*>09?)9)93):7?D=)05())09))<?=
@M03506:14:000000000-AKVR1:1:1101:15015:7527 1:N:0:38
CGAACTCCTACGGGAGGCAGCAGTCGGGAATTTTGGGCAATGGGCGAAAGCCTGACCCAGCAACGCCGCGTGAAGGATGAAATCTCTCGGGATGTAAACTTCGCAAGAATAGGAAGAATAAGTAGGGGATAACACCCTCTATGATGACGGTACTATTTGTAAGCTCCGGCTAACTCCGTGCCAGCAGCCGCGGTAATACGGGGGGAGCAAGCGTTGTTCGGATTTACTGGGCGTAAAGGGCGCGTAGGCGGCGCAACAAGTCACTTGTGACATCTCCGGGCTTAACTCGGAACGGTCAAGG
+
CCCCCGGGGGGGGGGGGGGGGGGGGGGGGGGGGGGGGGGGGGGGGGGGGGGGGGGGGGGGGGGGGGGGGGGGGFGGFGGGGGGGGGGGGGGGGGGGGGGGGGGGGGGFGFFGGGGGGGGGGGGGGGGGGGGGGGGGGGGGGGGGGGGGGGGGGGDGGGGGGGFGGGGGGGGGGGGGGEGGGGGGGGGGGGGGGGDGGFGGGGGGGGGDFGGGGGGDE=FGGGGGGCFCFFE;=2?EGG7CEGCGGDEGGGD=7=EGGF*7EC7+<FG7+*+1?C*0:DGC<))0+9:@:5)4)730<)9*)
@M03506:14:000000000-AKVR1:1:1101:20094:7529 1:N:0:38
CGAACTCCTACGGGAGGCAGCAGTGGGGAATCTTGCACAATGGGGGCAACCCTGATGCAGCGACGCCGCGTGAGCGATGAAGCCCTTCGGGGTGTAAAGCTCTTTCGGCAGGGAAGATTATGACGGTACCTGCAGAAGCAGCTGCGGCTAACTACGTGCCAGCAGCCGCGGTAATACGAGGGGGGCAAGCGTTGTTCGGAATTATTGGGCGTAAAGGGTGCGTAGGTGGCGCTGTAAGTCGGGTGTGAAATTTCGGAGCTTAACTCCGAAACTGCATTCGATACTGCGGTGCTTGAGGACT
+
CCCCCGGGG9FGGGGGGGGGGGGGGGGGGGGGGGGGGGGGGGGGGGGGGGGGGGGGGGGGGGGGGGGGGGGGGGGGFGGGGGGGGGGGGGGGGGGGGGGGFGGGGGGGGGGGGGGGGGGGGGGGEGGCGGGGGGGGGGGGGGGGGGGGGGGGGGGGGGGGGGGGGGGGGGGGGGGGGGFGGGGGGG>FFGGE58EGGGGEC8?@FGGGGGGC>>CFGG8=CEGCEGFFFCECEGCF7EGFGGGFGGGGGC7F79AD5<5<C7:?CC6C:>EB::CC7=>F76F=C*089DE>F?F76</))
@M03506:14:000000000-AKVR1:1:1101:15777:7548 1:N:0:38
CGAACTCCTACGGGAGGCAGCAGTGGGGAATATTGGACAATGGGGGCAACCCTGATCCAGCCATGCCGCGTGAGTGATGAAGGCCTTCGGGTTGTAAAGCTCTTTTGGCGGGGACGATGATGACGGTACCCGCAGAATAAGCCCCGGCTAACTTCGTGCCAGCAGCCGCGGTAAGACGAAGGGGGCTAGCGTTGTTCGGAATTACTGGGCGTAACGCGCGTATAGGCGGTTGCCCAAGTCGGATGTGAAAGCCTTGAGCTCAACTCAAGAAATGCATTCGGTACTGGGTGCCTAGAGGACC
+
CCCCCGGGGGGGGGGGGGGGGGGGGGGGGGGFGGGGGGGGGGGGGGGGGGGGGGGGGGGGGGGGGGGGGGGGCFFGGGGGGGGGGGGGGGGGGGGGGGGGGGGGGGGGGGGGGGGGGGGGGGGGGGGGGGGGGGGGEGGGGGGGGGGGGGGGGGGGGGDECFFGGGGGGGGGGGGGGGFGGGGGGDGGCFEECGGGGGGGEFFEGGFGFGGEDE*A>**:8C5C@CCCECEGDGGCCEF?:C*:E7<:CCCFGCFGC66*037:+0+0A:65*:7:*@FFGF5=A=454D)4=@@F?>FF>
@M03506:14:000000000-AKVR1:1:1101:15958:7561 1:N:0:38
CGGACTCCTACGGGAGGCAGCAGTGGGGAATTGTTCACAATGGGCGCAAGCCTGATGACGCAACGCCGCGTGGAGGATGAAGGTCTTCGGATTGTAAACTCCTGTTGCCCGGGACGAAAAGCTTCGACCTAATACGTCGAAGTCTGACAGTACCGGGTGAGGAAGCCCCGGCTAACTCTGTGCCAGCAGCCGCGGTAATACAGAGGGGGCAAGCGTTGTTCGGAATTACTGGGCGTAAAGGGCGCGTAGGTGGCCTTCTAAGTCGAACGTGAAATCCCTGGGCTCAACCCAGGAACTGCGT
+
CCCCCGGGGGGGGGGGGGGGGGGGGGGGGGGGGGGGGGGGGGGGGGGGGGGGGGGGGGGGGGGGGGGGGGGGGGGGGGGGGGGGGGGGGGGGGGGDFGGGGGGGGGGGGGGGGDGGGGGGGGGGGEGGGGGGGGGGGGGGGGFCGGFFGGGGGGGGGGGGGGGGGGGGGGGGGGGGGGGGGGGGGGGGGGGGDGGGGGGDGFF<@CGGGGGGGGGEGEGGGGG*AFFFG?CFGFCE=EDGFDEEGG=<EGG97:=F+7*:EFG?5**9C5F@G7FFF<C6<:)7=4CF7DFFF)5))//0)
@M03506:14:000000000-AKVR1:1:1101:8126:7593 1:N:0:38
CGAACTCCTACGGGAGGCAGCAGTGGGGAATTTTTCGCAATGGGCGCAAGCCTGACGAAGCAACGCCGCGTGGAGGATGAAGGCCTTCGGATCGTAAACTCCTGTCGACCGGGACGAAAGCAGTCTGGCCAAACAAGCCGGGCTGTTGACTGTACCGGTGGAGGAAGCCACGGCTAACTCTGTGCCAGCAGCCGCGGTAATACAGAGGTGGCAAGCGTTGTTCGGAATTACTGGGCGTAAAGGGCGCGTAGGCGGTCCGATAAGTCCCGCGTGAAAGCCCCCGGCTCAACTGGGGAACTGC
+
CCCCCGGGGGGGGGGGGGGGGGGGGGGGGGGGGGGGGGEGGGGGGGGGGGGGGGGGGGGGGGGGGGGGGGGGGGGGGGGGGGGGGGGGGGGGGGGGGGGGGGGGGGGGGGGGGGGGGGGGGGGGGGGGGGGGFGGGGGGGGGGGGGGGGGGGGGGGGGCGFEFGGGGGGCGGGGGGGGGGGGGGGGGGGGGGGGGGGGGGDFDCFGGGGGGGFGGGGEEDCGGGGEEFGECCGFGFGCGGFFDGGGDD=EEEG7C>C>DGDGCGGGGGGDD>DC3CG@<7D>BGG;D=2C@06<DF>F@F4
@M03506:14:000000000-AKVR1:1:1101:9859:7639 1:N:0:38
CGAACTCCTACGGGAGGCAGCAGTTAGGAATCTTGCGCAATGGGCGAAAGCCTGACGCAGCCATGCCGCGTGAATGATGAAGGTCTTAGGATTGTAAAATTCTTTCAGCGGGGACGATAATGACGGTACCCGCAGAAGAAGCTCCGGCTAACTTCGTGCCAGCAGCCGCGGTAATACGAAGGGGGCTAGCGTTGCTCGGAATTACTGGGCGTAAAGGGCGCGTAGGCGGACAGCTTAGTCAGAGGTGAAAGCCCAGGGCTCAACCTTGGAACTGCCTTTGATACTGGCTGTCTTGAGTTCG
+
CCCCCGGGGGGGGGGGGGGGGGGGFGGGGGGGGGGGGGGGGGGGGGGGGGGGGGGGGGGGGGGGGGGGGGGGGGGGGGGGGGGFGGGGGGCFGGGGGGGGGGGGGGGGGGGGGGGGGGGGGGGGGGFGGGGGGGGGGFGGGGGGGGGGGGGFGGGGGGGGGGGGGGGGGGGGGGGGGGFGGGGGGGGGGGGGGGGGGGGDCEF?FFECF:EEGEGGGGGGGGGGGGGGGGEEFGGFGGGGGGDFGGGGEFFGGFGFGFGGGFGGFGDFGGFFGG4FFF>7DFFCF=CFFG7?FFF669=73
@M03506:14:000000000-AKVR1:1:1101:22187:7690 1:N:0:38
CGAACTCCTACGGGAGGCAGCAGTGGGGAATATTGGACAATGGGCGCAAGCCTGATCCAGCAATGCCGCGTGTGTGAAGAAGGCCTTCGGGTTGTAAAGCACTTTTGTCCGGAAAGAAAACCTCTGCCCTAATACGGCGGGGGGATGACGGTATCGGAAGAATAAGCACCGGCGCACTACGTGCCAGCAGCCGCGGTAATACGTAGGGTGCAAGCGCTAATCGGAATTACTTGGCGACAAGCGTGCGCAGGCGGTGCGTTAAGACAGATGTGAAATGCCCGGGCTTAACCTGGGAACTGCG
+
CCCCCCGGFDG;FFCGCECFDEGFCFCFD@FFGC<@FFECFFFF,6@FGGGGGGG9FECFFFGCFFFEFGCGGGFGC?,C<<FCCFGC@@F4BCGGGFAFFFGAF9<FA?BB4CBFFFGF8=,85F,,4?FDFGDF+@FGCF7EDD5+@;E5;*<?C*A>68+<CE+788:5?*/::E+<>*2**<C*;;C@EEG8?*1<@FDEFC8EGDC@FGF8*;:8+2****2<+<2+<ACC**):67CEG*CG:5CEDCC)*5>DCFGG6**9<>C@D>F9*/9**))*279*6:*45356))7?)
@M03506:14:000000000-AKVR1:1:1101:25469:7747 1:N:0:38
CGAACTCCTACGGGAGGCAGCAGTGGGGAATATTGGACAATGGGCGCAAGCCTGATCCAGCCATGCCGCGTGTGTGAAGAAGGCCTTCGGGTTGTAAAGCACTTTTGTTGGGGAAGAAAAGCACGAGGTTAATACCTTCGTGTTCTGACGGCACCCAAAGAATAAGCACCGGCTAACTTCGTGCCAGCAGCCGCGGTAATACGCAGGGTGCAAGCGTTACTCGGAATGACTGGGCGTAAAGCGGGCGTAGGAGGGGAGTTACGTCGGTCGGGAAAGCACCGGGCTCAACCTGGGAATGGCG
+
CCCCCGGGGGGGGGGGGGGGEGGFGGGGGEGCFGGGGGFFCFGCFFGGGDGGGFGAFGGGGGFCFCFCCFCGFFFGGGGGGCFFGGGGGGGFFE?EGGA<=FGBF<F=DFFGG74BFGGFF,FEG?@>8B<9BFAFEFGG,AAF,EF,@F:++CFFGFCFGFFGF9@,@<:F:7C,,>FCBF7CGFC*,=<::7BC:E@CCFG*1B7E+*;8FF55C?C8++:C?:8+3<+<FFGGECCC775***2/8>5+2**1/)1*3+1:>3*C5)*))97=C)91C).:*.2*40)(534))0675
@M03506:14:000000000-AKVR1:1:1101:27717:7752 1:N:0:38
CGAACTCCTACGGGAGGCAGCAGTTGGGAATCTTGGACAATGGGGGAAACCCTGACCCAGCCACGCCGCGTGAGGGATGAAGGCCCTCGGGTTGTAAAACTCTTTAGAAGGGGACGATAAAGACGGTACAAGTAGAAGAAGCTCCGGCGAATTTCGTGCCAGCAGCCGCGGTAATACGTAGGGGGCTAGCGGGGATCGGAGTTGCTGGAAGTAAAGAGCGCGTAGGCGGCTATCCAAGTCAGCGGTGAAAGCCCGCAGCACAACAACGGAACGGCCCTCGAACCTGTACAGACTGTGGACG
+
@CCCCGGGGGEF@FGEGGGGCGGG9EDGF<F,CFEF8FEEGGGF,CCCE,@CFEF@<CFFF,C,@FFGGGCCC,,8FEFDF<CFG7CFGGG=FCF<FEA,BF<FF9?F95EDG@+>C+=C?FD,3>3B+5,,:FF9,,,3,:,,,C+73+3*5@,6>::3EA:2,@,>5*11<=C,<:77*4*=F:*4*,*****2*/;C*2:+2<C+*+20+2+<+**:**2**/</C?**+3+36<*+++3:5*:/<+2:4*:)/737***1***9**2)**12))1/*.)**00/)*1))/9//)?4)
@M03506:14:000000000-AKVR1:1:1101:13981:7777 1:N:0:38
CGAACTCCTACGGGAGGCAGCAGTGGGGAATATTGGACAATGGGCGAAAGCCTGATCCAGCCATGCCGCGTGAGTGATGAAGGCCCTAGGGTTGTAAAGCTCTTTTGTGCGGGAAGATAATGACGGTACCGCAAGAATAAGCCCCGGCTAACTTCGTGCCAGCAGCCGCGGTAATACGAAGGGGGCTAGCGTTGCTCAGAATCACTGGGCGTAAAGGGTGCGTAGGCGGGTCTTTAAGTCAGGGGTGAAATCCTGGAGCTCAACTCCAGAACTGCCTTTGATACTGAGGACCTTGAGTTCG
+
CCCCCGGGGGGGGGGGGGGGGGGGGGGGGGGGGGGGFGGGGGGGGGGDGGGFGGFGGGGGGGGGGGGGGGGGGGGGGGGGGFFGGGG<FEG<F@CGDGGGGGGGGGGGGGGGGGGGFGGGGGGEGGGGFFGGGGGGGGGGGGGGGGGEGGGGFGGGFFCFGGGGFFGGGGGGGGGGGG7:FGFGGGGCGGGGECGC9@FFFECFCFFGFGGGG8CFDECGDCEEGGGGGGGG*<E@7EGGC9CCE/:DACEGDE?DF4DF+07EGFF4CGF:C76:>F7*:7BG??D?:C)4</6*/9?F3
@M03506:14:000000000-AKVR1:1:1101:17428:7793 1:N:0:38
CGAACTCCTACGGGAGGCAGCAGTGGGGAATATTGCGCAATGGGCGAAAGCCTGACGCAGCAACGCCGCGTGAGTGATGAAGGCCTTCGGGTCGTAAAGCTCTGTCGGAGGGAACGAATGTTTCTGAGGTTAACAGCCTCAGGAAGTGACGGTACCCTCAAAGGAAGCACCGGCTAACTCTGTGCCAGCAGCCGCGGTAATACAGAGGGTGCTAGCGTTGTTCGGAATCATTGGGCGTAAAGGGCGTGTAGGCGGTTTGTTAAGTCATGTGTGAAATCCCTCGGCTCAACCGGGGAACGAC
+
CCCCCGGGGGGGGGGGGGGGGGGFGGGGGGGGGGGGGGGGGGGGGGGGGGGGGGGGGGGDGGGGGGGGGGGGGGFGGGGGGGGGGGGGGGGGGGGGGGGGGGGGGGGGGGGGGGGGGGGGGGGGGGGGGGGGGGFGGGGGGGGGGGGGGGGGGGGGGFGGGDFGFFGGGGGGGGGGGGGDGGGGGGCFGCFGGGGGGGDGGGGCGGGGGGGGGGGGGEGGGGGGG5EGGGGGGGGGG=3;ECEGGD:CEGFDFGGGE@DDGGFF?CFGG>FBC7C97@FFGFBEE)9FFC>;3).7.05@5
@M03506:14:000000000-AKVR1:1:1101:12202:7808 1:N:0:38
CGAACTCCTACGGGAGGCAGCAGTGGGGAATTTTGGACAATGGGGGCAACCCTGATCCAGCGACGCCGCGTGAAGGATGAAGGTCTTCGGATTGTAAACTTCTTTTGGAGGGGATGAATGCCTGAGTGAATAACTCAGGGTGACAGTACTCTCGGAATAAGCCACGGCTAACTACGTGCCAGCAGCCGCGGTAATACGTAGGTGGCAAGCGATACTCGGAATCACTAGGCGTAAAGCGCAGGTAGGCGGTTTGGTAAGTCTTTTGTGAAAGCTCCTGGCGCAACTGGGAGAGGTCAAGGGA
+
CCCCCGGGGGGGGGGGGGGGGGGGGGGGGGGGGGFGGFGGGGGGGGGGGGGGGGGGGGGGGGGGGGGGGGGGGGGGGGGGGGGGGGGGGGGEFFGGGGGGFGGGGFGGGGGGGGGGGGGGGGGGCFFFGGGFGFGGGGGGGGGGGGGGGGFFFFGGGGGGGGCFGGGGGGGGGGGCFGEFFGGGGFGGGGGEDFGGFG9CFD@EFFGDF7EEGG>76;88E8EEFEGFGGDAC=F7CEGGGGAFFDGG:***97:D+/07C0:?F4:CG7:709DGD:5)/7<CCFG>157(./09**73)
@M03506:14:000000000-AKVR1:1:1101:13359:7812 1:N:0:38
CGAACTCCTACGGGAGGCAGCAGTCGAGAATTTTTGACAATGGGGGAAACCCTGATCGAGCGACGCCGCGTGGAGGATGAAGGTCTTCGGATTGTAAACTCCTGTCATTGGGGAACAATGCGTGACGGTTAACTGCCGTTGCGTTGATAGTACCCGAAGAGGAAGGGACGGCTAACTCTGTGCCAGCAGCCGCGGTAATACAGAGGTCTCAAGCGTTGTTCGGATTCATTGGGCGTAAAGGGTGCGTAGGCGGCGCGGTAAGTCGGGTGTGAAAGCCCGGAGCTTAACTCCGAAACTGCAT
+
CCCCCGGGGGGGGGGGGGGGGGGGGGGGGGGGGGGGGGGGGGGGGGGGGGGGGGGGGGGGGGGGGGGGGGFGGGGGFGGGGGGGGGGGGGGGGGGGGGGGGGGGGGGGGGGGGGGGGGGGGGGGGGGGGGGGGGGGGGGGGGGEFE@FGGGGGGGGCGGGGG<DCGGFGGGD@CGGGGGGGGGGGGGGFDGGGEGFEGGGGGGGGGGGGFGGG6CCEGEFFGG?8CDGDEGGGGGGGGFFG7CGED=38EGEGED:EDG)*3:CEDDC=9EFD7***07C)7;*A=>4)*0-)5>59*961
@M03506:14:000000000-AKVR1:1:1101:4686:7838 1:N:0:38
CGAACTCCTACGGGAGGCAGCAGTGGGGAATTTTGGACAATGGGCGCAAGCCTGATCCAGCCATTCCGCGTGCAGGATGAAGGCCCTCGGGTTGTAAACTGCTTTTGTACGGAACGAAACGGCGCCTTCTAATACAAGGTGCTAATGACGGTACCGTAAGAATAAGCACCGGCTAACTACGTGCCAGCAGCCGCGGTAATACGTAGGGTGCGAGCGTTAATCGGAATTACTGGGCGTAAAGCGTGCGCAGGCGACGCGTTAAGACAGGTGTGAAAGCCCCGAGCTTAACTTGGGACTTGCG
+
CCCCCGGGGGGGDGGGGGGGGGGGGGGGGGFGGGGGGGGGGGGGGGGGGGGGGGGGGGGGGGGGGGGGGGGGGGGGGGGGGGGGCGGGGGGGGGEFAFGGGGGGGGGGGGGGGGGGGGGGGGGGGGEGGGGGGGGG9FGGGFFGGGGGGGGGGGGGGGDFGFFGGGGFGGGDGGGGGGGGGGGGGGGGGGGFGFGGGDCFFFGG9CCEGGGGGGGDGGGFFGGGGEGGCGGGCFDCE=3;?CCEGGGD8C=EGGGG55CC=5DFG:EC9D?@C*:CFFFDG).1*)2*.:*)677))6*/8
@M03506:14:000000000-AKVR1:1:1101:20679:7859 1:N:0:38
CGAACTCCTACGGGAGGCAGCAGTGGGGAATTTTGCGCAATGGGGGAAACCCTGACGCAGCAACGCCGCGTGGAGGATGAAGTCCTTTGGGACGTAAACTCCTTTCGACCGGGACGATTATGACGGTACCGGGTGAGGAAGCACCGGCTAACTCTGTGCCAGCAGCCGCGGTAATACAGAGGGTGCGAGCGTTGTCCGGAATCACTGGGCGTAAAGGGCGCGTAGGCGGTGCGCTAAGCGTGCGGTGAAAGCCCGGGGCTCAACCCCGGGTCGGCCGTGCGTGCTGGCGGACTGGAGCACG
+
CCCCCGGGGDFGGGGGGGGGGGGGGGGGGGGGGGGGGGGGGGGGGGGGGGGGGGGGGGGGGGGGGGGGGGGGGGGGGGGGGGGFGGGGGGGGGGGGGGGGGGGGGGGGGGGGGGGGGGGDGFFGGGGGGGGGGFFGGGFFGFFGCGGGGGGGGGGGGGGGGGGGGGGGGGGGGGGGGGGGGGGGGGGGGGE*CCC0CEGDECFFGG9FDGGCEE5CCCECGC5:CCFGGC5*:=CGEFGG:EEGGEGFF7CE9EDGGDG7FDFG6D=D=GC)>CC*9>GGG5;:*8734<)(07:)7).5)
@M03506:14:000000000-AKVR1:1:1101:19078:7881 1:N:0:38
CGAACTCCTACGGGAGGCAGCAGTGGGGAATTTTCCGCAATGGGCGAAAGCCTGACGGAGTGACGCCGCGTGTGGGATGAAGGCCTTCGGGTCGTAAACCACTGTCAGTGGGAAAGATAGGTGTCGGCGTGATAACCGCCGGCATTTGACGGTACCTGCAGAGGAAGCCCCGGCTAACTCTGTGCCAGCAGCCGCGGTAAGACAGAGGGGGCAAGCGTTGCTCGGAATTACTGGGCGTAAAGGGCGCGTATGCGGGATGGCAAGTCGGTCGTGAAATCCCTCGGCTCAACTGAGGATCGTC
+
CCCCCGGGG@FGGGGGGGGGGGGGGGGGGGGGGGGGGGFGGGGGGGGGGGGGGGGGGGGGGGGGDGGGGGFGGGGGGGG8CGGFGGGGGGGGGGGGGFEGGGG?FGAFFGGGCGGGGGFFFGFGGGGGGGGGGGGGGGGGGDGGGGGGFGGGGGGGGGGGGF@CCC:FGCFDEGGGDGGGGGGEGGFGGGGGGC7CGCE>FEFFGGFDGGGGGGGGGG8CGGCCE5CCAEFC9CCEE57857CECEDD::*:CG=C*8DFC*7=+:5C=CG:DC597?*927<EEFD=)7*:49:))/70)
@M03506:14:000000000-AKVR1:1:1101:15289:7881 1:N:0:38
CGAACTCCTACGGGAGGCAGCAGTGGGGAATATTGGACAATGGGGGCAACCCTGATCCAGCCATGCCGCGTGTGTGAAGAAGGCCTTCGGGTTGTAAAGCACTTTTGTCCGGAAAGAAAAGCGCTCGGTTAATACCCGGGTGTTATGACGGTACCGGAAGAATAAGCACCGGCTAACTTCGTGCCAGCAGCCGCGGTAATACGAAGGGTGCAAGCGTTACTCGGAATTACTGGGCGTAAAGCGTGCGTAGGTGGTTCGTTAAGTCTGTCGTGAAAGCCCCGGGCTCAACCTGGGAATGGCG
+
CCCCCGGGGGGGGGGGGGGGGGGGGGGGGGFFFGGEGGAFGGDFGGGGGGGGGFGGGGGGGGGGGGGDGGFFFGFFGFFGGGFGGGGGGGGGGGGGGGGGGGGFGGGGGGGGEGCGGGGGGGGGGGGGFGGGGGGGGGGGGGEECFGGGGGGGGEEEGEFGGGGGGGGGGEGG@@CFFDGGGGGGGGGGGGGGDDGGGEGGGGBFGGGGGGFFFGGGGDGGFGGG8CFEFG7E5FGCE7:EGGGGGGGDGG+C>*9<75*/72<<::CCGFDCD7CGF33C::E7.>6:G??:FF)))9F>
@M03506:14:000000000-AKVR1:1:1101:12400:7885 1:N:0:38
CGAACTCCTACGGGAGGCAGCAGTTAGGAATTTTGGGCAATGGGCGAAAGCCTGACCCAGCAACGCCGCGTGGGTGACGAAGGCCTTCGGGTTGTAAAGCCCTTTTCTGAGGGAAGATAGTGACGGTACCTCAGGAAGAAGCACCGGCTAACTACGTGCCAGCAGCCGCGGTAATACGTAGGGTGCGAGCGTTGCCCGGATTTATTGGGCGTAAAGGGCGCGTAGGCGGCCACGCACGTCCGTTGTGAAATCGCCCGGCTCAACTGGGCGGGGTCAGCGGATACGGCGCGGCTGGAGGAAG
+
CCCCCGGGGGGGGGGGGGGGGGGGGGGGGGGGGGGGGGGGGGGGGGGGGGGGGGGGGGGGGGGGGGGGGGGGGGGGGGGGGGGGGGGGGGGGGGGGGGGGGGGGGGGGGGGGGGGGGGGGGGGGGGGGGGGGGGGGGGGGGGGGGGGGGGGGGGGGGGGGGGGGGGGGGGGGGGGGGGFFGGGGGCFGGGGGGGGGGGGGEEG9CFFGCCE?E5FGGGGGDGCEEGGGGDGGFGGGGGGGGECCG:CCCF+CDFGDEDG<=FFGC6?CC7CDDDG5<?DGD>>FGB3B>3B;5;:08))84
@M03506:14:000000000-AKVR1:1:1101:8791:7887 1:N:0:38
CGAACTCCTACGGGAGGCAGCAGTGGGGAATCTTGCACAATGGGGGCAACCCTGATGCAGCGACGCCGCGTGAGCGATGAAGCCCTTCGGGGTGTAAAGCTCTTTCGGCAGGGAAGATTATGACGGTACCTGCAGAAGCAGCTGCGGCTAACTACGTGCCAGCAGCCGCGGTAATACGTAGGCAGCAAGCGTTGTTCGGAGTTACTGGGCGTAAAGGGTGTGTAGGCGGTTCTCTAAGTTTGGTGTGAAATCTCCCGGCTCAACTGGGAGGGTGCGCCGAAAACTGGGGGGCTAGAGTGCG
+
CCCCCGGGGGGGGGGGGGGGGGGGGGGGGGGGGGGGGGGGGGGGGGGGGGGGGGGGGGGGGGGGGGGGGGGGEGGGGFGGGGGGGGGGGGGGGGGGFGGGGGGGGGGGGGGGGGFGGGGGGGGGGGGGGGGGGGGGGGGFFGGGGGGGGGGGGGGGGGGGGGGGGGGGGGGGGGGGGGGG>EGGGGGFFGGCFEGGGEGGGDGFGFGGGGGGGE5AFEGGGGGCEGCEGGEEC7CF9FCEGFEGGFGGEGC<C<CFGED<EE479FGFCGGFDDD5>@DD<DEG66<:6GFFDFF76*97>
@M03506:14:000000000-AKVR1:1:1101:23521:7899 1:N:0:38
CGAACTCCTACGGGAGGCAGCAGTGGGGAATATTGGACAATGGGGGCAACCCTGATCCAGCCATGCCGCGTGTGTGAAGAAGGCCTTAGGGTTGTAAAGCACTTTCAGTGGGGAGAAAGGTAATTCACCTAATACGTGAGTTGATTGATGTTACCCACAGAAGAAGCACCGGCTAACTCCGTGCCAGCAGCCGCGGTAATACGGAGGGTGCAAGCGTTAATCGGAATTACTGGGCGTAAAGCGCACGTAGGTGGTTTTCTAAGTCAGCTGTGAAATCCCCGGGCTCAAACTTGGACTTGCA
+
CCCCCGGGGGGGGGGGGGGGGGGGGGGGGGGGGGGGGGGGGGGGGGGGGGGGGFGGGGGGGGGGGGGGGGGGGGGGGGGGGGGGGGGFGGGGGGEFFGGGGGGGGGGGGGGGGGGGGGGGGGGGGGGGGGGGGGGGGGFGDGGGGGGGGFGGGGFFFGGGGFGGGGGFCFGGGGGGGGGGGGGGGGFGGGGGGGGGGDEGFGGGGGDC7C5CGGGGEEDGCFGGCCCFD7EEFFDEGGGGGCGGDGG**AECCF:D*7?CFGF0C7CGDCF):7C?FFGGGFFGDFGF)9*)16FF4?4**
@M03506:14:000000000-AKVR1:1:1101:6953:7899 1:N:0:38
CGAACTCCTACGGGAGGCAGCAGTTAGGAATTTTGGGCAATGGGCGCAAGCCTGACCCAGCAACGCCGCGTGGGTGACGAAGGCCTTCGGGTTGTAAAGCCCTTTTCTGAGGGAAGATGATGACGGTACCTCAGGAAGAAGCACCGGCTAACTACGTGCCAGCAGCCGCGGTAATACGTAGGGTGCGAGCGTTTCCCGGATTTATTGGGCGTACGGGGCGCGTAGGCGGTCACGCACGTCCGGTGTGAAATCGCTCGGCTCAACTGGGCGGGGTGAGCGGGTATGGGGGGGCGTGAGGAAG
+
CCCCCGGGFGGGGGGGGGGGGGGGGGGGGGGGGGGGGGGGGGGGGGGGGGGGGGGGGGGGGGGGGGGGGGFEGGGGGGGGGGGGGGGDGGGGGGGGGFACFGGGDGGGGFGGGGGGGAFFGGGGGGGF@9DCCFF@EGGGGFGGFCGCFGGFDFCCGGFCCCF::<FE7BCC:FGG@<CCFGG,**==87<F:*+,5BEE7*:9F++<C8C?85*:CG5?EG?88E+CGGE>+:=*=:FE55*:E=EGGG725::4:3**5<=*+*<7*75>C9)/9)9C)7)+37*0()<9:)5)))077
@M03506:14:000000000-AKVR1:1:1101:11532:7914 1:N:0:38
CGAACTCCTACGGGAGGCAGCAGTAGGGAATCTTGGACAATGGGGGAAACCCTGATCCAGCCATGCCGCGTGAGTGATGAAGGCCTTCGGGTTGTAAGACTCTTTCGACGGGGACGATAATGACGGTACCCGTAGAAGAAGCTCCGGCTAACTTCGTGCCAGCAGCCGCGGTAATACGAAGGGGGCTAGCGTTGTTCGGATTTACTGGGCGTAAAGCGCGCGCAGGCGGCCTTGCAAGTCGAGGGTGAAATCCCAGAGCTCAACTCTGGCATTGCCTTCGAGACTGCTGGGCCTCGAGTAC
+
CCCCCGGGGGGGGGGGGGGGEGGGFGGGGGGGGGGGGGGGGGGGGGGGGGGGGGGGGGGGGGGGGGGGGGGGGGGGGGGFGGGGGGGGFGGGGGGGGGGGGGGGGGGGGGGGGGGGGGGGGGGGGGGGGGGGGGGGGGGGGGGGGGGGGGGGGGGGGGGGGGGGGGGGGGGGDGGGGGGGGGGGGGGGGGGGGGGGFEGGGGGGGGGGGGGGGGGGGGGGGGGEECEECGEG6EGFCGDCEGGG=*AF@7C7CGGDGFGFGGGGFGGG6*27:97?F@=FC@>EGFFFBDFFFFF3).*08
@M03506:14:000000000-AKVR1:1:1101:12830:7917 1:N:0:38
CGAACTCCTACGGGAGGCAGCAGTGGGGAATCTTGCACAATGGGCGAAAGCCTGATGCAGCGACGCCGCGTGGGGGATGAAGCTTTTCGGAGTGTAAACCCCTTTCGATCCGGACGAATGCCTCGCAAGAGGAGTGACGGTACGGATATAAGAAGCCCCGGCTAACTACGTGCCAGCAGCCGCGGTAATACGTAGGGGGCCAGCGTTGTTCGGAATTACTGGGTGTAAAGGGTTCGTAGGCGGTGCGGCAAGTTGGGAGTGAAATCTCTGGGCTCAACCCAGAGACGGCTTCCACAATTGC
+
CCCCCGGGGGGGGGGGGGGGGGGGGGGGGGGGGGGGGGGGGGGGGGDGGGGGGGGGGGGGGGGGGGGGGGGGGGGGGGGGGGGGGGGGGGGGGGGGGGGGGGGGGGGDAFGGGGGGGGGFGFGGGGGGGGFGGGGGFGGGGGGGDDGGGGGGGGGGGGGGCGFGGGGGGGGGGGGGG@FGGGGGGGDEGGGFEFCEGGGD>GGFGECCCGFEG8CGFGGGGGGGGCECCGFG2:CCACFGFEGC5=CGGC7E09CCCFDD=<7<FC:CG:6.977?DF*9>5.2*05@>C)(01*07/079
@M03506:14:000000000-AKVR1:1:1101:12732:7918 1:N:0:38
CGAACTCCTACGGGAGGCAGCAGTCGGGAATTTTGCGCAATGGACGAAAGTCTGACGCAGCAACGCCGCGTGAGGGATGAAGGCCTTCGGGTTGTAAACCTCTTTTGTCAGGGAAGATAATGACGGTACCCTCTAAGGAAGCCACGGCTAATTACGTGCCAGCAGCCGCGGTAATACGTAAGTGGCGAGCGTTATCCGGAATTACTGGGCGTAAAGCGTGCGTAGGCGGTTTAGTGTGTGGGAATTGAAAGCCCGGGGCTCAACTCCGGATCCGGTCCCCAAACTGCTAGACTCGAGAGTA
+
CCCCCGGGGGGGGGGGGGGGGGGGGGGGGGGGGGGGGGGGGGGGGGGGGGGGGGGGGGGGGGGGGGGGGGGGGGGGGGGGGGGGGGGGGGGGGGGGGGGGGGGGGGGGGGGGGGFGGGGGGGGGGGGGGGGGGGGGGGGGGGGFGGGGGGGGGGGGGGGGGGGGGGGGGGGGGDGGGGCFGGGGGGGDCEFCFDCFFDEGGGGGGGGGGGG*:?>FCGGGGGGCGGGGGCE8FF<F+:CGGGC?6EFFGGFGCFGGEEGD=?7CE>CCG3*<>CDGGEGGGB:EC*7*6*62=@:454774
@M03506:14:000000000-AKVR1:1:1101:10679:7919 1:N:0:38
CGAACTCCTACGGGAGGCAGCAGTGGGGAATCTTGCGCAATGGGGGCAACCCTGACGCAGCCATGCCGCGTGAATGATGAAGGTCTTAGGATTGTAAAATTCTTTCAGCAGGGACGATAATGACGGTACCTGCAGAAGAAGCCCCGGCTAACTTCGTGCCAGCAGCCGCGGTAATACGAAGGGGGCTAGCGTTGCTCGGAATTACTGGGCGTAAAGGGCGCGTAGGCGGGTTGCTAAGTTGGAGGTGAAAGCCCAGGGCTCAACCCTGGAATTGCCTTCAATACTGGCAGCCTTGAGTATG
+
CCCCCGGGGGGGGGGGGGGGGGGGGGGGGGGGGGGGGGGGGGGGGGGGGGGGGGGGGGGGGGGGGGGGGGGGGGGGGGGGFGGGGGGGGGGGGGGGGGGGGGGGGGGGGGGGGGGGGGGGGGGGGGGGGGGGGGGGGGGGGGFGGGGGGGCGGGGGGGGGGGGGGGGGGGGGGGGGGGGGGGGGGGGGGGGGGGEFFEGCEFEFGGGGGGGGGGGGGGGGGGGCEGGGEGGGGGG79E7FGGGGGGGC9FG67CGGGFGDGFFGCDCFGGF4<DGFG?GGGFFF9=CF?D7:5FF4@F?F6
@M03506:14:000000000-AKVR1:1:1101:11704:7932 1:N:0:38
ACTCCTACGGGAGGCAGCAGTGGGGAATATTGGGCAATGGGCGAAAGCCTGACCCAGCGACGCCGCGTGGGTGATGAAGGCCTTCGGGTCGTAAAGCCCTGTCAGGAGGAAAGAACGATCTTGTGGCAAATGCCCACGAGATATGACGGTACCTCCGAAGGAAGCACCGGCCAATTCCGTGCCAGCAGCCGCGGTAAGACGGAAGGTGCAAGCGTTGCTCGGAAGCACTGGGGGTAAAGGGTGCGTAGGCGGCGTCTTAAGTCGGGTGTGAAAGCCCAGGGCTCAGCTCTGGAAGTGCATT
+
CCCCCGGGGGGGGGGGGGGGFGGGGGGGGGGGGGGGGGGGGGGGGGGGGGGGGGGGGGGGGGGGGGGGGGGGGGGGGGGGFGGGGGGGGGGGGGDGGGGGGFGGGGGGGGGGGGGGGD+,DEFFGGGGGGGGGFGGGGGGEGGGCFGGGDGGGGFGGGG@FCFFGGGGEEDGE<F9<FGGGGG9CFFGGFEGCECCG6CCCDGGCE+<CF7ECG58EE?+1CEG*;<C++0:**2;6+:<::C*:/:<EF57>1//8)?79+>*/5CGGD9@::0**)797))/<F4*.:=4*6<)*****
@M03506:14:000000000-AKVR1:1:1101:6052:7965 1:N:0:38
CGAACTCCTACGGGAGGCAGCAGTGGGGAATATTGGACAATGGGCGAAAGCCTGATCCAGCAATGCCGCGTGAGTGATGAAGGCCTTAGGGTTGTAAAGCTCTTTTGCCAGGGATGATAATGACAGTACCTGGAGAATAAGCTCCGGCTAACTCCGTGCCAGCAGCCGCGGTAATACGGAGGGAGCTAGCGTTGTTCGGAATTACTGGGCGTAAAGCGCGCGTAGGCGGCTTTGTAAGTTAGAGGTGAAAGCCCGGGGCTCAACCCCGGAACTGCCTTTAAGACTGCATCGCTTGAATCCG
+
CCCCCGGGGGGGGGGGGGGGGGGGGGGGGGGGGGGGGGGGGGGGGGGGGGGGGGGGGGGGGGGGGGGGGGFGGGFGGGGGGGGGGGGGGGGGGGGGGGGGGGGGGGGGGGGGGGGGGGGGGGGGGGGGGGGGGGGGGGGGGGGGGFGEGGGGGGGGGGGGGGGGGGGGGGGGGGGFFGDGGGGGGGFGGGGFFGGGGGGGGGGGGGGGGGGGGGGGGGGGGGGGGGGGGGED8CGGCEDFFGGGGGGGGGGG*:EGGFG<FCFGGGCGG<EEGGFCFFCGGF4CA:5?<C3(8>FF:BFFE
@M03506:14:000000000-AKVR1:1:1101:25477:7972 1:N:0:38
CGAACTCCTACGGGAGGCAGCAGTGGGGAATCTTGCACAATGGAGGAAACTCTGATGCAGCGACGCCGCGTGAGCGATGAAGCCCTTCGGGGTGTAAAGCTCTTTCGGCAGGAACGATAATGACGGTACCTGCAGAAGAAGCTGCGGCTAACTACGTGCCAGCAGCCGCGGTAATACGTAGGCAGCAAGCGTTGTTCGGAATTACTGGGCGTAAAGAGTGTGTAGGCGGTTCTCTAAGCTCGGTGTGAAATCTCCCGGCTCAACTGGGAGGGTGCGCCGGAAACTGGAGGGCTCGAGGATG
+
CCCC9<FFGCCCCCCGGGGGGGGGFGGD>CGDFGGGGGGGCGDGGEGGGGEFGAGFGGFGGGGGGGG@FEGGGGFGGGDGGGGCGGFGFGGGG+4C?FBFDEAF?EEE>FEGGGGGGFG>DGGCCFEGG9FFGFGF8>>FGGGGGDGGGGGGGFG7FDFGGGGGFF<FEG71<FG@FC9?E7CGE::2+*4*<:EF9CE5C80AFGG?8CG:ED>ECEFF+</:+CGGGG*8+9<C<9*:6:5:C/:*C7CF*<C*:@CD59*:FFE:ADE@<D3/57C<5>3?+96583)4)<5)..)66
@M03506:14:000000000-AKVR1:1:1101:19448:7984 1:N:0:38
CGAACTCCTACGGGAGGCATCAGTGGGGAATATTGCACAATGGGCGAAAGCCTGATGCAGCGACGCCGCGTGAGGGATGACGGCCTTCGGGTTGTAAACCTCTTTCAGCAGGGAAGAAGCGCAAGTGACGGTACCTGCAGAAGAAGCACCGGCTAACTACGTGCCAGCAGCCGCGGTAATACGTAGGGTGCGAGCGTTGTCCGGAGTTATGGGGCGTAAAGAGCTCGTAGGCGGCCTGTCACGTCGGATGTGAACGCGCGGGGCTTAACCCCGGGTCTGCATGCGATACGGGGAGACTAGC
+
CCCCCFGGC-C6FCFCEEGFFF@@CE,@FCF<FC@CDFGFFF,,C+C:@@EFD<<@FGG,F@CFGGGGGG=FFC@EFC49<FCC>E<FFC7BF=BA<AFAFFFFFCECD<F7FG,B,ADFGG++3CFD9C@3+BFDCC<FF,@<FFG7FFGE><:,@<CAFBCFFGCF<<F,<<CC<**2,71?:<ECB*=<:FE**1:E7CGGC*203:++;/?E:C8@FG689<*CE5A+::E258:C0<=6*//187++0++1*))9CC)75/0:+**09)9*97*009*<*)*77*.,).000774)
@M03506:14:000000000-AKVR1:1:1101:7330:7999 1:N:0:38
CGAACTCCTACGGGAGGCAGCAGTGGGGAATATTGCGCAATGGGCGAAAGCCTGACGCAGCAACGCCGCGTGAGTGAAGAAGGCCTTCGGGTTGTAAAGCTCTGTCGGAGGGAAAGAATACTACGGATGACCCCCGTAGTTGACGGTACCCTCAAAGGAAGCACTGGCTAACTTCGTGCCAGCAGCCGCGGTAATACGAAGGGGGCTAGCGTTGCTCGGAATCACTGGGCGTAAAGGGTGCGTAGGCGGGTCTTTAAGTCAGGGGTGAAATCCTGGAGCTCAACTCCAGAACTGCCTTTGA
+
CCCCCG<FGG@@EGGGGGGG>CFFGGGGGEFFFGGGC@:CBFGF8FCGGFGGGGFGGGECGG8FGGEEGD@FFECFGGGFGFGGGGGGGGGGCFGAEFGCCFGGFGGGFGGGECDFGFCFGCFA@=FFGGGFCEEFF7:F<FFCCDFGGGFGCFGG,<FFFCAC:DFGGGGGFGG7=FGF9FGFF@FGGGGGC@999C*24*:ED5CC8+:?CCCC?CGGGGGC?@@CCGGGCC*<C?D8=E:5CE6<CE5**<:7+9CC+<<5EGEC<0:@CFFFF5*2**96:766.2)4*9406=*6*
@M03506:14:000000000-AKVR1:1:1101:5663:8009 1:N:0:38
CGAACTCCTACGGGAGGCAGCAGTCGGGAATTTTGGGCAATGGGCGAAAGCCTGACCCAGCAACGCCGCGTGAAGGATGAAATCCTTCGGGATGTAAACTTCGCAAGAACGGGAAGAATAAGTAAGGGTTAATATCTCTTACGATGACGGTACTGTTTGTAAGCTCCGGCTAACTCCGTGCCAGCAGCCGCGGTAATACGGGGGGAGCAAGCGTTGTTCGGATTTACTGGGCGTAAAGGGCGCGTAGGCGGCCACCGCAAGTCGGTTGTGAAATCTCTGGGCTTAACCCAGAAAGGTCAAC
+
CCCCCGGGGGGGGGGGGGGGGGGGGGGGGGGGGGGGGFGGGGGGGGGGGGGGGGGGGGGGGGGGGGGGGGGGGGGGGGGGGGGGGFFGFGGGGGGFGGGGGGGGGGGGGGGGGDGGGGGGGGGGGGGG<FGGGGGGGGGGGGGGGGGGGGGGGGGGGGGGGGGGGGGGGGGGGGGGGGGGGGGGGGGGGGGGGGGGGFCFGGGGGGGGGCGFGEGC?CEECEGGFFFG?CFFG5CEFGGGGGEEECEGFGGGGGGGGECDE0CEEDGGEGDFDGC0:FGGF>FGDFDB?GF(<77F76<?9
@M03506:14:000000000-AKVR1:1:1101:16539:8025 1:N:0:38
CGAACTCCTACGGGAGGCAGCAGTGGGGAATATTGGACAATGGGGGCAACCCTGATCCAGCAATGCCGCGTGAGTGATGAAGGCCTTCGGGTTGTAAAGCTCTTTTGCCAGGGACGATGATGACGGTACCTGGAGAATAAGCACCGGCTAACTACGTGCCAGCAGCCGCGGTAATACGTAGGGTGCGAGCGTTAATCGGAATTACTGGGCGTAAAGCGTGCGCAGGCGGTAAGTTAAGTCTGATGTGAAAGCCCCGGGCCCAACCTGGGAATGGCAATGGAAACTGGCATGCTAGAGTGTG
+
CCCCCGGGGGFDEGEEEEEGGGGCCFGGGGFCFEFDGGFFFGFG@CCFGFGGC@@FFGE<DGFGGCF:CGGG,BCFFGGGFGGCFGGGGGGGGGGFFF9F?FGGGFC9FEFFGGGGDC@EF9FDG:F@+?FDFFFFGF9FCD,BF=@F:FDDCFGCFDGFGGGCCFGE@EFG71DCEGCFFEGFFFC*BFGGF7;AEC788FG+:4BEEGGG5:CC9EGGDGD>EC8?8:C5C97C?9:+97CC7CC7799E55*58>)):CC55CFCEG+)9*20*)*97*9CG*07(27:BF?FFFFF?
@M03506:14:000000000-AKVR1:1:1101:16846:8030 1:N:0:38
CGAACTCCTACGGGAGGCAGCAGTAAGGAATATTGGTCAATGGACGAAAGTCTGAACCAGCCATGCCGCGTGAAGGATGAAGGTCCTCTGGATTGTAAACTTCTTTTATATGGGACGAAAAAAGGGTATTCTTACTCACTTGACGGTACCATAGGAATAAGCACCGGCTAACTCCGTGCCAGCAGCCGCGGTAATACGGAGGGTGCAAGCGTTATCCGGATTTACTGGGTTTAAAGGGTGCGTAGGTGGGTCTGTAAGTCAGTGGTGAAATCTCCGAGCTTAACTCGGAAACTGCCATTGA
+
CCCCCGGGGGGGGGGGGGGGGGGGGGGGGGGGGGGGGGGGGGGGGGGGGGGGGGGGGGGGGGGGGGGGGGGGGGGGGGGGGGGGGGGGGGGGGGGGGGGGGGGGGGGGGGGGGGGGGGGGGGGGGGGGGGGGGGGGGGGGGGGGGGGGGGGGGGGGGGGGGGGGGGDGEFGGGGGG@<FGGGGGFFFCGGGCGDGGGGCGGGGEGGGGGGGGGGGGGGGGGEEFGGGCGG?EGGGGGGGGCGGGGGFGGGCFFGCFEF>:?EGGGF5>CF<FDGGGC759C4BFCFDD9<DF469))/09*
@M03506:14:000000000-AKVR1:1:1101:4943:8043 1:N:0:38
CGAACTCCTACGGGAGGCAGCAGTGGGGAATATTGCGCAATGGGCGAAAGCCTGACGCAGCAACGCCGCGGGAGTGATGAAGGCCTTCGGGTCGTAAAGCTCTGTCGGGAGGAACGAATGCTCCTGAGGTTAACAGCCTCGGGAGGTGGCGGTACCTTCAAAGGAAGCACCGGCTAACTCTGTGCCTGCAGCCGCGGTAATACAGAGGGTGCAAGCGTTGTTCGGAATCATTGGGCGTAAAGGGCGTGTAGGCGGTCTGTTAAGTCATGTGTGAAGTCCCTCGGCTCAACCGGGGAACGAC
+
CCCCCGGGGGGGGGGGGGGGGGGGGGGGGGGGGGGGGGGGGGGGGGGGGGGGGGGGGGGGGGGGGGGGGGGGGGGGGGGGGGGGGGGGGGGGGGGGGGGGGGGGGGGGGFGGGGGGGGGGGGGGGGGGGGGGGGGGGGGGGGGEGGGGGGGGGGGGGGGGGCGGGGGGGGGGGGGGGGFFGGGGGGGGGGGGGGGGGGGGGGC?FGGGGGGGGGGGGEDGEFFEGEGGEFG7FGGGGEGGFCCGGGEDGGGGGGGGGFGFGGCF::97CFGFGD*<:=><0)7CD57@DF56B@E>5;@))
@M03506:14:000000000-AKVR1:1:1101:10057:8043 1:N:0:38
CGAACTCCTACGGGAGGCAGCAGTAGGGAATCTTGCGCAATGGGCGAAAGCCTGACGCAGCCATGCCGCGTGAATGATGAAGGTCTTAGGATTGTAAAATTCTTTCACCGGGGAAGATAATGACGGTACCCGGAGAAGAAGCCCCGGCTAACTTCGTGCCAGCAGCCGCGGTAATACGAAGGGGGCTAGCGTTGCTCGGAATTACTGGGCGTAAAGGGCGCGTAGGCGGGATGGCAAGTCGGTCGTGAAATCCTTCGGCTCAACCGAAGAACGTCGATCGATACTGCTGTTCTTGAGGATT
+
CCCCCGGGGGGGGGGGGGGGGGGGGGGGGGGGGGGGGGGGGGGGGGGGGGGGGGGGGGGGGGGGGGGGGGGGEFFGGGGGGGGGGGGGGGGGGGGGGGGGGGGGGGGGGGGGGGGGGGGGGGGGGGGGGGGGGGGGGGGGGGGGGGGGGGGGG=FGGGGGGGGGGGGGGGGG@FFGGGBFEGGGGGGGGGGGGGGCGGGEEFGGGGGGGGG>EGCECGGGGGGGGGGGGDCGGGGGFFCGGGCEGEEFCCF?69ADG@D3EGFGCDEGGDDFGGGGGFGGGF@G7FF4:FFAFFF4F4@?=
@M03506:14:000000000-AKVR1:1:1101:9137:8044 1:N:0:38
CGAACTCCTACGGGAGGCAGCAGTGGGGAATTTTCCGCAATGGGCGAAAGCCTGACGGAGTGACGCCGCGTGTGGGACGAAGGCCTTCGGGTCGTAAACCACTGTCAGTGGGAAAGAAGGGTGTCGGTGCTAATACCATCGGCATTTGACGGTACCTGCAGAGGAAGCCCCGGCCAACTCTGTGCCAGCAGCCGCGGTAAGACCGAGGGGGCAAGCGTTGCTCGGAATTACTGGGCGTAAAGGGCGCGTAGGCGGGATGGCAAGTCGGTCGTGAAATCCTGCGGCTCAACCGAAGAACGTC
+
CCCCCGGGGFGGGG;BFGGGGGGGGGGGGGGGGGFGGGGEGGGGGGGGGGGGGDGGGGEEGGGFGGGGGGGGCDGGFFGEEGDGGGGGGDEGECGGGGGGGGFFFGDGGFFFC<DFDCFGDFFCG7CGGGCCCGGGGGCGGGGGGGGGGGGEGCFGGGG<BGGGFCCCBF7FEEE*<F<:<,F9,<FGCGGFFGDEGGGGGC9*:C*8?CC>88@EC?EC59<5E>:@:7<:?F5CEEG8*<?5>5*9?55CFE*3:>C3::CFEFGG:*1.77130*0?093EG:DF255655554>DF)
@M03506:14:000000000-AKVR1:1:1101:16345:8051 1:N:0:38
CGAACTCCTACGGGAGGCAGCAGTGGGGAATTGTTCGCAATGGGCGCAAGCCTGACGACGCGACGCCGCGTGGAGGATGAAGACCTTCGGGTCGTAAACTCCTTTCGATCGAGACGAATGGCCTCTGGATGAACAGTCCGGAGGAGTGACGGTACCGAGAGAAGAAGCCCCGGCTAACTCCGTGCCAGCAGCCGCGGTAATACGGGGGGGGCAAGCGTTGTTGGGAATTACTGGGCGTAAAGGGCTCGTAGGTGGCCAAGTAAGTCAGACGTGAAATCCCGCGGCGTAAACGGGGAACTGG
+
9BCCCGGGGGGGGGGCGGGGEFGGGGGGGGGGFFFFGGCGGGGGFGGGGGFD<FFGG,@FCFEGGGGGGG>FGGGGCFGGGAFFGGGGGDGGGGG@FFGGGFEGFGG?FGGGGGGCCDGGDFE<FGFGGDGCF9;D=FFEC7<FC>FGGGGCFDGGECCCCDFGG7BF+C:FCE@*FFGBCFFGC*<F>E00CCEEC:>*:9FFE8E>ECG5:@CC>C8/*1*1//+A?0C+<?55CE)/*<<EE*59**2A>+:<@4>*3<*<<C?DE6E59CD9:FFG*5)/5)/.2*0(73)>>>?60
@M03506:14:000000000-AKVR1:1:1101:24546:8052 1:N:0:38
CGAACTCCTACGGGAGGCAGCAGTGGGGAATCTTGCGCAATGGCCTAACGGCTGACGCAGCGACGCCGCGTGTGGGATGAAGCTCCTCGGAGTGTAAACCACTGTTGCCCGGGACGAATAGCTCGATTAATCGAGCCTGACAGTACCGGGTGAGGAAGCACCGGCTAACTCCGTGCCAGCAGCCGCGGTAATACGGGGGGTGCGAGCGTTGTCCGGAATCACTGGGCGTAAAGGGCGCGTAGGTGGTTGGATAAGGGGGTGGTGAAAGTCCGGGGCTCAACCCCGGATCTGCCGTGCCGAC
+
CCCCCGGGGGGGGGGGGGGGGGGGGGGGGGGGGGGGGGGGGGGGGGGGGGGGGGGGGGGGGGGGGDGGGGFGGGGGGGGGGGGFGGGGGGGGGGGGGGGGGGGGF9FFGGGGGGGGGEGGGGGGGDEGEFAFGGGGG?FFGGGGCCFGGG>>FFGFGGGFFFGEGGGFGGFGGGFDGDGGGGGGGGGGEGGGGGGGGGGEGGGGGGGGCCCGGGEGGGGCFF7@CFFEECEC9EGDGDG?5EE<CF:C*:?C*<?4C03/:E/:?CCFE7C@DCDC75>CF8<5553)(2*473.8>FD:.
@M03506:14:000000000-AKVR1:1:1101:15265:8125 1:N:0:38
CGAACTCCTACGGGAGGCAGCAGTGGGGAATTTTGGACAATGGGGGCAACCCTGATCCAGCAATGCCGCGTGAGTGAAGAAGGCCTTCGGGTTGTAAAGCTCTTTTGTCAGGGAAGAAACGGTGTGGGCTAATATCCTGCACTAATGACGGTACCTGAAGAATAAGCACCGGCTAACTACGTGCCAGCAGCCGCGGTAATACGTAGGGTGCAAGCGTTGATCGGAATTACTGGGCGTAAAGCGTGCGCAGGCGGTTTTGTAAGTCTGTCGTGAAATCCCCGGGCGCAACCTGGGAATTGCG
+
CCCCCFGGGGGGGGGGGGGGGGGGGGGGGGGGGGGGFGGGGGFGGGGGGGGGGFFGGGGGGGGGGGGGGGGGGGGGGGGGGGGGGGGGGGGGGGGGGGGGGGGGGGGGGGGGGGFGGGGGGGGGGGGGGGGGFGGFGGGGGGGGGGGGFGGEFE9A98FFC:FGGGGGGGEGGGGFGGGGGFFGGGGGGGGGDFEGGEDGF9;FGGECCEGGGGGGGCCCFCCEEEFCCFFGGGGG5EGGGGGEGGCDEGEGGG:7*5CFGGGC9:+2<9FBFGC9:9777>>C*7>5194<FF:449**7
@M03506:14:000000000-AKVR1:1:1101:17624:8129 1:N:0:38
CGAACTCCTACGGGAGGCAGCAGTGGGGAATCTTGCGCAATGGGCGAAAGCCTGACGCAGCGACGCCGCGTGAGGGAAGAAGGCCTTCGGGTTGTAAACCTCTTTCAGAAGGGACGAAGCCACTCGGGTTAATAGCCCAGAGGGTGACGGTACCTTCAGAAGAAGCCCCGGCTAACTACGTGCCAGCAGCCGCGGTAATACGTAGGGGGCAAGCGTTGTCCGGATTTATTGGGCGTAAAGAGCGTGTAGGCGGTTTTACAGGTCCGCTGTGAAAACTCGAGGCTCAACCTCGAGCTGTCGG
+
CCCCCGGGGGGGGGGGGGGGGGGGGGGGGGGGGGGGGGGGGGGGGGGGGGGGGGGGGGGGGGGGGGGGGGGGGGGGGGGGGGGGGGGGGGGGGGGGGGGGGGGGGGGGGGGGGGGGGGGGGGGGGGGGGGGGGGGGGGGGGGGGGGGGGGGGEGGGGGGGGGGGGGEGGDGGGGGGGGGGGGGGGGGGGGGGGGGEGGGGFGCGFGGGGDGGGGGGGD;<?CC//:CGCEFFFGGEE=DFEEGEEGEGGGFGGCECF=:FCCC+<<*9><7@FGC64?GF7>DC6?4?7C:?35556*?FB
@M03506:14:000000000-AKVR1:1:1101:7832:8158 1:N:0:38
CGAACTCCTACGGGAGGCAGCAGTGGGGAATATTGGACAATGGGCGCAAGCCTGATCCAGCCATGCCGCGTGAGTGACGAAGGCCTTAGGGTTGTAAAGCTCTTTTGGCGGGGAAGATAATGACGGTACCCGCAGAATAAGCTCCGGCTAACTTCGTGCCAGCAGCCGCGGTAATACGAAGGGAGCTAGCGTTGTTCGGAATCACTGGGCGTAAAGCGCACGCAGGCGGATGTGTCAGTCAGGGGTGAAATCCCGGAGCTCAACTTCGGAAGTGCCTTTGATACAGCACGTCTTGAGTCCG
+
CCCCCFGGGFFEDCEEDGGG;@@,6C,CE;ECFC,,;EC<CDA,;+@CFCFGGEFGGG?FFF8F8FE:CCFGDEEFG9==@FBFEGE9EDFE,CCFFFEFFFFDGGGCAFGCF@+3B,3FF9FDFDGFG9<<CCCGGGFC,>;D>FG*1C3FCFG7DEGG9,<:<FGGGDF77<A,FG*<C1<*4C7;97*;*/CF+;EECFCGGFCCFC5:8C@:C88C8=**:CEGD5*:CFCE7<CF7CCGGGDF9C:+7A7)20)*390:+0+**/*)02C7097::69C97751C734@?F)/**)
@M03506:14:000000000-AKVR1:1:1101:20222:8158 1:N:0:38
CGAACTCCTACGGGAGGCAGCAGTGGGGAATCTTGCGCAATGGCCGAAAGGCTGACGCAGCGACGCCGCGTGCGGGAGGAAGCTCTTCGGGGTGTAAACCGCTGTCGGGAGGGGCGAAGGTCCCGGGGAGGAAATGCCCTGGGGATGACGGTACCTCCAGAGGAAGGACCGGCTAACTCCGTGCCAGCAGCCGCGGTAATACGGAGGGTCCGAGCGTTGTTCGGAATTATTGGGCGTAAAGCGCACGTAGGCGGCTGGGTAAGTCTCACTGTGAAAGCCCGGGGCTCAACCCCGGGGGGCC
+
CCCCCGGGG<FGGGGGGGGGGGGGGGFGGGGGGGGGGGGGGGGGGGGGGGGGGGGGGGGGGGGGGGG@EFCCEGGGGGGGFEGGGGGGGGGGGGGGGGGGGGEEGGFGGGGGGGGGGGGGGGDGGGGGGGGGGGGGFGGGGGGGGGGGGGGGGGGFGFGFDCGCFGGGGGCGGGGGGGGGGGF>C78E*:CGGGGGG>GDDFGG>EGEGGE5*??E>CECE75C*;*8<:@<955?:E35<CCDEGEGDGEGCGGDEBD2<6=CF*?CC>9/**02:)79C@3CC)1=?GFFEE@@)<B37
@M03506:14:000000000-AKVR1:1:1101:22352:8192 1:N:0:38
CGAACTCCTACGGGAGGCAGCAGTAGGGAATCTTGGACAATGGGGGAAACCCTGATCCAGCCATGCCGCGTGAGTGATGAAGGCCTTCGGGTTGTAAAACTCTTTCGACGGGGACGATAATGACGGTACCCGTAGAAGAAGCTCCGGCTAACTTCGTGCCAGCAGCCGCGGTAATACGAAGGGGGCTAGCGTTGTTCGGAATTACTGGGCGTAAAGCGCGCGCAGGCGGTCTTTCAAGTTGGGGGTGAAATCCCAGAGCTCAACTATGGAATCGCCTTCAAGCTTGGGAGACCTCGAGTAC
+
9BCCCGGGCEFEGGGGGGGGDEFGFGFGGGGGGGGGGGFGFEFFGGGGGCFGGF@FGGGGGFFCFGGGGGFGBEEFGGGGFGGGGGGGFDG,CFGGGGGGGGGGGFCF=FGGGGGDGGEFFCDEFDEFEGGGGGGFGGFGGGGGGGGG7FG7FGGECGGFFFGCAFDEGGGEECEF,:CFFEE@EG72*2<=F:ECFGGGGGGGF?7CFEEEEGEFGGGEGCC??8?EGGG>9+<9C<C+<FCGGCEG3+0A*6+9*7C*0<DGF4CC?*26*95C*<D*:B*++7*7(971))/7))*)/
@M03506:14:000000000-AKVR1:1:1101:15051:8201 1:N:0:38
CGAACTCCTACGGGAGGCAGCAGTCGAGAATTTTTCTCAATGGGGGAAACCCTGAAGGAGCGACGCCGCGTGGAGGATGAAGGTCTTCGGGTTGTAAACTCCTGTCATTTGGGAACAAGTGTCGGTACCTAACTGCTACCGGCTTGATAGTACCAGAGGAGGAAGAGACGGCTAACTCTGTGCCAGCAGCCGCGGTAATACAGAGGTCTCAAGCGTTGTTCGGATTCATTGGGCGTAAAGGGTGTGTAGGTGGCGCCGTAAGTCGGGTGTGAAATCTCGGGGCTTAACTCCGACACTGCAT
+
CCCCCGGGGGGGGGGGGGGGGGGGGGGGFGGGGGGGFGGGGGGGGGGGGGGGGGGGGGGGGGGGGGGGGGGGGGGGGGGGGGGGGGGGGGGGGGGGGGGGGGFGGGGGGGGGGGGGGGGGGGGGGGGGGGGGGGGGGGGGGGGGEGGGGGGGGGGG7FGGGGGGGGFGGGGGGGGGGGGGGC;CFGGFGGGGGGGGGGGGGGGCFFGCFGG9CCGGGGEGGGECCEGFFGGGGGGEGEGGGGCEEGGGGGGGGCEDEDG3:AGGGGGGC):800*ACFGGDFFGGFFFFGFF))85:FF=7
@M03506:14:000000000-AKVR1:1:1101:20218:8209 1:N:0:38
CGAACTCCTACGGGAGGCAGCAGTGGGGAATATTGGACAATGGGCGCAAGCCTGATCCAGCAATGCCGCGTGAGTGATGAAGGCCTTAGGGTTGTAAAGCTCTTTTACCCGGGATGATAATGACAGTACCGGGAGAATAAGCTCCGGCTAACTCCGTGCCAGCAGCCGCGGTAATACGGAGGGAGCTAGCGTTATTCGGAATTACTGGGCGTAAAGCGCACGTAGGCGGCTTTGTAAGTTAGAGGTGAAAGCCTGGAGCTCAACTCCAGAATAGCCTTTAAGACTGCATCGCTTGAATCCA
+
CCCCCGGGGCGGGGGGGGGGGGGGGGGGGGGGGGGGGGGGGGGGGGGGGGGGGGGGGGGGGGGGGGGGGGFGGGFGGGGGGGGGGGGGGGGGGGGGGGGGGGGGGGGGGGGGGGGGGGGGGGGGGGGGGGGGGGGGGGGGGGGGGGGGGGGGGFGGGGGGGGGGGGGGGGGGGGGGGGGDGGGGGGGGGGGGGGGFGGGGDGFFGGGGGGGGGGGGGGGGGGGGCCDGGEEE6CGGGG>CFECFF+779<C6DEGGGFGGFGGG+:CFGG*7*2C<D?CGD489::FF2751>7:4@F6@9
@M03506:14:000000000-AKVR1:1:1101:7541:8218 1:N:0:38
CGAACTCCTACGGGAGGCAGCAGTCGAGAATTTTTCTCAATGGGGGAAACCCTGAAGGGGCGACGCCGCGTGGAGGATGAAGGTCTTCGGATTGTAAACTTCTGTCATTGGGGAACAAGGTGCATACGTTAACTGCGTGTGCATTGACAGTACCCGAAGAGGAAGAGACGGCTAACTCTGTGCCAGCAGCCGCGGTAATACAGAGGTCTCAAGCGTTGTTCGGATTCATTGGGCGTAAAGGGTGCGTAGGCGGCGCGGTAAGTCGGGTGTGAAATCTTGGAGCTTAACTCCGAAACTGCAT
+
CCCCCFGGGGFGGGFGGGGGGGGGGGECFCFGGCFGEGGGGGGGGGGGGGGGGGFGGGGGGGGGGGGGGGFGGGGGG?FDEFGGGGGGGGGGGGGGGGGGFGGCGFGGGGGGGGCGGGGGGGGGGGGGGDGGGGGGGGGGGGGGFGGGGGGGGFFFEGEEGCFGGGGGGGGDEGGFACGFFFGGGGGGGGGGGGGCECGGFGGGGGF9CCFCFEGC5EGDGGGCE5CC:FFGGD?*CCCFGGEGGG5DGG6:CCEDEBCD5CCCE3EC57==C:00:@CGCFF*3*:*:F9:@).8=@FF1
@M03506:14:000000000-AKVR1:1:1101:25653:8244 1:N:0:38
CGAACTCCTACGGGAGGCAGCAGTGGGGAATTTTGCGCAATGGGCTAACGCCTGACGCAGCAACGCCGCGTGGAGGATGAAGGTCTTTGGATTGTAAACTCCTGTCGACCGGGAAAAAGCAACTCGACCTCATACGTCGGGAAGTTGATTGTACCGGTGGAGGAAGCCCCGGCTAACTCTGTGCCATCAGCCGCGGTAATACAGAGGGGGCAAGCGTTATTCGGAATTATTGGGCGGAAAGGGCGCGTAGGCGGCCTGGCAAGTGGAAGGTGAAATCCCTCGGCTTCACCGAGGAACAGCC
+
9CCCCGGGGGGGGDGGGGGGGGGEGGGGGDGGFGGGGGGDGGGGGFFGGGGGGEFGGGGGGFGGGGCEEGGGG7ECEGGGGGGAFGAFFF8<FCEFFGGFGGGGGGFGGGGGDGG<FGGCFGGFFGGGGGGFA,C>>FEEGC:FGFFGGGGFGGGGGCEGGFGGGGFGF<*FF7:F7CF9CFCFFF,+?F7FE>CCBE>F7FCGCF5E5CEGGFFECEE*0<8CE*8+<<<9C=FE**71*A5*2CEGC=G6):55E:F<FGFGGGFFCD+9*7:?*)**2<>5*.*14:)(.0)..).7>
@M03506:14:000000000-AKVR1:1:1101:7363:8254 1:N:0:38
CGAACTCCTACGGGAGGCAGCAGTGGGGAATTTTCCGCAATGGGCGAAAGCCTGACGGAGTGACGCCGCGTGGGGGACGAAGGCCTTCGGGTCGTAAACCCCTGTCAGAGGGAAAGAAGGGTCGCCGGGTTAATACCCCGGTGATCTGACGGTACCTTCAGAGGAAGCCCCGGCCAACTCTGTGCCAGCAGCCGCGGTAAGACAGAGGGGGCAAGCGTTGCTCGGAATCACTGGGCGTAAAGGGCGCGTAGGCGGGATGGCAAGTCGGTCGTGAAATCCTTCGGCCCAACCGAAGAACGTC
+
CCCCCGGGGGGGGGGGGGGGGGGGGGGGEGGGGGGGGGGGGGGGGGGGGGGGGGGGGGGGGGGGGGGGGGGGGGGG7FGGGGGGGGGGGGGGGGGGFGGGGGGGGGGGGGGGGGFGGGGGGGGGGGGGGGGGGGGGGGFGGGEGGGGGGGGGGFFGGGGGGGGFGGGGGGGGGGGGGGGGGGFGGGFFGGGGFEGGGGGGGGGGGGGGCGGGG5CGGEEEEFEEDG>CF?F70CGFE:DE*AFGGGGGE5C5*:CDC@3DFC*:<CED17C<7*9?7@CC:FF5=7952C)405>5)85;5
@M03506:14:000000000-AKVR1:1:1101:17772:8262 1:N:0:38
CGAACTCCTACGGGAGGCAGCAGTGGGGAATTGTTCGCAATGGGCGCAAGCCTGACGACGCAACGCCGCGTGGAGGACGAAGATCTTCGGGTCGTAAACTCCTGTCGAGTGGGAAGAATGGATCGGGGATGAATAATCTCCGGTATTAACGGTACCACTAAAGGAAGCCCCGGCTAACTCCGTGCCAGCAGCCGCGGTACTACGGGGGGGGCAAGCGTTGTTCGGAATTACTGGGCGTAAAGGGCTCGTAGGCGGCCAACTGAGTCGGACGTGAGATCCTCAGGCTCAACGGGTGAACTGC
+
CCCCCGGGCGGGGDFGGGGGGGGF@GFGGGFGCFGGEGFGGGFFCCEEGCGGG<FGG@FFFE@GGGGDE@FGE7FFFDEGCE7F?DEGFGGFGGGDFGGGGGGDFGF<FGDFCFGGCCAB@FCGGDGG7@FFGGGGF9=,EFEG>CFCEGDCGGGG;BBFGFGGGCFGGGGG7*<CAFF9F:FEGGG@C7C@<B?EC88*<7CEDGDCECEG*28CG8CEE5@CCE*8:+++:C8=EE>C*<?EECGD*7=C4:*)*0/9:C*<+0>9/>E)*1*3*9=*0/6:?)0*)9)-5)08?F4*0
@M03506:14:000000000-AKVR1:1:1101:17840:8263 1:N:0:38
CGAACTCCTACGGGAGGCAGCAGTGGGGAATCTTGCACAATGGGCGAAAGCCTGATGCAGCGACGCCGCGTGGGGGATGAAGCTTTTCGGAGTGTAGACCCCTTTCGACCCGGACGAATGCCCCGCAAGGGGACTGACGGTACGGGTATAAGAAGCCCCGGCTAACTACGTGCCAGCAGCCGCGGTAAGACGTAGGGGGCCAGCGTTGCTCGGAATTACTGGGTGTAAAGGGTTCGTAGGCGGTGTGGCAAGTCGGGAGTGAAATCTCTGGGCTCAACCCAGAGTCTGCTTCCGAAACTGC
+
CCCCCGGGGGGGGGGGGGGGGGGGGGGGGGGGGGGGGGGGGGGGGGGGGGGGGGGGGGGGGGGGGGGGGGGGGGGGGGGGGGGGGGGGGGGGGGGGGGGGGGGGGGGGGGGGGGGGGGGGGGGGGGGGGGGGGGGGGGGGGGGGGGEGGGGGGGGGGGGGGGGGGGGGGGGGGGGGFGGGGGGGGGGGGGGGFGFGGGGGGEGGGGGGGGGGGGGG6EFGFGGGG8E9:CGGFGGGGGGGGGGGGEGGCFFG7FEGG>GGGGFGCFCGFFFFC4*AD@F5DFFG<F7@<C6<@>3>3>47/
@M03506:14:000000000-AKVR1:1:1101:17279:8267 1:N:0:38
CGAACTCCTACGGGAGGCAGCAGTGGGGAATCTTGCGCAATGGGCGAAAGCCTGACGCAGCGACGCCGCGTGAGTGATGAAGGCCTTCGGGTTGTAAAGCTCTGCGGGGAGAGACGAATAAGTGCAGCCTAATACGTTGCATGATGACGGTATCTCCTTAGCAAGCACCGGCTAACTCTGTGCCAGCAGCCGCGGTGAGACAGAGGGTGCAAACGTTGTTCGGAATTACTGGGCGTAAAGCGTGTGTAGGCGGTCTCATAAGTCGGGTGTGCAAGCCCCGGGCTCAACCCGGGAAGTGCAC
+
CCCCCGGGD-@F@C7F7@;;;8CC<A@78,CFFGDFF7@F:FAC,7:F7CFGGE8EEGGC@BCFCFB=C>C@EF,E<5<BEF8DFDG9@EGGFEEGGGGD,BF,,@+>F@F7FFFEE+,::F@CFCFGFGGGFFGGGFF>:FFB;FGGGCFFDFFGF9FG9>;=CBF@FEGGGCF<FFCCEFCFGGGGFGGDEEDE*;EGGG6CCFGGEDFFGGEG8AEGGG5E*2<<C9@FCCEEG=<GFCEG55=C:99=<CEDF4**++*<:CC*:CE*:**:*)1><5.*A=77,C50))077?B**
@M03506:14:000000000-AKVR1:1:1101:16828:8278 1:N:0:38
CGAACTCCTACGGGAGGCAGCAGTGGGGAATATTGGACAATGGGCGCAAGCCTGATCCAGCCATGCCGCGTGAGTGATGAAGGCCTTAGGGTTGTAAAGCTCTTTTAGCAGGGAAGATAATGACGGTACCTGCAGAAAAAGCCCCGGCTAACTTCGTGCCAGCAGCCGCGGTAATACGGAGGGGACTAGCGTTGTTCGGAATTACTGGGCGTAAAGCGCACGTAGGCGGATTTGTAAGTCAGGGGTGAAATCCCGAGGCTCAACCTCGGAACTGCCTTTGATACTGCAAATCTCGAGTCCG
+
CCCCCGGGGGGGGGGGGGGGGGGGGGGGGGGGGGGGGGGGGGGGGGGGGGGGGGGGGGGGGGGGGGGGGGGGGGFGGGGGGGGGGGGGGGGGGGGGGGGGGGGGGGGGGGGGGGGGGGGGGGGGGGGGGGGGGGGGGGGGGGFGGGGGGGGGGGGGGGGGGGGGGGGCGGGGGGGGGGGGGGGGGGFGGGGGGGDGGGGGGFGGGGGGGGGGGGGGGGGGGGGGGGGGG?C8?EGGGGGGFGGGGEECGFDGDCCGGEDGGFGGGCGGG555DGFF=B>FGFBEFF=6<:*28BFFF@4/8
@M03506:14:000000000-AKVR1:1:1101:5784:8279 1:N:0:38
CGAACTCCTACGGGAGGCAGCAGTGGGGAATATTGGACAATGGGGGCAACCCTGATCCAGCAATGCCGCGTGAGTGATGAAGGCCTTCGGGTTGTAAAGCTCTTTTGCCAGGGACGATGATGACGGTACCTGGAGAATAAGCCCCGGCTAACTTCGTGCCAGCAGCCGCGGTAATACGAAGGGGGCAAGCGTTGTTCGGAATTACTGGGCGTAAAGGGCGCGTAGGCGGCTTATCAAGTCAGGCGTGAAATTCCCGGGCTCAACCTGGGGGCTGCGCTTGATACTGATGAGCTTGAATGCG
+
CCCCCGGGGGGGGGGGGGGGGGGGGGGGGGGGGGGGGGGGGGGGGGGGGGGGGGGGGGGGGGGGGGGGGGGGEGGGGGGGGGGGGGGGGGGGGGGGGGGGGGGGGGGGGGGGGGGGGGGGGGGGGGGGGGGGGGGGGGGGGGFGGGGGGGGGGGGGGGGGGGGGGGGGGGGGGGGGGGFFGGGGGGGGGGG<FGGGGGGGGGGGGGGGGGGEGGGGGGDGEGEGCGGGGGGGFFGGGGFGGFCGGGEGGGGGGGFDGDDDGGGGG<EFGGG3>D3ED>*>CFFGF?7=<D@2F@F>6/=4>
@M03506:14:000000000-AKVR1:1:1101:22854:8283 1:N:0:38
CGAACTCCTACGGGAGGCAGCAGTCGAGAGGCTTCGGCAATGGGGGAAACCCTGACCGAGCGACGCCGCGTGGGGGATGAAGGCCCTTGGGTTGTAAACTCCTGTCATGTGGGAAGAACCGTCACGGCGTAAATAATGCCGTGACCTGACGGTACCACAAGAGGAAGCTCCGGCTAACTCCGTGCCAGCAGCCGCGGTAATACGGGGGGAGCAAACGTTGTTCGGAATCACTGGGCGTAAAGGGCGTGTAGGCGGCTGAATAAGTGGGGTGTGAAATCCCCGGGCTCAACCCGTGAACTGC
+
CCCCCGGGGFFEGGGGGGGGGGGGGGGGGGGGGGGGGGGGGGGGGGGGGGGGGGGGGGEFGGGGGGGGGGGGGGGGGGGGGGGGFGGGGGGGGGGGFGGGGGGGGGGGGGGGGGGGGGGGGGGCGGGEFEEFFFGGGGGGGGGGCFGGGGGGGGCFGGGGGGGGGGGF7FGGGGGGGGGGDFFGGGGGFFFFFCDGG8CCFFGGDECDGEEGFGGCGG8CE5@CE5*;C@F7CFG=C:5CCFGCEG*>::FFFGG3*71999*<:CGFE):)**0:C407*>>55>5?<5>,7)))8@*61
@M03506:14:000000000-AKVR1:1:1101:13209:8285 1:N:0:38
CGAACTCCTACGGGAGGCAGCAGTGGGGAATCTTGCACAATGGGGGAAACCCTGATGCAGCGACGCCGCGTGAGTGATGAAGCCCCTCGGGGTGTAAAGCTCTTTTGGCGGGGAAAATCATGATGGTACCCGCTGAATAAGCTGCGGCTAACTACGTGCCAGCAGCCGCGGTAATACGTAGGCAGCAAGCGTTGTTCGGAATTACTGGGCGTAAAGAGTGTGTAGGCGGTTGGGTAAGTCTGGTGTGAAACCTCCCGGCTCAACTGGGAGGGTGCGCCGGGAACTGCCGGGCTGGAGTACG
+
CCCCCGGGGGGGGGGGGGGGGGGGGGGGGGGGGGGGGGGGGGGGGGGGGGGGGGGGGGGGGGGGGGGGGGGGGGFFGGGGGGGGGGGGGGGGGGGGGFGGGGGGGGGGGGGGGGGGGGGGFGGGGGGGGGGGGGGGGGGGGGGGGGGGGGGGGGGGGGGGGGGGGGGGGGGGG5CCGFGGGGGGGGGGGGG?EEGGGGGGGGGGGGGGGGGGDGGGGGDGGGGGGGGGGGDGGGGGGGGGGGGGGFEGGGCFCGGCEEGGGGGGGGGGCGDE793CCEGGG>>FFFF4(1>>:DE>FF@=>
@M03506:14:000000000-AKVR1:1:1101:18748:8315 1:N:0:38
CGAACTCCTACGGGAGGCAGCAGTGGGGAATTTTTCGCAATGGGCGCAAGCCTGACGAAGCAACGCCGCGTGGAGGATGACGGCCCTCGCGGTCTTAAACTCCTGTCTAGCGGGACGAATGTCTTCAAGGTGAATAATCTTGGAGAGTGACTGTACCGCTGGAGGAAGCTCCGGCCAACTCCGTGCCAGCAGCCGCGGTAATACGGAGGGAGCAAGCGTTACTCGGAATTACTGGGCGTAAAGGGCGCGTAGGCGATTTTGTAAGTCTTGTGTGAAAGCCCAAAGCCTAACTTTGGATGTG
+
CCCCCGGGGGGGGGGGGGGGGGGGGGGGGGGGGGGGEGGGGGGGGGDDGGGGGGGGCFGGGGGGGDGGGGGGDEGGGGFGGGECGDFFCGGGGGGGGCFFGGGGGGGGGGGGGGGGGG@CFGGGGFCGGGGGGGFFGFFFGGGG@>CGGGFGGGGGGGGGEGCFGDCFG2CFCGGD>FGF:FFG:FBFFGGGGFGGDGGGGGFGGGEGGGDEEGGGGG*;?C7EE>8E8E9EGGFGD89=*:995CC)?EECDCE)/<9FGGFGGGGFG709<<7<D***/0>F657?>F:2*==F4*/09
@M03506:14:000000000-AKVR1:1:1101:7724:8322 1:N:0:38
CGAACTCCTACGGGAGGCAGCAGTCGAGAACCATTCGCAATGGGCGAAAGCCTGACGATGCGACGCCGTGTGAGCGATGAAGGCCTTCGGGTCGTAAAGCTCTTTCGCCTGGGAACAAGAGAACCCTACGAATAATAGGGTAATTTGAGGGTACCAGGAAAAGAAGCACCGGCTAACTCCGTGCCAGCAGCTGCGGTAATACGGAGGGTGCAAGCATTAATCGGATTTATTGGGCGTAAAGGGCGCGTAGGCGGAGAGGCAAGTCAAACGTGACATCTCTGGGCGCAACCTAGGCACAGAA
+
CC<BCGG<E9CFFGG:@CFGCFFEFGGGGGGGGFGFGEG@FFGGGEG@CEFFFGCGGG:@CC@@FC:FFFGDF9EC@EFFEECFGDBFFDD9F7@FFGBA,BBFG<?FGF+D<EFCF8BEDDGFGDCFGE7:<<DDFAFGB,D,9=D9DGGEFFGG@C<A7>CFBFGGFFECC>7:FC9>CCF7F;FF8:<BFGG@EEGFFFE7FE8:*=EE9BE*02++0+2**2*00A@@F*1=55CCC+C*5C=C8=*+7==DEE**/:<9<C?D97*79**+9*:>C)75*.9>1>):*.)9755)/
@M03506:14:000000000-AKVR1:1:1101:3064:8325 1:N:0:38
CGAACTCCTACGGGAGGCAGCAGTAAGGAACATTGGTCAATGGACGAAAGTCTGAACCAGCCACGCCGCGTGAAGGATGAAGGCCCTCTGGGTTGTAAACTTCTTTTATCTGTGAATAAAGGTTCCGTTTCTACGGGATTTGAAGGTAATAGATGAATAAGCACCGGCTAACTCCGTGCCAGCAGCCGCGGTAATACGGAGGGTGCAAGCGTTATCCGGATTTACTGGGTTTAAAGGGTGCGTAGGTGGGCCCGATAGTCAGTGGTGAAATACTCTCGCTCAACGAGGGAACTGCCATTGA
+
CCCCCGGGGGGGGGGGGGGGGGGGGGGGGGGGGGGGGGGGGGGGGGGGGGGGGGGGGGGGGGGGGGGGGGGGGGGGGGGGGGGGGGGGGGGGGGGGGGGGGGGGGGGGGGGGGGGGGGFGGGGGGGGGGGGGGGGGGGDGGGGGGGGGGGGGGGGGGGGGGGGGFGGGGGGGGFGGF@FGGGGFCFGGGGGGGEGGGGGGGGGGGGGFGGGGG>CFGGGGGDFGFFGGF?8BC9AEFCD5>EAEGD<C=C5FDGCDC::FC?FGF7CGCC?/:F*0*53>DBFGG)9B6DFB4?F@@B84*
@M03506:14:000000000-AKVR1:1:1101:11241:8338 1:N:0:38
CGAACTCCTACGGGAGGCAGCAGTGGGGAATATTGCACAATGGGCGCAAGCCTGATGCAGCGACGCCGCGTGAGGGATGACGGCCTTCGGGTTGTAAACCTCTTTCAGTACCGACGAAGCGCGAGTGACGGTAGGTACAGAAGAAGCACCGGCCAACTACGTGCCAGCAGCCGCGGTAATACGTAGGGTGCGAGCGTTGTCCGGAATTACTGGGCGTAAAGAGCTCGTAGGTGGTTTGTCGCGTTGTCCGTGAAAACTCACAGCCCAACTGTGGGCGTGCGGGCGATACGGGCAGACTGGG
+
CCCCCGGGGGGGGGGGGGGGGGGGGGGGEGGGGGGGGGGGGGGGGGGGGGGGGGGGGGGGGGGGGGGGGGGGGGGGGGGGGGGGGGGGGGGGGGGGGGGGGGGGGGGGGGGGGGGGGGGGGGGGGEFGGGGFGGGGGGGGGGGGGGGFGGGGGGGGGGGGGGGGGGGGGFFGGGGGEGGGGGGGGGGGGGCGEGGGGGGGGGGGDGFGGFGGGGGGGGGGFCGGCGGGDGG+AEE56CGGGD5:CCE>+12//CE>8F=7+<C5*9:CECC@CGDFC717CDFGG>DDFFF63@D35)9@5
@M03506:14:000000000-AKVR1:1:1101:11866:8356 1:N:0:38
CGAACTCCTACGGGAGGCAGCAGTGGGGAATATTGGGCAATGGGCGCAAGCCTGACCCAGCCACGCCGCGTGAGTGATGAAGGCCTTCGGGTCGTAAAGCTCTGTGGGGAGGGACGAAAAAACGTTGGCTAATATCCAATGGACTGACGGTACCTCCTTAGCAAGCACCGGCTAACTCCGTGCCAGCAGCCGCGGTAACACGGAGGGTGCAAACGTTGCTCGGAATCATTGGGCGTAAAGCGCACGTAGGCGGTTCAGCAAGTCGGGTGTGAAAGCCCTCGGCTTAACCGAGGAAGAGCAC
+
CCCCCGGGGGGGGGGGGGGGGGGGGGGGGGGGGGGGGGGGGGGGGGGGGGGGGGGGGGGGGGGGGGGGGGGGGGGGGGGGGGGGGGGGGGGGGGGGGGGGGGFGGGEEGGGGGDGEEGGGGGGGBFGGGFAEGGGGGDGGGGGGGGGGGGGGGGGGGGGGGGGGGGGGGGGGG7:FFFGGFGGGGGGDFGGGGEGGGG+<CEGCEGDGGGGGGGGGGGGCFCG>>FGFGCCEFFE5C8FCFEE5EG5*AEGGG:EGFFG7CGGGGGGGEG76C7CDFFCCD5>5>?FFA<3730745@FF5
@M03506:14:000000000-AKVR1:1:1101:17249:8398 1:N:0:38
CGAACTCCTACGGGAGGCAGCAGCAGGGAATATTGCGCAATGGGCGAAAGCCTGACGCAGTAACGCCGCGTGGGGGATGAAGGCCTTCGGGTTGTAAACCCCTTTCAGCAGGGACGAAATTGACGGTACCTGCAGAAGAAGCACCGGCCAACTACGTGCCAGCAGCCGCGGTAACACGTAGGGTGCAAGCGTTGTCCGGATTCATTGGGCGTAAAGGGCTAGTAGGCGGCTTAGCAAGTCGGGTGTGAAAACTTCAGGCTCAACCTGGAGCGGCCATCCGATACTGCTATGGCTAGAGTCC
+
CCCCCGGGGGGGGGGGGGGGGGGGGGGGGGGGGGGGGGGGGGGGGGGGGGGGGGGGEGGGGGGGGGGGGGGGGGGGGGGGGGGGGGGGGGGGGGGGGGGGGGGGGGGGGGGGGGGGGGGGGGGGGGGGGGGGGGGGGGGGGGGGGGGGGGGGGGGFGGGGGGGG>FGGGGGGGEG?FGGGGGGGGGGGGGGGGGGGGGGGGGGFGFGDGGGECCFGGGGGCFGGGGGGDGGEGGGGGGGGDGGGGGECFCFFD?CFGFGGGGGGGGGFGDCBGGGGGFGGG5>=F=G7<7*4>F?>?=FFF
@M03506:14:000000000-AKVR1:1:1101:18419:8404 1:N:0:38
CGAACTCCTACGGGAGGCAGCAGTGGGGAATTTTGCGCAATGGGCGAAAGCCTGACGCAGCGACGCCGCGTGGAGGATGAAGACCCTTGGGTCGTAAACTCCTGTCAGCTGGGAAGAAGGGCGCTTGGTAAATAGCCAGGTGACTTGACCGTACCAGCAGAGGAAGCCCCGGCTAACTCCGTGCCAGCAGCCGCGGTAATACGGAGGGGGCGAGCGTTGTTCGGAATCATTGGGCGTAAAGGGCGCGTAGGCGGCCTGATCAAGTCGGATGTGAAATCCCTCGGCTCAACCGAGGACCTGC
+
CCCCCGGGGGGGGGGGGGGGGGGGGGGGGGGGGGGGGGGGGGGGGGGGGGGGGGGGGGGGGGGGGGGGGGGGGGGGGGGGGGGGFGGGGGGGGGGGGGGGGGGGGGGGGGGGGGGGGGGGGGGGGGGGGGGGGGGGGGGGGGGFCGGGGGGGGGGGGGGGGGGGGGG7CFECGGGGGGGGGCGGGGGGGGGGGGGGGGGGGGGGDGGGGGDEEGGGECCCCFEGGE5C?F9CGCCEEEGFGGGGGGGGGGGGGCG3?>FCF?DGEFGGGDGFCF7FFF4*65@CG:3??FF9BD@D)7)0)
@M03506:14:000000000-AKVR1:1:1101:3973:8438 1:N:0:38
CTCCTACGGGAGGCAGCAGTCGGGAATTTTGCGCAATGGACGAAAGTCTGACGCAGCAACGCCGCGTGAGGGATGACGGCCTTCGGGTTGTAAACCTCTTTTCTCAGGGACGATAATGACGGTACCTGAGGAAGAAGCCACGGCTAACTACGTGCCAGCAGCCGCGGTAATACGTAGGTGGCAAGCGTTGTCCGGATTTACTGGGCGTAAAGAGCGCGCAGGCGGTCGTGCAAGCCGCGTGTGAAAGCCCCCGGCTCAACGGGGGAGGGTCACGCGGACCTGCTCGACTGGTAGGGGGGTG
+
CCCCCF<CFGCFDFG7@EFGFGD:FCFGGGGGGFFGGG,CACFFFEFDGCFGGG++@FFFF@FBFGGEFGG@F<ECF::=F+BDDGD<FGFD9FCG<?FGGG?EFFGGF7FFFDE:?F9DCF>>FB<DFGF8B<F8DE8,<<+@F@F:;;DG<:**,71>F<CECEG:CBFGG@7,@FCFG7<FGGGEEF*<:CECEEG9;+0+88C?888C708?ECE*/:??5:8E*;CC+A*:E5)1**/+<+<CCC75):EDG4C4*:/=G<C351:)9>DG))/)*85?<)/>(9>-*18)))000
@M03506:14:000000000-AKVR1:1:1101:14382:8449 1:N:0:38
CGAACTCCTACGGGAGGCAGCAGTGGGGAATATTGGACAATGGGCGCAAGCCTGATCCAGCCATGCCGCGTGGGTGACGAAGGCCCTAGGGTTGTAAAGCCCTTTCGGCGGGGAAGATAATGACGGTACCCGCAGAAGAAGCCCCGGCTAACTTCGTGCCAGCAGCCGCGGTAATACGAAGGGGGCTAGCGTTGCTCGGAATCACTGGGCGTAAAGCGCACGTAGGCGGCTTTTTAAGTCAGGGGTGAAATCCTGGAGCTCAACTCCAGAACTGCCTTTGATACTGAGAAGCTCGAGTCCG
+
CCCCCGGGGGGGGGCFGGGGG?@FGGGGGGGFGGGGGGGGGGGGGGGGGGGGGGGGGGGGGGGGDGGGGGGGGGGGGGGGGGGGGGGGGGGEFGGGGGGGGGGGGGGGGGGGGGGGGGGGGGGGGEFGGGGGGEFDFFFGGGGGGGGGGGGGGAGGGGFGGGGGFGGGGGGGGGGGGGGGGGGGGGGDCGGGGGG7FEGECFGCFGGGFGGGCECFGGGGGGG6@EGGGEEG+?FEF9FGGFG5EEGGGGGGGGGG6>C50?FFFGG:F7C>CCDFFFGGD=9FF*09<CF066>@>?:95
@M03506:14:000000000-AKVR1:1:1101:9048:8487 1:N:0:38
CGAACTCCTACGGGAGGCAGCAGTGGGGAATATTGCACAATGGGCGAAAGCCTGATGCAGCGACGCCGCGTGAGGGATGACGGCCTTCGGGTTGTAAACCTCTTTCAGCGGGGAAGAAGCGCAAGTGACGGTACCTGCAGAAGAAGCACCGGCTAACTACGTGCCAGCAGCCGCGGTAATACGTAGGGTGCGAGCGTTGTCCGGAATTATTGGGCGTAAAGAGCTCGTAGGCGGTCTGTCCAGTCGGATGTGAAAGCCCGGGGCTTAACCCCGGGTCTGCATTCGATCCGGGGTGACTAGG
+
CCCCCGGGGGGGGGGGGGGGGGGGGGGGGGGGGGGGAGGGGGEFGGGGGGGGGGGGGGFFGGGGGGGGGGGGDGGGGGDGGGGGGGGGGGGGGGGGGGFGGGGFGGFGGGGGG7FFGFGGGGGGDFGGGGGGGCFGGGGGFGGGGGGGGGGGGGCCFGGGGGF>FGFD7CEGGGGG@CCGG@C<?GDDGGGGGG>5EGEEG9CG58:E?C<CCCEEEC8@GGGGGGE?;FGGEC:CCGGF++2<9EGDA*0<*9?F6)19CCG=CF6D9DE@GGGE7)97:*/2</:)45>9))7)7=69/
@M03506:14:000000000-AKVR1:1:1101:22557:8513 1:N:0:38
CGAACTCCTACGGGAGGCAGCAGTGGGGAATCTTGCACAATGGAGGAAACTCTGATGCAGCGACGCCGCGTGAGCGATGAAGCCCTTCGGGGCGTAAAGCTCTTTCGACGGGAACGATAATGACGGTACCCGAAGAAGAAGCTGCGGCTAACTACGTGCCAGCAGCCGCGGTAATACGTAGGCAGCAAGCGTTGTTCGGAATTACTGGGCGTAAAGAGTGTGTAGGCGGTGTTCTAAGTTTGTCGTGAAATCTCCCGGCTTAACTGGGAAGGTGCGGCGAAAACTGGAATGCTAGAGGAGG
+
CCCCCGGGGGGGEGGGGGGGGGGFGGGGEGGFGGGGGGFGGGGGGGEGGGGGGGGGGGGGGGGGDGGGGGGGGGGGFGGGGGGGGGGGGGGGGGGGGGGGFGGGGGGGGGGGGDGGGGGGGFFGGGGGGGGGGGEGFGGFFGGFGGGGGGFFFGGGGGGGGGGGGCGGGGDGGFGFFGFEEFDGGGFGFGG8;EG5:5CEEFGFFGCFGGGCEEGFEFFG<9EGGGGGGGG>GGGGGFCFCFGGEGGFGGGFCFECEDC>=CF?EGGGGGGFGCFGDBD3CDEGC8C<?:74F?F@FFF)7
@M03506:14:000000000-AKVR1:1:1101:5709:8518 1:N:0:38
CGAACTCCTACGGGAGGCAGCAGTGGGGAATATTGGACAATGGGCGCAAGCCTGATCCAGCCATGCCGCGTGAGTGATGAAGGCCCTAGGGTTGTAAAGCTCTTTTGTGCGGGAAGATAATGACGGTACCGCAAGAATAAGCCCCGGCTAACTTCGTGCCAGCAGCCGCGGTAATACGAAGGGGGCTAGCGTTGCTCGGAATCACTGGGCGTAAAGGGTGCGTAGGCGGGTTTTTAAGTCAGGGGTGAAATCCTGGAGCTCAACTCCAGAACTGCCTTTGATACTGAGCATCTTTAGTTCG
+
<CCCC<@FGFFGG@FE>GGEGFDC<FAFGGF9FEFC<FGGFFGCFC:B:@@FGGFC<E<F<FFF,CF@CGGG,B<9C?FG9<FGDEG=4EFG,>FGAE<A,B<AAEFAB,BFGFF:DFE,FGBD@EGGGGG@BCFGDFDDDC,DG@FC+<FG9<FFGGGGFG:CC7CEDGEEFGF;;@7:FC<1<<C78BC<*=BCFGCCG8>CF7:ECC>:E**<+1**;E=8ECDG5***/2;FGGGCCCFG=**7@99:00+9=>C7+2*2<DG4?FC4*9=7FFCD7*1<+/27(21)06*19=665
@M03506:14:000000000-AKVR1:1:1101:24863:8537 1:N:0:38
CGAACTCCTACGGGAGGCAGCAGTGGGGAATTTTTCGCAATGGGGGAAACCCTGACGAAGCAACGCCGCGTGGAGGATGAAGGCCTTCGGGTCGTAAACTCCTGTCGACCGGGACGAACGTAGTCGGGTCCAATACACGCGGCTATCGACTGTACCGGAGGAGGAAGCCACGGCTAACACTGTTCCAGCAGCCGCGGTAATACAGAGGTGGCGAGCGTGGTTAGGAATTACTGGTCGTAAAGGGCGAGTAGGCGGTTCGTTAAGTCCGGTGTGAAACTCCACGGCTCAATCGGGGAATTGC
+
CBCCCG9@<<EFG7BFFCFEFGGC@DFGGGC8,ECEF7FCFGGGDF+@FEDFCF8<@FFG7<@EGF7F@CFG=,::?FEGCA<,,B8<<:@FGFEF?FGEDCGGG8DFG7F3CE=C@EEEF8FFCCCCF7:F:=8FAB*>FE7F*C@CF<FGGF@CFG*<FFEEFGFGGGGDG>?CG6+<CF7+<+A9+;CEF5C>EE/8+C@<:@:8<CF***:/?G*:8C+0*0@C+09@+0++:C4*:EG****1/*<CC/*9*.5962*2<7+9:)2)1*:?**2**)0:*)1*.2*,.0.)7)/*/
@M03506:14:000000000-AKVR1:1:1101:10439:8545 1:N:0:38
CGAACTCCTACGGGAGGCAGCAGTGGGGAATATTGGACAATGGGCGCAAGCCTGATCCAGCCATGCCGCGTGAGTGACGAAGGCCTTGGGGTTGTAAAGCTCTTTTGGCGGGGAAGATAATGACGGTACCCGCAGAATAAGCTCCGGCTAACTTCGTGCCAGCAGCCGCGGTAATACGAAGGGAGCTAGCGTTGTTCGGAATCACTGGGCGTAAAGCGCACGTAGGCGGATGGTTCAGCCAGGGGTGAAATCCGGGAGCTCAATTCCGGAACTGCCCCTGATCCAGCACGTCTTGAGTCCG
+
CCCCCGGGGGGGGGGGGGGGGGGGGGGGGGGGGGGGGGFGGGG8A6@F@:FCC<C<FC9@F7@F<F8@:768,66C6,8F7F7F8FC,CFCG7C=FG<?<,9FEGAF:<FGGCG7=33C,,B@8F:@DFGC+35:CD;D9D9,@6C*>:F,3D3716<CF,<<<<F<<<FCFGC:,7<C:=FC*4=6+++2C>*AF?E:E**++02<E:58:CE*:+/***2*0;:+::2*?5+0+09***2CC/::5A7+<4/:5*0/*+3*+<*+2*1/)**2:*)//0/*++105.1)(0.7*9/4*.
@M03506:14:000000000-AKVR1:1:1101:11412:8554 1:N:0:38
CGAACTCCTACGGGAGGCAGCAGTGGGGAATTGTTCGCAATGGGCGCAAGCCTGACGACGCAACGCCGCGTGGAGGATGAAGATTTTCGGATCGTAAACTCCTGTCGAATGGGACGAAAAGGTCGCGGGTTAACAACCCGTGATCCTGACGGTACCGTTAAAGGAAACCCCGGCTAACTCCGTGCCAGCAGCCGCGGTAATACGGGGGGGGTAAGCGTTGTTCGGAATTACTGGGCGTAAAGGGCTCGTAGGCGGCCAACTCAGTCAGACGTGAAATCCCTCAGCTTAACTGGGGAACTGC
+
CCCCCGGGGGGGGGGGGGGGGGGGGGGGGGGGGGGGGGGGGGGGGGGGGGGGGDGGGEFGGGGGGGGGGGGGGGGGFGGGGGGGGGGGGGGGGGGGGGGGGGGGGGGGGGGGGGGGGGDGGGFGGGGGGGGGGGFGGGGGGGGGGGGGGGGGGGGGGGGCECGGGGGGGGGGGGCFDC<FGG@CEGGGGGGGGGGGC*:C?<CGGGGGGGGGG+<FG;CEGFGGD8>EFGGGFFGGGGC=CF?EEGGDEEGG4EGGCEG*:+:<EFCCGGG>373FC@>G6:FFF4*1-:1664@B>5@F*
@M03506:14:000000000-AKVR1:1:1101:21790:8554 1:N:0:38
CGAACTCCTACGGGAGGCAGCAGTGGGGAATATTGGACAATGGGCGAAAGCCTGATCCAGCCATGCCGCGTGTGTGAAGAAGGTCTTCGGATTGTAAAGCACTTTAAGTTGGGAGGAAGGGCATTAACCTAATACGTTGATGTTTTGACGTTACCGACAGAATAAGCACCGGCTAACTCTGTGCCAGCAGCCGCGGTAATACAGAGGGTGCAAGCGTTAATCGGAATTACTGGGCGTAAAGCGCGCGTAGGTGGTTCGTGAAGTTGGATGTGAAATCCTCGGGCTCAACCTGGGAACTGCA
+
-@CCCCEAF?FFE>FEDEGC;<FFFGFGGFG?FFGGGGGGGGG8CCFEGGGGG@FCEGGFCGCG?D,+CCFCFGGGGGAFGGGFGGEFFG:FBEE9EC?9EF,BFCBF<EFFGDGECCC@FGDEEFFFAF<<FGEGGFGFFFBCFFGDFC@+DE9>@@=FDC;FEGGGECGGFDGDGCGD9FFGGAGFGGD7F<EGCECFCG,?988B*BED9?5CEEGGCGGG5*3CB+>FC58CC87*<CE5E*:9CE=FFGEGGEG3<5C00:C>9D6**:*97<:CGB35:5=*,2?1>)7).097/
@M03506:14:000000000-AKVR1:1:1101:21890:8588 1:N:0:38
CGAACTCCTACGGGAGGCAGCAGTGGGGAATATTGGACAATGGGCGCAAGCCTGATCCAGCAATGCCGCGTGAGTGATGAAGGCCTTAGGGTTGTAAAGCTCTTTTACCCGGGAAGATAATGACTGTACCGGGAGAATAAGCCCCGGCTAACTCCGTGCCAGCAGCCGCGGTAATACGGAGGGGGCTAGCGTTGTTCGGAATTACTGGGCGTAAAGCGCACGTAGGCGGCTTTGTAAGTTAGAGGTGAAAGCCCGGGGCTCAACCCCGGAATTGCCTTTAAGACTGCATAGCTAGAATTGG
+
CCCCCGGFGDGGGGEGGGGGGFGGGGGGCCFFFCEGGGGGGGGGDGGGEFGFGGGGFFG<EFGGF8ACEGGGCCAFFFDFGFGFFDFGFFCEFDGGFGG9BFGGFGGGC4@CCFCEGGFCFE9BFCFCEFEC7FDCCFGGGGG>3@BGEFGFFGGGCFFEGGGGFFGGGGGGDGGFEGG>FFGGGCC@FFGGGGGGGEC;CCFCFFGGGFGEGC@AFE5::CC8C;CCEG580<CF+<>7FF7?FGC7+<+:57:5=>GD5?DE6*:C=D*00**3:?:>:**++0**.278=*9F=4**)
@M03506:14:000000000-AKVR1:1:1101:20229:8622 1:N:0:38
CGAACTCCTACGGGAGGCAGCAGTAAGGAATATTGGTCAATGGACGGAAGTCTGAACCAGCCATGCCGCGTGCAGGAAGACGGCCCTACGGGTTGTAAACTGCTTTTGTACGGGAATAAACCTACCTATGTATAGGTAGCTGAATGTACTGTAAGAATAAGGATCGGCTAACTCCGTGCCAGCAGCCGCGGTAATACGGAGGATCCAAGCGTTATCCGGATTTATTGGGTTTAAAGGGTGCGTAGGCGGCCTGTTAAGGCAGGGGTGAAAGACGGTAGCTCAACTATCGCAGTGCCCTTGC
+
CCCCCGGGG@GGGGGGGGGGGGGGGGGGGGGDFGGGGGGGGGGGGGGGGGGGGGGGFGGGGGGGGGGGGGGGGGFGGGGGGGGGGGGGGGGGGGGGGGGGAGGFGGGGGFGGGGGGGG<FGGGGGGGGGGGGGDGGGGGGGGGCGFCFGFGEFFGCDGGGGGFFGGEGDGGGEGGCF@FCFGFGGGGDGGGGGDGGGGGGEG7>:<B<CGGGGCC+?EED5E+;BC+ACGCE?FG+9*2;C5:5C5?>CEG/9FCGGF***:CEGG*/303795D*>;6>FF*:<9?F?C)47?67?/7;/
@M03506:14:000000000-AKVR1:1:1101:19614:8637 1:N:0:38
CGAACTCCTACGGGAGGCAGCAGCGGGGAATATTGCACAATGGGCGCAAGCCTGATGCAGCCATGCCGCGTGTGTGAAGAAGGCCTTAGGGTTGTAAAGCACTTTCAGCGAGGAGGAAGGCGTTGCAGTTAATAGCTGCAGCGATTGACGTTACTCGCAGAAGAAGCACCGGCTAACTCCGTGCCAGCAGCCGCGGTAATACGGAGGGTGCAAGCGTTAATCGGAATTACTGGGCGTAAAGCGCACGCAGGCGGTTTGTTAAGTCAGATGTGAAATCCCCGAGCTTAACTTGGGAACTGCA
+
CCCCCGGGG<FGGGGGGGGGGGGGGGGGDGGGGGGGGGGGGGGGGGGGGGGGGGGFGGGGGGGGGGGGGGGGGGGGGGGGGGGGGGGGGGGGGGGGGGGGGGGFGGCFGGGGGGGGCEGGGGGGGGGGGGGFGGFGFGGGGGGGGGGGGGFFGGGGGGGGGGFGGGGGGGGGGGGGGGGGGGDGGGGGGGGGGGGDGGECFFGGECECEGGGFGGGGGDGFGGGGGGC?CFFGGG=EE<*AFGGGGGGGGGDGGGGGFGGG7*3<7C7CFGFCFFGF:CGGFFGG7>7<*=<)>@FFF@7*
@M03506:14:000000000-AKVR1:1:1101:14218:8672 1:N:0:38
CGAACTCCTACGGGAGGCAGCAGTGGGGAATATTGGGCAATGGGCGAAAGCCTGACCCAGCCACGCCGCGTGAGTGATGAAGGCCTTCGGGTCGTAAAGCTCTGTGGGGAGGGACGAATAAGCACGGTGCTAACATCACCGGGCCCTGACGGTACCTCCTTAGCAAGCACCGGCTAACCATGTGCCAGCAGCCGCGGTAATACATGGGGTGCAAACGTTGCTCGGGATTATTGGGCGTAAAGCGCACGTAGGCGGTCCGTTAAGTCGCATGTGAAATCCCTCGGCTCAACCGAGGAAGTGC
+
CCCCCGGGGFFGGGGGGGGGGGGFGGGGFGGGGGEGGGGGGGGFGFGGGGGGGGGGGGGFFFFGEGGGGGFGGFFFCFGGGGGGGGGGGGGGDGGGGGGGGGGGGGFGGCFGGDEGGGGGGGG9FGGGGGGFGGGGGFFGGCFFGGGGGGGCFGGGCFGCGCGGGGGGGGGGGGGCF@FEFCGGGG?GGGGGGGGGGGG>7EGFCCEGGGGGGF7;EC6CECG:>*/*;EGGGFF8ECCCFC9C**/7C655C5C)87CFF5*:9*:7/*:=CFDFF4DGC>5E=>54)9>9>BF@).?F9
@M03506:14:000000000-AKVR1:1:1101:14950:8672 1:N:0:38
CGAACTCCTACGGGAGGCAGCAGTGGGGAATCTTGCGCAATGGGCGAAAGCCTGACGCAGCGACGCCGCGTGAGGGAAGAAGGCTTTCGGGTTGTAAACCTCTTTCAGGAGGGACGAAGCTACTCGGGTTAATAGCCCAGAGGGTGACGGTACCTCCAGAAGAAGCCCCGGCTAACTACGTGCCAGCAGCCGCGGTAATACGTAGGGGGCAAGCGTTGTCCGGATTTATTGGGCGTAAAGAGCGTGTAGGCGGCCATGCAGGTCCGTTGTGAAAACTCGAGGCTCAACCTCGAGACGCCGG
+
CCCCCGGGGGGGGGGGGGGGGGGGGGGGGGGGGGGGGGGGGGGGGGGGDGGGGGGGGGGGGGGGGGGGGGFEGGGGGFGGGGGGGGGGGGGGGGGGGGGGGGGGGGGGGGGGGGGGGGGGGGGGGGGGGEGGGGGGGGGGGGGGGGGGGGGGGGGGGGGGGFGGGGGGGGGGGGGGGGGGFCCGGGGGGGFGGGGGGGGGGGEFGGGGGGGGFGGGGD1+<CGGGCCGC@FGGFEGGGGFGGGG>=EGGGFEGGGGGFFFGGFFFG:7:7C?>7:?FFGFG>E5C?GF2DF:<:55:B:3)
@M03506:14:000000000-AKVR1:1:1101:12987:8696 1:N:0:38
CGAACTCCTACGGGAGGCAGCAGTGGGGAATATTGGACAATGGGGGAAACCCTGATCCAGCAATGCCGCGTGAATGAAGAAGGCCTTAGGGTTGTAAAGTTCTTTCACCTGTGAAGATAATGACGGTAGCAGGAGAAGAAGCCCCGGCTAACTCCGTGCCAGCAGCCGCGGTAAGACGGAGGGGGCTAGCGTTGTTCGGAATGACTGGGCGTAAAGGGCGCGTAGGCTGTTTTTTAAGTAAGGCGTGAAAGCCCTGGGCTTAACCCAGGAGGTGCGTTTTAGACTGGAAAACTTGAGTGCG
+
CCCCCGGGGGGGGGGGGGGG7CFGGGGGGGGGGGGGGGGGGGGGGGGGGGGGGCFGGGGGGGGGGGFGGGGGFGGFEAFFFGFGGGGGGGGGGECGGE,FFGGGGFE9FGGFGCEEGCCEGGGGGGGDGCFGGCFFFFGGGGGGGGDGGGFGGGF@FFGGGFGFFGGCFCGGGC:=FEF*>FFDDCF,BFGGGDEDGEGEDGG@FDGDECE8*;*<7EC85EG5CC<CFFGGGCEGG7:CFFFFGEG*CCFFCEFGG>5*CF7CGGD*:9CBGGGCC)>C>5?97)1)(:>196FFFF??@
@M03506:14:000000000-AKVR1:1:1101:5769:8696 1:N:0:38
CGAACTCCTACGGGAGGCAGCAGTGGGGAATATTGGACAATGGGGGCAACCCTGATCCAGCAATGCCGCGTGAGTGATGAAGGCCTTAGGGTTGTAAAGCTCTTTTGGCGGGGACGATGATGACGGTACCCGCAGAATAAGCCCCGGCTAACTTCGTGCCAGCAGCCGCGGTAATACGAAGGGGGCGAGCGTTGTTCGGAATTACTGGGCGTAAAGGGCGCGTAGGCGGCCGATCAAGTCAGATGTGAAAGTCCTGGGCTTAACCTGGGGACTGCATTTGATACTGATTGGCTTGAATGCG
+
CCCCCGGGGGGGGGGGGGGGGGGGGGGGGGGGGGGGGGGGGGGGGGGGGGGGGGGGGGGGGGGGGGGGGGFGGGGGGGGGGGGGGGGGGGGGGGGGGGGGGGGGGGGGGGGGGGGGGGGGGGGGGGGGGGGGGGGGGGGGGGGGGGGGCGGGGGGGGGGGGGGGGGGGGGGGGCEGDGGFGGGGGGGGDEECECGGGGGGGGGGGGDGGGGGGGGGGGGGGGEGGG?EGGEG=CEGCFGGGGGGGGGGGGGGG<EFGFGG=EDEGGGGGGEFFG4CFF**:*6CDF7*6>F:FFF@F=6/)
@M03506:14:000000000-AKVR1:1:1101:3293:8717 1:N:0:38
CGAACTCCTACGGGAGGCAGCAGTCGAGAATTTTTGACAATGGGGGAAACCCTGATCGAGCGACGCCGCGTGGAGGATGAAGGTCTTCGGATTGTAAACTCCTGTCATTGGGGAACAATGTCCCGCCATTAACTGTGGCGGGATTGATAGTACCCGAAGAGGAAGAGACGGCTAACTCTGTGCCAGCAGCCGCGGTAATACAGAGGTCTCAAGCGTTGTTCGGATTCATTGGGCGTAAAGGGTGCGTAGGCGGCGCGGTAAGTCGGGTGTGAAATCTTGGAGCTTAACTCCGAAACTGCAT
+
CCCCCGGGGGGGGGGGGGGGGGGGGGGGD;FGGGGGGGGGGGGGGGGGGGGGGGGGGGGGGGGGGGGGGGGGGGGEGGGFGGGGGGGGGGGGGGGGGGGGGGGGGGFGDDGGGEGGGDFGGFGGGGGGG9FFGGGGGGGGGGFGGF9CCFCEGFFGG7FCCEF@FFGGGGGGGGGFGGF9C,?::FCFCFGGGGGC:>CFGGGCDF8*<++3+CCEDGGG?CE5*??+A9<ECFG*:;7+?EGGGEEGDGGGGGGDGFC)*+2+1>EGG3597:C7:*>4*7>607;@BG)2)5)7**119
@M03506:14:000000000-AKVR1:1:1101:15685:8726 1:N:0:38
CGAACTCCTACGGGAGGCAGCAGTGGGGAATATTGGACAATGGGCGCAAGCCTGATCCAGCCATGCCGCGTGAGTGATGAAGGCCCTAGGGTTGTAAAGCTCTTTTGTGCGGGAAGATAATGACGGTACCGCAAGAATAAGCCCCGGCTAACTTCGTGCCAGCAGCCGCGGTAATACGAAGGGGGCTAGCGTTGCTCGGAATCACTGGGCGTAAAGGGTGCGTAGGCGGGTCTTTAAGTCAGGGGTGAAATCCTGGAGCTCAACTCCAGAACTGCCTTTGATACTGAGGATGTTGAGTACG
+
CCCCCGGGGGGGGGGGGGGGGGGGGGGGGGGGGGGGGGGGGGGGGGGGGGGGGGGGGGGGGGGGGGGGGGGGGGGGGGGGGGGGGGGGGGGGGGGGGGGGGGGGGGGGGGGGGGGGGGGGGGGGGGGGGGGGGGGGGGGGGGGGGGGGGGGGGGGGFGGGGGGGGGGGGGGEGGGGGGDGEFGGGGGGGGGGGGG9FGGGGGGGGFGGGGGGGGGGGGGGDEC8EGCEEGGECCFD?C:<C9CFGGEGE<+2*<:D;>F9++7EFGGGCCGF>C=FG?GG**7CFF::4C@(9*99:1**<
@M03506:14:000000000-AKVR1:1:1101:7744:8729 1:N:0:38
CGAACTCCTACGGGAGGCAGCAGTGGGGAATTTTGGACAATGGGGGCAACCCTGATCCAGCCATGCCGCGTGCGGGAAGAAGGCCTTCGGGTTGTAAACCGCTTTTAGCTGGGAAGAAAAGATCACGGATAACACCCGTGGTTCTTGACGGTACCGGCGGAATAAGCACCGGCTAACTACGTGCCAGCAGCCGCGGTAATACAGAGGGTGCGAGCGTTAATCGGAATTACTGGGCGTAAAGCGTGCGTAGACGGTTATTTAAGTCGGGTGTGAAAGCCCCGGGCTCAACCTGGGAATTGCA
+
CCCCCGGGGGGGGGGGGGGGGGGGGGGGGGGGGGGGGGGGGGGGGGGGGGGGGGGGGGGGGGGGGGGGGGGGGGGGGGGGGGGGGGGGGGGGGGGGGGGGGGGGGGGGGGGGGGGGGGGGGGGGGGGGGGGGGGGEGGGGGGGDFFGGGGGGGEGGGGGGGCFCFGGGGGGGGGGGGGGGGGGGGGGGGGGGGGGGGDGGGGGGGGGDGGGEGGGD:EE5EGGGCCEFGGGCFGGGEGDFGFGGEGEGEG=FGG5<EFGGGGGFGDED5DEEGFDFG4CDDFFGG5=@?4@7>FF4@6?78
@M03506:14:000000000-AKVR1:1:1101:8365:8737 1:N:0:38
CGAACTCCTACGGGAGGCAGCAGTGGGGAATATTGCACAATGGGCGGAAGCCTGATGCAGCGACGCCGCGTGAGGGATGACGGCCTTCGGGTTGTAAACCTCTTTCAGCAGGGACGAAGCGCAAGTGACGGTACCTGCAGAAGAAGCGCCGGCCAACTACGTGCCAGCAGCCGCGGTAAGACGTAGGGCGCGAGCGTTGTCCGGATTTATTGGGCGTAAAGAGCTCGTAGGCGGCTTGTCGCGTCGACTGTGAAAACCCGCGGCTCAACTGCGGGCTTGCAGCCGATACGGGCAGGCTAGG
+
CCCCCGGGGGGGGGGGGGGGGGGGGGGGGGGGGGGGGGGGGGGGGGGGGGGGGGGGGGGGGGGGGGGGGGGGGGGGGGGGGGGGGGGGGGGGGGGGGGGGGGGGGGGGGGGGGGGGGGGGGGGGGGGGGGGGGGGGGGGGGGGGGGFGGGDGGGGGGGGGGGGGGGGGGGGGGGGGGGGGFFG>FGGGGGGGDGGGECGGFEGDEEGG7EC9FGGGEEGCFGFGGGDGGGG6:EEGGEFCGGG=EE=DGGGGF7<DG>GGGG3**99CGC6?GDDD<)9/*9)2:)153<D>3).57)07.
@M03506:14:000000000-AKVR1:1:1101:28233:8751 1:N:0:38
CGAACTCCTACGGGAGGCAGCAGTGGGGAATATTGGACAATGGGGGCAACCCTGATCCAGCCATGCCGCGTGTGTGAAGAAGGCCTTCGGGTTGTAAAGCACCTTTGTCCGGAAAGAAAAGCGCTCGGTTAATACCCGGGTGTTATGACGGTACCGGAAGAATAAGTACCGGCTAACTTAGTGCCAGCAGCCGCGGTAATACGAAGGGTGCAAGCGTTACTCGGACTTCCTGGGCGTAAAGCGTGCGTAGGTGGTTCGTTAAGTCTGTCGGGAAAGCCGCGGGCCTAACCTGGGCAGGGCG
+
CCCCCGAFGGCF>:CE@B@C;C@@EFCE,BF96E<<CCFCEE<CFEGGG7C:@8,EFF<F@FFGDG?7+@67?F<=?F96EDEGG8EEC=EGGDG<FFGACE8?FGAFAFGGD=C<ADF@F@+:CCE7=+B9,FE,AFCGCEGEFCGFFECGFDF:<5BF@F,>CC,@<;*:C<FCF?<,,CFFACCCFC:,*<:@3412B9:8<*:C8B>8?FF8/;889CCCE*/A+0+<+//8E*/*2?EE=7E<;5CGGC:1979<C/:+020:+5*55947*<)9<D@/105?0*9:FF4)).)00
@M03506:14:000000000-AKVR1:1:1101:7098:8756 1:N:0:38
CGAACTCCTACGGGAGGCAGCAGTGGGGAATCTTGCGCAATGGACGAAAGTCTGACGCAGCGACGCCGCGTGGGCGACGAAGGCCTTCGGGTTGTAAAGCCCTGTGGGGAGGGACGAACACTGATTGGGCGAATAGGCCAGTCAGCTGACGGTACCTCCTTAGCAAGCACCGGCTAACTCTGTGCCAGCAGCCGCGGTAAGACAGAGGGTGCAAACGTTGCTCGGAATTACTGGGCGTAAAGCGCGTGTAGGTGGTCACGCAAGTCAGGTGTGAAAGCCCAGGGCTCAACCCTGGAAGTGC
+
CCCCCGGGGGGGGGGGGGGGGGGGGGGGGGGGGGGGGGGGGGGGGGGGGGGGGGGGGGFGGGGGGGGGGGGGGGGGGGGGGGGGGGGGGGGGGGGGGGGGGGGGGGGGGGGGGGGGGGGGGGGGGGGGGGGGGGGGGGGGGGGGGGGGGGGGGGGGGGGGGGGGGFDFGGGGGGGGGGGGGGGGGGGGGFGGGGGGGGGGGGGGGDGCGGGGGD?CEGGCEGDEEGGFGCGECFGGGGGG=FGGGGGGEFFGGFGGGFGGFDCEGFFGGGC9D>FFGF*9DFFE=4C42DFFFFFF)89**
@M03506:14:000000000-AKVR1:1:1101:24444:8770 1:N:0:38
CGAACTCCTACGGGAGGCAGCAGTGGGGAATTGTTCGCAATGGGCGCAAGCCTGACGACGCAACGCCGCGTGGAGGACGAAGATCTTCGGGTCGTAAACTCCTTTCGATCGGGACGAACGGCCGGTGACCTAACACGTCATCGGAGTGACGGTACCGAGAGAAGAAGCCCCGGCTAACTCCGTGCCAGCAGCCGCGGTAATACGGGGGGGGCAAGCGTTGTTCGGAATTACTGGGCGTAAAGGGCGCGTAGGCGGCCTACTAAGTCGGACGGGAAATCCCGCGGCTCAACCGAGGAACGTC
+
CCCCCGGGGGGGGGGGGGGGGGGFFGGGGGGGGGGGGGGGGGGGGGGGGGGGGGGGGGGGGGGGGGGGGGGGGDGGGGGGGGGFGGGGGGGGGGGGGGGGGGGGGGGGEFGGGGGGGGGGGGGGGGGGFGGGGGGGGGGGFGGEFGGFGFGGGGGFGGGGGGGGGGGGCFFGGDEGFG?FGG>>EG7+@FGFGGGGGG5EGGGGEGGCGGGED5E5CEGG*;<88ECFGFGGGGFGEE<EGCFGEDCD5CGGGGEDE@GG??FG+::C59>)3<3C*@DC*8:EG:5=7F),55@:57)))
@M03506:14:000000000-AKVR1:1:1101:20487:8774 1:N:0:38
CGAACTCCTACGGGAGGCAGCAGTGGGGAATTTTGCGCAATGGGCGAAAGCCTGACGCAGTAACGCCGCGTGGAGGATGAAGGCCTTCGGGTTGTAAACTCCTGTCAGAAGGAACGACGGGGAGAGGGTGATAAGCCTTTTCATCCAGACGGTACCTTCAAAGGAAGCCCCGGCTAATTCCGTGCCAGCAGCCGCGGTAATACGGAAGGGGCAAGCGTTGTTCGGAATCATTGGGCGTAAGGGGCGTGTAGGTGGTTCTGTATGTCCACCGTGAAATCGTACGGCTCAACCGTATTTAGTC
+
CCCCCGGGGFCGGGGGGGGGGGGGGGGGGGGGGGGGGGGGGGGGGGGGGGGGGGGGGGGGGGGGGGGGGGGGGGGGGGGGGGGFGGGGGGGGGGGGGGGGGGGGGGGGGGGGGGFEFEGGGGEGGGGGGGGGGGGGFFGGGGGGGGGGGGGGGGGGCCGGGGGGGGGFFFEGGGGGGG;FFG::FFGFGDGGGEGGGGG5F?FGCCEGGGGC58FGGGCEGGDCGC>FGGFGDFG8E8C8CFGEGG5C:CFEDFF58@DFGGGG9CEDCCG4CC3+**9C5>E=E:5635@>>)7?*/==*
@M03506:14:000000000-AKVR1:1:1101:21192:8785 1:N:0:38
CGAACTCCTACGGGAGGCAGCAGTGGGGAATATTGGACAATGGGCGCAAGCCTGATCCAGCCATGCCGCGTGGGTGAAGAAGGCCCTAGGGTTGTAAAGCCCTTTCAGCGGGGACGATAATGACGGTACCCGCAGAAGAAGCCCCGGCTAACTTCGTGCCAGCAGCCGCGGTAATACGAGGGGGGCTAGCGTTGTTCGGAATTACTGGGCGTAAAGGGCGCGTAGGCGGGTTTCCAAGTCGGGGGTGAAATTCCAGGGCTCAACCCTGGGACGGCCTTCGATACTGGCAGCCTGGAGATCG
+
CCCCCGGGGCGFDGGGGGGGGGGGGGGGGGGFGGGGGGGGGGGGGGGGGGGGGGGGGGGGGGGGCGGGGGGGGGGGGGGGGGFGGGGGGGGGGGGGGGGGGGGGGGGGGGGGGGGGGGGGGGGGGGGGGGGGGGGGGGGGFGGGFGGGGGGGGCCGFFGGGGGGGGGGGGGDGECFCFGGGGGGGGC>FGGAGGGGGGGGGGGGGGGGG>EEGEGGGGGGGGGDGDGGGGG55CFG:FDGCEEEGGGGGF9CF+<FFEG4FCFGGGCGGCC>D3<EGFG<C?F=C@C><GE:@F3)76??F
@M03506:14:000000000-AKVR1:1:1101:15336:8794 1:N:0:38
CGAACTCCTACGGGAGGCAGCAGTCGGGAATTTTGCGCAATGGACGAAAGTCTGACGCAGCAACGCCGCGTGAGGGATGACGGCCTTCGGGTTGTAAACCTCTTTTGTCAGGGACGATGATGACGGTACCTGACGAATAAGCCACGGCTAACTACGTGCCAGCAGCCGCGGTAATACGTAGGTGGCAAGCGTTGTCCGGATTTACTGGGCGTAAAGAGCGCGCCGGCGGGCGATCACGTCGCGTGTGAAAGCCCCCGGCTCAACTGGGGAGGGTCACGGTATCCTGATCGACTCGAAGGCA
+
CCCCCGGGGGGGEGGGGGGGGGGGGGGGGGGGGGGGGGGGGGGGGGGCCEEFGGGGGGGGGGGGGGGGGGGGGGGGGGGGGGGGGGGGGGGGGGGFFGFGGGGGGGGGEFGGGGGGGGGGGGGGGGGGGGGFGGGGCEFGG@FFGCEGCCFCGCFGGGGGGGGGEFEFECFGEGGGGGGGGGGGGGF:FGGGGGEGGGGECCFC+<+AFC>2C>FC7=EEGGC*:?>=C*8C57@E*/7@EGE:5:*:+C+:9ECD8>C95+0*+227E3:379776)***0*<39*9)1)4<5574)7F)
@M03506:14:000000000-AKVR1:1:1101:5520:8823 1:N:0:38
CGAACTCCTACGGGAGGCAGCAGTCGAGAATTTTTGACAATGGGGGAAACCCTGATCGAGCGACGCCGCGTGGAGGATGAAGGTCTTCGGATTGTAAACTCCTGTCATTGGGGAACAATGCACAGATATTAACTGTATTTGTGTTGATAGTACCCGAAGAGGAAGAGACGGCTAACTCTGTGCCAGCAGCCGCGGTAATACAGAGGTCTCAAGCGTTGTTCGGATTCATTGGGCGTAAAGGGTGCGTAGGCGGCGCGGTAAGTCGGGTGTGAAATCTCGGGGCTTAACTCCGAAACTGCAT
+
CCCCCGGGGGGGGGGGGGGGGGGGGGGGGGGGGGGGGGGGGGGGGGGGGGGGGGGGGGGGGGGGGGGGGGGGGGGGGGGGGGGGGGGGGGGGGGGGFGGGGGGGGGGGGGGGGGGGGGGGGGGGGFGGGGGGGGGGGGGGGGGGGGECFAFGGGGGGGGCFFGGGGGCGGGGC:FGFGGGGFGGGGFCGGGGGGGGG7CFGGF?FGGGFGFGGGGGGGGGGGGGGGCFGDGGGGGEGDF?FGGGECACEECEDEGGGFGG56>EGDGFC>EFCCGGD*95CBB*AFC=<FFB@)>346419
@M03506:14:000000000-AKVR1:1:1101:18269:8841 1:N:0:38
CGAACTCCTACGGGAGGCAGCAGTCGAGAATTTTTCTCAATGGGGGAAACCCTGAAGGAGCGACGCCGCGTGGAGGATGAAGGTCTTCGGGCTGTAAACTCCTGTCATTTGGGAACAAGTCGTACGTAGTAACTATACGTGCGTTGATAGTACCAGAAGAGGGAGAGACGGCTAACTCTGTGCCAGCAGCCGCGGTAATACAGAGGTCTCAAGCGTTGTTCGGATTCATTGGGCGTAAAGGGTGCGTAGGTGGCGTCGTAAGTCGGGTGTGAAATCTGGGGGCTTAACTCCGAAACTGCAT
+
CCCCCGGGGGGGDGGGGGGGGGGGGGGGG;FGGGGGFGGGGGGGGGGGGGGGGGGGGGCGGGGGFGGGGGCFGEGGGGGGGGGGGGGGGGGGGGGGGGGGGGGFGGFGFGGGDGGGGGGGFGGGGGGGGGGFGGGFGGGGFGGFGGGGGGGGGGGGGGFG@F7CFGGGGGGGGGGGGGGGGGGGGGGGGGGGGGGEEGCGGFGFFGFDFFGFFGGE5??FGGGCEGCFGGGGGGGG5:<CC5:5*:ADGE<CF*57C>7C=FGGGGC97CEF7**<:*02755C*/C?)2/3.;3566?B@
@M03506:14:000000000-AKVR1:1:1101:15890:8873 1:N:0:38
CGAACTCCTACGGGAGGCAGCAGTGGGGAATCTTGCGCAATGGGCGAAAGCCTGACGCAGCCATGCCGCGTGAATGATGAAGGTCTTAGGATTGTAAAATTCTTTCAGCAGGGACGATAATGACGGTACCTGCAGAAGAAGCCCCGGCTAACTTCGTGCCAGCAGCCGCGGTAATACGAAGGGGGCTAGCGTTGTTCGGAATTACTGGGCGTAAAGGGCGCGTAGGCGGCGCGATAAGTTGGGCGTGAAAGGCCCGGGCTCAACCCGGGGACTGCGCTTGACACTGTCGCGATTTGAGTCC
+
CCCCCGFGEC@FEGGCGGGGEGGEGCA7@;FGGGGAFC:CCFGFGDD@::CCFGD@FGGGGGCEGGGEDE@F:FFDFAAEEFGGG9A9FGGGGGGAFF9FEGFAEGGFE,<7BFGG@@@FADFGCECC@DF9BFC5=<=B3A=FF>FEGGGGGFGGGC>FGFFDFGGGGCC>F7FFGB:2**:CB1<*2<C<CGG7BEGC@CF97CFGF5CE8*10C5*::CGEGGGCEEGGG5:CEFCCFFG5CEEGD7E5477DC@:7EGC?F3>):/:@CC4*)7*920/<6?7@1*<().59*0169
@M03506:14:000000000-AKVR1:1:1101:20721:8898 1:N:0:38
CGAACTCCTACGGGAGGCAGCAGTGGGGAATATTGGACAATGGGCGCAAGCCTGATCCAGCAATGCCGCGTGAGTGATGAAGGCCTTAGGGTTGTAAAGCTCTTTCGCCCGCGACGATGATGACGGTAGCGGGAGAAGAAGCCCCGGCTAACTTCGTGCCAGCAGCCGCGGCAATACGAAGGGGGCGCGCGTTGTTCGGATTTACTGGTCGCAAAGGGCGCGTAGGCGGCGGGTCAAGTCGAGTGTGAAAGCCTCGTGCTCAACCTGGGAATTGCGCTCGAGCCTGATCTGCTTGAGTTCG
+
CCC9CGFFG-EE7C@BEEGCG8FGGDCCEEG9C<CA<D<EFFGC?FF@:C@FF,EF9<F,@<EF<@,:F@F:,BFFGFEAFFGGGGF<CEDCF@FGG<EFGGGGGFGG:CFG7FEGFGGFG95F@FC<FGGCFEF7DFGG3D<><FGGGC,@A,@CD7CFFCF7FFFGGDGGC:C<FG>:FFE7F*?*/882:/;;<8C*85C9@?96++:*:8*<@**18:::5*9**1::=EGC++:CC*:0/<+:7CC?F+:D*0**+3**2979/9+.6*:*/)95)7):6:CF)*/6**9)9//*)
@M03506:14:000000000-AKVR1:1:1101:8206:8915 1:N:0:38
CGAACTCCTACGGGAGGCAGCAGTGGGGAATTTTGGACGATGGGGGCAACCCTGATCCAGCCATGCCGCGTGTGTGAAGAAGGCCTTCGGGTTGTAAAGCACTTTCGGACGGAACGAAATCGCGCGGGTGAACAATCCGCGTGGATGACGGTACCGTAGGAAGAAGCACCGGCTAACTACGTGCCAGCAGCCGCGGTAATACGTAGGGTGCGAGCGTTAATCGGAATTACTGGGCGTAAAGCGTGCGCAGGCGGCGCCGCACGTCAGGCGTGAAATCCCCGAGCTTAACTGGGGAATGGCG
+
CCCCCGGFFGGGGGGGGGGGGGGGGGGGGGGDFFGCGGGEGGGGGGGGGGFGGGGGGGCFGGGFGGGGGGEGGGGGGGGGFGGGGGGGGGGGGGGGGGGGGGGGGGGGEGGGGFGGGGGFFGGGGGGGFGGGGGGGGGGGGCCDFGGGGCEFFFEGFGGGGF7FFFCBFCGGGGGFDGGGCFFGFGGGGGD>GGGCEEEG7+A9ECE>CGEG5CEE::8FGFFGC*1CE<EEDFGG555/C+::5:7<EEGGGGGGC:CDE*1*/*25EC/;***3*6673)55*)08)0*5..)))09)0
@M03506:14:000000000-AKVR1:1:1101:17253:8941 1:N:0:38
CGAACTCCTACGGGAGGCAGCAGTAGGGAATCTTGCTCAATGGGCGAAAGCCTGAAGCAGCGACGCCGCGTGCGGGATGAAGGCCCTCGGGTTGTAAACCGCTTTCAGCAGGGACGAAATTGACGGTACCTGCAGAAGAAGGCCCGGCCAACTACGTGCCAGCAGCCGCGGTAATACGTAGGGGCCTAGCGTTGTCCGGATTTATTGGGCGTAAAGAGCTCGTAGGCGGTTTGGTAAGTCGGGTGTGAAATCTCCACGCTCAACGTGGAGGGGCCACCCGATACTGCCATGACTCGAGTCC
+
CCCCCGGGGGGGGGGGGGGGDGGGGGGGGGGGGGGGFGGGGGGGGGGGGGGGGGGGGGGGGGGGGGGGGGGGGGGGGGGGGGGGGGGGGGGGGGGGGGGGGGGGGGGGGGGGGGGGGGGGGGGGGGGGGGGGGGGGGGGGGGGGGGGGGGGGGGGGGGGGGGGFGGGGGGGGGDGGGFFFGGGGGGGGGGGEGEEGGGGEGGFGGGGGGGGGGGGGGGGGGGGEFGGGGGG*;EFGGGGGGGGFGCEGFFCGFGEFGFDD=CFGGFGGGGGFG:D=FFGGGF5C777<00<2?@FFF3@F=
@M03506:14:000000000-AKVR1:1:1101:4565:9001 1:N:0:38
CGAACTCCTACGGGAGGCAGCAGTCGAGGATCTTCGGCAATGGGCGCAAGCCTGACCGAGCGACGCCGCGTGTGCGATGAAGGCCTTCGGGTTGTAAAGCACTGTCGAGGGGGAGGAAAGCCGCAAGGCTTGACCTATCCCTGGAGGAAGCACGGGCTAAGTTCGTGCCAGCAGCCGCGGTAAGACGAACCGTGCGAACGTTGTTCGGAATCACTGGGCTTAAAGGGCGCGTAGGCGGTTGATCAAGTCTGGGGTGAAATCTTTCGGCTTAACCGGAAAAGTGCCTTGGATACTGGTCAGC
+
CCCCCGGGGGGGGGGGGGGGGGGGGGGGGGGGGGGGGGGGGGGGGGGGGGGGGGGGGGGGGGGGGGGGGGGGGGGGGGGGGGGGGGGGGGGGGGGGGGGGGGGGGGGGGGGGGGGGGGGGGGGGGEGGGGGGGGGGGGGGGGGGGGGGGGGGGGGGGGFGGGGFGGGGGGGGFGGGGGGGGGGGGGGGGGGGD@EGCEGGGFGGDFGGCCFFCFD9EFGCFFFGFGGGGGEEGGGGGG)85C7<9CGGGFF*5:5<F**:9CGGGGGDGGGFF7<E<@CDC?49?FFF0*9)<=F48**)0
@M03506:14:000000000-AKVR1:1:1101:13005:9017 1:N:0:38
CGAACTCCTACGGGAGGCAGCAGTGGGGAATCTTGCGCAATGGGCGAAAGCCTGACGCAGCGACGCCGCGTGGGGGAAGAAGGCTTTCGGGTTGTAAACCCCTTTCAGGAGGGACGAAGCCACTCGGGTGAATAGCCCAGAGGGTGACGGTACCTCCAGAAGAAGCCCCGGCTAACTACGTGCCAGCAGCCGCGGTAATACGTAGGGGGCAAGCGTTGTCCGGATTTATTGGGCGTAAAGAGCGTGTAGGCGGCCATGTAGGTCCGTTGGGAAAACTCGAGGCTCAACCTCGAGACGCCGG
+
CCCCCGGGGGGGGGGGGGGGGGGGGGGGGGGGGGGGGGGGGGGGGGGGGGGGGGGGGGGGGGGGGGGGGGGGGGGGGGGGGGGGGGGGGGGGGGGGGGGGGGGGGGGGGGGGGGGGGGGGGGGGGGGGGGGGGGGGFGGGGGGGGGGGGGGGGGGGGGGGGGGGGGGGGGGGGGFGGGGGGGGGGGGGGGGGGGGGGGGGGGCGGGGGGGDGGGGGGGGGGGGGGGFG7CCGGGGCCCFF?GGEEEADFGFGDEEDE@C*:FGF9D575*/7F4CCF6CFDF:**67?:CFFFFFB>>EF)
@M03506:14:000000000-AKVR1:1:1101:25213:9033 1:N:0:38
CGAACTCCTACGGGAGGCAGCAGTCGAGAATTTTTCTCAATGGGGGAAACCCTGAAGGAGCGACGCCGCGTGGAGGATGAAGGTCTTCGGATTGGAAACTACTGTCATTGGGGAACAATGCGTAAATATTAACTGTATTTGCGTTGATAGTACCCGAAGAGGGAGAGACGGCTAACTCTGTTCCAGCAGCCGCGGTAATACATCGGTCTCAAGAGGTGTTCGGATCGATTTGGAGTAAAGGGTGCGTAGGCGGCGCGGTAATGCGGGTGTGAAATCCCGGGTTCTAACTCAGAAAATGCAT
+
9CCCC,E<FEGGGGE7+@BFGEEG8FC7@FGDFFF@CFGCFEFF@CCEGDF@EF@F,6CC@GGEEEC6@+>::,48C,=?,,4BFA<<=+F=?<,A,EFG,,55FFDGFE<,>+4BBAEEEFGG+=EDGGF<F,,55B=,<,3@7:<:3:,@=CFCC+8+>F*@*FFFA:7F1C<F,2,22,,7D,,,,=CFDEGB:8+>9C++=*4142?+2+=8C;C53**/****/+*00+*00+*375*:5CE3*/<*5:CC=:9<C+*3*)*1/)**0**+*)*1)))*+1**)0*)9*9)7**1*
@M03506:14:000000000-AKVR1:1:1101:22365:9034 1:N:0:38
CGAACTCCTACGGGAGGCAGCAGTGGGGAATCTTGGACAATGGGCGCAAGCCTGATCCAGCCATGCCGCGTGGGTGATGAAGGCCCTAGGGTTGTAAAGCCCTTTCGGCGGGGAAGATAATGACGGTACCCGCAGAAGAAGCCCCGGCTAACTTCGTGCCAGCAGCCGCGGTAATACGAAGGGGGCTAGCGTTGCTCGGAATCACTGGGCGTAAAGCGCACGTAGGCGGCTTTTTAAGTCAGGGGTGAAATCCTGGAGCTCAACTCCAGAACTGCCTTTGATACTGAGAAGCTTGAGTCCG
+
CCCCCGGGGGGGGGGGGGGGGGGCFGGGGGGGEGGGGGGGGGGGGGGGGGGGGGGGGGGGGGGGGGGGGGGGGGGGGGGGGGGGGGGGGGGGGGGGGGGGGGGGGGGGGGGGGGGGGGGGGGGGGGGGDGGGDDGEFGGGGFGGGGGDDGFGGGGGGGGGGGGGGGGGGGGGGCFGAE8EGGGGGGGGCGGGGGGFFGGGGGGFGCFGDFEEE>FGFEGGEGGGC;6EGDCEGGGFFFFGGDGFGGGG6???F7C:C@4*3+=*<CF*00:@G4C6CFGG79=9+0:<AG42)9?5?=FF>
@M03506:14:000000000-AKVR1:1:1101:8340:9051 1:N:0:38
CGAACTCCTACGGGAGGCAGCAGTGGGGAATTTTTCGCAATGGGGGAAACCCTGACGAAGCAACGCCGCGTGGAGGATGAAGGCCTTCGGGTCGTAAACTCCTGTCGACCGGGACGAACGTAGTCGGGTCCAATACACCCGGCTATCGACTGTACCGGTGGAGGAAGCCACGGCTAACTCTGTGCCAGCAGCCGCGGTAATACAGAGGTGGCAAGCGTTGTTCGGAATTACTGGGCGTAAAGGGCGCGTAGGCGGTTCGTTAAGTCCTGTGTGAAATCCCCCGGCTCAACTGGGGAACTGC
+
CCCCCFGCGGGGGGGGGGGGGFGEGGGGGGGGGGGGGGGGGGGGGGGGGGGGGGGGGGGGCGGGGGGGGGFGDGGGGGGGGGGGGGGGGGGGGGGGFGGGFGGCGGG7EGGGGGGGGGGGFFGGGGGG>FGGGGGGGGGGFCEEBGGDFGGGGGG@GG@@FFGGEGGCCF7<FDGDGGGGGGFCFGGGGGC6:C88E8CGD7EFGGG;3;F8FFFFC*;?EEFEGCEGGFGGFCEFE:7CCGGGDE5D85CE*7CC55CD*/*<<*+:CD?**:77:@*99)0**)9F?*926>>>B>6?*
@M03506:14:000000000-AKVR1:1:1101:18251:9062 1:N:0:38
CGAACTCCTACGGGAGGCAGCAGTGGGGAATATTGGACAATGGGCGCAAGCCTGATCCAGCCATGCCGCGTGAGTGATGAAGGCCTTAGGGTTGTAAAGCTCTTTCGCTCGGGACGATAATGACGGTACCGAGATAAGAAGCCCCGGCTAACTTCGTGCCAGCAGCCGCGGTAATACGAAGGGGGCTAGCGTTGTTCGGAATTACTGGGCGTAAAGCGCGTGTAGGCGGGTCTTTAAGTCAGGGGTGAAATGCCAAGGCTCAACCTTGGAACTGCCTTTGATACTGGAGACCTTGAGTCCG
+
CCCCCGGGGGGGGDGGGFCCDFGEFEGGGEF<CEDEFGFFGGCFFEGGGDGGFCFGGGGFGGGGFGFEGGGGGGDCEFFFFGGGGGDGFFGGGCGGGGGCFGGGGGDGEFCFGGGGG@:F9AEFFEFGDFGEFCDFFFGGFGCDF@GDDEGGGGGGGGGGGGGC:7,CFECFECFFGGGFEGGGGDCFFGGFECEGGDDEGGGGGGG6>EGGGGG7+*:E?E?@F9CEGGGDF?FGGFGGGG6CCEG*0<FFGF96*5DDGGGFGGGFGGGFCCF6>@FG**9C+=<FF:>B;7FF?=64@
@M03506:14:000000000-AKVR1:1:1101:19996:9080 1:N:0:38
CGAACTCCTACGGGAGGCAGCAGTGGGGAATTTTCCGCAATGAGCGAAAGCCTGACGGAGTGACGCCGCGTGGGGGACGAAGGCCTTCGGGTTGTAAACCCCTGTCAGAGGGAAAGAAGGGTCATGTGGCTAATATCCACGTGATCTGACGGTACCTTCAGAGGAAGCCCCGGCCAACTCTGTGCCAGCAGCCGCGGTAATACGGGGGGAGCAAGCGTTGTTCGGATTTACTGGGCGTAAAGGGCGCGTAGGCGGCCACCGCAAGTCGACTGTGAAATCGCCGGGCTTAACCAGGAACGGT
+
CCCCCGGGG9FGGGGGGGGGGGGGGGDGGGGGGGGGGGEGGGGGGGGGGGGGGGGGGGGGGGGGGGGGGGFGGGGGGGGGGGGGGGGGGGGGGGGGGGGFGGGGGGGGGGGGGGGGGGGFGGGGGGGGGGFGGGGGGGGGGGGGFGGGGGGGGGGGGGGGGGGGGCFGCFGGGGGGCGFFCFGGGGFEGGGGGDGGGGGGGGGGGGGGGGGGDGFGGEE=EGGGG;8EGFC?FGFGG8CDGCFECEDG?E*:C=EDEFGG7535ECFDEG=B*:C77?7*9@>C5;3<:FFA*)005735)
@M03506:14:000000000-AKVR1:1:1101:12667:9083 1:N:0:38
CGAACTCCTACGGGAGGCAGCAGTCGAGAATTTTTCTCAATGGGGGAAACCCTGAAGGAGCGACGCCGCGTGGAGGATGAAGGTCTTCGGATTGTAAACTCCTGTCATTGGGGAACAAGGTGCATACGTTAACTGCGTGTGCATTGATAGTACCCGAAGAGGAAGAGACGGCTGACTCTGTGCCAGCAGCCGCGGTGATACAGAGGTCTCAAGCGTTGTTCGGATTCATTGGGCGTAAAGGGTGCGTAGGCGGCGCGGTAAGTCGGGTGTGAAATCTCGGAGCTTAACTCCGAAACTGCGT
+
CCCCCGGGGGGGGGGGGGGGGGGGGGGGGGGGGGGGGGGGGGGGGGGGGGGGGGGGGGGGGGGGGGGGGGFGGGGGEGGGGGGGGGGGGGGGGGGGGGGGGGGGGGGGGGGGGGGGGGGGGGGGGGGGGGGGGGGGGGGGGGGGGGGGGGGGGCGGGGGGGGGGGGGGGGGGGGGGGGGGGDGGGGGGGGGGGGGGGFGDGCGGGGGGGGFGGGGEEEEGGGGGGDGCFGGGGGGGGE<FGGGGGGGGGGGDGGGGGFGDEFGGG3C<ECEFG7F?:@FF3>BFD67B<GFB5)0<67?F.
@M03506:14:000000000-AKVR1:1:1101:16837:9084 1:N:0:38
CGAACTCCTACGGGAGGCAGCAGTGGGGAATATTGCGCTAATGCGCGAAAGCGTGACGCAGCGACGCCGCGTGGGGGATGAAGGCCCTCGGGTCGTAAACCCCTTTCGCCAGGGACGAAGGGAAACTGACGGTACCTGGAGAAGAAGTCCCGGCTAACTACGTGCCAGCAGCCGCGGTAACACGTAGGGGACGAGCGTTGTCCGGAATTATTGGGCGTAAAGCGCGCGTAGGCGGTCGTGCAAGTCGGATGTGAAAATCCCGGGCTCAACCCGGGACCTGCACCCGATACTGCTCGACTCG
+
CCCCCGGGGGGGGGGGGGGGGGGGGGGGGGGGGGDDFGGGGGGGGGGGGGGGGGGGGGGGEGGGGGGGGGGGGGGGGCFGGFGGGGGGGGGGGGGGGGGGGGGGGGGGDGGGGGGGGGGGGGGGGFGGGGGGGGGGGGGGGGGGFEGG9,FCFFGGFFGFGGGGGFGGGGGGGGGEGGECCCDGFCFGGE>CGDECG5CEGEFGGG58FFGF:?FGGGG=FGGGEEGGC>EGGGGEGGGGG=?FE9CDEEGCF<CCFFC7FGCCCGGFFF6>GGDD77>CG?FFE35<0CF>9977@E5.)
@M03506:14:000000000-AKVR1:1:1101:4711:9094 1:N:0:38
CGAACTCCTACGGGAGGCAGCAGTGGGGAATATTGGACAATGGGGGCAACCCTGATCCAGCCATGCCGCGTGTGTGAAGAAGGCCTTCGGGTTGTAAAGCACTTTTGTCCGGAAAGAAAAGCGCTCGGTTAATACCCGGGTGTTATGACGGTACCGGAAGAATAAGCACCGGCTAACTTCGTGCCAGCAGCCGCGGTAATACGAAGGGTGCAAGCGTTACTCGGAATTACTGGGCGTAAAGCGTGCGTAGGTGGTTCGTTAAGTCTGTCGTGAAAGCCCCGGGCTCAACCTGGGAATGGCG
+
CCCCCGGGGGGGGGGGGGGGGGGGGGGGGGGGGGGCGGGGGFGGGGGGGGGGGGGGGGGGGGGGGGGGGGGGGFFFGGGGGGGGGGGGGGGGGGGGGGGGGGGGGGGGGGGGDGG8FGGGGGGGGGGGEGGGGGGGGGGEGGGGGGGGGGGGGGGGGGDCGGGGGFFGGGGGGGDGGGGGGGGGGGGGGGGGGGDEGGGGGGGGGGGECE58@ECCEEEGGGGGG8EFFGG?EFGGGDGGGGGC7EGDEGGEFG=CGBGGFFF<EC7:795>C*:CFFFG<55557CF?G?:>F4))9)55
@M03506:14:000000000-AKVR1:1:1101:26257:9097 1:N:0:38
CGAACTCCTACGGGAGGCAGCAGTGGGGGATATTGCGCAATGGGCGAAAGCCTGACGCAGCGACGCCGCGTGGGTGATGAAGGCCTTCGGGTCGTAAAGCCCTTTCGAGGGGGACGAAACTGTGCCGACCTAACACGTCGCTGCCCTGACGGTACCCCTAAAGGAAGCACCGGCTAACTCCGTGCCAGCAGCCGCGGTAATACGTAGCGTGCAAGCGTAGTTCGGAATCACTGGGCGCAAAGCGCGCGTAGGCGGCCTTCTCAGTCGAACGGGAAGTCCCCGGGGCCAACCCGGGAACCGC
+
CCCCC8@F-<CFGDGDGGECEGFC<FGGDD@FGGGFEFGEFFGGG@@+@@FEEF<FE@@@CCCGDGDGC+4@FEGCDFFDCEBA<FFGCFGGGGFFF@<AAD8,:8C7FC77:<73CFGE,EF,>FGGGE7FGFCF:<F7***=<FFCFFE7::CFGG*<B9<,<C<FFEFC*:>86+3+<2;CEGGCGGCFGEG>C888FFFG++;*:*;CF++**A*8E<EE88;C+9@<:68CE*/22A*2>EEG8>**6*1/259*++*3+:*9CG5)*/9109DF4)7**)18:F>,5)88>F)7)
@M03506:14:000000000-AKVR1:1:1101:20481:9117 1:N:0:38
CGAACTCCTACGGGAGGCAGCAGTGGGGAATTTTGGACAATGGGCGAAAGCCTGATCCAGCCATTCCGCGTGAGTGAAGAAGGCCTTCGGGTTGTAAAGCTCTTTCAGCGGGGAAGATAATGACGGTACCCGCAGAAGAAGCCCCGGCTAACTTCGTGCCAGCAGCCGCGGTAATACGAAGGGGGCTAGCGTTGCTCGGAATCACTGGGCGTAAAGCGCACGTAGGCGGATTGTTAAGTCAGGGGTGAAATCCTGGAGCTCAACTCCAGAACTGCCTTTGATACTGGCGATCTTGAGTCCG
+
CCCCCGGGGCFGGGEFGGGGGGGGCGGGGGFGGGGGGGGGGGGGGGGGDGGGGGGGGFGGGGGEFGCGGGGGGGGGGCGGFGGGFFGGGDGFGGGGGGGGGFFEGAGGGGGGGGGGGDGGGGGGGGG7:<FEEG>FFGFGGGGGGGGDGGFG=CFGGGGGFFFCFDFECGEGDDGGGGCGGGCGDGGGFGGGEGDFE8EGGGGGGGGGGG5CEEFCC5ECGGGFFEEGDEEGGGGC7@:CECCFEGECCF7FGGGGC:FGGCC*<FEF7CG>**9*7BFG78BEGFFF>3)(8@FF?FF=5
@M03506:14:000000000-AKVR1:1:1101:17924:9129 1:N:0:38
CGAACTCCTACGGGAGGCAGCAGTGGGGAATTGTTCGCAATGGGCGCAAGCCTGACGACGCAACGCCGCGTGGAGGATGAAGACCTTCGGGTCGTAAACTCCTTTCGACCGAGATGAAGACCCGTCGGCCTAACACGCCGGCGGATTGACAGTATCGAGGGAAGAAGCCCCGGCTAACTCCGTGCCAGCAGCCGCGGTAATACGGGGGGGGCAAGCGTGGTTTGGAATTACGGGGCGTAAAGGGTTCGGAGGTGGCTCGCTAAGTCAGACGTGAAATCCCTCAGCACAACTGGGGAACTGC
+
ACCC9<FFCAFFEGCCGGGGFGEF@FGGDEFG<FGF@@,FFGGGGCFGGEGGFFCF@:F@C@@FFEF@FGFEG=DFEGDGA<EGGCE=FGGFCCFGGG9<CFBFGEEFEGGCF@7C9D9FAD<FCGGC+@CF8::FE:C@CCGDC<*<BFECFC9F***<:*=C<<FFFFGGGD*C?++3<82A88++*2AC8?>CEE*/<CGGGG58CCEC5*/**2*:C**;8@9+0<+*;CE572957<7C26*9/:=5>FGF5?CD5:3?0:FGA65)*7CCFF**95>EC*20837:@45)07?F*
@M03506:14:000000000-AKVR1:1:1101:25472:9146 1:N:0:38
CGAACTCCTACGGGAGGCAGCAGTGGGGAATCTTGGACAATGGGGGAAACCCTGATCCAGCCATGCCGCGTGAGTGATGAAGGCCCTAGGGTTGTAAAACTCTTTCGGCGGGGACGGTAATGACGGTACCCGCAGAAGAAGCTCCGGCTAACTTCGTGCCAGCAGCCGCGGTAATACGAAGGGGGCTAGCGGTGTTCGGAATTACTGGGCGTAAAGCGCGCGCAGGCGGTCCTTTAAGTCAGGGGTGAAAGCCCAGAGCTCAACTCTGGAACTGCCTTTGAAACAAGAGGACTTGGGTACG
+
<CCC<EGGGGGGGGGGGGGGGFFFGGGGEGFGGCEFGGCFGG<FGGGGGFDCE<EFFGFGGFG<CE87FG@FGEFCGGADDGFGFFFGFCFCFGFFFFG?E9FFGF@FEGDG7@+@C>+:EA<DFGCF*=FFCCEDGCG8><,??C:CC:F,7;,CGCEFGD*4+CFCEEC:*FFG,C7:8:8:E>**;C>*/**1<EE>GGGC<<9:FFGCGGCC+*/:885*1:**::C>7<+<+AC+0<C*/2:CCGD**:=FCF4*0<2*A7<:?CC:**2:6**0*/8E*0*<:*83/*9;FEF)8
@M03506:14:000000000-AKVR1:1:1101:24974:9161 1:N:0:38
CGAACTCCTACGGGAGGCAGCAGTGGGGAATATTGGACAATGGGCGCAAGCCTGATCCAGCCATGCCGCGTGAGTGAAGAAGGCCTTCGGGTTGTAAAGCTCTTTTGTCCGGAAAGAAAAGCTTTCGGTTAATACCCAGAAGTCCTGACGGTACCGGAAGAATAAGCACCGGCTAACTTCGTGCCAGCAGCCGCGGTAATACGAAGGGTGCAAGCGTTACTCGGAATTACTGTGCGTAAAGCGTGCGTAGGTGGTTTGTTAAGTCTGATGGGAAAGCCCTGGGCTCAACCTGGGAATTGCC
+
CCCCCGGGGGGGGGGGGGGGGGGGGGGGEGGGGGGCGGGGGFGGGGGGGGGGGGGGGGGGGGGGFFGECGGGEFFGGGGGGGGGGFGGGGGGGGGGGGGGGGGGGGGGGGGGGGGFGGGGGGGGGGGEGGGGGGGGGGBDFGGGGGGGGECFGGGGGGGGGGGFGGGGGGGGGCFGFGGGGGGGGGGGGGG7<FE@GGGGGGGGC8CEGGGGGGGGGGGEFE5>?EDGG7<?+9<E=ECGGGGCEEG98=5<DF598<FC9?FCFGC*+2+)299C>)79C37ECFD?<F??>3))5FFF1
@M03506:14:000000000-AKVR1:1:1101:17240:9211 1:N:0:38
CGAACTCCTACGGGAGGCAGCAGTGGGGAATATTGGACAATGGGGGAAACCCTGATCCCGCGACGCCGCGTGTGTGAAGAAGGCCTGCGGGTTGTAAAGCACTTTTAGTGGGGATGAAAAGCCTAGGGCTAATACCTCTGGGTCTTGACCTAACCTACAGCAAAAGCACCGGCTAACTCTGTGCCAGCAGCCGCGGTAATACAGAGGGGGCAAGCGTTAATCGGAATTCCTGGGCGTAAAGCGTGCGTAGACGGTTACATACGTCAGATGCGAAAGCCCCGGGCTGCACAGGCGACTTGCG
+
@CCCC@<EFG9B-@;@+@,B,;ECFFGF;7E,6,CCFG8FFFFGG+CCFGFGG<ECEF,C7@@F:@FFGGCFCG@F,FFFFGFGGFFGFDCFFEG95@BFFEF8?B,=FGGG>CCCF,8>,=,BA8B<CGFG93<DFFDC,D<C<BF9F9F<FFG=,>AF,:B,<FFF7<CFE*<FFCFG,@;@BFGGGGGFFDG7***5BGCCFG>C*8*:/:5A;***+3;8?8CF+2+++5CEGG5/<7:*5:5>*//+>GGG*/*:++2<F3A*+:0.*/7C089*955*/)*04*)()0).7@=6)
@M03506:14:000000000-AKVR1:1:1101:24989:9221 1:N:0:38
CGAACTCCTACGGGAGGCAGCAGTGGGGAATTTTCCGCAATGGGCGAAAGCCTGACGGAGTGACGCCGCGTGGGGGACGAAGGCCTTCGGGTCGTAAACCCCTGTCAGAGGGAAAGAAGGGTGTCGGCGTGAATAGCGCCGGCACTTGACGGTACCTTCAGAGGAAGCCCCGGCCAACTCTGTGCCAGCAGCCGCGGTAAGACAGAGGGGGCAAGCGTTGCTCGGAATTACTGGGCGTAAAGGGCGCGTAGGCGGGATGGCAAGTCGGTCGTGAAATCCTTCGGCTCAACCGAAGAACGTC
+
CCCCCGGGGGFGGDEGGGGGGGGGGGGGCGGGGGGFGGCGGGGGGGGGFGGGGGGGGGGGGGGGGGGCEEGGGEGGGGGGGGGGGGGGGGDDFFEGDEG,BCFGGGGF<FGGGFFGGGDGGGGGGGGGGEFDFGGGAECEGGGGGGGGDGGGGGGGFGGGGCGGGGFGGGGGGGGEGGGCFFGGGG?FFGFFC58CCGEEF9CGGCFC>8CEEFGGGGEGGGGGGGECEGGC+<8FGECEGGG5CGDG:EGGGGC<*07*6EFFGFCCCDGDDC3CFBGGFF):*79*)7)-7)0)0<B5.
@M03506:14:000000000-AKVR1:1:1101:26362:9229 1:N:0:38
CGAACTCCTACGGGAGGCAGCAGTGGGGAATTTTGGACAATGGAGGAAACTCTGATCCAGCGATGCCGCGTGGGGGATGAAGGTCTTCGGATTGTAAAATTCTTTCGGCGGGGACTATAATGACGGTGCCCGCAGAGTAAGCATCGGCTAACTTCGTGCCAGCAGCCGCGGTAATCCGAAGGGGGCTAGCGCTGGTCGGAATTACTGGGCGTGAAGCGCTCGGAGGCGGCACTTGAAGTCAGTGGTTATAGCGCAGAGCTCGACTCTGGAACGGCCTGTGAGATTGTCTAGCTGTCGGCAG
+
CCCCCFGFGGGGGGDEGGGGGGGGCF,CF@F,CF,FFGGGGGG,FCGGGG<FGGGDE<FFC+@,BEFGGGGG+8+>CDFGFGG<<CF9CD++CFGGGG9?,CF<?DC++@FGGG+,@8,,@FE,+3@**,>*><F1*33?,?,,,1***1,,77@<<6*1,7*<F::CFED:*4,,7<:/*2*/:*/:CFG*/:**+**8*1+<9+++*2::**/2+:2*21*:*:E=8>**0++2++0+2<<:23**+3:<)1*/*87>C*)**1+06:6?*9<E3)*227*+01:*)**)1***)).00
@M03506:14:000000000-AKVR1:1:1101:23439:9236 1:N:0:38
CGAACTCCTACGGGAGGCAGCAGTGGGGAATATTGGACAATGGGCGCAAGCCTGATCCAGCCATGCCGCGTGGGTGATGAAGGCCCTAGGGTTGTAAAGCCCTTTCGGCGGGGAAGATAATGACGGTACCCGCAGAAGAAGCCCCGGCTAACTTCGTGCCAGCAGCCGCGGTAATACGAAGGGGGCTAGCGTTGCTCGGAATCACTGGGCGTAAAGCGCACGTAGGCGGCTTTTTAAGTCAGGGGTGAAATCCTGGAGCTCAACTCCAGAACTGCCTTTGATACCGAGAAGCTCGAGTCCG
+
CCCCCGGGGGGGGGGGGGGGGGGFGGFGGGGGGGGGGGGGGGGGGGGGGGGGGGGGGGGGGGGGGGGGGGEGGGGGGGGGGGGGFGGGGGGFGGGGGGGGGGGGGGDGGGGGGCGGGGGGGAFGGGGGGGGGGGGGGGGGGGGGGGGGGGGGGGGGGGGGGGGGGGGGGGGGGGGGGGCFEGGGGGGGGGGCGGG<FGGEGGGGGGGFGFGEGGGGGGGG=CCEGGFDEEG5CE6EGF>FGGGGG:ECFGGGGGEGC>GFFFFFC:?FG*:;CFDFCF7>CF@EF3/593<06))).17F:
@M03506:14:000000000-AKVR1:1:1101:27261:9256 1:N:0:38
CGAACTCCTACGGGAGGCAGCAGTGGGGAATATTGGACAATGGGCGAAAGCCTGATCCAGCAATGCCGCGTGAGTGATGAAGGCCTTAGGGTTGTAAAGCTCTTTTACCCGGGATGATAATGACAGTACCGGGAGAATAAGCCCCGGCTAACTCCGTGCCAGCAGCCGCGGTAATACGGAGGGGGCTAGCGTTGTTCGGAATTACTGGGTGTAAAGCGCACGTAGGCGGCTGTGTAAGTGAGAGGTGAAAGCCCGGGGCGCAACTCCGGAATTGCCTTTAAGACTGCATCGCGAGACGTGG
+
CCCCCGGGGFGGGGGGGGGGGGGCFFFGEGGGGGGGGGGGGGGGFGGGGGGGGGGGFFGGGGGGGGGGDGEGGGEFGGGGCEFECFG9FGFGFGEFFGFGCFFGGGCGFGGDFFGGDFGDGGGGGGGGGFFGGGGGGGGD<FDFGDEFGEGGFD<FDCFGFFDFGGG7CFFCCFFGGGEEGEFFGGGFGGGFGGGGGGGDCCC?FFFGGC5EFEFF9EGGGG**CEF8?EG*;CFEFGF3:9<C=EGG6?E64:>3?>C)/*)2+23955*)>67<C*2:>6*0+0*6-*7:<)55))0<)
@M03506:14:000000000-AKVR1:1:1101:5032:9264 1:N:0:38
CGAACTCCTACGGGAGGCAGCAGTAGGGAATCTTCGGCAATGGACGAAAGTCTGACCGAGCAACGCCGCGTGAGTGAAGAAGGTTTTCGGATCGTAAAACTCTGTTGTTAGAGAAGAACGTTGTGTAGAGTGGAAAATTACACAAGTGACGGTATCTAACCAGAAAGGGACGGCTAACTACGTGCCAGCAGCCGCGGTAATACGTAGGTCCCGAGCGTTGTCCGGATTTATTGGGCGTAAAGCGAGCGCAGGTGGTTTAATAAGTCTGATGTAAAAGGCAGTGGCTCAACCATTGTGTGCA
+
CCCCCGGGGGGGGGGGGGGGGGGGGGGGGGGGGGGGGGGGGGGGGGGGGEFGGGGGGGGGGGFGEGGGGGFGCFGGGGGGGGGGGGGGGGGGGGGGGGGGGGGGGGGGGGGGGGGGGGGGGGGEFGGGGGGGGGGGGGGGGGGGGGGGGGGGGGGGGFGGGGGGGGGGGGGGGDGGGGGGGG7,FEFGGGC>FFGGEGGGGGGGGGFGGGGGCGDEEEGGGFGEGEC=F@FFFGG5CC)8:7CCEGGGCGGGCFGD87<DFECEEFGGFFGFGGD:*)199@FGG)9??C)464=*6.76*
@M03506:14:000000000-AKVR1:1:1101:11776:9266 1:N:0:38
CGAACTCCTACGGGAGGCAGCAGTCGGGAATTTTGCCCAATGGACGAAAGTCTGAGGCAGCAACTCCGCGTGAGGGACGAAGGCCTTCGGGTCGTAAACCTCTTTTCTCAGGGAAGATACAAGACGGTACCTGAGGAATAAGCCACGGCTAACTACGTGCCAGCAGCCGCGGTAATACGTAGGTGGCGAGCGTTGTCCGGATTTACTGGGCGTAAAGAGCGCGCAGGCGGCTGGTCAAGTCCGATGTGAAAGCTCCCGGCTTAACTGGGAAATTGCATCGGAAACTGATCGGCTGGAAGGG
+
CCCCCGGGGGFGGGGGGGGGGGGGGGGGGGGGGGGGCGGGGGGGGGGGGGGGGCGGGGGGDGFGFGGGGGGGGGGGGGGDGGGGGGGGGGGGGGGFGGGGGGGGGGGGGGGGGGGGGGGFGGFFGGGGGGGGGGGGGGGGGGGGFGGGGEGGG9FGGGFGGGGGGGGFECGGEGDFFCC<FFCAFGFGBFFGFC@*++=EC;CCFB+?EGFEEEC>FAGDGCCEGGD:EGD5?CAAFFGFC<C::EC>:9:9DF+9*8<755*+:7CCF76):DGGGFDD3::*:*?B9*8?D)7>5755.
@M03506:14:000000000-AKVR1:1:1101:16932:9276 1:N:0:38
CGAACTCCTACGGGAGGCAGCAGTAGGGAATCTTGCGCAATGGGCGAAAGCCTGACGCAGCGACGCCGCGTGCGGGATGAAGGCCTTCGGGTCGTAAACCGCTTTCAGCAGGGACGAAATTGACGGTACCTGCAGAAGAAGGCCCGGCCAACTACGTGCCAGCAGCCGCGGTGATACGTAGGGGTCTAGCGTTGTCCGGAATCATTGGGCGTAAAGAGCTCGTAGGCGGTTCGGCAAGTCGGATGTGAAATCTCCACGCTCAACGGGGAGGGGCCATTCGAAACTGCCGTGACTCGAGTCC
+
CCCCCGGGGGGGGGGGGGGGGGGGGGGGGGGGGGGGGGGGGGGGGGGGGGGGGGGGGGGGGGGGGGGGGGGGGGGGGGGGGGGGGGGGGGGGGGGGGGGGGGGGGGGGGGGGGGGGGGGGGFGGGGGGGGGGGGGGGGGGGGGGGGGGGGGGGGGGGGGGGGGGGGGGGGGGGGGGGGGGGDGGEGFGGGGE>E8FGGGDGGGGGGGCGFGD5CGCGGGGGGGGGGGGGGGGGEGGGG>FEGG*>CE:7?CFFGFGGBGDEGGGD)7<ECEEGG):CF>C7>:EFFG44CE:F=4>:B?FF
@M03506:14:000000000-AKVR1:1:1101:7159:9289 1:N:0:38
CGAACTCCTACGGGAGGCAGCAGTGGGGAATATTGGGCGATGGGCGCAAGCCTGACCCAGCCATGCCGCGTGAGTGATGAAGGCCTTCGGGTCGTAAAGCTCTGTGGAGAGGGAAGAAACCCGCTATGGCTAATATCCATGGCGATTGACGGTACCTCTTTAGCAAGCACCGGCTAACTCCGTGCCAGCAGCCGCGGTAATACGGAGGGTGCAAACGTTGCTCGGAATCATTGGGCGTAAAGCGCACGTAGGCGGCCTGTTAAGTCGGGTGTGAAAGCCCTGGGCTCAACCCAGGAAGTGC
+
CCCCCGGGGGGGGGGGGGGGGGGGGGGGGGGGGGGGGGGEGGGGGGGGGGGGGGGGGGGGGGGGGGGGGGGGGGGGGGGGGGGGGGGGGGGGGGGGGGGGGGGGGGGGGGGGGGGEGGGFGGGGGGGGGGGGGGGGGGGGGGGGGGGGGGCGGGGGGGGGGGGGGGGGGGGGGDGGGGGGGGGGGGGGGGGGGGGDECGGGGGGG8EEEGEDGGGGGGGGG9CGGGGGGCFCFGGGGEDGGGFEGCEG;*A=GGCGGEDFG7FGCF=D=>EDDCFGF40195>G=>F44D7:35F35@6?*
@M03506:14:000000000-AKVR1:1:1101:18501:9306 1:N:0:38
CGAACTCCTACGGGAGGCAGCAGTCGGGAATTTTGGGCAATGGGCGAAAGCCTGACCCAGCAACGCCGCGTGAAGGATGAAATCCCTCGGGATGTAAACTTCGCAAGAACGGGAAGAATAAGTAGGGGACAATACCCCCTATGATGACGGTACTGTTTGTAAGCTCCGGCTAACTCCGTGCCAGCAGCCGCGGTAATACGGGGGGAGCAAGCGTTGTTCGGATTTACTGGGCGTAAAGGGCGCGTAGGCGGCCACCGCAAGTCGACGGTGAAATCTCCGGGCTTAACCCGGAAAGGTCAGC
+
CCCCCGGGGGGGGGGGGGGGGGGGGGGGGGGGGGGGGGGGGGGGGGGGGGGGGGGGGGGGGGGGGGGGGGGGGGGGGGGGGGGGGGGGGGGGGGGGGGGGGGGGGGGGGGGGGGGGGGGGGGGGGGGGGGGGGGGGGGGGGGGGGGGGGGGGGGGGGGGGGGGGGGGGGGGGGGGGGGGGGGGGGGGGGGGGGGGGCFGFGGGEGGGGGGFGGGGGGGGEG=ECCFGFGF8CEGGGFGGGGD5EEEEGFGGDGEGGDBGCE?FEED*9EGF@FFFFC4<DDDB5C**=?D;>55FF6=FF6
@M03506:14:000000000-AKVR1:1:1101:2792:9330 1:N:0:38
CGAACTCCTACGGGAGGCAGCAGTGGGGAATTTTGCGCAATGGGGGAAACCCTGACGCAGCAACGCCGCGTGGAGGATGAAGCCCCTTGGGGTGTACACTCCTTTCGACCAAGACGATAATGACGGTACTGGTGGAAGAAGCACCGGCTAACTCTGTGCCAGCAGCCGCGGTAATACAGAGGGTGCAAGCGTTGTTCGGAATTATTGGGCGTAAAGGGCGCGTAGGCGGCGCCGCAAGTCACCTGTGACATCTCTTGGCTTATCTCCGAGCCTGCAGGCGAACCTGTGGTGCTGGAGGATG
+
CCCCCGGGGGFGGGGGGGGGGGEFGGFGECFDGGGGGC@FFFGGGGGGGFGGGCGGGGGGGGDGGGGCEGGGGDCEFGGG9FG==FFFGGGGGGGG,EFFEEFGFF@FEFEGGGGGGGGGFFGDFFGFDDDFFBFCC@CCFFGFFC7FC@FGFFGCGBCGG@F<:F:CFGDCF*CCF@F9<CFGGDF9B@E1CFCG?CGEEFF7?FGF5@82:;CC7888CEE:5C9E55CE8*C5*/23:CFGG96>+2<<:C+*067CF6*20C+9:)57CFCFC)757))/:<C47FFF46))0)866
@M03506:14:000000000-AKVR1:1:1101:5574:9335 1:N:0:38
CGAACTCCTACGGGAGGCAGCAGTGGGGAATTGTTCGCAATGGGCGCAAGCCTGACGACGCAACGCCGCGTGGAGGATGAAGGTCTTCGGATCGTAAACTCCTGTCGACTGGGACGAATAGATTGCGGGTTAACAACCTGTAATCCTGACGGTACCGTTAAAGGAAACCCCGGCTAACTCCGTGCCAGCAGCCGCGGTAATACGGGGGGGGCAAGCGTTGTTCGGAATTACTGGGCGTAAAGGGTTCGTCGGTGGCCAACTAAGTCAGACGTGAAATCCCTCAGCTTAACGGGGGAACTGC
+
CCCCCEEFGGGGDC;@@F7FFGGGFGGGGGGADGGEFDGGGGFFFDDFGGDGGCFGG:FGGGGG@FGGGGGGD@FG@FGGGGGGGFGGGGEGGGGCCGFGGGGCFGGG+CCEFFEE@FGGGE<DGCGGDFFF9DGGGGGGGGFGFCCF;CFGGGGGGCFG><=FFGFFGC@FGGGDFGCFG>C*<CFGGGEGDGDGGEGG@CFGGGGGGGGGCG;CGECGGGGGDEGFCEEGF6C*5/);:?EG6*:D;**:DGGGGFFFFF4E+*2*+6*.957<:@<<C@>+AF0/:0)-)<7)7766*
@M03506:14:000000000-AKVR1:1:1101:25498:9343 1:N:0:38
CGAACTCCTACGGGAGGCAGCAGTCGAGAATTTTTGACAATGGGGGAAACCCTGATCGAGCGACGCCGCGTGGAGGATGAAGGTCTTCGGATTGTAAACTCCTGTCATTGGGGAACGATGCACAGATATTAACTGTATTTGTGTTGATAGTACCCGAAGAGGAAGAGACGGCTAACTCTGTGCCAGCAGCCGCGGTAAGACAGAGGTCTCAAGCGTTGTTCGGATTCATTGGGCGTAAAGTGTGCGTAGGCGGCGCGGTAAGTCGGGTGTGAAATCTCGGGGCTTAACTCCGAAACTGCAT
+
CCCCCGGGGGGGGGGGGGGGGGGFGGFFGGGGGGGEGGGGGGGFGGGGGGGGGGGFGGFGGGGGGGCFGGGGGGGGGGGGGFGGFFGFFGGGGGGGGFFEFGFGGGGGG<FDF:FFGGGGGDFAFFGFDFFGGGG<FFGCF<DFGGGCGGFFFF@FGGGGG>,BFF7FGGGGCFFG2DFGGGGGGG7EGGFCEC@F>C+?EGFDGG8FGF?CCFG5*:88+/:*2/::FG98CEGGDC:A++<CGGEGECF=C5CGCDGD5?::EGGC55*7::F+29C333<C*):/)2)()0)5*94=*
@M03506:14:000000000-AKVR1:1:1101:4207:9359 1:N:0:38
CGAACTCCTACGGGAGGCAGCAGTGGGGAATTGTTCGCAATGGGCGCAAGCCTGACGACGCAACGCCGCGTGGAGGATGAAGACCTTCGGGTCGTAAACTCCTTTCGATCGAGACGAACGGCTTCCGGGTGAACAATCCGGAAGAGTGACGGTACCGAGAGAAGAAGCCCCGGCTAACTCCGTGCCAGCAGCCGCGGTAATACGGGGGGGGCAAGCGTTGTTCGGAATTACTGGGCGTAAAGGGCTCGTAGGCGGCCAACTAAGTCAAACGTGAAATCCCTCGGCTTAACCGGGGAACTGC
+
CCCCCGGGGGGGGGGGGGGGGGGGGGGGGGGGGGGGGGFGGGGGGGGGGGGGGGGGGGGGGGGGGGGGGGGGGGGGGGGGGGGGGGGGGGGGGGGGGGGGGGGGGGGGGGGGFGGGGGGGGGGGGFGGGGGGGDGGGGGGGGGGGGGGGGGGGGGGGEFEGGGGGGGGGGGGGGGGGGGFGGGGGGGGGGGGGGGGGGGDCFGGGGGGD?>EGFGFGEEDGFFGGG8CGGG7C7CGGCDEGGGECFFD857=FECGD3CG6CGFCFEFFGGFGG<FFFFFCF3=C<DFFG?9>3)0>)9?4
@M03506:14:000000000-AKVR1:1:1101:6826:9378 1:N:0:38
CGAACTCCTACGGGAGGCAGCAGTGGGGAATTTTGGACAATGGGGGCAACCCTGATCCAGCGACGCCGCGTGAAGGATGAAGGTCTTCGGATTGTAAACTTCTTTTGGAGGGGATGAATGCCCTGGTGAATAGCCAGGGGTGACAGTACTCTCGGAATAAGCCACGGCTAACTACGTGCCAGCAGCCGCGGTAATACGTAGGTGGCAAGCGATACTCGGAATCACTAGGCGTACAGCGCAGGTAGGCGGTTTGGTGAGTCTCTTGTGAAAGCTCCTGGCTCAACTGGGAGAGGTCAAGGGA
+
CCCCCGGGGGGGGGGGGGGGGGG9FGGGGGGGGGGGGGGGGGGGGGGGGGGGGGGGGGGGGGGGGGGGGGGGGGGGGGGGGGGGGGGGGGGGGGGGGGGGGGGGGGGGGGGGGGGGGGGGGGGGGGGGGGGGGGGGGGGGGGGGGGGGGGGGGGGGGGGGGGGGGGGGGGCFGGGGGGGGGGDFGGGGGGGGGDGGGGGGGGGGCGGGGGGDGGGGGGGGGGGGG?CGCGGGD*;FGGGGGGGFGGGGGECEDGCFDFGC9CCEGGGGGGGFGGGFCFC*996*<?G@77><D?4)*9F>)
@M03506:14:000000000-AKVR1:1:1101:22182:9379 1:N:0:38
GAACTCCTACGGGAGGCAGCAGTGGGGAATCTTGCGCAATGGTCGAGAGACTGACGCAGCGACGCCGCGTGTGGGAGGACGCCCTTCGGGGTGTAAACCACTGTTGCCCGGGACGAACATCCGCTTTCGAGTGGACTGACGGTACCGGGTGAGGAAGCACCGGCTAACTCCGTGCCAGCAGCCGCGGTAATACGGAGGGTGCGAGCGTTGTCCGGAATCACTGGGCGTAAAGGGCGCGTAGGCTGTGCTGTAAGTCAGGCGTGAAAGCCCCGGGCTCAACCTGGGAATTGCGCTTGATACG
+
CCCCCGGGGGGGGGGGGGGGGGGGGGGGGGGGGGGGGGGGGGGGGGGGGGGGGGGGGGGGGGGGGGGGGGGGGGGFGGGGGGGGGGGGGGGEGGGGGGGGGGGGGGGGGGGGEEGGGGGGGGGGGGGGGGGGGGGGGGGGDGGFGGGGGFGCFGGGGGGGGGGGEGGGGGGG:FDFGFGGGGFGGGGGGC9CGGGGGGG5CGGCCGGC>>8CFEGGCFFDGGGGCEE5C58@GGGGGGG5CGG6C6EG7E:?>C+:<F4*::55=7?C6*:>:DG557F7D)855>658CFB3)0<406/)
@M03506:14:000000000-AKVR1:1:1101:24836:9392 1:N:0:38
CGAACTCCTACGGGAGGCAGCAGTGGGGAATATTGCACAATGGGCGAAAGCCTGATGCAGCGACGCCGCGTGAGGGATGACGGCCTTCGGGTTGTAAACCTCTTTCAGCAGGGAAGAAGCGCAAGTGACGGTACCTGCAGAAGAAGCACCGGCTAACTACGTGCCAGCAGCCGCGGTAATACGTAGGGTGCGAGCGTTGTCCGGAATTATTGGGCGTAAAGAGCTCGTAGGCGGTTTATCGCGTCGGATGTGAAAGCCCGGGGCTTAACCCCGGGTCTGCATTCGATACGGGCCGACTAGG
+
CCCCCGGGGGGGGGGGGGGGGGGFGGGGGGGFGGDFFGGGGGGGGGDDGGGGGGGGGGGEDCCFFGGDGGGGGEGGCEFFGGGGGGFFGGGGGEEGGFFFGGGGFGFGGGGGG7F>FFGFGGGGEFDGGGDGGG,EFGGFGD7FGGGGGGG7@FGGGGFGGFGGGGGGGFDFCGEGGCEGGGGBFGDECGGGC@EGC5CEFGCDEE8<CGFFFGGDEGEFF:FGGG>C>EGGGG*15<F@CEGGGGG>85++:CCDA5*1:5D=EC6CF*/5<537DF57:7=F?6?47C),7.5..)07)
@M03506:14:000000000-AKVR1:1:1101:19189:9411 1:N:0:38
CGAACTCCTACGGGAGGCAGCAGTGGGGAATATTGGACAATGGGCGCAAGCCTGATCCAGCCATGCCGCGTGAGTGATGAAGGCCCTAGGGTTGTAAAGCTCTTTTGTGCGGGAAGATAATGACGGTACCGCAAGAATAAGCCCCGGCTAACTACGTGCCAGCAGCCGCGGTAATACGTAGGGGGCAAGCGTTGTCCGGAATTATTGGGCGTAAAGCGCGCGCAGGCGGTCATTTAAGTCTGGTGTATAAACCAAGGGCTCAACCTTTGGACGCATTGGAAACTGGGTGACTGGAGGGTAG
+
CCCCCGGGGGGGGGGGGGGGGGGGGGGGGGGGGGGGGGGGGGGGGGGGGGGGGGGGGGGGGGGGGGGGGGGGFGGGGGGGGGGGGGGGGGGGGGGGGGGGFGGGGGGGGGGGGGGGGGGGGGGGGGGGGGGGGGGGGGGGGGGGFGGGGGGGGGGGGGGGGGGGGGGGGGGGGGGGGGCFGGGGGGDGGFGFGGGGGGGGGGGGGGFGGGEGGGGGGGGGGEDGGGGGGDGDDFFGGGFFGGGGGGGGFGGGFGGGGFGCGGGFGFGGGGGFGD)/76CDGFFCGFG7?G@ABF4>)7>F@
@M03506:14:000000000-AKVR1:1:1101:10128:9438 1:N:0:38
CGAACTCCTACGGGAGGCAGCAGTAAGGAATATTGGTCAATGGGCGGAAGCCTGAACCAGCCATGCCGCGTGCAGGAAGACGGCCCTACGGGTTGTAAACTGCTTTTGCAGGGGAATAAACCCTGGTATGTATACCAGGCTGAATGTACTCTGAGAATAAGGATCGGCTAACTCCGTGCCAGCAGCCGCGGTAATACGGAGGATCCAAGCGTTATCCGGATTTATTGGGTTTAAAGGGTGCGTAGGCGGCCTATTAAGTCAGGGGTGAAAGACGGTAGCTTAACTATCGCAGTGCCTTTGT
+
CCCCCGGGGGGGGGGGGGGGGGGGGGGGGGGGGGGGGGGGGGDFFGGGGGGGGGGGGGGGGGGGGGGGGGGGGGGGCFFGCEEGGGGGFGGGGGGGGGGGFGGGGGGGGGGGGGGGGGGGGGGDCEFGGGCFCAFGGGGGEGGGDFFGGGGGGGGGGGGGGGGGGGEEFGCGFGFGGGGGGGGGGGGGGGGGGGGGGGEEG5CCGFG7EGCEE58BCGGD;CGGGGGFFG8:CGCCFEFE5CGGGGFGEEEDGGGC9*22<?C=E3EFFFGF4*>E9@42:49CFF7@1D@<FFF697B6*
@M03506:14:000000000-AKVR1:1:1101:25367:9447 1:N:0:38
CGAACTCCTACGGGAGGCAGCAGTGGGGAATATTGGACAATGGGGGAAACCCTGATCCAGCAATGCCGCGTGAGTGATGAAGGCCTTAGGGTTGTAAAGCTCTTTTACCCGGGATGATAATGACAGTACCGGGAGAATAAGCCCCGGCTAACTCCGTGCCAGCAGCCGCGGTAATACGAAGGGGGCGAGCGTTGTTCGGATTTACTGGGCGTAAAGGGCGCGTAGGCGGCGGACCAAGTCGAGTGTGAAAGCCCCGGGCTCAGCCTGGGAGGTGCGCTCGGGACTGGTTTGCTGGAGTTCG
+
CCCCCGGGGGGGGGGGGGGGGGGGGGGGGGGGGGGGGGGGGGGGGGGGGGGGGGGGGFGGGGGFGGGGGGGGDGGGGGGGGGCDFFGGGGGGGGGGGGGGGGGGGGGGGGGGGDGGGGGGGGFGGGGGDCGDGDGGGGGGGGEF+>FGGGGGGGFGFC@FGGGFGFGGDGCFGGGGGF7<<FFGGGGGGGGC5EE59ECCCEFFGGGGGGG8E>CF9CCCEGGGGGCCECEGCCEG5FFFGCEFEFGF+AFFF==<E))/:?CFCGGFGF55//7=7)*9))5:F:G@7*56*9<:797?<
@M03506:14:000000000-AKVR1:1:1101:12158:9459 1:N:0:38
CGAACTCCTACGGGAGGCAGCAGTGGGGAATATTGGACAATGGGGGCAACCCTGATCCAGCAATGCCGCGTGAGTGATGAAGGCCTTCGGGTTGTAAAGCTCTTTTGCCAGGGACGATGATGACGGTACCTGGAGAATAAGCCCCGGCTAACTTCGTGCCAGCAGCCGCGGTAATACGAAGGGGGCAAGCGTTGTTCGGAATTACTGGGCGTAAAGGGCGCGTAGGCGGCTTATCAAGTCAGGCGTGAAATTCCCGGGCTCAACCTGGGGGCTGCGCTTGCTACTGATGAGCTTGAATGCG
+
CCCCCGGGGGGGGGGGGGGGGGGGGGGGGGGGGGGGGGGGGGGGGGGGGGGGGGGGGGGGGGGGGGGGGGFGGGGGGGGGGGGGGGGGGGGGGGGGGGGGGGGGGGGGGGGGGGGGGGGGGGGGGGGGGGGGGGGGGGGGGGGGGGGGGGGGGGGGGGGGGGGGGGGGGGGEGGGGGGGGGGGGGGGGGGGEGGEGGGDGGGFFGGGGF7?CEEGGFGGEEGEEGGGGGGGGGGFFFGF9CCFGGEEGFCGFGGGDDED3=CCFFFGGGGE><CDED3DD*/@GC6C@ACF>F655)0*/.
@M03506:14:000000000-AKVR1:1:1101:5403:9490 1:N:0:38
CGAACTCCTACGGGAGGCAGCAGTGGGGAATATTGCGCAATGGGCGAAAGCCTGACGCAGCGACGCCGCGTGTGGGATGACGGCCTTCGGGTTGTAAACCACTGTCGGGAGGGACGAATGCGCCGCAAGGCGAGTGACGGTACCTCCAAAGGAAGCACCGGCTAACTCCGTGCCAGCAGCCGCGGTAATACGGAGGGTGCGAGCGTTGTCCGGAATCACTGGGCGTAAAGGGCGCGTAGGCGGCCTGATAAGTAGGGGGTGAAATCCTGTGGCTTAACCGCAGGGCTGCCTTCTAAACTGT
+
CCCCCGGGGGGGGGGGGGGGGGGGGGGGFGGGGGGFGGGGGGGGGGGGGGGGGGGGGGGGGGGGGGGGGGGGGGGGGGGGGGGGGGGGGGGGGGGGGGGGFGFFGGGGGDGGGGGGGGGGGGGGGGDGEGGGGGGGGGGGGGGGGFGGGGFGGGGGGGGGGGGGGGFGGGGGGGGGGEGGGGGGGGGGGGGGGEGGGGGGGGGGGGGGGGGGGGGFECFGFC:EE5888CFGGGGGGDCGGGGGEGGG<CFFGFGGD>C<C==FEGGGGGGF757F7BCGC@DEGBFBFF?9@4***/=6*
@M03506:14:000000000-AKVR1:1:1101:15924:9499 1:N:0:38
CGAACTCCTACGGGAGGCAGCAGTGGGGAATCTTGGACAATGGGCGCAAGCCTGATCCAGCCATGCCGCGTGAGTGAAGAAGGCCTTAGGGTTGTAAAGCTCTTTTGCCAGGGACGATAATGACGGTACCTGGAGAATAAGCCCCGGCAAACTTCGTGCCAGCAGCCGCGGTAATACGAAGGGGGCTAGCGTTGTTCGGATTTACTGGGCGTAAAGCGCACGTAGGCGGATTGTTAAGTCAGGGGTGAAGTCCCGGAGCTCAACTCCGGAACTGCCTTTGATACTGGCAATCTTGAGGCTG
+
CCCCCGGGGGGGGGGGGGGGGGGGGGGGGGGGGGGGGGGGGGEFGGGGGGGGGGGGGGGGGGGGGGFCFGCF7FFGGGGGGGGGG8F?FGGFGGGGGGGGGGGGGGGGGGGGDDFGGGGEGAEFCGGGGFGGGGGGGGGGGDGFGEGGEGGGGGFGFFGFGCEGGGG@FFGGGGGGGGFFGGGGGEEDEFGGGGEGGGECEC9FFEFGGFGGGGGGCEEG=EFFFGFGG8C8C9<@FGGFFFCGGGGGGGG?CGG3:@C5<<7CFF6>EDEF*99FF4FDC=BGC79537)4*9@4@4.75
@M03506:14:000000000-AKVR1:1:1101:16411:9515 1:N:0:38
CGAACTCCTACGGGAGGCAGCAGTGGGGAATTTTGGGCAATGGGCGAAAGCCTGACCCAGCAACGCCGCGTGAGGGAGGAAATCCTTCGGGATGTAAACCTCACAAGCAAGGGAAGAGAGCTATGGGCTGAATAATCCCGTAGTGCGACGGTACCTTGCGTAAGCCACGGCTAACTACGTGCCAGCAGCCGCGGTAATACGTAGGTGGCAAGCGTTGTTCGGAATTATTGGGCGTAAAGGGCGCGTAGGCGGTTTGTTAAGTCGGCTGTGAAAGCCCGGGGCTCAACCCCGGAGGGTCAGC
+
CCCCCGGGGGGGGGGGGGGGGGGGGGGGGGGGGGGGGGGGGGGGGGGGGGGGGGGGGGGGGGGGGGGGGGGGGGGGGGGGGGGGGGGGGGGGGGGGGGGGGGGGGGGGGGGGGFGGGGGGGGGGGGGGGGGGGGGGGFGGGGGGGGGGGGGGGGGGGGGGGGGGGGGGGGGGGGGGGGGGFGGGGGGGGGGGGGEGGGGGGCGGGGGG6CF:FG8EECGFGGG5CFCC?FFGGGGGDFGGGCEEGGDDGGGG5C5C85DGGGGGG3EC:6<FFFF*>>DDG:<5?FF>?GEF:B@E).<:)
@M03506:14:000000000-AKVR1:1:1101:7457:9550 1:N:0:38
CGAACTCCTACGGGAGGCAGCAGTGGGGAATCTTGCGCAATGGGCGAAAGCCTGACGCAGCGACGCCGCGTGAGGGATGAAGGCCTTCGGGTTGTAAACCTCTTTCGGCAGGGACGAAGCGAAAGTGACGGTACCTGCAGAAGAAGCCCCGGCTAACTACGTGCCAGCAGCCGCGGTAAGACGTAGGGGGCGAGCGTTGTCCGGATTTATTGGGCGTAAAGCGCGCGTAGGCGGCCGCGCAAGTCGGATGTGAAAACCCGGGGCTCAACCCCGGGCGTGCATTCGATACTGCGCGGCTCGG
+
CCCCCGGGGGGGGGGGGGGGGGGGGGGGGGGGGGGGGGGGGGGGGGGGGGGGGGGGGGGGGGGGGGGGGGGGGGGGGGGGGGGGGGGGGGGGGGGGGGGGGGGGGGGGGGGGGGGGEFGGGGGCGGGGGGGGGGGGGGGGGGGAFGGGCGGGGGGGGGFGGGGGFFFFFGGFGGGGGGGGFFE58@888EGG>EGEEGGE@CCDEGG6CFGFFFGGEEGGGGGGGGGGGGGFEGGEGCGG=5:2A5=9CGEGG7C7*8DGDG3E>/+2?*:BDCDGDBCDFFFGD?*02?@>).5).7;>)
@M03506:14:000000000-AKVR1:1:1101:5136:9577 1:N:0:38
CGAACTCCTACGGGAGGCAGCAGTGGGGAATATTGGACGATGGGCGAAAGCCTGATCCAGCAATGCCGCGTGAGTGATGAAGGCCTTAGGGTTGTAAAGCTCTTTTACCCGGGAAGATAATGACTGTACCGGGAGAATAAGCTCCGGCTAACTCCGTGCCAGCAGCCGCGGTAATACGGAGGGAGCTAGCGTTGTTCGGAATTACTGGGCGTAAAGCGCGCGTAGGCGGCTTTGTAAGTCAGAGGTGAAAGCCTGGAGCCCAACTCCAGAACTGCCTTTGAGACTGCATCGCTTGAATCCG
+
CCCCCGGGGGGGGGGGGGGGGGGGFGGGFFGGGGFGGGGGGGGGGGGGGGGGGGGGGGGGGGGGFGGGGGGDDGFFGGGDEGGFGGGGFGGGGGGGGGGGAFFCEFGGGGGGGGGGGGGGGGGGGGGGFGEGGGGGGGGGGGDGFGGGEFGFGGGGGDEGGGGGGGGGGGGCG>F;FGDGGGGCFDGGGGGCBCEFGGGCEGCFGGCFGGGCG>CFFGGGE8CEGD?EEGG8EFFEDGGFFF7FGGGGFC7?FGGGGF5*2>FEGGEFGF6>C49CF*:**07F?<FF>:B:FFF4?FF?7
@M03506:14:000000000-AKVR1:1:1101:23225:9634 1:N:0:38
CGAACTCCTACGGGAGGCAGCAGTCGAGAATTTTTCTCAATGGGGGAAACCCTGAAGGAGCGACGCCGCGTGGAGGATGAAGGTCTTCGGATTGTAAACTCCTGTCATTGGGGAACAATGCGCGAATATTAACTGTATTTGCGTTGATAGTACCCGAAGAGGAAGAGACGGCTAACTCTGTGCCAGCAGCCGCGGTAATACAGAGGTCTCAAGCGTTGTTCGGATTCATTGGGCGTAAAGGGTGCGTAGGCGGCGCGGTAAGTCGGGTGTGAAATCGCCGGGCTGAACTCGGAGCCTGCAG
+
CCCCCGGGGGGGGGGGGGGGGGGGGGGGGGGGGGGGGGGGGGGGGGGGGGGGGGGGGGGGGGGGGGGGGGFFGEGGGGGGGGGGGGGGGGEGGGGGGGGGGGGGGGGGGGGGGGGGGGGGGGGGGGGGGGGGGGGGGGGGGGGGGGGGGGGGGFGDCFGGGCGGGGGGGGGGGGGGGGGGFGGGGGGGGGCFGGGGGGGFGGGGGGGD+<BEFGGECEECFEEGEGGGFGGGGGGG=*9@FG6CDC:5CCDEG*:3C:5C*<F?EGGDE5=7C:CC*857<;@52)*/-*5()8)8)85?F
@M03506:14:000000000-AKVR1:1:1101:24293:9645 1:N:0:38
CGAACTCCTACGGGAGGCAGCAGTGGGGAATCTTGCGCAATGCGCGAAAGCGTGACGCAGCAACGCCGCGTGGGGGAAGAAGGCCTTCGGGTTGTAAACCTCTTTCAGTTGGGACGAAGGTCGGGCGGTTAATAGCCGTTGCGGCTGACGGTACCTTCAGAAGAAGCCCCGGCTAACTTCGTGCCAGCAGCCGCGGTAATACGAAGGGGGCTAGCGTTGCTCGGAATGACTGGGCGTAAAGGGCGCGTTGGCGGTTCGGACAGACAGACGTGAAATGTCCGGGCTCCACCGTGGGGCGGCG
+
BCCCCAFG@9C@FGGGGGDCGGGEGGGGGECEEFE<FGGE@ECGGGGGGGGGGGGF7F+@FEEFDGGGGGGGGDGGGECGGF@@CDEEFGGGEGGGFGC3DBFGGGA?BBD=FGGCFC=FFGG+>CE@CGDCFF9,8CF@7F:7FFGC:FEFFC<,?@CFGFCFA<7+4***2CEE+<C7?FGDCFG*2;88E88:8:E7ACE5*5*;EC>:AFFC;C**+3?5?;86<9+3:C=:*?CCF?5EG5C1***39/*1*))//1***277:DC)/*0<**02*85:7)*03C>37>>)>)).7
@M03506:14:000000000-AKVR1:1:1101:13916:9687 1:N:0:38
CGAACTCCTACGGGAGGCAGCAGTGGGGAATCTTGCGCAATGGGCGAAAGCCTGACGCAGCGACGCCGCGTGGGGGATGAAGGCCCTCGGGTTGTAAACCCCTTTCGGCAGGGAAGAAGCGAGAGTGACGGTACCTGCAGAAGAAGCCCCGGCTAACTACGTGCCAGCAGCCGCGGTAAGACGTAGGGGGCGAGCGTTGTCCGGATTTATTGGGCGTAAAGCGCGCGTAGGCGGCCGCTTAAGTCGGATGTGAAAACCCGAGGCTCAACCCCGGGCCTGCATTCGATACGGGGCGGCTTGG
+
CCCCCGGGGGGGGGGGGGGGGGGGGGGGGGGGGGGGGGGGGGGGGGGGGGGGGGGGGGGGGGGGGGGGGGGGGGGGGGGGGGGGGGGGGGGGGGGGGGGGGGGGGGGGGGGGGFGGGGGGGGGGGGGGGGGGGGGGGGGGGGGGGGGGGGGGGGGDGGGGGGGGGGGGGGGGGGGGGGGGGGGGGGGGGGGGGGGGEGGGGGGGECCCFGGGGGGGEE5FFFDGGCGEEGE98ECC=EDGGCFGD5C<EEGGGGCGFFDDEECG5>+CC9*7C<<E3;CC4@?FG?D>9*89EFFF@7)00
@M03506:14:000000000-AKVR1:1:1101:8657:9699 1:N:0:38
CGAACTCCTACGGGAGGCAGCAGTGGGGAATATTGCACAATGGGCGCAAGCCTGATGCAGCGACGCCGCGTGAGGGATGACGGCCTTCGGGTTGTAAACCTCTTTCAGTACAGACGAAGCGTAAGTGACGGTATGTACAGAAGAAGCACCGGCCAACTACGTGCCAGCAGCCGCGGTTATACGTAGGGTGCGAGCGTTGTCCGGAATTACTGGGCGTAAAGAGCTCGTAGGTGGTTTGTCGCGTTGTTCGTGAAAACCGGAGGCTCAACCTCTGGCGTGCGGGCGATACGGGGAGACTTGG
+
CCCCCGGGGGGGGGGGGGGGGGGGGGGGGGGGGGGGGGGGGGGGGGGGGGGGGGGGGGGGGGGGGGGGGGFGGGGGGGGGGGGGGGGGGGGGGGGGGGGGGGGGGGGGGGGGGGGGGGGGGFGGGFGGGGGEGGGGGGGGGGGGGGGGGGGGGGGGGGGGGGGGGGGGGGGGFEGGGGGGF<FFGGGGGGGGGGGGDG>CGGGGGGGGGGGGGGGG85CGGGGDGGGGDGGGGG=FFGFFGGGE5*:C97:CFCCCG5D3CCCEGGGGDC??CCCAD>C3DBEEGBGE9FE>))7)06@B)
@M03506:14:000000000-AKVR1:1:1101:3552:9717 1:N:0:38
CGAACTCCTACGGGAGGCAGCAGTCGAGAATTTTTCTCGATGGGGGAAACCCTGAAGGAGCGACGCCGCGTGGAGGATGAAGGTCTTCGGGTTGTAAACTCCTGTCATTTGGGAACAAGTGCCGGTACCTAACTGCTACCGGCTTGATAGTACCAGAAGAGGAAGGGACGGCTAACCCTGTGCCAGCAGCCGCGGTAATACAGAGGTCTCAAGCGTTGTTCGGATGCCTTAGGCGTAAGGGGGGTGGAGGTGGCGCCGTACGTCGGGAGTGAAATTTCGGAGCTTAACTCCGACACTGAAT
+
CC@@CG-@@;@@FE;FDGGGB<EFDGGGFFF,,C<8@F,CF<CGD7@7,;@,6C8FF<@EFG:@FGEGG>CFGEFGC,F85EF,,,,C7=B4+8+C,,5CB,CEB<5,5,@?:BFFGDG??,?>C@:C?FDFFFD,33>FDGEEGC,=,@CBFFGFGGGGG@A>,C7CFEGGC:<4,,,22<>F9,1?7F*<<1CFE8++++?+,*++B+2<+<:2*:A8CE=C**0+3++3++8**2*<=E*25C5<EE:*96EC=)/95>9/:CC)1/7***2+77C71..2<**/)*)-73))09*79
@M03506:14:000000000-AKVR1:1:1101:28612:9733 1:N:0:38
CGAACTCCTACGGGAGGCAGCAGTTAGGAATCTTGGACAATGGGCGCAAGCCTGATCCAGCCATGCCGCGTGAGTGATGAAGGCCTTAGGGTTGTAAAGCTCTTTCAGCGGGGAAGATAATGACGGTACCCGCAGAAGAAGCCCCGGCTAACTTCGTGCCAGCAGCCGCGGTAATACGAAGGGGGGCTAGCGTTGCTAGGAATCACTGGGCGTAAAGCGCACGTAGGCGGCTTGTTAAGTCAGGGGTGAAATCCGGGAGCTTAACTCCAGCACTGCCTTTGATAATGGGAAGCTTGAGTAC
+
BCCCCEF9ECGCEGEFGGGG7<6;EGGFGCFFGAF<FDCCCGC<CFGGGGGG@FFDGFGCCFGGGGGDGG:F7FFFDGF9,CFFFGG?FG8CFC=FFG,CEFGGGFFGFEEGGDCEGGGGGFAECE:<FFFEGDGDFGGGG,,+=B:FGGGGF9FEFF>FEGGFF@,>FEEF:FGF,F<7<7CDEGC:@ECCG***<+<E+:+++<+<E>5?EGCF0+2*8*8A6:*+:C8:C*2<:+*++3<C57*9E6?+*0*/1)/)2+*++*3*3*+05776</:7?=*329>*(2/44667)98*/
@M03506:14:000000000-AKVR1:1:1101:24844:9733 1:N:0:38
CGAACTCCTACGGGAGGCAGCAGTGGGGAATATTGGACAATGGGCGCAAGCCTGATCCAGCCATGCCGCGTGAGTGATGAAGGCCCTAGGGTTGTAAAGCTCTTTTGTGCGGGAAGATAATGACGGTACCGCAAGAATAAGCCCCGGCTAACTTCGTGCCAGCAGCCGCGGTAATACGAAGGGGGCTAGCGTTGCTCGGAATCACTGGGCGTAAAGGGTGCGTAGGCGGGTCTTTAAGTCAGGGGAGAAATCCTGGAGCTCCACCACAGAACAGCCTGTAAGACCGCATCGACTGAACGCA
+
-BCCCGGGGGGGGGGGGGGGGGGGGGFGGGGFGGGGGFGGGGGGFCFGGGGGGGFGFGGGGGGGGGFEGGGGGGFGGGGGFDDFFGFEFGGGFEFGGGGGFF<<EBFFGGGGG7CF<FGG95FFGGGGGGGG@=BC8DGGGFFFG7FGGGGGGGGEGCGGCFCFFFGFGEG@FGFGFFGCC7CGGCGFGGGG7::<BC8CECBFG?E>;*:28C>FFDGDC=;>>8?8*>*:EGG7+9?:+<6C5**/:?CF*<E6A5<CF+9:**:<5*CF*07*9)***/*0*0/)-))())))*))0)
@M03506:14:000000000-AKVR1:1:1101:8757:9735 1:N:0:38
CGAACTCCTACGGGAGGCAGCAGTCGGGAATTTTGGGCAATGGGCGAAAGCCTGACCCAGCAACGCCGCGTGAAGGATGAAATCCCTCGGGATGTAAACTTCGCAGGAACGGGAAGAATAAGTAGGGGACAATACCCCCTATGATGACGGTACCGTTTGTAAGCTCCGGCTAACTCCGTGCCAGCAGCCGCGGTAATACGGGGGGAGCAAGCGTTGTTCGGATTTACTGGGCGTAAAGGGCGCGTAGGCGGCCAGTGCAAGTCAGTTGTGAAATCTCCGAGCTTAACTCGGAAAGGTCAAC
+
CCCCCGGGGGGGGGGGGGGGGGGGGGGGGGGGGGGGGGGGGGGGGGGGGGGGGGGGGGGGGGGGGGGGGGGGGGGGGGGGGGGGGGGGGGGGGGGGGGGGGGGGGGGGGGGGGGGGGCGGGGGGGGGGGGGGGGGGGGGGGGGGGGGGGGGGGGGGGGGGGGGGGGGGGGGGGGGGGGGGGGGGGGGGGGGGGGGGGGGGGGGGGGGGGCGFC;8CEFGGGGGGF7@EFGFCC>EGGFGGGGGG=EGDGGGGG=EF?4:DFGGFFG+:+9CFCFD9DFC53))2<4D?)934)7<7**06*
@M03506:14:000000000-AKVR1:1:1101:22643:9742 1:N:0:38
CGAACTCCTACGGGAGGCAGCAGTGGGGAATCTTGCGCAATGGGGGAAACCCTGACGCAGCAACGCCGCGTGGAGGATGAAGCTCCTTGGAGTGTAAACTCCTTTCGACCGGGACGATAATGACGGTACCGGTGGAAGAAGCACCGGCTAACTCTGTGCCAGCAGCCGCGGTAATACAGAGGGTGCGAGCGTTGTTCGGAATTATTGGGCGTAAAGGGCGCGTAGGCGGTGTTGTAAGTCACCTGGGAAACCTCTGGGCTTAACTCAGAGCCTGCAGGCGAAACTGCAATGCTGGAGGGTG
+
CCCCCGGGGGGGGGGGGGGGGGGGGGGGGGGGGGGGGGGGGGGGGGGGGGGGGGGGGGGGGGGGGGGGGGEGGGGGGGGGGGGGGGGGGGGGGGGGGGGGGGGGGGGGGGGGGGGGGGGGFGGGGGGGGGGGGGGGGGGGGGGGFGGGGGGGGGFGGGGGGGGGGGGGGGGGGGFGGGFFGGGGGGECGGGGGGG>CEGGDGGFGG?FGGGCGGGFGECGEEC8EDGGG>EECFGFGGGC<CCGG**CEGGD<E6CFFFCCCFGGD?6<7:>FFFGG@CD555:C@*05:?(8FFFFEE)8
@M03506:14:000000000-AKVR1:1:1101:3070:9744 1:N:0:38
CGAACTCCTACGGGAGGCAGCAGTGGGGAATCTTGCGCAATGGGCGAAAGCCTGACGCAGCAACGCCGCGTGGGGGATGAAGGCTCTCGGGTCGTAAACCCCTTTCAGCAGGGACGATAATGACGGTACCTGCAGAAGAAGCGCCGGCTAACTACGTGCCAGCAGCCGCGGTAATACGTAGGGCGCAAGCGTTATCCGGAATTATTTGGCGTAAAGAGCTCGTAGGCGGTTTGTCGCGTCTGCCGTGAAAGTCCGGGGCTCAACTCCGGATCTGCGGTGGGTACGGGCAGACTAGGGGGAG
+
CCCCCGGGGGGGGGGGGGGGGGGGGGGGEGGFFGGGCCCEGGGFGGGGGGGGGCFFGGGGGGFGGGGGEGFFGEGGGGGGGGGGFGGGGGGGGGGGGGFGGGGGGGGGFDGGGGGGGDGDFGGGGGGGGGGFGGGGGGGGGGEGGGCCEGGGGGGGGGGGFFGGGGGGDFGGGGCC@CGFCEGGEGGEGGGGEGGGFC88EEG7F:+0<EEGCC>CFGGG8?E5CC@:E:8*2*AEFDDEGGFFD5*5@+<9CFED=BDDGCFF7:C75C*)>**:30>)7503/5D3>353776)))0))
@M03506:14:000000000-AKVR1:1:1101:2552:9748 1:N:0:38
CGAACTCCTACGGGAGGCAGCAGTGGGGAATCTTGCGCAATGGGCGAAAGCCTGACGCAGCGACGCCGCGTGAGTGATGAAGGCCTTCGGGTTGTAAAGCTCTGTGGGGAGAGAAGAATAAGTAGAGGTTAATATCCTCTATGATGACGGTATCTCCTTAGCAAGCACCGGCTAACTCTGTGCCAGCAGCCGCGGTAAGACAGAGGGTGCAAACGTTGTTCGGAATTACTGGGCGTAAAGCGTGTGTAGGCGGCAACATAAGTCGGATGTGAAAGCCCTGGGCTCAACCCAGGAAGTGCAC
+
CCCCCGGGGGGGEGGGGGGGGGFFGGGGGGFGGGGGGDGGEGGGGGGGGGGGGGFGGGGGGGGGGGGGGGGGCFFGGGGGGGGGGGGGGGGGGGGGFGGGFFGGEFGGGGGCFAFGGGGGGGGGGGGGFGGGGG9FFFGDGGGGGGGCGGGGGGGGGGGGGGGGGGGGGGGGGGGGGGGDFGFFFGGGFGGEGGGGGGGFCEGFFGECECFCFFGG?FGGGGDGCF69CFFFGFE8C5CF7CEGGGGCGFGGGG*)8<>*:A*<E3/7:994:>GFD:D4CF@6/7670/76>)086667*
@M03506:14:000000000-AKVR1:1:1101:15197:9753 1:N:0:38
CGAACTCCTACGGGAGGCAGCAGTGGGGAATATTGGACAATGGGCGCAAGCCTGATCCAGCCATGCCGCGTGAGTGATGAAGGCCCTAGGGTTGTAAAGCTCTTTTGTGCGGGAAGATAATGACGGTACCGCAAGAATAAGCCCCGGCTAACTTCGTGCCAGCAGCCGCGGTAATACGAAGGGGGCTAGCGTTGCTCGGAATCACTGGGCGTAAAGGGTGCGTAGGCGGGTCTTTAAGTCAGGGGTGAAATCCTGGAGCTCAACTCCAGAACTGCCTTTGATACTGAAGATCTTGAGTGCG
+
CCCCCGGGGGGGGGGGGGGGGGGGGGGGGGGFGGGGGGGGGGGGGGGGGGGGGGGCGGGGGGGGGGGGGGFGBFGGGGGGGGGGGGGGGGGGGGGGGGGGGGGGGGGGFGGGGGGGGGGGGGGGGGGGGGGGGGGGGGGGGGGGGGGGGGGGGGGGGGCGGGGGGGGGGGGGGGGGCFFGGGEGGGDFFGEGEGGGGEGGGGGGGGGGGGGGG58EEGFGGGGGEGGGGGG5*3<?9FGDFGC=C=ECFCFFF7:C;>D4?<DD92<CFC6>CF*:FB*0:6?F+9C=<:/9?FFFFB*93
@M03506:14:000000000-AKVR1:1:1101:4348:9754 1:N:0:38
CGAACTCCTACGGGAGGCAGCAGTGGGGAATCTTGCGCAATGCGCGAAAGCGTGACGCAGCAACGCCGCGTGGGGGAAGACGGCCTTCGGGTTGTAAACCCCTTTCAGGAGGGACGAAGCCGGGCCGGTGAATAGCCGGTCCCGGTGACGGTACCTCCACAAGAAGCTCCGGCTAACTTCGTGCCAGCAGCCGCGGTAATACGAAGGGGGCTAGCGTTGTTCGGAATTACTGGGCGTAAAGCGCGCGCAGGCGGTCTTCCAAGTCAGTGGTGAAAGCCCGGAGCTCAACTCCGGAACTGCC
+
CCCCCGGGGGGGGGGGGGEGGGGGGGGGGGGGGGGGGGGGGGGGGGGGEGGGGGGGGGGGGGGGGGGGGGEFGGGGGGGGGGGGGGGGGGGGGGGGGGGGGEGGGGGGGGGGGGGGGGGGGGEGGGGGGGGFGFGGGGGGGGGGGGGGGGGGGGGGGFFGFFGGFGGCGGGGGGGGGGGGGGGGGGCEGFGFGCEGGGGCFGGFGGGGGGGGGFGDGGGGGGGGGGGGGGF7C=F=>ECEGGGGDCECGGG=DGGGG47:CEC9C7CFGF97:=DG4.9CDDEC:/C=:GF:DEBEFFFFF
@M03506:14:000000000-AKVR1:1:1101:5777:9766 1:N:0:38
CGAACTCCTACGGGAGGCAGCAGTGGGGAATATTGCACAATGGGCGCAAGCCTGATGCAGCCATGCCGCGTGTGTGAAGAAGGCCTTAGGGTTGTAAAGCACTTTCAGCGAGGAGGAAGGCGTTGCAGTTAATAGCTGCAACGATTGACGTTACTCGCAGAAGAAGCACCGGCTAACTCCGTGCCAGCAGCCGCGGTAATACGGAGGGTGCAAGCGCTAATCGGAATTACTGGGCGTAAAGCGCACGCAGGCGGTTTGTTAAGTCAGATGTGAAATCCCCGAGCTTAACTTGGGAACTGCC
+
CCCCCGGGGGGGGGGGGGGGGGGGGFFGEEGGGGGGGGGGGGGGGGGGGGGGGGGGGGGGGGGGGGGEGGGGGGGGGGGGGGGGGGGFFGGGGGDFFFGGGGGGGGGGGGDGGGGGGGGGGGGGGGGGC<FGGGFGFGGGGGGGFGGGGGGGGGGGGGGGGGGGGGGGGGGGGGGGGGGGGFFGGGGGGGGGGGGGGGGGGGGD>EGGEGEGGGGGGGGGFGGGGGGGGGGGGGGGGG3CFGGGGGGGG5=EGGEDEFD<C+C?FGGDFGG47:>FG)><DFBGG:CFACFAFFF?>@@@.
@M03506:14:000000000-AKVR1:1:1101:18746:9773 1:N:0:38
CGAACTCCTACGGGAGGCAGCAGTGGGGAATATTGCGCAATGGCCGAAAGGCTGACGCAGCGACGCCGCGTGTGGGATGACGGCCCTCGGGTTGTAAACCACTGTCGGGAGGGAAGAATACAGGACCTCGAATAGGGGACCCTGGGTGACGGTACCTCCAAAGGAAGCACCGGCTAACCCCGTGACAGCAGCCGCGGTAAGACGTAGGGGGCGAGCGTTATCCGGATTCACTGGGCGGAAAGGGCGCGCAGGCGGCTACGTAAGTCCGGCGTGAAAGCCACTGGCGTAACTGTTGAACTGG
+
CCCCCEFDGFGGGGGGDGGGGGGGGFGD@EECF<AFFGGGGGGGGEBB@7@CE@@EF7F@FECCEEDGCF:FF<?FFGGGGGEBCFG<FGGGC++AFFCEDGFGGGDEGGGCCG,=,D,E@C<F,>>FC<FF8BC>CFG*:*,D>FG7>F:FC:FCGGGGGG7F,6F7FC<:4B<=F7*=C:***4?:8C>6CC5*:C>*<F?8CCE5*/*2:1:C5*;CE9:;5*/8@F7E+2*;C*1**/*5*/2>C>=CC=7D5>*/*+95<*<**)/))*1+*)7*0)/0A79>(76<**/*/)9?)
@M03506:14:000000000-AKVR1:1:1101:11142:9802 1:N:0:38
CGAACTCCTACGGGAGGCAGCAGTGGGGAATCTTGCGCAATGCGCGAAAGCGTGACGCAGCAACGCCGCGTGCGGGAAGACGGCCTTCGGGTTGTAAACCGCTTTCAGTTGGGACGAAGCCTTTGCGGTGAATAGCCGTGGAAGGTGACGGTACCTTCAGAAGAAGCCCCGGCTAACTACGTGCCAGCAGCCGCGGTAATACGTAGGGGGCAAGCGTTGTCCGGAATCATTAGGCGTAAAGCGCGTGTAGGCGGCTCGGTAAGTCCGCTCTGAAAGCCCGGGGCCCAACCCCGGGAGGCGG
+
CCCCCGGGGGGGGGGGGGGGGGGFGGGGGGGGGGGGGGGGGGGGGGGGGGGGGGGGGGGGGGGGGGGGGGGGGGGGGGGGGGGGGGGGGGGGGGGGGGGGGGGGGGGGGFFGGGGGGGGGGGGGGGGGGGGGGGGGGGGGGGGGGGGGGGEFGGGGGGGGFGGGGGGGGGGGGGGGGFGGGFGFFGGGGGGGGGGGGGGGGGGG?EGGGGGGGGGGGGGGGGEGEEGECFGGGGGGGGGGGGGGGGGGFGGGGGG<EBGGCCDGGGGG5C5=D7CFG:GGDF>C*85>?CD<DF:7>DEFF
@M03506:14:000000000-AKVR1:1:1101:22774:9824 1:N:0:38
CGAACTCCTACGGGAGGCAGCAGTGGGGAATATTGGGCAATGGGGGAAACCCTGACCCAGCGACGCCGCGTGGGTGATGAAGGCCTTCGGGTCGTAAAGCCTTGTCAGGAGGAACGAACGTTTCTGGGGTAAATAGCCCTAGAAAGTGACGGTACCTCTGAAGGAAGCACCGCCAAACCCCGTGCCAGCAGCCGCGGTAAGACGGAGGGTGCAAGCGTTGCTCGGAAGCATTGGGCGTAAAGGGTGCGTAGGCGGCTTTTTATGTCTGATGAGAAAGCCCAAGGACCAGCCTTGCACGCAC
+
CCCCCGGGGGGGGGGGGGGGGGGGGGGGCFGGGGGGFGGGGGFGGGEGGGGEDFCFFCEGC+@C7@FFCE7@FF:=DE9FCA@GGFFGGG7B74@AFGAEFGGDG,,BE<F:FGGGEE=:FFFCEFCDC:CG93<,@FGGCFDGC@FC,3<3*@C@D9F,3@9,>:B,>C>:*1*=,**4*<1=F*77*<F7B78CCEE5+002*/8?88*/AC7CD?8C5+0;CG5*28<?FC=CC*)*/<?:>**7/:E:*2*1*09C+:0<?>:*+0<***:+*.9**05**)*045),*9)**))))
@M03506:14:000000000-AKVR1:1:1101:19773:9857 1:N:0:38
CGAACTCCTACGGGAGGCAGCAGTGGGGAATATTGGACAATGGGCGCAAGCCTGATCCAGCCATGCCGCGTGAGTGATGAAGGCCCTAGGGTTGTAAAGCTCTTTTGTGCGGGAAGATAATGACGGTACCGCAAGAATAAGCCCCGGCTAACTTCGTGCCAGCAGCCGCGGTAATACGAAGGGGGCTAGCGTTGCTCGGAATCACTGGGCGTAAAGGGTGCGTAGGCGGGTCTTTAAGTCAGGGGTGAAATCCTGGAGCTCAACTCCAGAACTGCCTTTGATACTGAGGCTCTTGAGTCCG
+
CCCCCGAFCEFGGGEGGGGGEGGEFGGGGGGGGGGGFGGGGGFGGGGGGGGFGGECFG@CEGFGGGGGGGGGGGGFFGGGGFGGDEGEFGGFFGGCE9@AFGFGGCGFFGEGGDGGFFGGGGFG@C?FCF>=CCCFGGDGFGFFFCFEFGDFFFFFGGCGDCFFFFF>FFGECFGGGGFGEGCGGGGFCFGFCFDCCEGCGFFFGGGFGFGGGEFGFGCEG58EC5<88*2:0<CC9CDC7FCCGE=*0+3<C:CCC>DGD69*2:C6E*?:*940*9*::**9CF772*).96FF)7*/)
@M03506:14:000000000-AKVR1:1:1101:13730:9864 1:N:0:38
CGAACTCCTACGGGAGGCAGCAGTTAGGAATCTTGGGCAATGGGCGAAAGCCTGATGCAGCGACGCCGCGTGGGGGATGAAGCATTTCGGTGTGTAAACCCCTTTCGATCCGGACGAAACCCCGCAAGGGATTGACGGTACGGATATAAGAAGCCCCGGCTAACTACGTGCCAGCAGCCGCGGTAAGACGTAGGGGGCCAGCGTTGTTCGGAATTACTGGGTGTAAAGGGTTCGTAGGCGGTGCGGCAAGTTGGGAGTGAAATCTCTGGGCTTAACCCAGAGGCTGCTTCCAAAACTGCTG
+
CCCCCGGGGGGGGGGGGGGGEGGGGGGGGGGGGGGGGGGGGGGGGGGGGGGGGGGGGGGGGGGGGGGGGGGGGGGGGGGGGGGGGGGGGGGGGGGGGGGGGGGGGGGGGGGGGGGGGGGGGGGGGGGGGGGGGGFFCEGGGGGGGGGGGGGGGFFGGGGGGGGGGGGGGGGGGGGGGGGGGGGGGCFFDGEGGGGGGGGGGGG?:EEFGGGGGFGGFCFGGGGGG?FFGGGFGEGFEEGEGEGGGGEGG=+2:7ECCEGF?:CEGGGGGGGFDD?:FFDFG>7C7;3@<GF)9=>@FFFFF
@M03506:14:000000000-AKVR1:1:1101:25216:9880 1:N:0:38
CGAACTCCTACGGGAGGCAGCAGTGGGGAATATTGGACAATGGGCGCAAGCCTGATCCAGCAATGCCGCGTGAGTGAGGAAGGCCTTAGGGTTGTAAAGCTCTTTCGGCGGGGACGATGATGACGGTACCCGCAGAAGAAGCCCCGGCTAACTTCGTGCCAGCAGCCGCGGTAATACGAAGGGGGCGAGCGTTGTTCGGATTTACTGGGCGTAAAGGGCGCGCAGGCGTTCCCGTTTGTCGAGTGTGAAAGCCCCGGGCTCAACCTGGGAACTGCGCTCGAAACGGCCGGACTAGAGACGG
+
CCCCCGGGGGGGGGGGGGGGGGGGGGGGGGGGGGGGGGGGGGGGGGGGGGGGGGGGGGGGGGGGGGGGGGGGGGGGGGGGGGGGGGGGGGGGGGGGGGGDEFGGGGGGGGG7FGGGGEGFGGGGGGFFGGGGGEGGGGGGGGGGCGEGGGFGGFGD<*<FFFFGGGGGGCCGGFDGCEGCEGDGGGEGEGD:8>EGG>EDGECFF7CFGGGGD8CGGC55C=EGDCCC**2;6C8F689F5:=GE++0<?9:FEEGG57)19=FGGGGG<FFFGC55;DG3:75=>9)4756564***)))
@M03506:14:000000000-AKVR1:1:1101:5011:9882 1:N:0:38
CGAACTCCTACGGGAGGCAGCAGTGGGGAATTTTGCGCAATGGGGGGAACCCTGACGCAGCAACGCCGCGTGGAGGATGAAGTCCCTTGGGACGTAAACTCCTTTCGACCCGGACGATAATGACGGTACGGGTGGAAGAAGCCCCGGCTAACTTCGTGCCAGCAGCCGCGGTAATACGAGGGGGGCAAGCGTTGTTCGGAATTATTGGGCGTAAAGGGTGCGTAGGCGGTGCGGTAAGTCACCTGTGAAACCTCTAGGCTTAACCTAGAGCCTGCAGTCGAAACTGCCGTGCGTGAGGGTG
+
CCCCCGGGGGGGGGGGGGGGGGGGGGGGEGGGGGGGGGGGGGGGGGGGGGGGGGGGGGGGGGGGGGGGGGGGGGGGGGGGGGGGGGGGGGGGGGGGFGGGGGGFGGGGGGGGDGGGGDGGFCCGGGGGGGGGGEGGGGGGGFGGGGGGCECF7CEGCFGGGGGGFGGEGDD?EGFCGGGEGGGGGDEGGGG8>EEC@EECEC+2<7:FGCCEC;>FFDGGEG8EGGGEG5C5CE***0:<7+<EECFGEF?:C:CCGFFGFF7AC7<CG=+8*5<FF*9575;EFFG4417:.)7:5>D@B
@M03506:14:000000000-AKVR1:1:1101:13887:9884 1:N:0:38
CGAACTCCTACGGGAGGCAGCAGTGGGGAATTTTCCGCAATGGGCGAAAGCCTGACGGAGTGGCGCCGCGTGTGGGACGAAGGCCTTCGGGTCGTAAACCACTGTCAGTGGGAAAGATGGGTGTCGGCGTGATAACCGCCGGCATTTGACGGTACCTGCAGAGGAAGCCCCGGCTAACTCTGTGCCAGCAGCCGCGGTAAGACAGAGGGGGCAAGCGTTGCTCGGAATTACCGGGCGTAAAGGGCGCGTAGGCGGGATGGCAAGTCGGCCGTGAAATCCCTCGGCTCAACTGAGGAGCGCC
+
CCCCCGFGCGFGGGGGGGGGGGGGGGGGGGGFGGGGGG>FGFFFGGGGGGGGGGFGGCCCFGGGGGGGGGGGGCEGGGGGGGGGGGGGGGGGGGFGCF?FFFG8EBAFFGGGFGCFG9CG@FG=FGGGGGGGCFFFCGCFGGGGGGFFGDGGFGGGGGGFGCGGFDAFGGGDGGGDGGGGEEC9FFFF88@FGGGGGG>CC<FC8*<CE8CE5/ACCGGE*+0;C*2;6<C+*:58C?)*:+CECE5C?7CGCEGD*0>D6C*/<*7C*9C)7/19>F*9*7>=55*127*.7?:7)08))
@M03506:14:000000000-AKVR1:1:1101:15507:9890 1:N:0:38
CGAACTCCTACGGGAGGCAGCAGTTTCGAATCATCCACAATGGGCGAAAGCCTGATGGTGCGACGCCGCGTGAGGGATGAAGGCCTTCGGGTTGTAAACCTCTGTCACCGGGGAGCAAATGTAAGACTTATACTCTTACTTGAGTTAACCCGGAGAGGAAGCAGTGGCAAACTCTGTGCCAGCAGCCGCGGTAATACAGAGACTGCGAGCGTTACTCGGACTCACTGGGCGTAAAGGGTGCGTAGGCGGCTAAATGTGTCAGATGTGAAAGCCCGGGGCTCAACTCCGGAACTGCGGCTGG
+
CCCCCCGGGGFGGDGEEGGGGGFGGGGEGGGGEFFFGGGGFGCC@FGEG>EFCFGFGFGGGEEG7FF7FGFFGGFGGF@FFGGGGGGGGGGGGGGGGGGFGGGGGGFGGGFGGGGGGGFFGFGGFGGGGGGGAFFCDGFGGGGGGGGGCCFFGCFGGGFG>EFFGDCGFFGGFG?>FGGGGGGGGGGGGGGGGGGGGGGGCFGGGGGGGG5EGGC@:8EGE:88:FC=CGG8E5CFF?FE5E=57C?DGGGDFECC@F7::EGGC:ECGGC:DGGEGED5*9?E719;;D)-)16.)))7)
@M03506:14:000000000-AKVR1:1:1101:6005:9902 1:N:0:38
CGAACTCCTACGGGAGGCAGCAGTGGGGAATTTTCCGCAATGGGCGAAAGCCTGACGGAGTGACGCCGCGTGGGGGACGAAGGCCTTCGGGTCGTAAACCCCTGTCAGAGGGAAAGAAGGGTGTCGGCGTGAATAGCGCCGGCACTTGACGGTACCTCCAGAGGAAGCCCCGGCCAACTCTGTGCCAGCAGCCGCGGTAAGACAGAGGGGGCAAGCGTTGCTCGGAATTACTGGGCGTAAAGGGCGCGTAGGCGGGATGGCAAGTCGGTCGTGAAATCTCTCGGCTCAACCGAGACACGTC
+
CCCCCEGGGGFGGGGEGEGE@FG@FDGGGGGCGGGFGEGG>EGGGGGGCGGFFGGEC@@@BFGGGEGGGGGGGGGGGGGGEGGG<FFFFGC?FG:FGFGGGEGGDAFDFGGFGGGGGGGGGEGGGGEGG7CFGCFBFGGGEDGE<FC:FCFEEFBF@EFGGFFCGCFDF@FGEGGGGFGGGGEFGGGGGGGGF>CEGGGDGFCCFGFFDGCCEFF8C88*89+;>C8CFCC7:?C5C27EFGGDGCCD8:E=DGCCEBG<C6>F0:CDEDC@D470*=>::?;FG53??G4;DEB)557<5
@M03506:14:000000000-AKVR1:1:1101:10085:9936 1:N:0:38
CGAACTCCTACGGGAGGCAGCAGTGGGGAATTTTGGACAATGGGCGCAAGCCTGATCCAGCAATGCCGCGTGAGTGAAGAAGGCCTTCGGGTTGTAAAGCTCTTTTGTCAGGGAAGAAACGGGATGTCCTAATACGATGTCCTAATGACGGTACCTGAAGAATAAGCACCGGCTAACTACGTGCCAGCAGCCGCGGTAATACGTAGGGCGCAAGCGTTAATCGGAATTACTGGGCGTAAAGCGTGCGCAGGCGGTTATGTAAGACAGGTGTGAAATCCCCGGGCTTAACCTGGGAATGGCA
+
CCCCCGGGGGGGGGGGGGGGGGGGGGGGGGGGGGGGGGGGGGGGGGGGGGGGGGGGGGGGGGGGGGGGGGGGGGGGGGGGGGGGGGGGGGGFGGGGGGGGGGGGGGGGGGGGGGGGGGGGGGGGGGGGGGGGGGGGGGGGGGGGGGGGGGGGGGGGGGGGGGGGGGGGGGGGGGGGGGGGGGGGGFGGGGGGGGGGGGGGFGGGGGGGGGGGGGGGGGGGGGGDCEC?FGGFF=EGGEGCFGGG5CGCE5=EDGEDD?FGFCGGGGGDC<CBFGFDGFDF37>EEFC?>DF?FFFF:FFF7
@M03506:14:000000000-AKVR1:1:1101:14497:9950 1:N:0:38
CGAACTCCTACGGGAGGCAGCAGTGGGGAATATTGGACAATGGGCGCAAGCCTGATCCAGCCATGCCGCGTGAGTGACGAAGGCCTTAGGGTTGTAAAGCTCTTTTGGCGGGGAAGATAATGACGGTACCCGCAGAATAAGCTCCGGCTAACTTCGTGCCAGCAGCCGCGGTAATACGAAGGGAGCTAGCGTTGTTCGGAATCACTGGGCGTAAAGCGCACGTAGGCGGATGTGTCAGTCAGGGGTGAAATCCCGGAGCTCAACTTCGGAACTGCCTTTGATACAGCACGTCTTGGGTCCG
+
CCCCCGGGGFFGGGGGGGGGGFGFE@GEGEFGGGGGDFGCFFGGGGGGEGGGGGGGFFGECGFGGFGGGGGCEFGGGFGGGGGGGFGEGGGGGGGGGCGGFGGGGGCCFGGGGDGGFGGGGGGGGGGGGGEEEEGGGGGGGGFGGGGGGEDFFGCEFGGCFFGGGGGGGDGGGGGGGGE7CGGGGGG9CFEGGGGGGDGEEGGFGFEFGFGGGGGGGGEGGGGCFGGGGGDECFGGGGGF0CGGGEGGFCCFGCEDEDD47C66C7CDE3CBGGDGGFCGFFFFCFF4?DFFFFF=@5)00
@M03506:14:000000000-AKVR1:1:1101:4347:9966 1:N:0:38
CGAACTCCTACGGGAGGCAGCAGTGGGGAATCTTGCGCAATGGGCGAAAGCCTGACGCAGCAACGCCGCGTGCGGGATGAAGGCCCTCGGGTTGTAAACCGCTCTCAGCAGGAACGAAAATGACGGTACCTGCAGAAGAAGGTCCGGCCAACTACGTGCCAGCAGCCGCGGTAACACGTAGGGACCAAGCGTTGTCCGGATTTATTGGGCGTAAAGCGCTCGTAGGCGGTTCGGTAAGTCGGGTGTGAAACCCCTGGGCTCAACCCGGGGACGCCACCCGATACTGCTGTGACTCGAGTTC
+
CCCCCGGGGGGGGGGGGGGGGGGGGGGGGGGGGGGGGGGGGGGGGGGGGGGGGGGGGGGGGGGGGGGGGGGGGGGGGGGGGGGGGGGFGGGGGGGGGGGGGGGGGGGGGGGGGGGGGGGGGGGGGG7F@FGGGGGGGGGGGGCFGGGGGGGGGGGGGFGGGGGGGFGGGGGGGDGGFGGGGGGDEFGFGGG>EEGGCGGG>CFGGGGGGGGGGGDGGGGDGGEEGGGGGG=EGGDFGGGFGGGGGGGGGGFC7=FCFFDCFG=F6C=DGG=>DDDDG49DC:EGFFG?>DF<FF73)89B4
@M03506:14:000000000-AKVR1:1:1101:19876:9969 1:N:0:38
CGAACTCCTACGGGAGGCAGCAGTCGAGAACCTTCGGCAATGGGCGCAAGCCTGACCGAGCGACGCCGCGTGGAGGATGAAGGCCTTCGGGTTGTAGACTCCTGTCGAGGGGGAAAAAGGCCCCGCAAGGGGCTTGATTGATCCCTGGAGGAAGCACGGGCTAAGTTCGTGCCAGCAGCCGCGGTAAGACGAACCGTGCGAACGGTATTCGGAATCATTGGGCTTAAAGCGCGTGTAGGGGGGTCCGTGCGTCTGTCGCTGAAATCCCCCGGCTCAACCGGGGGACGGGCGGGGGTACGAC
+
CCCCCCFGGFACEGEDG@@B7EGEEFFGGEFGFFFFFDEEDGGGFECFG@FGFFGCGGGGGDDGDCG@DF:FG@FGGGGGGFGFGGGGGGGFEECFDFF9FGGGG@FFGGGGGGGGCGGG7FFGEGEC@DGGGGGGG?FGGFCDFFGG,=7FGGGGGGGGGEGF:77FG*<<FFDFG@FEGCGGG580<@E>EGGEEEGG>CCE*;/;+<:@:C8?:+<<CEGFGD@C90::E:EEFD7*2:E:*:79/5**/*:2AF****20<CG*:7*0/)1<*)0)C:>*/7D@>3.9>@37370))
@M03506:14:000000000-AKVR1:1:1101:18865:9984 1:N:0:38
CGAACTCCTACGGGAGGCAGCAGTGGGGAATTTTGCGCAATGGGGGAAACCCTGACGCAGCAACGCCGCGTGGAGGATGAAGCTCCTTGGAGTGTAAACTCCTTTCGACCGGGACGATAATGACGGTACCGATGGAGGAAGCACCGGCTAACTCTGTGCCAGCAGCCGCGGTAATACAGAGGGTGCGTGCGTTGTTCGGAATTATTGGGCGTATAGGGCGCGTAGGCGGTACGGTAAGTCACCTGTGAAACCTCTGGGCTTAACTCAGAGCCCGCAGGCGAACCTGCCGCGCTGGAGGGTG
+
CCCCCGGGGGGGGGGGGGGGGGGGGGGGGGGGGG<E@FFGGGGGGG@EGGGGGEDFFC@BFCFGEGGFGGGGGGGGGGGGGGG<FGGGGGFFAFFFGGEFGGGGGGGDGGGGGFGDEFGGGG<FCGGGGGGEEFGGGGGGFFGFFGDCCFFFFGGCGGGGGFGGFFGCFGCFE:BFG,?,2=CC<:F7BCE**:C@F*88CGG7C9+:85EE5*<0A865C:E8C5@85*/1A/:*292<0A+<7EGFFCC:*299F4C<F77+<*+9+707*)9*1<C<)))**)58><B>37;)7>B)8
@M03506:14:000000000-AKVR1:1:1101:11961:10084 1:N:0:38
CGAACTCCTACGGGAGGCAGCAGTGGGGAATCTTGGACAATGGGCGAAAGCCTGATCCAGCAATGCCGCGTGAGTGATGAAGGCCTTAGGGTTGTAAAGCTCTTTTACCCGGGATGATAATGACAGTACCGGGAGAATAAGCCCCGGCTAACTCCGTGCCAGCAGCCGCGGTAATACGGAGGGGGCTAGCGTTGTTCGGAATTACTGGGCGTAAAGCGTACGTAGGCGGCTTTGTAAGTTAGAGGTGAAAGCCCGGGGCTTAACCCCGGAATTGCCTTTAAGACTGCATCGCTTGAATCAT
+
CCCCCGGGGGGGGGGGGGGGGGGGGGGGGGG,FFGGGGGGGGGGGGGGGGGGGGGGGGGGGGGGGGGGGGGGFGGGGGGGGGGGGGGGGGGGGGGGGGGGGGGGGGGGGGGGGEGGGGGGGGGGGGGGGGGGGGGGGGGGGGGFGGGGGGGGGGGGGGGGGGGGGGGGGGDGDGFGGFCFGGGGGGGGGGGCEGGGGGGGGGGGGGGGGGEGGGGGGGGGEGG?FGG5EE5?CFG?EFGG??9CC7>FEC9FCCCD=>CDGGG?9C7<E<C:6*?FGF:?>F*3+0CB<C>B:5><)9?*0
@M03506:14:000000000-AKVR1:1:1101:2652:10093 1:N:0:38
CGAACTCCTACGGGAGGCAGCAGTCGAGAATTTTTCTCAATGGGGGAAACCCTGATCGAGCGACGCCGCGTGGAGGATGAAGGTCTTCGGATTGTAAACTCCTGTCATTGGGGAACAAGGCGCAGATATTAACTGTATTTGTGTTGATAGTACCCGAAGAGGAAGAGACGGCTAACTCTGTGCCAGCAGCCGCGGTAATACAGAGGTCTCAAGCGTTGTTCGGATTCATTGGGCGTACAGGGTGCGTAGGCGGCGCGGTAAGTCGGGTGTGAAATCTCGGAGCTTAACTCAGAAACTGCAT
+
CCCCCGGGGGGGGGGGGGGGGGGGGGGGFGGGGGGGGFGGGGGGGGGGGGGGGGGGGGGGGGGGGGGGGGGGGEGGGCEGGGFFFGGGGGDGDGFGGGGGGGFCFGGGGGGFGGGGGGGFGEGGGGGGFGGGGFFGGGGGGGGFGGGGGGGGGGGGGDG:FFGGGFGGGGGGGGGG@FFGGGGGGGGGCFGGGGDEGCFFGGFFCFGGGGC9?FGC*8C89;?CEEGCC9+<=C5CG*C7?5CEGG5C57+><ECDG@DDCFC9/9E7>):9**:+:=D3<@E*C?CF):*,*00767F4*
@M03506:14:000000000-AKVR1:1:1101:26694:10146 1:N:0:38
CGAACTCCTACGGGAGGCAGCAGTGGGGAATCTTGGACAATGGGGGAAACCCTGATCCAGCCATGCCGCGTGAGTGATGAAGGCCCTAGGGTTGTAAAACTCTTTCGGCGGGGACGATAATGACGGTACCAGCAGAAGAAGCTCCGGCTAACTTCGTGCCAGCAGCCGCGGTAATACGAATGGGGCTAGCGTTGTTCGGAATTACTGTGCGTAAAGCGCCCGCAGGCGGTCCTTCAAGTCAGTGGACAAAGCCCTGTGCTTAACTTTGGAACGGCCTTATCGCCTAGAGGTCTCGGGTACG
+
CCCCCGDFE9FF-@FEEDGGGFEF8C<FEFFGGGGDCEFFEGFFED>CF@CFD8CFGAFEAFFF@F?E@F@CGC<ECF9FFECFFFGGGFGG8E4EF<?<EA<?FGE+>+>@@:CGCFGC,39F:++:CF,>FBFCCF8F@7FCF:BC*>,6?CC*=*:1?CFC7:<C:C@<CCG:<**<2?7C*8*:*:8A?EA;::>**:+<99<+3+/1/8/+<***2***:5CCE::8<9:+0+2:EF+3:++0**029**/0)2*++:CF*3*<*<6*>)C3)***0)::5>*54),7*97)05?;
@M03506:14:000000000-AKVR1:1:1101:6890:10146 1:N:0:38
CGAACTCCTACGGGAGGCAGCAGTAGGGAATCTTGCGCAATGGGCGAAAGCCTGACGCAGCCATGCCGCGTGAATGATGAAGGTCTTAGGATTGTAAAATTCTTTCACCGGGGAAGGTAATGACGGTACCCGGAGAAGAAGCCCCGGCTAACTTCGTGCCAGCAGCCGCGGTAATACGAAGGGGGCTAGCGTTGCTCGGAATTACTGGGCGTAAAGGGCGCGTAGGCGGACAGTTTAGTCAGAGGTGAAAGCCCAGGGCTCAACCTTGGACTGGCCTTTGATACTGATTGTCTTGAGTTCG
+
CCCCCGCEEGFEEGC7FGEGEGGGAEGGGGGDFGG<F7:FGGEGGGGGGGGGFDFFEGBF:ECEAFE7F=>F?CCEFGGDGGGEFFGGGGE?F8FGGFDEEBFFGGEGGEGDC@CEC4EEFGGGGGGDCGGGGC@3BD>DG8DDFCB:<FGGCFGGE7FFDFGFGGGEFEDEC@FCGF7FFDEECCG7CC7CFGG9EGGG8CF9:+<?E*:E>*AFFGGGC8C>EGGGGCE>F<+<9C:@90<AF+/>FGCCCECFC>DGGGC*:6C>?G+9*94*26:DGFFG+7:F2CFAFFF766=6:
@M03506:14:000000000-AKVR1:1:1101:27713:10192 1:N:0:38
CGAACTCCTACGGGAGGCAGCAGTAAGGGATATTGCGCAATGGGCGAAAGCCTGACGCAGCAACACCGCGTGGAGGATGAAGGCCTTCGGGTCGTAAACTCGTTTTGACGCTGACGAGGAAGGACGGTAGGCGTCGAAGAAGTCACGGCTAACTACGTGCCAGCAGACGCGGTAAAACGTAGGTGGCGAGCGTTATCCGGATTTACTGGGCGTAAAGGGTGTGCAGGCGGGACATTAAGGGGTGTATGAAATCGTCCGGCTCAACCGGGACAGGTTATGCACGACTGATGGTCTAGAGAGG
+
CCCCCGGGGGGGDGGGGGGGGGGFGGCFFGGGGGGGGGGGGGDDFEGGGGGGGGGGEGGGGGGFGFGGGG@CF:FBEGGGGG@CFFFGGGGGGGGGGGGFGGBFFGGGGGCFGGGCFGDGFGGGGDCF<@=BCB@:>D3>FFGGGFFGGGGGGGGGGGG7F?F7FC,@F7FGGGGGG9F+CCF::C+=:7C@:C>EG78E*88+@ECCFGGC/8:ACCE;C:C+A?FEECC*1:++0<C+0:/**39C<F+<**:5*0<9***<C*C351*)/9:9>6*0**)*2)1)):@)/9**16*8)
@M03506:14:000000000-AKVR1:1:1101:21161:10206 1:N:0:38
CGAACTCCTACGGGAGGCAGCAGTGGGGAATCTTGCGCAATGCGCGAAAGCGTGACGCAGCAACGCCGCGTGGGGGAAGAAGGCCTTCGGGTTGTAAACCCCTTTCAGGAGGGACGAAGGTTCGGCGGCGAATAGCCGGCCGGACTGACGGTACCTCCAGAAGCAGCCCCGGCTAACTACGTGCCAGCAGCCGCGGTAATACGTAGGGGGCAAGCGTTGTCCGGAATCATTGGGCGTAAAGGGCGCGTAGGCGGCCCAGTAAGTCCGTTGTAAAAGTCAAAGGCTCAACCTTTGAATGCCG
+
CCCCCGGGGGGGGGGGGGGGGGGFGGGGGGGGGGGGGGGGGGGGGGGGGGGGGGGGGGGGGGGGGGGGGGGGGGGGGGEGGGGGGGGGGGGGGGGGFGGGGGGGGGGGGGGGGGGGGGGGGGGGGGGGGGGGGGGGGGGGGGGDGGGGGGGGGCEFGFFGGGGGGGGC8CGGGEEGGGGGGGGGGGGGGGGGGGGGGDGG7CFCGGGGDGG5EFGGECEGGGGGG5CFCCCFCFFGEDD5EGGGEDEGCEG65::D=)9FG7DEFCGF+9AFDGCGGFGGGFFFF:FFBCFA4=@B??FF:
@M03506:14:000000000-AKVR1:1:1101:27765:10210 1:N:0:38
CGAACTCCTACGGGAGGCAGCAGTGGGGAATATTGGACAATGGGCGCAAGCCTGATCCAGCAATGCCGCGTGAGTGATGAAGGCCTTAGGGTTGTAAAGCTCTTTTACCCGGGATGATAATGACAGTACCGGGAGAATAAGCTCCGGCTAACTCCGTGCCAGCAGCCGCGGTAATACGGAGGGAGCTAGCGTTATTCGGAATTACTGGGCGTAAAGCGCACGTAGGCGGCTTTGTAAGTGAGAGGTGAAAGCCTGGAGAGTAACTCCAGAATAGCCTTTAAGACTGAATCGATTGAGCCCA
+
6ACCCFFGGGGGGGGGGDGDGGGCEGGGFGGFGFGGGGGFGGFCCGGEFGGFGGGGFFDFGGFDFFFDGG+@:FFEGFGDEAEFFGGFGGGFGGGFFGG9BFG?FGGGGGGCG7FFGGG9?FFFGGFF95BCD=FDGGGED<<FFEEDGCFFFC<F@C@7CGCFCCF:CED:>F;FF*FCC7<*<<FF9CF:*1*>CGCEEG++,?CGD@EGC3B9+:*:**/2A8988CC*<<02+<0+0<:C=2**+<E6*<6<:7**++*++220<000::07>*0*:6/<30**)27(7*06?)05)
@M03506:14:000000000-AKVR1:1:1101:12959:10230 1:N:0:38
CGAACTCCTACGGGAGGCAGCAGTCGAGGATCTTCGGCAATGGGCGCAAGCCTGACCGAGCGACGCCGCGTGTGCGATGAAGGCCTTCGGGTTGTAAAGCACTTTAGTGGGGGAGAAAAGCGCAAGCTTGATCTATCCCAAGAATAAGCACGGGCTAAGTTCGTGCCAGCAGCCGCGGTAAGACGAACCGTGCGAACGTTGTTCGGAATCACTGGGCTTAAAGGGCGCGTAGGCGGCTCGCCAAGTCAGGGGTGAAATCCTCCAGCTCAACTGGAGAAGCGCCTTTGATACTGGCGAGCTC
+
CCCCCGGGGGGGGGGGGGGGGGGGGGGGGGGGGGGGGGGGGGGGGGGGGGGGGGGGGGGGGGGGGGGGGGGGGGGGGGGGGGGGGGGGGGGGGGGGGGGGGGGGGGGGGGGGGGGGGGGGGGGGGGGGGGGGGGGGGGGGGGGGGGGGGGGGGGGGGGGGGGGGGGGGGGGGGGGGGGGGGGGGGGGGGGGGGGGGGGGGGGGGGGGGGGGGGGGGGFGGCEGGGGGGGGGGGGGGGGDGGGGGFEGGGGGEDGGGGFGFGGGGGGFG6CGFDDFFC4F*9>ECEFGFFGFFFFFFEE3)/
@M03506:14:000000000-AKVR1:1:1101:24733:10230 1:N:0:38
CGAACTCCTACGGGAGGCAGCAGTGGGGAATCTTGCACAATGGGGGAAACCCTGATGCAGCGACGCCGCGTGAGTGATGAAGCCCTTCGGGGTGTAAAGCTCTTTCGACGGGAACGATAATGACGGTACCCAGAGAAGAAGCTGCGGCTAACTACGTGCCAGCAGCCGCGGTAATACGTAGGCAGCAAGCGTTGTTCGGAATTACTGGGCGTAAAGCGAGTGTAGGTGGTGCGATAAGTTTGGTGTGAAATCTCCCGGCTCAACTGGGAGGGGGCGCCGAAGACTGTCGCGCTAGAGGGGG
+
CCCCCGGGGGGGGGGGGGGGGGGGGGGGGGGGGGGGGGGGGGGGGGGGGGGGGGGGGGGGGGGGGGGGGGGGGGFGGGGGGGGGGGGGGGGGGGGGGGGGGFGGGGGFGGGGGGGGGGGGGGGGGGGGGGGGGGFGGGGGFGGGGGGGGGGGGGGGGGGGGGGFGGDGGGGGGGGGGGGGFGGGGGGGGGGEGGGGCEG>CFGGGFFFFEGEGEFGGDGG*A9CGGGGGGF7C**A5C:<<9C7CEEFFGGGF<CFGFGGEDDCGGFF2955)/)*1<DD)7>F+629:3@1))<17)))8
@M03506:14:000000000-AKVR1:1:1101:26418:10241 1:N:0:38
CGAACTCCTACGGGAGGCAGCAGTGGGGAATTTTGGACAATGGGCGCAAGCCTGATCCAGCAATGCCGCGTGAGTGAAGAAGGCCTTCAGGTTGTAAAGCTCTTTTGTCAGGGAAGAAACGGTGAGAGCTAATATCTTTTGCTAATGACGGTACCTGAAGAATAAGCACCGGCTAACTACGTGCCAGCAGCCGCGGTAATACGTAGGGTGCAAGCGTTAATCGGAATTACTGGGCGTAAAGCGTGCGCAGGCGGGTATGTAAGACAGATGTGAAATGCCCGGGCTTCACCTGGGAACTGCA
+
@CCCCFGGGGGGGEGGDEGGGGGGGGGGGGGGFEGGDFFGGGGGGEGGGGGGGGGGG<FDEGGGGGGGGGBEGCCFFGFGGDFCFGFGCFGG,==EGCFFCFGGGGGFGGGGFCGCFGFFFCFGD=DECEFE<FGF9FFFGFFGFGGGGGGGGEGGGD8FDGGD9F9F@C:F7@FF@F9,>FGGFEGGGC:::*1FECGC9;CEF77@6BC?CGGG8C=8@<C*:CG++3;EE58EGGGGF7C*:CEDC5C:DE*1:)9?CEGG?*:5+*+1::F+*9*2>@DEE)*1)*14>5)95)9**
@M03506:14:000000000-AKVR1:1:1101:19000:10242 1:N:0:38
CGAACTCCTACGGGAGGCAGCAGTCGAGAATTTTTGACAATGGGGGAAACCCTGATCGAGCGACGCCGCGTGGAGGATGAAGGTCTTCGGGTTGTAAACTCCTGTCATTTGGGAACAGGGCGCGTGCATTAACTGTGCACGCGTTGATAGTACCAGAAGAGGAAGGGACGGCTAACTCTGTGCCAGCAGCCGCGGTAATACAGAGGTCCCAAGCGTTGTTCGGAGTCATTGGGCGTAAAGGGTGTGTAGGTGGCGCGCTAAGGCGTGTGTGGAATTTCGGAGCTTTACTCGGAAACGGCAT
+
CCCCCFAFGDFGGDFGDGGGGGGGGGGFGEEEEGGGGGGGGGF8FGGGGGGGFGGFFGDFCEEG7FC7FG>CCCFDGGGGGG?FGFFAFGEGG:FGGGGAFGGGGGCFDGFGG<FGGGGGGFEGG:B=DFFAFFGGGFGEFFD>FFGGGGGGFEGG,<>:FCF,5<<7F7F7<FCCGEFFG9:F:FGGGF7<CGDG58CGGF7ECCCCGCFC5*18;C;C9E=**2<CEGF+**/:CE<9F*:7>52?F7++*277E@<)56**:/:CE**)*2:6FFGCG3>6C*29):)-).7)))08>
@M03506:14:000000000-AKVR1:1:1101:6594:10245 1:N:0:38
CGAACTCCTACGGGAGGCAGCAGCGGGGAATATTGGACAATGGGCGAAAGCCTGATCCAGCAATGCCGCGTGAGTGATGAAGGCCTTAGGGTTGTAAAGCTCTTTTACCCGGGATGATAATGACAGTACCGGGAGAATAAGCCCCGGCTAACTCCGTGCCAGCAGCCGCGGTAATACGGAGGGGGCTAGCGTTGTTCGGAATTACTGGGCGTAAAGCGCGCGTAGGCGGCTTTGTAAGTTAGAGGTGAAAGCCCGGAGCTCAACTCCGGAACTGCCTTTAAGACTGCATCGCTAGGATTGT
+
CCCCCGGGGGGGGGEGGGGGGGGGGGGGGGGGGGGGGGGGGGGGGGGGCGGGGGGGGGFGGGGGGGGGGGGGDGFFGGGGGGGGGGFGGGFGGGGGGGGGGGFGGGGGGGGGGEGGGGGGGGFGGGGGGGGGGFGGGGGGECFFFGGGGGGGGGGDEFEGGGGGGGGGCEGGGEGGGGGFEGGGGGGGGG>CCCGGGGGECCFEGGGGGEGEGDFGGG*?EGGGCECGGDCCEFGGD90A7C9F=CFFGFFG*7EDEFGGFFFEC>FCCCEB*9CFG?DFC48FGFGFAFDBF>B)9FFFF
@M03506:14:000000000-AKVR1:1:1101:10640:10265 1:N:0:38
CGAACTCCTACGGGAGGCAGCAGTTGGGAATCTTGGACAATGGGGGGAACCCTGATCCAGCCATGCCGCGTGAGTGATGAAGGCCTTCGGGTTGTAAAACTCTTTCGACGGGGACGATAATGACGGTACCCGTAGAAGAAGCTCCGGCTAACTTCGTGCCAGCAGCCGCGGTAATACGAAGGGGGCTAGCGTTGTTCGGAATTACTGGGCGTAAAGCGCGCGCAGGCGGTCTTCCAAGTCAGCGGTGAAAGCCCGGAGCTCAACTCCGGAACTGCCATTGAAACGGTTGGACTGGAGGATG
+
CCCCCGGGGGGGGGGGGGGGGGGGGGGGGGGGGGGGGGGGGGGGGGGGGGGGGGGGGGGGGGGGGGGGGGGGFGGGGGGGGGGGGGGGGGGGGGGGGGGGGGGGGGGGGGGGGGGGGGGGGGGGGGGGGGGGGGGGGGGGGGGGGGGGGGGGGGGGGGGGFGFGGGGGGGGGGGGGGGGGGGGDGGGGGGGGEGGGGGGGGGFGGGGGGGGGGGGGGGGGGGDGGCEEECEGF?FE7C:@GFEGDEGGGGGF5::3/)9>FFF6CF?DGGG@F=C?6BDFFFF?*5<),>68F4:@>B))0
@M03506:14:000000000-AKVR1:1:1101:23516:10326 1:N:0:38
CGAACTCCTACGGGAGGCAGCAGTGGGGAATTGTTCGCAATGGGCGCAAGCCTGACGACGCAACGCCGCGTGGAGGATGAAGATTTTCGGATCGTAAACTCCTGTCGAATGGGACGAAAAGATTGCGGGTGAACAGCCCGTAGTCCTGACGGTACCGTTAAAGGAAACCCCGGCTAACTCCGTGCCAGCAGCCGCGGTAATACGGGGGGGGTAAGCGTTGTTCGGAATTACTGGGCGTAAAGGGCTCGTAGGCGGCCAACTAAGTCGGACGTGAAATCCCTCAGCTTAACTGGGGAACTGC
+
CCCCCGGGGGGGGGGGGGGGGGGGGGGGGGGGGGGGGGGGGGGGGGGGGGGGGGGGGGGGGGGGGGGGGGGGGGGGGGGGGGGGGGGGGGGGGGGGGGGGGGGGGGG?FGGGGGGGGDGGGGGGGGGGGGGGGGGGGGGGGGGGGGGGGGGGGGGGGGGGGGGGGGGGGGGGGGGGGGGGGGGGGGGGGGGGGGGGGEGDGGGGDGGGGGGGGDFGGG:EEGGGGGGGGGGGGGGGGGG=5CDED=ECC55CFEGG55DCG6FFFCGGGGGFG*9F76C<*))2<FGBAGFBFF>5>FFF*
@M03506:14:000000000-AKVR1:1:1101:10234:10346 1:N:0:38
CGAACTCCTACGGGAGGCAGCAGTCGAGAATTTTTCTCAATGGGGGAAACCCTGAAGGAGCGACGCCGCGTGGAGGATGAAGGCTTTCGGGTTGTAAACTCCTGTCATTTGGGAACAAGGCGCACCGGTTAACTGCCGGAGTATTGATAGTACCAGAAGAGGAAGAGACGGCTAACTCTGTGCCAGCAGCCGCGGTAATACAGAGGTCTCAAGCGTTGTTCGGATTCATTGGGCGTAAAGGGTGCGTAGGTGGCGCTGTAAGTCGGGTGTGAAATTTCGAGGCTTAACCTCGAAACTGCAT
+
CCCCCGGGGGGGGGGGGGGGGGGGGGGGEEGGGGGGGGGGGGGGGGGGGGGGGGGGGGFGGGGGGGGGGG@FGGGGGGGGGGGGGGGGGGGGGGGGGGGGGGGGGGGGGFFGGGGGGGGGGGGGGGGGGGGGGGGGGGGGGGGGGGGGGGGGFGGGGGGGGGGGGGGGGGGGGGGGGGGGFFGGGGGGGGGGGGGGGGFGGFFF@FGGGFGGFGD:EEEGGGGC;CCCFGGGFCE?7EFFGD=CEG:<EC+AD:5C*<CDFGFFEGGGGGG6C>7<F495<55:677F)078>?)5****9
@M03506:14:000000000-AKVR1:1:1101:22702:10387 1:N:0:38
CGAACTCCTACGGGAGGCAGCAGTGGGGAATATTGCGCAATGGGCGAAAGCCTGACGCAGCAACGCCGCGTGAGTGATGAAGGTCTTCGGATCGTAAAGCTCTGTCGGCAGGAAAGATGGGTTTGTTGGCTAATATCCAGCAAGCTTGACGGTACCTGCAAAGGAAGCACCGGCTAACTCTGTGCCAGCAGCCGCGGTAAGACAGAGGGTGCAAGCGTGGTTCGGAATCATTGGGCGTAAAGGGCGCGTAGGCGGTTAAGTAAGTCGAATGGGAAAGCCCAGGGCTCAACCTTGGAAGTGC
+
CCCCCGGGGGGGGGGGGGGGGGGFGGGGGGGGGGGGGGGGGGGGGGGGGGGGGGGGEGDGGGGGGGGGGGCFEGGGGGGGGGG<FFGGGGGGGGGGGFGFAFGGGGFGGGGGGGFGFGFFGGGGGGGGGGGGGGGGGGGCF8ECFGFFFGGEEGGGCGGGFGGGFFGGGGGGGG7FFGEGFGFGGGGFGGCFGGGGGEEEFFGGGFFGGGGGG?GFGG*:@FGGGG>FF??CCCG5C:CGEGF7***9:ECEFGE7C@*2322<<7C*/*+)757=752975>C7:76<5>?F??4=F:?*
@M03506:14:000000000-AKVR1:1:1101:24364:10388 1:N:0:38
CGAACTCCTACGGGAGGCAGCAGTGGGGAATTTTGGGCAATGGGCGCAAGCCTGACCCAGCAACGCCGCGTGAGGGAGGAAATCCTTCGGGATGTAAACCTCACAAGCAAGGGAAGAGCGCTCAGGGGTGAATACCTCCTGAGTCCGACGGTACCTTGCGTAAGCCACGGCTAACTACGTGCCAGCAGCCGCGGTAGTACGTAGGTGGCAAGCGTTGTTCGGAATTATTGGGCGTAAAGGGCGCGGAGGCGGTTTTGTAAGTCGGCTGTGAAAGCCCGGGGCTCAACCCCGGGGGGTGGGC
+
CCCCCGGGFFGGGGGGGGGGGGGGGGGGGGGGGGGGGGGGGGGGGDGGGGGGGGGGGGGGGGGGGGGGGGGGGGGGGGGGGGGGGGGGGGGGGGGGGGGGGGGGGGGGGGGGGGFGGFFGGGGGGGGGGGGGFGFGGGGFCFGBFGGGGGGGGGGGFGGGEGGGGCDCFGGG7CFGCFGECGGGGGGGGGGGG<41;EFFGFGFGGGGGGGFDE*;8;8@=8;88<CFCC+*/:*/:5:EEGEG=**/:EGGDC*1;<:>FFF=5C=D*><=C7>EF>DGDE3CF4>F0D>9)8).))0))
@M03506:14:000000000-AKVR1:1:1101:23156:10389 1:N:0:38
CGAACTCCTACGGGAGGCAGCAGTGGGGAATATTGGACAATGGGCGAAAGCCTGATCCAGCCATGCCGCGTGTGTGAAGAAGGTCTTCGGATTGTAAAGCACTTTAAGTTGGGAGGAAGGGCATTAACCTAATACGTTGGTGTCTTGACGTTACCGACAGAATAAGCACCGGCTAACTCTGTGCCAGCAGCCGCGGTAATACAGAGGGTGCAAGCGTTAATCGGAATTACTGGGCGTAAAGCGCGCGTAGGTGGTTTGTTAAGTTGAATGTGAAATCCCCGGGCTCAACCTGGGAACTGCA
+
CCCCCGGGGGGGGGGGGGGGGGGGGGGGGGGGGGGGGGDGGGFGGGGGGGGGGGGGGGGGGGFGGGGGGG@FFGGGGFGGGGGGGGCGGGCGGGGGGGGFGGGGGGGFFFGGGGGGGGGGGGGFFGGGGGGGGGGGGGGGGGGGGGGGGDGGGGFGDGGGGGGGGGGGGGGCGGGGGGGGGGGGFGGGGGGGGGGGGEGGGGGGFGFGGGGGGB>BB8EGF<CGGEGGGGGGFGGG=8DFGGGGDEEDE5=<>F5CED9<<<*22:9C?FF?7>79>49C<:DG:>DFFDFB>3;4>:6F*
@M03506:14:000000000-AKVR1:1:1101:17821:10391 1:N:0:38
CGAACTCCTACGGGAGGCAGCAGTCGAGAGGCTTCGGCAATGGGGGAAACCCTGACCGAGCGACGCCGCGTGGAGGATGAAGGCCCTTGGGTTGTAAACTCCTGTCATGTGGGAAGAAACGCTACGGTTCGAATAGGGCCGTAACTTGACGGTACCACAAGAGGAAGCTCCGGCTAACTCCGTGCCAGCAGCCGCGGTAATACGGAGGGTGCGAGCGTTGTCCGGAATCCCTGGGCGTAAAGGGCGCGGAGGCGGCCTGATAAGTAGGGGGTGAAATCCTGCGGCGTAACCGCAGGGCGCC
+
CCCCCGGGGGGGGGGGGGGGGGGGGGGGGGGGGGGGGGGGGGGGGGGGGGGGGGGGGGGGGGGGGGGGGGGGGGGGGGGGGGGGGGGGGGGGGGGGGGGGGGGGGGGGGGGGDGGGGGGGGGGGGGGFGGGGGGGGGGGGGGGGGGGGGGGGGGGGGGCGF<FGFFFFCFGGGGECGGFGGGCFGGGFGC@FGGG*CEECEGDFGEGGG>:5?;EC>CEGEFGCGEGGF68+8=FGC/)C59CECC=)*:CE**75:)/0<<DFFG7CD:E5DGFF:7F:C6>55)9>6GB65)55)))))
@M03506:14:000000000-AKVR1:1:1101:13628:10403 1:N:0:38
CGAACTCCTACGGGAGGCACCAGTGGGGAATTTTGCGCAATGGGCGAAAGCCTGACGCAGCAACGCCGCGTGTGTGATGAAGGTCTTCGGACTGTGAAGCACTTTCGACCGGGAAGAAACCGTATTGGCTAACATCCAATGCTCTGACGGTACCGGGAGAAGAAGCACCGGCTAACTCTGTGCCAGCAGCCGCGGTAATACAGAGGGTGCAAGCGTTGTTCGGAATTATTGGGCGTAAAGCGCGTGTAGGCGGCTTTGCAAGTCGCGTGTGAAATCCCTCGGCTTAACCGAGGAAGGGCGG
+
CCCCCGGGGGGGGGGGGGGGGGGGGGGGGGGGGGGGGGGGGGGGGGGGGGGGGGGGGGGGGGGGGGGGGGGGGGGGGGGGGGGGGGGGGGGGGGGGGGGGGGGGGGGGGGGGGGGGGGGGGGGGGGGGGGGGGGGGGGGGGGGGGFFGDEGGGGGGGDGGGGGGGGGGGGGGGGGGGGGGGGGGGGGGGGGGGGGGGGGGGGGGGGGGGGGGGGGG>CEGGGGDCEGCFGCFGEGGGGGGGG=EEGGGGGGGGEGGGFGGGF7EE359EDGF:CGGFF<7D:>CEFFFFGBBF>55))8>)
@M03506:14:000000000-AKVR1:1:1101:3090:10417 1:N:0:38
CGAACTCCTACGGGAGGCAGCAGTAGGGAATCTTCGGCAATGGACGAAAGTCTGACCGAGCAACGCCGCGTGAGTGAAGAAGGTTTTCGGATCGTAAAACTCTGTTGTTAGAGAAGAACGTTGTGTAGAGTGGAAAATTACACAAGTGACGGTATCTAACCAGAAAGGGACGGCTAACTACGTGCCAGCAGCCGCGGTAATACGTAGGTCCCGAGCGTTGTCCGGATTTATTGGGCGTAAAGCGAGCGCAGGTGGTTGAATAAGTCTGATGTAAAATGCAGTGGCTCAACCATTTTATGTA
+
CCCCCGGGGGGGGCGDEGGEGGGGGGGGFGGGGGGGCFGCFGF9CFCGGGFFFFGGGE:BBFAFF7F+CC@FEG9EFC?<FGGAFADDEEGGGGDGGGGGGGGAEFGGGGGGGGGGGFGFGGGEFF<FFGF?DDCGDGGGE<=<:DFAFGGDCGEGGGGGGGGGCGFCBGGGGD7CFCFGGFC:@F2?FGGGGGGGDB@EEFGDGC7C<2?8:CEGGG8EG7CCE5:?F9C@+98EEGC:C7?E5EGD5*:*9?FDG@F*<F*:CG9>?FF=:CCC*9CF7/0*:@DF)*)-*8*/9FF6*
@M03506:14:000000000-AKVR1:1:1101:22130:10425 1:N:0:38
CGAACTCCTACGGGAGGCAGCAGTGGGGAATATTGGACAATGGGCGCAAGCCTGATCCAGCCACGCCGCGTGAGTGATGAAGGCCTTCGGGTTGTAAAGCTCTTTTGGCGGGGACGATGATGACGGTACCCGCAGAATAAGCCCCGGCTAACTTCGTGCCAGCAGCCGCGGTAAGACGAAGGGGGCTAGCGTTGTTCGGAATTACTGGGCGTAAAGGGCTCGGAGGCGGCCAACTAAGTCAGACGTGAAATCCCCCGGCTTAACCGGGGAACCGCGTCTGATACTGGATGGCTTGGGATTG
+
CCCCCFG@FFGGGGGG7,F@@EGFGGGDCFFGGGGFGGGGGFCF?:FEEFGGGGGGGGGGGGFGDGGEGGGGGGGGFGEGGGFDFGGGGGGGGEGGGFEFEFFGGGGDFGDGDFEFCGFGGG9FCCFCFGGEGCGGGCFFCFGGGGGGGGGGFGGGGGGGCGGGGGGGECECEDGG,<>8>5>?5C5@8@8;*:/;<C>85>:9CCCDE8C?CEG7E:=CGE*/C>C*8EEG5C866A*<<FCF5/7D5:?C<<*/83))*02A<C:CC35)*/1:D57<:=9EC=4))7>:.>))700)0
@M03506:14:000000000-AKVR1:1:1101:10908:10461 1:N:0:38
CGAACTCCTACGGGAGGCAGCAGTGGGGAATTTTTCGCAATGGGCGAAAGCCTGACGAAGCAACGCCGCGTGGAGGATGAAGGCCTTCGGGTCGTAAACTCCTGTCGACCGGGACGAAAGCAGTCTGGCCAAATACGCCGGGCTGTTGACTGTACCGGTGGAGGAAGCCACGGCTAACTCTGTGCCAGCAGCCGCGGTAATACAGAGGTGGCAAGCGTTGTTCGGAATTACTGGGCGTAAAGGGCGCGTAGGCGGCCCGATAAGTCCCGCGTGAAAGCCCCCGGCTCAACTGGGGAACTGC
+
CCCCCGGGGGGGGGGGGGGGGGGGGGGGGGGGGGGGGGGGGGGGGGGGGGGGGGGGGGGGGGGGGGGGGGGGGGGGGGGGGGGGGGGGGGGGGGGGGGGGGGGGGGGGGGGGGGGGGGGGGGGGGGGGGGGGGGGGGGGGGGGGGGGGGGGGGGGGGGGGGGGGGGGGGGGGGGGGGGGGGGGGGGGGGGGGGGGGGGGGGGGGGGGGGFFGGGGGGGGGGFGEGGDGGGGGGGGGGGG*CG?EGGCC?EG=CEEDEBDDDEDFGG<C=CC5D<DFGF9C<BBGGBDFDF?79:>5>F466
@M03506:14:000000000-AKVR1:1:1101:11917:10472 1:N:0:38
CGAACTCCTACGGGAGGCAGCAGTGGGGAATCTTGCGCAATGCGCGAAAGCGTGACGCAGCAACGCCGCGTGTGGGAAGACGGCCTTCGGGTTGTAAACCACTTTCAGGAGGGACGAGGGGTCGGCCGCGAATAGCGAGCCGGCTTGACGGTACCTTCAGAAGAAGCTCCGGCTAACTACGTGCCAGCAGCCGCGGTAATACGTAGGGAGCAAGCGTTGTCCGGAATCATTGGGCGTAAAGCGCGCGTAGGCGGCTCGATAAGTCTGTTGTAAAAGTCAAAGGCTCAACCTTTGAATGCCG
+
CCCCCGGGGGGGGGGGGGGGGGGFGGGGGGGGGGGGGGGGGGGGGGGGGGGGGGGGGGGGGGGGGGGGGGGGGGGGGGGGGGGGGGGGGGGGGGGGGGGGGGGGGGGGGGGGGGGGGGGGGGGGGGGGGGGGGGGGGGGGGGGGGGGGGGGGGGGGGGGGGGGGGGG@EGGGGGGGGGGGGGGGGGGGFFGGGG?E:EGCGGG:CCEGFGGF8FCGEGGG7EGGEE8FGFGGFGGGGEGGGFCEEEGGGGDGDE*/A<9C:>F9CDC>?FCFFCFCF677C?FC6@GF?G4<FFFF?7*9.
@M03506:14:000000000-AKVR1:1:1101:18828:10527 1:N:0:38
CGAACTCCTACGGGAGGCAGCAGTCGAGAATTTTTCTCAATGGGGGAAACCCTGAAGGAGCGACGCCGCGTGGAGGATGAAGGTCTTCGGGTTGTAAACTCCTGTCATTTGGGAACAAGGTGTGCGCGTTAACTGCGCGCGCATTGATAGTACCAGAAGAGGAAGAGACGGCTAACTCTGTGCCAGCAGCCGCGGTAATACAGAGGTCTAAAGCGTTGTTCGGATTCATTGGGCGTAAAGGGTGCGTAGGCGGCGCGGTAAGTGGGATGGGAAATCTCGGAGCTTAACTCCGAAACTGCAT
+
CCCCCGGGGDGGGGDFGGGGGGGGGGGEGGGGGGGGGGGFGGGGGDGGFGGGGFGGGFC8FE+@@EE:FCGGFCFECEGGEG89,CEDGGGGG@FGGGCEGEGGGFAFGGGGGG,?FEDCE?FFFGGGGGD?FGFG7FEEGGGG7@==FGFCFFCFCEFFGDGGGGGGGGGGECBFFGFCF?FGGFGCGFBFGGECEGG9CGGGGFE6<+0<CFEGE*;CCEGEGEC@GF?F=5?EEGCDE5C7E::CGGCECE=GG57C:9*+<<**/*2.7**:*9C*)05CFBF4>D?::3:@FFF*1
@M03506:14:000000000-AKVR1:1:1101:23474:10528 1:N:0:38
CGAACTCCTACGGGAGGCAGCAGTTGGGAATCTTGGACAATGGGGGAAACCCTGATCCAGCCATGCCGCGTGAGTGATGAAGGCCTTCGGGTTGTAAAACTCTTTCGACGGGGACGATAATGACGGTACCCGTAGAAGAAGCTCCGGCTAACTTCGTGCCAGCAGCCGCGGTAATACGAAGGGGGCTAGCGTTGTTCGGAATTACTGGGCGTAAAGCGCGCGCAGGCGGTCTTCCAAGGCAGTGGTGAAAGCCCGGAGCTCAACTCCGGAACTGCCATTGAAACTGTGAGACTTGAGGATG
+
CCCCCGGGGGGGGGGGGGGGGGGGGGGGGGGGGGGGGGGGGGGGGGGGGGGGGGGGGGGGGGGGGGGGGGGGGGCFGG<FFFGGGGGGGEGGGGGGGGGCGGGGGGEEGGGGGDGGGGEGGGGFCCFDCDGGGGGGGGGGFGAFFGGGGGCFFFGGGGCGGGCGCGGGGGEGCFGGGG7<FG7FGGGCCGC<<FGGE@@EGCFFFGFGGGGGGD5CGECEG55:CGG8CC5?+CFFFF*5*5:CCFD>CGG?9EEC5>7*002??DCC*9E)0747477CG4BC7=*1):@<?89*9?9)9
@M03506:14:000000000-AKVR1:1:1101:15624:10536 1:N:0:38
CGAACTCCTACGGGAGGCAGCAGTGGGGAATCTTGCGCAATGGGGGAAACCCTGACGCAGCAACGCCGCGTGGAGGATGAAGCTCCTTGGAGTGTAAACTCCTTTCGACCGGGACGATAATGACGGTACCGGTGGAAGAAGCACCGGCTAACTCTGTGCCAGCAGCCGCGGTAATACAGAGGGTGCGAGCGTTGTTCGGAATTATTGGGCGTAAAGGGCGCGTAGGCGGTGTTGTAAGTCGCCTGTGAAACCTCTGGGCTTAACTCAGAGCCTGCAGGCGAAACTGCAATGCTGGAGGGTG
+
CCCCCGGGGGGGGGGGGGGGGGGGGGGGGGGGGGGGGGGGGGGGGGGGGGGGGGGGGGGGGGGGGGGGGGGGGGGGGGGGGGGFGGGGGGGGGGGGGGGGGGGGGGGGDGGGGGGGGGGGFGGGGGGGGGGGGGGFFGGGGGGGGGGGGGGGGGGGGGGGFGGGGGGGGGGGGGGGGGGGGGGFGGGGGGG?CGGFGGGGGGFGCCGGGGGGGECFFGGGGGGDGGGGGGGGGGGGGGGGGGGGGGG7<CFFGGGGGFFGGFGGGGGGGGGFGGGFGFGC7>:CE?FFAFF?=B:)83;5B
@M03506:14:000000000-AKVR1:1:1101:26119:10598 1:N:0:38
CGAACTCCTACGGGAGGCAGCAGCAAGGAATTTTGCGCAATGGGCGAAAGCCTGACGAAGCGACGCCGCGTGTGGGAAGAATGCCTTCGGGTTGTAAACCTCTTTCAGGAGGGACGAAGCTACTCGGGTTAATAGCGCAGAGGGTGACGGTACCTCCAGAAGAAGCCCCGGCTAACTACGTGCCAGCAGCCGCGGTAATACGTAGGGGGCAAGCGTTTTCTGGAATTATTGGGCGTCACGAGCGTGTAGGCGGCTTCACAGGTCCGCTGTGAAAACACGAGGCTCAACCTCGAGCTGTCGG
+
CCC<CGF@C<6CF7@:7@C@@FGCEGG,FG,6CF9<C@F:;<FG8+++8@,6CE,,8,78+F@+FC+>+8@C,::+,BFGC,B,:,9CD?EGB+BFG?EFG<9?,CE<<<:+>3BCF++C,,3BFFEFGG7>F<@D+++@5*@>:F<FFG:>*,7,>,?DF<:<FC,@<FGGC*,?77?B+=7FF7=C8CF=4<C/28@+<C++*;8CEC88;C58C**++22:++3++++<C5CEEE*;*72::C**:CC7)*2);=*2<F>++75777?*::CF*7C97)5C6*0.3*)-)<5@69F:>
@M03506:14:000000000-AKVR1:1:1101:6725:10607 1:N:0:38
CGAACTCCTACGGGAGGCAGCAGTGGGGAATTTTGGACAATGGGCGCAAGCCTGATCCAGCAATGCCGCGTGTGTGAAGAAGGCCTTCGGGTTGTAAAGCACTTTTGTCCGGAAAGAAAACCTCCGGGTTAATACCCTGGGGGGATGACGGTACCGGAAGAATAAGCACCGGCTAACTACGTGCCAGCAGCCGCGGTAATACGTAGGGTGCAAGCGTTAATCGGAATTACTGGGCGTAAAGCGTGCGCAGGCGGTCCGTTAAGACAGATGTGAAATCCCCGGGCTTAACCTGGGAACTGCA
+
CCCCCGGGGGGGGGGGGGGGGGGGGGGGGGGGGGGGGGGGGGGGGGGGGGGGGGGGGGGGGGGGGGGGGGGGGGGGGGGGGGGGGGGGGGGGGGGGGGGGGGGGGGGGGGGGGGGGGGGGGGGGGGGGGGGGGGGGGGGGGGGGGGGGGGGGGGGGGGGDGGGGGGGGGGGGGGGGGGGGGGG>GFGDFGGGGGGGGGGGGGGECGGDGGCGGGGGGGEGGGGGCEGGGGGGGGFGGGGGGGGGDEGGDGGGDGC3C>FFEDD7CCEGC7<=CGGGCFD7DDEGCF<69C41>:4:5F66/
@M03506:14:000000000-AKVR1:1:1101:15580:10650 1:N:0:38
CGAACTCCTACGGGAGGCAGCAGTGGGGAATCTTGCGCAATGGGCGAAAGCCTGACGCAGCAACGCCGCGTGGAGGATGAAGGCCTTTGGGTTGTAAACTCCTGTCGGCTGGGAAGAAATCATACGGCGCTCATACCGCCGTATGTTGACTGTACCAGCAAAGGAAGCCCCGGCTAACTCTGTGCCAGCAGCCGCGGTAATACAGAGGGGGCTAGCGTTATTCGGAATTATTGGGCGTAAAGGGCGCGTAGGCGGCCATGCGTGTCTTCCGTGAAATCCCTCGGCTTCACTGAGGACGTGC
+
CCCCCGGGGFFGGGEECFDGGGGGGGGDEGGGGGFGGGGGGGGGGGGEEGGGGGFFGGGGGGGGGGGGGGEGGEFGGEGFD<FGGGGGGGGGGGGFGGGGGGG@FGGEGGGGE@FGFGGFFGGFGGGG7FFGGGGFCEE@EFGGGGGFCCFGGGFFFG>E><:>CFFGGGGDGGGGAFGGGGGGGGGGGGG7FGDGEECAF7A9FCFGG>5:CGGGD/;CFCF6C8>GGCFCF6AFCED5CFFDGEEDGGEC6C=5CDGGG=DGECFD9F=FGC*3C66728)*:5C))29<6074@>B))
@M03506:14:000000000-AKVR1:1:1101:4030:10670 1:N:0:38
CGAACTCCTCGGGAGGCAGCAGTGGGGAATTGTTCGCAATGGGCGCAAGCCTGACGACGCAACGCCGCGTGGAGGATGAAGATCTTCGGGTCGTAAACTCCTGTCGAGCGGGACGAAAGATCCGCGACCGAATACGTCGCGGAAGTGACGGTACCGCTAGAGGAAGCCCCGGCTAACCCCGTGCCAGCAGCCGCGGTAATACGGGGGGGGCAAGCGTTGTTCGGAATTACTGGGCGTAAAGGGCTCGTAGGCGGCCAACTAAGTCAGACGTGAAATCCCTCGGCTTAACCGAGGAACTGCG
+
CCCCCGGGGGGGGGGGGGGGGGGGGGGGGGGGGGGGGGGGGGGGGGGGGGGGGGGGGGGGGGGGGGGGGGGGGGGGGGGGGGGGGGGGGGGGGGGGGGGGGGGGGGGGGGGGGGGGGGGGGGGGGGGGGGGGGGGGGGGGGGGEFGGGGGGGGCGGGGGGGGGFGGGGGEGGGGGGGGGGGGGGGGGGFDGGGGGG>>EFGGGGDEGGGGEGGGGG8/88CFEGCEGGFEEFGGGG=CC8??CE**>7=CEFGGG<C>FFF?D9<7?*<5*5*CFF*<G9<>3558CFDGF055)7569*0
@M03506:14:000000000-AKVR1:1:1101:21287:10684 1:N:0:38
CGAACTCCTACGGGAGGCAGCAGTGGGGAATATTGCACAATGGGCGGAAGCCTGATGCAGCGACGCCGCGTGAGGGATGACGGCCTTCGGGTTGTAAACCTCTTTCAGCAGGGACGAAGCGTGAGTGACGGTACCTGCAGAAGAAGCGCCGGCCAACTACGGGCCAGCAGCCGCGGTAAGACGTAGGGCGCGAGCGTTGTCCGGATTTATTGGGCGTAAAGAGCTCGTAGGCGGCTTGTCGCGTCGTTCGTGAAAACTTGGGGCTCAACCCCAAGCTTGCGGTCGATACGGGCAGGCTAGA
+
CCCCCGFGG9CFGGGGGGGGGGFEFGFGGGGGGG<DGGGGGGGGGGGGGGGGGFFFGGGGGEFGDGGGGGCEGEGDGGCGFGGGGGGGGGGFGGGGGGGGGGGGGGGGGGGGGGG:=@FED+@FGAFFGGD>FGFFGGGGFGGFGGGGGGGGGGGGFFGGD*=EGG7<FGCFF@FGGED+:<E/8*CECEC:88:?:5>CF+;C8;E?<+ACFGCEEC=CC@FFFGGGGFEG=E58*:>7CCCE5>E:;ACG4:?:@4CCC=DE5/<=69*0119:C@5><>7>E:D5(>:2>57D)<67*
@M03506:14:000000000-AKVR1:1:1101:8177:10692 1:N:0:38
CGAACTCCTACGGGAGGCAGCAGTAGGGAATATTGCGCAATGGGCGAAAGCCTGACGCAGCAATTCCGCGTGGAGGATGAAGGTTCTTGGACTGTAAACTCCTTTCGGTGGTGACGATGATGACGGTAGCCACAGAAGAAGCACCGGCTAACTACGTGCCAGCAGCCGCGGTAAGACGTAGGGTGCAAGCGTTGTCCGGAATTATTGGGCGTAAAGAGTTCGTAGGCGGTTTACCAAGTCTAGTGTTAAAGACTGGAGCTCAACTCCGGCATGGCATTGGAAACTGGTAGGCGAGAGTGTG
+
CCCCCGGGGGGGGGGGGGGGGGGGGGGGGGGGGGGGGGGGGGGGGGGGGGGGGGGGGGGGGGGGGGGGGGFGGEGGGGGGGGGGGGGGGGGGGG<EGGGGGGGGGGGGGGGFFGGGGGGGGGFGGGGGGGGGGGGGGGGGGGGGGGGGGGGGGGGGGGCFGGGGGGGGGGGGFGGGGGC<FGG@GGDGGGECFGGDGGGGDGGGFGGGGGC>EGGGCGEFGGEGGGGGGGGEFFFFCG::7EE9?0<:?FGCF<+7*755A?C6?:<5CGE>FG46**27667FA8C=<DFB5B>3;)**/
@M03506:14:000000000-AKVR1:1:1101:27883:10693 1:N:0:38
CGAACTCCTACGGGAGGCAGCAGTTCAGAATCTTGCACAATGGACGAAAGTCTGATGCAGCCATGCCGCGAGTGCGAAGAAGGCCTTCGGATCGTAAAGCACGCTCAGAGGGAAAGATCATTACGGTACCCCCAACGGAAGCCACGGCTAACTACGTGCCATCAGCCGTGGTAATACGTAAGTGGCGAGCGTTTTCCGGAATTACTGGGTGGAAAGAGTTCGTAGGACGTGCAGAAAGTGGGGTTTGACAGCCCGGGGCTCAACTCCGGATCCAGCCTCAAAACTTCGGTACTTGAGGGTA
+
@BCC-6E<@<CF@7CGGEFGGDCDFGF9EFFFF<9<FEG,C@F9FE>F6+CC<@<CF,C<8FCFC,6+:F+:6CFF:=+8=FC,666,:,=CFFEF8F<9,B8+8B+,,5BB7=<BEADGF,<B+:F7FG<+@+BBCFEEC@<>@C7CGEFDCD,+33+8>,,@,3,****6,3@,7*7?22,,,1>88**16*6,+*1*4*<+2;++22***+22*3>9+;/A@E++*2*//:<A+02+<*:E5*/2+<+**::553<):+0?+:<>***.***+*)9629?0+/?)4D>:FF**).8)0
@M03506:14:000000000-AKVR1:1:1101:18758:10698 1:N:0:38
CGAACTCCTACGGGAGGCAGCAGTGGGGAATATTGGACAATGGGCGCAAGCCTGATCCAGCCATGCCGCGTGGGTGAAGAAGGCCTTCGGGTTGTAAAGCCCTTTTGTCCGGGACGAAATCGTACGGGTGAATATCCCGTGCGGATGACGGTACCGGAAGAGTAAGCACCGGCTAACTTCGTGCCAGCAGCCGCGGTAATACGAAGGGTGCAAGCGTTACTCGGAATTACTGGGCGTAAAGCGTGCGTAGGCGGGTTGTTAAGTCCGCTGTGAAAGCCCTGGGCTCAACCTGGGAATTGCA
+
CCCCCGGGGFGGGGGGGGGGGGFEFGGGGGGGGGAFFGGGGGFFGDGEGGGGGGGFFE<FFGGGGFCGGGGEGDFGGGFGGGGGGFEEFEGFEGDEFGGGGGDGGGGGGGGGGGGGD:EFDFFDGEGGGGGGGGFGGGEF7CBEGGGGGGGGGGGEGGGGFGGGGGGGGGGDG>FGG@FCGGGGCFGGGGG7CFEE8>87CFGFDGCEG8EGGFGGCCEGG9;>:85<@F?AF55:ECCEFC5C/17D*:CFDG*9*.*9CEFC+::CGG5?F7FGG:CD4>5*2>C?0>?7F>)<;??B*
@M03506:14:000000000-AKVR1:1:1101:5731:10729 1:N:0:38
CGAACTCCTACGGGAGGCAGCAGTTAGGAATTTTGGGCAATGGGCGCAAGCCTGACCCAGCAACGCCGCGTGGGTGACGAAGGCCTTCGGGTTGTAAAGCCCTTTTCTGGGGGAAGATGATGACGGTACCCCAGGAAGAAGCACCGGCTAACTACGTGCCAGCAGCCGCGGTAATACGTAGGGTGCAAGCGTTGCCCGGATTTATTGGGCGTAAAGGGCGCGTAGGCGGCTCGGAACGTCCGTTGTGAAATCGCCCGGCTCAACTGGGCGGGGTCAGCGGATACGGCCGAGCTTGAGCAAG
+
CCCCCGGGGGGGGGGGGGGGGGGGGGGGGGGGGGGGGGGGGGGFGGGGGGGGGGGGGGGGGGGGGGGGGGGGGGGGGGGGGGGGGGGGGGGGGGGGGGGGGGGGGGGGGGGGGGGGGGGGGGGGGGGGGGGGGGGGGGGGGGGGGGGGGGGGGGGGGGGGGGGGGGGGGGGGGGGGGGGGGGGGGGGGGGGGGEGGGGG5EGGGGGGGGGGGGGGGGGGGGGGEEGGGGGGGGG=CGGGGGGG65:CDFGGGGGGGDEGGGGGGGGDFCGG@GGDEGFGGGFEGFEGDBDEFBFF:FFF?5
@M03506:14:000000000-AKVR1:1:1101:18113:10732 1:N:0:38
CGAACTCCTACGGGAGGCAGCAGTCGAGAATTTTTCTCAATGGGGGCAACCCTGAAGGAGCGACGCCGCGTGGAGGATGAAGGCCTTCGGGTTGTAAACTCCTGTCATTTGAGAACAAGTTGGACGCAGTAACTACGCGTCCATTGATAGTATCAGAAGAGGAAGGGACGGCTAACTCTGTGCCAGCAGCCGCGGTAATACAGAGGTCCCAAGCGTTGTTCGGATTCATTGGGCGTAAAGGGTGCGTAGGTGGCGCCGTAAGTGGGGTGTGAAATTTCGGAGCTTAACTCCGAAACTGCAT
+
CCCCCGGGGGGGGGGGGGGGGGGFGGGGGGGGGGGGGGGGGGGGGDGGGGGGGGGGGGCGGGGFGGGGGGGGGGGGGGGGGGGGGGGGGGGGGGGGGGGGGGGGGGGGGGGGGGGGGGGGGGGGGGGGGGGGGGGGGGGEGGGGGGGGGGGGGGGGGFGGGFGGFGGGGGDEDDGGEGGGFGFGFGGGGGFGGGGGGGGGEGFGGFCE9CFFFGGE*:C8@ECCEEGGGGFFGGGCGC7EG=*AEGGGGD<C3:>DEBCG5CGGFFEDGCEF*:*<7*7DGBE*+1:@2C?:@)779=46*
@M03506:14:000000000-AKVR1:1:1101:21742:10746 1:N:0:38
CGAACTCCTACGGGAGGCAGCAGTAACGAATATTCCGCAATGCACGAAAGTGTGACGGAGCAATGCCGCGTGCAGGATGAAGCTACTTCGTTGTGTAAACTGCTGTCAGAGGCTACTAACCATGAAGAGCCTCAGAGGAAGGACCGGCTAAACTCGTGCCAGCAGCCGCGGTAATACGAGTGGTCCTAGCGTTAGTCCGAATCACTGGGCTTAAAGGGTGCGTAGGCGGGTCTGTAAGTGCTTTGTGAAATCCCCGGGCTCAACCCGGGAATTGCAGGGCATACTGCGGTTCTTGAGGAAT
+
CCCCCFFGDCEFEGGGDGGGGGGGGGF@FFFCGFGFFDGGGGFFGFEF:FGFFDGFGE7CCGEGFEGEEGGGD@?A:EGGCGGGAFFFGG<FFFGFFEECFGFGGGFCCC<FBFGGFFGAEFFEE?EFFDFGDDC,EA<EEFCEF7CFEB<?<,>:=F:+,:=>=><FFBCFGGF,DF7:FE:?>2DB97:F<FCG9CBCC51?FFC+;F>*?;CF?5<CE8C8B5+*8:?**0<9+<*+<+AGF77CEGG+*<:)?3)9:94*0>C3*)*769*:*07C*76<+9DB0/0,/1=9).)8)
@M03506:14:000000000-AKVR1:1:1101:15155:10747 1:N:0:38
CGAACTCCTACGGGAGGCAGCAGTCGAGAATTTTTGACAATGGGGGAAACCCTGATCGAGCGACGCCGCGTGGAGGATGAAGGTCTTCGGATTGTAAACTCCTGTCATTGGGGAACAAGGCGCAGATATTAACTGTATTTGTGTTGATAGTACCCGAAGAGGAAGAGACGGCTAACTCTGTGCCAGCAGCCGCGGTAGTACAGAGGTCTCAAGCGTTGTTCGGATTCACTGGGCGTAAAGGGTGCGTAGGCGGCGCGGTAAGTCGGGTGGGAAATCCCCCGGCTTACCCGGGGACCTGCAT
+
CCCCCGGGGGGGGGGGGGGGGGGGGGFFGGGGGGGGGGGGGGGGGGGGGGGGGGGGGGGGGGGGGGGGGGFGGGGGGGGGGGGGGGGGGGGGGGGGGGGGGGGGGGGFGGGGGGGGGGGGGGGGGGGGFGFDGFGCGGGGGGGGGGGGGGGGGGGGEGGGGGGGGGFFGDDFEEGGBFGGGGGGGGGGFGGGGGG@EGFGGGDFFGFFFF<CGGGCGGGGGGG>EEGGGFGGGGGEGGGGFEFCEEGDGGGDD7=DG:D<:C:ECDEGG):;F5FC<6*9CBFCG47<7D@FF7)00))0/
@M03506:14:000000000-AKVR1:1:1101:22043:10749 1:N:0:38
CGAACTCCTACGGGAGGCAGCAGTGGGGAATTTTGCGCAATGGGGGAAACCCTGACGCAGCAACGCCGCGTGGAGGATGAAGTCCCTTGGGACGTAAACTCCTTTCGACCCGGACGATAATGACGGTACGGGTGGAAGAAGCCCCGGCTAACTTCGTGCCAGCAGCCGCGGTAATACGAGGGGGGCAAGCGTTGTTCGGAATTATTGGGCGTAAAGGGCGCGTAGGCGGTGCGGTAAGTCACCTGTGAAATCTCCGGGCTTAACTCGGAGCCTGCAGGCGAAACTGCCGTGCTTGAGTGTG
+
CCCCCGGGGGGGGGGGGGGGGGGGGGGGGGGGGGGGGGGGGGGGGGGGGGGGGGGGGGGGGGGGGGGGGGGGGGGGGGGGGGGGGGGGGGGGGGGGGGGGGGGGGGGGGGGGGGGGGGGEGGGGGGGGGGGGGGGGGGGGGGFGGGGGGGGGGGGGGGGGGGGGGGGGGGGGGGGGFGGGGGGGGGGFGGGE>EGDFGGGGGGGGFDFGGGGGGGGGGGGGGGGGGGGGECEGG=CEGFGGFGFGGGCGGG<:<EGGF:CF?CGFGGGGGGFGGGFGFGG<5>=EFD?>DE?3=@@@=FBF
@M03506:14:000000000-AKVR1:1:1101:14469:10754 1:N:0:38
CGAACTCCTACGGGAGGCAGCAGTGGGGAATATTGGACAATGGGCGCAAGCCTGATCCAGCCATGCCGCGTGAGTGATGAAGGCCCTAGGGTTGTAAGGCTCTTTTGTGCGGGAAGATAATGACGGTACCGCAAGAATAAGCCCCGGCTAACTTCGTGCCAGCAGCCGCGGTAATACGAAGGGGGCTAGCGTTGCTCGGAATCACTGGGCGTAAAGGGTGCGTAGGCGGGTCTTTAAGTCAGGGGTGAAATCCTGGAGCTCAACTCCAGAACTGCCTTTGATACTGAAGATCTTGAGTTCG
+
CCCCCGGGGGGGGGGGGGGGGGGGGGGGGGGEFGGGGGGGGGGGGGGGGGGGGGGGGGGGGGGGGGGGGGGGGGFFGGGGFGGGGGGGGGGGGGGGGGGGGGGGGGGGGGGGGGGGGGGGGGGGGGGGGGGGGGGGGGGGGGGGGGGGGGGGGGGGGGGGGGGGGGGGGGGGGGGGGGEFGGGGGGGGGGGFGGGGFGGGGGGGGFGGGGGGGGFGGEGGDEEDEEFEGGG5@EFDFFGGGFGGGGEGGGGGGCEGF@526<4?<FCFG=FFGG=:>@7>:/8C7@747D*6B*/9?F??B
@M03506:14:000000000-AKVR1:1:1101:6508:10763 1:N:0:38
CGAACTCCTACGGGAGGCAGCAGTGGGGAATTTTGCGCAATGGGCGAAAGCCTGACGCAGCGACGCCGCGTGGAGGATGAAGGCCCTTGGGTTGTAAACTCCTGTCAGGTGGGAAGAAAGGTCTCTAGTGAATAGCTAGGGATCCTGACTGTACCACCGGAGGAAGCCCCGGCTAACTCCGTGCCAGCAGCCGCGGTAATACGGAGGGGGCAAGCGTTGTTCGGAATCATTGGGCGTAAAGGGCGCGTAGGCGGCCTGCCAAGTCGGGTGTGAAATCCCTCGGCTCAACCGAGGAACTGCA
+
CCCCCGGGGGGGGGGGGGGGGGGGGGGGGGGGGGGGGGGGGGGGGGGGGGGGGGGGGGGGGGGGGGGGGGGGGGGGGGGGGGGGGGGGGGGGGGGGGGGGGGGGGGGGGGGGGGGGGGGGGGGGGGGGGGGGGGGGGGGGGGGGGGGGGGGGGGGGGGGGGGGGGGGGGGGGGGGGGGGGGGGGGGGGGGGGGGGGG>EFGGGGGGDGGGGGGGGGGGGGGGGGGDFEFGGFCFFGEGDGFGGGGGGGGGGGGGGGEFGGCCFCFGGGGGEEFCFGGFFFFEFGGE4??GEFFFE:>FFF*
@M03506:14:000000000-AKVR1:1:1101:4460:10775 1:N:0:38
CACTCCTACGGGAGGCAGCAGTGGGGAATATTGGACAATGGGCGAAAGCCTGATCCAGCCATGCCGCGTGTGTGAAGAAGGTCTTCGGATTGTAAAGCACTTTAAGTTGGGAGGAAGGGTTGTAGATTAATACTCTGCAATTTTGACGTTACCGACAGAATAAGCACCGGCTAACTCTGTGCCAGCAGCCGCGGTAATACAGGGGGTGCAAGCGTTAATCGGAATTACTGGGCGTAAAGCGCGCGTAGGTGGTTTGTTAAGTTGGATGTGAAAGCCCCGGGCTCAACCTGGGAACTGCATT
+
CCCCCGGGGGGGGGGGGGGGGGGGGGGGGGGGGGGGGGGGGGGGGGGGGGGGGGGGGGGGGGGGGGGGGGGGGGGGGGGGGGGGGGGGGGGGGGGGGGGGGGGGGGGFGGGGGGGGGGGGGGGGGGGGGGGGGGGGGGGGGGGGGGGGGFGGGGGGGGGEFGGGGGGGGGGGGGGGGGGGGGGGGGGG>FGGGGGGGGGGGGGGGCGEE7CFGGGGGFGGGD5CFGGGGGGGGGGGGGGG5CCGGGGGGGGGGGGGGFGFFGGGGGGGF7A9:*92/75DGFFCCFC>?FF?FF>FFF=FF
@M03506:14:000000000-AKVR1:1:1101:17747:10805 1:N:0:38
CGAACTCCTACGGGAGGCAGCAGTGGGGAATTTTGCGCAATGGGGGAAACCCTGACGCAGCAACGCCGCGTGGAGGATGAAGTCCCTTGGGACGTAAACTCCTTTCGACCCGGACGATAATGACGGTACGGGTGGAAGAAGCCCCGGCTAACTTCGTGCCAGCAGCCGCGGTAATACGAGGGGGGCAAGCGTTGTTCGGAATTATTGGGCGTAAAGGGCGCGTAGGCGGTGCGGTAAGTCACCTGTGAAATCTCCGGGCTTAACTCGGAGCCTGCAGGCGCAACTGCCGTGCTTGAGTGTG
+
CCCCCGGGGGGGGGGGGGGGGGGGGGGGGGGGGGGGGGGGGGGGGGGGGGGGGGGGGGGGGGGGGGGGGGGGGGGGGGGGGGGGGGGGGGGGGEGGGGGGGGGGGGGGGGGGGGGGGGGGGGGGGGGGGGGGGGGGGGGGGGGGGGGGGGGGGGGGGGGGGGGGGGGGGGGGGGGGGGFGGGGGGGGCFFGEGGGGGGGGGFGCGGGGGGGCEGGGGGGGGGGGGEGGGE8*:EGC=FGGCCDGGDGGGGGGGGGGG>DGGGGGFGGGGGEBFGGGGFG3).57C<6<>558FFF)<@69=
@M03506:14:000000000-AKVR1:1:1101:11463:10819 1:N:0:38
CGAACTCCTACGGGAGGCAGCAGTGGGGAGTATTGCACAATGGGCGGAAGCCTGATGCAGCGACGCCGCGTGAGGGATGACGGCCTTCGGGTTGTAAACCTCTTTCAGCAGGGACGAAGCGGAAGTGACGGTACCTGCAGAAGAAGCGCCGGCCAACTACGTGCCAGCAGCCGCGGTAAGACGTAGGGCGCGAGCGTTGTCCGGATTTATTGGGCGTAAGGAGCTCGTAGGCGGCTTGTCGCGTCGACCGTGAAAACTTGGGGCTCAACGCCAGGCTTGCGGTCGATACGGGCAGGCTAGA
+
CCCCCGGGGGGGGGGGGGGGGGGFGGGGGGGGGGGGGGGGGGGGGGGGGGGGGGGGGGGGGGGGGGGGGGGGGGGGGGGGGGGGGGGGGGGGGGGFGGGGGGGGGGGGGGGGGGGGGGGGGGGGGGGGGGGGGGGGGGGGFFGGGGGGGGGGGGGGGGGGGGGGGGGGGGGGGGGGGGGGGGGGGGGGGGGGCGGGGGG8EFGGC;CCFGGGGGGGGGGFFCFGCEEGDGGGGGDGEEGFGGGEEGGDCC:EDEFGG4DFCF3EEGGCC*:<)>**28CFDB):C)7>(/79B)5)<)07*
@M03506:14:000000000-AKVR1:1:1101:15261:10844 1:N:0:38
CGAACTCCTACGGGAGGCAGCAGTGAGGAATATTGGACAATGGGGGAAACCCTGATCCAGCCATGCCGCGTGAGTGATGAAGGCCTTCGGGTTGTAAAACTCTTTTAGATGTGACGATGATGACGGTAACATCAGAAAAAGCTCCGGCTAACTTCGTGCCAGCAGCCGCGGTAATACGAAGGGAGCGAGCGTTGTTCGGAATCACTGGGCTTAAAGCGTGCGTAGGCGGATTGGTAAGTAAGAAGTGAAATCCCAGGGCTTAACCCTGGAACTGCTTTTTAGACTGCCTGTCTGGAATTCG
+
CCCCCGGGGGGGGGGGGGGGGGGGGGGGGGGFGGGGGGGGGGGGGGGGGGGGGGGGGGGGGGGGGGGGGGFGEGGGGGGGFFGGGGGGGGGGGGGGGGGGGGGGGGGGGGGGGGGGGGGGGGGGGGGGGGGGGGGGGGGGGGGGGGGGGGGGGGGGGGGGGGGGGGGGGGGGGGGGGGGGGDGGGGGEEGGGGGGGGGGGGGGGGGDFGGGGGG9EGGG=EEGEGEGGGE=EGGGC9FGEFGGCFGGGGEGGFGGGGFGFGGFGGCGGG57?FFFGC@=FF?FFCFFF<FF>=FFF:?:=>
@M03506:14:000000000-AKVR1:1:1101:6101:10849 1:N:0:38
CGAACTCCTACGGGAGGCAGCAGTCGAGAGGCTTTGGCAATGGGGGAAACCCTGACCAAGCGACGCCGCGTGGAGGATGAAGGCCCTTGGGTTGTAAACTCCTTTTGCCGGGGAAGAAATGCGATCAGGTGAACAATCTGGTCGTTTGACGGTACCCGGCGAATAAGCTCCGGCTAACTCCGTGCCAGCAGCCGCGGTAACACGGGGGGAGCAAGCGTTGTTCGGAATCACTGGGCGTAAGGGCGTGTAGGCGGTTCGGTAAGTGGAATGTGAAATCCCTCGGCTCACCCGAGGACCTGCA
+
CCCCCGGGGGGGGGGGGGGGGGGGGGGGGGGGGGGGGGGGGGGGGGGGGGGGGGGGGGGGGGGGGGGGGGGGGGGGGGGGGGGGGGGGGGGGGGGGGGGGGGGGGGGGGGGGGCGGGGGGGGGGGGGGGGGGGGGGGGGGGFGGEGGGGGGGGGGEFGGGGGGGGGGGGGGGGGDEGGGGGGGGGGGGGFGFGGGGGEGGGGDGEEGGGGGGGFGGGCEEGGGGGGG5<EFFGGGFGGCEGGGDG>EGGFGFG=C<E@CDFDFFGGF*ACF?C7C9C)*7CBFG5>FF:FF9>@5@55@>)
@M03506:14:000000000-AKVR1:1:1101:22083:10854 1:N:0:38
CGAACTCCTACGGGAGGCAGCAGTGGGGAATTTTGCGCAATGGGCGAAAGCCTGACGCAGCAACGCCGCGTGGAGGATGAAGGCCTTCGGGTCGTAAACTCCTGTCAGGGGGGACGAAATCCCGCAAGGGAGTGACTGTACCCCCGGAGGAAGCCACGGCTAACTCCGTGCCAGCAGCCGCGGTAATACGGAGGTGGCAAGCGTTGTTCGGAATTACTGGGCGTAAAGGGCGCGTAGGCGGCAGGGCAAGGCAGGTGTGAAAGCCCCGGGCTCAGCTCGGGAACTGCATCTGAAACTGCTT
+
CCCCCGGGGGGGGGGGGGGGGGGGGGGGDEGGGGGGGGGGGGGGGGGGGGGGGGGGGGGGGGGGGGGGGGGGGGGGGGGGFGGGGGGGGGGGGGGGGGGFGGGGGGGGGGGGGGGGGGDGFEGGGGGGGEGGGGDGGGGGGFGGGGGGGGGGGGGGGGGGGD?GGGGGGGGGGGGFGGCCEDGEEGGGFGGGGGGGGGGGGGG8EEGGDEGGGFDEGGCCFGE>CCFC:EGGGGGGGGFGGGCGGEGC;>*:57CF+*9C:CGGGGGGGGG>FCGGGFC7<5@=2*79):=:6966*/766
@M03506:14:000000000-AKVR1:1:1101:20879:10877 1:N:0:38
CGAACTCCTACGGGAGGCAGCAGTGGGGAATATTGGACAATGGGCGCAAGCCTGATCCAGCCATGCCGCGTGAGTGATGAAGGCCCTAGGGTTGTAAAGCTCTTTTGTGCGGGAAGATAATGACGGTACCGCAAGAATAAGCCCCGGCTAACTTCGTGCCAGCAGCCGCGGTAATACGAAGGGGGCTAGCGTTGCTCGGAATCACTGGGCGTAAAGGGTGCGTAGGCGGGTCTTTAAGTCAGGGGTGAAATCCTGGAGCTCAACTCCAGAACTGCCTTTGATACTGAAGATCGTGAGTTCG
+
CCCCCEDFA@FFEG>C@@EFFGGEFFGGGGGGGGGGDFGF@DGGGC:@CFGGGGGGCCFGCFFCFF?FCEGEECGGFGGFGGF8,?C<CEGFEEGFFEF9EFDDF?F?FDFEEGECGCGGF9@FBFCCBFFC=BEGDD?FCF>C:FC<F:C@<CAFFGEGG@EB<FGD7FGC7F9FCCCCBFEC>FFGGGCF7<8CFCBCCC9<80<8>FGG?*;@CCFDCEECEDCCE8/**+22CGFCC?FEC/:CE++<2+27*)29C?CCFF+*+2:>F****9CC*=/<E674>**))0)).0**7
@M03506:14:000000000-AKVR1:1:1101:21687:10884 1:N:0:38
CGAACTCCTACGGGAGGCAGCAGTGGGGAATTGTTCGCAATGGGCGCAAGCCTGACGACGCAACGCCGCGTGGAGGATGAAGGTCTTCGGATTGTAAACTCTTGTTGCTCGGGACGAAAAGCTTCGACCTAACACGTCGAAGTCTGACGGTACCGGGTGAGGAAGCCCCGGCTAACTCTGTGCCAGCAGCCGCGGTAATACAGAGGGGGCAAGCGTTGTTCGGAATTACTGGGCGTAAAGGGCGCGTAGGCGGCCCGCTAAGTCGAACGTGAGATCCCCGGGCCCAACCCGGGAACTGCCT
+
CCCCCGGGGGGGGGGGGGGGGGGGGGGGGGGGGGGGGGGGGGGGGGGGGGGGGGGGGGGGGGGGGGGGGGGGGGGGGGGGGGGEGGGGGGGGGGGGGGGEFGGGGGGGFGGGGGGGGGGGGGGGGGGGGGGGGGGGGGGGGFGGGFGGGGGGGGGGGFFGCFDGGFFEGGGGGGGGGGGGGGGGGGGGGGGDGGG?>E+<FGE7@FEEGCEFFCEG55C=FEEGDE?EFGGFGGGGE59FCC=EGGECE5FGDEE3=3))2C:CED*7C9CF*:CFF)997))*209>3DBB>))0)9*)*
@M03506:14:000000000-AKVR1:1:1101:5093:10910 1:N:0:38
CGAACTCCTACGGGAGGCAGCAGTCGAGAATTTTTCTCAATGGGGGAAACCCTGAAGGAGCGACGCCGCGCGGAGGATGAAGGTCTTCGGGTTGTAAACTCCTGTCATTTGGGAACAATGCTACCAAGTTAACTGTTTGGTAGTTGATAGTACCAGAAGAGGAAGGGACGGCCAACTCTGTGCCAGCAGCCGCGGTAAGACAGAGGGGGCAAGCGTTGCTCGGAATCACTGGGCGTAAAGGGCGCGTAGGCGGGATGGCAAGTCGGTCGTGAAATCCCCCGGCTCAACCGAGGTACGTCGG
+
CCCCCGGGGGGGGGGGGGGGGGGGGGGGGGGGGGGGCFGGGGGGGGGGGGGGGGGGGGGGGGGGGGGGGGGGGGGGGGGGGGGFGGGGGGGGEGGGGGGGGGGGGGGGGGGGGGGGGGGGGGGGGGGGGGGGGGGGGGGGGGGGGGGGGGGGGGGGG7<FGGGFGGGGGGGGGGGGFGDG@FGGGGGGGGFGGGGGGGGGGGGFGGDGGGGFGFCE?EC+AEE5CG?FGGCCF5E:CEC@EGEGDE5):C<EGG5)1;F<+:*:CG7CE/5)*229995DDBEG/=6)8D>3>0*8355>E
@M03506:14:000000000-AKVR1:1:1101:20911:10934 1:N:0:38
CGAACTCCTACGGGAGGCAGCAGTGGGGAATATTGGACAATGGGCGCAAGCCTGATCCAGCCATGCCGCGTGAGTGATGAAGGCCCTAGGGTTGTAAAGCTCTTTTGTGCGGGAAGATAATGACGGTACCGCAAGAATAAGCCCCGGCTAACTTCGTGCCAGCAGCCGCGGTAATACGAAGGGGGCTAGCGTTGCTCGGAATCACTGGGCGTAAAGGGTGCGTAGGCGGGTCTTTAAGTCAGGGGTGAAATCCTGGAGCTCAACTCCAGAACTGCCTTGGATACTGAGGATCTTGAGTTCG
+
CCCCCGGGGFGGGGGGGGGGGGGGGGGGGGGGGGGGGGGGGGGGGGGGGGGGGGGGGGGGGGGGGGGGGGGGGGFGGGGGGGGGGGGGGGGGGGGGGGGGGGGGGGGGGGGGGGGGGGGGGCGGGGGGGGGGGGGGGGGGGGGGGGGGGGGGGGGGGGGGGGGGGGGGGGGEGGFGGGGGGGGGGGGGGGGFGDGGGGGGGGGGGGGGGGGGEGGFGEGGDGGGGGFCGGGEGGGGGGG:9EGGE=EGGGGG4:EGFFD<CCCCFFEGGGF@7=C77=**9?FGC?FF0D::B=FFF9??E
@M03506:14:000000000-AKVR1:1:1101:15244:10964 1:N:0:38
CGAACTCCTACGGGAGGCAGCAGTGGGGAATTTTGGACAATGGGCGCAAGCCTGATCCAGCAATGCCGCGTGAGTGAAGAAGGCCTTCGGGTTGTAAAGCTCTTTTGTCAGGGAAGAAACGGTGCGGGCTAATATCCTGCACTAATGACGGTACCTGAAGAATAAGCACCGGCTAACTACGTGCCAGCAGCCGCGGTAATACGTAGGGTGCAAGCGTTAATCGGAATTACTGGGCGTAAAGCGTGCGCAGGCGGTTTTGTAAGTCTGTCGTGAAATCCCCGGGCTCAACCTGGGAATTGCG
+
CCCCCGGGGFGGGGGGGGGGGGGGGGGGGGGGGGGGGGGGGGGGGGGGGGGGGGGGGGGGGGGGGGGGGGGGGGGGGGGGGGGGGGGGGGGGGGGGGGGGGGGGGGGGGGGGGGGGCFGGGGGGGGGGGGGGGGGGGGFGGGGFFGGGGGGGGGGGGGGGGDGGGGGGGGGGGGGGGGGGGGGGGGGGGGGGDGGEEGGGGGGGGGGGFGGGGGGGGGGFGGGEGGGGGCFGFFFEGG3CGGCCGGGGGDGDG==DDFGGGGGGGGFD?CFB*/0+:6CFD:DCCFG?:F@?4>@:@FFF<
@M03506:14:000000000-AKVR1:1:1101:18933:10989 1:N:0:38
CGAACTCCTACGGGAGGCAGCAGTGGGGAATATTGCACAATGGGCGCAAGCCTGATGCAGCGACGCCGCGTGAGGGATGACGGCCTTCGGGTTGTAAACCTCTTTCAGCACAGACGAAGCGCAAGTGACGGTATGTGCAGAAGAAGCACCGGCCAACTACGTGCCAGCAGCCGCGGTAATACGTAGGGTGCGAGCGTTGTCCGGAATTACTGGGCGTAAAGAGCTCGTAGGTGGTTTGTCGCGTTGTTCGTGAAAACTCACAGCTTAACTGTGGGCGTGCGGGCGATACGGGCAGACTGGG
+
CCCCCGGGGFGGGGGGGGGGGGGGGGGGGGGGGGGGGGGGGGGGGGGGGGGGGGGGGGGGGGEGGGGGGGGGGDCEGGGGGGGGGGGGGGGGGGGGGGGGGGGGGGGGGFFGGGGGGGGGGDCCGFFFGGGCGGGGFCCFGGGGGGFGGCEEGGGF@F77FGGGGGGGFGFFDGGDF@::<FCF,<*BE:FFDCE5:C5CFGEGGGGGGGGFF8@E58=FC?=FEFGEEGGF9C*;FEF9E=EEE5:9<=>57:FGF)02A+:E7C+:9CEBF455<>D7C)8EG)9>9F>>@>@)7:FF5
@M03506:14:000000000-AKVR1:1:1101:18849:11013 1:N:0:38
CGAACTCCTACGGGAGGCAGCAGTCGAGAATCTTCGGCAATGGGCGCAAGCCTGACCGAGCGACGCCGCGTGGAGGATGAAGGCCTTCGGGTTGTAAACTCCTGTCGAGGGGGAGGAAGTCCCGACTTGTCGGGATTGACCGATCCCTGGAGGAAGCACGGGCTAAGTTCGTGCCAGCAGCCGCGGTAAGACGAACCGTGCGAACGTTATTCGGAATCACTGGGCTTAAAGCGCGTGTAGGCGGATGGGAACGTCGGTAGTTGAAAGCCCCCGGCTCAACCGGGGAAGTGGTGCCGAAACG
+
CCCCCGGGGGGGGGGGGGGGGGGGGGGGGGGGGGGGGGGGGGGGGGGGGGGGGGGGGG@FGGGGGGGGGGFGGGGGGGGGGGGGGGGGFGGGGGGGGGGGGGGFGGGGGGGGGGEGGFGGGGGGGGGGGGGGGGEGGGGGGGGGGGGGGGGGGGGGGGGGGGGGFFDFGGGGGGGGGGGGGGGGGGGGGGGGGGGGGGGGGGG>EGGG*C7<FFC8FGGGGGGCEC8E7@CFEGGGGGGGGGGGG5ECGFCFGFFGGF47AF*<+*+965E@))1*974DFE):7)/83CF>)9)5>:3>@
@M03506:14:000000000-AKVR1:1:1101:28189:11052 1:N:0:38
CGAACTCCTACGGGAGGCAGCAGTGAGGGATATTGCACAATGGGCGCAAGCCTGATGCAGCGACGCCGCGTGGATGAAGAAGGCCTTCGGGTCGTAAAATCCTTTTGCGCGTGACGAGAAAAGGACGGTAGCGCGCGAATAAGTCTCGGCTAACTACGTGCCAGCAGCCGCGGTAAAACGTAGGAGACGAACGTTATCCGGAGTTACTGGGCGTAAAGAGCGTGCAGGCGGCTGGAGAAGTTCGGCGGGAAATACTCCGGCTTAACCGGGGGATGTCGTCGGAGACTGGCGTGCTAGAGGG
+
CCCCCGGGGFGG7FGGGGGGGGGFFFG?FEGGGGGGGGGGFFGGFEGGGGGGGFFGGGGGFGGDGD7@FGGECCGDFGECGGCC<==<D=7FFECCGG<<EFGGDFGFGDEEGGGEGCFCFDGGCGGGFGD?EGGGGGGG:FF<3<FFFGGDCFG?FG7,FFGG=F@:<FGBCFE*?<:7CFGG9;CDGEGGGGFG*<CEE>*;AGGFG655>*/A*2+2;*:ED5@EGGD>8*28*0CC?9FGEE51*:E=70+*+0C3::C0:*CDC/*01*767)**15)2*0C).9:(.5566=65B
@M03506:14:000000000-AKVR1:1:1101:3948:11058 1:N:0:38
CGAACTCCTACGGGAGGCAGCAGTGGGGGATATTGCGCAATGGGCGAAAGCCTGACGCAGCGACGCCGCGTGGGCGATGAAGGCCTTCGGGTCGTAAAGCCCTGTCGAAGGGGACGAAACGGCTCCGACCTAACACGTCGGAACCCTGACGGTACCCTTAAAGGAAGCACCGGCTAACTCCGTGCCAGCAGCCGCGGTAATACGGAGGGTGCGAGCGTTGTTCGGAATCACTGGGCGTAAAGCGCGTGTAGGTGGTCCGCCTAGGCCGATGTGAAAGCCCGGGGCTCACCCCCGGAAGGGC
+
@@9@@AFFGFGG@C,+:FGCGA<FF,F:FGE,CCCE,7@@,;E,;FC@+7@,,9,CBCFGG7:=7C7BCEEECE+@=CE<<EFC<FF?@FGFEGGC<F9F@CFCGGF7FCEF+@:FGEE:FFGGDFCF@>FEE88<FFF*1<*<<4,4CFCGGGD,?CCF9:FFF@FGGGGGGGG>CFC:C>C>EF7CCC6@>8EG5E:C?CCC***:**;:8E8/:?CE=*<2>5;82:<996EGCGD5*<+*272987FG*<*966>7***2**+/5)*0*:*9*82*/).1>09*)94(787))07>)
@M03506:14:000000000-AKVR1:1:1101:11080:11064 1:N:0:38
CGAACTCCTACGGGAGGCAGCAGCAAGGAATTTTCGTCAATGGGCGCAAGCCTGAACGAGCAACGCCGCGTGGAGGATGACGGCCTTCGGGTTGTAAACTCCTTTTCTGGGGGACGATGATGACGGTACCCTGGGAATAAGGCTCGGCTAACTCTGTGCCAGCAGCCGCGGTAATACAGAGGAGCCAAGCGTTGTCCGGATTGACTGGGCGTAAAGCGCACGCAGGCGGGTGCGCGCGTGGGGTGTGAAACCGGGCGGCTTAACCGCCCGCCGCCATCCCATACGGCGAGCCGGGAGCCAC
+
CCCCCGGGGGGGGGGGGGGGGGGGGGFGFFGGGGGGGGGGGGGGGGGGGDGGGGGGGGGGGGGGGGGGGGGGGGGGGGGGGGGGGGGGGGGGGGGGGGGGGGGGGGGGGGGGGGGGGGGGGGGGGGGGGGGGGGGCFFGGGGGGGGGGFGGGGGGGG@FGGGGGGGGGGGGGGGGGGGGGGGGGGGGGGGGGGGGGGGGGGGGGGGGFFFGEGEFGGGGGGGGEGGGGGGGGCEEG7?7*:CC5=CE7<9C7/=CCCBD3=?F+:CEC5CE:<7>**9FFC*8CC:<)()0-)0;0.0>4)
@M03506:14:000000000-AKVR1:1:1101:8797:11072 1:N:0:38
CGAACTCCTACGGGAGGCAGCAGTGGGGAATTTTGGACAATGGGGGCAACCCTGATCCAGCCATGCCGCGTGTGTGAAGAAGGCCTTCGGGTTGTAAAGCACTTTCGGACGGAACGAAATCGCGCGATCTAATAAGTCGCGTGGATGACGGTACCGTAAGAAGAAGCACCGGCTAACTACGTGCCAGCAGCCGCGGTAATACGTAGGGTGCGAGCGTTAATCGGAATTACTGGGCGTAAAGTGTGCGCAGGCGGCCGAGCAAGTCGAGTGTGAAAGCCCCGGGCTTAACTTGGGAATTGCG
+
CCCCCGGGGGGGGGGGGGGGGGGGGGGGGGGGGGGGGGGGGGGGGGGGGGGGGGGGGGGGGGGGGGGGGGGGGGGGGGGGGGGGGGGGGGGGGGGGGGGGGGGGGGGGGGGGGGGGGGGGGGGGGGGGGFGGGGGGGGGGGGGGGGGGGGGGGGGGGGGGGGGGGGGGGGGGGGGGGGGGGGGGGGGGGGGGGGGGGGGGGGGFGGEGFGGGGGGGG8E5CEGGGGGGGGGGGGGGGGGCEFFFFDGDGGDC5EGDGEGGDG<<FDEGGFGFFDGFG59<GFFG=:FF<7=<FF)9)77@;
@M03506:14:000000000-AKVR1:1:1101:20519:11122 1:N:0:38
CGAACTCCTACGGGAGGCAGCAGTAGGGAATTTTCCACAATGGGCGAAAGCCTGATGGAGCAACGCCGCGTGCAGGATGAATGCCTTCGGGTCGTAAACTGCTTTTATATGTGACGAATATGACGGTAGCATATGAATAAGGATCGGCTAACTCCGTGCCAGCAGCCGCGGTCATACGGAGGATCCAAGCGTTATCCGGAATTACTGGGCGTAAAGAGTTGCGTAGGTGGCATAGTAAGCGGACAGTGAAAGCGTGTGGCTCAACCATACACACATTGCCCGAACTGCTAAGCTAGAGTAG
+
CCCCCGGGGGGGGGGGGGGGGGGGGGGGGGGGGGGGGGGGGGGGGGGGGGGGGGGGGGGGGGGGGGGGGGGGGGGGGGGGGGGGGGGGGGGGGGGGGGGGGGGGGGGGGGGGGGGGGGGGGGGGGGGGGGGGGGGGGGGGGGGGGGGGGGGGGGGGFGGGGGGGGGGGGGGGGGGGGGGGGGGGGGGGGGGGGGFGFGGGGGGGGGGGGFEGGG>FGGGGGGGECGGGGGGFFGGGGCFDGGGGGGFCFGGFDGEGGFGGFGGFFGCCGFF:*5CC74:>CD:55>7FFGF?F7966?***
@M03506:14:000000000-AKVR1:1:1101:24776:11129 1:N:0:38
CGAACTCCTACGGGAGGCAGCAGTGGGGAATCTTGCACAATGGAGGAAACTCTGATGCAGCGACGCCGCGTGAGCGATGAAGCCCTTCGGGGTGTAAAGCTCTTTCGACGGGAACGATAATGACGGTACCCGGAGAAGAAGCTGCGGCTAACTACGTGCCAGCAGCCGCGGTAATACGTAGGCAGCAAGCGTTGTTCGGAATTACTGGGCGTAAAGAGTGTGTAGGCGGTGCTCCAAGTCTGTTGTGAAATCTGCCGGCTTAACTGGGAGGGTGCGGCGGAAACTGGAATGCTGGAGGATG
+
CCCCCGGGGGGGGGGGGGGGGGGGGGGGGGGGGGGGGGGGGGGGGGGGGGGGGGGGGGGGGGGGGGGGGGGGGGGGGGGGGGGGGGGGGGGGGGGGGGGGGGGGGGGGGGGGGGGGGGGGGGGGGGGGGGGGGGGGGGGGGGGGGGGGGGGGGGGGGGGGGGGGGGGGGGGGGGGFGGGGGGGGGGGGGGGFCGGFGGGGGGGGGGGGGGDGGEFGFGGGGFGGGGGGG88?FFFCGGC@FE:CEECF?CFF:+<C8:DDG6FFFGGGFDGEGD>ECBGGCD):7@CFBF:66*9).)09F
@M03506:14:000000000-AKVR1:1:1101:12320:11151 1:N:0:38
CGAACTCTACGGGAGGCAGCAGTCGAGAATTTTTGACAATGGGGGAAACCCTGATCGAGCGACGCCGCGTGGAGGATGAAGGTCTTCGGGTTGTAAACTCCTGTCATTTGGGAACAAGGCGCACGTATTAACTGTGCGTGCGTTGATAGTACCAGAAGAGGAAGGGACGGCTAACTCTGTGCCAGCAGCCGCGGTAATACAGAGGTCTCAAGCGTTGTTCGGATTCATTGGGCGTAAAGGGTGTGTAGGTGGCGCCGTAAGTCGGGTGCGAAATTTCGGAGCTTAACTCCGAAACTGCATT
+
CCCCCGGGGGGGGGGGGGGG<EFGGGGGGGGGGGGGGGGGGGGGGGGGGGGGGGFGGGGGGGGGGGGGGFFGEGGGGGGGGGGGGGGGGGGGGGGGGDGGGGGFGEABEEGGGGGGGGGGGGGGGGGGFECDCGGGGGFGCE@<@FFF=FGAFFGGFGGGGGGGGGFFGCCCFGDGFFGGGGGGGCFFGGGEGGGGGGFF?FGGGC@FG??F6E8CEGG?EGGGEGGGGFGGGGGGC8?9C6:C=5CCCECFFGGGGEG3732:C7CD5):)1CC+*7<*>3>?FFC/9>D>D@>**9***
@M03506:14:000000000-AKVR1:1:1101:4123:11180 1:N:0:38
CGAACTCCTACGGGAGGCAGCAGTGGGGAATTTTGCGCAATGGGGGAAACCCTGACGCAGCAACGCCGCGTGGAGGATGAAGTCCCTTGGGACGTAAACTCCTTTCGACCCGGACGATAATGACGGTACCTGCAGAAGAGGCCCCGGCCAACTCTGTGCCAGCAGCCGCGGTAAGACAGAGGGGGCAAGCGTTGCTCGGAATTACTGGGCGTAAAGGGCGCGTAGGCGGGATGGCAAGTCGGTCGTGAAATCCTTCGGCTCAACCGAAGAACGTCGATCGATACTGCTGTTCTTGAGGGTT
+
CCCCCGFGGGGGGGGGGGGGGGG<FCFCFGGGGGGGGGGGGGGGGGGG8EDFDFGGGGEGGGGGDGGDEFFGGGFGGGFGGGFGGGGGGGGGGGGGFGGFGGGFGGGGGGGGGGGGGGGC9CFGGGEGGGGAFGGGCF8DGGGGGGGGGGGG7FGGFFGGGGF?CGFG7FGGGDGGGCGFGDDCEGEGGCEGDGGF78CEE>CFGFFF>>EE5AFC?EGCEGGGCDFGGGG>EG@8?FGFGGC5CCEFFCC<C+<CCED5=C466CC)C3<>D*7E3>GCDFFEGB*9?>@DF4B=FF@B>
@M03506:14:000000000-AKVR1:1:1101:9810:11182 1:N:0:38
CGAACTCCTACGGGAGGCAGCAGCGAGGAATATTGCACAATGGAGGAAACTCTGATGCAGTAACGCCGCGTGGGGGAAGAAGACCTTCGGGTTGTAAACCTCTTTTTGTAAAGACGAGTGAGGACGGTATTTGCAGAATCAGTCTCGGCTGACTACTTGCCAGCAGCCGCGGTAAGACGTAGGAGGCGAGCGTTATCCGGATTCACTGGGCGTAAAGCGCAAGTAGGCGGTTGCACAAGCCATGTGTTAAAGCCCCTGGCTCAACTGGGGGAGGCCATGTGAGACTGTGCGACTTGAGGGG
+
@<CCCDDDGFGGGDGDDECG7CGGGGEFEFDEFFACC<<FGGGEA7:EFFAFF<FECGFGG9CFE@FGGE@CDCCGE@CG8FGDFFDFGCFGGGGFGGGCGGF?FGG=FFFDFEGGEE?C?FFCFFGFF=FAFBDGGG933=CDFFFFGGG@FFFC,,,>3:F<,<<C7CGDG@<E><:FFFGGDG7C@EGGGDEFCCEG78*<@A@@CF5>E5**++:C**:<CCCCGG=C*7E00*9**2+<FGFGC?++22595>*CF67C6:6>FD=3D3**992>DFF9C=F*-*5,07>646@7.
@M03506:14:000000000-AKVR1:1:1101:19693:11220 1:N:0:38
CGAACTCTACGGGAGGCAGCAGTGGGGAATATTGGACAATGGGCGAAAGCCTGATCCAGCAATGCCGCGTGAGTGAGGAAGGCCTTAGGGTTGTAAAGCTCTTTCGGCGGGGACGATGATGACGGTACCCGCAGAAGAAGCCCCGGCTAACTTCGTGCCAGCAGCCGCGGTAATACGAAGGGGGCGAGCGTTGTTCGGATTTACTGGGCGTAAAGGGCGCGCAGGCGGTCATTTTTGTCGAGTGTGAAAGCCCCGGGCTTAACCTGGGAACTGCGCTCGAAACGGGATGACTAGAGATCGG
+
CCCCCGGGGGGGGGGGGGGGGGGGGGGGGGGGGGGGGGGGGGGGGGGGGGGGGGGGGGGGGGGGGGGGGFGGGGGGGGGGGGGGGGGGGGFGGGGGGGGFGGGGGGGGGGGGGCGGGGGGGGGGGGGGGGGGGGGGGGGGGFCEEGGGGGGGGGGGGG>CGGGGGGGGGGGGGGGGGGGGGGGGGDGGGGGGEEGGGGEEE?FGFGGGGGECCFGGGGGGGGCGDGDGEEEE79CCECF=CGGGGFFDCGAFFDCDEFC5<ACFEFGGGF:;DC*797CCC5:EG3*.,*0.9?*/8/10>
@M03506:14:000000000-AKVR1:1:1101:2282:11231 1:N:0:38
CGAACTCCTCCGGGAGGCAGCAGTGGGGAATATTGCACAATGGGCGCAAGCCTGATGCAGCGACGCCGCGTGGGGGATGACGGCCTTCGGGTTGTAAACCTCTTTCAGCACAGACGAAGCGCAAGTGACGGTATGTGCAGAAGAAGCACCGGCCAACTACGTGCCAGCAGCCGCGGTAATACGTAGGGTGCGAGCGTTGTCCGGAATTACTGGGCGTAAAGAGCTCGTAGGTGGTTTGTCGCGTTGTTCGTGAAAACCCACAGCTTAACTGTGGGCGTGCGGGCGGTACGGGCAGACTGGG
+
CCCCCGGGG9FFGGGGGGGGGGGGGGGGGGGGGGGGGGGGFGGGGGGGGGGGGGGGGGGGGGGGGGGGGGFGGGGGGGGGGGGGGGGGGGGGGGGGGGGGGGGGGGGGGGGFGGGGGGGDGGGGGFGGGGGGGGGGCGGGFGGGGFGGGGGGGGGGG@FDGEFGFGGFGFG:<FGGFGEFCGGA<FGGFGGGGGDGCEGEFGEGGGGGGG7CFFGG:EGGGFGC+<?88CG+@CCF68<CEGG5CCGGGEAEFG?7;:DGGGGG6*+:ACC@FG:AD))>D@ECGEG51DDF3>BF>)9F)
@M03506:14:000000000-AKVR1:1:1101:12046:11235 1:N:0:38
CGAACTCCTACGGGAGGCAGCAGTCGAGAATTTTTCTCAATGGGGGAAACCCTGAAGGGGCGACGCCGCGGGGAGGATGAAGGTCTTCGGATTGTAAACTCCTGTCATTGGGGAACAACGCGTAAATATTAACTGTATTTGCGTGGATAGTGCCCGAAGGGGAAGAGACGGCTAACTCTGTGCCAGCAGCCGCGGTAAAGCAGAGGTCTCAGGCGTTGTTGGGATGCATTGGGCGAAAAGGGTGCGTAGGCGGCCCGGTCGGTCGCGTGCGAAATCCCGGGGATGACGTCCGACCCTGTCT
+
A@C<@6;6EEGG>CB+:FGEGC8F<6F:@FF6CC@666C,CCFCEGC@@,;:,:C,EF@+6++++7>++@+@BC>+B?,8??F8C,5FDG+=+BDF=AF9,,,,,:,CF9,>:<:+,<,<F@F:8>@,,3@@9,?,8,33DFFG::F93,3,373<CGF*<1**C2++=:<CB*,,,2,>:<@+3<58C8*88*/1:8+++<@6CG+*3C7+2:8*//;**;5*<**<7:FFGCD*:E3C*>0/**:*2*<*55*9E593**)*1)/)**/)1/*0*71<)7)**0*.(1.()))))0)01
@M03506:14:000000000-AKVR1:1:1101:2349:11241 1:N:0:38
CGAACTCCTCCGGGAGGCAGCAGTGGGGAATCTTGCGCAATGGACGAAAGTCTGACGCAGCGACGCCGCGTGGGCGACGAAGGCCTTCGGGTTGTAAAGCCCTGTGGGGAGGGACGAACACTGATTGTTCAAATAGGGCAGTCAGCTGACGGTACCTCCTTAGCAAGCACCGGCTAACTCTGTGCCAGCAGCCGCGGTAAAACGTAGGAGGCAAGCGTTATCCGGAGTTACTGGGCGTAAAGCGCATGGAGGCGGTTGGGCAAGTGGCGAGTGAAAGCTCCCGGCTAAACTGGGAGAGGAA
+
CCCCCGFGGDGGGGGGGGGGGGGFGGGGGGGFGGGGEDCGGGGGGGGGGGEFGGGGGGGGGGGGGGGGGGGGGGGGGGGGGGGGGGGGGGGGGGEDGGGFGGGGGFGGGGGGGGGGGGGGGGGGGFGGFFFEFGFFGGFGGGGFGFFGGGGGGFEFG@FFGDGGGGGGGGGGGGGGGGGGGGGGFGFGGGGF>EGGGEGDGFFG*CFGGGGGGGGFGCEG5<EGGGG;8CFCFFGDGEDGGG?EGGGG*7ECDEC78>7DGFDGCGGGGDGBFG79*8C4>57>=>3FFG?<@F@>)577)
@M03506:14:000000000-AKVR1:1:1101:24672:11261 1:N:0:38
CGAACTCCTACGGGAGGCAGCAGTGGGGAATCTTGCGCAATGGGCGAAAGCCTGACGCAGCGACGCCGCGTGAGGGATGAAGGCCTTCGGGTTGTAAACCTCTTTCGGCAGGGACGAAGCGAAAGTGACGGTACCTGCAGAAGAAGCCCCGGCTAACTACGTGCCAGCAGCCGCGGTAAGACGTAGGGGGCGAGCGTGGTCCGGATTTATTGGGCGTAAAGCGCGCGTAGGCGGCCGCGCAAGTCGGAGGTGAAAACCCGGGGCCCAACCTGGTAGGTGCGCTCGAGACTGTGGTGCTGGG
+
CCCCCGCFGGG;FGGGGGGG@GGFFGGDGGGGGGGGGEGDGG<FFGGGDGGGG8FGGDFGCFGGGGGDGG:@CEFECFGFG9FGGCFGGGGGGEGGGFFFFGFFGGG7FFGGGG<FGGDEGG:CFFGDFGEGGGGGGGGGFCFGFGGGFEG7CGECGFD<CFFGFGGGGGGGFGCFEGDGGF>A58ECC>EGGD*8C**C+2?C8/*<9<C@FGF>:?EGGFGCGGE?5:EFG=CC=5>**1>++:/9*5/*090?@7CDCCD5*)/7:*65*0*<CF**)).:5)*.47/59@)7**/)0
@M03506:14:000000000-AKVR1:1:1101:20009:11283 1:N:0:38
CGAACTCCTACGGGAGGCAGCAGTGGGGAATTTTGGACAATGGGGGAAACCCTGATCCAGCCATGCCGCGTGTGTGAAGAAGGCCTTCGGGTTGTAAAGCACTTTCGGACGGAACGAAATCGCGCGGGTGAATATCCCGCGTGGATGACGGTACCGTAAGAAGAAGCACCGGCTAACTACGTGCCAGCAGCCGCGGTAATACGTAGGGTGCAAGCGTTAATCGGAATTACTGGGCGTAAAGCGTGCGCAGGCGGCGTCGCAAGTCAGGCGTGAAATCCCCGAGCTCAACTTGGGAATTGCG
+
CCCCCGGGGGGGGGGGGGGGGGGGGGGGGGGGGGGGGGGGGGGGGGGGGGGGGFGGGGGGGGGGGGGGGGFGGGGGGGGGGGGGGGGGGGGGGGEGGGFGGGGDGGGGGGGGGGGGGGGGGGGGGGGGGGGGGGGGGGDGGGGGGGGGGGGGGGGGGGGFGFGGGGFCFGGGGGGGGGFG>BCGGGFFGFGGD5EEEGEGGGGCECCG8EDGGFGGCCCFCFGGGGCFGGG7FGGGGGGGGGGEGCGG55C5/7CGC;DDGG<?<7CF6DGD<CCCC;*7C3>5/;744C@DFFFFF46B>
@M03506:14:000000000-AKVR1:1:1101:27294:11291 1:N:0:38
CGAACTCCTACGGGAGGCAGCAGTGGGGAATATTGGACAATGGGCGCAAGCCTGATCCAGCCATGCCGCGTGAGTGATGAAGGCCTTAGGGTTGTAAAGCTCTTTCGCCAGGGACTATAATGACGGAACTTGGATAAGAAGCCCCGGCTAACTTCGTGCCAGCAGCCGCGGTAATACGAAGGGGCCTAGCGATGTTCGGAATTACTGGGCGTCAAGCGTGCGCAGGCGTCTTTGCAAGACAGCTGTGAAATCCCCGGGCTCGACCTTGGCACCGCATTTGTGACTTCATGTCTAGAGTCTG
+
CCCCCCFEE9FG7FG>CDFCCF@6;CE7EFGFCAFFGF8FGDFCF7FCCFGGF@F,,<EGGFGGDD<7FF:B7:EE9FGG9C@,9EFFCF?FFC7CA<EF9FEF,,8=B+@@7FB,,FEDAF?FCC+8@,C98E9F9FFGFF=7F7BF=FD@FCFFG@@<C,@B,,@C:*3>7:9;,6>,>:7**11,,<C*,4=9;C**1CEE<9+4=EB8*B*2:/=*AEE5***:/*C8+<C+<EF8A6*AE:?FDF7<F6*71>33/*)*1)+2+*+1*95*>)*0201<+**1):*-696*/9***
@M03506:14:000000000-AKVR1:1:1101:6639:11314 1:N:0:38
CGAACTCCTACGGGAGGCAGCAGTGGGGAATATTGGACAATGGGCGCAAGCCTGATCCAGCCATGCCGCGTGAGTGATGAAGGCCTTAGGGTTGTAAAGCTCTTTTACCCGGGAAGATAATGACGGTACCGGGAGAATAAGCCCCGGCTAACTTCGTGCCAGCAGCCGCGGTAATACGAAGGGGGCTAGCGTTGTTCGGAATCACTGGGCGTAAAGCGCACGTAGGCGGATCCTTAAGTCAGGGGTGAAATCCCGAGGCGCAACCTCGGAACTGCCTTGGATACTGGGGATCGTGAGTCCG
+
CCCCCGGGGGGGGGEFEGEGGGGFFGGGGGGGGGFCGGGGGFFGGGGGGGGGGGGFGGGGGGGGGGGGGGCFCFGGGGGGFGGGGGGGGGGGGGGGEGGGGGGGGGGGGGGGGGGGGCFEFGGGGGGGEFGGGGG@FCGGGDDF@FEGGGGGGFGEGGCCFGGGGGGGGGGFEEFGGGFA7FGGGGGFFGGGGGEGGEGGEGFGGC@ECFGGGGGGGGDGDGDFGEFEG>8:CFGG?F>FGF?EE/:>?EG?66EDEED5:=7:6*ACG):5DFGG*9****12+0<5975()854@48=@
@M03506:14:000000000-AKVR1:1:1101:19103:11334 1:N:0:38
CGAACTCCTACGGGAGGCAGCAGTGGGGAATCTTGCACAATGGGCGAAAGCCTGATGCAGCGACGCCGCGTGGGGGATGAAGCTTTTCGGAGTGTAAACCCCTTTCGACCCGGACGAATGCCCCGCAAGGGGACTGACGGTACGGGTATAAGAAGCCCCGGCTAACTACGTGCCAGCAGCCGCGGTAAGACGTAGGGGGCCAGCGTTGCTCGGAATTACTGGGTGTAAAGGGTTCGTAGGCGGTGCGGCAAGTCGGGAGTGAAATCTCTGGGCTCAACCCAGAGGCTGCTTCCGAAACTGC
+
CCCCCGGGGGGGGGGGGGGGGGGGGGGGGGGGGGGGGGGGGGGGGGGGGGGGGGGGGGGGGGGGGGGGGGGGGGGGGGGGGGGGGGGGGGGGGGGGGEFFGGGFGGGGGGGGGGGGGGGGFCFFEDEGGGGGGGGGGGGGGGGGGGGGGGGGGGGGGGGGGGGGGGGGFGCGGEGGGGGGGGGGGEECFGFGF88CGEGEEGGFG8CEGFGGGGEGGFGGGGC*;C<9@CCCEGC*/AFGGGGGGGEGGGGFC7EGD:D/C?:?::E*ACFF49<F4?FDDF5ACD4FBF*)985>B7*9*
@M03506:14:000000000-AKVR1:1:1101:7532:11352 1:N:0:38
CGAACTCCTACGGGAGGCAGCAGTGGGGAATATTGGACAATGGGGGCAACCCTGATCCAGCAATGCCGCGTGAGTGATGAAGGCCTTAGGGTTGTAAGGCTCTTTCGGCGGGGACGATGATGACGGTACCCGCAGAAGAAGCCCCGGCTAACTTCGTGCCAGCAGCCGCGGTAATACGGGGGGGGGCAAGCGTTGTTCGGAATTACTGGGCGTAAAGGGCTCGTAGGTGGCCAACTAAGTCAGACGTGAAATCCCTCGGCTTAACCGGGGAACTGCGTCTGATACCGGGTGGCTTGAGTTT
+
CCCCCGGGGGGGGGGGGGGGGGGGGGGGGGGGGGGGGGGGGGGGGGGGGGGGGGGGGGGGGGGGGGGGGGGGGGGGGGGGGGGGGGGGGGGGGGGGGGGGGGGGGGGGGGGDGGGGGGGGGGGGGGGGGGGGGGGGGCFGGGGGGGGGGGFGGGGGGGGGGGGGGGFGGGGGGCGGFFEGGGGGGGGGCCFEEEGCFD8CEGF6@GGDGGGGEG8FC@EE68EE5CCF?FF>CFF67?FEFFG771/9@F9:>+ACGFGGFED7C*29CGD3CDD?3)/196*<C?53(104))7))0*9*
@M03506:14:000000000-AKVR1:1:1101:29483:11359 1:N:0:38
CGAACTCCTACGGGAGGCAGCAGTGGGGAATTTTGCGCAAGGGGGGAAACCCTGAGGAAGCAACGCCGAGAGGAGGATGAAAGAACGTGGGATGTAAACTCATTTCGATCGGGACGAGGAGGACGGTACCGGAAGAAGAAGCCCCGGCTAAGGTAGGGCCAGCAGCCGCGGTAAGACGAGGGGGGCAAGCGTTGTTCGGAATTATTGGGCGTACAGGGAGGGCAGGCGGAGGGAACAGTCCGATGCGAAACCTAAGGGCTCAACCCAGCGTCTGAATGAGAAACTGTCGGGCTGGAGTAGG
+
CCCCCG9FFGFGGGCCECFGEGGGGGGGGGGGGGGCCGG:8<7@@>CFFFCFGG8,4,,BFFGFGCF:+8+83,BFEGFGG,88,,3:@:FCFEGGG9EF9,<@@FGF,<>ECGGG:41<8<*1C@BFEGGGE7F@FGGGFEFGGEGG5C8+*<09**;AECFFGFCE*:CC**++0:5/88EG58CCCGG*::*;<?CEGF80++02*882:**28=*8***2;C5:>*2/8**/*;2++/::**//?5*:5++**)*25?6:6**/*1105**+2*:**/97+9:6())(0)0.806*7
@M03506:14:000000000-AKVR1:1:1101:13042:11370 1:N:0:38
CGAACTCCTACGGGAGGCAGCAGTGGGGAATTGTTCGCAATGGGCGCAAGCCTGACGACGCAACGCCGCGTGGAGGGTGAAGACCTTCGGGTCGTAAACTCCTTTCGATCGAGACGAATGGCCTCCGGGTGAATAATCCGGAGGAGTGACGGTACCGAGAGAAGAAGCCCCGGCTAACTCCGTGCCAGCAGCCGCGGTAATACGGGGGGGGCAAGCGTTGTTCGGAATTACTGGGCGTAAAGGGCTCGTAGGCGGCCAACTAAGTCAGACGTGAAATCCCTCGGCTTAACCGGGGAACTGC
+
CCCCCGGGGGGGGGGGGGGGGGGGGGGGEGGGGGGGGGGGGFGGGGGGGGGGFGGGGGDGGGGGGGGGGGGGGGGGGGGGGGGGGGGGGGGGGGGGGGGGGGGGGGGGGGGGGGGGGGGGGGGGGGGGGGEFGGGGGGGGGGGGGEGGFGGGGGGGGGGGGGFFGGGGCFGGGGGGGGGGGGGGDGGGFFGGGGGEGGGC?FFFGGGGEGGGG5CGGEEEEFCEGG>FGFGCEFGGGGGGGGGGG6FDEEDEGGGCE>4C?CFCEFFD97E>C779CFC*28.7*7)<>FFFB:EEFFFF6
@M03506:14:000000000-AKVR1:1:1101:4574:11384 1:N:0:38
CGAACTCCTACGGGAGGCAGCAGTGGGGAATTTTGGGCAATGGGCGAAAGCCTGACCCAGCAACGCCGCGTGAGGGAGGAAATCCTTCGGGATGTAAACCTCACAAGCAAGGGAAGAGGGCTCAGGGCCGAATAAGCTTTGAGTCCGACGGTACCTTGCGTAAGCCACGGCTAACTACGTGCCAGCAGCCGCGGTAATACGTAGGTGGCAAGCGGTGTTCGGAATTATTGGGCGTAAAGGGCGCGTAGGCGGCTTGCTAAGTCGGTTGTGAAAGCCCGGGGCTCAACCCCGGAGAGTCGAC
+
CCCCCGGGGFFGGGGGGGGGGGGGGGGGGGGFGGGGGFFGGGGGGGGGGGGGGGGGGGGGGGGGGGGGGGGGGGGGGGGGGGGGGFFFGGGEGGGGGGFAEGGGGGGGGGGC@GGGGG?:FFGGGGGC:FGGEGEBEGGGFGGGAEE:FEGGG@FGGFGGEBCGGGGGGCGGGGGGGGEGCFFG:7FGCEFEEEEGGGGGG?FGG+<C86:@CE*;EC8+;5588<FFG+<8CEGGEC>FDD=CEGGGGF5C9C7DFFGFG9CEEDGGGG77>7C*97D53>EFEF<),9>>5>>@?FFE5
@M03506:14:000000000-AKVR1:1:1101:20271:11390 1:N:0:38
CGAACTCCTACGGGAGGCAGCAGTCGAGGATCTTCGGCAATGGGCGCAAGCCTGACCGAGCGACGCCGCGTGCGCGATGAAGGCCTTCGGGTTGTAAAGCGCTGTCGAGGGGGAGGAAAGCCCGCAAGGGCCTGACCTATCCCTGGAGGAAGCACGGGCTAAGTTCGTGCCAGCAGCCGCGGTAAGACGAACCGTGCGAACGTTATTCGGAATCACTGGGCTTAAAGGGCGCGTAGGCGGGCATTCAAGTCAGGGGTGAAATCGTTCGGCTCAACCGGACCAGGGCCCCTGATACTGGATG
+
CCCCCGGGGGGGGGGGGGGGGGGGGGGGGGGGGGGGGGGGGGFGGGGGGGGGGGGGGGGGGGGGGGGGGGGGGGGGGGGGGGGGGGGGGGGGGGGGFGGGGGGGGGGFGGGGGGGGGGGFGGGCGEGGGGGGGGGGGGGGGGGGGGGGGGGFGGGGGGGGGGGGGGGGGGGGGGGGGGGGGGGGEGFGECEGGGGGGGGGGGGGFG?FGFGGGGGGFGGGGF*<CFCFGGGGGGGGGGGGGG56+<+?9CECFGGDEFF6?C>EGGF*7C5>CFGFGBCCG3>EDDD373>(**/=?:@*)
@M03506:14:000000000-AKVR1:1:1101:6035:11397 1:N:0:38
CGAACTCCTACGGGAGGCAGCAGTCGAGAATTTTTCTCAATGGGGGAAACCCTGAAGGAGCGACGCCGCGTGGAGGATGAAGGCTTTCGGGTTGTAAACTCCTGTCATTTGAGAACAAGTGGGACGCAGTAACTACGCGTCCCTTGATAGTATCAGAAGAGGAAGAGACGGCTAACTCTGTGCCAGCAGCCGCGGTAATACGGGGGGGGCAAGCGTTGTTCGGAATTACTGGGCGTAAAGGGCTCGTAGGTGGCCAACTAAGTCAGACGTGGAATCCCTCAGCTTAACTGGGGAACTGCGT
+
CCCCCGGGGGGGGGGGGGGGGGGGGGGGGGGGGGGGGGGGGGGGGGGGGGGGGGGGGGGGGGGGGGGGGGCFGGGGGGGGGGGGGGGGGGGGGGGGGGGGGGGGGGGGGGGGGGGGGGGGGGGGGGGGGGGGGGGGGGGGGGGGEGGGGGGGEFFGGGGGGGGGGGGGGGGGGGGGFFGGGGGGGGGFGGGGGGGFEGGGGGGGGGGGE5EGGGGGEEEGGGGDGF6CFG7<;FGGDEDGGGGGCE:>FGGGFC*0/77CEG>CFGF6C1ABGFC<07<CGFF7+7DFFG:4D>E>@@*0)
@M03506:14:000000000-AKVR1:1:1101:13327:11404 1:N:0:38
CGAACTCCTACGGGAGGCAGCAGTGGGGAATATTGGACAATGGGGGCAACCCTGATCCAGCCATGCCGCGTGAGTGATGAAGGCCCTAGGGTTGTAAAGCTCTTTTGTGCGGGAAGATAATGACGGTCCCGCAAGAATAAGCCCCGGCTAACTTCGTGCCAGCAGCCGCGGTAATACGAAGGGGGCTAGCGTTGCTCGGAATCACTGGGCGTAAAGGGTGCGTAGGCGGGTCTTTAAGTCAGGGGTGAAATCCTGGAGCTCAACTCCAGAACTGCCTTTGATACTGAGGATCTTGAGTCCG
+
CCCCCGGGGGGGGGGGGGGGGGGGGGGGGGFGGGGGGGGGGGGGGGGGGGGGGGGGGGGGGGGGGGGGGGEEGGGGGGGGGGGGGGGFFGGGGGGGGGGGGGGGGGGGGGGGGGGGGGGGGGGGGGGGGGGGDGGGGGGGGGGGGGGGGGGGGCGGGGGGGGFGGGFGGGGFEGGGGGDGGGGGCDGGGGGGGGG?FGGGGGGGGGFGGGGEGGGGGGGGGGCECCCEEGGGFCFGGGG<+<CFEGGGGDFGFGGF;@GGGG4CGFGFGGFFGG4EGFFGC??FGFDF?D?:F?@69BF9B
@M03506:14:000000000-AKVR1:1:1101:2324:11404 1:N:0:38
CGAACTCCTCCGGGAGGCAGCAGTGGGGAATATTGCACAATGGGCGAAAGCCTGGTGCAGCGACGCCGCGTGAGGGATGACTGCCTTCGGGTTGTAAACCTCTTTCAGCAGGGACGAAGCGAAAGTGACGGTACCTGCAGAAGAAGCACCGGCCAACTACGTGCCAGCAGCCGCGGTAATACGTAGGGACCAAGCGTTGTTCGGATTTACTGGGCGTAAAGGGCGCGTAGGCGGCATGACAAGTCACTTGTGAAATCTCCGGGCTTAACTCGGAACGGCCAAGTGATACTGTCGCGCTAGA
+
CCCCCGFGG-FGGEGGGGGGGGGGGGGGGGGGGGGGGGGGGGGGGGEGGGGGGGFGEFFADFGGE7FGGGEGGGGGGGFGGGFGGGGGGGGGGGGGGGGGGGGGGGGGGCFF>DGGGEGGGDDCEGFGGGGG@FGGGGGGGGGGFGGGGGGGGGGGGGGGFGGGGGGGGGGGGEGGGGGFCFGGG:FGDF:FGGGGGDGGGGGGGCEGFDCF6EGECGDGGGEGGGEGGGGGEEGGGG>FFFFGGGGG++:7:?EDGFGGGGG**9EG9798*9*:>)99C55<C?>B)**-95F:B))0*
@M03506:14:000000000-AKVR1:1:1101:19560:11414 1:N:0:38
CGAACTCCTACGGGAGGCAGCAGTGGGGAATCTTGTGCAATGGGCGAAAGCCTGACACAGCGACGCCGCGTGCGGGAAGAAGGCCTTCGGGTTGTAAACCTCTTTCAGGAGGGACGAAGCTACTCGGGTGAATAGCCCAGAGGGTGACGGTACCTCCAGAAGAAGCCCCGGCTAACTACGTGCCAGCAGCCGCGGTAATACGTAGGGGGCAAGCGTTGTCCGGATTTATTGGGCGTAAAGAGCGTGTAGGCGGCCAGAGAGGTCAGCTGTGAAAACTAGAGGCCCAACCTCGAGACATCGG
+
CCCCCFCFGFGGED@B7FGEGEEGGAFBBFEGGFDGFGGCFCFFCFGC@ECGCE8@<CEE?CGCC@6@::F@,@FG7+C=,FDGGFGGGGCFFDECGGFGGGCEEF9EFFGCC@>F:@F7=FGFGGFGFEBD9=AFFGCC:DGGGGFF7:>CF:3?FBFGG7<CFFF:CGG7FE@F:FDFE:C<<,=EFG:FGGECCEF79C+<E58?ECE*@FCEGGE<<:5;**++<EC95AEEC8*<:EFC7::7CCCEDC=7C4/*:*200*<D0:C?*0267**0*)7**)9;4*785)53.0*)7
@M03506:14:000000000-AKVR1:1:1101:6830:11442 1:N:0:38
CGAACTCCTACGGGAGGCAGCAGTGGGGAATATTGCGCAATGGGCGGAAGCCTGACGCAGCGACGCCGCGTGGGGGATGACGGCCTTCGGGTTGTAAACCTCTTTCGCCATCGACGAAGGCCTTTGGGTTGACGGTAGGTGGAGAAGAAGCACCGGCCAACTACGTGCCAGCAGCCGCGGTAATACGTAGGGTGCGAGCGTTGTCCGGAATTATTGGGCGTAAAGAGCTCGTAGGCGGTGTGTCACGTCGATCGTGAAAACCTACAGCTTAACTGTGGGCGTGCGGTCGATACGGGCATCA
+
CCCCCGGGGGGGGGGGGGGGGGGGGGFGGGGGGGGGGGGGGGGGGGGGGGGGGGGGGGGGGGGGGGGGGGGGGGGGEFEGGGGGGGGGGGGGGGGGGGGGGGGGGGGGGGGGGGGGGGGGGGFFGGGGGGGFGGGGGGGGGGGGGGGGGGGFGGGGGGGGCGFGGFGGGFGGGGGGGGGGEECC7EFEFFGGGGGGEE>EEGEGGCEG85@CFGGGCGGGGGGGGGGGF6?CCCGGGGC:::EFFFED==**>ECCF>FGGEF+AFGGGCC7::FGGFGC5>BGE3D)()745F>5>EFF/
@M03506:14:000000000-AKVR1:1:1101:22425:11444 1:N:0:38
CGAACTCCTACGGGAGGCAGCAGTTGGGAATCTTGGACAATGGGGGAAACCCTGATCCAGCCATGCCGCGTGAGTGATGAAGGCCTTCGGGTTGTAAAACTCTTTCGACGGGGACGATAATGACGGTACCCGTAGAAGAAGCTCCGGCTAACTTCGTGCCAGCAGCCGCGGTAATACGAAGGGGGCTAGCGTTGTTCGGAATTACTGGGCGTAAAGCGCGCGCAGGCGGTCTTCCAAGTCAGTGGTGAAAGCCCGGAGCTCAACTCCGGAACTGCCATTGAAACTGTGAGACTGGAGTACG
+
CCCCCGGGGGGGGGGGGGGGGGGGGGGGGGGGGGGGGGGGGGGGGGGGGGGGGGGGGGGGGGGGGGGGGGFGGGGGGGGGGGGGGGGGGGGGGGGGGGGGGGGGGGGGGGGGGGGGGGGGGGGGGGGGGGGGGGGGGGGGGGGGGGGGGGGGGGGGGGGGGGGGGGGGGGGGGGGGGGGGGGGGGGGGGGGGGGGGGGGGGGGGGGGGGGGGGDGGGGGGGGGGGGGGGGGGGGGGGGFGGGGGGGGGEEGGCFGGEBG:6CGGGGFGGGGF:FGCF7FFGFFGGFGFFF?F??FF:)<FD
@M03506:14:000000000-AKVR1:1:1101:14405:11470 1:N:0:38
CGAACTCCTACGGGAGGCAGCAGTCGAGAATTTTTGACAATGGGGGCAACCCTGATCGAGCGACGCCGCGTGGAGGATGAAGGTCTTCGGGTTGTAAACTCCTGTCATTTGAGAACAAGGCGTGCGCGTTTACTGCGCGCACGTTGATAGTATCAGAAGAGGAAGGGACGGCTAACTCTGTGCCAGCAGCCGCGGTAATACAGAGGTCCCAAGCGTTGTTCGGATTCATTGGGCGTAAAGGGTGCGTAGGTGGCGCCGTAAGTGGGGTGTGAAATTTCGGAGCTTAACTCCGAAACTGCAT
+
CCCCCGGGGFGGGGGGGGGGGGGGGGGGGGGGGGGGGGGGGGGGGGGGGGGGGGGGGGGGGGGGGGGGGGGGGGGGGGGGGGGFGGGGGGGGGGGGFGGGGGGGDFFFEFGGGGGGGGGGGGGGDGGGGGFGGGGGGGGGGGGGGGGFFGGGCGGGGGGGGGGGGEGGGGCFGEGGG@FGGGGFGGGGG>FGGGG>EGGGGGGGGFFC0;@FF>EACEG5@EGEGCD?<FFGGGGEEGCFGGGGGCECEE9CGGG3CB5C5C>7CGGDD9E**2:+:**)1;B6+9**-271)7@57@F=6
@M03506:14:000000000-AKVR1:1:1101:19808:11482 1:N:0:38
CGAACTCCTACGGGAGGCAGCAGTGGGGAATATTGCGCAATGGGCGGAAGCCTGACGCAGCGACGCCGCGTGGGGGATGACGGCCTTCGGGTTGTAAACCTCTTTCGCCATCGACGAAGGCCTTTGGGTTGACGGTAGGTGGAGAAGAAGCACCGGCCAACTACGTGCCAGCAGCCGCGGTAATACGTAGGGTGCGAGCGTTGTCCGGAATTATTGGGCGTAAAGAGCTCGTAGGCGGTGTGGCACGTCGATCGTGAAAACCCACCGCTTAACTGTGGGCGTGAGGTCGATAGGGGGATCC
+
CCCCCGGDGGGGGGGGGEGECFGGGGGG@;CFGGGGGG:CFGGFGGEDCFGGGGGGGGGFDGCGCEEGGGEFGCFECCEFFFGFECDFGGGGECFGGFFGGGGFGGGEDEGGGGGGGEECE7@<FFGDEEECCGC*=FDFGGGGFGGGGFGA<CFCFEFCGCFGGFDFGGGFGGGFDDGGGGEGFFGG6;>A88CE>EEGC5:8:EGG:*;:+<@FGGGEGGCC?9@E+:CE*5C@EG<CEE5**3*/;12795*7357>?*C/C*:9***9*7CF:5D35))*/0>)(9)())7)))).5
@M03506:14:000000000-AKVR1:1:1101:17940:11509 1:N:0:38
CGAACTCTACGGGAGGCAGCAGTGGGGAATATTGCACAATGGGCGCAAGCCTGATGCAGCGACGCCGCGTGGGGGATGACGGCCTTCGGGTTGTAAACCCCTTTCAGCACAGACGAAGCGGAAGTGACGGTATGTGCAGAAGAAGGACCGGCCAACTACGTGCCAGCAGCCGCGGTAATACGTAGGGTCCGAGCGTTGTCCGGAATTACTGGGCGTAAAGAGCTCGTAGGTGGTTTGTCTCGTTGTCCGTGAAAACTCACCGCTCAACTGTGGTCGTGCGGGCGATACGGGCAGACCGGAG
+
CCCCCGGGGGGGGGGGGGGG8FGGGGGGGGFGGGGGGGGGGGGGGGGGGGGGGGGGGGGGGGGGGGGGGGGGGGGGGGGGGGGGGGGGGGGGGGGGGGFGGGGGGGGGGGGGCGGGGGGGGEGGGFGGGGGGGFGGGGG9<:@FFG>FGGGGDEGGGGGGGGGGBCGCFGGGGGGGG>CDGF<:C88EFFGE>E8:;*2C@>ECCFCFGF7EGC?EGGGGCC6C?EG5CECCCEFF5C:+<?CFGGD7:*2A3<F<877*/7C*/5+*+0394*2/97CCC5>C/7*7:*<>5@3))).57
@M03506:14:000000000-AKVR1:1:1101:21843:11513 1:N:0:38
CGAACACGGGAGGCAGCAGTCAGGAATATTGCGCAATGGAGGAAACTCTGACGCAGCGACGCCGCGTGGGTGATGAAGGCCTTCGGGTCGTAAAGCCCTGTCGGAGGGGAAGAAAAGCCTGCTGGCTAATATCCAGCGGGCCTTTGACGGTACCCTCAAAGGAAGCACCGGCTAACTCCGTGCCAGCAGCCGCGGTAAGACGGAGGGTGCAAGCGTTGTTCGGATTGACTGGGCGTAAAGGGCGTGTAGGCGGTTGCCCAAGTCCGAGGTGAAAGCCCGGGGCTTAGCCTCGGAAGTGCAT
+
CCCCCGGGGGGGGGGGGGGFGGGGGGGGGGDGGGGGGGGGGGGGGGGGGGGGGGGGGGGGGGGGGGFGGGGGGGGGGGGGGGGGGGGGGGGGGGGGGGGGCFFGDGGDFGGGGGGGGGEGGGGGGGGGGGGGGGGGGDGDGFGGGGGGGGGGGFGCFGGGGGGGGGGGGGGGEGGGGGGGGGCGGGGGGGGGGGGGGGGGGGGGEEGGEEGFFECCEGGG9EGGDGF+<CFFEFDCEE*AFDGGEGGDGGGGG5>DC?6C5AFF7CE)*9=9CGGFC>DG355*:@FFF>F?E>)79=FF1
@M03506:14:000000000-AKVR1:1:1101:18739:11527 1:N:0:38
CGAACTCCTACGGGAGGCAGCAGTCGAGAATTTTTCTCAATGGGGGAAACCCTGAAGGAGCGACGCCGCGTGGAGGATGAAGGTCTTCGGGTTGTAAACTCCTGTCATTTGGGAACAAGTGCCGGTACCTAACTGCTACCGGCCTGATAGTACCAGAAGAGGAAGGGACGGCTAACTCTGTGCCAGCAGCCGCGGTAATACAGAGGTCTCAAGCGTGGTTCGGATTCATTGGGCGTAAAGGGGGTGGAGGGGGCCCCGTAAGTCGGGTGTGAAATTTCGGAGCTTAACTCCGAAACTGCAT
+
CCCCCGGGFEEEGGGGGGFGGGGGGGCBGFGDEGGGFFGGGEFGCCGCCDGGFFGGGG<FFGCFGGGEFEFFE?EEEGGGGFGEBEEEGGGGGGEGGGGGGGC<BFAF?FGC:FGFFEFG9EEC:@CGGFFDG9F?FCB3==7FFC,FFFGGBFFFFCGGF7<FA:EGCE:::FFFCCA,@CCGGFFG7:FC@FB1*8+?B9C9FC?2?BBCC+;E8E8*<8E8?;C7<:<6;5:8:EF:EE*:1***;C*:D=*/:<*1/::CEDGCEGE*0?>CD641*7>6+1>F)29657D:BFF*1
@M03506:14:000000000-AKVR1:1:1101:21453:11529 1:N:0:38
CGAACTCCTACGGGAGGCAGCAGTGGGGAATTTTGGACAATGGGGGCAACCCTGATCCAGCCATGCCGCGTGAGTGAAGGAGGCCTTCGGGTTGTAAAGCTCTTTCGGCCGGGACGAAATCGCATGGGTTAATAGCTCGTGTGGATGACGGTACCGGAAGAAGAAGCACCGGCTAACTACGTGCCAGCAGCCGCGGTAATACGTAGGGTGCGAGCGTTAATCGGAATTACTGGGCGTAAAGCGTGCGCAGGCGGTTTTGTAAGCCAGATGTTAACTCCCCGAGCTGAACTTGGTAACTCCA
+
CCCCCFGGGGFGGG@FGDGGGGGFGGGGGGGGGGGGGGGFGFEFGEGGCGGGGGGGGGGGGGGGGGGGGGGFGFGGAEFG<EFGGGGGGGGEFGGGEEGGGGGGGGEDEGEEGGEGDGEGGGGCGGGFFGGDFGFGGGEGGFFGEGFCFGDGGGGCGF7:,?FCFFFE:FCEGFCFGG,FFFCGGFGFGFGFGGGGGEGFGFFGFGGGGCE>EGEGGGGGGGFC5EFGAFFCFG5*>:*AFGEGGECDECCE<E57EF4FF3:E+>55+2<90**32/9/)075*)7=?7*-6*1*1**00
@M03506:14:000000000-AKVR1:1:1101:13467:11558 1:N:0:38
CGAACTCCTACGGGAGGCAGCAGTGGGGAATTTTGGACAATGGGCGCAAGCCTGATCCAGCAATGCCGCGTGAGTGAAGAAGGCCTTCGGGTTGTAAAGCTCTTTTGTCAGGGAAGAAACGGCTACCTCTAATACAGGTGGCTAATGACGGTACCTGAAGAATAAGCACCGGCTAACTACGTGCCAGCAGCCGCGGTAATACGTAGGGTGCAAGCGTTAATCGGAATTACTGGGCGTAAAGCGTGCGCAGGCGGTTTTGTAAGTCTGTCGTGAAATCCCCGGGCTCAACCTGGGAATGGCG
+
CCCCCGGGGGGGGGGGGGGGGGGGGGGGGGGGGGGGGGGGGGGGGGGGGGGGGGGGGGGGGGGGGGGGGGFFGGFGGGGGGGGGGGGGGGGGGGGGGGGGGGGGGGEGGGGGGGGGGGGGDGGGGGGGGFFGGGGGGGGGGGGGGGGGGGGGGFGGGGGGGGGGFGGGGGGGGGGFGGGGGGFGGGGGGGGGGGGDEEGGGFG>CCGGGDGGGGGGGGGGEGFCEGGGGGG?F5FE=CDEGFDGGGGGEEE=DE79C3CFFGFFGFGGGGG>FGG+:6937>>C*8DF?G47@35?F6?:>
@M03506:14:000000000-AKVR1:1:1101:11443:11567 1:N:0:38
CGAACTCCTACGGGAGGCAGCAGTGGGGAATCTTGCACAATGGGCGAAAGCCTGATGCAGCGACGCCGCGTGGGGGATGAAGCTTTTCGGAGTGTAAACCCCTTTCGACCCGGACGAATGCCTCGCAAGAGGACTGACGGTACGGGTATAAGAAGCCCCGGCTAACTACGTGCCAGCAGCCGCGGTAAGACGTAGGGGGCCAGCGTTGCTCGGAATTACTGGGTGTAAAGGGTTCGTAGGCGGTGCGGCAAGTTGGGAGTGAAATCTCTGGGCTCAACCCCGAGGCTGCTTCCAAAACCGC
+
CCCCCGGGGGGGGGGGGGGGGGGGGGGGGGGGGGGGGGGGGGGGGGGGGGGGGGGGFGGGGEGGGGGGGG>FGGGGGEGGGGGGGGGGGGDGGGGGGGGDGGGGFFGFGGGGGGGGEGGGGGGGGGDGGGGFGGGGGGGGEGGGGGEEGGGGGGGGGGGGGGGCGGGGGGFCFGGFGFFGFCGGGGGGGGGG*;CCEDGE>EGCEEECE?@ECCEF6C?7E8C:::?7+<7E*AFEECFEFGDGGEGGEC5C*+<CE77>EF7<9CFC+:F>D5CGFFGG*0<EEB4><*0)9=**07B)7
@M03506:14:000000000-AKVR1:1:1101:2718:11569 1:N:0:38
CGAACTCCTCCGGGAGGCAGCAGTTAGGAATCTTGGGCAATGGGCGAAAGCCTGACCCAGCAACGCCGCGTGGGTGATGAAGGCCTTCGGGTCGTAAAGCCCTTTTGCACGGGAAGATAATGACGGTACCGTGCGAATAAGCCCCGGCTAACTACGTGCCAGCAGCCGCGGTAATACGTAGGGGGCAAGCGTTGTCCGGATTTATTGGGCGTAAAAGGCTTGTAGGTGGCCACGCCAAGTCGGATGTGAAATCTCCCGGCTCAACTGGGAGGGGTCATTCGATACTGGCGGGCTCGAGGCC
+
CCCCCGGGG<FGGGGGGGGGGGGFGGGGCFFGGGDGFGGGGGGGGGGGGGGGGGGGGGGGGGGGGGGGGGGGGGGGGGGGGGGGGGGGGGGGGGGGGGGGGGGGGGGGGGGGGGGGGGGGGGGGGGGGGGGGGGGGCFFGGGACGGGGGGGGGGGGGGGGGFGGGGGGGGGCGGGGGGF@GEGGGGGGGGGGDGGGGGGGGGGGFFGGGGGGGCE79EGGG=FCGGGGGGFGGGGFGEGGFCEGGCCFEGGGGGEGGFCD7C*9C7CDE0*)979:D400:*9FEFF?BD>2.>FF)5837
@M03506:14:000000000-AKVR1:1:1101:20139:11577 1:N:0:38
CGAACTCCTACGGGAGGCATCAGTGGGGAATTGTTCGCAATGGGCGCAAGCCTGACGACGCAACGCCGCGTGGAGGATGAAGGTCTTCGGATTGTAAACTCCTGTTGCCCGGGACGAAACGCCTCGACCTAACACGTCGAGGTTTGACGGTACCGGGTGAGGAAGCCCCGGCTAACTCTGTGCCAGCAGCCGCGGTAATACAGAGGGGGCAAGCGTTGTTCGGAATTACTGGGCGTAAAGGGCGCGTAGGCGGCCCTCTAAGTCGAACGTGAAATCCCCCGGCTCAACCCGGGAACTGGGC
+
CCCCCFGGGGGGGGGDEGGGGGGGGGGGGCGGGGGGGGGGGGGGGGGGGGGGGGFFGEGGGGGGGGGEGGFGGCFGGGGFGGGGGGGGGGGGGGGGGGGGGGGDGGGGGCEFGGGGGGG:F@CEGGGGGGGGGFFG,@FGGGCGFGGGDFEGGGGGFEEEF7FFGFFFCECF7::CCFF@<FGGGGGGGGFGDEEE:EGCFGCCCFGGGGGFGCGGGDG5CEG5EGFEECCF@FEEEECCCEEEG5:)/:CE):*9C>*7+22<C575*/*)**2<<9>)9B>*:9*)39>637:@66)))
@M03506:14:000000000-AKVR1:1:1101:2122:11586 1:N:0:38
CGAACTCCTCCGGGAGGCAGCAGTGGGGAATCTTGCACAATGGAGGAAACTCTGATGCAGCGACGCCGCGTGAGCGATGAAGCCCCTCGGGGTGTAAAGCTCTTTCGACGGGAACGATAATGACGGTACCCGAAGAAGAAGCTGCGGCTAACTACGTGCCAGCAGCCGCGGTAATACGTAGGCAGCAAGCGTTGTTCGGAATTACTGGGCGTAAAGAGTGCGTAGGTGGTGCTCTAAGTCTGTTGTGAAATCTCCCGGCTTAACTGGGAGGGTGCGGCGGAAACTGGAGTGCTTGAGGGTG
+
CCCCCGGGF-6CFGGGGGGGECFFGGFEGEFEEGFGGGEFCCFFGGEGGAFGDCAFGGGGGGGGGGF@FGGGCEGGGGGGGGG<FGGCFGDGEFGGGGFGGCGGFD>CCFGGDEGDG@FCFGGFFCFFGAFGGDCCFFGGGGGFGGGGDGGFGGGGGGG>EFCCGECEGGE<CBFFGF<FFGGFGGGFFCGGDEE8CEGG5CFEDCGGGFGEGGFG@CFGCGGCGGGCFG5F+<993<*<CF7:<777C?FCCC99CBGD5CC02:<4**:@CG3>DEGG<307<@G::C426*/59?>>@
@M03506:14:000000000-AKVR1:1:1101:25696:11635 1:N:0:38
CGAACTCCTACGGGAGGCAGCAGTGGGGAATATTGGACAATGGGGGCAACCCTGATCCAGCCATGCCGCGTGAGTGATGAAGGCCCTAGGGTTGTAAAGCTCTTTTGTGCGGGAAGATAATGACGGTACCGCAAGAATAAGCCCCGGCTAACTTCGTGCCAGCAGCCGCGGTAATACGAAGGGGGCTAGCGTTGCTCGGAATCACTGGGCGTAAAGGGTGCGTAGGCGGGTCTTTAAGTCAGGGGTGAAATCCTGGAGCTCAACTCCAGAACTGCCTTTGATACTGAAGACCTTGAGTCCG
+
CCCCCGGGGGGGGGGGGGGGGGGGGGGGGGGGGGGGGGFGGGGGGGGGGGGGGGGGGGGGGGGGGGGGGGGGFCFGGGGGGGGGGGGGGGGGGGGFGGDFGGGGGGCGFGGGGGG@FGGGGGGGGGGFGFGG:CGGGGGGFDGGG+FFG@FGGGGGG7*DFFGGFGGGGGDGCGGG,<B,CFECC@FCGG7CCEGCGGGGDFGGG?+AFCEGGEFF?EGGD5/;CE6?EGC*;CGGE+*33CGGGEGGFCFFG+9CF>79CF7?7*<7+*2)****29*:?B@7<*>6)0)(009*)19*7
@M03506:14:000000000-AKVR1:1:1101:22073:11647 1:N:0:38
CGAACTCCTACGGGAGGCAGCAGTGGGGAATTTTTCGCAATGGTGGAAACCCTGACGAAGCAACGCCGCGTGGAGGATGAAGGCCTTCGGGTCGTAAACTCCTGTCGACTGGGACGAACGCTATTGGGCCCAATACGCCCGATAGTCGACTGTACCGGTGGAGGAAGCCACGGCTAACTCTGGGCTAGCAGTCGCGGTAATACAGAGGTGGCAAGCGCTGTTCGGAAGTAGTGGGCGTAATGGGCGCGTAGGCGGTCTTGTCAGTCCCTTGGGAAATCCACCTGCTCAACTGGGGAGCGGC
+
AA6A<C9CFF<F@7;+6FF7FCEEFF,@,@<,CCDC:@EG@@F6CB8C@C,8E@@<,,@FD@DE7:@F>F>:+?C?,4,,<,,=<,,5<+=4+46B4FD9A<E=B8++8++,,8,@=:+3B+++<8,3,:C+B,<>>7+@+@+>F37<C3**,3735:**1>,*1@3,624CF>CFCFF9C,,+*+**5>F,?1*:*::5+00@CFFG@8EGF6CFGGDGGF+;8C8*3<+AFGGDGC)/*20**1:7:7E57*:9:5:C++*+2*363:E:*99*:/***).2*)**57*5))..0))))
@M03506:14:000000000-AKVR1:1:1101:8192:11655 1:N:0:38
CGAACTCCTACAGGAGGCAGCAGTGGGGAATTTTCCGCAATGGGCGAAAGCCTGACGGAGTGACGCCGCGTGTGGGACGAAGGCCTTCGGGTCGTAAACCACTGTCAGTGGGAAAGATGGGTGTCGGCGCGATAACCGCCGGCATTTGACGGTACCTGCAGAGGAAGCCCCGGCTAACTCTGTGCCAGCAGCCGCGGTAAGACAGAGGGGGCAAGCGTTGCTCGGAATTACTGGGCGTAAAGGGCGCGTAGGCGGGATGGCAAGTCGGTCGTGAAATCCCCCGGCTCAACTGAGGACCGTG
+
CCCCCGGGGGGGGG@CFGGGGGGCFFGGGGGEGGGEFGGGGGGGGGGGDGFGGFFGGDEGGGGGGGGGGGGGGGGGGGGGGGGGFCBFGGDEGGCFGGGGGGGGFFEGEEFGFGGGG<DFFFGGGGEGGGGGGEGF8FGGGGGGEGGGGGGGGFEGGGGFGGFFDFGGFGGGGGG>FGC2?FGGGGGGGFFFGGEDGGGEGCGGDGFGGGEE5ECGGGGECCEED8EGCCGGGFF=>CCE5<?5=CCC?7/=C=:D*7DFFF*::::D:DG:CC*<:@F4*)8*575*.*15=6>F))8>)
@M03506:14:000000000-AKVR1:1:1101:23053:11665 1:N:0:38
CGAACTCCTACGGGAGGCAGCAGTGGGGAATTTTGCGCAATGGGCGAAAGCCTGACGCAGCAACGCCGCGTGTGTGATGAAGGTCTTCGGATCGTAAAGCACTTTCGACCGGGACGAATATCCGTTGGCTAACATCCAACGGTTTGACGGTACCGGGAGAAGAAGCACCGGCTAACTCTGTGCCAGCAGCCGCGGTAATACAGAGGGTGCAAGCGTTGTTCGGAATTATTGGGCGTAAAGCGCGTGTAGGCGGCTTTGCAAGTCGGGTGTGAAAGCCCTCAGCTCAACTGAGGAAGTGCGC
+
CCCCCGGGGGGGGGGGGGGGGGGGGGGGGGGGGGGGGGGGGGGGGGGGGGGGGGGGGGGGGGGGGGGGGGCFCEFGGGGGGGGGGGGGFGGGGGGGGGGGGGGGGGGGGGGGGGGGGGGGGFGFFGGGGGGGGGGGGGGGGGGGGGGGGGG:FGGGGGGGGGGGGGGFGGFGGGGGGGGFFG9CFGFFGGGGGGGEGGGFGGGGGGGGEGGGGED**:;EGGC>;CCEGFFGGGEGGEFGGGGG7CCCFGFGDGEDCFGFGGGGGGG7ED=8>7C?C)*1/)/<+*2;2<B>3975)**87
@M03506:14:000000000-AKVR1:1:1101:20870:11668 1:N:0:38
CGAACTCCTACGGGAGGCAGCAGTGGGGAATATTGGACAATGGGCGCAAGCCTGATCCAGCCATGCCGCGTGGATGATGAAGGCCCTAGGGTTGTAAAGTCCTTTCGGCGGGGAAGATAATGACGGTACCCGCAGAAGAAGCCCCGGCTAACTCCGTGCCAGCAGCCGCGGTAATACGGGGGGGGCAAGCGTTGTTCGGAATTACTGGGCGTAAAGCGCGCGCAGGCGGTTTTTCAAGTCAGTGGTGAAAGCCCGGAGCTCACCTCCGGAACTGCCATTGAAACTGTGAAACTTGAGGAGG
+
CCCCCGGGGGFGDGGDGGGGGGGGGGGGGGGGGGGGGGGGFGFGGGGGGGGGGGGGGGGGGGGGGGGGGGGCGFCEFGGGGGGGGGGGGGGGGEGGGGGGDGGFGGGGGGGGGGGGGGGGGGGGGGGGGG<BFGDBFGGGGGFGGGGDGGGGEGGGGFGGCGGGGFGGGGGFEG,?F<FFCEEGGGCFF58*;CEF<ACE58EFGF7CF8CEGC@FF*:CEEG*:ED8C8?8FGCF:FFC?F99C+7CG7CGGG=<8>C4CF*2+>*77<C3C7*:>4C77F=C9@*1.?4<F?**9?))0
@M03506:14:000000000-AKVR1:1:1101:8499:11679 1:N:0:38
CGAACTCCTACGGGAGGCAGCAGTGGGGAATCTTGCGCAATGCGCGAAAGCGTGACGCAGCAACGCCGCGTGAGGGAAGAAGGCCTTCGGGTTGTAAACCTCTTTCAGTTGGGACGAAGCCTCGGCGGTTAATACCCGTCTGAGGTGACGGTGCCTTCAGAAGAAGCCCCGGCTAACTACGTGCCAGCAGCCGCGGTAATACGTAGGGGGCAAGCGTTGTCCGGAACCATTGGGCGTAAAGCGCGTGTAGGCGGCTCAGTAAGTCCGCTCTGAAAGCCCGGGGCTCAACCCCGGGAGGCGG
+
CCCCCGGGGFGGGGGGGGGGGGGGGGGGGGGGGGGGGGGGGGGGGGGGGGGGGGGGGGGGGGGGGGGGGGGGGGGGGGGGGGGGGGGGGGGGGGGGGGGGGGGGGGGGGGGGGGGGGGGGGGGGGGGGGGGGGGEFGGGGGGGGGGGGGGGGGGGGGGGDGGGGGGGGGGGGGGDEEGGGGGG>FGGGGGGGGGGGEGG7EGG<@FGGGGGGGGGGGEEGGFGGDEGGGGGGGGGGGGDFGGGGGGGCFEGGGEGC5?GCC<CGGGGG=77=CFCEFFFDCDDGCFGFFGFFBF58;3:BE
@M03506:14:000000000-AKVR1:1:1101:11155:11681 1:N:0:38
CGAACTCCTACGGGAGGCAGCAGTGGGGAATTTTGCGCAATGGGGGAAACCCTGACGCAGCAACGCCGCGTGGAGGATGAAGCCCCTTGGGGTGTAAACTCCTTTCGACCGGGAAAATAATGATGGTACCGGTGGAAGAAGCACCGGCTAACTCTGTGCCAGCAGCCGCGGTAATACAGAGGGTGCGAGCGTTGTTCGGAATTATTGGGCGTAAAGGGCGCGTAGGCGGCGTTGTAAGTCACCTGTGAAACCTCTGGGCTTAACTCAGAGCCTGCAGGCGAAACTGCAATGCTGGAGGGTG
+
CCCCCGGGGFFFGGGGGGGGGGGGGGGGGGGGGGGGGGGGGGGGGGGGGGGGGGGGGGGGGGGGGGGGGGGGGGGGGGGGGGGGGGGGGGGGGGGGGGGGGGGGGGGGGGGGGGGGGGGGGGGGGGGGGGGGGGGGGGGGGGGGGGGGGGGGGGGGGFGGGGGGGGGGGGGGGGGGGGGGGGGGGGGDGGGEGEGGGGGG>FDGFFGFGGDEEEGGGGGGGGGGGGGGGGGGEECGGGGGGFCCFGGGFGGCCFFGFFDFG?*?EFGGGFGFFGFCF>GGDEFGEFGF<7906@F4FF>0>
@M03506:14:000000000-AKVR1:1:1101:19017:11718 1:N:0:38
CGAACTCCTACGGGAGGCAGCAGTGGGGAATCTTGCACAATGGGCGAAAGCCTGATGCAGCGACGCCGCGCGAGTGATGAAGGCCTTCGGGTTGTAAAGCTCTGTGGAGGGGGACGAATAAGCATTGGCTAATATCCAATGTGATGACGGTACCTCTTTAGCAAGCACCGGCTAACTCTGTGCCAGCAGCCGCGGTAAGACAGAGGGTGCAAACGTTGTTCGGAATTACTGGGCGTAAAGCGCGTGTAGGCTGCTTGGAAAGTCGGATGTGAAAGCCCTGGGCTCAACCTAGGAAGTGCAT
+
CCCCCGGGGGGGGGGGGGGGGGGGGGGGGGGGGGGGGGGGGGGGGGGGGGGGGGGGGGGGGGGGGGGGGGGGGGFGGGGGGGGGGGGGGGGFGGGGGGGGGGGGGGGFGGGGGGGGGGGGGGGGGGGGGGGGGGGGGGGGGGGGGGGGGGGGGGGGGGGGGGGGGGGGGGGGGGGGFGGGGGGGGGGGGGGGGGGGGGGGGGGGGGGGGGGFGGGFGGGGGGGGGGGGGGGGGGGGDCCGFGGGGEEGGGGGGG6FGFGF?FGGGGCGGDGFGGFGGFGGGFFCFFF@:F?BFFBFFFF?*
@M03506:14:000000000-AKVR1:1:1101:10873:11740 1:N:0:38
CGAACTCCTACGGGAGGCAGCAGTGGGGAATCTTGCGCAATGGGCGAAAGCCTGACGCAGCCATGCCGCGTGAATGATGAAGGTCTTAGGATTGTAAAATTCTTTCAGCAGGGACGATAATGACGGTACCTGCAGAAGAAGCCCCGGCTAACTTCGTGCCAGCAGCCGCGGTAATACGAAGGGGGCTAGCGTTGCTCGGAATCACTGGGCGTAAAGCGCACGTAGGCGGATTGTTAAGTCAGGGGTGAAATCCTGGAGCTCAACTCCAGAACTGCCTTTGATACTGGCGATCTTGAGTCCG
+
CCCCCGGGGGGGGGGGGGGGGGGFGGGGGGGGGGGGGGGGGGGGGGGGGGGGGGGGGGGGGGGGGGGGGGFGFGGGGGGGGGGGGGGGGGGFFGGGGGGGGGGGGGGGGGGGGGGGGGGGGGGGGGGGGGGGGGGGGGGGGGGGGGGGGGGGGGGGFGDGGGGGGGGGGGGEGGGGGGGGGGGGGGGGGGG<FGGGGGGGGGGGGFFGGGGGDEGGFGGGGGCC8EFEG58EFGGGCFF7FGGGGCEFGCE<FFGGG>496?DGGG<<CC6>7CC?6BGGGFFGGFGF9D><5BFF@99F>
@M03506:14:000000000-AKVR1:1:1101:4332:11743 1:N:0:38
CGAACTCCTACGGGAGGCAGCAGTGGGGAATTGTTCGCAATGGGCGCAAGCCTGACGACGCAACGCCGCGTGGAGGATGAAGGTCCTCGGATTGTAAACTCCTGTTGCCCGGGACGAAAAGTCTCGACCTAACACGTCGAGATCTGACGGTACCGGGTGAGGAAGCCCCGGCTAACTCTGTGCCAGCAGCCGCGGTAATACAGAGGGGGCAAGCGTTGTTCGGAATTACTGGGCGTAAAGGGCGCGTAGGCGGCCTTCTAAGTCGAACGTGAAATCCCCGGGCTCAACCCGGGAACTGCGG
+
CCCCCGGGGGGGGGGGGGGGGGGGGGGGGGGGGGGGGGGGGGGGGGGGGGGGGGGGGGGGGGGGGGGGGGGGGGGGGGGGGGGGGGGGGGGGGGGGGGGGGGGGGGGGGFGGGGGGGGGGGGGGGGGGGGGGGGGGGGGGGGGGFGGGGGGGGGGGGGGGGGGGGGFCGGEGGDGFEGGGGGGGGFGGDGGGGGGCEGGFGGGGGGGGGGGGG5C;ACGFFGGGCF8?9ECCFGGGGC7E?C5CEGEDCGGGGGE7@FG=9E>FGDG45>F>CDGGGF:CDFE5C*0)4C)37:BF?F?5)
@M03506:14:000000000-AKVR1:1:1101:24431:11744 1:N:0:38
CGAACTCCTACGGGAGGCAGCAGTCGAGAATTTTTCTCAATGGGGGAAACCCTGAAGGAGCGACGCCGCGTGGAGGATGAAGGTCTTCGGATTGTAAACTCCTGTCATTGGGGAACAAGGTGTATACGTTAACTGCGTGTGCATTGATAGTACCCGAAGAGGAAGAGACGGCTAACTCTGTGCCAGCAGCCGCGGTAATACAGAGGTCTCAAGCGTTGTTCGGATTCATTGGGCGTAAAGGGTGCGTAGGCGGCGCGGTAAGACGGGTGGGAATTCTCGGGGCTTAAATCCGAAACTGCAT
+
CCCCCGGGFAFGGGGEGFEEFGGGGGEFFGGFGGGF<AF9FFGGG>@FGGFEGGF8AFFGGGDGGGCGGGGGC?FFGCFFGFGGEFGGGGGGGF?FFDADFGGGCBFFGGFGGDGGGFG?FCFFGFFEFFFFGGGF@FGG<F9FFA,FGGG<<,<FGE++<DF7FGG:FEGGGEFGFD9AFF9FCGFCFGFCEEGF>*CFEEFGGGGCC+2B9BE:5C3@F5?EGCFF9FF+AGCE7C5C:/:=E5:*15CEDEGGC@DD=F*2*/:)7)*77**3:BG33:.:7;F*)*)45)))1**71
@M03506:14:000000000-AKVR1:1:1101:18967:11763 1:N:0:38
CGAACTCCTACGGGAGGCAGCAGTGGGGAATCTTGCGCTAATGCGGGAAACCGTGACGCAGCGACGCCGCGTGAGGGAAGAAGGCCTTCGGGTTGTAAACCTCTTTCAGGAGGGACGAAGCCACTCGGGTTAATAGCCCAGAGGGTGACGGTACCTCCAGAAGAAGCCCCGGCTAACTACGTGCCAGCAGCCGCGGTAATACGTAGGGGGCAAGCGTTGTCCGGATTTATTGGGCGTAAAGAGCGTGTAGGCGGCTAGATAGGTCCGTTGTGAAAACTCGAGGCTCAACCTCGAGACGTCG
+
CCCCCGGGGGGGGGGGGGGGGGGGGGGGGGGGGGGGGGGGGGGGGGGGDGGGGGGGGGGGGGGGGGGGGGGGGGGGGGGGGGGGGGGGGGGGGGGGGGGGGGGGGGGGGGGGGGGGGGGGGGGGGGGGDFGGGGGGGGGGGGGGGGGGGGGGGGGEFGGGGGGGGGGFGGGGGGGGGGGGGFGGGGGGGGGGGGGGGGGGGGG9@CEEGGG>CFDGG=ECGGGGE58<9FCF+A8C*:>EGFGGG5EGFGGGGG55/76CCFCF?>EGC7>BD77AF?C<<BEC*06@7904>).5:B>7>
@M03506:14:000000000-AKVR1:1:1101:6061:11775 1:N:0:38
CGAACTCCTACGGGAGGCAGCAGTGGGGAATTTTGGACAATGGGCGCAAGCCTGACGACGCAACGCCGCGTGGAGGATGAAGACCTTCGGGTCGTAAACTCCTTTCGATCGAGACGAACAGCCTCCGGGTGAACAATCCGGAGGTTTGACGGTACCGAGAGAAGAAGCCCCGGCTAACTCCGTGCCAGCAGCCGCGGTAATACGGGGGGGGCAAGCGTTGTTCGGAATTACTGGGCGTAAAGGGCTCGTAGGTGGCCAACTAAGTCAGACGTGAAATCCCTCGGCTTAACCGGGGAACTGG
+
CCCCCGGGGGGGGGGGGGGGGGGFGGGGGGGGGGGGGGGGGGGGGGGGGGGGGGGGGGGGGGGGGGGGGGGGGGGGGGGGGGGGGGGGGGGGGGGGGGGGGGGGGGGGGGGGGGGGGGFGGGGGGGGGGGGGGGGGGGGGGGGGGGGGGGGGGGEGGGGGGGGGGGGGGGGGGGGEGGGGGGGGGGGGGGGGGGGGGGGGGGGGGGGGGGGGGGGGGEGEGGGGGGGGCCFFFGGGGGGGGGGGG=FD/:CGGGFFGFGFGGGFCGGGDGG><5FCFFGF45<EE<D?<776>BEFFF44)
@M03506:14:000000000-AKVR1:1:1101:27778:11790 1:N:0:38
CGAACTCCTACGGGAGGCAGCAGTCGAGGATCTTCCGCAATGGGCGAAAGCCTGACAGAGCGACGCCGCGTGTGGGATGAAGGCCTTCGGGTTGTAAACCACTGTCACTCGTTATGAAAGGATCCGGTGTTAACAGCATCGGGAACTGACAAAGGCGAGAGAGGAAGCCACGGCTAACTTCGTGCCAGCAGCCGCGGTAAGACGAAGGTGGCGAGCGTTGTTCGGAATCACTGGGCATAAAGCGCACGTAGGCGGAGAGGTAAGTCGGGTGTGAAATCACTCGGCCCAAGCGAGGTATGTC
+
CCCCCGGGGGFCGDGGGGGGGGGGGGGGGGGGGGGGGGCCEGGFGGGGGGFDEGGGFGFGGEGGGGEGGGGGGGGGGGGGFGGGGGGGGEGGD=FEFCE<FGGFGGGGGFG<FFGGGGGGFC9DFEEBF+7DFGFGGGGGDEEEFFGDC:<@7DC>FFGGGGGDGGGFGGGCECEGDDG@CG<F7<<CEGGGG7ECCE@CFF+*CEGG++CE*CCEGC;?CFCEDGEF6+<E06@CECFGGGG57*21**:C7EC):7/>?E>6+*:9=*:5**2+28:*:4<=C)933*0(73))**0**
@M03506:14:000000000-AKVR1:1:1101:24483:11792 1:N:0:38
CGAACTCCTACGGGAGGCAGCAGTTGGGAATCTTGGACAATGGGGGAAACCCTGATCCAGCCATGCCGCGTGAGTGATGAAGGCCTTCGGGTTGTAAAACTCTTTCGACGGGGACGATAATGACTGTACCCGTAGAAGAAGCTCCGGCTAACTTCGTGCCAGCAGCCGCGGCAGGACGGAGGGGGCCAGCGTTTTTCGGAATTACTGGGTGTAAAGGGTTCGGAGGCGGAGGGGCAAGTCGGGAGTGAAATCCCTGGGCTCAACTCAGAGACTGCTTCCGAAATGGCTGTGCTGGAGTGTG
+
@CC9<6CC<@CFFGCCE>CFEGGE@EF+EFF@@,C6FF,,CFC@F7@7@@,BC,C,CEEFGCFGD<FF:@8CEGCF<,9CF<FEF<,CCF7C8==?A<A<<<?A<,49BC:FGCG+4+8=5,5,,C?FGGGCFBFGGGGDCA8F>7:+3>BFFFG::D+DGFC<FCE@@@*>F*11=C*4=F1<**:@CEGCE8*;@E5E5@::+23CC@*C<:3AFG6;*1*2::**/**2/5*1*2*<C>5*/***3<+0*3+*8;C5=94*+2<799::77C+019953</+/00-9/)1600)9>FF
@M03506:14:000000000-AKVR1:1:1101:7590:11815 1:N:0:38
CGAACTCCTACGGGAGGCAGCAGTGGGGAATTTTGGACAATGGGCGCAAGCCTGATCCAGCCACTCCGCGTGCAGGATGAAGGCCCTCGGGTTGTAAACTGCTTTTGTACGGAACGAAAAGGCTCTGGTTAATACCTGGAGCTGATGACGGTACCGTAAGAATAAGCACCGGCTAACTACGTGCCAGCAGCCGCGGTAATACGTAGGGTGCAAGCGTTAATCGGAATTACTGGGCGTAAAGCGTGCGCAGGCGGTGATGTAAGACAGGTGTGAAATCCCCGGGCTTAACCTGGGAACTGCA
+
CCCCCGGGGGGGGGGGGGGGGGGGGGGGGGGGGGGGGGGGGGGGGGGGGGGGGGGGGGGGGGGGGGGGGGGGGGGGGGGGGGGGGGGGGGGGGGGGGGGGGGGGGGGGGGGGGGGGGGGGGGGGGGGGGGGGGGGGGGGGGGGGGGGGGGGGGGGGGGGGGGGGGGGGGGGGGGGGGGGGGGGGCFGGGGGGGDEGCCEFFGGEFGGGGGGGGGGGGGGDGGCEGGGGDFDGGGGGGGGGGGGGDEGGGC=EGGGGFFGGGGGGGGGFFGGDD>FFF:9FDEFGG>DF>:6<:F>FFFF?/
@M03506:14:000000000-AKVR1:1:1101:8811:11816 1:N:0:38
CGAACTCCTACGGGAGGCAGCAGTCGAGAATAGTTCGCAATGGACGAAAGTCTGACGATGCGACGCCGTGTGAACGATGAAGGCCTTCGGGTTGTAAAGTTCTGTCGCCTGGGAACAAGGTTATGGGAAGAATATTCTTATAGCTTGAGGGTACCAGGAAAGGAAGCACCGGCTAACTCCGTGCCAGCAGCTGCGGCAATACGGAGGGTGCAAGCGTTAGTCGGAATTACTGGGCGTAAAGGGTGCGTAGGCGGGGATGTAAGTCATATGTGAAATACTGAAGCTCAACTTCAGCTGTGCA
+
CCCCCGGGGGGGGGGGGGGGGGGGGGGGGFGGGGGGGGGGGGGGGGGGGGGGGGGGGGGGGGGGGGGGGGGGFFGGGGGGGGGGGGGGGGGGGGGGGGGGGGGGGGGGGGGGGGGGGGFG=FGGGGGFGGGGGGGGGGGGGGGGGGGGGGGGGGGGGGGGGGGGGGGGGGGGGGGGGGGGGGFGGGGGGGGGGGGGGGGGGGGGFGGGEGGFGGGGGEGGGGGGGGGGGGGGGGGGCEGGGGGGGCEDEGE+9EEG8)CDF7C+<:?F+:</2?D?CFF7DBFFCFG?<GFAFFB=FFFF8
@M03506:14:000000000-AKVR1:1:1101:11964:11821 1:N:0:38
CGAACTCCTACGGGAGGCAGCAGTCGGGAATTTTGCGCAATGGACGAAAGTCTGACGCAGCAACGCCGCGTGAGGGATGACGGCCTTCGGGTTGTAAACCTCTTTTGTCGGGGACGATGATGACGGTACCTGACGAATAAGCCACGGCTAACTACGTGCCAGCAGCCGCGGTAATACGTAGGTGGCAAGCGTTGTCCGGATTTACTGGGCGTAAAGAGCGCGCAGGCGGTCGTTCAAGTCGCGTGTGAAAGCCCCCGGCCCAACTGGGGAGGGTCACGCGATACTGATCGACTCGAAGGCA
+
CCCCCGGGGGGGGGGGGGGGGGGGGGGGGGGGGGGGGGGGGGGGGGGGGGGGGGGGGGGGGGGGGGGGGGGGGGGGGGGGGGGGGGGGGGGGGGGGGGGGGGGGGGGGGGGGGGGGGGGGGGGGGGGGGGGGGGGGGGGGGGGGGGGGGGGGGGGGGGGGGFGGGGGGGGGEFGGGGGFFCFGGGGGFGGGGGGEGGGG>CEFGGECFFGGGGGGGGGGEGGGGGGGGG:CEEGGGFGF9CEC=ECGGGFG?FGEGED3)/A<C7CFCGCEFG7CFF><<9)8E?@7*.*)(0.5).7:))
@M03506:14:000000000-AKVR1:1:1101:21428:11843 1:N:0:38
CGAACTCCTACGGGAGGCAGCAGTGGGGAATTTTGGACAATGGGCGCAAGCCTGATCCAGCAATGCCGCGTGAGTGAAGAAGGCCTTCGGGTTGTAAAGCACTTTTGTCCGGAAAGAAAACCTCTGCCCTAATACGGCGGGGGGATGACGGTACCGGAAGAATAAGCACCGGCTAACTACGTGCCAGCAGCCGCGGTAATACGTAGGGTGCAAGCGTTGATCGGAATTACTGGGCGTAAAGCGTGCGCAGGCGGTTCGTTAAGCCAGATGTGAAATCCCCGGGCTTAACCTGTGCACGGCC
+
CCCCCGGGGGGGDGGGGGGGGGGGGGFEC7FFGGGGFFGGGGFEDFGD+@FGGEGGGGFGEFCFEFC+FFGECEFGGGGGFFFFGGGGGGGGGGGGGDAF?FFGGFAFGGGG@@FFD@GGGGGGGEGGGGFFGCFC@F@F7@E>?GGDFGEED*A>*:>EG6<+<CFFFE:CE*/+<7+::28@8F+*00;CC>CE88;9CC8<+AEEGD589EFGGG5*<@C8;88E0<F9+:=E51**<CGGC5:58E=EGE5C?59C**:++*:9+*<=*27<DFD3))7*:4**.094*/**90).)
@M03506:14:000000000-AKVR1:1:1101:19935:11845 1:N:0:38
[truncated: 39,035,109 more chars]
