# Supplementary material for: Differential responses of the acidobacterial community in the topsoil and subsoil to fire disturbance in Pinus tabulaeformis stands
Source: PeerJ. 2019 Dec 11;7:e8047. doi: 10.7717/peerj.8047 (PMC6911345; doi:10.7717/peerj.8047)
Supplement: Supplemental Information 23 — M, moderate severity; B, represents a repetitive sample; 20, subsoil (10–20 cm). [file peerj-07-8047-s023.gz › peerj-07-8047-s023]

@M03506:14:000000000-AKVR1:1:1101:13610:1066 2:N:0:38
NGACTACTANNNNNNNNNNNNNCNNNNNNTNNNNNNNNCNNNNNNNNNNNNCGTCAGGNNNNNNNCAGAGACNNNNNNNNGCCACTNNNNNNNCTTACGANNNNNNNGCATTTCNNNNNNNNNNNNNNNNNNNNNNNNNNNNNNNNNNNCNTCNAGCNNNNNNNTNNNGNNNNNNGNTTCGNAGNNNNNNNCCGANANNNCACACNNNNNNNNNNNNNNCGCCTACNNANNNNNNNNNNNNNNNNNNANCGAACNNNNNNNGCTCCCCNNNNNNNACAGCACNNNNNNNCACAGCGCNNNN
+
#8BCCGGGG#############=######:########:############::CFFGG#######::CFFGG########::CFGD#######::B@FC=#######::=BF,5###################################8#+6#666#######5###+######6#648:#16#######66=8#/###42*:8##############211/***##*##################0#**)))#######))**2;)#######*2(.*((#######.--76()8####
@M03506:14:000000000-AKVR1:1:1101:15605:1082 2:N:0:38
NGACTACCCNNNNNNCTANNNNTGTTTGNTNNNNNNNCTTTCNCNNNNNNNCGTCAGTNNNNNNNCAGTGAGNNNNNNNCGCCACTNNNNNNNCTCCTAANNNNNNNGAATTCCACNNNNNNNNNAGNNGTNNCNNTNNCNTNNNNNNNACTCAAGANNNNNNNTANCGNNGNNNGNTCTGGAGNNNNNNNCCAGGATNTCACCCCCGANTTNNNNNNNCGCCTACNNGNNGNNNNCCNNNNGNNNATCCGACANNNCNNNGCCCCCCNNNNNNNACCCGTGNNNNNNNCCCGTAATTNGC
+
#8ACCGGGG######:=D####=:DFGG#:#######::DFG#:#######::CFGGG#######::CFGGG#######::CDGGF#######:,:FGGG#######::BFFDFFG#########:9##88##:##4##8#8#######386@=D3@#######35#6+##+###6#64:8DF6#######6***=84#4=CC=FG?7/#*1#######229CF<C##*##*####(*####*###2):C*)))###(###)099@E:#######*2()*((#######0-(),4*)1#(-
@M03506:14:000000000-AKVR1:1:1101:18920:1230 2:N:0:38
NGACTACAAGGGTATCTAATCCTGTTTGCTCCCCACGCTTTCGCGCCCCAGCGTCAGTAATCGCCCAGTGTGTCGCCTTCGCCACTGGTGTTCTTCCGAATACCTACGAATTTCACCCCTACACTCGGAGTTCCACACACCTCTGCCATACTCACGGCCGCCAGTTTTAAAGGCCACTCCAGGGTTGACCCCTGGGCTCTCACTTCTAACTTAACGACCCGCCCGCACGCCCCATACCCCCCTTAATTCCGTGCAACTCTCTCCCCCCTCGCACTCCCGCGCCCCCCTGCCCGACGCTCGC
+
#8ABCCFGFCGGFFEGGGAFCFGGCFFGFAF@<7,@@78BFFEGEGG+FF:FFGGG:EEFG,CCFGFDFFEGFFCFEEGEDDE:F8C<,?,BF<<<CC:BF=,5F9EFG=<4<5AE,,@=FFDF,E?4++6AFE9<AFGEE,@FF96,7,,3@,,,+3@+@CCE@A;E,4,,@F,@*,,:3D;:,DC7,;6>448*;=8FG8C,5,4,4;+1,2>**/:7)5C*)7.:7)87)0.*.*98=*95*3+0CF+)).***,:</*67*;5)*))0)92+;:57(,(-(,1)(0,(),,1))-(-
@M03506:14:000000000-AKVR1:1:1101:9407:1230 2:N:0:38
NGACTACACGGGTCTCTAATCCCGTTTGCTCCCCTGGCTTTCGTGCCTCAGCGTCAGCTCATCCCCAGCGACCTGTTTTCACCATTGGCGTTCCAAACGATACCTACGCATTTCACCGCTCCACCGTTTGTTCCAGTCGCCCCTAGATGGCTCAAGACCGCCAGTATGCCCAGCCGTCCCACAGTTAAGCCGTGGTATTCTACAAGGCACTTAACAATCCCCCTCCCCCCGCTTCAACCCCATTGATTCCGCTTAACCGTCCGCGCCCCTCGCTCCCCTCGGCTGCTGGCAGCCTCTTATC
+
#,8A@D8C@7FG6+CE@FGGEC,;FFGFEGGG,@E,6CEFCF;CCF8,,,,CF@B@CE,E,CC<FD8:CF++@C<6CFFCAEF9CEF,<=FCFG,,,4?@F,+,CEGDCGGFFG5EEGGC>:FFGCACFCF4;E9,5C:@>+@8F,,7@8@DGA=,,6@=CGE8:,5,@@F,,3@>?*@CCFC,>9;<,,4>4***4,>,,+4;,,4*0*00,+5+*0/:*1)***))*2)5)8)2:*0/8**:*2+8<<+00)1::))*)0)1)2*)*.*.89/8*()2(,,,-40<280()(.*0*).)
@M03506:14:000000000-AKVR1:1:1101:13391:1234 2:N:0:38
NGACTACTAGGGTTTCTAATCCTGTTTGCTCCCCACGCTTTCGCACCTCAGCGTCAGATCTGGACCAGTTAGCCGCCTTCGCCACTGGTGTTCTTCCCAATATCTACGAATTTCACCTCTACACTGGGAATTCCACTAACCTCTTCCAGCCTCAAGATTGCAAGTATCAAAGTCAGTTCCGGAGTTGAGCTCCGGGACTTCACCCCTGACTTAACAATCCGCCTACGTGCGCTTTACGCCCAGGAACACCTAACAACGCTAGCCCCCTTCCTATCATCTCGGCAGCTGGCACGAGCTTTAC
+
#8ACCGGGGGGGFGGGGGGGGFGGGGGGGGGFGGGGGGFFGGGGGGGFGGGGGGEGGGGGGGGGFGGGGGGGGGGGE:FFFGG7FGFFGFFF9FFGFFA=FGGFFGGGGFFGGGGGGDCG9<,AFDGCFC@,=E;<FFGGF,EFGGFEAFF8DC,,7EEC=,4@EG9;EGEC,@C9EA,@=+@=C8=E8,,88CB+@+5,@2<FFDC*9CCEECFF>;AC?DD7CGFF,*):DB)+**./:5*19:*)28*)))2;<1C*0))20:8);5*1=C+++)*<3(2((((0()())(()))-).
@M03506:14:000000000-AKVR1:1:1101:9681:1243 2:N:0:38
NGACTACCCGGGTATCTAATCCTGTTTGCTCCCCACGCTTTCGCACATCAGCGTCAATGCCGGTCCAGTGAGCCGCCTTCGCCACTGGTGTTCTTCCGAATATCTACGAATTTCACCTCTACACTCGGAATTCCACTCACCTCTCCCGGATTCAAGCGATGCAGTCTCAAAGGCAGTTCTGGAGTTGAGCTCCAGGCTTTCACCTCTGACTTACAAAGCCGCCTACGCGCTCCTTACGCCCAGTAATTCCGAACAACGCTAGCTCCCCCCGTCTTACCGCGGCTGCTGGCACGGAGTTAGC
+
#8ACCGGGAFGGGGGGGGGGGGGGGGGGGGGGGGGGGGGGGGGGGGGGGGGGGGGGGGCGGGGGGEFGGGGGGGGGGGGGGGGGGGGGFCBFGGGGGGGGGGGGGGGGGGEGGGE??FEFGGFGDGGGGGGGGDGFEF8FFGFEDBFGGG78,@A,@CCGGG9DFGGFGG9B:C6+5@FFAC7,33AFFFCGFGC?5C:CFGGEAFGGGGGCCF;C=8F,CDGEGGEE*7)2CF=+5*8C8**7:+0/<CE5)7D5<(//7:?0:F*):>C>5**0<,55;(4(-446()24.(15.72-)
@M03506:14:000000000-AKVR1:1:1101:20455:1260 2:N:0:38
NGACTACTCGGGTATCTAATCCTGTTCGCTCCCCACGCTTTCGCGTCTCAGCGTCAGTACCGTACTAGAGAGCCGCCTTAGCCACGGGTGTTCTTCCTGATATCTGCGCATTTCACCGCTACACCAGGCATTCCACTCTCCTCTTCCGGACCCTAGCCAGTTTGTTCCCATCGGCGTCTCGAGGTTGACTCCCGATTTTTCACAACGGACCTAACGCGCCGCCTACACGCCCCTTACGCCCACTAAATCCGGACATCGTCTCCCCCCTTCGTATTACCGCGGGTCATGGCACGATGTACGC
+
#8ACCGGFFGFGEFFGFGFFGFCEFGGGGCCCGGGG>FCEFF@E@BEBA<DGGGGGEFCG9:FFE@F<FCCGFGEGC,BC<<F9F7@EFEGGGCEFFGF,B,:CFGG+=@CEFFEFGGC=FGGG?+=:+A5FDF,,,A>,D,D,@E@+3+8@EG86=DBC42,,@,,7@A,<::8*4>7EGC*1;D><,,5,,=1***1=,4B>65:*/92CCD**)2)1)/C**0)05)):).093*)2:***0+00C68))75*23**0)17*:8.*)/)0*3+9)):((((((.*4>1))((10*)(-
@M03506:14:000000000-AKVR1:1:1101:11499:1280 2:N:0:38
GGACTACCGGGGTTTCTAATCCTGTTTGCTCCCCACGCTTTCGCACCTCAGCGTCAGTACCGGGCCAGTGAGCCGCCTTCGCCACTGGTGTTCTTCCGAATATCTACGAATTTCACCTCTACACTCGGAGTTCCACTCACCTCCCCCGGACTCCAAGACTCTCAGTATCGAAGGCAGTTCTGGAGTTGAGCTCCAGGATTTCCCCTCCGACTTAAGGGTCCGCCTACGTGCGCTCTCCGCCCGGCGTTTCCGCGAAACGACTGCCCCCTTTGTATTACCGTGGTCTCTGGCCCGTACTTAT
+
CCCCCGGGGGGGCGGGGGGGGGGFFGGGGGGGGGGGGGGGGGGDGGGCGGGGGGGGGGGGGGGGGGGGGGGGGGCFGGGGGGCCGGGGGGGGGGGGGDGGGGF,E<FFCFADFFCAFGGFCGGGFFFB7>@FGGCGGEGGG=8DGGGGC78:D7?B,,:,>CFGFFGGGGGGGGGGCFE:,242=>CFFF7FGF666*14>C,:=CGEC3DDE>1<*>F*>C5EG<ADF0>C)8)1)*0A*295)**.:CF:5))/7(**))02*;C585**/*2++)9/((--)))04).272())))).
@M03506:14:000000000-AKVR1:1:1101:9280:1300 2:N:0:38
GGACTACTGGGGTATCTAATCCCGTTTGCTCCCCACGCTTTCGCGCCTCAGCGTCAGGAATTGCCCAGAGACCCGCCTTCGCCACCGGTGTTCCTCCCGATCTCTACACATTTCACCGCTACACCGGGAATTCCAGTCTCCTCTGCAACCCTCAAGAACAGCAGTATCGATCGACGTTCTTCGGTTGAGCCGAAGGATTTCACGACCGACTTGCCATCCCGCCTACGCGCCCTTTACGCCCAGTAATTCCGGCCAACGCCTCCCCCCCCTGGCCTACCCCGGGCGCCTGCCCCGGTCTCGC
+
CCCCCGGGGGGGGGGGGGGGGGGGGGGGGGGGGGGGGGGGGGGGGGGGGGGGGEGGGGGGGGGGGGGGGGGGGGGGGGGGGGGGGGEGG@BFGGGGGGGGEFGGGGGBFGGGGGCFGFGE7CFGGEGECFGGGGGGFFDGG9DFCFCFGGEGG,@BFGGGGGGG337,@FC7E5BC7:AFDFC8;CEDE78C55CE,CFGGCFFCG5CEGCD+++019AF5DDCDG>5:DD55<F*4*):EE*7:+<*<C+))0)95(1*0).95*?)/0*))*32C<)1((-((((045((0((/)))((
@M03506:14:000000000-AKVR1:1:1101:20245:1328 2:N:0:38
GGACTACAGGGGTTTCTAATCCCGTTTGCTCCCCACGCTTTCGCGCCTCAGCGTCAGGAATTGCCCAGAGACCCGCCTTCGCCACCGGTGTTCCTCCCGATCTCTACACATTTCACCGCTACACCGGGAATTCCAGTCTCCTCTGCAATCCTCAAGCACGGCAGTATCGATCGACGATCCCTAGTTGAGCCGAGGGATTTCACGACCGACTTGCCATCCCGCCTACGCGCCCACTACCCCCATCAATGCCGAGCCACGCTCGCTCCCTCCTCTCTACCCCGGCCCCCGGCCCCCAGCTCGC
+
CCCCCFGFGGGGFFGFGFFFFDGGFGGGGF@FGGGGGDGD@FGGGGGCEDGGGGEGGGGGGGCGFGGFGGGFFGGECC:CC:CFGFCECEFC?F,CDF+CF7EAFEA5BF,,CEFFG+@+>:<FF+@+@F,ADEGC@A,CFFFGFE9=FGF,>8==,5D?ECC>,33E:E83;EE*?5=EB,=84;9C,?:CE5*/8**39+>8*:*2*9D5ECEE:45*11)*/9.5*>5C*)02:*)/1****02*+3/.)7)**()2))05C**0*)*.**+0A))1,,((,(()()(-)((*)0.,1
@M03506:14:000000000-AKVR1:1:1101:16792:1343 2:N:0:38
GGACTACCAGGGTTTCTAATCCCGTTCGCTCCCCTAGCCTTCGCGCCTCAGCGTCAGTGTCGGCCCAGCAACCCGCCTTCGCCGCAGGTGTTCCTCTCGATATCTACGCATTTCACCGCTACACCGAGAATTCCAGTTGCCCCTTCCGCACTCGAGCCCTGCAGTATCAGTTGACCTTTCCGAGTTAAGCCCGGAGACTTCACAATTGACTTGCAGTGTCCGCCTACGCGCCCTTTACGCCCAGTAAATCCGAACACCGCTTGCCCCCCCCGTCTTCCCCCGGCCTCTACCACGTGGTTCG
+
CCCCCGGG9FGGGFCGGGGFGGGGFGGGGGGGGGGGGGGGGGGGGGGGGGGGGGGGGGGGGCGGGGGGGGGGGGGGGG>FCFEGGCFDB<FGGGDGGFGFGCGGGGGGGGGCFGGGGGGFGGGG?CFGEGFAD9CFG9,FGGDFCFFGGEG+,+336:D:8CC8,@,3E<EGGFCGFDCGFEEG8CFDFGCFGDE88>++>+>9>9CCCFFDGF+0;<+4;CDGGGAB7))2<37FFC:ED>***<<90<8@))))*-)*7<)**+27/<9))/88C4;*(-40((,9-/6)<:(*)0-)(
@M03506:14:000000000-AKVR1:1:1101:12228:1358 2:N:0:38
GGACTACTAGGGTTTCTAATCCCGTTTGCTCCCCTGGCTTTCGCTCCTCAGCGTCAATGTCGGTCCAGAATGCCGCCTTCGCCACCGGTGTTCCTCCAGATATCTGCGCATTTCACCGCTACACCAGGAATTCCGTGGCCCCCTACCGGACTCTAGCCATAGCAGTCTCGAGTGGCGTCCCCAGCTTGAGCCTGGAGTTTTCACACCCGACCTGCCAAGCCGCCTCCGCGCCCTTTACGCCCAACAACTCTGCTCAACCCTCCCCCCCACCCCATCATCCCGGCGAGTGCCACGTACTTGG
+
CCCCCGGGGGFFCFFEGGAFEGGGGGFEGFGGGGG,CFGFGGGGC<CCFFGGGGGEEFFGGCGGGGCFF@EFDFCEFG,FGDGFGGGD>BCEGF?FGFDFGFGGGEF@E:F+CF,CF@F+@C<BFF,CFCF<FFC?+@+F7CGGDFD86+8+>99;C=F,>6D;;FC>EGGC,4D576@*BD6B,?D788>26<E,,10,4=EG,07E597)/03A<<5**)758>;)*/)21.)*.:>E***9*1;)03+**/0**.*:7))9/?E3*./).*2C+-9:(((((((.(*))9(89)54))
@M03506:14:000000000-AKVR1:1:1101:14451:1430 2:N:0:38
GGACTACTCGGGTTTCTAATCCTGTTTGCTCCCCACGCTTTCGCACCTCAGCGTCAGTACCGGGCCAGTGAGCCGCCTTCGCCACTGGTGTTCTTGCGAATATCTACGAATTTCACCTCTACACTCGCAGTTCCACTCACCTCTCCCGGACTCGAGACTCTCAGTATCGAAGGCAGTTCTGGAGTTGAGCTCCAGGATTTCACCACCGACTTAAGAGTCCGCCTATGTGCGCTGTACGCCCATTGATTCCGAGCAACGCTAGCCCCCCTCGTATTATCCCGGCCTCTGGCACGGAGTTCGC
+
CCCCCGGGGGGGGGCGGGGGGGGGGGGGGGGGGGGGGGGGGGGGGGGGGGGGGGGGGGGGGGGCFGGGGGGGGGGGGGGGDGGGGGGGGGGGGGGGGGGGGGGGGGGGGGGGGGGGGGGGGGGGAFGDGGGFGGGGGGFGGGGGGGGGGGGGGGCEFEECECADGGFG>CEFGGFGGGFGFG7DGGGG?F;D6,,5;<??FFFF,=E*:C<DEFD98CF7CDGG3+;@CGB*:):+/5AE8**:::9=CC8))77>517:B:?47C*)2>)))2<:+6*3,--(,(.)4)())(4/57)((
@M03506:14:000000000-AKVR1:1:1101:9609:1441 2:N:0:38
GGACTACAGGGGTATCTAATCCCGTTTGCTCCCCTGGCTTTCGCTCCTCAGCGTCAGTGTCGGTCCAGGATGCCGCCTTCGCCACCGGTGTTCCTCCAGATATCTACGCATTTCACCGCTACACCTGGAATTCCGCATCCCTCTCCCGATCTCAAGCCATCCAGTATCAGACGCAGTTCCCCGGTTAAGCCGAGGGATTTCACGTCTGACTTAGTTGGCCACCTACGAGCCCCTTACGCCCAGTAATTCCGAACAACGCTTTCCCCCCCCGTACTACCGCGGCCGCTGGCACGGCTCTAGC
+
CCCCCGGGGGGGFGDFGGGGGGGGDFGDF9FFGGGFGGGFFGGGGGGFGGGGGGGGGGGGGGGGGGGGGGGGGGGGGGGGGGGGGGGGFGGGGGGGGGGGGGGGGFGGGGDEGGF?EF7CCGGGGFBFFG9FFGGGGGGGG@FDEEFGEGGFCFGFGGGGGDFGCGDFGGFGGGG64@CGGGGCGC5CFGGG*@EG8;,CF79EC56C+7::+1>7@FAFD5;7;DFFC<DF*=F*87BGGC52*3@F<<<5555**7D5B)1:C*:)?>))0*2+<1)24((((-()()445(()0064)
@M03506:14:000000000-AKVR1:1:1101:11415:1495 2:N:0:38
GGACTACACGGGTTTCTAATCCTGTTTGCTCCCCACGCTTTCGCACCTCAGCGTCAATACCAGTCCAGTGAGCCGCCTTCGCCACTGGTGTTCTTCCGAATATCTACGAATTTCACCTCTACACTCGGAATTCCACTCACCTCTCCTGGATTCAAGCGATGCAGTCTTAAAGGCTATTCTGGAGTTGAGCCCCAGGCTTTCACCTCTAACTTACAAAGCCGCCTACGTGTGCTTTACGCCCATTAATTCCGATTAACGCTAGCCCCCTCCGTATTCTCCCGGCTCGTGGCCGGGAGTTCTC
+
CCCCCGGGGGGGGGGGGGGGGGGGGGGGGGGGGGGGGGGGGGGGGGGGGFGGGGGGGGGGGGGGGGGGGGGGGGGGGGGGGGGGGGGGGGGGGGGGGGGCF7FFGGGGGFGGGGGGGGGGGGDG9FF:=:=FGGFF?EEGG98,@DGFF8AFFGEEF=3DC=EAEGDFC:FGEFGGD9:@,E,DDFEGG?,8@>EFGCC9EFGG6CCCEFGGFFGCF7FF*?CE<C4A6*)4CF+=6*2*:C*+:+9@C9+8).:@F(/7:36**A8.*09>49<0+.*0((-7((()(03()((17).).
@M03506:14:000000000-AKVR1:1:1101:12072:1544 2:N:0:38
GGACTACTAGGGTATCTAATCCTGTTTGCTCCCCACGCTTTCGCACCCCAGAGTCAGTGCCGGACCAGTAGGCCGACTTCGCCACTGGTGTTCTTCCTAATATCTAAGATGTTCACATCTACACTAGGAATTCCACCTACCTCTTCCGGATTCAAGGCTTGCTGTAACAAGGGCAGTTAGGGAGCTTAAATCCGGGATTTCACTTGTGACTGACCAAACAGCATAAGAACGTTTTACGACCAGTGCTCCTGACAAACGCCAATTACCTTATTACTTCTCTACACGTACACACTACTCTACA
+
CCCCC<FGCEFGGGD-E-CFDDFCECF8DFGFF7ECE@FFGG,,6@@,6BF,;EFFFEEGA+6@@7F<FG,,,66++8@C?:,?CC6,,::C9?CF<BEFA,E,E9,,,,55,5CF,5:?5CF=,E=,=4?F9,,EF,A,A,9E,6,4@++@7@=,,+@=++=6@D,EDE=,6+@==D,,6,@>3,5,,,,@,3+8C7,4,=,3,,@7,=@8?7,2**3,*3*5+2++1*/**))1**)****2*+++02++2=7**()*)))++2+1+/:*/*+++-*3)))(((,)(/.2)(.*)*)))
@M03506:14:000000000-AKVR1:1:1101:8114:1551 2:N:0:38
GGACTACAAGGGTATCTAATCCCGTTTGATCCCCTGGCTTTCGCGCCTCAGCGTCACAAGCACCCCAGACAGTCGCTTTCGCCACCGGCGTTCCTCCCGATATCTACGCATTTCACCGCTCCACCGGGAGTTCCACTGTCCCCTGATGCCGTCTAGCACGGCCGTAGCCCCGGCTGTTCCTCGGTTGGGCCGCGGGATTTCGCCGACACCGTACCGCACCGCCTCCGCGCCCTTCAACCCCTGCGATCCCGATCACCGCTTGCCCCCTCTGCCTTCCCCCGTCTGCTGCCCCCCTCTTGTC
+
CCCCCGGGFGGGGGGGGDCFGGGGGGGGGGGGGGGFGGGGGGEGGGGGGGGGGGGEEFFGGGGGGG@FCGGGGGCG7FGGEEDCGGEGGGGGGGCFGGE+7+@E9EF78?BFDCCFFCGCCGFGGG7F+FC8;=,CDCFCGGFD@,>,EC+AC;+,@<B@5CEGG5>E956:?E*B?CF9;958CC=GEGFE>8*82CC?F*;1/**2/99D*1*;C/7/7>>A7*)7/>7C)5)*)00/;***9:*)1A:3)0**2(5*.0797;=5*)**/*+<C7)51(33-)-).7815((*)*)..
@M03506:14:000000000-AKVR1:1:1101:19323:1562 2:N:0:38
GGACACCGGCGTCCTCCAATGGGACCTATTCCCGTTCGCTCCCCACCCTCTCTCGCCTCCGCTTCCCTACCCCCCCCGTCCTCCTCCTTCGCCCCTGGTGCCCGTCCTCCTCTCCACCCATTTCCCCGCTACCCCGCTCATCCCCCCCCCCCCCGCCACACTCCCCCCCCCCATCTTCCTCCCTCCCTCCCCGCCTCACCTGACCCCTCCTCACCCCCCCCCCTTCCCCCCCCACACCGCCCCCCCACCCCCTCACCCCCCCTCCACCTCCCCCCCCCCCCACCCACTCCATCCGCCCTCC
+
-,-8,;C+6+7++8B<-6;,,;,,,8@C,,C<C6C;,,6:@C@:,+8F,,:6:C6,@6@,7C,68,,:C=,,,>C:=++++4CF<<B,,:++88F+8+8:,,B+33@+,,BBB=,533=+=,,9,3<+5+3+,5@+5*@C,33,*414*:*:C****1/*2*2**//*2/*/**0++<A+0:C*0AE6@*8C*****21:+**0+*:****001*8)))2)/9***0)2).19))*(/)/2*)1)**)*210)017*()*)0)/9*0)00/)))**/()*-(4(((-).7))*((1))(.,
@M03506:14:000000000-AKVR1:1:1101:14928:1576 2:N:0:38
GGACTACACGGGTTTCTAATCCTGTTTGCTCCCCACGCTTTCGCGCCTCAGCGTCAGTACCGTCCCAGCGAGCTGCCTTCGCAATTGGTGTTCCTCCCGATATCTGCGCATTTCACCGCTACACCGGGAATTCCACTCGCCTCTTCCGGACTCTAGTCCGACAGTATCGGCCGGCTTTCCAGGGTTGAGCCCTGGACTTTCACAGCCGACTTATCGGCCCGCCTACGCGCCCCTTCCGCCCAATAATTCCCGACAACCCTCTCCCCCCTCCTCTTCCCCGCGCTGCTGGCTCCGTGTCTTC
+
CCCCCGGGGGGGGGGGGGGGGGGGGGGGGGGGGGGGGGGGGGGGGGGCGGGGGGGGGGGGGEGGGGGGGGGGGCGGGCFGGGGGGFGGGGFGGGFGGGGGGGGGGGGGGGGGGGGGGGGGGGGGFGGGGCGDGEAFDFFEFGGGGGGG6BEGGGGB;9>CEGGEGCFD5EGGGGGGGDGDBAFDFFEFGFFFC5C6CFGC@+59@AFCCDDGG*02C)<ECGDE*9))*9)/)8)*,*);C5*59<79<F+0)8)>>(/*))07DGG:*)*0)0:+2.)*(-499636:E(,)(,*8)).6
@M03506:14:000000000-AKVR1:1:1101:19583:1576 2:N:0:38
GGACTACCAGGGTATCTAATCCTGTTCGCTACCCACGCTTTCGCTCCTCAGCGTCAGGTAAGGCCCAGAGAGCCGCCTTCGCCACCGGTGTTCTTCGTGATATCTGCGCATTCCACCGCTACACCAGGAGTTCCGCGCTCCCCTGCCTACCTCTCGCCTGCCCGTATCGGCAGACGGCCCGGAGTTAAGCTCCGAGTTTTCATCCCCGACGCGACGACCCGCCTACGATCCCGTTACCCCCCTAACTTCCGGACACCGTCTCGAACCTCCGTCATCCCTCGTGTGCTCGCTCCGACTTCCC
+
CCCCCFGFFGEGG9EEFDFGGEC,ECA@FEFGG?GDC:BFCF@CCD@<@F8FFGC7FCCEF@FG<76C,@<@78+6C6C<DFFGGF7+=:FFGFE9,BC<<,5EED,4FCE=A,A<=@F:+CFGD+=++6A,CF==8FEF+@C,+@6,@889EG6++56@CFG6C5,@*:*3**4>C5**:85CC*1++?E<+**3/*+4;+++3*/=*)11*)2*9))/))9=<F>329)**0)*(*)2:E)***0*<+*.78>41(1/)))**210;@)8)*0++(02(-(.(.-*-)(.)-()8;))(
@M03506:14:000000000-AKVR1:1:1101:9220:1606 2:N:0:38
GGACTACACGGGTATCTAATCCGGTTCGCTCCCCACGCTCTCGCGCCTCAGCGTCGGCCTCGGTCCAGGGAATCGCCTTCACCACCGGTGTTCCGCCGGATATCTACGCATTTCACCACTACACCCGGCATTCCATCCCCCTCGACCGCGCCCCAGCTCCACCGTCCCGAACCCACCACGGGGTTGCGCCCCTCCCTTAAAAGTCCGACTGATGAAGCCGCCTACGCGCCCTTTCCGCCCAGTCAATCCGGACACCGCTCGCACCCCCCGTTTACCCGCGGCTGCCGGCACGGGGTTTGCC
+
CCCCCGGGGGGGGGGGGGGGGGGGGGGGGFFGCGGGGGGGGGECCCCFGGGGEGGGGGGGGGGEEGGGGGGGGFGGGGGC,FFGGGGGDGFGGGGDGEG7FGGEGGGGG7@E9F<FGFFCF8FFGGGDFECCFGGCGFGGG+C>CEDGGGGG>5EGG,>F6CFC:CED8=8*=EDEDCG**:C::8**=EGG/;>CC++<:*<+9?5:EC<*<7++*27:)>17<CD3>GD:C)**-9>=:*2*0:0*228575**)(9*).5CD:8BE3*))*+2:(0/1914:1(.,)(-),31))().
@M03506:14:000000000-AKVR1:1:1101:22320:1668 2:N:0:38
GGACCTCTTGGGTTTTTAATCCCGTTTTCTCCCCTAGCTTTCGCGCCTCAACGTTAAGAACAGGCCAGGAAGTCGCCTTCCCCAACGGTGTTCCTCCCGTAATCCTCGCCATTCAACTCTAACCCGGGAATTCCACTTCTCTCTCCTGCTTCTCACTCATCTATGTACCTGTGTACCTCCCGCGTTTAACCCGCGGCTTTCCCCAGCCTCTTGTCGGCCTCCCCTCCCCGCCCTTCGCCCCCAATAATCCTGACCTACCTTACACCCCTCGGTATACCCGCGCCCTGTGCCCTACAGTTCG
+
-CA,,,6--CFGGGG-C-EE<EGCEFG,<C,CFG@<FCF,C,@,++8CC<,;,6,,9C;;,;,C,@C<FGC86C,+B@FF,,:,,,,@,:8,,?@<F?>:=F=:9,98+++8AF<,C,,,,,9,9+4+++8A,A,?9AE,9==,6@,>B,8,B,,,,@,,,76,,3,,33,7,7,86,,,@++++341,7>,**1***44,+,44*4*028:++0*)/.***2**:))/))*))00(*)/**)*20+*+++/14D**(*0/*)***2)*)1))*/30.)*(((((((0)*.(),(*0/).(
@M03506:14:000000000-AKVR1:1:1101:11350:1684 2:N:0:38
GGACTACCCGGGTATCTAATCCCGTTCGCTACCCTAGCTTTCGCGCCTCAGCGTCAGTATTGGGCCAGATGAGCGCCTTCGCCACCGGTGTTCCTCCTGATATCTACGCATTTCACCGCTACACCAGGAATTCCCTCATCCTCTCCCATACTCAAGTCGCGCAGTTTGGGATGCAGGTCCCCGGGTAAGCCGGGGGATTTCACATTCCACGTACGCAACCGCCTACACGCCATCTACGCCCCGTGATTCCGACCACCGCGTCGCCCCCCCGTTGTCCCCGGCGCGCTGGACCGGATCTCGC
+
CCCCCGGGGGGGGGGGGGEEFGGGFGGGGGDFFGGGGGGGGGGGGGGDFFGGGGGGGGGGGGGGGGGFF@EFECGGGFFGGGCCGFFF=BFGGGFGDFFFG?,9FGGGEG:CCEFGDGGEGGGGGGG+AE=FGEFCFFGDA=DEFD7DDF883@@EDD>>GEGG:DFG6C5,@DE9CC7,,3@B5C8,5>8BCDCE5C99CCGFC@?::>32*5?EGG:6)/957C?F5)5*/)9:)*5*1*11**;*<++)..9*9(9*8)))/1:5*.)).1;E?2)*(-(,(1(0,0(456(*)1.((
@M03506:14:000000000-AKVR1:1:1101:9588:1690 2:N:0:38
GGACTACACGGGTTTCTAATCCTGTTTGCTCCCCACGCTTTCGCGCCTCAGCGTCAGTATCGGACCAGGTCGCCGCCTTCGCCACCGGTGTTCTTCCCAATATCTACGAATTTCACCTCTACACTGGGAATTCCACGACCCTCTTCCGAACTCAAGCCCGCACGTATCAAACGCAGCCCCCAGGTTAAGCCCGGGAATTTCACGTCTGCCTGTACGAACCGCCTACCCGCCCTTTACGCCCAGTCATTCCGAGCAACGACACCCCCCCTCGTCTTACGTCCGCTGCTGGCACGAATTTAGC
+
CCCCCGGG9FGGCFGGGGGGGGGGFFGGGGGGGGGGGGGGGGGGEGGGGGGGGGGGGGGGGGGGGGGGGGGGGGGGGGGGCFGGGGGGGGGGFEGGGGDFGGFGEGGGGGGGGGGGF?FGGGFGEDFG?EGGGF9?BFGGGFGGGGGEEEG?,@:9D@FCC***@DFC7,@FCGC>EFGEG*:5C<9CCGGGGG>/?CF++7<CFF6F+>DGFDCCD*<E5<D***).*9):DF4F>57CEE49C7C7??+.7>DGF(**))093EC):>)).9C+A()*(-1((()0(0.3)((*0*)))
@M03506:14:000000000-AKVR1:1:1101:23367:1693 2:N:0:38
TGACTACTCGGGTTTCTAATCCTGTTTGCTCCCCACGCTTTCGAGCCTCAGCGTCAGAAACGTTCCAGAGCGCCGCCTTCGCCACCGGCCTTCCTCCCGATCTCTACGCAATTCACCGCTACACCGGGAATTCCGCGCTCCTCTCCCGTCCTCTAGCCCGGCAGTCCCCTCCGACGGTTCCAGGCTAAGCCTGACGATCTCACACAGGGCTTACCGAACCGCCTACGCTCCCTTTACTCCCAGTCATCCCGACTAACGCTTCCCACCTTCGTATTACCGTGCCATGTGGCTCCAAGCTACC
+
-ACCCFFGGGEGGG7@FFGGGGG,CFAE<CFGGGFGGFFGGGGCF>@FGFFFGGGC7CEFF7FG<CFFA8E7CE7B@F,CCFEFC<:CCCCGGEGDCGFE7:BFCGGGG7+4<?B?AFGGE79,4F+@F+3AFDGG:+=FFE7;683+@BCC;,,,@,3581*;=8?8D,8*=?**43:=++22*300+5B+2*+//2*A7+;9+7*::5*9+90*155C)595**)5**0=D*974*00*229*<+*<8/))0)2>3)/))0*0;87+9*0)*+3+6)/((-)-))1.)()...*.)4,(
@M03506:14:000000000-AKVR1:1:1101:14653:1705 2:N:0:38
GGACTACCCGGGTTTCTAATCCTGTTTGCTCCCCACGCTGTCGCGCCTCAGTGTCAGAAACTGCCCAGCAGACCGCCTTCGCCACCGGTCTTCCTCCGGATCTCTACGCATTCCACCGCTACACCCGGAATTCCGTTTGCCTCTACAGCCCTCGAGTTTGACAGTCGGCACGGCAGATCCGGGGTTGAGCCCCGGACTTTCACCACACCCTTATCAAACCACCTACGCGCCCTTTACGCCCAGTGATTCCGGCCAACGCTCGCCCCCCCCGTACTTCCCCGGCCGCCGGCCCGGAGCTAGC
+
CCCCCGGGGGGGEG;EGGGGGGGGGGGGGGGGGGGGEGGGGGFGGGGGGGGGGGGGGGGGFGGGGGGGGGGGGGDGGE>FFFFGGFE:@FGGGGGGGGCC:FFGE<FGGGGEGF<FGGGCFGCGGG@B=FGGGGGGGG7FGGGGGGGGGGGGG>CCFC,EEEAFGGEEC5C7CGGG7EGGGGEG8ECE6+2BE8C*=5+1A+>C6FGGGC**<*0+:CFG**97797B:)7:1)0:6DDG8/*20031<FG@).)191</7.)/*:C7C>).)*2+3)07((,((-()()497(())).),
@M03506:14:000000000-AKVR1:1:1101:15607:1736 2:N:0:38
GGACTACAAGGGTTTCTAATCCTGTTCGCTCCCCTAGCTTTCGCGCCTGAGCGTCAGGTAAGGCCCAGAGATCCGCCTTCGCCACCGGTGTTCCTCCTGATATCTGCGCATTTCACCGCTACACCAGGACTTCCGCTCTCCCCTACCTACCTCTAGTCACGCAGTATCGGATGCAGGTCCGGGGTTTAGTCACGGTTTTTCACAACCGACTTTCGTAACCGCCTACGAGCGCTTTACGTCCACTGAATCCTGCCAACGCCCGTCCCCCTCGGCTTACCTCCGCTGCTGGCCTGTCGTTTGC
+
6AC@CGGGAFGGCF79FEE<@CFGGGFFEC<FGECE@@E@FGGE@FF7<<EGGF@@FFFC<F<CF@FF@CC<FG8DEGDG?:F?EG+@F7BBF<@FCGG9FFGGF9F7C+C=EGFFFGGGCCE8E?A=D=?<BB76?C3,>D8EFGF9,8>DCFE@6=DFGGGCC,,7@E++3,6@,,2@:*4*=B*=,2;,?1>C**C5,14,,=E:>))2++**20)=:)9C*8>.*))**).*.77;8****0<9AA+*/0***(//))0*/;C)*))))1?0+.*+,7::,4,0(),,)))1)0((6
@M03506:14:000000000-AKVR1:1:1101:15845:1737 2:N:0:38
GGACTACAGGGGTTTCTAATCCTGTTCGCTCCCCACGCTTTCGCTCCTCAGCGTCAGTTACTGCCCAGAGACCCGCCTTCGCCACCGGTGTTCCTCCTGATATCTGCGCATTCCACCGCTACACCAGGAATTCCAGTCTCCCCTGCAGTACTCCAGTCTGCCCGTATCGCCCGCACGCCCACAGTTGAGCTGTGCGTTTTCACGAACAACGCGCCAAACCCCCTACGCGCCCTTTACGCCCAGGAACTCCGGACACAGCCGCCCCCCCCCGTCTTCCCTCCGCTGTTGGCCTCTCGTTGTG
+
CCCCCGGGGGGGGGGGGGGGGGGGGGGGGGGGGGGGGGGGGGGGGGGCGGGGGGGGGGGGGGGGGGGGGGGGGGGGGGDFDGGCEFEGEGGGGGGGGGGGGFFGGGGFEGGFFFEGFCFGGGGGGGGGFDCFGGACFGDEFGGG6DDG=DFFG?8D>EE,EDG6C>CC:EGGDE*@*BEGGGGFG9EG:,D8,,,=:*CEE+BF*:5568:CC5**)*:**1)**/..2>.*/<6*6/):8C**/**0+<*))85**(1*).7758?)*0/8)*/++(/0,((((-)*.9),).(*).,,(
@M03506:14:000000000-AKVR1:1:1101:22017:1827 2:N:0:38
GGACTACTGGGGTATCTAATCCTGTTTGCTCCCCACGCTTTCGCACCTCAGCGTCAGTACCGGGCCAGTGAGCCGCCTTCGCCACTGGTGTTCTTGCGAATATCTACGAATTTCACCTCTACACTCGCAGTTTCACTCACCTCTCCCGGACTCGAGCTTCCCAGTATCGAACGCAGTTCTGGAGTTGAGCTCCAGGATCTCACCACCGCCTTAATAAGCTGCCTACGGGCGCTTTACGCCCAGTAATTCCGAGTAACACTAGCCCCCTCCGCATTTCTCCGGCGCGTGGCACGAAGCTTTC
+
CCCCCGGGGFGGGG8FFGDFFFGCFGGDFGGGGGGGDGCBFGEGEGGEGFGGGB:@FGFEE@EDCCCFFG9DFGDGGGCECGDGGFEFFGGGGGGGFCFCFDFEFA,+BEECGCFFF9FF9,CFFGCGDGG9,CFGFGCEFGGGDEFE6@E>F?=6CC8=:13D89E>++,3@>E*4@@,,3,432>,4,,?>,4D576===A/:E7**:C*,21+++/+**1+17))*/=C).7:4/.:C**2*00*+<+70)2>C)22)*)27A*)*0).01*+3)*2421(((,)-7:))(-1)/)--
@M03506:14:000000000-AKVR1:1:1101:10728:1853 2:N:0:38
GGACTACTCGGGTATCTAATCCCGTTCGCTCCCCTAGCTTTCGTGTTTGAGCGTCAGAAACGCGCCAGTCTACTGCCTTCGCCTTTGGTGTTCCCCCTGAAATCAACGGATTTCACCCCTCCACCACGAGTTCCGTCGACCTCTCGCCCTCTCGATCTTTGCTGTTTCGCTGGCACGACCGTAGGTTAGTCCTCCAGCTCTCACCAACGACTAACACAGCCGCAGCGACACCCTCTACGCCCGCTGATTCTGGACAATGCTCGGGGGCGTGGGATGTCCCCACCCACTGCCACATCGCTTC
+
CCCCC<EEE7FGCEF9FFAE9<EGEE@,@6EFCCC<CCG9<FFCCFE,,6@<FFCFCF,,;,@EDFEGDEF<FGEF,C6ECC@FCGF<=6,CF9FC+CCE,<,E,?<=@C:@,A<E9,C+@44EEE++@F?@=?4A,+@+=CD,,+6+3CE,3@88D,3,,@,3@E;AE:C**5,@C*114=1*4?,,,2694,,,1,<,>01,8,4:29C7**>8*;)=>53*)).)*/)1/8>G<7.1:5)/)E**+3+/****9,:6*/)))2*0/))))/8*+)/+((,(((())1,)6()285(((
@M03506:14:000000000-AKVR1:1:1101:14933:1866 2:N:0:38
GGACTACAGGGGTATCTAATCCTGTTTGCTCCCCACGCTGTCGCGCATCAGTGTCAGAAACTGCCCAGCAGGCCGCCTTCGCCACCGGTCTTCCTCCGGATCTCTACGCATTCCACCGCTACACCCGGAATTCCGCCTGCCTCTACAGCCCTCGAGTTTGACAGTCGGCACGGCAGCTCCGGGGTTGAGCCCCGGACTTTCACCACACCCTCATCAAACCACCCACGCGCCCGCTACCCCCCGTAATTCCGATTACCGCTCGCACCCTACTCCTCACCCCGGCGTCGTGCACGTCGTTCCC
+
CCCCCGGGGGGGGGGGGGGGGGGGGGGGGCGGGGGGGGGGGGGFCGGGGGGGFFFFFGGGFGGGGGGGGFGGGGGGGGGGFGGGGGGGGGGGGGDGGEECEFGGGGGGGGGGFFEGGFGD:CFFGFFGCEDGGGGGF7+8=DDF8>B?CFGGGGEE9CFAECCCDFEECCGGCE5B*>EGEED***3<879*3:>*:C+49;?EDGGG551*22@+**9*/CCCFD3779B*))031*.;**)1)*;89E8)).>*:(95>7>)C88<*7*/)2*+;()292(--(()()485405.)(,)
@M03506:14:000000000-AKVR1:1:1101:8444:1899 2:N:0:38
GGACTACTGGGGTTTCTAATCCTGTTTGCTCCCCACGCTTTCGCGCCTCAGCGTCAGAAATGGTCCAGTTGGCCGCCTTCGCCACCGGTGTTCTTCCCAATATCTACGAATTTCACCTCTACACTGGGAATTCCACCAACCACTCCCACTCTCTAGCCCTCAAGTATCAAGCGCAATTCCCAGGTTGAGCCCAGGGCTTGCACGCCTGACTTAAAGTGCCGCCTACGCGCCCTCTACGCCCAGTCATTCCGAACAACGCTTGCCCCCTTCGTCCTCCCGCGGCCGCTGGCACGACGTTCGC
+
CCCCCFGFGGGGFGGGGGGGGGGGGFGGGGGGGGGGGGGGGGGGGGGGGGGGGGGGGFGGGGGGGGGGGGGGGGGGGGGGGGGGGGGGCEGGGGGGGGGGGGFGGGGCCFDGGGGGGCGGGGGGGGGGGGGGGGGGFF8FGGDCEDFGGDFEGEG,>DGFF16DDDE,@=EFCCECCFFCFGGFFGGF8FFCCDE*8CE*8*>5CFGGGGCFF>C?D=B<8DDE:5>EDGBG)5;*9*53:*5<*006<<<)555FC>):)05DFGE5*71.)*;+*405((((,((7(.()0,4<)0(-,
@M03506:14:000000000-AKVR1:1:1101:12211:1911 2:N:0:38
GGACTACAAGGGTTTCTAATCCTGTTTGCTCCCCACGCTTTCGTGCCTCAGTGTCAGTCTGTGTCCAGGAAGCCGCCTTCGCCACTGGTGTTCTTTCCGATATCTACGCATTTCACCGCTACACCGGCAATTCCACTTCCCTCTACACGACTCGAGTTCACCCGTTTCGTATGCCGTTCCCAGGTTAAGCCCAGGGATTTCACATCCGACTTCTCAAACCACCTCCGCACCCTCTACGCCCCATCATTCCGCTTAACGTCCACACCCCCTCTGTTACCTCCGCTCGTGCTCCATAGTTATC
+
@CBCCFGGGGGGGGGGGFFFFGGFFFFEFFFGGGGGGG@CGFGG8CF,CEEFGGFEFCE,CEEGFGFGGGGGF<CGG,CEDFGCG8EGA8B=EECCGF=FB=FEDGGFDG7CFEDFE=@FCGD8F7B+@CEF=EEF,A4EFAF8FFEG+BE8>D,+,3@A9E,=+3=8@CB3@E@B+BGEBFG5EGAC9=DF>:58*,4=,+>;C77=*197,49=8DF5*99:**.://):*);7)103CE*2*<+/020.))**::**0)109E*)/)/7)0+204*3.4((((-)().)0))01@)).
@M03506:14:000000000-AKVR1:1:1101:12548:1912 2:N:0:38
GGACTACTGGGGTTTCTAATCCTGTTTGCTCCCCTAGCTTTCGCGCATCAGCGTCCGTTACGGTCCAGTGAGCCGCTTTCGCCACCGGTGTTCCTCCAGATATCTACGCATTTCACCGCTCCACCTGGAGTTCCGCTCACCCCTACCGTTCTCAAGCCAACCAGTATCAGGCGCAGTTCCCCGGTTGAGCCGGGGGATTTCACACCTGACTTAGTTGGCCGCCTACGCGCGCTTTATGCCCAGTGATTCCGAACAACGTTTGCAACCCCTGTCTTATCGCTGCTGCTTGCACCGAGTTAGC
+
CCCCCGGGGGGGGGGGGGGGGGGGGGGGGGGGGGGGGGGGGGGGGGGGGGGGGGGGGGGGGGGGGGGGGGGGGGGGGGGFGGGGGGGGGGGGGGGGGGGGGGGGGGGGGGGFGGGGGGGGGFGGGGCGGGGGGGGGCGEGGGGGFFFGGEFDGGGFGGFGGEEGGFGGGFCEGGECEGGGFF>EEGGGFFGG8EGGEEGGGG7;EG*0:C77+;9CG*)<CCCE*C@B597:93<7)*/<C6*00+<@FGDB)77D9(/0737C*3;)*)*07CF@+63*(-,.)..*.0)55315@)-:9
@M03506:14:000000000-AKVR1:1:1101:9374:1945 2:N:0:38
GGACTACCGGGGTATCTAATCCTGTTTGCTCCCCACGCTTTCGCGCCTCAGCGTCAGTACTGGCCCAGAACACCGCCTTCGCCACTGGTGTTCCTCCTGATATCTAAGCATTTCACCGCTACACCAGGAATTCCGCGTTCCCCTACCAGACTCTAGCCACAGCAGTTCCGAATGGCCTCTCCAAGTTGAGCTTGGAGGTTTCATATCCGGCGTACCGAGCCGCCTACGCCCTCTTTACGCCCAATAAATCCGGCCAACGCTCGCACCCTCCGTACTACCGCGGCTCTCGGCCCGCAGTCGG
+
CCCCCGGGGGGGGGGGGGGGGGGGGGGGGGFGGGCGGGGGGGGGGGGEGGGGGGGGGGGGGGGDFFGFDGGGGGCGGGGGGGGGGFEFBFE?EGFEEGFGGFFGGACFFGFFFFAFGGGFEGDFC<FGGGGEGCE+@F:@FFFGFFG?FFGGFGG9FGGG?FGCFA>;E>+@:EGGG,@,@?9,@E,@C>>,>:8,@54=@C@5,BFGEGG)4:CE530CDDGGD<F3=).*95?>2:75*7>*26+*3<C)))997,*:<@7D)1:0*)75)1*10.5*(((--(.*,0(()4())0(,-
@M03506:14:000000000-AKVR1:1:1101:8703:1955 2:N:0:38
GGACTACACGGGTTTCTAATCCTGTTTGATCCCCACGCTGTCGCGCCTGAGCGTCAGTAATGAGCCAGTGAGCCGCCTTCGCCACCGGTGTTCTTCCCAATATCTACGAATTTCACCTCTACACTGGGAATTCCACTCACCTCTCTCATACTCAAGTCTCACAGTTTCAATGGAAGTTCCGGAGTTGAGCTCCGGGCTTTCACCACTGACTTGGAATACCGCCTGCGCGCGCTTTACGCCCAGTAATTCCGAACAACGCTAGCCCCCTTCGTATTACCGCGCCTGCGGGCAGGACGTGAGG
+
CCCCCGGGGGGGGGGGG9EGGGGGGGGGGGGGGGGGGGGGGGGGG7FEFGGGGEFEGGGGGGGGGGGGGCEFCFFFGGGGGGCFGFGGEGGGGGGAFEFGGGFGGGGGE@FFADFGGGGFGG9FEGGFGCGG9ED,A<FEFGF@D9BFGGGFCC?9DECFCGC9EE9EDGFG?,@EE;,DEEGGGG7CCC,888>>CEF6EFCE?EFC74:C,*8,**4,*)2*:*/?CCECDF5>3/)3?=CFF?FB?+35<)9D/,)2.749<EG:*)9.)222<2>7((((3:()(0((0(()0)(((
@M03506:14:000000000-AKVR1:1:1101:13392:2053 2:N:0:38
GGACTACCGGGGTATCTAATCCTGTTTGCTCCCCACGCTTTCGTGCATGAGCGTCAGTGTTAGCCCGGGGGGCTGCCTTCGCCATCGGTGTTCCTCCAGATCTCTACGCATTTCACTGCTACACCTGGAATTCCACCCCCCTCTTCCACACTCCAGCTCCCCAGTCTCAAACGCAGTTCCCAGGTTAAGCCCGGGGCTTTCACATCTGACTTAAGGAGCCGCCTGCGCACGCTTTTCGCCCAGTAATTCCGATTAACGCCTGCACCCTACGTATTACCGCGTCTGCTGGCACGGAGTTATC
+
CCCCCGGGGGGGGGGGGGGGGGGGGGGGGGGGGGGGGGGGGGGGGGGGGGGGGGGGGFGGGGGGFEEGEDGGGGGGGGGGGGGGGGGGGGGGGGGGGGGFCDFGGGGGGDFGGGGFGFGFFGGGGGGGCFGFFFGFFEGGG7CEFGFGFGGFGEE++0:9CEGEG+<@CF99A5*>E+<FGC+;CFC9CGGGDGCCD5C<<FFF+C9<9DF*0::6*7;C)7DE3<BF*)>CC@@*)1)A=550:<<9F+3)8)7::->=47;7CC/0;:5F6CF7AA):((-44AA;(022)(3/<4)..
@M03506:14:000000000-AKVR1:1:1101:9076:2077 2:N:0:38
GGACTACACGGGTTTCTAATCCCGTTTGCTCCCCTGGCTTTCGCGCCTCAGCGTCAATGCCGGTCCAGGATGCCGCCTTCGCCACCGGCGTTCCTCCAGATATCTACGCATTTCACCGCTACACCTGGAATTCCGCATCCCTCTCCCGGAGTCAAGCCTCCCAGTATTGGACGCAGTTCTCGGGTTGAGCCCGGGGCTCTCACTTTCGACTTAGAAGGCCGCCTACGCGCCCTCTACGCCCAGTAATTCCGACCAACGCTCGCCCCCTCTGTACTACCGCGCCTCCCGTCCCAGCGTTACC
+
@CCC,@FG-BFG6B@FGFGGD,EFFEFCFGG<FFG@8<FE,CCDC7F6BFGFDG7CGFEGC:+@@CE8CECEF,CDGF==FFGGGG@@+4>FGF<AFF,EEFGGG9C=FFCCEFEGGEF=FEFGFD=@ECFFAB:E:@FGD,=BEG,>8++@DA3,,58,@A8,D9,,3,DC:CEG5BF,;1CB/*=?8,6B:8:?=C*797;++3<=**8*22332*4*/>)517<B597*))0::CDGG5<F*<@9?9875)9//,):77<CCCC5?)0*9*39C?>E(1(-(,(0.)(472(905((.
@M03506:14:000000000-AKVR1:1:1101:19482:2090 2:N:0:38
GGACTACACGGGTTTCTAATCCTGTTCGCTCCCCACGCTTTCGCGTCTCAGCGTCAGTACCGTCCCAGAGAGCTGCCTTCGCCATAGGTGTTCTTCCTGATATCTGCGCATTTCACCGCTACACCTGGAATTCCGCATCCCTCTCCCGGATTCAAGCCTTCCCGTATCGGACTCAGTCCCCGGGTTGATCCCGGGCCGTTCTCCCCCACCTTATCCGCCCGCCTACCTCCCCGTTCCGCCCACTAATACCCGCCAACCGTTGCCCCCGCCGTATTAATCCGGCCTGTGGCAGCGACGTGTC
+
CCCCCEAFGCFGE@,-EEDF9FFFGG9CC7CFD@@@@C@CFDGD+++B<<F8:8F:FEF,C:FEE,,,@9,B<<,CFFC<F7?,,,:,5C::5@B9B,,:,,BF9CF+@:CFG9<9?4=CCFGGG,,E,4,A9A,@+@FFC8>,@@3C++863@F,,@,69=,+,+@>+6@C5@3,,,486**1=**,,5>:8**:/*4*=/++0*=5:7>*3+11**2=)>5***)*+*0:/08*.*0;:/19*+3*3A+7)7/)*()*))):71/):5)0)*+2+)*3(493((.)(0((),())8((.
@M03506:14:000000000-AKVR1:1:1101:18194:2164 2:N:0:38
GGACTACAGGGGTATCTAATCCTGTTCGCTCCCCACGCTTTCGCCCCTCAGCGTCAGTAATGGCCCAGAGACCCGCCTTCGCCACCGGTGTTCCTCCTGCTATCTGCGCATTCCACCGCTACACTAGGAATGCCAGTCTCCCCTGCCACACTCCCGCCTGCCCGTACCGGAAGCCAACCCGCCCTTAAGCAGCGGGCTGTCACCCCCGCCTCAACGACCCGCCGACGCGCGCTCTGCCCCCAGTCAATCCGACCAACGCTCGCACCCTCCTGCTCACTGAGCCCTCTAGCACGCACTTACC
+
CCCCCCAEGFC:F-CF--,<@,<EC<ECF@C@FE?BCCDGGDFD,,6C@DCEGF7FCFC@A9AEG,BC<CFFGGGGGG@@FFCF,<:4+88,CFCA?E<,BE9?,,94:F??<EFGF7+FGG@8,AB,EF,,4:C=AA,C88B==8,6@DGCD@,@8+8;D?,6534+45*C8@F,1D1CCEE*4,<EC9,?6:48:*32C>FF5=***115A**/*10//)/*/1.)*175))8*)*)**21**++*+*27))99535:))8)/*;78)0))2+++)1+)(((((.*)*.)0(()7)54.
@M03506:14:000000000-AKVR1:1:1101:15226:2178 2:N:0:38
GGACTACCGGGGTTTCTAATCCCGTTTGCTCCCCACGCTTTCGCGCCTCAGCGTCAGGGCCGACCCAGTGTGCCGCTTTCGCCACAGGTGTTCCCCCCGTTATCTACGCATTTCACCGCTACACCGGGCATTCCACGCACCCCTCCCACCCTCCAGCACGGCAGTCAGCGTTGCAGGCCTCAACTTTATCCCGCGGATGTCCCAACACCCTTACCGCCCCACCGCCCACCCCCTCGCGCCCACTAACTCCGCACAATCCTTTCCCCCTCCCTGTTATCCCGTCTCCTCTCCCTCTATTATC
+
6ACCCGGGGGGEF+@@ECCF<<FGGEEEFAFGGEFEEGGGGGEB6@:FFEGGG::FF<C:F@7FDEF?<FEFGFGGF:,CECCC:=94?FFE<B,B+:7+,84BDEGDGC7:EFAEFCG7CF9AA7:F+@F,,@,>F+>FG7B*@:*3:*>DD>6:8,>**::84A?;,=B*8AE?*1>+<+=*++32++<:***1**:0+*0+2555/C*>FF6*17)**)/*))).*1.:77))(/)28****<+*+01))))22,C+*9*20A*)*.*))*++06/6(,4((-4)-5(()((*1*))-
@M03506:14:000000000-AKVR1:1:1101:10848:2182 2:N:0:38
GGACTACTCGGGTTTCTAATCCCGTTTGCTCCCCTGGCCTTCGTGTCTCAGTGTCAGAAACTGTCCAGAGACCCGCCTTCGCCACTGGTCTTCCTCATGATCTCTACGCATTTCACTGCTACACCATGAATTCCAGTCTCCTCTCCAGTCCTCAAGCACCGCAGTATCGAAGGCAGTTTCGGAGTTAAGCTCCGAAATTTCCCCCCCGACTTACGGCGCCACCTACACACCCTTTACGCCCAATGAATCCGTACAACGCTTGCGCCCTCCGTAGTTCCGCGGCCGCTGGCACATAGTTCGC
+
CCCCCGGDGGGGFGGGGGGGGGGGGGGGGGGGGGGDGGGGGGGFFGGGGFGFGGGGGGGGGGGGGGGGGGGGGGGGGGGGGGGDGGGGFAEFGFEDEFFBCEGGFCFGGGEGGGGGEFGDGGGGG7,FGGGGGGGGGGEFGGFFGF9>DFE=>9D,9DF@8?EC=AFG++@++@FD8E:=B68B+@@C=DAFG++5@FGDF+5,:C*1=D>C,;/:D)8EDDG6*;AF+1.7/26:9*5C?:*77C+1<EE))0C*925*5)))/*27/)).)12+A4)*,,69>>,)-.(4))):BFF:(
@M03506:14:000000000-AKVR1:1:1101:12632:2220 2:N:0:38
GGACTACTGGGGTTTCTAATCCCGTTTGCTCCCCTGGCCTTCGTGCCTCAGTGTCAGGAACTGTCCAGAGACCCGCCTTCGCCACTGGACTTCCTCATGATCTCTACGCATTTCACTGCTACACCATGAATTCCAGTCTCCTCTCCAGTCCTCAAGCACCGCAGTATCGAATGCAGTTTCGGAGTTAAGCTCCGAAATTTCACACCCGACTTACGGCGCCACCTACGCACCCTTCACGCCCAATGCATCCGAACAACGCTTGAGACCTCCGTAATACCGCAGCTGCTGGCCCCTGATTAGC
+
CCCCCGGGGGGGGGGGGGGGGGGGGGGGGGGGGGG8FGGGGGGGGGGGGGGGGGGGGGGGGGGGGGGFGGGGGGGGGGGGFGGGGGGGFGGGGGCFFGGGGCGGGGGFFFGGGGGGGGGGGGGFGGGGGFGGGGCAFFFFGGGFGGGGGGGFGGFDC8DFCEG=4@;E+DGCFGGGFGGG>CGDED==EED@D8+@3CFFG+E,@C7*@D5CAF847*8E4:C?CF4859>E3A)07CFFG*8;D671:C*.8>DCC1<*5))0/0A6<)).)*/23407(49((5,).7,27((***))(
@M03506:14:000000000-AKVR1:1:1101:9658:2235 2:N:0:38
GGACTACTGGGGTATCTAATCCTGTTCGCTCCCCACGCTTTCGCGCCTCAGCGTCAGTACCGTACTAGAGAACCGCCTTAGCCACGGGTGTTCTTCCTGATATCTGCGCATTTCACCGCTACACCAGGAATTCCATTCTCCTCTTCCGGACTCTAGCCGCACGGTTTCTATCGACGTCTGGAGGTTAATCCTCCAGTTTTCACAACGGACCTGTGCGGCCGCCTACACGCCCTTTACGCCCACTCAATCCGGACAACGCTTGCCCCCTACGTATTACCGCGCCTCGTCGCCAGTTGTTAAC
+
CCCCCGGGGGGGGGGGGGGGGGGGGGGGGGGGGGGGGGGGGGGGGGGEGGGGGGGGGGGFGGGCFGGCFGGGGGGGGGGGGGGGGGGGGGGGGGGGGGFGGGEF<EEGGEEEGGGGGGGGFGGGGGFFGGGGGGGGFGGGGGGGGGGGDGEGGGG,>DEE6@CGFGGG,7@DE>ECGGGG6<EEEE7C,;FCCF,,4=CCGCFG?EEC*CCFF+<ECDD:)2>CDG))*).:90)24*7CEC5F*786CFCE>BDFC6CE377FF8C./5*0*20+<95:6(43((,)-72().)*1)))-
@M03506:14:000000000-AKVR1:1:1101:13028:2246 2:N:0:38
GGACTACAAGGGTTTCTAATCCTGTTCGCTCCCCACGCTTTCGCTCCTCAGCGTCAGTATCGGCCCAGAGACCCGCCTTCGCCACCGGTGTTCCTCCTGATATCTGCGCATTTCACCGCTACACCAGGAATTCCAGTCTCCCCTACCGAACTCAAGCCTGCCCGTATCAGCTGCAAGCCCACAGTTGAGCTGCGGGTTTTCACAGCTGACGCAACAAGCCGCCTACGAGCTCTTTACGCCCCATAAACCCGGACCACGCTCGCGCCCCCCCTCTTACCGCGGCCGCTGTCACTCCTCGGGC
+
CCCCCGGGGGGGGGGGGGGGGGGFGGGGGGGGGGGGGGGGGGGGCGGGGGGGGGGGGGGAFEGGGGDGGGGGGGGGGEGGGGGGGGEGGGGEGGGFFFGAFFGGGGGGGGGGGGGGGGGGGGGGGGGDFG?FFGGGFGCFCGGGGG8ECEGGGGFFFGGFDCFEGE@EFCGFGGGFGGGGGE>C9;,:DE;EGGEG5*A*CGGGCFGCEFGGDC89;5:CCDD=3C3)295<*=@2)*8C*/77C+<1:C*))))*13CE@:37CEC5*0))02+3:45*((((--7.(14:*),*))((,
@M03506:14:000000000-AKVR1:1:1101:15341:2274 2:N:0:38
GGACTACTCGGGTATCTAATCCCGTTTGCTCCCCTGACCTTCGTGCCTCAGCGTCAGGAACTGTCCAGAGACCCGCCTTCGCCACTGGTCTTCCTTACGATATCTACGCATTTCACCGCTACACCGTAAATTCCAGTCTCCTCTCCAGTCCTCAAGCACGCCAGTATCGAATGCAGTTTCGGAGTTAAGCTCCGAAATTTCACACCCGACTTAGCGCGCCACCTACACACCCTTTACGCCCAGTAACTCCGAACAACGCCCGCCCCCTCCGTCTTCCCTCGGCTGCTGCCACGAAGTTGTC
+
CCCCCGGGGGGGGGGFGGGGGGGGGGGGGFGGGGGDGGGGGGGGGGGGGGGGGGGGGFFGGGGGGGGGGGCGGGGGGGGGGGGGGGGGGGFGGGFGGFGGGGGGGGGGGGGGGGGGGGGFEGGFGGGGGCGFFG;AEAAFGGGGGGGGFFGGFGGFGFGGGGGGGGAFCEGFCDCFFGA@CEGGGFFF7@,@CEEGECCGGFGDGGGGGGDC7CGEDC>E)*;ECC)0+25:55;:97>GG5C7;7++<8*757)*9()27<BGDG*)*0)0)*1++(**,(-(,,)/)7))0((909).6
@M03506:14:000000000-AKVR1:1:1101:8321:2286 2:N:0:38
GGACTACAGGGGTATCTAATCCTGTTTGCTCCCCACGCTTTCGTGCCTCAGCGTCAGTATCGGGCCAGTGAGCCGCCTTCGCCACTGGTGTTCTTGCGAATATCTACGAATTTCACCTCTACACTCGCAGTTCCACTCACCTCTCCCGAACTCAAGATCCTCAGTATCAAAGGCAGTCCTGGAGTTGTGCTCCAGGATTTCACCCCCGACTTAAAGATCCGCCTCCGCACCCTTTACGCCCAGTTACTCCCAGCAACGCCAGCCCCCTCCCTATCACCTCGGCTTCTCGCACGACGTTAGC
+
C8CCCFGGGFGGGGGGCFGGGGGGGGGGGGGGGGFCEGCFGGGFFF@,CC<FGGDDFGFAF:CCFGCGGDCFGGGGGGGGGGGGGF<=FDGFFGEEFC:@F=EFGGGGGGG7FG<DGFGDGGCF9EDCC7@EGGFFEEFFEFF9DFGEE8EGGDEDCA9D>9B,==EF8:=98DE+@,@DC8@,5@F,4@;E63D,:,5@F7C;D=**4):D,:,<+0;C**8C**85*7=C5FF7>:>8E5>;+<+*<8*.)7*7*9)2))07CGG)*0*7=F++34*/(,82,2)*35(45(-)85(,)
@M03506:14:000000000-AKVR1:1:1101:19157:2398 2:N:0:38
GGACTACACGGGTTTCTAATCCTGTTTGCTCCCCACGCTTTCGCACCTCAGCGTCAGTACCGGGCCAGTGAGCCGCCTTCGCCACTGGTGTTCTTGCGAATATCTACGAATTTCACCTCTACACTCGCAGTTCCACTCACCTCTCCCGGACTCAAGATCGCCAGTATCGAAGGCAGTTCTGGAGTTGAGCTCCAGGATTTCACCCCCGACTTAACGATCCGCCTACGTGCGCTTGACGCCCAGGGATTCCTAGCCACCCTAGCCCCCTTCGTATTACCGCGGCTGCTGGCACGCAGTTAGC
+
CCCCCGGGGGGGGGGGGGGGGGGGGGGGGGGFGGGGGGGGGGGGGGGGGGGGGGGGGGGGGGGGGGDGGGGGGGGGGGEGGGGGGGGGGGGGGGDFGGGGGFGGFGGGGGCGGFGGGGGGGGGGGGGDCFGEG?;FEBDEF@FGGGGGECEGGGFFAFGGGGEGGG;FCFGD*,@CFCEGFA9CED,<D,6?214::=F6DFFGGGDEGGGG9CGE3*87*75C385A*>DD)<)049)/8E4****0+:+09)27C(**)))958858497)7C9C>)/1(-((-:;(5().((/)*)).
@M03506:14:000000000-AKVR1:1:1101:24033:2418 2:N:0:38
GGACTACTGGGGTATCTAATCCTGTTTGCTCCCCACGCTTTCGCGTCTCAGCGTCAGTACCGTCCCAGCGAGCTGCCTTCGCCATTGGTGTTCCTCCTGATATCTGCGCATTGCACCGCTACACCAGGAATTCCACTCGCCTCTTCCGGACTCTAGCTCGACAGTTTCCACCGGCTTTCCAGGGTTGAGCCCTGGCCTTTCCCAGCATACTTACCGAGCCGCCTACACGCGCTTTACGTCCAATGATTCCGGACAACGCCTGCCCCCTTCGTCTTTCCTCCGCTCCTGGGACGACGTTCTC
+
CCCCCGGFFEGGGGGGGGGGGGGGGGGGGGGFGGGGEGFGGGGDGFEC<E@FECGGGGFGGGFFGGGGGDDEGGFFCGFGDDGGG<FGFGDCEFAFGAFFGGFGF9FFG7FF,,CDFCF7=>FFGEFGFGCE;CAEAF+>C8CFE;DCCE>CGFD=FFC@6@CC<:>>E7DE::5:CC9;EA,>1>E6C,6:?,6,4<:,B+<,,,,,,*2:,00**)2*/8C:><F)*/.*9)0*)*)22*22*23*+++)07)/73<*8))01;:)*89>5C5+36*2(-8<((,)()(.)(-).)((-
@M03506:14:000000000-AKVR1:1:1101:22086:2428 2:N:0:38
GACTACCCGGGTTTCTAATCCTGTTTGCTCCCCACTCTTTCGTGCATGAGCGTCAGTATTGGCCCAGGGGGCTGCCTTCGCCATCGGTATTCCTTCACATCTCTACGCATTTCACTGCTACACGTGGAATTCTACCCCCCTCTGCCATACTCTAGCTCGCCAGTCACAACTGCAGTTCCCAGGTTAAGCCCGGGGATTTCACATCTTCCTTGCACAACCGCCTGCTCACGCTTTACGCCCAGCTATTCCGTTTTACCCCTGCACCCCTCCTAATTTCACGGCTGCTGGGCCCGAGTTTGCC
+
@CC@B8,ECGGF@FCF9F9C<CFFGFACGGDFGGE,F,;CAEFGDFCC,EFEGGDBCEFFD,CFFEEDD7:7CCC@,CEFGE7FGG,BEFEGF<,5BF,C8FB<<FFEE+FF9,EAFFFG<F<:,A+8,4,5C?;EEFDEGEG,,@,,3DDFDF3EDF6+@=+@9,>;9:8,DFEF9DFECF5DCGGF7>88*4*14?,11==1>9,,=BC+AGG709?=CDGC<4+;C*2*12++(/5:*2**2<+*<++))):F*(//54)*28*);)9**2++3)/*(3((-)))(0-(),(*0*.)-
@M03506:14:000000000-AKVR1:1:1101:13588:2444 2:N:0:38
GGACTACCCGGGTATCTAATCCTGTTTGCTCCCCACGCTTTCGCACCTCAGCGTCAGTACCGGACCAGTGAGCCGCCTTCGCCACTGGTGTTCTTCCGAATATCTACGGATTTCACCTCTACACTCGGAGTTCCACTCACCTCTTCCGGACTCGAGCTTCCCAGTATCAAAGGCAGTTCTGGAGTTGAGCTCCAGGATTTCACCCCTGACTTAGAAAGCCGCCTACTGTCACTTTACGCCCAGTGCTCCTGAGCACTGCTAGCCCCCTTCCGTTAACCCCGGCCGTGGGACGGAATTTACC
+
CCCCCGGGFGGGGC8FGGGGGFGGGGGFGGGGGGGGGGFGGGG>CFGGGGGGGGGGGGF,CBFGGGGGCFAFAFEGGGGGGGGDEFGG?FGGFGGGGCFCFBFEFGGGECFFGGEGFDGG,FFGD8=FFE?FFAA<F8FFD9EG8DCE>7EEGGFEG6@FG@FC3<,D,@DGG?E8,@FGGGGGEEC,@F93,5?887=<FGG7EGGCFCG+<=A7+*2,))/*9C**+2+121876>)*3*5**25+<+>+))0**.201*99F=8D*7*))***<))*((((--,01),(0,(*)*)6)
@M03506:14:000000000-AKVR1:1:1101:9162:2453 2:N:0:38
GGACTACAGGGGTTTCTAATCCTGTTTGCTCCCCTAGCTTTCGTTCCTCAGCGTCAGTTGTGGTCCAGCGCGCCGCTTTCGCCACGGGTGTTCCTGCAGATATCTACGCGTTTCACCGCTACACCTGCAATTCCACGCGCCTCTCCCACACTCCAGCACAGCAGTTTTGGAAGCAGCCTCTGGGTTGAGCCCAGAGATTTTACCCCCAACTTGCCACACCGCCCACGCACCCTTTACACCCAGTAATTCCGAGCAACGCTGGCCCCCTACGTCTTACCGCGCCTCCTGCCACGTATTTAGC
+
CCCCCGGGGGGGFGGGGFGGGFGGGGGGGGGGGGGGFGGGFGGGGGGFGGGGGGEGGGGGGGGGGGGGGGGDGGGECFGGGDGGGEGGGE@FGGGGGCDGFGGGGGFFEGGGCFFGC@FGGGGEGFGFDFGGGGA<+>=CCGEDFGGGG7ED6;CDBCFEFGGG;ECGGEFFF5F,,>CC?C6F:>E6EGGFF:8E:EEE,+;,5CE*27*;+1>ECG3C<D3*87>5ED@C>5/:<F?;C570C+<1+32))077*,<*))8>*::5C5C05<1+<8)>9(,((.86(7)5530*)*.))
@M03506:14:000000000-AKVR1:1:1101:10398:2492 2:N:0:38
GGACTACACGGGTATCTAATCCTGTTCGCTCCCCACGCTTTCGCGTCTCAGCGTCAGTACCGTCCCAGAGACCCGCCTTCGCCACCGGTGTTCCTCCTGATATCTGCGCATTCCACCGCTACACCAGGAATTCCAGTCTCCCCTGCAGTACTCCAGTCTGCCCGTATCGCCCGCACGCCCACAGTTGAGCTGTGAGTTTTCACGAACAACGCGACAAACCACCTACGAGCTCTTTACGCCCAGCAATTCCGGACAACGCTCCCCCCCTACGCATTACCGCGCCTGCTGGGACGTAGTTGGC
+
CCCCCFGGGGGGGGGGGGGGGGGFGGGGGGGGGGGGGGGGGGGGGGGGGGGGGGGGGGGGGGGGGGGGGGGGGGGGDGGGGGGGGGGGGGEGGGGGGGGGGGGGGGGGGGGGGGGGGGGGGGGGGGGGGFCGGGFGFF9FFGGGGGFFEGFDGGFGFGGA9<8CECFGCECG5C*BEGEEEECDFGFEF7,CCCFGG7>C>F;@E*CECD)3*:EGCCFG47D64CD3:C56F=4*4/0?=C4***39?CG>)))9C(9:<))*1:C3@@D).7*++6)*((-(((,0()(()-,780):0
@M03506:14:000000000-AKVR1:1:1101:16338:2510 2:N:0:38
GGACTACTGGGGTTTCTAATCCTGTTCGCTCCCCACGCTTTCGCTCCTCAGCGTCAGTTACTGCCCAGAGACCCGCCTTCGCCCCCGGTGTTCCTCCTGATATCTGCGCATTCCACCGCTACACCAGGAATTCCAGTCTCCCCTCCAGTACTCCAGTCTGCCCGTATCGCCCGCACGCCCCCAGTTGAGCTGTGCGTTTTCACGAACACCCCGACAACCCCCCTCCGACCCCTTTCCGCCCATGCTCTCCCGCCAACGTCATCCCCCCCCGTATGCCCCCGCGCGCTGCCACGCAGTTGCC
+
CCCCCGGGGGGGFEFGGGFFGGGFFGGDGGFEFGFGCFGGGGGGGGGEFEGGF@CFGGGGGGGGGGGDFFGGGGGFC@CF7@F,CFG7C7CC?FGGGGFGGGGGGAFEGEGEFA<FE:FCBFGFF@FEFGGGBE@,7A9FGFCF+63>@DDFF,,6@8@=,?FGGDFG8C>:*35::E7E5?**>,,4CC@,,,,*4:?E1@C*;*:>*8)/*)**)*0:>)77*93)215**./*)1<*/****++1C**))093*(*2))10>C*0:.)0)**++,)2((46((,0(.,,)4())1.-)
@M03506:14:000000000-AKVR1:1:1101:10783:2535 2:N:0:38
GGACTACAGGGGTATCTAATCCCGTTCGCTCCCCTGGCTTTCGCGCATCAGCGTCAGTATCGGCCCAGTAGCCCGCCTTCGCCTCAGGTGTTCCTCCCGATATCTACGCATTTCACCGCTACACCGGGAATTCCAGCTACCTCTTCCGTACTCTAGTCTGCCAGTATCGGCTGACCCTCCGGGGTTGAGCCCCGGGCTTTCACAGCCGACTTAACAAACCGCCTACGCGCCCTTTACGCCCACTAATTCCCAACAACGCTCGCCACCTACGTATTACCGCGGCTGCTGCCACCTTGTCTGC
+
CCCCCGGGGGGGFGGGGGGGGGGGGGGGGGGGGGG@FGGGGGGGGGGGGGGGGGGGGGGGGGGGGGGGGGGGGGGGGGEGGGGCFCFGGGGGGGGGGGGGGGGGGGGGGGGGGDCGGGGGGGGGGGGGGGFGGGGGFFGGGGGGFGFGDFGGGGGDGGF7ECFCFCFGC5:@EFGF73CEGEEGGGG6CFFGGE*?GEE6;7FGGFGG=DD3+2<FF*8E3CC*7<))5C>ED547<778*2*7*29*3C+*)057F97C))85/AC5+0*0/*<<C>5=((4-(4:9)0)2)():/*).)
@M03506:14:000000000-AKVR1:1:1101:21613:2564 2:N:0:38
GGACTACTGGGGTTTCTAATCCTGTTTGCTCCCCACGCTTTCGCACCTCAGCGTCAATATGGGTCCAGTAAGTCGCCTTCGCCACTGGTGTTCTTCCGAATATCTACGAATTTCACCTCTACAATCGGAATTCCACTTACCTCTTCACAATTCGAGCGATGAAGTCTTAAAGGTACTTCTGGAGTGGAGCCCCGGGCTTCGACCCCCAACTTACAATGCCGCCTACGTGTGTCTTATGCCCAGTAATTCCTAACAACCCTAGCCTTCTCCTACTCTCTGCTCCGCGTGCCCGTTTGTCCGC
+
@CCCCGCFFFFG7FCFG<,C@6CFDG<<9FGFFCFFCCFEFFEBBF:CF<,@C6B,B,C@E,6:C<FFCF@,<6,@,8,,C,@FB,:66,EFE,EF<F@,BFG9,C,B:=FBF<@<FF8FEAE,5,4+4?F<,,,59?=,,,4C,4=>;C94,+4,+++@+,6,,3,@:3,,,,7,7;2,@,,,@,=,,,34@++**@8,*0@***41*;48<:C,+*/<)25/9<30**)*++3+)2++=EF<><+++++1+)22*/*07))2*+39@****2+++)*+))5(((-0()((0((10*-((
@M03506:14:000000000-AKVR1:1:1101:19540:2574 2:N:0:38
GGACTACTCGGGTATATAATCCTGTTCGATCTCCACGCTTTCGCGCTTCAGCGTCAGTATGATGCCAGGTGACTGCTTTCGCCATCGACGTTCCTCCCGATCTCTACGCATTGCACCGCTACACCGGGAATTCTATCATCCTACCATCTACTCAATCAAGGTAGTCTGCGGTGCACTTCCCCGGTTAAGCCCGGGGTGTTCACACCACCCACGCCTTGCCGCCTACGCGCCCTTTACGCCCATCAAACTCTCTTAACGCTCGCTACCCTCGTCTTACAGCAGCTTCTGGCCCAGTCTTCTC
+
-,-,6C8FGGEDFE@-;C,,<C6C6<FBF@C,,;CC;@,,C9B7:+@,696,@B:@@E,6CAAFADFFGGGA<F<E6CFDGDGE:EFFFG>FCFG9=C@=++,CCCE@C++?,<F9=FCGCC<<,:CFE7AAE,77,5,CA,,366EFGFEFFFC,3,,33EF8E,3DDE+@:+89,6E93,@5@BC93,6**1>5**/=1:77F57*/***22=<5263/><=34>5*)0/106>4DBD5:**00<*+++)***2*-)::3)**20)+.)07FC++)*0((..).)/))(()((**1)))
@M03506:14:000000000-AKVR1:1:1101:18165:2582 2:N:0:38
GGACTACTGGGGTTTCTAATCCTGTTTGCTCCCCACGCTTTCGCACCTCAGCGTCAGTACCGAGCCAGTGAGCCGCCTTCGCCACTGGTGTTCCTCCGAATATCTACGAATTTCACCTCTACACTCGGAATTCCACTCACCTCTCTCGGACTCGAGATACCCAGTATCAAAGGCAGTTCCGGGGTTGAGCCCCGGGATTTCACCCCTGACTTAAATATCCGCCTACGTGCGCTTTACGCCCAGTAATTCCGAACAACCCTAGCCCCCTCCGTCTTACCGCTGCTCCTGGCACGACTCTAGC
+
CCCCCGGFGGGGGGGGGGGGGGGGGGGGGGGGGGGGGGGGGGGGCGGDGFGGGGGGGGGGGGCFGGGGGG9EGDFGGGGGGGGDGGFFFGFFGGFGGGEGGGGFBEGFEGGFGGEGGGFGGGGGFGEEG7FFGFEFGG,EFEECFCFE+6CCC+D=8F9DF?=@DFDFFGCFEG?E@B7D>+@CE>EFGGGGGGE=:E8<FGDF=CFCEFG=CC7?F7A+59C5*;>F0/8=5A>C63<E5*92:+0*2CF)0.9*/(1*0.)27*:52<5))1/<C7):((,)),(0(0,))-(*)/.-4
@M03506:14:000000000-AKVR1:1:1101:17730:2583 2:N:0:38
GGACTACTCGGGTATCTAATCCTGTTCGCTCCCCATGCTTTCGCTCCTCAGCGTCAGTTAATGCCCAGAGACCTGCCTTCGCCATCGGTGTTCCTCCTGATATCTGCGCATTTCACCGCTACACCAGGAATTCCAGTCTCCCCTACATCACTCTAGTCTGCCCGTACCCACCGCAGATCCGGAGTTGAGCCCCGGACTTTCACGGCAGACGCGACAAACCGCCTACGAGCTCTTTACGCCCAATAATTCCGGATAACGCTTGCCCCCTACGTAGTACCGCGCCTCTCGGCACGTAGTCAGC
+
CCCCCGGGGGGGGGGGGGGGGGGGGGGGGFGGGGGGGGGGGGGGEGGGGGGGGEGGGGGGGGGGGGGGGGGGGGGFGGGGFGGGGGGGGEGGGGGGGGGGGGGGGGGGGCCGGGDGGGGEGGFGGFGGGGFGGGGGGGAF9EEFDGGGFFGGGGGGGGGGGGFGEEGGGGGC6EEGGDGCFGGGGGFG,>BGGGGGGECGFGEC>ED57CCC5)C*25A:CDG57C@35<3C7*/*.7>5:5CDCCD6FFGD30>DG?3:@F)0*;8.*7C867;9@)7E>((((...(.-(7((90*)..
@M03506:14:000000000-AKVR1:1:1101:8138:2652 2:N:0:38
GGACTACAGGGGTATCTAATCCCGTTTGCTCCCCTGGCTTTCGCTCCTCAGCGTCAGTGTTGGTCCAGGATGCCGCCTTCGCCACCGGTGTTCCTCCAGATATCTACGCATTTCACCGCTACACCTGGAATTCCGCATCCCTCTCCCAATCTCAAGCCATCCAGTATCAGACGCAGTTCCCCGGTTAAGCCGAGGGATTTCACGTCTGACTTAGTTGGCCGCCTACGAGCCCTTTACGCCCAGTCATTCCGCACACCGCTTGCCCCCCCCGCCTTCCCTCGGCTCCTGGCACGTCGCTGTC
+
CCCCCGGGFFGGGGGGGGGGGFGGGFGGGGGGGGGGGGGGGGGGGGGEDEGGGGGGGGGGG<DEFGGGG?FCFGGGGDGGGGFGGGCGGDGGGF<FFFGCFFFFFGGGGGGGGGGGGGGGGGGGGGF:A?FFGGFEFGGGFFE=8FF,,@FAEGCEF@8=DED87,,E8ECF>E>CE,CEGFE5CGEGE9D78C5::E,=9:E,,46:,=;CC8FGGG40))>E**5)23)=8A):)*0:8*1**0+1:C+)07)**,)/).767CE@G3)))1*+;:*79(3-(((),)()5(())0((.
@M03506:14:000000000-AKVR1:1:1101:24370:2677 2:N:0:38
GGACTACAGGGGTATCTAATCCTGCTTGCTCCCCTAGCTTTCGCGCCTCAGCGTCAGTAGTGGTCCAGTGCGCCGCTTTCGCCACAGGTGTTCCTCCCGATATCTACGCATTTCACCGCTACACCGGGAATTCCACGCACCTCTCCCACCCTCCAGCACGGCAGTTTCGCCTGCAGGCTCTGAGTTAAGCCCAGAGGTTTCACAGGGGCCCTCCCTTACCGCCTACTCGCCTTTTACGCCCATTAATTCCGAACAACCCACGCACCCCCCGTTTTACCCGGGCCTCTGGCCACTCGTGCCC
+
CCCCCGGGGGGGGGGGGGGGGGFC@FGGGGGFGGGGGGGGGGGGGGDCEFFGGEGGEFECFEGGFGCGGGE@FECEF@EGCEE,:,CEFGFEF9?CB@EEGDDE<FGGGGECCE?FAEFF@=FF,+@@=F>8F<;FF@F7C@DCFDFFCEE?D+5>>8,3+95@:,@FCE5:8CCB7E6,,5=D;F;CC@B*,4,4AE69CC,5>**1*))1**3<+8)CCCC=5**0*9)**1/*.95?CE9**++/?C+)8>DC*(1*)).)9C5>=))))*1++.)*((((((.)))(()(,*))(,.
@M03506:14:000000000-AKVR1:1:1101:7394:2689 2:N:0:38
GGACTACACGGGTATCTAATCCTGTTTGCTCCCCACGCTTTCGCACCTCAGCGTCAATATGTGTCCAGTAAGTCGCCTTCGCCACTGGTGTTCTTCCGAATATCTACGAATTTCACCTCTACACTCGGAATTCCACTTACCTCTCCACAATTCTAGCGATGCAGTCTTAAAGGCAATTCCGGGGTTGAGCCCCGGGCTTTCACCTCTAACTTACAAAGCCGCCTACGTGCGCCTTACGCCCAGCAACTCCGAACACCGCCTGCACCCTCTGGATTCCCGCGGCTGCTGTCACCGAGTTCGC
+
CCCCCGGGFFGGGGGGGGGGGGGGGFGFGFGFGGGGGGGGGGGGGDGCFGGGGGGGECAFGFFGGGGFFFGGGGGGD@EGGGECEEFGFFGGGGF9EFFGEG<<,FGGGG8BFACFFEGC9FFG<??F:FF@99CFCFDC8;ECD@FFC8EEGF,>FE6@C8AD,@DFG:FF8@,=@67=BEGGC++48DFGGC5@*4,4>+2D9>FF7FGG,+,,2866)7)=DC>F**:5*:8737:5:7/*9**09<5:DF5*17)/>08*C88)/7>)*::++50:3(044<3F4=.)91()0.)-(
@M03506:14:000000000-AKVR1:1:1101:23153:2693 2:N:0:38
GGACTACAAGGGTATCTAATCCTGTTCGCTCCCCACGCTTTTGTACCTCAGTGTCAGGAGTAGCCCAGCAAGCTGCCTTCGCCACTGGTGTTCCTGGTAATATCTACGCATTTCACTGCCACACTACCAATTCCACTTGCCTCTGCTGTCCTCTAGGAACCCAGTATGCGATGCATCGATATGGTTGAGCCACCCGATTTAACATCACACTTAAATTCCCACCTACGACCGCTTTACGCCCAGTGATTCTGGATAACGCTTGCCACCTCCGTTTTAACGCCGTCTCTGGGTCGGAGATGTG
+
CCCCCGGGGGGGFGFF<EFGFGGGGGGGGGGGGG8FFGDFDGGCCFGAE@FCFFG9FFGGGFGGGGGFEFGGG,9FFGGG7CFFGGGGFGGGGGGGGCFFAEFGGGFGE7:?EF9F<,=FCFGEC@FA=8,9EF=E<EC9A;EE@FDG9E8DF;D=@8,@E8EFFFFF86+DEGG9FEFG?+:DDE6,=@,3D,@@64@7F7DA7,@CGGF:E+,D++39C7;74*9/*;9?D5?:4D)?*5*?*3;+4+1;+110;;3A).57+>52*2).)23+3-)*(-,(((.*3)((.(())0)))
@M03506:14:000000000-AKVR1:1:1101:17772:2704 2:N:0:38
GGACTACCAGGGTATCTAATCCCGTTCGCTCCCCTAGCTTTCGCGTGTCAGCGTCAGGTGCAGTCCAGGTGGCCGCTTTCGCCACTGGTGTTCCTCCGGATATCTACGCATTTCACCACTACACCCGCAATTCCACCACCCTCTCCTGCCCTCAAGTGCAGCCGTATCGGACAACCACTCCCGCTTGAGCCGAGAGATCTCCTGCCCGACTGGCTCACCCGCCCGAACCCCCCCGCCGCCCACGCAACCCGACCAAGGCCAGCTCCCCTCCCTCTCCGCACGCGCTCGCCACGCACCTCGC
+
CCCCCGGE-CFGGG8FGGGGG,ECFFFEECFFGGGGGGGG9FGGGDCFCGGFFGCEEDDDFDFGGG9,FC,CFFGGE@DFECGGGGGC?EFEGE9FB=+4CCE,C9EFGE:CAEFGFGGGGGGGGGC+8+?,EFF,A<DF8=>D,,7,,@D8D=393,7=,,,66+>C3++833DE*@<EFGG***14,,D*88**49,:7*,4,4A**1))1>*+2+;C))2*)7<:*55:))))-)0?:**)/7*0:C*0)8/9*-9C4)0*7@8.*)/))968C(0*-(4-4(,.,.(4)-())).(3
@M03506:14:000000000-AKVR1:1:1101:10017:2716 2:N:0:38
GGACTACTCGGGTTTCTAATCCTGTTTGCTCCCCACGCTTTCGTGCATCAGCGTCAGTATTCGCCCATGGTGCTGCCTTCGCCATCGGTATTCCTCCACATCTCTACGCATTTCACTGCTACACTTCGAATTCTACCCCCCTCTGCCATCCTCTAGTCCGCTCGCCACTACCGCAGTTCCCAGGTTAACCCCGGTGATTTCCCCGCTGTCCTACCCGACCCTCTGCGCCCGCTTTACGGCCAGCAACTCCCCTTAACTCTTTCCTCCTCTTTACTACCGCGGCTGTCTGCCTGTTTTCTCC
+
6CC8<FFD-@FFG7C9E@C96CF9EFFGFGGG8;6+8@FF<E;CFFFF,CCF:B,B@F<C9,C7F76,:@,,<EA@F<,C@CF,BC,@?8=<F9<EE,F8E85<C,E<C4F:FG@E,CFF<E<E,,,6+4A<D?E<<,+84+BEDF=,4,66E,=B,93@E13++++6,6,3+++3@@,<9@,4@E7E,3>EE:>E5=,22+,,44/5=F*=70,,))2*)****0.)*2:E:3)*)*)2:/*****7<C*0))*2:):<6****0A>**2***3+34)2((,-(()14*))*)-*)*)-)
@M03506:14:000000000-AKVR1:1:1101:24678:2736 2:N:0:38
GGACTACAGGGGTATCTAATCCTGTTTGCTCCCCACGCTTTCGCACCTCAGCGTCAGTACCGGGCCAGTGAGCCGCCTTCGCCACTGGTGTTCTTGCGAATATCTACGAATTTCACCTCTACACTCGCAGTTCCACTCACCTCTCCCGGACTCAAGGTCGCCAGCATCAAGGGCAGTTCTCGAGTTTAGCGCCAGGATTTCTCCCCTTACTTAGCAATCCGCATACGTGCGCTTGTCGCCCACTCATTCCGATCAACGCTCGCCCACCTCGCATTACACCGGCCTCTGGCTCGCAGTTAGC
+
C<CCC?CFGEGCCFGGGGGGGGGGGGGGGGGFGGGGGGGGGEFGGGC,CCFC@FEG7FFFFBEEGE@CFCCFFGGGGFDFFGEEGEF,9BECFFFCFFE@++EFFFFG7<FDA,AFGEFG9ECE,FAF@:F<D,CFFGGF?,,98DFG+8CE8,6=,,@+B6BE8@CFFF,,5*@*47@7,*@*>C,,5,**1*://<CA,+4184=,<?DFC++97C;E)2)1/*)/298535)*)*0;E=***:<*02<5).*09(9/5>))>*2)*0*))/*+3)*0--((((().71:>(11)*)-)
@M03506:14:000000000-AKVR1:1:1101:19715:2767 2:N:0:38
TATCCTCTCTTGGTCAGTTCTAGGAATTAGTAGTCGTAACAACGTCTCCGGATGTGTTCCTGCCTAGGGACCCTTACAATTGACCCCTGCTACGGCCGTGATGTTCATAACCCCTTGTTGTCCGACTCTTTTGCTTCCCGTTCTACCCTGTCTATCGCTCCTTTCTCTTAGTCCCCCCTCCCCCACACTTCCTACCTTAGCCGCCCTAGTACCATTGTTTCACACTTAAACTCTCTTCACTACTTTCCCAGTGTGTCCCTCTACCACGACGAGCGTCTACCGCCTGCTTCACTCACCTCCC
+
6,8ACFF-C-C,C@6E-CF9,@E,6,C<,,6,,<<+:C,8<,,+6,,,68+,,+6,,,,6,,;,,;6,C8,B,,:,,6@,<6@<9CC,BE<FF,@++@++,:??F<,,:,,,=,,9,:,,,5C++44:,,,C9A,,C,,+,,,4@,>BC,46,6,7+6,,+,,,,,7,3,7C,,,6@+@+=@+4++3@,3@,3,,5,2,,32@***1,,5=+=+,,+++4+1+1*20+,41,?A)**+11,<;+++3++++/*1+/+)*+.)*++++./)/)))*/2-)+)((,(,4))1.)*)(*)1.((
@M03506:14:000000000-AKVR1:1:1101:17068:2771 2:N:0:38
GGACTACCCGGGTATCTAATCCCGTTCGCTCCCCTGGCTTTCGCGCATCAGCGTCAGTGTCGGCCCAGCAACCCGCCTTCGCCGCAGGTGTTCCTCTCGATATCTACGCATTTCACCGCTACACCGAGAATTCCAGTTGCCCCTTCCGCACTCTAGCCGAGCAGTATCAGTTGACCTTTCCGACTTAAGCCCGGAGATTTCACAACTGACTTCCACTGGCCCCCTACGCGCCCTTTCCGCCCAGTACACCCGCACAACGCTTGCCCCCCCCTGCTTACCTCGGCTCCTGGCCCGGCTTGTC
+
CCCCCGGGGGGGGGGGGGGGGGGGGGGGGGGGGGGFGGGGGGGGGGGGGFGGGGGGGGFGGGGGGGGGGFGGGGGGGEEGFGGGGEEGFG<FFGCF<FEGGFGFAAFFGEEGGGGGGEGGDF?FGFGE+>>AFFFGAFCFGGGFGFGEG>E8FGDEEFECC7BCF<DD,>>9<EGFCGGG9::*:CC,5B8=58**/0CEF7FCEG+++;:C+21;1;4=5*9C)9>):)5CDF4>)?BGGGG<2A+9+**8>))/*4)>>))9*CC>E)107*+03./+.4(3((())04(),()0.(()
@M03506:14:000000000-AKVR1:1:1101:10221:2782 2:N:0:38
GACTACCCGGGTATCTAATCCTGTTTGATCCCCTAGCCTTCGCGCTTCACCGTCACTACCTGTACAGGTAGCCGCCTTCGCCACTGGTGTTCTTCCCGGTCTCTACGCATTTCACCGCTACACCGGGAATTCCGTTACCCTCTCCAGGACTCAATCTGAACAGTATCGAAGGCAATTCCCCGGTTGACCCGTAGGATTTCCCCACCGACTTGCCCTCCCGTCTACGCCCCCTTTCCGCCCAGCGTTCTCTCGTACCCCTTGCCCCCTCCCGCTTCCCTCTGCTGCCGTCTCCTCGTTTGCC
+
@,-AAF8F+:F@6ECDFF,F,6C6CE,,,<E,6;,C8,,6,6B6:F:@F,,6;B7,<,9E<AF,C<D,,C,6CC:FGGC<7B=:8,6,6B:EAEEEF7+7+B?9,A+CBC7FGG@,BC+4=FEFGDE++A,?,,,58@FG,>,68,,3+@DGF,,7,7,,@BFA8:;+:36+3@83:>=9D*:54:F,4>7*1;C,5,,,,2,4?C5=ED**4*+55*):*92CD/))=8>**)**(*0:*:*)12*)<@+.)0***(*2)00**/:7*.)))9*+;2)*,5))5(2)4),.*((1)0(-5
@M03506:14:000000000-AKVR1:1:1101:13808:2816 2:N:0:38
GGACTACCGGGGTTTCTAATCCTGTTCGCTCCCCTAGCTTTCGCGCCTGAGCGTCAGGTAAGGCCCAGAGATCCGCCTTCGCCACCGGTGTTCCTCCTGATATCTGCGCATTTCACCGCTACACCAGGAATTCCGATCTCCCCTACCTACCTCTAGCCTGACAGTATCGGATGCAGTCACGGGGTTGTGCCCCGGGATGTCACACCCGACTTTCCAAGCCGCCTTCGCGCTCTTTACGCCCTATGATTCCGGACAACCCCCGCCTCCCACCGGTTTCCTCCGCTCTCTGCCCGTAGTTAGC
+
CCCCCGGGGGGGGGGGGGGGGGGGGGGGGGGGGGGGGGGGGGGGGGGGGGGGCFGGGGGFFGGGGGEGGGGGGGGGGFDFGGGGEGGGGGGGGGEFGGGGGGGGGGDFGGGDGGGGGDGGGGGGGGGDG8FFFCFC:FFDFGGGGGGGGGGGGGGCGCGCDGGGGGEGEGE*@E,EFFGCEC>5EBE*;?@8;:CC?E*3>+>+>7=7ED:G9:+++2.*1/95*0)):)5E576:</)*8*2**33=FGF:>D35C2**0))798;)*0*))1?*+)/+(-40(()*.9,(.(,*84-))
@M03506:14:000000000-AKVR1:1:1101:11449:2827 2:N:0:38
GGACTACCCGGGTTTCTAATCCTGTTTGCTACCCACGCTTTCGTGTCTCAGTGTCAGTTACGGTCCAGAGAGCCGTCTACACCACCGGTATTCCTCCTGATATCTACGCATTTCACCGCTACACCAGGAATTCTACTCTCCCATCCCGTACTCTAGCCCGCCAGTTTTCCGCGCACCCTCCCGGTTGAGCCGGGAGATTTCACCCGGAACTTAACAGGCCACCTACACACCCTTTACGCCCCGTAACTCCGAACAACGCTTGCTGCCTACGTATTACCGCGGCTGCTGGCACGTCTTTCTC
+
CCCCCGGGGGGGGGDGGGGGGGGFAFGFGGGGGGGGGGDGGGGGGFGFGEGGGGGGGGGGGFGEEEGFGGDGGGGGGGGCFGGGGEGGGFGGFDB,=FFFFFGGGGGCEEEGGFGGGGG:CFFEGGGGGF@@ECGG,AEEGGGGGGGEF8EGGGGGGGGEDEC@DCGGG88F+C8EEG6@BE*@3CE7,,?*>**=E;>@CGC,,4/**/8+01AE*5>EFGGF48;;CD>CF?)*69>GCE)1/*8*<:5)0<<4C6)*.0)*0<**+0*0*08++.)2(-90(-8923()..,*)/))6
@M03506:14:000000000-AKVR1:1:1101:12620:2861 2:N:0:38
GGACTACTAGGGTTTCTAATCCTGTTTGCTCCCCACGCTTTCGCACCTCAGCGTCAATACCAGTCCAGCGAGCCGCCTTCGCCACTGGTGTTCTTCCGAATATCTACGAATTTCACCTCTACACTCGGAATTCCACTCACCTCTCCTGGATTTAAGCGATGCAGTCTTAAAGGCAATTCTGGAGTTTAGCTCCAGGCTTTCACCTCTAACTTACACAGCCGCCTACGTGTGATTTACGCCTAGTAATGCCTAATAACGCTAGCTTCCTCCGTTCTATCCTTGCTGCTGCCTCTGATTTAGT
+
CCCCCFGFFCFGGGC9F-CC@EFFFG9A<<F@DGGGGC;FFFEFD:@@CFG,CCCEGGFGCFFG@FCEE@B6FE:F:EGF7FEGEGDCCFGEFGGFFEEBFGGGE?EF:,:BFGGGGGGGGGFC?A<=C+ABF,45C<,,8E@98E9E,,C,,,=9DEECE6C=@E,@EDFF88,@D3,7,,,@DF,<99,8,3,:CCE7,234,,429++29CC,*;AC*;/*2*:),*/,=+++*/8**/;;++3:7?+8)1;@C()*2)/++0++2.)0)*23+)/+))2562))))))/)):**.))
@M03506:14:000000000-AKVR1:1:1101:17692:2892 2:N:0:38
GGACTACTCGGGTTTCTAATCCTGTTCGCTCCCCACGCTTTCGCTCCTCAGCGTCAGTTACTGCCCAGAGACCCGCCTTCGCCACCGGTGTTCCTCCTGATATCTGCGCATTCCACCGCTACACCAGGAATTCCAGTCTCCCCTGCAGTACTCCAGTCTGCCCGTATCGCCCGCCCGCCGAGGGTTCAGCCCCCGGTTTTCACGAACAACGCGACAAACCACCTACGAGCTCTCTACGCCCCGTAATTCCGCACAACGCTCGCACCCTCCGTATCACCGCCGCTGCTGGCCCGACTCTAGC
+
CCCCCGGF-BFGCFGGEGFGGGGGGGGGGGGGGGGGGGGFFGEGBFC<FGGGGGGGGGGGGGGGGGGGFCGGGFGGDGEFFCF:FGGEGCFGGGFGGFGCFDDFE,9+FCFEGGGFGG>E+@AEF7FF7BE<AFFGAAFFDFEG6FG8E;@=ECFE,9,9E9DGG=DF++@FCE8ECEG8*4*1=C,=9FGGGGGC**=*A:;A*:CCEF3)*1:*)07CFGDG*9.)2>)<:*9*.*7C/*/*1*2=F?C)0))9D(9*0)5)1*2)*))00**2:2:7((,((()/().47(,1)*..6
@M03506:14:000000000-AKVR1:1:1101:12422:2897 2:N:0:38
GGACTACCGGGGTTTCTAATCCCGTTCGCTACCCTAGCTTTCGCGCCTCAGCGTCAGAAGAGGTCCAGCACGTCGCTTTCGCCACCGGCGTTCCTTCCGATATCAACGCATTTCACCGCTCCACCGGAAGTTCCACATGCCCCTACCTCGCTCTAGCTCGCCAGTATCAGAGGCACTTTTCCGGTTGAGCCGAAAGATTTCACCCCTGACTTGGCAAGCCGCCTACCCTCCCTTCAAGCCCAGTGATTCCGACCAACGCTTTCCCGGTTCGGCTTACCCCGCGCCGGTTCCCCACCTTAGC
+
CCCCCGGGGGGGEGGGGGGGGGGGGGGGGGGGGGGGGGGFGGGGGGGGGFGGGGGGGFFGGGGGGGGGGGFDFGGGDGGGGGGGGGEGGEFGGGFFGGGEG@FGAFGBE:+BE9FGGEFCGG8FF@E7F:FAFF9B7FDGGGGGFFGCGGD*69FFGGGGGGG>>76DFF?FCC>FF:C<BEE*::?FG?BE*::8*=@+>7EGGGF*0>7FE6?6**7:7C7177)0+1)229)24?FGGCC4>F<6CFE5)777<()1))002;58C:3))*:++.)*((((((()(04..((/)0)5<
@M03506:14:000000000-AKVR1:1:1101:18075:2898 2:N:0:38
GGACTACCCGGGTATCTAATCCTGTTTGCTCCCCACGCTTTCGCGTCTTAGCGTCAGAAACCGTCCAGATAGCCGCCTTCGCCACTGGTGTTCTTCCCAATCTCTACGTATTTCACCACTACACTGGGAATTCCACTATCCTCTCCGGTCCTCTAGTCACCCAGTACCAAGTGCATTTCTTGAGTTGAGCTCAAGGCTTTCACACCTGACTTGGATACCCGCCTACTCGCGCTTTACGCCCAGTCATTCCGAACAACGCTAGCCCCCTCTGTCTAACCCCGGCTGCTGCCACGATGTCAGC
+
CCCCCGGGGGGGGGGGGGGGGFGGGGGGGGGGGGGGGGGGGGGGGGGGGGGGGGGGDCFGGGGGGGGGGGGGGGGGGGGGGGGGGGGGEGGGGGGGGG9FGGAFFGGGGGGGGFFGGGGGGGGGFCGF@FGGGGGGGGGCFGGGGGGGGGGGGG8DFGGGC=FCFFGGDF8FAFECFF7EEA77EFCCE@@BEGGFEF3,,+E,@;1C:CCCF4<E5*9,;;DEGG*)4??5)..+.>A*:*56*=+11++0.=)5C;3:)747*;*)*)**/:++3,)/-(-40()0.05?3((/)*.))
@M03506:14:000000000-AKVR1:1:1101:15985:2969 2:N:0:38
GGACTACTAGGGTTTCTAATCCTGTTTGCTCCCCACGCTTTCGCACCTCAGTGTCAGTATCAGTCCAGGTGGTCGCCTTCGCCACTGGTGTTCCTTCCTATATCTACGCATTTCACCGCTACACCAGGAATTCCGCTTTCCTCTCCCATACCCGAGCACCCCAGTTTCCGCCGCCCCCTCCCAGTTCAGCCGGGAGCGTTCCCGACCAACTTCGAGCTCCACCTCCACCCCCTTTACGCCTCGTAATTCCGAACCACGACTGCTCCTTCTCTATGCACGCGTCCACTGGCACCTGCTTGCC
+
CCCCCGGGGGGGGGGGGGGGGGGGGGGGGGGGGGGGGGDGGGGGGGGGGFGGGGGGGGGGGGFFGF<FGGGGGGGGG7CEDGGFGG88C<:=EEFGGGGFFFFECFFGGC@FGAEFEFG7>BC=F<FDGGEDECEDEGGGG,C;D8D,@EFCFC++=@FF+=+3D@>=DEDFC>+@EE:CC:@6<@,53@D75**4**4*;*4/CC***/22+*30*))22;<2/*.5**)*1.)*.5;***1*/*2*3++.)0)*1()*).7C*++*+**0**+2+))/,(((().)()(,)((*)/),(
@M03506:14:000000000-AKVR1:1:1101:20932:2979 2:N:0:38
GGACTACTAGGGTATCTAATCCTGTTTGCTCCCCACGCTTTCGCGCCTCAGCGTCAATTACGGGCCAGATAGCCGCCTTCGCCACCGGTGTTCTTCCCAATATCTACGAATTTCACCTCTACACTGGGAATTCCACTATCCTCTCCCGCATTCAAGCTCATCAGCATCAAGCGCAGCCCCCAGGTTGAGCCCGGGAAGTGCACGCCCGACTTGATAAGCCGCCTACGCCCCCTTTACGCCCAGTAATTCCGAACCACCTTTCCCCCCCTCCGCTTCCCGGCGTCGCTGGCACGCATTAAGC
+
CCCCCGGFGGGGGGGGGGGGGGGGGDGGFGGGGGGGGGGGGGGGGGGGGGGGG@FGGGFGGGGGGGGEGFCGGGGGDEFGGGGGGFEGGEGGGDFGGGGGGFFAEGDDCFFGGF@AF,=A?<FC<FEG?FF@,ED<<DGGGGGC6DFGD>8CDG,>DCEG>DGGFDGGFE@9+:CEEGEE>E5ED9EC,,>FCCCCE*>,>=EGGG**45<<<*+>C7AFDC9:CC)5*/0*)))0:*)28*9**<+99035;B)77(*+***298E3*)*0)9**33)*(,((--8>(.().((1)*..4
@M03506:14:000000000-AKVR1:1:1101:19187:2990 2:N:0:38
GGACTACCGGGGTATCTAATCCTGTTTGCTCCCCACGCTTTCGCACCTCAGCGTCAGTACCGGGCCAGTGAGCCGCCTTCGCCACTGGTGTTCTTGCGAATATCTACGAATTTCACCTCTACACTCGCAGTTCCACTCACCTCTCCCGGACTCGAGCTTCTCAGTATCAAAGGCAGTTCTGGAGTTGAGCTCCAGGATTTCACCACTGACTTGGAAGACCGCCTGCGCGCGCTTTACGCCCAGTAATTCCGAACCACGCTAGCCCCCTTCGTATTACCGCGGCTGCTGGCCCGCAGTTAGC
+
CCCCCGGGGGGGGGGGGGGGGGGGGGGGGGGGGGGGGGGGGGGGGGGFGGGGGGGGGGGGGGGGGGDGGGGGFGGGGGGGGGGGGGGGFGGEAFGCGGGGGGGGGGGGGGGGGGGGG<FG9FFG,FFGGDEFGGAEFG8FGCFFGGGGE7ECE+8CG6DG,EDFF7CFAF,@DEGCEBCFGGDGEC>,DCCGD<FG5,DEFFFCFGGGFC?FCFGGGG;FGGGCF*8)1C>DC7>FAC:/2*59*<??FC8>:3)9DB3*7>F7CCE>*7>>FG8:C<)139BB0:)?(.,(0(().*)).
@M03506:14:000000000-AKVR1:1:1101:20943:3045 2:N:0:38
GGACTACAGGGGTATCTAATCCTGTTTGCTCCCCACGCTGTCGCGCCTCAGCGTCAGCAACGGCCCAGCAGACCGCCTTCGCCACTGATGTTCTTCCCGATCTCTACGCATTCCACCGCTACACCGGGAATTCCATCTGCCTCTACCGTGCTCTAGCCCGACAGTTTAGAAGGCAGCCCTGCGGTTAAGCCGCAGGATTTCACCCCCCACTTATCAGGCCGCCTACGCGCCCCTTACGCCCAGTGATTCCGGACAACGCTCGCACCCTCCGTATTCCCGCTGCTGCCGGCACGGAGGTAGG
+
9C9CCGGGGFGGGGGGDFFGGGGGGGGGGGGGGGGFGGGGGGGGGGG@FGFGGFGDFGFGFGDFGDGGFFGGGGGGG@EFFEGGGEGGGGGGGGGGCGGGGE@FGGGGGDGEGFGGGGG7@FGGGCEG>FDFFGGGF9DDGGGGFGGC8:@EGGG9AF63@CEG9DCACCCC5CF**>5DDFECGEGG7CEBE58586@?A+@CFEG*2<C7CGC?09)2>7<5>975/90:57)>:5)/8:5C7+06CEC55@3C5()*5)))9?EF=@C0)*202405(472))()(.2(.((5).,4(
@M03506:14:000000000-AKVR1:1:1101:18595:3049 2:N:0:38
GGACTACTGGGGTTTCTAATCCTGTTCGCTCCCCACGCTTTCGCTCCTCAGCGTCAGTTACTGCCCAGAGACCCGCCTTCGCCACCGGTGTTCCTCCTGATATCTGCGCATTCCACCGCTACACCAGGAATTCCAGTCTCCCCTGCAGTACTCCAGTCTGCCCGTATCGCCCGCCCGCCCACAGTTGAGCTGTGAGTTTTCACGAACACCGCGACAAACCCCCCATTGGCCCTTTCCGCCCCCTAATTCCGTCCACCGCTCGCACCCTCCCGTATTCGTAGGCTCGTCGCCCCGAGTTGGG
+
?CCCCGGFGGGGGGC-CF<F,,CEAFFCC@E@CC,FG7@FFFEB,CBFGFGGGGGD@FDCFGC9CEDFG@8CDEEGFFGDGGGGGDFECGEGD@EDDFC,B5AF9,F7F+?CCFFEEBE7B@FFF7,4A:B=FE;A?<AFF8=FCFDFF;DF,D8@>DFDFGCC+8,@@EC@;85CEDGC*:C:DEG?FGG8?D,>,9;,5+>8***:,*)/:)8*);)**1>*)***+*/*1))*.*)2CE)1*::*<++)))195()*0)5)>**)/)*).)20A0/*(())((,),7(()(())).((
@M03506:14:000000000-AKVR1:1:1101:12911:3055 2:N:0:38
GGACTACAAGGGTTTCTAATCCTGTTTGCTCCCCACGCTTTCGCGCCTCAGCGTCAGTATCGGGCCAGTAAGTCGCCTTCGCCACTGGTGTTCTTCCGAATATCTACGAATTTCACCTCTACACTCGGAATTCCACTTACCTCTCCACAATTCTAGCGATGCAGTCTTAAAGGCAATTCCGGAGTTGAGCCCCGGGCTTTCACCTCTAACTTACAAAGCCGCCTACGTGCGCTTTACGCCCAGTATTTCCGAACAACGCTAGCCCCCCCCGTCTTCCCGCGGCTGCTGCCACGGACTTAGC
+
CCCCCGGGGGGGFGGGGGGGGGGGGGGGGGGGGGGGGGGGGGGDGGGGGGGGGGGGGGGGGGGGGGDGGGGGGGEGGGGGFGGGGGGGGGGGGFGGGGGGE?FGFEGGGGGGAFGGGFGGGGGGBFGFEEGGGGCFGFGGGFFGCFEGGFFFD88DGCGF6@,=EEDGGGDFG8,@AFGG68+@>FGFFGFDEEGGGG:15+<D@FCCFFC:?CFF4FFGDD7=7<AF2::EGF>GE5:GGG**:++979*)07D*/-C*7)77CEE)2.)0)9*+223C((-4(,56)7)4)31)7*).4
@M03506:14:000000000-AKVR1:1:1101:20034:3065 2:N:0:38
GGACTACTAGGGTATCTAATCCTGTTTGCTCCCCACGCTGTCGCGCCTCAGTGTCAGCAACTGCCCAGCAGGCCGCCTTCGCCACCGGTGTTCTTCCGGATCTCTACGCATTCCACCGCTACACCAGGAATTCCAGTCTCCCCTGCAGTACTCCAGTCTGCCCGTATCGCCCGCACGCCCACAGTTAAGCTGTGGGTTTTCACGAACAACCCGACAAACCACCTACGAGCTCTTTACCCCCACTAACTCCGGACAACGCTCGCACCCTACGGATTACCGCGGCCGCGGGCACGTAGTTGCC
+
CCCCCGGGGGGGGGGGGGGGGGGGGGGGGGFGGGGGGGGGGGFGGGGGGGGGGGGGGGGGGGGGGGGGGGGGGGGGGEGGGGGGGGGD7=FBFGGGGGEEFFGGGFF7EEGDGGFGGGGGDGGGGGGGGGGGGGGGGGGGGGGFFG8DFFFDGGGGGGFFGGGG@ECD6ECGEECEGGCEEEE>,6;,>B@,?8DEEC:/,+,4/*5ECD**/28*C5A55>*:*;.75><F7*9*)*/;C5)7C62978/)0<D49(7/<)895==>*7*))**+36)>(2(-(,(04>1102,*<*<)-
@M03506:14:000000000-AKVR1:1:1101:8648:3111 2:N:0:38
GGACTACCCGGGTTTCTAATCCTGTTCGCTCCCCACGCTTTCGCTCCTCAGCGTCAATATCGGCCCAGAGACCCGCCTTCGCCACCGGTGTTCCTCCTGATACCTGCGCATTTCACCGCTACACCAGGAATTCCAGTCTCCCCTACCGAACTCTAGCCTGCCCGTCTCGACTGCAGACCACCTGGTTGAGCCACGGGTTTTCACAGTCGGCGCGACCAGCCGCCTCCGAGCTCTCTACGCCCAATAAATCCCGCCAACCCTCGCGCCCTCCCGCTTCCACCGCTCGCTCGCCCGTCCTGGC
+
CCCCCGGGGGGGFGGGGGGFGFFFGAFGGDGGGGGGGGGGGGGCFGGEFFGGGGEECFGDG7CGDGGFFFFGGGDGF,BFCCF>FGEGFCBCFG9AFF8<EBFGGGFDDC7CGF9FGGCFDGFFGGFG@FCEGFAF,C;;=@CEFFFC+++5EG9@C?ECE@E+::DDDCE*:F9D,DCFC*4,4DFC,,?C,::CE757CF+1++03*))2=):C)).:C)>**/.0/))*2@**.:8ECE5703+*+<<)))95)(*:7<)))/:>5595))1**.*+(,((,(27(),4>((*).)((
@M03506:14:000000000-AKVR1:1:1101:24921:3121 2:N:0:38
GGACTACCCGGGTTTCTAATCCCGTTTGCTCCCCTGGCTTTCGCTCCTCAGTGTCAGTGTTGGTCCAGGATGCCGCCTTCGCCACCGGTGTTCCTCCAGATATCTACGCATTTCACCGCTACACCTGGAATTCCGCATCCCTCTCCCAATCTCAAGCCATCCAGTATCAGACGCAGTTCCCCGGTTAAGCCGAGGGATTTCACGTCCGACTTAGTTGGCCACCTACGAGACCTTGACGCACAGTAATGACGAACATCGCTTGCCCCCCCCGTATTACCGGTCGCGCTGGCCCGGTGTTAGC
+
CCCCCGGGGGGGCFGGGGGFGGGGGFFEGFCFFGGGGGGGFGGGGGGFGGGGGGGGGGDEEEEGGFFGGFGGGGGGEFGGFFGDEDFGF@B?,CCFGGFGGGGG9FFGGGG:F9BFCEF>FCGG?FGGC:F<EFFGGFGGGGGF88DECFFDFGGFCEF9EFGGGF,@AEC>EGGEGFA:B?6>@>C7,@8EEEEE:C60;+1A:5*=:D)7CFCC:C)<FCF*2*.:*:>CF=+;5DB2857::9@*++;<)0)*9(7C>F)778*.*0)73*220))*(((,-42)(.(()(,185)6-
@M03506:14:000000000-AKVR1:1:1101:14582:3143 2:N:0:38
GGACTACCAGGGTATCTAATCCCGTTTGCTCCCCTGGCTTTCGCGCCTCAGCGTCAATGCCGGTCCAGGATGCCGCCTTCGCCACCGGCGTTCTTCCAGATATCTACGCATTTCACCGCTACACCTGGACTTCCGCACCCCTCTCCCGCATTCAACCCTTCCACTCCCGGACGCAGATCCGGGGTTTAGCCCAGGTGTTTCCCGTTCAACTTTGAAGTCCTCCACCGCGCCCCTTGCGCCCAGTCGTTCCGACCAAAGCTCGCCCTCTCTGTATTACGCCGGCGTCGGGCACTGGACTGCC
+
B6B<C<EFGC7FCFFCGF9@@EFFEFFEFCCFC@8D8FAEEFG7@FF:F8@<FFC7C<,C@F7@@CFFGGGGG@:7FG79FECCEF::+78@F+<EF?B?FEE??FE+>7F4ECEFFGC@4FFF8@E8,,8,EFCG7:+3C++,@DDE+3@:>CF38+@,,4@,,@,,33>**=*1*24<5**3=**+++?+*3=++3325+<C*=6+=++2+*332**0**2272)0:).*)8)2377882/0**1)*22>)))**,0+0)))1*;0;1****+0+,752(,4(-,)-)22)((*)/(((
@M03506:14:000000000-AKVR1:1:1101:7313:3149 2:N:0:38
GGACTACAAGGGTTTCTAATCCTGTTTGCTCCCCACGCTGTCGCGCCTCAGTGTCAGCAACTGCCCAGCAGGCCGCCTTCGCCACCGGGGTTCTTCCGGATCTCTACGCATTCCACCGCTACACCCGGAATTCCGCCTGCCTCTACAGTGCTCCAGCCGCGTCAGTATTCATGGCCGACGCAGGGTTGAGCCCCGCGCTGTCACCACGAACTTACCGGGCCGCCTCCGCGCCCTTTACGCCCAACGATTCCGGCCAACGCTCCCACCCGCCGCATTACCGCGCCGGCTTGCACGGCGCTAG
+
CCCCCGGFFCFGFFGGFGGGGGGGGGGGGGCGCGGGGC7BFFEFEEG@CFCGDGFGFFFF@FFGGFCCGEGGDGGGG76,CCEF:<CG:>>F@FGGGGG>+@BFGGG@FEGDCF,9=4F+6=FFGE+>3@D,,7:CC++D:BD8=E988;=7DF6ED++C5*@:*3,,,5,@FF>CC844:*41:9:E6CC@E***:>C5CCCFC+:5/))1+*+395<:/)9E7*)):))25@7*)*);?C*1*2;)7C+)))7)*4*:)7.1*;C>*7<5))28+66:09(1(((0(0,,*(-7))(((
@M03506:14:000000000-AKVR1:1:1101:20068:3160 2:N:0:38
GGACTACACGGGTTTCTAATCCCGTTTGCTCCCCACGCTTTCGCGCCTCAGCGTCAGGAATTGCCCAGAGACCCGCCTTCGCCACCGGTGTTCCTCCCGATCTCTACACATTTCACCGCTACACCGGGAATTCCAGTCTCCTCTGCGATCCTCAAGAACGGCAGTATCGATCGACGATCCTCAGTTGAGCCGAGGGCTTCCACGACCGACTTGCCATCCCGCCTCCGCCCCCTTTACCCCCTGGAAATCCGCTCAACCTTTCCCCCCTCTGTCTTACCGCTGCCGCTGGCCCAGACTGAGC
+
CCCCCGGGGGGGFCFFFGGGGGGGGFGGGGGGGGGGDGGGGGGGGGGGGGGGGFGGGGGGGFGGGGGGGGFGGGGGGGGFGGGGGGDGGGEGGGEFGG7=FG<FGDGGGFGGGGGGGGGGGGGFFEDGGDGDGGCGEFAFGGGGGGGG+DECFG6>BEGGDGGGGG;E88>:C*>>E8?*2C?E;=,=AEG7CCC=*28*5+>:CCC*:9<G:7C9CD@G3CC**/).*15>)86*-2);8*1*2++/<C5))))**(*3***29*:)*00/6:3+35):((4((343(5(4)((*)))),
@M03506:14:000000000-AKVR1:1:1101:7082:3171 2:N:0:38
GGGCTACTAGGGTTTCTAATCCTGTTTGCTCCCCACGCTTTCGCACCTCAGCGTCAGTACCGGGCCAGTGAGCCGCCTTCGCCACTGGTGTTCTTCCGAATATCTACGAATTTCACCTCTACACTCGGAGTTCCACTCACCTCTCCCGGACTCGAGATCCTCAGGATCAAAGGCAGTTCTGGAGTTGAGCCCCAGGATTTTACCCCTGACTTAAAGACCCGCCTACGTGCGCTTTACGCCCAGCGATTCCTGGCAACGCAAGCCCCCTTCGTATTACCGCGGCTGCTGGCACGAAGTTTGC
+
CCCCCGGGGGGGFDGGGGGGGGGGGGGGGGGGGGGGGGGGGGGGGGGGGGGGGGGGGGGGGGCEGGGGGGGFGGGGG@FGGGGDGGGGGFECFGGGGGGGFGFGDFFFGCFDGGGGG9FFFGGGFB=F7@:FFGAF?=FGEEGGGGGDE8CGGG88DF,E=FG88,,@@,DCFGCC9DFGGFGEFFGEG7,@5CGGF6E,,2>DGG77,*0+=C?FGFFFD4CE<F)8**)27:>+)*)3::F*):@>EG7*)0297(/*)0)91;:);?<F)98+94.*-4(2(0:?05()0((*)*)))
@M03506:14:000000000-AKVR1:1:1101:16583:3176 2:N:0:38
GGACTACTCGGGTATCTAATCCCGTTTGCTCCCCACGCTTTCGCGCCTCAGCGTCAGGAATTGCCCAGAGACCCGCCTTCGCCACCGGTGTTCCTCCCGATCTCTACACATTTCACCGCTACACCGGGAATTCCAGTCTCCTCTGCAATCCTCAAGAACAGCAGTATCGATCGACGTTCTTCGGTTGAGCCGAAGGATTTCACGACCGACTTGCCATCCCGCCCACGCGCCCTTCACGCCCAGTAATTCCGAGCAACGCTTGCCCCCTCTCTCTTCCCGCGGCTGCTGGCACAGAGTTGGC
+
CCCCCGGGGGGGGGGGGGGGGGGGGGGGGGGGGGGGGGGGGGGGGGGGGFGGGGGGGDEGGGGGGGGFGGGGGGGGGGGGFGGGGGGGGGCGGGGGGGGGGGGGCDF,B9BEFA9FFFGCFC<FGGCCFDGGGCEF?D,AFGGA8EA9;DFAFDD9CD8C8CBFEFFGGD?D**@CEDC>D<7C>C86,?FD*:14,41AC@CE8CC=*1777C?++;AECDC**/)0:9>*)7)9<F:CE5*0*++7C++))))299D=5)7*9EE);5**6*<9CB)>(-3;01))(7(4).(201)((
@M03506:14:000000000-AKVR1:1:1101:19320:3176 2:N:0:38
GGACTACTCGGGTTTCTAATCCTGTTCGCTCCCCAAGCTTTCGCGCCTGAGCGTCAGGTAAGGCCCAGAGATCCGCCTTCGCCACCGGTGTTCCTCCTGATATCTGCGCATTTCACCGCTACACCAGGAATTCCGATCTCCCCTACCTACCTCTAGTCCGAGAGTATCGGATGCAGGCCCGGAGTTGAGCCCCGAGTTTTCACATCCGACTTTCCGAACCGCCTACGCCCTCTTCTCGCCCATAGTATCCGGACAACGCCCGCCCCCACCTCTTACCCGCGCCTGTGGTCCTGTCGTTCTC
+
CCCCCGGGGGGGGGGGGGGGGGGGGGGGGFGGGGGGGGCGGGGGGGGGGGGGGEGGGGFGGGGGGFEGCGGGGGGGGGEGGGGGGGGGFGGGGGFFFGGGGGGGGGGGGGGGGGB<BFGEGGGGGEFE+EDEFEFGGGGGGGGG?FEFEFGEAFFGGCFG6=CEDC;E6CC833,@CEEGEG55CCGGDD,>8***44BF<CF716E==)9CGGGG35.18D77CD>5*9):>@**)*)1/:**2+3*23/))./>F05*..)/)/*):)0)*2+3<(.2((-,(),.,64)/-)/8)((.
@M03506:14:000000000-AKVR1:1:1101:15331:3181 2:N:0:38
GGACTACAAGGGTTTCTAATCCTGTTTGCTACCCACGCTTTCGTGTCTCAGCGTCAGAAGTGGTCCAGTAAGCTGTCTACACCACAGGTGTTCCTCCTGATATCTACGCATTTCACCGCTACACCCGGAATTCCGCTTACCTCTCCCACCCTCTAGCACTCTAGTTTCCGCTTCACCCTCCCAGTTACGCCGGGAGATTTCACAACAGACCGGGAGCACCGCCTACACACTCTTTCCGCCCAGTCATTCCGAACAACGCTCCGCGCCTCCGCATTACCCCGGTACCTGTCCAGTTTCTAGC
+
CC?CCGGGFGGGAAC9FGGCECFGFGGDDFCGFG9C@CFGFGDFGGF<CCFGEC:@@<CC<;EFGFFFGF9FGGFEEGCCFCGGF,@<9,BFF9,@EBE9,,5F<9F9>F7=EFGCFGGGGCGG?+>FB:@?AF8@?=?=8EF9DE=8=EGGF,@,@FGGDFC,3=,,7@EF+=,,@EEDC+1866:,@CEEC884@1,5>+>:FC7>,****2*495)//:)**;65+74?7C++/*);?C*9*+0*+<<5)0954(75)))1/?E3*0)7<*/+<9):(3((,))/)02)0-.**1)))
@M03506:14:000000000-AKVR1:1:1101:17581:3181 2:N:0:38
GGACTACTCGGGTATCTAATCCCGTTTGCTCCCCTGGCCTTCGCGCCTCAGCGTCAGGAACTGTCCAGAGACCCGCCTTCGCCACTGGTCTTCCTCACGATATCTACGCGTTTCACTGCTACACCGTGAATTCCAGTCTCCTCTCCAGCCCTCAAGCAGAGCAGTATCGAGTGCAGTTTCAGGTTTGAGCCCTGAGATTTCACAACCGACTTGCCCCCCCGCCTACGCCCCCTTTACCCCCAATGAAACCGACCAACCCCGCCTACCCCGGGCATCCCGCGGCCGCCGGCGCAACGTTTGC
+
CCCCCFGECCGGGGFDFGFFFGGGGGGGGGGFGGGGGGGGGGFGGGGGGD@GE@CEGCGGDFGGGGFGGG8CFFGGFD7FFGGGG<ECEEGGGGEF?AFFFGGGGCAGE:FCFGFGFGGGGDFGGGE8FDGCGGC,FCDEFGG9FGG,,8B=@889DFD?+@>DAD,E68+8+@BGGCCDD:E,@,+,+3>8,,,4@E7;E735,4*41/*;,+<C2))/2/8=3C:)*)0C34)*.*);C77C7++*3AE))./>C(*/))0*/;E)*)))))2+34.5(,((-(-0(7(3),()).(-.
@M03506:14:000000000-AKVR1:1:1101:15708:3206 2:N:0:38
GGACTACAGGGGGATCTAATCCTGTTTGATCCCCACGCTGTCGCGCCTGAGCGTCAGTAACGGGCCAGTGAGCCGCCTTCGCCACCGGTGTTCTTCCGAATATCTACGAATTTCACCTCTACACTCGGAATTCCACTCACCTCTCCCGTACTCGAAGCCCAACAGTCTCAGGGGCCATTCCGGAGTTGAGCTCCGGGCTTTCACCTCTGACTTGTCAGGCCGCCTGCCCGCGCTTTCCGCCCAGTCTTTTCGAACACACGTAGCCCCCCCCGTATTACCCCGGCTGCGCCCCCGAAGTTGG
+
CCCCCGGGGGGGGGGGGGGGGGGGGGGGGGGGGGGGGGGGGGGGGGGGGGGGGGGGGGGGGGGGGGGGGGGGGGGGGGGGGGGGGGGGFEGEFGGGGGGGGGGGGGGGGGGGGGGGGGGDFGGGCFGGGCFAFGGGDGCFG9DFFGGGFGGGGGGGGEGGCFGFCFF;FGGGGGG*=EGGGGG5E8CCF7EBCCEDDGDG673<>0:EG:7++*+5;C=C588C75.)*15*1.59408E*5*9*++*<+375)*9*(**)0.9>F=D5)1)09*3+)/+,((,,(-)()(()40)504)(
@M03506:14:000000000-AKVR1:1:1101:22494:3211 2:N:0:38
GGACTACACGGGTATCTAATCCTGTTTGCTCCCCACGCTTTCGCGTCTCAGCGTCAGTCACGTCCCAGCGAGCTGCCTTCGCCATTGGAGTTCCTCATGATATCTGCGCATTTCACCGCTACACGAGGAATTCCACTCGCCCCTTCCGGACCCTAGCCCGACAGTATCCACCGGCATTCCAGGGTTGAGCCCTGGCCTTTCACAGCGCACTAATCGGGCCGCCTACACGACCTTTACGCCTACTAATCCAGGACAATCCTGGCGCCCAACGTATATCCTCGCCTGGTGGGCCGTATGTACC
+
<CC@@8<EFFCGG@FGGDFGGEFCFDDEFCEFGDGEDDFFEG7CGFDGGGGDGGGCGEAFG:FFEF@@<F7+@CCG8=EED7C,?CE8,BBF,AE9,,9@,5BFDAABEC++,AF@E:>FFEAF+84FGF@<E,,CCEFF+C8F?8,@888+@?D,@,DCE+3347,,,7@385C*@ECCCC,>,:CFGGC7B,*,4=>EE7@9+5E**1)*0;+**1:EC)95*0/7E))/1*02)*):*/*022+*3++)77<**(20*)))1:*.*)*0):+03-*33((-104)()-,590*)=).-
@M03506:14:000000000-AKVR1:1:1101:21088:3224 2:N:0:38
GGACTACTGGGGTATCTAATCCGGATCGCTCCCCACGCTTTCGCGCCTCAGCGTCAGCAAAGCTCCAGGCAACCGCCTTCGCCACTGGTGTTCCTCCCGATATCTACGCATTCCACCACTACACCGGGAATTCCATTGCCCCCTAGCTTGCTCCAGCCGCGCCGTATCCGCTGACCCCGCCCAGTTCAGCCGGGCGAGTTCACAGCGGACGTGCGTGGCGGCCTACCCGCCCGTCACGCCCAATAAATCCGTGAAACGCTCGCACCCTAGTGACGACCGCGCGTCCGGGCACGTGCGACGC
+
CCCCCGGFGFGGGGFFFGFGGGGGCEGEGGGGGGCGGGGGGFGEGGGGGGGDGEGDGCGGGFGFFFFGGGGFGGGGGGEFGGGEGGGGGFFFGFFFGGGCFEGFFEGGGG>FGGGFCEFFE<AAGGCCFGDEFFA,CFBEGFGD+,,6@DDGGGG6,D86**@E;8,>CGG75=FGCEC?E85:C911><2*:8*/8**2:C9?+***2/9C:FC*7)>*)1>***).*))*17)13<7;*292*<+*3+*)))**2()*)0))/:17*)0******,0/,((-(((0()((0,,*))(-(
@M03506:14:000000000-AKVR1:1:1101:22094:3227 2:N:0:38
GGACTACTCGGGTTTCTAATCCTGTTTGCTCCCCACGCTTTCGCGCCTCAGCGTCAGTGCCGGTCCAGATGGCCGCCTTCGCCACCGGTGTTCTTCCCAATATCTACGCATTTCACCTCTACACTGGGAATTCCGCCATCCTCTCCCGGACTCAAAGCGCGCCAGTATCAAGCGCAGTCCCCGGGTTGAGCCCGGGCCTTTCACGCCCACCTTATCGCCCCGCCTCCCCCCCCTTTACGCCCCGCATTCCCGACACACGCCCCCCCCCTCCGTCTTACTCCGGCTCCGGCCCCGCAGTGCC
+
CCCCCGGGGGGGGCFGGGGGGGGGGGGGGGGGGG<@FGGGGGGGGGGGGGGGGGGGDGFGGGDFGGFFE<ECFGGGGGDGGGGGGGGGGGGGGAFGGEFGFGGGFGFG+?FBGGGFGGGGGGGG?EFGGGGGGGGG7++8DFGFGGC>CE=CGC,,,@+@8+538333D@D,,**4*>CFF:EGGE:C<8784?C55586+7+A8=GGG3*2+:9A3/)29))7/*0)*)75/)80):.CE5)))1*0020.)))1*()20))17:*5*7C50***+.00((,(4(,.()--<9,).)())
@M03506:14:000000000-AKVR1:1:1101:15936:3251 2:N:0:38
GGACTACAGGGGTATCTAATCCTGTTTGCTCCCCACGCTTTCGTGCATGAGCGTCAATCTTGACCCAGGGGGCTGCCTTCGCCATCGGTGTTCCTCCACATCTCTACGCATTTCACTGCTACACGTGGAATTCTACCCCCCTCTGCCAGATTCTAGCCTTTCAGTCTCCATCGCAATTCCCAGGTTGAGCCCGGGGCTTTCACGACAGACTTACAAAACCGCCTGCGCACGCTTTACGCCCCGGACTTCCGCTTAACGCTTGCACCCTACGTTCTACCTCGGCTGCTGGCCCGTAGTTCGC
+
CCCCCGGGGGGGGGGGGGGGGGGGGGGDGGEGGGGGGGGGGGGGGGGGFGGGGGFGGFGGFFEGGGGGGGDDFGGGGGGGCCGGGGGGGGGGGFGGGGGCFGFFEAGGGGGGFA,FFACEFGGGGG8@+CEFGGFEEDGDGDGGGGGFCFGFDF:,@@DC,@D:FD>C,9EF8C+@EEGG9CFDFE8?C@GGC88E*;,,<B9,;=?E,?CFFFDC7*2CCGC5FG3;5C)715>FA3BC*/)))*2/3CE5::<0:,)*).>4CFG)8;5<40;+26*+(((((()0()(()(,/74)((
@M03506:14:000000000-AKVR1:1:1101:15840:3272 2:N:0:38
GGACTACCCGGGTTTCTAATCCTGTTTGCTCCCCACGCTTTCGCACCTCAGCGTCAGTACCGGGCCAGTGAGCCGCCTTCGCCACTGGTGTTCTTGCGAATATCTACGAATTTCACCTCTACACTCGCAGTTCCACTCACCTCTCCCGGACTCAAGATTCCCAGTATCGAAGGCAGTTCTGGAGTTGAGCTCCAGGATTTCACCACCGCCTTAAGAACCCGCCTACGTGCGCTTTACGCCCATTAATTCCGAGCAACGCCAGACCCCTTCGTATTACCGCCGCTGCTGGCACGAAGTTAGC
+
CCCCCGGGGGGGGGGGGGGGGGGGGGGGGGGGGGGGEGGGGGGGDGGDFGGGGGGGGGGGGGGGGGGGGGGGGGGGGGGGGGGGGFGGFDGGGGACGDGGGGGGFFGGGGFGGGGGGFFGCFFFAFDG@FGFGFEFDFGGGGGGGGGGGDGEGG8FFGCCGGF?FCFG?E?FGGFGFFGGGFC6D?;F,B@FFGCE5,;9@+7<:CEE*?4?CCF916=CCDDCCGF)28:=D5:7>5>5:5**:+<=FGG575)94(1/)))19E;)*)*0)*3<:<)*,,-((,3)3.3253(1)/4))
@M03506:14:000000000-AKVR1:1:1101:15611:3282 2:N:0:38
GGACTACTCGGGTTTCTAATCCTGTTTGCTCCCCTAGCTTTCGCGCCTCAGCGTCAGTTGTGGTCCAGTGCGCCGCTTTCGCCACAGGTGTTCCTCCCGATATCTACGCATTTCACCGCTACACCGGGAATTCCACGCACCTCTCCCACACTCAAGCACGGCAGTTTCGCCTGCAGGCTCCGAGTTAAGCCCGGAGATTTCACAGGTGACTTACCGCACCGCCTACGCGCCCTTTACGCCCAATAATTCCGAACAACGCTTTCCCCCTCCGCATTACCGCGGCCGCTGCCACGCAGTTAGC
+
CCCCCGGGGGGGEGEGGGGGGGGGGGGGGGGGGGGGGGGGGGGGGGGGGGGGGGGGGGGGGGGGGGFGGGGGGGGGDGGGGGGGGGGGGGGGGGGGGGGGDGGGGGGGGEGEGGGGGGGGGGGGGFGGCFC?FGGGGGEGGFFD=DGGGCEFGGG?G,3+BEEGF9D;:EEFGGFGFG,8CEGC8CF7CFGGED5**ACFGC?+<C0+<CF7<>F*95::CC<*9F@DC>D=)))2-9>CE7F*>C:*<<85575599D25)8>FCE)/8)))**3AA5/-((4392>(.))0-()01).)
@M03506:14:000000000-AKVR1:1:1101:17840:3293 2:N:0:38
GGACTACTGGGGTATCTAATCCCGTTTGCTCCCCTGACCTTCGTGCCTCAGCGTCAGGAACTGTCCAGAGACCCGCCTTCGCCACTGGTCTTCCTTACGATATCTACGCATTTCACCGCTACACCGTAAAGTCCAGTCTCCTCTCCAGTCCTCAAGCACGGCAGTATCGAATGCAGTTTCGGAGTTAAGCCCCGAGATTTCACACCCGACTTACCTCGCCGCCTACGCCCCCTTTACGCCCCACGACTCCGAACAACGCTTGGGACCCATGTATTACCGCGGCTGCTGCCACAGATTCAAC
+
CCCCCGGGGGGGGGGGGGFFGGGGGGGGGGGGGGGGGGGGGG?FGGGGGFFGGGGGGGGGGGGGGGGGGGFGGGBFGGGFCFGGGGG?FGCGEGFG9FDDGGDGCFFDCEGGGCFGFCE=FGGGG@FFGGF@AEEGFGCFE=FEGGGCDEGFGDFCFFGGDC=C?8DDC6D:DGGGA9:E:>EGGDF7DACFCE>ECCF7?C7,DC>**38CC:?,0*8CDGD*2>)5*887C)/:)77:5:C<D**.:E85).9*13CE:359<FED*.0*9CF9:A)*((2((-84)0.,)4(***)-)
@M03506:14:000000000-AKVR1:1:1101:13278:3298 2:N:0:38
GGACTACACGGGTATCTAATCCTGTTTGCTCCCACGCTTTCGCGCCTCAGCGTCAGTATCGGTCCAGAGAGCCGCCTTCGCCACCGGTGTTCTTCCCAATATCTACGAATTTCACCTCTACACTGGGAATTCCACTCTCCTCTCCCGAACTCAAGCCATCCCGTCCCAAGCGCAATTCCTAGGTTGAGCCCAGGGCTTTCACGCCTGACCAAGATGGCCGCCTACGCGCCCTCTACGCCCCGCAATTCCGAACAACGCTCGCCCCCTCCCTATCACCGCCGCTGCTGGCACGCAGTAAGCC
+
CCCCCGGGGGGGGGGGGGGGGGGGGGGGGGGGGGGGGGGGGGGEGGGGFGGGGGGGGGGGGGGGGGGGGGGGGGGGGGGFGGEGGGG:FGGGGGGGGGGFGAFBCGGG8FGFFGGGEGGGGGGFFGGGGGFGGGGEGCEGGGFGGGG6CGFGGGCGCCFGGFEGGEGGGFG@68*>9EEA;AFGA3,7:EGDBFCGG7,,,=15;,=,6*27,*>7CFF53DCGF3>BG387*.9D?GFG5=)/)*+9<0=3>D7F595C;BF3>?*.;)2*9*+20,<*21(43>7??)53)4(***.)5
@M03506:14:000000000-AKVR1:1:1101:20604:3300 2:N:0:38
GGACTACCGGGGTTTCTAATCCCGTTTGCTCCCCTAGCTTTCGCGCCTCAGCGTCAAGAACAGGCCAGGTAGTCGCCTTCGCCACTGGTGTTCCTCCCGATATCTACGCATTTCACCACTACACCGGGAATTCCACTACCCTCTCCTGCCTTCGAGTCGATCAGTATCGAGTGACCCTCCCCAGTTCAGCCGGGGGCTTTCACACTCGACTGTAACGCCCGCCTCCCCGCTCCTCACGCCCAGCAAATCCGGGAAACCCCTGCCACCCTCGTATTACCGCCGCTGCTGGCACGAAGGTAGC
+
CCCCCGGGGGGGGGGGFGEGGGGGGGGGGGGGGGGGGGGFFGGGGGGGGGGGGGGGGGFGGGGGGGGGGGGGGGGGGGGGGGGDEGFFGGGGGGGGGGGGGGGGEFGFGGGGGGFGGFGG8EFGFCDGD><FFFCFD<FDGFGFGGFFGGGGG6DDEF>63@CFGGECE:DFF9,@C6@ECE6BE?,,<;FG5E>**=86E7@EG77C*7D)0+<+//>E3DD***)0:D5=)90*2*)*::****+92<*.))/12(**)0)*20*)83)8)9++3<>*(4(312))(.()0(,*.0)).
@M03506:14:000000000-AKVR1:1:1101:23678:3314 2:N:0:38
GGATCCCCGGGTTTCTAATCCTGTTTGCTCCCCACGCTTTCGCCCCTCAGCGTCAGTACCGGCCCAGAGTGTCGCCTTCGCTACTGGTGCTCCTCCCGATATCCTCGCATTTCCCCGCCACACCGCGACTTCCACCCTCCCCTACCGGCCTCTAGTCCTGGCAGTCTCGGGGGGCCCCTCCACGTAGAGCGGGGAGATTTCACCCCCGCCTCACCAAACCTCCCACGCGCTCCTTACGCCCATTCAACACGGTAAACGCTACGACACTCCGTATCACGCCGCCTCCTCGCACGGGGCTGTG
+
CCCCCEFGGGGC@-;--<6CEFGEFFFGA<FFBFEEGEEFGEG,CFCFF@E@FFG76EFEFEGFFGGGGGGEE,DF@CFDF=4CF<8,,,CEEEFFCG@+@=F,,::@++B@5,9F+4+8?ECC>+=6+@:F,,C,+337@+,3:4@C*@*@,4;3,,@,,=,*=<;DCC***2?8=/*;*2CC/2**<<2****:8*2+3*++*17*2/**+*2+*/0:9***2*))*))/)/**,*7*15***<C8+;*)))**0()2.))*1**)*)*047*+<(./-,(,,(4)(7(()((1)0(..
@M03506:14:000000000-AKVR1:1:1101:22278:3325 2:N:0:38
GGACTACAAGGGTTTCTAATCCTGTTTGCTCCCCACGCTTTCGCACCTCAGCGTCAGTACCGATCCAGTGGGCCGCCCTCGCCACCGGTGTTCTTCCTAATATCTACGAATTTCACCTCTACACTAGGAATTCCACCCACCTCTATCGGACTCAAGACGTGCTGTATCAAAGGCAGTTCCGAAGTTGAGCTCCGGGATGTCACCCCTGCCTGACACATCCGCCCACGTCCGCGTGACGCCCATGGATACCGCACCACGATAGCTCCCTCCTGCGTACCGCGGTCGCCGGCACCCGGTTTGC
+
CCCCCGGGGGGGFGCGGGGGGGGGGGGGGGGGGEGGGGGGGFCGGGGGFGGGGGDCEFFFGEGEGGGGGGGGGGGGGDFFCGGCFGGGFG@7FEGGCGGGGCFFBEFGG8,?FFFGGGGGGGGGCGF,5CFDA9EGGEFGG,BEGDFC@=EGGG=?,@>63@D9,,7@<CFFGGC+4,2=**5CGC,,<8BE,:54*=*05=E?F5*:,?=F=4,<5*9;CC5*/9>5*88C:7)7(*0:?:***<+*3<5)50)9C3)*.)9*:C8)*000))/2:()*(-((4(,),)-,0(,))0(,.
@M03506:14:000000000-AKVR1:1:1101:11426:3333 2:N:0:38
GGACTACCCGGGTTTCTAATCCCGTTTGCTCCCCTGGCTTTCGCTCCTCAGCGTCAATACCGGTCCAGGATGCCGCCTTCGCCACCGGTGTTCCTCCAGATATCTACGCATTTCACCGCTACACCTGGAATTCCGCATCCCTCCCCCGGATTCCAGCTCGCCAGTCTCAGACGCCGTTCCCCGGTTGAGCCGAGGGCTTTCACGTCTGCCTTAGCGAGCCGCCTACCAGCCCTTTACGCCCAGTACTCCCGCACAACGCTCGCCCCCCCCGTCTTCCCCCCGCTCGTGGCACGGGGTTAGC
+
CCCCCGGGGGGGFFGGGGGGGGGGGGGGGGGGGGGFGGFGGGGGEGGGGGGGCFGDGGFGGGGGGGGGGGGGGGGGGCEGGGGGGFGGEBFCEF,EFFCGGFFGCGFFGGEFGGGGGGGCBF?FGFG8EFFG;ECF+CCFG,@++@C>ECC:EGGAB6D+@@8@EG,EFFFGCGEBE:?<DFCEEG*68BFDCEC=ECFGF7CC*:E5+>G++2+2/)8CDDD*19)/<>>:*8605*)/:****+3*+;*055/**(95)))178?BGB3074;:+1)2((43((()-)4))((18)((.
@M03506:14:000000000-AKVR1:1:1101:8177:3421 2:N:0:38
GGACTACCCGGGTATCTAATCCCGTTCGCTCCCCTGGCTTTCGCGCCTCGGCGTCAGAAGAGGTCCAGCGCGTCGCTTTCGCCACCGGCGTTCCTTCCGATATCTACGCATTTCACCGCTCCACCGGAAGTTCCACACGCCCCTACCTCCCTCGAGACCGGCAGTATCCAAGGCAATTCCACAGTTGAGCTGTGGGATTTCACCCCGGACTTGCCGGCCCGCCTACGCGCCCTTTAAGCCCAGTGAATCCGAACAACGTTCGCCCGGTCCGTCTTACCGCGGCGGCTGGCACGAATCTAGC
+
CCCCCGGGGGGGGGGGGGGGGGGGGGGGGGGGGGGDFGGGGGGGGGGGGGGGGGGGGGGGGGGGGGGGGGGGGGGGFGFGEDGGGGGGGEGFGGFGGGGGDGFFGGGGGDGGGGGGGGGGGGGGGEE:BFCGGGFFGG@EGGGGFGFCFGGCGECE8EF=>EE=??BC<<FF*8E*=C9FC@C*>9+9CFCD<6@EDFGGGCFGDEEGGGDG7FGCDG5CDGD*/77<CCDGCFF7-:FGGC4DCFG*<8:55><7D;5E:>>*/C5@*)9<:**:C7:5(4(-(3(73)(,<((*01)).
@M03506:14:000000000-AKVR1:1:1101:13978:3439 2:N:0:38
GGACTACTCGGGTATCTAATCCTGTTTGCTCCCCACGCTGTCGCGCATCAGTGTCAGAAACTGCCCAGCAGGCCGCCTTCGCCACCGGTCTTCCTCCGGATCTCTACGCATTCCACCGCTACACCCGGAATTCCGCCTGCCTCTACAGCCCTCGAGTTTGCCAGTCGGCACGGCAGATCCGGGGTTGATCCCCGGACTTTCACCACACCCTTACCAAACCACCTACGCGCCCTTTACGCCCAGTGATTCCGGACAACGCCCGCCCCCCCCGGATTACCGCGGCCGCCGGCACGGGGTTTGC
+
CCCCCGGGGGGGGGGGGGGGGGGGGGGGGGGGGGGGGGGGGGGGGGGGGGGCGGGGGGGGGGGGGGGGGGGGGGGGGGEGGGGCFGCDFFGGGGGGGGGGCFEGGCFDFEGEGGGGGGGGEGGGGGGGGGGCGGGGG7FGG=DFGGGGGGGFFCEGFGFG,EFCGGGDGGGGGGCCCG?98ECG*BE++5B+::CEE=6CG7EFCE=5*>703*209>7=CCG6<C55:C35)76:<*7CE7474+00:F?B:757C13*77))):*>EB)8)**++6>C6(2(-4(.()(470()).(-6
@M03506:14:000000000-AKVR1:1:1101:14511:3457 2:N:0:38
GGACTACAGGGGTATCTAATCCTGTTTGCTCCCCACTCTTTCGCGCCTCAGCGTCAGTGTCGGTCAAGAGAGCCGCCTTCGCCACTGGTGTTCTTCCTAATATCTACGAATTTCACCTCTACACTGGGCATTACACTCTCCTCTCCCGACCTCTAGCAAGCCCGTTTCAAGCGCAGTTCCCAGGTTGAGCCTGGGGCATGCACGCCTGACAATCCTCGCCTCCTGCGCGCCCCTTACCTCCAGTCTCTCCGAACAACGCTCTACGCCTTCGGCTTCCCGCGTCTGACGGCCCCCTGCGTTC
+
-,666CC@CCFG@-E-@9,<,CCF@,CE<F9E,6CF,C,6,<C7@:+8F,C8CF@7:C,CC::FC7<@C<,,C@+@@,@FFBBFF,C<:BFGCE9@9,5<A,5C<?E7+,4BFF<FFGGE,,,95,,,,9A,,59?E<,AF=>,,DE+84=CFGG96@,DF+8=+3@DDGGGC6:EEC5,,,,+5>:,,,,,3@>:E*4,,3,**4A>=?>7,*=,**2=*286>C).*2)1)))*(*+5**02*++*0*2).7)71(118)*2*2*)1**0)*/;+.)59((-,.))(0(-)((/))((.
@M03506:14:000000000-AKVR1:1:1101:16770:3458 2:N:0:38
GGACTACACGGGTTTCTAATCCTGTTTGCTCCCCACGCTTTCGCACCTCAGCGTCAGTACCGGGCCAGTGAGCCGCCTTCGCCACTGGTGTTCTTGCGAATATCTACGAATTTCACCTCTACACTCGCAGTTCCACTCACCTCTCCCGGACTCAAGCCTTCCAGTACCAAAGGCAGTTCTGGAGTTGACCCCCAGGATCTCACCTCCGACTTAAAAAGCCGCCTACGTGCGCTTTCCGCCCAGCGATTCCGAGCCACCCTAGCCCCCTTCCTATTCCCCCGGCTGCTGGCACGCAGTCAGC
+
CCCCCFGF9FFGGGGGGGGGGGGGGFGGGGGGGGGGGGGGGGGGGGGGGGGGGGGGGGGGGGGGGGGGGGGGGGEGGGCF7FGGGGGG<<FFGDGGGGCGGCGGCCG@F8FGGGFFCCGGFDCFFF@FDCGGGGFGBFEGGFFBFFG>GCCGGF89DFDFGEBFG7EG7ECF?C,8@;E<,;EE@BF;,@,8EEG1:<,:DFEG,=E=*C?D7C@C**2A)59/*;=0*15C3=5*-/>GGE4*1*2)39<))5)2*(1*).9CGGC)05*1*2<+33.:03>66?FF0>(33((10/-)5
@M03506:14:000000000-AKVR1:1:1101:16242:3460 2:N:0:38
GGACTACAGGGGTATCTAATCCCGTTTGCTCCCCTGGCTTTCGCTATTCAGCGTCAGTGTTGGTCCAGGATGCCGCCTTCGCCACCGGTGTTCCTCCAGATATCTACGCATTTCACCGCTACACCTGGAATTCCGCATCCCTCTCCCAATCTCAAGCCATCCAGTATCAAGCGCAGTTCCCCGGTTAAGCCGAGGGATTTCACGTTTGACTTAGTTGGCCGCCTACGAGCCCTTTAGGCCCAGTCATTCCGAACCACGCTGCCCCCCCCCGTATTACCGCGGCGCCTGGCCCGGACTTTGC
+
CCCCCGGGGGGGGGGGGGGGGGGGGGGGGGGGGGGGGGGGGGGGGGGGGGGGGGGGGGGGG<FGGGGGGGGGGGGGGGGGGGGGGGGGGGFGGGFGGGGGGGGGGGGGGEGGGGGGGGGGDGGGGGFFG,FFGGGG7?FGGGGFEGGGGGGGF8D??FFGGGGGGFGGC==EEE6CEEFGGGG5*@CAEGGE5>BECFC?FCGFFCFGGG=FG7BE8DFC)CD*885A57>EC)/1;4?FG5*9*<<FGF6553)99:3C))09>:CBEB3.)023:<)*((-((4(8(7(-7,().*)).
@M03506:14:000000000-AKVR1:1:1101:17835:3470 2:N:0:38
GGACTACACGGGTATCTAATCCTGTTTGCTCCCCACGCTTTCGCGCCTCAGCGTCAGTATCGGTCCAGAGAGCCGCCTTCGCCACCGGTGTTCTTCCCAATATCTACGAATTTCACCTCTACACTGGGAATTCCACTCTCCTCTCCCGATCCCTAGTCATCCCGTTTCGAGCGCAGTTCCCAGGTTAAGCCCGGGGCTTTCACCCTCGCCAAAAATGACCGCCTGCGCGCCCTTTACGCCCAGTAAATCCGAACAACGCTCGCCCCCTCCGTATTCCCGCGCCTGCTGGCCCGACGTTAGC
+
CCCCCGGGGGGGGGGGGGGGGGGGGGGGGGGGGGGGGGGGGGGGGGGGGGGGGGGGGGGGGGGGGGGGGGFGGGGGGGGGGGGGGGGGGGGGGGGGGGFCFGGGGGGGGGFGGGGGGGGGGGGGGGGFFGFFFFGGGGFGGGGGFFGEEEEGGGG8DGGGGDGDFDDFC+:FEG>CEGGGGGF5DE9E9FGGEGC?C*8<C:E,C5E**:C<E9CCF16C<C9:5D5>*17E3?6::D@E8**2:9C6CA8)7:D<F4DC:)7CCEGF*7D>5<00<73C0(,,(,36(0(4700))0(-6
@M03506:14:000000000-AKVR1:1:1101:17425:3473 2:N:0:38
GGACTACTGGGGTATCTAATCCTGTTTGCTCCCCTAGCTTTCGCGCCTCAGCGTCAGTTGTGGTCCAGTGCGCCGCTTTCGCCACAGGTGTTCCTCCCGATATCTACGCATTTCACCGCTACACCGGGAATTCCACGCACCTCTCCCACACTCAAGCACGGCAGTCTCGCCTGCAGGCTCCGAGTTAAGCCCGGAGATTTCACAGGTTACTTACCGCCCCCCCTACGCGCCCTTTACGCCCAATAATTCCGAACAACCCCTCCCCCCCTCGTCTTCACTCCGCTGCTTGCATGACGTTCCC
+
CCCCCGGGGGGGGGGGGGFFGGGGGGGGGGGGGGGGGGGGGGEDGGGGGGGGGGGGDGGGGGGGGE9FGCGGGGGGGGGGGGGGG?FGFGGGGGGGGGGGEEGGGFGGG@FGGGCGBCFECFGFGG7F7FFGGBDFFGGGGGDDFGG?FCGGGGDFGGGG6E8?F,@FFGGEGFBC68,DEE*>81>CE9CCEC*:52C9A++59*0++*:++2@=3)::)19/9FFFEDFE)767657CE*5*00+9:@8)0<)0*(**0))1*?EE*8)))/*++.*2(-,((-2*,74)*).95>((.
@M03506:14:000000000-AKVR1:1:1101:10951:3480 2:N:0:38
GGACTACCCGGGTTTCTAATCCTGTTTGCTCCCCACGCTGTCGCACATCAGTGTCAGTAACTGCCCAGCAGGCCGCCTTCGCCACCGGTCTTCCTCCGGCTCTCTACGCATCCCACCGCTACACCCGGAATTCCGCCTGCCCCTACAGCACTCGAGCCTGACAGTCGGCATGGCCGACCCGGGGTTGAGCCCCGGGCTTTCACCACACCCTTATCCAGCCCCCTACGCGCCCTGTACGCCCAGTGATTCCGGCCAACGCTCGCACCCTCTGTATTACCCCGGCCCTCTGCACAGACCTAGC
+
CC9BCGGCFEEGGGGGGFGGGGGG<FEDGC9FGEGGGGGGGGGGGGGGFGFGGGGGGFGGGGGGGEFGGCFGGGGGGGGG?7CGGFGC>FGAFFFGGGC+8=FGGGCFD+B:EFE?=CEFDFFFFB>FD7DFGE?FFFGGFGGG+3,=BE8884D>CCGFGCCA<E5CGGGG6EFGG>CG>EE>8CEFD78:C8B8E=8?<:CC+:57:C/*2*+0279/**/***)7*9>EG)90)*.C8:<F6+<*<0<>))/9>09*<>333:?0C)9**:++3))23(((((().74(*((*)/,),
@M03506:14:000000000-AKVR1:1:1101:19512:3489 2:N:0:38
GGACTACCGGGGTATCTAATCCTGTTCGCTCCCCACGCTTTCGCGTCTCAGCGTCAGTACCGTCCCAGAGAGCCGCTTTCGCCACGGGTGTTCTTCCTGATATCTGCGCATCTCACCGCTACACCTGCAATTCCACGCGCCTCTCCCACACTCAAGCACAGCAGTTTCGGAAGCAGCCTCTGGGTTGAGCCCAGAGATTTCCCTCCCGACTTGCCGCACCGCCTACGAACCCTTTACCCCCCGTAATTCCGAACAACTCTGGCCCCCCCCGGCTTACCGCCGCTGCGCGCCCTTATTTACC
+
CCCCCGGGGGGGGGGGGGGGGGGGGGGGGGGGGGGGGGGGGGCEEGGGGGFFGFEGGGGGGGGEFGGGGG8:FFGGFEGGGGGGGGGG>FGEGGGGGGFGGGGGGGGGG>CG,AAFDC:::FGGGFCF8FFCFGGGEECFFEG,@@FEGDGFGFGGFCDGFGDEEG;;@>CFGGFFGFFD>?C8CCGGGGFFEFFC6CE?F+++*CEGED<*370/)/8=DD>**905*97E*7)*)*/;**/9D=C6<E+<BFG5<)*3*)05>EC)15).)982<2>C(((((,()-)(4),)**/))-
@M03506:14:000000000-AKVR1:1:1101:21581:3524 2:N:0:38
GGACTACAAGGGTATCTAATCCCATTCGCTCCCCTGGCTTTCGTTCCTCAGCGTCAGTTACAGCCCAGCGAGTCGCCTACGCCACCGGTGTTCTTCCCAATATCTACGCATTTCACCGCTACACTGGGAATTCCACTCGCCTCTACTGCACTCCAGTTCGCCAGTATCCAATGCACTCCCAGGGTTGGGCCCCGATCTTTAACATCAGACTTAACGAACCTCCTACGATCTCTCTGCGCCCAATATATCCTCACAAACCTGTCATCCTACGCCTTCCCGCTGCTCCGGTCACGTATTTAGC
+
CCCCCGGGGFGGFGCDECGGGGGGGGGGGGGGGGGCFGGGGGGGFGGGFGGGGGGGGGGGFGGGGGGGGGGGGGGGGGEGGCGGGFGG+@FEFFFF9FGFGGGGGGGG>FGGEFEFDE7CFFFEFFFFEC,FEEEAA<AEFEDDFGGFFGGD7D8,@EGGGGGG89E;=,DAF?D9,6,5@8CEF6**@DGDEE>=:,=EFFF?FGG,48<7CFECD5?=*>C*2=A)**)<C**23):E8*/56+20+<+/1)02*(9A)*)00:2*+9*).98+0(05((()))()(04)).(*)*.44
@M03506:14:000000000-AKVR1:1:1101:19043:3538 2:N:0:38
GGACTACTCGGGTTTCTAATCCTGTTTGCTACCCACGCTTTCGTGTCTCAGCCTCAGTTACGGTCCAGAAAGCCGTCTTCCCCACCGGTGTTCCTCCTGATATCTACGCATTTCACCCCTACACCAGGACTTCCCCTTTCCTCCCCCGTACTCTAGTCCCTCCGTATTCACCGCCCCCTCCCGGTTCAGCCCGGAGATTTCACAGCAACCTTACAGACCCGCCTACACACCCTTTCCCCCCAGTCACTCGGAACAACGCCCTCCTCCTCCTCATTCCCTCGCCTCCTACGCCCGCTTCACC
+
ACCC<F@@F@FFEGFE9CFC,FEAEGG@FF<@FGEF@F;FGF,@<CF<,C@@,;C,<CF,<@CCFE9FF,E,,C+6FF,E69FF7E+@7=?F<EGGD?FE<BE,,:?DC,8BF<,,C,44A8=<E+449+9C;?,A,4A9FFE,+66+@+@=,=,78DCFGF6==88@FA;FGG86@>+@6:98CB*93DC*48CE*,5=,+5,,4,8,*6:=*,4+;>=)7C*9C))0/:CC56+7*;ED51**+31<*/)5)27C1)*0).***;)*)*)1:++<)1*((((-8(*.)-,0(())).).
@M03506:14:000000000-AKVR1:1:1101:20087:3568 2:N:0:38
GGACTACACGGGTATCTAATCCTGTTTGCTCCCCACGCTTTCGTGCCTCAGCGTCAGTAATGGGCCAGTGAGCCGCCTTCGCCACTGGTGTTCTTGCGAATATCTACGAATTTCACCTCTACACTCGCAGTTCCACTCACCTCTCCCATACTCAAGACTTTCAGTATCACAGGCAGTTCTGGAGTTGAGCTCCAGGATTTCACCTCTGACTGAAAAACCCGCCTACGCACCCTTTACGCCCCGTGATTCCGAGCAACGCTACCCCCCCTCGTCTGACCGCGGCCTCTGGCACGAACTCCGC
+
CCCCCGGGFGGGGGGGGGGGGGGGGGGGGGGGGGGGGGGGGGGFGGGFGGGGGGGGGGFGFGFCFFGGGGGGGGFEGGGGGGGGGGGG,6E:FEGAAFGGGCCFECGGGAFGGGGCGCFGCGGGGG7F:FGGGGGFEFGGF=@=DE8DFFGGG9DFFC=EFGFGFCFGG,,C8DEG,DFGFGFG@D9:EGGGGF68DF,@:<@C,9EC:=FA,8<9;C*;9C/4**/?5C)=*84+/*)3=*)1/**3<B9)5;54C(7*<)87CCE5*>C7)7*0<40=0,(((,46)9(4B(,1)*),(
@M03506:14:000000000-AKVR1:1:1101:13703:3588 2:N:0:38
GGACTACTGGGGTATCTAATCCGGTTCGCTCCCCACGCTTTCGCGCCTCAGCGTCAGAAAACCCCCAGAGAGCCGCTTTCGCCACTGGTGTTCTTCCCGATATCTACGCATTCCCCCACTACACCGGGAATTCCGCTCTCCTCTAGGTCTCCCAAGGCTGACACTATCCAGGGACCGCTCACAGTTGAGCCGTGAGATTTCACCCCAGACTCATCAGTCCGCCTCCGCGCGCTTTACGCCCATTACACCCGGACACCCCCTGCCCCCCCCCATTTCCCCCCGTCCCCGGCCCGCAGTTACC
+
CCCCCCGGG9FEFGGGFGD9EFCCFGGDGDGGGGFGFG@FFGCFEGGEF@FGGGGCCEFFFGGGGGE@FCGGGGGG=,=ECGG7F=C8EE,BFBFGGG7?=FCFC?FDGCCGGF,AF+@8<FBFG7+6@C3>CFEG+C8>FBECCE,EF9E,@,,,+@,3,@@,5DEGGAE<8EDC>>7E>E,614>,:CG*;?*/A+5=@7+9;EEC590*2+>+*;;?9CD/*9)5/9)2))7*677:E5***++**2*)8<>*9(/*))7952:)20/))2+++5)/((,(.(()(0((.(()0*6)4
@M03506:14:000000000-AKVR1:1:1101:15989:3592 2:N:0:38
GGACTACACGGGTTTCTAATCCTGTTTGCTCCCCACGCTTTCGTGCCTCAGCGTCAGTGCTGGTCCAGATGGCCGCCTTCGCCACGGGTGTTCCTCCCGATCTCTACGCATTTCACCGCTACACCGGGAATTCCACCATCCTCTACCGCACTCTAGCTCGCCAGTATCCACTGCACTTCCCAGGTTCAGCCCAGGGCTTTCACAACGTACTTAACAAACCGCATACCCCCGCTGTACGCCCATGAATCACGAGTAACCCTTGACCCCTTCCTATTCCCTCGGCTGCCGGCACCCAGTTGGC
+
-@CCCFFC-@CF@@F9ADFGGCG<CFGFFGCEDGCG+:,BDFFFC@<<FFCFGBCCGGCAF<FGFGGFGGAGGCGGDBEFCBF,,>+FC:C,EFEBDEF7FF<FFAFF7CEEFGGGGGGDF:FGG=+>>FC<FA;CCFFEGGFFFGC>>EGEGG,@FGGG69EECE;E:EGFC6,,7@9DGFG*,?,222,4>CC5=,,,;:,,>C**,:11+1>E7*;5/7)/*0))*8.55).2:*0/1**2*++*0<*))0902)10)0*9*2*)*)***23++,*2((82(((0()(-)(-90*)(.
@M03506:14:000000000-AKVR1:1:1101:13839:3608 2:N:0:38
GGACTACTAGGGTATCTAATCCCGTTTGCTCCCCTAGCTTTCGCTCATCAGCGTCAATATCGGTCCAGGATGCCGCCTTCGCCACCGGTATTCCTCCAGATATCTACGCATTTCACCGCTACACCTGGAATTCTGCATCCCTCTCCCGAATTCAAGCCATCCAGTATCAGACGCAGTTCCCCGGTTAAGCCGAGGGATTTCACGTCTGACTTAGTTGGCCACCTACGAGCCCTTTACGCCCAGTAATTCCGAACAACGCTTGCCCCCCCCGTATTACGCCGGCGTCTGGCACGGCTTTCGC
+
CCCCCGGGGGGGGGGGGGGGFGGGGGGGGGGGGGGGGGGGGGGGGGGGFFGGGGGGGGGFGGGGGGGGG,FCGGGGFGGGGGGGGGFEGGGGGGGGGCGGGGGGGGGGGGGGGGGGGGGD=FFFFDEGGGGGGGGGGFAFEDGGGGGG>@CFGGFGGGGGGG8@FCFFGGGGGG6CGGGGGGGGCGCFFGGGGGDC5?DCF@@GGG6=CFGDG+>CD4FF*9?F**:3*:8=F)4+;DDEG=CC7++9<:+)73)*17)*.0777FCDEF)055@+2():902((-().9(4:(()0/-(-
@M03506:14:000000000-AKVR1:1:1101:21273:3608 2:N:0:38
GGACTACACGGGTTTCTAATCCTGTTCGCTCCCCTAGCTTTCGCGCCTGAGCGTCAGGTAAGGCCCAGAGATCCGCCTTCGCCACCGGTGTTCCTCCTGATATCTGCGCATTTCACCGCTACACCAGGAATTCCGATCTCCCCTCCCTACCTCTAGTCACGCAGTATCGGATGCAGGTCCGGGGTGGAGCCCCGGATTCTCACAACCGACTTGCGTAACCGCCTACCCGCGCTTTACCCCCAATGAACCCGTCAAACCCGCGTCCCCTACGGCTCCCTGCGGTCGCGGTCCCGGAGATGGC
+
CCCCCGGGGGGFGE@DFGGGGGGFEGGGGGGGGGGGGGGFGGFD@FGGGGGGG:FGGGGGGGDGGGCFGGGGGGGGGGGGGGGGGGGG=CFFG?AFGAABFFGFGGGGGGEGGGAFFGF+@FGGGF@C@FGGGGGGGGCGGGGG+@@DGGF,>EC>>E9D6@CECC>FEE>+@C@>C:AC8*7BE*8*/:EFGE55:C+AF7@6CEC5*:C1++::*/)+)/7:CG)013)*)).*)*)22:9<F7+*2C=).0***(1*)00)/;*)*.*))1**/,):(((-(447-7167317)8)2(
@M03506:14:000000000-AKVR1:1:1101:15145:3619 2:N:0:38
GGACTACACGGGTTTCTAATCCTGTTTGCTACCCACGCTTTCGTGTCTCAGCGTCAGAAGTGGTCCAGAAAGCTGTCTACACCGCAGGTGTTCCTCCTGATATCTACGCATTTCACCGCTACACCAGGAATTCCGCTTTCCTCTCTCACCCTCGAGCACTCTAGTTTCCGCCGCACCCTCCCACTTATTCCGGGCGATTTCACGCCAGGCTTCGTGCCCCTCCTACCCACTCCTTCGCCCCAGTCATTCCGACCATCGCTTCCTTCCTATGTATTCCCGCGCCGGCGTGCAGTCAGTTAGC
+
CCCCC6EF<@FGFBCFF<CFDGFACCFEDD,CFFCGGE7CGG,E8C6CEFGFG@CFEGA6E9FGGFFCFGGGGGDFGFEFGGG+@+@F9<9=FGDFFG8CEECEAD<=:FG@AFAEA:>@7:,AF+,4<,AF9D84+@ACA;;4=,6@EC>ED883@CFFG,,@@D,@F+>F>E+5CECDEEG,@;9,,@C>B>>8*:*4B+>5,4*4*:86,9*3**;C**1*;9)=+9;6*/8:(*58E5<<*+399<<3).9*0,*2))0*29A?+*000*00<2):>((,(,(.,8()*()29*-.)
@M03506:14:000000000-AKVR1:1:1101:12870:3644 2:N:0:38
GGACTACTGGGGTATCTAATCCCGTTTGCTCCCCACGCTTTCGCGCCTCAGCGTCAGGAATTGCCCAGAGACCCGCCTTCGCCACCGGCGTTCCTCCCGATCTCTACACACTTCACCGCTACACCGGGAATTCCAGTCTCCTCTGCAATCCTCAAGAACAGCAGTATCGATCGACGTTCTTCGGTTGAGCCGAAGGATTTCCCGACCGACTTGCCATCCCACCTACGCACCCTTTACGCCCAGTGAATCCGAACACCGCTTGGGCCCCCTGTATTACCGCCGCTCGTGGCACAGGGTTAGC
+
CCCCCGGGGGGGGGGGGGGFGGGGGGGGGGGGGGGGGGGGGGGGGGGGG<FGGGGGGGFGGGFGGGGGGGGFGGGGGEGGCCFEFGGGGGGGGGGGGGGGGDGGGGGGGCFGGGFGGBF@FEGGGGGGD:DFGGGD@F=FGGGGCEG9EFG79,8EFC@,>EFEGGDC**3@@EDEGGGG;EG*=EE68CE18588CC?CE++3=CECE:5C?CGCFGFFGFDCCF>>575C5)6045>G5**20<F@F6?>55)*76D57)0*9**)*07/9*++2))*(-(,((-)-02851(*)0(..
@M03506:14:000000000-AKVR1:1:1101:11337:3669 2:N:0:38
GGACTACACGGGTTTCTAATCCCGTTTGCTCCCCTGGCTTTCGCTCCTCAGCGTCAGTGTTGGTCCAGGATGTCGCCTTCGCCACCGGTGTTCCTCCAGATATCTACGCATTTCACCGCTACACCTGGAATTCCGCATCCCTCTCCCAAACTCAAGCCATCCAGTATCAGACGCAGTTCCCCGGTTAAGCCGAGGGATTTCACGTCTGACTTCGTTGGCCGCCTACGAGCCCTTTACGCCCAGTAATTCCGAACAACGCTTGCCCCCCCCGTATTACCGCGGCTGCTGGCACGGCGTTAGC
+
CCCCCGGGGGGGFGGGGGFFGGGGGGGGGGGFGGGFGGGGGGGGCGGGGFGGGGGGGDFFGGGGGGFFGGGGGGFGGGGGGGGGGGGG@C?FFG9<F@FGGAFGGGGDFEDGGGGGGDG7BFCGGGCEFFGGFFGGEGGGGGGGGGGGGGGGGDGDE8D@,@8DG8,===FGCGCCEEFEEGGGEC87@E@8BEC8EGGDG7CCFF:5,7CF,/8C6FFGGGGE*CB)A5>=CAFCAGF5E5C070:?GFG@E>D*93)/)8)>CF*>ED<539?+34.7(((((4460>(.0,(105(..
@M03506:14:000000000-AKVR1:1:1101:7514:3690 2:N:0:38
GGACTACAGGGGTTTCTAATCCTGCTTGATCCCCACGCTTTCGCGCCTCAGCGTCAGTATCCGTCCAGAGGGCCGCCTTCGCCACCGGTGTTCCTCCTGATATCTACGCATTTCACCGCTACACCAGGAATTCCACCCTCCTCTCCGGTACCCGAGTCCACCAGTATCCAGCGCCGTTCCCCAGTTGAGCCAGGGGATTTCACGCCGAACTTAGCGGACCGCCTACGCGCCCTTTACGCCCAGTAATTCCGCACAACGCTTTCCCCCCCCGTCTTCCCGCCGCCGCTGGCCCCGGCTCAGC
+
CCCCCGGGGGGGFGGGGGCFGGGGGGGGGGGGGGGGGGGGGGFGGGGGGGGGGGGGGGGGGGGGGGGGGGGGGGGGGGGGGGGGGGGGGGGEGGGGGGFCFGGGGGGGGGGGGGGG<FEGGGGGGGE+4:FDFG9CFGGGGGGGGGGGGEEGGD+@4DF7EFGFGCEDECGGEGGGGEGGGGG>FGFGCFGG:8>E8?,=C1C=FGD*5CC7AFF:)7>E3DGD*>BFGDDGC)0*6<3EG5<C>9+7C?8)8>)2963:@)67=8C)*)1)0/2+38)/(47((,(),.(,5-().))(,
@M03506:14:000000000-AKVR1:1:1101:18920:3699 2:N:0:38
GGCTACAAGGGTATCTAATCCTGTTCGCTCCCCACGCTTTCGCGTCTCAGCGTCAGTACCGTCCCAGCGAGCTGCCTTCGCCGTTGGTGTTCTTCCTGATATCTGCGCATTCCACCGCTACACCAGGAGTTCCACTCGCCTCTTCCGGACTCTAGCCCGGCAGTATCCACTGACATTCAAAGGTTGAGCCTTTGACTTTTATAGCGGAATTACCTGGCCGCCTACACGCTCTTCTCGCCAAATCATTCGGTACACCCCTTCCCCCCTCTGCTGTACCCCGCCAGCTGCCGCGTCGTGATCG
+
CCCCCFGGGGGDFEEDGDGFGGGFFGGGFF@F>EGGGGGGGGGG@F@EFG8@FEGGFCFDFGGFGGFGEE@C:,CFCDEF>FG8CFFFGGEGGFBAFGGFCF9FA<CFGDC?<<AAFF7FGFFFFCGCC,AD;<=AF<CFEC8DFFDG+>83DADEDFECEGGFG:C,@D;F9@,@@D,>?2:2,,5,,2,4;D99,=AF,+,1>7:45*27+0+5*;)*:C***2))*10:70**(171***0*2+*+0*077F*)-*2))007:85*)**020++)05(((-4>B)4)(4)-(9)),6(
@M03506:14:000000000-AKVR1:1:1101:22662:3754 2:N:0:38
GGACTACCAGGGTTTCTAATCCCGTTCGCTCCCCACGCTTTCGTGCCTCAGCGTCAGTATGGACCCAGGGCGCCGTTTGCACCACTGGTGTTCCTCCGGATCTCTACACATTTCACCGCTACACCCGGAATTCCACGCCCCTCTATCCACCTCTAGACTTGCAGTCTGAGCGGTCCTCCCTCAGTTTAGCCGACGGCTTTCACCACCCACTTACAAGCCCGCCTCTCCCCTCCTGACGCCCAGGAACACCCGATAACGCCTGCCTCCCACGCTTAACCCTGGACTCTGGCCCGATGTTGCC
+
CCCCCGGGGGGG@ECFGEGGGGGGGGGGGDGGGDFFEEGGGGGGGGGGGDCCFFG@EGGGGGFGEGGGGGGEGEEC=ECGFGGGGGFDABGGGFGGG>FCB=FEEFGGGG8FFGFGGEGDB=FGF7=CF:ADAF;F7FFGGGGFFGGF9DF8?DE99A;,@EDE;EFEGAFCCEDC7EFGFGG?ACCFG9D:8*4::CC6C+>FCFGGGGGF7DG?65>55CGD**)7*7.**00*5>):?5*****.2/*850)9=13*)))00<@5*))))**+3).*((.()(.1)0,4),(1./)))
@M03506:14:000000000-AKVR1:1:1101:9103:3798 2:N:0:38
GGACTACTCGGGTTTCTAATCCTGTTTGCTCCCCACGCTTTCGTGCCTCAGTGTCAGTGCTGGTCCAGAGAGCCGCCTTCGCAACTGATGTTCCTCCCGATCTCTACGCATTTCACTGCTACACCGGGAATTCCACTCTCCTCTACCGCACTCTAGCCCGCCAGTATCCATCGCCATTCCCAGGTTGAGCCCGGGGCTTTCACGACAGACTTACCCACCCACCCACGCACGCTTTACGCCCATTAATTCCGAGTAACGCTTGCCCCCTCCCGATCACCCCGGCTCCCGCCACCAGTCTCGC
+
CCCCCGGGGGGGFGEGFGGGGGGGGGGGGGFGGGGGGGGGGGGGGGGGGGGFGGGGGGGGGGGGGGFGGGGGGGDGDEGGGGCFGGGGFFGGGGFFGGGDFGEGGGGGGEECGGGGGGGGCGGGG:CGFGGGGGGGGGAFGGGGGG9EGGGEFFFCGGFEEGGE=8=DDECCCEGCEFGFGGFFFGFGCECGGG*;EGG6C:CGGGC:,<C7C+++2*2*/:D58DDF*:>5*8)*.>@EE5*020<4A:3)08F*743*.)0*9*:.*7*.))***(0:((((((()(0(45(,0**),,
@M03506:14:000000000-AKVR1:1:1101:24927:3829 2:N:0:38
GGACTACAAGGGTATCTAATCCTGTTTGCTCCCCACGCTTTCGCGCCTCAGCGTCAGTCTCGGTCCAGAGCGCCGCCTTCGCCACCGGTGTTCTTCCCAATATCTACGAATTTCACCTCTACACTGGGAATTCCACGCTCCTCTCCCGAACGCCAGCCCCCCCGTTTCGCGCGCAATTCCCAGGTTGAGCCCGGGGCTTTCCCACGCACCAACGAGGCCCGCACACGGGCACTTTACGCCTCGTCAATCCAAACAACGCTCGCCCCCTCCTTATTGCCCGGGCTGCTGGCACGGATGTTAC
+
CCCCCGGGFGGGGD,FEFFGGGGGFGGGGGFFGGGGGGDFFGGGGGGDCFGGDGGDGFG9AACF:@<@FF8@CCCE>FB9<,6F@<::=FCFFFG<AFF,?8FFGGGGE=E=EAFE9,4EFF?,CFF8,=?,C,4CB:7++6,,68==+6@++1+3@;C+@;B*=<,6;5**?EGGC,1>CFFFEG=6+?C8E*=*8C8++*3::/5*:)9*****9)0*)1/*1/.)*))*2/*2)*0::**1**16+*+)10>9/()*0)))122>20****++0.)*3061,(,9(.().((1)))))
@M03506:14:000000000-AKVR1:1:1101:14966:3844 2:N:0:38
GGACTACACGGGTTTCTAATCCTGTTTGCTCCCCTAGCTTTCGCGCCTCAGCGACAGTTATGGTCCAGTGCGCCGCTTTCGCCGCAGGTGTTCCTCCCGATATCTACGCATTTCACCGCTACACCGGGAATTCCACGCACCTCTCCCATACTCCAGCACCACAGTTTCGCCTGCAGGCCCCGAGTTAAGCCCGGGGCTTTCACAGGGGACTTGTGGCACCGCCTTCGCGCCCTTTCCGCCCAATAATTCCGAACAACGCCCGCCCCCTCTGTATTACCGCGGCTGCTGGCACAGAGTGAGG
+
CCCCCGGGGEGGGGDFGGGGGGGGFGGGGGGGGGGGGGGGGGGGDGGCGFGGGGGGGGGGGGGGGGDGGGGGGGGGCEFFGGG>FFC@F@FGFGFGGGGFGGGGFGA?C7BB9EDGGGGGGGGGGGGGGGFFGGDG7F7FFBF;<DEFFCF9FCCEEEFG6F5,,E;;CEE7DFFFGGDGEG:::897>BB@*:BEECFGF+>+@5**/)5C9:C***1:957/**50*15/170*.*)*2/7*2+3*<CE))8)*1,)*))))18:)1509*>++99)*(-1(-3:F()())4(*9*44(
@M03506:14:000000000-AKVR1:1:1101:19661:3849 2:N:0:38
GGACTACCAGGGTTTCTAATCCTGTTTGCTCCCCACGCTTTCGCACATGAACGTCAGTATTGGACCAGGAAGTCGCTTTCGCCACTGGTGTTCCTTCCGATATCTACGCATTTCACCGCTACACCTGGAATTCCACATCCCTCTCCCGGATTCAAGCCTTCCAGTATCGAACGCAGTTCCTCGGTTAAGCCGAGGGATTTCACGCACGACTTAGAAGGCCGCCTACGCGCCCCTTACGCCCAGTAATTCCGAACGACGCTTGCCCCCCCCGTATCACCGCGGCCGCTGGCACGGCGCTAGC
+
CCCCCGGGGGGGGGGGGGGGGGGGGGGGGGGGGGGGGGGGGGGGGGGGGGGGGGGGGGGGGCGGGFFGGGGGFGGGFFFGGDFGGGGGGGGGGGGGGGGGGGGGGGGFGDGGGGGGGGGGGGGGGFGGGGGGGGFEFGGGGGGGGGGGGDGDFCFGGGGGGGGFGFGGGGGGGGCGGGGG,;CEE5@7DGGGGGGG5;ECGFGGG=C=*8?4CF9@F*8=DD3*8DA:5DB7)85*5DECEG477<:=F768B5CGG;G5;FF*CEEFDBDB)22+34:*,((((-(03@<D:60))),,(
@M03506:14:000000000-AKVR1:1:1101:21723:3851 2:N:0:38
GAACTACAAGGGTTTCTAATCCTGTTTGCTACCCACGCTTTCGTGCCTCACCGTCAGTTATGGTCCCGTACGCTGCTTACACCACAGGTGTTCCTCCTCATACCTACGCATTTCACCGCTACACCAGGAATTTCGCTTACCTCTCCCACACTCAAGCCCTACAGTCTTCCGCGCACCCTCCCAGTTCAGCGGGGCGCTCTCACACGGCCCTTATAGGACCCCCTACGCCCCCCTTTCCCCCCGCAACTCCGGACAACCATCGCTGCCCACCTGTCACCTCGGCGTGTGGCCCGGAGTTACC
+
-6-66C<FC9<FD-CEF<6C6CEAE<@,,,<6EFFF7F;,CC,,6BC9FF,E,;C,66;<E,;<<C,+C7,+@CB+,,,,9C,6CC@8@F@?,9?A,6,,,C,4,?8:@4,,C,,A9FE@:BAF8?,+94,,,:AFC+@4A,E@FCG,4>E,@,=@DEDEFCE8,@EG,E+FE>>CC+@?CA6D3;,5=F**4*1**/*19*1<8*/5*)*23:<1+28**57C3C)<*/)*/)024*/:85)))7*)3+*)).)1/,9+0))1*/;)37*5)*+++.**,((((((04)(()-(/)0)-)
@M03506:14:000000000-AKVR1:1:1101:7633:3883 2:N:0:38
GGACTACCAGGGTTTCTAATCCCGTTTGCTCCCCACGCTTTCGTGCCTCAGTGTCAGTGCTGGTCCAGATGGCCGCCTTCGCCACAGATGTTCCTCCCGATCTCTACGCATTTCACTGCTACACCGGGAATTCCGCCATCCTCTACCGCACTCTAGCCTGCCAGTATCCAATGCAATTCCCAGGTTGAGCCCAGGGCTTTCACCTCCGACTTAACAAAACACCCACGCCCGCCTTACGCCCCGTAATTCCGATTACCGCTTGCCCCCTTCGTATTCACGCGGCTTCTCGCCCGACGTATGC
+
CCCCCGGGGGDGGGGGGGFGGGGGGGGGGFGGGGGGGGGGGGGGFGGGGGGFGFGGFGGGGCGGGFCGGGGF?ECFEFGGGGGEFDEFGGGDCF<FGGGEGD<AFGGGGGCFFFFFGFGG,FEEGE@E7=FGGGFF7++4ADF>DFDEG7B+@D,79@EDBD3=DA9>EEFDC6FE7DEFFGC?EGCEGG>@C55ED,@AE9D,,4,=*7D*=FGGG*)=7DD*88>3*)85)08*67=E5*1/7*8*+++.))**2,)*835*0;E5*77<:03++.8=1(60((4*,)(()(()0.)(-
@M03506:14:000000000-AKVR1:1:1101:22803:3884 2:N:0:38
GGACTACCGGGGTTTCTAATCCTGTTTGCTCCCCTAGCTTTCGCGCCTCAGCGTCAGTTATGGTCCAGTGCGCCGCTTTCGCCACAGGTGTTCCTCCCGATATCTACGCATTTCACCTCTACACTCGCAGTTCCACTCACCTCTCCCGGACTCAAGCTCCTCAGTATCAAGGGCAGTTCTGGAGTTGAGCTCCAGGATTTCACCCCTGACTTAAGACCCCGCCTACGTGCGCTTTACGCCCAGTGATTCCTAGCAACGCTCACCCCCTTCGTATTTCCGCGGCGCCGGTCCCGAAGTGAGC
+
@CCCCGGFCCEGCC@FGGGGGGGGGGFFGFGEFGGFGGGGGGDEEGGGGGGGGCEGEGEGGCFGGFCCFGGGGGGGGGFGFCGCGGF?CE,CGGDFGGEGGGGC<FCFGEE+@,@FFAEFGGGG9F<FGECFGFDFGGGGG9EB86@EG>CGCEFF,6,@DF9,@3DFCAEFGGGGFCFFG7A>FF,;<@CGFF?CF,>EGGGCF7C=C6:8B8FG*08*)>75CF8)*7>C5))+/9@*::C00<76?C+1=77:C99*.)1*/1:>8?37)9++2-.*,(-((((0(8(.7((/01),,
@M03506:14:000000000-AKVR1:1:1101:21788:3937 2:N:0:38
GGACTACCAGGGTATCTAATCCTGTTTGCTCCCCACGCTTTCGCGTCTCAGCGTCAGCAACGATCCAGAGGGCCGCCTTCGCCGCCGGTGTTCCTCCTGATATCTACGCATTTCACCGCTACACCAGGAATTCCACCCTCCTCTACCGCGCTCTATCTTGCTAGTTTCGGATGCACTTCTGGGGCTGAGCCCCAGCCCTTCACCCCCGACTCGCCAAACCGCCTACACGCCCTTTACCTCCCGTCCACTCCAACACACCACCCACCCCCCGTCTTCCCTCGCCTGCTGACACCGCGTTGCC
+
CCCCCGGGGGGGGGGGAEGGGGGGGGGGGGGGGGFFEGGGGFEGGGGGFDFGGGGGGGGGGGGGFCEGFDFGGGEGG7FE@CF:FGGGGGGG9EEFGCE9FGGGCFGGGDGGGFCGFCGEFGGGGCD@F3F8=F;FGC++@8D;9,7+5@CEG?F,7,3,>9>9ECGG5:B*::2><,A7DFEEE1CF@:?C>E5,**503*++=*/2:7D**)2AC2>E)9C759)7/>>E)8)*)0*2;*)*1*2*+22)9<<51(/*)))****)/7)7;4*+286=((40-,.)-052.4(175((-
@M03506:14:000000000-AKVR1:1:1101:26218:3938 2:N:0:38
GGACTACCAGGGTATCTAATCCTGTTCGCTCCCCACGCTTTCGCGTCTCAGCGTCAGTACCGTCCCAGAGAGCCGCCTTCGCCACGGGTGTTCTTCCCGATATCTGCGCATTTCACCGCTACACCGGGAATTCCACTCTCCTCTTCCGGACTCTAGCCCTACGGTTTCCACCGACAGCTCGAGGTTCGGCCTCCAGTCTTCACCGAGGACCGGCAGAGACGCCGACACACTGCTCACGCACACTAAAACCGTATAACGCGTGCACCTCAGCTATTATCTCGCCGCACGGCATGTCATACTC
+
-<CCCGGG<9FFEF<@AFFAEFC,;C@FGCF+@,,6@:8CF<FCE77,CF<CCCBFGG99,6C,@8@,@@CE@<@EFGCF7C7:=FD=@F+FF,FGFE@CCF7FA,E7F@7@F,?FA@CFGCCGF++@+33,,3,,,8,,8DCF8,3+88E8F,,,,4,8,4*43**655,68:>*/2=E5:***4,*/4=:***55++++30+*1*::7*75)2:C3)*//9*1)8<6*)+*10*)7)**219>+3/+*20))***-)*0..*2**)+)***22+364+4((,((()()(-.))**0.))
@M03506:14:000000000-AKVR1:1:1101:21213:3958 2:N:0:38
GGACTACTGGGGTTTCTAATCCCGTTTGCTCCCCTGGCTTTCGCGCCTCAGCGTCAATGCCGGTCCAGGATGCCGCCTTCGCCACCGGTGCTCCTCCAGATATCTACGCATTTCACCGCTACACCTGGAATTCCGCATCCCTCTCCCGGATTCAAGCCTTCCAGTATCGGACGCAGTTCCCGGGTTGACCCCGGGGCTTTCACGTTCGACTTAGAAGGCCGCCTACGGCCCCTTGACGCCCAGTAATTCCGACCAAAGCTCGCCCCCCCTCTATTACCGCGTCTGCTGGCCCAGCGTGAGC
+
CCCCCGGGGGGGGGFGGGGGGGGGGGGGFEGGGGGFGGGGGGCFEGGGGGGGGGGGGGGGGG>FGGDGFGFGGGGGGGGGGGGGGFG7F@FEGG8FGDFGGGGGGGGGGGDGGGFGFGGGGGGGGGGGCGFFFGGGGGGDFFGFGGGCGEGGGGCDGGGABFFFFDFG+@8@****:,,,?:EBEE*0,6=C8EEG**=+5CF8C6:7*99D7@+<*>>FG<D:*9)./)0:74.*)*7*://9*+29C+3..09**,5?)))9C?C::)*.*:A0+6.2((((()))(0(-)((95)((.
@M03506:14:000000000-AKVR1:1:1101:12677:3979 2:N:0:38
GGACTACACGGGTTTCTAATCCTGTTTGCTCCCCTAGCTTTCGCGCATCAGCGCCAGTACCTGTCCAGGTAGCCGCCTTCTCCACCGTTGTTCCTCCCAGTATCTCCGCATTTCACCGCTACACTGGGAATTCCACTACCCTCTCCAGGACTCAAGCCAAGCAGTTTCGGATGCAATTCCCCAGTGTTGCCGCGGCATTTCACCTCCGCCTCACACGCCCGCCTATGCGCCCTTTACGCCCCCTGCTCCCGAACAACTCTCGCCCCCTCCGTATTCCCGCGCCTGCGGTCACTCAGATACC
+
C,CCCGGGG@FGFGGGG9A<FGFDFGGCGAFF<FGGGCFCFF7FGG7@CFFGG+++6EEF<@ECFG,,C<FF8C+@@F,C,CC?=C6,8?F,CE,::FCEFFFCF,,44+BBFB,CFEGGCGGF95=8AE,A=E@FA,?F,9=FG8,,6+DE?,8,,=E8,=D8EGG=836F>F@,@9<3EF7+@,E,,79*3@****>9,+1,5,A?*?5*,1A6))5//:7:*+0;=*:C))9*69):**)/**+*3**00))*1.0C).7<**8);B57)*2+0.):9(-4(((0(848*)(***-).
@M03506:14:000000000-AKVR1:1:1101:17752:4012 2:N:0:38
GGACTACCCGGGTTTCTAATCCTGTTTGCTCCCCACGCTGTCACGCCGCAGCGTCAGCAACGGCCCAGCAGAACGCCTTCGCCACCGGTATTCTTCCCGATATCTACGCATTCCCCCGCTACACCGGGAATTCCATCTGCCTCTACCGTGCTCTAGCCCGCCAGTCTTACTGGCAGCCCCGGAGTTGAGCACCGGGATGTCGCCAGCACCTGAACGCTCCGCGTACGCGCCCTTGTCGCCCCGTGCATCCGGACAACGCCCGCACCCCCCCTATTCCCCGGCCTGCTGGCACGCCTTACTC
+
@CCCCGC<C@FGGDCFGA<C,CEEEEEEF9FDE7@F@FE,B<CFF8F+@FFG7@BF@C9,C@CE7@@EEF666:CF7,?=E@:B,CF+48+<F?EEGGFDFE7FA9<BC?FEF<7=F:=>+@DGGFEE7CFGGGFCDA;;F9DBF9@8@88FEE,,7:B;E7*1>?;,:25,4,,*/BEE8/7*3<<=CC+=*?C*8=3<9*;/*2**2****2<***)15C)*15))*95*100*.9F*/*)/***13+8).))*90)*..5)78*)1))0)*+++))*((,(((497:.4@((*)*())
@M03506:14:000000000-AKVR1:1:1101:8838:4017 2:N:0:38
GGACTACTCGGGTATCTAATCCTGTTTGCTCCCCACGCTTTCGCGTCTCAGCGTCAGTACCGTCCCAGCGAGCTGCCTTCGCCATTGGTGTTCCTCCTGATATCTGCGCATTTCACCGCTACACCAGGAATTCCACTCGCCTCTTCCGGCCTCGAGCCTGACGGTTTCCACCGCCATTCCAGGGTTGAGCCCTGGACTTTCCCTGCGCACTTCCCCGGCCCCCCACACCCCTCTTACCCCCAATGTTCCCGTACACCGCTCGCCCCCTCCGTACTCCCCCGGCGCTGCGGCCGTATCTTCC
+
CCCCCCFF<FGGGGGGGA<FGGGGGGGGFGGFEGFEGGGGGFFGGGGCFFGCFFGGGFCCCFF:FGF<FFCGEDFFGGGGCCG:BFC@E<?FEG,EFGGGGA?FGFF7=::BFFGGGGGGGGGF,4A:AFFGGF;FC8?F>+@FGFDCC+@+>+@+@?F6:9++5@EF,,>,@***435>;FG><,*,4?D*B8B,,=F,,01,,47*:));+:**)))*)//*1/)8*957*.**)*)1::77*++/+<C)))***(/*))07*:8)80)0)11+223*-,(((--)()-,.(,*)*)).
@M03506:14:000000000-AKVR1:1:1101:13576:4030 2:N:0:38
GGACTACCCGGGTTTCTAATCCTGTTTGATCCCCACGCTGTCGCGCCTGAGCGTCAGATATGAGCCAGTGAGCCGCCTTCGCCACCGGTGTTCTTCCCAATATCTACGAATTTCACCTCTACACTGGGAATTCCACTCACCTCTCTCATCCTCAAGTCTTACAGTTTCAATGGCAGTTCCGGAGTTGAGCTCCGGGCTTCCACCACTGACTTTGAAGACCGCCTGCGCGCGCTTTACGCCCAGGAATTCCGAACAACGCGAGCCCCCTTCGTATTACCCCGGCTGCTGGCACGAAGTTAGC
+
CCCCCGGGGGGGGGGGGGGGGGGGGGGGGGGGGGGGGGGGGGGGGGGGGGGGGGGGGGGGGGGGGGGGGGGGGGGGGGGGGGGGGGGGGGGGGGGGGGGGGGGGGGGGGGGGGGGGG@FFGGGGGGGGGFGFGFCGEGFGGGGGGGGGGGGGEGGGFGGGGGGGGGGGFFGD?EFEGGGGGGGEEF97DFEFF5>5**4;DFGGCFC?,3AB,A9=0+/,27DGGG55*>:5530:45@GG=***039?F+8)55CF93*00.7DC?3:?<>)98?<>)*(492(4062),850(*<992-
@M03506:14:000000000-AKVR1:1:1101:16966:4050 2:N:0:38
GGACTACCGGGGTTTCTAATCCTGTTTGCTCCCCTAGCTTTCGCGCCTCAGCGTCAGTTGTGGTCCAGTGCGCCGCTTTCGCCACAGGTGTTCCTCCCGGTATCTACGCATCTCACCGCTACACCGGGAATTCCACGCACCTCTCCCACACTCAAGCACGGCAGTTTCCCCTGACCGCTCCGGGTTGAGCCCGGAGATTTCACAGGAGACTTACCGCACCGCCTCCGCGCCCTTTACGCCCAATAATTCCGAACCACCCCCGCACCCCCCGTATTCCCGCGGCTGCTGGCACCGACTTCGC
+
CCCCCGGGGGGGGGGGGGGGGGGGGGGGGGGGGGGGGGGGGGGGGGGGGDGGGGGGGGGGGDGFGGGGGGGGGGGGGGGGGGGEG8FCGGDEGGGGGGDGGGGGGGGGG>FGFG,FFGGDGGGGGG>ECFGCGGGGEG:FDEFFGGD8E:C,@FG,D,@EEE*@F?EFGGGF5,?FGD*:=*:*=8C?CFGGGE*?E6E?F7C+>C5/=FCC9?8*))>EGGGG*7>>*/777<)265>GE*/**<C4FF<5)017D(/*7)./>E8)*)17>D++3))*,((,,3>)(.(4)(()0))-,
@M03506:14:000000000-AKVR1:1:1101:24604:4053 2:N:0:38
GGACTACACGGGTTTCTAATCCTGTTTGCTCCCCACGCTTTCGCACCTCAGCGTCAGTACCGAGCCAGTGAGCCGCCTTCGCCACTGGTGTTCTTGCGAATATCTACGAATTTCACCTCTACACCCGCAGTTCCACTCACCTCTCTCGGACTCGAGACTCTCAGTATCGAAGGCAGTTCTGGAGTTGAGCTCCAGGATTTCACCACCGACTTAAGAGTCCGCCTACGTGCGTCTTACGCCAATGGATTCCGAGGAACGCGAGTCCCCTCAGTATGTACTCGGACGCTGGCCCGACGTTCGC
+
CCCCCGGGGGGGGGGGGFFFFGGGGGGGGGFGGGGGGGECDGGGGGGGGGGGGGGGGGGGGDGCGGGGFGFFFFDGGGD9EGGGDEFFEE<:FEFFGGGGCFGGGGGGG8FGGF?EEFGGGGFE,@CEGEEF,EFGGGGGGGGGGGGGCEEC3D?6=+66,4@CDGGFE663:DFC,57;ADC88D7A3@>E8,D65<2,5=DC,*=?*?)5,8C7CFF?5)/A35>)2*)1)2817<BG*****++*3:0.)))*0(1250.9C6FF*)0902+++-*+--((((,)4)(->9(90<2(,
@M03506:14:000000000-AKVR1:1:1101:12418:4124 2:N:0:38
GGACTACTCGGGTATCTAATCCTGTTTGCTCCCCACGCTTTCGTGCCTCAGCGTCAGTAACGGGCCAGTGAGCCGCCTTCGCCACCGGTGTTCCTCCCGATATCTACGCATTTCACCGCTACACCCGGAATTCCGCGTCCCTCTCCCAAACTCAAGCCATCCAGTATCGGATGCCATTCCCCGGTTAAGCCCAGGGATTTCCCGTCCGACTTAGTTGGCCACCTATCAGCCCTCTACGCCCCGTAATTCCGAAACACGCTGTTCCCCCCCCATCTACTCCCGCTGCTCGCACCGCCCTTGC
+
CCCCCGGGGDGDGEGGGGGGGGGCEGGGGGFGGGGGGD@FGGGGGGGGGGFGGGGGGGGGGEGGGGECFGFFGGGGGGGCDFCBFFGCFGCEEEBFF,@BFGCFCDG=F:BFGFFGGCG7=CF?=+4=C:AF,C>C+8C@FDGGD>DEDCFFE,<@EFD@CC6CCCAE>>>:E>FF2>CCD@*4*=A?;,6*,/:58F60++3//2:5*5:5F;+C+*)=4C5*2***02)*2)8*6*7*8:)*):**<A+)))9*/,)*))*20<8>E:))09+3<)0+(,(,(-.*,.(()(-)))((.
@M03506:14:000000000-AKVR1:1:1101:17042:4132 2:N:0:38
GGACTACCAGGGTTTCTAATCCTGTTTGATCCCCACGCTATCGCGCCTGAGCGTCAGAAACGAGCCAGTGAGCCGCCTTCGCCACCGGTGTTCTTCCCAATATCTACGAATTTCACCTCTACACTGGGAATTCCACTCACCTCTCTCGTCCTCAAGTCTAACAGTTTCAATGGCAGTTCCGGAGTTGAGCTCCGGGCTTTCACCACTGACTTGGAAGACCGCCTGCGCGCGCTTTACGCCCAGTAATTCCGAACCACGCCAGCCCCCCTCGTATTACCCCGGCTTCGTGCCCGAACTCAAC
+
CCCCCGGG9FGGFGGGGFGGGGGGGGGGGGGGGGGGGGGGGGGGGGGGGGGGGGGGGGGGGGGGGGGGGGGGGGGGGEGGGGGEGGGGGGGGGGGGGGCGGGGGGGGG7EFGGGGGGGGGFG9F9FGGGGGGFGGGGFCFGFG9DFGGGGGGGG8D;DDFGFEGGDGGGFGGGDDGGGGGGG6EGFCE:B,BDE5EG5FCFFGGEF?6,;C+,8F;DC;:9DG:9C>BGDDGD>.:.*8C:***22A879+7)7)9C?3*5).95EC)*87).9@++-)*(((-,((.-)(.79()0*5(,
@M03506:14:000000000-AKVR1:1:1101:14305:4143 2:N:0:38
GGACTACACGGGTATCTAATCCCGTTCGCTCCCCTGGCTTTCGCGCATCAGCGTCGGTGTCGGCCCAGCAACCCGCCTTCGCCGCAGCTGTTCCTCTTGATATCTCCGCATCTCACCGCTACAGTAAGTATTCCAGTTGCCCCTTCTGCACTCTAGCCGCGCAGTATCAGTTGATCTTTCCGAGTTAAGCACGGATCTTTCCCAACTGACTCGCTCAGGCGGCCCACGCGCGCTTTCACCGCTGCAACTCCTAATACCGCTTCCTCCCCCTGTCTTACCGCGGCCGCTGACCCAGAGTGAG
+
@CCC<<CE-CCGG7,<C6FGGCCF<,C@C@<FGECE8@<FCGG7F@@F:F9EGGE>CFGF<@++,8?,,,,,98+4@F,CFB7=7+++4:EEFGFE,5FG,<FA?,5@++++:7A7<=C:@F,,,,7,,,:FD9,,8,@D,@++@B,E,3@,6,,3;,565**3;CFE7DF99@,>:;,,,;*1=:,1,4,2**4**+51++++0:03+8;+*)*3:7):)75*)*.)*)51)0)9)**2**)))3+/<++**/0**)**.0)0*+2)*)1))2+++)9*(((((-(01)(()((*00)..
@M03506:14:000000000-AKVR1:1:1101:18117:4146 2:N:0:38
GGACTACTAGGGTTTCTAATCCTGTTTGCTACCCACGCTTTCGTGTCTCAGCGTCAGTGGCTGTCCAGAGGGCCGTCTACACCACCGGTATTCCTCCTGATATCTACGCGTTTCACCGCTACACCAGGAATTCTACTCTCCCATCCCGCACTCTAGTCTCCCAGTTTTCGGCGCACCCTCCCGGTTGAGCCGGGAGCTTTCACACCACACCTCGCAAACCGCCAACACACCCTTTCCGCCCACTAACTCCCAACAACTCTCCCTTCCTCCCTTGTACCCCGGCTGTCGGACCGATGGTGGC
+
<CCCC8CC-CFGFGE-EE<FGGG,CEFGGGGGGFGEGGGEDGGGGGGGGGGCFFFCCFDCE,@FFFGA<EC@,FF:FEEFCGEGFG@CFCFGG9?EFGGGGD<AFFECFG=:FF?FFEG>CFFFC+:7A4<FB:=FCCFF4E,CE?8>>+CCGE,3@=,@>F,==3E9DC8<::CE>CCFEGE54>;=,?8*4**=*4,4ACC+AE5*/**;:5**)/0*:DC*)1)./5.**)/*.*8*8:*9>+C4A<*)87C*9)::?)7**2C*+0*)**+3<)**(,((,())(.,4),(*)9)4(
@M03506:14:000000000-AKVR1:1:1101:15624:4173 2:N:0:38
GGACTACTAGGGTTTCTAATCCTGTTTGCTCCCCTAGCTTTCGCGCCTCAGCGTCAGTTATGGTCCAGTGCGCCGCTTTCGCCACAGGTGTTCCTCCCGATATCTACGCATTTCACCGCTACACCGGGAATTCCACGCACCTCTCCCATACTCCAGCACGGCAGTTTCGCCTGCAGACTCCCAGTTGAGCCGGGAGATTTCAAAGGTGACTTACCGCGCCGCCTACGCGCCCTTTACGCCCAAAAATTCCGAACACCGCCCGCACCCTCGCTCTTCTCGCGGCCTCTGGGCCTCGATCAGC
+
CCCCCGGFGGGGGFGGGGGGGGEGGGGGGGGGGGFGFGFGGDCFFGGCCFFGGGGGGGFGGFGGGCF,9EDEGGGGDGGGGGGGGCCFFGGGGGCADEGGGGECA<EFEEEEA<9FGGDFEGGGG>FC=CCGGGGFDGDF@FFFGGGG9BFF?8DCFGF68?6CFFBBEECFGGF?FFED6CFF<D9,>FG@ECCE5FFF?+,,>E6+<CFGCC6ED35:)8C519>@*95CD5)*.9BE55***28?9<+7).9*14C*0<)))/;)*.)))9+++.):366(-,(0))(-)(-/85(.3
@M03506:14:000000000-AKVR1:1:1101:23004:4178 2:N:0:38
GGACTACACGGGTATCTAATCCCGTTTGCTCCCCACGCTTTCGCGCCTCAGCGTCAGGAATTGCCCAGAGACCCGCCTTCGCCACCGGTGTTCCTCCCGATCTCTTCACATTTCACCGCTACACCGGGAATTCCAGCCTCCTCTTCAATCCTCCAGAACAGCAGTATCGATCGACGTTCCTCGGTCGAGCCGAGGGATTTCACGACCGACTTGCCATCCCGCCTACGCGCCCCTTTCGCCCAGTAATTCCCTGAAACGCCTTGCCCACCTGGCGTACCGCGGCCGCTGGCACCGAGTTGGC
+
C?CCCFGFF7C>++,6;-<C9CFGFFGGDE<FGG8FBEC@FE7C@:76@,C8+@FBEDEFCF@DFG8,C@DGGG@CGCFGCCFEFFBFCF4BE@EGGECCFC499,:,CA<F@,A<?@D+@CFFFC>FF@DEG<F,,A:FF8F==F9B,,=,363,6@8DC7D?7EFG5:,,*;8C;DCF;EEGG*/:=:C8:*=8**0=9+>*;:**277C<*A2*2)25)5**07:255=)55*)18C:*/*0+0*2C+*))2*2()*))0**A8);)0)))/2*-0*2(--(66)()())--).8)((
@M03506:14:000000000-AKVR1:1:1101:12580:4230 2:N:0:38
GCTACTGGGGTTTCTAATCCTGTTTGCTCCCCACGCTTTCGTGTCTTAGTGTCAGAAACCGTCCAGATAGCCGCCTTCGCCACTGGTGTTCTTCCCAATCTCTACGTATTTCACCACTACACTGGGCATTCCACTATCCTCTCCGGTCCTCTAGCTGCCCAGTATCAAGTGCATTTCTTGCGTTGAGCTCAAGGCTATCACACCTGACTACGGCAACCACCTACACACGCTCTACGCCCAGTAATCCCGAACAACTCTAGCCCCCTCCGTCTTACCCCCGCTGCTCTCACGAATTCAGCCC
+
@@CCCGEFGGGEGFFGGGGGGGFGGGGGGGGGGGGGGGFGGGGGGGFDAFGGGGFFGGGGGEGEGCFFGGGGGDGG7FFGGEFGGDF8FEFGFGDFGFCFDF9AF7FGFEFFGGF,B<AF=FEC<F,?F:BFGGGGCF8=F9EE8CEGG9E,6=FGG?BDD8>DEGC;EDDFG:E9=3@9,6+@>CF8,D9,>8?G,4DCFDG>@9,@:@DG7D*C9DBDGFD7*9*3*9?*/8BD@G4C@7@+:<;A=B*8:4F*:);+@F4</8*72./0)*28+4)*4((()-)1)04()(3*0*4((
@M03506:14:000000000-AKVR1:1:1101:6799:4284 2:N:0:38
GGACTACCAGGGTATCTAATCCTGTTTGCTACCCACGCTTTCGCGTCTCAGCGTCAGTTGTCGTCCAGGTGGCCGCCTTCGCCACGGGTGTTCCTCCCGATATCTACGAATTTCACCTCTACACCGGGAATTCCGCCACCCCCTCCGACACTCAAGCGACACAGTATCAAGTGCACTTCCTCAGTTAAGCTGAGGGCCTTCACACCTGACTTACCTCCTAGCCTACACCCGCTTTAAGCCCCGTCACTCCGAACACCGCTTGCACCCTCCGTACTCCCGCCGCTGCTGGCCGCGCGTCACC
+
CCCCCGGGGFGGGGGGGGGFGGGGGFGGGGFGGGGGGGGGGGGGGFG,FFDGCFGGGGFCE9FFFGEF@FEGGGGGG7BFDGDEEF7FFGGGFGFGGGGGGGGFEEGFE<FGDF<9F,A9,?9EECCC3>DFGGGGGGGGGGGDEGGGGEG,@783@A8C5C>EA:DF,;,@5DCC7,<DEGC<F;CC7CF7,/58C*:,,*5AFG*<69+;4289:*)034>EDC;A*8):))5*)*/3;*)*12*1<F5>)7<953<:B3)*28C)1)/80*;++,.7(--((()0()(()(,)0)((.
@M03506:14:000000000-AKVR1:1:1101:24174:4299 2:N:0:38
GGACTACCGGGGTATCTAATCCTGTTTGCTCCCCTAGCTTTCGCGCCTCAGCGTCAGATGTGGTCCAGTGCGCCGCTTTCGCCACAGGTGTACCTCCCGATATCTACGCATTTCACCGCTACACCGGGAATTCCACGCACCTCTCCCACCCTCAAGCACGGCAGTTTCGCCTGCAGGCTCTAGGTTAAGCCGAGAGTCTTCCCAGGTGACTTACCGCACCGCCTACGCGCCCTTTACGCCCAACAATTCCGACCAACGCTCGCCCCCCCCGTCTTACCGCGGCGGCTGGCACGACGTTAGC
+
CCCCCGGGGGGGFGFGFGGGFFGGGGGGGGGFFGGGGGFFFFGGGGGCGGGGGCEEGFDFGEFGGGGGGFGGGGGGGGEGGGGGGGGFEGFDGGGGFFDGGGGCGGGGGFFG9?FGGGGFGGGFECEDDGGGGGGGCB+>F8FFGFFGGCGC67D9E?FG>7CGE,@EEEEDCFF,:B78FC:9,?;C9E:44:8E++5+5+5+A56<001;700CD3879C)77C>>*9)>556CBG@EEE9***+/+3+8)0/**()/).7)98:<*8C.0*;+<..:;(3-4973(0(,53()00(-.
@M03506:14:000000000-AKVR1:1:1101:13092:4341 2:N:0:38
GGACTACAGGGGTTTCTAATCCTGTTTGCTCCCCACGCTTTCGTGCATGAGCGTCAGTGTTATCCCAGGGGGCTGCCTTCGCCATCGGTATTCCTCCACATATCTACGCATTTCACTGCTACACGTGGAATTCTACCCCCCTCTGACACACTCCAGCCATGCAGTCACAAATGCAGTTCCCAGGTTAAGCCCGGGCATTTCACGTCTGTCTTACATAACCGCCTGCGCACGCCTTTCGCCCATTAGTCCCGACTAACGCATGCACCCTCCGTAGCTCCCCGGCCGCTGCTACGCATTTTGC
+
CCCCCGGCGGGGBFGGGGGGGGGGGGGGGGGGGGGGGGGGGGGGGGGGGGGGGGGEGGGGGGGGGGGGGGGGGGDEGGFGGGGGGGGGFFGGGGGGG<CEFGGGGGGGGGGGGGGGFFFFFGDGGGGG7FEFGFFGGFFFGGEGCGGGG8+,@,@BFFEDDDCEFCFG9D:FA,,3EDFGGGG6D:DFCG,DECCCECEFGGGC,*,:@C:=?D,,=:1,95)*1*)0*9)558)*/*0:=****+3*<8*5)7)96()*.)/*2;?>*7)))**++(0:43((((,.())5)((*)/.).
@M03506:14:000000000-AKVR1:1:1101:10150:4355 2:N:0:38
GGACTACTCGGGTATCTAATCCTGTTCGCTCCCCACGCTTTCGTGTCTCAGCGTCAGATACGTGCCAGCAAGCTGCCTTCGCCATTGGTGTTCCTTGTAATATCTACGCATTTCACTGCTACACTACAAATTCCACTTGCCTCTCACGTCCTCAAGGTGTCCAGTATGCAATACAGTCTATATGGTTGACCCACAAGATTTCGCATTTCACTTAAACTCCCGCCTACACACGCTTTACGCCCATGAATTCCGGATAACGCTTGGACCCTACGTATTACCGAGTCCGCTGGCACGTATTCAG
+
CCCCCGGGGGGGGGGGGGGGGGGGGGGGGGGGGGGGGGGGGGGGGGGGGGGGGGGGGGGGGGGFFGAEFGGGGFGGGFGGGGGEGGGGF?FGGGGDGGGFGGGGGGGGGGGGGGGGGGGGGGGGGGGGGGGGGGGGFGGFFEE8F9EGFFGDGGGFDGFFFGGFGGGG8:FGGCAFFGGDFFFD8>EEC,,86@=EFGCFGFCEG>6,=FCCFG7AFGF,;DDGC4A4:491;?B*4:?GE54**,>+,6>;:)7*?3**.0)**>8)*2/.06<+26**((,(),1>0)1(6(.*10)6)
@M03506:14:000000000-AKVR1:1:1101:17817:4357 2:N:0:38
GGACTACAGGGGTTTCTAATCCTGTTTGCTCCCCTAGCTTTCGTTCCTCAGCGTCAGTAGTGGTCCAGCGCGCCGCTTTCGCCACGGGTGTTCCTGCAGATATCTACGCATTTCACCGCTACACCTGCAATTCCACGCGCCTCTCCCACACTCAAGCACAGCAGTTTCGGAAGCAGACTCTGGGTTGAGCCCAGAGATTTCACTCCCGACTTGCCACCCCGCCTACGAACCCCTTACACCCAGTAATTCCGAGCAACGCTGGCCCCCTACGTCTTACCGCCGCTGCCGGTCGCTAGTCCGC
+
CCCCCGGGGFGGGGDFGGGGGGGGGGGGGGGFGGGGGFGGGGGGGGGGGGGGGGGGGGGGGGGGGGFGGGGDGGEGCGGGGGGEGG7EGGFGGGGGGDG9EFFGGGGFGCCFAFGGGCGDEDFGGGEGG9AFFF9<+BBCEBEGGFGFF7==D8@BFGGGGF6CDA>BCG53@CFGGG6:@@7>EEE6,,DECF5=,:,=>CFFGFEE?C3C7@E+**2CDD)*19>3:DDE*<7*2*9CG*/27:9*:9+)08>DG097))0/C5:)*)/00**+3()*(,-,3((0(.(()(()1/)(-
@M03506:14:000000000-AKVR1:1:1101:5264:4359 2:N:0:38
GGACTACTGGGGTTTCTAATCCTGTTTGCTCCCCACGCTTTGGCTCCTCAGCGTCAATATCGGCCCAGAGACCCGCCTTCGCCACCGGTGTTCCTCCTGATATCTGCGCATTTCCCCGCTACACCAGGAATTCCAGTCTCCCCTGCCGAATTTTAGTCTGCCCGTATCGGCTGCCGGCCCGGGGTGGAGCCCCCGGTTTTCACGTCCGGCGTGCCGAACCGCCTCCGCGCTCTTTACGCCCAATTATTCCGTCCAACCCTTGCCCCCTCCTGATTACCCCGGCGTCTGACCCCTGGTTGCC
+
CCCCCGGFGGGGCFEGGGGGFGGGGFGFGGGGGGGD+@FDG,,C@EF<CCFC7F:FFAEEFE@FGG7E,@6EFF:CFE@FGEC,C8F+>FGEGF,C<FFF9<?E<<E:FFGGGG9F4@7+=>9F87ECFEF=;?;,9C;CCF8D+@3=E+@+,2763:D,3,,3@C:68CG7**,@*>9**;5:?*47*4;C****37:13+>***1**1)):*;*))0/)17/**))/1):<*0:6<B8:****3+*<<</))***(1:))009EC5=)*)**++<)):9(,((-(>-*(()((*0*(()
@M03506:14:000000000-AKVR1:1:1101:17065:4368 2:N:0:38
GGACTACCCGGGTTTCTAATCCCGTTTGCTCCCCTGGCTTTCGCTCCTCAGCGTCAATATCGGTCCAGAATGCCGCCTTCGCCACCGGTGTTCCTCCAGATATCTACGCATTTCACCGCTACACCTGGAATTCCGCATTCCTCTCCCGAATCCAAGCCATCCAGTATCAGACGCAGTTCCCCAGTTAAGCTGAGGGATTTCACGTCTTACTTAGCTGGCCGCCTACGAGCCCTTTACGCCCCGTACTTCCGAACAACGCTTCCCCCCCCCGTGTTACCTCGTGTGCTGGCACGGCGTTGGC
+
9CCCCGGGGGGGGGCGGGGGGCEGGGFGGGGGGGGFGGGFGGGGGGGDFGGGGGGGEGFGGGGGCGGGGGGGGGGGGGDGGGEFFFCFCFGGGGFDEBFCA,FF<FGDEGGGGCFGGGGGGGGGGGGGGFEFGGGGG7BFDCFD,@DE6CEEGGGFGGGGG88FDFFACC974++@CFGFF,@:,5@AACBCE5DE5,=CDGGFFCC/,=7CC8,>785/:D<C5>3)=<)**.;:)*283*19D***0+/7)75*93)*0))002*7?BDB)9:7A)*+4((((-47(0()86(/08((.
@M03506:14:000000000-AKVR1:1:1101:12355:4373 2:N:0:38
GGACTACAAGGGTTTCTAATCCCGTTCGCTCCCCTGGCTTTCGTGTCTCAGCGTCAGCACACCCCCAGCAGACTGTTTTCACCGTCGGCGTTCCAAGCGATATCTACGCATTTCACCGCTCCACCGCTTGTTCCGTCTGCCCCTAGGTGGCTCAAGATCGCCAGTATGCCCAGCAGTTCCACCGTTGAGCGGTTGGATCTCACAAGCCACTTAACGACCCGCCTACACACTCTTTAAGCCCAGTGTCTCCCCCTAACGCTCGGCACCCCCCGCTTTCCGCCGCCGCTGCCACCGAGTCTTC
+
CCCCCGGGGGGGGGGGGFGGGGGGGGGGGDGGGGGFGGGGGGGGGGGGEFFGGGGGGGGGFGGGDFEFFGGGGEEEGGGGCFGGFEGCGGGGGFFF9FGDGDGGG9FFFCCGGGFFD7FFGGGGFFGGDGGGGGDFGGCFGGGGDFBD,DEGF?,D9?F?GEC6DFGGEEGGGGCFF;,EFFGGGE*=ECE7**4=,<@CF7C:<:,5,;6CF++8CD>7<DGGCC6=+*22277*)**<8**09++13A*<E)**2()*0.7C)*;)1)))))2*26.:1((((((.(.)55-(10))).
@M03506:14:000000000-AKVR1:1:1101:9365:4383 2:N:0:38
GGACTACCCGGGTTTCTAATCCTGTTTGCTCCCCACGCTTTCGCGTCTCAGCGTCAGCAAAAGACCAGCGAGTCGCCTTCGCCACTGGTGTTCCTGCGAATATCTACGAATTTCACCTCTACACTCACAATTCCACTCGCCTCTTCTTTGCTCCAGGTCGCCAGTTTTGAAGGCAGTTCCGAGGTTGAGCCTCGGGATTTCACCCCCAACTTAACGACCCGCCTACTCCCCCTTTACGCCCCGTAAATCCGAACACCGCTACCCCCCTTCGTACTTCCCCGGACTCCTGACCTACGCACGC
+
CCCCC8FF-@FGFFGFGFEFGGGGGFGFGCGFGGGGGDGEFGGGEGGGGGGDFGGGGG9EFFGFFGDFFG7@CGEGGG>FFGGEGGEG?EFFGGGFGF+CFFGCFGGGDF,?F?,FEEDFGGGGEFCCFGGGCEFG<FFGDGCFFGGFG;EGFEE,86DEE83@FCGG?+;,@DF+@>CAE*@E*>8?6DB788E*=:8EFDF9:CE5*:F891>*:5>E3DDEDD*;+/)17<)*./7C=:1>)*/7:@C)853*92)*05)9FGG3@57>4*;+<))2,((4(4(*)1(.*.(*))--4
@M03506:14:000000000-AKVR1:1:1101:18222:4420 2:N:0:38
GGACTACTCGGGTATCTAATCCCGTTTGCTCCCCTGGCTTTCGCTCCTCAGCGTCAATATTGGTCCAGGATGCCGCCTTCGCCACCGGTGTTCCTCCAGATATCTACGCATTTCACCGCTACACCTGGAATTCCGCATCCCTCTCCCAAATCCAAGCCATACAGTATCGGACGCAGTTCCCCAGCTAAGCTGAGGGCTTTCACGTCCGACTTAGTTGGCCACCTACGAGCCCCTTACGGCAAGTAATTCCGACCAACTCTTACCACCCCCGTCATGCAGACGAGTCCGTTCAGGAGACTGC
+
AC<CCCAACFCFFGGGGGGGGCFCCFGEF<<FGGGGGGGGGG7FFGGCFCFFGGGGGFFGGCCFFGGFGGFEGFFEEGBEF:B6,EFC@F?FGGGA8FFEAEG,AEFFC@::FEFG<FE@7EGGGGGCGGDC4CEGC+@AE=EGGGG?8>DF8?F?ECD9,@ECFADC8>BC+@:6@@F7E6FC,,<CD@>E:@FG>FDFF>FGG5C*78DG?7FF8CA?*9;*>C>)2)5*1:)*(*)/*29::F7FF+87)85CC(0919*92+27E)).)/*+3)*3(-((((.)().(1)(*)))).
@M03506:14:000000000-AKVR1:1:1101:16072:4503 2:N:0:38
GGACTACTCGGGTATCTAATCCTGTTTGATCCCCACACTTTCGTGCCTCAGCGTCAGTTACAGTCTAGTAAGCTGCCTTCGCCATCGGTGTTCTTGACGATATCTAAGCATTTCACCGCTACACCGTCAATTCCGCCTACCTCGTCTGTACTCAAGTCCTGCAGTATCAATTGCACCTCGACAGTTAAGCTGCCGTATTTCACAACTGACTTATAGGACCGCCTACGCACCCTTTAAACCCAATAAATCCGGCCACAGCTTGCCACCGCCTTATTACTCCGGCTCATTGCACGTAATTAGC
+
CCCCCGGGGGGGGGGGGGGGFFGGGGGGGGFFGGGGGGGGGGGGGGGGGGGGGEGGGGGGGGGGGGGGGGGGFGG8FGGGGGGGGGGGGGGGGGGGGGGGEGGGGGGGGGAFGCAFGGDFFEFGGEG+@?EDGGGGFEGGGFGG=C?C>EGC;=@?FECFFFGGDGGGA8=AD8>BF>?=EC8EGF:,DCEGGGGGC6CCC+5;EE??FGG+,5EF:*;@?D4C4058CGF54)/=>+*==EGF*99CEF5:):C**/*<A;FC:+;)*)*0**<+C)*33((,(,)*)*)))(.*)*.).
@M03506:14:000000000-AKVR1:1:1101:18497:4512 2:N:0:38
GGACTACACGGGTATCTAATCCTGTTTGATCCCCACGCTGTCGCGCCTGAGCGTCAGTAACGAGCCAGTGAGCCGCCTTCGCCACCGGTGTTCTTCCCAATATCTACGAATTTCACCCCTACACTGGGAATCCCACTCACCTCTCTCGTACTCAAGTTTCACAGTTTCAATGGCAGTTCCGGTGTTGAGCTCCGGGCTTTCACCACTGACTTGGAACACCGCCTGCCCCCCGTGTACGCCCAGTAATTCCGAACAACTCCAGCCCCCTTCGTATCACGCCGCCTGCTTGCTCGAAGTTCGG
+
@BCCCCGGGGGGGGGGGGGGGGGGGGGGGGGGGGGGGDGGGGGGGGCFFGGEFGE@CFEGABFGGGFGGGGGGGGGGFFCDEGGGGEECF?FF<FEFF9EFG<?FBCDGGCFEFEGG,@DGGGGEC8DDEG,AFEF=AFFGED,@3@+DEEGDADD,,,@>EFFC,3@,,,,44,4ACC:CE**@B5E6DF;6;85:581<+>7:*,AFGFC76>;*;4C<D:554))*))*1)0*573*8179*+399:CD)019D)26??FG:EC)285))9*+<()2(((-48(*.)).)((/.*)((
@M03506:14:000000000-AKVR1:1:1101:12456:4527 2:N:0:38
GGACTACACGGGTTTCTAATCCTGTTTGCTCCCCACGCTTTCGCGTCTCAGCGTCAGTCACGTACCAGAGTGCTGCCTTCGCTATTGGTGTTCCTCCTGATATCTGCGCATTTCACCGCTACACCAGGAATTCCACACTCCTCTTCCGGACTCGAGCTCGACAGTATCCACCGGCATCCCAGGGTTGAGCCCTGGACTTTCCCAGCGGACTTATCCAGCCGCCTACACCCGCTTTACGCCCAATGCTTCCGGACAACGCTTGCCCCCTCCGTATTCCCCCGGCTGCTGGCACTCCGTTAGC
+
CCCCCGGGGGGGGGGGGGFFGGGFGGGGGGGGGGGGGGGGGGGGGGGEGGGGGGGGGGGGGGGDFGEFGGGFFG9FGGGGGGGCGGGGGGFGGGGGGGGFAEGGGCGGGGGGGGGGGGGCFGFFGGGGCFFGGGGG8FFGGGGFGEGCC8@+D+D=C+@8@E6@FC;CCGGGGGGDGGGGGFE:DFC6DCGGGGC<DCFGG+9,1?=C5CDFGGG++02AD<DD3D))*1.=).00.*>EC*97<++*0<5B)0)9DBGD)7FGGG=)*85)843++.):60((-(,)()(,)((17?0(-
@M03506:14:000000000-AKVR1:1:1101:14260:4536 2:N:0:38
GGACTACAAGGGTATCTAATCCTGTTTGCTCCCCTAGCTTTCGTTCTTCAGCGTCAGTAGTGGTCCAGCGCGCCGCTTTCGCCACGGGTGTTCCTGCAGATATCTACGCATTTCACCGCTACACCTGCAATTCCACGCGCCTCTCCCACACTCAAGCACAGCAGTTTCAGAAGCAGCCTCTGGGTTGAGCCCAGAGATTTCCCTCCCGACTTGCCGCCCCGCCCACGAACCCCTTACACCCACTAACTCCGAACCACCCCGGCCCCCTACGTCTTCCCGCGGCTGCTGGCACGTAGTCAGC
+
CCCCCGGGGGGGGGGGGFGGGGGGGGGGGGGFGGGGGGGGGGGGGGGGGGGGGGGGGGGGGGGGGGGGGGGCCFCGGCDGGEGGGGDDEFGGGGGGGGGGGGGFGGGGG7FCE<AECEGGGGGGGGCFGFFDEGDEB==@FEGFFGFCFGGDG?FDG8D?BFGGEFGGAFF;@CF6FF7FE,<BDEE,8@FCF8,489EFC+D,4:AE5D<C,=1?C))2))1*/9=:EC.A*.00207;C=***++1<+;).))79(7*)555>CEB;)*0508+A05767269::)4:(.)..*0*.).
@M03506:14:000000000-AKVR1:1:1101:25907:4537 2:N:0:38
GGACTACCAGGGTATCTAATCCTGTTTGCTCCCCACGCTTTCGCGCCCCAGCGTCAGTAAAGGACCAGGTCGCCGCCTTCGCCACCGGTGTTCTTCCCAATATCTACGAATTTCACCTCTACACTGGGAAGTCCACGACCCTCTTCCCCACTCAAGCCCAGACGTATCAAATGCAGCACCCAGGTTAAGCCCGGGAATTTCACATTCGACTGTCTGAACCGCCTACGCGCCCCTCACGCCCAGTCATTCGCAGCCACGCTAACCCCCCTCCGACTCCCCCGGCCGCCTGTACCACGTTGCC
+
<B<CCCFFFAFGFFGGFFGGDFGGGGGGGG;CFFFEEE@FGFCCFGG7:,@C6@FCGEEG<<F8,C<FGGEBFFGCGGEGGDF=EFGCFGGGGFGFFC<8FG9EFFGGC,BF,:9,AEFEECFF,CEE8A+A?FFF@+CFG@FFGG9@88E,38DB9=:D8FF6@FB6,3,7<7D@<,;DC57*D>79<DFGDC>G*6,,,4>9>,,1=DDDF>+1++)=57/**255*9)7)7)/.*)2:**22+3*2+2)))*1*(9*)))1*?=)/7*))112+()*--((((()-/).*),*.0((.
@M03506:14:000000000-AKVR1:1:1101:22473:4544 2:N:0:38
GGACTACTCGGGTTTCTAATCCTGTTTGCTCCCCACGCTTTCGCACCTCAGCGTCAATATGTGTCCAGTAAGTCGCCTTCGCCACTGGTGTTCTTCCGAATATCTACGAATTTCACCTCTACACTCGGAGTTCCACTTACCTCTCCACAATTCTAGCGATGCAGTCTTAAAGCCAATCCCGGGGTTGAGCCCCGGGCTTTCATCCCTAACTTACACATCCGACTATGCGCTCGTTACCCCCAGTAGTTCCGCACAACACTCTCCCTCTCCGATGTCCCGCGGCTCTGTGTCAGGTCTTGGC
+
CCCCCFD96-BFGEFCF9ECEFGFFFGDGCF@FDFFCEGGFFCF,@F,CCEGC:FGED<C9@FGGE,CCFFGEF:BF:@A,BBEGGGC,BAFG<,BF@7FE=EFFFGGDEE<EFFGG9FC,5?F,:++++@FC<=<<FF,A;,4DF9D,,C,,,,,7+@3+8,,78;>AGG,,,76@,,,>+++5@69@,@D88C**;,42=,><E7<7FG@9?F,**/4**148+3+*20A):8*(+8*3:5<7+13:+/)73)**(/+0/)07*;)*)1))103+))2(39((()*-/))*.)***))4
@M03506:14:000000000-AKVR1:1:1101:6711:4585 2:N:0:38
GGACTACACGGGTTTCTAATCCTGTTTGCTCCCCACGCTTTCGTGCATGAGCGTCAATCTTGACCCCGGGGGCTGCCTTCGCCATCGGTGTTCCTCCACATCTCTACGCATTTCACTGCTACACGTGGGATTCTACCCCCCTCTGCCAGATTCAAGCCTTGCAGTCTCCCTCGCCATTCCCCGCTTGAGCCCGGGGCTTTCACGACAGACTTACAAAACCGCCTGCGCCCGCTTTCCGCCCCGTACATCCCCTTAACGCTTGCACCCTACCTATCACCGCGGCCGCTGCCACCTCGTTAGC
+
CCCCCGGGGGGGGGGGGCFGGGGGGGGGGGGGCFFFDEFGGGDFGGGGGGGFECGBEGGGG9EGGG,:@FGGGECEGGGGFFG:FGGCFGGDGGCGGGG8E<,CFDFFGDGGGG,FFEG9FCFGGGFG>FF,EF,FGGGGGGGG8@F?C79ECCGGFGGCBCFEFG;E9?EFDC*1;FF@9,4*=:=C,?8C8*5EEECCG+>//:>**;F7+*+26C)A9CDE5>55*5<E)7)*.*7=C*)*17*722*.)7**;(<*))7**;C)*0*//?03+3356121(44<()),)((*).,42
@M03506:14:000000000-AKVR1:1:1101:6437:4592 2:N:0:38
GGACTACAAGGGTATCTAATCCCGTTCGCTCCCCATGCTGTCGTGTCTGAGCGTCAGTGTCGAGCCAGGGCGCCGCCTTCGCCTCTGGGGTTCCTCCGGATCTCTACGCATTTCACCACTACACCCGGAATTCCACGCCCCTCTCTCGCACTCTAGCTGACCAGTCTGGCATAACCCCTCCAGGTTGAGCCTGGATATTTCATACACCACTTGGTCAGCCGCCTGCACACGCTTCACGCCCCGTAAATCCGTATAACGCTCGCCACCTCCCTTTTACCGCGGCTGCTTGCACGGAGTTCGC
+
CCCCCGGGGGGGGGGGGGGGGGGGGGGGGGGGGGGGGGGGGGGGDGGGGGGGGGGGGGGGGGGGGGGGGGGGGGGGGGGGGGG,CFGGGGEEGG9FGGGGFEEGGFGFGCGGGGGGF9F@ECEGGGGGEEDGGGGG7FGGGCC8D=DGGEGGGGGEFFFFFFFCGGFDFGCG8FDCGE9?C,ACDGFF1BFFGFCC;FDGFFGGE?EF5FCFD*+1;*;FDGGE<C4;?F3=9>)*5*)2?*99)A**3AE)75*2:4D=73>D3CF)*)*0**33+57C((4-,-)*,)),0(())8),-
@M03506:14:000000000-AKVR1:1:1101:13359:4596 2:N:0:38
GGACTACCAGGGTATCTAATCCTGTTTGCTCCCCACGCTTTCGCGTCTTAGCGTCAGAAACCGTCCAGATAGCCGCCTTCGCCACTGGTGTTCTTCCCAATCTCTACGTATTTCACCACTACACTGGGAATTCCACTATCCTCTCCGGTCCTCTAGTCACCCAGTACCAAGTGCATTTCTTGAGTTGAGCTCAAGGCTTTCACACCTGACTTGGATAACCGCCTACACGCGCCTTACGCCCAGTAATTCCGAACAACGCTAGCCCCCTTCGTCTTACCGCGGCTGCTGTCACGAACTTAGC
+
CCCCCGGGGGGGGGGGGGGGGGGGGGGGGGGGGGGGGGGGGGGGGGGGGGGGGGGGGFFGGGGGGGGGGGCEGGGGGGFGGGGGGGGGFDGGGGGGGGGGGGFGGFGFBCFGGGGGGCFFGGDGFEGGGFGCFFGGEFFGGGGGGGDG@EGGGGGGGGGGG8DFFFGFDFFGGGGGGGGGGAEFAF7,,@CD?C?FCEFGGDG7EE7CC>+597EFC:FCDG4CDCA?:<?D)8=C;38=CC4<+931<99):=);<9C:)0?FC8EBC5/7>5C+<>>C1>67((,9.=)65(())1)).
@M03506:14:000000000-AKVR1:1:1101:11854:4608 2:N:0:38
GGACTACCGGGGTTTCTAATCCTGTTTGCTCCCCATGCTGTCGCGCATCAGTGTCAGGTACGGCCCAGCGTGTCGCCTTCGCCACTGGTGTTCCTCCGGATCTCTACGCATTTCACCACTACACCCGGAATTCCACCCGCCTCTACCGTCCTCCAGTCTTGCAGTATCCGACGACCTGCCTCGGTTAAGCCGAGATATTTCACGCCAGACTTACAAAACCACCTACACGCCCTTTCCGCCCATGACCCCCGGATACCGTTTGTCTCTCACGTTTTATCGCGCCTCCTTGCACGTCGTTCGC
+
CCCCCGGGGGGGGDGGGGGGGGGGGGGGG<F@GG<FCGGGGGC<FGCEGEFFFGGGGGGDEGGGGCGFEFGEGGGGG>:=CFF:EFFEF8F:C9EFGGD7F=<<EFFGGGGEC,@EF,?A<F<BFGGD+@FGGDCF<C@FEEE8=DE6DECEFC8FGF,@,@,:EEECF*@C:;C5:>FF,DC5CEE9;FCEBC>CEEGDCFGCG5**2C6CFG+9**;**190**0;/9:ED?F7)17;*/97:6E57855D>***-9*/)0C*<99287>)9;7+)0:6(41(.(*.6428(())0.8-
@M03506:14:000000000-AKVR1:1:1101:17112:4623 2:N:0:38
GGACTACTGGGGTTTCTAATCCCGTTTGCTCCCCTGGCTTTCGCTCATCAGTGTCAGCGTTGGTCCAGGACGCCGCCTTCGCCACCGGTGTTCCTCCAGATATCTACGCATTTCACCGCTACACCTGGAATTCCGCGTCCCTCTCCCAAACTCAAGCCATCCAGCATCAGACGCAGTTCCCCGGTTAAGCCGAGGGATTTCACGTCTGACTGAGTTGGCCACCTACGAGCCCTTTACGCCCCGTACTTCCGAACAACGCTTGCCCCCACCGCATACCTCCGGCTGCCGCCCCGTCGTTGCC
+
CCCCCGGGGGGGGGGGGGFGFFFEFGGEFGGGGGGDFGGGGGGGFFGGGGGGGFGGGCEFFCFGGGGGFGGGCGGGGGGFGEGGGGGGGGGDGCFFFEF9EFGGGGG7CEGGGGCFFG7FFGGFFFF:F,C,9EFD7CFEDFFGGFFGG8F8FG89FCF,>,,@,@CGFCDEEGEGG,@EGGCC::><9,,48C>**,4=C+>C87=F7@F++*9<+>F?DF**225;CD5C5FFFA<>:**9<)/**0</.8:C4>(95.7>7FCG):3))7**+2)*:4>B>0((),0,-0((175(--
@M03506:14:000000000-AKVR1:1:1101:18770:4647 2:N:0:38
GGACTACACGGGTTTCTAATCCTGTTTGCCCCCCACGCTTTCGCGCCTCAGCGTCAATGTCGGTCCAGATAGCCGCCTTCGCCACCGGTGTTCTTCCCAATATCTACGAATTTCACCTCTACACTGGGAATTCCGCTATCCTCTCCCGAATTCAAGCAACCCAGTATCAAATGCAGTCCCCAGGTTAAGCCCAGGACTTTCACATCTGACTTGGGTCGCCGCCTACGCGCCCTTTCCGCCCAGTAATTCCGACCAACGCCATCCCCCTCCGTATTACCCCGGCTGCTGGTCCCAGGTTTGC
+
CCCCCGGG-CFEGGGGGGGGGGGGGGGGGGGGGGGGGGGGGGGGGGGGGGGGGGGGGGGGGDGGGGGGGGGGGGGGGGDGGGGGGGGGGGGGGGGGGGFFGGGGGGGGGGGGGGGGGGGGGGFGGGGGGGFFGGGGGGGGGGGDFGGC+@EGFGGFGGFGGGGGGCCFFCFFGGGAFFGGGGGGF?FFCFF88F5CGGGGGDGG7=FCFGGGGGFE<C)58DC=DG3>:<>E)?6*4*8:*/*009C4EFCB)7CDG?D*).0*CCE>*73>:0+<9))*4((-(-867)),)),*)1.3)
@M03506:14:000000000-AKVR1:1:1101:8673:4653 2:N:0:38
GGACTACCCGGGTTTCTAATCCCGTTCGCTCCCCTGGCTTTCGCGCATCAGCGTCAGTATCGGCCCAGTAGCCCGCCTTCGCCTCAGGTGTTCCTCCCGATATCTACGCATTTCACCGCTACACCGGGAATTCCAGCTACCTCTTCCGTACTCTAGTCTGCCAGTATCGGCTGACCCTCCGGGGTTGAGCCCCGGGCTTCCACAGCCGACTTAACCAACCGCCTACGCCCCCTTTACGCCCAACAATTCCGACCAACGCTTCCCACCTAGGCTTTAACGCGGCGCCTGGCACGTAGTCATG
+
CCCCCGGGGGGGGGGGGGGGGGGGGGGGGGGGGGGFGGGFGGGGGGGGGGGGGGGGGGGGGGGGGGGGGGGGGGGGGGGGGGGCGGGFFGGGGGGGGGGGGGGGGGGGGDFGGGGGGGDCGGGGGDGGE7FGGGFGGGFFG@EFGFGGGGGGGGGGGC9EGGGECCCFGGGF:FGGGGGGGGGG8CEC?FGGGGDGGDGGGGGGCFGDCDG3E7<+95;G39C:DF)0*/8E37;74*0:CE**7C?/AEF3))/79():))0*:;E>6*0))032+..53((((4()-52<5,./>*)))
@M03506:14:000000000-AKVR1:1:1101:23887:4689 2:N:0:38
GGACTACTAGGGTATCTAATCCTGTTTGCTCCCCACGCTCTCGTGCCCCAGCGTCAGTGTTGGCCCAGGGGGCTGCCTTCGCCATCCGCGTTCCTCCGCATCTCTACGCTCTTCACTGCTGCACGCGGCATTCCACCCCCCTCTGCCACACCCCAGCCACCCAGTTCCCCATGCCATTCCCACGTTGAGCCCGCGGCCTTCTCATCTCACTCAACCCACCGCCTGCCCCCTCCCTCCCCCTCGACCTTACGACTATCTCCCCCCCCCTCCCCATTCCCTCTCCACCTGGCCCCTGTCTAGC
+
-,8BC,,-<CFFF-=-C9,<,6CE6;EAFFFC8,6@+@@,9,C6,B,C,6,6@@,,8C6,CC8<,,,6FG+@C7@:C,6C=:?FGF,B<=C+8B<FCCC+B@<,,,?4F++B?E<F,,,A,,,A+CCB+@:<;F,5,6>FECE8@,>,3,++34*@5*3,37481,,5>F6,,5D9C9:BFC,**6;*,,?:**3:C*/++*31++1++;***2A*93@55)>*17))*/855)5*3*0:*/)*)1/*+2/))01*2)0+8.))):*5*)*))*0+2.**((()(.()()(()-(0)*).)
@M03506:14:000000000-AKVR1:1:1101:13982:4704 2:N:0:38
GGACTACTCGGGTCTCTAATCCCGTTCGCTCCCCTGGCTTTCGCGCATCAGCGCCAGTGTCGGCCCAGCATCCCGCCTTCGCCGCCGGTGTTCCCCTCGATACCTACGCATTTCACCGCTACTCCGCGAATTCCAGTGGCCTCTTCCGCCCTCTAGTCGCCCAGTATCAGTTCGCCTCTCCGACTTCACCCCGTGGATTTCACAGATGTCTTCTTCTGCCCTCCTCCCCCGCCTTTACGCCCCGTCTGCCCACACACCCTCTCCCCCCCCCTCCCTCCCCGTGCTGCCTGCCCGGTAGTCG
+
-CCCCGFE<-CFF+E<-FA,;F8;EC@;:BFG,;F,6C,CEG,B+C7B+;@FG+@:6F,<C,@7C@,CDD,E=<?FFCFG<CC+=7:7F:C+EA,44BC+?,+:C,FFFED:<F,5FGG@CG,<,++8++3@,@C93,,*6,>,7@@**4B>FGF,?95C*:1,1,?65,,,,**47*0AE8/**3+++5=EG/***3++3:93++++00**0*+30>*9***2**08=))29@)2-*);/:))1**)+3*/).99*(1*0))09*:)1<30)****()*((,(-).),*((0,()))))(
@M03506:14:000000000-AKVR1:1:1101:14570:4726 2:N:0:38
GGACTACCAGGGTTTCTAATCCGGATCGCTCCCCACGCTTTCGCTCATGAGTGTCAGGACCAGTCCAGGATGCCGCCTTCGCCGCTGGTGTTCCTCCGGATCTCTACGCATTCCACCACTACACCCGGAATTCCGCATCCCCCTCCTGGCCTCCAGTTCGACCGTATCGCACGACCCTCCCCAGTTGAGCCCGGGGCTTTCACGCCCGACCCATCGAACCACCTGAGCGCGCTTTACGCCCAATAATTCCGGACAACGCTTGCCCCCCCCGTATTCATGCGCGTGCTGGCACGTGATTCGC
+
CCCCCGGDGGGGGGGGGGGGGGGGGGGGGGGGGGGGCGGGGGGGCFGGCGGGGGGGGFFG,<FGGGGFD@EE<FGGGCEFDGG7FGGGGGGGGEFGGG7BFGGGGGGGGGGGBFGFG8FGGGGGGE7CEEDFFAAFCEGGGGGG+BBF,DGGFFCF,,3A,@6CC*:::@>C>ED8*?CAEC=C,6C,1?E*4*3*87CFF+58@***1/)917?5<*<EDGGF**06C<DGG)<:A:@8?E37*<+9?+3).7C<F9<*<)747C8)*017)*8<+)*+-(-,(-,82>:)).(17*),-
@M03506:14:000000000-AKVR1:1:1101:21622:4761 2:N:0:38
GGACTACACGGGTTTCTAATCCCGTTTGCTCCCCTGGCCTTCGTGCCTCAGTGTCAGGAACTGTCCAGAGACCCGCCTTCGCCACTGGTCTTCCTCATGATCCCTACGCATTTCACTGCTACACCGTGAATTCCCGTCTCCTCTCCAGTCCTCAAGCACCGCAGTATCCAATGCAGTCCCTAGGTTAAGCCTCAGGATGTCACACCCGACCTACGGTGCCAACTACGCACCCTTCACGCCCAATGAGTCCGAACAACGCCCGCGACCTCTGGTTCACCCCGGCTCCTGGCCTCTTCGTCGC
+
CCCCCGGG9FCFFDCGAAFGGFDCFGGCFEGG@CF8<FGGGGGG@:C@FCCFGGFEF?<<EFGGGGCFDFFFDF@FGGFFGEG7@,@EEFF9FFEA?E9BFF,4E,:4@FGFDFGG,?E9?B=FG+,A+AF@?D,@FC8E=>F,@84@4>FD=,=,9,46+1++3@,B,@>,=DD,@,,6,6,6D;=,@D@,:D4:,4,1729EF679:C0@,;*4A>BD+*;19A654CD*/;);3/;C8C*2*4+;9B*.).)*7.5*))))/*2<C**0**++0))1,(,((,(0,@:)8():5)(,-
@M03506:14:000000000-AKVR1:1:1101:9522:4762 2:N:0:38
GGACTACCCGGGTTTCTAATCCTGTTCGCTCCCCACGCTTTCGCTCCTTAGCGTCAGTTCCGGCCCAGAGACCCGCCTTCGCCACCGGTGTTCCTCCTGATATCTGCGCATTTCACCGCTACACCAGGAATTCCAGTCTCCCCTGCCGGACTCTAGCCTGCCCGTATCGACTGCAGGCTCGGGGTTGAGCCCCGAGTTTTCACAGCCGACGCGACAAGCCGCCTACGCGCCCCTTCCGCCCACTAATTCCGGCCAACCCTTGTCCCCCCCCTCTTACCCCGCTCGCTGGCACGTCCGTGGC
+
CCCCCGGG9FGGFFGGGGGGGGGGGGGGGGGEGGGGGGGGGGGGEGGGGFGGGGGGGGGGGGGGGGGGGGFGGGGGGCGGGGGGGGGGGGGGGGGGGGGGGGGFGAFGGGGEGGFGGGGGEGGGGFGGGGGGGFGFFGDFGGGGGGGGDCECFGFBFFEFGGGCEGGGEGEECEC6CC,<>EGCEG8<,<BCEG1/3/9FG=?CCGGG=DCD*7:*5*7CDGGD3*))*)5*)00*.*.;8*7C*?7/3<@:3)><C(**.)***3:)*0)))9@+0(/*4(-((435(0(.).(*.)-((
@M03506:14:000000000-AKVR1:1:1101:12507:4770 2:N:0:38
GGACTACAAGGGTATCTAATCCTGTTCGCTCCCCACGCTTTCGCGTCTCAGCGTCAGTACCGTACTAGAGAGCCGCCTTAGCCACGGGTGTTCTTCCTGATATCTGCGCATTTCACCGCTACACCAGGAATTCCACTCTCCTCTTCCGGACTCTAGCCAGATGGTTTCCATCGGCGTCTCGAGGTTGAGCCTCGAGTTTTCACAACAGCCCTATCTGGCCGCCTCCACGCCCTTTCCGCCCAATAAATCCGGACCACGCTTTCCCCCTACGTATTCCCTCTGCTGCTGCCACCTACTCTGC
+
CCCCCGGGGGGGGGGGGGGGGGGGGGGGGGGGGGGGGGGGGGGGGGGEGGGGGGGGGGGGGGGGGGGGFGGGGGGGGGGGGGGGGGGGGGFGGGGGGGGGGGGGGGGGGGGGGGGGGGGGGGGGGGGGGGFGGFGGFGGGGGGGGFGGGGEEGGGFGEFFFGGFG,DFGGGGCGGGGG:C8AEDEGC?FGFGGCEEF*>79=ECC57A,:CGF4+>C7;*9<CC**0A*7)21<)*.*)A853C4?@*+<:<E5)95()*0)8*>CE)8@37*2<+34*7(.46527:))),).(*99)))
@M03506:14:000000000-AKVR1:1:1101:11889:4777 2:N:0:38
GGACTACCAGGGTATCTAATCCCGTTCGCTCCCCATGCTGTCGTGTCTGAGCGTCAGTGCTGAACCAGGTGGCCGCCTTCGCCTCTGGGGTTCCTCCGGATCTCTACGCATTTCACCACTACACCCGGAATTCCACCACCCTCTTTCAGACTCTAGACCGTCAGTCTGTCATAACCGCGCCCGGTTGAGCCGGGCGCTTTCATTCACCACTTGCCGACCCGCCTGCACACCCTTTCCGCCCAGTCAAACCGGATCACGCTTGCCACCTCCTCTTTACCGCTGCTCGTCGCCCCTACTTAGC
+
CCCCCGGGGGGGGGGGGFGGGGGGGGGGGDGGGGGGGGGGGGFGCGGGGGGGGGCFGGGGGGGCGGGGGG8CGGGGGGGGGCF=FFGFGCGGGGEGGGFGGGGGG<F<E=FGGGGGGFFFFGC=FGGGGDFGFGFF8E@FGCDFF9DD,,@EGDGGGG8E3@EDD7>B3,3;,3>D784*5CCBE18,>;>>*48:*=EFC+;+5+@C+:CFC7<:)15:CD3**1067C)C/7F*6*./:5*6*02*2A83>><C9(/27)79>?C>*8*7=*CF+.):(40)-,,),)(-),(/**).4
@M03506:14:000000000-AKVR1:1:1101:5981:4784 2:N:0:38
GGACTACTAGGGTTTCTAATCCCGTTCGCTCCCCTAGCTTTCGCGCCTCAGCGTCAGTGTCGGCCCAGCAACCCGCCTTCGCCGCAGGTGTTCCTCTCGATATCTACGCATTTCACCGCTACACCGAGAATTCCAGTTGCCCCTTCCGCACTCTAGCCCTGCAGTATCAGTTGACCTTTCCGAGTTAAGCCCGGAGATTCCACAATTGACTTGCAGTGGCCGCCTACGCGCCCTTTACGCCCAGTAAATCCGAACCACGCTTGCCCCCCCCGCATTACCGCGGCTTCTGGCACGGAGTGAG
+
CCCCCGGGFGGGFGEGFGGGGGGGGGGGGGGGGGGGGGGGFGGGGGGGGGGGGGGGGGGGGGDGGGGFFGGGGGGGGGGG7FGGGGGGGGFEGGFGGFEEFCGFGGGGGGGGGGGGGGGCEGGGGFBBFCFFGFGGGGAFGGGGGGGGG>CEGFF;FGGGGGCGG,3;7EFGC,9DEDE,@@C>DED7FGGGGDG5?,1,>CGGFC+34+;@+++>;D4=CGGE7/)85/7=DFF4:F3=EG3CC794<+<.00C)C?G5>)5C*+17?@D>3)/*+)*13(40(((*.*5(/(()0.())
@M03506:14:000000000-AKVR1:1:1101:6433:4800 2:N:0:38
GGACTACTCGGGTTTCTAATCCTGTTTGATCCCCACGCTATCGCGCCTGAGCGTCAGTAATGAGCCAGTGAGCCGCCTTCGCCACCGGTGTTCTTCCCAATATCTACGAATTTCACCTCTACACTGGGAATTCCACTCACCTCTCTCATCCTCAAGCTAAACAGTTTCAATGGCAGTTCCGGAGTTGAGCTCCGGGCTTTCACCACTGACTTGGATAGCCGCCTGCGCGCGCGTTACGCCCCGTAATTCCGAACAACGCCTCCCCCCTCAGTACTACCTCGGCTCCTGTCCCGCAGCCAGC
+
CCCCCGGGGGGGFEGGGGGGGGGGGGGGGGGGGGGGGGGGGGGGGGGGGGGGGGGGGGGGGGCFFGGGGGGGGGGGGG@FDGGGGGGGCCFGFFGGGGFFGGFGGAFGCCFGGG9FFFGGGGGGGFGC8FGFFFFF9F,AFBFFG,,>CEE9=ADGF@ECGG9EEFGG:=;,@E8+6@DGED6+A@7;8F;C8+:EEGCFD+E79?7?,;CF,7?FFDFGGCDE7F>:*:8*).2/4/7:8*7C):*7:<+)07)*9(9=))079:*)*)*1**3+33*+4(,(((,9)/)43(4).).,:
@M03506:14:000000000-AKVR1:1:1101:13945:4803 2:N:0:38
GGACTACCCGGGTTTCTAATCCTGTTTGCTCCCCACGCTTTCGCGCCTCAGTGTCAGTTACAGACCAGAAAGTCGCCTTCGCCACTGGTGTTCCTCCATATCTCTACGCATTTCACCGCTACACATGGAATTCCACTTTCCTCTTCTGCACTCAAGTCTCCCAGTTTCCAATGACCCTCCACGGCTGAGCCGTGGCCTTTCACATCAGACTTAAGAAACCACCTGCGCGCCCTTTACGCCCACTCATCCCGGATAACGCTTGCCACCACCGTATTTACGTGGGCTCCGGCTAGTCTTTCGC
+
CCCCCGG?FGGGFGEGGFFGFFGGGGGGGGGGGGGGGGGGGFGDGGFFGDGGGGGAFGGGFGGCFGGGFGGFFGDGGGDGGDGGGFEEEEGFGF9AA8EEFGGGFFFGGG8FEC9FGGGGGDFGFGGGGGCFDEDDGGFCFFFGFGGGGGGGGGGFDFGG9D?C=@C,=,;EDF9,@DFEFGEE+5C6@EFEECE*@CF9FCECEFCGGFFCC+,>B*;,7?DGGG4?5))/>5)+795ECG3**21++**8)0**9(7=@))0*3;F*<55.90++.)*.((((((8(0((..)***.,(
@M03506:14:000000000-AKVR1:1:1101:7340:4808 2:N:0:38
GGACTACACGGGTATCTAATCCTGTTTGATCCCCACGCTGTCGCGCCTGAGCGTCAGATATGAGCCAGTGAGCCGCCTTCGCCACCGGTGTTCTTCCCAATATCTACGAATTTCACCTCTACACTGGGAATTCCACTCACCTCTCTCATCCTCAAGTCTTACAGTTTCAATGGCAGTTCCGGAGTTGAGCTCCGGGCTTTCACCACCGACTTGGAAGACCGCCTGCGCGCGCTTGACGCCCAGTAATTCCGAACAACGCTAGCCCCCTTCGTTTTTCCGCTGCTGCTGTCCCGAAGTTTAC
+
CCCCCGGGGGGGGGGGGGGGGGGGGGGGGGGGGGGGGGGGGGGGGGGGGGGGGGGGGFGGFGGGGGGGGGGGGGGGGGGGGGGGGGGGCFEGGGGGGGGGGGGGGGGGDGGGGGGGGFGFGGGGFDGCF8FGG?FFGFGFGFGGGC@BFFGGGGGGFGFGGGFGFGGGGGGGGGFGGGGGDD:8EF7ADBACFGEGGGDGGGFG65*1=;DD?6,9?8AECDD1*;>5>)2/CB)2855EG59**2C@F70.55)7<9D*5)097E8)2./.)1**+.778(3),4.<)*.))-(9<*))-
@M03506:14:000000000-AKVR1:1:1101:17781:4824 2:N:0:38
GGACTACCCGGGTTTCTAATCCTGTTTGCTCCCCACGCTTTCGCACCTCAGCGTCAGTACCGGGCCAGTGAGCCGCCTTCGCCACTGGTGTTCTTGCGAATATCTACGAATTTCACCTCTACACTCGCAGTTCCACTCACCTCTCCCGGACTCAAGATCGCCAGTATCAAAGGCAGTTCTGGAGTTGAGCTCCAGGATTTCACCCCTGACTTAACAATCCGCCCACGTGCGCTTTCCGCCCAGTGATTCCGATCAACGCTAGCCCCCTTCGTCTTACCGTGGCTGCCGGCCCGACGTTAGC
+
CCCCCGGGGGGGGGGGGGGGGGGGGGGGGGGGGGGGGGGGGGGGGGGGGGGGGGGGGGGGGGGGGGGGGGGGGGGGGGGGFGGGGGGGFFGGGGGGGGDEGGGGGGGGCFGGGGCFGFGGGGGGEFDG7FFGGGGGGGGGGDFGFFGGDCEGGCGFA6ECGGEGGGFD7CDFFGCECEGGGGGGGGG71DG7DFGGF95C?FEC8ECF6CGGDGGFDFFFGGC5DDA)*/5=C>A+7*82:/9C*++*<:+))7**28C/7>6C5:?3;?>F3587C(5/(--(((()()41)-())0(,.
@M03506:14:000000000-AKVR1:1:1101:21060:4857 2:N:0:38
GGACTACACGGGTATCTAATCCTGTTTGCTCCCCACGCTATCGCGCCTGAGCGTCGGTAATGGGCCAGTGAGCCGCCTTCGCCACTGGTGTTCTTCGGAATATCTACGAATTTCTCCTCTACACTCGGAATTCCACTCACCCCTCCCATACCCAAGTCCTACAGTCTCAAAGGCAGTTCCAGAGTTGAGTTCTGGGCTTTCACCCCTGACTTGAAGGGCCGCCTGCGCGCGCTTTACGCCCAGTAAATCCGAACCAGGCCAGCCCCCTTCGGATTACCGCGTCCGCCTCCCGCAGCGTTGC
+
C@CCCFG<EGGFGDDEAEFGGGGFFGGDEFGGF,EEGEGGGGGGEGDF8EFFG@CCCFFEEGGGGG>FEFGGGGGGGGCCFDGGG88EGC,?EEGC+4:4DDAEFEF=?<FEFG,CECFFDC<FFFG=@@A,,,,,8A?DE,@+@E=?,3@DE9=,3=9@FEBD6,,5EEC;,D6+5;E7;;A@D3,,,7;E3=;,;,,15+2,4=9C?F++9?<,**)=)7:57*5)18>*/.)2)738C*9*00+0<:?>;)7C/,**0))*>*2)0.*))*/A?4>*4(-,21(.()(().())04((
@M03506:14:000000000-AKVR1:1:1101:8901:4863 2:N:0:38
GGACTACAGGGGTTTCTAATCCTGTTTGCTCCCCACGCTTTCGAGCCTCAGCGTCAGAAACGTTCCAGAGCGCCGCCTTCGCCACCGGCCTTCCTCCCGATCTCTACGCATTTCACCGCTACACCGGGAATTCCGCGCTCCTCTCCCGTCCTCTAGCCCAGCAGTCCCCTCCGACTGTTCCAGGTTAAGCCTGAAGATTTCACAGAGGGCTTACCAAACCGCCTACGCTCCCTGTACGCCCCGTACATCCGAATAACGCTTGCCCCCTTCGCATTACCCCGGCTGCCTGCCCCAAGTTAAC
+
CCCCCGGGGGGGGGGGGGGGGGGGGGGGGGGGGGGGGGGGGGGGGGGGGFGGGGGGGGGGGGGGGGGGGGGGGGGGGGGGGGGGGGGGGGEGGGGGGGGGGGGGGGGGGGGGGGGFGGGGGGGGGGGGDGBDAFEE:F@FGCFFGFEEFGGGGGG;EDGGCCECFGGGGFGFG8EGEGGGGFGFGGFFGGG7C6CG?FC?FCGGG?7C:DGG+;CFDDFFGGGGGGFB*75CGF@G<DFG8*99D*87CCCE)><>C():>5:D*A=)28C)01;@F94C90917((1.)(.)(,1*/)).
@M03506:14:000000000-AKVR1:1:1101:22564:4865 2:N:0:38
GGACTACCAGGGTATCTAATCCTGTTTGCTCCCCGCGCTGTCGCGCCTCAGCGTCAGTAATGGACCAGGTCGCCGCCTTCGCCACCGGTGTTCTTCCCACTATCTACGAATTTCACCTCTACACTGGGAACTCCACGACCCCCTTCCATCCTCAAGCACTCCAGTCTTAAGCCCAGTTCCCAGGTTGAGCCCAGGAATTTCTCGCCTAACTCGGGGCGCCGCCTCCGCGCCCTTTACGCCCAGACATTCCGAGTAACGCTATACCCCTTCGTATTCTCCCGGCTGCTGCCACTCAGTTAGC
+
CCCCCGGFFFGGGGCFFF9CCGGGGGFFGFFGDEGGGGGGFGGGGGGGGGGFGFGGGGGGG,CCGF@<FGFGGGGGGGGGGGDGGGEE+>==FGFGGGG,4EEDFFGGE8:<EBEFG?FGF,58EE=@<,3<;AFF@FEGD+@=88@,9CD@DGG9C?DEFGGGEEFF7<D:,@D@F,,@,4,*,21,DCEB8:**,4>:9+;*=*7*AC7+2***2):C55>:*1)7*95:5)974*885*1**2:*CC8.))*0:(5:3)*0:@5<*73557+:+-**2-49((,6).).).,9*/)).
@M03506:14:000000000-AKVR1:1:1101:16130:4931 2:N:0:38
AGACTACCCCGGTTATCAATTCCTGTTTGCCCCCCTTGTTTCCGCGCCTTATCTTCACGTCTACACTACAGACTCCCCTCCCCCCCGGGGTTCCTTCCACACACTTCCCAATCTCCCCCCACCCCCGGAATTCCCACTGCCCCCCCCTGCCTCCGACCCGCTCGTTACCGCGTACCCCCCCCCGTTTGACCCGGGGGCTTCCCCACGCGACTTCAACGACCCCCTGCGCGCTCTTTACGCCCCGTAACTCCGGACAACGCTCGCCCCCTCCGTTGTACCGCGCCCCTTCGCCCGTAGTTAG
+
-A-,,,,6C-@F6@7-6-C,,C,6,CF,,,,CFG7+,,,6C,6,8++6,6,,,,,9,,,C,6,6,C6,,C,C,6,,C8C,,,B++@:F+++8,,C,C,,,4+++,,,,,,,B,,,,B4++6+++@FEG+C<F,D,8>F,@F,*3*14**;BF,,**14=E**::*/8*>*=C*2**+;*:**1***0*000;8CEG85EFF<*;2>5**))9/*2+2C55>9DC3*.5:9B*9>6C<>;GEG)9/*203C@>:)>37:5CB3<C78=D*)95)0*1+.9*2((-((,).0((87(7)0)))
@M03506:14:000000000-AKVR1:1:1101:6323:4965 2:N:0:38
GGACTACTGGGGTATCTAATCCCGTTTGCTCCCCTGGCCTTCGTGCCTCAGCGTCAGGAACTGTCCAGAGACCCGCCTTCGCCACTGGTCTTCCTTACGATATCTACGCATTTCACCGCTACACCGTAAATTCCAGTCCCCTCTCCAGTCCTCAAGCACGGCAGTATCGAATGCAGTTTCGGAGTTAAGCTCCGAAATTTCACACCCGACTTCCCGCGCCGCCTACGCCCCCTTTACCCCCAATGAATCCCACACACCCCTGACACCTCTGTCTTCCCGCATCTGCTGGCGCCGAGTTACC
+
CCCCCGFGFGGGGGGGGGGGGGGGGGGGGGGGGGGCFGGGGGFGGGGGGFGGGGGGGGGGGGGGGGGGGGGGFGGGGGGGFGGCFGGGFGGDGFFGGGGGGEGGGGGGGGGGGFCGGEGGEGGGGG8FCFGEFFFE@<,EFEEFGFDFGGGFGGGGGFG>>ECEGCEG+@FGGGGFFGGG6+C+@D,5E>5@D:***4EFGGGDGGC*1;D?,4A*5)?E7D7*:C::*:5E3F6:<*98E57*9<<7<E+6))/9C(//7506*AC):7*9*:9++(.*(,--)566(8(-),-/0))))
@M03506:14:000000000-AKVR1:1:1101:15430:4966 2:N:0:38
GGACTACAGGGGTTTCTAATCCTGTTTGATCCCCACGCTTTCGTGCCTCAGCGTCAATCGCACTTTAGTAAGCTGCCTTCGCAATCGGTGTTCTGTGACATATCTATGCATTTCACCGCTACTTGTCACATTCCGCCTACCTCAGCTGCATTCAAGCCCATCAGTATCAAAGGCACTGCGATAGTTGAGCTACCGTCTTTCACCCCTGACTTAATAGGCCGCCTACGCACCCTTTAAACCCAATAAATCCCGTTAACGTTTGGATCCGCCGTATTACCGCGGCTGCTGGCACGGCGTTGCC
+
CCCCCGGGGGGGGGGGGGGGGGGGGGGGGGGGFGGGDGGGGGGGGGGGGGGGGGGGGGGGGGGGGGGFGGGGGGGGGFGGGGGGGGFGGGGGGGGFGFGGGGEFGCGGGGGGGGGGGGGFGFFFGGGGGGAFGFCGGGGGG@E@EGFF8EEFGGAFGGGG=?EEFGGGGCDACDFGGGGGCFCCE9E8DGGCFFGFGG+=EFGGG>EC6CC+223<93*=;>DEDGBD=CDGD668*+;?*A*26?98+5+0))**+/**)2)20>:)*095;9+3<4779(32(3)).7(.711).7215
@M03506:14:000000000-AKVR1:1:1101:13650:5019 2:N:0:38
GGACTACCGGGGTTTCTAATCCCGTTTGCTCCCCACGCTTTCGCGCATCAGCGTCAGTACCGGTCCAGTGAGCCGCCTTCGCCACTGGTGTTCCTCCCAATATCTACGCATTTCACCGCTACACTGGGAATTCCACTCACCTCTCCCGGTCTCAAGCGAAGCAGTTTGGACGGCAGTTCCTCGGTTAAGCCGCGGGATTTCCCCATCCCCTCGCCCACCCGCCCACGCGCCCTCTCCGCCCAATACTCCCGCATCACCCTTGCCCCCCCCGCACTCCCCCCCCCGCCGGTCCCCGCCCCAC
+
@C@CCGGGCBFGF7FAFECEGGGCFFGGGCGGGGGGEGGGGGDGDGEDE@DFGCFGCF,FGDCFFGACCDG9FGDGGCCGDGG@F,CE,AEEGF,CEF,=A<?FG,E@FECG9FCFGCG7@FEG<,4AD,A7FFDF?F,>F,=,6D=E++8@EAF,@C+++@:,35,3AFGF5=>*=,,D,DE5*;:=,?E@5*BC5**05+>C*2;C*9*/2<E**/7*9C<**95B5D5C5))*498/:5***+0*0;8)0))*2(12))/*98?):)).))2+245>((-((,()()-,)(()))(-4
@M03506:14:000000000-AKVR1:1:1101:8268:5022 2:N:0:38
GGACTACCAGGGTATCTAATCCTGTTTGCTCCCCACGCTTTCGCACCTCAGCGTCAGTACCGGGCCAGTGAGCCGCCTTCGCCACTGGTGTTCTTGCGAATATCTACGAATTTCACCTCTACACTCGCAGTTCCACTCGCCTCTCCCGGACTCAAGACTCTCAGTATCGAAGGCAGTTCTGGAGTTGAGCTCCAGGCTTTCACCACCGACTTAAGAGTCCGCCTACGTTCCCTTTTCGCCCCGTGATTCCGAGTACCGCTAGCCCCCCTCGTCTTACCGCGGCCGCTGTCCCGGAGTCCGC
+
CCCCCGGGGGGGGGGGGGGGGGFGGGGGGGGGGGGGGGGGGGGGGGG<FFGGGGGGDGFGGDEGGGGFFG9FFGGGCCFGGGGDFFDFFGGGGGGGGG7CEFGGGFGGGFFGFDDGG9FGGFGGEGCF7F@EGFEFAF7@B>E=EBFG6+B>FE@9D=@F,AF;@DF9+4DF>EF8CA,@D7,:FC,<DF9FB6>DFGD?>2>7,44?*))*,1>,048+/8C=<8>=6*)00/9*/)8?**)/1CE6+<+))0**::GC)74FCE8)/0)7)1/++.)*,(4((205(1)47((1<))--
@M03506:14:000000000-AKVR1:1:1101:16269:5033 2:N:0:38
GGACTACCGGGGTTTCTAATCCTGTTTGCTCCCCACGCTTTCGCGCCTCAGCGTCAATACCGGTCCAGTTGGCCGCCTTCGCCACCGGTGTTCTTCCCAATCTCTACGAATTTCACCTCTACACTGGGAATTCCACCAACCTCTCCCGGATTCGAGCACGCCAGTATCAAGCGCAATTCCCGGGTTGAGCCCAGGGCTTTCACGCCTGACTTAGCGCACCGCCTACGCGCCCTTTACGCCCAGTAATTCCGAACAACGCTTGCCCCCTTCTTATTCCCGCGGCTGCTGGCCCGCAGTCAGC
+
CCCCCGGGGGGGGGGGGAEGGGGGGGGGGGGGGGGEGGGGGGGGDGGGGGGGGGGGGGGGGDGGGGFFGGGGGGGGGGGGGGGGGGEGGGGGGGGGFGGFGGGGGGGGGGGGGGGGGGFGCGFGGGFCFGGGGC,FGGGGGGGCFGGGCC@8EEGFEDE?CFDGGAFGFA@FGEECGFGFFGGDGGGF,CFFGGF5E6ECFCGECC*=67>DE7FEG3AE<DDE35355DFGG:6:57>GG5*2?++9EF+5>:D4>(/*)07>FFG385****3+<?):2(466349>>(-0((9@)..)
@M03506:14:000000000-AKVR1:1:1101:7021:5040 2:N:0:38
GGACTACCGGGGTTTCTAATCCCGTTTGCTACCCACGCTTTCGTGCCTTAGTGTCAGGAACAAGCCAGTACTCTGCCTACGCCATCGGTGTTCCTCCTAATATCTACGGATTTCACTCCTACACTAGGAATTCCAAGTACCTCTCTCGTCCTCTAGCTTCGCAGTTTCGATAATGTGTAAGGGGTTGAGCCCCAGGATTTCACTACTGACTTACGCTGCCGCCTACGCACCTCTTTACTCCCAGTAATTCCGGATTCTGCTTGGATCCTCCGTATGACCGCGGCTGCGGGCCCGGGTTACG
+
CCCCCGGGGGGGGGGGGGGGGGGGGGGGGGGGGGGGEGGGGGGGGGGGGGGGGGFGGGGGGGGGGGGGEAEGFGGGGGGGGGECFFDEGGGFGGGGGGGGGGGGGGGGGGGGGGCGFFGFAFEFFFGFGGGGGGGGGGGGGGGGGGGGGGGGGGFGGFFFCEB=EDACGGD,3EFGGCDAFGF6EGG6DFGFGCEF*7,@FF<DA6@9FCFC7;4*3;9=*C2A<CEFD)8CFFFG);+1>C4C<+5::?7/5)***)++3+2*020)+*2)7**0+./79(,(((1)(0(()(-/)0()-
@M03506:14:000000000-AKVR1:1:1101:14561:5048 2:N:0:38
GGACTACCAGGGTTTCTAATCCCGTTTGCTCCCCTGGCTTTCGCGCCTCAGCGTCAATGCCGGTCCAGGATGCCGCCTTCGCCACCGGTGTTCCTCCAGATATCTACGCATTTCACCGCTACACCAGGCATTCCGCTTACCTCCCCCACCCTCTAGCATTCTAGTTTCCGCTGCACCCTCCCAGTTAAGCCGGGAGCTTTCACAACAGACTGGGCACACCGCCTTACCACCCCTTACGCCCCGTAATTCCCAATCACGCTCGCTCCCCCCCTACTTCCCCCTCTGCCGGGACGCTCTCTGC
+
CC<<CGGGGGGGC@FGAFGGGGGGGCGGGGGGGGGCCGFGFGBFEGGBFFGGGGGGDFFG8+CFCC@<8FGGGGGGE7CEECFEDGCFGC:?FC<?FECFFA9EFEF@CFGGGG9FFB>=+CAFF=FE+,8,EFGGFDEGGGGGDGG6EEGGGG,,>7;;C,,@3@EFF6>>*5,6@E*5*A6,>5>,2?D8:>:**4,118C7144,*;6*:2*3C*0C77C=*0)020)2)8>*(*.::759)**1CE970)9CG2C*<)5**220*))).*++2.80(,((),))()(,0((*)/)-,
@M03506:14:000000000-AKVR1:1:1101:23100:5070 2:N:0:38
GGACACCCGGGTATCTAATCCTGTTCGCTCCCCACGCTTTCGCGCCTCAGCGTCAGTTGTGGTCCAGTGCGCCGCTTTCGCCACAGGTGTTCCTCCCGATATCTACGCATTTCACCGCTACACCGGGAATTCCACGCACCTCTCCCACACTCCAGCACGGCAGTTTCGCCTGCAGGCCCTGGGTTAAGCCCAGAGGTTTCACAGGTGACTTACCGCACCGCCTACGCCCCCTTTACGCCCAATAACTCCGAACATCGCCCGCCCCGCCCGCATTCCCGCGGCCGCGTGCACGCACTTCGCC
+
@C@CCAFGGGG@@AAFGA<CFFFFFFGGGF@@FCF6FFGEFBE7FF6@CC@FCCF@<FFF>7EFF9<F<68FC+@>?FGGGD:F,CEFCFGGGFGGDE7=FFGB,AFF7=+BF9FG7>C@FCFGE77+:CA,37CCC+6:,@CFF883+BFFC6DE,@8;B58D7:;C:85*EF667*=::FG,A:C1AC****;*A><9@DG7*3+<+1;1C458)1<5CD**47))*/5>76**(*0***9C*++1<>E>:D*978>*)0)7)*2)27)7)1++2(8*(-((2(,)-).,)4())*(,-
@M03506:14:000000000-AKVR1:1:1101:18331:5082 2:N:0:38
GGACTACCCGGGTATCTAATCCTGTTTGCTCCCCACGCTTTCGCACCTCAGCGTCAGTACCGGACCAGTGAGCCGCCTTCGCCACTGGTGTTCTTCCGAATATCTACGAATTTCACCTCTACACTCGGAGTTCCACTCACCTCTTCCGGACTCCAGCTTCCCAGTATCAAAGGCAGATCTGGAGTTGAGCTCCAGGCTTTCCCCCCTGACTTAAAAAGCCGCCGACGTCCGCTTTACGCCCCGTCATTCCGACCCACGCTAGCCCCCTTCGTTCTCCCCGTGCTGCTGGCCCCACGGTAGC
+
@C@CCEGGGGGGBCFGGGAFGGGGGGFGGDEFGGGGGGGGGGDEGGGACGGGGGGGGGGGGGGGGGCCFCCGDFGEGGEFGGGCGFGDBDFGGDFFGE++BFFF,E<9=?=FFG9FFCFEGG<F9FC:FC+A9FFGCFCEFCFFEGGGE+@>E,@83DDGG@F8DEAD,5,,@DDE+ECCA;E8D,D@D7DCDE,D*1,<,+24@EC5,;:+:+CAD?86CDC*:58:58.19)87435C**1*/*29C7873)1>5()7;)65<==5;5/))/*+21)*,((--))98:6(.(-).>((,
@M03506:14:000000000-AKVR1:1:1101:11955:5123 2:N:0:38
GACTACTCGGGTTTCTAATCCTGTTTGCTCCCCATGCTTTCGCGCCTCAACGTCAGTATCCGTCCAGAAGATCGCCTTCGCCACTGGTGTTCCTCCCGATATCTACGCATTTCACCGCTACACCGGGAATTCCATCTTCCTCTCCGGAACTCAATTCCCGCAGTATCAGCTGCACTTCCCGGGTTAAGCCCGGGGCTTTCACAACCGACTTGCAGGCACGCCTACGCGCCCTTCACGCCCACTACTTCCGAGTAACGCTTTCTCCCTCCGTATTACCGCGGCTGCCGGCCCGGAGTTTGCC
+
CCCCCGGGGGGGGGGGGGGGGGGGGGGGGGGGGGGGGGGGGGGGGGGGGGGGGGGGGGGGGGGGGGGGGGFGGGGGGGGGGGGGGGCEFGGGGGGGGGGGEGGGGGGGGGDGFGGGGGGGGGGGGGG7CFGGGFGEGFGGGGGGGGGDDEGGGGGFFGGGGGGGGFGGCGGFGFGGGGGFEE5C:8E?FGD@58CCG=FGCFF,?CE*:5*0@79A)85EDGGGFDD>GGFCG)*964)?C5C**+<4:AC5<F*;72D5)0*::C85;39)7*+2<(0*(3(,4((.3)-()((9)*.--
@M03506:14:000000000-AKVR1:1:1101:6979:5138 2:N:0:38
GGACTACCCGGGTATCTAATTCTGTTTGCTCCCCACGCTTTCGTACCTCAGCGTCAATACATGTCCAGTGAGTCGCCTTCGCCACTGGTGTTCTTCCGAATAACTACGAATTTCACCTCTACACCCCGACTTCCACTCACCTCTCCATGCATCAAAGGCTGCCATCTTCAAGGCAATTCCGGGGTTAAGCCCCGGGTTTTCACCTCTAACTTATAAAGCCGCCTACGTACCCTTTACGCCCACTAATTCCGGATACCGCTCGCCCCCGCCGTACTACCCCGCGCTGCGGCAGCGAGTTAGC
+
-B@@<86EE@FG67FC<<F<,ECEFFG8;<,CFGDE6+6BFC;C@CFGDA@C:B:,BECFG<FC@F,C@,EC@F7:F@FFDBGEEGDG<B=C?BF<FG@,,B,95:5==,9BF99AF,:9EFC,9:+84+8@9EFE<=8EFF846@;47,44>,@,,6,8,8,,,6@=,7D,=3,@,3=DGGEGGD:,99DFC5BC*;*=,9DF,,,,4++=9+,1++;8D4):7<:)+1)=*;A:<*8:E5*7;++;@FC)0)9**,9*)0757C5.:>C5)1ACE()*,((((((04:1()4()))).)
@M03506:14:000000000-AKVR1:1:1101:12075:5222 2:N:0:38
GGACTACCAGGGTATCTAATCCCGTTTGCTCCCCTGGCTTTCGCGCCTCAGCGTCAGTATCGGCCCAGTAGCCCGCCTTCGCCTCAGGTGTTCCTCCCGATATCTACGCATTTCACCGCTACACCAAGAATTCCAGTTGCCCCTTCCGCACTCTAGTCGAGCAGTATCAGTTGACCTTTCCGAGTTAAGCCCGGAGATTTCACAACTGACTTTCACTGACCCCCTACGCGCCCTTTCCGCCCAGTAAACCCGCACAACCCTTGCCCCCCCCGTCTTCCCGCGGCTGCTGCTCCGGAGTTCC
+
CCCCCGGGGGGGGGGGGGGGGGGGGGGGGGGGGGGGGGGGGGGGGGGGG8FGGGGGGGGGGFGGGGGGGGGGGGGGGGGGGGGGGGFGGGGGGGGGGGGGEGGGGGGGGGGGGGGGGGGGGGGGGGCCF:FFGGGGGGGGGGGGGCEEE7B=DGC9@DCEGEG6@C@DAAFF,<FGGG9<E875DCC,@EDCC5:8CFGC7+1><5F<FGGC,8;>FGAG4*1=)95)::>>785*-0.*;5C*20C6+A85)07)*,*/).)*2@F3?D<))588+:?/,((((((/41))037*)84))
@M03506:14:000000000-AKVR1:1:1101:24894:5242 2:N:0:38
GGACTACCCGGGTTTCTAATCCTGTTTGCTCCCCTAGCTTTCGCAGATCAGCGTCAGTAGTGGCCCAGAAGCCTGCCTTCGCCATAGGTGTTCCTCCTGATATCTACGCATTTCACCGCTACACCGGGAATTCCAGCTTCCTCTACCATACTCTAGCCTTGCAGTTTCCATTGACCTCCCCCAGTTAACCCAGGATCTTTCACAGTAGACTTGCAAACCTCCCTACCCACGCTTTACGCCCAGTGACTCCGAGTAACGCTTGCCCCCTCCGTAGTCCACCGGCTGCTGCCCCCGAGTTATC
+
CC?CCDGGDGGG+B;FC<CFCFGGGGFGFDEAFCFG?FGGEGGGGEDFCGFDEGGEGGGGGGGCCF,:CEGGFFGGGGGGGDG>GG@EF?FGEFFEGG8E999?A<DF7C:FAF,@F:@FGE,9,@F:FCDDFGGFCAEF8=EFDGE>;,@DE=D>FGDA,@=E9D;6D:9FF8DD=8,6B=C+DFGF,4@:6:6,,4,@7CE,@252,+2?,7,7=*9,*4;C*9A*,3/:2:)189D8***27++;<<*)229:+,5*)2)2**17E35)5/2+<-*0(((-,4,).).()(()87)))
@M03506:14:000000000-AKVR1:1:1101:5931:5263 2:N:0:38
GGACTACAAGGGTTTCTAATCCTGTTTGCTCCCCACGCTTTCGTGCATGAGCGTCAATCTTGACCCAGGGGGCTGCCTTCGCCATCGGTGTTCCTCCACATCTCTACGCATTTCACTGCTACACGTGGAATTCTACCCCCCTCTGCCAGATTCTAGCCTTGCAGTCTCCATCGCAATTCCCAGGTTGAGCCCGGGGATTTCACGACAGACTTACAAAACCGCCTCCGCACGCTTTACGCCCAGTAATTCCGATTACCGCTTTCCCCCTCCGTCTTCCGCCGCCTGCTGGCACGTAGTTATC
+
CCCCCGGFFGGGGGGGGFFGGGGGGGGGGGGGGGGGGGGGGGGGGGGGFGGGGGGGDGGGGCGGGGGGGDGGGGGGGGGGGGGGGGGGGGGGGGGGGFGGGGCFGGGGGGGGGGGGGGGGGGGGGGGGGGGGGGGGAFGGGGGGFGGGD=B,EFGAFGGGDFFGFD,EGCFFDCG>E9AFGCG6@FFGGDFFEGGGEDC9FF98:=5ECGGGGGGG4>FGDGD=*;5)*/)>7>5*69)CE5*2:+<=C+0>D5D*:13*.)**96*)/77))**+3():4(-23,3:3>,)7,(*<@2)-
@M03506:14:000000000-AKVR1:1:1101:16312:5302 2:N:0:38
GGACTACAGGGGTTTCTAATCCTGTTTGCTCCCCTAGCTTTCGCAGCTCAGCGTCAGTGATGGCCCAGATACCTGCTTTCGCCATAGGTATTCCTCCTGATATCTACGCATTTCACCGCTACACCAGGAATTCCAGTATCCCCTACCACACTCTAGTCCGGTAGTTTCCCTTGACCTCTCCCAGTTGAGCCAGGAGCTTTCACAAAAGACTTACCAAACCGCCTACCTGCGCTTTACGCCTATTGATTCCGAGTACCGCTTGCCCCCTCCGTATTACCGCGGCTTGTGGCACCGCGTTAGC
+
CCCCCGGFGGGGGGGGGGGGGGGGGGGGGGGGGGGGGGGGGGEGGGGFGGGGGFGGGGGGGDFGGGEF@FGGGGGGGGGGGGGCFFGGGGGGGGGGGGGGGFGGG,FGGGGGGGGGGGGGGGGGF<FC+ECEGGGGFFFEFGGGGGGGGFGFGDFDFGGGGEEGGGGGGGGG?EDFC?DF8E?8E9,@8ECC?+>+@FGFA+<DF6CF*;?FCGCCF*9ACDC?7?A;:F)*));:@*888*2++2+1+5+2):5+2()285;F*3:7*0))00<7<))*,(((-((/47())(()00(()
@M03506:14:000000000-AKVR1:1:1101:23718:5311 2:N:0:38
GGACTACTCGGGTTTCTAATCCTGTTTGCTCCCCACGCTTTCGCTCCTCAGCGTCAGTATCGGCCCAGAGCGGCGCCTTCGCCACCGGTGTTCCTCCTGATATCTGCGCATTTCACCGCTACACCAGGAATTCCCCGCTCCCCTACCGAACTCGAGTCACAGCAGTATCGGGTGGCGTCCCCGGGCTGAGCCCAGGGGGTTCACACCCGACCTACCGAACCGCCTTCGGGCGCCGTACGCCCAACAAATCCGTGCAACCCCTGGTCCCTACGTGGTACCGACGCCGTCGGCCCGCCGTTCG
+
CCCCCGGGGGGGGGEGGGFGGGGGGGGGGGGGGGGGGGGGGGGG;EGCGGGGGFGGGGGGGGGGGGGGGGG>GGCGDFGGGGGGGFFGFCFGGGFGGFFFEFFGFFGGGGGGGGGGGGGCGGFFGFFGCGC<BF=FFGGGDFDGFFG>GEGGF*,6EFGDCFF>,,6?ECGD,4*:5BCCE8/:C*/A82BC8/=5C7**2>9E9<*:C)7)*9CF3*.:<)1>***0*))*)))9,9.*17*/***02<+.).9*2)*2)8)1298)0*9)7**/+.97((-(((,0,)-,)-()0)(((
@M03506:14:000000000-AKVR1:1:1101:21129:5315 2:N:0:38
GGACTACAGGGGTTTCTAATCCCGTTTGCTCCCCTAGCTTTCGCCGTTCAGCGTCAATGTCGGTCCAGGATGCCGCCTTCGCCACCGGTATTCCTCCAGATATCTACGCATTTCACCGCTACACCTGGAATTCTGCATCCCTCTCCCGAATTCAAGCCATCCAGTATCCGACGCAGTTCCCAGGTTAAGCCTGGGGATTTCACGTCGGACTAAGTTGGCCGCCTACTGGCCCTTTACGCCCAGTAATTCCGACCAACGCTGGCCCCCCCCGTTTTCCCGCGGCTGCTGGCTCGGTGTCAGC
+
CCCCCGGGGGGGGGGGGFGGGGGGGGGGGGGGGGGGGGGGGGGGGEECFGGGGGGGDCFFFGGGGGG@FGGGGGGGGEGGGGGDEGGGECGFGG<FGGG9FC<FFGGFDFGCFGGGGGGGGGGG?FCF<FEFEFGGEGGAFGGGGGGGGEEGFF:>E@8DFDFGFG;DFE6<E?E5CFCFGF,@DFGA7F78>FF>E7:<CCFG4=55*)7*,;A9;FFG)CCC<0;*6C)7<AFG9C)*:*9CD<C*3<6@5BD4349*)0)9CGC>E@).)*;+0555((,((3)0,)(5<4(187697
@M03506:14:000000000-AKVR1:1:1101:14454:5336 2:N:0:38
GTACTACTAGGGTATCTAATCCTGTTTGCTCCCCACGCTTTCGCACTTGAGTGTCAGTACTGGACCAGAGGGCCGCCTTCGCCGCTGATGTTCCTCCCGATATCTACGCATTTCACCGCTACACCGGGAACTCCGCCCCCCTCTTCCGTACTCCAGCAATGCAGTCTCGAATGCAATTCCCAGGTTGAGCCCGGGGCCTTCCCACCCGACTTACGTCCCCACCTACGTGCGCTTTACGCCCAGTAATTCCGATTAACGCTCGCACCCCCTTGCTTCCCCCGGCTTCCGTCTACTGCGTACC
+
CCCCCGGGFGGGGGGGGGGGGGGGGGGGGGGGFGGGGGFGGGGGGGDGGGGGGFFGGGGAAAF8FGFGDGEGGGEGGGGGGGEEECC7FGFGGGDEEGEFEGEGGCFFGGGGGGGGGGGEGGFFFC+FF7D<ADF:=C+@@6C:5DF8FFGGEG,:6ECCEGCFCC;E6E,3>DG9C2<;E7CG8DCFFB8C*=*=C*/<9*59CED*7>)*+2*<**8EGDG69C3.*7)2)0.*4*):8*902<09CC@33)1**,7/773))?5)10*))20:E?)*4((((())))((/..*)0-(-
@M03506:14:000000000-AKVR1:1:1101:8247:5338 2:N:0:38
GGACTACCGGGGTATCTAATCCCGTTTGCTCCCCTGGCTTTCGCTCCTCAGCGTCAGTGTCGGTCCAGGATGCCGCCTTCGCCACCGGTGTTCCTCCAGATATCTACGCATTTCACCGCTACACCTGGAATTCCGCATCCCTCTCCCGAACTCAAGCCATCCAGTATCCGACGCAGTTCCCCGGTTAAGCCGAGGGATTTCACGTCTGACTTAGTTGGCCGCCTACGAGCCCTTTACGCCCATTCATTCCGACCAACGCTTGCCCCCCCCCGTTTTCCCCCCGCCGCTGGCCCGGTGTTGC
+
CCCCCGGGGGGGGGGGGEGGGGGGGGGGGGGGGGGDGGGGGGGG>FGFGGGGGGGGGGGEGGFGGGGDGFFGGGGGGGEFGEGGGGGGGCGGGGFGGGGDFGGGGDFGGGGDGGFGGGGGDGGGGCCG88FGGGEGDFCDFGGGGGGGG7EGGGGGGGGCD7DFG7DF,@>@*8*>EGGGFGGE1=C9FGGGE5CCEG*CGFG5<C=5+:CF9+><+;ACDG3/5935:D):*<@*6<@GGC*:*3<4?G+8)./*9:C*))09>5:<C>GD)*+2<)9*(-29((2.3;3(7;())04(-
@M03506:14:000000000-AKVR1:1:1101:4907:5360 2:N:0:38
CTCCGGCCGTGAATTCTGTCGTTCTCTCCCTCCGTCTCTTTGCCTTCCTCTCCTGCCTCCCTGTCGCCTGTCGCCCCCTTCCCCTCTCTTCCTTCTCTCCTTCCCTTCCCTCCCCGCCACCCCCCCTACCCCCCTCCCTCTCCCCACCCTCTCCTCCTCTCTCCTCCCACCCACTCCACTCCTCCCACCCACACTCCAACCATCCACCCCCACAAACCCCTTCCCTCCTCACTCATCGCCACTGACCCCTCTTCACGTACTGCATCCACCTACACCCATCCCACATCTCACGACTATCTCC
+
-A-A,+8+86+,,-,---C,,,8,,6<,<,,,889,C,,,,;,CE,CE966,6;,,,C@,,669@,,,,,,,,,86++8,,C,,,,,,,,,9,,,,6@,,:,,,9,,4,B?B:@+++++84++88+8+8,33=3+8>+,3,3@>=3+@++4,@7,@,,@,4,:3,5,43,4<*4,,4,4,?,24<*,4***6*4,5<,,2**+5=+3**)2)1**/**)*2*2***))*2*/**)*.*0*2*2**0+)***.1**21(*2)*/**3+)00*)0**281.C((.((,)*)*-()-()**)).
@M03506:14:000000000-AKVR1:1:1101:5773:5368 2:N:0:38
GGACTACTCGGGTTTCTAATCCTGTTTGCTCCCCACGCTTTCGCACCTCAGCGTCAGTATCGGGCCAGTGAGCCGCCTTCGCCACTGGTGTTCTTGCGAATATCAACGAATTTCACCTCTACACTCGCAGCTCCACTCACCTCTCCCGAACTCAAGACCGTCAGTACCAAAGGCAGTTTTGGAGTTGAGCTCCAGGATTTCACCCCCGACTTAACAATCCGCCTACGTTCGCTTTACGCCCCGTGACTCCGAGCAACGCCAGCCCCCTTCGTATTCCCGCGGCTGCGTGCACGAAGTTAAC
+
CCCCCGGGGGGGGG7@E<FFGGFGGGGGGFFGGGGGGGFGCFEECFFFDGCFGFCCGGFFF,CFEGGGGGGGFFGFF7FE7CF@FFGFFDGGG9FFGG:FFGFA,,BBFC@FGDCFCG8EAAE@A47FFG+A:EFG,A::F9DB@DB8C88DEC6,>DF83;+3,,,7<6B:?:8EFF,@D*<DEFC,14,2?D8DF?DC=9;>@E***2)7:+>C:*)*:C<*9C5A*2.5>):@;9358*99C**99</)5)>*24)/)08CDGC>*5*702++3.):((499(()-)())(-*.1)).
@M03506:14:000000000-AKVR1:1:1101:5907:5382 2:N:0:38
GGACTACTCGGGTTTCTAATCCCGTTTGCTCCCCTGGCTTTCGCTCCTCAGCGTCAGTGTCGGTCCAGGATGCCGCCTTCGCCACCGGTGTTCCTCCAGATATCTACGCATTTCACCGCTACACCTGGAATTCCGCATCCCTCTCCCGAACTCAAGCCATCCAGTACCGGACGCAGTTCCCCGGTTAAGCCGAGGGCTTTCACGTCCGACTTAGTTGGCCGCCTGCGAGCCCTTTACGCCCATTAATTCCGAACAACGCTTGCCCCCCCCGGTTTCCCGCGGCTGCTGGCCCGGAGGTGTC
+
CCCCCGGGDGGEFF;FGGGGFFGDGGGDFGGDGGGFCFGGFFEGGGGGGGGGGFD@GGGFFGGGGF,EF,EFFFGFGGGFDCFEGGGGCCCEGCGGFCFCFAFECFGGDCCEGGGGGGGCCFFGG==FF,AEAF8FF7FFG?83@3@8B8BFGFFDDGGFF?ECFG,ECEDE*8C>EFCGGCE5E>5<9BF8**:C*=;<A+;8*2=5*:CC?FGC+0;C3DD5*95.*155*./*-*)88**2*<:?FC85)0)7C()*07>6>FGEGB)))1/+320C6,(,(2)00@01)(-)))(.,
@M03506:14:000000000-AKVR1:1:1101:14504:5383 2:N:0:38
GGACTACCCGGGTATCTAATCCTGTTTGCTCCCCCCGCTTTCGTGCATGAGCGTCAGTGCAGGCCCAGGGGATTGCCCTCGCCATCGGTGTTCCTCCGCATTTCTACGCATTTCACTGCTACACGCGGACTTCCAGCCCCCTCTGCCGCACCCCAGCCATGCATCCCCAAATGCACTTCCCCGGTTGAGCCCGGGGATTTCCCATCTAGCTTTCACAACCTCCTGCGCACGCCCTACGCCCATTCATACAGATTACACCTTATACCCTCCGTGTATCACCGCCTCATCTCGCACAGCTTGT
+
-AC@BFGCF@CG@+,CC-<6CF9FGGGDE9@<FF+@+@:CCF7C,C@E<,,C766:@C@FE9DFCF7FFDC7,:,?F,CF@:FGFE7:F78BDF5FFFEGD+:C,,C<FG7?,A@,5,,,,C?,+8@+++8>CD,,8@BFF8EF3@@EG+C>:1C@D::,24,,,56D,*6,,,2,0,<>C,4C:C*++?CF588=**<A913++*+++0:C+*++2*):*09*0*.87))51))24*0::****2+*3++1*1:**)*2/*/*0<+9C)/0)0*++)**(-((-()*)*.4.(,20/.:(
@M03506:14:000000000-AKVR1:1:1101:4385:5402 2:N:0:38
GGACTACACGGGTATCTAATACTGTTTGCGCCCCACACTTTCGCGCCTCAGCGTCAATTACGGGCCAGATAGCCGCCTTCGCCCCCGGTGTTCTTCCCAATATCTACGCGTTTCACATCTACACTGGGAATTCCACTATCATCCTCCGCATTCAATCCCACCCGTATCACGCGCAGCCCCCCTGTTGATACCGGGAGTTTCAACCCTGACTTGATCCGCCACCTACGCGCCCTTGCCGCCCCCTCAGTCACAACAACACTCATCCCCCTCCCATGACACCGTCTGTCGGGACGAAGTTCGC
+
@,@C@EFFG;FEG:,-C-,,,=CCC@FFA::CEG7F,B8EFG7EECF,@,66+8B@,,,6<,,@:@F<<,,,C<+@+6BE7FC,>C::+@4B5<??EFA,,=,,?,C+++44@E5E,,58,C?F,AF83,8,;CFB9,C=,,6,,6,@E+8?>:,,,,3,,4*3;*,6,3>,*141*:5/B//*++++1+?+*33**/*4>:533A=*7**0+;++*187)//*9C)5/5)*)0)*()7*:*))**+1<++1*0**1(9+))*20/*.2)1).**++./*(((42)).-)(45(,1.1),-
@M03506:14:000000000-AKVR1:1:1101:22179:5427 2:N:0:38
GGACTACCAGGGTATCTAATCCTGTTTGCTCCCCACGCTTTCGTGCCTCAGTGTCAGTGCTGGTCCAGGTGGCCGCCTTCGCCACAGATGTTCCTCCCGATCTCTACGCATTTCACTGCTACACCGGGAATTCCACCACCCTCTACCGCACTCCAGCGAGCCAGTATCCAATGCCATTCCCAGGTTGAGCCCGGGGATTTCACATCAGACTTAACTCACCACCTACGCACGCTTTACGCCCAGTAATTCCGAGTAACGCATGCACCCTCCGTATTCCGCCGGCGGCTGGCACGACTTTAGC
+
CCCCCGGGGGGGFGGGGGGGGFGGGGGGGGGGGGGGGGGGGGGGGGGGGGGGGGGGGGGGGGGGGGGGGGGGGGGGGCE9CEGGGGGFEGGGFFFGGGGGGEFFGFGFG7FFGGGGGGGGGGGGGGEEECFFFFGGGGGGGGGGGGGGGGG>B8DFFEGCGGGGGGCFGC6FCFFGGGGCFCFDEGCEC?CECE>CCE,AF7?,4<9C69*+==?,;DFGFGDE<FEFD3;5*)0:7D3?EG49C+09<++75<<**(120))*:0;F*0)0.*<0+(0*4,6(-(4>:>0<7<(*)0).)
@M03506:14:000000000-AKVR1:1:1101:21887:5436 2:N:0:38
GGACTACCGGGGTTTCTAATCCTGTTCGCTCCCCACGCTTTCGCTCCTCAGCGTCAGTAATGGCCCAGAGATCCGCCTTCGCCACCGGTGTTCCTCCTGATGTCTGCGCATTTCACCGCTACACCAGGAATTCCGATCTCCCCTACCACACTCTACTCTGCCCGTATCGAATGCAGACCCGGGGTTAAGCCCCGGGCTTTCACATCCGACGAGTCTAACCGCCTACGAGCACCTCACGCCCAACAACTCCCGACACCCCCCGCCCACCCCGTATTACCCCCTCCGCTCCTACCTCGTTAGC
+
CCCCCGGGGCGGGGBAFDGGCGGEFEGEDGGGGGGGFDECFGGC7ECDFGGGGGGG7CCCFFGEGEGDFEGGGGCCFF,EFEGDGGGD4>FG<FGGGEF9FFGFEF9:F4?FBDECGEGGDEDE,+AF+AFDF,,@3>,@=F+3=@F8EFEGFGG,,37,9CC64:,D>*33,3;,,@7D@5C*4**,,4,:8=***:A6CFFF@CF55<))**3+2**2)97**953*))2*0)2(*0/:*/1**20<6*7B@G)*(/*0)739*2)*0)8.93<06)*((-(-,()()..)))*0)(()
@M03506:14:000000000-AKVR1:1:1101:12996:5446 2:N:0:38
GGACTACACGGGTTTCTAATCCTGTTTGCTCCCCACGCTTTCGCGTCTCAGCGTCAGTACCGTCCCAGAGAGCTGCCTTCGCCATAGGTGTTCTTCCCGATATCTGCGCATTTCACCGCTACACCGGGAATTCCACTCTCCTCTTCCGGACTCTAGCCATACGGTTTCAACCGACGTCTCGAGGTTGAGCCTCGAGTTTTCACAGCTGACCTTCATGGCCGCCTACACGCTCTTTACGCCCCATACATCCGGACAACGCTTGCCCCCCTCCTATTACCCCGCCTTCTTGCACGTACTTACC
+
CCCCCGGGGGGGFGGGGGGGGGGGGGGGGGGGGC@FFGGEGGGGG@C6EFGDGGGG><FFCFFGCEFCFGEFGGGGGGGGGGGGGFGFGFEGFGGFDGGDGGGGFGFFGGGGGGGGGGDGEDGGGGCEGCFGGGGF<ADFGGGGGGGD6B>8@8,3EFGG?FGG?+:C;AEAE5C*=>,=8C78:DC,,7?6<=*=>5CF?CF,;:6A94*++05AF4AC<DC5D5;A55)/904*655?5*17**<BG8;.0))/1()*0)7>C8*)*)*)/20<99)/(((,(,385*).0..17*))(
@M03506:14:000000000-AKVR1:1:1101:13494:5459 2:N:0:38
GACTACTGGGGTTTCTAATCCTGTTTGCTCCCCACGCTTTCGTGCCTCAGCGTCAGTATCGGGCCAGTGAGCCGCCTTCGCCACTGGTGTTCTTGCGAATATCTACGAATTTCACCTCTACACTCGCAGTTCCACTCACCTCTCCCGAACTCAAGATCCTCAGTATCAAAGGCAGTTCTGGAGTTGAGCTCCAGGATTTCACCCCTGACTTAAAGACCCGCCTACGCACCCTTTACGCCCAGTGATTCCGATTAACGCCCGCACCCTACGTATTACCGCGCCTGCTGGCATGTAGTGCGCC
+
CCCCCGFGGGGFGGGFGGGGGGGGGGGGGGGGGFGGFFGGGGGGGGFGGGGGGGGGGGGGGGGGGGGGGGGGGGGGGGGGGG>FFGGGGGGGGFGCEGEGGGGFGGFEECCFGGGGFGG9FFG<E+F7FGGDG9FGF?EFFFGGGGG+BGFFG?8EFGF9EGFGFFGG89FFFFGF9,@EC,:ECFGGG9DEEFG>DE:C7@FGG>>,AF2B<FE;CCFGCGD5*5?)*:BFF6+;6DFG*:6;>+>F7:=.=377<()2)0.9CE*.CDF4/2++<:>E92(((..<3)).1)60)*-66
@M03506:14:000000000-AKVR1:1:1101:22641:5461 2:N:0:38
GGACTACACGGGTTTCTAATCCCGTTCGCTCCCCATGCTGTCGCGTTTTAGCGTCAGGTATGACCCAGCGTGTCGCCTTCGCCACTGGTGTTCCTCCGGATCTCTACGCATTTCACCACTACACCCGGAATTCCACACGCCTCTATCACCCTCTAGCTCGACAGTCTCCGACGACATCCCCCGGTTAAGCCGGGAAATTTCACGCCGAACTTATCAAGCCGCCTGCACCCCCTTTACGCCCAGTAACTCCGGATAACCTTCTTCTCCTCCGTCTTACCGCCGCTGCGGTCACCGACTTCGC
+
CCCCCGGGGGGGFGGGGGGGGGGGGGGGGGGGGGGGGGGGGGGGGGGGGGGGGGGGGGGGGGGGGGGGGGGGGGGGGG7FGGGFGGGGGGGGDFFGGGGGGGGGGCGGGGGGGFFGGGGGGFGGGG7FDEGGGGGGDGDFGGEGGGGGGGGGGGGDF:FGGDGCGG;EFGGGGCECGGGGGGGCEDG?EGGEDGCEGF;CF++3/=5*1>C7?*A9DFFGDDG59F@F*7):77?D>DBEGGD67CFF78?)).5*2(239*1:0<E4*)97)9*0<()2(-1400()(.(4*-())0)40
@M03506:14:000000000-AKVR1:1:1101:8695:5484 2:N:0:38
GGACTACAGGGGTATCTAATCCTGTTTGCTCCCCACGCTTTCGCACCTCAGCGTCAATACCAGTCCAGTGAGCCGCCTTCGCCACTGGTGTTCTTCCGAATATCTACGAATTTCACCTCTACACTCGGAATTCCACTCACCTCTCCTGGCTTCAAGCGATGCAGTCTTAAAGGCTATTCTGGAGTTGAGCTCCATCCTTTCACCTCTAACTTACAAAGCCGCCTACGTCCGCTTTCCGCCCCGTAATTCCCAACAACGCCAACTCCCTCCGTATCACGCCTGCTACTGCCACGGCGTTACC
+
CCCCCGGFG?FGBFGEEFCFFGFFGGFGGGGGFE676CCFFGDEGGG,6CFCGGECCFGGFFGGGFDDGDCGGGGGGEGGGGGCE==?FDECGEGGGE@FGC9FFGGG,E<BFGFGGEGGGDFF?FFGFECEFAFGGG8AFCCGGGGCE,6=D=@,>C6,8=7DFGGFA,BFDFCF?,@FCEE63DF,3D,@E,,,5E=FG+,<EGGCC:++2=;,**3=>79;?D>6,957C46:516C?*19)=*1+?+0.)21*()::)05:FF>F@)0022+2(72(,40).)/)),5)(().),(-
@M03506:14:000000000-AKVR1:1:1101:11573:5505 2:N:0:38
GGACTACTGGGGTTTCTAATCCTGTTTGCTCCCCACGCTTTCGTGCATGAGCGTCAATCTTGACCCAGGGGGCTGCCTTCGCCATCGGTGTTCCTCCACATCTCTACGCATTTCACTGCTACACGTGGAATTCTACCCCCCTCTGCCAGATTCTAGCCTTGCAGTCTCCATCGCAATTCCCAGGTTGAGCCCGGGGATTTCACGACAGACTTACAAAACCGCCTGCGCACGCTTTACGCCCAGTAATTCCGATTAACACTTGCCCCGTCCGTCTTCCCGCGCCCGCTTGCACGTAGCACGC
+
CCCCCGGGGGGGGGGGGGGFFGGGGGGGGGCFEEGGGGGGGGGGGGGGGGGGGGGGGGGDGGGGGGFGFGDGE+FCEGFCFGGGGFGEGGGGGGGGGGGG<FGGGGFCGCCFFCEEEFFFFC@EGE<CFFG<CEDG?AAFGDEFFFGFGGG8EFGCGFFGF=EEDD3=DDCC:8CEE9E=?FG>D::,<>FFGE5:;*CFGCC,AE5*,;<7,;A1*2578D5CFC)8*:;53>3*)95::**2200*39+)))9?C)*30***282)*79>5**++()*((((((()30)43,,*)*),-
@M03506:14:000000000-AKVR1:1:1101:24996:5514 2:N:0:38
GGACTACTGGGGTTTCTAATCCCGTTTGCTCCCCTGGCTTTCGCGCCTCAGCGTCAGAAAAGGTCCAGTCGACCGCTTTCGCCACCGGTGTTCCTTCCGATATCTACGCATTTCACCGCTCCACCGGAAGTTCCGTCGACCCCTACCTCCCTCCAGCCGATCCGTATCCGGGGCACGTCTCCGGTTGAGCCGAAATATTTCACCCCAGACTTTACTGACCGCCTACGCGCCCTTTATGCCCCGTGATCCCGCGCAACGCTAGCCCCCTCCGTCTTACCGCGGCTGCTGGCCAGAAGTTATC
+
CCCCCGGGGGGE@F@EFGGGGEGFFCFGGGGGGGGGGCEF?FFGGCEFGGFGGGECCAFGF,@F<FCCFF:CGGCGFGDGFGDCEGGE@7?FGF9AEGE7@C7E,EEDEFG7,EEFF7F@FGCE=+CCF+A,CF7F=@:FCEDFC6D3EGE6DE,,>C*;CEGECG,>>15>*:*67;*=CFE>EC=6++2=*=8*+=++531>C57775C79:<+**0<CDC5*0>>53)*)))*):??E*>*/:2*+**).059<>GE))<5<**0*))8)*8+<,)*((((,446,<02.((2/0644
@M03506:14:000000000-AKVR1:1:1101:23391:5525 2:N:0:38
GGACTACTGGGGTATCTAATCCGGATCGCTCCCCACGCTTTCGCGCCTGAGCGTCAGCACCGGTCCAGAGAGCCGCCTTCGCCACTGGTGTTCCTCCCGATATCTACGCATTCCACCACTACACCGGGAATTCCGCTCTCCCCTACCGGCCTCCAGTCGACAGGTCTCCGACGGCCTCCCCCAGTTGCGCTGGGGGCTTCTACGCCGGGCTCTCCCAACCCCCCGCGCGCGCCTTACGCCCAATGAATCCGTACACCCCTCCTCCCCCCCGGCTTACCCCGGCCGCCGGCCCCTACGCAGC
+
CCCCCGGFFFGGGGDGGGGGFGGGGGGGGFGGGGGGGGGGCFGGGGGGGGGGGGGDDFFGGGGGFGFGGGGGGGGGGC,CDGGGGGGGCGGGGG,CFGG7FGGFGGGGGDEEGGGGGGGGFGFGGGCEE:BFDFCF@FEDGGGGCFGGEGGGGGGGGGD5EGGG;FFGGGGGD5CGGCFGEGE5<?9+/B*BB5E*2*;*+*0*:EGC5C396**2**77**/*)7.)*7.2)0792C@C85**2++*2C:0).**2(1*)))07CE3*)))))/+<()*((((--()(02()((*))((,
@M03506:14:000000000-AKVR1:1:1101:9447:5542 2:N:0:38
GGACTACCCGGGTATCTAATCCCGTTCGCTCCCCACGCTTTCGCGCTACAGCGTCAGTTACGAGCCAGAAGGCCGCCTTTGCCACTGGTGTTCCTCCCGATATCTACGCATTTCACTACTACACCGGGAATTCCACCTTCCTCTCTCGCACTCTAGCCTACCAGTATTGGAGGCAGTTTCAGGGTTGAGCCCTGAACTTTCACCCTCAACTCGATAGACAGCCTTAACGCGCTTTACGCCCAGTAAATCCCGATAACGCTCGCCCCCCACGTCCTACCGCCGTCGCTGTGACGTCGTTTGC
+
CCCCCGGG9BFGCFGGGGGGGGGGGGGGGGGGGGGGGGGGGFGGGGGGGGGGGGGDGGGGGGGEGGGGGGGGGGFGGGGGGGGDGFGFFDGGGGGGGGG>C7@FGFGGGGGGFE9FCFF<EFDCFDEEECFGGGFGFGGGGFGDGFGEE+B:DFCBFGGGGFCGFEFFG:C,8CCE:F@FGGGDCCEEF7:;CFCG,4>@EGGC=CF=6FF*28C=DGFGCCFGGDFFEC)7C5;*6/7CC:1>F:9@F++75)7*2(/:>>>DGC1)*7)))*2+0()1(-((,((0())6)-4)0.((.
@M03506:14:000000000-AKVR1:1:1101:22180:5544 2:N:0:38
GGACTACTCGGGTTTCTAATCCTGTTTGCTCCCCACGCTTTCGCACCTCAGCGTCAGATCTGGACCAGTTAGCCGCCTTCGCCACTGGTGTTCTTCCCAATATCTACGAATTTCACCTCTACACTGGGAATTCCACTAACCTCTTCCAGCCTCAAGATTGCCAGTATCAAAGGCAGTTCTGGAGTTGAGCTCCAGGATTTCACCCCTGACTTAAGAAGCCGCCTACGTGCGCCTTACGCCCAGTGATTCCGAGCACCGCTACCCCCCTTCGTATTACCGCGGCTGCCGCCCCGCAGTTAGC
+
CCCCCGGGGGGGGGGGGGGGFGGGGGGGGGGGFFGGGGGDGGGGGEEDFFCGGGGGGGCGGGGCAFGGGGGGGGGGGGGGGGGEEGGGG?F:FGGGGGGGGGFFFCCGEGCGGDFGF<CEEFFGGGGFGFFEECFGFGFGGA8F@BDD,88DD8DGDF;E9EFD=EGGEDCF8E=B67==DF83,@=DF@CG886@FCCGFFFDG6+4@7CBGD7=F*0,;CD*CFBF,*/5*))2.12:*=>69+9+=C@55)5**.)5>)8>18C0*075)783<4.2(((,(,(0(.(-0(3<)*.).
@M03506:14:000000000-AKVR1:1:1101:12838:5600 2:N:0:38
GGACTACTCGGGTATCTAATCCTGTTTGCTCCCCACGCTTTCGCGCCTCAGTGTCAGTTACAGACCAGAAAGTCGCCTTCGCCACTGGTGTTCCTCCATATCTCTACGCATTTCACCGCTACACATGGAATTCCACTTTCCTCTTCTGCACTCAAGTCTCCCAGTTTCCAATGACCCTCCACGGTTGAGCCGTGGGCTTTCACATCAGACTTAAGAAACCACCTGCGCGCGCTTTACGCCCAATAATTCCGGATAACGCTGGCCCCCTACGTATTACCGCGGCTGCTGGCACGTATTTAGC
+
CCCCCGGGGGGGGGGGGGGGGGGGGGGGGGGGGGGGGGGGGGGGGGGGGGGGGGGGGGGGGGGGGGGGGGGG<EFGGGGGGGGGGGGGE<FFGGFGGCFGGGEFGA9DEECFGGGGGDGGGGGGFGGGGE<FGGGGE,FFFFGGFFGGGGGGGEGFFF,@FFC?DFCG,:EGGGGGFGGD,D+>DE>FGGGGEG6EFGGGGGGF;C9C<?F79@7D89A=7FD6*0/8:8>D73)2>DAC87C7<+11<FG)))/:98GE)7)**128*59>=F0A?)7=>0102:2)4342).(*//).-
@M03506:14:000000000-AKVR1:1:1101:11056:5604 2:N:0:38
GGACTACAGGGGTTTCTAATCCTGTTTGCTCCCCTAGCTTTCGCGCCTCAGCGTCAGTTGTGGTCCAGTGCGCCGCTTTCGCCACAGGTGTTCCTCCCGATATCTACGCATTTCACCGCTACACCGGGAATTCCACGCACCTCTCCCACACTCAAGCACGGCCGTTTCGCCTGCAGGCTCCGAGCTACGCCCGGAGATTTCACAGGTGACTCACCGCACCGCCTACGCGCCCTTTACGCCCCACAATTCACAACACCGCTTGCACCCTCGGTCTTACCCAGTCTGCTGCCCGCGCGTTCGC
+
BCACC,,CFFGGCBFEFGGGFGGFGGGGGGGFGGGGGFFGCFCGGGDEGGFGECF,CEFCECEEGGCFF?<FEEGGBFCFDGG7FE8=C<FCGGGFGGGGGGGGGGFGGFCGGG,AFGGCGG?FE:CE=F=,CFGGGGGEGCFGGGG?F7CCDCD9D6?33:8:5:8>@EC74D?F7568EC=1*=C,*==8ED*:/;7+<+++>E++08777*=*/95=DG3/*9)8/C:=))0*6<)::CD)1A+*<++19BGDG03*0)<*9FC>F3*))7++0()0.())-))))0((0(-).),((
@M03506:14:000000000-AKVR1:1:1101:19820:5621 2:N:0:38
GGACTACTAGGGTTTCTAATCCTGTTCGCTCCCCACGCTTTCGCTCCTCAGCGTCAGGTAAGGCCCAGAGAACCGCCTTCGCCACCGGTGTTCCTCCCGATATCTGCGCATTTCACCGCTACACCGGGAATTCCATTCTCCCCTACCTACCCCTAGTCTGCCCGTATCCACTGCAGGCTCGGGGTTAAGCCCCGAGTTTTCACCGCGGACGCAACAGACCGCCTACGAGCTCGTTACGCCCACTAATTCCGGACAACGCTTTCCCCCTACGCGTTCCCGCCGCTGTCGGCCAGCATTTCCC
+
CCCCCGGGGGGGGGGGGGGGGGGGGGGGGGGGGGGGGGGGGGGGGGGGGGGGGGGGGGGGGGGGGGGGGGGGGGGGGGGGGGGGGGGGFGGGGGGGGGGGGEEGGGGGGGGEGGGGGGGGGGGGGFEG7=EGGGGGGGGGFGGG6FGGGGGGGGG8FGGFFFGEGDFGGDC9@CF?9E7DE>GG=88,,BFGD=88*1<CF+++//25=CDGCGGGGGF5375*17:5CC)<*7.149<GGC*2*09/:E6:)89*925/0)0*9C58*73).1**28)*(-422,))(0(()((2**)).
@M03506:14:000000000-AKVR1:1:1101:10119:5626 2:N:0:38
GGACTACAGGGGTATCTAATCCTGTTTGCTCCCCACGCTTTCGCATCTCAGCGTCAGTCCTCGTCCAGATGGCCGCCTTCGCCGCCGGTGATCCTCTCGATATCTACGAATTTCACCTCTACACCGAGAATTCCACCATCCTCTCCGGGACTCGAGCCTTGCGGTTTCGAATGCACTTCCTTGGTTGAGCCGAGGGATTTCACATCCGACCTGCTAGGCCGCCTACATCCGCTTTCCGCCCCGGAATTCCGAACAACGTTTGCCCCCCCCTGCTTACCGGGGCTGCTTGCCCCGAGTTAGC
+
CCCCCGGGGGGGGGGGGGGGGGGGGGGGGGGGGGGGGGGGGGGGGDGCFGGGGGGGGGGGGGGGGGGGGFDGGGGGGGGGGGGGGGGGGGDFGF,A,BCFGGGGGGGGGFGEFGGGGFGGFFFGGDGGD=ADCGCGGGGGGFC=DFCCECGFGFGE@@?F,@>;@CCFG8D<:FGG78=D;D,8DD*8AFGB*4*C*2=+>:FC96:ECGGG6C<CGGFC)9CC*C)7+*)*957*.5<=E*C))2@::@6)<DDDG17:5;F**;:)*)/)0*A+A:)*,(-320)*)0,)0((9))))-
@M03506:14:000000000-AKVR1:1:1101:17943:5632 2:N:0:38
GGACTACACGGGTATCTAATCCTGTTTGATCCCCACGCTGTCGCGCCTGAGCGTCAGATACGAGCCAGTGAGCCGCCTTCGCCACCGGTGTTCTTCCCAATATCTACGAATTTCACCTCTACACTGGGAATTCCACTCACCTCTCTCGTCCTCAAGTCTTACAGTTTCAATGGCAGTTCCGGAGTTGAGCTCCGGGCTTTCACCACTGACTTGGAAGACCGCCTGGGCGCGCTTTACGCCCAGTACTTCCGAACACCGCTAGCCCCCCTCGTATTACCGCCTCTGCTTGCCCCAACTTCGC
+
CCCCCGGG9FGGGGGGFGGGGGGGGGGGGGGGGGGGGGGGGGFGGGGGFGGGGGGGGGGGGGGGGGGGGGFGGGGGGGGGGGGGGGGGFG@FFGGGGGGGGGCGFCGGGGGGGGGGGDGGGGGG,C<FAFG,,EFG9E:FGFFFGGGGGGGEGGFC@EFGGGGGGCFG8=D9C66+@DGGG++5AE7;<B,@D5>?C*=??:DA6C7<?F+=,0,,0*0C48979*)2/>D=)8):55)/:*99C+:*+38>)53*/1C:)>)25?:)/07)0>0+<93:(((().)*.7:0)(-*)*)(-
@M03506:14:000000000-AKVR1:1:1101:18248:5645 2:N:0:38
GGACTACTCGGGTATCTAATCCTGTTTGCTCCCCACGCTGTCGCGCATCAGTGTCAGCAAGAGCCCAGCAGGCCGCCTTCGCCACCGATGTTCTTCCCGATCTCTACGCATTCCACCGCTACACCGGGAATTCCACCTGCCTCTACTCTGCTCAAGCCTGACAGTTTAGGAGGCCGCCTCGAAGTTGAGCCTCGAGATTTCACCCCCTACTTACCAGGCCACCTACGCGCCCTTTACGCCCCGTGATTCCGGACAACGCCCGCCCCCCCTGCTTTACCGCGGCTGCTGGCACTGATGTCGC
+
CCCCCGGG-CGGGGGGGGGGGGGGGGGGGFGGGGGGGGGGGGGFGGGGGFGGGGGGGGGGGGGGGGGGGGGGGGGGGEGGGGGGGGGDGGGGGGGGGGGGGGGGGGGGGGGGGGGGGGGGGGGGGG@FEGGGGGGGGGGDFCFGGDFGGGGGGGG?:DEGGGCFFGGFGGG?:@*@EGGGGGFGGGF?D@<2BC8*,AC:ACGGGGG5=5>7CFC9F*8547C*96)2*1<E506*6/78:5C9*7**<AFB)<)9<(5*)07)9E?58)7))*3+2.7C9(2-,1)0.5:?)3.***)4-
@M03506:14:000000000-AKVR1:1:1101:6083:5654 2:N:0:38
GGACTACCCGGGTTTCTAATCCTGTTTGCTCCCCTAGCTTTCGCGCCTCAGCGTCAGTTGTGGTCCAGTGCGCCGCTTTCGCCACAGGTGTTCCTCCCGATATCTACGCATTTCACCGCTACACCGGGAATTCCACGCACCTCTCCCACACTCAAGCACGGCAGTTTCGCCTGCAGGCTCCGAGTTAAGCCCGGAGATTTCACAGGTGACTTACCGCTCCGCCTACGCGCCCTTTACGCTCCATAATTCCTAACAACGCTTGCCCCCCTCGTATTACCGCGGCTGCTTGCCAGCAGCTAGG
+
CCCCCFGGGGGGGG7FFFDFFFFGGGFGGGGGGGGGFGGGGGGGGGCF@FGGGGGGGFFCGGGFGGGGGGGGGGGGGGFFGGGGG8FGGFGGGGGGGGGFCGGGGGGGGDFGGGGG9:F7CCFGGGGGGDGGGGFFGG7FGFGGGGGGGCCFC?CFG6DECCEG6@@9@5EDGGFCFG>DCCEGGGGG?,>CEGBECCC7C+3>FFCFFCCFG7EC3))*/<DGDFBFGGBGG)0093)***20>+<7<++19>DF4>D:>>FGGGC:85D))9++0.87,(((-()*)).))((*)0))(
@M03506:14:000000000-AKVR1:1:1101:23337:5667 2:N:0:38
GGACTACCAGGGTTTCTAATCCTGTTTGCTCCCCACGCTTTCGTGCCTCAGCGTCAGTATCGGGCCAGTGAGCCGCCTTCGCCACTGGTGTTCTTGCGAATATCTACGAATTTCACCTCTACACTCGCAGTTCCACTCACCTCTCCCGAACTCCAGATCTTCAGTATCAAAGGCAGTTCTGGAGTTGCGCTCCAGGATTTCCCCCCTGACTTAACGACCCGCCTACGCACCCTTTACGCCCAGTACCTCCCAGCAACCCCAGCCCCCGTCGCATTACCGCGGTGGCTTGCCGTAAGTTACC
+
<C@CBEGFFGGGCFF@<CFGFCG9FGGGFGGGGGGGGGGGGGGFFGDCF,EEGGFD:FF,C6FGGFCGGGEFFGGGGDEF@CG>FF8CFFGCFGGGCFCFEC?EFFF784A+CEGGGGGFFGGGFG+>C:C,,C;F,==FFGG,6@DC++B@F,@,66@:CD,=@,@C8EEF88,CFCGDE,5,467,3@*3*:>,*@3,,+5,;CE*,*22,1,*1?B:33CEGGB)*1:5>82;CC)::**0*228E>*)).92*,71))8*9CE)*7)))**+3))2((,((.()(0((0--5/*)))
@M03506:14:000000000-AKVR1:1:1101:24481:5668 2:N:0:38
GGACTCCCGGGTATCTAATCCCGTTTGCTCCCCTGGCCTTCGTGCCTCAGCGTCAGGAACTGTCCAGAGACCCGCCTTTGCCACTGGTCTTCCTTACGATATCTACGCATTTCACCGCTACACCGTAAATTCCAGTCTCCTCTCCAGTCCTTAAGCACGGCAGTATCGAAGGCAGTTTCGGTGTTAGGCTCCTATATTTCACACCCGACTTACCGCGCCGCCTCCCCACCCTGTACGCCCATTGAATCCGAACAACGCTTTAACAACCTGTTCTGCCTCGGCGCCGCGCACAGCTTTTGCC
+
CCCC@E?AF7F@FC9FFFDF6E,;CF@GAAEC@E,:@CFGGGGGG@AFCF?@FEF@D,C<F9<FGC8C@C6C@+@FF7,CFCGGGGGG<B<FFC9FF@DF7FG,,CFGCFF,A<F9FCEGEC<FE<=FF=,C9,AF959:94464,@@9E9,,@,77@8+6@EFD,E>+@++33@>9,2::+1@+;,,578*,5;;7@5EFCCF*;*9*;3=<;C=<<5:)2C*;*)2:>AG<A61())38*2**0+00**)7>7*)(**)1***+*)+)2***++3.6*-1((-((.(),().)**16))
@M03506:14:000000000-AKVR1:1:1101:9469:5691 2:N:0:38
GGACTACAGGGGTTTCTAATCCTGTTTGCTCCCCACGCTTTCGCTCCTCAGCGTCAGTATCGGCCCAGAGCGGCGCCTTCGCCACCGGTGTTCCTCCTGATATCTGCGCATTTCACCGCTACACCAGGAATTCCCCGCTCCCCTACCGAACTCGAGTCACAGCAGTATCGGGTGGCGTCCCCGGGTTGAGCCCAGGGGTCTCACACCCGACTTACCGCACCGCCTACGAGCGCTTTACGCCCAATAAATCCGGACAACGCTTGGTCCCTACGCGTTACCGCGCGCGCTGGCACGTCGTTGG
+
CCCCCGGGGGGGFGGGGGGGGGGGGGGGGGGGGGGGGGGGGGGGEGGGGGGGGCGGGGGGGGCGGGEGFGGGGGCGGGCGGGGEGGGGGGGGGGCFGGFFFGGCFFGGGEGCFGGGGGGDGGGGGGGDDC@FDFGGGGGGGGG7FGGC6CGGGGCCGGGGGGGCGGFGGGGCGGEGDEGGCFEGGEGGGGGGGGCFE5::=FGGGGEEEGDDG>GGD)7ED<D79575**0:353*-:>CGE:C*AC9:9FDE37)*,):>57*:<E5:/5))/*2*46*,,(,((-7()-,0((*0.2((
@M03506:14:000000000-AKVR1:1:1101:15980:5694 2:N:0:38
GGACTACAGGGGTTTCTAATCCTGTTTGCTCCCCTAGCTTTCGCGCCTCAGCGTCAGATGTGGTCCAGTGCGCCGCTTTCGCCACAGGTGTTCCTCCCGATATCTACGCATTTCACCGCTACACCGGGAATTCCACGCACCTCTCCCACCCTCAAGCACGGCAGTTTCGCCTGCAGGCTCTAGGTTGAGCCTAAAGGTTTCACCGGTGCCTTACCGCACCGCCTACCCGCCCTCTACGCCCAATCATTCCAAACAACGCTTGCCCCCCCCGTATCTCCGCGGCTCCTGGCACCAAGTCACC
+
CCCCCAFFGGGG@FCFGGGGGGFGFGADEFGGGGGGFGGGGFGGCGGEGGGGEE@EEEEEGGGFFD<EFFGGGGCDFGCCEEGGGG@DGGGGGG9FEFC?F7>E,5AFGGGGAEA@EEGG:F<FFFCCC7FFDC,ECGCCFCD,,@DEGGGFGG??98EEDC5@:37@@CB1DF,61C6,8;,:2,,4<7C7<,2CF0C,,+518:E**2:1+>E*>):=)2>CGC)7*9)5CF::-*)28***23+*+A+1=./7*()*0).*CCEB/71.)9*0<2)1((-2(-,0(042).45B*4).
@M03506:14:000000000-AKVR1:1:1101:7750:5695 2:N:0:38
GGACTACACGGGTTTCTAATCCTGTTTGCTCCCCACGCTTTCGTGTCTCAGCGTCAGTACAGGCCCAGGCGGTTGCCTTCGCCACCGGTGTTCCTCCGTATATCTACGCATTTCACCGCTACACCCGGAATTCCGCCGCCCTCTACCGTACTCTAGCCTGCCAGTATCGAATGCAATTCCCAGCTTGAGCCCCGGGATTTCACATCCGACCTAGCAGACCGCCTATACACGCCTTCCGCCCAGTAACTCCGCATAACGCTCGCCACCCACAGATCACCCCGGCTGCTCGCCCAGAGTTAGC
+
CCCCCGGGGGGG@-BEGC<FCEFFDAE<AFG@F7CFDE7CFF@@<FG<FGGGGGBF6F<CF9C<FGGGGGCE@F:AG,9E@EEG,EFFF@FCGG9?FC<<EB5AF,C+>B+BAFFGCCG>FECF8F7C7+3D=F::CCCG7CD>DF9CF+CFDC9,3@9:D988@;;D5DCBD;?>CCCD9>E,8?E6C74*14***=*9@1>7++***/))+*3+0;=5/7D5C*09+9)1*))*(18*::*2*+<*3</7))*29()*)07/7C=)*)*))*0+*()1(-((((,*-),8)((*/7<4)
@M03506:14:000000000-AKVR1:1:1101:8347:5706 2:N:0:38
GGACTACTGGGGTATCTAATCCTGTTTGCTCCCCACGCTTTCGCGTCTCAGCGTCAGTCACCGTCCAGAGGGCCGCCTTCGCCACCGGTGTTCCTCCTGATATCTACGCATTTCTCTGCTACACCAGGAATTCCACCCTCCTCTTCGGGACTCGACTCCGTCCGTTTCCAATGCCCTTCCGGGGGTGAGCCCCGGGCTTTCACATCGGACTTAGCGCACCGCCTCCACGCCCTTCACGCCCCGTGATTCCCAACACCGCCCCCCCCCTCCGTCTTATCCCGGCTCCTGCCCCGGCGCTCGC
+
CCCCCGGCFFFFCGDFGFDGFGCGEFGFGGDFFGCG:FFEGGGGGGG>EEFGECFGGGG9EF7FGGDFCGGCFGGGEBGGFGFGEFC7@+BFGGFFGGCCGD<FFGGCEEE+E,?<,AE<EFCGGG<??E@,=E,?EFGGGGG;EAF6C+@=6+@+6CFEGG++44DDFG9D8:C?F84D58***1/*=87CBC5*=*86>F;99<*:*)9*02+8)/):C7)**/.7:CFG3:)28>5F8*)95*;*+3+07>5*1(9*.))1)2:)8<30)9;9+)*3((-(,((/.).-)(,9))((,
@M03506:14:000000000-AKVR1:1:1101:4128:5709 2:N:0:38
GGACTACTGGGGTATCTAATCCCGTTTGCTCCCCACGCTTTCGCGCCTCAGCGTCAGGAATTGCCCAGAGACCCGCCTTCGCCACCGGTGTTCCTCCCGATCTCTACACATTTCACCGCTACACCGGGAATTCCAGTCTCCTCTGCAACCCTCAAGAACAGCAGTATCGATCGACGTTCTTCGGTTGAGCCGAAGGATTTCACGACCGACTTGCCATCCCGCCTACGCGCCCTTTACGCCCAGTACTTCCGAGCAACGCTTCCCCCCCCTGTCTCACCGCGCCTCTTGGCACCGAGTTTGC
+
CCCCCGGGGGGGGG8FGGGGGGGGGGGGFGGFGGGGGGGDGGGGGGG@FFFGEGGGGGGFGGGFFGGGGGGGGGGGGG>EDGGGGGGGGGGDGGFGGGGGGG@EFGGGGFGGGGGGGGGGGGGGGGGFEGGGGGGGCGEGGGGGGGFDF=CEDFFFGFGG6CCCEFCFGCFGEEG*@DEEFCDDC>5<6C,B5:EDFFFGFGGGCE:C*)/577F9+;ACCDDEDD3>C3;CDFF7<5>CC**0*+08EFC>@><FG>D=@))20*/0*)1)0:++<1)>((-4(()136)8),-)07)).
@M03506:14:000000000-AKVR1:1:1101:17944:5719 2:N:0:38
GGACTACTCGGGTTTTTAATCCCGTTCGCTCCCCACGCTTTCGTGCCTCAGCGTCAGTATGGACCCAGGGCGCCGTTTGCACCACTGGTGTTCCTCCGGATCTCTACACCTTTCACCGCTACACCCGGAATTCCACGCCCCTCTCTCCACCTCTAGACTTGCAGGCTGAGCGGTCCTCCCTCCGCTTTGCCGAGGTCTTTCACCACCCACGTCCAAGCCCCCCCACGCGCCCATTCCCCCCTGGCACACCGTGTTACCCCTTCCCCCCCCCGCGTTCTCCCGCTGTCGGCCCCGACTTTCT
+
B,CC,EFGGFC>FEC-CCCFFCC@EF,B7FCECB@FECCCFA,C@BFEGFGGFFF,B@E<,,EFEF@8D@C7CFF>FE7FGGGCG,C8B4EFEGA<F74+C:AED,C,4,4<,AE<?=F>=FFG8@4CFGEFC<CF>EFGG>>,,3,7,@=:F<E;,@E;,7@64+3,5@E@:5*8,5C56D***6*4;;CC**:404>+++300/=7**)*/:;+>F>5*)/*/9))*)0**)**)*)2:****2A)12*00)*2?20=5))0*0/)*)))))2*2(1+(442,,5)(),33((/.)).)
@M03506:14:000000000-AKVR1:1:1101:14950:5723 2:N:0:38
GGACTACCCGGGTATCTAATCCTGTTTGCTCCCCACGCTTTCGTGCCTCAGCGTCAGTGTTGATCCAGATGGCCGCCTTCGCCACTGATGTTCCTCCCGATCTCTACGCATTTCACCGCTACACCGGGAATTCCACCATCCTCTATCACACTCTAGCTATCCAGTATCCATTGCCATTCCCAGGTTGAGCCCGGGGATTTCACAACAGACTTAAATAACCGCTTACGCGCGCTTTACGCCCAGTAATTCCGATTAACGCTTGCACCCTTCGTATTATCGCGGCCGCTGGCCCGACGTTAGC
+
CCCCCGGGGGGGGGGGGGGGGGGGGGGGGFGGGGGGGGGGGGGGGGGGGGGGGGGGGGGGGGGGGGGGGGGGGGGGGGGGGGGGGGGGGGGGGGGGGGGGGGGGGGGGGGGGGGGGGGGGGGGGGGGGGGGGGFGGFFFGGFGGDFGGFGGFGGFFGGGGGGFGGGFGGGGFFFFFFF7EFFGGGGGGGGGGGGGEGGGGGGFGC5CFCF6F7:<@C>?FCDCE*9>A555>D>>7)/7C:/790979?F?)5BG*:-3*5)54CCE7CF37)70++..*790((,27(0(4)(())),3.
@M03506:14:000000000-AKVR1:1:1101:10947:5756 2:N:0:38
GGACTACAGGGGTATCTAATCCTGTTTGCTCCCCACGCTTTCGTGCATGAGCGTCAGTGTTAGCCCAGGGGGCTGCCTTCGCCATCGGTGTTCCTCCAGATCTCTACGCATTTCACTGCTACACCTGGAATTCCACCCCCCTCTGCCACACTCAAGCCTATCAGTTACAAGCGCAGTTCCCAGGTTAAGCCCGGGGATTTCACACCTGTCTTAATAGACCGCCTGCGCACGCTTTACGCCCAGTAATTCCGATTAACGCCTGCACCCTACGTATTACCGCGGCTGTGGGCACGTAGTTAGC
+
CCCCCGGGGGGGGCFGGFGGGGGGGGGGGGGGGGGGGGGGGGGFGGGGGGGGGGEGDEGGGGEGGGGGGGGGGGGGGF<FGGGGGGGGGGGGGGGGGGF9FGGGFGGGG:FGFFGGGGGGGGGGGFGGGGGGGGGGGGGDGGGGFFGGGGGFGGGGGGGGDDE8EGFGAFFGEEGGGGC,>FG5@CF9ECEGGG8::E,=779CEGFC19+=@:EFFGFGGG:E5>>BGGDGDEF7-9>G5E5C*<:@CC@37)*::13C:F@CFGC:6<D5@*<7<4>CBBB62((),.(-7:147?4A)
@M03506:14:000000000-AKVR1:1:1101:20478:5779 2:N:0:38
GGACTACAGGGGTATCTAATCCCGTTTGCTCCCCACGCTTTCGTGCCTCAGCGTCAGTTGCCGTCCAGAGAGTCGCTTTCGCCACCGGTATTCCTCCTGATCTCTACGCATTTCGCCGCTACACCAGGAATTCCACTCTCCCCTCCGGCACTCCAGCTCGGCAGTTTCTAGTGCCCTTCCCGGGCTGAGCCCGGGGCTTTCACACCAGACTGACCAAGCCGCCTACGCACCCTTTACGCCCAATGATTCCGAGCAACGCTTGCCCCCTCCGCCTTCCCGCGGCTGCTGGCACGCAATTGGC
+
CCCCCGGGGGGGGGGGGGGGGGGGGGGGGGGGGGGGGGGGGGGGGGGGGGGGGGGGGGGGGGGCGGEFGGGGGGGGGFGGGGGGGGGGGGGGGGGGGGGGGGGGDGGGGGGGGGGGGGGDGGGGGGFG+AFFGGFGFF,>FGG,@EECE8@FFGD=@3DCEGEE6<FGGA;F9EGGGCEFFG5CEG5,4DFGGC5CG58CFFFFGD5C=FFFEC?6/*8C)8CC*>>>:DEGC40*69:8?*/56:9*0<855>)>F>D*77>9CC*8A:5))*1+:.0>((,-91)),7(4;(-157<,(
@M03506:14:000000000-AKVR1:1:1101:10108:5783 2:N:0:38
GGACTACCCGGGTATCTAATCCTGTTTGCCCCCCTAGCTTTCGTCCCTCAGCGTCAGTTGCGATCCAGCAAGCCGCTTTCGCCTCGGATGTTCCTGCGGATATCTACGCATTTCACCGCTACACCCGCAATTCCACTTGCCTCTCTCGCACTCTAGCACGGTAGTTTTGGAAGCAGCCTCTGAGTTAAGCCCAGAGATTTCACTCCCAACTTACCGCACCGCCTACGGCCCCTTTACGCCCAGTCATTCCGAGCACCGCCTGCCCCCTCCGTCTTACCGCGCCTGCTGGCACGCATTTCGC
+
CCCCCGGGGGGGGGGGGGGGGGGGGGGGGGGGGGGGGGGGGGGGGGGGGGGGGGGGGGGGGGGGGGGGGGGGGGGGDGGGGGGGGGGEFGGGGGGGGGGGGGGGGGGGGGGGGGGGGGGGGGGGGGGG+CFFGGGGGGGGGGGGGGGGGGGGGGGCGGGGC@>EFGGGG>FE6DEFGGGGFCBGDFFECFGGGGCG,=9BFGGCGGGDCDGCFGF*>CDGGDG=DFFF55>E:FFGFGFGGEGG=+</<:+7>BG*70D*)..7CFC7;B5>FD8+<:5E0(-((82).71<7(-*)*-(,
@M03506:14:000000000-AKVR1:1:1101:27095:5788 2:N:0:38
GGACTACCCGGGTTTCTAATCCTGTTTGATCCCCACGCTATCGCGCCTGAGCGTCAGATACGAGCCAGTGAGCCGCCTTCGCCACTGGTGGTCTTCCCAATATCTACGAATTTCACCTCTACACTGGGAATTCCACTCACCTCTCTCGTCCTCAAGTTCAACCGTTTCAATGGCAGTTCCGGAGTTGAGCCCCGGGCTTTCACCCCTGCCTTGGAGAACCGCCTGCGCGCGCCTTACGACCAGTAATCCCGAACAACGCTACCCCCCCTCGCATCCCCCCGGCTGTCGGCACGAAGCTCGC
+
@@CCCGFEFGGGF@FGFGFGGGGGGFGGGGGGGGGEEGGGEGGGGGG@FGGGGGCCEFFGGFFGGGG?FGA@FGGGCFEFGGDCFFCFGG7FEFFFFF?FCGAE,EF7FGGGGGGFFFGFFGA<AF8EFGGFC<,<,4::F9E,8=D6@BEGFG8B3=ED9E=C3=6@8EE;@C,>A;7D>8C*@8,,,33@5C*1=C,4<+9<,:==,6*46?,,**/*)):12;>;CCB*)7.*(*)2?:*27++*9</)75<CC()*8))7988;*5).)**3*45*(-2(((,.(.(-)((/)05(4
@M03506:14:000000000-AKVR1:1:1101:20878:5803 2:N:0:38
GGACTACAAGGGTTTCTAATCCCGTTTGCTCCCCTGGCTTTCGCGTCTCAGCGTCAGTCCCGGTCCAGAGAGCCGCCTTCGCCACCGGTGTTCCTCCCAATATCTACGCATTTCACCGCTACACTGGGAATTCCACTCTCCTCCCCCGGACTCAAGCTCCGCAGTTTCCCATGCAGTTGCCCGGTTGATCCGAGTGCTTTTACACGGGTCTTATGGAGCCGCCCACACGCCCTGTACGCCCACTAACTCCGAATAACCCCAGCCCCCTCCGTATTCCCGCGTCCCCCGGCCTCGATTTTGC
+
@CCCCGGG9FFEF9@<@;,EDF@,;CE@CGGGEGGFGFGGGGGCEEGGGG9FEGEDGA,,,+@7C7,6CFECGGFGGGGGGGGGEG>FG7FFFGFCEE<BCD@E<?F=E7F?A<,,<=@CE>EFF,A?,E,A,C,F<F,A>>D,6@3@>+@+,<@>?,,@:9+4A957AEFA,5,3@;,,7A;C;1*122>F>5*:CF,,,+5,,4?*/5*;9+>+:*5*:5)**:5)5)07))/2593CC5*7*++/+<8BB)***(1/<)0*1;:358)0)0<++))1((-(((()()--)((*0.)),
@M03506:14:000000000-AKVR1:1:1101:9774:5826 2:N:0:38
GGACTACCGGGGTTTCTAATCCCGTTCGCTCCCCTGGCTTTCGCGCCTCAGCGTCAGTGTCAGCCCAGCAACCCGCCTTCGCCGCAGGTGTTCCTCTCGATATCTACGCATTTCACCGCTACACCGAGAATTCCAGTTGCCCCTTCTGCACTCTAGTTGCACAGTATCAGTTGACCTTTCCGAGTTAAGCCCGGAGATTTCACAACTGACTTTTCCTACCGCCTACGCGCCCTTTACGTCCCGTAAATCCCAACAACGCTTGCTCCCCCCGTTTTCCCCGTGCTCCTGGCACGGGGTTCGC
+
CCCCCGGGGGGGGCGGGGGGGFGGGGGGGCEFGGGEGGGGGGEGEGDCEGGGFDGDCG<FGGCFGGGFGG<FFGGGGGFCFGGDGCCCF,EFGGGG?EG?EFGGGFGGG+CCFG9FB7=FCFGGG+@C+@F<@9F<FBDD:FGFDB@,@CG,@A=DFG9<@9,:EGFF:,@7,,34,4:EE3A*=EF:DDGGE58E=,>,>@FFGGDF9<77+;+++:=6)CCE<<:)/975C:<76/.;:/9C)*2/<++/)0*/9()7)070>C85C:<))*1+08)*(((,)54<2:3))(()00(((
@M03506:14:000000000-AKVR1:1:1101:22397:5843 2:N:0:38
GGACTACCAGGGTTTCTAATCCCGTTCGCTCCCCTAGCTTTCGCGCCTCAGCGTCAGGAATTGCCCAGAGACCCGCCTTCGCCACCGGTGTTCCTCCCGATCTCTACACATTTCACCGCTACACCGGGAATTCCAGTCTCCTCTGCAACCCTCAACAACAGCAGTATCGATCGACGTTCTTCGGTTGGGCCGAAGGATGTCACGACCCACTTGCCATTCCGCCGACGCGGCCTCTACGCCCAGCAATTCCGTTCAACCCTTGCCCCCTCTGTCGAACCGCGCCCGTCGGCACAAGTGTTGC
+
CCCCCGGFG9CF8ECEFC<FEGFG<<EGG,,@CFFFFFGFGG7;:FF7FFGGGGGGGGDCFFGGGGG<,CFFFFGGEEEG7??CEGD+8:CFFGDFGGC++4=5A9FEFGGG9FDCFBFGEGGGCE++@+3A,,EABD,7C3D;EF,B8BEGFFD,,=DC,@:@99,,+36DCEE*4@C8;ACE:****,*4C*=*33+=FGF*8=C*1<4CF7@F7+1+*2*1)97@*1)*1)7*.*.88:***039+3+)0)9*2,/:;F?9*;CDE)******2()*-(,(3(,),5,3)(.**0)(.
@M03506:14:000000000-AKVR1:1:1101:10687:5848 2:N:0:38
GGACTACCCGGGTTTCTAATCCCGTTTGCTCCCCTGGCCTTCGTGCCTCAGCGTCAGGAACTGTCCAGAGACCCGCCTTCGCCACTGGTCTTCCTTACGATATCTACGCATTTCACCGCTACACCGTAAATTCCAGTCTCCTCTCCAGTCCTCAAGCACGGCAGTATCGAATGCAGTTTCGGAGTTAAGCTCCGAGATTTCACACCCGACTTACCGCGCCGCCTACGCACCCTTTACGCCCAATGAATCCGAACAACGCTTTGGCCCTCTGTCTTACCGCGGCTCCTGGCCCCCAGTTAGC
+
CCCCCCGG9FGGGGGGGGGGGGGGGGGGGGGGGGGGGGGGGGGGGGGGGGGGGGGGGGFGGGGGGGGGGGFGGGGGEEEGFGGGGGGGGGGGGGGGGGGGGGDGGGGGGGGGG9FFG@FEGGGGGEFDFGGFGGFGGGGGFGGFGGGGEFGCAAFFGFFGDEEGGGGGDFG,:AC9@37:C89EGDFC9B3DEGC>*;DCCCDGGE1=CGD<:DF5<7?=)):C*0)55<5EFFFC5*):8*9*69E?+@537@CGG6D*))9<*+/);?<F6CC9<4)*-(,(((.<(0(()(-*/04))
@M03506:14:000000000-AKVR1:1:1101:19262:5884 2:N:0:38
GGACTACCAGGGTATCTAATCCTGTTTGCTCCCCACGCTTTCGCGCCTCAGCGTCAGTATCGGGCCAGTGAGTCGCCTTCGCCACTGGTGTTCTTCCGAATATCTACGAATTTCACCTCTACACTCGGAGTTCCACTCACCTCTCCCGAACTCAAGATATCCAGTATCGAAGGCTATTCCAGAGTTGAGCCCTGGGCTTTCACCCCCGACTTAAATATCCGCCTACGCGCCCTTTACGCCCCGTAATTCCGAACAACCCCAGCCCCCTTCGTATTCCCGCGGCCTCTGGCACCAAGTCACC
+
CCCCCGGGGGGGGGGGGGGGGGGGGGGGGGGGGGGGGGGGGGGGGGGGG<FGGGGGGGFGGFEGGGGGGGGGGGGGGGGGGGGEGGGGGGGEGGGGGGGGGFGGGFGFGGGGGGFGGCGGGGFGAFFG7CFGGGFGFG8FGDGEGGGG6CEFGFGFGGGGGGGFG,@E8+6C+8CDE,2<,3,4@D9CFBFGG,DCC6@9;?EGFGG75C<:EC7E7+4<*:C5**55*:>E5A)79*5:?5<D57*9?78)00>*141/).75DGG3;8*))98CF,):49>(((./46(2),.*1*6),
@M03506:14:000000000-AKVR1:1:1101:19112:5941 2:N:0:38
GGACTACCCGGGTATCTAATCCTGTTTGCTCCCCACGCTTTCGCACCTCAGCGTCAGTAATGGACCAGTGAGCCGCCTTCGCCACTGGTGTTCCTCCGAATATCTACGAATTTCACCTCTACACTCGGAATTCCACTCACCTCTTCCATGCTCCAGATCGACAGTATCAAAGGCAGTTCCAGAGTTGCGCTCTGGGATTTCACCCCTGCCTGATCGATCCGCCTACCTGCGCTTTACGCCCAGTAAATCCGAACACCGCTAGCCCCCTCCGTCTCACCGCGGCTGCTGGCCCGCACTTAGC
+
CCCCCGGGGGGGFFGGGGGGGGGGGGGGGGGGGGGGGGGGGGFGGGG<EFCGG@F7FGGGGGGGGGGGGGGGGGGGGGDGCEGGGCFGGCGEGG9,BFCEGDEFGFGFGGF<FF?EEDGFFFCGDGF7>CFCFC4,,8:E,@FFEF9>FEEFGDDDCEFF+=83ED9EFGG9,@DC,6@AC7,3EE,9@38CDF6:,,D,@9E7EE?*,**2=5A*;*;C*9CCD<)/<<)/)=57.*8?:55C79+;FGG:3=D*9,9*))/77*?B*8)))1*0<:):((42(1,93>(,)22576)))
@M03506:14:000000000-AKVR1:1:1101:10212:5950 2:N:0:38
GGACTACCCGGGTATCTAATCCTGTTCGCTCCCCACGCTTTCGCTCCTCAGCGTCAGTATCGGTCCAGAGACCCGCCTTCGCCACCGGTGTTCCTCCTGATATCTGCGCATTTCACCGCTACACCAGGAATTCCAGTCTCCCCTACCGCACTCTAGCTAGCCCGTATCCACTGCAGGCTCGGGGTTGAGCCCCGAGTTTTCACAGCAGACGTGACCAGCCGCCTACCAGCTCTTTACGTCCAATAATTCCGGACAACCCTTCCACCCCTCGTCGTTCCCCGGCCGCTGCCCCCCATTCTAC
+
CCCCCGGG<FGGFGGGGGGGGGGGGGGGGGGGGGGGGGGGGGGGEFGGGFGGGGGGGGGGGDGGGGFGGFFGGGGGGGGGFGGGGGDGGGGGGGGGGGGFGGGGGGGGGGGGGFGGFGGGGGFGGGGEFGCGGGDGFGGFFGEGGGFEGCGGGEGGGGGGGGFGG6>FF7FGFGGFDG6DEGGCCE*AFGEFEE:*;C9FG1CC+/2:*;DF*5*+09AD5/9:5F)9+*)0096:<*)*;**2*<09?E<0)0)**(1*5)7**;:>*))0))2*2(*2(21(,,,7(),,)-(***)))
@M03506:14:000000000-AKVR1:1:1101:5714:5960 2:N:0:38
CGACTACCGTGGTTTATAATCCTGTTCGATCCCCACTCTTTCGCTCCCCAGCGTCAGTTACTGCCCAGAGACCCGCCTTCGCCACCGGTGGTCACCCGGATACCTGCGCATTCCACCGCTACACCCGGAATTCCAGTCTCCCCCGCACTACTCCACTCTGCCCGTAGCGCACGCACGCCCCCAGTTGAACTATGAGTTTTCGCGAACAACACCACACACCCTCCACCCCCGCTTTCCTCCCCTTAAATCCGGACAACTCCCCAACCCTCCCGCCTCCCGCGCGTTCATGCACGTCGTAGCC
+
-,86,+;-@6CF:-C---,;,,C@F<9,,6CFC<,6,66@C<,8;F7<@;,;F,668C,C,,6CE89@6,,6,,8@+,8:,8C:,C+@C++BE,,C,++8B4,,A,B4+CFC5C,,B@+4>FEF,4+8+++AFD9A<,,,>,@73>3+@,,335,,,57@9,>3:;*3*=*1*1*4*C5**:=*5++=+4;+++3;<+++52=8*/:=*/*/*1;***):<*9**0.)*95*)0074**2*****+3*+0*))0/95):+)).*/*2);5C).)**/2)1(-(-(((*)*)))((1))-(.
@M03506:14:000000000-AKVR1:1:1101:13063:5996 2:N:0:38
GGACTACCCGGGTTTCTAATCCCGTTTGCTCCCCTGGCCTTCGTGCCTCAGCGTCAGGAACTGTCCAGAGACCCGCCTTCGCCACTGGTCTTCCTTACGATATCTACGCATTTCACCGCTACACCGTAAATTCCAGTCTCCTCTCCAGTCCTCAAGCACGGCAGTATCGAATGCAGTCTCGAAGTTAAGCCTCGAAATTTCACACCCGACTTACCGCGCCGCCTACGCACCCTTCACGACCACTGAATCCTCACAACGCTTGCGACCTCTGTATTACCGCGGCTCCTGGCTCCGCCTTAGC
+
CCCCCGGGGGGGGGGGGGGGGGGGGGGGGGGGGGGGGGGGGGFGGGGGGGGGGGGGGGGGGGGGGGGGGGGGGGGGGGEGGGGGGGGGFGGGGGGGGGGFFGFGGGGGGEGGGGGGGGGGGGGGGGFGGGGGGGGGGGGGGGFFGGGGGGGFGGGGGDGGGGGGFAFG6D8F@FGGGGGG6EEGGGGGGGFG>E5@:C7E,;DFFGE7>D>*CG,:4855CDDEGGAD=5=55A5F<5):EE*27<+0AC+0@FFGD()*0))11?EDG*7*1:<+0-)27>1((,.9(7())((*)..)-
@M03506:14:000000000-AKVR1:1:1101:18382:6024 2:N:0:38
GGACTACCGGGGTATCTAATCCTGTTCGCTCCCCACGCTTTCGTGCCTCAGCGTCAGTTGCGTACCTGTTGGGCCCCTTCGGCTCTGGCCTTCCGAGTGATCTCTACGCATTTCACCGCTACACCACTCGTTCCCCCAACCCCTCACGCACTCCAGCACGCCAGTATCGCCGGCAATTTTACGGTTGGGCCGCAAACTTTCACCCGTGACTTGCCGCGCCTCCTACTCCCCCCTTCTGCCCCGTAATTCCGAACAACCCCTGCCCCCCCTGTCTTTCCCCCGGTGCCGGCCCCTGTTTTTC
+
CCCCCGGGGGGGGEGGGGGGGGGEFGGGGDGGGGGGGGGGGGEGGGGFGFGGGGGEGGGGG7FGGGGGGGAGGGGGGGGGGGG<F=CE<FCGGGDCGGFFFEFGFFGGG+CFGGFGGEG7F:,FG@FCFGGGGGGGGE7FGGG=>>FFG+CEGGC@F6:;EG+@5<DG*>E:*8B*A;CE97:>F:=5EGFCE*:8EACCECFF*=*2>7*2+*21C)<//9F*24*/+15E)7>*):768*59):**+<+<)754*(**077DCGC@*)*)0*0+066*(-(,-(.)(.(4)4,*18(,(
@M03506:14:000000000-AKVR1:1:1101:8882:6060 2:N:0:38
GGACTACACGGGTATCTAATCCCGTTTGCTCCCCACGCTTTCGCGCCTCAGCGTCAGGAAATGCCCAGAGACCCGCCTTCGCCACCGGTGTTCCTCCCGATCTCTACACATTTCACCGCTACACCGGGAATTCCAGTCTCCTCTGCATCCCTCAAGAACGGCAGTATCGGCCGACGTTCCTCGGTTGAGCCGAGGGATTTCACGACCGACTTGCCATCCCGCCTACGCGCCCTTTACGCCCAGTGTTTCCGACAACCGCTTCCCCCCTCTGTCTTCCCGCGCCTGCTCGCCCGATGTCACC
+
CCCCCGGC-CGEGGGGGGGGGGGGGGGGGGGGGGGGGGGGFFGGGGGGGGGGGGGGGGGGGGFGFFGFGGGGFGGGGGGGGGGGGGGGGGFGCAEEGGGGGGGGGGGGGGGGGGGGGGGGDG@DFCG@CGGFGGFFFG9FGGF,,EFFGGGFGGGGG6DCGEEGGCFFC55<8CEECFFCFCCC85*,>FGGCEGDA6FGGFGF=5EGGDG37CCCCF):<CGG1<5:59:/)76*.93E**1*00<7?985))1*99)27)090:8);<*97*<+3(.57(((-3:*()(-.((17*)))
@M03506:14:000000000-AKVR1:1:1101:7849:6074 2:N:0:38
GGACTACCCGGGGTTCTAATCCCGTTCGCTCCCTCGGCTCTCGCGCACCAGCGTCAGTGCTGCCCCAGCAACCCGCCTTCGCCGCAGTTGTTCCCCGCGATATCGACGCATTTCACCGCTACACCAAGAATTCCAGTTGCCCCTTCCGCACTCTAGATGCACAGTATCAGTTGACCTTCACGAGTTAAGCCCGGAGCTTTCACTACTGACTAGTGCTGACAGCCTACGCCCCCCTTACGCCAAATAAACCCGCAAAACCCCATCGCCGCACCTAGTATCTTAGCATCGTGCCCAGCGTCGA
+
-AC8CG,--6+@+@+6CC,,666B<<66+,;+,,,@,,6666@,+++6@,6,@88,89,,,C,,,:CF,C<F,,68CC=FDFE+@F@=,:CAFE9,+@=++B+?+36+@6+3,:33=:>:+@,@<+>>C,<F93=<FDC,,@3D,,3@5>8;D,<6,,,5?,2,,5?,BC,,,1,?,,,,,,*4**>C+++4B85**=+1++5+5A<92;+*+*+20*1**27C76)05).*1))24*)**17**30*+2*0))9)22*:)))99**)2)9>:*+3+.1+))64.-,)()(-))(*)0(((
@M03506:14:000000000-AKVR1:1:1101:16028:6124 2:N:0:38
GGACTACAGGGGTTTCTAATCCTGTTTGCTCCCCACGCTTTCGCACCTCAGCGTCAGTACCGGGCCAGTGAGCCGCCTTCGCCACTGGTGCTCTTGCGAATATCTACGAATTTCACCTCTACACTCGCAGTTCCACTCACCTCTCCCGGCCTCAAGCATCCCAGTATCAAAGGCAGTTCTGGAGTTGAGCTCCAGGATTTCACCCCTGACTTAAGCCGCCGCCTACGTGCGCTTTACGCCCCGTGATTCCGAGCAACGCTAGCCCCCTTCGTATTACCGCGGCCGCTGGCCCGAGCTTTCC
+
CCCCCGGGGGGGGGGGGGGGGGGGGGGGGGGGGGGGGGDGGGGGGGGGGGGGGGGGGGGGGGGCGGEGGGDFFGGGGGGGCGGGGGGFGFGAFEE?FGGDFFGGGFDGGGGGGGGGGFGGEGGG<F+CCFGGGGGGCFCFGGG9DFGE>+BCGGFEGGGF,@CCG,>E77DBFGFBFEFA;7@>D@@,4,@,D,,D5,=AF9CFG5*4,*0=C7,,;55=):DG3*5A*:)79)=FE33C**)**:CFGC+8))9D7()*5.679/:.*)17)7++3))*,36(,4-)2)(-)-())/))-
@M03506:14:000000000-AKVR1:1:1101:9819:6145 2:N:0:38
GGACTACTCGGGTATCTAATCCCGTTCGCTCCCCTGGCTTTCGCGCCTCAGCGTCAGTGCCGGTCCAGATGGCCGCCTTCGCCACCGGTGTTCTTCCCAATATCTACGAATTTCACCTCTACACTGGGAATTCCGCCATCCTCTCCCGGACTCACAGCGCGACAGTATCAAGCGCAGTCCCCGGGTTGAGCCTGGGCCTTTCACGCCCAACTTATCCCGCCGCCTACCCGCCCTTTACGCCCAGTAATTCCGCACCACTCTAGCCCCCCCCGTTTCCCCGCCGCTGCCGGCACGGATTTCG
+
@CCCCFFAFGGGFGGGGGGGGGGGGGFEGGG>FFGCGGGGGGCEGDGEGGGGGGGGGGDGGDGGDGGGFGGFFEEGFEGGGGG7FGGGGGGGGEF<FFDCEGFGF?EFCGGGGGFGGEGGFGGG9=E:=FAEEFFGGGGFGGGE8DD63+@=DDDD>8+@B7EE3EAGG7A<D*B*=CG<FG=5**4=F7FGG=5;FEEGFF+>/==57<DFF7C7+;.:75DC7C@)//7=D55*)2<EEE:DC+9*9CC)))))040*****0;EB553)0*+++)0*-(-((-()(),-5(()))))(
@M03506:14:000000000-AKVR1:1:1101:12737:6148 2:N:0:38
GGACTACTGGGGTTTCTAATCCCGTTTGCTCCCCCGGCTTTCGCTCCTCAGTGTCAGTGTTGGTCCAGGATGCCGCCTTCGCCACCGGTGTTCCTCCAGATATCTACGCATTTCACCGCTACACCTGGAATTCCGCATCCCTCTCCCAATCTCAAGCCATCCAGTATCAGACGCAGTTCCCCGGTTAAGCCGAGGGATTTCACGTCTGACTTAGTTGGCCACCTACGAGCCCTTTACGCCCAGTAATTCCGAACAACGCTTGCCCCCCCCGTATTACCGCGCCTGCTGGCCCGGCGTTCGC
+
CCCCCGGGGGGGGGGGGGGGGGGGGGGGGGGGGGGGGGGGGGGGDGEGGGGGGGGGGGGGGFGGGGFGGGFGGGGGGGGGGGGEGGGDGGFGGGCFF8=FE9FGGGGGGFGG9FGGGGGDEGGGGGG?FF<FFFGGGGGFGDGGGGFGFGGGGGG9FGCGGGDDFDFFGFCC:@C6;@FDEFGGGC>FCGFGDGEG5ECDGCEGGGCE<@FGG>;>:CFFGGGGFFF):CFFFFFGEDFGGDC>CC9*<<F5>DG4<6D17@>G>CGBGF3<3*30@2)590(4(28:>B(,.(()0)--3
@M03506:14:000000000-AKVR1:1:1101:15212:6156 2:N:0:38
GGACTACACGGGTATCTAATCCCGTTTGCTCCCCTGGCCTTCGTGCCTCAGCGTCAGGAACTGTCCAGAGACCCGCCTTCGCCACTGGTCTTCCTTCCGATATCTACGCATTTCACCGCTACACCGTAAACTCCAGTCTCCTCTCCAGTCCTCAAGCACGGCAGTCTCGAATGCAGTTTCGGAGTTAACCTCCGAGATTTCACACCCGACTTACCGCGCCGCCTACGCCCCCTTCTCGCCCACTGACCCCCAACAACGCTTGCGGCCTCCTGTTTACCCCGGCCTCTGCCCCCGGTTTAGC
+
@C@CCGG9@@EEEEFGEC,C<EE@FFGFGGGG8BF,<CFGDGDF8FD9C<CEE@@C@<;EE<FGGFG8,6EFFFGFCCCGGGEE,ECFEC,9E6,E,?BFC7BFF<FGCCGCFGDFGGG@7+AFC4A+++5,4E,4AE,,CEFD=FA8,>>FC8@9EFG+=E+66,@D,=F,@AC,,7@7@+9**,,2,7,7:E*8C5?2DC;;CCEG*97?,:,/))87)9<*>7>>*9):7F4*.*0:?:C<*<+90**)0)1*/(/*0))9/:C<*)2)**++2-)2,((((..041(-710))),)-
@M03506:14:000000000-AKVR1:1:1101:10073:6185 2:N:0:38
GGACTACCGGGGTTTCTAATCCTGTTCGCTCCCCACGCTTTCGCGTCTCAGCGTCAGTACCGTCCCAGAGAGCCGCTTTCGCCACTGGTGTTCCTCCCGATATCTACGCATTCCACCACTACACCGGGAATTCCATTGCCCCCTAGCTTGCTCCAGCTACTCCGTATCCGCTGACCCCGCCCAGTTGAGCCGAGCGATTTCGCAACGGCCGTGCGTCGCCGCCTGCGCGCCCTTTCCGCCCAATAAATCCGGGCAACGCTCGCACCCCCCCTATTACCGCCGCCGCTGCCTCGCAGTTAGC
+
CCCCCGGGGGGGGGGGGGGGGGGGGGFGGGGGGGGGGGGGGGGGGGGGGDGGGGGGGGGGGGGGGGGGGGGGGGGGFGGGDGGGGGFGGGGGFGEGGGG=>BFGGGGGE>FFFFGGGCGEFGGGGCGC:F8DGGGFGDGGGGGGGGGGFGGFF?:?F@GG3<FGFDGGGEGE85F8AC5CGGG5<;C?:CFC58:*=*/=@4=8*5/**19>*1:C)17>9DD=*7)5:C5E58<*-77CC*/*00<=F:*.<D)196C*85B)9?E)*0)))0+<<4)2(-3((,(0()))81(9<*6))
@M03506:14:000000000-AKVR1:1:1101:14950:6193 2:N:0:38
GGACTACACGGGTATCTAATCCTGTTTGATCCCCACGCTGTCGTGCATGAGCGTCAGTTACGAGCCAGTGAGCCGCCTTCGCCACCGGTGTTCTTCCCAATATCTACGAATTTCACCTCTACACTGGGAATTCCACTCACCTCTCTCGTACTCGAGTCCAACAGTTTCAATGGCATTTCCGGAGTTGAGCTCCGGGCTTTCACCACTGACTTGGAGGACCGCCTGCGCACGCTTTACGCCCAGTACTTCCGAACAACGCTAGGCCCCTTCGTCTTCCCCCCGCCGCTGCCACGAAGTTAGC
+
CCCCCGGGGGGEGGGFGGGGGGGGGGGGGGGGGGGGGGGGGGGGGGGGFGGGEGGGGGGGGDGGGGGGGGFGGGGGGEGGFGGGGGGGGGGGFGGGGGGFG8FGGGGGGEFFGFEGGGGCGGFGDGGG@CGGGCFG<AFGG9FGGDFEGCFGDCFDGGGGDFGGG:FGA:EGGGFAF@EE68+3CF,7@83@?8>8E5F6CCGGC>,49?FC98,8*7)=DDDEGFBA585E3>FG><E*:*>*?+C49+;))8)970):)))9>EC)0757)12+<,)/(232(-()(0)4),,*.1)-6
@M03506:14:000000000-AKVR1:1:1101:10602:6221 2:N:0:38
GGACAACCCGGGTTTCTAATCCTGTTTGCTCCCCTAGCTTTCGTTCCTCAGCGTCAGTAGTGGTCCAGCGCGCCGCTTTCGCCACGGGTGTTCCTGCAGATATCTACGCATTTCACCGCTACACCTGCAATTCCACGCGCCTCTCCCACACTCCAGCACAGCAGTTTCGGAAGCAGTCTCTGAGTTGAGCCCAGAAATTTCCCTCCCGACTTGCCACACCGCCTACGCGCCCTTTACGCCCTGTCATTCCGAGCAACGCTAGCCCCCTCCGTCTTACCGCGGCTGCTTGCACGACATTAGC
+
CCCC@FGGGGGGGGGGGGFGGGGGGGCEG<FGGGGGGGGGFGGFGGGFGGGFE:@FGGEGGGF9<FDDFGGGGGGGEGGGGGGEGGGDFGGGGGGD8FEFF9FDFFFFGGG@<FFGGGGCGGGCF=CGDDFDFFCGEECGDECFDEGFD7C68CF68DCCFCDF3@B,@>EGGG6,,,2:>DFGG97<1D:>>/B:C1,=F+<1:5C=5DDDGC@7C73C5DC:7C3>:C;*170*.7)****0*+</<EGB37<4CF<:)7?5CEE5*838)*8+3(.2(30(-4.*)0,253())1))(
@M03506:14:000000000-AKVR1:1:1101:20021:6255 2:N:0:38
GGACTACCAGGGTTTCTAATCCTGTTTGCTCCCCACGCTTTCGCGCCTCAGTGTCAGTTACAGACCAGAAAGTCGCCTTCGCCACTGGTGTTCCTCCATATCTCTACGCATTTCACCGCTACACATGGAATTCCACTTTCCTCTTCTGCACTCAAGTCTCCCAGTTTCCAATGACCCTCCACGGTTGAGCCGTGGGCTTTCACATCAGACTTAAGAGACCACCTGCGCGCGCTTTCCGCCCCATATTTCCGGATAACGCTTGCCACCTACGTCTTACCGCCGCTGCTGGCACGTAGTTAGC
+
CCCCCGGG-EFGGGGGGGGGGGGGGGGGGGGGGGGGGGGGGGGGGGGGGDEFGGGGGGGGGGGGGGGFGGGGGGGGGGDG<FGEFFGGFGFEFGFGGGGGGGGGGGGCGGGGFGDGG7CCFGGGFFE:=FFCAFFGDFFFF;=FGGGGGDGGG?E9>E,EFDEG==FFEDD9DCGGF?F8?E>>D+=,@DEC8@+@FGGCC+EF7CAF6>9E,=DC4C9CFGDC*3@85?4C<:F+4*8CE*9*5+13+>*)05CC713*<)7**+1.+9*0858<24)/(49913?407()..(10/)-.
@M03506:14:000000000-AKVR1:1:1101:9415:6259 2:N:0:38
GGACTACTGGGGTTTCTAATCCCGTTTGCTCCCCTGGCTTTCGCTCCTCAGCGTCAGTGTTGGTCCAGGATGTCGCCTTCGCCGCCGGTGTTCCTCCAGATATCTACGCATTTCACCGCTACACCTGCAATTCCACTGACCTCTCTCGCACTCGAGCACGGCAGTTTTGAAAGCAGCCCCTGGGTTAAGCCCAGAGCTTTCACTTCCAACTTACCGCCCCACCTACCAACCCCTTACGCCCCGTAATTCCCAGCCACCCTGGCCCCCTCCGCTTTACCCCGCCGCCCTGCCCGTCAGTTGC
+
CCCCCGGGGGGGGGGGGGGGGGGGGGGGGGGGGGGFFGGGGGGGGGGGG<FGGGGGGGGGGGGGGGGGGFGGGGGGGGGGGGGGGGDGGGGGGGGGGCFDEFGGGGGGFFFGGGGGGGG>FGGGGGGGFGGGGGGGFFAFFDC9D9FEGC88DF?8EGFC8C+@DEGGGGFGCFGGGGDGGGGGGEFFFFFGCD>F,<8:A8E,><C7CFG?,:CCC)5CC5D6FG)/+/==*>>*,*0::*9/)*1*30+/955>9(//))5DCEC)/./))**+<))2-,-((((0,..()4(/)9)..
@M03506:14:000000000-AKVR1:1:1101:6393:6260 2:N:0:38
GGACTACCCGGGTTTCTAATCCTGTTTGCTCCCCTAGCTTTCGCGCCTCAGCGTCAGTTGTGGTCCAGTGCGCCGCTTTCGCCACAGGTGTTCCTCCCGATATCTACGCATTTCACCGCTACACCGGGAATTCCACGCACCTCTCCCACACTCCAGCACGGCAGTTTCGCCTGCAGGCTCTAGGTTAAGCCTAGAGGTTTCACAGGTGACTTACCGCACCGCCTACGCGCCCTTTACGCCCCATAATTCCGAACACCGCTCCCCCCCCCCGTATTACCGCGGCTACTCGCCCTCAGTTAGC
+
CCCCCGGGGGGGGGGGGGGGGGGGGGGGGGGGGGGGGGGGGGGGDGGDGGGGGGGGGGGGGGGGGGGGGCFGGGGGGGGGGGGGGGGGGGGGGGGGGGGGGGGGGGGGGGGGGGGGGGGGEGGGGDGGGGFFGG9<FGDGGGG,@DGGGEGGFFC6EGGGGGEGGGGFCEE:CF:DFG,,,,=EFF7CEFGFGCG,<=A7CFGGG5:CGGFF7>F*C).=DDG55*)0290:5?9*6*7::**20+<8FGC:)5C*96D*.)8C):=B5>)739+<E>)/(,,((())-7(,0(4*094))
@M03506:14:000000000-AKVR1:1:1101:9181:6260 2:N:0:38
GGACTACTCGGGTTTCTAATCCTGTTTGCTCCCCACGCTTTCGCGCCTCAGCGTCAGTAATGGACCAGGTTGCCGCCTTCGCCACCGGTGTTCTTCCCAATATCTACGAATTTCACCTCTACACTGGGAATTCCACAACCCTCTTCCACACTCAAGTCTGGATGTATTAAGCGCAGTCCCCAGGTTGAGCCCAGGCATTTCACGCCTAACTGTCCAAACCGCCTACGCGCCCTTTACGCCCAGTCATTCCTAGCAACGCTAGCCCCCTCCGTATCACCGCCTCTGCTGCCCCGAAGTTACC
+
CCCCCGGFGGGGFGEGFGGGGGGGGGGGGGGGGGGGGGEGGGGDFGGGGFGGGGGGGGGGGGGGGG@E>FGGGGGGGGGGFEGGGFGGFFFGGGGFGGGDFGGGGGGGGFGGGGGGGGGGDGCG<<EDFFD<FFGGGGGGGGGGGGFEFGGGGFFFDFGGEF>=,=FGFGF,8C8@@EFGGFGFGGGGGGGG5D8*DF7EF7DEE76C,;+=CFGCC+)5?<9C*;8>=D:C7AA7728E***;0+<*<7+**0:770C*75;5C5?)17)755*:@()2((-,2<)))0(-5(()09<))
@M03506:14:000000000-AKVR1:1:1101:14941:6266 2:N:0:38
GGACTACTAGGGTTTCTAATCCCGTTTGCTCCCCTGGCTTTCGCTCCTCAGCGTCAGTGTTGGTCCAGGATGCCGCCTTCGCCACCGGTGTTCCTCCAGATATCTACGCATTTCACCGCTACACCTGGAATTCCGCATCCCTCTCCCAATCTCAAGCCATTCAGTATCAGACGCAGTTCCTCGGTTAATCCGAGGGATTTCACGGCTGACTTATTTGGCCGCCTCCCTCCCCTTTCCGCCCCGCAATTACCAACTACTCTTGCCCCCCCCTCATCTCCCCCGCTCCTGGGTCGGACTTGCC
+
CCCCCFGFFCGGGG@FGGFFFGGGGGGGGGGGGGGD?FFGGGDGGGGGFFGGD@FGFECCF8EFCF@FGFFCGGGGGCFGGGGCCFDCFEGGGGGGGBC,E<FF,,CFE7CFGF,EFGC++4CEF@FC8:,ADAFG+4@EGCF8DEF?8=8@9,,,,63@,6@,=C;>==>FCEB4A,ED;<4@@C>,,@=3*:>*47D4<2>D**4*,;:C77,5B7)<)19C*1))*1.*2))2)/.;8=))/1A/+3+*))***)03*1007/*75)1.02+++.)*,(((((()(0(.)((/)0))(
@M03506:14:000000000-AKVR1:1:1101:22149:6319 2:N:0:38
GGACTACCAGGGTATCTAATCCCGTTCGCTCCCCTGGCTTTCGCGCATCAGCGTCAGTGTCGGCCCAGCAACCCGCCTTCGCCGCAGGTGTTCCTCTCGATATCTACGCATTTCACCGCTACACCGAGAATTCCAGTTCCCCCTTCCGCACTCTAGTCGCACAGTATCAGTTGACCTTTCCGAGTTAAGCCCGGAGATTTCACAACTGACTTTTGCTGCACGCCTACGCGCGCTTTACGCCCGGTAATTCCGAACAACGCTAGCTCCCTCCTTATTACCCCGGCTGCTCCCACGGCGCTAC
+
CCCCCGGG9FGGGGGGGGGGGGGGGGGGGGGGGGGGGGGGGGGGGGGGGFGGGGGGGGEGF@FGEGGGGGGGGGGGGGGGGGGGG>FFFGEEFGFGFGG8FGFGGDFDGG:FGGGGGGG=BGEGG=3CGDA<AFFGGD,@>BE=EGGDE8EE?7,>DE>C*@*@;,>FFGDG?,?FGCGG9C7*111<;CFFE*18/:FGG+9+<=6<+22+++>CD+*+2*:EGCFFGD>EG>>5):0*:C)/1C*9CG7)))))24)>5))2*9+028C)**<9<AF+4-,4(((9))((0(4)))(((
@M03506:14:000000000-AKVR1:1:1101:7311:6357 2:N:0:38
GGACTACCGGGGTTTCTAATCCTGTTTGCTCCCCTAGCTTTCGCGCCTCAGCGTCAGTACCTGTCCAGGTAGCCGCCTTCGCCACCGGTGTTCCTCCTGATATCTGCGCATTTCACCGCTACACCAGGAATTCCGTGGTCCCCTACCGGACTCTAGCCATGGCAGTATCGAGTGGCCGCTCCAGGTTGAGCCTGAAGCTTTCACACCCGACTTGCCAAGCCGCCTACGAGCCCTTTACGCCCAAGGACTCCGGACAACGCTCGCCCCCTACGTATTACCGCGGTCGCTGGCCTGCAGCTTG
+
CCCCCGGGGGGGGGGGGGGGGGGGGGGGGGGGGGGGGGGGGGEGEGGGGGGGGGGGGGGGGGGGGGGGGGGGGGGGGGGGGGGGGGGGFGFGGGGGGGGGFFGGGGGGGGDCDGGGGGGGGGGGGGGG7FG<EFFGDEDFGGGDFEGGG@8EGCFACGGGFFGGG6EFFEDF6D>>CGG*>*,>D,<>6DFC8=,<:88CFGGGFDGGCDDGC7<C708:>5DE<DF>7C7*9)77)008::D****)3;C;>@D)/,):;B>3);C>*./.77:0+5B513(--,1),76(*-(20)(-,
@M03506:14:000000000-AKVR1:1:1101:21221:6368 2:N:0:38
GGACTACAGGGGTATCTAATCCTGTTTGCTCCCCACGCTTTCGCGCCTCAGCGTCGGATCCGGCCCAGCCGGCCGCCTTCGCCACGGGTGTTCTTGCAGATCTCTACGCATTCCACCGCCACACCTGCAATTCCACCGGCCTCTACCGGTCCCCAGAGCCACAGTATCGGAAGCAGCGCCCGCGTTGAGCACTGACAGTTCACTCCCGACTTACCGGATCCGCCTGCTCGCGCTTTACGCCCAGTAATTCCGCACAACGACCGCCCCCCCTTGCTTACCGCGCCCTCTGGCACAGCGTTAG
+
<CCCCGGGGGGGGGGGGGGGGGGGGGGGGGGGGGGGGGGGGGGGEGGEEFGGGGGGGGGGGEGGGGEFFGGCEGGGGDGGGGGGEFG>+@F7FGGFF,,,AFEFDGGGG7CEFGCFFGG7BFAFGC@GD=DFFD;FEF+FEEF7;;935@CE8FF*,4>D,,2:5,6B**BB:8,?6*781*1:**3=?BE7+5+C6+0+37C9+:A*:77*+0+/7)7*9/3:DC>)<7)/1))*6:)5CC<F>C:*+0A@>)9)9:C*)))/)*2)85)0)*+++)071(((,,2)50)(78(*7>:((
@M03506:14:000000000-AKVR1:1:1101:10214:6421 2:N:0:38
GGACTACTCGGGTTTCTAATCCCGTTTGCTCCCCTGGCCTTCGTGCCTCAGTGTCAGGAACTGTCCAGAGACCCGCCTTCGCCACTGGTCTTCCTCATGATCTCTACGCATTTCACTGCTACACCATGAATTCCAGTCTCCTCTCCAGTCCTCAAGCACCGCAGTATCGAATGCAGTTTCGAGGTTAAGCCTCGAAATTTCCCACCCGACTTACAGCCCCACCTACGCACCCTTGACGCCCAATGAACCCGAACAACGCTTGAGACCCCTGTATTACCGCGGCCGCTGGCCCAGGGTTTCC
+
CCCCCGGGGGGGFFFGGGGGGGGGGGGGGFGGGGGGGGGGGGGGGGGGG@GGGGGFGFGGGGGGGGGGGGGGGGGGGGDGGGGGGGGGGGGGGGGGGGGGGGGGGGGGGGGGGGGGGGGFGGGGGFFGGGGGGGGGGGDGGGGGFFFCGGGFEGGGGFCGGGDEGCFGGCGGGGGGFGFC6@@>EGGGGF8,3+6:;EEFG+,,:CC5*;>D7>A@**3;C*/4*;*9*9:E<6)*79)?8*2>4C++248>5>DFG>D5755*9CFFC)798C797))/,(3(401595(-02(*87())
@M03506:14:000000000-AKVR1:1:1101:7631:6480 2:N:0:38
GGACTACCAGGGTATCTAATCCTGTTTGCTCCCCACGCTTTCGCACCTCAGCGTCAGTACCGGGCCAGTGAGCCGCCTTCGCCACCGGTGTTCTTGCGAATATCTACGAATTTCACCTCTACACTCGCAGTTCCACTCACCTCTCCCGGACTCGAGATCCTCAGTATCGAAGGCAGTTCTGGAGTTGAGCTCCAGGATTTCACCCCCGACTTAAGGATCCGCCTACGTGCGCTTTACGCCCAGTGATTCCGACCAACGCTCGCCCCCTTCGTATTACCGCGGCTGCTGGCACGACGTTATC
+
CCCCCGGGGGGGGGGGGGGGGGGGGGGGGGGGGGGGGGGGGGGGGGGGGFGGGGGGGGGGGGEGGGGGGGFGGGGGGGGGGGGDGGGGGGGGGGGGGGGGGGGGGGGGDGGGGGGGGFGFFGCGAGBF=FCFGGGG9D:FFEDDEGGGG7EEGGGDGGFG9EFGGGGGDGGGGGDEFFCC;<,:DFE,<DGFDDFGDFGGGCCGFEGGCDCD775<C6;6<5DEGG>50505CBFGDC@EG5F*0:F=CF?5)))/18DC.7>>DGEECFF))*<++)):92>,1:))45(55((95.((.
@M03506:14:000000000-AKVR1:1:1101:20659:6482 2:N:0:38
GGACTTCCGGGGTATCTAATCCTGTTTGCTCCCCACGCTGTCGCGCCTCAGTGTCAGCTACTGCCCAGCAGGCCGCCTTCGCCACCGGTGTTCTTCCGGATCTCTACGCATTCCACCGCTACACCCGGAACTCCGCCTGCCTCTACAGTGCTCAAGCAAAACAGTTCGCACGGCCGACCCGTGGCTGAGCCCCAGGCTTTCACCGCACGCTTGTGCCGCCACCTCCCCGCCACTTACCCCCCATGATCCCGGACCACCCCCGCCCCCTCCCTTATTACTCGGCCGCTGTCACGGAGTTAGG
+
CC<CC9C<CFGGFG8CCEDGGGFDFFG@EFFGGEEGGGG@FF<F:FCGG@<F<<CFFG,CFGDFEGGFFE@7F@FFFDCFCEGCFCEG:7FEFA<FFC@CFGGGGC9+@=+B,CBFF=F=CGGGAC@F@F+AFDEEGED=,>D@,EE6@DGGFGF994,,,4BE;DFD5*@:*4B*9:EG*=7**3***>8B:AEGG**2>7AE****/7***0+<>C:=3C50*9.0:C;**0**.*0/:5D<*++*0**)53)9*(**0)7))1:)/0*)/*+++-*0(,4(,((0(064)((1))).(
@M03506:14:000000000-AKVR1:1:1101:26401:6488 2:N:0:38
GGACTACTCGGGTATCTAATCCTGTTTGCTCCCCACGCTTCCGCGCCCCATCGGCAGTACCGTCCCAGCGAGCTGCCTGCGCAATTGTTGTTCCTCCCGATTTCTGCGCATTTCACCGCTTCACCGGGAATTCCACCCGCCTCTTCCGGCGTATAGCCCGACTGCATCGTCCGGCTTTCCAGGGTTGAGCCCTGTACCTTCATAGCCGTCCTCTCCGCCCGCATACGCGCTCTGTATCCCCCATAATACCGCACCACGCCTGCCGCCGCCTGCGTGCACACGCTGCGCGCCGGTACTCTAG
+
-6C<,66EF767;F8--<EEAAEFGFC,,CE@6,C@+88C,,8B8F++8B,;:,6@@F,6@,6B@,,,6+6+=>EFFF,,>+4+,:,,<,4BEFFGACF7F+:?A,C@@F7+,55:BBE=48,C<3>+8@,AB,83,8++8BEGGF;8C+*4**,,,56*1C**,>,,4/=*4:C*::C9?>6:0*/+>B8*?C++1+5+>7+33<3*/))9<0**1*)*1))**2)7CD):**0:4**32/)9*0+*3+*))))2*,7:5))*)**)*0*)))***-*+(-,(,(-)-)-()((***.))
@M03506:14:000000000-AKVR1:1:1101:14241:6528 2:N:0:38
GGACTACAAGGGTATCTAATCCTGTTCGCTCCCCACGCTTTCGCGTCTCAGCGTCAGTACCGTCCCAGAGAGCCGCCTTCGCCACGGGTGTTCTTCCTGATATCTGCGCATTTCACCGCTACACCAGGAATTCCACTCTCCTCTTCCGGTCTCTAGCCTTACGGTCTCCACCGACCGCTCGCGGTTGAGCCTCGAGTTTTCAGAGCGGACCTGTAAAACCGCCTACACCCTCTTTACGACCAACAATTCTGGACACCCCCTCCCCCTCCACCCTTACCGCCTCTCCCGTCCCGTCACTACC
+
@C?CC<EFGFFDFGGAEGGGFEFCGCEEGGFEGGC@@FGGGGGGGGGGGGGGEF@FGGFFF@6@FFA@FGECEFDDGGGF,=F:=:B=F:FC,BAGEGFFAFGGG,EF:@=FGFEEFFGFGGGFG+48A,DFG,FFD,,AFFGGAFG>E+@C,EDFGG9,,AFCD+B;<,@>*:C*@E*1>*C>=ECEFGGF**18<EGGG+++0:/*75DD62+3*:*:57C5*2)0*1)*****.*)*2*/7*1+*+++**)2**(1/.))171*)*)*))**+3,):(-83(.(08)4()((*)16,(
@M03506:14:000000000-AKVR1:1:1101:18525:6536 2:N:0:38
GGACTACTGGGGTTTCTAATCCCGTTCGCTCCCCTGGCTTTCGCGCCCCAGCGTCAGTAGAGGTCCAGCAGACCGCTTTCGCCACCGGCGTTCCTTCCGATACCAACGCATTTCACCGCTCCACCGGAAGTTCCCTCTGCCCCTGCCTCCCTCGAGCGTGCCCGTATCGGCGGCCCTTCTCCGGTTGACCCCACCGCTTCCACCCCCGACCGGACCCGCCCCCACCCCGCCCCTTAAGCCCACTGCTTCCCAATAAGCTCGCCCCGCGCCCCCTCCCCCGCGACGCCGCCCTCGCCTTTAC
+
688CCGFFGFGG@:BFEFGGFFGGGGF@F@FGGGG8@E,ECG;CF+F6@FCFC@BEGG9@FAFFGDFDDF8EFF@GCCFDGFGGDG7+@+:FFG95?F@BFG7F9AFCCGE:CE?DF+@+>+,AA+=>F+@,,C,>BF:DDF>>:D,3>DE6D*@*@81;*=,;;C,=*:*4*8:CFB*5B@55*:86+32*/*;/::**+*38AEGC*7))*)***).7)7C*)/07*9BG3>F*60=3***2*++*3:0*))*:*)*+).)/)2*)*0)05)/;C(.*(1((.(()(),()(())))).
@M03506:14:000000000-AKVR1:1:1101:21130:6550 2:N:0:38
GGACTACTCGGGTTTCTAATACTGCTGCCTCCCGTAGGAGTTCGAGATCGGAAGAGCGTCGTGTAGGGAAAGAGTGTTATTATCTGTGTAGATCTCGGTGGTCGCCGTATCATTAAAAAAAAAATAATAACTTAGGATTAGGCTCAGGTGTATCGAAGAATAGTCATAGATTGAAATAGCCTCGAGAAACTCGAAGTGATCTGTTGCGTTACGTCTGTAGCTGAACGACATCATATCGTTGTAGTACTAACAACTACGGCTGTGCGTCACACGTCAGTCCTGTCGCAGTTGTCACATGGAC
+
CCCCCGGGGGGGGGGGGGGGGGGGGGGGGGGGGGFGGGGGGGGGGGGGGGGGGGGGGGCFGEGFGGGGFGGGFGFGFGGGGG9CFFGFFFGFFC9?FGEC@FEFCFGF@@F<C,,5@,=FEG4@6:,:5,,:,5,8,,,,,3,,6,,33,8,6,++,3+,,6,,,,,,,7,7,5,,2,,,,,,+**,*,,3,*5,**,,,,2,252=1*;***24,*++,41+,**))*).+211:3*)/**1+3++1+++)*0*2*(**0))*2**)*)0))2*/*)*+)).)((,),1))/))***())
@M03506:14:000000000-AKVR1:1:1101:25070:6595 2:N:0:38
GGACTACCAGGGTTTCTAATCCTGTTTGCTCCCCTAGCTTTCGCGCCTCAGCGTCAGTTGTGGTCCAGTGCGCCGCTTTCGCCACAGGTGTTCCTCCCGATATCTACGCATTTCACCGCTACACCGGGAATTCCACGCACCTCTCCCACACCCAAGCACGGCAGTTTCGCCTGCAGGCTCCGAGTTAAGCCCGGAGATTTCACAGGTGACTTCCCGCACCGCCTCTGCGCCCCTCACGCCCAACACTTCCGAACAACGCTTCCCCCACCTGCCTTCCCCCCGCTGCTGGCACCAAGTCCGC
+
A@CCCGFFEFGGCFEGGGGFGGCAF9F8FFCGGGG<FGGGGGEG7@F@FG<FGGEE:E9<FBFFFGFGGGGGDGEGFEFEGDGGGCCDEFCFG9@FFGGGGEFGFCFFG@=CGGDEF@EG+:FECF:F7CFFGGAFEGGGF,D9@,@8888+BEECF6C+BE5:,@;>*@8*1,,2,>1<1*9*=:?:;FGFGE5*/7+4A+++0;9CEC+++*5;D<5C)79***09*))*)../(1785***1:+1<<*)05CD*,)*)))*2?*5;)0))2+2*()*-,20(())(0()),.1/*)-(
@M03506:14:000000000-AKVR1:1:1101:12045:6609 2:N:0:38
GGACTACCCGGGTTTCTAATCCTGTTTGCTCCCCACGCTTTCGCGCCTCAGCGTCAATTCCAGGCCAGATGGCCGCCTTCGCCACTGGTGTTCTTCCCAATATCTACGAATTTCACCTCTACACTGGGGATTCCGCCATCCTCTCCTGGATTCAAGCGCAACAGTATCAAGCGCAATTCCCGGGTTGAGCCCGGGGCTTTCACGCCTGACTTATTGCACCGCCTCCGCGCCCTTTACGCCCAGTAAATCCGAACAACGCTAGCCCCCTTCGTATTCCCTCGGCTGCTGGCGCGAGCTTAGC
+
CCCCCGGGGGGGCFGGGGGGGGGGGGGGGGGGGGGGGGGGGGGGGGGGGGGGGGGGGGGGGGGGGGGGGGGGGGGGGGGGGGGGGGGGGGGGGGGGGGCFGGGGGGGGGGGDGGGGGGGGGGGGGGGGGGGGGGGGGGDGGGGGGGGGGFFGGGGGGGGGGGGGGFGDFFGGGGGGGGGGGGEGGDGGGGGGGCCECEGCA8CGGGCGFDCFC>CCC7FCCDDG3CDBGD>GG4:C698E8*7*:7+*<+85:B5<53)*7)47DE1)*7*009++<<@7(,829B0)4>(-7(().)).)
@M03506:14:000000000-AKVR1:1:1101:17085:6636 2:N:0:38
GGACTACTCGGGTTTCTAATCCCGTTTGCTCCCCACGCTTTCGCGCCTCAGCGTCAGGAATTGCCCAGAGACCCGCCTTCGCCACCGGTGTTCCCCCCGATCTCTACACATTTCACCGCTACACCCGGAATTCCCGTCTCCTCTCCAACCCTCAAGAACAGCCGTATCGAACGACGTTCTTCGGTTGAGCCGCAGGATTTCACGTCCGACTTGCCATCCCCCCTACGCCCCCTTTCCCCCCCGTAATTCCTACCACCCCTCGCCCCCTCCCTCTTTCCGCGCTCGTCGTCCCCGCGTCGGC
+
6BCCCE@9E@EGFEGD@@EFDGGGFGG7FF@FFG<CFE;CF9,,+8F,@;<C:C@,@F,9EFDFCFF,::CEFG+@FCGG,?F,:FE7++BFFG9,@F@:+@,CA,B,BE,CE,,CB7>+++,AD++8@BFG9C,83@,@FCGA,>,6@EEFF,@7@,@,7:**3*,7*1,,*4>**=6*,5*=/=?+<?E7**3**33=FD?**2>55C)7:FC:0*):>575*1.7*7:5).67-9F8C*)*1*2=?F+**)*01()/)))1*:?.C)*7F47+3-.:1((-(((.-71,)2()0)(-(
@M03506:14:000000000-AKVR1:1:1101:6859:6651 2:N:0:38
GGACTACCGGGGTTTCTAATCCTGTTTGCTCCCCTAGCTTTCGTGCATCAGCGTCAGTTATGGTCCAGTGAGCCGCTTTCGCCACAGGTGTTCCTCCTGATATCTACGCATTTCACCGCTACACCAGGAATTCCACTCACCTCTCCCATACTCAAGCCCGGCAGTTTCTCATGCAGTCTATGCGTTGAGCCCATAGATTTCACATAAGACTTCCCAAACCGCCTACGCCCCCTTTACGCCCAATAATTCCCAACAAACCCCGCCCCCCCCGTACTCCCGCGGCTGCTGGCACGTATTAAGC
+
CCCCCGGGGGGG@FGGGGGGG9FGGGGGGDGGGGGGGGGGGGGFDCFGGGFGGFFGGGGGGGGGGG9FGGGGGGGGDGGGGGGDCCFGDFG:FAFFGC<?<FGFGGGGGGGGGGD<FEGEGGDGGGD:C,BEFG,?<E,EFGGDCGCFEFGGGGFGGGGEEECE==FG8EFFFF?DGGGA;E2>8+++,@DFG?FGC,@@EFG:<C,,,*+5,*,,3/3**8)**8))*:5:);6+7*)=EEDC4C++=;+*;;***(/*)))/9CE3*.17)**+3(05(29191))().5.((*)*)).
@M03506:14:000000000-AKVR1:1:1101:17952:6746 2:N:0:38
GGACTACCCGGGTTTCTAATCCTGTTTGCTCCCCTGGCTTCCGCCCCTCAGCGTCAGTGTTGGTCCAGGCCGCCGCCTTCGCCACCGGCGTTCCTCCAGATATCTACGCATTTCACCGCTACACCTGGAATTCCGCGTCCCCCTCCCACACTCAAGCCATCCAGTATCAGACGCAGTTCCCCGGTTACGCCGAGGGATTTCACGTCTGACTCAGTTGGCCACCTACGAGCCCTTCCCGCCCAGTACTTCCGACCACCTCCTGCCCCCCCCGTATTCCTCCTCCTGCCGCCCGCGTTTTACC
+
CCCCCCFGGGGGGGGFGC,FGGGFFGDFGFGGGEE@CFGFFGEG,C@,C<CEF@FCFFAFFFEFFFGCF,B@FGGGGGGFFGGEGGGD+@>FFFGGG?A,5:FFG9EGG:FEGG9EG7C7>C,AFG8DC,7ABEDF@==C+,@@:>CB,4B,:,@,7D69DG8D<C,D7:C71***4=,;C8*14B8+*;:8*3**=6@6@7CE8E757CG*<6<:27<+277:*9>7*1</*0)*(*7E***2*<C8EF57)<5*1(/20/)2/A858@5))*++<)*2((,(..()()((.(-))))-)
@M03506:14:000000000-AKVR1:1:1101:5377:6748 2:N:0:38
GGACTACCGGGGTTTCTAATCCTGTTTGCTCCCCACGCTTTCGCACCTCAGCGTCAATATGTGTCCAGTAAGTCGCCTTCGCCACTGGTGTTCTTCCGAATATCTACGAATTTCACCTCTACACTCGGAATTCCACTTACCTCTCCACAATTCTAGCGATGCAGTCTTAAAGGCAATTCCGGAGTTGAGCCCCGGGCTTTCACCTCTAACTTACAAAGCCGCCTACGTGCGCCTTACGCCCAGTAATTCCGAACCACGCCAGCCCCCTCCGTATTACCGCGGCCGCCGCCCCGTATGTATC
+
CCCCCGGGGGGGGGGGGGGGGFFGGGGFGFGGGGGGGGDGGGGGGGGFGGGGGGGGCGFGGGGGFGAFDGGGGGCFGGGFGGGGGGGGGGFEGGFFGGGGDFGGGGGFGCGFFGGGGGFGGFGGEADGGEFFGGGGFGGGGGGGGGG8BGGFFFG9D>>DC>EFCDFGCGCFC8=EG9F8@E>E>DF7@FGDEGG5?CEFGGGG9CCEEGGGGG9FFCFFD4CCGFAF75)**.8*69:=8:5*+<A4EF80).)9*,)/7)8F9EG>85))00+<:47E09;(,(()()(-7(4*.16))
@M03506:14:000000000-AKVR1:1:1101:7321:6751 2:N:0:38
GGACTACTGGGGTATCTAATCCCGTTTGCTCCCCTAGCTTTCGCGCCTCAGCGTCAGTTGTGGTCCAGTGCGCCGCTTTCGCCACAGGTGTTCCTCCCGATATCTACGCATTTCACCGCTACACCGGGAATTCCACGCACCTCTCCCACACTCAAGCACGGCAGTTTCGCCTGCAGGCTCCGAGTTAAGCCCGGAGATTTCACAGGTGACTTACCGCACCGCCCACGCGCCCTTTACGCCCCATCATTCCGAACAACTCTTGCCCCCCTCTTCTTACCGCCTCTCCCGTCACCGAGTTAGC
+
C<@B<@FGGGGGGGFGG9FGGFGGGGFGGG,CFGGGGGGGGGGGDF:FGGGCFGEGEEG9F7FFCF@@,FCECGDF8CFE,,8,,CF<FGGCFGFA<CC@FDEF9FBFEFEEGGGGGD>FD:9EF+@=FGGGGC;AC77BF@FGFGE=F+@=:F699,3339>*37B,*:BFFF6,=E,=>*;C8CF@FG,=4:*:C:@AF+<CC52+?F71AFF=3955)CD/*9<3:)8=3)676C)?E=<**3+6C<+0)7)*/)*+/0**75C>87*1*2++<()/((-,(.()(0(,*(-).))-.
@M03506:14:000000000-AKVR1:1:1101:16451:6779 2:N:0:38
GGACTACCGGGGTTTCTAATCCTGTTTGCTCCCCACGCTTTCGCACCTCAGCGTCAATACCAGTCCAGTGAGCCGCCTTCGCCACTGGTGTTCTTCCGAATATCTACGAATTTCACCTCTACACTCGGAATTCCACTCACCTCTCCCGTGTTCAAGCGATGCAGTCTTAAAGGCTATTCCGGGGTTGAGCCCCGGGCTTTCACCTCTAACTTACAAAGCCGCCTACGTGCGCTTTACGCCCAGCAATTCCGGCAAACGCTCGCACCCGACGTATTACCGCGGCTGCTGCCACGTATTTAGC
+
CCCCCFGGGGGGEGGGGGGGGGGGGGGGGGGGGGGGGGGGGGGGGGGGGFDGGGGGGGFGGGGGFGGGGGGGGGGGGG@GGGGCECAFGGFGGFGGGG=CF7FFGGGFE8FDFGGGGFFGGFGGEGGGGGFGGFGGFGFGGFF9DFGDGG>DDFCEFECEGGGC=@;FADD9FF66EF7ED+@CG58,3DF788CEGG=C9:CC9CF7BGGFCFE76*86CDCCG<5A67558A57)77CE51*9*09?C6>))90><<5D5;5DEE)*0)73:F+C<EEB90,1(,/).),)4(*)*..)
@M03506:14:000000000-AKVR1:1:1101:20094:6784 2:N:0:38
GGACTACTGGGGTATCTAATCCCGTTTGCTCCCCTGACCTTCGTGCCTCAGCGTCAGGAACTGTCCAGAGACCCGCCTTCGCCACTGGTCTTCCTTACGATATCTACGCATTTCCCCGCTACACCGTAAATTCCAGTCTCCTCTCCAGTCCTCAACCACGGCAGTAGCGAATGCAGTTTCGGAGTTAAGCTCCGACATTTCACACCCGCCTTCGCGCCCCACCGACACCCCCTTTACGCCCACTGAATCCGAACAACGCTTGCGACCTCTGGATTCCCGCGGCGTCGGGCACCGAGGTGGG
+
C8CBCEAE9EFGGC@EFFFC,6<FEFF@E,E8,BFGFFFECEFFC7,CFCF@FCECE?,,C<@CEEGGFD8CCFGGG7FFDCC7@F<?6B@E?AA<<BCF7ECFG9F,@7,?@E,C=FG+CECFECF+4AA@B?E<,CECF,8C8D,@ECGECF,,@+@>+666DD,@+++@F7,3,3,,3++5*,7,5=CC,*3*:*2,;+;;:****/29,:;*))2*8<**1/))//0:)8)*-*5?5C5**+0*++*0)0/*7151).)9CE=>F4*)**<++)0>((4((-()(0(,.3,)00(((
@M03506:14:000000000-AKVR1:1:1101:22044:6790 2:N:0:38
CCTGCATCGGTCTCTGACGACCGCCGCTACATGCTATAATTAATGCTCCTTGCAGACTTCCTTCACTCCTCTCGTCTTCGTACGCTCATGGCTCCCGTTACTGTCCTGTGCTGCCTTCGTGTTCGTGTGTGTTTTCCTTCACCAAGCACCGCTAGTTCACTTGGCCTCTCTCCACACTGTCCCCCTCAATATCCTCGAAGAACACCATCATGACCTACTCCCCGATCGCCGTTCCACCTCCCACCTTCTTGTCTGTCATATCTCGCCCACCTCCCCCATCCCTTTCTCCGCTCTTCCCATC
+
-6@@B,,----6,-=---8,+@+6++866+,<,C,,,<,,C,,<,,<66<,,F,6,,,6,99<,,,9CC6,,,,9,,9,,,6:++,8+<9,C<@,,+,,8,9,:,:,,9,<C,5,,:C+,9B,,++:,99,:,=A,8,,9,,,8,66,,8+8+++6,,,,7,,,,3,66,,7,,@@4,23,,,63+4,,,335,,3**,***4,,4*,,*+5,3<,**1,****/2))2*.*/))2)2)****2**+)+++1/**2:)*+1/020**)*0*)012*2()*3,,))).*))(()()*/0)).
@M03506:14:000000000-AKVR1:1:1101:20268:6793 2:N:0:38
GGACTACCGGGGTATCCAATCCTGTTTGCTCCCCACGCTTTCGTGCCTGAGCGTCAGTGTTGGCCCCGGGGGCTGCCTTCGCCATCGGTGTTCCTCCGTGTCCCTACGCATTTCACCGCTACACGCGGAATTCCACCCCCCTCTGCCACACTCCATCTCGCCAGTTTCCAATGCCATCCCAAGGTTACGCCCGTGTCTTTCCCATCCGACCCAACGAACCGCCTGCGCCCGCTTTACGCCCACTAACTCCTCATAACCCCTGCAACCTCCGTCCTCCCGCGGCTGCTGGCACGTCGTTACC
+
CCCC8<<FG@FG:-EA6C<,6CFAFFGCGGC8C;,@:6,BCE,6::F,,;,C++@@@FC,9@FFCD+6C77+@@:CGEF94=FE@F+8C++BEFGCF74+B,,A,,B:FCEGFF9F,6B3+8,@+@:=+85,,@EFFFEGGEC:,?:,?,B:DC,6BCF=CC**4,2?C7B,+0?+=+:*+5=*<9++/;*=8/**3+++3*+2+2*/*))/**2;**7C5/973*)7:C35978:)/.****22<+*<++)*9*:9(1:)).**3C?*757))2+*-):1((-(25/(0(...2)0.,,6
@M03506:14:000000000-AKVR1:1:1101:6466:6806 2:N:0:38
GGACTACAGGGGTTTCTAATCCCGTTTGCTCCCCTGGCTTTCGCTCCTCAGCGTCAGAATTGGTCCAGGATGCCGCCTTCGCCACCGGTGTTCCTCCAGATATCTACGCATTTCACCGCTACACCTGGAATTCCGCATCCCTCTCCCAACCTCAAGCCATCCAGTATCAGACGCACATCCCCGGTTAAGCCGAGGGATTTCCTGTCTGACTTAGTTGGCCGCCTACGAGCCCTTTACGCCAAGTAATTCCGAACCACCCTTGCCCCCCCCGTTTTACCGCCGCTGCGGCCACGTACTCTGC
+
@@CC8FGGGGGGCFECFGGFFGGG<FFEGGGFGGGFGFGGGGCF;CFFGF@FG@FEGGGGGFCCEC9EFGF@FGGGGECGD7FGEGGEFGGDGC,:FE@EEFB?FGGGGGEGGGGEFGD:CFFGFGGFEFF,C?E::=:EFFG>EGGG?EE8D8A,@@8EFGD,7,@9,73@8CC++74DGG5*CEE,,DF8B*:**,5=,1,1=44,,12+9:,32>A?53)>C000*:0:2A6*)1>8***20A<6?++.7./9*(**)7@CCG8):>D))**+05.2(-24((()-018D-2*)/)).
@M03506:14:000000000-AKVR1:1:1101:7588:6809 2:N:0:38
GGACTACTCGGGTTTCTAATCCCGTTCGCTACCCTAGCTTTCGCGTCTCAGCGTCAGAAAACGTCCAGGACCTCGCTTTCGCCACGGGCGTTCCTTCCGATCTCAACGCATTTCACCGCTCCACCGGAAGTTCCAGGTCCCCCTACGTCCCTCCAGACGGGGCGTTTCGGCGCCCGTTCCCCGGTTGAGCCGGGGGGTTTTAGCAACCGACGTCCCCATCCGCCCACACCCGCCTTAAGCCCACTGATTCCGAATAACGCTCGCCCGGTCCTTCTTACCGCGTCCGCTGGCACGCGTCTAC
+
C@CC8FGFGGGGFGGFGGDEEFGGGFFGGE,CFF?EGGG9EFEEGGGCFEEFG@FGGEGFGGG<FGGFGGFG,<FEGGGGGGGGGGDDGGGD=FF<FFC7CFCFGFGGGCFGGGGGGEGEGGGGGEFGCGG<FFFB8DBFGGEGGGGFF8C9D7DD3;5CCEGG=EEEEGGGGGGG*97FFG*1?E1++<@8E*/**1:**2*<+9C6/)1)/98;7*0A7<<*)*75E*.:3))9)*8EC**/*3+*000))5*9*.**0<B<<8C):))*/0<0+6)/4922(31)()-.*-())0(,)
@M03506:14:000000000-AKVR1:1:1101:13922:6847 2:N:0:38
GGACTACTCGGGTATCTAATCCGGATCGCTCCCCACGCTTTCGCGCATCAGCGTCAGCAAAGCTCCAGGCAACCGCCTTCGCCACTGGTGTTCCTCCCGATATCTACGCATTCCACCACTACACCGGGAATTCCATTGCCCCCTAGCTTGCTCCAGCCACACCGTATCCGCTGACCCCGCCCAGTTGAGCCGAGCCATTTCACAACGGACGTGCGTGACCGCCTACGCCCCCTTTACGCCCACTAAAACCGGGCCACGCTTGCACCCCACGGCTTCCCCGCGCTGCTGGACCGTAGTTGGC
+
CCCCCFGFGGGGGGGGGGGGGGDFGGGGGGCGGDFGGGCFGGGGGGGGGGGGGGGGGGGGGGGAFGGGGG8FFGEGGGGGFGGGEEFGGFEGCGGGGGGGGC@GCGGGGDFFEAFFG8<EEFFFFECCCGCEDFEF9,DFC8EEG8E9FFGFGGC8DFFC,@EEFD6CGCFEC5DG65:>EGD>F?<,>BFE:85*0=<4C79CFC*:7DC5*7:C/CFFCDC55FEF*)):7)):4358/A**0+<*3**)00)157<5)07*9C5)*7)0)/:*:0)*(-736>0:()(.0447;/),,
@M03506:14:000000000-AKVR1:1:1101:19671:6877 2:N:0:38
GGACTACTAGGGTTTCTAATCCCGTTTGCTACCCACGCTTTCGCGCCTCAGCGTCAGTACCGGTCCAGGGGGCCGCCTTCGCCACCGGTGTTCCTCCCAATATCTACGCATTTCACCGCTACACTGGGAATTCCACCCCCCTCTCCCGGACTCAAGCCTTGCAGTTTCTTCCGCACGTCCTCAGTTAAGCCGAGGGATTTCACGGAAGACACGCATGGCCGCCCACGCGCCCTTTCCGCCCAATAATTCCGAATAACCCTGGCCCCCCCTGCATTACCGCGGTCCCTGGCACAGCGTGAGC
+
CCCCCGGG-FFGFGGGGGGGGGGGGGGGGGGGGGGGGGGGGGFEGGGGGGGGGGGGGGGGGGGGGGGGGGDGGGGGGGGGGGGGGGGGGEGGGGGGGGGGGGGGCGGGGCFGFFFGGEGGEGGG?FFDGDFGGGFGFGGGGEGGGGGGE*CEGGGFCFFGGF??,<;;,DFFEE>CGFDGCC0?7<;F?9F7CE5CCFG9CCFFDDEE65>7*9:8<C@FGGC*9>DFEG5=/))*-*0;E7*97?CF+<8<)<C**(/*.05*1?C)*)/))*2<995C9-(,(())453<)4().)(42
@M03506:14:000000000-AKVR1:1:1101:5315:6882 2:N:0:38
GGACTACAAGGGTATCTAATCCGGTTCGCTCCCCTAGCTTTCGCGCCTCAGCGTCAGGAGTGGCCCAGCCATCCGCCTTCGCCACCGGCATTCCTAGCGATATCTGCGCATTTCACCGCTACACCGCTAGTTCTAATGGCCTCTACCATCCTCAAGCCAACGCAGTATCCGACCCAGTTCCACAGTTAAGCCATGGGATTTCCCTCCGGACTTACGTAGCCGCCTCAGCTCCCTTTACGCCCAGTGAATCCGGATAACGCGCGCCCCCCCCTTCTTACCCCGGCTGCTGGCACGTTGTTCC
+
CCCCCCGF-CFGGGGGGGG@9FGCEC7@FFF7EGGGCGAECGGEGGG7B,FFGGGEC,CCF@FFG7FGD,EC<F@FGGGGCFEEFECGG7CFGGGCEF@BE7FEGFGGGECCFFCE?+@F+@<FFCC++>EDDD9,FFFFGFDDEFD8>DDEFG,3@E6@GGG:EC9;ECE:C*>>CE2>D;C:>DFFGGGC>C<@FCFAF8,>,:5***)/3@EFFC;F77D=5//)6+977:F4)*78?EDGF+A*20<)5./**)//)0)9DEE)1)))07+<+69+((((-(493:((9((*)0,).
@M03506:14:000000000-AKVR1:1:1101:4263:6885 2:N:0:38
GGACTACAAGGGTTTCCTAATCCTGTTTGCTCCCCACGCTTTCGCACCTCAGTGTCAGTATCAGTCCAGGTGGTCGCCTTCGCCACTGGTGTTCCTTCCTATATCTACGCATTTCACCGCTACACAGGAAATTCCACCACCCTCTACCATACTCTAGCTTGTCAGTTTTGAATGCAGTTCCCAGGTTGAGCCCGGGGCTTTCACATCCAACTTAACAAACCACCTACGCGCGCTTTACGCCCCGTAATTCCGATTAACGCTTGCACCCTCTGTATTTCCGCGGCCGCCTGCCCAGCGTTAG
+
CCCCCGGGGGGGFGGGGGGGGGGGGGGGGGGGGGGGGGGGGGGGGGGGGGGGGGGGGGFGGGGGGGG<FGGGGGGGGG@FCFGGB@CBA:?F7AEECGGGGFF9FFGGGGGGGGGGFFGGD@FGG@EFCG?EFGGGGGGGGEFGGGGGDAC8DGAFFGGFF8DGFFF9D@>DGGGGC>8CDF9@FGF8DFCC8E>E67E;8@:EA;@,@*4C9D,2+;6?*/*1*?685)/*)))*)25=::))2**.0AA)5>/**)**)).569*015*)1:+3+.9*,,(((46),8:(),(*0822(
@M03506:14:000000000-AKVR1:1:1101:21383:6941 2:N:0:38
GGACTACAGGGGTATCTAATCCGGTTCGCTCCCCACGCTTTCGCGTCTCAGCGTCAGTTACAGGCCAGGAAGCCGCCTTCGCCACTGGTGTTCCTCCCGATATCTACGCATTTCACCGCTACACCTGGAATTCCGCTTCCCTCTCCTGCACTCTACCCAGGCCGGTTTGCACTGCAGTTTTCGTTTTGAGCCCGAAGATTTCACATCACACCTAACCAGCCGCCTCCACGCGCCTTACGCCCCGTCAATCTTGCTACCGCTTGCCCCTCCCGTCTTCCCTCGCCTGCCGGCCCGTAGTTAT
+
CCCCCGGGGGGGGGGGGAFGGGG7FGGGGGGGGGFGGGGGGGGGGGGD@,6FCGEGGFGGGFFGFGEFFCDFGGCFGDGGGGGEFFFCFGFEGGGGG7F7:+CFGFF7F:FFAF9EFGGD7FBFF@D8A85:EFFC@FFEFGGF=FG8FD@E8=E,,@D68?EG>8>@C7,,@@,,,,=DCE*,,6=A**4CFE*=**C=AC+>+1<9<7FD6C6FC05=3))/9*08C7)*)).1)9)58E))1*2)+0+*/**02()*.))17<F)*09751*@+)0+(((--(.)(),-71())0..)
@M03506:14:000000000-AKVR1:1:1101:8414:6967 2:N:0:38
GGACTACTGGGGTATCTAATCCTGTTCGCTCCCCACGCTTTCGCGCATCAGCGTCAGTACCGGTCCAGGGGGCCGCCTTCGCCACCGGTGTTCCTCCCAATATCTACGCATTTCACCGCTACACTGGGAATTCCACCCCCCTCTCCCGGACTCGAGCCTTGCAGTTTCTTCCGCACGTCCTCAGTTAAGCCGAGGGATTTCACGGAAGACACGCATGGCCGCCTACGCCCCCTTGCCGCCCAATAATTCCGCATAACACTGCCCCCCTCTGCTTTTCCCCGGCTGCTGGCCACGCATTAGC
+
CCCCCGGDGGGGGGGDGDFFGGGGGGGGGEGGGGGGGGGGGGGGGGGGGFFGGGGGGGGGGGGGGGGGFGEGGGGDGGGFCEGCGGGGECGGGGGGGGG8FEGFGGGGGG7FEGCFGGGECFFGFCDGFFGGGGGGGG7FGCECFDFCCEE5F*::CGFC6<??1<BFG?EGGG8B5:CCECCEFCC9++<CC*B58C6FF*<@C**:649F*98;*2)<5<>2*270*/8:C))*(/7=E*9**+</9@+)7BGDD4209*85C885E4***2+++.*2(4((,()0(04(04())))-(
@M03506:14:000000000-AKVR1:1:1101:20985:6978 2:N:0:38
GGACTACTCGGGTATCTAATCCTGTTTGCTCCCCACGCTTTCGAGCCTCAGCGTCAGATATGTTCCAGAGCGCCGCCTTCGCCACCGGCCTTCCTCCCGATCTCTACGCATCTCACCGCTACACCGGGAATTCCGCGCTCCTCTCCCATCCTCCAGCTCAGCAGTCCCCTCCGACTGGTCCAGGTTAAGCCTGGAGATTTCCACGGGGGCTTACCGAACCGCCCACGCCCCCGGGACCTCCAGTCAATCCGACCAACGCTTGCCACCTTGCGCTTCCCGCGGATGTTGGCCCCAACTCTGC
+
CCCCCFGGG;FDFGGG9FDEGGCFEFFFGGG@<C<FCFGGFGEGGDC8C@E<FCEDGFGGDFGGFFGA9CFBFF+:@:,CFGG77FE+>F,CEE,BAFF7+>A@D5F@B+C+AE<F8+:6@FFGDG7+++6A=BF:+:+8C,:,5DBEEFGFC,,@D8D6,@EGFG,@@,*>85:1*,5>BC6,,,,4><8,24,,,,,4<+++//*==))9+03*/))*))1*1*5<*/):)))1,*)3**22*<74<6*5).>*9(/*)))2*<C5+**))1C*3.0=(3((-()/(/),0((*)*)))
@M03506:14:000000000-AKVR1:1:1101:25480:6999 2:N:0:38
GGACTACCGGGGTATCTATGCCCGTTTGCTCCCCTGGCTTTCGCGCCTCACCGTCAGTATCGGCCCAGTAGCCCGCCTTCGCCTCAGGTGTTCCTCCCGATATCTACGCATTTCACCGCTACACCGGGAATTCCAGCTAACTCTTCCGTACTCTAGTCCTGCAGTATCAGCCGACCCTCCGGGGTTGAGCCCTCGGCCTTCACAGCTGACTTACAAGACCGCCTACGCGCCCTTTACGCCCACTCATGCCGAACCACGCTTGCCACCTACCGCATCACGCGGCTGCTGGCACGTATTTTAG
+
-ABCCFE<@F7F+FGGGG,,CC<CCFGCFGG8DCG,C,C8C,@;@@@,CC,,B6B@@@9CEGED:FCF@F<D<C:@FE=DFD,4B=EGGGGFEGDGFDC7>FCFE<F@F7CF,FE,<=C7CEDFEE=CCFG<;C;<8,=,8C>9,,@EFFG+@,@;EFCC,<>FFCC,,,:B5:C>78CCC**1?C?8@F?8,*=85*;?@8+5;5?+<*+1=7++28)25CD:7C>)1)75)0)*.7:C*:5***3*+</))))29()*8)3<7C5.36*)))2*+55:(-(-143)3)(,)(,*)*))(
@M03506:14:000000000-AKVR1:1:1101:23181:7015 2:N:0:38
GGACTACCCGGGTATCTAATCCTGTTTGCTACCCACGCTTTCGCTCCTCAGCGTCAGTACTGGCCCAGAACACTGCCTTCGCCATTGGTGTTCCTCCTGATATCTGCGCATTTCACCGCTACACCAGGAATTCCGTGTTCCCCTACCAGACTCAAGCCATAGCAGTATCGGATGGCGTCTCGGGGTTGAGCCCCGAGTTTTCACATCCGACCTACCAAGCCGCCTACGACCTCTTTACGCCCAATAAATCCGGACAACGCACCGACCCTACGTACTACCGCCGCTGCTTGCACGTCGGTGG
+
<CCCCGGGGGGGG>EFGGGFGGGGGGGGGGGGGGGGGGGGGGGG7FEFFFGGGGGGGGGGGGFGGGGGGCGGGGGGGGGGGGGGGGGDFGFGGGGGGGGGF<?FFFGEGGEGFGFGGGGCFGFGGEGGGGCFFGGAFGGFA9=@DCFFF@FGGGGGGGFGFFGGGGDCDE8@CGDFECG@FGGDEE>58DCFG*:=C*;:;DFF:,0,*:))42,=*2857)):5:A>*):/*291/::8EECC7+2*9<FB))))*(/:)))1)*:>6)7))**;+)0*-(40((())71)*(,*)07((
@M03506:14:000000000-AKVR1:1:1101:13936:7016 2:N:0:38
GGACTACTGGGGTATCTAATCCCGTTCGCTCCCCACGCCTTCGCGCCTCAGCGTCAGGGACGGCCCAGCTGGCCGCCTTCGCCCCAGGTGTTCTGCCTGATCTCTACGCATTTCACCACTACACCAGGCATTCCACCAGCCCCTACCGCCCTCAAGCGGTGCGGTCCCCGACGACTCCCCCCGGTTGAGCCGGGGGCTTTCCCGCCGGGCCAGCCCCGCCGCCCGCGCGCGCTTTACGCCCAGTAACCCCGGACAACGCCCGGCCCCTACGGTTTACCGCGGCTGCCGGCCCGTACGTAGC
+
CCCCCGGGGGGGGGGGGGGGGGGGGGGGGGGGGGGGGGGGGGGGGGGGGDGGGGGGGGGGGGGGGGGGGFGGGGGGGGGGGGGGG:FGGGGGGGGGGGGGGGFGGGGGG7FEGGGGGGGGGGGGGGFGGGGGGGCGGGDGGGGFGGGGGGDEG?FEFEECEEDCGGGGGGCG58E8C,=EGEGE8ECCGBF@E/*:CEFG7*<8CC=*>CD:EF5=DC5C5<D*/9)5577C)83:<*)2:*7*20C*:C*75B<7F03*;38)1:8:*<*))1/++57:(,4(3:()37(48((*.0)((
@M03506:14:000000000-AKVR1:1:1101:13342:7028 2:N:0:38
GACTACCCGGGTATCTAATCCGGACCGCTCCCCACCCTTTCGCTCCTGAGTCTCAGGACCAGTCCAGCAAGCCGCCTTCGCTGCTGGCGTTCCTCCGGATCTCTACGCATTCCACCACGACCCCCGGAATTCGGCACCCCCCTACTGGCCTCCAGTACGCCCGTACCGCACGACCCTCCCCAGTTGAGCCGGGGTCTTTCACGCCCGCCGCACGGACCTCCCCGCGCGCGCCTTCCGCGCCACCAACCAGGACGACCCTCGCACGCTACGCATTACCGCGGCCGCTGGCACGCACTTAGTC
+
-6BC@<E-C778+-CFG-,,68FC7@FFCGDF@@@,BFAFFGFCFE@<,6,,,9ECA,CC@,CCEFG,66,6D++@,BF7,,B>,C=,8B+B,5EDEG+8+5AEDF7@+B@EE<EF,A+4@43+=7+@++@<+,8+58FFC8*:,3,,>3,=,,>26,**471=8*=8?*B:CE=C**:/**/++25+++4=*51;*++<+**2*/**:7))*)**)9.0*7*195)053)**)*2,9)1*:*****0**2)0)//),5=@>)5)21):<).)*0<+35:(3(4(((0())()(()0*-).
@M03506:14:000000000-AKVR1:1:1101:5271:7044 2:N:0:38
GGACTACCAGGGTTTCTAATCCTGTTTGATCCCCACGCTTTCGTGCATCAGTGTCAATATTCGTGTAGCCAGCTGCCTTCGCAATTGGTGTTCTATGTCATATCTAAGCATTTCACCGCTACATGACATGTTCCGCTGACCTCCACAGTATTCAAGACCTATAGTATCCACGGCAGTTTCCAAGTTAAGCCCGGAGATTTCACCACGGACTTACAGACCCCCCTACCCACCCTTTCAACCCAGTAAATCCGGATAACGCCTCCACCCCCCTTATTACCGCCGCCGCTGCCACGGATTTAGC
+
CCCCCCFG9FFGE@CEGFEFFFFCFDF<F@FCFG?FEGGFGG;FGGGGGFGGGGGGGFFGFDFGCFECEEFEGGFGCF<FGE7@:FFGFGGGGG9FGGGCEG,FFFD?FFEGGG9FGGGGGEGA?AF9EFGGG,CFGCFC8,=E==F8,49EFG8@9F?,,ED;CDCBCA,+4@>>E,@E93@>9D::,D,@6?+3@C,E3CFG,1++9**;@+36:C>C*/319*)0,*2/7);4>FAGGG*71<+3<C5=))/0*(/15))0>F5)/0)09?++060*(-(446(8(),,.-(*0*)).
@M03506:14:000000000-AKVR1:1:1101:6185:7053 2:N:0:38
GGACTACTAGGGTATCTAATCCTGTTTGCTCCCCACGCTTTCGCTCCTCAGCGTCAGTCACGGCCCAGAGTGCCGCCTTCGCTACGGGTGTTCCTCCCGATCTCTGCGCATTTCACCGCTACACCGGGAATTCCACACTCCCCTACCGGACTCAAGTCACGACAGTTTCGAATGGCCCCTCCACGTTGAGCGTGGAGATTTCACCTCCGACTTTTCGTACCGCCTTCGAGCTCTTTACGCCCAATAAATCCGGACAACGCTTGCCCCCCACGTACTACCCCCGCTGCTTGCCCGGATTTGG
+
CCCCCGGGGGGGGGGGGGGGGGGGGGGGGGGGGGGGGGGGGGGGEGGGGGGGGGGGGGGGGGGGGGGGGFGGGGGGGGGGGGCFGGGGGGGGGGFFGGGGFGGGFGGEGECFGGFFGGGEGGFGGGGGGGGGGG;F8C>BFGGGGGGGGCG>FGGCFGCFCEGGG7;,:@DBF8>EG5CDCD9:8=C=FEGGD*:88?*<@FDF+<CGC3<D7+;C<C)/9/1:5**5:5>*97BGBG3*:C<**30=EGFB3>D)9:):5>)C<FG:5)))0212+)5*((,-((,))1(()(-))).).
@M03506:14:000000000-AKVR1:1:1101:7768:7069 2:N:0:38
GGACTACCCGGGTTTCTAATCTCGTTTGCTCCCCTGGCTTTCGCTCCTCAGTGTCAGTGTCGGTCCAGGATGCCGCCTTCGCCACCGGTGTTCCTCCAGATATCTACGCATTTCACCGCTACACCTGGAATTCCGCCTCCCTCTCCCGAACTCAAGCCATCCAGTATCCGACGCCGTCCCCCGGTTAAGCCGAGGGATTTCGCGTCTGACTTATTTGGCCACCTACGACCCCTTTACGCCCAGTAATTCCGAACAACGCTTGCCCCCCCCGTCCTCCCCCGGCTTCACGCAGCGGGTTCGC
+
CCCCCGGGGGGGFGGGGGGGG<FFGGGGGGGGGGGFGGGGFGCGEFGFGGGGGGGGGGFFGGGGGGGGGGGGGGEGFGGGFGGGGGGGGEGEGDCFE8FFGGFFGGGGGGCFGGGAFEGFEGGGGGFEFFEA,E=F7@4,C@D8=EG@>+CCCA86@3,,@??9@,>E,44>68*@@*=EF8?CGCEFCFG78C5:EGG6CFC8C=CF7C77++3+*2<GGGG640))*1<**8/0-15*81*27CC*+<+7>@DGC;D=.))27*:5:B)7))/0*,)/,,(((.)*.5(()(())).(-
@M03506:14:000000000-AKVR1:1:1101:27723:7090 2:N:0:38
GGACTACAAGGGTTTCTAATCCCGTTTGCTCCCCTGGCTTTCGCGCCTCAGCGTCAATACCGGTCCAGGATGCCGCCTTCGCCACCGGTGTTCCTCCAGATATCTACGCATTTCACCGCTACACCTGGAATTCCGCATCCCTCTCCCGGATTCAAGCCTTCCAGTATCGGACGCAGTTCCCGGGTTTAGCCCGGGGATCTCACGGCCGACTGCGTAGGCCGCCTGCGCGCGCCTCATGCCCCGTCATTCCGACCCACGCTTGCCCCCTCTGTACTACCGCGTGCGCTGCCAACGAGTATGC
+
9@CCCGGGFGGECFGGFGFFGGGCEFCGGFFGFGFEGGFFGG;F@FG7:FFCFFEGEGFGG@DCFFEGFE8EFCCECGGFFEC:CGB+8>CFC?EGGC8D?FGFFFCFDEDCEGFGGGGGGGCF<4AD,EFGFDDD7:B>FFGGFF8C88@+6,=ECC89>7EA;9C;:?ECCEE>E;=,DE5*4>8,,?EFC85*:E*31+1**//1=CG)*1;*)**6)/>7D4))*))*)0)2)**002/1*1;8EC8B)))117C*.)07**/)2)2**00++23>71(((-25()...8())))))
@M03506:14:000000000-AKVR1:1:1101:15113:7096 2:N:0:38
GGACTACAAGGGTATCTAATCCTGTTTGCTCCCCACGCTGTCGCGCCTCAGTGTCAGCCACGGCCCAGCAGGCCGCCTTCGCCACCGGTGTTCTTCCGGATCCCTACGCATTCCACCGCTACACCCGGAATTCCGCCTGCCTCTACAGTGCTCAAGCACGATAGTTCGCACGGCTGCCTCGGGGTTGAGCCCCGAGCCTTCACCGCACTCTGCTCCCGCCTCCTACGCGCCCTTCACGCCCCACTATTCCGGCCCACCCCCGCCCCCTCCCTATTACCCAGGCTGCTCCCCAGGACGTACC
+
-,6A@CEA--=F<-C9FE@,6C@E@@E6@C@@C@,@+:C,B@FFG7@,BCA6FEFE,,,,;++@@@FGGG@<F:+:FF79C7,?FGGG:F:FEBC<?@FE::,E@CF@EGCFCG<EDEE+@FEF,@:FCCGG,FDF+@@C>ECE,>C6E,@@,E<B,5,+4**5@:B5C*5:*=*>*=,45*=C/=*+34<=B***3*5=+;9035*:*9**+*027CB=*7*>*2;)5C)/9<)*./7E5*9)0<7973+))0)97(**))0))*:;5)*)**++3)/+(-((46)*))-()((*8.,-(
@M03506:14:000000000-AKVR1:1:1101:9136:7101 2:N:0:38
GGACTACCCGGGTATCTAATCCTGTTTGCTCCCCTAGCCTTCGCGCCTCAGCGTCAGTAGTGGTCCAGTGCGCCGCTTTCGCCACAGGTGGTCCTCCCGATATCTACGCATTTCACCGCTACACCGGGAATTCCACGCACCTCTCCCACCCTCCAGCATTGCAGTTTCGCCTGCAGGCCCTGAGTTAAGCCCAGAGGTTTCACAGGTGACTTACCATACCGCCTAAGCCCCCTTTACGCCCCATAACTCCGAACAACGCCCGCCCCCCCCGCTTTACCGCCGCTGCTGGCACCGCGTTAGC
+
CCCCCGGGGGGGGGGGGGGGGGGGGCFGGGGGGGGGFFGGGGGEGGG7F<@DGGGGGGA9FFGGGGGGGGGGGGGG@ECFCFGGGFGGDGCGGGFFGG@FEBCA?,EFECGFGGFGGDFCGD=FE@FCBG@<FG9DEGCFGFEBFGDFGGGF?EFFFGCD@A,@@FEFEGE*@E,:C8*=D5,6;B?7,58::/,/=<F?48<9;=C6+2;;E+3C+05ECCDC>*).+*.//)972*0C5*75*++*3</.5>DC4()*0)0)7?E)/)9.)*2+<45*-,2((-)).0())((18)(,)
@M03506:14:000000000-AKVR1:1:1101:10867:7132 2:N:0:38
GGACTACAGGGGTTTCTAATCCTGTTTGCTCCCCACGCTTTCGTGCCTCAGTGTCAGGAACGTTCCAGAGAGCCGCCTTCGCCACCGGCCTTCCTCCCGATCTCTACGCATTTCACCGCTACACCGGGAATTCCGCTCTCCTCTCCCGCCCTCAAGCTAGGCAGTCACCTGTGACCTTCCTGGGTTAAGCCCAGGTCTTTCCCGCAGGTCTTACCTAACCACCTACGCACCCTTTACGCCCAGTAAATCCGAACAACGCTTGCCCCCTCTGTCTTCCCGCGGCTGCAGGCACAGAGTTAGC
+
CCCCCGGGGGGGFGGGGGGGGGGGGGGGGGGGGGGGGGGGGGGGGGGGGGGGGGGGGGFGGGGGGGFGFFGEGGGGGGGGCFGGGGGGGGGGGGGGGGEG@FFGGGGGGDFGGGGGGGG7FGGGGCCCFEFFGGDGDFCFGFG,D8F>EGGGGG8FFGFG?EE:DGCE?9DFDFGGGC?FGGCFGGGG7FGGG,:FGG7=BFF==//::DGCEGGGGGA:75DFFG>BCDDGD;9*:35CC54979CFEG8.<D9FC0>E>3>G*2?):?*10:@++,)24(4-4:().<(.).(*1*--4
@M03506:14:000000000-AKVR1:1:1101:14766:7144 2:N:0:38
GGACTACCCGGGTTTCTAATCCTGTTTGCTCCCCACGCTTTCGTGCATGAGCGTCAGTATTGGCCCAGGGGGCTGCCTTCGCCATCGGTATTCCTCCACATCTCTACGCATTTCACTGCTACACGTGGAATTCTACCCCCCTCTGCCATACTCTAGCTCGCCAGTCACAAATGCAGTTCCCAGGTTAAGCCCGGGGATTTCACATCTGTCTTAACGAACCGCCCGCGCACGCTTTACGCCCCGTAATTCAGATTACCGCTCGCCCCTTCCGTATTACCCCGGCTGCTGGCACGTCGTTCGC
+
CCCCCGGGGGGGFGGFGGGGGGGGGGGGGEGGGGFFEGGEFFGGGGGGGGGGGGGGGGGGGFGGGGEEGGGGGGGGGGGGGGGDGGGGGGEFGGFGGGGGGGGGGGGGGGGGGFFGGGGBFFFGGGDEGFGGGGGGFGGGGGGGGGGFF9FFCDD,,7B8EGGGGG9DECC9DDF9@EFFFG9B6DF,@9EFEGG*:5FCF7EC1<FFCCDCEFF=**==)<C*:55@ECEEG3FF4/8C:*199E@9F+:@477*2:3*<>3)95*0*099750CF9)*((,-,62?(8(2:(3C5.(-4
@M03506:14:000000000-AKVR1:1:1101:17280:7149 2:N:0:38
GGACTACCCGGGTTTCTAATCCTGTTCGCTCCCCACGCTTTCGCTCCTCAGCGTCAGTTACTGCCCAGAGACCCGCCTTCGCCACCGGTGTTCCTCCTGATATCTGCGCATTCCACCGCTACACCAGGAATTCCAGTCTCCCCTGCAGTACTCCAGTCTGCCCGTATCGCCCGCCCGCCCACAGTTGAGCTGTGAGTTGTCGCGGACACGCCGACAAACCACCTACGACCGCATTAAGCCCAGACTATCCCGTCAACGCCACGACCACACGGATACCCGCGCTTGCGTGCCGGTAGCTGTC
+
CCCCCGGFGGGGFGGFGGFFGGFGEFGDGGGGGGGGGGGGGEFG7FG8FAFGGGGGGGGGFGGFFGGFCEFCFFCGG,==FGGGGDG7@FEFGGFFGGG<EAFGGGGEFFGEED9FFEGGGGGGGGGGGGGCFF;,,8;D3@@@GFCDG9F,>==>DF,@;,>CEEFF+@CG:**5@*@5*19>9;,=8D,?;82<E7,1,**4/=C75*)9:DEG55)1/**7<D@)*))*/0.*)0=<C:5**++10+00))*9:(/C>)./9C:)*.)))**++(0*((((-2()3)((.-(*)9).)
@M03506:14:000000000-AKVR1:1:1101:7987:7170 2:N:0:38
GGACTACCGGGGTTTCTAATCCCGTTTGCTCCCCTGGCTTTCGCGCCTCAGCGTCAATACCGGTCCAGGATGCCGCCTTCGCCACCGGTGTTCCTCCAGATATCTACGCATTTCACCGCTACACCTGGAATTCCACATCCCTCTCCCGGATTCAAGCCTTCCAGTATCAGACGCAGTTCCCGGGTTGAGCCCGGGGATTTCACGCATGACTTAGAAGGCCACCTACGCGCCCTTTACGCCCAGTAATTCCGAACAACGCTTGCCCCCCCTGTATTCCTCCGGCTGCTGCCACAGAGTTAGC
+
CCCCCGGGGGGGGGGGGGGGGGGGGFGGGGGFGGGGGGGGGGGGGGGGGDGGGGGGGGGGGGGGGGGGGGGGGGGGGGGGGGGGGGGGGGGGGGGGGGGGGGGGDGGGGDGGCEFGGEGFGGFGGGGGG?FFGGFC=DFGGGGGGGGGDCEGGGGGGGGFFGGGGGGG7CFFGGDCGCG@FGGEGDGGGGG>EGGG=5E?EFFGC>55+8@FFGCCG:555CCC447829<*)79::C@*/**2:+:*<:855>55*(9*)7>FCFD5C5C64:+++)**((-(,(.97;).).(*=6))6
@M03506:14:000000000-AKVR1:1:1101:11850:7212 2:N:0:38
GGACTACACGGGTTTCTAATCCCGTTCGCTCCCCTGGCTTTCGCGCATCAGCGTCAGTATCGGCCCAGTAGCCCGCCTTCGCCTCAGGTGTTCCTCCCGATATCTACGCATTTCACCGCTACACCGGGAATTCCAGCTACCTCTTCCGTACTCTAGTCTGCCAGTATCGGCTGACCCTCCGGGGTTGAGCCCCGGGCTTTCACAGCCGACTTAGCAAGCCGCCTACGCGCCCTTTACGCCCAATAATTACGAACAACGCTTGCCACCTACGTATTACCGCCGCTGCTGCCACGTAGTTAGC
+
CCCCCGGGGGGGFGGGGGGGGGGGGGGGGGGGGGGGGGGGGGGGGGGGGGGGGGGGGGGGGGGGGGEGGGGGGGGGGGGGGGGGGGFFFGGGGGGGGGGGGGGGGGGGGEFGDGGGGGG>FGGGGGEGEEGGGGFGGFGGGFGFGFGGE8@DCEDFEGGGCF?CC7,>>5CFGCFFG8CEGEEGG>C,,BFCC8EDGECFGGGG+CFE5C5<9FGF75;CDGG5CFB:1>DG)7):6C;5C:*96C+*2<*)).)2/3C*7.87*@F)+/*.*03+2)0*2;FB99:6)8).)4(15*).2
@M03506:14:000000000-AKVR1:1:1101:14931:7270 2:N:0:38
GGACTACAAGGGTATCTAATCCTGTTCGCTCCCCACGCTTTCGCTCTACAGCGTCAGTGTCGGCCCAGATCACCGCCTTCGCCACCGGTGTCCCTCCTGATATCTGCGCATTTCACCGCTACACCCGGAATTCCGTGATCCCCTACCGAACTCTAGTCACGCCAGTATCGCGTGGCGTCTCCAGGTTGAGCCTGGAGGTTTCACACCCGACTTCGCGAACCGCATTAAACCCCTTTCCGCGCAATGAATCCGGCCACCGCTACCCCCCTCCGCATCATCGCTCCTCCTGTCGCGTGGTCGC
+
-,8A,EE-CFGGG?FFFGGFEDFCF,C7FEGGFGD:7@CF<F,CCFCE9EFFFCF:CEC<CFGDGE7<<6CFC8,@+@B=<?CEFGGGGCF,E<,?CCDFFFGGGCFEC:F+@F9EGCG7F7AE8++=++8,3E8FF7AAFDD88F8+++@FGC3,@9,@B7FG>6,;E8E:C>E1=>C*8;CGFF,4<,,?,4=,==4,+2<9+6*5*/:3*+*;5)8EC5C/***9:0)*/0)*)*0;*/1932+0+<+0)))1*4)58))*98C5*)95)/*2+)*+-((((,,8)*)-.,())0)((
@M03506:14:000000000-AKVR1:1:1101:6633:7279 2:N:0:38
GGACTACTAGGGTTTCTAATCCTGTTCGCTCCCCACGCTTTCGCGTCTCAGCGTCAGTACCGTACTAGAGAGCCGCCTTAGCCACAGGTGTTCTTCCTGATATCTGCGCATTTCACCGCTACACCAGGAATTCCACTCTCCTCTACCGCACTCTAGCCCGCCAGTATCCATCGCCCTTCCCAGGTTGAGCCCGGGGCTTTCACGACAGACTTAACGAACCACCTACGCCCGCCTTACGCCCAGAACTTCCGAGTAACGCTTGCACCCTTCGTATTCCCGCGGCCGCTGGCCCGAAGTTCGC
+
CCCCCGGGGGGGFGGGGGGGGGGGGGGGGCFGGGGGGGGGGGGGGGGGGFGGGGGGGGGGGGGGGGGGGGGGGGGGGGGFGGGGGFGGGGGFGGGGGGGGGGGGGGGGGGGGGGGGGGGGGGGGGCGGCEFGGGGGGGGGGGFF9DFGGGGEGGG9DCGGGGGGGGCFGCFGGGG+@EFFGG?FG?,<,D88CEE>ECGFG7>5*7*:7FC:E7EEG38:7DG*9;)=*))/)0.*8<>:8/****3/99C).)0:DBCE>>FDC*2)2<FF7C0+32.:;(4((49307(4.37)7*)(-
@M03506:14:000000000-AKVR1:1:1101:6009:7290 2:N:0:38
GGACTACAAGGGTTTCTAATCCTGTTTGCTCCCCACGCTTTCGCACATCAGCGTCAGTACCGGGCCAGTGAGCCGCCTTCGCCACTGGTGTTCTTCCGAATATCTACGAATTTCACCTCTACACTCGGAGTTCCACTCACCTCTCCCGGACTCAAGCTCTCCAGTATCAAAGGCAGTTCTGGAGTTGAGCTCCAGGATTTCACCCCTGACTTAGAAAGCCGTATACGTGCGCTTTACGCCCAGTGATTCCGAGGAACGCTAGCCTCCTTCGTATTACAGCGGCGGCTGGCCCTAAGTTCGC
+
CCCCCF@G9FGGFFGGGGGGGAFGGGFGGGGGGGFGGEGGGGGEFGGGECCEGGCEGFGGGGGGGGGGFGGGCFGGGGG9=CCFDFEGGGFGGFGFGGGEG@?9FGGGGCGGG9FGGGDAFFGG9FEB7FFGFGCF,AE@FGGGGGGGG++@FFEF?CCDFGFFG8FC8F,>D@6C:EFGF,<DGGGFF@>DC?CFFGD9<9?9EC7*;C8C98>,26AG47*0*BAA,?)=).);>C;**2***++3+?<)))/**,7*.5?4*28<:7/).9C?EB4E;0(-1(4;05(()((0**)(,
@M03506:14:000000000-AKVR1:1:1101:7916:7325 2:N:0:38
GGACTACACGGGTTTCTAATCCCGTTCGCTCCCCTGGCTTTCGCGCATCAGCGTCAGTATCGGCCCAGTAGCCCGCCTTCGCCTCAGGTGTTCCTCCCGATATCTACGCGTTTCACCGCTACACCGGGAATTCCAGCTACCTCTTCCGTACTCTAGCTTGCCAGTCTCGGCCGCCTTTCCGGGGTTGAGCCCCGGGCTTTCACCGCCGACTTAACAGGCCCCCTACGCGCCCCTTAACCCCAATCATTCCGGCCCACCTCTCCCCCCTCCGTCTTCACCGCGCGCCCGGCCCCTCGTTACC
+
CCCCCGGGGGGDFG@GGGGGGGGGGGGGGFCF@FFGGGGGGGEEGGGGGGGGGGGGGGGFGGGGGGCEFGFGGGGGGEBFGGG@F<EFFDGEGG9FF@C7F7FGGFGGGGGEEGGGFGF@FE9FG@EEE+>DGGC,=@,CFCFGA,,8@,@D;2,@EFFGGGADE,,EDGEGG*4>5B1>1C5CC**0++5BB*=CC*;++3+2*>E5*199+:C00*):*/C**/))//77)8)*)**;;59**+0*00+))))1*-2/=).**:E5*8)))*2++.**-(,(((,)()(-)3,)))-(-
@M03506:14:000000000-AKVR1:1:1101:24639:7344 2:N:0:38
GTACGACAAGGGGAGCTAATCCTGTTTGCTCCCCTACCTTTCTCGCCACAGCGGCAGTTGTGGCCCAGTGCTCCGCCTTCGCCGCAACTGTTCCTCCCGATATCTACGCATATCACCGCTACACCGGGAGTTCTTCGCCCCCCCCCCCCCCGTAAGCACCTCCTCATCGCCAGCCGCATCCCTGGTATGCCCCGAGATGTCTCCACCCCTGTACCCCACCGCCTACTCCCCCCGTCTCCCCCCCAATGCCGCCACACACTGCCCCCCCCCTTCATACTCCCGTGGGCGTGCGCACGCCGGC
+
-,A,,BF:F<@7+++8-;CE,,C,,;,,,C6F<FE<,,;,@C,<8,@,@C,C++@@+C<FE:,,,,8,9,,,6C@C,,8E,:F+C+++:F5FA9EFGEF+4C>D99F<@+++,,,7B+:4+@,AD+++3++,3,,7+++@F8E7*>C**:***1**+>**2//2*+002;E?885:****+*+3*3+++0+*****:592+*+3+*****/2<*+2**./7>DC*9*)+*)2))./(0****)9/**)++2)))1**(****5*95:3*)))0*2+3)*3(((((((0-)((.2(/))(((
@M03506:14:000000000-AKVR1:1:1101:23424:7345 2:N:0:38
GGACTACTGGGGTTTCTAATCCTGTTTGCTCCCCACGCTTTCGCGTCTCAGCGTCAGCAACGATCCAGAGGGCCGCCTTCGCCGCCGGTGTTCCTCCTGATATCTACGCATTTCACCGCTACACCAGGAATTCCACCCTCCTCTATCGCCCTCTAGCCCGCTAGTTTCGGGTGCACTTCCGGGGCTGAGCCCCCGGCTTTCACACCCGACTGTACAACCCGCCTACATGCCCTTTACGCCCCGTCAATCCGAAACACGCTTGCACCCTCCGTCCTACCGCGGCTGCTCCGCCGCGGTTGTG
+
CCCCCGG9CFGGGGGGGGGGGGGFGGGGGGGGGGGCGGGGGGGG@CFFFFGGFGGGGFFFEG?FGGCEED,BFGGGGGGGGGD+@FF:CCCCFFFGGGADGCACFGGGGGGDFGFGGGGGGGGGGG8:BDFGGGFA<F+>CFGG8@,33+@+6,<CC,,:B*>CG;EGCEDDEG6BC69,4*4C8555@88118CGDGD6EGG++:*:7DD)+2<:C77:)>D5*90*+26:*7)*)*)2:/91*/A60;?))))2749*0)00**2)20/)));<+(7C((-,(()*))(-0(()))(-(
@M03506:14:000000000-AKVR1:1:1101:26374:7353 2:N:0:38
GGACTACCCGGGTTTCTAATCCTGTTTGCTCCCCACGCTTTCGCGTCTTAGCGTCAGAAACCGTCCAGATAGCCGCCTTCGCCACTGGTGTTCTTCCCAATCTCGACGTATTTCACCACTACACTGGGCACTCCACTATCCTCTCCGGTCTTCTAGTCACCAAGTATCGAGTGCATTTCTTGAGTTTAGCTCAAGTCTTTCACACCCGACCTTGGCAAACGCCTACACTCGATGTTCTCCCAGTAATCCCGAACAACGCTAGCCCCCTTCGTCTTACCTCGGCTCCCGGGACGTAGTTATG
+
CCCCCGGF-@FEFC;CFECEFGGGGFFGGGGGCGDCFCGGDFGDEG@,D@FCFBCEEFDGFFEGE@@8DGGGGGGGEE6E=CF:FFFGAB,CFFGGGGC8?EEF,ACF>+BFCFDFFGGBF@A4A<@C,4+4F8=?FE;F8DFGGG+=BE@,@C,EEFDF?FGGGG,3;EF<FAAA:@C;F9FCG9,73,,7@FF,32ECGF,33*;*193*ACCGC?),/?8,7*6)+*)*2+)+)+1><6<7++++1+3.8BD**()*.7/7<*:0;)957<@++.*+,(42(,()()((.((10*)))
@M03506:14:000000000-AKVR1:1:1101:20133:7431 2:N:0:38
GGACTACACGGGTATCTAATCCTGTTTGCTCCCCACGCTTTCGCACCTCAGCGTCATTATGTGTCCAGTAAGTCGCCTTCGCCACTGGTGTTCTTCCGAATATCTACGAATTTCACCTCTACACTCGGAATTCCACTTACCTCTCCACAATTCTAGCGATGCAGTCTTAAAGGCAATTCCGGGGTTGAGCCCCGGGCTTTCACCTCTAACTTACAAAGCCGCCTACGTGCGCTTTACGCCCAGTAATTCCGAACAACGCTAGCCCCCTCCGTATTACCGCGTCTGCTGGCACGGAGTTAGC
+
CCCCCGGG-FGFGGGGGGGGGGGFGGGGGGGGGGGGGGGGGGGGGGGCGGGGGGGGGGGGGGGGGGGFGGGGGGGGGGGGGGGGGGGFFGGGGGGGGGGGFGGGGGGGGFGGGGGGGGGGGGGGCFGGGGGFFGGGGFFGDEAEFGCFFGGGGG8CF>EGEGGGGGGGFGFGGFGGGCFGGEGCE>ECGGFGGEGDEGGGD7FGFGGCGCFD?>9ECGFGGGGDGD:=*:>E)=F+)*)=8>5;+<77?FF)>:DFD2)157FFGGC7EBD:450++675((-,3<4;03(,)(,/05)))
@M03506:14:000000000-AKVR1:1:1101:3673:7433 2:N:0:38
GGACTACACGGGTATCTAATCCTGTTCGCTCCCCACGCTTTCGCTCCTCAGTGTCAGTACCGGCCCAGACCACCGCCTTCGCTACTGGTGTTCCTCCTGATATCTGCGCATTTCACCGCTACACCAGGAATTCCATGGTCCCCTACCGGACTCTAGTCATGACAGTATCGAATGGCGCATCCAGGTTAAGCCTGGAGATTTAACATCCGACTTATCAAACAACCTACGAGCTCTTTACGCCCAGTGAATCCGGACAACGCTCGCCCCCTACCTATCCCCGCGGCTGCTGGCACGTAGTTCG
+
CCCCCGGGGGGGGGGGGGGGGGGGGGGGGGGGGGGGGGGGGGGGGGGGFFGGGFGGGGGGGGGGGGGGGGGFFGGGGGGGGGGGGGGGDEFGFGGGGGGCFGFGGGGGGEGDFGGGGGGGGGFGGGGGGFGGGGDGGGGGDEDFFFFEGEGGGGFGGGFFDFGGCCFGGCFFEECD?>ECC@?GGGGGGGGGFFGGC<?,:+5DF7CFDDG4ED7CC+99<FFC<*))/5AEFAFD3:)*3//>7C7*+<@3>)))1,)*5>55>EE)*09)900+057C>;06-31).64(/((*.8))(
@M03506:14:000000000-AKVR1:1:1101:13717:7433 2:N:0:38
GGACTATACGGGTATCTAATCCTGTTTGCTCCCCTAGCTTTCGTTCCTCAGCGTCAGTTGCGGTCCAGCGAGCCGCCTTCGCCACGGGTGTTCCTACAGATATCTACGCATTTCACCGCTACACCTGTAATTCCACTCGCCTCTCCCGCACTCTAGCACGGCAGTTTCGAACGCAGCCTCTGAGTTAAGCCCAGAGATTTCACTTCCGACTTACCGCACCGCCTCCGAACCCTTTACGCCCAGTACTTCCGAGCAACCCTGGCCCCCTACGTCTTACCGCGCCGGCGGGCCCGTACTTAGC
+
CCCCCGGG-CFGGGGGGGGGGGGGGFGGGCFFGGGGGGGGGGGGGGGGGGGGGGGGGGGGGGGGGGGGGECGGGGGGGGGGGGGGGGGGGGGGGG9FFGGGEDFGGGGGGGGGGGGGGGGEGFGGGFGGFGGFD;FEGGGGGGGGFGGG7C+@EFGGFGGGGD6DGGGG>G,@?>*;FFGF,C,=DEFFFFGD:FGCFGCFGFF9995CDGDGFFCD<>C3DD**CE):D@ED5:*6/>EDGGFC++6<98).77*2./:8);DG8E:*>7))01+<:)59,4((-()(8(-7,(*0*.).
@M03506:14:000000000-AKVR1:1:1101:14112:7440 2:N:0:38
GGACTACCCGGGTTTCTAATCCTGTTCGCTCCCCACGCTTTCGCGTCTCAGCGTCAGTACCGTACTAGAGAGCCGCCTTAGCCACGGGTGTTCTTCCTGATATCTGCGCATTTCACCGCTACACCAGGAATTCCACTCTCCTCTTCCGGACTCTAGCCTGATGGTTTCCACCGGCGTCTCGAGGTTGAGCCTCGCGTTTTCACAGCGGACCTACCAAACCGCCTACACGCTCTTTACGCCCAATAACGCCGGACAACCCCTGCCCCCCACGTATTACCGCGGCCGCTGACACTCACGTAGC
+
@CCCCFGFFCEG@FFFGGFCFGCAFAEED7FBFF<F7C7CFCB@FGGCFFCFDEEGFEFGGGGECD9,CECFGGGGGEG9FGFGGGGE=>FEEA<EFAE,C?B<ED<>C7FFGFFGGDGG:FGGE=EFG8,5=?FGFGDFFFF;3EFE6@BEGFDEGGG6FCF9AEFG,:EGGGEGDGGG,8*4:6C?878,68**/2:=CC;@9E***9<;98CF*9:EDCC:*>47=))A****6*8C8*/*9++)1:?5:<C4D(**0))99;C):87.)2<+:<>E(-9((42)(.)4)(47)0(((
@M03506:14:000000000-AKVR1:1:1101:14189:7457 2:N:0:38
GGACTACTAGGGTTTCTAATCCTGTTTGCTCCCCACGCTTTCGTGTATGAGCGTCAGTGCTAGCCCAGGGGGCTGCCTTCGCCATCGGTGTTCCTCCAGATCTCTACGCATTTCACTGCTACACCTGGAATTCCACCCCCCTCTGCCGCACTCTAGCTTCGTAGTTTCCAACGCAGTTCCCAGGTTAAGCCCGGGGATTTCCCATCGGACTTGCGCAACCGCCTACGCACGCTTTCCGCCCAGTAATTCTGATTAACGCTTGGACCCTACGTATTACCGCGGCCGCGTGCTCGTGGTTGCC
+
CCCCCGGFGGGGGGGGGGGGGGGGGGGGGGGGGGGGGGGGGGGGGGGGGFFGGGGGGGGGGGGGGGGGGGGGGGGGGGGGGGGGGGGGGGGGGGFGGFGGGGGGGGGGGDGEGGGGCFGGGGGGFFGFGGGGGFFGGGGGGGGDFGGDE@EGGGGAEFGGDFGG:CGGFDCFEGGG9CFGG9CCDFG:CF@DEGEEG*8<9+>;1=***:D9<CE*<3:65CDEDDBFDD551)8*)*88C*77*<<*A2+6687:F:C7@F34<CE:07*0*00+<-./197(-9(.-5())-(107((.
@M03506:14:000000000-AKVR1:1:1101:15665:7459 2:N:0:38
GGACTACCAGGGTTTCTAATCCCGTTTGCTCCCCTAGCTTTCGCTCCTCAGCGTCAATATCGGTCCAGGATGCCGCCTCCGCCACCGGTGTTCCTCCAGATATCTACGCATTTCACCGCTACACCTGGATTTCCGCATCCCTCTCCTGAACTCAAGCCATCCCGTATCACACCCAGTTCCCCTGTTAAGCTGAGGGATTCCACGTATGACCTAATTGCACGCCTACCAGACTTTTAACCCCAGTAATGCCTAACACCTCTTCACCCCCCCGTCTGTCCTCGCGTCCCGTCACCACGTGAGC
+
ACCCCG8CE6@CF9CEG-,,CF<,6,;,,CE<6;FF,6;EACB7@<+,C,C8@C,@,C<6,,@BFF,C@<<<E@FE:@:E+CB@:ECCCGGGGG9EF,C9,?,CE??DFE+BA5,@EEEFFGGDFG8A<,A<;FG>CG::=>>,@6,6;,,,,6=,,@EC=,3+63=D=,,@+::8@9E7E8,3,73@,@,@E8C:*,=,:2D*44,,,2*2,*,4+++42)7,:8))4*0++38+/+*3*2>2++;6+?+6)2**///+9++20;8)*./8<C*<?4*+2(,-(((0()(-*),1.),(.
@M03506:14:000000000-AKVR1:1:1101:25934:7506 2:N:0:38
GGCCTACCCGGGTATCTAATCCTGTTTGCTCCCCACGCTTTCGCACCCCCGCGTCAGTATCGGGCCAGTGAGCCGCCTTCGCCACTGGTGCTCTTGCGAATATCTACGAATTTCACCTCTACACTCGCAGTTCCACTCACCTCTCCCGAACTGCAGATCCCCAGTATCAAAGTCAGTTCCAAGCTTGAGCCTCGGGATTTCACCCCTTACTTAAAGTCCCGCCTACTTGCGCTTTACGCCCATTGTTTTCTACACCCGATACCCCCCTTCGTATCACCGCGCCTGCGTTCACGATGTGTGC
+
-CCCCF@<@FGDGF<CFFGAF,EDFFFDGFGGF;<FC+BFCF7F@FG@F+@:FC+FGA<CF,::FFCC:6,FA<FFED@FFECC:,:,C8,CFFGGGEEBF<E@9AFFC<<+A9,F,C,,5,,AFDGGGCCFG<FFGGGG:,,C=F,++8+,,,,77,6@47>CGAEEF,9;,=,EF;7E9,,*,?,:,78D,:*/4*09,1;<C:C,4*;:++5>++10))9=7**+++2*2)7*5/)//***2+<)*30*0**0)-)*))/*118<8)*))20+::3*4(4:(0-)(0()7(47)1).6
@M03506:14:000000000-AKVR1:1:1101:4185:7507 2:N:0:38
GGACTACCAGGGTTTCTAATCCCGTTTGCTCCCCTGACCTTCGTGCCTCAGCGTCAGGAACTGTCCAGAGACCCGCCTTCGCCACTGGTCTTCCTTACGATATCTACGCATTTCACCGCTACACCGTAAATTCCATTCTCCTCTCCAGTCCTCAAGCACGGCAGTATCGAATGCAGCTTCGGAGTTAAGACCCGAGATTTCACACCCGCCTTACCGCGCCCCCTACGCACACTATCGCCCCAATGAACCCGCACCACGCTTGAGACCTCTGTCTTCCCGCTGCTGCTGGCACTCAGTTAGC
+
CCCCCGGGGGGGDFGGGGGGGEFCG@FEFEGFFFGFCEGF9FFGGGC,<FCFECGCFC@8F@<CFFFFGFFF@,@CGGGGGCE@@EE@FAFEGGGF<B7=AFFBFGDCDCFGGDAFGCFF:==F,@A+8F9EFG;,9C,,,C=;DF9DEGD;E9,6=,@3+@>CD9DF++@,,,,,@3@E6+434,3,3,@7>>C5*4@7A@FGF**1*;?7?C,4955E)22**2))/:)/;);7(*2?=5**0+@8FD83)7)9C1)2<5;4*<2)+*09**2++()/(43))8)).5,2)(.*/9)).
@M03506:14:000000000-AKVR1:1:1101:15015:7527 2:N:0:38
GGACTACCGGGGTATCTAATCCCGTTCGCTCCCCTGGCTTTCGCGCATCAGCGTCAGTGTCGGCCCAGCAACCCGCCTTCGCCGCAGGTGTTCCTCTCGATATCTACGCATTTCACCGCTACACCGAGAATTCCAGTTGCCCCTTCCGCACTCTAGCACAACAGTATCACTTGACCGTTCCGAGTTAAGCCCGGAGATTTCACAAGTGACTTGTTGCGCCGCCTACGCCCCCTTTACGCCCAGTAACTCCGAACAACGCTTGCCCCCCCCGTATTCCCGCGTCTGCTGGCCCGGCGCTACC
+
CCCCCGGGGGGGFFGGGFFCGGGEGGGGG7EGGGGFGGGGGGDGGGGGGFFGFFGGGGFFGG:FGGGGGGCGGGGGGGGGGGGEG:CF?EACFGFG<F=FFCFGCFGGGGGGGGGGGEGDEFGGGGDG7=FFGGGGD<99FDGFDFG>ECE:FGG993DC,CCEDF,?FGG@,,?DEGEGCG*=E>FF?9EGG58*=67@CDC+9=9=<@;CCC?*::BECDD577)0*95:)7)*6*7C5:*9:7+*++1)083*9()*057*28EEEF)))*2++55C((-,4249(0,37,(1)83(,
@M03506:14:000000000-AKVR1:1:1101:20094:7529 2:N:0:38
GGACTACCCGGGTTTCTAATCCCGTTTGCTCCCCTGGCCTTCGTGCCTCAGTGTCAGGAACTGTCCAGAGACCCGCCTTCGCCACTGGTCTTCCTCATGATCTCTACGCATTTCACTGCTACACCATGAATTCCAGTCTCCTCTCCAGTCCTCAAGCACCGCAGTATCGAATGCAGTTTCGGAGTTAAGCTCCGAAATTTCACACCCGACTTACAGCGCCACCTACGCACCCTTTACGCCCAATAATTCCGAACAACGCTTTCCCCCCTCGTATTCCCGCGCCTGCTGGCCCGTAGTTCGC
+
CCCCCGGGGGGGFFGGGGGGGGGGGGGGGGGGGGGGGGFGGGGGFGGGGGGGGGGGGGFGGGGGGGGGGGGGGGGGGGGGGGGDGGGFGGGGGGGGFGFGGGGGGGGGGCCCFG9FGGGGFGFGGGGFGGGGGFFGGGGGGGG9FGFGFGGFFGGFGGGGGGEEEGCGEG,==8;DEGGGGGG>EGD8EG,8DEG++;ACAFFGFC5CEGDD?C9DC4?GGGGGFGFFCDDGGAA+;DBC57356+<7EG+:3AG<F:GE))9FGGGF8;).)98+<<)*4(4(-,,0(0((0((*)*),-
@M03506:14:000000000-AKVR1:1:1101:15777:7548 2:N:0:38
GGACTACACGGGTTTCTAATCCTGTTTGCTCCCCACGCTTTCGCGTCTTAGCGTCAGAAACCGTCCAGATAGCCGCCTTCGCCACTGGTGTTCTTCCCAATCTCTACGTATTTCACCACTACACTGGGAATTCCACTATCCTCTCCGGTCCTCTAGTCACCCAGTACCGACTGCATTTCTTTAGTTGATCTCCAGGCTTTCACATCCGCCTTGTGCCACCGCCTATACGCCCTTTACGCCCACTAATTCCGAAAAACGCAAGCACCCTTCCTCTTACCTGGTCTGCTGCTCCGAAGTTCTC
+
CCCCCGGGGGGGGGGGGGGGGGGGGGGGGGGGGGGGGDGGGGGGGGEFF,EGGGC@EGFGGGGGGGDGGGGFGGGGGGGEEECCGFFGFFFGFFC9EFFBFCFF9FG<F<F<FE<EFFG@=FGF<E@=4:,=EE,,,,,8FB,,4DBEGDGED=DFG,9=,@@=EFFF>+++5@3EC>EFG,,@@EAC,@;E,=D6E?@FF7;AAC69*;C/<+,<++/,98)=*++40*)/:)0+.28****0*0;=F908))/*7()*)07**2;3*)2***+0+(00((.),))0))-)8(-150).-
@M03506:14:000000000-AKVR1:1:1101:15958:7561 2:N:0:38
GGACTACTCGGGTATCTAATCCCGTTTGCTCCCCTAGCTTTCGCGCCTCAGTGTCAATACCGGTCCAGGATGCCGCCTTCGCCACCGGTGTTCCTCCAGATATCTACGCATTTCACCGCTACACCTGGAATTCCGCATCCCTCTCCCGGATTCAAGCCTTCCAGTATCGGACGCAGTTCCTGGGTTGAGCCCAGGGCTTTCACGTTCGACTTAGAAGGCCACCTACGCGCCCTTTACGCCCAGTCATTCCGAACACCGCTTGCCCCCTCCGTATTACCGCGGCTGCTGGCACAGAGTTACC
+
CCCCCGGGGGGGGGGGFFFFGGGGGGGGGGGGGGGGGGGGGGGGGGGGGGGAFGGGGGFFGGGGGGFFFFGDFGFGGGGGCGGGGGGGGGGGEGGGG8FGF,FFFGGGGCGGGGGFGGGEGGGGGGG88=FDGG?FGFCFGGG@E8FE+36CG,@,@DDFGGGFEFCGGDDEEG*>EDGFCDC*:CCCCFGD,8DE*=CCF+>;:,0:=D57<7E+;FAFGFF6FF5>CDFGC??D<CDEEG<7*+<8FFCD3@<*14)*75FCFCG:8)9>)*33A4)*(,36(33/(8(5)474/9444
@M03506:14:000000000-AKVR1:1:1101:8126:7593 2:N:0:38
GGACTACAGGGGTATCTAATCCCGTTTGCTCCCCTAGCTTTCGCGCCTCAGCGTCAGTGTCGGTCCAGGAAGCCGCCTTCGCCACCGGTGTTCCTCCGGATATCTACGCATTTCACCGCTACACCCGGAATTCCGCTTCCCTCTCCCGAACTCAAGTCCGTCAGTTTCCCGCGCAGTTCCCCAGTTGAGCCGGGGGCTTTCACGCGGGACTTATCGGACCGCCTACGCGCCCTTCACGCCCAGTCATTCCGAACAACCCTTGCCACCTCTCTCTTACCCCGGCTGCTGCCACCGAGTTAGC
+
CCCCCGGGGGGGGGGGGGGGGGGGGGGGGGGGGGGGGGGGGGGGGGGGGGGGGGGGGGGGGGGGGGGGGGGGGGGGGGGGGGGGGGGGGGGGGGGGGGGFGGGFGGGGGGGGGGGGGGGEGGGGGGGDEEGGFFFGGEGGG=>,@FGGGGGGGGGGGGGGGGGGGDGGGGDGEGG*:;BCEGGGGDCGDDBGEEGC?CCGGFC*C5EEGGGGGCGF:<>EDDDECFEF:7>C/))247:AE=40*<9@++30)))**(*277FG=FG@8**969@+<?)710911()9).)40,().).66
@M03506:14:000000000-AKVR1:1:1101:9859:7639 2:N:0:38
GGACTACCCGGGTTTCTAATCCTGTTTGCTCCCCACGCTTTCGCGCCTCAGCGTCAGTATCGGGCCAGTGTGTCGCCTTCGCCACTGGTGTTCTTCCGAATATCTACGAATTTCACCTCTACACTCGGAGTTCCACACACCTCTCCCGAACTCAAGACAGCCAGTATCAAAGGCAGTTCCAAGGTTGAGCCCTGGGCTTTCACCCCTGACTAAGCTGTCCGCCTACGCGCCCTTTACGCCCCGTAATTCCGAGCAACCCTAGCCCCCCTCGTCTTACCGCGGCTGCTGGCCCGACGTTAGC
+
CCCCCGGGGGGGGGGGGGGGGGGGGGGGGGGGGGGGGGGGGGGGGGGGGGGGGGGGGGGGGGGGGGGGGGGGGGGGGGGGGGGGGGGGFGGGGGGGGGGGGGGGGGGGEGGGGGGGGCGGGGGGGGFGGGGGFGEGFGGGGGGGGGGGDEEGGGCDGFGGGFFFGGGGGGGGGFEECC;E;FFFGGF6DFG7,1DFFFCEGGGG5;4:,;FC?<6CCFFGCCD5CFBEC<;7/;FFE88CE*/9<589F@<7>>7<G(/0.8;*7EE):7DF)95<:::C909916?F?:(()4(1.7(-6
@M03506:14:000000000-AKVR1:1:1101:22187:7690 2:N:0:38
GGACTACACGGGTATCTAATCCTGTTTGCTCCCCACGCTTCCGTGCATGAGCGTCAGTATTGGCCCAGGGGGCTGCCTTCGCCATCGGTATTCCTCCACATCTCTACGCATTTCACTGCTACACGTGGAATTCTACCCCCCTCTGCCATCCTCCAGTCCGCCAGTCCCAAATGCAGTTCCCATGTTAAGCCCGGGGATTTCACATCTGTCTTAACGAACCGCCTGCTCCCGCTTCTCTCCCAGTATTTACGCTTAATCCCTGCACCGTCCTCATTACTGCGGCTGCTGGCCCTCCATGTTC
+
-,8ACDEGFEBBC:;-C-,CC<FAFGGFFF,EFG<FFGGGGF7F8CGF,,CFC@@7BCFFG,CF<C:6,@CFD+CFFF9FC,?@C6?CF8,CE9FGF@F,=,,99@F@CFE><,CF9EFFC,5,@F,@BCF8EE9<EFF=3BEBDEC8,,8=@D=,,6=@8@+3@<,>,3>:9DA,E973:,,@;@ECC,,*488E*:<C74CC,<:,<8+44+,4**8C5)5**;4++/)*)))2.0982****++/22*)))*0*)*+9))*0;*)*.*//*0<+)0+((-30324(),()((*/*.))
@M03506:14:000000000-AKVR1:1:1101:25469:7747 2:N:0:38
GGACTACAAGGGTTTCTAATCCTGTTTGCTCCCCACGCTTTCGTGCCTCAGTGTCAGTGCTGGTCCAGAGAGCCGCCTTCGCAACTGATGTTCCTCCCTATCTCTACGCATTTCACTGCTACCCCGGGAATTCCACCCTCCTCTACCGCACTCTACCGAGCCAGTATCCTTCGCCATTCCCAGGTTGAGCCCGGGGCCTTCTCGACAGACCTCACTCCCCACCCACGCACGCCTCACGCCCCGCAATTCCGAGCACGTCTTACCCCCCCCGCATTCCCTCGGCCTGCTGCCCCCTGTTTCC
+
<CCC?FGGGGGGCFFGFAEFGGGAFGGGGGGGGGFGEEFGFGC@FGGDFGGFG@C<FFFFGAEGFGDEGGCF@FCEGFGFFFCE@FEE<EFGGGAE,B,,:E,@?DF,+4,=FDFF9FGF9,,4+++8+6,9C?4E,++8@FGDGGDCE8E>CE,,,+6=@+3@==EGG,,,+3@CEAFC@FF:@,,@,3D78EB*44:,>*>88/:78**2,*;>D*)2;DC*1855*).*/5)*(*0*2:))1**1<<87)))*)(12)*1*28*)*))).*2++)*:(411(-,).6(,.-(/9*))6
@M03506:14:000000000-AKVR1:1:1101:27717:7752 2:N:0:38
GGAATACCCCGGTTTTTAATCCCCTTTGCCCCCCCGGCTTTTGCGCCTCAGGGGCAGGATCGGCCCAGTAGACCGCCTTCGCCTCAGGTGTTCCTCCCGATGTTTTCGACTTTCCCCTCCACCATTGGAAATACGCTCTACTCCTTCTTCACCCAGCTCAACAGCTTCGACGGCAGCTCTGGAGTTGAGGTCCCGGAGTTCACCCCTCTACGGGATGGCCGCCCGACCGCTCCTTTCGCCCCGTAATACAGAACACAGCTACTGCCCCCCGTGTTGTCCAGGTGCGCCGTAGCAGTGTAGC
+
-AA8CE,C--8+88;C=6C@,,66,;6C<,,976+8+86@,66,++8,@CF,,+7@,+,,,6B+BF8,4,5,<C48++BF7+B++,,BAB,B<@,EF+++648,76,+4+++,,,::,+36>,,,,3,,,,C,,++3++,8,43,,,,,88,6,5,65,@,,3,,,3,411***41*:<5<,46>C99C+2++*3?//*2<+1+**2*222**//2*1)+))12)).)*/)*))*2)/)*/19/)***2++*/.***(9+/*)22;A)*)).09*/0)*+)...2(()-)(()))*)1)))
@M03506:14:000000000-AKVR1:1:1101:13981:7777 2:N:0:38
GGACTACACGGGTATCTAATCCTGTTTGCTCCCCACGCTTTCGTGCCTCGGCGTCAGTATCGGGCCAGTGAGCCGCCTTCGCCACTGGTGTTCTTGCGAATATCTACGAATTTCACCTCTACACTCGCAGTTCCACTCACCTCTCCCGAACTCAAGATCCTCAGTATCAAAGGCAGTTCTGGATTTGTACTCCACGATTTCTCCCCTGACTTAAAGACTCGCCCACCCACACTTTACGCCCAGTGATCCCGAGCACCCATAGCCCCCCTCGTTGTCCCGCGGCCGCTGGCCGCATCGTCGC
+
CCCCCGGGFGGGGG8FGDFFGGGCFFEFGDCFGGGGGDEGCEFGGGGGGDFEGEGGGFGG9B@FEBF@CC,EGGEGGG@FGEFCFCEGF,ACFFE<?FGDFGGGGGFGG8F7FFFEFDF95AFF,A4CEC+,ED;FEC=AF,@9=F,=+>EDFAD,@=DDFE,,38@FFCDE@:D+1,@;E7,,34=2,,,53,,;**17D+>DCEC4,2+2,4,,+0+<*:?*9C3551)*26*+9*5:CC/**0>+3*1.))7**(**0))091*0*0)0)*1++,)*(--(((()(..()-()0.(-(
@M03506:14:000000000-AKVR1:1:1101:17428:7793 2:N:0:38
GGACTACTAGGGTTTCTAATCCTGTTTGCTCCCCACGCTTTCGCGTCTCAGCGTCAGTATCCAACCAGGGGGCCGCCTTCGCCACAGGTGTTCCTCCCGATATCTACGCATTTCACCGCTACACCGGGAATTCCACCCCCCTCTTTGGTACTCTAGCTTGCCAGTTTCATGCGTCGTTCCCCGGTTGAGCCGAGGGATTTCACACATGACTTAACAAACCGCCTACACGCCCTTTAGCCCCAATGATTCCGAACAACGCCAGCCCCCTCCGTAGTCCCGCCGCTGTCGGCCACCATTTAGC
+
CCCCCGGGGGGGCFGGGGGGGGGFGGGGGGGGGGGGGGGGGGGGGGGEGGGGGGGGGGGGGGGFGG>FGGDFGEGGGEGGFGGGGGGFGGGGGGGGGGGGGGGGGGGGGGGGDGGGGGGGGGGGGEFGGEGGFFGGGGGEFEGCG9ECGGGGGGGCFC;DGFFC4DDFGGGG5C5**=CFCFG>::CF6CGDEGGGGGGFGGGC6>?9+9*:7*<277:FGGGG**).*/)/1<)*)*9CEG*777:?F:8::7)9C(9:7).*1AC)2))0)*2++.)*-(49,()0()((),(***..-
@M03506:14:000000000-AKVR1:1:1101:12202:7808 2:N:0:38
GGACTACACGGGTATCTAATCCTGTTTGCTCCCCTAGCTTTCGCAGCTCAGCGTCAGTGATGGCCCAGATACCTGCTTTCGCCATAGGTATTCCTCCTGATATCTACGCATTTCACCGCTACACCAGGAATTCCAGTATCCCCTACCACACTCTAGTCCGGTAGTTTCCCTTGACCTCTCCCAGTTGAGCCAGGAGCTTTCACAAAAGACTTACCAAACCGCCTACCTGCTCTTCACGCCTATTGATTCCGAGTATCTCTTACCCCTTCCGAATTACAGCGTCAGCTGCCCAGAAGTAGGC
+
CCCCCGFG9CEG+CEFGGGGCFFGEDFGGC986FFFGFFGFDFEGGGFF?FAF7CCFFGDGG9FFGGGGCGGGGGGFGGGGGGGCFGG<FEAFAEF@GG<EEGGGFED@?F@EFFGCDFEGEGGGGE??DFGGGGGGFFCE>DCGFDDGGGFFFFDGGGGGGGGG:3@=FCGGGFFFDFGFCEG37@DFGC@8+3@CFFC977,<::6*7=CGFFG59*179C57C*9=0)=+8+476FE6?+:+4>11,+..)*2@)+23+;**=*)*)*))*3+2)*2((-(-,6<()()0((0**)).
@M03506:14:000000000-AKVR1:1:1101:13359:7812 2:N:0:38
GGACTACTCGGGTTTCTAATCCCGTTTGCTCCCCTGACCTTCGTGCCTCAGCGTCAGGAACTGTCCAGAGACCCGCCTTCGCCACTGGTCTTCCTTACGATATCTACGCATTTCACCGCTACACCGTAAATTCCAGTCTCCTCTCCAGTCCTCAAGCACGGCAGTATCGAATGCAGTTTCGGAGTTAAGCTCCGAGATTTCACACCCTACTTACCTCGCCGCCTACGCACCCTTTACGCCCAATGAATCCGAACAACGCTTGAGCCCTCTGTATTACCGCGCCGCCTGGCCCAGATTTAGC
+
CCCCCGGGGGGGGGGGGGGGFGGGGGGGGGGGGGGFGGGGGGGGGGFGGGGGGGGGGG?<FGGGGEGGGFGGGGDGGGGGGGGGGCFGGGGGGGG9EGGGGGGGGGGGGGEGGGGGGGGGGGGGB@FFGGGFGGFFFGFGGDCEFGGF;9DDGGCFFDGGDGC86,8@@6D:@DECFGGGEGGGCGDGGG9@BE5@?FG7CFG7F>5*1;DFCD,,;*?E5CGG*C).193E78FFEGBE5*:*2007CE5>)))293)28))**2/7C8DFFC@<<<3C6(((((45,)(4)((***-5)
@M03506:14:000000000-AKVR1:1:1101:4686:7838 2:N:0:38
GGACTACTGGGGTATCTAATCCTGTTTGCTCCCCACGCTTTCGTGCATGAGCGTCAGTGCTGGCCCAGGAGGCTGCCTTCGCCATCGGTGTTCCTCCACATCTCTACGCATTTCACTGCTACACGTGGAATTCCACCTCCCTCTGCCACACCCCAGCTCGCCAGTCACAAGCGCACTTCCCAAGTTAAGCCCGGGGCTTTCCCACCTGTCTTAACGCGTCGCCTGCGCACGCTTTCCGCCCCGTCATTCCGATTAACGCCCGCACCCTCCGTATCACCGCGGCTGCTGCCCTGTCGTCACC
+
CCCCCFGGGGGGGGGGGGGGGGGGGGGGGGGGGGGGGGGGGGGGFGFGGGGGGGGGGG9FGCGGGGGGGFGGGEFGGGGGGGGEGGGGGGGGGGGGGFGGGGGGGGGGGFGGGGGGGGGGGFGFGGCCCCEGGCFG@<FFGFGFFGGFGGG+6@EDGEDEDE6E?9,733>FEG6+;DCFGCFFA>FA9E,*@C>E>;8CE+>CFCG,<9DCFCC*)187):<CCC)5=))CDFF*-*5;2*9**2;6<C<)0>3:?2)175>CCE;)*0/0.>*2<(7/((,(-(,7).(()))*))((,
@M03506:14:000000000-AKVR1:1:1101:20679:7859 2:N:0:38
GGACTACCCGGGTTTCTAATCCTGTTTGCTCCCCACGCTGTCGCGCCTCAGCGTCAGTCACTGCCCAGCAGACCGCCTTCGCCACCGGTGTTCTTCCGGATCTCTACGCATTCCCCCGCTACACCCGGAATTCCATCTGCCTCTACAGTGCTCCAGTCCGCCAGCCCGCACGGCCGACCCGGGTTTGAGCCCCGGGCTTTCACCGCCCGCCTAGCGCACCGCCTACGCGCCCTTCCCCCCCGGTGATTCCGGACAACGCCCGCACCCTCGGTATTACCGCGGCGTGTGGCCCAGAGTTTCC
+
CCCCCFF@-@FGGGGGGAFGGGGGGGGGGGCFGGGGE7BFFGGGFGC,CF8<FFGGGGGFGFGGGGGDG?8FFGGGGGCFGGGGGGGCGE?FGGGGGGGBFGEFEGG<CECGGG,FC:F+>FFFGGC=C+@FFGCFGFEFFFG8FE9CFE9:,@D6C:E8EGG>FFECC*>C==8**:CEE*7***3=*28C8E8*/:869>F?8:*:55)/*968<D3*/97ADC3)*)8/)0)*,*88=*)/)*+*3<2))755<(9*.7>3C88)8)*.85+<A<)*(((-((-8(73().(*1*)).
@M03506:14:000000000-AKVR1:1:1101:19078:7881 2:N:0:38
GGGACACCCCGGGGGTTTATCCCCCTTTTTCCCCCCCCCCTTCCGCCCCCCCCGGCGGGAACTCCCCCCACACCCCCCCCCCCCCCCACGGTGCCCCCCCCGCCTCCCCCCCTTCCCCCCCCCCCCCGGGAGCTCCGCCCCCCTCCCTCTCCCCACAAACCACACACTACACACCCGATCCCTCCTGGTGCCGCCGAGTTCTCCCGCGACACCTCCACACACCCACCCGCTCCCCCTCTCCCCCCGATCCCCCCGACCATCGCTGCCCCTCCCGCTCCCCCCAGTCGCGCCAGCTCAGTGC
+
-A-,86C6@+++6++886C,,,C<@+EFFFC@<6@FFGC:@,,,,,8:CF+>>+++@3++++:=,>++***++8*><<*1**:<8:?******/,,2*/****/*1A****1**2*,;*:88**:***/*/***20*2*88*/*/*2***2:*A6*C8**2****//;++28+**2*/**;8+2*2++0*<8***/**1*+0++**:**1))27***2)2/195*9)8*)0:9)7375)0A6*))*1)***00)))1(9+0)8**:50;)*)0//*/(0:(((((.(0()-()-)**)..)
@M03506:14:000000000-AKVR1:1:1101:15289:7881 2:N:0:38
GGACTACCAGGGTATCTAATCCCGTTTGCTCCCCACGCTTTCGTGCCTCAGTGTCAGTGCTGGTCCAGAGAGCCGCCTTCGCAACTGATGTTCCTCCCGATCTCTACGCATTTCACTGCTACACCGGGAATTCCACTCTCCTCTACCGCCCTCTAGCCCGCCAGTATCCAGCGCGATTCCCAGGTTGAGCCCGGGGCTTTCACGCCAGACTTATCTAACCACCTACGCACTCTTTCCGCTCAGTAATTCCGAGTAACGCGTGCACCCTTCGCATCACCTCTGACGCTCGCACGACGTGCGC
+
<CCCCGF@<AFDFGGGFGGAEFF7FDFGAFEE@FDF+FEGFFFGGD<@FC,CEFFGFG9<DEFFGD9CCFCF<FCFBFCE<F,CEF8FFG@EFGGGGGCC:+?FG9FFF,CCAGGGFBFDGC<FFCEE+:EDFAFG,8,=EEE,96@+C+>@E8,,,@F8C6>6D,77D73@CC+***5@E,4*4>,,>D,>>>5*?58<,+4=,:752/21++++3+1=8C<=76332C)=:09*)*)*2**20+2*:C+5).**;3)10).*:2*8*85).**+2,**))).(((7()49>6(10)((,
@M03506:14:000000000-AKVR1:1:1101:12400:7885 2:N:0:38
CCCCAACCCCGACAAGAGACTCGAGGGGTCACGCCCCCCATTCACCCACCCCCTTCCCACCCCCACCCCCCCCCCCCCCCACCCCGCCCCCCTCCCCCCTCATCCCCCCGCCCCCCCCTCCCCCCCCACCCACCCCCCCCCGCCCCCCTCCCCCCCCCCCCCCCCCCCCCCTCCCCCCTCCCCCCCCCCCCCCCCCCCCCCGCCCCCCCCCCCCCCCCCTCCCCCCCCGCCCCCGCTCCACTCCCCCCGCCCCCTCCCGCCCTCGCCCGCCGCCTCCCCGCCCCGACCCCCCCCCCCACCC
+
-,6,,,8C--+++++---,,,6,,,++88,,,,;@++77+9C,,,,:,8,6+++,:,C,68=+6+8,,484:C:=7@++@+5@+8++@>F***8**>C<**,,,7,<:**C<<C*:>E*;*/8**28/*;;//2*/:8*:C********;/:**/:8*:EG5***22/**:*2*2;:**;>E2::C*1*/**:**2:=*7:1C8*2*/:55/7)/*)/0***1:))0)*/)2)07C())+00*****0:88)).)*1,)5.))/):2)*09)))***-)/4((-(,-)()--<,().)-(4
@M03506:14:000000000-AKVR1:1:1101:8791:7887 2:N:0:38
GGACTACTGGGGTTTCTAATCCTGTTTGCTACCCACGCTTTCGTGTCTCAGCGTCAGTTGCGGTCCAGTAAGCCGTCTACACCACAGGTGTTCCTCCTGATATCTACGCATTTCACCGCTACACCAGGAATTCCACTTACCCATCCCGCACTCTAGCCCCCCAGTTTTCGGCGCACCCTCCCAGTTGAGCCGGGAGATTTCACACCAAACTTAGAGAACCGCCTACACCCCCTTTACGCCCAGTAACCCCGAACAACGCTCCGTCCCTACGTCTTACCGCGGCCGCTGGGCACTACTTCGC
+
CCCCCFGGGGGGCFGGGGGGGGGGGGGGGGFGGGCGGGGGGGGGGGGGGGGGGGGGGGG9EEGGGGGGGGGGFGGGGGGGGGGFGCGGC<FGGGGGGGCDGGGDGGGGGDEGGGFFFFGEEGDGGFGGFGGFGCGGGGCFGGD8FFFDDCGC,==3E@?EEGC6@=E,=C+@6CEGGGGGGGE,>2>21DC>8*B5*0>4>2B;8A55**;7A7+>:CFG9CGE<C)8*9):9:)*6*888/7**0C*:;/.7))*91)/.))**/;*+)18)5*<@8<C20((-(,)().(),)*01-,(
@M03506:14:000000000-AKVR1:1:1101:23521:7899 2:N:0:38
GGACTACTAGGGTATCTAATCCTGTTTGCTCCCCACGCTTTCGCACCTCAGTGTCAGTATGAGTCCAGGGTGTCGCCTTCGCCACTGATGTTCCTCCAGATATCTACGCATTTCACCGCTACACCTGGAATTCCACACCCCTCTACCCTACTCTAGCTTTCCAGTTTCAACTGCAAGTCCCAGGTTGAGCCCGGGGATTTCACAGCTGACTTAGAAAACCACCTACGTGCGCTTTACGCCCAGTAATTCCGATTAACGCTTGCACCCTCCGTATTCCCGCGGCTGCTGGCACGGTGTTCGC
+
CCCCCGGGFGGGGGGGGGFGGGGGGGGGGGGGGGGGGGGGGGGGGGGGGDGGGGGGGGFGGGGGGGCGGGGGGGGGGEGFFGGGGGGGGGFFGGGGGGGDGGCFGFGFGDGDGGGGGGGD:CFGF@FGGCFGGE=ECFGGGGGCGGFFFG?DFFFGGGFEGGGCFE9=FGFGGFD,=FGAEFGFGFF,@D8FGE>EC5EEE@FA7CFG,;<+,=@,=*3=>?77DGB*,55?5?):>?8*=C4>7+@CF9<)8;D>78)*00;CGG=3*>D507++<))2(,2((()),.(.0,-/7>)((
@M03506:14:000000000-AKVR1:1:1101:6953:7899 2:N:0:38
GGACTACTCGGGTTTCTAATCCGGATCGCTCCCCACGCTTTCGCGCATCAGCGTCAGCAAAGCTCCAGGCAACCGCCTTCGCCACTGGTGTTCCTCCCGATATCTACGCATTCCACCACTACACCGGGAATTCCATTGCCCCCTAGCTTGCTCCAGCCACGCCGTATCCGCTGACCCCGCCCAGTTGAGCCGAGCGATTTCACAACGGACGTGAGTGACCGCCTCGTCGCCCCGTACGCCCAACAAATCCGGGCAACGCTCCCCCCCTCAGTTGTACCGCGGACGCCGGACCCGCGCTCTC
+
CCCCCGGGGEGGEGGGGGGGGGGEGDCGGGCFGGGGGGGGGGGDGGGGG8FFEGGCCFGGGFGAFGFGFGGGGGGGGGGGGGGGGGGFGFFGGGGGF7FGEGGGGGGGGGGGGGFDGFGFDFFGD@FEGCGGGGAFG9FGGGGGG8F>EFGA;?FFGGGG+*@@?8E838DEGCDFFGGCG578<,;,,?EEG58ECEF:;:E76**/2955*1*0*29E33DC**))21>5>D:749BG55****/*++1855DD*1<5)5)//?:5*)****32<.)*((((((-.()-()((/))(-)
@M03506:14:000000000-AKVR1:1:1101:11532:7914 2:N:0:38
GGACTACAGGGGTTTCTAATCCTGTTTGATCCCCACGCTGTCGCGCCTGAGCGTCAGTAACGGGCCAGTGAGCCGCCTTCGCCACCGGTGTTCTTCCCAATATCTACGAATTTCACCTCTACACTGGGAATTCCACTCACCTCTCCCGTACTCGAGGCCCAGCAGCCCCGAAGGCAATTCCAGAGTTGAGCCCTGGGATTTCACCCTCGACTCGCCAGCCCGCCTGCGCGCCCTTTACCCCCAGTACACTCGCACACCCCCCTCCCCCCACTCTCTGCCTCCGCTCCTTGCACGCACTTCC
+
CCCCCGGGGGGGGGGGGGGGGGGGGAFGFGGGGGGGEGGGGGFGGGGGGGGGGGGGG<EFGGGGGECGGGGGGGGGGDEGGGGGGGGEG7CFGGFGGG9FFGFEFEGGG@FGGGGGF9FGGGGGFFFFG,=FGGDFCG:=F9FFGGGGF+@DA=D8+@FGC,4,5,,+53@*5@CEFG9,>,,,,6<=,88,6,28A,1,5=,><CC***29**3**1)=7):=DC:)55>*178*):*28*/979+*++2)))/)*,)/)))1/;C)8)1))*00+4=+.(,,((,))1.)94()).48)
@M03506:14:000000000-AKVR1:1:1101:12830:7917 2:N:0:38
GGACTACCGGGGTTTCTAATCCTGTTTGCTCCCCTAGCTTTCGTTCTTCAGCGTCAGTAGTGATCCAGCTCGCCGCTTTCGCCACGGGTGTTCCTGCAGATATCTACGCATTTCACCGCTACACCTGCAATTCCACGAGCCTCTCTCACACTCAAGCACAGCCGTTTTGGAAGCCGTCTCTGGGTTGAGCCCAGAGATTTCACTCCCAACTTGCCGCACCGCCTACGACCCCTGTACACCCAGTAATCCCGACAAACCCTGGCCCCCTACGTTTGTCCCCGGCGCCTCGCACTCTATTATC
+
CCCCCGGFGGGGGGGGGDGGGGGGGGGGGDFFGGGGGGGGGGGGGGGGGGGGGGGDGGDGGGFGGGGGGGG:FGGGDDFGGGGG:FGGGGGGGGGGG,F<FGGGFCFGGEGGGGGGGGE7FFGGGGGGCGCFFGFGEC>EFBF8D9DCD==DGGGFFFG,=@+@8::C:8>D8C6:A>,@,97DFC>44?C@FD:CGGC99+>>FF66C49+,+:8C)::5CCC*;;>*)7><)7:AGFC*55*:+2*+<;.)0)9*19*)7><<*:)*.18)2**<)*242(((,-)(.((.,)***)))
@M03506:14:000000000-AKVR1:1:1101:12732:7918 2:N:0:38
GGACTACCCGGGTTTCTAATCCCGTTCGCTCCCCTGGCTTTCGTGCCTCAGCGTCAGAAATACCCCAGAGAGCCGCCTTCGTCACTGGTGTTCCTCCCGATATCTACGCATATTACCGCTACACCGGGAATTCCGCTCTCCTCTGATACTCTCGAGTCTAGCAGTTTGGGGACCGGATCCGGAGTTGAGCCCCGGGCTTTCAATTCCCACCCACTAAACCGCCTACGCACGCTTTACGCCCAGTAATTCCGGATAACGCTCGCCACTTCAGTATTACCGCGGCTGCTGGCCCCTAATTAGC
+
CCCCCGGGGGGGFGGGGGGGGGGGGGGGGGGGGGGGGGFGGGGGGGGGGGGGGFGGGFGGGGGGGGCEFGGGGGGGGFGGGGG@GGGGGGFGGGGGGGGGGGGFGEF=FEGGFGFGGGGCFGGGGGGD:FFGFGGG:F+CFAFGGCFGGDGDGGGEFFGGGG997ECGGGGGGEEC>BEFFC*BEGGGGGGFE*8:ECF6CGGF7AEG74*/*:<+20;E<D7C5F:3/1):*05*6C>EGDF<7<A*+3<>5>C7617*>BFGDG+1+*2/1*<CEA3C962(((59(8(()-,*=*683
@M03506:14:000000000-AKVR1:1:1101:10679:7919 2:N:0:38
GGACTACAGGGGTTTCTAATCCTGTTTGCTCCCCACGCTTTCGCGCCTCAGCGTCAGTAATGAGCCAGTGTGTCGCCTTCGCCACTGGTGTTCTTCCGAATATCTACGAATTTCACCTCTACACTCGGAGTTCCACACACCTCTCTCATACTCAAGGCTGCCAGTATTGAAGGCAATTCCAGGGTTGAGCCCTGGGCTTTCACCTCCAACTTAGCAACCCGCCTACGCGCCCTTTACGCCCAGTAATTCCGACCAACGCTAGCCCCCTTCGTATTACCGCGGCTGCTGGCACGAAGTTAGC
+
CCCCCGGGGGGGGGGGGGGGGGGGGGGGGGGGGGGGGGGGGGGGGGGGGGGGGGGGGGGGGGGGGGGGGGGGGGGGGGGGGGGGGGGGFGGGGGGGGGGGGGGGGGGGGGGGGGGGGGGCGGGGGGGGGGGGGFFFFF@FEGGGFFGGGFDGGGGGGGDCEGGGGGGGGGGGGGGD=EGG99FGGF+CFGGCFCF5E>EGGGGG,@FFCFGGFF??DCFG4DCE445A7DAE);A+;DA=85*7@<A7EF95.0/7C()17)7*9C8.*7/7)9+<+))*((,,-80?(7(45867>62)-
@M03506:14:000000000-AKVR1:1:1101:11704:7932 2:N:0:38
GGACTACCCGGGTTTCTAATCCTGTTTGCTCCCCACGCTTTCGTGCCTCAGCGTCAGTAACCGTCCAGAGAGTCGCTTTCGCCACCGGTATTCCTCCTGATATCTACGCATTTCACCGCTACACCAGGAATTCCACTCTCCCCTCCGGTACTCAAGCTTCCCAGTTTCTAATGCACTTCCAGAGCTGAGCCCTGGGATTTCACACCAGCCTTAAGAAGCCGCCTACGCACCCTTTACGCCCAGTGATTCCGCGCAACCCTTCCCCCTTCCCTCTTACCGCCGCGGCTGCCACCGTATCGGC
+
CCCCCGGGGGGGGGGGGGGGGGGGGGGGGGGFGGGGGDGGFGGGGGGFGGGGEGGGGFGFGGGGGGGGGGGGGGGGGGGGGGD,CFGGGGGGGGGGFGGGGGGGGGGGGCFFGGGGGGGEFGFGGFGGGFEGG9;F5AA::EGDCEECGDGGGF?FGFGFGFG,,,7EFCEDFD,DG:EFG,A6CFCCECG*,43*5@D6:+2,>ECE,99FG+,,56AECGGC**285CEE3.9DE*)3***28C@=FD+55;<C5(1C)))02::)C)29)*2++()/(,--(49B())))-(*))(-(
@M03506:14:000000000-AKVR1:1:1101:6052:7965 2:N:0:38
GGACTACCGGGGTATCTAATCCTGTTTGCTCCCCACGCTTTCGCACCTCAGCGTCAATACCGGTCCAGTGAGCCGCCTTCGCCACTGGTGTTCTTCCGAATATCTACGAATTTCACCTCTACACTCGGAATTCCACTCACCTCTCCCGGATTCAAGCGATGCAGTCTTAAAGGCAGTTCCGGGGTTGAGCCCCGGGCTTTCACCTCTAACTTACAAAGCCGCCTACGCGCGCCTTACGCCCAGTAATTCCGAACCACGCCAGCCCCCCCCCGATTACCGCCGCCTGCGGCCCCGGATTAGC
+
CCCCCGGGGGGGGGGGGGGGGGGGGGGGGGGGGGGGGGGGGGGGGGGFFGGGGGGGGGGGGGEGGGGGGGGGGGGGGGGGGGGGGFEGFFFGGGGGGGGEGGGGGGGGGGGGGGGGGGGGGGGG,E@GGGGGGGGG9E8FFE@>@FGEEEBEFGGGGEECEDCGA6BF77DFFGGDGGGGGCEGG*=E?8@F558CD5=FFGGGCFFFCD:@FFGFDGFGG3DCDG555>5*)0)*.*)8*:4*0<EFCG+8>))21(12))0**AE)8))))1*2+6)*(,(((((0-)(()(())))),
@M03506:14:000000000-AKVR1:1:1101:25477:7972 2:N:0:38
GGACTACCCGGGTTTCTAATCCTGTTTGCTACCCACGCCTTCGTGTCCCAGCGTCAGTGATGGTCCCGAAAGCTGTCTACACCGCCGGTGTTCCTCCTGATATCTACGCATTTCACCGCTACACCAGGAATTCCGCTTTCCTCTCCCATACTCCACCCCCCCAGTTTCCGGCGCACCCTCCCAGTTGAGCCGGGTGCTTCCACACCGATCCTAGACAACCGCCTACACACTCCTACCGCCCCGTAATCCCGCACACCGCTGGCCGCCCCCGCACTACGCCGGCCTACGGCACGTCGTGCGC
+
CCCC8CFEFEFC6B@6@E9E9FGFGAEFFGG<EFC7@F,CFGGGGGG9@9FG:@FFCG,CFGGGCE,+B6FGFCFGEC<CCFGGC+::>:CFCGGGGG8<F9FF,?BFG>C=?<,5EFGED7,4F?F+<AF8;FEC:@D=:@D,6DDF;DDA9,6>DEE+5@++@,7>C>*>8E:CG5?=*;,,42,41?B:C5*3*9C+A++037*2*2*2+2++20):9>D**9?)+97:0**0,)7?E*)*)1;*2<*).8C*9(95.))*):*)*)).0)1+<47*-(((((()(0,(04()0)((-
@M03506:14:000000000-AKVR1:1:1101:19448:7984 2:N:0:38
GGACTACACGGGTTTCTAATCCTGTTCGCTCCCCACGCTTTCGCTCCTCAGCGTCAGTAATGGCCCAGCGATCCGCCTTCGCCACCGGCGTTCCTCCTGATATCTGCGCGTTTCACCGCTACACCAGGACTTCCGATCCCCCCTACCACACCCTAGCCCGCCAGTACCGAATGCAGACCCGGGGTTAAGCCCCGGCCTTTCACACCCGACGTGCCAGGCCCCCTCCGAGCTCTTGCCGCCCCATACCTCCGCAACACCCTCGCACCCCACGCATCCCACTGCACGCTCCCACGTATCTGGC
+
-@CCC8E<<@@C@BFGGGGGFFF<FGG;F7<FGGGFGGC7@ACGGGGCE@FFGBF:@C,CE<EE,FEF,@+,CCFDF7=FFF,8=AC>+48+?B,EGG8CFAFEF,,+@+@CBF,5?CCF4CF<FF8@++,:E<>+863@+3B7+>>FG,C*3*,,,,,48E**22,>14**15B,=,4=8/:*3**++5?C>*3*2:<<@:F7+*:7*/79C*80*>>5*177*1).:<B6>***.73:?***2***0**))))29(/*0).)9:=5*0)))1*+;))*.))(-4()().35(,*)*).,
@M03506:14:000000000-AKVR1:1:1101:7330:7999 2:N:0:38
GGACTACTCGGGTTTCTAATCCTGTTTGCTCCCCACGCTTTCGTGCCTCAGCGTCAGTATCGGGCCAGTGAGCCGCCTTCGCCCCTGGTGTTTTCGCGAATATCTACGAATTTCCCCTCTACCCTCGCAGTTCCACTCACCCCCCCCGAACTCCAGATCTTCAGTATCAAAGGCAGTTCTGGCGTTTCGCTCCAGGATTTCCCCCCTGACTTCAAGACCCGCCCACGCACCCCTTTCCCCCCGTGCTCCCGAGCCCCGCTGCCCCCCTTCGGATTACCCTGGCCGCTGTCCCGGAGCTTGC
+
BCCCCFGCGGGEC;CCAEGC,E<AGGGF<@ECFG@FEGCFGFEFDF@<8CCF+B@FEC<FF:@FGECGFCFCCFCDG>CEC7F,@CDDB<4=,,,+8@:FGFGAA<F<=FFEEC,5A4+,555A,6@:7=+C;F,5,,3AD,3+6:CCB*>,>,4:,24D,,2>><DF,>99,4,10B?F9A,:88*,/**2*3:8*29?77+=8=55***;+0+3**):5/7*/1)7*7@C)77*)*1;E17**/*/3;*))))**()*)))9*/*)08*))9*+36/+((((-((0(15))(3))8(.(
@M03506:14:000000000-AKVR1:1:1101:5663:8009 2:N:0:38
GGACTACCCGGGTTTCTAATCCCGTTCGCTCCCCTAGCTTTCGCGCATCAGCGTCAGTGTCAGCCCAGCAACCCGCCTTCGCCGCAGGTGTTCCTCTCGATATCTACGCATTTCACCGCTACACCGAGAATTCCAGTTGCCCCTTCTGCACTCCAGCCCCGCAGTATCGGTTGACCTTTCTGGGTTAAGCCCAGAGATTTCACAACCGACTTGCGGTGGTCGCCTACGCCCCCTTTACGCCCAGTAAACCCGAACAACGCTTCCCCCCCCCGGATTGCCGCCGCTCGTGGCACGGACTTAC
+
CCCCCGGFG@EDFF@FFGFFFFGEFGFGG;EFFGGGGGGGCF@@EFGGGGFGGGGGG@FAFGGGFGFCFFGFGGGGGG7F7?FEGGEE,?FFG5@FFGGGGGDGF<F+:?CFCAFFGGECCGFGFC7>7FA?F<;DFF,C=@FC?FCFFFFCGG6@F6C@658C@,@CC*>::4,?9D25>CFG6;CGFFCFG=,8C9FEFG9FFEE*/>9CE+=:/15*;)5A*/).7)7ED)864:@=CGD57<0@+2;)7<DCC:3=>7)02;/5:7C))/*/*)1*4((,-((03)40*((/)0)))
@M03506:14:000000000-AKVR1:1:1101:16539:8025 2:N:0:38
GGACTACCAGGGTATCTAATCCTGTTTGCTCCCCACGCTTTCGTGCATGAGCGTCAGTGTTATCCCAGGGGGCTGCCTTCGCCATCGTTGTTCCTCCGCATCTCTACGCATTTCACTGCTACACGCGGATTTCCACCCCCCTCTGCCTCCCCCTAGCAAGCCCGTTTCCAATGCCATTCCCCGTTTTAGCCCGGGGCTTCCCAATCATCCTCAACTTACCGCCTCTGCCCGCCTTACTCCCATTAATTCCCATTACCCCTCTCCCCCTCTGACTCACCGCGCCTCATGGCCCGTCGTTAGC
+
-,8ACFE9-CFGE-E96-E@E9FCFCF@@FGG<F8:@:CFDF76C@CFAA,CF@C,,CC,;,,,CCC<@F@CCCCF@EFCC:,:=F:6E,BCE,EE9C:8FF,5CEGF7FGCGG,@5CDF<,,F+C=7++6CFFAD,@>F+@C8,@6,6,>+@@:@F;,,@7**4:,,,3,,4@,,=EF,,,4*4,*5<?82*:**:CF*32+***+++200+**5:7+3*/1:**)1+1)*)))*.**<C*02*++9?FG=B=F:*(5*.).7*1/);5*1**++0,)*-((,(()*)0.()4().0(()
@M03506:14:000000000-AKVR1:1:1101:16846:8030 2:N:0:38
GGACTACTCGGGTTTCTAATCCTGTTTGATCCCCACGCTTTCGTGCCTCAGTGTCAATACATCCGTAGTAAGCTGCCTTCGCAATTGGTGTTCTATGTCATATCTAAGCATTTCACCGCTACATGACATATTCCGCTTACCTCCAGATGATTCAAGACCTATAGTATCAATGGCAGTTTCCGAGTTAAGCTCGGAGATTTCACCACTGACTTACAGACCCACCTACGCACCCTTTAAACCCAGTAAATCCGGATAACGCTTGCACCCTCCGTATCACCGCGTCTGCGGGCACGCAGCTAGC
+
CCCCCGGGGGGGFGGGGGGGGGGGGGGGFGGGGGGGGGGGGGGGGGGGGFGGGGGGCGGGGGGGGGGGGGFGGGGGFDFGGGG@GGGGGGGGGGGGGGGGGGGGGEFGGFFFGGGGGBF7FFCFGCGFFAFFFGGGGGDGF9FGC?DEA;FGG8,=FFGEDEAFGGGGGEGGFGC+=>@EFG>GGGGGGGFFCEECE=,=FFAFGGC@C?FGFFFGDF*@DG9@****1@?C7AACE8FGGG**14>=,68?B55+C;3:5))28C3)35).)**3265566;61)()4)23>((9)0)).
@M03506:14:000000000-AKVR1:1:1101:4943:8043 2:N:0:38
GGACTACTAGGGTATCTAATCCTGTTTGCTCCCCACGCTTTCGCGTCTCAGCGTCAGTATCCAACCAGGGGGCCGCCTTCGCCACCGGTGTTCCTCCCGATATCTACGCATTTCACCGCTACACCGGGAATTCCACCCCCCTCTTTGGTACTCTAGCTTGTCAGTTTCATGCGTCGTTCCCCGGTTGAGCCGAGGGACTTCACACATGACTTCACAGACCGCCTACACGCCCTCTACGCCCAATCTTTCCGAAAAACGCTTGCACCCTCTGTACTACCGCGGCTGCAGGCACCGATGTAGC
+
CCCCCGGGFGGGGGGGGGGGGGGGGGGGGGGGGGGGGGGGGGGGGGGGGGGGGGGGGGGGGGGFGGGGGGGGGGGGGGGGFGGGGGGGGGGGGGGGGGG7FFGGGGGGDCDFGGGGGGGGGGGGGGGEGGGABFGFGGGGGCEGFGF6DCGGGGGGGG98DEF7;C9FGF9FCEGCCDFGGFC8?EG+<CE7CGDGECCFA*3+<*<9+CFG+?FCC<FFDGG5/7)7*)8CD)0:A<@E8*95*+0*+<*))))/9,7*0)0*285.87*1**0++47C((2(((4),<0(.(())..)-
@M03506:14:000000000-AKVR1:1:1101:10057:8043 2:N:0:38
GGACTACTGGGGTTTCTAATCCCGTTTGCTCCCCACGCTTTCGCGCCTCAGCGTCAGGAATTGCCCAGAGACCCGCCTTCGCCACCGGTGTTCCTCCCGATCTCTACACATTTCACCGCTACACCGGGAATTCCAGTCTCCTCTGCAATCCTCAAGAACAGCAGTATCGATCGACGTTCTTCGGTTGAGCCGAAGGATTTCACGACCGACTTGCCATCCCGTCTACGCGCCCTTTCCGCCCAGTAATTCCGAGCAACGCTAGCCCCCTTCGTATTACCCCGCCTGCTGGCACGAACTTAGC
+
CCCCCGGGGGGGFGGGGGGGGGGGGFGGGGGGGGGGGGGGGGGGGGGEGFGGGCGGGGGGGGGGGGGGGGGGGGGGGGGGGGGEGGGGGGGGGGFGGGGGGGGGFFGGGCFGGGFGGGGDEGGGGEB@F7FFGFFFGG;FGFGGFGGGGGGGGCG9FFGGCD?FGCDFGD8FG*BEEGGGCE?CEEGF<FFGGGDE89FEGCGFGECCEGGDFGCCFGFGD*977F>BEG@ECF)*6*<:E=D77:CBGF+77@D*9(9*.7?GGGG);?*05C8+:47C6(-(4:(6:@?7)(-)88)-9
@M03506:14:000000000-AKVR1:1:1101:9137:8044 2:N:0:38
GGACTACTCGGGTTTCTAATCCTGTTTGCTCCCCACGCTTTCGCTCCTCAGCGTCAATCTCGGCCCAGAGACCCGCCTTCGCCACCGTTGTTCCTCCCTATCTCTACCCATTTCACCGCTACACCGGGAATTCCAGTCTCCTCTGCAACCCTCACTAACAGCAGTATCCCACCACCTTCTTCGGTTGCGCCGAAATACTCCACGACCGACCTGCCACACCCCCTACCCCCCCATTCCGCCCCGTAATTCCCAACAACGTCTACGCCCTCCGTCTTCCCGCGCGTCCGTGCCACGCCTGGTC
+
8,A<B,EC-BCECFEFGGDF<<FFGFGFGFFC<F8C@FCFGFECFG7,C,CFF,66FC,,<CFED+B<F@,CD8:CFFGGGGG,?FC6BBF<?<55EF,,B<,B?FG,=FG,CF?5FFE=:=AFF7CE+>FFGFFGFG;,C3>>,@,93@BFG,,3,@@8@DB==DA,,,,,+53+:3<A9,9**3*,53:4>**,,,1,,*,**/:>*))2**38**.*/)8*19))/)0:)7**-*)/::CD)*11C9+6))**1(*1))1*1*?3A>))./;9+10*-(-,(-().7()/((*.)-()
@M03506:14:000000000-AKVR1:1:1101:16345:8051 2:N:0:38
GACTACAGGGGTTTCTAATCCCGCTTGCTCCCCTGCCCTTCGCTCATCAGTGTCAGTGTTGGTCCAGGACGCCGCCTTCGCCACCGGTGTTCCTCCAGATATCTACGCCTTTCACCGCTACACCTGGAATTCCGCGTCCCTCCCCCAAACCCAAGCCATCCAGTATCAGACGCATCTCCTCGTTTCAGCCGAGGGATTTCACGTCTTACTTATTTGCCTACCTTCGCGCCCTTCACGCCCATTCATCTCGCACTCCGCTTGACCCCCCCGCCTTACCGCGCCCGCTGTCAGCGCTGTACGC
+
CCCCCGDFFEEFCCGF<-CFE<,+@C@F<@E@,;D,C,C,C6@,C@FG,6<FEDE966<C,<F<8FF8C,+@:F7F7BE?EFGGGC=CC=CCFGGD8,5C,:5,5E+@+4BFGBAFCG@+F,4A<,,=FE<B9FF++@+@>=73A>6E,@+++4,3+:><,@,3<8>,,,45;C**<>,,6*1*4,,,2?B*::*/,0,4AC*33=*12++++15++0++2;7+*/)):9>**.*9(*751****+2*3**0))29/2**))0*9A*88))0.*+3<6)*((((-300,*))0--).*)(,
@M03506:14:000000000-AKVR1:1:1101:24546:8052 2:N:0:38
GGACTACAAGGGTTTCTAATCCTGTTTGCTCCCCACGCTGTCGCGCATCAGTGTCAGAAACTGCCCAGCAGGCCGCCTTCGCCACCGGTCTTCCTCCGGATCTCTACGCATTCCACCGCTACACCCGGAATTCCGCCTGCCTCTACAGCCCTCGAGTTTGACAGTCGGCACGGCAGATCCGGGGTTGAGCCCCGGACTTTCACCACCCCCTCTTCAAACCACCTACGCGCCCCTTACGCCCCGTGATTCCGGACAACGCGCGACCCCCCCGTATTACGTCGGCTCGCGCCCCGGAGGACGC
+
CCCCCGGGFGGGFGDFGFGGGGGGGGGGGGGGGGGGGGGGGGFGGGGDGGGGGGFGGGGFGGGGGFFGGGGGGGGGGGGGFEGGGGG7FE?FGGGFFGGEGEFGFGGGGG>F95<FECGEDECGGGGDDG78FGGGGGGDGGGGFGDFG7EDD7EE,:;ACGG?EEEEGGGGED*>=FG65:EGC*=6C78C5?C***5+<:?CGG**:D3**03<:CFF*9CGGGFEED):)07<?D@GG*9/9**@7++8@D:4*1)*75)//:;5?B)0)2<+9()2(((-((-5()((04-9))(((
@M03506:14:000000000-AKVR1:1:1101:15265:8125 2:N:0:38
GGACTACAAGGGTTCTAATCCTGTTTGCTCCCCACGCTTTCGTGCATGAGCGTCAATCTTGACCCAGGGGGCTGCCTTCGCCATCGGTGTTCCTCCACATCTCTACGCATTTCACTGCTACACGTGGAATTCTACCCCCCTCTGCCAGATTCTAGCCTTGCAGTCTCCATCGCAATTCCCAGGTTGAGCCCGGGGATTTCACGACAGACTTACAAAACCGCCTCCGCACGCTTTACGCCCAGTAATTCCGACTAACGATTACACCCTTCGTAGTACCGCCGCTGCCGGCCACTACTTCTCC
+
CCCCCGGGGGGGGGGGGGGGGGGGGGGGGGGGGGGGGGGGGGGGGGGGFEFGGGGGGGGGFFDEFGGFEGGDGGGGFDFGGGGGGGGGGGGGGGGGGGFGGGGGGGFGDGGFFAFFGGDFGEF7AEGG?FGFGGG9,A=FEGGGGGGFGGGFFGAEGGFFGF9EGDFGGGDEEGEGA9,@@@C><8,,:@EGC5>*879F:EG*:5C6;*=B9?,>>C3CD32**2)0=).*/)7*(1)8;*2**<+*<88)))*2*-*1)***2:*.:)*)01+30()*-3(36(()()(()((206)..
@M03506:14:000000000-AKVR1:1:1101:17624:8129 2:N:0:38
GGACTACCCGGGTTTCTAATCCTGTTCGCTCCCCACGCTTTCGCGTCTCAGCGTCAGTACCGTCCCAGAGAGCCGCCTTCGCCACGGGTGTTCTTCCTGATATCTGCGCATTTCACCGCTACCCCAGGAATTCCACTCTCCTCTTCCGGACTCTAGCCTTACGGTTTCCACCGACAGCTCGAGGTTGAGCCTCGAGTTTTCACAGCGGACCTGTAAAACCGCCTACACGCTCTTTAACCCCAATAAATCCGGACAACGCTTGCCCCCTCCGGATTACCGCGGCTGCTTGCACGTAGTTAGC
+
CCCCCGGGGGGGFGGFGGGGGGGGGGGGGGGGGGGGGGGGGGGGGGGGGFGGGGGGGGGGGGGGGGGFGGGGGGGGGGGGGGGGGGGGGGGGGGGGGGGGFFGGGDGGGCGGGGGFGGGGGGGGGEGGGGGGGGGGGGGGGGGGGGGG>CGGGGGFGGGGCFG>EEEFGCGFCEGGGG6EE55:EGCFFC8BFEC=EEGGGGGGGG***:9**+>E7CA537CC37?FGG):9?=7)*9;=5*70<9=C<=5:@G49(55.)02>FE5*89)5CE@F4;E(290237*5:)5F6(1774<:
@M03506:14:000000000-AKVR1:1:1101:7832:8158 2:N:0:38
GGACTCCCAGGGTTTCTAATCCTGTTTGCTCCCCACGCTTTCGCACCTCAGCGTCAGTACCGATCCAGTGGGCCGCCTTCGCCACCGGTGTTCTTCCTAATATCTACGAATTTCACCTCTACACTAGGAATTCCACCCACCTCTCTCGGACTCAAGACGTGCTGTCTCAAAGGCAGTTCCGACGTTGAGCGCCGGGATTTCACCCCTCAATGACACCTCCGCCTACGCGCCTCCTTCGCCCCGTTGTCCCGGACAACCCTCGCTCCCCTCGTATTCCCCTCATCACTGGCCCGAAGACACC
+
CCCCCGF9@<F;F<@A-CEFGGGGGCD<C,;C<B<C7FEGCEEECECGGGGGGCFFEG,C@@@FGGGEFCFCFGGGGG7FGGEFDFEGGCFEFE,5?F?,C9EEFGGE+9EFFGGGG9F,5A<FFGGFG;A<,CEFG+?F+@D@,3,@++CEFCE,9D68BD837,,@,3@,,53+1,,,*5*5*33*>244>C5*:*=CF7,4*:C5C*1+1*<8**)1)1:55*.)*1)/*07*675***9>**2*0+*)05957(7*))595*2.*05)00++3,)*,()))))*(0(371(/)).,-
@M03506:14:000000000-AKVR1:1:1101:20222:8158 2:N:0:38
GGACTACTGGGGTTTCTAATCCTGTTCGCTCCCCACGCTTTCGCACCTCAGCGTCAGATCAGGCCCAGCTGGCCGCCTTCGCCTCAGGTGTTCCTCCGGATCTCTACGCATTCCACCGCTACACCCGGAATTCCACCAGCCTCTGCCTGTCTCCAGCCCAGCAGTATCCCCTGGCCTCCCGGGGGTGAGCCCCGGGCTTTCACAGTCAGCCTTCCCCCGCCGCCTACGTGCCCTTCACCCCCAATACTCCCCAACAACGCTCGGACCCTCCGCCTTATCGCGCGCGCTGGCCCGGCGTTCC
+
CCCCCEFCEFGGGGGGGGGGGGGGGGFGGGGGGGGGEGEG8FBCFDFDEFGGGEGEG@CFFEFGGGGGFG@FFGGGG7FG7B@,==4<FAEFGG<FGGG>?>?9?EFFE@::FFGGFBF7@E,AFGCCFEDFFFGGGC=:F@F36DFGF=DFFF8=E?+,@@DECF,EFGG>D8EE6D@*3****4:5/?FFE**3C**<@>F70<+++0299*8;C)0:5))2/9<)200*9?;*,9*;8C)*200/+<*)7<D<419:)7))9EG>*897)/2:+)1/-((((,()()-,7(,).8((,
@M03506:14:000000000-AKVR1:1:1101:22352:8192 2:N:0:38
GGACTACAGGGGTTTCTAATCCTGTTTGATCCCCACGCTGTCGCGCCTGTGCGTCAGTAACGGGCCAGTGAGCCGCCTTCGCCACCGGTGTTCTTCCCATGATCTACGACTTTCACCTCTACACTGGGAATTCCACTCACCTCTCCCGTACTCGAAGTCTCACAGTCTTGATGGCAATTCCAGAGTTGAGCTGTGGGAGTTCACCCCCAACTTGAACGACCGCCTGCGTGCCGCTTCGCCCAAGCAAATCCTACCACCGTCACCCCCCTTCGTCCTATCGCTGCGCCGGGCCAGAATGTTG
+
CC9CCGGCAEGC,@@6C@CE@FGFEFFDGD,6FFFGCCCBCFGGEGGGGGGGCFGGGE,C<7BFGGEGGGFDEAFG>BC=DGGG=FF78@FGCF9AFF,,,:EF9@CB@7FC<,,,C5EAEFGF,,:,?:A<ECFFFDE::,8>EFG8@+@8,+6>6+3:3,@8,@E9DCE,5,36,3@A,,@,,7,@,,,,,3@6*,145+,=,,;C**:8<+,1**)4/)1>59A)**)*))22())1;*****3)0+30**20*()2)7)9CE*5*09)7D*:+.9*((((((,)-)(2),(***.))
@M03506:14:000000000-AKVR1:1:1101:15051:8201 2:N:0:38
GGCCTACTGGGGTATCTAATCCCGTTTGCTCCCCTGGCCTTCGTGTCTCAGTGTCAGGAACTGTCCAGAGACCCGCCTTCGCCACTGGTCTTCCTCATGATCTCTACGCATTTCACTGCTACACCATGAATTCCAGTCTCCTCTCCAGTCCTCAAGCACCGCAGTATCGAATGCAGTTTCGGAGTTAAGCACCGAGATTTCACACCCGCCTTACGTCCCCACCTACACCCCCTTTACGCCCAATGAAACCGAACAACGCCTGAGACCTCCGTATTACCGCGGCTGCTGGCTCAGCGTTAGC
+
CCCCCGGGGGGGGGGGGGGGGGGGGGGGGGGGGGGGGGGGGGGGGGGGGGGGGGGGGGGGGGGGGGGGGGGGGGGGGGGGGGGGGGGGGGGGGGGG9FGGGGGGGGGGGGGG,FGGGGGFGGGGGFGGGGFGGFGFFG;CFGGFGGGGGGGGC,=BDDGGGGEGE8=EEEFGEGGFGGGGD6CE>G,==F,>DEE>+9EEFDGCFGGC*;C;,7D,;*9=CDGG7C>60)8E:;4:CCEGGC*9>+>+32C.05C756)*5))9*28)+)10)9<CF2:EBBB9>?4;0>()*3)975306
@M03506:14:000000000-AKVR1:1:1101:20218:8209 2:N:0:38
GGACTACCCGGGTTTCTAATCCTGTTTGCTCCCCACGCTTTCGCACCTCAGCGTCAATACCAGTCCAGTGAGCCGCCTTCGCCACTGGTGTTCTTCCGAATATCTACGAATTTCACCTCTACACTCGGAATTCCACTCACCTCTCCTGGATTCAAGCGATGCAGTCTTAAAGGCTATTCTGGAGTTGAGCTCCAGGCTTTCACCTCTAACTTACAAAGCCGCCTACGTGCGCTTTACGCCCAGTAATTCCGAATAACGCTAGCTCCCTCCGTATTACCGCGGCTGCTGGCCCGGAGTTGGC
+
CCCCCGGGGGGGGGGGGGGGGGGGGGGGGGGGGGGGGGGGGGGGGGGGGGGGGGGGGGGGGGGGGGFFGGGGGGGGGGGGGGGGGGGGFGGGGGGGGGGGGGGGGGGGGGGGGGGGGGGGGGGGGGGDFGFDFFGGGGGGGGFGFGGGGEFGGGFCFECGGGGGGFFGCDEFGCGFGGGGGGC8EGGGGG;D8CFGGECFCDGGGF?EDGGGGGGGFGFFCGDCCF>66<DGGFFGFGBCE*;CCD++1495))*+*()/)09*2A=>*)9>)C8<C455(41(362:?3(-7(-55))(,
@M03506:14:000000000-AKVR1:1:1101:7541:8218 2:N:0:38
GGACTACTGGGGTATCTAATCCCGTTTGCTCCCCTGGCCTTCGTGCCTCAGCGTCAGGAACTGTCCAGAGACCCGCCTTCGCCACTGGTCTTCCTTACGATATCTACGCATTTCACCGCTACACCGTAAATTCCAGTCCCCTCTCCAGTCCTCAAGCACGGCAGTATCGAATGCAGTTTCGGAGTTAAGCCCCAAGATTTCACACCCGACTTACCGCGCCCCCTACGCACCCTTTACGCCCAATGAATCCGAACACAGCTTGCGCCCCCCGTTTTACCGCGGCCGCTGGCATCGAATTGAC
+
CCCCCGGFFFGGGDFGFFGFGGGGGCECFEFGGGF@FCFGGGEFFGGEFDGGEBFGGGGGGGF<FECFFGG<FF7FGGGG7CEE@GFGDFGGGGGGD8D@=FFFGGFGGEEFG<F@E?C::@9<FFEECBBFEFEG,A,7AE@86>DF,E84@EFF??FG66>888=;C=EE8=>9,;25:C7CEGGECB,3@3>:,,72,?C:DED7*@?C:D8CD45C)55*/;>3=/.A7);+9*8=87***<C4+C8B;)9*/.C0*5)));5.*0).)91992)241(((--<-).))((*)0))-
@M03506:14:000000000-AKVR1:1:1101:25653:8244 2:N:0:38
GGACTACCCGGGTTTCTAATCCCGTTTGCTCCCCACGCTTTCGCGCCTCAGCGTCAGTTCCGGTCCAGTGAGCCGCCTTCGCCACTGGCGTTCCTCCCAATATCTACGCATTTCACCGCTACACTGGGAATTCCTCTCACCTCTCCCGGACTCAAGCCAAGCAGGTTGGAGGGCAGTTCCTCGGTTAAGCCGAGGGCTTTCACCCTCCTCTTGCCAGCCCGCCTACGCGCCCTTGTCGCCCAATAATTCCGAATAAACCTTGCCCCCCCCGTACTTCCGCGTCTGTTCGCCCACGTTCTCC
+
CCCCCGGGGGGGC@6FDADGGEGGG8FGGFGGGGFGEGGGDGC7@FGE@<EEF:FE@CEFEEGEGGCAEG9<FGGGD@CF7CC,F=<AFCFFGG9BFGCFGECF9FG@FCCEFD5@F=FBFE@=E==:E8F8BB,C<F,,ADD3=D8E+3>=@FGC9C?,4+,,53>>*8@CCEFG?CC,,>C88:C7<9:CE*=***=3<@?C5:EC*5@CCF+07*02973*C<>E*7>E575*)/7C5****3+19++0001**)**//;*2;*)*018)1/++3)79-41,.)*,)(27((*))(-.
@M03506:14:000000000-AKVR1:1:1101:7363:8254 2:N:0:38
GGACTACAAGGGTATCTAATCCCGTTTGCTCCCCACGCTTTCGCGCCTCAGCGTCAGGAAATGCCCAGAGACCCGCCTTCGCCACCAGTGTTCCTCCCGATCTCTACACATTTCACCGCGACACCGGGAATTCCAGTCTCCTCTGCATCCCTCAAGAACGGCAGTATCGGCCGACGTTCTTCGGTTGGGCCGAAGGATTTCACGACCGACTTGCCCTCCCGCCTACGCGCCCCTTACGCCCAGCGATTCCCGATCACCCCTGCCCCCTCCTGCTTTCGCCGGCCTGTGGCCCCGGGTTTGC
+
CCCCCGGGECFGFGGGGGGGGGGGGGGGGGGGGGGGGGGGGGGGGGGGGGGGGGGGGGDGCGGGGGCFFFFGFFFGEEGGGGGGGGGGFFFCFGGGGGDDCFCFGGGGG,BFGCFGGFGG7CFGGDEE+@FFAFFFGG9CF=FE8F;@;BD8DCDFCGGE8EGEGGDB*CBC8CEE>BFGGGFGGGG55CFG:3CC69@99+1AC=E=*)17?>F+01):5C<*17)5*955)))*5*0::79*)*/8<A+0).)1>7*27).>*;588)*0)02+3()*(((-(())(.(,8-(1.)(()
@M03506:14:000000000-AKVR1:1:1101:17772:8262 2:N:0:38
GGACTACAAGGGTTTCTAATCCCGTTTGCTCCCCTAGCTTTCGCTCCTCAGCGTCAATGTCGGTCCAGGATGCCGCCTTCGCCACCGGTATTCCTCCAGATATCTACGCATTTCACCGCTACACCTGGAATTCTGCATCCCTCTCCCTAATTCAAGCCATCCAGTATCGGACGCAGTTCCCAGGTTGAGCCTGGGGATTTCACGTCCGACCCAGTTGGCCGCGTCCGGCCCCTTTCCGCCCCGTCATTCCCAACCACGCTTGCCCCCCCCGCCTTCCCGCGCCTGCTGCCACCGCGCTCGC
+
-A<CCEGG9FGGFCFGAEDDGGGGGGGGGGGGGEFFGGGGGFFG;EGGGGGGGGGE7ECFFE@GGGFE@7,EEFGGG7@EFCFCGGDCFEGCFFAGF8CEFDFFG9F<FFGEFFGGGG>FFGFGF8?E,,5A95,A9?FGGGGFGG8,,3C=DC,3,63@FF,=@,@@6@8FEE8E1@CCC,5D54:,DGGC6>C5**,25+51,4A>E))2,;<,+;AF43)*)25)*))21)0*6C>CE*)9***9C9+*<B***(/*0)7<FCG>E>)))**+;:)/4((((,(0)0).)4()).(-3
@M03506:14:000000000-AKVR1:1:1101:17840:8263 2:N:0:38
GGACTACCAGGGTATCTAATCCTGTTTGCTCCCCTAGCTTTCGTTCCTCAGCGTCAGTAGTGGTCCAGCGCGCCGCTTTCGCCACGGGTGTTCCTGCAGATATCTACGCATTTCACCGCTACACCTGCAATTCCACGCGCCTCTCCCACACTCAAGCACAGCAGTTTCGGAAGCAGACTCTGGGTTGAGCCCAGAGATTTCACTCCCGACTTGCCACACCGCCTACGAACCCTTTACACCCAGTAATTCCGAGCAACGCTGGCCCCCTCCGTCTTACCCCGGCTGCTGGCACGTAGTTAGC
+
CCCCCGGGGGGGGGGGGDGGGGGGGGGGGGGGGGGGGGGGGGGGGGGGGGGGGGGGGGGGGGGGGGGGGGGGGGGGGGGGGGGGGGGGGGEFGGGGGGGGGFGGGGGGGGGGGGGGGGGGGGGGGGGGGGGGGGGGGGGGGGGDFFGGGGGGGGGGGGGGGGGGAFGFDEEGGGGGGGGFFGGCCGECFGCGGG5DFCGGGFGGGFCCGGGGGGGGGC5EGGG=CGBB5D:55?6*:7FGE=F7:+<*C985).)*9(//7).>FCE8*8)))*2+2.)1(-2(((,94@:B>2(1)8))-
@M03506:14:000000000-AKVR1:1:1101:17279:8267 2:N:0:38
GGACTACTCGGGTATCTAATCCTGTTTGCTCCCCACGCTTTCGTGTCCCAGCCTCAGTATCTGGCCCGTTGGCCGCCTTCGCCACCGGTGTTCCTCTCGATATCTACCAATTTCACCCCTACACCGAGAATTCCACCCACCCCTCCAGTACTCTAGCCTCTCAGTTTCGCTTGCACTTCCCCGGTTGAGCCCGGGGCGTTCCCACCCGCCTCTTCTGACCGCCCTCCCTCGCTTCACGCCCATTCCTACCCGACACCGGTTGCCCCCCTTCTCTTTACCCGGCCCCGTGCCCCGCGTTCGC
+
@<-A,;,-C@7@CCFC9F,,,C,,CE@,,6,C8@,7+@,BDCBFFFG,C,CF,6CFCF,;EEE,CC,76C@FGGDGGGEECFGFFCFEF+BBEGGG,EF,,:CF9E<,,559,5,5B,8FCGGGG:CF:?,?;E,?A+4=778=@C=,7,3,,3,,=DAF,=3:CCFGG6+58+3@@:<D,34BC*5,3@@7*=8*/*3>8*>+3AE*/C<*0+++++87)17*)1)0*0)*/.0*.*)*:*2**+<*+0*00)))*()*0.)*2**8*8*192<++-*+(((((((.(0,,77())0(0(
@M03506:14:000000000-AKVR1:1:1101:16828:8278 2:N:0:38
GGACTACTGGGGTATCTAATCCTGTTTGCTCCCCACGCTTTCGCACCTCAGCGTCAGTACCGGACCAGTGAGCCGCCTTCGCCACTGGTGTTCTTCCTAATATCTACGAATTTCACCTCTACACTAGGAATTCCACTCACCTCTTCCGGACTCGAGATTTGCAGTATCAAAGGCAGTTCCGAGGTTGAGCCTCGGGCTTTCACCCCTGACTTACAAATCCGCCTACGTGGGCTTTACGCCCAGTAATTCCGAACAACGCTAGTCCCCTCCTTATTTCCGCGGCGGCTGGCACGAAGTTAGC
+
CCCCCFGGGGGGGGGGGGGGGGFGGGGGGGGGGGGGGGGGGGGGGGGGCFGGGGGGGGFGGGGGGGGGGGGGGGGGGGGGGGGGGGGGGGGGGGGGGGGGGGGGGGGGEGGGGFFEGGGGGFGGEFGGGGGGGFDGGGGGGGGGGGCGDCGGGGGGFECF9FFGGGGGFGGFFCFGGFEGEDCGGGGFCEGFCCGG*CDFF7=@FEG9C7+=9F@?FGFFG47*?FDA6*)*9))3>CBCE54;+4+8:CE3375CD;)15;FG=C*0C)*/**3++.5569(-3((80>B2B6(/0*)))
@M03506:14:000000000-AKVR1:1:1101:5784:8279 2:N:0:38
GGACTACAGGGGTATCTAATCCTGTTTGCTCCCCACGCTTTCGCGCCTCAGCGTCAATTACGGGCCAGATAGCCGCCTTCGCCACCGGTGTTCTTCCCAATATCTACGAATTTCACCTCTACACTGGGAATTCCACTATCCTCTCCCGCATTCAAGCTCATCAGTATCAAGCGCAGCACCCAGGTTGAGCCCGGGAATTTCACGCCTGACTTGATAAGCCGCCTAACCGCCCTTGACGCCCAGTAATTCCGAACAACTCTTGCCCCCTCCGTATTACCGCGCCTGCTGGCACGAACTTAGC
+
CCCCCGGGGGGGGGGGGGGGGGGGGGGGGGGGGGGGGGGGGGGGGGGGGGGGGGGGGGGGGGGGGGEGGFGGGGGGGGGGGGGGGGGGFGFGGGGGGGGDFGFDGGGGGFFFFGGGGCGEGGGGFGGDCF<FGGGGFGGGGGGGGGC>CCEGGFGFG,DFGFGGGGFGGGGGGGGCG,@EEFGGFEFGGGGGCE5C*?FCG7EFDF,4,2;C97,>80;A7<<E**)22CDG:5)2:D>C=E4<799*2@?)7BG4*)*0/767CF50*))0)230<4)2-(-4(.5)(012>(-)0*-).
@M03506:14:000000000-AKVR1:1:1101:22854:8283 2:N:0:38
GGACTACCCGGGTTTCTAATCCTGTTTGCTCCCCTAGCTTTCGCGCCTCAGCGTCAGTAGTGGTCCAGTGCGCCGCTTTCGCCACAGGTGTTCCTCCCGATATCTACGCATTTCACCGCTACACCGGGAATTCCAGTCTCCTCTGATGTAATCAAGCTGAACAGTATGAAGTGCAGTTCCCGGGTTGAGCCCGGGGATTTAACACCCCACTTATTCAGCCGCCTACACGCCCTTTACGCCCAGTGATTCCGAACAACGTTTGCTCCCCCCGTATTACCGCGGCGGCTGGGCCGGGGTTTAC
+
CCCCCGGGGCGGFGGFEFGGFFGFGGGGGGGGGGGGGGFGGFGGEFGGGGGGGEGDGGGGGGG<FFDGCGGCEGGGGEGGGGGGFGFGGGGGGGGGGGGGGGC<@FGGGGEEFGGGGGGGE>=FGEEGFDGFGGGFGG9FGEGAFEFF=D,,=BFGGF?FFECCD,ECEFEFGFAFFGDA9CGGEEGFG7,DB::ECE8?9F,41==CC<4>C7C?+2@:8DC:CF;A53;C189:)*)2/**0*++*02<>@:D*1(9?))7:>EDEG3))07E++))/44(((-(.(.4(8903.)(()
@M03506:14:000000000-AKVR1:1:1101:13209:8285 2:N:0:38
GGACTACTGGGGTTTCTAATCCTGTTTGCTCCCCACGCTTTCGTGTCTCAGCGTCAGTTACGGTCTAGAGAGCCGCTTTCACCACAGGTGTTCCTCCCGATATCTACGCATTTCACCGCTACACCGGGAATTCCACTCTCCTCTACCGTACTCCAGCCAGGCAGTTCCCGGCGCACCCTCCCAGTTGAGCCGGGCGGTTTCACACCCGACTTACCCAACCGCCTACACACTCTTTACGCCCAGTAATTCCGAACAACGCTTCCTGCCTCCGTCTTACCGCGGCTGCTGCCACGTAGTTCGC
+
CCCCCFGFGGGGGGGGGGGGGGGGGFGGGGGGGGGGGGGGGGGGGGGGGGGGGGGGGGGGGGGGGGGFGGGGGGGGGGGGGGGGGGGGFGGGGGGGGGGGGGGCGGGGGGGGGGGGGGGGGGGGGGGGGDGGGGGGFG:FFFGFGGEGG@@DFGFCEGFGGFF6@FEFCEEEEGGE5C5DCEEDEGC?<FFE>C**:*8>CFG78E:**/)19CFF=<5C3CDCDG)799.::997<7@G8C5CF7@4<C8))))**(1*..<**8;*+0)))**++435((((4829).)).40*)9)(7
@M03506:14:000000000-AKVR1:1:1101:18748:8315 2:N:0:38
GGACTACCAGGGTTTCTAATCCCGTTTGCTCCCCTAGCTTTCGCGCCTCAGCGTCAGTATCCGTCCAGAAGATCGCCTTCGCCACTGGTGTTCCTCCCGATATCTACGCATTTCACCGCTACACCGGGAATTCCATCTTCCTCTCCGGAACTCACTTCTCGCAGTTTCTTGTGCCCTTCCAAAGCTAGGCTTTGGGCTTTCACACCAAACTTACAAAAACGCTTACGCGCCCTTTACGCCCACTAATTCCGAGTAACACTTCCACCTCCCCTATTACCCCGACTCCTCGCACCAGCTCTGC
+
CCCCCGFGFGGGCGGFGEGGGCEFCCC@FGEEGGFFFGFGGGCCFFD,@FCFGGGGDF<F<CFDFB@FECGFE@@:@C:,CCEGG,C<?FFEAEC,EF@CB>FGGGGGGGGGGFFGGFGDC=DFA+=F7=EFGFED?<;F,,>=DF6=+@+,@@,7@,EFEDG6:9DFGGGF8D,,5:,@,,7,,3,48DCFG7B*,,:=9C7<,*4,4:*+,4,58*)*7C*/*;))*).*1.)735528:**>++*+327)0*:2)9F7***2**)*)*).03+3-)*,,(4((.)(.(()(./))).)
@M03506:14:000000000-AKVR1:1:1101:7724:8322 2:N:0:38
GGACTACAGGGGTATCTAATCCTGTTTGCTCCCCTTGCTTTCGCGCCTCAGCGTCAGGACTAAGCTAGAAAACCGCCTTCGCCACGGGTGTTCTTCCACATATCTACGCATTTCACCGCTACGTGTGGATTTCCGTTTTCTCCGCCTACCCTCTACGGTGGCCGTTTCAACTGCTGTTCCGAGGTTGAGCCCAGGGCTTTCACGTTTGCCTCGCCTATCCGCCTAGGCCCCCATTACGTCCAATCAATCCGAGCTATGCTTGCCCCCCTCGTCTTGCCGACGCCGTTTCCACGGTGTTAGC
+
B@CC<,CFFGEGGGA@F<CFGFFGGCDFGFDGGG8ECGGGGGGE+7@FC8,CFGCG7<,,;CF8<FFGGGGFFGFEGGD,@F,68+++8>=F<FC,E<,A,,,,5FFGEG7C,CA,,@CFCF=E?<FEF,,,45+578?=;E97883+,,8,6@E,+36=+,,53434,,,8,,,7,42,***3@,,,47,*,4**1,,15+=,=4A5,*4**1***+/7C**//*.)+2)/220+)1)*2**2*+2*2;5)0))0:6*0**)0285)*)1.)/;+3()*((((-,())1)))-,*)))))
@M03506:14:000000000-AKVR1:1:1101:3064:8325 2:N:0:38
GGACTACCGGGGTTTCTAATCCTGTTTGCTCCCCACGCTTTCGTGCCTCGGTGTCAATATCAGTGTAGCGAGCTGCCTTCGCAATGGGTGTTCTGTGTCATATCTAAGTATTTCACCACTACATGACACATTCCGCCCGCCTCCACTGCATTCAAGATCCGAAGTATCAATGGCAGTTCCCTCGTTGAGCGAGAGTATTTCACCACTGACTATCGGGCCCACCTACGCACCCTTTAAACCCAGTAAATCCGGATAACGCTTGCACCCTCCGTATTACTCCGGCTCTTGGCACGGGGTTAGC
+
CCCCCGGGGGGGFGGGGGGGGGGGGGGGGGGGGGGGGGDEGGGGGGGGGGGGDCGGGGEEGGFFFDGGGDGGGGGGGGGGGGFEGFGGGEFGGGFGGGFCGGGGGGGFAEFGGGCFGEEGGGGGGGGFGGG@9FFC=:FGEEGGGGGFGFFGADF@FGGGGGGGGGGGFFGGDD3+8>FFEF?C:EFFGGGGC5BEDGGGG@F,49C?,C>+,=:C*7AGGGD6C86>EGF51=FG)@F0;5*2@+>=FFD3)=*7C1)/)7.9CC5)*09)00+39)*3-(--(()/.0)4)9())0(.4
@M03506:14:000000000-AKVR1:1:1101:11241:8338 2:N:0:38
GGACTACAGGGGTATCTAATCCTGTTCGCTCCCCACGCTTTCGCTCCTCAGCGTCAGTTACTGCCCAGAGACCCGCCTTCGCCACCGGTGTTCCTCCTGATATCTGCGCATTCCACCGCTACACCAGGAATTCCAGTCTCCCCTGCAGTACTCCAGTCTGCCCGTATCGCCCGCACGCCCACAGTTGAGCTGTGAGTTTTCACGGACAACGCGACAAACCACCTACGAGCTCTTTACGCCCAGTAATTCCTGACAACGCCCGCACCCTCCGTATTACCCCGGCTGCTGGCCCGTAGTTGGC
+
CCCCCGGGGGGGCEGGGGGGGGGGGGGGGGGGGGGGGGGGGGGGEGGGGGGGGGGGGGGGGGFGGGGGFCGGGGGGGGGGGGGGGGGEFFFFGGGGGGGFGGGGGFGGGEGGDFGGGGGGGGGGGFGCDEGAFGGGEFGGGGGGGGGGFGFGGGGFFGGGGGGGGG8FGGGDGD5EEGFGGGGF9DFFGGGGD,BC7@FFFFGCGDGEFGGG5<?C<>AFFGGFCF:5:D>F>?FF<53CE5*0*+0099+9*)*09-)*0.75D=G)*.1.8CC+A<)*((-(((.)4)(()((*0867(
@M03506:14:000000000-AKVR1:1:1101:11866:8356 2:N:0:38
GGACTACAGGGGTTTCTAATCCTGTTTGCTCCCCACGCTTTCGCACATCAGCGTCAGTATCTGCCCAGATCGCCGCCTTCGCCACTGGTGTTCCTCCCGATATCTACGAATTTCACCTCTACACCGGGAATTCCGCGATCCTCTTCAGTACTCAAGCTCAGTAGTTTCGAATGCTCTTCCTCGGTTAAGCCGAGGGCTTTCACACCCGACTTGCTGACCCGCCTACGTGCGCCTTCCGCCCACTCCTTCCCACCCCCGTTTGCCCCCTCCGCACTCCCGCCCCTCCTGCCCCCCCGCTCGC
+
CCCCCGGGGFGGFGGGGGGGGGGGGGGGGGGGGGGGGGGGGGFGGGGGGDGGFEGGGGGGGGGGGGGFFFGGGGGGGEGGGGGGGDF@EAEEGGGGGGG7F=:FEEFDGEGGAFFGGEGE?F9FGB:+>:FFFGEDC+@FGDFGGFGCCEGFG8F9D8D,><>A<;@DE8:D89;FFEFG9FE*AB*,,@CE8*>*=,,0>+>>EGG*:>)10;C97*;=93CC*>)57C7**.028*8:C**9**38CG66))1)1(/*)09*7CC0A@))))*322)1-(-((-,)(030)((1)0((-
@M03506:14:000000000-AKVR1:1:1101:17249:8398 2:N:0:38
GGACTACCAGGGTTTCTAATCCTGTTCGCTACCCACGCTTTCGCTATTCAGCGTCAGTTCCGGCCCAGACCACCGCCTTCGCCACCGGTGCTCCTCCTGATATCTGCGCATTTCACCGCTACACCAGGAATTCCGTCGTCCCCTACCGGACTCTAGCCATCGCAGTATCGGATGGCCGCTCCAGGTTGAGCCTGAAGTTTTCACACCCGTCTTGCTAAGCCGCCTACTAGCCCTTTCCGCCCAATGCACCCGGACAACGCTTGCACCCTACGGGTTCCCCCGGCGGCGGCCCCCAAGTTGG
+
CCBCCGGGGGGGGGFGGGGGGGGGGGGGGGGGGGGGGGGGGGGGEGGGGFGGGGGGGGGGGGGGGGGGDGGFGGGGGGGGGGGCGGGCFDE?FGGFGGGGGFCGGGGGGGGGGGCGG7FEEGGGGCGEDFGG9FDB,>>FGGGGGGGDGCEGF9ECGF?E,1CEE:,@E8:C5*1>9>E8CE66<CC;68EGGG6:,BFG,C@+>FGDE*1<=+>C7@)=<9DC/*8=<*7CFF)2)2)/1/9/5++/+*;>))/)18)=;)7C7EG;*)1)))//*5=6(2(44(()(.4(.((*)/.6(
@M03506:14:000000000-AKVR1:1:1101:18419:8404 2:N:0:38
GGACTACTCGGGTTTCTAATCCCATTCGCTCCCCTGGCTTTCGCGCCTCAGCGTCAGTACCGGTCCAGGTAGCCGCCTTCGCCACCGGTGTTCTTCCCAATATCTACGCATTTCACCGCTACACTGGGAATTCCGCTACCCCCTCCCGGACTCTAGCCAACCAGTATCGGGTGCAGTTCCTCGGTTGAGCCGAGGGATTTCACATCCGACTTGATCAGGCCGCCTACGCGCCCGTTACGCCCAATGATTCCGAACAACGCTCGCCCCCCCCGTCTTACCGCCGCCGCCGGCACGGAGTTAG
+
CCCCCGGGGGGGGGGGGGGGGGGGGGGGGGGGGGGGGGGGGGGGGGGGGGGGGGGGGGGGGGDGGGGGGFGGGGGGGGGGGGGGGGGGGGFGGGGGGGGGGGGGGGGGGGGGGGGGGGGGGGGGGGGGGGFFGGFGGGGGGGGEGGGGGGGGGGGFGGGGGGGGGFBFGGGGCEFCGFGGCFGGGGDDGGFGGGDEEGFGGGGG7ED=EG3>7*317*0=CDDCC7:>=DBGC)77(9;EGGG*7CG6<<@?35C)02)2)0)5CCCD*5C57***+.)1-(,,((,04)4(5(43)87-.
@M03506:14:000000000-AKVR1:1:1101:3973:8438 2:N:0:38
GGACTACCGGGGTATCTAATCCCGTTTGCTACCCTAGCTTTCGCGCCTCAGCGTCAAGAACAGGCCAGGAAGCCGCCTTCGCCACTGGTATTCCTCCCGATATCTACGCATTTCACCACTACACCGGGAATTCTGCTTCCCTCTCCTGCCTTCCAGTCGAGCAGTATCGCGTGACCCTCCCCAGTTGAGCCGGGGGCTTTCACACGCGACTTGCACGACCGCCTGCGCGCTCTTTACGCCCAGTCAATCCGGACAACGCTCGCCACCTCCGCATTACCGCGCCTGCTGGCACTTAGTTAGC
+
CCCCCGGGGGGGGGGGGFGGGGGGFGGGGGFGGGGGGGGGGGGGGGGGGGGGGGGGGFGGGGGDGGCFGGGGGGGGGGGGGGGGBCDFAFFDFGFGGGGDCEFGGGGGGGGFAFGGGGGGGGEGCGGGFCD>FGFGGGGGGFE@FFGGGGGGDFF,E9C8E6B?AFFGGE>CE5CGF69CB?,>FC=7DGGCC5BEGE8CFCGF?5>E5))*+:<FCD:59DCCC4>DEG.*108?4778C:<C*<<*<0*7>B<*7155)0))**/8:09)09CCF)<=3(-3((.),7())).29*.4.
@M03506:14:000000000-AKVR1:1:1101:14382:8449 2:N:0:38
GGACTACCAGGGTTTCTAATCCTGTTTGCTCCCCACGCTTTCGCACCTCAGCGTCAGTACCGGGCCAGTGAGCCGCCTTCGCCACTGGTGTTCTTGCGAATATCTACGAATTTCACCTCTACACTCGCAGTTCCACTCACCTCTCCCGGACTCGAGCTTCTCAGTATCAAAGGCAGTTCTGGAGTTGAGCTCCAGGATTTCACCCCTGACTTAAAAAGCCGCCTACGTGCGCTTTACGCCCAGTGATTCCGAGCAACGCTAGCCCCCTTCGTATTACCGCTGCTGCTGGCACGAAGTTAGC
+
CCCCCGGGGGGGFGGGGGGGGGGGGGGGGGGGGGGGGGGGGGGGGGGGGGGGGGGGGGFFDEGGGGGGGGFGGGGGGGGGGGGGGCFGGGEFGGGGGGGGGGGGGGGGGGGGGGGGGGGGGGGGGGFGEEGGGGGGGGGGGGGFGFFEG>EGGGC6CGGGCCAFG7F;D7FGCG6@@EFGGC<FGGG,:D;DF?FC>CFFGCFGGEFG6*;DGGE767;F<DDG*;AFCGFGGEF=>D>C8****2+9F?+0>:C*>>CC5@FGGGD.*557)2<+<9>G(76>BF2;7313)(-7)84<<
@M03506:14:000000000-AKVR1:1:1101:9048:8487 2:N:0:38
GGACTACCCGGGTATCTAATCCTGTTCGCTCCCCACGCTTTCGCTCCTCAGCGTCAGTAATGGCCCAGAGATCCGCCTTCGCCGCCGGTGTTCCTCCTGATATCTGCGCATTTCACCGCTACACCAGGAATTCCGATCTCCCCTACCACACTCTAGTCTACCCGTATCGAATGCAGACCCGGGGTTAAGCCCCGGGCTTTCACATCCGACGTGACAGACCCCCTCCGCGCTCTGTACGCCCCATAATTCCGGACAACCCCCCCACCCCCCGTATTACCCCCCCTACAGGCCCCTAGTTCTC
+
CCCCCF@FGEFGGGGGGGGGEGCGGGDCE7EGGGGG>@FGFGGC8FFFGGGGGGGGGGFCE,EFFG7C8FAEGEFFGGGGGGGEGGCD>CBFGG,EGFCEFCDGFGF@FGBGGGGGDDF+>>,,E<FEFG@FFG:C7F=FGGGG?FGFG,:DGGGGEDGFGCFEG5DCE*DEFGGFCFG5*=C8CC87,,BCEEECEEGG9+C@FGG5=5)/:C=<6D4C*95/*9>3=D5C**12:/):E*54*+08<78>38)*1(**0)7)/;?3:>38)>@FG2)*,(-((,(0(),-)((01*)))
@M03506:14:000000000-AKVR1:1:1101:22557:8513 2:N:0:38
GGACTACCCGGGTTTCTAATCCTGTTTGCTACCCACGCTTTCGTGTCTCAGCGTCAGAAATGGTCCAGTAAGCTGTCTACACCACAGGTGTTCCTCCTGATATCTACGCATTTCACCGCTACACCAGGAATTCCGCTTACCTCTCCCATCCTCTAGCATTCCAGTTTTCGCCGCACCTTCCCAGTTAAGCCGGGAGATTTCACGACAAACTTAGAACACCGCCGACACACTCTTTACGCCCAGTAATTCCGAACAACGCTTGCTGCCTTCGTATTTCCGGCGCCGCTGGCACCTAGTCAGC
+
CCCCCGGFGEGGGGGGGGFFEGGDFFG?FFGGFGGGGGGGGFGGGGGGGGGGGGGGGGFGGGGGGG@CFGGGGGFGCC9FG8EEF@FEFGGGGGDFFFFGGGFFFFFGGCF:FADGGGGEGGGGGGCEG,FFGFGGGGGGGAFFD,DBEGGGGGGGCDD8D,74=9FDC>EFC>CE=B?DEECBD>:,7@7++@8*@9@EG+@FE>ED?4C8,=>CCFF7CD4*)2:30/=C7AFCEC):85>7FCEFF+3>)))29(7C:550*<C?+1*0)20+3.8*((-(40(7>:())((*/*)),
@M03506:14:000000000-AKVR1:1:1101:5709:8518 2:N:0:38
GGACTACACGGGTTTCTAATCCTGTATGCTCCCCACGCTTTCGTGCCTCAGCGTCAGTATCGGGCCAGTGAGCCGCCTTCGCCCCTGGCGTTCTTGCGAATTTCTACGCATTTCACCTCTACACCCGCAGTTCCACTCACCTCTCCCGAACCCAAGATCCTAATCATCAAAAGCACTTCTGGTGTTGTGCTCCAGTCTCTCACCCCTGACTTAAAGACCCGCCTACGCTCTCTTCTCTCCCACCTCTCCCTGCCAACGTTCGCCCCCACGGTCTCACGCCGCCTCCCGTCCCGATGCCAGC
+
CCCCC<8C<BFB6-B-E-,C,,,;;,66@F<8D,FC@CC7D<,@,,<,;C@8@F,,BF,<<CFG7FE?FAEF8ECG+,=9CBF,F,4B,4BBCF<,9=+@C+B55??++8B:,CE<<E<?,CFC,C+++33A,5,,,,,,8>@C3@,3@+++++@,@9D6B,,3,77@,,>,3@6,4@9EG,,,46,14>,?DE8,2=>=18,4,/5/06:DC@<C7*)2>))=7D)=**)3*+3+/+;:8C****20*2*).)07*-**)08/*?E)*)).)1+0<():,((((.(<(7((),(/)).,-
@M03506:14:000000000-AKVR1:1:1101:24863:8537 2:N:0:38
GGACTACCGGGGTTTCTAATCCCGTTTGCTACCCTAGCTTTCGCGCCTCAGCGTTAGTGTCGGTCCGGGAAGCCGCCTTCGCCACCGGTGTTCTACCGGATATCTACGCATTTCACCGCTACACCCGGAATTCCGCTTCCCTCCCCCGAACTCAAGCCCGCTAGTTTCCTGAGAAGGTCCCCAGTTGAGCCGGGGGAGTTCACACAGGACTTCACGAACCCCCTACGCTCTATTCACGCCGAGTTATTCCGAACACACCTATCTCACTCTTACTAACCCGGCGTGACGACAAGGAGTTTAC
+
<@CCCCF@+CEGGG,=EACEF,C6C6EFG<,6E6,6C<CFCFG,6@B:,E<6CF,:,C@FFC7@@+@:@CCB8==:F7CG@,,=?FG=CCBCF,,:,6>=FCF,C9F+:++4A@E,B@C++3D=DFC@BFG,,,8@FGG,89,+46+*@E8,,,42?8D5B5C*A7,?,>;,5,?C,<0>,A*:0?+9<<2:C5:8***2:7<:C5/*:**9+2@=<95*5>7:F*))**)+2*0*)*8;*7)1*2+1<++7>ED**(*0)*1*0++*+****23++..*3((-(((0()(,).(1.))-.
@M03506:14:000000000-AKVR1:1:1101:10439:8545 2:N:0:38
GGACTACACGGGTTTCTAATCCTGTTTGCTCCCCACGCTTTCGCACCTCAGCGTCAGTACCGATCCAGTGGGCCGCCTTCGCCACCGGTGTTCTTCCTAATATCTACGAATTTCACCTCTACACTAGGAATTCCACCCACCTCTATCGGACTCAAGACGTGCTGTATCAGAGGCAGTTCCGAAGTTGAGCTCCGGGATTTCACCCCTGACTGACACATCCGCCTACGTGCGCTTTACGCCCAGTGATTCCGAACAACGCTAGCTCCCTTCGTATTACCGCGGCTTGTGGCCCGAAGTTAGC
+
CCCCCGGG-FFGGGGGGGGGGGGGGGGGGGGGGGGGGGGGGGGGGGGGGGGGGGGGGGGGGGGGGGGGGGGGGGGGGGGGGGGGGGGG@GGGGGGGGGGGGGGGGGGGGGGGGFGGGFGGGGGGGFGGGFGGGGCFGGGGGGGGGGGGGGGGGGGGGGGGGGGGGFFGFGGGGEGC,@A;CE58DGGFGFCEGGGGC>89CFGFFGGG6<CF,8>C59867<CECG3=CFDEC>A:EGDG8>FG40C7+3+7>B9>C63*77FCFGFF+<<:)7<+2-):(19(((,/(.(,.(-1.05).
@M03506:14:000000000-AKVR1:1:1101:11412:8554 2:N:0:38
GGACTACACGGGTATCTAATCCCGTTTGCTCCCCTGGCTTTCGCTCATCAGCGTCAATATCGGTCCAGAATGCCGCCTTCGCCACCGGTGTTCCTCCAGATATCTACGCATTTCACCGCTACACCTGGAATTCCGCATTCCTCTCCCGAATCCAAGCCATCCAGTATCAGACGCAGTTCCCCCGTTAAGCTGAGGGATTTCACGTCTGACTTAGTTGGCCGCCTACGAGCCCTGTACGCCCAGTAATTCCGACCAACGCTTACCCCCCCCGCTTCACCGCGTCTCCTGGTACGGAGTTAGC
+
CCCCCGGGGGGGGGGGGGGGGGGGGGGGGGGGGGGCGGGGGGGGFGGGGGGGGGGGEGGFFEDFFGGGGGGFGGGGGGGGGGGGGGGGFGGGGGGGGGG?FGGGGFGGGDG+FGGGGGGGGGFF@FGG?FFFGGGGGGGGGGGGCEFGD7ECGGFDGGFGGGFGGGDD,,,@CGCEGCFGFD*>CC*1DGGFG1:?*?D?,+>,04=7,4+1<11>F4)?5))=*085:9BGF)93<FEG5=D7*+<*+++0)7)*/4D5)76FCCG5C>C))**+35)*-((,()))(0)-81())0)--
@M03506:14:000000000-AKVR1:1:1101:21790:8554 2:N:0:38
GGACTACCAGGGTTTCTAATCCTGTTTGCTCCCCACGCTTTCGCACCTCAGTGTCAGTATGAGCCCAGGTGGCCGCCTGCGCCACTGGTGTTCCTTCCTATATCTACGCATGTCACCGCTAGACAGGAAATTCCACCACCCTCTGCCTTACTCTCGCTCGCCAGTCTTGGATGCAGTTCCCACGTTGAGCCCGGGGACTCCACTGCCACCTCAACGAGCCACCTACGCGCGCTTGGCGCCTCGTAATTCCCACCAACCCTTCACCCCTCTGTATTACAGCGGCTGCTGCGCCTGCGTCCAC
+
@CCCCGFF-CFECFGAF9AF<AFGD9<E<D<@FC8@@FC6F,,@@FE,CAEGFFCC<CAA<CE<,C<6CC87FGCFCF@EG@FCE,CC??98?EE9FG<,@F9,,C,BFFE,9,:A,44@>+,?FFG,4AFEF,,C4==+?+4EE,=,,,@=D,3+6=DCE>8+@,3EC3=F@DC97@CE9A,4+,5+,>E@*4:1**44<21,4,,,,;**<*0:*)2**98:C75=*9:5/.)/,)0/*/*//**0<<+/))9/*(**0)12*CE)*09/8:++<)*+-(((-()/))(()(.)0)((.
@M03506:14:000000000-AKVR1:1:1101:21890:8588 2:N:0:38
TGACTACACGGGTTTCTAATCCTGTTTGCTCCCCACGCTTTCGCACCCCAGCGTCAATATGTGTCCAGTAAGTTGCCTTCGCCACTGGTGCTCTTCCGAATATCTACGAATTTCACCTCTACACTCGGAATTCCACTTACCCCTCCACAATTCTAGCGCTGCAGTCTTAACGGCAATTCCGGGGTTGAGCCCCGGGCTTTCAACTCTAACTTACAAAGCCGCCTACCTGCCCTGTACGACCAGTTTTTCCGTACCACTCTAGCCCCCCCCGTACTACCGCGCACGCTGGCCCGGCGTTTCC
+
-8A@C9E-EFEG6CCEGC<@9<<FEE,,CCF<C@C:@@,,6CF7@FC,@BB,@@,CFACC@9CCCCCFFG9CC,<EG,CFFEFE@@EA,,,:EBC,CB:7F7F<9BFD7F,49FDDCF<5,CBFDGFG:FG@AF,C5A,9A,@++6DD4>4=;EG9DE8=888=7@B;AC,8@@=BC3@,,+@8@G*@DD>*33>*CEFF77>A>E,,=D78,+5>8*;,:C35DC)=+*.**.22.*)3=*12*+35+0*))8***(23**900*:)27)))/2+<17C(((-43()()(,)((18)())
@M03506:14:000000000-AKVR1:1:1101:20229:8622 2:N:0:38
GGACTACACGGGTTTCTAATCCTGTTTGATCCCCACGCTTTCGTGCCTCAGTGTCAATACCACCATAGTAAGCTGCCTTCGCAATTGGTGTTCTGTGACATATCTATGCATTTCACCGCTACTTGTCACATTCCGCCTACCTCAAGTACATTCAAGCCCATCAGTATCAAGGGCACTGCGCTAGTTGAGCTACCGTCTTTCACCCCTGACTTAACAGGCCGCCTACGCACCCTTTACACCCAATACATCCGGATACCGCTTGGATCCTCCGTATTACAGCGGCGGCTGGCACGGCGTTACC
+
CCCCCFGGGEGGGGCFGGGAFGGGGGGGGGGGGGGGGGF::FFGGGD9FEFGGGFGFGFGGGGGGGG8EFCCFFGGGDFFGECC7FGCFFEFGGGGFGGGDEAEGAAFEFGAFEAFGEGEC:<5,EFFEGFFAEFFFGGGGGFC8DFGG;@ECCFCC+>D=DD8E,@>,=B,AC8EGFFE+3@BFGFFFEFGGFDEE6:CFFC,;CDFCF79F+@A8*3775DE>CADEG4*//)+*4/CGEC68+01CE=:55*2*(9*5;>C7>*+>;C55*+2<)*+-,2((13>1518:((9750(.
@M03506:14:000000000-AKVR1:1:1101:19614:8637 2:N:0:38
GGACTACCCGGGTATCTAATCCTGTTTGCTCCCCACGCTTTCGCACCTGAGCGTCAGTCTTTGTCCAGGGGGCCGCCTTCGCCACCGGTATTCCTCCAGATCTCTACGCATTTCACCGCTACACCTGGAATTCTACCCCCCTCTACAAGACTCTAGCTTGCCAGTTTCAAATGCAGTTCCCAAGTTAAGCTCGGGGATTTCACATCTGACTTAACAAACCGCCTGCGTGCGCTTTAGGCCCCGTAATTCCGCTTAACGCTTGACCCCCCCGTATTACCCCGGTCCCTGTCATGGAGTTATC
+
CCCCCGGG-FGGGGGGGGGGGGGGGGGGGGGGGGGGGGGGGGGGGGGGGGGGGGGGGGGGGGGGGGGGGGGGGGGGGEFGGDEECEGFCFFFGG?FG@<,AFAFGAF+CFGGCGGGF@FGCGGG,,DFGCFGGGFFGGGGGGGGDGG,6>E;D:DFEGFGGGGGFGFGGGFA7A;DG;7ECD?,,?A,,9,D5EGGCGGGG7BF7<FC+:D:ADGGG4)*97)*94).*7)*).07)*9<;=D79**8C780;@D*:2)*)).00*;.1))08*<+A-)1((-((,49)9))13)0)..).
@M03506:14:000000000-AKVR1:1:1101:14218:8672 2:N:0:38
GGACTACCAGGGTTTCTAATCCTGTTTGCTCCCCACGCTTCCGCACCTCAGCGTCAGTATCGACCCAGGTCGCCGCCTTCGTCACCGGCGTTCCTCCCGATATCTACGCATTTCACCTCTACACCGGGAATTCCGCGACCCCCTTCCGTACTCTAGCCCGCCAGTTTCGCACGCACTCCCCCGGTTGAGCCGAGGGATTTCACATGCGACTTAACGGACCCCCCACGTCCGCTTTACGCCCAATAATTCCGAGCAACGTTTTCACCCACCGTTGTACCGCCGCTGCCGGCTCCTGGTTCGC
+
CCCCCGGGFGGGFFFGFFFCFGGGGEGGGCEEFG8F@G7BFFGG7FGGGC@AFFFGGGFGGG,@:F@CF<FEGGDFE:FCFFCDC@=CEGCFGFEFFGE:>F:FFCF<+8CFFGGGF=<,,EFGGC>@FGGCFCFFC>FFD8EG>FGG8,@4>,D;>CE**;EGG?,>8C*C*=1=*+2A*=7*31*<+?88*:8C8**3<CGF?9C*/993+::*)9>**97*)/77*93=D)5:6C<EE5**0<:*<++))))9C>F75)**00:)*)/0)*2+36<C((-(1;()-<--),37)*)--
@M03506:14:000000000-AKVR1:1:1101:14950:8672 2:N:0:38
GGACTACCAGGGTTTCTAATCCTGTTCGCTCCCCACGCTTTCGCGCCTCAGCGTCAGTACCGTACTAGAGAGCCGCCTTAGCCACGGGGGTTCTTCCTGATATCTGCGCATTCCACCGCTACACCAGGAATTCCACCCTCCCCTTCCGGACTCTAGCCTTCCGGTTTCCATCGGCGTCCCCAGGTTGAGCCTCGAGTTTTCCCCACGGACCTGCATGGCCGCCTCCCCGCCCTTTACGCCCAACAAATCCGGCAAACGCTTTCCCCCTACTCATTCCCCCCGCGCTGGCCCTCTATGCAGC
+
CCCCCGGGFGGGFGGGGGGFFGGGGGGGGGGGGG,@7@FGFA,,@+@,6,6C@,8@CC6C<,9,@6E@,,6,CC6FFF?=<F8,,>F7++@C<F,E?CA,,C5,,,54>+FF,,5C4433>>,D<>F7DBDDF,,3,8+8>+3D8>,+++3*,,7,@F,3,44**@*?F,6>?5*::B*4,01*533++?<+<***5=++3*+*0:5>*5)207@7:*.3)7)7*>))/))25)0*6*0?5=*1**/*C+?)))125(95)01:CFE)2.*0*2+++,)*(((-4(,0(.8-)()*1*))5
@M03506:14:000000000-AKVR1:1:1101:12987:8696 2:N:0:38
GGACTACAGGGGTATCTAATCCTGTTTGCTCCCCACGCTTTCGCGCCTCAGCGTCAGTTGCGAGCCAGAAAGCCGCCTTCGCCACAGGTGTTCTTCCTAATATCTACGAATTTCACCTCTACACTAGGAATTCCACTTTCCTCTCTCGCACTCAAGTTTTCCAGTCTCAAACGCAACCCCTGGGTTAAGCCCAGGGCTTTCACCCCTTACTTAAAAAACAGCCTACGCGCCCTTTACGCCCAGTCATTCCGACCAACCCGCTCCCCCTCCGTCTTCCCGCGGCCGCGTGCCCCGAGTCTGC
+
-B@@CCE9C<CG66CFFAE9CFEFFFFGGCE@FF<+7F;FF,6,@EE@B,,C+BB@:CFCFGCEGGGG8@EEAF7:F,CFGGGCF,,FFGBFE?F9FG,,EFF9?DC7CF<FGGDEC,A,,EAE,=EF8FGGGGDGGCGFFGG,66E>EEGGE,@@C3,3@E>DD,>,@=EDEG++1,+5+3@C@C*@EG@C,,*@*,4C>BF,1=99,;C>,2>?4<?,86F=C5..17=C);6@>*5:EC7**++1+<3)))19C(<2))0)9;8)8))0)**+38)*(37((,-)-00476()0))..
@M03506:14:000000000-AKVR1:1:1101:5769:8696 2:N:0:38
GGACTACTCGGGTATCTAATCCTGTTTGCTCCCCACGCTTTCGCGCCTCAGCGTCAATCACAGTCCAGATAGCCGCCTTCGCCACCGGTGTTCTTCCCAATATCTACGAATTTCACCTCTACACTGGGAATTCCGCTATCCTCTCCTGCATTCAAGCCAATCAGTATCAAATGCAGTCCCCAGGTTAAGCCCAGGACTTTCACATCTGACTTGATCGGCCGCCTACGCGCCCTTTACGCCCAGTCATTCCGAACAACGCCCGCCCCCTTCGTATTACCGCGGCTGCTGGCACGAACTTAGC
+
CCCCCGGGGGGGGGGGGGGGGGGGGGGGGGGGGGGGGGGGGGGGGGGGGGGGGGGGGGGGGGGGGGGGGGFGGGGGGGGGGGGGGGGGGGGGGGGGGGGGGGGGGGGGGCFGGGGGGGGFGGGGFGGGGGGGGGGGGGGGGGGFDGGGGFEGGGGGGGGFGGGGFGGGGFGDGDFEDFEGFFC8DFDFCGFFGGGFGDCEGGGF,CAC:CC>=DGGGD57CDGE<GEECG5=5AF7CDDGG=7C*0>8+?855<3*74D*<>EGDEED6;F))2<++)8E(11(46)65>().(4))*54.
@M03506:14:000000000-AKVR1:1:1101:3293:8717 2:N:0:38
GGACTACACGGGTTTCTAATCCTGTTTGCTCCCCTGACCTTCGTGCCTCAGCGTCAGGAACTGTCCAGAGACCCGCCTTCGCCACTGGTCTTCCTTACGATATCTACGCATTTCACCGCTACACCGTAAATTCCAGTCTCCTCTCCAGTCCACAAGCACGGCAGTATCGAATGCAGTTTCGCAGTTAAGCTCCAAGATTTCCCCCCCGACTTACCGCGCCGCCTACGCACCCTTTACGCCCAATTCATCCGAACACCCCTTGAAACCTCTGTATTACCGCGGCCGCTGGCACAGCGTAAGC
+
CCCCCGGFGGGG7CCGGGGGGGGGGGGFGGGGGGGFGGGGGGGGGGGGGCGFEGGGGGGGGGGGGGGGG8EFGGCFFGEGGGG7EFFDFGGGGGGG9EDDCGEEEAFDG7FEGGGGGFGG7F9FF7EG:FGFGGA?FG;EFFGFEFDC=FGGGGGCG8DCDG=EFGCD=E=:,3;EFFGGE+++4@,<FG,@,44D4@EFGC@,*=C55?CD,+:*>/8CC<<:*88>59>E*0)26*;E8*/9:+<6<2*))))27(//))**0<8);*01/*30A9)270((((-7(7:>)3()0)((.
@M03506:14:000000000-AKVR1:1:1101:15685:8726 2:N:0:38
GGACTACCCGGGTTTCTAATCCTGTTTGCTCCCCACGCTTTCGTGCCTCAGCGTCAGTATCGGGCCAGTGAGCCGCCTTCGCCACTGGTGTTCTTGCGAATATCTACGAATTTCACCTCTACACTCGCAGTTCCACTCACCTCTCCCGAACTCAAGATCCTCAGTATCAAAGGCAGTTCTGGAGTTGAGCTCCAGGATTTCACCCCTGACTTAAAGACCCGCCTACGCACCCTTTACGCCCAGTGATTCCCAGCAACGCTAGCCCCCTTCGTATTACCGCGGCCGCTGGCACGAAGTTAGC
+
CCCCCGGGGGGGEGGGGGGGGGGGGGGGGGGFFGGGGGGGGGGGGGGGGGGGGGGGGGGGGGGGGGDGGGGGGGGGGGGGGGGGGGGGFGGGGGGGGGGGGGGGFGGGGFGGGGGGGFFGGGGGCGGGCGFFGGGGDGGGGCDCE@DE8CECDFGDGFGGGGGGGGGGFAA>DGGGG,EA;F7DFFFGGFGGFGCCDFFEF7FGFC7FFGGGGG7CC?AFGGGD<CE3*8.5CFF=;353=C49*+;8<>+8?FDFF;377@4<CGG70<F:>7C:7.)*,(,(4(3)(732<((9>*-44
@M03506:14:000000000-AKVR1:1:1101:7744:8729 2:N:0:38
GGACTACCGGGGTATCTAATCCTGTTTGCTCCCCACGCTTTCGTGCCTGAACGTCGGTACTGGTCCAGGAAGCCGCTTTCGCCACTGATGTTCCTTCCGATATCTACGCATTTCACCGCTACACCGGAAATTCCGCTTCCCTCTACCGTACCCTAGCTATTCAGTCTCGAATGCAATTCCCAGGTTGAGCCCGGGGCTTTCACACCCGACTTAAATAACCGCCTACGCACGCTTTACGCCCCGTAATTCCGATTAACGCCCGCACCCTCTGTATTCCCGCGGCCGCTGGCACGTAGTTCGC
+
CCCCCGGGGGGGGGGGGGGGGGGGGGGGGGGGGGGGGGGGGGGGGEGGGGGGGGGGGGGGGGGGGGGGGGGGGGGGGGFGGGGGGGGDFGGGGGGGFGGGGGGGGGGGGGGGGGFGGGGGGGGGGGFEEDFGFGGDEGEGGGGG=DFGFGGGGGGFGGGDGGGGGGGGGGGGGGC9C;,59EFDGG,AC7DFG88CGC@C,1<;CGGE*5<C@FF77CFGD):CDGDFC<>E:5>*6C5EE*19):/*0<FB@B*:C:3*85>)5CE)2)784:++9475(4(((41<(0().4(/0/)((
@M03506:14:000000000-AKVR1:1:1101:8365:8737 2:N:0:38
GGACTACTGGGGTTTCTAATCCTGTTCGCTCCCCACGCTTTCGCTCCTCAGCGTCAGTATCGGCCCAGAGACCCGCCTTCGCCACCGGTGTTCCTCCTGATATCTGCGCATTTCACCGCTACACCAGGAATTCCAGTCCCCCCTACCGAACTCTAGCCTGCCCGTATCGGCTGCAAGCCCGCAGTTGAGCCGCGGGTTTTCCCAGTCGACGCGACCAGCCGCCTACGAGCTCTTTACCCCCAATAAATCCCGCCAACCCTCCCCCCCTCCGTCCTCCCCCGGCCCGCTGCCCGTATTTTGG
+
CCCCCGGGGGGGCFGGGGGGGGGGGGGGGGGGGGGGGGGGGGGGDGGGGGGGG@FGGGGGGGGGGGGGGGGGGGGGGGGGGGGCGGGEFGGGGGGGGGGGGGGGGGGGGDFFGGGGGGGEGGGGGGGG<FGGGGGGGFGGGGGGGGGGE+CEG9EFGGGGCCFCECEFGGGFCCCBFGFGGG=CEFAC8:CBE55C3:8FE*<<+<+27DCGE)**1/.517D=**))2/<C*7**.*);5****<9*+<+))0))*(128))*1?E5*.).)/2+*47*(((,(((.-7(4)((*)1).(
@M03506:14:000000000-AKVR1:1:1101:28233:8751 2:N:0:38
GGACTACAGGGGTATCTAATCCTGTTTGCTCCCCACGCTTTCGCGCCTCAGTGTCAGTGCTGGTCCAGAGAGCCGCCTTCGCAACTGATGTTCCTCCCGACCTCTACGCCTTTCACTGCTACACCGGGAATTTCCCTCTCCTCTACCGCACTCTCTCCCGCCAGTGTCCATCGCCATCCCCAGGTTTAGCCACGGGCTTTCACGACAGGCTTAAGGACTCCCCCACGAACTCATACCGCCCTCTACTCTCGCGTAACTCTTGCAATCTTCGTTGTACCCAGGCTTCCTGCCCCAGTTTAGT
+
C8CCCGGFF-BC6FEFFF,,6EE<EFCEGEF,C@,CC@FDFFCCFEF,C<DFGEGGGCFGGDFEA9C6F@<@F,+7@:,EFGB:B<C9,CFGFGGGG7::4+@8,FFF>+,8,C,?<FF,5AECF@@@:>,5,,,87?AF:,@>AFFCEEBEFF,,66>8BC>+,,,7EF,@C88@@,:,*51:,4,,,;DB,=*:EG,,>+5,***4*/**37++0*0:*;**1:))*/)+21*2(1)*****:+</+<?)0<)**)*+*1@**+0*09*)0029@A*+(((((()*))((),-*1*)).
@M03506:14:000000000-AKVR1:1:1101:7098:8756 2:N:0:38
GGACTACTGGGGTATCTAATCCTGTTTGCTACCCACGCTTTCGCGTCTCAGTGTCAGTATCTGCCCAGAGAGCCGCCTTCGCCACTGGTGTTCCTCCCGATATCTACGAATTTCACCTCTACACCGGGAATTCCGCTCTCCTCTTCAGTACTCCAGCCACGTAGTATCGTGCGCACTCCCAGGGTTGAGCCCTGGGCTTTCCCACCTTCCTTGCGTGACCACCTACCCGCGCTTTACGCCCCGTAATTCCGAGCAACGTTTGCACCCCCTTTCTTATCCCGGTCTCTGCCACAGCGTTATC
+
CCCCCGFGEFGGGGGGGGGGFGGGGGGGGGGGGGGGGGGGGGGDGGGGGGGGGGGGGGFGGGGGGGGG?EGGGGGGGGEGCGGGGFFC,<FCEFFGGFG7CEGGGGGFGFFGGGGGG,=FCFCEF7F:+8ADFG8F@EGGFEGC9DA,7;ECGFFGGGD@C8=8@EAFGG8FEECCE,@DC?C:D6C?EGDFE5>5DCDC9+2>CG:,,22+48::5C;:*9<0;F).*))7)88+6>>/85>D)*14:7855;)*94>FF3@>C**):)*09D+++6*2(,(((.64)0.,).(/.),(.
@M03506:14:000000000-AKVR1:1:1101:24444:8770 2:N:0:38
GGACTACCCGGGTTTCTAATCCCGTTTGCTCCCCTAGCTTTCGCGCCTCAGCGTCAATACCGGTCCAGGATGCCGCCTTCGCCACCGGTGTTCCTCCAGATATCTACGCACTTCACCGCTACACCTGGAATTCCACATCCCTCTCCCGGATTCCAGCCTGCCAGTATCGGACGCAGTTCCTCGGTTGAGCCGAGGGATTTCCCGTCCGCCTTAGTAGGCCGCCTCCGCGCCCTTTCCGCCCCGGAATTCCGACCACCCCTGGCCCCCCCCGCATTCCCCCGGCTGCTGGCCCGGCCGTACG
+
CCCCCFGGGGGGCE;EDGGGGGFEGGGGGGGGGGGGGGFGGGGGGEFEG8CFGEF@EGFGGGDFGGGGGFDFFGGGG,FFGGEGGGGGC=FCGGGGG88?FFGGGGGGGDE>,?EFGDDC:FGGFCG:AFFDGGGFGFGGGGGFFGGC>7>>CFEEGGFGGGFGGGGG8>CC*CE*9,=FCFGG8*=8CCCE::EEEE6<++58A5C5*7*12CFGG*A=9CDG34))/)8=37?*67<;:*))/::)<+0)))/*1()*)07*7CG5*7<)0**+25)2(-,,(3)9(),()-())0(,(
@M03506:14:000000000-AKVR1:1:1101:20487:8774 2:N:0:38
GACTACTGGGGTATCTAATCCTGTTTGCTCCCCACGTTGTCGCGCCTCAGTGTCAGAACTGGTCTAGCTGGCCGCCTTCGCCACGAGTGTCCTCCCCCATCTCTACGCATTTCACCGCTACACGGGGAATTCCACCAGCCCCTCCCAGCCTCAAGTCCTGCAGTTTCCACCGACTAAATACGGTTGAGCCGTACGCTTTCACGGTGGACATACAGAACCACCTACACCCCCCTGCCGCCCACTGATTCCGAACAACGCACGCTCCTCCCGTCTTCCCGCCGCTCCTGGCACGCAATTCCGC
+
CCCCCGFGGGGGGGGGGGGGGGGGGGFGGGGDGGGGGGGGFGGGGGGGGGGFGFGGGGCFGGGGGGGGGGFEGCGGGDFGGGCEG7CFFGGGGGFFGDCFFFFFGGGGGDGCFFGGGGEEG9=EBFFEEFEEFCGFCGG:CE@C=E=BBF,=D?F>DF=EF8>FFC;DFFGFGGGGC,EC,**@*48<E@EEBC*:8*4=,B,=E75*<*;>043+0;.:3/;<7D8)11=55))*-97E5****++002*)8)*/)-)*)0)198078)1))*0<@?@*-76((.))4)5:)4(***),-
@M03506:14:000000000-AKVR1:1:1101:21192:8785 2:N:0:38
GGACTACTGGGGTATCTAATCCTGTTTGCTCCCCACGCTTTCGCGCCTCAGCGTCAGTCTCGGGCCAGTGAGCCGCCTTCGCTTCTGGTGTTCCTCCGAATATCTACGAATTTCACCTCTACACTCGGAATTCCACTCACCTCTCCCGATCTCCAGGCTGCCAGTATCGAAGGCCGTCCCAGGGTTGCGCCCTGGACTTTCACCCCCGCCTTGGAACCCCTCCTACGCGCCCTTTACGCCCAGTAACTCCGAACAACGCTCGCCCCCCTCGTCTACCCGCGTCTGCTGGCCCCAAGTCACC
+
CCCCCGGGGGGGGGGGGGGGGGGGGGGGGGGGGGCGEGGGGGGGGGGGGGGGGGGGGGGDGGGDFGGFGC9FGGFGGGGGGGGGGEG9CAFEGGGGGGFDEDGFEEFF7<FDGGGAE@FFGFFGD<=@CGGC,CFGGG8=FGGGGG?8+@E=DFGDGF8DGGGDDEFG8FGCED?@@BEG,D*6DFC,=CEE*,*869,4=+4>EGGG*:/8+96+*/0/1:C;*;55*)7*7)0247>8C*>0*<+/<0/<>3)**(1:.))97CE>/7)0)**+<(./,(,(-44)(),-)4(*/*)),
@M03506:14:000000000-AKVR1:1:1101:15336:8794 2:N:0:38
GGACTACCCGGGTATCTAATCCCGTTTGCTCCCCTAGCTTTCGCGCCTCAGCGTCAAGAACAGGCCAGGTAGTCGCCTTCGCCACTGGTGTTCCTCCCGATATCTACGCATTTCACCACTACACCGGGAATTCCACTACCCTCTCCTGCCTTCGAGTCGATCAGTATCGCGTGACCCTCCCCAGCTGAGCCGGGGGCTTTCCCACGCGACTTTACCGCCCGCCCTCGCGCTCTGTACGCCCCGTATATCCGGACAACGCTTGCCACCTACTCTTTACCTCGGCTGCTTGCACGTCATTCGC
+
CCCCCCGGGGGGGFGGGFGGGGGGGGGGGGGGGGGGGGGGGGGGGGGGEFGGGGDGGGGGGGGGGCFFFGGGGG@FGGGGGGGGGGGGGGGGGGGGGGGGECCGGCFGGFDCGFGGGEGGFGGEGD=FG7EFGCGFFFGFGGFFGGGFGF,AE6+@DFE6>FGGGG;A:EEG>EGGG8CEEE,*,6,<,2?*>8*/3:*2<+<@FE5:=99/+*+0*)):)))*)/)8:9)19*1247>:E*7/)*09C7*))7)7C()18)7CC6@5+9*)*2++0.*<0((((-)*,0),.,(*)/))(
@M03506:14:000000000-AKVR1:1:1101:5520:8823 2:N:0:38
GGACTACTCGGGTTTCTAATCCCGTTTGCTCCCCTGACCTTCGTGCCTCAGCGTCAGGAACTGTCCAGAGACCCGCCTTCGCCACTGGTCTTCCTTACGATATCTACGCATTTCACCGCTACACCGTAAATTCCAGTCTCCTCTCCAGTCCTCAAGCACGGCAGTATCGAATGCAGTTTCGGAGTTAAGCCCCGAGATTTCACACCCGACTTACCGCGCCGCCTACGCACCCTTTACGCCCAATGAATCCGAACAACGCTTGAGCCCTCTGTATTACCGCGGCGGCTGGCACAGAGTCAGC
+
CCCCCGGGGGGGGGGGGGGGGGGGGGGGGGGGGGGGGGGGGGGGGGGGGGGGGGGGGGGGGGGGGGGGGGFGGGGGGGGGGGGGGGGGFGECFGGGGGGGGGGGGFGGGDGGGGGGGGGGGG,BFGGFDGFGGEDFEFEBGGGAFGGGFFGGGCFEF,@CEGGEGCDFEDFGF8EFAEGGCED>EGGCGGCGEGDEDFGGFGGGGGGGGGGDDFC8DDBGGGGGCG>B=CDGG467AD>:?C3CC7:7:+*)07C473)17;;C**25C5*17*3+:6>C((((-2953::<).(*/*)..
@M03506:14:000000000-AKVR1:1:1101:18269:8841 2:N:0:38
GGACTACCAGGGTATCTAATCCCGTTTGCTCCCCTGGCCTTCGTGCCTCAGTGTCAGGAACTGTCCAGAGACCCGCCTTCGCCACTGGTCTTCCTTACGATCTCTACGCATTTCACTGCTACACCGTAAATTCCAGTCTCCTCTCCAGTCCTCAAGCACCGCAGTATCGAATGCAGTTTCGGAGTTAAGCCCCGAGATTTCACACACGACTTACGACGCCACCTACGCACCCTTTACGCCCACTGAATCCCAACACCGCTCGCGACTCCTGTATTACTGCGGCTGCTGTCACAGAGCTACC
+
CCCCCGGGCEGGFGGGGGFGGGGGGGGGGGGGGGGGGGGGGGGGGGGGGGGGGGGGGGGGGGGGGGGFFFFFGFEGGGGGGGGGGFFCFGFFGFCFDFG?FGFGGGGGGGGCFGGGGGGGGGGGGEBB7+AFC<@EFGCDGGFFGGFG9EFGGG,9D8FG+@8+@=EGC6?DFGGGGF,=>6E6ACC,EFFGGDCG>C,=ECCFD*91*<?DC>8:4*/=C*6:*2/8*:>GC)0+9D:5?522;E+;E?+6;:<**455)8)1/:*)+16947C+<)*+,-4(7?)9)06)1),*)*)),
@M03506:14:000000000-AKVR1:1:1101:15890:8873 2:N:0:38
GGACTACACGGGTTTCTAATCCTGTTTGCTCCCCACGCTTTCGCGCCTCAGCGTCAGTGCCGGTCCAGCTGGCCGCCTTCGCCACCGGTGTTCTTCCCAATATCTACGAATTTCACCTCTACACTGGGAATTCCGCCATCCTCCCCCGGTCTCATCGCGCGACAGTGTCAAGCGCAGTCCCCGCGTTGAGCCCCGGCGTTTCTCGCCCCAGTCATCGCGCTGCCTCCGCGCCCTTCACCCCCAGTAAATCCTAGCACCCCTAACCCCCTCCGCATTATAGCGTCGCCTCGCGCTACGTTCT
+
-ACC8@F9-@@E:-BFGCEFDEFFCFDCC<EGFBFFFEGFDF;,78@CGDEE@BFFE6C<,7CFF7EE,CEEF<FFGG?F7BF7FF74@CFEFGGG94,:=<C,A<F7F4,+,5:CA,A5<FEF9,,,48,7,,8>CE+A=EG,6@E>++33@:E,,5++C*>E522?FCF,9;*>C*=<>E5***/**?+2=***=***2*++*15*****+*3<**7/))1:**)8C).1C))*.*/2?:C*2+2*++<**1*0:(*2)))*11;5*./8558*+)*+--((((-),0-(.-()8)((-
@M03506:14:000000000-AKVR1:1:1101:20721:8898 2:N:0:38
GGACTACCCGGGTTTCTTTTCCTGTTTTCTCCCCCCTCCCTCGCGCCCCAGCGGTAGTCCCGGGCCAGAGCGCCTCCCTCGCCCCCGGTGTTCTTCCCCCTATCTACGAATTTCTCCCCCCCACCCGGAATTCCCCCCTCCTCTCCCGCACCCCAGCAACTCCGTCCCGACCGCAACTCCCAGGTTCTGCCCCGGGCCTTCACACCCGCCCGTACCCGCCCCCCCCCCGCCCCTTCCGCCCCCTTAATACCCCCCACCCCCACTCCCCTCCCTCTTCTGCCGTCGCCGTCCCCACATTAAC
+
-A@88,CF-6@F+C,<F-,,6;,CC@D<A@,6E@66+,B,CC+++8+6C,,,8+88,:F@FC7++>,C6,,++7,BF,9,8+@+7C+86+++8,CFGG,+:A8,,78++D,+C,,A?,+++8+3+++**55@,,,@3>*>C,4,<<,***4*12;1;CC*+++**3*3*=8C8/*2*3<8C835+303++38***/:*2++2+90****9))*1;?*)5:)95/))0717):)))*(*0/8/))*+:*+3+)).1>)39*)..*7@*0*0*).**0<)*3)(,4(,,.-)-2.:9*)1:)-
@M03506:14:000000000-AKVR1:1:1101:8206:8915 2:N:0:38
GGACTACCCGGGTTTCTAATCCCGTTCGCTCCCCTGGCTTTCGCGCATCAGCGTCAGTATCGGCCCAGTAGCCCGCCTTCGCCTCAGGTGTTCCTCCACATCTCTACGCATTTCACCGCTACACGTGGAAGTCCACCTCCCTCTGCCACACCCCAGCACCGTAGTTTCAAGCGCCATCCCCACGTTAAGCTCGGGGATTTCACGCCTGACTTCCCGCGCCGCCCGCGCACGCTTTACGCCCAGTAACTCCGCTTACCGCTCGCACCCTCCGTATTACCCCGGCTCCTGTCACGTCGTTAGC
+
@CCC8E@A<CFGCDFGGGCE9FFCFGGGG;FGGDF@FF8CFG@CE7@FG@@FFGGEGGGGGFFGEGCFGCEFCGEGGEGGGGGC@84<,FA@FGCEF8?8FEFFFGGCF:FEFGFAFEECFFCG7FC+@,,A;<=DFFC:CDG38EFGG?7++@C@FFFGEF6C><DFF,,EE>C*7,,=>D5BDF679B@FED558C,<CFG58/>==CF++**3))0>5)/*)9))/9:=D35:435?E5*2:9+00:;)055*2(1:55@DGCE5@@D7)2+<E<)11(-((((0-9)454(9)04?4
@M03506:14:000000000-AKVR1:1:1101:17253:8941 2:N:0:38
GGACTACAAGGGTATCTAATCCTGTTTGCTCCCCACGCTTTCGCTCCTCAGCGTCAGTACCGGCCCAGAGTGTCGCCTTCGCTACTGGTGTTCCTCCCGATATCTGCGCATTTCACCGCTACACCGGGAATTCCACACTCCCCTACCGGACTCGAGTCATGGCAGTATCGGGTGGCCCCCCCACGTTGAGCGTGGAGATTTCACACCCGCCTTACCAAACCCCCGCCGGGCTCTTTACCCCCACTAAATCCGGACAACCCTAGGGCCCCTCGACTTCCCCCGTCCGCAGGCACGTCGTATG
+
CCCCCGGGGGGGGGGGGGFGGGGGGGGGGGGGGGGGGGGGGGGGGGGGGGGGGGGGGGGGGGGGGGGGGFGGGGGGGGGGGGGGGGGGGGGGGGGGGGGDG>FGGGGGGFGEGFGGGGGGGGGGGGGGGGGGGGGGGG8==BEFCGFC6+@EFGFGGGFGCFGFGGCFG8CEFCEGGDE*1C5B*C618<C8CCG**+0297++5CEE57/9C4CC**7C/*1*)/08*/7*1<*2.:*ACED>*C+0+0<)77D3*(**)7)**2878)*)))//+-0:(4(((-(0(.-()(.*))(((
@M03506:14:000000000-AKVR1:1:1101:4565:9001 2:N:0:38
GGACTACCCGGGTTTCTAATCCCGTTTGCTCCCCTAGCTTTCGCGCATCAGCGTCAGAAGAGGTCCAGCAGCTCGCTTTCGCCACCGGCGTTCCTTCCAATATCAACGCATTTCACCGCTCCCCTGGAAGTTCCAACTGCCCCTACCTCCCTCCAGCTGACCACTATCCAAGGCCCTTTTCCCGTTAAGCCGAAAGCTTTCACCCCAGACTTTCTCAACCCCCCTCGCCCCCTTTCATCCCACGGACTCCGCCCCACGTTCGCACCGTTCCTCTTACCCCCGCTGTTGGGCTCGCACTTAC
+
CC@CCFGGGGGG6;CEDFG@6EFCGCF,;CFGGG?DEGFGG@FE+@@BFCEC6BB@FGGFFFDFFFGGG8FF<EEC,CFEFCEEGGCGG7>F?FFE9F,C<F9B?D8?BBFCA,9FF+=:BF+C,+6,DC,C7F,AFF,A,DDF88DBBCG?=E68DECGC6C+,33BF,@,@D,>96CGFG,1,>C7,?:*:>*=,0<<C7;,;*****2+++5>@@A6*1)*)*.)*/.2/07*:*9E5<*))/*0:F*.)0)9C3D=)))/>*/)1.*19*+3<()2--1-(-5*(),(.(())0.).
@M03506:14:000000000-AKVR1:1:1101:13005:9017 2:N:0:38
GGACTACCCGGGTTTCTAATCCTGTTCGCTCCCCACGCTTTCGCGTCTCAGCGTCAGTACCGTACTAGAGAGCCGCCTTAGCCACGGGTGTTCTTCCTGATATCTGCGCATTTCACCGCTACACCAGGAATTCCACTCTCCTCTTCCGGACTCTAGCCACATGGTTTCCATCGGCGTCTCGAGGTTGAGCCTCGAGTTTTCCCAACGGACCTACATGGCCGCCTACACGCCCTTTACGCCCAATAAACCCGGACAACGCTTGCCCCCTACGTATTACCGCGGCTGCTGGCCCCGAGTTATC
+
CCCCCGGGGGGGGGEGGGGGGGGGGGGGGGGGGGGGGGGGGGGGGGGGGGGGGGGGGGFGGGGGGGGGFGGGGGGGGGGGGGGGGGGGGCFGGGGGGGGGGGGGGGGGGGGGGGGGGGGGGGGGGGGGFGGGGGGGCGFGGGGGGGGGG7EGGGGFGGFGFGGGGGDGFGFGG>>EEGEGGFC*;:CEGF@BFG:*>AC:,*5,05*>*CDGGF<C+*;?CDC=CD)?5C37<@@7<3BE8C3799+*:*17)75CCBGD3)797FE>E@3)*202A>>E0(4(-8240<:()(-)0))-.
@M03506:14:000000000-AKVR1:1:1101:25213:9033 2:N:0:38
CGACTACTCGGGTATCTAATCCCGTTTGCTACCCTGGCCTTCGTTCCTCAGCGTCAGGAACTGTCCAGAGACCCGCCTTCGCCACTGGTCTTCCTTACGATACCCACGCATTTCACCCCTACACCGTAGATTCCAGCCGCCTCTCCAGTCCTCACGCACGGCAGGATCGAACGGAGTTGCGGAGCTCAGCCCCTAGACTCCCTACCCCGCGTACGGCGCCGCCGACGCACCCTGAACACCACATTTATCACAACAACCCTTGACACCCCTGTCTTACCGCTGCTTCAGGCACTCCGGTAGC
+
-8-<,@,CFB@CC@@EFEGGG,CF,CE,,@,;CEFF8,;FEFCE,C@CFAC,@:,,,,6CCEEFG?CEA,,CC8:7C8,66@@F,CF,,CF,66,,,::,,8+5,5B:>@C:E<,:E,8+9=<,94A7+@FGG9,99+4+8+@@@E,,,>8EG,,,@6C=+8B++5@8++,,4*45AC7;*3*4*>:C?GC8;*:4>,B,1;<,46,**2)/*1/*/7:*7)/*19.)*))*9..*.*8CECF4*+013+2**09>F(1*))**0+/0*77)):++0(0/-(-))-)/2)((),(*.03,)
@M03506:14:000000000-AKVR1:1:1101:22365:9034 2:N:0:38
GGACTACAGGGGTATCTAATCCTGTTTGCTCCCCACGCTTTCGCACCTCAGCGTCAGTACCGGGCCAGTGAGCCGCCTTCGCCACCGGTGTTCTTGCGAATATCTACGAATTTCACCCCTCCACTCGCAGTTCCACCCACCTCTCCCGGACTCAAGCTTCTCAGTATCAAAGGCAGTTCTGGCGTTGAGCGCCAGGATTTCACCCCTGACTTAACAAGCCGCCTACGTGCGCGTTACTCCCAGTGATTCCGCGCAACGCAACCCCCCTTCGACTTCCCGCGGCTGCGGTCCGACTGGTTGC
+
9CCCCGGFGGGGGGFFGFGGGGGCFGGGGFGGGGGGGDGGGGGGGGGGGGGGGGGGEGGGGCF>GGD<FFGGGGEFC=,CDFFFGFEE:FGECFFDGG@FGGGFEE,B7<FFFFFFA,@F+BEF<F+>=+C?AEBF,@7CF,D9DFFE++@EDFFCGGGGF7B,,7>EAC9D6DFC6,7,59,4A>*;<C*1:?CCC?9=B+BFGGC=ED7+2;+;;*):<DD=CC3)*/)/).)*-*9<5:<60+2/<+<)08)1>9C/7)09<C8)*7*))1*++.)*40(((((0(02(0(().1)((
@M03506:14:000000000-AKVR1:1:1101:8340:9051 2:N:0:38
GGACTACAGGGGTATCTAATCCCGTTTGCTCCCCTAGCTCTCGCGCCTCAGCGTCAGTGTCGGTCCAGGACGCCGCCTTCGCCACCGGTGTTCCCCCGGATATCTACGCATTTCACCGCTACACCCGGAATTCCGCTTCCCTCTCCCGAACTCAAGCCCGCTACTTTCCTGTGCAGTTCACCAGTTTAGCCGGGGGATTTCACAAAGGACCTAACGAAACGCCTATGCCCCCTTTCCCCCCAGGAATTCCGTACAACCCTTGCCACCTCGGTCTTCCTCCGGCGGCTCGCACACGCTCAGC
+
CCCCCGGGGGGGEFFGGG<FGFGGGGGE9FFGGFFF8FFGGFEGGGG:FECGGG@FGFC<EFCFGEFFCFFECFDGEGDG<?FCGGCE@+CCEE,BFCEFEGEEGGGGGCGEFF,E,@FC+C<FFEF7>>FD,@>FE>FGFFG7DG@E**@:EFGD9*@CDE>*:2DDDF,C6F;BE,=,?,=CC9,4BFCC5C88C7E9+*+++**2*9**+20*9*)2*)97**07+2>C)702)*)::7**/2<6?<8)08*0*(**0))9*<F)/)*0)>7<E2*2,(,2(-()-0(-.((/)),43
@M03506:14:000000000-AKVR1:1:1101:18251:9062 2:N:0:38
GGACTACACGGGTTTCTAATCCTGTTTGCTCCCCACGCTTTCGCGTCTCAGCGTCAGTTCCGGGCCAGTGAGCCGCCTTCGCCACTGGTGTTCTTGCGAATATCTACGAATTTCACCTCTACACTCGCAATTCCACTCACCTCTCCCGGACTCAAGGTCTCCAGTATCAAAGGCAGTTCCAAGGTTGAGCCTTGGCATTTCACCCCTTACTTAAAGACCCGCCTACACGCCGCTTCACCCCAGTAATTCCGAACAACCGTCGCCCCCTTCGTAATTCCCCGGACGCTGGCCAGAATTTAGC
+
CCCCCGGGGEGGGE@FGGEE9FGDFG<FDEFCFFGGGGGGGDFEEGGGFGGGGFEGGGGGGGGGGGGFG?CDGGE@FGEGGGGCC@G=AFFGGGCDEG::=FCGGGG7F8FFFEFGGGGGDGGGGGGDE7CEFGGGFGGGGCDGGFGE3+@C=,@@CCG9;ACFG9DGFGGDFF,*@D:D9DC8EG67DCGGGGGC?CFFE@D,=CC,4?>CF+;,+2;FDGG*/*;)5):*)2:*)*23*:***+:6++27B@DFG0/*)))13C8)055.)*2+<:*2(---,((04..()(.**/4:2
@M03506:14:000000000-AKVR1:1:1101:19996:9080 2:N:0:38
GGACTACACGGGTTTCTAATCCCGTTCGCTCCCCTAGCTTTCGCGCATCAGCGTCAGTGTCAGCCCAGCAACCCGCCTTCGCCGCAGGTGTTCCTCTCGATATCTACGCATTTCACCGCTCCACCGAGAATCCCCGTTCCCCCTTCTGCCCTCAAGCCCCGCAGTATCGGCTGACCGTCCCGGGTTAAGCCCGGGGCTTTCACAGTCGCCTGTCGGTGCCCGCCTCCGCCCCCTTTACTCCCACTAAAGCCGCACACCGCTTGCCCCCCCCTGGTTCCCCGCTCCGCGGTCCCCGGGTTTG
+
CCCCCGGGGGGGGGGGGGFFGGGGGGGGGGGGGGFG@,FFFFEECCF@FFEF:@E7@FFGGFEGGEF88F@EFC:FEF,E=FD:F+4@4BF+CD9F<B@??F7FF,5+C+B:AD9E<=FC+@<FA:C7F+C,A=++@8,@FFEG889>F,@,,,5,4DF8*4*3*,,5A8C*8,?641*::*:*/68<++CC5**3***2>+55++3**9/*3***>*)09*/>59F)**.:3).2):*081*0*3+)2+;)).9)*()1))0*988.:>D)01+0+4/2(,(,(-()()-3)(())0(((
@M03506:14:000000000-AKVR1:1:1101:12667:9083 2:N:0:38
GGACTACTGGGGTTTCTAATCCCGTTTGCTCCCCTGGCCTTCGTGCCTCAGCGCCAGGAACTGTCCAGAGACCCGCCTTCGCCACTGGTCTTCCTTACGATATCTACGCATTTCACCGCTACACCGTAAATTCCAGTCTCCTCTCCAGTCCTCAAGCACGGCAGTATCCAACGCAGTTTCGGAGTTAAGCTCCGAGATTTCCCACCCGACTTACCCCGCCGCCTACGCACCCTTCACGCCCAATGAATCCGAACAACCCTTGAGCCCCCCGTACCCCCCCGGCCCCGGGCCCAGCCCCCCC
+
CCCCCGGGGGGGGGGGGGGGGGGGGGGGGGGGGGG8FGGGGGGGGGGDGGGGGGGGGGGFFGGGGGFFGGGGGGEGGFGGGGGGGFGCFGGGGGGGGGGCFE=FFGGGGGGGGGFGGGGEGGGGGCBDCEGFDFFFEFCFGGG9EGBEFGGGGGGEGGGGDDGC@=@E,@@FGGCECFFGGGD>CBAF7F9>FG8:CFGCG+@AFEE7*/)1,2>,:)8C<<C7**5B*:BGF:)9<C5CEE**2+3*<C*.)01*1(9*0)7**0;)*))0)**02():(30((-()(),40,(*))((-
@M03506:14:000000000-AKVR1:1:1101:16837:9084 2:N:0:38
GGACTACAAGGGTATCTAATCCTGTTTGCTCCCCACGCTTTCGCGCCTCAGCGTCAGGTAAGGCCCAGAGATCCGCCTTCGCCACCGGTGTTCCACCTGATATCTGCGCATTTCACCGCTACACCAGGAATTCCGATCTCCCCTACCTACCTCGAGTCGAGCAGTATCGGGTGCAGGTCCCGGGTTGAGCCCGGGATTTTCACATCCGACTTTCACCCCCGCCTCCGCGCCGTTTACGCCCAATAATTCCGGCCAACGCCGCTCCCCTACGTCTTCCACTCGCTCCTGGCACGCCGTACGC
+
CCCCCFGGGGGEFGGGFEFGFGGGGGF@EDFEGGFGGGGGGGGGGGG@FGGGGEGGGFFG<EFGGGGGGGFGGGGGGGGGGGGGGGG@CFGGGGG<EF88E,EFFGFEGGGGGGGGGDGECGFGGGGGCCFGGGGECG8DAFGGCGGGDFGGGGGG>D=C8CEFG7@E>E6<CEGC?8<DDEE8E*:A8DCDG58:?,AEG7F,,4CE5><C+:?C**)*/2::/9>>EC)*)0)1.95E8****+0/0<+<)))17(9*)))19:C)10*))*2+<)/+((,((4()()(.<(()))(,(
@M03506:14:000000000-AKVR1:1:1101:4711:9094 2:N:0:38
GGACTACCAGGGTTTCTAATCCTGTTTGCTCCCCACGCTTTCGTGCCTCAGTGTCAGTGCTGGTCCAGAGAGCCGCCTTCGCAACTGATGTTCCTCCCGATCTCTACGCATTTCACTGCTACACCGGGAATTCCCCTCTCCTCTACCGCACTCTAGCCCGCCAGTCTCCATCGCCATTCCCAGGTTGAGCCCGGGGCTTTCACGACAGACTTAACGACCCACCTACGCCCTCTTTACGCCCCGTCATTCCGAGTAACGCTTGCACCTCTCGTATTACCGCGTCTGCTGGCTAGATGTTTAC
+
CCCCCGGGFGGGGGGGGGGGFGGFGGFFFFGGGGGGGGGGGGGGFGGGGFGGCFGGFFFAGAFFCFEGCFFGGGBCGGGGFG7@FCEFEEFFFGGFGGGC@@,,5AF7FFFGGEFG?AFFEGG,=F7CCFGGGF,98??FFCGFDGGGECGEFEFB9EF>E+38@,7DG,5@::EE7EDA99,@<DC6DBFFB8*=85E,ACGFEECE6C4FGC?5<)5C45509CD)*1)*29**69788*)9/2@@GGDB))9*:19*.))0CF*)00/.09C<993:121,(64/(;0).))*9*)))
@M03506:14:000000000-AKVR1:1:1101:26257:9097 2:N:0:38
CGACTACCGGGGTTTCTAATCCCGTTTGCTCCCCTGGCTTTCGCGCCTCAGCGTCAATACCGGTCCAGGATGCCGCCCTCGCCACCGGTGTTCCTCCAGATATCTACGCAGTTCACCGCTACACCTGGAACTCCGCATCCCTCTCCCGGATTCAAGCCTTCCAGTATCGGACGCAGTTCCCGGCTTGAGCCCGGCGCCTTCACTCTCGACTCCTAAGCCCCCCGACGGCTCCTGTCCGCCCAGTTATTCCTACCAACGCTGTCCGCCTCCGCATGCCCGCGGGCGTCTGCCCTGGGATAGC
+
-AAC<@F-7CGGGGGFGAFGG6E7C,CFAEFFGD@<CC<E<FCC7@@:7,,9CF@,6@FF8F+@FC<,6C@<,C>EE7+,4@ECGE@==:C7EFGGGD8,AFFFFCE4=4+8,CE<FBF:>3<=D=>=DDE5,,+@:FF8DBG8<CFG@77C?7,3,*35@?FFGGGD81:FEGGC*6=CFED*=5/*5::B*/*3*13=+*+++++*297*0*000*9**19*))).*))/0)9*.53****2*0+*+30/*.2C*():).97*2/)/0)))**++.):((((,(()(/)()(-*))(.)
@M03506:14:000000000-AKVR1:1:1101:20481:9117 2:N:0:38
GGACTACCCGGGTTTCTAATCCTGTTTGCTCCCCACGCTTTCGCACCTCAGCGTCAGTACCGGGCCAGTGAGCCGCCTTCGCCACTGGTGTTCCTCCGAATATCTACGAATTTCACCTCTACACTCGGAGTTCCACTCACCTCTCCCGGACTCAAGATCGCCAGTATCAAAGGCAGTTCTGGAGGTGAGCGCCAGTATTTCACCCCTGACTTACCACGCCGCCTACGTTCGCTTTATGACCAGTGATTCCCCGCAACCCTCCCCCCCTTCCGCTTCCCGCGGCTGACGCCACCACCTTAGC
+
@,66AEFCEGGGGG7CFCFGG<EFGGGDEFCGGGGGGECFCGGDF@CFFGFCFGGGEGGGGEG7@FGE@EFGFF:@F@EGGGDCFGF8FCFGGEEFFF+?=<<EFGG<?EEF<ACDA,A<EFFFDFGGGGDEFF,7,DAEFFF9=DBE8@8+@=,@9=DD>7B6D,,,,79@,,3*@;EA>798*6:9,>*1>*>,5,1,5=CCFEGCGGGC,+5>**2*))5**95A**.>3@5*)07:C6*20+0*<0+)))))/,*2)0)/):*)20*0)/**<:)2((490((0(0(()((1))...
@M03506:14:000000000-AKVR1:1:1101:17924:9129 2:N:0:38
GGACTACTGGGGTTTCTAATCCCGTTTGCTCCCCTGGCTTTCGTTCCTCAGTGTCAGTTGCAGTCCACAACGCCGCCTTCGCCACCGGTGTTCCTCCAGATATCTACGCATTTCACCGCTACACCTGGCATTCCGCGTTCCTCTCCTGCACTCGAGCTTGCCAGTCTCAGACGCAGTTCCCCCGTTCAGCTGAGGGACTTCAGGTCTGACTTAGCGAGCCACCTACGAACCCTGTACGCGCAACACTCCCGAACACCGATTGCCCCCCCCTACCTACGGGCGCTCCGGGCGCGCAGGTCGC
+
-@6AC8@FGGFEFEC<-6,<FFGGFCF>F,;@,F6,FDEFFDCCC88FF9FFE6<C@@FGC<<FEF9,6C@@FEGCE:@FC:CFG,7F:>F,955,9EF9A<<FC,E<FC?@D9@CFGE@ECEGF8=:,AA7ABEEFFEBDFF,88,,@DFA38D8@6888@EF=AFGG7F@38+@+32<>:?5@B,1,2>E9,48**,,5+,,5C,6,2:1@+AC):5>*;***0)2*15:0);;55)1**))*/<5**27)07<*4)1006*0@*7*0)))*++<-7*(((((--)(8(4:(())04>1
@M03506:14:000000000-AKVR1:1:1101:25472:9146 2:N:0:38
GGACTACCGGGGTTTCTAATCCTGTTTGCTCCCCACGCTGTCGCGCCTGAGCGTCGGTAACGGGCCAGTGAGCCGCCTTCGCCACTGGTGTTCTTCCGAATTTCTACGAATTTCACCCCTACACTCGGAATTCCACTAACCTCTCTCGTATCCAATTCCTCTAGTTTCAAAGTCAGTTCCAGAGTAGAGCTTTGGGCGTTCACCCCTGACTTAAAGGACCGCCTGCGATCTCTTTACGCCAAGTAATTCCGAACAACGATTCCCCCTTTCGTAGTATCTATTCTGCTTGCACGTATTAAGC
+
@CCCCGGFEGGGFFF<FFF9E,<FE9CFGA<ECCFE7+6,8,CEEC+,6:6@F+BCC+,BFE:C7+=FE=FF@<C7+48C,+??+A,=9BECCEE,C=7BF+,CFFE+?@,4,,5,?,+++3A=?8++++<D33,97@=,,88@6,3@D+,8,<,,,7DEF7,75;33@:,@3,5@,>,@,,:>E2>E>?F,?,,*,*44C*>>,7/7?D8DF+1<7*=::/)2*78)/1)4178+)1)222*00++9+3<))0C5D(**)*/****)38CF)1A9+)*+))).)-)*)).,)(.0)*.-)
@M03506:14:000000000-AKVR1:1:1101:24974:9161 2:N:0:38
GGACTACACGGGTTTCTAATCCTGTTTGCTCCCCACGCTTTCGTGCCTCAGTGTCAGTGCTGGTCCAGATGGCCGCCTTCGCCACGGATGTTCCTCCCGATCTCTACGCATTTCACTGCTACACCGGGAATTCCGCCATCCTCTACCGCACTCTAGCCTGCCAGTATCCAGTGCAATTCCCAGGTTGAGCCCAGGGCTTTCACATCCGATTTAACAACCCACCTACGCACGCTCTCCGCCCAGTAATCCCCAGTAACGATTGTCCCCTTCCTATTACCGCGGCTGCTGGCCAGTAGTTTGC
+
CCCCCGGGGGGGCGGG9FFGFGGGGGGGGCEGFGGGEEGGGGGGGGGFGGDGFEGGGGFGGGGGGGEFEFFGGGGGGGGGGGGGGGGCGGGAFGGG8FE7FFGFG9FFGGGGGGGGGGFGDFFGGDEGGCCAFGCGECFFGGCE=EFGGGEGCA8@FF=@FGFDFFGFFFFFFFF;;@C3>9,@:EEE?8F@FG>8*,=1<2:DCF67*//9@@FGF45C4D40;C):*))=C).*(2);8=CC*3<*0+*).0>7:(*2)7**23C>*)*11*C++))2(((,,(.)(7((.).*77.)-
@M03506:14:000000000-AKVR1:1:1101:17240:9211 2:N:0:38
GGACTACCCGGGTATATAATCCTTTTTGCTCCCCACGCTTTCGTGCCCTAACGTCGGTGCTGGACCAGGAAGCCGCCTTCGCCACTGGTGTTCCTTCCGATATCCACGCATTTCACCGCTACACCGGGAATTCCCCCTCCCTCTTCCGCACCCCAGCTACCCCGTCTCCAACGCAATTCCGAGGTTTCGCCCGGGGCTGTCCCCCCCTACTTATTTCACCGTCGTCGCCCGCCTTACTCCCAGTACTTCCCAGTTACTCTTCTCCCCTCACTATCACTCCCGGTCGCGGACACCAGTTAGC
+
86-86C8-;+@C:+E-6@F,,CE,,CF+6;CFDD,@++6BFF,C,FD,,,;@@@F++C,:@,:,9C7CFFG@,@6C+,8,:,B,,,:BE8B??B5AAFE7C7+:,,:+4++BAA<,EEE7==5<8:+3@E<D;F,3+@@F7,3,@D9+++@C++++4,3,,4***3,3,,>,**41*2B9,/=**,,,/;C7:*33***0>*+**2/:*9**+0+:***2//**)/)0*1)*175*40*<8*20*+09:<*7))*::):9****2;E)A)**1*++<)**(,(((((0()--.(2*/*)))
@M03506:14:000000000-AKVR1:1:1101:24989:9221 2:N:0:38
GGACTACCAGGGTTTCTAATCCCGTTTGCTCCCCACGCTTTCGCGCCTCAGCGTCAGGAGATGCCCAGAGACCCGCCTTCGCCACCGGTGTTCCTCCCGATCTCTACACATTTCACCGCTACACCGGGAATTCCAATCTCCTCTGCATCCCTCAAGAACGGCAGTATCGGCCGACGTTCTTCGGTTGAGCCGAAGGATTTCACGACCGACTTGCCATCCCGCCTACGCGCCCTTTACGCCCAGTCATTCCACGCAACTCTTGCCCCCTCTTTCGTACCGCCGCTGCGCGCACACCGCTGCC
+
@ACCCGGGGGGGFF@DFGFGGGFGGFGEGFGFGGGGGGGGFGGGE7FCCEDFCFGGGGGG8FFGGGGGGGGGGGGGGGDGFGEBCE:B@FBFGGEGGG>EDFGGFGGGCEEEGCFGGGGFGG@FGEGGGCADG9A<BFDGGD8DEFABFDG8DDG9D,:C+1+;@E;BCE>::*>EE8C@;,:C*:?6CGDC*?5=6++3<:AE8=>*5)95C*82:D4=7CCGGG>:5D5C3)9:)*.1***2*0+*+++*8)))1(2+119**;C5C4**//28*()*(((((4()(.(-),,1)73(,
@M03506:14:000000000-AKVR1:1:1101:26362:9229 2:N:0:38
GGACTACTCGGGTATCGAGTCCTTTTTGATCCCTACGCTTCCGCGCCTGAGCGTCATGAACGGGCAACTGAGCCGACCTCGGCATCGGCGTTCGTCCCAATATCTACTAACTTCACCTCTACACGGTGCACCCTACTCACCTCTCCCCTACTCAAGCTCTACAGTCCCAATGCCAGTTCCAGAGTTTCGCCTTGGGACTTCACACCTTACCTCACGAACATCCTGCGCCCCACTCACGCCCCTCCATGCCGACCACCCCTAGCCCCCTTCTCCTTCCGCCGGCACGCGGCCCCGACTTATC
+
-,-86FC-6-8+;+,--6,=,,,C,CF6CE,6,,,;,@@,,6@7+@:B<,,,866,,,,,6,,8++6,9F9,9,@+8+8C,,B++48C++8+4+++4+54,9B<,,:,A<,B,A,E9F,C,5,A+++++A,,3A,8,,,ADD89D,,+7+@=B88,@683@9D?3,,,,5,8:83:,7@,,,2,5>,2*8**1,,,,,4,5::,,46,,;2+,*,,2)22+;7+**.)*))*1.);;85*******2/7+2))))**()*)))*2**0*8:*/*0+*()/-(,(((()(0(()(())))).
@M03506:14:000000000-AKVR1:1:1101:23439:9236 2:N:0:38
GGACTACAAGGGTTTCTAATCCTGTTTGCTCCCCACGCTTTCGCACCTCAGCGTCAGTACCGGGCCAGTGAGCCGCCTTCGCCACTGGTGTTCTTGCGAATATCTACGAATTTCACCTCTACACTCGCAGTTCCACTCACCTCTCCCGGACTCGAGCTTCTCGGTATCAAAGGCCGCTCTGGAGTTGAGCTCCAGGATGTCACCCCTGACTTAAAACGCCGCCTACGTGCGCTTTACGCCCAGGGATTCCGAGCAACGCTAGCCCCCCTCGTATTCCCTCGGCTGTTGCCACGACTCCAGC
+
CCCCCGGGGGGGFGGGGGGGGGGGGGGGGGGGGGGGGGGGGGDGGGGFGGFGEGGGGGGGGGGGGGGGGGCFGGGGGEGGGGGGGGGGGGGGGGGDFGGGGGGGGGGGEGGGGGGGGCGGFGGG<FDG@EG9@<,C?FFBE=FF?CC=87E>FFF>E+@DGFG68D8F:@B,:6,5*4@8,><DD>,=:8;D?EF6;F<AC7FDEEG5,;DFFC<909>C)85CDG5A6*0*).0>9*<*:*****2)<:605>D9<()*)0/*7//)/)18D7+0<8*A,,8((()1)*))032*)))((
@M03506:14:000000000-AKVR1:1:1101:27261:9256 2:N:0:38
GGACTACCCGGGTTTCTAATCCTGTTTGCTCCCCACGCTTTCGCACCTCAGCGTCAATATGTGTCCAGTAAGTCGCCTTCGCCACTGGTGTTCTTCCGAATATCTACGAATTTCACCTCTACACTCGGAATTCCACTTACCCCTCCACAATTCTAGCGATGCAGTCTTAAAGGCAATTCCGGAGTTGAGCCCCGTGCTTTCACCTCTAACTCACAAAGCCGCCTACGGCCGCTTTCCACCCAGTAATTCCGAACAACGCTCGCCCCCTCCGTATCACAGCGTCGGCTGGCACGGAGCTAGC
+
CCCCCGGGGGGFFGEFEFFGGGCFGGGGGGFGGGGGGGGGGGEGEGGECFGGCFC@FFGGGGGFGGFFFGFGGGGGEEEGGGGGGGFGEFF6EFFCGEECFFEEGGGGG8EFGGFAFFGGGGGGGFGGEG7FGGFGGGGGEFGGGGFGFFG8FFF9DEGGEGDF=D;3E,@C=8DFGGGGGD+@E63<FF:EEG3**:,7ECFGG5CF7+=+=F::**3,)//*CF))*1.*5)=+/2+:3A86;+5:<@9:)8)*9;DC))09CEC)/877.9*+3.*2((((((,86B8?BF0))0)),
@M03506:14:000000000-AKVR1:1:1101:5032:9264 2:N:0:38
GGACTACTAGGGTTTCTAATCCTGTTTGCTACCCACGCTTTCGAGCCTCAGTGTCAGTTACAGTCCAGAGAGCCGCTTTCGCCACCGGTGTTCCTCCATATATCTACGCATTTCACCGCTACACATGGAATTCCACTCTCCTCTACTGCACTCAAGTCTAACAATTTCCAATGCACACAATGGTTGAGCCACTGCCTTTTACATCAGACTTATTAAACCACCTGCGCTCGCTTTACGCCCAATAAATCCGGACAACGCTCGGGACCTCCGTATTCCCGCGGCAGCTGGCACGTAGTTAGCC
+
CC@CCGGGCGGGFFGGGGGFEFGGGGGGGGGGGGGGGGGGGGGGGGGGGCGGGGGFDGGGGGCFGGGGGGGGFGGGCF@EFGGGGGGGGGFFG9?FFEFEFABEGFGGGCFFGGGGFGGGCEAFGFF:EFFGGGGGGGFGGGGGGGGGGEFFGFG9DFFGGGFG9,@A:A;B,,EDFF6DGCGFFE,@DBDFDDFGG,<9;DFFF7267?+=CCFFFFAFGGGFG*@ADD47*)1B@DA::C4*2==A?@*))0;F565=))87CEG)1)9)0*++033=0(((-..)(0415:?G**).8
@M03506:14:000000000-AKVR1:1:1101:11776:9266 2:N:0:38
GGACTACCCGGGTATCTAATCCCGTTTGCTCCCCTAGCTTTCGCGCCTCAGCGTCAAGAATGGGCCAGGTAGCCGCTTTCGCCACTGGTGTTCCTCCCGATATCTACGCATTTCACCACTACACCGGGAATTCCGCTACCCTCTCCCACCTTCCAGCCGATCAGTTTCCGATGCAATTTCCCAGTTAATCCGGGAGCTTTCACATCGGACTTGACCAGCCGCCTGCGCGCGCTTTACGCCCAGTAACTCCGGACAACGCCCGCCACCTCCGCATTCCCGCGGCTGCTGGCACGCAGTAAGC
+
CCCCCGGFDGGG7FFGGGGGFFGGGGGGGGGGGGGGGGGGGGGGGECEFFFGGGGGGG<FCFGCFFGGGG<EFGGG@FFFFGGDFEFGGGGEGGGFFGEDGGGGGGGGGGGEGGGGGGGGGFGGFGCG=@F8,CAFDCCFGGGCFEFFF7>@FFG9FFGCEG+9@;FGGC5@:EFCFA,=CCCG:DEB,;DEC**?EF@FF@FCC</A*9CC<*>F*7AGGDGECF))5))2)87:-*7CE:49*++0<6;5)09/>(/*0))));CF*85)8*2+<,)5,(3(,,40().5>((/)*)).
@M03506:14:000000000-AKVR1:1:1101:16932:9276 2:N:0:38
GGACTACTCGGGTTTCTAATCCTGTTCGCTCCCCACGCTTTCGCTCCTCAGCGTCAGTTCCGGCCCAGAGTTCCGCCTTCGCCACTGGTGTTCCTCCCGATATCTGCGCATTTCACCGCTACACCGGGAATTCCGAACTCCCCTACCGGACTCGAGTCACGGCAGTTTCGCATGGCCCCTCCACGTTGAGCGTGGAGATTTCACATCCGACTTGCCGAACCGCCTACTAGCTCTTTACGCCCACTGATTCCGGCCAACGCTACACCCCACCGTGTCACCCCGGCTGCTGGCACGTCGTTGG
+
CCCCCGGGGGGGGGGGGGGGGGGGGGGGGGGGGGGGGGGGGGGGDGGGGGGGGGGGGGGGGGGGGGGGGGFGGGGGGDEGGGGGGGGGGGGGGGGGGGGGGGGGGGGGGGGGGGGGGGGGGGGGGGGGGGGGGGGCFF8CD@GGCFGGCGEEGGCGEGFGEGGGGGGCFG*C5ACGGGGF:E,65B=,:CFC13:=8?9CFF@CE9CC:</CCC?CC3@DDDC79*;*+05+26*:<FEEE59*2<:6+0<4;)5)/,*>55)2>FG:*5*7.**2+.1*((-41(8)2)4(7(.*).,2(
@M03506:14:000000000-AKVR1:1:1101:7159:9289 2:N:0:38
GGACTACTAGGGTTTCTAATCCTGTTTGCTCCCCACGCTTTCGCACCTCAGCGTCAATATTGGCCCAGGTCGCCGCCTTCGCCACTGGTGTTCCTCCCGATATCTACGAATTTCACCTCTACACCGGGAATTCCGCGACCCTCTTCCATATTCAAGCCTGCTAGTTTCGAGTGCACTTCCTGGGTTGAGCCCAGGGCTTTCACACCCGACTTAACAGGCCGCCTACGTTCGCTTTACGCCCAATGATTCCGAGCAACGTTTGCACCCTCCGTATCTCCCCCGCTGTGGGCACGTAGTTACC
+
CCCCCGGGGGGGGGGGGGGGGGGGGGGGGGGGGGGGGGGGGGGGGGGGGGGGGGGGGGGGGDGGGGGGGGGGGGGGGGDGGGEGGGGGGGGGGGGGGGGDGGGGGGGGGGFGGGGGGGGGGGGGGGGGGGGGFGGGGGGGGGGGGGGGG;;@CGF9FGF?FGFFGFAC>CGGGGA;FGGFF7FGGD57>CCECGFGDF5C78<9EDDE:CDGGC7+><FDDD<:9F:=*2.:7:>7<58E5*/**<09F<<5)3CFG6DC)./*2C/.:5<F)>0++3)*(46((,()(.(-.((1)*))-
@M03506:14:000000000-AKVR1:1:1101:18501:9306 2:N:0:38
GGACTACAGGGGTATCTAATCCTGTTCGCTCCCCTAGCTTTCGCGCTTCAGCGTCAGTGTCAGCCCAGCAACCCGCCTTCGCCGCAGGTGTTCCTCTCGATATCTACGCATTTCACCGCTACACCGAGAATTCCAGTTGCCCCTTCTGCACTCTAGCCCCGCAGTATCGGCTGACCTTTCCGGGTTCAGCCCGGAGATTTCACAGTCGACTTTCGGTGGCCGCCTACGCGCCCGTTACGCCCAGTAACTACGAACAACCCTTGCCCCCCCCGTATTCTCGCCGCCGCTGGCCCGCGTGTAG
+
CCCCCGGGGGGGGEGGGGGGGGGGFGGGGGGGGGGGGGGGGGGGGGGGGGGGGGGGGGGGGGGGGGGGGGGGGGGGGGGGGGGGGDGGGGAFGGCFFGG@=FCGGGGGGGGGGGGGGGGGCGGFD:CGEGGGGGGAFGFFGGGGGF9FGFFCFGF;DEEEEGGEGGGGGGGDEGFFCFFGGE*>:*,2<BCEE8:::FC4C++5++===53*++*8/9)*8)7/**8)2C:CC)8*(*)*8C***+<*3+38)8)9*.*/8FF4*</7?7)70)*+0)**(((((-456.(..2()))-()
@M03506:14:000000000-AKVR1:1:1101:2792:9330 2:N:0:38
GGACTACTGGGGTATCTAATCCTGTTTGCTCCCCTAGCTTTCGCGCCTCAGCGTCAGTTATGGTCCAGGGCGCCGCTTTCGCCACAGGTGTTCCTCCCGATATCTACGCATTTCACCGCTACACCGGGAATTCCACGCACCTCTCCCATACTCCAGCACCACAGTTTCGCCTGCAGGCTCTGAGTTAAGCCCCCCGATTTCACCGGTGACTTTTGGCGCCGCCTACACGCCCTTTACGCCCAATAATTCCGAACACCTCCTGCACCCCCTGTATTTCCGCGCCTTGCCGCCCAGCCTTAGC
+
<CBCCGFGFCGGGGGCFFE<FCGCGFG8<<FCGGFFGGCCF<8FGGG,CE@FFFGC:CDAEGGGGGGF,6@FCCEE@FEFCFC=FF,??FGGCE<FFGEFCGGGGFFECC:CEAAFGGG7C:<FGCCE:B@AF9,?>:7FC,6>E>ED9,D@FFF,D6C?,@,,5,,,*5CCCFB>;>,D8C9E,?,,>B@7***/*//=E:++3=:7:D+++2+*21.C)19*75)0:C3C)097:9@G=*1*20<1<C8:)<7**(1*86@7DC:78)*947++<2)2((-(()(),)(-)(.*0/,))
@M03506:14:000000000-AKVR1:1:1101:5574:9335 2:N:0:38
GGACTACAAGGGTATCTAATCCCGTTTGCTCCCCTGGCTTTCGTTCATCAGTGTCAGTTGCAGTCCAGAACGCCGCCTTCGCCACCGGTGTTCCCCCAGATATCTACGCATTTCACCGCTACACCCGGAATTCCGCATTCCTCTCCTGCACTCAAGCCAACCAGTACCAGCCGCAGTTCCCCAGCTCACCTGAGGGATTTCACTTCTGACTTCGTACGCCACCTCCGAACCCTTTACGCCACGTAATTCCGAACAACGCCTGCCCCCCCCGCACTCCTGCGGCTCCTGCCACGGAGCTCGC
+
9C@CCE@F--EF6EFGFFAEC,CFFFFFAF<EGCG8,CEFFE@6<E@<EAF<<EAD@FCEFFGEGFFFFE8FDBFF:B@CFEG>CFG@F:?:FG<ECBF@F9?FF9FDCF7FC?FFEEGCFC@F<++4@:<E,?CF:+6DCCFG?GFB8,>3@=89,86@D=+,7E,,,@,D6E83:,,5@@,*,@,@,,34DF*4*:,2>25,5<:,1=;1,54,*:)559;C**)0*:)=7)/+1*)=*2)9**/*<C+7:3>57(5*.775C**<:7<))9E8F))3(-33(4()(7)))(())))((
@M03506:14:000000000-AKVR1:1:1101:25498:9343 2:N:0:38
GGACTACCAGGGTTTCTAATCCCGTTTGCTCCCCTGACCTTCGTGCCTCAGCGTCAGGAACTGTCCAGAGACCCGCCTTCGCCACTGGTCTCCCTTACGATATCTACGCATTTCACCGCTACACCGTAAATTCCAGTCTCCTCTCCTGTCCTCAAGCACGGCAGTATCGAATGCAGTTCCGGAGTTAAGCCCCGAACTTTCACACCCGCCTTACCGCGCCGACGACGCCCCCCTCACGCCCAACTCATCCGACCCTCACTGGCCACCTCTGTACCCCACCAGCCGCTGTCCCAGACTCAGC
+
<<@A<FGGGFGG<E;FGCFGGGF@CFE7D9FEGGGFFGGFFGFCCEC9E;CFFGGGD8FFGGDFGGCCFC<ADG>@@,,,:BBFGFEEFEF,CFGD69CFF7FF,FE@CFGCFGGG<+@+>F@ECCF++?,9,C,A99CEE,@ED8,,6@EFGD?=E,@+>?8=D,,@+=,,6,39=E,@88C+@6,@<@F88E5**4,=ACC?<1:*4:9*40>/7)/=3:1*)2))*15:).)/.*.;5*/*7+3/+0;>>3)*1(9+/)0*0;*)*/*/*0++2,)*(.((((()(*))1)(*0/)).
@M03506:14:000000000-AKVR1:1:1101:4207:9359 2:N:0:38
GGACTACCGGGGTTTCTAATCCCGTTTGCTCCCCTGGCTTTCGCTATTCAGCGTCAGTGTTGGTCCAGGATGCCGCCTTCGCCACCGGTGTTCCTCCAGACATCTACGCATTTCACCGCTACACCTGGAGTTCCGCATCCCTCTCCCAATCTCAAGCCATCCAGTATCAAGCGCAGTTCCCCGGTTAAGCCGAGGGATTTCACGTTTGACTTAGTTGGCCGCCTACGAGCCCTTTACGCCCAGTAATTCCGAACACCGCTTGCCCCCCCCGTATTACCGCGGCTGCTGCCCCGGCGTCAGC
+
CCCCCGGGGGGGFGGGGGGGGGGGGGGGGGGGGGGGGGGGGCEGGGGGGGGGGGGGGGFGGGGGGGGGGGFGGGGGGGEGGGGGGGGGFGGGGGGGGFFEFGGGGGGGGDGEGGGGGEGG@GGGGFGGGAFGGGGGGCGGGGGG?F?C>EGEG8:=FG=DFC:<FF@FF;FGGGEEEGGGGG5C;>5,>FF78C8:58:CGCF=CGGGGFDD9FGGGGFFGGGG7C>5C7>=*)9><*7/:24C77:=C<8.)8C**-):>@>64;=>C:D)0987+.7:((432186)0(-)3()0)((.
@M03506:14:000000000-AKVR1:1:1101:6826:9378 2:N:0:38
GGACTACACGGGTTTCTAATCCCGTTCGCTCCCCTAGCCTTCGCGCCTCAGCGTCAGGTTCGGCCCAGGGGGCCGCCTTCGCCACGGGTATTCCTGCTGATCTCTACGCATTTCACCGCTACACCAGGAATTCCAGTATCCCCTACCACCCTCTAGTCCGGTAGTTTCCCTTGACCTCTCCCAGTTGAGCCAGGAGCTTTCACAAGCGACTCACCAACCCGCCTACCTGCGCTTTCCGCCTAGTGATTCCGAGTATCGCTTGCCACCTCCGTATTCCCCGCTCCCGTGGCACGTAGTTCGC
+
CCCCCGGGGGGGGGGGGGGGGGGDGGGGGEGGGGGGGGGGGGFGGGGCCFGGGGGGEFFFGBFGGGGGCGEEGGEGGGGGGGGCGGGGG+?FFGGCFFGFFFAGGGGDGGDGFGAFACFGDFGGGGCGGGGFGGGDF9EFFG78:3@,@+::@:E;DFFEE>CEGCGGGFC,,DCFCFCFFGGGEGD,>CC8CF8*;A<9?@F96**/*919+;C+1*:A):5*9C>*398:57)*.9B8*:>::+3*<7+))7*2:(92.)07*<@<*>C>40+++54*((--((()(.(...(/7*)-2
@M03506:14:000000000-AKVR1:1:1101:22182:9379 2:N:0:38
GGACTACAAGGGTATCTAATCCTGTTTGCTCCCCACGCTTTCGCGCCTCAGCGTCAATTGTGGGCCAGATGGCCGCCTTCGCCACCGGTGTTCTTCCCAATATCTACGAATTTCACCTCTACACTGGGAATTCCGCCATCCTCTCCCACCTTCCAGCGCCGCAGTATCAAGCGCAATTCCCAGGTTGAGCCCGGGGCTTTCACGCCTGACTTACAGCACAGCCTACGCCCCCTTTACGCCCCGTGCTTCCGGACAACGCCCGCACCCTCCGGCTCACCCCGGCTGCGGGCACGGGGTTAGC
+
CCCCCGGGFFGGGGGGGGGGGGGGGGGGGFGGGGGGGGGGGGGGGGGGGGGGGGGGGGGGGGGGGGGGGGGGGGGGGGCGCGGGGGGGGGGGGGGGGGGDGFGGGGGGG8EGGGGGGFGGFGFGABCG8FG8FGGGFDGGGGGGGFGFG7EGGFGDGEECCCB8:FFDADGGGGDGECFAD7C5DFC,8BDFGGGGGGCFC>C8FDGCFGGGFGF675A*2<F=675>*/):))/?9*.?=*<*1*:*38E@)83517C*)0>CDEE3C01))/*+2.)2-(-(42()-.(8),().)-(-
@M03506:14:000000000-AKVR1:1:1101:24836:9392 2:N:0:38
GGACTACTGGGGTTTCTAATCCTGTTCGCTCCCCACGCTTTCGCTCCTCAGCGTCAGTAATGGCCCAGAGATCCGCCTTCGCCACCGGCGTTCCTCCTGATATCTGCGCATTTCACCGCTACACCAGGAATTCCGATCTCCCCTACCACACTCTAGTCTGCCCGTATCGAATGCAGACCCGGGGTTAAGCCCCGGGCTTTCACATCCGACGCGATAAACCGCCTACGCGCGCTTTACGCCCAATAATTCCGGACACCGCCACCACCCTACGTTATACCGCGGCGGCCGGTCAGGTGTCAGC
+
CCCCCFGGGFGGFFFFGGFEGGGGGGDFGDGFGCEFEEGGFGGGBFFGGGGGGECFGFEFFGGGGGGFFEGFGFGGGGGGGGFEGGGG+>4FFFFFGGGGFFGGEFG=BEECCFCGGGGDGGGGGGGCF8F8FFA>CFFGGGGGGEEFFC=DGGGADE3@EGGGGDGGGGG73EFA7C9@CE514:89@C,=C=*8CCCC9+CEGF6*=5):7)**9>?6<<C5*28)*1)/9))*.9@*:EDG6++*+++05>D**()/)).*9*2)2790)*/<+.):(-(,(,(0()(()()21)..,
@M03506:14:000000000-AKVR1:1:1101:19189:9411 2:N:0:38
GGACTACCGGGGTTTCTAATCCTGTTTGCTCCCCACGCTTTCGCGCCTCAGCGTCAGTTATAGGCCAGAAAGTCGCCTTCGCCACTGGTGTTCCTCCACATCTCTACGCATTTCACCGCTACACGTGGAATTCCACTTTCCTCTCCTACACTCCAGTCACCCAGTTTCCAATGCGTCCAAAGGTTGAGCCCTTGGTTTATACACCCGACTTAAATGACCGCCTGCGCGCGCTTTACGCCCAATAATTCCGGACAACGCTTGCCCCCTACGTATTACCGCGCCCGCGGGCCCGTATTTCGCC
+
CCCCCGGGGGGGFGGGGGGGGGGGGGGGGGGGGGGGGGGGGGGGGGGGGCFGG:FGGGGGGGGGGGGGGGGGFGGGGGGGGGGGGGGGGGGGGGGGGGGGGGGGGGGGGGGEGGGGGGGCGG<FCFBFCFGFFDAFGGGGGGGFFGGGGGGGFFGF=?9FGGFFFEGGGGFA8FCCEG6,@DFFF>6?6@FFB:>DFF6C7+,>?*;CGCDFGGG7FCA*CD<*;CA>=)>=D89F?C@C*726:A+*:+:3<55*77*:).<D7:C);)9*9*+<C8):(-((((,32)46)(.0**(-4
@M03506:14:000000000-AKVR1:1:1101:10128:9438 2:N:0:38
GGACTACACGGGTTTCTAATCCTGTTTGATCCCCACGCTTTCGTGCCTCAGCGTCAATTAAACCATAGTAAGCTGCCTTCGCAATTGGTGTTCTGTGACATATCTATGCATTTCACCGCTACTTGTCACATTCCGCCTACCTCTAGTCCATTCAAGCCCATCAGTATCAAAGGCACTGCGATAGTTAAGCTACCGTCTTTCACCCCTGACTTAATAGTCCGCCTACGCACCCTTTAAACCCATTAAATCCGAATAACGCTTGGATCTCCCGCATTACCGCGGCTGCTGTCACGGAGCTAGC
+
CCCCCGGGGEGGGGGGGGGGGGGGGGGGGGGGGGFGGGGGGGGGGGGFGGGGGGGGGGGGGGGGGGGGGGGGGGGGGGGGGGGGGFDFDGGGGGGGGFGGGGGGGGGGGGGGGFGGGGGGGGGAFGGGFGGGGG?FGGGGGGGGFGGGGFGGGGGGGGGFGGGGGDGGGGFDGFGGGGGGEFGGGGG=FCAFDDEFGGGGGFGGGG++@CFFFFFC>++50CCGGGABGGFEFFF=?FFG5:*0=,B6=7C2):7FG0DG=>34CC++5A338C:+<45C6-34(80))0)6)(-9)0)).
@M03506:14:000000000-AKVR1:1:1101:25367:9447 2:N:0:38
GGACTACGGGGTTTCTAATCCTGTCTGCTCCCCACGCCTTCGCGCCTCAGCGTCAGTCTCGGTCCAGAGCGCCGCCTTCGCCACCGGTGTTCTTCCCAATATCTACGAATTTCACCTCTACACTGGGAATTCCACGCTCCTCTCCCGAACTCCAGCAAACCAGTCTCGCGCGCACCTCCCTGGCTGAGCCCGGGGCTTTCACACCCGACTGGGTCCGCCGCCTCCGCGCCCTTTACGCCCAGTAAATCCGAACACCGCTCGCCCCCCTCGTATTCCCCCGGCTGCCGGCCCGGACTGAGCC
+
CCCCCGGGGGGGGGGGGGGGGGGGGGGGGGGGGGGGGGGGGFGDGGCGGDFEGGGDEFFFG7F@FF<EFFGGGCFGCGGDCGGGGGFFF?FF<EFGGG8E,:FECFGD<F7D<<GGFFGGF<=<9=8EFGGG,,AFG@C+DFAFGGD>CEB@F@DFF6:DCF63<9EC*3>:*4CC92A*,4*B8:C=FCCC*=**3*>?CDFG*/1*=))/*9@E>DFCGC**950)*17C*)*28DEG*:9*0+0*01*0>D45)(7*057D):*)8.1))*+23(7*(4(((.()-)(()-(1)/.(.
@M03506:14:000000000-AKVR1:1:1101:12158:9459 2:N:0:38
GGACTACCGGGGTTTCTAATCCTGTTTGCTCCCCACGCTTTCGCGCCTCAGCGTCAATTACGGGCCAGATAGCCGCCTTCGCCACCGGTGTTCTTCCTAATATCTACGAATTTCACCTCTACACTGGGAATTCCACTATCCTCTCCCGCATTCAAGCTCATCAGTATCAAGCGCAGCCCCCAGGTTGAGCCCGGGAATTTCACGCCTGACTTGATAAGCCGCCTACGCGCCCTTTACGCCCAGTAATTCCCAACAACGCTTGCCCCCTTCGTACTACTGCGTCCGCCGGCACGCACTATCC
+
CCCCCGGGGGGGFGGGGGGGGGGGGGGGGGGGGGGGGGGGGGGGGGGDGGGGGGGGGGGGGFGGGGGGGGGGGGGGGGGGGGFFEGGGFG?FGGGGGGAFGGGGGGGGGGGGGFDFGGGGGGDGGGG=FCFFGADF9C>FGGGCGFGCECEGGGGAF886DCFFEEEGCFDGDDCECDEEGGCEDFFD<DFGGGGGGG8:EF78FCC5FC7DG=7+@>FFGCD77F>BDGED)76*.9>8**/9*9@69++18>FC56DG5))9CFG>*07>:*A+0-*3((--(-()453>@02/<)))(
@M03506:14:000000000-AKVR1:1:1101:5403:9490 2:N:0:38
GGACTACAGGGGTATCTAATCCTGTTTGCTCCCCACGCTGTCGCGCCTCAGCGTCAGCAACGACCCAGCAGACCGCCTTCGCCACTGATGTTCTTCCCGATCTCTACGCATTCCACCGCTACACCGGGAATTCCATCTGCCTCTACCGTGCTCTAGCCTGACAGTTTAGAAGGCAGCCCTGCGGTTAAGCCACAGGATTTCACCCCCTACTTATCACGCCGCCTACGCGCCCTTTACGCCCACTGATTCCGGCCAACGTCCCCACCCCCCGTCTTCCCGCGCCCTCTGGCCCGGTTGTAGC
+
CCCCCGGGGGGGGDGGGGFGGGGGGGGFGGGGGGGGECGGGGGGEGGGGFGGGFGGGGGGGEFGGGGGGDEEGGGGGG=FCFGECCFFGGGGGFAFGG@?FCA<FCFDFFGFGF9FFGGGGGGFGE7FCFGGGGGCA<=FFBF8FGG8EDE+>@7;C85<,@E99,>;DGAFGF>8EB9E5:*>EGCE?;DBF,6:;8C,5+,>:EG****3=@FC:<AC98C*9C57*)075)0:<*):E5**7++8<78))55FF(1*))8*9CE):>)))**3<3)/((-((.46)).472(1)0.4-
@M03506:14:000000000-AKVR1:1:1101:15924:9499 2:N:0:38
GGATACCAGGGTTTCTAATCCTGTTTGCTCCCCACGCTTTCGCACCTCAGCGTCAGATCTGGACCAGTTAGCCGCCTTCGCCACTGGTGTTCTTCCCAATATCTACGAATTTCACCTCTACACTGGGAATTCCACTAACCTCTTCCAGCCTCAAGATTGCCAGTATCAAAGGCAGTTCCGGAGTTGAGCTCCGGGACTTCACCCCTGACTTAACATTCCGCCTACGTGCGCTTTACGCCCAGTAAATCCGACCAACGCTAGCCCCCTTCGCATTACCGCGGCTGCGGGCACGAAGTTTGCC
+
CCCCCDFFGGGFFCFGGGGGGGGGGDFGEGGGGGGDGGGGGGGECCFFFFCCFGCE,EFFGFGGGGGGGGGGGGGGCGGGGGEGFGEGGEFFFGGGGGEGGGGDGFFCF@FFGAFG5FFGGGGFFDGGCFAFF<FGGGG8=E>EEFF9DGFGGCFCGGGFGECDFGGFGCDFEF63EE:EBCECDEDDF9EFGGE68,3BFFFGDC5,@:98=DF,5CCD933;FGFFGGFGGF+CDGBCC7777<+1<8?)8>DG315*))7CCG57C3*5<90<<(5*((-3((()404,038D*9<A7
@M03506:14:000000000-AKVR1:1:1101:16411:9515 2:N:0:38
GGACCTACCCGGGTTTCTAATCCCGTTTGCTCCCCTGGCTTTCGCGCCTCAGCGTCAATGCCGGTCCAGAATGCCGCCTTCGCCACCGGTGTTCCCCCCGATATCTACGCATTTCACCGCTACACCGGGAATTCCAGCTACCTCTTCCGTACTCTAGTCTGCCAGTATCGGCTGACCCTCCGGGGTTGAGCCCCGGGCTTTCCCACCCGCCTTAACAAACCCCCTACCCGCCCTTTCCGCCCACACATTCCCAACAACGCTTTCCCCCCCCGAATCACCCCGGCGCTCGCCACCAGGTTTG
+
CCCCCGGGGFGGGGGGGGGGGGGGGGGGGGGGGGGGGGGGGGGGGGGGGGGGGGGGGEGGGGGGGGGGFGGGEGGDGGGGGGGGGGGGGGGGGGGGGGGGEGEGGGGGGGGGCGGGGGDGGEGGGGGCFEEGGGGFFGG9FFCFAEFCGFGGGGGGG:FGFAFG?FGFGGDGGDECFG,8BCDC:*:*+?EGGGG=CEGG6:+3<**::5>C=4EFDG57/*/:39F)*18>D:<4.:>;A5*5*/*)+3<**5**/4)/5))**+2</)9>)/**+,0*,(((((()-)-(0((*)0))-
@M03506:14:000000000-AKVR1:1:1101:7457:9550 2:N:0:38
GGACTACTGGGGTTTCTAATCCTGTTCGCTCCCCTAGCTTTCGCGCCTCAGCGTCAGAACAGGCCCAGAGATCCGCCTTCGCCACCGGTGTTCCTCCTGATATCTGCGCATTTCACCGCTACACCAGGAATTCCGATCTCCCCTACCTGTCTCGAGCCGCGCAGTATCGAATGCACGCCCGGGGTTGAGCCCCGGGTTTTCACCTCCGACTTGCGCGGCCGCCTACGCGCTCTTTACGCCCAATAAATCCGTACCACGCCCGCCCCCTCCCTCTTACCCCCGCTGCGCTCACCATGTTACC
+
CCCCCGGGGGGGGGGGGGGGGGGGGGGDGGFGGGGGGGGFGGEGGGGGGGCFFGGGGGGGGGGGGGEGGGGGGGCFGGFGGGGGGGGGGGGGGGDFGGGGGGCGCGGGGGGEGGGGGCGEEEFFGGGCF:FFGGG7+@AFFGGG?FGG9CFEGGGCGGGGDECCE9BFE*@@,3@CFGGEC1=:E**,,2?C85=C8/?5A+A+0::*2:)9<>*//1.2)11A*<5)*9)2*9**)*8:?5*9<++*0<8)))*2C07*87DDDGC)*)*74C939()/(412,(,)(0,-),)**1.).
@M03506:14:000000000-AKVR1:1:1101:5136:9577 2:N:0:38
GGACTACTCGGGTTTCTAATCCTGTTTGCTCCCCACGCTTTCGCACATCAGCGTCAATGCCGGTCCAGTGAGCCGCCTTCGCCTCTGGTGTTCTTCCGAATATCTACGAATTTCACCTCTACACTCGGAATTCCACTCACCTCCCCCGGATTCAAGCGATGCAGTCTCAAAGGCAGTTCTGGAGTTGAGCTCCAGGCTTTCACCTCTGCCTTACAAAGCCGCCTACGCGCGCTTTACGCCCAGTACTTCCGACCAACGCTATCTCCCCCCGTATTACCGCGGCCGCTGGCCAGGAGTTAGG
+
CCCCCGGGGGGGCEGGGGDFEGGGFFFGGGGGGGGGGGGGGA,C@FGGGGGFCFEGGGGG?EGGEGGGGFFGGGGGGGGGDDGCFFFCECFFG9FFFG7CFGFGGEGFGFAFFFGGGAFGGGGG9FFEGGEFGGGGD,,=FEF,@EGEEEGCFGAFFDEG>EFFGDCEGGGGGGCC,>;FAFEC@8DCGFGGGG8EFC8?D77>,4<F69;8F4??4*):CD<5*;5>*)8578:;<C3C8*9>7++9C7*))))**-)*))/*:+@):)7.)9+00-;59((21;050)(()--1)))-(
@M03506:14:000000000-AKVR1:1:1101:23225:9634 2:N:0:38
GGACTACCAGGGTATCTAATCCTGTTTGCTCCCCTAGCTTTCGCGCCTCAGCGTCAGTTGTGGCCCAGTGCGCCGCTTTCGCCACAGGTGTTCCTCCCGATATCTACGCATTTCACCGCTACACCGGGAATTCCACGCACCTCTCCCACACTCAAGCACGGCAGTTTCGCCTGCAGGCTCCGAGTTAAGCCCGGAGATTTCACACCCGACTTACCGCGCCGCCTACGCACCCTTTACGCCCAATCAATCCGAACAACCCTTGACACCTCCGTATTACCGCGGCTGCTGACCCCGCGCTAGC
+
CCCCCGGGGGGGEEGFGGGGGGGGGGGGGGGGGGGGGGGGGGGGGGGGGGGGGGGGGGGGGCFGGGGGGGGEGEGGEGGGGEFGG<EEFFGGGGGGGGGGGGGGGGGGGGGGFGCFGGGG>FGGFGGGGCGGGEFGGG>CGGGGGGEFG+>8?9F99@F68CBE:@;C85BF8CC66ECFC>EECCFFFGGEECCE56C7EGGCCGGEE<3<CFGGGDBC5C>5<<>B59BE35?F4*.88*12*039CC855>DGG2C*))**00*5@)))8*<70<>G99;((()/).(4)(,))0(35
@M03506:14:000000000-AKVR1:1:1101:24293:9645 2:N:0:38
GGACTACTAGGGTTTCTAATCCTGTTTGCTCCCCACGCTTTCGCGCCTCAGCGTCAGTATCGGACCAGGTCGCCGCCTTCGCCACCCGTGTTCTTCCCAATATCTACGAATTTCACCTCTACAATGGGAATTCCACGACCCCCTTCCGACCTCAAGCCCGCACGTATCAAACGCAACCCCCCGGTTTAGCCCCGGAATTTTACCTCTGACTATACACACCTCCCACGGCCCCGTTACCCCCAATCATTCCGGCTCAACCCACACCCCCTCCTAATACCCCCTCTTCTGACCCCGCATTTAC
+
<CCC8CFCGGGG@F@--EFFFF<CCEFC<,,CFGGGD@;CFG,6@:F:68,EC@6,@@,,9@B7@F,:F<8CCFD7C,==,:F@FE,78,,CFFE?FGGGC=F<EC9++:,:@,,CFE=59,,,,,:6,A6?,F;?=+CBE8>+@@@8B+>+,,66@?DE3+55@65,,7;::>**4,*=***4:*30++??*3888*>++10++=+++***30<+295**9159<.)/))*)0)13*)*2**27+09+3+08)*2*.**..)9*::)8)1)*29+2,)*(-((.)./)*(()(-))0).)
@M03506:14:000000000-AKVR1:1:1101:13916:9687 2:N:0:38
GGACTACAAGGGTTTCTAATCCTGTTTGCTCCCCTAGCTTTCGCGCCTGAGCGTCAGGACAGACCCAGAGAGCCGCCTTCGCCACCGGTGTTCCTCCTGATATCTGCGCATTTCACCGCTACACCAGGAATTCCACTCTCCCCTGTCTGCCTCAAGCCGCCCAGTATCGAATGCAGGCCCGAGGTTGAGCCTCGGGTTTTCACATCCGACTTAAGCGGCCGCCTACGCCCGCTTTCCGCCCAATAAATCCGGACCACGCCCGCCCCCTCCGCCTTCCCGCGCCCGCTGGCACGGAGTCAGC
+
CCCCCGGGGGGGGGGGGGFGGGGGGGGGGGGGGGGGGGGGGGGGGGGGEGGGGGGGGGGGGGGGGGGFGGGGGGGGGGGGGGGDGGGGFGGEGGFGGGGGGGGGGGG@FGGGGGGGGGGGGGGGGGGGGGGGGGFGGG9FGGGGGDGFGGG8FDDFFGGGGCEGFFEFEGGGGEGFGCEEGGGGEGGFGGG,>::E8AEFGGGF,A:CEDGDFF?F>DEGGDC53>:5*7BGG3;*)*02:577*<+/0<?:3:)7F(7*))09C8E3*)1)0/;+;8:EB((-(-(71)(5.((/8)).,
@M03506:14:000000000-AKVR1:1:1101:8657:9699 2:N:0:38
CCGCGGCCGCAAACGGAGGCCCTAGCTGTTCCCTGTCCTTCGGCCATTTCCGCCCTTCAACTATTTTCGCCCCCCCCCCCCGTCCCCTCCCCCGCCCGACCCTTCCCCCCTCCCCCCCTCCCCCCCTCCGCTCCCCCCACCGCCCCTCGCCTGCCCATGCTCCACCACCACCTCCTCGCGCTCACGCCCCCCCCCCCTCCCCCCCTCCCCCCCACCCCCCCGCCCACCGCTCCGCCGCGCCACCTCTCACCACCCCCCAACCACTCCGCACCACTCTCCTCCCCACACACTGGCCTCCACC
+
8,-,,+++6++8+6,88++,:,:@,,,,,,,66,,;,,,,,,,+68,,,,6,,6@+6,,,9,,,,9CC+,B,7CC7C=FE74+83+B=B+88@++++++++38,6,:,*1**11**=@*41:*4<:4*4**1***/****2*/**/*2*2:E***1+2*3+2++2*/*1****/;*****/27*0*2/**/*:**2/*/:**2**/7/1*1):/8:<)0*)))*1*.0*/)*)0)137)***/90*2.+0**0)*192)18))/***)/)/))100+))+.(((,(()(7())((*)0...
@M03506:14:000000000-AKVR1:1:1101:3552:9717 2:N:0:38
GGACTACCCGGGTATCTAATCCCGTTTGCGCCCCTGGCCTTCGTGCCTCAGTGTCAGGAACTGTCCAGAGACCCGCCTTCGCCACTGGTACTCCTCATGATCTCTACGCATTTCACTGCTACACCATGAATTCCAGTTTCCTCTCCAGTCCTCAAGCACCGCAATATCGATTGCAGCTTCGGAGTTAAGCTCCGACATTTCACACCCGAATCAGGGCGCCACCTCCACCCCCTCTACGCCCACGAAACACGAAAAACGCTTACGCCATCAATATTACTACAGCTGCGGGCACAGTGCTAGC
+
<C9CCC<-67C@7F@D9C9@9F@E<FC@C++8F@FG8FFGCE@C@FF,CFGFCEFGD,,9C,CCF,CD96CC<@FG7CCFGGFGG,C,9,,<66CA<AC,C<FF<@FD+?C+C?,:CAF<FE,9E<5,,,,5ACFB,,,A44E,,@=D,EE8D94=E?E8+=B+6,6,6=,,@D>,,3,7>E+@@B7;EC3@,++*5*,,,5@A5A:***3*5*,13))4?5;,*2))**)19);*1/)**12))*2)*1*0777*1-)*0))*11*)3**/*0+02-*+)).)..-)-),4)(.**0).(
@M03506:14:000000000-AKVR1:1:1101:28612:9733 2:N:0:38
GGACTACCAGGGTTTCTAATCCTGTTTGCTCCCCACGCTTTCGCACCTCAGCGTCAGTACCGGACCAGTGAGCCGCCTTCGCCACTGGTGTTCTTCCGAATATCTACGAATTTCACCTCTACACTCGGAGTTCCACACACCTCTTCCGGACTACAGCTTCCCAGTATCAAAGGCAGTTCTGGAGTTGAGCGCCAGGATTTACCCCCTGCCTTAAAAAGCCGCCTACGTTCGCTTGAAGCTCAGTGGTCACGAGCAACGCAAGCACCCCTGCGGTGTCCCGTGGCTGCGGGCATGCATGTGG
+
CCCCCGGECGGGGFGFFFGGGGGGFGGGGGFFGGGGDGEGGGGD@@FGFFGGFGGGGGGFEDGGGGFGGGGCFGGEFECEGGG>CFFF?FFGFFE<FC@FC@9@,9CBC<<BFGGFCGF9EA,FF8?7:>C,,A9F,++84,,>E,,=+++=,,67,@E,D,>==AEFF89,8FF877<DFF,34>F7<88*:8C8*AD,,+,18?9F,**+4+<FGGFF4:):9;5)**)**:)*)+2++377+*5*++*))0)299D*05>94A:>;)95)7**+)1*.(9>066)202-)()26*.).
@M03506:14:000000000-AKVR1:1:1101:24844:9733 2:N:0:38
GGACTACAAGGGTTTCTAATCCTGTTTGCTCCCCACGCTTTCGCGCCTCAGCGTCAATGTCGGTCCAGATAGCCGCCTTCGCCACTGGTGTTCTTCCGAATACCGACGAATTTCACCTCTACACTCGGAATTCCACTCACCTCTCCTGGATTCAAGCGATGCAGTCTTAAAGGCAGTTCTGGAGTTGAGCGCACGGCTTTCACCCCTGACTTAAAGACCGGCCTACGACATCTTTACGCCTATTGCTTCCGGTCAACTCGAGCCCTCCTCGCATTCCCGTGCCTCTTCGCCCGAAGTTAGC
+
CCC8CGGGGGGGGGECF<EFDGGGGFCGGGGGGCFGGGGGGGGGGGGGGGGDGGEEFEEF,C@FG7CFFDGGGDGGGG:=DEEEDGGGFGGFGGGGDGG7CEF@+4+=>:BBFCCE,AFCCFFE<ECE@+AE;EAFFF8FD9DEGCFF8D,,>EFCFC6=BEA,@:>,@F9F,;C6E9FCFCF>F,,7,B*5**4:***44+,,,=576;F+:+,>+2A*5:3/;C))*1)0++;C<*8?*****+<*<+*)))/*:):*5))19*;5*.5))*/335.*-2(6)()*(0((0((1)0-).
@M03506:14:000000000-AKVR1:1:1101:8757:9735 2:N:0:38
GGACTACACGGGTTTCTAATCCCGTTCGCTCCCCTAGCTTTCGCGCCTCAGCGTCAGTGTCGGCCCAGCAACCCGCCTTCGCCGCAGGTGTTCCTCTTGATATCTACGCATTTCACCGCTACACCAAGAATTCCAGTTGCCCCTTCCGCACTCTAGCCGAGCAGTATCAGTTGACCTTTCCGAGTTAAGCTCGGAGATTTCACAACTGACTTGCACTGGCCGCCTACGCGCCCTTTACGCCCAGTAAATCCGAACAACGCTCGCCCCCCCCGTCTTACCGCGGCTGCTGGCTCGGATGTAG
+
CCCCCGGGGGGGGGGGGGGGGGGGGGGGGGGGGGGGGGGGGGGGGGGGGGGGGGGGGGGGGGGGGGGGGGGGGGGGGGDGGGGGGEFGGEDGGGGGGGGGCEFFGGGGGGGGGGGGGGGGGGGGGGGGGGGGGG,CFFFCFFGGGGGGG7EGGGGCDGE8>CGGGGFF,DDFGGGGFGGGGG>GGGCFDG,DCEEE5;C7CFC7EEFCFCFC+7AFC*;CFGGGGDFFGDEGG3?*6C5CEGDFC+<F+<@57:CCGF)5>)8C)8:>E>DEB*;5+./*29(29,,))9(()(().)5<.
@M03506:14:000000000-AKVR1:1:1101:22643:9742 2:N:0:38
GGACTACAGGGGTATCTAATCCTGTTTGCTCCCCTAGCTTTCGCGCCTCAGCGTCAGTAGTGGTCCAGTGCGCCGCTTTCGCCACAGGTGTTCCTCCCGATATCTACGCATTTCACCGCTACACCGGGAATTCCACGCACCTCTCCCACCCTCCAGCATTGCAGTTTCGCCTGCAGGCTCTGAGTTAAGCCCAGAGGTTTCACAGGTGACTTACAACACCGCCTACGCGCCCTTTACGCCCAATACTCCCGAACAACCCCCGCACCCTCGGATGTACCGCGGCTGCGCGCACAGAATTACC
+
CCCCCGGGGGGGGGGGFGGGGGGGGGGGGGGGGGGGGGGGGGGGGGGCFFFGGEEGGGGGGGGGGGGGGGGGGGGDGGFGGGGGGDGG?FGGGGGGGGGGGGGGFEFGGGGGGEEEFGGE@CEFGEGECFGFFGGGGGGGG88BDFFG?CCDGCFGC6DECGCGFGGGCCGCFGCFGCCFCFCGGFGGFGGGG8DF8EGGGGGFC=C6?C7>,+5>C*.77D)A70)=GGA*9)9F<<@857>F*+2*<;5)8@GGG(*:58>7CEG3C)*)))3+<>D5(17-43()-)(-),.*/*.-)
@M03506:14:000000000-AKVR1:1:1101:3070:9744 2:N:0:38
GGACTACCCGGGTTTCTAATCCTGTTCGCTCCCCATGCTTTCGCTCCTCAGCGTCAGTTAATGCCCAGAGACCTGCCTTCGCCATCGGTGTTCCTCCTGATATCTGCGCATTTCACCGCTACACCAGGAATTCCAGTCTCCCCTACATCACTCTAGTCTGCCCGTACCCACCGCAGATCCGGAGTTGAGCCCCGGACTTTCACGGCAGACGCGACAAACCGCCTACGAGCTCTTTACGCCCAATAATTCCGTATAACGCTTGCCCCCTACGTATTACCGCGGCTGCTGGCACTCCGTTAGC
+
CCCCCGGFGGGGGFGGGGGGGGGGGGGGGBFFFGGGGGGGGGGE@ECGGGGGGGGGGGGGFFFGGF?,CFFGGGCFGGGGGGGGGGEGGGGGGGFGGGGCF9FGGGGGGGGGGGGGEFGGGGFGGFGCBFGEFGGCFF9FGFEGGGFFG9EFGGGFGGDAEGGE+@EEGFGGGGEEEEFF6CGGGGCAFFGGGGGCGEFC=+<,=EEE5<DGC5CGCG5CGGG*7D:3:C>E*6@745:C==*09?F*AFC/8)9>72DC>))*2;C@*0*8?F++<<3C212(-4364>04)((/7)(()
@M03506:14:000000000-AKVR1:1:1101:2552:9748 2:N:0:38
GGACTACAGGGGTTTCTAATCCTGTTTGCTCCCCACGCTTTCGTGTCTCAGCGTCAGTATCTGTCCAGTTGGCCGCCTTCGCCACCGGTGTTCCTCTCGATATCTACGAATTTCACCTCTACACCGAGAATTCCACCAACCTCTCCAGTACTCAAGCCACACAGTATCGAGTGCACTTCCTTGGTTGAGCTCAGGGCTTTCACATCCGACTTAGGGGGCCGCCTACACACGCTTTTCGCCCCGTAATTCCGAACCACCTTGGCACCCTCTGTCTTACCGCTGCTCCCGGCACCGACTTCTC
+
CCCCCFGFGGGGGGGGGGGGGGGGGGGFGDFGGGGGGGGGGGCFGGGFGFGGGGGEGGGGGGCDFGGEFGGFGGGGGGDGGGGGGFGGGGGGFEFFEFF=BFFFG9F@F,ABFEFG,CF<EGGGF@@E7@?FFCFG,AFGGGEF8EDFDGGFFCGDF8>FGE8@D=DFG?8>+3>EEFF7F,<83>C7?E,>@8C5>,3@E7E7,29779DDE+,,*))4))/2*2)A9<3:*00*9)5EC*)*)/;8CG+))7)9*(*3*0/*28/8;7*10*3+<(5/(--.).-),5(-)-()0)))-
@M03506:14:000000000-AKVR1:1:1101:15197:9753 2:N:0:38
GGACTACACGGGTTTCTAATCCTGTTTGCTCCCCACGCTTTCGTGCCTCAGCGTCAGTATCGGGCCAGTGAGCCGCCTTCGCCACTGGTGTTCTTGCGGATATCTACGAATTTCACCTCTACACTCGCAGTTCCACTCACCTCTCCCGAACTCAAGACCTTCAGTATCAAAGGCAGTTCTGGAGTTGAGCTCCAGGCTTTCACCCCTGCCTTAAAGACCCCCCTACGCACCCTTTACGCCCAGCGATTCCCCGCAACGCTACCCCCCTCCGTCTTCCCCCTGCCGCTGCCCCGTCTGACGC
+
CCCCCGGGGGGGGGGGGGGGGGGGGGGGGGGGGGGGGGGGGGGGGGGGGGFGGGGGGGGGGGGGGG7FGGGGGGGGGCGG7FGDG<FGGGGGGGGGGGGDGDGFGGGGGEFFFGGGGDG<FG9F,:+8+?CFFGFFAFCGGEFC=EDE+8@CFCF=F,@D3=D=C=;E:AEF8FCC9,<E9A<><FGCCC3>E,>D5@DGGC>,=5*;,948C8>>C<;E*:/C*735:C;EF))+)*28C=**)2*)33+)07C)/()27)5*/CC:*0)07*5+2(.*(((4((4595(-)((*)*)(-
@M03506:14:000000000-AKVR1:1:1101:4348:9754 2:N:0:38
GGACTACTAGGGTTTCTAATCCTGTTTGATCCCCACGCTGTCGCGCCTGAGCGTCAGATATGAGCCAGTGAGCCGCCTTCGCCACCGGTGTTCTTCCCAATAACTACGAATTTCACCTCTACACTGGGAATTCCACCCACCTCTCTCATCCTCAAGTCTCACAGTTTCAATGGCAGTTCCGGAGTTGAGCTCCGGGCTTTCACCACTGACTTGGAAGACCGCCTGCGCGCGCTTTCCGCCCAGTAATTCCGAACAACGCTAGCCCCCTTCCTATTACCCCCGCTGGTGGCCCGTATGTAGC
+
CCCCCGGE9FGGFFGGGFEGGGGGGGGGGGGGGGGGGGGGGGGGGGGGGGGFGGGDEGGCFFGGGGGGGGGGGGGGGDGGGGGGGGGEGGGGGGGGGGGGGGGGGGGGGGGGGGCFG=<FFGGGGEEAFGDE=FFF,@FCEFG9DCF,7@EGGGDFGGEGFE>DDFGFGGGA@D8CFFGGGEC:CGGFG?ECDCE>EGGGF>?CCFC,AFCG?4FCFGF=C27?DF:A5DADG>5+.*7CC=<7C:E*<A?73@C5F>G*8377<CCB=?*/=>A+04)1(-,(,(,)45(,.((*0*-)-
@M03506:14:000000000-AKVR1:1:1101:5777:9766 2:N:0:38
GGACTACAAGGGTATCTAATCCTGTTTGCTCCCCACGCTTTCGCACCTGAGCGTCAGTCTTTGTCCAGGGGGCCGCCTTCGCCACCGGTATTCCTCCAGATCTCTACGCATTTCACCGCTACACCTGGAATTCTACCCCCCTCTACAAGACTCTAGCTTGCCAGTTTCAAATGCAGTTCCCAAGTTAAGCTCGGGGATTTCACATCTGACTTAACAAACCGCCTGCGTGCGCTTTACGCCCAGTAATTCCGATTAGCGCCTGCACCCTCCGTATTACCGCGGCTGCTGGCACGGAGTTTGC
+
CCCCCGGG<FGGGGGGGGGGGGGGGGGGGGGGGGGGGGGGGGGGGGGGGGGGGGGGGGGGGGGGGGGGCGGGGGGGGGGGGGGGGGGGGGGGGGGGGGGEFGGGGGGGGGGGGGGGGGGGEGFGGFGGGGGGGGFGGGGGGGGGGGFFGGGGGGGGGGGGGGFGGCFGG7;BFFFGGGGGGG6FFECC7EEGG5>>=CFFG7;CEFGGCCF+=C797C=CCCDC3F>;*>>EC@@:4*<:?57*:+<@F7+5>559F>)*8:40CF*)2>37)9++<9BE90;333)0454>)4-9BF).-
@M03506:14:000000000-AKVR1:1:1101:18746:9773 2:N:0:38
GGACTACCCGGGTTTCTAATCCGGTTCGCTCCCCTAGCTTTCGCGCCTCAGCGTCAGAAGTGGCCCAGCCATCCGCCTTCGCCACCGGCATTCCTAGCGATATATGCGCATGTCACCGCAACACCGCTTGTACTAATGGCCTCTCCCAGCCTCAAGCCAACGCAGTAGCCGACGCAGTTACACAGGTAGGCCATGGGCTTTAATCCCGGACTTATGTATCCTCCTGCGCCGCCTTTACGCCCAATGAATCTGGTTAACGCCTAACCCCTCCGTTTTTCTGTGGCCTCGGTCACGGCGTGTG
+
9CC@CG8-C@@C7F,-CCCC6;FE:66@68<+6@<DFF<F,;B::CCCG<<<F,B@:,,CCF@,CCBE<@<FEED7:F,C,,64C,+8++8<5E?,5E@+98C,59ECF+=+9,55,4++@@,3CFF7++3,C38=,,CB,33@,7=,,>+@@98FFEDF8@ECEE,@973541>*4;@;?79,:,>9,1,2=<+****2++@++4255:)80++5C++++100*2))**)/)8):):)***1**<7*<++/110*2-**)))0222)*.*07*+/*(*+))(((.()(0(-)(-)))(,(
@M03506:14:000000000-AKVR1:1:1101:11142:9802 2:N:0:38
GGACTACTAGGGTTTCTAATCCTGTTTGCTCCCCACGCTTTCGCGTCTCAGCGTCAGTACCGTCCCAGAGTGCTGCCTTCGCCATTGGTGTTCCTCCTGATATCTGCGCATTTCACCGCTACACCAGGAATTCCACACTCCTCTTCCGGACTCGAGCTCAGCAGTATCCACCCGCCTCCCGGGGTTGAGCCCCGGGCTTTCAGAGCGGACTTACCGAGCCGCCTACACGCGCTTTACGCCTAAGGATTCCGGACAACCCCTGCCCCCTACGTGTTACCCCGCCTCCTGGTCCGTCTTTAGC
+
CCCCCGGG-FGGGGGGGGGGGGGGGGGGGGGGGGGGGGGGGGGGGGGCGGGGGGGGGGGGGGGGGGGGGGGGGGGFGGGGGGGGGFGGGGGGGGGGGGGGGGGGGCFGGGGGGGCEGGGGDGGGGGGGGFGGGGGGFGGGGGGGGGFGGGGGGFGGGEBFFEEGGGGGG:DGECGGEBFGEGGECECFFCFCEEGGEEFCFG9C66=5:DCFCFGGCDE=<DGG3765C3./1.):<D>E@:***0<1AE6:)<D**(**)0529FE3;F30)020C))*((--(,(/(0)40(.*)0)))
@M03506:14:000000000-AKVR1:1:1101:22774:9824 2:N:0:38
GGACTACAAGGGTATCTAATCCTGTTTGCTCCCCACGCTTTCGTGCCTCAGCGTCAGTTACCGTCCAGAGAGTCGCTTTCGCCACCGGTATTCCTCCTGATATCTACGCATTTCACCGCTACACCAGGAATTCCACTCTCCCCTCCGGCACTCTAGCCTTTCAGTTTCTGGCGCACTTCCAAGGCTGAGCCTTTGGCTTTCACGTCAGACTTAAAAAGCCGCCTACGCACCCTTTACGCCCACTTATTCCGAGCAATGCTTGCACCCTCCGTCTTCCTCCGGCGTCTGCCACGGTGTTGGC
+
@CCCCGGG<F@F@CE@FEF9FFGGGFGGGGGGFFGEGGG,DFG<8BFEFCE<FG7@BFFG9<6C@FGGGG?CFEEEF@,CCEGGGGD7@7FGFFGFFCEAFFGFGGGGGGGEF<FFG@=F+4EFFG8CFGGGF,,A,A4?EEC@48=3=+8@@9EC,@,8@@=ED:=FEC,7=C+>+D9,3@965DC>CF7EF,D,3,,=D2D8=E7E,;7:B+>,*166)/)ADG3)*25:9F;C<535:C30++58:9@>BD:C*)7:B?:=C*1785D754;++)*2-((,(-4:)*).)(-*0)(.3
@M03506:14:000000000-AKVR1:1:1101:19773:9857 2:N:0:38
GGACTACAGGGGTTCCTAATCCTGTTTGCTCCCCACGCTTTCGTGCCTCAGCGTCAGTATCGGGCCAGTGAGCCGCCTTCGCCACTGGTGTTCTTGCGAATATCTACGAATTTCACCTCTACACTCCCAGCTCCACTCACCTCTCCCGCACTCAAGATCCCCAGTATCAAAGGCAGTTCTCGACTTGAGCCCCAGGATTTCACCCCCGACTTAAAGACCCCCCTACGCACCCTTTACGCCCACTTCTTCCCAGCAACCTCACCCCCCTTCGTATTACCCCCCCCGTTGGCCCGAAGTCTAC
+
-6@B<FFEFGCFFG,6CCFGGFFCFFFFGGEGGEGGGGGGGGGGFEDCEFD8FFG::CFCF@+@C@:DFGA9C,@CE:FFGDGCGG8<,B=CF<<BFCF=:7FF9F<F7EFGGE9FC<FDDGCCGG<A<F,A:F,8,AA,:,@@D88886+3DEF,@,3,,6@8,=DF;,EF6@,@99EG,@4***@E,D,>>**11A;<,2>,DC1:*::DFD,=+*0/*/21**2)*).:CA6:5*78C5*27++*+3*/)097C(**)))*/:E38790)03++))*,((((((0.).(0(,)0*.-)
@M03506:14:000000000-AKVR1:1:1101:13730:9864 2:N:0:38
GGACTACACGGGTTTCTAATCCTGTTTGCTCCCCTAGCTTTCGTTCCTCAGCGTCAGTAGTGGTCCAGCGCGCCGCTTTCGCCACGGGTGTTCCTGCAGATATCTACGCATTTCACCGCTACACCTGCAATTCCACGCGCCTCTCCCACACTCAAGCACAGCAGTTTTGGAAGCAGCCTCTGGGTTAAGCCCAGAGATTTCACTCCCAACTTGCCGCCCCGCCTACGAACCCTTTACACCCAGTAATTCCGAACACCGCTGGCCCCCTACGCCCTACCGCGGCCGCCGGCACGGAGTTCGC
+
CCCCCGGG-FGGFGGGGGGGGGGGGGGGGGGGGGGGGGGGGGGGGGGGGGGGGGGGGGGGGGGGGGGGGGGGGGGGGGGGGGGGGGGGGGGGGGGGGGGGGGGGGFGGGGGGGGGGGGGGGCFGGFFEDFGFGGGGGD7=FEGFGGGGGGG8FGGGGGGGCGGGGFFGFG?FGCF?>FFG8?EGGG5?FFGFCFCFG?7<C799ACCC?<8D9FG=D).:CDG:<4.2/7BG4.02:0*;=*47*<C@FG<75:<D537/)))17CEB*<5)))1*;:>52(2((,(.(0-()((1779(,
@M03506:14:000000000-AKVR1:1:1101:25216:9880 2:N:0:38
GGACTACCGGGGTATCTAATCCTGTTTGCTCCCCACGCTTTCGCGCCTCAGCGTCAGTCTCGGTCCAGAGCGCCGCCTTCGCCACCGGTGTTCTTCCCAATATCTACGAATTTCACCTCTACACTGGGAATTCCACGCTCCTCTCCCGATCTCTAGTCCCTCCGTTTCGAGCGCAGTTCCCAGGTTGAGCCCGGGGCTTTCACCCTCGACAAACGGGACCGCCTGCGCGCCCGTTACGCCCAGTAAATCCGACCAACGCTCCCCCCCCTCTTATTACCGCCGCTGCTGCCCCGACGGTTCC
+
CCCCCGGGGGGGGGGGGGGGGGGGGGGGGGGGGGGGGGGGGGGGGGGEGGGGG@FGGGGFGGDGGDF8E@FG@=CGGGGGGGGGGGGD:FF:FFFGFF,=FFADGFGGD=FG<?,FFEE9EEAFF@FFGG8FCFDF@G@FFGGGGGGGGBECGCFF;ECE,@CC8DCGG56FGC>EEGGCF7EDGG6?FCGF5E8CE5@?G77+//=C=C35?F5C*1):)7C55/75:<5*)08*,*7??750*<+*++/))))/9,9*5)>5<8*.*0*0**+++))7,4;649)))0(35(().0-(,
@M03506:14:000000000-AKVR1:1:1101:5011:9882 2:N:0:38
GGACTACACGGGTTTCTAATCCTGTTTGCTCCCCTAGCTTTCGTGCATCAGCGTCAGAAGTGGTCCAGTGCGCCGCTTTCGCCACAGGTGTTCCTCCCGATATCTACGCATTTCACCGCTATACCGGGAATTCCACGCACCTCTCCCACCCTCAAGCACGGCAGTTTCGCCTGCAGGCCCTAGGTTAAGCCTAGAGGTTTCCCAGGTGACTTACCTCACCGCCTACCCACCCCTTACGCCCAATAATCCCGAACAACGATTGCCCCCCTCCCATTACCCCGGCCGCTGCCGCGAACTTCGC
+
CCCCCGGGGGGGGGEFGGGGGGGGGGGGGDGGGGGGGGGGGGGGGGGCGCFGGFEFFGGGEFGGGGGGFGGGGGGGDGGGGGGGGFAFFFGGGGGGFGGDGGGAFFFGGGGGGGCFF@FE7FEEGGGG@BECFFGGGGGGGFGCGGGEE@EDFFDFFFFGCCCEG7DGGEE*8D6,:>*4>C1>;EFFCFC8DD,>6,A,;+>C?EG,:CF7E7>+;25E3CD:CC))+2:C)85*6*78C5*2*<@*0<*0))1*9,**)07CC*:>*0*)0*<+<4)*((-((,,5()(()3()0*)(,
@M03506:14:000000000-AKVR1:1:1101:13887:9884 2:N:0:38
GGACTACTGGGGTATCTAATCCCGTTTGCTCCCCACGCTTTCGCGCCTCAGCGTCAGGAATTGCCCAGAGACCCGCCTTCGCCACCGGTGTTCTTCCCGATCTCTACACATTTCACCGCTACACCGGGAATTCCAGTCTCCTCTGCAATCCTCAAGAACGGCAGTATCGATCGCCGCTCCCCAGTTGAGCCGAGGGATTTCACGACCGACTTGCCATCCCGCCTCCGCGCCCTTTCTCCCCCCTAATTCCCGGCCCCGCTCCCCCCCCCCTCTTCTCCTCCCCCGCTGCGACAGCGCTCTG
+
C<CCCFGGGFGDCEGGGG<FFGGGECF@F,CFFGCCCG,FFEFF6@FCF,EFD:FFCFGF@<@EFEC,6CCECFGGGG7FFCEGGFE@=FFFE,CFDEEFCGFF?EFFF?FEEGFEFEGCFG@DGE+8:7DDG9F,8EAFBDDFFG93,@FC>,=,6,D++@>:3EDF@@>CC*B5*4C:*=,=CEC7<EC8****/*0=;;<@*=/2*>C*2*++*2)2*9C***7555>5).0*)*008*)17*39A<+)))1)1(9>)0)/1C/5/))))20+26**((-(((-0()(,)-(1))(-)
@M03506:14:000000000-AKVR1:1:1101:15507:9890 2:N:0:38
GGACTACTGGGGTTTCTAATCCCTTTTGCTCCCCACGCTTTCGTGCCTCAGCGTCAGATCTCTTCCAGTAAGCTGCCTTCGCCTTCGGTGTTCCTCCAAATATCTACGCATTTCACGGCTACACTTGGAATTCCGCTTACCTCGCCGAGTCTCTAGCTAAATAGTTTCAGACGCAGTTCCGGAGTTGAGCCCCGGGCTTTCACATCTGACACATTTAGCCGCCTACGCACCCCTTACGCCCAGTGAGTCCGAGTCACGCTCGCAGTCTCTGTATTACCGCGGCCGCTGGCACTGGTTTTGC
+
CCCCCEGFGFGGGGEGGGGGGGGGGFFFGFGFFGGGGGGGGFFFGGGGGGGGGEDFGGGGGGGGGGGFFGGFGGGGGGGGGGGGGCGGGGGGGGFGGGGGGFGGGFGGGDGGGCCD,@FFEEFEGF9=FGFGG<BFEGGGGGGGEEGGEFGG;:A;FGFF>FEF=@37E8=FGGGD>FECECEDGGCA,D@:BE55@E5C,=,,59CGFFD4EFCCC>+675?E<FB>5C>*)0)0/*;/?E47799@FCGE>5*2:<CC3)857?+1+**/00<+9)5*-3(((--)(),..((**0(2)
@M03506:14:000000000-AKVR1:1:1101:6005:9902 2:N:0:38
GGACTACCGGGGTTTCTAATCCCGTTTGCTCCCCTGGCCTTCGTGCCTCAGCGTCAGGAAATGCCCAGAGACCCGCCTTCGCCACCGGTGTTCCTCCCGATCTCTACACATTTCACCGCTACACCGGGAATTCCAGTCTCCTCTGCATCCCTCAAGAACGGCAGCATCGGCCGACGTTTCTCGGTTGAGCCGAGAGATTTCACGACCGACTCGCCATCCCGCCTACGCGCCCTTTACGCCCAGCAATTCCGAGATCCGCTACACCCCCCTGTCTTACCGCTGCGCGTGGCCCACTGTTTGC
+
BC@C@CCCFGGGGGCGGGGGGFEFG?GEFDFGG@FGGDAFFGGGGEEGFGFAFGGGGGGGGGDFECFGGFGGGCFGF@FGFGGGGFEGGGGEFB@<F@FG7FGG?<B<DFFFGGG<??FCCFFFECC++8DFBEEGFGA98,,CDGFG,,@EGFFGGGF+>+338,E8E5*@@ECC*4;6,AE*4;?6,6,*=8*=8FDGG>@*8**:*9C*:)****02>D3:CF3:*577>??76<)*****2:99+3<)7)*2>?37))1*9CE5*8<6?7++2(7*(,2(((-.95(4)((09@-:2
@M03506:14:000000000-AKVR1:1:1101:10085:9936 2:N:0:38
GGACTACTCGGGTTTCTAATCCTGTTTGCTCCCCACGCTTTCGTGCATGAGCGTCAGTGTTATCCCAGGGGGCTGCCTTCGCCATCGGTATTCCTCCACATCTCTACGCATTTCACTGCTACACGTGGAATTCTACCCCCCTCTGACACACTCTAGCCATGCAGTCACAAATGCCATTCCCAGGTTAAGCCCGGGGATTTCACACCTGTCTTACATAACCGCCTGCGCACGCTTTCCGCCCAGTAATTCCGATTACCGCTTGCGCCCTACGTATTACCGTGGCTGCTGGCCCGTAGGTACC
+
CCCCCGGG-FGGGGGGGFGGGGGGGGGGGGGGGGGGGGGGGGGGGGGGEGGGGGGGGGFGGGGGGGGFFGGGGGGGGGGGGGGGGGGGGFGGGGGGGFGGFGGGGEFFDDGDGGGGGGGGGGGGDGGGGGGGGFED?FGGGGGGFFGGGFGGGCGGGGFFDFFGGGGGGFGGGGGGGGGGGCFFFDFGCF,>8:8CCG6CDC7,>CG,=;CFDDC7+8??DG3CFFD:E3):CB5+753ECG**;CC/3:<>D7DD*(1:))0)/?EEFF37?>++34)/,40(-(27()(-8,3*)0-)-
@M03506:14:000000000-AKVR1:1:1101:14497:9950 2:N:0:38
GGACTACCCGGGTATCTAATCCTGTTTGCTCCCCACGCTTTCGCACCTCAGCGTCAGTACCGATCCAGTGGGCCGCCTTCGCCACCGGTGTTCTTCCTAATATCTACGAATTTCACCTCTACACTAGGAATTCCACCCACCTCTATCGGACCCAAGACGTGCTGTATCAAAGGCAGTTCCGAAGTTGAGCTCCGGGATTTCACCCCTGACTGACACATCCGCCTACGTGCGCTTTACGCCCAGTGATTCCGAACAACGCTCGCCCCCTCCGTATCACCCCGGCTGCTCGCACGAAGTTCGC
+
9CCCCGFFFCCFGGGFGCFGGGFFFFGGGFGGGGGGGGGGGGGGGGGGGGFGGGGGGGGGGCFGGGFCCFCFFGGGCGDGGGGGGFGGGGGGGGGGGGGGGCAFFFGGGFFGGGGGGGGGGGFGECG8ECCFGG;E,@:>FDGFFEG=8BE==DCG838D8FGGD9DG7=F9D6C8CFGGGE7C:EC=:DEGD>5CC:,=E77>=E5?,;D76*<@FGFF55CE*;5;6*02))20.9>*2*19=7C40<C3)7D21(9:)..)1?8)*.77)**2+..7((((124*(8(4)343)1.(-
@M03506:14:000000000-AKVR1:1:1101:4347:9966 2:N:0:38
GGACTACCCGGGTATCTAATCCTGTTTGCTCCCCACGCTTTCGCTCCTCAGCGTCAGTATCGGCCCAGAGCGGCGCCTTCGCCACCGGTGTTCCTCCTGATATCTGCGCATTTCACCGCTACACCAGGAATTCCCCGCTCCCCTACCGAACTCGAGTCACAGCAGTATCGGGTGGCGTCCCCGGGTTGAGCCCCGGGGTTTCACCCCCGACTTACCGAACCGCCTCCGAGCGCTTTACGCCCAAAAAACCCGGACAACACTTGGCCCCTACGTTGTACCCCGTCTGCTGGCATGTCGTTGC
+
CCCCCGGGGGGGGFGGGGGGGGGGGGGFGGGGGGGGGGGGGGGGGGGFGGGGGEGGGGGFGGGGGCEG8FGGGGGGGGGGGGG@GGDGGGGGGGEDGGGGGGGGGGGGG7FDFGFGGGGGGEGFGGGGG?=FGGD?:F@FGGGG?CGE6EEGF*@BED,;,2BF:?B>FCEGGE>65B:?EFEBEE*5+?B:C*=EGC*:EC7++:/::)9>5*<?D757//>E<*5)1757D:5D<CECCGG3**;)*;EF35CC4:*:6=4*9FG72)*))***3)1+-2(-((-04)0(*(.*07(((
@M03506:14:000000000-AKVR1:1:1101:19876:9969 2:N:0:38
GGACTACTCGGGTATCTAATCCCGTTCGCTCCCCTGGCTTTCCCGTCTCAGCGTCAGTAGGCATCCAGGACCTCGCTTTCGCCCCGGGCGTTCCTTCCGATCCCAACGCATTTCACCGCCCCACCGGCAGTTCCCGGTCCCCCTATGCCCCTCCCGGCCCGTCGCATCCCCGCCCGTTCCCCGGTTCAGCCGGGGGTTTTCAGCGCCCCACGCCCGCACCCCCCTACACGCCCTCTAAGCCCAATTATCCCGTCTGACGCTCCCACCCTCCGTCTTACCGCGTCCTCTTCCCCGTACTTAC
+
CCCC8@CEG;F@F:EF<FCE,FF7<CF7+,,@FE<,9,CFC,,;,;B6CCF@F@F7FCA@,CFFGG8<,CDF8FCFG7DF7@F,@+6@>CCCBE,5E<=8878E,,B+@+8FF,,CF+++++3+@77++8>=,C,@+53@CFC3+63,6@F**@***1B>>?5***1:8:;*=C58*2=*?C5**1*0+0;EE*812:*:0*33:*:***11:*1/))):7)1*)*.)2*./)))*)0/;<5**9+0*+325))1**63*8:)/*2*)/)*))*2*0)0*,((-(()*)*-,0((/<FB))
@M03506:14:000000000-AKVR1:1:1101:18865:9984 2:N:0:38
GGACTACCGGGGTATCTAATCCTGTTTGCTCCCCTAGCTTTCGCGCCTCAGCGTCAGTAGTGGTCCATTGCGCCGCTTTCGCCCCAGGTGTTCCTCCCGATATCTACGCATTTCACCGCCACACCGGGCCTTCCACGCACCTCCCCCCCCCTCCAGCCCGGCAGCTTCGCCTGCGGGCTCTGAGTTAAGCCCAGAGGGTTCACAGGTGCCTTACCTTACCCCCTACGCCCCCTTTATGCCCAATAATTCCGTACACAGCACGCACCCCCTGTATTATCTCGGGCGCTGGCACAGAGCTAGC
+
CCCCCGG@F7FGGGGGG-,,,CF,CDF,EFGGFGGG8EFDFF;FGE7:FFFDEEDFCD,CCCFFFDG,9CFCFC:F+,:C=FE,@,B,BEFFGGEFFE7?:=FFA9<<==C:<E,CF:F+6=<FG:7+++6@F=>FCFGGG,@,5+@*@EGCE5,,B*8**448**+>8E34/@5:*:>CF77+<:7+++<8/**12*2*10+02*20+9>F6*8+*0)3*/1:*9.5*18CC)9*-29+;+*9*:07:@<0))***.9*8)7)9:C.2)108*<++6*+((-,(-,.3<(40((2)*)),
@M03506:14:000000000-AKVR1:1:1101:11961:10084 2:N:0:38
GGACTACCCGGGTTTCTAATCCTGTTTGCTCCCCACGCTTTCGTACCTCAGCGTCAATACATGTCCAGTGAGTCGCCTTCGCCACTGGTGTTCTTCCGAATATCTACGAATTTCACCTCTACACTCGGAATTCCACTCACCTCTCCATGATTCAAGCGATGCAGTCTTAAAGGCAATTCCGGGGTTAAGCCCCGGGCTTTCACCTCTAACTTACAAAGCCGCCTACGTACGCTTTACGCCCAGTAATTCCGAACAACGCTAGCCCCCCCCCTATTACCCCGGCCGCTGGCACGGAGTTAGC
+
CCCCCGGG-FGGGGGGGGGGGGGGGGGGGDGGGGGGGGGGGGGGGFGEFFGGGGGGGGGGGGGGGGGGGGGGGGGGG@FGGGGCG8ECFGGGFGGGGGCFGGGGGGGGGGGGGGGGGFGGGGGGGGFEFGGGGCGGCG?FFFFFGFFGGGGFGFAFCCCEC>DFFGGGGGDFGGGGGF9EEEGCEG6EAFGGGGGGGD8CFCGGDFFFGGG2,DG7DCACGGG5*6;;CGFG3>)2>DEGEEGCFF<+4<+75B54C0C*))09FGD):7).)6+0CA)7((,(((()-7,37;(18))6-
@M03506:14:000000000-AKVR1:1:1101:2652:10093 2:N:0:38
GGACTACCAGGGTATCTAATCCCGTTTGCTCCCCTGACCTTCGTGCCTCAGCGTCAGGAACTGTCCAGAGACCCGCCTTCGCCACTGGTCTTCCTTACGATATCTACGCATTTCACCGCTACACCGTAAATTCCAGTCCACTCTACAGTCCTCAAGCACGGCAGTATCGAATGCAGTTTCGGAGTTAAGCTCCGAGATTTCACACCCGACTTACCGCGCCGCCTACGCCCCCCTTACGCCCAAAGAATCCGACCAACCATTGAGACCCCTTTCTCACCCCGGCTGCTTGCCCAGGGTCACC
+
CCCCCGFCFFDEGGGGGGGGGGCGGGGGGGGGFGGFFGGFGGFGGGGGFEAFFGEDFGGGGGGGGGG?F8CFGGGGGGGGGGDGDFFFFGFGGGE<EEFFDFGGGGGFGGGGGGGGGGGCGEEGGGGFGFGCFGGG5A,,948>;EDFEFGGGGFFGCF68CE+,7@EEDEFFGDF9ECGEGGGGCCFAC;76EEE:>CFGGGGGGG>C7;9CCC*/18:/))*:FDF*>;C))8*4*728*1**+*/:C87)0)71(*3***:>CC)*)*)*0+3<<)*(-239B0*.0(.),(*0),),
@M03506:14:000000000-AKVR1:1:1101:26694:10146 2:N:0:38
GGACTACCAGGGTATCTAATCCTGTTTGCTCCCCACGCTGTCGCGCCTGAGCGTCGGTAACGGGCCAGTGAGCCGCCTTCGCCACTGGTGTTCTTCCGAATATCTACGAATTTCACCTCTACACCCGGAATTCCACTCACCTCTCCCGTCCCCAAATCCTCTAGTCTCAAAGGCCGTCCCAAAGTTGAGATCCTGGCTTTCACCTCTGACTTGAAGGATCGCCTGCCTGTGCCTTACTCCCACTACTTCCCGCCAACGCTATCCCCCCTCGTACTACCCTCTCCGCGCTCCACAATGCCAC
+
9@C@CGFF9@F7FF8-C<<EFGGAEFGGGFGE8;EGGGE7CFG,CCBE,C@F7@@@7CE8E::E7F,:CFF=FGDFE??F74=CFDEFGFGGG<,9FC++8+C,,:CFE<,D,A?<AFE,??FG<+8++++5357EAFFFF9>9?,68>++3,6@,6@@9,,6,373@739,,,3*4*@8,1,,5,,,,6,2,,21;0,4,8=,,4<,,40:,2192**3**/*9C52++)1+++*/3:@*****31+=+*)).)95()1))099**)1))))*/+<.)+((.((((0(.(.)((**))),
@M03506:14:000000000-AKVR1:1:1101:6890:10146 2:N:0:38
GGACTACTGGGGTTTCTAATCCTGTTTGCTCCCCACGCTTTCGCGCCTCAGCGTCAGTATCGGGCCAGTGAGTCGCCTTCTCCACTGGTGTTCCGCCGAATATCTACGAATTTCACCTCTACACTCGGCATTCCACTCACCTCTCCCGAACTCACGACCATCAGTATCAAAGGCAATTCCAAGGTTGAGCCCTGGGCTTTCACCTCTGACTAAACTGTACGCCCACGCGCCCCTTACCCCCCGTAATTCCCAGCAATGCTAGCCCCCCTCCTCTTACTCCCGTCCCTTGCCTCCAGTTCGC
+
@@CCC<DEFFFG@FGFCEGGFEGGGGGGGGGGGFCF@C;FDGEGFGE:B<@FFC@:FFFDF7FCEG7<EF,FEGCGG>BA,?<6C<6EF8F@FGCCBE@4C<BFFCFECCFFFGEEG9FFG?FF,A+@FFED9F;A,A3AF@EDFFG>+3@8E8,33=+@,5E,@=EAA7>@:@@,<,7E,@983@F,3@FG:DC>,=,=EC79,=9,B:+19*,,+1+4*))/**)2*:>G):)*/*);:*19)*/*<C+9))*9*,0+*//95CC58@*.5?++3)*3(-(((-5*.6())((*006(,
@M03506:14:000000000-AKVR1:1:1101:27713:10192 2:N:0:38
GGACTACCGGGGTTTCTAATCCCGTTCGCTCCCCATACTGTCGTGTCTGAGCGTCAGATGCGAGCCAGGACGCCGCCTTCGCCTCTGGGGTTCCTCCGGATCTCTACGCATTTCACCACTACACCCGGAATTCCACGTCCCTCTCTCGCTCTCTAGACCATCAGTCTGGCATAACCTCGCCCGGTTGCGCCGGACGATCTCCTACCCCACCTACAGACCCGCCTGCCCCCCCTTTCCGCCCATCAAATCCGCAAACAGCTACCCACCCACGTGTTACACGTGCTGCCGGCCTCTTTTTCGC
+
CCCCCGFFGGGD:@CFFGFGGFGGGGGGGGGCGGGGGEGFGGGGGGGGGDGGD:F7BACFFEGGD:EF7FEF+FFGDG:FGGGCEGGGFCCFFGAFFD7F@>EFEG<=>?FF<EEFGGGCFGC8=FEF7BC:BFECC@FCB3>>F:9:E8>4@C,@9,>3DEG:3EE,3,@>?;FD,?7C*=CCCE8CC*;E8*=E*:**+05++*:=*5*0+*++2C3753)*1407*)):9>:*)*7;5****00*3:5)0)11*(*+**)198*8*)/.)2*0<)/*(,(())(.(<(-)()**/.(-
@M03506:14:000000000-AKVR1:1:1101:21161:10206 2:N:0:38
GGACTACACGGGTATCTAATCCTGTTCGCTCCCCACGCTTTCGCGCCTCAGCGTCAGTACCGTCCCAGCGAGCTGCCTTCGCTATCGGTGTTCCTCCTGATATCTGCGCACTCCACCGCTACACCAGGAATTCCACTCGCCTCTTCCGTACTCTAGCCCAGCAGTATCCATCGGCATTCAAAGGCTGAGCCTTTGACTTTTACAAAGGTCCTACTGGGCCGCCTACCCGCCCTTTACGCCCAATACTTCCGGACAACGCCTGCCACACCCGCACTCCCCGGCCCCTCGCCCTCTAGCTAGC
+
CCCCCGGGGGGGGGGGGGGGGGGGGGGGGGGGGGGGGGDGGGBFFEGEGFFGDGGGGGGGGDDFFGAEGEGGGCEFDAFFGGGDGGGCBCGGCFAC8FEAFGFFFGGG7>C:,EFGGGG+>FCCGFFD+,ABDDGFED7F:=>=A;FG,8BFFGC,@,3@8,DFF7;CFFFF5>B4@,EDF,74,?,4,?C,??E,99,=78>,1,,=,0*4:8EFF4A5:3D:*2)8*)2C57)*)18*25*0*+2*+<*)))9*>33*))87*32)*)1).)/+*.7*((((((()(.(().)**94)(
@M03506:14:000000000-AKVR1:1:1101:27765:10210 2:N:0:38
GGACTACTGGGGTATCTAATCCTGTTTGCTCCCCACGCTTTCGCACCTCAGCGTCAGTACCGATCCAGTGGGCCGCCTTCGCCACCGGTGTTCTTCCTAATATCTACGAATTTCACCTCTACACTCGGAATTCCACTCACCTCTCCCGGATTCAAGCGATGCAGTCTTAAAGGCTATTCTGTAGTTGAGCTCCAGGATGTCACCTCTAACTTACAAAGCCGTCTACGTGCGCTTTACGCCCATTAATTACGAATCACGTTAGCTCCCTCCGTATTACGGCGGTTGCTGGCACGGAGTTAGG
+
CCCCCEGFFFGGGGCCFGA<CEFAFFEGGGG@,@C@FGGGCFDDGFGGGGGFCCEC@FFGFEDCF,CEEGGFDFGGGEGGFFGEE<=B:=B=DBFGGG9EF9EE,,,4:F8FE,,:E,EF95?F,EFGGGGE9AFGG8EEFEFF8=,@8++6,,,6>=>FE8=CE6,;CA3,,:BFGAFFF7,;@;,7C7,,35@F:F,4229><,,ACFFFF>CF9*;,/*2=9:?F,2)/5.:;>D)3*/*2;C9A+5*).)*2*(00)8@*0+;>*)1<5>+++(7*-((-(,4=(),))((1)).)(
@M03506:14:000000000-AKVR1:1:1101:12959:10230 2:N:0:38
GGACTACTGGGGTATCTAATCCCGTTCGCTCCCCTAGCTTTCGCGCCTCAGCGTCAGAAGAGGTCCAGCGGGTCGCTTTCGCCACCGGCGTTCCTTCCGATATCAACGCATTTCACCGCTCCACCGGAAGTTCCACCCGCCCCTACCTCGCTCGAGCTCGCCAGTATCAAAGGCACTTCTCCAGTTGAGCTGGAGGATTTCACCCCTGACTTGGCGAGCCGCCTACGCGCCCTTTAAGCCCAGTGATTCCGCACAACGTTCGCACGGTTCGTCTTACCGCGGCTGCTGGCACGACCTTAGC
+
CCCCCGGGGGGGGGGGGGGGGGGGGGGGGGGGGGGGGGGGGGGGGGGGGFGGGGGGGGGGGGGGGGGGGGGGGGGGGGGGGGGGGGGGGGGGGGGGGGGGGGGGGGGGGGGGGGGGGGGGGGGGGGDD:FFFGGAFGGGGGGGG>FGCGCEEGGEEGGGGGG5EECBFF7C<FGGGGGGGGG9E<?GGGGGEG5BG5CC?EFGGGGEFCFGF7>C*7DDECGGGGG>BCG>GGFFCAFFGGFC<FCC4C:C)7>)9D99CFFF<DG57*59>D4*<@?:EF6149?0/:B27:0(9@62)6
@M03506:14:000000000-AKVR1:1:1101:24733:10230 2:N:0:38
GGACTACTGGGGTTTCTAATCCTGTTTGCTCCCCACACTTTCGAGTTTCAGTGTCAGTCGTGGTCCAGTAAGCCGTCTACACCGCAGGTGTTCCTCCTGATATCTACGCATTTCACCGCTACACCAGGAATTCCGCCTACCTCTCCCACACTCTAGCGCGACAGTCTTCGGCGCACCCTCCCAGTTGAGCCGGGAGATTTCACACCAAACTTATCGCACCACCTCCACTCCCTTTACGCCCAGTACTTCCCAACAACCCTTCCTGCCTACGCATTCCGCCGGCTGCTGCCACGTAGTTATC
+
CCCCCGGGCFGF6FBCCFGGGGGGGGGGGFGFGGFFGGGEFGEFGFEDFGDGGGGGFFGGFGGGGGGGG9EGGGGGGFFGGGGGGFGGGGGCGGGGGGCFC9EEGGFFCC:FFGCEFGFF=FEFF=FDD,<EFFGEF7=EFDGG?FFFGGG?,@D;E6C=+@C6=EF9D6@CECGEGE5FEDC,DE?58FGC8=*/*0BFG7C9FE7565*+9:9*>3>/7CDD*855+*)*00/+9DBC5*100++/<<*9).*9D(1C))0?*<8@+85))1/++()2-((((4)0)0)).4(/.*6))
@M03506:14:000000000-AKVR1:1:1101:26418:10241 2:N:0:38
GGACTACCAGGGTATCTAATCCTGTTTGCTCCCCACGCTTTCGTGCATGAGCGTCAGTGTTATCCCAGGGGGCTGCCTTCGCCATCGGTATTCCTCCACATATCTACGCATTTCACTGCTACACGTGGAATTCTACCCCCCTCTGACACACTCTAGCCATGCAGTCACAAATGCAGTTCCCAGGTTAAGACCGGGCATTTCACATCGGTCTCCCATAAACGCCCGCGCACGCGTTACGCCCAGTAATTCCGATCATCGCTTGCACCCTACGTATGACCGCGGCTGCCGGCACGTAGTTCGG
+
CCCCCGDEEFFGFG,CFECFFFGFFE9EA9@EFGFFGGEFGFGGGCE<FEDFDEGGEFGCGGGGEGEFGGDFGGGGGGGGGGGGGGC:BFFEFGFGC8FE=<,@,9?<+FEC?EEE,?FF9FGGDA,:FCEFFGGDFFG:@CCGC9DGF888BEDD9,,@DFEG,@,7,=BFA8,,,7EAFA7BFFDG,38DCECG5,>5,:,<574*4*5+,*,,C8602)2*27>)*/075>:9(*.:*2*2*3+*+2<55)1**(95))0***;:8)*0***3<:3*417(((()(0((0(.*)/)--
@M03506:14:000000000-AKVR1:1:1101:19000:10242 2:N:0:38
GGACTACTCGGGTATCTAATCCCGTTTGCTCCCCTGGCCTTCGTGTCTCAGTGTCAGGAACTGTCCAGAGACCCGCCTTCGCCACTGGTCTTCCTTACGATATCTACGCATTTCACTGCTACACCGTAAATTCCAGTCTCCTCTCCAGTCCTCAAGCACGCCAGTATCGAATGCAGTTTCGGAGTTAAGCTCCGAACTTTCACACCCGACTTAGCGCCCCACCTACGTACCCTTTACGCTCAATTAACTCGCACATCGCTAGGCACCTCTCTATTACCGCTGCTCCTGCGCCACAGTTTTC
+
9CCCCGGF-@FGGGGGGGGGEGEGGGGGAEFCFFFFFGGFGGGGGGG,E<CECEEE<E,@<CFFFF9EEGDG@F+@FGGG?7FEGF@8E<EFFGGG?6C<D:>FGGF7:FGBFFFGFEFG,,94A7,+?=F<4F,9AC=,CEF;@DE8DE,@=E?,,=86>8>863@E+@8=D8;>=E=E+=8+3D,7=9,D:+35+,77,2@,,*47*;;D,+,****428C,*8))4*298;6+)/2*;*0:+<;++4/))2)+*(*2))00***)***1**+++)0*(,4,)).)(0((0(,9*1.)-
@M03506:14:000000000-AKVR1:1:1101:6594:10245 2:N:0:38
GACTACCAGGGTTTCTAATCCTGTTTGCTCCCCACGCTTTCGCACCTCAGCGTCAATATGTGTCCAGTGAGTCGCCTTCGCCACTGGTGTTCTTCCGAATATCTACGAATTTCGCCTCTACACTCGGAATTCCACTCCCCTCTCCACAATTCTAGCGATGCAGTCTTAAAGGCAGTTCCGGAGTTGAGCTCCGGGCTTTCACCTCTAACTTACAAAGCCGCCCACGCGCGCTTTACGCCCAGTAATTCAGAACAACCCTCGCCCCCTCCGTATTCCCGCCGCTCCTGGCACGTAGTTCGCC
+
CCCCCFGGGGGEFGGGGG@EFDFGGGEFGGFFGGGGCCGGGGDFGGGFFFGGFCFEGGGGGFGGCEDFGGDGGDGCECGGGEGGGGGEGGGGGGGGECFEGGGGGGGGCFGGFGGGGGGGGDGCCF:F7BFGGGGGG8EFEEEGGCFFECFCEGGE68EEGGGGGGGGFFFGCFCG9,@E++C@CC77F9DDC*>@ECGG7<;9D9,,<FGFC896*;6CD7)4CDF:*95:758D?DFCC7D*:3<B+3+/.5*9*-**077D7E*8E:*))9+<@6<*-7(-4()).).3)((*/*,0,
@M03506:14:000000000-AKVR1:1:1101:10640:10265 2:N:0:38
GGACTACACGGGTTTCTAATCCTGTTTGATCCCCACGCTATCGCGCCTGAGCGTCAGTAATGAGCCAGTGAGCCGCCTTCGCCACCGGTGTTCTTCCCAATATCTACGAATTTCACCTCTACACTGGGAATTCCACTCACCTCTCTCATCCTCAAGTCCAACAGTTTCAATGGCAGTTCCGGAGTTGAGCTCCGGGCTTTCACCGCTGACTTGGAAGACCGCCTGCGCGCGCTTTACGCCCAGTAATTCCCAACAACGCTAGCCCCCCTCGTATTACCGCGGCCGCTGGCACGAGGGTAGC
+
CCCCCGGGGGGGGGGGFGGGGGGGGGGGGGGGGGGGGGGGGGGGGGGGGGGGGGGGGGGGGGGGGGGGGGFGGGGGGGGGGGGGGGGGGGGGGFGGGGGGGGGGGGGGGFFGGEGGGGGGGGGGGGGGGDFGGGGGGFFGGGFCGBFGGGGGFEFGGGGGGFGGGCGFFEGGGGGEGEFGGGGGCC;:8FBEGGEEE5DFF7@FGGC5>;F>9D?,;4);C8CGGCDEEDFG>>5>A3>EC*/77<C=G:+*).1<C>G*0)09CCG):5575<<++4)2(36((29>(7().((1)0(()
@M03506:14:000000000-AKVR1:1:1101:23516:10326 2:N:0:38
GGACTACCGGGGTATCTAATCCCGTTTGCTCCCCTGGCTTTCGCTCCTCAGCGTCAATATTGGTCCAGGATGCCGCCTTCGCCACCGGTGTTCCTCCAGATATCTACGCATTTCACCGCTACACCTGGAATTCCGCATCCCTCTCCCAAATCCAAGCCATCCAGTATCGGACGCAGTTCCCCAGTTAAGCTGAGGGATTTCACGTCCGACTTAGTTGGCCGCCTACGAGACCTTTACGCCCAGTAATTCCGAACAACGCTTACCCCCCCCGTATTACCGCGGCTGCTGGCACGGAGTTAGC
+
CCCCCGGGGGGGGGGGGGGGGGGGGGGGGGGGGGGGGGGGGGGGGGGGGGGGGGGGGGGGGGGGGGGGCGFGGGGGGGGGGGGGGGGGGGGGGGGGGGGGDFFGGGGGGGGGGGGGGGGGCFGGFECFC@EDGGGGG@EGGGGGG8DF,=DFBFGDGGGFGGCDA=CE>G>FGGGDEFF;FG,BF9DC,D9E?GFC8C?6CCFG=CEE5/1*<+>>FCFG3CGD5C)>=)8>F*9F<DBCEE*909E=FFG))7>4*3/*7)096FG)8<5<35++34):((-((-,)(0(4590)7))6)
@M03506:14:000000000-AKVR1:1:1101:10234:10346 2:N:0:38
GGACTACTCGGGTATCTAATCCCGTTTGCTCCCCTGGCCTTCGTGCCTCAGTGTCAGGAACTGTCCAGAGGCCCGCCTTCGCCACTGGTCTTCCTCATGATCTCTACGCATTTCACTGCTACACCATGAATTCCAGTCTCCTCTCCAGTCCTCAAGCACCGCAGTATCGAATGCAGTTTCGAGGTTAAGCCTCGAAATTTCACACCCGACTTACAGCGCCACCTACGCACCCTTTACGCCCAATGAACACGAACAACGCTGGAGACCTCTGTCTTACCGCGGCCGCTCTCACCGAGTTCGC
+
CCCCCGGG-CFGGGGGGGGGGGGGGGGGGGGGGGGFGGGGGGFGGGGFEFGGGGGGGGFGGGCFEGGFGFGGGGDGGGGFGEGGGGF?FDFGFGFFFGGGGGGGG9FGGEGGGGGGGGGGGGGGGGGDGGGGGGCFFGGGGGF;DFG?DGGAF8D>?8DFEE>CG8EFG?GFCGCF=>C:>D8B@8DDADCDG?E?8E,EFFFGGD6*7C5DG>,<CD4CC4;,*;:DC<BE7)8+*258?5C089F4+=8)5>GDF@)*)).*2A86CF*9*0<7A()2(-92691),*):)1-)))6:(
@M03506:14:000000000-AKVR1:1:1101:22702:10387 2:N:0:38
GGACTACCCGGGTTTCTAATCCTGTTTGCTCCCCACGCTTTCGCGCCTCAGCGTCAGTCTCCGTCCAGGTGGCCGCCTTCGCCACCGGTGTTCCTCCCAATATCTACGACTTTCACCTCTACACTGGGAATTCCACCACCCTCTCCGGGACTCTAGTTGAGTAGTTTCGGATGCACTTCCAAGGTTGAGCCCTGGGCTTTCACATTCGACTTACTTAACCGCCTACGCGCCCTTCACCCCCAATGATCCCCAACAACGCTTGCACCCCCTGTTCTACCGGCGTGCCGGGCACAGAGTGAGC
+
9CCCCGGGGGGGFGGGGGGGGGGGGGGGGGGGGGGGGGGGGGGGGGGGGGFGGGFGGGGGGGGGGGGGGGGGGGGGGGDFGGGGGGEGFGGGGGFGGGGGGGGGGGGGG+?:<FFFGEGGFGGGGDGGFGG8;EFGF,F@FGG,3@CECEGCFDF;,;@CFGFGE,EBECEGEGGG73EFGFFCF9DCGGGFFF>DFGGFGGC,,,,44***,:CFFGA0:85:5D53*/)/)8)>8*.:C**0*+<*<**7)8<*1(/2>:>7C8*):;C?**00:25*(((,(,()-)(4>:2006))(
@M03506:14:000000000-AKVR1:1:1101:24364:10388 2:N:0:38
GGACTACACGGGTTTCTAATCCCGTTTGCTCCCCTGGCTTTCGCGCATCAGCGTCAGTATCAGCCCAGTAACCCGCCTTCGCCTCAGGTGTTCCTCCCGATATCTACGCATTTCACCGCTACACCGGGAATTCCAGTTACCTCTTCTGTACTCTAGTCTTGCAGTATCAGCCGACCCTCCGGGGTTGAGCCCCGGGCTTTCACAGCCGACTTCCAAAACCGCCTACGCGCCCTTTACGCCCATTAATTCCGAACGACGCCTGCCACCTACGTCCTCCCTCCGCTGCTCGCACGTAGTCAGC
+
CCCCCGGGGGGGGG>CFGGFGGGGGGFGFEGGGGFGGGGGGGGGGGGDGGDFGGGGGGGGGGGGGGCCGGGGGGGGGGGFCGGFGGGGGGEGGGGFCGG>CCGGAGGGGC@FFGAEF:FFDGGGG7>>:F8FFFFFF?DACDCEGC,@DGGGGGGGGGGC9A,,3<EF::FGGEGGGFFGGD;CCE*=DGC@CED5=5CEFCC+3CCE5<DG9*+5CFFC3C>*973>5C7:).9C-55E:***2007<7C:)7)*1()/))7*00*)+975)/*+*,)*((((--)*(0(,541*81)).
@M03506:14:000000000-AKVR1:1:1101:23156:10389 2:N:0:38
GGACTACTCGGGTTTCTAATCCTGTTTGCTCCCCACGCTTTCGCACCTCAGTGTCAGTATCAGTCCAGGTAGTCGCCTTCGCCACTGGTGTTCCTTCCTATATCTACGCATTTCACCGCTACACAGGAAATTCCACTACCCTCTACCATACTCTAGCTTGCCAGCTTTGGTTGCAGTTCCCAGGTTGAGCCCGGGGATTTCACATCTAACTTAACATCTCACCTCCGCGCGCTTTCCGCCTAATACTTCCGCCTATCGCACACACCCTTTGTTTTCACTCCTCTGTGCTCACATCGTTAGC
+
CCCCCGGGGGGGEGGGGGGGGGGGGGGGGDGGGGGGGGGCGGGGGGGFGCFGGGCFGGGGGGGGGFF8EFGGGGGGEGGCF:F,86CF6B,BFGGGGGG9F9BFFGGDECG@,?9FFEGE7BCFFGG:<AEGGA;F<8F=FGG8999,7=EFGAEDFA;4@8>,+@D,=,,++63,@EDGC@,DD63,,@8+5@EEGG:,@EF7:,,72+2+,=;,+*+5++;E9**/*))*)02+)*23***139+3+<=)))*+*,7*)).19*:)*0*9)00++-9E0).),)-*.0)))))1))(()
@M03506:14:000000000-AKVR1:1:1101:17821:10391 2:N:0:38
GGACTACCAGCGTATCTAATCCTGTTTGCTCCCCACGCTGTCGCGCCTCAGCGTCAGCAACGGCCCAGCAGACCGCCTTCGCCACTGATGTTCTTCCCGATCTCTACGCATTCCACCGCTACACCGGGAATTCCATCTGCCTCTACCGTGCCCTAGCCTGCCAGTTTAGAAGGCAGCCCTGCGGTTAAGCCGCAGGATTTCACCCCCTACTTATCAGGCCGCCTACGCCCCCGTTACCCCCAGTGATTCCGGACAACGCCCGCACCCCCCGCATTCCCGCTGCTGCTGGCCCGTTGTTAGC
+
9CCCCGGGGGGGGGGGGGGGGGGGGGGGGFFGGGGGFGGFGGFGGGGGEGGGGFGGGGGGFCFEGGGGGGGFGGGGEGGGDFGCFGGGEDGGGGGGGGGGGGGGGGGGG@FFDGGG,@FGEGGFG@FGDEGFGGGGGFGGFC,,3>EEGFE+,@@EFF;D,7D6DCFFAFFA>DE*CFEGFD5>:8*:9CG@CCBC8?99CCGEGGGDFG4@<++>+*;:)2>C*007*9:*/85*(0/@**1*9+09CF+0.0C5<>G*.)0/9C=)?B))09*+<8:E09>2))5973(-72(/)0)6)
@M03506:14:000000000-AKVR1:1:1101:13628:10403 2:N:0:38
GGGCTTCCCGGGGGTTTTATCCTTTTTTTTCCCCCCCCCTTCTCGGCTCCCCGGTCGTAATCCTCCCTAATGGCGCCCTCCCCCCCCGGGTTTCTCCCCCCAACTATCAACCTTCTCCCCCCCTTGGGGGTTTCCCCCACCCCCCCCGGCGCCACACCTCTCTGTTTTTTCCGCCCCTTCCCCGGTTAGGCCTGTGGGTTTTCCCCCGCGTCTCCCACGTCTCCACCCCCCCGTTTCTCCCCCTAAATTCTCCGCACACTCTCCCCCCCTCCTCTTCACACCCGCCGGGCCCCCGGTTCAG
+
AC9,,,6---@E>+876-6,,6,,@CF:++,,CEEC@+6+C,,,,,,,,,,,++44+4,,:55?,?B,5:,<,,=8>=+,++83>FF<++8<*,,,@FFB***13,,,,88,3,6,8<4**41*C+,==*4*20++*:*8/**1*//*******/2/:;C+2+++0<E**00/2;*/**200*****/*23+<*02**2*;*3++****)))**32<*)*/**+**).*))*/))2.**0**))/*+120+/*)*1)-96)*)2**8):)/..*+2+)0+.(((-(()(0(-.,(1))())
@M03506:14:000000000-AKVR1:1:1101:3090:10417 2:N:0:38
GGACTACTGGGGTTTCTAATCCTGTTTGCTACCCACGCTTTCGAGCCTCAGTGTCAGTTACAGTCCAGAGAGCCGCTTTCGCCACCGGTGTTCCTCCATATATCTACGCATTTCACCGCTACACATGGAATTCCACTCTCCTCTACTGCACTTAAGTCTAACAGTTTCCAATGCATATAATGGTTGAGCCACGGCCTTTTACATCAGACTTATTCAACTACCTGCTCTCTCTTTTCTCCCAATAAATCCGGACAACGCTCGGTCCCTACGTATTACCTCTGCTCCTGGCACGTAGTTGTCC
+
@CCCCGGA<-CF+C7FGC6=;CCFFFG<EFGGF@FC+FEEGGGC@,6,C@<CF<C@FFEF@DGGCFGGFG8@F<+7C8FFG,,B@FFCG:6C?,CF,AFEGFDFGG,,CFG@E<AFDEGDFE94AFGGG:FA?A=,C<E4,C4,@EGGD9>A,7,46EFCA,6,@DF9,3,,,=,7,3,3>@9E8=8DE,63+3+@>,<,,CCFCED,@C=+=9,,+5+,39;,*39=E49CFF6C4>+,,4;8*4>+,4*0))*;),2*).2*)*+088C6+8++3)*2.)))..)).))(8((9@*6)6
@M03506:14:000000000-AKVR1:1:1101:22130:10425 2:N:0:38
GGACTACTCGGGTTTCTAATCCCGTTTGCTCCCCTGGCTTTCGCTCCTCAGCGTCAGTGTTGGTCCAGGATGCCGCCTTCGCCACCGGTGTTCCTCCAGATATCTACGCATTTCACCGCTACACCCGGAATTCCGCATCCCTCTCCCAATCTCAAGCCATCCAGTATCAGACGCAGTTCCCCGGTTAAGCCGAGGGATGTCACGTCCGACTTAGTTGCCCGCCCACGAGCTCTTTCCTCCCAGTAATTCCTAACCACGCTCGCCCCCCCCGGCTCACCGCGTCTGCTGGCCCGAAGGTACC
+
C<<CBFGEGGGGFFG9FGGGGGG7FCEGGGGFGGGGGGGGGGGC;<BFF@8CFGFCFF9FECCFGG<EEDAFFCCF@FFDCDC:CE:=F:FEGGGGGGGFCDF5FBFDEFG7EFGC?4FG@CEA@FG7+++:,:,C>CFGF8D,@8,638D8>8=>98D,D@,D=AFGFFGF+3@+@CCEDF7*@B;<9FFD>>>=:C*4>:C=4=*:/CCG7+1+@+;+8C/*1/)5*9)3*1*0.*/2***02++1<:+**.*29():)7>)12:)/73).1*++.)2(,(,-4)0(7:(.(-)0))))
@M03506:14:000000000-AKVR1:1:1101:10908:10461 2:N:0:38
GGACTACAGGGGTTTCTAATCCCGTTTGCTCCCCTGGCTTTCGCTCCTCAGCGTCAGTGTCGGTCCAGGAAGCCGCCTTCGCCACTGGTGTTCCTCCGGATATCTACGCATTTCACCGCTACACCCGGAATTCCGCTTCCCTCTCCCGATCCCAAGCCCGGTAGTTTCCCGCGCAGTTCCCCAGTTGAGCCGGGGGCTTTCACGCGGGACTTATCGGGCCGCCTCCGCGCCCTTTACGCCCCGTACTTCCGAACAACGCTTGCCCCCTCTGTATTACCGCGGCTGCTGCCCCACGGTTCTC
+
CCCCCGGGGGGGGGEGGGGGGGGGGGGGGGGGGGGCGGGGGGGGFGGGGGGGGGGGGGGFGCFGGGGGGGGGGGGGGGGGGGGGGGFFEFGGGGGGGGGGGCGGGGGGGGCGGGGGGGGGGGGGGGCE@EFGGGFFE:CGGFFGGGGG6>ECDG6@C6D66CCE;EBFFFEGEE5:;;:EGGC:<C,=,BEGG5BEEC5?EDGEGD=5:5*>9C95C)):<DGG3>>D7><C55?*6*78C5C*)*2/<::))./9F>D*.07*2C=);)9**0+034):3960,8:?)0(8)((1.0().
@M03506:14:000000000-AKVR1:1:1101:11917:10472 2:N:0:38
GGACTACACGGGTTTCTAATCCTGTTCGCTCCCCACGCTTTCGCGCCTTAGCGTCAGTACCGTCCCAGCGGGCTGCCTTCGCCGTTGGTGTTCCTCCTGATATCTGCGCATTCCACCGCTACACCAGGAATTCCACCCGCCTCTTCCGGACTCTAGCTCGACAGTATCCATCGGCATTCAAAGGTTGAGCCTTTGACTTTTACAACAGACTTATCGAGCCGCCTACGCCCGCTTTACGCCCAATGATTCCGGACAACGCCTGCTCCCTACGTATTACCGCCGCTGCTGGCACGTCGGTAGC
+
CCCCCFGGGGGGGDGGGGGGGGGGGGGGGDGGGGGGGGGGGGGGGGGGGGFGGGGDGGGGGEFDGGGGGGGGGGGGGFGGGGGEGGGE?DGDFGFGGGGGGGGGDFGEGGGGGCFGGGGGGGGGDFGGGFEGGGFFFEGGG8EGFGGG6CE:DFG,E=DEBEDECFDFFCDGEGCCGFCFG,B:>9886FEFGGF+>F9EFGGE7CGC6/7+C@+***8CDGG5/*)0/9.71757<*5?*:39<E97CC+))79>*,9*.;F>GGD)+)*0*2+23-0>(,((4()0(),.72()))(-.
@M03506:14:000000000-AKVR1:1:1101:18828:10527 2:N:0:38
GGACTACCCGGGTTTCTAATCCCGTTTGCTCCCCTGGCCTCCGTGCCTCAGCGTCAGGAACTGTCCAGAGACCCGCCTTCGCCACTGGTCTTCCTTACGATATCTACGCATTTCACCGCTACACCGTAAATTCCAGTCTCCTCTCCAGTCCTCAAGCACGGCAGTATCGAATGCAGTTTCGGAGTTAAGCTCCGAGATTTCACATCCGACTTACCGCGCCGCCTACCCCCCCTTTCCGCCCAATGAATCCGAACAACGCCTTCGCCCTCGTTATTCCGCTGGCTGCTGGCACATACTGCGC
+
CCCCCGGGGGGGGGGGGGGGGGGGGGGGGGGGGGGGGGGGGGGGCFGGGGFGGGGGGGFGFGGGGGEFGGGGGGGGGGGGGGGGGEFFGGGGGGGGGGGFGGGGGGGGGGECGGFGGGGGGGGFFGGC=EBFGGGFGGFGGGGEGGAC>DFGFF=BFFGC>E>EGEBFEG6,8999C;CGE6C8?G,;7>;;BEE5:CGFF7DF;9E*=CDDCGGGDGFE<CDE>D);*1:=)70*475:E=*>*0+*<<*7:>)*9()2).***;858)*)0/:+3()*(-43(()0,).54)-*91)-,
@M03506:14:000000000-AKVR1:1:1101:23474:10528 2:N:0:38
GGACTACTAGGGTTTCTAATCCTGTTTGATCCCCACGCTGTCGCGCCTGAGCGTCAGAAATGAGCCAGTGAGCCGCCTTCGCCACCGGTGTTCTTCCCAATATCTACGAATTTCACCTCTACACTGGGAATCCCACTCACCTCTCTCATCCTCAAGTCTCACAGTTTCAATGGCATTTCCGTCGTTGAGCTCCTGCCGTTCACCACTGACTTGGAAGACCGCCTGCGCGCGCTTTCCGCCACGCAATTCCGCACAACGCTACCCCCCTTCGTATTCCCGCGCATCCTTGCACGACTAGTGC
+
CCCCCGGGDGGGGGDGGGGGG9FFFDGGGGGGGFFFGGGECFFF@CFC8F,EG6CEGF<,EF@FGFE8,EFFFFDCEEBAF7C:FGDBFCBFGGAF,B,EEFFAFGGGGGGG<9<@A<FAFFGGGGG8,AE,:5EEGGC:FGGD@9,DFE=@ED,@@EAFGGCEFGFFDFG9?8DFG,=E6,,5+@C+8;=,3<?,,*5*@A7D,*@,2CF+2@6>;*3,*28E7?>4*)0/90)+/9AC*1/)1*2*+++).8D9*2DC5))/1*/005575*++3)):0((((,)/-)548(,/))).-
@M03506:14:000000000-AKVR1:1:1101:15624:10536 2:N:0:38
GGACTACAGGGGTTTCTAATCCCGTTTGCTCCCCACGCTTTCGCGCCTCAGCGTCAGTAGTGGTCCAGTGCGCCGCTTTCGCCACAGGTGTTCCTCCCGATATCTACGCATTTCACCGCTACACCGGGAATTCCACGCACCCCTCCCACCCTCCAGCATTGCAGTTTCGCCTGCAGGCTCTGAGTTAAGCCCCGAGGTTTCACAGGCGACTTACAACACCGCCTACGCGCCCTTTACGCCCACTCATCCCGCACAACCCCCTCCCCCTCTGTATTACCGCGGCTGCTGGCCCCGAGTTCTC
+
CCCCCGGGGGGGFGGGGGGGGGGGGGGGGGGGGGGGGGGGGGEGGGGGGGGGGGGGGGGGGGGGGGGGGGGGGGGGGGGGGGGGGGGGFFGGGGGGGGGGGGGGGGGGGEGGFGDGGGGDGG9FFGGGGGGGGGGGGGEGD+@>EGGGFGGFGGC>FFFCEEEGDEFGDEG**=E?CC>8E<,?;BC@CGGG***4:/=:C1A9>EF5C8CGFGCCGGFGCC<5DG>B>D>=77?*6*0:EE*2*::*3;C)08D*/(**7)8*18E);5*16:C+<4)2901(,4)0,5(-),-/<5))6
@M03506:14:000000000-AKVR1:1:1101:26119:10598 2:N:0:38
GGACTACTCGGGTTTTTAATCCTGTTCGCTGCCCACGCTTTCGCGTCTCAGCGTCAGTACCGTCCCAGAGGGCCGCCTACGCCACGGGTGTTCTTCCCGAAATAAGCGCAGTTCACCGCGACACCGGGAATTCCACTCGCCGTTGGCGGCCTGTAGACACGCGGTTTCCACCTCCAGCGCGCGGGGGAGCCTCGAGTTGTGACAGAGGACCTGTGATGACGGCTACGCGCTTGTTAAGCCCAGTAAATGCGGACAACGCGGGCCCATCAAGTGATCCCGCGGCAGATGTTTCTGTGTTTGT
+
-6A,,;,;CF@FFG,-:-CEFA6@,,6B@,,@F8<;:+,B6EF766+B6C<6@@@FC6E<,,C@+,,,,,,,,,@=:6,,8++4BF+7@CCFC<EF,,+++4:,,95++4+8,7,,B+3+8:+@+@:7++,:,,,,8,*55*5**,,4:*4:*4,,,42,*2:5?**;@EFG**=*<8**:**/*/*:E5***/2*+*+3**0++*3/*/**:CCF***31)/***))*))**)**)**3*:*0*<<*03*0.755C99*)))9)**)+996**++0,7*(29(-()*)*.-1).**7(,,
@M03506:14:000000000-AKVR1:1:1101:6725:10607 2:N:0:38
GGACTACTCGGGTTTCTAATCCTGTTTGCTCCCCACGCTTTCGTGCGTGAGCGTCAGTATTGGCCCAGGGGGCTGCCTTCGCCATCGGTATTCCTCCACATCTCTACGCATTTCACTGCTACACGTGGAATTCTACCCCCCTCTGCCATACTCGAGTCCGCCAGTCACCAATGCAGTTCCCAGGTTAAGCCCGGGGATTTCACATCTGTCTTAACGGACCGCCTGCGCACGCTTTCCGCCCAGTACTTCCGCTTAACGCTTGCCCCCTACGTCTTCCCCCTGCTGCTGGCCCGTCTTTAGC
+
CCCCCGGGGGGGFGGGGGGGGGGGGGGGGGGGGGGGGGGGGGGG@EGGGGGGGGGGGGGGG,CCFGGGGGEGGGGGGGGGGGGGGGGGGGGGGF<<FEGGGGCFGGGGGFEFGGFGGGGGGGGGFFFGFFGFFF9FEGGGGEGGGGGFGCFFGED8DDFCEC6C8:9;,<@FCF99@,:AFG,DGGFCA,>DCDG5ECECF@GFGGFG9:C>:DG=<7>C>5CECD35*/):95@*-/>?=*90*+<=GGD).5*:>?GE:)0*0/:7*7>F)9*++,)2((((),,)43((04(1)*-6)
@M03506:14:000000000-AKVR1:1:1101:15580:10650 2:N:0:38
GGACTACCAGGGTATCTAATCCCGTTTGCTCCCCTGGCTTTCGCGCCTCAGCGTCAGTACCGGTCCAGGGGGCCGCCTTCGCCACCGGTGTTCCTCCCAATATCTACGCATTTCACCGCTACACTGGGAATTCCACCCCCCTCTCCCTGACTCAAGCCTTGCAGTTTCTTCCGCACTTCCTCAGTTAAGCCGAGGGATTTCACGGAAGACACGCATGCCCGCCTACGCACCCTTTCCGCCCAATACTTCCTAACCACCATAGCCACCTCTGAATTCCCGCGGCTGCTTACCCATCCTTATC
+
CCCCCGC@FGGGGDFFGCFGGGGGGGGGGCFFGGGGGGGFGGGCFDEC@FGFGGGGGG9@FCFGCEFCEFDECGGGDFCCCEGGGGGGGE@GCE<CFGGGGFFFGGG7@CGGGGGGGCFGFCFCGFFGFGGGFGGGGD>CCEGGG6FG6>DFGGG,:CFG6?CF7@FGGC?<5CGE*DFGGGCBECC:,?EECEEG/6=C++>;*C5**;69*)*85*9:1)1AD9<5*)8=C)/*)*88:C*0203/A<<74)/750*00)09*8*)809***++05)*((4((4)*))(.9((/**)))
@M03506:14:000000000-AKVR1:1:1101:4030:10670 2:N:0:38
GGACTACCCGGGTTTCTAATCCCGTTTGCTCCCCTGGCTTTCGCTCCTCAGCGTCAGTGTTGGTCCAGGATGCCGCCTTCGCCACCGGTGTTCCTCCAGATATCTACGCATTTCACCGCTACACCTGGAATTCCGCATCCCTCTCCCAATCTCAAGCCATCCAGTATCAGACGCAGTTCCTCGGTTAAGCCGAGGGATTTCACGTCTGACTTAGTTGGCCGCCTACGAGCCCTTTACGCCCATCAATTCCGAACAACGCTTCCCCCCCCCCTCTTACCGCGGCTGCTGGCCCGGGGTTAGC
+
CCCCCGGGGGGGGGGGGGGGGGGGGGGGGGGGGGGGGGGGGGEGCEFGGGGGGGGGGGGGGGGEGGGGFFGFFGGGGGGGGGGGGGGGGGGGGGGGGGGCFCGGGGGGGGGGGGGGGGGGGGGGGGFFAFGGGGGGGGGGDFF8FFCF8BFDBDFGGGGDBFGGGCED:FFGGG+8@FGD;;C5:EEFGGGG5>CE*=8EFFFC<CGGFGD8C7<@CC6?<37:7F;55DEG<F67CDBEGD**22C/<A8>3;<47-7ED)949CE5E3)..C++<>3*((-(-2462>?(.(-97@6(5
@M03506:14:000000000-AKVR1:1:1101:21287:10684 2:N:0:38
GGACGACTCGGGTATCTAATCCTGTTCGCTCCCCACGCTTTCGCTCCTCAGCGTCAGTATCGGCCCAGAGACCCGCCTTCGCCACCGGTGTTCCTCCTGATATCTGCGCATTTCACCGCTACACCAGGAATTCCAGTCTCCCCTACCGAACTCTAGCCTGCCCGTATCGACCGCACGCTTGGGGTTGCGCCCCAATGTTTCACGAACCACGCGACACGCCGCCTCCGAGCCTTCTACCGCCAATAACTGCGGAAAACCCACGCGCCATCTCTCTTACCGCGGCAGCGTGACAGTCGCTGCG
+
CCCCCGEGGGGGFGFFGGGGFGGGGGGGG>FEGFGGGGGGGGGEEGGGGGGGEGGCFFFGGEGGBFGDGGGDFEEG:?FFFGGGGGGE>FFEFGFFAFFFGGEFG9E7CCFGGGFCFEGGDGGGGGAF@FDA9DFGD<>,ADCF+==B+C78>AE9EF9881@>C*88*3>>8*>*4:*/*/=:C**,3=BCE5B*+21=+3>8***/25/)*988)9;C33C=*7)5*7)***/0)*)*25<*9:+*+</73))**(**0.8)91*0+00***++24):4,0-((-7(.-)*.4*))-((
@M03506:14:000000000-AKVR1:1:1101:8177:10692 2:N:0:38
GGACTACTAGGGTATCTAATCCCTTTCGCTACCCTGGCTTTCGTTCCTCAGCGTCAGTAATGGCCCAGCAAGGCGCTTTCGCCACTGGTGTTCCTCCCGATATCTACGCATTTCACCGCTACACCGGGAATTCCCCTTGCCTCTACCACACTCTAGCCTACCAGTTTCCAATGCCATGCCGGAGTTGAGCTCCAGTCTTTAACACTAGACTTGGTAAACCTCCTACGAACTCTTTACGCCCAATAATTCCGGCCAAACCTTTCCCCCTCCGTCTTACCGCGGCCGCTGGCCCGTAGTTAGC
+
CCCCCGGGGFGGGGGGGGGGGGGGGGGGGGGGGGGGGGGGGGGGGGGGGGGGGGGGGGGGGFGGGGGGGGGGGGDG:FGGGGGGGG<EF=FGGGGGGGGGGGGGGGGGDEFGGGGGGEGEGGGGGDGGDGGGGGGGEEFGFGGGFGFGGGGFFGFGGGFGGGGG,@BF8FFEC8>@ECCDC+;B:?9E68,4DCCEFC>=,2DGF996,+55,7DF>CAF*6C;?*08:))=+:7+9*855>***2<FF9>)).)**-106*/*2;5)*)))0*203,7C(201(3754)((0-,*006<4
@M03506:14:000000000-AKVR1:1:1101:27883:10693 2:N:0:38
GGACTACAGGGGTATATAAGCCCGTTCGCGCCCCTGGCCTTCGTTCCTCAGCGTCAGCAATACCCCAGGCAGCCGCCTTCGCCACTGTCGTTCACGCCGAGATCTACGCAGATTCACGCACCACCGGAAATTCGGCTGCACCATGAGACGCACAAGTACAGAAGCTTGGGAACCGGGACAGTAGCTGAGCACCGGGCATTCGAACCCAACTTGCGCGACCGACGACGACCGCTTTACGCTGAGTATCTCCGGATAATGCCACCCATCTACGTCTAACCGGCACGGGTGGCACGAAGCAGTG
+
-A@,C@,C<@-+BB@-6C,,;,6@6,,B@+7+8:,CC,;CF9D6C8C6C<,,@6B@F?6C,CF@F,,6,,,6@E+6@C76C,,B7,C,,:BCF,,,,9++8>9C,@,+8+++,,,,,,,+++8+@+++83,3,:,+66>=:F7,,,,7@+B++@,3>,5D,73,,,@,4,D>@*1******112,?,,=,,2=/B****3+++3;**7***0+2**11)/))1*9C)7*95=)7)0597**29*2+3*3+:3))1**.*+/*)***21+1*<)**++()*-((-((()(0(..((*))(.(
@M03506:14:000000000-AKVR1:1:1101:18758:10698 2:N:0:38
GGACTACAAGGGTTTCTAATCCTGTTTGCTCCCCACGCTTTCGTGCCTCAGCGTCAGTGCTGGTCCAGATGGCCGCCTTCGCCACGGGTGTTCCTCCCGAGCTCTACGCATTTCACCGCTACACCGGGAATTCCACCATCCTCTACCGCACTCTAGCTTGCCAGTATCCACTGCAATTCCCAGGTTGAGCCCAGGGCTTTCACAGCGGCCTTAACAAACCACCTACGCACGCTTTACCCCCAGTAACTTCGAGTAACGCTTTCACCCTTCGTATTTCCGCGGCGCCTGGCAGACAATTATC
+
CCCCCGFFFEGEGFEGG-CFGGGGGGA@FFGGGDGGGGGGGGGGCEFEFGGGGGGCFGFGGEGGGGGGG@EEGGGGGGCFF7@CFGDEGECFFG?E4:@F+4CFCED@E+BFAFGGDECFFF9FD:F7CEG<BFFFD8FG:DE=EBF@C++389EFF7>DEC9:EC,@CECB@9FFCACFC9@E,@@C6>BCC=*;86DCDF79>6*45DDGC><>0*)**2:CFC5)*1)/*0)*.0)/2*/*:C+8++*))19*:1)*0)12:<*820*0)*+++.7*3-,((((),5((0,(0*/)..
@M03506:14:000000000-AKVR1:1:1101:5731:10729 2:N:0:38
GGGCCACCCGGGGTTTTTTATCCGGACGCCCCCCCCCCCTTCTTCCACCCGCGGCCGCAAAAACCCCCGCCAACCCCCTCCCCCCCCCTGTTCCTCCCCCTATCACCACCCTCCACCCCCACCACCGGGAATACCTTTTCCCCCACCTTTCCCACCACCGCTCGCCACCCCCCCCCCCCCCCCCTCTCATCGGCCGCATTCTAACCCACCGCTTCCCCCCCCCCCCCCCCCCCTTCAGCCCCCCCAATCCACGCCACGCCCGCCCCCTCCCCTCTTCCCCCCCCCCTCTCCACTCGGTCCT
+
8A-,,896-+@:FF6-69+,,,,6+,++6+6@@FFC+@@+C,,,,,,,:4+8+7++48+++B+B>F@+++36688+C++++8@B7*5*4*,,,,83?FE***,8,,,2=F***424=B:1*4**=;*:*:/;+0<+++++0<EE/:80A72++3*/**2***2*******2:**21:C*:CEG>****++30**/1/***+*+++/2***///*28*95*)/1:5)8::17*9).0)***1:77)/;)**+)..*)/(1*)).9<8?)*)*0)*0++.)*-,-(((-).04)))(*.)-()
@M03506:14:000000000-AKVR1:1:1101:18113:10732 2:N:0:38
GGACTACAGGGGTTTCTAATCCCGTTTGCTCCCCTGGCCTTCGTGCCTCAGTGTCAGGAACTGTCCAGAGACCCGCCTTCGCCACTGGTCTTCCTTACGATCTCTACGCATTTCACTGCTACACCGTAAATTCCAGTCTCCTCCCCAGTCCTCAAGCACCGCAGTATGGAATGCAGTTTCGGAGTTAAGCTCCGAACTTTCACACCCCACTTACGGCGCCACCTACTCACCCTTTACCCCCAAGCAATCCCACACCCGCTTGCGCCCTCTGGATTCCCGCGGCTGTGGGCCCGCCGTTCGC
+
CCCCCGGGGGGGEGGGGGGGGGGGFFGGGGGGGGGFGGGGGGFGGGGGGGGGGGGGGGGE@GGGGFFGFGGGGGCEGDGGGGGCF<FFFGFGGGGG,EFG@FFGGGGGG7==DFGGFFGCGGGGC:,+@FGDFGGGEGAFFDG8CCCC@EGCFDF,E8EF8=CDE9=;=,>CDEFF@DFGC3@633@,,@;DCE6C+@,53+@;DEE**;7?FGF*4;)://;,6;*)+2;FF))+)*);?*:;*:+/=C+953**1(/*).)1);E./)*/*:+3<435((39((()-),2)(()))((-
@M03506:14:000000000-AKVR1:1:1101:21742:10746 2:N:0:38
GGACTACAGGGGTATCTAATCCTGTTTGATCCCCACGCTTTCGTGCCTCAGCGTCAGGAAATCCCCGGCCGGCTGTCTTCACCTTTGGCATTCCGTTAGATATCTACGCATTCCACCGCTCCACCTATCGTTCTGCCGGCCTCTAGATTCCTCAAGATCCGCAGTAATCCCTGCAATCCCCGGCTTGACCCCGAGGATTTCACTAAGTACTCACAGAACTCCATACTCACCCTCTAACCCCAGCAATTCGCACCATCGCCTAGACCACTCGTATCACCGCGGCCCCTGTCACGCCGTTAGC
+
9CBCC@FGF@FGCGCFGFGGC@CFFAFFGGD@CC<F@FGEEC@CC@F9@FFE:FB:,,;@<C<CFFE7F+C@CE7=,<<?FGFFGEE<FE<EEFD,BB:AA,:5F99+@BE@,5CD<4@EGEGG8,4C,?=EF@7?F@GE7+,@F,,,@,3E,@,,7EDF8+@+;A,,3,3@,@DFG,9:DGC*@B8,,261**4:=FFFEG7,5<?11=++4*0+008++;*13>+=+6):C))73+;885****3*+/*00)9*9(*/))09F?F:<?*))20<C(8*-,9(-((.)0))),()0.34)
@M03506:14:000000000-AKVR1:1:1101:15155:10747 2:N:0:38
GGACTACAGGGGTATCTAATCCCGTTCGCTACCCTAGCTTTCGCGCCTCAGCGTCAGTATTGGGCCAGATGAGCGCCTTCGCCACCGGTGTTCCTCCTGATATCTACGCATTTCACCGCTACACCAGGAATTCCCTCATCCTCTCCCATACTCAAGTCGCGCAGTTTGGGATGCAGGTCCCCGGGTAAGCCGGGGGATTTCACACCCGACTTACCGCGCCGCCTACGCACCCTTTACGCCCAGTGAATCCGAACAACGCTTGAGACCCTTGTACTACCCCGGCCCGTGGCCCCGAGGTAGC
+
CCCCCGGGGGGGGGGGGGGGGGGGGGGGGGGGGGGGGGGGGGGGGGGGGGGGGGGGGGGGG9FGGGGGGGGGGGGGGGGGGGGGGGGGCGEGGGGGGGGFGGGGGGGGGGGGGDGGGGGGGGGFG@FEGGGGGGGGGGGFCEGCFGGGGGGFGCFGCEEEGCCEEGGGGGGGEFGGGGGGGGDECEC?FGEGCEDG*1CFC>7CFEEGDD37C>FCCGF5>CDECFEFGGBGG?):<>3:EC7**+3*<<E>DF3CD17*7746*0C)*)018F9+04)/(31(((,)()(()-())0)))
@M03506:14:000000000-AKVR1:1:1101:22043:10749 2:N:0:38
GGACTACACGGGTTTCTAATCCTGTTTGCTCCCCTAGCTTTCGCGCCTCAGCGTCAGTTGTGGTCCAGTGCGCCGCTTTCGCCACAGGTGTTCCTCCCGATATCTACGCATTTCACCGCTACACCGGGAATTCCACGCACCTCTCCCACACTCAAGCACGGCAGTTTCGCCTGCAGGCTCCGAGTTAAGCCCGGAGATTTCACAGGTGCCTTACCGCACCGCCTACGCGCCCCTTACGCCCCATAATTCCGAACAACGCGTGCCCCCCCCGAATTCCTCCCGCTGCTGGCCACAACTTACC
+
CCCCCGGGGGGG:FEGGGGGGGGGGGGGGGGGGGGGGGGGGGGGGGGGGGGGGGGGGGGGGGGGGGGGGGGGGGGGGGGGGGGGGGGGGCFGGGEFGGGGGGDGGGGGGGGGGGGGGGGGGGGGGGGF@FFGGGGGGGGFGFGGGGGGGGGDEGFFGGGGGE>>D;ECEGGFFF,,4CFGG>=EGEG@9FGFC558C7@CFG7+5C+0+7@70CFEDD>=DDGDDFB>5<:5)8>C>3>E:5DC*9@4CE?:;>)*1()*0.;C7@5>8))))**++)**(-49(2443)(().(*0*)),
@M03506:14:000000000-AKVR1:1:1101:14469:10754 2:N:0:38
GGACTACTAGGGTTTCTAATCCTGTTTGCTCCCCACGCTTTCGTGCCTCAGCGTCAGTATCGGGCCAGTGAGCCGCCTTCGCCACTGGTGTTCTTGCGAATATCTACGAATTTCACCTCTACACTCGCAGTTCCACTCACCTCTCCCGAACTCAAGATCTTCAGTATCAAAGGCAGTTCTGGAGTTGAGCTCCAGGATTTCACCCCTGACTTAAAGACCCGCCTACGCACCCTTTACTCCCAGTGATTCCGAGCCACGCTACCCCCCTTCGTATTACCGCGACTGCTGGCACGAAGTTAGC
+
CCCCCGGGGGGGGGGGGGGGGGGFGGGGGGGGGGGGGGGGGGGGGGGFFFGGGGGGGGGFGDGGGGGGGGFGGGGGGGGGGGGE,CFFFGGGGGGGGGGGGGGCEFGGGGFFFFFGGFGGGGGGGGFCEDGFGGGGCDGAFEFGGGGECGE8;,DFGDFGGGGGG,@DDFDFGFGGGGGGEECCGGFD?7@FGGGFCGGF:FF,@@>F69CCFDECD7ACDGC:?FE4*?3C5F;:<+:+:6*;0++;959;>B);5(9/<)7CFG55*)184*<+<4)*((-(28AF2>:7),-/)*)64
@M03506:14:000000000-AKVR1:1:1101:6508:10763 2:N:0:38
GGACTACCAGGGTATCTAATCCCATTCGCTCCCCTGGCTTTCGCGCCTCAGCGTCAGTTCCGGTCCAGATGGCCGCCTTCGCCACCGGCGTTCTTCCCAATATCTACGCATTTCACCGCTACACTGGGAATTCCACCATCCCCTCCCGGACTCGAGCCAGCCAGTATCGAGTGCAGTTCCTCGGTTGAGCCGAGGGATTTCACACCCGACTTGGCAGGCCGCCTACGCGCCCTTTACGCCCAATGATTCCGACCAACGCTTGCCCCCTCCCTATTCCCGCGCCTGCTCGCCCGCAGTTAGC
+
CCCCCGGGGGGGGGGGGGGGGGGGGGGGGDGGGGGGGGGGGGGGGGGGGGGGGGGGGGGGGGGGGGGGGGGGGGGGGGGGGGGGGGGGGGGGGGGGGGGGGGGGGGGGGDFFGGGGGGGGGGFGFFCDFFGBAFGGGFGGGGGGGGGGGDGGGGGEGG?DFGGGGCEFEGG9@EC;CEGG?FEGGGE?FG7BCEC?=6AEG:F;?CE*/)81+2CC5D:CC5C*/90<=CDG37?7A7>EG=*9999*<<+)))9*>(9:7FFCCC=);>*)9*<:+.):9((((((/8:((7,(/0*-64
@M03506:14:000000000-AKVR1:1:1101:4460:10775 2:N:0:38
GGACTACACGGGTATCTAATCCTGTTTGCTCCCCACGCTTTCGCACCTCAGTGTCAGCATCAGTCCAGGTGGTCGCCTTCGCCACTGGTGTTCCTTCCTATATCTACGCATTTCACCGCTACACAGGAAATTCCACCACCCTCTACCATACCCTAGCTTGTCAGTTTTGAATGCAGTTCCCCGGTTGAGCCCGGGGCTTTCCCATCCAACTTAACAACCCAACTACCCGCGCTTTCCTCCCAGTAATTCGCATTAACGCTTCCCCCCCCTGTATTCCCGCGGTCGCCGGCACCCGCTCTCC
+
CCCCCGGGGGGGGGGGGGGGGGGGGGGGGGGGGGGGGGGGGGGGGGGGGGGGGGGGGGGGGGGFGGGGGFGGGGGGGEGG<F@F@EDEAFCCFGGGGGGGGGFFGDGDGGFB<FGGGEGCEGDGGFF?FGEFF:CFDFBCCDD89FFGG@FG?FFG,:@DGFGGGGFC?69FGDGAADGG9,@EEE67@F78@38*CE:,>+2,,,1=6CC791<,;*)48*1,**))*):C/:3:)+1@E6*;CE>CF**)5)270()/)))**2/<=3596:++0))2(-((,((),.((0(-)))()(
@M03506:14:000000000-AKVR1:1:1101:17747:10805 2:N:0:38
GGACTACCAGGGTATCTAATCCTGTTTGCTCCCCTAGCTTTCGCGCCTCAGCGTCAGTTGTGGTCCAGTGCGCCGCTTTCGCCACAGGTGTTCCTCCCGATATCTACGCATTTCACCGCTACACCGGGAATTCCACGCACCTCTCCCACACTCAAGCACGGCAGTTTCGCCTGCAGGCTCCGCGTTAAGCCCGGAGATTTCCCAGGTGACTTACCGCCCCGCCTCCGCGCCCTTTACGCCCACTAATTCCGAACCACGCTTCCCCCCCCCCTATCCCCCCGGCTGCTTGCCCGAAGTTAGC
+
CCCCCGGGGGGGGGGGGGCGGGGGGGGGGGGGGGGGGGGGGGGGGGGDGCFGGGGGGGGGGGGGGGFGGGGGGGGGGGGGGGGGGGGGGGGGGGGGGGG>FCEGGGGGGGGGGGGGGGGGGGGGGGGGCFGFGGGGFGCGGGGFDFFFGEGGGFGGGGGGEGGG:F,7*@ECCG8BCECFE8**:BCFFDGGDGDC*:<FG+A9?FFFCD:71+>89)7E)9>=*775*9DE3?):<9>EG5*0*++*0<+))))9C23/))09FGD>=5)))*+++43C2,7-,4:*,8(8)(-)0*)..
@M03506:14:000000000-AKVR1:1:1101:11463:10819 2:N:0:38
GGACTACTCGGGTATCTAATCCTGTTCGCTCCCCACGCTTTCGCTCCTCAGCGTCAGTATCGGCCCAGAGACCCGCCTTCGCCACCGGTGTTCCTCCTGATATCTGCGCATTTCACCGCTACACCAGGAATTCCAGTCTCCCCTACCGAACTCTAGCCTGCCCGTATCGACCGCAAGCCTGGAGTTGAGCCCCCAGTTTTCACGGTCGACGCGACAAGCCGCCTACGAGCTCCTTACGCCCAATAAATCCGGACACCGCTCGCGCCCTACGTCTTACCGCGGCTGCTGGCACGTAGTTGGC
+
CCCCCGGG-CFGGGGGGGGGGGGGGGGGGGGGGGGGGGGGGGGGGGGGGGGGGGGGGGGFGGGGGGGGCFGGGGGGGFFGGGGGGGGDGGGGGGCFGGFDFGGGGGGDGGGGGGGGGGGGEGGGGGCE?@FFFGCFGG,A=@EGGDDGGDEGGGGFFFGGGFGEGCF?*8CFCGC>>:AD>E7><<CFG@<FG88/>C,=F+>5CEC5:<CD*>5*7CFG<<D*5<B:*)7CDFFFBGDGDGF9*A707C5);:C4*1C=@337CEGF*75074*+<?51(((,,,)0(0(.8(./7*.((
@M03506:14:000000000-AKVR1:1:1101:15261:10844 2:N:0:38
GGACTACACGGGTTTCTAATCCTGTTTGCTACCCACGCTTTCGTGCCTCAGCGTCAATATCGGTCCAGTTGGTCGCCTTCGCCACCGGTGTTCTTCCTAATATCTGCGAATTTCACCTCTACACTAGGAGTTCCACCAACCTCTACCGAATTCCAGACAGGCAGTCTAAAAAGCAGTTCCAGGGTTAAGCCCTGGGATTTCACTTCTTACTTACCAATCCGCCTACGCACGCTTTAAGCCCAGTGTTTCCGAACAACGCTCGCCCCCTTCGTATTACCGCGGCTGCTGGCACGCATTACGC
+
CCCCCGGGGGGGFGGGGGGGGGGGGGGGGGGGGGGGGGGGGGGGGGGFGFGGGGGGGGGGG@FGGGFGGGGGGGGGGGGGGGGGGGGGGGGGGGGGGGGFGGGGGGGGGGGGGGGGGGGGGGGGGGFGGGGGGFFFGGGGGGGGFDGGGDEFGGGFGGGCGGFGFGGGCFG:?EGGGGGGGDFEDFGGGGGGGGGGGGGGFFACFFF9,DFGFGGGGCFCCCCC*CBBGGFGGFFF?+AF*;5F4+58:;8>B>C0>;GC:35)9CE@*77559C@F9.=9,96(2:)4:(2)((*)*)3-
@M03506:14:000000000-AKVR1:1:1101:6101:10849 2:N:0:38
CCGCCCGCCGCCCCGCGAGGCGAAGAAGGTGAGCGCCCGCCCGCCGCTCCGTACCCCGATCCCCTTGTCCTTCCCCTCCCCCCCCCTACCCCTCCTCCGACCGCACCTCTCTGGGGCGTGCCGACCCCGTTCTCCGTCTCAACGCCACCTCCACTCCCACCCCTCCTACCACCGCCACCTCCCCACCTACCCCCACTCACTCCCCGACTAGACTGTGCACTCCTCCGCCTCTCGACATTGCATGCGTCGCCCTTCGCCACTGCGCCCCCACCCCCCTCCCCAGCCCACCCGGACACCTCAC
+
-8@,66+6+++++6+6++@++6++@,,,6:,:,,+868666++66+++48++,++,:+++4+,B,,,:C,,<,:?4,+++++6383++,:333<+:8,****5****3>C@,,,,****4***14****4++*++1*2;*++**2**1****2*+*0:8=552*2/0<686<8*:1****1**1*2;*+38***1**2*<+*;5:***/)**+*0+***:2**+0*))**)+*)))(**+3+2***/)***)))2**(*1)/9/)/*.*)))01*/*(0*-,((((.),.((0(-7.)((.
@M03506:14:000000000-AKVR1:1:1101:22083:10854 2:N:0:38
GGCTACCAGGGTATCTAATCCCGTTCGCTCCCCTAGCTTTCGCGCCTCAGCGTCAGTCACTGTCCAGGTAGCCGCCCTCGCCACCGGTGTTCCTCCCAATATCTACGCATTTCACCGCTACACTGGGAATTCCACTACCCCCTCCAGGACTCAAGCAAAGCAGTTTCAGATGCAGTTCCCGAGCTGAGCCCGGGGCTTTCACACCTGACTTGCCCTGCCGCCTACGCGCCCTTTACGCCCAGTCATTCCGAACAACCCTTCCCCACTCCGTTTTACCGCCGCCGCCGGCACGGAGTTAGCC
+
9@CCCGGGGGE6FFGGGGGGGGEFGGGGDGGGGGGGGFFF<EGCGF:@FCGG@F7FGGGGGFGGGCFFCFGGGGGGG7FFEGEEGEC>CCFGGGFGGGGG@<?,AF7F@C4FCFGGDG+>FFFE9,EGD,AF,EFGGGGCFE@EEFF8CFFFFF89@D3@DF?ACCFFGFC9ACFGFGFC8C>>:6FFFG@C8>8C:,><<7<<C?F,?7+;:*>91>F5>DG*853>51<5*/*::C>8*>D*:3+9<+2)059/*-*:)08**:*887D))7+<+-)*-3(((3474)(-.,(*0*)),
@M03506:14:000000000-AKVR1:1:1101:20879:10877 2:N:0:38
GGACTACTGGGGTTTCTAATCCTGTTTGCTCCCCACGCTTTCGTGCCTCAGCGTCAGTATCGGGCCAGTGAGCCGCCTTCGCCATTGGTGTTCTTGCGAATATCTACGAATTTCACCTCTACACTCGCCGTTCCACTCACCTCTCCCGAACTCAAGATCTTCATTATCAAAGGCAGTTCTGGAGTTGAGCTCCAGGATTTCACCCCTGACTTAAAGACCCGCCTACGCACCATTTCCGCCCAGTGATTCCGAGCAACGCTAGGCCCCTTCGTATTACCGCGGCTTCTGGCACGCACTGAGC
+
AC@B<CCF@@CC@CFGGGFEG<AEFCEEEEFFF7EFCCGG8CC@DEFCFE<,CF76BFDE68:C:C@FG99CEF+@+B,CDF:B,66E?,:FFFFGGGCFGGGF<?<AF,EFG,55BFED<55F<,A:+@@FFGCE9F,,83@DGGFG++BDADF,,,7ECF,,76;@7D,,@,8+@>7,,;78D8,:,,@34:C84CFG::FF=;;:,*:+2==B+?4AC7DEGG)5/>>**+319*53?5;F49CFG9C:5>35*()*.8)2*2:)*770073++.):(1(2((60)0(25(-)8/))(
@M03506:14:000000000-AKVR1:1:1101:21687:10884 2:N:0:38
GGACTACTGGGGTATCTAATCCCGTTTGCTCCCCTGGCTTTCGCGCCTCAGCGTCAATGCCGGTCCAGGATGCCGCCTTCGCCACCGGTGTTCCTCCAGATATCTACGCATTTCACCGCTACACCTGGAATTCCGCATCCCTCTCCCGGATTCAAGCCTGCCAGTATCGGACGCAGTTCCCGGGTTGAGCCCGGGGCTCCCACGCTCGACTCAGCGGTCCCCCTACGCGCCCTGTCCGCCCCGTACCTCCGAACAACGCTCCCCCCCCCTCCCTGACTCCGCCCCCTCGCACAGAGCCATC
+
@CCCCFGGEFCEGDECGEGFGGGFGGFGGCFGGGFFGGGGGGGGGGGGG?CFCFFDGFFEFFDFGG9CEFFGGGGGGCCF7FGGGGDC4FBCFGAEGGFDFGGGGGGFFCFE?FCFGGGCGGFGGGFEF:9<A?BFE+3DF>D,@DEG>=B89,3@EFEFGGFC@,7@E6BF*>**1>CFGEE8C*4=6:BF8C*331:*;48**:C*/9**3*<*)/0>*7C5*/)0*17E3)0*,*.21*)1/C**2;*))0)*13<5>3)9):?5=D3)896*0)*3-(,((,()(044),,2)).)4
@M03506:14:000000000-AKVR1:1:1101:5093:10910 2:N:0:38
GGACTACCGGGGTTTCTAATCCCGTTTGCTCCCCACGCTTTCGCGCCTCAGCGTCAGGAAATGCCCAGAGACCCGCCTTCGCCACCGGTGTTCCTCCCGATCTCTACACATTTCACCGCTACACCGGGCATTCCAGTCTCCTCTGCATCCCTCAAGAACGGCAGTATCGGCCGACGTCCCTCGGTTGCGCCGGGGGATTTCACGACCGACTTGCCATCCCGCCTACGCGCCCTTTACGCCCCGGGCTTCCGAGCCACGCTTGCCCCCCCTGTCTTACCGCCGCTGCCGGCACCTGGTTGGC
+
CCCCCGGGGGGGGGGGGGGGFGGGGGGGGGGGGGGGGGGGGGGGGGGGGGGGGGGGGGGCGGGGFGFFGGGGGGGGGGGGGGGGGGGG:FGGFFDAFGGGFCFGGACFGFDFGGGGGGGGEGGGGGGG+:8FGGGGGGDFGFGF8EFGGCFGGGGGFCCCEGGC@ECFC>*>CGCGEE5?,4?E8CE*?ECCGGGDCCCCC*<8?E*2:DD3+:A9?<>*/9C/97))/)7:<)7*555C=*))/*2<*<A8)))*0()2))7CDFG)*)//)*3+23)*((-,49(.-3((0((*/*,(,
@M03506:14:000000000-AKVR1:1:1101:20911:10934 2:N:0:38
GGACTACAGGGGTTTCTAATCCTGTTTGCTCCCCACGCTTTCGTGCCTCAGCGTCAGTATCGGGCCAGTGAGCCGCCTTCGCCACTGGTGTTCTTGCGAATATCTACGAATTTCACCTCTACACTCGCAGTTCCACTCACCTCTCCCGAACTCAAGATCCTCAGTATCAAAGGCAGTTCTGGAGTTTAGCTCCAGGATTTCACCCCTGACTTAAAGACCCGCCTACGCACCCTTTACGCCCAGTGATTCCGCGCACCGCTCGCCCCATTCGTCTTCCCGCGGCCCCTGCCCCGCAGTTGGC
+
CCCCCGGGGGGGGGGGGGGGGGGGGGGGGGGGGGGGGGGGGGGGGGFCFGGGGGGGGGGFFGGGGGGGG9EFGGGGGDCGGGGGGGGGGGGDGGGGGGGDFGGGGGGGGGGGGGGGGGGGGGGGGGGGDC6EFFFGFGFFGGGGGF8+CCEFGAF,,67ECFGDDDFFCEGD@F8E7EGF,3@:DF,;AFEFFF6DF?F@7+5>FG5C,;+=7:;,2*2,)):A5<):=<)7*.;+>>5:C55*8++1=20)0)/1)()1)..9DG*)+1*/)1*++,.:0(((((,.,0(-)(,7.7)(,
@M03506:14:000000000-AKVR1:1:1101:15244:10964 2:N:0:38
GGACTACCAGGGTTTCTAATCCTGTTTGCTCCCCACGCTTTCGTGCATGAGCGTCAATCTTGACCCAGGGGGCTGCCTTCGCCATCGGTGTTCCTCCACATCTCTACGCATTTCACTGCTACACGTGGAATTCTACCCCCCTCTGCCAGGTTCTAGCCTTGCAGTCTCCATCGCAATTCCCAGGTTGAGCCCGGGGATTTCACGACAGACTTACAAAACCGCCTGCGCACGCTCTACGCCCAGTACTTCCGCTTAACGCTCTCACCCTACGCATTACCCCGGCTGCTCGAACGACGTTACC
+
CCCCCGGGGGGGGGGGGGGGGGGGGGGGGGGGGGGGGGGGGGGFGGGFFGFGGGGGGGGGGGGGFGGGFGGGGGGGGGGGGFGGCG@FGGGGGGCGGFGFEFGGGGGGG@FGGGGGGGGGGGFGGFFGGCGFCFGGGGGGGGGGGFGG?DBDGGC=AFGGFFFEGFFGF8@F6CGEGGGGGGG5DCE7@FGGGD8C5:DFGDFEC=5?6?DD?877*2AE3D<E3CD)*:>ED)77:CDEC*9CF+3/?C53..**2,>E:)6:F5=5*77))/*+296:2(1(1()/,).4)(()0),(.
@M03506:14:000000000-AKVR1:1:1101:18933:10989 2:N:0:38
GGACTACCGGGGTATCTAATCCTGTTCGCTCCCCACGCTTTCGCTCCTCAGCGTCAGTTACTGCCCAGAGACCCGCCTTCGCCACCGGTGTTCCTCCTGATATCTGCGCATTCCACCGCTACACCAGGAATTCCAGTCTCCCCTGCCGTACTCCAGTCTGCCCGTATCGCCCGCACGCCCACAGTTAAGCTGTGAGCTTTCACGAACCACGCGACACACCACCTCCCACCTCTTTCCTCCCAGTACTTCCGGACCACCCTCGCCCCCCCCTCATTTCGCATGCTGCCGGCACGCTCTCCGC
+
CCCCCFGGGGGGGGCCF9FGGGGGGGGGGGGGGGGGDEGFFGDGEGGFGFFGGGFECFFGFFGG?EFGGCEGDF:CF??FCEC:FEEGF@CEFFGFFFF9BBFGGFFFEGGGE?<FGDG>FEGFE<,=EFADFDFGDGGGFGGBFD8=3CCFFGFD,@F7CG?63:64*@:C>C5CED5CEG*:,6,4BF??2<,1,=<C7@7@*/:*=<3)*/=C)00:57DF*5)0**0:C/8*-*1*1**02++1+0/5)7)>C(**7)5)*2*)*01)0*++3()*(())-)()->((0,(*)*,-,
@M03506:14:000000000-AKVR1:1:1101:18849:11013 2:N:0:38
GGACTACAGGGTATCTAATCCCGTTTGCTCCCCTAGCCTTCGCGTCTCAGCGTCAGTAGACGTCCAGGACCTCGCTTTCGCCACGGGCGTTCCTTCCGATCTCAACGCATTTCACCGCCCCCCCGGAAGTTCCAGGTCCCCCTACGTCCCTCCAGACGGGTCGTCTCGGCACCACTTCCCCGGTTGACCCGGGGGCTTTCCACTCCCGACGTTCCCATCCGCCTACCCCCGCTTCAACCCCACCGCTTCCCCTTCACGTTCGCTCCGTTCGCCTTCCCGCGCCTCCCGCCCCGACGCCCGC
+
9CCCCGGGGGGFFGGGFEFAEGGGGGGGGGFGGGGFGFGGGFGGGGGGGCFDFGGDGFCFFFGGGGGCGGGGGEGGFGGEGG7F=:FEGGGGGGFGGC:=FFGAFGDG@FGCFFGGEG++@+@F@F=F7@@CF<=7FFGGGGGDGDFGDEDFEGG9DE>C>7EG*=<8:EEGFGC+39CGGE*1=10+5=*CC=*8*/3?+2<9*0:**19//96+0:FE3*7**0.)*1057))*.*)2*2)*)2*02+*..)*276F*<37*9*2)35*555:2*()12(---,(8(0(()(())),,,
@M03506:14:000000000-AKVR1:1:1101:28189:11052 2:N:0:38
GGACTACCAGGGTATCTAATCCCGTTCGCTCCCCATGCTGTCGCGTTTTAGCGTCAGGTATGACCCAGCGTGCCGCCTTCGCCACTGGTGTTCCTCCGGATCTCTACGCATTTCACCACTACACCCGGAACTCCACACGCCTCTAGCACCCTCTAGCCCGACAGCCTCCGACGACATCCCCCGGTTAACCCGGGAAATTTCTCGCCGAACTTCTCAATCCTCCTGCACGCCCCTCACGTCCAGTACCTCCGGATAACGTGCGCGCCCTCCTTTTTCTCCCGGCTTCTGGCACTTCGTTATC
+
C@CCCFEFDFGGEFFGGGGGGEF,CFGGEEGGGCGFFGGGGGGGGGGGGGGGEFGGGFEEGFGGF@,CEFGG,C:CF,8EFEEGGGFGGFFEFG??4B:=B4?FFFGFGGE7,AEBFFAFFFFGECGD+++A;<,DAF7FEFE=F,>B9DG+6,=,,,686@C+,4,4@**@*:C5*,,::=78*:?,+5*:88*/3<>+++5=C5*:*59>+*30**8**29*0*007C.5).)/.C)*2:*2*+2*+2/.75D>7(9*.).))/*0*7***20+3:*7-0(((449)0,)),)*).(4-
@M03506:14:000000000-AKVR1:1:1101:3948:11058 2:N:0:38
GGACTACCCGGGTTTCTAATCCTGTTTGATCCCCACGCTTTCGCGCCTCAGCGTCAGTCTCTACCCAGGTCGACGCCTTCGCCACCGGTGTTCCTCCCGATATCTACGAATTTCACCGCTACCCCAGGCATTCCACTCTCCTCTCCGCGACTCGAGTCCGTCAGCTGCCAATGCCCTTCCGGGGCTAAGCCCAGGCCCTTCACATCAAACTTAGCGGACCGCCTACACTCCCTTCACGCCCCGTGCTTCCGCACAACGATCCACCCCCCCGTCTCACTGCCGCCCTCTGCAGCTACCTCGC
+
-ACCCFG<FCGG@F@@F<@,,,6CFD<C,;E@,<,7@+869;FBC:B,B,66@::@,CF966,<C<FGGC96@@@+=F@F@,,8=EF7CFE@EF,CE:>+@:F<,5,<:8E7<?,,CF7@C>,,8>C++8,7,C,,5A,,6>D@88=+++@+35@*74,*6@B5,9,4,,?FC,?CG8,,:5*B*1:EEE7C*****/**086++=+++**+3++*)1)2//>55C6?+25:*8)*)1)2**11***1+3*).7)*5(*25)/7*8*.:8)0)1*+0-9+40((-(.).*.()(-*0*)(-
@M03506:14:000000000-AKVR1:1:1101:11080:11064 2:N:0:38
GGACTACTAGGGTTTCTAATCCGGTTCGCTCCCCACGCTCTCGCACTTCAGCGTCAGCACATCCCCAGTCGGCTGGTTTCCCCCTGGGTGTTCCTGCCGATCTCTACGCATTTCACCACTACACCGGCAATTCCGCCGACCTCTGGATGGCTCCAGGCGCGCCGTATGGGATGGCGGCGGGCGGTTAAGCCGCCCGGTTTCACACCCCCCGCGCGCACCCGCCTGCGTGCGCTTTACGCCCAGTCAATCCGGACAACGCTTGGCCCCCCTGTATTACCGCGGCTCCTGGCCCAGGGCTAGC
+
CCCCCGGG-EFGGGGGGGGGGGGGGGGGGGGGGGGGGGGGGGGGGGGGGGGGGGGGGGFGGGGGGGGEGFCGGFEGGGFGGGGGEGGGGGGGGGGFGGGDGGGGGGGGGCGGGGGGGGGGFFFGGF+FFGFEGGCFGFGGGGGGFGGGFGGGGGG:BCCG5CGGEC>GGFGGCGGDGGGG85:5:>E+02CEGGEEG5**:*@?CE=7*9<D*//:)9577<>C*785*7<E<3>*653C=7*CF+29:F5)8<)9F(1*0.7C7@C38)*)*2++06)*(-33(-().8(3),(5).((,
@M03506:14:000000000-AKVR1:1:1101:8797:11072 2:N:0:38
GGACTACTCGGGTATCTAATCCTGTTTGCTCCCCACGCTTTCGTGCATGAGCGTCAGTGTTGGCCCAGAAGGCTGCCTTCGCCATTGGTGTTCCTCCACATCTCTACGCATTTCACCGCTACACGTGGAATTCCACCTTCCTCTGCCACACTCCAGCCAAGTAGTTTCGAGCGCAATTCCCAAGTTAAGCCCGGGGCTTTCACACTCGACTTGCTCGGCCGCCTGCGCACACTTTACGCCCAGTCATTCCGATTAACGCTCGCACCCTACGTATTACCGCGGCTGCTGGCACGTAGTTAGC
+
CCCCCGGFGGGGGGGGGGGGGGGGGGGGGGGGGGGGGGGGGGGGGGGGGGGGGGGGGGGGGGGGGGGGGGGGGFGGGGGGGGGGGGGGGGGGGGGGGGGGGGFGGGGGGGGGGGGGGGGGGGGGGGGGGGFGGGGGFCGGGGGGGGGGGGGGGGGGGGGGFGGGFGGGGCCGCEEGCDFGFFFGFEFAAGGGCE>EGD>FGFGEGCGC5CGGGG?EDD?78DDC3D3B5D5CFAFGEDFGGE<<*C+6CEE)<B3*0->7>;EDGG55*0*0*>3@FFEG90;90()6(<(.)(495*)))
@M03506:14:000000000-AKVR1:1:1101:20519:11122 2:N:0:38
GGACTACCAGGGTTTCTAATCCCGTTTGCTCCCCACGCTTTCGTGCCTGAGCGTCAGTAATGAGCCAGTAGACTGCCTACGCCATCGGTGTTCCTCCCCATATCTACGGATTTCACCCCTACACAGGGAATTCCATCTACCTCTCTCATACTCTAGCTTAGCAGTTCGGGCAATGTGTGTATGGTTGAGCCACACGCTTTCCCTTTCCGCTTACTTTGCCACCTACGCAACTCTTTACGCCCAGCAATTCCGGATAACGCTTGGATCCTCCTCATGACCCCGGCGGTCGGCCCGGCGTCAG
+
CCCCCGGG9FGGGGGGGGGGGGGGGGGGGGGGGGGGGGGGGGGGGGGFGGGGGDGGGGGGFFGGGGGGGGGGGGGGGGGGGGGGGGGDGGGGGGGGGGGGGG9EFFGF>FCGGGGF,AFGGGGGFGGGGGG,=F9FGFGGGGF,@>>BECECFFFDFGGGGGF8DFGGGGGGGGGFCF883,:FF=6DCDFFGFE66+:@C+,,,45@C>DG7;>,=C@,=D7E*;?:572,4+=84C?GGGGF*;96:97;))*127*/85)*9+<FC4*))203:)/*,(-(,,(),)3:)993@:((-
@M03506:14:000000000-AKVR1:1:1101:24776:11129 2:N:0:38
GGACTACCAGGGTATCTAATCCTGTTTGCTACCCACGCTTTCGTGTCTCAGCGTCAGAAATGGTCCAGAAAGCTGTCTACACCACGGGTGTTCCTCCTGATATCTACGCATTTCACCGCTACACCAGGAATTCCGCTTTCCTCTCCCATCCTCAAGCATTCCAGTTTCCGCCGCACCCTCCCAGTTAAGCCGGGAGATTTCACAACAGACTTGGAGCACCGCCTACACCCTCTTTACGCCCAGTCATTCCGAACAACGCTTGCTGCCTACCGATTCCCGCTGCCGCTGGCACGTGCTTATC
+
CCCCCGGGGGGGGGGGGGGGGGGGGGGGGGGGGGGGGGGGGGGGGGGDGEFGGGGGGGGGFGGGGGGGGGGGGGGGGGGGGGGGGGGGGGGGGGFGGFGFGGGGGGGGGGGDGGFGGGGGGGGGFFGGGGGFGGDGGGGGGGGGGGGGGGGFGGG9EGGGGGGGGDECFEGECGGEEEFGGGG6EFAFC9@C8@B*A6E?ECFGGEC,7*A+=*2485?EDDDE*CF;*))**0+3>DF5*1*;*+53=CA;37)074DE<))**3**3)*)0//++4<C(,1(--4>,7(,..(*0*:)6
@M03506:14:000000000-AKVR1:1:1101:12320:11151 2:N:0:38
GGACTACCAGGGTATCTAATCCCGTTTGCTCCCCTGGCCTTCGTGTCTCAGTGTCAGGAACTGTCCAGAGACCCGCCTTCGCCACTGGTCTTCCTTACGATATCTACGCATTTCACTGCTACACCGCAAATTCCAGTCTCCTCTCCAGTCCTCAAGCACCGCAGTATCGAATGCAGTTTCGGAGTTAAGCCCCGAAATTTCGCACCTCACTTACGGCGCCACCTACCCCCCCTTTACGCCCACTGATTCCGACGAACGCTCGAGACCTCTGTCTTACCCCGGCTGCTGGCACAGAGCTACC
+
CCCCCGGG9CFGFGGGGGGGGCEFFFFCFGGFGGGGGFGGFEFGGGG,FFGAEGFGGDGGGGGGCFGFGCFFFFFFCGGFFGGGGCGGGGGGGGAFFG7=D?=EFGGFGGFBFECEF9E<FEAFGG+@E@B@E?FE5C,FFGF,@D,DFG8DFGGFGFD=+==+6,@@EFGFFD;>=,@E+=8+AD:,@,3@E>ECE5;7A78ECE,,=@>F7CDED5?E48;,?4;:*:8E7));)*)***12*A77?@8.))))/(95))8<5CF6C448**0++,)*((-(,4:F(;(8040*7=))(
@M03506:14:000000000-AKVR1:1:1101:4123:11180 2:N:0:38
GGACTACTAGGGTTTCTAATCCCGTTTGCTCCCCACGCTTTCGCGCCTCAGCGTCAGGAATTGCCCAGAGACCCGCCTTCGCCACCGGTGTTCCTCCCGATCTCTACACATTTCACCGCTACACCGGGAATTCCAGTCTCCTCTCCAACCCTCAAGAACAGCACTATCGATCGACGTTCTTCGGTTGAGCCGAAGGATTTCACGACCGACTTGCCATTCCTCCTCCGCGCCCTTTCCGCCCATTCATTCCGAAACCCGCCGTCCCCCTCTCGTCTCCCGCGGCCGTTGCCTCCCGGTTGTG
+
AC@BB@FF-CFFC@FEC-EFAFGGGGGGGGFEFC@F@F@@FGEED:CCFGGDEGC:CEF@F@9C@FEF8<8FFFGF@CFGGCE7FF@FCCFGGGCCEFC@EC,?C,?EC99,EEDD<CGGE=AE<=@C7=FDDFF?DAFECC@=,@@,>CE8@88E9=F,,,3,5,,@+3@FG*:@E>>DBFG84>8C,,,4=88*C?FD,+>8*25:59DDGF@F@+7+++27**)02>5C9?6*6*7;:****2+/+0+))))*73)*)0)1/;:)15*))1**2,)*(((,4-(.(*),)(()0)(-(
@M03506:14:000000000-AKVR1:1:1101:9810:11182 2:N:0:38
GGACTACTCGGGTTTCTAATCCCGTTTGCTCCCCACACTTTCGCAACTCAGCGTCAGTCGCAACCCAGCATGCCGCCTTCGCCCCGGGTGTTCTTCCCGATCCCTACGCATTCCAACGCTACACCGGGAGTTCCACATGCCTCTGCTGCCCTCAAGTCGAACAGTCTCACCTGACCTCCCCCAGCTCAGCCACGGGCTTTAAAACATGACTTGTGCCACCGCATACTTGCGCCTACCGCCCAGTGAAGCCCGAGAACGCCAGACACCTACCTCTTACCGCGTCTGCTGCACCGTGACACCC
+
-,AC8CF@<FFG,-BEFG9E@EFGFEG@FGGFGBAFC@EF9F@FGEC<EF@FGEFECGF:CC@CFGGF?FFCC<@F78CF@BF,@4+@@:>BF5BE9==BFG+BD<F7@?FE9E,,B@F7+@FGD+36@>3,,:,C,<>,@;D:D9;@EFGGGC63,<B**4*5@E;E,@,:,,D:9D5:BC51,2,4ACF7,:**::*+3+++>*+278+;++5++2*=19//CD*/3:5=*8)*())1:C**2++*0**75))10(9:)))1*2:0+)****3+3()1(-((,-)))).(0((1)*,(-
@M03506:14:000000000-AKVR1:1:1101:19693:11220 2:N:0:38
GGACTACTGGGGTATCTAATCCTGTTTGCTCCCCACGCTTTCGCGCCTCAGCGTCAGTATCGGTCCAGAGAGCCGCCTTCGCCACCGGTGTTCTTCCCAATATCTACGAATTTCACCTCTACACTGGGAATTCCACTCTCCTCTCCCGATCTCTAGTCATCCCGTTTCGAGCGCAGTTCCCAGGTTAAGCCCGGGGCTTTCACACTCGACAAAAATGACCGCCCGCGCGCACTTTACGCCCAGAAAATCCGAACAACCCTCGCCCCCTTCGTATTACCCGGGTTGCTGGCACCAAGCTAGC
+
CCCCCGGFGGGGFGGGGGGFGGGGGGGGGGGGGGGGGGGGGGGGGGGGGGGGGGGGGGGAEGGGGGGGGCGGGGGGGGGGGGEGFGGG7BFDGGGGGGGGGGGGGGGGGGGGGGGGGGGGGGGDGFGGGFGGGDFGGGFEDGFGFFGGDEEFCDFD9EGGGFFEGCFGGFGGGGE69DFCEGGGGGFFGGGGGCG8=C5<C7F7@CGG=CC<GG59>DFGGDD*9C:@E<.7))1*6<@8CC4*2<8=6CC:>BGF4-**85B9CG*)*)*07*+3:))*(,((-(-*()(.),4*)0)..
@M03506:14:000000000-AKVR1:1:1101:2282:11231 2:N:0:38
GGACTACAAGGGTTTCTAATCCCGTTTGCTCCCCTGGCCTTCGTGCCTCAGCGTCAGTTACTGCCCAGAGACCCGCCTTCGCCACCGGTGTTCCTCCTGATATCTGCGCATTCCACCGCTACACCAGGAATTCCAGTCTCCCCTGCAGTACTCCAGTCTGCCCGTACCGCCCGCACGCCCACAGTTAAGCTGTGGGTTTTCACGAACAACGCGACAAACCACCTACGAGCTCTTTACGCCCAGTAATTCCGGACCACCCTCGCACCCTACGTATTACCGCGGCTGGTGGCCCGTAGTTGGC
+
CCCCCGGG9FGGEFEGGGGGGEFGGFDFGFFGFGGGGGGGGGGGGGFFGGGGG@FCEFGGGGGGGGGGDGGGGGGGGGGGGGGGGFEEFE:FCEFGGGGGCFFFAEGGGG7:EGDFGGGGGGGGGFGEGGFDFEF,5F,AFEGG?FGFFFFFGDF?CEFFGFD8=CEEEEE<86CCGDFECGGGEF?FCFGC?D8:*;C*,1B:CCEEECDGG)*=DFF5C3D*>G::EC53*9@D:*7=E5**::C*+3<:)))1*(**0.)7DED56;*)9*+<<25E0(40((.040(-.-4C574:(
@M03506:14:000000000-AKVR1:1:1101:12046:11235 2:N:0:38
GGACTACCCGGGTTCCTAAACACGTTGGCTCACCTGGCATTCGTGCCTCGTCGTTAGGCACTGTCCAGAGACCCGACTTCGCCATCGCTCTTCCTTACGCTACCTACGCATATCACAGCCACACCGTGAATTCCCCTCCCCCCCCCAGTCCTCAAGCACGCGATTCTCGACCGCCGTTTCGGATCTAAGCCCCGAGCTTCCGCACCCGACTTCCCGCGCCGCCTACGACCACTTTACCCTCCATCAATAAGAAAAACGCTTGAAAACTCTGTATAATCGCTCCCTCTGCTATCCTACCTAA
+
-,8,6;,;;@7B@F@6CC,6,,,8,,,,,66,,;6E@,,,,,C6,B66C,,67+,,,,,6,,,9:,,C,6CE<,++@7,,B,,,,,8,6,,,<E,,5E,,?B4B,?,+84B+,A,5,C?<,A,?C7E,+6,59<,,648+++++++5+63@=,,@,,,@8*1**1,6,=,***=**4*,,1:***5++5BC*;C**5*5++*8E8:/**1)*+*2*)/)2/)):57))*7)***12)*0+***0292*++3*9.*176)*0).**+0)+/***2+<+.)::((,4(())*).0()**))))
@M03506:14:000000000-AKVR1:1:1101:2349:11241 2:N:0:38
GGACTACAGGGGTTTCTAATCCCGTTCGCTCCCCACGCTTTCGCATCTCAGCGTCAGTAATGGCCCAGGGCGCCGTCTTCACCACTGGTATTCCTCCGGATCTCTACACATTTCACCGCTACACCCGGAATTCTGCGCCCCTCTACCATCCTCTAGCCGGGCAGTCTGACGTGTCCTCTCCCAGTTTAGCCGGGAGCTTTCACTCGCCACTTGCCCAACCGCCTACATGCGCTTTACGCCCAGTAACTCCCGAAAACGCGTGCCTCCTACGTTTTCTCGCCGCTGCTGGCACCGCGTTAGC
+
CCCCCGGGGGGGC@7FGGGGGGGGGGGGGEGGGGGGGDBFFGGGGGG,CFGGGGGEGGGGGGGCFGGF?7FEDFGFGGGGGGGFFGDFGGGGFGGFGGGGFDEGGGGAED<:CFCA<FECGGGGGGD@>FF<FACCFD>FGCCFGGGGGGFGC,@FCFG6>7>8DFD9,@E>*@6;CG,<F:FCFCGF,>8@EEGECEFFC>?;;CE:EDGGG>+<69>G3DG5DGFFCG):175F<9)//****<C*::*..)1<F93200)C*3;;+9C7)2/++.)2(42-44))()(.),(1.)((.
@M03506:14:000000000-AKVR1:1:1101:24672:11261 2:N:0:38
GGACTACCCGGGTTTCTAATCCTGTTTGCTCCCCACGCCTTCGCGCCTCAGCGTCAGTCTCGGTCCAGAGCGCCGCCTTCGCCACCGTTGTTCTTCCCAATATCTACGACTTTCACCTCTACACTGGGAATTCCACGCTCCTCTCCCGAACTCCAGCACCACAGTCTCGAGCGCCCCCCCCAGGTTGAGCCCCTGGTCTTCCCATCCGACTCGCTCGGCCGCCTCTGCGCCCTTTACGCCCAATCCACCCGGCTCACGCCCTCCCCCTACCTCTCACCCCGCCTTCTGGCACCTCGTTTGC
+
CCCCCGGGF7FGC7FGGFFAFGGGGGGGAFCFEEFF:@FGGGFDGDC7@<6FGBFEFEFF@,,BFFGGC,@FEFGGG,=F7FBGGGG<CFB,?AFGGG9BE8?F,,CD++B+CFFFGCGC9B?EE,,A,,4?FG95C:C@F@FFFGG+33B8>D,,6,@6,@DFA63E,,+65>*57*1:B*A*>5*+02?CC5C5A=;C+:@@+;=**))*21*1)1)*)/9><*)**/)2))00-*0/:*/*0*37*;155)*9C0C*)).195*)*)**1C*3+()2((,4,)-*.)(.0((*))(,)
@M03506:14:000000000-AKVR1:1:1101:20009:11283 2:N:0:38
GGACTACCGGGGTTTCTAATCCTGTTTGCTCCCCACGCTTTCGTGCATGAGCGTCAGTATTGGCCCAGGAGGCTGCCTTCGCCATCGGTGTTCCTCCACATCTCTACGCATTTCACCGCTACACGTGGAATTCCACCTCCCTCTGCCATACCCCAGCACCGTAGTTTCAAGCGCAATTCCCAAGTTGAGCTCGGGGATTTCACGCCTGACTTGCCACGCCGCCTGCGCCCGCTTTCCGCCCAGTAATTCCGTTTAACCGTTGCCCCCTACGGATTACCCCCGCTGGCTGCCCGGTGTTACC
+
CCCCCGGGGGGG@CFGGGGGGFGGGGGGGGGFGGGGDGGGGGGGGGGFEGGGGGGGGGGCGCFFDGGGGGCEGGCGGGGGGGGGGGGGECGDGG9EGFFGGF<EFGGGGGGGGGGGGGDFGGGFEFGGDGFGGG9EE<EGGGGD8?EDFFF,,=6BE8EGEGCE8AFGFGFGCCE+@EGFFFG8DFDGEGGGGGGG5*:AC@78CG,=48+=?B,5?DA=)8:5*2)0*:=:))0*4*0CE5*2*<+@C@F//957*)1*)75**2?>*0*))1*+04)*(,(((,()403(.(()0.4))
@M03506:14:000000000-AKVR1:1:1101:27294:11291 2:N:0:38
GGACTACCGGGGTATATAATCCTGTTTGCTCCCCACGCTTTCGTGCATGAGCGTCAGTACAGGTCCAGGGGATTGCCTTCGCCATCGGTGTTCCTCCGCATATCTACGCATTTCACTGCTACACGCGGAATTCCATCCCACTCTACCTTACTCTAGCCATGCAGTCTCAAACGCAGTTCCCAGGCTGAGCCCGGGGACTTCACATCTGTCTACCACAGCCGCCAGCTCCCTCTTTCCGCCGAGTAATTCCCAATAATTCCAGCCCCCCCTGTTCTACCTCGTCGGCTGCCACCAATTTCGC
+
CC9@C<FC:FGG+F@-CFG9E@FFFGGDFGG8@@<@F+BFFG@E8@EF9FEGGGECC,CFG9,CFG<FE77FEF@F,<,9C:BCFG,,68?FFA,,:7,+8BAEF?F7@4++,A<EFGGG??AFC=++++A=;C=C,AD,3=867@E99,,EDFG6EE9EBD,66@,3,@,,3+5:@,::,5@**6,,,,6@1***4*44>:6,1=9,=++=,40+1/):>712)9))+*)**031)*0***)1*+0*2<30)0***.2+/9)**;*)*)*/**+3<)*+(,((((,<(<))).(**14(4
@M03506:14:000000000-AKVR1:1:1101:6639:11314 2:N:0:38
GGACTACCGGGGTTTCTAATCCTGTTTGCTCCCCACGCTTTCGCACCTCAGCGTCAGTACCGGGCCAGTGAGCCGCCTTCGCCACTGGTGTTCTTGCGAATATCTACGAATTTCACCTCTACACTCGCAATTCCACTCACCTCTCCCGGACTCAAGATCCCCAGTATCAAAGGCAGTTCCGAGGTTGAGCCTCGGGATTTCACCCCTGACTTCAGGATCCGCCTACGTGCGCTTTACGCCCAGTGCTGCCGAACAACGCTAGCCCCCTTCGTATTATCGCGGCCTCTGGCACGCTGTTCGC
+
CCCCCGGCFDGG@FGFFGFGCFFFGGGFGGGGFGGG:FFFGGGGGGGAFGGGGGFEEGGGFFDDGGGGGGGGGGGGGGGGGCF7FEDGGFF@FEGC?F=FFGFFGGFGFGGGGGGGGFGGFGGG<FGE:F+DFF9A,AFGEDG9DE>E=+@CCCD>E6CGGG,5<,@F7EFFFFC*,,2=**=CE889<BFFGE*4*4:,=+>1,*A=?4>7+++>6<ACFFDC3D>.0>3*/))2-9):8*1**+3*22:)8<3*92CC))/77=5)*)*.)2+++.)*4(,(-48F0?7))(-10?)44
@M03506:14:000000000-AKVR1:1:1101:19103:11334 2:N:0:38
GGACTACTCGGGTTTCTAATCCTGTTTGCTCCCCTAGCTTTCGTTCCTCAGCGTCAGTTGTGGTCCAGCGCGCCGCTTTCGCCACGGGTGTTCCTGCAGATATCTACGCATTTCACCGCTACACCTGCAATTCCACGCGCCCCTCCCACACTCAAGCACAGCAGTTTCGGAAGCAGCCTCTGGGTTGAGCCCAGAGATTTCACTCCCGACTTGCCGCGCCGCCTCCGAACCCTTTACACCCCGCAATTCCGCCCCACGCTGCCCCCCCACCGCGTACCCCCGCTCCTGGCCCTCTGGTTCC
+
CCCCCGGGFGGGFGGGGGGGGGGFEFFEGCFGGGFFDGGGGEGCFEGGGAEEGGGGGGGGGCEDFGGGFGGGGGGGECCFEGEEGEDGEGEEEFDFFGGFGGGFDEFGGGGGGGAFGEGDCCGGGGGGG9FF;F,?FFFGG7C=CCGGGGD,D6C?FFF:8A>D5=>E*:>C>F?@7D>FF66:DCC,8DCG,::88,=4B:F9A0AE=<C*++AED3)>C5/***)):/7C*)/*6**2C*))):8/03+))8)1)()*)00>FGE)15>))112/8*:,46(((()(0100,.*/9)6(
@M03506:14:000000000-AKVR1:1:1101:7532:11352 2:N:0:38
GGACTACTGGGGTTTCTAATCCCGTTTGCTCCCCTGGCTTTCGCTCATCAGTGTCAGTGTTGGTCCAGGACGCCGCCTTCGCCACCGGTGTTCCTCCAGATATCTACGCATTTCACCGCTACACCTGGAATTCCGCGTCCCTCTCCCAAACTCAAGCCATCCGGTATCAGACGCAGTTCCCCGGTTAAGCCGAGGGATTTCACGTCTGACTTAGTTGGCCACCTACGAGCCCTTTACGCCCAGTACTTCCGACCCACGCTATCCCCCCCCCGTATTCCCCCCGCCCCTTCCACCACCTTCG
+
CCCCCGGGGGGGEEGDFGFGDFEGGGGGGGGFFGGFGGFEGGGG@FFGGGGGGGFGGGFFGGGGGFGFGGGGDCCGGGGGGGGGGGDCFGG:A<@FFGGGGGFGGFAECFGCEGGGGGEGGGGGDFCEF:E8ED@FBFFFCFEDED@F83D,@F,EFECFFFECE8D,,DEGGCCGEG7EEFC8CG5=FGFGGG*:*:=C9+<CF5CCGCC:+;C@+6;67*;:**))2775*)00)7)2CE*2*3C*0A*7).)*1(9:))9*9@5>E)/)0)*00)9*,,3((((.(..)1((/)0)5(
@M03506:14:000000000-AKVR1:1:1101:29483:11359 2:N:0:38
GGACTACCCGGGTATCTAATCCTGTTTGCTCTCCTAGCTTTCGCGAAGGAGCGTCAGTTATGGTCCAGTGAGCCGAGTGCGCCACAGGGGAGACTTCCGATAAAGACGCATTCTACGGCTACACCGGAAACTCCACTCACCTATGCGATACTCAAGCCCGACAGTTTCTAATGCAGATTCTGGTGTGAGACCAGAGATTTCCCAGCAGACTTGTCAAATCGCAGACGCTCCTCTTACGCCCAACTATTCTGAATAATGCTTGCCCCCCCTCTATTACCGCTGCGTGTGTCACGAAGTTAGC
+
68-ABFFFGEE:FF<6<CEFGGCGE9FFF<,,CEFGGGGGGGCFC6+7+,;CFF,@CEFGGGFECFFF<,,CEFE6@C6,@+BFFD=@,4+7,:CC<<+8?F+,9,:B>::C,,A,4+@FGEE<,6=:FC,C7DDCG@,@=9,,,7+++++76=,,6+@++455@,,E;,@9,@E9C2=,;:<,,64:;,61,/5C0,,=>+5,,48,0;*@E+3>D++=*2**)2)2**:+*++29C):*2/**++/A0+***:0*.;+*1)9D5*7*)*.*23++).*(4(92((04*.6)-(*)*)4)
@M03506:14:000000000-AKVR1:1:1101:13042:11370 2:N:0:38
GGACTACCGGGGTTTCTAATCCCGTTTGCTCCCCTGGCTTTCGCTCCTCAGCGTCAGTGTCGGTCCAGGATGCCGCCTTCGCCACCGGTGTTCCTCCAGATATCTACGCATTTCACCGCTACACCTGGAATTCCGCATCCCTCTCCCGAACTCAAGCCATCCAGTATCAGATGCAGTTCCCCGGTTAAGCCGAGGGATTTCACGTCTGACTTATTTGGCCGCCTACGCGCCCTTTACGCCCTGTACTTCCGAACAACGCCTGCCCCCCCCGCACTCCCGCGGCCTCTGGCCCGGAGTTAGC
+
CCCCCGGGEGGGEGEGGGFGGGGGGGFGGGGGGGGGGGGGGGGGGGB@FEGGGGEGGGFECGGFGGCFGGGAFFEGGGGGGGGGGGGGGEGGGGGFGGGGGGEDGGGFGGG7FEFGGGGE7CFEGGGG8FCGGA,>FGGFDDDFFGGGGGEGFFGGGGEGGCFGFCCCFF?BF7,7:EFFGGG>?C:926>C8EGGCED?FC?53=**1:C79+>+1+)<<DD=*25)1))195?*<5)::*1*0+3*+2*))))299)*08)9FG:>G:7)))*+*.5*((-(((.9))(-0(,1.)-.)
@M03506:14:000000000-AKVR1:1:1101:4574:11384 2:N:0:38
GGACTACCGGGGTATCTAATCCCGTTTGCTCCCCTGGCTTTCGCGCCTCAGCGTCAGTATCGGCCCAGTAGCCCGCCTTCGCCTCAGGTGTTCCTCCCGATATCTACGCATTTCACCGCTACACCGGGAATTCCAGCCACCTCTTCCGTACTCTAGCTCGCCAGTATCGGTCGACTCTCCGTGGTTGAGCCCCGGGGTTTCACAACCGCCTTAGCAAGCCGCCTCCTCGCCCTTTCCCGCCAATAATTCCGCACAACGCTTGCCACCTACCGATTACTGCGGCCGGTGGCCCGTTGTTATC
+
CCCCCGGFEGGGGGGGG9FFGEEGGGGDGGGGGG<FF<EFFGCE7CC:FGCGEGEEFGCFAFEEGDG,6CEEG8=BB:BFGCGGGFGGGGGEGFFGGE@@F7=E?FDGEEEG,9CEECGG++CFFEGGEDGGGEGGC+>DFGGGFGGG@D8:EFF9;:>EEGGCA7;,*:>:58C5CFGG>/=E/48CFGFGE=C**1/=?77+>:EG*)*9+*+2:<FF/)1*15))/9>GG)6*-*)/2*774<9*+00)739**,)285)0*22)+)*).);*<)1<((4(((()-7(,)4,57).).
@M03506:14:000000000-AKVR1:1:1101:20271:11390 2:N:0:38
GGACTACTGGGGTTTCTAATCCCGTTCGCTCCCCTGGCTTTCGCGCCCCAGCGTCAGAAGAGGTCCAGTCGATCGCTTTCGCCACCGGCGTTCCTAATGATATCTACGCATTTCACCGCTCCACCATTAGTTCCATCGACCCCTACCTCCCTCGAGGCATCCAGTATCAGGGGCCCTGGTCCGGTTGATCCGAACGATTTCACCCCTGACTTGCATGCCCGCCTACGCGCACTTTAAGCCCAGTCATTCCGACTAACGTTCGCACGGTTCGTCTTCCCCCTGCCTGTGGCCTGAACTTCGC
+
CCCCCGGGGGGGGGGGGGGGGGGGGGGGGGGGGGGDFFGGGGGGGGGGGDGGGGGGGG9FGFGGGGGGGGGGDFGGGGGGCGGGGGGGGGGGGGGFFFGGGGGGGGGGGGGGGGGGGGGDDC=FGCGFGGGGGGGAC+DCFGGG6DF?FGEGGG88+@E:6CFCEG;>7@6F>EGGGF7DFFEE85=<,<C78*==?5*7;@EFGGC=*;C:3++>769;*)95*287/9):9F=7)2*@;**0*2<*<F+)))1**-2085<*5**8*))03*;+3()/(-((.)./.<1).(.***),(
@M03506:14:000000000-AKVR1:1:1101:6035:11397 2:N:0:38
GGACTACCTGGGTTTCTAATCCCGTTTGCTCCCCTGGCTTTCGCTCATCAGTGTCAGTGTTGGTCCAGGACGCCGCCTTCGCCACCGGTGTTCCTCCAGATATCTACGCATTTCACCGCTACACCTGGAATTCCGCGTCCCTCTCCCAAACTCAAGCCATCCAGTATCAGACGCAGTTCCCCAGTTAAGCTGAGGGATTCCACGTCTGACTTAGTTGGCCACCTACGAGCCCTTTCCGCCCAGTACTTCCGAACAAACTCTGCCCCCCCCGTATTCCCGCGGCTGCTGTCACAGCGTTCGC
+
CCCCCGGGGGGGFFEFGGGGGGGGGGGGGGGGGGGCGFGGGGGGEGGGGGGGGGGGGGGCFGFGGFDGGFGGGGGGGGGGGGGGGGGCFGGGGGGGGGGGGGGGGGGGGGGGGGGGFGGGGGGGGGGGFGGGFGGGGEEEGGGFDGGGGGGCFGGDGGGCEGDGFCFGGGGFGGGECCFAEFGGGFCCD9>B:5>C*:DCGFGGFGC=?FG7,BCCCGFGFFGGCGBDEG>52A4+79B=EGC<:+18CE*7).9**(*+*/6*>EEBE398)2<+24)56(,((-./)1)-16690)(((
@M03506:14:000000000-AKVR1:1:1101:13327:11404 2:N:0:38
GGACTACCCGGGTATCTAATCCTGTTTGCTCCCCACGCTTTCGTGCCTCAGCGTCAGTACCGGGCCAGTGAGCCGCCTTCGCCACTGGTGTTCTTGCGAATACCTACGAATTTCACCTCTACACTCGCAGTTCCACTCACCTCTCCCGGACTCAAGATCCTCAGTATCAAAGGCAGTTCTGGAGTTGAGCTCCAGGATTTCACCCCTGACTTAAAGACCCGCCTACGCACCCTTTACGCCCAGTGATTCCGAGCACCGCTAGCCCCCTTCGTATTACCGCGGCGGCTGGCACGAAGTTAGC
+
CCCCCGGGGGGGGGGGGGGGGGGGGGGGGGGGGGGGGGGGGGGGGGGGGGGGGGGGGGGGGGGGGGGGGGGGGGGGGGGGGGGGGGGGGGGGGGGGGGFGGGGGGGGGGGGGGGGGGGGGGGGGGGGDGGGGGGGG<FFGGGGGGGGGGDGGGGGGCDFGGGGFGGDF,EAF@CFEGGGGGGGGGGGG6>ACGGGF5C9FGGGGFGGGCFGG?8,,8CA649DEGGF3*9>EGA)1;DD*8*87C707?C?D)7C*193*08:FGGG3C<70)28+0-8*(-((-,43(),5)((1)*)).
@M03506:14:000000000-AKVR1:1:1101:2324:11404 2:N:0:38
GGACTACTCGGGTTTCTAATCCCGTTTGCTCCCCTGGCTTTCGCGCACTCAGCGTCAGTGTCAGCCTAGCAACCCGCCTTCGCCTCAGGTGTTCCTCTTGATATCTACGCATTTCACCGCTACACCAAGAATTCCGATTGCCCTTTCTGCACTCTAGCGCGACAGTATCACTTGGCCGTTCCGAGTTAAGCCCGGAGATTTCACAAGTGACTTGTCATGCCGCCTACGCGCCCTTTACGCCCAGTAAATCCGAACAACGCTTGGTCCCTACGTATTACCTCGGCCTCTGGCACGGAGTTGG
+
CCCCCGGDGECGECEGGGGGGGFGGGGGGEFGFGGGGGG,FGGGEEEGGGGFFGG7FGFGGGFFGGGGGGGGGGGDEFECFFEGGGGGC6E<FFGGGGGEEFCF,,:<FCCEEFGGGFDDBFFFFFCFEGGGGGFFC@CEGC8EDC;FC;;DEDCFFDGDEEEE>FGF7:D;E7,>7EGE64?8EGCF,,,4>>E*=5FG7CGEG9CF,+414411;2+4*:3CDG4):95C))0><C>E=C>C*<+9<C8)83/<F:7::D377+<@E*1)000<+57+-(0((,.0)/5(11()))..(
@M03506:14:000000000-AKVR1:1:1101:19560:11414 2:N:0:38
TGACTACTCGGGTTTCTAATCCTGTTCGCTCCCCACGCTTTCGCGTCTCAGCGTCAGTACCGCCCCAGAGAGCCGCCTTCGCCACGCGTGTTCTTCCCGATATCTGCGCATTTCACCGCTACACCGGGAATTCCCCTCTCCTCTTCCGGACTCGAGCCCGATGGTTTCAACCGATGCCTCGAGGCTGAGCCTCGAGTTTTCACCGCTGCGCTACTCGGCCGCCTACTCGCGCTATATCCCCACTATATCCGCGCAACCGCTTCCCCCTACCGATTACCGCGGCTGCATCCCGGCAGTATCC
+
CA<C<FFGGC7F;F;FGFEC<CCF6C,B:;<@6,6+6@@C@AFFB68:FC,6FCCBBF<FCG+8+@@F<<9@6,7>F:8C,4,8C4+74@8495BFFD7?=++,5AEFGG:4EA9EEC@+@:,AD:>:@+6,3@,<<>@FCFG;7E9C**5*@*,*>******/,<:CC,BBC*1=*+48*/*8*3*/8:242*3CE*<EFG9+2::5*)/1*/++*95:)9)/*0*/*))*1.8>47/0/:9D*++*3C*8))17C11*.))22*2.*)*.))*2+.)53(((,,(*)).(),()0*--)
@M03506:14:000000000-AKVR1:1:1101:6830:11442 2:N:0:38
GGACTACAAGGGTATCTAATCCTGTTCGCTCCCCTAGCTTTCGCGCCTCAGCGTCAGGTAAGGCCCAGGGATCCGCCTTCGCCACCGGTGTTCCTCCTGATATCTGCGCATTTCACCGCTACACCAGGAATTCCAGTCTCCCCTGCCGAACTCCAGTGATGCCCGTATCGACCGCCCGCCCACAGTTAAGCTGTAGGTTTTCACGATCGACGTGACACACCGCCTACGAGCCCTTTACGCCCAATAATTCCGGCCCACTCTCGCACCCCACGATCTCACCCCGGCGCTTGCCTGTCGGCGG
+
CCCCCGGGGGGGGGGGGGGGGGGGGGGGGGGGGGGGGFGGGGGGGGGGGGGGGGGGGGGGGGGGGDGGGGGGGGGGGFGGGGEEGGGGFFGGGGGGGGGGGGGGGFGGGGCEGGGGFFGDGGFGGGGGG8FGGGGGFE;AFFGGGGGEEECFFGGFGGEFGE@CGG6?CC6@@>E*@CGEG55*=DDF,<CGGC?CGFFFFD7FFGFC75DDE388+;)CD8:=**75*77*/8@66F3C:C3*7+<89E+)0)1)94*:8))*1:C@=)/))*22+-9*,(-((-43(.((*).*))4((
@M03506:14:000000000-AKVR1:1:1101:22425:11444 2:N:0:38
GGACTACTGGGGTTTCTAATCCTGTTTGATCCCCACGCTGTCGCGCCTGAGCGTCAGTTACGAGCCAGTGAGCCGCCTTCGCCACCGGTGTTCTTCCCAATATCTACGAATTTCACCTCTACACTGGGAATTCCACTCACCTCTCTCGTACTCCAGTCTCACAGTTTCAATGGCAGTTCCGGAGTTGAGCTCCGGGCTTTCACCACTGACTTGGAATACCGCCTGCGCGCGCTTTACGCCCAGTAATTCCGAACAACGCTAGCCCCCTTCGTATCACCTCGGCTGCTGCCACGACGTCAGC
+
CCCCCGGGGGGGFFGGGGGGGGGGGGGGGGGGGGGGGGGGGGGGGGGGGGGGGGGGGGGGGGGGGGGGGGGGGGGGGGGGFGGGGGGGGGGGGGGGGGGGGGGGGGGFEGGGGGGGGCGGGGGGGGGGGGFGFG9FGGGGGFG9DFGGGGGF,,=8DADF;8BDGFDFAACGCG6ECCFGGE+>EGC,,6,8>C>EE>>6ECFGCGGDGGC7<FC?*;??CD4*/8:3*/;>)8.:<CDE*1797?7@C?FFFF)7C2<*8)029?E5*0*0)9*30(*1(201,2)))),.)((1053(,
@M03506:14:000000000-AKVR1:1:1101:14405:11470 2:N:0:38
GGACTACCAGGGTTTCTAATCCCGTTTGCTCCCCTGGCCTTCGTGCCTCGGTGTCAGGAACTGTCCAGAGACCCGCCTTCGCCACTGGTCTTCCTCATGATCTCCACGCATTTCACTGCTACACCATGAATTCCAGTCTCCTCTCCAGTCCTCGAGCACCGCAGTATGGCATGCAGTTTCGGCGTTAAGCTCCGCAATTTCACACCCCACTTACGGCGCCACCGCCGCACCCTTTACCCCCCATGCATCCTCACACACCTTGGGCCCTCTTTATTACCGCTTCTGCTGGCAACTGGTTATC
+
CCCCCDFFGGGGDGGGGGGGGGGGGFFGGGGGGGG@FGCFGGFCFGGFGGDF@FFCE<CEFGCFFGCEFGC8FGEGGC@EFGGGGGFFGGGGGG?F9FC<?FFFFGGEGEGGGGFGF9FG9FGGDF?FF;A<EDE99CC4FCGFFG94@FGCB68+>CGG8@E+@8EFD8DDDDGEEEDF+@+5;+5;EA;>E>*@*@,@E?EGFG5ECDGGCG8579AG3<<1)2):7C>518604*9:5/755++*3<+*1;FC*(**/*/*1/?5C?*/47C+3))2,(()-))0()(,.((*9/))6
@M03506:14:000000000-AKVR1:1:1101:19808:11482 2:N:0:38
GACTACCGGGGTATCTAATCCTGTTCGCTCCCCACGCTTTCGCTCCTCAGCGTCAGTATCGGCCCAGAGACCCGCCTTCGCCACCGGTGTTCCTCCTGATATCTGCGCATTTCACCGCTACACCAGGAATTCCAGTCTCCCCTGCCGACCTCCAGCGATGCCCGTATCGACCGCACGCCCACAGTTAAGCTGTGGGTTTTCACGACCGACGTGACACAACGCCTACGAGCTCTTTACGCTCACTACTGCCCGACAACGCGCGCCCCCCTGCTATTACTGCGCTTGCTACACCGTGGTCGGC
+
C8CCCFCEG@F:;CFCFGAF<EF@@@@@CC@DCCC@FCFEGFGGFGFEFGCFCG@FFGFG7EC,@FFEECFDFFEGGGGF,?B:FG7=+CFGG9<FFFFD,EEG9F:CFFEFF9FFGG+>:,A=7<F+<B=D=FGGG,CDFGGCFFCE+B+@@78,++@::FDGE*33A5878@*B**78*42BE9<ECCFF++?5*:;FF@;*?*7*><))11A3**)21))*/25>ED:+:*/*.*)****2:+<*+2*))0))14C*..71/**)*)*)/0+++)*3,,-((()/)*(()((1)*(((
@M03506:14:000000000-AKVR1:1:1101:17940:11509 2:N:0:38
GGACTACTGGGGTTTCTAATCCTGTTCGCTCCCCACGCTTTCGCTCCTCAGCGTCAGCTACTGCCCAGAGACCCGCCTTCGCCACCGGTGTTCCTCCTGATATCTGCGCATTCCACCGCTACACCAGGAATTCCAGTCTCCCCTGCAGTACTCCAGTCTGCCCGTATCGCCCGCACGCCCACAGTTGAGCTGTGAGTTTTCACGGACAACGCGACAACCCACCCACGAGCTCTTTACGCCCAGTAATTCCGGACAACGCTCGCACCCCCCGTATCACCGCGGCTCTGCGCACGCCGTTGGC
+
@CCCCGGGGGGGFGGGGGGGGGGGGGGGGFGGGGGGDGEGGGGGGGG@FGCGGGGGGGGGGGGGGGGGFGGGG@FGGCFGGGGGGGGE@FFGGGFGGG@?FG9?F<FGGGGGGGGGGGGGGFGGGFEG+E@FGGGGFDCFE8CF?D8BDFG8EF88EFGGGEGGGG8F6C@@EG5CGG5C8ECE2;D=CFCDDEFFC,4@F+>CECEGEGGGC3?C)*2:<DD*9>)7CDBG79*755BGE=*97A@@C7+)08)1>-)*0.)19CE)*8)0)2*+92351(9;(,-*-704)((107(((
@M03506:14:000000000-AKVR1:1:1101:21843:11513 2:N:0:38
GGACTACAAGGGTTTCTAATCCTGTTTGCTCCCCACGCTTTCGCGTCTCAGCGTCAGCAACGATCCAGAGGGCCGCCTTCGCCGCCGGTATTCCTCCTGATATCTACGCATTTCACCGCTACACCAGGAATTCTACCCTCCTCTATCGCGCTCCAGCTGCCTAGTTTCCGATGCACTTCCGAGGCTAAGCCCCGGGCTTTCACATCGGCCTTGGGCAACCGCCTACACGCCCCTTACGCCCAGTCCACCCCAACAACGCTTGCCCCCTCCGTCTTCCCGCGGCTCCTGGCCCGGCGTCCGC
+
@CCCCGGGGGGGEFGFGGGGFFGFGGGGGGGGGGGGGGCGGGGGGGGGFGGGGGGGGGGGGGFFFFGFGGGGGGGGDGGGGGGGEGDEF@FGFGGCFEFCFEGGF9FGGEGGFGGGGGGDGE?DF+DE@@BBDFFGGGGGGGGGDFGE6CE+B6:BCA:8:CC:E@EGGECE:C,?9DGG58?5?FF,,?FGEG1:EC5?GCFE@A*1*:7CC*;8D*5:>)973>@45C>=)5)>4/<:?*7CC+3*2:*)).1*1,<>)03*98E3CB9>FG*+34)*((,(((,02>(3)((10)((-
@M03506:14:000000000-AKVR1:1:1101:18739:11527 2:N:0:38
GGACTACACGGGTTTCTAATCCTGTTTGCTCCCCTTGCCTTCGTGTCTCAGTGTCAGGAACTGTCCAGAGACCCGCCTTCGCCGCTCGTCTTCCTCATGATCCCTCCGCATTTCACTGCTACACCCTGAATCCCAGTCCCCTCCCCTGTCCTCCAGCACCCCAGTATCCCATGCTGTCTCGCAGTTAAGCTCCGAAGTCTCACACCTCACCTACGCCGCCACATACACACGCCTGACCCCCCATGAGTCCCAACACCGCTTGACAACTCTGTACTCCCGCGGACCCCGCCACCTTCTAACC
+
CCCCC@,CECGGCBFFCGFGG9,=F,F,CEFGFDF,,CEF,FF@C,,,666CFF<@,E8FACFGGGCCECFGDF7C+B,C@BF+:++7@FF@FFFG,E<:EA,BF,B8,:F+EF<E,?F?,,<?,+:A,,,,,A,,AC,,,@C++6,+64@,@,,68,D8+@>+3,38,,,,6=,,76,,3+16+,3,3@,8>+***1,7,+5@,7,,4/*4,***//:E5**04864+:)/*0);4*.3:=DG47+0<:+7?D5/7(9*))02:<C?FF:=40+<C1):((((((-)()-4)()0/1)).
@M03506:14:000000000-AKVR1:1:1101:21453:11529 2:N:0:38
GGACTACAGGGGTATCTAATCCTGTTTGCTCCCCACGCTTTCGTGCATGAGCGTCAGTATCTACCCAGGGGGCTGCCTTCGCCATCTGTATTCCTCCTGATATCTACGCATTTCACTGCTACACCAGGAATTCTACCCCCCTCTGCCGTACTCTAGCCTTTCCGTCCCAAATGCAGTTCCCAAGTTAAGCCCGGGGATGTCCCATCTTGCTTACACAACCGCCGGCGCACGCTTTACGCCCCGTACTCCCGATCAACGCTCGCACCCTACTTATTACCTCCGCTGCTGTCACGTAGCTAGC
+
CCCCCFGFG9CFG-EGGFCEGGGGGDCGG,EFGGGGGGGGFGGGGCFGFGFFGGGFCCFGF,CCFFE8FEEGGGGGFFGFFGE>7F<?FFCCFGGGGGFAFACGEFF?EC?FG<?BF9BFFG9E,+4:DFFEA<;FFEEF74=8=FDEEECDD3,3@DGG,9,3,6@CG88CA9,,7,E@E7,6@C72,@,@***=*9*=@+>;,=C,,2:+4CC,6*/:9</*/>))*9>G35505*8*2*)1)*2*02C)5)*0*(/*)7>)1?/.05*9*2+0+.*+(-(-(,)0)/)67((7)9))5
@M03506:14:000000000-AKVR1:1:1101:13467:11558 2:N:0:38
GAACTACTCGGGTATCTAATCCTGTTTGCTCCCCACGCTTTCGTGCATGAGCGTCAGTTTTGACCCAGGGGGCTGCCTTCGCCATCGGTGTTCCTCCACATATCTACGCATTTCACTGCTACACGTGGAATTCTACCCCCCTCTGCCAAACTCTAGCCTTGCAGTCTCCATCGCCATTCCCAGGTTGAGCCCGGGGACTTCACGACAGACTTACCAAACCGCCTGCGCCCGCGTTACGCCCAGTCATTCCGATTAACGCGTGCACCCCATGTATTCCCGCGGCTGCTGGTCTGTACTCTGC
+
CCCCCGGFGGGGGGGGFGGGGGGGGGGGGGGFGGGGGGGGGGGGGGGGGGGGGGGGGGEGGFGFGGGGFGGGGGGGGGGGGGGGGGGGGGGGFGGGGGGFGFGFG9FGGGGFEDDFFGGCFFGFCFFEF9EFFGGGGGCCCEGGGGC@ECFGGFGFFFFFFG,EFGFGFGGGEGG6EGGFC7CDF,4@6DFGEGGGC7C,C7,4****4?8+++0>C55E)57*/1)2*::C17)*-/<=?****++/+<6))07DF()*.)737C5)*)2*1*0++..>;B;((-,),)))0-)***-.)
@M03506:14:000000000-AKVR1:1:1101:11443:11567 2:N:0:38
GGACTACACGGGTTTCTAATCCTGTTTGCTCCCCTAGCTTTCGTTCCTCAGCGTCAGTTGTGGTCCAGCGCGCCGCTTTCGCCACGGGTGTTCCTGCAGATATCTACGCATTTCACCGCTACACCTGCAATTCCACGCGCCTCTCCCACACTCAAGCACAGCGGCTTTGGAAGCAGCCTCTGGGTTGAGCCCAGAGATTTCACCCCCAACTTGCCGCACCGCCTACGAACCCATTACACCCCGCAATTCCGAGCAACGCTGGCCCCCTACCTCTCACCGCGGCTCCTGGCACCTCGTCCAC
+
CCCCCGGGGEGG@FFGGGGGGGGGGGGGGGGGGGGGGGGGGGGFGFFCFCFGGEGGGGGGGGGGGGDFG@C@FF7F@=FE,?F:F:FECFFFGGCGGDEFGGGGGDFGG7:FGGDGF7FC7FFFFAFGBFGFFF,C+C7FGCE3=DD8EEECGG8,D6:64CC**5:D7DC,<F8DF5?D6,2>:CGFGGFC8C8,C,>=?+,+3=C=CG<CCFG=31>E8DD57>3):DD7*09*6*9CG*1)1**12A3.58/47(5*03<DFGG@8;*****+38)24199:?()(0()).(/0)((5
@M03506:14:000000000-AKVR1:1:1101:2718:11569 2:N:0:38
GGACTACTAGGGTTTCTAATCCCGTTCGCTCCCCTGGCTTTCGCGCCTCAGCGTCAGTATCGGCCCAGTAGCCCGCCTTCGCCTCAGGTGTTCCTCCCGATATCTACGCATTCCACCACTGCACCGGGAATTCCACTTCCCCCTACCGGCCTCGAGCCCGCCAGTATCGAATGACCCCTCCCAGTTGAGCCGGGAGATTTCACATCCGACTTGGCTTGGCCACCTACAAGCCTTTTACGCCCAATACATCCGGACAACGCTTGCCCCCTACGTATCACCCCGTCTGCTGACTCGGAGCGAG
+
CCCCCGGG-FGFFGGGGGGGGGGEGGGGGGGGGGGGGGGGGGGGGGGGGFGFGGGGGGFFGGGGGGGGGGGGGGGGGGEFGGGBECFGGGGEFGGGGGGGGGGGGGGGGGGEGGGFFAFEAEFFFFGDFFFCEDFFG?DFFF@E6D=E+8BCF>E+BE?@CCC5ECFGG5DF67DEGE5?EG,CCFF9,2C:C=**=011+2+A9CGG*/:D+;F+;7)+9*>E>CFF6*0:<6*>2C5E857*26+9++;5>@DDD?7EFE33*</>8<<)0*2*+.0*((,-(-)*.*,)0-(9))((,
@M03506:14:000000000-AKVR1:1:1101:20139:11577 2:N:0:38
GGACTACAGGGGTTTCTAATCCCGTTTGCTCCCCTGGCTTTCGCGCCTCAGCGTCAATGCCGGTCCAGGATGCCGCCTTCGCCACCGGTGTTCCTCCAGATATCTACGCATTTCACCGCTACGCCTGGAACTCCGCATCCCTCTCCCGGATTCAACCCTTCCACTCTCGGACGCAGTTCCCGCGTTGAGCCCGGGGAGTTCACGTTCGCCTTAGAGGTCCGCCTACGGCCCCGTTATGCCCATTCAATCCGACCACAGCTTCCCCCCTCTCTATCCCCGCCGGCGCTGGCACCGCCTTAGG
+
C@CCC@8<FGEGC+BFEEFGFEEGGDC@FEDCDCFF@DEGGGGGGGGGGGGGGGGGG<6,:::@BFGGDD,6,EFGGE7FF@F7,FCE@+,BEGCFG8?EF9B<E,,=CCGGGGG<DFD7FE++6AD7<A,>AFC:F:F:=88>,@,@88+@FC7,6+,3,9D,3,37@5C**44*1,2D9>*C=*::,?C71*1?**3*5++/CCC*****+*++**.2/)1/17))*))/)00*(**9A+**2++/<**)0>)/*(1+**0>>C858)*0*:++2,)*((((,4;72)())(-1)))))
@M03506:14:000000000-AKVR1:1:1101:2122:11586 2:N:0:38
GGACTACTGGGGTATCTAATCCCGTTTGCTCCCCTGGCTTTCGCGCCTCAGCGTCAATGCCGGTCCAGGATGCCGCCTTCGCCACCGGTGTTCCTCCAGATATCTACGCATTTCACCGCTACACCAGGAATTCCGCTTACCTCTCCCACCCTCAAGCACTCCAGTTCCCGCCGCACCCTCCCAGTTAAGCCGGGAGCTTCCACAACAGACTTAGAGCACCACCTCCGCACGCTTTACGCCCAGTAATTCCGAACAACGCCTGCTGCCCACGTATTTCCTCCCCCGCTGGCACGTATTGAGC
+
CCCCCAF<FC9@@@EDEEEEE@E@FG@7EG<FGDGF<FDGGF;;CEGDFGCCE@FCGA9FFFCGEC@<FFCFAFD7>:FE@F=:FFE7FCB=FFF<FCEEFBFCF<?EFC=F9FGG9+CF@CCF?7ACE=A=BAFEGE7=F;9@DE8=DEEFGGGDC8,4:;D::<;C,+@**8>E:>**>1?6,?7=F9EEG/1/*,0+++5@8C***;<CC++03CAGG<C6*;57CD):*0<*)*7:C*7**<+/<7+.775**31*))067C=4+775)*0+0)02((((-((.-7(45:0:)*)).
@M03506:14:000000000-AKVR1:1:1101:25696:11635 2:N:0:38
GGACTACAGGGGTATCTAATCCTGTTTGCTCCCCACGCTTTCGTGCCTCAGCGTCAGTACCGGGCCAGCGAGCCGCCTTCGCCACTGGTGTTCTTGCGAATATCTACGACTCTCACCTCTACACTCGCAGTTCCACTCACCTCTCCCGGACTCAAGATCTTCAGTCTCAAAGGCAGTTCTGGAGTTGAGCTCCAGGATTTCACCCCTGACTTAAAGAACCGCCTACGCCCCCTTTACGCCCATGGCTCCCGAGCAACCCTATCCCCCGTCGTATTACCCCGCATGCTTGCACGCAGCAGTC
+
CCCCCGGGGGGGGGGGGGGGGGGGGGGGGGFGGGGGGGGGGGGGGGF@FCEGG:CFGGGFG@@EGGGGGGEGGDCFGFEGCFF7CCCE?FGGGDF9FFE:FCFFF<F?F+8+CEAFFCFGGGGG9EFCFE=FCDFGCDCFGGGGGGGDDGG68,@9;FFGEFFGC,,7,3>,:@FECCFFDC,D,,3,1D;,>D,@*<9,,=DEGE55,;:DFF,58*8/))/:95))*).:);)17/)187***/2)*2*))))**(*:?)9*2**)1))0)02+0))*,((((.)0)).4),2/))().
@M03506:14:000000000-AKVR1:1:1101:22073:11647 2:N:0:38
GGACTACAGGGGGTCCTAATCCCGTTTGCTCCCCTAGCTTTCGCGCCTCAGCGTAAGTGCCGGTCCAGGAAGCCGCCCTCGCCACCAGCGTTCCAACCGCTATCTACGCACTGCACCTCTACACCCGGAATTCCGCCTCCCTCTGCCGAACGCAACCCCCGCTCCTTCCCCTGCAGCTCCCTCTTTTAGCCGGTACCTTTCACTAGTGACCCGGAAGACTACCTACCCCCCCGCCACACCCGTGATTGCCGACGCCCAGGTCCATACCCTGGATTCCCGCACCTCTAGGCACCGAGTTGTC
+
-,@B8<CF9DCE@C,;C-,<E,C;,,C6,C,,,,,CC,66CCF7+@7,@;E<:B,8,96,,6++6+9E<9<8,,+@F++CC@+=,4,,,7B+?F?,B+8+@+FF<A,:6C+>,,,,,3A=,?<FD++33+8,,@,C+@FB:3D,,:4+*>E**1=*6:**4***4,?>?88,=;*++3<CF***55+4*<8=3*3*++5A020+333++****)*/)2)0*2C+**07:)77)))14*);**/*1*+*++*.07C)9(*/0/***+2)+*0))*+++,0*(((,,))*)8).)((/0)6-)
@M03506:14:000000000-AKVR1:1:1101:8192:11655 2:N:0:38
GGACTACTGGGGTATCTAATCCCGTTTGCTCCCCACGCTTTCGCGCCTCAGCGTCAGGAGTTGCCCAGAGACCCGCCTTCGCCACCGGTGTTCCTCCCGATCTCTACACATTTCACCGCTACACCGGGAATTCCAGTCTCCTCTGCAATCCTCAAGAACGGCAGTATCGATCGACGATCCTCAGTTGCGCCGAGGGATTTCACGACCGACTTGCCATCCCGCCTCCGCCCCCTTCACGCCGAGTAATTCCTAGCCACGCCTCCCCCCCCTCTCTCACCCCGGCTGCTTCCACTCAGTCACC
+
CCCCC8FCFGFGGCEFCEFGGA@;F@F@FFGGGCGGE@FG<F7F:FD@:FFFGGGG>FCEFGGGGGG@@FFEGGGGFCEFFFEC=FCGGGGCFFFGFEG7CFCFF9D<FFGGFF9@FFGFEFFGG7+@+3=DCFFFFDDDADF,3E99A>G9D,,,9,>C:+>+@,;E**6@5:C**>;*2,<:DEF,44::*:*8**:?C7;F5***/9)*37@+:975*1<**/73*15C7))*)*)2**)103+*22+*06*0C()*0)0*/:5)?D*)090092):,(2(-4)*)0).*,(69*)),
@M03506:14:000000000-AKVR1:1:1101:23053:11665 2:N:0:38
GGACTACTGGGGTTTCTAATCCTGTTTGCTACCCACGCTTTCGCGTCTCAGCGTCAGTATCCGTCCAGATGGCCGCCTTCGCCACCGGTGTTCCTCCCCATATCTACGAATTTCACCTCTACTTGGGGAATTCCGCCATCCTCTCCGGTACTCAAGCTAAGCAGTTTCGGGCGCACTTCCTCAGTTGAGCGGAGGGCTTTCACACCCGACTTGCAAAGCCGCCTACACGCGCTTTACGCCCAATAATTCCGAACAACGCGTGCACCCACTGTCTTACCGCGGCTGCTGGCTCATCGTTAGC
+
CCCCCGGGGGGG@@FGGFFFEGGGGGGGFGFGGGGGGGGGGFGGGGGEGAFEGGGGGFEFGGEFFGFFGDGGGGGGGE@GCEGDGGCEGGGGGG<AFFGGDGGGGGGGGGGCGGGGG<EFGAFGDGGGGGGGGFGFFEGFCGG;DD86@CGGGFGGGGGFDFC8EEFGGGGG>@C>CCFG9DFD:DCF8C:8:?15*:,=9:;<<*2:=D<7FG61:78CDC51/C4;53):9)8*)*7C8:DF69+=CFC.)7)9*-)*.859F8;)25*0*2<77455;9B(((5)()()*))*..(,.
@M03506:14:000000000-AKVR1:1:1101:20870:11668 2:N:0:38
GGACTACCCGGGTTTCTAATCCTGTTTGATCCCCACGCTGTCGCGCCTGAGCGTCAGAAATGAGCCAGTGAGCCGCCTTCGCCACCGGTGTTCTTCCCAATATCTACGAATTTCACCTCTACACTGGGAATTCCCCTCACCCCTCTCATCCTCAAGTTTCACAGTTTCAATGGCCTTTCCGGAGTTGAGCCCCGGCCTTTCACCACTGCCTTGAAAAACCGCTTGCGCCCGCCTTACCCCCAGTACTTACAAACAACTCTTGCCCCCCCCCGTACACCGCGCCTGCTGGGCCGGAGCTCTC
+
CCCCCGGGGGGGCECGGFDFEEFGFCGGFC<F,CFGEFG7CFGFG7BE<<@FGB:FFE<EFG,FG@GDF,,CFCFEG7FFGGGCE=>F:@,BFGGGGDFCFFFFF<EEEGE?FF,,E=FFG<FFGFDC,AA,C?,4?FDGG,@>CGGCFFC,3,6>E=;,@@,8@,D;ADC;,3,,5,=,6C+@;,,@,,,@@>**4*,=DBDD,;669?488>,A+*85)5)**20)/8;*1252/*//2**00++*+3+**)*9C)*39=?C4@*):5)))1**<.)222(2(.2)(),,)((/)))),
@M03506:14:000000000-AKVR1:1:1101:8499:11679 2:N:0:38
GGACTACTAGGGTTTCTAATCCTGTTTGCTCCCCACGCTTTCGCGTCTCAGCGTCAGTCACGTCCCAGCGAGCTGCCTTCGCCATTGGTGTTCCTCCCGATATCTGCGCATTTCACCGCTACACCGGGAATTCCACTCGCCTCTTCCGGACTCAAGCTCAGCAGTATCCACCCGCCTCCCGGGGTTGAGCCCCGGGCTTTCAGAGCGGACTTCCTCAGCCGCCTACACGCGCTTTCCGCCCACTGCTTCCGGACCACGCCTGCCCCCTCCCTATTCCCGCGGCTTGCGCCCCGGTCTTACC
+
CCCCCGGGGGGGFGGGGGGGGGGGGGGGGGGGGGGGGGGGGGGGGGGGGGGGGGGGGGGGGFGGEGGFGGDGFGFGGGGGGGGFGGGGGGGGGGGGGGGGGGCFGGGEGDCFGGFFGGGGGGDEFEFGDGGGGGGGAFDGGCE8DGGCECEDGFCCFFGGGFGGGGGGGGGGGC5CEEEGGCCCE**,,?CFEC5:EE57C@79+**=*9)*+2++29;:3)5:**<F5<7:C))*.7>*:**99++19<8).)/*9(9*0)07C5*)*0*0**3+<))*(-36((()()(()(,))1))(
@M03506:14:000000000-AKVR1:1:1101:11155:11681 2:N:0:38
GGACTACCGGGGTTTCTAATCCTGTTTGCTCCCCTAGCTTTCGCGCCTCAGCGTCAGTAGTGGTCCAGTGCGCCGCTTTCGCCACAGGTGTTCCTCCCGATATCTACGCATTTCACCGCTACACCGGGAATTCCACGCACCTCTCCCACCCTCCAGCATTGCAGTTTCGCCTGCAGGCTCTGAGTTAAGCCCAGAGGTTTCACAGGTGACTTACAACGCCGCCTACGCGCCCTTTACGCCCAATAATTCCGAACAACGCTCGCACCCTCTGTATCACCGCGGCCTCTGGCACACCGTATGC
+
CCCCCGGGGGGGEGGFGGGGGGGGGGGGGGGGGGGGGGGGFGGGGGGGGGGGGGGGGGGGGGGGGGGGGGGGGGGGGGGGGGGGGEFGFFGGGGGGGGGGGGGGGGGFGGGGGGGGCGGGDEGGGGGGDEGGGGGGGG7:FGGGGGGCGGGGGGDGGGGG9<@AACFC*:CF>F6DFG1DC;?CFGCCCG?GF5FGGFFGGFFGGGFC<CGGFGGGG5AGCDDEDGB>=DFED5?F<55E=59D4C+*+<AB373499D5>>D3CCE>F)2**:+2945*2(3((44674())((1.)((.
@M03506:14:000000000-AKVR1:1:1101:19017:11718 2:N:0:38
GGACTACTCGGGTTTCTAATCCTGTTTGCTCCCCACGCTTTCGCGTCTCAGCGTCAGTAACTGTCCAGGAGGCCGCCTTCGCCACTGATGTTCCTCTCGATATCTACGAATTTCACCTCTACACCGAGGATTCCGCCTCCCTCTCCAGTACTCTAGCTCAGAAGTTTCGAATGCACTTCCTAGGTTGAGCCCCGGGCTTTCACATCCGACTTTCCAAGCAGCCTACACGCGCTTTACGCCCAGTAATTCCGAACAACGTTTCCACCCTCTGTCTTACCCCCGCTGCTGGCCCCGGGTTAGC
+
CCCCCFGGGGGGCEFGGGGGGGGGGGGGGGGGGGGGGGGGGGGGGGGGGGGGDGGGGGGGFGGGGGFGGGGGGFGGGDGGFEGGGGGGGGGGGGGGFDEEGGGGGGGGGGGGGGGGGFGGGGFFGGGGGDGGFGFGGGGGGCF8EGGGGGFFFEAEFAFGGC9?=FFG6EEFFGCDC>FGGG7899D7FFFG*@C:>?EFF>CFGGGDEGGCECCEG4A=FGGFC<4AE:B5):A79*8EGC5*79@*AGE:3))**-9?))0**:C./7*94*<++()*(-((,1,)33((0(()..(..
@M03506:14:000000000-AKVR1:1:1101:10873:11740 2:N:0:38
GGACTACTGGGGTTTCTAATCCCGTTCGCTCCCCTAGCTTTCGCACTTCAGCGTCAGTACCGGGCCAGTGAGCCGCCTTCGCCACTGGTGTTCTTCCGAATATCTACGAATTTCACCTCTACACTCGGAGTTCCACTCACCTCTCCCGGACTCAAGATCGCCAGTATCAAAGGCAGTTCTGGAGTTGAGCTCCAGGATTTCACCCCTGACTTAACAATCCGCCTACGTGCGCTTTCCGCCCCGTGATTCCGAGCAACGCTCTCCCCCTCCGCATTCCCTCGGCTGCTGGCCCGAATTTAGC
+
CCCCCGGGGGGGFGGGGGGGGGGGGGGGGGGGGGGGGGGGGGGGGGGGGGGGGGGGGGGGGGGGGGGGGGGGGGGGGGGGGGGEGGGGGGGGGGGGGGDGGGGGGGGGGGGGGGGFGAGGGGFFFGGG77?FFGGGGGGGF9BDD8FGEEGGF?FFEFGGGGDEGA@E:EGC868BGFCGFCACCCCCEG,BEC88DFG9E7:<CE79ECCFGCFE78AC:DGGCGBF*:BG50)+)*:E8*9CD5CFG98)00/0*(9*))1>FEE>*7)))**0+3**,-20(-))(522)((*.*.))
@M03506:14:000000000-AKVR1:1:1101:4332:11743 2:N:0:38
GGACTACCAGGGTATCTAATCCCGTTTGCTCCCCTGGCCTTCGTGTCTCAGTGTCAGGAACTGTCCAGAGACCCGCCTTCGCCACTGGTCTTCCTCATGATATCTACGCATTTCACCGCTACACCTGGAATTCCGCATCCCTCTCCCGGATTCAAGCCTTCCAGTATCGGACGCAGTTCCCGGGTTGAGCCGGGGGATTTCACGTTCGACTTAGAAGGCCGCCTACCCGCCCTTGACGCCCAGTAATTCCGAACAACGCTTTACCCCTCCTCATTACCGCGGCTGGTGGCATCGAGTTACC
+
CCCCCGGGGGGGCGGGGGFGGGGGGGGEGGFFFGGGGGGGGGGGFGGGFFGFGGGGGGFFGGFGGGGFGGGGGGGGGGGGFEG7FGDEBFGGGGGGGGGGGGGFFEG<B:B?CEEFGCFCGEGGGGCFCFDFDGCECFEFFGG@?FGG+BEGGG8FFGGGBDGGGF>,@>E:+@CCEGC:EGG6+@>6<>D**@B5*=<E7148=6*17CD5?7CCF4:*7:CE3*)0*95558)*.*.?C55*:0<*3<CD@5/29()*0)*20<E;G)*)0*<9C<)*403,-4.8()(4)-(1*0)))
@M03506:14:000000000-AKVR1:1:1101:24431:11744 2:N:0:38
GGACTACACGGGTTTCTAATCCCGTTTGCTCCCCAGGCCTTCGTGCCTCAGCGTCAGGAACTGTCCAGAGACCCGCCTTCGCCACTGGTCTTCCTTACGATATCTACGCATTTCACCGCTACACCGTAAATTCCAGTCTCCTCTCCAGTCCTCAAGCACGGCAGTATCGATTGCAGTTTCGGAGTTAAGCCCCGAGATTTCACACCCGACTTACCGCCCTGCCTACGCACCCTATACTCCCAATGACTCCACACAAAGCTGGAGACCACTGCATTACCGCGGCTTCAGGAACAGTGTTAGC
+
6CC8,C@@-B@FGGE-C<FGGFF,6CE@E9EFG7,8C@CF,F<FF,9<@C,CFF,@,CCE<FFF9EE,EFD:CFFCECGF,,@@F<FF,,BFDFCFGGGCFC:AF@5?CFCBEGDGGGGGC=FF,:AFCEC@,A,A@CA=F,8C,,@8688,@9D99=E8++@@F,,@AE8,3@A99EFG+:+++6,@9@@8***4*4,=,=DF6***4)27B>,=))2*;*0=7*8)A7.:9)0;)+2+****9?+0<C+)/7/*1.*<).)0*;8)2/****3+06)*,(02(.)*4),47,)***.6)
@M03506:14:000000000-AKVR1:1:1101:18967:11763 2:N:0:38
GGACTACTCGGGTTTCTAATCCTGTTTGCTCCCCACGCTTTCGCGTCTCAGCGTCAGTCACGTACCAGAGAGCCGCCTTCGCCACGGGTGTTCTTCCTGATATCTGCGCATTTCACCGCTACACCAGGAATTCCACTCTCCTCTTCCGGACTCTAGCCAGATGGTTTCCATCGACGTCTCGAGGTTGAGCCTCGAGTTTTCACAACGGACCTATCTAGCCGCCTACACGCTCTTTATGCCCATTAAATCCGGACAACCCTGCCGCCCTACGTATTACCCCCGCTGCTAGCACGTCGTGATC
+
CCCCCGGGGGGGCEFGGGFGGGGGGGGGGGGGGGGGGGGGGGGGGGGGGGGGGEGGGGGFGGGGGGGGGGGGFGGGGGGGGGGGGGGGEFFGGGGGFGGGGGGGGGGGGCGGFGGGGGGGGGGGGGDGGEFF9AEGGGGGGGGGAFCCE@EGGFF>BFGFCFG?F7FGGGCFEGG*@*@DC6@B::F?FF?,:C>E:/,<9BFGGGDGGG5CC7EFGGFCG35/9C)=EG>C7?=*)*9+*<**2+3/C68<)7C**(*0))))1:C@6>C>6:++34)*(-(,(()*)))-0.-).5(()
@M03506:14:000000000-AKVR1:1:1101:6061:11775 2:N:0:38
GGACTACAAGGGTATCTAATCCCGTTTGCTCCCCTGGCTTTCGCTCCTCAGTGTCAGTGTTGGTCCAGGATGCCGCCTTCGCCACCGGTGTTCCTCCAGATATCTACGCATTTCACCGCTACACCTGGAATTCCGCATCCCTCTCCCAAACTCAAGCCATCCAGTATCAGACGCAGTTCCCCGGTTAAGCCGAGGGATTCCACGTCTGACTTAGTTGGCCACCTACGAGCCCTTTACGCCCAGTAATTCCGAACAACGCTTGCCCCCCCCGTATTCCCGCGGCTGCCGCCCCGGAGTCCGC
+
CCCCCGGGGGGGGGGGGGGGGGGGGGGGGGGGGGGGGGGGGGGGGGGGGGGGGGGGGGGFGGGGGGGGGGGGGGGGGGGGGGGGGGGGFGGGGGGGGGGGFGGGGGGGGGGGFFGGEFGGGGGGGGGGFG9FGGGGGGGGGDF8?EFGGGGFFFFGGGG8=8ECFGEGGCGFGE=EEAFGGGGGC8EAEFGGGGCGDGD,,5D847,41=:8CDEFF66EFFFFDGBBGGDGGFA+4<DEGDG*C9+@CAEB3579<(/:00)*>1CBE.5.09<094)*((4(-3(.(.((80,)))),(
@M03506:14:000000000-AKVR1:1:1101:27778:11790 2:N:0:38
GGACTACAAGGGTTTCTAATCCCGTTTGCTCCCCTGGCTTTCGCACCTCAGCGTCAGAAATCAACCAGTGCTCCGCTTTCGCCGCCGACGTTCCTTCCGATATCAACGCATTTCACCGCTCCACCGGAAATTCCGAGCACCCCTTCGATCCTCAAGCAATTCAGTTTCGGCGGCAGTTCCTCGGTTGGGCGGAGGGATTTCACACCCGACTTACACCGCCGCCTACGTTCGCTGTTTGGCAGGTGCTTCCGAATAACGCTCCCCACCTTCGTCTTACCGCGGCTGTTGCCACGAAGTTAGC
+
CCCCCGGGGGGDCDEGFGGGGGGDGFGGDFCFGGGFGGGGGGGG@@@,E8CFEFGGGGFGEFA,9@7<FGFFGGGEFFF9FGGGGGG7:F>CEEF??FDE+@FAF9FEDEG+@FFGDFCCFCFGAG7@CGFGGFF+3CF>,@>FC,8D;38,@@8?F6D9,7E7=,5@5;***:C:,6=<C;C5*3::*7*1*/8=5*29@C++0****19*<>C+*10:CD35CFB)*275900*)*)3+*)12+00++2)))**2,7*)))1*:8709*)01/:2()*-2(4((.9)*-459(9.*.)-
@M03506:14:000000000-AKVR1:1:1101:24483:11792 2:N:0:38
GGACGACCCGGGTTTCTAATCCTGTTTGCTCCTCTAGCTTTCGTTCCTCAGCGTCAGTAGTGGTCCAGCGCGCCGCTTTCGCCACGGGTGTTCCTGCACATATCTACGCATTTCACCGCTAAACCTGCAATTCCACGCGCCTCTCCCACACTCGAGCACAGCAGTTTCGGTAGCTTCCCCTGCGTTGAGCCCTGCGATTTCACTCCCGATTTTCCACACCGCCCACTAGCCCTTTCTACCCCGTAATTCCGAACAACTCTGTCCCACTGCGTCGCGCCGCGGCTGCAGGCACGCATTTAGC
+
-AC<,++68@@CFGD-E9FFGCC,;6;,CCCF,@FEGGGGGA8,CCFF9<,,6BFG,F,,<F<FFFF,<@+76766FGGAEGG,,4>C++8FA,C98,,:BF95:9,?=7:FEA9?<=CE:4,88,6:FG?,9,,8+@:B7CEFFF,,::C,8+,++36,,,@,3@;34**5*,,,,2,4:C,1*187,,6*,4,4**3/+:@+0*/1///*1+5;F*.:))1/1176+077D?/2)**3*/9*/*;*<++.5;/*9,>F****0+;7+**0))**/-):3(,(3:()()(()((*)0).)
@M03506:14:000000000-AKVR1:1:1101:7590:11815 2:N:0:38
GGACTACACGGGTATCTAATCCTGTTTGCTCCCCACGCTTTCGTGCATGAGCGTCAGTGCAGGCCCAGGGGATTGCCCTCGCCATCGGTGTTCCTCCGCATATCTACGCATTTCACTGCTACACGCGGAATTCCATCCCCCTCTGCCGCACTCCAGCGATGCAGTCACAAATGCAGTTCCCAGGTTAAGCCCGGGGATTTCACACCTGTCTTACATCACCGCCTGCGCACGCTTTCCGCCCAGGAATTCCGATCAACGCTTGCACCCTACGTCATTCCGCGGACGCTTGCCAGTAGTTCCC
+
CCCCCGGGGGGGGGGGGGGGGGGGGGGGGGGGGGGGGGGGGGGGGGGGGGGGGGGGGGGGGGGGGGGGGGGGGFGGGFEFEGGGGGGGGGGGGGGGGGGGDDGFGGGGGEGDFGFGGGGGGGGGDDEGGGGGGGFGGGGGGGGGGGGGGGGGGFGGFEDFGGDEFCFGG:F@DCCFFFGGF,<BFGEFCGGB5CCGDE,=CCF<@=FG:CFCFGG77:AC<DG53CAE5).5/)50-*8C8=5***+99C+07)/>F,)*)).*22C)271).*;+36)*3,(-(4(0(8(-054:1@).)
@M03506:14:000000000-AKVR1:1:1101:8811:11816 2:N:0:38
GGACTACAGGGGTATCTAATCCTGTTTGCTCCCCTTGCTTTCGTGCCTCAGCGTCAGGAATAAGCTAGAAAACCGCTTTCGCCACAGGTGTTCTTCCACATATCTACGCATTTCACCGCTACACGTGGAATTCCGTTTTCTCCGCTCTTCCTCTAGAAACGCAGTTTCATATGCACAGCTGAAGTTGAGCTTCAGTATTTCACATATGACTTACATCCCCGCCTACGCACCCTTTACGCCCAGTAATTCCGACTAACGCTCGCACCCCCCGTACTCCCGCAGCTCCTGGCCCGGAGTTCGC
+
CCCCCGGGGGGGGGGGGGGGGGGGGGGGGGGGGGGGGGGGGGGGGGGGGGGGGGGFGGFGGGGGGGGGGGGGGGGGGGGGGGGGFFGGFGGGGGGGGGGGGFGGGGG7FFFGGGGFGGGGGGGGGGFGGFGGGGGGGFCGGGGGGGGFGGFGFGEFC=FFGGEEEFFGGFGGGF9FFGGGGGCGGGG88D9DFGAFF7FAD7FFGGGE,5;=,:<<=>F;7>DE4;B4*8?EFF6==*/:C**;+++14C+8))97D25E)2))9?*0:BC@)*;9<385472:)(.9()(4)(())0)(-
@M03506:14:000000000-AKVR1:1:1101:11964:11821 2:N:0:38
GGACTACCAGGGTATCTAATCCCGTTTGCTCCCCTAGCTTTCGCGCCTCAGCGTCAAGAACAGGCCAGGAAGTCGCCTTCGCCACTGGTGTTCCTCCCGATATCTACGCATTTCACCACTACACCGGGAATTCCACTTCCCTCTCCTGCCTTCGAGTCGATCAGTATCGCGTGACCCTCCCCAGTTGAGCCGGGGGCTTTCACACGCGACTTGAACGACCGCCTGCGCGCTCTTTACGCCCAGTAAATCCGGACAACGCTTGCCCCCCCCGCATTCCCGCGCCTGCTGGCCCGTCGTTAGC
+
CCCCCGGG-FGGGGGGGGGGGGGGGGGGGGGGGGGGGGGGGGGGGGGGGGGGGGGGGGGGGGGGGGGGGGGGGGGGGGGGGGGGGGGGGGGGFGCGGGGDGGGGGGGGGDGGGGGGGGGGGGGGGGCGG7FGGGGGGFGGGFGC@DGGGGGGGGGGGGDGEFGGGGFFEGG++@DGF:CEGGFD<FFF6DFEGEGGG5;0<+99C:5*7C)9+>++/9@C3CG5DGDEC9)294=C>GF?EC*2:9?FD?:>:)7*51C*77)**2*0/7C)5>*<+,):1,(((.(0()(()-,1.)-()
@M03506:14:000000000-AKVR1:1:1101:21428:11843 2:N:0:38
GGACTACAAGGGTATCTAATCCTGTTTGCTCCCCACGCTTTCGTGCATGAGCGCCAGTATTGGCCCAGGGGGCTGCCTTCGCCATCGGTATTCCTCCACATCTCTACGCATTTCACTGCTACACGTGGAATTCTCCCCCCCTCTCCCATACTCGAGTCCGCCAGTCACCAATGCAGTTCCCAGGTCAAGCCCGGGGATTTCACATCTGTCTTAACTAACCGCCTGCGCTCGCTTTACGCCCTGTACTTCCGATCAACGCTTGCCCCCTACCTCTTACCGCCGCTGCTGTCCCCTCATTAGC
+
CCCCCGGA9FGGGGGFGGGGGGGGGGGGGGGGGGFFFFGGGGGGCGEG9<EFF:FGGGGGGC@AFGDG7ECDF@FGFGGGGGGCGA,?FGGGFGF?E,F,?FFGG9FGC+CEFFDFB9EF9FFE@F<F>BFGGG,E=C@FGGGG,=DFF@FGGD8>D8E+:48:FG,>,487:D;@ECGAFF6CE,,,2DDFE*1:**=?7=E,>C=9CFGC@7;>1*;/:):C3<>B*9)*/)7:>7)****2*++09@*)))*29(7*))8**;:585***2<+34)5-36,41)))*.))(,***)..
@M03506:14:000000000-AKVR1:1:1101:19935:11845 2:N:0:38
[truncated: 39,035,109 more chars]
