# Supplementary material for: Differential responses of the acidobacterial community in the topsoil and subsoil to fire disturbance in Pinus tabulaeformis stands
Source: PeerJ. 2019 Dec 11;7:e8047. doi: 10.7717/peerj.8047 (PMC6911345; doi:10.7717/peerj.8047)
Supplement: Supplemental Information 24 — M, moderate severity; C, represents a repetitive sample; 20, subsoil (10–20 cm). [file peerj-07-8047-s024.gz › peerj-07-8047-s024]

@M03506:14:000000000-AKVR1:1:1101:18219:1066 1:N:0:39
NGAACTCCTACGGGAGGCAGCAGTCGAGAATTTTGGGNANNNNNNNNAAGCCTNNNNNNNCAACGCCNNNNNNNGGATGAANNNNNNNGGGATGTNNNNNNNGCAAGAANGNNNNNNNNNNNNGAAAGTTNNNNNNNNNNNNNNTGNCGGTNNNNNNNGTNAGCTCNGGNTNNNNNNNNGCCAGCANNNNNNNNNNNNNNGNNNNNNCANGCGTNNNNNNNNTTTACTNNNNNNNAAGGGCGNNNNNNNNNCCACCGCANNTNNATNTNNNNNNNNNCGGNCTTNACNNGNNNNNNGCAAC
+
#8ACCDGG<FFGGEGGGGGGGGGGGGGFFGFDGDGGD#:########::CFFG#######::CCFEG#######6:CFFF9#######::C7DCG#######::B<F8A#:############::4BFFE##############:+#:8DF#######:8#8@FEF#6@#*########61*>>F:##############6######14#13B*########33;*1+#######2*25CGE#########21/:CC@9##2##/1#*#########011#.)1#.*##1######)00<5
@M03506:14:000000000-AKVR1:1:1101:14350:1115 1:N:0:39
CGAACTCCTACGGGAGGCAGCAGTGGGGAATTTTCCGCANNNNNNNAAAGCCTNNNNNNNCAATCTCNNNNNNNGGATGACNNNNNNNGGGTTGTNNNCNNNTTTTTTCAGGGAGGNNNNNNNTGACGTGTACCTGAAGAATAAGCATCGGNNNNNNCCGTGCCAGCAGCCGNNNNANNACGGAGGATGCAAGTGTTATCCGGAATCACTGGGCNNNNNNNGTCTGTANNNNNNNTAATAAGTCAACTGTTAAATCTTGAGGCTCAACCTCNNNNTNGTAGTCGAAACTATTAGGNTAGAA
+
CCCCCGGGGGGGGGGGGGGGGGGFFGGGGGGGGGGGFGG#######::DFGGG#######::DFGAG#######::FFGGG#######::CFGG@###:###::DFGGGGGGGGGG#######::BFGGGGGGGGGGGGGFGGGGGGFGGG######8:@FGGGFFFGGGGE####6##36@FFGGGFGGGGGFGGFFCFFEGGGGGGGGGFG5#######338BEE+#######22;CFFGFFGGFGGEF?:9F79BCFGGGEGCFGCFF####/#)*11.8EEFGFAC44@F=#00)87
@M03506:14:000000000-AKVR1:1:1101:10179:1120 1:N:0:39
CGAACTCCTACGGGAGGCAGCAGTGGGGAATCTTGCACANNNNNNNAAACCCTNNNNNNNCGACGCCNNNNNNNCGATGAANNNNNNNGGGGTGTNNNGNNNTTTCGTCAGGGAAGNNNNNNNCGGTACCTGGAGAAGCAGCTGCGGCTAANNANNNGCCAGCAGCCGCGGTNNNNCNNAGGCAGCAAGCGTTGTTCGGAGTTACTGGGCGTAANNNNNNNGTAGGCGNNNNNNNAAGTTTGGTGTGAAATCTCCCGGCTCAACCGGGAGGNNNNGNCGAATACTGAGTGGCTAGAGGGCG
+
CCCCCGGGGGGGGGGGGGGGGGGGGGGGGGGGGGGGGGG#######::CFGGG#######6:DEGGG#######::=FFGG#######::DFGGG###:###::DGGGGGGGGGGG#######:8BFFGGGGGGFCFGGGGGGGGGGGGGG##8###8:@CFGGGGGGGGGB####6##66=<FGGGDGGD<FFGGGGGGGGGGF9FF@7EEGE#######/*/;FFE#######22;/;+<C:CGEGFC+::7C<E>DC>F=:CDGGCDG####2#)1*/>5<+/??FGF:)=F**)))8
@M03506:14:000000000-AKVR1:1:1101:16975:1136 1:N:0:39
CGAACTCCTACGGGAGGCAGCAGTGGGGAATATTGCACANNNNNNNAAAGCCTGNNNNNGCGACGCCNNGNGNGGGATGACNNNNNNCGGGTTGTAANCNTNTTTCAGCTCCGACGNNNCNANAGTGACGGTAGGAGCAGAAGAAGCACCGNNCNNNTACGTGCCAGCAGCCNNNNTNNTACGTAGGGTGCAAGCGTTGTCCGGAATTATTGGGNNNNNNNAGCTCGTNNNNNNNTTGTCGCGTCGGCTGTGAAAACCTGGGGCTCAACCCCGNNCCTGCAGCCGATACGGGCAAGCTAGA
+
CCCCCGGGGGGGGGGGGGGGGGGGGGGGGGGGGGGGGGG#######::DFGGGG#####::DFGGGG##:#:#:CFGGGGG######::DFFGGGGG#:#:#:BFGGGGGGGGGGG###:#:#:BFFGGGGGGGGGGGGGGGGGGGGGGGF##8###5:@FGGGGGGGGGGG####*##16DFFGGGGGGGGGGGGEGGGFGGGCEGFGGG?FF#######33=FGGC#######*2/CFEFGGGGGG=E6EF7EGGEGGGCDG5C?CGGEE3##1/8C<474CE>D59DDFDEF5:4@F*
@M03506:14:000000000-AKVR1:1:1101:21338:1152 1:N:0:39
CGAACTCCTACGGGAGGCAGCAGTGGGGAATTTTGGACAATNGNNNCAACCCTGNNNCNGCAATGCCGNGTGNGTGAAGAAGGCCTNCGGGTTGTAANGCACTTTTGTCCGGAAAGAAAACCTCCGTCCTAATACGGTGGGGGGATGACGGTACNNGAAGAATAAGCACCGGNTANCTACGTGCCAGCAGCCGCGGTAATAAGTAGGGTGCAAGNNNNANNCGGAATTNNNNNNNGTAAAGCGAGCGCAGGCGGTTCGGTAAGAACGATGTGAAATCGCCGGGACGAACCGGGGTACTGCA
+
CCCCCDGGFFGFGGGDGGGGGGGFGFFGGGGGGFFCEFFGF#9###::CFFGG?###:#9CCEFFGDF#:,,#99CFFGGGGGGGE#::DFCGGEFG#94CF@,CFGGGGGGGEDEFGGFFF=<4+4?=CDDEFGFCFC+8@FGGGGCFCF::7##44=EGGFA<97<;*?C#12#/2;>CFF58FGGGGC**88C55890<E:9+CC0/*<<@####2##/*2;8*+#######//;7899C*/*:7*:**)2*1/.1>5/*++2>*29*/**:0*)*53;B**)1)-9)()0)))1194
@M03506:14:000000000-AKVR1:1:1101:9082:1175 1:N:0:39
CAACTCCTACGGGAGGCAGCAGTCGAGAATTTTTCTCGATGGGGGAAACCCTGAAGGAGCGACGCCGCGTGGAGGATGAAGGTCTTTGGATTGTAAACTCCTGTCATTGGGGAACAAGTCGCTTACGTTAACTGCGTGAGCGTTGATAGTACCCGAAGAGGAAGATACGGCTAACTCCGTGCCAGCAGCCGCGGTAATACGGGGGGAGCAAGCGTTGTTCGGATTTACTNGGTGTAAAGGGCGCGTAGGCGGTCAGTGCAAGTCAGTTGTGAAATTCCCGGGCTTAACTCGGAAAGGTCAA
+
CCCCCGGGGGGGGGGGGGGG@CGGGGGGBGG<FGFGGGGGGGCFGCGGGCFGGGGGFGGGGGGGGGG7F+@F@FFEGGGFGFEFFF,<E=DFCFGGGGGFFC<FGGGGFC,7=FFDFDGF=FGG7>>FGF=<FGGDG+=CEGGGGGGGFGGAFEGGGEGF7F,D:,;>DCFCECAFGG*>FF*27<FCBCGGC711;FFGGGGGEGDCGD8CCE8;EE=E8E8CE<0++#22/:@?+3:E=E5*:EEG=CC59C**AFGGCG>CC>F7:7*9702+*1*/7)8C*)766C)175;FFFF)*
@M03506:14:000000000-AKVR1:1:1101:10523:1177 1:N:0:39
CGAACTCCTACGGGAGGCAGCAGCAAGGAATTTTCGTCAATGGGGGCAACCCTGAACGAGCAACGCCGCGTGCGGGATGACGGCCTTCGGGTTGTAAACCGCTTTTGGGGGGGACGATAGTGACGGTACCCCTTGAATAAGGCTCGGCTAACTCTGTGCCAGCAGCCGCGGTAAGACAGAGGAGCCAAGCGTTGTCCGGACTGACTGGGCGTAAAGCGCCCGCAGGCGGCCGTGCGCGTGGGGTGTGAAAGCCCGCGGCCTAACTGCGATAGGCCAGCCCATCCCGCACGGCCCGAGCCGC
+
CCCCCGGGGEFGGGEGGGGGGGGGGGFFGGGGGGGGGGGGGGGGDEGGGGGGGFFGGFEGGGGGEGFE7FFDDGG:FGGGGGGGGDCGGGGFEGFGGGFGGGEEGGDEGG>FGGGGGEEGGFGGGGGGG9EFFGGD8FGCCEGCEECEGEDFGGGGG7FGGCCFGGGGC>?CGGGFGGFGCEF>8CFGGG5CEGGGFGGGGGFFFFF5CEGC8EG<?EEEG5=58:EC**::EED8E/C*:>>55:*:<?FF*/:)/75/:0>:+:?5**/)*20A*)*9*7)**.))-)81))..8>35)
@M03506:14:000000000-AKVR1:1:1101:9885:1190 1:N:0:39
CGAACTCCTACGGGAGGCAGCAGTGGGGAATTGTTCGCAATGGGCGCAAGCCTGACGACGCAACGCCGCGTGGAGGATGAAGGTCTTCGGATTGTAAACTCCTGTTGCCCGGGACGAAAAGCTTCGACCTAACACGTCGAAGTCTGACGGTACCGGGTGAGGAAGCCCCGGCTAACTCTGTGCCAGCAGCCGCGGTAATACAGAGGGGGCAAGCGTTGTTCGGAATTACTGGGCGTAAAGGGCGCGTAGGCGGCAATTCAAGTCATCTGTGAAATCTCCGGGCTTAACCCGGAACGGTCAG
+
CCCCCGGGGGGGGGGGGGGGGGGGGGGGGGGG<FGGEEFGGGGGGGGGGGGGGGGGGEGGGGGGGGGGGGGGGGFGGGGGGGGFGFGGGGEEGGGCFGGGGGGGGGGGGGGDGGGCGGGGGGGGGGGGGGGGGGGGGGGDECGGGGCGGGGGGGGGDGGGGGGGGGGFGEGGGGFGCEGCCGGGGGGG@FC<CEDCGGGGGGG?GGGGGGDGGGGEE:E=FCECEFDFCGCFC7EC*AD9?5C=75EGC:FG<EG<@FGF+<*2+:ECC>:9*:>FGF7CD)5C*6:B)*0275>@:77>7
@M03506:14:000000000-AKVR1:1:1101:17527:1193 1:N:0:39
CGAACTCCTACGGGAGGCAGCAGTGGGGAATCTTGCGCAATGGGCGAAAGCCTGACGCAGCGACGCCGCGTGGGGGATGAAGCATCTCGGTGTGTAAACCCCTTTCGACCCGGAAGAATGTCCCGCAAGGGATTGACGGTACGGGTATAAGAAGCCCCGGCTAACTACGTGCCAGCAGCCGCGGTAAGACGTAGGGGGCCAGCGTTGCTCGGAATTACTTGGCGTAAAGGGTTCGTAGGCGGTGCGGCAAGTCGGAAGTGAAATCTCCAGGCTCAACTTGGAGGCTGCTCCCGAAACTGCC
+
CCCCCGGGGGGGGGGGGGGGGGGGGGGGGGGGGGGGGGGGGGFCFGGGGGGGGGGGGCCFGGCGFGGCGGFGGGGGGGGGGGGGFG9EFFCCFGGGGGD<FEGGGGG7FFGGGEGGFGGGG,@FGGGEEDGCAFEFGDEGDGGGGGGGGGGGFFFGFD7<FGGCGGGGGF<F:FEGGGGGGE>EGDECGGG;;CECGGECEGGGGDEC+3/?C>:A@FF+AFFGA8CGCFGGFFEG=83<CGE*5CEGC:5E>5=DE30*0:7++2<797C)*2997*2*9)0*277:)*/(0..55066;
@M03506:14:000000000-AKVR1:1:1101:9029:1260 1:N:0:39
CGAACTCCTACGGGAGGCAGCAGTGGGGAATTTTGCGCAATGGGGGAAACCCTGACGCAGCAACGCCGCGTGGAGGATGAAGTCCCTTGGGACGTAAACTCCTTTCGACCCGGACGATAATGGCGGTACGGGTGGAAGAAGCCCCGGCTAACTTCGTGCCAGCAGCCGCGGTAATACGAGGGGGGCAAGCGTTGTTCGGAATTATTGGGCGTAAAGGGCGCGTAGGCGGGTCGGTAAGTCACCTGTGAAACCTCTAGGCTTAACTTAAAGCTTGCAGGCGAAACTGCCGTGCTTGAGGGTG
+
CCCCCFGGGGGGGGGGDGGGGGFGGGGGEGGGGGGGCGGGGGGGGGCGDGGGGGGGGGGGGGGGGGGGGGGFEDGGGGGGGGGGGGGGGFGFGEFGFGGGGGGGGGGFGGGEGGGDEEGEGFGGGGEGGCCFGGGGGGGGFF>FDDEGEGGC,@FGGF*C9::CCF>C@C7CFGGGCG5;EE5*:**18*;;58CFFCD*;;C+0:+0CFGGEC@C+?8=CEC:EG+88**2:C8:7@?++3CFGF6:CCC*06+0<F46EE7C+0+*+0<*20*39)/795.*<**799;?@F@))0..<
@M03506:14:000000000-AKVR1:1:1101:14851:1263 1:N:0:39
CGAACTCCTACGGGAGGCAGCAGTAGGGAATCTTGCGCAATGGGCGAAAGCCTGACGCAGCCATGCCGCGTGAATGATGAAGGTCTTAGGATTGTAAAATTCTTTCAGCGGGGAAGATAATGACGGTACCCGCAGAAGAAGCTCCGGCTAACTTCGTGCCAGCAGCCGCGGTAATAAGAAGGGGGCTAGCGTTGCTCGGAATTACAGGGCGTACAGGGCGCGTAGGAGGGTGTTTAAGTCAGAGGTCAAATACCAAAGTTGAACTCTGGAACTGCCTTTGATACTGGACACTTAGAGTTCC
+
@9CCCCCEECFG77C::FEGGFGGGFGCFGGGGDGGDDG:FC8FDFE@FEFGFFGDF,:++6EFC8CF+:CF=F9CFGDC?CE,E,,CFGFAF8CEFFE<,BAF<?<<E:FGGGGDG<<DCA<AFD>F=FGE@FGDE=FG,7,@F+CFE<D7FGGC5:C*=:F,,,6*1<:4CCFC<:,,,4*=::*BE?:<1**,+12*2/8::+:*;CE58*20;?8*/:2*/*+***2A2*;3<+:+<F+AC0**3<<+0+30;?00+00<:*+0+:+94C6?74**2**9??C??4))1*/**1*/*
@M03506:14:000000000-AKVR1:1:1101:12805:1285 1:N:0:39
CGAACTCCTACGGGAGGCAGCAGTGGGGAATATTGGACAATGGGCGAAAGCCTGATCCAGCAATGCCGCGTGAGTGATGAAGGCCCTAGGGTTGTAAAGCTCTTTTACCCGGGAAGATAATGACTGTACCGGGAGAATAAGCCCCGGCTAACTCCGTGCCAGCAGCCGCGGTAATACGGAGGGGGCTAGCGTTGTTCGGAATTACTGGGCGTAAAGCGCACGTAGGCGGCTTTGTAAGTTAGAGGTGAAAGCCCGGGGCTCAACCCCGGAATAGCCTTTAAGACTGCATCGCTTGAACACG
+
CCCCCGGGGEGGGGGGGGGGGGGGGGGGGGGGGGGGGGGGGGGGGGGGGGGGGGGGGGGGGGGGGGGGGGGGGGGGGGGGGGGGGGGGGGGGGGGGGGGGGGGGGGGGGGGGGGGGGGGGGGGGGGGGGGGGGGGGGGGGFGGGGGGGGGGGGGGGGGGGGGGGGGGGGGGGGGGGGGGGGGGGGGGGGGGGEDGGGGGGGGGGGGGGGGGGGGFGGGDEGGGGGGGGGGGGFGG7?C7@CF<CF?F7ECGGGGEDGFGDCFCFC<CCGCCFGGGGFFFF**9E?409>D>?FFFFFFBF<
@M03506:14:000000000-AKVR1:1:1101:16912:1311 1:N:0:39
CGAACTCCTACGGGAGGCAGCAGTCGGGAATATTGCCCAATGGACGAAAGTCTGAGGCAGCAACGCCGCGTGCGCGATGAAGGCCTTCGGGTCGTAAAGCGCTTTTCGGGTGGATGAGAGCGGACAGTACACCCGGAATCAGGTACGGCTAACTACGTGCCGGCAGCCGCGGTAAAACGTAGGTACCGAGCGTTATCCGGATTTACTGGGCGTAAAGCGCGTTCAGGCGGTTTGGCAAGTCGGGCATGAAATCTCTCGGCTCAACCGGGAGCGGTTGTCCGATATCGCCGGCCTGGAGGGC
+
CCCCCDFFEFGGGGGEEGGGGGGFEG7CEFAFFGAEFGFGGGGFGCEE@EGGGGGFDFCBFFGGGGGCFCFEFEGGGGGG9EFGGFGDGDGEECCBGGGD7FCGGFGDGGGDGDFFFF,BFCEGGDFGGGGG8FEECEFGGFEFGGGGGGEFGFGGGGGFGGEGGGGFCEFCF7<:C@FGG7EEFGG8C8C8:8CFGGGGC5A9FGFGCCFC?>*;FG=EE1:8<CC61*/2:ECF6<CEGG=55E7CF?GF7?C70757**9+:*/):):5779:).*:*)01*/10,97().77F)50.
@M03506:14:000000000-AKVR1:1:1101:14005:1336 1:N:0:39
CGAACTCCTACGGGAGGCAGCAGTGGGGAATTTTGCGCAATGGGGGAAACCCTGACGGCAACGCCGCGTGGAGGATGAAGTCCCTTGGGACGTAAACTCCTTTCGACCCGGACGATAATGACGGTACGGGTGGAAGAAGCCCCGGCTAACTTCGTGCCAGCAGCCGCGGTAATACGAGGGGGGCAAGCGTTGTTCGGAATTATTGGGCGTAAAGGGCGCGTAGGCGGTGCGGTAAGTCACCTGTGAAACCTCTGGGCTCAACTCAGAGCCTGCAGGCGAAACTGCCGTGCTGGAGTGTTGG
+
CCCCCGGGGGFGDCGGGECGCAEEFFGDGGGGGGFGEDCGGGCFEE:FGFFFG8EEFEGCFGDCFCGC>FDEFGGGGGGDGGGGGGFDEFGGG=<BEGFCDGFFCFEGEGDCCEGC=FEDF<@C<FGCCBFCCCGFCEGGDGCECFGGFFFGCCGGD:,<CCFGCF@CGGDEGGFF:@CC>CGDE8FGGGGGE*<EEC>F+AFF0988EC85@FGCC5*/1:C5<E8C5CGGE=8ACFGGG?CGFGF><6**9C6<5)10+:*<CGC4?0A>C*209)9)9>@F+7))(1))/))/)**08
@M03506:14:000000000-AKVR1:1:1101:22812:1338 1:N:0:39
CGAACTCCTACGGGAGGCAGCAGTAGGGAATTGTTCGCAATGGGCGCAAGCCTGACGACGCAACGCCGCGTGGAGGATGAAGGTCTTCGGATTGTAAACTCCTGTCGTGTGGGACGAACATTCTTCGGGCTAATCACCGAGGGACTGACGGTACCACGAAAGGAAGCCCCGGCTAACTCTGTGCCAGCAGCCGCGGTAATACAGAGGGGGCGAGCGTTGTTCGGAATTACTGGGCGCAAAGGGCGCGTAGGCGGCCTGCTAAGTCGTACGTGAAATCCCTCGGCTCAACCGGGGAACTGAG
+
CCCCCGGGGFGGGGGGGGGGGGGGGGGGGEFGGFGGGGGGGGGGGGGGGGGGGGGGGGDGGGGGGGGCFF:FGDGGFGGGFGGFGEGGGGEGGGGCFFFGGGGGFGGFGGGGGGGGGGCEE=CFFFECEGDDFG9FGGEG@FFGGGGGGGGGGCCFFFFGGEFGDFA@FGGG7*<:,?,?FGGGGGDGGGGFEEEECEEGG?CF<<EECGD58CEC1*:8;+AG8:E69@77+>=E*:9*<AECC*:>8CE6CG=C*<FCE+>CE*:*7D*59>FGG:F69>>EEEF@<*)()058>49*)
@M03506:14:000000000-AKVR1:1:1101:14921:1344 1:N:0:39
CGAACTCCTACGGGAGGCAGCAGTCGGGAATTTTGGGCAATGGGCGAAAGCCTGACCCAGCAACGCCGCGTGAAGGATGAAATCCCTCGGGATGTAAACTTCGCAAGAATGGGAAGAATTAGTAGGGGTCAATACCCCCTATGATGACGGTACCATTTGTAAGCTCCGGCTAACTCCGTGCCAGCAGCCGCGGTAATACGGGGGGAGCAAGCGTTGTTCGGATTTACTGGGCGTAAAGGGCGCGTAGGCGGTCAGCACAAGTCAGTTGTGAAATCTCCGGGCTTAACTCGGAAAGGTCAAC
+
CCCCCGGGGFGGGGGGGGGGGGGGGGGGGGGGGGGGGGGGGGGGGGGGGGGGGGGGGGGGGGGGGGGEGGGGGGGGGGGGGGGGGGGGFGGGGGGGGGGGGGGGGGGGGGGFGFGGGGGGGGGGGGGGGGGGGGGGGGGGGGGGGGGGGGGGGGGGGGGGGGGGGGGDGGDGGGGGGGGGGGGGGGGGGGGGGGG<FFGGEEGGGGGGGFGGGEEGGGGGGGD8@FGGGG5FEEEGCEGDCGEEE5CGFGGGGGFFC4C5CFC790AFE<F9FC7<CFD33@>CF6?FFD:655<>F4FF*
@M03506:14:000000000-AKVR1:1:1101:11490:1353 1:N:0:39
CGAACTCCTACGGGAGGCAGCAGTGGGGAATTTTGCGCAATGGGGGAAACCCTGACGCAGCAACGCCGCGTGGAGGATGAAGTCCCTTGGGACGTAAACTCCTTTCGACCGGGAAGATTATGACGGTACCGGTGGAAGAAGCCCCGGCTAACTTCGTGCCAGCAGCCGCGGTAATACGAGGGGGGCGAGCGTTGTTCGGAATTATTGGGCGTAAAGGGCGCGTAGGCGGTGCGGTAAGTCACCTGTGAAACCTCTGGGCTCAACTCAGAGCCTGCAGGCGAAACTGCCGTGCTTGAGTGTG
+
CCCCCFGGG9EGGGGGGGGDGFFFGFFECGGGGGFGGGGGGGFGGGGGGGGGGGGGGGGGGGGGGEGGGGGGGGGGGGFFGGGGGGGGGGGGGGGGGGGGGGFGGGGGG7FGGEEEFGGGGGGGGGGGGFGEGGGGGGFFGGGGGGGEG7FFGGGGB:FGCFGCBCGEEGGGGGGGGGDF>CGGGEGCEGE?5**2CCECEF<:C70<5EEC8*A?EGGDGGGG5CFGGE85CEGC5<FGFG?6CGFFGGC7*:?CFFGF=C46:>7>CGGFCG4:C>5C7)7CCFGFFGF?F49>687=@
@M03506:14:000000000-AKVR1:1:1101:16229:1356 1:N:0:39
CGAACTCCTACGGGAGGCAGCAGTCGAGAATTTTTCTCAATGGGGGCAACCCTGAAGGAGCGACGCCGCGTGGAGGATGAAGGCTTTCGGGTTGTAAACTCCTGTCATTTGAGAACAAGTTGGACGCAGTAACTACGCGTCCATTGATAGTATCAGAAGAGGAAGGGACGGCTAACTCTGTGCCAGCAGCCGCGGTAATACAGAGGTCCCAAGCGTTGTTCGGATTCATTGGGCGTAAAGGGTGCGTAGGTGGCGCCGTAAGTGGGGTGTGAAATTTCGGAGCTTAACTCCGAAACTGCAT
+
CCCCCGGGGGGGGGGGGGGGGGGGGGGGGEGGGGGGGGGGGGGGGGGGGGGGGGFGGGGGGGGGGGGGGGGGGFGGGGGGGGGGGGGGGDGGGGGGGGGGGGGGGGGGGGGGGGGGGGGGGGGGGGGGGGGGGGFGDGGGGEGGEGGGGGGFACEGGGGGGGGGGEGFGEGG:FGFGG@FFFCFGFGGGGGGGDD=EGGFGGGGGGGGGFGGFGGGGEGFGGGGG>FGDEEFFGGDC89FFCCGDD*5CGFFGG=DE;/1:::?F<CCGG5BF>C<7B4C533:EB7*6*<:33.77@??4
@M03506:14:000000000-AKVR1:1:1101:20331:1383 1:N:0:39
CGAACTCCTACGGGAGGCAGCAGTGGGGAATCTTGCACAATGGGCGAAAGCCTGATGCAGCGACGCCGCGTGAGGGATGAAGGCCTTCGGGTCGTAAACCTCTTTCGGCAGGGACGAAGCGATCTCGTGACGGTACCTGCAGAAGAAGCCTCGGCTAACTACGTGCCAGCAGCCGCGGTAATACGAAGGGGGCAAGCGTTGTTCGGAATTACTGGGCGTAAAGGGCGCGTAGGCGGCTTATCAAGTCAGGCGTGAAATTCCCGGGCTCAACCTGGGGGCTGCGCTTGATACTGATGAGCTG
+
CCCCCGGGGGGGGGGGGGGGGGGEFGGDGGGGGGGGGGGGGGGGGGGGGGGGGGGGGGGGGGGGGGGGGGGGGGGGGGGGGGGGGGGGGGGGEGGGFGGFBFGGGGGGGGGGGGGGGDGGGG?F8FFGGGGGGGGGCFGGGFGCGFGCEGFFCFGFEFGGGGGGGGGGGGGGGFGGEGGGGGGGGGGDGGFG5/@EGGD>EGGGGGGDGGGGGGCFGG?EEFGGGDEGGGGEGGGGGEDGFGGGG+0:CDGC/C5DG*CF79CEECCGFCCFFFFGC:C)/75:*.C4<FF)9B19?F*8)
@M03506:14:000000000-AKVR1:1:1101:18186:1394 1:N:0:39
CGAACTCCTACGGGAGGCAGCAGTGGGGAATTTTGGGCAATGGGCGAAAGCCTGACCCAGCAACGCCGCGTGAGGGAGGAAATCCTTCGGGATGTAAACCTCACAAGCAAGGGAAGAGCGCTTCCGATCGAATAAATCGGAAGTTCGACGGTACCTTGCGTAAGCCACGGCTAACTACGTGCCAGCAGCCGCGGTAATACGTAGGTGGCAAGCGTTGTTCGGAATTATTGGGCGTAAAGGGCGCGTAGGCGGCCTGTTAAGTCGGCTGTGAAAGCCCGGGGCTCAACCCCGGCAAGTCGGG
+
CCCCCGGGGGGGGGGGGGGGGGGFGGGGEGGGGGGGGGGGGGGGGGGGGGGGGGGGGGGGGGGGGGGGGGGGGGGGGGGCGGGGGGGGGGGGGGGGGGGGGGGGGGGGGGGGGGGGGGGGGGGGGGGGGGGGGGGGDFGGGGGGGGGGGGGGGDGGGGGGGGGGGGGGGGGGG:CFGGGGGGGGGGGGGFFFGGG7CFFEF<EGGGGE6;C8AECEEEGDGGEEGGGGFFGFGEEE=C:975CEGGDGGGG>D5*9EBGFGGCEEGCCGGF?7C*:9;5CD>):9=F>6CD>.7;>@F>E)
@M03506:14:000000000-AKVR1:1:1101:15591:1398 1:N:0:39
CGAACTCCTACGGGAGGCAGCAGTGGGGAATATTGCGCAATGGACGAAAGTCTGACGCAGCGACGCCGCGTGCGGGATGAAGCTCTTCGGGGTGTAAACCACTGTTGCCCGGGACGAAACTCCTTTTTCGAGAGGATTGACGGTACCGGGTGAGGAAGCACCGGCTAACTCTGTGCCAGCAGCCGCGGTAATACAGAGGGTGCGAGCGTTGTCCGGAATCACTGGGCGTAAAGGGCGCGTAGGTGGCGGGATAAGCGTGTGGTGAAAGCTCGGGGCTCAACCCCGAGTCTGCCATGCGGAG
+
@CCC<,CFFDGCG:@7:FFG>FFE@CC7;8CF<F<E;@++BEEGGGE7,@,CFFGF,F++@FEE7=F+>F@FEDC7CGGGCF<B<BEFD777::F<5E9BBF8<E<<FDF773:=3<3C<FC,,8ECFFEGC@CC,D;,8>*1>BC>**=<C1@FFF:B<+=*<CC<:FC<FC<FG,2?:F+<*:C581:C+3:CG9<F>1/1:8C8C***22+81A:@E:8798C;EC:*1++;:78)***:3<=FCE5C5*0<*:01/:57>FFE7*:+8C)):15**277:=53),:746<*))783)
@M03506:14:000000000-AKVR1:1:1101:21052:1400 1:N:0:39
CGAACTCCTACGGGAGGCAGCAGTGGGGAATCTTGCGCAATGGGCGAAAGCCTGACGCAGCGACGCCGCGTGGGGGATGAAGCTTTTCGGAGTGTAAACCCCTTTCGACCGGGACGAAACGCCCGCAAGGGAATTGACGGTACCGGTAGAAGAAGCCCCGGCGAACTACGTGCCAGCAGCAGCGGTAAGCCGTAGGGGGCCAGCGTTGCTAGGAATAACTGGGCGTAAGGGGTCCGTAGGCGGTGTGGGAAGGTGGGAGTGAAGTCGCTGGGGTTAAGCAAGGGGCGGCTGCCGCGACTGC
+
@BCCCGCEA<@B;@CB7FBFCFGFEFG>FCGGF,CECEC+BF<CEEF++@8F<CFEEGFCF@:7CC:+8@8C::F7>FGGFD==F,8<CFGCGFF9?9?F=3+85?:=F:>C=E:FFC7<FGGE7CE:CCF7,=FFFGGC<<<CFGE:F9<:@FECCF<FFG*8CCC@<CCFC8E0*;C;*;*:EGD8E+CC;**/*:EDCE5@EACEGG+<F67+2++03+858:*2*2**2:;EC5/:<55:75=5/*+2*0<9*09/:CF+0:*9*//7)>D/:**2*).:5)).,/)-7.5))07))
@M03506:14:000000000-AKVR1:1:1101:21602:1412 1:N:0:39
CGAACTCCTACGGGAGGCAGCAGTCGGGAATTTTGGGCAATGGGCGAAAGCCTGACCCAGCAACGCCGCGTGAAGGATGAAATCCCTCGGGATGTAAACTTCGCAAGAACGGGAAGAATAAGTGGAAGTTAATAGCTTCCATGATGACGGTACCGTTTGTAAGCTCCGGCTAACTCCGTGCCAGCAGCCGCGGTAATACGGGGGGAGCAAGCGTTGTTCGGATTTACTGGGCGTAAAGGGCGCGTAGGCGGCCACCGCAAGTCGATTGTGAAATCTCCGGGCTTAACCCGGAAAGGTCAAC
+
CCCCCGGGG9FGGGGGGGGGGGGFGGGGGGGGGGGGGGGGGGGGGGGGGGGGGGGGGGGGGGGGGGGEGGFCGGGGGGGGGGGCCEGGGCE7BCFEGGGGGGGDGGGDEFGGGEDEGGGGGGG?FFGEFFGG9FGGGDFG=<B<FGGGF+3>C9BFFFGFGGGGGGCFGGEGGG37FEFFCF;<CFGG7FGGGGGGG9EGGGDCGGGDG6EGGED5CFFGC5?EFCFFGDF>E=EG*<75AEGGGGEGGGGGGC*5:BGGGFGGC3<DFGC@>FFGD/955>DC?=D64C>6<>F4*/)*1
@M03506:14:000000000-AKVR1:1:1101:11920:1443 1:N:0:39
CGAACTCCTACGGGAGGCAGCAGTGGGGAATATTGGACAATGGGCGCAAGCCTGATCCAGCAATGCCGCGTGAGTGATGAAGGCCTTAGGGTTGTAAAGCTCTTTCGCCCGCGACGAGGATGACGGTAGCGGGAGAAGAAGCCCCGGCTAACTTCGTGCCAGCAGCCGCGGTAATACGAAGGGGGCGAGCGTTGTTCGGATTTACTGGGCGTAAGGGGCGCGTAGGCGGCGCCGCAAGTCGAGTGTGAAAGCCCCGGGCTCAACCTGGGAGGTGCGCGCGAGACTGTGGCGCTGGCGTTGG
+
<CCCC6@@C-;C;:F@7FECECE@CCDCGEFEGG,CECFGFFF8C:CCE@CFG8E@EAC<<@CF<@FFC@6>,,9C6EFACAC8F=C=DFG=FF:FFFFCEFGGGEBEEGCGEBC+F4+>FFDGGGGFEFD>++++:@FEG?3<*5@CFECFG;FC,D*1@>*,><FECCFG7FFE<EG7F:B<CFGEDEC:CCG>CC5CEEGG+<CF:CGGGGGCF=8CE5CE*/9CC58>ECCC5?C?55C+C?:*C+0*9*C)85/9C+9?:9FCE*:@G*2*/.)))0)1A?*=(17455>)...)8
@M03506:14:000000000-AKVR1:1:1101:17817:1455 1:N:0:39
CGAACTCCTACGGGAGGCAGCAGTCGAGAGGCTTCGGCAATGGGGGAAACCCTGACCGAGCGACGCCGCGTGGGCGATGACGGCCTTCGGGTTGTAAAGCCCTTTCAGGTGGGAAGAAAGGCGTATGGGTGAATAATCCATGTGCTGTGACGGTACCACCAGAAGAAGCTCCGGCTAACTCCGTGCCAGCAGCCGCGGTAATACGGGGGGAGCAAGCGTTGGTCGGATTCATTGGGCGTAAAGGGCGCGTAGGCGGCCTTGTAAGTCCGACATGAAACGTACCGGTTCAACCGGGGCACTG
+
CCCCCGGGGGGGGGGGGGGGGGGGGGGGGGGGGGGGGGGGGGGGGGGGGGGDGGGGGGGGGGGGGGGGDGGGGGGGGDGGGGGGGGGGGGGGGGEFFGGCFGGGGGGGGGGGGFGGGGGGGGGGGGGGGGDFGGCEGGGGGGGGGFG@F@FGEFGGEGGGGGGGGGGGGGGGGGGGGGFGGGDC7FFFGCGGGGGGDGGDC??CFD>C*8:EEFEGCEEEG5ACGGGGCG+ACFFFFE<EECCGGDGGGGG5CE=GDE*9CFF?+:+:=7CD7FDF:*9>5@3CEE>:>764>@:35)0.6
@M03506:14:000000000-AKVR1:1:1101:13994:1494 1:N:0:39
CGAACTCCTACGGGAGGCAGCAGTAAGGAATATTGGTCAATGGACGCAAGTCTGAACCAGCCATGCCGCGTGGAGGATGAAGGTCCTCTGGATTGTAAACTTCTTTTATTTGGGAAGAAATGTGATTATTCTTTTTCACTTGACGGTACCAGATGAATAAGCACCGGCTAACTCCGTGCCAGCAGCCGCGGTAATACGGAGGGTGCAAGCGTTATCCGGATTTACTGGGTTTAAGGGTGCGCAGGCGGATATGTAAGTCAGTGGTGAAATCTCCGGGCTTAACCCGGAAACTGCCGTTGCT
+
CCCCCGCFGGGGFGGGGGGGGDFFAFF<@FF9FF9<FFFEECEDEEGGGGFGEFFGGGGGGDFG<EE@CEGGGCECFG8=FCGGFG9FFFGEE<FGAC<FGGGGGGGGDFFAF+,BF<DFEDFEFAEFGGGEFEF=F<?EFDFGGEGFGGFCGGFCGGGFFFFC8BCECD@FDFG:D7CDFGFC>CFEDEGGC@CEFCC*>CGGEEC><8CE8EBFGGG?5CFGFBCFFFE8F9CCGFGGGDG==55C8C=FFGFFDFG7AFC6:*30<:<=7*):))<FGFFCF5>>B3F>??F:BB>)*
@M03506:14:000000000-AKVR1:1:1101:16026:1499 1:N:0:39
CGAACTCCTACGGGAGGCAGCAGTCGAGAATTTTTGACAATGGGGGAAACCCTGATCGAGCGACGCCGCGTGGAGGATGAAGGTCTTCGGATTGTAAACTCCTGTCATTGGGGAACAAGGCGCAGATATTAACTGTATTTGTGTTGATAGTACCCGAAGAGGAAGAGACGGCTAACTCTGTGCCAGCAGCCGCGGTAATACAGAGGTCTCAAGCGTTGTTCGGATTCATTGGGCGTAAAGGGTGCGTAGGCGGCGCGGTAAGTCGGGTGTGAAATCTCGGAGCTTAACTCCGAAACTGCAT
+
CCCCCGGGGGGGGGGGGGGGGGGGGGGGGGGGGGGGGGGGGGGGGGGGGGGGGGGGGGGGGGGGGGGGGGGGGGGGGGGGGGGGGGGGGGGGGGGGGGGGGGGGGGGGGGGGGGGGGGGGGGGGGGGGGGGGGGGGGGGGGGGGGGGGGGGGGGGGGGGGGGGGGGGGGGGGDGGGGGGGGGFFGGGGGGGGGGGGGGFGGGGGGGGGGGFFGGGEGGEGGGGCE8<@?FGGFFGEGGGFFGFGGGGGGGGGGGGGGDGGGFFGGDGGGGGFFGGG7@FG3)76<=D?<DFBFF:BFF@?6
@M03506:14:000000000-AKVR1:1:1101:17227:1499 1:N:0:39
CGAACTCCTACGGGAGGCAGCAGTGGGGAATTTTTCGCAATGGGCGAAAGCCTGACGAAGCAACGCCGCGTGGAGGATGAAGGCCTTCGGGTCGTAAACTCCTGTCGACCGGGACGAACGTAGATGGGTCCAATACACCTGTCTATCGACTGTACCGGTGGAGGAAGCCACGGCTAACTCTGTGCCAGCAGCCGCGGTAATACAGAGGTGGCAAGCGTTGTTCGGAATTACTGGGCGTAAAGGGCGCGTAGGCGGTTCTGTAAGTCCCGCGTGAAATCCCCCGGCTCAACTTGGGAACTGC
+
CCCCCGGGGGGGGGGGGGGGGGGGGGGGGGGGGGGGGGGGGGGGGGGGGGGGGGGGGGGGGGGGGGGGGGGGGDGGGGGGGGGGGGGGGGGGGGGGFGGGGGGGGGGGGGGGGGGGGGGGFFGGGGGGGGGGGGGGFGGGGGGGGGGGGGGGGGGGGGFGGDGGEFGGGCFGCGGGGGGGGGGGGGG@CGGGGGGGGGD>FEG9FFGGGGCC*<CCEEGGC=FGE;EFG7<@+<FDE85?FC?EC**9CCECGGGD57>FGGFGGCFGGCEEG<*<>B4C<@BGE>C@?F6)065)9F61*
@M03506:14:000000000-AKVR1:1:1101:18934:1502 1:N:0:39
CGAACTCCTACGGGAGGCAGCAGTCGGGAATTTTGGGCAATGGGCGAAAGCCTGACCCAGCAACGCCGCGTGAAGGATGAAATCCTTCGGGATGTAAACTTCGCAAGAACGGGAAGAATAAGCCGGTGTTAACATCACCGGTGATGACGGTACTGTTTGTAAGCTCCGGCTAACTCCGTGCCAGCAGCCGCGGTAATACGGGGGGAGCAAGCGTTGTTCGGATTTACTGGGCGTAAAGGGCGCGTAGGCGGCCACCGCAAGTCACTTGTGAAATCTCCGGGCTTAACCCGGACAGGTCAAC
+
CCCCCFGGGGGGGGGGGGGGGGGGGGGGDGGGGGGGGGGGGGGGGGGGGGGGGGGGGGGGGGGGGEGGGGGGGGGGGGGGGGGGGGAFGGGGGGGGGGGGGGDGGGFFGGGGGGGGGGGGGGGFEGFFGGGGGGGGGGFE@FGGFCFFGGGGGGGGGCFGCGGGG7FE*<FGGGGGGGGFGGGFGGGGGGGGGG7FGGGGEE@5C>EG;FF5;8CEEGCCGE:ACGGCFFDFE7CE=F7EGEEEEEEC9ECCDGFFEEGCEFG??GCC:C?*:FG?07<DGDFFEFFF65@B5>5)9?4@?
@M03506:14:000000000-AKVR1:1:1101:11831:1504 1:N:0:39
CGAACTCCTACGGGAGGCAGCAGTGGGGAATCTTGCACAATGGGCGAAAGCCTGATGCAGCGACGCCGCGTGGGGGATGAAGCTTCTCGGAGTGTAAACCCCTTTCGATCCGGACGAATGCCACGCAAGAGGAGTGACGGTACGGATATAAGAAGCCCCGGCTAACTACGTGCCAGCAGCCGCGGTAATACGTAGGGGGCCAGCGTTGTTCGGAATTACTGGGTGTAAAGGGTTCGTAGGCGGTGTGGCAAGTTGGGAGTGAAATCTCTGGGCTCAACCCAGAGACTGCTTCCAAAACTGC
+
CCCCCGGGGFGGGGGGGGGGGGGGGGGGGGGGGGGGGGGGGGGGGGGGGGGGGGGGGGGGGGGGGGGGGGGGGGGGGGGFGGGGGGGGGGGGGGGGCGGGGGGGGGGGGGGGGGGGGEGGGGFFGGGGGFGGF>FGGGGGGGGGGGECFGCCGGGGGGDCCGGGGGGGGGGGGGGGGGGGGGGGGGGGGGGGGG5CGGGGEGGGGGDCEEGEGGGGGC7FGGGF>*<E+AE5A=FEEGCGGG*//:=<C7CECGG:575DFDDCC>20:CC@*5>?4?:/95>E67*)4*94)/*1)8FB4
@M03506:14:000000000-AKVR1:1:1101:19530:1551 1:N:0:39
CGAACTCCTACGGGAGGCAGCAGTTGGGAATCTTGGACAATGGGGGAAACCCTGATCCAGCCATGCCGCGTGAGTGATGAAGGCCTTCGGGTTGTAAAACTCTTTCGACGGGGACGATAATGACGGTACCCGTAGAAGAAGCTCCGGCTAACTTCGTGCCAGCAGCCGCGGTAATACGAAGGGGGCTAGCGTTGCTCGGAATCACTGGGCGTAAAGCGCACGTAGGCGGACTCTTAAGTCAGGGGTGAAATCCTGGAGCTCAACTCCAGAACTGCCTTTGATACTGGGAGGCTTGAGTGCG
+
CCCCCGGGGGGGGGGGGGGGGGGGGGGGGGFGGGGFGGGGGGGGGGDGGGGGGEFGGGGGFFGGFGGGEEFEGFDFGGGGGGGGGGGGGGGGGGGGGGGGGGGGGGGCGGDGDFGGGGGGG9FGGGGGGFGGGG@@<FFGFFFGGGDGGCFGFGG>FGCFGGGFGGD7BFCCGGF@GGFFEFGDFG@@FCCFGDEGFEEDEGFGCGGCC5C8C>*<?CEGGG8@FEG5*2:CF9@FFG*<?:*:E=5769CFC+A**05CE?FG7CE*20*:FGC7*9*2?F*+09*)(*)40<3>F=*/7
@M03506:14:000000000-AKVR1:1:1101:15921:1553 1:N:0:39
CGAACTCCTACGGGAGGCAGCAGTGGGGAATATTGCACAATGGGCGGAAGCCTGATGCAGCGACGCCGCGTGAGGGATGAAGGCCTTCGGGTTGTAAACCTCTTTCGACAGGGACGAAGCGTGAGTGACGGTACCTGGAGAAGAAGCGCCGGCCAACTACGTGCCAGCAGCCGCGGTAAGACGTAGGGCGCGAGCGTTGTCCGGATTTATTGGGCGTAAAGAGCTCGTAGGCGGCTGGTTGCGTCAGCTGTGAAAACCCGCAGCCCAACTGTGGGCTCGGAGCTGATGCGGGCAGGCTGCG
+
CCCCCFFGGGEGCCC@FFEGGF@<,C,6C;F<EF<6CCCFFFFDFCFEECFGEFFDFGE@FD@CCECCF@=C:CFGGCCFGFFGFFGF?BFBFEGGGFFGGGGFGGCGGGGGGCFEFE:>:F=>FG9DFCFFGGFGGGFGGGGCCFGEFG7>FFF,*<:B1CFCCFFG7FGGGGGEEFECFCC8F5CCGG>**:?E?8CC?+/?;1*<AFGG658?8*18@C**<C8C*8*<E58:=C7+C=EG5==F7<?+:+<7079CC*95*/*/:*71:4*17))))..=+*0*-9)2:550.5@))
@M03506:14:000000000-AKVR1:1:1101:8530:1590 1:N:0:39
CGAACTCCTCCGGGAGGCAGCAGTGGGGAATATTGCGCAATGGGCGAAAGCCTGACGCAGCAACGCCGCGTGCGGGATGAAGGCCTTCGGGTTGTAAACCGCTTTTGTCAAGAACGATTATGACGGTACTTGAAGAAAAAGCACCGGCTAACTACGTGCCAGCAGCCGCGGTAATACGTAGGGTGCAAGCGTTGTCCGGATTTATTGGGCGCAAAGAGCTCGTAGGTGGCACAGTAGGTCAGAAGTTAAAACGCAGGGCTCAACCCTGCGTCGCTTTTGAAACCGCTGAGCTTGAGTATGG
+
CCCCCGGGGAGGGGGGGGGGGGGGGGGGGGGGGGGGGGGGGGGGGGGGGGGGGGGGGGGGGGGGGGGGGGGGGGGGGGGGGGGGGGGGGGGGGGGGGGGGGGGGGGGGGGGGGGGGGGGGGGGGGGGGGGGGGGGGGGGGGGGGGGGGGGGGGGGGGGGGGGGGGGGGGGGGGGGG9FCFGGGGGGGGGGGG@ECFGGGGCEGGCG9CFFDEGGGG6CFCEGCGGGGFG6*CGGGGGGGGGGGGD99CFFGFGEE7C@D5A+9:CC6FC)*.9C7C*9:*>@FC5:3)4*6665>407/*8
@M03506:14:000000000-AKVR1:1:1101:14380:1599 1:N:0:39
CGAACTCCTACGGGAGGCAGCAGTCGGGAATTTTGGGCAATGGGCGAAAGCCTGACCCAGCAACGCCGCGTGAAGGATGAAATCCCTCGGGATGTAAACTTCGCAAGAATGGGAAGAATTAGTAGGGGTCAATACCCCCTATGATGACGGTACTATTTGTAAGCTCCGGCTAACTCCGTGCCAGCAGCCGCGGTAATACGGGGGGAGCAAGCGTTGTTCGGAGTTACTGGGCGTAAAGGGCGCGTAGGCGGTCAGCACAAGTCAGTTGTGAAATCTCCGGGCTTTACTCGGACAGGCCAAC
+
CCCCC@<EECCF;@CC@BFGEFF@EB:@FEC<FECB@C6CE<<;@7C@@C<FFEGGGECDGFFFFEDFFGGFBCC<F<FF?9CFDFE=CCGB+C,9?@E?FF@FC7=EAA,=,:A?EFGAFDG,5,>=83B,55D<<FB>>FD<7@<F@:FFE,E<@CGC,@;C,3DF7F@7FBGGC<>E7><<>:::F::<B<BC;FFC>8EGGDCG5*:8:1C8;;<*:**20+3@+<FF==8/*<7***/*:C5C?:5:/2:<+;F*/<7+02<*3*292?*0:75<<BE*+**0)*8(57:))0)07
@M03506:14:000000000-AKVR1:1:1101:11946:1602 1:N:0:39
CGAACTCCTACGGGAGGCAGCAGTGAGGAATTTTCCGCAATGGGGGCAACCCTGACGGAGCGACGCCGCGTGGAGGACGAAGTCCCTCGGGATGTAAACTCCTTTTGCCCGGGAAGAACACAATGACGGTACCGGGTGAATAAGCCTCGGCTAACTACGTGCCAGCAGCCGCGGTAATACGTAGGGTGCAAGCGTTAATCGGAATTACTGGGCGTAAAGCGTGCGCAGGCGGTTCGCTAAGACAGATGTGAAATCCCCGGGCTTAACCTGGGAACTGCATTTGTGACTGGCGGGCTAGAGT
+
CCCCCGGGGGGGGGGGGGGGGGGGGGGGGGGGGGGGGGGGGGGGGGGGGGGGGGGGGGGGGGGGGGGGGGGGGGGGGGGGGGGGGGGGGGGGGGGGGGGGGGGGGGGGGGGGGGGGGGGGGGFGGGGGGGGGGGGGGGGGGGGGGGGGGGGGGGGGFFGGGGGGGGGGGGGGGGGGGGGGGGGGGGGGGGGGGGEGGGFFGGGGGGGGGGGGGGGGGGFGGGGGGGGGGGGGCCEGDGGGGGGGGCCFE7<CFEGG<>DDGG35?GGGGGG>CFG6C=FGGFFCGFCFAD@F>EFE4>?F*
@M03506:14:000000000-AKVR1:1:1101:18830:1605 1:N:0:39
CGAACTCCTACGGGAGGCAGCAGTCGGGAATTTTGCGCAATGGGCGAAAGCCTGACGCAGCAACGCCGCGTGAGGGATGACGGCCTTCGGGTTGTAAACCTCTTTTATCAGGGAAGATAATGACGGTACCTGATGAATAAGTCACGGCTAACTACGTGCCAGCAGCCGCGGTAATACGTAGGTGACAAGCGTTGTCCGGCTTTACTGGGCGTAAAGAGCGCGCAGGCGGTCGTTCAAGTCGAGTGTGAAAGCCCCCGGCCTCACTGGGGAGAGGCCCTCGGTACTGATCGTGTCGGAGGCC
+
CCCCCFFGGGGGGDEFGGGGGGGGFGGGGGGGGGAEFG:BC<E?F7@:F7EFGCFGCC+@B,EC:CE7FE:@CEGCGGFEFEGGGCF<@EGGGGE9FEGFGGGGGG9EGAFF?DFEFGG<DFEFFEGCFGGGF9DFEFFGFFCAFBFGC+3FFF,<@>7>C<CFCCBCEGGGF7FGGGCGF7FEFFF+=CECECGG9CE*48CFFF988/*/:CDF78CEGCG88>EGD/::C=88++:E5**0/CCFE+0:**595<D)*0259764C75)***/95F)*)0:+*2*.*)(05))).7>)
@M03506:14:000000000-AKVR1:1:1101:12421:1613 1:N:0:39
CGAACTCCTACGGGAGGCAGCAGTCGAGAATCTTCCGCAATGGGCGAAAGCCTGACGGAGCGACGCCGCGTGCTGGATGAAGTGCTTCGGTACGTAAACAGCTTTTATCGGGGACGAAATTATTGACGGTACCCGATGAATAAGGGGCTCCCAACTCTGTGCCAGCAGGAGCGGTAATACAGAGGCCCCAAGCATTATCCGGAATCACTGGGCGTAAAGGGTGTCGAGGCGGTCATGTTAGTCGTTCGTGAAATCCGTGGGCTTAACCTACGGCGTGCGAGCGAAACGGCATGACTCGAGG
+
CCCCCGGGGDGGGGGGGGGGGGGGGGGGGGGGGGGGGGCGGGFGGGGGGGGGGGGGGGGGGGGGGGGGGGGGGGGGGGGGGGGGGGGGGGFGGGGFGGGGGGGGGGGGGGGGGGGGGGGGGGGGGGGGGGGGGGGGGGFFDGGGGGGGGGGGGGGGGGGGGGGFGGGGGGGGDGGGGGGGGGGGGG7EEDGGG>FFGGGGDDEGGGGGGFGGCEG5C=?FGGDEFG5CEGGGGGGFGGG7CFGG=CGGGD6=F7?FGF3CCG4F6*::96CBD9):7>DDGF@EE57><D5>F4?FFFF>E
@M03506:14:000000000-AKVR1:1:1101:8994:1615 1:N:0:39
CGAACTCCTACGGGAGGCAGCAGTCGGGAATTTTGGGCAATGGGCGAAAGCCTGACCCAGCAACGCCGCGTGAAGGATGAAATCCCTCGGGATGTAAACTTCGCAAGAATGGGAAGAATAAGGAGGGGTTAATAACCCTTTTGATGACGGTACCATTTGTAAGCTCCGGCTAACTCCGTGCCAGCAGCCGCGGTAATACGGGGGGAGCAAGCGTTGTTCGGATTTACTGGGCGTAAAGGGCGCGTAGGCGGCCAAACAAGTCACTTGTGAAATCTCCGGGCTTAACTCGGAACGGGCAAGG
+
CCCCCGGGGGGGGGGGGGGGGGGGGGGGGGGGGGGGGGGGGGGGGGGGGGGGGGGGGGGGGGGGGGGGGGGGGGGGGGGGGGGGGGGGGGGGGGGGGGGGGGGGGGGGGGGGGGGGFGGGGGGGGGGGGGGGGGGGGGGGGGGGGGGGGGGGGFGGGGGGGGGGFGGGGGGGGGGGGGGGFFGGGGFFGGGGGGEG?FFFG5EGGGGCFGGGEEGGGFFEECCEGFFDGGGFGCGEFGGGGGGG5CDD<CEED=CF8)>CFC7<+?:2C:C@DF>+::CGG57CEB7F<C)2>BB)8:>>5
@M03506:14:000000000-AKVR1:1:1101:21640:1618 1:N:0:39
CGAACTCCTACGGGAGGCAGCAGTCGGGAATTTTGGGCAATGGGCGAAAGCCTGACCCAGCAACGCCGCGTGAAGGATGAAATCCTTCGGGATGTAAACTTCGCAAGAATGGGAAGAATTAGTAGGGGTTAATACCCTCTATGATGACGGTACCATCTGTAAGCTCCGGCTAACTCCGTGCCAGCAGCCGCGGTAATACGGGGGGAGCAAGCGTTGTTCGGATTTACTGGGCGTAAAGGGCGCGTAGGCGGCCAGCGCAAGCCAGTTGTGTAATCTCCGGGCTTAACTCGGACAGGTCAAA
+
CCCCCGGGGFGEFGGGGGGGGGGFFGGGDGGGGG9CEGFFFGGGFGGGGGGGGGFGGFGG8FFGDGDCGGGGGGGGG9FFGGGGGGGGFGGGGGGGGGGGGGGGGGGGFGGGGGGGGGECFGGGGCDFBFGGGGF=<CFGGFFF9DFGGCFGGGG9FC9=FBFEF7FGEGGDGGC,@BFGEGGG7FFGGDGGGCECF+<CEGGGGGG58?FGC*1:;5<EGDC*AEFGGCGGD/:C5FCGCCCGGEEGCC5*9**9EB:<C59*7C3:07*8:7:+*95C3@):C?C*)734)5>5/)0=/
@M03506:14:000000000-AKVR1:1:1101:20198:1633 1:N:0:39
CGAACTCCTACGGGAGGCAGCAGTGGGGAATATTGGACAATGGGGGCAACCCTGATCCAGCAATGCCGCGTGTGTGAAGAAGGCCTTCGGGTTGTAAAGCACTTTGGGCGGGGAAGAAGGTGCGTGGTTTAAGAGATGATGCACTTGACGGTACCCGCAGAACAAGCACCGGCTAACTCTGTGCCAGCAGCCGCGGTAATACAGAGGGTGCGAGCGTTAATCGGAATTACTGGGCGTAAAGGGCGCGTAGGCGGATTGTTAAGTGAGATGTGAAATCCCTGGGCGTAACCTGGGAATGGCC
+
CCCCCGGGGGGGGGGGGGGGGGGFGGGGEGGGGGGGGGGGGGGGGGGGGGGGGFGGGGGGGGGGGGGGGGFGGCFGGGGGGGGGGGGGGGGGGGGGGGGFGGGGFEFFGGGGGGGGGGGGFFGGGGGGGGGFGGGFGGGGGGFFC<AFGGGGFEABFGGGGGGGGGFFGFGEC7CEFGFFGCFGF@<8BCGFGCEGGGGGCFGFGGGGEGGGGEGGE;;CFD=EGGGGCF@CCFFG5C*:FFGCE=EC=EGGCE57=::F79FCFGGG7:097*2<*)9*0<>5*)976F944554@FF>0
@M03506:14:000000000-AKVR1:1:1101:13793:1648 1:N:0:39
CGAACTCCTACGGGAGGCAGCAGTGGGGAATTTTACGCAATGGGGGAAACCCTGACGCAGCAACGCCGCGTGGAGGATGAAGTCCCTTGGGACGTAAACTCCTTTCGACCCGGACGATAATGACGGTACGGGTGGAAGAAGCCCCGGCTAACTTCGTGCCAGCAGCCGCGGTAATACGAGGGGGGCAAGCGTTGTTCGGAATTATTGGGCGTAAAGGGCGCGTAGGCGGTGCGGTAAGTCACCTGTGAAACCTCTAGGCTCAACCTAGAGCCTGCAGGCGAAACTGCCGTGCTTGAGGGTG
+
CCCCCGGGGGFGGGGGGGGGGGGGGGGGGGGGGGGGGGEGGGGGDDGGGGGGGGGGGGGGGGGGGGGGGGGGGGGGGGGGGGGGGGGGGGGGGGGGFGGGGGGGGGGGGGGGGGGGGGGGDCEGGGEGGGGDGGGFGGGGGGGGGEGGGGGGGGFFGGGGFGFGGGFEEGG7CCFG<FCFGGGGGGGGGGE??EGGCEG>EG6@EGFGGGG55CFGGGGGGGGGGGCC?8?GEGGGGGCFFC?9C?CF70<F4FCDF4DC=6CFDDGD69CFGC**75D<7<52<@*72*08@FF46?5)0
@M03506:14:000000000-AKVR1:1:1101:14188:1650 1:N:0:39
CGAACTCCTACGGGAGGCAGCAGTCGGGAATTTTGGGCAATGGGCGAAAGCCTGACCCAGCAACGCCGCGTGAAGGATGAAATCCCTCGGGATGTAAACTTCGCAAGAATGGGAAGAATAAGGAGGGGTTAATAACCCTTTTGATGACGGTACCATTTGTAAGCTCCGGCTAACTCCGTGCCAGCAGCCGCGGTAATACGGGGGGAGCAAGCGTTGTTCGGATTTACTGGGCGTAAAGGGCGCGTAGGCGGCTGAACAAGTCACTTGTGAAATCTCCGGGCTTAACTCGGAAAGTACAAGT
+
CCCCCGGGGGGGGGGGGGGGGGGGGGGGGGGGGGGGGGFGGGGGGGGGGGGGGGGGGGGGGGGGGGGGGGGGGFGGGGGGGGGGGGGGGGGEGGGGGGGGGGGGGGGGCGGGGFGGGGGGGGGGGGGGGGGGGGGGFGCFGGGGGGGGGGGGEGGGFGGGGGGGGGGGDEGCFGGFCFF@FGGGGGGGGGGGGECFCGFFGEGCGGE5F8CGCG>E8FCDG=CGGGGGGGGGGG=EFCC=EDCGGDCDGGDG):F4E?<DG7DFFFFDFFCFFGGG:BCGGE5<<@7B2C),07**94@90
@M03506:14:000000000-AKVR1:1:1101:21561:1652 1:N:0:39
CGAACTCCTACGGGAGGCAGCAGTGGGGAATATTGGACAATGGGGGCAACCCTGATCCAGCCATGCCGCGTGAGTGATGAAGGCCTTCGGGTTGTAAAGCTCTTTTGGCGGGGACGATGATGACGGTACCCGCAGAATAAGCCCCGGCTAACTTCGTGCCAGCAGCCGCGGTAAGACGAAGGGGGCTAGCGTTGTTCGGAATTACTGGGCGTAAAGCGCGGGTAGGCGGTTATCCAAGTCAGGTGGGAAAGCCTTGAGCTCAACTCAAGAAATGCACTTGTTACTGGGTGACTAGAGGACC
+
CCCCCGGGGDFEGGGGGGGGGGGGGGGGGGGGGAFGGGFFGGGGGGEFGGGGGGGGGGGCFGGEFGGGGGGGCFEGFGGGFFGGFGFGFGEEFGGFCEEFEFFGG9<@FGGG>CFGGEGGG9BFG7FGGGGGGDGGCFGGGG,BEGGDGECCGFFDFGCFGDFFGF@@CBFFFC:FGGE<FDGEEDDFC@C?CEEGCEGGGGGEFFCC88>?8C5CFEGG*?C/8CGGD88E733A<FGEE?CCE*:D675ECFGGG<CF<?*:<>70?7A?7CFGD6DF*08F+=DF?<>2BFFFF>F:.
@M03506:14:000000000-AKVR1:1:1101:10625:1665 1:N:0:39
CGAACTTCTACGGGAGGCAGCAGTGGGGAATCTTGCGCAATGGGCGAAAGCCTGACGCAGCAACGCCGCGTGCGGGATGAAGGCCCTCGGGTTGTAAACCGCTTTCAGCAGGAACGAAAATGACGGTACCTGCAGAAGAAGGTCCGGCCAACTACGTGCCAGCAGCCGCGGTAACACGTAGGGACCAAGCGTTGTCCGGATTTATTGGGCGTAAAGCGCTCGTAGGCGGTTCGGTAAGTCGGGTGTGAAACCCCTGGGCTCAACCCGGGGACGCCACCCGATACTGCTGTGACTCGAGTTC
+
CCCCCGGGGFGGGEGGGGGGGGGFGGGGGDFGGGGGGGGGGGGGGGDGEGGGGGGGGGDGGGGGGGGGFGGGGGGGGGGGGGGGGGGGGGGGGGGCFGGGGGGGGGDGGGGGGGGGGGDEGGGGGGGGGGGGGGCGGGCFFGGGGGGGGCEGGGGGGFCFFGGGGCCFGGGGGGGGGEGGFGGGGGCFGGGEEEGGFE5EEGG+<CEGGGGGGDFEGEGGGGG*;EC:5*:;C*AFDC*+:E5:*>GG7<9FDCE*:>C*=FGC=7CD55*85D3**097)07C?*??)2<2176;)0?)*
@M03506:14:000000000-AKVR1:1:1101:21824:1694 1:N:0:39
CGAACTCCTACGGGAGGCAGCAGTCGGGAATTTTGGGCAATGGGCGGAAGCCTGACCCAGCAACGCCGCGTGAAGGATGAAATCCCTCGGGATGTAAACTTCGCAAGAACGGGAAGAATAAGCGAGAGTTAATATCTCTCGTGATGACGGTACCGTTTGTAAGCTCCGGCTAACTCCGTGCCAGCAGCCGCGGTAATACGGGGGGAGCAAGCGTTGTTCGGATTTACTGGGCGTAAAGGGCGCGTAGGCGGCCACCGCAAGTCGATTGTGAAATCTCCGGGCTTAACCCGGATAGGTCAAC
+
CCCCCGGGCDGGGGGGGGGGGGGGGGGGGGGGGGGGGGGGFF8FGDEGGGGGGGGGGGGGGGGGGGGGGGGGGFEFGGGGGGFEGG@=FGGGGGFGGGF9FGGDGGDGGGGGGGGGGGGFFGGGGCFGBF@FGGGGAFFFDFGGGFGGGGGGGGGFGFGGGGGGFDGGGGGGFFCC@C@*1<FFFGGF7CFG7FCECGCBEGGG58EGE*88EG5*/;?E55*;6E@C+CFF87=*5:7CCGGGGGDDFGGG35A9/8<55CFE5<GGGG+/0::CF9CD75)A<?>=?GEB))9?7*6**
@M03506:14:000000000-AKVR1:1:1101:18898:1719 1:N:0:39
CGAACTCCTACGGGAGGCAGCAGTGGGGAATATTGGACAATGGGCGCAAGCCTGATCCAGCAATGCCGCGTGAGTGATGAAGGCCTTAGGGTTGTAAAGCTCTTTCGCCCGCGACGATGATGACGGTAGCGGGAGAAGAAGCCCCGGCTAACTTCGTGCCAGCAGCCGCGGTAATACGAAGGGGGCGAGCGTTGTTCGGATTTACTGGGCGGAAAGGGCGCGTAGGCGGCGCCGCAAGTCGCGTGTGAAAGCCCCGGGCTCAACCTGGGAGGGGCGCGCGAGACTGTGGTGCTGGAGTTCG
+
CCCCCGGGGGGGGGGGGGGGGGGGGGGGGGGGGGGGGGGGGGGGGGGGGGGGGGGGGGGGGGGGGGGGGGGGGGGGGGGGFGGGGGGGGGGGGGGGGGGGGGGGGGGGGGGGGGGGGGGGGGGGCGGGGGGGGGGGGGGFGGGGGGGGGDGGGGGGGGGGGFGGFFGGGGGGGGGGGGFFEGGDGDGGGGGEGGGFFGGGGGGGGGGGGGG*:CECFGGEEEGDGDFGGGGEEEE=CEFCEGGEEGGGG7CC*::C57CGGGGG6CFGF*C:)5CGGFDDD>B5+<>7:C:A68?)8?4*8
@M03506:14:000000000-AKVR1:1:1101:13771:1758 1:N:0:39
CGAACTCCTACGGGAGGCAGCAGTGGGGAATTGTTCGCAATGGGCGCAAGCCTGACGACGCAACGCCGCGTGGAGGATGAAGACCTTCGGGTCGTAAACTCCTTTCGACCGAGATGAATACTGTCCGACCTAACACGTCGGATGGCTGACAGTATCGAGGGAAGAAGCCCCGGCTAACTCCGTGCCAGCAGCCGCGGTAATACGGGGGGGGCAAGCGTTGGTCGGAATTATTGGGCGTAAAGGGTTCGTAGGCGGTCGACTCAGTCAGACGTGAAATCCCTCGGCTTAACCGGGGAACTGG
+
CCCCCGGGGGGGGGGGGGGGGGGGGGGG>FGGGGGGGGGGGGGGGGGGGGGGGGGGGGGGGGGGGGGGGGGGGGGGGGGGFGGGGGGGGGGGGGGGGGGGGGGGGGFCEGGGGGGGGGGGGGGGGGGGECFGGGGGGGGGGGGGGGGGFGGGFGFGDFCGGGGGGGDGGGEGGGGGGGGGGGGFGGGGGGFGGEECEEGDGGGGGGGGGGGGGGGFG?GGDECED5AFG@:79CC5517:=FGG:E=>EFCEFGG9*7)5C:*<CCFG+>E5<C7:**29*07E55<)4:=6>@:)8:?*)
@M03506:14:000000000-AKVR1:1:1101:21526:1772 1:N:0:39
CGAACTCCTACGGGAGGCAGCAGTGGGGAATTTTGCGCAATGGGGGAAACCCTGACGCAGCAACGCCGCGTGGAGGATGAAGTCCCTTGGGATGTAAACTCCTTTCGATCGGGACGATTATGACGGTACCGGAAGAAGAAGCACCGGCTAACTCTGTGCCAGCAGCCGCGGTAATACAGAGGGTGCAAGCGTTGTTCGGAATTATTGGGCGGAAAGGGCGCGTAGGCGGTGCGGTAAGTCAGCAGTGAAATCTCTGGGCTCAACTCAGAGTCTGCTGTGGAAACTGCCGTGCTATAGGGTG
+
CCCCCGGGGGGGDGGGGGGGGGGGGGGGEGGGGGGGGGGGGGGGGGGGGGFGGCFGGGGGGGGGGFGGGGGGGGGGGGGGGGGGGGGGGGGGGGGGGGGGGGGGGGGGGGGGEGGEGGFGGGGGGGGGGGGGGGGGGGGGFGGG@CEEFGFGG9FFGG?CFFGGFGGGGE@FGGGGGGGGGFGEGGGGGGGFFGGG9CGGGGCGGGE?F>>*:>EGGDGGGGGDE5CECEEGEECEGDFG+<6<=<FF7CFFGGFDGFFGE?CFCG?CECFFGGCCC/C4*76?C87?3*8157****075
@M03506:14:000000000-AKVR1:1:1101:14533:1783 1:N:0:39
CGAACTCCTACGGGAGGCAGCAGTCGGGAATTTTGCCCAATGGACGAGAGTCTGAGGCAGCAACTCCGCGTGAGGGACGAAGGCCTTCGGGTCGTAAACCTCTTTTCTCAGGGAAGATACAAGACGGTACCTGAGGAAGAAGCCACGGCTAACTACGTGCCAGCAGCCGCGGTAATACGCAGGTGGCAAGCGGTGTCCGGAGTTATTGGGCGTAAAGCGCGCGCAGGCGGTTCGGTAAGGCGAGGGGGGAAGCGCCCGGCTTAACTGGGCGAGCGCCGTGGAGAATGTCGAGGTGGGGGGG
+
-B9C9CDF9C--FFE+C@C@;E<CEF+:@FFGGGDGGG<FEEFEF+C:FC6CCFC,<F:,CFEF6FDC@@@6,CFGB,:FGDGDCEGF<FG,FC44BFEGDF<A,EFFFGF@C=@=A<F9?AEGC+B=<:F?DEFF8FGGGF,FGGGCCF:F7,@A33@3@9>:F:FC:CCG*>>@D,6*61:6?FC@@<CC*CEGBFG8**4?C9B+?E5**2CF+:?*8*:***:*:82:*:*21;D+0**2/C*)*/:E4EG38>D3:*97+*36AFG3/)1*1)))9))+**2*)/0230).)007B
@M03506:14:000000000-AKVR1:1:1101:13097:1797 1:N:0:39
CGAACTCCTACGGGAGGCAGCAGTCGAGGATTTTTCTCAATGGGGGAAACCCTGAAGGAGCGACGCCGCGTGAGGGATGAAGGTCTTCGGATTGTAAACCTCTGTCATCTGGGAACAATGTAATCTACCTAACACGTGGATTATTGATAGTACCGGAAGAGGAAGCAGTGGCTAACTCTGTGCCAGCAGCCGCGGTAATACAGAGACTGCAAGCGTTGTTCGGATTCATTGGGCGTAAAGGGTGCGCAGGCGGTTCGTTAAGTCGGATGTGAAATCGCACAGCCTAACTGTGATAGGTCAT
+
CCCCCGGGGFGGGGGGGGGGGGGGGGGGGGGGGGGGFGGGGGGGGGGGGGGGGGGGGGGGGGGGGGGGGGFGGGGGGGGGGGGGGGGGGGDGGGGGGGGGGGGGGGGGGGGGGGGGGGGGGGGGGGGGGGGGGGGGGGGGGGGGGGGGGGGGGGGGGGGGGGGGGGGGGCGGGGGGGGGGGGGGGGGDDGGGGGGGGEGFFGGGGFFGGGGGGGGGDEEGGGGE>CF7BC7FCGDC5CFGFGGGDEEGGGGGGCECGF45:FGGGDC3EGE?>:D7*)1>DF@GFFFFBGF9=*9F?F=78
@M03506:14:000000000-AKVR1:1:1101:23544:1817 1:N:0:39
CGAACTCCTACGGGAGGCAGCAGTGGGGAATCTTGCGCAATGGACGAAAGTCTGACGCAGCGACGCCGCGTGGGCGACGAAGGCCTTCGGGTTGTAAAGCCCTGTGGGGAGGGACGAACACCGGCTGTTCAAATAGGACAGTCGGCTGACGGTACCTCCTTAGCAAGCACCGGCTAACTCTGTGCCAGCAGCCGCGGTAAGACCGAGGGTGCAAACGTTGCTCGGAATTACTGGGCGTAAAGCGCGTGTAGGCGGTCACGCAAGTCAGGTGGGAAAGCCCTGGGCGCAACCCAGGAAGTGG
+
CCCCCGGGGGGGGGGGGGGGGGGGGGGGGGGGGGGGGGEGGGGGGGGGGGGGGGGGGGGGGDGGGDGGGGFEGGGGEGGGGGGGGGGGGGGFGGGFFCGCGGDFGGGGGGGGGGGGGEEGGFE7:FGFFGGF9FGGGFGGGGGGGFGGGFGEGFF9BFGFFGGGGFEGFGFGEG>8<?@<9CC?FGGGFF8@FEDGGGEDGGC**2885*8*3<EGEF@FC:@EGEEGGC+<<CGCE*95C?+**2:C86+?=EG<:59>5:):0?CFF?F@)1*1<5C*2)7*1))79D4837>.<5)6*
@M03506:14:000000000-AKVR1:1:1101:12243:1822 1:N:0:39
CGAACTCCTACGGGAGGCAGCAGTGGGGAATTTTGCGCAATGGGGGAAACCCTGACGCAGCAACGCCGCGTGGAGGATGAAGTCCCTTGGGACGTAAACTCCTTTCGACCCGGAAGATACTGACGGTACGGGTGGAAGAAGCACCGGCTAACTCTGTGCCAGCAGCCGCGGTAATACAGAGGGTGCGAGCGTTGTTCGGAATTATTGGGCGTAAAGGGCGCGTAGGCGGTGCGGCAAGTCACCTGTGAAATCTCCCGGCTCAACCGGGAGCTTGCAGGCGAAACTGCCGTGCTGGAGTGTG
+
CCCCCGGGG9FGGGGGGGGGGGGGGGGGGGGGGGGGGGFGGGGGGGGGGGGGGGGGGGGGGGGGGGGGGGGGGGGGGGGGGGGGGFGGGGGGGGGGGGGGGGGGGGGGGGGGGGGGGGGGGGGGGGFGGGGGGGGCGGGGGGGGGG7CFGGGGGGGGGFGFGGGFGGGDGGGGDGGGCCFGDGGGGEGGEGEEGGGGDGDGGG7FFGFGGGGGGFGGGGGGGG>EGGDEG5CGGGGCCFF7?CCFGCF:?CF>CC4:>G35CFGCCG3EDGF>F<CFFG37)35:62?9D36:FFF>)099
@M03506:14:000000000-AKVR1:1:1101:18779:1848 1:N:0:39
CGAACTCCTACGGGAGGCAGCAGTGGGGAATATTGGACAATGGGGGCAACCCTGATCCAGCAATGCCGCGTGAGTGATGAAGGCCTTCGGGTTGTAAAGCTCTTTTGCCAGGGACGATGATGACGGTACCTGGAGAATAAGCCCCGGCTAACTTCGTGCCAGCAGCCGCGGTAATACGAAGGGGGCAAGCGTTGTTCGGAATTACTGGGCGTAAAGGGCGCGTAGGCGGCTTATCAAGTCAGGCGTGAAATTCCCGGGCTCAACCTGGGGGCTGCGCTGGATACTGATGAGCTTGAATGCG
+
CCCCCGGGGGGGGGGGGGGGGGGGGGGGCGGGGGGGGGGGGGGFGGGGGGGGGGGGGGGFGGGGGAFGGECF:FFGGGGGGGGGGGGGGGGGGGGGCGGGGGGFGGGGGFEDG@EGGGGGGCGFGGGGGGGGGGGGGGGGGGCGGGGGGDGGG<FGFGFGFFGFGGGEGEGGGGGFGG7FG7FGGGDFGFEFFGGGFGGGEGGGGGG?CCC?C>CCGGCEEDEGEDGEDGDGGGG7+<:CE?***/:C8<EFGCC5CD3/=C67**2>FDC:CC<C<<9C4F=?<**=<7?AF4?F4698>
@M03506:14:000000000-AKVR1:1:1101:17943:1865 1:N:0:39
CGAACTCCTACGGGAGGCAGCAGTGGGGAATATTGGACAATGGGCGCAAGCCTGATCCAGCCATGCCGCGTGGGTGATGAAGGCCCTAGGGTTGTAAAGCCCTTTCGGCGGGGAAGATAATGACGGTACCCGCAGAAGAAGCCCCGGCTAACTTCGTGCCAGCAGCCGCGGTAATACGAAGGGGGCTAGCGTTGCTCGGAATCACTGGGCGTAAAGCGCACGAAGGCGGCTTTTTAAGTCGGGGGTGAAATCCTGGAGCTCAACTCCAGAACTGCCTTCGATACTGAGAAGCTCGAGTCCG
+
CCCCCFFGGFFGGGCG>FFGGGGCAEFCGGGGFGGFCFFGGFGGD7@GGGGGGG@ACFGDFFEFGGGDDEGGDFGECGGGDAE8FFFGGGAFCEGGGGDF<DGGAACF7FE@C7C+>FCEA9ACGGFGGGGCGGG:FGGE:CEFEFFDFGFGGC;<:<FFFGGCBFGGGGDG@EFGCE*;8*ACGEGGGGGGGDECF>C5CFGCGG?C;CEEGDGGCEEGCC*:;*88*?8?8FFE6FFCGD*C=EGFD<+:DCF6C@<FGC769CGGCC?70CGGC@=5/9FE+976)078)6<E567@5
@M03506:14:000000000-AKVR1:1:1101:9397:1868 1:N:0:39
CGAACTCCTACGGGAGGCAGCAGTCGGGAATTTTGGGCAATGGGCGAAAGCCTGACCCAGCAACGCCGCGTGAAGGATGAAATCCCTCGGGATGTAAACTTCGCAAGAACGGGAAGAATAAGTGAAAGTTAATATCTTTCATGATGACGGTACCGTTTGTAAGCTCCGGCTAACTCCGTGCCAGCAGCCGCGGTAATACGGGGGGAGCAAGCGTTGTTCGGATTTACTGGGCGTAAAGGGCGCGTAGGCGGCCACCGCAAGTCGATTGTGAAATCTCCGGGCTTAACCCGGAAAGGTCAAC
+
CCCCCGGGGGGGGGGGGGGGGGGGGGGGGGFFGGGGGGGGGGGGGGGGGGGGGGGGGGGGGGGGGGGGGGGGGGGGGGGGGGGGGGGGGGGGGGGGGGGGGGGGGGGGGGGGGEGGGGGGGGGGGGGGGGGGGGGGGGGGGGGGGGGGGGGGGGGGGGGGGGDGGGGGGDG7CFGGGGGGGGGGGGGGGGGGGGGGGCGGGGGDGGGGGGCGGEGGGGGCEGGG9FGGGGGGG5?EGGGGGGGGGGDGFGGGGGGDCB57=CGEG793+?<@F>FCFFGCDF>GGFGFFGD>))<FFBFF=
@M03506:14:000000000-AKVR1:1:1101:13279:1870 1:N:0:39
CGAACTCCTACGGGAGGCAGCAGTGGGGAATATTGGACAATGGGCGCAAGCCTGATCCAGCCATGCCGCGTGGATGATGAAGGCCCTAGGGTTGTAAAGTCCTTTCGGCGGGGAAGATAATGACGGTACCCGCAGAAGAAGCCCCGGCTAACTTCGTGCCAGCAGCCGCGGTAATACGAAGGGGGCTAGCGTTGCTCGGAATCACTGGGCGTAAAGCGCACGTAGGCGGCTTTCTAAGTCAGGGGTGAAATCCTGGAGCTCAACTCCAGAACTGCCTTTGATACTGGAGAGCTAGAGTCCG
+
CCCCCGGGGFGGGGGGGGGGGGGFGGGGGGGGGGGGGGGGGGGGGGGGGGGGGGGGGGGGGGGGGGGGGGGGGGFGGGGGGGGGGGGGGGGGGGGGGGGGGGGGGGGGGGGGGDGGGFGGGGGGGGGGGGGGGGGGGGGGGGDGGGGCEEGGGGGGGGGGGGFGGFGEGGGEFGGFGF7FECGGGC5EGGGEGEGGCGEGCFGG8EGGG58EEEGDGEGGCEGGGGGGGG5?EFGF7ECEEGFGGGGFC7?E<FEF*)5CF<DCFGGG6*:>*****/2:DF=2C9C?:*)-9=F4667*7
@M03506:14:000000000-AKVR1:1:1101:11801:1873 1:N:0:39
CGAACTCCTACGGGAGGCAGCAGTTGGGAATCTTGGACAATGGGGGAAACCCTGATCCAGCCATGCCGCGTGAGTGATGAAGGCCTTCGGGTTGTAAAACTCTTTCGACGGGGACGATAATGACGGTACCCGTAGAAGAAGCTCCGGCTAACTTCGTGCCAGCAGCCGCGGTAATACGAAGGGGGCTAGCGTTGTTCGGAATTACTGGGCGTAAAGCGCGCGCAGGCGGTTTTTTAAGTCAGTGGTGAAAGCCCGGAGCTCAACCCCGGAAATGCCATTGAAACTGTGGAACTTGAGGATG
+
CCCCCEGFGEFGDFGGGGGGGGGGGGGGEGGGGGGGGGGGGGGFGGGGGGGGGGGGGGGGGGFFFGGGGGGGGGCCEGGGGGFGGGGGGGGGDGFGGCF9FFGGGGGGGGGGDGGGGGGEGGGGGGGGG9FGGGGGGFFBDFGGGGGGGGGGGGGDEFCFCFGGCCGEG@FGDGGGGGFGGEECFGGGGGGF7CECEEGGDGCGGGCCGGDEEE*CCC8=EGGGGGC=C//;;C*A6EF77CE?6C5CFGC?CGDC5>G4?9CG**/5=55)**7<**2>**/AFF7@(:*8//*1)709;
@M03506:14:000000000-AKVR1:1:1101:22966:1875 1:N:0:39
CGAACTCCTACGGGAGGCAGCAGTAGGGAATTTTGCGCAATGGGGGAAACCCTGACGCAGCAACGCCATGTGTGGGATGAAGCATTTCGGTGTGTAAACCACTGTCGGCAGGGAATAAAGCCCGCATATATGCGGGGATGAATGTACCTGCAGAGGAAGCCCCGGCTAACTTCGTGCCAGCAGCCGCGGTAATACGAGGGGGGCAAGTGTTGTTCGGAATTACTGGGCGTAAAGGGAGCGTAGGCGGGCTCTTAAGTTGGATGTTTAAAACCGGGGCCTAACCCCGGCGTGGCATCCAAAA
+
CCCCCGGGG@GGGGGGGGGGGGGGGGGGFFGGGGGGGGGGGGGGGGGGGGGGGGGGGGGGGGGGGGGGGFGGGGGGGGGGGGGGGGGGFFGGGGGGDGGFGGGGGGGGGGGGGGGGGFGGFFFFGFCFGGFGGEGGGGGGGFGGGGFFGGFGGGGGGGGGGD:FGEGGFGGFGGGG7FGGGGGGGG7CCFFFCFGGF@EGD>CCCFECGEFCEFGGGCGCCEFGGGGGGCCEGFFGFGGGGGGGGCCDDC*CF?CF<97<C7C6C:CCCFGFG)95<555DF;7EEDDB7@>BF*6)94*0
@M03506:14:000000000-AKVR1:1:1101:20032:1878 1:N:0:39
CGAACTCCTACGGGAGGCAGCAGTCGGGAATTTTGCGCAATGGACGAAAGTCTGACGCAGCAACGCCGCGTGTGGGATGAAGGTCTTCGGGTTGTAAACCTCTTTTGTCAGGGACGATGATGACGGTACCTGGCGAATAAGCCACGGCTAACTACGTGCCAGCAGCCGCGGTAATACGTAGGTGACAAGCGTTGTCCGGATGTACTTGGCGTAAAGAGCGCGCAGGCGGTCGTTCAAGTCGAGTGTGATTGCCCCCGGCTCAACGGGGGAGGGTCATTCGGTACTGATGGACTCGCAGGCA
+
CCCCCGGFF-CF77F@+BFFGGDGFC@B@FC@6C@@CFGCFDGCCF7+6@CFCFFEBCGG7@F<+@:+6@F+,,88<<CFFAF,:??@=:+B?:+C?F?EDFGGG<FF9A94,4+@:>FD58@5=CFD38FD,<6++@<DFGC,33+>35@FFGGGDF:FGDGGFFCG@7<F71F;,*7,=C,,,,22=BCGGGGC+B@*1*5<C@+32:*1**23+**//1*/1/?*5/:C:58C?7?9:**02<+*++39>0/125DC567**/*)19>3C3<1*/***.)707>4)7)56@:)0)7))
@M03506:14:000000000-AKVR1:1:1101:20962:1913 1:N:0:39
CGAACTCCTACGGGAGGCAGCAGTGGGGAATCTTGCACAATGGGGGCAACCCTGATGCAGCGACGCCGCGTGAGCGATGAAGCCCTTCGGGGTGTAAAGCTCTTTCGGCAGGGAAGATTATGACGGTACCTGCAGAAGCAGCTGCGGCTAACTCCGTGCCAGCAGCCGCGGTAATACGGGGGGGGCAAGCGTTGTTCGGAATTACTGGGCGTAAAGGGCTCGTAGGTGGCCAACTAAGTCAGACGTGAAATCCCTCGGCTTAACCGGGGAACTGCGGCTGATACTGGATGGCTTGAGTTGG
+
CCCCCGGGGGGGGGGGGGGGGGGGGGGGGGGGGGGGGGGGGGGGGGGGGGGGGGGGGGGGGGGGGGGGGGGGGGGGGGGGGGGGGGGGGDGGGGGGGGGGGGGGGGGGGGGGGGGGGGGGGGGGGGGGGGGGGGGGGGGGFGCCFGGGGGGGGGGGGGGGGGGGGGGGGGGFGDGGGGEGGGGGGGGGGFGGCEGGFGGGGFGFGFGGGGGGGGGGGDEGGEGDGCCFGGDF5:CFCFCCFCFGG:ECFCGGG6<7E@DFE60:C<E:EDC>FGCE)))7C6*0+7<5<4@05>55)=F64
@M03506:14:000000000-AKVR1:1:1101:9550:1930 1:N:0:39
CGAACTCCTACGGGAGGCAGCAGTCGGGAATTTTGGGCAATGGGCGAAAGCCTGACCCAGCAACGCCGCGTGAAGGATGAAATCCCTCGGGATGTAAACTTCGCAAGAACGGGAAGAATAAGCGAGAGTTAATATCTTTCGCGATGACGGTACCGTTTGTAAGCTCCGGCTAACTCCGTGCCAGCAGCCGCGGTAATACGGGGGGAGCAAGCGTTGTTCGGATTTACTGGGCGTAAAGGGCGCGTAGGCGGCCACCGCAAGTCGCTCGTGAAATCTCCTGGCTTAACCCGGAAAGGTCAAC
+
CCCCCGGGGGGGGGGGGGGGGGGGGGGDGGGGGGGGGFFGGGFGGEGCGEGGGGGGGGFGGGGGGGGDFGGGGFGGGGGGGFGGGGGGGGGGGGGGGGGGGCGDGGG8FFGGG@FFGGG9?FGGGGCGGGGGGCFGGGGGGECCC>DG@FFGGGGGG?FFG,C:;AFEGGGDGGGGGGE@EFFGGFFFC7FEE@EGG9CGGGDG**:CFC6@>>88;8E58*;8C@9CC?CFEGE**2>*CEG=E5CDCEGGG5=FGF3C*3:57**1:7F)*:CF76*94<>F?9FF<D:95)7)?B099
@M03506:14:000000000-AKVR1:1:1101:17276:1931 1:N:0:39
CGAACTCCTACGGGAGGCAGCAGTGGGGAATCTTGCACAATGGGCGAAAGCCTGATGCAGCGACGCCGCGTGGGGGATGAAGCATTTCGGTGTGTAAACCCCTTTCGACTGGGACGAATGCCTCGCAAGAGGAGTGACGGTACCAGTAGAAGAAGCCCCGGCTAACTACGTGCCAGCAGCCGCGGTAAGACGTAGGGGGCCAGCGTTGTTCGGAATTACTGGGTGTAAAGGGTTCGTAGGCGGTGCGGCAAGTTGGGAGTGAAATCTCTGGGCTTAACCCAGAGGCTGCTGCCAAAACTGC
+
CCCCCGGGGGGGGGGGGGGGGGGGGGGGGGGGGGGGGGGGGGGGGGGGGGGGGGGGGGGGGGGGGGGGGGGGGGGGGGGGGGGGGGGGGGGGGGGGGGGGGGGGGGGGGGGGGGGGGGGGGGGGGEGGGGGGGGGGGGGGGGGGCGGGGFGGGGGG<FGGGGGC:FCFGGGGGGGGGGGGGGGGGEGGGFGGCFGGGGGDEDGCE1;EEEFGG58@EFFFFE**1:<FD99C*:@E=EFG?EGE*1C5?1:::CFFG5DDGFCC+0:>C7CFGDCC>7>9754C5>986<).8?)74:)6/
@M03506:14:000000000-AKVR1:1:1101:22250:1932 1:N:0:39
CGAACTCCTACGGGAGGCAGCAGTGGGGAATTTTGCGCAATGGGGGAAACCCTGACGCAGCAACGCCGCGTGGAGGATGAAGCCCCTTGGGGTGTAAACTCCTTTCGACCGGGAAAATAATGATGGTACCGGTGGAAGAAGCACCGGCTAACTCTGTGCCAGCAGCCGCGGTAATACAGAGGGTGCGAGCGTTGTTCGGAATTATTGGGCGTAAAGGGCGCGTAGGCGGTGTTGTAAGTCACCTGTGAAACCTCTGGGCTTAACTCAGAGCCTGCAGGCGAAACTGCAATGCTGGAGGGTG
+
CCCCCGGGG9FGGGGGGGGGGGGGGGGG7CFGGFFGGGGGGGGGG7FGFGGGGGGGGGGGGGGGGGGGGGFGGGGGGGGGGFGFFGGGFGGGGGGGGGGGGGGGGGGCFGGDGGGGCGFFFFGGGGGGGGGGGGGGGGGGGFFGFFGGGFGG;FFGGGGGGGGGGGGDEGGGGGGGGFC@FGGFGGG7CGGECEGFFGGEG5<EF9CCF*:2?CGFG5C=*::CEGCEGCCE*:CGGGG70<ED6<6CE:?E:*09E4C45FDEGG?F7667555:6FGGC5550=6?ACFB446:FDEFF
@M03506:14:000000000-AKVR1:1:1101:19144:1945 1:N:0:39
CGAACTCCTACGGGAGGCAGCAGTGGGGAATTTTGGACAATGGGGGCAACCCTGATCCAGCCATGCCGCGTGCGGGAAGAAGGCCTTCGGGTTGTAAACCGCTTTTAGTCGGGAAGAAAAGGTTGTTCCTAATAGGGGCGACTCTTGACGGTACCGGCGGAATAAGCACCGGCTAACCACGTGCCAGCAGCCGCGGTAATACGTAGGGGGCGAGCGTTAATTGGAACTACTGGGCGTAAAGCGTGCGTAGGCGGTTCGTGTAGTTCGTTGGGAAAGCCCCGGGCGCTACCCGGGAATGGGA
+
CCCCCFFGGGGDDGGGGGGGGGGGGGGGGGGGGGGGGGFGGGGGGEFEGGGGGCFGGAFGGGGGFFGCEGGGGGGGDE>FGGGGD,<=FGEGGEGGGGFGEGGGGGGFFGEDGE@=EGGFGGD9<+B,FEGG9=,><@C@CGCFCE:DACCG7CCCCGEGD:FGF<F9FGFGG*1<<*0;EG8*;9CFG6ACCEEE*/*+0+;EF55**28>CEECCC=C+++<+2+2<+3<F*1*//9*?EC*A=CC**:9C5*185>**2*+<759*2*)*295*75*/7:*20)),9)(850<>79))
@M03506:14:000000000-AKVR1:1:1101:21688:1954 1:N:0:39
CGAACTCCTACGGGAGGCAGCAGTCGAGAATTTTTCTCAATGGGGGAAACCCTGAAGGAGCGACGCCGCGTGGAGGATGAAGGCTTTCGGGTTGTAAACTCCTGTCATTTGGGAACAAAGCCTTACGTTAACTGCGTGGAGGTTTGATAGTACCGAAAGAGGAAGAGACGGCTAACTCTGTGCCAGCAGCCGCGGTAATACAGAGGTCTCAAGCGTTGTTCGGATTCATTGGGCGTAAAGGGCGCGTAGGCGGCGGGGCAAGTCGGGTGTGAAATCTCAGGGACCAACCCTGAAACTGCAC
+
CCCCCGGGGCGGGGGGGGGGGGGGGGFEFGGGGGGGFGGGGGGGGGGGGGGGGGGGFGGGGGGGGGGGGG@@CFGGGGGGGGGGGGGGGGGGGGGGGGGGGGGGGGGGGGGGGGGGGEFGGGDGGGGGGGGGGGGGGGGGGGGGGGGGGGGGGGGGGCGGGGGGGGFGFGGGGGGGCECFGGFDGCFFGFCEGGGGGGCGGGGGGFCF9BCEF9C1;=EFEGDGE:6CGGGGGGGEEEF:EGGGEGGGGGFGGGGGEDGDCFGGGG59CGG?C779C4*:9>)*2.95(9>:7)976@F40
@M03506:14:000000000-AKVR1:1:1101:7549:1962 1:N:0:39
CGAACTCCTCCGGGAGGCAGCAGTGGGGAATTTTGGGCAATGGGCGAAAGCCTGACCCAGCAACGCCGCGTGGAGGATGAAGACCTTCGGGTCGTAAACTCCTTTCGATCGAGACGAATGGCTTCCGGGTGAACAATCCGGGAGAATGACGGCACCGAGAGAAGAAGCCCCGGCTAACTCCGAGCCAGCAGCCGCGGTAATACGGGGGGGGCAAGCGTTGTTCGGAATCACTGGGCGGAAAGGGCCCGTAGGCGGCCAACTAAGTCAGACGGGAAATCCCTCCGCTTAACCGGTGAACCGG
+
CCCCCEGGF@EFB@FECGGEEFFFFEFGGGGGFFAE@AFFFG@F8CECCCFFFE8F@F8EFGFFEG+>CF>F=:,FCFGGGGGGGGDGGGGGGGEGGGG9FGGFGFG@?ECEGCEFCCC<DFC,,>++>@CFGCA>F<DGDCC<CCD=DF7C*>@*><7<C7CEG@,,66F*=::CEG@,7C**=*5:=F88FCCC82:1++<*;CEGG555:*1**C*2C*<:>5/:+2@FDFCCE*)1:*=C>5:C8CC*9*C):0/1:37<?CF*+**))1)2>6**9>0>1)1)6**(.)0)/*)0)
@M03506:14:000000000-AKVR1:1:1101:23833:1995 1:N:0:39
CGATCCTACGGGAGGCAGCAGTCGAGAATCTTCGGCAATGGGCGCAAGCCTGACCGATCGACGCCGCGTGGAGGATGAAGGCCTTCGGGTTGTAAACTCCTGTCGAGGGGGAGGAAGGCGCAAGCTTGACCTATCCCTGGAGGAAGCACGGGCTAAGTCCGTGCCAGCAGCCGCGGTAAGACGAACCGTGCGAACGTTATTCGGAAACACAGGGCTTAAAGCGCGTGTAGGCGGATGGGGACGTCGGTTGCTGAAATCCCCCGGCTCAACCGGGGAACGGTCATCGAAACGCTCCGCTGGG
+
BCCC@FE<EFGGGDGDGEGGGFC;,@FEF<EC<DCECFEGFFGGDFGGGGDFFCGDG+FGGDGGGECG@>+8??B<BFE9FFGFGGGC@E:FFDG9F<F@E8BEF7C7CEGEFD:D<BF7<+>@:FFF@GFGGGGGA:@@CB:*,,><<@F77F,>F@9FCFG7*7<CFG7C@@E@CC*3<6CCEGDECEDG>C8E@*0*+<A8>E*2:**/;85C*3<C?+8CEEE*;3<+C5E5*;*;5:*2*2*)2:=+:7CC?*9C*29>*)*0<*2>))):*)*9/5>+2)07(93()87B)))00
@M03506:14:000000000-AKVR1:1:1101:13701:2008 1:N:0:39
CGAACTCCTACGGGAGGCAGCAGTCGGGAATTTTGGGCAATGGGCGAAAGCCTGACCCAGCAACGCCGCGTGAAGGATGAAATCCCTCGGGATGTAAACTTCGCAAGAACAGGAAGAATAAGACGGTGTTAACACCACCGGCGATGACGGTACTGTTTGTAAGCTCCGGCTAACTCCGTGCCAGCAGCCGCGGTAATACGGGGGGAGCAAGCGTTGTTCGGATTTACTGGGCGTAAAGGGCGCGTAGGCGGCCACCGCAAGTCGGTTGTGAAATCTCCGGGCTTAACCCGGAAAGGTCAAC
+
CCCCCGGGGCGGGGGGGGGGGGGGGGGGGGGGGGGGGGGGGGGGGGDGGGGGGGGGGGGGGGGGGGGGGGGGGGGGGGGGGGGGGGGGGGGGGGGGGGGGGGGGGGGGGGGGGGGGGGGGGGGGG7CFGGGFGGGGGGGGGGGGGGGGGGGGGGGGGGGGCFGGGGGGGGGGGGFGGGGGGGGGGGGGGGGGGGGECEGFEGGGDCGG>6AFGE5C;CCE=;EEGGFFGGGGGGGGGGFEGGEGGDEDGGGDDGG48<CDEEFGDDEC:D?F72:EF4753>516@F?1C:(73:F*7)9*
@M03506:14:000000000-AKVR1:1:1101:13627:2011 1:N:0:39
CGAACTCCTACGGGAGGCAGCAGTGGGGAATTTTGCGCAATGGGGGAAACCCTGACGCAGCAACGCCGCGTGGAGGATGAAGTCCCTTGGGATGTAAACTCCTTTCGACCGGGAAGATAATGACGGTACCGGTGGAAGAAGCACCGGCTAACTCTGTGCCAGCAGCCGCGGTAATACGGAGGGTGCGAGCGTTGTTCGGAATTATTGGGCGTAAAGGGCGCGTAGGCGGCGCGGTAAGTCACCTGTGAAATCTCCCGGCTCAACCGGGAGTCTGCAGGCGAAACTGCCGTGCTGGAGTATG
+
CCCCCGGGG9FGGGGGGGGGGGGGGGGGGGGGGGGGGGGGGGGGGGGGGGGGGGGGGGGCFGGGGGGGGGGGGGGGGGGGGGGGGGGGGGGGGGGGGGGGGGGGGGGGGGGGGDGGGGGGGGGGGGGGGGGGGGGGGGGGGGGGGGGGGGGGGGGGGGGGGGFFGGGGGGGGGGGGFFGEGGGGGGGGGGGC5EEGGGGEGC89CFGGFGGCGGGGGGGGGGGGGC?CGECCEGG=5FGCC?FEC0+7<9GDFEFCGFGDG6FGFGGG5929CFGGGFGG:BD5CBFFF55837@FFF)=?
@M03506:14:000000000-AKVR1:1:1101:16008:2034 1:N:0:39
CGAACTCCTACGGGAGGCAGCAGTCGAGAATTTTTCTCAATGGGGGAAACCCTGAAGGAGCGACGCCGCGTGGAGGATGAAGGTCTTCGGGTTGTAAACTCCTGTCATTTGGGAACAATGCGCCGGATTTAACTATTTCGGCGTTGATAGTACCAGAAGAGGAAGAGACGGCTAACTCTGTGCCAGCAGCCGCGGTAATACAGAGGTCTCAAGCGTTGTTCGGATTCATTGGGCGTAAAGGGTGCGTAGGTGGCGTCGTAAGTCAGGTGTGAAATCTCGGGGCTTAACTCCGAAACTGCAT
+
CCCCCGGGGGGGGGGGGGGGGGGGGGGGGGGGGGGGGGGGGGGGGGGGGGGGGGGGGGGGGGGGGGGGGGGGGGGGGGGGGGGGGGGGGGGGGGGGGGGGGGGGGGGGGGGGGGGGGGGGGGGGGGGGEGGGGGGGGGGGGGGEGGGGGGGGFGGGCGFFGGGGGGGFGGFDGGGGGGGGGGGGGGGGGGGGGGGFGGGFFGFGGGGFGGGFFGGCGEGFGGGCGCGGGGFGGGGGEEGGGGGGGGC3CEGGGFC7E@GG6EC9?DG07:C?0:7?FBFGGE>5FFFFFGFB@D357@4?B
@M03506:14:000000000-AKVR1:1:1101:11650:2037 1:N:0:39
CGAAACTCCTACGGGAGGCAGCAGCGGGGAATCTTGCGCAATGGGGGAAACCCTGACGCAGCGACGCCGCGTGCGGGATGAAGGCCTTCGGGTTGTAAACCGCTTTCAGCAGGGACGAAATTGACGGTACCTGCAGAAGAAGCCCCGGCCAACTACGTGCCAGCAGCCGCGGTAATACGTAGGGGGCGAGCGTTGTCCGGATTCATTGGGCGTAAAGAGCTCGTAGGCGGCTTGGCAAGTCGGCTGTGAAAACTCCAGGCTCAACCTGGAGCCGCCATTCGCTACTGCCATGGCTAGAGTC
+
CCCCCGGGGGGGGGGGGGGGGGGGGGGGGGGGGGGGGGGGGGGGGGGGGGGGGGGGGGGGGGGGGGGGGGGGGGGGGGGGGGGGGGGGGGEGGGGGGGGGGGGGGFGGGGGGGGCGGGGGGFGGFGGGGGGGGGGGFGFGGGGFGDFGEGGCFGGFGCFGGGGGGGGGGGEG>EC9EEG:E8EE5EGGD>EEGD>GGGGGG5E9<FFGGGGGGCEGGFCGCGEG>FC<81*:*>*<9+CAEEE**::DGG?+96CFF<FGE6*3A7?C*2:>DGC53>>FG)85C@F=(9B:F:.9>46@=
@M03506:14:000000000-AKVR1:1:1101:20932:2063 1:N:0:39
CGAACTCCTACGGGAGGCAGCAGTGGGGAATTGTTCGCAATGGGCGCAAGCCTGACGACGCAACGCCGCGTGGAGGATGAAGACCTTCGGGTCGTAAACTCCTTTCGATCGAGACGAATGGTTTCCGGGTGAACAATCCGGAAAAGTGACGGTACCGAGAGAAGAAGCCCCGGCTAACTCCGTGCCAGCAGCCGCGGTAATACGGGGGGGGCAAGCGTTGTTCGGAATTACTGGGCGTAAAGGGCTCGGAGGTGGCCAACTAAGTCAGACGTGAAATCCCTCAGCTTAACTGGGGAACTGG
+
CCCCCGGGGGGGGGGGGGGGGGGGGGGGGGGGGGGGGGGGGGGGGGGGGGGGGGGGGGGGGGGGGGGGGGGGGGGGGGGGGGGGGGGGGGGGGGGGGGGGGGGGGGGGGGGGGGGGGGGGGFFGGGGGGGGGGGGGGGGGE7FFFGGGCDGGGGGGGGGGGGGGGFFGEGGCGGGGGGGGEFGGGGGGGGGGGGGGGGGGGGFGGGGGGGGDGCFCCE*8;8CGGGGC6@FCFF55EEGGFFGDGD53**:ED5FFE:FCEFCE+*3CFGG5CCG<*970655FG*27976<4)7>:5;F)
@M03506:14:000000000-AKVR1:1:1101:22021:2081 1:N:0:39
CGAACTCCTACGGGAGGCAGCAGTCGAGGATCTTCGGCAATGGGCGCAAGCCTGACCGAGCGACGCCGCGTGTGCGATGAAGGCCTTCGGGTTGTAAAGCACTGTCGAGGGGGAGAAAGCCGCAAGGTTGATCGACCCCTGGAGGAAGCACGGGCTAAGTTCGTGCCAGCAGCCGCGGTAAGACGAACCGTGCGAACGTTGTTCGGAATCACTGGGCTTAAAGGGCGCGTAGGCGGGTGGCCAAGTCGGTGGTGAAATCCTCCAGCTTAACTGGAGAACGGCCTTGGATACCGGTCGCCTC
+
CCCCCGFGG?FGGGGGGGGGGGGGGGGGGCEFGGGGGGGDGFGGGGGGGGGGGGGA8FGGGDGCCEGDEGGCG+?FFGDCFFGFGGGGGGGGGGGGGGFGEFGCFGGFGGGGGGGGGGFGC:@CGGGFFFFGGGGEFEGGGGGGGGGGFFGGGGGCFFDGFGGGCFFGGFGCCF7FCEGGC?EFEGEEEDEGG8ECEG8*/;;9:CCGG6@FFF>EFFC@FFG7C5888E=EDGGE5*)/263*5CFGD**=>*<CC477039:CGF7CF76:D7**0*/*0):+)262:))085>>).0)
@M03506:14:000000000-AKVR1:1:1101:8588:2089 1:N:0:39
CGAACTCCTCCGGGAGGCCGCAGTGGGGAATATTGCACAATGGGCGAAAGCCTGATGCAGCGACGCCGCGTGAGGGATGAAGGCCTTCGGGTTGTAAACCTCTTTCGGCAGGGACGAAGCGAAAGTGACGGTACCTGCAGAAGAAGCCCCGGCTAACTACGTGCCAGCAGCCGCGGTAAGACGTAGGGGGCGAGCGTTGTCCGGATTTATTGGGCGTAAAGCGCGCGTAGGCGGCCGTGCAAGTCGGATGTGAAAACCCGGGGCTCAACCCCGGGCGTGCATTCGATACTGCGCGGCTTGG
+
CCCCCGGGG9FGGGGGGGGGGGGGGGGGGGGGGGGGGGGGGGGGGGGGGGGGGGGGGGGGGGGGGGGGGGGGGGGGGGGGGGGGGGGGGGGGGGGGGGGGGGGGGGGGGGGGGGGGGGGGGDGGGGGGGGGGGGGGGGGGGGGGGGGFGGGGGGGGGGGGDGGGGGGGGGGGGGGGGGGGGGGFFGGGDGGGEGGGEGGGGGGGGCGGCGGDGGFEGGEFEDGEGGGGDCE<EGEGGEGDCGGGGGGD*7<C77ACF>GGGGG=*/9CCF5<7D)*9)19F69CFFGF1:*27@DFF@@>)
@M03506:14:000000000-AKVR1:1:1101:21197:2135 1:N:0:39
CGAACTCCTACGGGAGGCAGCAGTGGGGAATTTTTCGCAATGGGCGCAAGCCTGACGAAGCAACGCCGCGTGGAGGATGAAGGCCCTCGCGGTCGTAAACTCCTGTCTAGCGGGACGAAAGAATCTGCAGCAAATAGCTGCAGGAAGTGACTGTACCGCTGGAGGAAGCTCCGGCCAACTCCGTGCCAGCAGCCGCGGTAATACGGAGGGAGCAAGCGTTACTCGGAATTATTGGGCGTAAAGGGCGCGTAGGCGTTCCTGCAAGTCGGTTGTGAAAGCCCCGGGCTTAACCGGGGAGGTG
+
CCCCCGGGGGGGGGGGGGGGGGGFFGGGGGGGGGGGGGGGGGGGGGGGGGGGGGGGGGGGGGGGGGGGGGGGGGGGGGGGGGGGFGGFGGGGGGGGGGGGFGGGFGGGGFFGGGGGGGGGGGGFGGGFFGDGGFCCFGGGGGGGGFGGGGGGGGGGGGGGGGCFGGGDG:FFDFGGGGGBF7F<@FGFGGG@FFEEGGGGGGGGGGGCEEGGGGGGGG8CE=CGGGCC5:+<+<@CC*/:EEF?E=*):2:ED<ED5<C*+<>+<C+1:9*5*9CC*9*7*85C5>C78*4<)):@3))..
@M03506:14:000000000-AKVR1:1:1101:22607:2140 1:N:0:39
CGAACTCCTACGGGAGGCAGCAGTCGGGAATTTTGGGCAATGGGCGAAAGCCTGACCCAGCAACGCCGCGTGAAGGATGAAATCCCTCGGGATGTAAACGTCGCAAGAGTAGGAAGAATAAGCAGGGGTTAATACCCCCGGTGATGACGGTACTAATTGTAAGCTCCGGCTAACTCCGTGCCAGCAGCCGCGGTAATACGGGGGGAGCAAGCGTGGTTCGGATTTACTGGGCGTAAAGGGCGCGTAGGCGGCCACGACAAGTCACTGGAGAAATCTCCGGGCTTAGCCCGGTCGCGGCCAA
+
CCCCCDFGFC<@FEGGCEGGGGGCFFFCEEGFFFG@7@,CF9FGGDGC6CDGGCG8CFFFFGGGGCEGE>>F7,CFFGGGGG9,CE<?FEGGGGGGEFD+BDF7FGDCFCFGGDFGGFCEFA?5BFFEG7=,EF,>>FCGDC:FFDGGEC:D*FB,@=@FGC<,,7?C*<<FG:<,,11CCFF<C,,BC7FFE*:7B;EGGCEGGGCGD8C8C8****<C5888<99C@CC@C>58CF>C*CECEC*9+7C55573:.7/70::?D+**2070*:+0*))/))*2**/470()))..)..)
@M03506:14:000000000-AKVR1:1:1101:10024:2154 1:N:0:39
CGAACTCCTACGGGAGGCAGCAGTAGGGAATATTGGACAATGGGCGCAAGCCTGATCCAGCCATGCCGCGTGGGTGATGAAGGCCCTAGGGTTGTAGAGCCCTTTCGGCGGGGAAGATAATGACGGTACCCGCAGAAGAAGCCCCGGCTAACTTCGTGCCAGCAGCCGCGGTAATACGAAGGGGGCTAGCGTTGCTCGGAATTACTGGGCGTAAAGCGCACGTAGGCGGTTTCTTAAGTCGGGGGTGAAATCCTGGCGCCCAACTACAGAACTGCCTTCGAGACTGGGAAACTTGCGTTCG
+
CCCCCGGFGGGGEGGGCEEGEDFGCFFCFGF9FFCACFGGFG@FDFGEG7@CFFFFGFFE@FGGGGD:FGCCCFC?FG9<<9CFGGGGGGGGC:FFFGF,BBF?FGECGGGGGEFCGGGGFFGGGDF@:<CE>FFGGGGGFFFGFCG:FCGG<FGEGGGGGGF,CECCG@EGGD,CCFCF78*:CEGCC@5ACEC:C8EEE>FCGC7C8AEEE>EDCEEGGGECC5AE>:CEFGGGGF7+/:CCCGC*97C7>EGF*53/**9C2*3*<*<@:02A*9*1*)):+6*72953*/9*5.0>8
@M03506:14:000000000-AKVR1:1:1101:20250:2199 1:N:0:39
CGAACTCCTACGGGAGGCAGCAGTGGGGAATTTTGCGCAATGGGCGAAAGCCTGACGCAGCAACGCCGCGTGGAGGATGAAGGTCTTTGGATTGTAAACTCCTGTCAGCAGGGAAGAAGGCCTCGGCGAAGAGCCGAGGATTGACGGTACCTGCAGAGGAAGCCCCGGCTAACTCTGTGCCAGCAGCCGCGGTAATACAGAGGGGGCAAGCGTTATTCGGAATTATTGGGCGTAAAGGGCGCGTAGGCGGTCGTGCAAGTGGAAGGTGAAATCCCTCGGCTGAACCGAGGAACTGGCTTTC
+
CCCCCGGGGGGGGGGGGGGGGGGFGGGGGGGGGGGFGGGGGGGGGGGGGGGGGGGGGGGGGGGGGGGGGGGGGGGGGGGFGGGGGGGGGGGGGGGGGGGGGGGGGGGGGGGGG<FGGGGGG8DGGGGGGGGGGGGGGEGGGGGFGGGGGFGDFFFGGGGGGFGF7FGDGCEGGG9FCCAFFGGGFGD8BCFDG>EGGGGGGGGGGGG5AFGGCE>*<FCGCE5@?:FGGGGEEG=FGGGDEGGGCEEGDC*CDCGGC=D*AF9<FDCFF=<9:**<*7C<<))3+09>;DE(06=)84<6/
@M03506:14:000000000-AKVR1:1:1101:7255:2218 1:N:0:39
CGAACTCCTCCGGGAGGCAGCAGCGAGGAATATTGCACAATGGAGGAAACTCTGGTGCAGTAACGCCGCGTGGGGGAAGAAGACCTTCGGGTTGTAAACCTCTTTTTGTAAAGACGAGTGAGGACGGTATTTGCAGAATCAGTCTCGGCTAACTACGTGCCAGCAGCCGCGGTAATACGTAGGTGGCAAGCGTTGTTCGGAATTATTGGGCGTAAAGGGCGCGTAGGCGGCCTGTTAAGTCGGCTGTGAAAGCCCGGGGCTCAACCCCGGAAAGTCGGCCGATACTGGCAAGCTAGCGTAG
+
CCCCCGGGG-FGGGGGGGGGGGGGGGGGGGGGGGGGGGGGGGGGGGGGGGGGGGGGGGFGGGGGGGGGGGFGGGGGGGGGGGGGGGGGGGGGGGGGGGGGGGGGGGGGGGGGGGGGGGGGGGGGGGGGGGGGGGGGGGGGGGGGGGGGGGGGGGGGGGGGGGGGFFFGGGGGGGGGGGGGGGGGGGGGGGGGG7CFFGGGGGFCF9B@EGGGGGGGGGGGGGE?EEGGGGCEGGG79<F@FGGG5EGGFCFCCF5DEDDDCC=CF<5<CDC35C:C<>D<C)5:5=DF?*/:@F=?).)8)
@M03506:14:000000000-AKVR1:1:1101:22821:2222 1:N:0:39
CGAACTCCTACGGGAGGCAGCAGTGGGGAATCTTGCGCAATGGACGAAAGTCTGACGCAGCGACGCCGCGTGGGGGATGACGGGTTTCGGCTTGTAAACCCCTGTTGCCCGGGACGAACTTCTGGGTTTGCCCAGATTGACGGTACCGGGTGAGGAAGCACCGGCTAACTCCGTGCCAGCAGCCGCGGTAATAAGGAGGGTGCGAGCGTTGTACGGAATCACTGGGCGAATAGGGCGCGTAGGTGGCGCGAGAAGTTAACTGTGAAAGCTCGAGGCTCAACGTCGAGTCGGCGGTGTATAA
+
CCCCC<FFC6EFGGG:FGGGGGGFEEFGGGGFGDGFEGGGGGGDFGED7FEEFFGG7CEGGGCECGFCEE4@FCFGE@CEFFG@44?9FGGGCGFADFGGGG?D,5FD>FE7B:8F:<8,@@,EFFFGEGAFGGGGG@FCFG7FF:D:E7=B7<FF<A:F<<FD**CCFCCCF<CECF752;6CEE>E:8CFG+A6EG58;CEGCEEG8/C*+<8:;8@++8+<FC8C1***+0;*:*9*:E=++*:C*:CGC/A:+10*+0*<:*0220+<C<C**0090))**07*(1)4)0)))0**1
@M03506:14:000000000-AKVR1:1:1101:7164:2240 1:N:0:39
CGAACTCCTCCGGGAGGCAGCAGTAGGGAATTGTTCGCAATGGGCGCAAGCCTGACGACGCAACGCCGCGTGGAGGATGAAGACCTTCGGGTCGTAAACTCCTTTCGATCGAGACGAATGGCCTTCGGGTGAACAATCCGGAGGAATGACGGTACCGAGAGAAGAAGCCCCGGCTAACTCCGTGCCAGCAGCCGCGGTAATACGGGGGGGGCAAGCGTTGTTCGGAATTACTGTGCGTAAAGGGCTCGTAGGCGGCCAACTAAGTCAGCCGTGAAATCCCTCGGCTTAACCGGGTGACCGC
+
CCCCCGGEC-;FFDEE@@;CEGGGFFG,EFGFFGEFEGG@@DEG,+++6@<FGG8ACEGG@C@FGGGGGGG=F7=BBFG,,9,,B5E=F?>FG=FFGFGG9EFBFFCFCDGEDFCF=>F@D,DFFGEFE<F<B>FEFGGCF<F7F7,F,3>>CFGFEEGGGFFEFC<FFGFEEDEGCC9FFFG7FF,B8CCFFGEE>/:89FGEE>CE88CE8**28CE*ACE*:8/A<CGG++<CDGC=*:75E=CC:*:5D=5<E)>C*07+2*+:+2*07*/+09D**))2A)7)-:73:B.).9*))
@M03506:14:000000000-AKVR1:1:1101:15016:2298 1:N:0:39
CGAACTCCTACGGGAGGCAGCAGTGGGGAATCTTGCGCAATGCGCGAAAGCGTGACGCAGCAACGCCGCGTGGGGGAAGACGGCCTTCGGGTTGTAAACCCCTTTCAGGAGGGACGAAGGTTCACCGGTGAATAGCCGTGTGGATTGACGGTACCTCCACAAGAAGCTCCGGCTAACTACGTGCCAGCAGCCGCGGTAATACGTAGGGAGCAAGCGTTGTCCGGAATCATTGGGCGTAAAGCGCGCGTAGGTGGCTCTATAAGTCCGTTGTGAAAGTCAAAGGCTCAACCTTTGAAAGCCG
+
CCCCCGGGGGGGGGGGGGGGGGGGGGGGGGGGGGGGGGGGGGGGGGGGGGGGGGGGGGGGGGGGGGGGGGGGGGGGEGGGGGGGGGGGGGGGGGGGGGGGGGGGGGGGGGGGGGGGGGGDGGGGGGGGGG>FGGGGDGGGGGGGGGGFGGGGGGGGGGGGGGGGGGGFGGGGGGGGGGGGGGGGGGGGGGGGGGGGGGGGGGGGCEEEEEGGGGGGGGGGGGGG5ECE?FGGGGFEEEGGFFGDGCEDGGGGGGGCF4>FGFFGGFGGFGCB7:>G:?F>FFF5+77?<<)./9FF=8<F3
@M03506:14:000000000-AKVR1:1:1101:22168:2299 1:N:0:39
CGAACTCCTACGGGAGGCAGCAGTCGAGAATTTGTCTCAATGGGGGAAACCCTGAAGGAGCGACGCCGCGTGGAGGATGAAGGCTTTCGGGTTGTAAACTCCTGTCATTTGGGAACAATGTTCCGCTATTAACTGTAGCAGGAGTGATAGTACCAGAAGAGGAAGAGACGGCCAACTACGTGCCAGAAGCCGCTGTAATACGTAGGGAGCGAGTGTTTTACGGATTTAGGGGGCGGATAGAGCGCGTAGGGGGCTCGGTACGCCGGATGTGATACCCCTAATCTTCAGTTGGAGTGACCTT
+
<-<<CGGG-;--BE@CEDCGFEGFFFFCD;F@,6C@,,,6CE<DC:@@CECFFEFGG8,,DC@FFC:+@BFFCEDCGCEFC9,?8A,5?F+4+>?9,?BFEE<A,,,5,BEAF?FGCB,5,B<<+FF+:?,,,85,C,@8C+=+3@FC<FF,7,,,:<,,,,8>F73>CCF7BC<D7>,15<**,,,,6,C*4***2@C=,*4:<:7+*1:**3=2+**1+*3**1++++/1**:*1*9+3<<*7:C7*/*1)*:**)****7**)/*:*+9**0+0)*1**1++/**)**./7).**9**
@M03506:14:000000000-AKVR1:1:1101:18478:2324 1:N:0:39
CGAACTCCCACGGGAGGCAGCAGTGGGGAATTGTTCGCAATGGGCGCAAGCCTGACGACGCAACGCCGCGTGGAGGATGAAGACCTTCGGGTCGTAAACTCCTTTCGATCGAGACGAATGGCCTCCGGGTGAACAATCCGGAGGAGTGACGGTACCGAGAGAAGAAGCCCCGGCTAACTCCGTGCCAGCAGCCGCGGTAATACGGGGGGGGCAAGCGTAGTTCGGACTTACTGGGCGTAAAGGGCTCGTAGGTGGCTAACTAAGTCAGACGTGAAATCACTCGGCTTAACGGGGGACCTGC
+
CCCCCGGGGFGGGGGGGGGGGGGGGGGCFBFGGGGGGGGGGGGGC@:FGGGGGGGGGGGGDFGGGGGGGGGEE:EFGGGGGGGCGGFGGGGGGGGGGGFCFGGGFEGC<ACECFG@FC>DCFFD,>FDEGDF<FGEF8D:@F*:FFFFFF@@FGGCF7<<CFGFGGFGF7B:<CFGCFFBFCGGGFC+;C6*;/?EEEEEGF@CC>ECC>C*/8@>E?*1CEGGGD8*<F7+<FCF5?CD=?CE*0*/:*:*:9C4**09+02<<*37CF/7D<*::****17*7))<4C)()0<D50)))
@M03506:14:000000000-AKVR1:1:1101:17780:2387 1:N:0:39
CGAACTCTTACGGGAGGCAGCAGTGGGGAATTTTGGACAATGGGGGCAACCCTGATCCAGCAATGCCGCGTGTGTGAAGAAGGCCTTCGGGTTGTAAAGCACTTTTGTCCGGAAAGAAAACCGCTTCTCTAATACAGGGGCGGGATGACGGTACCGGAAGAATAAGCACCGGCTAACTACGTGCCAGCAGCCGCGGGAATACGTAGGGTGCAAGCGTTAATCGGAATTACTGGGCGTAAAGCGTGCGCAGGCGGTTCGCTAAGACCGATGTGAAATCCCCGGGCTTAACCTGGGAACTGCA
+
CCCCCGGGGGGGGGGGGGGGGGGGGGGGGGGGGGGGGGGGGGGGGGGGGGGGGGGGGGGFFGGGGGGGGGGGGGGGGFGGGGGGGFGFFGGGGGGGGGEGGGGFGGGGGGGGGGGGGGGGGGGDCGGGGAGGFGAFFGG>CGGGGGGGGGGGFFGGGGGGGGGGGGFGG@FGGEGFFGGGEGGGFGGCFGFGGGD5*18C?@F<?CEGCDCDGGFD8CEGGC*8AEF?:FF+8**?CE*;??=:5CED**=55=*9855D*/9+09*9EDGFGGGGF4**)8:CE)09<F*()<>?@?F=9
@M03506:14:000000000-AKVR1:1:1101:19685:2387 1:N:0:39
CGAACTCCTACGGGAGGCAGCAGTGGGGAATTGTTCGCAACGGGCGCAAGCCTGACGACGCAACGCCGCGTGGAGGATGAAGATCTTCGGGTCGTAAACTCCTTTTTTCAGGGACGAGCAAGGACGGTACCTGGAGAATAAGTCACGGCTAACTACGTGCCAGCAGCCGCGGTAAAACGTAGGTGGCGAGCGTTATCCGGATTTACTGGGTGTAAAGCGTGTGCAGGCGGGTTACCAAGTGGTGTATGAAAGGTTGGGGCTTAACTCCAACAGGGGATGCCAGACTGATAGCCTGGAGTGG
+
CCCCCGGGGGGGGGGGGGGGGGGGGGGGDGGGGGGGGGGGGGGGGGGGGGGGGGGGGGGGGGGGGGGGGGGGGGGGGFCFDGGGGGGGGGGGGGEGGGGGGGGGGGGGGGGGGGGGGGGGFGGGGGGGGGGGGGGGGGGGGDGFFGGGGGGGGGGGGGGGGGGGGGGGGGGGGGG?C9CFFFGGGFGGDGGGGGEFCGGEGGEGGGGGGGFEEGGGGDEEEEDGCCFECGG>?FF?++13<C3ACEFGGGDGF907CBGD5C4:7C<D?FFF4***9)77D6FGFFCF2?7-)9>F>4?4)
@M03506:14:000000000-AKVR1:1:1101:22975:2457 1:N:0:39
CGAACTCCTACGGGAGGCAGCAGTGGGGAATATTGGACAATGGGGGCAACCCTGATCCAGCAATGCCGCGTGAGTGATGAAGGCCTTAGGGTTGTAAAGCTCTTTTGGCGGGGACGATGATGACGGTACCCGCAGAATAAGCCCCGGCTAACTTCGTGCCAGCAGCCGCGGTAATACGAAGGGGGCGAGCGTTGTTCGGAATTACTGGGCGTAAAGGGCGCGTAGGCGGCGATCCTAGTCAGGTGTGAAAGTCCTGGGCTTAACCTGGGGCCTGCACTTGATACGGGATTGCTTGAATGCG
+
@CCCCFDFG?FGDCEGGGGGGGGGF<@FF@FFGGGCFDFFGGFCFCGCFDGGGGFEFGGGGGGGGGGG7FFFGDFFGDCFGGFGGGGCFCGFG@FFFFGAFEFFGGGGGGGDB@3=>B7FGGAFFEFGGGGGGEGEEGGGG9FC::FF<FFFGG;<FGGGGGGGGGGEEEC1=:FCCCBFEEGGDGC88CE?EGCCCEGDE8C7:9CGG5*11C5@+/2:?5?ECE6C5CC8?/8CGC*039ECFC*2+0++:<FC?>F7CC7<<CC5C5*)**1298*02=F:*.9364526*95?4**)
@M03506:14:000000000-AKVR1:1:1101:21789:2468 1:N:0:39
CGAACTCCTACGGGAAGGCAGCAGTGGGGAATATTGCGCAATGGACGAAAGTCTGACGCAGCAACGCCGCGTGAGGGATGACGGCCTTCGGGTTGTAAACCTCTTTCAGCAGGGACGAAGCGAGAGTGACGGTACCTGCAGAAGAAGGACCGGCCAACTACGTGCCAGCAGCCGCGGTAATACGTAGGGTCCGAGCGTTGTCCGGAATTATTGGGCGTAAAGAGCTCGTAGGCGGTTCGTCACGTCGGGAGTGAAAACTCGGAGCTCAACTCCGAGCCTGCTTCCGATACGGGCAGACGAG
+
CCCCCGGGGEF>EGGGGGGGGGGGGGGGGGGGGGGDGGGGGGGGGGGGGGGGGGGGGGGGGGGGGGGGGGGGGGGGGGGGGGGGFGGGGGDGFGGGGGGGGGGGGGGGGGGGGEGGGDD@FGGG@FGGFGGEGFECGGGGGGGGGGGGGGGGGGGGGGCGGGGGGGGGGGGGGGGGGEEE,CFF<9<CEGGCFGDEGECE8<FGGG5FFGFGFGGGGGECCF7CGGGECGGEGGGGGEGGGGGGGGECGEE5CFF*<:*9E735:*<=CG+10/>ED>*77)*<CBDFFDF?577>))).0
@M03506:14:000000000-AKVR1:1:1101:13062:2470 1:N:0:39
CGAACTCCTACGGGAGGCAGCAGTGGGGAATTTTGCGCAATGGGGGAAACCCTGACGCAGCAACGCCGCGTGGAGGATGAAGTCCCTTGGGACGTAAACTCCTTTCGACCGGGACGATAATGACGGTACCGGTGGAAGAAGCCCCGGCTAACTTCGTGCCAGCAGCCGCGGTAATACGAGGGGGGCGAGCGTTGTTCGGAATTATTGGGCGTAAAGGGCGCGTAGGCGGTGCGGTAAGTCACCTGTGAACCCTCTGGGCTTAACTCAGAGCCTGCCGGCGAAACTGCCGTCCTGGAGTGTG
+
CCCCCGGGGGGGGGGGGGGGGGGGGGGGGGGGGGGGGGGGGGGGGGGGGGGGGFFGGGGGGGGGGGGDGGGGGEGGGGGGGGGGGGGGGFGGGGG<FGGGGGGGGGGGGEGGGCFDGGGGGGGGCECGGGGFGGGGGGGGGFGGFEGGGG@GGGGGGGGGGGGGGGGGGGDFGDECCC7FFEGGG8CCCEGGDECG?CGEE8<+30AFC;*::C>CFCEGGCG8*;C=8::CE=CC*CF7+:9++A67++22>EFDF>FF*+:9<7+2:7?>5>**9)//75)7C4=73*)-0?4)5?@68
@M03506:14:000000000-AKVR1:1:1101:12974:2476 1:N:0:39
CGAACTCCTACGGGAGGCAGCAGTGGGGAATTTTGCGCAATGGGGGAAACCCTGACGCAGCAACGCCGCGTGGAGGATGAAGTCCCTTGGGACGTAAACTCCTTTCGACCCGGACGATAATGACGGTACGGGTATAAGAAGCCCCGGCTAACTACGTGCCAGCAGCCGCGGTAATACGTAGGGGGCCAGCGTTGCTCGGAATTACTGGGCGTAAAGGGTTCGTAGGTGGTGCGGCAAGTTGGGAGTGAAATCTCTGGGCTTAACTCAGAGGCTGCTTTCAAAACTGCCGTTCTCGAGTTCG
+
CCCCCGGGGCGGGGGGGGGGGGGGGGGGGGGGGGGGGGGGGGGGGGGGGGGGGGGGGGGGGGGGGGGGGGGGGGGGGGGGGGGGFGGGGGGGGGGGGGGGGGGGGGGGGGGGGGGGGGGGGGGGGGGGGGGGGGGGGGGGGGFGGGGGGGGGFGGGGGGGGGGGGGGGGGGGGGGGGGGGGGGGGGGGGGGGGGGCCEGGGFGGGGFGGGGGGGGFGGCFGGCFGGFGGC89CGGGGGGCGGGFGGGGFDF?FGGGCFFF77:?72CF0>FEFGGGD?C*787CGFC@>D)3>?>:>6)/7
@M03506:14:000000000-AKVR1:1:1101:13343:2494 1:N:0:39
CGAACTCCTACGGGAGGCAGCAGTGGGGAATCTTGCACAATGGGCGAAAGCCTGATGCAGCAACGCCGCGTGGGGGATGAAGCTTCTCGGAGTGTAAACCCCTTTCGACCCGGAAGAAAGCCCGCAAGGGTTTGACGGTACGGGTATAAGAAGCCCCGGCTAACTACGTGCCAGCAGCCGCGGTAAAACGTAGGGGGCCAGCGTTGCCCGGAATTACTGGGCGTAAAGGGTCCGTAGGCGGTGTGGCAAGGCGGTAGTGAAATCTCTAGGCTTAACCTAGAGGCTGCTGCCGAAACTGCCG
+
CCCCCGGGGFGGGGGGGGGGGGGGGGGGGGGGGGGGGGGGGGGGGGGGGGGGGGGGGGGGGGGGGGGGGGGGGGGGGGGGGGGGGGGGGGGGGGGGGGGGGGGGGGGGGGGGGGGGGGGGGGGGGGGGGGGGGGFGGGGGGGGGGGGGGGFGGGGGGGGGGGGGGGGGGFFGGFGFFGGGGGGGGGFGGGGGDEDGGEGGGGGCGGG+<8EGCFGFCFGGFGGGGD8EC>C2ACC:5EGGC7C/:EECGG*7CCC7=6<:9EFC+*0*<FFFGGGG766*2*72/794)*)().8)9=4?)
@M03506:14:000000000-AKVR1:1:1101:22452:2532 1:N:0:39
CGAACTCCTACGGGAGGCAGCAGTCGGGAATTTTGCCCAATGGACGAAAGTCTGAGGCAGCAACTCCGCGTGAGGGATGACGGCCTTCGGGTTGTAAACCTCTTTTCTCAGGGAAGATCCAAGACGGTACCTGAGGAATAAGCCACGGCTAACTACGTGCCAGCAGCCGCGGTAATACGTAGGTGGCGAGCGTTGTCCGGAATTACTGGGCGTAAAGAGCGCGCAGGCGGCTGGTCAAGTCCGACGTGAAATCTCCCGGCTTAACTGGGAAATTGCATCGGAAACTGATCTGCTTGAAGGG
+
@CCCCGGGGAGGGGEGGGGGGGGGGGDGCFGGGGGGGGGGGGGGGGGGGGGGGGGGGGGGGGGGGGGGGGFEGGGGGGGFGGGGGGGGGGGGGGGGGGGGGGGGGGEFGGGGGGGGGDEFGGEEGGGGGGGGGGGGFFCFGGGGGGGGGGGGGGGGDGGGGCCFGGGFDGGGECGGCCF:FGGGCGGGCCGGECEGGFCCEEGC<C?BC7FD8CCFGGGGGC8*8CGCECEGGC;A?67+2<5EC=CDFGG+0+3:*5CC>5CCC>CFGGGFFCCFC=F7C>BGGFGF):*.9=@FFF=9)
@M03506:14:000000000-AKVR1:1:1101:10673:2536 1:N:0:39
CGAACTCCTACGGGAGGCAGCAGTAGGGAATCTTGGACAATGGGGGAAACCCTGATCCAGCCATGCCGCGTGAGTGATGAAGGCCTTCGGGTTGTAAAACTCTTTCGGCGGGGACGATAATGACGGTACCCGCAGAAGAAGCTCCGGCTAACTTCGTGCCAGCAGCCGCGGTAATACGAAGGGGGCTAGCGTTGTTCGGAATTACTGGGCGTAAAGCGCGCGCAGGCGGCCTTTCAAGTCAGGGGTGAAAGCCCGGAGCTCAACTCCGGAATTGCCTTTGAAACTGTCAGGCTCGAGTACG
+
CCCCCGGGGGGGGGGGGGGGGGGGGGGGGGGGGGGGGGGGGGGGGGGGGGGGGGGGGGGGGGGGGGGGGGGGDGFEGGGGGGGGGGGGGGGGGGGGGGGGGGGGGGGGGGGGGGGGGGGGGGGGGGGGGGGGGGGGGGGGGGGGGGGGGGGGGGGGGGGGGGGGGGGGGGGGGGGCGGGGGGGGGGGGGGGEGGGGGGGGGGGGGGFGGGGGGGGGGGGGGGGGEEC5?EGEGDGGGGGGDFGGGGGGGGGGGGGGCEG4+<6EEGGDCDDFGGGGGFFG79FGCFFFFG:?:>EDF?F4<
@M03506:14:000000000-AKVR1:1:1101:15017:2538 1:N:0:39
CGAACTCCTACGGGAGGCAGCAGTCGAGAATTTTTCTCAATGGGGGAAACCCTGAAGGAGCGACGCCGCGTGGAGGATGAAGGCTTTCGGGTTGTAAACTCCTGTCATTTGGGAACAATGGTTACGCGTTAACTGCGCGTGATTTGATAGTACCAGAAGAGGAAGAGACGGCTAACTCTGTGCCAGCAGCCGCGGTAATACAGAGGTCTCAAGCGTTGTTCGGATTCATTGGGCGTAAAGGGTGCGTAGGTGGAGCACTAAGTCAGGCGTGAAATTTCGGAGCTTAACTCTGAAACTGCAT
+
<C@C@FGG9EFGG>@+78@6@CF@FF@@F@F@FCEA@F<CEFGGDGEBCFFGC<FGGGGGG@EGDE7+=FCFGGGCE84F,C?FGAFC@CGFGGGGCFFGGFGGGDCG<FGGCGGD=F<?,BFGABFFBFFCA9<D@FE<F7DGF<F@FGFFB,,@<:>7D<BDFCFCAFCG*>?FFGFC@<,?,>C,<F7FFG>F**++5B@9F7CFCCFDGCG>**//<=8*A8CFG7+385C5***+<:*:7*/9E5EFG**0*09C<F7FC>6*/9*53**3*9*115.76=794C*67/9*9B*9/
@M03506:14:000000000-AKVR1:1:1101:11889:2576 1:N:0:39
CGAACTCCTACGGGAGGCAGCAGTGGGGAATATTGCGCAATGGGCGGAAGCCTGACGCAGCAACGCCGCGTGAGGGATGACGGCCTTCGGGTTGTAAACCTCTTTCAGCAGGGACGAAGCGAGAGTGACGGTACCTGCAGAAGAAGGACCGGCCAACTACGTGCCAGCAGCCGCGGTAATACGTAGGGTCCGAGCGTTGTCCGGAATTATTGGGCGTAAAGGGCTCGTAGGCGGTTCGTCGCGTCGGGAGTGAAAACTCGGAGCTCAACTCCGAGCCTGCTTCCGATACGGGCAGACCAGG
+
CCCCCGGGG@FGGGGGGGGGGGGGGGGGGGGCGGGGGGGGGGGGGGGGGGGGGGGGGGGGGGGGGGGGGGGGGGGGGGGGGGGGGGGGGGGGGGGGGGGGGGGGGGGGGGGGGGGGGGGGGGGGGFFCGGGGGGGGGGGGGGGGGGGGGGGGGGGGGGGGGGGGGGGGGGGGGGGGEGEFGGGGGEGEFGGGGGGGGGEGFFGG?EGGGFGGGGGGGGGFGGE88CEECF5<:E8ECCG8EECCGCEG5:5C7:<DCFFGC59*09696>??DDGGGFGDF*@?E;C@3C@9>)>)0)8:)
@M03506:14:000000000-AKVR1:1:1101:19449:2586 1:N:0:39
CGAACTCCTACGGGAGGCAGCAGTGGGGAATTGTTCGCAATGGGCGCAAGCCTGACGACGCAACGCCGCGTGGAGGATGAAGACCTTCGGGTCGTAAACTCCTTTCGATCGAGACGAATGGCCTCCGGGTGAACAGTCCGGAGGAGTGACGGTACCGAGAGAAGAAGCCCCGGCTAACTCCGTGCCAGCAGCCGCGGTAAGACGGGGGGGGCAAGCGTTGTTCGGAATTACTGGGCGTAAAGGGCTCGTAGGTGGCCAACTAAGTCAGACGTGAAATCCCTCGGCTTAACCGGGGAACTGC
+
CCCCCFFGGGGGEGDEGGGGGGGGGGFGGGGGGGGGGGGGGGCFGEFGC7FGGGGF@CGEGEEGGGGGGGGGGGGGGGGGDFFGFGDFGGGGGGGGGGGFFCAFGGGGGGGGGGGC7FFCFGGFGGGGGGGGFGFGGGGG>GGGDFGGFFEEGGGGGEEGGG:,><:AF:FCGDGGGGGC:<FFGFGGGFGGGGGGGG5?+:9C85>CEG8**;;EC*/**2<*:A//<CCFCC;=E*C8FC<5=:C7/*7*:0AF8)196<FF:CF*+255*9*+*0997)5**0)74C?355@))0)/*
@M03506:14:000000000-AKVR1:1:1101:9963:2591 1:N:0:39
CGAACTCCTACGGGAGGCAGCAGTGGGGAATATTGGACAATGGGCGCAAGCCTGATCCAGCCATGCCGCGTGGGTGATGAAGGCCCTAGGGTTGTAAAGCCCTTTCGGCGGGGAAGATAATGACGGTACCCGCAGAAGAAGCCCCGGCTAACTTCGTGCCAGCAGCCGCGGTAATACGAAGGGGGCTAGCGTTGCTTGGAATCACTGGGCGTAAAGCGCACTTAGGCGGCCTTTTAAGTCAGGGGTGCAATCCTGGAGCTCCACACCAGAACTGCCTTTGCTACTGAGAGGCTTGAGTCCG
+
CCCCCFGGGGGGDGGGGCFGGDGD,CF@@6EFGGFEFF,CFACEFFDDGGGCEDCFGGGGGGGGFGG+@C6+@C8BEFFGACFFFCFGFGF:=:C<AFGCGGGGGGFGEGEGGDEEGGGG,@CFDEE<F@FCB*>:,8D8@:DB7C:C<EFFGG;CCF7FFCG7++=CD::C*<F9,:CFDE588CECGCEEG5;702;6+0<@F++8*AGG*/;?9:8EE*8:9C6*1**;8EF?7+2+2+**/***+++35CC**)*97+76+/:**/07:94777C:**9<+**046)3).))7*79)
@M03506:14:000000000-AKVR1:1:1101:10589:2597 1:N:0:39
CGAACTCCTACGGGAGGCAGCAGTGGGGAATCTTGCACAATGGACGAAAGTCTGACGCAGCAACGCCGCGTGAGGGATGAAGGCCTTCGGGTTGTAAACCTCTTTCAACAGGAACGATAATGACGGTACCTGATGAATAAGTCACGGCTAACTACGTGCCAGCAGCCGCGGTAATACGTAGGTGACAAGCGTTGTCCGGATTTACTGGGCGTAAAGAGCGCGCAGGCGGTCGTTCAAGTCGGGTGTGAAAGCCCCCGGCTCAACTGGGGGGGGTCGTTCGATACTGATCGTCTCGAAGGCC
+
CCCCCGGGGGGGGGGGGGGGGGGGGGGGGGG<FGGG9FGGGGG,;C6FF+,CFGG9FGGGG8FGGGGGGGEGGG@FGGGGGG8FGGGGGGG<FCGGGG9FGGGGGC,,CFGG,B,CFGGGGGGGGGGGGGGG8,BBFAFGGB9,CCGGGGGGGGGGFGGGAFFG@FGGGGGGGGGGGGGFGG,,,@FF,FGGEGGEGE8:*=FGGGCFBFGGGCCFFGGG5C58E>EGG8::E*CGGGC:7*:CEGGGGGFF<CE:E>C/:96FCGGF5):>))9*)0**9@>E?@**5C765:F/))07.
@M03506:14:000000000-AKVR1:1:1101:14194:2609 1:N:0:39
CGAACTCCTACGGGAGGCAGCAGTTAGGAATTTTGGGCAATGGGCGCAAGCCTGACCCAGCAACGCCGCGTGGGTGACGAAGGCCTTCGGGTTGTAAAGCCCTTTTCTGGGGGAAGATGGTGACGGTACCCCAGGAAGAAGCACCGGCTAACTACGTGCCAGCAGCCGCGGTAATACGTAGGGTGCGAGCGTTGCCCGGATTTATTGGGCGTAAAGGGCGCGCAGGCGGTCACGCACGTCCGTTGTGAAATCGCTCGGCTCAACTGGGCGGGGTCAGCGGATACGGCGCGACGTGAGCAAG
+
CCCCCGGGGGGGGGGGGGGGGGGGGGGGGGGGGGGGGGGGGGGGGGGGGGGGGGGGGGGGGGGGGGGGGGGGGGGGGGGGGGGGGGGGGGGGGGGGGGFFGGGGGGGGGGGGGDGGGGGGGCEFGGGGGGGGGGGGGGGGFFFGGEGGGGGGGGGGGGGGGGGGGGGGDGG:FEF@FFAFFGEFGGFDEGGCFDECBCGE?C:FEFGGGGECE;8@FGDGGGGGGGGED?CCFCCCG=FCEC:FDA5:@77EGG:FCDCFGGF?7CGF57:5)9DFGFGG))<CCE:30<)())08>4?4)
@M03506:14:000000000-AKVR1:1:1101:13508:2624 1:N:0:39
CGAACTCCTACGGGAGGCAGCAGTCGAGAATTTTTCTCAATGGGGGAAACCCTGAAGGAGCGACGCCGCGTGGAGGATGAAGGTCTTCGGGTTGTAAACTCCTGTCATTTGGGAACAAGTGCCGGTACGTAACTGCTATCGGCTTGATAGTACCAGAAGAGGAAGAGACGGCTAACTCTGTGCCAGCAGCCGCGGGAATACAGAGGTCTCAAGCGTTGTTCGGATTCATTGGGCGTAAAGGGTGCGTAGGTGGCGTCGTAAGTCAGGTGTGAAATTTCGGAGCTTCACTCCGAACCTGCAT
+
CCCCCGGGG9FGGGGGGGGGDFGGGGGEFFFGGGGGGGGGGGGGGGGGGGGGGFGGGGGGGGGGGGGGGEFGGEFGEGGGGGGGGGGGGGGGGGGGGGGGGGGGGGGGGGGGGGGGGGFEFFGGGGGGGGGGGGGGGGGGGGGGGGCGGGFGGFGGFGFFCCFGGGCCFEGEGGG7FG9CG;>FG7<:FFGGGGC*1=8FFFC9,8+4BCF?FFGGGGGCCGG?8?FFC9:FGGD:EC*@?=6C5C*9EGEFGDG3/7)1:FCF+>6?CC*=7*;+:?C3>3)*+*:44C),70)0))05@
@M03506:14:000000000-AKVR1:1:1101:11976:2631 1:N:0:39
CGAACTCCTACGGGAGGCAGCAGTAAGGGATATTGCGCAATGGGCGAAAGCCTGACGCAGCAACGCCGCGTGGAGGATGAAGGCCTTCGGGTCGTAAACTTCTTTTAGCAGGGACGAGGAAGGACGGTACCTGCGGAATCAGTCACGGCTAACTACGTGCCAGCAGCCGCGGTAAAACGTAGGTGGCAAGCGTTATCCGGAATTACTGGGCGTAAAGGGTGTGCAGGCGGGGACACAAGTGGTGTATGAAATCTCCCAGCTTAACTGGGATAGGTTATGCCAGACTGTATTTCCAGATGAC
+
CCCCCFGGGCGGGGGGGGDGGGGFGGGGGGGGGGGGGGGGDGFGGDGGGGGGGGFFEGFGEGGGGGGEGGGGGGG>7EFGGGCGGGGFDEEFGGGGGGGGGGGGGGGGGGGGCFGGGGGCFGGFGGGGDGGGGGGD7<CFGGGGFGGCGCGGGGCFGGGGGGGG,<CGGGGGFCECFGDCFDCFFGGFDF7FEEG82CE>?*AFFGGGGDGD5>A/AF=F51;9<F>EE8CEE*8:7;C02+A5F+<720C7::?*:>4*+<7CGGGG:*0099F?C=CC>4)*19<FA0=4***/**0*/
@M03506:14:000000000-AKVR1:1:1101:24169:2633 1:N:0:39
CGAACTCCTACGGGAGGCAGCAGTGGGGAATTTTGCGCAATGGGGGAAACCCTGACGCAGCAACGCCGCGTGGAGGATGAAGTCCCTTGGGACGTAAACTCCTTTCGACCGGGACGATAATGACGGTACCGGTGGAAGAAGCCCCGGCTAACTTCGTGCCAGCAGCCGCGGTAATACGAGGGGGGCGAGCGTTGTTCGGAATTATTGGGCGTAAAGGGCGCGTAGGCGGTGCGGTAAGTCACCTGTGAAACCTCCGGGCTTAACTCAGAGCCTGCAGGAGAAACTGCCGTGCTGGAGTGGG
+
CCCCCGGGGGGGGGGGGGGGGGGGGGGGGGGGGGGGGGDGGGEFGGGGGGGGGGGGGGGGGGGFGGGDGG:CFGGGGGGGGGGGGGGFFGDCGGGFGGGGGGGGGGGGGGGGDGGGD+BFGGGGGGGGGGCC>FEFGGGGDCGGGGGDDFCGFGFCFGDE@<FGGGGGGGGGGG9CCFCEDEGGDECCEEGGCGGGCEEEGD8EFF<CF>EC5*8C7CEG=E8CEGGGGGEGGGCG562<AFG++0<:@C+:77*1?793>+7?:709+*28C5DFCF7*17:6CFD421)()0657?F54
@M03506:14:000000000-AKVR1:1:1101:20535:2669 1:N:0:39
CGAACTCCTACGGGAGGCAGCAGTAGGGAATCTTGCGCAATGGGCGAAAGCCTGACGCAGCGACGCCGCGTGCGGGATGAAGGCCTTCGGGTCGTAAACCGCTTTCAGCAGGGACGAAATTGACGGTACCTGCAGAAGAAGGCCCGGCCAACTACGTGCCAGCAGCCGCGGTGATACGTAGGGGTCTAGCGTTGTCCGGAATCATTGGGCGTAAAGAGCTCGTAGGCGGTTCGGCAAGTCGGATGTGAAATCTCCACGCTCAATGTGGAGGGGCCATTCGAAACTGCCGTGACTCGAGTCC
+
CCCCCGGGGGGGGGGGGGGGGGGGGGGGGGGGGGGGGGGGGGGGGGGGGGGGGGGGGGGGGGGGGGGGGGFFFGGGGGGGGGGFFGGGGGGGGGGGGGGGGGGGGGGGGGGGGGGGGGGGGGGGGGGGGGGGGGGFGGGGFGGFGGEGGGGGGGGGGGGGFGGGGGGGGGGFGDGGGGGGGGGGCEGGGGGEGDGGGGGGGEC<CFGGGFEECEFGFGG7CEEDFCFGGCGGEC=:CC:CEGE5C<?CCFG<>EFDCBC*:CDA9:CFD5CDGD7CGFFGG475CFFF0*88)*9FF>6>=
@M03506:14:000000000-AKVR1:1:1101:19581:2689 1:N:0:39
CGAACTCCTACGGGAGGCAGCAGTCGGGAATTTTGCGCAATGGGCGAAAGCCTGACGCAGCAACGCCGCGTGAGGGATGAAGGCCTTCGGGTTGTAAACCTCTTTTCTCAGGGAAGATAATGACGGTACCTGAGGAATAAGCCACGGCTAACTACGTGCCAGCAGCCGCGGTAATACGTAGGTGGCAAGCGTTGTCCGGATTTACTGGGCGTAAATAGCGCGCAGGCGGTCGGTTTAGTCGCGTGTGAAAGCCCCCGGTCCCACTGGGGCGGGTCAAGCGCAACTGTTCCACTCGAAGGCC
+
CCCCCFG<FFGG7CF@FGGGEFGGGGGGCBFGGGGGGGGCFFGCF:FEFGGGG8FGGGGGGCGG@C:FFFGEC=FGFFGC<AEGGCFFFGDFG@CFE9?44B?FFGC,FF9E8FF7=99BFFGFCCFDFDDD<D@8F@F,,>DFGG@E>C>FF9,FFFGGAFFFD7F*>**=*<F;FD<921,,<:@F8EF<<@8FFGDEEG?F<CCF7=*1*88+007/1/:*:E>**1**8*;;CFC9CC71::=7+++0*1:)*0))**000*:9*5>>/))**175)).23):@)**.0).7).748
@M03506:14:000000000-AKVR1:1:1101:9081:2698 1:N:0:39
CGAACTCCTACGGGAGGCAGCAGTCGGGAATTTTGGGCAATGGGCGAAAGCCTGACCCAGCAACGCCGCGTGAAGGATGAAATCCCTCGGGATGTAAACTTCGCAAGAACGGGAAGAATAAGTGAAAGTTAATATCTTTCATGATGACGGTACCGTTTGTAAGCCCCGGCTAACTCCGTGCCAGCAGCCGCGGTAATACGGGGGGAGCAAGCGTTGTTCGGATTTACTGGGCGTAAAGGGCGCGTAGGCGGCCACCGCAAGTCGATTGTGAAATCTCCGGGCTTAACCCGGAAAGGTCAAC
+
CCCCCGGGGGGGGGGGGGGGGGGGGGGGGGGGGGGGGGGGGGGGGGGGGGGGGGGGGGGGGGGGGGGGGGGGGGGGGGGGGGGGGGGGGGGEGGGGGGGGGGGGGGGGGGGGGGGGGGGGGGGGGGGGGFGGGGGGGGGGGGGGFGGGGGGGGGGGGGGGGGGFGGGGGGGGGGGGGGGGGGGGGGGGGGGGGGGGDFFGG>EGGGGGGFGGGC18CFGGDEEGCEF?@CFDCE=5AFGDGGGGEDGGGGGGCEFFEEDC=<CGEDFCFCF?C7:FCFDGGF:509:=0D>07>>>*9<F7
@M03506:14:000000000-AKVR1:1:1101:20195:2714 1:N:0:39
CGAACTCCTACGGGAGGCAGCAGTGGGGAATATTGCACAATGGGCGCAAGCCTGATGCAGCGACGCCGCGTGGGGGATGACGGCCTTCGGGTTGTAAACCTCTTTTACCAGGGGCGAAGCGCAAGTGACGGTACCTGGAGAAGAAGCACCGGCCAACTACGTGCCAGCAGCCGCGGTAATACGTAGGGTGCGAGCGTTGTCCGGAATTACTGGGCGTAAAGGGCTTGCGGGTGGTTTGCCGCGTTGTTCGTGCAATGCCACAGCTTAAATTTGGGCTAGCGGGCGATACGGGCAGACTTGG
+
CCCCCEGGGGCGEEFC7CE;F<FE<<FE7@F@FAAGAC6CFG<F@@CGG7FEAE<F,EFGGGGEGGGCFG@FE7EE:?C<CFEGG+==FEGGFCFFGDF<FB=BF,B,C?5FEGGD<+C>FFGGGGC;FCFC<7,<>,>DD,DFEFFGGFE7@FCG*2?F:CFGC9<<FB+=<:C5:*;E<:E90;*::>*::8:/81?E9CE8*:CF?EF7<8**:CC80A/**/8***2/21;*0**0*2/>CE*9+A==**02+)97CC77?C::+:+**7***)9C7>3*:)))(7)2@@B3>F*9)
@M03506:14:000000000-AKVR1:1:1101:12772:2736 1:N:0:39
CGAACTCCTACGGGAGGCAGCAGTGGGGAATCTTGCGCAATGGGCGAAAGCCTGACGCAGCGACGCCGCGTGGGGGAAGAAGGCTTTCGGGTTGTAAACCCCTTTCAGGAAGGACGAAGCTACTCGGGTTAATAGCCCAGAGGGTGACGGTACTTCCAGAAGAAGCCCCGGCTAACTACGTGCCAGCAGCCGCGGTAATACGTAGGGGGCAAGCGTTGTCCGGATTTATTGGGCGTAAAGAGCGGGTAGGCGGCCAGACAGGTCCGTTGTGAAAACTCGAGGCTCAACCTCGAGACGCCGG
+
CCCCCGGGGGGGGGGGGGGGGGGGGGGGEDGGGGGGGGGGGGFGGGGGGGGGGGGGGGGGGGGGGGGGGGFGGGGGGGGGGGGGGGGGGGGGGGGGGGGGGGGGGGGGGGGGGGGGGGGGGGGGGGGGGGGGGGGGGGGGGGGGGGEGGGGGGGGGGGGGGGGGGGGGGGGGDGGGGFGGGGGGGGGGGGGGGGGCEGGGGGGGFGGGGGGGGGGGGG8CEGGCCE6CFGGGGGGEDGGGDFGG*:EGGGFGGGGGGFGDFGDFFDFGC>E?GDCFC@C7<3B/C@GFFC?F).57<EF>)
@M03506:14:000000000-AKVR1:1:1101:24939:2755 1:N:0:39
CGAACTCCTACGGGAGGCAGCAGTGGGGAATATTGCACAATGGGCGCAAGCCTGATGCAGCGACGCCGCGTGAGGGATGACGGCCTTCGGGTTGTAAACCTCTTTCAGTAGGGACGAAGCGCAAGTGACGGTACCTATAGAAGAAGGACCGGCCAACTACGTGCCAGCAGCCGCGGTAATACGTAGGGTCCGAGCGTTGTCCGGAATTACTGGGCGTAAAGAGCTCGTAGGTGGTTTGTCGCGTTGTTCGTGAAAACCGCAAGCTCAACTGGGGGCGTTGGGGCGGTACGGGCAGACTGGG
+
ACCCCGGGGGGGGGGGGGGGGGGFGGGGFGGGGGGGGGGGGGGGGG>CGGGGGGGGGGGGGGGGGCFEGGFFGDGGDGGGGDEGGGGGGGGGGGGGGGGDFGGGGGGGFAFGGGGGGGGGGGDEGGGGGGCGFEGFGDFGFCFCCFCFCF7@FGGGGFDFE:FB@FCCFCF:1<CG<FCE:,<?:F*CGFFGGG8*:;EGGCGGGGGGGFF?FG>ECC*@GGC@CF5*;8E0<C?C6CCECC77=EGF7C5=6:070)))**9CCCGFF*+)19<CG3))*8):C)17633;)).))9?>)
@M03506:14:000000000-AKVR1:1:1101:20346:2766 1:N:0:39
CGAACTCCTACGGGAGGCAGCAGTGGGGAATATTGGACAATGGGCGCAAGCCTGATCCGGCAATGCCGCGTGAGTGAGGAAGGCCTTAGGGTTGTAAAGCTCTTTCGGCGGGGACGATGATGACGGTACCCGCAGAAGAAGCCCCGGCTAACTTCGTGCCAGCAGCCGCGGTAATACGAAGGGGGCGAGCGTTGTTCGGATTTACTGGGCGTAAAGGGCGCGCAGTCGGCCCTGTTTGTCGAGTGTGAAAGCCCCGGGCTCAACCTGGGAACTGCGCTCGAAACGGCGGGCCTAGAGATCG
+
-CCC9FGFGGGGECEGGGGEGEEGGG86BCA,CC9<E@F<EFGCFGDGGGFGF8<ED9@FFGGG<F@@C:CE7CGCEEFE@ECG8CCC<FEGCFF,CF9<?FGGGFCEDBFGGGC:FGGGG9CAE:F7F,@@C>>FAFF8<<D@<7*FEC7:,CF@FFCFG7FC7BEFGE:<C>F7+***/2?E?585*:::8*2;@C>EG8C9FEG65*/1:EF77CG=/8C8/*38C**:8=2+3C7CC=ECF02*+9<*9C778@G)/<66:2*9F4C)69=7<D*/7))**))027)-.)51698@>
@M03506:14:000000000-AKVR1:1:1101:16788:2821 1:N:0:39
CGAACTCCTACGGGAGGCAGCAGTGAGGAATCTTGCGCCATGGGCGAAAGCCTGACGCAGCGACGCCGCGTGGAGGATGAAGGTCTTCGGATCGTAAACTCCTGTCGAGCGGGACGAATCCCGGGAGGGTGAACAATCCTTCCGGTTGACGGTACCGCTGGAGGAAGCCCCGGCTAACTCCGTGCCAGCAGCCGCGGTAATACGGAGGGGGCCAGCGTTGTTCGGAATCATTGGGCGTAAAGGGCGCGTAGGCGGCCGAGCAAGTCTGACGTGAAATCCCCCGGCTCACCTGGGGAACTGC
+
@CCCCAFFAE@F767@@F@FFFGGGGGGGGGGGGFCCE,@F@<FGEE7@FFGGCFGGC@7@C7FGGG7:F4@@4F:=AGGGGGCAFGGGG+C>:4?<B?9CA<EFF<+@FF+>>=C:>FFGFFD7+*<CGG7<BE<F:,8DFBE7F:FCF<CF=:F:4F@7*+*<C2F:*:<:<:*?F::C*/;>EFEFFCGGGC*::*8++<:EEGEEEE?C5CCEE5CC87;*2;EF+00+3*C=:)**<9CECCD?5C=0:=D:@1C5C90<7+090:;CCC+:BC673):E)9F)/*().75)5)**
@M03506:14:000000000-AKVR1:1:1101:18352:2830 1:N:0:39
CGAACTCCTACGGGAGGCAGCAGTCGGGAATTTTGGGCAATGGGCGCAAGCCTGACCCAGCAACGCCGCGTGAAGGATGAAATCCCTCGGGATGTAAACTTCGCAAGAACGGGAAGAATAAGTAGGGGACAATACCCTCTATGATGACGGTACCGTTTGTAAGCTCCGGCTAACTCCGTGCCAGCAGCCGCGGTAATACGGGGGGAGCAAGCGTTGTTCGGATTTACTGGGCGTAAAGGGCGCGTAGGCGGTCAGCACAAGTCAGTTGTGAAATCTCCGAGCTTAACTCGGAAAGGTCAAC
+
CCCCCGGGGFGGGGGGGGGGGGGGGGGGGGGGGGGGGGGGGGGGGGGGGGGGGGGGGGGGGGGGGGGGGGGGGGGGGGGGGGGGGGGGGGGGGGGGGGGGGGGGGGGGGGGGGGGFGGGGGGGGGGGGGGGGGGGGGGGGGGGGGGGGGGGGGGGGGGGGGGGGGGGGGGGGGGGGGGGGGGGGGGGGGGGGGGGDGFGGGGGGGGGGGGGGGEGGEEFGGCGGGGGGFGGGGGGEFGGGGGGGGGGGFGGCDGGGF>D5C<DGFF?DFGFFDGFC7=DG:7>GGFGFAGFFFDF4F?F?7
@M03506:14:000000000-AKVR1:1:1101:20544:2837 1:N:0:39
CGAACTCCTACGGGAGGCAGCAGTGGGGAATCTTGCACAATGGGCGAAAGCCTGATGCAGCGACGCCGCGTGGGGGATGAAGCATTTCGGTGTGTAAACCCCTTTCGATCCGGACGAAACCCCGCAAGGGATTGACGGTACGGATATAAGAAGCCCCGGCTAACTGCGTGCCAGCAGCCGCGGTAAGACGTAGGGGGCCAGCGTTGTTCGGAATTACTGGGCGTAAAGGGTTCGTAGGCGGTGCGGCAAGGTGGGAGTGAAATCGCCGGGCTTAACACAGAGGCTGCTTCCAAAACTGCTG
+
CCCCCGGGGG9FGGGGCCCFDGGFGFGGGGGGGFGGGGGGGGDGGEGGGGGGGDFFFGGFCFGGGGDGGGCFFEGGEGGGFGGGFDGFGGGGGGGGEEF<=FFFGGGGGGGGGGGGGGGGFGGEGGEFGDF8FGGGFCGF7FEE@FFGGGGFDE:F:FF7F@FGFGGGGGCGCFCFG<<CC8>EGGGDGE>8FGGGGGGDCDGE*?:EEEGGGGCFCFG?F*:?8>FGGGCC8EEFGGGEGGGCGCG38C*<CCDCG)0*+<*+*1:C=C>@F*2<*949*;FD5>D64*/)105>FF6FF
@M03506:14:000000000-AKVR1:1:1101:12795:2862 1:N:0:39
CGAACTCCTACGGGAGGCAGCAGTCGGGAATTTTGGGCAATGGGCGAAGGCCTGACCCAGCAACGCCGCGTGAAGGATGAAATCCCTCGGGATGTAAACTTCGCAAGAACGGGAAGAATAAGTAGGGGACAACACCCCCTATGATGACGGTACCGTTTGTAAGCTCCGGCTAACTCCGTGCCAGCAGCCGCGGTAATACGGGGGGAGCACGCGTTGTTCGGATTTACTGGGCGTAAAGGGCGCGTAGGCGGTCAGCACAAGTCGGTTGTGAAATCTCCGAGCTTAACTCGGAAAGGTCAAC
+
CCCCCGGGGGGGGGGGGGGGGGGGGGGGGGGGGGGGGGGGGGGGGGGGGGGGGGGGGGGGGGGGGGGGGGGGGGGGGGGGGGGGGGGGGGGGGGGGGGGGGGGGGGGFGGGGGGGGGFGGGGGGGGGGGGGGFGGGGGGGG?EFGFGGGGGGGGGDGGGGGGGFCFFC7FFGGGGGGGGGGGGGGGGGGGGGGGDGGGGGGGGDGGGGC*:CG?*?EC78?;E5CFGG7C@CEEC87FFCEC::>CGD6CGEDDC4:;4<*+27ECEDED96**20*1/19))2<=779C>0>7>>6@)9*
@M03506:14:000000000-AKVR1:1:1101:13802:2864 1:N:0:39
CGAACTCCTACGGGAGGCAGCAGTGGGGAATATTGCGCAATGGGCGAAAGCCTGACGCAGCGACGCCGCGTGGGGGATGAAGCTTTTCGGAGTGTAAACCCCTTTCGACCCGGACGAATGACCCGCAAGGGTTTGACGGTACGGGTATAAGAAGCCCCGGCTAACTACGTGCCAGCAGCCGCGGTAATACGTAGGGGGCCAGCGTTGCTCGGAATTACTGGGCGTAAAGAGCTCGTAGGTGGTTTGTCGCGTTGTTGGTGAAAACTCACAGCTTAACTGTGGGGGTGCGGGGGATACGGGC
+
CCCCCGGGGGGGGGGGGGGGGGGGGGGGGGGGGGGGGGGGGGGGGGGGGGGGGGGGGGGGGGGGGGGGGGGGGGGGGGGGGGGGGGGGGGGGGGGGGGGGGGGGGGGGGGGGGGGGGGGGGGGGGGGGGGGGGGGGGGGEGFGGGDEFGGGGGGGGGGGGGGGGGGGGGGGGGGGGGGGGGGGDECEFGGGGGGGDGGDDEGGGGGGG3<EGD>FFGGC:EGFGGEGGECFC96CEGGGGGGECGGGGE5557CCD279C9<>CFGF><77.>7C778CCC:3*2.C5-7>(.)<7))77)
@M03506:14:000000000-AKVR1:1:1101:15694:2890 1:N:0:39
CGAACTCCTACGGGAGGCAGCAGTGGGGAATTGTTCGCAATGGGCGCAAGCCTGACGACGCAACGCCGCGTGGAGGACGAAGATTTTCGGATCGTAAACTCCTTTCGATCGGGAAGAACGGCTTCCGGGTAAATACCCTGGAAGAGTGACGGTACCGAGAGAAGAAGCCCCGGCTAACTCCGTGCCAGCAGCCGCGGTAATACGGGGGGGGCAAGCGTTGTTCGGAATTACTGGGCGTAAAGGGGTTGGAGGCGGCCAACTAAGTCCGACGTGAAATCCCAAGGCTTAACCTTGGAACTGC
+
CCCCCGGGGGGGGGGGGGGGGGGGGGGGGGGGGGGGGGGGGGGGGGGGGGGGGGGGGGGGGGGGGGGGGGGGGGGGGGGGGGGGGGGGGGGGGGGGGGGGGGGGGGGGGGGGGGGGGGGGGGGGGGGGGGGGGGGGGGGGGGCGGGGGGGGGGGGGGGGGGGGGGGGGGGGGGEGGGGFGGGGGGF9EFGFGGGGGGEGGGGGGGGGGGGGEGGGGGE*:==7EGGDGGGFGFGFCCECEGGGGGEC3*0:EDGGG5:CDCCCGGGFGEC:)/9*2?8C*9.>55?5FBGFB=6:4B:??*
@M03506:14:000000000-AKVR1:1:1101:14951:2916 1:N:0:39
CGAACTCCTACGGGAGGCAGCAGTGGGGAATATTGGACAATGGGCGCAAGCCTGATCCAGCCATGCCGCGTGAGTGATGAAGGCCTTAGGGTTGTAAAGCTCTTTCGCCAGGGACGATAATGACGGTACCTGGATAAGAAGCCCCGGCTAACTTCGTGCCAGCAGCCGCGGTAATACGAAGGGGGCTAGCGTTGTTCGGAATTACTGGGCGTAAAGCGCATGCAGGCGGATCGCTAAGTCAGGGGTGAAAGCCCGAGGCTCTACCTCGGAACTGCCTTTGATACTGACGATCTTGAGTCCG
+
CCCCCGFFFCF7CGEGGGGGGFFCF?FE@FFFFGDFFGFFGGGFFEGG:CFGG<FGCFGGDF@AFFGCFGGG=E6EDFGAEFCFGGGGGGG<FFGGFGFGGGGGGGGDGCEFGFGGD7FGAGGGDGDG7E<FFCD9CAFFF@>3>FCF+CFFGGEEEFCFFFFGFFCFGCGG*<B,>F>21CFFGGF*B77FC<B49BECEFCEFGFFFF58E8;CFCEDC5CFGG**:88?GDGE58DFGGG=EA5C9?FG>=CC57CD6+*++2+/:):>6D**96:**977+**),9<:)=B=)1=@:
@M03506:14:000000000-AKVR1:1:1101:12813:2954 1:N:0:39
CGAACTCCTACGGGAGGCAGCAGTGGGGAATATTGCACAATGGGCGCAAGCCTGATGCAGCGACGCCGCGTGAGGGATGACGGCCTTCGGGTTGTAAACCTCTTTCAGTAGGGACGAAGCGCAAGTGACGGTACCTATAGAAGAAGCACCGGCCAACTACGTGCCAGCAGCCGCGGTAATACGTAGGGTGCGAGCGTTGTCCGGAATTACTGGGCGTAAAGAGCTCGTAGGTGGTTTGTCGCGTTGTTCGTGAAAACTCACAGCTCAACTGTGGGCGTGCGGTCGATACGTGCAGTCTGGG
+
CCCCCGGGGCFGGGGGGGGGGGGGGGGGGGGFGGGGGGFGGGDGGGGGGGGGGGGGGGGGGGGGEGGGGGGGGGGGGGGGGGGGGGGGGGGGGGGGCFGGGGGGGGGGGGGGGGGGGGGGGGGGGGGGGGGGGGGGGFGGCFGGGGGGGGDGGGGGGGGGGGGGCFGGGGGGGGGGCFEGGGGFGGGDFCGG<CGGGD>80@EG*:FFFGG78FGGGGGGFGF?EGEE*;8CGGGGGEGGGGGGGGGG?EGG*:CCEFGGF6:C66077C6BF4*:7;)7C3):7)753<0:>)8*9*0.0
@M03506:14:000000000-AKVR1:1:1101:20400:2971 1:N:0:39
CGAACTCCTACGGGAGGCAGCAGTCGAGAATTTTTCTCAATGGGGGAAACCCTGAAGGAGCGACGCCGCGTGGAGGATGAAGGTCTTCGGATTGTAAACTCCTGTCATTGGGGAACAATGCGTAAATATTAACTGTATTTGCGTTGATAGTACCCGAAGAGGAAGAGACGGCTAACTCTGTGCCAGCAGCCGCGGTAATACAGAGGTCTCAAGCGTTGTTCGGATTCATTGGGCGTAAAGGGTGCGTAGGCGGCGCGGTAAGTCGGGTGTGAAATCTCGGAGCGTAACTCCGAAACTGCAT
+
CCCCCGGGGGGGGGGGGGGGGGGGGGGEFFGGGGGGGGGGGGGGGGGGGGGGGGGGGGGGGGGGGGGGGGFGGGFGDGGGGGGGGGGGGGCFGGGGGGGGGGGGGGFGGDGGGGGGGGDF<FGGCGGGGAFCFFFGGGGGDGEFGGGFFGGGGFFGDFCFGGEGGGGFCCEECEF>EFGGC;FFGGGGGGGGGGGGGE9<9;F+,;>+;>C>FGGG5:*8<CGCEGG<CFGF=***:85C75C5*:73CC?CCE5)*799*97EE<5*2>5?FFCGC4CDCDB*25*7<C;,>73767*19
@M03506:14:000000000-AKVR1:1:1101:14648:2983 1:N:0:39
CGAACTCCTACGGGAGGCAGCAGTGGGGAATATTGGACAATGGGCGCAAGCCTGATCCAGCCATGCCGCGTGAGTGATGAAGGCCCTAGGGTTGTAAAGCTCTTTTGTGCGGGAAGATAATGACGGTACCGCAAGAATAAGCCCCGGCTAACTTCGTGCCAGCAGCCGCGGTAATACGAAGGGGGCTAGCGTTGCTCGGAATCACTGGGCGTAAAGGGTGCGTAGGCGGGTCTTTAAGTCAGGGGTGAAATCCTGGAGCTCAACTCCAGTACTGCCTTTGATAGTGAGGATATTGAGTTCG
+
CCCCCGGGGGGGGGGGGGGGGGGFGGGGGGGGGGGGGGGGGGGGGGGGGGGGGGGGGGGGGGGGGGGGGGFGGGGGGGGGGGGGGGGGGGGGGGGGGGGGGGDFGGFFGGGGGGGGGGGGGFGGGGDFGGGCFGE8=FGGCGGGGGGGGGGGDGCFGFFGFGGGGGGGGGGGGCGC@FFEEEGGGGGGGFGFFGDECCGGG5CF6@FFFFG8:8CGGGGGGG8CEE9EGG8:*<CFFGC@F<*:=CEFCFG7<:EC@FCCFF4*<:+*3*+**22*78*:*9*+397?B*))967*9**18
@M03506:14:000000000-AKVR1:1:1101:21442:2984 1:N:0:39
CGAACTCCTACGGGAGGCAGCAGTCGGGAATTTTGCGCAATGGACGAAAGTCTGACGCAGCAACGCCGCGTGAGGGATGAAGGCCTTCGGGTTGTAAACCTCTTTTCTCAGGGAAGATAATGACGGTACCTGAGGAATAAGCCACGGCTAACTACGTGCCAGCAGCCGCGGTACTACGTAGGTGGCGAGCGTTGTCCGGATTTACTGGGCGTAAAGAGCGCGCAGGCGGTCGTTCAAGTCGCGTGTGAAAGCCCCCGGCTCAACTGGTGAGGGTCACGCGATACTGTTCGAATCGAAAGCA
+
CCCCCGFGG9EG77FDGG7CF8EEFGC+:@FFGGGGGEGGEGD9FE:F:CGFF<FFEGECGDFF7F@7CBF74:,?:FCF9DF<BAFFFGGGF@F<9<?CEFGFGGFGG<FGFD@CCEBECGCGCCF7=A,83DC<DEG<FFD<F@FGC:<DGGF7>F7CCGD:,D:ECECFE*<@;FFCC7F?@F71=CF<CFE:<8@EGGFCFFG6CG*2288+0A?8=*C5:C88*22*2:CC+@*<ACEG=ECF++0657C5?>C75+9CEF+2:*:@<5C*2)95<3;5+*0*67)(97>7))8))
@M03506:14:000000000-AKVR1:1:1101:19655:2996 1:N:0:39
CGAACTCCTACGGGAGGCAGCAGTGGGGAATTTTGCGCAATGGGGGAAACCCTGACGCAGCAACGCCGCGTGGAGGATGAAGTCCCTTGGGATGTAAACTCCTTTCGACCGGGAAGATAATGACGGTACCGGTGGAAGAAGCACCGGCTAACTCTGTGCCAGCAGCCGCGGTAATACAGAGGGTGCGAGCGTTGTTCGGAATTATTGGGCGTAAAGGGCGCGTAGGCGGTGCGGTAAGTCACCTGTGAAATCTCCCGGCTCAACCGGGAGTCTGCAGCCGAAACTGCCGTGCTGGAGTAGG
+
CCCCCGGGGGGGGGGGGGGGGGGGGGGGGGGGGGGGGGGGGGGGGGGGGGGGGGGGGGGGGGGGGGGGGGGGGGGGGGGGGGGGGGGGGGGGGGGGGGGGGGGGGGGGGGGGGGGGGGGGGGGGGGGGGGGGGGGGGFGGGGGGFGGGGGGGGGGGGGGGFGGGGGGGGGGFGGFGFDFGGGGGGGGGGGGGCE8FFEGDEG@@7:CCGFGECGECEGGDDGEGGGFEGEGDGGGDCGGG9CC6C<CFFFFGG+:7CBD3CGGFGGCD=DCFCFF7C)79)7):+095(/)4)9))00)16
@M03506:14:000000000-AKVR1:1:1101:13929:2999 1:N:0:39
CGAACTCCTACGGGAGGCAGCAGTCGAGAATCTTCCGCAATGGACGAAAGTCTGACGGAGCGACGCCGCGTGATGGATGAAGCCCCTAGGGACGTAAACATCTTTTCTGAGGGAGAAAGTCTATTGCTAGTACCCCACGAATAAGGGGTTGCTAACCTCGTGCCAGCAGCAGCGGTAATACGAGTGTCCCGAGCGTTATCCGGAATCATTGGGCGTCAAGGTTGGGGTTGTGGTTGCGTTAGTCTGTTGTTAAAACCTGGGGCCTCACCCCAGATGTGCGACTGAACCGGCCCGACTCGCG
+
C@CCC8CCFFFG-@CGGEFEGEAF<,,7;@FFGGFFCCE@FGDFFEBEG7CFF9EE7+B:C:C::+@+>F++B,<=<?,4EFEF@F7B=<EADEEG,<A9FG<FFG,?<FAFGDGEF,,ADFDE<<,<,BDFGGA@:CEC:@B<3E7:<>F,,@C,33@7@,@DC7EF77:3<F7FF*F<FC*FG*22<FC*<C843;7BEDGG@CC9BCE+***2***+++0*:E5**1**;2AG*2982*<9++320:5:7:CCC@****7*/*0***/)***3:***10.:+708(/)()))0))).0
@M03506:14:000000000-AKVR1:1:1101:6981:3004 1:N:0:39
CGAACTCCTCCGGGAGGCAGCAGTTGGGAATCTTGGACAATGGGGGAAACCCTGATCCAGCCATGCCGCGTGAGTGATGAAGGCCTTCGGGTTGTAAAACTCTTTCGACGGGGACGATAATGACGGTACCCGTAGAAGAAGCTCCGGCTAACTTCGTGCCAGCAGCCGCGGTAATACGAATGGGGCTAGCGTTGTTCGGAATTCCTGGGCGTAAAGCGTGCGCAGGCGGCCTTTCAAGTCAGTGGTTACAGCCCGGAGCTCAACTCCGGAACTGCCATTGAAACTGTTTGGCTTGAGTACG
+
CCCCCGGGGCFGEDGGEGGGGFEEFFFCFFGGFF<FEG@FFGGGG@CFDFGCGGGEFGGGFGFGECFEGGGG:FGGGGFGCGGFGGFCDFGGGGGGDCEGGGGGGGGGGFGEG7FGGGEGGFFGG>FBFGGGGDC>=FGGGG@FFGDGFC@FFA;FD::FCFG::>FED*C<:*C<F>:<,277***88FFFC@GEFDGEEBE+CCCC788E588@CEE5CEE5/8?EC5=E67CDE+:9+<3<*+*2++<?F=EG55DGGF679;6C5<=7F*9A***::*9CCF075C5?FFD4088=.
@M03506:14:000000000-AKVR1:1:1101:15083:3006 1:N:0:39
CGAACTCCTACGGGAGGCAGCAGTGGGGAATCTTGCGCAATGGTCGAGAGACTGACGCAGCGACGCCGCGTGCGGGAGGACGCCCTTCGGGGTGTAAACCGCTGTTACCCGGGACGAATCCAGGATTCATTCCTGTTGACGGTACCGGGGGAGGAAGCACCGGCTAACTCTGTGCCAGCAGCCGCGGTAATACAGAGGGTGCGAGCGTTGTCCGGAATCACTGGGCGTAAAGGGCGCGTAGGCGGGCGATCAAGCGTGCGGTGAAAGCCCGGGGCTCAACGCCGGGTCGGCCGGGCGAACG
+
CCCCCGGGGGGGGGGGGGGGGGGGFGGGGGGGGGGGGGGGGGGGGGGGGGFGGGGGGGGGGGGGGGGGGGGFFGGGCEGGCGGEGGGGGGGGGGEFGGGGGGGDGGGGGGGGGEGG>GGGGGFGGFGGFGGGFGGGFGGGGGGGGGGGGGGGGGGGFGGGGGGGGGGGEG?FFGGFGGGGGGGEGGGCEGFEGGGC@GGGGCG5CEGGGEG?FGGGGGGGGFFGGGG5CE@FFGEG=C5CEGGGGGEG:*7ECFGG577DGCC*9:C>*1:>551*/**2*77C*018>D),<).)8)77)
@M03506:14:000000000-AKVR1:1:1101:20403:3021 1:N:0:39
CGAACTCCTACGGGAGGCAGCAGTCGGGAATTTTGGGCAATGGGCGAAAGCCTGACCCAGCAACGCCGCGTGAAGGATGAAATCCCTCGGGATGTAAACTTCGCGAGAATGGGAAGAATTAGTAGGGGTCAATACCCCCTATGATGACGGTACCATTTGTAAGCTCCGGCTAACTCCGTGCCAGCAGCCGCGGTAATACGGGGGGAGCAAGCGTTGTTCGGATTTACTGGGCGTCAAGGGCGCGTAGGCGGTCAGCACAAGTCAGTTGTGAAATCTCCGGGCTGAACTCGGAAAGGTCAAC
+
CCCCCGGGGGGGGGGGGGGGGGGGGGGGGGGGGGGGGGGGGGGGGGGGGGGGGGGGGGGGGGGGGGGGGGGGGGGGGGGGGGGGFFFGGGGEGGGCGGGGGGGGGGEEGGGGGGDGGGGGGGGGGGDCFFFGGGFD=7FCFGF9FGGCCGGGGAFGGFFGGGFCGGFEGGGGGGGGCFGGGFFGGGGGFGEFDF7@?@EGDGEDEEGG8CC8ECGGGGGGGGG5CCCCGGEC81*279CE55EEEDGGGDGEGDGG?:47C<::F03?<C??7FGCFB37<>3*:**1:CB0>7:>48?=9
@M03506:14:000000000-AKVR1:1:1101:6454:3033 1:N:0:39
CGAACTCCTCCGGGAGGCAGCAGTAGGGAATCTTCCGCAATGGACGAAAGTCTGACGGAGCAACGCCGCGTGAGTGATGAAGGCTTTCGGGTCGTAAAACTCTGTTGTTAGGGAAGAACAAGTGCTAGTTGAATAAGCTGGCACCTTGACGGTACCTAACCAGAAAGCCACGGCTAACTACGTGCCAGCAGCCGCGGTAATACGTAGGTGGCAAGCGTTATCCGGCATTATTGGGCGTAAAGCGCGCGCCGGTGGTTTCTTAAGTCTGATGTGAAAGCCCACGGCTCAACCGTGGAGGGTC
+
CCCCCGGGG-EFGGFGGGGGGGFGGGGGGGGGGGGGGGDGGGGGGGGGCEGGGGFGGGGGGGGGGGGGGGGGEFGGGGFGFGGGGGGGGGGGGGGGGGGGGGGGGGGEG9F?FFGGGGGGGGGGFGGGGGGGGGGGGGFGDGGFGDGGGGGGGGGGCFGGCFGGFGFCCFGGGGGG7DCFGGGGGGGGGGGGGGGGGCE*<99CFGGGGGGGGDEFEE8EF9CEG**:<EFG+<8CEEG5EGGDEEDD5*:7>EC5CFFDGG>FCGFD:?F6:>7+:7F5CE>EEB**45;>5>D5>BBB5
@M03506:14:000000000-AKVR1:1:1101:7938:3084 1:N:0:39
CGAACTCCTCCGGGAGGCAGCAGTGGGGAATTTTGGGCAATGGGCGAAAGCCTGACCCAGCAACGCCGCGTGAGGGAGGAAATCCTTCGGGATGTAAACCTCACAAGCAAGGGAAGAGCGCTTCCGATCGAATAAATCGGAAGTTCGACGGTACCTTGCGTAAGCCACGGCTAACTACGTGCCAACAGCCGCGGTAATACGTAGGTGGCAAGCGTTGTTCGGAATTATTGGGCGTAAAGGGCGCGTAGGCGGCCTGTTAAGTCGGCTGGGGAAGCCCGGGGCTCAACCCCGGAAAGTCGGG
+
CCCCCGGGG9FGGGGGGGGGGGGGGGGGGGGGGGGGGGGGGGGGGGGGGGGGGGGGGGGGGGGGGGGGGGGGFGGGEGGEGGGGGGGGGGGGGGGGGGGGGGGGGGGGGGGGGGGGGGGGGGGGGGGGGGGGGGGGGGGGGGGGGGGGGGGGGGGGGGGGGGGGG@:FEGGGGGGGGGGGGGFCGGGGGGGDGGGGGGGGGFG8CCGGGGGFFC?EGGGGGGGEF8E?CCFGGGGGGGF7E:EGGG5CGFGGGGG<+9C:7+2:E5*)*1>BCC4FC@GGD5)2912.(97>5..79*8:)
@M03506:14:000000000-AKVR1:1:1101:6822:3117 1:N:0:39
CGAACTCCTCCGGGAGGCAGCAGTCGGGAATTTTGGGCAATGGGCGAAAGCCTGACCCAGCAACGCCGCGTGAAGGATGAAATCCCTCGGGATGTAAACTTCGCAAGAATGGGAAGAATTAGTAGGGGTCAATACCCCCTATGATGACGGTACCATTTGTAAGCTCCGGCTAACTCCGTGCCAGCAGCCGCGGTAATACGGGGGGAGCAAGCGTTGTTCGGCTTTACTGGGCGTAAAGGGCGCGTAGGCGGTCAGCACAAGTCAGTTGTGAAATCTCCGGGCTTAACTCGGAAAGGTCAAC
+
CCCCCGGGG9FFGGGGGGGGGGFGGGGGGGGGGGGGGGGGGGGGGGGGGGGGGGGGGGGGGGGGGGGGGGGGGGGGGGGGGGGGGGGGGGGGGGGGFGGGGGGGGGGGGGGGGGGGGGGGGGGGGGGGEGGGGGGGGGGGGGGGFFGGGGGGGGGGGGGGGGGGGGGGDGGGGGGGGGGGGGGGGGGGGGGGGGGGGGGGGGGGGGGGGGGGG>CGGGGGD58CFGGGGGCFGG5*AFFGGGGGGGCGCEGGGGGG?FCDFCDEC:CFFD?BCFG<C6D3DEBFC?F=<<@3))7>@F@F7
@M03506:14:000000000-AKVR1:1:1101:13568:3124 1:N:0:39
CGAACTCCTACGGGAGGCAGCAGTCGAGAATTTTTCACAATGGGCGCAAGCCTGATGGAGCGACGCCGCGTGGGGGATGAATGGCTTCGGCCCGTAAACCCCTGTCATTTGCGATCAAACCTTGTTATTTAAAAGATGACGAGCTGATAGTAGCGAAAGAGGAAGGGACGGCTAACTCTGTGCCAGCAGCCGCGGTAATACAGAGGTCCCAAGCGTTGTTCGGATTCACTGGGCGTAAAGGGTGCGTAGGTGGCGAGGTAAGGCGGATGTGAAAGCTCGGAGCTCCACTCCGAAATGGCCT
+
CCCCCGGGGFGGGGGGGGGGGGGGGGGGGGGFGGGGGGGGGGFFGGGGGGGGGGGFGGGFGGGGGGGGGGGGGGGGGGGGGGGGGGGGGGGGGGGGGGGGDGGFGGFGGGGGGGGGGGGGGGGGGGGGGFGFGGFGGGFGGGGGGGGGGFGFFGGGDGGFG:CGGGEGGGEGGEFFDGGGGGDGCFGFCFGGGD8EE>ECFFGCFCF8CE9EFGGECE*:@C58ACFGGDGGGGGD5EDF+/:CGD53CEGF<==C8DD*CC66CC>DGF79:*2:FFGGC55*+)0)6*81557>8=5)1
@M03506:14:000000000-AKVR1:1:1101:18811:3128 1:N:0:39
CGAACTCCTACGGGAGGCAGCAGTCGAGAATTTTTCTCAATGGGGGAAACCCTGAAGGAGCGACGCCGCGTGGAGGATGAAGGTCTTCGGGTTGTAAACTCCTGTCATTTGGGAACAAGTGCCGGTACGTAACTGCTACCGGCTTGATAGTACCAGAAGAGGAAGGGACGGCTAACTCTGTGCCAGCAGCCGCGGTAATACAGAGGTCTCAAGCGTTGTTCGGATTCATTGGGCGTAAAGGGTGTGGAGGTGGCGCCGTAAGTCGGGTGTGAAATTTCGGAGCTTAACTCCGAAACTGCAT
+
CCCCCGGGGGGGGGGGGGGGGGGGGGEGGGGGGGGGGGGGGGGFGGDFGGGGGGFGFGGGGGGGGGGDGGGGG>FGDFFFFGGGGGGGGGGGGGGGGGGAEFG8F8BFGGGGGGGGGGFFFGGGGGGGGGGGGGGGGGGGGGGGGGGGGGGCGGGGGGGGGGGGGGGGGGGGGGFG@CFGGCFFGGG7BFGGGGGGEGGGFFFGGGGFGGF?FGGEG*;;FED88;E?GFGFGGGG=E3@FD*AEG5>EGCFG7ECGFGC*::CEGGGGGE=7CFC>=5CDFFCG4C?)29(.0)7=6*/1
@M03506:14:000000000-AKVR1:1:1101:14273:3152 1:N:0:39
CGAACTCCTACGGGAGGCAGCAGTGAGGAATCTTCCGCAATGGGCGAAAGCCTGACGGAGCGTCGCCGCGTGTGGGATGAAGTCTTTCGGGATGTAAACTACTGTCGGAGGGGAAGACATCGACGGTATCCTCCAAGAAAGCCCCGGCTCACTACGTGCCAGCAGCCGCGGTATCACGTAGGGGGCAAGCGCTATCCAGATTTACTGGGCGTAAAGCGCGTGTAGGCGGCTGGTTACGCGTGATGTGAAATCTTCCAGCTCACCCGGAAAACAGCATTGCGAACCGGCCTGTCTATATTGC
+
C9BCB@<@E<EF7:77@BE7@EFGG,FFGG8FG99C@CG:@<,,,@:FFCF@8,@<E+,8+@+8++8+8@4F:C?,,C+:E95C?,,,BC7+++9,5,5,,:59CF+@FCCC:@:=<<=D9+,8@>33+,@FA>,,,@83,@F<@BEG1*7,,@7:F@:7FF7F@F7*1**4C*,7,*=+4<C@F:*;**1*/1?2@FF+++<++3++*2*:?C5<:8*8C*;8C+9*****2:77+27C=CGGFF7>++0+*307+6*600**:/*)//64***2:4*:1))*1))7(>5.67*00*1*1
@M03506:14:000000000-AKVR1:1:1101:25293:3155 1:N:0:39
CGAACTCCTACGGGAGGCAGCAGTCGAGAATCTTCCGCAATGGGCGAAAGCCTGACGGAGCGACGCCGCGTGGAGGACGAAGGCCTTCGGGTTGTAAACTCCTGTCACGGATCATGAACGGCGTTCCATGAACAATGGAACGATTGACGTAAGTCCGAGAGGAAGCACCGGCTAACTCTGTGCCAGCAGCCGCGGTAATACAGAGGGTGCGAACGTTGTTCGGAATCACTGGGCATATAGCGCACCTAGGCGGTACCGCAAGTGTGGGGTGAAATCCCACTGATTACCCGTGGAACTTCCT
+
CCCCCGGFFGFGGGGGCCEGGFGFGGGCD@FFF,<CFCEEGG,88@F@GCGGFFFEGEFGGGGGCE@BF@7>FEEC@ECECFFGGGGFFEE=CECGA,8,B=AEFFDFGCFFEEDF3>C,3:CFCFFC9FCCEGFGFGFCF7CF>*D9C@7FCF9CFGGFCDFGCF7,<C7CB::B,2,,,7FFE7FCFCFE7:?ED5CCFC7<<C>:*;**:8/12;;AFE5*;CGGG7@6*2*:60*+3*:5**20+*217***3753C/C0+**1*9750*0+2900*)*++9*/.)0-))1<)**0*
@M03506:14:000000000-AKVR1:1:1101:19421:3167 1:N:0:39
CGAACTCCTACGGGAGGCAGCAGTGGGGAATCTTGCGCAATGCGCGAAAGCGTGACGCAGCAACGCCGCGTGGGGGAAGACGGCCTTCGGGTTGTAAACCCCTTTCAGGAGGGACGAAGGTTCACCGGTGAATAGCCGTGTGGATTGACGGTACCTCCAGAAGAAGCTCCGGCTAACTACGTGCCAGCAGCCGCGGTAATACGTAGGGAGCAAGCGTTGTCCGGAATCATTGGGCGTAAAGCGAGCGTATGCGGCCCTGTAAGCCCGTTGGGAAAGTAAAAGGCGCAACCTTTGAAAGCCG
+
CCCCCGCGFFC@7CFGGGGGGFGFGGGGGGGGGGGFGGCFGGGGGGGGGGGGGDECFGCGCGFGEGG:CF+>FFGG7FGGFGGGGGGCGGGGGE>A@FFFGGCCFGEG9BFFG+@FG<FF,@:EFGGDCEGG;FC9,>*C8*>>FFC:FF>C@CFFCC<FGCGGCFF2CFEEC<<:7<,,<<FFF@CC@F8@?EE>***0+08+3;E5*;>>?>5/*/:CFGGG*8*<<9++<E5=5?35AEE*:*5)1*:+*:578>C*+0:+29=)*9*0*9>5**20:6>C7)7>(29)/9@667)<0
@M03506:14:000000000-AKVR1:1:1101:11929:3200 1:N:0:39
CGAACTCCTACGGGAGGCAGCAGTCGGGAATTTTGGGCAATGGGCGAAAGCCTGACCCAGCAACGCCGCGTGAAGGATGAAATCCCTCGGGATGTAAACTTCGCAAGAACAGGAAGAATAAGTAAGGGCTAACACCTCTTACGATGACGGTACTGTTTGTAAGCTCCGGCTAACTCCGTGCCAGCAGCCGCGGTAATACGGGGGGAGCAAGCGTTGTTCGGATTTACTGGGCGTAAAGGGCGCGTAGGGGGCCACCGCAAGTCGGTTGTGAAATCTCTGGGCTTAACCCAGAAAGGTCAAC
+
CCCCCGGGGFGGGGGGGGGGGGGGGGGGEGGGGGGGGGGGGGGGGGGGGGGGGGGGGGGGGGGGGGGGGGGGGGGGGGGGGGGGGGGGGGGGGGGGGGGGGGGGGGGFGFGGGGGGGGGGGGGGGGGGGGGGGGGGGGGGGGGGGGGGGGGGGGGGGGGGGGGGGGGGGGGGGGGGGGGGGFGGGGGGGGGGGGGGGGGCGGDGGEE?88@FGAEGGGGGGGGGGGGGGGGCEE=EFFFGGGDG7CGC*:=CGCFFGFD<EFGGDDGGGGAFCC*<?4?F4@@FCFC7:C;4@FFFFFFF?
@M03506:14:000000000-AKVR1:1:1101:20861:3224 1:N:0:39
CGAACTCCTACGGGAGGCAGCAGTGGGGAATCTTGCACAATGGCCGAAAGCCTGATGCAGCGACGCCGCGTGGGGGATGAAGCTTCTTGGAGTGTAAACCCCTTTCGACCGGGACGAATACCTCGCAAGCGGGGTGGCGGTTCCGGTATAAGAAGCCCCGGCTAAGTACGTGCCAGCAGCCGGGGCATGACGAAGGGGGCCAGCGTCGCTCGGAACTACCGGGTGTAAAGGGTTCGTCGGCGGTGTGGCACGGCCGGGGTGAAATCTCTGGGCACACCGCAGCGGGTGCTTCCGACACGGC
+
CCCCCGA@FEFG7F@:@,@FFEEGC8,+B;AFGGG9AE,CEC6,;@+7@:EFFA@F9EF@ECCE7@FD+>=4FF==F@7AFFGCAFE,:9=F=EB,E<F8FF<FGGG<FCCC+++@++BF9,EFEC:++++*@*1>*,4*<*=CG7*=FBF:,?<@C***1**?E+2<EE;@>@9<**;;*1**:****+3**2*/A5EC*8*2/2*/:A8*/:**+++*1*8/*:C7+<7827:57*7?:/:CC**9;*+*)**)/))/2*0<2*<0+0+85*/2*)))).)**)))(*1.9.0))))))
@M03506:14:000000000-AKVR1:1:1101:13133:3236 1:N:0:39
CGAACTCCTACGGGAGGCAGCAGTAAGGGATATTGCGCAATGGGCGAAAGCCTGACGCAGCAACGCCGCGTGGAGGATGAAGGCCTTCGGGTCGTAAACTTCTTTTATCGAGGACGAGGAAGGACGGTACTCGGTGAATCAGTCACGGCTAACTACGTGCCAGCAGCCGCGGTAAAACGTAGGTGGCAAGCGTTATCCGGAATTACTGGGCGTAAAGGGTGTGCAGGCGGGGACAAGTGGTGTATGAAATGTCCCAGCTTAACTGGGAGGGGTTATGCCAGACTGTCACTCTAGAGGACGA
+
CCCCCGGGG9FGGGGGGGGG7FGGGGGGGFFGGGGGGGEGEEGGFEEGGGGGFGGGGGGGGGGGGGEGGGGFGGGGGGGGGGGGGGGGGGGGGGFFGGGGGGGFGGGGGGGFFGGGGGGGG<FFGDEGD@FFCEFGFFFGFGEGAFEE7FE7FEEFFFFC1,2<<F7FGEGGC7C9:<C:<CFCCE7C9<FF@F@FDFEGC**029+<CF>C*CEDFFCFEGD9CFCCEDCEEEFGG+:9<FCECFCFFFEF*00*+)9CFGG?CGGF5DE:*9CFF@*>6>FFFB:F>>=964**0577)
@M03506:14:000000000-AKVR1:1:1101:7840:3241 1:N:0:39
CGAACTCCTCCGGGAGGCAGCAGTCGGGAATTTTGCGCAATGGGCGAAAGCCTGACGCAGCAACGCCGCGTGAGGGATGACGGCCTTCGGGTTGTAGACCTCTTTTATCAGGGAAGATAATGACGGTACCTGATGAATAAGTCACGGCTAACTACGTGCCAGCAGCCGCGGTAATACGTAGGTGGCGAGCGTTGTCCGGATTTACTGGGCGTAAAGAGCGCGCAGGCGGGCGTTCAAGTCGCGTGTGAAAGCCCCCGGCCCAACTGGGGAGGGGCACGCGATACTGAACGACTGGAAGGCA
+
CCCCCGGGG9FGGGGGGGGGGGGGGGGGGGGGGGGGGGGGGGGGGGGGGGGGGGGGGGGGGGGGGGGGGGFGGGGGGGGGGGGGGGGGGGGGGGGGGGGGGGGGGGGGGGGGGGGGGFGGGGGGGGGGGGGGGGGGGGGGGGGGGGGGDGGGCGGGFGGGGGGGGGGGGGGGGGGGGGGFFGGGGGGEGGGFEGGGGGGECCFGGCFGGGG5EEGGFGGEEGGCEEEGGGEE:>88EGG?EGGEGGGDCFGFFFEGG>3)/19E*9F:E3=EG35*179))).C+1**.9@>B)5?))77)
@M03506:14:000000000-AKVR1:1:1101:20301:3255 1:N:0:39
CGAACTCCTACGGGAGGCAGCAGTGGGGAATTGTTCGCAATGGGCGCAAGCCTGACGACGCAACGCCGCGTGGAGGATGAAGACCCTCGGGTCGTAAACTCCTTTCGATCGAGACGAACGGCTTCCGGGTGAACAATCCGGAAGAGTGACGGTACCGAGAGAAGAAGCCCCGGCTAACTCCGTGCCAGCAGCCGCGGTAATACGGGGGGGGCAAGCGTTGTTCGGAATTACTGGGCGTAAAGGGCTCGTAGGCGGCCAACCAAGTCAGACGTGAAATCCCTCGGCTTAACCGGGGAACGGC
+
CCCCCGGGGGGGGGGGGGGGGGGGGGGFEGGGGGGGGGFGGGGGGGGGGGGGGGGGGGGGGGGGGGGGGGGGGGGGGGGGGGGGGGGGGGGGGGGGGGGGFGGGGGGGGGGGGGGGGGGGGGGGGGGGGGGGGGGFGGGGGGGGCFGGGGGGGGGGGGGCGGFFDGGGFGGGGGGGFGGGGGCFEGGGGGGGFGEEGEECFF?FEGGGGGGG>*;:>CCEC*<?C58;<<CDFDF5:E)/:FF=CECDCEEEFCE)1559*:9CC79:9*:@G<3+:6*0*)0CDF)9)*=(5@))8))))
@M03506:14:000000000-AKVR1:1:1101:11536:3291 1:N:0:39
CGAACTCCTACGGGAGGCAGCAGTCGAGAATTTTTGACAATGGGGGAAACCCTGATCGAGCGACGCCGCGTGGAGGATGAAGGTCTTCGGATTGTAAACTCCTGTCATTGGGGAACAAGGTGCATACGTTAACTGCGTGTGCATTGATAGTACCCGAAGAGGAAGAGACGGCTAACTCTGTGCCAGCAGCCGCGGTAATACAGAGGTCTCAAGCGTTGTTCGGATTCATTGGGCGTAAAGGGTGCGTAGGCGGCGCGGTAAGTCGGGTGTGAAATCTCGGAGCTTAACTCCGAAACTGCAT
+
CCCCCGGGGFGGGGGGGGGGGGGGGGGGGGGGGGGGGGGGGGGGGGGGGGGGGGGFGGGFGG7FFGGGGGFFGGGDGGGGFAFGGGGGGGGGGFFGGGGGGGGGGGGGGGGGDGGGGGGGGGGGGGGGGGFGFGGGDG@EGGGGGGCFG<FGCGGGGCFE@FGGGFGGGDFGGGGGGGFGGGGGGGGGGCFGEGGGGCFGGGECGGGFGGGFGGGGCEGGGDG*8*2<@EGGG=EGDEFGGGGGEC5<CCFCDEEDGFGGGFC7:DDGGC7=*0:E*9*1>5>*</**:CF15)556/*91
@M03506:14:000000000-AKVR1:1:1101:22553:3291 1:N:0:39
CGAACTCCTACGGGAGGCAGCAGTCGAGAATTTTTCTCAATGGGGGAAACCCTGAAGGAGCGACGCCGCGTGGCGGATGAAGGCTTTCGGGTTGTAAACTCCTGTCATCTGGGAACAAAGCCTTACGTTAACTGCGTGGAGGTTTGATAGTACCAGAATAGGAAGAGACGGCTAACCCTGTGCCACCAGCCGCGGTAATACAGACGTCTCGAGCGTTGTTCGGATTCATTGGGCGTCAAGGGCGCGTAGGCGGCGGGGCTAGTCGGGCGTGAAGTCTCAGAGCTCAACTCCGAAACGTCAC
+
C<99BFG<F6<@C:;FCFGGGGGFGFGGGFFFGGG?9FGGGGG@@F7@EGGGF8FFG88<FECE:FC+>7FFD+@:CCFEC5E<FG<FFGFFFEFFGGGGGG,B??AF<EDDFGFGFFGF8<8DE8DDEF+3<FGDG:F7F+8,3CG9F@@FGCF7:D,3:,=3@A@7E1*F7>B:,4:FEG?C9,@BC@FCGG@<5*+2?+?C7CF7<8C6A>5**/*1<C5*/;CF?CF68*:///9FC55:**2):=FE)1:585D)*5:?C3*)*15)7*2070**06433*77)2)()087.7)00
@M03506:14:000000000-AKVR1:1:1101:18451:3294 1:N:0:39
CGAACTCCTACGGGAGGCAGCAGTGGGGAATTGTTCGCAATGGGCGCAAGCCTGACGACGCAACGCCGCGTGGAGGATGAAGGTCTTCGGATTGTAAACTCCTGTTGCCCGGGACGAAAAGCTTCGACCTAACACGTCGAAGTCTGACGGTACCGGGTGAGGAAGCCCCGGCTAACTCTGTGCCAGCAGCCGCGGTAATACAGAGGGGGCAAGCGTTGTTCGGAATTACTGGGCGTAAAGAGCTCGTAGGTGGTTTGTCGCGTTGTTCGTGAAAACTCACAGCTTAACTGTGGGCGTGCGG
+
CCCCCGGGCGGGGGGGGGGGGGGGGGGGEFGGGGGGGGGGGGFGGGGGGGGGGFGGGGGGGGGGGGGGGGGGGGGGGGGGFGGGGGGGGGGGGGGGGGGGGGGGFGGCFFEGGGGGGGGDGGGFGGGGGG?FGGGDFCG@EDGGCFFGEGGGGGGGG<FCCFGFFGGGGGGGGGGGFGGGGGGGGGGGGGGGGGGEGGGGGGGGGCCEDEGGGGC2;EEGGCG8>CCGGDGGGGG=EGGGGGG?FG57EC:65A*>E5F3CEG=EGG>*CF@FGDG<?GC*9>C+=>=976)5>>>7))8>
@M03506:14:000000000-AKVR1:1:1101:11868:3302 1:N:0:39
CGAACTCCTACGGGAGGCAGCAGTCGAGAATCTTTCGCAATGGGCGCAAGCCTGACGAAGCGACGCCGTGTGAGCGAAGAAGGCCTTCGGGTTGTAAAGCTCTTTCGCTAGGGAACAAGAAAGTTCGGCTAATAGTCGAGCGATTTGATGGTACTTGGTAAAGAAGCACCGGCTAACTCCGTGCCAGCAGCTGCGGTAATACGGAGGGTGCAAGCATTGATCGGAATTACTGGGCGTAAAGGGCGCGTAGGCGGCTTTGAAAGTCAGATGTGAAATTCCGGGGCTCAACCCCGGAGCTGCA
+
CCCCCGGGGCGGGGGGGGGGGGGGGGGGGGGGGGGGGGGGGGGGGGGGCGGGGGGGGDGGGGGGGGGG@FFGGGGGGGGGGGGGGGGGGGGGGGGGGGGGGGGGGGGGGGGGGGGGGGGGGGGGGGGGGGGGGGGGGGFGGGGGGGGFGGGGGGGGGGGFGGFFGGGGGGGGGGGGGGGGGGGGGGGGGGGCFGGG8CGGGGGGGGGGGGGG+AGF7:?FCCCEEEGFC+CGGGGG=85@7?E/:*:CCGD0CEEGC?D79:DEGFG>EG9*:*2<C=C7<>EGE39=:95:>@.;>>?F)
@M03506:14:000000000-AKVR1:1:1101:14281:3314 1:N:0:39
CGAACTCCTACGGGAGGCAGCAGTGGGGAATTTTTCGCAATGGGCGCAAGCCTGACGAAGCAACGCCGCGTGGAGGAGGACGGCCCTCGCGGTCTTAAACTCCTGTCTAGCGGGACGAATGTCTTCAAGGTGAATAATCTTGGAGAGTGACTGTACCGCTGGAGGAAGCTCCGGCCAACTCCGTGCCAGCAGCCGCGGTAATACGGAGGGAGCAAGCGTTACTCGGAATTACTGGGCGTAAAGGGCGCGGAGGCGATTTTGTAAGTCTTGTGTGAAAGCCCAAAGCCTAACTTTGGAAGTT
+
CCCCCGGGGGGGGGGGGGGGGGGGGGGGGGGGGGGGGGGGGGGGGGGGGGGGGGGGGGGGGGGGGGGGGGGGGGGGGGGGGGGGGGGGGGGGGGGGGGGGGGGGGGGGGGGGGGGGGGGGGGGGGGGGGGCFGFGGGGGGGGGGGGGGGGGGGGGGGGGGGGGGGGGGGGGGGGGGGGGGGDEGGGGGGGGGGGGGGGGGGGGGGGGGGGGGEGGGGG8EEG<FGGGEGGGGCCFGGGD=EFGGG*57E==>35>5?5DDGC*?CDC7?>0625*<7@**9>:C?@DF7CF4@@F?6=47*
@M03506:14:000000000-AKVR1:1:1101:19358:3340 1:N:0:39
CGAACTCCTACGGGAGGCAGCAGTCGGGAATTTTGGGCAATGGGCGAAAGCCTGACCCAGCAACGCCGCGTGAAGGATGAAATCCCTCGGGATGTAAACTTCGCAAGAACGGGAAGAATAAGTGAAAGTTAATATCTTTCATGATGACGGTACCGTTTGTAAGCTCCGGCTAACTCCGTGCCAGCAGCCGCGGTAATACGGGGGGAGCAAGCGTTGTTCGGATTTACTGGGCGTAAAGGGCGCGGCGGCGGCCACCGCAAGTCGATTGTGAAATCTCCGGGCTTAACCCGGAAAGGTCAAC
+
CCCCCEG?FDGGGGDFGGGDGGGDFECFGDFDEFGGDFGGGGFGGGGGGCFGFG<FFGGGGGGFGGG7FGFGGGGGGGGGGGG9F8EFGGGBEGGG9E9FFGGFGDGDFGGGEGCFGFGFFCAFFC,BBDGCFGA5,DFF9FFFAF9B:@FGEGCFCFFCGGFF<FFG@F*FGGGF7FFE7CCFD,>7BF7FG@=CFGFFGCEED>CCFFGFE>8CGG?CE58C?EECFF5CG:8?CEFGCECC*/*/5*:7)1*1*075:C>5ADGG+*38>CF+?995)37/?/:66DD>>@FF989?4
@M03506:14:000000000-AKVR1:1:1101:12990:3347 1:N:0:39
CGAACTCCTACGGGAGGCAGCAGTGGGGAATCTTGCACAATGGGCGAAAGCCTGATGCAGCGACGCCGCGTGAGCGATGAAGCCCTTCGGGGTGTAAAGCTCTTTCGACGGGAACGATAATGACGGTACCCGGAGAAGAAGCTGCGGCTAACTACGTGCCAGCAGCCGCGGTAATACGTAGGCAGCGAGCGTTGTTCGGAATTACTGGGCGTAAAGAGTGTGTAGGCGGTGCTCCCAGTCTGTTGTGAAATCTCCCGGCTTAACTGGGAGGGTGCAGCGGAAACTAGAGTGCTAGAGGGTG
+
CCCCCGGGG<FGGGGGGGGGGGGGGGGGGGGGGGGGGGGGGGGGGGGGGGGGGGGGGGGGGGGGGGGGGGGGGGGGGGGGGGGGGGGGGGGGGGGGGGGGGGGGGGGGGGGGGGGGGGGGGGGGGGGGGGGGGGGGGGGGFGGGGGGGGCGGFEGGGGGGGGGGGGFDFGGGGGGGGGGGGGGGGGGGGGGC58EFFGGGGGGGGGGGGGGEGGGGGG9?FGGGGGGGGGGGCCEF68DGGGGFCGDFFGGGGGGFEFGG*+:<7CEFCDGEGGGFGFGG<B>FGFFB?G@276@@@4>.7
@M03506:14:000000000-AKVR1:1:1101:19882:3348 1:N:0:39
CGAACTCCTACGGGAGGCAGCAGTGAGGAATTTTCGTCAATGGGGGCAACCCTGAACGAGCAACGCCGCGTGCAGGAAGAAGGTTTTCGGATCGTAAACTGCTTTTCTCTGGGACGAGAACGGACGGTACCAGAGGAATCAGCCTCGGCTAACTACGTGCCAGCAGCCGCGGTAATACGTAGGAGGCGAGCGTTGTCCGGAGTTACTGGGCGTAAAGCGCAAGCAGGCGGACAGGTCAGTCTGGAGTGGCAGTCGTAGGCTCAACCGACACAGGGTGCCGGAAACGGTCTGACTTGAGGGG
+
CCCCCGEF6-68-+6@:F@FCFGF<FG@F@FCF<<+6,68FF8F;+66:CFCA@FGGG:@BFFE++87>@>FG<F84,C8FGG,C?<?F=4?FCFC8@EFG<A?5EFEGGGF,4=CCGCFF7FEEFCFBCFAF8>8>B><<>78<,+FF:3@,333*3,@D,F::>FCEG:F<FF<,>F<CFC2<**=*=FFE**1<+2:*8E?++0+<*;8C>**++:CE8EF6*@EGD*/*/*++39F+<A*+025E=6C7+111)/*+*0+*2*)*)/.**9:*)*)))7*2)9B(*.)98/7*<55)
@M03506:14:000000000-AKVR1:1:1101:19715:3349 1:N:0:39
CGAACTCCTACGGGAGGCAGCAGTGGGGAATCTTGCGCAATGGGCGAAAGCCTGACGCAGCAACGCCGCGTGGGGGATGAAGGCTCTCGGGTTGTAAACCCCTTTCAGCAGGAACGAAAATGACGGTACCTGCAGAAGAAGGCCCGGCCAACTACGTGCCAGCAGCCGCGGTAATACGTAGGGGCCAAGCGTTGTCCGGATTTATTGGGCGTAAAGAGCGCGTAGGCGGCTTGGATAGTCGGGGGTGAAAACTCCGAGCTCAACTCGGAGACTCCACCCGAGACTGGCATGACAAGATGCC
+
CCCCCFGGGGGGGGGGGGGEGGGGGGGGGDGGGGGGDGGGGGCDGGGGGGGFGFGGGGGEEGGGGEFDCGBFFGGGGGGGGGFG<FGGGGGFGCFCEFFEGGGGGFFCGGGGEEFFGGGDFFGAFGCCGGGFG8CEFFF@>CGGDGGECGDGDA7C,>EB;CFFGGGGGGG<CF9FCFBF<@EG7**;888C8ECEFGG*;E6++<@FCFEEGGGG7FC**/2:85+*:*:CGC6+C8:C5C5**2:5++329?69:>CDGG76<7=C57>3:*209)/><))/+)*0.0)))*/.)**10
@M03506:14:000000000-AKVR1:1:1101:12030:3387 1:N:0:39
CGAACTCCTACGGGAGGCAGCAGTGGGGAATTTTGCGCAATGGGGGAAACCCTGACGCAGCAACGCCGCGTGGACGATGAAGACCCTTGGGTTGTAAAGTCCTTTCGGCAGGGACGAATTCTTGACGGTACCTGCAGAAGAAGCCCCGGCTAACTCCGTGCCAGCAGCCGCGGTAATACGGGGGGGGCGAGCGTTGTTCGGAATTATTGGGCGTAAAGGGCGCGTAGGCGGTGCGGTAAGTCTGATGTGAAACCTCCAGGCTCAACTTGGAGCTTGCATTAGGAACTGCCGTGCTAGAGTG
+
CCCCCGGGGFGGGGGGGGGGGGGGGGGGGGGGGGGGGGGGGGGGGGGGGGGGGGGGGGGGGGGGGGGGGGGGGGGGGGGGGGGGGGGGGGGGGGGGGGGGGGGGGGGGGGGGGGGGGGGGGGGGGGGGEGGGGGGGGFFGGGGGFGGGGGG>FGGGGGGGFGFGGGGGGGGGGGGGGGGGGGGGGGEEGGGGGCCCEFGEG5C5ACFFGGGGGGGEGFGGGGGGGGGGGGGGGG5CEDGGFGCFDFFGGGFFFGGDC>DFD659?F<CGGG:CFDFGFFCG?@+C)CF75B<57>9?*61/
@M03506:14:000000000-AKVR1:1:1101:13351:3435 1:N:0:39
CGAACTCCTACGGGAGGCAGCAGTCGAGAATTTTTCTCAATGGGGGAAACCCTGAAGGAGCGACGCCGCGTGGAGGATGAAGGTCTTCGGGTTGTAAACTCCTGTCATTTGGGAACAAGTGCCGGTACGTAACTGCTACCGGCTTGATAGTACCAGAAGAGGAAGGGACGGCTAACTCTGTGCCAGCAGCCGCGGTAATACAGAGGTCTCAAGCGTTGTTCGGATTCATTGGGCGTAAAGGGCGTGTAGGTGGCGCCGTAAGTGGGGTGTGAAATTTCGAGGCTTAACCTCGAAACTGCAT
+
CCCCCGGGGCGGDGGGGGGEGGGGGGGGECFFFFGGFGGGGGGGGGGGGGGEF@F8FFGCGCGE@FFFGGGGGGFGFGFGFGGGGGGFGEEGGDGGGGGGGGGGGGGGGGFFEGGGGGGGGGGGGEGGGGFGGGGGGGGGGEFGGDCFDGGGFGFFDFGGG<FFGGGGGCGEEFFGFGGGGF9F;?EFGGDGGGGFCGGCCF@CGGGG?FGFGCECGGGGGGGGGGGG7FGGGGEEEGF@F55C:C>DGGCCCC:58</9*CCC9C59CGG=7>7?>B4>DDFFG):9<74::5);666F6
@M03506:14:000000000-AKVR1:1:1101:7804:3435 1:N:0:39
CGAACTCCTCCGGGAGGCAGCAGTCGAGAATTTTTCTCAATGGGGGAAACCCTGAAGGAGCGACGCCGCGTGGAGGATGAAGGTCTTCGGGTTGTAAACTCCTGTCATTTGGGAACAATGCGCCGAATTTAACTGTTTCGGCGTTGATAGTACCAGAAGAGGAAGAGACGGCTAACTCTGTGCCAGCAGCCGCGGTAATACAGAGGTCTCAAGCGTTGTTCGGATTCATTGGGCGTAAAGGGTGCGTAGGTGGCGTCGTAAGTCAGGTGTGAAATATCGGGGCTTAACGCCGAAACTGCAT
+
CCCCCGGGG@FCGEGGGGGGGGGGGGFGFGGGGGGGGGGGGGGGGGGGGGFFGGGGGGGGGGGGGGGDGGFFGGGGGGGGGGFGGGGGGGGGGGGGGGGGGGFGGGGGGGGGGGFGGGGGGGGGGGGEGGGGGGGFGFFGGFFFGGGGGGGGFFFDEGFGGGGGFFGGGGGGDFEFCFGGGGGGGGGGFFFFGCG*BEFGGFCFGFGG9<CEGGC2**/*<CEC*:<C9EDFGGGDEDFG7EFGGGCD5=FGC6778))/0:>C9FF76CC@0:*+***97>)*2/**(/0-<@BB****1
@M03506:14:000000000-AKVR1:1:1101:16526:3451 1:N:0:39
CGAACTCCTACGGGAGGCAGCAGTGGGGAACCTTGCACAATGGAGGAAACTCTGATGCAGCGACGCCGCGTGAGCGATGAAGCCCTTCGGGGTGTAAAGCTCTTTCGACGGGAACGATAATGACGGTACCCGAAGAAGAAGCTGCGGCTAACTACGTGCCAGCAGCCGCGGTAATACGTAGGCAGTAAGCGTTGTTCGGAATTACTGGGCGTAAAGAGTGTGTAGGCGGTGCTCTAAGTCTGTTGTGAAATCTCCCGGCTTAACTGGGAGGGTGCGGCGGAAACTGGAGTGCTAGAGGATG
+
CCCCCGGGGGGGGGGGGGGGGGGGGGGGGGGGGGGGGGGGGGGGGGGGGGGGGGGGGGGGGGGGGGGGGGGGGGGGGGGGFGGGGGGGGGGGGGGDFGGGGGGGGGGGGGGGGGGGGGGGGGGGGGGGGGGGGGGGGFGGGGGGGGGGGGGGGGGGGGGGGFGGGGGGGGGGGGGGGGFGFGFGGGGGGGGGFGGFGGGGGGGGGGGGGDCG>EGGGFGGFCFGGDGDGGGGCFGGGDCFFGGF9CG>FGFFG<?DEDGGEFC?FFFF6>>BDD5CGEDGDB):?6<?<CFA6@F==:7;:
@M03506:14:000000000-AKVR1:1:1101:12639:3451 1:N:0:39
CGAACTCCTACGGGAGGCAGCAGTGGGGAATCTTGCACAATGGGCGAAAGCCTGATGCAGCGACGCCGCGTGGGGGATGAAGCATTTCGGTGTGTAAACCCCTTTCGACCCGGACGAATGCCTCGCAAGAGGAGTGACGGTACGGGTATAAGAAGCCCCGGCTAACTACGTGCCAGCAGCCGCGGTAAGACGTAGGGGGCCAGCGTTGTTCGGAATTACTGGGTGTAAAGGGTTCGTAGGCGGTGTGGCAAGTTGGGAGTGAAATCTCTGGGCTCAACCCAGAGGCCGCGTCCAAAACTGC
+
CCCCCGGGGFGGGGGGGGGGGGGGGGGGGGGGGGGGGGGGGGGGGGGGGGGGGGGGGGGGGGGGGGGGGGGGGGGGDGGGGGGGGGGGGGGGGGGGGGGGGGGGGGGGGGGGGGGGGGGGGGGGGGGGGGGGGGGGGGGGGGGGGGGEGEFEGGGGGGGGGGGGGGFGGGFGFGGGGFFFGGGGGG5EC?GGCCGGGGGGG>FGGEEGGGGGGGGFFGGGGGGGGGFGGGGGG=FGGFFGGGG5EGGGG7FFDGGGG>D<6???E79:7:FFCC7CF5CDDFFGG>*.2)047)84>)94*
@M03506:14:000000000-AKVR1:1:1101:24300:3468 1:N:0:39
CGAACTCCTACGGGAGGCAGCAGTAACGAATCTTCCCCAATGTACGAAAGTATGAGGGAGCGACGCTGCGTGGAGGATGAAGTCCTTCGGGATGTAAACTCCTGTCAAGGGTTACCAAGTTCTGAGGAACCCTAAAGGAATAGGCGGCTAACTCTGTGCCAGCAGCCGCGGTAATACAGAGGCCGCAAGCGTTAGGCGGAATCACTGGGCTTAAAGAGTGTGTAGGCGGGTCGTTAAGTGCCTTGTGAAATCCCCTGGCTCAACCAGGGAACTGCTTGGCATACTGGCGATTTGGAGCAAC
+
CCCCCGGGGGGGGGGGGGGGGGGGGGGGGGGFGGGGGGFGGGGGGGGGGGFGGGGGGGGGGGGEGDEGGGFGGGGGGGGGGGGGGGGGGGGGGGGGGGGGGGGGGGAFEGG?FGGFGGFFEFGCFGDFFF7CGGFGGGGG,CFGEGGGGEGGGGGGGGGGGFGFFGG7FFFECFCG@GFGGGGC*=FGGGGGGGG?CEECGCGGGFGF7@C>FGFG9A<<EG87CFDEC?C>E*:;5CGGGGGFG??:CCC+0<*>855>F?7ACGFDG7C:649FFFCGD*)+3*0<9D5()*007587F
@M03506:14:000000000-AKVR1:1:1101:12331:3469 1:N:0:39
CGAACTCCTACGGGAGGCAGCAGTGAGGAATTTTCCGCAATGGGCGAAAGCCTGACGGAGCGACGCCGCGTGTGGGAAGAAGGCCTTCGGGTCGTAAACCACTGTCGAAGGGGACGATATTGACGGTACCCTTGGAGGAAGCCCCGGCTAACTACGTGCCAGCAGCCGCGGTAAGACGTAGGGGGCAAGCGTTGTCCGGAATTATTGGGCGTAAAGCGCTCGTAGGCGGATCGGTAAGTCTGTGAAGAAAGACCCGGGCTCAACTCGGGGAACGGCATAGATACTGCTGATCTTGAGACAG
+
CCCCCGGGG9FGGGGGGGGGGGGGGGGGGGGGGGGGGGGGGGGGGGGGGGGGGGGGGGGGGGGGGGGGGGFGGGGGGGGGGGGGGGGGGGGGGGGGGGGGGGGGGGGGGGGGGGGGGGGGGGGGGGGGGGGGGGGGGGGGGGGGGGGGGGGGGGGGGFGGGGGGGGGGGGGGGGGGGGGGGGGGGGGGGGGGGGGGGGGGGFGGGDFGGGGGGEGGGGGGGGGGGGGGGEGGGGGGGGG?FGGGGGGGGGGGGGGGGFGCG6FGCFGDGGG3DDGGDDFGFFFEFFG?209<6*8B@4@F5
@M03506:14:000000000-AKVR1:1:1101:12864:3470 1:N:0:39
CGAACTCCTACGGGAGGCAGCAGTCGAGAGGCTTCGGCAATGGGGGAAACCCTGACCGAGCGACGCCGCGTGGAGGATGAAGGCTTTCGGGTTGTAAACTCCTGTCATTTGGGAACAAAGCCTTACGTTAACTGCGTGGAGGTCTGATAGTACCGAAAGAGGAAGAGACGGCTAACTCTGTGCCAGCAGCCGCGGTAATACAGAGGTCTCAAGCGTTGTTCGGATTCATTGGGCGTAAAGGGCGCGTAGGCGGCGGGGCAAGTCGGGTGTGAAATCTCAGGGCTCAACTCTGAAACTGCAC
+
CCCCCGGGGGGGGGGGGGGGGGGGGGGGGGGGGGGGGGGGGGGGGGGGGGGGGGGGGGGGGGGGGGGGGF@FFFGGGGGGGGGGGGGDGGGGGGGGGGGGGGGGGGGGGGGGGGGGGGGGGGGGGGGFGGGGGGGGGEGGGGGGGGFGGGGGGGGGGGGCGGGGGGGGGGGGGEGGFFGGGGGGGGGGGGGGGGGGGDGGGGGFGFFGGGGGGGGC>EEGGDGGGDF9C7E?C=EEECFC<EEGGGCDGGGGGEGGGEGDCG*3:CCCE5C*20*<29:>DFEGCF*79F*64=**98?F?
@M03506:14:000000000-AKVR1:1:1101:13771:3484 1:N:0:39
CGAACTCCTACGGGAGGCAGCAGTTAGGAATCTTGGACAATGGGCGCAAGCCTGATCCAGCCATGCCGCGTGAGTGATGAAGGCCCTAGGGTTGTAAAGCTCTTTCAGCGGGGAAGATAATGACGGTACCCGCAGAAGAAGCCCCGGCTAACTTCGTGCCAGCAGCCGCGGTAATACGAAGGGGGCTAGCGTTGCTCGGAATCACTGGGCGTAAAGCGCACGTAGGCGGCTTTCTAAGTCAGGGGTGAAATCCTGGAGCTCAACTCCAGAACTGCCTTTGATACTGGGAAGCTCGAGTCCG
+
CCCCCGGGGFGGGGGGGGGGGGGGGGGGGGGGGGGGGGGGGGGGGGGGGGGGGGGGGGGGGGGGGGGGGGGGEGGGGGGGGGGGGGGGGGGGGGGGGGGGGGGGGGGGGGGGGGGGGGGGGGGGGGGGGGGGGGGGGGGGGGGGGGGGGGGGGGGGGGGGGGGGGGGGGGGGGGGGGGGGGGGGGGGGGGGFGGGGGGGDGGGGGGGGGGGGGGFFFEGGGEGFGGGGEG=EGGGGGGGGF?FFEGGGDGFCGGDGF>FC6CCFFFCCECC>CGGGG=FFDFFGF@F@?47:F?>E3*7=:
@M03506:14:000000000-AKVR1:1:1101:21541:3489 1:N:0:39
CGAACTCCTACGGGAGGCAGCAGTGGGGAATCTTGCACAATGGGCGAAAGCCTGATGCAGCGACGCCGCGTGGGGGATGAAGCTTTTCGGAGTGTAAACCCCTTTCGATCCGGACGAATGCCCGCAAGGGATTGACGGTACGGATATAAGAAGCCCCGGCTAACTACGTGCCAGCAGCCGCGGTAATACGTAGGGGGCCAGCGTTGTTCGGAATTACTGGGGGGAAAGGGTTCGTAGGCGGTGCGGCAAGTTGGGAGTGAAATCTCTGTGCTCAACCCAACGACGGCTTCCCACACCGCTG
+
CCCCCGGGGCFGGGGGGGGGGGGGGGGDGGGGGGGGGGGGFGCFF>FGGGFGG8FGGGGGGGGGEGGGGG8CBFDGGEGFFGGGGGFGGDCEGFGG<FG,8BDFGF>FGGDFGGG>FG@FFGGEDFGGGGGG@FFGDEEG>FF7:FGGGGGGGFEGGD7<CGF,?FC@FFGG9:FCCFGEEEE:?5++AC9F552?5CGGCGGCCE:2<8888>87<+<<8***/*;*88;CD51A5ECE5:*/:EC5/7<+:A59C70:+<:<CG+:+0<BD:6:7B5**00::>D)(*0.947)))0).
@M03506:14:000000000-AKVR1:1:1101:11148:3517 1:N:0:39
CGAACTCCTACGGGAGGCAGCAGTGGGGAATTTTCCGCAATGGGCGAAAGCCTGACGGAGTGACGCCGCGTGTGGGACGAAGGCCTTCGGGTCGTAAACCACTGTCAGTGGGAAAGAAGGGTGTCGGGGTTAATACCCCCGGCATTTGACGGTACCTGCAGAGGAAGCCCCGGCCAACTCTGCGCCAGCAGCCGCGGTAAGACAGAGGGGGCAAGCGTTGCTCGGAATTACTGGGCGTAAAGGGCGCGTAGGCGGGATGGCAAGTCGGTCGTGAAATCCCTCGGCTCAACCGTGGAACGTT
+
CCCCCGGGGGGGGGGGGGGGGGGFGGGGGGGGGGGGGGGGGGGGGGGGGGGGGGGGGGGGGGGGGGGGGGGGGGGGGGGGGGGGGGGGGGGGGGGGGGGGGGGGGGGGGGGGFGGGGGGGGGGGGGGGGGGGGGGGGGGGGGGGGGGGFGGGGGGGGGGGGGGGGGGGFFGGGGGGGGGGGFGGGGGGGGGGGGGGGGGGGGFFGGGGGGGGGGGGGGDECCFEEGEGGGCFGGFGGGGEGGGGGGGGGEGEGGGDED<FFGFGGGGDC5C5CC<EG?499@BGG:>FFGF6)8BD46@7)
@M03506:14:000000000-AKVR1:1:1101:17571:3529 1:N:0:39
CGAACTCCTACGGGAGGCAGCAGCCGGGAATTTTGGGCAATGGGCGAAAGCCTGACCCAGCAACGCCGCGTGAAGGATGAAATCCCTCGGGATGTAAACTTCGCAAGAACGGGAAGAATAAGCGAGAGTTAATATCTTTCGTGATGACGGTACCGTTTGTAAGCTCCGGCTAACTCCGTGCCAGCAGCCGCGGTAATACGGGGGGAGCAAGCGTTGTTCGGATTTACTGGGCGTAAAGGGCGCGTAGGCGGCCAGCACAAGTCAGTTGTGAAATCTCCGAGCTTAACTCGGAAAGGGCAAC
+
CCCCCGGGGGGGGGGGGGGGGGGGGGGGGGGGGGGGGGGGGGGGGGGGGGGGGGGGGGGFGGGGGGGGGGGGGGGGGGGGGGGGGGGGGGGGGGGGGGGGGGGGGGGGFGGGGCCGGGFGGGGGGGGGGGGGGGGGGGGGGGGGGGFFGEFEGGGGGGGFGGGGGGGGGGGCGGGGGGFFG7FFGGGGFDFGDEEGGGGGGGCEGEEDF6CF>;?CCCCEG8CEC9EGGFGGG55*:@7CEGGGGGGC?=EGGEG:;>DFFF*<FFFGG3+8*>7<C7/>/)0+<*:B95;(<>FF)7.7.
@M03506:14:000000000-AKVR1:1:1101:9751:3548 1:N:0:39
CGAACTCCTACGGGAGGCAGCAGTGGGGAATATTGCGCAATGGGCGGAAGCCTGACGCAGCGACGCCGCGTGAGGGATGAAGGCCTTCGGGTCGTAAACCTCTTTCAGCAGGGAAGAAGCGAGAGTGACGGTACCTGCAGAAGAAGCACCGGCTAACTACGTGCCAGCAGCCGCGGTAATACGTAGGGTGCAAGCGTTGTCCGGAATTATTGGGCGTAAAGAGCTCGTAGGCGGTTTGTCGCGTCTGCTGTGAAAACTCAGGGCTTAACCCTGAGCTTGCAGTGGGTACGGGCAGACGAGA
+
CCCCCGGGGGGGGGGGGGGGGGGFGGGGGGGGGGGGDGGGGGGGGGGGGGGGGGGGGGGGGGGGGGGGGGGGGGGGGGGGGGGGGGGGGGGGGGGGGGGGGGGGGGGGGGGGGGGGGGGGGGGGGGGGGGGEGGFGGGGGGGGGGGGGGGGGGGGGGGGGGGFFFGGGGFGGGGGGGGGGGGGGGGGGGGGFGGGGGGGGGGGCGG>:CFGGGGFGGGGGGGGGGGGEGFG?EGGGGEGEEGGG5CE77CFC>?FCG6FFGGGE7*ADFGG7DCFFF4*9FF7?FFGF?376:>B:>).7)
@M03506:14:000000000-AKVR1:1:1101:18476:3564 1:N:0:39
CGAACTCCTTCGGGAGGCAGCAGTGGGGAATCTTGCACAATGGGCGAAAGCCTGATGCAGCGACGCCGCGTGAGCGATGAAGCCCTTCGGGGTGTAAAGCTCTTTCGACGGGAACGATAATGACGGTACCCGGAGAAGGAGCTGCGGCTAACTACGTGCCAGCAGCCGCGGTAATACGTAGGCAGCGAGCGTTGTTCGGAATTACTGGGCGTAAAGAGTGTGTAGGCGGTGTTCCCAGTCTGTTGTGAAATCTCCGGGCTTAACCCGGAAAGGGCAACCGATACTGCGGGGCTAGAGTGCG
+
CCCCCGGGGGGGGGGGGGGGGGGGFGGGGGGGGGGGGGGGGGFGGGGGGGGGGGGGGGFDFGGGGGGDGGGGDGGGGGGGGGGGGGGGFFGGGGGGFFGGGGFFFGGGGGGGGEGGGGGGGGGGGGGGGGGGGDE>EGGGGFF8CFCFGGCFGGGGF7FGGGGGGGGGGGGGDGCCFFGGFCGGGGGEGGGG58CFGGGGGFCEFGGGGGDECCFGFFFGGGGGFGFGG>ECCFF9:EGGDGG+:>CC0+<CFFGGDFGDGGGFGGGD5D5@F*9CF79D3>7C7@F>1351)<FFFF?=;
@M03506:14:000000000-AKVR1:1:1101:6630:3607 1:N:0:39
CGAACTCCTCCGGGAGGCAGCAGTGGGGAATATTGCGCAATGGGCGAAAGCCTGACGCAGCGACGCCGCGTGGGGGATGAAGGCCTTCGGGTTGTAAACCCCTTTCAGCAGGGACGAAGCGAAAGTGACGGTACCTGCAGAAGAAGCGCCGGCTAACTACGTGCCAGCAGCCGCGGTAATACGTAGGTGGCAAGCGTTGTTCGGAATTATTGGGCGTAAAGGGCGCGTAGGCGGCTTGCTAAGTCGGTTGTGAAAGCCCGGGGCCCAACCCCGGAGAGTCGACCGATACTGGCGAGCTAGA
+
CCCCCGGGGCFGGGGGGGGGGGGGGGGGGGGGGGGGGGGGGGGGGGCEGGGGGGGGGGGGGGGGGGGGGGGGGGGGGGGGGGGGGGGGGGGGGGGGGGGGGGGGGGGGGGGGGGGGGGGGGGGGGGGGGGGGGGGGGGGGGGGGGGGGGGGEFG>EGGFGGGGGGGGGGGGGGGGGGGCFGGC<@EEGGGGGGGGGGGGE5CGGGDGGGGGGGGFGE5EG7EEGGGGGDGGGGGGGGEGGGGGGGCE):EGCF?9FF>CDGG<C*15*:DE>GGGGGBFGG:5CE><:6FFFF>>E55*0*
@M03506:14:000000000-AKVR1:1:1101:15595:3622 1:N:0:39
CGAACTCCTACGGGAGGCAGCAGTGGGGAATCTTGGACAATGGAGGAAACTCTGATCCAGCCATGCCGCGTGAGTGATGAAGGCCTTCGGGTTGTAAAACTCTTTCGACCGGGACGATTATGACGGTACCGGTGGAAGAAGCCCCGGCTAACTTCGTGCCAGCAGCCGCGGTAATACGAGGGGGGCAAGCGTTGTTCGGAATTATTGGGCGTAAAGGGCGCGTAGGCGGTGCGGTAAGTCACCTGTGAAACCTCTGGGCTCAACTCAGAGCCTGCAGGCGACACTGGCGGGCTGGCGGGTG
+
CCCCCGGGGGGGGGGGGGGGGGGGG8FGGGGGGGGGGGGGGGGGGGGGGGGGGGGGGGGGGGGGGGGGGGFGEFGGGGGGGGGGGGGGGGGFGGGGFGFGGGGEGGCEGGGGGDGGGGGGGGFGEGGGGGGEGEGGFGDGGGGGGGGEGGGGGGGEFF7<DEFGGGGGGGGEFGFFF@*<FGGEGGEGGGG?8E:89?C5CGGFCFGF55:*:/AFGGGGGG?>?E6CEEEGGGC5:?F7C?FFEFC7:EG=0CGFDFG5A<FF77CCFGFF4<5*0;7CD)7:6**)4)025)7)0)07>
@M03506:14:000000000-AKVR1:1:1101:19157:3625 1:N:0:39
CGAACTCCTACGGGAGGCAGCAGTCGAGAATTTTTCTCGATGGGGGAAACCCTGAAGGAGCGACGCCGCGTGGAGGATGAAGGTCTTCGGGTTGTAAACTCCTGTCATTTGGGAACAAGGCGCAGGTATTAACTGTACCTGCGTTGATAGTACCAGAAGAGGAAGAGACGGCTAACTCTGTGCCAGCAGCCGCGGTAATACAGAGGTCTCAAGCGTTGTTCGGATTCATTGGGCGTAAAGGGCGCGTAGGCGGGATGGCAAGTCAGTCGTGAAATCTCTCGGCTCAACCGAGAAACGTCGG
+
CCCCCGGGGGGGGGGGGGGGGGGGGGGGGGGGGGGGFGGGGGGGGGGGGGGGGGGGGGGGGGGGGGGGGGGGGGGGDGGGGGGGGGGGGGGGG=FGGGGGGGGGGGFGGGGGGGGGGGGGGDGGGGGGGGGGFGGGGGFGGGGGGGGGGGGGGGGGCGGGGGGGDFFFGECGGGGGGGGGGFGGGGFGGGGGGGGE>@FFGFGGF@<++?<EFFECEE*;FGGGGGGGG+<FGGGEGG3:CEGGGGGDCC?EDGGD8:*73C>9FF:*A*56D:::C?*9C3>*294??D515>??F;FBF
@M03506:14:000000000-AKVR1:1:1101:13002:3693 1:N:0:39
CGAACTCCTACGGGAGGCAGCAGTTGGGAATCTTGGACAATGGGGGAAACCCTGATCCAGCCATGCCGCGTGAGTGATGAAGGCCTTCGGGTTGTAAAACTCTTTCGACGGGGACGATAATGACGGTACCCGTAGAAGAAGCTCCGGCTAACTTCGTGCCAGCAGCCGCGGTAATACGAAGGGGGCTAGCGTTGTTCGGAATTACTGGGCGTAAAGCGTGCGCAGGCGGCCTTTCAAGTCAGTGGTGAAAGCCCGGAGCTCAACTCCGGAACTGCCATTGAAGCTGTTTGGCTTGATTACG
+
CCCCCFCEA9F@ECCEDGEGFGGFFGGGGGGFFGGEFGGCFG@AFEGEFFFEGGGGGGFEFGGGGG<CFGFG7?EFFFGFEEGGGGFGGEEEGGGDFDEGFFGFGFEFFEGEEEGGFGGDFFGGCFE<><DFFGGCFDDFDCEAFG<F7CEFEFGC<FGGGCGGGGGGGGDFC*@9CF7CF7<FFDCCFGGFGF7<EGGG>CF9C99C*;>EC88CFGGDDEGGDGCEDGE*8CGGGGGG79+<:C*20+2:7:E78BG<FC62+>?51*>:******2:2**229;6)C:??5>5/*9=7
@M03506:14:000000000-AKVR1:1:1101:25734:3699 1:N:0:39
CGAACTCCTATGGGAGGCAGCGGTGGGGAATCTTGCGCAATGCGCGAAAGCGTGACGCAGCAACGCCGCGTGGGGGAAGACGGCCTTCGGGTTGTAAACCCCTTTCTGTTGGGACGAAGCTCAGCCGGTTAACAGCCGGCCGGAGTGACGGTACCTTCAGAAGAAGCCCCGGCTAACTACGTGCCAGCAGCCTCGGTAATACGTAGGGGGCTAGCGGTGTCCGGAATCATTGGGCGTAAAGAGCGTGTAGGCGGCTCGGTAAGTCCGCTGTGAAAGTCCAGGGGTAAACCCCTGAATGCCC
+
@@CCCFE9@AFGFGDFECFCFGG@EGFE;CFDEG9FDG@@FGGGGGGGDCGFECCFGDGGGGGGFFDEGE@BFEGDCF:=FGDE==FEFGGFCCCGGGEECCFGGFGGFGGFEGDGEGGFB<BCFGCFFGGGFC@FFCG@FEGE*1<:<<@B:7FCBC@GFGFC<C:<CCDCEGD+<:C+8**;C@E1;>E5***;1ACEG+*3+;CEGGDE5;:?CE?C??CE8**<++3+<=;:CC/*+0:*7*:D;?7<)*1)*055::6?+2CDDC*/020+*/0*2<D*2)09<73().)0==*70
@M03506:14:000000000-AKVR1:1:1101:13935:3704 1:N:0:39
CGAACTCCTACGGGAGGCAGCAGTGGGGAATTTTGCGCAATGGGGGAAACCCTGACGCAGCAACGCCGCGTGGAGGATGAAGTCCCTTGGGACGTAAACTCCTTTCGACCCGGACGATAATGACGGTACGGGTGGAAGAAGCCCCGGCTAACTTCGTGCCAGCAGCCGCGGTAATACGAGGGGGGCAAGCGTTGTTCGGAATTATTGGGCGTAAAGGGCGCGTAGGCGGTGCGGTAAGTCACCCGTGAAATCTCCGGGCTTAACTCGGAGCCTGCAGGCGAAACTGCCGTCCTTGAGTAGG
+
CCCCCGGGGGGGGDGGDCEGDGGF@FAEGGGFGGCFFGEEGGGGGGG:EF<CFFFFGGFGGGGGGDEEGGGGGGGGGGGGGFFFFEFGFFAFFGGGE=FFEFCEEGGGEGGG7>@@@F7FFFGFE:FFF7:@>>@BFFGGGG@F@C7F7C,?FFFG<@CF9<FGGF@FEEDGGGGGGGCG7:8E>EEGDDGGAEGCGDD558EGCGDCFFGEE*;9<EDCECCDE><=::888C*2:9?FGD+55:=*;+?FF7?DG3C/76*:EFCDG<EEGGD*6))1))7:FFC59*)(0==*0**/9
@M03506:14:000000000-AKVR1:1:1101:11355:3706 1:N:0:39
CGAACTCCTACGGGAGGCAGCAGTCGGGAATTTTGGGCAATGGGCGAAAGCCTGACCCAGCAACGCCGCGTGAAGGATGAAATCCCTCGGGATGTAAACTTCGCAAGAACGGGAAGAATAAGCGAGAGCTAATACCTCTCGTGACGACGGTACCGTTTGTAAGCTCCGGCTAACTCCGTGCCAGCAGCCGCGGTAATACGGGGGGAGCAAGCGTTGTTCGGATTTACTGGGCGTAAAGGGCGCGTAGGCGGCCACTGCAAGTCAATTGTGAAATCTCCGGGCTAACCTCGGAAAGGTCAAC
+
CCCCCEGGC9FFGGEGGGGGGFGEEFGGGGFFGGGGGGGGGGGGGGGGDGGGGGGGGFEFGCECFEGDGGGGGGGGEGGGGGGDFGGGGGDCGEFAFFEFE<FGE:=FGGGDFCGGFGGGGGGGGDFC@=FEFGAA<BC@FD<@FEEEGGGFEGGG7FGFGGGGDFFFGDFGGG;<FFF7FFFCFGGGGGGGGG*<+;<EEGCCG>C>F**ACC:E*;<5::5*<CFGGG5CG:8CEA75CECEEGGGGGC5CEGGGFC*3<>79C9F9C+=*::+**997>3*<)**(/89)).57*0*1
@M03506:14:000000000-AKVR1:1:1101:16636:3709 1:N:0:39
CGAACTCCTACGGGAGGCAGCAGTCGGGAATTTTGCGCAATGGGCGAAAGCCTGACGCAGCAACGCCGCGTGAGGGATGACGGCCTTCGGGTTGTAAACCTCTTTTGTCAGGGACGATGATGACGGTACCTGGCGAATAAGCCACGGCTAACTACGTGCCAGCAGCCGCGGTAATACGTAGGTGGCAAGCGTTGTCCGGATTTACTGGGCGTAAAGAGCGCGCAGGCGGTCGGTCAAGTCGCGTGTGAAAGCCCCCGGCTCAACTGGGGAGGGTCACGCGATACTGATCGACTCGAAGGCG
+
CCCCCGGGGGGGGGGGGGGGGGGGGGGGGGGGGGGGGGGGGGGGGGGGGGGGGGGGGGGGGGGGGGGGGGGGGGGGGGGGGGGGGGGGGGGGGGGGGGGGGGGGGGGGGGGGGGGGGGGGGGGGGGGGGGGGGGGGGGGGGGGGGGGGGGGGGGGGFGGGGGGDFGGGGEGCGEGGGGGAFGC:FFGGGGGFGEGFGGGGDEGGGFGGF8CCEEGGGG6CECD*/?CGG8EG5EEGC?*:C55>=*/2<<+72=>9?B</:+9CCFFFG*:BGD7:9>51)0)*37*7475155>FFD>))
@M03506:14:000000000-AKVR1:1:1101:21039:3725 1:N:0:39
CGAACTCCTACGGGAGGCAGCAGTGGGGAATCTTGCACAATGGGCGAAAGCCTGATGCAGCGACGCCGCGTGGGGGATGAAGCTTTTCGGAGTGTAAACCCCTTTCGATCCGGACGAATGCCCGCAAGGGATTGACGGTACGGATATAAGAAGCCCTGGCTAACTACGTGCCAGCAGCCGCGGTAATACGTAGGGGGCCAGCGTTGTTCGGAATTACTGGGTGTAAAGGGTTCGTAGGCGGTGCGGCCAGTTGGGGGTGAAATCTCTGGGCTCAACCCAGAGAGGGCTGCCACAAATGGTG
+
CCCCCGGFGGGGGGGGGGGGGGCFGGFGGGGGGGGGGGGGGGGGGGGGGEGGGFGGGFFF8FEGEGGGGGFFFGGGGGGGGGGGGCFFEGCEEGGGGGGCFGGEFFED9,BDFGGGDGCDFFGGGGGGGE@>:FGGGDGGCGGF7FFFFCFFG7FC@CFFGG:BFGGGGG*<FFG?7FCFFEEEECC99:20;C5CEECGFFD**2;:+;EEE*2AEF7C5AC*3<@FFG*;*/*2:?=CC7C5*:*/**2+0<C)*))*++200*<CE:*)*00?*)*/177*1515:C))*)7)19**1
@M03506:14:000000000-AKVR1:1:1101:20335:3737 1:N:0:39
CGAACTCCTACGGGAGGCAGCAGTAGGGAATCTTGCGCAATGGGCGAAAGCCTGACGCAGCAACGCCGCGTGGGGGATGAAGGCTCTCGGGTTGTAAACCCCTTTCAGCAGGGACGAAATTGACGGTACCTGCAGAAGAAGCCCCGGCCAACTACGTGCCAGCAGCCGCGGTAATACGTAGGGGGCGAGCGTTATCCGGATTCATTGGGCGTAAAGAGCTCGTAGGCGGCTTGGCAAGTCGGATGTGAAAACTCCAGGCTCAACCTGGAGCCGCCATTCGATACTGCTATGGCTCGTGTCC
+
CCCCCGGGGGGGGEGGGGGGGGGGGGGGGGGGGGGGGGG:FGFFGGGEEGGGGGGGGGGGGGGGGGGGGGCFC@FGGGGGGGGGGGFFGGGGGGGGGGG<=FGGGGGGGGGGGGGGGGEGGEGFGGGGGGGGFFECCEGGGGFFGGGGGGGGGGGGGGFFGFGGGGGGGGGFGGGFFFEFGDGEGDC>E58?>*8@EGDE5*0+3<FFFCCGG*19<8*<8CEGFGF5>5*:CGG9<F:FEG5EGEGG?9?F<9CCC)>C6<9?CCFC:<7)119*9@CDCB5=9@7=5>@:FF6@)8;@1
@M03506:14:000000000-AKVR1:1:1101:12824:3746 1:N:0:39
CGAACTCCTACGGGAGGCAGCAGTGAGGAATTTTCCGCAATGGGCGAAAGCCTGACGGAGCGACGCCGCGTGTGGGAAGAAGGCCTTCGGGTCGTAAACCACTGTCGAAGGGGACGATATTGACGGTACCCTTGGAGGAAGCCCCGGCTAACTACGTGCCAGCAGCCGCGGTAAGACGTAGGGGGCAAGCGTTGTCCGGAATTATTGGGCGTAAAGCGCTCGTAGGTGGATCAGTAAGTCTGCAAAGAAAGACCTGGGCTCAACTCAGGGAACGGTGTGGATACTATTGACCTTGAGGCAT
+
CCCCCGGGGFGGGGGGGGGGGGGFGGGGGGGGGGGGGGGGGGGGGGGGGGGGGGGGGGGGGGGGGGGGGGGGGGGGGGGGGGGGGGGGGGGGGGGGGGGGGGGGGGGGFFGGGGGGGGGGGGGGGGGGGGGGGGGGGGGGGGGGGDEGGGGGGFFGGCEGGGGGGGGGGGGGGGGGGGFEGGGGGGGFGGGGDGGGGGGGC*<CFFGGGFEE>;CGGGG5CEGEGEGGGGGFFCFF7@:FGGGGDFGCCFGDCFGF=FCDCFFGGGCC64175CDE:>>77?@7EFDFAC*,@?B4?4>>6
@M03506:14:000000000-AKVR1:1:1101:16457:3751 1:N:0:39
CGAACTCCTACGGGAGGCAGCAGTCGGGAATATTACCCAATGGCCGAAAGGCTGAGGCAGCAACGCCGCGTGCGCGATGAAGGCCTTCGGGTCGTAAAGCGCTTTTCGGGTGGATGAGGAAGGACAGTACACCCGGAATAAGGTACGGCTAACTACGTGCCAGCAGCCGCGGTAAAACGTAGGTACCGAGCGTTATCCGGATTTACTGGGCGTAAAGCGCGTTCAGGCGGTTTGGCAAGTCGGGCATGAAATCTCTCGGCCCAACCGGGGGAGGGTGCCCGGTACTGGTGGAATTGAGGGG
+
CCCCCGGGGGGGGGGGGGGGGGGGGGGGGGGGGGGGGGGGGGGGGGGGGGGGGGGGGGEEGGGGGGGGGGGGGGGGGGGGGGGGGGGGGGGGGGGCEGGGGGCFGGGGGG<FFFGGGGGGGGGGGGGGGGGGGGGGCGGGGGGGGGGEGDDGGGGFEGFGGGGGGGGGGGGGGGGGGGGGFGGGGFGGGGGGGGG;FGGGGE?FGGGGGGDEGCCFGGEEG5?EGGFFEGCE5>CFFF3++:CC7EFG7+<0*2+2<377*:*:/97CE)2)15)2*)22/)02A*;4-*>,0*)1/1.5)
@M03506:14:000000000-AKVR1:1:1101:10069:3819 1:N:0:39
CGAACTCCTACGGGAGGCAGCAGTGGGGAATATTGCACAATGGGCGCAAGCCTGATGCAGCGACGCCGCGTGAGGGATGACGGCCTTCGGGTTGTAAACCTCTTTTCTCAGGGACGATGATGACGGTACCTGAGGAAGAAGCCACGGCTAACTACGTGCCAGCAGCCGCGGTAATACGTAGGTGGCAAGCGTTGTCCGGATTTACTGGGCGTAAAGAGCGCGCAGGCGGTCGTGCAAGTCGCGTGTGAAAGCCCCCGGCTCAACTGGGGAGGGTCACGCGATACTGCTCGACTCGCAGGCG
+
CCCCCGGGGGGGGGGGGGGGGGGGGGGGGGGGGGGGGGGGGGGGGGGGGGGGGGGGGGGGGGGGGGGGGGGGGGGGGGGGGGGGGGGGGGGGGGGGGGGGGGGGGGGGGGGGGGGGGGGGGGGGGGGGGGGGGGGGGGGGGGGGGGGGGGGGGGGGGFGGFFGGGGGGGGGGGGGGGGGGGGGGGGGDFGGEGGGGGGGEGGGFGFGGGGGC5E8FEGGGEGG5EECGG?C8C5CDFGGGGGGEGGGFCGGFFGGGGFG):C4FF<GGG3C@G*9=<DFG)5)23*2*6<7(0).)..55)
@M03506:14:000000000-AKVR1:1:1101:14900:3847 1:N:0:39
CGAACTCCTACGGGAGGCAGCAGTGGGGAATTGTTCGCAATGGGCGCAAGCCTGACGACGCAACGCCGCGTGGAGGATGAAGACCTTCGGGTCGTAAACTCCTTTCGATCGAGACGAATGGCCCTTGGGTTAACAGCCGAGGGGTATGACGGTACCGAGAGAAGAAGCCCCGGCTAACTCCGTGCCAGCAGCCGCGGTAATACGGGGGGGGCAAGCGTTGTTCGGAATTACTGGGCGTAAAGGGCTCGTAGGTGGCCAACTAAGTCAGACGTGCAATCCCTCGGCTTAACCGGGGAACTGC
+
CCCCCGGGGGGGGGGGGGGGGGGGGGGGEGGGGGGGGGGGGGGGFGGGGDGGGFGFGGGGGGGGGGGGGGFGGEFGGGGGGGGGGGGGDEGGGGGGGGGGGGGGGGGCFGFGFGGGGGFCGCGFDGGFDCGGCCFGGGG>FGEEGGGGGGGGGGGGCFG:C<FGGGGGGFCFFDFGGGGGGEFFGG?FGGFC8CGGGEC>+<<FGEGEGGGG58EFEGGGG*<CG>C5EECFGGGGDC<8=FGGC**>//:C76C4:)9**+>E+2+:+9C7D*9+*677607*:;37):?;5>>3.5)1*
@M03506:14:000000000-AKVR1:1:1101:22572:3848 1:N:0:39
CGAACTCCTACGGGAGGCAGCAGTGGGGAATTGTTCGCAATGGGCGCAAGCCTGACGACGCAACGCCGCGTGGAGGATGAAGACCTTCGGGTCGTAAACTCCTTTCGATCGAGACGAATGGCTTCCGGGTGAACAATCCGGAAGAGTGACGGTACCGAGAGAAGAAGCCCCGGCTAACTCCGTGCCAGCAGCCGCGGTAATACGGGGGGGGCAAGCGTTGTTCGGAATTACTGGGCGTAAAGGGCTTGTAGGCGGCCAACTAAGTCAAACGTGAAATCCCTCGGCTTAACCGGGGAACTGC
+
CCCCCGGGGAFGCGGGGDGGGGGGGGGGGGGGGGGGGGGGGGGGGGGGGGGGGGGGGGGGGGGGGGDEGGGGGGGGGGGGGGGGGGGGGGGGGGEGGGGFFGGGGGGGGDFCGGGGGGCFGGGGGGGGGEGGGGGGGGGGGGCEFGGGGGGGGGEGEFC<<BEGGGCFFFCFEGGGGG@FEGEGDG<FGCFGFG5*:::C@FGGGGGGG>8EC8CFGC;8*;CCECGGC:7<@CFGECDE=FF=CC*700AFGECDEEGGCC<++:9DC4EFFFGGGFGG6>55=><?<FF9:>B:)0)6*
@M03506:14:000000000-AKVR1:1:1101:18388:3853 1:N:0:39
CGAACTCCTACGGGAGGCAGCAGTGGGGAATTTTGCGCAATGGGCGAAAGCCTGACGCAGCAATGCCGCGTGAAGGATGAAATCCCTCGGGATGTAAACTTCGTAAGTGTGGGAAGAACACAATGACGGTACCACACGTAAGCCCCGGCTAACTCCGTGCCAGCAGCCGCGGTAATACGGGGGGGGCAAGCGTTGTTCGGAATTACTGGGCGTAAAGGGCGCGTAGGCGGCTTTTCAAGTCGGGCGTGACATCTCCAGGCTTAACCTGGAAGGGTCGTTCGATACTGTTAAGCTAGAGTGT
+
CCCCCGGGGGGGGGGGGGGGGGGGGGGGGGGGGGGGGGGGGGGGFGGGGGGGGGGGGGGGGGGGGGGGGGGGGGGGGGGGGGGGGGGGGGGGGGGGGGGGGGGGGGGGGGGGGGGGGGGGGGGGGGGGDGGGGGGGGGGGGGGGGGGGGGGGGGGGGGGGGGGGGGGGGGGGGDGGGGGGGGGGGGGGCGGGGGGGGGGGGEGGGGGGGGGGGGD*9CEGGGGGGGGGGGGGEGGGFGCFFGGD=ECCE*<:C7EG?:CF::47+>7CCCC?<DDFD:9/>)=5:=F?AD4:B666/?FF*
@M03506:14:000000000-AKVR1:1:1101:12952:3856 1:N:0:39
CGAACTCCTACGGGAGGCAGCAGTAAGGAATATTGGTCAATGGACGCAAGTCTGAACCAGCCATGCCGCGTGGAGGATGAAGGTCCTCTGGATTGTAAACTTCTTTTATCTGGGACGAAAAAAGGTTTTTCTAGACCGACTGACGGTACCAGATGAATAAGCACCGGCTAACTCCGTGCCAGCAGCCGCGGTAATACGGAGGGTGCAAGCGTTATCCGGATTCACTGGGTTTAAAGGGTGCGTAGGTGGATTAGTAAGTCAGTGGTGAAATCTCCGGGCTTAACCCGGCAACTGCCATTGG
+
CCCCCGGGGFGGGGGGGGGGGGGGGGGGGGGGGGGGGGGGGGGGGGGGGGGGGGGGGGGGGGGGGGGGGGGGGGGGGGGGGGGGGGGGGGGCFGGGGGGGGGGGGGGGGGGGGGGGGGGGGGGDGFFGGGGGGGGGGGGGGGGGGGGGGGGGGGGGGGGGFGGGGGGGGGFGGGGGGGGGGGGFGGGGGGGGGGGGGGGGGGDEEEGCGGGGGGGGGGGE=EGGGCGGGGG5EGGGGGGGGGEDGDGGE:0C=EGC<FFGEFCFF75:C:+97C>CD853<@67?;C@050866*0968B)
@M03506:14:000000000-AKVR1:1:1101:21367:3872 1:N:0:39
CGAACTCCTACGGGAGGCAGCAGTGGGGAATTTTTGGCGATGGGGGAAACCCTGACCAAGCAACGCCGCGTGGATGATGAAGTCTCTTGGGACGTAAAATCCTTTCGACAGGGAAGAAACCCGCAAGGGTTGACGGTACCTGTAGAAGAAGCCCCGGCTAACCCCGTGCCAGCAGCCGCGGTAATACGGGGGGGGCAAGCGTTGTTCGGAATTACTGGGCGTAAAGGGCGCGTAGGCGGTTCGCTAAGTTGGATGTGAAAACTCTGGGCTCAACCCAGAGCCTGCATCCAAAACTGGCGGG
+
CCCCCGGGGGGGGDGGGGGGGGGGGGGGGCFGGGGGGGFGGGGGGGGGGGGGGGGGGFGGGGGGCGGEEGGGGCFGGGGGGFGGFGGGGGGDGGGGFFFGGGGGGGDFGFEFGFGGGGGGGGGGEFFGGGGGGGGGGFGGGGGGD=FB7>:FGGGGGGGCFGGGGGGGGD9FGACGGGD7CBFGGGFGDEEGGGGE**;CC1;EG5C5EEGGGDGGCFDFG/85AFGGGGGCEEDGG5>CC5CEGDGF7A+A<F62C?FG7AFFC*<<CFGFGCGG:>FG:>5AC5>??<F9>:6F?@FEF
@M03506:14:000000000-AKVR1:1:1101:10155:3887 1:N:0:39
CGAACTCCTACGGGAGGCAGCAGTCGGGAATTTTGGGCAATGGGCGAAAGCCTGACCCAGCAACGCCGCGTGAAGGATGAAATCCCTCGGGATGTAAACTTCGCAAGAACGGGAAGAATAAGCGAGAGCTAATACCTCTCGTGACGACGGTACCGTTTGTAAGCTCCGGCTAACTCCGTGCCAGCAGCCGCGGTAATACGGGGGGAGCAAGCGTTGTTCGGATTTACTGGGCATAAAGGGCGCGTAGGCGGCCACTGCAAGTCAATTGGGAAATCTCCGGGCTTAACTCGGAAAGGTCAAC
+
CCCCCGGGGGGGGGGGGGGGGGGGGGGGGGGGGGGGGGGGGGGGGGGGGGGGGGGGGGGGGGGGGGGGGGGGGGGGGGGGGGGGGGGGGGGGGGGGGGGGGGGGGGGGGGGGGEEGGGGGGGGGGGGGGGGGGGGGEFGGGGGGGGCGGGGGGGGGGGGGGGFFEFGGGGFGGGGGGGG7FGGGGGFGFGGGGCCEGGGGGGGGGDEGFGGGGEEGCGGGGC=ECFGGGDGGGCF??GGG57>EE=>DEEGGGEGCFFGGF<FFGG76+*:6*?FFCFCCD>:*<@F*6D>0)85F=FF?*
@M03506:14:000000000-AKVR1:1:1101:13598:3930 1:N:0:39
CGAACTCCTACGGGAGGCAGCAGTGGGGAATATTGGACAATGGGCGCAAGCCTGATCCAGCCATGCCGCGTGGATGATGAAGGCCTTAGGGCTGTAAAGTCCTTTCGGCGGGGAAGATAATGACGGTACCCGCAGAAGAAGCCCCGGCTAACTTCGTGCCAGCAGCCGCGGTAATACGAAGGGGGCTAGCGTTGCTCGGAATCACTGGGCGTAAAGCGCACGTAGGCGGACTCTTAAGTCGGTGGTGAAATCCTGGAGCTCAACTCCAGAACTGCCTTCGATACTGGGAGTCTCGAGTCCG
+
CCCCCGGGGCGGGGGGGGGGGGGGGGGGGGGGGGGGGGGGGGGGGGGGGGGGGGGGGGGGGGGGGGGGGGGGGGGGGGGGGGGGGGGGGGGGGGGGGGGGGGGGGGGGGGGGGGGGGGGGGGGGGGGGGGGGGGGGGGGGGGGGGGGGGGGGGGGGGGGGGGGGGGGGGGGGGDFGGGGDFCGGGGGGGGGGGGGFGGGGGFGGGGGGDGGGGEGGGGDGGGGGGGGGGGGGGGGGGGGGGG>EEGGGFGF?DCFGFFGGGGGG?2A<CDC:>F7F4FGGGFFCCFFFFG@BFFF?39>FD
@M03506:14:000000000-AKVR1:1:1101:19038:3938 1:N:0:39
CGAACTCCTACGGGAGGCAGCAGTGGGGAATTTTGCGCAATGGGGGAAACCCTGACGCAGCAACGCCGCGTGGAGGATGAAGTCCCTTGGGATGTAAACTCCTTTCGATCGGGACGATTATGACGGTACCGGAAGAAGAAGCACCGGCTAACTCTGTGCCAGCGGCCGCGGTAATACAGAGGTCCCAAGCGTTGTTCGGATTCATTGGGCGTAAGGGGTGCGTAGGTGGCACCGTAAGTCGGGTGTGAAATTTCGGAGCTTAACTCCGAAACTGCATTCGATACCGCGGTGCTTGAGGACT
+
CCCCCGGGGGGGGGGGGGGGGGGGGGGGGGGGGGGGGGGGGGGGGGGGGGGGGGGGGGGGGGGGGGGGGGGGGGGGGGGGGGGGGGGGGGGFGGGGGGGGGGGGGGGGGGGGGGCFGGGGGGGGGGGGGGGGGGGGGGGGGGGFGGGDGCGGGGGGGGGGFGGGGGGGGGGGGEGFDFGF@FGFGGGFFGGC8CEGGGGGDGGGGFGGGGGGGGGGGDEGG*C>EGCFGGDGFGGGGGDFCCEEGC=FF+:ECG?DEBGFGGG9C>?7EDG507C+2=7>C675+)17(1<;F47567)8)
@M03506:14:000000000-AKVR1:1:1101:14495:3944 1:N:0:39
CGAACTCCTACGGGAGGCAGCAGTCGGGAATTTTGGGCAATGGGCGCAAGCCTGACCCAGCAACGCCGCGTGAAGGATGAAATTTTTCGGAATGTAAACTTCGCAAGAATGGGAAGAATAAGTTCAGGATAATACCCTGAATGATGACGGTACCATTTGTAAGCTCCGGCTAACTCCGTGCCAGCAGCCGCGGTAATACGGGGGGAGCAAGCGTTGTTCGGATTTACTGGGCGTAAAGGGCGCGGAGGCGGCGTGGTAAGTTACTTGTTAAATCGCCGGGCTTAACCCGGAAAGGTCAAGT
+
CCCCCGGGFGGEGGEFGGGGGGGGGGEG>7FCFFFGEEEFFEFFFCEFCCDFF8CEFGGGGGGGGGGDGG=FCFFGGFGGGDFGCFF=CFCCFDFGDFGGGDCBCEGEFGFAEGGG<EEGFFGFFFGGFDFGFGDDGGGFGGGFGGGGFEF@G<FGGFCEGG9@FA@FGCF@BF>>FGFFFFCFGECFGEGGGF@FGFBEGGEEGDCC88;>EE58;CCGG*;;A::FFGGGDECCGFF=**12**15/=E5CCEDF6CD9+2<<*02+*3@CC*:<BGC<)<+94C;>G733>:6*?660
@M03506:14:000000000-AKVR1:1:1101:10681:3951 1:N:0:39
CGAACTCCTACGGGAGGCAGCAGTCGGGAATTTTGCGCAATGGACGAAAGCCTGACGCAGCAACGCCGCGTGAGGGATGAAGGCCTTCGGGTTGTAAACCTCTTTTCTCAGGGAAGATAATGACGGTACCTGAGGAATAAGCCACGGCTAACTACGTGCCAGCAGCCGCGGTAATACGTAGGTGGCAAGCGTTGTCCGGATTTACTGGGCGTAAAGAGCGCGCAGGCGGTCGTGCAAGTCGCGTGTGAAAGCCCCCGGCTCAACTGGGGAGGGTCACGCGATACTGCTCGACTCGAAGGCC
+
CCCCCGGGGGGGGGGGGGGGGGGGGGGGGGGGGGGGGGGGGGGGGGGGGGGGGGGGGGGGGGGGGGGGGGGGGGGGGGGGGGGGGGGGGGGGGGGGGGGGGGGGGGGGGGGGGGGGGGGGGGGGGGGFGGGGGGGGGGGGGGGGGGGGGGGGGGGGGGGGGGGGGFGGGGGGGGGGGGGFGGGGGGGGGGGGGGGGGGGEEGGGGGGGGGGGG>F97CGGGGGGGGGGGEGGGGGGGGGGGGE55:77@FCGGDEGGEGCE6F6:C6<E**75<FF6>*)17)*+9C6ADFF3<F><D3>)
@M03506:14:000000000-AKVR1:1:1101:23157:3962 1:N:0:39
CGAACTCCTACGGGAGGCAGCAGTCGAGGATCTTCGGCAATGGGCGCAAGCCTGACCGAGCGACGCCGCGTGTGCGATGAAGGCCTTCGGGTTGTAAAGCACTGTCGAGGGGGAGGAAAGCCCGCAAGGGTTTGACTAATCCCTGGAGGAAGCACGGGCTAAGTTCGTGCCAGCAGCCGCGGTAAGACGAACCGTGCGAACGTTGTTCGGATTCACTGGGCTTAAAGGGCGCGTAGGCGGGTTCTCAAGTCCGGGGTGAAATCCTCTCGCTCAACGAGAGAACTGCCCTGGATACGGGGGA
+
<CCCCFEF<@<FEF>@CGGGDGGGGG7+@FGGEGGGGCF7<CFFCFC++8,CFC8F@F+@7CEGGDEGECEEFB9C@?FEAA<=,:5,DEC4C+8EE,E?EFGEE?+BFFE:ECF+FCF<FFGDGGDC@C@<*>;FGGF;>DFFD7,D:FFAFGFDDGGB:,CF:FF:FF7<FFGEGFEE<EG*12<6;8?:CEGFEG;C>EFGF:8:EEGC?++A3<=D8CC++<E:*8*8?*:5*<CEE/510++:0?CC3*:DC>3*<+:0+:09**1))22C*)7C*9?99427:C30696))73).
@M03506:14:000000000-AKVR1:1:1101:7984:3970 1:N:0:39
CTAACTCCTCCGGGAGGCAGCAGTAGGGAATTTTCCACAATGGACGCAAGTCTGATGGAGCAACGCCGCGTGCAGGATGAAGGCCCTCGGGTCGTAAACTGCTTTTCTGATCGACGATTATGACGGTAGGTCAGGAATAAGGGTCGGCTAACTACGTGCCAGCAGCCGCGGTCATACGTAGGACCCAAGCGTTATCCGGAATTACTGGGCGTAAAGAGTTGCGTAGGTGGCAGAGTAAGTTGGTAGTGAAAGCGTGTGGCTCCACCATACATCCATTACCAAAACTGCTCAGCTTGAGCAT
+
CCCCCGGGD@@CFF@CFGGGFCFFFG9CG@FEFGD9FFFGGGG9C::@:FCFAFGFFCFAFGGGGGE@FGGGGGGGGFGGFGEF=F7ECECDF7>EGGGGF<FFGGGGGCCGEF7BF7FCEFFFGDFFE@?EFF@FFE<FFGGGGFFEGEFFGGDCFFGGGGGB7FGCFEGEDCFFGG<ACE97BFC:FCFGGGGGDGGGGGC9,;EF78EEGG8CFF9C+0??;CEGCFCGGCFF77?CCFFGGGCGF7:95C*78)1C*+*<74>C+209*26<:*0**/7*:;C=)08()9757;)7*
@M03506:14:000000000-AKVR1:1:1101:22466:3972 1:N:0:39
CGAACTCCTACGGGAGGCAGCAGTGGGGAATATTGCGCAATGGGCGGAAGCCTGACGCAGCAACGCCGCGTGGAGGATGAAGCCCCTTGGGGTGTAAACTCCTTTCGACCGGGAAAATAATGATGGTACCGGTGGAAGAAGCACCGGCTAACTCTGTGCCAGCAGCCGCGGTAATACAGAGGGTGCGAGCGTTGTTCGGAATTATTGGGCGTAAAGGGCGCGTAGGCGGTGTTGTAAGTCACCTGTGAAACCTCTGGGCTTAACTCAGAGCCTGCAGGCGAAACTGCAATGCTGGAGGGTG
+
CCCCCGGGGEGGGGGGGGGGGGGGGGGGGGGGGGGGGGGGGGGGGGGGGGGGGGGGGGGDEGGGGGGGGGGGGGGGGGGGGCGGGDFGGGGGGGGGGGGGGGGGGGGGGGGGGGGFGGGGGGGGGGGGFGGGGGGGGGGGGGGGGGGGGGGGGGGGCEEGGDFGGFFGGGG@FGGGFEFECFGCEEGGGGGCCG>FFGGGG5<CGCEFCEGE5CCCGGGGGGCGEGGGGGGECCCC?FGGFG9EF9EG<CFG<?GGGFF*:FGGGGEDFFF:FFDCF>DD9>BG78CFFGF78665>DF@F
@M03506:14:000000000-AKVR1:1:1101:18486:3974 1:N:0:39
CGAACTCCTACGGGAGGCAGCAGTGGGGAATCTTGCGCAATGGCCTAACGGCTGACGCAGCGACGCCGCGTGTGGGATGAAGCTCTTCGGAGTGTAAACCACTGTTGCCCGGGACGAATAGCTCGATTAATCGAGCCTGACAGTACCGGGTGAGGAAGCACCGGCTAACTCCGTGCCAGCAGCCGCGGTAATACGGGGGGTGCGAGCGTTGTCCGGAATCACTGGGCGTAAAGGGCGCGTAGGTGGTTTGATAAGGGTGTGGTGAAAGGCCGGGGCTCAACCCCGGATCTGCCGTGCCGAC
+
CCCCCGGGGGGGGGGGGGGGGGGGGGGGGGGGGGGGGGGGGGGGGGGGGGGEGGGGGGGGGGGGGGGGGGGGGGGGGGGGGGGGGGGGGGGGGGGGGGGGGG@FFGGGEEGGGGGDEGGFADFGGEGFGGGGGGGGGGGFFGGGGGGGGG:CFGC@FGGGGFFGGGGGGGGGDGGDFGGFGGGGGGGGGGGGGGGGGGGGGGDGEGEGGGCCFGGGEGGGDGFCF8CE*:EFGF=EDEGEEEDF+::CFECC7+A=F5DDEGCFCF?0*1:5D<DD556DG@@5=3)897=9?E@DE:37<
@M03506:14:000000000-AKVR1:1:1101:16549:3997 1:N:0:39
CGAACTCCTACGGGAGGCAGCAGTGGGGAATTTTGCGCAATGGGGGAAACCCTGACGCAGCAACGCCGCGTGGAGGATGAAGTCCCTTGGGACGTAAACTCCTTTCGACCGGGACGATAATGACGGTACCGGTGGAAGAAGCCCCGGCTAACTTCGTGCCAGCAGCCGCGGTAATACGAGGGGGGCGAGCGTTGTTCGGAATTATTGGGCGTAAAGGGCGCGTAGGCGGTGCGGTAAGTCACCTGTGAAACCTCTGGGCTTAACTCAGAGCCTGCAGGCGAAACTGCCGTGCTGGAGTGTG
+
CCCCCGGGGGGGGGGGGGGGGGGGGGGGGGGGGGGGGGGGGGGGGGGGGGGGGGGGGGGGGGGGGGGGGGGGGEGGGGGGGGGGGGGGGGGGGGGGGGGGGGGGGGGGGGGDGGGGGGGGGGGGGGGGGGGGGGGCBFGGGGGGGGGGGGGGGGGGGGGGGGGGGGGGGGGGGGGFGGFGGGGGGGEGGGGCEGGGGGGEGGGGF?+<CGGEEC8FGGGEDC8EGGGGG>5*CE?CCFDF7AFCGGF7?F7=*AEFGFG4=<:FCF:CFGFFGFFFGFD<C>BC<FF@>5;:)9?FF)8@F
@M03506:14:000000000-AKVR1:1:1101:8609:4059 1:N:0:39
CGAACTCCTCCGGGAGGCAGCAGTGGGGAATATTGGACAATGGGCGCAAGCCTGATCCAGCAATGCCGCGTGAGTGAAGAAGGTCTTCGGATTGTAAAGCTCTTTCGACGGGGACGATGATGACGGTACCCGTAGAAGAAGCCCCGACTAACTTCGTGCCAGCAGCCGCGGTAATACGAAGGGGGCTAGCGTTGCTCGGAATGACTGGGCGTAAAGGGCGCGTAGGCGGTTCGTACAGTCAGACGTGAAATTCCCGGGCTCAACCTGGGGGCTGCGTTTGATACGTGCGGGCTTGAGTTCG
+
CCCCCGGGG9EGGGGGGGGGGGGGGGGGGGGGGGGGGGGGGGGGGGGGGGGGGGGGGGGGGGGGGGGGGGFGGGGGGGGGGGGGGGGGGGGGGGGGGGGGGGGGGGGGGGGGGGGGGGGGGGG9FFGGGGGGGGGGGGGGGGGGGG+CEFGGGGGGGGGGGGGGGGGGGGGGGGGGGGGGGGGGGGGGGGGGGGGFGGGGGGGGGGGGGCGEGDFGGGGGGGGDGGGGGGGGGGGGGGCFGGGGGGGGCGGGGGGDC@D3AEGGGCGFGGGD<D3CCDGGGFFFF?FF>GF>3>:7:@6=>
@M03506:14:000000000-AKVR1:1:1101:10739:4121 1:N:0:39
CGAACTCCTACGGGAGGCAGCAGCGGGGAATATTGCACAATGGGCGAAAGCCTGATGCAGCGACGCCGCGTGAGGGATGACGGCCTTCGGGTTGTAAACCTCTTTCAGCAGGGACGAAGCGAAAGTGACGGTACCTGCAGAAGAAGCACCGGCCAACTACGTGCCAGCAGCCGCGGTAATACGTAGGGTGCAAGCGTTGTCCGGAATTATTGGGCGTAAAGAGCTCGTAGGCGGCTCGTCACGTCGGCTGTGAAAACCTGGGGCTCAACCCCGGGCCTGCAGCCGATACGGGCGGGCTAGA
+
CCCCCGGGGGGGGGGGGGGGGGGGGGGGGGGGGGGGGGGGGGGGGGGGGGGGGGGGGGGGGGGGGGGGGGGGGGGGGGGGGGGGGGGGGGGGGGGGGGGGGGGGGGGGGGGGGGGGGGGGGGGGGGGGGGGGFGGGGGGGGFGGGGGGFGGGGGEGGGGGGGGGGGGGGGGGGGGGGCGGGGFFFDGGGEGGGFCGEGDGFGGG>EAFEGF7FFFGEEGGFGGGGGGGDFDF*7C5C=CCCEEEGEGG@=*6CF7FG>F45737=DGGFGGE3<7CGBFG46?FC3CB95@(55)...)0*
@M03506:14:000000000-AKVR1:1:1101:10251:4142 1:N:0:39
CGAACTCCTACGGGAGGCAGCAGTGGGGAATATTGGACAATGGGGGCAACCCTGATCCAGCAATGCCGCGTGAGTGATGAAGGCCTTAGGGTTGTAAAGCTCTTTCGGCGGGGACGATGATGACGGTACCCGCAGAAGAAGCCCCGGCTACCTTCGTGCCAGCAGCCGCGGTAATACGAGGGGGGCGAGCGTTGTTCGGATTTACTGGGCGTAAAGGGCGCGCAGGCGGCTTCGGAAGGCCGATGTCACAGCCCCGGGCTTAACATGGGAAGTGCCTTCGATCTTCTGGCGTATGGTGGTG
+
CCCCCGFGEGFGF@CFEECFFDCEE<<@E@D<FFAFDEFDFGCEF:C:FFCFGFGFG<CFEEFGGGFBFGGGGCAEGCFA?FCGGG8FGGG,FCCFDDGFGFGFGG:7++>::CFB::DFGFBC@+@BF9:>FCFCFDEFF:F**1<FCF,C,FCCC7CCF7<++4F@CEE<CFGFGG51*8E5885?EE>>8CCFFEGCEGCC@@7+@5*/*;*<FC58///?E8E**?2:*1/*:C***2*:**+*+30***2/8)))2ACF+007>C+.*9>C*0*1*8)*+9*8<*7(0)0)/*805
@M03506:14:000000000-AKVR1:1:1101:24840:4170 1:N:0:39
CGAACTCCTACGGGAGGCAGCAGTGGGGAATATTGCGCAATGGGCGAAAGCCTGACGCAGCGACGCCGCGTGAGGGATGAAGGCCTTCGGGTTGTAAACCTCTTTCAGCAGGGAAGAAGCGAAAGTGACGGTACCTGCAGAAGAAGCACCGGCTAACTACGTGCCAGCAGCCGCGGCAATACGTAGGGTGCAAGCGTTGTCCGGAATTCTTGGGCGTAAAGAGCTCGTAGGCGGTCCGTCGCGTCGGACGTGAAAACACAGGGCTCTACCCTGGGCCTGCATGCGCTACGGGCAGACTAGA
+
CCCCCGGGGGGDGGGGCGEGGGGGDCGGGGGGGGDFGGGGGGGGGGGGGGGGGGFGGGGDGGGGFEGFGGCEC7F:FFG@FFGFFFCFGGGGFGGGGG<FFGGF?ECAGGGGGGGGCCF8F:>CC>DF<CFGGGCG9<CGGG<<DFGGG757<*>FGGGGGGGGGGGFG,C,=F*<*4=CGCGEG7FBCEGGGGFEG>8*CFGCEE8+++<9<**:CC8CF7CGDCEE*8;F5EE=**98*:C:*1*)*/:EG*3:8)/7CC****+202:*7CD*1)9**9*<*)9565>F@B;>F?*)/
@M03506:14:000000000-AKVR1:1:1101:12103:4186 1:N:0:39
CGAACTCCTACGGGAGGCAGCAGTGAGGAATATTGCACAATGGGCGCAAGCCTGATGCAGCGACGCCGCGTGAGTGAAGAAGGCCTTCGGGTCGTAAAGCTCTTTTCTGCGTGACGAGCAAGGACGGTAGCGCAGGAATAAGTCTCGGCTAACTACGTGCCAGCAGCCGCGGTAAAACGTAGGAGACAAACGTTATCCGGAGTTACTGGGCGTAAAGGGCGTGTAGGCGGTTAGTTAAGTCTGGCGTGAAAGCTCTCGGCTAAACCGGGAGAGGTCGTTGGATACTGGCAAACTAGAGGAC
+
CCCCCGGGGFGGGGGGGGGGGGGGGGGGGGGGGGGGGGGGGGGGGGGGGGGGGGGGGGGGGGGGGGGGGGGGGGGGGGGGGGGGGGGGGGGGGGGGGGGGGGGGGGGGGGGGGGGGGGGGGGGGGGGGGGGGGGGGGGGGGGGGGGGGGGGGGGGGGGGGGGGGFGGGGGGGGGGGGGGGFGGGGGGGGGGGGGGGGGGGEGGGGGFGGGGDCEGFGGGGGEGGGGGGGG*?CF<CFGGGGGGGGGGCEFGGGFGGGDGDCCDFGFGDGGGFGG9FGFDFD?FCCFD46GF0FFFF4?55)
@M03506:14:000000000-AKVR1:1:1101:8698:4186 1:N:0:39
CGAACTCCTACGGGAGGCAGCAGTGGGGAATTTTGGGCAATGGGCGAAAGCCTGACCCAGCAACGCCGCGTGAGGGAGGAAATCCTTCGGGATGTAAACCTCACAAGCAAGGGAAGAGAGCTCAGGGCCGAATAAGCTTTGAGTCCGACGGTACCTTGCGTAAGCCACGGCTAACTACGTGCCAGCAGCCGCGGTAATACGTAGGTGGCAAGCGTTGTTCGGAATTATTGGGCGTAAAGGGCGCGTAGGCGGCTTGCTAAGTCGGTTGTGAAAGCCCGGGGCTCAACCCCGGAGAGTCGAC
+
CCCCCGGGGGGGGGGGGGGGGGGGGGGGGGGGGGGGGGGGGGGGGGGGGGGGGGGGGGGGGGGGGGGGGGGGGGGGGGGGGGGGGGGGGGGGGGGGGGGGGGFFFFGGGGGGGGGGFFGGGGGGGGGGGGGGGGGGGEGGGGGGGGGGGGGGGGGGGGGGGGGGGGGGGGGGGGGGGGGGGGGGGGGGGGGGGGGGGGGGGGGGG:CFGGFGGGG>EGE?EEECFFG?FGGF5>CC5CFFGECEG=CG5CEEGGDDCFGFGFCGGDGG=DFFFGCEGDGGDF5CF6CF6CEFED>:67@>)
@M03506:14:000000000-AKVR1:1:1101:8971:4187 1:N:0:39
CGAACTCCTACGGGAGGCAGCAGTGGGGAATATTGGACAATGGGCGCAAGCCTGATCCAGCCATGCCGCGTGGGTGATGAAGGCCCTAGGGTTGTAAAGCCCTTTCGGCGGGGAAGATAGTGACGGTACCCGCAGAAGAAGCCCCGGCTAACTTCGTGCCAGCAGCCGCGGTAATACGAAGGGGGCTAGCGTTGCTCGGAATCACTGGGCGTAAAGCGCACGTAGGCGGCTTTTTAAGTCGGGGGTGAAATCCTGGAGCTCAACTCCAGAACTGCCTTCGATACTGAGAAGCTCGAGTCCG
+
CCCCCGGGGGGGGGGGGGGGGGGGGGGGGGGGGGGGGGGGGGGGGGGGGGGGGGGGGGGGGGGGGGGGGGGGGGFGGGGGGGGGGGGGGGGGGGGGGGGGGGGGGGGGGGGGGGGGGGGGGGGGGGGGGGGGGGGGGGGGGGGGGGGGGGGGGGGGGGGGGGGGGGGGGGGGGGGGGGFGGGGGGGGGGGGGGGGDGGGGGGGGGGFFGGGGGGGGGGGGGGGGGGGGEGGGGGGG??CFEDGGGEGGGGGGFGCFCFGGGFD?CFFGGGGFDFGGGB7FDBFG?FF@<>)59?>D>F@FE
@M03506:14:000000000-AKVR1:1:1101:21802:4205 1:N:0:39
CGAACTCCTCCGGGAGGCAGCAGTGGGGAATTGTTCGCAATGGGCGCAAGCCTGACGACGCAACGCCGCGTGGAGGATGAAGATCTTCGGGTCGTAAACTCCTTTCGATCGAGACGAACGGCCATCGGGATAACACCCTGATGGAGTGACGGTACCGAGAGAAGAAGCCCCGGCTAACTCCGTGCCAGCAGCCGCGGTAATACGGGGGGGGCAAGCGTTGGTCGGAATTCCTGGGCGTAAAGGGCTCGTAGGCGGCCAACTAAGTCATACGTGAAAGCCCTCGGCCTAACCGGGGAACTGC
+
<BCCCFFGG-CFGGGGGGGDGGGGGG8ECGECFFFGGGGGGGFGGGGGGGGGGGGGGGGGGGGGCFGGGG+>@:=CGFEF<<BFFEFFGGGGGCFGGGGCFFGGGCFF9FFGFC:+CFGGC:FGGGEGGGGGA>=FCFFFDACFFGGGGGGDCFBFGD*<C7<FCFFG+*4:1<FE,FGC,4*41<<6CGGGGCGGC:CECE+;8?5CE5888*88C;5/**028:CF?+0+<CFC:/1*7:C5=F*98*75=5C5CB5/6+9?<*+:::A6*/9?*.*1*)0:*.>FFG)(.).)8:6**
@M03506:14:000000000-AKVR1:1:1101:17004:4219 1:N:0:39
CGAACTCCTACGGGAGGCAGCAGTGGGGAATCTTGCACAATGGGCGAAAGCCTGATGCAGCGACGCCGCGTGGGGGATGAAGCTTCTCGGAGTGTAAACCCCTTTCGATCCGGACGAATGCCTCGCAAGAGGAGTGACGGTACGGATATAAGAAGCCCCGGCTAACTACGTGCCAGCAGCCGCGGTAAGACGTAGGGGGCCAGCGTTGTTCGGAATTACGGGGTGTAAAGGGTTCGTAGGCGGGGCGGCAAGTTGGGAGTGAAATCCTTGGGCGCAACCCAGGGGCTGCTTCCAAAACTGG
+
CCCCCGGGGGGGGGGGGGGGGGGGGGGGGGGGGGGGGGGGGGGFFGGGGCFGGFGGGGGGGEGGGGGGGGGGGGGGGGGGGGGGGGGFGGGGGGFGFGEGGGGGGGGFDFFFGGDFGGFGGGGFGGGGGGFC<>FFDGGGF:FFGDCBFGGCFEFG7FCFEGGGFFG,CCEGGGFCCFEF::7BC:EE9EC8**;CEG5***/;C*;>;;98>E8;:+<*;:81:*<C7ECC=68EC6CE6EG*75:D85:5*+2>?.5*20CCF*+*2:?:4))7>BF<3)5**0>::7@AFFB@54)*/
@M03506:14:000000000-AKVR1:1:1101:7086:4234 1:N:0:39
CGAACTCCTCCGGGAGGCAGCAGTGGGGAATCTTGCGCAATGGGCGAAAGCCTGACGCAGCGACGCCGCGTGGGGGATGAAGCTTTTCGGAGTGTAAACCCCTTTCGACCGGGACGAAACGCCCGCAAGGGAATTGACGGTACCGGTAGAAGAAGCCCCGGCTAACTACGTGCCAGCAGCCGCGGTAAGACGTAGGGGGCCAGCGTTGCTCGGAATAACTGGGCGTAAAGGGGCCGTCGGCGGTGTGGCCAGCCGGGAGTGAAATCTCTGGGCTTAAACCAGGGGCTGCTTTCGACACTGC
+
CCCCCFGGG-EFCGGDGEGGGGGD<<<@F7FFGGGGGGGGGFEFGEGDGGGGGCFFEGGCGGGEGEGGGGFFGGGGGDGFGGGFGCGGGGEEGGGFGGGGGGGGGGCDCGGGGDGGGFGGGGGGDG**>*=:FFFG;CFGGCGGCGGCEG9FFCCDF:C:FF:;FFGCGEE8*;+<EEF6ECEEDGE*3+C5/*CEECEDG58@8ECEE7CEGG5*<+929A**/2*8*0:8**?CG*)CE*::*:*>;6<****98)57E7:::>+?9*<<<>5+**29*)0**)9>1*1)9<75)7F**
@M03506:14:000000000-AKVR1:1:1101:22634:4254 1:N:0:39
CGAACTCCTACGGGAGGCAGCAGTGGGGAATCTTGCACAATGGGCGAAAGCCTGATGCAGCGACGCCGCGTGGGGGATGAAGCTTCTCGGAGTGTAAACCCCTTTCGACCGGGACGAATACCTCGCAAGAGGGGTGACGGTACCGGTATAAGAAGCCCCGGCTAACTACGTGCCAGCAGCCGCGGTAAGACGTAGGGGGCCAGCGTTGCTCGGAATTACTGGGTGTAAAGGGTTCGTAGGCGGTGTGGCAAGTCGGGAGTGAAATCTCGGGGCTCAACCCAGGGGCTGCTTCCGAAACTGC
+
CCCCCGGGG<F@FFGGGGGGGFGGGGCEG@FCFGEFGGFFFFFDECEGEFGGGCGGGGFCGGGGGGG=FE:FGGGGGGGGGEFG,EFGGF=FFCFGGGEBCFCEFGCFGECEGGGEDGGGG8CFEGGGE8FFGGGECFGDGFEGGGGGGDCGGFGDFFGGDED@CFCGC*FCFGG7BFGGGGGGGGGCC7CG8E5ED5CCCEGGGGCEEGFGECGC8CFDEC*ACECCFF@E;6CEGDFD9CE=5/CGG69C?<CC5)9CC7*<0:+**1*0<C990)2**8::EB))-**.)0)0)0/94
@M03506:14:000000000-AKVR1:1:1101:16060:4282 1:N:0:39
CGAACTCCTACGGGAGGCAGCAGTAGGGAATATTGGACAATGGGCGAAAGCCTGATCCAGCGACGCCGCGTGAGGGATGAAGGCCTTCGGGTTGTAAACCTCTGTTGTTAGGAAAGAAGCCGGGTGCATAACCCGGTGACGGTACCTAACGAGGAAGCCCCGGCTAACTACGTGCCAGCAGCCGCGGTGAGACGTAGGGGGCGAGCGTTATCCGGATTCACTGGGCGTAAAGGGCGCGTAGGCGGTTACGTAAGTCCGATGTGAAAAGTCACGGCTCAACTGGGATCGTGCATCGGATACT
+
CCCCCGGGGGGGGGGGGGGGGGGGGGGGGGGGGGGGGGGGGGGGGGGGGGGGGGGGGGGGGGGGGGGGGGGGGGGGGGGGGGGGGGGGGGGGGGGGGGGGGGGGGGGGGGGGGGGGGGGGGGGGGGGGGGGGGGGGGGGGGGGGGGGGGGGGGGGGGGGGGGGGGGFGGGGGGGGGGGGFGGGGGGGGGGGGGGFDGDGGGGGDGGEEE58CCGGGGGGGGGGGFGGCCE8EFGEGGE<EEEGGGGCDFG=CDF?C+<5*:0:<7:<F?>C4CGGGGF6C06)2C4<<:F3(8@DD>3549
@M03506:14:000000000-AKVR1:1:1101:5655:4284 1:N:0:39
CGAACTCCTACGGGAGGCAGCAGTGGGGAATTGTTCGCAATGGGCGCAAGCCTGACGACGCAACGCCGCGTGGAGGACGAAGATTTTCGGATCGTAAACTCCTTTCGATCGGGAAGAACAGCTTTCGGGTTAACAGCCTGAGAGTCTGACGGTACCGAGAGAAGAAGCCCCGGCTAACTCTGTGCCAGCAGCCGCGGTAATACAGGGGGGGCAAGCGTTGTTCGGAATTACTGGGCGTAAAGGGGTTGTAGGCGGCCAACTAAGTCCGACGTGACATCCCAAGGCTTAACCTTGGAACTGC
+
CCCCCGGGGGGGGGGGGGGGEGGGGGGGGGGGGGGGCGGGGGGGGGGGGEGGGGGGGGFGGGGGGGGGGGGGGGGGGGGGGGGGGGGGGGGGDGGGGGGGGGGGGGGGCFGGGGGGGGGGGGGGFGGGGGGGGGGGFGGFGGGGGGGGCGGGGGGGGDFGGGGGGFGGGG@FGGFGGG<9:FGGFCAEGF@CF7EEGCCE7CFGGGGDEEDEE>@FD:AE55CEEGGGGGG7@FGFGGG579:EGE*9C:FG4EGDCDGG?C<CA0CDGGEBGG*<0**96F4=FFD?4275?=<6*)9**
@M03506:14:000000000-AKVR1:1:1101:16577:4289 1:N:0:39
CGAACTCCTACGGGAGGCAGCAGTCGGGAATTTTGCGCAACGGACGAAAGTCTGACGCAGCAACGCCGCGTGAGGGATGAAGGCCTTCGGGTTGTAAACCTCTTTTATCAGGGAAGATAATGACGGTACCTGATGAATAAGTCACGGCTAACTACGTGCCAGCAGCCGCGGTAATACGTAGGTGACAAGCGTTGTCCGGATTTACTGGGCGTAAAGAGCGCGCAGGCGGTCGGTCAAGTCGAGTGTGAAAGCCCCCGGCTCAACTGGGGAGGGTCATTCGATACTGATCGACTCGAAGGCG
+
CCCCCGGGGGGGGGGGGGGGGGGGGGGGGGGGGGGGGGGGGGGGGGGGGGGGGGGFGGGGGGGGGGGGGGGGGGGGGDEGGGGGGGGGGGGGGGGGGGFGGGGGGGGGFGGGGFGGGGGGGGGGGGGGGGGGFGGGGGGGEFEGFGGDGGGFGGGGFGGFFGGGFGGGGGGGGGGGGGGGGGFCFGGG@FGF*CEGGGCCCCFFFGFGGFG8?EGCEFFGGGD8:EGGEGGEEEGGC0:+/:C95<<DGFFF4CEC8:3)7?FF+*<5C<EEGG72:**:*9>CFFCF2*)4)8))).0))
@M03506:14:000000000-AKVR1:1:1101:6464:4308 1:N:0:39
CGAACTCCTCCGGGAGGCAGCAGTGGGGAATTTTGCGCAATGGGGGAAACCCTGACGCAGCAACGCCGCGTGGAGGATGAAGCCCCTTGGGGTGTAAACTCCTTTCGACCGGGAAAATGATGATGGTACCGGTGGAAGAAGCACCGGCTAACTCTGTGCCAGCAGCCGCGGTAATACAGAGGGTGCGAGCGTTGTTCGGAATTATTGGGCGTAAAGGGCGCGTAGGCGGTGTTGTAAGTCACCTGTGAAACCTCTGGGCTTACATCAGAGCCTGCATGCGAAACTGCAATGCTGGAGGGTG
+
9CCCCGGGG-@FGGGG@GGGGGGGGGGGGGGGGGGFGGGGGGGGGGDGGFGGGGGGGGEGGGGGGGGGGGGGGBBCFCFGGGGGGGGGGGGEGGGGGGG<FGFGGGGCE@FDGEGCDD,E=DFC@9FFFGGDFGGF9FEEGGFFF7CC::CFCFGF;FCCFG@FDCFCG@F<F7<AFFE9FFG=FDE7CCEEE5*;EGGCC8<CFC9EFEG8C81<@GC*?88885CCE:8/1:A+9::7:ECGGGGGEFFF7*<C6>/9EE*++0+2<CGFGGG?*9<35).*+79?)092**4)835.7
@M03506:14:000000000-AKVR1:1:1101:18219:4310 1:N:0:39
CGAACTCCTACGGGAGGCAGCAGTGGGGAATCTTGCGCAATGGGCGAAAGCCTGACGCAGCGACGCCGCGTGGGGGATGAAGCTTTTCGGAGTGTAAACCCCTTTCGACCGGGACGAAACGCCCGCAAGGGAATTGACGGTACCGGTAGAAGAAGCCCCGGCTAACTACGTGCCAGCAGACGCGGTAAGACGTAGGGGGCCAGCGTTGCTCGGAATAACTGGGGGTAAAGTGTCCGTAGGCGGTGTGGCAAGTCGGGAGTGAAATCTCTGGGCTTAACCGAGGGGCTGCTTCCGAAACTGC
+
@CCCCFGCFFGGGGC@FEGG7FGCFEGEGGGGGGFDG@GCEGGGGEGEFGGGDGFGCGGEEGGEEBCGDGGGGGGC7FGFEA<FGFGGGGCBC<CE?,?8>:BDFFFFG::CC7F@FGGEC*FFE>FGEFG7:,<<B;C78C:FC@<@C@FG7B7<C1=CCCCCFF9F:ECCFFE+;FC*8?EED/:ECC?8*//CEGGDG*;CG>858+9/?*?C<F6+:<**21*3AE+9<+<C*/7C<:::**19=C+:>9EDC7C*03*++?+2+*<F7*9<F*://7BDE>CEFF*6).))7)**1
@M03506:14:000000000-AKVR1:1:1101:21981:4314 1:N:0:39
CGACTCCTACGGGAGGCAGCAGTGGGGAATTGTTCGCAATGGGCGCAAGCCTGACGACGCAACGCCGCGTGGAGGACGAAGATCTTCGGGTCGTAAACTCCTGTCGAGTGGGAAGAATGGTTCGGGGGTGAATACCCTTCGGAATTGACGGTACCACTAAGGGAAGCCCCGGCTAACTCCGTGCCAGCAGCCGCGGTAATACGGGGGGGGCAAGCGTTGTTCGGAATTACTGGGCGTAAAGGGCTCGTAGGCGGCCAACTAAGTCGGATGTGAAATTCCCAGGCTTAACCTGGGAACTGCC
+
CCCCCGGGGGGGGGGGGGGGGGGGGGGGGGFGGGGGGGGGGGGGGGEGGGGGGGGGGGGGGGGGGGGGGGGGGGGGGGGGGGGGGGGGGEGGGGGGGGAFGGGAFGGGGGGGGGGGGGGGGGG@FEGDGGGGGGGGFGGGGGGGGCFDGGC<FEGDGFFCGGGGGGGFFGGGGCGDCCFCEGFGCCCDGGGGGGG>28EFGGFCEGGGGGGGGF5A?8CCGG/*;CF+:EFGC=581*5:77:=6CEGCG*9):CDC@C7C6<FCGG>C9<=DC::*1:*09>G*7<*6:*(75>F>)9F)
@M03506:14:000000000-AKVR1:1:1101:24790:4358 1:N:0:39
CGAACTCCTACGGGAGGCAGCAGTGGGGAATTGTTCGCAATGGGCGCAAGCCTGACGACGCAACGCCGCGTGGAGGATGAAGACCTTCGGGTCGTAAACTCCTTTCGATCGAGACGAACAGCCTCCGGGTGAACAATCCGGAGGTTTGACGGTACCGAGAGAAGAAGCCCCGGCTAACTCCGTGCCCGCAGCCGCGGTCATACGGGGGGGGCTAGCGGTGTTCGGAATTACTGGGCGTAAAGGGCTCGTAGGTGGCAAACTAAGACAGACGTGGAATCCCATGGATTCACCGGGGAACTGG
+
CCCCCCF@FEGGGGDGGEGGGDGGGGGGDCGGGGGGGGDFGFF?DGGG@BFGGGGGGDFEDGGGC@7CFGGGGGCGGDDE9EA@FDFG@GGE:FFE@7EBFCFAECG+A<FCFFFGGG>EDF<F,DFE<CEFG:>CGGFC7F@@FFCGG9C*FFEFCCEG7C:<FB,?+1:=F7F<7B?2CC<FE5*;8*:E*1:18/**+<+0;CEDGDG?***0?8/*/2+*:;*/+3+306**2*9*C+3AC*5/:**7?CFC****+2*++239*1:7D*9020CC**):3*2*-*0-))7.78?@)
@M03506:14:000000000-AKVR1:1:1101:25670:4359 1:N:0:39
CGAACTCCTACGGGAGGCAGCAGTAGGGAATCTTGCGCAATGGGCGAAAGCCTGACGCAGCGACGCCGCGTGAGGGAAGAAGGCCTTCGGGTTGTAAACCTCTTTCAGGAGGGACGAAGCCACTCGGGTTAATAGCCTAGAGGGTGACGGTACCTCCAGAAGAAGCCCCGGCTAACTACGTGCCAGCAGCCGCGGTAATACGTAGGGGGCAAGCGTTGTCCGGCGTTATTGGGCGTAAAGAGCGTGTAGGCGGCCTTACAGGTCATATGTGAAAACCCGAGGCTCAAGCTCGAGACGTCGG
+
CCCCCGFFFGFGGGGGGGGGGGGGFEFGGGGGGGGGG7FGFGFGFGGGGGGGFDFGGGDG:FFCGGFCDFEGCEFGGGGGGGDCEFGGGGGG7C=<<FFGFFDEFF9FFFEEGGFDEC@@FFG8FFED3+>>8@F,>CGC9FGGC<*@CCGDF,@FFF?FGFGGGG<FFGGG@7<<C::CGGDGGG78<CCBE7CEGDGGGD+0:*5CEDC*;A8:EG=C@=8*/:*8:9+<*22:=CCCDGC=:>C*<+02<*:7+*22<C*+<:9*3::9D>7A*)/7D3)20/**.29?>:::@>>:D
@M03506:14:000000000-AKVR1:1:1101:17191:4402 1:N:0:39
CGAACTCCTACGGGAGGCAGCAGTAAGGGATATTGCGCAATGGGCGAAAGCCTGACGCAGCAACGCCGCGTGGAGGATGAAGGCCTTCGGGTTGTAAACTTCTTTGGCTGGGGACGAGGAAGGACGGTACCCAGCAAACAAGTCACGGCTAACTACGTGCCAGCAGCCGCGGTAAAACGTAGGTGGCAAGCGTTATCCGGAATTACTGGGCGTAAAGGGTGTGCAGGCGGGGAAGCAAGTGGTGTATGAAATCTCCCAGCTTAACTGGGATAGGTTATGCCAGACTGCTTTTCTAGAGGAC
+
CCCCCGGGGGGGGGGGGGGGGGGGFGGGGGGFGGGGGGGGGGGGGGGGGGGGGGGGGGGGGGGGGGGGGGGGGGGGGGGGGGGGGGGGGGGGGGGGGGGGGGGGGGGGFGGGGGGGGGGGCEEGGGGGGGGGGGGGGGGGGGGGGGGGGGGGGGGGGGGGGGGGGGGGGGGGGGGGGGGCFGGGGGGGGGGGGGGGGGGGDGGGGGGGGGGGGDEGGGGGGGGGGGGGGGGGDGGCFGG+<F<:E?CFDF7CFCCCCF<DFGFFFGEGF*+7<FCCFFGFGFFF=FFFA7=?FF7B==500
@M03506:14:000000000-AKVR1:1:1101:7256:4408 1:N:0:39
CGAACTCCTCCGGGAGGCAGCAGTCGGGAATTTTGGGCAATGGGCGAAAGCCTGACCCAGCAACGCCGCGTGAAGGATGAAATCCCTCGGGATGTAAACTTCGCAAGAACGGGAAGAATAAGCGAGAGTTAATATCTTTCGCGATGACGGTACCGTTTGTAAGCTCCGGCTAACTCCGTGCCAGCAGCCGCGGTAATACGGGGGGAGCAAGCGTTGTTCGGACTTACTGGGCGTAAAGGGCGCGTAGGCGGCCACCGCAAGTCGATTGTGAAATCTCCGGGCTTAACCCGGAACGGTCAAC
+
CCCCCGGGG9FGGGGGGGGGGGGGGGGGGGGGGGGGGGGGGGGGGGGGGGGGGGGGGGGGGGGGGGGGGGGGGGGGGGGGGGGGGGGGGGGGGGGGGGGGGGGGGGGGGGGGGGGGGGGGGGGGGGGGGGGGGGGGGGGGGGGGGGGGGGGGGGGGGGGGGGGGGGGGGGGGGGGGGGGGGGGGGGGGGGGGGGGGGGGGGGGGGGGGGGFGGGEGGGGGGGGGGGGGGGGGGGGGFGGGGGGGGGGGGGGGDGGGE3DGD:CECGCC2:C4>FFGGFGGGEFCGFGFFCB3D)<>;:@FF
@M03506:14:000000000-AKVR1:1:1101:10451:4438 1:N:0:39
CGAACTCCTACGGGAGGCAGCAGTGGGGAATCTTGCACAATGGAGGAAACTCTGATGCAGCGACGCCGCGTGAGCGATGAAGCCCTTCGGGGTGTAAAGCTCTTTCGACGGGAACGATAATGACGGTACCCGAAGAAGAAGCTGCGGCTAACTACGTGCCAGCAGCCGCGGTAATACGTAGGCAGCAAGCGTTGTTCGGAATTACTGGGCGTAAAGAGTGTGTAGGCGGTGTTCTAAGTCTGGTGTGAAATCTCCCGGCTCAACTGGGAGGGTGCGCTAGAAACTGGAATGCTAGAGGATG
+
CCCCCGGGGGGGGGGGGGGGGGGGGGGGGGGGGGGGGGGGGGGGGGGGGGGGGGGGGGGGGGGGGGGGGGGGGGGGGGGGGGGGGGGGGGGGGGGGGGGGGGGGGGGGGGGGGGGGGGGGGGGGGGGGGGGGGGGGGGGGGGGGGGGGGGGGGGGGGGGGGGGGGGGGGGGGGEGGGGGGGGGGGGGGGGEGGGGGGGGGGGGFGGGGGGGGGDGGGGGGFGGGGGFGGGGGGFDGGGFG?CFFGEEFGFGGGGGFEE))/C7CCC?56CEBGGGGC>>C4=6FCFC?:FF6@?4*=;4?F
@M03506:14:000000000-AKVR1:1:1101:11947:4470 1:N:0:39
CGAACTCCTACGGGAGGCAGCAGTGGGGAATTGTTCGCAATGGGCGCAAGCCTGACGACGCAACGCCGCGTGGAGGACGAAGATCTTCGGGTCGTAAACTCCTGTCGAGTGGGAAGAATGGTTCGGGGGTGAATACCCTTCGGAATTGACGGTACCACTAAAGGAAGCCCCGGCTAACTCCGTGCCAGCAGCCGCGGTAATACGGGGGGGGCAAGCGTTGTTCGGAATTACTGGGCGTAAAGGGCTCGTAGGCGGCCAACTAAGTCGGATGTGAAATCCCCAGGCTTAACCTGGGAACTGC
+
CCCCCGGGG9FGGGGGGGGGGGGGGGGGCFCFFGGGGGGGGGGGGGGGGGGGGGGGGGGGGGGGGGGFGGGGGGGGGGGCFGGGGGGFGGGGGGGGGGGGGGGGGGGFGGGGGGGGGGGGGFGFGDGGGGGGGGGGGFGEGGGGGGGGGGGGGGGGGGGEGGGGGGGGGGGGGGGGGGGGGGGGGGGGGGGGGGGGGGEGG?FCCEGGDGGGGFGGGGGGGFFCG*AFFEGGFGFGGGGG7CEDE==DGDAE*:EGGF5*6+6C:FGG57CFGC7C?**9CF>CFFD4<F7<)5.74>FF?
@M03506:14:000000000-AKVR1:1:1101:21005:4531 1:N:0:39
CGAACTCCTACGGGAGGCAGCAGTGGGGAATTTTGGACAATGGGCGCAAGCCTGATCCAGCAATGCCGCGTGTGTGAAGAAGGCCTTCGGGTTGTAAAGCACTTTTGTCCGGAAAGAAAACGCTCTGGTTAATACCCGGGGCGGATGACGGTACCGGAAGAATAAGCACCGGCTAACTACGTGCCAGCAGCCGCGGTAATACGTAGGGTGCAAGCGTTAATCGGAATTACTGGGCGTAAAGCGTGCGCAGGCGGTTCGCTAGGACAGATGTGAAATCCCCGGGCTTAACCTGGGAACTGCA
+
CCCCCGGGGGGGGGGGGGGGGGGGGGGGGDGGGGGGGGGGGGGGGGGGGGGGGGGGGGGFFGGGGGGGGGGDE=FGGGGGFGFFGGGGGGGGG>FGDGFFGGGGGGGGGGGGCGGGGGGGGGGEGGGGEFFGGGGGGGEGCFGGGGGGGGGGFEFGGGGGGFGGGFGGFDFFDGEGGGGGGGGFEGCFCCGGEEGGEGGGGGGGCFGG8>CFGDEE*2C=EF@ECGFE?EF7CFFGGGDFGC5*:5:<85*7CE:);>GCEEF+07ACC7??GGCGF69<C35E*7DF<D??47<4F)*6*
@M03506:14:000000000-AKVR1:1:1101:11585:4536 1:N:0:39
CGAACTCCTACGGGAGGCAGCAGCGAGGAATCTTCCACAATGGGCGCAAGCCCGATGGAGCAACGCCGTGTGGAGGACGACGGCCTTCGGGTTGTAAACTCCTTTCGGGGGGGATGAAGAGGACAGTACCCCCAGAAGCAGCCCCGGCTAACTCTGTGCCAGCAGCCGCGGTAATACAGAGGTCCCAAGCGTTGTTCGGATTCACTGGGCGTAAAGGGTGCGTAGGTGGTGAGGTAAGTCGGATGTGAAATCTCGGAGCTCAACTCCGAAATGGCATTGGAAACTACCTTGCTAGAGGGTT
+
CCCCCGGGGFGGGGGGGGGGGGGGGEGGGGGGGGGGGGGGGGGGGGGGGGGGGGGGGGGGGGGGGGGGFGGGGGGGGGGGGGGGGGGGGGGGGGGGGGGGGGGGGGGGGGGGGGGGGGGGGGGGGGGGGGDEEGGGGG?FGCGGGGGGGGGGGFGGGGGGGGGGGGGGGGGGGGGGGGGFGGFGGGGGGGGGGGGGGGGGCEFGGGGGGGGGGGGGGGGGGGGEGG:<F>EGGGGGGGGGGGGEGG7CGGGGC?=C=>DDEGFGGGDCG3*8D7*:CFGGF4=CF8<FD:4>@7@FFFF>5
@M03506:14:000000000-AKVR1:1:1101:7941:4540 1:N:0:39
CGAACTCCTCCGGGAGGCAGCAGTGAGGAATTTTCCGCAATGGGGGAAACCCTGACGGAGCGACGCCGCGTGTGGGAAGAAGGCCTTCGGGTCGTAAACCACTGTCGAAGGGGACGATATTGACGGTACCCTTGGAGGAAGCCCCGGCTAACTACGTGCCAGCAGCCGCGGTAAGACGTAGGGGGCAAGCGTTGACCGGAATCATTGGGCGTAAAGCGCTCGTAGGTGGATCAGTAAGCCTGCAAAGAAAGCCCTGGGCTCAACTCAGGGAACGGTGTGGATACTATTGAGCTTGAGGCTT
+
C@CCCGGGG-CFGCF@@@C@CFFC@FGFGGGFGGGFGC@B@FGGDC7:6CC:@FFCD@C7:@F:@>6=7=4>?F@+44FE?FCG@<F<DF7E@B4FEFGFFGGGDD7@D:FEE@F@7E>:C<,EFGG7@9FGFGC,8C:D3DF7::<C7@,33,<C:FC:,CEFC7:FG<FF7C::F<<<:FGD5:/88F5EE8*0<88:*/<9F9@+;8:**22+3:CGG**;@*+3*/+0:9@C7E=+<::6?:7686+**:E*A>FF*A9CC*:>CF=F*/9:5)/*:*9E<*2*6>*.=?:56F3)0
@M03506:14:000000000-AKVR1:1:1101:6811:4541 1:N:0:39
CGAACTCCTCCGGGAGGCAGCAGTGGGGAATTTTTCGCAATGGGGGAAACCCTGACGAAGCAACGCCGCGTGGAGGATGAAGGCCTTCGGGTCGTAAACTCCTGTCGACCGGGACGAACGTAGTCGGGTCCAATACACCAGGCTATCGACTGTACCGGTGGAGGAAGCCACGGCTAACTCTGTGCCAGCAGCCGCGGTAATACAGAGGTGGCAAGCGTTGTTCGGAATTACTGGGCGTAAAGGGCGCGTAGGCGGTTCGTCAAGTCCTGTGTGAAATCCCCCGGCTCAACTGGGGAACTGC
+
CCCCCGGGGCGGGGGGGGGGGGGFGGGGGGGGGGGGGGGGGGGGGGGGGGGGGGGGGGGGGGGGGGGGGGGGGGGGGGGGGGGGGGGGGGGGGGGGGGGGGGGGGGGGGGGGGGGGGGGGGGGGGGGGGGGGGGGGGGGGGGGGGGGGGGGGGGGGGGCEGGGGGGGGGGGGGGGGGGGGDFGGGGGFCEGGGGGGGGGGFGGGGGGGGFFGFGGGGCEGEGGGGGEGGGGG7?EGGE:ECGFCA=EGCEGEFGGDGFGGGGGC+2<7<DD=FGGFGFGFGB>C=BDF2C??:@BF)74?=
@M03506:14:000000000-AKVR1:1:1101:8134:4551 1:N:0:39
CGAACTCCTACGGGAGGCAGCAGTGGGGAATTGTTCGCAATGGGCGCAAGCCTGACGACGCAACGCCGCGCGGAGGATGAAGGTCTTCGGATTGTAAACTCCTGTCATTTGGGAACAAGGTGTGCGCGTTAACTGCGCGCGCATTGATAGTACCAGAAGAGGAAGAGACGGCTAACTCTGTGCCAGCAGCCGCGGTAATACAGAGGTCTCAAGCGTTGTTCGGATTCATTGGGCGTAAAGGGTGCGTAGGCGGCGCGGTAAGTCGGGTGTGAAATTTCGAGGCTTAACTTCGAAACTGCAT
+
CCCCCGGGG-CFGGGGGGGGGGGGGGGGGGGGGGGGGGGGGGGGGGGGGGGGGGGGGGGGGGGGGGGGGGGGGGGGGGGGGGGGGGGGGGGDGGGGGGGGGGGGGGGGGGGGGGGGGGGGGGGGGGGGGGGGGGGGGGGGGGGGGGGGGGGGGGGGGGGGGGGGGGGGGGGGGEGGGGGGGGGGGGG7FFGGGGGEGGGGGGGGFGGGGGGGGGG8EG:FFGGCEGFFDFFGGFG8>EGGFE6C577CCEC=<1/7?B7C7E*?EGGFG57*:DF9*1459BB*:6>447*,)77>?BFF9
@M03506:14:000000000-AKVR1:1:1101:25876:4562 1:N:0:39
CGAACTCCTACGGGAGGCAGCAGTTAGGAATTTTCCGCAATGGGCGAAAGCCTGACGGAGCAATACCGCGTGAGTGATGAAGGCCTTCGGGTTGTAAAGCTCTGTCGGAGGGGAAGAAAAATGACGGTACCCTCCAAGAAAGCCCCGGCTAACTACGTGCCAGCAGCCGCGGTAAAACGTAGGGGGCGAGCGTTATCCGGATTTACTGGGCGTAAAGCGCGTTAAGGCGGGTGGCAAAGCGGGTTTTGAAATCTCAGGCCTCAACCCTGAGATTGCGTCCAACACCGGTCGCCTATCGTGG
+
CCCCCGGFGGGGGGGGGGGGGGGGFGGGGGGFGGEFDFFEGGGGFFGGGGGGGGGGGGGGGGGGCEFECF@CBFGF9<EFGGG8==EFFGDGGGGFGGEF9FA,EF?BFEGDCFEEGGFFCAEAFF+BFGGGGC33AFGG,:FFGGGCGCFECFFFFF,DCFCGFDFFF7715=<,,7<64<:CG*:*=C:E8*/1+:C>>E8CFGFFFF5>?>EGCC8:81**/2:;88*11:**98C*2:**/**21+3<CCF*<?*/<66CF2CGC<*0:>97C)/)10)2:)))-))()05**)07.
@M03506:14:000000000-AKVR1:1:1101:12090:4565 1:N:0:39
CGAACTCCTACGGGAGGCAGCAGTGGGGAATATTGGACAATGGGCGCAAGCCTGATCCAGCCATGCCGCGTGAGTGATGAAGGCCTTCGGGTTGTAAAGCTCTTTTGGCGGGGACGATGATGACGGTACCCGCAGAATAAGCCCCGGCTAACTTCGTGCCAGCAGCCGCGGTAAGACGAAGGGGGCTAGCGTTGTTCGGAATTACTGGGCGTAAAGCGAGTGTAGGTGGTTGTTCAAGTTGGATGTGAAAGCCTTGAGCTCAACTCAAGAAATGCATTCAGGACTGAGCGACTAGAGGACC
+
CCCCCGGGG@FGGGGGGGGGGGGGGGGGGGGGGGGGGGFGGGGGGGGGGGGGGGGGGGGGGGGGGGGGGGGGFGFGGGGGGGGGGGGGGGGEGGGGGGGGGGGGGGFGGGGGGDGGGGGGGGGGGGGGGGGGGDGGGGGGGGGGGGGGGGGGGGGGGGGGGGGGGGGGGGGCFEGGGEFFGGGGGGCGGGG8EEGGGGGGEGGGGGGGGGGDGGFFGGDG8EEFGGGGGCCEEFFD79>?CF6CGGGGGFG6<FC<CF4>69=FFD7CFF6?FGGGFFCC*?;ACF9::D:;>DF?FFFF<
@M03506:14:000000000-AKVR1:1:1101:20503:4590 1:N:0:39
CGAACTCCTACGGGAGGCAGCAGTGGGGAATCTTGCACAATGGGCGAAAGCCTGATGCAGCGACGCCGCGTGGGGGATGAAGCTTCTCGGAGTGTAAACCCCTTTCGATCCGGACGAATGCCCGCAAGGGAGTGACGGTACGGATATAAGAAGCCCCGGCTAACTACGTGCCAGCAGCCGCGGTAAGACGTAGGGGGCCAGCGTTGTTCGGAATTACTGGGTGTAAAGGGTTCGTAGGCGGTGCGGCAAGTCGGGAGTGAAATCTCTGGGCTCAACCCAGAGGCTGCTTCCGAAACTGCTG
+
CCCCCGGGGGGGGGGGGGGGGGGGGGGGGGGGGGGGGGGGGGGGGGGGGGGGGGGGGGGGGGGGGGGGGGFGGGGGGGGGGGGGGGGGGGGGGGGGGGGGGFGFGGGGGGGGGGGGGGGGGGGGGGGGGGGGGGGGGGGGGGGGGGGGGGGGGGFGGGGDGDCGGGGGGGFFGGFGGGGGGGGGGGGGGG;CCE5CGE>EFGGCEE>@FGGGGGGCFGGCGFGGG7?FGGGGGGGGFDGGGGGGG=C3=CF<CEGDG@FGDDFFA>?FFCG5DFGF<BG:C@FG555?A>9<)7>EF4466
@M03506:14:000000000-AKVR1:1:1101:11430:4598 1:N:0:39
CGAACTCCTACGGGAGGCAGCAGTGGGGAATATTGCGCAATGGGCGAAAGCCTGACGCAGCGACGCCGCGTGGGGGATGAAGCTTTTCGGAGTGTAAACCCCTTTCGACCCGGACGAATGACCCGCAAGGGTTTGACGGTACGGGTATAAGAAGCCCCGGCTAACTACGTGCCAGCAGCCGCGGTAATACGTAGGGGGCCAGCGTTGCTCGGAATTACTGGGCGTAAAGGGTTCGTAGGTGGTGCGGCAAGTTGGGAGTGAAATCTCTGGGCTTAACCCAGAGGCTGCTTTCAAAACTGCC
+
CCCCCGGGG9FFGGGGGGGGGFGGGGGGGGGDFGGGGGGGEGGGGGGGGGGGGGGGGGEGGGGGGGGGGGGGGGGGGGGGGGGGGGGFCGFGGGGGFGGGGGGGGGDCGEGGGGGGGGGGGGGGGGGGCGDGGGGGGGGGGGGGGC:AFF@@CACDFEGGGC7FECFGD<B@:FFG:FGFGGGGGDGG?FGFF8E?GG>5?FGG:EGDCFGGGECFCCFGEFGGEG58C9=:ECEECGGFGGGGF7CC=CC3CFGG589FGCFCFCGGDGGFG4DFC*99FFFCC4CB07*<@BF?)7@@;
@M03506:14:000000000-AKVR1:1:1101:15550:4631 1:N:0:39
CGAACTCCTACGGGAGGCAGCAGTCGAGAATCTTCGGCAATGGGCGCAAGCCTGACCGAGCGACGCCGCGTGGAGGACGAAGGCCTTCGGGTTGTAAACTCCTGTCGAGGGGGAAGAAGGCCCCGCGAGGGGCTTGACTGATCCCTGGAGGAAGCACGGGCTAAGTTCGTGCCAGCAGCCGCGGTAAGACGAACCGTGCGAACGTTATTCGGAATCACTGGGCTTAAAGCGCGTGTAGGCGGGACGGCACGTCGGTCGCTGAAAGCCCCCGGCTCAACCGGGGAACGGGCGCCGATACGAC
+
CCCCCGGGGGGGGGGGGGGGGGGGGGGGFGGGGGGGGGGGGGGGGGGGGGGGGGGGGGGGGGGGGGGGGGGGGGGGGGGGGGGGGGGGGGGGGDGGGGGGGGGGGGGFFGGGGEGGGGGGGGGGGGGDGGGGGGGGGGGGGGGGGGGGGGGGGGGGGGGGGGGGGFGGGGGGCGGGGGGGGGGGGGCFCGGGGGGEGGCGGGGGFGGGGGGGGGFGGGGFGGGGGGGGGGGGGEGGGFCF5EGCGGGGGECG3/7<C>DGGEGDGGF*C5EDC)CFFF<CDEF55)9727BF>5:7).0)0
@M03506:14:000000000-AKVR1:1:1101:20442:4670 1:N:0:39
CGAACTCCTACGGGAGGCAGCAGTCGAGAATTTTTCTCAATGGGGGAAACCCTGAAGGAGCGACGCCGCGTGGAGGATGAAGGTCTTCGGGTTGTAAACTCCTGTCATTTGGGAACAAGGTGTGCGCGTTAACTGCGCGCGCATTGATAGTACCAGAAGAGGAAGAGACGGCTAACTCTGTGCCGGCAGCCGCGGTAATACAGAGGTCTCAAGCGTTGTTCGGATTCATTGGGCGTAAAGGGTGCGTAGGCGGCGCGGTAAGTCGGGTGTGAAATTTCGAGGCTTAACTTCGAAACTGCAT
+
CCCCCGGGGGGGDGGGGGGGGGGGGGGGGGGGGGGGGGGGGGGGGGGGGGGGGGGGGGFGGGGGGGGGGGFEGGGGGGGGGGGGGGGGGGGGGGGGGGGGGGGGGGGGFGGGGFGGGGGGGGGGGGGGGGGGGGGGGGGGGGGGGGGGCFGGGGGCFCFGGGGGGGGGGDEGGGGGGGGGGGGGG>FEGGGEEGGGGGG7FEC7?EC:C:CGF6CCECEGGGG5AEGGGGGGG=EEEE<FGGGDCEECDEGEGC59C@79*02CEGGC5C=4:77FF4DC7DDD6@D?2>F?)<)>FFF49
@M03506:14:000000000-AKVR1:1:1101:20319:4708 1:N:0:39
CGACTCCTACGGGAGGCAGCAGTCGGGAATTTTGCGCAATGGGCGAAAGCCTGACGCAGCAACGCCGCGTGAGGGATGACGGCCTTCGGGTTGTAAACCTCTTTTCTCAGGGACGATAATGACGGTACCTGAGGAATAAGCCACGGCTAACTACGTGCCAGCAGCCGCGGTAATACGTAGGTGGCAAGCGTTGTCCGGATTTACTGGGCGGAAAGAGCGCGCAGGCGGTCGTACAAGTCGCGTGTGAAAGCACCCGGCTCAAATGGGGAGGGTCACGCCACACTGTTCGACTCTAGGGCAG
+
@CCC@FGGGGGGDEGDGGGEFDGGGGGGEGGG9FCFGECFGFECBFGGEGGGDEFEFFGGGGGGCGE7=FFGGDECGGGGGGGGCD9?FGGG@FFGG9<?=FGAFCCFFGFGDGDCFGF98=FGF@C:BEG8CCGGCEFGFG<F<:BCECFECFFFG@CFGGGG7A<FG7<CCCF:FFG*B<FFGFF7CECFCFF@58CGECCCFC6EG5*:CEFFFGG5=E*:CEGG8:?ECCE@FFG5**CC:5<:977+9175*.19++*++0:DE5>B59C?C4*)*07*<=CF0<B<5**1955)0
@M03506:14:000000000-AKVR1:1:1101:7793:4728 1:N:0:39
CGAACTCCTCCGGGAGGCAGCAGTCAGGAATATTGCGCAATGGAGGAAACTCTGACGCAGCGACGCCGCGTGGGTGATGAAGGCCTTCGGGTCGTAAAGCCCTGTCGGAGGGGAAGAAAAGTTGTCTGGCTAATATCCAGATGACCTTTGACGGTACCCTCAAAGGAAGCACCGGCTAACTCCGTGCCAGCAGCCGCGGTAAGACGGAGGGTGCAAGCGTTGTTCGGATTGACTGGGCGTAAAGGGCGTGTAGGCGGTTTGTCAAGTCGGGTGTGAAAGCCTGGGGCTCAGCCCCAGAAGG
+
CCCCCGGGG<CFGGGGGGGGGGGGGGGGFGFEGGCGGGEGGGGDGGGGGGGGGGGGGGEGGGGGGGGGGGGGGGGGGGGGGGGGGGGGGGGGGGGGGGGGGGGGGGGGGGGGGFGGGGGGGGGGGGGGGGGGGGGGGGGGGGCDGGGGGFGGGGGGGGGGGFGGGGGGGGGFGGGGGGCCFGGGGFGGGGG77FEGGGGGG>FFFGGGGGGGGG+:AFGEECEGGGGGGGCC9?FGGGGEGGGGFEGGCEE=CFCDGEGDEGGFFFGGGG5<DGDC:8>FFFFG=@DEF*7.75))8557)
@M03506:14:000000000-AKVR1:1:1101:26070:4746 1:N:0:39
CGAACTCCTACGGGAGGCAGCAGTGGGGAATATTGGACAATGGGCGCAAGCCTGATCCAGCCATGCCGCGTGAGTGATGAAGGCCCTAGGGTTGTAAAGCTCTTTTGTGCGGGAAGATAATGACGGTACCGCAATAACAAGCCCCGTCTAACGTCGTGCCAGCAGCCGCGGTAATACGAAGGGGGCTAGCGTTGCTCGGAATCACTCGGCGCAAAGGGTGCGTAGGCGGGTCTTTAAGTCAGGGGTGAAATCCGGGCGCTACACTCCAGAACTGCCTTTGATACTGAAGATCTTGAGTTCG
+
CCC@CFFGGGGGD7FG7FEGGFGC<@CGGEFCA<EFDFFC<CEF8C@FCEGGGFGFE9<C8DFDE8<FFGFCGEEACG<?EAAEAE7,E,,ECE4CFG<AFFA?EFAA8F:FD7F+<C9<<<,FEF:4+CBCFG@FE,D<A8<3=C+@F@<F+@>:@<+FFGGFDGG7CCEB@:;,?=:F<71<*<C**<<F7*=C?E888*>FCF+**/C***:+**;A?*ACE>6:***/0+<++<2<+CFGC:*/+00<4*C31))/***2<9*2+**0*2*229***16<+*292**)****0//95
@M03506:14:000000000-AKVR1:1:1101:15951:4803 1:N:0:39
CGAACTCCTACGGGAGGCAGCAGTCGAGAATTTTTCTCAATGGGGGAAACCCTGAAGGAGCGACGCCGCGTGGAGGATGAAGGTCTTCGGGTTGTAAACTCCTGTCATTTGGGAACAAGGCTGCGCAGTTAACTGCTGCGTAGTTGATAGTACCAGAAGAGGAAGAGACGGCTAACTCTGTGCCAGCAGCCGCGGTAATACAGAGGTCTCAAGCGTTGTTCGGATTCATTGGGCGTAAAGGGTGCGTAGGCGGCGCGTTAAGTCGGGTGTGAAATTTCGGAGCTTAACTTCGTAACTGCAT
+
CCCCCGGGGGFCFGGGGGGGGGGGGGGFFDGGGGGGGGGGGGGGGGGGGGGGGGGGGGFFGGGGGGGGGGGGGGGGGGGGGGGGDCFFGGGGFEGGFGGGGGGGGGGGGGGGGGGFGFGGGGGGGGGGGGGGGGGGGGGDGGGC,DFGGFGGGGGGDDFGGGGGGFB:CEEGEFC@FFFGGGGGGGGGGFEGCEEEEDGGFFGGGCFFE@EFFGGG5EEFGGG;8>F7CCGDGGGGD87FFGGDGE:DEG9EGCE7E)1/5:>75CECE57@:::CF?F>*.)7+10*60*8.0))****0
@M03506:14:000000000-AKVR1:1:1101:10011:4804 1:N:0:39
CGAACTCCTACGGGAGGCAGCAGTAGGGAATTTTCCACAATGGGGGCAACCCTGTTGGAGCAACGCCGCGTGCAGGATGAATGCCTTCGGGTTGTAAACTGCTTTTATCTGTGACGAATATGACGGTAGCAGATGAATAAGCTTCGGCTAACTCCGTGCCAGCAGCCGCGGTCATACGGAGGAAGCAAGCGTTATCCGGAATTACTGGGCGTAAAGAGTTGCGTAGGTGGCATTGTAAGTCGGTAGTGAAAGCGTGGGGCTCAACCTCATATCCATTACCGAAACTGCAAAGCTAGAGGAC
+
CCCCCGGGGGGGGGGGGGGGGGGGGGGGGGGGGGGGGGGGGGGGGGGGGGGGGGGGGGGGGGGGGGGGGGGGGGGGGGGGGGGGGGGGGGGGGGGGGGGGGGGGGGGGGGGGGGGGGGGGGGGGGGGGGGGGGGGGGGGGGGGGGGGGGGGGGGGGGGGGGGGGGGGGGGGGGGGGGGGGGGDFGGGGGGGGGGGGGGGGGGGCFGGGGGGDEE>ECFGGGGGEECGGGGGGGGGGFGF9EEGGGGC6EGFGG555EEGGECFFGGFGGGGFCGFFGBGG:3BE5=DFAF=?F?FFFF@>5
@M03506:14:000000000-AKVR1:1:1101:7759:4807 1:N:0:39
CGAACTCCTCCGGGAGGCAGCAGTGGGGAATTTTGCGCAATGGGGGAAACCCTGACGCAGCAACGCCGCGTGGAGGATGAAGTCCCTTGGGACGTAAACTCCTTTCGACCCGGACGATAATGACGGTACGGGTGGAAGAAGCCCCGGCTAACTTCGTGCCAGCAGCCGCGGTAATACGAGGGGGGCAAGCGTTGTTCGGAATTATTGGGCGTAGAGGGCGCGTAGGCGGTGCGGTAAGTCACCTGTGAAACCTCTAGGCTTAACCTAGAGCCTGCAGGCGAAACTGCCGTGCTTGAGGGTG
+
CCCCCGGGGAGGGGGGGGGGGGGGGGGGGGGGGGFGGGGGGGGGGGGGGGGGGGGGGGGGGGGGGGGGGGGGGGGGGGGGGGGGGGGGGGGGGGGGFGGGGGGGGGGGGGGGGGGGGGGGGGGGGGGGGGGDGGGGGGGGGGGGGGGGGDGGGGGGCGGGFGGGGGGGGGGGGGFGGGGGGGGGGGGGGDGG;EG5:;EC5>+AFGGGGGGGGGEGGGGGGGGGGGGGG8CCEGEGGGGGGGGGGGGF???=DFC7FFGCCFFFFGFC67E>7FFFGFGDDD@GFFGFFG@?)*97@F577
@M03506:14:000000000-AKVR1:1:1101:16333:4843 1:N:0:39
CGAACTCCTACGGGAGGCAGCAGTCGAGAATTTTTGACAATGGGGGAAACCCTGATCGAGCGACGCCGCGTGGAGGATGAAGGTCTTCGGATTGTAAACTCCTGTCATTGGGGAACAAGGTGCATACGTTAACTGCGTGTGTATTGATAGTACTCGAAGAGGAAGAGACGGCTAACTCTGTGCCAGCAGCCGCGGTAATACAGAGGTCTCAAGCGTTGTTCGGATTCATTGGGCGTAAAGGGTGCGTAGGCGGCGCGGTAAGTCGGGTGTGAAATCTCGGGGCTTAACTCCGAAACTGCAT
+
CCCCCGGGGGGGGGGGGGGGGGGGGGGGGGGGGGGGGGGGGGGGGGGGGGGGGGGGGFGGGGGGGGGGGGFGGGGGGGGGGGGGGGGGGGGGGGGGGGGGGGGGGGGGGGGGGGGGGGGGGGGGGGGGGGGGGGGGGGGGGGGGGGGGGGGGGGGGGGGGGGGCGGGGGGGGGGGGGGGGGGGGGGGGGGGGGDGGGDFFGGGGDGGGGGGGGGGGGGGGGGC5CGGCGGDFGGGEEE7F7EGGGGEGGGGGGGGGGDCDEFG7=DEGGGEF77CFGFFF3>E5CFGFFG6<EDFFFFFF8
@M03506:14:000000000-AKVR1:1:1101:6409:4854 1:N:0:39
CGAACTCCTCCGGGAGGCAGCAGTGGGGAATCTTGCACAATGGGCGAAAGCCTGATGCAGCGACGCCGCGTGGGGGATGAAGCTTTTCGGAGTGTAAACCCCTTTCGATCCGGACGAATGCCCGCAAGGGATTGACGGTACGGATATAAGAAGCCCCGGCTAACTACGTGCCAGCAGCCGCGGTAATACGTAGGGGGCCAGCGTTGTTCGGAATTACTGGGCGTAAAGGGCTCGTAGGCGGCCAACTAAGTCAGACGTGAAATCCCTCGGCTTAACCGGGGAACTGCGTCTGATACTGGAT
+
CCCCCGGGG<FGGGGGGGGGGGGGGGGGGGGGGGGGGGGGGGGGGGGGGGGGGGGGGGGGGDFGGGGGGGGGGGGGGGGGGGGGGGGGGGEEGGGGGGGGGGGGGGGGGGGGGGGGGGGGGGGGGGGGGGGGGGDGGGGGEGGGGGD;FGGGGGFGGGGGGGGGGGGGGGGGGGGGGGGGGEEG>CFGGGFFFEGGGGDGG>ECCEE>FGDEGGGGGGGFGFEGGGGGGGG6;7/8FGFGGCEE=*7FGFECGFF4E:C4:E=F6*+C=7*57CGCC51C78;C6?C5(>5(9B**=F?<*
@M03506:14:000000000-AKVR1:1:1101:24978:4878 1:N:0:39
CGAACTCCTACGGGAGGCAGCAGTGGGGAATTTTGCGCAATGGGGGAAACCCTGACGCAGCAACGCCGCGTGGAGGATGAAGTCCCTTGGGACGTAAACTCCTTTCGACCGGGAAGATGATGACGGTACCGGTGGAAGAAGCCCCGGCTAACTTCGTGCCAGCAGCCGCGGTAATACGGGGGGGGCAAGCGTTGTTCGGACTTATTGGGCGTAAAGGGCGCGTGGGCGGTGTGGTAAGTCACCTGTGAAACCTCTGGGCTCAACTCAGAGCCTGCAGGCGAAACTGCCGTGCTGGTGTGTG
+
CCCCCGFFGGGGGGGGGGGGDGGGGGGEECFGGGGGGGGGGGGFGGGEFGGGGGGGEGFGDGGGDFGDEGBFE,EFFGGGGGGCEGGGGGGCGFEFGGGFGGGCEFGGGCFGGGCG8BFGFDA<FE@FCFFGGGGGDFCFG,<D7CCFCGFGCFGGGGE<,CFG:FGEEFFGGGF?>C7:CEDEE*?CEFG;CE>89CGC*:+<C97EFCE>8*5CCC*:EE8:>E*:C:=/:CGC7+*33+39?++*+0<***06+7C*:<**+23*09C>D75**)1<30)*+99)-93()/6)0)).0
@M03506:14:000000000-AKVR1:1:1101:23529:4908 1:N:0:39
CGAACTCCTACGGGAGGCAGCAGTGGGGAATTTTGCGCAATGGGGGAAACCCTGACGCAGCAACGCCGCGTGGAGGATGAAGCCCCTTGGGGTGTAAACTCCTTTCGACCGGGAAAATAATGATGGTACCGGTGGAAGAAGCACCGGCTAACTCTGTGCCAGCAGCCGCGGTAATACAGAGGGTGCGAGCGTTGTTCGGAATTATTGGGCGTAAAGGGCGCGTAGGCGGTGTTGTAAGTCACCTGTGAAACCTCTGGGCTTAACTCAGAGCCTGCAGGCGCAACTGCAATGCTGGAGGGTG
+
CCCCCGGGF9FFGGGGGGGEGGFG@GGGG@FGGGGCFGGGGGGGGEGGGGGGGFFGGGGEGGGGGGGGEGCGGCFGGGGGGGGFGGGCGGG7=FEFFFGGGGGGGGG7F:FGGGGGDFCFGGGGGGGGGAFGCFGGGGGGGGGGFGFCCFGF,D,>@CDFGGFCFGEEGGDGEE@:,:CFGGGFGCEGECEC58?F9CGE>F@CGCFGC8::EGEDG85:CGG:CGGGGGGG*5;@FFDGGG69?9AG+3<CC*30@.19767E9F?FG=655556F5<C)0>CFF07):?(09::<B:07
@M03506:14:000000000-AKVR1:1:1101:5675:4937 1:N:0:39
CGAACTCCTACGGGAGGCAGCAGTGGGGAATTTTTGGCAATGGGGGCAACCCTGACCAAGCAACGCCGCGTGGGTGATGAAGTATCTCGGTACGTAAAACCCTTTCGACGGGGAAGAAAACCACAAGGTTTGACGGTACCCGTAGAAGAAGCCCCGGCTAACTCCGTGCCAGCAGCCGCGGTAATACGGGGGGGGCGAGCGTTGTTCGGAATTACTGGGCGTAAAGGGTGCGTAGGCGGTCCGCGAAGTTAGATGTGAAAACTCTGGGCTCAACCCAGAGACTGCATCTAATACTGACGGG
+
<CCCCGGGGGGGGGGGGGGGGGGGGGGGDGGGGGGGCGGGGGGGGGGGGGGGGGGGGGGGGGGGGGGGGGGGGGGGGGGGGGGGGGAFCFGGGGGGGGGGGGGGGGGGGGGGGDEGGGGGGGGGGGGGGGGG9FFGGGGGGGGGGGGFGGGG7FGGFGGGGGGGGGGGGGGGGGGGGGDGGGGGGGGGGGGGGGGGGGGGGECEEFGEGGGGGGGG?FGGGEDGGGFCFGGGEEGGGGDGEEGG***7:CFFGGG*@B>CCF:FGGGGFGGFDG5=D)*95FFEFF*94DB>F?FF46>)>
@M03506:14:000000000-AKVR1:1:1101:19743:4938 1:N:0:39
CGAACTCCTACGGGAGGCAGCAGTGGGGAATTGTTCGCAATGGGCGCAAGCCTGACGACGCAACGCCGCGTGGAGGATGAAGATCTTCGGGTCGTAAACTCCTTTCGATCGAGACGAACGGCTTCCGGGTGAACAATCCGGGAGATTGACGGTACCGAGAGAAGAAGCCCCGGCTAACTCCGTGCCAGCAGCCGCGGTAATACGGGGGGGGCAAGCGTTGTTCGGAATTACTGGGCGTAAAGGGCTCGTAGGCGGCCGACTAAGTCAGACGTGAATGCCCTCGGCTTAACCGGGGAACTGC
+
CCCCCGGGGGGGGGGGGGGGGGGGGGGGGGGGGGGGGGGGGGGGGGGGGGGGGGGGGGGGGGGGGGGGGGFFGEGGGGGGGGGGGGGGGGGGGGGFFGGGGGGGGGGGGGGGGGGGGGGGGGEGGGGGGGGGGGGGGGGGGGGGGGGGGGGGGGGGGGGGGGGGGFFDFGGGCEGGGGFBCFGGGGGGG6FGE:EGGEG>CFGGGGGGGGGE8;CCE?EGEFGGGECFGCC0@FGGG:D5E<9CCEGD8CF**:5C?)99=EFDF7+*+2CFDCC+*/97475:C:9?271(0)307:6F6
@M03506:14:000000000-AKVR1:1:1101:22199:4956 1:N:0:39
CGAACTCCTACGGGAGGCAGCAGTGGGGAATCTTGCACAATGGAGGAAACTCTGATGCAGCGACGCCGCGTGAGCGATGAAGCCCTTCGGGGTGTAAAGCTCTTTCGACGGGAACGATAATGACGGTACCCGAAGAAGAAGCTGCGGCTAACTACGTGCCAGCAGCCGCGGTAATACGTAGGCAGCAAGCGTTGTTCGGAATTACTGGGCGTAAAGAGTGTGTAGGCGGTGCTCCAAGTCTGGTGTGAAATCTCCCGGCTTAACTGGGAGGGTGCATTAGAAACTGGAATGCTAGAGGGTG
+
CCCCC<EFG-FCEGGGGGGGGGGGGGFEDCGGGGDGGGGFGGGGGGDGGGGGGGCFGGGGGEGGGGGGGGGGDGGGGGEFFFGGGGGGGGGGECFGF<EFGFGGGGGGGEGGDGGGGGGGGGGGGGCGGGFGGGGGGCFGG,:8CFGCEEGAAFFGGGFDFGGGGGGGGEE*CFBFGGGCFD?FEFG9EGDC@<4<CCCEDCDFFCE<;8C88*;9<CFEGGGEFGFGGGC><988FFGGFCFFGGDFFGEFF+<D=@D<577?0:FF67579D<+7*:*2@47<@F?2:466**194)7B
@M03506:14:000000000-AKVR1:1:1101:25301:4967 1:N:0:39
CGAACTCCTACGGGAGGCAGCAGTGGGGAATTTTGGGCAATGGGCGAAAGCCTGACCCAGCAACGCCGCGTGAGGGAGGAAATCCTTCGGGATGTAAACCTCACAAGCAAGGGAAGAGCGCTTCCGATCGAATAAATCGGAAGTTCGACGGTACCTTGCGTAAGCCACGGCTAACTACGAGCCAGCAGCCGCGGTAATACGTAGGTGGCAAGCGTTGTGCGGAATTATTGGGCGTAAAGGGCGCGTAGGCGGCCTGTTAAGCCGGCTGTGAAAGCCCGGGGGTCAACCCCGGCATGTCGGC
+
CCCCCFGGGGGGDDGGGGGEGFGGGGGG@FG@DF<CFEGF?EF8,C@CEECFFGGDEFGFFGGGGGGGCGGCC7FEFGGGGFGGFFCFFDGGGGGGGGG8FCGGC9FFECFGGGGGGGG7FCFFGG>FGDC=>F9FFGGGG7@DECCFFE@FGGGGFGFEF7::CFFGGFCFEGGCF77*=F@FGGF+=F7FCG*8CC<7EE6C*+<8>80:8/;?>E*AC8C:;C7+<9658CEG5C7EGG55CC5)1<=CD55>C=FCF+0:/5*/**:*?CC63>))1)0*/9:>?5)4)8))195>)
@M03506:14:000000000-AKVR1:1:1101:20173:4972 1:N:0:39
CGAACTCCTACGGGAGGCAGCAGTGGGGAATATTGCGCAATGGGCGAAAGCCTGACGCAGCGACGCCGCGTGTGGGATGAAGGTCTTCGGATTGTAAACCACTGTCGGGAGGGACGAAGTTCTGACGGTACCTCCAAAGGAAGCACCGGCTAACTCTGTGCCAGCAGCCGCGGTAATACAGAGGGTGCAAGCGTTGTCCGGAATCACTGGGCGTAAAGGGCGCGTAGGCGGCTTGGTAAGTAGGAGGTGAAATCTCACGGCTCAACCGTGGGGCTGCCTTCTAGACTGCCGAGCTTGAGTG
+
CCCCCGGGGGGGGGGGDGGGDFGGGGGDECFFGGAGGGBF@FFCCF@@FEGGGGGGGGGDGG7FFGGFGGGGGGGGGGGGGFFEGGGE@7FGEGGFAFF<FF<=FFC@FCFDGGG@CCGBCFGFFFGGGGGBFFFFFGGDE@FGGGGDGDDGCFFGAAFC9<2>FGGGAF7F7<:CECFDGCFG:FGGFFC@82;8EG?E58>F<9A+2*1CECGG*<C*;8CEGGG*3*:E5*:83@>?3:CCCFECCGC+:+<>:@7*>/>FCFED*1*79CGE*79:**1+01*<(9:27>36?))0*
@M03506:14:000000000-AKVR1:1:1101:12295:5025 1:N:0:39
CGAACTCCTACGGGAGGCAGCAGTGGGGAATATTGGACAATGGACGAAAGTCTGATCCAGCAACGCCGCGTGAGCGATGAAGGCCTTCGGGTCGTAAAGCTCTGTCAGATGGAACGAAAGAAGCTTACCTAACACGTAAGCTGTTGACGGTACCATCAAAGGAAGCACCGGCTAACTCTGTGCCAGCAGCCGCGGTAATACAGAGGGTGCCAGCGTTGTTCGGAATTACTGGGCGTAAAGCGAACGTAGGTGGTTATGTGTGTCTGGTGTGAAAGCGCACGGCTCAACCGTGGAAGTGCGC
+
CCCCCGGGGDGGGGGGGGGGGGGGGGGGGGGFGGGGGGGGGGGGGGECGEFFGGGGGGGFGGGGEGGGFGGECECGEGFGFFFGGFGGGGGGGGGGGGGFGGGGGGGGFGGGFGGGGGGGEGGGGGGGGGGGGGGGGGFFGFGGGFGFEFGGCFFGCGF:FGGGDFCDFC:CCCFFGDGGGGGCF?FGFGGGDGGCG*?9FFFGGFEE@CGGDGDEGC8EFG=58CC+0<E+;55ECC<?7=E*C:*9*A:+51:*3=:DF=*+<:CCGDEF=C7?)3))955:CF4)(/.8>3/</*@B5
@M03506:14:000000000-AKVR1:1:1101:15595:5033 1:N:0:39
CGAACTCCTACTGGAGGCAGCAGTGGGGAATTTTGCGCAATGGGGGATACCCTGACGCAGCAACGCCGCGTGGAGGATGAAGTCCCTTGGGACGTAAACTCCTTTCGACCCGGACGATAATGACGGTACGGGTGGAAGAAGCCCCGGCTAACTTCGTGCCAGCAGCCGCGGTAATACGAGGGGGGCAAGCGTTGTTCGGAATTATTGGGCGTAAAGGGCGCGTAGGCGGTGCGGTAAGTCACCTGTGAAACCTCTAGGCTTAACCTAGAGCCTGCAGGCGAAACTGCCGTGCTTGAGGGTG
+
CCCCCFFGGGEFGGGGGGGGGGGGFGGGGGGGGGGGGGCFGGGGGGGGGGGGGGGGGGEGEGGGGGGGGGGGGGGGGGGGGGGGGGGGGGGGGGGGGGGGFGGGGGGGGG@FEFFGCCCFGFGGGGGF:FGGGFFFFFFFG,@>FGGGC>FGGGGGFGEGGFEFFGGGGGGGGDFGGGFGGDGGGDCFGEG;CEECFECE>88?FFFGGGEC:8EFGGGGGEEGGG@EEEGDCCGECFCE+<<CFCFF++3:CFGGGFGF*ACCC7A=?DF:5CGCD>57<5:E7@G?>9<?F4656?@>E
@M03506:14:000000000-AKVR1:1:1101:23540:5073 1:N:0:39
CGAACTCCTACGGGAGGCAGCAGTGGGGAATTTTGGACAATGGGCGCAAGCCTGATCCAGCCATGCCGCGTGAGTGAAGAAGGCCTTCGGGTTGTAAAGCTCTTTCGGCGGGGACGAAATAGCGCGGGGTAATATCCCGCGTCGATGACGGTACCCGAAGAAGAAGGACCGGCTCACTACGTGCCAGCAGCCGCGGTAATACGTAGGGTCCGAGCGTTAATCGGAATTACTGGGCGTAAAGCGCGCGCAGGCGGTATCGCATGTCCGATGTGAAATCCCAGGGCCCAACCTGGGAACTGCG
+
CCCCCGG<E<FEGGDGGGGGGGGEEFGGGGGEEEFEGDGGGGCDGEEG@GGGGGGCDF9DGGCGGDG@CEEFCFGGGGGGGCG88ED@FGGFGG:F9FFDGGGGGFG>ECDE>=FBEGGGGGGGGDE7FCFCFG9CFF@7*=:FG@FFEE7F:7?CECC52<?@+@FG>FG>:5*2C:FGGGC8@FGGGGGGCEEE*:5CCEFG?:C>*0;?:>EGC**;9C8CEGGG+:EF6AEGEEDCFGG*5*23*5:55*11;=CCDEGGCC*3:7260::?*<7**7>=*755,*97).5)56*/0
@M03506:14:000000000-AKVR1:1:1101:6007:5081 1:N:0:39
CGAACTCCTACGGGAGGCAGCAGTCGAGAATCTTCTGCAATGGGCGCAAGCCTGACAGAGCGACGCCGCGTGGAGGACGAAGGCCCTCGGGTTGTAAACTCCTGTCACATGTTATGAACCGCACGGGTCCACCCGTGTCTGACAAAAGCATGAGAGGAAGCCCCGGCTAACTACGTGCCAGCAGCCGCGGTAATACGTAGGGGGCAAGCGTTGTCCGGATTTATTGGGCGGAAAGAGCGTGTAGGCGGCGTCACAGGTCCGCTGTGAAAACTCGAGGCCCAACCTCGAGCTGGCGGTGGAG
+
CCCCCGGGFGC@FGGEGGCEDGGFFDGGGGGGGGGGFGGGGGGGGEGCEFFCGGGEFGGGGGCFF@FFE@FGGGGGEFEGGDFFGGGGGGG@FEGGGGFDGGGGGGGFGGGGGGGGGGGGGC@GCFGGEGDFGGGFGGGGGCFGFFGGGGGGFCFCFFGCFFGGGGGECGFCGGGGGDFGGFDFFG:8EEFE7:99:+<5;CGG8>EF5E/8**2@EC1A*<09C7@C*:*:C=E8**9:E*ACCGGGG2/2*:?DD494CCDG549C?:6<63/:C:*177)AF:9)-*).).0))83))
@M03506:14:000000000-AKVR1:1:1101:20831:5086 1:N:0:39
CGAACTCCTACGGGAGGCAGCAGTGGGGAATCTTGCGCAATGGGCGAAAGCCTGACGCAGCGACGCCGCGTGGGGGATGAAGCTTTTCGGAGTGTAAACCCCTTTCGACCCGGACGAATCACCCGCAAGGGTATTGACGGTACGGGTATAAGAAGCCCCGGCTAACTACGTGCCAGCAGCCGCGGTAAGACGTAGGGGGCCAGCGTTGCTCGGAATTACTGGGCGTAAAGGGTTCGTAGGCGGTGCGGTGTGGCGGGAGTGAAATCTCTGGGCTTAACTCAGAGGCTGCTTCCGAAACTGC
+
CCCCCGGGGGGGGGGGGGGGGGGGGGGGGGGGGGGGGGGGGGGGGGGGGGGGGGGGGGGGGGGGGGGGGGFGGGGGGGGGGGGGGGGGGGGGGGGGGGGGGGGGGGGFGFGGGGGGFF<CFGFFGGGGGGGGGGGGGGGGGGGGGGGGGGGCGGGG:FGGGGEGFGGGGGGGGGGGGGGGGGC>CGEGGGFG8CFGGGEGGGGDGEEGG9CEGDEFGCFGGGFGGGGEFFGGGGGGC6<CCEGCECEGEE*1*1>DG5DCC9;?F79*<CE>FC*<F9*2::BGC>CFF46<FFE>)7=90
@M03506:14:000000000-AKVR1:1:1101:7760:5088 1:N:0:39
CGAACTCCTCCGGGAGGCAGCAGTTGGGAATATTGGACAATGGGGGAAACCCTGATCCAGCAATGCCGCGTGGGTGATGAAGGCCTTCGGGTTGTAAAGCCCTTTTGGCGGGGACGATGATGACGGTACCCGCAGAATAAGCCCCGGCTAACTTCGTGCCAGCAGCCGCGGTAATACGAAGGGGGCTAGCGTTGTTCGGAATTACTGGGCGTAAAGGGCGCGTAGGCGGCTGTGCAAGTCAGATGTGAAAGCCCTGGGCTCAACCCAGGATGTGCATTTGATACTGCAAGGCTAGAGTGTC
+
CCCCC8ECF<EFGEGGGGGEDGGFCFFGGGEGGFGGGFEF<FFGGDE@FGFGGGGGCFCFGDGGC@FEGGFGGGGGGDCFGCFF<FGGGGGFGGGGEFEDEFCFGGCFGGGGGEEGF:FGGGFFEDGGGG@BFGEGGGGC?9FFEDFGGGGGGGFECFGG,C7<FGDEFECFCCGGG@FAC?ECCECF>68;CE:*<C5EAFFFGF7CFCE8*;8CGCC=EEG8>CFEGGGGGGCC+92<<:C?FGFDF9<*9E?FGFG<E9C*:D555CC:FGGGGFC*2*9CF?F4)2.4?F)****1*
@M03506:14:000000000-AKVR1:1:1101:16852:5096 1:N:0:39
CGAACTCCTACGGGAGGCAGCAGTAAGGAATATTGGACAATGCCCGCAAGGGTGATCCAGCCATGCCGCGTGCAGGAAGACGGCCCTATGGGTTGTAAACTGCTTTTACACCAGGGAAAACCCTCGCTCGTGAGCGAGGCTGATAGTATGGTGAGAATAAGCATCGGCTAACTTCGTGCCAGCAGCCGCGGTAAGACGAAGGATGCAAGCGTTATCCGGCGTCATTGGGGTTAAAGGGAGCGTAGGTGGCCTTAGAAGTCAGTGGTGAAATCCTGTCGCTGAACAACAGAATTGCCATTGA
+
CCCCCGGGGGGGGGGGGGGGGGGGFCGGGGGAFGGGGGGGGGGGGGDGGGGDGGGFGGGGGGGGGGGGGGGGGGGGGDGGCCCGGGG8=FGFGDCFGG,CFE<FEFFGF<,B+:?FGGGGC=:=FFCFEEFDFEFGFGGCF<,CFFF9FF@FF<FD<F3@,>:;FEE@<:F@>FF>3>FC9?EDFFFCCGG@B*9FGE8*=C8+FEE@B7CEEGFD+/?**2:;FGF6E5C**+0<7C7EDGCCC*395*02090*3=0*+<::FF*:+*2*0:*A*)*/*./<C?D574).0**08**11
@M03506:14:000000000-AKVR1:1:1101:14904:5118 1:N:0:39
CGAACTCCTACGGGAGGCAGCAGTTAGGAATTTTGGGCAATGGGCGCAAGCCTGACCCAGCAACGCCGCGTGGGTGACGAAGGCCTTCGGGTTGTAAAGCCCTTTTCTGAGGAAAGATGATGACGGTACCTCAGGAAGAAGCACCGGCTAACTACGTGCCAGCAGCCGCGGTAATACGTAGGGTGCGAGCGTTGCCCGGATTTATTGGGCGTAAAGGGCGCGTAGGCGGTCACGCACGTCCGTTGTGAAATCGCTCGGCTCAACTGGGCGGGGTCAGCGGATACGGCGTGGCTGGAGCAAG
+
CCCCCGGGGGGGGGGGGGGGGGGGGGGGGGGGGGGGGGGGGGGGGGGGGGGGGGGGGGGGGGGGGGGGGGGGGGDGGFGGGGGGGGGGGGGGGGGGGGGGGGGGGGGGGGGGGGGGGFGGGGGGGGGGGGFGGFGFGGGGGGGGGGGGGGGGGGGGGCDGGGGGGGGGGGGGDEGGGFFGEGGGDGGGGGGEGEDGGEGDCG9CGFCGGGGGGGGGGGGG5?C8EGGGGGGGFE:?EGGGGGF?EGGGGGCC55*1CDD3EFCF7<FF59CEG7CC5)>D3557::).-9BB4>D:>5@55
@M03506:14:000000000-AKVR1:1:1101:11908:5136 1:N:0:39
CGAACTCCTACGGGAGGCAGCAGTGGGGAATCTTGCGCAATGGGCGAAAGCCTGACGCAGCGACGCCGCGTGGGGGATGAAGGCCCTCGGGTTGTAAACCCCTTTCGGCAGGGACGAAGCGATTGTGACGGTACCTGCAGAAGAAGCCTCGGCTAACTACGTGCCAGCAGCCGCGGTAAGACGTAGGAGGCGAGCGTTGTCCGGATTCATTGGGCGTAAAGAGCACGCAGGCGGTTTGGCAAGTCGGACGTGAAAATCCGGGGCTCAACCCCGGACCTGCATCCGAAACTGCCCGACTAGG
+
CCCCCGGGG9FGGGGGGGGGGGGGGGGGGGGGGGGGGGGGGGGGGGGGGGGGGGGGGGGGGGGGGGGGGGGGGGGGGGGGGGGGGGGGGGGGGGGGGGGGGGGGGGGGGGGGGGGGGGGGGGGGGFFGGGGGGGGGGGGGGGGGGGGGGGGGGGGGGGGGGFGGGGGGGGGGGGGGGGEFGGEEFGGGGGGGGGGGGGGGGGGGGEEGGGFGGGGGGGGGFFGGGGGGGGGGGGG==EGGGCGFGEG:CE:EDGFG7FGGGGGC=5?=FGGEGGDGGFGG56=7=7179DF7@:B)).)))
@M03506:14:000000000-AKVR1:1:1101:18523:5168 1:N:0:39
CGAACTCCTACGGGAGGCAGCAGTGGGGAATATTGGACAATGGGCGCAAGCCTGATCCAGCCATGCCGCGTGAGTGATGAAGGCCTTAGGGTTGTAAAGCTCTTTTAGCAGGGAAGATAATGACGGTACCTGCAGAAAAAGCCCCGGCTAACTTCGTGCCAGCAGCCGCGGTAATACGAAGGGGGCTAGCGTTGCTCGGAATTACTGGGCGTAAAGCGCACGTAGGCGGCTTTCTAAGTCGGGGGTGAAATCCTGGAGCTCAACTCCAGAACTGCCTTCGATCCTGGATAGCTCGAGCCCC
+
CCCCCGGGGGGGGGGGGGGGGGGGGGGGGGGGGGGGGGGGGGFGGGGGGGGGGGGGGGGGGGGGGGGGGGGGGGGGGGGGGGGGGGGGGGGGGGGGGGGGGGGGGGGGGGGGGGGGGGGGGGGGGGGGGGGGGGGGGGGGFFGGGGGGGGGGGADGGGGGGGGGGGGGGGGGGGGGGG>FGEGGGGGGGGGC77EGGGGGGFGGGGGGGGGGGCFGFGGGGGGGGGGGGGGG?GGFDFGGGGGGGCGGFGGGGGGF6.7CGGFGFGGFF7CFCC9?9=FFG?)AC=D4):76*8>>5))0)
@M03506:14:000000000-AKVR1:1:1101:8232:5190 1:N:0:39
CGAACTCCTACGGGAGGCAGCAGTGGGGAATATTGGACAATGGGCGCAAGCCTGATCCAGCCATGCCGCGTGGATGATGAAGGCCCTAGGGTTGTAAAGTCCTTTCGGCGGGGAAGATAATGATGGTACCCGCAGAAGAAGCCCCGGCTAACTTCGTGCCAGCAGCCGCGGTAATACGAAGGGGGCTAGTGTTGCTCGGAATCACTGGGCGTAAAGCGCACGTAGGCGGACTCTTAAGTCGGTGGTGAAATCCTGGAGCTCAACTCCAGAACTGCCTCCGATACTGGGAGCCTTCGAGTCC
+
CCCCCGC@F-CBCGG:@@EEGFFCE,ECGFFGCFA@<ECF<CC@ABEFG@D<FGDGGF9C@FGGGGC@CFGCB7CEFD<FCEGGGGGGFGGG@FGGGGAF99E,CA:>CCEEEFFCFGCGCCFD9<@F,3@@FCFE8FFF8F:DECC*FCFFFGGCFFFGGCFCFCFEDGGGD7EFGD@A7FGGGC*A8+<<:CF?EGCCEGD7<F9@FG>>C5C@9:8:EC;8@C+**:EC6?FFGGGG*5CCCGGGGGGF6FFGF:FF6?C?<0+27*65D=6679937>DE:8640*)()9?@)5?57
@M03506:14:000000000-AKVR1:1:1101:17461:5197 1:N:0:39
CGAACTCCTACGGGAGGCAGCAGTCGAGAATTTTTCTCAATGGGGGAAACCCTGAAGGAGCGACGCCGCGTGGAGGATGAAGGTCTTCGGGTTGTAAACTCCTGTCATTTGGGAACAAGGTGTGCGCGTTAACTGCGCGCGCATTGATAGTACCAGAAGAGGAAGAGACGGCTAACTCTGTGCCAGCAGCCGCGGTAATACAGAGGTCTCAAGCGTTGTTCGGATTCATTGGGCGTAAAGGGTGCGTAGGCGGCGCGGTAAGTCGGATGGGAAATCTCGGAGCTTAGCTCCGAAGCTGCAT
+
CCCCCGGGGGGGGGGGGGGGGGGGGGGGGGGGGGGGGGFGGGGGGGGGGGGGGGGGGGGGGGGGGGGGGGGGG@FEEGGGCGGGGGGGGGGGGGGGGFGGGGGGGGGGFFGGGGGGGEGFGGGGGFGGGGG<BFDFEGGGGGGGGFFGGGGGCC9FCDGGGFFF<:ACGD:FCFGGGG?FGGGGGGGGFGGCGGGGGG@FCCGGGGFGG+<@FGE5A5;C9EEGED6CGGGGGGG*:CFF?EGGGGEGCCGEDEGGGBG)*ACFGG:<C**74<><2*9<))7:?9*/)2/()7)5);46*
@M03506:14:000000000-AKVR1:1:1101:24318:5213 1:N:0:39
CGAACTCCTACGGGAGGCAGCAGTGAGGAATTTTCGTCAATGGTCGCAAGACTGAACGAGCAACGCCGCGTGCTGGAAGAAGGTTTTCGGATCGTAAACAGCTTTTCGAGAGGACGAGAATGTACGGGACTTTCTGAAGAAGCACCGGCTAACTACGTGCCAGCAGCCGCGGTAATACGTAGGGGGCGAGCGTTGTCCGGAGTTACTGGGCTTAAATGGCGCGCAGGCGGTCGGATCAAGTTGTGAGTCACAGTGCGCGTCTTAACTGAGCCAGGCCTGCGAAAACTGGCCGACTTGCAGC
+
CCCCCGGGFGFCFDGECGGEGGGECF,FFGGFGGA+;BFFFFFGFFDGDEFGGFFGGGGGGGGGDG7+@CGECGGG,EFFF8,:FGFFEF@7FCDFG7<?FF<EF<F@FEFEGGGGG@EEC,,<<+@+3@<FFG<D<,BD<AC,@FC7FDCDGGGG@F>C7>>:><,>**5*14FGFB<,,46::**:*:C*8*:EFGECCG5CCE7<+;5**++2+++01//*:::*:5C*27**:*7<<C+0*+0*++2+*++**0/)*21<+:<239+)2***1)*9)))**7**(5)-0)5)*9**)
@M03506:14:000000000-AKVR1:1:1101:8594:5217 1:N:0:39
CGAACTCCTCCGGGAGGCAGCAGTCGAGAATTTTTCTCAATGGGGGAAACCCTGAAGGAGCGACGCCGCGTGGAGGATGAAGGTCTTCGGGTTGTAAACTCCTGTCATTTGGGAACAATGCTTACGTATTAACTGTACGTGAGTTGATAGTACCAGAAGAGGAAGAGACGGCTAACTCTGTGCCAGCAGCCGCGGTAATACAGAGGTCTCAAGCGTTGTTCGGATTCATTGGGCGTAAAGGGTGTGTAGGTGGCGCGCTAAGTCGGGTGTGAAATTTCGGAGCTTAACTCCGAAACTGCAT
+
CCCCCGGGG@FGGGGGGGGGGGGGGGFFEFGGGGGGGGGGGGGGGGGGGGGGGGGGGGGGGGGGGGGGGGGGGGGGGGGGGGGGGGGGGGGGGGGGGGGGGGGGGGGGGGGGGGGGGGGGGGGGGGGGGGGGGGGGGGGGGGGGGGGGGGGGGGGGGGGGGGGGGGGGGGGDGGGGGGGGGGGGGGGGGGGGGGGG5CGGGGGGGGGGGGGGGGGGGGGGGGGD:EGFGGGGGGG=GC3:CGFE5CGFFFFGDGGGGDG3CFGFEGC7CGGFGFGCFFFG3>ECC4:99>66>.5;=F??@
@M03506:14:000000000-AKVR1:1:1101:15058:5222 1:N:0:39
CGAACTCCTACGGGAGGCAGCAGTGGGGAATATTGGACAATGGGCGAAAGCCTGATCCAGCCATGCCGCGTGAGTGAAGAAGGCCTTAGGGTTGTAAAGCTCTTTCAGCGGGGAAGATAATGACGGTACCCGCAGAAGAAGTCCCGGCTAACTTCGTGCCAGCAGCCGCGGTAATACGAAGGGGACTAGCGTTGTTCGGATTTACTGGGCGTAAAGCGCGCGTAGGCGGCTCGCTAAGTCAGGGGTGACATCTCAGGGCTCAACGCTGGAACTGCCTTTGATACTGACGGTCTGGAGATCG
+
CCCCCFAFGGGGDE@B@FGCF@FGF?FFCGGGGCGGCCGGGAFFFEGC@:C@D8,CEFGD8@CF8<,:@6F>@:,CF<FAEG8<CEFGG@<C<4BF<9FGG8?,C?<<<C:=BCGCB9?AFF9FGGC=CDC@E@>F=DGGEF=<CF7++3,6@F;F>FEFFF:,>:F@*>7F7*@B,1<F7F@@<<F8EGEFF7=:BEC*;*?:<FF6/ACE5*2<EEGGG5:5C5C5C**:EGEE5FFGGC**:EE5++<?*<FD?FG*>FCF*973:5?@DCF*2**2?4@CCF*71DF6@?56594=>
@M03506:14:000000000-AKVR1:1:1101:15579:5238 1:N:0:39
CGAACTCCTACGGGAGGCAGCAGTGGGGAATATTGGACAATGGGCGCAAGCCTGATCCAGCAATGCCGCGTGAGTGATGAAGGCCTTAGGGTTGTAAAGCTCTTTCGCCCGCGACGATGATGACGGTAGCGGGAGAAGAAGCCCCGGCTAACTTCGTGCCAGCAGCCGCGGTAATACGAAGGGGGCGAGCGTTGTTCGGATTTACTGGGCGTAAAGGGCGCGTAGGCGGCGGACCAAGTCGAGTGTGAAAGCCCCGGGCTCAACCTGGGAGGTGCGCTCGAGACTGGCCCGCTGGAGTTCG
+
CCCCCGGGGGGGGGGGGGGGGGGGGGGGGGGGGGGGGGGGGGGGGGGGGGGGGGGGGGGGGGGGGGGGGGGGGGFGGGGGGGGGGFGGGGGGGGGGGGGGGGGGGGGGGGGGGGGGGGGGGGGGGGGGGGGGGGGGGGGGGGGGGGGGGGGFFFGGGGGGGGGGGGGGGFGGGGGGGGGFGGGGGGGEGGGEGGGGGGGGGEGCFGGGGGG>C8FFGGGGGGGGGGGDCE=EEGGFCE>9EEE+ACFGFFGGF5:DGFG37FG*A<FFFFC>/>FGD:<D<BFC+6572<>>35.0;<@*7
@M03506:14:000000000-AKVR1:1:1101:4383:5245 1:N:0:39
CGAACTCCTACGGGAGGCAGCAGTCGGGAATTTTGGGCAATGGGCGAAAGCCTGACCCAGCAACGCCGCGTGAAGGATGAAGTATTTCGGTATGTAAACTTCGAAAGAATAGGAAGAATAAATGACGGTACTATTTATAAGGTCCGGCTAACTACGTGCCAGCAGCCGCGGTAATACGTAGGGACCAAGCGTTGTTCGGATTTACTGGGCGTAAAGGGCGCGTAGGCGGCGTGACAAGTCACTTGTGAAATCTCTGGGCTTAACCCAGAACGGCCAGGGGCAACTGTTGTGCTAGAGTGCA
+
CCCCCGGGGGGGGGGGGGGGGGGGGGGGGGGGGGGGFGGGGGGGGGGGGGGGGGGGGGGGGGGGGGGGGGGGGGGGGGGGGGGGGGGGGGGGGGGGGGGGGGGGGGGGFGGGGGGGGGGGGGGGGGGGGFGGCDGGGGGEGGGGGGGGGGGGGGGGGGGGGGGGGGFGGGGGGGGGGGGGGGGFGGDFCFGGE@E,4:CEGGECCFGGC@EGEE8BC:8CCGE***3C>8EEG5EFGG>7+0<+02209<:CFGGFC4<C5F7?F*2>C<F:7CDG*)*1)<):6FG4)*).**16/*9@*
@M03506:14:000000000-AKVR1:1:1101:9253:5272 1:N:0:39
CGAACTCCTACGGGAGGCAGCAGCAAGGAATTTTCGTCAATGGGCTAACGCCTGAACGAGCAACGCCGCGTGGAGGATGACGGCCTTCGGGTTGTAAACTCCTTTTTCGGGGGACGATGATGACGGTACCCCGGGAATAAGGCTCGGCTAACTCTGTGCCAGCAGCCGCGGTAATACAGAGGAGCCAAGCGTTGTCCGGATTGACTGGGCGTAAAGCGCACGCAGGCGGTCGTGCGCGTGGGGTGTGAAATCTGGCCGCTTAACGGCCAGGCGCCATCCCAGACGGCACGGCTGGGGGGAT
+
CCCCCGGG@F<CGGGGGGFFFFFGFGFGCEFGGGFEFGGGGG@FFGGGGGGEGDGGGGGGGGGGDDG@EEFFGCFGGGGGGGGGGGGGGGFGGGGFFGGGGGGFGGGGGGGGGEGCFECEFGGFEDGGGGGGGGGGCFGGGGGGFGGGF<EGGGFGGFGCCFGGGGGEGDDE7FCCGCFGGGGGG><;CC8E5?EFGGGGGG*<:CCFGGDC>:EGG8=EGDECG>8E5*:CEGCEGGGDGGG7CEC7CGC<2?FGGDCC5*2<E5*52>F:C3)*/)>FC))1251)4<)()).))))0.
@M03506:14:000000000-AKVR1:1:1101:12119:5280 1:N:0:39
CGAACTCCTACGGGAGGCAGCAGTGGGGAATTTTGCGCAATGGGGGAAACCCTGACGCAGCAACGCCGCGTGGAGGATGAAGTCCCTTGGGACGTAAACTCCTTTCGACCGGGACGATAATGACGGTACCGGTGGAAGAAGCCCCGGCTAACTTCGTGCCAGCAGCCGCGGTAATACGAGGGGGGCGAGCGTTGTTCGGAATTATTGGGCGTAAAGGGCGCGTAGGCGGTGCGGTAAGTCACCTGTGAAACCTCTGGGCTTAACTCAGAGCCTGCAGGCGAAACTGCCGTGCTGGTGTGTG
+
CCCCCGGGGCGGGGGGGGGGGGGGGGGGGGGGGGGGGGGGGGGGGGGGGGGGGGGGGGGGGGGGGGGGGGGGGGGGGGGGGGGGGGGGGGGGGGGGGGGGGGGGGGGGGGGGGGGGGGGGGGGGGGGGGGGGGGGGGGGGGGGGGGGGGFGGFFGGGGGGGGGGGGGGGGGEDEGGFGGGGGGGGGGGGGG5EEGGGGGG5CFFGGGGGGGC8EGGGGGGGGG>?EFEEEECGGG5CCCCFGGGGG?D?EGFGGGDEFGGGFGGGGCFGCDFGG**9@D5)8@GFF=FFG>:>*))0)777
@M03506:14:000000000-AKVR1:1:1101:15234:5285 1:N:0:39
CGAACTCCTACGGGAGGCAGCAGTGGGGAATTGTTCGCAATGGGCGCAAGCCTGACGACGCAACGCCGCGTGGAGGACGAAGATTTTCGGATCGTAAACTCCTTTCGATCGGGAAGAACAGCTTTCGGGTTAATAACCTGAGAGTCTGACGGTACCGAGAGAAGAAGCCCCGGCTAACTCCGTGCCAGCAGCCGCGGTAATACGGGGGGGGCAAGCGTTGTTCGGAATTACTGGGCGTAAAGGGCCAGTAGGCGGCCAGCTAAGTCCGACGTGAAATCCCAAGGCTTAACCTTGGAACTGC
+
CCCCCGGGGGGGGGGGGGGGGGGGGGGGGGGGGGGGGGGGGGGGGGGGGGGGGGGGGGGGGGGGGGGGGGGGGGGGGGGGGGGGGGGGGGGGGGGGGGGGGGGGGGGGFGGGGGGGGGGGGGGGGGGGGGGGGGGGGGGGGGGGGGGGGGGGGGDGGGGGGGGGGGGGGGGGGGGGGGGGGGGGGGGGGGGGGGGGGEEGGGGGGGGGGGGGGGGGGEGGEGGGGGEGGGGGGGGCECGGGGGGGGGG<?FGGGG)?DGF0:CGGCFDECE59C5FFFGGGF>G7)564:F27=67*))9*
@M03506:14:000000000-AKVR1:1:1101:24766:5315 1:N:0:39
CGAACTCCTACGGGAGGCAGCAGTGGGGAATCTTGCGCAATGGGCGAAAGCCTGACGCAGCGACGCCGCGTGAGGGAAGAAGGCCTTCGGGTTGTAAACCTCTTTCAGGAGGGACGAAGCTACTCGGGTTAATACCCCAGAGGGTGACGGTACCTCCAGAAGAAGCCCCGGCTAACTACGTGCCAGCAGCCGCGGTAATACGAAGGGGGCACGCGTTGTTCGGAAGTATTGGGCGTAAAGTGAGCGTAGGCGGCCTGTTAAGTTGGCTGGGAAGGCCCGGGGCTAAACGCAGGAAAGTAGG
+
<CCC@CFC<CF;@@ECEGG@@FF<FFFGED89FAFGGGGGGGGGGGE7CEGAF8F?EDGGGGGEDCEFEG+::FFDCDFFFGFF8FGCGGGFGGEE,BC<DEFBFDF9?FECGF7FCEC:FGCD8FEC@+8ECFA,,@FCEFGGG:FGGDGGEA9,>:FBFEGGGF4CF7:@GCCFGG?FECFGGDF++<4FE5CEC53<:**288*558**:*//*2/;C8*C/8C+++0+8E5?C/>C+<+377EC5C3//5C<G**77<*+<*<4***.9CC77)7<53):*)*)(9)(7.54)/*19
@M03506:14:000000000-AKVR1:1:1101:9663:5323 1:N:0:39
CGAACTCCTACGGGAGGCAGCAGTGGGGAATCTTGCACAATGCGCGAAAGCGTGATGCAGCAATGCCGCGTGTGGGAAGAAGGGCTTCGGCTCGTAAACCACTTTCAGTTGGGACGAAGCTGTCGACGTTAATAGCGTCGTGCAGTGACGGTACCTTCACAAGAAGCCCCGGCTAACTACGTGCCAGCAGCCGCGGTAATACGTAGGGGGCAAGCGTTGTCCGGAATCATTGGGCGTAAAGAGCGTGTAGGCGGCCTCGTAAGTCTGCTGTGAAAGTCCAAGGCTCAACCTTGGGATGTCG
+
CCCCCGGGGGGGGGGGGGGGGGGGGGGGGGGGGGGGGGGGGGGGGGGGGGGGGGGGGGGGGGGGGGGGGGGGGGGGGGGGGGGGGGGGGGGGGGGGGGGGFGGGGGGGGGGGGGGGGGGGGGGGGGGGGGGGGGGGGGGGGGGGGGGGGGGGGGGGGGGGGGGGGGGGGGGGGGGGGGGGGGGGFGGG@FGGGDEGGGGGFDCFGGGGGDCEFGGGGEGGGFEG*/;?@+<9?FFE5?DGG+:?EEEG*<CFDDECCFDGEF59A*+009?@FF7EF@777?:5A>C?7D)<FFF4?EFF.
@M03506:14:000000000-AKVR1:1:1101:5332:5375 1:N:0:39
CGAACTCCTACGGGAGGCAGCAGTAAGGAATCTTCCACAATGGACGAAAGTCTGATGGAGCAACGCCGCGTGCAGGATGACGGCCTTCGGGTTGTAAACTGCTTTTATATGGGAAGATTATGACGGTACCATATGAATAAGCACCGGCTAACTACGTGCCAGCAGCCGCGGTAATACGTAGGGTGCAAGCGTTATCCGGAATCACTGGGCGTAAAGCGTGCGTAGGCGGGACTTTAAGTGAGATGTTAAATCGTGTGGCTCAAACATATCCGTTCATCCCATACTGGGTTCCTAGAGGTTG
+
CCCCCGGGGGGGGGGGGGGGGGFGFFGGEEFGGGGGGGGGGGFGGGGGGFGGGGGGGGGGGGGGDGGGGGGGGGGGGGGGGGGGGDGGGGGGGGGGGGGFGGGFGGGGEGGGGGGGGGGGGGGGGGGFGGGGGGGGGGGFFGGGGGGDEGGGGGGDGF@FGGGGGFGGGGGGDD;,DFGGGEGGGEGGGGGGGECFGGGGGGFCFGFFFGGGGGCGGDGEGGGCCE68C*:*;C:<9FF97E<7CFGGGC9<*/*1/<FG6+7+<9CF9C+0**2A0**1*18CE*9FBG4:=/1*0))0)
@M03506:14:000000000-AKVR1:1:1101:20462:5378 1:N:0:39
CGAACTCCTACGGGAGGCAGCAGTGGGGAATATTGGACAATGGGCGCAAGCCTGATCCAGCAATGCCGCGTGAGTGAAGAAGGCCTTAGGGTTGTAAAGCTCTTTCGGCGGGGACGATGATGACGGTACCCGCAGAAGAAGCCCCGGCTAACTCCGTGCCAGCAGCCGCGGTAATACGGAGGGGGCTAGCGTTGTTCGGAATTACTGGGCGTAAAGGGCGCGTAGGCGGCGCGATAAGTTGGGCGTGAAAGGCCCGGGCGCAACCCGGGGACTGCGCTTGATACGGTCGCGCTGGGAGTCC
+
CCCCCGGGGGGGGGGGGGGGGGGFGGGGGGGGGGGGGGGGGGFGGGGGGGGGGGGGGGGGGGGGGGGGGGGGGGGGGGGGGGGGGGGGGGGGGGCGGGGGGGGGGGGGGGGGGGGGGEGGGGGGGGGGGGGGGGGGGGGGGGGGGGGGGGGGGGGGGGGGGGGGGGGGGGGGGGGGGGGGGGGGGGGGGGGEGGGGGGGGEGGGGGGGGGGE>EFFGGGGGGGGGGGGGCEEGGEGGGGCGGGGG5CDGGGFFEEDD@5)1/1:CDE:EC5>CGCE3)*9D6=C*7FDBC>7)8)8537?6
@M03506:14:000000000-AKVR1:1:1101:11517:5393 1:N:0:39
CGAACTCCTACGGGAGGCAGCAGTGGGGAATATTGGACAATGGGCGAAAGCCTGATCCAGCAATGCCGCGTGAGTGATGAAGGCCTTAGGGTTGTAAAGCTCTTTTACCCGGGATGATAATGACAGTATCGGGAGAATAAGCCCCGGCTAACTCCGTGCCAGCAGCCGCGGTAATACGGAGGGGGCTAGCGTTGTTCGGAATTACTGGGCGTAAAGCGCACGTAGGCGGCTTTGTAAGTTAGAGGTGAAAGCCCGGGGCTCAACTCCGGAATTGCCTTTAAGACTGCATCGCTCGAATTGT
+
CCCCCGGGGDGGGGGGGGGGGGGGGGGGGGGGGGGGGGGGGGGGGGGGGGGGGGGGGGGGGGGGGGGGGGGGGGGGFGGGGGGGGGGGGGGGGGGGGGGGGGGGGGGGGGGGGGGGGGGGGGGGGGGGGGGGGGGGGGGGGGDGGGGGGEGGGGFGGGFGGGGGGGGGGGGGGGG9FGGCGGGGG>FGGGGGGGEGFEGGDFFGGGGGFGGG5?CFGGCCEGGG>;FGGC8E6<FGFFFGCFGGC6AFGCGGG=E3E@DC7FFGG*<5CCE:F=7CF?GFCBF+0759427(8)<@:))7*
@M03506:14:000000000-AKVR1:1:1101:20722:5395 1:N:0:39
CGAACTCCTACGGGAGGCAGCAGCAAGGAATTTTCGTCAATGGGCTCACGCCTGAACGAGCAACGCCGCGTGCGGGATGACGGCCTTCGGGTTGTAAACCGCTTTTGCGGGGGACGATGATGACGGTACCCCGCGAATAAGGCTCGGCTAACTCTGTGCCAGCAGCCGCGGTAAGACAGAGGAGCCAAGCGTTGTCCGGATTGACTGGGCGTAAAGCGCACGCAGGCGGGTGCGCGCGTGGGGTGTGAAATCTGGCCGCTTAACGGCCCGGCGCCCTCCCCTACGGCGGCCGCGGGGGGGG
+
CCCCCGGGGGGGGGGGGGGGGGGGGGGGGGGGGGGGGGFFGGGGGGGGGGGGGGGGGGGGGGGGGGGGGDGGGGGGGGGGGGGGGGGGGGGGGGGGGGGGGGGGGGGGGGGGGFGGGGGGGGGGGGGGGGGGDGGDCCFGGGG:<FGGFGGGGGGGGFFGGGGFGGGGGGGGGGGGGGGGGGGGGDCFGGGGGGEFGGGCG>C@<7:CFGG>EEGGGGGGGEE:EG>CEE*:5:C8:*/:CCE*::C:+9:<*+27EDG::*;<=C5D*/>><33*)075*))218))(/7()85)0))))
@M03506:14:000000000-AKVR1:1:1101:18547:5406 1:N:0:39
CGAACTCCTACGGGAGGCAGCAGTGGGGAATCTTGCACAATGGACGAAAGCCTGATGCAGCGACGCCGCGTGGGGGATGAAGCTTCTCGGAGTGTAAACCCCTTTCGACCGGGACGAATACCTCGCAAGAGGGGTGACGGTACCGGTATAAGAAGCCCCGGCTAACTACGTGCCAGCAGCCGCGGTAAGACGTAGGGGGCCAGCGTTGCTCGGAATTACTGGGTGTAAAGGGTTCGTAGGCGGTGTGGCAAGTTGGGAGTGAAATCTCTGAGCTTAATTCAGGGGCTGCTTCCGAAACTGC
+
C@CCCGGGFFGCEFGGGG>EGGFD<EAE@7AFEFGGGDFFFG@GFEGFEGGGFGGGGGGGGDECF@:@FEFCEGCF@+B<FGGGGGGGGD7:CGFFFGAEFCGCDEFGEFCFGGG:FCFEGGGGD7+@@8>7FFEFGGE:>F7A<FFFGF,CBC:BF:CGD:<:CECFFEGFCF@B*:<:F8*8E?EG:C?EFFCG>?>E?EGFGE;**9EEECE8F79FFC*A8CC70<?>E*CE::5EFE=**2:3@:+1:+29E5>DG7797CCDC776*:FF7*0*:8=5E37>64*.6)73))/9*
@M03506:14:000000000-AKVR1:1:1101:12799:5408 1:N:0:39
CGAACTCCTACGGGAGGCAGCAGTGGGGAATTGTTCGCAATGGGCGCAAGCCTGACGACGCAACGCCGCGTGGAGGATGAAGATCTTCGGGTCGTAAACTCCCTTCGATCGAGACGAATGGCCTCCGGGTGAACACCCTGGAGGAGTGACGGTACCGAGAGAAGAAGCCCCGGCTAACTCCGTGCCAGCAGCCGCGGTAATACGGGGGGGGCAAGCGTTGTTCGGAATTACTGGGCGTAAAGGGCTTGTAGGTGGCCAACTAAGTCAGACGTGAAATCCCTCGGCTTAACCGGGGAACTGG
+
CCCCCGGGGEGGGGGGGGGGGGGGGGGGGGGGGGGGGGGGGGGGGGGGGGGGGGGGGGGGGGGGGGGGGGGGGGGGGGGGGGGGGGGGGGGGGGGGGGGGGGGGGGGGGGGGGGGGGGGGGGGGGGGGGGGGGGGGGGGGGGGGGGGGGGGGGGFGGEGGGGGGFGGGGGGGGGGGGGFGGGGGGGFGGGGGGGGGGGGGGGGGGGGGGGGGGGGGGGDC;CFGGGGGGGGGGGGGG=D5FGGDCC59;<ED>C=CFFC36?FG:0+*02>>GGGF:FGG<).*55<@2*7(0)7)<3)9)
@M03506:14:000000000-AKVR1:1:1101:21501:5410 1:N:0:39
CGAACTCCTACGGGAGGCAGCAGTGGGGAATCTTGCACAATGGGGGCAACCCTGATGCAGCGACGCCGCGTGAGCGATGAAGCCCTTCGGGGTGTAAAGCTCTTTCGGCAGGGAAGATTATGACGGTACCTGCAGAAGCAGCTGCGGCTAACTACGTGCCAGCAGCCGCGGTAATACGTAGGCAGCAAGCGTTGCTCGGAGTTACTGGGCGTAAAGGGTGTGTAGGCGGTCTTCTAAGTCTGGTGTGAAATCTCCCGGCTCAACTGGGAGGGTGCGCCGGACACTGGGAGGCTAGAGGGCG
+
CCCCCGGGGFGGGGGGGGGGGGGGGGGGGGGGGGGGGGGGGG<FGGGGGGGGGGFFGGGGGGGGEGGGGGGGGGGGGGEGFDGDGGGGGGGGGGGGGGGGGGGGGGGGGGGGGEGGGGCGGFFGGGGGGGGGGGGGGFFFGGGGGGGGGGFD9FFGFGFGDGGGGGGGGGGGGG?CCCFG>FFFGG7EGGG7FEGGGGGEG1AFGGFGGCECC8FFFDCEEGGCFGGGGC5/C9C99CFCCFFGG*5:<E9CF9C>C@G>CCDFC<FF:75>7<*/375><557EFF445:<49@FF).05
@M03506:14:000000000-AKVR1:1:1101:25055:5415 1:N:0:39
CGAACTCCTACGGGAGGCAGCAGTGGGGAATTTTGCGCAATGGGGGAAACCCTGACGCAGCAACGCCGCGTGGAGGATGAAGTCCCTTGGGACGTAAACTCCTTTCGACCCGGACGATAATGACGGTACGGGTGGAAGAAGCCCCGGCTAACTTCGTGCCAGCAGCCGCGGTAATACGAGGGGGGCAAGCGTTGTTCGGAATTATTGGGCGTAATGGGCGCGTATGCGGTGCGGTAAGCCACCTGTGAAACCTCTAGGCTCAACCTAGAGCACGCAGGACGAACGGCCGTGGCTGTGGGTG
+
CCCCCFGGGGGGDGEFCFDGGGGF8CCEGGGGGGGFCF:CFFGE,F>FGGGGGD<F@C7FEFGGDGGGGGGDGGGEGFFGGGFFFEAEGE8EFGFCCFGGFGG<BEF+:+4C:FGDE7BFCF,F+>@8+@>:C@7::FFGCA<FE1*>C@,@3FFCFGGGGGGGGC,*=7*<<F9,7***=CEC>E88*;>1;C>C?EC*/;CC++3C*;>E*8*++:**:C:8*;C*82:*/>E5*+*+2:/:A9<F+++*2A6:0/9*0+2202+*3>C4*175)7*/1)55/7>:3751))0)0)>85
@M03506:14:000000000-AKVR1:1:1101:23078:5418 1:N:0:39
CGAACTCCTACGGGAGGCAGCAGTGGGGAATATTGGACAATGGGCGAAAGCCTGATCCAGCAATGCCGCGTGAGTGATGAAGGCCTTAGGGTTGTAAAGCTCTTTTACCCGGGAAGATAATGACTGTACCGGGAGAATAAGCTCCGGCTAACTCCGTGCCAGCAGCCGCGGTAATACGGAGGGAGCTAGCGTTGTTCGGAATTACTGGGCGTAAAGCGCGCGTAGGCGGCTTTGCAAGTTAGAGGTGAAAGCCCGGGGCTCAACCCCGGAACTGCCGTTAAAACTGCATAGCTTGAATCCG
+
CCCCCFCFG-CFEGGG>FEEDFGGGGGGCGFEFGDFFGAFGGGGGGGGGGGGGCDAFGGGGGEGFGG>7FCFGE9CCFGCFGGGGFAFFFGGFEGGGGGCC?FFGGGG9FGGGGGGGGGCGFGGGGGFF9CFGEGGGGGGAGFFGGGGGGFGFDDGGGDFGFGGGFGGDGEFGGFFBFGF7<7<:@C;CFGFGCGFGEGGGGGGFGEGFGCEGGF+0?5C*:?*:EE*?EG5@F7F9FFFFG7EF6C><:?09CC3C@)9EC**:5=DG3>)29C?)./9*8=++9*=)*1.9*5096?63
@M03506:14:000000000-AKVR1:1:1101:12554:5473 1:N:0:39
CGAACTCCTACGGGAGGCAGCAGTGGGGAATCTTGCACAATGGGCGAAAGCCTGATGCAGCGACGCCGCGTGGGGGATGAAGCTTCTCGGAGTGTAAACCCCTTTCGACCGGGACGAATGCCTCGCAAGAGGACTGACGGTACCGGTATAAGAAGCCCCGGCTAACTACGTGCCAGCAGCCGCGGTAAGACGTAGGGGGCCAGCGTTGCTCGGAATTACTGGGTGTAAAGGGTTCGTAGGCGGTGTGGCAAGTCGGGAGTGAAATCTCTGAGCTTAACTCAGGGCCTGCTTCCGAAACTGC
+
CCCCCGGGGFGGGGGGGGGGGGGGGGGGGGGGGGGGGGGGGGGGGGGGGGGGGGGGGGGGGGGGGGGGGGGGGGGGGGGGGGGGGGGGGGGGGGGGGGGGGGGGGGGGGGGGGGGGGGGGGGGGGGGGGGGGGGGGGGGGGGGGGGEEFGGGGGGGGGGGGGGGGGFFGGFGGGGGGGGGGGGGGGGGGGGGGGGGGGGGGGGGGGGGGGGGGGGGGGGGGDCGGGGGGGGGGGGGGFGGGGGGGGGDGFFF7AE3EBGDCE7CFCGGGGFFGGDFFFFGC@FFGECF:F?AFB7>@D=**
@M03506:14:000000000-AKVR1:1:1101:20449:5484 1:N:0:39
CGAACTCCTACGGGAGGCAGCAGTAAGGGATATTGCACAATGGGCGAAAGCCTGATGCAGCAACGCCGCGTGGAGGAAGAAGGCCTTCGGGTCGTAAACTCCTTTTCTCACTGACGAGGAAGGACGGTAGGTGAGGAATAAGTCACGGCTAACTACGTGCCAGCAGCCGCGGTAAAACGTAGGTGGCAAGCGTTATCCGGATTTACTGGGCGTAAAGGGTGTGCAGGCGGGCGGTCAAGTGGTGTATGAAATATCCTGGCTCAACCAGGAGAGGTTATGCCAGCCTGACCGTCTTGAGTGC
+
CCCCCGGGGGGGGGGGGGGGGGGGGGGGGGGGGGGGGGGGGGGGGGGGGGGGGGGGGGGGGGGGGGGGGGGGGGGGGGGGFGGGGGGGGGGGGGEGGGGGGGGGGGGGGGGGGGGGEGGGGGGGGEGGGGGCFDFGGGGGGGGGGGGGGGGGGGGGGGGGGGGGGGGGGGGGEGGGGGGGGGGGGGGGGGGGCGGGGGGGGGEFGGG?FFGGGGEGGGDGGEGGFGGGGEEGEEEE5ECEDGGFFGFFFG7EF:FFG=FGGGGGFD><C*:7CDFCFFGGGFF*:>5FF7B(55;B?6***
@M03506:14:000000000-AKVR1:1:1101:4903:5488 1:N:0:39
CGAACTCCTACGGGAGGCAGCAGTGGGGAATTGTTCGCAATGGGCGCAAGCCTGACGACGCAACGCCGCGTGGAGGATGAAGACCTTCGGGTCGTAAGCTCCTTTCGATCGAGACGAATGGCCTCCGGGTGAACAATCCGGAGGAGTGACGGTACCGAGAGAAGAAGCCCCGGCTAACTCCGTGCCAGCAGCCGCGGTAATACGGGGGGGGCAAGCGTTGTTCGGAATTACTGGGCGTAAAGGGCTCGGAGGTGGCCAACTAAGTCAGGCGTGAAATCCCTCAGCTTAACTGGGGAACTGC
+
CCCCCE@FCEGGGGGCGGGE;EFGFGGGGGGGGGGFEEGGCFGGGGDGGGGGGGGGDGGDEGGGGGGGGGGGEFGCFCCFG9A@FFG<BFCGGGGFGFFFFGGGFCEFFGG7>8FECG8DG=FF>FGECFFGGGFGG:DCEE:7*>DGFGGGGGGFGD<EG>@7<CGGCGGGGCFGGGGGGGGGGGGGGDFGGGGGGG5AF?9CGGGGG>EEE5EFGEGGGGGGGD8*<+3<C6CCC/787E:*5FFG*:559=F489<<E+9C+>:**2:7CCG77*69*.7C?F*9):6::)<B:)6=*
@M03506:14:000000000-AKVR1:1:1101:17600:5488 1:N:0:39
CGAACTCCTACGGGAGGCAGCAGTCAGGAATATTGCGCAATGGAGGAAACTCTGACGCAGCGACGCCGCGTGGGTGATGAAGGCCTTCGGGTCGTAAAGCCCTGTCGGAGGGGAAGAAAAGCCTGCTGGCTAATATCCAGCGGGCCTTTGACGGTACCCTCAAAGGAAGCACCGGCTAACTCCGTGCCAGCAGCCGCGGTAAGACGGAGGGTGCAAGCGTTGTTCGGATTGACTGGGCGTAAAGGGCGTGTAGGCGGTTGCCCAAGTCCGCTGTGCAAGACCGGGGCTTAGCCTCGGAAGG
+
CCCCCGGGGGGGGGGGGGGGGGGGFEGGGGG9FGGGGGGGGGG<EFGGG@CFGGGGGGGGGGGGGGGGGGGGGG>CDFGG<F8FGGGGGGGDFGGGGGFGCGGGGGGE+CFGGG+FFG8F=EFFFGG@DCC9<<<@@=<AFGG>FEGG9F9,>F>FF:F<F7,:=<FGFCFG74CF7F,F<,FEFCC8FEFE<FDGCECG:8C+:A8*2:EGDG80<CC88:8C+C?8?CCF79<8CGGEE*1<C5:<:C*:CF97EB))/+0+:737CC*)99C77*729>@EG@)5(274:*.>D>).)
@M03506:14:000000000-AKVR1:1:1101:19809:5506 1:N:0:39
CGAACTCCTACGGGAGGCAGCAGTGGGGAATTTTGCGCAATGGGCGAAAGCCTGACGCAGCAACGCCGCGTGGAGGATGAAGGCCTTCGGGTCGTAAACTCCTGTCAGGGGGGACGAAATCCCGCAAGGGAGTGACTGTACCCCCGGAGGAAGCCACGGCTAACTCCGTGCCAGCAGCCGCGGTAATACGGAGGTGGCAAGCGTTGTTCGGAATTACTGGGCGTAAAGGGCGCGTAGGCGGCAGGGCAAGTCAGGTGTGAAAGCCCCGGGCTCAACTCGGGAACTGCATCGGAAACTGCTT
+
CCCCCGGGGGGGGGGGGGGGGGGGGGGGGGGGGGGGGGGGGGGGGGGGGGGGGGGGGGGGGGGGGGGGGGGGGGGGGGGGGGGGGGGGGGGGGGGGGGGGGGGGGGFGGGGGGGGGGGCGGGGGGGGGGGGGGGFGGGGGGGGGEGGDEEDDGGFGGGGGGGGGGGGGGGGGFGGGGGDCEEGGGGGGFFGCEGDGGGGGGGG>CECGFGGGCGGFGCGGGFGEECFFGGECEE=C5CFGGDCEEEG3@C99CFGGF*9CEFDCEF=DGGC)9C*2:?GGGFDF+6CF)C383)).=@F4=
@M03506:14:000000000-AKVR1:1:1101:6147:5559 1:N:0:39
CGAACTCCTCCGGGAGGCAGCAGTGGGGAATATTGCGCAATGGGCGAAAGCCTGACGCAGCGACGCCGCGTGGGGGATGAAGCTTCTCGGAGTGTAAACCCCTTTCGACCCGGACGAATGACCCGCAAGGGTTTGACGGTACGGGTATAAGAAGCCCCGGCTAACTACGTGCCAGCAGCCGCGGTAATACGTAGGTGACAAGTGTTGTCCGGATTTACTGGGCGTAAAGAGCGCGCAGGCGGTCGTTCAAGTCGAGTGTGAAAGCCCCCGGCTCAACTGGGGAGGGTCACTCGATACTGGT
+
CCCCCGGGG9FGGGGGGGGGGGGGGGGGGGGGGGFGGGGGGGGGGGGGGGGGGGGGGGGGGGGGGGGGGGGGGGGGGGGGGGGGGGGGGGGGGGGGGGGGGGGGGGGGGGGGGGGGGGGGGGGGGGGDEFGGGGGGGEGGFFGGGGGGGGGGGGGGGGGGGGGGGGGGGGGGGFGGGGGGGGDGGEGGGCFCECCFFDFGGGEG9CFFGGGGGGEFCEGFF8=CCEGGFCGGGGGGEE<EEGDEG57CDCEEGGGG@>:7+<0<7C/7CC/7CGG6C*2CG:):EE*)(0*655))8*9)1
@M03506:14:000000000-AKVR1:1:1101:24165:5608 1:N:0:39
CGAACTCCTACGGGAGGCAGCAGTGGGGAATATTGGACAATGGGCGAAAGCCTGATCCAGCAATGCCGCGGGTGTGAAGAAGGCCTGCGGGTTGTAAAGCACTTTCAGTGGGGAAGAAAAGTGCAGCGCTAATATCGCTGCATCTTGACGTTACTCACAGAAGAAGCACCGGCTAACTCCGTGCCAGCAGCCGCGGTAATACGGAGGGTGCGAGCGTTAATGGGAATTACTGGGCGTAAATGCCCGGTTGGCGGTCAGTCAAGTTGGGGGTGAAAGCCCTGGGTCGAACCTGGGAATTGTT
+
CCCCCFGGGGGGE@EFGGGGGFFGGG@:,FGFGFAGGGGGGGGGGGGEFGF8FD@EFEGGGGGGEFEGDC+7F=FCEF9FFDDFGFGFEC7@CFGGFGGGGGGDEEFG?EGE>FDD8=8AF?DCA<FCCGEFFG=ACFGEC<><<@,E7:CFFFF=FGFFFC7BF@7FD::1>CE,?,>:C*<<*<<F:AFCG@E7BCE99EGCFEEC8588***:2:*;E++2;6C?FFGCCA@8=C**++++**/1*/*2)>//*)02<7*0+2<)*9:)77*<5)***.70*))037)35.)954***
@M03506:14:000000000-AKVR1:1:1101:19273:5611 1:N:0:39
CGAACTCCTACGGGAGGCAGCAGTGGGGAATCTTGCACAATGGGGGAAACCCTGATGCAGCGACGCCGCGTGAGCGATGAAGCCCTTCGGGGTGTAAAGCTCTTTCGGCAGGAACGATAATGACGGTACCTGCAGAAGAAGCTGCGGCTAACTACGTGCCAGCAGCCGCGGTAATACGTAGGCAGCAAGCGTTGTTCGGAATTACTGGGCGTAAAGAGTGTGTAGGCGGTTCTCTAAGTTCCGTGTGAAATCTCCCGGCTTAACTGGGAGGGTGCGCGGAAAACTGGAGGGCTGGAGTATG
+
CCCCCGGGGGGGGGGGGGGGGGGGGGGGGGGGGGGGGGGGGGGGGGGGGGGGGGGGGGGGGGGGGGGGGGGGGGGGGGGGGGGGGGGGGGGGGGGGGGGGGGGGGGGGGGGGGGGGGGGGGGGGGGGGGGGGGGGGGGGGGGGGGGGGGDGGGGGGGGGGGGGGGGGGGGGGGGGGGGGGGGGGGGGGGGGGEEGFGDGGDGFFFGFFDCEGDGGGGGGGGGGGGGGGGCEEGCGGGGGGC:EFGGFGEFGDGGFGGFGGEGGGGGGFFDGF<C7CD@G3C>:F+9D51D:(5<>:F4<*/
@M03506:14:000000000-AKVR1:1:1101:17330:5630 1:N:0:39
CGAACTCCTACGGGAGGCAGCAGTGAGGAATCTTCCGCAATGGACGAAAGTCTGACGGAGCAACACCGCGTGCAGGATGACGGCTTTCGGGTTGTAAACTGCTTTTATATGGGAAGATTATGACGGTACCATATGAATAAGGACCGGCTAACTACGTGCCAGCTGCCGCGGTAATACGTAGGGTCCAAGCGTTATCCGGAATTACTGGGCGTAAAGCGTGTGTAGGCGGCGCGTTAAGTGCAACGCGAAAGCTTGCGGCTCAACCGTATAGACTGTGTTGCATACTGGCGTCGTTGAGGAC
+
CCCCCFFGGGGGGGGGGGEGGGGFFGGGGGGGGGGGGGGGGGGGGGGGGDEFGFFGGGFGG@GGGGGGGGGGGGGGEFGFFGGGGGGFGGGEGCGEGGFCDFFGGGGGDGGGGFCEDFFGGGGGGDGGGGGGGGGGFDFGGGGGGGGGG7<FGGGGGGGFFGGFGGCFFDFCGDFCFGGGGGGGGGGGGGG<*<7CFGEGCFED2CFFGGGCEGGGGCAEEGGC<ACCGGG5:E:CEGGGGG7?CEG3E5**0+AD*<G):+9CDGEF*9C90:CCFFCC:@B0AFG4())(0).)0659.
@M03506:14:000000000-AKVR1:1:1101:13325:5641 1:N:0:39
CGAACTCCACGGGAGGCAGCAGTCGGGAATTTTGGGCAATGGGCGAAAGCCTGACCCAGCAACGCCGCGTGAAGGATGAAATCCCTCGGGATGTAAACTTCGCAAGAACGGGAAGAATAAGTGAGGGTTAATATCTCTCGCGATGACGGTACCGTTTGTAAGCTCCGGCTAACTCCGTGCCAGCAGCCGCGGTAATACGGGGGGAGCAAGCGTTGTTCGGATTTACTGGGCGTAAAGGGCGCGTAGGCGGCCACCGCAAGTCGATTGTGAAATCTCCGGGCTTAACCCGGAAAGGTCAACC
+
CCCCCGGGGGGGGGGGGGGGGFGGGGGGGGGGGFGGGEFFGGGGGGGGGGGGGGGGGGGGGGGGGGGGCGGGGGGGGGGGGGGGGGGGGGGGGGGGGGGGGGGGGEGGGGGGGGGGGGGGGGGCFGGGGGGGGGGGGFFG7FEGGGGEDGGGGFGGGGGGGDGFGGFGDEGCFGGGDGGGGGGGGGGGDDEEGECFGGGGDECEGGGGCFCEG>E;CGG5?C:E+:EFGGFC*5/:9EGGGGG7:CGFGGGEGGGGGB)9ACDC*0:>+*<=*:CFGFGDDB@C7=C@>)5().5=4@=?>
@M03506:14:000000000-AKVR1:1:1101:27139:5647 1:N:0:39
CGAACTCCTCCAGGAGGCAGCAGTGGGGAATCTTGCGCAATGGGCGAAAGCCTGACGCAGCGACGCCGCGTGAGGGATGACGGCCTTCGGGGTGTAAACCTCTTTCGACCGGGACGAAGCGAGAGTGACGGTACCGGTATAAGAAGCACCGGCTAACTACGTGCCAGCAGCCGCGGTAATACCTAGGGTGCGATCGTTGGCCGGAATTCTTTGGCGTAAAGAGCTCGTAGCCGGTTCGTCGCGTCGGCCGTGAAAACCTCACGCTTAACCTGCGGCTTGTCGGACATTCGTGCAGGAGTCG
+
68AC@FEGG-E-C@CEF@F,7<<F<FA+,BFGG<<9:FCC,CD@C:@:FGGGC@<EFDE@:@FGE>CE7C+C7F,+?ECFFGGCFGFFF+C++=CE,<CFFGGG<BFF:CE+CD:+CC<+*@:F7@C3,@7*>F,*<1*18CF?,3?,4,4<:7<,2?CF:+<FFCC*C++=*=C>CE*<C9++++;5C******2;88*+3/CE8;++3A+<+AEC=;=++**+31:5*/32:/:**12/:57:CDDEC5/*:+:05*>7*>*/***30<)*1)278<<0))**.2/)29(5)*0))0).
@M03506:14:000000000-AKVR1:1:1101:9299:5651 1:N:0:39
CGAACTCCTACGGGAGGCAGCAGTGGGGAATTTTGGGCAATGGGCGAAAGCCTGACCCAGCAACGCCGCGTGAGGGAGGAAATCCTTCGGGATGTAAACCTCACAAGCAAGGGAAGAGCGCTTCCGATCGAATAAATCGGAAGTTCGACGGTACCTTGCGTAAGCCACGGCTAACTACGTGCCAGCAGCCGCGGTAATACGTAGGTGGCAAGCGTTGTTCGGAATTATTGGGCGTAAAGGGCGCGTAGGCGGCCTGTTAAGTCGGCTGTGAAAGCCCGGGGCTCAACCCCGGAAAGTCGGC
+
CCCCCGGGGGGGGGGGGGGGGGGGGGGGGGGGGGGGGGGGGGGGGGGGGGGGGGGGGGGGGGGGGGGGGGGGGGGGGGGGGGGGGGGGGGGFGGGGGGFGGGGGGGGGGGGGGGGCFGGGGGGGFEEGGGGGGGGGGGGGGGGGGFGGGGGFGGGGGGGGGGGGGGGGGGGGGGGGGGGGCF*CFGGFGFGGGGDGGGGGGFFGGC@FGG6>FGE5CGFGGGCCC6FFGGGGGGGG=CF+>5E=5EGGG?>CD55CF@CC?9::>9=3:<91>F<:>DGG<B@5<@C@?3@;73.89@53)
@M03506:14:000000000-AKVR1:1:1101:14571:5660 1:N:0:39
CGAACTCCTACGGGAGGCAGCAGCAAGGAATTTTCGTCAATGGGCGCAAGCCTGAACGAGCAACGCCGCGTGGCGGATGACGGCCTTCGGGTTGTAAACGCCTTTTGCGGGGGACGATGATGACGGTACCCCGCGAATAAGGCTCGGCTAACTCTGTGCCAGCAGCCGCGGTAATACAGAGGAGCCAAGCGTTGTCCGGATTGACTGGGCGTAAAGCGCACGCAGGCGGGTGCGCGCGTGGGGTGTGAAATCTGGCCGCTTAACGGCCAGGCGCCATCCCATACGGCGCGCCTGGAGCCTT
+
CCCCCGGGGGGGGGGGGGGGGGGGGGGGGGGGGGGGGGGGGGGGGGGGGGGGGGGGGGGGGGGGGGGGGGGGGGGGGGGGGGGGGGGGGGGGGGGGGGGGGGGGGGGGGGGGGGGGGGGGGGGGGGGGGGGGGGGGGGGGGGGGGGGGGGGGGGGGGFGGGGGGGGGCEGGGGGGGGGGGGGGGGGGGGGGGGGGGGGGGDGGGGGGGGFGGGGGGGGGGEGG>EGGGGGC58EEGGG98EGE*22:CFFFFGGGGGB3)AGDF*C597<=FDDG*96<<6=?FFEDD9<)4)07.8>D?4
@M03506:14:000000000-AKVR1:1:1101:13865:5660 1:N:0:39
CGAACTCCTACGGGAGGCAGCAGTGGGGAATCTTGCGCAATGGCCTAACGGCTGACGCAGCGACGCCGCGTGTGGGATGAAGCTCCTCGGAGTGTAAACCACTGTTGCCCGGGACGAATAGCTCGATTAATCGAGCCTGACAGTACCGGGTGAGGAAGCACCGGCTAACTCCGTGCCAGCAGCCGCGGTAATACGGGGGGTGCGAGCGTTGTCCGGAATCACTGGGCGTAAAGGGCGCGTAGGTGGTTGGATAAGGGTGTGGTGAAAGTCCGGGGCTCAACCCCGGATCTGCCGTGCCGAC
+
CCCCCGGGGGGGGGGGGGGGGGGGGGGGGGGGGGGGGGGGGGGGGGGGGGGGGGGGGGGGGGDGGGGGGGGGGGGGGGGGGGGGGGGGGGGGGGGGGGGGGGGGGGGGGGGGGGGGGGGGGGFGGGCGEGGGGGGGGGGGGGGGGGGGGGGGGGGGGGGGGGGGGGGGGCFGGGGGGGGGGGGGGGGGGGGGGGGGGGGGGGGGGGEECGGGFGGGGGFFGDGGFGGG8CC*CGGGGGGGDGE2<F59*:<:CFFGGFGGGGGGGFFFAF?BCDDDC:6DD@@CE>))4>F>FFF>E>E>;
@M03506:14:000000000-AKVR1:1:1101:19210:5689 1:N:0:39
CGAACTCCTACGGGAGGCAGCAGTGGGGAATATTGGACAATGGGCGCAAGCCTGATCCAGCCATGCCGCGTGAGTGATGAAGGCCCTAGGGTTGTAAAGCTCTTTTGTGCGGGAAGATAATGACGGTACCGCAAGAATAAGCCCCGGCTAACTCTGTGCCAGCAGCCGCGGTAATACAGAGGGGGCGAGCGTTGTTCGGAATTACGGGGCGTAAAGGGCGCGTAGGCGGCCAACTAAGTCAGACGTGAAATCCCTCGGCTCAACCGGGGAACGGCGTCTGATACTGGCTGGCTTGAATTCG
+
CCCCCGGGGGGGGGGGGGGGGGGGGGGGGGGGGGGGGGGGGGGGGGGGGGGGGGGGGGGGGGGGGGGGGGGGGGGGGGGGGGGGGGGGGGGGGGGGGGGGGGGGGGGGGGGGGGGGGGGGGGGGGGGGGGGGGGGGGGGGGGGGGGGGGGGGGGGGGGGGGGGGGGGGGGGGGG9FFFGFGGGGDGG@EGGGEG:CGGGGGGGFF*8CC8>2:EGGGDECCG*:EGGGGC*:**;C+<*<9CFCGCEGGGC<CFG4ED3*:<CGEDGGE<=F5*5CC5<D7*9F+9*)(*.,)0759469>
@M03506:14:000000000-AKVR1:1:1101:16463:5708 1:N:0:39
CGAACTCCTACGGGAGGCAGCAGTCGAGAATCTTCGGCAATGGGCGCAAGCCTGACCGAGCGACGCCGCGTGGAGGATGAAGGCCTTCGGGTTGTAAACTCCTGTCGAGGGGGAGGAAGGCGTAAGCTTGACCTATCCCTGGAGGAAGCACGGGCTAAGTTCGTGCCAGCAGCCGCGGTAAGACGAACCGTGCGAACGTTATTCGGAATCACTGGGCTTAAAGCGCGTGTAGGCGGATGGGAACGTCGGTTGTTGAAATACCCCGGCTCAACCGGGGAACTGGCGCCGAAACGTCCTGTCT
+
CCCCCGGGGGGGGGGGGGGGGGGGGGGGGGGGGGGGGGFGGGGGGGGGGGGGGGGGGGGGGGGGGGGGGGGGGGGGGGGGGGGGGGGGGGGGGGGGGGGGGGGGGGGGGGGGGDGGGGGGGGGGGGGGGGGGGGGGGGGGGGGGGGGGGGGGGGGGGGGGGGGGGGGGGGGGGGGGGGGGGGGGGGDEGGGGGGGGGEGGGGGGGGCEGGGGGGGGGGGGGGGGGGGDECGGGGGGGEGGGFGGG*5CGGEC1>FG?@GF+?*:CGG5CF9@FDDEGEGG<FFGEECB675;FFF>>?F?4
@M03506:14:000000000-AKVR1:1:1101:15240:5719 1:N:0:39
CGAACTCCTACGGAGGCAGCAGTGGGGAATTTTGCGCAATGGGGGAAACCCTGACGCAGCAACGCCGCGTGGAGGATGAAGTCCCTTGGGACGTAAACTCCTTTCGACCGGGAAGATACTGACGGTACCGGATGAAGAAGCACCGGCTAACTCTGTGCCAGCAGCCGCGGTAATACAGAGGGTGCGAGCGTTGTTCGGAATTATTGGGCGTAAAGGGCGCGTAGGCGGTGCCACAAGTCACCTGTGAAATCTCCTGGCTCAACTGGGAGCTTGCAGGCGAAACTGTGGTGCGGGAGTGTGG
+
CCCCCGGGGGGGGGGGGGGGFFGGGGGGGGGGGGGGGGGGGGGDGEGGGGGGGGGGGDGGGGGGGGGGGGGGGGGEGGGGGGGGGGGGGGGGGGGGGGGCFGGGGGGGGGGGFGGGGGGGGGGGGGGGGGGCGGGFGGGCFGGFGGGG7FF>FCEGGFGGGGGGGFFGGGFG@CFFFGGGGG7FEEEEGG8A8;CEGEEGGGGFFCFCFEEGGGF7CCGDEE*:EEGGGG5C@E6EFCCF?9CEGGG79:9F>FFGFFGFFFC?FGFFGGGFGGCGFD31)8>FFF:<:54()87@DF8?D
@M03506:14:000000000-AKVR1:1:1101:10951:5720 1:N:0:39
CGAACTCCTACGGGAGGCAGCAGTGGGGAATCTTGGACAATGGGCGCAAGCCTGATCCAGCCATGCCGCGTGAGTGATGAAGGCCTTCGGGTTGTAAAACTCTTTTGGCGGGGACGATAATGACGGTACCCGCAGAATAAGCTCCGGCTAACTTCGTGCCAGCAGCCGCGGTAATACGAAGGGGGCTAGCGTTTTTCGGAATTACTGGGCGTAAAGCGTGCGCAGGCGGCTTCTCAAGTCAGGGGTGAAAGCCCAGAGCTCAACTCTGGAATTGCCTTTGAGACGTAGTGGCTTGAGTACG
+
CCCCCGGGGGGEGGGGGGGGGGGGGGGGEGGGGGGGGGFGGGGGGGGGGGGGGGGGGGGGGGGGGGGGGGFFFFEFFGCFGGGGGGGGGGGGGGGGGGGGGGGGGGGDFGEEGGGGEGGGFFGGGGGFEGGGDGGGGGGGGGFGGEGCEGGGGF<FGGGGGCFF7FFB7*<<FG@:FFCFGGGGGGGGGCG8C*/;FEEEGFGC79EE58CGGGGG+:EGEGGEEGGGCDCCGECCC6C7+2:CC=ECC9CEGGFF8>C>?CDF+::FC76?FCF7?4>CC.)9*)/<,9<3F47))967<
@M03506:14:000000000-AKVR1:1:1101:14407:5735 1:N:0:39
CGAACTCCTACGGGAGGCAGCAGTCGAGAGGCTTCGGCAATGGGGGAAACCCTGACCGAGCGACGCCGCGTGGAGGATGAAGGCCCTTGGGTTGTAAACTCCTTTTGTCGGGGAAGAAATGCGATCAGGTGAATAATCTGGTCGTTTGACGGTACCCGGCGAATAAGCTCCGGCTAACTCCGTGCCAGCAGCCGCGGTAACACGGGGGGAGCAAGCGTTGTTCGGAATCACTGGGCGTAAAGCGCGTGTAGGCGGTCAAGTAAGTGGAATGTGAAATCCCTCGGCTTACCCGAGGACCGGC
+
CCCCCGGGGGGGGGGGGGGGGGGGGGGGGGGGGGGGGGGGGGGGGGGGGGGGGGGGGGGGGGGGGGGGGGFGGGGGGGGGGGGGGGGGGGGGGGGGGGGGGGGGGGGGGGGGGGGGGGGGGGGGGGGGGGGGGGGGGGGGGGGGGGGGGGGGGGGGGGGGGGGGGFFGGGGGGGGGGGGGGGGGGGGGGGGGGGGGGGGGGGGGGGGGGDGGGFG>EEGGEGGGGEGGGGGGGGGGG=DGGGGGGGCD=69FGGGGGFGGGGFCEGFCC*C?GGGGC?<FF7BC55C@BGFB77>3)5>E)
@M03506:14:000000000-AKVR1:1:1101:22868:5777 1:N:0:39
CGAACTCCTACGGGAGGCAGCAGTGGGGAATATTGGACAATGGGGGCAACCCTGATCCAGCAATGCCGCGTGGATGATGAAGGCCTTCGGGTTGTAAAGTCCTTTCGGCGGGGAAGATGATGACGGTACCCGCAGAAGAAGCCCCGGCTAACTTCGTGCCAGCAGCCGCGGTAATACGAAGGGGGCTAGCGTTGTTCGGAATTACTGGGCGAAAAGGGCGCGTAGGCTGTGCTGTAAGTCAGGCGTGAAAGCCCCGGGCTCAACCTGGGAATTGCCCTTGCTACTGCGGCGCGGGAAGGTG
+
@CCC@@@CF9CCFEGGGGFGGFGEFDFEGCFCFFA?9FFFCE,,8@FGGFGEGGGGGGGFGGEAAF8:FE=CFCFEEFFFFDCFFECFDGGG,=F<FFEFCFEEGGEECGGGGGGGCCGGDACFF>@B+:<><F3FFFCFCG7>B:FGGCCFCF97F*<FFGFFC7FGGGGGGDEGDCC*:CCEEGG5C6CCEG5C?EE5?5@AC@CDGG8*/:CG8C*8C**/:E+08AF9@7+09C2@FFFCGEGD;7E6CC=DGF3DC?F?=CCDFF7<9C=+*095*0/++*:>BCDF5;>))85<F
@M03506:14:000000000-AKVR1:1:1101:13011:5783 1:N:0:39
CGAACTCCTACGGGAGGCAGCAGTAGGGAATATTGGACAATGGGCGCAAGCCTGATCCAGCCATGCCGCGTGGGTGATGAAGGCCCTAGGGTTGTAAAGCCCTTTCGGCGGGGAAGATAATGACGGTACCCGCAGAAGAAGCCCCGGCTAACTTCGTGCCAGCAGCCGCGGTAATACGAAGGGGGCTAGCATTGCTCGGAATCACTGGGCGTAAAGCGCACGTAGGCGGCTTTTTAAGTCAGGGGTGAAATCCTGGAGCTCAACTCCATAACTGCCTTTGATACTGAGAAGCTCGAGTCCG
+
CCCCCFGGGFFGGGGDEDGGDGGFGGGGFGGGGGFCGGFGGGGGGGGGDGGGGGGGGCGGGGGGGGGGGGGGGGGGGGGGGGGGGGGGGGGGGGEFGGGGFGFFGGGGGGGGGFD:>FGGGGGGGCGGGGGGGEGEGGGDGFGGGGGGGCFGGGGG:FEFCGGGGGGGGGGF@FGGGGGCCEEEDCEFGGFGGGFFCEEE>FFGFGGGGGCEE5FFFGGGGGGG8CGDEG586A@CFC:A++2*/A=<9??+7F?<FFGD666CCDFF+*+/*;DFCFDG==4+2676<FF>)))).97@5
@M03506:14:000000000-AKVR1:1:1101:13125:5793 1:N:0:39
CGAACTCCTACGGGAGGCAGCAGTCAGGAATATTGCGCAATGGAGGAAACTCTGACGCAGCGACGCCGCGTGGGTGATGAAGGCCTTCGGGTCGTAAAGCCCTGTCGGAGGGAAAGAAAAGCTCGCTGGCTAATATCCAGCGAGCCCTTGACGGTACCCTCAAAGGAAGCACCGGCTAACTCCGTGCCAGCAGCCGCGGTAAGACGGAGGGTGCAGGCGTTGTTCGGCTTGACTGGGCGTAAAGGGCGTGCAGGCGGTCGGCGAAGTCTGATGTGAAATCCCGAGTCTCAGCCTCGGAAGT
+
@CCC@ACFF9@@CF@7FFEG7FGFGGGFGGGFGGGFGCE7FGFGFDG8FGGFDFGGGG@7@CFG7CCC>FGGGCCFFGGGFEFFFFEGGGGAFGCCEDG<,B<,BB@CEG773==CFFGG=EAF+>F7FEE9>FGFGGG@AGEFEGCCF,,@FGG@EDGGGCC:CA,4FFGCFCGG*1:<:C<<FCGFEFEG@<EGEE*:2;6?9;85/?CC5*:+*/8;*:A@CGG*;C52<C7E5*1?*:CFCC=7?5**:6:D*)1/*:)/*1/?+:+*0:C9*00**00*:)014>*,)).05)))/
@M03506:14:000000000-AKVR1:1:1101:12658:5811 1:N:0:39
CGAACTCCTACGGGAGGCAGCAGTGGGGAATATTGCGCAATGGGCGAAAGCCTGACGCAGCAACGCCGCGTGAGTGATGAAGGCCTTCGGGTCGTAAAGCTCTGTCGGAGGGAACGAATGCTCCTGAGGTTAACAGCCTCGGGAAGTGACGGTACCCTCAAAGGAAGCACCGGCTAACTCTGTGCCAGCAGCCGCGGTAATACAGAGGGTGCTAGCGTTGTTCGGAATCATTGGGCGTAAAGGGCGTGTAGGCGGTTTGTTAAGTCATGTGTGAAATCCCGCGGCTCAACCGAGGAAAGAC
+
CCCCCGGGGDGGGGGGGGGGGGGGGGGGGGGGGGGGGGGGGGGGGGGGGGGGGGGGGGGGGGGGGGGGGGGGGGFFGGGFGGGGGGGGGGGGGGGGGGGGGGGGGGGGGGGGGGGGGGGGGGGFGGCGGGGGGGGGGGGGGGGGDFGGGGGGGGGGG9FGGFFCGGGGGGGGGGGGGGGGGGGGGGGGGFGGGGGGGGGGGGGGFGGGGGGGGGGGGCG8EEEGG5CCCEF?CC=5:8D5>FGGDGEDA:<CCGGCE)7*0<>ECFC>E0097::FC@CD*5<C5@<62C>10)85>6>@)
@M03506:14:000000000-AKVR1:1:1101:5291:5813 1:N:0:39
CGAACTCCTACGGGAGGCAGCAGTCGAGGATCTTTGGCAATGGGCGCAAGCCTGACCAAGCGACGCCGCGTGTGCGATGAAGGCCTTCGGGTTGTAAAGCACTGTCGAGGGGGAGTAAGACCCGAAAGGGTTTGGACTATCCCTGGAGGAAGCACGGGCTAAGTTCGTGCCAGCAGCCGCGGTAAGACGAACCGTGCAAACGTTGTTCGGAATCACTGGGCTTAAAGGGCGCGTAGGCGGGTTCGTAAGTCTGTGGTGAAAGCCCCCAGCTTAACTGGGGAAGTGCCATGGATACTGCGAG
+
CCCCCGGGGGGGGGGGGGGGGGGGGGGGGGGGGGGGGGGGGGGGGGGGGGGGGGGGGGGGGGGGGGGGGGGGGGGGGGGGGGGGGGGGGGGGGGGGFGGGGGGGGGGGGGGGGGGGGGGGGGGGEEGGGGGGGGGGGGGGGGGGGGGGGGGGGGGGGGGGGFFGGGGGGGGGGGGGGGGGGGGGEGFGGGGGGGGFGGGGGGGGGGGGGGGEGGGGGCGGFCCGCFFGGGGGGGGGGGGGGEGGGGGCF0ACFCCGEFFGG:C6CDGGGGGFFGGGGFG55BFGGFFFAFF?FFFB@FF3>
@M03506:14:000000000-AKVR1:1:1101:14468:5873 1:N:0:39
CGAACTCCTACGGGAGGCAGCAGCAAGGAATTTTCGTCAATGGGCGCAAGCCTGAACGAGCAACGCCGCGTGGAGGATGACGGCCTTCGGGTTGTAAACTCCTTTTTCGGGGGACGATGATGACGGTACCCCGGGAATAAGGCTCGGCTAACTCTGTGCCAGCAGCCGCGGTAATACAGAGGAGCCAAGCGTTGTCCGGATTGACTGGGCGTAAAGCGCACGCAGGCGGTTGCGCGCGTGGGGTGTGAAATCTGGCCGCTTAACGGCCAGGCGCCATCCCATACGGCGCGACTGGAGGGAG
+
CCCCCGGGGGGGGGGGGGGGGGGGGGGGGGGGGGGGGGGGGGGGGGGGGGGGGGGGGGGGGGGGGGGEGGGGGGGGGGGGGGGGGGGGGGGGGGGGGGGGGGGGGGGGGGGGGGGGGGGGGGGGGGGGGGGGGGGGGGGGGGGFGGGD::FGCFGGGGGGGGGGGGGGGGGGGGGGGGGGGGGGGGGGGGGGGGGGGGGDGC>FGGDGGGGEG>FGGGGGGGGCEDC8EEG>GGGGGGGDDGE5EGGG?C9CCCFG=;<5C=*:CDDC5C=;DCD**9C<6=)CF3CE>D)4754.0))))
@M03506:14:000000000-AKVR1:1:1101:11397:5883 1:N:0:39
CGAACTCCTACGGGAGGCAGCAGTAGGGAATATTGGACAATGGGCGAAAGCCTGATCCAGCGACGCCGCGTGAGGGATGAAGGCCTTCGGGTTGTAAACCTCTGTTGTTGGGAAAGAAGCCGGGTGCATAACCCGGTGACGGTACCCAACGAGGAAGCCCCGGCTAACTACGTGCCAGCAGCCGTGGTGAGACGTAGGGGGCGAGCGTTATCCGGATTCACTGGGCGTAAAGGGCGCGTAGGCGGTTACGAAAGTCCGATGTGAAAAGTCCCGGCTCAACTGTGATCGTGCATCGGATACT
+
CCCCCGGGG@FGGGGGGGGGGGGGGGGGGGGGGGGGGGGGGGGGGGGGGGGGGGGGGGGGGGGGGGGGGGGGGGGGGGGGGGGGGGGGGGGGGGGGGGGGGG<DFGGGGGGGGGGGGGCFDGGGGGGGGGGGGGGGGGGGGGGGGGGGGGGGGGGGGGGGGGGGGGGGGGGGGFGGGGGFCGGGFEGGGGGGGGCCFGGG8:EEGGEGG5CFCEGGDDF?FCCF@*88C>FFGGGGGGGCCEGGGGGDCGFFGG9D?>CCE=DFF:FGFD+9DGDEGF497;*<:6:7:FF?F6>B5)769
@M03506:14:000000000-AKVR1:1:1101:18632:5895 1:N:0:39
CGAACTCCTACGGGAGGCAGCAGTGGGGAATATTGGACAATGGGCGCAAGCCTGATCCAGCCATGCCGCGTGGGTGATGAAGGCCCTAGGGTTGTAAAGCCCTTTCGGCGGAGAAGATAACGACGGTACCCGCAGAAGAAGCCCCGGCTAACTTCGTGCCAGCAGCCGCGGTAATACGAAGGGGGCTAGCGTTGCTCGGAATCACTGGGCGTGAAGCGCACGTAGGCGGGTTCTTAAGTCAGGGGTGAAATCCTGGAGCTCAACTCCAGAACTGCCCTTGATACTGAGAATCTTGAGTCCG
+
CCCCCGGGGGGGGGGGGGGGGGGGGGGGGGGGGGGGGGGGGGGGGGGGGGGGGGGGGGGGGGGGGGGGGGGGGGFGGGGGGGGGGGGGGGGGGGGGGGGGGGGGGGGGGGGGGGGGGGGGDGGGGGGGGGGGGGGGGGGGGGGFGGGGGEGGGGGGGGGGFGGGGGGGGGGGGGGGGGGGGGGGGGGGGGGG>>GFGGGGGGGGGGGGGGGGGGGGFGGGGGGGGGGGGGGGFCFCFGGFGGGGGEEGGGGG4EGGEFGGGFFGGGGFF*AF76=EFFCG>@@F:6F:ACFAF?FFFFFFB
@M03506:14:000000000-AKVR1:1:1101:15468:5899 1:N:0:39
CGAACTCCTACGGGAGGCAGCAGTGGGGAATATTGGACAATGGGCGCAAGCCTGATCCAGCCATGCCGCGTGGGTGAAGAAGGCCTTAGGGTTGTAAACCCCTTTCAGCGGGGACGATAATGACGGTACCCGCAGAAGAAGTCCCGGCTAACTCTGTGCCAGCAGCCGCGGTAATACAGAGGGGGCAAGCGTTGTTCGGAATTACTGGGCGTAAAGGGCGCGTAGGCGGCCTTCTAAGTTGAACGTGAAATCCCCGGGCTCAACCCGGGAACTGCGTCCGATACTGGAAGGCTTGAATCCG
+
CCCCCGGGGGGGGGGGGGGGGGGGGGGGDGFGGGGGGGGGGGGGGGGGGGGGGGGGGGGGGGGGGGGGGGGGGGGGGGGGGGGGGGGGGGGGGGGGGGGGGGGGGGGGGGGGGGGGGCFGGGGGGGGGGGGGGGGGGGGGGGGGGGGGGGGGGGGGGGGGGGGGGGGGGGGGFGGGGFFGGGGGGGCGGGGGGGGGFGGDGGGGGGGGGGGCGCFFGGGGGGGDGGGGGGEGFG7F?FGGGGFGGFGD8?FF9FGGG>CDF?GGGGGDDDC;DFGCD@DD)5):7@C:?CB<FFB>496?.
@M03506:14:000000000-AKVR1:1:1101:9859:5903 1:N:0:39
CGAACTCCTACGGGAGGCAGCAGTGGGGAATTTTGGACAATGGGCGCAAGCCTGATCCAGCCATGCCGCGTGAGTGAAGAAGGCCTTCGGGTTGTAAAGCTCTTTCGGCGGGGACGAAACGGTCCGTGACAACACCACGGACTAATGACGGTACTCGCAGAAGAAGCACCGGCTAACTACGTGCCAGCAGCCGCGGTAATACGTAGGGTGCAGGCGTTAATCGGAATTACTGGGCGTAAAGCGTGCGCAGGCGGCTCCTTAAGTCAGATGTGAAAGCGCCGGGCTTAACCTGGGAACTGCG
+
CCCCCGGGGGGGGGGGGGGGGGGGGGGGGGGGGGGGGGGGGGGGGGGGGGGGGGGGGGGGGGGGGGGGGGFGGGGGGGGGGGGGGGGEGGGGGGGGGGGGFGGGGGGGGGGGGGGGGGGGGGGGGGGGGGGGGGGGFGGGGGGGGGGGGGGGGGGGGGGGGGGGGGGGGGGGEEGGGGFFGGGGGGFGGGFGGGGGGCCFCGGFGGGGGGGGGGGGEGCEGGGGCGGGFGGGGGFGEGGCFGGEGG5DEGGEDGGDGFFFC?FF?FFFFDFFGFCGF)9<DEEGD4FFACFBF)767?FFB
@M03506:14:000000000-AKVR1:1:1101:9766:5906 1:N:0:39
CGAACTCCTACGGGAGGCAGCAGTGGGGAATATTGGACAATGGGCGCAAGCCTGATCCAGCCATGCCGCGTGGATGATGAAGGCCCTAGGGTTGTAAAGTCCTTTCGGCGGGGAAGATAATGACGGTACCCGCAGAAGAAGCCCCGGCTAACTTCGTGCCAGCAGCCGCGGTAATACGAAGGGGGCTAGCGTTGCTCGGAATCACTGGGCGTAAAGCGCACGTAGGCGGATTCCTAAGTCGGTGGTGAAATCCTGGAGCTCAACTCCAGAACTGCCTCCGATACTGAGAGTCTACGAGTCC
+
CCCCCGGGGGGGGGGGGGGGGGGGGGGGGGGGGGGGGGGGGGGGGGGGGGGGGGGFGGGGGGGGGGGGGGGGGGGGGGGGGGGGGGGGGGGGGGGGGGGGGGGGGGGGGGGGGGGGGGGGGGGGGGGGGGGGGGGGGGGGGGGGGGGGGGGGGGGGGGGGGGGGGGGGGGGGGGGGGGGGGGGGGGGGGGGGGGGGGGGGGFGGGGGGGGGGGGGGGGEGGGGGGGFGGDCEGGGFGGGGGGGGGG=CECFGGGGGFFFGGF=FGFGCCFC@DFFGCFGGGFBDGBC?B6)39@FFBFD7@
@M03506:14:000000000-AKVR1:1:1101:19039:5922 1:N:0:39
CGAACTCCTACGGGAGGCAGCAGTGAGGAATTTTCCGCAATGGCCTAACGGCTGACGCAGCGACGCCGCGTGTGGGATGAAGCTCTTCGGAGTGTAAACCACTGTTGCCCGGGACGAACAGCTCGATTAGTCGAGCCTGACGGTACCGGGTGAGGAAGCACCGGCTAACTCCGTGCCAGCAGCCGCGGTAATACGGGGGGTGCGAGCGTTGTCCGGAATCACTGGGCGTAACGGGCGCGTAGGTGGTTTGATAAGGGTGTGGTGAAAGTCCGGGGCTCAACCCCGGATCTGCCGTGCCGAC
+
CCCCCGGGGGGGGGGGGGGGEGGGGGFGGGGGGGGGGGGGGGGGGGGGGGGGDFFFFGFGGGGGGGGGGGFGFGGGGGGGGGGGGFGGGGFFGFGFGGGGGGFFGFGFGGGEDEEGGGGDGGGGGGGFGGGDFFGGGCGGGGGCFEGEGGGGCGFGGGF@FGGGGEE@F9F@F<:FFFGGGFGGCFGGGDEGGGGGGGGE:EEGDEEG5::C7@EGGGGFFGFFGGGGC8C*;CECGEG*5CE9EG7C*7<<C+0*;5D<CC7FG*C7+:<><D:ED3FCGF>*:>3<;7=2/<<:B>B>3
@M03506:14:000000000-AKVR1:1:1101:10166:5922 1:N:0:39
CGAACTCCTACGGGAGGCAGCAGTGGGGAATATTGGACAATGGGCGCAAGCCTGATCCAGCCATGCCGCGTGGATGATGAAGGCCTTAGGGTTGTAAAGTCCTTTTAACGGGGAAGATAATGGCGGTACCCGTAGAATAAGCCCCGGCTAACTTCGTGCCAGCAGCCGCGGTAATACGAAGGGGGCTAGCGTTGCTCGGAATTACTGGGCGTAAAGCGCACGTAGGCGGATTCTTAAGTCGGTGGTGAAATCCTGGAGCTCAACTCCAGAACTGCCTTCGATACTGGGAATCTTGAGTCCG
+
CCCCCGGGGGGGGGGGGGGGGGGGGGGGGGGGGGGGGGGGGGGGGGGGGGGGGGGGGGGGGGGGGGGGGGGGGGGGGGGGGGGGGGGGGGGGGGGGGGGGGGGGGGGGGGGGGGGGGGGGGGGGGGGGGGGGGGGGGGGGGGGGGGGGGGGGGGGGGGGGGGGGGGGGGGGGGGGGGGGGGGGGGGGGGGGGGEE:CGGGEGG?FFFGGGGGGCFFFGGGGGGDGGFGE**/9CCCFFFCGGGEGEGGGEGEGGGC;5FFFGGG7:CCFGGFC64?=?FGF?>EFFGFBGF?FF?FFFFF>
@M03506:14:000000000-AKVR1:1:1101:14643:5923 1:N:0:39
CGAACTCCTACGGGAGGCAGCAGTGGGGAATCTTGCACAATGGGCGAAAGCCTGATGCAGCGACGCCGCGTGAGCGATGAAGCCCTTCGGGGTGTAAAGCTCTTTCGACGGGAACGATAATGACGGTACCCGGAGAAGAAGCTGCGGCTAACTACGTGCCAGCAGCCGCGGTAATACGTAGGCAGCGAGCGTTGTTCGGAATTACTGGGCGTAAAGAGTGTGTAGGCGGTGTTCCCAGTCTGTTGTGAAATCTCCCGGCTTAACTGGGAGGGTGCAGCGGAAACTAGAATGCTAGAGGGTG
+
CCCCCGGGGGGGGGGGGGGGGGGGGGGGGGGGGGGGGGGGGGGGGGGGGGGGGGGGGGGGGGGGGGGGGGGGFGGGGGGGGGGGGGGGGGGGGGGGGGGGGGGGGGGGGGGGGGGGGGGGGGGGGGGGGGGGGGGGFGGGGGGGGGGGGGGGGCGGGGGGGGGGGGFGGGGGGGGFGGGGGGGFGGGGGGGCEGGGFEGGGGGGGGGGGGGGGEFE:FFF<E=7EGFEGEGEEF7@CE4C7?FCFFCFFGDFGFC5CDGG7?DF+:EGCDE@<57+:4>GGB@CC4CFF7=>6*7*9>E)<
@M03506:14:000000000-AKVR1:1:1101:15010:5934 1:N:0:39
CGAACTCCTACGGGAGGCAGCAGTCGGGAATTTTGGGCAATGGGCGAAAGCCTGACCCAGCAACGCCGCGTGAAGGATGAAATCCCTCGGGATGTAAACTTCGCAAGAATGGGAAGAATTAGTAGGGGTCAATACCCCCTATGATGACGGTACCATTTGTAAGCTCCGGCTAACTCCGTGCCAGCAGCCGCGGTAATACGGGGGGAGCAAGCGTTGTTCGGATTTACTGGGCGTAAAGGGCGCGTAGGCGGTCAGCACAAGTCAGTTGTGAAATCTCCGGGCTTAACCCGGAAAGGTCAAC
+
CCCCCGGGGGGGGGGGGGGGGGGGGGGGGGGGGGGGGGGGGGFGGGGGGGGGGGGGGGGGGGGGGGGGGGGGGGGGGGGGGGGGGGGGGGGGDGGGGGGGGGGGG7FEGFGGGGGGGGGGGGGGGGGGGGGGGGGGGGGGGFGGGGGGGGGGGGGGGGGGGGGFGFGGGGGGGGGGGGGGGCFFFFGGGGGGGGDGGFGFGCEGEEGGGFFGGEGGGECGGG8CFFGFFGGGG*?8=EFECGGEEEEGCGG=7EFFFFG5C2::F7<CC<+9C7F:C?<GDBF=?9>*(9B;>3>F*9@?*
@M03506:14:000000000-AKVR1:1:1101:22262:5949 1:N:0:39
CGAACTCCTACGGGAGGCAGCAGTGGGGAATTGTTCGCAATGGGCGCAAGCCTGACGACGCAACGCCGCGTGGAGGATGAAGATCTTCGGGTCGTAAACTCCTGTCGAGCGGGACGAAAGATCCGCGACCGAATACGTCGCGGAAGTGACGGTACCGCTAGAGGAAGCCCCGGCTAACTCCGTGCCAGCAGCCGCGGTAATACGGGGGGGGCTAGCGTTTTTCGGAATTACTGGGCGTAAAGGGCTCGTAGGTGGCCAACTAAGGTATTCTTGAAATCCCTCGGCCTAAACGAGGTACTGC
+
CCCCCGGGG-CCFDGGGGGGGGFGFGGGCGGG,EGGEGGEGGGGGGGGGGGGGGGGGGGGGGGGGGGGGGFFGGGGGGGGGGGGGGGGGDGGGGGGGFGGGGGGGGGDFGGGGCCFECFDGFGGGGCCGGEGGEGGGGGEEGGD7=FCCGEGGFEGGE4=>E?CCC8FGFGGGEDEGGG+<CCFGF@CFFFF>*:8E1?5<@ECCEEGGCE*1;F8828**2<>C**8C?CFECC57*/1*<F*A*/9*22:CFE<;?G*0+27**+*<C:*202A**9D*.)**)90.*0()57)/=F**
@M03506:14:000000000-AKVR1:1:1101:16607:5959 1:N:0:39
CGAACTCCTACGGGAGGCAGCAGTGGGGAATATTGGACAATGGGCGCAAGCCTGATCCAGCCATGCCGCGTGGGTGATGAAGGCCTTAGGGTTGTAAAGCCCTTTCGGCGGGGAAGATAATGACGGTACCCGCAGAAGAAGCCCCGGCTAACTTCGTGCCAGCAGCCGCGGTAATACGAAGGGGGCTAGCGTTGCTCGGAATCACTGGGCGTAAAGCGCACGTAGGCGGCTTATTAAGTCAGGGGTGAAATCCTGGAGCTCAACTCCAGAACTGCCTTTGATACTGATGAGCTTGGAGTCC
+
CCCCCGGGGGGGGGGGGGGGGGGGGGGGGGGGGGGGGGGGGGGGGGGGGGGGGGGGGGGGGGGGGGGGGGGGGGFGGGGGGGFGGGGGGGGGGGGGGGGGGGGGGGGGGGDGGGGGGGGGGGGGGGGGGFFGGGGGGGGGGGGGGGGGGGGGGGGGGGGGGGGGGGGGGGGGGGGGGGGGGGGGGGGFGGGGGDDDGEGDGGGGGFGGGGGGGGGGGGGGGGGGCECGECGGFGGCFGGGGGGGGGGG6CGGGGGGGFCCFFGCGCFFFGFFGG=GFFDG7=FCFFGFF??2BFFE?47FF
@M03506:14:000000000-AKVR1:1:1101:13052:5962 1:N:0:39
CGAACTCCTACGGGAGGCAGCAGTAGGGAATATTGGTCAATGGGTGAGAGCCTGAACCAGCCATGCCGCGTGCAGGAAGAAGGCCTTCTGGGTTGTAAACTGCTTTTGCCGGGGGATAAAAGACCCTTGCGAGGGAAATTGAAGGTACCTGGTGAATAAGCCACGGCTAACTACGTGCCAGCAGCCGCGGTAATACGTAGGTGGCAAGCGTTGTCCGGATTTATTGGGTTTAAAGGGTGCGTAGGCGGTTGATTAAGTCAGTTGTGAAATACGGCAGCTTAACTGTCGAGGTGCAATTGAT
+
CCCCCGGGGDGEGGGGGGGGCFGGGGGGFGGGGGGGGGEGGGGGFFGGGGDGF@FGGGGGGGGGGGGGGEG7FGGGGGGGGGFGGFGDEGGGGGGGGGGGGGGGCGGGGGEGGGGGDGGFFGGGGGGGGGGGEGGCFDGABCCFEFGGGGGGGGEEGGGGG@FGGGGGGGGFCCFGFGCFGG7<FGDDGG:F<CECFGGGGGGG>CFGGC1;CGGGGGGG59EGGGFFED8+3<:CCFGGGGECEGDGCCECDFG:EB*:CCCFECC7FCD73*5CDFFF7?FGGFC:6DE?FFFF6FFF4
@M03506:14:000000000-AKVR1:1:1101:12814:5971 1:N:0:39
CGAACTCCTACGGGAGGCAGCAGTCGGGAATTTTGGGCAATGGGGGAAACCCTGACCCAGCAACGCCGCGTGAAGGATGAAGTATTTCGGTATGTAAACTTCGAAAGAATAGGAAGAATTAATGACGGTACTATTTATAAGGTCCGGCTAACTACGTGCCAGCAGCCGCGGTAATACGTAGGGACCAAGCGGTGTTCGGATTTACTGGGCGTAAAGGGCGCGTAGGCGGCGCGGTAAGTCACTTGTGAAATCTCTGAGCTTAACTCAGAAAGGCCAAGTGATACTGCATTGCGCGAGTGTG
+
CCCCCGGGGFGGGGGGGGGEGGFGFGGGGGGGGGCFEGGGGGGGGGD@FCFCGEDFGGGGAFGCFEEFGG:=EGFGGGGDFGGGGGDFGDGGGGGGGGG??FGGFECF=EFG<FGGGGFDGGGCAFF=>FEGGCCFGGGGGGFFG@C7FGGF9FGGGGGGE@@GEG@FGGD:CG;FBFFF,FFGCFFF@@7*14=<388CCEGFFF@@CCE:8EBE?5*:8?E>EE68C*/*:=?C=FD9<7?+:0<FFFGD0CEF<=CGFC*++*3>FC+)1*7:*50:*/9C9=7?):=2))0735>@B
@M03506:14:000000000-AKVR1:1:1101:21678:5985 1:N:0:39
CGAACTCCTACGGGAGGCAGCAGTGGGGAATTTTCCGCAAGGGGCGAAAGCCTGACGGAGTGACGCCGCGTGTGGGACGAAGGCCTTCGGGTCGTAAACCACTGTCAGTGGGAAAGATGGGTGTCGGGGCTAATACCTCCGGCATCTGACGGTACCTGCAGAGGAAGCCCCGGCCAACTCTGTGCCAGCAGCCGCGGTAAGACAGAGGGGGCAAGCGTTGCTCGGAATTACTGGGCGTAAAGGGCGCGTAGGCGGGATGGCAAGTCGGTCGTGCAATCCCTCGGCTCAACCGAGGAACGTC
+
CCCCCGGGG9FGGGFGGGGGGGGGGGGGGGGGGGGGGGGGGGGGGGGGGGGGGGGGGGGGGGGGGGGGGGFGGFGGGGGGGGGGGGGGGGGGGGGGGGGGGGGGGGGGEFGGGGGGFGGGGGGGGGGGGGGGGGCFGGGGGGGGGFGGGGGGGGGGGGGGGGGGGGGGGGGGGGGGGCCFGGGGGGGGGGCFGDEGGGDEFGGGGGGGDGGGGGGGGEGGGGGGG8CGCFFGFGGGG*9=FGGEGGGGGGGGGGDC*.<CF6*:0:=D5DE@G*7?DFGGC5>EGFG??C>>))00<>D50
@M03506:14:000000000-AKVR1:1:1101:13666:6039 1:N:0:39
CGAACTCCTACGGGAGGCAGCAGTCGAGGATCTTCGGCAATGGGCGCAAGCCTGACCGAGCGACGCCGCGTGCGCGATGAAGGCCTTCGGGTTGTAAAGCGCTGTCGAGGGGGAGGAAAGCCGCAAGGCCTGACCGACCCCTGGAGGAAGCTCGGGCTAAGTTCGTGCCAGCAGCCGCGGTAAGACGAACCGAGCGAACGTTGTTCGGAATCACTGGGCTTAAAGGGCGCGTAGGCGGGCCGTCAAGTCAGGGGTGAAATCCCCCAGCTCAACTGGGGAACGGCTTTTGATACTGGTGGCC
+
CCCCCGGGGGGGGGGGGGGGGGGGGGGGGGGGGFGGGGGGGGGGGGGGGGGGGGGGGGGGGGGGGGGGGGGDGGGGGGGGGGGGGGGGGGGGGGGGGGGGGGGGGGGGGGGGGGGGGGGGGGGGGGGGGGGGGGGGGGGGGGGGGGGGGGGFGGEGGGGGGGGGGGGGGGGGGGGGGGGGGGGGGGGGGGGGGGGGGGGGCGGGGGGGEGGGGCFGGGG8CCF7CFDGGGGCEGGGGGC5=E7EC5FCEGDGFGEG5?CCGGGFC)25079?C7>FCB5DGFFD:5C?<*94?FF?*5>F:
@M03506:14:000000000-AKVR1:1:1101:22711:6053 1:N:0:39
CGAACTCCTACGGGAGGCAGCAGTGGGGAATTTTGCGCAATGGGGGAAACCCTGACGCAGCAACGCCGCGTGGAGGATGAAGTCCCTTGGGACGTAAACTCCTTTCGACCGGGACGATAATGACGGTACCGGTGGAAGAAGCCCCGGCTAACTTCGTGCCAGCAGCCGCGGTAATACGAGGGGGGCGAGCGTTGTTCGGAATTATTGGGCGTAAAGGGCGCGTAGGCGGTGCGGTAAGTCACCTGTGAAACCTCTGGGCTTAACTCAGAGCCTGCAGGCGAAACTGCCGTGCTGGAGTGTG
+
CCCCCGGGG<FEGGCFCGGGGFGEFFCGE;FGGGGGGGDGGGGGDGDGGGGGGFEGGDCEGGGG>CFFGGGGG@EGGGGGGGGCFGGFGCGGGGGGGGDGGGGGGGGGGGDGDGGGGGGGGGGGGDCFGFGGGGDFD@FGGGCFGGGGGGFGFGGEFGG7=FEGFFGGGGGGGGGGFFGEEG58ECGDCDG?EGGGF8CC;EFGGF@FFGGGGC8<FGDGGGGECEGCGGECE=;:C@*9CF9EC?+*<9964:C<EFDGG+*++*:C77C45CFCC:DDD57:F4F46D>(74).);FF?
@M03506:14:000000000-AKVR1:1:1101:24369:6067 1:N:0:39
CGAACTCCTACGGGAGGCAGCAGTCGAGAATTTTTCTCAATGGGGGAAACCCTGAAGGAGCGACGCCGCGTGGAGGATGAAGGCTTTCGGGTTGTAAACTCCTGTCATTTGGGAACAAGGCCCCGATATTAACTGTATCGGGGTTGATAGTACCAGAAGAGGAAGAGACGGCTAACTCTGTGCCAGCAGCCGCGGTAATACAGAGGTCTCAAGCGTTGTTCGGATTCATTGGGCGTAAAGGGTGCGTAGGTGGCGCCGTAAGTCGGGTGTGAAATTTCGGAGCTTAACTCCGAAACTGCAT
+
CCCCCFGGGGGGGDCEDGGGGGGGGGFFFGGGGGGGGGGGGGGGGGGGGGGGG@FGAFGFGGGGGGG@FE@FFGG7BFFDFGGGEGFFFGGGGGGGGGGFGGGGGGGGGGGGEGGFFGFFGDCGEGGEGGFGGGGGGGGGCGEFGGFDGGGGFGGDFG?FDFGFGFGFEGGGGGGGGFFGGGFGGDFGFFGGGCCFBECFGGFG:FFG9;FG?FEG5EE*<C5;**<3C++<*/:**/*<?5EGGGCCE5?F<6*9877*//:A5C*C:9A*:D>+2/>C*<>*<***)*)45>>B**199
@M03506:14:000000000-AKVR1:1:1101:10579:6083 1:N:0:39
CGAACTCTACGGGAGGCAGCAGTCGAGAATTTTTCTCAATGGGGGAAACCCTGAAGGAGCGACGCCGCGTGGAGGATGAAGGTCTTCGGGTTGTAAACTCCTGTCATTTGGGAACAAGGCGCCAGAATTAACTGTTTTGGCGTTGATAGTACCAGAAGAGGAAGAGACGGCTAACTCTGTGCGAGCAGCCGCGGTAATACAGAGGTCTCGAGCGTTGTTCGGATTCATTGGGCGTAAAGGGTGCGTAGGTGGCGCCGTAAGTCGGGTGTGAAATTTCGGAGCTTGACTCCGGAACTGCATT
+
CCCCCGGGGGGCFCGGDFEGGGGGGGGFEGGGGGGGGGGGGGGGGGGGGGGGGFGGGFGGGGGGGGGGGCFGCFFCFGGFGGGGGGGFFGGGGGGGGGGGGGGGFFGGFGGGDFCFGGGGGGGEGDDFFGGGGGGFGGGGFFCFGGGGGGGFFGGG@DFGGGGGGGFGGGGCCFF,DFGGCF**CCCFFGGGGGECEFGEFCCEF89F+BCEGE:?C8FFGGECEF99::CE=C=*/*0CE=CCE**/::?FGGGDGFG3C?FGGGC<EG</:?0:CF3*>D4C*79=<95(0.59FFFF*
@M03506:14:000000000-AKVR1:1:1101:16793:6083 1:N:0:39
CGAACTCCTACGGGAGGCAGCAGTGGGGAATCTTGCGCAATGGGGGAAACCCTGACGCAGCGACGCCGCGTGCGGGATGAAGGCCTTCGGGTTGTAAACCGCTTTCAGCAGGGACGAAATTGACGGTACCTGCAGAAGAAGGCCCGGCCAACTACGTGCCAGCAGCCGCGGTAATACGTAGGGGCCAAGCGTTGTCCGGATTTATTGGGCGTAAAGAGCTCGTAGGCGGTTCGGCAAGTCGGATGTGAAATCTCCACGCTTAACGTGGAGGAGCCATTCGAAACTGCCGTGACTCGAGTCC
+
CCCCCGGGGGGGGGGGGGEGGGGGGGGGGGGGGGGGGGGGGGGGGGDGAFGGGGGGGGGGGD7FGGGGGGGDGGGGGGGGGGGGGGGGGGGGGGGFGGGGGGGGGGGGGGGEGGGGGGGGGGGGGGGFGGGGGGGGGFGGGGGCGGGGGGGGGGGGGGGDFGGGGGGGGGGGE>FFGGFFGGGGGGGCFGGGEEGFDGGGGD?E?C7C@C>EECFGCCFCFGGGGGGG5EEGGGGGGFGGGGDEGFGGGGGGGGGF8>GGDGGGG<CDC*=B<FG6>4CGD>):EFC?BGDFFFFF:>FF?
@M03506:14:000000000-AKVR1:1:1101:15632:6087 1:N:0:39
CGAACTCCTACGGGAGGCAGCAGTGGGGAATTTTGCGCAATGGGGGAAACCCTGACGCAGCAACGCCGCGTGGAGGATGAAGTCCCTTGGGACGTAAACTCCTTTCGACCGGGAAGATACTGACGGTACCGGAAGAAGAAGCACCGGCTAACTCTGTGCCAGCAGCCGCGGTAATACAGAGGGTGCGAGCGTTGTTCGGAATTATTGGGCGTAAAGGGCGCGTAGGCGGCGCGGTATGTCACCTGTGAAATCTCCTGGCTCAACTGGGAGCTTGCAGGCGAAACTGCCGTGCTGGAGTGTG
+
CCCCCGGGGGGGGGGGGGGGGGGFGGGGGGGGGGGGGGGGGGGGGGGGGGGGGGGGGGGGGGGGGGGGGGGGGGGGGGGGGGGGGGGGGGGGGGGGGGGGGGGGGGGGGGGGGGGGGGGGGGGGGGGGGGGGGGGGGGGGGGGGGGGGDEGGGGGGGGGGGGGGGGGGGGGGGGGGFGGGGGGGGGGGGGGGDG5EGGGEGGGFFGGGGGGGGCCFGGGGGGGEEG6CEGGGGGGGEGFC?FGFFGCCF?EFDGGGGFGC+<FGF:FFFGGF45CGGFGGG53>F=479C51@=@@FFF*7
@M03506:14:000000000-AKVR1:1:1101:17073:6087 1:N:0:39
CGAACTCCTACGGGACGCAGCAGTGGGGAATTTTGGGCAATGGGCGAAAGCCTGACCCAGCAACGCCGCGTGAGGGAGGAAATCCTTCGGGATGTAAACCTCACAAGCAAGGGAAGAGCGCTTCCGATCGAATAAATCGGAAGTTCGGCGGTACCTTGCGTAAGCCACGGCTAACTACGTGCCAGCAGCCGCGGTAATACGTAGGTGGCAAGCGTTGTTCGGAATTATTGGGCGTAAAGGGCGCGTAGGCGGCCTGTTAAGTCGGCTGTGAAAGCCCGGGGCTCAACCCCGGAAAGTCGGC
+
CCCCCGGGGGGGGGGGGGGGGGGGGGGGGGGGGGGGGGGGGGGGGGGGGGGGGGGGGGGGGGGGGGGGGGGGGGGGGGGGGGGGGGGGGGGGGGGGGGGGGGGGGGGGGGGGGGGGGGGGGGGGGGGGGGGGGGGGGGGGGGGGGGGGGGGGGGGG@;FGGGGGGGGGGGGGGGGGGGGGGGGGGGGGGGGGGGGEGGGGGFGGGGGGGGGGGGCGGGGGGG88CECG?FGGGGGGGCGFCGGGGG=D?FGDCE=F96C*:<CDGG55*0AF77*:<DGG3>)7<=D)45;B55.787@D3
@M03506:14:000000000-AKVR1:1:1101:8830:6105 1:N:0:39
CGAACTCCTACGGGAGGCAGCAGTGGGGAATTTTGCGCAATGGGGGAAACCCTGACGCAGCACCGCCGCGTGGAGGATGAAGTCCCTTGGGACGTAAACTCCTTTCGCCCCGGACGATAATGACGGGACGGGTGGAAGAAGCCCCGGCTAACTTCGTGCCAGCAGCCGCGGTAATAAGAGGGGGGCAAGCGTCGTTCGGAATTATTGGGGGTAAAGGGCGCGGAGGCGGTGCGGTAGGTCACCTGTGAAACCTCTAGGCTAAACCTAGAGCCGGCAGGCGAAACTGCAGTGCTTGGTGGTG
+
<<C@CEFA-CCFG7@F:@C;@EEGGGGCE;FGGGAE@@B::FFGG7FG8FF@DF<C@F7@CF,6@F:+@@=FCBFDDD=F,9BFFFGFFDGE@>FFGGFEG8FFA,++B+@FE7>:FEG@FAFCGD++@:CFFGCGGCC<D7CFFG@FGGGGFGF:F<::>,:+4=*11=ECF>97+3<EFG5?>?G>C/8C*:EA*;8:*;@?CFGGC2*2A8<<C88**/**:**:5**:=/2:**2++3+3++0:C?7*9F6*+0*2++*+2>+*+2:5))9*1.)/)0)*+*0*,006*//)/057;
@M03506:14:000000000-AKVR1:1:1101:10495:6122 1:N:0:39
CGAACTCCTACGGGAGGCAGCAGTCGGGAATTTTGGGCAATGGGGGAAACCCTGACGCAGCAACGCCGCGTGGAGGATGAAGTCCCTTGGGACGTAAACTCCTTTCGACCCGGACGATAATGACGGTACGGGTGGAAGAAGCCCCGGCTAACTTCGTGCCAGCAGCCGCGGTAATACGAGGGGGGCAAGCGTTGTTCGGAATTATTGGGCGTAAAGGGCGCGTAGGCGGTGCGGTAAGTCACCTGTGAAACCTCTAGGCTTAACCTAGAGCCTGCAGGCGAAACTGCCGTGCTTGAGGGTG
+
CCCCCGGGGGGGGGGGGGGGGGGGGGGGGEGGGGGGGGFGGGGGGGGGGGGGGGGGGGGGGGGGGGGGGGGGGGGGGGGGGGGGGGGGGGGGGGGGFGGGGGGGGGGFGGGGGGGGGGGGGGGGGGGGGGGGFGGGGGGGGGGGGGGGGGFGGGGGEGGGGGGGGGGGGDGGGGGGGGFCGGGGGGGGGGGG5EGF7CGG>EFGGECF*;EEGGGGGGGGEGGCGGFGGGGEEGGD5@CCCFGC+37DC0<=DGC7@FFC?C703>CFFCGFCFDFG)C<93BEG?F421.4>==>;?B5)
@M03506:14:000000000-AKVR1:1:1101:20841:6165 1:N:0:39
CGAACTCCTACGGGAGGCAGCAGTCGGGAATTTTGGGCAATGGGCGCAAGCCTGACCCAGCAACGCCGCGTGAAGGATGAAATCCCTCGGGATGTAAACTTCGCAAGAACGGGAAGAATAAGTAGGGGATAATACCCTCTATGATGACGGTACCGTTTGTAAGCTCCGGCTAACTCCGTGCCAGCAGCCGCGGTAATACGGGGGGAGCAAGCGTTGTTCGGATTTACTGGGCGTAAAGGGCGCGTAGGCGGTCAGTGCAAGTCAGTTGTGAAATCTCCGGGCTTAACCCGGAAGGGTCAAC
+
CCCCCGGGG@FGGGGGGGGGGGGGGGGGGGGGGGGGGGFGGGGGGGGGGGGGGGGGGGGGGGGGGGGGGGGGGGGGGGGGGGGGGGGGGGGGGGGGGGGGGGGGGGGGGGGGGDGGGGGGGGGGGGGGGGFFGGGGGGGGFGGGGGGGGGGGEGGGGGGGGGGGGGFEGGGGGGGGGGGGGFFGGGGGGGGGGGGDGCFFEGGGGGGGG?CGGEEGGGGGGGGEGGGGGGGGGGGC=FGGDC:5:*5<CE=/)/::<F7*<<2:CGGGFDCF7C70>6>3)07569**.>;(7))00)797
@M03506:14:000000000-AKVR1:1:1101:26083:6187 1:N:0:39
CGAGCTCCTACGGGAGGCACCAGTAGGGAATATTGGACAATGGGCGAAAGCCTGATCCAGCGACGCCGCGTGAGGGATGAAGGCCTTCGGGTTGTAAACCTCTGTTGTTGGGAAAGAAGCCGGGTGCATAACCCGGTGACGGTACCCAACGAGGAAGCCCCGGCTAACTACGTGCCAGCAGCCGCGGTGAGACGTAGGGGGCGAGCGTTATCCGGATTCACTGGGCGTAAAGGGCGCGTAGGCGGTTACGAAAGTCCGATGGGAAAAGTCACTGCCCAACTGGGAGCGTGCATCGGATACT
+
CCCCCGGGGGGGGGGGGGGGGGGGGGGGGGGGGGGGGFGGGGGGGGGGGGGGG8FGGGGGGGGGGG7CFEGGGGGGGGGGGGCBGGGAFGGGGGGG,FEFGGGGGGGFGGG@FFFFFCFGGCG@FGGGGFGE8FEFFFGGFEC<CFFEFGGGGGGG7FCGGE:@FEFGCFGFFG7FFGGGGGGGGD*CE*=,?FFG5:;**2*/8>8CEEDFGCEDE?+<CFCFFFGC5**<CECC=EDG5EFCEGGGGG*=DE779@C<**16<9*20:+7*:70/9*92/)200)<9D7<F657))))*
@M03506:14:000000000-AKVR1:1:1101:26357:6190 1:N:0:39
CGAACTCCCACGGGAGGCAGCAGTAACGAATCTTCCGCAATGCACGCAAGTGTGACGGAGCGACGCCGCGCGTGGGACGAAGTCCTTCGGGATGTTAACTACTGTCAGGGGTTACCAAGTTCTGAGGAGCCCAAGCGGAAGGCACGGCTAACTCTTTGCCAGCAGCCGCGGTAAGACAGAGGTGCCAAGCGTTAGGCGGAATCACTGGGCTGAAAGCGCGTGTAGGCGGGTCGTTCAGTGTCTTGTGAAATCTCCCGGGTCAACCGGGGAATGGCGGGGCATATCGGCGCTCTTGAGCAGG
+
CCCCC8FE-EEGGGGCGEECEGGGGGFGFGAEFFE6CFEGGGFGEFDGE7,CF99EC:@+86+@:BFEG:+CFCC><E+4F+BB,A@?FGEGGCF,AFG9,B,:D,CFF8C+3>,3,,BDEG9<DFFDGF+@,@7+CFGDG@:<>@@7FEFFFGF,@CCEFF7::<,=BFGED7,<,,25?@<:F@CF77<1*;8@C:CE5*++3<CCC5F11AE02/**2/22<CF8E58*1/;*3<C903++32<*+0<+*<30:))12:CCCGCGGD*<<***)8>)))9++09>1))2)/7466?4)
@M03506:14:000000000-AKVR1:1:1101:20904:6207 1:N:0:39
CGAACTCCTACGGGAGGCAGCAGTGGGGAATATTGGACAATGGGCGCAAGCCTGATCCAGCCATGCCGCGTGGGTGATGAAGGCCCTAGGGTTGTAAAGCCCTTTCGGCGGGGAAGATAATGACGGTACCCGTAGAAGAAGCCCCGGCTAACTTCGTGCCAGCAGCCGCGGTAATACGAAGGGGGCTAGCGTTGCTCGGAATGACTGGGCGTAAAGGGCGCGTAGGCGGTTTAGACAGTCAGATGTGAAATTCCTGGGCTTAACGTGGGGGCTGCATTTGATACGTCTAGGCTTGTGTGAG
+
CCCCCGGGG@FGGGGGGGGGGGGGGGFGGGGGGGGGGGGGGGDEGGGGGGGGGGGGGGGGGGGGGGGGGGGGGGGGGGGGGGGGGGGFGGGFGGGGGGGGGGGGGGGGGGGGGGGGFGCFGFC=FEGGGBFGGGGGGGGGGGGGGGGGGGGGGGGEFFGGGGGFGFGGGGGEG:FGGGDGGGEGGGGFGGGEC5EEFCEEGGCFGGGGCFEC*88FCEEGGGEGGGGG>:8C+:+<CC7<FF+39<FGGFCG77+:+<FFFC>F*9=DGGG>3DGFG**?D@FFGFC56FF?)8@)984*8
@M03506:14:000000000-AKVR1:1:1101:9534:6230 1:N:0:39
CGAACTCCTACGGAAGGCAGCAGTGGGGAATTGTTCGCAATGGGCGCAAGCCTGACGACGCAACGCCGCGTGGAGGACGAAGATTTTCGGATCGTAAACTCCTTTCGATCGGGAAGAACGGCTTCCGGGTAAATACCCTGGAAGAGTGACGGTACCGAGAGAAGAAGCCCCGGCTAACTCCGTGCCAGCAGCCGCGGTAATACGGGGGGGGCAAGCGTTGTTCGGAATTACTGGGCGTAAAGGGGTTGTAGGCGGCCAACTAAGTCCGACGTGAAATCCCAAGGCTTAACCTTGGAACTGC
+
CCCCCGGGGGGGGGGGGGGGGGGFGGGGGGGGGGGGGGGGGGGGGGGGGGGGGGEFGEEGGEGGGGGGGGGGGGGGGGGGGGGGGGGGGGDGGGGGGGGGGGGFGGGGFGGGGGGGGGGGGGGGGGGGGGGGGGGGGGGGGGFFCGGFGGGGGGGGEGGEFGGGGGGG7CFGEGGFGGGEGGGGGGGGGGGGGGGGGGEEGGGGGGGGGG>C8@FFE;EGGGGGGC5CF?:7@CCFGGG=:CFGGC*980<<FECGG5<CCFCCG=9CEGG39C3?DB4<CFFGGFC447B<??FFFF)1*
@M03506:14:000000000-AKVR1:1:1101:25167:6244 1:N:0:39
CGAACTCCTACGGGAGGCAGCAGTAAGGAATCTTCCACAATGGGGGCAACCCTGATGGAGCAACGCCGCGTGCAGGATGAAGGCCCTCGGGTCGTAAACTGCTTTTATGAGTGAAGAATATGACGGTAACTCATGAATAAGCACCGGCTAACTACGTGCCAGCAGCCGCGGTCATACGTAGGGTGCAAGCATTATCCGGAGTGACTGGGCGTAAAGAGTTGCGTAGGCGGTCCGTAAGGCGAATAGTGAAACCTGGTGGCTCAACCATCAGACTATTATTCGAACTCACGGACTCGAGAGG
+
CCCCCGGGGGGGGGGGGGGGGGGGGGGGGGGGGGGGGGGFGGGGGGGGGGGGGGGGGGGGGGGGGGGGGGGGGFGGGGGGGGGGGGGGGGGGGGGFGGGGGGGGGGGEFGGGGGGGGGGGGGGGGGGGGGGGGGGGGGGGGGGGGGGGGGDFGGGGFFGGGGGGGFFEGGGGGGGGFGGGGGCCGGGGGGGGGGGGFEGGGGGGGGGGGGGGDD5?9EGGFGGEDGGGDC?EGDFGDGFGGGEE:ECFGF?:CEE:+)7C*<0<F<C6F4FFFGFG7=CCC:F6*7:B>G>F))55>@5@)
@M03506:14:000000000-AKVR1:1:1101:4925:6245 1:N:0:39
CGAACTCCTACGGGAGGCAGCAGTAGGGAATATTGGACAATGGGCGAAAGCCTGATCCAGCGACGCCGCGTGAGGGATGAAGGCCTTCGGGTTGTAAACCTCTGTTGTTGGGAAAGAAGCCGGGTGCATAACCCGGTGACGGTACCCAACGAGGAAGCCCCGGGTAACTACGTGCCAGCAGCCGCGGCGAGACGTAGGGGGCGAGCGGTATCCGTATTCTCTGGGCGCAAAGGGCGCGTTAGCGGTGACGTACGTCCGATGCGAAAAGTCACGGCGCAAGTGTGACCGTGCAGTGTACACT
+
<@CCCFAE<<-BFCGG7FC@@EG@F6,,C8F,CE9,C<EFCE,,,6@B:8,CC,E9CF<,8@+@+@@+6678,:FFF<BFA<AFAE?FEDEGD++99<E@BFD,5@EFF,==4,=,??,,:FCD3:755C<DF<BFGGG,<++@5>3>>FF****6@,@>*1>***6<@>F*=,*=2,4,++=B**=**:*8/**;@*C:8*/**28*;?F+C***2<C+<7<6*::**/*A***:*19/*1+*::**3::C**0*/8995EDGC)7*+*+*1*)*)07)**9+3*2>?58,8*9*9**00
@M03506:14:000000000-AKVR1:1:1101:20876:6247 1:N:0:39
CGAACTCCTACGGGAGGCAGCAGTGGGGAATATTGGATAATGGGCGAAAGCCTGATCCAGCAATGCCGCGTGAGTGATGAAGGCCTTAGGGTTGTAAAGCTCTTTTACCCGGGAAGATAATGACTGTACCGGGAGAATAAGCTCCGGCTAACTCCGTGCCAGCAGCCGCGGTAATACGGAGGGAGCTAGCGTTGTTCGGAATTACTGGGCGTAAAGCGCGCGTAGGCGGCTTTGCAAGTTAGAGGTGAAAGCCAGGGGCTCAACCCCGGAACTGCCTTTAAAACTGCATCGGTTGAATCCG
+
CCCCCFGGGCGGGGGGGGGGGGGCFGGGGGGCGGGGG,CFGGGGGGGGDGGGFDFGFGGFFGGGFGACFF@F?F?FFGGFFFGEEFFEDFGEEGGGGDGF9EEFGGGGGGGGGDEGGGG<FFC9EFGGCCGDGCCFE9?FD,D>DF@FGGEFFFGGGGCFFGGGGGFGGGGG@FC9<DGEGDG>FG,;BCF*:<CCCEGGDFF;F9FGD*CECGCGGE58CE8*:C6EEDCGFF?79CC@CCEGGGGDC7C*9*:DEFC5=<6AC**9=1:@GG*27**:F@FE6729):;(8>B:9/9)<
@M03506:14:000000000-AKVR1:1:1101:15524:6247 1:N:0:39
CGAACTCCTACGGGAGGCAGCAGTGGGGAATATTGCGCAATGGGCGAAAGCCTGACGCAGCAACGCCGCGTGAGTGATGAAGGCCTTCGGGTCGTAAAGCTCTGTCGGAGGGAACGAATGTCTCTGGGGTTAACAGCCCCAGGGAGTGACGGTACCCTCAAAGGAAGCACCGGCTAACTCTGTGCCAGCAGCCGCGGTAATACAGAGGGTGCTAGCGTTGTTCGGAATCATTGGGCGTAAAGGGCGTGTAGGCGGTTTGCTAAGTCATGTGTGAAATCCCTCGGCCCAACCGGGGAACGAC
+
CCCCCGGGGGGGGGGGGGGGGGGGGGGGGGGGGGGGGGGGGGGGGGGEGGGGGGGGGGGGGGGGGGGGGGGG:FGGGGFGGGGGGGGGGGGGGGGGGGGGGGGGGGGGGGGGGGGGGGGGGGGGGGGGGGGGGGGGGGGGGGGGGGGGGGGGGGGGFFGDFDGGGGGFGGGGGGGGGGGGGGGGGGGGGGGGGGGGGGEEGGGFC7CEEEECFGGFGGECCCGGGCGGGCFGGGGGG*18=?CGGG5CE69?=EE32;C70<7F+2+*:2A7CDC9:BGGCF375>GFFGFFFFD5@.5>)
@M03506:14:000000000-AKVR1:1:1101:18442:6265 1:N:0:39
CGAACTCCTACGGGAGGCAGCAGTCGAGAATTTTTCTCAATGGGGGAAACCCTGAAGGAGCGACGCCGCGTGGAGGATGAAGGTCTTCGGATTGTAAACTCCTGTCATTGGGGAACAAAGCTTCCGGTTAACTGCCGGCGAGCCTGATAGTACCCGAAGAGGAAGAGACGGCTAACTCTGTGCCAGCAGCCGCGGTAATACAGAGGTCTCGAGCGTTGTTCGGATTCATTGGGCGTAAAGGGTGCGTAGGCGGCGGGGTAAGTCGGATGTGAAATCCTGGGGCTCAACCCCAGAACTGCAT
+
CCCCCGGGGGGGGDGGGGGGDGGGGGFEFGGGGGGGGGGGGGGGGGGGGGGGGGGGFGGGGGGGGGGGGGGGGGGGGGGGGGGGGGGGGGDGGGGGGGGGGGGGGGFGGGGGGGGGGGGGGGGGFGDGGDGGGGGGGGGGCEGGGGGGGGGCFGGGDEGGGGG7EFGGGGGGGGCF9BCFGGGGGGGGGGGGGGGGGGGGGGFEFC8C+ACCEGC>EGEFFGGGGGGG7C9?GFEGE=FGGGGDGG53?ECEGEED5>)C6?FGCDCDC*:6:CD?CF7D35>5797)47:05>)8669=7
@M03506:14:000000000-AKVR1:1:1101:13555:6266 1:N:0:39
CGAACTCCTACGGGAGGCAGCAGTAACGAATCTTCCCCAATGCACGAAAGTGTGAGGGAGCGACGCCGCGTGTGGGACGAAGTCCTTCGGGATGTAAACCACTGTCAGGGGATACCAAGTTCTGAGGATCCCCAGAGGAAGAGGCGGCTAACTCTGTGCCAGCAGCCGCGGTAAGACAGAGGCCTCAAGCGTTAGGCGGAATCACTGGGCTTAAAGCGTGTGTAGGCGGACGCCTAAGTACCTTGTGAAATCCCACGGCTCACCCGTGGAACGGCTGGGTATACTGGGCGTCTTGGGCCAA
+
CCCCCGGGGGEEEGGGEGEGDGGGCGGGGGGGGGGGGGGGGGGGGGGGGGGFEDFFG@CFGGGGGGFCFFGGGGGDFGGGGDGGGGFCFGG7FFGFFGGGBFGEFFAFBAEE7AFGGCDFGGGGGFF8=DFDGGECEGFFEDFCGGEEDECGGFCFFGGFGCFGGGGGGFGGDCGCECFGGGCGEFGCFGGF@<CGGGGG*8CFF9C88FC5F9:CGGGCCEFCFEFEGC=EECFEEEFGGGFCFGEF7?F926<5?>G<E9CF:<C<EGF?DGDGD@***09A+994().-.<FFF@F>.
@M03506:14:000000000-AKVR1:1:1101:7941:6310 1:N:0:39
CGAACTCCTACGGGAGGCAGCAGTGGGGAATATTGGACGATGGGCGCAAGCCTGATCCAGCAATGCCGCGTGAGTGATGAAGGCCTTAGGGTTGTAAAGCTCTTTCGCCCGCGACGATAATGACGGTAGCGGGAGAAGAAGCCCCGGCTAACTTCGTGCCAGCAGCCGCGGTAATACGAAGGGGGCGAGCGTTGTTCGGATTTACTGGGCGTAAAGGGCGCGTAGGCGGCGGGTCAAGTCGAGTGTGAAAGCCCCGGGCTCAACCTGGGAATTGCGCTCGAGACTGGGCTGCTTGAGTTCG
+
CCCCCGGGGGGGGGGGGGGGGGGGGGGGFGGEGGGGGGGGGGGGGGGGGGGGGGFGGGGGGGGGFGGGGGGGGGDGGGGGGGGGFGGGGGGGGGGGGGGGGGGGGGGGGGGGGDGGGDGDGGGGGGGFCGGGGGGGGGGGGGGGGGGGG7EGGGGGADEGGGGGFG<CGGGGGGFGDFC:FGGGGGGEGGGG*11A@EGE;?F7ECFGGGGGGD5CFCDEGDG5E5CEEEGGGGGF?FFGGDD<FFGGGCDGGGGDGDG7E?**:CCFFC+849D*)<DG3))23?GF?DE?F*947F*93
@M03506:14:000000000-AKVR1:1:1101:22074:6323 1:N:0:39
CGAACTCCTACGGGAGGCAGCAGTTGGGAATCTTGGACAATGGGGGAAACCCTGATCCAGCCATGCCGCGTGAGTGATGAAGGCCTTCGGGTTGTAAAGCTCTTTTGCCCGGGAAGATAATGACGGTACCGGGAGAATAAGCTCCGGCTAACTTCGTGCCAGCAGCCGCGGTAATACGAAGGGGGCTAGCGTTGTTCGGAATTACTGGGCGTAAAGCGTGCGCAGGCGGCTTTTCAAGTCAGTGGTGAAAGCCCGGAGCTCAACTCCGGAAATGCCATTGAAACTGTGGAGCCCGAGAACG
+
CCCCCGGGGGGGGGGGGGGGGGGGGGGGGGGGGGGGGGGGGGGGGGGGGGGGGGGGGGGGGGGGGGGGGGGGGGGGGGGGGGGGGGGGGGGGGGGGGGGCGGGGGGGGGGGGGGGGGGGGGGFGGGGGGGGGGGGGGGGGGGGGGGGGGGFGGGGGGGGGGGGGGGGEGCFGGGFGGGGGGGGGDGGGGGGGGGGGGGGGEGGGEEFGGGGGGEEFFGGGGDGGGGGGGCE>EFFCCEGFFGCGFFGG6CFGD5EGE@<7CGGGGGGGG3=5DCGCGFGGGFBGG629(*>45>D>@FBF@
@M03506:14:000000000-AKVR1:1:1101:10228:6338 1:N:0:39
CGAACCCTACGGGAGGCAGCAGTCGGGAATTTTGGGCAATGGGCGAAAGCCTGACCCAGCAACGCCGCGTGAAGGATGAAATCCCTCGGGATGTAAACTTCGCAAGAACAGGAAGAATAAGTCGGTGCTAACACCATCGGCGATGACGGTACTGTTTGTAAGCTCCGGCTAACTCCGTGCCAGCAGCCGCGGTAATACGGGGGGAGCAAGCGTTGTTCGGATTTACTGGGCGTAAAGGGCGCGTAGGCGGCCACCGCAAGTCGACTGTGAAATCTCCGGGCTTAACTCGGACAGGTCAGCC
+
CCCCCGGGGGGGGGGGGGGGGGGGGGGGGGGGGGGGGGGGGGGGGGGGGGGGGGGGGGGGGGGGGGGGGGGGGGGGGGGGGGGGGGGGGGGGGGGGGGGGGGGGGGGGGGGGGGGGGGGGGGGGGGGGGGGGGGGGGGGGGGGGGFFGGGFGCFGGGGGGGGGGGGGGGGGGGGGGGGGGGGGGGGDFGGGGGGGGGGGGGGGGGGGGCGGGEGGGGGGG*?EFFFGGGGGE/:=FGGDGGGGGDGGGGGGGCCCGGFGG9CDGGDGFC>FFGGGGFEGGGD>C?6:=?*5(0>:?FFFF7
@M03506:14:000000000-AKVR1:1:1101:11873:6362 1:N:0:39
CGAACTCCTACGGGAGGCAGCAGTCGAGAATTTTTCTCAATGGGGGAAACCCTGAAGGAGCGACGCCGCGTGGAGGATGAAGGTCTTCGGATTGTAAACTCCTGTCATTGGGGAACAATGCGTAAATATTAACTGTATTTGCGTTGATAGTACCCGAAGAGGAAGAGACGGCTAACTCTGTGCCAGCAGCCGCGGTAATACAGAGGTCCCAAGCGTTGTTCGGATTCATTGGGCGTAAAGGGTGCGTAGGCGGCGCGGTAAGTCGGGTGTGAAATCTCGGAGCTTAACTCCGAAACGGCAT
+
CCCCCGGGGGGGGGGGGGGGGGGGGGGGGGGGGGGGGGGGGGGGGGGGGGGGGGGGGGGGGGGGGGGGGG>FGDGGFGGGGGGGGGGGGGEGGGGGGGGGFGGGGGGGGGGGGGGGGGGGGGGGGGGGGGGGGGGGGGGGGGGGDGDCFGGGGGGGDGGGGGGGGGGGFGGGGGGGFGGGGGGGGGGGGGGGGGGFGGGGGGGGGGGGGGGGFGGG>?;FGGGGG*0+2+<FGGG:5;<GGGFGGG:DGGFEGGGDGEG57C22C<C*:CEF7:>FFFGFCDBCE4:?)2<:705<)0<5)
@M03506:14:000000000-AKVR1:1:1101:8327:6429 1:N:0:39
CGAACTCCTACGGGAGGCAGCAGTCGGGAATTTTGCGCAATGGACGAAAGTCTGACGCAGCAACGCCGCGTGAGGGATGAAGGCCTTCGGGTTGTAAACCTCTTTTCTCAGGGACGATAATGACGGTACCTGAGGAATAAGTCACGGCTAACTACGTGCCAGCAGCCGCGGTAATACGTAGGTGGCTAGCGTTGTCCGGATTTACTGGGCGTAAAGAGCGCGCAGGCGGTCGTTCAAGTCGAGTGTGAAAGCCCCCGGCTCAACTGGGGAGGGTCACTCGATACGGATAGACTCGAAGGCA
+
CCCCCGGGGGGGGGGGGGGGGGGGGGGGGGGGGGGGGGGGGGGGGGGGGGGGGGGGGGGGGGGGGGGGGGGGGGGGGGGGFFGGGGGGGGGGGGGGGGGGGGGGGGGGGGGGGGGGGGGGGGGGGGGGGGGGGGGGGGGGGGGGGGGGGGGGGGGGGGGFGGGGGGGGGGGEGGGGGGGGGGGDGFEGGGGGGDEGGEGGGGGGGGFGGGE?EGGGGGGC5CEEEGGGGGGGGGCCGFGGGEEFGGGGEFGFGFGCCBD):C=C+2AFGCEEGCC=F@7<<)8E*7*)-*9286))07>45
@M03506:14:000000000-AKVR1:1:1101:22988:6448 1:N:0:39
CGAACTCCTACGGGAGGCAGCAGTCGAGAATTTTTCTCAATGGGGGAAACCCTGAAGGAGCGACGCCGCGTGGAGGATGAAGGCTTTCGGGTTGTAAACTCCTGTCATTTGGGAACAAAGCCTTACGTTAACTGCGTGGAGGTTTGATAGTACCGAAAGAGGAAGCGACGGCTAACTATGTGCCAGCAGCCGCGGTAATACAGAGGTCTCAAGCGTTGTTCGGATTCATTGGGCGTAAAGGGCGCGCAGGCGGCGGGGCAAGTCGGGTGTGAAATCCCAGGGCTCAACCCGGAAACTGTAC
+
CCCCCCF---CB7@,@FGEFBFGCECEGGFFFFCFFFGG9FFGGGEEDFCFFEGGGFC<CCF6FF:+@C@CEEBF7?FF@?,BCFFG,BECF=FCA<,5C9,A<EF<F,EA,=<,?ECCFFGGFFGFE<A@FGG9FFGCGGC3B<FD@B<DAD,@BFEEGF777:,@FF7>7*:CEF,@;2@CF?C7CG7:BFG8FGD9CFFG<F@BBECGCF?*122*/+1181*<:++<:FGGG*;79755E*:*//*:C3C:C*0C7*2*+*)/9195/*2*3*)*9773:***0(*)()))0*/***
@M03506:14:000000000-AKVR1:1:1101:13490:6455 1:N:0:39
CGAACTCCTACGGGAGGCAGCAGTCGAGAATTTTTGACAATGGGGGAAGCCCTGATCGAGCGACGCCGCGTGGGGGATGAAGGTCTTCGGATTGTAAACTCCTGTCATTGGGGAACAATGCGCAGGTAGTAACTGTAGTTGTGTCGATAGTACTCGAGGCGGCAGCGACGGCTAACTCTGTGCCAGCAGCGGCGGTAGGAATGAGGTCTCAAGCGTTGCGCGTAGTCATTGGGCGTAAAGGGTGCGTAGGCGGCGCGGTAAGTCGCGGGTGTAGTCTCTGGGATTGACGCGGTCAAATCAG
+
CCCCCGGGGGGGGGGGGGGGGGGG8F7FGGG9FGDGGGGGGGGGGGGG7FGGGGGGGDGGG7F:FGGGGGGG:++@FGGGGGG=FFGGGG+CFGGGGG9,,BF,FG,,5,B,@F:+B35,3+++@+BD,8,,,3@<D,3,@78>,@*6,*3,3,@F7***5<*1F***4CF71FC@<,27,?<0++*2@F*/8?>EE**3++2<+;C*0<++0+*1*:**:E*:*1<+2<FCFGG/C**03:2*/1:755+/9C*)279)*02<7):):):)2*;+:**:9))+*)*1,97(0))***/**
@M03506:14:000000000-AKVR1:1:1101:5941:6468 1:N:0:39
CGAACTCCTACGGGAGGCAGCAGTGGGGAATCTTGGACAATGGGGGCAACCCTGATCCAGCGATGCCGCGTGGGTGAAGAAGGCCTTCGGGTTGTAAAGCCCTTTAGGTTGGGAAGAAGGGTAGTGTCTGAATAAGGCATTACTTTGACGGTACCGACAGAATAAGCACCGGCAAACTCTGTGCCAGCAGCCGCGGTAATACAGAGGGTGCGAGCGTTAATCGGAATTACTGGGCGTAAAGGGCGCGTAGGCGGTAGAGTGTGTGGTATGTGAAAGCCCCGGGCTTAACCTGGGAAGTGCA
+
CCCCCGGGGGGGGGGGGGGGGGGGGGGGGDGGGGGGGGGGGGGGGGGCGGGGGGGGGGGGGGGGGGGEGGFEGGFGGFFGGGGGGGGGGGGGGGGGGGGGGGGGGGGGGGGGGGGGDFGGGGGGGGGGGGGGGGGGGGGGFGGGGGGGGGGGGGGGGGGGGGGGGGGGGGGGGGCGGGEEGGGGGGGGGFGFFGGGEDGGGFGGGGGGGGGCCEEGEEGGGGG5>?8C@9@FGGGGGDD:9FGGGGGGGDE?DGEGGFF7CGGGGGFGGGGFFDDFG)9C37>E5>DFA:=?F>@::7**1
@M03506:14:000000000-AKVR1:1:1101:16610:6480 1:N:0:39
CGAACTCCTACGGGAGGCAGCAGTCGGGAATTTTGCGCAATGGGCGAAAGCCTGACGCAGCAACGCCGCGTGAAGGATGAAGGCCTTCGGGTTGTAAACTTCTTTTATCAGGGAAGATAATGACGGTACCTGATGAATAAGTCACGGCTAACTACGTGCCAGCAGCCGCGGTAATACGTAGGTGACAAGCGTTGCCCGGATTTACTGGGCGTAAAGAGCGCGCAGGCGGTCGTTCAAGTCGAGTGTGAAAGCCCCCGGCTCAACTGGGGAGGGGCACTCGATACTGATCGACTCGAAGGCG
+
CCCCCGGGGGGGGGGGGGGGGGGGGGGGGGGGGGGGGGGGGGGGGGGGGGGGGGGGGGGGGGGGGGGGGGGGGGGGFGGGGGGGGGGGGGGGGGGGGGGGGGGGGGGGGGGGGGGGGGGGGGGGGGGGGGGGGGGGGGGGGGGGGGGGGGGGGGGGGGGGGGGGGGGGGGGGDCGGGGGGGGGGGGGGGGGGGGGGGGGGDEGGGGGGGGGCGCFGGFGGGGGCGEGGG?CE=E5CFFGGGGGGGGGGGGFF5CCDGFG):CFGECFCGCGD:)9C359C<FFCGBD=AG@BFEF>4774)
@M03506:14:000000000-AKVR1:1:1101:14525:6508 1:N:0:39
CGAACTCCTACGGGAGGCAGCAGTGGGGAATCTTGCACAATGGGCGAAAGCCTGATGCAGCGACGCCGCGTGGGGGATGAAGCTTCTCGGAGTGTAAACCCCTTTCGATCCGGACGAATGCCTCGCAAGAGGAGTGACGGTACGGACATAAGAAGCCCCGGCTAACTACGTGCCAGCAGCCGCGGTAAGACGTAGGGGGCCAGCGTTGTTCGGAATTACTGGGTGTAAAGGGTTCGTAGGCGGTGCGGCCAGTTGGGAGTGAAATCTCTGGGCTTAACCCAGAGGCTGCTTCCAAAACTGC
+
CCCCCGGGGGGGGGGGGGGGGGGGGGGGGGGGGGGGGGGGGGGGGGGGGGGGGGGGGGGGGGGGGGGGGGGGGGGGGGGGGGGGGGGGGGGGGGGGGGGGGGGGGGGGGGGGGGGGDGGGGGGGGGGGGGGGGGGGGGGGGGGGGGGGGGGGGGGGGGGGGGGGGGGGGGGGGGGGFGGGFECCEGGGCGFGFFFGGGGGGDFGGCEGEGGGGGGGGGFGGGGECEGGGGGGGFGGGGGGGG=ECE=<E*:>9EGGGFDGGGGG7*<C7DGFG4CFF?7>D>FGF><5:7*6@FFFFFF**
@M03506:14:000000000-AKVR1:1:1101:4051:6510 1:N:0:39
CGAACTCCTACGGGAGGCAGCAGTGGGGAATCTTGCACAATGGACGAAAGTCTGATGCAGCGACGCCGCGTGAGCGATGAAGCCCTTCGGGGTGTAAAGCTCTTTCGACGGGAACGATAATGACGGTACCCGGAGAAGAAGCTGCGGCTAACTACGTGTCAGCAGCCGCGGTAATACGTAGGCAGCGAGCGTTGTTCGGAATCACTGGGCTTAAAGGGCGCGTAGGCGGCTTGTCAAGTCCGGGGTGAAAGCCTCCAGCTTAACTGGAGAAGTGCCTTGGATACTGACGAGCTCGAGCGAG
+
CCCCCGGGGGGGGGGGGGGGGGGGGGGGGGGGGGGGGGGGGGGGGGGGGGGGGGGGGGGGGGGGGGGGGGGGGGGGGGGGGGGGGGGGGGGGGGGGGGGGGGGGGGGGGGGGGGGGGGGGGGGGGGGGGGGGGEGGGGGGGGGGGGGGGGGGGGGGGGGGGGGGGGGGGGGGGGFGGGGFGGGGDDF7CGGGGGGGGGGGGGGCGGGGGGGGGGFGGGGGGGGGDGDGGGDGGGFGGG:CFGCDEG=3C9CFGGGG=@FGGG7FGGC4*9CF:DFFFFGGDFFFDF:?0CBB3<BBEFF:D
@M03506:14:000000000-AKVR1:1:1101:3408:6536 1:N:0:39
CGAACTCCTACGGGAGGCAGCAGTGGGGAATTTTGCGCAATGGGGGAAACCCTGACGCAGCAACGCCGCGTGGAGGATGAAGGTCTTTGGATTGTAAACTCCTTTCGATCGGGAAGATTATGACGGTACCGGTAGAAGAAGCCCCGGCTAACTTCGTGCCAGCAGCCGCGGTAATACGACGGGGGCAAGCCTTGTTCGGAATTATTGGGCGTACAGGGAGCGTAGGCGGTTCGGCACGTCTCTAGTGAAATCCCTGGGCTCAACCCGGAGTCTGCTGGGTAGACTGCCGGGCTTGAGGCTG
+
CCCCCGGGGGGGGGDGGGGGGGGGGGGDFEGFGGGG+BFFGGGFGGCFGFFFGGGGG@CFGFFFEGGGGGCF@7,BFEFFGGGFGGG9EG8?FDDEFGF5,BFGGGG7AFGGGGGGG9,5E,,8+8>+B,8++6B,,B38><D<F7CEC*7>;3=<@**1;,1?,>F*<<CGE*,@F7**4*<=8:*1;:*+++0++*//;5<7C+<9***/:*/@88C**?*18*+:*2C*:C8***12*:<+A<F*C:C+20<C:71913*22//)59=42:>7*)7*2)*+2)7:93)4))874))07
@M03506:14:000000000-AKVR1:1:1101:4456:6552 1:N:0:39
CGAACTCCTACGGGAGGCAGCAGTGAGGAATTTTCCGCAATGGGGGAAACCCTGACGGAGCGACGCCGCGTGTGGGGAGAAGGCCTTCGGGTCGTAAACCACTGTCGAAGGGGACGATATTGACGGTACCCTTGGAGGAAGCCCCGGCTAACTACGTGCCAGCAGCCGCGGTAAGACGTAGGGGGCAAGCGTTGTCCGGAATCATTGGGCGTAAAGCGCTCGTAGGTGGATCAGTAAGTCTGCAAAGAAAGACCTGGGCTCAACTCAGGGAACGGTGTGGATACTATTGATCTTGAGGCAT
+
CCCCCGGGGFFGGGGGGGGGGGFGGGGGG?FGGGGGGGGGGGGGGGGGGGGGGGGGGGGGGGGGGGEGGGGGC=EEGGEGGGGGGGGGGGGGGG@ECGGGFGGAGGGFDFFGDCFGFGGGGGGGEGGGGGGGGFGCFGDDBCFGGGGGGGGFCFGGGCCGGGGFGGGGGGGGC1:AFEF*CEGGGGG5CFE:;?EGGGGGCCGG?CFFGGDGGCFCFGGECCEEGEGFGFGG6EG?CCD?FFGG++<7;:FGFD?FFFF<FFGGGGGGFFG>7DCCC:DC>670+*:*67*69==@F?F@?
@M03506:14:000000000-AKVR1:1:1101:28003:6555 1:N:0:39
CGAACTCCTACGGGGGGCAGCAGTCGAGAATTTTTGACAATGGGGGAAACCCTGATCGAGCGACGCCGCGTGGAGGATGAAGGTCTTCGGGTTGTGAACTCCTGTCATTTGGGAACAAGGTGCGTGTATTAACTGTACACGCGTTGATAGTACCAGAAGAGGAAGAGACGGATAACTTTGTGCCAGCAGCCGCGGTAATACAGAGGTCCCAAGCGTTGCTCGGATTCATTGGGCGTAAAGGGAGTGTAGGTGGTGCGCTAAGTCGGGTGTGAGATTTCGGAGCTTGACTCTGAAACTGCGT
+
CCCCACFEF<FECGGDEGGGGGGGGGGGEFGGG9EFGGGGGGFGG>==FFFBF@AF9BCF+@@C++@CGGCFGFFG7FD<A:F:<BC@<BFG7FGGGC<,CCFFCC<,,CFC:<FC8,=F8F?<:<CFFFFC22FFGCEFEFE?EGGFGG<9+22<8CFD6C*;8>F*2;>*;*<+C+A9@E7+08AC6**:CEC*:8EF9?EFGGF*+*0*2//*/:*3<5::8A<+<++<8*:*/*1A:****2<*++<<C*::E)7/*<*+*)2**1:**2*+2*9<*)):+)*))2*67**/*/6)7
@M03506:14:000000000-AKVR1:1:1101:7924:6558 1:N:0:39
CGAACTCCTACGGGAGGCAGCAGTGGGGAATTTTGCGCAATGGGGGAAACCCTGACGCAGCAACGCCGCGTGGAGGATGAAGCCCCTTGGGGTGTAAACTCCTTTCGACCGGGAAAATAATGATGGTACCGGTGGAAGAAGCACCGGCTAACTACGTGCCAGCAGCCGCGGTAATACGTAGGGTGCGAGCGTTGCCCGGATTTATTGGGCGTAAAGGGCGCGTAGGCGGTCACGCACGTCCGTGGTGAAATCGCTCGGCCCAACTGGGGGGGGTCCGCGGATACGGGGTGGCTGGAGCAAG
+
CCCCCGGGGGGGGGGGGGGGGGGGGGGGGGGGGGGGGGGGGGGGGGGGGGGGGGGGGGGGGGGGGGGGGGGGGGGGGGGGGGGGGDGGGGGDC==FGED<FEFGFDC<F=FE@FGGGFGCAFGAF9>DGEF:+@>C<BF8@::FCFCCFFEG@,>7>FGC<FC:CF:<*=<<CCC:<CC<FFEGCC@E@**2;CGG8?>:CGF9C7CG>/::CE5CGGGGE=C*:;<E8:88+*;5*:1C5=C*=EFCCCGA7EGCE@3*:A*/*9?4*9EE31**/)CC30.+:))3,>)(.8@)))).0
@M03506:14:000000000-AKVR1:1:1101:13418:6573 1:N:0:39
CGAACTCCTACGGGAGGCAGCAGTCGAGAATTTTTGGCAATGGGGGCAACCCTGAAGGAGCGACGCCGCGTGGAGGATGAAGGTCTTCGGATTGTAAACTCCTGTCATTAGAGAACAAGTTGCAGCGATCAACTGTCGCTGCATTGATAGTACCTGAAGAGGAAGAGACGGCTAACTCTGTGCCAGCAGCCGCGGTAATACAGAGGTCTCGAGCGTTGTTCGGATTCATTGGGCGTAAAGGGTGCGTAGGTGGCGGGGCAAGTCAGGTGTGAAATCCCGGGGCTCAACCCCGGAACTGCAC
+
CCCCCGGGGGGGGGGGGGGGGGGGGGGGGGGGGGGGGGGGGGGGGGGGGGGGGGGGGGGGFGGGGGGGGGGGGDGGGGGGGGGGGGGGGGGGGGGGGGGGGGGGGGGGGGGGGGGGGGGGGGGGGGGGGGGGGGGGGGGGGGGGGGGGGGGGFGGGFGGGGGGGGGGGGGGGDEGGGGGGGGGGGGGGGGGGGGGGGGFGGGGGGGCFFGGGGGGE>EGGGGGD>EGGGGGGFGGEEEGFFGGGGGGGGGGGGGG38>>DDGGFGGGGGGGFGCD?4;<39@DCFF=5.>52:)57:??=;
@M03506:14:000000000-AKVR1:1:1101:20550:6588 1:N:0:39
CGAACTCCTACGGGAGGCAGCAGTGGGGAATATTGGACAATGGGCGCAAGCCTGATCCAGCCATGCCGCGTGAGTGATGAAGGCCTTAGGGTTGTAAAGCTCTTTCGACGGGGACGATAATGACGGTACCCGTAGAAGAAGCCCCGGCTAACTTCGTGCCAGCAGCCGCGGTAATACGAAGGGGGCTAGCGTTGCTCGGAATCACTGGGCGTAAAGGGCGCGTAGGCGGCCATTCAAGTCAGAGGTGAAAGCCCAAGGCTCAACCTTGGAACTGCCTTTGATACTGTTTGGCTTGAGGCCG
+
CCCCCGGGG9CGGGGGGGGGGGGGGGGGGGGGGGGGGGGGGGGGGGGGGGGGGGGGGGGGGGGGGGGGGGGGGGFGGGGGGGGGGGGGGGGGGGGGGGGGGGGGGGGGGGGGGGGGGGGGGGGGGGGGEGGGGGGEGGGGGGGGGGGGGGGGGGGGGGGGGGGGGGGGGGGGGGGGGGGGGGGGGEGGFGGGCFEFFGGCEGGGGFGGG5EGEDEFGGGGEGEGGGFGGGDEGFCF?E*ACG?6CGGFFF9?CFGFFF30094?*9EGGGGF*74769CFFFFGC4:@AFB)9555;F75B
@M03506:14:000000000-AKVR1:1:1101:5306:6594 1:N:0:39
CGAACTCCTACGGGAGGCAGCAGTTAGGAATCTTGCGCAATGGGCGAAAGCCTGACGCAGCGACGCCGCGTGCGGGATGAATGCCTTCGGGTTGTAAACCGCTTTCAGCAGGGACGAAATTGACGGTACCTGCAGAAGAAGCCCCGGCCAACTACGTGCCAGCAGCCGCGGTAATACGTAGGGGGCGAGCGTTGTCCGGATTTATTGGGCGTAAAGAGCTCGTAGGTGGTTTGGTAAGTCGGATGTGAAATCTCCAGGCTCAACCTGGAGGGGTCATTCGAGACTGCAATGACTAGAGTTC
+
CCCCCGGGGGGGGGGEEGGCEEGGGGGGFGGFGGFGGGBEEEFFGGGGECFGGGGGGGGGGGGGGGGGGGEFGGGGGEGGGGGGGEGGGGGGDGGEFGGGEGGGGFGGGGGGGGGGGGGGGGGGGGFDGGGFGGGCCFFGGGGGEGGDGG@FGFF>FFGFGGGGGGGGGGDFC:CGGGGGGFGGGGGGGGGE5CEGGGGGEGCCFFFGGGGGEDGG7C6<FEG5@>CFF?GFGGGFCFGCEG*:ECDD?F?0*<?FCFCDEF6FD6FCG5=DG5**?BGD*.5C7?C*)2=)7BFF*08=*
@M03506:14:000000000-AKVR1:1:1101:5616:6599 1:N:0:39
CGAACTCCTACGGGAGGCAGCAGTGGGGAATTTTGCGCAATGGGGGAAACCCTGACGCAGCAACGCCGCGTGGAGGATGAAGTCCCTTGGGACGTAAACTCCTTTCGACCCGGACGATAATGACGGTACGGGTGGAGGAAGCCCCGGCTAACTTCGTGCCAGCAGCCGCGGTAATACGAGGGGGGCAAGCGTTGTTCGGAATTATTGGGCGTAAAGGGCGCGTAGGCGGTGCGGTAAGTCACCTGTGAAACCTCTAGGCTCAACCTAGAGCCTGCAGGCGAAACTGCCGTGCTTGAGGGTG
+
CCCCCGGGGGGGGGGGGGGGGGGGGGGGGGGGGGGGGGGGGGGGGGGGGGGGGGGGGGGGGGGGGGGGGGGGGGGGGGGGGGGGGGGGGGGGGGGGGGGGGGGGGGGGGGGGGGGGGGGGGGGGGGGGGGGGGGGGGGGGGGGGGGGGGGGGGGGGGGGGGGGGGGGGGGGGGGGGGGFGGGGGGGGGGGG?CEGDGGGGGGDFGGGGGFGEGGGGGGGGGGGGGGGGGGGGGGGG=EFFGECFGGGGGGFCGGGGGFGGGGGFGGDFGFGFGGG?FFGG3;:CGB4:;9>?FFFFFFF:3
@M03506:14:000000000-AKVR1:1:1101:17299:6599 1:N:0:39
CGAACTCCTACGGGAGGCAGCAGTGGGGAATTTTGCGCAATGGGGGAAACCCTGACGCAGCAACGCCGCGTGGAGGATGAAGTCCCTTGGGACGTAAACTCCTTTCGACCCGGACGATAATGACGGTACGGGTGGAAGAAGCCCCGGCTAACTTCGTGCCAGCAGCCGCGGTAATACGAGGGGGGCAAGCGTTGTTCGGAATTATTGGGCGTAAAGGGCGCGTAGGCGGTGCGGTAAGTCACCTGTGAAATCTCCGGGCTTAACTCGGAGCCTGCAGGCGAAACTGCCGTGCTTGAGTGTG
+
CCCCCGGGGGGGGGGGGGGGGGGGGGGGGGGCGGGGGGGGGGGGDGCEGGGGGGGGEGGGGGGGGGGGGGGGGE<FGFGGGGGGGFGFGGGD=FGGGGA<EFGFGFC<F::FGGDGGGGGGGGGGGEGG:@FCCGGG:FGDGGGGGEG>FGGGGGGGGGGGGGGGGGGGGGGGGGGGGFCEGDGGG8CGGGCEGGGGGGCEGG79CGGGGGEGDFGCEG=EGGGGGGGG*::ECEGGGFGCF9+<CGGCFGG7FF<8>GGCGFCC7>CC3=5FFG6*7CC3<;CFF7;(103@FF5FFB/9
@M03506:14:000000000-AKVR1:1:1101:17597:6632 1:N:0:39
CGAACTCCTACGGGAGGCAGCAGTGGGGAATCTTGCACAATGGGCGAAAGCCTGATGCAGCGACGCCGCGTGGGGGATGAAGCTTCTCGGAGTGTAAACCCCTTTCGATCCGGACGAATGCCTCGCAAGAGGAGTGACGGTACGGATATAAGAAGCCCCGGCTAACTACGTGCCAGCAGCCGCGGTAATACGTAGGGGGCCAGCGTTGTTCGGAATTACTGGGTGTAAAGGGTTCGTAGGCGGTGTGGCAAGTTGGGAGTGAAATCTCGGGGCTCAACCCAGAGGCGGCTTCCAAAACTGC
+
99A@CGEFEECBFEF7CGGGECECEF8@@BFFGE<<FF9@6EEFF:@7:+@CF@,,@F,,CFCFEGECCE+@F::EEEGFE?FEFGAEF<@FFF5B,BFC=CFGGGGDE,:<CB=FFGCFFFF>C+@FCF8><CCFC>B:CFGGG*CE9,@;,7FCCFCF:<71@:<FFEFD:<:FF<:E:F7C*2*;<FFDFE@CCE5/CEDFG:*:1C7C>>**3+<+2@F*8:+++0<CG68?CFFE?EC=EEECE69:*<CC=4*/:?C+0*+:*9CEGGGD*85*7>FG*0CD>)7:6=**0.96*
@M03506:14:000000000-AKVR1:1:1101:14858:6638 1:N:0:39
CGAACTCCTACGGGAGGCAGCAGTCGAGAATTTTTGACAATGGGGGAAACCCTGATCGAGCGACGCCGCGTGGAGGATGAAGGTCTTCGGATTGTAAACTCCTGTCATTGGGGTACAAGGTGCATACGTTAACTGCGTGTGCATTTATAGTACTCGAAGAGGGAGAGACGGCTAACTCTGTGCCAGCAGCTGCGGTAATTCCGCGGTCTCAAGCGTTGTTCGGATTCATTTGGCGTATAGGCTGCGTAGGTGGCGTGGTATGTCGGGTGTGATATTTCGGTGCTTAACTCTGTTACTCCTT
+
A@CC<@C66@CFGCBC:@;B;FGFCCF+FCF@9F@F7@F@,;FGC:+8666@EF8CC7@C:F+6CC:FB>FC@,,8F8<FE9<955?FCF+FG,959F9FE8B?F,?F?@,<4+BF<,CCFF@5CF,:E=,+,CF,38=+83CDF,=:=FF,,,@3@<3+8,**53C7,***>*,22,277,,,@:*?8F,,,*11*=;+<++*1111*?+CF+*=E8/2+*:;*:9+<F99++:1//7+++<:**25**005:*//8F*+329*/*9CDD***2+:*0/10)+39:/):1)/1/9@*)*1
@M03506:14:000000000-AKVR1:1:1101:17886:6639 1:N:0:39
CGAACTCCTACGGGAGGCAGCAGTCGGGAATTTTGCTCAATGGGCGAAAGCCTGAAGCAGCAACGCCGCGTGAGGGATGAAGGCCTTCGGGTTGTAAACCTCTTTTCTCAGGGACGATAATGACGGTACCTGAGGAATAAGCCACGGCTAACTACGTGCCAGCAGCCGCGGTAATACGTAGGTGGCAAGCGTTGTCCGGATTTACTGGGCGTAAAGAGCGCGCAGGCGGTCGTGCAAGTCGCGTGTGAAAGCCCCCGGCTCAACTGGGGAGGGTCACGCGATACTGCTCGACTCGAAGGCA
+
CCCCCGGGGGGGGGGGGGGGGGGGGGGGGGGGGGGGGGGGGGGGGGGGGGGGGGGGGGGGGGGGGGGGGGGGGGGGGGGGGGGGGGGGGGGGGGGGGGGGGGGGGGGGGGGGGGGGGGGGGGGGGGGGGGGGGGGGGGGGGGGGGGGGGGGGGGGGGGGGGGGGGGGGGGGGGGGGGGGGGGGFFGGGGGGGEGGGGGGCEEGGGGGGGGGEEGGGGGGGGGGGGGGEDGGGCCGGFGGGGGGGG5=CEGGGFGGGGF:CED=ECFGGG3CEGDCF:BGG))7:+6C*6D@FB<@4?BB4)
@M03506:14:000000000-AKVR1:1:1101:23793:6650 1:N:0:39
CGAACTCCTACGGGAGGCAGCAGTGGGGAATTGTTCGCAATGGGCGCAAGCCTGACGACGCAATGCCGCGTGGAGGACGAAGATCTTCGGGTCGTAAACTCCTGTCGAGTGGGAAGGACGCTTCGGGGGCGAATATCCTCCGGAATTGACGGTACCACTAAAGGAAGCCCCGGCTAACTCCGTGCTAGCAGCCGCGGTAATACGGGGGGGGCAAGCGTTGTTCGGAATTACAGGGCGTAAAGGGCTCGTAGGAGGCCAACTAAGTCGGATGGGATATCCCAAGACTGTACTGGGGAACTGC
+
6CCCC<FCDFGGGFEE@FGCCFG@EFGEECF<FGGCG>FFDFFF@7@F@BFDFEGGEFCCGEGGGGFGDGGGGD?EF@+FFGCEBFF?<F+EE7>EDFGGGGFEFGG+>FFCG8FFECCFEGBF@E+:@C7C<B*@FCE,@C7::<FGFFDFGG:FC:BC:<<:FCG:C***:8ECE89+:8**;*3+3<<6**1:8:CCCGFGEGDCEG*?EEDC8;*?;*285*;=C+<+06*:*:7*1<C55*11:CFD*:59*8*5*+*0<*:CE**)*0*2:***25)*2*0*.0*)0)))0:@F6
@M03506:14:000000000-AKVR1:1:1101:8746:6662 1:N:0:39
CGAACTCCTACGGGAGGCAGCAGTCGAGGATCTTCGGCAATGGGCGCAAGCCTGACCGAGCGACGCCGCGTGTGCGATGAAGGCCTTCGGGTTGTAAAGCACTGTCGAGGGGGAGGAAAGCCGCAAGGTCTGACCTATCCCTGGAGGAAGCACGGGCTAAGTTCGTGCCAGCAGCCGCGGTAAGACGAACCGTGCGAACGTTGTTCGGAATCACTGGGCTTAAAGGGCGCGTAGGCGGTTGATCAAGTCTGGGGTGAAATCTTTCGGCTTAACCGGAAAAGTGCCTTGGATACTGATCAGC
+
CCCCCGGGGGGGGGGGGGGGGGGGGGGGGGGGGGGGGGGGGGGGGGGGGGGGGGGGGGGGGGGGGGGGGGGGGGGGGGGGGGGGGGGGFGGFGGGGGGGGGGGGGGGGGGGGGEGGGGGGGGGGDGGGGGGGGGCCGGGGGGFFFGGGGGGGGGGGGGGGGGGGGGGGGGGGGFGGGGGGGGGGFGGDGGGGGGGGEGGGFGGGGGGGGDGGGGGGGGGG;FCCFFDDGGEEG=ECEG<EGFFFGGGFGGFFDGEGGFGCFGG??DGGGCGFGGGGDDGF49F9E?F@F**-9=F?FFFF0
@M03506:14:000000000-AKVR1:1:1101:14403:6714 1:N:0:39
CGAACTCCTACGGGAGGCAGCAGTGGGGAATCTTGCACAATGGGCGAAAGCCTGATGCAGCGACGCCGCGTGGGGGATGAAGCTTCTCGGAGTGTAAACCCCTTTCGATCCGGACGAATGCCTCGCGAGAGGAGTGACGGTACGGATATAAGAAGCCCCGGCTAACTACGTGCCAGCAGCCGCGGTAATACGTAGGGGGCCAGCGTTGTTCGGAATTACTGGGTGTAAAGGGTTCGTAGGCGGTGCGGCCAGTTGGGAGTGAAATCTCTGGGCTCAACCCAGAGCCGGCTTCCAAAACTGC
+
CCCCCGGGGGGGGGGGGGGGGGGGGGGGGGGGGGGGGGGGGGGGGGGGGGGGGGGGGGGGGFGGGGGGGGGGGGGGGGGGGGGGGGGGGGGGGGGGGGGGGGGGGGGGGGGGGGGGGGGGGGGGGGGGGCFGGGGGGGGGGDFFFGGEGGGGGGGGGGGGGGGGGGG,?FGGFGGGGGGGGDCEGEEEGGGFC?FGGGGGGEFFG>EC88EEGDEGGGC+AFGCECC9:EFGEGECECFEC752*2=DC*:CFGGDE47**3:CG>CFGGGFC759DFDDGF>E*)9:095:F*/9F@;4*
@M03506:14:000000000-AKVR1:1:1101:13800:6716 1:N:0:39
CGACTCCTACGGGAGGCAGCAGTGGGGAATATTGGGCAATGGGCGCAAGCCTGACCCAGCGACGCCGCGTGGGTGATGAAGGCCTTCGGGTCGTAAAGCCCTGTCGGGTGGAAAGAACGGTATTTGGGCGAATAGCCGAGATACGTGACGGTACCACCGAAGGAAGCACCGGCCAATTCCGTGCCAGCAGCCGCGGTAAGACGTAGGGGGCCAGCGTTGTTCGGAATTACTGGGTGTAAAGGGTTCGTAGGCGGTGCGGCAAGTTGGGAGTGAAATCTCTGGGCTTAACCCAGAGGCTGCT
+
CCCCCGGGGGGGGGGGGGGGGGGGGGGGGGGGGGGGGGGGGGGGGGGGGGGGGGGGGGGGGGGGGGGGGGGGGFGFGGGGGGGGGGGGGGGGGGGGGGGGGGGGGGGGGGGGGGGGGGGGFGGGGGGGGGGGGGGGGGGGGGGGGGGGGGGGGGGGGGGGGGGGGGGGGGGGGGGGGGGGGGGGGGFGFGGGGGGGGGGGGGGGGGGGGGEGGGGGGGGGFFEGGEFFEGGGGGCGEFC?CFG7CGEGFFGGDE5):5DCCEG+<CFG5D/7:7:::*:D7:>=:;7=AC50>8>F37>B)
@M03506:14:000000000-AKVR1:1:1101:7229:6740 1:N:0:39
CGAACTCCTACGGGAGGCAGCAGTGGGGAATTGTTCGCAATGGGCGCAAGCCTGACGACGCAACGCCGCGTGGAGGACGAAGATTTTCGGATCGTAAACTCCTTTCGATCGGGAAGAACAGCTCTCGGGTGAACAGCCTGAGAGTCTGACGGTACCGAGAGAAGAAGCCCCGGCTAACTCCGTGCCAGCAGCCGCGGTAATACGGGGGGGGCAAGCGTTGTTCGGAATTACTGGGCGTAAAGGGCTGGTAGGCGGCCAACTAAGTCCGACGTGAAATCCCAAGGCTTAACCTTGTAACTGC
+
CCCCCGGGGGGGGGGGGGGGGGGGGGGGGGGGGGGGGGGGGGGGGGGGGGGGGGGGGGGGGGGGGGGGGGFGGGGGGGGGGGGGGGGGGGGGGGGGGGGGGGGGGGGGAEGGGEGGFGGGGGGGGGGGGGGGGGGGGGGGGGGGGGGGGGGGGGGGGGGGGGGGGGGGGGGGGGGGGGGGGGGGGGGGGGGGGGGGGGGGGGGGGGGGGGGGGFGFGG5EGGGGCGDGGGGGGGGGGEG*5FGDEFGGGGGCGGGGC5FGG?FC0:FD5DE><<CE7=<765<C=6<?<>=<F4/**9@B4
@M03506:14:000000000-AKVR1:1:1101:12960:6761 1:N:0:39
CGAACTCCTACGGGAGGCAGCAGTGGGGAATTGTTCGCAATGGGCGCAAGCCTGACGACGCAACGCCGCGTGGAGGATGAAGACCTTCGGGTCGTAAACTCCTTTCGATCGAGACGAACGGCTTCCGGGTGAACAATCCGGAAGAGTGACGGTACCGAGAGAAGAAGCCCCGGCTAACCCCGTGCCAGCAGCCGCGGTAATACGGGGGGGGCAAGCGTTGTTCGGAATTACTGGGCGTAAAGGGCTCGTAGGCGGCCCACTAAGGCAAACGTGAAATCCCCCGGCTTAACCGGGGAAACGC
+
CCCCCGGGGGGGGGGEGGGGEGGGGGGGGGGGFGGGGDEGGGGGGGGGEGGGGFGGGGGGDGEEGGGGGGGGG:FEGGFGGGGFGGGGGGEGGGGG<FFGGGGGGGDGGGGDFGGGGGGGGGGGGGGEDCC7FFGGGFFEGCG>CFGGGGGGEGEGGCCCFGG7CCBFCFEFF>FGGC*=CF8CCF+<FGGGGCEGGEGC+<@8CE*:EEDE*;CFDCEGGGDGEGGGFFC<:ECGGD)57?C5C=FC8*/5**:95)7CE+97*9*9C5:)**1+**9<*)85/))9)**().)).))00
@M03506:14:000000000-AKVR1:1:1101:19681:6778 1:N:0:39
CGAACTCCTACGGGAGGCAGCAGTTAGGAATTTTGGGCAATGGGCGAAAGCCTGACCCAGCAACGCCGCGTGGGTGATGAAGGCCCTCGGGTCGTAAAGCCCTTTTCCCAGGGACGATAGTGACGGTACCTGGGGAATCAGCCCCGGCTAACTACGTGCCAGCAGCCGCGGTAATACGTAGGGGGCAAGCGTTGTCCGGATTTATTGGGCGTAAAGCGCTCGCAGGTGGTTCGTCGCGTCGTGCGTGAAAGACCCCGGCTCAACTGGGGGAGGTCGGGCGATACGGTCGGACCGGAGGCCC
+
CCCCCFGGGFFGGGGGGGGGGGGGGGGGGGGGGGGGGGGGGGGGGGGGGGGGGGAFGGGGGGGGGGGGGGGGGEEGFGGGGGGGGGGGEE@FGGGGFFEGFGGGGGGGFGGFGGGGGGGGGFGGGGEGGGGGFGECFGGFEGGEGGGGGGGGGGGCAFGGGGGFGGGGGGB=FGGGGG9>:<EGGGCCEDGGGGGGGDGGGGGFFFGGGGGGCEGGGGGGGGGGGGFFGGFGGGGGGGGGGGGGGED58FFGGA><=>DC:ACGGG?F5D*<G/CE))/757:C57*)()04)<>7B5)7)
@M03506:14:000000000-AKVR1:1:1101:9208:6780 1:N:0:39
CGAACTCCTACGGGAGGCAGCAGTGGGGAATATTGGACAATGGGCGCAAGCCTGATCCAGCAATGCCGCGTGAGTGAGGAAGGCCTTAGGGTTGTAAAGCTCTTTCGGCGGGGACGATGATGACGGTACCCGCAGAAGAAGCCCCGGCTAACTTCGTGCCAGCAGCCGCGGTAATACGAAGGGGGCGAGCGTTGTTCGGATTTACTGGGCGTAAAGGGCGCGCAGGCGGTCCTGTTTGTCGAGTGTGAAAGCCCCGGGCTCAACCTGGGAACTGCGCTCGAAACGGCCTGGCTAGAACTCG
+
CCCCCGGGGGGECFCE@GGGGFGGGGGGGGGDGGCFGCFGCCE8EFGGGCCFGGFFFGFGFEGGCFFGED@C7FDEAFGFGGDD8FFCGGGGGDEGCDFGGGGGGFEECFGGGGGGEEGGFFGFGGGGGCGEECFFFFCAF7C*>CFGDEFGGGFG7<*F,C7CFFG7@FGGGGGG:FG58EC>EGCGGDECEECGF>E5:E99CCFGGGC8E*ACFE85/8CEEDG5:C8*:<@FEFFE5:*+12:>FG7C7*19=B<):+*A*2:DGC+)*02*5.1>)08CGE3),>)(0=)***0*.
@M03506:14:000000000-AKVR1:1:1101:22530:6820 1:N:0:39
CGAACTCCTACGGGAGGCAGCAGTGAGGAATCTTCCGCAATGGGCGAAAGCCTGACGGAGCGACACCGCGTGTGGGATGAAGTCTTTCGGGATGTAAACCACTGTTGGAGGGGAAGACAACTGACGGTACCCTCCGAGAAAGCCCCGGCTAACTACGTGCCAGCAGCCGCGGTAATACGTAGGGGGCGAGCGTTATCCAGATTTACTGGGCGTAAAGCGCGTGTAGGCGGCTGGTTAGGTGTGATGTGAAATCCTCGGGCTCAACCCGAGAACTGCATTGCAAACCGGCCTGGCTAGAGTG
+
CCCCCGGGGGGGGGGGGGGGGGGGGGGGGGGGGGGGGGGGGGGGGGGGGGGGGGGGGGGGGGGGGGGGGGFFEGGGGGGGGGGGGGGGGGGGGGGGGGGGGGGGGGGGGGGGGGGGGGGGGGGGGGGGGGGFGGGGGCFFGCGGGGGGGGGFGGGGEF>FGGGCFGFGDCGGEGGGGGFFGFGGGGGGD5CGCGGGDF9CA9FGGGGFCGFG8EC*CFEGEEGGGGGGGGG>C50<CGGGGGGF0A+:9FEGD+2>C>D95>DGGGGGG:*8<DGF7=>=:@*2:@GFBG3(.470)19@F
@M03506:14:000000000-AKVR1:1:1101:20957:6824 1:N:0:39
CGAACTCCTACGGGAGGCAGCAGTTAGGAATCTTGGACAATGGGCGCAAGCCTGATCCAGCCATGCCGCGTGAGTGATGAAGGCCCTAGGGTTGTAAAGCTCTTTCAGCGGGGAAGATAATGACGGTACCCGCAGAAGAAGCCCCGGCTAACTTCGTGCCAGCAGCCGCGGTAATACGAAGGGGGCTAGCGTTGCTCGGAATCACTGGGCGTAAAGCGCACGTAGGCGGCTTTCTAAGTCAGGGGTGAAATCCTGGAGCCCAACTCCAGAACTGCCTTTGCTACTGGGAAGCTCGAGTCCG
+
CCCCCGGGG9FGDGGGGGGGGGGGGGGGGGGGGGGGGGGGGGGGGGGGGGGGGFGGGGGDGGGGGGGGGGGGGGFGGGGGGGGGGGGFGGGFGDGDGGGGGGGGGGGGGGGGGGCE@FGGGGGGGG@FGGGGGEG7DFGGCD<FEFEDGDFGGCFGGGDGGGGGGGGGEFG@F@EGGGGGDCDGGGCCGGGEGGGGGGGD5EFCEDGGGGGGGGCFGGGGGGGGGGF5CEEGCFGGGGGGFG?CEGDG+:+CF7+C8>47:FG=6DCC6CDFG=4EG?>**=BGF46>7D:0::B33*09<
@M03506:14:000000000-AKVR1:1:1101:26693:6857 1:N:0:39
CGAACTCCTACGGGAGGCAGCAGTCGGGAATTTTGGGCAATGGGCGAAAGCCTGACCCAGCAACGCCGCGTGAAGGATGAAATCCCTCGGGATGTAAACTTCGCAAGAACGGGAAGAATAAGTGAAAGTTAATATCTTTCATGATGACGGTACCGTTTGTAAGCTCCGGCTAACTCCGTGCCAGCAGCCGCGGTAATACGGGGGGCGCAAGCGCTGTGCGGCTTTACTGGGCGTACAGGGCGCGATGGCGGCCACCGCAAGTCGATTGTGAAATCTACGGGATTAACCCGGAAAGGACAAC
+
CCCCCFED6E@FGGGGGGGEFGG<EFCFEGFGGGGEGCFGGGGG@E@FGEGGGGGGDFGGFEGFE@C7CF@FEGGGEGGGGGGFE,5BFEEF@EECAFG<FFE+=FB4BFGEG7F:DCGF<AF<,?BFGGGGGGFF9BDGGGGGFFCDEG:F+@CCCFGCE;C@FFG7BFCEGGF<FCFCCFGGGGG>@FFGGGG7BGF;@BC*8*:?ECCFC*2:*3<CE*/*AF@FGFFGG58*5<5C5EC5**218C5/)1:DG>D)*<7C5*+1<0+8:CF7*4993))2<7>??DD(07;))00)0
@M03506:14:000000000-AKVR1:1:1101:23287:6862 1:N:0:39
CGAACTCCTACGGGAGGCAGCAGTGGGGAATCTTGCACAATGGGCGAAAGCCTGATGCAGCAACGCCGCGTGGGGGATGAAGCTTTTCGGAGTGTAAACCCCTTTCGACCCGGAAGAAAGCCCGCAAGGGTTTGACGGTACGGGTATAAGAAGCCCCGGCTAACTACGTGCCAGCAGCCGCGGTAATACGAAGGGGGCTAGCGTTGCTCGGAATCACTGGGCGTAAAGCGCACGTAGGCGGCTTTCTAAGTCAGGGGTGAAATCCTGGAGCTCAACTCCAGAACTGCCTTTGATACTGGGG
+
CCCCCGGGGGGGGGGGGGGGGGGGGGGGGGGGGGGGGGGGGGGGGGGGGGGGGGGGGGGGGGGGGGGGGGFGGGGGGGGGGGGGGGGGGGGGGGGGGGGGGGGGGGGFFGGGGGGGGGGGGGGGG:FGGGGGGGGGGGGGGGGGGGGGGGGGGGGGGGGGEGGGGGGGGGFGGGGGGGGGDGFFEGFGGGGGGGGGGGGGGGGGDECFFEGGGGGGGGGGGGGEGCFGGGGGEG8:CC4CCEGEDGGG7CGEDGGGGEGFGGG7EGGGFFC@*9C6:66FC*)2C?F@BGFFFFFB=?FF)
@M03506:14:000000000-AKVR1:1:1101:5968:6878 1:N:0:39
CGAACTCCTACGGGAGGCAGCAGTCGGGAATTTTGGGCAATGGGCGAAAGCCTGACCCAGCAACGCCGCGTGAAGGATGAAATCCCTCGGGATGTAAACTTCGCAAGAATGGGAAGAATTAGTAGGGGTCAATACCCCCTATGATGACGGTACCATTTGTAAGCTCCGGCTAACTCCGTGCCAGCAGCCGCGGTAATACGGGGGGAGCAAGCGTTGTTCGGATTTACTGGGCGTAAAGGGCGCGTAGGCGGTCAGAACAAGTCAGTTGTGAAATCTGCGGGCCTAACGCGGAAAGGGCAAC
+
CCCCCCEGAFFGGDFGGGG7CEGEEGGGGGFGGGGGGGGGGGFEDFGGGGGGGCEEEEFFGGGFEEGGDGGGGGGGFCCGGGGGFE<EFCGFCBFAFGGGGGGGGGG<BFGGG<EGC@FGGGGGGGGGEGGGGGFFFGEGGGGGGGGFG7CEFGGGFCFGFEFGFCFGGGGDCFG9FEFF:CFGGGGCEGGGGGGEGF9CGGGEGGGGE8CCE8?E/;CGE5CCFCFCFGCFEEE8CF7C*:5C:5ED?E=:C7E*+.2502*2<7+?<9E?**:+07)97))**/2),95().87).).0
@M03506:14:000000000-AKVR1:1:1101:16075:6880 1:N:0:39
CGAACTCCTACGGGAGGCAGCAGTCGAGAATTTTTGACAATGGGGAAACCCTGATCGAGCGACGCCGCGTGGAGGATGAAGGTCTTCGGATTGTAAACTCCTGTCATTGGGGAACAAGGTGCATACGTTAACTGCGTGTGTATTGATAGTACCCGAAGAGGAAGGGACGGCTAACTCTGTGCCAGCAGCCGCGGTAATACAGAGGTCCCAAGCGTTGTTCGGATTCATTGGGCGTAACGGGTGCGTAGGCGGCGCGGTAAGTCGGGTGTGAACTCTCGGCGCTTAACCCCGATACTGCATT
+
CCCCCGGGGFEFGGGCGGGGGGFGGGFFGGGFGGGGGGAFFFGGGGGGGFGFGEFGG@F7FGGGGGG>FBFG,=F78EFFGGFFFDFFG7FGGGGGGGGGC?FGGGGFGGG@CFDGGGGGGEFDGGGGGFGGGGGGFG7FFCFGDGGCDFGGFGCGGCFGF7>CE:FE@FDFCGGFGGGG9>C<ECGFFGDC*<EC8CEGFGF7B<8<CF68FE3*=;*01?8CEFE+AC85*:**/*98EEG5=:CC83*7<CEGGED3EC7CCD*9:5+6**039)5*/../*00/(*53)0876@F==
@M03506:14:000000000-AKVR1:1:1101:18002:6896 1:N:0:39
CGAACTCCTACGGGAGGCAGCAGTGGGGAATTTTGCGCAATGGGGGAAACCCTGACGCAGCAACGCCGCGTGGAGGATGAAGTCCTTCGGGACGTAAACTCCTTTCGATCGGGACGGTTATGACGGTACCGGAAGAAGAAGCCCCGGCTAACTTCGTGCCAGCAGCCGCGGTAATACGAGGGGGGCGAGCGTTGTTCGGAATTATTGGGCGTAAAGGGTGCGTAGGCGGTTTGGTAAGTCTGATGTGAAATCTATGGGCTCAACTCATAGTCTGCATCGGAAACTGCCGGGCTTGAGTATG
+
CCCCCGGGGGGGGGGGGDGGGGGGGGGGGGGGGGGGGGGGGGGGGGGGGGGGGGGGEGGGGGGGGGGGGGGGGGGGGGGGGGGGGGGGGGGGGGGGGGGGGGGGGGGGGFGGGGGGG7CFFGGGGGGGEGGGGGGGGGGGGGGGCGGGGGGGGGGGFGGGGGGGGFEGFGGGGGFGGGGGGGGGGGGGGGGCEGEGGGGGGGGGGGGGGGGGGGGGGGGGGGGGGGGGGC8CEGFFFFFGFGC:CGGCF7EGGGGG?FFF5E4:9:?7<*<BFCCCCFDG335*0*97>C32).55?B4=6
@M03506:14:000000000-AKVR1:1:1101:23898:6904 1:N:0:39
CGAACTCCTACGGGAGGCAGCAGTGGGGAATTTTGCGCAATGGGGGAAACCCTGACGCAGCAACGCCGCGTGGAGGATGAAGTATCTTGGTACGTAAACTCCTTTCGATGGGGAAGATAATGACGGTACCCATAGAAGAAGCTCCGGCTAACTCCGTGCCAGCAGCCGCGGTAATACGGGGGGAGCAAGCGTTGTTCGGATTTACTGGGCGTAAAGGGCGCGTAGGCGGCCACCGCAAGTCGATTGTGAAATCTCCGGGCTTAACCCGGAAAGGTCAACCGATACTGCGGGGCTAGAGTGC
+
CCCCCGGGGGGG7FCFGGGGGGGGGGGGGDGGGGGGGGGGGGGGGGGGGGGGGGGGGGCGCGGGDGGGGGGGGEGGFGGCFGGGGGGGGGGFGEFGFGGGGGGGGGGEGGGFGCFGGGFFGGGGGDGGGGGGGGGGD<FGFGGCFGGGGGGGGGGGGGGGGGGGGGGGGGGGECGGFFGDGGGGGGDGGGG5EEE8EEGGGCFGGFGGFE5CE5C99EDGGGGGGGFGGC8E/:EEGG:EFGGGDGGGCC??7E7C/;<DGFDCAFCDE75)9*2:2=>FG:BCE?76()01:>>F4???4
@M03506:14:000000000-AKVR1:1:1101:19536:6930 1:N:0:39
CGAACTCCTACGGGAGGCAGCAGTGAGGAATTTTCCGCAATGGGCGAAAGCCTGACGGAGCGACGCCGCGTGTGGGAAGAAGGCCTTCGGGTCGTAAACCACTGTCGAAGGGGACGATATTGACGGTACCCTTGGAGGAAGCCCCGGCTAACTACGTGCCAGCAGCCGCGGTAAGACGTAGGGGGCAAGCGTTGTCCGGAATTATTGGGCGTAAAGCGCTCGTAGGTGGATCGACAAGTCCGCAAGCAAAGACCCGGGCTCAACTCGGGAATCCGTGTGGAAACTGGCGATCTTGAGGTAG
+
CCCCCGGGG-CFEGGGGGGGGGGFGGGGGGGFGGFGGGGGGGFGGGGGGGGGGFFGGGGGGGCCFFGDGGCFCGEGFGGGGGGGGGGGGGGGGGEDFFGGGGGGGGGFGGEGG>CGEGCFGFFGGGGFGGCDCFGGGGGG@CFFEEEGCECGC9DGGFGC9FCGGFGGGEEGGDGFGGG@CFGGGECE58EGG5CFFGG5*;:?FDFEGGGE**/CGDGGGG858C:98C+:EEEGGCCEFGEGGGC4877CFFFDE:)):<=F7*2>7):>6>3/7<7CF4?A9/*0,))-88=?4)/*/
@M03506:14:000000000-AKVR1:1:1101:9446:6933 1:N:0:39
CGAACTCCTACGGGAGGCAGCAGTGGGGAATATTGCACAATGGGCGCAAGCCTGATGCAGCGACGCCGCGTGAGGGATGACGGCCTTCGGGTTGTAAACCTCTTTCAGTATCGACGAAGCGCAAGTGACGGTAGGTACAGAAGAAGCACCGGCCAACTACGTGCCAGCAGCCGCGGTAATACGTAGGGTGCGAGCGTTGTCCGGAATTACTGGGCGTAAAGAGCTCGTAGGTGGTTTGTCGCGTTGTTCGTGAAAACTCACAGCTCAACTGTGGGCGTGCGGGCGATACGGGCAGGCTGGG
+
CCCCCGGGGGGGGGGGGGGGGGGEFGGGGGGGGGGGGGGGGGGGGGGGGGGGGGGGGGGGGGGGGGGGGGGGGGGGGGGGGGGGGGGGGGGGGGGGGGGGGGGGGGGGGGGGGGGGGGGGGGCCGGGGGGGGGGGGGGGGGGGGGGFFGGGGEGGGGGGGGGGGGGGGGGGGFCGG<BFGGGGGGGGGGGGG7EEGEGGGCFGGGGGG7EF76CFGGDEFF?FFFGGG>CEGGGEFGGGCGGGEDEGFF=ECD><CCFCGFG77<CFDG7A8*777))1*9>DCG)95>G3>57:)).57)
@M03506:14:000000000-AKVR1:1:1101:6206:6955 1:N:0:39
CGAACTCCTACGGGAGGCAGCAGTGGGGAATTGTTCGCAATGGGCGCAAGCCTGACGACGCAACGCCGCGTGGAGGATGAAGATCTTCGGGTCGTAAACTCCTTTCGATCGAGACGAAATCCCCTGGGGTGAACAAGCCCGGGGGTTGACGGTACCGAGAGAAGAAGCCCCGGCTAACTCCGTGCCAGCAGCCGCGGTAATACGGGGGGGGCAAGCGTTGTTCGGAATTACTGGGCGTAAAGGGCCCGTAGGGGGCCAACCAGGTCCGGGGGGAAATCCCCCGGCTGAACTGGGGAACTGG
+
CCCCCGGGGGGGGGGGGGGGGGGGGGGGGGGG,FFGGGGGGGGGFGGGGCGGGGGGGGEFGGGGGGGGGGGGGGGGGGGGGGAAFGGGGGGGGGGGGGGGGGGGGGGG@FG:FGGGGG:>B<8BD8FGCGDDFFG<,@D:FGE@<F*CEF7FFGGGG7<FEGGGGGGGCFEGGGGGGGGGGGGGGGFGGGGGGGGGGGGDG@7CEDEGGDC8E8;/;C5:E*0;>CCFF7:9AFFDE*98/<E=***9*12**155C@4**:**+0+1*/*019>:7@GG3)8**79>27*.445))))0)
@M03506:14:000000000-AKVR1:1:1101:14156:6982 1:N:0:39
CGAACTCCTACGGGAGGCAGCAGTGGGGAATCTTGCACAATGGGGGAAACCCTGATGCAGCGACGCCGCGTGAGCGATGAAGCCCTTCGGGGTGTAAAGCTCTTTCGGCAGGGAAGATAGTGACGGTACCTGCAGAAGCAGCTGCGGCTAACTACGTGCCAGCAGCCGCGGTAATACGTAGGTGGCAAGCGTTGTTCGGAATTATTGGGCGTAAAGGGCGTGTAGGCGGCTTGTTAAGTCGGCTGTGAAAGCCCGGGGCTCAACCCCGGAGGGTCAGCCGATACTGGCAGGCTCGAGTACG
+
CCCCCGGGGGGGGGGGGGGGGGGGGGGGGGGGGGGGGGGGGGGGGGGGGGGGGGGGGGGGGGGGGGGGGGGGGGGGGGGGGGGGDGGGGGGGGGGGGGGGGGGGGGGGGGGGGGGGGGGGGGGGGGGGGGGGGGGGGFFGGGGGGGGGGGGGGGGGGGGGGGGGGGGGGGGGDDFGGGGGGGGGGGGGGGGCFGGGGGG>ECG7FCFGFGGGGGGGGGGGGGGGGGGGDG8EEFGCEFGCEGGGE=FCF79?5EECEFG<FGFFDGDDECED<**1>F*395.:+9DFF<B>F)0)8?>*<
@M03506:14:000000000-AKVR1:1:1101:12042:6999 1:N:0:39
CGAACTCCTACGGGAGGCAGCAGTCGAGGATCTTCGGCAATGGGCGAAAGCCTGACCGAGCGACGCCGCGTGTGCGATGAAGGCCTTCGGGTTGTAAAGCACTGTCGTGGGGGGGAAAGACCGCAAGGTTTGATCGACCCCAGGAGGAAGCACGGGCTAAGTTCGTGCCAGCAGCCGCGGTAAGACGAACCGTGCGAACGTTATTCGGAATAACTGGGCTTAAAGGGCGCGTAGGCGGGTGGCCAAGTCCGGGGTGAAAGCCCCCAGCCCCATCGGGGAAGTGCCTCGGCTACTGGTTGCC
+
CCCCCGGGGGGGGGGGGGGGGGGGGGGGGGGGGGGGGGGGGGGGGGG:FGGGGCGGGGGGGGGGEGGGGGGGGGGGGGGGGGGGGCFFGGGECCGFGGFGGGG<FGGGGGGGGGGGGGGGGGGGGGGGFGGGGGGGGGGGGGGGGGGGGGGGGCGGGGFGGGGGCEEEGGGGGGGGGGGGGGCGGGGGGGGGGGGGEGGGEFCFGC>6*;8++<<+<CG8CCCGGGGGGGGGGGEGGGC8C=CCG5C*CFGGGD*389:CG:CGGD***1*8**7C>3)77?FEC*9.8*)-)0?F@*0)9
@M03506:14:000000000-AKVR1:1:1101:15924:7002 1:N:0:39
CGAACTTCTACGGGAGGCAGCAGTCGGGAATTTTGGGCAATGGGCGAAAGCCTGACCCAGCAACGCCGCGTGAAGGATGAAATCCCTCGGGATGTAAACTTCGCAAGAACGGGAAGAATAAGCGAGAGTTAATATCTTTCGCGATGACGGTACCGTTTGTAAGCTCCGGCTAACTCCGTGCCAGCAGCCGCGGTAATACGGGGGGAGCAAGCGTTGTTCGTATTTACTGGGCGTAAAGGGCGCGTAGGCGGCCACCGCAAGTCGGTCGTGAAATCCCCGGGCTTAACCCGGATAGGGCAAC
+
CCCCCGFGFDDECEGEGGGGGGF<FEGCGED<FFGG;<FGGG,@F:F@FEGGGFFGGGGFFGGFGE@C7FFGEGGGGGGFGFGGFF<AF@F=CGGEDFGGGGGGDGGCEFCFCGDGFDFFAFG=CGEEFFGEFFGFGGDFGGG::CEFFGGEFECGDGGGFGGGF7:FEGGDGGGGG@FG*<EGGCFG=@:FFEGGGC@FGGGG5CCDFDFCE*2CEC9C**2+2<@9CF58::5CFCG8:EG=EGGGGGDECCFGC@<9E?DEE519:7+700:+2775DB>FF4>*,156).)6)))0)
@M03506:14:000000000-AKVR1:1:1101:19626:7018 1:N:0:39
CGAACTCCTACGGGAGGCAGCAGTGGGGAATATTGGACAATGGGCGCAAGCCTGATCCAGCCATGCCGCGTGGGTGATGAAGGCCCTAGGGTTGTAAAGCCCTTTCGGCGGGGAAGATAATGACGGTACCCGCAGAAGAAGCCCCGGCTAACTTCGTGCCAGCAGCCGCGGTAATACGAAGGGGGCTAGCGTTGCTCGGAATCACTGGGCGTAAAGCGCACGTAGGCGGCTTTTTAAGTCGGGGGTGAAATCCTGGAGCTCAACTCCAGAACTGCCTTCGATACTGAGAAGCTCGAGTCCG
+
CCCCCGFCG@FGEEGGDGDGGGGFFGGGGGGCGCEFGGGGGGGFGGGGGGFGGDFGGGGGFGGGGGGGGG:CEE7BDFGGGGGGFEGGGGGGFDEGGDFAFGGGGGGDDGGGGCEEGDFGFFGGDGFDGGGGEGGGFEGGCCGGDEFGCEAFAFGEFD:BFGGFEGGGGGG=FGCG<FCFGGGGGGGFGGGEEGGGGCGGDFG+<FCGGFGEEG5<CCCGGG/CEGG88:=8<<+;<F7:AC=5C=ECC:CF*<ED=>F4<EDGGGGGGFGFGG4AFFGFC45C:@7:4C5(//7<39>45
@M03506:14:000000000-AKVR1:1:1101:12477:7031 1:N:0:39
CGAACTCCTACGGGAGGCATCAGTGGGGAATATTGCGCAATGGGCGGAAGCCTGACGCAGCGACGCCGCGTGGGGGATGACGGCCTTCGGGTTGTAAACCTCTTTCGGCCCCGACGAAGCGTGAGTGACGGTAGGGGTAGAAGAAGCACCGGCCAACTACGTGCCAGCAGCCGCGGTAATACGTAGGGTGCGAGCGTTGTCCGGAATTATTGGGCGTAAAGAGCTCGTCGGCGGTCTGTCGCGTCGGTCGTGAAAACCTGCAGCTTAACTGGGGGCGTGCGGTTGATACGGGCATGACTGG
+
CCCCCGGGGGGGGGGGG7CFGGGEFGGGGGGGGGCECEDGGGFCFGGGGGGGGGGGGG@FGFEGGGGGGGGGGGGGGGGGGGGGEFFFDEE<>EGGFGGGGGGGGGGDGEEGE7*>>FCFGGGDGFFFFGG<FCGGGEGGCFGEFCFGGF:C:C::FFFG:FCB5E?FF0AGGGDEG88FFFGFGC8EFGG8;EDGG2:2AC>E5?8CCFGEGGEECDGDDG8:<?>**2:51C:C/:DFDFEE55/9;5*:*:F>8>4C6**<*:+:<:C)9D)795<<DB0**)**55)4B:)07)97<
@M03506:14:000000000-AKVR1:1:1101:11604:7049 1:N:0:39
CGAACTCCTACGGGAGGCAGCAGTGGGGAATTTTGCGCAATGGGGGAAACCCTGACGCAGCAACGCCGCGTGGAGGATGAAGTCCTTCGGGACATAAACTCCTTTCGATCGGGACGATTATGACGGTACCGGAAGAAGAAGCCCCGGCTAACTTCGTGCCAGCAGCCGCGGTAATACGAGGGGGGCGAGCGTTGTTCGGAATTATTGGGCGTAAAGGGTGCGTAGGCGGTTTGGTAAGTCTGATGTGAAATCTATGGGCTCAACTCATAGTCTGCATCGGAAACTGCCGGGCTTGAGTATG
+
CCCCCGGGGGGGGGGGGGGGDFGGGGGGGGGGGGGGGGGGGGGGGGGGGGGGGGGGGGGGGGGGGGGGGGGGGGGGGGGGGGGGGGGGGGGGGGGGGGGGGGGGGGGGGGGGGDGGGGGGGGGGGGGGGGGGGGGGGGGGGGGGGGGGGGGGGGGGGGGGGGGGGGGGGGGFEGGGGGFGGGGGGDDCGGGEG8?FCEGEGGGF7CCFG>8?C8:@CEECEG88EGGGGEG8CEFFFFFEF7+<C+9:::?9;+:0CF47C?=67*+:+:C=C70+*0/97@EF78CF;)<>B>:)0@7*9
@M03506:14:000000000-AKVR1:1:1101:11810:7055 1:N:0:39
CGAACTCCTACGGGAGGCAGCAGTGGGGAATTTTGCGCAATGGGGGAAACCCTGACGCAGCAACGCCGCGTGGAGGATGAAGTCCCTTGGGACGTAAACTCCTTTCGACCCGGACGATAATGACGGTACGGGTGGAAGAAGCCCCGGCTAACTTCGTGCCAGCAGCCGCGGTAATACGAGGGGGGCAAGCGTTGTTCGGAATTATTGGGCGTAAAGGGTGCGTAGGCGGTGCGGTAAGTCCCCTGTGAAACCTCTAGGCTTAACCTAGAGCCTGCAGGCGAAACTGCCGTGCTTGAGGGTG
+
CCCCCGGGFFGGGGGGGGGG;FFGGGGGGGGGGGEFGGGGGGGGGGGGGGGGGGGFGGGGGGGGDGEGGGGGGGGGGGGGGGGGGGGGGGGCGGGGGGGGGGGGGGDCGEEGFGGGGGGGGGGGGGECFGGGGGGGGFFFECFGGGGEG>FGGGGGFGGGGGGGGGGGGGG@*<FGGG@:FEGGGGG>EFGCECEG?EG/;5+AFEGCC:ECE>5CGGC5CE*;CECGGEEEECC=*0:7+<C6CFCCGCCDFFF7E?4CC?*<C7+9+9CFFCFCCFGGG))/A?D429),0*0)/)77)
@M03506:14:000000000-AKVR1:1:1101:9405:7062 1:N:0:39
CGAACTCCTACGGGAGGCAGCAGTGGGGAATCTTGCGCAATGGGCGAAAGCCTGACGCAGCGACGCCGCGTGAGGGAAGAAGGCCTTCGGGTTGTAAACCTCTTTCGGGAGGGACGAAGCCACTCGGGTTAATAGCCCAGAGGGTGACGGTACCTCCAGAAGAAGCCCCGGCTAACTACGTGCCAGCAGCCGCGGTAATACGTAGGGGGCAAGCGTTGTCCGGATTTATTGGGCGTAAAGAGCGTGTAGGCGGCCAGGTAGGTCGGTTGTGAAAACTAGAGGCTTAACCTCTAGACGTCGG
+
CCCCCGGGGGGGGGGGGGGGGGGFGGGGGGGGGGGGGGGGGGGGGGGGGGGGGGGGGGGGGGGGGGGGGGEGGGGGGGGGGGGGGGGGGGGGGGGGGGGGGGGGGGGGGGGGGGGGGCGGGGGGGGGGGGGGGGGGGGGGGGGDGGGGGGGGGGGGGGGFGGGGGGGGGGGGGDEGGGGGGGGGCGGGGGGGGGGGEGGGGGCCFGCGEE5CGGGCGGGGFGGCCC:7CFGGGGGG*C*<?6ECCEEFGGDGDEE<FF0?FGFGGGEGGGD4>*>*>7>0*53*C:**5*?27?8675<>)
@M03506:14:000000000-AKVR1:1:1101:16718:7072 1:N:0:39
CGAACTCCTACGGGAGGCAGCAGTAGGGAATTTTCCACAATGGGCGAAAGCCTGATGGAGCAACGCCGCGTGCAGGATGAATGCCTTTGGGTTGTAAACTGCTTTTATATGTGACGAATATGACGGTAGCATATGAATAAGGATCGGCTAACTCCGTGCCAGCAGCCGCGGTCATACGGAGGATCCAAGCGTTATCCGGAATTACTGGGCGTAAAGAGTTGCGTAGGTGGCATAGTAAGCGAGTAGTGCAAGCGTGTGGCTCAACCATACTCACATTACCCGAACTGCTAAGCTAGAGGAC
+
CCCCCGGGGGGGGGGGGGGGGGGGGGGGGGGGGGGGGGGGGGGGGGGGGGGGGGGGGGGGGGGGGGGGGGGGGGGGGGGGGGGGGGGGGGGGGGGGGGGGGGGGGGGGGGGGFGGGGGGGGFGGGGGGGGGFFGGGFGGFGGGGGDEGGGGGGGGGGFGGGGGGGGGGGEFCCCGGGGGGGGGGFFGDC:FBF7CAFGDE*BEGGGGGGDEGEEGGGGGGGFGGGGGGGF68@CEGGG=FEGGEF?:7+<CCFCGDEFGC5<CGGGGGF<96:6DGCF>>65):=>646C??FFBF4@:)0
@M03506:14:000000000-AKVR1:1:1101:21517:7086 1:N:0:39
CGAACTCCTACGGGAGGCGCAGTAAGGGATACTGCACAATGGGCGAAAGCCTGATGCAGCAACGCCGCGTGGAGGAAGAAGGCCTTCGGGTCGTAAACTCCTTTTGACGCTGACGAGGAAGGACGGTAGGCGTCGAATCAGTCACGGCTAACTACGTGCCAGCAGCCGCGGTAAAACGTAGGTGGCAAGCGTTATCCGGATTTACTGGGCGTAAAGGGTGTGCAGGCGGGGTGACAAGGGGTGTATGAAATATTCCAGCTTAACTGGGAAGGGTTATGCCAGACTGCCACTCTAGAGTGCG
+
CCCCCGFGG9FGGGGGGEGGEGGFGGFGFFGGFFGGGFDFEGFFGGGGGGGGGGCEFGGGGGGGGGGGGFFGCEFGGGDG8FGGCFGFGCFCFEFGF<E<BECGFFCFFEGDGDG@FG:FFGGGGDCFGGGGGGGDGGC=FGGGGGGDE:EFGE@CD@F*?>BEFCCC@<F**<C,,4CFGDEGF:EFFCG=F*89CGGEECGGGGEEG5E8C>CFF5*8CCFCFF*?EG5::5+3+8*;5271:+<F?C79*+3:<FDFG9?:<D?DE*:BD7CF78C:*9@76@GF)66:*84*9@F*.
@M03506:14:000000000-AKVR1:1:1101:6978:7087 1:N:0:39
CGAACTCCTACGGGAGGTAGCAGTGGGGAATTTTGCGCAATGGGGGAAACCCTGACGCAGCAACGCCGCGTGGAGGATGAAATCCCTTGGGATGCAAACTCCTTTCGATAGGGACGATTATGACGGTACCTATAGAAGAAGCCCCGGCTAACTTCGTGCCAGCAGCCGCGGTAATACGAGGGGGGCGAGCGTTGTTCGGAATTATTGGGCGTAAAGGGTGCGTAGGCGGTCTGACAAGTCTGATGTGAAATCTATGGGCTCAACCCATAGCCTGCATCGGAAACTGTCGGGCTTGAGTATG
+
CCCCCGGGGGGGGGGGGGGGGGGGGGGGGGGGGGGGGGGGGGGGGGGGGGGGGGGGGGGGGGGGGGGGGGGGGGGGGGGGGGGGGGGGGGGGGGGGGGGGGGGGGGGGGGGGGFGGGGFFGGGGGGGGGGGGGGGGGGGGGGGGGGGGGGGGGGGGGGGGGGGGGGGGGGGGGGGGGFGGGDGGGGGGGGGGGGGCGGGGGGG?@CFGGGGGGGFFGGGGGGGCEGGGGGGGGGFFGGGGGF?CFCFGGGGGGGGGDF:GGGGGGGGFEFEFGGGG=BGGG35F?BGFB:>935>FFF=4@
@M03506:14:000000000-AKVR1:1:1101:16483:7101 1:N:0:39
CGAACTCCTACGGGAGGCAGCAGTGGGGAATTTTGCGCAATGGGGGAAACCCTGACGCAGCAACGCCGCGTGGAGGATGAAGTCCCTTGGGACGTAAACTCCTTTCGACCCGGACGATAATGACGGTACGGGTGGAAGAAGCCCCGGCTAACTTCGTGCCAGCAGCCGCGGTAATACGAGGGGGGCAAGCGTTGTTCGGAATTATTGGGCGTAAAGGGCGCGTAGGCGGTGCGGTAAGTCACCTGTGAAACCTCTAGGCTTAGCCTAGAGCCTGCAGGCGAAACTGCCGTGCTTGAGGGTG
+
CCCCCGGGGGGGGGEGGGGGGGGGGGGGGGGGGGGG7FFGGGGGEFGGFGGGGGGGGGECEGD<FGGGGGGGGFGG7FGGGGGGGG9EGGF<FGGGCC<FGGGGDGG7FEGGGCEGCFFGDCAFDEGCCCGGGGGGEGFGDFFGC<FGGGGGDCGGGGGGCE7CFGGGGGGC:<FEFFFG:8*CE5ECFGC*2C8EGGE>EFC+AC:FGGDG5*;CCEGEEGE5CCE88?*:CEGE*9>:9AC+ACFGE?CE*2<*<=FDFG*C6D6CCFGFCCC6*079)75C+97@9D>(8BF4)8>DE
@M03506:14:000000000-AKVR1:1:1101:21947:7105 1:N:0:39
CGAACTCCTACGGGAGGCAGCAGGTAGGAATTTTGCACAATGGGCGAAAGCCTGATGCAGCGACGCCGCGTGGGGGATGAAGGCCCTCGGGTTGTAAACCCCTTTCGATGGGGACGAAGCGCAAGTGACGGTACCCAGAGAAGAAGCCCCGGCCAACTACGTGCCAGCAGCCGCGGTAATACGTAGGGGGCGAGCGTTGTCCGGATTTATTGGGCGTAAAGAGCTCGTAGGCGGTTGCGGAAGTCGGATGGGAAATACCGGGGCCCAACTCCGGGGCGCCATTCGATACCCCGCTGACGCG
+
CCCCCGGGGGGGGGGGGGGGGGGGGGGGGGGGGGGGGGGGGGGGGGGGGGGGGGGGGGGGGGGGGGGGGGGGGGGGGGGGGGGGGGGGGGGGGGGGGGGFGGGGGGGGGGGGGGGGGGGDGGGGGGGGGGGGGGGGGGGGGGGGGGDGGGGC>FGDGCFFGFDFFGGGGGG7FGGG:F:FGGGGGGGGGG5CEG>ECC8EGGGGC>8CCFGGGGGG55/AFFCGFFE*;CEFGGGEEFDG=*CF9EC)875*96=*0*>DGGG5*)2>EFF6CDDGDFG3939CF4F:0*/,<:BE57)).
@M03506:14:000000000-AKVR1:1:1101:25477:7105 1:N:0:39
CGAACTCCTACGGGAGGCAGCAGTGGGGAATTGTTCGCAATGGGCGCAAGCCTGACGACGCAACGCCGCGTGGAGGATGAAGACCTTCGGGTCGTAAACTCCTTTCGATCGAGACGAACGGCTTCCGGGTGAACAATCCGGAAGAGTGACGGTACCGAGAGAAGAAGCCCCGGCTAACTCCGTGCCAGCAGCCGCGGTAATACGGGGGGGGCAAGCGTTGTCCGGAATGACTGGGCGTAAAGGGCCAGTAGGCGGCCAACTAAGTCAAACGTGCAACCACACGGCTGAACCGTGGAACGGC
+
CCCCCGGGGFGGD7CF@FG7FFEGGGFCBCFCEFFFFGGGDFD<FFC@CGGGGFD@:C7CBFG:FFFGGGFG+:FFEGFFGC<E8FGGGG@EGG7FCGC@F8FGGAFFBF:><=FEGF@CECE<F,@+:>*@9FC:9<BC@CEC@C7F9FFECFGCGGEGECGGFD,4+F*11F@EGG9CFEFGEDFC58**88*2?/?EFFC@588EE>88>C8*?2/:*+2*:CE8++3+<AFF52/1:C7*2***+<9+*7C)/)>D*<FG+0+*<D55C**+08*97:@E5))08673.7)8*))07
@M03506:14:000000000-AKVR1:1:1101:19160:7112 1:N:0:39
CGAACTCCTCCGGGAGGCAGCAGTCGGGAATTTTGGGCAATGGGCGAAAGCCTGACCCAGCAACGCCGCGTGAAGGATGAAATCCCTCGGGATGTAAACTTCGCAAGAACGGGAAGAATAAGCGAAAGTTAATATCTTTCGTGATGACGGTACCGTTTGTAAGCTCCGGCTAACTCCGTGCCAGCAGCCGCGGTAATACGGGGGAAGCAAGCGTGGTTCGGATTTACTGGGCGTAAAGGGCGCGTAGGCGGGGCGGTAAGTCACCTGTGAAACCGCTGGGCTCAACTCAGAGCCTGCAGGG
+
CC@B<CFFF-C@:FCF@@68@<C6,@BF7@FFFE<BCFE<FE<FCBBCF7<EFFE@<F@FGFFFCG+7CGFG:<?EA9,C,EEA<BFEFFGC7=B,CF9AEFGGC@>AFFFGGG+=F=DFA<9F>==C,,E,BFDGGCGFDF<FG,<FF:C7+@5FGGE:;93,,@>FBF@::D9DC7*1<F@<FC<C8C@FEC*1C9;8B>B?8>EFCCCCE8*:88<8E2;C++03@+:8?:8/*<D8>E*>=EGGGEC/9:CDG39FCCG+09C>GG7*:5)/)8)9*572+8>?A4*5?))745?40
@M03506:14:000000000-AKVR1:1:1101:16421:7117 1:N:0:39
CGAACTCCTTCGGGAGGCAGCAGTCGGGAATTTTGGGCAATGGGCGAAAGCCTGACCCAGCAACGCCGCGTGAAGGATGAAATCCCTCGGGATGTAAACTTCGCAAGAACGGGAAGAATAAGCGAGAGCTAATACCTCTCGTGACGACGGTACCGTTTGTAAGCTCCGGCTAACTCCGTGCCAGCAGCCGCGGTAATACGGGGGGAGCAAGCGTTGTTCGGATTTACTGGGCGTAAAGGGCGCGTAGGCGGCCACTGCAAGTCAATTGTGAAATCTCCGGGCTTAACTCGGAAAGGTCAAC
+
CCC<CCFFG9FFCCCB@FGGGGFGFGG+8CCFGGCGCEGGFGGGGG>CCFGGGFGGECEF8@EFEEEEDC>FECEF8FFGFAFFFE<A@@EBE+ED9FFGGGGGG>F,EFDGC:FC,=FGD,A@+@F:FBC<FDFG,E=F=+3@FCGG>CFE>FF>:FC>D9;FFGFDEGCF@FFF<BCCEFC:F:E@7@FEG@8*?CFGD58*:CEE8;8CC8?>;E:EEGCEE9++2:*;CCG5CFG?::=CC5:<F:CE55:CFF*:7<:<C7<7EG+/*:C?CFDD3>EC6677<<3,))0)1=6F*
@M03506:14:000000000-AKVR1:1:1101:11271:7132 1:N:0:39
CGAACTCCTACGGGAGGCAGCAGTGGGGAATATTGGACAATGGGGGCAACCCTGATCCAGCGATGCCGCGTGGGTGAAGAAGGCCTTCGGGTTGTAAAGCCCTTTAGGTTAGGAAGAAGTTTATGTGAGGAAATGCGCATGGATTGACTGTACTAACAGAATAAGCACCGGCAAACTCTGTGCCAGCAGCCGCGGTAATACAGAGGGTGCGAGCGTTAATCGGAATTGCTGGGCGTAAAGGGCGCGTAGGTGGTGATATGAGTGTGATGTGAAAGCCCTGGGCTTAACCTGGGAAGTGCAT
+
CCCCCGGGGGGGGGGGGGGGGGGGGGGGGGGGGGGGGGFGGGGGGGGGGGGGGGGGGGGGGGGGGGGGGGGGGGGGGGGGFGGGGGGGGGGGGGGGGGGGGGGGFGGGGGGGGGDGFGGFFGFEFEGGGGGGGGGGGGGGGGGGGGGGGGGGGGGGGGGGGGGFGFGGGGGGGGGGEGGGGGGGFGGFGGFGGGGGGGGGGGGCCGGGGGGGGGGGGGGGDGEGCE?GGGGGGGGEGCFGGGGGGGGCECEFGCFFFFGG79:C<CGGGGGFG>FGD.*>FFFGG::77*08>>F>FF*1=
@M03506:14:000000000-AKVR1:1:1101:23907:7133 1:N:0:39
CGAACTCCTACGGGAGGCAGCAGTGGGGAATATTGGACAATGGGCGCAAGCCTGATCCAGCCATGCCGCGTGGGTGATGAAGGCCCTAGGGTTGTAAAGCCCTTTCGGCGGGGAAGATAATGACGGTACCCGCAGAAGAAGCCCCGGCTAACTTCGTGCCAGCAGCCGCGGTAATACGAAGGGGGCTAGCGTTGCTCGGAATCACTGGGCGTAAAGCGCACGTAGGCGGGTTCTTAAGTCAGGGGTGAACTCCTGGAGCGCAACTCCAGAACTGCCCTTGATACTGAGAATCTTGAGTCCC
+
CCCCCGGGGGGGGGDGEFGGGGCGCFEGGD@CFGC<CFFDFGC<FFE@7:FGGGCGGG<EFGFFFGGGFGGGGGEG@FGCEG@FFGGCDEFFGGFEFEEFFGGGGGCFEFDG@3>F8F,@FA9FFCGCGGGGGG@FCGFGEFGGGDGGGE:FFGG>FGGGGCFFFGG7FE7C@7BFGF*A8EGEGGCCCG??E5C:CED>*;F@FF+;*8*:*A*<EEEGG5C*586?5CGGGGGGGCC??7655EE3<+<CFGFG*59):*/:<FGGG**)*29:C@F4>F=0<**6)*/-*0*/)96*)
@M03506:14:000000000-AKVR1:1:1101:10453:7141 1:N:0:39
CGAACTCCTACGGGAGGCAGCAGTCGAGAATTTTTCTCAATGGGGGAAACCCTGAAGGAGCGACGCCGCGTGGAGGATGAAGGTCTTCGGGTTGTAAACTCCTGTCATTTGGGAACAAGGCGCAGGTATTAACTGTACCTGCGTTGATAGTACCAGAAGAGGAAGAGACGGCTAACTCTGTGCCAGCAGCCGCGGTAATACAGAGGTCTCAAGCGTTGTTCGGATTCATTGGGCGTAAAGGGTGCGTAGGCGGCGCGGTAAGTCGGGTGTGAAATCTTGGAGCTTAACTCCGAAACTGCAT
+
CCCCCGGGGGGGGGGGGGGGGGGGGGGGGGGGGGGGAFGGGGGGGGGGGGGGGGGGGGGGGGGGGGGGGGGGGGGGFGGGGGGGGGGGGGGGGGGGGGGGGGGGGGGGGGGGGGGGGGGGGGGGEGFAFGGGGGGGGFDGGFEGGGGGGGGGFFFFFGGGGGGGGGGGGGGGGGGGFGGGGGGGGGGGGGGGGGGGGD9EGGGGGGGGGGGGGGGEEGGGGGGDGGGGCEGGGFE:CEDGFGGGGGEGGGFCGEGGGFDGGGFFEDGDE7C=FFGFFF7F45:CCBG6<FFFFFFFFF469
@M03506:14:000000000-AKVR1:1:1101:7682:7143 1:N:0:39
CGAACTCCTACGGGAGGCAGCAGTGGGGAATATTGGACAATGGGCGAAAGCCTGATCCAGCCATGCCGCGTGTGTGAAGAAGGTCTTCGGATTGTAAGGCACTTTAAGTTGGGAGGAAGGGCAGTAAATTAATACTTTGCTGTTTTGACGTTACCGACAGAATAAGCACCGGCTAACTCTGTGCCAGCAGCCGCGGTAATACAGAGGGTGCAAGCGTTAATCGGAATTACTGGGCGTAAAGCGCGCGTAGGTGGTTTGTTAAGTTGGATGTGAAAGCCCCGGGCTCAACCTGGGAACTGCA
+
CCCCCGGGGGGGGGGGGGGGGGGGGGGGGGGGGGGGGGGGGGGGGGGGGGGGGGGGGGGGGGGGGGGGGGEGGGGGGGGGGGGFGGGGGGGGGGGGGGGGGGGGGGGGEGGGGGGGGGGGGGGGGGGGGGGGGGGGGGGGGGFGGGGGGGGGGGGGGGGGGGGGGGGGGGGGGGGGGGGFGGGGGGGGGGGGGGGGGGGGGGGGGGGGGGGGGGGGGGGCCEFGGGGFGGGGGGDEEGGFGECCEGGC5EEGFG5>8>FGDCC9AFGGGGEFFFGGGFFDDE@E*7CF059<FFFF@4??/
@M03506:14:000000000-AKVR1:1:1101:13584:7153 1:N:0:39
CGAACTCCTACGGGAGGCAGCAGTGGGGAATTGTTCGCAATGGGCGCAAGCCTGACGACGCAACGCCGCGTGGAGGACGAAGATCTTCGGGTCGTAAACTCCTGTCGAGTGGGAAGAACGGATCGGGGATGAATAATCTCCGGTATTGACGGTACCACTAAAGGAAGCCCCGGCTAACTCCGTGCCAGCAGCCGCGGTAATACGGAGGGTGCGAGCGTTGTTCGGAATCACTGGGCGTAAAGGGCGTGTAGGCGGTCCGCTAAGTCTGATGTGAAAGCCCGGGGCTCACCCCCGGAAGGGC
+
CCCCCGGGGGGGGGGGGGGGGGGGGGGGGGGGGGGGGGGGGGGGGGGGGGGGGGGGGGGGGGGGGGGGGGGGGGGGGGGGGGGGGGGGGGGGGGGGGGGGGGGGGGGFEFGGGGGGGGGGGGGDGGGGDGGGGGGGGGGGGGGGGGGGGGGGGGGGGGGGGGGGGGGGGGGGGGGGGGGGGGFGGGFGGGGGGGGGGGGGGGGGGEEEGEGGE8EDGG8E*:FGGDEGGGGGGGGGG878EFGGGGEDEGGGGGG):<DGD=5C?CCFC>C?FF7EG?F3CBFEE<FFAFFF>@>).73>)
@M03506:14:000000000-AKVR1:1:1101:16792:7162 1:N:0:39
CGAACTCCTACGGGAGGCAGCAGTGGGGAATATTGGACAATGGGCGCAAGCCTGATCCAGCAATGCCGCGTGAGTGATGAAGGCCTTAGGGTTGTAAAGCTCTTTTACCCGGGATGATAATGACAGTACCGGGAGAATAAGCCCCGGCTAACTCCGTGCCAGCAGCCGCGGTAATACGGAGGGGGCTAGCGTTGTTCGGAATTACTGGGCGTAAAGCGCACGTAGGCGGCTTTGTAAGTTAGAGGTGACAGCCCGGGGCTCAACTCCGGAATTGCCTTTAAGACTGCATCGCTAGACTTGG
+
CCCCCGGGGGGGGGGGGGGGGGGGGGGGGGFGGGGGGGGGGGGGGGGGGGGGGGGGGGGGGGGGGGGGGGEGGEFGGGGGGGGGGGGGGGGGGGGGGGGGFFGGGGDEFGGGGGGGGGGGGGGGGGGGFFGGGFE:=FGGGGGGGGGGGGGFGFEGGFGGFEFGCFGDDFC:F@9F9FGGEGGGGGDC;CEFGGEGGECGGGG?CFCGGFGGGGC?7CEGGGECGGGGGGEC8C9A0<C+<?7?C<C7+<C*9CCGD>)5*?*2<>6<E5>>4>*<:*;*:@FFF:4?AF>:F<D=*7*/)
@M03506:14:000000000-AKVR1:1:1101:17147:7172 1:N:0:39
CGAACTCCTACGGGAGGCAGCAGTCGAGAATTTTTCTCAATGGGGGAAACCCTGAAGGAGCGACGCCGCGTGGAGGATGAAGGCTTTCGGGTTGTAAACTCCTGTCATTTGGGAACAATGCTACCGAGTTAACTGTTCGGTAGTTGATAGTACCAGAAGAGGAAGAGACGGCTAACTCTGTGCCAGCAGCAGCGGTAATACAGAGGTCTCAAGCGTTGTTCGGATTCATTGGGCGTAAAGGGTGCGTAGGTGGCGCGCTAAGTCAGGTGTGAAATTTCGGAGCTTAACTCCGAAACTGCAT
+
CCCCCGFAGGCGCCFFEC@@7EEEF@C7F,FGAEGGFF@EFFCCF:7BFFE@C,@FCE,CDC7CCFCCCC@=F>CF:EC,5AAEFBFEEDDGGGFDFFFDFGD=FFFGGGGGGCEFFGCBDCAF==+3BBFF??B8CFFGC8CDF=DFFGFGC,F<,,@F7E,@FFFFC7CFGGGGCF;FGGGGGGG?E@,<CFDCDEGG>?99FCGGC9E;9:831CECG5?8CEGCCFC65EEG5;>GGGCC=ECDED+?5=5CC@5D5?*<?:?:C::6*02+*6*)17>6+9CFAFF0D3)7*9/9*
@M03506:14:000000000-AKVR1:1:1101:13358:7190 1:N:0:39
CGAACTCCTACGGGAGGCAGCAGTGGGGAATCTTGCACAATGGGCGAAAGCCTGATGCAGCGACGCCGCGTGGGGGATGAAGCATTTCGGTGTGTAAACCCCTTTCGATCCGGACGAAACCCCGCAAGGGATTGACGGTACGGATATAAGAAGCCCCGGCTAACTACGTGCCAGCAGCCGCGGTAAGACGTAGGGGGCCAGCGTTGTTCGGAATTACTGGGTGTAAAGGGTTCGTAGGCGGTGCGGCAAGTTGGGAGTGAAATCTCTGGGCTTAACCCAGAGGCTGCTTCCAAAACTGGTG
+
CCCCCGGGGGGGGGGGGGGGGGGGGGGGGGGGGGGGGGGGGGGGGGGGGGGGGGGGGGGGGGGGGGGGGGGGGGGGGGGGGGGGGGGGGGGGGGGGGGGGGGGGGGGGGGGGGGGGGGGGGGGGGGGGGGGGGGGGGGGGGGGFGGGGGGGGGGGGGGGGGGGGGFFGGGGGGFGGGGGGGGGGGGGGGGGGGGGGGGGGGGGGGGGGFGDGCEEC??@FGCEEGGGGFG:8EG8CCGGGG*:5EGEDGF?FCCEC:7DGF7D99DG:FGGF77*<:77CC4<*:5*6-*/)08))9=)1)
@M03506:14:000000000-AKVR1:1:1101:14805:7207 1:N:0:39
CGAACTCCTACGGGAGGCAGCAGTGGGGGATCTTGCGCAATGGCCGAAAGGCTGACGCAGCGACGCCGCGTGCGGGATGAAGGCCTTCGGGTCGTAAACCGCTGTTGCCCGGGACGAACAAGCTCTTTCGAGGGCTCTGACGGTACCGGGTGAGGAAGCACCGGCTAACTCCGTGCCAGCAGCCGCGGTAATACGGAGGGTGCGAGCGTTGTCCGGAATCACTGGGCGTAAAGGGCGCGTAGGCGGCCTGGTAAGCGGGCGGTGAAAGCTTGGGGCTCAACCCCGAGTCGGCCGTGCGAAC
+
CCCCCGGGGGGGGGGGGGGGGGGGGGGGGGGGGGGGGGGGGGGGGGGGGGGGGGGGGGGGGGGGGGGGGGGGGGGGGGGGGGGGGGGGGGGGGGGGFGGGGGCDGGGDGGGGGGGGGGGGGGG8FEGGGGGGGGGGGGGGGGGGGGGGGGGGGGGGGGGGGGGGGGGGGFGGGGGGGGGGGD>FGGGGGGGGGGFG5CEGGGGGDGGGGD>EFFGE>EGGGFCGGGFG1:EDFGGDGGG?=CEGGDCCEGGGGCFGGFDDGG7=EFGG673.9FGC3)97FFFC=@G>1779@D>FEE5)0
@M03506:14:000000000-AKVR1:1:1101:22431:7221 1:N:0:39
CGAACTCCTACGGGAGGCAGCAGTGGGGAATTGTTCGCAATGGGCGCAAGCCTGACGACGCAACGCCGCGTGGAGGATGAAGGTCTTCGGATTGTAAACTCCTGTTGCCCGGGACGAAAAGTCTCGACCTAACACGTCGAGATCTGACGGTACCGGGTGAGGAAGCCCCGGCTAACTCTGTGCCAGCAGCCGCGGTAATACAGAGGGGGCAAGCGTTGTTCGGAATTACTGGGCGTAAAGGGCGCGTAGGCGGCCTTCTAAGTCGAACGTGAAATCCCCGGGCCCAACCCGGGAACCGCGG
+
CCCCCGGGGGGGGGGGGGGGGGGGGGGGGGGGGGGGGGGGGGGGGGGGGGGGGGGGGGGGGGGGGGGGGGFGGEGGGGGGGGGGGGGGGGGGGGGGGGGGGGGGGGGGGGGGGGGGGGGGGGGGGGGGGGGGGGGGGGGGGGGGGGGGGGGGGGGGGGFGGGGGGGGGGEGGEGGFFFGGGGGGGGGGGGGGGEEEGGFGGGGGFCEGGGGEFFEGEEGCC8EG5CFGGCFFDFDEEEFGGGGGGGGGGGGGG=CDGFCD9EGGDD5*:1/)7?FGDFGGC>7*:>GE?GFFB>3507>B)
@M03506:14:000000000-AKVR1:1:1101:5626:7235 1:N:0:39
CGAACTCCTACGGGAGGCAGCAGTGGGGAATTTTGGGCAATGGGCGAAAGCCTGACCCAGCAACGCCGCGTGAGGGAGGAAATCCTTCGGGATGTAAACCTCACAAGCAAGGGAAGAGCGCTTCCGATCGAATAAATCGGAAGTTCGACGGTACCTTGCGTAAGCCACGGCTAACTACGTGCCAGCAGCCGCGGTAATACGTAGGTGGCAAGCGTTGTTCGGAATTATTGGGCGTAAAGGGCGCGTAGGCGGCCTGTTAAGTCGGCTGTGAAAGCCCGGGGCTCAACCCCGGAAAGTCGGC
+
CCCCCGGGGGGGGGGGGGGGGGGGGGGGGGGGGGGGGGGGGGGGGGGGGGGGGGGGGGGGGGGGGGGGGGGGGGGGGGGGGGGGGGGGGGGGGGGGGGGGGGGGGGGGGGGGGGGGGGGGGGGGGGGGGDCFGGGGGGGGGGGGGGGGGGGGGGGGGGGGGGGGGGGGGGGGGFGGGGGGGGGGGGGGGGGGGEEDEGGGGGFGGGGGGG6FGG>EGGGGGDCECFGGGFGGGEEED5CFCEGGGGCDGGGEGGE3977FGGGGGDCDDC?FGCFE*7DGGE3CF=9>?DB>5:DF@=)))
@M03506:14:000000000-AKVR1:1:1101:11280:7250 1:N:0:39
CGAACTCCTACGGGAGGCAGCAGTGGGGAATATTGGACAATGGGCGCAAGCCTGATCCAGCCATGCCGCGTGGATGATGAAGGCCCTAGGGTTGTAAAGTCCTTTCGACGGGGAAGATAATGACGGTACCTGCAGAAAAAGCCCCGGCTAACTTCGTGCCAGCAGCCGCGGTAATACGAAGGGGGCTAGCGTTGCTCGGAATTACTGGGCGTAAAGCGCACGTAGGCGGCTTTCTAAGTCGGGGGTGAAATCCTGGAGCTCAACTCCAGAACTGCCTTCGATACTGGAGAGCTCGAGTCCG
+
CCCCCGGGGGGGGGGGGGGGGGGGGGGGGGGGGGGGGGGGGGGGGGGGGGGGGGGGGGGGGGGGGGGGGGFGGGFFGGGGGGGGGGGGGGGGGGGGGGGGGGGGGGGGGGGGGGGGGGGGGGGGGGGGGGGGGGGGGGGGGFGGGGGGGGFGGGGGCGGGGGGFGGGGGGGGDGGGGGGGGGGGGGGGGGGGGGGG?EGGGGGGGGGGGFDGGEFFGGGGGGGCGGGGGGEDGFGGCFFGGGGGGCEGGF?FGGGGGFGG6EDECFCFCGC@FGGGGFGGG*8:+=FF?GFFFF>B@F>B:
@M03506:14:000000000-AKVR1:1:1101:27452:7263 1:N:0:39
CGAACTCCTACGGGAGGCAGCAGTTGGGAATTTTGGGCAATGGGCGAAACCCTGATCCAGCCACGCCGCGTGAGGGATGAAATCCCTCGGGTTGTAAAATTCGTTCGACTGGGACGAAAAAGTAGGGGCCAATACAAGATATGACGACGATATTATTTGTAAGCACCGGCTAACTACGTACCGGCCGACGGGGGAACGCGGGGGGTGCAAGCGATGCTCGGTTTGACGGGCTGCAAAGGGCGCGTCGACAGCCAGCAGCATAACGCCGGAACAGCTACGGAATTAGTACGGACAGGGCAAC
+
<CCCCFGGGGGGEDC@FCCGGGGD<F@FCFG,CFG>@EEFGGGG,@FBF+EFGFG,E@FFG7F@FEDGGDFGE,ECEGGGG,,C<5FFFEG,BFFFGG95?ED9=,FF7@FGGG87CB?:,>,,<A++63+,:,,,,,,,,,,,,8+@3+3**,,,@,,,7,,,,3@:****7,D,:<,2***41***********/******/**:/+03******+<;*****+3**/*2;:+<:C4**:1>:*:)**:2*/2*;)22+3:6*>57E):)*29+*675*0)00/0*)/0()))))).))
@M03506:14:000000000-AKVR1:1:1101:27447:7311 1:N:0:39
CGAACTCCTACGGGAGGCAGCAGTCGAGAATTGTTCTCAATGGGGGCAACCCTGAAGGAGCGACGCAGCGTGGAGGATGACGGTCTTCGGATTGTAAACTCCTGTCATTGGTGAACAAGGCCGGCCCTTAAATGGGTGCCGGTTGGATAGTAGCAGAAGAGGAAAAGACGGCTAACACTGTGCCAGCAGCAGCGGTAATACAGAGGGCTCGAGCGTTGTTCGGATCCATTGGGCGTAAAGGGATCGTAGGCGGCGGTGGTAGTCTGATGTGAAATCGCACGGCCTCAACACGTGCAGGAGG
+
-66C@EE@@;CFE7@CF;BCCCEEECF7EFFE,CEFFGFAFCA,BEGG?EA,:@AFFDEF,+C:7++@6+,B@,4:B,C9:C:B=B,,B=CG>FD<F<,@,5,BFDEFFDEEBFGFGGFC7EBC+++B,,C?B9=3B=+33+>F++73=<@,<,73D7F@7,5@,63<<E:<*>3D,5,,7;<,?FCFCC,CC*7<*1BE9CF9C84=+*3*3*:**/250*1*2*0+3<E6**:C*//+2/******//+*12:5*0)1+32+00+29CC@G7:+*0*))))**)*),0)(0)00*.)))
@M03506:14:000000000-AKVR1:1:1101:16006:7323 1:N:0:39
CTAACTCCTACGGGAGGCAGCAGTGGGGAATCTTGCACAATGGGGGCAACCCTGATGCAGCGACGCCGCGTGAGCGATGAAGCCCTTCGGGGTGTAAAGCTCTTTCGGCAGGGAAGATTATGACGGTACCTGCAGAAGCAGCTGCGGCTAACTACGTGCCAGCAGCCGCGGTAATACGTAGGCAGCGAGCGTTGTTCGGAGTTACTGGGCGTAAAGGGTGTGTAGGCGGTTGTTTAAGTTTGGTGTGAAATCTCCCGGCTCAACTGGGAGGGTGCGCCGAATACTGAATGACTTCGAGTGG
+
CCCCCGGGGGGGGGGGGGGGGGGGGGGGGGGGGGGGGGGGGGGGGGGGGGGGGGGGGGGGGGGGGGGGGGGGGGGGGGGGGGGGGGGGGGGGGGGGGGGGGGGGGGGGGGGGGFGGGGGGGGGGDGGGGGGGGGGGGGGGGGGCGGGGGGGGGGGGGGGGEGGGGGGGGGGGGGGGGGGGFFGGGGGGGDGGGGGGGGGGGGGG?<EFGGGGGGGGGGFGEGF7:EGGGCEGE58@F?7C?CEGGGGGGGGFCFFGG:DDEFGF+7CF6<GF95>C5>D3<>F?C=>F27*)9@?>)8/0)
@M03506:14:000000000-AKVR1:1:1101:15228:7324 1:N:0:39
CGAACTCCTACGGGAGGCAGCAGTCGAGAATTTTTCTCAATGGGGGAAACCCTGAAGGAGCGACGCCGCGTGGAGGATGAAGGCTTTCGGGTTGTAAACTCCTGTCATTTGGGAACAATGCTACCGAGTTAACTGTTCGGTAGTTGATAGTACCAGAAGAGGAAGAGACGGCTAACTCTGTGCCAGCAGCCGCGGTAATACAGAGGTCTCAAGCGTTGTTCGGATTCATTGGGCGTAAAGGGTGCGTAGGTGGCGCGCTAAGTCAGGTGTGAAATTTCGGAGCTTAACTCCGAAACTGCAT
+
CCCCCGGGGGGGGGGGGGGGGGGGGGGGGGGGGGGGGGGGGGGGGGGGGGGGGGGGGGGGGGGGGGGGGGGGGGGGGGGGGGGGGGGGGGGGGGGGGGGGGGGGGGGGGGGGGGFGGGGGGGGGGGGGGGGGGGGFGGGGFDFGGGGGGGGGGGGGGGGGGGGGGGGGGGEGGGGGGGGGGGGGGGGGGGGGGGGGGGGGGGEFGGCGGGGGFGGGGGGGGGDEG>FFGGGGGGGG5EFFGGGGGG5<EGGGGGEGGFDC5C*3<CF:7DGF7>DCFFGG533*7@CB2:9:@@DB??460
@M03506:14:000000000-AKVR1:1:1101:23024:7325 1:N:0:39
CGAACTCCTACGGGAGGCAGCAGTGGGGAATCTTGCACAATGGGCGAAAGCCTGATGCAGCGACGCCGCGTGGGGGATGAAGCTTCTCGGAGTGTAAACCCCTTTCGATCCGGACGAATGCCCGCAAGGGAGTGACGGTACGGATATAAGAAGCCCCGGCTAACTACGTGCCAGCAGCCGCGGTAAGACGTAGGGGGCCAGCGTTGTTCGGAATTACTGGGTGTAAAGGGTTCGTAGGCGGTGCGGCAAGTCGGGAGTGAAGTCTCTGGGCTCAACCCAGAGGCTGCTTCCGAAACTGCTG
+
CCCCCGGGGGGGGGGGGGGGGGGGGGGGGGGGGGGGGGGGGGGGGGGGGGGGGGGGGGGDGGGGGGGGGGGGGGGGGGGGGGGGGGGGGGDGGGGGGGGGGGGGGGDFGFGGGGGDDGDFGGGGGGGGGGFEGGDFGGGGGGGDGGGGGGGGGGCFGEFGFCFGGGFG:7<FFGFGGGGGEGGGDDGGCE*CFEGGGGGGGGE::/;8CGGGE>F7CGGGDGEECEFGGGFGFCCCGECEC//>E553CC+<CED/*)*2<::99*<CD45)19F6D5<CCFF5:5*)4:;?:57BB**10
@M03506:14:000000000-AKVR1:1:1101:12341:7343 1:N:0:39
CGAACTCCTACGGGAGGCAGCAGTGGGGAATATTGCGCAATGGGCGAAAGCCTGACGGAGCGACGCCGCGTGTGGGAAGAAGGCCTTCGGGCCGTAAACCACTGTCGAAGGGGACGATATTGACGGTACCCTTGGAGGAAGCCCCGGCTAACCACGTGCCAGCAGCCGCGGTAAGACGTAGGGGGCAAGCGTTGTCCGGAATTATTGGGCGTAAAGCGCTCGTAGGTGGATCGACAAGTCCGCAAGCAAAGACCCGGGCCCAACTCGGGAAGCCGTGTGGAAACTGTCGATCTTGAGGTAG
+
CCCCCGGGGGGGGGGGGGGGGGGGGGGGGGGGGGFGGGGGGGGGGGGGGGGGGGGGGGGGGGGGGGGGGGGGGGGGGGGGGGGGGGGGGGGGGGGGGGGGGGGGGGGGGGGGGGGGGGGGGGGGGGGGGGGGGGGGGGGGGGGFGGGGGGGGGGGGGGGGGGGGGGGGGGGGGDFGGGFGGGGGGGGGGCGGDGGGGGGGEGFGGFFGGGGDGEFFFGD=CG=EFGGGGGFGG*CCCFFGCE*7=CC4FCCGGGGGG><)*C/:*2*9:9:)*277>559:6=FG?7B<303@6B?F?6=6
@M03506:14:000000000-AKVR1:1:1101:15051:7353 1:N:0:39
CGAACTCCTACGGGAGGCAGCAGTGGGGAATCTTGCACAATGGGGGAAACCCTGATGCAGCGACGCCGCGTGAGCGATGAAGCCCTTCGGGGTGTAAAGCTCTTTCGGCAGGAACGATAATGACGGTACCTGCAGAAGAAGCTGCGGCTAACTGCGTGCCAGCAGCCGCGGTAATACGTAGGCAGCAAGCGTTGTTCGGAATTACTGGGCGTAAAGAGTGCGTAGGCGGTTCTCTAAGTTCCGTGTGAAATCTCCCGGCTTAACTGGGAGGGTGCGCGGAACACTGGAGGGCTGGAGTATG
+
<CCCCGGGG<FE-@@BFGGGGF@ECG8FF>FGDEEFGG,@EFF8FEEFFFCFGFGGGGDCF+@F:FEEFG:FFEGFDFBFEA8FG8<FGGDEGGGGGGGFCBFEGGDCCFCEGGGCCDCFGGCDGGGGFFABCGFGCFFGDGF@FGDDFFFGGCCCGD>:FFFGGGCC*<<<7FF9<BC<FGGGC@@8=FF<<@EGCGGGGC?@7C@8CFGCECAFEC?<9E=8*/@8C*:EEGFCCCCF7?5?GF=CGFFFDFC<EDG7CF*30*34*1:>DCDC<@3)9)<E76C<(9)3>B))00)*/
@M03506:14:000000000-AKVR1:1:1101:4301:7375 1:N:0:39
CGAACTCCTACGGGAGGCAGCAGTGGGGAATTTTTCGCAATGGGCGAAAGCCTGACGAGGCAACGCCGCGTGGAGGATGAAGGCCTTCGGGTCGTAAACTCCTGTCGACCGGGACGAAAGTAGTCTGACCCAATACGTCAGGCTATCGACTGTACCGGTGGAGGAAGCCACGGCTAACTCTGTGCCAGCAGCCGCGGTAATACAGAGGTGGCAAGCGTTGTTCGGAATTACTGGGCGTAAAGGGCGCGTAGGCGGTCCCATAAGTTCAGCGTGAAATCCCCCGGCTCAACCGGGGAATGGG
+
CCCCCGGGGGGGGGGGGGGGGGFGGGGGGGGGGGGGGGGGGGFGGGGGGDFFGGGGCEFGGGGEFEBFGG@CCGGDGFEFEFGGGGGCFGGGGGFGGGGFGGGGGGGGGGGGGGGFCGGGGGGFCAFGGGGGGGGGGGFGGEGGGGGEGGEFGGGFGG7FEFFEGGGCGG>CECGGGG<?FFCC<FGGGGG>FCEGGGDGFGGG9FGF8C5>FFFGC1ACEDEEGDGGGFCGGGCEEED87?F7EDG32>7ECGDC*)97CFCF:DG:FGG5DDC+:*9>*5>EE.C?25@9DB3>)0?40
@M03506:14:000000000-AKVR1:1:1101:22878:7383 1:N:0:39
CGAACTCCTACGGGAGGCAGCAGTGGGGAATTTTGCGCAATGGGGGAAACCCTGACGCAGCAACGCCGCGTGGAGGATGAAGTCCCTTGGGACGTAAACTCCTTTCGACCCGGACGATAATGACGGTACGGGTGGAAGAAGCCCCGGCTAACTTCGTGCCAGCAGCCGCGGTAATACGAGGGGGGCAAGCGTTGTTCGGAATTATTGGGCGTAAAGGGCGCGTAGGCGGTGCGGTAAGTCACGTGTGAAATCTCCGGGCTTAACTCGGAGCCTGCAGGCGAAACTGCCGTGCTTGAGTGTG
+
<CCCCGDGEEF@CGGEGGGGEFGGGGGGGCGEGGFFGG@FGGGFE>ECFGFFG<8,CFF7BFGGGGD@F@C@CEGGFFGEFFGFGDFFGFG8FGCDF@FGFA?,EFFDCC>=CC=>C>FEFF9FEGGGGGDG@*C7C8CFGGGGGGGGGGGGGFFDGGGGGGFFFGGG7EDE@F9,CC**<EEGGGCDFCGC58CCEDCEEF?9<CFFGCCEEECG7E*:CE8?E*CGD:=*:E*CC?CC?C*2/CCCF9??0++/*)55*<FG+?5<CGG3*95:*))1)0.*AB75;*0838?54@?*1
@M03506:14:000000000-AKVR1:1:1101:8799:7394 1:N:0:39
CGAACTCCTACGGGAGGCAGCAGTGAGGAATTTTTCGCAATGGGCGCAAGCCTGACGAAGCAACGCCGCGTGGAGGATGAAGGCCCTCGCGGTCGTAAACTCCTGTCTAGCGGGACGAAAGAATCTGCAGCAAATAGCTGCAGGAAGTGACTGTACCGCTGGAGGAAGCCCCGGCTAACTCCGTGCCAGCAGCCGCGGTAATACGGGGGGAGCAAGCGTTGTTCGGATTTACTGGGCGTAAAGGGCGCGTAGGCGGCCAGTGCAAGTCAGTTGTGAAATCTCCGGGCTTAACCCGGAAAGG
+
CCCCCGGGGGGGGGGGGGGGGGGGGGGGGGGGGGGGGGGGGGGGGGGGGGGGGGGGGGGGGGGGGGGGGGGGGGGGGGGGGGGGGGGGGGGGGGGGGGGGGGGGGGGGGFGGGGGGGGGGGGFFGGGGGGGGGGGGGGGGGGGGFGFFFFGGGGGGGGGDGGGGGGGGGGGGGGGGGFGGGGGGGDFGGGGGGGGGGGEGGFFFGGGGGGGGE5CCCGGGGGGGGGCGGGGGGGGGFG5CEFGGGGGGGCCGGGGGGECFGGGGFGE7A:2@GDDGC*:DFF=C*<55:CF)*.757))77
@M03506:14:000000000-AKVR1:1:1101:23605:7408 1:N:0:39
CGAACTCCTACGGGAGGCAGCAGTCGAGAATTTTTGACAATGGGGGAAACCCTGATCGAGCGACGCCGCGTGGAAGATGAAGGTCTTCGGGTTGTAAACTCCTGTCATTTGGGAACAAGGCGCCAATATTAACTGTATCGGCGTTGATAGTACCAGAAGAGGAAGAGACGGCTAACTCTGTGCCAGCAGCCGCGGTAATACAGAGGTCTCAAGCGTTGTTCGGATTCATTGGGCGTAAAGGGTGCGTAGGGGGCGCCGTAAGTCGGGGGTGAAATTTCGGAGCTTAACTCGGAAACTGCAT
+
CCCCCFGGGGGGGGGGGGGGGGGFEGGGGGGFGGGEGGGGGGDGGGGGGGGGGGGGGGFGGGCEGGGGGGGGGCFGGGGGGGGGGGGFGGGGEEGGGGGFGG?AGGGGGFFFDFGGGFGGBFDGGGFCGAFGGGGFF9<FGDCFCFGGGGGFAFCE::F?FFFFGGGCFGGDGDGGCFFGCC;;FG7CGGGG7:B43=CFGFGGGGFGFG?C:F*2*:*23;5AEG6CF9@DCGE*1;CGFGC75E1CGD**9*:D*8D<5E7?EGG)>CEFDFFFD?CD*)5C6***.0)-7)<F66?7*
@M03506:14:000000000-AKVR1:1:1101:14423:7417 1:N:0:39
CGAACTCCTACGGGAGGCAGCAGTGGGGAATTGTTCGCAATGGGCGCAAGCCTGACGACGCAACGCCGCGTGGAGGATGAAGGTCTTCGGATTGTAAACTCCTGTTGCCAGGGACGAATGGCTCCGACCTAATACGTCGGAGTATGACGGTACCTGGTGAGGAAGCCCCGGCTAACTCTGTGCCAGCAGCCGCGGTAATACAGAGGGGGCAAGCGTTGTTCGGAATTACTGGGCGTAAAGGGCGCGTAGGCGGCCCGCTAAGTCGAACGTGAAATCCCCGGGCTTAACCCGGGAACTGCGT
+
CCCCCGGGGGGGGGGGGGGGGGGGGGGGGGFGGGGGGGEGGGGGGGGGGGGGGGGGGGGGGGGGGGGGGGGGGGGGGGGGGGGGGGGGGGGGGGGGGGGGGGGGGGGGGGGGGGGGGGGGGG8FGGGGGGGGGGGGGGGGGGGGGGGGGGGGGGGGGGGGGGGGGGGGGGGGGGGGGGGGFDEGGGGGGGGGCFE:EGGGGGFGGGGGGGGFGCGGGGGFGEEGCGDCGCFFGGG8>CCFGGDEGEEDEDGGG5CDE>75CFGCG5555/::*;DFGFGGGD>*777FAFB9D@5F96?@)
@M03506:14:000000000-AKVR1:1:1101:8800:7432 1:N:0:39
CGAACTCCTACGGGAGGCAGCAGTCGAGAGGCTTTGGCAATGGGGGAAACCCTGACCAGGCGACGCCGCGTGGAGGATGAAGGCCTTTGGGTTGTAAACTCCTTTTGCTAGGGAAGAAGTGCGATCAGGTGAACAATCTGGTCGTTTGACGGTACCTGGCGAATAAGCTCCGGCTAACTCCGTGCCAGCAGCCGCGGTAACACGGGGGGGGCAAGCGTTGTTCGGAATTACTGGGCGTAAAGGGCGTGTAGGCGGTTCGGTAAGTGGAATGTGAAATCCCTCGGCTCACCCGAGGACCTGC
+
CCCCCGGGGGGGGGGGGGGGGGGGGGGGCGGDGGGGCGGGGGGGGGGGGGGGGGGGGGGGGGGGGGGGGGGGG7FEDGGGGGGGGGGGGGGGGGGGFGGGGGGGGGGFGGGGGGGGGGGGGGGGGGGGGGGGGGGGGFGGGCGGGGGGGGGGGCGFGGGGFEFFGFGGGGGGEGGDFGGGGGGGGDCFFGGGGE>FGGEGGGGGGED5CGGGGGGGGGGEEEGGE5*/AFFFFG*8:*7*:FGCEEGCEG?9CCEDG@3DEF3EFGGG+CFFGG*AD?9CCFFEEFGFD7<1355:3>F>;
@M03506:14:000000000-AKVR1:1:1101:15291:7451 1:N:0:39
CGAACTCCTACGGGAGGCAGCAGTGGGGAATCTTGCACAATGGAGGAAACTCTGATGCAGCGACGCCGCGTGAGCGATGAAGCCCTTCGGGGTGTAAAGCTCTTTCGACGGGAACGATAATGACGGTACCCGAAGAAGAAGCTGCGGCTAACTACGTGCCAGCAGCCGCGGTAATACGTAGGCAGCAAGCGTTGTTCGGAATTACTGGGCGTAAAGAGTGTGTAGGCGGTGCTCTAAGTCTGTTGTGAAATCTCCCGGCTTAACCGGGAGGGTGCGGCGGAAACTGGAGGGCTTGAGGGTG
+
CCCCCGGGGGGGGGGGGGGGGGGGGGGGGGGGGGGGGGGGGGGGGGGGGGGGGGGGGGGGGGGGGGGGGGGGGGGGGGGGGGGGGGGGGGGGGGGGGGGGGGGGGGGGGGGGGGGGGGGGGGGGGGGFGGGGGGGGGGGGGGGGGGGGGGGGGGGGGGGGGGGGGGGGGGGGGGGGGGGGGGGGGGGGGGG@FGGGGGGGGGGGGGGGGGGGGGGGEGGGGGGGGGFEDCECGGGGGGGG?FCFGGGGGGFGGFGDEEDCCFDGGGGDGGGFGGGGGFDGCD>:+9C41*04F5:4<@BEF
@M03506:14:000000000-AKVR1:1:1101:23353:7467 1:N:0:39
CGAACTCCTACGGGAGGCAGCAGTGGGGAATATTGGACAATGGGCGCAAGCCTGATCCAGCAATGCCGCGTGAGTGAAGAAGGCCTTAGGGTTGTAAAGCTCTTTCGGCGGGGACGATGATGACGGTACCCGCAGAAGAAGCCCCGGCTAACTCCGTGCCAGCAGCCGCGGTAATACGGAGGGGGCTAGCGTTGTTCGGAATTACTGGGCGTAAAGGGCGCGTAGGCGGCGCGATAAGTTGGGCGGGAAAGGCCCGGGCTCAACCCGGGGACTGCGCTTGATACTGTCGCGCTGTGAGGCC
+
CCCCCGGGGGGGGGGGGGGGGGGGGGGGGGGGGGGGGGGGGGGGGGGGGGGGGGGGGGGGGGGGGGGGGGCGFGGGGGGGGGGGGGGGGGGGGGGGGGGGGGGGGGGDGGGGGGGGGGGGGGGGGGGGGGGGGGGEFFGGGGGGGGFGGGGGGGGGGGGGGGGGGGGGGGGGG7FGGGGGGECCGGE5@EG1CEEGFGGDEGD?C7CCGGGEEE>ECC8E=CGEDGGGGGGEE=*;7EGGFGGGG5EDEECE<*:CCED3>AF*:CEDC)75C5*:3:*97*7C96:62*>93.76==)85
@M03506:14:000000000-AKVR1:1:1101:7124:7473 1:N:0:39
CGAACTCCTACGGGAGGCAGCAGTGGGGAATCTTGGACAATGGAGGAAACTCTGATCCAGCCATGCCGCGTGAGTGATGAAGGCCTTCGGGTTGTAAAACTCTTTCGGCGGGGACGATAATGACGGTACCCGCAGAAGAAGCTCCGGCTAACTTCGTGCCAGCAGCCGCGGTAATACGAAGGGGGCTAGCGTTGTTCGGAATTACTGGGCGTAAAGCGCGCGCAGGCGGCTCTTCAAGTCAGGGGTGAAAGCCCAGAGCTCAACTCTGGAACGGCCTTTGAGACTGTAGAGCGTGAGTACG
+
CCCCCFGG9@FGECFGGGGGDGFFGCFGGGAEFGGGGGGGDGGFFGGGGF,CFCGGFEECFGGGGGEEGG@FGGFGDCEEAEEFGGFGGGGGGG@FGA<C,EFGFGGGGGGGGFCFE>FGDFAFFGGGGGFFGGG7CGGGGGGGGFGGGEACF@FFBC@FCF*6:7:FECFG>CFDGGCFGEC@CE>FG?E//:EE7EGD58CFFFGGGFEG*;59CEGGEGDDEDEE58*;6+@C7C:CFF6:::55+C?6*:*/;<4:+3>C<0ADD:+)*99EDF7>C:)<+90*50=))0<)<48*0
@M03506:14:000000000-AKVR1:1:1101:18701:7479 1:N:0:39
CGAACTCCTACGGGAGGCAGCAGTGGGGAATTTTTGGCAATGGGCGAAAGCCTGACCAAGCAACGCCGCGTGGGTGATGAAGTATCTTGGTACGTAAAACCCTTTCGGCAGGGACGAACTCAATGACGGTACCTGCGGAAGAAGCCCCGGCTAACTCCGTGCCAGCAGCCGCGGTAATACGGGGGGGGCAAGCGTTGTTCGGAATTACTGGGCGTAAAGGGCGCGTAGGCGGTCAGATAAGTCAGCTGTGAAAACCTCGGGCTGAACTCGCGGCCTGCAGTTGAAACTGTCTGGTGGGAGG
+
CCCCCGGGGGGGGGGGGGGGGGGGGGGDDGGGGGGGGGGGGGGGGGGGGGGGGGGGGGGGGGGGGGGGGGCFGGGGGGGGGGGGGGGGGGGGGGGGGGGGGGGGGGGGDFFEGGGGGGGGGGGGGGGGGGGEFGGC@FGGGGGGGCGGG7FGGGGGGGGFF@CFCGGGF7@FGGGGEGGGGGGGGGGDEGGGGCCEGGFGECCEGGCE77C*;:?>CEC788CCEGGGC98?EGGDF7*<C?9+<++9<C7+*A?CF4CGEGG*:*3?F**09<)5C507:77F79>4)*/.*)*08))))
@M03506:14:000000000-AKVR1:1:1101:6964:7512 1:N:0:39
CGAACTCCTACGGGAGGCAGCAGTGGGGAATTGTTCGCAATGGGCGCAAGCCTGACGACGCAACGCCGCGTGGAGGATGAAGATCTTCGGGTCGTAAACTCCTTTCGATCGAGACGAATTCCCTGGGGGTGAATACCCTCTGGGGTTGACGGTACCGAGAGAAGAAGCCCCGGCTAACTCCGTGCCAGCAGCCGCGGTAATACGGGGGGGGCAAGCGTTGTTCGGAATTACTGGGCGTAAAGGGCTCGTAGGCGGCCAACTAAGTCAGACGTGAAATCCCTCGGCTTAACCGGGGAACTGC
+
CCCCCGGGGGGGGGGGGGGGGGGGGGGGGGGGGGGGGGGGGGGGGGGGGGGGGGGGGGGGGGGGGGGGGGGGGDGGGGGGGGGGGGGGGGGGGGGGGGGGGGGGGGGGGGGGGGGGGGGGGGGGGGGGGGGGGGGGGGGGGGGGGGGGGGGGGGGGGGGGGGGGGGGGGGGGGGGGGGGGGGFGGGGGGGGGGGGGGEC>EEFFGGGGGGGGG5CCEEGGGGDGGCEGGGGGGGGGGCDG5EGGD6=DC=FGGEGD=DGG67*<3:9?<<5)**7<7=7C*5<D/0)94:77B@B::>FF*
@M03506:14:000000000-AKVR1:1:1101:20290:7534 1:N:0:39
CGAACTCCTACGGGAGGCGGCAGTGAGGAATCTTCCGCAATGGGCGAAAGCCTGACGGAGCGACACCGCGTGTGGGATGAGGTCTTTCGGGATGTAAACCACTGTTGGAGGGGAAGACAACTGACGGTACCCTCCGAGAAAGCCCCGGCTAACTACGTGCCTGCAGCCGCGGTAATACGGGGGGGGCAAGCGTTGTTCGGAATTACTGGGCGTAAAGGGCTCGTAGGTGGCCAACTAAGTCAGACGTGAAATCCCTCGGCTTAACCGGGGAACTGCGTCTGATACTGGATGGCTTGAGTTG
+
CCCCCGGGG-FFGGGGGGGGGGGGGGGGGGGGGGGGGGGGGGGGGGGGGGGGGGGGGGGGGGGGGGGGGGGGGGGGGGGGGGGGFGGGGGGGGGGGGGGGGGGGGGGGFGGGGGGGGGGGGGGGGGGGGGGGGGGGGGGGGGGGGGGGGGGGGGGGGGGGGGGGGGGGGGGGGGGGGGGGGGGGGGGGFGGG5;?EGGGGGGGGGGFFGGGGGGCCFFEEDFC5CEGGFGGFGFGFE600<?GCFEFGGFFGCGGG87DC=E<FGGGCGC=:CGG6<BG59*03<=:@(*0::47B:?*/*
@M03506:14:000000000-AKVR1:1:1101:17669:7563 1:N:0:39
CGAACTCCTACGGGAGGCAGCAGTCGGGAATTTTGCTCAATGGGGGAAACCCTGAAGCAGCAACGCCGCGTGCGGGATGAAGGCCTTCGGGTTGTAAACCGCTTTTACCAGGGACGATGATGACGATACCTGATGAATAAGTCACGGCTAACTCCGTGCCAGCAGCCGCGGTAATACAGAGGTGGCAAGCGTTGTTCGGAATTACTGGGCGTAAAGGGCGCGTAGGCGGCTCGATAAGTCTCGCGTGAAATCCCCCGGCTCAACTGGGGAACGGCGCGGGAAACGGTCAGGCTTGAGTTCG
+
CCCCCGGGACFGGGGGGGGGCEFFFGGGGGGGGGGG<FGGGGGGGEGGGGGGGGEFGGGGGGGGGGGGGGEGGGGGDGGGFFGGGGGGFGDGGGGGGFGGGGGGGGFGGGGGGFGEEGGGGGGGGGGCEGGGCEFFGGFGGGGGGEGGGGGGGGGGGGGDFGGCFGFGGGGFGEGGFGGGGGGGGGGFFFGE7C8FFEDE@>FFGFFEG>>8:EGGF5ECCGGDGGFDG:8*:=8F5@*<+:</>5EGCC7A>E55CBG3CEDC2>FC=*/5<55EDDDD)>:F*0/),>58>)77:8/9;
@M03506:14:000000000-AKVR1:1:1101:7114:7576 1:N:0:39
CGAACTCTACGGGAGGCAGCAGTGGGGAATTTTGCGCAATGGGGGAAACCCTGACTCAGCAACGCCGCGTGGAGGATGAAGTCCCTTGGGACGTAAACTCCTTTCGACCGGGAAGATACTGACGGTACCGGATGAAGAAGCACCGGCTAACTCTGTGCCAGCAGCCGCGGTAATACAGAGGGTGCGAGCGTTGTTCGGAATTATTGGGCGTAAAGGGCGCGTAGGCGGTGCCACAAGTCACCTGTGAAATCTCCTGGCTCAACTGGGAGCTTGCAGGCGGAACTGTGGTGCTGGAGGGTGG
+
CCCCCGGGGGGGGGGGGGGGGGGGGGGGGGGGGGGGGGGGGGGGGGGGGGGGGGGGGGGGGGGGGGGGGGGGGGGGGGGGGGGGGGGGGGGGGCGGGGGGGGGGGGGGGGGGGGGGGGGGGGGGGGGGGGGGGGGGFGGGGGGGGGGDGGGFGGGEBFGGGGGGGGGGGGGGGGGGGGGGGE<FGGGGCFF*8C>9AE8C@+<39+<CFGEEGGGGGGGGG=ECEFGGEC5:FF*:CCDCGFCG9<?GGG9EGFC4C70>CGCFFGGCGCGFGGCEGEG)9>>C6**08568FF:))8@FF
@M03506:14:000000000-AKVR1:1:1101:3946:7579 1:N:0:39
CGAACTCCTACGGGAGGCAGCAGTGGGGAATTGTTCGCAATGGGCGCAAGCCTGACGACGCAACGCCGCGTGGAGGATGAAGGTCTTCGGATTGTAAACTCCTGTTGCCCGGGACGAAAAGCTTCGACCTAACACGTCGAAGTCTGACGGTACCGGGTGAGGAAGCCCCGGCTAACTCTGTGCCAGCAGCCGCGGTAATACAGAGGGGGTAAGCGTTGTTCGGAATTACTGGGCGTAAAGGGCGCGTAGGCGGCCTGCTAAGCCGAACGTTAAATCCCCGGGCTCAACCCGGGAACTGCGT
+
CCCCCGGGGGGGGGDEGGGGEEEGGGGGGGGGCFFGGGCECFGFFE@FGGGGGFFGC@CEGECGCEGGGEG7=@EFEGGG<AF<FFFEFGGGG<A?E@F<AFGGGGGFGGGGGGGGGGGGGGFDFGGCFFCGGDFDFD*@:><=DF,FG>FEFF:1C<CCC@FF,=FGGG*=:C2F<FCFGGFACCFGCGGGGG*/:8<FGG9+CFECD*;2<<:1C8C;?8=E/CF+0+3A:EG8>8C?9CEDGEEC:AC=3=CCCFG*03*?C)/9C**07C7CFFD>D5>EGFGFBC500555@=4@)
@M03506:14:000000000-AKVR1:1:1101:10054:7579 1:N:0:39
CGAACTCCTACGGGAGGCAGCAGTGGGGAATTTTGCGCAATGGGGGAAACCCTGACGCAGCAACGCCGCGTGGAGGATGAAGTCCCTTGGGACGTAAACTCCTTTCGACCGGGACGATTATGACGGTACCGGTGGAAGAAGCCCCGGCTAACTTCGTGCCAGCAGCCGCGGTAATACGAGGGGGGCAAGCGTTGTTCGGAATTATTGGGCGTAAAGGGCGCGTAGGCGGTGCGGTAAGTCACCTGTGAAACCTCTGGGCTCGACTCAGAGCCTGCAGGCGAAACTGCCGTGCTGGAGTGTG
+
CCCCCGGGGGGGGGGGGGGGGGGGGGGGECGGGGGGGGGGGGGGGGGGGGGGGGGGGGGGGGGGGGGGGGGGGGGGGGGGGGGGGGGGGGGGGGGGGGGGGGGFGGGGGGGGGGGGGGGGGGGGGGGGGGGGGGGFGGGGGGGGGGGGGGGGGGGGGCGGCGGGGCFGGGGGEGGFGGGGGGGGGGDFGFGA/:*;CGEDCCEEF7CCF8EEGEGGGGGEC=?>CEGGCG5>ECCG*<*+<<?<CC6DCECFDCC6CFGG7=CC5CEFE46FGFC?455DGBEG7/*),/)(08:.50)1*
@M03506:14:000000000-AKVR1:1:1101:28128:7590 1:N:0:39
CGAACTCCTACGGGAGGCAGCAGTGGGGAATATTGCGCAATGGGCGAAAGCCTGACGCAGCAACGCCGCGTGCGGGATGAAGGCCTTCGGGTTGTAAACCGCTTTCAGTGGGGACGAAGTTTACGGTACCCACAGAAGAAGCCCCGGCCAACTACGTGCCAGCAGCCGCGGTAGCACGTAGGGGGCGAGCGCTGTCCGGATTTAGTGGGCGTCAAGGGCTCGAAGGCGGCGCAGTAAGTCGGGTGTGAAGCCTCAAGTCTCAACCTGGAGAGGCCACTCGGTACTGCTGTGGCTAGAGTCC
+
CCCCCGCEFG<F@F;FGGGGFEF<@F8@CFFCGEFGGDCCCGGG8@8CC7FGFG<FD7CFDFE<:F@BCFFGEG:FGBFFCGGG8EAE+CFFFB:FFE?B>CFBFFGGGGGGDGCGGCCFA,@DEEFFGA9,+3@:FEGGG7F:@<7*>>C>,43:C,<<FG7FGEFC:C@<<*72?B*<B*<8?E8>85:**:C@0;E*2*<+03<*85?**;*<C5/*/C*0;55CCG5885*3++:<C=5:C*2:E+30*202+**2++22:6=F29+77**21)***85*+*:/:*/35>*)0/*10
@M03506:14:000000000-AKVR1:1:1101:10687:7621 1:N:0:39
CGAACTCCTACGGGAGGCAGCAGTGGGGAATTGTTCGCAATGGGCGCAAGCCTGACGACGCAACGCCGCGTGGAGGATGAAGATCTTCGGGTCGTAAACTCCTTTCGATCGAGACGAACGGCCCTTGGGTGAACAATCCAAGGGAGTGACGGTACCGAGAGAAGAAGCCCCGGCTAACTCCGTGCCAGCAGCCGCGGTAATACGGGGGGGGCAAGCGTTGTTCGGAATTACTGGGCGTAAAGGGCTCGTAGGTGGCCAACTAAGTCAGACGTGAAATCCCTCGGCTTAACCGGGGAACTGC
+
CCCCCGGGGGGGGGGGGGGGGGGGGGGGGGGGGGGGGGGGGGGGGGGGGGGGGGGGGGGGGGGGGGGGGGGGGGGGGGGGGGGGGGGGGGGGGGGGGGGGGGGGGGGGGGGGGGGGGGGGGGGGGGFGGGGGGGGGGGGGGGGGGGGGGGGGGGGGGGEGGFGGGGFGFGGGGGGGGGGGGGGFGGGGGGGGGGGGG?EEFDFFEEGGGGG>GCEGGEEEGFGGE>EGGGCFGGGGG=DGCFGGECCCCEGGFGGGGFGGGG:6<DGGCGG;GGGGF4FG9>375>GF4FBBB377)07@*
@M03506:14:000000000-AKVR1:1:1101:14638:7628 1:N:0:39
CGAACTCCTACGGGAGGCAGCAGTGGGGAATTTTTCGCAATGGGGGAAACCCTGACGAAGCAACGCCGCGTGGAGGATGAAGGCCTTCGGGTCGTAAACTCCTGTCGACCGGGACGAACGTAGTCGGGTCCAGTACACCAGGCTATCGACTGTACCGGTGGAGGAAGCCACGGCTAACTCTGTGCCAGCAGCCGCGGTAATACAGAGGTGGCAAGCGTTGTTCGGAATTACTGGGCGTAAAGGGCGCGTAGGCGGTTCGTCAAGTCCTGTGTGAAATCCCCCGGCTCAACTGGGGAACTGC
+
CCCCCGGGGGGGGGGGGGGGGGGGGGGGGGGGGGGGGGGGGGGGGGGGGGGGGGGGGGGGGGGGGGGGGGGGGGGGGGGGGGGGGGGGGGGGGGGGGGGGGGGGGGGGGGGGGGGGGGGGGGGGGGGGGGGGGGGGGGGGGGGGGGGGGGGGGGGGGG<F@FGGDGGGGGGGGGEGDGGGGGGGGGGGGGGGGGGGGGGGGGGGCDGGGGFGGGGGGEEGGGGGGGCGGGGFGGGGGEGGGGGGGGGGEGGGGGG)8777*:CGFDF>GGG*CCFCFFF6C5@GDB56)0=?FFB3>:?F*
@M03506:14:000000000-AKVR1:1:1101:9427:7651 1:N:0:39
CGAACTCCTACGGGAGGCAGCAGTCGGGAATTTTGCCCAATGGACGAAAGTCTGAGGCAGCAACTCCGCGTGAGGGACGAAGGCCTTCGGGTCGTAAACCTCTTTTCTCAGGGAAGATACAAGACGGTACCTGAGGAATAAGCCACGGCTAACTACGTGCCAGCAGCCGCGGTAATACGTAGGTGGCGAGCGTTGTCCGGATTTACTGGGCGTAAAGCGCGCGCAGGCGGCCGGTCAAGTCCGATGTGAAAGCTCCCGGCTCAACTGGGAAAATGCATCGGAAACTGACCGGCTTGAAGGG
+
CCCCCGGGGGGGGGGGGGGGGGGGGGGGGGGGGGGGGGGGGGGGGGGGGGGGGGGGGGGGGGGGGGGGGGGGGGGGGGGGGGGGGGGGGGGGGGGGGGGGGGGGGGGGGGGFGGGGGGGGGGGGGGGGGGGGGGGGGGGGGGGGFGGGGGGGGGGGGGGGCFGCFGGGGGGGBFGGFGGFFGCGGGGGGGGGGGDFGGGDGGGGGGGGGGGGGGGG?FGGGGGGDECDCGGCC=GEE6C9EEE5CEGGGGEFGGFCEDDDCEG?FFG:EC?:4C7CF@:DDD:GGF7=7>>1>@)<4)1))
@M03506:14:000000000-AKVR1:1:1101:22549:7654 1:N:0:39
CGAACTCCTACGGGAGGCAGCAGTGGGGAATATTGCGCAATGGGCGAAAGCCTGACGCAGCGACGCCGCGTGGGGGATGAAGCTTCTCGGAGTGTAAACCCCTTTCGACCCGGACGAATGACCCGCAAGGGTTTGACGGTACGGGTATAAGAAGCCCCGGCTAACTACGTGCCAGCAGCCGCGGTAATACGTAGGGGGCCAGCGTTGCGCGGCATTACTGGGCGTAAAGGGTTCGTAGGTGGGGCGGTAAGTTGGAAGGGAAATCTTTGGGCTTAACCCAGAGGCTGCTTTCAAAATGGCC
+
CCCCCGFGG9CFEGGGDGGGD8FFGFFGGDGGGGGFGGC@CGEGFGGGG@FGGGGFGDCFEEGGGGGGGG7=F@CGDGGGGFGGGFCFGG:FGGGFFDFDGDGGFGGFGG@FECFEE:FFAFFGFEC*CCEECEGGGGGG<*1=CFC,FFFGGFD<FFEG:<FFFF@FG<:F:@BFFCE88?>CCC>9+<80A@EGDE*:C@>C;>>E*?EG*CCC9+<CFECE*1>CC?E*;5C=*8C397*:CCE9:=E+0<?C95*>5*7+9:E*+9:)9/*+0//*15):*)9))2*.1749*/770
@M03506:14:000000000-AKVR1:1:1101:11089:7668 1:N:0:39
CGAACTCCTACGGGAGTCAGCAGTCGAGAATTTTTCTCAATGGGCGCAAGCCTGAAGGAGCGACGCCGCGTGGGGGATGAAGGGTTTCGATCCGTAAACCCCTGTCATTTGCGAACAAACCTTGTTATTTAAAAGATGACAAGTTGATTGTAGTGAAAGAGGAAGGGACGGCTAACTCTGTGCCAGCAGCCGCGGTAATACAGAGGTCCCAAGCGTTGTTCGGATTCACTGGGCGTAAAGGGTGCGTAGGTGGCGGGGAAAGTTTGATGTGAAATCTCCGGGCTTAACCCGGAATGGCATT
+
CCCCCGGGGGGGGGGGGGGGGGGGGGGGGGGGGGGGGGGGGGGGGGGGGGGGGGGGGGGGGGGGGGGGGGGGGGGGGGGGGGGGGGGGGGGGGGGGGGGGGGGGGGGGGGGGGGGGGGGGGGGGGGGGGGGGGGGGGGGGGFGFGGGFFFGGGGGGGGGGGGGGGGGGGGGGGCGGCGGGGGGGGGGGGGGGGGGGGGGFGGGGGGGGFGGGGGGGGGGGGGGGDEGGGGGGGGGGDGFGGGGGGGEGEGGGGDEDGFC5:AFFFC9CC09/::CFFFCCC>@ECFGFAGF9BFFFFF@F=
@M03506:14:000000000-AKVR1:1:1101:18750:7668 1:N:0:39
CCAACTCCTACGGGAGGCAGCAGTGGGGAATCTTGCACAATGGGCGAAAGCCTGATGCAGCAACGCCGCGTGGGGGATGAAGCTTTTCGGAGTGTAAACCCCTTTCGACCCGGAAGAAAGCCCGCAAGGGTTTGACGGTACGGGTATAAGAAGCCCCGGCTAACTACGTGCCAGCAGCCGCGGTAATACGTAGGGGGCCAGCGTTGCTCGGAATTACTGGGCGTAAAGGGTCTGTAGGCGGTGTAGCAAGTCGAGAGTGAAATCCCTGGGCTTAACCCAGGGGCTGCTAACGAAACTGCTA
+
CCCCCGGGGGGGGGGGGGGGGGGGGGGGGGGGGGGGGGGGGGGGGGGGGGGGGGGGGGGGGGGGGGGGGGFFGGGGGGGGGGGGGGGGGGGGGGGGGGGGGGGGGGGGGGGGGGGGGGCGGGGGGGGGGGGGGGGGGGGGGDGGGGGGFGGGGGGGGGGGGGGGGGGGGGGGGGGGFGGGGGGGGEGGGGGCCCEGGGGGGGGECGGGGGGGGGGGGCGGGGEEEEFFGGGGGFFGGGGGGGGGFGGGFGFGGCEGGFGGFFFG+9FGGGG4FGGF77CC5@EG=>D?5:??B>>BFFF46
@M03506:14:000000000-AKVR1:1:1101:12243:7670 1:N:0:39
CGAACTCCTACGGGAGGCAGCAGTCGAGAATTTTTCTCAATGGGCGCAAGCCTGAAGGAGCGACGCCGCGTGGGGGATGAAGGGTTTCGATCCGCAAACCCCTGTCATTTGTGAACAATGGTTATTATTTAAAAGATGATAACTTGATAGTAATGAAAGAGGAAGGGACGGCTAACTCTGTGCCAGCAGCCGCGGTAATACAGAGGTCCCGAGCGTTGTTCGGATTCACTGGGCGTAAAGGGTGCGTAGGCGGTCGGGTAAGTCTGATGTGAAATCTCACAGCTTAACTTTGAAACTGCAT
+
CCCCCGGGGGGGGGGGGGGGCGGGGGGGFFGGGGGGGGGGGGGGGGGGGGGGGGGGGGGGGGGGGGGGGGGGGGGGGGGGGGGGGGGGGGGGGGGGGGGGGGGGFGAFFGGGGGGGGGGGGGGGGGGGGGGGGGFFGGGGGGGGGGFGGGFGGCFFC<FGGGCGGGGGGGGG<CFFCFGGGGGGGGGGGGGGGGGGGCFFFFGGGGFFGGGGGGGCE5=CFGGGG5+@CCCFFGG?5C<<CEECCGGG57EEGGD3CEC5?F0++2<>G7:*00>:*/***1<C9=CFA**.1876BFFF*
@M03506:14:000000000-AKVR1:1:1101:9933:7676 1:N:0:39
CGAACTCCTACGGGAGGCAGCAGTCGGGAATTTTGCGCAATGGACGAAAGTCTGACGCAGCAACGCCGCGTGAGGGATGAAGGCCTTCGGGTTGTAAACCTCTTTTGTCAGGGAAGATAATGACGGTACCTGGCGAATAAGCCACGGCTAACTACGTGCCAGCAGCCGCGGTAATACGTAGGTGGCAAGCGTTGTCCGGATTTACTGGGCGTAAGGAGCGCGCAGGCGGTCGAGCAAGTCGCGTGTGAAAGCCCCCGGCTCAACTGGGGAGGGTCAGGCGATACTGATCGACTCGAAGGCG
+
CCCCCGGGGGGGGGGGGGGGGGGGGGGGGGGGGGGGGGGGGGGGGGGGGGGGGGGGGGGGGGGGGGGGGGFF:CGGGGGGGGGGGGGGGGGGGGGGGGGGGGFGGGGGGGFGGFFGGGGGGGCFGGGGFGGGGGGGEDGFGFGGGGGGGGGGGGGGGGFFFGGGGGGFEFGFFEGGGGFCEDCFGGGCFEGF:BEGGDGDGGCCEFG@>5?/8CFDGGGGGGGEEGGGGGGEDGGGGGFFGCCGC*:FCGF64:ECEEGDCC6FGFGGG<:;<**:*87C3)):+=D?)*)-.7:>?@DF)
@M03506:14:000000000-AKVR1:1:1101:9005:7706 1:N:0:39
CGAACTCCTACGGGAGGCAGCAGTGGGGAATCTTGCACAATGGAGGAAACTCTGATGCAGCGACGCCGCGTGAGCGATGAAGCCCTTCGGGGTGTAAAGCTCTTTCGACGGGAACGATAATGACGGTACCCGAAGAAGAAGCTGCGGCTAACTACGTGCCAGCAGCCGCGGTAATACGTAGGCAGCAAGCGTTGTTCGGAATTACTGGGCGTAAAGAGTGTGTAGGCGGTGCTCCAAGTCTGGTGTGAAATCTCCCGGCTTAACTGGGAGGGTGCATTAGAAACTGGAATGCTAGAGGATG
+
CCCCCGGGGGGGGGGGGGGGGGGGGGGGGGGGGGGGGGGGGGGGGGGGGGGGGGGGGGGGGGGGGGGGGGGGGGGGGGGGGGGGGGGGGGGGGGGGGGGGGGGGGGGGGGGGGGGGGGGGGGGGGGGGGGGGGGGGGGGGGGGGGGGGGGGGGGGGGGGGGGGGGGGGGGGGGEGDFGGGGGGGGGGGGGGFEGGGGGGGEGGGGGGGEFGGGGCGFGGGGGGGGGGGGGDGFGGGDGFGGGGGGGGGCGFGFGGGGFGDEFGGCFGG6DGFGCGFGFGGD?FG+8FF0>FAFFF47F7?F
@M03506:14:000000000-AKVR1:1:1101:4452:7707 1:N:0:39
CGAACTCCTACGGGAGGCAGCAGTGGGGAATTTTTCGCAATGGGGGAAACCCTGACGAAGCAACGCCGCGTGGAGGATGAAGGCCTTCGGGTCGTAAACTCCTGTCGACCGGGACGAACGTAGTCGGGTCCAATACACCCGGCTATCGACTGTACCGGTGGAGGAAGCCACGGCTAACTCTGTGCCAGCAGCCGCGGTAATACAGAGGTGGCAAGCGTTGTTCGGAATTACTAGGCGTAAAGGGCGCGTAGGCGGTTCGTTAAGTCCTGTGTGAAATCCCCCGGCTCAACTGGGGAACTGC
+
-@BCCE6FEGGEGGEGGDGGEEEG,FFGGGEGGGGGFDFEG9<FGFFCFGGGGD<F7@@@GC8E+7FBFFC+BGG,=BEBF<FEGEFEFEEBFGEFAEGGGGG?G@D?FGEGGC+>=FEGF8,FFEG7FF:<AFG8FDC**>C7><<FFG@FGGGGCEFF**4=CFGGGCFGGGGGGGFGFFGFFGFFF6@FGGGGGGCEGFGC7A@F8FGGCCFGGGEDEFG5E*8CGFGF+<CFEE)/*<+:=CCC8*:59=EGE3/*:*1<<>7:+0A@C>>9:=CFFE@5CDG=2C4(6)<)<FFF*
@M03506:14:000000000-AKVR1:1:1101:27979:7749 1:N:0:39
CGAACTCCTACGGGAGGCAGCAGTGGGGAATATTGGACAATGGGCGCAAGCCTGATCCAGCCATGCCGCGTGGGTGATGAAGGCCCTAGGGTTGTAAAGCCCTTTCGGCGGGGAAGATAATGACGGTACCCGCAGAAGAAGCCCCGGCTAACTTCGTGCCAGTAGCCGCGGTAATACGAAGGGGGCTAGCGTTGCTCGGAATTACTGGGCGTAAAGCGCACGTAGGCGGCTTCTTAAGTCGGTGGTGAAATCCTGGAGCTCAACTCCAGAACTGACTTGGATACTGGGAAGCTCGAGGCTG
+
CCCCCC<FGDGGGGGGGFCGGGGGGGGGFEGGGGGGGGGGGGGGGGGGGGFEGGGGGGGGGGGGGGCGGG@FGGCG7FGFCFG=F@DEFGGGFGGFGGC<<F<EGGGEDEEDGCEGF<FFAFGFGGGD:CGG7*>:DA@FGGGFCGFCC7C<<;BFGCEFGG,?A9CE*=ECE7?2FF**8CGGGGEG*2:E55*<EEG>ECC<+<FCG>C88C5@:=:E:EGCFG9/CC*/*0<+ACF?EGEGD*AC9F99C?F76<*20<FG7*2CG:E4:97<:F76<?FGG4C::CB(9))).)0).
@M03506:14:000000000-AKVR1:1:1101:11847:7773 1:N:0:39
CGAACTCCTACGGGAGGCAGCAGTCGAGGATTTTTCTCAATGGGGGAAACCCTGAAGGAGCGACGCCGCGTGAGGGATAAAGGTCTTCGGATTGTAAACCTCTGTCATCTGGGAACAATGTAATCTACCTAACACGTGGATTATTGATAGTACCGGAAGAGGAAGCAGTGGCTAACTCTGTGCCAGCAGCCGCGGTAATACAGAGACTGCAAGCGTTGTTCGGATTCATTGGGCGTAAAGGGTGCGCAGGCGGTGTGCTAAGTCGGATGTGAAATCTCACAGCCTAACTGTGATAGGTCAT
+
CCCCCGGGGGGGGGGGGGGGDGGGGGGGGGGGGGGGGGGGGGGGGGGGGGGGGGGGGGGGGGGGGGGGGGFFGGGGDGGGGGGFGGGGGGEGGGGGGGGGGGGGGGGGGGGGGGGGGGGGGGGGGGGGGGGGGGGGFGGGFFGGGFGGGGGGGGGGGGGGGGDGGGGGGGGDGCCFDFGGGGGGGGGGFFGGGGGEGGGF;FGGCGGGGGGGGGD8CGCF@EGG58EGCC7CFCG5CEGGGEGGGG=CGGGED>EDE4FCF6>CGGCCE6:FG7>C7@C*07):6)0)):*6/979?BFF*
@M03506:14:000000000-AKVR1:1:1101:22257:7780 1:N:0:39
CGAACTCCTACGGGAGGCAGCAGTGGGGAATTTTGCGCAATGGGGGAAACCCTGACGCAGCAACGCCGCGTGGAGGATGAAGCCCCTTGGGGTGTAAACTCCTTTCGACCGGGAAAATAATGATGGTACCGGTGGAAGAAGCACCGGCTAACTCTGTGCCAGCAGCCGCGGTGATACAGAGGGTGCGAGCGTTGTTCGGAATTATTGGGCGTAAAGGGCGCGTAGGCGGTGTTGTAAGTCACCTGTGAAACCTCTGGGCTTAACTCAGTGCCTGCAGGCGAAACTGCAATGCTGGAGGGTG
+
CCCCCGGGCGGGGGGGGGGGGGGGGGGGGGGDFGGFCGFGGGGGGGGGGGGGGGGGGGFEEGGDGGGGGG:FG7FGGGGGGGGGGGGGGGGGGGGEFFGGGGGGGGGGGGGGGGGGGGGGCFFFGGGFGGGGGGGGGGGGGFGGGGDGCFGGFCFGCFFGGGGGGFFCC7CFCFCF<FF:C7CFGGGGGDE:;CG8EEGE*/<@9@CGGGDE>;>EEC*?GGEEGGFGGGCCEFEFCCGFG7AF6AECE?C:CF6*0<FC=6CCF:9C+:?FCFG?D497/7>7??64<7@BFF65@>>>:
@M03506:14:000000000-AKVR1:1:1101:22742:7786 1:N:0:39
CGAACTCCTACGGGAGGCAGCAGTCGGGAATTTTGGGCAATGGGCGAAAGCCTGACCCAGCAACGCCGCGTGAAGGATGAAATCCCTCGGGATGTAAACTTCGCAAGAATGGGAAGAATTAGTAGGGGTTAATACCCTCTATGATGACGGTACCATTTGTAAGCTCCGGCTAACTCCGTGCCAGCAGCCGCGGTAATACGGGGGGAGCAAGCGTTGTTCGGATTTACTGGGCGTAAAGGGCGCGTAGGCGGTCAGCACAAGTCAGTTGTGAAATCTCCGGGCTTAACTCGGAAAGGTCAAC
+
CCCCCGGGGGGGGGGGGGGGGGGGGGGGGGGGGGGGGFGGGGGGGGGGGGGGGGGGGGGGGGGGGGGGGGGEFGGGGGGGGGGGGGGGGGGGGGGGGGGGGGGGGDFEGGGGGFGGGGEGGGGGGGGGGGGGGGGGFGGGGGGGFGGGGGGFFGGGGGGGGGFGGFGGGGFDGG9:<FGGGGGDGFGGGGDGGEEEGGFGGGGGEE:ECF>EGEGGEFFGGCGGCFGGGGGFE5=5C?DEEG*C>EGGGGGGG**9C>CCFGGGGGGFFDGF7*:<F4>73:3=E=>*)9>737>>77@F6
@M03506:14:000000000-AKVR1:1:1101:21650:7801 1:N:0:39
CGAACTCCTACGGGAGGCAGCAGTGGGGAATATTGCGCAATGGGCGGAAGCCTGACGCAGCGACGCCGCGTGGGGGATGACGGCCTTCGGGTTGTAAACCTCTTTCGACTCCGACGAAGCCTTTGGGTGACGGTAGGGGTAGAAGAAGCACCGGCCAACTACGTGCCAGCAGCCGCGGTAACACGTAGGGTGCGAGCGTTGTCCGGAATTATTGGGCGTAAAGAGCTCGTAGGCGGTGTGTCGCGTCGGCCGTGAAAACCTACAGCTTAACTGTGGGCGTGCGGTCGATACGGGCATCACT
+
CCCCCGGGGGGGGGGGGGGGGGGGGGGGGGGGGGGGGGGGGGGGGGGGGGGGGGGGGGGGGGGGGGGGGGFGGGGGGGGGGGGGGGGGGGGGGGGGGGGGGGGGGGGGGGGGGGGGGGGGGGGGGGGGGGGGGGGGGGGGGGGGGGGGGGGGGGGGGGGGGGGGGGGGGGGGGGGGD?EEGGGGGCCGGGFGGGEGGG8EGGGGGGEGFFCG?EGGGGGGGFCEGGCCEEGGGGGGCGGGGCEGG5=3CEEE37:CFFGGGFGFG4779DG4C::6CFD7)0<CE3<5:C@1BBB75?:=*
@M03506:14:000000000-AKVR1:1:1101:23704:7814 1:N:0:39
CGAACTCCTACGGGAGGCAGCAGTGGGGAATATTGGACAATGGGCGCAAGCCTGATCCAGCCATGCCGCGTGAGTGATGAAGGCCTTAGGGTTGTAAAGCTCTTTTAGCAGGGAAGATAGTGACGGTACCTGCAGAAAAAGCCCCGGCTAACTTCGTGCCAGCAGCCGCGGTAATACGAAGGGGGCTAGCGTTGCTCGGAATTACTGGGCGTAAAGCGCACGTAGGCGGCTTTCTAAGTCGGGGGTGAAATCCTGGAGCTCAACTCCAGAACTGCCTTCGATACTGGAGAGCTCGAGTCCG
+
CCCCCGGGGGGGGGGGGGGGGGGGGGGGGGGGGGGGGGGGGGGGGGGGGGGGGGGGGGGGGGGGGGGGGGGGGGGGGGGGGGGGGGGGGGGGGGGGGGGGGGGGGGGGGGGGGGGGGGGGGGGGGGGGGGGGGGGGGGGGGGGGGGGGGGGGAGGGGGGGGGGGGGGGGGGGGGGGFDFFGGGGGGGFFGGGGGGGGGGGGGGGGGGGGGGGGEGGGGGGGGGGGGGGGGGGGGGGGGGGGGGGG5CFAFGGFGGGGFGGGGGGGFGGGFF>FGGFGFGGGFFGFFFF:C>06?BB>FFFB
@M03506:14:000000000-AKVR1:1:1101:5787:7831 1:N:0:39
CGAACTCCTACGGGAGGCAGCAGTGGGGAATTTTGCGCAATGGGGGAAACCCTGACGCAGCAACGCCGCGTGGAGGATGAAGTCCCTTGGGACGTAAACTCCTTTCGACCGGGAAGATACTGACGGTACCGGAAGAAGAAGCACCGGCTAACTCTGTGCCAGCAGCCGCGGTAATACAGAGGGTGCGAGCGTTGTTCGGAATTATTGGGCGTAAAGGGCGCGTAGGCGGCGCGGTATGTCACCTGTGAAATCTCCTGGCTCAACTGGGAGCTTGCAGGCGAAACTGCCGTGCTGGAGTGTG
+
CCCCCGGGGGGDGGGGGGGGGGGGGGGGGGGGGGGGCFFGGGGGGGGGGGGGGGGGGGGEGGGGGGGGGGGGGGGGGGGGGGGGFGGGGGGGGGEGFGGGGGGGGGGGDGGGGGGGGGGGGGGGGGCFGGFEGGGGGGGGGGGFFGGGGGGGF:F?FFGFGGGCGGBFGGGGGCF@FCFGEFE=CGGEEC>:5CC89CGGC5@C99@EGFG88CCFFGGGGGGGGGGGG>EEGGC55FDCG:<9C:F:@CGG*CCFFFF96+2::CFGFGGFGFFGC>:D<B5*009),C:?5@F47).99
@M03506:14:000000000-AKVR1:1:1101:11285:7831 1:N:0:39
CGAACTCCTACGGGAGGCAGCAGTGGGGAATTTTGCGCAATGGGGGAAACCCTGACGCAGCAACGCCGCGTGGAGGATGAAGTCCCTTGGGACGTAAACTCCTTTCGACCCGGACGATAATGACGGTACGGGTGGAAGAAGCCCCGGCTAACTTCGTGCCAGCAGCCGCGGTAATACGAGGGGGGCAAGCGTTGTTCGGAATTACTGGGCGTAAAGGGCGCGTAGGCGGGATGGCAAGTCGGTCGTGAAATCCTTCGGCTCAACCGAAGAACGTCGATCGCTACTGCGGTTCTTGAGGTTT
+
CCCCCGGGGGGGGGGGGGGGGGGGGGGGGGGGGGGGGGGGGGGGGGGGGGGGGGGGGGGGGGGGGGGGGGGGGCGGGGGGGGGGGGGGGGGGGGGGGGGGGGGGGGGGGGGGGGGGGGGGGGGGGGGGGGDGGGGG9FGGGGFGGGGGGGGGGGGGGGGGGGGGGGGGGGGG>EFDGGGGEGGGGC>;CFG:EGEFDEGDEGGGFFGGGGG5CE5CGGDGGGCEEC9CEGC8AD=8<EFFEG:*:5C4*9<A>7?7FFG3EG4?ED*9:C+0>CGEG5FD*)87E=*)4*7:4*=/75))*
@M03506:14:000000000-AKVR1:1:1101:17746:7835 1:N:0:39
CGAACTCCTACGGGAGGCAGCAGTCGAGAATTTTTGACAATGGGGGAAACCCTGATCGAGCGACGCCGCGTGGAGGATGAAGGTCTTCGGGTTGTAAACTCCTGTCATTTGGGAACAAGGCGCACGTATTAACTGTGCGTGCGTTGATAGTACCAGAAGAGGAAGAGACGGCTAACTCTGTGCCAGCAGCCGCGGTAATACAGAGGTCTCAAGCGTTGTTCGGATTCATTGGGCGTAAAGGGTGGGTAGGTGGCGCCGTAAGTCGGGTGTGAAATTTCGGAGCTTAACTCCGAAACTGCAT
+
CCCCCGGGGGGGGGGGGGGGGGGGGGGGFGGGGGGEGGGGGGGGGGGGGGGGGGGGGGGGGGGGGGGGGGFGGGGGGGGGGGGGGGGGGGGGGGGGGGGGGGGGEFGGGGGGGGGGGGGGGGGGGGGFGGGGGGDGGGGGCEGGGCFGGFGGGGGGFGGGGGGGGGGGGGGGGGGG9FEEFGCCGGGGGGGGGGGGGDFCGCFFGGGGGFFFFGGG>C8CGGGGGGCF99CGGGGCGDGGF57:*:*:EGGFCEGDCBDDEG>:CD=CCDGFFG>CFFGDDEFGG=744C??)8>E??66@
@M03506:14:000000000-AKVR1:1:1101:3930:7835 1:N:0:39
CGAACTCCTACGGGAGGCAGCAGTGGGGAATCTTGCACAATGGGGGAAACCCTGATGCAGCGACGCCGCGTGAGCGATGAAGCCCTTCGGGGTGTAGAGCTCTTTCGGCCGGGAAGATGATGACGGTACCTGCAGAAGCAGCTGCGGCTAACTACGTGCCGGCAGCCGCGGTAATACGTAGGCAGCGCGCGTGGTTCGGAGTTACTGGGCGTAAAGGGTGTGTAGGCGGTTCTTTAAGTTTGGTGTGAAATCTCCTGGCTCAACCGGGAGGGTGCGCCGAATACTGAGCGACGTGGAGTGG
+
CCCCCGGGGGGGGGGGGGGGGGGGGGGGGGGGGGGGGGGGGGGGGGCFGGGGGGGGFGGGG+FBFGGGGGGG:EGGG8FGGG8FGGGGGGGCFEFG,FGGDGGGGG@:F+CFEGCGGGF9FDFG7F>>C<3>,@<,,,@D:<C:F:C*>>?E9DFGGEC7::FFC<F7FEGFGGCGGFFFGGD@EEG*/:8:*:1*<5:*8*2<+<EGFCECG*/<C=:C8CCCC7+85//1+20+<EC@+<E>E*:DF+32*+2*<4>D+9*2C):7*1*<*9*>CBG3)))<C47)(1)-).<>)80).
@M03506:14:000000000-AKVR1:1:1101:12039:7881 1:N:0:39
CGAACTCCTACGGGAGGCAGCAGTCGAGAATTTTTCACAATGGGCGCAAGCCTGATGGAGCGACGCCGCGTGGGGGATGAATGGCTTCGGCCCGTAAACCCCTGTCATTTGCGATCAAACGTCATTATTTAAAAGATGATGACCTGATAGTAGCGAAAGAGGAAGGGACGGCTAACTCTGTGCCAGCAGCCGCGGTAATACAGAGGTCCCGAGCGTTGTTCGGATTCACTGGGCGTAAAGGGTGCGTAGGTGGTGAGGTAAGTCGGATGTGAAAGCTCGGAGCTCAACTCCGAAATGGCAT
+
CCCCCGGGGGGGGGGGGGGGGGGGGGGGGGGGGGGGGGGGGGGGGGGGGGGGGGGGGGGGGGGGGGGGGGGGGGGGGGGGGGGGGGGGEGGGGGGGGGGGGGGGGGGGGGGGGGGGGGGGGFGGGGGGGGGGGGGGGGGGGGGGGGGFGGGGEGGGGGGGGGGGGGGGGGGGGGGGGGGGGGGGGGGGGGGGGGGGG5FGGGFFGGGGGGGGGGGGEGGGGGGEEGGGGGG6FGG*:CFGGGFGEEEDEG9CGGGDGFGF+<:CCD57C><@F>:?C6<7C@E6AFGF279::5>FF?F5?
@M03506:14:000000000-AKVR1:1:1101:17552:7886 1:N:0:39
CGAACTCCTACGGGAGGCAGCAGTCGGGAATTTTGCGCAATGGGCGAAAGCCTGACGCAGCAACGCCGCGTGAGGGATGAGGGCCTTCGGGTTGTAAACCTCTTTTCTCAGGGAAGATAATGACGGTACCTGAGGAAGAAGCCACGGCTAACTACGTGCCAGCAGCCGCGGTAATACGTAGGTGGCAAGCGTTGTCCGGATTTACTGGGCGTAAAGAGCGCGCAGGCGGTCGTACAAGTCGCGTGTGAAAGCCCCCGGCTCAACTGGGGAGGGTCACGCGATACTGTTCGACTCGAAGGCA
+
CCCCCGGGFGGGGGGGGGGGGGGGGGGGGGGGGGGGGGGGGGGGGGGGGGGGGGGGGGGGGGGGGGGGGGGGGGGGGGGGGGGGGGGGGGGGGGGGGGGGGGGGGGGGGGGGGGGGGGGGGGGGGGGGDGGGGGGGGGGGGGGGGDEGDFGGGGGGGGFGGGGGGGGGDEGGGGGGGGCFGGGGGGGGGGGCFG8CFGGGGGGGGGGGGFGCEGEGGGGGGGG>EGGEGGGG55CEGF>AEEGGGDGFFG9C**:DG)79CGGG7*<CE>5@DGC=DEFG3;@EFFF=AG4?:>F)8:DF)
@M03506:14:000000000-AKVR1:1:1101:11798:7912 1:N:0:39
CGAACTCCTACGGGAGGCAGCAGTGGGGAATTTTTGGCAATGGGGGCAACCCTGACCAAGCAACGCCGCGTGGGTGATGAAGTATCTCGGTACGTAAAACCCTTTCGACGGGGAAGAAAACCGCAAGGTTTGACGGTACCCGTAGAAGAAGCCCCGGCTAACTCCGTGCCAGCAGCCGCGGTAATACGGGGGGGGCGAGCGTTGTTCGGAATTACTGGGCGTAAAGGGTGCGTAGGCGGTCCGCTAAGTTAGATGTGAAAACTCTGGGCTCAACCCAGAGACTGCATCTAATACTGCCGGG
+
CCCCCGGGGGGGGGGGGGGGGGGGGGGGGGGGGGGGGGGGGGGGGGGGGGGGGGGGGGGGGGGGGGGGGGGGGGGGGGGGGGGGGGGGGGGGGGGGGGGGGGGGGGGGGGGGGGDGGGGGGDGGEEGGGGGGGGGGGGGGGGGGGGGGFFGGGFGDDGGGG7CFFGGGGGGGGFGGFGGGGGGGGGGGGGGGGGEGGEGGGEGGGGGCEC:8F?EF7FFGGDECFFGGGGGGG*CCGGGGGDGG5E50999<7+9*06C*<?469CFGG<CF=G555)*9C5*0670=-7=A@?76*87@B
@M03506:14:000000000-AKVR1:1:1101:18105:7986 1:N:0:39
CGAACTCCTACGGGAGGCAGCAGTGGGGAATTTTGCGCAATGGGGGAAACCCTGACGCAGCAACGCCGCGTGGAGGGTGAAGTCCCTTGGGACGTAAACTCCTTTCGACCCGGACGATAATGACGGTACGGGTGGAAGAAGCCCCGGCTAACTTCGTGCCAGCAGCCGCGGTAATACGAGGGGGGCAAGCGTTGTTCGGAATTATTGGGCGTAAAGGGCGCGTAGGCGGTGCGGTAAGTCACCTGTGAAATCTCCGGGCTTAACTCGGAGCCTGCAGGCGAAACTGCCGTGCTTGAGTGTG
+
CCCCCGGGGGGGGGGGGGGGGGGGGGGGGGGGGGGGGGGGGGGGGGGGGGGGGGGGGGGGGGGGGGGGGGGGGGGGGGGGGGGGGGGGGGGGGGGGGGGFGGGGGGGGGGGGGGGGGCEGFGDGGGGGGGGGGGGGBGGFFGGGGGGGGGGGGGGDFFGGGFGGGGGGGGGGGEGGGGGGGGGGG5EC@EECCECGGEGGCEGEG+AC>FC588CFGGGGGEGCEE9?EEEEEGEE=EGFGDEFGGGGGDCGCCCDEBGG=GCCCCGGDGGD5DFCF)1CGD)/<?C)7DEB>=?F)*99@
@M03506:14:000000000-AKVR1:1:1101:15389:8007 1:N:0:39
CGAACTCCTACGGGAGGCAGCAGTGGGGAATCTTGCACAATGGGCGAAAGCCTGATGCAGCGACGCCGCGTGGGGGATGAAGCTTCTCGGAGTGTAAACCCCTTTCGATCCGGACGAATGCCTCGCAAGAGGAGTGACGGTACGGATATAAGAAGCCCCGGCTAACTACGTGCCAGCAGCCGCGGTAATACGTAGGGGGCCAGCGTTGTTCGGAATTACAGGGTGTAAAGGGTTCGTAGGCGGTGCGGCAAGTTGGGAGTGAAATCTCTGGGCTCAACCCAGAGACGGCTTCCAAAACTGC
+
CCCCCGGGGGGGGGGGGGGGGGGGGGGGGGGGGGGGGGGGGGGGGGGGGGGGGGGGGGGGGGGGGGGGGGCGGGGGGGGGGGGGGGGGEGGGGGGGGGGGGGGGFGGFGGGGGGGGGGGGGGFGGGGGECFGGGGGGGGGGGGGGGGGGFGGFGGFGGGGGGGGGGGGFEFGGGGGG+<BFGGGGGEGGGGGGDGG>CDCECFFE8CGEFFE5AEGCCCFGFDCECFC7EFECFFG729CC5C=*25>8::C7309C>**A9D7CC3:+*CFCD3CG?4CG>4=C5CE07)3?/9@FF4*/
@M03506:14:000000000-AKVR1:1:1101:9717:8031 1:N:0:39
CGAACTCCTACGGGAGGCAGCAGTGGGGAATATTGGACAATGGGGGCAACCCTGATCCAGCCATGCCGCGTGAGTGATGAAGGCCCTAGGGTTGTAAAGCTCTTTTGTGCGGGAAGATAATGACGGTACCGCAAGAATAAGCCCCGGCTAACTTCGTGCCAGCAGCCGCGGTAATACGAAGGGGGCTAGCGTTGCTCGGAATCACTGGGCGTAAAGGGTGCGTAGGCGGGTCTTTAAGTCAGGGGTGAAATCCTGGAGCTCAACTCCAGAACTGCCTTTGATACTGAAGATCTTGAGTCCG
+
CCCCCGGGGGGGGGGGGGGGGGGGGGGGGGGGGGGGGGGGGGGGGGGGGGGGGGGGGGGGGGGGGGGGGGGGGGGGGGGGGGGGGGGGGGGGGGGGGGGGGGGGGGGGGGGGGGGGGGGGGGGGGGGGGGGGGGGGGGGGGGGGGGGGGGGGGGGGGGGGGGGGGGGGGGGGGGGGGGCGGGGGGGGGGGGGGGGGGGGGGGGFGGGGGGGGGGGGGGGGGGGGGGGGGGGGGGGGGGGGGGGGGEEGFEFGDGGGFFGGGGFGGGGGFGFFGFFCFFGG=FFFGFF?<FFFFFFFFFF=B
@M03506:14:000000000-AKVR1:1:1101:12371:8052 1:N:0:39
CGAACTCCTACGGGAGGCAGCAGTAAGGAATATTGGTCAATGGACGCAAGTCTGAACCAGCCATGCCGCGTGGAGGATGAAGGCCCTCTGGGTTGTAAACTTCTTTTATTTGGGAAGAAACCTGTCCTTTCTAGGGCAGTTGACGGTACCAGATGAATAAGCACCGGCTAACTCCGTGCCAGCAGCCGCGGTAATACGGAGGGTGCAAGCGTTATCCGGATTCACTGGGTTTAAAGGGTGCGTAGGTGGGCAGGTAAGTCAGTGGTGAAATCTCCGGGCTTAACCCGGAAACTGCCGTTGA
+
CCCCCGGGGGGGGGGGGGGGGGGGGGGGGGGFGGGGGGGGGGGGGGGGGGGGGGGGGGGGGGGGGGGGGGGGGGGGGGGGGGGGGGGGGGGGGGGGGGGGGGGGGGGGGGGGGGGGGGGGGGGGGGGGFGGGGGGGGGGGGGFGGGGGGGGGGGGGGGDGGGGGEGGGGGGGGGGGGGGGGGGFFGFGGGGGGGGGFFGGGGGGGGGGGGGGGGGGGGGGCCCFGGFGGG5CC9CEGGGGGGEEGGFGGGGCD=5:962:?CGGGGFCC:CBDDC5<>9)9?BGGFDFFDF?F?FFDDEF)
@M03506:14:000000000-AKVR1:1:1101:2731:8067 1:N:0:39
CGAACTCCTACGGGAGGCAGCAGTGGGGAATCTTGCACAATGGGCGAAAGCCTGATGCAGCGACGCCGCGTGGGGGATGAAGCTTCTCGGAGTGTAAACCCCTTTCGACCGGGACGAATACCTCGCAAGAGGGGTGACGGTACCGGTATAAGAAGCCCCGGCTAACTACGTGCCAGCAGCCGCGGTAAGACGTAGGGGGCCAGCGTTGCTCGGAATTACTGGGTGTAAAGGGTTCGTAGGCGGTGTGGCAAGTCGGGAGTGAAATCTCTGGGCTCAACCCAGGGGCTGCTTCCGAAACTGC
+
CCCCCGGGGGGGGGGGGGGGGGGGGGGGGGGGGGGGGGGGGGGGGGGGGGGGGGGGGGGGGGGGGGGGGGGGGGGGGGGGGGGGGGGGGGGGGGGGGGGGGGGGGGGGGGGGGGGGGGGGGGGGGGGGGGGGGGGGGGGGGGGGGGGGGGGGGGGGGGGGDEGDFGGGFGCEFGGGGGGGGGGGGGGGGGGGGGGDGEEGGGGGGGGDGGGGGGGGGGCFCGGGGGGGGGGGGGGGGD3;95CEGGGGGC?FGGGGGEGGGCC7:FGFGGFFGGGGFFGG55;G5@GFF4/.7@E)77==*
@M03506:14:000000000-AKVR1:1:1101:5591:8074 1:N:0:39
CGAACTCCTACGGGAGGCAGCAGTCGGGAATTTTGGGCAATGGGCGAAAGCCTGACCCAGCAACGCCGCGTGAAGGATGAAATCCCTCGGGATGTAAACTTCGCAAGAATGGGAAGAATTAGTAGGGGTCAATACCCCCTATGATGACGGTACCATTTGTAAGCTCCGGCTAACTCCGTGCCAGCAGCCGCGGTAATACGGGGGGAGCAAGCGTTGTTCGGATTTACTGGGCGTAAAGGGCGCGTAGGCGGTCAGCACAAGTCAGTTGTGAAATCTCCGGGCTTAACTCGGAAAGGTCAAC
+
CCCCCGGGGGGGGGGGGGGGGGGGGGGGGGGGGGGGGGGGGGGGGGGGGGGGGGGGGGGGGGGGGGGGGGGGGGGGGGGGGGGGGGGGGGGGGGGGCGGGGGGGGGGGFGGGGGFGGGGGGGGGGGGGGGGGGGGGGGGGGGGFGGAFGGGGGGGGGCFGFAFGGGGGGGGGGGGGGDGGGGCC7FGGEGGGCFECFFFFGGGGGGEGC*AFGEGEGGGGGEEGGCGFG6F>ECCCDFFCEEEGGD5C9C5:C5*>94>07<*:CD+?CGG=*C7?DFCD>@FF?@C?<GF;:5<)94741
@M03506:14:000000000-AKVR1:1:1101:9221:8092 1:N:0:39
CGAACTCCTACGGGAGGCAGCAGCGAGGAATCTTGCGCAATGGGCGAAAGCCTGACGCAGCAACGCCGCGTGGGGGATGAAGGCCTTCGGGTCGTAAACCCCTTTTGTCAGGGAAGAAATAAGACGGTACCTGGCGAATAAGCCACGGCTAACTACGTGCCAGCAGCCGCGGTAATACGTAGGTGGCAAGCGTTGTCCGGATTTACTGGGCGTAGAGCGCACGCAGGTGGGCTAGTAAGTCTGAGGTGAAATCTCCCGGCTCAACCGGGAGGGGTCCTTAGATTCTGGTAGGCTTGCGGGT
+
CCCCCGCGFFGDGGEDGGGGGFGGGGGGGGGF<FFE:@@C:FGCF@FCFGFEG@<CFG@CGFFGGGCEEEFGGDEGGGGFGGGFG<EEFDGGDGE33AF,>FGFG9FD?<FGGGGEG@8FFFGC9FCFB<=<<CFGE>F*@FFC:::*FFF,3?CCFCFG:CAC<,<7C@7CCE7CGCGBCE@CFFF79C5>1;8*<+/:C*;+309<?EGC8>**AF=CEEE*118;@5*;8C*<?<CCCC+:9C+/<+<C>++2;3CDGD4CCFC3:)5))7>59*0*:**++/:?4:*,*/)).7)))
@M03506:14:000000000-AKVR1:1:1101:20508:8101 1:N:0:39
CGAACTCCTACGGGAGGCAGCAGTGGGGAATCTTGCACAATGGGCGAAAGCCTGATGCAGCGACGCCGCGTGGGGGATGAAGCTTCTCGGAGTGTAAACCCCTTTCGACCGGGACGAATACCTCGCAAGAGGGGTGACGGTACCGGTATAAGAAGCCCCGGCTAACTACGTGCCAGCAGCCGCGGTAAGACGTAGGGGGCCAGCGTTGCTCGGAATTACTGGGTGTAAAGGGTTCGTAGGCGGTGTGGCAAGTCGGGAGTGAAATCTCTGGGCTCAACCCAGGGGCTGCTTCCGAAACTGC
+
CCCCCGGGGDGGGGGGGGGGGGGGGGGGGGGGGGGGGGGGGGGGGGGGGGGGGGGGGGGGGGGGGGGGGGCGGGGGGGGGGGGGGGGGGGCGGGGGGGGGGGGGGGGDEGGGGGGGGGGGGGGGGGGGGGGGGGGGGGGGGGDGGGGGGGGGGGGGGGGGGGGDGGGGGGGGGGGGGGGGDGDGGGCEFGGGFFGGGGGGCGGGGGEGG7?EGGGG??FGGGGCC>FFFGGGEFFCGGGGGGGGGGGGGFFC0<CDC07*CCDF7F:>CFGF4C<69?CGGFFEEB3>BG446DD>E>4@1
@M03506:14:000000000-AKVR1:1:1101:8139:8152 1:N:0:39
CGAACTCCTACGGGAGGCAGCAGTGGGGAATTTTGGACAATGGGCGCAAGCCTGATCCAGCAATGCCGCGTGTGTGAAGAAGGCCTTCGGGTTGTAAAGCACTTTTGTCCGGAAAGAAAACCTCTGCCCTAATACGGCGGGGGGATGACGGTACCGGAAGAATAAGCACCGGCTAACTACGTGCCAGCCGCCGCGGTACTACGTAGGGTGTAAGCGTTAATCGGAATTACTGGGCGTAAAGCGTGCGCAGGCGGTTCGTTAAGACAGATGTGAAATCCCCGGGCTTAACCTGGGAACTGCG
+
6B<-6;C@FFGGF@6+:FGEGFDGGEGECG@,CCCFGAFFFD<D,CCBFBDDE<C,CFG<@FCE@E@CC@@::9C<A9C<FF=FECFDF7>FCCFFGG<EEEGEFGAG,5FCFGGF@E<,,BFFGDAGDFFGFDA<>@3++@7*///<E*8?8CFGG*18*+<9+3++2/**:5?CGGEGE888;F6C**/*:?5C:E*<9</2A/1*;8/2+20?*8CF:0*88CGGG+<AC5*8>CDF+?/**::CEE*5)5/)2<<*1**<6*6D+02**2*:>:*7575C*)69)00()0460?F47
@M03506:14:000000000-AKVR1:1:1101:20022:8167 1:N:0:39
CGAACTCCTACGGGAGGCAGCAGTGGGGAATATTGGACAATGGGCGCAAGCCTGATCCAGCCATGCCGCGTGAGTGATGAAGGCCCTAGGGTTGTAAAGCTCTTTTGTGCGGGAAGATAATGACGGTACCGCAAGAATAAGCCCCGGCTAACTTCGTGCCAGCAGCCGCGGTAATACGAAGGGGGCTAGCGTTGCTCGGAATTACTGGGCGTAAAGCGCACGTAGGCGGCTTTCTAAGTCGGGGGTGAAATCCTGGAGCTCAACTCCAGAACTGCCTTCGATACTGGAGAGCTCGAGTCCG
+
CCCCCGGGGFGGGGGGGGGGGGGGGGGGGGGFGGGGGGGGGGGGGGGGGGGGGGGGGGGGGGGGGGGGGGGG@FFFGGGGGGGGGGGGGGGGGGGGGGGGGGGGGGGGGGGGGGGGGGGGGFCGGGGG>FGGGGGGGGGGGGGGGGGGGGGGGGGGGGGGGGGGGGGGGGGGEGGGGGGFGGGGGGGGGGGGGGGGGGGGCCEFF7CGGCEGGGGGGEDGGEG68EGGGDECFEGGFFGC5EEGGCGGCCFGFGC<07FFFG4F7>GFGD?FGGGFF*9C*94:9=D?74;???5:3=<FD
@M03506:14:000000000-AKVR1:1:1101:12944:8175 1:N:0:39
CGAACTCCTACGGGAGGCAGCAGTGGGGAATCTTGCACAATGGGCGAAAGCCTGATGCAGCGACGCCGCGTGGGGGATGAAGCTTTTCGGAGTGTAAACCCCTTTCGACCCGGACGAATGCCTCGCAAGAGGACTGACGGTACGGGTATAAGAAGCCCCGGCTAACTACGTGCCAGCAGCCGCGGTAAGACGTAGGGGGCCAGCGTTGCTCGGAATTACTGGGTGTAAAGGGTTCGTAGGCGGTGCGGCAAGTCGGGAGTGAAATCTCTGGGCTCAACCCAGAGTCTGCTTCCGAAACTGC
+
CCCCCGGGGGGGGGGGGGGGGGGGGGGGGGGGGGGGGGGGGGGGGGGGGGGGGGGGGGGGGGGGGGGGGGGGGGGGGGGGGGGFGGGGGGGGGGGGGGGGGGGGGGGGGGGGGGGGGGGGGGGGGGGGGGGGGGGGFGGGGGGGGGGGGGGGGDGGFGGGGGGGGGGGGGGGGGGGGGGGFGGGGGCEGFFGFGGGGGGGGGGGGGGGEFFGGGGF6CFGFGGGGGFFGGGGCFGGGCDCGGGE5:EGG55E*<EDE:DDGG7?FGCCGGG>FFGGG?CGGF>CGBC7<:F9FE>D)7@@*
@M03506:14:000000000-AKVR1:1:1101:7146:8179 1:N:0:39
CGAACTCCTACGGGAGGCAGCAGTGGGGAATATTGGACAATGGGCGAAAGCCTGATCCAGCAATGCCGCGTGAGTGAGGAAGGCCTTAGGGTTGTAAAGCTCTTTCGGCGGGGACGATGATGACGGTACCCGCAGAAGAAGCCCCGGCTAACTTCGTGCCAGCAGCCGCGGTAATACGAAGGGGGCGAGCGTTGTTCGGATTTACTGGGCGTAAAGGGCGCGCAGGCGGTCATTTTTGTCGAGTGTGAAAGCCCCGGGCTTAACCTGGGAACTGCGCTCGAAACGGGATGACTAGAGATCG
+
CCCCCGGGGGGGGGGGGGGGGGGGGGGGGGGGGGGGGGGGGGGGGGGGGGGGGGGGGGGGGGGGGGGGGGGGGGGGGGGGGGGGGGGGGGGGGGGGGGGGGGGGGGGGGGGGGGGGGDGGGGGGGGGGGGGGGGGGGGGGGGGGGGGGEGGGGGGGGGGGGGGGGGGGGGGGGGGGGGGGGGGGGGGGGGGGDGGGFCEGEDCGGGG?FGGGGGGGCGGGGGGDGGGGGCEEFGGGFGGGGFGGGF97FCFGGGGDCDD3CGFFFCFGGGGFGGGG7>DGDF):C5D>>GF<46@4?FF?F
@M03506:14:000000000-AKVR1:1:1101:5327:8182 1:N:0:39
CGAACTCCTACGGGAGGCAGCAGTAGGGAATATTGGACAATGGGCGAAAGCCTGATCCAGCGACGCCGCGTGAGGGATGAAGGCCTTCGGGTTGTAAACCTCTGTTGTTAGGAACGAAGCCAGGTGCATAACCCGGTGACGGTACCTGACGAGGAAGCCCCGGCTAACTACGTGCCAGCAGCCGCGGTGAGACGTAGGGGGAGAGCGGTATCCGGATTCACGGGGCGGAAAGGGCTCGTAGGAGGTTACTAAAGGCGATGGGAAGAGTCACGGCTGAAAGGTGAACGTGCATAGGATACGT
+
@@CCC<@--CF@F@FE@FBEGCFE<C<@EFGFF<,,C@EFDFF,@@CC@CFF@GF<CFDEDFF7CBFGGGCCGDCC7<F@DCFCE=EE<@F<=>?F?CFGC,EEAEFB4<@<FF,4CFGG,,B7AB8F,C<BF<F7CFFB3CFFFFGG,@FGDGGGG7F*>@CE*CF:3?,=<CEG9<*6CFFC*<:11<B9:*4*;;B***12;CG*/8/<7;5/**029**2*/**285A****/:/;55+*::00++++22+18)1***0<*2*:9:9553)*7****100+*17:*0)**9***))1
@M03506:14:000000000-AKVR1:1:1101:22693:8185 1:N:0:39
CGAACTCCTACGGGAGGCAGCAGTAAGGAATATTGGTCAATGGACGAAAGTCTGAACCAGCCATGCCGCGTGAAGGATGAAGGCCCTCTGGGTTGTAAACTTCTTTTATAGGGGACGAAAAAAGCTCATTCTTGAGCACTTGACGGTACCCTAGGAATAAGCACCGGCTAACTCCGTGCCAGCAGCCGCGGTAATACGGAGGGTGCAAGCGTTATCCGGATTTACTGGGTTTAAAGGGTGCGTAGGGGGGCAGTTAAGTCAGCGGTGAAATCTCTGGGCTTAACCCAGAAACTGCCATTGA
+
CCCCCGGGGGGGGGGGGGGGGGGGGGGGGGGGGGGGGGCGGGGGGGGGGGGGGGGGGGGGDGGGGFFGGGGGGGGGGGGGGGGGFFFGGGGGGGGGGGFFGGGFGGGFDFGDGGGG7FGEGGGGGECFFFGCGGGGGGGGGGGGGGGGGGGGGEFGGGGGGGGEF:CFECFG9DGGGGGGG?FGGGFCBFGFDEFGGGGEGGC8<EFCGGGG5B8BCGC/ACGCECDFGGGDGFECF8DE5EG5CG53E5C=DF9CC***0<*:1/*/+:?*:>DGC>CC5?F?<77<<4;?49*5)0/**
@M03506:14:000000000-AKVR1:1:1101:2679:8186 1:N:0:39
CGAACTCCTACGGGAGGCAGCAGTAAGGGATATTGCGCAATGGGCGAAAGCCTGACGCAGCAACGCCGCGTGGAGGATGAAGGCCTTCGGGTTGTAAACTTCTTTGGCTCAGGACGAGGAAGGACGGTACTGAGCAAACAAGTCACGGCTAACTACGTGCCAGCAGCCGCGGTAAAACGTAGGTGGCAAGCGTTATCCGGAATTACTGGGCGTAAAGGGTGGGCAGGCGGGGGTGCAAATGGTGTATGAAATCGCTCGGCTTAACCGGGCGGGGTTATGCCAGACTGCACTTCTAGAGGAC
+
CCCCCCFGDFGGGGGGGGGGGGGFGFFGGGGGGGGGGGEEEGFGGGGGGEGFGGFGGGGGGGGFCFGGGGFGGGGGGGG@FGGGGGGGGGGFGGCFGGGGEFGGGGGG8FGGGGGGGGGGGGGGGGGEGFBGAFDFFGGGGGGCGFEDGGGGGGGGGGGGGGGGGGGGGGGGGGGCGGG7FGGFGEDFGGF<CEGCCFGGGDFCGGGGGDGGGGCFFGGGC*8@FCEGGGGGGEGGGFCFFGFGF?7CFCFFGGGG=E3CFCF2+0>C:DEFGGGEGFGCF??6:6C))9=:6@FFF44><
@M03506:14:000000000-AKVR1:1:1101:14194:8192 1:N:0:39
CGAACTCCTACGGGAGGCAGCAGTTAGGAATCTTGGACAATGGGCGCAAGCCTGATCCAGCCATGCCGCGTGAGTGATGAAGGCCCTAGGGTTGTAAAGCTCTTTCAGCGGGGAAGATAATGACGGTACCCGCAGAAGAAGCCCCGGCTAACTTCGTGCCAGCAGCCGCGGTAATACGAAGGGGGCTAGCGTTGCTCGGAATCACTGGGCGTAAAGCGCACGTAGGCGGCTTTCTAAGTCAGGGGTGAAATCCTGGAGCTCAACTCCAGAACTGCCTTTGATACTGGGAAGCTCGAGTCCG
+
CCCCCGGGGGGGGGGGGGGGGGGGGGGGGGGGGGGGGGFGGGGGGGGGGGGGGGGGGGGFGGGGGGGGGGFGGGGGGGFDGGGGGGGGGGGGGGGGGGGGFGGGGGGGGGGGGGGGGGGGGGGGGG@F@FFGGGGGFGGGFGGGGGGGGGGGGGGGGGGGGGGGGGDGGGGGGGGGGGGG7EGGGGDFGGGGGGGGGDGEECFGGGGGGGDGGGGGGGGGGGGGFCCEGGEDGGGFFCFGFGGGC=EFGFGE7C?FEFC*0?CFGFGCCFDFGGFGCFFF2*799@GF0C:8:?@FFF.7>
@M03506:14:000000000-AKVR1:1:1101:19238:8195 1:N:0:39
CGAACTCCTACGGGAGGCAGCAGTGGGGAATATTGGACAATGGGCGCAAGCCTGATCCAGCCATGCCGCGTGGGTGATGAAGGCCCTAGGGTTGTAAAGCCCTTTCGGCGGGGAAGATAATGACGGTACCCGCAGAAGAAGCCCCGGCTAACTTCGTGCCAGCAGCCGCGGTAATACGAAGGGGGCTAGCGTTGCTCGGAATCACTGGGCGTAAAGCGCACGTAGGCGGCTTTTTAAGTCGGGGGTGAAATCCTGGAGCTCAACTCCAGAACTGCCTTCGATACTGAGAAGCTCGAGTCCG
+
CCCCCGGGGCFGGGGGGGGGGGGFGGGGEGFFGGGGGGGGGGGGGGGGGGGGGGGGGGGGGGGGGGGGGGGGGGGGGGGGGGGGGGGGGGGGGEGGGGGGGGGGGGGGGGGGGCCFGFCGFGGGGGFFGGGGGGGGCFFCFFFGEDGGGDFGGGGGFGGGFGGGGGGGGEEEGCFGGGFGGGGGGGEFGEGGGGGFGGGEGFG7C?GGGGGCCGGGGGDCEGGFGGGGGG=88EE8EGGGGGGGGGGG6F99CCGC6FGFF?C6+:E4F=6>FFDFD@GG3F4:CB:@9F5(06>5<9)=7
@M03506:14:000000000-AKVR1:1:1101:2760:8198 1:N:0:39
CGAACTCCTACGGGAGGCAGCAGTCGGGAATTTTGGGCAGTGGGCGAAAGCCTGACCCAGCAACGCCGCGTGAAGGATGAAATCCCTCGGGATGTAAACTTCGCAAGAACGGGAAGAATAAGCGAGAGTTAATATCTTTCGCGATGACGGTACCGTTTGTAAGCTCCGGCTAACTCCGTGCCAGCAGCCGCGGTAATACGGGGGGAGCATGCGGTGTTCGGATTTACTGGGCGGAAAGGGCGCGTAGGCGGCCACCGCAAGTCGATTGTGAAATCTCCGGGCTTAACCCGGAAAGGTCAAC
+
CCCCCGFFGGGGGGGGGGGGGGGGGGGGGGGGGGGGGGGGGGGGGGGGGGGGGGGGGGGGGGGGGGGGGGGGGGGGGGGGGGGGGGGGGGGGGGGGGGGGFGGGGGGGGFGGGGGGGGGGGGGGGGGEBFFGFGFGFGGGGGGEFGGGGGGGGGGGGCGGGGGGFFGGGGGGGD;FGCGGGGFGGGFGFGGGEFGGGGG5EDEEEED58FGGG5C8*;<ECCEG9EC?CCG@C*:::8CAC75EGGGDGDGDD=:<CD<<C?CEE3EGGFF?CC:7*/>7DF)/<6F*(95(.>>@@49=*
@M03506:14:000000000-AKVR1:1:1101:17334:8200 1:N:0:39
CGAACTCCTACGGGAGGCAGCAGTGGGGAATATTGGACAATGGGCGCAAGCCTGATCCAGCCATGCCGCGTGGATGATGAAGGCCCTAGGGTTGTAAAGTCCTTTCGACGGGGAAGATAATGACGGTACCCGTAGAAGAAGCCCCGGCTAACTTCGTGCCAGCAGCCGCGGTAATACGAGGGGGGCTAGCGTTGCTCGGAATCACTGGGCGTAAAGCGCACGTAGGCGGCTTTTTAAGTCAGAGGTGAAATCCTGGAGCTCAACTCCAGAACTGCCTTTGATACTGGAAGGCTTGAGTCCG
+
CCCCCGGGGGGGGGGGGGDGGGGGGFGGGGGGGGGGGGGGGGGGGGCEGEGGGGGGGGGGGGGGGGFFGGGGGGFG8EFGGGGGGDGGGGGGGGGGGGGGFGGGGGGGGGGGGGGGGGGCFGGGGGGGGCFGGGGCF>FFBE@FFGGGGGGGGGGGGGGCFFGGGGGGGGGEECCGGC:FG>FGGGGFGGGG>EEGEG>*;>FCG?EFFGGG>8CGFGCEGG82CCFGEG5>?FDG6FGF7EGGDCFG6:?<FFGC=FC*<CFGGC+6<>CFFD*:DB***96EFFDF0FB0?)>5???FF
@M03506:14:000000000-AKVR1:1:1101:18048:8205 1:N:0:39
CGAACTCCTACGGGAGGCAGCAGTGGGGAATCTTGGACAATGGGCGCAAGCCTGATCCAGCCATGCCGCGTGAGTGATGAAGGCCTTCGGGTTGTAAAACTCTTTTGGCGGGGACGATAATGACGGTACCCGCAGAATAAGCTCCGGCTAACTTCGTGCCAGCAGCCGCGGTAATACGAAGGGGGCTAGCGTTGTTCGGAATTACTGGGCGTAAAGCGTGCGCAGGCGGCTTCTCAAGTCAGGGGTGAAAGCACAGAGCTCAACTCTGGAATTGCCTTTGATACTGAGGATCTTGAGTTCG
+
CCCCCGGGGGGGGGGGGGGGGGGGFGGGGGGGGGGGGGGGGGGGGGGGGGGGGGGGGGGGGGGGFFFGGGGGGGGGGGGGGGGGGGGGGGGGGGGGGGGGGGGGGGGGGGGGGGGGGGGGGGGGGGGGGGGGGEGGGGGGFGGFGEGGGGGGFFFGGGGGGGGGGGGGGGGGGGGGGGFFGGGGGGGGGGGGD8ECGGGGGGGFFGGGGGGGG5CEGGGDGGGDEGGGEGGDGCCG??CCCFGGGGGG+<7:0:CG8@GG?F4C?FCFGF?F4**<>?F7CFFGG77;6GFB***9?41=@
@M03506:14:000000000-AKVR1:1:1101:7848:8208 1:N:0:39
CGAACTCCTACGGGAGGCAGCAGTCGAGAATTTTTGACAATGGGGGAAACCCTGATCGAGCGACGCCGCGTGGAGGATGAAGGTCTTCGGATTGTAAACTCCTGTCATTGGGGAACAAGGCTCAGATATTAACTGTATTTGTGTTGATAGTACCCGAAGAGGAAGAGACGGCTAACTCTGTGCCAGCAGCCGCGGTAATACAGAGGTCTCAAGCGTTGTTCGGATTCATTGGGCGTAAAGGGTGCGTAGGCGGCGCGGTAAGTCGGGTGTGAAATCTCGGAGCTTAACTCCGAAACTGCAT
+
CCCCCGGGGGGGGGGGGGGGGGGGGGGGGGGGGGGGGGGGGGGGGGGGGGGGGGGGGGGGGGGGGGGGGGFGGGGGGGGGGGGGGGGGGGGGGGGGGGGGGGGGGGGGGGGGGGGGGGGGGGGGGGGGGGGGGGGGGGGGGGGGGGGGGGGGGGGGGGGGGGGGGGGGGGGGDGGGGGGGGGGGGGFGGGGGGGGGGGGGGGGGGGCGGGGGGGGGGEEGGEGGGGG7FGGGGGGGG5DFGGGGGGGGGGFDDDEGDBGDCFGGGGGGD7:*::C97*>C5>ECCFGF)*9<BF378@FF=
@M03506:14:000000000-AKVR1:1:1101:13913:8219 1:N:0:39
CGAACTCCTACGGGAGGCAGCAGTCGGGAATTTTGGGCAATGGGCGAAAGCCTGACCCAGCAACGCCGCGTGAAGGATGAAATCCCTCGGGATGTAAACTTCGCAAGAACGGGAAGAATAAGTCGGTGCTAACACCATCGGCGATGACGGTACTGTTTGTAAGCTCCGGCTAACTCCGTGCCAGCAGCCGCGGTAATACGGGGGGAGCAAGCGTTGTTCGGATTTACTGGGCGTAAAGGGCGCGTAGGCGGCCACCGCAAGTCGACTGTGAAATCTCCGGGCTTAACTCGGAAAGGTCAGC
+
CCCCCGGGGGGGGGGGGGGGGGGGGGGGGGGGGGGGGGGGGGGGGGGGGGGGGFGGGGGGGGGGGGGGGGGGGGGGGGGGGGGGGGGGGGGGGGGGGGGGGGGGGGGGGGGGGDEGGGGGGGGGGGGGGGGGGGGGGGGGGGGGGGGGGGGGGGGGGFGGGGGGGFFGGGGGGGGFGCGGDGFGGFGGGGGGGGCFGGGGGGDEEGGGG6CGG;CCEGGGGEGGGDFCFCEGGEDC=EGGGGGGGEEGGGE=DEF*:>D3:CCGGGGGCFC6*:CEGFGDDEED6@C?>C@235)7664:7
@M03506:14:000000000-AKVR1:1:1101:18225:8224 1:N:0:39
CGAACTCCTACGGGAGGCAGCAGTGGGGAACCTTGCACAATGGGCGAAAGCCTGATGCAGCGACGCCGCGTGGGGGATGAAGCTTCTCGGAGTGTAAACCCCTTTCGACCGGGACGAATACCTCGCAAGAGGGGTGACGGTACCGGTATAAGAAGCCCCGGCTAACTACGTGCCAGCAGCCGCGGTAAGACGTAGGGGGCCAGCGTTGCTCGGACTTACTGGGGGTAAAGGGTTCGTAGGCGGTGTGGCAAGTCGGGAGTGAAATCTCTGGGCTCAACCCAGGGGCTGCTTCCGAAACTGC
+
CCCCCFFGGGGGGEFEGGGGGGGGGGGGDGDGGFGGGGGGGGGGGGGGGGFFFFGGGGGGG7CFEFGCFGGGGGDGGGGGGGGGGGGFGFCFGGFGGGGGGGGGGGGGEGGG7CGGGGGGGEGFGECFCFFGEGGGFGGGGGG9FGGGGGGGGGGGF*<FEGGGGCGCFGGGGGGGGGGGGGGGG8EC:7<E;C5>EDE>88CFGG>CDC:CGG5*<:CF+0:*/:EGF?EGCF@CE85:FGG**:ECC69E09ED*)97*:*<+0+*0:F>5**<C?G3/<:C5>)8:49)0>3>EDFF0
@M03506:14:000000000-AKVR1:1:1101:20746:8227 1:N:0:39
CGAACTCCTACGGGAGGCAGCAGTCGGGAATTTTGCGCAATGGGCGAAAGTCTGACGCAGCAACGCCGCGTGAGGGATGAAGGCCTTCGGGTTGTAAACCTCTTTTCTCAGGGAAGATAATGACGGTACCTGAGGAATAAGCCACGGCTAACTACGTGCCAGCAGCCGCGGTAATACGTAGGTGGCGAGCGTTGTCCGGATTTACTGGGCGTAAAGAGCGCGCAGGCGGTCGTACAAGTCGCGTGTGAAAGCCCCCGGCTCAACTGGGGAGGGTCACGCGATACTGTTCGACTCGAAGGCA
+
CCCCCGGGG<FGGGGGGGGGGGFDFGDGGGGFGFFGGGGGGGGEDEBB@FGGGFGGGGGDGGGGGGDGGGFGEGGGGGGGGGGGFEFFDGGGGGGGGGGGGGGGGGGAAEGGGGGGGGGGGGFGEGGGGGFFGFGDGGGGCFGCFGGGGGGGGGGGGGGCFFGGGGGGGGGCCCGGGGGGGG9<7AFGGCF<*=EFGGGEECCCFGGF>@8CEG5CFFGGC=EEGGCC:22C**AEFGCGCEG755E>?9CF*::CGBGGGFGG7><FG37>G75=63*>))<5C6?@95@<EFFF@DBF4
@M03506:14:000000000-AKVR1:1:1101:24409:8252 1:N:0:39
CGAACTCCTACGGGAGGCAGCAGTGGGGAATTGTTCGCAATGGGCGCAAGCCTGACGACGCAACGCCGCGTGGAGGATGAAGACCTTCGGGTCGTAAACTCCTCTCGACCGAGACGAATGGCCTCCGGGTGAACAATCTGGAGGAGTGACGGTACCGAGAGAAGAAGCACCGGCTAACACCGTGCCAGCAGCCGCGGTAATACAGAGGGGGCAAGCGTAGGTCGGAATCACTGGGCGTAAAGGGAGCGTAGGCTGCCTCCGAAGTCGACATGGCAATACCAGGGCACAACGCGGGCACAGG
+
CCC@CGGC<@EFGGGGDGC@7FGF<EGGGGG@GGAF;CG@BGGGGC@:CGG@<CF@FCGE7F7FEB7FG@GGECF@+EE8,:?F?@A=F@@=FF=EE+<C9A<,<,BF+C=:+8C7>+@88F@@>CBCEECEFCCCCBFCE,5><7DFG<CCCC7<FE7<:FG@F:F72<<C<D7C:C,21<F*FC9+CF>FGG5*88>>9C?@@7+***18**1*A;*:*30:*:>8+2<FE7@***)//2+**225:7574+**/****27E:?*******17+9*9>9))1C)743<)7)5)07))))
@M03506:14:000000000-AKVR1:1:1101:6222:8274 1:N:0:39
CGAACTCCTACGGGAGGCAGCAGTGGGGAATCTTGCGCAATGGGCGAAAGCCTGACGCAGCGACGCCGCGTGGGGGAAGAAGGCTTTCGGGTTGTAAACCCCTTTCAGGAGAGACGAAGCTACTCGGGTTAATAGCCCAGAGGGTGACGGTATCTCCAGAAGAAGCCCCGGCTAACTACGTGCCAGCAGCCGCGGTAATACGTAGGGGGCAAGCGTTGTCCGGATTTATTGGGCGTAAAGAGCGTGTAGGCGGCCATGTAGGTCCGTTGACAAAACTCGAGGCTGCACCTCGGGACGGCGG
+
CCCC?,CCEEE@CF;FCF;FBFGGECFCF,C<EFGA7BFCFD,FFCFB@:,,C<FFEG@:7C7@@@:+7@4@=:FB7BF<FGC?FCFAF+84?CF,AD<D:FDC<F<,8,33+=<>=+C7F=<,@C<7,3D,8@,=F<:BAF@:FFF::>:**,,73=:FF<:6CEF*114<<<,?F9<<::7B:F7EE7<FGCC>**2++2A+;E*:55C1;@A*8?G:+*/***++0<+0@5C/**/<+0*:*2:DF7CEG=/)<7**<923+/:75*+**0*2*1/*/))2/)*).2.()).)0)5)0
@M03506:14:000000000-AKVR1:1:1101:21231:8296 1:N:0:39
CGAACTCCTACGGGAGGCAGCAGTGGGGAATCTTGGACAATGGGGGCAACCCTGATCCAGCGATGCCGCGTGAGTGAAGAAGGCCTTCGGGTCGTAAAGCTCTTTAGGTTGGGAAGAAGGTTGTGGGAGGATAATTCCCATAGCTTGACGGTACTAACAGAATAAGCACCGGCAAACTCTGTGCCAGCAGCCGCGGTAATACAGAGGGTGCGAGCGTTAATCGGAATTACTGGGCGTAAAGGGCGCGTAGGCGGTTTATTGGGTGTGATGTGAAAGCCTTGGGCTTAACCTGAGAAGTGCA
+
CCCCCGGGG?FGGGGGGGGGGGGGGGGGGGGGGGGGGGGGGGGGGGGGGGGGGGGGGGGGGGGGGGGGGGFGGGGGGGGGGGGGGGGGGGGGGGGGGGGGGGGGGGGGBFGGGFGGGGGGFFGGGGGGGGGGDGGGGGGGGGGGGGGGGGGGGGGGGGGGGGGGGGGGGGGGGGGGGFGGGFGGGGGGGGGGGGGGGGGGGGGGGGGGGGGGGGGG>EGGGGGDDCFEGGGGGGGGGEGGGGGGGGGGDEGGGG55EFFCFGGCEGGGGGG=>FFEC7<0*95E6FFF<F?:??4B@7*91
@M03506:14:000000000-AKVR1:1:1101:16610:8296 1:N:0:39
CGAACTCCTACGGGAGGCAGCAGTGGGGAATTTTGGACAGTGGGCGCAAGCCTGATCCAGCAATGCCGCGTGTGTGAAGAAGGCCTTCGGGTTGTAAAGCACTTTTGTCCGGAAAGAAAACCTTTGCCCTAATACGGCGGGGGGATGACGGTACCGGAAGAATAAGCACCGGCTAACTACGTGCCAGCAGCCGCGGTAATACGTAGGGTGCAAGCGTTAATCGGAATTACTGGGCGTAAAGCGTGCGCAGGCGGTCCGTTAAGACAGATGTGAAATCCCCGGGCTTAACCTGGGAACTGCC
+
CCCCCCGGGGGGGGGGGGGGDGGGGGGGGGGGGGGGGGGGGGGGGGGGGGGGGGGEFGGGGGGGGGGGGGEGGGGGGGFGGGGGGFFGGGGGGGGGGFGGGGGGGGGGGGGGGGGGGGFGGGGGGGGGGGGGGGGGGGGGGGGGGGGGFGG8C>CEGGDGGGGGC@FFFFGGGGDGFGGGGGGGDCGGGGDGGDCEGGGGCGG+<EEG;:8?F?>E88?87@CGEGCF7<FFCFF:C5<@F75:EGGD5CCEGE=GD:C4*:779*:*+2+100:+26C77>7*:)*86797)0)))0/9)
@M03506:14:000000000-AKVR1:1:1101:5992:8299 1:N:0:39
CGAACTCCTACGGGAGGCAGCAGTGGGGAATATTGGACAATGGGCGCAAGCCTGATCCAGCCATGCCGCGTGAGTGATGAAGGCCCTAGGGTTGTAAAGCTCTTTTGTGCGGGAAGATAATGACGGTACCGCAAGAATAAGCCCCGGCTAACTTCGTGCCAGCAGCCGCGGTAGTACGAAGGGGGCTAGCGTTGCTCGGAATCACTGGGCGTAAAGGGTGCGTAGGCGGGTCTTTAAGTCAGGGGTGAAATCCTGGAGCTCAACTCCAGAACTGCCTTTGATACTGAAGATCTTGAGTTCG
+
CCCCCGGGGGGGDGGGGGGGGGGFGGGGGGGFGGGGGGGGGGGCFGCFGGGGGFGGGGGGGGGGGGGGGGGGGGGGGGGGFGGGGGEGFGGGGGGFGGGDFDGFGGFGGFGGG:CFFGGFGGGG>EGGGFGGGGGGGGFFCFDGGEGGGGFGGFFGGGDGG@FFCFFGGGGGGGGGFG@<*FGGGGG88FEEEGGGGEEEGFGC?9EFFGGD>88CGEFDGEEGGGGCEGCEFCGFGGGG7FF=EEEG?CC?FF:F654C<+9:?C<CFGF5**2:>@C7CBFE<FF??7846==*9=F*.
@M03506:14:000000000-AKVR1:1:1101:8619:8310 1:N:0:39
CGAACTCCTACGGGAGGCAGCAGTGGGGAATCTTGCGCAATGGGCGAAAGCCTGACGCAGCGACGCCGCGTGGGGGATGAAGCTTCTCGGAGTGTAAACCCCTTTCGACCCGGACGAAACGCCCGCAAGGGCTTGACGGTACGGGTATAAGAAGCCCCGGCTAACTACGTGCCAGCAGCCGCGGTAAGACGTAGGGGGCCAGCGTTGCTCGGAATTACTGGGCGTAAAGGGTTCGTAGGCGGTGTGGTAAGTCGGAAGTGAAATCTCTGGGCTTAACTCAGAGGCTGCTTTCGAAACTGCC
+
CCCCCGGGGGGGGGGGGGGGGGGGGGGGGGGGGGGGGGGGGGGGGGGGGGGGGGGGGGGGGGGGGGGGGGEGGGGGGGGGGGGGGGGGGGGGGGGGGGGGGGGGGGGGGGGGGGGGFFGEGGFDFGGGGGGGGGGGGGGGGGGGGGGGCGGGGGGGGGGGGGGGGGGGGGGGGGGGGGGGEGGGGGGGCFGGFGG>EGGEEG5:EGGGCFEGGG*AEEF?EG=ECE88CGDF@CEECFDFDCCG=EGGF:FGC7E>:;09+<:FG7+7:FGFGCFG=40***6C5>C3)*14;F>:>?FF)
@M03506:14:000000000-AKVR1:1:1101:23839:8377 1:N:0:39
CGAACTCCTACGGGAGGCAGCAGTAGGGAATTTTCCACAATGGGGGCAACCCTGACGGAGCAACGCCGCGTGCAGGATGAATGTCTTCGGATTGTAAACTGCTTTTCTCTGTGACGAATATGACGGTAGCAGAGGAATAAGGACCTGCTAACTACGTGCCAGCAGCCGCGGTCATACGTAGGGTCCAAGCGTTATCCGGAATTACTGGGCGTAAATAGTTGCGTAGGTGGCATGGTAAGCGAATAGTGAAATGACGAGGCTCAACCTCGTGGTCGTTATTGGAACTGCCAAGCTAGAGATT
+
CCCCCGGGGGGGGEE@7FGGGGGGGGGGGGGGGGGGGGGGGGFE@FGGGGGGGDFFGGDEGFGC:FGFEGGGGGGFGGGFFFGGGGGFGGDGG85EEFCEAFFGFB<FCAAF9FFGGGGGGC@FGGE+CFFGGGF@F<FFGGFGGCFEDFGGGFGGDCFCBFCFGGGGGGD:@1@FD<>FFGDFFGGFCCCCGG@ACCEDEGFECFCCF*:CCE*+3+<EG+/3?EGC<CGCGGGFGC49**>552+*<<<::?+/CD332=CEG4?FGCEE**)*90*:*/90+949?F6?306=?@F?*
@M03506:14:000000000-AKVR1:1:1101:23271:8383 1:N:0:39
CGAACTCCTACGGGAGGCAGCAGTCGAGAATTTTTGACAATGGGGGAAACCCTGATCGAGCGACGCCGCGTGGAGGATGAAGGTCTTCGGATTGTAAACTCCTGTCATTGGGGAACAATGCGTGACGGTTAACTGCCGTTGCGTTGATAGTACCCGAAGAGGAAGGGACGGCTAACTCTGTGCCAGCAGCCGCGGTAATACAGAGGTCTCAAGCGTTGTTCGGATTCATGGGGCGTAAAGGGTGCGTAGGCGGCGCGGTAAGTCGGGTGTGAAATCTCGGAGCTGAACTCCGAAACGGCAT
+
CC<CC@FFAFCFGGGGDE;FFGGEEGEEAFGGEAFCECEFFGDF;FEEFGCEF<@<@EGGC@FG:=FGGG=CF,C@?<?BF<<EFGGFGGFGC<EF<FGGGGGFGFEGFFGGGGEGFGAFGDFGCGGGGC:DFDFGGGGE+CFFFECGGGGFBC@EGEGFF7:FCCCCCFFGFEBACFFG@,@FAFFGGG*4<:ECECC?CFFCGFFF++<<9FGG*:*AFE=8AE99C+01*7:/**19C56>CE77:EGCC5:7?59<CE:0A551:7CFC**+0*95<:B6+17927)4)))0)))00
@M03506:14:000000000-AKVR1:1:1101:9327:8384 1:N:0:39
CGAACTCCTACGGGAGGCAGCAGTGGGGAATCTTGCACAATGGGCGAAGGCCTGATGCAGCAACGCCGCGTGGGGGATGAAGCTTTTCGGAGTGTAAACCCCTTTCGACCCGGAAGAAAGCCCGCAAGGGTTTGACGGTACGGGTATAAGAAGCCCCGGCTAACTACGTGCCAGCAGCCGCGGTAATACGTAGGGGGCCAGCGTTGCTCGGAATTACTGGGCGTAAAGGGGCTGTAGGCGGTGTAGCAAGTCGAGAGTGAAATCCCTGGGCTTAACCCAGGGGCTGCTAACGAAACTGCTC
+
CCCCCGGGGGGGGGGGGGGGGGGGGGGGGGGGGGGGGGGGGGGGGGGGGGGGGGGGGGGGGGGGGGGGGGGGGGGGGGGGGGGGGGGGGGGGGGGGGGGGGGGGGGGGGGGGGGGGGGGGGGGGGGGGGGGGGGGGGGGGGGGGGGGGGGGGGGFFGGGGGGGGGGGGG7BFGGGGGGGGGGGGGCFFGGGGGDEGGDGGGGGEGGGGGGDDEEEFGGGGGGGEE5FEF5*8C=89CEGGGGGGGGG0CFF+77:9:FFDFGGG<F?F*7:4CDGGF)/9*5:>CBD6<C?6)7)77?*/*
@M03506:14:000000000-AKVR1:1:1101:8469:8387 1:N:0:39
CGAACTCCTACGGGAGGCAGCAGTCGAGAGGCTTCGGCAATGGGGGAAACCCTGACCGAGCGACGCCGCGTGGAGGATGAAGGCCCTTGGGTTGTAAACTCCTGTCATGTGGGAAGAAACGCTACGGTTCGAACAGGGCCGTAACTTGACGGTACCACAAGAGGAAGCTCCGGCTAACTCCGTGCCAGCAGCCGCGGTAATACGGGGCGCACGAACGTTGTTCGGAATCACTGGGCGTAAAGGGCGTGTAGGCGGCTGAATAAGTGGAGTGTTAAATCCCCCGGCCCACCCGGGGACCTGC
+
CCCCCFGFF9EGGGGGGGEFEEEFG;F@FGC7FED@@7@F8CECF776E@EFGFEFGC6CECF7FGGEGGEGGCGCBECGFEGGGGGGFCGGFGGGCFG9<FAFF8@@AF<FE,AC<BDG=CF@FCECEGGFFGGG?:FCG<CFGFGC:FGDEGGGG7,<C@FCFCFCFCFEGGGG7::CFE<@FGCFGF>FGEG8E:8*C?7:*:*:C**1/*18C/**;F7/?E?FGFG+0:=C519;FGGGG52)27+<6C=5*85*<7CCFFGGFD*9*2*2:****)0:*)/7(*.(0>>>)5>).
@M03506:14:000000000-AKVR1:1:1101:22829:8408 1:N:0:39
CGAACTCCTACGGGAGGCAGCAGTGGGGAATATTGGACAATGGGGGCAACCCTGATCCAGCAATGCCGCGTGGATGATGAAGGCCTTCGGGTTGTAAAGTCCTTTCGGCGGGGAAGATGATGACGGTACCCGCAGAAGAAGCCCCGGCTAACTTCGTGCCAGCAGCCGCGGTAATACGAAGGGGGCTAGCGTTGTTCGGAATTACTGGGCGTAAAGGGCGCGTAGGCTGTGCTGTAAGTCAGGCGTGAAAGCCCCGGGCTCAACCGGGGAATTGCGGTTGATACTGCGGCGCCGGAAGGTG
+
CCCCCGGGGGGGGGGGGGGGGGGGGGGGGGGGGGGGGGGGGGGGGGGGGGGGGGGGGGGGGGGGGGGGGGCFEFFGCFGGFFGGGGGGGGGCFGGGGGFFGFGGGGGGGEGGGGGGFGGGGGGGGEFF@FCGGG>FGGGGGGGGC@CEEGGGGGFGGGGGGEFGGGGDEDCGDEFGGGGGCEGGGGGGGFG*CCG>@CGGGGGEFGGGGCGGGGGFGCEEDGGCEDDCG8FFG9+<<9DE7??*::CDGDFFFCG78;)/*+0*:)*9C<5<>C7/).))20/<EF*0()<0))8.5)7)0
@M03506:14:000000000-AKVR1:1:1101:3829:8418 1:N:0:39
CGAACTCCTACGGGAGGCAGCAGTGGGGAATATTGGGCAATGGGCGCAAGCCTGACCCAGCCATGCCGCGTGAGTGATGAAGGCCTTCGGGTCGTAAAGCTCTGTGGGGAGGGAAGAAACTGCTTACTGATAATACCAGTGAGTCTTGACGGTACCTCCTTAGCAAGCACCGGCTAACTCCGTGCCAGCAGCCGCGGTAATACGGAGGGTGCAAACGTTGCTCGGAATCATTGGGCGTAAAGCGCACGTAGGCGGCCTGTTAAGTCGGATGTGAAAGCCCTGGGCCCAACCCAGGAAGTGC
+
CCCCCGGGGGGGGGGGGGGGGGGGGGGGGGGGGGGGGGGGGGGGGGGGGGGGGGGGGGGGGGGGGGGGGGGGGGFGGGGGGGGGGGGGGGGGGGGGGGGGGGGGFEFGGCFGGGGGGGGGDGGDGGGGGFGGGGGGGGGGGGGGGGGGGGGGGGGFGGGGGGGGGGGGGGGGGGGGGGGGGGGGGGFGGGFGFGGGGGGGGGGGGGGGGGGGGGGGGF?EDFDC>>E59E?FGD=@EED=5?CC:=CDF*:>CGGCC>CFGGFGCFGGGCC@G0:7>FDGG@FGF))0455:>FF3)009/
@M03506:14:000000000-AKVR1:1:1101:23165:8423 1:N:0:39
CGAACTCCTACGGGAGGCAGCAGTCGAGAATTTTTCACAATGGGCGAAAGCCTGATGGAGCGACGCCGCGTGGGGGATGAATGGCTTCGGCCCGTAAACCCCTGTCATTTGCGAACAAACCTTGCCCGCTAACACCGGGCGAGCTGATTGTAGCTAAAGAGGAAGGGACGGCTAAATCTGTGCCAGCAGCCGCGGTAATACAGAGGTCCCGAGCGTTGTTCGGATTCACTGGGCGTAAAGGGTGCGCAGGTGGACGGGTAAGTCTGATGTGGAATCCCGCAGCTTAACTGCGGCATGGCAT
+
CCCCCGGGGFFGGGGGCGEGDGGGGGGFGEGGFGGGFGDGGFGGGEGGDEGGFG8CE@EFGGGGGGGGGGGGGCGGGGGGGGGFGFGCCEEEG>B=FCFACGEFGGGDGGGFGG:CFGGGGGFCFGGGD>FCFGGGGGGGFEGGGGGFFGC<CF,<9F?FFCFGDGGGC*4<F@C,,?A:FGGGGGG?868CE?DEGGFFFFDG6ACCG5CECCGE5**;:5*;;CF9C?FFCCE5E**:CEFC=C:DC=/<F*058@<7<+:7?FF7?D?**=7+*6*9)5::C*296:*,.)0.84::*
@M03506:14:000000000-AKVR1:1:1101:16889:8441 1:N:0:39
CGAACTCCTACGGGAGGCAGCAGTGGGGAATTTTGGGCAATGGGCGAAAGCCTGACCCAGCAACGCCGCGTGAGGGAGGAAATCCTTCGGGATGTAAACCTCACAAGCAAGGGAAGAGAGCTGCGGGCTGAATAATCCCGCAGTGCGACGGTACCTTGCGTAAGCCACGGCTAACTACGTGCCAGCAGCCGCGGTAATACGTAGGTGGCAAGCGTTGTTCGGAATTATTGGGCGTAAAGGGCGCGTAGGCGGTTTGTTAAGTCGGCTGGGAAAGCCCGGGGCTCAACCCCGGAGGGTCAGC
+
CCCCCGGGGGGGGGGGGGGGGGGGGGGGGGGGGGGGDFGGGGGGGGGGGGGGGGGGGGGGGGGGGGGGGGGGGGGGGGGGGGGGGGGGGGGGGGGGGGGGGGGGGGGGGGGGGGGGGGGGGGGGGGGGGGGGFDFGGGGGGGGGGGGGGEGFFFGGGGGGGGGGGGGGGGGGGFGGGGGGDDGFGGGGGFGGGDEGEGGGGGGGDCFGGGDGGGC>E?EGGGGG58@EFGGGGGGEGFFGGGCECCEGDDCE1:5DF5*>CFCEEGCC*7A?4C077:3<D>5C6?5F?3.97))>><)8/
@M03506:14:000000000-AKVR1:1:1101:10231:8457 1:N:0:39
CGAACTCCTACGGGAGGCAGCAGTCGGGAATTTTGGGCAATGGGCGAAAGCCTGACCCAGCAACGCCGCGTGAAGGATGAAATCCCTCGGGATGTAAACTTCGCAAGAACGGGAAGAATAAGCGAGAGTTAATATCTTTCGCGATGACGGTACCGTTTGTAAGCTCCGGCTAACTCCGTGCCAGCAGCCGCGGTAATACGGGGGGAGCAAGCGTTGTTCGGATTTACTGGGCGTAAAGGGCGCGTAGGCGGTCACCGCAAGTCGATTGTGAAATCTCCGGGCTTAACCCGGAAAGGTCAAC
+
CCCCCGGGGGGGGGGGGGGGGGGGGGGGGGGGGGGGGGGGGGGGGGGGGGGGGGGGGGGGGGGGGGGGGGGGGGGGGGGGGGGGGGGGGGGGGGGGGGGGGGGGGGGGGGGGGGGGGGGGGGGGGGGGFGGGGGGGGGGGGGGGGGGGGGGGGGGGGGGGGGGGGGGGGGGGGGGGGGGGGGGGGGGGGGGGGGGGGGGGGGGGGGGGGGGGGGGG?FGEGGGGGGGGFGGGG:E8>C7EEDCEEGDDFGGGG*07A3D)>FGEECEDFGCFCFGGG=DC)<>*<=*94DF>55>F?F?F?
@M03506:14:000000000-AKVR1:1:1101:21325:8487 1:N:0:39
CGAACTCCTACGGGAGGCAGCAGTCGGGAATTTTAGGCAATGGGCGAAAGCCTGACCCAGCAACGCCGCGTGAAGGATGAAATCTCTCGGGATGTAAACTTCGCAAGAATAGGAAGAATAAGTAGGGGATAATACCCTCTATGATGACGGTACTATTTGTAAGCTCCGGCTAACTCCGTGCCAGCAGCCGCGGTAATACGGGGGGAGCAAGCGTTGTTCGGATTTACTGGGCGTAAAGGGTGCGTAGGCGGCGCAACAAGTCACTTGTGAAATCTCCGGGCTTAACTCGGCACGGTCAAGG
+
CCCCCGGGG9FGDGGGGGGGGGGGGGGGGGGGGGGGGGGGGGGGGGGGGGGGGGGGGGGGGGGGGGGGGGGGGGGGGGGGGGGGGGGGGGGGGGGGGGGGGGGGGEGGGGGGGGGGGGGGGGFGGGGGEGGGGGGGGGGGGGGGFGGFFGGGGGGGGGGGGGGGGGGGGGGGGGGGGGFGGGGGGGGGGGGGGCEGGG?FGGDEEEGDGDCCGCE8;EFGGGGGFCFGFGGGGGGDCG=CFC**1:EGGGGGGDG)2>**0<>FFGGF?7FFGGDE>>GGGBF?<@>??C)4>D:7556=)
@M03506:14:000000000-AKVR1:1:1101:7896:8496 1:N:0:39
CGAACTCCTACGGGAGGCAGCAGTGGGGAATCTTGCACAATGGGCGAAAGCCTGATGCAGCGACGCCGCGTGAGGGATGACGGCCTTCGGGTTGTAAACCTCTTTCAGCTCCGACGAAGCGAAAGTGACGGTAGGGGCAGAAGAAGCGCCGGCCAACTACGTGCCAGCAGCCGCGGTAAGACGTAGGGCGCGAGCGTTGTCCGGATTTATTGGGCGTAAAGAGCTCGTAGGCGGCTTGTCGCGTCGACTGTTGAAACCCGTGGCTCAACCATGTGGTCTGCAGTCGATACGGGCAGGCTAG
+
CCCCCGGGGGGGGGGGGGGGGGGGGGGGGGGGGGGGGGGGGGGGGGGGGGGGGGGGGGGGGGGGGGGGGGGGGGGGGGGGGGGGGGGGGGGGGGGGGGGGGGGGGGGGGGGGGGGGGGGGGCFGGGGGGGG>FGGGGGGGGGGGGGGGGGGGGEGGGGGGGGGGGCFGGGGGGGEEGCFF?CECFGGGFGGDEGGGEGGGGGGGEE>CGGG:FGGGCCGGGCEGGGGGECEFDGGCCEGC=C::ECCDE5++*20:E:<D7:CEFGGGGGG=D*>F7FCGGFFGC57<:C)3DB>EF@FFF
@M03506:14:000000000-AKVR1:1:1101:25454:8501 1:N:0:39
CGAACTCCTACGGGAGGCAGCAGTCGGGAATTTTGGGCAATGGGCGAAAGCCTGACCCAGCAACGCCGCGTGAAGGATGAAATCCCTCGGGATGTAAACTTCGCAAGAACGGGAAGAATAAGTGAGGGTTAATATCTCTCGCGATGACGGTACCGTTTGTAAGCTCCGGCTAACTCCGTGCCAGCAGCCGCGGTCATACGGGGGGAGCAAGCGGTGTTCGGCTTTACTGGGCGTAAAGGGCGCGTAGGCGGCCACCGCAAGTCGATTGTGAAGTCTCCGGGCTGAACCCGGACAGGTCAAC
+
<CCCC@FG<FGGGGGCEGEEGGGAFGGGGEGGGGG>FGGGGGGFGFGGGGGFGFGGGGGGGGGG7FECFGGGGFGGCFGGF<ECF@=8@FCFFGGEFA<F5@CCC:@FBEC7=C7FEF9BFG?@FGGGEFD>FDAFGAF9>FE:F:CBFBF@ECGGGFF:FGGFCG@CEGGGGGFGEGFCGCEFGGC7:<F@F**<?+;CEDEC8E8EF6FFG*/81*@?C**:CFE@CEFGGEEC5<7?CC=C2>5*+:5CD5*1*5)973:C=5+9CG9F*20<>793)552*/2>6D:0)7../))/*
@M03506:14:000000000-AKVR1:1:1101:22262:8507 1:N:0:39
CGAACTCCTACGGGAGGCAGCAGTGGGGAATATTGGACAATGGGCGCAAGCCTGATCCAGCCATGCCGCGTGGGTGATGAAGGCCCTAGGGTTGTAAAGCCCTTTCGGCGGGGAAGATAATGACGGTACCCGCAGAAGAAGCCCCGGCTAACTTCGTGCCAGCAGCCGCGGTAATACGAAGGGGGCTAGCGTTGCTCGGAATCACTGGGCGTAAAGCGCACGTAGGCGGCTTTCTAAGTCAGGGGTGAAATCCTGGAGCTCAACTCCAGAACTGCCTTTGATACTGGGAAGCTCGAGTCCG
+
CCCCCGGDGFGGGGGGGGGGGGGGGGGGGGGFGFGGGGGGGGGGGGGGGGGGGGGGGGGGGGGGCFFEGGGGGGCFGGGGGGGGGFFFGFGFFGGGGFGFGGGEEGFGGGGGGFDGGGGGGGGGGGG<@FGGGEGGGFFGGGGGGGGGCEGGGGFGGGGGGGGGGGGGGGGGGGGGDGFGEGGGGGGGGFG?EDECGGGGGGGGGGGGFDGGGEGFFGGGGGGFGGGG5CCEGGGGGFDGGGE5=CGCFFGGGGGGFFGFCFCFCFGD?76@=6970=C>:@FGFF4@09@:?6<53/767
@M03506:14:000000000-AKVR1:1:1101:20161:8514 1:N:0:39
CGAACTCCTACGGGAGGCAGCAGTGGGGAATTGTTCGCAATGGGCGCAAGCCTGACGACGCAACGCCGCGTGGAGGACGAAGATCTTCGGGTCGTAAACTCCTGTCGAGTGGGAAGAACGCTTCGGGGGCGAATATCCTCCGGAATTGACGGTACCACTAAAGGAAGCCCCGGCTAACTCCGTGCCAGCAGCCGCGGTAATACGGGGGGGGCAAGCGTTGTTCGGAATTACGGGGCGTAAAGGGCTCGTAGGCGGCCAACTAAGTCGGATGTGAAATCCCCAGGCTTAACCTGGGAACTGC
+
CCCCCGGGG@EGGGGGEGGGGGGGGGGGGGGGGGGGGGGGGGCFGEGGGGGGGGGGG@FGGGGGGGGGGGGGGGGGGFGGGG>?FFFGGDGGGGGGGFGGGGGG9FB@FEFGGFGGGGDC7@CGGGEGGGGGGGGFGGGFFGCGGGFGGGGGGGGGGGGGGFGGG@FFAFEEGEGGGGGC6ECC5@FGGGGCFGGEGGDGC7FFE>EGDGGGGGGC>/;CCFGGGC8CEFF*8:CGG85*:<AE5CFD8:CECEGG*77C*CFC0;ED=*>FFFG9C*C7C>@FF)7FAC?207>)/7)*/
@M03506:14:000000000-AKVR1:1:1101:21812:8517 1:N:0:39
CGAACTCCTACGGGAGGCAGCAGTGGGGAATTTTGCGCAATGGGGGAAACCCTGACGCAGCAACGCCGCGTGGAGGATGAAGCCCCTTGGGGCGTAAACTCCTTTCGACCAAGACGATAATGACGGTACTGGTGGAAGAAGCACCGGCTAACTCTGTGCCAGCAGCCGCGGTAATACAGAGGGTGCGAGCGCTGTTCGGAATTATTGGGCGTAAAGGGCGCGTAGGCGGTGCCACAAGTCACCTGTGAAATCTCTGGGCTTAACTCAGAGCCTGCAGGCGAAACTGTGGTTCTGGAGTATG
+
CCCCCGGGGGGGGGGGGGGGGGGGGGGGGGGGGGGGGGGGGGGGGGGGGGGGGGGGGGGGGGGGGGGGGGGGGGGGGGGGGGFFGGGGGGGGGGGGGGGGGGGFGGGGGGGGGGGGDFGGGGGFGGGGCFGGGGGGGGGGGCCGGGGGGGGGGGGGGGGGGGFGGGGGGGGGGDGGGFGGGGGGEGGGGGGDGEEGGGGGGG?FFGFGGGG8C>FGF=*CGGGGGGGGGE55CEFGGFGFE+A6FGGGCC7ECF9>EFGGGG>EGFGGGFGFGGGGFFDDC7):<FGF75).7=F?F)97@
@M03506:14:000000000-AKVR1:1:1101:21930:8519 1:N:0:39
CGAACTCCTACGGGAGGCAGCAGTCGGGAATTTTGCTCAATGGGCGAAAGCCTGAAGCAGCAACGCCGCGTGAGGGATGAAGGCCTTCGGGTTGTAAACCTCTTTTCTCAGGGACGATAATGACGGTACCTGAGGAATAAGCCACGGCTAACTACGTGCCAGCAGCCGCGGTAATACGAAGGTGGCAAGCGTTGTCCGGATTTACTGGGCGTAAAGAGCGCGCAGGCGGGCGTGCAAGTCGCGTGTGAAAGCCCCCGGCTCAACTGGGGAGGGGCACGCGATACTGCTCGACTCGAAGGCG
+
CCCCCGGGGGGDGGGGGGGGGGGGGGGGGGGGGGGGFFGGGGGGGGGGGGGGGGGGGGGFFGGGGGGGGGGGGGGGGGGGGGGGGGGGGGGGGGGGFFGGGGGGGGGGGGGFGFFGGGDGGDGGGGEGGGEFGGGGDFFGGGGGCGGGGGGGFFGGEGGGGGGGGGGGGGGGEGCFGGGGGGFGGGFC@7FFGG@FFGGCEEFFGGGGFDGEGEGF7CCE5C5EEE5C5**:EGD8CCDFG7C:E*/0CEC0>CGCGF)5*+*AF<FGGCEEC)):CEDDD3<=<F7@AC)(8@))0>:;)
@M03506:14:000000000-AKVR1:1:1101:26916:8523 1:N:0:39
CGAACTCCTACGGGAGGCAGCAGTGGGGAATATTGGACAATGGGCGCAAGCCTGATCCAGCAATGCCGCGTGAGTGAGGAAGGCCTTAGGGTTGTAAAGCTCTTTCACCCACGACGATGATGACGGTAGTGGGAGAAGAAGCCCCGGCTAACTTCGTGCCAGCAGCCGCGGTAATACGAAGGGGGCGAGCGTTGTTCGGATGTAATGGGCGTAAAGGGCGCGCAGGCGGCTATCTTTGTCAGGCGTGAAAGCCCCGGGCTCAACCTGGGAATGGCGCTTGGGACGGGGTGGCTAGAGATCG
+
-@BC@EFF@FFGD@CFFEGGGGGAEGGGGDGGG9FEFFFCGGGFEEEEGEGGC<DEFCGGEGFGACFGGGGGFFCEFFFGGGGGDG?9FFGEFF7FGGACFFGFGGGCFGFGGGGGFD<F9??EFGGGEGGGGC@7B@FG@8,>>BFGGGCEGFGGGFDGGGGGGFGGGDC<FCFFCBEF@@FGGGGGGGG*/?C8@EGE*/<+++0<68*::CC7CDCEG**:?>EEGGCE9F?<FEDGFGC*:5C3ACC?**:C*7CC:+6:*924CC6>FGF5*7**/55*:7<>>GE0>?4=79*97
@M03506:14:000000000-AKVR1:1:1101:21610:8539 1:N:0:39
CGAACTCCTACGGGAGGCAGCAGTCGGGAATTTTGGGCAATGGGCGAAAGCCTGACCCAGCAACGCCGCGTGAAGGATGAAATCCCTCGGGATGTAAACTTCGCAAGAACGGGAAGAATAAGTGAGGGTTAATATCTCTCGCGATGACGGTACCGCTTGTAAGCTCCGGCTAACTCCGTGCCAGCAGCCGCGGTAATACGGCGGGAGCAAGCCGTGTTCGGATTTACTGGGCGTAAAGGGCGCGTAGGCGGCCACCGCAAGGCGATTGGTAAATCTCCGGGCTTAACCCGGACAGGTCACC
+
CCCCCGGGGGGGEGCCEGGGGGGCFFDDGGGEGGGCFF<FCFE<F@@FFFFGGEFFGFFFGGGGDEECFGEGGGGDGGGGFFGGGG?FCEGGDEBFFGDEFGGCEEFFFGFGC7BCFFGD<FEFGGFDEGGGG9BC@CFGD:@<FGGGGGEGGCEC:FFFBCBCCFGGCCC>F>FGGDFGCCGCGA<BFEGEGGCCCCC;:*:EE88?8C6***1/;CCC=8C*<@C+<2***:2*2<D8>===E***@E=E3:=DEF)):*9CC)=<**+*27:+:*)/1;;5+*090<D;))83*76)9
@M03506:14:000000000-AKVR1:1:1101:4039:8545 1:N:0:39
CGAACTCCTACGGGAGGCAGCAGTCGAGAATTTTTCACAATGGGCGCAAGCCTGATGGAGCGACGCCGCGTGGGGGATGAATGGCTTCGGCCCGTAAACCCCTGTCATTTGCGATCAAACCTCGTTATTTAAAAGATGACGAGCTGATAGTAGCGAAAGAGGAAGGGACGGCTAACTCTGTGCCAGCAGCCGCGGTAATACAGAGGTCCCAAGCGTTGTTCGGATTCACTGGGCGTAAAGGGTGCGTAGGTGGCGGGGTAAGTCGGATGTGAAATCTCCGAGCTCAACTCGGCAATGGCAT
+
CCCCCGGGGGGGGGGGGGGGGGGGGGFGGFGGGGGGGGGGGGGGGGGGGGGGGGGGGGGGGGGGGGGGGGGGGGGGGGGGGGGGGGGGGGGGGGGGGGGGGGGGGGGGGGGGGGGGGGGGGGGGGGGGGGGGGGGGGGGGGGGGGGGGGGGGGGGGGGGGGGGFGGDFGGGGGGGGFGGGGGGGGGGGGGGGGGGGGGGGFFGGGGGGGCFGGGGGGGGFGGGGGGGGGGGCGFGGGGGGGGGGEE5DGDGGC>EGED5C6A:<:DECE*C=FGC+CBGD5<D*<=D?>DD?)776@?4?7
@M03506:14:000000000-AKVR1:1:1101:15033:8553 1:N:0:39
CGAACTCCTACGGGAGGCAGCAGTGGGGAATCTTGCGCAATGGGCGAAAGCCTGACGCAGCCATGCCGCGTGAATGATGAAGGTCTTAGGATTGTAAAATTCTTTCAGCAGGGACGATAATGGCGGTACCTGCAGAAGAAGCCCCGGCTAACTTCGTGCCAGCAGCCGCGGTAATACGAAGGGGGCTAGCGTTGCTCGGAATTACTGGGCGTAAAGGGAGCGTAGGCGGGTCGTCAAGTTGGGGGTGAAAGCCCAGGGCTCAACCCTGGAACTGCCTTCAAAACTGGCGACCTAGAGGATG
+
CCCCCGGGGGGGGGGGGGGGGGGGGGGGGGGGGGGGGGDGGGGGGGGGGGGGGGGFGGGGGGGGGGGGGGGGFFFFGGGGAFGFGGG<FGFGGGGGGGAFGGGGGGGGGGGGGGGGGGCFCGAFGGFGGGGGGGGGGGFGFC@BFFGDBFFGGGGGGGGGGGFEFGGGGGGGG@@FGGGGGGGEGEE>FGGGGGG<CCEGGGGEFF7?FGGEEG8A+*858CE5CE6C>>EEEC8;5C:CGGGDGGGFDCFFFFFFGFG<5C9?FGGG5D6/9CD**94*:?FG+6C@9DFB>?F*4)06;
@M03506:14:000000000-AKVR1:1:1101:10149:8555 1:N:0:39
CGAACTCCTACGGGAGGCAGCAGTCGGGAATTTTGGGCAATGGGCGAAAGCCTGACCCAGCAACGCCGCGTGAAGGATGAAATCCCTCGGGATGTAAACTTCGCAAGGACAGGAAGAATAAGTAAGGGTTAATATCTCTTACGATGACGGTACTGTTTGTAAGCTCCGGCTAACTCCGTGCCAGCAGCCGCGGTAATACGGGGGGAGCAAGCGTTGTTCGGATTTACTGGGCGTAAAGGGCGCGTAGGCGGCCACCGCAAGTCGGTTGTGAACTCCCTGGGCTTAACCCAGAAAGGTCAAC
+
CCCCCFGG9FFGGGGGGGGGGGDFGGGGGGGGGFDG@EFGFGGGGDGGG:FGFGDGGE8FCGF@:F:+CEGGGGGGGGGGCFFGGGGGGGG=CGGGGGGGG<FC:CCFFG<FFGGGGFGFDGFAAFGGF<=FCECFEFEFGGGGGG9D@FFGGGFFG,@BEFGG<EFGGGGCGF9F:FCCCEGFGGG7@FCFEFGG9BCCGGEEG5??*88>CC8EC8CCEGGC6C<+@FG>:>ECC7787>EE2:ECC5ED57FDGBD3:3**:7CC7C77*2:+17CF*)7CC6D*.*7()09<**)/*
@M03506:14:000000000-AKVR1:1:1101:12983:8560 1:N:0:39
CGAACTCCTACGGGAGGCAGCAGTGGGGAATCTTGCACAATGGAGGAAACTCTGATGCAGCGACGCCGCGTGAGCGATGAAGCCCTTCGGGGTGTAAAGCTCTTTCGACGGGAACGATAATGACGGTACCCGGAGAAGAAGCTGCGGCTAACTACGTGCCAGCAGCCGCGGTAATACGTAGGCAGCAAGCGTTGTTCGGAATTACTGGGCGTAAAGAGTGTGTAGGCGGTTCTCTATGTTCGGTGGGAAATCTCCCGGCTTAACTGGGAGGGTGCGCCGAAAACTGGAGGGCTTGAGTAGG
+
CCCCCGGGGGGGGGGGGGGGGGGGGGGGGGGGGGGGGGGGGGGGGGGGGGGGGGGGGGGGGGGGGGGGGGGGGGGGGGGGGGGGGGGGGGGGGGGGGGGGGGGGGGGGGGGGGGGGGGGGGGGGGGGGGGGGGGGGGGGGGGGGGGDGGGGGGGGGGGGGGGGGGGGGGGGGGGGGGGGGGGGGGGGGFGGFGGEGGGGGGGGGGGGGGGGGEEGGGGGGGGGGFFGGG?CE?CGGGG7?EEC:7*75E:EFGGFFEBDG=67?<FGG:DGF7DC5/7D5C5):67FF:CE0F5@5FFF*=
@M03506:14:000000000-AKVR1:1:1101:14411:8573 1:N:0:39
CGAACTCCTACGGGAGGCAGCAGTCGGGAATTTTGCTCAATGGGCGAAAGCCTGAAGCAGCAACGCCGCGTGAGGGATGACGGCCTTCGGGTTGTAAACCTCTTTTGTCAGGGACGATGATGACGGTACCTGACGAATAAGTCACGGCTAACTACGTGCCAGCAGCCGCGGTAATACGTAGGTGACTAGCGTTGTCCGGATTTACTGGGCGTAAAGAGCGTGCAGGCGGTCGATCAAGTCGAGTGTGAAAGCCCCCGGCTCAACTGGGGAGGGTCACTCGATACTGATCGACTCGAAGGCA
+
CCCCCGGGGGGGGGGGGGGGGGGGGGGGDGGGGGGGAFFGGGGGGGGGGGGGGGFGGGGFGGGGGGGGGGEGGGGGGGGGGGGGGGGGGGDFGGGGGGFGGGGGGGGGGGGGGGGGGGGGGGGGEGGGGGGFGGGGGGEGFFGFGGGGDECGAFDGFGGFGGGGGGGGGGGGGEGGGGCFGGGGGGG9CGF<CFEFGDE>CBCGFGCCGGECC85:C6;C?8C8CGGDEE5C?*;CECGGEGG+::?FFGFC*:EC?))9E9CGFC6*7*:5D/2599**/5)*+9796FD15:F>?D>F)
@M03506:14:000000000-AKVR1:1:1101:13471:8592 1:N:0:39
CGAACTCCTACGGGAGGCAGCAGTCGGGAATTTTGGGCAATGGGCGAAAGCCTGACCCTGCAACGCCGCGTGAAGGATGAAGTATTTCGGTATGTAAACTTCGAAAGAATAGGAAGAATAAATGACGGTACTATTTATAAGGTCCGGCTAACTACGTGCCAGCAGCCGCGGTAATACGTAGGGACCAAGCGTTGTTCGGATTTACTGGGCGTAAAGGGCGCGTAGGCGGCTTGTCAAGTCACTTGTGAAATCTCTGGGCTTAACCCAGAACGGCCAAGTGAAACTGACATGCTAGAGTGCA
+
CCCCCGGGGGGGGGGGGGGGGGGGGGGGGGGGGGGGGGFGGGGGGGGGGGGGGGGGGGGGGGGGGGGGGGFGGGGGGGGGGGFGGGGGGGGGGGGGGGGGGGGGGGGGGGGGGGGGGGGGGGGGGGGGGGGGGGGGGGGGGGGGGGGGGGGGGGGGGGGGGGGGGGGGGGGGGGGGGGGGGGGGGGGGGGG6=:1CFGGDEGFGGGGGGGG=EEGF?EEGGGGGGGGGGGGGGGGGGGG@C9C7?EECGGFGGGGGGFGCFCC9ADEGFCGE75DECFGGG?FG??*92*97F4F??FB**
@M03506:14:000000000-AKVR1:1:1101:4500:8598 1:N:0:39
CGAACTCCTACGGGAGGCAGCAGTCGAGGATCTTCGGCAATGGGCGCAAGCCTGACCGAGCGACGCCGCGTGTGCGATGAAGGCCTTCGGGTTGTAAAGCACTGTCGAGGGGGAGGAAAGCCGCAAGGTCTGACCTATCCCTGGAGGAAGCACGGGCTAAGTTCGTGCCAGCAGCCGCGGTAAGACGAACCGTGCGAACGTTGTTCGGAATCACTGGGCTTAAAGGGCGCGTAGGCGGGTCAGCAAGTCCGGGGTGAAATCTTTCGGCTCAACCGGAAAAGTGCCTTGGATACTGCTGGTC
+
CCCCCAFFGGGGGGEEEGGGGGGGGGGGGGGGGGGEF@GGGGGGGGGGGGGGGFGGFGGGGGGGGGGGGGGGGGGGEGFGGGGGGFGGGGGFGGEGGGGGGGEFGGGFFGGGGGDGEFGGGFEGGGGGGGGGGGFGCEFCGDGGGGGGGGGGGCFGDFFCGC::FFFG@CCFGGF:CCFGGGGGGGGGGDGEC5CEGGGEF8FGCE5ECE5CCFGGCF5E86+C?@8E58CE=5=?EGGEECCFGCFDFGGGGG5>89:C??CF79EC*7EFFD3=75)9F=8++*09>69-<*07@)6?*
@M03506:14:000000000-AKVR1:1:1101:2721:8606 1:N:0:39
CGAACTCCTACGGGAGGCAGCAGTCGGGAATTTTGGGCAATGGGCGAAAGCCTGACCCAGCAACGCCGCGTGAAGGATGAAATCCCTCGGGATGTAAACTTCGCAAGAACGGGAAGAATAAGTCTGTGTTAATACCACAGGCGATGACGGTACCGTTTGTAAGCTCCGGCTAACTCCGTGCCAGCAGCCGCGGTAATACGGGGGGAGCAAGCGTTGTTCGGATTTACTGGGCGCAAAGGGCGCGTAGGCGGCCACCGCAAGTCAGTTGTGAAATCTCCGAGCTTAACTCGGAAAGGTCAAC
+
CCCCCGGGGGGGGGGGGGGGGGGGGGGGGGGGGGGGGGGGGGGGGGGGGGGGGGGGGGGGGGGGGGGGGGGGGGGGGGGGGGFGGGGGGGGGGGGGGGGGGGGGGGGGGGGGGEGGGGGGGGGGGGGGGGGGGGGGGGGGGGEGGGGGGGGGGGGGGGGGFGGGGGGGGGGGFFFGGGFGDGGGGGGDGGGGGFGGGGGGGGGGGDCECCC>CCEGCFFEGGGGCFFGGGGGGGDEEGFG=EGEGDCDGDGGGGGGGFGDGFCFGFCD?D?6CF:+0/77CE)<FFGFFG>1>)55???F6
@M03506:14:000000000-AKVR1:1:1101:3104:8619 1:N:0:39
CGAACTCCTACGGGAGGCAGCAGTTAGGAATTTTGGGCAATGGGCGAAAGCCTGACCCAGCAACGCCGCGTGGGTGATGAAGGCCCTCGGGTCGTAAAGCCCTTTTCCCAGGGACGATAGTGACGGTACCTGGGGAATCAGCCCCGGCTAACTACGTGCCAGCAGCCGCGGTAATACGTAGGGGGCAAGCGTTGTCCGGATTTATTGGGCGTAAAGCGCTCGCAGGTGGTTCGTTGCGTCGTGCGTGAAAGACCCCGGCTCAACTGGGGGCGGTCGTGCGATACGGGCGAACTGGAGGCCC
+
CCCCCGGGGGGGGGGGGGGGGGGEFGGGGGGGGGGGGFFGGGFGGGGGGGGGGFGGGGGGGGGGGGGGGGC:FGFFGGGGGGGDGGGGGGGGGGGGGGFGDGGGGGGGGGGGGGGGGGGGGGGGGGGGFGFGGGGGGGGGGGGEGGCGDEGGGGGGGGGGGGGGF>FGGGGGGGGGGGGFGGGGGGGGGGGGCGGGGGGECECFGGFGGGGGGEGGGGDGGGGCEE@FGEFCEEEGGGGECGCCE75*/0:6>CFDDBGGGGGG7<FGGGD>GD7*9:7DC@:C=DD:><B>FFF@FE>@0
@M03506:14:000000000-AKVR1:1:1101:8865:8623 1:N:0:39
CGAACTCCTACGGGAGGCAGCAGTGGGGAATTTTGCGCAATGGGGGGAACCCTGACGCAGCAACGCCGCGTGGAGGATGAAGTCCTTCGGGACGTAAACTCCTTTCGATCGGGACGATAATGACGGTACCGGAAGAAGAAGCCCCGGCTAACTTCGTGCCAGCAGCCGCGGTAATACGAGGGGGGCGAGCGTTGTTCGGAATTATTGGGCGTAAAGGGTGCGTAGGCGGTTTGGTAAGTCTTATGTGAAATCTATGGGCTCAACTCATAGACTGCATGAGAAACTGCCGGGCTTGAGTATG
+
CCCCCGGGGGGGGGGGGGGGGGGGGGGGGGGGGGGGGGGGGGGGGGGGGGGGGGGGGGGGGGGGGGGGGGGGGGGGGGGGGGGGGGGGGGGGGGGGGGGGGGGGGGGGGGGGGGGGGGGGGGGGGGGGGGGGGGGGGGGGGGGGGGGGDGGGGGGGGGGGGGGGGGGGGGGGGGGGGGCEGGGGGGGGGGGEGGGGGGGDDF6@CGGGGGGGGE:CFEGGGGGDGGGGGGGGGDGGGGGF77<9EGGGDFGGGCEFGFFG=EGFGFGG<*+6CFGGGB797=FD?FG?BDEFFFF>FBFFF
@M03506:14:000000000-AKVR1:1:1101:11953:8625 1:N:0:39
CGAACTCCTACGGGAGGCAGCAGTCGAGAATTTTTCTCAATGGGGGAAACCCTGAAGGAGCGACGCCGCGTGGAGGATGAAGGTCTTCGGATTGTAAACTCCTGTCATTGGGGAACAATGGTTACGCGTTAACTGCGTGTGACTTGATAGTACTCGAAGAGGAAGAGACGGCTAACTCTGTGCCAGCAGCCGCGGTAATACAGAGGTCTCAAGCGTTGTTCGGATTCATTGGGCGTAAAGGGTGCGTAGGTGGCGCGGTAAGTCGGGTGTGAATTCTCGGGGCTTAACTCCGAAACTGCAT
+
6CCCCFFGGGEGEGGCEGEGGGGGGGFEG7FFGGGDFDGGGGEFF>FGGGGGGFFGGFEFGEGGGGGGGG>FECFG7FF=EFGEFFGGGGGFC,B<DEGAFGGFFGFGGCGGG@GGGGGGGGGFGCGGEGGGGGGGCFEGGCFGDGGGGFGGGGGDCBF7FFGFABFGCC@F:FEFFFFCFGGGCFF7BCFEGECFCCFGGGGF,8B8@EGGGGGGDGG@FCGC;EFEGFGGFGGG5*>FFECEEEA5CG+AFCG:EEG):C:+:<*>>7>7C*:FF=D73>)7=F*8):9<3)8)==?F@
@M03506:14:000000000-AKVR1:1:1101:12865:8637 1:N:0:39
CGAACTCCTACGGGAGGCAGCAGTGGGGAATTTTGCGCAATGGGGGAAACCCTGACGCAGCAACGCCGCGTGGAGGATGAAGTCCTTCGGGACGTAAACTCCTTTCGATCGGGACGATAATGACGGTACCGGAAGAAGAAGCCCCGGCTAACTTCGTGCCAGCAGCCGCGGTAATACGAGGGGGGCGAGCGTTGTTCGGAATTATTGGGCGTAAAGGGTGCGTAGGCGGTTTGGTAAGTCTTATGTGAAATCTATGGGCTCAACTCATAGACTGCATGAGAAACTGCCGGGCTTGAGTATG
+
CCCCCGGGGGGGGGGGGGGGGGGGGGGGGGGGGGGGGGGGGGGGGGGGGGGGGGGGGGGGGGGGGGGGGGGGGGGGGGGGGGGGGGGGGGGGGGGGGGGGGGGGGGGGGGGGGDGGGGGGGGGGGGGGGGGGGGGGGGGGGGFGGGGGGGGGGDGGGGGGGGGGGGGGGGGGGGGGGGGGGGGGDGGGGGG?EEGGGGGGGGGGEFGGGGGGGGGFGGGGGGGGEDFEG8?EGGGFGGGGFECFGFGGGCGDFGCGGFGGF?DGGGGFDCFFGDFEFFGF=F@FF@459DB>BFB))99*9
@M03506:14:000000000-AKVR1:1:1101:5941:8651 1:N:0:39
CGAACTCCTACGGGAGGCAGCAGTGGGGAATATTGGACAATGGGCGCAAGCCTGATCCAGCCATGCCGCGTGAGTGATGAAGGCCCTAGGGTTGTAAAGCTCTTTCGGCGGGGAAGATAATGACGGTACCCGCATAAGAAGCCCCGGCTAACTTCGTGCCAGCAGCCGCGGTAATACGAAGGGGGCTAGCGTTGCTCGGAATCACTGGGCGTAAAGCGCACGTAGGCGGACTCTTAAGTCAGAGGTGAAATCCTGGAGCTCAACTCCAGAACTGCCTTTGATCCTGGGAGCCTTGAGTTCG
+
CCCCCGGGGGGGGGGGGGGGGGGGGGGDG;F<FCF@<CF@,CF8,@@FD+F<FAC<FC@<F<,C6FFCC@6=,C,C<,9E<FAFG@C=EGFG=:?FGDCF?FGGFCG@BFGGEE7C>FG=@B@<FFECGGC@C:CGFCGDFGGGCFC71>B:F;3*61F:BA7<<F,41<FBF:2?<FG*CFGG588>><CE8**00;EGC50+3@FG8**1?G8<0858*/*0;?<C5*2*2<9F79*<<+9C5+/?F70C47<C8)22<9**+:?<?FC>>6C69=C7*0*++0951CB(8/69?FB*7
@M03506:14:000000000-AKVR1:1:1101:16522:8669 1:N:0:39
CGAACTCCTACGGGAGGCAGCAGTAGGGAATCTTGCGCAATGGGCGAAAGCCTGACGCAGCCATGCCGCGTGAATGATGAAGGTCTTAGGATTGTAAAATTCTTTCAGCGGGGACGATAATGACGGTACCCGCAGAAGAAGCCCCGGCTAACTTCGTGCCAGCAGCCGCGGTAATACGAAGGGGGCTAGCGTTGCTCGGAATTACTGGGCGTAAAGGGCGCGTAGGCGGATGTCTTAGTCAGAGGTGAAAGCCCAGGGCTCAACCTTGGAACAGCCTTTGATACTGGACATCTTGAGTAGG
+
CCCCCGGGGGGGGGGGGGGGGGGGGGGGGGGGGGGGGGGGGGGGGGGGEGGGGGGGGGGFGGGGGGGGGGGGGGGGGGGGGGGGGGGGGGGGGGGGGFGGGGGGGGGGGGGGGGGGGGGGGGGGGGGGGGGGGGGGFGGGGGGGGGGGGGGGGGGGGGGGGGGGGGGGGGGGGGGGGG@:FGGGGGGGGGGGGGGGGEGGGGGGGGGGGGGGDECEGGGGGGGEGGGGGDEGGGGGGGGGGF?FGGFG6CFGGG=GGEDFGG=FEGGGGFFFDDGF<=F7*96::9*)(*15@*6*)9**9
@M03506:14:000000000-AKVR1:1:1101:8687:8672 1:N:0:39
CGAACTCCTACGGGAGGCAGCAGTGGGGAATATTGGACAATGGGCGCAAGCCTGATCCAGCCATGCCGCGTGGGTGATGAAGGCCCTAGGGTTGTAAAGCCCTTTCGGCGGGGAAGATAATGACGGTACCCGCAGAAGAAGCCCCGGCTAACTTCGTGCCAGCAGCCGCGGTAATACGAAGGGGGCTAGCGTTACTCGGAATCACTGGGCGTAAAGCGCACGTGGGCGGATTGTTAAGTCAGGGGTGAAATCCTGGAGCTCAACTCCAGAACTGCCTTTGATACTGGCGATCTCGAGTCCG
+
CCCCCGGGGFGGGGGGGGGGGGGGGGGGGGGGGGGGGGGGGGGGGGGGGGGGGGGGGGGGGGGGGGGGGGGGGGEGGGGGGGGGGGGGGGGGGGGGGGGGGGGGGGGGGGGGGDEGGGGGGGGGGGGGGGGGGGGDGGGGGGGFFGGGDCCFGGGGGGGGGGGGGFGGGGGGGDGGGGC>EGGGGGGGGGGGGGGGGGGGGGGGGGGGGGGEGGF<EE5*?E=FGE8CE8CCFGGGGF*AFGGGE5C<E9CC6:CC*)*9<97:+;67?7CFGGGC4FGFGFFFGF4>67)4)1<4<F>*.
@M03506:14:000000000-AKVR1:1:1101:21743:8691 1:N:0:39
CGAACTCCTACGGGAGGCAGCAGTGGGGAATATTGGACAATGGGGGCAACCCTGATCCAGCAATGCCGCGTGTGTGAAGAAGGCCTTCGGGTTGTAAAGCACTTTTATCCGGAACGAAACGTGTTGGGTGAATAGCCCAGCAAACTGACGGTACCGGAGGAATAAGCACCGGCTAACTTCGTGCCAGCAGCCGCGGTAATACGAAGGGTGCAAGCGTTACTCGGAATTACTGGGCGTAAAGCGTGCGTAGGTGGTTTGTTAAGTCTGCTGTGAAAGCCCCGGGCTCAACCTGGGAATGGCA
+
CCCCCGGGGGGGGGGGGGGGGGGGGGGGGGGGGGGGGGGGGGGGGGGGGGGGGGGGGGGGGGGGGGGGGGGGGGGGGGGGGGGGFGGGGDGGGGGFGGGGGGGGGGGGGGGGGGGGGGGGGGGGGGGGGGGGGGGGGGGGGGGFGGGGGGGGGGGGGGGGGGGGGGGFGGGGGGGGGFFGGGGGGGFGGGGGGGEGGGG9CCCFFGEDGGGGGGGGEGGEGFGDCCGGGCGGG5FGGGGCFGGCE=CDCGGEGG=<ABGCCFGGGCEFFCF?FGFGGFGGG>>CGFG=09)4FFF:)9:>0
@M03506:14:000000000-AKVR1:1:1101:13660:8702 1:N:0:39
CGAACTCCTACGGGAGGCAGCAGTGGGGAATCTTGCACAATGGGCGAAAGCCTGATGCAGCGACGCCGCGTGGGGGATGAAGCTTCTCGGAGTGTAAACCCCTTTCGACCGGGACGAATACCTCGCAAGAGGGGTGACGGTACCGGTATAAGAAGCCCCGGCTAACTACGTGCCAGCAGCCGCGGTAAGACGTAGGGGGCCAGCGTTGCTCGGAATTACTGGGTGGAAAGGGTTCGTAGGCGGTGTGGCAAGTCGGGAGTGAAATCCCTGGGCTCAAGCCAGGGGCTGCTTCCGAACCTGC
+
CCCCCGGGGGFGGDGEGGGGDFGGGGGGEFGGGGGGGGGGGGGGGGGGGGGGGGGGFGGGGGGGGGGGGGGGGGGGGGGGGGGGGGGGGGEGGGGGGGGGGGFCGGEFGGEGGGGGDGGGGGGGGGGGGGGGGCFGGFFGGGGFGCECGCG9CFGFFGGG:CFDGGFFGG<FGGGGFFCCFEECEE5EC@@>EC5CEGGC8EFDEEGGGGGGD5E5CF7EGGGG5*;<CFGGC6:E=CCEGCC*::5>E6?F*3ADD35/C+:7?D6*0*:5C*/0***1>).*CB).(2=:)7)<).)05
@M03506:14:000000000-AKVR1:1:1101:8070:8706 1:N:0:39
CGAACTCCTACGGGAGGCAGCAGTCGTGAATTTTCCGCAATGGGCGAAAGCCTGACGGAGCGACACCGCGTGCAGGATGAAGGCCTTCGGGTTGTAAACTGCTGTCAGGTTCTAGGAACAAACTGGTGTTAACAGCGCCAGTCCTGACCAAGACCAAAGGAAGCAGCGGCTAACTCTGTGCCAGCAGCCGCGGTAAGACAGAGGTTGCAAACGTTGTTCGGAATTACTGGGCATAACGCGCACGTAGGTGGTCCGCTAAGTCGATTGTGAAGTTCCCCGGCCCAACCGGGGCACTTCAAAA
+
CCCCCGGGGGGGGGGGGGGGEGGCFGG7<FFGGGGGGGGGGGGGGGGGGEGGGGGGGGDCGGGGEGGGGGGGGGGGEGGGGGGFGGGGGGGGGGGGGGGGGGGGGGGGGEFFDGGFGGGGG@FGGGGGDFFGGFGFGGEGGGFGGFGFCCE@<FGFFGGGGGGGGGGEGGGEGGDGGFFGEFGGGGGFFGGGGGGGGGGC9CCGG>+;EFGFG6<FE:@E58=FCE?:+2CFFFCG+*9**C*::7:C9<CE*ACD=>>CFFGD:DGC:7C*:C*<775DG335C.C>>37(077)1*9@*
@M03506:14:000000000-AKVR1:1:1101:18917:8713 1:N:0:39
CGAACTCCTACGGGAGGCAGCAGTGGGGAATATTGCGCAATGGGCGGAAGCCTGACGCAGCGACGCCGCGTGAGGGATGAAGGCCTTCGGGTCGTAAACCTCTTTCAGCAGGGAAGAAGCGAGAGTGACGGTACCTGCAGAAGAAGCACCGGCTAACTACGTGCCAGCAGCCGCGGTAATACGTAGGGTGCAAGCGTTGTCCGGAATTATTGGGCGTAAAGAGCTCGTAGGCGGTTTGTCGCGTCTGCTGTGAAAACTCAGGGCTTAACCCTGAGCTTGCAGTGGTTACGGGCAGACTAGA
+
CCCCCGGGG@GGGGGGGGGGGGGGFGGGGGFGGGGGGGGGGGGFGGDGGGGGGGGGGGCEGGGGGGGGGGGGGGGGGGGGCGFGFGGGGGGGGGGGGGGGGGGGGGFGGDFGGGGGGGGGGGGGGGGGGEDGGGGG9CCFGGGGGGGGGGGGGGCFEFFGGGDFCFFGCFGGGGGEFCFF,<F:FGGGGGGG7CC8EGGGGGGGEGFC9FGGGG>EGEE*C7CFCEG8*;8FGDEG5EGGGGGC**:CFG96*2<*;;=*77FE=FC7:7=FGD4776*9*69+**//)7)4))8))07<*
@M03506:14:000000000-AKVR1:1:1101:10322:8733 1:N:0:39
CGAACTCCTACGGGAGGCAGCAGTGGGGAATATTGGACAATGGGCGAAAGCCTGATCCAGCAATGCCGCGTGAGTGATGAAGGCCTTAGGGTTGTAAAGCTCTTTTACCCGGGATGATAATGACAGTACCGGGAGAATAAGCCCCGGCTAACTCCGTGCCAGCAGCCGCGGTAATACGGAGGGGGCTAGCGTTGTTCGGAATTACTGGGCGTAAAGCGCACGTAGGCGGCTTTGTAAGTTAGAGGTGAAAGCCCGGGGCTCAACTCCGGAATTGCCTTTAAGACTGCATCGCTAGAATTGT
+
CCCCCGGGGGGGGGGGGGGGGGGGGGGGGGGGGGGFGGGGGGFGGGGGGGGGGGGGGGCGGGGGGGGGGGGGGGFGGGFFGGGGGGGGGGGGGGGGGGGGGGGGGGCFGGGGGGGGGFFGGGGGGGGGGGGGGGGGGGGGGGGGGGGCCFGGGGGDFEGFCGCFGGGEGGGG7FF;EFG7<FEGCFCCGGGCCFGGG7EGEGC7<EGGFGGG>EGGGGGGGGEFFDGG*85E++3+<CFG7:97FGFCFGF?0AE)8>GGGGGG77CDE:5>6=C+:?**:=9C:4CF<:5(55>4*09@0
@M03506:14:000000000-AKVR1:1:1101:25080:8765 1:N:0:39
CGAACTCCTACGGGAGGCAGCAGTGGGGAATCTTGCGCAATGGGCGAAAGCCTGACGCAGCAGCGCCGCGTGCGGGAGGAAGGCCTTCGGGTTGTAAACCGCTTTCAGGGGAGACGAAGCTTCCAGGGTGAATAGCTCTGCGGAGTGACGGTATCTTCAGAAGAAGTCCCGGCTAACTACGTGCCAGCAGCCGCGGTGATACGTAGGGGACAAGCGTTGTCCGGAATTATTGGGCGTAAAGCGCGTGTAGGCGGCCAAGTAAGTCTTACGTGAAATCCTGAGGCTCAACCTCAGGCCTGCG
+
CCCCCGGGGGGGGGGGGGGGGGGGGGGGGGGGGGGGGGGGGGGGGGGGGGGGGGGGGGGGGGGGGGGGGGGGGGGGGGGG8EEGGGGGGGGGCFGFGGGCCGGEGGGGGGGGGGFGGGD@FGGGGGGGGGGGGGGGGGG:FEGGGEGDGGGEGGGGGGGGGGGGDGCFFFGGGE@CFFGGGGGGGGGGGGGGGGGGCCGCEFFF9:EEG:EFFGGGCE81<9CC>>GF+<00@CCGGGGGDFGGG57/;CFFDEED:>F>FFFGFG7FGF65C<>CF?77*5FFF5C=?G?7667)>F>:)
@M03506:14:000000000-AKVR1:1:1101:8935:8773 1:N:0:39
CGAACTCCTACGGGAGGCAGCAGTGGGGAATATTGGGCAATGGGCGAAAGCCTGACCCAGCGACGCCGCGTGGGGGATGAAGGCCTTCGGGTCGTAAACCCTTGTCAGGAGGGACGATGGGTCTGTGAGCTAATACCTCGCAGACTTGACGGTACCTCCAAAGGAAGCCCCGGCTAACTCCGTGCCAGCAGCCGCGGTAATACGGAGGGGGCAAGCGTTGCTCGGAATTACTGGGCGTAAAGGGTCCGTAGGCGGCTTCATAAGTTAGATGGTAAAGCTCAGGGCTCAACCCTGAAATTGC
+
CCCCCGGGGGGGGGGGGGGGGGGGGGGGGGGGGGGGGGGGGGGGGGGGGGGGGGGGGGGGGGGGGGGGGGGGGGGGGGGGGGGGGGGGGGGGGGGGGGGGGGGGGGGGGGGGGGGGGGGGGCGGGGGGGGGGGGGGGGGGGGGGGGGGGGGGGGGGGGGGCEGGGGFCGGGGGGGGGG@GGGGCFCCGG?FGGGGGGGGGFGGGGCEGGGC>EFFFGGD5EG+CEEEGGGG:FFGFGED=CFGGGDFGFCG5CGEG=5FFGGGG9:7:+*2)2::0:FCCC?FCC477>FF6)))9*96*9
@M03506:14:000000000-AKVR1:1:1101:6309:8798 1:N:0:39
CGAACTCCTACGGGAGGCAGCAGTGGGGAATCTTGCGCAATGGGCGAAAGCCTGACGCAGCGACGCCGCGTGGAGGATGAAGGCCCTCGCGGTCGTAAACTCCTGTCTAGCGGGACGAAAGAATCTGCAGCAAATAGCTGCAGGAAGTGACTGTACCGCTGGAGGAAGCTCCGGCCAACTCCGTGCCAGCAGCCGCGGTAATACGGAGGGAGCAAGCGTTACTCGGAATTATTGGGCGTAAAGGGCGCGTAGGCGTTCCTGCAAGTCGGTGGTGGAAGCCCCGGGCTTAACCCGGGAAGTG
+
CCCCCGGGGGGGGGGGGGGGGGGGGGGGGGGGGGGGGGGGGGGGGGGGGCGGGGGGGGGGGFGGGGGGGGGGGEFGGGGGGGGGGGGGGGEG=:@FFGDGGGGGGGFFGGDGGGG7@:<CCCFDD;@CEC:FG:>B><BFGFFCBBCB>3>ACFGGGCG7CCFGDGFCFFG<FB:CFGG:CFGGGGF@+;?:F:CEECEECF+<CECEGEEEGG?EFGGDE=CCE>E;F?CFCFDCDGDG=7EGE5>DC==E5<CGE)27:ED7FCFD=D*7CF3574C5D5>GCDGF?>F).05)).)09
@M03506:14:000000000-AKVR1:1:1101:19804:8814 1:N:0:39
CGAACTCCTACGGGAGGCAGCAGTGGGGAATATTGGACAATGGGCGCAAGCCTGATCCAGCCATGCCGCGTGGGTGATGAAGGCCCTAGGGTTGTAAAGCCCTTTCGGCGGGGAAGATAATGACGGTACCCGCAGAAGAAGCCCCGGCTAACTTCGTGCCAGCAGCCGCGGTAATACGAAGGGGGCTAGCGTTGCTCGGAATCACTGGGCGTAAAGCGCACGTAGGCGGATTGTTAAGTCAGGGGTGAAATCCTGGAGCTCAACTCCAGAACTGCCTTTGATACTGGCGATCTTGAGTCCG
+
CCCCCGGGG-FFGGGGGGGGGGGGGGGGGGGGGGGFGGGGGGGGGGGGGGGGGGGGGGGGGGGGGGGGGGGGGGFFGGGGFGGGGGGGGGGGGGGGGGGGGGGGGGGGGGGGGGGGGGGGGGGGGGGGGGGGGDGDGGGGGGGGGGGGGGGGGGGGGGGGFGFFGGGGGGGGGGGGGGGFGGGGGGGGGGGGGGG?FGGGGGGGGGGGGGGGGGDGGGGGGGCFFGCEG8CC@FDFGFGGGEGGGEE5FEGGGGGGFFG*??6C<FC<FGCFGGFFF7DFCFFFFFFF>C><F6FF4@FFB
@M03506:14:000000000-AKVR1:1:1101:25879:8818 1:N:0:39
CGAAACGGGAGGCAGCAGTGGGGAATCTTGCGCAATGGGCGAAAGCCTGACGCAGCAACGCCGCGTGGGGGATGAAGGCTCTCGGGTCGTAAACCCCTTTCAGCAGGGACGAAACTGACGGTACCTGCAGAAGAAGCCCCGGCCAACTACGTGCCAGCAGCCGCGGTAACACGTAGGGGGCAAGCGTTGTCCGGATTTATTGGGCGTAAAGAGCTCGTAGGTGGTTCGGTAAGTCAGGTGTGAAACCTCCAGGCTCAACCTGGAGACGCCACTTGATACTGCTGTGTCTGGAGGTCGGTAG
+
CCCCCGGGGGGGGGGGGGGGGGGGGGGGGGGGGGGGGGGGGGGGGGGGGDGGGDGGGGGGGGGGGGEGGGGGGGGGGGGGGGGGGGFFGFGGGGGGGGGGGGGGGGGGGGGGGGGGGGGGGGGGGGACFGFGGGGGFFGGEGGGGGGGGGDFFGGFGGGGGGGGGGGGDGGGCECFGGGGGGGGGGCEGGFGGGGGGGGGGGGGGC*:ECG7F6<AC?ECE3<@88CE>8CCF+<CFG>C9=FFFF6C*:6<4C*9@=476EC66*CDC)*7*:>9:@CFCB@G?F**67FA5))0>D>:>
@M03506:14:000000000-AKVR1:1:1101:26932:8818 1:N:0:39
CGAACTCCTACGGGAGGCAGCAGTGGGGAATTTTTCGCAATGGGCGCAAGCCTGACGAAGCAACGCCGCGTGGAGGATGAAGGCCCTCGCGGTCGTAAACTCCTGTTTAGCGGGACGAAAGAATCTGCAGCAAATAGCTGCAGGAAGTGACTGTACCGCTGGAGGAAGCTACGGCCAACTCCGTGCCAGCAGCCGCGGTAATACGGAGGGAGCAAGCGTTACTCGGAATTATTGGGCGTAAAGGGCGCGTAGGCGTTCCGGCAAGTCGGTTTGGAAAGCCCCCGGCTTAACCAGGGAAGTG
+
<CC<C@FC9-CCBCFGDEFCEGCCFFEFFDF?FFGGCEGG7FDC<C:@@@FFGGGF:CC:CFGG7:CFFGG@C,,BF8EG<BFGFCGFDEGG7>FCEGG,CF<ECF,CDE9FGGGGDCFEG,>9@CCFFC8@FG,83@FGGGGFGGGGGGGGC>B;3>*<FCFG:FFGG?,,==7<<F<CFFCFD7F<CFGGG>8FEE?8>EG7@EGGD**2CG*;8=;E*8+058**@CC7<EG8C8>E*>?<7*:<E/7CGGG<E)2*/2)/:>7DE>7)1/*7:4<**))2*)).4C*<*0)<))))1
@M03506:14:000000000-AKVR1:1:1101:16592:8840 1:N:0:39
CGAACTCTACGGGAGGCAGCAGTGGGGAATTTTCCGCAATGGGCGAAAGCCTGACGGAGTGACGCCGCGTGGAGGATGAAGGTCTTCGGATTGTAAACTCCTGCCATTGGGGAACAAGTCGCTTACGTTAACTGCGTGAGCGTTGATAGTACCCGAAGAGGAAGAGACGGCTAACTCTGTGCCAGCAGCCGCGGTAATACAGAGGTCTCAAGCGTTGTTCGGATTCATTGGGCGTAAAGGGTGCGTAGGCGGCGCGGTAAGTCGGGTGTGAAATCTCGGAGCTTAACTCCGAAACGGCATT
+
CCCCCGGGGGGGGGGGGGGGGGGGGGGGGGGGGGGGGGGGGGGGGGGGGGGGGGGGGGGGGGGGGGGGGGGGGFGCGGGGGGGGGGGGGGGGGGGGGGGGGGGGGFGGGGGGGGGGGGGGGGGGGGGGGFGGGGGGGGGEGGGG@FGCFGGGCGGGCEE:FGFFFGFGGGGGGGFGGGGGGGGGGGGGGGGCGGGDEGGGGGGGFGGGGG?CFGGGD8FFGG5CEG7CFFCGGDCEGGGGGGGGGGGGCFEDG5CDCEG3630:CDGGCGF?FGC?DFFGDEF6?F>?B<>6)87)8;DDF
@M03506:14:000000000-AKVR1:1:1101:7463:8876 1:N:0:39
CGAACTCCTACGGGAGGCAGCAGTGGGGAATTGTTCGCAATGGGCGCAAGCCTGACGACGCAACGCCGCGTGGAGGATGAAGGTCTTCGGATTGTAAACTCCTGTTGCTCGGGACGAAACGCTTCGACCTAACACGTCGAAGTTTGACGGTACCGGGTGAGGAAGCCCCGGCTAACTCTGTGCCAGCAGCCGCGGTAATACAGAGGGGGCAAGCGTTGTTCGGAATTACTGGGCGTAAAGGGCGCGTAGGCGGCCTTCTAAGTCGAACGTGAAATCCCCGAGCTCAACCCGGGAACTGCGT
+
CCCCCGGGGGGGGGGGGGGGGGGGGGGGGGGGGGGGGGGGGGGGGGGGGGGGGGGGGGGGGGGGGGGGGGGGGGGGGGGGGGGGGGGGGGGGGGGGGGGGGGGGGGGGGG+FGGGGGGGGGGGGGGGGGGGGGGGGGGGGGGGGGGGGGGGGGGGGGGGGGGGGGGFGGGGGGGGGGGGGGGGGGGGGGGGGGGGGGGGGGGGGGGGGGGGGGGGEEGGC?EGGGCGGGGGGC*?EE=FGFEGGGGGGDGGGGCC*8*::?FGGGDFCECFFG>7:<:7C<75*<7C@:3<>:5>56?=))
@M03506:14:000000000-AKVR1:1:1101:6354:8894 1:N:0:39
CGAACTCCTACGGGAGGCAGCAGTCGAGAATTTTTGACAATGGGGGAAACCCTGATCGAGCGACGCCGCGTGGAGGATGAAGGTCTTCGGATTGTAAACTCCTGTCATTGGGGAACAAGGTGCATACGTTAACTGCGTGTGCATTGATAGTACCCGAAGAGGAAGAGACGGCTAACTCTGTGCCAGCAGCCGCGGTAATACAGAGGTCCCAAGCGTTGTTCGGATTCATTGGGCGTAAAGGGTGTGTAGGTGGCGCGCTAAGTCGGGTGTGAAATTTCGGAGCTTAACTCCGAAACTGCAT
+
CCCCCGGGGGGGGGGGGGGGGGGGGGGEFGGGGGGGGGGGGGGGGGGGGGGGGGGGGGGGGGGGGGGGGGGGGGGGGGGGGGGGGGGGGGGGGGGGGGGGGGGGGGGGGGGGGGGGGGGGGGGGGGGGGGGGGGGGGGGGGGGGGGGGGGGGGGGGGGGGGGGGGCGGGGGGGGGGGGGGGGGGGGGGGGGGGGGGGEGGGGGGGGGGGGGGFGGEDGGGFGDCGEGFGGGCCGGEEEGFGGEE:A:>CGGGGGGCGFG5=FGFGGGD5DGBCDFGC@DGDFFGGFCBBDF:77>>FFFF7
@M03506:14:000000000-AKVR1:1:1101:6930:8903 1:N:0:39
CGAACTCCTACGGGAGGCAGCAGTCGGGAATTTTGGGCAATGGGCGAAAGCCTGACCCAGCAACGCCGCGTGAAGGATGAAGTATCTCGGTATGTAAACTTCGAAAGAATGGGAAGAATCAATGACGGTACCATTTATAAGGTCCGGCTAACTACGTGCCAGCAGCCGCGGTAATACGTAGGGACCAAGCGTTGTTCGGATTTACTGGGCGTAAAGGGCGCGTAGGCGGCAATTCAAGTCATCTGTGAAATCTCCGGGCTTAACCCGGAACGGTCAGATGATACTGCTTTGCTAGAGTGCG
+
CCCCCGGGGGGGGGGGGGGGGGGGGGGGEGGGGGGGGGGGGGGGGGGGGGGGGGGGGGGGGGGGGGGGGGGGGGGGGGGGGGGGGGGGGGGFGGGGGGGGGGGGGGGGGGGGGGGGGFGGGGGGFGGGGGGGGGGGGGGGGGGGGGGGGGFGGGGGGGGGGGGGGGGGGGGGGGGGGGGGGGGGGGGGGGGC<C=CEGGGGGGGGGGGGGGGGEFGGED=GGGGGGGGEGG?FCGGGGGGGCGDGFGCGFGF7:CCE>DD5CCGFGGDDDEFGGGGGFGGGFFD?*?F>7=AFFFFFF6?B
@M03506:14:000000000-AKVR1:1:1101:25606:8906 1:N:0:39
CGAACTCCTACGGGAGGCAGCAGTCGGGAATTTTGCGCAATGGACGAAAGTCTGACGCAGCAACGCCGCGTGAGGGATGAAGGCCTTCGGGTTGTAAACCTCTTTTCTCAGGGACGATGATGACGGTACCTGAGGAATAAGCCACGGCTAACTACGTGCCAGCAGCCGCGGTAATACGTAGGTGGCAAGCGTTGTCCGGATTTACTGGGCGTAAAGAGCGCGCAGGCGGTCGTTCAAGTCGCGTGTGAAAGCCCCCGGCTCAACTGGGGAGGGTCACGCGATACTGATCGCCTCGCAGGCG
+
CCCCCGGGGGGGDGGGGGGGGGGGGGGGGGGGGGGGGGGGGGGGGGGGGGGGGGGGGGGGGGGGGGGGGGFFEGGGGGGGGGGFFGGGGGGFGGEGGGGGGGGGGCGAFGGGGGGGGGGGGGGGGGGGGGFGDDGFFGGFGGGGGGGGGGGGGGGG<,3DFFGGCFGGGGGGGGGGGGFFGGFFGGGGGFG<FGEFCEEECEFDEGGGGGGEGECGGDGGGGGGGG>8?1?EC7CFCE:+=CGGG***+<CFDGGGG:99=CFG97EDG/>@G/9:FF4DC>):+1:*6*)-755)>;:))
@M03506:14:000000000-AKVR1:1:1101:5593:8909 1:N:0:39
CGAACTCCTACGGGAGGCAGCAGTCGAGAATCTTCCGCAATGGACGCAAGTCTGACGGAGCGACGCCGCGTGGTAGCTGAAGTCCTTCGGGACGTAAATACCTTTTATGAGGGATGACATTTCGACAGTACCTCATGAATAAGGGGCTCCTAACTCTGTGCCAGCAGGAGTGGTAATACAGAGGCCCCAAGCATTACCCGGAATCCCTGGGCGTAAAGGGTGCGTAGGCGGCGTTATTAGTCCTCTTTCAAATTCCCGACGCTCAACTTCGGGAATCGGCGGGAAACGGTCACGCTCTGGG
+
CCCCCGEFAC<FG:@6+6@@;FGFA@@:FG<<CFGDCBF@;CF<6@:67CF<<F<@B7:+6F@+@BFGEEGC:F<,,CFFFCFCFEA<<=FGGG@@@C?EEE,A?EEFB,5=BFAFGGFFFC<DFEGCD<FD,,><>FEBA<,,>B73<@3ECFEC<FC;;9FG7>F:@*@:FDCGFG,D,;DC:F7:C:,<<CC@G9<5B88E9++52=*88:CCC97=:8CC58:E6*8:*>**:C79<++00<7:FG7+:<FC+59)/7/:**6797*)99/**)*/1))**027(1)(05>)))16)
@M03506:14:000000000-AKVR1:1:1101:2471:8942 1:N:0:39
CGAACTCCTACGGGAGGCAGCAGTAAGGGATATTGCACAATGGGCGAAAGCCTGATGCGGCGACGCCGCGTGGGGGATGAAGCATTTCGGTGTGTAAACCCCTTTCGATCCGGACGAAACCCCGCAAGGGATTGACGGTACGGATATAAGAAGCCCCGGCTAACTACGTGCCAGCAGCCGCGGTAAGACGTAGGGGGCCAGAGTTGTTGGGAATTACTGGGTGTAAAGGGTTAGTAGGCGGTACGGCAAGTTGGGGGTGAAGTATCTGGGCTGAACCCAGCGGCTGCTTCCAAAACTGCTG
+
CC@BCG9CCDCFGGECGGGC;EGGGGGD8FDGAFGCC,CC,CEFGECG@GGD8FFGF,8@6FFEGGCGFEGGE@F7FFFG<<EFGFA@FGFFEG,C?<FGEGGGGACGG<CFE>F@7CF:FGCCC73FGGFGGFFGC<C:FCFFFFFCCGGGCC,:F<@CF=<,>2CF4+1CCGFGEFGC*21*/*<70*2*1;58>*8*;*;0030**;5*+*+3<<9CE888+<A<9>*2**+0<9CEE7*1*:/C*:+<:6*)/./*30200:+29>*55C4+*8C**05C=)1))20)16<)0**1/
@M03506:14:000000000-AKVR1:1:1101:11724:8957 1:N:0:39
CGAACTCCTACGGGAGGCAGCAGTCGAGAATTTTTGACAATGGGGGAAACCCTGATCGAGCGACGCCGCGTGGAGGATGAAGGTCTTCGGATTGTAAACTCCTGTCATTGGGGAACAAGGCGCAGATATTAACTGTATTTGTGTTGATAGTACCCGAAGAGGAAGAGACGGCTAACTCTGTGCCAGCAGCCGCGGTAATACAGAGGTCTCAAGCGTTGTTCGGATTCATTGGGCGTAAAGGGTGCGTAGGCGGCGCGGTAAGTCGGGTGTGAAATCTCGGAGCTTAACTCCGAAACTGCAT
+
CCCCCGGGGGGGGGGGGGGGGGGGGGGGGGGGGGGGGGGGGGGGGGGGGGGGGGGGGGGGGGGGGGGGGGGGGGGGGGGGGGGGGGGGGGGGGGGGGGGGGGGGGGGGGGGGGGGGGGGGGGGGGDFGGGGGGGGGGGGGGGGGGGGGGGGGGGGGGGGGGGGGGGGGGEGGGGGGGGGGGGGGGGGGGGGGGGGGDGGFGGGGGGGGGGGFGGGGDGCGGGGGGGGCFGFGGGGEE5CFCECGEG:CEGGGGGE7E>DCEFCEEGG7797@FGDGG4CD35>C?6FBAGFF>)85BF=6/
@M03506:14:000000000-AKVR1:1:1101:3033:8959 1:N:0:39
CGAACTCCTACGGGAGGCAGCAGTGGGGAATCTTGCGCAATGGCCTAACGGCTGACGCAGCGACGCCGCGTGTGGGATGAAGCTCTTCGGAGTGTAAACCACTGTTGCCCGGGACGAACAGCTCGATTAGTCGAGCCTGACGGTACCGGGTGAGGAAGCACCGGCTAACTCCGTGCCAGCAGCCGCGGTAATACGGGGGTGGCGAGCGTTGTCCGGACTCACTGGGCGCAAAGGTCTCGTAGGTGGGTGGATCAGGGTGTGGTGATTGTCCGGGGCGGAACCCCGGACGTGCCGGGACGAG
+
CCCCCFGGGGGDCFGGDEG@7,6CFGCE@@<<FCFC+CEEF@CEG@F,EF:@B:<FF,+@CEB@7FFCFG7FBFFGFFCGGGGFGFFEGEDCFGGDEF,8?DE@?EFA?=FFE+C7C+=@<C,B@7<F@GCF:>7F7FFGGC:FCFGEEGEC7,<C<A7>FG7C71F7F,:BF:CCBF@CCBA*=C:>EG5++<@*::>**/;88C8C1;810<8EC*2*+<+38C*:****3:0++27*2:E7F**9;5=+*2<C*.175*95<*+2+*+83C3*)))11)7/1)1)(172.85))00.)
@M03506:14:000000000-AKVR1:1:1101:24393:8990 1:N:0:39
CGAACTCCTACGGGAGGCAGCAGTCGAGAATTTTTGACAATGGGGGAAACCCTGATCGAGCGACGCCGCGTGGAGGTTGAAGGTCTTCGGGTTGTAAACTCCTGTCATTTGAGAACAAGTCGCATGTGTTAACTGTACATGCGTTGATAGTATCGGAAGAGGAAGGGACGGCTAACGCTGTGCCAGCAGCCGCGGTAATACAGATGTCCCAAGCGTTGTTCGGATTCATTGGGCGTAAAGGGTGCGTAGGTGGCGCTGTAAGTCAGGTGTGAATTCTCGGGGTTATACTGCGCAACGGCAT
+
-BCCC<F9FEGGG77@7FGDGGGGCGGGFGGGFEEEGGGGGGC<FCEFGGG>E,<<E,@,,@@77B:F@F847,==4B<<FFC,C<EFFDGGG+BEEG???FFCFBAEE@BFGEFGF<<,,+@>8+,<D<@?ECFE,@3B<DCFF+CCEGC<<<>F++3,,33,@:7,>C*>FDFC***162>C,2CE,<::F7**1;9CF+<+,24+2?<C8CC**/*10/:8>5<E+2<6C=8E**19C=C=5C:38*+2**:**81*2::F?F*2<::4:**3****)0):**0/)*9()075)08)0
@M03506:14:000000000-AKVR1:1:1101:23874:8999 1:N:0:39
CGAACTCCTACGGGAGGCAGCAGTGGGGAATTTTGCGCAATGGGGGAAACCCTGACGCAGCAACGCCGCGTGGAGGATGAAATATCTTGGTATGTAAACTCCTTTCGATGGGGAAGATTATGACGGTACCCATAGAAGAAGCCCCGGCTAACTTCGTGCCAGCAGCCGCGGTAATACGAGGGGGGCAAGCGTTGTTCGGATTTATTGGGCGTAAAGGGTGCGTAGGCGGTTTGGCAAGTCTTGTGTGAAATCTTCGGGCTCAACCCGAAGTCGGCACAAGAAACTGCCGGGGTTGAGTATG
+
CCCCCGGGGGGGGGGGGGGGGGGGGGGGGGGGGGGGGGGGGGGGGGGGGGGGGGFGGGGGGGGGGGGGGGGGGEGGGGGGGGGGGGGGGGGGGGGGGGGGGGGGGGGEEEGGGGDGGGFGGGGGGGGGGGGGGGGFGGGGGGCFBFGGGGCCGFGDGGGGGGEGGGGGGGGGDGGGGGGGGEGGGGGGGGG>>EGGGEE;*8:EGGGGGGGGGG>CFGFEGGGGGGGGGG5CGD?6?F*<<FGGGCFGEFG?77<F55DCFF7*>DG3:DGF53>5<)755:77+/*79GD-73;)910*9
@M03506:14:000000000-AKVR1:1:1101:17922:9032 1:N:0:39
CGAACTCCTACGGGAGGCAGCAGTCGAGAATTTTTCTCAATGGGGGAAACCCTGAAGGAGCGACGCCGCGTGGAGGATGAAGGTCTTCGGGTTGTAAACTCCTGTCATTTGGGAACAAGTGCCGGTACTTAACTGCTACCGGCTTGATAGTACCAGAAGAGGAAGGGACGGCTAACTCTGTGCCAGCAGCCGCGGTAATACAGAGGTCTCAAGCGTTGTTCGGATTCATTGGGCGTAAAGGGTGTGTAGGTGGCGCCGTAAGTCGGGTGTGAAATTTCGGAGCTTAACTCCGAAACTGCAT
+
CCCCCGGGGGGGGGGGGGGGGGGGGGGFGGGGGGGGFGGGGGGGGGGGGGGGGGGGGGGGGGGGGGGGGGGGGGGGGGGGGGGGGGGGGGGGGGGGGGGGGGGGGGGGGGGGGGGGGGGGGGGGGGGGGGGGGGGGGGGGGGGGGGGGGGGGGGGGGGGGGGGGGGGGGGGGGGGGGCGGGGGFGGGGGGGGGGGGEGGGGGGGGGGGGGGGGFGEGGGGGGDCEEGGGGGGGGGEEEGGGGGGEGGGGGFFGGGGGFGG=FGFGGGGGGGFFFFFFFGGC>>D<@FFAC:6BE3BFF@F*
@M03506:14:000000000-AKVR1:1:1101:16967:9043 1:N:0:39
CGAACTCCTACGGGAGGCAGCAGTCGAGAATTTTTCACAATGGGCGCAAGCCTGATGGAGCGACGCCGCGTGGGGGATGAAGGGTTTCGATCCGTAAACCCCTGTCATTTGCGAACAATGGTCCATTGATAATACCAGTGGGCTTGATAGTACCCGAAGAGGAAGAGACGGCTAACTCTGTGCCAGCAGCCGCGGTAATACAGAGGTCTCAAGCGTTGTTCGGATTCATTGGGCGTAAAGGGTGCGTAGGCGGCGCGGTAAGTCGGGTGTGAAATCTCGGAGCTTAACTCCGAAACTGCAT
+
CCCCCGGGGGGGGGGGGGGGGGGGGGGGGGGGGGGGGGGGGGGGGGGGGGGGGGGGGGGGGGGGGGGGGGGGGGGGGGGGGGGGGGGGGGGGGGGGGGGGGGGGGGGGGGGGGGGGGGGGGGGGGGGGGGGGGGGGGGGGGGGGGGGGGGGGGGGGGGGGGGGGGGGGGGGGGGGGGGGGGGGGGGGGGGGGGGGGGGGGGGGGGGFCDFGGGGGGGGGGFEGAE5C?FFCFFFD=GG5EFEGCEGE38EGGGGGDGFDDGG0:CDEGG7:67DGFGFFG9:DFE**94:?B5>BEFF=B9
@M03506:14:000000000-AKVR1:1:1101:15306:9044 1:N:0:39
CGAACTCCTACGGGAGGCAGCAGTGGGGAGTATTGGACAATGGGGGCAACCCTGATCCAGCAATGCCGCGTGAGTGATGAAGGCCTTAGGGTTGTAAAGCTCTTTCGACGGGGAAGATGATGACGGTACCCGTAGAAGAAGCCCCGGCTAACTTCGTGCCAGCAGCCGCGGTAATACGAAGGGGGCTAGCGTCGTTCGGATTTACTGGGCGTAAAGGGCGCGCAGGCGGTGCAATAAGTCAGGCGTGAAAGCCCCGGGCTCAACCCGGGAATTGCGCTTGATACTGTTGCGCTTGAATCCA
+
CCCCCGGGGGGGGGGGGGGGGGGGGGGGGGGGGGGGGGGGGGGGGGGGGGGGGFFGGGGGGGGGGGGGGGCGFGGFGGDGFGGGGGGGGGGGGGGGGGGGGGGGGGGGGGGGGGGGGFGGGGGGGGGGGGGGGGGGGGGGGGFGGGGGGGGGGGGGFGGGGGGGGGGGGGGGGGGGGGGGGGGGGGGFGGGGGGGGGGGGGGD@FCGGGGGGDGGDFGGGGGG>CEGCGGGGGFGGGGFGGGGGG=EGGGGGGFCCE>CGGGCGGGGGGG=><7DGGBGGFF4F?FFF<FF>BBFFF44@*
@M03506:14:000000000-AKVR1:1:1101:2864:9052 1:N:0:39
CGAACTCCTACGGGAGGCAGCAGTGGGGAACCTTGCACAATGGGCGAAAGCCTGATGCAGCGACGCCGCGTGGGGGATGAAGCTTCTCGGAGTGTAAACCCCTTTCGATCCGGACGAATGCCCGCAAGGGAGTGACGGTACGGATATAAGAAGCCCCGGCTAACTACGTGCCAGCAGCCGCGGTAAGACGTAGGGGGCCAGCGTTGTTCGGAATTACTGGGTGGAAAGGGTTCGTAGGCGGTGCGGCAAGTCGGGGGTGAAATCTCTGGGCTCAACCCAGAGGCTGCTCTCGAAACTGCTG
+
CCCCCGGGGGGGGGGGGGGGGGGGGGGGGGGGGFGGGGGGGGGFGGGGGGGGGGGGGGGGGGGGGGGGGGGGGGGCEGGGGGGGGGGGGGFGEGGGGGGGGGGGGGGGCGGGGGGEGE,FGGGGGGGGGECEGCFFGGGGGGGG>CCFE@GGGGCGDFDEFGGGFF@E@FEGE,:FGFGGECE88>CD6ECFECGCECEDFGDGA:EF7;/*/*CCGEFFG8CEFFEGGGGFGEG6>57CE=**:CCD==+<DGD):0><+<*0+*<>FF=.1CFFFD55*8>*/07))*/())0)19**)
@M03506:14:000000000-AKVR1:1:1101:26576:9056 1:N:0:39
CGAACTCCTACGGGAGGCAGCAGTCGGGAATTTTGCGCAATGGACGAACGTCTGACGCAGCAACGCCGCGTGAGGGATGAAGGCCTTCGGGTTGTAAACCTCTTTTCTCAGGGAAGATAATGACGGTCCCTGAGGAATAAGCCACGGCTAACTACGTGCCAGCAGCCGCGGTAATACGTAGGTGGCGAGCGTTGTCCGGATTTACTGGGCGTAAAGAGCGCGCAGGCGGTCGTACACGTCGCGCGTGCAAGCCCCCGGCTCACCTGGGGCGGGTCCCGTGGTACGGTTGGACTCGGCGGCC
+
CCCCC<9F--EGGECEGEECCEGGGGGGGGGGGGFFGD:+BFG,CC@6+@FGGG9ECDEFF<6CFGGGEEGGG7EGGGC8?<8AFFGDFGGGGGF,ABFFGGGGGGGGF9FFG7,FDFGAF?5?CBB+@FGG8>B<,B3,F,,:DFGGFGGGGGB@@CFE;D7B,@BFGGGGC@FFCGFGGGF9FCECEGG:C7=?CEG5ECGCFG9EF>EG>*2:+*2*?EC*?EGEGG8:E55*+:7CEGEEGC5**+3:*129::))/+*2<>*7C*1))9)*7)*1)0/3*)27(/))*05))05>)
@M03506:14:000000000-AKVR1:1:1101:14746:9067 1:N:0:39
CGAACTCCTACGGGAGGCAGCAGTGGGGAATTTTGCGCAATGGGGGAAACCCTGACGCAGCAACGCCGCGTGGAGGATGAAGTCCCTTGGGACGTAAACTCCTTTCGACCCGGACGATAATGACGGTACGGGTGGAAGAAGCCCCGGCTAACTTCGTGCCAGCAGCCGCGGTAATACGAGGGGGGCAAGCGTTGTTCGGAATTATTGGGCGTAAAGGGCGCGTAGGCGGTGCGGTAAGTCACCTGTGAAACCTCTAGGCTCAACCTAGAGCCTGCAGGCGCAACTGCCGTGCTTGAGGGTG
+
CCCCCGGGGGGGGGGGGGGGGGGGGGGGCGGGGGGGGGEGGGGGGGGGGGGGGGGGGGGGGGGGGGGGGGGGGDGGGGGGGGGGGGGGGGGGGGGGGGGGGGGGGGGGGGGGGGGGGGGGGGGGGGGGGGGGGGGGGGGGGGGGGGGGGGFFG9AFGGGGGGGGGGGGGGGDDGFFGGFGGGGGGGGDF>EEEGGDFEGGCGGFGGCCF8CEGEGGGGGGGGGGGGGGGC*:EEEEGGFFGGGGGFG7F:CCGGGGGFF6CGFG6C+9CFF@>DG*7<)9)75E+9C?B5;:594765>7@
@M03506:14:000000000-AKVR1:1:1101:13917:9072 1:N:0:39
CGAACTCCTACGGGAGGCAGCAGTCGAGGATCTTCGGCAATGGGCGCAAGCCTGACCGAGCGACGCCGCGTGGGCGATGAAGGCCTTCGGGTTGTAAAGCCCTGTCGAGGGGGAGGAAGGCGCAAGCTTGACCTATCCCTGGAGGAAGCACGGGCTAAGTTCGTGCCAGCAGCCGCGGTAAGACGAACCGTGCAAACGTTGTTCGGAATCACTGGGCATAAAGGGCGCGTAGGCGGTCGGTCAAGTCTGGGGTGAGATCTGTCGGCTCAACCGGAAACGTGCCCCGGATACGGAGCGGCGG
+
CCCCCFGGGFGCEGFGGGGGGGGGCEFGGEGGFGFCGGFEGGDGGGGGGFCGGGGGGGGGEGCFGGGGGGGGGGGGFGGGA<EGFGGGGGGGCFGGGGGCDGGGGFFDEFGGGGGCFC@CFGGCCG:FFFFGDGGCGGGFCFFG@FGGG7FECEBC:FFFCFFC@E<BGGGF7<@FGEE?ECGFGGGGEE?CEF+@FGF6AEFFCEGCCFGGGGGGG=CCFGGCE5EEGGCGGGGGG=DE:EEE?:?DF?CC5CE*<7DG+<C5//*1+9:>DD:CDFGFFF0655DE0*;0BD555)5)8
@M03506:14:000000000-AKVR1:1:1101:15113:9073 1:N:0:39
CGAACTCCTACGGGAGGCAGCAGTCGAGAATTTTTGACGATGGGGGAAACCCTGATCGAGCGACGCCGCGTGGAGGATGAAGGTCTTCGGATTGTAAACTCCTGTCATTGGGGAACAAGGTGCATACGTTAACTGCGTGTGCATTGATAGTACCCGAAGAGGAAGAGACGGCTAACTCTGTGCCAGCAGCCGCGGTAATACAGAGGTCTCAAGCGTTGTTCGGATTCATTGGGCGTAAAGGGTGCGTAGGCGGCGCGGTAAGTCGGGTGGGAAATCTCGGAGCTTAACTCCGAAACTGCAT
+
CCCCCGGGGGGGGGGGGGGGGGGGGGGGGGGGGGGGGGGGGGGGGGGGGGGGGGGGGGGGGGGGGGGGGGFGGEGGGGGGGGGGGGGGGGGGGGGGFGGGGGGGGGGGGGGGGFGGGGGGGGGGGGGGGGGGGGGGGGGGGGGGGGGGGGGGGGGGGDGGGGGGGGGGGGGGDGGGGGGGGGGGGGGGGGFGGGGGGGGGGGGGGGGGGGGCC:EECEEGGGGGEEFGGFEGGGGG=8CGFDGGGGGGGGGGGEGDGFDC5CC7CDE9C)75*7C7:FFF5@>6<8C@2:91;557=BF?*
@M03506:14:000000000-AKVR1:1:1101:18034:9075 1:N:0:39
CGAACTCCTACGGGAGGCAGCAGTGGGGAATCTTGCACAATGGGCGAAAGCCTGATGCAGCGACGCCGCGTGGGGGATGAAGCTTCTCGGAGTGTAAACCCCTTTCGACCGGGACGAATACCTCGCAAGAGGGGTGACGGTACCGGTATAAGAAGTCCCGGCTAACTACGTGCCAGCAGCCGCGGTAAGACGTAGGGGACGAGCGTTGTCCGGATTCATTTGGCGTAAAGCGCGCGTAGGCGGTTACGCAAGTCGGTTGTGAAAATCCGGGGCTCAACCCCGGACCTGCATCCGATACTGC
+
CCCCCGFGGGGGGGGGGGGGGGGGGGGGGGGGGGGGGGGGGGGGGGGDGGGGGFFGGGCFGCDGGGGEGGGGGGGGGGDGGGGGGGGGGGGEGGGGFGGGGGGGGGGGGGGGGGGGGGGGGFGGGG7FGCFGEGGGGGGGGGGGGEG:FGGFFG?FFFGGEG@BGG<:FEFGGGGFGGGGGGGDGGECE+A>GFC8EGGGGGDEGEEGGGFGDGE>FGGD2C7CGE88CFGEGGDEE:DECC=7E5FD=:C=*<CG=5DC5<CCCGGGGGC>DDFGC)2>5>:=C@F)(9=<F><)7:?46
@M03506:14:000000000-AKVR1:1:1101:7243:9132 1:N:0:39
CGAACTCCTACGGGAGGCAGCAGTCGAGAATTTTTCTCAATGGGGGAAACCCTGAAGGAGCGACGCCGCGTGGAGGATGAAGGTCTTCGGATTGTAAACTCCTGTCATTAGGGAACAATTGTCGCCGGTTAACTGCCGGCGGCTTGATAGTACCTGAAGAGGAAGAGACGGCTAACTCTGTGCCAGCAGCCGCGGTAATACAGAGGTCTCAAGCGTTGTTCGGATTCATTGGGCGTAAAGGGTGCGTAGGTGGCGCCGTAAGTCAGGTGTGAAGTCTCGGGGCTCAACCCCGAAACTGCAC
+
CCCCCGGGGGGGGGGGGGGGGGGGGGGGGGGGGGGGGGGGGGGGGGGGGGFGGGGGGGGGGGGGGGGGGGCFEFGGGGGGFGGGGGGGGGGGGGGGGGGGGGGFGGGGGGGGFGFGGGGGGGGG7FGG7FEFGGGG@C@EEGGGGGGGGGGGDFGGCGFFGGGGGGGGGGGGGGGGGGGGFFGGGGGFFGFGGGGGCECGGGGGGGGGECFGGGG858EGGDG>CC@FGFEFFGGCDEFGEG=C5CEDGE+AFGED*8CC5FGD+:FGGGG4:*2:D6FGC>3*/9*.,9:15@)76=679
@M03506:14:000000000-AKVR1:1:1101:5504:9142 1:N:0:39
CGAACTCCTACGGGAGGCAGCAGTAGGGAATTGTTCGCAATGGGCGCAAGCCTGACGACGCAACGCCGCGTGGAGGATGAAGACCTTCGGGTCGTAAACTCCTTTCGATCGAGACGAATGGCCTTCGGGTGAACAATCCGGAGGAATGACGGTACCGAGAGAAGAAGCCCCGGCTAACTCCGTGCCAGCAGCCGCGGTAATACGGGGGGGGGCAAGCGTTGTTCGGAATTACTGGGCGTAAAGGGCTCGTAGGCGGCCAACTAAGTCAGACGTGAAATCCCTCGGCTTAACCGGGGAACTG
+
CCCCCGGGGGGGGGGGGGGGGGGGFGGGGGGGFGGGGGGGGGGGGGGGGGGGGGGGGGEGGGGGGGGGGGGGGEGGGGGGGGGGGGGGGGGFGGGGGGGGGGGGGGGGEFGCGGDFGGGGG8FGGGGGGGGGFGGGGGGGGGGGDFGGFGGCGGEGGGGGCGGGGGGGGGGFFGGGGGGGGECFGGCGGGFGFFGEGGC>CCFGG>EECEGE5CCFGE;8CEFGGDECFGF?998F=E9C=7?FGGCFGE5*>9EGGDD<7C*36:0:E7C><375*07*>6.:=3<5):6AFBF:)7))*
@M03506:14:000000000-AKVR1:1:1101:4424:9147 1:N:0:39
CGAACTCCTACGGGAGGCAGCAGTCGGGAATTTTGGGCAATGGGCGAAAGCCTGACCCAGCAACGCCGCGTGAAGGATGAAATCCCTCGGGATGTAAACTTCGCAAGAACAGGAAGAATAAGTCGGTGCTAACACCATCGGCGATGACGGTACTGTTTGTAAGCTCCGGCTAACTCCGTGCCAGCAGCCGCGGTAATACGGGGGGAGCAAGCGTTGTTCGGATTTACTGGGCGTAAAGGGCGCGTAGGCGGCCACCGCAAGTCGACTGTGAAATCTCCGGGCTTAACTCGGAAAGGTCAGG
+
CCCCCGGGGFGGGGGGGGGGGGGGGGGGGGGGGGGGGGGGGGGGGGGGGGGGGGGGGGGGGGGGGGGGGGGGGGGGGGGGGGGGGGGGGGGGGGGGGGGGGGGGGGGGGGGGGGGGGGGGGGGGGGGGGGGGGGGGGGGEGGGGEEGGGGGGGGGFGFGGGGGGGFGGGGGGGGFFFGGGGGGGGGGGGGGGGGGEGGGGGGGGGGEGFDGGGGCGGGG=CEGGFGGFGGGGGGGGGGFGGGGG:EG3CEEGG5FFGFGGGFGE5DEGAFGFFFFF09<5CEBCC?C@AD53@3>FFF64)
@M03506:14:000000000-AKVR1:1:1101:14792:9149 1:N:0:39
CGAACTCCTACGGGAGGCAGCAGTGGGGAATCTTGCACAATGGGCGAAAGCCTGATGCAGCGACGCCGCGTGGGGGATGAAGCTTCTCGGAGTGTAAACCCCTTTCGACCCGGACGAATACCTCGCAAGAGGGGTGACGGTACGGGTATAAGAAGCCCCGGCTAACTACGTGCCAGCAGCCGCGGTAAGACGTAGGGGGCCAGCGGTGTTCGGAATTACTGGGTGTAAAGGGTTCGTAGGCGGTGTGGCAAGTCGGGAGTGAAATCTCTGGGCTCAACTCAGAGACTGCTTCCGAACCTGC
+
CCCCCGGGGGGGGGGGGGGGGGGGGGGGGGGGGGGGGGGGGGGGGGGGGGGGGGGGGGGGGGGGGGGGGGGGGGGGGGGGGGGGFGGGGGEGGGGGGGGGGGGGGGGGGGGGGGGGGGGGGGGGGGGGGGGGGGGGGGGGGGGGGGFGGGGGGGGGGGGGGGGGGGGGGGGGGGGGGGGGGGD8C8CEGGGEFCFGEGGGGGGGG>EE;EGGGGDCG79CGGGFE8<:7CFEG=CGEGGGCGD7::EGFC?E*<CDG@GDC?CE+:+0<>?F<<<E4?7C:)/9:<CF?GF<)<@5).55)
@M03506:14:000000000-AKVR1:1:1101:14042:9157 1:N:0:39
CGAACTCCTACGGGAGGCAGCAGTAGGGAATATTGGGCAATGGGCGAAAGCCTGACCCAGCAACGCCGCGTGTGCGATGAAGGCCTTCGGGTCGTAAAGCACTTTTCTGAGGGATGAGCAAGGACAGTACCTCAGGAATAAGTCTCGGCTAACTACGTGCCAGCAGCCGCGGTAAAACGTAGGAGACGAGCGTTATCCGGATTTACTGGGCGTAAAGCGTGTGCAGGCGGTTCGGCAAGTTGGATGTGAAATCTCCCGGCTCAACTGGGAGGAGTCGTTCAATACTACCGAACTTGAGGGC
+
CCCCCGGGGFGGGGGGGGGGGGGGGGGGGGGFGGFGGGGGGGGGGGGGGGGGGGGGGGGGGGGGGGGGGGGGGGGGDGGGGGGGGGGGGGGGGGGGGGGGGGGGGGGGGGGGEGGGGGGGGGGGGGGGGGFEGGGGGGGGGGGGGGGGGGGGGGGGGGGGGGGGGGGGGGGGEGCFGGGGEGGGGGGGGGGGGGDGGGGGDC8CFGGGGGGGGD58EGCGGGGGGGGGGG:EEEGGDGGGGCD?CGFGGFGGC7FGCBGGC56CGFGGG*:>375+>>CGGB?+<=29:G32>F**=65:)
@M03506:14:000000000-AKVR1:1:1101:6862:9157 1:N:0:39
CGAACTCCTACGGGAGGCAGCAGTCGAGAGGCTTTGGCAATGGGGGAAACCCTGACCAAGCGACGCCGCGTGGAGGATGAAGGCCCTTGGGTTGTAAACTCCTTTTGTTGGGGAAGAACTGCGATCAGGTGAACAATCTGGTCGTTTGACGGTACCCGACGAATAAGCTCCGGCTAACTCCGTGCCAGCAGCCGCGGTAATACGGGGGGGGCAAGCGTTGTTCGGAATTACTGGGCGTAAAGGGCTTGTAGGCGGCCAACTAAGTCCGACGTGAAAACTCCAGGCTTAACCGTGTAACTGG
+
CCCCCEFFGGGGGG;@CEGGGGGGFEF@FEGGGGGGGGGFEEGGEEEGGCECGGFFDFFECFDFGG7FCCFEGCF@F<BFGC<E?FFDEGFGGCCDEFFGGGGGGDEG8=DCE>F:=FFGFGGGCFFGGG89FFF=,FADC<FFGGGGAFCGEC<DFCGGGFF7*7F9D<C:FCCFGG,<CFFC@FGD7F7C<::<CGEEGGD8EDE:CCEE8CGGG*8*/;CE8AEGGF7+<C*87:D=5<CC:**9C9<FGGC):)/C*<C6:0+*29C@*9<C*0*29?47E57?>C6()0).0*/9)
@M03506:14:000000000-AKVR1:1:1101:7509:9204 1:N:0:39
CGAACTCCTACGGGAGGCAGCAGTGAGGAATATTCCACAATGGGCGAAAGCCTGATGGAGCGACGCCGCGTGCGGGATGAAGCCCTTTGGGGTGTAAACCGCTTTTTTGGGGGATGATACGCTCCCGTAAGGGGGCTAAGACAGTACCCCAAGAATAAGCATCGGCTAACTACGTGCCAGCAGCCGCGGTAATACGTAGGATGCAAGCGTTGTCCGGATTTACTGGGCGTAAAGCGCGCGCAGGCGGCACTCTAAGTACGTCGTGAAATATCCCGGCTCAACCGGGAGGGTGCGATGTAGA
+
CCCCCGGGGGGGGGEEGGGGGGGGGGGGGGGGGGFFGGGGGGGGGGGGGGGGGGGGGGGGGGGDGGGGGGGGGGGGGEGGGGFFGGGGGFGEGGGGFGFGGGGGGDFEGDDGGEEGGDCFGGCGCFGGCEFGGGGGGGGFFGGGGFFFDDGGG7F@FCFDFCFFGGGCFGFCFGGGFGGGGGGGDFGGGG>CEFGGGC@CGFCFGGGC5/C5AFCEG=C=FGGGFE>=EEE>CF7EGGGGGEEEDGG)8CFGFGGDE@GG6CDE=CFF:C:/*7CGGF32C?FGGFDBFGB:>::>@FFF*
@M03506:14:000000000-AKVR1:1:1101:24871:9223 1:N:0:39
CGAACTCCTACGGGAGGCAGCAGCTAGGAATCTTGGGAATGCGCGAAAGCGTGACCCAGCAACGCCGCGTGGGCGATGAAGGCCTTCGGGTCGTAAAGCCCTTTTGCAGGGGAAGATTGTGACGGTACCTTGCGAATAAGCCACGGCTAACTACGTGCCAGCAGCCGCGGTAATACGTAGGTGGCAAGCGTTGTCCGGATTTACTGGGCGTAAAGGGCGTGCAGGCGGTCTGTTAAGTTCAGGGTGAAAGCTCCCGGCTCAACTGGGAGAGGTCCTTGGATCCTGGCAGACTTGAGGGAGG
+
CCCCCGGGGGGGGGGGGGGGGGGGGGGGGGGGGGGGGFGGGGGGGGGGGGGGGGGGGGGGGGGGGGGGGGGGGGGGEGGGGGGGGGGGGGGGGGGGGGGGGGGGGGGGGGGGGGGGGGGGGGGGGGGGGGGGFGEEDDGGGGGGGGGGGCGGGFGGGGGGGGG>FGGGGGCCGGGGGCCCGGGGGGFDEGCC<FFGGGGE>6<FGGGFEE*/;5@FGEEGCECCFEGGGCGG<EGGG+:<:CED6CCF7C6+2CEDGBCDFGGGGGGFG57>FF9CFFF47).+27*76D>??F?@@D::E
@M03506:14:000000000-AKVR1:1:1101:14178:9244 1:N:0:39
CGAACTCCTACGGGAGGCAGCAGTGGGGAATCTTGCGCAATGGGCGAAAGCCTGACGCAGCGACGCCGCGTGAGGGAAGAAGGCCTTCGGGTTGTAAACCTCTTTCAGGAGGGACGAAGCCACTCGGGTTAATAGCCCAGAGGGTGACGGTACCTCCAGAAGAAGCCCCGGCTAACTACGTGCCAGCAGCCGCGGTAATACGTAGGGGGCAAGCGTTGTCCGGATTTATTGGGCGTAAAGAGCGTGTAGGCGGCCACACAGGTCTGCTGTGAAAACTCGAGGCTCAACCTCGAGCTGTCGG
+
CCCCCGGGGGGGGGGGGGGGGGGGGGGGGGGGGGGGGGGGGGGGGGGGGGGGGGGGGGGGGGGGGGGGGGGGGGGGGGGGGGGGGGGGGGGGGGGGGGGGGGGGGGGGGGGGGGGGGGGGGGGFDGGGDCFGGGGGGGGGGGGGGGGFGGGGGGGGGGGGGGGGGGCFGGGGGGFCFGGGGGGGGGGGGGGGGGGEGGFFFGGCFGGGGGGGGGG/CEGGGGGD2CCFGGGGGFG:=?7<?CFGEGGGECA=DCE3CF<5EF:ECF7>F:EBF:CCCFG55>B=EFG)10<1).)>F//<8
@M03506:14:000000000-AKVR1:1:1101:7708:9255 1:N:0:39
CGAACTCCTACGGGAGGCAGCAGTTAGGAATCTTGGACAATGGGCGCAAGCCTGATCCAGCCATGCCGCGTGAGTGATGAAGGCCCTAGGGTTGTAAAGCTCTTTCAGCGGGGAAGATAATGACGGTACCCGCAGAAGAAGCCCCGGCTAACTTCGTGCCAGCAGCCGCGGTAATACGAAGGGGGCTAGCGTTGCTCGGAATCACTGGGCGTAAAGCGCACGTAGGCGGCTTTCTAAGTCAGGGGTGAAATCCTGGAGCTCAACTCCAGAACTGCCTTTGATACTGGGAAGCTCGAGTCCG
+
CCCCCGGGGGGGGGGGGGGGGGGGGGGGGGGGGGGGGGGGGGGGGGGGGGGGGGGGGGGGGGGGGGGGGGGGGGGGGGGGGGGGGGGGGGGGGGGGGGGGGGGGGGGGGGGGGGGGGGGGGGGGGGGGGGGGGGGGGGGGGGGGGGGGGDGGGGGGGGGGGGGGGGGGGGGGGGGGGGGGGGGGGGGFGGGGGGGGGGGEECGGGGGGGGGG>E>FFGGGGGGGGGGGGGGGGGGFF7FFGGFGDCGGGGFGDGGGGFGGGGGGEGCFGG?5FGGGCFGGFFFGGFGF:CE?:?EFFFF4>
@M03506:14:000000000-AKVR1:1:1101:11275:9304 1:N:0:39
CGAACTCCTACGGGAGGCAGCAGTGGGGAATCTTGCGCAATGCGCGAAAGCGTGACGCAGCAACGCCGCGTGAGGGAAGAAGGCTTTCGGGTTGTAAACCTCTTTCAGGAGGGACGAAGGTTCAGGCGCGAATAGCGTCCTGGACTGACGGTACCTCCAGAAGAAGCCCCGGCTAACTACGTGCCAGCAGCCGCGGTAATACGTAGGGGGCTAGCGTTGTCCGGAATCATTGGGCGTAAAGAGCGTGTAGGCGGCCCGGTAAGTCCGCTGTAAAAGTCAAAGGCTCAACCTTTGAATGTCA
+
CCCCCGGGGGGGGGGGGGGGDGGGGGGGGGGGGGGGGGGGGGGGGGGGGGGGGGGGGGGGGGGGGGGGGGGGGGGGGGGGGGGGGGGGGGGGGGGGGGGGGGGGGGGGGGGGGGGGGGGGGGGGGGGDGGGGGGGGGGGGGGGGGGGGGGDFGGGGGGGGGFAGGGGGGGGGGGGGGGFF>FFGGFFGGCGFGGGGGGG7FGGECFGGGGGGGFDGGGGGFFGGGDFGGGGGGGGGGGGFGGFCGGEG6FGGGGDDGEGGE**3+:C357**2:7E>=FCFFFF<>*93D?2@=49?FFF*
@M03506:14:000000000-AKVR1:1:1101:7010:9307 1:N:0:39
CGAACTCCTACGGGAGGCAGCAGTGGGGAATATTGGGCAATGGGGGAAACCCTGACCCAGCGACGCCGCGTGGGTGATGAAGGCCTTCGGGTCGTAAAGCCTTGTCAGGAGGAACGAACGTTTCTGGGGTAAATAGCCCTAGAAAGTGACGGTACCTCTGAAGGAAGCACCGGCCAACTCCGTGCCAGCAGCCGCGGTAAGACGGAGGGTGCAAGCGTTGCTCGGAATCATTGGGCGTAAAGGGTGCGTAGGCGGCTTTTTAAGTCTGACGTGAAAGCCCAAGGCTCAGCCTTGGAAGTGC
+
CCCCCGGGGGGGGGGGGGGGGGGGGGGGGGGGGGGGGGGGGGGGGGGGGGGGGGGGGGGGGGGGGGGGGGGGGGGGGGGGGGGGGGGGGGGGGGGGGGGGGGGGGGGGGGGGGGGGGGGGGGGGGGGGGGGGGGGGGGGGGGGGGGGGGGGGGGGGGGGGGGGGGGGGGGGGGGGGGGGGGGGGGGFGGGGGGGGGGGGGGGGGGGGGGGGGGGGFGGGGGFGGGCCCFGGGGGGGGEGGGGGEF=5CEGGGGGGG5>DGFFDFCDCF+7CDCDDFG4CFFFFGG:7?:CF7?6:?=<@=*
@M03506:14:000000000-AKVR1:1:1101:5050:9318 1:N:0:39
CGAACTCCTACGGGAGCCAGCAGTCGGGAATTTTGGGCAATGGGCGAAAGCCTGACCCAGCAACGCCGCGTGAAGGATGAAATCCCTCGGGATGTAAACTTCGCAAGAACGGGAAGAATAAGTGAGGGTTAATATCTCTCGCGATGACGGTACCGTTTGTAAGCTCCGGCTAACTCCGTGCCAGCAGCCGCGGTAATACGGGGGGAGCAAGCGTTGTTCGGATTTACTGGGCGTAAAGGGCGCGTAGGCGGCCACCGCAAGTCGATTGTGAAATCTCCGGGCTGAACCCGGAAAGGTCAAC
+
CCCCCGGGGGGGGGGGGGGGGGGGGGGGGGGGGGCCFGGGGGGGGGGGGGGGGFGGGGFGGGGFGGGGGGGGGGGGGGGGGGGGGG<FFGGECFGGGGGGGGGGDCFGFGGDGGEFGGGGGGGGGCFGFGGGGGFGFGGGGGGGGF9@EC:BFGG:CEGF=FFFFGGEFGGFGGGGGGFFGGG7FACFFGGGGDEE9CEGDEEGGEEG5*:C??;E88+;*;8CECFF:CF5CE*2*+:CEE=E*1>DC7EEGCCFC55353:C57CCE>?7:**+:?D3CB>/7*201)0()08F**)/*
@M03506:14:000000000-AKVR1:1:1101:26105:9324 1:N:0:39
CGAACTCCTACCGGAGGCAGCAGTCGAGAATTTTTGACAATGGGGGAAACCCTGATCGAGCGACGCCGCGTGGAGGATGAAGGTCTTCGGATTGTAAACTCCTGTCATTTGGGAACAAGATGCATACGTTTACTGCGTGTGCATTGATAGTACCAGAAGAGGAAGAGACGGCTCAATCTGTGCACGCAGCCGCGGTAATCCAGAGGTCTAAAGCGGTGTGCGGATTCATGGGGCGTAAAGGGTGCGTAGCGGGCGCGGTAAGTAGGGGGTGAAATCTCGGCGCGTAACCCGTGAACAGCAT
+
BCCCCFAF<FEFDGGGGDFGDGGGFGGG8BFGGGGGGGDFGGFGDGEGGGGGGGGDCFC<F@:+++@:CFGGGBC@:EFFGGC<ED<@FGF7:F?<FGFD=FEFF5E9FE<F7?FGDGGD=FGG<<BDD,,:EFFFE+B>7,@F@FGG9CEEFG,<FGFCFC7,,@>:F>*>C*77,@,D;DC,,*>>:<:F@@EFBEC++3?+2B:8E+++553*1::/+8=*28:CE+9@E5C?75*<?5*:*:C5****1/:7C3>)*0*+3:51*)/)**2+2/2/*)8*1)/))*.,))0**0))1
@M03506:14:000000000-AKVR1:1:1101:14669:9336 1:N:0:39
CGAACTCCTACGGGAGGCAGCAGTGGGGAATATTGGACAATGGGCGAAAGCCTGATCCAGCAATGCCGCGTGAGTGATGAAGGCCTTAGGGTTGTAAAGCTCTTTTACCCGGGAAGATAATGACTGTACCGGGAGAATAAGCTCCGGCTAACTCCGTGCCAGCAGCCGCGGTAATACGGAGGGAGCTAGCGTTGTTCGGAATTACTGGGCGTAAAGCGCGCGTAGGCGGCTTTGCAAGTTAGAGGTGAAAGCCCGGGGCTCAACCCCGGAACTGCCTTTAAAACTGCATCGCTTGAATCCG
+
CCCCCGGGGGGGGGGGGGGGGGGGGGGGGGGGGGGGGGGGGGGGGGGGGGGGGGGGGGGGGGGGGGGGGGGGGGGGGGGGGGGGGGGGGGGGGGGGGGGGGGGGGGGGGGGGGGGDGGGGGGGGGGGGGGGGGGGGGGGGGGGGGGGGGGGGGGGGGGGGGGGGGGGGGGGGGGGGGGGEGGGGGGGGGGG=CCGGGGGGGFGGGGGGGGGGGGGGGGGGGGGGGGGGGGGGGGGGCFFGGGGGGCFFGGGGD=EGGFG3CFGGFGGGGDCBGG=F6BD7D*9FC@GFBFB?F5>FFFF@>
@M03506:14:000000000-AKVR1:1:1101:17148:9336 1:N:0:39
CGAACTCCTACGGGAGGCAGCAGTGGGGAATTTTCCGCAATGGGCGAAAGCCTGACGGAGTGACGCCGCGTGTGGGACGAAGGCCTTCGGGTCGTAAACCACTGTCAGTGGGAAAGAAGGATGTCGATGCTAATACCATCGGCATTTGACGGTACCTGCAGAGGAAGCCCCGGCCAACTCTGTGCCAGCAGCCGCGGTAAGACAGAGGGGGCAAGCGTTGCTCGGAATTACTGGGCGTAAAGGGCGCGTAGGCGGGATGGCAAGTCGGTCGTGAAATCCTGCGGCTCAACCGAAGAATGTC
+
CCCCCGGGGGGGGGGGGGGGGGGGGGGGGGGGGGGGGGGGGGGGGGGGGGGGGGGGGGGGGGGGGGGEGGGGGGGGGGGGGGGGGGGFGGGGGGGGGGGGGGGGGGGGFGGGFGGGGGGGGFGGGGGGGGGGGGGGGGFGGGGGGGGCGGGGGGGGGGGGGGGGGGGGGFFGGGGGGGFGGGGGGGGGGGGGGGGGGGCECCFCGFE>EEGGGGFGGE=8C:FEEEE5CEGDGC=FGGG5CGGGDGEDEGG=C=EG?BDGF*9CCCEG>GGFG47?CF6D*0>EE>C4?7F>5@3)9@=94
@M03506:14:000000000-AKVR1:1:1101:13426:9341 1:N:0:39
CGAACTCCTACGGGAGGCAGCAGTCGAGAATTTTTCTCAATGGGGGAAACCCTGAAGGAGCGACGCCGCGTGGAGGATGAAGGTCTTCGGGTTGTAAACTCCTGTCATTTGGGAACAATGCGCCGGATTTAACTATTTCGGCGTTGATAGTACCAGAAGAGGAAGAGACGGCTAACTCTGTGCCAGCAGCCGCGGTAATACAGAGGTCTCAAGCGTTGTTCGGATTCATTGGGCGTAAAGGGTGCGTAGGTGGCGTCGTAAGTCAGGTGTGAAATCTCGGGGCTTAACTCCGAAACTGCAT
+
CCCCCGGGGGGGGGGGGGGGGGGGGGGFGGGGGGGGGGGGGGGGGGGGGGGGGGGGGGGGGGGGGGGGGGGGGGGGGGGGGGGGGGGGGGGGGGGFGGGGGGGGGGGGGGGGGGGGGGGGGGGGGGGGGGGGGGGGGGGGGGGGGGGGGGGGGGGGGGGGGGGGGFGGGGGGGGGGGGGGGGGGGGGGGGGGGGGGGGGGGGGGGGGGGCFGGGGGGGGGGGGEGGGGFGFFFGGEEEFFF57CCEEGGGGGGGE<CEGG*:CFCFFGF:E6:77:>67CCDFG=):7<D@:@))7BFFF?
@M03506:14:000000000-AKVR1:1:1101:24270:9362 1:N:0:39
CGAACTCCTACGGGAGGCAGCAGTGGGGAATCTTGCACAATGGGCGAAAGCCTGATGCAGCGACGCCGCGTGGGGGATGAAGCATTTCGGTGTGTAAACCCCTTTCGACCCGGACGAATGCCTCGCAAGAGGAGTGACGGTACGGGTATAAGAAGCCCCGGCTAACTACGTGCCAGCAGCCGCGGTAAGACGTAGGGGGCCAGCGTTGTTCGGAATTACTGGGTGTAAAGGGTTCGTAGGCGGTGTGGCAAGTTGGGAGTGAAATCTCTGGGCTCAACCCAGGGGCTGCTTCCAAAACGGC
+
CCCCCGGGGGGGGGGGGGGGGGGGGGGGGGGGGGGGGGGGGGGGGGGGGGGGGGGGGGGGGGGGGGGGGGFGGGGGGGGGGGGFFGGGGGGGGGGGGGFGGGGGGGGGGGGGGGGGGGGGGGFGGEGGGGFGGGGGGGGGGGGGGGGGGGGG9F:FCCEGGGGGG@FGGGGGGGCFCGGGFCGCG?CCFG6>@5CEGDGEGCEGGC5?EFFGDGGGGGG7@CFACCFC@FFE8F5CCEGGGGG5=*:D=*<529:C5)>D67CCF7C>EF7452*2950*9))17.)7198:6*9*7.)0)
@M03506:14:000000000-AKVR1:1:1101:7758:9389 1:N:0:39
CGAACTCCTACGGGAGGCAGCAGGGGGGAATATTGGACAATGGACGCAAGCCTGAACCAGCCACGCCGCGTGAGGGACGAAGGCCTTCGGGTCGTAAACTTCTTTTGGCGGAGACGATAAAGGAGGTTATCGCTGAAAACAGCCCGGCCAACCTCGGGCCAACAGCCCGCGGAAAAAGGTGGGGGGTAGCGGTTATCGGGATTACTGGGGGGAAAGGGGATGGTGGGGGGCGGCTAAGGTTGGGGGGGAATCCTGGGGCCCAACCTTAGAACGGCCGTCCAATCCTGGGAGGCTGAGGGGG
+
CCCCCGGGGGGGGGGGGGGGGGG8F@FGGGG=FGGG<FGGGGG,EFCFFE+DFGG,EGGGG+F,@FGGGGGGG+,BF+CFGDGGG8F,DFGG:FGGGG93,DFGG9>*,=F*=F:FG:<F,?,22=1,,2?*C***8>,2/*;C**:***;*/+01**1:**/***;***2**:*;***++;E*:****+**2:*<C/C5CG@+0A+<F8***;C8*****//++2*/:?88*:**<+*00:C*5*/):*209F+*20*)/*///*+*<*+1)9C=)<))/6*0**2/24<()7;)7)0.7
@M03506:14:000000000-AKVR1:1:1101:7086:9402 1:N:0:39
CGAACTCCTACGGGAGGCAGCAGTCGGGAATTTTGCGCAATGGACGAAAGTCTGACGCAGCAACGCCGCGTGAGGGATGAAGGCCTTCGGGTTGTAAACCTCTTTTCTCAGGGAAGATAATGACGGTACCTGAGGAATAAGCCACGGCTAACTACGTGCCAGCAGCCGCGGTAATACGTAGGTGGCGAGCGTTGTCCGGATTTACTGGGCGTAAAGAGCGCGCAGGCGGTCGTACACGTCGCGTGTGAAAGCCCCCGGCTCAACTGGGGAGGGTCACGCGATACTGTTCGACTCGAAGGCC
+
CCCCCGGGGGGGGGGGGGGGGGGGGGGGGGGGGGGGGGGGGGGGGGGGGGGGGGGGGGGGGGGGGGGGGGGGGGGGGGGGGGGGGGGGGGGGGGGGGGGGGGGGGGGGGGGGGGGGGGGGGGGGGGGGGGGGGGGGGGGGGGGGGGGGGGGGGGGGGDFGGGGGGGGGGGGGGGGGGGGGGGGGGGGGGGGFDEGGGGGDGGGCGGGGGGGGGGGGGGGGGD=>EGD=E8EGG=FE+CCFGGGGDEGGF?FFD=EDGEGCGGDFFGGGCCC3DCF5DEGGGF3E+1??>D>675>>)<>F5
@M03506:14:000000000-AKVR1:1:1101:9468:9407 1:N:0:39
CGAACTCCTACGGGAGGCAGCAGCAAGGAATTTTCGTCAATGGGCGCAAGCCTGAACGAGCAACGCCGCGTGGAGGATGACGGCCTTCGGGTTGTAAACTCCTTTTGCGGGGGACGATGATGACGGTACCCCGCGAATAAGGCTCGGCTAACTCTGTGCCAGCAGCCGCGGTAATACAGAGGAGCCAAGCGTTGTCCGGATTGACTGGGCGTAAAGCGCACGCAGGCGGTTTTGCGCGTGGGGTGTGAAATCTGGCCGCTTAACGGCCAGGCGCCATCCCATACGGCGAGACTGGAGCCAT
+
CCCCCGGGGGGGGGGGGGGGGGGGGGGGG@FGGGGGGGGGGGGGGGGGGGGGGGGGGGGGGGGGGGGGGGGGGGGGGGGGGGGGGGGGGGGGGGGGGGGGGGGGGGGGGGGGGGGGGGGGGGGGGGGGGGGGGGGGGGGGGGGFGGGGGGGGGGGGGFGGGGGGGGGGGGGGGGGGGGGGGGGGGGGGGGGGGGGFFEGGGGGGFFGGGGGGGGGGGGGGGGGCGGGGG5:/CF9E5E9CEGG*>=EGCGCGGGGGFFGGDGFC5CEDEDGFGGDE9@4<<BFCG>3>>GEF4)77@:B@*
@M03506:14:000000000-AKVR1:1:1101:20276:9407 1:N:0:39
CGAACTCCTACGGGAGGCAGCAGTGGGGAATTTTGCGCAATGGGGGAAACCCTGACGCAGCAACGCCGCGTGGAGGATGAAGTCCCTTGGGACGTAAACTCCTTTCGACCGGGACGATAATGACGGTACCCGCAGAAGAAGCCCCGGCTAACTTCGTGCCAGCAGCCGCGGTAATACGAAGGGGGCGAGCGTTGTTCGGATTTACTGGGCGTAAAGGGCGCGCAGGCGGTCATTTTTGTCGAGTGTGAAAGCCCCGGGCTTAACCTGGGAACTGCGCTCGAAACGGGATGACTAGAGAGCG
+
CCCCCGGGGFGGGGGGGGGGGGGGGGGGGGGGGGGGGGGGGGGGGGGGGGGGGGGGGGGGGGGGGGGGGGGGGGGGGGGGGGGGGGGGGGGGGGGGGGGGGGGGGGGGGGGGGGGGGGGGGGGGGGGGGGGGGGGGGGGGGGGGGGGGGEGGGGGGGGGGGGGGGGGGGGGGGGGGGGCFGGGGGGGGGGGCEGGGGGGDGGGGFGG?FFGGDECFGGGGGGGGGGGGGEECCD?CFGFCE5CGGGGFGGGGGGGGGFGGG6CCECFGGGC@<=FGG>GGD@BGGBD39D43=@F4??);E
@M03506:14:000000000-AKVR1:1:1101:24185:9411 1:N:0:39
CGAACTCCTACGGGAGGCAGCAGTGGGGAATTTTGCGCAATGGGGGAAACCCTGACGCAGCAACGCCGCGTGGAGGATGAAGTCCCTTGGGACGTAAACTCCTTTCGACCGGGACGATAATGACGGTACCGGTGGAAGAAGCCCCGGCTAACTTCGTGCCAGCAGCCGCGGTAATACGAGGGGGGCAAGCGTTGTTCGGAATTATTGGGCGTAAAGGGCGCGTAGGCGGTGCGGTAAGTCACCTGTGAAATCTCTGGGCTCAACTCAGAGTCGGCAGGCGAAACTGCCGTGCTGGAGTATG
+
CCCCCGGGGGGGGGGGGGGGGGGGGGGGFGGGGGGGGGGGGGGGGGGGGGGGGGGGGGGGGGGGGGGGGGGGGGGGGGGGGGGGFGGGGGGGGGGGGGGGGGGGGGGGGGGGGGGGGGGGGGGGGGGGGGGGGGGGGGGGGGGGGGGGDGGGGGFFGGDGGGGGGGGGGGGGGGGGGGCGGGGGGGGGC@ECGGEDFGGEEFGGDFGGGGG>E5FFGGGGGGGGGGGGGCEGGGGEGGFGFCEGGCFFGGCFFFFGGFGFF6CC?CFCCFE?)9C5C:DCC@BE9BGFBDB63FFFF)7*9
@M03506:14:000000000-AKVR1:1:1101:12258:9443 1:N:0:39
CGAACTCCTACGGGAGGCAGCAGTAGGGAATCTTGCGCAATGGGCGAAAGCCTGACGCAGCGACGCCGCGTGAGGGAAGAAGGCCTTCGGGTTGTAAACCTCTTTCAGGAGGGACGAAGCCACTCGGGTTAATAGCCTAGAGGGTGACGGTACCTCCAGAAGAAGCCCCGGCTAACTACGTGCCAGCAGCCGCGGTAATACGTAGGGGGCAAGCGTTGTCCGGATTTATTGGGCGTAAAGAGCGTGTAGGCGGCCTTACAGGTCAGCTGTGAAAACTCGAGGCTCAACCTCGAGACGTCGG
+
CCCCCGGGGGGGGGGGGGGGGGGGGGGGGGGGGGGGGGGGGGGGGGGGGGGGGGGGGGGGGGGGGGGGGGGGGGGGGGGGGGGGGGGGGGGGGGGGGGGGGGGGGGGGGGGGGGGGGGGGGGGGGGGGGGGGGGGGGGGGGGGGGGGGGGGGGGGGGGGGGGGGGGGGGGGGGGFGFGGGGGGGGGGGGCGGDGGEGGGGGGGGGGGGGGGGGGGGDEEGGEE8EGCCFFGGGGGGGG5CFGGGCEEFGGCGDEEGGFF*9EGGCGGGG7C?>FGDCFD45;:5AF4?<7F<)))7>)08>
@M03506:14:000000000-AKVR1:1:1101:19161:9466 1:N:0:39
CGAACTCCTACGGGAGGCAGCAGTCGGGAATTTTGCGCAATGGGCGAAAGCCTGACGCAGCAACGCCGCGTGAGGGATGAAGGCCTTCGGGTTGTAAACCTCTTTTCTCAGGGAAGATAATGACGGTACCTGAGGAAGAAGCCACGGCTAACTACGTGCCAGCAGCCGCGGTAATACGTAGGTGGCAAGCGTTGTCCGGATTTACTGGGCGTAAAGAGCGCGCAGGCGGTCGTACAAGTCGCGTGTGAAAGCCCCCGGCTCAACTGGGGAGGGTCACGCGATACTGTTCGACTCGAAGGCG
+
CCCCCGGGGFGGGGGGGGGGGGGGGGGGGGGGGGGGGGGGGGFGGGGGGGGGGGGGGGGGGGGGGGGGGGGGGGGGFGGGGGGGGGGGGGGGGGGGGGGGGGGGGGGGGGGGGGGGGGGGGGGGDGGGGGGGGGGGGGGGGGGGGGGGGGGGGGGGGGGGGGGGGGCGGGGGGGGGGGGGGGFGGGGGGGEFGGGGGGGGGGGGGGGGGGG:EGGGFGGGGGGEGCCGGG=ECFGD7CCCEEGGGGGCFFF?7*>5E@C7EC6A+9CG5*:>D/9**>DD/5<C+0*8)1)35)84)05))
@M03506:14:000000000-AKVR1:1:1101:25166:9489 1:N:0:39
CGAACTCCTACGGGAGGCAGCAGTGGGGAATTTTCCGCAATGGGCGAAAGCCTGACGGAGTGACGCCGCGTGTGGGACGAAGGCCTTCGGGTCGTAAACCACTGTCAGTGGGAAAGATGGGTGTCGGTGTTAATACCATCGGCATCTGACGGTACCTGCAGAGGAAGCCCCGGCCAACTCTGTGCCAGCAGCCGCGGTAAGACAGAGGGGGCAAGCGTTGCTCGGAATTACTGGGCGTAAAGGGCGCGTAGGCGGGATGGTAAGTCGGTCGTGAAATCCCTCGGCTCTACCGAGGAACGTC
+
CCCCCGGGGGGGGGGGGGGGGGGGGGGGGGGGGGGGGGGGGGGGGGGGGGGGGGGGGDEEGGGGGGGEFGFGGGGGEGGGGGEGGGGGGEGGGGGGFCFEFGGGGGGGGGGGFGGGGGGGGFGEGGGGGFGGCFGFFFGGEGGGGGGGGF@7>FEFGECCFGGGGGGGGDFGGE7FFGFGGCGFGFGGG:CGGGGGGGDEFG68FGFGGGGDC@FFECEED?CCGGGF6?F9?CC5::5EF9+AEGED=EGGGG5CEDDGGFGG?CCC//:7CC3:D**07>BEE)*).**()0587;@F3
@M03506:14:000000000-AKVR1:1:1101:9877:9491 1:N:0:39
CGAACTCCTACGGGAGGCAGCAGTGGGGAATATTGGACAATGGGCGCAAGCCTGATCCAGCCATGCCGCGTGGGTGATGAAGGCCCTAGGGTTGTAAAGCCCTTTCGGCGGGGAAGATAATGACGGTACCCGCAGAAGAAGCCCCGGCTAACTTCGTGCCAGCAGCCGCGGTAATACGAAGGGGGCTAGCGTTGCCCGGAATTACTGGGCGTAAAGCGCACGTAGGCGGGTTCTTAAGTCGGGGGTGAAATCCTGGAGCTCAACTCCAGAGCTGCCTGCGATACTGGGCAACTTGAGTGCG
+
C@BCCGF@AEDCEG,@@FDGGGGCEEG>E;EFAFG,FE@EFDFGGGGGGG8FGFGFDE<FFGDGGGCGGF@FGG@?FGGGGGGGGDF=FGFGGDF<FEFCE?FBFFGCEGGDEFGCCFFG9EDFGEFGEGCCGEGCFGGGFFCCFGGCFE:FGGF@FF7:FCF<@<FCEE7FGC<F<C@C*?;8*::F8CEE5**0+2:?58C9?FDF*AEGGE*<<:*::=8*;??C8*1;=F?:E7FEEG*==::C6+09*++*27>F0+7?CDFC7C57C6*/9*/)1))5C@*),*)36=?F46*/0
@M03506:14:000000000-AKVR1:1:1101:8206:9497 1:N:0:39
CGAACTCCTACGGGAGGCAGCAGTGGGGAATCTTGCACAATGGGCGAAAGCCTGATGCAGCGACGCCGCGTGGGGGATGAAGCATTTCGGTGTGTAAACCCCTTTCGATCCGGACGAAACCCCGCAAGGGATTGACGGTACGGATATAAGAAGCCCCGGCTAACTACGTGCCAGCAGCCGCGGTAAGACGTAGGGGGCCAGCGTTGTTCGGAATTACTGGGTGTAAAGGGTTCGTAGGCGGTGCGGCAAGTTGGGAGTGAAATCTCTGGGCTTAACCCAGAGGCTGCTTCCAAAACTGCTG
+
CCCCCGGGGGGGGGGGGGGGGGGGGGGGGGGGGGGGGGGGGGGGGGGGGGGGGGGGGGGGGGGGGGGGGGGGGGGGGGGGGGGGGGGGGGGGGGGGGFGGGGGGGGGGGGGGGGGGGGGGGGEGGGGGGGFFGGGGGGGGGGGEGGGGGGGGGGGGGGGEEGGGGGGGGGGGGGGGGGGGGGGGGGFGGGGGFGGGGEGGGFGEEEGGGGDGGFGGGGGGFGGGGGGGGGGGFEEFGDFGGGDGEDGGGFGEFFEGGDGFGGGCEG?FGGFFGGG?:7DCF:>CE:DFFGFFF*574**=7
@M03506:14:000000000-AKVR1:1:1101:6891:9500 1:N:0:39
CGAACTCCTACGGGAGGCAGCAGTCGAGAGGCTTCGGCAATGGGGGAAACCCTGACCGAGCGACGCCGCGTGGAGGATGAAGGCCCTTGGGTTGTAAACTCCTGTCATGTGGGAAGAAACGTAACGGTTCGAATAGGGCCGTTACTTGACGGTACCACAAGAGGAAGCTCCGGCTAACTCCGTGCCAGCAGCCGCGGTAATACGGGGGGAGCAAACGTTGTTCGGAATCACTGGGCGTAAAGGGCGTGTAGGCGGCTGAATAAGTGGGATGTTAAATCCCCCGGCTCAACCGGGGAACCGC
+
CCCCCGGGGGGGGGGGGGGGGGGGGGGGGGGGGGGGGGGGGGGGGGGGGGGGGFGGGGGGGGGGGGGGGGGGGDGGGGGGGGGGGGGGGGGGGGGGGGGGGGGGGGGGGGGGGGGGGGGGGGGGGGGGGGGGGGGGGGGGGGGGGGGGGGGGGGGGGGGGGGGGGGGGGGGGGGGGGGGGGFGGGGGGGFGGGGGGGGGGGGGGGGGGGCEGG?6CEGGFGFFGGG>GFFGGFGGDE:CGGGGGGGGGGGGGGGGGE>4DFGFGGGGGGDG4*?FC7@67FFFGGFCF?DF>FD5>3F>@:
@M03506:14:000000000-AKVR1:1:1101:16160:9509 1:N:0:39
CGAACTCCTACGGGAGGCAGCAGTGGGGAATTTTGCGCAATGGGGGAAACCCTGACGCAGCAACGCCGCGTGGAGGATGAAGTCCCTTGGGATGTAAACTCCTTTCGATCGGGACGATTATGACGGTACCGGAAGAAGAAGCACCGGCTAACTCTGTGCCAGCAGCCGCGGTAATACAGAGGGTGCAAGCGTTGCTCGGAATTATTGGGCGTAAAGGGCGCGTAGGCGGTGCGGTAAGTCCGCAGTGAAATCTCTGGGCTCAACTCAGAGTCTGCTGTGGAAACTGCCGTGCTAGAGTGTG
+
CCCCCGGGGGGGGGGGGGGGGGGGGGGGGGGGGGGGGGGGGGGGGGGGGGGGGGGGGGGGGGGGGGGGGGGGGGGGGGGGGGGGGGGGGGGGGGGGGGGGGGGGGGGGGGGGGGGGGGGGGGGGGGGGGGGGGGGGGGGGGGGGGGGGGGGGGFGGG?FFFGGGGGGGGGGGDGGGGGGGGGGGGGGGGGGGGGG9CGGGGGGDGGCFGGDCE>EFFGGGGGGGGGGGGGGGGGGDGGGGGGC5CECCGG?7DCFCEFGGGGGGGGFGGGFFGGGGFFGGG??CFFG@;C>?FFF?=9F09
@M03506:14:000000000-AKVR1:1:1101:24088:9515 1:N:0:39
CGAACTCCTACGGGAGGCAGCAGTGGGGAATATTGCGCAATGGGCGAAAGCCTGACGCAGCGACGCCGCGTGGGGGATGGAGCTTTTCGGAGTGTAAACCCCTTTCGACCCGGACGAATGACCCGCAAGGGTTTGACGGTACGGGTATAAGAAGCCCCGGCTAACTACGTGCCAGCAGCCGCGGTAATACGTAGGGGGCCAGCGTTGCTCGGAATTACTGGGCGTAAAGGGTTCGTAGGTGGTGCGGCAAGCTGGGAGTGAAATCTCTGGGCTTACCCCAGAGGCTGCTTTCAACACTGCC
+
CCCCCGGGGGGGGGGGGGGGGGGGDFFGGGGGGGGGGGDGGGGGGGGGEFGGGGGGDCFGGCFG:FGGDFFGGGGGGGGGGGGFGGGFGGCFEFAFGGGGGGGFFGG<BCFEGGGEGGGFGE8FEG>7CFGCGGGGGGGGGGDGEFGGGCGGGFGGFGCEE@CFGGFGEFGG>FGGFCFFGGEG/:ECECECFFCC5CC8C55C2;:5<@;*:CGGGGEED5@E8?CFDCC2CFE?C@DEFFGF+2>D85A5<67C6BGF99;7?*30:9E4*7D6*09*>47*/)*))2/4*@*9)**65
@M03506:14:000000000-AKVR1:1:1101:25957:9518 1:N:0:39
CGAACTCCTACGGGAGGCAGCAGTGGGGAATTTTGCGCAATGGGGGAAACCCTGACGCAGCAACGCCGCGTGGAGGATGAAGTCCTTCGGGACGTAAACTCCTTTCGATCGGGACGATAATGACGGTACCGGAAGAAGAAGCCCCGGCTAACTTCGTGCCAGCAGCCGCGGTAATACGAGGGGGGTGAGCGGTGTTCGGAATTATTGGGCGTAAAGGGTGCGTAGGTGGTTTGGTAACACTTATGTGAAAGCTATGGGCTCAACTCATAGACTGCATGAGAAAATGCCGGGCTTGAGTATG
+
BCCCCGGGGGGGGGGGGGGCG8FGGGFGGGGFGGGFGGGCFGFDFGDFGGFFGGGGGGGE76CEGDG@CEGEGGGGGGC@FFGFGGGA?:BFEGG@GFEFFFGGGFGFFFGGDGFEEEG79=<BC@FB+>7>FE7FGFGC,@,F*>FGGD@FF,;FFGGF9EGGGFF:FG7C:FF::CG**<EEG*:>CE5*;5?8C5E5E5<C7C7C88EE85E+<*;*?=C?8E+<@CC*;C@A<+*3++2C+<::<9+7*+02+)99*+2*<>CFA7+6FCCCC*0*:*)*397/(>>,)87)77*1*
@M03506:14:000000000-AKVR1:1:1101:8258:9520 1:N:0:39
CGAACTCCTACGGGAGGCAGCAGTCGAGAATTTTTCTCAATGGGGGAAACCCTGAAGGAGCGACGCCGCGTGGAGGATGAAGGCTTTCGGGTTGTAAACTCCTGTCATTTGGGAACAAGGTGCACCGGTTAACTGCCGGAGTATTGATAGTACCAGAAGAGGAAGAGACGGCTAACTCTGTGCCAGCAGCCGCGGTAATACAGAGGTCTCAAGCGTTGTTCGGATTCATTGGGCGTAAAGGGTGCGTAGGTGGCGCCGTAAGTCGGGTGTGAAATTTCGGAGCTTAACTCCGAAACTGCAT
+
CCCCCGGGGGGGGGGGGGGGGGGGGGGFGGGGGGGGGGGGGGGGGGGGGGGGGGGGGGGGGGGGGGGGGGGGGGGGGGGGGGGGGGGGGGGGGGGGGGGGGGGGGGGGGGGGGGGGGGGGGGGGGGGGGGGGGGGGGGGGGGGGFGGGGGGGGGGGGGCGGGGGGGGGGGGGGGGGGGGGGGGGCCGGGGGGGGGGGGGGFGGGFGFFGG?FFGGEEGGGGGCC8CEGGGGGGFGCEGGGGGGGGGEDGECFGCEDGFGG==2<=DG<C/:7FGGFDFGCCE>FG?D?A7<6575>=6*10
@M03506:14:000000000-AKVR1:1:1101:9899:9533 1:N:0:39
CGAACTCCTACGGGAGGCAGCAGTCGGGAATTTTGGGCAATGGGCGAAAGCCTGACCCAGCAACGCCGCGTGAAGGATGAAATCCCTCGGGATGTAAACTTCGCAAGAACGGGAAGAATAAGTGGAAGTTAATAGCTTCCATGATGACGGTACCGTTTGTAAGCTCCGGCTAACTCCGTGCCAGCAGCCGCGGTAATACGGGGGGAGCAAGCGTTGTTCGGATTTACTGGGCGTAAAGGGCGCGTAGGCGGCCACCGCAAGTCGATTGTGAAATCTCCGGGCTTAACCCGGAAAGGTCAAC
+
CCCCCGGGGGGGGGGGGGGGGGGGGGGGGGGGGGGGGGGGGGGGGGGGGGGGGGGGGGGGGGGGGGGGGGGGGGGGGGGGGGGGGGGGGGGGGGGGGGGGGGGGEGGGGGGGGGGGGGGGGGGGGGGGGGFGGGGGGGGGGGGGGGGGGGGGGGGGGGGGGGGFGGGDGGGGGGGGGGGGGFGGGGGGGGGGGGGGGGGGEGDEGGGGGGGCGGGGCGDGGDE>CFGGGGG5EE=CFGGGGGGG=GGDFGDECEGGGFGDCEDEE<FF9DGFFGGCFFGDC>>FGFC??GF9D3>F?BF49
@M03506:14:000000000-AKVR1:1:1101:22271:9552 1:N:0:39
CGAACTCCTACGGGAGGCAGCAGTGGGGAATTTTTCGCAATGGGGGCAACCCTGACGAAGCAATGCCGCGTGGATGATGAAGTATTTCGGTACGTAAAATCCTTTCGACGGGGACGAAACCGCAAGGTTGACGGTACCCGTAGAAGAAGCCCCGGCTAACTCCGTGCCAGCAGCCGCGGTAATACGGGGGGGGCAAGCGTTGTTCGGAATTACTGGGCGTAAAGGGTGCGTAGGCGGCTTTCTAAGTTGGATGTGAAAACTCTGGGCTCAACCCAGAGACTGCATCCAAAACTGGAGAGCT
+
CCCCCGGGGGGGGGGGGGGGGGGFGGGGGGGGGGGGGGGGGGGGGGGGGGGGGGGGGGGGGGGGGGGGGGGGGFGGGGGGGGGGGGGGGGGGGGGGGGFGGGGGGGGGGGGGDGGGGDEFFDFGGGFGGGFDGEGGGFGCFGGDFF@FFFGCGCEFEGGGGGGGGGGGGFGGCFGGGGDFFDGFCGDGGGGD>EEGGGG8CEEGFDEGGGFDFGFGGGGGGG8CCGGG5E8EGGGEGGDEG7FG+<<>C?<CFEE7FBGF6<>CCFD97>F?C555*09*77)++8>F07)8)@?75)5;*
@M03506:14:000000000-AKVR1:1:1101:17453:9557 1:N:0:39
CGAACTCCTACGGGAGGCAGCAGTGGGGAATTGTTCACAATGGGCGCAAGCCTGATGACGCAACGCCGCGTGGAGGATGAAGGTCTTCGGATTGTAAACTCCTGTTGCCCGGGACGAAATGCTTTGACCTAACACGTCAAAGTTTGACGGTACCGGGTGAGGAAGCCCCGGCTAACTCTGTGCCAGCAGCCGCGGTAATACAGAGGGGGCAAGCGTTGTTCGGAATTACTGGGCGTAAAGGGCGCGTAGGCGGCCTGTTAAGTCGAACGTGAAATCCCCGGGCTCAACCCGGGAACTGCGT
+
CCCCCGGGGGGGGGGGGGGGGGGGGGGGGGGGGGGGGGGGGGGGGGGGGGGGGGGGGGGGGGGGGGGGGGGGGGGGGGGGGGGFGGGGGGGGGGGGGGGGGGGGGGGGGGGGGGGGGGGGGGGGGGGGGGGGGGGGGGGGGGGGGGGGGGGGGGEGGGEGGGGGGGGGGGGGGGGGFGGGGGGGGFGGGGGGGGGGGGGGGCFGFFGGGE5FGGGGEEGGGGGG5F6FGGGGGGGGGCFGG=CEGGGDGCGGGGGGGFC7:CDCCDCGGCGFGFDGGFGDDEF=7=CF0D>(7>35?FFE)
@M03506:14:000000000-AKVR1:1:1101:8955:9577 1:N:0:39
CGAACTCCTACGGGAGGCAGCAGTTAGGAATTTTCCGCAATGGGCGAAAGCCTGACGGAGCAACACCGCGTGAGTGATGAAGACCCTAGGGTTGTAAAGCTCTGTCGGAGGGGAAGAAATAATGACGGTACCCTCCAAGAAAGCCCCGGCTAACTACGTGCCAGCAGCCGCGGTAATACGTAGGGGGCGAGCGTTATCCGGATTTACTGGGCGTAAAGCGCGTTAAGGCGGTTGGCAAAGTTGGTGGTGAAATCCCAGGGCTCAACCCTGGAACTGCCTCCAATACTGGTCGACTAGAGTT
+
CCCCCGGGGG<@EGGGGGGGGGGFGFEEGGFCFFFDFBFGGGGF?FEEDGGGGCFFGGGDFFFGGGGGGGCF7BFEGGGGEFFGGFGCFGGGGGGGAFECFGGGG,FCGGGGGDGGEEFFGGFCGFEDGGGDGGFCGCGGF?DF8D>FGG@@F,>FGE::FGFFGFFA<:1>FC@B@ABCFGGGDGGCEGEGE8CCFEGGDEC8F7:9FFCFGEEEGGCEECEC:EGGGGEE8C889+0<?+<CE=EG5<++:FFCF:FD5*9<FCF367C547*3=:6*9.9<6?D7>D@13>>))**/*
@M03506:14:000000000-AKVR1:1:1101:9533:9603 1:N:0:39
CGAACTCCTACGGGAGGCAGCAGTCGGGAATTTTGGGCAATGGGCGAAAGCCTGACCCAGCAACGCCGCGTGAAGGATGAAATCCCTCGGGATGTAAACTTCGCAAGAATGGGAAGAATTAGTAGGGGTCATTACCCCCTATGATGACGGTACCATTTGTAAGCTCCGGCTAACTCCGTGCCAGCAGCCGCGGTAATACGGGGGGAGCAAGCGTTGTTCGGATTTACTGGGCGTAAAGGGCGCGTAGGCGGTCAGCACAAGTCAGTTGTGAAGTCTCCGGGCTTAACTCGGAAAGGTCAAC
+
CCCCCGGGGGGGGGGGGGGGGGGGGGGGGGGGGGGGGGGGGGGGGGGGGGGGGGGGGGGGGGGGGGGGGGGGGGGGGGGGGGGGGGGGGGGGGGGGGGGGGGGGGGGGGGGGGGGGGGGGGGGGGGGGGGGGGGGGGGGGGGGGGGGGGEGGGGGGGGGGGGGGGGGGGGGGGGGGGGGGGGGGGGGGGGGGGGGGGGGGGDGGGGGGGGGGGG8CEF@EGGGGGGFFGFFGGGG5CFDGGGGGGGGGGGGGGGGGFFGDFG7<F:CDC7FFGG>A>=DGGB>GFFGFAGF0)8<F@4?41
@M03506:14:000000000-AKVR1:1:1101:4347:9619 1:N:0:39
CGAACTCCTACGGGAGGCATCAGTGGGGAATTGTTCGCAATGGGCGCAAGCCTGACGACGCAACGCCGCGTGGAGGATGAAGATCTTCGGGTCGTAAACTCCTTTCGATCGGGACGAATGATCGGTGACCTAATACGTCATCGGAATGACGGTACCGAGAGAAGAAGCCCCGGCTAACTCCGTGCCAGCAGCCGCGGTAATACGGGGGGGGCAAGCGTTGTTCGGAATTACTGGGCGTAAAGGGCGTGTAGGTGGTCAGGTAAGTCTGATGTGAAATCATCATCGCTTAACGAGATGTCCG
+
CCCCCGGGGGGGGGGGGGGGGGGGGGGGGGGGGGGGGGGGGGGGGGGGGGGGGGGGGGGGGGGGGGGGGGEGGGGGGGGGGGGGGGGGGGGGGGGGGGGGGGGGGGGGGGGGGGGGGGGGGGGGGGGGGGGGGGGGGGGGGGGGGGGGGGGGGGGGGGGGGGGGGGGGGGGGGGGGGGGGGGFFGGGGGGGGGGGGGGGGGGGGGGGGGGGGGCGGECGGGGGGGGGFGGGGFEG5=EDCCFDGEC5C?FGGGFGGGFGGGGGGGFGGGGGFGFGCFFFGG?FFGFFF?7BBEFB3/=**)
@M03506:14:000000000-AKVR1:1:1101:23875:9644 1:N:0:39
CGAACTCCTACGGGAGGCAGCAGTGGGGAATTTTGCGCAATGGGGGAAACCCTGACGCAGCAACGCCGCGTGGAGGATGAAGCCCCTTGGGGTGTAAACTCCTTTCGATCGGGACGATTATGACGGTACCGGATGAAGAAGCACCGGCTAACTCTGTGCCAGCAGCCGCGGTAATACAGAGGGTGCAAGCGTTGTTCGGAATGATTGTGCGTAAAGGGTGCGTAGGCGGGGCGGTAAGTCTCTTGTGACATCTCCGGGCTCAACTCCGACTCTGCCAGGGAAACTTCATGGGCTGCGGTTG
+
CCCCCGGGF@FGGDGGGGGGGGGGGD@:FECAGFGGGGGECFGGDCE@<FCGGFGGDC@CCGG<CEGD7FFGGCCEEG=FBFFGCF<BE<FCGC@FGGGFGFGGGGD+E<@CC@FCCDGGGFGGG@B+8D>CC+*3@EFFGG7DCC<<FEGGD9,>@F;FGDFA@FFEEEC=F:,??,:BFGCCBF7+<:<F*:CC::>**/3++<903+8CG5;+98***2;*1/</?*:88*21:6?90+9C03+*+<0+*307*0/)2<D69*+1*)*.**2+*/**9))0A***)**(.70)5)0))
@M03506:14:000000000-AKVR1:1:1101:24823:9651 1:N:0:39
CGAACTCCTACGGGAGGCAGCAGTCGAGAATCTTCTGCAATGGACGCAAGTCTGACAGGGCGACGCCGCGTGTAGGATGAAGGCCTTCGGGTTGTAAACTACTGTTGCACCTTACGAACGCCCGGGAGTGAATAGCTCTCCGGGATGACCAGGGTGTGAGGAAGCACAGGCTAACTCCGTGCCAGCAGCCGCGGTAATACGGAGTGTGCAAACGTTACTCGGAATCACTGGGCATAAAGCGCGCGTAGGCGGGTTTCCAAGTCGGTTGTGAAATCCCTTAGCTCAACTGAGGAACTGCATC
+
CCCCCGFGGCFCCB7@CFCGGGGGGGGFGC<EEEF@FFGCED<@6@CB:@C,CF<F,CFGCE7BF7FEFGBFCCEGEFFGGGGDEB8EB=FDC@F,5<55BFA<9E<E?FCF??BFG8>CE=FG@GG:F<DFGGGGF9<,<F7C+@FFGCDGE>3@3CCFGG>EFFFGF:<DFGG?><FEFGGGCGF887BCFGGGGGGGG5EE1;CFGGGGC8;***3<CC5?F6FFF9CG570+<C>::C5*7*C)*6CED***312:<?>579CDEDC7*2:+*0*27@BFFFG6:7F045<F?@F4*
@M03506:14:000000000-AKVR1:1:1101:12828:9684 1:N:0:39
CGAACTCCTACGGGAGGCAGCAGTAAGGAATATTGGTCAATGGACGAAAGTCTGAACCAGCCATGCCGCGTGGAGGATGAAGGTCCTCTGGATTGTAAACTTCTTTTATCTGGGACGAAAAAAGGGAATTCTTTCTCGTCTGACGGTACCAGATGAATAAGCACCGGCTAACTCCGTGCCAGCAGCCGCGGTAATACGGAGGGTGCAAGCGTTATCCGGATTCACTGGGTTTAAAGGGTGCGTAGGTGGATTGGTAAGTCAGTGGTGAAATCTCCGGGCTTAACCCGGAAACTGCCATTGA
+
CCCCCGGGGGGGGGGGGGGGGGGGGGGGGGGGGGGGGGGGGGGGGGGGGGGGGGGGGGGGGGGGGGGGGGGGGGGGGGGGGGGGGGGGGGGGGGGGGGGGGGGGGGGGGGGGGGGGGGGGGGGGGGGGGGGGGGGGGGGGGGGGGGGGGGGGGGGGGGGGGGGGGGEGGGGGGGGGGFGGGGGGGGGGGGGGGGGGGGG5CGGGGGGGGGGGGGGGGGGGGGGGGGGGGGGGG7:CGGGGGGGGGGGGGFGFGGGGFFGGGGGGFGGGCFFFFCCEG@GGCFFFGFGFFGE?FF??FFFF*
@M03506:14:000000000-AKVR1:1:1101:25795:9685 1:N:0:39
CGAACTCCTACGGGAGGCAGCAGTCGAGAATTTTTGACAATGGGGGAAACCCTGGTCGAGCGACGCCGCGTGGAGGATGAAGGTCTTCGGATTGTAAACTCCTGTCATTGGGGAACAAGGTGCATACGTTAACTGCGTGTGCATTGATAGTTCCCGAAGAGGAAGAGACGGCTAACTCTGTGCCAGCAGCCGCGGTAATACAGAGGACTCAAGCGTCGTTCGGATTCATTGGGCGGAAAGGGTGCGTAGGCGGCGCGGTACGTCGGGTGAGAACTCCCGTAGCTGAAATCCGATACTGCAT
+
-BCCCC<@C<E;CFFGCEEDGGGGGGGFGGGGAEGCGGGEGGGFE@FEFFGGFFFFGG>@@FGGEGE=C@FGGDGEEFGGGEFFGAFGGGGC:<ECG9,BBF,B?FFGD?EG:FEGEFFG<<FGGGFC5BCFFGGGGCC:D<FF9FCF,,@@FECEGGGC7:>DFC@FDFGDC7CF<:FC;@CGG,668:F7@EG*8;;;9BF+<7+1:@EFEFEC*:8*;C8CECF+++3<=C5*/:);*2:7C5*5**<EC7C5:B37/A*2CC=***200*:C6>)*1.000***-2)-5).5/*1//
@M03506:14:000000000-AKVR1:1:1101:21910:9689 1:N:0:39
CGAACTCCTACGGGAGGCAGCAGTGGGGAATTTTGCGCAATGGGGAAAACCCTGACGCAGCAACGCCGCGTGGAGGATGAAATCCCTTGGGATGTAAACTCCTATCGATCGGGAAGATAATGACGGTACCGAGAGAAGAAGCCCCGGCTAACTTCGCGCCAGCAGCCGCGGTAATACGGGGGGGGCAAGCGTCGTTCGGAATGATTGGGCGTAAAGGGTGCGTAGGCGGTTTGATAAGTTTGATGTGAAATCGCTGGGCTCAACCCGGAGTCTGCATCTAAAACTGTCGGGCTGGACTATG
+
@CCCCGGGGFFCGGEGDGEGEGG<FGGCFEGGACFE@EFGGFFGEGGD?EFG8CFFG@C7CFFCGD@:>FFFEF<FE<FGFFE9AEFGGGGCFDF<@@F9EFG,C=C7,BFCE@C7FC?F?<<AB7C=>,B++@FGGGGGG873@+:F*@FCFGCC*C*>FFFFD,@C*=7CF7,?,4*<B7>>>*C8E:C8*2/2;:**/;+0++0;8*:E>8;FGGF85E:*85C5*2**;?F:F?F+9E:9E+::AC+A*:C7C@4*:+2****17756:>7?>=**;FF9A@C*8930)))0)*)/1
@M03506:14:000000000-AKVR1:1:1101:21304:9698 1:N:0:39
CGAACTCCTACGGGAGGCAGCAGTGGGGAATTTTGCGCAATGGGGGAAACCCTGACGCAGCAACGCCGCGTGGAGGATGAAGTCCCTTGGGACGTAAACTCCTTTCGACCGGGAAGATACTGACGGTACCGGAAGAAGAAGCACCGGCTAACTCTGTGCCAGCAGCCGCGGTAATACAGAGGGTGCGAGCGTTGTTCGGAATTATTGGGCGTAAAGGGCGCGTAGGCGGCGCGGTATGTCACCTGTGAAATCTCCTGGCTCAACTGGGAGCTTGCAGGCGAAACTGCCGTGCTGGAGTGGG
+
CCCCCGGGGDFGGGGGGGGGGGGGGGGGGGGGGGGGGGGGGGGGGGDGGGGGGGGGGGGGGGGGGGGGGGGGGEGGGGGGGGGGGGGGGGGGGGGGGGGGGGGGGGGGGGGGGGGGGGGGGGGGGGGGGGGGGGGFFGGGGGGGGGGGGGGGGGGGGGGGFGGGGGGGDEGGGGGGGGCCFGGGGGGDGGG?EECF7;EDEDFGG?EFGFGEGGFGGGGEEEGGGGGGGE:EGG8EGGFGGGGGGGGGGGEFFFGGFFF*<?FGGGGG6CE:DGGGGFDD3>@EGFFF;95?FFF:@))0>
@M03506:14:000000000-AKVR1:1:1101:7376:9709 1:N:0:39
CGAACTCCTACGGGAGGCAGCAGTGGGGAATCTTGCGCAATGGGCGAAAGCCTGACGCAGCGACGCCGCGTGAGGGATGAAGGCCTTCGGGTTGTAAACCTCTTTCGGCAGGGACGAAGCGAAAGTGACGGTACCTGCAGAAGAAGCCCCGGCTAACTACGTGCCAGCAGCCGCGGTAAGACGTAGGGGGTGAGCGTTGTCCGGATTTATTGGGCGTAAAGCGCGCGTAGGCGGCCGCGCAAGTCGGATGGGAAAACCCGGGGCTCAACTCCGGGCGTGCATTCGATACTGCGCGGCTCGG
+
CCCCCGGGGGGGGGGGGGGGGGGGGGGGGGGGGGGGDGGGGGFGGGEEGGGGGGGFBEFGGGGGEGGGGGGG=EGGGGGGFGGFGGGGGGGGGGGGGGGGGGGGGGEGGGD:FFGGFGGGGEGEGFGGGGGGCECFGGGGGGGGGGGFGGGGGGGGGGCGCGGGGFFGGCFFGGEEGEGFCGG@FGGGDE*/CGGGEGD*<ECGE8:CCGGDGGC*::C8:7CC?EEG5CGGGGE8C85C:*>F+AC)*2*19CFGG597557E59CDC2A)*CDEDEDD7=4AF?G@(*9-))85><37)
@M03506:14:000000000-AKVR1:1:1101:23435:9742 1:N:0:39
CGAACTCCTACGGGAGGCAGCAGTGAGGAATTTTCCGCAATGGGGGAAACCCTGACGGAGCGACGCCGCGTGTGGGAAGAAGGCCTTCGGGTCGTAAACCACTGTCGAAGGGGACGATATTGACGGTACCCTTGGAGGAAGCCCCGGCTAACTACGTGCCAGCAGCCGCGGTAAGACGTAGGGGGCAAGCGTTGTCCGGAATCATTGGGCGGAAAGCGCTCGTAGGTGGATCAGTAAGTCTGCAAAGAAAGACCTGGGCTCAACTCAGGGAACGGTGTGGATACTATTGATCTTGAGGCAT
+
CCCCCGGGGGGGGGGGGGGGGGGGGGGGGGGFGGGGGGGGGGGGGGGGGGGGGGGGGGGGGGGGGGGGGGGGFGGGGGGGGGGGGGGGGGGGGGGGGGGGGGGCGGG7DEGGGGGGGGGGGGGGGGFGGFGFGGFEGGDGG7@B:FCEC*?DFGFCCB7FE:CFGGFBFGGGG7FFGE<=CFCGGEEG58?;?EC7+;C8*;<@FFFFF5C*:?5;CE*;CECEFC79C:CC*<C7:E:C+<9C09CD;EFG5C6CEFG5=E=6CGCCGFC:*9*2/097>**+2**/)2*.=F48:F5>)
@M03506:14:000000000-AKVR1:1:1101:3370:9749 1:N:0:39
CGAACTCCTACGGGAGGCAGCAGTGGGGAATCTTGCACAATGGGCGAAAGCCTGATGCAGCGACGCCGCGTGGGGGATGAAGCTTTTCGGAGTGTAAACCCCTTTCGATCCGGACGAATGCCCGCAAGGGATTGACGGTACGGATATAAGAAGCCCCGGCTAACTACGTGCCAGCAGCCGCGGTAATACGTAGGGGGCCAGCGTTGTTCGGAATTACTGGGTGTAAAGGGTTCGTAGGCGGTGCGGCAAGTTGGGAGTGAAATCTCTGGGCTCACCCCAGAGACGGCTTCCAAAACTGCTG
+
CCCCCGGGGGGGGGGGGGGGGGGGGGGGGGGGGGGGGGGGGGGGGGGGGGGGGGGGGGGGGGGGGGGGGGGGGGGGFGGGGGGGGGGGGFFGGGGGGEFGGGGGGGDGGGGGGGGGGGGGGGGGGGGGGEFFG89FFGGFCGGCFGGGGCGGGGGGGGGEEEGGDEGGGGG>CCFCFGFEGGGGGGFGGF+3:EGGG>EDGGGCEGEF<CC>ECFEF?FGGFCEFGFFGGG>CEGCCEFGGG55=E>35CEGGGG7E.9CFCGF:DFFGGF8CG**177**0):5>C>>DFAFFF4??F4)
@M03506:14:000000000-AKVR1:1:1101:11468:9767 1:N:0:39
CGAACTCCTACGGGAGGCAGCAGTGGGGAATCTTGCACAATGGGCGAAAGCCTGATGCAGCGACGCCGCGTGGGGGATGAAGCTTCTCGGAGTGTAAACCCCTTTCGATCCGGACGAATGCCCGCAAGGGAGTGACGGTACGGATATAAGAAGCCCCGGCTAACTACGTGCCAGCAGCCGCGGTAAGACGTAGGGGGCCAGCGTTGTTCGGAATTACTGGGTGTAAAGGGTTTGTAGGCGGTCGGGCAAGTCGGGAGTGAAATCTCTGGGCCCAACCCAGAGGCTGGTTCCGAACCTGCTG
+
CCCCCFGEGGGGGGGDGGGGGGGGGGGGGGGGGGGGGGGGGGGGGGGGGGGGGFGCFGFGGGGGGGGGFGFGGGGGGGEGGGFGGFGGGGCGGGGFGGCAFGGGGGGGG8FGGGGGGGGGGGCFGGGGGGGGGGEEGGGGGFCFCFGG,@FCGG7:FEGGFG?CGGGGGGGFCGGGD+CEBFE1CGGGC>CF:5?5>5:8FFGGGGDGCEGG>CEGGGGG=0;E?@<CE***;EFCC?*:*:**/::38F0<<EC)?BFC97>C?*::755)11/:C>**/0)*2)*..*/-75)))00)/
@M03506:14:000000000-AKVR1:1:1101:12860:9786 1:N:0:39
CGAACTCCTACGGGAGGCAGCAGTCGAGGATCTTTTGCAATGGGCGCAAGCCTGACAAAGCGACGCCGCGTGGGGGAGGAAGGCCTTCGGGTTGTAAACCCCTGTTGTCGGTTACGAATGGTAGGGTGCCAATAGCGCTACTACTTGACTAAGGCCGATGAGGAAGCCACGGCTAACTACGTGCCAGCAGCCGCGGTAATACGTAGGTGGCAAGCGTCGTTCGTAATCACTGGGCATAAAGCGCGCGTAGGCGGCTATGTAAGTCGGGTGTGAAGGCCCTCGGCTCAACCGAGGAACTGCG
+
CCCCCGCFGFFGCC;7@FGGGFFF<B@CGGCGFGFGDFGGDFGCFGGECCFCF@@DECFFCFGEGDG7CFFDDCEC7CECFDGGFACFG:@EECFF<FGFEDG@FFCDC7@FGC@FGGGGGGCFGDCFFGGAFGCGEE7CFFGFC,3@FF=9F7FGGG7:BCCF:A7CCFGGGGGGG,FGCFF7=BFGGGG71<@8EE*+CCCC6*;++AC8F*8>;*8*;85**;CC7@@E6CCFFD70:?5*:CC>55*3)/CD*97F70:0<75)*9:>7*0<5)/1*8<E*07?:<@;B3307)//)
@M03506:14:000000000-AKVR1:1:1101:6007:9795 1:N:0:39
CGAACTCCTACGGGAGGCAGCAGTCGGGAATTTTGGGCAATGGGCGCAAGCCTGACCCAGCAACGCCGCGTGAAGGATGAAATCCCTCGGGATGTAAACTTCGCAAGAACGGGAAGAATAAGCCGGTGCTAACATCACCGGCGATGACGGTACTGTTTGTAAGCTCCGGCTAACTCCGTGCCAGCAGCCGCGGTAATACGGGGGGAGCAAGCGTTGTTCGGATTTACTGGGCGTAAAGGGCGCGTAGGCGGCCACCGCAAGTCGACGGTGAAATCTCCGGGCTTAACCCGGAAAGGTCAGC
+
CCCCCGGGGGGGGGGGGGGGGGGGGGGGGGGGGGGGGGGGGGGGGGGGGGGGGGGGGGGGGGGGGGGGGGGGGGGGGGGGGGGGGGGGGGGGGGGGGGGGGGGGGGGGGGGGGGGGGGGGGGFGGGGGGGGGGGGGGGGGGGGGGGGGGGGGGGFFGGGGGFFGFGGGGGGGGGFGGGGGGGGGGGGGFEGGGGEGGGGGGGGGGGGGGGGGE*;CCFFEGECEFFFGGGGGG5CCFGGGDE5C:5CG9CECCGC5C@GG=+:5*9*9/5:?FC7C79DGGB>*67C98GB6EDFF*=?F)
@M03506:14:000000000-AKVR1:1:1101:15232:9852 1:N:0:39
CGAACTCCTACGGGAGGCAGCAGTCGAGAATTTTTCTCAATGGGGGAAACCCTGAAGGAGCGACGCCGCGTGGAGGATGAAGGTCTTCGGATTGTAAACTCCTGTCATTGGGGAACAAGTCGCTTACGTTAACTGCGTGAGCGTTGATAGTACCCGAAGAGGAAGAGACGGCTAACTCTGTGCCAGCAGCCGCGGTAATACAGAGGTCTCAAGCGTTGTTCGGATTCATTGGGCGTAAAGGGTGCGTAGGCGGCGCGGTAAGTCGGGTGTGAAATCTCGGAGCTTAACTCCGAAACTGCAT
+
CCCCCGGGGGGGGGGGGGGGGGGGGGGEGGGGGGGGFGGGGGGGGGGGGGGGGGGGGGGGGGGGGGGGGGFFGGGGDGGGGGGGCFGGGGGGGGGGGGGGGGGGGGGGGGGGGGGGGGGGGGGGGGGGGGGGGGGGGGGGGGCFFEGGGGGGGGGGGDGDGGGGFGCFFGGGGEGFFGGGGGGGGGGGGGGGGGGE>E??9BCCFGGGGGFFGGGEGEGCFEGGGGGGGFGGGGGCGGGFFGGCEC75EGGGGEEDGFGDEG0+:DEFEDE4?*:+**299>B6+9:BA792)075@=?F*
@M03506:14:000000000-AKVR1:1:1101:10246:9856 1:N:0:39
CGAACTCCTACGGGAGGCAGCAGTGGGGAATTGTTCGCAATGGGCGCAAGCCTGACGACGCAACGCCGCGTGGAGGACGAAGATCTTCGGGTCGTAAACTCCTGTCGAGCGGGAAGAACGCTTCCCGGGTGAATAATCCGGGGAATTGACGGTACCGCTAAAGGAAGCCCCGGCTAACTCCGTGCCAGCAGCCGCGGTAATACGGGGGGGGCAAGCGTTGTTCGGAATTACTGGGCGTAAAGGGCTCGTAGGCGGCCAACTAAGTCGGATGTGAAATCCCCAGGCTTAACCTGGGAACTGC
+
CCCCCGGGGGGGGGGGGGGGGGGGGGGGGGGGGGGGGGGGGGGGGGGGGGGGGGGGGGGGGGGGGGGGGGGGGGGGGGGGGGGGGGGGGGGGGGGGGGGGGGGGGGGGGGGGGGGGGGGGGGGGGGGGGGGGGGGGGGGGGGGGGGGGGGGGGGGGGGGGGGGGGGGGGGGGGGGGGGGGGGGGGGGGGGGGGGGGGGCEGGGGGGGGGGGGGGGGG5EEEDCEGGGFGGFGGCGGGGGD=FGGEFGGGGC=FGGGGFGGGCFGGGE<CCCFGGGGGFGGF@EGGF<@47?>F>FFFFFF=
@M03506:14:000000000-AKVR1:1:1101:13099:9871 1:N:0:39
CGAACTCCTACGGGAGGCAGCAGTGGGGAATTTTTCGCAATGGGCGCAAGCCTGACGAAGCAACGCCGCGTGGAGGATGAAGGCCCTCGCGGTCGTAAACTCCTGTCTAGCGGGACGAAAGAATCTGCAGCAAATAGCTGCAGGACGTGACTGTACCGCTGGAGGAAGCTCCGGCCAACTCCGTGCCAGCAGCCGCGGTAATACGTAGGAGGCGAGCGTTGTCCGGCGTTACTGGGCGTAAATCGTAAGCAGGCGGTCCAATCAGTCTCTAGGGACGAGGCACAGCTTAACTGTGTCAGGC
+
@@CC@EEEFFGGE7,@+FGEGCCFGFGCFEEC@CEC@FGDECF<<FCFGCEDFDCF@@@FGG8CBC@=>:@+:,F7BCE<FABF,?B<+@>F>CF=A8+?5FED<FCEGD,=:6>+68FFDA8FBFCA<8<FFAF;>FF,33,87*@>*DFFGCCFFEE7**<4*=,3,,7>*1<F7A:+CABB*<BFFGGGGG***/:E*0+:;<@2;2;CE>E8C8:C?/++2***2***0<+*1/)/:C+3717**2+:5*/)277*<C*+0?+0+*<7C*>1))1)/<)6:;>F)*944*9**/9))
@M03506:14:000000000-AKVR1:1:1101:9845:9881 1:N:0:39
CGAACTCCTACGGGAGGCAGCAGTGGGGAATCTTGCGCAATGGGCGAAAGCCTGACGCAGCGACGCCGCGTGAGTGACGAAGGCCTTCGGGTTGTAAAGCTCTGTGGGGAGAGACGAATAAGGTTCACCTAACACGTGAATCGATGACGGTATCTCCTTAGCAAGCACCGGCTAACTCTGTGCCAGCAGCCGCGGTAAGACAGAGGGTGCAAACGTTGTTCGGAATTACTGGGCGTAAAGCGCGTGTAGGCGGCAGGGCATGTCGGATGTGAAATCCCGTGGCTCAACCACGGAAGTGCAC
+
CCCCCGGGGGGGGGGGGGGGGGGGGGGGGGGGGGGGGGGGGGGGGGGGGGGGGGGGGGGGGGGGGGGGGGGGGGGGGGGGGGGGGFGFGGGGGGGGGGGGFGGGGGGGGGGGGGGGGGGGGGGFGGGGGGGGGGGGGGGGFGGGGGGGGGGGGGGGGFFGGGGGGGGFGGGGGGGGFFCCCCFGFGGGGGGGGGGGGGGFGGCFGGGEGGGGGGGGFGEFECEE5FGCFG?F5CDEEEGCFEED:>GFGGGGGGGDGDDG6:>FFGEDC0<6CC7<DF377@>=C6C@:DF07).09647?
@M03506:14:000000000-AKVR1:1:1101:7851:9886 1:N:0:39
CGAACTCCTATGGGAGGCAGCAGTGGGGAATCTTAGACAATGGGCGCAAGCCTGATCCAGCCATGCCGCGTGGGTGATGAAGGCCCTAGGGTTGTAAAGCCCTTTCGGCGGGGAAGATAGTGACGGTACCCGCAGAAGAAGCCCCGGCTAACTTCGTGCCAGCAGCCGCGGTAATACGAAGGGGGCTAGCGTTGCTCGGAATCACTGGCGTAAAGCGCACGTAGGCGGACTCTTAAGTCAGGGGTGAAATCCTGGAGCTCAACTCCAGAACTGCCTTTGATACTGAGAGCCTTGAGTCCGG
+
CCCCCGGGGGGGGGGGGGGGGGGGGGGGGGGGGGGGGGGGGGGGGGGGGGGGGGGGGGGGGGGGGGGGGGGGGGGGGGGGGGGGGGGGGGGGGGGGGGGGGGGGGGGGGGGGGGGGGGGGGGGGGGGGGGGGGGGGGGGGGGGGGGGGGGGGGGGGGGGGGGGGGGGGGGGGGGGGGGGDGGGGGGGGGGGGGGGFGGGGGGGGGGFGGGGGGFGGGGGGGGGGGGGGGGCFGGFDGGGGGGGGGGGGCCGGGGGGGF<FDCFFGGFGCCC=FFF6>=FDGFFGGFGF>G>0?:*?@FFFF
@M03506:14:000000000-AKVR1:1:1101:16440:9894 1:N:0:39
CGAACTCCTACGGGAGGCAGCAGTGGGGAATCTTGCGCAATGGGCGAAAGCCTGACGCAGCGACGCCGCGTGGGGGAAGAAGGCTTTCGGGTTGTAAACCCCATTCAGGAAGGACGAAGCCACTCGGGTGAATAGCCCAGAGGGTGACGGTACTTCCAGAAGAAGCCCCGGCTAACTGCGTGCCAGCAGCCGCGGTAATACGTAGGGGGCAAGCGTTGTCCGGATTTATTGGGCGTAAAGAGCGTGTAGGCGGTTAGGTAGGTCCGTTGTGAAAACTCGAGGCTCAACCTCGAGACGCCGG
+
CCCCCGGGGGGGGGGGGGGGGGGGGGGGGGGGGGGGGGGGGGGGGGGGGGGGGGGGGGGGGGGGGGGGGGGGGGGGGGGGGGGGGGGGGGGGGGGGGGGGGGGGGGGGGGGGGGGGGEGGGGGGGGGGGGGGGGGGFFGGGGGGGGGGGGGGGGGGGGGGGGGGGGGGGGGGGGGGGGGGGGGGGGGGGGGGGGGGGGGGGGGGGGGGGGGGGGGDGGGGGGGDE8CCEFFGGGGGGCFGFGGEEGEGGDFGGCEGG?CGGGGEFGGDGGGFFFFGG=>CGF>FFFGFBFF?>D@BFEEF)
@M03506:14:000000000-AKVR1:1:1101:10392:9896 1:N:0:39
CGAACTCCTACGGGAGGCAGCAGTGGGGAATTTTTGGCAATGGGGGAAACCCTGACCAAGCAACGCCGCGTGGGTGATGAAGTCTCTTGGGACGTAAAACCCTTTCGACGGGGAAGAAAACCGCAAGGTTTGACGGTACCCGTAGAAGAAGCCCCGGCTAACTCCGTGCCAGCAGCCGCGGTAATACGGGGGGAGCAAGCGTTGTTCGGATTTACTGGGCGGAAAGGGCGCGTAGGCGGCCACCGCAAGGCGACTGCGAAATCTCCGGGCTTAACTCGGAAAGGTCAGCCGATACTGCGGG
+
CCCCCGGGGGGGGGGGGGGGGGGGFGFGCFGGGGGGEGEGGGGGGGGGGGGGGGFGGGGGGGGGGGGGGGGGGGGGGGGGGGFGFGGGAFGGGGGGGGGGGGGGGGGGGGGGGGGGGGGGFGGGGGGGGGGGDGGGGCCFGGGGGGGGGGGGGGDGDGGGGGGGGGGDCGGGGGGGGGGGGGDGGGGGEGGGG:?CFGFGG*AEGGGEE5CGFFGCCFGF=***88F=*?8CCCGGCEGGE5/>=*:CE5:E35*)2<7<EG7+<:C<*//56C7<>><)9).:+*9>:DE1:3>=F*)8@
@M03506:14:000000000-AKVR1:1:1101:17341:9905 1:N:0:39
CGAACTCCTACGGGAGGCAGCAGTGGGGAATCTTGCGCAATGGGCGAAAGCCTGACGCAGCGACGCCGCGTGGGGGATGAAGGCCCTCGGGTTGTAAACCCCTTTCGGCAGGGACGAAGCGATCGTGACGGTACCTGCAGAAGAAGCCTCGGCTAACTACGTGCCAGCAGCCGCGGTAAGACGTAGGAGGCGCGCGTTGTCCGGATTCATTGGGCGTAAAGAGCACGCAGGCGGTTCGGCAAGTCGGATGTGAAAACCCGAAGCTCAACTTCGGGCCTGCATCCGAAACTGCCCGACTAGA
+
CCCCCGGGGGGGGGGGGGGGGGGGGGGGGGGGGGGGGGEGGGFGGGGGGGGGGGGGGGGGGGGGGGGGGGEGGGGGGGGGGGGGFGGGGGGGGEGGGGGGGGGGGGGDGGEGGGGGGGGGGGFGGGGGGGGGGGGGGGGGGGGGGGFGGGGGGGGGGGGGEGGGGGGGGGGGGGGGGGGGFGGGGGGCFGGGGGGGGGGGGGGGEG5CDCFCGGGGGGGGGGGGGGGGGGDCCEEDGGGGGGG<:CED85C:><?CGFGDGCGDFGG4CF+=5DGGGFGGDFFGG3103DB>FFFBFD590
@M03506:14:000000000-AKVR1:1:1101:7974:9913 1:N:0:39
CGAACTCCTACGGGAGGCAGCAGTGGGGAATTTTTCGCAATGGGCGCAAGCCTGACGAAGCAACGCCGCGTGGAGGATGACGGCCCTCGCGGTCTTAAACTCCTGTCTAGCGGGACGAATGTTTCCAAGGTGAATAATCTTGGGAAGTGACTGTACCGCTGGAGGAAGCTCCGGCCAACTCCGTGCCAGCAGCCGCGGTAATACGGAGGGAGCAAGCGTTACTCGGAATTACTGGGCGTAAAGGGCGCGTAGGCGATTTTGTAAGTCTTGTGTGAAAGCCCAAAGCCTAACTTTGGAAGTG
+
CCCCCGGGGGGGGGGGGGGGEGGFGGGGGDGFGGGGGGGGGGFFGGGGGGGGGGGGGGGGGGGGGGGGGGGGGGGGGGGGGGGGCFFFCGGGGGGGGFGGFGGGFGGGCFFEGEGGGGGGGGGGFGFGGGEFGGGGGGGGGGGGGGEFGGGGGGGGGGGGGGGGGGGF@EGGGGGGGGGGGGGGGGGDGFGFGG>EEC8:C7C+:C;EEGGGGGGGGGGD=8<E8EEGA<<CG?D57C3?*:<?G=53CE5EGGGG5@5CD=F?<:FF:CGFFGG7FFFG37)7C?G)8FF<FF?6<8)0*
@M03506:14:000000000-AKVR1:1:1101:19164:9924 1:N:0:39
CGAACTCCTACGGGAGGCAGCAGTGGGGAATTTTCCGCAATGGGCGAAAGCCTGACGGAGCAATCTCGCGTGAGGGATGACGGCCTATGGGTTGTAAACCTCTTTTTTCAGGGAGGAATAAAATGACGTGTACCTGAAGAATAAGCATCGGCTAACTCCGTGCCAGCGGCCGCGGTAAGACGGAGGATGCAAGTGTTATCCGGAATCACTGGGCGTAAAGCGTCTGTAGGTGGTTTAATAAGTCAACTGTTAAATCTTGAGGCTCAACCTCAAAATCGCAGTCGAAACTATTAGGCTAGAG
+
CCCCCGGGGGGGGGGGGGGGGGGGGGGGGGGGGGGGGGGGGGGGGGGGGGGGGGGGGGGGGGGGFFGGGGGGGGGGGGGGGGGGGGGGGGGGGGGGGGGGGGGGGGGGGGGGGFFGGGGGGGGGGGGGGCGGGGGGGGFGGGGGGGGGGGGGGGGGGGGGGGGFFFGGG@FGGGGG<C9CCFGCGGDFGGGGGGGGGGFFFEDGCFCGGGGDEF>8CG5@GGEEGGG+<EGFGEGGGCF7?FFGGGG7@+<CF7FDF?>?GDFCCCCG*9?FFF*C4>G3*7:=55/<4C*6*04)76544
@M03506:14:000000000-AKVR1:1:1101:21975:9925 1:N:0:39
CGAACTCCTACGGGAGGCAGCAGTCGGGAATTTTGCGCAACGGACGAAAGTCTGACGCAGCAACGCCGCGGGAGGGATGAAGGCCTTCGGGTTGTAAACCTCTTTTCTCAGGGACGATAATGACGGTACCTGAGGAATAAGTCACGGCTAACTACGTGCCAGCAGCCGCGGTAATACGTAGGTGGCTAGCGTTGTCCGGATTTACTGGGCGTAAAGAGCTCGCAGGCGGTCGTTCGAGCCGAGTGTGAAAGCCCCCGTCTCAACTGGGGAGGGTCACTCGATACGGATCGACTCGAAGGCG
+
CCCCCGGGGFFGE@FGGGGGCFE@FFGDGEFGGFCGGCCGFCEGGCGGGEEGGFGGCEGGGGFGFGEC@@4>=CEEBFEFFDEGGGFGGDGGEDFFGECDFCFDFGG<<DEGGGGGGGEGGF9DCFCF>F<DFGCGF8FFGGC@FC:CGEFB><:7FEGGG7CGFGE<<C@FG7CECCB,<F:<*<CF@FFA8>?CGEG5;:F:EF7<8FE*:*;<C8*++2:8C*:*8:EGGE5;==C?EE555CFC07<:275):.9<F?CCEFFF5>*5<>FE46D7*)):*)*0(*)-5:3))7>))
@M03506:14:000000000-AKVR1:1:1101:10236:9938 1:N:0:39
CGAACTCCTACGGGAGGCAGCAGTGGGGAATCTTGCACAATGGGCGAAAGCCTGATGCAGCGACGCCGCGTGGGGGATGAAGCTTCTCGGAGTGTAAACCCCTTTCGACCCGGACGAAAACCTCGCAAGAGGATTGACGGTACGGGTATAAGAAGCCCCGGCTAACTACGTGCCAGCAGCCGCGGTAAGACGTAGGGGGCCGGCGTTGCTCGGAATTACTGGGTGTAAAGGGTTCGTAGGCGGTGTGGCAAGTCGGGAGTGAAATCTCTGGGCTCAACCCAGAGTCTGCTTCCGAAACTGC
+
CCCCCGGGGGGGGGGGGGGGGGGGGGGGGGGGGGGGGGGGGGGGGGGGGGGGGGGGGGGGGGGGGGGGGGGGGGGGGGGGGGGGGGGGGGGGGGGGGGGGGGGGGGGGGGGGGGGGGGGGGGGGGGGGGGGGGGGGGGGGGGGGGGGGGGGGGGGGGGGGGGGGGGGGGGGGGGGGGGGGGGGGGGGGGGGGGGGGGGGGGGGGGGGGGFGGGGGGGFGGGGGGGGGGGGGGGGGGGGGGGGGEGGGGGGFFGGGGGFDDGGGGGGFF<:?FFGGGD?FCDFFGC47@AGFBFBB>>BFF?
@M03506:14:000000000-AKVR1:1:1101:14360:9943 1:N:0:39
CGAACTCCTACGGGAGGCAGCAGTGGGGAATCTTGCACAATGGGCGAAAGCCTGATGCAGCGACGCCGCGTGGGGGATGAAGCTTCTCGGAGTGTAAACCCCTTTCGACCGGGACGAATACCTCGCAAGAGGGGTGACGGTACCGGTATAAGAAGCCCCGGCTAACTACGTGCCAGCAGCCGCGGTAAGACGTAGGGGGCCAGCGTTGCTCGGAATTACTGGGTGTAAAGGGTTCGTAGGCGGTGTGGCAAGTCGGGAGTGAAATCTCTGGGCTCAACCCAGGGGCTGCTTCCGAAACTGG
+
CCCCCGGGGGGGGGGGGGGGGGGGGGGGGGGGGGGGGGGGGGGGGGGGGGGGGGGGGGGGGGGGGGGGGGFGGGGGGGGGGGGGGGGGGGGGGGGGGGGGGGGGGGGGGGGGGGGGGGGGGGGGGGGGGGGGGGGGFGGGGGGGGGGGGGGGGGGGGGGFEGGGGGGGGGGGGGGGGGGGGGGGGGDGGGGGFGGGGDEGC5FFGCCGG7FEGGG5CGGGGGGGGCF@FGGGCFGGGDCGGGGCCEGGEF9::CGGD3C9FC7:9*A777FFCCDG=?DCD@FEG3CBF44-6>@DD3=B)
@M03506:14:000000000-AKVR1:1:1101:3094:9956 1:N:0:39
CGAACTCCTACGGGAGGCAGCAGTGGGGAATCTTGGACAATGGAGGAAACTCTGATCCAGCCATGCCGCGTGAGTGATGAAGGCCTTCGGGTTGTAAAACTCTTTCGGCGGGGACGATAATGACGGTACCCGCAGAAGAAGCTCCGGCTAACTTCGTGCCAGCAGCCGCGGTAATACGAAGGGGGCTAGCGTTGTTCGGAATTACTGGGCGTAAAGCGCGCGCAGGCGGCTCTTCAAGTCAGGGGGGAAAGCCCAGAGCCCAACTATGGAACTGCCTTGGCGACCGGACAGCTTTAGTACG
+
CCCCCGGGGGGGDGDCGGGGGFGGGGGGG7FEGGGGCFGF6CF9C:C8FFGFFFGFGGGGGGDGGGGEGGGC,CFGGGAFGDGGGGFGGCGGGGFFCFEGGGGEFGC@@FGEEGGEE@G@F9@FFGFCGGAFFECG8FGGC<CCC@EGF<FGFFGGGGG7FCFGFCCFF*C<<BFCGF::*FF*:E8@FGGC?E;FD*/C**<+9++<5C8/*8/<@8?C=C5/8::=EG5CFGG+02:@?+:C52*7*17*95=5:59*/*/*2*+*+*+9<6CF=?**9@D5*)))()83)1***/**0
@M03506:14:000000000-AKVR1:1:1101:9497:9956 1:N:0:39
CGAACTCCTACGGGAGGCAGCAGTAGGGAATTGTTCGCAATGGGCGCAAGCCTGACGACGCAACGCCGCGTGGAGGATGAAGATCTTCGGGTCGTAAACTCCTTTCGATTGGGAAGAATTCCTCGGGGGTGAACAATCTTCGAGGTTGACGGTACCGAGAGAAGAAGCCCCGGCTAACTCCGTGCCAGCAGCCGCGGTAATACGGGGGGGGCAAGCGTTGTTCGGAATTACTGGGCGTAAAGGGCTCGTAGGCGGCCAACTAAGTCAGACGTGAAATCCCTCGGCTTAACCGGGGAATTGC
+
CCCCCGGGGGGGGGGGGGGGGGGGGGGGGGGGGGGGGGGGGGGGGGGGGGGGGGGGGGGGGGGGGGGGGGFGGGGGGGGGGGGGGGGGGGGGGGGGFGGGGGGGGGGGGGGGGGGGGGGGGGGGGGGGGGGGGGGGGGGGGGGGGGGGFGGGGGGGGGGGGGGGGGGGFGGGGGGDGGCFFGGGGGGGGGGGFGGGGGGEGGGGGGGGGGGGGGGGGEEEG8EGGGGGGGGGGCF5EED85?FEDCFGGEGG4=C5EEGG*?6?+:FFFGGFGFF?C=47*8>EG5C69C93>)53757/*
@M03506:14:000000000-AKVR1:1:1101:14459:9958 1:N:0:39
CGAACTCCTACGGGAGGCAGCAGTGGGGAATCTTGGACAATGGAGGAAACTCTGATCCAGCCATGCCGCGTGAGTGATGAAGGCCTTCGGGTTGTAAAGCCCTTTCGGCGGGGACGATAATGACGGTACCCGCAGAAGAAGCTCCGGCTAACTTCGTGCCAGCAGCCGCGGTAATACGAAGGGGGCTAGCGTTGTTCGGAATTACTGGGCGTAAAGCGCGCGCAGGCGGCCCTTCAAGTCAGGGGAGAAAGCCCAGAGCGCAACTCAGGAACTGCCTTTGATACTGCTGAGCTCGAGTACG
+
CCCCCGGGGC@CGGD@F7;@@FF<FEGDGGGGGGFF@FGGFADC@FC8C8FGEGC9AA9C<C<<FE@FDECEFGFEG<DFGAEF@DFFGGGGGGGDEACFAEFGGE77F:BCCBFGGG>@@FGGGCF7F9CECG:F:FCGDEFG,FGECCBFGGGCFGE<<FGFCF<FGGGFFGGGFGGG@7<F*88AFGC;2::/98>8EFGD++08C*:EEDGFFG588*:?C>*2*8**/:CF7EC@FCF*:*25ACF*9*/**0*)/:5/<C+**2:)*9FC29*2***<+7**)*)(*)07<*)*0
@M03506:14:000000000-AKVR1:1:1101:4697:9982 1:N:0:39
[truncated: 42,953,264 more chars]
