# Supplementary material for: Differential responses of the acidobacterial community in the topsoil and subsoil to fire disturbance in Pinus tabulaeformis stands
Source: PeerJ. 2019 Dec 11;7:e8047. doi: 10.7717/peerj.8047 (PMC6911345; doi:10.7717/peerj.8047)
Supplement: Supplemental Information 25 — M, moderate severity; C, represents a repetitive sample; 20, subsoil (10–20 cm). [file peerj-07-8047-s025.gz › peerj-07-8047-s025]

@M03506:14:000000000-AKVR1:1:1101:18219:1066 2:N:0:39
NGGACTACCNNNNNNNNNNNNNNNNNNNNCNNNNNNNNNNNNNNNNNNNNNGNGTCAGNNNNNNNCNAGCAANNNNNNNNNCNNGCNNNNNNNCCTCTTGNNNNNNNCGCATTTNNNNNNNNNNNNNNNNNNNNNNNNNNNNNNNNNNNCNNTNTANNNNNNNNGNNNCNNNNNNNNTTTCNGNNNNNNNNCCGGNGNNNTCACANNNNNNNNNNNNNNTCNNCTCNNNNNNNNNNNNNNNNNNNNNANCCCGANNNNNNNTTGNNCCNNNNNNNTCACCGCNNNNNNNGGCCCGGGNNNN
+
#8ACCGDGF####################9#####################9#,:C<F#######:#::CDD#########,##,:#######::B,FGE#######:49BFGG###################################8##+#36########4###5########34@3#4########16*1#*###/***4##############**##/2*#####################0#*2)0)#######.)*##20#######**()2(4#######)(,0493)####
@M03506:14:000000000-AKVR1:1:1101:14350:1115 2:N:0:39
NGGACTACCGGGGNTTCTAATCCCATTTGCTNCNCTNGCTTTCGNNNNNNNGTGTTAGTNNNNNNCCAGTAANNNNNNNTCGCCATNNNNNNNCTTTCCANNNNNNNCGCATTTCANCGCTNCACTGGAAATTCNCTTTACCNNNNNNNTATTCTAGCCTNATAGTTTCGACTGCGATTTTGAGNTNNANNCTCAAGATTTAACAGTTGACTNATTAAACCACCTACAGACGCNTTACGCCCAGNGATTCCGTATAACNNTTGCATCCTCCNNNTTACCGCGGNNNNNNGCACGTCGTTAG
+
#8ACCFGGGGGGG#=CFGGGGGGGGGGGGGG#:#:C#:CFFGGG#######::DFGGGF######::CFGFG#######::C7DGE#######:4BFCFG#######::BDFGGGC#:AE<#9AFFGGGGGGGG#8AAFFGG#######8+6@6DGGGGG#6@DEDGAFGDFGGGGDGGGGGGF#6##5##66;*:CFCCG>CFGGGC?D8=#*4=C*:CC6D/5CAFFFFG5#2235);:CD4#*28:*39))29:)##.0)77C?69=F###22*,)/4(,######)(-7:,*).-:(
@M03506:14:000000000-AKVR1:1:1101:10179:1120 2:N:0:39
NGGACTACCCGGGNTTCTAATCCTGTTTGCTNCNCACGCTTTCGNNNNNNNGCGTCAGTNANNNTCCAGAAANCNNNNNACACCACNNNNNNNCCTCCTGANNNNNNCGCATTTCANCGCTACACCAGGAATTCNACTTTCCNNNNNNNCACTCTAGCCANTCAGTATTCGGCGCACCCTCCCGNTNGANNCGGGAGATTTCACACCAAACTTAAATAGCCGCCTACGCACCCTTTACGCCCAGTAACTCCTAACAACCNTTGCTGCCTCCCNTTTACCGCGGNCNCNNGCCCGTACTTAG
+
#8CCCGGGGGGGG#=DFGGGGGGGGGGGGGG#:#:CFFGGGGGG#######::FGFFGG#:###::CDEAFG#:#####,:6CFFG#######::BFFGGE######9:B=FGGGF#:AFFGGGGGGGG?FGGG#+88B@FE#######88@DFGAFGG8#+6D=E9EGD6@EEGGGEGGGGGE#6#44##66:C=C::C@F,B7CEDGCC7C7C7C7A7>)CGG35;E<>CDF7F9CEGGGGF2:FF+<8*9**0*4*#)0)9C:95+/5)#*2**26*3,(#(#(##..-0,(9)566.
@M03506:14:000000000-AKVR1:1:1101:16975:1136 2:N:0:39
NGGACTACCCGGGTATCTAATCCTGTTTGCTNCCCACGCTTTCGNNNNNNNGCGTCAGTTTNGGCCCAGAGACCCNNCNTCGCCACNNNNNNNCCTCCTGATNNNNGCGCATTTCANCGCTACACCAGGAATTCCAGTCTCCNCNGNCGAACTCTAGCTTNCCCGTATCGGCTGCAGGCCCGGGNGTGANCCCCAGGTTTTCACAGCCGACGCGACCAGCCGCCTACGACCTCTTTACGCCCAATTATTCCGGACCACGCTTGCACCCCACCNATTACCGCGGNCNCNCGCCCGTATCTGG
+
#8ACCGFGGGGGGGGGGGGGGGGGGGGGGGG#:CFFGGGGGGGG#######::CFGGGGGG#:CFGGGGGGGGGG##:#:CFGGGG#######::DFGGGF<####::4FFGGGG,#:AFECGGDFFGGGGGEEFGGGGEGG#8#+#63=DF=8=ADFF8#1@@DD6>DCEGFDGGGGGGGE>E#*44*#46DD*CE8C,=7;BC9?CC)5)>D*:)8AGF5DEDDF)2)0*2?*C<*)/:EC59+397CFFF>5)9:DE)0)96FGF*75)#*2**-71---#(#(#(.(-83-))))))
@M03506:14:000000000-AKVR1:1:1101:21338:1152 2:N:0:39
NGGACTACCAGGGTTTCTAATCCTGTTTGCTCCCCACGCTTTCGNNNNNNNGCGTCAGTATTGGCCCAGGGGGCTGNCTTCGCCATCGGNNTNCCTCCACATNTNTACGCATTTCACTGCTACACGTTGAATTCTACCCCCCNCNTNCATACTCTAGCCCGCCAGTCACCAATGCAGTTCCCAGGTTAAGCCCGGGGATTAAACATCGGTCGCAGCGAACGGCCGGCGCATGCTTTACGCCCAGTAACTCGGATTGACGCTTGCACCGTCATNATTACCGCGGCTGCTGTAACGTAGTTAG
+
#8@8<<ECCF9C7-,BCE,F<E9C<C<FFFGFG,BEF+8C,CCB#######,6C,CFGEEE@,6<,6C<EGGG>+B#99CFFG,?FFGG##,#::,B,CF8<#4#+4BFFDG+,CAEE,,C?EEGGG,6+<5,?FF,,,6@C#3#+#6+@BDC8FG9DFDB+5:+8@E7,,64<CD,,@D,@CB*DFGG99,>C>C5*/=,+5,5<0=:2*)*)/3875:)*)*))).19)7**9*-77**///0<A*+2*)8)5*06*2)773CGG)/)1)#11*;(9*(-(-((()5*..*,(*)..)-
@M03506:14:000000000-AKVR1:1:1101:9082:1175 2:N:0:39
NGGACTACTAGGGTTTCTAATCCCGTTCGCTCCCCTAGCTTTCGNNCTTNAGCGTCAGTGTCGGCCCAGCAACCCGCCTTCGCCGCAGGTGTTCCTCTTGATATCCACGCATTTCACCGCTACACCAAGAATTTCAGTTGCCCCTTCCGCACTCTAGTCGAGCAGTATCAGTTGACCTTTCCGAGTTAAGCCCGGAGATTTCACAACTGACTTGCAGTCACCGCCTACGCGCCCTTCAACCCCAGTAAACCCGAATAACCCTCGCTCCCCCCGTACTCACGCGGCTGTCGGCACGGTGTTT
+
#8@BCGGGGEGFFCFEGGGGGGGGGFGGGGEFGG;FDGGFGFGE##::C#:CFFFGGDFGGGCCEGEGGGGGGGEBE:FEGGGGEGCCFGGAEGGGGGGGFGFGAFGGGGGGE<F?FGGC@FEDFFFCCCFFG,EFEFCACF8D8EGG8C@EGGG,,@D6B+@>@FDGG:,FF9DF@EFF;F>E:8CGF998>8>>:C:,9C7E??5,,*9:,*,4*;)=7;DC:*0)*2)/C35>(**+2**/*<+9++*0))1**.9+)70))*;)A5C>)*:*;:*<(((-49()57(()((1))42(
@M03506:14:000000000-AKVR1:1:1101:10523:1177 2:N:0:39
NGGACTACCCGGGTTTCTAATCCGGTTCGCTCCCCACGCTTTCGNNCCTNAGCGTCAGCACGTCCCCAGCCGGCTGGTTTCCCCCTGGGTGTTCCTGCCGATCTCTACGCATTTCACCACTACACCGGCAATTCCACCGGCCTCTGGACGGCTCGAGCCGTGCCGGATGGGATGGCCTCTCGCAGTTAAGCCGCGAGCTTTCCCACCCCACGCGCCCGGCCGCCTCCGGGCGCTTTACGCCCATCCAGTCCGGACAACCCTTGGCCCCTCTGTCTTACCGCGGCTGCCGCCACAGCGCTAG
+
#8ABCGF9EDFGC@FFGAGFFGFGGGGGGGGGEGGGGGGGGFGC##::D#:CF7FFFGGGG:FGGGFFGGGDEGGGGGG@FFGGGGC7FEGG:FFAEEFEE=FFF,CECFEFGF?CEFGGGGGGGGG@FEEGFGFGGFB=FE@FFFBAF8@8BE8E>1CCE*BFC51*:*8,1*3:C9:82/=18=C:<9BCEC1*8::E77+<<6CGDDD:C9**))0:91753/<3*))*15)*605CE=***/+*+0<@3)9)*(**)).**+2)*09)/:C<+.)*(4(2(1()-),(5((*))4((
@M03506:14:000000000-AKVR1:1:1101:9885:1190 2:N:0:39
NGGACTACCCGGGTTTCTAATCCCGTTTGCTCCCCTGGCTTTCGTGCTGTCAGCGTCAGTGTCGGCCCAGCAACCCGTCTTCACCTCAGGTGTTCCTCTTGATATCTACGCATTTCACCGCTACACCAAGAATTCCGATTGCCCCTTCCGCACTCTAGCAAAGCAGTATCATCTGACCGTTCCGAGTTAAGCCCGGAGATTTCACAGATGACTTGACTTGCCGCCTACGCGCCCTTTACGCCCAGTAATTCCGCATACTCCTTGCCCCCCCTGTATTCCCCCGGCCTCTGGCACAGACTTT
+
#8ACCGGG-FFGGGGGGGGGGGGGGGGGGGGGGGGGGGGGGGGGGGGFGFGGGGGGGDGGGGGGCGGGGGGGGGGGGGGGGGFGGGGGGGGGGGAFFGGGGGGGGF9AEGG:FFGGGGGGGGGGGFEFECGFCFGGFGGGDFEFFGEGGGGCEEGGFFCFGGCFD8ECA=D=A=ECGGDEGGGGD6EEGG9C:@EEEGE,DFGF7,=?<+=:BCC?*==9CFCE<DA5AD>GC>5F326*8*9*/+2@CCFF4))*/)*+0*9*2<8F5)18)C++3-/+(,-31((.())4).42))5))
@M03506:14:000000000-AKVR1:1:1101:17527:1193 2:N:0:39
NGGACTACTAGGGTTTCTAATCCTGTTTGCTCCCCTAGCTTTCGTTCCTCAGCGTCAGTTGCGGTCCAGCCAGCCGCCTTCGCCACGGGTGTTCCTGCAGATATCTACGCATTTCACCGCTACACCTGCAATTCCACTGGCCTCTCCCGCACTCTAGCGCGGCAGTTTCGGGAGCAGCCTCCAAGGTGACCCTGGAGATTTCACTTCTGACTTTCCGCACCGCCTACGAACCCTTTACGCCCAGTAATTCCGTGCAACGCTCGCCCCCTACGTCTTTCCCCGGCTGTCGGCACGCCGTCAT
+
#8A@CFFGGGGGGGGGGGGGGGGGGGGGFGFGGGGFGCFFGFGGGGGFFGGGGGGGGGGGFAFDFGGGGFGGAFGGGGGGF7CEEGGGCEGGGGF<FFFDFC9?FFE5+>FFGGGCEGCGGGE@FGFGGFGFFDECDF:,:EEFFE,@8B>66=3,@D8+>@E6C3;DFEE7>8>C6:EF>DC,2*5<F,>EG,=6A,5=,=9@FEF+<CCC7+1+1*.:)5C>*/A):*5*18)040<E8=D4F9+*30+7))1*:735))77C8*78.C57***+.9+.((-2((04.,(04(*.841(
@M03506:14:000000000-AKVR1:1:1101:9029:1260 2:N:0:39
NGGACTACCCGGGTTTCTAATCCTGTTTGCTCCCCTAGCTTTCGCGCCTCAGCGTCAGATGTGGTCCAGTGCGCCGCTTTCGCCACAGGTGTTCCTCCCGATATCTACGCATTTCACCGCTACACCGGGACTTCCACGCACCTCTCCCACCCTCAAGCACGGCAGTTTCGCCTGCAGGCTCTAGGTTAAGCCTAGAGGTTTCACAGGTGCCTTACCGCCCCGCCTACGCGCCCTTTACCCCCACTCATTCCGAACAAAGCTTGCCCCCCTCCTCTTCCCGACGCCCCTGGCCTCTACTCAC
+
#8@CCGGFGCFGGGGGGGGGAECEFEFGFGGGGGGGGG,FGGGGGGGGGGGGGGGGGD9FFFCFGGGCFGFGEGGGGGCFDFG,CCF<FGFFCAFGGF:FEGGG9FFFGGCGGEDFFGGGGGE9EGGGDG+=FGCEF=E7FGGG,,D8BFEGGGG6,,@CGDD>8FECFC>FG58>78E::CCB9E?:,=B7,16,16:=>1+><F*00*;FC*+A3<8*:<3:5*)7:)829<F*.0*<;E)/9??8<<965)9)2(*2*1)*90A):5*))*+30655(,4(((,5,)4,*(.2**))(
@M03506:14:000000000-AKVR1:1:1101:14851:1263 2:N:0:39
NGGACTACTCGGGTTTCTAATCCTGTTTGCTCCCCACGCTTTCGCGCCTCAGCGTCAGTATCGGGCCAGTGTGTCGCCTTCGCCACTGGTGTTCTTCCGAATATCTACGAATTTCACCTCTACACTCGGAGTTCCACACACCTCTCTCGAACTCTAGTTGTCCAGTATCAAAGGCAGTTCCAGAGTTGAGCTCTGGGATTTGACCTCTGACTTAAACCACCGCCTACGCGCCCTTTACGCCCATTAATTCCGAGCAAAGCTAGCCCCCTTCGTAGTCTCCCGGCCGCTTGCACACAGTTAG
+
#88CCGGFF<FGGFE-EFAFGFFCFFEEEGGGFGGD:EEDFGCGGGGG7C,<<BCFEC6EFFG@FDGFGF9EFG<@FE?=<FGEEFC<<CFFEF<AFFECFGFGFE5EFGD=D<F9BF<FFCEFF9EFF7+8=,;<,<=FCBD36D,3+,88DFGGE37@>,EFDGGFC,,9@=,DCFGEF,7,5EF,D@B,@D,DC,,@65;ACFGGG7CFFF7D2**1*;DCDGA57)5558;4;:583=5*2<++2<A))5)9*.**110*28A)*02.0**1+)1+(-((((-7:52)1)(/)06).
@M03506:14:000000000-AKVR1:1:1101:12805:1285 2:N:0:39
AGGACTACTGGGGTATCTAATCCTGTTTGCTCCCCACGCTTTCGCACCTCAGCGTCAACAACGGTCCAGTGAGCCGCCTTCGCCACTGGTGTTCTTCCGAATATCTACGAATTTCACCTCTACACTCGGAATTCCACTCACCTCTCCCGTGTTCAAGCGATGCAGTCTTAAAGGCTATTCCGGGGTTGAGCCCCGGGCTTTCACCTCTAACTTACAAAGCCGCCTACGTGCGCTTTACGCCCAGTAATTCCGAACAACGCTAGCCCCCTCCGTATTCCCCCGTCTCCTGTCACGGAGTTAG
+
CCCCCGGGGGGGGGGGGGGGGGGGGGGGGGGGGGGGGGGGGGGGGGGGFGGGGGGGGGGGGGGGGGGGGGGGGGGGGGGGGGGGGGGGGGGGGGGFGGGGGGGFGGGGGGGGGGGGGGGGGGGGGGGGGGGGGGGGGGGGGG@FGGFFGGGFGGGGGFCEGEGGGGGGGGGG8DEFEFCFGG6EEEGGG?FFFCGGGGGGFGGGFCG9?FGCGGGGF46C*9CEDDA>0*:CGFFGFG@GCEGD9?F*<?F:B)77*.):>336<CEF*<C)>4C6+.1*-,,-((.*5*55@:0))01<)
@M03506:14:000000000-AKVR1:1:1101:16912:1311 2:N:0:39
AGGACTACCCGGGTTTCTAATCCCGTTCGCTCCCCTAGCTTTCGCGTTTCAGCGTCAGGTGCAGTCCAGGTGGCCGCTTTCGCCACTGGTGTTCCTCCGGATCTCTACGCATTTCACCACTACACCCGGAATTCCACCACCCTCTACTGCCCTCCAGTCCGGCAGTATCGGACAACCTCTCCCGGTTGAGCCGAGAGATTCTATGCCAGTCTTGCCCAACCGCCCGAACGCGCTTTCCGCCCAGTAAACCCGGATACAGCTCGGTACCCACGCTCTACCGCGGGTGCCCGCCAGCACTTAG
+
CCCCCGGGFGGE7FEFFFGGGGFFGGGGGDGGGGGGGCGFGGGEGGFFGEGGGFFFFCCGGCFGGGGGFGGGGGGGGGGCFDGEGEEDGGG8FFGGGGDD7C@DGGGFGGGEFGGEFEGGGGCFFF:CEG@<E<ADDFGDEE8DFCF9>FFDGF>C8E?FECEDGGG;D8B@EE5B7CF:>EG*?>**<>7B5:**4:+++++++3<+2**2:0A6*0)*7)):)9)5C3)*/)09):5CCE*99++1+*/)))*92)*3667)1*10+*75)9*;<48*,(((-(()(7(()-(*)))..
@M03506:14:000000000-AKVR1:1:1101:14005:1336 2:N:0:39
AGGACTACTCGGGTTTCTAATCCTGTTTGCTCCCCTAGCTTTCGCGCCTCAGCGTCAGTTGTGGTCCAGTGCGCCGCTTTCGCCACAGGTGTTCCTCCCGATATCTACGCATTTCACCGCTACACCGGGAATTCCACGCACCTCTCCCACACTCCAGCACGGCAGTTTCGCCTGCAGGCTCTGAGTTGAGCCCAGAGGTTTCACCGGTGACTTACCGCACCGCCTACGCGTCCTCTACGCCCACTAATTCCGCACAACGCCTTCTCCCCTCCTATTTCCCCTGCTTCTGGCACCAACTTTC
+
CCCC<FGGGGGGDDFGGGGGGGGGAFFGFGFEGGCEDGGGGCE;@:B:@FEFGGGEGGFEGGDEGDGGGGGGGGGGGGC<EFGC:CEGGCFGFGGGGFGGG>C:FFGGGGGGG,9EFFGGC:FFE,:>@@CFGGGCEGGCF8@E8DGGCGGE,@:8DGC<87C>*@>@EEEGGGGGFFE:FGCF7CF,>BGFG8,,:=,,529C,=5/:7<FG79>1:053):5*/5)*))2>)*23C75CEC7CC8@CF7))8))24)*.))9*00<85D))0+3+.*+(((,())*.*)(91(1))-.)
@M03506:14:000000000-AKVR1:1:1101:22812:1338 2:N:0:39
AGGACTACTGGGGTATCTAATCCCGTTTGCTCCCCTGGCTTTCGCGCATCAGCGTCAATCTCGGTCCAGGATGCCGCCTCCGCCACCGGTGTTCCTCCAGATATCTACGCATTTCACCGCTACACCTGGAATTCCGCATCCCTCTCCCGAATTCAAGCCCGCCAGTATCACACGCAGTTCCCCGGTTGAGCCGCGGGATTTCACGTATGACTTAGCAGGCCGCCTACTCGCCCTCTACGCCCAGTAATTCCGAACAACGCTCGCCCCCTCCGTATTTCCGCCGCTGCTGGCCCATTCTCAG
+
CCCCCGGGGGGGGGGGGGGGGGGGGGGGGAEEGGGFFFGGGGGGFGEGGGGGGGEGGGGGGGGGGGDFEGGCFDFGG:@?FGGGGEFFGGGEFFFGGGGGFFGCFFDDF@:FEFGGGGGGEGGGGGGGCFGG8,C,@FFGGGFGFGGGGEE83,@,>963>C>8?EFDFGGEFEEGDG?F;,1:;4:CECGCC5BC=CC=9:FG5A?+=+7;:+;<>DF5777/*17*2*8*1))2.*)2*/119+<B+++9<;7)28CD)7@DDE=:58*))/C++)@C:(,,--49>F?:)((*0*)))
@M03506:14:000000000-AKVR1:1:1101:14921:1344 2:N:0:39
AGGACTACTAGGGTATCTAATCCCGTTCGCTCCCCTGGCTTTCGCGCATCAGCGTCAGTGTCGGCCCAGCAACCCGCCTTCGCCGCAGGTGTTCCTCTCGATATCTACGCATTTCACCGCTACACCGAGAATTCCAGTTGCCCCTTCCGCACTCTAGTCGCACAGTATCAGTTGACCTTTCCGAGTTAAGCCCGGAGATTTCAAAACTGACGTGTGCTGACCGCCTACGCGCCCTTTACGCCCAGTACATCCGCACAACGCTTCTTCCCCCCCGCTCCCCGCGGCTGCTGGCCCGGCGTTT
+
CCCCCGGGGCGGGGGGGGGGGGGGGGGGGGGGGGGGGGGGGGGGGGGGGGGGGGFGGGFFGGGEGGGGFFGGGGGGGGGDFCGGGGGGGGGGGGGFF<FCGGGGGEDGFGDEGFGFGGGGGEEGGGGDGGGACGGGGGCEFFFC8DCFEEC8BFGG,5DCGC>>8D,,ED;FAFDGGFGC;@7>CFECCEGFFED8C5*=77+++3;6+0**2*>*;D1=C*9E)7>?555CD>;58>B585DDD7E*0+<?5)757?G550)**3<**7)7))*2*()2((-,(-(.5).(),4)))-((
@M03506:14:000000000-AKVR1:1:1101:11490:1353 2:N:0:39
AGGACTACACGGGTATCTAATCCTGTTTGCTCCCCTAGCTTTCGCGCCTCAGCGTCAGTTGTGGTCCAGTGCGCCGCTTTCGCCACAGGTGTTCCTCCCGATATCTACGCATTTCACCGCTACACCGGGAATTCCACGCACCTCTCCCACACTCAAGCACGGCAGTTTCGCCTGCAGGCTCTGAGTTGAGCCAAGAGGCTTCACAGGTGACTTACCGCCCCGCCTACGCGCCCTTTACGCCCAATAATTCCGAACAACGCCCGCCCCCCTCTTATTACCGCGGCTGCTGGCACGAAGTTTC
+
CCCCCGGGGGGGEFEEGGEFGEGGGGGGGGGGGGGGGGGGGGGGGGGGGDGGGEGGGGGGGFGGGGGGGGFGGGGGGGGGGGGGGGGGFFGGGGGGGGGGGGGGGGGGFFGGGGGFGFGGGGGFFFGDCFDGFFGGGFGDGG8D@FFGGGGGGGGGGG?CGGGGECF;EEDFE>FGF:E,D?CBGE9CF8FF,<=CFE*?:FFGGGCEC+*;@+<CDC)=>DD5><?5=)721>4*6DDGE=<C53+1<+06)5><*4):)0)7):?52./)**3++6**4(,(-2())01(9:(1)))))
@M03506:14:000000000-AKVR1:1:1101:16229:1356 2:N:0:39
AGGACTACCAGGGTTTCTAATCCCGTTTGCTCCCCTGGCCTTCGTGCCTCAGTGTCAGGAACTGTCCAGAGACCCGCCTTCGCCACTGGTCTTCCTTACGATCTCTACGCATTTCACTGCTACACCGTAAATTCCAGTCTCCTCTCCAGTCCTCAAGCACCGCAGTATGGAATGCAGTTTCGGAGTTAAGCTCCGAAATTTCACACCCCACTTACGGCCCCACTTACGCACCCTTTACGCCCACTGAATCCGAACAACCATTGGGACCTCTGTTTTACCGCGCATCCTGGCACAGAGTCAG
+
CCCCCGGGGAFGGGGGGGGGGGGGGGGGGGDGGGGGGGGGGGGGGGGGGGGGGFGGGGGGGGGFGGGGGGGGGGGGGGGGGGGGGGGGGGGGGGGGGGGGGFGGGGGGGGDGGGGGGGGGGGGCDFGGG>FGGGGGGGGGGGGGFGGGGGGGGDCGGC>FGGGGDGGGGGGGGFG937=DFGG6+>8=DFGAEE>EEEGGGGCGGG5@EGDG7+EE97*1/;?,+=A5**/C?)););)88CD353@*+5>A).:C5@*****2//*7*/20**32+)/*((((-((*-63(9(3*01-))
@M03506:14:000000000-AKVR1:1:1101:20331:1383 2:N:0:39
AGGACTACTGGGGTTTCTAATCCTGTTTGCTCCCCACGCTTTCGCGCCTCAGCGTCAATTACGGGCCAGATAGCCGCCTTCGCCACCGGTGTTCTTCCCAATATCTACGAATTTCACCTCTACACTGGGAATTCCACTATCCTCTCCCGCATTCAAGCTCATCAGTATCAAGCGCAGCCCCCAGGTTGAGCCCGGGAATTTCACGCCTGACTTGATAAGCCGCCTACGCGCCCTTTACGCCCAGTAATTCCGAACAACGCTTGCCCCCTTCGTCTTACCGCGCTCGCTGGCTCGTAGCTTC
+
CCCCCGGGGGGGGGGGGGGGGGGGGGGGGGGGGGGGGGGGGGGGGGGGGGGGGGGGGGGGGGGGGGGGGGGGGFFGGG7FGGGGGGGGGGGGGGGGG9FGGCFDGGGGGEGFGGGGGG<FFGGGFAEFCGGGGGGGGFFEGGGGC?EGGGGGGGDC,@FG?EE,@FGGFDFCF>8EEG5;CEC:DECECDECF88E8C0,<CFFFGGG5;C79C+;7CBGGGGEDGFFG)=CCB4*67);E5>49CF*<C763>DGF?DC))8<06C@*77>F*;*<<)*(,((-(-5(8,(0(-10)6))
@M03506:14:000000000-AKVR1:1:1101:18186:1394 2:N:0:39
AGGACTACCCGGGTTTCTAATCCCGTTCGCTCCCCTGGCTTTCGCGCATCAGCGTCAGTATCGGCCCAGTAGCCCGCCTTCGCCTCAGGTGTTCCTCCCGATATCTACGCATCTCACCGCTACACCGGGAATTCCAGCTACCTCTTCCGTACTCTAGCTTGCCAGTATCGGCCGACTTTCCGGGGTTGAGCCCCGGGCTTTCACAGCCGACTTAACAGGCCGCCTACGCGCCCTTTACGCCCAATAATCCCGAACAACGCTTGCCACCTACGTATTACCGCGGCTGCTGGCACGCAGTTAG
+
CCCCCGGGGGGGGGGGGGGGGGGGGGGGGGGGGGGGGGGGGGGGGGGGGGGGGGGGGGGGGGGGGGGGGGGGGGGGGGGGGGGGEGGGGGGGGGGGFGGGGGGGGGGGGDDGGGGFGGGGGGGGGGGGGEGGGGGGGGGGGGGGGGGGGGCCDEEDFGFGGGGGGGA@E:CFGG>EGGGG9EGED=EEG?FGGGGGEG=FFGCEE7C5EC<35CFFC7FGCCGD33?ECD>=GBF4<>)1:CDF76F6+<<>3;DD*17CE3)9*+<F0)C>F4<C+)8*((2((-3),6:0?<())0)..
@M03506:14:000000000-AKVR1:1:1101:15591:1398 2:N:0:39
AGGACTACTAGGGATTCTAATCCTGTTTGCTCCCCACACTGTCGCGCCTCAGTGTCAGCAGTAGCCCAGCAGGCCGCCTTCGCCACCGGTGTTCTTCCGGATCTCTACGCATTCCACCGCTACACCCGGAATTCCACCTGCTCCTACTACGCTCGAGCAAGACAGTCCGCATGGCAGACTCGGGGTTGACCCCCGAGCTTTCACCCCACGCCTATCCCGCCACGTACTCGCCCTTTACGCCCCGTGCTCCCGGACAACGCTCGCACCCTCTGCATTACAGATGCTGCTGCCACCGCGCTCG
+
A8-6B<8--=CAF-C-C-CF9FF9E,C<699CEF,C7,8E<EE8@7@@@,6E<9;EE9FFF<<EC,6,,,6C@7F@@:FC,@FFFGG77@E=BF,,C<,@CF=FF<A,BE:BFG9FFF=C@4+,,4@:=+6+A<A<,A=AF,,@@,E,,>CC+1+63+5D69E,@;>DC>8**,3,**45,=78C*:75,6:B**4CG5++;+++*2A=3)***0+*0):>35**2.)3/7E358*.:5EE=)17:8<?CC37)/1*47=>555/8?5;5*/0*++0.*+)))))))),*(,9:(9))((-
@M03506:14:000000000-AKVR1:1:1101:21052:1400 2:N:0:39
AGGACTACCCGGGTTTCTAATCCTGTTTGCTCCCCTAGCTTTCGTCTCTCGGCGTCAGTTGCGACCCAGTGAGCCGCCTTCGCCACGGGTGTCCCTGCAGATATCTACGCATTTCACCGCTACACCTGCAATTCCACTCACCCCTCTCGCACTCTAGCACGGCAGGTTCGGAAGCAGCCCCTGGGTCACGCCCAGTGATCTCACTCCCGACTTGCCACACTGCCCACGGACCCTGTACCCCCTGTTCTTCCGAGCACAGCTGGCCCCCTCCGGTCCACCGCTCCTCTGTGGCCGTAGCGCC
+
@@9CCGGG@@FGE@F-FFG9CCCEC@E9CF9F<<@FDFGGECFCGGDFG<;DB@678B,,CFGD76@,CC6CE,CC:+B:9,?F:F7:C:=:,5EFGF8F,B<A?E@FG::BCA<FGF:7CC+5AEEFGGF,,FEFC9A3A@,@6=7@CG+@=C79BFFC8@E>**@,@CCCDEG,4DE>E>***:,,,6BE*8C,<9E9;C+;>EG*>*C)10C?FDFE**00/0<B*).755)2):*+1:11D++9+<C3))1)0(**/))**2*0/)/))1**+5)*(((((.4))*(()((*))((-
@M03506:14:000000000-AKVR1:1:1101:21602:1412 2:N:0:39
AGGACTACTAGGGTTTCTAATCCCGTTCGCTCCCCTAGCTTTCGCGCCTCAGCGTCAGTGTCGGCCCAGCAACCCGCCTTCGCCGCAGGTGTTCCTCTTGATATCTACGCATTTCACCGCTACACCAAGAATTCCAGTTGCCCCTTCCGCACCCTAGCCCCGCAGTATCGGTTGACCTTTCCGGGCTAAGCCCGGAGATTTCACAATCGACTTGCGGTTGCCGCCTACGCGCCATTTACCCCCAGGAAACCCCAACAACCCTTTACCCCCCCGTCTTTCCTCGGCTCCTGTCCCGGAGTTT
+
CCCCCGGGGGGGGGFGGGGFGGG<;EF<CGGGGGGGGGGGGFGGGGGGGGGGGEFGCGGGGGGFGGGGGFFFGFGC@@CGGGGGGG=@FFFFGGGF<EFFFEADEGEDGGE@EEDFGGGDGG@FFGGFGGCG;FF<FGFCC3@FGGFEGEE6=CFG8EGGC>EE5:,5:CEGGGFGGGGGGF>C5*:CCGFGGG8*85*AEC<@C6+3:*:7**58:C3:9:CCDG5)*/.*9).*)27+25>)**/00*;.))99/,*:)0)**+39EB<85*/;*)1+))((,-(8.9-3),()))(.)
@M03506:14:000000000-AKVR1:1:1101:11920:1443 2:N:0:39
AGGACTACTCGGGTTTCTAATCCTGTTTGCTCCCCACGCTTTCGCGCCTCAGCGTCAGTATCGGTCCAGAGAGCAGCCTTCGCCACCGGTGTTCCTCTCAATAACTACGAATTTCACCTCTACACTGGGAATTCCACGCTCCTCTCTCGAACTCCATCACCACAGTCTCGAGAGCACCTCCCAGGTTGAGCCCGCGGTATTCACACCCGACTTGCCGCGCCGCCTACGAGCCCCTCCTCCCCAGTAACTACGAACAATGATCCCCCCCCCCGTATTTCCTCCGCCGACGGCCCACACTTAC
+
9CCCCGGFGEGD@;,BE<C,FFGC<FGG@EF<F,CEE@CF,,FEC:CB7@@8@CF,@:CFGGG+8B:6C6FF,@,:,66:C=CF7F8F+C@G,F,EA,4B<FCA<FEG>7,?+,95,99,,,5EEA,9,A,4,E,@AC++@CE,,>,7+,,@3=D=,6=9D8+=,@=,366+,4DF94,@>EG::89@@:,3BE*181*4<=,,1,*/*)/9441+/)0/)))//:))**)217;*(*.**2*/2+3*+03))7CD*)0+*0**1*:)*)1).)*++.1+-,20((()(0(()(47)5)-)
@M03506:14:000000000-AKVR1:1:1101:17817:1455 2:N:0:39
AGGACTACTGGGGTATCTAATCCCGTTTGCTCCCCTAGCTTTCGCGCCTCAGCGTCAAGAACAGGCCAGGTAGTCGCCTTCGCCACGGGTGTTCCTCCTGATATCTACGCATTTCACCGCTACACCAGGAATTCCACTTTCCTCCCTCGACCTCTAGCCGAGCAGTTTCCGACACAGTGCCCCGGTTGAACCGGTACATTTCATGTCGGACTTACAAGGCCGCCTACGCGCCCTTTACGCCCAATGAATCCGAACACAGCTTTCCACCCCCGTATTACCCCTGCGGCCGGCTCGGTGTTAG
+
CCCCCGGGGGGGGGGGGGGGGGGGGGGGGGGGGGGGGGGGGGGGGGGGGGGGGGGGEEGGGGGGGGGGGGGGGGGGGGGGGGGGCGGGGCFFFGGGGGGGFGGGGGGGGGGGEGGGGGEGGCGGG8CGG:FGGGGGGGGFGG;EGGGGGGGGGG,>DFFGECEC6EFCFGE33*:3AFCFEFFEEECG6@8CD5B=E,BE9+9;1BFGDGG)=DG7C6A5735CCG?>E)):C5)*.:>CEG3*9++1+2AB:3794(/:?**;7+<FE)95.1:++.9<0(42((,)()-(0((100())
@M03506:14:000000000-AKVR1:1:1101:13994:1494 2:N:0:39
AGGACTTCACGGGTTTCTAATCCTGTTTGATCCCCACGCTTTCGTGCATGAGCGTCAATATCTGCGTAGTAAGCTGCCTTCGCAATAGGTATTCTATGTCATATCTAAGCATTTCACCGCTACATGACATATTCTGCTTACCTCCACAGCATTCAAGATATATAGTATCAACGGCAGTTTCCGGGTTAAGCCCGGAGATCTCACCACTGACTTACATATCTGCTTGCGCCCCCTTAACACCAGTAAATACGGTAAACGCTCGCACCCCCCGTATTCACACGACTTCTGGCGAGGAGTGAGC
+
C@CC,F<CCFGGGFEGGGCGCCC@<CFG8FEE@FGGDEDG7DFFGEC@EFF8ECGCFG<FEGEGG@C,F@FGGGG8FGGFD@FFFGG9FG9FEFFGFGFFC<FG9?,C9FFFEFGGGCFF@GG<B<EECFDEB9BEFGEEGGBF8BF8>8=9@A8DEDD8=;4@EGDFGGEGD+BG8B98D@CE6>CGC9AFFEEE>7C,@CFF,@CF6CFGACF9;9+:++=,+*39**8/CD608++5=58:@FGF+43>.)*33()/0..)/*20*./8@<<0+6*<2,43()6*)6((.0(*?F))(
@M03506:14:000000000-AKVR1:1:1101:16026:1499 2:N:0:39
AGGACTACCCGGGTTTCTAATCCCGTTTGCTCCCCTGACCTTCGTGCCTCAGCGTCAGGAACTGTCCAGAGACCCGCCTTCGCCACTGGTCTTCCTTACGATATCTACGCATTTCACCGCTACACCGTAAATTCCAGTCTCCTCTCCAGTCCTCAAGCACGGCAGTATCGAATGCAGTTTCGGAGTTAAGCTCCGAGATTTCACACCCGACTTACCTCGCCGCCTACGCACCCTTTACGCCCAATGAATCCGAACAACCCTTGAGACCTCTGTTTTACCCCGGCCGCTGGCCCAGCTGTAG
+
CCCCCGGGFGGGGGGGGGGGGGGGGGGGGGFGGGGGGGGGGGGGGGGGGGGGGGGGGGGGGGGGGGGGGGGGGGGGGGDGGGGGGGGGGFGGGGGGGGGGGDGGGGGGGGGGGGGGGGGGGGGGGGGGGGGGGGGGGGGGGGGGFFGFGFGGEGCGGGGGGGGGGGDGGGFFFFGGCFFGGG6:EGCFGDGGGGGEGGFCD9CFGGGG5*19E7AC+;?GGDC5CDF3CC3*>>4C<C)8:>D**+3*+3A)07D)C(*/)7):*1<F+<*/=*<*+)/+,(((-(,.4),,)(.*)/.6-
@M03506:14:000000000-AKVR1:1:1101:17227:1499 2:N:0:39
AGGACTACTGGGGTTTCTAATCCCGTTTGCTCCCCTAGCTTTCGCGCCTCAGCGTCAGTGTCAGTCCAGGAAGCCGCCTTCGCCACCGGTGTTCCTCCGGATATCTACGCATTTCACCGCTACACCCGGAATTCCGCTTCCCTCTCCTGAACTCTAGCCCCACAGTTTCCCGCGCAGTTCCCCAGTTGAGCCGGGGGATTTCACGCGGGACTTACAGAACCGCCTCCGCGCCCTTTACGCCCAGTAATTCCGAACACCGATTGCCACCTCAGCATCCCCCCTGCCCCTGGCACAGAGTTCC
+
CCCCCGGGGGGGGGGDGGGGGGGGGGGGGGGGGGGGGFGGGGGGGFGGCFGGGGGGGGGGGGGGGGGGGGFEAFGGGDGGGGGGGEGGGGGGGGGCFECGGGDGGGGGGGEGEGGGGGGGGGGGGGGGGGEDFGGFGEGGFF9E?FEFFFGGGGGC;=8DEGEGC<FFGGGDGEGEGGFGGGGGDF;,D,?8:E>=E*=;CFFF8CE5*79D9*<7**)21)1/>*8<=))*97:*5C5C8CGC*+20+30))79)*4)/)))2:+97*0*)0*+++..*-((.((-7:F3(92(*/0)))
@M03506:14:000000000-AKVR1:1:1101:18934:1502 2:N:0:39
AGGACTACTGGGGTTTCTAATCCCGTTCGCTCCCCTAGCTTTCGCACATCAGCGTCAGTGTCAGCCCAGCAACCCGCCTTCGCCGCAGGTGTTCCTCTCGATATCTACGCATTTCACCGCTACACCGAGAATTCCAGCTGCCCCTTCTGCACTCTAGCCCCGCAGTATCAGTTGACCTTTCCGGGTTAAGCCCGGAGATTTCACAAGTGACTTTCGGTGGCCGCATACGCGCCCTGTACGCCCAGTAAACCCGAAGAACCCTTGGTCCTCCCGTTTTACCCTCTCTGCCGCCACTGTGCTC
+
CCCCCGGGCCFGGGGGGGGGGGFGGGGGGD7ECGGGGFGGGFFEEEGDFG9FGGGGGGFCFF<FGGGGFGFDEGCFGEGEFG7EGFGGGFBFG,BDC9F@,4BBFCGEFCEGGF9AFGGD::FFCCF7@@35DED,AFGGGFGGG8FFGFFGG8E;D936@+BEC@C9::,FFGCFGCEFFG***>5*<5?FCC:::70B,B,,1,,4@7;CC+<*918*;7)=595*2*7C)07*.:98?C)*/<997+;3.)/1/(2*.))2*+2<+/>>3/*0;)*0()((.):*))(,)(49**...
@M03506:14:000000000-AKVR1:1:1101:11831:1504 2:N:0:39
AGGACTACTGGGGTATCTAATCCTGTTTGCTCCCCTAGCTTTCGTTCTTCAGCGTCAGTAGTGGTCCAGCTCGCCGCTTTCGCCACGGGTGTTCCTGCAGATATCTACGCATTTCACCGCTACACCTGCAATTCCACGAGCCTCTCCCACACTCAAGCACGGCAGTTTTGGAAGCCGTCTCTGGGTTGAGCCCAGAGATTTCACTCCCAACTTGCCACACCGCCTACGAACCCGTTACACCCATTAATTCCGAACAACCCTGCCCCCCCACGTATTACCCCCGCTCCTGGCCCGTAGTCAT
+
CCCCCGGGGGGGGGGGGGG9FGGGGGGGGGGGGGGGGGGGGGGGGFGGGGGGGGGGGGGGGGGFGGGCGGEGDGGGGGGGGGGGGGEGGEGEGGGGGGGGCGFGGGGGGGGDGGGGGGGGCFGGGGGGGGFGGGGGGGGCCECFC8DGGGGG8@FEBEBFCEGGGGFG<8C778CGGGE::DE6CFGGD88>FGF:8F;7>FFG>CFGGGD<?BF?+;AEGGGG3<8555558):*(/*3*:D50+<*++:6)<DC5(*/.))*1;EF=)9779+0+)1+((-(-(4)5)4(03())7)))
@M03506:14:000000000-AKVR1:1:1101:19530:1551 2:N:0:39
AGGACTACTGGGGTTTCTAATCCTGTTTGCTCCCCACGCTTTCGCACCTCAGCGTCAGTATCGGGCCAGTGAGCCGCCTTCGCCACTGGTGTTCTTGCGAATATCTACGAATTTCACCTCTACACTCGCAGTTCCACTCACCTCTCCCGACCTCAAGACTCCCAGTATCCAAGGCAGTTCTGGTGTTGAGCTCCAGGATTTCACCCCTGACTTAACAGTCCGCCTACGTGCGCTTAACGCCCAGTGATTCCGAGCAACGCTCTCCCCCTTCGTATTAGCCCGGCTGCCGTCACTAATTTAG
+
CCCCCGGGGGGGDCFEGGGGGGGGGGGGGGGGGGGGGGGFGGGGGGGGGGGFGGFCCFFGDGDDGGGGGGGFFG@FEGDGGGGGGGGGGF@EEGGGC<FC@FFGDGAFFGGGGGGFGGGG?DGE=,AFDGFGGFFGGFGGGEGGGGGGCG+@CD@EGGGGGF8,@FFCC7;,@?FGDFGGFC<3@EGFG7DDCGGFCFGCCCGG7,;EG7C+=+B,=*=?**24:DF370;EC5>*77:EEED586+0<@96:)CDC195>))2*CC)*)2)8*2A+-9+(((3792),04-)))*01))-
@M03506:14:000000000-AKVR1:1:1101:15921:1553 2:N:0:39
AGGACTACCCGGGTTTCTAATCCTGTTCGCTCCCCACGCTTTCGCTCCTCAGCGTCAGTATCGGCCCAGAGACCCGCCTTCGCCACCGGTGTTCCTCCTGATATCTGCGCATTTCACCGCTACACCAGGAATTCCAGTCTCCCCTACCGAACTCAAGCCTGCCCGTATCAGCTGCAAGCCCACAGTTGAGCCGCGGGTTTTCACAGCTGACGCAACAAGCCGCCTACGAGCTCTTTACGCCCACTAAATCCGGACAACGCGCGCGCTCCACTTCTTACCCGCGCTGCTGGCACGGCGTGTG
+
CCCCCFFFFFEBEGDFCGGGGDDFFGGGGDCFEGEFFFGGGGGGGC@CFGGFGDFGGGGGFGCGGGGGDE@EGGG:>FCFGGGEDGGGECCGFFGCFGGGGFG<FF9EE7FGGFGEFGGGEGGGGGGCDFDDD,D<F<FDGGGGGD8FGG+C@:9DDCFG6FFF63@8,3@BA@F,@DCFGFC5,65:,6D,1?EC5***A:9++2*<?42*7C***955<3DC77F5*/856*02)*)//:9*2+<)<CF)))1)*.)205)//:*.*07**0++04@+(((-((-6))((1(()77(((
@M03506:14:000000000-AKVR1:1:1101:8530:1590 2:N:0:39
AGGACTACCAGGGTTTCTAATCCTGTTCGCTCCCCACGCTTTCGCTCCTCAGTGTCAGTAATGGCCCAGAGAACTGCCTTCGCCATTGGTGTTCCTCCACATATCTGCGCATTTCACCGCTACACGTGGAATTCCGTTCTCCCCTGCCATACTCAAGCTCAGCGGTTTCAAAAGCGACGCAGGGTTGAGCCCTGCGTTTTAACTTCTGACCTACTGTGCCACCTACGAGCTCTTTGCGCCCAATAAATCCGGACAACGCTTGCCCCCCACCTATTACCTCGTCTGCTGGCACCTAGTTAGC
+
CCCCCGGGGGGGGGGGGGGGGGGGGGGGGGGGGGGGGGGGGGGGGGGGGGGGGGGGGGGGGGGGGGGGGGGGGGGGGGGGGGGGGGGGGGGGGGGFGGEGGGGEGGGGGGDGGGG,CFGGGGGGGGGDEGGGGGFGFEGGGGGGGCFGFGEGA9,@DF,,,AFGC?CEFGA;=3@EEGGGGDGGFF>FCFGGGFCE=7EEGGFF7CFF7:*1A8AEDGCGGFGGCGEEDGDGGF;+953CE*1*;:+;<@=)<57*/4D577)*9CC):)*06C?9+-*<81641>A43)(,)4,*/1))5
@M03506:14:000000000-AKVR1:1:1101:14380:1599 2:N:0:39
AGGACTACCGGGGTTTCTAATCCCGTTCGCTCCCCTGGCTTTCGCGCATCAGCGTCAGTGTCGGCCCAGCAACCCGCCTTCGCCGCAGGTGTTCCTCTCGATATCTACGCATTTCACCGCTACACCGAGAATTCCAGTTGCCCCTTCCCCACTCTAGTCGCACAGTAACAGTTGACCTTTCCGAGTTAAGCCCGGAGCTTGCACAACTGCCTCGTGCCGACCGCCTACTCGCCCTTTCCGCCCAGTAAACCCGTACTACGCTTGCTCACCCCGGTTTACCGCCCCTGCTGGCCCGCACTTG
+
C@CCCFGDFCEC776CA-C<E9CE@@FF;CCFCDFE@<CFF<F:F:F+BCDFFEBCCE6,CC7@F:C@CE@@EFCC=B@F@DC,@>FEEF?EFAFDE9F+E<FCD,@,8488FED55CEC+>+C=FGCFE@FGGCACDC;9DGG6,D,,883@7CCGC,5C**4,>,,2;,2>,DC9,4,2,46*=*B99@F5*88?**3*:6AEF5<6*02+/;*7*.2993=)135+9:E9B357**28CD**<E*++*00))1*)*255>**2:*7555)1//;(9C6(-(-83@0?(:48(1)04))
@M03506:14:000000000-AKVR1:1:1101:11946:1602 2:N:0:39
AGGACTACTAGGGTATCTAATCCTGTTTGCTCCCCACGCTTTCGTGCATGAGCGTCAGTATTGGCCCAGGGGGCTGCCTTCGCCATCGGTATTCCTCCACATCTCTACGCATTTCACTGCTACACGTGGAATTCTACCCCCCTCTGCCATACTCTAGCCCGCCAGTCACAAATGCAGTTCCCAGGTTAAGCCCGGGGATTTCACATCTGTCTTAGCGAACCGCCTGCGCACGCTTTACGCCCAGTAATTCCGATTAACGCCTGCACCCCACGTCTTCCCGCGGCCGCTGGCACGTAGTTAG
+
CCCCCGGGG9EGGGGGGGGGGGGGGGGGGGGGGGGGGGGGGGGGGGGGGGGGGGGGGGGGGGGGGGGGGGGGGGGGGGGGGGGGGGGGGGGGGGGGGGGGGGG9FGGGGGGGGGGGGGGGGGGGGGGGGGGGGGGGGGGGGGGGGGGGGFFFAFFCAEGGGGGGGGGGFGC:FCCGFGGGG6CDGGG7DFFDDEGGGGDGCF7FFFFCFGGGGG9FDG>57CDGDGFBG/0/95:1.CEGEECFD+C=0+<))7>**6**)07DCFC)*)9@>*88+)7:69>>,-4)(.((/-(20>92.
@M03506:14:000000000-AKVR1:1:1101:18830:1605 2:N:0:39
AGGACTACACGGGTATCTAATCCTGTTTGCTCCCCTAGCTTTCGCGCCTCAGCGTCAAGAACAGGCCAGGTAGTCGCCTTCGCCACTGGTGTTCCTCCCGATATCTACGCATTTCACCACTACACCGGGAATTCCACTACCCTCCCCTGCCTTCGAGTCGATCAGTATCGACTGCCTCTCCCCAGTTGCGCCGGGGGCTTTCACACTCGCCTTTACCTCCCGCCTCCGCGCCCTTTACGCCCCGTACTCCCGGCCCACCCTTGTCCCCCCCCTATTCCCCGCGCGTCCTGCACTGACTTGT
+
CCCCCGGG9EGGCFCEGGGGGGGGFFGFEGFGGGGGGGGGGFGGGFG7,CDEFEE:BFD<<FGG<FFEFGC@C9EFE7FGGGGDCFGEFC<FFGGEGG,4,4:>F,BF7C+CF,A,FFECF8FFEF:F>@FF8FGEAECDGCDD+BCF=DBF,,3+,6DEE6D6ED,,:3:+5+,@@8,@FGC8*@E9,:8>E58555CG6F+3+00A:)/***<+:***1)9:</0)2))*)7)9)*)//5))158)+</)8))1*(*/)))2*+0)*)/)0*<++46*((((((()-04(94(*)*)))
@M03506:14:000000000-AKVR1:1:1101:12421:1613 2:N:0:39
AGGACTACTGGGGTATCTAATCCCGTTCGCTACCCTAGCTTTCGTGTGTGAGCGTCAGATTTGGGCCAGTATGCTGCCTTCGCCTTTGGTGTTCCCCACGATATCAACGGATTTCACCCCTACACCGTGAGTTCCACATACCTCTCCCAACCTCGAGTCATGCCGTTTCGCTCGCACGCCGTAGGTTAAGCCCACGGATTTCACGAACGACTACCATGACCGCCTCGACACCCTTTACGCCCAGTGCTTCCTGATAATGCTTGGGGCCTCTTTATTACCGCTCCTGTTGGCTCGGGTTTGG
+
CCCCCGGGGGGGGGGGGGGGGGGGGGGGGGGGGGGGFGGGGGGGGGGGGGFFFGGGGG<FGGGGGGGGGGGGGGGGGGGGGGGGGGGFCF7FGFGGGGGGGGGGGGGGGGGGGGDGGGFFGGGFGGGFDDFGGGGGGCGGGGGGGGGGGGGGEGEC=FGAE9AF=+BCFGGCGGG+@EC@8EGGCGFGG,DCFGGED*8CGFF?=**4/:CDG*=<;;4CDCG>*1)0*/5/)852->DEE517F6<9FG6*0*0:0)2?@F475*/0*)****+<+6**4476>:)0)),(0((/0)-((
@M03506:14:000000000-AKVR1:1:1101:8994:1615 2:N:0:39
AGGACTACCGGGGTATCTAATCCCGTTCGCTCCCCTAGCTTTCGCGCATCAGCGTCAGTGTCGGCCCAGCAACCCGCCTTCGCCGCAGGTGTTCCTCTCGATATCTACGCATTTCACCGCTACACCGAGAATTCCAGTTGCCCCTTCCGCACTCTAGCCAGACAGTATCACTTGACCGTTCCGAGTTAAGCCCGGAGATTTCACAAGTGACTTGTTTGGCCGCCTACGCGCCCTTTACGCCCAGTAAATCCGAACAACGTTTGCTCCCCCCGCATTACCGCCGCTGCTGGCACGAAGTTGG
+
CCCCCGGG?FGGGGGGGGGGGGGGGGGGGGGGGGGGGGGGGGGGGGGGGGGGGGFGGGGGGGGGGGGGGGGGGGGGGGGGFGGGGGGGGGGGGGGFFFGGGGGGGGGGGGGGDGGGGGGGGGGGGGGCF+=FGGGGGFGGGGGGGGGDEGGE>FGG9EC3DGGGGGGCFFFCFGGGGGEE8:CEGGCF@,CCFG8=5>GGG7FGG+599+2777;;CG376CD=D3<BEC55C)5*5775*:CDC9?=9C+7))1/C?C*).0*2CF0:8C@));*96/*((-,((-/)7:4*-()056-,
@M03506:14:000000000-AKVR1:1:1101:21640:1618 2:N:0:39
AGGACTACCCGGGTATCTAATCCCGTTCGCTCCCCTGGCTTTCGCGCATCAGCGTCAGTGTCGGCCCAGCAACCCGCCTTCGCCGCAGGTGTTCCTCTCGATATCTACGCATTTCACCGCTACACCGAGAATTCCAGTTGCCCCTTCCGCACTCTGGCCGCGCAGTATCAGTTTACCTTTCCGAGTTAAGCCCGGAGATTTCACAACGGGCTTTTGCTGGCCGTCTACGCCCCCTTTACGCCGCTTAAACCCTCACAACGCTTGCCCCCCCCCTCGTCCCGCGTCCTCTGCCCTGGAGCTG
+
CCCCCGGF<FGGEGCFGGGGGDFGGGGGGGCFGGGGGGGCGGGGDGFGGGGGGG6CFEGGFGDDGGGGGGGGGCEEGGGGGFGG7CEGGFFFEGGCFAEG?FG>DEFGGGGG7EFGFG:>F+@FFGGGGEGABBD,@@>,CDG7EDGFBBGE6EF,@EGDGC>*=CF?>;,@51>?7C9;2>C58:=CE9CFFE>*3*5+>;>EGGG**1))**+29>F+*15*11)1*))2).7D:*****))/2/*2+*)0)//*)9*).)/*3+8E>DE)1**1(0*((,(-,(*)))))((/)).,(
@M03506:14:000000000-AKVR1:1:1101:20198:1633 2:N:0:39
AGGACTACTCGGGTATCTAATCCTGTTTGCTCCCCACGCTTTCGCGCCTCAGCGTCAGTATCTGTCCAGACAGTCGCCTTCGCCACTGGTGTTCCTTCCGATCTCTACGCATTTCACCGCTACACCGGAAATTCCACTATCCTCTACAGTACTCCAGATCATCAGTTTAAGATGCCATTCCCAGGTTAAGCCCGGGGATTTCACATCTCACTTAACAATCCGCCTACGCGCCCTTTACCCCCAGTAATTCCCATTAACTCCCGCACCCCCGGTATCTCCCGGGCTGCCGGCACAGACTCTG
+
CCCCCGGGGFGGGGGGGGGGGGGGGGGGGGGGGGGGGGGGGGG;ECFEFCGDGGBF@FGGGGGGGGGGGGGGGGGDGGGCGEGGDFGEGF,CFGGGCFGG7FG,EFCGGDCG>FFEGGGGGGGFGGGE:=:D,CFFG9C;CDBFGGGG8EDF9EED8DDF?DG8DF=FDGGCF,,@,EEGFG9BF>:AFCFF85C>5@EGGG7AF:EG,+5=,BC9C88ECDF5CDA>GC375>FGCG4ECC7D;+1*0<C**9:F>)*3)..95C851)))0);++6?*(((44((53)405702)/)))
@M03506:14:000000000-AKVR1:1:1101:13793:1648 2:N:0:39
AGGACTACAAGGGTTTCTAATCCTGTTTGCTCCCCTAGCTTTCGCGCCTCAGCGTCAGATGTGGTCCAGTGCGCCGCTTTCGCCACAGGTGTTCCTCCCGATATCTACGCATTTCACCGCTACACCGGGAATTCCACGCACCTCTCCCACCCTCAAGCACGGCAGTTTCGCCTGCAGGCTCTAGGTTGAGCCTAGAGGTTTCACAGGTGACTTACCGCACCGCCTACCCGCCCTTTCCGCCCAATAAATCCTAACCACGCTTGCCCCCCCCGTCTTACCGCGGCTCTGGTCACGAAGTCAG
+
CCCCCGGGG9FFGFFGGGGGGGGGGGGFGGGGGGGGGGGGGGGGGGGGGGGGGGEGGGFGGGGGGGGDGGGGGGGGGGGGGGGGGGFGGFEGGGGGGGGGGGGGFGGGGGEGGGGGGGGGGGGGGGGGGCGFFGGGGGGGGEEGGGGGGGGGFEFGFGGGEGGE8DFCGEGGGGG8<6C:FEF;A,>7@@DF:CF6C6C6<C7EGCCF6>D+<@GF55>EGD3**/))2)7=C@5C)25=CE**03+*+<6**69*>(5/507CFF=>E)9)8//;+.979,(41((*)*6-6(,/)7)-.
@M03506:14:000000000-AKVR1:1:1101:14188:1650 2:N:0:39
AGGACTACCGGGGTTTCTAATCCCGTTCGCTCCCCTAGCTTTCGCGCTTCAGCGCCAGTGTCGGCCCAGCAACCCGCCTTCGCCGTAGGTGTTCCTCTCGATATCTACGCATCTCACCGCTACACCGAGAATTCCAGTTGCCCCTTCCGCACTCTAGCCAAACAGTACCACTTGACCTTTCCGAGTTAAGCCCGGCGATTTCACAAGTGACTTGTTCTGCCGCCTACGCGCCCTTTACGCCCAGTAAATCCGAACAACGCTTGCTCCCCCCTTACTTCACCTGCTGCTGGCACGTAGTTAG
+
CCCCCGGGCFGEGGGGGGGGFGGGGGGGGGFGGGGGGGGGFFFFGGDGGGGGGGGGGGCFGCEFDGGGFGGGGGGGGGGGGFGGGGGGGEFFGGGGCFFC@EGGGGFGFGEGGGFGGGEGCEGGGGGCF7CFFGGGGGF=FDDFGGFF:C7ECCFGFGCCFGG>F;E,;DGGF?,DFF?CFG>CGBE9EFGGG8E*82?C*:<EEC=<=:71+:AFG+:FD<DECD:3=)):CB5CAG>;CCCCCC+*+3<)<)/)9:3C>375*<8>C@G))2+<+67+-)4(()))563(?B,97;))-
@M03506:14:000000000-AKVR1:1:1101:21561:1652 2:N:0:39
AGGACTACCCGGGTCTCTAATCCTGTTTGCTCCCCACGCTTTCGCGTCTTAGCGTCAGAAACCGTCCAGATAGCCGCCTTCGCCACTGGTGTTCTTCCCAATCTCTACGTATTTCACCACTACACTGGGAATTCCACTATCCTCTCCGGTCCTCTAGTCACCCAGTACCAAGTGCATTTCTTGAGTTGAGCTCAAGGCTTTCACACCTGACCTGGATAACCGCCTACACGCGCTTTCCGCCCAGTAATTCCGAACAACCCTAGCCCCCTTCGTCTTCCCGCGGCTGCTGGCACGATGTTAG
+
CCCCCGGGGGGGGGGGGGGGGGGGGGGGGGGGGGGGGGGGGGGEGGGGGGFFGGEGGGGGFGGGGGGGGFGGGGGGGGGGGGGGGGGGGFGGGGGGGGGGGGGGG9FGFGGGCFGGGGGGGGGGGA,FFFGGGGDCFGGGFFAEDDFGGEGDGGGGF=DFGFGF@FFGEDGGFGGGCGGGGGG9FCEGG,D37EC9DCFG6>FCCF9C6?>*=;:CFD4CCDD:?<AFGD;*)):9)2)8*:<*;9+++2>):359C:**07)*9C=3*)9.5**20)85(4(36(362)48FB:*)82))
@M03506:14:000000000-AKVR1:1:1101:10625:1665 2:N:0:39
AGGACTACTCGGGTTTCTAATCCTGTTTGCTCCCCACGCTTTCGCTCCTCAGCGTCAGTATCGGCCCAGAGCGGCGCCTTCGCCACCGGTGTTCCTCCTGATATCTGCGCATTTCACCGCTACACCAGGAATTCCCCGCTCCCCTACCGAACACGAGTCACAGCAGTATCGGGTGGCGTCCCCGGGTTGAGCCCAGGGGTTTCACACCCGACTTACCGAACCGCCTACGAGCGCTTTACGCCCAATAAATCCGGACAACGCTTGGTCCCTACGTGTTACCGCGGCTGCTGGCACGTAGTTG
+
CCCCCGGGGGGGGFGGGGFGGGGFGGGGGGGGGGGGGGGGGGGGGEGGGGGGGGGGGGGGGGGGGGGGGGGGEGG=FFGGGGGGEGGGG@FGGGGGGGGGBEFGGGFG+@BC:FGFFGGGGGGEGFFGDGFDFG,73CC:F+DCFGGGG@CG*:A>5*,@DFC5CCFD@FG75ECGGDCEGGC5C8?5C7EFFFGCFECE:>F?++?CE7CCE7AFGC):5CDEDGEF53>ED3:7(*@8E=37*68*3+3/0<<DD?G5:@)*1<A6CF>>>9*C8<F:270(,(4BB4(().,*0)())
@M03506:14:000000000-AKVR1:1:1101:21824:1694 2:N:0:39
AGGACTACTAGGGTTTCTAATCCCGTTCGCTCCCCTAGCTTTCGCGCTTCAGCGTCAGTGTCGGCCCAGCAACCCGCCTTCGCCGCAGGTGTTCCTCTTGATATCTACGCATTTCACCGCTACACCAAGAATTCCAGTTGCCCCTTCCGCACTCTAGCCCCGCAGTACCGTTTGACCTTTCCGGGTTAACCCCGGAGCTTCCCCAATCGACTTTCGGTGGCCGCCTACGCGCCCTTTTCCCCCAGCACATCCCAACAACGCTTGCCCCCCCCGTATTACTCCGCCCGCGTCCACCTAGCTC
+
CCCCCGGGGDGGGGGGGGGGDFGGGGGGGGGGGGGGGGGGGGGEGGGGGGGFGGGGG@GGGFGDGEGGGGGGGGC:FGGDGGGGGGGGEFGGGGGGGFAFEFGGGGGAFGDEGGGGGGGGGDFGG8FFGGCD=AEFGFG9FG8DF?,@BC7@EGDF;D,@E@C>*5,,@86<:8BE6;92;,*4*44*5,6B:**/**03+**=*77?*0/17+1*:5)***)*/*)7*9)*17B5)*0+0:)77*8)*+3)))*1*(**)))*1+3<5B17.//2+.9+)(-3(,()4.(())(*)*())
@M03506:14:000000000-AKVR1:1:1101:18898:1719 2:N:0:39
AGGACTACCGGGGTTTCTAATCCTGTTTGCTCCCCACGCCTTCGCGCCTCAGCGTCAGTCTCGGTCCAGAGCGCCGCCTTCGCCACCGGTGTTCTTCCCAATATCTACGAATTTCACCTCTACACTGGGAATTCCACGCTCCTCTCCCGAACTCCAGCACCACAGTCTCGCGCGCACCTCCCAGGTTGAGCCCGGGGCTTTCACACGCGCCTTGCGGCGCCGCCTACGCCCCCTCTACCCCCCGTACATCCGCACAACGCTCCCCCCCTCCGCATTCCCCCTCCCGCTTGCACGCAGTCAC
+
CCCCCGGGGGGGGGGGGGGGGGGFGGGGGGGGGGGGGGGGGGGGGGGGGGGGGGGGGGGGFGGGGDEFFEGGGGGFGGGGGGGGGGGGGGGGGGGGGGGGCFEFGGFGGGGGFGG9FFAF=FGGGGFGDEFG=DFGGGGGGEGGGGGGGGGEGGG6CG6DGFF8,@F;E?EEEEGDEG6FGG6<@CFCFFGGGGGD5CC*>F7A1<*=/)9C**<C3C)>DDDEC*8>C3;EGF)*.:*21*))1*;5+<:))7<)025:.<)9D88>=)9)))2*0-*24,(-(((0(.4)63())0())
@M03506:14:000000000-AKVR1:1:1101:13771:1758 2:N:0:39
AGGACTACTCGGGTATCTAATCCCGTTCGCCCCCCTAGCTTTCGCACAATCAGCGTCAGTGTCAGCCCAGCAACCCGCCTTCGCCACCGGTGTTCCTCCAGATATCTACGCATTTCACCGCTACACCTGGAATTCCGCATTCCTCTCCTGCACTCAAGCCACCCAGTATCAGACGCAGTTCCCCGGTTAAGCCGAGGGATTTCACGTCTGACTGAGTCGACCGCCTACGAACCCTTTACGCCCAATAATCCCGAACAACTCTTGACCCCCCCGTACTCCCGACGCTGTCGGCACGGAGTTT
+
CCCCCGGGGGGGGGGGGGGGGGGGGGGGGGGGGGGGGGGGGGGGGGGGGGGGGGGGGGGGGGGGGGGGGGFGGFGGGGGGGGGGGEGGGGGGGGGGCFGGGEFGGGGGGGGGGGGGGGGGGGGGGGGGGDGAF8FFFGEEGGGFFGGFGGGGF9D,@@EGGGG68CDFFGF9EFDDEEGGGGGFE*CE>BBFGGGDGGGGGGGGGGGGGGGF7C68@DDGD>DGGG>FEG4>D3>C>FF=EEGCG=+7C++6)3)7).9+/*9**32)28<)89**1)0:9((-143)))(4)46)0),()
@M03506:14:000000000-AKVR1:1:1101:21526:1772 2:N:0:39
AGGACTACACGGGTATCTAATCCTGTTTGCTCCCCTAGCTTTCGCGCATCAGCGTCAGTTGTGGTCCAGTGAGCCGCTTTCGCCACAGGTGTTCCTCCCGATATCTACGCATTTCACCGCTACACCGGGAATTCCACTCACCTCTCCCACACTCTAGCACGGCAGTTTCCACAGCAGACTCTGAGTTGAGCCCAGAGATTTCACTGCGGACTTACCGCCCCGCCTACGCGCCCTTTACGCCCAACAATTCCGAACAACCCTTCCACCCCCTTTACTTCCTGCGCCGCTGGCACCGTGTTAG
+
CCCCCGGGGGGGGGGGGGCFGGGGGGGGGGGGFGGGGGGGGGGGGGGGGGGGGGGGGGGGGGGGFFFFGGGGGGGGGGGGGGGGGGAFDGGGGGCFGFGGGGGGGDGFGGGG>FFEDFGGEF@GGGEEFG7=BFGGG?FFG8DF?,DD?FGGGGGGGGGGDDG+@FGAFFCFGGDF7DC68;EF;FFF777?DD,8D,995=,=9,4:59D7?7FC5C)//))>5*;@G5BGD>)92?);*:5***26+024.7C55(*2<?)2*+28805)02+0+.*+-(-(((()(.,(*(,/)0().
@M03506:14:000000000-AKVR1:1:1101:14533:1783 2:N:0:39
AGGACTACCCGGGTATCTAATCCGGTTCGCTCCCCACGCTTTCGCGCCTCAGCGTCAGGTAAAGCCCAGCGAGCCGCCTTCGCCACTGGTGTTCCTCCGGATCTCTACGCATTTCACCACTACACCCGGAATTCCACTCGCCTCTGCTCCCCTCCAGCCCGACAGTCTCCACGGCACTCGCCCAGCTAAGCCGGGCGCTTTCACCATAGACTTATCGAACCGCCTGCGCGGGCTTCACGCCCCACAACCCCGGACAACCCTTGCCACCCACCCATTACCCCGGCTTGTTGCACGTAGTTTT
+
CCCCCGGGGGGGGGGGGGGGGGGGGGGGGGDGGGGEGGFGGGGGGGDGGGGGGDCGGGGGGFGCEGGGGGGGGGGGGGFEGGGGGGFGGGGGGGGGGGGG>EEGECDFFFEGGAGGGGGGGGDGGGGGGGCF8FGFFFG:FEEGG:C,BF7CCD83@F*@8CGGEE?DF2,>:5C85,=*==C*@*9+ACFG>*38CE=/17+<E9C+<*9220A?**0AC)):*/75>))*).7*)0);;5)9)/;)//8)55))18*275)2*+3.*)1))1*3+)033((-,-())8:)*,(2)).))
@M03506:14:000000000-AKVR1:1:1101:13097:1797 2:N:0:39
AGGACTACTCGGGTTTCTAATCCCGTTTGCTCCCCTGGCTTTCGTGCCTGAGCGTCAGGAACTGTCCAGAGACTCGCCTTCGCCACCGGTGTTCTAGTCGATCTCTACGCATTTCACCGCTACACCGACTATTCCAGTCTCCTCTCCAGCCCTCGAGTCCGCCAGTTTCGAATGACCTATCACAGTTAGGCTGTGAGATTTCACATCCGACTTAACGCACCGCCTGCGCACCCTTTACGCCCAATGAATCCGAACAACGCCTGCAGTCTCTGCATTACCCCTGCTGCTGTCCCGACGTTCG
+
CCCCCGGGG9CGGEGGGGGGGGGGGGGGGGGGGGGGGGGGGGGGGGGGGGGGGGGGGGGGGGGGGGGGGGGGGEFGGGGGGGGGGGGGGGGGGGGGGGGGGGGGGGGGGGGGDGGGGGGGGGGGGFGGGEEEGFGGGGGGGGGGGGGFGGGGFFGCEGGGGGGGG:>FFEGFCGCFGGEGFDFGGGGGGGGGFFGCE7,5D>EG7@FGGGDDGDFE*):5)9DECCFDDCEGGFA7>7388C<5<?FF7<FE.7>9*17C3<39D?0)39:**:EF994+(((((),).*))*((1)0,((
@M03506:14:000000000-AKVR1:1:1101:23544:1817 2:N:0:39
AGGACTACTCGGGTTTCTAATCCTGTTTGCTACCCACGCTTTCGCGTCTCAGCGTCAGTATCTGCCCAGAGAGCCGCCTTCGCCACTGGTGTTCCTCCCGATATCTACGAATTTCACCTCTACACCGGGAATTCCGCTCTCCTCTTCAGTACTCCAGCCACGTAGTATCATGTGCACTTCCTGGTTTGAGCCCAGGGCTTTCACACCGGACTTGCGTGACCGCCTACCCGCGCTTTACGCCCAGTAATTCCGACCTACTTTTCCACCCCCTGTCTTACCGCTGCTGCCGGCCCAGATTCAC
+
CCCCCGGGGGGGGGGDFFFGGGGGGGGGEFGFGGGGGGGGGGGGGGGGEGGGGG7CFFGGGGGGCGGGGGGGGGGGGCFGGFGGGGDFCFGGGGGGGGGG7:FGGACEFCCF7FGFGGG8FEFGGGGGED>FC7A,CFG@FFFFGGGC;FFF@FFGDFFGGGGFFCCCF,3,@:ACEGCCC,@D3,:*7D@C*,6@>E8,4+,>>EE**217<*>:9*0*+19CD*)./)0*1.)9:C;21***203*+0<)))))*.*+*1*20<C)/81.7*99+.9:-(-3)))0-)(()((***)-)
@M03506:14:000000000-AKVR1:1:1101:12243:1822 2:N:0:39
AGGACTACCCGGGTTTCTAATCCTGTTTGCTCCCCTAGCTTTCGCGCCTCAGCGTCAGTTGTGGTCCAGCGCGCCGCTTTCGCCACAGGTGTTCCTCCCGATATCTACGCATTTCACCGCTACACCGGGAATTCCACGCACCTCTCCCACACTCCAGCACGGCAGTTTCGCCTGCAAGCTCCCGGTTGAGCCGGGAGATTTCACAGGTGACTTGCCGCACCGCCTACGCTCCCTTTACGCCCAATAATTCCGAACACCGCTCGCACCCTCTGTCTTACCGAGTCCTCTGGCCACGAGTTCA
+
CCCCCGGGGGGGDFGGGGGGGGGGGGGGGGGGGGGGGGGGGGGGGGGDFGGGFEGGGGGGGGGGGGGGGGDGGGGGGGGGGGGGGGFGGGGGGGGCGGGGCGGGGGFGGGCGEFGGGGGGGCGGGGGG7::FFGGFGGGGGGGG?GCGGFGGEDFGGFGGG>EC:FGGGDGGGGGGGGG<CFGGGEC7E8FFGGGEGE6+57<FGG5<6;FGGGGGGGFGDGGCC<FF=*8757906FFG:C5DC6?6<CG7)0/)*-)2))8<C=E:*)*)=*<0<4?*((,,-))*)032)417)),))
@M03506:14:000000000-AKVR1:1:1101:18779:1848 2:N:0:39
AGGACTACTAGGGTTTCTAATCCTGTTTGCTCCCCACGCTTTCGCGCCTCAGCGTCAATTACGGGCCAGATAGCCGCCTTCGCCACCGGTGTTCTTCCCAATATCTACGAATTTCACCTCTACACTGGGAATTCCACTATCCTCTCCCGCATTCAAGCTCATCAGTATCAAGCGCAGCCCCCAGGTTGAGCCCGGGAATTTCACGCCTGACTTGCTAAGCCGCCTACGCGCCCTTTACGCCCAGTAATTCCGAACACCGCTTGCCCCTTTCGTACTACCGCGGCTGCCTGCACGAGCTTCG
+
CCCCCCGGGGGGGFGGFCGFGGDFEFGGGGGGGGGGGGGGGGGGGGGGGGGGGGGDGDFDFFGGGGFFGGGGGDC:ECG8=FGF?@FGGFGECFGGEFGGGFGFEEFGGGFGGGFCFGCFFCGGEFGFGF8EEG;DFGGCF8EG;FDFGGGC@EFGGGFGGGG8E@EEFFD,EEEEE6,@CE>8CC,43>DGGGGGC5EF9FCCCFFG5<C7,27B+1;CFGG5*9FFGGF=D3746:<*1:CD7+0*+306.)19*-9=B@@3*<C)*):7>F*;<<)*(-(446?7)1.(02())0,)(
@M03506:14:000000000-AKVR1:1:1101:17943:1865 2:N:0:39
AGGACTACCCGGGTTTCTAATCCTGTTTGCTCCCCACGCTTTCGCACCTCAGCGTCAGTACCGGGCCAGTGAGCCGCCTTCGCCACTGGTGTTCTTGCGAATATCTACGAATTTCACCTCTACACCCGCAGTTCCCCTCACCTCTCCCGGACTCTAGCTTCTCAGTTTCGAAGGCAGCTCTGGAGTTGAGCTCCAGGAGTTCACCCCCGACCTAACACGCCCCCTCCGTGCGCTTTACGCCCAGTAATTCCAATCACCCTCAGCACCCCTCGTACTACCCCCGGTCCCTCCCCTGCGTTAG
+
CC@<BFGGCFFGDGDGFGGGGGGGGFGGGGCFF8FFGGGGCFG7FEGFFGGEDGGFGGEEF@C7+@FEGEGF<@F=FG7FGCDGFG4AA<A,4EEEEGGGEGGGCCFGFG,4A?,:AF,EFGFE8,@FGBCFEFG,8,8=,@,DFG,63++@EG,335,3@CGGGD,,,*66CCE8**1@;,7,,?E?>8>,?1?@:C:45B<CG/45*)2)=66***)2*))23*.02*)*)8)*)*.82:95*+30+3<***26*3**.))***;<*7*))**2+)0*((-((((0)),(.((*07<((
@M03506:14:000000000-AKVR1:1:1101:9397:1868 2:N:0:39
AGGACTACCCGGGTATCTAATCCCGTTCGCTCCCCTAGCTTTCGCGCATCAGCGTCAGTGTCGGCCCAGCAACCCGCCTTCGCCGCAGGTGTTCCTCTTGATATCTACGCATTTCACCGCTACACCAAGAATTCCAGTTGCCCCTTCCGCACTCTAGCCCCGCAGTATCGGTTGACCTTTCCGGGTTAAGCCCGGAGATTTCACAATCGACTTGCGGTGGCCGCCTACGCGCCCTTTCCGCCCAGTAAATCCGCACAACGCCTGCTCCCCCCGTCTTACCCCCGCCGCTGGCGCGGATGTC
+
CCCCCGGGGGGGGGGGGGEFGGGGGGGGGGGGGGGGGGGGGGGGGGGGGGGGGGGGGGFGGGGCGGGGGGGGGGGDGGGGGGGGGGFGGGG9FGGCGGGGGGGGGGGGGGGGDFGGGGGGGGGGGGG:EEGGFGGGFGGGDAFFFGGGGGEE8CGF;EGGGGG>EC9@EG5FCEGGGGGF?FE8*B=FF,?EG5B5?*9:>C7FG+<3*8CD5*>E<G@GGGDGGG3?CG3:D@><?*9*AE3**7+=7<@F))/958D*))0*98CFD<D3.9**;)16(8(.4((.-0(()--55)(.)
@M03506:14:000000000-AKVR1:1:1101:13279:1870 2:N:0:39
AGGACTACTCGGGTTTCTAATCCTGTTTGCTCCCCACGCTTTCGCACCTCAGCGTCAGTACCGGACCAGTGAGCCGCCTTCGCCACTGGTGTTCTTGCGAATATCTACGAATTTCACCTCTACACTCGCAGTTCCACTCACCTCTTCCGGACTCTAGCTCTCCAGTATCAAAGGCAGTTCTGGAGTTGAGCTCCAGGATTTCACCCCTGACTTAGAAAGCCGCCTACGTGCGCTTTACGCCCAGTGATTCCGATCAACGCTAGCCCTCTTCGTATTACCCCGGCTCCTGGCACGAAGTTCC
+
CCCCCGGGGGGGGGGGGGGGGGGGGGGGGGGGGGGGGGGGGGGGGGGGGGGGGGGGGGGGGGGGGGGGGGGGFGGGGGGGGGGGGGGGGEFFGGGFFGGGGGGGGGGGGGGGGGGGGGGGGGGCFEBFFGGGF9F<9EF8AF9FGGGF67EEEFDDFFGGGGGGGGGFFGGG;,DC7FCDFG7D:FCCG?@CEFGG6*:59+>EGGGC?4;CEG,,BF;6*9CGGGAB7DFE):>FFGBEGGGCFC+7+9107)95CB7C3))75@*)2*:)09C++.1+412691(7)04(924))7.)-
@M03506:14:000000000-AKVR1:1:1101:11801:1873 2:N:0:39
AGGACTACCCGGGTATCTAATCCTGTTTGATCCCCACGCTGTCGCGCCTGAGCGTCAGTAATGAGCCAGTGAGCCGCCTTCGCCACCGGTGTTCTTCCCAATATCTACGAATTTCACCTCTACACTGGGAATTCCACTCACCTCTCTCATCCTCAAGTTTCACAGTTTCAATGGCATTTCCGGTGTTGAGCTCCGGGCTTTCACTACTGACTTGAAAAACCGCCTGCGCTCGCTTTACTCCCAGTAATTCCGAACAACGCTAGCCCCCTTCGTATTACCCCGCCTCCTGGTTCGATTTTAC
+
CC<BCGGGFGGDGEEEFFCEFGFDFGGCFGGFFF@FCEGGGCF8FEGGGG?FGGF@EEGGGFGF<FFGDFEFGGCB:CF:FFE::CGGDFG?@DFCFF8<EFGGGG<CD@AGDFF?EF,AF???AE,=AFGFGE?FGFGCFE>FFG9BEFFG?A98@D;E9=C:8EFGGGD9E,D=EEGC,AC+@8@FGCE;:3***;C,4:;D,,4B694828<:::;E*)1455?)*)2*:>3/)2+><*0*;++;14+;))9)*.7CEE3FF0*.:.7>>5F636*+-3((,(.).)(-1,3**).6)
@M03506:14:000000000-AKVR1:1:1101:22966:1875 2:N:0:39
AGGACTACTCGGGTTTCTAATCCTGTTTGCTCCCCACGCTTTCGAGCCTCAGCGTCAATGTGGACCCAGCCAGCCGCCTTCGCAACTGGTGTTCTTGGAGATCTCTACGCATTCCACCGCTACACCTCCAATTCCACTGGCCTCTGTCCCATTCAAGACTCCCAGTTTTGGATGCCACGCCGGGGTTAGGCCCCGGTTTTAAACATCCAACTTAAGAGCCCGCCTACGCTCCCTTTAGTCCCAGTAATTCCGAACAACAATTGCCCCCCCCGTCTTCTCGCGGCTCGTGGCACGAATTGCT
+
CCCCC<EGGGGGGGGGGGGGGGFGGGGGGGGGGGGGGGGGGGDGGGGGGGGGGGGGGGGGGGGGGGGGGGGGGGGGGGEGGGGGGGGGFFFGGGGGFGGGGGGGGGGGGGGGGFFEGGFGBFGCFGFF8?FGGGDCFGGGGGGGGGFGGCF8BAE9DEGFGGFC8DEDFFGGFFGGGE7+@;CE5***<>EF>EEC=?CGF4,1;9,=CFDGGF@7+6AFGGC**/).57A:D46<4**2<C*7*0:*<:F4<>3D445*/9FF7C*5=3C).*;@+)*/(((43,(0()((*(-9))).)
@M03506:14:000000000-AKVR1:1:1101:20032:1878 2:N:0:39
ATGACTACCCGGGTTTCTAATCCCGTTTGCTCCCCTAGCTTTCGCGCCTCAGCGTCAAGAACAGGCCAGGTAGTCGCCTTCGCCACCGGTGTTCCTCCCGATATCAACGCCTTTCACCACTACACCGGGAATTCCACTACCCCCTCCAGCCTTCGAGTCGATCAGTATCGAATTACCCCCCCCAGTTGAGCCGTGGCCTCTGCCACCAGACTTGAACGACTGACTGCGCGCTCTGTACGCCCAGTAAATCCCGACAACCCTTCCCACCTACAGTTCACCGCTACCGCTGCCTGGTCGTGAG
+
C8BCCFCEFGCGGG;BFFGGCD9,@FFFB@EF<CFG8EEFEFGG,@@F,@@,@FF>ED,CF<DFGGCFGFGF@FE7FGD@9===FFGC:F:8?AF,CDE+4+>4?,,<C:+:=?9AFC9<<B8<FFFGGGECB,>,?F:>CD+3++@,6>FDA,:6D9FCC96*::E9;*4:,4,7:B*=*::>8B7,9+?+=/*=*:E*@4++3A**/;5*C*A@F*7:*)*+2*.)*)5/*.*25:)88C5/9+:*++3)0)17<:*:)))0*+2)*)*))*30+.**-(,((-,)()(,*,(*))(((
@M03506:14:000000000-AKVR1:1:1101:20962:1913 2:N:0:39
AGGACTACACGGGTATCTAATCCCGTTTGCTCCCCTGGCTTTCGCTCATCAGTGTCAGTGTTGGTCCAGGACGCCGCCTTCGCCACCGGTGTTCCTCCAGATATCTACGCATTTCACCGCTACACCTGGAATTCCGCGTCCCTCTCCCAAACTCAAGCCATCCAGTATCAGACGCAGTTCCCCGGTTAAGCCGAGGGATTTCACGTCTGACTTAGTTGGCCACCCACGAGCCCTTTACGCCCAGTAATTCCGAACAACGCTTGCCCCCCCCGTATTACCGCCGCCGCTGGCACGGCATGTC
+
CCCCCGGGGGGGGGGGGGGGGGGGGGGGGGGGGGGGGGGGGGGGGGGGGGGGGGGGGGCCGGFGGGGGGGFGGGGGGGCFGGGGGGFGGBFGGGGGGGGGGGGGGGGGGG7FFCGAFAFEGGGFGGGGGGGGGGGCGGGGGGEGGGGGGGGFFGC,EFGGFC?FGGFFGGGGGGG5*CEFFGGG>4?EDFCCCECCECFGGGFFGGDFGGGG+:;CCFFGG<CG*7855:):DFFG4*<CC5*>7<<4+3A?:BGC4,):70)*>C87E3C:.7*+2)//3(44(,()()-(/4()).())
@M03506:14:000000000-AKVR1:1:1101:9550:1930 2:N:0:39
AGGACTACTGGGGTATCTAATCCCGTTCGCTCCCCTAGCTTTCGCGCATCAGCGTCAGTGTCGGCCCAGCAACCCGCCTTCGCCGCAGGTGTTCCTCTTGATATCTACGCATTTCACCGCTACACCAAGAATTCCAGTTGCCCCTTCCGCACTCTAGCCCCGCAGTATCGGTTGACCTTTCCGGGTTAAGCCCGGAGCTTTCACAATCCACTTGCGGTGGCCGCCTACGCGCCCTTTACGCCCAGTCAATCCGAACAACCCTTGCCCCCCCCGTACTCCCGTGGCTTCCTGCCCGGTGTTT
+
CCCCCGGGGFGGGGGGGGGGGGGGGGGGGGGEEGGGGGGGGGGGGGGEGCGGGGGG@BCFGGGGGGGGGGGGGGGGGGDGGGGGGEEFGFGGGGGGGGGFGFGGGGGG7F@G@FEDFGGGGGGGGGG8FGGGG9D9?DEFGGGFGGGCECEGCFGFC,@FEEGCCE9BFC8<EE?FCEG7>FGC5ECFDFFGF5CED*=EGGGGCF+2***3C79*5>)=CD57CDFF*7)/935CB7=*CE79*3+9C+<F@)>C3(/*07?CC+075.9))1**2)):((,-2((7)*6::(()..(((
@M03506:14:000000000-AKVR1:1:1101:17276:1931 2:N:0:39
AGGACTACCAGGGTATCTAATCCTGTTTGCTCCCCTAGCTTTCGTTCCTCAGCGTCAGTAGTGATCCAGCGCGCCGCTTTCGCCACGGGTGTTCCTGCAGATATCTACGCATTTCACCGCTACACCTGCAATTCCACGCGCCTCTCCCACACTCGAGCACAGCAGTTTTGGAAGCAGCCTCTGGGTTAAGCCCAGAGATTTCACTCCCAACTTGCCGCACCGCCTACGAACCCTTTACCCCCAGTAATTCCGAACAACGCTGGCCCCCTACGTCTTACCGCGGCTGCTGCCACGCAGTCCG
+
CCCCCGGGGGGGGGGGGGGGGGGGGGGGGGGGGGGGGGGGGGGGGGGGGGGGGGGGGGGGGGGGGGGGGGGDGGGGGEGGGGGGGGGCGFGGGGGGGGGFGFGGGGGGGGGGGGGGGGGGEGGGGGGGGGGGGDGGGGG7EG@EFG,@DGEGFGDFCEGGGFGGFF,@FFDFFGGGGGGDGFG6CF*=2?9,*DC55:C9,=EC@7C,,89D:+>:8CBED3CEDDF>/;BG3.<0-:*0;C<3020@++<@B:D:C?:E3>5/C@8B85F)09;*06/*7((4(4398/:)*((1)0()(
@M03506:14:000000000-AKVR1:1:1101:22250:1932 2:N:0:39
AGGACTACTCGGGTTTCTAATCCTGTTTGCTCCCCTAGCTTTCGCGCCTCAGCGTCAGTAGTGGTCCAGTGCGCCGCTTTCGCCACAGGTGTTCCTCCCGATATCTACGCATTTCACCGCTACACCGGGAATTCCACGCACCTCTCCCACCCTCCAGCATTGCAGTTTCGCCTGCAGGCTCTGAGTTAAGCCCATAGGTTTCACAGGTGCCTTACAACACCGCCTACGCGCCCTTTACGCCCAATAAGTCCGAACAACGCTCGCACCGCCCGTATTACCAGCGCTGCTGGTGCAGCGTTAG
+
CCCCCGGGGGGGGFGGGGGGGGGGGGGGGGGGGFGGGGGGGFGCFFGFGGGGGGCFGGGFGGGGFGGGGAEFGGGGGGGGGGGFFGGGGFFCCGGCAFGGGGGDCFDFGGDCG<FFGGGG=BFGFDCDE7@,A9,F?+FGGGDF=FD@B,@EC?8EFGGGGFGGG,E;7**6*;8:,>C@BFC?9,>B7D9>15,,2<5@9C7,B0:FG*;C,CFFD4=:955:DDF>*)0:C>?6<F>=****2++*+03))09)9:)=)<BD5E5)*7)))/0+C4F+)((-4067))((/))2)8(--
@M03506:14:000000000-AKVR1:1:1101:19144:1945 2:N:0:39
AGGACTACTCGGGTTTCTAATCCTGTTTGCTCCCCACGCTTTCGTGCCTGAGCGTCAGTATTGGCCCAGGGGGCTGCCCTCGCCATCGGTGTTCCTCCGCATCTCTACGCATTTCACTGCTACACCCGGAATTCCACCCCCCTCCGCCATACTCCAGCCCGCCAGTTTCCATTGCCATTCCCCGGTTGAGCCCGGGGCCTCCCCCACGCACTTAACGAACCGCCTACGCCCCCTTTACCCCCCGTACTTCCGATTACTCCCCCCACCCTCGCCCCTCCCCTCTCTCCCGTGCCTTCGTGGC
+
CCCCCGGCFDFGGEGGGGEFGGGGGGGG89CFEFFFCEGGGGGE6C@FGDFFG+7BFGFFCEEFGGGGDD,:7@C@FE,C,6FFGGG@EF?FEGG9FE:BC:@?FFCF4>F+@EAEGA?FDFGD<,@+@FFGDABFGGGG+@@C+6=CCCG8,@8:DC@*49B5*@AFG,,,,>,6D,C@;>,*=::5,,?CFEC555*=***=*=C*7)9767:E*15C7/)/**70>CD*7;)2)?*027))*2/)++0)))*9:)*200.9/*;750)))****(7*((.,)),)()(-7)-*00(((
@M03506:14:000000000-AKVR1:1:1101:21688:1954 2:N:0:39
AGGACTACTGGGGTTTCTAATCCCGTTTGCTCCCCTGGCCTTCGTGTCTCAGTGTCAGGAACTGTCCAGAGACCCGCCTTCGCCACTGGTCTTCCTCACGATATCTACGCATTTCACTGCTACACCGTGAACTCCAGTCTCCTCTCCAGTCCTCAAGCAGAGCAGTATCGAGTGCAGTTTCAGGGTTGAGCCCTGAGATTTCACACCCGACTTGCCCCGCCGCCTACGCTCCCTTTACGCCCAATGAATCCGAACAAGCCTTGAGAACCCCGTAGTCCCGCGGCTGCTGGCCCGACGTTAG
+
CCCCCGGGGGGGGGEGGGGGGGGGGGGGGGGGFGGGGGGGGGGGGGGGGGGGGGGGGGGGGGGGGGGGGAFGGGGGGGGGGGGGEEGGGGGGGGGGGGGGGGGGGFGGGDGGGDFGGGGGFDGFGGGGFFFEBEFCAFG,CAEED9=BDFFGGGFFCFF88DFGGGDA=+6A=DDGGGCFGGFGGGGECBDF8D8@DCF,@CGG71CEEDC*@8E,;<*93;DCD4))4*/:C5+2/+)/=EC346+;+5>:)0)12(*29*9*0*+0*8*)8C*2+./*(-(42(3).)-()((1))(.4
@M03506:14:000000000-AKVR1:1:1101:7549:1962 2:N:0:39
AGGACTACCCGGGTTTCTAATCCCGTTTGCTCCCCTGGCTTTCGCTCCTCAGCGTCAGTGTTGGTCCAGGATGCCGCCTTCGCCACCGGTGTTCCTCCAGACACCTACGCATTTCACCGCTACACCTGGAATTCCGCATCCCTCTCCCAATCTCAAGCCATCCAGTATCAGATGCAGTTCCCCGGTTAAGCCGAGGGATTTCATTTTTGACTCAGTCGGCCGCCTACGAGCCCTTTACGCCCAGTCATTCCGAACAAACCTTGCCCCCCCGTGCTGACCGCGCCCGCTGGCCTGTGGTGAG
+
@C@CCGGFE9FFG76BEFFGG,,CFCE8FDGA,F@FD,,C@FECE7CF<FGGGDGDCFCF,EE8CEFGGGCACF<:C+@@9FFGGGGG764?FFGA<F@EB@=,AFDC+4B?+EDEFA+@F@CGGGGB8FCAAFAAFDFC,D,8=E,@F8FFFGC;38+=@F?FFGD;;:,FF79>E;EG9C?*3B8:3,>7E>EG:7CFF7,,,4,=*5::,*5>+*8*7))757)0**)*9474)0.8?C**0++/337?5@<9*(**.**07<*<C>).)**++,024(--(,()-)-47()0)),).
@M03506:14:000000000-AKVR1:1:1101:23833:1995 2:N:0:39
AGGACTACTGGGGTTTCTAATCCCGTTCGCTACCCTAGCTTTCGCGACTCAGCGTCAGAAAACGTCCAGGACCTCGCTTTCGCCACGGGCGTTCCTTTCGATCACAACGCATTTCACCGCTCCACCGGAAGTTTCAGGTCCCCCTACGTCCCTCCAGACGGGGCGTTTCGGTGCCCGTGCCACGCTTGAGCCGGGGGATGCCATCAACCGAAGTCCCCCTCCGCCTACCCGGCCGTTAAGCCTCGCGATTCGGCACTACGTTCGCACGGTCTGTCTCGCGCCGGCAGATGCCCCGCCCTCG
+
BCCCC<AC--C6:+7BFGFFC9C<CEGFGDGFB@8CEA8CCGGGD7+@::<<FCBF7:,C@EFGC,CCF<D<D@E:BGFF<CF@CF+CBCCGCCFD<FCE+CF+9,EF:@+?:FC<,AFC:+:FD@CD+>+==,3=D,CFEB8BEFCC,3+5,13,758*6@>?C?C5:****=<9EB:8*+3:**/=*2?+**2***/**2++3<+*:C))/9F:*9)195C5**))*1)*)0)1,*)++3***2/7**+))))1*)**)0>33*1./0*))*00+,)*(41(((())1-).(()))(.(
@M03506:14:000000000-AKVR1:1:1101:13701:2008 2:N:0:39
AGGACTACTCGGGTTTCTAATCCCGTTCGCTCCCCTAGCTTTCGCGCTTCAGCGTCAGTGTCAGCCCAGCAACCCGCCTTCGCCGCAGGTGTTCCTCTCGATATCTACGCATTTCACCGCTACACCGAGAATTCCAGTTGCCCCTTCTGCACTCTAGCCCCGCAGTATCGGTTGACCTTTCCGGGTTAAGCCCGGAGTTTTCACAACCGACTTGCGGTTGCCGCCTACGCGCCCTTTACCCCCAGTAAATCCGACAACCGCTTGCCCCCCCCGTATTACCGCGGCTGCTGGCCCGGCTCTT
+
CCCCCGGGGGGGGGGGGGGGGGGGGGGGGGGGGGGGGCGGGGGGGGGFGGGDGGEFFGGFFGGGGGGGGGGFGGGGGGGGGGGGGGGGGFGGGGGFG<FGGGGGGGGGFGGGGGGGGGGGFGGGGGGGGGGFGGGGCDA,CE@GGFG9ACCF=FED>EDGGGD>:C;BFCEFDEFGCGFF97CEGG>FFGFGFEE=E/09+:C?FG5C5>C7723:)>):CC7C)77:*15*18>:2*0+3:))/+38C794))))/(**))0*1327E<C))1**0-*<,((-((37)/((),47))35.
@M03506:14:000000000-AKVR1:1:1101:13627:2011 2:N:0:39
AGGACTACTCGGGTATCTAATCCTGTTTGCTCCCCTAGCTTTCGCGCCTCAGCGTCAGTTATGGTCCAGTGCGCCGCTTTCGCCACAGGTGTTCCTCCCGATATCTACGCATTTCACCGCTACACCGGGAATTCCACGCACCTCTCCCATACTCCAGCACGGCAGTTTCGCCTGCAGACTCCCGGTTGAGCCGGGAGATTTCACAGGTGACTTACCGCGCCGCCCACGCGCCCTTTACGCCCAATAATTCCGAACAACGCTCGCACCCCCCGTATATCCGCGGCTGCTCGCACACAGTTAG
+
CCCCCGGGGGGGGGGFFGGGGGGGGGGGGGGGGGGGGGGGGGGGGGGGGGGGGGGGGGGGGGGGGGGGGGGGGGGGGGGGGGGGGGGGFGGGGGGGGGGGGGGGGGGGGGDGGGGGGGGGEGGGGGGGDGGGGGGGGDGCFG8@?FGGGGGG,EFGCGCFGDGEGGFGFGGG5:F669C<FFFGGG8E,:EEGGGGG5CG9CDGGFGFFCF+AFFFDG>E<CD*)/7BGDFGG:5C<GFECEG*7?7=:<F?))>D585=5>.<)?=>*5CB)9:++.9*-111((-)))-,76,10/))-
@M03506:14:000000000-AKVR1:1:1101:16008:2034 2:N:0:39
AGGACTACCCGGGTTTCTAATCCCGTTTGCTCCCCTGGCCTTCGTGCCTCAGTGTCAGGAACTGTCCAGAGACCCGCCTTCGCCACTGGTCTTCCTTACGATCTCTACGCATTTCACTGCTACACCGTAAATTCCAGTCTCCTCTCCAGTCCTCAAGCACCGCAGTATCAAATGCAGTTTCGGAGTTAAGCCCCGAGATTTCACACCTGACTTACGCCGCCACCTACGCACCCTTTACGCCCAATGAATCCGACCAACGCTTGAGACCTCCTCATTCCCGCGGCTCCTGGCCCCGAGTTAG
+
CCCCCGGGFGGGGGGGGGGGGGGGGGGGGGGGGGGGGGGGGGGGGGGGGGGGGGGGGGGGGGGGGGGGGGGGGGGGGGGGGGGGGGGGGGGGGGGGGGGGGGGGFGGGGGGGGGGGGGGGGFGGGGGGGCGGEEGGGGGGGGGGGGGGGGGGGGGGFF8EGDGGGEFFFGD9EGGGGGFEE>C6CEGG7BFGGEG68*@A,?7,EFGG?DFFD7DE**3:9<DGCFF)5*5C<A=D9>0?==<3769++2A>575)1(/:B)75*8@>+9*))02<+-/7(4(((((),),(.((/.),))
@M03506:14:000000000-AKVR1:1:1101:11650:2037 2:N:0:39
AGGACTACCGGGGTTTCTAATCCTGTTCGCTCCCCACGCTTTCGCTCCTCAGCGTCAGTACCGGCCCAGAGTGCTGCCTTCGCCATCGGTGTCCCTCCCGATATCTGCGCATTTCACCGCTACACCGGGAATTCCACACTCCCCTACCGGACTCTAGCCATAGCAGTATCGAATGGCGGCTCCAGTTGGAGCCTGGAGTTTTCACATCCGACTTGCCAAGCCTCCTACGCGCCCTTTACCCCCACTGACCCCGTACACCCCTCGCCCCCTCCGCACTACCTCGCCTGCTGGCACGCAGTCG
+
CCCCCGGGGGGGGGGGGGGDFGGGG9FDGG@GGGFGGGGGGFGGGGFGGGGGGGGGGGGGGGGGGFGGFGCGGGG9<C=?EDGGEFGGDFEF,5A9=CFDEG@FGEFFGGEEGDGGGFGGGGG,>FEEE+CDDFFGF8C:8=@EGGGGG++:B@F9>FGGFG:@EGF,>EEDGFGCE5CE8CG68+>+++9CGGF=CFG6++;9;+4C?/*:/9<<**07CD*:/*07:))2)00*,*/0<*9>):+1++*00.)11-9*757)98E3?55>)****))2)),-,-()().,).43).34(
@M03506:14:000000000-AKVR1:1:1101:20932:2063 2:N:0:39
AGGACTACAGGGGTATCTAATCCCGTTTGCTCCCCTGGCTTTCGCTCCTCAGTGTCAGTGTTGGTCCAGGATGCCGCCTTCGCCACCGGTGTTCCTCCAGATATCTACGCATTTCACCGCTACACCTGGAATTCCGCATCCCTCTCCCAAACTCAAGCCATCCAGTATCAGACGCAGTTCCCCAGTTAAGCTGAGGGATTTCACGTCTGACTTAGTTGGCCACCTACGAGCCCTTTACGCCCAGTAATTCCGAACAACGCTTGCCCCCCCCGTATTACCGCGGCCGCGTGCACGGATGTAC
+
CCCCCGGGGGGGGGGGGGGGGGGGGFGGGGGGGGGGGGGGGGGGGGGGFGGGGGGGGGGGGGGGGGGGFGGFGGGGGGGGGGGGGGGGGGGGEGGFFGGGGGGGGFGGGGGFFGGGGGGGGDDGGGGGFFCFGGGGGGGGFFGGDFC8F@DGB99F?DGGGGGGGG=@DGGCECECECGGG6CFGGEFCGG9@DFGGCCCFCDC>ACCF8FGGGFEF7A6CCCFF<FFG4?EFAAC)@:=CEDCFGFFGG>A.)9CFF<CB>FC6FGFD>)50)2026*21(,(,,4)-5:6B?1)))5<-
@M03506:14:000000000-AKVR1:1:1101:22021:2081 2:N:0:39
AGGACTACTAGGGTTTCTAATCCCGTTTGCTCCCCTGGCTTTCGCGCCTCAGCGTCAGTGGGGGTCCAGCAGACCGCTTTCGCCGCCGGCGTTCCTTCCGATATCTACGCATTTTACCGCTCCACCGGAAGTTCCGTCTGCCCCTACCCACCTCGAGGCGACCAGTAACGAAGGCCGGTCTCCAGTTAAGCTGGAGGATTTCACCACCGACTTGTCCACCCGCCTACGCCCCCTCTAATCCCACTGATTCCCAACCACGTTCGCACGGCGCACTTTTCCGCCACTGCTGGCCAGAACTCAC
+
<CCCCGGGFGDGGG8BFGAEGFEFDGGGGGFGGEGGGFFCFGGGEGGGGDCCFGGGGDFFGG@FFFCFGG@C@CFDGE7FGC@FEGEGEGCGEDGFE<F7F@+@?A?A@FGGGC,AFEG@CBC>FCFDEGGGFFC@<DFGGGGGFCCEG6BEGF8C85*4*=*:*5B55/=*=*;C**2:;C05AB009<7+@8ECE5+++*++<?E=CCGG57+<:>F=*)9*/7;):)0>).)*)0*0+397*+0=:3<**09*1(*20)8DCEC5*)1))/3++./*-((-.),949((),(9)/)),
@M03506:14:000000000-AKVR1:1:1101:8588:2089 2:N:0:39
AGGACTACCGGGGTTTCTAATCCTGTTCGCTCCCCTAGCTTTCGCGCCTGAGCGTCAGAACAGGCCCAGAGATCCGCCTTCGCCACCGGTGTTCCTCCTGATATCTGCGCATTTCACCGCTACACCAGGAATTCCGATCTCCCCTACCTGTCTCAAGCCGCGCAGTATCGACTGCACGCCCGGGGTTGAGCCCCGGGTTTTCACATCCGACTTGCACGGCCGCCTACGCGCGCTTTACGCCCAATAATTCCCGACAACGCCCGCCCCCTACGCCTTACCGCGGCCTGTGGCACGTATTTCG
+
CCCCCGGGGGGGGGGGGGGGGGGGGGGGGGGGGGGGGGGGGGGGGGGGGGGGGGGGGGGGGGGGGGGGGGGGGGGGGGGGGGGGGGGGG@FGGGGFGGGGGGGGGGGGGGGGGGGGGGGGGGGGGGGGDFGGGGFF7@FGGGGEF8EFGDBFCFEDCFFEGC5*8@EGGEG*C>CFGC>FEEEGGCGGGGGGGGGGGGEEGC+;++<AE*5/**<6CGFGGGGGG*7):>B=).7F>75*?E<356C*03<*.777D?CE).))1?ED*)*)))*1+4?*3>1(-((1,.3(=<B**))).
@M03506:14:000000000-AKVR1:1:1101:21197:2135 2:N:0:39
AGGACTACACGGGTTTCTAATCCTGTTTGCTCCCCTAGCTTTCGCGCCTCAACGTCAGTATCCGTCCAGAAGAACGCCTTCGCCACTGGTGTTCCTCCCGATATCTACGCATTTCACCGCTACACCGGGAATTCCATCTTCCTCTCCGGAACTCAATTCCCGCAGTATCAGCTGCACTTCCCGGGTTAAGCCCGGGGCTTTCCCAACCGCCTTGCAGTAACGCCTACGCGCCCTTTCCCCCCAATAATTCCGAGTAACGCTTGCCCCCTCCTTCTTCCCGCGGCTGCTGGCCCGGGGTTGG
+
CCCCCGGGGGGGGGGGFFGFGGGGGGGGGGGGGGGGGGGGGGGGGGGGGGGGGGFGGGGGGGGCFGGGGGFGGFFGGGFEFGGGGGGGGBFEGGFFGGGGGGGGGGGGCECEF?FGGGGGD@CGGGGGGEGGGDFDCGDFGGGFEGGGGC=CDGFGGGGGGGGGEG,>ECFCGCFFFFFCDF>C5BEFGCFDCEG*=*:?6C9@96=:=)87CCF69+::@C5:7*.8575EGFF7)2*0*:)9969*<9F@)<5776*20))/72;.*89)**3++.)*,391(,()5)(25(,))0((-
@M03506:14:000000000-AKVR1:1:1101:22607:2140 2:N:0:39
AGGACTACTCGGGTTTCTAATCCCGTTCGCTCCCCTAGCTTTCGCGCCTCAGCGTCAGTGTCGGCCCAGCAACCCGCCTTCGCCGCAGGCGTTCCTCTCGATATCTACGCATTTCACCGCTACACCGAGAATTCCAGTTGCCCCTTCCGCACTCTCGTCCGACAGTACCACCTGGCCGCCACCGGGTTAAGCCCTGAGATTTCACCAGTGACTTGTCGTGGCTGCCTCCGCGCCCCTTTCCCCCACGACATACGCACAACGCTAGCCCCCCCCCTATGTCCTAGGCTGCTGGCACGCACTT
+
C@<BC@EDFCFG@6C8F9F9AECDBFFEFEFGGG7FFGGGF9F,B@@@FC@@FF@C@FG@CFEGGD@:C8,FF<EB+:?=EGGGGE@@++>C+7B<?EEG?,44C,?<FC+BC,,CFE+@F:>DEF:>>>CDF=;,@F=,EFFFD@BBCD+5+5,36*@:*4>8@AF,<A661>5,4BE*:8?*=*3:8EFCDC*;CFC7++5;7++/==++++3<>*)**7*29G*/*))/1.))-0)<++7)7**7*1***)//994/0)0*/+*08.9)))/*+)*+))))(.).,0)(0.)9)0(-)
@M03506:14:000000000-AKVR1:1:1101:10024:2154 2:N:0:39
AGGACTACTGGGGTTTCTAATCCTGTTTGCTCCCCACGCTTTCGCACCTCAGCGTCAGTATCGGGCCAGTGAGCCGCCTTCGCCACTGGTGTTCTTGCGAATATCTACGAATTTCCCCTCTACACTCGCAGTTCCACTCACCTCTCCCGCACTCAAGTTTCCCAGTATCGAAGGCAGTTCTGGAGTTGAGCTCCAGGATTTCACCCCCGACTTAAGGACCCGCCTACGTGCGCTTTACGCCCAGGATATCCGAGCAACCCTCACCCCTTTCGTATTTACGAGCCCTGTCGCACGAGTGTCC
+
CCCCCGGGGGGGGFCFFGGGGGF<<CCF89EFFCCFGDC:C8ECEEEF,<@8EFECFEE9FGFDEGCCFCC,:E@CGGGGFGDGDCEGFFCGGGFGG9B:FFGGGGAG?7,9<F,59A?CE,<FG<FCD7+CF9CFGA?AFD>FFGEGD+8CECEFGGC=>CE76DE,;3B,@6DCE>@:,,<BC8DC78,,@C,11*2=CDFFGG555):)=+,=*;)*9)/***;>E*;=)>)*):088**/**+*03+)05)/*8**)..>C8C)*0?>5*0++)/*,3((,.()))-1)((/..6))
@M03506:14:000000000-AKVR1:1:1101:20250:2199 2:N:0:39
AGGACTACTCGGGTTTCTAATCCCGTTTGCTCCCCACGCTTTCGCGCCTCAGCGTCAGTTCCGGTCCAGTGAGCCGCCTTCGCCACTGGTGTTCCTCCCAATATCTACGCATTTCACCGCTACACTGGGAATTCCACTCACCTCTCCCGGACTCAAGTCAAGCAGTTTGAAAGGCAGTTCCTCGGTTGAGCCGAGGGATTTCACCTTCCACTTGCACGACCGCCTACGCGCCCTTTACGCCCACTAATTCCGAATAACGCTTGCCCCCCTCGTATTACCCCGGCTTTCGGCCCACAGTTCC
+
CCCCCGGGGGGGGFGGGGGGGGGGGGGGGGGGGGGGGGGGGGGGGGGGGGGGGGGGGGGGGGGGGGGGGGGGGGGGGD7BEGGGGGGGGGGGGFGDGGGGGGFGGGGGGGGGCGGGGGGGG>FGGGGGGGGGGGGFGEFGGFCFGFGGGEDG>FGEEFGGGFGDFFFFGGCFFC?,@>CEGFGGGGGG6FGGEDGGGG66CFGF>9EGGFGGDCGGGD5CC):5CDFE=7)CC>?*4C>EGDG*0+<FD?FF>)5**,7>)5)*7<CB*)*))*22+-/+-,2;(((*-79(<0(*)1:6)
@M03506:14:000000000-AKVR1:1:1101:7255:2218 2:N:0:39
AGGACTACCGGGGTTTCTAATCCCGTTCGCTCCCCTGGCTTTCGCGCATCAGCGTCAGTATCGGCCCAGTAGCCCGCCTTCGCCTCAGGTGTTCCTCCCGATATCTACGCATTTCACCGCTACACCGGGAATTCCAGCTACCTCTTCCGTACTCTAGCTTGCCAGTATCGGCCGACTTTCCGGGGTTGAGCCCCGGGCTTTCACAGCCGACTTAACAGGCCGCCTACGCGCCCTTTACGCCCAACAATTCCGAACAACGCTTGCCCCCCCCGTATTCCCCCGGCTGCTGGCCCGTAGTTCG
+
CCCCCGGGGGGGGGGGGGGGGGGGGGGGGGGGGGGGGGGGGGGGGGGGGGGGGGGGGGGGGGGGGGGGGGGGGGGGGGGDGGGGEGGGGGGGGGGDGGGGDGGGGGGGGGGGGGGGGGGGGGGGFGGGGGGGGGGGGGGGGGGGGGGG6DFEFGGCGGGGFGEFEGFGDEGGGC5EDEGGGGGGEEEGCFCFFCGE5C5>FGFCFGGGDCC<=F?GGG;FGDDEGC?@E737DE)9>F@EGGC5*:84+<C?)0>5*4)*)0.C*+2)/075@7*<+6**4(4609?)36(,5(,1)04)-
@M03506:14:000000000-AKVR1:1:1101:22821:2222 2:N:0:39
AGGACTACACGGGTTTCTAATCCTGTTTGCTCCCCACGCTGTCGCGCCTCAGTGTCAGCAACTGCCCAGCTCACCGCATTCGCCACCGGTGTTCTTCCGGATCTCTACGCATTCCACCGCTACACCCGGAATTCCATGAGCCTCTACAGTGCTCGAGCGCGAGAGCATCGACGGCCGACTCGACGTTGAGCGACGGGCTCTCACCGCTGAATTCTGGCGCCACTTACGCGCCCTGTACGACCAGTGCGTCCGGACCTCGCGCGCACCCTCCGCATTACCACGGCGTGTGGCCCGGGTGTGG
+
CCCCCEGGGGGGGFC7FFFDGEGFGEEGGFGFGDBEEGECECE887FGEEDGFGGG@<FGGGGGCGGF<EF@ED,@@8BFGGGGEG8@C@CFB<,C,5=:FFC?FEGGGG7CF9EEEC>+4FGF8EGD++3=,:,8:AF8:D@D@FGFFGGAE9=8+@:E6?**:*:@D8,:=*14**=*;C7CCE**;B+*******/*30+<*/*:CC*:<*0+*27=DC/3*;BF*7<5)0)0)::*:*)/*++8:5*)).1)*.**)0)79:C>5)775)**+.83),((--(0(0-()(-)))-((
@M03506:14:000000000-AKVR1:1:1101:7164:2240 2:N:0:39
AGGACTACCGGGGTTTCTAATCCCGTTTGCTCCCCTGGCTTTCGCTCCCCCAGCGTCAGTGTTGGTCCAGGATGCCGCCTTCGCCACCGGTGTTCCTCCAGATATCTACGCATTTCACCGCTACACCTGGAATTCCGCATCCCTCTCCCAATCTCAAGCCATCCAGTATCAGACGCAGTTCCCCGGTTAAGCCGAGGGATTTCACGTCTGCCTTAGTTGGCCGCCTACGAGACCTTTACGCCCAGTACTTCCGAACAACGCTTGCCCCCCCCGTATTACCGCGGCCTCTGTCTCGTAGTCT
+
CCCCCGGEEGGGEG@FFCGCFGFCG<EFGGGGGGGGFGGGGGGEECF:F,@FGGGG7BCF@FG,,CFGA@E76FDE@@CFEGFGGGGGEGEGGGGGFFFGFGGGGEFGGGGCCF<DD?A:F7FFEGGFGG8BD<DBFGFCFG@FFGCFB8>FGGGFG,@D6:FFFEFGCFGGFGCCEEEECF?FC5E58,DEGGDG5CCC8DFGG=EGC<+>F+0++2;C*;85C*87A*.*1.<>A7BECGDCG+0/3<C*.7*9C:F5>B39*AF)15)8>9/8+49<13(4,(()(0)-*.(*))-))
@M03506:14:000000000-AKVR1:1:1101:15016:2298 2:N:0:39
AGGACTACTCGGGTTTCTAATCCTGTTCGCTCCCCACGCTTTCGCGCCTTAGTGTCAGTCACGTCCCAGCGAGCTGCCTTCGCTATTGGTGTTCCTCCTGATATCTGCGCATTCCACCGCTACACCAGGAATTCCACTCGCCTCTTCCGGACTCTAGCTCTACAGTATCCATCGGCTTTCAAAGGTTGAGCCTTTGCCTTTCACAACGGACTTATAGAGCCACCTACGCTCGCTTTACGCCCAATGATTCCGGACAACGCTTGCTCCCTACGTCTTACCCCGGCTTCTGGCACGTCGTTAC
+
CCCCCGGGGGGGGGGGGGGGGGGGGGGGGGGGGGGGGGGGGGGGGGGGGGGGGGGGGGGGGGGGGGGGGGGGGGGGGGGGGGGGGGGFFFGGGGGGGGGGGGGGGGGGGGGGGGGGGGGGGGGGGGCGGFGGGGGGG<FFGGGGGGGGGGBEGGGFGGGGFAGGCE9DDFGFGGGGGCCCF7ECGGGFGFFBCD,,5:EGDGEG,9>>=<DGFFGFDF+,;?C=?DF85*./555CCD)=EED*;6:*<CC:7:DGF?):BB5F7<F)*095<*;CF<F+4((40(465F>(9((*)04((
@M03506:14:000000000-AKVR1:1:1101:22168:2299 2:N:0:39
AGGACTACCCGGGTATCTAATCCTGTTCGCCCCCCACGCTTTCGCGCCTCAGCGTCAGCACTGGCCCAGCACACCGCCTTCGCCACTGGTGTTCCTCCTGATATCTAAGCATTTCACCGCTACCCCAGGAATTCCGTGTTCCCCTACCAGACCTTACCCACAGCAGTTCCGAATGGCCGATCCAAGTTGAGCTTGGAGGTTTCACATTCGGCTTACCGAACCGCCTACCCTCCCTTTACGCCCATTAAATCAGGACAACCTACGCTCCCCACGTCTTATCGCGCTCTCTGGCACGCAGCTG
+
8,<CCGG9EFEEC::CECFG<6EFE@FE7:,@FGGECFCFGF9,@++@:,C<C+,8,8,:F,CFF,DCA,C,<EF+8FCG9<FEFC,9E,BEF9E9,B,B?FFAEAFG?<?EGGE9CAFG:>7,4A3+>:><FCD,,+6,9,CD83DE>88++,4@,33<B+,,@8@;DC5FDEG6,,4**1:,,:EG7,,?,5:E,4*44B,>7,,,4+2)12A?7*)*272*:DF4*1/2/).*5*=5*5)><7@=+03*7)***.97)/013*;)*)2)0>***5*+(3((,(-7<*),)4())0(.(
@M03506:14:000000000-AKVR1:1:1101:18478:2324 2:N:0:39
AGGACTACCCGGGTTTCTAATCCCGTTTGCTCCCCTGGCTTTCGCTCATCAGTGTCAGTGTTGGTCCAGGACGCCGCCTTCGCCACCGGTGTTCCTCCAGATATCTACGCATTTCACCGCTACACCTGGAATTCCGCGTCCCTCTCCCAAACTCAAGCCATCCAGTATCAGACGCAGTTCCCCGGTTAAGCCGAGGGATTTCACGTCTGCCTTAGTTGGCCACCTACGAGCCTCTTACGCCCATCAACTCCGAACAACTCTTGCCCCCCCCGTATTACCTCGTCTGCTGGCACGCAGTTAG
+
@<CCCGGGFGGGGGCFEFGGFFEEGGGGGGGGGGGGGGGGCFGECEED,FGGGCFFFEGAFFFGGCFEFGDF@FGGGGGGGGDGEGGGGCEGGGGGGGGGFGGGGGEGGEGFEGDDE9F7FFGGGGFD,=BF8?EFC@FEBB,6@3D,D88E99,@9ACCFGG?CF9E:EGGGDGC>C7<D:>EGCE57@9F>=*:?EC6A@+A*===5+7>C*<>7:6+**1*;*;5ECBG*)00):585/***0<.2:C)))9)9:00/**:08C)*7957);8+)9:30(1(-./))4.*4(75).))
@M03506:14:000000000-AKVR1:1:1101:17780:2387 2:N:0:39
AGGACTACTCGGGTTTCTAATCCTGTTTGCTCCCCACGCTTTCGTGCATGAGCGTCAGTATTGGCCCAGGGGGCTGCCTTCGCCATCGGTATTCCTCCACATCTCTACGCATTTCACTGCTACACGTGGAATTCTACCCCCCTCTGCCATACTCTAGCCCGCCAGTCACCAATGCAGTTCCCAGGTTAAGCCCGGGGATTTCACATCGGTCTTAGCGAACCGCCTGCGCACGCTTTACGCCCAGTAATTCCGATTAACGCTTGCACCCTACGTATTACCGCGTCGGCTGTCACGTGGTTAG
+
CCCCCGGGGGGGGFGGGGFFGGGGGGGGGGGFGGGGGGGGGGGGGGGGGCGGGGGGGGGGGGAFGGGGGGGDGGGGGGGGGGGGGGFGGGGGGGGEGGGGGGGGGGGGGGGDFGGCFCF9FGGGGGG::FFGGGGGGGGGD7EGGGGFFGG?DEGGGE8EGG>ECGGGFGFGGGGCFGA7@:9CEFCCF;BCG858EGGF,=CFCFGGGG<1,:@@<5BEGGD5**.>:<B5))>FAC5;EGG:9FC*+0+/83*/:49C5@FGFGF:CF5>4*<3+-97B(-4(,(0-),)1((*0>?93
@M03506:14:000000000-AKVR1:1:1101:19685:2387 2:N:0:39
AGGACTACCCGGGTTTCTAATCCCGTTCGCTCCCCATGCTGTCGTGTCTGAGCGTCAGTTGCGTGCCAGGGCGCCGCCTTCGCCTCTGGGGTTCCTCCGGATCTCTACGCATTTCACCACTACACCCGGAATTCCACGCCCCTCTCTCGCACTCCAGGCTATCAGTCTGGCATACACTGTTGGAGTTAAGCCCCAACCTTTCATACACCACTTGGTAACCCGCCTGCACACGCTTTACACCCAGTAAATCCGGATAACGCTCGCCACCTACGTTTTACCGCGGCCGCTGGCACGCAGTGAG
+
CCCCCGGGGGGGGGGCGGGGGGGGGGGGGGGGGGGGGGGGGGGGGGGGGGGGGGEGEGGGGGGGDGGGGGGGGGGGGGDEGGGG@EFGGDDGGGGFGGGGGGEGF9AFGGFGGFGGGGGGGEGGGFGGGECGDGGFGC@CFEDE?EBFDGGG>FF6DDGGGGGGAFGFFGGG7FGGGGFG,,9?8<@FGECCCE*8CC?A98<EGGGGC5CC:>CCFFFGGCGGGCF;6+5*95.7::8CC5757FF60<ED5)11*)**)007)*1<6)*)006;@-9C(((-(4;33)4364(/;7(..
@M03506:14:000000000-AKVR1:1:1101:22975:2457 2:N:0:39
AGGACTACTCGGGTATCTAATCCTGTTTGCTCCCCACGCTTTCGCGCCTCAGCGTCAATCACAGTCCAGATAGCCGCCTTCGCCACCGGTGTTCTTCCCAATATCTACGAATTTCACCTCTACACTGGGAATTCCGCTATCCTCTCCTGCATTCAAGCAATCCAGTAGCAAGTGCAGTCCCCAGGTTAAGCCCAGGACTTTCACACCTGACTAGGATCGCCGCCTACGCGCCCGTTACGCCCAGTAATTCCGAACAACGCTCGCCCCCTCCGTTATCCCGCGGCGCCTGGCACGAAGGTAG
+
CCCCCFGGGGGGDGDFGAFGGGCGGGGGGGGGFCEFGGECCGGGGGGDGGGGGGGGDCFFACEEC9EFGFGGGAEGCCECFGEGGGCCG+CCF9,?EFFEF@EGGDFGG@8<DF9@FFGEFFGGGFGGGG8FEFGGDEGG8E9EA4@EDDGGGGFEGGC,,@@E9:B,=DFGGGGGGDDF8:98+39EGDFF8DF5@FFCED7CFFCEG798:C6<87B?C7D=CDA?53):)):02C5=/**1;CF4+3<F5)//>13*0))1)/:7E)*))**2+)/*((((46()(),(/--95).6)
@M03506:14:000000000-AKVR1:1:1101:21789:2468 2:N:0:39
AGGACTACTCGGGTTTCTAATCCTGTTCGCTACCCACGCTTTCGCTCCTCAGCGTCAGGTAAGGCCCAGAGAGCCGCCTTCGCCACCGGTGTTCTTCCTGATATCTGCGCATTCCACCGCTACACCAGGAGTTCCGCTCTCCCCTGCCTACCTCTAGTCTGCCCGTATCGGAAGCAGGCTCGGAGTTGAGCTCCGAGTTTTCCCTCCCGTCGGGGCGAACCGCCTACGAGCTCTTTACGCCCAAGAATTCCGGACCACGCCCGGACCCTACGTATTCCCCTGGCTGCTGGCACTGAATTGG
+
CCCCCGGGFFGGGGGGGGCFGGGGGGGGGGGGGGFGGGGGGGGGGGGGGGGGGGFDGGGGGGGGGGGGGGGGGGGGGE@BCFGEGGGEGFGEGGGGGFGGGGGGGFGGGGGGG?EAEDGGGGGGGFFG:FGGGGGG:8FBDGGGG?EFFFGGFG,EBFFGGGFG>E8DGCE>E>FCGF5,@CCB8CGG?77,BCC*:FE?AD7,,4>EE/C3*/*=<)5/5))>D35:*15*2**2)*.282***0219@:6))/)/(**)08)7CG>*)*)7C<F7)9*((,((((0.)3(/(.*0*).4
@M03506:14:000000000-AKVR1:1:1101:13062:2470 2:N:0:39
AGGACTACCGGGGTTTCTAATCCTGTTTGCTCCCCTAGCTTTCGTTCCTCAGCGTCAGTTGTGGTCCAGTGCGCCGCTTTCGCCACAGGTGTTCCTCCCGATATCTACGCATTTCACCGCTACACCGGGAATTCCACGCCCCTCTCCCACACTCCAGCACGGCAGTTTCGCCTGCAGGCTCTGAGTTAAGCCCAGAGGTTTCACAGGTGACTTACCGCACCGCCTACGCGCCCTTTACGCCCAATAATTCCGAACAACGCTCGCCCCCCTCGTATTACCCCTGCTGCTGGCACGCAGTGAC
+
CCCCCGGGGGGGC@FGFGGGGGGGGGGGGGGGGGGGGGGGGGGGGGGGGGGGGGCEEEGFGGGGGGGDGGEGGGGGGGGGGEGG>FGGGGGFGFGFGGGC7FEGGGFGGGGGGGFGGGGGGGGFGFEFGGGGGFGGGGD+@C8CGGGGGGEG67DE6FCE>68*44@3:CEFGGGCGGG,>F:,5?FG@CGFCF8:C=FG78<EF+=<FGGGCCF3*):C:<D=<CFFGDE:77442>7EEG55>F9*++<F)5DD*4):)0)95CEBG>D>)**++68+((((().9)),1*,())0())
@M03506:14:000000000-AKVR1:1:1101:12974:2476 2:N:0:39
AGGACTACAGGGGTATCTAATCCTGTTTGCTCCCCTAGCTTTCGTTCCTCAGTGTCAGTTGCGGTCCAGCCAGCCGCCTTCGCCACGGGTGTTCCTGCAGATATCTACGCATTTCACCGCTACACCTGCAATTCCACTGGCCTCTCCCGCACTCGAGCACGGCAGTTTTGAAAGCAGCCTCTGAGTTAAGCCCAGAGATTTCACTCCCAACTTGCCGCACCACCTACGAACCCTTTACGCCCAGTAATTCCGAGCAACGCCGGCCCCCTACGTATTACCGCGCCTTCTGGCACGTAGTTAG
+
CCCCCGGGGGGGGGGGGGGGGGGGGGGGGGGGGGGGGGGGGGGGGGGGGGGGGFGGGGGGGGGGGGGGGGGGGGGGGGGGGGGGGGGGGGGGGGGFGGGGGGGGGGGGGGGGGGGGGGGGGEGGG8=FD:?EFGGFGGE:EGGGGGFGGGGGGGGGEGGGGE6EGCGGGGGGGGGGGGGGGGF;9EFCFEGGGGGGGGGFGGFGDFGGGGGGFGGGDD4CDGCEG46;5CEGGF4D<>>C=CD:FC9?GGG435)>4:/:))5C3CGFE@F58FF6:6F=9>((((,9<*)(*,3*)..4)
@M03506:14:000000000-AKVR1:1:1101:13343:2494 2:N:0:39
AGGACTACTGGGTATCCAATCCTGTTTGCTCCCCTAGCTTTCGTCCCTCCGCGTCAGGTGTTAACCAGCGAGCCGGTTTTGCCCCGGATGTTTCCACGGATATTTAAGCCATTTACCGCTACCCCCGTTATTCCACCCCCCCCTCTCACACTCTAGCACGGCCGTTTCGGCAGCAGCCCCCTGGTTTAGCCTAAAGATTTCAACCACGACTTTCCCACACGCCTTCGGACCCTTTACCCCCCGGCAATTCGGGCCACCCCGGCCCCCCAACTTTTCCCCCCGCTGCTTGGCCCATCTCATC
+
CCCCCGGGGGGG@-,---C,;F,,6CFC@,6EFG<6666CF,,,6@F,C6+,+++,8,C@;,,,,C,696+7+C@+6@F,,:CC<+@+,+:C,C,598C++4,,,9,,,,,:F,95C+++++,6AC4+,@AC,@,,,8+38>>+4,,,53>:62=,,,3*@>**4=FF8=**/:,,4=*****30B*=+?8++0+++21=+2++*1=**)*9+*0<*27:/1>**9)7*)5A5<:7)*);?5)))2*9+A1).))/*(*/)7.>CEE3*)1.*:C++,.>(411(()0))(,)((*/*)))
@M03506:14:000000000-AKVR1:1:1101:22452:2532 2:N:0:39
AGGACTACTCGGGTATCTAATCCCGTTTGCTCCCCTAGCTTTCGCGCCTCAGCGTCAAGAATGGGCCAGGTAGCCGCCTTCGCCACTGGTGTTCCTCCCAATATCTACGCATTTCACCACTACACCGGGAACTCCGCTACCCTCTCCCACCTTCAAGCCGATCAGTTTCCGATGCAATTTCCCAGTTAAGCCGGGCGATTTCACGTCGGACTTGACCATCCGCCTGCGCGCTCTTTACGCCCAGTAATTCCGGACAACCCTCGCAACATCCGGATTACCGCGGTTGCTGGCACGCTGGTAG
+
CCCCCGGGGGGGGGGGGGGGGGGGGGGGGGGGGGGFGGGGGGGGGGD@FGGGGGGGGEGGGGGGGGFFGGGGGGGGGGGGGFGGGC<FGGGGGDGGGGEFGFGGGDGGGGGGEGGGGFGGGGGGGGD=FEEFC<FGEEEGGFGGFFGGGFCG,@EGGGGGG6ECFGGFFGGC6CEGGFG,EECC,DCFF9E61***4:?CFFFG5,=EC)CDC*+>;4)=//5**2;BED>*75B*):>G*:5*233*+2+0)))1*,*2)0)9)*2)*)27)*/2+-9/(--((,(0.)4(*-(1)),))
@M03506:14:000000000-AKVR1:1:1101:10673:2536 2:N:0:39
AGGACTACCCGGGTTTCTAATCCTGTTTGATCCCCACGCTGTCGCGCCTGAGCGTCAGAAACGGGCCAGTGAGCCGCCTTCGCCACCGGTGTTCTTCCCAATATCTACGAATTTCACCTCTACACTGGGAATTCCACTCACCTCTCCCGTACTCGAGCCTGACAGTTTCAAAGGCAATTCCGGAGTTGAGCTCCGGGCTTTCACCCCTGACTTGAAAGGCCGCCTGCGCGCGCTTTACGCCCAGTAATTCCGAACAACGCTAGCCCCCTCCGTATTACCGCGCCCGCTGGCACCAATGTTG
+
CCCCCGGGGGGGGGGGGGGGGGGGGGGGGGGGGGGGGGGGGGGGGGGGGGGGGGGGGGGGGGGGGGGGGGGGGGGGGGGGGGGGGGGDGGGGGGFGGGGFFFGGGGGGGGGGGGGGGGGGGGGGGFGGGG<FFGGGGGGGGG9EDDGGGFGGGGGGGGGGG6:E?GGGF<DGFCGF5>ACG6EECCFCGFG,DFGEGD*?FGGGGFE*:*;CC>;+?G:CD)/CG3A)1/7EDF3DADEGEC<569+609<@:7C5*45C)55F7FG3C)/7)1*<+4/*(4(-(((0381(/((*0)-).
@M03506:14:000000000-AKVR1:1:1101:15017:2538 2:N:0:39
AGGACTACCCGGGTTTCTAATCTCGTTTGCGCCCCCGGCCTTCGTGCCTCAGTGTCAGGAACTGTCCAGAGACCCGCCTTCGCCACTGGTCTTCCTCACTAACTCTACGCATTTCACTGCTACACCGTGTATTCCAGTCCACTCCCCAGTCCTCAAGCACGCTGGTATCAAATGCCGTTTCGACGTTAAGCTCCGAAATTTAACACCTTACTTAGCTCGCCACTTACTCACCGTCTACGCCTAATCAATCCGCACAACGCTTGACGCCTCTGTTTTACACCGTACGCTGCCACCTAGTTAC
+
B<-,,,,C-6@C7F;B<AFGA<,,,C<C,,++@@FCG+::@,C,E,66,CF8F<6CFEGGG8<<FA,C,EC69C@6F7C@CFGCCFC<A<<EEEGEF,<,<,:,5,,5+@+?FGG9<A,<F9A,A<+EE,45CE4AFFG,,8,@,68,@33,,,7,@,,=CE+++6,,375>,@;,++4,,++**53,:,@,6>E*4=EG,552,<5E,+*==+5,4+)*)27++1++<19C*.)/(2)33**2++3;1:;).7>D*4)*..75***);)29**30+)*+.-3(((-04)4)*.(*/*)6)
@M03506:14:000000000-AKVR1:1:1101:11889:2576 2:N:0:39
AGGACTACCCGGGTTTCTAATCCTGTTCGCTACCCACGCTTTCGCTCCTCAGCGTCAGGTAAGGCCCAGAGAGCCGCCTTCGCCACCGGTGTTCTTCCTGATATCTGCGCATTCCACCGCTACACCAGGAGTTCCGCTCTCCCCTGCCTACCTCTGGTCTGCCCGTATCGGAAGCAGGCTCGGAGTTGAGCTCCGAGTTTTCACTCCCGACGCGACGAACCGCCTACGAGCCCTTTACGCCCAACAATTCCGGACAACGCTCGCACCCTACGTATTACCCCGGCTGCTGGCACGTAGCTGG
+
CCCCCGGGGGGGGGGGGGGGGGGGGGGGGGGGGGGGGGGGGGGGGGGGGGGGGGGGGGGGGGGGGFGGGGGGGGGGGGGGGGGGGGGGGGGGGGGGGGGGG9FGFGGGGGGGGGFGGGFGGGGGGGGGGGEFGGGGGGGGG8FEFDFGGGGGFFGGGGGGFGGGGGEFGGD@EGGGGGGGGGGGCEFGGGGGGGGEGGGFFGGG+<:CE3C<=/*?C9557DGGGCF:=DFGGFF<<>>CG535*2/9:C??@37>9<)*)07)9CC5@5C@F*<C?<*+(-3;0(-))/31?13*0).).
@M03506:14:000000000-AKVR1:1:1101:19449:2586 2:N:0:39
AGGACTACCCGGGTATCTAATCCTGTTTGCTCCCCCAGCTTTCGTTCCTCAGCGTCAGTAGTGGTCCAGCGCGCCGCTTTCGCCACGGGTGTTCCTGCAGATATCTACGCATTTCACCGCTACACCTGGAATTCCGCGTCCCTCGCCCAAACTCAAGCCATCCAGTATCAGACGCAGTTCCCCGGTTAAGCCGAGGGATTGCACGTCGGACTTAGTTGGCCACCTACGATCCCTTTCCGCCCAGGAACTCCGAACAACGCTTGCCCCCCCCGTCTTCCCCGCGCAGCTTGCACTGCGTTAG
+
CCCCCGGGGGGGGGGGGGGFGGGGEFGGGGGGGGGGGGGGGGGGFFFEFCGGGDF7BCFFFFGGCFGGGGGGGGGGDEFCEFGD7@FEGFFGDFGGGCCGGG99B,@E=F=BF9EGGFGGG7BEFGGGFG8F:FFGGG:=FEEC+3>EEG,DF?FDCGDFDFF:EE,;DF9,DEEGGEFDGFC*/=E5<;;?E5:8C**2*:++*==*/:7)+0<CGG??6FC5<9))1*.2>66*)*0*/:1/*2;)+038))9)*4C5>))12+;)1><)8**2+).*(((---4)))(.1)3*.<::-
@M03506:14:000000000-AKVR1:1:1101:9963:2591 2:N:0:39
AGGACTACCGGGGTATCTAATCCTGTTTGCTCCCCACGCTTTCGCACCTCAGCGTCAATACCGGGCCAGTGAGCCGCCTTCGCCACTGGTGTTCTTGCGAATATCTACGAATTTCACCTCTACACTCGCAGTTCCACTCACCTCTCCCGGACTCAAGCCTCGCAGTATCAAAGGCAGTTCTGGAGTTGAGCCCCAGTCTTTCACCCCTGACTTAAAAAGCAGCCAACGTGCGCTTTACGCCCAGTGATTTCGCGCAACGCTAGACCCCTTCTCTTTTCCGCGGTCTATGGCACGACGGTAC
+
CCCCCGFGGGGGGGCFGDFGGGCFGGFGGCFGGGGGGGGGGFF@EGGEEFCGGGGGGGGGGGGGEGGGGFFGGFGGGGGGG@FGGGGGGGCGDGGGGDGDCGGAFGGGFCAFGGGFEFE?F9FEGACFGGEGGGGGFGFFGG9D?DG?EGDEGF6EECGGG138@CECEC,>ECF65>,DF?G9EGG7:2D,44:C,,449@;,A=*=**;DC+;;C4>******2:8/*:*)0)27DBGD=7*2C7=0+2).55D)9)*07)*2+;328C**0+2+)1*-((,(()9))(,/-21))--(
@M03506:14:000000000-AKVR1:1:1101:10589:2597 2:N:0:39
AGGACTACTCGGGTTTCTAATCTCGTTTGCTCCCCTAGCTTTCGCGCCCCACCGTCAAGACCAGCCAAGGTGGCCGCTTTCGCCACGGGTGTTCCCCCCGTTATCTACCCATTCAACCCTTCACCCGGGAATCCCCCCACCCCCCCATGCCTTCGACTCGGTCAGTATCGAATCACCCTCCCAAGTTAGCCCGGGGGCTTTCCCCCTCACCTTGAAAGCCCCCCTCGCCCCCCTTTACCCCCATTAATTCCGCACAACCTTTCTTACTCACTTATTCCGCCGCCGTTTGCCCGTAGTATAC
+
6C-6,,,C-6BC:;C-C6C66F,@<FGC,,6CFG,@,,;CE<6,,@F+++8+686,88,:,6,,,C69,C9,:,,+@+6,,,B,6B+@:=+F:AE,B4++8,4,9,,5,9,BF,A,C,+,,,,,C=CC+:+@,@36>++@F++3*@1,,2?F,,*414****4*,>6?<C*,,*286EEGGG*33?7:++?7::*=8*1*<:++0:*:*1*9+*03:77:**119*))/*0*)))24*6<FE7**0+*+<<6))))0-*0*/***+<*+*2***0++-)/((((,(()(*..)((10*.).
@M03506:14:000000000-AKVR1:1:1101:14194:2609 2:N:0:39
AGGACTACTCGGGTTTCTAATCCTGTTCGCTCCCCTAGCTTTCGCACATGAGCGTCAGGTAAGGCCCAGAGATCCGCCTTCGCCACCGGTGTTCCTCCCGATATCTACGCATTCCACCACTACACCGGGAATTCCATTGCCCCCTAGCTTGCTCCAGTCGCTCCGTATCCGCTGACCCCGCCCAGTTGAGCCGAGCGATTTCACAACGGACGTGCGTGACCGCCTGCCCCCCCTTTACCCCCAATAACCCCGGGCAACGCCCGCCCCCCACGTATTCCCCGGCCTGCTGTCCCTCAGTTAG
+
CCCCCGGGGDGGGFGGGGGGGGGGGGGGGGGGGGGGGGGGGGGGGGGDGGGGGGGGGGGGGGGGGGGGGGGGCGGGGGGCFGDGGEGGGGGCGGGGGGGE@FGDEGCFCGDGEFGGGGGGFGGGGGGGEG7F,:ADFGGGGCFGGG8F9D8DE,=DD=D88+@8+@CCEFDC5@EGGFGEEGGCF?,5<FCC=*:?CE:C8++>?6ECC*87E*3/:*.:F/9:*9))/*.:<)7*-7*2;7)*96C*2*;5)7CC*(1*)))))*27/.9))*3++)1*(((((((0)0,)*)(1)1)).
@M03506:14:000000000-AKVR1:1:1101:13508:2624 2:N:0:39
AGGACTACCCGGGTATCTAATCCCGTTTGCTCCCCTGGCCTTCGTGCCTCAGTGTCAGGAACTGTCCAGAGACCCGCCTTCGCCACTGGTCTTCCTTACGATCTCTACGCATTTCACTGCTACACCGTAAATTCCAGTCTCCTCTCCAGTCCTCAAGCACCGCAGTATCAAATGCAGTTTCGGAGTTAAGCTCCGAAATTTCACACCTGACTTACGGCGCCCCCTACGCACCCTTTACCTCCAATGAATCCGAACCACGCTTTACACCCCTGTATTACCTCGTCTCGTGCAACACTGTCAT
+
CCCCCGGGG-CFGGGGGGGGGGGGGGGGGGGGGGGGGGGDGGGGGGGGGGGGGGGGGGGGGGGGFGGGGGGGGGGGGGGGGFGGGGGGGGGGGGGGGGGGGGGGGGGGGGGGGGGCCGGGGGGGGGGGGGGFEGECGGGCGGGG8?@FGFFGGGGGFGGGCCEGEGGGGGG9@FFDFGCEG6C>E>FFC,,8@ED6E65E,2,,@79677?CFFGFDD>*)):75DA)>8)1:8093C4+C=5<+A+11+3))0)9C1C*.0)0*030*0/)9*:9+.=<)(,-((.)3)()0(,*09)))
@M03506:14:000000000-AKVR1:1:1101:11976:2631 2:N:0:39
AGGACTACCCGGGTTTCTAATCCCGTTCGCTCCCCATGCTTTCGTGGCTGAGCGTCAGGTACGAGCCAGGGGGCCGCCTTCGCCTCTGGGGTTCCTCCGGATCTCTACGCATTTCACCACTACACCCGGAATTCCACCCCCCTCTCTCGTCCTCTAGACATACAGTCTGGCAGAACCTATCCCAGTTAAGCTGGGAGATTTCATACACCACTTGTATCCCCGCCTGCACACCCTTTCCGCCCAGTAATTCCGGATAACGCTTGCCACCCACGATTTACCCCTGCTGCTGGCCCGTCGTTAG
+
CCCCCGGFFGGGGGGGGFGGGGFGGGDGGGGGGGGGGGEEFEGGGGEDGGGGDGGG>FCFFD@BBC@DFFGGGGGGGGGGGGGGGGGCGFCFDFGFGGFGGGGCGGCFGDCEGCFBFFGFGGGDFGGGG7FCCDFCGF7+<CGC6FEFGFEG59,6>>,,??9,D::,;,DF**><;C69EFFG6>,9,,?98CEGC*A9>C9C+CEFFG5*<7>;+;AFFG<C*9:?F777<F)0):);8:<**++1<:9/)0**25*17..*C+<)*0>5)*28:<6+((((,.)).),()(-*))(((
@M03506:14:000000000-AKVR1:1:1101:24169:2633 2:N:0:39
AGGACTACAGGGGTATCTAATCCTGTTTGCTCCCCTAGCTTTCGCGCCTCAGCGTCAGTTGTGGTCCAGTGCGCCGCTTTCGCCACAGGTGTTCCTCCCGATATCTACGCATTTCACCGCTACACCGGGAATTCCACGCACCTCTCCCACACTCCAGCACGGCAGTTTCGCCTGCAGGCTCTGAGTTAAGCCCAGAGGTTTCACAGGTGACTTACCGCCACGCCTACGCGCCCTTTACCCCCAATAATTCCGACCAACGCTCCCCCCCCCGCTATTCCCTCGGCTGCGGCCACGAGGTTAG
+
CCCCCGGGGGGGGFGGGGGGGGGGGGGGGGGGGGGGGGGGGGGGGGGGGGGGGG,CFGCGGGGGGGGGGGGGGGFGGGGGGGGGGGGGGFGGGGGGGGEGGDC>FGGGDGDGGFCFGFGFF@GFFGFDCECBFFCEF7FFGG8@A?F8EFCCDC8,43:CEGDE5@E9CCEGGCFF98?:DFD9DG:C72,CCFF:@=C=EGGGCGGF?+;C@+0>:D3*8/>=7*55*/):7)524**<;=)*5C07++<<>3))18CE)0)9*:8>C5))))*0+.6+,4((,-()(),(),4))0()(
@M03506:14:000000000-AKVR1:1:1101:20535:2669 2:N:0:39
AGGACTACAAGGGTTTCTAATCCTGTTCGCTCCCCACGCTTTCGCTCCTCAGCGTCAGTTCCGGCCCAGAGTGCCGCCTTCGCCACTGGTGTTCCTCCCGATATCTGCGCATTTCACCGCTACACCGGGAATTCCGCACTCCCCTACCGGACTCGAGTCACGGCAGTTTCGAATGGCCCCTCCACATTGAGCGTGGAGATTTCACATCCGACTTGCCGAACCGCCCACGAGCTCTTTACGCCCAAGTCTTCCGGCCAACGCTATACCCCCACGTCTCACCGCGCACACCGGCACGCTGTTT
+
CCCCCGGGGGGGGGGGGGGGGGGGGGGGGGGGGGGGGGGGGGGGGGGGGGGGGGFGGGGGGGGGGGGGGGGGGGGGGGGGGGGGGGGGGGGGGGGGGGGGGGGDGFGGGGDDGGGFGGGGGGGGGGGGGGDF@<FGGGGFFGGGGGFGGEGGEGGG5,@EEEEGED:FFGGGG8,DCG5:*AEGGGF=<,;2*8BEEGEC+;ECFGGFFDC5*7@?FCBGDC<5<)775)0C1/*:576CEGC***+*3<C6@DG)).9:>>)1*<+?=7)8)/**24@5(-((((()()-4),()))())
@M03506:14:000000000-AKVR1:1:1101:19581:2689 2:N:0:39
AGGACTACCGGGGTTTCTAATCCCGTTTGCTACCCTAGCTTTCGCGCCTCAGCGTCAAGAACAGGCCAGGAAGTCGCCTTCGCCACTGGTGTTCCTCCCGATATCTCCGCATTTCACCACTACACCGGGAATTCCACTTCCCTCTCCTGCCTTCGAGTCGAACAGTATCGCGTGACCCTCCCCAGTTGTCCCGGGGGCTTCCACACGCCACCAACCCGCCCGCCCGCGCCCTCTTTCCCCCCAGTCCAGCCGGGCATGCCTTCCCACCCCCTTACTCCCCCGTCTGCGCTCACGGTGTTAT
+
CCCCCGGGGGGGCBF;FG9AGFFGEFGGGGGCCEFGGGGGGCGCF7FGGCEFGC@FC@,CEFGGGGE8CCF@FGGEGGCBFFGE>FGFGE<CBF999E:FFEF7AE,CFF7FEGGFAFFGGFGGGG7:::CF:CDCFGAFGGGGGFE9DD8E,2=>DE::8+@EF;;;38E:*C**,7,4>:CD8?C?,,6>8**/*2:=02>0<*77*1C*:4*/93)*/95C))052)8:<5**)2**2>)**++*+<;7))))*(2</9*22+:0*))))*+3+.<*,((-((-)(),(/4(*)),))
@M03506:14:000000000-AKVR1:1:1101:9081:2698 2:N:0:39
AGGACTACCGGGGTTTCTAATCCCGTTCGCTCCCCTAGCTTTCGCGCATCAGCGTCAGTGTCGGCCCAGCAACCCGCCTTCGCCGCAGGTGTTCCTCTTGATATCTACGCATTTCACCGCTACACCAAGAATTCCAGTTGCCCCTTCCGCACTCTAGCCCCGCAGTATCGGTTGACCTTTCCGGGTTAAGCCCGGAGATTTCACAATCGACTTGCGGTGGCCGCCTACGCGCCCTTTACGCCCAGTAAACCCGAACAACGCTTGCTCCCCCCGCATTACCGCGGCTGCTGGCCCGGGGTTC
+
CCCCCGGGGGGGGGGGGGGGGGGGGGGGGGGGGGGGGGGGGGGGGGGGGGGGGGFGGGGGGGGGGGGGGGGGGGGGGGGFGEGGGG@FEFGGGGGAEGGGGGGGGFGGGGDEGGGGGGGGGGGGGGFFGFGGGGGGGGGFCGGGGGGGGGCEECGGAFEGGGGGGGGCFGGGGGGGDG?CEGG>CGGGDGFFFCEC==?CFCFFGD7?>*9DEGGC)/.745DG<D>?5C):DFE5?*@5?G<5C696++*0..)95:F*)<3CF7C@FFGE))*1*.@7((-1999D?F2:)(37))(-(
@M03506:14:000000000-AKVR1:1:1101:20195:2714 2:N:0:39
AGGACTACCCGGGTTTCTAATCCTGTTCGCTCCCCACGCTTTCGCTTCCCAGCGTCAGTTACTGCCCAGAGACCCGCCTTCGCCACCGGTGTTCCTCCTGATATCTGCGCATGCCACCGCTACACCAGGAATTCCAGTCTCCCCTGCAGTACTCCAGTCTGCCCGTATCGCCCGCACGCGCACAGTTAAGCTTTGGCATATCACTAACAACCCGACAAACCACCGACAAGACCTTTACGCCCAGTAATTCTGGGCCACCCTCGCACCCCACTTATTACCGCGACTCCTGGCCCGCTGTCGG
+
BC-BC<FF@FGG>B,BFFCFGGFFEFFG>@;@6CBF:+C@F8@;@CGF,CC,E@FGE:9CFG9CF<E<FEA8F7<@FG,BF=:CCF<7+47B?FG,ED=CGF<<EEF9+:4B+,5=F@CF@FCEGFGGDEF8,,=EDGGFCB,+6>D?DD9EFG,B8=ED;,>8+5BBD6@@E*C8?BE**4=*,?9,,2?,,,,<EGF,<15C++=+<>8*1)*3/))/:*:*1).7C0)250/0)*)2*1*/0++0+<+/*)1*93*/.00))1*)*)1)10+3+./*(((,(((*))(()-1)7.)41
@M03506:14:000000000-AKVR1:1:1101:12772:2736 2:N:0:39
AGGACTACCCGGGTTTCTAATCCTGTTCGCTCCCCACGCTTTCGCGTCTCAGCGTCAGTACCGTACTAGAGAGCCGCCTTAGCCACGGGTGTTCTTCCTGATATCTGCGCATTTCACCGCTACACCAGGAATTCCACTCTCCTCTTCCGGACTCTAGCCAAACGGTTTCCATCGGCGTCTCGAGGTTGAGCCTCGAGTTTTCACAACGGACCTGTCTGGCCGCCTACACGCTCTTTACGCCCAATAAATCCGGCCAACGCTTGCCCCCTACGTATTACCCCGGCCGCTGGCACGTAGTTAG
+
CCCCCGGGGGGGGGGGGGGGGGGGGGGGGGGGGGGGGGGGGGGGGGGGGGGGGGGGGGGGGGGGGGGGGFGGGGGGGGGGGGGGGGGGGGGGGGGGGGGGGGGGGGGGGGGGGGGGGGGGGGGGGGGGC>CFFGGGGGGGFGGFDGGGGD=EGGGGFGGFCCFGGEG5EAFEGGCEEEE*>>=CCEFGFGGGCFGGGG5CGDGFF9:CCDG)A8<CG>=CGGGEDCF?7CDEGF?G2:3C8:59*<09:CC@>)5CF?*553574CGFE)C)8*30+44+349F,(483<<(/1(0.06>)
@M03506:14:000000000-AKVR1:1:1101:24939:2755 2:N:0:39
AGGACTACCCGGGTTTCTAATCCTGTTCGCTCCCCACGCTTTCGCTCCTCAGCGTCAGTTACTGCCCAGAGACCCGCCTTCGCCACCGGTGTTCCTCCTGATATCTGCGCATTCCACCGCTACACCAGGAATTCCAGTCACCCCTGCAGTACTCCATTCTGCCCGTATCGCCCGCACGCCCACAGTTGAGTTGTGAGTTTTCACGAACAACGAGACAAACCCCCAAAGAGCTCTTAACGCCCAGTAATTCCGGACAACGCCCGGCCCCTACTTCCTACCGCGGCTGCGGGCACGCAGTTGG
+
CCCCCGGGGFGGGGCGGGGFFFGGGGFE;EGGGGGGGGGEGFFEGGGGGGGGGGGGG:FFFEEGGGGGGFGF@<FDGGGGGFGDGGFDBFCF?<FFFGGFFGGGGFAGEGGDEAFGGCEGEGGGGGFFGCEGE9E<<AF9;EFECGGGGGGFEEF,,6@E,26D8CEG?:EGGGGE>CEGG>*>:;F?7422?;CCC:E7EGGG,4:C501:*)3?FF85**/*)*0)+28:61**)27:=E**0<:9<+<?)8<7*3755<@7)1/)*05*9*+++))*(((-(((.(82(78())8))2
@M03506:14:000000000-AKVR1:1:1101:20346:2766 2:N:0:39
AGGACTACTCGGGTTTCTAATCCTGTTTGCTCCCCACGCTTTCGCGCCTCAGCGTCAGTCTCGGTCCAGAGCGCCGCCTTCGCCACCGGTGTTCTTCCCAATATCTACGAATATCACCTCTACACTGGGAATTCCACGCTCCTCCTCCGATCCATAGTCCAGCCGTTCCGACCGCAGTTCCCAGCGTTAGCCTGGGGCGTTCACACTCTCCAAACAGCACCGACGCCGCGCCCTTCACGCCGCGCACACCCCAACAACGCCCCTCTCCCTCACATCACCCCGGCTGCCTTCCTGAAGTTAT
+
CC@CCGGG<-@FFG7FGFEGEFFCEEEFFGGGF,BEGEFGEFFGGGGG,@6;CFG7CF<C,@,DBFEF@FFFF@7FC+?@FCCF:,FGGC44B9<?5<,A=BB@9AC,+8F<+:AF9F,AE,CFGEAE8FF8,,,C<+=+@=3,6,,7@8+83,@,,,,7,2>@+4C6,A>**@*>CE72?F,,,14*/=;C,,*/*/:CC8+51=*?<*;C67EEG*.01))*)))05557)))0)*)***)95**)*2:7)01776)*0))/12*)*)95)*++325*(,((,4(.)*)(*.)**1)))
@M03506:14:000000000-AKVR1:1:1101:16788:2821 2:N:0:39
AGGACTACTCGGGTATCTAATCCTGTTTGCTCCCCTAGCTTTCGCGCATCAGCGTCAGTACCTGTCCAGGTAGCCGCCTTCGCCACCGGTGTTCCTCCCATTATCTACGCATTTCACCGCTACACTGGGAATTCCACTACCCTCTCCAGGCCTCAAGCCAAGCAGTTTCGGATGCAGCTCCCCAGTTGAGCCGGGGGATTTCACGTCCGCCTCTCTCGGCCGGCTACGCGCCCTTTGCGCCCACTGCGCCCCAACACTCATGCCCACCCCTGCATTCCCGCGCCTTCCTCCCCGGCGTTCC
+
BCCC@EFFD6CCC@@CEFACFF<,<CFC<,,CE@,C6FGGFFGCC7@CEC<;C+BCE7,C,CEF9<<C<6CEFFGDDCB@EGG@FGF@@6=8,BFC9<=<,C@EF<?ADFF@?5?FF9@EG@CFFC,E,9,A8FFF?AF8=,4@?C,,6,++6@=,6D?F,=EGGD9=,+@+5CC9,,58D+@:*@3,,,7:BE55C5*,,115C:C*/)28**0+*2.5<))*1*.77)./9776)0.1?EC*9++)/A8)).13*)***1*29+/)*8*.)*+++.12((((((.0-*.-)(-/8B(-(
@M03506:14:000000000-AKVR1:1:1101:18352:2830 2:N:0:39
AGGACTACTAGGGTTTCTAATCCCGTTCGCTCCCCTGGCTTTCGCGCTTCAGCGTCAGTGTCGGCCCAGCAACCCGCCTTCGCCGCAGGTGTTCCTCTTGATATCTACGCATTTCACCACTACACCAAGAATTCCAGTTGCCCCTTCCGCACTCTAGTCGCGCAGTATCAGTTGACCTTTCCGAGTTAAGCTCGGAGATTTCACAACTGACTTGTGCTGACCGCCTACGCGCCCTTTACGCCCAGTAAATCCGAACAACGCTTGCCCCCCCCGTATTACCGCGGCTGCTGGCACGGCGCTA
+
CCCCCGGGGGGGGFGGGGGGGGGGGGGGGGGGGGGGGGGGGGGGGGGGGGFGGGCGGGGGGGGGGGGGGGGGGGGGGGGGGGGGGGEEGGGFGGGGGGGGCF9FFGGGGGEGGGGGGFGGGGGGGGGCF:AFGGGFGGGGGGGGGGGG6CBEBFGFGGGCCCGGGG;EC7FG7CGGGGGFGGGGE>CCFEB,4CCE8/:C,+;<@GGGCCF=F7++:D+1>CGGC58;53)>C>>G)7B*;CD37++9+:CFB:57129*).)**8<<:7975**;8)9A?F;0937@76,1).->))(-(
@M03506:14:000000000-AKVR1:1:1101:20544:2837 2:N:0:39
AGGACTACTCGGGTTTCTAATCCTGTTTGCTCCCCTAGCTTTCGTTCCTCAGCGTCAGTAGTGGTCCAGCGCGCCGCTTTCGCCACGGGTGTTCCTGCAGATATCTACGCATTTCACCGCTACACCTGCAATTCCACGCGCCTCTCCCACACTCAAGCACAGCCGTTTTGGAAGCAGCCTCTGGGTTAAGCCCGGAGATTTCACTCCCAACTTGCCGCACCGCCTACGAACCCTGTACACCCAGTACTCCCGAACAACCCTGCCCCCCTCCTTCTTTCCCGGGCTCTCGGCCCGTGGTTAG
+
<CCCCGGGGGGGEEFGGCECFFGFEFGFCF<FFD@AFGGGGDGE@E8CEFFGFCCEGDFFG@FFCCCFGFG:EGGGGFGCCGG,?=F7CFFFGFGGGGCFEGGGGGGGGGCFDFG@F<F>F=EFGFDFGGG5,CDCFGEFFD3B=F8E?FEE,@D?96>C6FC+++6@833@E?>FCFF6D:C?,>AF7;CFFEGD**,41+1,;,2CGDCFFGF8)))173D*8C4;E*):77)9<C1<*295CF7B+<:55:)7*,*1)8)9**28*)*)*2+++-*+((((((.*-)(()((*0),)(
@M03506:14:000000000-AKVR1:1:1101:12795:2862 2:N:0:39
AGGACTACACGGGTATCTAATCCCGTTCGCTCCCCTGGCTTTCGCGCTTCAGCGTCAGTGTCGGCCCAGCAACCCGCCTTCGCCGCAGGTGTTCCTCTTGATATCTACGCATTTCACCGCTACACCAAGAATTCCAGTTGCCCCTTCCGCACTCTAGTCGCACAGTTTCGGTTGACCTTTCCGAGTTAAGCTCGGAGATTTCACAACCGACTTGTGCTGACCGCCTACGCGCCCTTTACGCCCACTAACTCCGAACACCGCTGGCTCCCCCCGCATTACCGCGGCTGCTGGCAGGGCGGCA
+
CCCCCGGGGGGGGGGGGGGGGGGGGGGGGGGGGGGGGGGGGGGGGGGGGGGGGGFGGGGGGGGGGGGGFFGGGGGGGGGGGGGGGGEFGEFGGGGGACGGFGGGGGGGGGGGGGGGGCGGGGGGFGFGG8AFDFFFGGFFD9DFFDGGEGDG+@CFFGGGGGGGG7BFGGGGGGFGGGGGGDE58EEGC9,,>?C8*4<C>DE7FGGGC38<5:E0+;6+09)EDG3?CD>73.0*5*/*/2C<**0903C<5)*1>(7/<:))*22)27>:795:*)9?:6(4990>2)(,0((1).(((
@M03506:14:000000000-AKVR1:1:1101:13802:2864 2:N:0:39
AGGACTACAGGGGTTTCTAATCCTGTTCGCTCCCCACGCTTTCGCTCCTCAGCGTCAGTTACTGCCCAGAGACCCGCCTTCGCCACCGGTGTTCCTCCTGATATCTGCGCATTCCACCGCTACACCAGGAATTCCAGTCTCCCCTGCAGTACTCCAGTCTGCCCGTATCGCCCGCACGCCCACAGTTAAGCTGTGAGTTTTCACGAACAACGCGACAAACCACCTACGAGCTCTTTAAGCCCAGTAATTCCGACCAACGCTGGCCCCCCCCGTACTACCGCCTCTGCCTGCACGGACTTAG
+
CCCCCGGGGGGGGGGGGGGGGGGGGGGGGGGGGGGGGGGGGGGGGGGGGGGGGGGGGGGGGGGGGGGGGGGGGGGGGFDGGFGEDCGGGFFGGGGGGGGG9FGGGGGGGGGGGGGGGGGGGGGGFGGGGGFGGGGGFFGFFEFE?DGGGGGGGGFFFGGFFFGGGGGGGGGGGGGGGGDGCC5*DFEDG;DFGD8FGG,B7C9EGCGGGGF):C*:538E8//AF67)1*)*9=FF2**+<7*/9+<=+<@)0.95*(**)07C<8C<?)/)01*;+.7/(((,()./)*.(0((/))4))
@M03506:14:000000000-AKVR1:1:1101:15694:2890 2:N:0:39
AGGACTACTAGGGTTTCTAATCCCGTTTGCTCCCCTAGCTTTCGGTTTTCAGCGTCAATGTCGGTCCAGGATGCCGCCTTCGCCACCGGTATTCCTCCAGATATCTACGCATTTCACCGCTACACCTGGAATTCTGCATCCCTCTCCCGAATTCAAGCCATCCAGTATCCGACGCAGTTCCAAGGTTAAGCCTTGGGATTTCACGTCGGACTTAGTTGGCCGCCTACAACCCCTTTACGCCCAGTAATTCCGAACAACGCTTGCCCCCCCCGTTCTCACCCCGCTCCCGGCCCGGGGTTAG
+
CCCCCGGGGCGGGGGGGGGGGGGGGGGGGGGGGGGGGGGGGGGGGGGGGGGGGGGGGGGGGGGGGGGGGGFGGGGGGGGGGGGGGGGGGGGGGGGGGGGGGGGGGGGGGGGGFFGGFGGGGGGGGGGGGFGGGGGGGGGGGGGGFEGGGGGG?=FCEGGGGGGGFFGGGFCFEEG>EGGGFDA?FFG9DFGGGFCGG>FGFGFG,4A5?)89CCCGGDAFGDGE3:AAGGB5CFFGEGEEGGC502+*3+0/.)9<7:/7B)55*AC:C@G3)**2+)/*((-2((()-)700-()08(-(
@M03506:14:000000000-AKVR1:1:1101:14951:2916 2:N:0:39
AGGACTACTGGGGTTTCTAATCCTGTTTGCTCCCCACGCTTTCGCATCTCAGCGTCAGTACCGGGCCAGTGAGCCGCCTTCGCCACTGGTGTTCTTCCGAATATCTACGAATTTCACCTCTACACTCCGCGTTCCACTCACCTCTCCCGGACTCAAGATCGTCAGTATCAAAGGCAGTTCCGAGGTTTAGCCCCGGGCTTTCACCCCTGACTTAGCGCTCCGCCTGCATGCGCTTTACGCCCCGTAATTCCGAACAACGCTAGCCCCCTCCCGATTACCGCTGCTTCTGGCACGAACTTAG
+
CCCCCGGGAEGGGGGGGGGGGGGGFGGGGGGCFGGGGGGGDGGGGG7@CFFGGGGGGGGGFFG>FGGGGGF<FFCCGGGGGGGGGGFGGE8FGGGCFCFFGGGGGGCFFDDCFFGGGGGGGFGGG9<,@+4CFCEEF,A:BFGFGGGG>EDEDG?FFGCF84:CEGFGG:F,@FFDC8ACG57C*11,4;D>,488E**4A:>FGGEC5;CD9;+A))5:C*8:C/5)=+)/*)075D:8=5)19C*77CA).)1<C?35)).95*;BC)1))1***46*(((()..=5*.(1,(9)).)-
@M03506:14:000000000-AKVR1:1:1101:12813:2954 2:N:0:39
AGGACTACTCGGGTTTCTAATCCTGTTCGCTCCCCACGCTTTCGCTCCTCAGCGTCAGTTACTGCCCAGAGACCCGCCTTCGCCACCGGTGTTCCTCCTGATATCTGCGCATTCCACCGCTACACCAGGAATTCCAGTCTCCCCTGCAGTACTCCAGTCTGCCCGTATCGCCCGCACGCCCACAGTTGAGCTGTGAGTTTTCACGAACAACGCGACAAACCCCCTACGAGCTCTTTACGCCCAGTACTTCCGGACAACGCCCGCACCCTACGTATTACCCCTGTCGATGGACCGTATGTGG
+
CCCCCGGGG-FGGGGGGGGGGGGGGGGGGGGGGGGGGGGGGGGGGGGGGGGGGGGGGGGGGGGGGFGGGGFGGGGGGGGGGGGGGGGGGGEGGGGGGGGGG9EGGGGGGGGGGGGFGGGEGGGGGG7EFGFEFGGGGFFGGCFGGGG88EFFDFGFFGGGGGGGGGGGG66FCGGGGGGGGDGDF;EF7DFGGFCFGCGCGGCFG55EGGGGGGDGGD)=9**>5*05**8:<66C<G@DCC*/*++93<:;B3CD51):7>>D)8CB*09>>FF++:*+,((..(-8)),5>0(9)).))
@M03506:14:000000000-AKVR1:1:1101:20400:2971 2:N:0:39
AGGACTACCCGGGTTTCTAATCCCGTTTGCTCCCCTGGCCTTCGTGCCTCAGCGTCAGGAACTGTCCAGAGACCCGCCTTCGCCACTGGTCTTCCTTACGATATCTACGCATTTCACCGCTACACCGTAAATTCCAGTCTCCTCTCCAGTCCTCAAGCACGGCAGTATCGAATGCAGTTTCGGAGTTAAGCTCCGAGATTTCACACCCGACTTACCGCGCCGCCGACGCACCCTTTCCGCCCAATGAATCCGAACAACCCTTGAGACACCTGTATTACCGCGGCTGCTGGACCTGCGTTCG
+
CCCCCGGGGGGGGGGGGGGGGGCEEGGGGGGGGGGGGGGGGFGGGGDGDFG@DGGDDEGFGGFFGGGGFGGGGCFFFEGGGGGFCFFFCFFDFGGGGAFGGGGGGGGGFFEGBFGFGGGGG7:FGGGGGECEFGGCFFE,7C>E88DG8EFGGFFGFFEFGEG68,7DACGGCEB;:FGCFC7B@BDFAAFB>FCCEEGFF7,><ECCG4:C5CFGG))295CE)78):5):5556)075;C719+7*+<CE>)))0,*:).7*0;9)*.*)*29++-7*4209020)3),()((*07((-
@M03506:14:000000000-AKVR1:1:1101:14648:2983 2:N:0:39
AGGACTACTAGGGTATCTAATCCTGTTTGCTCCCCACGCTTTCGTGCCTCAGCGTCAGTATCGGGCCAGTGAGCCGCCTTCGCCACTGGTGTTCTTGCGAATATCTACGAATTTCACCTCTACACTCGCAGTTCCACTCACCTCCCCCGAACTCAAGATCCTCAGTATCAAAGGCAGTTCTGGAGTTGAGCTCCAGGATTTCACCCCTGACTTCAAGACTCGCCTACGCACCCTTTACGCCCAGTGACTCCGGACAACGCTAGCCCCCTTCGTCTTAACCGGGCTACCTGCCTCAAGTTAT
+
CCCCCGGGGAGGGGGGGGGGGGGGGGGGGGGGGGGGGGCFGGGGGGGGGGGGGG@FGGGFFGGDEGGGGFCGGGEFGGGGGGGGGGGGGFGGGFGGFGGGGGGCFGGGGG8,FGCFFG9FD9?<A?FEGDCFFGGGG9,::E>E,6>BEDCEFGGFFGGGGG9F8=E=FGGGCD8F7D;,7DFC3@D7A>7=44,@C58@<+DDFGGGG4C+=+22:D6,281=C54?=C:*9)5CEG)**=***+>+<BF5))))1,9*087C5EEBC>CF>*:;<)9+((((((,.,141*.(***)))
@M03506:14:000000000-AKVR1:1:1101:21442:2984 2:N:0:39
AGGACTACCAGGGTTTCTATTCCCGTTTGCTCCCCTAGCTTTCGCGCCTCAGCGTCAAGAACAGGCCAGGAAGTCGCCTTCGCCCCTGGTGTTCCTCCCGATATCTACGCCTTTCCCCACTACACCGGGAATTCCACTTCCCTCTCCTGCCTTCGAGTCGATCAGTATCTCGTGCCCCTCCCCTGTTGTGCCGCGGCCCTTCACACCCCACTTGAACTACCGCCTCCCCGCCCCTTACGCCCACACACTCCCGTCCCCTCCCTCCCCCCCCCTATTCCCGTGCCTTACTGCGCCTACTTAT
+
9CCCCFGF?EFGDEDEEEC,CCFG@FGE,;FEFGE6,;,CFGG@FFEGCC<6CBF@@:C,<F,,EFGC,,,C@EF7FFDGF,B@,===DFFGGGGFG<FB@G+>9?9FFF+A=E<,:A,CEFG,FE=+8:F<:C,,C?CF,>>,6D8968DG9?+8,@D=++8+,;EFF,>,@8+69D***31,36E,,4?;:**=*/*::*+5+0*2/2>4+2++*1/+>)3=**0)/)0:))87873EC5**/*/.7CC))09)*.*/8>)9*8*0*)1)8/+0+-6*(-(()),))1)(.(,*)1-))
@M03506:14:000000000-AKVR1:1:1101:19655:2996 2:N:0:39
AGGACTACTGGGGTTTCTAATCCTGTTTGCTCCCCTAGCTTTCGCGCCTCAGCGTCAGTTATGGTCCAGTGCGCCGCTTTCGCCACAGGTGTTCCTCCCGATATCTACGCATTTCACCGCTACACCGGGAATTCCACGCACCTCTCCCATACTCCAGCACGGCAGGTTCGCCTGCAGACCCCCGGTTGAGCCGGGAGATTTCACGGGTGCCTTACCCCACCGCCTCCCCCCCCTTTCCCCCCAAAAATCCCCACCAACCCCCCCCCCCCCGGTATCCTCCCGGCCTTGGCCCCCTAGTCTC
+
CCCCCGGGGGGGGCGGGGGGGGGGFGGGGGGFGGGGGGGGGGGGGGGGGGGGGGFGGGGGGGGGGGGGGGGGGGGGGGCCFGGGGGGGFGGGGGGGGFGGGGGGGGGGGGGGGGGGGGGGG7FGGGGEE7CGGGGFGEFGGGCC?GGGGG@87=DF6D6CGGG>E*6,583F>*,,4,1:BC>E*1::,BC7388*:*=+1+++*=CE****+*<+29)/119:**))2)8=3:5497/*:5/*1**)+2+)7)***(/*)8)1/8C>1)).))/0+)90(((((())(/.()(,*)1)-)
@M03506:14:000000000-AKVR1:1:1101:13929:2999 2:N:0:39
AGGACTACCCGGGTATCTAATCCCATTCGCTACCCACGCTTTCGTGTTTCAGTGTCAGGAGTGGCCCAATGTACTGCCTGCGCTTTTGGTGTTCCCCATGATATCAACGGATTTCACCCCTACTCCATGAGTTCCATACATCTCTGCTATCCTCTAGTCGTGCCGTTTCAGTCGCCCCTCTGTGGTTAAGCCCCAGGTTGTAACCCCAGGCTAACACACTCACCTCCCCACCCTCTACGCCCACTGATTCCGGATAACGCTCGCGGCACTCGTATTCCCCCGGCGGCGTGCCCGTGTTTCT
+
CCCCCFGG9-++@@:9-CCE,C,CA,C<CF;@6EFE6++6C8CEC@@,@,,C@;,<E,CC6EFG,<C:FEF996E9EFFEE+@@@,@,>FFF,?<FF,EG9E,,E,C=F:,,7EFF?AEE++9=,,,45,99,CF,EE:,,9;=,,6,4844=E8DAEFEF+3+@6@DF:9@A8EB+@@+7,,,36:2;,@EGG+**4<,@23E,4@4;*/42;C,***,4**,2*6?:0):*:);3C)//:7*;0>++?;/.)**;77*)<:))/:)*)20)**2+)**(,(31(-)-)-(0-(/8519)
@M03506:14:000000000-AKVR1:1:1101:6981:3004 2:N:0:39
AGGACTACTAGGGTATCTAATCCTGTTTGATCCCCACGCTGTCGTGCCTGAGCGTCAGTTACGAGCCAGTGAGCCGCCTTCGCCACCGGTGTTCTTCCCAATATCTACGAATTTCACCTCTACACTGGGAATTCCACTCACCTCTCTCGTACTCATGCCAAACAGTTTCAATGGCAGTTCCGGCGTTGAGCTCCGGGCTTTCACCACTGACCTGAAAGGCCGCCCGCGCACGCTCTACCCCCAGGAATTCCGGACCACCCTAGCCCCCTTCCGTATCGCCCGGCTGCTGGTCCGACGGTGG
+
CCCBCGGGGGCGFEGFFGDCFEDAAFFGGFF,CF@<@@FF7:FFF,BFF9E<FEGGGDFEEFCDEGGFAFFGGCEEEFCEDDGFEDFE:>CG@FFGCE8AFF8@<FFFGC,==FFBFF<EGAFGFA<,,E<F,,,,?,A,?=FG9@E,@FGGF=E,=DFF8=>DF8D,=DCD36@,+6=DDE7++>:7438,6,>E*=CGGF7,,,*44***=*0<;78=*)1*)).)*):CD>)*)0*2;*1/**0)33<))7/57(*28).9>FE:*)2))2/**(0*((79(--),)()0-()85:((
@M03506:14:000000000-AKVR1:1:1101:15083:3006 2:N:0:39
AGGACTACACGGGTTTCTAATCCCGTTTGCTCCCCTAGCTTTCGCGCCTCAGCGTCAGTATCCGTCCAGAAGATCGCCTTCGCCACTGGTGTTCCTCCCGATATCTACGCATTTCACCGCTACACCCGGAATTCCATCGACCTCTACCAGACTCTAGACAACCAGTTCGCACGGCCGACTCGGAGTTGAGCCCCGAGCTTTCACCGCACGCTTGATCGCCCGCCTACGCGCCCTTTACCCCCAGTCACTCCGGACAATGCTCGCACCCCCCGTATTACCCCGGCTGCTGGCCCGCCGTTAC
+
CCCCCGGGGGGGGGGGGGGGGGGGGGGGGGGGGGGGGGGGGGGGGGGDGGGFFGEGGGEGGGGGDFGGGGEGGGGFGGGGGGGG7F=FGGFGEGGFGGGGGGGFFCFGGGGGGGGGGGGG@:FBFGGGGGGGGGD<AFGFGGDGGGGGFG@FGGDGFGAFGEEGGEFC;EEGGGEG9BE*B8E54;::@8EGFGG=EGGF?FFGGGG5C<C**9*>C*5:D3CG35:7E57C>))2)2*+2>)9D+3*<FG)0)77*)20*8.)):?7/<).)1*3+-*+-(((414).),(0(()08:((
@M03506:14:000000000-AKVR1:1:1101:20403:3021 2:N:0:39
AGGACTACTCGGGTTTCTAATCCCGTTCGCTCCCCTGGCTTTCGCGCATCAGCGTCAGTGTCGGCCCAGCAACCCGCCTTCGCCGCAGGTGTTCCTCTCGATATCTACGCATTTCACCGCTACACCGAGAATTCCAGTTGCCCCTTCCGCACTCTAGTCGCACAGTATCAGTTGACCTTTCCGAGTTAAGCCCGGAGATTTCACAACGTACCTGTGCGTACCGCCTACGCGCCCTTTCTCCCCAGGAAATCCGAACAACCCTTGCCCCCCCCCTTTTCCCCCAGCTGCCTGCACTGCGGTC
+
CCCCCGGGGGGGGGGDGGGFGGGGGGGGGGGGGGGGGGGGGGGGGGGGGGGFGGGGEFCFFECFGGGGGFGGGGGGGGGGGGGGGG@FGEFGEGGFG9FF8FEGFGGGGG@FF<FGGGGGGDGGGGGDGGGGGGFDFGFGGGGG+@DG+8>E+C9BE<FEG5CCGG,BFGFFFFGGGGGGDEG*/1:9,2<CC5BE:CC+>@FF7?=C2;C*<:<+2*)/19*:C*)0*17C73)0.*/+3AD:C*/)++39)75C5(**0))2008<8BGF))*33-*<((((,),).*.4)5.0*),-,
@M03506:14:000000000-AKVR1:1:1101:6454:3033 2:N:0:39
AGGACTACTCGGGTATCTAATCCTGTTTGCTCCCCACGCTTTCGCGCCTCAGTGTCAGTTACAGACCAGAAAGTCGCCTTCGCCACTGGTGTTCCTCCATATCTCTACGCATTTCACCGCTACACATGGAATTCCACTTTCCTCTTCTGCACTCAAGTCTCCCAGTTTCCAATGCCCCTCCCCGGTTGAGCCGTGGGCTTTCCCATCAGCCTTAAGAAACCACCTCCGCGCGCTCTACGCCCAATAATCCCGGCTACCGCTTGCCACCTCCTGATTACCGCGTCGTCTGGCCCGTATTTAC
+
CCCCCGGGGGGGGGGGGGGGGGGGGGGGGGGGGGGGGGGGGGGGGGGGGGGGGGGGGGGFFGGGGGGGGGGFGFGGGGGGGGGGGGGGGGGGGGGGFGCFEGGEGGGGGGGGGGGGGGGGGDGGG9=FCEFGGFECF<FGGGG;EEGGAEE=9=DFCFG8C=FFG?E;E=A,D?,6DDDE6+=>6CC7,,3:>+*@*@@CFD,@,7;<9*09?C,,=+*;DFCCC*08?)5:<>)96DFDGC3**3+@+?5))))1*.)*8))97:C5*0*))*3++.6/(((-((,<:))(8(())/6))
@M03506:14:000000000-AKVR1:1:1101:7938:3084 2:N:0:39
AGGACTACCCGGGTTTCTAATCCCGTTCGCTCCCCTGGCTTTCGCGCATCAGCGTCAGTATCGGCCCAGTAGCCCGCCTTCGCCTCAGGTGTTCCTCCCGATATCTACGCATTTCACCGCTACACCGGGAATTCCAGCTACCTCCTCCGTACTCTAGCTTGCCAGTATCGGCCGACTTTCCGGGGTTGAGCCCCGGGCTTCCACAGCCGACTTAACAGGCCGCCTACGCGCCCTTTACGCCCAATAATTCCGAACACCGCGTGCCCCCTCCGTATTACCGCGGCTGTTGGCACGTTCTGCG
+
CCCCCGGGGGGGGGGGGGGGGGGGGGGGGGGGGGGGGGGGGGGGGGGGGGGGGGGGGGGGGGGGGGGGGGGGGGGGGGGGGGGGCGGGGGGGGGGGGGGGFFEEGGGGGGGGGGGGGGGGFGGGGGGGGDGFGGGCGFGGGGGGGGGGEGGEGGGFAFFAEEFFCGA@;88FE>>EEGGGFGGECCC56+8EFCCEEE5EGGGGGGGCCC55*??E*:4C7CGEDGF3=).CD@)95D3=EEDC<+9403<7)09D70<C)079C*;)*)1)012+0.0*21,(((4*57:8?3(*))))-
@M03506:14:000000000-AKVR1:1:1101:6822:3117 2:N:0:39
AGGACTACTCGGGTATCTAATCCCGTTCGCTCCCCTGGCTTTCGCGCATCAGCGTCAGTGTCGGCCCAGCAACCCGCCTTCGCCGCAGGTGTTCCTCTCGATATCTACGCAGTTCACCGCTACACCGAGAATTCCAGTTGCCCCTTCCGCACTCTAGTCGCACAGTATCAGTTGACCTTTCCGAGTTAAGCCCGGAGATTTCACAACTGACTTGTGCTGACCGCCTACGCGCCCCTTCCGCCCAGTAAATCCGAACAACGCTTGCTCCCCCCGTATTACCTCGGCTGCTGGCCCGGCATTC
+
CCCCCGGGGGGGGGGGGGGGGGGGGGGGGGGGGGGGGGGGGGGGG@FGGGFGGGEGGGGGGGFGGGGDGGGGGGGGGGGGGGGGGGEGGGGGGGGDGFGGFGCFFGCGGEEECGGFGGGGGDGFFGGCC7BFGGGAFECCFFFGGGFGGG>EEFFFCFFGG5EG6EEGG,BFC9FB?FFGGGGGG>EG7;FGECEECCFGGFGGGF5A6FCFE7@+>GFGGFCE55@@73):C>)9:45*:7D**<+*+2<F>35>D0F*85)7<+<6C:>BD*22C4=?)-(4:((0,9(()115))-))
@M03506:14:000000000-AKVR1:1:1101:13568:3124 2:N:0:39
AGGACTACAGGGGTATCTAATCCTGTTTGCTCCCCTAGCTTTCGTGCCTCAGTGTCAGGAGTCGTCCAGGGACTCGCCTTCGCCACTGGTGTTCCACTTGATATCTACGCATTTCACTGCTACACCAAGTATTCCAGTCCCCCCTCCGACCCTCGAGCAAGGTAGTTTCCAATGCCATTTCGGAGTTGAGCTCAGAGCTTTCACATCCGACTTACCTCGCCACCTTCGCCCCCTTTATGCCCAGTGAATCCGAACAACGCTTGGGACCTCTGTCTTACCTCGTCTGCCGCCACAGTGTTAT
+
CCCCCGGGGGGGGGGGGFDFGGGGDFGGGGGG<CFGGGGGGGGGG@EGEFGGGGGGGGFGGGGGGFGGGGDDFGGGDFBEGGGGEGGGGGGGGGGGGGGGFGGGGGGGGGGGGFEGGCBGGFGGGGGCGFFCGGCEFG,=FCEE>CEE>EGGGGD+B8C8FDE8AF,EDFGCFDDG8EG:>C+8CGGGDC7>D,6D,7ACE7AEF;?7199C>CC8:8**)1?FC*;5**)=<..>7++>+;**02++2+@)85:)93)5>3)**/;>=6C?=*<++.)+.411<()*()(,)4109=4))
@M03506:14:000000000-AKVR1:1:1101:18811:3128 2:N:0:39
AGGACTACTCGGGTTTCTAATCCCGTTTGCTCCCCTGGCCTTCGTGTCTCAGTGTCAGGAACTGTCCAGAGACCCGCCTTCGCCACTGGTCTTCCTCATGATCTCTACGCATTTCACTGCTACACCATGAATTCCAGTCTCCTCTCCAGTCCTCAAGCACCGCCGTATCGCATGCAGTTTCGGAGTTATGCTCCGAAATTTCACACCCGACTTACGCCGCCCCCTACACTCCCCTTACTCCCAATTACCCCGCACAACCCTTGAGCCCCCTGTCTTACACCCGCTGCGGTCACAGCGTCAC
+
9CCCCFGGFGG77FCFGGFFGGGGGGFG@FFGFGGGC,@EFGG8FGGGDFGFGGCFCGGF8FFCFGFGGFGGGGFCDEGFGDFGCGGCFGCFGGFFGCGFAEFGGGGGGGGGFGGGGGGGF,5AFFGG,C?FGFFD,9ABFFEFGGG;@@EFF8,44EF?EE6++@68@=+C8CFCF,9CF6C++3@,,35,5D8E67DF<73@,7CGCDDG5+,:*3*=)):E7*))2+0;*)0;44+>8=4*04++++3))7>)2:*5.).**00)*8)))*3+:4*+(((-,,4)(0((0-.*)7(4-
@M03506:14:000000000-AKVR1:1:1101:14273:3152 2:N:0:39
GGGACTACCTGGGTAACTAATCCGATTCGCTCGCCACGCTTTCGCGTCTCAGCGTCAGCTGGAGGACAGGAAGCCGCCTTCGCCACTGCTGTTCCTCCACATATATACGCATTCTACCGCTACACCTGGAATTCCGCTTCCCTCTCCTGCACTCTACCCAGCACGGTTCGTCATGCAGTTTTCCGTTTGAGCCGGAAGTTTTCACATCAGGCCTAACCAGCCGCCTGCACGCGCTTTACGCCCAGTAAATTTTGCTAACGCTTGCCCCCTCTCTATTACTCTGATTTGCGTCACACAGTTG
+
-,6A<,CFF-6FGGA-@F,@E@@F,86C,66,++@@,+7,B,,8,+@F,,,9,@F,@,,,,6,CF,C,,9C,6<,7@:7,,,8=4B,,,<,9=?<FFG@4=F<E,:5B,:?BB,,5BFF+@C@C<<?,,A<EFC,,6@:C,,6@36,@,,,,,6,@,,>D8,64+@@@+:++*5,@2,5<CA:48,@@52:D,1*=:C81<=?;,4B,,0**490,286C**:*)*)2*;.*)0)73:0**2)/*<</+2+*01***)**)))**<+0:>3.)2<+<)1+-.)-)))1)0,,)-)*)..))
@M03506:14:000000000-AKVR1:1:1101:25293:3155 2:N:0:39
AGGACTACCAGGGTATCTAATCCCGTTTGCTCCCCTAGCTTTCGCACCTCAGCGTCAGGATTGGACCAGAGAGCCGCCTTCGCCACCGGTGTTCCTCTTGATATCTACGCATTTCACCGCCCCACCAAGCGTTCCGCTCTCCCCCACCAACCGCGAGCACCGCAGTCTGCCAGGCCGTTCCACGCGTAAGCCAGGCGATTCCACCTCACCCTTCCGGTGGCGACTACGGGCGTCTCTTGCTCAGCTCATCCGACCAACTTTCGCACCCTCTGGACTTCCGCGGCTGCTGGCACAGACTTAC
+
<C@8CAFGAEFGGEF;FFAEGG9F7FCGFAAFFFGFFFGGDEFBFGG+@EDEFC6@:@<CA;E<<@8D6C,E@@GF@EFE@DGD7FFEFG>F:FC5E,:CF,5EBFG?=C?CC<BFEGGC+@F++8?F,+4+84,+8+@>9,@C6+68=DD6@+++5@ECGEDG5*>FGFG7E***44*0?C?4*1=58*2B*****=857++0**/<=*2/7*2*19)*25)2)))0*))*)))*)*1<+0***+0*+0+8))/)1:*+9*)*9C?)*)*))**++)/*((((-(36?)-3*1(*)0)4)
@M03506:14:000000000-AKVR1:1:1101:19421:3167 2:N:0:39
AGGACTACACGGGTTTCTAATCCGGTTCGCTCCCCTAGCTTTCGCGCCTCAGCGTCAGGTACGGCCCAGCAAGTCGCCTTCGCCACCGGCGTTCCTAGCGATATCTGCGCATTCCACCGCTACACCAGGAATTCCACTCGCCTCTTCCGGACTCTAGCCCTGCAGTATCCATCGGCTTTCAAAGGTTGAGCCTTTGACTTTCACAACGGACCTACAGGCCCGCCTACGCGCGCTTTACGCCCAATGAGCCCTGCCACCGGTCGCCCCCTACGTATTACCTCGGCTCCTGGCACGGAGTTAG
+
CCC@<EAFAEFGEFF7EEEFGFF@FCFGEGGFFGGCFGGGGGGDGEEG:BCFGGGEGCGGGGGCFFG@FDGGECFCGDEEEFGGDGGDGGGG:@AF?5B:@=C:?EF9@::BEGF9,A===>FFDG7E@@,,,73,C3D@FE+3,@EE>7@@4CA;,@CF,,21<;D;DFF;,4>:/:<>,1,6,2<6,:CEF?FC9<+=1:>FG6E555))27+>*;0*19955*))*)05)7)1)2)*::D37++*+01)0)567()*)))//8?@C)*0)2+<<)7+),361(,)))((1((10.34)
@M03506:14:000000000-AKVR1:1:1101:11929:3200 2:N:0:39
AGGACTACCGGGGTATCTAATCCCGTTCGCTCCCCTAGCTTTCGCACTTCAGCGTCAGTGTCAGCCCAGCAACCCGCCCTCGCCGCAGGTGTTCCTCTCGATATCTACGCATTTCACCGCTACACCGAGAATTCCAGTTGCCCCTTCTGCACTCTAGCCCCGCAGTATCGGTTGACCTTTCTGGGTTAAGCCCAGAGATTTCACAACCGACTTGCGGTGGCCACCTACGCGCCCTTTACGCCCAGTAAATCCGAACAAGGCTTGCCCCCCCCTCCTTACCGCGGCTCCTGGCACGGACTGT
+
CCCCCGGGGGGGGGGGGGGGGGGGGGGGGGGGGGGGGGGGGGGGGGGGGGFGGGGGGGGGGGGGGGGGGGGGGGGGGFGGGGGGGGGGGGGGGGGFGFGGGGGGGGGGGGGGGGGGGGGGFDGGGGGCFGGGGGGGGGAFGGFF6FGGFGGGFGGGAFGGGECEEEGFGGGGGGGGGGGGGGGGGGGG?FBBFGGEG6>CCFCGF6CEG<CCE7@E3C8EGGCFFF)6*C7=DEDCB785;CGGGFC=7+<6)>CD3(**./))/+<):@>B)**20)9+((4(41(8().1))(9))-(-
@M03506:14:000000000-AKVR1:1:1101:20861:3224 2:N:0:39
AGGACTACCCGGGTATCTAATCCTGTTTGCTCCCCTAGCTTTCGTTCCTCAGCGTCAGTAGTGGTCCAGCGCGCCGCTTTCGCCACGGGTGTTCCTGCAGATATCTACGCATTTCACCGCTACACCTGCAATTCCACGCGACTCTCCCACACTCTAGCACGGCCGTTTCGGACGCAGCCCCTGGGTTGAGCCCAGCGATTGCACTCCCGACTTGCCACACCGCCTACGAACACTCTACACCCACTAATTCCGATCAACGCTGGCCCCCTACGTCTTCCCGAGGCCGCTGCCCCAGAGTTAG
+
-ACCCGGEFFG:+@6F-;6<FEFCCEE9E<EE8D@EGCFEFFGGFFA,,CAF,@@7F@C@F<,E6,,C<FC+@CCCCF7FFFG:=:BCFE7CFDF?FDFFFGGG99,?FGDE:,AAD<F@=:CF8F<FE,8E:<DFGG>>+@>C3,D,=DEC8,,77,6,+@*5*5@@EGE7**=85CF=ECCF5CCC?:EG****/*/=*;76+<**2*972:7+06.:9D<5*1<>E<524?)0):6:6*9**0+*<CFFF))1*3**0))*/1:BC><)09C5+6):((-42(4>;50()((*0*.).
@M03506:14:000000000-AKVR1:1:1101:13133:3236 2:N:0:39
AGGACTACACGGGCTTCTAATCCCGTTCGCTCCCCATGCTTTCGTGGCTGAGCGTCAGGTACGAGCCAGGGGGCCGCCTTCGCCTCTGGGGTTCCTCCGGATCTCTACGCATTTCACCACTACACCCGGAATTCCACCCCCCTCTCTCGTCCTCTAGAGTGACAGTCTGGCATAACCCCTCCCAGTTAAGCTGGGACATTTCATACACCACTTGTCCCCGCCTGCACACCCTCTCCGCCCCGTCATTCCGTATACCGTCTGCCCCCGACGTTTTACCGCTGCCTCTGCTCCGCAGTGCCTC
+
CCCCCGGCGGGCC+@CFAFFFGGGGGGGEGGGEGGGGFGF<FGGFEEEDCFGGGGGGGGFGGECCCF,FG,:FEGGGGGEFGGGGGCFGFCFFFGGCF=FF>CBFGGDF7+=?@F,@FCCEGGCGGCFFEE7F9=@F<FCFGDCGFGGG83@CGGDCCF;?:E?6<DF,:?,>1,20=*4B5C6FEFF,BCF+0*0=*+1CFF<@G6?C3*9CCF;1*273<D55*9@*95:*))0(1<C8//*1*01<00))0***(*/)/*****)/)))0*++23>*3(.).()*)1.8)41*)*.-5
@M03506:14:000000000-AKVR1:1:1101:7840:3241 2:N:0:39
AGGACTACCAGGGTTTCTAATCCCGTTTGCTCCCCTAGCTTTCGCGCCTCAGCGTCAAGAACAGGCCAGGAAGTCGCCTTCGCCACTGGTGTTCCTCCCGATATCTACGCATTTCACCACTACACCGGGAATTCCACTTCCCTCTCCTGCCTTCGAGTCGATCAGTATCGCGTGACCCTCCCCAGTTGAGCCGGGGGCTTTCACACGCGACTTTAACGCCCGCCTGCGCGCTCTTTACGCCCAGTAACTCCGGCCAACGCTCGCCACCTCCGTATACCCGCGGCTGCTGGCACGTAGTCCG
+
CCCCCGGGGGGGGGGGGGGGGGGGGGGGGGGGGGGGGGGGGGGGGGGGGGGGGGGGGEGGGGGGGGGGGGGGGGGGGGGGGGGGGGGGFGGGGGGGGGGGGGGGGGGGGGDEFGGGGGGGGGGGGGGGEGCFGGFGGGGGGGGG88DGGGGGGGGGGFG8EEFGFGGGGGGGGGGGGF6:EEGDEEGGFFGGGGGGDG5EFFFGFGGGDCCD7*09DC>CDDGGD5>5EGDEDFB*4C>EGEC<C<C*<CF35)))*(/2)555</;F6)/70*:++6953((4(,3)29:090.7)0)),
@M03506:14:000000000-AKVR1:1:1101:20301:3255 2:N:0:39
AGGACTACTCGGGTTTCTAATCCTGTTTGCTCCCCTGGCTTTCGCTCCTCAGCGTCAGTGTTGGTCCAGGATGCCGCCTTCGCCACCGGTGTTCCTCCAGATATCTACGCATTTCACCGCTACACCTGGAATTCCGCATCCCTCTCCAATCTCAAGCCATCCAGTATCAGACGCAGTTCCCCGGTTAAGCCGAGGGATTTCACGTCTGACTTAGTTGGCCGCCTACGAGCCCTTTACGCCCAGGAATGCCCAACAACGCTTGCCCCCCCCGTCTCCCCGCGCCTGCTGGCACCGCGGTACC
+
CCCCCGGGGGGGGGGGGGGGGGGGGGGGGGGGGGGGGGGGGGGGGGGGGGGGGGGGGGGGGGGGGGGGGGGGGGGGGGGGGGGGGGGGDGGGGGGGGGCFGGFFGGGGGGFGEGGGFGGGGGGGGGFGDFCAFGGGGGGGGGDF@EGCCDGGGFGGGGFGGGFGGGGGGF9FCE>EGAEGGGGGGECCCGFG5CED*4D6@DGGDFGFFGG8BFGFF4AGGGCEDF5>ED:CGF67773?C5****3)38*9>EG4<2DG3)579CGFG:57)**+2()*(((,(4()53(..((/)),()
@M03506:14:000000000-AKVR1:1:1101:11536:3291 2:N:0:39
AGGACTACTGGGGTTTCTAATCCCGTTTGCTCCCCTGGCCTTCGTGCCTCAGCGTCGGGAACTGTCCAGAGACCCGCCTTCGCCACTGGTCTTCCTTACGATATCTACGCATTTCACCGCTACACCGTAAATTCCAGTCTCCTCTCCAGTCCTCAAGCACGGCAGTATCGAATGCAGTTTCGGAGTTAAGCTCCGAGATTTCACCCCCGACTTACCGCGCCGCCTACGACCCCTTTACGCCCAATGAATCCGACAAACGCGTGAAACCCCCGTTTTTCCCTGCTTCACGGCACGTGTGCAC
+
CCCCCGGGGGGGGGGGGGGGGGGFGGGGGGGGGGGGGGGGCGGGGGGGCGCGGGGGGGCEGGFGF<FFGCFFGGGGCFEGGGGGFGG<FFGGGGGGGFFGFGGGGGCEFGGDGGGFGGGGGGGGGGGGGGGGGGGGGGGFGGD83@FG,CDFFC9E,EGFC>66+6>;A:DFGGGG,@CGGEGDGCFGFCGCFDG?*=F?EG72,=CGC)8/*:C?C7=CD33>9*))*1)1*0>6:C>E8EDF9++/<<?:.0))24**)0.**++0/)).0*+2*.*+.)(.-).*.),(.(,*0)))-
@M03506:14:000000000-AKVR1:1:1101:22553:3291 2:N:0:39
AGGACTACACGGGTTTCTAATCCCGTTTGCTCCCCTAGCTTTCGCTCATCAGCGTCAATATCGGTCCAGGATGCCGCCTTCGCCACCGGTATTCCTCCAGATATCTACGCATTTCACTGCTACACCGTGTATTCCACTCTCCTCTCCAGTCCTCAAGCAAAGCAGTATCGAGTGCAGTTTCAGAGTTGAGCTCCGAGATTCCACAACCGACTTGCCTCGCCGCCTCCGCGCCCTTCACTCCCAATCACTCCCACCAATGCCCCCCACCCCTGTATCCCCCCCCCCGCCGTCCCCCGCTCAC
+
CCCCCGGGGGGGGBFFGCFGFF9ECGG@FFFGCE@EFGGGFGG@FBEFGGGGGEEFCC9AEFGFCFF@F8,CCFGGGGGGGGGGGGGGGE@<F<F<FCFGEA<<FGEEGGD@FFGFGFFFGGCGGGBG<,4,,CCE,A:94>9@DCD;DFF?FFD8EF8?8,@DFF,@FED+==,3@67=;,,@=EFE,8CBB,+3+@;2,5=9<,1*4*/;*2><+;>E)):=*/.=C<D/:)8*)*+5AC4*2*AACFF)))9**)*30.)))*:<8>F))*+++.7/((((,,481)4(7(()))(-)
@M03506:14:000000000-AKVR1:1:1101:18451:3294 2:N:0:39
AGGACTACTGGGGTTTCTAATCCTGTTCGCTCCCCACGCTTTCGCTCCTCAGCGTCAGTTACTGCCCAGAGACCCGCCTTCGCCACCGGTGTTCCTCCTGATATCTGCGCATTCCACCGCTACACCAGGAATTCCAGTCTCCCCTGCAGTACTCCAGTCTGCCCGTATCGCCCGCACGCCCACAGTTAAGCTGTGAGTTTTCACGAACAACGCGACAAACCACCTACGAGCTCTTTACGCCCAGTAATTCCGACCAACGCTTGCCCCCCCTGCATTACCCCTGCGGCTGGCACCACTTTTC
+
CCCCCGGGGGGGGGGGGGGGGGGFGGGGGGFGGGGGGGGGGGGGGGGGGGGGGGGDGEGGFFGGGGGGGGECFGGEGGGGFGGGCGGGGGCFGGGGGGGGGGGGGGGGGGDCFFGFGGGGGGGDFGGFGGGGGFGGGGGCEGGGGGGFFGGGGFGGGGGFAFEGGGGFGDEGGGGGGGG5B5?>5>FG7EFCFGFCFC?F,=1,=C57CFD)*)*377)=85CC4*=B5>5*<@FCAGBCEG*/7:9*0<C)7./991/:3;57C?5)*0/).*0<99@+4(((((()()-(0((*)*)))
@M03506:14:000000000-AKVR1:1:1101:11868:3302 2:N:0:39
AGGACTACCCGGGTTTCTAATCCTGTTTGCTCCCCTAGCTTTCGCGCTTCAGCGTCTGGATTTGGCACAGAAAACCGTCTTCACCACTGGTGTTCTTCCACATATCTACGCATTTCACCGCTACACGTGGAATTCCGTTTTCCCTTACCATCCTCTAAGCTCGGAAGTTTCAAATGCAGCTCCGGGGTTGAGCCCCGGAATTTCACATCTGACTTTCAAAGCCGCCTACGCGCCCTTTACGCCCAGTCATTCCGATCACTGCTTGCACCCTCCGTATTCCGGCCGCTGATGGCACGGAGTT
+
CCCCCGGGG9FGGGGGGGGGGGGGGGGGGGGGGGGGGGGGGGGGGGGGGGGGGGGGGGGGGGGGGGGGGGGGGGGGGGGGGGCFDFFGGGGGGGGGGGGGGGGFGGFFFGF,FFF9EECGGGGGGGCGCFGEFGFFFGGGG9EGFGGGGGFGGGFGGG9,,DEGEEEDFFGGGGDFGGGGGFDEGGGGGGGGGGGCCEEEGGGG,,52=:FF7+>;:+B,=CFEDCB3?75/8::53C6@*5<7*:C49C+69)97C:*+*/=>9C+*;><@551*2,*+((((-(-)-1))5(<*5<0:(
@M03506:14:000000000-AKVR1:1:1101:14281:3314 2:N:0:39
AGGACTACACGGGTATCTAATCCCGTTTGCTCCCCTAGCTTTCGCGCCTCAGCGTCAGTATCCGTCCAGAAGATCGCCTTCGCCACTGGTGTTCCTCCCGATATCTACGCATTTCACCGCTACACCGGGAATTCCATCTTCCTCTCCGGAACTCAATTCTCGCAGTTTCTTGTGTACTTCCAAAGTTAGGCTTTGGGCTTTCACACAAGACTTACAAAATCGCCTACGCGCCCTTTACGCCCAGTAATTCCGAGTAACGCTTGCTCCCTCCGTATTACCGCGGCTGCTGGCACGGAGTTGG
+
CCCCCGGGGGGGGGGGGGGGGGGGGGGGGGGGGGGGGGGGGGGGGGGGGGGGGGGGGGGGGGGGGGGGGGGGDGGGGGGGGGGGGGGGGGGGGGGGGGGGGGGGGGGGGGGGGGGGGGGGGGGGGGGGGDGGGGGFGGGGGGGGGGGGGDGGGGGGGGGDGGGGGGFEGGGGGGGGGGGGGGF;@EFGFEGGGGGGGGFGGGGG?E?7FGFGGGGGGFFCGGC=GGFF*/:CGA5FEGFGEGDGD?<FCFGFBDGC*63>B@FG:FEFEFGB8*03+6B5099((-3/301.9(49553)(
@M03506:14:000000000-AKVR1:1:1101:19358:3340 2:N:0:39
AGGACTACCCGGGTTTCTAATCCCGTTCGCTCCCCTAGCTTTCGCGCATCAGCGTCAGTGTCGGCCCAGCAACCCGCCTTCGCCGCAGGTGTTCCTCTTGATATCTACGCATTTCACCGCTACACCAAGAATTCCAGTTGCCCCTTCCGCACTCTAGCCCCGCAGTATCGGTTGACCTTTCCGGGTTAAGCCCGGAGATCTCACAATCGACTTGCGTTGGCCGCCTACGCGCCCTTTACGCCCAGTAAATCCGAACAACGCTGGTTCCCCCCGTCTTACCGCGTCTGCTTGCACGGACTTT
+
C8CC8FEFGGGECFGGGFFGFFCFEGFGGGGGGGGDDFFCAFGGGCC@FCFGGGFFEGAFGGGGGEGCFGGDD=FGFGGG<F7FGFGGDFFFCF<FGFFFGGFGGFCB@FE7FFFGGAEGF@FGFG7,DF8FGCGF9FFGGD@@FGG>+@88+9;;,@:FE75>EEF,E>1:*8,DEFG>D,**4=;:,,9,*/33:*C+>F+96=:C=*:***>C)*8*9CD=5D3?=C5*9B)5?*/1*:57*AC*0+2077*)119/.5))*+3)<F5)5C*;*)*3,1(414:65/.(*),15)2))
@M03506:14:000000000-AKVR1:1:1101:12990:3347 2:N:0:39
AGGACTACACGGGTTTCTAATCCTGTTTGCTACCCACGCTTTCGTGTCTCAGCGTCAGAAGTGGTCCAGTAAGCTGTCTACACCACAGGTGTTCCTCCTGATATCTACGCATTTCACCGCTACACCAGGAATTCCGCTTACCTCTCCCACCCTCTAGCACTCTAGTTTCCGCTGCACCCTCCCAGTTAAGCCGGGAGATTTCACAACAGACTGGGAGCACCGCCTACACACTCTTTACGCCCAGTAATTCCGAACAACGCTCGCTGCCTACGTATTACCGCGGCTGCTGGCACGTAGTTAG
+
CCCCCGGGG-FGGGGGGGGGGGGGGGGGGGGGGGGGGGGGGGGGGGGGGGFFGGGGGGGGGGGGGGGGGGGGGGGGGGGGGGGGGGGGGGGGGGGGGGGGGGGGGGGGGGGGGGGGGGGGGEGGGGGGGGFGGGGGGGGGGGGGGGGGGGGGGFGFGGGGGGFEGGGGGGGGGGGGGEGDGGGFGGGDFAFGCEGD>CFGGGGGGGGFGGGGGGGGCDFGFGGEDDFFGGFFC6FC<FDGGGGGF7C7?FGFDFGGFFGE)5>GC8EF6@FBFFCEC96:912991()86(4F0(08B2A6
@M03506:14:000000000-AKVR1:1:1101:19882:3348 2:N:0:39
AGGACTACCCGGGTTTCTAATCCTGTTCGCTCCCCTAGCTTTCGCACCTGAGCGTCAGGTACTTCCCAGGACACTGCCTTCGCCATTGGTGTTCCTCCGGATCTCTACGCATTCCACCACTCCACCCGGAATTCCGTGTCCCTCTGCAGCCCTCAAGTCAGACAGTCTCCAGAACACTCCCTCGGTTCAGCCGACGACTGCCACTCCTGTCTGATCGGACCGCCTGCGTCGGCTTTACGCCCCTTACCCCCGGTAAACGCTCGCCTCCCCTGTACTCCCGCCGCCACCTGCGCGGCGTTAC
+
CCCCCGGGF-FF@@F-E@CED9@FECFA;C,C@CCFFGGGCFG,,B@FG,6,;C+B7FDE<F<FF<,CE7,CCEC<<@EEEFGG7C,CDBEE:F<?,A:F7F+CFE9AF+++4,,AF,=AF<4<,AFCC+8+4?FGFGGE?,8E8=,,3>DAC?8,=:DF;,@DD@,6EA>,@DE,;9,3,5@>C::*7,@C**34:CC5:9,C6C,,,+*+4+,>**2:):)=CCF5*))/9>3*)0);8:)*00+0+;E>.))*2-*:).)/)*27/)*)0*++2,)/((-4((,)()((),-)0)(((
@M03506:14:000000000-AKVR1:1:1101:19715:3349 2:N:0:39
AGGACTACTGGGGTATCTAATCCTGTTTGCTACCCACGCTTTCGCTCCTCAGCGTCAGTACCGGCCCAGAGCAGCGCCTTCGCCACCGGTGTTCCTCCTGATATCTGCGCATTTCACCGCTACACCAGGAATCCCCTGCTCCCCTACCGGACTCTAGTCATGGCAGTATCGGGTGGCGTCCCCGAGTTGAGCTCGGCGTTTTCACCCCCGACCAGCCATACCGCCTACGAGCCCTTTACGCCCAATAAATCCGGACAACGCCTGGCCACTACGTATTACCGCGGCTTCTGGCTCGTAGCTG
+
<B9<CGGGF99FGGCFGGGGGAFAAFGGGGGGGGGGFEEGGGGGEGGG<@@FFGGGGGFA@E@ED@@FFGGGGCEFGGGGFEGGGGGFF+@FGG<BFEFD9?,,9?FGGGD+?EGCGFEECG7FFFEFG7E@,54+>FF8=8DEFGG>>EEE6DG,@:>FGFCC:@FEFFGGGF8:C*4@*41>114*>,8<<FE=*=:/8*><C+*21)9)*)*25**22*/*11557CEC)08*.*/*2*/53*<4+<<4..*/537CB)8**28)1)*/0*3<6610214(-((0963)))(1))(4)
@M03506:14:000000000-AKVR1:1:1101:12030:3387 2:N:0:39
AGGACTACTCGGGTTTCTAATCCTGTTTGCTCCCCTAGCTTTCGCGCCTCAGCGTCAGTTGCGGTCCAGAGGGCCGCCTTCGCCACCGGTGTTCCTCCCGATATCTACGCATTTCACCGCTACACCGGGAATTCCACTCTCCTCTCCCGCACTCTAGCACGGCAGTTCCTAATGCAAGCTCCAAGTTGAGCCTGGAGGTTTCACATCAGACTTACCGCACCGCCTACGCGCCCTTTCCGCCCAATCATTCCGAACAACGCTCGCCCCCCCCGTATTACCGCGGCTGCTGGCCCGGATGTAG
+
CCCCCGGGGGGGGGGGGGGGGGGGGGGGGGGGGGGGGGGGGGGGGGGGGGGGGGGGGGGGGGGGGGGGGGGGGGGGGGGGGGGGGGGGGGGFGGGGGGGGDGGGGG<FGGGGGGDFCFGGEGGGGGEGGE:FGGGGG9FDGGGGCFFGGDCECFFGGFGGGGGGD6DGGG,??EGGDEG6CF68EC9C98EGGGGECCGG7FDFGAFCGGGFGGGCCD>=C1):1*8>C<BEG:76)2):AC<**0<*+:AF>>G)<?CG3<5DGGGFGFGE530<+66/6(46133)))-(0,-1)),.)
@M03506:14:000000000-AKVR1:1:1101:13351:3435 2:N:0:39
AGGACTACACGGGTTTCTAATCCCGTTTGCTCCCCTGGCCTTCGTGTCTCAGTGTCAGGAACTGTCCAGAGACCCGCCTTCGCCACTGGTCTTCCTTACGATATCTACGCATTTCACTGCTACACCGTAAATTCCAGTCTCCTCTCCACTCCTCAAGCACCGCAGTATGGAATGCAGTTTCGAGGTTAAGCCTCGAAATTTACCACCCCACTTACGACGCCACCTACACGCCCTTTACGCCCAATGAATCCGAACAACGCTTGAGACCTCCGTCTCACAGCGGCCGACGGCACAGAGTTCC
+
CCCCCGGGGEEGGGGEGGGGGFGFDFGGBGGGGGGGGGGGGFGGGDGGAEFGGGGGGG<,FFEFFGFGGGGFGCCFFEEGGGGGDGFGFGF?FGA9EFGCFGCF?DAFCGGGGGGFGGCCGCC=FGDFGGGGGFG9FFF==FEGFFEC,CEGCEGG,=8@@8+@EE,DCEFGGFGFC9D:E@6DEC@=7=EBBDCCFGF,@23<EFGGGCC>E+>D9*9E:?C=C4?4=85?GD)*97)88**/;=98+>+)=5)17<5>B55578E70)*07***36)+((-,((()-)47:4(*)1)-)
@M03506:14:000000000-AKVR1:1:1101:7804:3435 2:N:0:39
AGGACTACCCGGGTATCTAATCCCGTTTGCTCCCCTGGCCTTCGTGCCTCAGTGTCAGGAACTGTCCAGAGACCCGCCTTCGCCACTGGTCTTCCTTACGATCTCTACGCATTTCACTGCTACACCGTAAATTCCAGTCTCCTCCCCAGTCCTCAAGCACCGCAGTATCAAATGCAGTTTCGGAGTTAAGCCCCGAGATTTCACACCTGACTTACGACGCCACCTACGCACCCCTTCCGCCCAATGAATCCGAACAACACTTGCGACCTCTGTATTACCGCGGCCGCGTGCCCGGCTTTCG
+
CCCCCGGGGGGGGGGGGGGGGGGGDGFFGGGGGGGGGGGGGGGGGFGGGGGGGGFGAFGGGGGGGGGGGGGGGGGGGGGGGGDGGGGGGGGGGGGGGGGGGGGGFFGGGGCCFFGGGGGGGGGGGFFFGGGGFCFFGFFGGGGG,@EGCEFFGGGG?GGFGGGGG>ECCFGGGGGGFGGGGC+3@CFGGGGFFGDG>E3@AF7E,<@E7**5=8E5*//*1)/768F4*9)>D3A7(0.;?5<**=;:1;9:5)))98*1*11*/:E>*/79=799C46*4(12((40()(-.(()))(.-
@M03506:14:000000000-AKVR1:1:1101:16526:3451 2:N:0:39
AGGACTACCAAGGGTATCTAATCCTGTTTGCTACCCACGCTTTCGTGTCTCAGCGTCAGAAATGGTCCAGTAAGCTGTCTACACCACAGGTGTTCCTCCTGATATCTACGCATTTCACCGCTACACCAGGAATTCCGCTTACCTCTCCCATCCTCTAGCACTCCAGTTTCCGCCGCACCCTCCCAGTTAAGCCGGGAGATTTCACAACAGACTTAGCGCACCGCCTACACACTCTTTACGCCCAGTAATTCCTAACAACGCTTACTGCCTACGTATTAACGCGGTCGCTGGCACCTAGTTC
+
CCCCCGGG9FGGGGGGGGGGGGGGGGGGGGGGGGGGGGGGGGGGGGGGGFGGGGGGGGGGCGGGGGGGGGGGGGGGGGGGFGCGGGGFGGGGGGGG9EGGGGGGGGGGGGGGGGGGFGGGGGGGGGGGGG+AFGGFGGGGGGGGGGGCGFAFGGGFFFGFFEDCFGGGGGGGEGDGGGGGGGGEG?8CF,@EGGGGD9ED3CFEF,E5,9CG799,+*/*295CDGAFFGFEC5B@C+1/=E38D0<6C++++1+7*)**0)83>3348*0)00+0+)*2(((((4(54)-104(*09<9.
@M03506:14:000000000-AKVR1:1:1101:12639:3451 2:N:0:39
AGGACTACTGGGGTTTCTAATCCTGTTTGCTCCCCTAGCTTTCGTTCCTCAGCGTCAGTTGTGGTCCAGCGCGCCGCTTTCGCCACGGGTGTTCCTGCAGATATCTACGCATTTCACCGCTACACCTGCAATTCCACGCGCCTCTCCCACACTCAAGCACAGCAGTTTTGGAAGCAGCCTCTGGGTTGAGCCCAGAGATTTCACTCCCAACTTGCCACACCGCCTCCGAACCCTTTACACCCAGTAATTCCGACCAACGCTGGCCCCCTCCGTCTTACCCCGGCCTCTGGCCCCTAGTTCC
+
CCCCCGGGGGGGGGGGGGGGGGGGGGGGGGGGGGGGGGGGGGGGGGGGGGGGGGGGGGGGGGGGGGGGDGGGGGGGGGGGGGGGGGGGGGGGGGGGGGGGGGCFGGGGGGGGGGGGGGGGGGGGGGGGGGGGEFFFGDGCGGGGGCFGFGGG=D66?D8<DGGGFFFGF>B@CEGG6FGFDDFGGFECDDEGGGGC=EG@>FG7,<E666*;?8>8+6555<DED3;>CDFGD>FF2C4CF=5/9++*2+<6@)97D?5C>:3CGGGD=)955*/*266<1((-((467))()((*01))-
@M03506:14:000000000-AKVR1:1:1101:24300:3468 2:N:0:39
AGGACTACCGGGGTTTCTAATCCCGTTTGCTCCCCTGGCTTTCGTGTCTCAGCGTCAGCGCACCCCCAGCAACCTGTCTTCACCATTGGCGTTCCAGACGATATCTACGCATTTCACCGCTCCGCCGTCTGCTCCAGTTGCCCCTACGTGGCTCAAGATCGCCAGTATGCCAAGCAGTTCCCTGGTTGAGCCAGGGGATTTCACAAGGCACTTAACGACCCGCCTATACACGCTTGAAGCCCAGTGCTGCCGCCTAACGCTTGAGGCCTCTGTATTACCGCGCCCGCTGGCACTGAGTTAG
+
CCCCCGGGGGGGGF@FGGGGGGGGGGGGGGGGGGGGGGGGGGGGFGEFFGGAFF@BEGGGGGGGGGGGGGGGGFGGFGGGGGGGGGFFGGCFFGGGFCDEEGG+EACGFGGGFGGGGGGG@FG:FE@FE:=DFFCE@C;DFGGGD6,@DFBECFCECCEF+@>E>FGD=,@3DFCD?;@EGD?C8,>*4>7>:@>EC/*86:ECFF,A5688A7+0>DBE))1:D*++11;*)0<*.0/C;*970++9<9C>)8*9*,1*)08*>*;>?5<)1*<<@41*4,(((-47;56(*(4*9/6<)
@M03506:14:000000000-AKVR1:1:1101:12331:3469 2:N:0:39
AGGACTACTAGGGTTTCTAATCCCGTTTGCTCCCCTAGCTTTCGCTCCTCAGCGTCAGAACAGCCCCAGATGATCGCCTTCGCCACTGGTGTTCCTCCAGATATCTACGCATTTCACCGCTACACCTGGAATTCCATCATCCTCTGACTGTCTCAAGATCAGCAGTATCTATGCCGTTCCCCGAGTTGAGCCCGGGTCTTTCTTCACAGACTTACCGATCCGCCTACCAGCGCTTTACGCCCAATAATTCCGGCCAACGCTTGCCCCCTACGTCTTACCCCGGCTGCTGGCCCTTACTTAT
+
CCCCCGGGG<FGGGGGGGGGGGGGGGGGGGGGGGGGGGGGGGGGGGGGGGGGGGGGGGGGGGGGFFGGGGGGGGGGGGGGGGGGGGGGGGGGGGGGGGGGGGGGGGGGGGGGGGGGGGGGGGGGGGGGGGGGGGFGGGGGGGGGGGGGGGGGAF8EGA9DG?GFGGFAEDDFGGGGGGGGGFGGGGG8EFFGGGGEGGGGGGGGGCGGGCD9CDGD495EGGG5*/;),*2=)/=F<F3=?=<DFC@CCFEF3)1);<*:5>)9FGFEC3CE>4*;+56+-((36,(0))(()(.*)14A)
@M03506:14:000000000-AKVR1:1:1101:12864:3470 2:N:0:39
AGGACTACTGGGGTATCTAATCCCGTTTGCTCCCCTGGCCTTCGCGCCTCAGCGTCAGGAATTGTCCAGAGACCCGCCTTCGCCACTGGTCTTCCTCACGATATCTACGCATTTCACTGCTACACCGTGAATTCCAGTCTCCTCTCCAGTCCTCAAGCAGAGCAGTATCGAGTGCAGTTTCAGAGTTGAGCCCTGAGATTTCACACCCGACTTGCCCCGCCGCCTACGCGCCCTTTACGCCCCATGCATCCGACCAACGCTTGACACCCCTGTATTACCCCGGCTGCGGGCACAGCTTTAG
+
CCCCCGGGGGGGGGGGGGGGGGGGGGGFFGGGGGGGGGGGGGGFGEGFGGFGGGGGGGGGGGFFGGGGGGGGGGGGGGCFFGGGGGFGGBFFGGG<F?FGGDFEEG<FFD7FCFGFGGGGGGGDFGGGG=FFGGGE,EFGGGGGFGGGGGGG;EEF9EGGG6DDC,>,=@++3@>>ED9=EFA,,@,@,3D:>CE,:CE9;9@EEGEC9@>7EFGFG**:;CGE74A)*):=DB)27D3EGD)/5*+103@BD)957<DE>))*2<EF*8*8)22@:6*+-((,4((),022>,2*)*:2)
@M03506:14:000000000-AKVR1:1:1101:13771:3484 2:N:0:39
AGGACTACTCGGGTTTCTAATCCTGTTTGCTCCCCACGCTTTCGCACCTCAGCGTCAGTACCGGACCAGTGAGCCGCCTTCGCCACTGGTGTTCTTCCGAATATCTACGAATTTCACCTCTACACTCGGAGTTCCACTCACCTCTTCGGACTCGAGCTTCCCAGTATCAAAGGCAGTTCTGGAGTTGAGCTCCAGGATTTCACCCCTGACTTAGAAAGCCGCCTACGTGCGCTTTACGCCCAGTGATTCCGAGCAACGCTAGCCCCCTCCGTATTACTCCGGCTGCTGGCACGACGTTAGC
+
CCCCCGGGGGGGGGGGGGGGGGGGGGGGGGGGGGGGGGGGGGGGGGGGGGGGGGGGGGGGGGGGGGGFGGGGGGGGGGGGGGGGCGGGFGFGGGGGGGGGGGGGGGGGGGFGGGGGGGGGGGGGGGGGGGCF:EGGGCGFGGGGFEGGGCEDGGGGGGGGBFGGGGGGGGGFEFGGGGGG9FFGFGGFEGFFGGGGF6ACGFFGGGGGGGF+CD@CFFFGGGGEDC3;;<>:)551;DEG5*/;C+>+<++7)7C490D575<FFCC5*7D5F43+3)*+(,-(-(.6(7(47(4/)0(-)
@M03506:14:000000000-AKVR1:1:1101:21541:3489 2:N:0:39
AGGACTACACGGGTTTCTAATCCTGTTTGCTCCCCTAGCTTTCGTTCTTCAGCGTCAGTAGTGATCCAGCTCGCCGCTTTCGCCACGGGTGTTCCTGCAGATATCTACGCATTTCACCGCTACACCTGCAATTCCACGAGCTTCTCTCACACTCAAGCACAGCAGTTTTGGAAGCCGTCTCTGGGTTGAGCCCAGAGATTTCACTCCCAACTTGCCGCACCGCCTACGAACCCTTTACACCAAGTAATTCCGCACAACGCCGGCCCCGTACGTATTACCTCCGCGTCCGCCCAGCTGTTAC
+
CCCCCGGGGGGGGGGGGGDFGGGGGGGGGGGGGGGGGCGGGGGGF8FGFCFFGGFEGGGGGGGGFGGGFFGGCFGGGDGGGGCFEEDGDFGGGGDFBGDFFCFD?EGGGGECGGGAFGGGGGGFGE8FGCFGFGGGGGGGGGCD=F,>>BDG8FEEDFFGGF8,==@>EG6F,DF6@E>GEFG6CFGEGGGGG5B,D>;C7@,:,,49;*9C?+,499;*:27582)8*28=DAF*;FC+=*;*:++*+3+/)7D3*-)*)))1):1)*)1)0*2++5*+5196(-()()((0((*)1)))
@M03506:14:000000000-AKVR1:1:1101:11148:3517 2:N:0:39
AGGACTACCGGGGTTTCTAATCCCGTTTGCTCCCCACGCTTTCGCGCCTCAGCGTCAGGAATTGCCCAGAGACCCGCCTTCGCCACCGGTGTTCCTCCCGATCCCTACACATTTCACCGCTACACCGGGAATTCCAGTCTCCTCTGCAATCCTCAAGAACAGCAGTATCGATCGACGTTCCACGGTTGAGCCGAGGGATTTCACAACCGACTTGCCATCCCGCCTACGCGCCCTTTACGCCCCGTACTCCCCCGCAACGCTTGCCCCCCCTGCCTTCCCGCGCCGGCTGGCGCACAGTTCG
+
CCCCCGGGGGGGGGGGGGGGGGGGGGGGGGGGGGGGGGGGGGGGGGGGGGGGGGGGGGGGGGFFGGGGGGGGGGGGGGGGFFGGGGGGGFGEGGGCGFGGE@FGGGGGGGDDG@EFGGEGGGGGGGCGGGGDCGGGGGGCGGGGGGGGG9DFGGFF?FCGGFGDCGGGGD>,@@GCECFGGGGG5;C=E@CGDEEGGGCCCGGG+3::C55CC79@00):CCC:3/..*)07DB)9):BEEC)/1:*7+<*))))))-)5)))1*08.109))*<++(0*,9(-(-4)(0-(8(()00))(
@M03506:14:000000000-AKVR1:1:1101:17571:3529 2:N:0:39
AGGACTACTAGGGTTTCTAATCCCGTTCGCTCCCCTGGCTTTCGCGCCTCAGCGTCAGTGTCGGCCCAGCAACCCGCCTTCGCCGCAGGTGTTCCTCTTGATATCTACGCATTTCACCGCTACACCAAGAATTCCAGTTGCCCCTTCCGCACTCTAGCCGCACAGTATCAGTTGACCTTTCCGAGTTAAGCCCGGAGATTTCACAACTGACTTGTGCTGGCCGCCTACGCGCCCTTTACGCCCAGTAAATCCGAACAACGATTGCTCCCCCCTTATTACCGCCGCTGCTGGCACGGAGTTC
+
CCCCCGGGGGGGGGGGGGGGGGGGGGGGGGGGGGGGGGGGGGGGGGGGGGGGGGGGGGGGGGGGGGGGGGFFFFFGGGGGGGGGGGGGGGGGGGGGGGGGGGGGGGGGGGGGGGGGGGGGDGGGGGGGGGGGGGGGGGGFGG>EGGFFEGEGEGGGGFGGGDGEGFGFAFGGCGGGGGGGGGC5C8>F@CF,>CEE858:>+<CFGG?+28+<:A+CFFGGC3CCDBF537CDEB5)*0;C=)19++9<+<65>CD527*))85C00<CBGF376++)9+(,(,--1))04<42135)(()
@M03506:14:000000000-AKVR1:1:1101:9751:3548 2:N:0:39
AGGACTACTAGGGTTTCTAATCCTGTTCGCTCCCCATGCTTTCGCTCCTCAGCGTCAGTTACGGCCCAGAGACCCGCCTTCGCCACCGGTGTTCCTCCTGATATCTGCGCATTTCACCGCTACACCAGGAATTCCAGTCTCCCCTACCGCACTCTAGTCTGCCCGTACCCACTGCAAGCTCAGGGTTAAGCCCTGAGTTTTCACAGCAGACGCGACAAACCGCCTACGAGCTCTTTACGCCCAATAATTCCGGACAACGCTTGCACCCTACGTATTACCGCGGCGGCTGTCACGTAGTTAG
+
CCCCCGGGGGGGGFGGGGGGGGGGGGGGGGGGGGGGGGGGGGGGGGGGGGGGGGGGGGGGGGGGGGGGGGGGGGGGGGGGGGGGGGGGGGGGGGGGGGGGGGGGGGGGGGGGGGGGGGGGGGGGGGGFEFGFFGGGGFGGGGGEDGGGGGGGGGGCDGGGFGFGGGGGGGGGGGGDGGGDFFGGGGGGFFFGGGGGG<F@:CFGGDGGD8FG=D=EGGFFCDG=3CFFGCE5*=*:27)AEC399?C?++A)))/9*(170)8<*<*7*)1<.*<2<<9*-940((-5().-/449<5)6)
@M03506:14:000000000-AKVR1:1:1101:18476:3564 2:N:0:39
AGGACTACTGGGGTTTCTAATCCCGTTCGCTCCCCTAGCTTTCGCGCATCAGCGTCAGTGTCGGCCCAGCAACCCGCCTTCGCCGCAGGTGTTCCTCTTGATATCTACGCATTTCACCGCTACACCAAGAATTCCAGTTGCCCCTTCCGCACTCTAGCCCCGCAGTATCGGTTGACCTTTCCGGGTTAAGCCCGGAGATTTCACAACAGACTGGGAACACCGCCTACACACTCTTTACGCCCAGTAATTCCGAACAACGCTCGCTGCCTCCGTCTTACCGCCGCCGCTGGCACGGAGTTAG
+
CCCCCGGGGGGGGGGGGGGGGGCGGGGGGGGGGGGGGGGGGGGEDFGGGGGGGGGGGGGCFFGDGFEGGGGGGGGGGGGGGGGGGGGDEDGFGGGGGGGGDGGGFFGGGGGGGFGGGGGGGGEFAF<FGGGGDFGGGGGGGFGBF8BFGG7CEGGFFFGGDEGCGGFCFEEC*;FGGGGFDFG>=E=FF?G@FEGGDG6++;CG9FEFGFD7?FFF*/)29CCED5FFG456*/9?6CBD?EDG<9<4<@E?B3CDD?7C)3<3/*:FF)1)8*2*<<F*-(,((-7)(.4.?(()7.1:.
@M03506:14:000000000-AKVR1:1:1101:6630:3607 2:N:0:39
AGGACTACTAGGGTATCTAATCCCGTTTGCTCCCCTGGCTTTCGCGCCTCAGCGTCAGTATCGGCCCAGTAGCCCGCCTTCGCCTCAGGTGTTCCTCCCGATATCTACGCATTTCACCGCTACACCGGGAATTCCAGCTACCTCTTCCGTACTCTAGCCCGCCAGTATCGGTCGACTCTCCGGGGTTGAGCCCCGGGCTTTCACAACCGACTTACCAAGCCGCCTACGCGCCCTTTACGCCCAATAATTCCGAACAACGCTTCCCCCCTACTGTTTACCGCGGCTGCTTGCCCTTCTGTAG
+
CCCCCGGGGGGGGGGGGGGGGGGGGGGGGGGGGGGGGGGGGGGGGGGGGGGGGGGGGGGGGGGEGGGGGGGGGGGGGDGGGFGG7FGGGGGGGFGCGGGGEGGGGGCFGGGGGGG9FEEGGDFGGGGGGGGGGGGGGGGGFFGGGGGGGGCCFGFGGC,DEEECEG9EFGEFEGEGGG:8?8CC=8?E8FGGGGGGGGGFEFFFD9CED:99>D+22>;CG3CCDGF:E5>EGF)94FBEEEC50009?9@)))1)*.)1.8)90**7*09*9*+++)7*4((-((())*((0,(2*/)).
@M03506:14:000000000-AKVR1:1:1101:15595:3622 2:N:0:39
AGGACTACCCGGGTTTCTAATCCCGTTTGCTCCCCTGGCCTTCGTGCCTCAGCGTCAGGAACTGTCCAGAGACCCGCCTTCGCCACTGGTCTTCCTTACGATCTCTACGCATTTCACCGCTACACCGGGAATTCCACGCACCTCTCCCACACTCCAGCACGGCAGTTTCGCCTGCAGGCTCTGAGTTGAGCCCAGAGGTTTCCCAGGTGACTTACCGCACCGCCTCCGCCCCCTTTCCGCCCCATAATTCCGCAAAACCCCTGCCCCCCTCTCTTTCCCCCGGCGGCGGCCCCCGATTTAC
+
CCCCCGGGGGGGGGGGGGGGGGGGGGGGGGGGGFGGGGGGGGGGGGGGGGGGGGGGGGGGGGGGGF<FGGGGGGG@FGEC@FGGGG@FGFGGFGGGGDGGCEFGFGGGGGFDGGGGGGGGGGGFGGGGGG7FFGG9FFGDGGGGDGCFGFGG88D,D@8FE>EE+5@;;@CFDGGGF>CCE8E9>DGFE,>DC,8,,=AE7D9<,<C8ACFC,+><4C>*)))2/*08=*:CG@)9):7C=*)***+0+2<)))9)*(9*)))*28A:5)7))2+<+)7:03(7((4)()-()(())0-:.
@M03506:14:000000000-AKVR1:1:1101:19157:3625 2:N:0:39
AGGACTACTCGGGTTTCTAATCCCGTTTGCTCCCCACGCTTTCGCGCCTCAGCGTCAGGAAATGCCCAGAGACCCGCCTTCGCCACCGGTGTTCCTCCCGATCTCTACACATTTCACCGCTACACCGGGAATTCCAGTCTCCTCTGCATCCCTCAAGAACGGCAGTATCAGCCGACGTTTCTCGGTTGAGCCGCTAGATTTCACGAATGACTTGCCATCCCGCCTACGCGACCTTTACGCCCACTGAACCCCCAACACGCTTGCGACCTCTGTCTTTCACCGTCTGCTGGCACAGAGTCAG
+
CCCCCGGGGGGGGGGGGGGGGGGGGGGGGGGGGGGGGGGGGGGGGGGGGGGGGGGGGGGGGGGGGGGGGGGGGGGGGGGGGGGGGGGGGGFGGGGGGGGGGGGFFFGG?FGGGGGGGGGGGGGFFGGGGGGGGFGGGGGFGGGGGCFE>FGGGGGGDEGFGGGGEGD,DFGDGDEGDEFFGGGCGG*=,<8C***4=9C@C>?CC**1<**;A7C+?78*;1)*577)*))2)7*0.:)AC*9*2++*+/2)))**13/7)55*)*:;/020/*3++.*+.4((.()9)04(1(,201).)
@M03506:14:000000000-AKVR1:1:1101:13002:3693 2:N:0:39
AGGACTACTCGGGTATCTAATCCTGTTTGATCCCCACGCTGTCGTGCCTGAGCGTCAGTTACGAGCCAGTGAGCCGCCTTCGCCACCGGTGTTCTTCCCAATATCTACGAATTTCACCTCTACACTGGGAATTCCACTCACCTCTCTCGTACTCCAGCCAAACAGTTTCAATGGCAGTTCCGGAGTTGAGCCCCGTGCTTTCACCACTGTCTTGAAAGGCCGCCTGCGCACGCTTTACGCCCAGTACTTCCGAACAACGCTCGCCCCCTTCGAATTACCGCGGTGGCTGCCACGCAGTTAC
+
CCCCCGGGFFGGDEBFGFGFGFGGGGGGGGFGGD8CFGGGG6FDFBFGG,FFGGE7:FFFAFGG:FCGGFGFGCGEGCCFGGGGDCG@FEGFFFB?FGGGGGCGGFAFGDFFFFFFFA<FG9FFGE=FF8F<FGGDEAF:FFFFGGGEEE88+=,>,,63@FDE?,3>E,=,3,631,27C8C8:6D@,,@:*@8*:5E,552;C,9E6+=5=;,,++2=68/?CDF>E3)*2)016C3CCEDDGG?=+<@5<)>3*2):3.5<>EGE?57>)9F8+6=*4(((((,)()..90,1))-.-
@M03506:14:000000000-AKVR1:1:1101:25734:3699 2:N:0:39
AGGACTACTAGGGTATCTAATCCTGTTTGCTCCCCACGCTTTCGCGTCTCAGCGTCAGTACCGTCCCAGCGAGCTGCCTTCGCCATTGGTGTTCCTCCTGATATCTGCGCATTTCACCGCTACACCAGGAATTCCACTCGCCTCTTCCGGACTCGAGCTCGGCAGTTTCCACTGGCATTCCAGGTTTGAGCCCTGGACTTTCCCAGCGGACTTCCCGAGCCGCCTACACGCACCTTACGCCCAATCATTCCGGACCACGCCAGCCCCCTCCGATTTCCTCCGTCTGCTGGCACGTACTTTG
+
CCCCCDEGGFGF@F@@FCFGGGGGFGGGGCFFE<FEGGGGFGFBFG:BCGECFGGGD7FFGGEFGGGGGGGGEGGGFFGD9<BFEDEGDGGFFA<F,BEGF9?E<FCFE7C@F9EFGGGGGCFGGGGGEG,A?A;,?DFCGGGGGGGFG>+@ED+@>>B=>663@,@FG,,@DD6:CFC3@<EC,@;C@7;:*,,4,;?6,5,,56C=549DE+035*2CDDGD5:FAC<7*/))0.CF88>C<F*<*++<77>)9*(1:)..99EEFC:3))***+6*0,,(.(4)*)),.*-.*)))-.
@M03506:14:000000000-AKVR1:1:1101:13935:3704 2:N:0:39
AGGACTACCAGGGTTTCTAATCCTGTTTGCTCCCCTAGCTTTCGCGCCTCAGCGTCAGTTGTGGTCCAGTGCGCCGCTTTCGCCACAGGTGTTCCTCCCGATATCTACGCATTTCACCGCTACACCGGGTATTCCACGCACCTCTCCCACACTCAAGCACGGCAGTTTCGCCTGCAGGCTCCGAGTTAAGCCCGGAGATTTCCCGGGTGACTTACCGCCCCCCCGTCCCGCCCCTTCCGCCCAGTCAGTCCGACACACGCTTCCCCCCCTCCCAGTCACTCCACTCTCGGACACGAGTGTC
+
C@CCCEFCEFEE;F@FE@FEGGFFFCEAFG9FG8;CFGFGD<F;FGD+6@FFEFGGGGFGCEGDGGEFC<<F+@CFEGGGFCFF,?FFDFGGECF<<FCEEGD=F@9?<+?F@F?9?<=FFEGFGGDGG++,,7CFFGF778BF?DF8DFE>DFDFFFFEE:>CC5@,,@8*55@8,:*=E;54=1/,>;<C5:5*:5A<<C++82*=:/61+:<8*)):5)/7)*0)/)0*1))0(*)**:**0++*0+<))))/2(/255)27;*.:)/))20+3)00-().).))-.-4)(()0.(..
@M03506:14:000000000-AKVR1:1:1101:11355:3706 2:N:0:39
AGGACTACTGGGGTTTCTAATCCCGTTCGCTCCCCTAGCTTTCGCGCCTCAGCGTCAGTGTCGGCCCAGCAACCCGCCTTCGCCGCAGGTGTTCCTCTCGATATCTACGCATTTCACCGCCACACCGAGAATTCCAGTTGCCCCTTCCGCACTCTAGCCCTGCAGTACCAGTTGACCTTCCCGATCTCAGCCCGGAGCTTTCACTATTGCCTTGCACTGGCCGCCTCCGCCCCCTTCACTTCCCTCACATCCGAACAGCCCTTCGTTCCCCCGTCTCACCTCGGCGGCGGTCCCGGACCTG
+
<CCCCGF<FFEGGG+BDFGFEFE@FFFCEE@FGF;FGGGGGGDGDG7@CFGGFGGGFEEFF9CCFCCCGDGGGC7CCCFGDFGG@GDGECE,=FEF9B<C=4,4CFA<<FFE:A@EFECF+FFFGGFD:F+>@FCF9@F,CFGF6,@BBCEE5<9@E7D?C>F6,,@,3@,@DF2:C9,,>DE***,,,6,,*=*:/*9<9:>F7++4++:@:*>F*;;67/)79C))*9)2/))2(*1+++****/0<:<4))*9/(**)7<4*0*0**9<)9C5*)*2),4((((.()(-)417)0(.(
@M03506:14:000000000-AKVR1:1:1101:16636:3709 2:N:0:39
AGGACTACCAGGGTTTCTAATCCCGTTTGCTCCCCTAGCTTTCGCGCCTCAGCGTCAAGAACAGGCCAGGTAGTCGCCTTCGCCACTGGTGTTCCTCCCGATATCTACGCATTTCACCACTACACCGGGAATTCCACTGCCCTCTCCTGCCTTCGAGTCGATCAGTATCGCGTGACCCTCCCCAGTTGCGCCGGGGGCTTTCACACGCGACTTGAACGACCGCCTGCGCGCCCTTTACGCCCAGTAAATCCGGACAACGCTTGCCACCTACGCATTACCGCGGCTGCTGGCACGGAGTTCG
+
CCCCCGGGGGGGGGGGGGGGGGGGGGGGGGGGGGGGGGGGGGGGGGGGGGGGGGGGGGGGGGGGGGGGGGGGGGGGGGGGGFGGGGGGGGGGGGGGGGGGDGDEGGGGGGGGGGGGGGGGGGGGGGGCEGGGGGGGGGGGGGGGFFGGGGGGCF@FGDGGGEGGGFGGGDCB3@6DFGCFGGGDCF7B,>@CCGCCEC8CFGCF?FGD=37C5*+3CDBCG3D=*/5):57*/<)0):):EEG49CC=+<C@D)/)13CE@5>FC+0<*9F@)/28+4671,20(.3).)3(*(()078)(
@M03506:14:000000000-AKVR1:1:1101:21039:3725 2:N:0:39
AGGACTACTCGGGTTTCTAATCCTGTTTGCTCCCCTAGCTTTCGTTCTTCAGCGTCAGTAGTGATCCAGCTCGCCGCTTTCGCCACGGGTGTTCCTGCAGATATCTACGCATTTCACCGCTACACCTGCAATTCCACGAGCCTCTCTCACACTCAAGCACAGCAGTTTTGGAAGCCGTCTCTGGGTTGAGCCCAGAGATTGCACTCCCAACTCACCGCACCGACTGCACACCCTATACACCCACTAATTCCGACCACCGCTGGCCCCCGACTACGTACCGCGACTGCGGTCACGCAGTTGG
+
CCCCCGGGFGFCEC;FFGGE<9EEFAEFG9FFFG;CFGGGGFGGGDG8FCFGFEB,BCEFGGFA@FDGGGEFGGC@F@7,@FECEGGGGEEFFEDFCE<EA<FFEG9EF++FF<FDF9@:E+CFF8?AFC9F:EEFGG7@FEF8,>DF,E@DFFGF9?=D=FD=87,>DFGE7D,3:@78@AC?FF*9<BC8*:,:;F7,,2,>,<C>F*;*,*5ACG>5?</=))0*++0*)202)+3>*=***0+*3+2)<3799:):55)*/**0/7C3.**2+,7*(((((,20(),()-0))7))(
@M03506:14:000000000-AKVR1:1:1101:20335:3737 2:N:0:39
AGGACTACTCGGGTTTCTAATCCTGTTCGCTCCCCACGCTTTCGCTCCTCAGCGTCAGTGCCGGCCCAGAGTGCTGCCTTCGCCATCGGTGTTCCTCCCGATATCTGCGCATTTCACCGCTACACCGGGAATTCCACACTCCCCTACCGGACTCTAGCCATAGCAGTATCGAATGGCGGCTCCAGGTTGAGCCTGGAGGTTTCACATCCGACTTGCCAAGCCGCCCACGAGCTCTTTACGCCCAACGAATCCGGACAACCCTCGCCCCCTACGTATTACCGCCGCCGCTGGCACGGCGGTG
+
CCCCCGGFFGGGG@FEGGGGGGGGGGGGGGEGGGGGGGGGGGGEECFGGGFFGGGGGEFGGGGGGGGGGGGGGGDGGGGGGGGGGGGGC=CFGGGCFGGGGG:CFG<FGGGGGFGGGGGGG:BFFFEG7@FFGGGGGGGCEFGGGGGGGE8E87FCEFGFAF3@<EEBGGD:CGGFGEGE*AE,>F1?,??E?FFFFG5/<++992:<73DDC79CD+)/959EG))<*)0C<:4:A79ECG)95*/5*/*63>9)/(9*))0))*:55)1052+++6*?<0(40(-)4),0))())0(4(
@M03506:14:000000000-AKVR1:1:1101:12824:3746 2:N:0:39
AGGACTACACGGGTTTCTAATCCCGTTTGCTCCCCTAGCTTTCGCTCCTCAGTGTCAGAACATCCCCAGATGATCGCCTTCGCCACTGGTGTTCCTCCCGATATCTACGCATTTCACCGCTACACCGGGAATTCCATCATCCTCTGAATGCCTCAAGATCAATAGTATCCACACCGTTCCCTGAGTTGAGCCCAGGTCTTTCTTTGCAGACTTACTGATCCACCTACGAGCGCTTTACGCCCAATAATTCCGGACAACGCTTCCCCCCTACGTCTTACCGCGGCTCCTGGCACGTAGTCTC
+
CCCCCGGGGGGGGGGGGGGGGGGGGGGGGGGGGGGGGGGGGGGGGGGGGGGGGGGGGGGGGGGGFGGGGGGGGFGGGGGGGGGGFGGGGGGGGGGGGGGGDGGEGGGGGEFGGGGGGGGGGGGFGGGGGGDGFGGGGEFEFGGGGGAFGC;868DFG9DFGFGDGGGEFG;DFGGDGGGGGGFCGGGFCFGGGG>FFGGGGGGGGGGGG>FF@>C;+=AGG>DFFDFEGDEECEAC*:AEEGD/>++;@EGFF)9>91:5<;)9DCG>*8D3)1*/0)9*,4(4((4639:(08(*08)))
@M03506:14:000000000-AKVR1:1:1101:16457:3751 2:N:0:39
AGGACTACTCGGGTTTCTAATCCCGTTCGCTCCCCTAGCTTTCGCGCGTCAGCGTCAGGTGCAGTCCAGGTGGCCGCTTTCGCCACTGGTGTTCCTCCGGATATCTACGCATTTCACCACTACACCCGGAATTCCACCACCCTCTACTGCCCTCAAGTCCAGCAGTATCGGACAACCTCTCCCGGTTGATCCGAGAGATTTCATGCCCGACTTGCCAAACCGCCTGAACGCGCTTTACGCCCAGTAAATCCGGATAACGCCCGGTACCTACGTTTTACCGCGGCTGCTGTCTCGTATTGTG
+
CCCCCGGGGGGGGGGGGGGGGGGGGGGGGGGGGGGGGGGGGGGGGGGGGGGGGGGGGGGGGGGGGGGG8EFFGGGGDGGGGGGGGGGGFGGGGGGGGGGGGGGGGFFGGGDECFGGGGFGGG?FGECGGGGGGGGGGFFDGGGGFGGGGGFDDDFGDGG7CFFGFGGECEEFEGCFG8C9CGGG>C:5,,?CCA8*:/,=CFCFCFCCCGGD5;F+7;ACFCD:7>;4CF@=CBEGAC:=CC<C79+9:EG>>)**:<CC)8:C5*89967))2*;+)/*((,((,-6./5)14(/)9)).
@M03506:14:000000000-AKVR1:1:1101:10069:3819 2:N:0:39
AGGACTACTGGGGTATCTAATCCCGTTTGCTACCCTAGCTTTCGCGCCTCAGCGTCAAGAACAGGCCAGGAAGTCGCCTTCGCCACTGGTGTTCCTCCCGATATCTACGCATTTCACCACTACACCGGGAATTCCACTTCCCTCTCCTGCCTTCGAGTCGAGCAGTATCGCGTGACCCTCCCCAGTTGAGCCGGGGGCTTTCACACGCGACTTGCCCGCCCGCCTGCGCGCCCTTTACGCCCCGTAAATCCGGACACCGCTTGCCACCCCCGTCTTCCCGCCGCTGCTGGCACGGCGTTCG
+
CCCCCGGGGGGGGGGGGGGGGGGGGGGGGGGGGGGGGGGGGGGGGGGGGGGGGGGGGGGGGGGGGGGGGGGGGGGGGGGGGGGGGGGGGGGGGGGGGGGGCGGGGGGGGGGGGGGGGGGGGGGGGGGGGGGGGGGDGGGGGGGGFGGGGGGGGGGGFGGEGGGGFGGGGEGGGCGGGGCGGGGFCGGCE?FFDECGGE8ECGGG+A5ECCDDE778<D)>5)CED*<5C<@*9>?G9C>GGG)>15*50:A).39)*4):35)99+<)*)1<8/@5+60*4(49((-/)02,92())02((
@M03506:14:000000000-AKVR1:1:1101:14900:3847 2:N:0:39
AGGACTACTCGGGTATCTAATCCCGTTTGCTCCCCTGGCTTTCGCTCCTCAGTGTCAGTGTCGGTCCAGGATGCCGCCTTCGCCACCGGTGTTCCTCCAGATATCTACGCATTTCACCGCTACACCTGGAATTCCGCATCCCTCTCCCGAACTCAAGCCATCCAGTATCAGACGCAGTTCCCCGGTTAAGCCGAGGGATTTCACGTCTGACTTAGTTGTCCACCTACGAGCCCTTTACGCCCAGTAATTCCGCACAACGCTTGCCCCCCCCGTACTCCCCCGGCTGCTGGCACGGATTCAC
+
CCCCCGGFAEFGGGGGGGGGGGFGGGGGGGGGGFFGEFGGGGGGGGFGGGGGGGGGGGGGGGGGEGGGGFGGGGGGGGGGGGGGGGGGGEEEFBEFECF8FFFGGGEGGGCGEEGCFFGG+CFGGGGG<,,CE?FGGBFGFGGFDCFGGCEEF9EFGFGGGF=FG@;;C8E@EGGCCCAFGGGG5:@ECFDFGCEEGEEFGD,4;FC6AFCFFFGCCF+<C7CGFGF:5<BCGFFG6:5;EGGG<?:/+3+))09CC<9:>))94CCBE>G3<5**0()*(-(2,24)57016?;))0).)
@M03506:14:000000000-AKVR1:1:1101:22572:3848 2:N:0:39
AGGACTACTGGGGTATCTAATCCCGTTTGCTCCCCTGGCTTTCGCTCCTCAGCGTCAGTGTTGGTCCAGGATGCCGCCTTCGCCACCGGTGTTCCTCCAGATATCTACGCATTTCACCGCTACACCTGGAATTCCGCATCCCTCTCCCAATCTCAAGCCATCCAGTATCAAGCGCAGTTCCCCGGTTAAGCCGAGGGATTTCCCGTTTGACTTAGTTGGCCGCCTACAAGCCCTTTACGCCCAGCAATCCCGAACTACGCTTGCCCCCCCCGTATTACCTCGGCTGCTGGCACGGAGTTAT
+
CCCCCGGGGGGGGGGGGGGGGGFGGGGGGGGGGGDGGGGGGGGGGGGGFFGGGGEEGGFFFFGGGGGGGGGFFGECGGGGGGGGGGFGGGGGFFGGGGDFFFGGGGGGCFFGGGGFGGGGGGGG8AEFGG8F8DGFGGDGFFFGGGFED>DF@AFDDGFG9D8DFDCFGGGGFDGGGGCCE,AEG*CGFGGG**>>CCEF6:,:C?ECE>FCGFGG7=A6DGGGDDAF60==F);F<@DE8CC7**29+208>)7*04*/).8C*<C7E>9B))*3<5*243(3,(30,)-(/4(97),))
@M03506:14:000000000-AKVR1:1:1101:18388:3853 2:N:0:39
AGGACTACTCGGGTTTCTAATCCCGTTTGCTCCCCTAGCTTTCGCGCCTCAGCGTCAGTGTTGGCCCAGCTACCCGCCTTCGCCGCAGGTGTTCCTCCGTATATCTACGCATTTCACCGCTACACACGGAATTCCAGTAGCCTCTTCCACACTCTAGCTTAACAGTATCGAACGACCCTTCCAGGTTAAGCCTGGAGATTTCACGCCCGACTTGCAAACCCGCCTACGCGCCCTTTACGCCCAGTACTTCCGACCAACGCTTGCCCCCCCCGTATTACCGCCGCTGCTGGCCCGCGTTTAG
+
CCCCCGGGGGGGGFGGGGGGGGGGGGGGGGGGGGGGGGGGGGGGGGGGGGGGGGGGGGGGGGFGGGGGGGGGGGGGGGGGGGGGGGGGGGFGGGGGGGGGGGGGGGGGGGGGGGGCFFGDEFGGGCGEDG:BFFGCCGF9DD=FG9FD,EFGBEDDDFF,6=FA9=;DFC?FGGGCCC@<DC,@,@<AAEFGGGDFGGGFGGGG5FFCC))8*8,>=+)=8)9:5*5.>>>>D557)*)2?C*10<+*<0+0.)1)*-955;)79CFDGFG:.)20+.*23(,((-(9,042.(())0(()
@M03506:14:000000000-AKVR1:1:1101:12952:3856 2:N:0:39
AGGACTACTGGGGTTTCTAATCCTGTTTGATCCCCACGCTTTCGTGCCTGAGTGTCAATATTCGTGTAGCCAGCTGCCTTCGCAATTGGTGTTCTATGTCATATCTAAGCATTTCACCGCTACATGACATATTCCACTGACCTCCACGGTATTCAAGACTAATAGTATCAATGGCAGTTTCCGGGTTAAGCCCGGAGATTTCACCACTGACTTCATAATCCATCTACGCACCCTTTAAACCCAGTGAATCCGGATAACGCTTGCACCCTCCGTATTACCGCGGCCGCTGGCACGGCGTCAG
+
CCCCCGGGGGGGGGGGGGGGGGGGGGGGGGGGGGGGGGGGGGGGGGGGGGGGGGGGGGGGGGGGGFGGGGGGGGGGGGGGGGGGGDFGGGGGGGGGGGGFGGGGGGGGGGGGGGCCGGGGGGGGAFGFFGFGGGGGGGFGGGGGGGGGGGGGGGFCAFGGGDGGGGGGG8FGGCGGGFFGGGGD>C8F8CDGGGGGG>:,3C7,<9FCCFFCC+,355?C+C+@=FF594@EG>*9*=AFCEGG*,<:CC68>49773CE:DF3FGC>;>C5=DG6CC4*2496(((89.(,1:().8(3(
@M03506:14:000000000-AKVR1:1:1101:21367:3872 2:N:0:39
AGGACTACCCGGGTATCTAATCCTGTTTGCTCCCCTAGCTTTCGCGCCTCAGCGTCAGTTTCTGTCCAGGAAGCCGCCTTCGCCACCGGTGTTCCTCCTGATATCTACGCATTTCACCGCTACACCAGGAATTCCGCTTCCCCCTCCAGAACTCTAGCCCGCCAGTTTTGGATGCAGGCTCTGGGTTGAGCCCAGAGTTTTCACATCCAACTTAGCGCACCGCCTACGCGCCCTTTACGCCCAGTCATTCCGAACACCGCTTTCCCCCCCCGTATTCCCCCTGCCGCTGGCACGGGCTGTC
+
CCCCCGGGGGGDFGGGGGGGGGGGCGGGFGGGGGGGFGGGGGGFGGGGGGFEFFGGGGGGGGGFFGGGGCDCFGGGGGGGGGGGGGGGGGGGGGGGGGGGAFAGGGGG7FEFFGGGGGGGGGGGGGGGGCFGFGGGGCFFGGGGGGGGC,=FFFGFFFGG6EGG8FDFGCE@FFGGGFE6FGG@6EEC>FGGGG,;,=7<CF?F;FFGC40CF71CD).:5)95><F):18CGD5*-C3C5C5F6++9+AF).5<3*3)208)0*A85:>C)))2<+6**-((.,4;.45-,92()).(()
@M03506:14:000000000-AKVR1:1:1101:10155:3887 2:N:0:39
AGGACTACTCGGGTTTCTAATCCCGTTCGCTCCCCTAGCTTTCGCGCCTCAGCGTCAGTGTCGGCCCAGCAACCCGCCTTCGCCGCAGGTGTTCCTCTCGATATCTACGCATTTCACCGCTACACCGAGAATTCCAGTTGCCCCTTCCGCACTCTAGCCCTGCAGTATCAGTTGACCTTTCCGAGTTAAGCCCGGAGATTTCACAATTGACTTGCAGTGGCCGCCTACGCGCCCTTTATGCCCCGTAAATCCGAACAACGCTTGCCTCCCCCGTTTTACCCCGCCCGCTGGCACGGAGTTC
+
CCCCCGGGGGGGGGGGGGGFGGGGGGGGGGGGGGGGGGGGGGGGGGGGGGGGGGGGGGGGGGGGGGGGGGGGGGGGGGGGGGGGGGEGGGFFEGGGGGGGGGGGGGGGGGGGGFGGGGGGGDGGGGGGEGGCGFGGAEFCGGGGGFGGGG8E>FGG9EGGF>GFFFCEEGGGFCGGFGGGGGECEBEGGFCFGGDEGGF9FGFGG+AF?C@CE>C6*+0:<7DEGG>4*C)*9))92*9+2<*/)1:57@C?55*)/3>5B>E>C0+9/<D57D*+1-9F(49(-((0()-()4637),8-
@M03506:14:000000000-AKVR1:1:1101:13598:3930 2:N:0:39
AGGACTACTCGGGTTTCTAATCCTGTTTGCTCCCCACGCTTTCGCACCTCAGCGTCAGTACCGGGCCAGTGAGCCGCCTTCGCCACTGGTGTTCTTGCGAATATCTACGAATTTCACCTCTACACTCGCAGTTCCACTCACCTCTCCCGGACTCGAGACTCCCAGTATCGAAGGCAGTTCTGGAGTTGAGCTCCAGGATTTCACCACCGACTTAAGAGTCCGCCTACGTGCGCTTTACGCCCAGTGATTCCGAGCAACGCTAGCCCCCTTCGCATTTCCGCGGGCGCTGGCACGAAGTTAG
+
CCCCCGGGGGGGGGGGGGGGGGGGGGGGGGGGGGGGGGGGGGGGGGGGGGGGGGGGGGGGGGGGGGGGGGGGGGGGGGGGGGGGGGGGGGGGGGGGGGGGGGGGGGGGGGGGGGGFGGGGGGGGGGGGGGGGEGGGGGGGGGGG=DDGGGGG6DFGG8EFCFG?FGGFG6::+CGC>EGGGGGGGGGG?FG;CG8:DCGFGFGGE9CC=<C4EG7=87FFCDGD*9A>FCF=5>BC9C)*:ECC6+3/2<C?>B<D5(<=..77C8CD8>C3)//;+)**-(,(((-)(0416(,9).)).
@M03506:14:000000000-AKVR1:1:1101:19038:3938 2:N:0:39
AGGACTACTAGGGTTTCTAATCCCGTTTGCTCCCCTGGCCTTCGTGCCTCAGTGTCAGGAACTGTCCAGAGACCCGCCTTCGCCACTGGTCTTCCTCATGATCTCTACGCATTTCACTGCTACACCATGAATTCCAGTCTCCTCTCCAGTCCTCAAGCACCGCAGTATCGAATGCAGTTTCGGAGTTAAGCTCCGAAATTTCACACCCGACTTACGGTGCCACCTACGCACCCCTTACGCCCAATGAATCCGAACAACGCTTGGCACCTCTGTATTACCGCGGCCGCTGGCACAGAGTCAG
+
CCCCCGGGGGGGGGGGGGGGGGGGGGGGGGGGGGGGGGGGGGGGGGGGGGGGGGGGGGGGGGGGGGGGGGGGGGGGGGGGGGGGGGGGGGGGGGGGGGGGGGGGGGGGGGGCGGGGGGGFGFFGGEFFGFFGDGGGFGFEGGGGGGGFGGGGEEGGGGGG8EEGGGGGGEGCGGGGGFGGGGGCCGGGGFG;EGGDG>FFGC7EGGG65DGC>8FGDFFGG8FFCGA*CDEC5AFG=DFGEC7FGC7+:EG>>)1:46C5)):D*+<>GF498C9@+<FE0(919(,),.4(92:0)9).)
@M03506:14:000000000-AKVR1:1:1101:14495:3944 2:N:0:39
AGGACTACTCGGGTATCTAATCCCGTTCGCTCCCCTAGCTTTCGCACTTCAGCGTCAGTGTCGGCCCAGCAACCCGCCTTCGCCGCAGGTGTTCCTCTCGATATCTACGCATTTCACCGCTACACCGAGAATTCCAGTTGCCCCTTCCGCACTCTAGCACAGCAGTATCACTTGACCTTTCCGCGTTAAGCCCGGAGCTTTCACAAGTGACTTACCACGCCGCCTTCGCGCCCTCTACGCCCAGCAAATCCGAACAACGCTTGCTCCCCCCCTATTATCTCCGCTGCTGGCCTGGTGTTAG
+
CCCCCGF@FECECGGCFECEFG,CEGFFFDEGE:CFGFGFFFG@BCCCDADFGG:FEGGAFGGGGGGGGGGGGFEE7E:=FCGD:FE7:BEFE@FEEFFF,BE@,:C<BG@+:AFGGAEGFCFGGGCC:+FEF9AD5EDC;EGFG8,@8E8EGD7CEG9EGF688,@DFCCFG,@F?FF7;9;*1>E?:B,<CG5*4/C?<C@F+<=<:7:CCFF87D>57)5>***055>*95)2.*5*?=*1**2/0+<5))/)2()*)))*0<C3C)1../02+)9+6)-,(4;)))(4*((0)0-.)
@M03506:14:000000000-AKVR1:1:1101:10681:3951 2:N:0:39
AGGACTACCCGGGTTTCTAATCCCGTTTGCTCCCCTAGCTTTCGCGCCTCAGCGTCAAGAACAGGCCAGGAAGTCGCCTTCGCCACTGGTGTTCCTCCCGATATCTACGCATTTCACCACTACACCGGGAATTCCACTTCCCTCTCCTGCCTTCGAGTCGAGCAGTATCGCGTGACCCTCCCCAGTTGAGCCGGGGGCTTTCACACGCGACTTGCACGACCGCCTGCCCGCTCTTTACGCCCAGTAAATCCGGACCACGCTTGCCACCTACGCATTACCGCGGCGGCTGGCACGTAGTTAG
+
CCCCCGGGGGGGGGGGGGGGGGGGGGGGGGGGGGGGGGGGGGGFGGGGGGGFFGGGGGGGGGGGGGGGFGGGGGGGGGGGGFGGGGGGGGGGGGGGGGGGGGGGFGGGGDGGGGGGGGGGGGGGGGECFGGGGGGFGDFGGGGGGGGGGGGGGGFGFFFGE+B:8@FAFGC>?*:DCFFGGEGGGG7=>8>FEDE5:ECFGFGGGG5C577C5*<99>):DDD>9CF):C@CCF4CBFEGEGD<7++7+AGFF)9)9:CGFF5<F7AF6<CB)7;*+)**4(,(((43938:FF6*)064.
@M03506:14:000000000-AKVR1:1:1101:23157:3962 2:N:0:39
AGGACTACTCGGGTTTCTAATCCCGTTTGCTCCCCTGGCTTTCGCGCCTCAGCGTCAGTAGAGGTCCAGCACGTCGCTTTCGCCACCGGCGTTCCTTCCGATATCTACGCATTGCACCGCTCCACCGGAAGTTCCACATGCCCCTACCTCCCTCAAGGTCCCCAGTATCCAGGGCATTTCTCTCGTTGAGCGAGCGGATTGCCCCCCGGCCTTGAGAACCCGCCTCCGCACCCTATACTCCCAGTGAATCCGAAACACGTTCGCCTGCTACGTCTTACCCCCGTGTCTGCACCCGCCTTAC
+
-8@,AEFGEFCECFECC@FFCCD,CCF@;FFGGGEG8DGGFC@@7FECCFG?DBC@:FG<<FE,C<,@<@EFGGGDGF,CEFGC:CA@:+8@CGGFGC,++4@FFG9F+F+=C,,AAA+C:@@EF8@=F=B<BDG<F8D,@D,@D+@,,@7:EG5,,,,3,1D,55,5,;,E,*B5,6,,,>BCCE8F>DC:*:*=**32*2+5*2*:5))*<*++1*)/57):C<F):)7*9>)*)0*++:7790<*+0+0)))/223*)))9>**)+*2))*2/0))+-((,(,4*6*).763)))-).
@M03506:14:000000000-AKVR1:1:1101:7984:3970 2:N:0:39
AGGACTACCCGGGTATCTAATCCCGTTCGCTCCCCACGCTTTCGTGCCTGAGTGTCAGCAATGAGCCAGTAGCCTGCCTACGCCATCGGTGTTCCTCCTAATATCTACGGATTTCACTCCTACACTAGGAATTCCAGCTACCTCTCTCATGCTCAAGCTGAGCAGTTTTGGTAATGGATGTATGGTTGAGCCACACGCTTTCACTACCAACTTACTCTGCCACCTACGCACCTCTTTACGCCCAGTAATCCCGGATAACGCTTGGGTCCTCCGTATGACCGCGGCTGCTGCCTCTGAGTTG
+
CCCC@FGGGCCCGFGGGEFGGGGGDGGGG@EFEGGGCCGGGGGGFFCFFFDDFDEGFGF9EFGGC<FFFEGGFFGDEGCGGGDGD@F@FFDFGFGGCGG9?FGFGGFDGGDEFGGGGCGFFFFFGGF@ECGG=BEGFG8AFGGGFF?FDFADAE8FDG88,=?8DEDFFC6D87;FG9FGGGGGGGGGDGGGFCEGGGCCFFFG7:779CDCFCEFCC+4C;?FG4FFDD*=9FA87C+*AC)*8C7AG+>83)98<;4AEE>/**3./8*0<G*88)1731410(4>:F),*)(**/65.
@M03506:14:000000000-AKVR1:1:1101:22466:3972 2:N:0:39
AGGACTACCGGGGTTTCTAATCCTGTTTGCTCCCCTAGCTTTCGCGCCTCAGCGTCAGTAGTGGTCCAGTGCGCCGCTTTCGCCACAGGTGTTCCTCCCGATATCTACGCATTTCACCGCTACACCGGGAATTCCACGCACCTCTCCCACCCTCCAGCATTGCAGTTTCGCCTGCAGGCTCTGAGTTAAGCCCCGAGGTTTCACAGGTGACTTACAACACCGCCTACGCGCCCTTTACGCCCCATAATTCCGAACAACGCTCCCACCCCCCGTATTACCGCGCCCGCCGGCCCAGACTTAC
+
CCCCCGGGGGGGGGGGGGGGGGGGGGGGGGGGGGGGGGGGGGGGGGGGGGGGGGGGGGGGGGGGGGGGGGGGGDGGGGGGGGGGGGGFDFFGGGGGGGGGEGGGGGFGGGGG>AF<CDFE4@FGFGDGGDFGGGFGGDGGEE=F9DC?FGGGDGDFBDFGGCGG6<DFGCEFCD>FGFGCGFEBD;D7E;,?C**::E8*<FF?7CC++2>D++>77C4*8)9C**)0//5CG5@*6C)*:*)90:6*3<@65)C3*,7C30)90*;>*8)).)*+36@*4(((((()-)33<((*0)-).
@M03506:14:000000000-AKVR1:1:1101:18486:3974 2:N:0:39
AGGACTACCCGGGTATCTAATCCTGTTTGCTCCCCACGCTGTCGCGCATCAGTGTCAGAAACTGCCCAGCAGGCCGCCTTCGCCACCGGTCTTCCTCCGGATCTCTACGCATTCCACCGCTACACCCGGAATTCCGCCTGCCTCTACAGCCCTCGAGTTTGACAGTCGGCACGGCAGATCCGGGGTTGAGCCCCGGACTTTCACCACACCCTTATCAAACCACCTACTCGCCCTTTACGCCCAGTTATTCCGGACAACGCTCGCACCCCCCGTATTACCCCGGTCGCTGGCCCGGCTTTAG
+
CCCCCGFGGGGGGGCFGGGGGGGGFFFGFFFGGGGGGGGFGGGGG7CEGGFGGGGGGGF<FGGGGGGGGGGGGDDFGGGGGGGGGGGDFGEGGGGGGGEC7FGGCFGCFGGGGGEECA:FBFGGGFGGGG7DFDFBEGGFGGGGGGGCGG3AGG6EGGGGFGFGGGGDC*8<8*1>*19,9/5*CECEG88C1C5:=5=EG:<CC6ACGD:<69EC7C=CF*/7*9<*<1)/9577.7);=**99+310::/0)97*,9C>>)7):E>E)9>;);<9646,-9((-,.(3-(7(()).()-
@M03506:14:000000000-AKVR1:1:1101:16549:3997 2:N:0:39
AGGACTACTAGGGTATCTAATCCTGTTTGCTCCCCTAGCTTTCGTGCATCAGCGTCAGTTATGGTCCAGTGAGCCGCTTTCGCCACAGGTGTTCCTCCCGATATCTACGCATTTCACCGCTACACCGGGAATTCCACGCCCCTCTCCCACACTCCAGCCCGGCAGTTTCGCCTGCAGGCTCTGAGTTAAGCCCAGAGGTTTCACAGGTGACTTACCGCCCCGCCTACGCGCCCTTCACGCCCCATCATTCCCAACCACGCTCGCCCCCCCCGTCTTACCGCCGCTGCTGGCACGCATCTCG
+
CCCCCGGGGGGGGFGGGGGGGGGGGGGGGGGGGGGGGGGGGGGGGGGGGGGGGGGGGGGFGGGGGGDGGGGGGGGGGGGGGGGGGGFFGGGGGGGGGGGGGGEEGGGGFGGGGGGGGGGGEGGFCFE>EDCGFFFGGG7+@E+BDFFGCGGGFGGGFG+3@+BCEG9@EGGGGGG:?FG@FG,5,,@:,6?DGF,DE959E@>C,4AF,;?CC7CF*5)=85DGGDF57/7>DB4*4=>CEE)*0*A4+<<*9)1*9:*:)5)9/;EEG>)..*2;+.)*-((,(414)/1(9(-/)).)(
@M03506:14:000000000-AKVR1:1:1101:8609:4059 2:N:0:39
AGGACTACCCGGGTTTCTAATCCTGTTTGCTCCCCACGCTTTCGCGCCTCAGCGTCAGTATCGGACCAGGTCGCCGCCTTCGCCACCGGTGTTCTTCCCAATATCTACGAATTTCACCTCTACACTGGGAATTCCACGACCCTCTTCCGAACTCAAGCCCGCACGTATCAAACGCAGCCCCCAGGTTGAGCCCGGGAATTTCACGTCTGACTGTACGAACCGCCTACGCGCCCTTTCCGCCCAGGCATTCCGAGCAACGCTAGCCCCCTTCGTCTTACCGCGGCTGCTGGCACGAAGTTAG
+
CCCCCGGGGGGGGGGGGGGGGGGGGGGGGGGGGGGGGGGGGGGGGGGGGGGGGGGGGGGGGGGGGGGGGGGGGGGGGGGGGGGGGGGGGGGGGGGGGGGGDGFFGGGFGGGGGGDGGGGGGGGGGGGGGGGGGGGGGGGGGGGGFGGGGGGGGCGGGGGFGEGGGGFEGGDGGGDGDGGEECEGGGGG?BCGG?EEEEEECDFFCFFFGGGG?FGGGGFDD<DGDCFFGG>CC>FG2:38EGD***299@CF5@G)>?)2)7)**88>*85).*;A+6):6(4;01862/-(70())042.
@M03506:14:000000000-AKVR1:1:1101:10739:4121 2:N:0:39
AGGACTACTCGGGTTTCTAATCCTGTTCGCTCCCCACGCTTTCGCTCCTCAGCGTCAATATCGGCCCAGAGACCCGCCTTCGCCACCGGTGTTCCTCCTGATATCTGCGCATTTCACCGCTACACCAGGAATTCCAGTCTCCCCTACCGAATTCTAGCTCGCCCGTATCGGCTGCAGGCCCGGGGTTGAGCCCCAGGTTTTCACAGCCGACGTGCCGAGCCGCCTACGAGCTCTTCACGCCCCACATTCCCGCACCACGCTTCCACCCCACCGCTTCCCCCGTCTCCCTGCCCGCACTTCG
+
CCCCCGGGGGGGGGGGGGGGGGGGEGGGGGGGGGGGGGGGGGGGGGGGFGFGGGEGGGGGGGGGGGGGGGGCGGGGGGGGGGGGCGGGDEEFFGGFGGGGGGGEGCFGEGEFECFEGGGGC:FGGGFFCGDEFFF9B@F,E>EGGCGFECEGFGGG@F;ECECEGG5>E8BFFEGC98EEGGDGC:8=6,CFFG858E+=8F9@C9FF5)9)*9*;5)0:DCGG5*8@**7/C66*)9);EG)/)2+1+3<3))9)*,*2)0)2*<8B8)9)./88*)8*63--(.))(04(7((/.5),(
@M03506:14:000000000-AKVR1:1:1101:10251:4142 2:N:0:39
AGGACTACTCGGGTTTCTAATCCTGTTTGCTCCCCACGCTTTCGCGCCTCAGCGTCAGCTGTGGTCCAGATAGCCGCCTTCGCCACCGGTGTTCTTCCCAATATCTACGAATTTCACCTCTACACTGGGAATTCCACTATCCTCCCCCACACTCTAGCTCCAGAGTATCAAATGCCATTCCCAGGTTAAGCCCGGGGCTTTCCCATCTGACTCCCAAAGCCGCCGCGGCGCCCTTTGCGCCCTGTCAACCGTAACGAAGATCGCCCCTCGCCACTTCGCGCGTCTGCTGTCACGCACTTCG
+
-8ACCGGFC<CCGF@FDF9AFFGFF<DE<ECCCD@FGEGGGGGGFEFGGCFGFECCGGGGGG8CC@F9<EE<E9CFB@F:DF7F:FDFEF:FCFCFADEE@FGGF<FGC7EFEFG9FF<FE9FF?AFEF8,A=F,,CEGEC8;B,>BCEECCDC,369>9,18@,@E>=,69=89,,@,,3,,>:D?:@=BCCC***;*,1=2,,21CC2=:,0/,;C;6*2)/))))2>>:))0*)*0*2*)/9++*+0*)))***(****)1*AE)C8)))1+03(.241(-(()/)0,.*,()))))(
@M03506:14:000000000-AKVR1:1:1101:24840:4170 2:N:0:39
AGGACTACTGGGGTATCTAATCCCGTTTGCTCCCCACGCTTTCGCGCCTCAGCGTCAGGAATTGCCCAGAGACCCGCCTTCGCCACCGGTGTTCCTCCTGATATCTGCGCATTTCACCGCTACACCAGGAATTCCAGTCTCCCCAACCCAACTCTAGGCTGCCCGTATCGAATGCAGGCCCAGGGTTGACCCCTGGGTTTCCACTGCCGACGCTACACACCGCCTACGAGCTCTGTACGCCCAATACTCCCGGACAATCCTTCCACCCGACGTCTTAACGGTCCTACGGCCCCGCAGTTAC
+
CCCCCGGGGFGGGFCCFGGGGGGFGGGGGGGGGGGFGCEFEGG@CCEEGEGFFDCFF@EGGGGDGDGEGCGGGFG:7C:=DFGGFGGCGBF:FGGGGFGFGGGGGGGGGGD7FFFGGGGGGGEGGGFGDG?=?EFDD<F,DFDC,+66+@+@,,,73,,3,=C63@+,4@8,,@,@C6CEC5;**4=C,,?,6=8>5C85,4,,,,,4/8<>E*;=**;//1)*2*0./*0:FF90)*.:*/*/7C8F+<A)))19*.0:=*/**3;)*09>>3*/+)11(-(-6)).,0((0(().0).)
@M03506:14:000000000-AKVR1:1:1101:12103:4186 2:N:0:39
AGGACTACAGGGGTTTCTAATCCCGTTTGCTCCCCATGCTGTCGCGCTTTAGCGTCAGGTACGGCCCAGCGTGTCGCCTTCGCCACTGGTGTTCCTCCGGATCTCTACGCATTTCACCACTACACCCGGAATTCCACACGCCTCTACCGTCCTCTAGTTTGCCAGTATCCAACGACCTCTCCCGGTTTAGCCGAGAGCTTTCACGCCAGACTTAACTAACCGCCTACACGCCCTTTACGCCCAGTAACTCCGGATAACGTTTGTCCCCTACGTTTTACCGCCGCTGCTGGCACGGAGTTTG
+
CCCCCGGGGGGGGGGGGGGGGGGGGGGGGGGGGGGGGGGGGGGGGGGGGGGGGGGGGGGGGGGGGGGGGGGGGGGGGGGGGGGGGGGGGGGGGGGGGGGGE7FFGGFGGGGGGGGGGGGGGGGGGGGGEGCGGGGAGGCFEFGGGGGGGGGGCGGAFFGGGGFGDGGGGGGFGDGGGGGGGGFEGCGDGGGGGGGDCFGFFG,9:FFGCFC*A+39:@AFGCDGCC;6CD3CDEFG2CBE8EC*9+9=:<FFE3CC72*255)0*2+8*7*<75C:327*6(-43(())/42F1(/00().
@M03506:14:000000000-AKVR1:1:1101:8698:4186 2:N:0:39
AGGACTACTGGGGTATCTAATCCCGTTTGCTCCCCTGGCTTTCGCGCCTCAGCGTCAGTATCGGCCCAGTAGCCCGCCTTCGCCTCAGGTGTTCCTCCCGATATCTACGCATTTCACCGCTACACCGGGAATTCCAGCTACCACTTCCGTACTCTAGCTCGCCAGTATCGGTCGACTCTCCGGGGTTGAGCCCCGGGCTTTCACAACCGACTTAGCAAGCCGCCTACGCGCCCTTTACGCCCAATAATTCCGAACAACGCTTGCCCCCTCCGCATTACCCCGGCTGCTGGCAGTTATGTAG
+
CCCCCGGGGGGGGGGGGGGGFGGGGFGGGGGGGGGGGDGGGGGGGGGGGGGGGGFGGGGGGGGGGGGGGGCFGGFDFGGGGGGGGGGGGGGGGGGGGGGGGGGGGGGGGGGGDGGGFGGG7CEFGGEGGDGGGDGGCFG,DF=DDFFGGGEGGGGGFGGGGGGDCFFGGGGGGGGGGEFGFGDGGGDDFEGGFCCGGGGGFGGGGGED5)CCED+3*:>FFC9EG7F>ED>EDDFG):):GE<<GFG???E?)8C3*./7>B579+ADC>C>));:7<=+460710163),().)2*/6).
@M03506:14:000000000-AKVR1:1:1101:8971:4187 2:N:0:39
AGGACTACCCGGGTTTCTAATCCTGTTTGCTCCCCACGCTTTCGCACCTCAGCGTCAGTACCGGGCCAGTGAGCCGCCTTCGCCACTGGTGTTCTTGCGAATATCTACGAATTTCACCTCTACACTCGCAGTTCCACTCACCTCTCCCGGACTCGAGCTTCTCAGTATCGAAGGCAGTTCTGGAGTTGAGCTCCAGGATTTCACCCCCGACTTAAAAAGCCGCCTACGTGCGCTTTACGCCCAGTGATTCCGAGCAACGCTAGCCCCCTTCGTATTACCGCGGCTGCTGGCCCGAAGTTAG
+
CCCCCGGGGGGGGGGGGGGGGGGGGGGGGGGGGGGGGGGGGGGGGGGGGGGGGGGGGGGGGGGGGGGGGGGGGGGGGGGGGGGGGGGGGGGGGGGGGGGGGGGGGGGGGGGGGGGFCFGGGFGGG9FEGGDGGDFFGFGGGGGGGGGGGGGEEFGGGGGGGGGGGGGGGEGGGGFGGGFFGGFGGGGFFFG@:F,,D7?EDDFGFGGC5/:9/@CG+;)CC7CGDDFF=*5=D>5*5>BEGGGF4<76<CF4BDD9F19CE)<FGGC>C8CF50CF74**3,463109>4((.-(1)0:46
@M03506:14:000000000-AKVR1:1:1101:21802:4205 2:N:0:39
AGGACTACTGGGGTATCTAATCCCGTTTGCTCCCCTGGCTTTCGCTCCTCAGCGTCAGTATCGGTCCAGGATGCCGCCTTCGCCACCGGTGTTCCTCCAGATATCTACGCATTTCACCGCTACACCTGGAATTCCGCATCCCTCTCCCGAACTCAAGCCATCTAGTATCAGACGCAGTTCCCCGGTTAAGCCGAGGGATTTCACGTATGACTTAGTCGGCCGCCTACGAGCCCTTTACGCCCACTAATCCCGAATACCGCTTGCCCCCCCCTTAGTACCTCGTCTGCCTGCCCGGTGTTAT
+
CCCCCFGGFFGGGGF@FFFFGGGGEGGGGGG9FDFGFCGGGGG@@C<C@DADFEGFDCFGDGG7@FGGGDF8ECFG7FC@FGG7=CAFFG+CFG<EEFCCF<FFGEAEF7FFGGFFEEGEGGEGGF<FCFGFGAFFCCEF8>FGGF@DC@CEGF8DEEFC9E,===EEA;CCC>ECEEG:;:FGCE5CCF98C*4?5EFFCFF9:8,=E7C7@C+A+9)//)/58CAB=/)1/0.*4>>EG5D*2+07+++0)0*1*.1*)0570<*8:7<))*+3+)905,3(.2)*)*.(78;))0,).
@M03506:14:000000000-AKVR1:1:1101:17004:4219 2:N:0:39
AGGACTACCCGGGTTTCTAATCCTGTTTGCTCCCCTAGCTTTCGTTCTTCAGCGTCAGTAGTGGTCCAGCGCGCCGCTTTCGCCACGGGTGTTCCTGCAGATATCTACGCATTTCACCGCTACACCTGCAATTCCACGCGCCTCTCCCACACTCAAGCACAGCAGTTTTGGAAGCAGCCTCTGGGTTGAGCCCAGAGATTTCACTCCCAACTTGCCGCACCGCCTCCGAACCCTTTACACCCCGTACTCCCCAACAACGCTCGCCCCCTCCGCCTTCCCGCGGCTGCTGGCACGCAGTTGG
+
CCCCCGGGGGGGGFGGGGGGGGGGGFGGGGFGGGGGGGGGFGGGGGGGGGGGGGGGGGFFGGGGGGGFGGGGGGGGGGGGGGGGGGGGGGGGEGGGGGGGGGGGGGGGGGGGGDFFGE:EGGGGGGCFGGGFFGGGG7FFGGGEEFGG?F@CFG,DCFFGFEGG?ECCGGDF9D,@9DEGGC,4:FEE6EFCF:5E:,1=;=FG9EGC6FDF?C7CCCAGDDGDG3A:*9>EG@:64>FGF5))/:*0+<;)7)1**4755))7CEGE*)*.)1**+45*(-(,-4:40)2(9(2)074)(
@M03506:14:000000000-AKVR1:1:1101:7086:4234 2:N:0:39
AGGACTACAGGGGTTTCTAATCCTGTTTGCTCCCCTAGCTTTCGTCTCCCAGCGTCAGTTGCGATCCAGTGAGCCGCCTTCGCCACGGGTGTTCCTGCAGATATCTACGCATTTCACCGCTACACCTGCAATTCCACTCACCTCTCTCGCACTCTAGCACGGCAGTTTCGGAAGCAGCCCCTGGGTTAAGCCCAGAGACTTCACTCCCGACTTGCCACACCCCCGACTGACCCTTTACGCCAATGTCTTCCCAGCACCCCTGGCTCCCCACGCCTTCCCCCGGCCCCTGGCCCGACGCTAG
+
C8CCCGFGAEFCGFEGGGGGF9EE<EFG@DFFC@FGGG8FFAFDFFCFFFGG8CFE,@;FDFGCF<,C@@FEGEFEGEDCEFGEGGGGGCCGGGFFGFFFFFGFGGGGGECGEGGGFEDGFFFGCGFGGAFGGEAE5CFCFFGGDFGG>EE=@?FAAFFD68>C6DF,3;+>:+,37>,@C89**@:C7@EFGF55D6,<;C,>7C,,**:)=8;C>;)2*)//)/.)*2)3>5@450)*:*)**3+*003)1995*,*/.00/*<?3/7/).>*;+.0*4((46(,)-)...-(/0)-((
@M03506:14:000000000-AKVR1:1:1101:22634:4254 2:N:0:39
AGGACTACTCGGGTTTCTAATCCTGTTTGCTCCCCTAGCTTTCGTTCCTCAGCGTCAGTAGTGGTCCAGCGCGCCGCTTTCGCCACGGGTGTTCCTGCAGATATCTACGCATTTCACCGCTACACCTGCAATTCCACGCGCCTCTCCCACACTCTAGCATGGCAGTTTCGGAAGCAGCCCCTGGGTTGAGCCCAGAGATTTCACTCCCGACTTGCCACTCCCCCTACGAACCCTTTAAACCCAGTAATTCCGATCACCGCTGGCCCCCTCCGTCTTACCGCGGCTGCTGGCCCGTAGTTTG
+
CCCCCFGDFGGGGC@FGGDFGGGGGGGG8FF@FGECGFGDFFGGFGCFDGFGGGFGGG<F9FGGGFFGGGGGGGGGG>FGGEGGGEGGDGFGGFGGDGFF?FFGCAFEFGDGGGGFGGEGCCECGFFFGFCGGGFGGEGGFGECFGFFGGGGDF=DFGGGDGGGG:;;D3@@@EDEFG7@E59>CE:CFE7BFGG5C6ECF7EC9C6CE5<3E*>C>F);0**=2*).*;:5D>)9-**2*A55*C<B9C7?))1/*(9>))0178:@8)18)9E8+)0/4((4(,(0)/,(04())..))
@M03506:14:000000000-AKVR1:1:1101:16060:4282 2:N:0:39
AGGACTACCCGGGTATCTAATCCGGTTCGCTCCCCTAGCTTTCGCGCCTCAGCGTCAGGTACGGCCCGGCAAGTCGCCTTCGCCACCGGCGTTCCTAGCGATATCTGCGCATTTCACCGCTACACCGCTAGTTCCACTTGCCTCTACCGACCTCAAGTCAACGAAGTATCCGATGCACGATCACAGTTGAGCCGTGACTTTTCACATCGGACTTACGTAACCGCCTACGCGCCCTTTACGCCCAGTGAATCCGGATAACTCTCGCCCCCTCCCTCTCACCGCGGCCGCTGGCCCGTAGTTA
+
CCCCCGGGGGGGGGGGGGGGGGGGGGGGGGGGGGGGGGGGGGGGGGGGGGGGGGGGGGGGGGGGGGGGGGGGGGGGGGGGGGGGGGGGGGGGGGGGGGGG7FGGGGGGGGGDGGGGGGGGGD@FFGDGGGGGGGGGGGGGGGGGGGGFGCEEGGFFG:;CDFGGGC;?FGGEGECEGFGE8@56<<>C;9+?BCEGE5+<@CGDFD@ECGDGCCE7<DF5CDDGGGFFC1.C75>0:7*;CE<5F6+*<0:).5*174C7=*<3*8C:E>*5)*22*)1:(-(-2(-707((.(31)0,-)
@M03506:14:000000000-AKVR1:1:1101:5655:4284 2:N:0:39
AGGACTACACGGGTTTCTAATCCCGTTTGCTCCCCTAGCTTTCGGTTTTCAGCGTCAATGTCGGTCCAGGATGCCGCCTTCGCCACCGGTATTCCTCCAGATATCTACGCATTTCACCGCTACACCTGGAATTCTGCATCCCTCTCCCGAATTCAAGCCATCCAGTATCCGACGCAGTTCCAAGGTTAAGCCTTGGGATTTCACGTCGGACTTAGTTGGCCGCCCACACCCCCTTTCCGCCCAGTAATTCCGACCAACTCTTGCCCCCCCCTGTCTTCCCCGGTCGCTTGCCCAGAGTTCG
+
CCCCCGEGGGGGGGGGGGGFGGFGGGGGGGGGGGGGFGGFGGGGGGGGGFGGGGGGGGGGGGGGGGGGGGGGGGGGGGGGGGGGGGGGGGGGGGGGGGFGGGGGGGGGGGGGGGGGGGGGGGGGGGGGGGFGGFGGGGGGGFGGGGGGGGGGGGGGA?+DFGGCGFFAFGDEGGD:CEGFGGGGFFFG,@DFGGG6C,,C9+=<;==7*:C5<8,=8>6FGCGC)935*/2*).2;)25;EG*9D97=:C??>)79C:*+9*7C>C=DD:)).*+3+)1*.((3190.(.(./),1)94)(
@M03506:14:000000000-AKVR1:1:1101:16577:4289 2:N:0:39
AGGACTACCCGGGTTTCTAATCCCGTTTGCTCCCCTAGCTTTCGCGCCTCAGCGTCAAGAACAGGCCAGGTGGTCGCCTTCGCCACTGGTGTTCCTCCCGATATCTACGCATTTCACCACTACACCGGGAATTCCACTACCCTCTCCTGCCTTCGAGTCGATCAGTATCGAATGACCCTCCCCAGTTGAGCCGGGGGCTTTCACACTCGACTTGACCGACCGCCTGTGCGCTCTTTACGCCCAGTAAATCCGGACAACGCTTGTGCCCTACGTATTACCGCGGCTGCTGGCACGTAGTTCC
+
CCCCCGGGGGGGGFGGGGGGGGGGGGGGGGGGGGGGGGGGGGGGGGGGGGGGGGGGGGGFGGGGGGGFGGGGGGGGGFGGGGGGEGGGGGGGGFGFGGGGEGGGGGGGGGGGGGGABEDGGGGGGEGDG@EG=ADGGGGGGEDF,3@FCFDFGGGFEEDC8;@8,@CCCGCF6DGG?8,@@:CD>FGFF,>,C>EE8EECC+1+++*2/<DGC:9F7D):CDDGC71/<9@CC>4:207EGEDD6+097<6.))9C9?DE@)72*++8CF5)0*<<+)1*4;96(406))((0((*.7)))
@M03506:14:000000000-AKVR1:1:1101:6464:4308 2:N:0:39
AGGACTACTCGGGTTTCTAATCCTGTTTGCTCCCCTAGCTTTCGCGCCTCGGCGTCAGTAGTGGTCCAGTGCGCCGCTTTCGCCACAGGTGTTCCTCCCGATATCTACGCATTTCACCGCTACACCGGGAATTCCACGCACCTCTCCCACCCTCCAGCATTGCAGTTTCGCCTGCAGGCTCTGAGTTAAGCCCAGGGGTTTCACAGGTGGCCTACACCACCCCCTACGCCACCTTTACGCCCACAAATTCCGAACAAACCCCCCACCCCCTGCTTTACCCCCGCGCCTGGCCCAGACTTAC
+
CCCCCGGGFGGGGFGCCCEFDEGFGAEFAFEGGGGGGGGFGGGGD7FEEFGFGEF@7FFEGGFFFG<EFGD<CEGGGGEFGGEGCE8=FG8C=FG,FGG@C@CFGGFGFFEGFGFA9CCEE=@,AFEDG+>C@FGEF+=3@E,,6DFG?EGGGGGFEF,,@,@7E,>;E*@>*;D,,:5<>,4,5,>B:9EGE5:*/:CECD97+<7CF***=**>*2)*:*/2)187:)):<F):):);::D3/***<+<)0)))2(*2)08C)88>8;).)7+++)*0(,((((()(04(7(4*)))))
@M03506:14:000000000-AKVR1:1:1101:18219:4310 2:N:0:39
AGGACTACTCGGGTATCTAATCCTGTTTGCTCCCCTAGCTTTCGTCTCTCAGCGTCAGTTGCGATCCAGCGAGCCGCCTTCGCCACGGGTGTTCCTGCCGATATCTACGCATTTCACCGCTATACCTGCAATTCAACTCACCTCTCTCGCACTCTAGCACGGCAGTTTCGGACGCAGCCCCTGGGTTAAGCCCAGAGATTTCACTCCCGACTTGCCACACACCCTGCGGACCCTTTACGCCCAGTTATTCCGTGCAACGCTGGCCCCCTGCGTCTTCCCGGCGTTGCTGGCACGCAGTTAG
+
6A-BCGGFGABFCF:F@@F9<<,EFEFEGD@EG8B8DF8FFEA@F7EC,;ED,+B,,BFFC<B+FD@EFCC+7@@@C@6@CFDF,8++8FCGEGEE,B,>+8F:,FCA+@B=CFF<?,44@:+7F?FBFFAECF,59,=,=,8,@,3E+3BCEFCF,@,6+7>E+3,3@*4**5*1*1C*C5C5*6:5<,BC:8C@,,>+1++9+07CC<C:C7?9>4./**/*1*))*/7:77.*.:@=5:3*200*9:C?)0377))*.70*9*:58)*)0)1*0)8*(((-(-4*4)4(91,7>)-))
@M03506:14:000000000-AKVR1:1:1101:21981:4314 2:N:0:39
AGGACTACTGGGGTTTCTAATCCCGTTTGCTCCCCTAGCTTTCGCTCATCAGCGTCAATATCGGTCCAGGATGCCGCCTTCGCCACCGGTATTCCTCCAGATATCTACGCATTTCACCGCTACACCTGGAATTCTGCATCCCTCTCCCGAATTCAAGCCATCCAGTATCGGATGCAGGTCCCAGGTTAAGCCTGGGGATTTCACATCCGACTTAGTTGGCCGCCTACGAGCCCTTTACGCCCAGTAATCCCGAACACCGCTTTCCCCCCCCGTTTTACCGCAGCTCCTGTACCGGGGTTAG
+
CCCCCGGGGGGGDGEGGGGGGGGGGGGGGGGFGGGGG<FGGGGGGCFGGGGGGGFGGGFGGGGGGC+<<FFFGGGGGGGGGGGEGDFCCCFGGGFFGGGGGCGGFFFGGDGGGGGGGGGGGFEGFGF8FGDFCFFD<FDAFGGG8DGFGGG+@=C;,EF,3@@F8EFFGDC+6:C>,,5@9DA8D:EFE99E?C5**;@@,5::A7C75;7*:=9C:@),;)8E25A.:*:*>F);)+)*3**;CC+9++<5>)1)0()2))02:FC>*)75)*+;<<F*-((-().).*))/3()..(((
@M03506:14:000000000-AKVR1:1:1101:24790:4358 2:N:0:39
AGGACTACACGGGTATCTAATCCCGTTTGCTCCCCTGGCTTTCGTTTCTCAGTGTCAGATGCCGTCCAGAACGCCGCCTTCGCCACCGGTGTTCCTTCAGATATCTACGCATTTCACCGCTACACCTGGAATTCCGCGTCCCTCTCCCAAAATCGAGCCATCCAGTACCAGACGCAGTTCCCCGGTTAAGCCGTGGGATTGCACGTCTGACTTAGTTGGCCACCTACGAGCCCTTTACGCTCAGTAATTCCGAACACCTATGCACACCCCCGATTACCCGCGGCTTTGTGCACGGAGTCCG
+
CCCCCGFGGGGEGFFEEFFGGGFGGGGGGGGGFGGGGGFGGGGGGGGG<FFGEFF,CFFEG,EEEC:@EF@C@F>@:FG@FGGEGGGGGGDBFGGF,C<FEADGFG<B7FEGFDFAFF:C7F=<AECF<F8FFC9FGDGGGGFFD88D?>,,66@BDE+,@??6EFF,EF?:DEGCE>,3@DFE*1:*>;,?8/=8*/,,,*,,*2:C51:C+1>9::)+;7350*0:CD)=9).7.2)**:)9F++/33A6))1/*(*+/***23;)8@C>))2*+6)530(14((/)).-*(-)0<()(
@M03506:14:000000000-AKVR1:1:1101:25670:4359 2:N:0:39
AGGACTACCCGGGTTTCTAATCCTGTTCGCTCCCCACGCTTTCGCGTCTCAGCGTCAGTACCGTCCCAGAGAGCCGCCTTCGCCACGGGTGTTCTTCCCGATATCTGCGCATTTCACCGCTACACCGGGAATTCCACTCTCCTCTTCCGGACTCTAGCCTTACGGTTTCAACCGACGTCCCGAGGTTGAGCCTCGAGCTTTCACAGATGACCTGTAAGGACGCCCACACGCTCTCTACGCCCTATAAATACGGACAACGCTTGCCCCCTAAGTCTTTGCGAGGTGTCGGGCACGCAGTTCG
+
CCCCCGGGFGG@C@FF9FGGGGAGFGGFGCCFGGGGGGDFFGGGGGGG@EFGFDFGGEEFDGE<@6BEFGGFEC,76:=C9DEDGGGGGGEFGGGGG<==FEC4F,CFF>:B@9EFEF@CF:FF,A:CCFFD8F=<,7FGF,@DF,@;E+@CCCF;,;CFCGFFE6B>FGE,<::C7*//;*1**33AD+?8*9C*;:?C?:F+3++<+**22<++:>4+77)5)*777CD>3<*94CF1:7)*99C@7+<35)))*()*.))*2<*)17*)/*+++)1*(((-(..)(077>1(9)84)(
@M03506:14:000000000-AKVR1:1:1101:17191:4402 2:N:0:39
AGGACTACCAGGGTTTCTAATCCCGTTCGCTCCCCATGCTTTCGTGGCTGAGCGTCAGGTACGAGCCAGGGGGCCGCCTTCGCCTCTGGGGTTCCTCCGGATCTCTACGCATTTCACCACTACACCCGGAATTCCACCCCCCTCTCTCGTCCTCTAGAAAAGCAGTCTGGCATAACCTATCCCAGTTAAGCTGGGCGATTTCATACACCACTTGCTTCCCCGCCTGCACACCCTTTCCGCCCAGTAATTCCGGATAACCCTTGCCCCCCCCGTTTTACCCAGGCTGCTGCCCCGCCGTTCC
+
CCCCCGGGGGGGGGGGGGGGGGGGGGGGGGGGGGGGGGGGGGGGGGGDGGGGGGGGGGGGGGGGGGGGGGGGGGGGGGGGGGGGGGGGGGGGGGGGGGGGGGGGGGGGGGGGGGGGGGGGGGGGGGGGGGDGGGGGGGGGGGGGFFFGGGGGGGAFC:FGGGGGGGGGGFGGFCGGCF??FGF,ACFC72B@EF>:CE5CCGGG?CFGC5**CDGDGGF6CCDGC5>7?:>5D:F7)?>EC=3122+6+<C?>33*:)*2)8)*9+8.*05)02@;+.?6.((3,(,/)*.(0(()001,(
@M03506:14:000000000-AKVR1:1:1101:7256:4408 2:N:0:39
ATGACTACTCGGGTTTCTAATCCTGTTTGCTCCCCACGCTTTCGCGTATCAGCGTCAGTATCCGTCCAGAAGGCCGCCTTCGCCACCGGTGTTCCTCCCGATATCTACGCATTCCACCGCTACACCAAGAATTCCAGTTGCCCCTTCCGCACTCTAGCCCCGCAGTATCGGTTGACCTTTCCGGGTTAAGCCCGGAGATTTCACAATCGACTTGCGGTGGCCGCCTACGCGCCCTTTACGCCCAGTAAGTCCGACCAACGCTTGCTCCCCCCGTATTCCCGCGGCCTCTGGCCCGGAGTTT
+
CCCCCGGGGGGGGGGGGGGGGGGGGGGGGGGGGGGGGGGGGGGGGGGGGGGGGGGGGGGGGGGGGGGGGGGGGGGGGGGGGGGGGGGGGGGGGGGGGGGGGGGGGGGGGGGGGGBFGGGGGGGGGGGGGGGDGFFGGGGGGGGGGGGGGGEECCDGCGFGGGGGGGGGFEECGGCEGGGCEGGGGGGG7CFFGGDEGEGCFG7CFF7?>5CGCCFCGG):57):CCB45DBEG8@F7DF5EGC5*0+1<FFF3))))(*/.)8C<F9?CBG@798*A)*<(369B(().9)4)127)72.-
@M03506:14:000000000-AKVR1:1:1101:10451:4438 2:N:0:39
AGGACTACCCGGGTTTCTAATCCTGTTTGCTACCCACGCTTTCGTGTCTCAGCGTCAGAAATGGTCCAGTAAGCTGTCTACACCACAGGTGTTCCTCCTGATATCTACGCACTTCACCGCTACACCAGGAATTCCGCTTACCTCTCCCATCCTCTAGCATTCCAGTTTCTAGCGCACCCTCCCAGTTGAGCCGGGAGATTTCACACCAGACTTAGAACACCGCCTACCCACTCTTTACGCCCAGTAATTCCGAACAACGCTTGCTGCCCACGTATTACCGCGGCTGCTGGCACGTAGTTAG
+
CCCCCGGGGGGGGGGGGGGGGGGGGGGGGGGGGGGGGGGGGGGGGGGGFGGGGGGGGGGGGGGGGGGGGGGACFGGGGGFGGGGGGGGGGGGGGGGGGGGGGGGGGGGGGEGGGGGGGGGGGGGGGGGGCEFGFGGGGGGGGGGGGDFGGGGGGGAGGFGGGGGGGDBFGGFGGC=EGGFGGGG?EGFGGGGG>G>E>FGFGGG7E5*4*;7F>9F@D*1C?DG5CA);0?6DFF75D3E*58C>?+@+<AA:57);;D5.8<GF9F:*//5<73++6@*27(436??)<:(0310.7<-)
@M03506:14:000000000-AKVR1:1:1101:11947:4470 2:N:0:39
AGGACTACTGGGGTATCTAATCCCGTTTGCTCCCCTAGCTTTCGCTCATCAGCGTCAATATCGGTCCAGGATGCCGCCTTCGCCACCGGTATTCCTCCAGATATCTACGCATTTCACCGCTACACCTGGAATTCTGCATCCCTCTCCCGAATTCAAGCCATCCAGTATCGGATGCAGTTCCCAGGTTAAGCCTGGGGATTTCACACCCGACGTAGTTGGCCGCCTACGAGCCCTTTACCCCCAGTAATTCCGAACAACTCTTGCCCCCCCCTCATTACCGCGGCTCGTGGACCGGGGGTAG
+
CCCCCGGGGGGGEGGGGFFFGFGGGGGGGGGGFGGGGGGGGGGGGGGEFGCGGEGGGCFGGGGGGGGFGGGGGGGGFCGGGGGEGBFGGGGGGGGGGGGCCGAFFGAFFGGDCFFCEGGCEGFFFDFG<DEG@FGFFB9EE8EF8>?CGDBEGGGCEFDEGGGC8,@@EEE:E+>,@CFFFGGGG?CA<FFGG,*:*9CGC+;EF,94=*;)4/,=:=4C*9C7<DF3:3BE*)0>42*>=CDGF+09::EF3)C5*4*+*9*09C80*7<))*+0+.9/(((((((0(.((.(()).-3(
@M03506:14:000000000-AKVR1:1:1101:21005:4531 2:N:0:39
AGGACTACTCGGGTATCTAATCCTGTTTGCTCCCCACGCTTTCGTGCATGAGCGTCAGTATTGGCCCAGGGGGCTGCCTTCGCCATCGGTATTCCTCCACATCTCTACGCATTTCACTGCTACACGTGGAATTCTACCCCCCTCTGCCATACTCTAGCCCGCCAGTCACAAATGCAGTTCCCAGGTTAAGCCCGGGGATTTCACATCTGTCCTAGCGAACCGCCTGCGCACGCTTTACGCCCAGTAATTCCGGTTAACGCTTGCCTCCCACGCATTACCGCTGCTGCTGGCTCGGTGTTAC
+
CCCCCGGGGGGGGGGGGGGGGGGGGGGGGGGGGGGGGGGGGGGGGGGGGFGGFGGGGGGGGGGGGGGGGGGGGDGGGGGGGGGGGGGGGGGGGGGGGGGGGGG<EFGGCEDG7FFGGGGGGAE9B=FGGCFFEFFGGFGGGGCGGGGF8>9D;FGGCCFGGGCEEGGGG,>7DEGDFGGGFFAGCGC,7>DFC8C>8*:?>=<C?<FF7CFFG7C?CDDED7CE75=3:CE57)0*6C>8:7*9*<+62<A6)01/*-*:57)10+0.*.7))9*;+.7*(,-()))/5)((0((*).()-
@M03506:14:000000000-AKVR1:1:1101:11585:4536 2:N:0:39
AGGACTACCCGGGTTTCTAATCCTGTTTGCTCCCCTAGCTTTCGTGCCTCAGTGTCAGGAGTTGTCCAGGGACTCGCCTTCGCCACTGGTGTTCCGCTTGATATCTACGCATTTCACTGCTACACCAAGCATTCCAGTCCCCCCTCCAACCCTCTAGCAAGGTAGTTTCCAATGCCATTTCGGAGTTGAGCTCCGAGATTTCACATCCGACTTACCTCACCACCTACGCACCCTTTACGCCCAGCGAATCCGAACAACCCTTGGGACCTCTGTATAACCCCCGCCGCTGGCCCAGAGTTAG
+
CCCCCGGGGGGGGGGGGGGGGFGGFGGGGGGGGGGG@FGGGGGGGGGGGGDCFGGGGGGGGFGGFGGGFGGFGFGGGGGDFDFFCGGGGFGGGG<FGEGGGGGGGGGGGGGCCFGFGGGGGGGGGGGFGGGGFGGE9AEDGGGGGDGDGGGGGCFG;DGFGGGGGGFFCFG;D?EBCFC=D88+@EGGFG7,7<>*:*@9:CDC7AF6@D**=+215:*,9*8C?4?5*/6EDFF4);AEE53***3)2B6:)85724*/)55***070?*)8:3+2.//,(-((,()(.32)((*)94))
@M03506:14:000000000-AKVR1:1:1101:7941:4540 2:N:0:39
AGGACTACTCGGGTATCTAATCCCGTTTGCTCCCCTAGCTTTCGCTCCTCAGTGTCAGAACATCCCCAGATGATCGCCTTCGCCACTGGTGTTCCTCCCGATATCTACGCATTTCACCGCTCCACCGGGAATTCCATCATCCTCTGAATGCCTCAAGATCAATAGTATCCACACCGTTCCCTGAGTTGAGCCCAGGTCTTTCTTTGCAGGCTTACTGATCCCCCTACGAGCGCTTTACGCCCAATGATTCCGGACTCCGCTAGCCCCCTCCGTCCTACCGCGACTGCTGGCACTTACTTAG
+
@8C<CFFDF@GC7FFGFGGGGGCEFC,;B<<CFD6EDF8FAEFEG7,@@FFFGE@FGEGGGFFEDG<@C<C6<D<,:C,,6C@F:FE8,@,CF9FC<==C@FGGAFGGGE:F,<?5BFCEG+@?FFEGD@+<FC?,,F9FE9==A=EACDF,,D8,=EFEFFFC=D;A,,@@C86C88D,>,@6EGGF@FC86,@CA7,ECBAFAAF7F5*072D7:++,+*3@7*/6=88CD4?G<@>E*:DF*39CEGF4)):)*6:=))072*/78)*087*1<4.*,-(3(4:F:?1(0()**1---
@M03506:14:000000000-AKVR1:1:1101:6811:4541 2:N:0:39
AGGACTACCAGGGTATCTAATCCCGTTTGCTCCCCTAGCTTTCGCGCCTCAGCGTCAGTGTCGGTCCAGGAAGCCGCCTTCGCCACCGGTGTTCCTCCGGATATCTACGCATTTCACCGCTACACCCGGAATTCCGCTTCCCTCTCCCGAACTCAAGCCCGCTAGTTTCCTGTGCAGTTCCCCAGTTGAGCCGGGGGATTTCACACAGGACTTGCCGAACCCCCTACGCGCCCTTTACGCCCAGTACTTCCGAACAACGCTTCCCACCCCTGTATTCCCCCGGCTCCTGGCCCACAGTTCG
+
CCCCCGGGGGGGGGGGGGGGGGGGGGGGGGGGGGGGGGGGGGGGGGGGGGGGGGGGGGGGGGGGGGGGGGGGGGGGGGGGGGGGGGGGGGGGGGGGGGGE7FFFGGGGGGGGGGGFGGGGFGGGGGGGGGGGGGGDF:CFGGFGFGGGGC@EFGGCCFFGGG5C>DFGGEB=ECG;FEC7FGG88D7?7,DFGGEDEG5CFG+>+2*;EC5*CF+CC3:EC*7C7>@5E35C<;57::5CEGDG6F+1+2<5<)))04CGF<)7*:E@5>DF:*:F74=*42,29(4/))(,<:(/)9))(
@M03506:14:000000000-AKVR1:1:1101:8134:4551 2:N:0:39
AGGACTACACGGGTTTCTAATCCCGTTTGCTCCCCTGGCCTTCGTGCCTCAGCGTCAGGAACTGTCCAGAGACCCGCCTTCGCCACTGGTCTTCCTTACGATATCTACGCATTTCACCGCTACACCGTAAATTCCAGTCTCCTCTCCAGTCCTCAAGCACGGCAGTATCGAATGCAGTTTCGAAGTTAAGCCTCGAAATTTCACACCCGACTTACCGCGCCGCCTACGCACCCTTTACGCCCAACGAATCCGAACAACGCTCGCGCCCTCTGTATTACCCCGGCCGCTGGCACAGAGCTAC
+
CCCCCGGGGGGGGGGGGGGGGGGGGGGGGGGGGGGGGGGGGGGGGGGGGGFGGGGGGGGGGGGGGGGGGGGGGGGGGGGGGGEGGGGGGGGGGGGGGGGGGGGGGGGGGGGGGGGGGGGGGGGGGGGGGEGGFGGDGGGFGGGGGGEDD=FGGGFDFDFGGGGGGFFCDEGGGGGGG>ECE:F,CFFGFGGG,D8C?5DFGGFG747CC*3?ECFGGC;=C<GGDG4:=*):>>A*>G:G5E5F*/*7:EG:E5CGG?553))/)*:>:4*69*+<+5@+199>4-(.30,.9,8*))-).
@M03506:14:000000000-AKVR1:1:1101:25876:4562 2:N:0:39
AGGACTACACGGGTTTCTAATCCGGTTCGCTCCCCACGCTTTCGCGCTACAGCGCCAGTTATGAGCCAGAAGGCCGCCTTCGCCACTGGTGTTCCTCCCGATATCTACGCATTTAACTATTACACCGGGAATCCCCCCTTCCTCTCCCACACTCTAGTCGACCAGTATTGCCCGCAATCTCAGGTTTGCGCCTTGAGATTTCACAGCCAACTTTCCCAACCGCCTTAACGCCCTTTTCGCCACTACACTCCCGAAAACGCTCCCCCCCTCACATTCACACCTCATGCTGCCACTTCGTTAC
+
CCCCCGGGGFFD+7C6;CF9EFEFFGGC@@;ECF7@:@FFGGG:C+@F:@FFEG+@@BCEFGGF<EFDGG8ECFDFFEG,5<BBBC?FF,<E?E,,BEFF:4@@D?BFGG+:?C,,BE,,8,9A?DF7@78>3D,+3<+,@B,8@D6B,,*4,43>,35**41=,2;>,,,,,*:4?E,5BF,6,64/444=*=:<+*A1+++5<+*/55F<<D+5>7.CC177****0*0*17)*)*)*;*1**+00+;8))))1)()1)))*/:=>5:*))*++0.*+,(.()))1)*.)*()*)0(,,
@M03506:14:000000000-AKVR1:1:1101:12090:4565 2:N:0:39
AGGACTACCCGGGTTTCTAATCCTGTTTGCTCCCCACGCTTTCGAGTCTTAGTGTCAGAAACCGTCCAGATAGCCGCCTTCGCCACTGGTGTTCTTCCCAATCTCTACGTATTTCACCACTACACTGGGAATTCCACTGTCCTCTCCGGTCCTCTAGTCGCTCAGTCCTGAATGCATTTCTTGAGTTGAGCTCAAGGCTTTCACATCCAACTTGAACAACCACCTACACTCCCTTTACGCCCAGTAATTCCGAACCACCCAAGCCCCCTTCGTCTTCCCCCGGCTCCTGCCCCGAAGTTAG
+
CCCCCGGGG-CFGGGGGGGGGGGGGGGGGGGGGGGGGGGGGGGGGGGGGGGGGGGGGGGGGGGGGGGGGGGGGGGGGGGGGGGGGGGGFFGGGGGGGGGGGGGFFGGGGGGGGGGGGGGGGGGGGGFGGGGGFFGGGGGGGGGGGGGGGGGGGGGGGGGGD=DGDGGGGGFGFFGDGGGGGGGG?GGGGGG;?GGGCGGGGGGGE:FGGGFGGCAA>F6@D4>EDFFFG>A,;>FC=:):EGDFF,>:,@C6>AG)8(*=)))15CED5);..9*10).*4-249(,).).()-(/))--)
@M03506:14:000000000-AKVR1:1:1101:20503:4590 2:N:0:39
AGGACTACCAGGGTTTCTAATCCTGTTTGCTCCCCTAGCTTTCGTTCCTCAGCGTCAGTAGTGGTCCAGCGCGCCGCTTTCGCCACGGGTGTTCCTGCAGATATCTACGCATTTCACCGCTACACCTGCAATTCCACGCGCCTCTCCCACACTCAAGCACAGCAGTTTCGGAAGCAGCCTCTGGGTTGAGCCCAGAGATTTCACTCCCGACTTGCCGCACCGCCTACGAACCCTTTACACCCAGTAATTCCGAACAACGCTGGCCCCCTACTCCTCACCGCGGCTGCTGGCACGCATTTAG
+
CCCCCGGGGGGGGGGGGGGGGGGGGGGGGGGGGGGGGGGGGGGGFGGGGGFGGGGGGGGGGGGGGGGGGGGGGGGGGGGGGGGGGGGGGGGGGGGGGGGGDGGGGGFGGGGGGGFGGGGGGGGGGGGG?FGCGGGGGFFCEGGG?FGGGGGG@FGGGGGGFGGGGGGGCEEGGEF?FGGGGFCFGGGGGGGGGG,DE6>B>FCCFC?GG583ADGFGD>=C7DGG3;>E47CC>42:C6CCC**033*<A+))517*47E>35CFGGF*)/*)20*345*((,4((-))90(9<(1)...-
@M03506:14:000000000-AKVR1:1:1101:11430:4598 2:N:0:39
AGGACTACTCGGGTTTCTAATCCTGTTTGCTCCCCTAGCTTTCGTTCCTCAGTGTCAGTTGCGATCCAGTCAGCCGCCTTCGCCACGGGTGTTCCTGCAGATATCTACGCATTTCACTGCTACACCTGCAATTCCACTGACCTCTCTCGCACTCGAGCACGGCAGTTTTGAAAGCAGCCTCTGGGTTAAGCCCAGCGATTTCACTCCCAACTTGCCGCACCACCTACGAACCCTTTACGCCCCGTAATTCCGAGCAACGCTGGCCCCCTACGTATTACCGCCGCTTCTGGCACGTAGTTAC
+
CCCCCGGGGGGGGGGGGGGGGGGGGGGGGGGGGGGFFGGGGGGGGGGGFGGGGGGGGGGGGGGGFFEFFGGGGGGGGDEGGGGGGGDGGGGGGGGGGGGGGGFGGGFGGGGGGGGGG?EGGGGCFGFGFGGGGGF<FGGFGGFC9EGG>DCEGGCC8CGGEGGGGGFGGGCFCE8DGGGGGGFGGGG6<BCGGCG,5*@EFGGG7CCF,9>DG77DDG4CGCFEF*;8=*.=D;A94C>GG*)/9EE>00CF3<CD*4)*).)9CFE>87<:79+274==2(6;((3*)0,(6(4007<5-
@M03506:14:000000000-AKVR1:1:1101:15550:4631 2:N:0:39
AGGACTACAAGGGTATCTAATCCCGTTCGCTCCCCTGGCTTTCGCGTCTCAGCGTCAGTAAACGTCCAGGACCTCGCTTTCGCCACGGGCGTTCCTTCCGATCTCAACGCATTTCACCGCTCCACCGGAAGTTCCAGGTCCCCCTACGTTCCTCGAGGGCGGTCGTATCGGCGCCCGTTCCCCGGTTGAGCCGGGGGCTTTCAGCGACCGACGTTCCGTCCCGCCTACACGCGCTTTAAGCCCCGTGCTTCCGAATAACGTTTGCACGGTTCGTCTTACCGCGGCCCCTTGCCCGAACTTT
+
CCCCCGGGG<FGGGGGGGGGGGGGGGGGGGGGGGGGGGGGGGGGGGFGGGGGGGGGGGGGGGGGGGGGGGGGGGGGGGGGGGGGGGGGGGGGGGGGGGGGGGGGGGGGGGGGGGGGGGGGGGEGGGGGDG@DFCGGFGGGGGGGGGGGDEGGDGGGDDGGGCEGGGFGGGGG88EEGEGGCFGGCEC5+<FFEGGGGGGGGF+A::5/>CCC57*;FGFCC3>:7*5<2>BGDB)91793:AC*7*:):92))0*1*6**<))*2+30*8>5.1*;*5*33,(,((()().5)),)8536)
@M03506:14:000000000-AKVR1:1:1101:20442:4670 2:N:0:39
AGGACTACCAGGGTTTCTAATCCCGTTTGCTCCCCTGGCCTTCGTGCCTCAGCGTCAGGAACTGTCCAGAGACCCGCCTTCGCCACTGGTCTTCCTTACGATATCTACGCATTTCACCGCTACACCGTAAATTCCAGTCTCCTCTCCAGTCCTCAAGCACGGCAGTATCGAATGCAGTTCCGAAGTTAAGCCTCGAAATTTCACACCCGACTTACCGCGCCGCCTACGCACCCTTTACGCCCAATGAACCCGCACAACGCCTGGCACCTCGGTCTTACCGCCGCTGCCGCCACCGACTCAC
+
CCCCCGGGGGGGGGGGGGGGGGGGGGGGGGGGGGGGGGGFFGGGGGGGFGGGGGEG>FGGFGGGFGGGGGGGGGGCFCCCFFGGDGGGG<FFGGGGGGGGGGEGGGFGCF7CFGGGGFGGGGGGDGGFFGGGFDGGGGGDEFGFGGGGGEF?,,DF?FBEE6>@8E9EFDGGGGF9EEE,5>CEEGGGGGGGFG54DEF9<E,ECFGCC>DG9@C@*?5EC5>5/:ABC*8:C;5*)20CGG:C<EE6+1*))0>5*39*)7:***<7*.*)0/;<+6F*,,3((((09)-()(-)))(,(
@M03506:14:000000000-AKVR1:1:1101:20319:4708 2:N:0:39
AGGACTACTGGGGTTTCTAATCCCGTTTGCTACCCTAGCTTTCGCGCCTCAGCGTCAAGAACAGGCCAGGAAGTCGCCTTCGCCACTGGTGTTCCTCCCGATATCTACGCATTTCACCACTACACCGGGAATTCACCTTCCCTCTCCTGCCCTCGAGTCGAACAGTATAGCGTGACCCTCCCCAGTTGAGCCGGGGGCTTTCACACGCGACCTTTACGACCGACTCCGCGCTCGTCACGCCCAGTAAAACGGGACAACTCTTGCCACCTACGTATTACTTAGTCTGCTGCCGCGTGGATAG
+
CCCCCGGGGGGG7@@FGGCGFGFGGGGGGGGGGGGGGFFGFGG@,+@6@FFCECB@B@FCFGGGCDFDFFGGGFCCFFFBCF=FDE,?=9?FCEA,BBEG,>BFFGFGC+8F7EFFEFFF?<95AFG7@+@F,<,,57DFC,3>,@DC=@>FD?CCE,@+@+6+33;,,3@C:;>@@,,56@CC*3E:DCFG>*>*:5=C++3;+<CE5)))**++2/)75/)/)*052)7*1)7*49.5**1**++*+<*8))/*1(*+*1/*>9E5*)*0)2<8:40+))).6>2*414(<27))),),
@M03506:14:000000000-AKVR1:1:1101:7793:4728 2:N:0:39
AGGACTACTAGGGTTTCTAATCCTGTTTGCTCCCCACGCTTTCGCGTCTCAGCGTCAGCAACGATCCAGAGGGCCGCCTTCGCCGCCGGTGCTCCTCCTGATATCTACGCATTTCACCGCTACACCAGGAATTCCACCCTCCTCTATCGCGCTCTAGCTTGCTAGTTTCGGATGCACTTCTGGGGCTGAGCCCCAGGCTTTCACACCCGACTTGACCAACCGCCTACACGCCCTTTACGCCCAGTCAATCCGAACAACGCTTGCCCCCTCCGTCTTCCCGCGGCTGCTGCCACGGAGTTAC
+
CCCCCGGGGGGGGGGGGGGGGGGGGGGGGGGGGGGGGGGGGGGGGGGGGGGGGGGGGGGGGGGGGGGGG9FGGGGGGGGGGGGGGGGGGGGGGGGGGGGGGGGGGGGGGGGGGGGGGGGGGFGGGGGGGGGGGGGGGGGGGGGGGGGGGGEEEGGGFGGFFFF7<EGGGEECEEFGGGGGGGF>CCEC,=CFFED=F=8?FGGGFGDGGG<7EC?F*;:CGDGGDGF@G*>:DE?F>GBGGGG*>C?*3<@>)7CG*4):B37F*<FB877>.9/;+.7/604337:?:*4)9(4))..-)
@M03506:14:000000000-AKVR1:1:1101:26070:4746 2:N:0:39
AGGACTACTCGGGTTTCTAATCCTGTTTGCTCCCCACGCTTTCGTGCCTCAGCGTCGGTATCGGGTCAGTGAGCCGCCTTCGCCACTGGTGTTCTTGCGAATATCTACGAATTTCACCTCTACACTCGCAGCTCCACTCACCTCGCCCGAACTCAAGATCTTCAGTATAAAAGGCAGGTGTGGCGCTGAGCTCCAGGATTTCACCTCTGACTTAAAGACCCGCCTAGGCAGTCTTTACGCCTGGTGACTCCGTGCACAGCTAGCCCCCCTCGTATGAACGCGGCACTTCGCAAGATGTACG
+
<C-@BFGCFFCG+;=8CFFCDCCFECCEF<DGG8@E@CF7@8C;E<F,ECF<CFFGGECGFG:C+,8,EFGGFGCGDG7,CF,8,8,59:==:,<BE9C+@+=FGGFGG+,:AFE,,:AA,,5,AAEDF++867:,,,A=FEFG+@+6>++3=96>97@9323,@@;,,5,@A6?6>54,,31***4**2,,?,DEG5,1,=1,,,4,0++29C;,+;)02))*1*.0*02**+3+1;)3=**19*0)2<+).7***.**)*1*>@*>/05))***+.1*2((-((()))-()((***))(
@M03506:14:000000000-AKVR1:1:1101:15951:4803 2:N:0:39
AGGACTACCGGGGTTTCTAATCCCGTTTGCTCCCCTGGCCTTCGTGCCTCAGCGTCAGGAACTGTCCAGAGACCCGCCTTCGCCACTGGTCTCCCTTACGATATCTACGCATTTCACCGCTACACCGTAAATTCCAGTCTCCTCTCCAGTCCTCAACCACGGCAGTTTCGAATGCCGTTTCGGCGGTAAGTCCCGAAATTTCCCACACGACTTACCGCCCCGCCTTCTCCCCCTTTACCCACACTCAATCCTACCACCGCTTTGTACCTCCTTCTTCCCTCGCGTGCCGGCCTACAGTGCG
+
CCCCCGGGFGGGGEGGGGGGGGGGGGGGGGGGGGDDCCFFEGGGGGGD9CCCFGFCCGGGGGGGGGGFFGGGGGGEGGGEFGGGGGGGGGGG,5BFGGGGFGGGGFGGGGGGCFGAEECEF7FFGGCAF+?F,FGFF,C=FF9,,73>DDCFCEFF,@6DECDEG,,,@:EGD<,,++1,6A**5*4:E@,,6,4:5?FF+++++2*=2:)*/+>?7))*1)1:**/*+*0*)0)9)2/8+:C37*;6+20//42**()27.)**++/37*)**+<+).+((((((-)(.4()3(*/1).(
@M03506:14:000000000-AKVR1:1:1101:10011:4804 2:N:0:39
AGGACTACCCGGGTTTCTAATCCCGTTTGCTACCCACGCTTTCGTGCCTTAGTGTCAGGAACGAGCCAGTTATCTGCCTACGCCATCGGTGTTCCTCCCAATATCTACGGATTTCACTCCTACACTGGGAATTCCAATAACCTCTCTCGTCCTCTAGCTTTGCAGTTTCGGTAATGGATATGAGGTTGAGCCCCACGCTTTCACTACCGACTTACAATGCCCCCTACGCAACTCTTTACGCCCAGTAATTCCGGATAACGCTTGCTTCCTCCGTATGACCGCGGCTGCTGTCACGGATTTG
+
CCCCCGGGGGGGGGGGGGGGGGGGGGGGGGGGGGGGGGGGGGGGGGGGGGGGGGGGGGGGGGGGGGGFGGGGGGGGGGGGGGGGGGGGGGGGGGGGGGGGGGGGGGGGGGCGGGGGGGGGGGGGGGFGGGGGGGGGGGGGGGGGGGGGGGGGGGGGGGGGGGGGGGGGGGGGGGGGFGGGGGFGGGGGGGFGGGECCGCEGFEFGCG7CDCCE7ACFG4C?*;*9FF:E/8EGFFGF7@=EGGGG?FFFGGFFBGGGE4*5)77DCFFFBGF39*;8>=<1;1(,(3<7<)5/:0D))(,-
@M03506:14:000000000-AKVR1:1:1101:7759:4807 2:N:0:39
AGGACTACACGGGTTTCTAATCCTGTTTGCTCCCCTAGCTTTCGCGCCTCAGCGTCAGATGTGGTCCAGTGCGCCGCTTTCGCCACAGGTGTTCCTCCCGATATCCACGCATTTCACCGCTACACCGGGAATTCCACGCACCTCTCCCACCCTCAAGCACGGCAGTTTCGCCTGCCGGCCCTAGGTTAAGCCTAGTGGTTTCACAGGTGACTTACCGCACCCCCTACCCGCCCTCCACGCCCACTAATTCCGAACACCGCTTGCCCCCCTCCTATCACCGCCCGCTCTCGCACGTATGTTG
+
CCCCCGGGGGGGGFGGGGGFGGGGGGGFGGGGGGGGGGGGGGGGGEGGGGGGGGGGGGGGFGGGGGGGGF@C@FEGGGEGGGGEEGFEDGFFGDGGGGGEGEGGFGGGGEGGEGGGFGC@C+CFGDEFGGCFGGGGGCE7FEEB=DGGFGEGCFGGGG6DECEEGGGGGEGCGE5,@5C*1*,=04;C,;CCFG6+>*C=EF?CC95:++*3<7CF53)=<*92/*))21<=<.)*(9:=F***2<+10A?)))/99()7)))*23;7E83))*++36)*-,((,(-))01(.,(0*).))
@M03506:14:000000000-AKVR1:1:1101:16333:4843 2:N:0:39
AGGACTACCCGGGTATCTAATCCCGTTTGCTCCCCTGGCCTTCGTGCCTCAGCGTCAGGAACTGTCCAGAGACCCGCCTTCGCCACTGGTCTTCCTTACGATATCTACGCATTTCACCGCTACACCGTAAATTCCAGTCTCCTCTCCAGTCCTCAATCACGGCAGTATCGAATGCAGTTTCGGAGTTAAGCCCCGAGATTTCACACCCGACTTACCGCGCCGCCTACGCACCCTTTACGCCCAATGAATCCGAACACCGCTTGAGACCTCTGTATTCCCGCGTCTGCTGGCACAGCGTTAG
+
CCCCCGGGGGGGGGGGGGGGGGGGGGGGGGGGGGGGGGGGGGGGGGGGGGGGGGGGGGGGGGGGGGGGGFGGGGGGGGGGGGCFGGGFGGGGGGGGGGGGFGGGGGGGGG>EFFGGGGGGGEFFGGGGG@?FFGGFGFG=FGGGDEED?ECGGGGGGGGGGDGGC=;EFEFFGFA9EFGGGGC:EGFFEAA8FEECCE5CAFCG,=?EEDGDG7C6*95CDCGGG38AGCECD37CAF:GC5**2<+9+0<B5395*-9EE.7*91A7+9>)1*+++-**(,,,-()*49:(=::>5B(,(
@M03506:14:000000000-AKVR1:1:1101:6409:4854 2:N:0:39
AGGACTACCGGGGTTTCTAATCCCGTTTGCTCCCCTGGCTTTCGCTCCTCAGCGTCAGTGTTGGTCCAGGATGCCGCCTTCGCCACCGGTGTTCCTCCAGATATCTACGCATTTCACCGCTACGCCTGGAATTCCGCATCCCTCTCCCAATCTCAAGCCATCCAGTATCAGACGCAGTTCCCCGGTTAAGCCGAGGGATTTCACGTCTGACTTAGTTGGCCGCCTACGAGCCCTTTCCGCCCAGGAATTCCGAACAACCCTGGCCCCCTCCGTATTCCCCCGGTCGCTGGACCTGATTTAG
+
CCCCCGGGGGGGGGGGGGGGGGGGGGGGGGGGGGGGGGGGGGGGGGGGGGFGGGGGGGGGGGGGGGGGGGGGGGGGGGGGGCFGGGGGGGGGGGGGGGGEFFGGGGGGEGDGEDGGGGDGGEGGGECGFGGFFGGGGGGGGGGGFGFGG@FGDFAFGGGGGGGGCGGCDFFGGEGDC>CGFGGGGGGGGGFE8*:?EEFGGC7C8AG6C:CCC+9CC74CGGDG7*.8**7EC))2)*.*;CDG***03<99D>C3*.*:7>3DFGE:*)9)7*2875F619(((-,73)(,03.2*94))
@M03506:14:000000000-AKVR1:1:1101:24978:4878 2:N:0:39
AGGACTACCCGGGTATCTAATCCTGTTTGCTCCCCTAGCTTTCGCGCCTCAGCGTCAGTTGTGGTCCAGTGCGCCGCTTTCGCCACAGGTGTTCCTCCCGATATCTACGCATTTCACCGCTACACCGGGAATTCCACGCACCTCTCCCACACTCCAGCACGGCAGTCTCGCCTGCAGGCCCTGAGTTTAGCCCATAGGGTGCACAGGTGAACTACCGCTCCGACGACGCGCCCTTCACGCCCAATAATTCCGTACACCGCTTGCCCCCCCCTCATTACCGCGGCTGTTGGTCCGAAGTTCC
+
CCCCBFFGFGGGDGDFADFFFFDEGGGGGFEG8DGGFGGGCGGCCFGGCGGGGGEGGGGGGGGGGFGGGFFGGGGGDGGGGEGGEE8ECEF<FAGGAE7FFG=:DFEGGDFGGGGFEFCFGGDGFGEG@E+<3F;9EBFDFE@FDEC,@FC+37D,@?FGGGE8EG,@D@EC=5C,=8C:CCCB,BB,7,6,?,,54<,;*2+0<0=:+2*0:7ACG)):)/)*)18):)7:CB?*)*)*2***9?:79+:9))*9*(/*0))**+2.:.).)*0<266*(42((-.*.)())(-15))).
@M03506:14:000000000-AKVR1:1:1101:23529:4908 2:N:0:39
AGGACTACTCGGGTTTCTAATCCTGTTTGCTCCCCTAGCTTTCGCGCCCCAGCGTCAGTAGTGGTCCAGTGCGCCGCTTTCGCCACAGGTGTTCCTCCCGATATCTACGCATTTCACCGCTACACCGGGAATTCCACGCACCTCTCCCACCCTCCAGCATTGCAGTTTCGCCTGCAGGCTCTGAGTTAAGCCCAGCGGTTTCACCGGTGACTTACAACACCGCCTACGCGCCCTTTCCGCCCAATCATTCCGACCAACGACCGCCCCCCCTGTATTACCCCGGATGCTGGCACGGCGTTAG
+
CCCCCGGFCFGGGFDGGGGGGFGGGGGGGGGGGGGGFGGGGGGGGDGFGGGGGGGEEEGFGE,CFFGGGGFFGGEGGEFCGGGGDEGCCGDEGGGFGGGGGGGGGGGGGG7FGGGGGGDGGGGFGGGGG+@FGGGFFEF=FGGGG?FF?8CEFGGCGF6;EFFFFG;D<@E78FGGGGGFFC?9D?F7FFD@*,4,=*4=/+,>+2:=7CC>F7C776FCDC)*/*7:C).:C359):5=E**17*+00CG6))117(//)0)9)8?):))0)0<C+:=?,(,((((1))41?(()).3((
@M03506:14:000000000-AKVR1:1:1101:5675:4937 2:N:0:39
AGGACTACCCGGGTTTCTAATCCTGTTTGCTCCCCTAGCTTTCGTGCCTCAGCGTCAGACTCTGTCCAGGTAGCCGCCTTCGCCACCGGTGCTCCTCCTGATATCTACGCATTTCACCGCTACACCAGGAATTCCGCTACCCCCTCCAGAACTCTAGCCCGTCAGTATTAGATGCAGTCTCTGGGTTGACCCCAGAGTTTTCACATCTAACTTAGCGGACCGCCTACGCACCCTCTCCGCCCAGTAATTCCGACAAACCCTCGCCCCCCCCGTATTACCGCGGCTGCCGGCCCGGCGTTAT
+
CCCCCGGGGGGGGGGGGGGGGGGCFGGCFGGFGGGGFGGFCFGGFFGGGGGGGEEGGGGGEGFGGGGGGFFGGFFDEEGGGGGGGGGGGGGGGGGDFGCGGGFGGGGF=FG=?FGFFGGGGDGGGGGGG7FG@G;EDCEFFGGG=EGFGGGGGGF99,6@EGGGC=DGGGGA,@,EAFFAE,,D,@@E8,3>BC*@@2,,,=;?:E77B:DD7?,DD4)/7:5/7*8>CCDCC3);35A5?ECFF0<*<CF)))/1*.**)0)19CC)C>D:.9*++-112((,-(-0()((04()))(-(
@M03506:14:000000000-AKVR1:1:1101:19743:4938 2:N:0:39
AGGACTACCAGGGTATCTAATCCCGTTTGCTCCCCTGGCTTTCGCTCCTCAGCGTCAGAATTGGTCCAGGATGCCGCCTTCGCCACCGGTGTTCCTCCAGATATCTACGCATTTCACCGCTACACCTGGAATTCCGCATCCCTCTCCCAACCTCAAGCCATCCAGTATCAGACGCAGTTCCCCGGTTAAGCCGAGGGATTTCACGTCTGACTTAGTTGGCCGCCTACGAGCCCTTTACGCCCAGTAATTCCGAACAACGCTTCCCCCCCCCGTCTTACCGCGGCTGCTGGCCCGGCGCTAC
+
CCCCCGGGGGGGGGGGGGGGGGGGGGGGGGGGGGGGGGGGGGGGGGGGGGGGGGGGGGGGGGGGGGGGGGGGGGGGGGGGGGGGGGGGGGGGGGGGGGGGFGGGGGGGGGGGGGGGGGGGGGGGGGGGGEFGGGGGGDF@FEEG?DFGGFGGFGGGFGGGGGGGEG;>D=EEGDEECCCGGGGDEBEE,@FFEEGE>54AC79@FCECFFGG9+>9:CFGFGGEC*8>CCEGGA5;<CBEGG3*2+<=90<9).7/*:5C37)0988>C3CEB3;*+6?59((-((().)-.<97)7)-((
@M03506:14:000000000-AKVR1:1:1101:22199:4956 2:N:0:39
AGGACTACACGGGTTTCTAATCCTGTTTGCTACCCACGCTTTCGTGTCTCAGCGTCAGAAATGGTCCAGTAAGCTGTCTACACCACAGGTGTTCCTCCTGATATCTACGCATTTCACCGCTACACCAGGAATTCCGCTTACCTCTCCCATCCTCTAGCATTCCAGTTTCTAATGCACCCTCCCAGTTAAGCCGGGAGATTTCACACCAGACTTGGAGCACCGCCTACACCCTCTTTACGCCCAGTAATTCCGAACAACGCATGCTGCCTCCGTATTACCGCGGCAGCTGTCCAGCAGTTAG
+
CCCCCGGGGGGGGFEGGGGGGGGGGGGGGGGGGGDCGEGGGFGGFFGECEFDFFF7FFGGFGGGDGFGGFGGFGEEEFFFGGGG@FGGGAFFFGGFGFFFGGAFFECFGEDCFG9AFFC7F7FFGGGG+?A9=FG,FCGGEF9EG??FGGF,,=4@>E9ECA>DADD>DGGG88@;A8@ECC6=D8@DEEDC>CC8C+@,7?,@:C5*:5;>5A,5*;*4@**=3@F40*)/2);=8@6CEEG*2+1++5CF3;35D@CC)).80<@4<)*))*20+.7*-4;(-((7(*.)*)(25/)))
@M03506:14:000000000-AKVR1:1:1101:25301:4967 2:N:0:39
AGGACTACTCGGGTTTCTAATCCCGTTCGCTCCCCTGGCTTTCGCGCATCAGCGTCAGTATCGGCCCAGTAGCCCGCCTTCGCCTCAGGCGTTCCTCCCGATATCTACGCTCTTCACCCCTACACCGGGAATTCCAGCTACCTCTTCCGTACTCCAGCTTGCCAGTATCGGTCGACTTTCCGGGGTTGAGCCCCGGGCTTTCCAAGCCGGCTTAACAGGCCGGCTAGTCGCCCTCCTCTCCCTCTCATTCCGCACAACGCTTGCCCCCTACGTATTACCACGGAACACTGCACCAAGTTAG
+
CCCCCCEGGGGGDF,BFGGEEFFE@EFFEDF@CG7FGDFEFAFCGGG7@@C<FF::B,<C@EGDD7:CFFGAEFEGGEF,EFG,4:<4EF+B@FC?,EF=+>C+CE?FCC++:?FEEF,@=+4A847:77+D,DDBGF:,,@FFD9DDEE>6+5,@,3,@,7E,@3,,7@3**1*1=E7,?*:*:***,2,63A=C?C**5:+++3/=E)9)19C@CG>*1/)2)/)*+)0**))*(2**2*****+*3C?)).9791)*).)/2+1)*0/).2++347+.(,(((()-1)-0((*)16))
@M03506:14:000000000-AKVR1:1:1101:20173:4972 2:N:0:39
AGGACTACTGGGGTTTCTAATCCTGTTTGCTCCCCACGCTGTCGCGCATCAGCGTCAGCAACAGCCCAGCTGGCCGCCTTCGCCACAGATGTTCTTCCCGACCTCTACGCATCCCACCGCTACACCGGTAATTCCACCAGCCTCTACTGTGCTCAACTTCGGCAGGCTAGAAGGCATCCCAACCGTTGAGCCGTGAGATTTCACCTCTGACTTCCCAACCCGCCTACTCGCCCCTTACCTCCTGTGCTTCCTACTCAAGATTTCACCCTCCGTATTCCCTGCGCCGCTGGCCCACATTTAG
+
-CC@CGGC<FEGC@:FG<FFGFE<CFFGGGE9FFDCGGGGEFFF8CE7FC,CCC66B:CFCE<C,,BFGGFCFEGC@=CBDFDCFGAE@,9CCEAGF,4B+88FED<,BFE@+:<,?CCF=+@5A,8:+83A=E,DC,D@CFBFFGG=,CCE9,,@,,,737>:**58,@,,,43@,?,,,,****4:86?,1=:*A,544++5<+=++++2A+53C*)/7)/2*/.*+*)**)0*,2/+0**2:<+*<+00*/*9*(*+***20<+)*8*))/*3+-0+)(46((()(0,(),(*)*.6)
@M03506:14:000000000-AKVR1:1:1101:12295:5025 2:N:0:39
AGGACTACTGGGGTTTCTAATCCTGTTTGCTACCCACGCTTTCGAACATCAGTGTCAGTTATGGTCCAGATGGTCGCCTTCGCCACCGGTGTTCCTCCCAGTATCTACGAATTTCACCTCTCCACTGAGAATTCTACCATCCTCTCCCACACTCCAGTTATGCACTTTCTGGCGCACTTCCACGGTTGAGCCGTGGGCTTTCACACCCGACACCCATAACCCCCTACGTTCGCTTTACGCCCAGTAATTCCCACAACACCTGGCACCCTCTGACTTCCTGCGGCTCCTGGCCCACAGTCAC
+
CCCCCGFFGGGGGGGGGGGGGGGGGGGGGGGGGGGGGFGGGGGEGFGGGGFGCFGGGGGGGGGGGGGGGGGFFGGGGDGGG7FFCEGGDGCCFGGGC=EDFGGCFF9,,BF,:FFGGG<FG,EFFE@FEEFGGGFDBFGFGEEE=,>DFGGGF8=>@4@DDFCF,,@>EED,=+@+@CCG9EF++>C6,,8D+5++@9ED?A,3,4@*;@C*:*;4*2;F6*855*;)40)*))5:)18*/>1*2+++++5**)***(*1)))1*A5B;7*/**+0+.*+.(-,4((/5;(.)43*)*)))
@M03506:14:000000000-AKVR1:1:1101:15595:5033 2:N:0:39
AGGACTACCAGGGTATCTAATCCTGTTTGCTCCCCTAGCTTTCGCGCCTCAGCGTCAGATGTGGTCCAGTGCGCCGCTTTCGCCACAGGTGTTCCTCCCGATATCTACGCATTTCACCGCTACACCGGGAATTCCACGCACCCCTCCCACCCTCAAGCACGGCAGTTTCGCCTGCAGGCTCTAGGTTAAGCCTAGAGGGTTCCCAGGTGACTTACCGCACCGCCTACGCGCCCTTTACGCCCAATAATTCCGACCAACGCTATCCCCCCTCGTATTCCCGCGGCTCCTGGCGCGAAGTTAC
+
CCCCCGGFC<FGGEEFGGGGGGGFGEFFGGGGGFDGGGGGFAFCFCEGGGFFGGGGGGAEGFGGFEGGGGEFFGGGDCGGGGGGGGCCABFFFDGGGGGG7E@FEF,EFFEEF<AFGFGDGGGFFGGG=:B=BFFFGGDGEC+@6@>=EGGD8?:D?E,5@7CEC?;;;EEE>FG69C7,2,,2>6>,,?9B8<,44,*4=?,>>F=76:CF77CCDDFGDGDEDGFFG)7EGFFGAG3;8=D*>609+<CF5))>485:@).9*3;B83CB)/287<6*4((,-(,)4)((0(-777<))
@M03506:14:000000000-AKVR1:1:1101:23540:5073 2:N:0:39
AGGACTACTCGGGTTTCTAATCCTGTTTGCTCCCCACGCTTTTGTGCATGAGCGTCAGTACTAGCCCAGGGGGCCGCCTTCGCCATCGGTGTTCCTCCACATCTCTACGCATTTCACTGCTACACGCGGAATTCCACCCCCCTCTGCCGTACTCAAGCTTCGTAGTTTCCAACGCATATCCCAGGTTGAGCCCGGGGATTTCACATCGGAACTGCGAGACCCCCTGCAGTCCCTTTACGCCCTGTAATCCCGATTACCGCCGGTACCCATGTTCTTCCCGCGTCTGCTGCGACGCTGTTCG
+
A<CCCFFFG<FFEGGEG<FFFGGGG<F@ECFFD@GGGGGGGG9,FFFCFFGGGGGB:F@FDEDEFFGF<@@+:F+@@+?B<<ECF?FGD=BBFGFFCAA=FECE<EEFDGGG=FFCFGA,E,,AF@+>+:+AAD;AGFECCECC,,@9+33@3,;:9E,53@,:3CD,,,22,4>::*,5?5AC*?1=,44?1*1*37;;31>EC7C=***)+*>21)8E5*1*9*0)+*0+29**)*);:5)90++/+005))*9*4**)).1)2+1+)****2++))*(,-4,(6*)/(()(,*)).)(
@M03506:14:000000000-AKVR1:1:1101:6007:5081 2:N:0:39
AGGACTACTCGGGTTTCTAATCCTGTTCGCTCCCCACGCTTTCGCGTCTCAGCGTCAGTACCGTCCCAGAGAGCCGCCTTCGCCACGGGTGTTCTTCCCGATATCTGCGCATTTCACCGCTACACCGGGAATTCCACTCTCCTCTTCCGGACTCTAGCCACACGGTTTCCACCGACAGCTCGAGGTTGAGCCTCGAGTTTTCACAGCGGACCTGTTAAGCCGCCTACACGCTCTTTACGCCCAATAAATCCGGAAAACGCTTGCCCCCTACGTATTCACGCGGCTGCTGGCCCGTAGTTAG
+
CCCCCGGGGGGGGG>FGGGCGGGGGGGGGGGGGGGGGGGGGGGGGGGGCGGGGGGGGGFGGGGGGGGGGGGGGGGGGGGGGGGGGGGGGFGGGGGGGGGGGGG7EFGGGGGGGGGFGGGGGGGGGGGGGGDGGGFFGFGFGG9DFGFFGECGDGCEDFFGGGGGGGGGGG9,DCEC*=F6CC5CEE8FFECF6@5=C?8E9>;CC9C7EDD<*0<+*21C<DGGG*.6C5329@?DA*)58>DGCAG*+2C:B))1C:57:5)*9E8)*09B)0<0+)//40(,-70687((<;6))0)))
@M03506:14:000000000-AKVR1:1:1101:20831:5086 2:N:0:39
AGGACTACCCGGGTTTCTAATCCTGTTTGCTCCCCTAGCTTTCGTTCCTCAGCGTCAGTTGCGGTCCAGCGAGCCGCCTTCGCCACGGGTGTTCCTACAGATATCTACGCATTTCACCGCTACACCTGTAATTCCACTCGCCTTTCCCGCACTCGAGCACGGCAGTTTCGGAAGCAGCCTCTGAGTTAAGCCCAGAGATTTCACTCCCGACACACCGCACCGCCTACGAACCCCTTACGCCCAGTAATTCCGAGCAACGCCGGCCCCCTCCGTCTTACCCCGGCTGCTGCCCCGTAGTTAC
+
CCCCCGGGGGGGGGGGGGGFGGGGGGGGGGGGGGGGGGGGGGGGGGGGGGGGGGGGGGGGGGGGGGGGGGGGGGGGGGGGGGGGGGGGGGDGGGGGGGGGGGGGGGGGGGGFGGGGGGGGGCFGGFDFGGGGGDFAF,DFGGGG,3EFEG@C8FFGD>8EEGGGGEEGGEGEGE>EGGGGGGG9D?EFG9@FFFFFFF7CCFGG??FFC39)/*3=)3):95CE9>F):*7C*)857C:EECG49++70026>>DDF055.>BDGGGF55*70>CF+5@?((2((,342*.,596/>>9))
@M03506:14:000000000-AKVR1:1:1101:7760:5088 2:N:0:39
AGGACTACCCGGGTTTCTAATCCTGTTTGCTCCCAACGCTTTCGCGCCTCAGCGTCAGTTGTCGTCCAGATGGTCGCCTTCGCCACCGGTGTTCTTCCCAATATCTACGAATTTCACCTCTACACTGGGAATTCCACCATCCTCTCCGACACTCTAGCCGTGCAGTATCAAATGCACATCCTGGGTTGAGCCCAGGGCTTTCACATCTGACTTGCACAGCCGCCTACGCGCCCCTTACGCCCAGTATTTCCAACCATCTCTCGCCCCCCTCATATTACCGCCGCCGCTGCTACGAATGTCC
+
BCC,,,;6C;CFCFGGFFGC66,CF<@<F@@FG?,C;F:FC<E@FGGG7BFCEFFE7FFGFFCEGFECEGGDGCFFGG7FFGGGGGEF>FE:=<9FC9<<FGGGGGGFCDGGGGFFFECFGFA<EFAFE:4=8F=FFGAAAF998EGEEG7?E?DFGFBEC6B+,@,@FFGF7E,,59,:3,,33D:@E@8:*,@5:?D1DDDF,595,2:+=:CC*;),:<DGCGF5E)):).8C3*)8****9++920<**)150(*31*)/)8/)*)*)**3<+)**(((((((0().)/4(9))-))
@M03506:14:000000000-AKVR1:1:1101:16852:5096 2:N:0:39
AGGACTACCCGGGTATCTAATCCTGTTTGATCCCCGCACTTTCGAGCCTCAGTGTCAGTTACAGTTTCGTCAGCTGCCTTCGCAATCGGTGTTCTATGACATCTCTATGTATTTCACCACTACATGTCATATTCCGCCAACGGCATCTGTACTCAAGCCCTACATTATCAATGGCAATTCTGTTGTTAAGCAACAGGATTTCACCACTGACTTATAAGGCCCCCTACGCTCCCTTTAACCCCCATGAATCCGGATAACGCTTGCCTCCTTCGTCTTACCTCTCCTGCGGCCCCGAACGTCG
+
9@CCCGGGGGEFGC@FGGGFF<FGFFEFC9FFGGGCG:CFDGG@<<BFGGGGEEFGEGFFGGGDCEGGEFF<FEEFFGFCG<FFFFGGGGGGGGGGGF9EEFG<FG,EDGEFAFGC?FGGGFFFGCFG?FGGGGGCFFFEG7CG>8FGGF9DE=,@=8DGG8D=,3E,DE9;,@FF,DFFGC=>EDF,,CDE,@6E,@DF?E@CFFGF4*;<:2EFF+??;*3?C*;BC491?F8?*B+>CE))2,<+1++)5)1*2;**0:)>*+5)3/0).9*8+56+54,3).()(0(()(-)))-,-
@M03506:14:000000000-AKVR1:1:1101:14904:5118 2:N:0:39
AGGACTACTCGGGTATCTAATCCGGATCGCTCCCCACGCTTTCGCGCATCAGCGTCAGCAAAGCTCCAGGCAACCGCCTTCGCCACTGGTGTTCCTCCCGATATCTACGCATTCCACCACTACACCGGGAATTCCATTGCCCCCTAGCTTGCTCCAGCCACGCCGTATCCGCTGACCCCGCCCAGTTGAGCCGAGCGATTTCCCACCGTCCGTCCGTTACCGCCTACGCCCCCTGTACGCCCAACAAATCCGGGCAACGCCCGCACCCCACTTATTACCGCGAGTGCGGCCCCGAAGTTAC
+
CCCCCGGGGGGGGGGGGGGGGGGGGGGGGGGGGGGGGGGGGGGGGDGCFGGGGEFG:FGGGGGGGGGGGGCGGGGGGGGGGCGGFGGGGGGGFGGGGFEGDEDGGGGFEGGGGGGCFGDGGGG8FG+=+@FDAFGGGF=F:FGGGGEGFF7D,<FGDFF,,+BEEG5@FGBC*4B:ECC5EEEEFGF?,,?+3*=?CEDCFG+A+*12**17=*:8>*)1>DCE5*75E)75>><D<F>G8:*9*2*8+<E57)1)/,)10<)1)::7*.9)0*<++.9*((((-())-)((0((/)04))
@M03506:14:000000000-AKVR1:1:1101:11908:5136 2:N:0:39
AGGACTACCCGGGTATCTAATCCTGTTCGCTCCCCTAGCTTTCGCACCTGAGCGTCAGGTAAGGCCCAGAGATCCGCCTTCGCCACCGGTGTTCCTCCTGATATCTGCGCATTTCACCGCTACACCAGGAATTCCGATCTCCCCTACCTACCTCTAGTCGGGCAGTTTCGGATGCAGGTCCGGGGTTGAGCCCCGGATTTTCACGTCCGACTTGCCAAACCGCCTGCGTGCTCTTTACGCCCCATGAATCCGGACAACGCTCGCCCCCTACGTCTTACCGCGGCTGCTGGCACGTAGCTAG
+
CCCCCGGGGGGGGGGGGGGGGGGGGGGGGGGGGGGGGGGGGGGGGGGGGGGGGGGGGGGGGGGGGGGGGGGDFGGGGGGGGGGGGGGGGGGGGGGGGGGGGGGGGGGGGGGGGGGGGGGGGGGGGGGDGFGGGGGGDGEFGGGGGGGGGAFG?FGGGGGGCGGGGGFGGGGGGGGGGDFGGDGGGGGGGGGFGGGGGG5?FCFFFGGGGDGD579@FG5CGGDEGGF>EDE::9972>>GGG)>4:9B+<F3;8CCD?3:)88CG*:BC5<)858C+<650(((--3))<22943*<))),
@M03506:14:000000000-AKVR1:1:1101:18523:5168 2:N:0:39
AGGACTACCCGGGTTTCTAATCCTGTTTGCTCCCCACGCTTTCGCACCTCAGCGTCAGTACCGGGCCAGTGAGCCGCCTTCGCCACTGGTGTTCTTGCGAATATCTACGAATTTCACCTCTACACTCGCAGTTCCACTCACCTCTCCCGGACTCGAGCTCTCCAGCATCGAAGGCACTTCTGGAGTTCAGCCCCAGGATTTCACCCCCGCCTTAGAAAGCCGCCTACGTGCGCTTTCCGCCCCGTATTCCCGAGCCCCGCTAGCCCCCTTCTTATGCCCGCGCCTCCTGGCCCGCAGCTTG
+
CCCCCFGGGGGGGFGGGGGGGGGGGGGGGGDGGGGGGGGGGGGEGGGGAFGEGFFGGDFGGGGGGGGGCFFFCEFGDGEGGGGG7EGFCFFFCGGFBFFF:FFCFG9FDE<FDGGFFFFGEEFCF,EFEECFFFA9DEGFEGFE,7DD8@7@8C+@@E6@9EFC6,@;E>,@**DC,@6A;E,2,6<,2,?28CC8*/>EFF7FD=ECE):*1*05++)2>3CEC35)2*.:7))1)2)2*:CD5**)+:<))<D)*-):5).*9*;5*)20**23+))*-((-(-().).(0((10).)(
@M03506:14:000000000-AKVR1:1:1101:8232:5190 2:N:0:39
AGGACTACCAGGGTTTCTAATCCTGTTTGCTCCCCACGCTTTCTCACCTCAGCGTCAGTACCGGGCCTGTGAGCCGCCTTCGCCACTGGTGTCCTTGCGAATATCTACGAATTTCACCTCTACACTCGCAGTTCCACTCACCTCTCCCGGACCCGAAGGCTCCCAGTATCGGAGGCAGTTCTGCAGTTGAGCCCCTGGATTTCTCCACCGACTTAAGAGTCCGCCTACGTGCGCTTTACGCCAAGTGATTCCGAGCAACCTTAGCCCCCTTCGTATTCCCGCTGCTACTGCGCCGCACTTC
+
BC@8<@CCCDFGEFCFF<<@<FGDEAFGGG@FGGCFGG:F@@E,<C,C,,CF@:F7C,C@,CB@C:7,C<6<<E<FEDEF9FCF@FF8CFFG,E99<E=4++BB<F9FDEF,FFGC<BFEG,<FFFGCC+:FE,,7<9,,AE,@,4>>+=7++1=++3B,6,68,@D9EC8++**6C@E<FD=,,,52,@DF,4**:;CF1;,,5,C60/))//<@7+2+*2:C3*8F*C)=3>DDBF4*CC3)1<+9:@@*?D)/>8C*0*1*20278)2070*2C)/<6(((-.)1.*)(),4))04))
@M03506:14:000000000-AKVR1:1:1101:17461:5197 2:N:0:39
AGGACTACCCGGGTTTCTAATCCCGTTTGTTCCCCTGACCTTCGTGCCTCAGCGTCAGGAACTGTCCAGAGACCCGCCTTCGCCACTGGTCTTCCTTACGATATCTACGCATTTCACCGCTACACCGTAAATTCTAGTCTCCTCTCCAGTCCTCAAGCACGGCAGTATCGAATGCAGTTTCGGAGTTATGCTCCGAGATTTCACATCCGACTTACCGCGCCGCCTACGCCCCCTTTCCGCCCACTGAATCCGAACAACGCCTGAGACCGCTGTCTTACCCCGGCGGATGGCCCAGGTTTAG
+
CCCCCGGGGGGGGEGGGGGGGGGGGFGGCFGGGGGGGGFGGGGGGGDFFGGGGGC@ECCFGGGGGFGGGGGGGGGGGG>FGGGGDEGGGGGFGGGFGGGGDFGGGFGGGGGGGGGGGGGEGGGGGGGGGEG<EFF9EGGGGCEFGGCBDFGGFFGFCF8DC+>6CDGGGGGG?8CAC@ECFG668E@C,@ECG:8E:5*2>C7EGCFGGC7?CGGGGCAEDG:CD*5=*))2CB4*)2>=GCG<FEF679C<D.)>F07*)0>*9++)*))8>*<+26/+(-(((-,)(582:((*)1)5)
@M03506:14:000000000-AKVR1:1:1101:24318:5213 2:N:0:39
AGGACTACTGGGGTTTCTAATCCTGTTCGCTCCCCTAGCTTTCGCGCCTCAGCGTCAGTTACTTGCCAGGACACTGCCTTCGCCTTTGGTATTCCTCCGGATATCTACGCATTTCACCACTCCACCCGTAATTCTCTGTCCCTCTCAAGTCCTCCAGTCGGCCAGTTTTTTAAGTCCTGGCTCAGCTTAGTCGAGTCCGGTCACGTCCAACTCTATCTCACCGCTTACCCGTCCTTTACACCTCGTCACTCCGGACAACGCCTCCCCTCTCTCTCTTTTCCCCGCATGCCCTCCCTCTACT
+
CCCCCF?FGDFCGGGFGGFFGFFC@@FGGDEFFGGCFCGFFGE7;+@FEG<C@7B,@,6CCEFGG<FFF,@FFFE9EDDEGF7@FFG?F6A<EFFGGGF7CC@AD@EC,+C=+:,,,A?AE@FFFGG78@@@EAE,C,C=F4CE,8=DFEFF9=,=,=,66@E8@,,@EF+,,@,,5@::,4A,3,@,@9,3*;:,,7**5*4>*,4*4+;C<+1;++1,4;1*)/)),*)**))31+++50***2*0=+0)).*))(/*)))*12;):)****+0+)*0))(4(,()))((0429))).-
@M03506:14:000000000-AKVR1:1:1101:8594:5217 2:N:0:39
AGGACTACTGGGGTTTCTAATCCTGTTTGCTCCCCTAGCTTTCGTTCCTCAGCGTCAGTTGCGATCCAGTCAGCCGCCTTCGCCACTGGTCTTCCTCATGATCTCTACGCATTTCACTGCTACACCATGAATTCCAGTCTCCTCTCCAGTCCTCAAGCACGCCAGTATCGAATGCAGTTTCGGAGTTAAGCTCCGAAATTTCACACCCGACTTAGCGCGCCACCTACACACCCTTTACGCCCAATGAACCCGAACAACGCCTGAGACCCCTTTCTTACCGCGGCCGCTGGCCCACGGTTAT
+
CCCCCGGGGGGGGGGGGGGGGGGGGGGGGGGGGGGGGGGGGGGGGGGGGGGGGGGGGGGGGGGGGGGGGGGGGGGGGGGGGGGGGGGGGGGGGGGGGGGGGGGGGGGGGGGGGGGGGGGGGGDFGGGGGGGGGGGGGGGGGGGGFGFGGFGGGGGGCFFGEGFGGGGCGEE8D8EGGFGCGGGDEEGGE;@,@@>64:8BDGAA7C7C>5CD9DD?7DDGC)?FFCF)08BEGA;<47)=EEG3*3<C+CCB3:5)9:):)7)2*<C3*01)/*0++4<*92(-((-)3),,7(,)0)(()
@M03506:14:000000000-AKVR1:1:1101:15058:5222 2:N:0:39
AGGACTACTGGGGTTTCTAATCCTGTTTGCTCCTCACGCTTTCGCGCCCCAGCGTCAGTATCGGGCCAGATGGCCGCCTTCGCTTCTGGTGTTTCTCCGACTACTCACGAATTTCACCTCTACACTCGGTATTTCCCCAACCTCTCCCGCTCTCCAGACCGTCAGTATCCAAGGCCTTTCCAGGGTACAGCCCTGGGAGTTCACCCCTACTTTTTCGATCTGTCAACTCGCGCTCTCTCCCCATTAACATCGATGAACTCCACTCCCTCTCATTCTTCCCGGTCCTCTGTCCCGGAGTCAG
+
68BC<,;F<6-CEC:86E;6,<,6<66E,C<E,,CE,,,66@6@,++@:7,:8CFDF>@6C<:FF@CBF,C<C,,6CFG?==7FFCEFG9,EF8,,C,@++8=,,,,,,+4:4C<,C,,4A,55,?F:+4,+C,,,53,38@,,,,66@+3@8EE,33+@C1+++3@;:,>F?*@,,6@,,39D5>,,>,;**,>586*4,+5,,=*****1:++3/*+79++41;A10*)2)))*)2**0/*00+0*++<5?.*0*.*0)))**2C)07<***+++)**(-(((6)14*))1(()07()-
@M03506:14:000000000-AKVR1:1:1101:15579:5238 2:N:0:39
AGGACTACCCGGGTTTCTAATCCTGTTTGCTCCCCACGCCTTCGCGCCTCAGCGTCAGTCTCGGTCCAGAGCGCCGCCTTCGCCACCGGTGTTCTTCCCAATATCTACGAATTTCACCTCTACACTGGGAATTCCACGCTCCTCTCCCGAACTCCAGCGGGCCAGTCTCGAGAGCACCTCCCAGGTTGAGCCCGGGGCTTTCACACTCGACTTGGTCCGCCGCCTACGCGCCCTTTGCGCCGCGTACATCCGAACAACCCCCCCCCCCTCCGTCTTACCGCGGCCTCTTGCCCCAAGTTAG
+
CCCCCGGG9FGGGGGDGGGGGGGGGGGGGGGGGGGGGGGGGGGGGGGGGGGGGGGGGGGGFGGGGGGGDFGGGGGGGGGGGGGGGGGGGGGGGGGGGGGGFGGGFGFGGGCEFFGFGGGGGFFGGGDGGFGG:EFGGGGEGGGFGGGGGGGEGGGGGG+;CCB>F8?,DFF*,=D,:CFEFEGGG:EFGFFG5C>*=:CGCFGG7E6C5*8/7:8<0*5C777:95?BE))29>FD):5CG*/9):/.3<:57)))9:*:)))1)2C>=)/)0*1/+)6*--770(,0)*-()(-*59)-)
@M03506:14:000000000-AKVR1:1:1101:4383:5245 2:N:0:39
AGGACTACCCGGGTTTCTAATCCCGTTTGCTCCCCTGGCTTTCGCGCCTCAGCGTCAGTGTCAGCCCAGCAACCCGTCTTCACCTCTGGTGTTCCTCTCGATATCTACGCATTTCACCGCTACACCGAGAATTCCGATTGCCCCTTCTGCACTCTAGCACAACAGTTTCACTTGGCCGTTCTGGGTTAAGCCCAGAGATTTCACAAGTGACTTGTCACGCCGCCTACGCGCCCTTTACGCCCAGTAAATCCGAACAACGCTTGGTCCTCACTTATTACCCCGGCTGCTTGCACGTATTCAC
+
CCCCCGGGGGGGGGGGGGGGGGGGGGGGGGGGGGGGGGGGGGGGGGGGGGGGGGGGGGGGGGGGGGGGGGGGGGGGGGGGGGGGGGFGGGGDFGGFGGGGGGGGGGGGGGGGGGGGGGGGGFGGGFGCB@FEFGFGEFCDFGGGGGFCFGGGGGGGFFEF,@ECFGFFDFDCF74>C@4;B@7D68CEGFGGGG>FG62=:CDEGGG?FDGGGCF7++/595)?CDF>E)8CGEFGE7)3/>*/2:@79:00<)97D0):.)03>+<*+*1***32+6*+-((((((0)14,9(,*/9)))
@M03506:14:000000000-AKVR1:1:1101:9253:5272 2:N:0:39
AGGACTACAGGGGTTTCTAATCCGGTTCGCTCCCCACGCTCTCGCACCTCAGCGTCAGTAGATGCCCAGTCGACTGGTTTCCCCCTGGGTGTTCCTGCCGATCTCTACGCATTTCACCACTACACCGGCAATTCCATCGACCTCCGCATCACTCCAGTCGTGCCGTCTGGGCTGGCGCCTGGCCGTTAAGCGGCCCGATTTCACACCCCACGCGCACGACCGCCTGCTTGCCCTTCACGCCCAGTCAATCCGCACAACCCTTGGCCCCCCCGTATCACCGCGGCTGCTGGCACGGAGTTCG
+
CCC@@8FF-CFF@@@FG9F@FFAFCGGDGDFF:@@<FDFCC@F@FGGG8AFFF7FFFCCFG,E@FFFG8CEGFG,@EFGGFGGGGGFGF4FFBFGGG8EFGEG@FGBGGGEGGGEFGE@EEFGFFGEFGGGGCGGG,D7FFGGGGEC>EG,,7,<3,7@>ECCE:C8D@GG,3:*41BCE5*?5:*A58;9C8C**3*8*:CGC7C*2:*)15C5*19)2))9C*9<9+*0+995*.7)@C5**20<*2ACB))))2(*:5))**+A@87)7))2*+6?*,,(46(-/))3(*((/577),
@M03506:14:000000000-AKVR1:1:1101:12119:5280 2:N:0:39
AGGACTACTGGGGTTTCTAATCCTGTTTGCTCCCCTAGCTTTCGCGCCTCAGCGTCAGTTGTGGTCCAGTGCGCCGCTTTCGCCACAGGTGTTCCTCCCGATATCTACGCATTTCACCGCTACACCGGGAATTCCACGCACCTCTCTCACACTCCAGCACGGCAGTTTCGCCTGCAGGCTCTGAGTTAAGCCCAGAGGTTTCACAGGTGACTTACCGCACCGCCTACGCGCCCTTTACGCCCAATAATCCCGAACAACGCCCGCCCCCCCCGTATTCCCGCCGCCGCTGGCCCGTAGTCAC
+
CCCCCGGGGGGGGGGGGGGGGGGGGGGGGGGGGGGGGGGGGGGGGGGGDGGGGGGGGGGGGGGGGGGGGGGGGGGGGGGGGGGGGGGGGGGGGGGGGGGGDGGGGGGGGGGDGCDGGGGGGEGGGGGGGGGGGGGG<:CFGGGGGGGGGGGGDGFGGGGGGGGGDFGGFGGGGGGGGFGGGGG?;FGCEFFG>,=,=C:ECGGGGGGGF+*74CCFGC)C<GDGDCA)CCEC<>FG2>)/*:9<<EG?29A3@>C7C1DE)7)>CGG@E)5)0)28+.9*3(41,4659),,.(().0)))
@M03506:14:000000000-AKVR1:1:1101:15234:5285 2:N:0:39
AGGACTACTGGGGTTTTTAATCCCGTTTGCTCCCCTAGCTTTCGCCGTTCAGCGTCAATGTCGGCCCAGGATGCCGCCTTCGCCACCGGTATTCCTCCAGATATCTACGCATTTCACCGCTACACCTGGAATTCTGCATCCCTCTCCCGAATTCAAGCCATCCAGTATCCGACGCAGTTCCAAGGTTAAGCCTTGGGATTTCACGTCGGACTTAGCTGGCCGCCTACTGGCCCTTTACGCCCAGTAATTCCGAACAACGCTTGCCCCCCCCGCATTCCCGCGGCTGCTGGCACGGAGTTAC
+
CCCCCGGGGGGGGGGGGGGGGGFGGGGGGGGGGGGGGGGGGGGGGGGGGGGGGGGGGGGGGGGGGGGGGGGGGGGGGGGGGGGGGGGGGGGGGGGGGGGGFGGGGGGGGGGGGGGGGGGGGEGGGGGGGGGGGGGFGGGGGGGGGGGGGGDGGGGFFCGGGGGGGGCFGGEGGGGGGGGGGGGDGGGCFFGGGFFFGDGFGGGGGFFCGGGDCD+@FFFGFGGGGGFFGGFFGFAG2:>E:7C5F9<*A+AFBDDD4:DCEBFGFGGFGFGB)18?+)*:9>(((4:626?0@:275@14)
@M03506:14:000000000-AKVR1:1:1101:24766:5315 2:N:0:39
AGGACTACACGGGTTTCTAATCCCGTTCGCTCCCCTGGCTTTCGCTCATCAGCGTCAGTATCGGCCCAGTAGCCCGCCTTCGCCTCAGGTGTTCCTCCTGATATCTACGCATTTCACCGCTACACCGGGAATTCCAGCTACCTCTTCCTTACTCTAGCTTGCCAGTATCAGCCGACTTTCCGGGGTTGAGCCCCGGTCCTTCACACACGACTTTACAGACCCCCTACGCCTCCTTTACCCCCAATAATTCCCAACCATCATTGCCCCCCACGTATGACCTCGGCTACTGGTAAGTCCGCAG
+
CCCC8CFFGGGGD8,B<F9<FDFGGFF,CFGGFFFEC?DEEFA@C:F+CEGGGGGGGGFAFFGGEG7:CC,<9EDCGEFDC<FG:FCFDFGGDGGFGF,=5FDCDFGGG7FGEFGCF9F++@CFG<+=CB:<8<;F?8>FG,,6@=DF,CD?;DEAF93EFG8D,6@EE,78:+++@E;EEEE8*>5*D,,2*=*44**,>:,<>,*//1/*:+1+;2+:**//)2.8*))17)9>)7*+/557FG0*<++**)1*/)*+**1::+*01)))0*0*3)0+)(-((,().9))1,.**)(((
@M03506:14:000000000-AKVR1:1:1101:9663:5323 2:N:0:39
AGGACTACCCGGGTTTCTAATCCTGTTTGCTCCCCACGCTTTCGCGTCTCAGCGTCAGTCACGTCCCAGAGTGCTGCCTTCGCCATTGGTGTTCCTCCTGATATCTGCGCATTTCACCGCTACACCAGGAATTCCACACTCCTCTTCCGGACTCGAGCCTCACAGTATCCACTGACATCCCAAGGTTGAGCCTTGGACTTTCCCAGCAGACTTACGAGGCCGCCTACACGCTCTTTACGCCCAATGATTCCGGACAACGCTTGCCCCCTACGTATTACCGCCGCTGCTGGCACGGAGTTCT
+
CCCCCGGGGGGGGGGGGGGGGGGGGGGGGGGGGGGGGGGGGGGCFGGGGGGGGGGGGGGGGGGGGGGGGGGGGGGFGGGGGGGGGGGGGGGGGFGGGGGGGGGGGGGGGGGGGGGGGGGGGGGGGGGGGGFGGGGGGGGBFGGGGGGG6=CCGGFGGGGGG,@FFDE@FCGGGGGGGGGGGG6ECCGG6DDGCC,::FGGGD,,24A6CFGCFDD5CCBGG<DG3CA6C<B7C>A:?75?8ED3D6+9CGFF:)97*37C>BFGDGFBCFGD;*<++-6*((((,(-674?(9(()858.)
@M03506:14:000000000-AKVR1:1:1101:5332:5375 2:N:0:39
AGGACTACCCGGGTTTCTAATCCTGTTCGCTCCCCACGCTTTCGTACCTCAACGTCAGGGGTGGCCCAGCAAGCTGCCTTCGCCATTGGTGTTCCTGGTAATATCTACGCATTTCACTGCTACACTACCAATTCCACTTGCCTCTGCCATCCTCTAGGAACCCAGTATGAGATGCACCGCTATGTTTGAGCCACACGATTTAACATCTCACTTAAATTCCCGCCTACGCACGCTTTACGCCCAGTGATTCCGGATACACCTTGCACCCTACGTATTTCCCCGGCTGCTGGCCCGCATGTAG
+
CCCCCFGGDGGGGGEGGGGGGGGGGGGGGGGGGGGGGGGGGGGGGGGGFFFFGGGGGGGGGGGGGGGGGGGAEFGFGGGGGGGGGGGGDGGFGGGFGGGGGGGGGGGGGGGGGFGGGGGGGGGFGGDGGFAF;CFGGFFGGGGGGGGFCFGFG=,@DFCFGGGGFG9EEDB,=@93@FG+589F,@CCC@GF,@BE8EGFGGGGG2<CF+25DC7D9=A,?DCG<DF4?C?C3)0>3+0*=E3;CEFAF9CA5)/9*)*28)**0+07/)*)02+3+5@+((-(((-0.7((),())).6)
@M03506:14:000000000-AKVR1:1:1101:20462:5378 2:N:0:39
AGGACTACCGGGGTTTCTAATCCTGTTTGCTCCCCACGCTTTCGCGCCTCAGCGTCAGTGCCGGTCCAGATGGCCGCCTTCGCCACCGGTGTTCTTCCCAATATCTACGAATTTCACCTCTACACTGGGAATTCCGCCATCCTCTCCCGGACTCACAGCGCGACAGTATCAAGCGCAGTCCCCGGGTTGAGCCCGGGCCTTTCCCGCCCAACTTATCGCGCCGCCTACGCGCCCTTTACGCCCCGTAATCCCGAACAACGCTAGCCCCCCCCGGACTCACCCCGCTGCTGGCCCGCGCTCA
+
CCCCCGGGGGGGGGGGGGGGGGGGGGGGGGGGGGGGGGGGGGGGGGGGGGGGGGGGGGGDGGGGGGGGDFGGGGGGGGGGGGGGGGGGGGGGGGGGGGGGGGGGGGGGFCE8DFGFFGFGGGGGGGGGGGGGGGGGGGGGGFGGGGGGGD+CB@<D?AFEGGDEGGDFGG@F<F>EGGGGGGGEDC*788<CFFEGDECEG*;+>5=CC**12:CCFCD5CG):C97<*7.5)77*4*1*;C3)/2*)*+39)7)9514/8)7/9CGBG5)5))/**()312((,-().)(()49).3((,
@M03506:14:000000000-AKVR1:1:1101:11517:5393 2:N:0:39
AGGACTACCCGGGTTTCTAATCCTGTTTGCTCCCCACGCTTTCGCACCTCAGCGTCAATATGTGTCCAGTAAGTCGCCTTCGCCACTGGTGTTCTTCCGAATATCTACGAATTTCACCTCTACACTCGGAATTCCACTTACCTCTCCACAATTCTAGCGATGCAGTCTTAAAGGCAATTCCGGAGTTGAGCCCCGGGCTTTCACCTCTAACTTACAAAGCCGCCTACGTGCGCTTTCCGCCCAGTAATTCCGAACAACGCTAGCCCCCCCCGTATTACCGCGGCTGCTGGCACGCAGCTAG
+
CCCCCGGGGGGGGGGGGGGGGGGGGGGGGGGGGGGGGGGGGGGGGGGGFGGGGGGGGGGGGGGGGGGGGGGFGDGGGGGGGGGGGGGGGGGGGGGGGGGGGGGGGGGGGGGGGGGGGGGGGGGGG<FFG>GGGGGGGGDGGGGGGGGGGGGGFFFFFGGCFGGGGDFGGGAFGCEFGFFEGFECGEF::FFEG6>***59D7;DF?C,98DGCDFF79?FCCGED<F4C4AEDE5*)28CEED*2=@@+5<6>)>D*45*)7.9CCEB8>>>@CC89-//(4(((--05?B0?<(9)).<)
@M03506:14:000000000-AKVR1:1:1101:20722:5395 2:N:0:39
AGGACTACCCGGGTTTCTAATCCGGTTCGCTCCCCACGCTCTCGCACCTCAGCGTCAGTCGATGCCCAGGCGGCTGGTTTCCCCCTGGGTGTTCCTGCCGATCTCTACGCATTTCACCACTACACCGGCAATTCCACCGCCCTCTGCATCACTCCAGGTGCGCCGTATGGGATTGCGCCTGGCCGTTAAGCGGCCAGATTTCACACCCCACGCGCGCCCCCGCCCGCGTGCGCTTTACGCCCAGTCAATCCGGACAACGCTTGGCCCCTCTGTCTTACCCCCGCCGCTGGCACCGAGTTGG
+
CCCCCGGGGGGGGGGGGGGGGGGGGGGGGGGGGGGGGGGEGGGGGGDGGGGGGGFGGGGGGGGGGGGGGGGGGGGGGGGFFGGGGGGGGGEGGGGGGGGGDGGCGFGGGGGGCFFGGGGGEGGGGGGDG7FGGGG9FGEGGGEGGGGGGGGGCGGFGD:,@CGECCG>EC6<F,6?=EGGC8CGCEEEGGFCEDGEG=CFGF9E9EGEGGGDE3E:C)7EG3)5))737).*95>/6>>EG5*1*329+<83;)75>:C=3<F3<C=>*8296C+A+4)+-(41((,0()-(*(-))0-)(
@M03506:14:000000000-AKVR1:1:1101:18547:5406 2:N:0:39
AGGACTACCAGGGTATCTAATCCTGTTTGCTCCCCTAGCTTTCGTTCCTCAGCGTCAGTAGTGGTCCAGCGCGCCGCTTTCGCCACGGGTGTTCCTGCAGATATCTACGCATTTCACCGCTACACCTGCAATTCCACGCGCCTCTCCCACACTCTAGCACAGCAGTTTCGGAAGCAGCCCCTGAGTTAAGCCCAGAGATTTCACTCCCGACTTGCCAAACCGCCTACGAACCCTTTACCCCCAGTACTTCCGAGCAACGCTGCCCCCCTACTTCTTACCGCGGCCGCCGCCCCGTAGTTAG
+
<ACC@CFFGGGGGCG-@ED9CE<=,;F9ECFGEGDFDFEF<EGGF@<CEAFF?CFFG7<FAFFFGGA<EDCCF+@FGGC<FBEE?E@+68>CEGCEEFFF,A<E?@EFFE7B:AE9F,=CF:=,AEBFGF9?CF,,7?=@E8EEG,,@8FC=8DC;;DDE:,@5<3;,@CC:8C>8;EEG>:5,,>=:CD9,8E,,,42=9C>,,4,/:*:D=8CE+*.:553=7358**.=1.)9)**+/>)<0?+19AF3).7C40)*.))9*;85*)***0020:654((((-(5,)(()(())0-6-
@M03506:14:000000000-AKVR1:1:1101:12799:5408 2:N:0:39
AGGACTACCCGGGTATCTAATCCCGTTTGCTCCCCTGGCTTTCGCTTTTCAGTGTCAGTAATGGTCCAGGATGCCGCCTTCGCCACCGGTGTTCCTCCAGATATCTACGCATTTCACCGCTACACCTGGAATTCCGCATCCCTCTCCCACACTCAAGCCATCCAGTATCAGACGCAGTTCCCCGGTTAAGCCGAGGGATTTCACGTCTGACTTAGTTGGCCACCTACAAGCCCTTTACGCCCAGTAATTCCGAACAACGCTTGCCCCCCCCGGATTACCGCGGCTGCCGGACCGGACGTCC
+
CCCCCGGGGGGGGGGGGGGGGGGGGGGGGGGGGGGGGGGGGGGGGGGGGGGGGGGGGGGGGGGGGGGGGGGGGGGGGGGGGGGGGGGGGGGGGGGGGGGGFGGGGGFGGGGGGGGGGGGGGGGGGGGGGFGGGGGGGGGGGFGGGGGGGFDEFF=DFGGGCFDCDFF@@DF:86C:EGFGGGGGGEGD<FGGD*88=*<CFFCCFGGGGFCFGF9=8=4C;;CF8DF6CCAGC4;F3D>EGGG4;1;6E?F?5DG5C25755)1>ECBEBD3))2*+5@E92(7((-)()((079))043(
@M03506:14:000000000-AKVR1:1:1101:21501:5410 2:N:0:39
AGGACTACCCGGGTATCTAATCCTGTTTGCTACCCACGCTTTCGTGTCTCAGCGTCAGTTGCGGTCCAGAGAGCCGTCTACACCACAGGTGTTCCTCCTGATATCTACGCATTTCACCGCTACACCAGGAATTCCACTCTCCCATCCCGCACTCTAGCCTCCCAGTTTCCGGCGCACCCTCCCAGCTGAGCCGTGAGATTCCACACCAGACTTAGAAGACCGCCTACACACCCTTTACGCCCAGTAACCCCGAGCCACGCTTTCTGCCTACGTATCACCGCGGCTGCTCGCACGCAGTTAG
+
CCCCCGGGGGGGGGGGGGGFGGGGGGGGFGGGGGGGGGGGGGGDFFGGCGFFGGGGGDFGFGGGGGGGGGGGGGGGFGGGGGGGGFFGGGG<CFGFGG@GGGFGGFEFFGFG7EEGCGGGGGGFGGGFFG<ED9FFFA?A?EFGG,@DEEGCBEDFGGGGCF88DGDGFGEEG+BECEGEG>G86,>C68FGG*B*=7?,,4;C?EG=F*??CC?@7C=?9/9EDCA;:*85CA4*)*)2:**999F4:;5<37))9<<C).)::+<4+9>55*+*+)0*,(((,(())0-()((1)).).
@M03506:14:000000000-AKVR1:1:1101:25055:5415 2:N:0:39
AGGACTACCGGGGTATCTAATCCTGTTTGCTCCCCTAGCTTTCGCGCCTCAGCGTCAGATGTGGTCCAGTGCGCCGCTTTCTCCACAGGTGTTCCTCCCGATATCTACGCATTTCACCGCTACACCGGGCATTCCACGCACCTCTTCCACCCTCAAGCACGGCAGTTTCGCCTGCAGGCTCTAGGTTGAGCCCCGCGGTTTCACAGGTGACTTACCGCACCGCCTACGCTCACTTTGCTCCCAAAAATTCCCCACAAACCTGGTCCCCCCCTGTCTTCCGACGCTTCGCGCCCGAGTTGAG
+
CCCCCGGG<:F@7CCFGGGDDGGCFFGG@AFEFDEGFECGGGGGDCE@CCFGFDGGDEAFFE9E,CECFGFFCFCGGECFG,<<,CEFF?,CFFGFGGGGG>FF,AFFGGGEGGGGCFC7=FG=FGEFG+@F,@=,9>CG@73D,,@D,C,@6+,@,@BCE+@**43;ECG>**,?7:918:C9,69,,,,B*****1=*=;FG97/A+071+1++/)2:11)75C@)5*)/0*/2)**+355***/0+++*)09>4(**0.)**0/)/0C)09+++)1/((,,(-(),)(-.-()0))..
@M03506:14:000000000-AKVR1:1:1101:23078:5418 2:N:0:39
AGGACTACTCGGGTATCTAATCCTGTTTGCTCCCCACGCTTTCGCACATCAGCGTCAATGCCGGTCCAGTGAGCCGCCTTCGCCACTGGTGTTCTTCCGAATATCTACGAATTTCACCTCTACACTCGGAATTCCACTCACCTCTCCCGGATTCAAGCGATGCAGTTTTAAAGGCAGTTCCGGGGTTGAGCCCCGGGCTTTCACCTCTAACTTGCAAAGCCGCCTACCCGCGCTTTACGCCCAGTAATTCCGAACAACGTCAGCTCCCCCCGTCTTACGTCGGCACCTGTCACGGAGTTCG
+
CCCCCGFGGGGGGGEGGGGGGGGGGGGGGGGGGG7<FGEGGGFFDCGEEGGFGGGGGGGDCEG7CF>FGFFGGGGGGGGDGGGGGGDGG9FCCFGGGFGCEEGGGCGGGC8FDFGAFGGGGGGAFEGG>@:FFGCFGAFGGGGG??F?EGGGG,=,@FEGDGGGGE@DEA?,@DEGD>C3EE6:EGGGCF?FG*>EDE=,>;EFGCF,<BCF9@F@;:;:4>5*:CF)155E<7)94C5;5C>*7<9*+3+9))))02C*)07C733.*)/7<**/+))*.((,(((.(1).1-(1)0.)(
@M03506:14:000000000-AKVR1:1:1101:12554:5473 2:N:0:39
AGGACTACTCGGGTTTCTAATCCTGTTTGCTCCCCTAGCTTTCGTTCCTCGGCGTCAGTAGTGGTCCAGCGCGCCGCTTTCGCCACGGGTGCTCCTGCAGATATCTACGCATTTCACCGCTACACCTGCAATTCCACGCGCCTCTCCCACACTCTAGCACAGCAGTTTCGGAAGCAGGCCCTGAGTTAAGCTCAGAGATTTCACTCCCGACTTGCCACACCGCCTACGAACCCTTTACACCCAGTAATTCCGAGCAACGCCGGCCCCCCACGTCCTACCGCTGCTGCCTGCACGTACTTAG
+
CCCCCGGGGGGGGGGGGGGGGGGGGGGGGGGGGGGGGGGGGGGGGGGGGGGGGGGGGGGGGGGGGGGGGGGGGGGGGGGGGGGGGGGGGGGGGGGGGGGGGGGFGGGGGGCC=FFGGGGGGFGGGGGFGFGGGGGGGGGGGGDCGGGGGGGGFFGGCGFGFGGGGGGGGGGGDEGGGFGGGGG8D?D?7?CC?9C>CFFGD@;FFGGGG7CC:>CFGG4CD)75C/ADE4DGGFFG)0/:CEFGF+:*?EG?>8C370)/)0))9:E@*0/7.**2+4517(-(4))0)04(/(.*)..))
@M03506:14:000000000-AKVR1:1:1101:20449:5484 2:N:0:39
AGGACTACAGGGGTATCTAATCCCGTTCGCTCCCCATGCTGTCGTGTATGAGCGTCAGTTGCGAGCCAGGGCGCCGCCTTCGCCTCTGGGGTTCCTCCGGATCTCTACGCATTTCACCACTACACCCGGAATTCCACGCCCCTCTCTCGCACTCAAGACGGTCAGTCTGGCATAACCTCTCCTGGTTGAGCCAGGATATTTCATACACCACTTCACGGCCCGCCTGCTCACCCTTTACGCCCAGCAAATCCGGATAACGCTTGCCACCTACGTTGTACCGCGGCTGGCTGCCCGGAGTTAG
+
CCCCCGGGGGGGGGGGGGGGGGGGGGGGGGGGGGGGGGGGGGGGEFGGGGGGGGGGGGGFGGGDGGGGGGGGGGGGGGGGGGGGGGGGGGGGGGGGGGGGGGGEGGGGGGGGGFGGGGGGFFFGEFE=FGCGGFFGG+@D>C++,64,8CGGGGG6EFGGG1B*<D>EF?6<98DGG?F:EC?8>BCC8,6B,/*41=BF;79A+1<+?7**+*5C*1:*9CGGGFF4977FFFFDAFDG=7>F**0)30+8>)*1:)*2)07<>++8*/957C*206B*-20((-()(.((.(())03<4
@M03506:14:000000000-AKVR1:1:1101:4903:5488 2:N:0:39
AGGACTACCCGGGTTTCTAATCCCGTTTGCTCCCCTGGCTTTCGCTCATCAGTGTCAGTGTTGGTCCAGGACGCCGCCTTCGCCACCGGTGTTCCTCCAGATATCTACGCATTTCACCGCTACACCTGGAATTCCGCGTCCCTCTCCCAAACTCAAGCCATCCAGTATCAGACGCAGTTCCCCAGTTAAGCTGAGGGATTTCACGTCTGACTTAGTTGGCCACCTACGAGCCCTTTCCGCCCAGTAATTCCGACTCCTGCTTGCCCCCCCCGTATCACACAGGCCGCTGGCACGGAGTTCG
+
CCCCCGGGDGGGGGDEGGGGGGFGGGGGGGGGGGGGCGGGGGGGG7FCFGGF<EFGGGGGGFDGFGGGGGFFGGFGDFGGGGGGGGGGGGGGGGGGGGGGGGGCEGGGCGGGGFDFGGCFGGGGFFGGGG8FGAC?F+3@FB>D?8D888,DG9@FEFFGGGFFF@9;FEFFGCECEGAC,5@>CBEGCFG9DFGG>?EG,:7;CC=,*4B:C715=:8CC*>F4DF35>)::A)>);3CE=C**+3@C9C)75)**)*+/9=<*@8;E3CD5<E*96*+(((--,2)()-(1(()0)()(
@M03506:14:000000000-AKVR1:1:1101:17600:5488 2:N:0:39
AGGACTACTCGGGTTTCTAATCCTGTTTGCTCCCCACGCTTTCGCGTCTCAGCGCCAGCAACGCTCCAGAGGGCCGCCTTCGCCGCCGGTATTCCTCCTGATATCTACGCATTTCACCGCTCCACCAGGACTTCTACCCTCCTCTATCGCGCTCCAGCTGCCTAGTTTCCGATGCACTTCCGAGGCTAAGCCCCGGGCTTTCCCATCGGCCTTGGGCACCCGCCTCCACCCCCTTTCCGCCCCGCCACTCCGAACCACCCTTCCCCCCCCCCTCTTACCCCGCCCGCCGGCACGGCGCTGC
+
CCCCCGFEFFC@:CFCFFEFFGGACFE@,;ECCCFFG@FFGGG7FGGGCFD<F:+@@:FF,CF76BFFG,,DFCFEG@=BE@FE:FC@+@+B@EBDFGFD9E,C?<AFFG+?+EFGCF:FD+@AFFFDE@+63CFGGGGFFG8DC9;E:8B@8CED8<>@FC,582?,DFG*4*8,=D<CF*71*=:=6BGGGEE=*C858>+A7@F*/)976C+*>*):D)75**8)C*7:>3.*):0:?E)/):857@EB).9)*,*:75.>*;EBE37>)1*++.9+(((((--)()-(0(-)).-((
@M03506:14:000000000-AKVR1:1:1101:19809:5506 2:N:0:39
AGGACTACCCGGGTATCTAATCCCGTTCGCTCCCCTAGCTTTCGCGCCTCAGCGTCAGTCACTGTCCAGGTAGCCGCCTTCGCCACCGGTGTTCCTCCCAATATCTACGCATTTCACCGCTACACTGGGAATTCCACTACCCCCTCCAGGACTCAAGCAAAGCAGTTTCAGATGCAGTTCCCGAGTTGAGCCCGGGGCTTTCACACCTGACTTTCCCTGCCGCCTACGCGCCCTTTACGCCCAGTAATTCCGAACAACGCTTGCCACCCCCTTATTACCGCGGCTTCTGGCCCGGCGTTAG
+
CCCCCGGGGGGGGGGGGGGGGGGGGGGGGGGGGGGGGGGGGGGGGGGGGGGGGGGGGGGGGGGGGGGGGGGGGGFGGGGGGGGGGGGGGGGGGGGGGGGGGGGGGGGFDG>FGFGGGGGGGEEGGGGGGDE@FGGGGFGGGGGEGGGG?83DGGGCEGFGCGGFFGGFEC;FFEFDC>C;FFG>CF5<AFFFF>C5E?:F68;C9FGGGGGC?+>C67;=FDDED3=>GGDGGF4C2>>E*5950+<6CFGF5@GG44)C@E3D49C4*8C))*<:+:?703(1(,.949?(036))040-
@M03506:14:000000000-AKVR1:1:1101:6147:5559 2:N:0:39
AGGACTACCCGGGTTTCTAATCCCGTTTGCTCCCCTAGCTTTCGCGCCTCAGCGTCAAGAACAGGCCAGGTAGTCGCCTTCGCCACTGGTGTTCCTCCCGATATCTACGCATTTCACCACTACACCGGGAATTCCACTACCCTCCCCTGCCTTCGAGTCGATCAGTATCGAGTGACCCTCCCCAGTTGAGCCGGGGGCTTTCACACTCGACTTGAACGACCGCCTGCGCGCTCTTTACGCCCAGTAAATCCGGACAACACTTGTCACCTACGTATTACCGCGGCTGCTGTCCCTGATTCAG
+
CCCCCGGGGGGGGGGGGGGFGGGGGGGGGGGGGGGGGGGGGGGGGGGGGGGGGGGGGGGGGGGGGGGGGGGGGFGGGGGGGGGGGGGFGFGFGGGGGGGGDGGGGGGGGG:FFGGGGGGGG@GGGGGGDGCGEFGGGFGGGGGGGGGFCC8EFGFDGCGG64@EGGCDFGC7@EGFF6:FGCEBEGFFG8FGGDCCEE*=FGCC9CFDC78557ECDFFGD<CCDGF3*/8/CFF7)C3CCE3C9+:/<CFEFFG)>6CEF7*:>7EF+07>7*<++6=*42(4(-443*))9-)*//).)
@M03506:14:000000000-AKVR1:1:1101:24165:5608 2:N:0:39
AGGACTACTCGGGTTTCTAATCCTGTTTGCTCCCCACGCTTTCGCACCTCAGCGCCAGTATTGGCCCAGGAAGCCGCCTTCGCCACTGGTGTTCCTTCCGATATCTACGCCTTTCACCGCTCCACCGGAAATCCCGCTTCCCTCCCCCATACTCGAGTCAGATAGTTTCGAATGCAATTCCCAGGTTGAGCCCAGGCCTTTCACACCCGACTTGACTGAACTCATAAGTTCGCTTTACCCCCTTCGTTCCACTTTACTCTTACCACACTCCCACTTCACCCGTCCGCGTGCACGGCCTTAG
+
C8BCCFGG-@CGGGGEEF9FFCEFFFGGGGFFFFGFBC@FFDCC@CCF<FE<EF+@FGC@<FFEFGF@FEF,,,C@FGG@FFEC@F<<?F,C=@9?5ED7=FBFF<?A<:+?B?EFF9:+4+=,FEEC7FCF,,A>@:FGCD@B+++633DFDC6,33@D9,;,,7@;;*:C,,@9<B7DAF4,*6D,,,,,1;CC*1A,,+54,=C7=//75*>0:+)+*+23+1++4++*/))//:*+*2)****.**0******.2+*****0*0*)*))*;+6492(3-4((35-),(*(()).)))
@M03506:14:000000000-AKVR1:1:1101:19273:5611 2:N:0:39
AGGACTACTCGGGTTTCTAATCCTGCTTGCTACCCACGCTTTCGTGTCTCAGCGTCAGTGATGGTCCAGAAAGCTGTCTACACCGCAGGTGTTCCTCCTGATATCTACGCATTTCACCGCTACACCAGGAATTCCGCTTTCCTCTCCCATACTCCAGCCCTCCAGTTTTCCGCGCACCCTCCCAGTTAAGCCGGGAGATTTCACACGGAACTTAGAGAACCGCCTACACCCTCTTTACGCCCAGTAATTCCGAACAACGCTTGCTGCCTACGTATTCCCGCCGCTGCTGGCTCGTAGTTAG
+
CCCCCGGGGGGGGGGGGGGGGGGGGGGGGGGGGGGGGGGGGGGGGGGGGGGGGGGGGGGGGGGGGGGGGGGGGGGGGGGGGGGGGGGGGGGGGGGGGGGGGGGGGGGGGGGGGGGGGGGGGGGFGGGGGGGGGGGGGGGGGGFGGGGGGGGGGCFGFDEGGGGGGGGFFGGGGCECEEECCCEGGGGFGFGGGGGCEG@<>FGGFCEGE?CFFGFCFFAGGGDDG5FFG*8*:AFGC75EGGGFCFC60A?4)7<D7:5=E3>GFGG>66<).2<++.6*7(49B60)8/:()3-/5>5)-
@M03506:14:000000000-AKVR1:1:1101:17330:5630 2:N:0:39
AGGACTACTCGGGTTTCTAATCCTGTTCGCTCCCCACGCTCTCGTGTCTCAGCGACAGATACGTGCCAGCAAGCTGCCTTCGCCATTGGTGTTCCTTGTAATATCTACGCATTTCACTGCTACACTACAAATTCCACTTGCCTCTCACGTCCTCAAGCACGCCAGTATGCAACCCAGTCTATCCGGTTGAGCCGCAAGATTTCGCGTTGCACTTAACGAGCCGCCTACACACGCTTTACCCCCAGTAATTCCGGATAACGCTTGGCCCCTACGGATTACCCCGGCAGCTGGCATGTAGTTA
+
@CCCCGGGFGGGGGGGGGGGGGGGGGGEGGGFGGGGGGGCDCFGGGGGC@FGGGGGGGG9EEFG@FFGGGGGGGGGGGGGGGGGFGGCFGGGEGGGFAFFFGEGGGGGGGGG+@FGGCGGGFGGGFGFE@FGFFCFGFG,CFGGCD9EF@CEGGDCDFFFGGGEGG,EGGG:F,@8EFGGCA,,3BE>EF7DFEGD*@3C9=ECGDG*@4*?C79@;C4*8:7593).7C*:)50>37@+5ACDC+3/3+3*))111-6:B::CD++8*0*))**;*57<((-((,()().,))(2**.))
@M03506:14:000000000-AKVR1:1:1101:13325:5641 2:N:0:39
AGGACTACACGGGTTTCTAATCCCGTTCGCTCCCCTAGCTTTCGCACTTCAGCGTCAGTGTGAGCCCAGCAACCCGCCTTCGCCGCAGGTGTTCCTCTTGATATCTACGCATTTCACCGCTACACCAAGAATTCCAGTTGCCCCTTCTGCACTCTAGCCCCGCAGTATCGGTTGACCTTTCCGGGTTAAGCCCGGAGCTTTCACAATCGACTTGCGGTGGCCGCCTACGCGCCCTTGCCCCCCCGGAAATCCGAACCACCCTTGCCCCCCCCGCCTTACCCCTGCCTCCGCCCCCGCAGTT
+
CCCCCGGGG9FFGGGGGGGGGGGGGGGGGGGGGGGGGGGGGGGGGGGGGGGGGGGGDGGGG9FCFGGFCGGGGGGGGGGGGGGGGG7FGGGGGGGGGGGGGGGGGGEGGGGGGGGGGGGGGDG@FGBBE8FFFFF,?CF9DFGGFGGBDEDGFDGA,@@?EGGGCC;BFGECEE69CGFGG9C5>ED*>CGCCG5EG*,8;F,B,?FFG*>55*5/CDD5;C7*)*))*1.21)75(*)+2:9))**)*2<9:7*7)8F57))20+0)27C>5)2/*)/<(((-41)0()(,)((10.,,)
@M03506:14:000000000-AKVR1:1:1101:27139:5647 2:N:0:39
AGGACTACTCGGGTTTCTAATCCTGTTCGCTCCCCACGCCTTCGCTCCTCAGCGTCAGTATCGGCCCAGAGACCCGCCTTCGCCACCGGTGTTCCTCCTGATATCTGCGCCTTTCACCGCTACACCAGCAATTCCAGTCTCCCCTGACGAACTCAAGTCTGACCGTATCCACCGCAAGCCCCAAGCTAAGCCTTAGGTTTTTACCGCCGCCGTGACACATCGCCTACTACCTCTTTATACCTCAACAGTCACACCAACTCACCCTCCCTACGTATATCACCGCCTGCTTCCACGGCTTTAT
+
CCCBCCCFEFFC7F7;FE;CCCF<EFG<@FGEG@BFG+C,@BED@BFEG8,CFEE7:,,C<EC:B@CC@CC8CFG:@F,,69C:FEG=C@>FG9FGGGD,,:5,<,@F@++++:?A,A+8+>>?<FFF,A,,8,7CF,,A=9,33+,6+8CCFC,3,,36,,5@3A6,@7>,@8@3**4*@C9*4*2=788,,24>C,,44*=C7/**2)))*//*;*)+29*A*95/+27EG**7)**03+2**2+709+**)*1*(*<*0)1*2;)***)0*0+26*+(-(-((())*.)8,()))().
@M03506:14:000000000-AKVR1:1:1101:9299:5651 2:N:0:39
AGGACTACTCGGGTTTCTAATCCCGTTCGCTCCCCTGGCTTTCGCGCATCAGCGTCAGTATCGGCCCAGTAGCCCGCCTTCGCCTCAGGTGTTCCTCCCGATATCTACGCATTTCACCGCTACACCGGGAATTCCAGCTACCTCTTCCGTACTCTAGCTTGCCAGTATCGGCCGACTTTCCGGGGTTGAGCCCCGGGCTTTCACAGCCGACTTAACAGGCCGCCTACGCGCCCTTTACGCCCAAAAATTCCGAACAACGCTTCCCCCCTACGTATTTCAGCGGCAGCTGGCACGTAGTTAG
+
CCCCCGGGGGGGGGGGGGGGGGGGGGGGGGGGEGGFCFGEGGGGGGGGE@FGGGGGGGGGDC:FG:FGGGGGGGGGGGGGGGGGGGGGGGFGGGGGGFGGCGDGDGDGGGGGGGGGGGGGGGGGFGGEECFGGGGGGFFGGFFGGGFGGGGGGGGGGGGGGFD7DE3@FCEGGGGGEGGGGGGCEC5=C8FGGGGCC7*=CFFECFE5587)=FCC7FFCDCD=CC))*17>DE@GFG>C:****2*)A2<)).)9C?5>>:)2>8C58)9>)*30+6*+--(3,((0(03(*((*.0-:-
@M03506:14:000000000-AKVR1:1:1101:14571:5660 2:N:0:39
AGGACTACTGGGGTTTCTAATCCGGTTCGCTCCCCACGCTCTCGCACCTCAGCGTCAGCACTTGCCCAGTCGGCTGGTTTCCCCCTGGGTGTTCCTGCCGATCTCTACGCATTTCACCACTACACCGGCAATTCCACCGACCTCTGCAAGGCTCCAGGCGCGCCGTATGGGATGGCGCCTGGCCGTTAAGCGGCCAGATTTCACACCCCACGCGCCCACCCGCCTGCGTGCGCTTTACGCCCAGTCAATCCGGACAACGCTTGGCCCCTCTGCATTCCCGCGGCCGCTGGCCCAGATTTCC
+
CCCCCGGGGGGGGGGGGGGGGGGGGGGGGGGGGGGGGGGGGGGGGGGGGGGGGGGGGGGGGGGGGGGGGGGGGGGGGGGGGGGGGGGGGGGGGGGGGGGGGGGGGGGGGGDGGGGGGGGGGGGGGGGGGDFGADGGGGGGGGGGGGGGGGGGGGGGGFFCEEGGGGGFGGGGGGGGGGGGDGGGGGGGGGGGGGE*/;CGGG+>+7=EGCDGG):*)*8AD7CE535>5/8CD)<<2:>EEEC**<+0+08.8)9)9:<5)7)*20;787D)*2<<+6?*37(4((45(.465((/**)))
@M03506:14:000000000-AKVR1:1:1101:13865:5660 2:N:0:39
AGGACTACTAGGGTTTCTAATCCTGTTTGCTCCCCACGCTGTCGCGCATCAGTGTCAGAAACTGCCCAGCAGGCCGCCTTCGCCACCGGTCTTCCTCCGGATCTCTACGCATTCCACCGCTACACCCGGAATTCCGCCTGCCTCTACAGCCCTCGAGTTTGACAGTCGGCACGGCAGATCCGGGGTTGAGCCCCGGACTTTCACCACACCCTTATCAAACCACCTACGCGCCCTCTACGCCCAGTGATTCCGGACAACGCTCGCACCCCCCGCATTACCGCGGCTCCTCGCACGGAGTTAG
+
CCCCCGGGGDGGGGGGGGGGGGGGGGGGGGGGGGGGGGGGGGGGGGGGGGGGGGGGGGGGGGGGGGGGGGGGGGGGGGGGGGGGGGGGGGGGGGGGGGGGGGGGGGGGGGDGGGGGGGGGGCGGGGGGGGGGCGGGGGGGGGDGGGGGGGGGGGGCGDCFCFGGCFGGGGGGGGG5E59,DFCEE*?EFEFFFEEE*7*?9CCFFGGCGGGGC6CGG7/CGGGGGC6>DC:ED@)9AFFGEGD4*0:=+<EF3)C3721:)7333?=5EEGE31**+.9*490;0(-6(84(71(10),).
@M03506:14:000000000-AKVR1:1:1101:19210:5689 2:N:0:39
AGGACTACAGGGGTTTCTAATCCCGTTTGCTCCCCTGGCTTTCGCGCATCAGCGTCAATCTCGGTCCAGGATGCCGCCTTCGCCACCGGTGTTCCTCCAGATATCTACGCATTTCACCGCTACACCTGGAATTCCGCATCCCTCTCCCGAATTCAAGCCATCCAGTATCAGACGCAGTTCCCCGGTTGAGCCGAGGGATTTCACGTCTGACTTAGTTGGCCGCCTACGCGCCCTCTACGCCCAGTAATTCCGAACAACGCCCCCCCCCTCTGTAGTACCGCGGCTGCTGGCCCAGCGTTAG
+
CCCCCGGGGGGGGGGGGGGGGGGGGGGGGGGGGGGGGGGGGGGGGGGGGGGGGGGGGGGGFGGGGGGGGGGGGGGGGGGGGGGGGGGGGGGGGGGGGGGGGGGGGGGGGGDGGGGGGGGGGGGGGGGGGGGGGGGDDGGGGGGFFFGCEGGD6E=FDFGGGGFGGGGGG7DGGGGGGEGGGFGGDBEGD@@FGDEGG*@CCFGDG6C=EGGF7:@F++6CFDC7D<5.7)>E35)94>FEGGG<FG74:FC4<)9>D3DG30)9<*8;*8<6**30+.9*404-(41/)<11@((*071((
@M03506:14:000000000-AKVR1:1:1101:16463:5708 2:N:0:39
AGGACTACCCGGGTTTCTAATCCCGTTCGCTCCCCTAGCTTTCGCGTCTCAGCGTCAGATAACGTCCAGGACCTCGCTTTCGCCACGGGCGTTCCTTCCGATCTCAACGCATTTCACCGCTCCACCGGAAGTTCCAGGTCCCCCTACGCTCCTCAAGACAGGACGTTTCGGCGCCAGTTCCCCGGTTGAGCCGGGGTATTTCAACAACCGACGTTCCCATCCGCCTACACGCGCTTTAAGCCCAGTGATTCAGAATAACGTTCGCACGGTTCGTCTTACCGCCGCTGCTGCCACGACCTTC
+
CCCCCGGGGGGGGGGGGGGGGGGGGGGGGGGGGGGGGGGGGGGGGGGGGGGGGGGGGGGGGGGGGGGGGGGGGGGGGGGGGGGGGGGGGGGGGGGGGGGGEGG<FGFGGGGGGGGGGGGGEGGGGGGGGFEFGGGGGGGGGGGGGFGGGEGGGGGGGEGGDGGGGGGGFEEG=GGGGGGGGGGEC:EE@8F7BCEGECFG7D@9F?=EEDDCGGGFGC*<F5DGDCEFCDEGD>DG07@CFF357+96?:@**0*2:)9CFFF3)**785*.7>A8:-9<:6(-3((744).)497))(.(
@M03506:14:000000000-AKVR1:1:1101:15240:5719 2:N:0:39
AGGACTACCAGGGTTTCTAATCCTGTTTGCTCCCCTAGCTTTCGCGCCTCAGCGTCAGTTGTGGTCCAGTGCGCCGCTTTCGCCACAGGTGTTCCTCCCGATATCTACGCATTTCACCGCTACACCGGGAATTCCACGCACCTCTCCCACACTCCAGCACCACAGTTTCGCCTGCAAGCTCCCAGTTGAGCCCGGAGATTTCACAGGTGACTTGTGGCACCGCCTACGCGCCCTTTACGCCCCATAATTCCGAACAACGCCCGCACCCCCTGTTTTCCCCCGTCTGCCGGCACAGCGTTCC
+
CCCCCGGGG9FEDFGEGGGGGGGGGGFGFGGGGGGGGGGGGGGGGEGGGGGGGGGGEGGGGGGDGG@FGGFGGGGGGGGGGGGGGGFGGGGGGGGGGGGGGGEGGG9FGGGG>GGFGGEGGGGCGGCGGDEGGGGFFGD@F@,@=DFGGG7C==EF?F6FGCGGFGFGGGGG>FGGC9ECGG5:8?E<:??::CC5CEC7CFCGC,AFDCFFG7C+5C;EC9)*12):57.:DB:C<F@GGD)**:+10+:)8)5)*.):)8)/58C3*557)*+2+.=*1(,(((.93)4(5((*)8:((
@M03506:14:000000000-AKVR1:1:1101:10951:5720 2:N:0:39
AGGACTACTCGGGTATCTAATCCTGTTTGATCCCCACGCTGTCGTGCATGAGCGTCAGTTTCGGGCCAGTGAGCCGCCTTCGCCACCGGTGTTCTTCCCAATATCTACGAATTTCACCTCTACACTGGGAATTCCACTCACCTCTCCCGTACTCAAGCCACTCAGTCTCAAAGGCAATTCCAGAGTTGAGCTCTGGGCTTTCACCCCTGACTTGAGACGCCGCCCGCGCACGCCTTACGCCCAGTAATTCCGAACAACGCTAGCCCCCTTCGCATTCTCCGGGCTGCTGGCCCACAGTTCG
+
CCCCCGFFEDGGGGGFGGGGGGGGGDGGGGGGGGGGGDGEGGGGGEFCGGGGGGGGECEEFEGGGGGGGGGGEEGEGGGGGGGGGGGGGGGE?99CFFGCEFGDGFGGGGFEFGCA9FC8=BFAG9=EFGFCGFFAFCFFFGFEF8DEGFCE8FGGGCDFGFG?DACECC,C=@FG6F9FGCEEG;D77@8CGG9AEFFGGG7FFG*9:FFFG8E,C7:E))87))85:):=/))*/;>E8CDGC?E*<AFFE353C07*8079C68B:)*))*2*+)1<(,,2((-/)06?)((/)96)(
@M03506:14:000000000-AKVR1:1:1101:14407:5735 2:N:0:39
AGGACTACTCGGGTTTCTAATCCCGTTTGCTCCCCTAGCTTTCGCGCTGCAGCGTCAGTATCGGGCCAGATGTGCGCCTTCGCCACCGGTGTTCCTCCTGATATCTACGCATTTCACCGCTACACCAGGAATTCCCACATCCTCTCCCGTACTCAAGCCAAGCAGTATGGGATGCCGGTCCTCGGGTAAGCCGAGGGATTTCACATTCCACTTACTTGACCGCCTACACGCGCTTTACGCCCAGTGATTCCGAACAACGCTTGCTCCCCCCGTGTTACCGCGGCGCCTGGCACGGCGTTAG
+
CCCCCGGGGGGGGGGGGGGGGGGGGGGGGGGGGGGGGGGGGGGGGGGGGGGGGGGGGGGGGGGGGGGGGGGGGGGGGGGGGGGGGGGGGGGGGGGGGGGGCFGGGGGGFGGGGGGGGGGGGGGGGGGGGGGGGGGGGGGFGGGGGGGGGGGGGGGDGGGDGGGGGFFACFGCFGGGGGGGGGDGGGGGGGGGG>EGGGFFGGDF+=FGFFG7FGGGGGFGFGGGDCF4CDD:3>3CAC>8EE5CGG+*3<CF@)9C*435)).5*<CFE3C5.C@:+49*420(,(()()4.11()))((,
@M03506:14:000000000-AKVR1:1:1101:22868:5777 2:N:0:39
AGGACTACTCGGGTTTCTAATCCTGTTTGCTCCCCACGCTTTCGCGCCTCAGCGTCAAATGTGGGCCAGATGGCCGCCTTCGCCACCGGTGTTCTTCCCAATATCTACGAATTTCACCTCTACACTGGGAATTCCGCCATCCTCTCTCACCTTCCAGCGCCGCAGTATCAAGCGCAATTCCCAGGTTGAGCCCGGGGCTTTCACGCCGGACTTACAGCACAGCATACGCGCCCTTTACTCCCAGTAATTCCCAACAACGCTAGCCCCCTTCGTATTCCCGCGGCTCCCGGCTCGAGTTTAT
+
6,CCCFFFGGG@FEF@FFF9FCEGGGGFEGGGFD7FFGGGGFCEGGEFG,ECE@,B@@<CEGA,FFFDC8EFGFGGG@FCEDCF7=EFGDFCF<AEFF@EF,BFGA<B@FCB<,C<EFGF<?F<C?ADFE<FEG,4@FG7BDFEFF,ECGGFFGGC;,@C6+@CEC9@CC,@CC*3@CGCG?,DCGFGCFCG**>*CE*7<7+1855**)9/?@FC*88FG4<*0:?)2)0:)84C4>*<CF479CG*332**)191()2)0<CFE55:)07.90++)**-2(4((()()((03(*/).))
@M03506:14:000000000-AKVR1:1:1101:13011:5783 2:N:0:39
AGGACTACTGGGGTTTCTAATCCTGCTTGCTCCCCACGCTTTCGCACCTCAGCGTCAGTACCGGGCCAGTGAGCCGCCTTCGCCACTGGTGTTCTTGCGAATATCTACGAATGTCACCTCTACACTCGCAGTTCCACTCACCTCTCCCGTACTCGAGCTTCTCAGTATCAAAGGCAGTTCTGGAGTTGAGCTCCAGGATTTCACCCCTGACTTAAAACGCCGCCTACGTGCGCTTTACGCCCAGTGCTTCCGAGCAATGCTAGCCCCCTTCGTATTCCCGAGGCTGCTGGACCGCAGTTAG
+
@CCCCGGFGE<F@F:BEGGGGGGGDEGFEFGGGGDFGGGGGCFGGGGEFGFGGGGDGGGGGGGGGGEGGGGGGGC@FGEGFFGGGGFDGFFFEGGGFGGD@EGGCGEFFGGG,CFCFFEFDFDFGCCGGGGEFGCEFGF@EGGGCECDE33@ED+@EGD8,,@;E;ECA:>FE4DCCGCEF,<;::3<;,@>8?F887:,>FFC<>*=998?,@9,1*/*27D5CD;AFF5=))2/6>8*/C3/9?+*03<B3<37*.*39/*99C?:*)*).>*C+)/2(,(-,3(03)(()-(/).654
@M03506:14:000000000-AKVR1:1:1101:13125:5793 2:N:0:39
AGGACTACTCGGGTATCTAATCCTGTTTGCTCCCCACGCTTTCGCGTCTCAGCGTCAGCAACGATCCAGAGGGCCGCCTTCGCCGCCGGTGTTCCTCCTGATATCTACGCATTTCACCGCTACACCAGGAATTCCACCCTCCTCTATCGCGCTCCAGCCGACCAGTCTCCCACGCACTTCCGCGGCTGAGCCTCGGGCCTTCACACCACACTTGGCCGCCCGCCTACACGCCCTCTACGCCCAGTCCATCCGAACTACGCCTGCCCCCCCCCCTCTCCCGCCCTCCCCGGCCCGGCACTCC
+
CCCCCGGCGCEFBGGEFCGGGFCGDGFDCFCFCCBEC:7C@CFFFGC@FFFGGFEGFCFGDCFDCFFGG@<<FFGGGGEFF<FF7FEG:@:BFGGGEFGGC9?FFF9DF++C:FC,,C4=F@FFGG<3+A,5AFDA=B=:+@>=,3,>+@+@CEGFGGG>*@*4=>,2=>,2<;C:C:?GFG*488C5*4>B*9BE*:*2+>9E7+12**9*+*+<<D.*11C>97;469>FDB45):7CC5*12<+/+<;3).)*24**)0)9*:@B*.1)8);**(7/3(,,(,()()-(7(())).(.
@M03506:14:000000000-AKVR1:1:1101:12658:5811 2:N:0:39
AGGACTACCCGGGTTTCTAATCCTGTTTGCTCCCCACGCTTTCGCGTCTCAGCGTCAGTATCCGACCAGGGGGCCGCCTTCGCCACAGGTGTTCCTCCCGATATCTACGCATTTCACCGCTACACCGGGAATTCCACCCCCCTCTTCGGTACTCTAGCTTGCCAGTTTCATGCGTCTTTCCTCGGTTGAGCCGAGGGATTTCACACATGACTTAACAAACCGCCTACACGCCCTTTACGCCCAATGATTCCGAACAACGCTCGCCCCCCCTGTATTACCGCGGCCTCTGTCCCGCAGTTAC
+
CCCCCGGGGGGGGGGGGGGGGGGGGGGGGGGGGGGGGGGGGGGGGGGGGGAFGGGGGGGGGGGGGGGCGGGGGGGGGGGGGGGGGGGGGGGFGGGFGGGGGGCGGGGGGGGGGGGGGGGGGCFFGGGGGGCFGGGGGFGGGGGGGGGFGG@ECGFGCGFAFGGGGFGGGFF9F8:EECGGG7C5CB=C8+5CECCEE*=CCFFGCGC6+79>F7+3:>:55<D5<CF4C95EGF@D)?5=CEG3>?0*<@F:D:C)*49E@3)7)1?BE3))0:+3+)*/.4(((((/)/.)9(,15.)).
@M03506:14:000000000-AKVR1:1:1101:5291:5813 2:N:0:39
AGGACTACTCGGGTATCTAATCCCGTTTGCTCCCCTGGCTTTCGCGCATCAGCGTCAGAAAGGGTCCAGCACCTCGCCTTCGCCACCGGAGTTCCACTGGATATCAACGCATTTCACCGCTCCACCCAGTGTTCCAGATGCCCCTACCCTCCTCAAGACTCGCAGTATCCATGGCACTTCCCCAGTTAAGCTGGGGGCTTTCACCACAGACTTACGAACCCGCCTCCGCGCCCTTTAAGCCCAGTGATTCCGAACACCGTTTCCACGGTTCGTCTTACCGCGGCGTCTGGCACGAACTTCT
+
CCCCCGGGGGGGGGGGGGGGGGGGGGGGEGGGGGGGGGGGGGGGGGGGGGGGGGGGGGGGGGFGGGGGGGGGGDGGGGGGGGGGGGGGGGGGGGGGGGGGGGGGGGGGGGGGGGGGGGGGGGGGGGGGGGGGGGGGGGGGGFGFGGGGGE7EGGGGGDGFGGGGGGGGGGGGGGF8FGGGGGGFGBCFFGGFGFEGGD=FFGFC>9F5=0C<77<CFCFGGDGEG*0)=9BC<D)7>:9FF5CC0<+7<FG?35<D427C@F/:*@8;E3DD>DGC+4/*3369(,4;2)4(*(().))))
@M03506:14:000000000-AKVR1:1:1101:14468:5873 2:N:0:39
AGGACTACTCGGGTTTCTAATCCGGTTCGCTCCCCACGCTCTCGCACCTCAGCGTCAGTAGATGCCCAGTCGACTGGTTTCCCCCTGGGTGTTCCTGCCGATCTCTACGCATTTCACCACTACACCGGCAATTCCATCGACCTCTGCATCACTCCAGTCGCGCCGTATGGGATGGCGCCTGGCCGTTAAGCGGCCAGATTTCACACCCCACGCGCGCAACCGCCTGCTTGCGCTTTACGCCCAGTCCATCCGGCCAACGCTTGGCCCCTCCTCATTACCGCGGCTGCTTGCACCGAGTTAC
+
CCCCCGGGGGGGGFGGGGGGGGGGGGGGGGGGGGGGGGGGGGGGGGGGGGGGGEGGGGFFGGGGGGGGGGGGEGGGGGGGGGGGGGGGGGGGGGGGGGGGGGGGGGGGFGGGGGGGGGGGGGGGGGGGGEGGCFFGGGGGGGGGGGGGGG8DFFGG8@FGGGG8EEGCCF>,33DEEGG:D8CFGEEGFFFCCC58CFFFGG7@96CEG3CCECECD3@GFCC5*74)+95*95>F275CCC37C9+*0CE)<)95585E)7739+/.1)*))*3<+.9:1(((44,))/44F:>)5)-4)
@M03506:14:000000000-AKVR1:1:1101:11397:5883 2:N:0:39
AGGACTACCCGGGTTTCTAATCCGGTTCGCTCCCCTAGCTTTCGCGCATCAGCGCCAGGTACGGCCCAGCAAGTCGCCTTCGCCACCGGCGTTCCTAGCGATATCTGCGCATTTCACCGCTACACCGCTAGTTCCACTTGCCTCTACCGACCTCAAGTCAACGAAGTATCCGATGCACGATCACAGTTGAGCCGTGACTTTTCACATCGGACTTTCGTAACCGCCTACGCGCCCTTTACCCCCAGTGAACCCGGATAACGTCCGCCCCCTCCTTCCCCCCCCGCCGTCTTGCCCGTACTTA
+
CCCCCGGGG-FFFGGGGGGEGGGGGGGGGGGGGGGGFGGGGGGGGGGGGGGGGGGGGGGGGGGGGGGGGGGFGGGGGGGGGGGGGGGGGDGGGGGGGGGGE@@FGGGGGGCGGGGGGFEGCGGGGGDGGDEEGGGFGGFDFFFGFGGCE>ECEG@F9FFGGGGF>CGCEGGGGEEGGGGG:FDGGFF?+4>FFD8***+=+3<+<F9CCD*::CCGGG4:CGD=D3)51>5C<37F?*7+<CGD70<*0+*8>3)*/)>*))))9A?)C)*0)*3*;,<C(7>(--4)(0-6),(17)-6)
@M03506:14:000000000-AKVR1:1:1101:18632:5895 2:N:0:39
AGGACTACCCGGGTTTCTAATCCTGTTTGCTCCCCACGCTTTCGCACCTCAGCGTCAGTACCGGGCCAGTGAGCCGCCTTCGCCACTGGTGTTCTTGCGAATATCTACGAATTTCACCTCTACACTCGCAGTTCCACTCACCTCTCCCGGACTCAAGATTCTCAGTATCAAGGGCAGTTCTGGAGTTGAGCTCCAGGATTTCACCCCTGACTTAAGAACCCGCCTACGTTCGCTTCACGCCCAGTGATTCCGACCAACGCTAGCCCCCCTCGTATTACCCCGGCGCCCGGCACCAATTTAG
+
CCCCCGGGGGGGGGEGGGGGGGGGGGGGGGGGGGGGGGGGGGGGGGGGGGGGGGGGGGGGGGGGGGGGGGGGFGGGGGGGGGGGGGGGGFCGGGGGGGGGGGFGGGFGGGEFGCF5AFGGGFFGGCFGGGGGGGGAFFGGGGGGGGGGGGGGGGGFCGGGGGGGGGFGGGGGGEGGGGFGGFGG>FGGGEFFGGGGCCCFGF@EGGGCFFDGFGGGF7AGD4<*C3ADF*85CB:D3CFGGGG42C96ACFF5)))135C538D<GDE*7C>.*2++67+40(33((),)(-8((*)*)))
@M03506:14:000000000-AKVR1:1:1101:15468:5899 2:N:0:39
AGGACTACCAGGGTTTCTAATCCCGTTTGCTCCCCTGGCTTTCGCGCCTCAGCGTCAATACCGGTCCAGGATGCCGCCTTCGCCACCGGTGTTCCTCCAGATATCTACGCATTTCACCGCTACACCTGGAATTCCGCATCCCTCTCCCGGATTCAAGCCTTCCAGTATCGGACGCAGTTCCCGGGTTGAGCCCGGGGATTTCACGTTCAACTTAGCAGGCCGCCTACGCGCCCTTTACGCCCCGTAATTCCGAACAACGCTTGCCCCCTCTGTCTTACCCCGTCTGCTTGCACAGAGTTAT
+
CCCCCGGGGFGGGGGGGGGGGGGGGGGGGGGGGGGGGGGGGGGGGGGGGGGGGGGGGGGGGGGGGGGGGGGGGGGGGGGGGGGGGGGGGGGGGGGGGGGGGGGGGGGGGGGGGGGGGGGGGGGGGGGGGFCFCFGGGDGGFGGGD?FDEG7EDGGFGGGGGGGGGGGFCEGEGGGC>EFGGGGCEEGDFGGFGEDEEE5ACFCGCC=FGFGGF7E+@C>GDGGEGC?7CD@GDB?FAFEGG:))*1*)<FF455DC5()2)555CAC:*87)9*++35)+---(((-*.=:,943941)))
@M03506:14:000000000-AKVR1:1:1101:9859:5903 2:N:0:39
AGGACTACCCGGGTATCTAATCCTGTTTGCTCCCCACGCTTTCGTGCATGAGCGTCAGTGTTAGCCCAGGGGGCTGCCTTCGCCATCGGTGTTCCTCCAGATCTCTACGCATTTCACTGCTACACCTGGAATTCCACCCCCCTCTTCCACACTCCAGCTCCCCAGTTTCAAACGCAGTTCCCAGGTTAAGCCCGGGGCTTTCACATCTGACTTAAGGAGCCGCCTGCGCACGCTTTACGCCCAGTCATTCCGATTAACGCCTGCCCCCTACGTATTACCGCGGCTGTCGGCACGTATTTCG
+
CCCCCGGGGGGGGGGGGGGFFGGGGGGGGGGGGGGGGGGGGGGGGGGGGGGGGGGGGGGGGGGGGGGGGGGGGGGGGGGGGGGGGGGGGGGGGGGGGGDGDFGGGEGGGGDGGGGGGGGGGGGGGGGGGGGGGGGGGGGEFEEGGGGGGGGGGGGGGGEGCGGC>F;AFGFEGGEEEGACGGC?D@FGAEFGFGGG5ECCGG?FF9<EFDFGFG++*7=E3)/=5CFBC<A5C:@C2?3=8ED*9+<B7ECF@3*9*6<*7<)**;5<5)1.>6@<+68*41(7(((14599;630*/-).
@M03506:14:000000000-AKVR1:1:1101:9766:5906 2:N:0:39
AGGACTACTGGGGTTTCTAATCCTGTTTGCTCCCCACGCTTTCGCACCTCAGCGTCAGTACCGGGCCAGTGAGCCGCCTTCGCCACTGGTGTTCTTGCGAATATCTACGAATTTCACCTCTACACTCGCAGTTCCACTCACCTCTCCCGGACTCGTAGACTCTCAGTATCGGAGGCAGTTCTGGAGTTGAGCTCCAGGATTTCACCACCGACTTAGGAATCCGCCTACGTGCGCTTTACGCCCAGTGATTCCGAGCAACGCTAGCCCCCTTCGGATTACCGCGGCTGCTGGCCCGAACTTT
+
CCCCCGGGGGGGGGGGGGGGGGGGGGGGGGGGGGGGGGGGGGGGGGGGGGGGGGGGGGGGGGGGGGGGGGGGGGGGGGGGGGGGGGGGGGGGGGGGGGEGGGGGGGGGGGGGGGGGGGGGGGGGGGGGGGGGGGGGGGGGGGGGGGGGGGGGGGGGEGDGGGGGGGGGGGGGGGEGGGGGGGG9EFGGG?FGCGG?F6C7FGFGGC<CECDGEGGG4FAEGFC=CG>A5FFGGE3>;79CEGDDFGFFGCEF?>)C<:CCBB)9C887:745)**2;4=+((((1(()))50)-4).)(.)
@M03506:14:000000000-AKVR1:1:1101:19039:5922 2:N:0:39
AGGACTACCCGGGTTTCTAATCCTGTTTGCTCCCCACGCTGTCGCGCCTCAGTGTCAGAAACTGCCCAGCAGACCGCCTTCGCCACCGGTCTTCCTCCGGATCTCTACGCATTCCACCGCTACACCCGGAATTCCGTCTGCCTCTACAGCCCCCGAGTTTGACAGTCGGCACGGCAGCTCCGGGGTTGAGCCCCGGACCTTCACCCCCCCCTTATCAAACCACCTACGCCCCCTTTACGCCCAGTAATCCCGGACAACCCTCGCACCCCCCGCATTACCCCCGCCGCCGGCACGGGCTTAG
+
CCCCCGGGCEGEGEG7FGGDFGGGGEGFGGFGGGGGDGGGDGGGFCGEGGGFGGGGGGFFFFGGGGGGGGFFFGGGDFGCFFEEGDCFCCFGFGGGGGGGGFGGGGGGGGGGGGCE,EFCFEF@F@C7C=>FFGFCFGEDFGDFGFGCDFFGGC+>CECEGFGF9FGEDGGGCEG*4*,1?*:CG88:++5?EC*?:>*20C+AC***:<D9E*+3*:*315CECFF57))/7);76:)8EGD47++/+<<5:395>?*/).)19*:<E@D>3C*8+69+(,((,((.(.4()(,)))(.,
@M03506:14:000000000-AKVR1:1:1101:10166:5922 2:N:0:39
AGGACTACCGGGGTTTCTAATCCTGTTTGCTCCCCACGCTTTCGCACCTCAGCGTCAGTACCGGGCCAGTGAGCCGCCTTCGCCACTGGTGTTCTTGCGAATATCTACGAATTTCACCTCTACACTCGCAGTTCCACTCACCTCTCCCGGACTCAAGATTCCCAGTATCGAAGGCAGTTCTGGAGTTGAGCTCCAGGATTTCACCACCGACTTAAGAATCCGCCTACGTGCGCTTTACGCCCAGTAATTCCGCTCAACGCCAGCCCCCCTCGTCTTCCCGCCGCCCCTGCCCCGAATTTAG
+
CCCCCGGGGGGGGGGGGGG<FGGGGGGGGGGGGGGGGGGGGGGGGGGGGGGGGGGGGGGGGFGGGGGGGGGGGGGGGGGGGGGGGGGGGGGGGGGGFGGGGGGGGGGGGGGGGGGFGGGGGGGGGDFFCGDGGGF9FGG,BF@E9FGGGGDE8@FCCFGGGGGF6FFGG8FBEGGG>FGGGGGGGGC7D7D,DFCGGFECGF79CCEDEGGDC>AFFFF:;CFECGF37<315:>96>:8?:*/*+39+<+9))1/2.*2))09DGG@509).7C8+57*,,-2((-58.(4)(-).)..)
@M03506:14:000000000-AKVR1:1:1101:14643:5923 2:N:0:39
AGGACTACCCGGGTTTCTAATCCTGTTTGCTCCCCTAGCTTTCGTTCCTCAGCGTCAGAAGTGGTCCAGTAAGCTGTCTACACCACAGGTGTTCCTCCTGATATCTACGCATTTCACCGCTACACCAGGAATTCCGCTTACCTCTCCCACCCTCTAGCATTCTAGTTTCCGCTGCACCCTCCCAGTTAAGCCGGGAGATTTCACAACAGACTGGGAACACCGCCTACACACTCTTTACGCCCAGTAATTCCGAACAACGCCCGCTGCCTACGTATTCCCGCGGCTTCTGGCCCGTAGTTAG
+
CCCCCGGGGGGGGFGGGGGGFGGGGGGGGGGGGGGGGGGGGGGGEGGGGGGGGGGGGGGGGGGGFGGGCGGGGGGGGGGGGGGGCGGGGGGGGGGFGGGGFGGFGGGGGGGGGGGGGGGGGGGGGGDEDFGFFGGFGCFGGG;FGGGGGGGG?EEEFGDAEGGDFGGGGGGGCGG,@FE8FGG8DDEAFFEFEEGG5>EAABFGCFCCFGGG?7C6FFFFDCDGGCFAC*?CC4@CCDDE*>7*2:9F<FGF:BD)*2)C)))9C*?>+9C57*00+)9/3616((,*-*4(87-7)7<))
@M03506:14:000000000-AKVR1:1:1101:15010:5934 2:N:0:39
AGGACTACCCGGGTTTCTAATCCCATTCGCTCCCCTGGCTTTCGCGCATCAGCGTCAGTGTCGGCCCAGCAACCCGCCTTCGCCGCAGGTGTTCCTCTCGATATCTACGCATTTCACCGCTACACCGAGAATTCCAGTTGCCCCTTCCGCACTCTAGTCGCACAGTATCAGTTGACCTTTCCGAGTTAAGCCCGGAGATTTCACAACTGACTTGTGCTGACCGCCTACGCGCCCTTTACGCCCCGTAAATCCGAACAACGCTTGCCCCCCCCGGATTACCGCGGCTGCCGGACCGGAGTTT
+
CCCCCGGGGGGGGGGGGGGGGGGGGGGGGGGGGGGGGGGGGGGGGGGGGGGGGGGGGGEFGFGGGGGGGGGGGGGGGGGGGGGGGGGGGFGGGDGCGFGGCFGGGGGGGGGDGGGGGGGGGGGGGGGDFFCFGGGGGGGAFFGFCDFCEGEGGGGGCGGCCGECFGCDFF9FF9;EGGGFFGGCGGGGD;CFFGGGG5FFGGGD7FGF?FCFGGG?FFFA<CDC11055DD*35><::6*2:C)/5*.:+09:3*//2>*)).15+<>GF:>))**/)/<(-1(-(-).0(()-1).04:.
@M03506:14:000000000-AKVR1:1:1101:22262:5949 2:N:0:39
AGGACTACCCGGGTATCTAATCCCGTTTGCTCCCCTGGCTTTCGCTCCTCAGTGTCAATACCGGTCCAGGATGCCGCCTTCGCCACCGGTGTTCCTCCAGATATCTACGCATTTCACCGCTACACCTGGAATTCCGCATCCCTCTCCCGGATTCCAGCCATCCAGTATCACACGCCGTTCCTCGGTTAAGCCGAGGGATTTCACGAATGACTTAGTTGGCCACCTACGAGCCCTTTACTCCCAGTAATTCCGAACAACGCTAGCCCCCCCACTATTCCCCCGGCCTCTGTCCCGGCGTTAA
+
CCCCCGGGGGGDGGGGGCGGGGGGGGGGGGGGGGGGGCFEGGGGGCFGGGGGGCFGFFE@D8FGGGGGGGGGGGGGGEGGGCGGEGGGGDCGGGGGGGDG,:B,?FDE<FGGBFGGGGDG:FEGGGFGFFFGE?;E7CFGAD8DDFGGG78E>@EG;DEGADEF6FGGG,DFG66+@EEG?:E>EEEC9EGGGGG5CCF6:D7CFD57CF:;AC?EF@)=0*9=D*))/2:*>=)>2:*30:<4D7<@99@:557)91):<5><CEEDE5))0*+0+.9*4,(3((.6)*-)0-()0)--(
@M03506:14:000000000-AKVR1:1:1101:16607:5959 2:N:0:39
AGGACTACTAGGGTATCTAATCCTGTTTGCTCCCCACGCTTTCGCACCTCAGCGTCAGTACCGGGCCAGTGAGCCGCCTTCGCCACTGGTGTTCTTGCGAATATCTACGAATTTCACCTCTACACTCGCAGTTCCACTCACCTCTCCCGGACTCCAAGCTCATCAGTATCAAAGGCAGTTCTGGAGTTGAGCTCCAGGATTTCACCCCTGACTTAATAAGCCGCCTACGTGCGCTTTACGCCCAGTGATTCCGAGCAACGCTAGCCCCCTTCGGATTACCGCGGCTGCTTGCCCGCAGTTT
+
CCCCCGGGGGGGGGGGGGGGGGGGGGGGGGGGGGGGGGGGGGGGGGGGGGGGGGGGGGGGGGGGGGGDGFGGGGGGGGGGGGGGGGGGGGGGGGGGGGGGGGGGGGGGGGGGGGGFFGGGGFGGGFGGGGGGGGGGGGGGGGGGGGGGGGGGGCGGGGGFGGGGGGGGGGGGGGGGGGGGFGGGGGGGDCCGGFGFG?5CFFFEGGGGGG>FGFGCFC+,?FDEDD>ACDFGGFAG1+6*8CDGGECAF+:=F><DG857>)7/9?C3CD*))**22.?F0,(49(()5*56))()))-6.
@M03506:14:000000000-AKVR1:1:1101:13052:5962 2:N:0:39
AGGACTACACGGGTTTCTAATCCTGTTTGATCCCCACACTTTCGTGCCTCAGCGTCAGTTACAGTCTAGTAAGCTGCCTTCGCTATCGGTGTTCTTGACGATATCTATGCATTTCACCGCTACACCGTCAATTCCGCCTACCTCGTCTGTACTCAAGTCAACCAGTATCAATTGCACCTCGACAGTTAAGCTGCCGTATTTCACAACTGACTTAATCAACCGCCTACGCACCCTTTAAACCCAATAAATCCGGAAAACGCTTGCCACCCACGTATTTCCCCGGCTGCTGGCCCGCAGTACG
+
CCCCCGGGGGGGGGGGGGGGGGGFGGGFGAFGGGGGGGGGGGGGFGGCDFGGGGGGGGGGDFGGEFGGGGGGGGGGGGGGGGGGGGGGGGGGGGGGGGFGGGGGGGGFDFGGGGGGGFGGGGGGGGGFGGGGDFGGGGGGGGGGGGGGGGGGGGGDCEFF,2@ECGFGGGGGFGGGGGG?+=EGGCE<FACCEFFGGGGGFGGGGFGGFFGGGGGGGFFDGGGGCGA;EC>EG66D=CAGCCGCCFGCC+>=))))*(2*5:7FG9F5155).9+3+)9+(,39-((/.)((.1(/)0))-
@M03506:14:000000000-AKVR1:1:1101:12814:5971 2:N:0:39
AGGACTACCCGGGTATCTAATCCCGTTTGCTCCCCTGGCCTTCGCGCCTCAGCGTCAGTGTTGGCCCAGCAACCCGTCTTCACCTCAGGTGTTCCTCTTGATATCTACGCATTTCACCGCTACACCAAGAATTCCGATTGCCCCTTCCACACTCTAGCACTGCAGTATCACTTGGCCGTTCTTAGTTAAGCTCAGAGATTTCACAAGTGACTTACCGCGCCGCCTACGCGCCCTTTACGCCCATCAAATCCGAACAACGCTTGGTCCCTTCGTATTACCGTGGCTGCTGCCCCTTAGTTAA
+
@<@CCEGFGGDGGGGCGGCFAE;CCCEG@FG<FFFD@8EF@DFGG@FGECFFGGGGG:FEGGFGFF<FFGFFFCB78@FDA<AEFGGDF?FFGGCFGGGFFGCEEFGEFGGE@FCCGFGEGGGGGFGGGFFGGD;,::C::AFDCFEDAE8=E8=B9=,D?8BDGAAFCE>FF,8>,@CC,@,7=FAAGCE=8CC<94,@:?3;7<,=FFDGFFGF**?CDC4C45A;5))2:>F<CC):C*95*+39F9C>:>CD<(9=B)7**36)<**)80;A+:*2((36:6:?:*(()(,**0)-)
@M03506:14:000000000-AKVR1:1:1101:21678:5985 2:N:0:39
AGGACTACAAGGGTATCTAATCCCGTTTGCTCCCCACGCTTTCGCGCCTCAGCGTCAGGAATTGCCCAGAGACCCGCCTTCGCCACCGGTGTTCCTCCCGATCTCTACACATTTCACCGCTACACCGGGAATTCCAGTCTCCTCTGCAATCCTCAAGAACAGCAGTATCGATCGACGTTCCTCGGTTGAGCCGAGGGATTTCACGACCGACTTGCCATCCCGCCTACGCGCCCCTTACGCCCAGCACTTCCGAGCAACGCTTTCCCCCCCTGTCTTACCCCGGCTGCTGGCGCACAGTTGC
+
CCCCCGGGGFGGCGGGCGGGGGGGGGGGGGGGGGGGGGGGGGGGGGGCCGGGGEFGGGGFGGGFGGGGGGCGGGGGGGGGGGGGGGGGGGGGGGGFGEEGGGGGGGGGGGGGGGGGGGGGGDEEGG:FGECDFGGFGGGDGFFFFCFFGDGGGGFFEFGGGFE?DF;A::6<8EGEEGCEDCFGGGGEEFGG5C*:*?:,,;EFCGG5*2>CE7FFG;457DDE3<?57).7).>D:F@GEE5C*:*)+<?33)79*.):5).:7<088<)))2<A+6)+4((669:6048(),(10042)
@M03506:14:000000000-AKVR1:1:1101:13666:6039 2:N:0:39
AGGACTACCCGGGTATCTAATCCCGTTTGCTCCCCTGGCTTTCGCGCCTCAGCGTCAGAAAGGGTCCAGCACGTCGCTTTCGCCACCGGCGTTCCTTCCGATATCTACGCATTTCACCGCTCCACCGGAAGTTCCACATGCCCCTACCCCCCTCCAGGCCACCAGTATCAAAAGCCGTTCCCCAGTTGAGCTGGGGGATTTCACCCCTGACTTGACGGCCCGCCTACGCGCCCTTTAAGCCCAGTGATTCCGCACCACGTTCGCTCGGTTCGTCTTCCCCCGGCTGCCGCCCCGAACTTAG
+
CCCCCGGGGGGGGGGGGGGGGGGGGGGGGGGGGGGGGFGGGGGGGGGGGGGGGGGGGGGGGGGGGGGGGGGGGGGGGGGGGGGGGGGGGGGGGGGGGGGGGEGGGGGGGGGGCFGGGFDECGGGGGGGDCGFFGGGGGGFG=DGGDFFGGGGEEGGGGFGGGG>FCBEFCG?C@EGGGCFGGGG*2>99E7,58:C8>5A9CFEGGG*25CF7>C<35>GGGGEC3:)*/)>D3<<<7@GGG4500<*+3A@))/)*,1:7:)9//*<5)*)0/*/+.7*(((,391)-),,04()<).))
@M03506:14:000000000-AKVR1:1:1101:22711:6053 2:N:0:39
AGGACTACTCGGGTTTCTAATCCTGTTTGCTCCCCTAGCTTTCGCGCCTCAGCGTCAGTTGTGGTCCAGTGCGCCGCTTTCGCCACAGGTGTTCCTCCCGATATCTACGCATTTCACCGCTACACCGGGAATTCCACGCACCTCTCCCACACTCCAGCACGGCAGTTTCGCCTGCAGGCTCTGAGTTAAGCCCAGCGGTTTCACAGGTGACTTACCGCACCGCCTACGCGCCCTTTACGCCCACTACTTCCGAACAACGCCCCCCCCCCCCGTCGTCCCGCCGCTGCGGGCACGAACTTAG
+
BC?CCGGGGGGGGCFCFGGDGECFGGGGCGFGGGGGGGGGGGGGGDGGGGDGGG@FFGGGGFGEGGGGGGFGGDGGGGGFFGGGGGFFDFCFGFFFGGDE7@=EFGGGGGGGGGGGGGGGGGGDGGGCGG7FGFDAEECCGG8D=E,@FGGEFF888DDFEGGDE,;3ECEGE>FFFEE1D>C9>?25;2BFFGF5:C:EED7C9F5=67>7::FC<D3*<55E37F:=DFC<::*)28*:C5*2++*++07).C7*4)5).)1)8:5=)90.7*28(0/0((49960,)2(5((1)8:).
@M03506:14:000000000-AKVR1:1:1101:24369:6067 2:N:0:39
AGGACTACTGGGGTTTCTAATCCCGTTTGCTCCCCTGGCCTTCGTGCCTCAGTGTCAGGAACTGTCCAGAGACCCGCCTTCGCCACTGGTCTTCCTCATGATCTCTACGCATTTCACTGCTACACCATGAATTCCAGTCTCCTCGCCAGCCCTCAAGCACCGCAGTATAGAATGCAGTTTCGGAGTTAAGCCCCGAAACTTCACACCCGCCTTACGGCCCCACCTACGCCCCCTTTCTGCCAAATCAATCCGACCACACTTCACGCCCTACTGATTACCTACGCTGACGTCACGTGCTTAC
+
CCCCCGFGF9@FGGGGGFFGGGGFGGGGFGFGGFGFF?FGGGGGG8FC,CFFGGGFFDFGGFFFGGGEGA8<FGFEG@EGFCFGGG<,B6BFCAFBF9ADD,9B@,F9=FGG>EECFEFGFGGF8F@E,,CEA?;A,9CFFBE8+4@E8+@=>8,D9DFG8+BC@8;9,7E9=9,=,,,6,6C+6+6:,,8,+;BEGG*E7;,,,1@E**3@*2,:*))*)/?=6*20*9)*)).*/++>>+*2*+5;+<085)91*.720***1**)?)****33:3@+)((,4,(04),,.(.*)))))
@M03506:14:000000000-AKVR1:1:1101:10579:6083 2:N:0:39
AGGACTACTGGGGTTTCTAATCCCGTTTGCTCCCCTGGCCTTCGTGCCTCAGTGTCAGGAACTGTCCAGAGACCCGCCTTCGCCACTGGTCTTCCTCATGATCTCTACGCATTTCACTGCTACACCATGAATTCCAGTCTCCTCTCCAGTCCTCAAGCACCGCAGTATCGAATGCAGTTTCGGAGTTAAGCTCCGAAATTTCACCCCCGACTTACGGCGCCACCTACGCACCCTTTACGCCCAATGAATCCGAACCACCCTCGACACCTCCGTATGACCGCGGCTGCTGGCCCGGTGTTCG
+
CCCCCGGGGGGGGGGGGGGGGGGGGGGGGGGGGGGGGGGGGGGGFGGGGGFGEGGGGGGGGGGGFGGGGGGGGGGGGGGGGGGGGGGGGGGGGGGGG9FG9?FGGGGGGCCFGGGFGGDFA?FGGGGGEDCFFFFFGEFEGGGE,>EDGEGFFGFGGFGCDCGCGCBEE6>F8@A>FGGGFCD33>DDCBE,6@EGDGG7FGGG,CEGGGGGGG7***)7?4CE4CA>D*8CC:FD)CAEGG<DG6F1@EGB))7/>0**.<>*)28525*7748*+)//((36(4<))0((5(,/77<50
@M03506:14:000000000-AKVR1:1:1101:16793:6083 2:N:0:39
AGGACTACCCGGGTTTCTAATCCTGTTCGCTCCCCACGCTTTCGCTCCTCAGCGTCAGTACCGGCCCAGAGTGCCGCCTTCGCTACTGGTGTTCCTCCCGATATCTGCGCATTTCACCGCTACACCGGGAATTCCACACTCCCCTACCGGACTCGAGTCACGGCAGTTTCGAATGGCTCCTCCACGTTAAGCGTGGAGATTTCACATCCGACTTGCCGAACCGCCTACGCGCTCTTTACGCCCAATAAATCCGGACAACGCTTGGCCCCGACGCATTACCGATGCTGCCGCCCCGTCGTTG
+
CCCCCGGGGGGGGGGGGGGGGGGGGGGGGGGGGGGGGGGGGGGGGGGGGGGGGGGGDGGGGGGGGGGGGGGGGGGGGGGGGGGGGGGGGGGGGGGGGGGGGGGGGGGGGGGGGGGGGGGGGGGGGGGGGD7FGGGAEGGGGGFGFGGCGDEEEGGGDFGGGDGGG:DF;FGGGEB?FC6C8CFFFGFGD@FFGC5?5>CGGF?+>CCFGGCDCDGGFD)*)19C9*777)5C)8.24:8*8775C=F493C65>3CC6C7@@)7968;E)).0)2A*26<(((-,))7()((0.3D)),((
@M03506:14:000000000-AKVR1:1:1101:15632:6087 2:N:0:39
AGGACTACTGGGTTTCTAATCCTGTTTGCTCCCCTAGCTTTCGCGCCTCAGCGTCAGTTGTGGTCCAGTGCGCCGCTTTCGCCACAGGTGTTCCTCCTGATATCTACGCATTTCACCGCTACACCAGGAATTCCACGCACCTCTCCCACACTCCAGCACGGCAGTTTCGCCTGCAAGCTCCCAGTTGAGCCAGGAGATTTCACAGGTGACATACCGCGCCGCCTACGCGCCCTTTACGCCCAATAATTCCGAACAACGCCCGCACCCTCTGTATTACCGCGGCTGCTGGCCCAGAGTTAGC
+
CCCCCGGGGGGGGGGGGGGGGGGFGGGGGGGGGGGGGGGGGGGGGGGGGGGGGGGGGGGGGGGGGGGGGGGGGGGGGGGGGGGGGGGGGGGGGGGGGGGFGGGGGGGFGGGGGGGGGGGGGGGGGGGGGGGGGGGGGGGGGGGGGGFFG7CDFGGFGDGGBEDGGGCEEECCFGGEGF2DFFDFFGGG?FFBFG*::EDGGFF,>1=6CFGCCFFCD7>EDGGGCFDE5DDGGF6C<>):EGF<*<EFGGG3)7D*59D*.7>5CGE);)99*:<2<-)236>19?>F(<(:<(.*0=4)-
@M03506:14:000000000-AKVR1:1:1101:17073:6087 2:N:0:39
AGGACTACACGGGTTTCTAATCCCGTTCGCTCCCCTGGCTTTCGCGCATCAGCGTCAGTATCGGCCCAGTAGCCCGCCTTCGCCTCAGGTGTTCCTCCCGATATCTACGCATTTCACCGCTACACCGGGAATTCCAGCTACCTCTTCCGTACTCTAGCTTGCCAGTATCGGCCGACTTTCCGGGGTTGAGCCCCGGGCTTTCACCGCCGACTTAACAGGCCGCCTACGCGCCCTTTACTCCCAATAATTCCGAACAACGCTTGCCACCTACGTATTCCCGCCGCTCCTTGCCCGTAGTTAG
+
CCCCCGGGGGGGGGGGGGGGGGGGGGGGGGGGGGGGGGGGGGGGGGGGGGGGGGGGGGGGGGGGGGGEGGGGGGGGGGGGGFGGDGGGGGGGGFGGGGGGGGGGGGGGGDEGGGGGGGGGGGGGGGDGGDGGGGGGGGGGGGFGGGGGDGGGGGFACGGGGGGGGGGCFGGGGGGGCEGCFGGGGEGGGCCGGEEEEG8CFF+>+*=C5)9)2*<9CC7*9))*1/)7/)7:>5?CAF*28E495<E?CGG?5:C3>6)2..)*2+AF*09.02+<+)9*-(--4(-))15(0(,97.6>-
@M03506:14:000000000-AKVR1:1:1101:8830:6105 2:N:0:39
AGGACTACCGGGGTTTCTAATCCTGTTTGCTCCCCTAGCTTTCGCGCCTCAGCGTCAGATGTGGTCCAGTGCGCCGCTTTCGCCACAGGTGTTCCTCCCGATATCTACGCATTTCACCGCTACACCGGGAATTCCACGCACCTCTCCCACCCTCCAGCACGGCAGTTTCGCCTGCAGGCTCTAAGTTAAGCCTGGAGGTTTCACAGGTGACTTATCGCACCGCCTACGCGCCCTTTACGCCCAATAATTCCGACCAACGCTTGCCCCCCCCGTATTCCCGCGGCTCCCGCCCCGCAGTCAG
+
CCCCCGGGD:FGGGFGGGGGGGGGGGGGGGGGGGGGGGGGGGGGGGG7FGGGGGGGGGFGAFGGGGGGGGGGGGGGGGGGGGGGGGGGGGGGGGGGGGGGGGGGGGGGFGGGGGGGGGGEGCEGGGGGGDCGGGGGGGGGGGGGFFGGGF8CDF+:,<FGC*@CGGGFF5:CEGGF68C:E,1,4?;@<,CF:,*4A*8C@FFFGGGGGGGGC+++*2=C5DGCG*87C<559)7FDC5EEG39579/<F7)7)))*(**00)16C@BC85)0);++-714143,(()4)--)(()))())
@M03506:14:000000000-AKVR1:1:1101:10495:6122 2:N:0:39
AGGACTACCCGGGTTTCTAATCCCGTTTGCTCCCCTGGCCTTCGTGCCTCAGCGTCAGGAACTGTCCAGAGACCCGCCTTCGCCACTGGTCTTCCTTACGATATCTACGCATTTCACCGCTACACCGGGAATTCCACGCACCTCTCCCACCCTCAAGCACGGCAGTTTCGCCTGCAGGCTCTAGGTTAAGCCTAGAGGTTCCCCAGGTGACTTACCGCACCGCCTACGCGCCCTTTCCGCCCAATAATCCCGAACAACTCTTGCCCCCCTCGTTTTCCCGCGGCTGCTGTCCCGCAGTTAG
+
CCCCCGGGGGGGGGGGGGGGGGGGGGGGGGGGGGGGGGGGGGGGGGGGGGGGGGGGG@EFFGGGGGGGGFFGGGGGGGGGGGGGEGGGGGGEEGGGGCGGGGGGGGGGGG+FC<F<FFGDCEEGGGGGGD@FGF;EG7FGFEF?=EFGGGGGFGGDBFFFG78++5EC7:BFG8B><CE4:DFGGGFFFGEG?829DCCE,8,,4:*=,08=E7,4>DBEDGG5*9A55)7EC>F*)0)2;5<97+09+0<5))9548*</0*:<CGEC)/7)*;C+59*((,,(((/508:*7().))--
@M03506:14:000000000-AKVR1:1:1101:20841:6165 2:N:0:39
AGGACTACCCGGGTTTCTAATCCCGTTCGCTCCCCTAGCTTTCGCACTTCAGCGTCAGTGTCGGCCCAGCAACCCGCCTTCGCCGCAGGTGTTCCTCTTGATATCTACGCATTTCACCGCTACACCAAGAATTCCAGTTGCCCCTTCCGCACTCTAGTCGAGCAGTATCAGTTGACCTTTCCGAGTTAAGCCCGGCGATTTCACAACTGCCTTGCACTGACCGCCTACGCGCCCTTTACCCCCAGTAAATCCGAACAACGCTTGCCCCCCCCGTATTCCCGCGGCTCCTGGCCGGGAGTCC
+
CCCCCGGGGGGGGGGGGGGGGGGGDGGGEGGGGGGGFGGGGGGGGGGGGGGGGGCFGGGGGGGGGFGCGGGGGGGGGGGGGGGGGGGEFFGGGGGGGGGGGGGGGGGGGGGGGGGGGGGGGCFGGGGFGGDGFGGGGGGGGGGGGGGGGGGGGGGGGGGGCGGGGG9FGCGGGGGGGGGGGGG55DE7>EFDDGD*?EE5;FE??97FC6*6<0ACFGA<9<5CDD3<>DE5CB3D)*=+A:D5<C?*+3<9))*991D5;B)/*0<>EEGF>3*;04@98>6(,(,)50,4)((/0)4()
@M03506:14:000000000-AKVR1:1:1101:26083:6187 2:N:0:39
AGGACTACAGGGGTTTCTAATCCGGTTCACTCCCCTAGCTTTCGCGCATCAGCGTCAGGTACGGCCCAGCAAGTCGCCTTCGCCACCGGCGTTCCTAGCGATATCTGCGCATTTCACCGCTACACCGCTAGTTCCACTTGCCTCTACCGACCTCAAGTCAACGAAGTATCCGCTGCACGACCACAGTTGAGCCTCGACTTTTAACATCGCACTTCCGTAACCGCCCACGCTCCCTTCACCCCCAGTGAACCCGCACTACCCACGCCCCTCCCGACTCCCCCCGGCCGCTCGCCCGCAGCTG
+
CCCCCGGGGGGGDFEBFFGGGGGGGGGGGGGG8FFEEGCGGFGGGEFGCGGGFCFGGG,EGFEEGCFGCFGD<FF,@:FGCDCGGGGGCFC=FFGGGFGDEFGGGC?FCGEGDEFFFG7CFEFFGGEGEGGFDFGGGGB=9@,8,@FC+BEGGFF69EDG,:>**4>DC:D**=*>E,5***4:5C,=9C+:C**3/:?=+++++1+=C*8)1;++77)2CGC5)/0)29)*/05:,*1+;753*296++/.))1)),9*.*0));*<*)*))*2//30:(4(30((.()-()(-)0)((.
@M03506:14:000000000-AKVR1:1:1101:26357:6190 2:N:0:39
AGGACTACTCGGGTATCTAATCCCGTTCGCTCCCCTGGCTTTCGTGTCTCAGCGTCAGCAAGTCCCCAGCAGACTGTCTTCACCTTTGGCGTTCCAGACGATATCTACGCATTTCACCGCTCCACCGTCGGTTCCATCTGCCCCTAGCCGGCTCAAGATCGCCAGTATGCCCAGCCATTCCCCGGTTGAGCCGGCGGATTTCACATGACACTTAACGACCCGCCTACCACCCCTTCAATCCCAGTGATCCCGCCCAATCATCGCCCCCTCTGTCTTACCGTGGCTTGTTGCACGGAGTTGG
+
BCC<,6C-;C;@+CCFGGE,CF<CE@FGGGEGGGGGCCGGFGGGGFC<<CECEBFE@F,CFFFF<8F@,CE@,C<FFF,6EA@FGGAEA<FFGCC5E6=:+C7CE<F<DEE7+,9A,9::++6,?444?+8@F:FFG9,7=EEG=+@,6+36+=9>D8DE68BEDE;,@F,,5,@+,72@3,43:CEGDB;,*C*8/785+:++>++:?F49CF+0**)*9)55/*.)+*)*17>*<*9C*<***2+*300>)))/*(*+**/*/*:>*0*)/:C736)/(((,(((...6<F(,)0.()(
@M03506:14:000000000-AKVR1:1:1101:20904:6207 2:N:0:39
AGGACTACTCGGGTTTCTAATCCTGTTTGCTCCCCACGCTTTCGCGCCTCAGCGTCAGTAAAGGACCAGGTTGCCGCCTTCGCCACCGGTGTTCTTCCCAATATCTACGAATTTCACCTCTACACTGGGAATTCCACAGCCCTCTTCCTCACTCAAGCCTAGACGTATCAAATGCAGCCCCCAGGTTAAGCCCAGGAATTTCACATCTGACTGTCTAAACCGCCTACGCGCCCTTTACGCCCAGTCATTCCGAGCAACCCTACCCCCCTTCGTCTTCCCCCGGCTGCTGGCACGCAGCTAG
+
CCCCCGGGGGGGGGGGGGGGGGGGGGGGGGGGGGGGGGGGGGGGGGGGGGGFGGGGGEEFFGGGGGGGGGGGGGGGGGGGGGGGGGGGGGGGGGGGGGGGGGGGGGGGGGGGGGGGGGGGG<FCGGGFGGGGGGCDFGFCFGGFFGGGGGGFFFGGGGGGG,@@E8EDDGGDGGGGFFGDEDGEFGGFF9C,@FFDEGF6:CDC@C?E?++;?=9>:CACFG<CG5)5E35:554731;EG=<50=98@CC6))9C<3*7)7)95FG3*)0).988+65*22(4,(-),90(*(-)0)().
@M03506:14:000000000-AKVR1:1:1101:9534:6230 2:N:0:39
AGGACTACCCGGGTTTCTAATCCCGTTTGCTCCCCTAGCTTTCGGTTTTCAGCGTCAATGTCGGTCCAGGATGCCGCCTTCGCCACCGGTATTCCTCCAGATATCTACGCATTTCACCGCTACGCCTGGAATTCTGCATCCCTCTCCCGAATTCAAGCCATCCAGTATCCGACGCAGTTCCAAGGTTAAGCCTTGGGATTTCACGTCGGACTTAGTTGGCCGCCTACAACCCCTTTACGCCCAGTAATTCCGAACAACGCTTGCCCCCCCCGTATTACCGCGCCTGCTGGCACGGCGTTAG
+
CCCCCGGG-FFGGGGGGGGGGGGGGGGGDGGGGGGGGGGGGGGGGFGGGGGGGGGGGGGGGGGGGGGGGGGGGGGGGGGGGGGGGGGGDGGGGGGGGGGGGGGGGGGGGGGGGGGGGGGGCGGGGGGGFFFGEGGGGGGGGGGGGGGGGGDEGGGC>FFDFC889E,8@EE7EEGGGGGGGGAFCFGGFCFFGGCGGFGC>>2A:0?EGGGDGGFCFFA6*2CEG*5)<FFGGF4C6@5EGC3/7A+99C:@>)7D*3CGF>>C*CFFGEGF.78++66*49(((((/5)3(9263770((
@M03506:14:000000000-AKVR1:1:1101:25167:6244 2:N:0:39
AGGACTACTCGGGTTTCTAATCCGGTTCGCTCCCCACGCTTTCGTGCCTTAGCGTCAGAAATGGTCCAGTAACCTGCCTACGCCATTGGTGTTCCTTCTAATATCTACGGATTTCACTCCTACACTAGAAATTCCAGTTACCTCTACCACTCTCGAGTCCGTGAGTTCGAATAATAGTCTGATGGTTGAGCAACCAGGTTTCACTATTCGCCTTACGGACCGCCTACTCATACCTGTACGCCCAGTCACTCCGGATAATGCTTGCACCCTACGTATGACCGCGGCGGCTGCCTCGTAGGTA
+
CCCCCGGGGGGGGGGGGFGGGGGGGGGGGGGGGG7FFGGGGGGGGGGGGGGFGGF@FFGGGGGFFGGGFFGGGGGGFFFFGDGGCGGGGFGGGFGGGGGGFFCFGFGGGCEGGFGGGGGDG?FFFGFDGCFGCGGGFFGACF=FDAFGGGFD9=+@BEGFGF6DCF>AEFGGGGGFDFGGCGFG8DCC8=E,@DDEGGDFG7@FFG7C7DGD9*,5<*5:>D4*/*/*41+,+)42/=BC*>3D<7C=7+5=>E35D)+4+++2/+54:50<:*++2)*+(((((((0(0((*,(1)0(.)
@M03506:14:000000000-AKVR1:1:1101:4925:6245 2:N:0:39
AGGACTAGTAGGCATTCTAATCCTGTTTGCTTCCTACGCCGTCGCTCCTCAGCGTCAGTACCGGGCCGCTGAGCCGTCTTCCCCCCGCCTGTCCTTGTGAATATCTACGCATTTCCTCGCTACACCCCTAGTTCCACTTCCCTTTCTCGTCCACAAGTCAATGAAGACTCCGTTGCACGATCACAGTCGTTCCGCGCCCTACTTCTTCCTCCTTCCTAACCCTGCTACGCCCCCCTCCCGCCCAGCGATACGCGATAACGCCCACCCCCCCCTCCTCACCGCCGCTGCCGACCGGCTGTGG
+
AC-ACGG-<-CC,-;C--66E6E6,;,<;,C,C,,,6,78+8@++,CF<,6,,+88C7CFEC,@+C@+8CFCC,,+6+,,,,C=+@+++49C,BB<,5,5,:,@@EFAB++++5C,@C@=+BC<DA+++8,:,7CADD,,@D9,6,,36+@++54:8<FC;,53,,3,,,,**,6@4:9818*>>,2,***6,*4:**4*,/++1+1<+++**2+*+1;*/*0*/*+2*:)=C))1(*0**/99***.**10))/918>*)))**2*7:)1.)*;*0)01((,,(((..),,)(-))).((
@M03506:14:000000000-AKVR1:1:1101:20876:6247 2:N:0:39
AGGACTACCGGGGTATCTAATCCTGTTTGCTCCCCACGCTTTCGCACATCAGCGTCAATGCCGGGCCAGTGAGCCGCCTTCGCCACTGGTGTTCTTCCGAATATCTACGAATTTCACCCCTACACTCGGAATTCCACTCACCTCTCCCGGATTCAAGCGATGCAGTTTTAAAGGCAGTTCCGGGGTTGAGCCCCGGGCTTTCACCTCTAACTTGCAAAGCAGCCTACGCGCGCTCTACGCCCAGTAATTCCGAACAACTCTAGCTCCGCCCGTAGTACCACCGCTGCTGGCCCGGCGTTAG
+
C@CCCGGGGGGGGGGDGGGGCFD9FFFGFGFGG@FGGECFCFGGEGG7CEECDGGGGGCFCFGG+FFGGGGGGGGGGGGGGFGGDGGFGEF<?,BFDGGCCFDFCFGDFD<E?FFGGC,@F@EFGGGG++?<8F9C,<BFDF,@,@DD+=333AD;AFGGFEEGF7,;E;,3@<CFG8BDF*48:**48<E7:;*::E5:+2+1>9C9+1;CG7EGCCAEC4;CFG;5E/)*)8.75DFG=/7C7E+9+0:F))1)2,2+*19>*:C)/))001*;<49+,,((-,,)))(..(-)0)(-2
@M03506:14:000000000-AKVR1:1:1101:15524:6247 2:N:0:39
AGGACTACTCGGGTTTCTAATCCTGTTTGCTCCCCACGCTTTCGCGTCTCAGCGTCAGTATCCAACCAGGGGGCCGCCTTCGCCACAGGTGTTCCTCCCGATATCTACGCATTTCACCGCTACACCGGGAATTCCACCCCCCTCTTTGGTACTCTAGCTTGCCAGTTTCATGCGTCGTTCCCCGGTTGGGCCGAGGGATTTCACACATGACTTAGCAAACCGCCTACACGCCCTTTCCGCCCAATGATTCCGAACAACGCTAGCCCCCCCTGTATTACCGCGGCTGCTGGCACAGAGTCAG
+
CCCCCGGGGGGGGGGGGGGGGGGGGGGGGGGGGGGGGGGGGGGGGGGGGGGGGGGGGGGGGGGGGGGGGGGGGGGGGGGGGGGGGGGGGGGGGGGGGGGGGGGGGGFGGGEGGGGGGGGGGCFFGGGGGGGGGGFFGGGGGG8EGCFGGFBFECEFFEFFFGG72DFGGF9<CC>C=EGGGE6E*=CEE7E78:CC=5CG6*<C:ECFFGGGGFCF*:6597>5/C4673:C75;C):5CGE**902/<FFF)5CC*,):)0.>*2A:*)/76>FC?46570(0(-(),9(,=2.299)-)
@M03506:14:000000000-AKVR1:1:1101:18442:6265 2:N:0:39
AGGACTACTCGGGTATCTAATCCCGTTTGCTCCCCCGGCCTTCGTGCCTCAGCGTCAGTAACTGTCCAGAGACTCGCCTTCGCCACTGGTCTTCCTTACGATATCTACGCATTTCACTGCTACACCGTAAATTCCAGTCTCCTCTCCAGTACTCAAGCAAGGCAGTATCGAATGCAGTTCTGGGGTTGAGCCCCAGGATTTCACATCCGACTTACCCCGCCGCCTACGCACCCTTTACGCCCAATGACTCCGCACAACGCTACAGACCTCTGTATTACCGCGGCTGCTGGCACGGAGTTAG
+
CCCCCGGGGGGGGGGGGGGGGGGGGGGGDGGGGGGGGDGGGGGGGCGGCGGGGGGGGGGGFGGGGGGGGGGGGGGGGGGGGGGGEGGGGGGFFGGGFFGFGCFEEFCGFGEGGGGGGG9EGGGGGGGGGGGGGGG9?FG9ECEGGFGGGGGGGGGGEGGC=EDE6D;,@CGFGGG99EFGGGGC>EGGFFEFFC>>FFGG9DGGD,47C4DDC7DE74457CDC**8)CC>CCFAC)2.8EGGGG6C*+<C>)0957<CC3))2*+2)+9*)*0+03<FC;6>0-(-04)4,*(,95>.).
@M03506:14:000000000-AKVR1:1:1101:13555:6266 2:N:0:39
AGGACTACCGGGGTTTCTAATCCCGTTCGCTCCCCTGGCTTTCGTGTCTCAGCGTCGGCACAACCCCAGCAACCTGTTTTCACCGTTGGCGCTCCAAGCGATATCTACGCATTTCACCGCTCCACCGCTTGTTCCAGTTGCCCCTAGTTGGCCCAAGACGCCCCGTATACCCAGCCGTTCCCCGGGTGAGCCGTGGGATCTCACAAGGTACTTAGGCGTCCGCCCACACCCGCTTTAAGCCCAGTGATTCCGCCTAACCCTTGAGGCCCCCGTCCTCTCGCGGGTGCTGGCACAGTTGTCG
+
CCCCCFGGG:FGC@FEGFGGFFFF;CFCBF@GEDCGEGGGGGGGG<CFGC9A8@CF:@FCCGGGGGCF@FEFFEFFE9F@F9FGGG@7DFGGEGG?FFGGGGCFGG,E<:BFEGGCGGDG7@B@FGEG:C@AFGE9DFGEFGGGFCFFGGFFGC8?DFFEGGG*:@88,5DFFFFE**=D,,=1:>?E5BCFDGGGGGG*>CEF89CC+;CCCG?FFDDDDDC2)/8:=35/9D>16:8<CCC57<+9:<96)7*103**.)8**2;)*0)07/**+)<*2(,(,-(*.6,(941**16)(
@M03506:14:000000000-AKVR1:1:1101:7941:6310 2:N:0:39
AGGACTACCCGGGTTTCTAATCCTGTTTGCTCCCCACGCTTTCGCGCCTCAGCGTCAGTCTCGGTCCAGAGCGCCGCCTTCGCCACCGGTGTTCTTCCCAATATCTACGAATTTCACCTCTACACTGGGAATTCCACGCTCCTCTCCCGAACTCAAGCAGCCCATTCCCGAGCGCAATTCCCAGGTTGAGCCCGGGGCTTTCACACTTCACTTGCCCCGCCGCCTACGCGCCCTTTACGCCTACTAAACCCACAACACGCTCGCCCCTCCCGCATCACCTCGCATGCTGGCACGACCTTGG
+
CCCCCGGGGGGGGFGGGGGGGGGGGGGGFGGGGGCFGGGGGGGGGGGGGGGGGGGGGGGGGGGGGEECFFEGGGG7@FGEFGDGGGGEGGGGCFFFGGGGGGGFFDFGGGGFFGGDFFGGFB99FGFGG,AF=CFCFGGCFEFGFFGDD8=EDCF?C6,3@ED?,35,,3>*@*:CE5C9DG7,8BEF,2?:*/*=*=//>7+<9C*+++2217+>C*.>CD)7/9575/7=D@?C<0)2***2*09)20/0.)**9:5/.55<5EG:*.*)))**+))0,(,-(,)*-)((*,41))))(
@M03506:14:000000000-AKVR1:1:1101:22074:6323 2:N:0:39
AGGACTACAAGGGTTTCTAATCCTGTTTGATCCCCACGCTGTCGTGCATGAGCGTCAGTTACGAGCCAGTGAGCCGCCTTCGCCACTGGTGTTCTTCCCAATATCTACGAATTTCACCTCTACACTGGGAATTCCACTCACCTCTCTCGTTCTCGGGCTCCACAGTTTCAATGGCATTTCCGGAGTTGAGCTCCGGGCTTTCACCACTGACTTGAAAAGCCGCCTGCGCACGCTTTACGCCCAGTAATTCCGAACAACGCTAGCCCCCTTCGTATTACCGCGGCTTCTGGCCCCAAGTTAG
+
CCCCCGGGFGGGGGGGGGGGGGGGGGGGGGGGGGGGGGGGGGGGGGGGGGGGGGGGGGGGGGGFGGGGGGGGGGGGGGGGGGGGGGGGGGGGGGGGGGGGGGGGGGGGGE8FCFGFGGGGGGGGFGGFFFGGGG9<EFGGGGGGGGFCGGFGGFEFGEEGE8DGGFDCFGFFGFGGGGGGGGGC>CEFGGGGGGGGGCCFCCFFFEGFCGGF7C?6+:9E<4CECFFFGD>5DB:GCFEGGGGGGGGF:+0/5)9DC?DE:BDFDCE>*8>757*3:5BE(4(1,((*.7)()(,*0164)
@M03506:14:000000000-AKVR1:1:1101:10228:6338 2:N:0:39
AGGACTACACGGGTTTCTAATCCCGTTCGCTCCCCTAGCTTTCGCACAATCAGCGTCAGTGTCAGCCCAGCAACCCGCCTTCGCCGCAGGTGTTCCTCTCGATATCTACGCATTTCACCGCTACACCGAGAATTCCAGTTGCCCCTTCTGCACTCTAGCCCCGCAGTATCGGCTGACCTTTCCGAGTTAAGCCCGGAGATTTCACAGTCGACTTGCGGTGGCCGCCTACGCGCCCTTTACGCCCCGTAAAGCCGAACAACGCTTGCCCCCCCCGTATTACCGCGGCTGCTGGCCCGGCGTG
+
CCCCCGGG-FGGGGGGGGGGGGGGGGGGGGGGGGGGGGGGGGGGGGGGGGGGGGGGGGGGGGGGGGGGGGGGGGFGGGGGGGGGGGGGGGGGGGGGGGEFGFGGGGGGGGGG7FEFGGGGG@GGGGGFGGGGGGGGGGGGGFFGGGGGGFEFFFGGGGGGGGGGGGGGGGECEGGGGGGGGGGGGGGGGC9FDGGGGG?ECFCCC+++3CCCCDGGG)=E<C<5<D>3*/<C3@>D?G=C*:9))2:;=E+97)))/(7EF::*95+/*51<57***4*361;69>BD<423)((15)3((
@M03506:14:000000000-AKVR1:1:1101:11873:6362 2:N:0:39
AGGACTACCGGGGTTTCTAATCCCGTTTGCTCCCCTGGCCTTCGTGCCTCAGCGTCAGGAACTGTCCAGAGACCCGCCTTCGCCACTGGTCTTCCTTACGATATCTACGCATTTCACCGCTACACCGTAAATTCCAGTCTCCTCTCCAGTCCTCAAGCACGGCAGTATCGAATGCAGTTTCGGAGTTAAGCTCCGAGATTTCACACCCGACTTACCGCGCCGCCTACGCACCCTTTACGCCCAATGAATCCGAACAACGCTTGGGCCCTCCGTCTTCCCGCGGCTGCTGGCCCAGAGTTAG
+
CCCCCGGGGGGGGCGGGGGGGGGGGGGGGGGGGGGGGGGGGGGGGGGFFGGGGGGGGGGGGGGGFFFGGGGGGGGGGGGGGGGGGGGGGGGGGGGGGFGGGGCGGGFGGGDFEGGGGGGGCGGGGGGGFGG9FGGGGAFGGGGGACFFGFGGGGG8?FDEEEG6CE9;FGGCFGGFCG;C;8EBEEGEGAF;EGGDG5@CEGCGGFGGCDGDGFGGDGEGCC<*195:5*5=CF)75>>CCE/7*0<B+<FE3))/*(1:7B:<C*8)/.*8@**1+67*(41(--()54((.((/)*-.4
@M03506:14:000000000-AKVR1:1:1101:8327:6429 2:N:0:39
AGGACTACTGGGGTTTCTAATCCCGTTTGCTACCCTAGCTTTCGCGCCTCAGCGTCAAGAGCAGACCAGAAAGCCGCCTTCGCCACTGGTGTTCCTCCCGATATCTACGCATTTCACCACTACACCGGGAATTCCGCTTCCCTCTTCTGCCTTCGAGTCGATCAGTATCGAGTGACCCTCCCCAGTTGCGCCGGGGGCTTTCACACTCGACTTGAACGACCGCCTGCGCCCTCTTTACGCCCAGGAAACCCGGCCAACGCCAGCCCCCTACGTCTTCCCCGGGCCGCTGGCCCGTAGTTAG
+
CCCCCGFFGGGGGGGGGGGGGGGGGGGGGGGFGGGGGGGGGGGGGGGGCGGGGGGGGGGGGGGGGFFGGGGGGGGGGGGGGGGGEFCGGGFGCEE?EFEEDEGGGAFG7@@GGDGFFG,AEFG,FGGGDGGGFAEFFEGGFG98DDGCFGGGGF?F8EDCE6>+3E@;=@6BF6EFEGFGGGGFGDDF9>CGEGGGGDC=FGGG9C6*/*)/=7+<6/)29)9C*/5):*.**84>47)/:C>***2/**/.))1)93*2))095*/0*)1;@48*+.)*((-4((()(02(0(-)7.)).
@M03506:14:000000000-AKVR1:1:1101:22988:6448 2:N:0:39
AGGACTACCCGGGTTTCTAATCCCGTTTGCTCCCCTGGCCTTCGCGCCTCAGCGTCAGGAACTGTCCAGAGACCCGCCTTCGCCACTGGTCTTCCTCACGATACCGATGCATTTCACTGCTACACCGTGAATTCCAGTCTCCTCTCCAGCCCTCACACAGATCAGTCTCCAGTGCAGTTTCAGGGTTGAGCCCTGAGATTTCTCACCCGACCTTCCTCGCACCCAACGCCCCCTTGATCCTCATGTCCTCCTAACAACACTGGATACCCCTGTATTACCGCGGCTTCTGCTCTTGACTGTG
+
66-6,,;6-67CBC;FE@F9<@,CCEF8FFAFG,,;CDG<C,CCEG76@6EE,+C:6BE<,CFE<F@EE,,9CDECG:CEF7:F,?,,=CEEFGCF9F8E@=C+,+8+8+::,??<<EF9E?5AEECFF=D,E,,5A,CE,,86;3,3>,8@>=D,,6+,3,,6,7@A=,@>,=,@,>5,>,,,5,,+3:CEFGF,,@,@:7,@,74A***3:*,=+20*)):/**/)*)0:9).*.+1++=7+++1++?*09**0*(*29*)**+3/<)9)/*+++)*/-((-2((*)*))*))*)/))-
@M03506:14:000000000-AKVR1:1:1101:13490:6455 2:N:0:39
ATGACTACTAAGGGGTATATTACCGTGTGCGCCCCTGACCTTTTTGCCCCAGCGTGAGGAAATGGCCAGAGACCGCCCTTCTCCACACCTCTTCCTTTCCAAATCTACGCGTTTCTCCGCTCCACCGTGAGTTCTACTCCCCTCTCCCGCGCTCAAGCGCGGCACTGTCGAATGTACATTCGCAGTTAAGCCCCCAGCGTTCTCACACCACTTCCCGCGCCGCCTCTGCCCCCTCTACCCGCAACGAAACTCCACACACCGCTCGCCCCCTGTGTTACCCCGCCGCGTCTCGCCTCTCACT
+
6,-6,,,6-<-,C-+B-C@,,,,=,C,F,,,@@BFD8DG,@F,,6@F,,D@@6C,,,,,C,,,,,6,,,6E@6,6+@+8,,9C,,C,,,,6C<?,5F,F,,,CEFF9<,C+@+@A,C?=@F++AF,+A,8+7,5,,,,A,,+,@@F8,3+++6=@,@,+5@5@:*,,?,***,,2,,,5>;:***6,1,6,,=E**C*:1/8*5+=+0*/*2+2+**:>=/)9*//0)<*<5>))9)**;*///1C55*/+1))29/(**0))/1**)/7950*<8+5*34(((-((0()4()(.*)))).
@M03506:14:000000000-AKVR1:1:1101:5941:6468 2:N:0:39
AGGACTACACGGGTTTCTAATCCTGTTCGCTCCCCACGCTTTCGCGCCTCAGCGTCAATGTCAGTCCAGGTGGCCGCCTTCGCCACTGACGTTCCTTCCAATCTCTACGCATTTCACCGCTACACTGGAAATTCCGCCACCCTCTCCTGCATTCTAGTTGAGCAGTTTGGTATGCACTTCCCAGGTTAAGCCCGGGGCTTTCACATACCACACACTCTACCGCCTACGCGCCCTTTCCGCCCAGTACTTCCGATTAACGCCCCCCCCCTCTGTATTACCGCGGCGCCTTGCACAGCGTTTG
+
CCCCCGFGFGGGGFGGGGFGGGGGGGGGGGGGGGGGGGGDFGGGG@FFEFGGGGGGGDFFGGGGGGGGGFGFFGGGGEE:FCGGGGGGCFEGDFGGGGGGFGGGFGGFGDCGCFFGGFGECCFGGGCDFGDEFGF8F7FFGGFGGFGGGGGGFFCEFGGFEGGGGDFFECD9EFGDFGGGFGFFFFGGFGG8EGGG5CGD?FCFFGGGF*;774CFFFCFF)87>DA55)0=9B5C)07885**2++/<EF::.>5*6**)0)1/:CE859:*2<C<6F57-(4((-)(/()9)(*)8(-(
@M03506:14:000000000-AKVR1:1:1101:16610:6480 2:N:0:39
AGGACTACTCGGGTTTCTAATCCCGTTTGCTCCCCTAGCTTTCGCGCCTCAGCGTCAAGAACAGGCCAGGTAGTCGCCTTCGCCACTGGTGTTCCTCCCGATATCTACGCATTTCACCACTACACCGGGAATTCCACTACCCTCTCCTGCCTTCGAGTCGATCAGTATCGAGTGACCCTCCCCAGTTGAGCCGGGGGCTTTCACACTCGACTTGAACGACCGCCTGCGCGCTCTTTACGCCCAGTAAATCCGGGCAACGCTTGTGACCTACGTATTACCGCGCCTGTGGGCCCGCAGTGAG
+
CCCCCGGGGGGGGGGGGGGGGGGGGGGGGGGGGGGGGGGGGGGGGGGGGGGGGGGGGGGFGGGGGGGGGGGGGGGGGDGGGGGGGGGGGGGGGGGFGGGGGGGGGFGGGGFEGGGGGGGGGGGGGGGGGGEGFFFAFG,DFGGGDGGGGGGGGGGDDFGGG6FE8EABEEGFEFCFAEFGGEGG*DECCC;>E5EEGC=F?C+>7CCFCCC:C7CC6C3EGGGEDFFEG)8*95?F<7)A5:779C76+:8555/914C=D5)0*+<*+*2).*9C+)/1,2(((,))4),()-(157:))
@M03506:14:000000000-AKVR1:1:1101:14525:6508 2:N:0:39
AGGACTACCCGGGTTTCTAATCCTGTTTGCTCCCCTAGCTTTCGTTCCTCAGCGTCAGTAGTGGTCCAGCGCGCCGCTTTCGCCACGGGTGTTCCTGCAGATATCTACGCATTTCACCGCTACACCTGCAATTCCACGCGCCTCTCCCACACTCAAGCACAGCAGTTTTGGAAGCAGCCTCTGGGTTAAGCCCAGAGATTTCACTCCCAACTTGCCGCACCGCCTACGAACCCTTTACACCCAGTAATTCCGAACAACGCTGGCCCCCTACGTCTTACCGCGGCTGCTCGCACGTAGTTAG
+
CCCCCGGGGGGGGGGGGGGGGGGGGGGGGGGGGGGGGGGGGGGGGGGGGGGGGGGGGGGGGGGGGGGGGGGGGGGGGGGGGGGGGGGGGGGGGGGGGGFGFGGGGGGGGGCFFGGGGGGGGGGGGGGGGGGGFGGGGGGGGG@EFFGGGGGGGGGGGGGGGGG6F7DCFGGGCFFGFGGGGGGC8DCGDCGGCFGFG=BECGFGFGGGGFGGGDFFC5=EC7DEDGFFCGDGG47>AGFFGGGGG?EFGGEFF5<C*2CE<>>CC;EBE>D3)*0:EAF56(331106)8(4@;8C)7)-)
@M03506:14:000000000-AKVR1:1:1101:4051:6510 2:N:0:39
AGGACTACACGGGTATCTAATCCCGTTCGCTACCCTAGCTTTCGCGCCTCAGCGTCAGAAGAGGTCCAGCGGGTCGCTTTCGCCACCGGCGTTCCTTCCGATATCAACGCATTTCACCGCTCCACCGGAAGTTCCACCCGCCCCTACCTCGCTCGAGCTCGTCAGTATCCAAGGCACTTCTCCAGTTAAGCTGGAGGCTTTCACCCCGGACTTGACACGCCGCCTACGCGCCCTCTAAGCCCAGCGATTCCGAACAACGCCCGCCTCCCACCTATTCCCGCCGCCGCTGACACCACGTTAG
+
CCCCCGGGGGGGGGGGGGGGGGGGGGGGGGGGGGGGGGGGGGGGGGGGDGGGGGEEGGGGGGGGGGGGGGGGGGGGGGGGGDGGGGGGEFEGGGGGGGGGEGECFGGGGGGGGGGFGGGG@EFGGGGGGDGGGGGCFGGDGGGGGGGGGG>EEFDC5C:AEEE8EGGFFFG79CFGGGFGEGGFGGGG7;EFFG*:5E*C8:+AFGGEDCDGC7?FG*.=DDGGG*77E<@EGF)9)2/;FF<7*12)*<0)0)9D*4):573<)*25*7C)0*0<+66*2((4(26)(047@((*.8,((
@M03506:14:000000000-AKVR1:1:1101:3408:6536 2:N:0:39
AGGACTACTGGGGTATCTAATCCTGTTTGCTCCCCTAGCTTTCGAGCATCAGCGTAAGTAATGGTCCAGTGAGCCGCTTTCGCAACAGGTGTTCCTCCCGATATCTACGCATTTCACCGCTAACCCGGGAATTCCACTCACCTCTCCCCTACTCAAGCCCGGAATTTTCACCAGCAGACTCTGGGTTGAGCCCAGGCCTTTCCCTAGAACTTTTCCGACCCGCCACCGCTCCCTTTACGCCCAATCATCCCGAACAACGCTTCCCCCCTCCTCATTACCGCGGCTGCTGCAACCAGGTTGC
+
@C9,86,;CCFGDGCEEFG9FFGGFFGC866EFE,;CCFCEFCC,6B+E<,,868,6C<6,;C,,C6;@FE,,@,6CFGFFF:,+7,@,,,CFFB?FFC@C4@+AA?<4+8FFGA<F?+::++,9?CC+4+,AD9C?5A?EE964@D@+6363==B,,+@6+6+6,7EE,3@D,B>,61,7,EC,3**,,6,D,@D**,4>8>@;:,,,*++==,;*:)*2)>C)*))/))=*)97)+0=8>7***29+2/.)09D*,)*0))29F8:/)1))*2<+5624(443,(08*(.0(-*.9)((
@M03506:14:000000000-AKVR1:1:1101:4456:6552 2:N:0:39
AGGACTACTCGGGTATCTAATCCCGTTTGCTCCCCTAGCTTTCGCGCCTCAGCGTCAAGAACAGGCCAGGAAGTCGCCTTCGCCACTGGTGTTCCTCCCGATATCTACGCATTTCGCCGCTACACCGGGAATTCCATCATCCTCTGAATGCCTCAAGATCAATAGTATCCACACCGTTCCCTGAGTTGAGCCCAGGTCTTTCTTTGCAGACTTACTGATCCACCTACGAGCGCTTTACGCCCAATGCTTCCGGACAACGCTTGCCCCCTCCGTCTTACCGCGGCCGCTGGCCCGTCGTTAG
+
C,@@CGGGGGGGGGGGGGGEGGGGGGGGGGGGGGGGGGGGGGGGGGG@FGGGGGGGGGGGEGGGGGGGGDEFGGGGGGDGGGGGEGGGG<FFEGGGGG@GGC@FCGGGDE7FCFAFECGC:FEGGCEGDFFGGGGFGGGDGGGGG?AEFGGGCGGGGGCF8CFGGGGEFGGGGGCE>EGGFEE?C;ECCEFFGGCF89C7AF?G,2,598;FF+<>:CFGGGF6CFA5C*:ED>DFEF>C5CC3CF+8+3287>)7*45:5)096CE)2)95795892?*2(3((-(03)((0(,*0)(-(
@M03506:14:000000000-AKVR1:1:1101:28003:6555 2:N:0:39
AGGACTACTAGGGTTTCTAATCCCGTTTGCTCCCCTGGCCTTCGTGTCTCAGTGTCAGGAACTGTCAAGAGACCCGCCTTCGCCACTGGTCTTCCTTACGATATCTACGCATGTCACTGCTACACCGTAAATTCCAGTCTCCTCTCTAGTCCTCAAGCACGCAAGTACCGAATGCAGTTTCGGAGTTAAGCTCCGACATTTCTCACCCGACTTATCGCGCAACCTACACACCCTTTACGCCCACTGAATCCGAACAACGCTATAGACCTTTGTAGTATGGCGTATGCAGCGACGTAGTGAA
+
CCCCCGGGG9FEGGCB9CFFGE,CF,,CCADCFCFF,DFGFFFDE,CFC6CE,@FFGCFGGFFGCFAF,9EE@,,6@7@BDFGGGG<FFF9F<E9E@FF<,D@+5FGGC@CB,C9@E9F<,?,,4,@?+@FFF99@,,,4F99,4,,,,:=EFF4=,@EC>86@6@D,6+3@+6,>=,@:,C@>+>@E8;CEDCGC+98;,+,7E2,,1;09;>,>C*9C))),;8;A845AC);*)2):?*:*7<@4+59))2))*./*0))**23)0**11*+0+)*2(((((()*.)((.(-*)0())
@M03506:14:000000000-AKVR1:1:1101:7924:6558 2:N:0:39
AGGACTACTCGGGTATCTAATCCGGATCGCTCCCCACGCTTTCGCGCCTCAGCGTCAGCAAAGCTCCAGGCAACCGCCTTCGCCACTGGTGTTCCTCCCGATATCTACGCATTCCACCACTACACCGGGAATTCCATTGCCCCCTAGCTTGCTCCAGCCACGCCGTATCCGCTGACCCCGCCCAGTTCAGCCGAGCGATTTCACAACGGACGTGCGTGCCCGCCTACGCGCCCTTTACGCCCACTAACTCCGGGACACGCTCCCCCCATACGTCCTCCCGCTGCTGCTGGCCCGTAGTTTG
+
CCCCCGGGGGGGGGGGGGGGGGGGGGGGGGCFGGGGGGGGGGGGGGGGDGGGGGGGGGGGGGGGEGGGGGGGGGGGGGFGGGGG7FEFGGGGGGGGGGGGGGGGGGFGDGGGGGG9FG=FFEFFGGGGGFGGGGGGGGGGGGGGGGGGGGGGFGGFFGGGGEGG>:B::7CFC>>GGGE5EGGG8BF,BCFGCEEEEDGG8;+<9CGGGDD):555CD)>GGGGDGF>C7>EGEF04:)8CGG*0+3)+<C@>3)1785C)))**2:)*09.=***+.7*((,,))4934387(-)00)))
@M03506:14:000000000-AKVR1:1:1101:13418:6573 2:N:0:39
AGGACTACTAGGGTATCTAATCCCGTCTGCTCCCCTGGCCTTCGTGCCTCAGTGTCAGTAACTGTCCAGAGACTCGCCTTCGCCACTGGTCTTCCTTACGATATCTACGCATTTCACTGCTACACCGTAAATTCCAGTCTCCTCTCCAGTACTCGAGCAAGGCAGTATCAAGTGCAGTTCCGGGGTTGAGCCCCGGGATTTCACACCTGACTTGCCCCGCCACCTACGCACCCTTTACGCCCAATGAATCCGAACAACGCTCGAGACCCCTGTATTACGGCGGCCGGTGGCACATAGTTCG
+
CCCCCGGGGGGGGGGGGGGGGGGGGGGGGGGGGGGGGGGGGGGGGGGGGGGGGGGGGGGGGGGGGGGGGGGGGGGGGGGGGGGEGGGGGGEFFGGGAFGGGGGGGGGGGGEGGGGDFFGGGFGGGGGFFGGGGGGGFFGGFGGG;DFDDEEFCFGGGGGFG6E?>EGDEDFGGGGGGGDGAEDEEGGGDFFGCEECC*@6E+3,7<CF1?FF7?EEDGBG95CEGDFAE/=ED))24@DGE=*54=@69?6=).9>*47C50))7**0*87>)09CF<)24942(((0-71(*()*1/-)(
@M03506:14:000000000-AKVR1:1:1101:20550:6588 2:N:0:39
AGGACTACTCGGGTATCTAATCCTGTTTGCTCCCCACGCTTTCGCACCTCAGCGTCAGTACCGGGCCAGTGAGCCGCCTTCGCCACTGGTGTTCTTGCGAATATCTACGAATTTCACCTCTACACTCGCAGTTCCACTTACCTCTACCGGCCTCAAGCCAAACAGTATCAAAGGCAGTTCCAAGGTTGAGCCTTGGGCTTTCACCCCTGACTTGAATGGCTGCCTACGCGCCCTTTACGCCCAGGGATTCCTAGCAACGCCAGCCCCCTTCGTATTACCTCGGCGGCTGGCCCGAATTGAT
+
CCCCCGGGGGGGGGGGGGGGGGGGGGGGGGGGGGGGGGGGGGGGGGGGGGGGGGGGDEGGGGGGGGGGGGGGGGGGGGGGGGGG>FGGGGGGGGGGGGGGGGGGGGFGGGFGDFGFGFEFGDFGGFFGGCCFFGGGGGGGGFGGGGGG6@CEGGGGGGGGFFCGGDGGC:FGA@??E>FGCFGGC:FCDC7FCF6?FFCCE7>CG59***9?C*;CD86?**::D>ABED)*:55C<F)ACGG*/**70++**16*::GE)7.7CGGB*)2)8*0<+66+)(((((-)-)1,51()00)))
@M03506:14:000000000-AKVR1:1:1101:5306:6594 2:N:0:39
AGGACTACCCGGGTATCTAATCCTGTTCGCTCCCCACGCTTTCGCTCCTCAGCGTCAGTATCGGCCCAGAGTACCGCCTTCGCTACGGGTGTTCCTCCTGATATCTGCGCATTTCACCGCTCCACCAGGAATTCCGTACTCCTCTACCGAACTCTAGTCATGGCAGTCTCGAATGACCCCTCCAGGTTGAGCCTGGAGTTTTCACATCCGACTTACCATACCACCTCCGACCTCTTTACGCCCAATAAACCCGGACAACGCCCGCCCCCCACGTATTACCGCGCCCGCAGCCCCGTCGTTG
+
CCCCCGGGGGGGGGGGGGGGGGGGGGGGGDFGGGGGGGEEFGGGGGGG?FGGGGEGGGGFGGFEGDGGGFCFDFECGG,CEGGG7+:FGGGFEFDFGC<FC<EGGGGGGGDGGGGGGGEGGGGFGGFCFGGGGGGGGGGGGGGGGAFECCEC8EEFCEG,;CCGGGFFGGG?@8@FG?FE>@GF8:2,D8:8E8EFF614<+>EE7,0:5DGE4CF;C+<<5>FD5)87<3/);AF):6**297768=0+*0.)99)89/.)))1*:5?)97:C6C+)*<37((((-5(.(,)(-1))(-(
@M03506:14:000000000-AKVR1:1:1101:5616:6599 2:N:0:39
AGGACTACTCGGGTTTCTAATCCTGTTTGCTCCCCTAGCCTTCGCGCCTCAGCGTCAGATGTGGTCCAGTGCGCCGCTTTCGCCACAGGTGTTCCTCCCGATATCTACGCATTTCACCGCTACACCGGGAATTCCACGCACCTCTCCCACCCTCAAGCACGGCAGTTTCGCCTGCAGGCTCTAGGTTGAGCCTAGAGGTTTCACAGGTGACTTACCGCACCGCCTACGCGCCCTTTACGCCCAATAATTCCGAACAACGCTTGCCCCCCTCGTCTTACCGCGGCTGCTGGCACGAAGTTAG
+
CCCCCGGGGGGGGGGGGGGGGGGGGGGGGGGGGGGGGGGGGGGGGGGGGGGGGGGGGGGGGGGGGGGGGGGGGGGGGGGGGGGGGGGGGGGGGGGGGGGGGGGGGGGGGGGGGGGGGGGGGGGGGGGGGGGGGGGGGDDFEGFG8FDFGGGGGGGGGGGGDGGGDCFGGGGGGGGGGGGEGGEGGFGGGEGGGFCFGGCF?@,;EGGGGFGGFGGGGG>GGGGGGGFFG37CC>FD9F5C?EGCFF+6CFE?@:D)7<7E5BFFDC8BG3*08*A@+-<59;(12(()86:2??25)74>-
@M03506:14:000000000-AKVR1:1:1101:17299:6599 2:N:0:39
AGGACTACTCGGGTATCTAATCCTGTTTGCTCCCCTAGCTTTCGCGCCTCAGCGTCAGTTGTGGTCCAGTGCGCCGCTTTCGCCACAGGTGTTCCTCCCGATATCTACGCATTTCACCGCTACACCGGGAATTCCATGCACCTCTCCCACACTCAAGCACGGCAGTTCCGCCTCCAGGCCCCGAGTTAAGCCCGGAGATTGCACAGGTGACTTACCGCACCCCCTACGCGCCCTTTACGCCAATTCTTCCCGACCAACGCTTCCCCCCCCCTAATAACGGCGCCCCCTGGCGCGAAGTACC
+
@C?C,CCEE@FEEF@-FFFFCGAC@FGE<@,FGGGF8,,CF,6CCFE@B@E<EFBBCFFC,CFD9EFFGG@9@F76FFE@9?F=,8CF8E<C:A,,CF:C:>:+E,,5B:+CF9?<F<=:C7FG8:@FFG7C>FF,,9ADF@,DFGG88D=EB@F836=4+++:8<E,,:::**,3<69*>**41:EE7=BFGGG5?*<7+;>F96C=60*;+:C0/5)2)*9:C707*)0>7:52-2);E53*2++*+30.)))1*,*2.))99=E)17/))*0++))*-4(,((()(.(()((1)0)))
@M03506:14:000000000-AKVR1:1:1101:17597:6632 2:N:0:39
AGGACTACTCGGGTTTCTCATCCTGTTTGCTCCCCTAGCTTTCGTTCTTCAGCGTCAGTAGTGGTCCAGCTCGCCGCTTTCGCCACGGGCGTTCCTGCAGATATCTACGCATTTCACCGCTCCACCTGCAATTCCACGAGCCTCTCCCACACTTAAGCACTGCAGGTTTGGAAGCCCTCTCTGGGTTTAGCCCAGCGCTTTCACCCTCAACTTGCCCAACCCCCCTCCAACCCCTTACACCCAGTACTTCCCAACCACCCCCGCCCCCCACCTTTCTCCACCGCCTCCGCCACCTACTTCG
+
ACC8BCEC9E;;F<BFAG,CAFF,CFGGCFGF,DFFGCFFGGECC<DE9CA<ECCFFE66,C@8FCF,,;8<@@C@B:6CFCEGFB=7C+8@FDF<FF,:AAE9FGGF<C+BF<5:E9?F7+6,ADCGGGA9E<F,A++6+@,@,8DGCF78>,,7,@DC,8E3,,6@9++8@8BC*,,,437,@,@*,3DFFDD,1*=?FF7,1=*5/;;14:9,**)//**=1):)**2*2).907*@8EC49:+/02059?3*/(**)).7C*15?)))<*+2+)1+(4((-,,.2)((.(.*)/4),
@M03506:14:000000000-AKVR1:1:1101:14858:6638 2:N:0:39
AGGCCTACCCGGGCTTCTAATCTCCCTTACCCACCTGATCTTTTTTCCTCAGCGTCAGGAACTGTCTAGAGACCCGCCTTCGCCACTGGTCTTCCTTACGATATCTACGCATTTCACCCCAACAACGTAAATTCCAGTCTCCTCTCCAGTCGTCAAGCACGTCAGTATCGAAAGCAGCTTCGGAGTTAAGCCCCGAGATTTCTTACCCGACTTACTGCGCCACCTACGGACCCTTTACGCCCAACTAATCCCGATAACTCTTTTTTCCTCTTTCTTCCTCCAGCTCCCGACACAAAATTAT
+
CCC,6C,-6CF+++@FG<,,66,,,,,;,,6C,,66EF<F<,,,,6C<,<FG,+866,,,C6,,C,,C<F<F,:<67+BF<F7FG@,6F,6C,C?,<B<E7D,4CF,544=+8,,5:,,+++49,,@4,4??FGG,,9,,,48,,4,@@,,+6+++3E=,+,+++3,3,6@B++6,,,,,,59E>3,E,3,,33*4*1DFGG,,,24119CC5B,,14)4/)/**29)**)/*));)+0*//7*/*+0+32/))))14>+/94***0/</****0<+6*+((.(5227()(-.,(10*())
@M03506:14:000000000-AKVR1:1:1101:17886:6639 2:N:0:39
AGGACTACTGGGGTTTCTAATCCCGTTTGCTCCCCTAGCTTTCGCGCCTCAGCGTCAAGAACAGGCCAGGAAGTCGCCTTCGCCACTGGTGTTCCTCCCGATATCTACGCATTTCACCACTACACCGGGAATTCCACTTCCCTCTCCTGCCTTCGAGTCGAGCAGTATCGCGTGACCCTCCCCAGTTGAGCCGGGGGCTTTCACACGCGACTTGCACGACCGCCTGCGCGCTCTTTACGCCCAGTACATCCGGACAACGCTTGCCACCTCCGTATTCCCGCGGCTGCTGGCCCGTAGTTAG
+
CCCCCGGGGGGGGGGGGGGGGGGGGGGGGGGGGGGGGGGGGGGGGGGGGGGGGGGGECFGDFGGGGGGGGGGGGGGGGGGGGGGEGGGGGFGGGGGGGGGGGGGGGGGGGDGGGGGGGGGGGGGGGGGGGGGGGGGGGGGGGGGDGGGCFGGGGFF,@EEGGGGFGG9FCGDEEEFGG?FGGGGGFGGDGGCGGG5?ECFFF9F?F7EC)CG7CC69<DG:7DE</7<5).5<)9C9CBGGG*9*<+93<8)))))9:7CD3599:A48755<5:@:)9*-((--(4))0((73>1))--)
@M03506:14:000000000-AKVR1:1:1101:23793:6650 2:N:0:39
AGGACTACCCGGGTTTCTAATCCCGTTTGCTCCCCTAGCTTTCGCTCATCAGCGTCAATCTCGGTCCAGGATGCCGCCTTCGCCACCGGTATTCCTCTAGATATTTACGCATTTCACCGCTACACCTGGAATTCTGCATCCCTCTCCCGAATTCAAGCCATCCAGTATCGCATGCAGTTCCCAGGTTAATACTGCGGATTTCACATCCGACTTAGTTGGTCCACTACGACCCCTCTACGACCAGTAATTCCGACCAACCCTCCCCCCTCCCGTCTTACCGACGCTGCTGGACCGGATTTCA
+
CCCCC@FCCCFGGEDCEFF@FFGGEEAECCFGGG7EFGGGGGFEGGGDCFFDGEFF7FFGGG@FGGGF@8C@C8,+@FGEF7FF,CE6=F@E,EFFG,55FFAE,A<E:C+BF?EFAF:8C7FCF=F:4,A,,,47AD4F:6,>@88D+++=?D=3,=B,,@,89E,3=++36+,3:EFDCEA8+@,,@,,5E7,:**:92+,,,,4;**3**41=CC)*40*,+*2)4))2*8)*7:)*=75501>7+?+))))192//;))***:)*0*)0*1*+))*((-,(-(),)((.(()07)-)
@M03506:14:000000000-AKVR1:1:1101:8746:6662 2:N:0:39
AGGACTACCCGGGTTTCTAATCCCGTTTGCTCCCCTAGCTTTCGCGCATCAGCGTCAGAAGAGGTCCAGCAGTTCGCTTTCGCCACCGGCGTTCCTTCCAATATCAACGCATTTCACCGCTCCACTGGAAGTTCCAACTGCCCCTACCTCCCTCCAGCTGATCAGTATCCAAGGCACTTTTCCGGTTAAGCCGAAAGATTTCACCCCAGACTTGATCAACCGCCTACGCGCCCTTTAAGCCCAGTGATTCCGAACAACGTTCGCACGGTTCGTCTTACCGCTGCCGCTGGCCCGCACTTAG
+
CCCCCGGGGGGGGGGGGGGGGGFGGFFEGGGGGGGGGGGGGGGGGGGGGGGGGGGGGGGGGGGGGGGGGGGGGGGGGGGGGGGGGGGGGGGGGGGGGGGGGGGGGGCFFGGGGGGGGGGGBFGGGGGGGFDFGGGFGFGGG>DGGGGEFGGCBFGFGGGGFFGDFGGDFGGGGDFGGGGGGFDEEEDGGC@FGC>EEF?FFGCGF=EDE:F8CFFECCAFCDGGD5AFGGDEC>44<CFGGGGFGGGF9+<)5>C<<0):5:7)*2/)2.9B>DGC+6:=;(-3(((03.((84()).)))
@M03506:14:000000000-AKVR1:1:1101:14403:6714 2:N:0:39
AGGACTACTAGGGTATCTAATCCTGTTTGCTCCCCTAGCTTTCGTCCCTCAGCGTCAGTTGCGATCCAGCAAGCCGCTTTCGCCTCGGATGTTCCTGCAGATATCTACGCATTTCACCGCTACACCTGCAATTCCACGCGCCTCTCCCACACTCAAGCACAGCAGTTTTGGAAGCCGTCTCTGGGTTGAGCCCAGAGCCTTCACCCCCAACTTGCCGCACCGCCTCCGAACCCTTTACACCCCCTAATTCCGAACAACGCCGGCCCCCCACTGTTTACCCCCGCCGCCGGCACGACGTTAC
+
CCCCCGGGGGGGGGGGGGGGGGGGGGGFGGCGGFGGGGGGGGGGGGGGGGGGGGGGGGGGGGGGGGGGGGFGGFFGGGGGGGGGGGGGGGGGGGGGGGGGGGGGGGGGGGEGGGF<FGFGGGGGGGGFGGGGCGGGGGGCBECGGGGGGGEGFFGCEGEFGE8=DFA>EFEGF88@E8;:8@9D>ECG8CGGEFDCC,,4,;CG,CG5*/?CF7,<:7)78)7C3*A>C<AGGFFDED6CE5)))*0@9F7/>5<)9:)5)).>78:>*77)0*+3+6=66(24,(()(71-81().)-.(
@M03506:14:000000000-AKVR1:1:1101:13800:6716 2:N:0:39
AGGACTACCCGGGTTTCTAATCCTGTTTGCTCCCCTAGCTTTCGTTCCTCAGCGTCAGTAGTGGTCCAGCGCGCCGCTTTCGCCACGGGTGTTCCTGCAGATATCTACGCATTTCACCGCTACACCTGCAATTCCACGCGCCTCTCCCACACTCAAGCACAGCAGTTTTGGAAGCAGCCTCTGGGTTAAGCCCAGAGATTTCACCCCCAACTTGCCGCACCGCCTACGAACCCTTTACACCCAGTAATTCCGAACAACGCTGGCCCCCTACGTCTTACCGCGGCTGCTGGCACGGAATTCG
+
CCCCCGGGGGGGGGGGGGFGGGGGGGGGGGGGGGGGGGGGGGGGGGGGFGGGGGGGGGGGGGGGGGGGGGGGGGGGGGGGGGGGGGGGGGGGGGGGGGGGGGGGGGGGGGGGFGGGGGGGGGGGGGGGGGGGGGGFGGGGGEEG8>DCGGDGGGGG9CGGGC8,DCF9EGGFCGGFGGGGGGGGGGGGGGGGFCDFCF7C78F<,=5CEDDFC7EFGG>CGDDGGCFFD47CDFFD<FFGGCD42?7@9:EFB>D5C:3E:55DCFG@*07579*;+6?:>((-,((0)9((1(6)7),),
@M03506:14:000000000-AKVR1:1:1101:7229:6740 2:N:0:39
AGGACTACCCGGGTTTCTAATCCCGTTTGCTCCCCTAGCTTTCGCTGTTCAGCGTCAATCTCGGTCCAGGATGCCGCCTTCGCCACCGGTGTTCCTCCAGATATCTACGCATTTCACCGCTACACCTGGAATTCCGCATCCCTCTCCCGAATTCAAGCCATCCAGTATCCGACGCAGTTCCAAGGTTAAGCCTTGGGATTTCACGTCGGACTTAGTTGGCCGCCTACCAGCCCTTTACGCCCAGTAATTCCGAACAACGCTTGCCCCCCCCGTCGTACCGCGCCCCCTGGCCAGGACTTCG
+
CCCCCGGGGGGGGGGGFGGGGGGGGGGGGGGGGGGGGGGGGGGGGGGGGGFGGGGGGGGGGGGGGGGGGGFGGGGGGEEGGGGGDGGGGGGGGGGGGGGGGGGGGGGGGGGGGGGGGGGGG7FEFGGGGG@FGGFGGFGGGGGGGFEFGEGGGGGGGGGGGFFFGEGDGGGGGGC5>>BFGGFFC9DF,?BFG;CF,CEF?FGF:05//92:9CDGGDACFGD5DDAF+4ACD;5C37.;*/9<4?+/3<:?))/70,)/))09CE87EDG3)*/**-8132((-((04560)-2*)).)-
@M03506:14:000000000-AKVR1:1:1101:12960:6761 2:N:0:39
AGGACTACTGGGGTTTCTAATCCCGTTTGCTCCCCTGGCTTTCGCTATTCAGCGTCAGTGTTGGTCCAGGATGCCGCCTTCGCCACCGGTGTTCCTCCAGATATCTACGCATTTCACCGCTACACCTGGACTTCCGCCTCCCCCTCCCAATCCCAAGCCCTCCCGTATCCAGCGCAGTTCCCCGGTTACGCCGAGGGATTTCCCGTTTGACTGAGTTGGCTGCCTACGAGCCCTTTACGCCCAGTCATTTCGAACGCCGCTTTCCCCCCCCTCTCTTCCGCGGTCCTCGTCAGGGTGTGAC
+
CCCCC@EGGFGGGGDDFGGAFG9FG<@FGGGGGDEGGGGGGGGCGGGGGEEGGGGGGGFGGGGGGF?FFDFGGGFGDC:CFGGCGGE:BF=FGAF,?F@D9?FDEF9F@GCFE9<5ECCCC+@=EDFE@8,:7EAF++6CF7+@@E>ECB,3,@8@ED++7@6+35+,5,@7@;EE*37@E?6C5>8E,6::8*1*/*<*+2+>;7765++3+*++3:AF4*1/;+;)/*)/*)0*)27;E=C*9++*+++))09)*4)/8))*2<0):39.)**<+-828((-(-69()(()((*)0-))
@M03506:14:000000000-AKVR1:1:1101:19681:6778 2:N:0:39
AGGACTACTGGGGTTTCTAATCCGGATCGCTCCCCACGCTTTCGCTCATGAGTGTCAGGACCAGTCCAGGATGCCGCCTTCGCCGCTGGTGTTCCTCCGGATCTCTACGCATTCCACCACTACACCCGGAATTCCGCATCCCCCTACTGGCCTCCAGTTCGCCCGTATCGCACGACCTCCCCCAGTTGAGCCGGGGTCTTTCACGCACGACGCGACGAACCACCTGCGAGCGCTTTCCGCCCAATAAATCCGGACAACGCTCGCCCCCTACCGTTTCCCACGTCCGGCGGCTCCTAGTTAG
+
CCCCCGGGGGFGCGGGGGGGGGGGGG@FGGEGGGGFGGGGFGGCGGGDGGGGGGGG<FFFDEGFGGGGGGGGGGGGGGDEFFGFGGEGGGGGGGGFFGGGGGGFFFGFGEDEGGGGGFFGG@GFGDGD+@+DCAFACCCFGGDG>=@9EGCG9FGD?CAEEEGGGG5FFC5*;?*CE*?8ECE5EGFGCEFFGGG5*/*4+;7@5=*1/*975C5CG))79*>=*9>3:))*955*)?3C55/956+/<9+735))/(9C>)0)>8E>8)1))**2+6*+(,-(,(()-.4(0((***-.)
@M03506:14:000000000-AKVR1:1:1101:9208:6780 2:N:0:39
AGGACTACCCGGGTTTCTAATCCTGTTTGCTCCCCACGCTTTCGCGCCTCAGCGTCAGTCTCGGTCCAGAGCGCCGCCTTCGCCACCGGTGTTCTTCCCAATATCTACGAATTTCACCTCTACACTGGGAATGCCACGCTCCTCTCCCGATCCCTAGTCCCGCCGTTTCGAGCGCAGTTCCCAGGTTGAGCCCGGGGCTTTCACACTCGACAAACAGGACACCCGGCCCCCCCTTTCGTCCCAGTAAATCCGAAAAACGCATCCCCCCTACGTATTCCCACCGCTGCTGGCGCGAAGTTTG
+
CC@CCGGGGGGGGGCEFGGGGADFAEGG8EFFFF@FDEE@CDFGEBFG7FGDGGGGGEEGCFEGFFCFFGGGGD:>CCECFCF@4?CCCCGGEE9FACGEGG8<FFFGFEFGFFGCCEFGB<B,<?<FG,,:,,A<=3F+@8@DA>DF+B+634@C8<EA?7EG5@EE:C57CEEE*>=FE6<6:FGG6:8C;CE*/*=CF7+1+37?**:*/*A=C>>G****))).*))1).8C)*)1/1:9*0+*+2+)..)1*,/2).)2/*:>5)*)0*0A+.*+,(-(-4()./(()(-))0).)
@M03506:14:000000000-AKVR1:1:1101:22530:6820 2:N:0:39
AGGACTACCAGGGTTTCTAATCCGGTTCGCTCCCCACGCTTTCGCGTCTCAGCGTCAGTTACAGGCCAGGAAGCCGCCTTCGCCACTGGTGTTCCTCCAGATATCTACGCATTTCACCGCTACACCTGGAATTCCGCTTCCCTCTCCTGCACTCTAGCCAGGCCGGTTTGCAATGCAGTTCTCGGGTTGAGCCCGAGGATTTCACATCACACCTAACCAGCCGCCTACACGTGCTTTACGCCCAGTAAATCTGGATAAGCCCCGCCCCCTCCGTATTACCCCGGCCGCTGGCCCGTAGTTT
+
CCCCCGGGGGGGGGGGGGGGGGGGGGGGGGGGGGGGGGGGGGGGGGGGGGGGGGGGGGGGGGGGGGGGGGGGGGGGGGGGGGGGGGGGGGGGGGGGGGGGGGGFGGGGGGGGGGFGGGGGEGGGGGGGGGGFGAFFGGGGGGGGGGFGGFGGGGGGGGDFGDGGGG6CEGGGG7,@FGFGFAFGFD,CED,;8>8CC:8CFCF9<,CCFC7<CD+A<FFC<37CD>))<C.0*0)06:**/7)*1<?8:++*1**22.*+)))))2C3?5*759*:8:@C(,,,((-81.((),41)0,.)
@M03506:14:000000000-AKVR1:1:1101:20957:6824 2:N:0:39
AGGACTACCCGGGTTTCTAATCCTGTTTGCTCCCCACGCTTTCGCACCTCAGCGTCAGTACCGGACCAGTGAGCCGCCTTCGCCACTGGTGTTCTTCCGAATATCTACGAATTTCACCTCTACACTCGGAGTTCCACTCACCTCTTCCGGACTCGAGCTTCCCAGTATCAAAGGCAGTTCTGGAGTTGGGCTCCAGGATTTCACCCCTGACTTAGAAAGCCGCCTACGTGCGCTCTACGCCCATGGATTCCGAGCAACGCTAGCCCCCTGCGTATTACCGCGCCCTCTGGCCCGAGTTTAG
+
CCCCCGGGGGGGGGGGGGFGEGGGDGGGGGGGGGGGGGGGGGGGGGGGGGGGGGEEGGGGGGGDGGGGGGGGGDGGGGGGGGGGGGGGGGGGGGGGGGGGGFFGFFGGGGGGGGGGGFG8E?FFG?FFEGGGGGGCE?E:FDECFGGGGGEGEGGFBEEGF6FF?F9EFCCFCFCFE,<:D;C983:@F*,,4CFFFGGGDGGGGGGGG;G+=CE78:6FCDGGDG456*)*10593C8?C:***201<CF:5BD)08)/)7)05;=5:)9>@**<96@5(((-,(47>4)(0-())).).
@M03506:14:000000000-AKVR1:1:1101:26693:6857 2:N:0:39
AGGACTACACGGGTTTCTAATCCCGTTCGCTCCCCTAGCTTTCGCGCATCAGCGTCAGTGTCGGCACAGCAACCCGCCTTCGCCGCAGGTGTTCCTCTTGATATCTACGCATTTCACCGCTACACCAAGAATTCCAGTTGCCCCTTCCGCACTCTAGCCCCGCAGTATCGGTTGACCTTCCCGGGTTAAGCCCGGAGATTTCACAATCGCTTTGAGGTGGCTGTCTTGGCGCCCTGTACTACCCGGAAACCCGAACAACACTTGCTCCCCCCGTTTTACCCGGGCTGCGTGGCTGGCGCTG
+
C@CCCCEF9ECD@@@@@FGFGFC,@FFGDD;FE@FGGGGGGGF@BCF7CBECFGE:CGDEGGGDG7FFFFCFGGDFGGGGC7C?FGG@CF?ABAF,C5EE,9CBFFGGGG:C7?EFEAFC7CCEDDF3,A8A,:9,,C;FDDFFG,BFGG+::C,@,,DCC+>CC@E;EG*1*4,64?F,64:CC:*ACEGD>CCC850:1CFGE2+7/*****+32;AC**/*20**+2)/)0.*)2*++32*)**)**205)19)(/*064::0295.))8/*<C)*0(((((,480.(()(-975(4(
@M03506:14:000000000-AKVR1:1:1101:23287:6862 2:N:0:39
AGGACTACCAGGGTTTCTAATCCTGTTTGCTCCCCACGCTTTCGCACCTCAGCGTCAGTACCGGACCAGTGAGCCGCCTTCGCCACTGGTGTTCTTCCGAATATCTACGAACTTCACCTCTACACTCGGAGTTCCACTCACCTCTTCCGGACTCAAGCTTCCCAGTATCAAAGGCAGTTCTGGAGTTGAGCTCCAGGATTTCACCCCTGACTTAGAAAGCCGCCTACGTTCGCTTTACGCCCAGTGATTCCGAGCCACGCCAGCCCCCTTCGTATTCCCTCGGCTGCTGGCCCGTAGTTTG
+
CCCCCGGGGGGGGGGGGGGGGGGGGFGGGGGGGGGGGGGGGGGGGGGGFGGGGGGGGGGGGGGGGGGFGGGFGGGGGGGDGGGGGG<EFFGGGFGGGGGDEECFGDFGGECGGGAFGG<F<FGGGFGCC7CFFFGGEFGGGG,DFFGBCEDEGFGGGFFFG?FG8FGFFDDE9C6DEFFGGGCEEGCC7DFFE6CC8*<ECGDGGFEEC498FCD,+:A?GDCC5*;AF*;=D)829FE5=*5**0;1+2;FEFGDG():)757C?E:*.9)02@C+)9+4-16(((7764()(()0754)
@M03506:14:000000000-AKVR1:1:1101:5968:6878 2:N:0:39
AGGACTACTGGGGTTTCTAATCCCGTTCGCTCCCCTGGCTTTCGCGCTTCAGCGTCAGTGTCGGCCCAGCAACCCGCCTTCGCCGCAGGTGTTCCTCTCGATATCTACGCATTTCACCGCTACACCGAGAATTCCAGTTGCCCCTTCCGCACTCTAGTCGCACAGTATCAGTTGACCTTTCCGAGTTAAGACCGGAGATTTCACAACTGACTTGTCATTACCGCCTACGCGCCCTTTACGCCAAGTAAATCCGAACAACGCTTGCTCCCCCCGTATTCCGCGGCGCTCAGCCACGGCGTTG
+
CCCB@FFGGCFGCF7CFGGFGCFDEFGGDEGG7CCGGGGGCFFEG7FEE,F<FGGFGGGGGGGD7@FECFGF8FGGGDGDAFGGECGBFGGGD@FDGCGDGGCFGFGFFGG+4EFEF9@FGEG9,=+@FG7,CF9@<=BCFD8B?F8=@C7C+,,37<9*@*@EFF99:5>F@CFFGGGG,DEE**4=7;,?CE5?=*=C;C9C?95<?DG7:*<++2+=++8><*<5*9):).79>FF=*:)9>99BF+<:)57C<(95)).1/+3918/75/:*+)*+((((,,(0(.).).3)).,((
@M03506:14:000000000-AKVR1:1:1101:16075:6880 2:N:0:39
AGGACTACCCGGGTTTCTAATCCCGTTTGCTCCCCTGGCCTTCGTGCCTCAGCGTCAGGAACTGTCCAGAGACCCGCCTTCGCCACTGGTCTTCCTTACGATATCTACGCATTTCACCGCTACACCGTAAATTCCAGTCTCCTCTCCAGTCCTCAAGCACGTCAGTATCGAATGCAGTTTCGGAGTTAAGCTCCGATATTTCACACCCGCCTTACCGCGCCGCCATCGCCCCCTTTATGCCCAATGAACCCGAACACCCCTTGGGACCTCTGTATTCCCTCGGCCGTTGGCTCCGTGTTAG
+
CCCCCGGGGGGGGFGGGGGGGGGGGGGGGFGGGGGGDGGGGGGGGGGGCGGGGEGGDGFGGGCFGGGFGGGGGGEGGGDGGGG7FFDDFEFFGGFGGDGGGGGGGGGGGG7F@EFFGGGGGGGFGGGGG+AFFGGAFF?,=EFG;DEFDFGFGFGGCDCFG,+A+E;;EEF?@=DFFFDCC868C8DFDFF,46@3*1:BED7;,CCE>*;C548CCG)?837C2*/.//)=9>F<>**+<:F3*+3=+1*7)))1*(//7))*5*;7*0*)1*+0<)1+(,(-((()().()((*)0())
@M03506:14:000000000-AKVR1:1:1101:18002:6896 2:N:0:39
AGGACTACTCGGGTTTCTAATCCTGTTTGCTCCCCTAGCTTTCGTGCATCAGCGTCAGTTATGGTCCAGTGAGCCGCTTTCGCCACAGGTGTTCCTCCTGATATCTACGCATTTCACCGCTACACCAGGAATTCCACTCACCTCTCCCATACTCAAGCCCGGCAGTTTCCGATGCAGACTATGAGTTGAGCCCATAGAGTTCACATCAGACTTACACAACCGCCTACGCCCCCTTTACGCCCAATTCATCCGAACAACACTCGCCCCACCCGTATTACCCCCGCCGCTAGCACGAACTTAC
+
CCCCCGGGGGGGGGFGGGGGGGGGGGGGGGGGGGGGGGGGGGGGGCGGGGGGFGGGGGGGGGGGFFGGGFGGGGGEGGGFGGGGGGGGGGGGCFGGGGGGGGGGGGGGGDG7FGGGGC@FGGGGG@FDBFFGG9?9?EFFGF9FDGFGGFFDEGD>4ABDC6CGGF;>:EEG+=EFDGGFCDG9EEFF78,DEFG?D,37@8EG,@7,@***,5A,*3**3;>C*/))/)/=/0027C3=85C5>+++++>3):<<*4*267.7)2:)*)93)10++6*+((,(((4)(..)99(1))-.)
@M03506:14:000000000-AKVR1:1:1101:23898:6904 2:N:0:39
AGGACTACAAGGGTTTCTAATCCCGTTCGCTCCCCTAGCTTTCGCGCCTCAGCGTCAGTGTCGGCCCAGCAACCCGCCTTCGCCGCAGGTGTTCCTCTTGATATCTACGCATTTCACCGCTACACCAAGAATTCCAGTTGCCCCTTCCGCACTCTAGCCCCGCAGTATCGGTTGACCTTTCCGGGTTAAGCCCGGAGATTTCACACTCGACTTGCTGTGGCCGCCTACGCGCCCTTTACGCCCAGTAAATCCGAACAACGCTTGCTCCCCCCGTATTCCCCCCGCTGCTGCCACGGACTTT
+
CCCCCGGG?FGFDGGGGGFGGGGGCGGGEGGGGFGGGGGGGGGGGEG7FG8CGG7FC@F9EFCEGDC,C@E@FGGGGGGGGGGGGGGDC=FGEGGFGGGCAFCGGGAFFGCFEFGGGG7FE7FGGF@F8=<FDFGF<CF,A,DFDFFE6E7?EGGGGGFGDECEGE,>DCEFEEFGGCGFDG7BGG:*CC?EC5C**>*ACGGGF66C/53*=*++2+2**CGEC5)7E)8:>E@5)09*;EG5>?FFF+::.)*97<GE))0*7009=57>5/*28)*+,,(-07(7:))(052)8)(.)
@M03506:14:000000000-AKVR1:1:1101:19536:6930 2:N:0:39
AGGACTACCGGGGTTTCTAATCCCGTTTGCTCCCCTAGCTTTCGCTCCTCAGTGTCAGGTTAGCCCCAGATGATCGCCTTCGCCACTGGTGTTCCTCCCGATATCTACGCATTTCACCGCTACACCGGGAATTCCATCATCCTCTGACTACCTCAAGATCGACAGTTTCCACACGGATTCCCGAGTTGAGCCCGGGTCTTTGCTTGCGGACTTGCCGATCCACCTACGAGCGCTTTACGCCCAATAATTCCGGACAACGCTTGCCCCCTACGTCTTCCCGCTGCTCCGGGCCGGTGTTCAC
+
CCCCCGGGGGGFG@FGDGGGGGFGGGGGGGGGFGGGGEGGGGGGGGGGFGGGGGGGGGFGFFGGGGGGGGGGGGFGGGGGGFGGGGGGCFFFCFGDFECFEGGGGGFFGGDGGFGFGGGGGDGGGGGDGD7<BACGFGGGGGGGFGCFFADFGGGGGA,@B8C>6=DGGD;9CEG>+CCE;99**6*:@:DFCCC:1=,,>+;;>,:**1/8?7+>)18C5C6**0;)/*7*90)*-:);2=*5>67=++<?3>G)937*7))99EF5*)9))*02+)7=2(2()-,)(0-,)(-))0)))
@M03506:14:000000000-AKVR1:1:1101:9446:6933 2:N:0:39
AGGACTACCCGGGTATCTAATCCTGTTCGCTCCCCACGCTTTCGCTCCTCAGCGTCAGTTACTGCCCAGAGACCCGCCTTCGCCACCGGTGTTCCTCCTGATATCTGCGCATTCCACCGCTACACCAGGAATTCCAGTCTCCCCTGCAGTACTCCAGTCTGCCCGTATCGCCCGCACGCCCACAGTTGAGCTGTGAGTTTTCACGAACAACGCGACAAACCACCTCCGAGCCTGTTACGCCCAGTAATTCCGTACAACGCCCGCACCCTCCGTATTACCGCGGCCGCTGGCACGCCTTTGG
+
CCCCCGGGGGGGGGGGGGGGGGGGGGGGGGGGGGGGGGGGGGGGGGGGGGGGGGGGGGGGGGGGGGCFGGGDGGGGGGGGGGGGGGGGGGGGGGGGGGGGGGGGGGGFDFGGGGGGGGGGGDGGGGGGGGGGGGGGFFGGGGFCGFGD,@BFFGGGGFGFDADFGG>CEEG@ECEEDGGC58EEGFFGCGGCCCFC7=CGFGGF@55CE*;)75EE3))=***=9*8>CDF5*)105?DGDC35F7969C00)09772)7).<>DGGB=)9:5/A60<6*41(2((4)()-(7((*)0)6(
@M03506:14:000000000-AKVR1:1:1101:6206:6955 2:N:0:39
AGGACTCCTGGGGGTTCTAATCCCGTTTGCGCCCCTGGCTTTCGCTCCTCAGCGTCAGTGTTGGTCCAGGATGCCGCCTTCGCCACCGGTGTTCCCCCAGATATCTACGCATTTCACCGCTACACCCGCAATTCCGCATCCCTCTCCCCAACTCACGCCCTCCAGTATCACACGCAGTTCCCCGGTTATGCCGCGGGATTTCACGTCTGACTTCGTTGGCCGCCTACGCGCCCCTTTCGCCCCGTAATTCCGCACACCGCTTGCCCCCCCCGTCTTCCCCCGCCGGCGGCCGCGCGGTGGT
+
<CB,A66;-6C6F+8@-F,;666C@CEG;@+@FGGC<<@<@EF,F,E@<FD8,FCCC6CFGG<<F@@96@6<ED@6C:,,:<C=:C<>7@CFCEF,BB+?<EFGEG,<BF7+6FCAF96F+4:FFE+>+++8:D;3F73@FG>DDGFG+,3@,@;,@38**,68,@>EFF,,>CEC16=,2<CE*4*4,4=98*:EC5*=6*3<:0/0:::232*;**)+019:7*8)*9:E)).*)*)/;*))1*/):CE45)9C*,)2)0)/7EF:EEG)8**/+.8:1((((((0(),(0(()).-((
@M03506:14:000000000-AKVR1:1:1101:14156:6982 2:N:0:39
AGGACTACTAGGGTATCTAATCCCGTTCGCTCCCCTGGCTTTCGCGCATCAGCGTCAGTATCGGCCCAGTAGCCCGCCTTCGCCTCAGGTGTTCCTCCCGATATCTACGCATTTCACCGCTACACCGGGAATTCCAGCTACCTCTTCCGTACTCTAGCCTGCCAGTATCGGCTGACCCTCCGGGGTTGAGCCCCGGGCTTTCACAGCCGACTTAACAAGCCGCCTACACGCCCTTTCCGCCCAATAATTCCGAACAACGCTTGCCTCCTCCGTATTACCCCGGCTGCTGGCCCGTCGTGCG
+
CCCCCGGGGGGGGGGGGGGGGGGGGGGGGGGGGGGGGGGGGGGGGGGGEGGGGGGGGGGGGGGGGGGGGGGGGGGGGGGGGGGGGGGGGGGGGGGGGGGGGGGGGGGGGGGGGGGGGGGGGCFGGGGGGG@DFGGCFGFGGDFGGGGGGGGGGGGGGGGGGGGGGGGCCGEG>EGGGG?EEGGGDEGG6FGGGCECGG=GCF?GGGFGGGGCG=GF*>7=753CD5@FD*7:75:F)*);8E**9079:7E?D35)0()555)*9+<>6)9.7*2++6/+31(3-12)2)1,03(*)8(((
@M03506:14:000000000-AKVR1:1:1101:12042:6999 2:N:0:39
AGGACTACCAGGGTATCTAATCCCGTTCGCTCCCCTGGCTTTCGCGCCTCAGCGTCAGAAGAGATCCAGCGCGCCGCTTTCGCCACCGGTGTTCCTTCCGATATCTACGCATTTCACCGCCCCACCGGAAGTTCCGCACGCCCCTATCTCCCTCGAGGCGACCAGTATCCGAGGCACTTCCCCAGTTGAGCTGGGGGCTTTCACCCCGGACTTGGCCACCCGCCTACGCGCCCTTTAACCCCCGTGATTCCGAATAACGTTCGCACGGTTTGTCTTACCGCGGCTTGTTGCTCGGACTTAG
+
CCCCCGGGGFGGGGGGGGGGGG9FEFGGGGGGGGGGGGGGGGGGGGGGDCGGGGGGGGGGGGGDEGGGGGGGGGGGGGGGGGGGGGGEGFGGGGGGGGGGGGGCFFGGGGEGGGF@FGGG7CFGGGGGDGEFFFABF7FGDC7EGGGG;99EFEE5C?EE85:C5C;FGGG:?CGGGCFFFGGGCEF?@F8CF6EGGD85CDGGFFGCCDGDDFGFFF):C<CEC3@BECD*<:@F97*<C=))*/*.<<+9).9**,**)..1//*7C)*5)*3CC96*(39>0((0)04)*(()7:).)
@M03506:14:000000000-AKVR1:1:1101:15924:7002 2:N:0:39
AGGACTACCCGGGTTTCTAATCCCGTTCGCTCCCCTAGCTTTCGCGCATCAGCGTCAGTGTCGGCCCAGCAACCCGCCTTCGCCGCAGGTGTTCCTCTTGATATCTACGCATTTCACCGCTACCCCAAGAATTCCAGTTTCCCCCTCCGCACTCTAGCCCCGCAGTATCGGTTGACCTTTCCGGGTTAAGCCCGGCGATTTCACGACCGACTTGCGGTGGCCGCCTTCGCGCCCTTTACGGCCAGTCACGCCCAACCACGTATGCCCCCCCCCAATTACCGCGCCTCCTGCCAGGGAGTCA
+
CCCC@EGGE-CF@@@@<<<<FCGG,CED@EG,CC8,6;EF9FECDCFGG>C@@FG7,BC,EF7BCF+:,9@CCC7@FFGGF=FG7FFC:FGG@FGGFGGFFGDE,CFG7>CCCFF,85FEB:F,,++>,AFG,AA<DCF,@=,@+>@+8+88:,,,,@D,8@G8**6?EECF**>D,64;F17*:8EG,,,?88****3**3+>*:***91/*0+*)9)*2015/*0**1):<>572*9521)170+1+*1)))/9*(**))19:+2):3)5))/*+6604;92;0().@2<))(*))4()
@M03506:14:000000000-AKVR1:1:1101:19626:7018 2:N:0:39
AGGACTACTCGGGTTTCTAATCCTGTTTGCTCCCCACGCTTTCGCACCTCAGCGTCAGTACCGGGCCAGTGAGCCGCCTTCGCCACTGGTGTTCTTGCGAATATCTACGAATTTCACCTCTACACTCGCAGTTCCACTCACCTCTCCCGGACTCGAGCTTCTCAGTATCGAAGGCAGTTCTGGAGTTGAGCTCCAGGAGTTCACCCCCGACTTACAAAGCCGCCTACGTGCGCTTTACGCCCAGTGATTGCGAGCCACGCCAGCCCCCGTCGTATTTCGCCGGCCGCCGCCACTAGTCTAG
+
CCCCCGGGFFGGGGCEGGAFDGGF@6EFFCGF<F7ECEDGFFGGGCEG@FEGGGGGGDFDEFG7BFGGGGGGGDGEEEFEG@GBCFFGCFFG7F?9EECGCF7FFGGGGF@D@<A<:FCGCAFEFAFFGE764@FFGDFFFGFDCFDEEG+6@DFG>8E,@2B7,739D:>F658C>>=,EF7F:,@AE:;DEF8,D**4DD@F?/5ECDD)*;+3;4;FGGG5:7FECF3E53)1<DDD8*7*9E+*+02).5)9C?3*).)1**8520/0)1*2+6<*,-((21()()(-)(.***-).
@M03506:14:000000000-AKVR1:1:1101:12477:7031 2:N:0:39
AGGACTACCGGGGTATCTAATCCTGTTCGCTCCCCACGCTTTCGCTCCTCAGCGTCAGTATCGGCCCAGAGACCCGCCTTCGCCACCGGTGTTCCTCCTGATATCTGCGCATTTCACCGCTACACCAGGAATTCCAGTCTCCCCTGCCGAACTCCAGTCATGCCCGTAGCGACCGCACGCCCACAGTTAAGCTGCAGGTTTGCCCGACCGACGCGCCCGACCGCCTCCGAGCTCTTTACGCCCACTACTTCCGGACAACGCTCGCACCCTACGTATTACCGCGGCCGCTGGCACGTAGTTT
+
CCCCCGGGGDGGGFCGGGGGGGFFCFGGEGGE:FEFGGGGGGGGGEFGGGFGGDGGGGGGGD@EG,@FGGDDFGGGGGGGGGDGGCDFGEG@EGGGGGGG9EAEDE<?>CFFD99FFGGGGCEFDGG8FF<,=?FFADEEADF7F?FGG>CEF7DDCFFFGAECEGCG8@:CEGGGGGDCBEGG5:+9C@CCB@68CF*9C/<+>=*=ED3DCG5*)/75<DG=DD357C377?6>>7**22/1*:+)+++1059C)355>))/>5:>G)*))2++0)*3(2(26(-<7)1:4),/))-4)
@M03506:14:000000000-AKVR1:1:1101:11604:7049 2:N:0:39
AGGACTACCCGGGTTTCTAATCCTGTTTGCTCCCCTAGCTTTCGTGCATCAGCGTCAGTTATGGTCCAGTGAGCCGCTTTCGCCACAGGTGTTCCTCCTGATATCTACGCATTTCACCGCTACACCAGGAATTCCACTCACCTCTCCCATACTCAAGCCCGGCAGTTTCCGATGCAGACTATGAGTTGAGCCCATAGATTTCACATCAGACTTACCAAACCGCCTACGCACCCTTTACGCCCAATAATTCCGAACAACGCTCGCCCCCCTCGTATTACCCCTGCTGCTGGCCCGAACTTAC
+
CCCCCGGGGGGGGGGGGGGGGGGGGGGGGGGGGGGGGGGGGGGGGGGGGGGGGGGGGGGGGGGGGGGGGGGGGGFGGGGGGGGGGGGGGGGGGGGGGGGGGGGGGGGFGGGGGGGGGGGGGEGGGGGGGGGGGGGGGGGGGGFGGGGGGGGGGGAFGFGFGGD8EFGGGGGGCEECECFEDFGFGGGGFEFGGF?FF7EGFGFGCCCCDF5CCDGED*3CGGG=7*6?D*:EGFFC3DD5?CD5D?+;@+A;A)):;?>E5)0C3CGBGDG>)**<+6*2(((.(),)))-(.(())0-4-
@M03506:14:000000000-AKVR1:1:1101:11810:7055 2:N:0:39
AGGACTACTCGGGTATCTAATCCTGTTTGCTCCCCTAGCTTTCGTGCATCAGCGTCAGAAGTGGTCCAGTGCGCCGCTTTCGCCACAGGTGTTCCTCCCGATATCTACGCATTTCACCGCTACACCAGGAATTCCACGCACCTCTCCCACCCTCAAGCACGGCAGTTTCGCCTGCCGGCTCTAGGTTATGCCTAGCGGTTTCACAGGTGCCTTACCGCCCCGCCTCCGCCCCCTTTCCGCCCCACAATTCCTACCAACGCTTGCCCCCCCCGCATTACCCCTCCCGCTGCCCCCACGTTAC
+
CCCCCGGGGGGGGGGGGGGGGGGGGFFGGGGGGGGG8EFGGGGGGGGGCFDEGGFGEDGGGGGGFGGGGGGGGGGEGGFGGGGGGGGGGGGGGGGGGGGGGGGGFG?EFDFGGGGCFGEGECGGGG74@:AFDFG9FGGGGG,@@FFF?@EC+@FDFF,D8CECECFGFCEEEFC,@CC@EFFC:;C@,,?D?,8,:C=5C+,>,4A?8*2:+*9>33)=3<DC**;3**021)0*)*)/;*)*)2*6+AC4@F4C4:**))0*0<C:8BD@))*/+.6+4(-(((-.4).()4()77??1
@M03506:14:000000000-AKVR1:1:1101:9405:7062 2:N:0:39
AGGACTACTCGGGTATCTAATCCTGTTCGCTCCCCACGCTTTCGCGTCTCAGCGTCAGTACCGTCCCAGAGAGCCGCCTTCGCCACGGGTGTTCTTCCTGATATCTGCGCATTTCACCGCTACACCAGGAATTCCACTCTCCTCTTCCGGACTCTAGCCAAGTGGTTTCGGTCGACGTCTAGAGGTTAAGCCTCTAGTTTTCACAACCGACCTACCTGGCCGCCTACCCGCCCTTTACGCCCAATAAATCCGGACAACGCTTTCCCCCCACGTCTTACCGCGGCTGCCGGCCAGTATTTAC
+
CCCCCGGGGGGGCFGGGGGGGGGGGGGGEGGGGGGGGGGGGGGGGGGGGGGGGGGGGGGGGGGGGGGGGGGGGGGGGGGGGGGGGGGGGGGGEGGGGGGGGGGGGGGGGGGGGGGFGGGGGGGGGGGGGF8FBDFFC?FFGFFGGGGFEGGGGGGGFGGG?F@DFGFGGG>FGG8ECGCDCF79E>@9;9EFCGF7CFCFEG7?FGGD5>D>EFGGFDACFGG=C*<):).*1)744C)?EC3**+<*++07)7D)7?CEF>)0:CF@*.>>0*0205?E>16>6(()-043)()***6))
@M03506:14:000000000-AKVR1:1:1101:16718:7072 2:N:0:39
AGGACTACTCGGGTATCTAATCCCGTTTGCTCCCCACGCTTTCGTGCCTTAGTGTCAGGAACGAGCCAGTTATCTGCCTACGCCATCGGTGTTCCTCCCAATATCTGCGGATTTCACTCCTACACTGGGAATTCCAATAACCTCTCTCGTCCTCTAGCTTAGCAGTTCGGGTAATGTGAGTATGGTTGAGCCACACGCTTTCACTACTCGCTTACTATGCCACCTACGCAACTCTTTACCCCCAGTAATTCCGGATAACGCTTGGTTCCTCAGTATGACCGGCGCCTCTAGCCAGGTCTTT
+
CCCCCGGGGGGGGGDGGGGFGGGGGGGGGGGGGGGGGGGGGGGGGGGGGFGGGGGGGGGGEGGFGGGCCGGGGGGGGGGGGGGGGGGGGGCFGGGCFGGGGGGGGEFGCGGGGFFGGGGGGGGGFGGG8FGGGGFGGGCGFFGGGG?FGGGGGGGG;DFFG?AF8@BDEG6>=DGGGGGGGFGFCE@78D@7DEC>EC:7EFEGGAFGGG9CF*:@9CFF*7C57*;85D>CC9@DC=+,+2))*3+;99+;A)/*84=*53>CC3**39C*92+++.9?(((,((-73*460).>)0<4-
@M03506:14:000000000-AKVR1:1:1101:21517:7086 2:N:0:39
AGGACTACTGGGGTTTCTAATCCCGTTCGCTCCCCATGCTGTCGTGTCTGAGCGTCAGTTGCGAGCCAGGGCGCCGCCTTCGCCTCTGGGGTTCCTCCGGATCTCTACGCATTTCACCACTACACCCGGAATTCCACGCCCCTCTCTCGCACTCTAGAGTGGCAGTCTGGCATAACCCTTCCCAGTTAAGCTGGGATATTTCATACACCACTTGTCACCCCGCCTGCACACCCTTTCCGCCCAGTAAACCCGGACAACCCTTGCAACCACCTCTGTACCGCCGCTCCTGGACCGGGGTTTG
+
<AC<CEFGGGGGGCFEGFGGGGGCGGGGDGGGGGGGGGGGGGGFGGGGGFCCFGFGDEGGGGGGEGEGGGCFGGGGDEGGFGGGCEDDCFGFDGGGGGGGDGGGGGGGGGGGGGGGGECFGGGFGFFG77:B>DDFFGEGGGGGFG:>CCBEGGFFGFGAECGCCFFGGGGGDCFF,D9:DEFCFE999EF;CGC8EGGG,BEF<79?ACG*=+><+;4><592/*0.C75CD)<0-2.:**/*0<+*+*/)53)7*(1A5))9*3<)/)*))2+3+)1*(((-4(().).4)1(/.)(((
@M03506:14:000000000-AKVR1:1:1101:6978:7087 2:N:0:39
AGGACTACACGGGTTTCTAATCCTGTTTGCTCCCCTAGCTTTCGTGCCTCAGCGTCAGTAATGGTCCAGTGAGCCGCTTTTGCCACAGGTGTTCCTTCCGATATCTACGCATTTCACCGCTACACCGGAAATTCCACTCACCTCTCCCATACTCAAGCCCGACAGTTTCCGATGCAGGCTATGGGTTGAGCCCATAGATTTCACATCAGACTTGTCAGACCGCCTACGCACCCTTTACGCCCAATAATTCCGAACAACGCCCGCCCCCCTCGTCTTACCGCGGCCGCTGGCACGAACTTAG
+
CCCCCGGGGFGGGGGGGGGGGGGGGGGGGGGGGGGGGGGGGGGGGGGGGGGGGGGGGGGGGGGGGGGGGGGGGGGGGGGGGGGGGGGGGGGGGGGGGGGGGGGGGGGGGGGGGGGGGGGGGGGGGGGGGGGGGGGGGGGGGGFGGGG88EEFFGGGGFGGGDGGEGGGGGGGEDDGFGE<DFGF?CGEFEFFF@FGGGGDEFGGGFFGGC9>CFGGGGFGGGG*/:;:ECAGC:5CEGE5E5C*;6AAGDCFF@GDC()*)87C)?5:C)9;.*;*+:@7269270;3()((11(1)0)3)
@M03506:14:000000000-AKVR1:1:1101:16483:7101 2:N:0:39
AGGACTATCCGGGTATCTAATCCTGTTTGCTCCCCTAGCTTTCGCGCCTCAGCGTCAGATGTGGTCCAGTGCGCCGCTTTCGCCACAGGTGTTCCTCCCGATATCTACGCATTTCACCGCTACACCGGGAATTCCACGCACCTCTCCCACCCTCAAGCACGGCAGTTTCGCCTGCTGGCTCTAGGTTAAGCCTAGAGGTTTCACAGGTGTCTTACCCCCCCGCCTCCGCGCCCTTTCCGCCCAATAATTCCGATCAACGCTTCCCCCCCTCGTATTCCCCCGGCTGCTGGCCCGAAGTGAC
+
CCCCCE8EFGGGCEEGGCFFGFGGGEFGFGCGGGGGFGGGDEGCFFGGGGGGGGGGGGAFGGG9FCFC8FEGGGGGGDCFGGGGFGCEFBEEEFGGGGEGDGGGGFFGGD+BFAFGGGD>F+CE8F>@C7FFFFGGCFGGGGFGGGEGGGGGGF:D9DCC6:C**@EDEGGGGGG,?,;8>F,?,;>,<,C?F:C,>6C?98,>>CDFG*;:++>F**):)/97**0.:77:DE40)255;E***3+*0+2)0))*22**.57*9;EFG310)*000:421216>06)4)4(79(/)))))
@M03506:14:000000000-AKVR1:1:1101:21947:7105 2:N:0:39
AGGACTACTCGGGTTTCTAATCCTGTTCGCTCCCCTAGCTTTCGCTCCTCAGCGTCAGTACCGGCCCAGAAGGCCGCCTTCGCCACCGGTGTTCCTCCTGATATCTGTGCATTTCACCGCTACACCAGGAATTCCACCTTCCCCTACCGGACTCGAGTCAGCGGAGTATCGAATGGCGCCCCGGAGTTGAGCCCCGGTATTTCACATCCGACTTCCGCAACCGCCTACGAGCTCTTTACGCCCAATACATCCGGACAACCCACGCCCCCTCCGTATTACCGCGGCTGCTGGCTCGTAGTAG
+
CCCCCGGGGGGGGGGGGGGGGGGGGGGGGGGGGGGGGGGGGGGGGGGGGGGGGGGGGGGGGGGGGGGGFGFFGGGGGFGGGGGGGGGGGGFGGGFEFGCFDFGGGGFGECDGGGGGGGGGGGGGGGGFFFGGGGGGGGGGGGGGFFGGE7B8EGGFGGEFE7CECEGGGG>FGFFFGGE>EGGGEG;?,@E7:8**C=87CGG7E9<FC3*1599CDD>C757EGD)75*)/)/974:68;C)7*:<)0+<555*9C6C*))017;8B?.*5)1*2+-*+(((4;09>36.().(1.7().
@M03506:14:000000000-AKVR1:1:1101:25477:7105 2:N:0:39
AGGACTACTCGGGTATCTAATCCCGTTTGCTCCCCCGGCTTTCGCTACTCAGCGTCAGTGTTGGTCCAGGATGCCGCCTTCGCCACCGGTGTTCCTCCAGATATCTACGCATTTCACCGCTACACCTGGAATTCCGCATCCCTCTCCCAATCTCAAGCCATCCAGTATCAAGCGCAGTTCCCCGGTTAAGCCGAGGGGATTCACGTTTGACTTAGCTAGCCGCCTACGAGCCCTTCACGCCCAGTAATTCCGAACAACCATCGCCCCCCCCGTACCACCCACGCTGCTGTCACCGAGCTAC
+
CCCCCFGG9FEGGFG9FGEFGGGGCFF@GGGGGDEF7:+6C@DGCCF+CF9<FEGECE<FEFFEFGFGGGGGGGGGGGD=FGCEGEGDCCF:BFFGGGGGC<F<E,,:AE::C9??FDCGGEGGEFGF8DFE8E;F++@>FF>F,=BDF8,@DADFGGG8EG,<9EF9AC>,9CEECG,;;,@:>EG9>FFG5=5C*7**:CEFG**27:DG7+3+216C*5C**7;5//5/9770<FFCA7**9++9+30))7<3*.**1).**18<ED<)0)**0,.*((--(,().14)9)-)))-),
@M03506:14:000000000-AKVR1:1:1101:19160:7112 2:N:0:39
AGGACTACTCGGGTTTCTAATCCTGTTTGCTCCCCTAGCTTTCGCGCCTCAGCGTCAGTTGTGGTCCAGTGCGCCGCTTTCGCCACAGGTGTTCCTCCCGATATCTACGCATTTCACCGCTACACCGGGAATTCCACGCACCTCTCCCACCCTCTCGCACGGCAGCTTCTCCTGCAGGCTCTGCGTTGAGCCAAGCGGTTGCACAGTTGACTTACCGCACCGCCTGCGCGCCCTGTACGCCCGGTACATCCGACCAACGCTGGCTTCCCCCGTACTACCGCGCCTGCTGGCGCGGAGTTAG
+
A,@,8@,C@6@,+6686CFEFF<,,CFFFEGG<F;,,CF9F,F66+@:,B6C,+B@@FFE9,8,6CCCC@<CF:FCFE:,E:=?C:,9=EFFGGF@?FE+==CFAFFGEEGC:<FDCD@++4+,8A>+@FB,7A3C<:FCF=BD,>>FDB+=+5,,6@CED*@5@*39>,2D;,,2,>C,6:E9**/=5,68,,85C5;**2+00=3+++;@7DF97))/19CE<*<)27:5C3.0)0):=C)//2*00<*75)5)*-**0))19;@?G5C3598;+45*41(-((())03(7;93))..6
@M03506:14:000000000-AKVR1:1:1101:16421:7117 2:N:0:39
AGGACTACTCGGGTTTCTAATCCCGTTCGCTCCCCTAGCTTTCGCGCACCAGCGTCAGCGTCGGCCCAGCAACCCGCCTTCGCCGCAGGTGTTCCTCTTTATACCGACGCATTTCACCGCTACCCCGAGAATTCCAGTTGCCCTTTCCGCCATCTAGCCCTTCAGTGTCAGTTGACCGTTCCGAGTTAAGCCCGGACATTTCACAATTGACTTGCAGCAGCAGCCTACGCCCCCCTCACGCCCAGTAAATCCGAAGCACCCTCGCCCCCCCCGTACTGCCCCCGCTGCGTGCGCGCACTTT
+
CCC@8CE6C<@FGG;@<EFEG,C6@6,;@@BE76FADECEFF@FEEDE+7F<FGGGEE,@FC+F@:@@CF<<==6+C+BF<D,=FF7>7,4ECEFGA<<,,:@99+84+@FC7BFFGGDEEEE,,7+F+@:FE,D,,7@,,E>3@:DFGC>**@,;,9B:,,,,5,,25>,7,,69<*=*?,/*:8*4,6,CFG****+1++3++0?9C7+++210;4)00*****05*))19).9(/.88*9CD67*++<;7)*))(2*0<)19*28283)79***)**,((1712:()(()(()).-).
@M03506:14:000000000-AKVR1:1:1101:11271:7132 2:N:0:39
AGGACTACTGGGGTATCTAATCCTGTTCGCTACCCACGCTTTCGCGCCTCAGTGTCAGTTCTTGGCCAGGTGACTGCCTTCGCCATCGACGTTCCTTCCGATCTCTACGCATTTCACCGCTACACCGGAAATTCCATCACCCTCTCCTGAACTCTAGTCATATCGTTTGCAATGCACTTCCCAGGTTAAGCCCAGGGCTTTCACATCACACTCATATCACCACCTACGCGCCCTTTACGCCCAGCAATTCCCATTAACGCCCGCACCCTCCGTATTACCCCGGCTCCTGGCACAGCGTTCG
+
CCCCCGGGGGGGGGGGGGGGGGGGGGGGGGGGGGGGGGGGGGGGGGGGGGGGGGGGGGGGGGGGGGGGGGGGGGGGGGGGGGGGGGGGGGGGGGGGGGGG>EFGGGGGGGGGGGGGGGGGGCF<F=F7FGEGEFFFGGCFGGFFFGGGGGFGGGGGFGGFGG9FGFGGGGGGGGGDGGGGGGCGCFF7F9BDFFG>EGFFDGCEFGGEGGCFGGGG7@6FFGFE46F4=45>DB58;F5EEC3/;*3;<;5*/:+2::7C5)0/):C:*)*0.9@+<64+,(23(((9)03(6(49>03((
@M03506:14:000000000-AKVR1:1:1101:23907:7133 2:N:0:39
AGGACTACTCGGGTTTCTAATCCTGTTTGCTCCCCACGCTTTCGCACCTCAGCGTCAGTACCGGGCCAGTGAGCCGCCTTCGCCACTGGTGTTCTTGCGAATATCTACGAATTTCACCTCTACACTCGCAGTTCCACTCACCTCTCCCGGACTCAAGATTCTCAGTATCAAGGGCAGTTCTGGAGTTGAGCTCCAGGATTTCACCCCTGACTTAATACCCCGCCTACGTTCGCTTTACGCCCAGTGTTCTCGAGCAACTCTTGCCCCCTTCGGTTTACCCCGGCTCCCTGGCCTCTATTCG
+
CCCCCGGGGGGGGGGGGGCFGGGGGGGGGGGGGGGGGGGGGGGCGGGGGGFFGFGGGCGCGGGCCCG7CFAFCFGEGGGGGGGG:FGF?F8FGGGFAFFF@C<FGGFF@C,BFFG9FE,EFAFGG<EEGGDGGFGCGFG8FFGFGGDF3B88@DFG?F?FGGGA<D,@ED986EC+73@EB,4@,@FED8,3@:>6,AFCA>;:;=E>**2;:CF,=+;6<<4=>7A)00)*8)):)2);*=7*2<+92++007/9C(*C***:7+2)2)*).*2;:4*+((-11(().0((0)(***.4(
@M03506:14:000000000-AKVR1:1:1101:10453:7141 2:N:0:39
AGGACTACAGGGGTTTCTAATCCCGTTTGCTCCCCTGACCTTCGTGCCTCAGCGTCAGGAACTGTCCAGAGACCCGCCTTCGCCACTGGTCTTCCTTACGATATCTACGCATTTCACCGCTACACCGTAAATTCCAGTCTCCTCTCCAGTCCTCAAGCACGGCAGTATCGAATGCAGTTTCGGAGTTAAGCCCCAAGATTTACCACCCGACTTACCGCCCCGCCTACCCACCCTTCACGCCCAATGAATCCAAACAACGCTGGAGACCTTGGTCTTCCTGCGGCCGCTGTCACAGAGTTCC
+
CCCCCFGG<FGGGCGGGGGGGGGFEGGGGGGGGGGGGGGFGGGGGGGGEFGGGGGGGGGGGGGGGGGGGFG8FGGGGCE:FDGGEGGGDAFGDFEGG9EGCFGGGGGGGECFG<FCF9FEG7F=FGGGGGFF;FFGAE9,CFGG,DFCDBFGFFE=E98DE88+=DEDFCF=,,6@EGG7;CC@3>:C,3>,6@C5D,5B,+,,5=>>**9C/1>C<C/:)59***))10=E3>A*)2)3;*1**+0*+3<*0@F57:):))8**+10+**)1*2++6*+.3(((--<104)95)*00)))
@M03506:14:000000000-AKVR1:1:1101:7682:7143 2:N:0:39
AGGACTACACGGGTTTCTAATCCTGTTTGCTCCCCACGCTTTCGCACCTCAGTGTCAGTATCAGTCCAGGTGGTCGCCTTCGCCACTGGTGTTCCTTCCTATATCTACGCATTTCACCGCTACACAGGAAATTCCACCACCCTCTACCATACTCTAGCTTGTCAGTTTTGAATGCAGTTCCCAGGTTGAGCCCGGGGCTTTCACATCCAACTTAACAAACCACCTACGCGCGCTTTACGCCCAGTAATTCCGATTAACGCTTGCACCCTCTGTATTACCCGGGCCGCCGGCCCAAGTTTCG
+
CCCCCGGGFEGGGFGGGGGGGGGGGGGGGGGGGGGGGGGGGGGGGGGGGGGGGGFFGGFGFGGGGGGGFGGGGGGGGGCEGGGGEGG=FFCFCFGGGGGGGGGGGGGGGGGGGGGGGGGGEGGGGGGGGGEFGGC9AFEGGGGGGGGGGGGGADFADGGGGGGDGGGGGGCGAAFDG9DFFFFGFFGCFDCF>:EEGDEGGGCD7AF,,;9*?FDF9CFGC>?C40/2*)85):>G3CBGE:*>*+>C+@90)05*?4*:7B3**<EBE52)*20<+6*0,(,-((-)(7((.-(/*16),
@M03506:14:000000000-AKVR1:1:1101:13584:7153 2:N:0:39
AGGACTACTAGGGTATCTAATCCTGTTTGCTCCCCACGCTTTCGCGTCTCAGCGTCAGTCACCGTCCAGAGGGCCGCCTTCGCCACCGGTGTTCCTCCTGATATCTACGCATTTCACCGCTACACCAGGAATTCCACCCTCCTCTTCGGGACTCGAGTCCGTCAGTTTCCAATGCCCTTCCGGGGGTGAGCCCCGGGCTTTCACATCAGACTTAGCGGACCGCCTACACGCCCTTTACGCCCAGTGATTCCGAACACCGCTCGCACCCTCCGTATTACCGCGGTTTCTGGCACGACGTTAG
+
CCCCCGGGGGGFGGGFGGGGGGGGGGGGGGGGGGGGGGGGGGGGGGGGGGGGGGGGGGGGGGGGGGGGGGGGGGGGGGGGGGGGGGGGGGDFGGGGGGGGGGFGGGGGGGGGGGGGGFFGGGGGGGGGGGFGGGGGGGGGGGGGGGGGGGGGDE=FGGGGGGGDDEGFGCFGGGGGGGGGGDCDDDEDCFGGGEGGGGGGGGGGGGGCF*>CFCFFCD)>9<D=D546?5BFDD592:BGGG*>CC+*<+<@E>DC*49*5>7DDCCE8>GF39C+069*(-(((()1.*),0-().0(((
@M03506:14:000000000-AKVR1:1:1101:16792:7162 2:N:0:39
AGGACTACTCGGGTTTCTAATCCTGTTTGCTCCCCACGCTTTCGCACCTCAGCGTCAATATGTGTCCAGTAAGTCGCCTTCGCCACTGGTGTTCTTCCGAATATCTACGAATTTCACCTCTACACTCGGAATTCCACTTACCTCTCCACAATTCTAGCGATGCAGTCTTAAAGGCAATTCCGGAGTTGAGCCCCGGGCTTGCACCTCTAACTTACAAAGCCGCCTACGTGCGCTTTACGCCCAGTAATCCCGAACAACGCTAGCACCCTCCGTATTACCGCGGCTGCTGGCACGGAGTGCG
+
CCCCCGGGFGGGGGGEFFGFGGGGGGGGGFGGGGGGGGGGGGGGGGGGGGGGFGGDGDGGGFGEGGGGGGGFGGGGGGGECFGG7@<EFGGGDGGGGFF@ECGGGFGGC@FFGGCFGGGGG9AFGFGGD+8DFGF@EFEFGFD99=EGFCGGFGCFCFD6DCCA8DFGGEG9E3=FGG=,EEE>CB,BD,D@:EEE*@C5*@C98CFC<+=B::@FGGFFG4?=?D64:;FEGFFG3+);/CC*895@+?C>..>75(95DE><2:@8*7*7FCC+26/*(42;031:?)34/06)0<(),
@M03506:14:000000000-AKVR1:1:1101:17147:7172 2:N:0:39
AGGACTACTCGGGTTTCTAATCCCGTTTGCTCCCCTGGCCTTCGTGCCTCAGTGTCAGGAACTGTCCAGAGACCCGCCTTCGCCACTGGTCTTCCTCATGACCTCTACGCATTTCACTCCTACACCATGAATTCCAGTCTCCTCTCCAGTCCTCAAGCACGCCAGTAGCAAATGCAGTTTCGGAGTTCAGCTCCGAAATTTCACACCTAGCTGCGCGCGCCACCTACCCACCCTTTACGCCCAATTAATCCGAACTAAGCTCGAGCCCTCTGTTTTACCGCGGCCTGTGGCACAGGGTTTG
+
CCC@C@CCFFGGD<@@F9FGGGFGEC8FFF@EFGCFCDEECFGFG8C<6CEDG,C@FAF8CFCFD9CCFGFCCFGG:F,8FFFG7:,:@6AF<@<5E,C9ED8F8FFD,F?:FEF9A<,9?C=FF,+9,,,,9?FED?:=EE,>,4@,=EEG;AF,,@D8+@D8E==;AFFAADA@E==DC@+@8CC,363,,3@6;>FF7;,3:@+:,**2,33*095*;)*=*;))4*8*:)0;)+5*/*:<*++1+5+0)))**)22+)0)***0A;5)/*3*+.**(((((((*,03364(*)0(-(
@M03506:14:000000000-AKVR1:1:1101:13358:7190 2:N:0:39
AGGACTACTGGGGTTTCTAATCCTGTTTGCTCCCCTAGCTTTCGTTCCTCAGCGTCAGTAGTGGTCCAGCGCGCCGCTTTCGCCACGGGTGTTCCTGCAGATATCTACGCATTTCACCGCTACACCTGCAATTCCACGCGCCTCTCCCACACTCAAGCACAGCAGTTTTGGAAGCAGCCTCTGGGTTAAGCCCAGAGATTTCACTCCCAACTTGCCGCACCGCCTACGAACCCTTTACACCCAGTAATTCCGAACAACGCTGGCCCCCTACGTCTTACCGCGGCTGCGGGCACGTAGTTAG
+
CCCCCGGGGGGGGGGGGGGGGGGGGGGGGGGGGGGGGGGGGGGGFGGGGGGGGGGGGGGGGGFGGGGGFGGGGGGGGGGGGGGGGGGGGGGGGGGGFGGFGGGGGGGGGGDGGGGGGGGGGGGGGG=FGGGGFGGGGGGGGGCECFCFGGGGCC@8EGCFGFFGGFEFGFCFGFFGGGGGGGGGGGG5ECGGGGG,DEFFGGGG,,AC6?C<FGFGGGFGDGGGG*;BC9>EDF?FAFFFFECF>+<?+AFF>BG:C3CGFFDGGFG>8>FBFGGD7AF*(((4(40)-<30>6:<4<)4)
@M03506:14:000000000-AKVR1:1:1101:14805:7207 2:N:0:39
AGGACTACTGGGGTTTCTAATCCTGTTTGCTCCCCACGCTGTCGCGCCTCAGCGTCAGCCACTGCCCAGCAGGCCGCCTTCGCCACCGGTGTTCTTCCGGATCTCTACGCATTCCACCGCTACACCCGGAATTCCGCCTGCCTCTACAGTGCTCGAGCCTGACAGTTCGCACGGCCGACTCGGGGTTGAGCCCCAAGCTTTCACCGCCCGCTTACCAGGCCGCCTACGCGCCCTTTACGCCCAGTGATTCCGGCCAACGCTCGCCCCCCCCGTATCACCGCGGCTGCCGGCACGGAGGTAG
+
CCCCCGGGGGGGGGGGGGGGGGGGGGGGGGGGGGGGGGGG7FGFGGGGGGGGGGEGGGGGCGGGGGGGGGGGGGGGGGGGFFGGGGGGGGGGGGGGGGGGGGGCFGGGFDGGEGGGGGGGGGGGGGGEGGGGGGGGGGGGGGFGGGGGGGGGFGGGGGGGGGGGGGGGEEEGEGGGGDGGGGGG58CE++<B>EE5CFEFGGFGGGGDGGGCEGD8*95:CC5>CGF.:3<EGDFF4:7=CEDFF99/+<C?>397*:CE)73))2:>*7<5))**+)0/4(39(40)4@B9@01)))(..
@M03506:14:000000000-AKVR1:1:1101:22431:7221 2:N:0:39
AGGACTACTGGGGTTTCTAATCCCGTTTGCTCCCCTGGCTTTCGCGCCTCAGCGTCAATACCGGTCCAGGATGCCGCCTTCGCCACCGGTGTTCCTCCAGATATCTACGCATTTCACCGCTACACCTGGAATTCCGCATCCCTCTCCCGGATTCAAGCCTTCCAGTATCGGACGCAGTTCCCGGGTTGAGCCCGGGGATTTCACGTTCGACTTAGAAGGCCGCCTACGCGCCCTTTACGCCCAGTATTTCCGAACCACCCTTGCCCCCCCCGTATTACCGCGGCTGCTGGCACAGCCTTAG
+
CCCCCGGGGGGGGGGGGGGGGGFFGGGGGGGGGGGGGGGGGGGGGGGGGGGGGGGGGGGGGGGGGGGGGGGGGGGGGGGECFGGGGGGGGGGGGGGGGFFFG<AGGGGGGGGGGGEGCCEGGGGGGGGGGGCFFGGGEGGGG8EFGGGGGECEGGFGGGGGGGGFF9EFDEGGGGDCE?FGGGG*>C=:CFFFGGGE5AFGG7@FGGF5FDGCCF+::AGGGGGGD:5>C5:7>?CAG>EGGD:0<+/<EF35.))2(*207)2C8F>*5)))/*3061*2((,4-(/4)2.=(3*)0.,)
@M03506:14:000000000-AKVR1:1:1101:5626:7235 2:N:0:39
AGGACTACCCGGGTTTCTAATCCCGTTCGCTCCCCTGGCTTTCGCGCATCAGCGTCAGTATCGGCCCAGTAGCCCGCCTTCGCCTCAGGTGTTCCTCCCGATATCTACGCATTTCACCGCTACACCGGGAATTCCAGCTACCTCTTCCGTACTCTAGCTTGCCAGTATCGGCCGACTTTCCGGGGTTGAGCCCCGGGCTTTCACAGCCGACTTAACAGGCCGCCTACGCGCCCTTTACGCCCAATAATTCCGAACAACGCTTTCCCCCTCCGTATTACCCCGGCCGCTGGCACGTGGTTTG
+
CCCCCGGGGGGGGFGGGGGGGGGGGGGGGGGGGGGGGGGGGGGGGGGGGGGGGGGGGGGGGGGGGGGGGGGGGGGGGGGGGGGGEGFGGGFGEGGFFGGGGGGGGGFGGGGGGGGGGGGGGGGFGGEGGDGFGGGGGGGGGGDGEGGGGG7EGGGCDFECFGF7AFACFCEEG>EG>EFCGGGD*BCCFGFDFEEE55?FF7;E1<FGGDG)5>CFDG45D7CE3>F@57>CDFF4)2):?C*74+99+:C6))1)2()17))2:00>877)5968<4@+-,,2,4;3333(9::*))-((
@M03506:14:000000000-AKVR1:1:1101:11280:7250 2:N:0:39
AGGACTACTCGGGTTTCTAATCCTGTTTGCTCCCCACGCTTTCGCACCTCAGCGTCAGTACCGGGCCAGTGAGCCGCCTTCGCCACTGGTGTTCTTGCGAATATCTACGAATTTCACCTCTACACTCGCAGTTCCACTCACCTCTCCCGGACTCGAGCTCTCCAGTATCGAAGGCAGTTCTGGAGTTGAGCTCCAGGATTTCACCCCCGACTTAGAAAGCCGCCTACGTGCGCTTTACGCCCAGTAATTCCGAGCAACCCTAGCCCCCTTCGTATTACCGCGCATGCTGGCACGAGTTTAG
+
CCCCCGGGGGGGGGGGGGGGGGGGGGGGGGGGGGGGGGGGGGGGGGGGGGGGGGGGGGGGGGGGGGGGGGGGGGGGGGGGGGGGGGGGGGGGGGGGGGGGGGGGGGGGGGCFCFGGGGGGGGGGGGGDEEFFFGGGGGGFGGGGGGGGGGGGEGCGGGD:;ED7FGC@EEFCEGGGG69EFGGCCFGC:FC,8DDFG9?CGFFGGGEGGCG<EDG7@C;CC<DEG*8>FCFEDEFG>C@GGGGGFG<@CC<?>BD<*4*:0?)99CCEC5C><7C?7<7*4,(((,7?4?F7?:0)).)))
@M03506:14:000000000-AKVR1:1:1101:27452:7263 2:N:0:39
AGGACTACTCGGGTTTCTAATCCCGTTCGATCCCCTCGCTTTCGCGCCTCAGCGTCAGTTACGACCCAGCGACCCGCCTTCGCCGCCGGTGTTCTTCTCGATATCTACGCATTTCACCGCTACACTGGGAATTCCAGTCGCCTCTTCCGCACTCTAGTCTCACAGTATCAGTTGCCATTTCCGAGGTAAGCTCGGAGCTTTCACAACTGAATTGTTCTGACGCCACACCCTCCTGTTCGCCCCAGAACACCCGAAACCCCACTCACTCCCCCGTATTCTCGGCGCGCCGGCACGGAGGGTG
+
CBCCCGGGG-C7FEFCFDFGGGG8BFF@F,CECGG,,8CF,FGGGGGGD8FFCCCFEGF,,CF,+@CFF,+8+@FCFFDCGEGF=F+@@>FFFDCEC,C+B<FEGCEFF:FGGFABFG7FG@FFF<B,,,3<B9,C,@,8<E7CE9@CE8EGE,,7>DF,@,,,<D?>EG9@7E9,,,=,?,*48*4<,,6,4*:*35AEGFF7+=E<<7*2=6+++++4;23C)*0)*1)/*))2)*)*/:)***2.***)..)))(**))0**3+1*0C))1*;+)*<((,((-()(),,7(3)))(--
@M03506:14:000000000-AKVR1:1:1101:27447:7311 2:N:0:39
AGGAGTACTCGGGTATCTAATCCCGTTTGCTCCCCTGGCCTTCGTGCCTCAGCGTCAGTAACTGTCCAGAAACTCGCCTTCGCCACTGGTCTTCCTTATGATCTCTACGCATTTCACTGCTACACCGTGAATTCCAGTTTCATCTCGTGTTCTCTAGGATGGAAGGATACAATGCAGTTCCAGTGTGGAGCTCCGGGAGTTCTCAGCAGACTTACCCCGCCGCCTATGCACCCTTTATGCCACATGAACACGAACACTGCTCGAGACATCTGTATGAGACGAGCTGTAGTGACGAGCTGAC
+
-,AC,CFFEEGG7F+C-CEF,,,CBEF8BD<FD,7FF?,C<F@,<F,6@@,E,:,,8@FA<6E@C,;<,C,<,CC,+6BCE,BF@@,6,6<C9F<EFC,F6C,BA?9A<@,4@F,:BEF<<9F,,:+A,+9?A<,9,9?E,,4@;,,+4,@AD,,,4,64D+,6=+,4,6@AE9,;,7,,63@>,7,1,36,3,++++3@@+,,,,4,4+*22=@D0?>*3***3:+*41*48))0*+4,1,2**0+6++*.)2)1*)*2+;>D***.+*29@*<++)*2(,,(-()1)1()*-,1)0(.(
@M03506:14:000000000-AKVR1:1:1101:16006:7323 2:N:0:39
AGGACTACAAGGGTTTCTAATCCTGTTTGCTCCCCTAGCTTTCGTGTCTCAGCGTCAGTTACGGTCCAGAGAGCCGTCTACACCACCGGTGTTCCTCCTGATATCTACGCATTTCACCGCTACACCAGGAATTCCACTCTCCTCTCCCGCACTCGAAGTCATTCAGTATTCGGCGCACCCTCCCAGTTGAGCCGGGAGATTTCACACCAAACTTAAACAACCGCCTACCCACCCTTTACGCCCAGTAACTCCGAACAACCATCGCTGCCTACGTATTACCCCGGCTCCTGGCACGTCGTTA
+
CCCCCGGGGGGGGGGGGGGGGGGGGGGGGGGGGGGGFGGGGGGGGGGGGGGGGGGGGGGGGGGGFGGGGGGGGGGGGGFCFGGGGGGGGEEGGGGFGGFFGGGGGGGGGGGGGGGGGGGGGGGGGGGGEFFGGGGGGAF9?EGGFGGGGG@EEGFC?EGG9FDFG8EDEFGGCCEEEEGGCGDG8BDCFA7;DEEG:?:?9CFFFCFGF*1??:,;+00AFD<EGD3)*1;CDFF837A88EDC<6:BD+<7<5*1)45*.*9*7*;>8**)0033+6*<(41(33(50),272110.41(
@M03506:14:000000000-AKVR1:1:1101:15228:7324 2:N:0:39
AGGACTACTCGGGTATCTAATCCCGTTTGCTCCCCTGGCCTTCGTGCCTCAGTGTCAGGAACTGTCCAGAGACCCGCCTTCGCCACTGGTCTTCCTCATGGTCTCTACGCATTTCACTGCTACACCATGAATTCCAGTCTCCTCTCCAGTCCTCAAGCACGCCAGTATCAAATGCAGTTTCGGAGTTAAGCTCCGAAATTTCACACCTGACTTAGCGCGCCACCTACGCACCCTTTACGCCCAATGAATCCGAACAACGCTTGAGACCTCTGTATTACCGCGGCTGCTGGCACAGAGTTAG
+
CCCCCGGGGGGGGGGGGGGGGGGGGGGGGGGGGGGGGGGGGGGGGGGGGGGGGGGGGGGGGGGGGGGGGGGGGGGGGGGGGGGGGGGGGGGGGGGGGGGGGGGGGCGGGGGGGGGGGGGGGGGGGGFGGGGGGGGGGGGGGGGGGGGGFFGGGGF8EGGGGGGGEGGFGFGGGGGGGGFGGCE=EEFGCAFGGFGGCEF,EFAAFGGGGFGFFFDFGGFDDG>CDGFFGDBEGFFC=FB?8E*<C6E6=CF:3:C5*/)2...7CFGF87C?=*+<<<FEBBBB(766:6((9(.*914)-
@M03506:14:000000000-AKVR1:1:1101:23024:7325 2:N:0:39
AGGACTACCCGGGTTTCTAATCCTGTTTGCTCCCCTAGCTTTCGTTCTTCAGCGTCAGTAGTGGTCCAGCGCGCCGCTTTCGCCACGGGTGTTCCTGCAGATATCTACGCATTTCACCGCTACACCTGCAATTCCACGCGCCTCTCCCACACTCAAGCACAGCAGTTTCGGAAGCAGCCTCTGGGTTGAGCCCAGAGACTTCACCCCCGACTTGCCGCACCGCCTACGAACCCGTTACACCCAGTAATTCCGAACAACGTTGGACCCCTCAGTCTCACCGCCGCTCCTGCCACGTATTTCC
+
CCCCCGGGGGGGGFGGGGGGGGGGGGGGGGGGGGGGGGGGGGGGGGGGGGGGGFGGGGGGGGGGGGGGGGGGGGGGGDGGGGGCFGGGGGGGGGGGGGGGGGFGGGFFGGGGGGGGGGGGFGGG=@FGGG9FGFEFGDEGGGGG8@DCGGCGGGFCFGFCF,DCFF;CGDGGGEFFGGCGGGGFCFGGFBBEFFG5E=6CEFGC,/:ECCCCE798DD)>)/9:CDF3=FBG<)07(*8FF5>50:E*+3<::BD3*4)*.0)*9;55C3*)1?+++).*((,-2(()))(,1((2*/)))
@M03506:14:000000000-AKVR1:1:1101:12341:7343 2:N:0:39
AGGACTACCGGGGTTTCTAATCCCGTTTGCTCCCCTAGCTTTCGCTCCTCAGTGTCAGGTTAGCCCCAGATGATCGCCTTCGCCACTGGTGTTCCTCCCGATATCTACGCATTTCACCGCTACACCGGGAATTCCATCATCCTCTGACTACCTCAAGATCGACAGTTTCCACACGGATTCCCGAGTTGAGCCCGGGTCTTTGCTTGCGGACTTGTCGATCCACCTACGAGCGCTTTACGCCCAATAATTCCGGACAACGCTTGCCCCCTACGTCTTTCCGCGGCTCCTGGCACGTGTTCAG
+
CCCCCGGGGGGGGGGGGGGGGGGGGFGGGGGGGGGGGGGGGGGGGGGGGFGGFGGGGGGGGGFGGGGGGGGGGGGGGGGGGGGGGGGGGFGGGGGGGGGGDFGGGGGGGGEE7FFGGGGGGGGGGGGGGGGGF9FFFGFGGGGGGGEGGGGGGGGGGCFGGDGGGDFGGGGGFEGC6E>GFDEEEG>@7DCFFGGGCEGGFGGC705EC?DDF7CC3356CFGGG6ADCGEGGFBD<C);*/**9?+9<007>)1)9(1::BFDC<F)*)1))/*/+)1*049>((().)((1,(994).)
@M03506:14:000000000-AKVR1:1:1101:15051:7353 2:N:0:39
CGGACTACCGGGGTATCTAATCCTGTTTGCTACCCACGCTTTCGTGTCTCAGCGTCAGTGACGGTCTAGAACGCTGTCTACACCGCAGGTGTTCCTCCTGATATCTACGCATTTCACCGCTACACCAGGTATTCCGCTTTCCTCTCCCATACTCCAGCCCTCCAGTTTTCCGCGCACCCTCCCATTTAAGCCGGGTGATTTCACACTGAACTTCTAGACCCGCCCACGACCTCTTTACGCCACCTAATTCCGAACACCGCTTGCTGCTTACGTATTACCCCGTCGTCTTCCACGCCGTTCC
+
-8BA,@ECC@B+6+B-CC,6;<@FF,EF8EFC,,,C@CGCFGGGG8@EACCC,+BC@CF@F,C:BF,EF99,8,B@@CD<FC=F>EBFEFFE:AEFGFEFFF9FEFFGGCF7@A<FCFCFGGGGFGFC+,8AEB;=@4@FFFCDCFC=,@>@FGF8>=6@6AC8,=DFGCDEEDGCCGDGG>EC,@52,,?,>1:*:5B79DCG76,=,;?DG7,1+1+,9585)/8)*2.:<6;+););E*9*06+/<@+9)7))*-/*00.103<)+84))*+++)*+((,-((()(*-6@((*.)(((
@M03506:14:000000000-AKVR1:1:1101:4301:7375 2:N:0:39
AGGACTACTCGGGTTTCTAATCCCGTTTGCTCCCCTAGCTTTCGCGCCTCAGCGTCAGTGTCGGTCCAGGAAGCCGCCTTCGCCACCGGTGTTCCTCCGGATATCTACGCATTTCACCGCTACACCCGGAATTCCGCTTCCCTCTCCCGAACTCAAGCCCCGCAGTTTTCCGCGCCATTCCCCGGTTGAGCCGGGGGATTTCACGCGGAACTTATGGGACCGCCCACGCGCCCTTTCGGCCCAGTAATTCCGAACAACGCTTGCCTCCTCTGTATAACCCCGACAGCTTGCACAAAGTTCG
+
CCC<@@ECEFFGGGGGGGGGGC,C@FFGGGGG8@FAFDDGGGFGEGGGE@F8<FGEGGGDGF:CCFCFFFF?FGGGGGGEGDGGGGG7@>CFEFFGFFEGGG><FGGG@EGGC9F<FGGGFGGCG?FF:F>FG<FFGG+CCE,D==B,B7CE6CE,@FGFC:EC54>E,>,*A*4:74:@;CFGGGECCCCCE5E5CE=*+299@C5:55)97CFF<45:<DD5)*)0:77*9<<*)*)2A5>10++*+0+))8C54()*.))*9+3)*007**30+.)*,(,-((()).,4*),*.*.)(
@M03506:14:000000000-AKVR1:1:1101:22878:7383 2:N:0:39
AGGACTACCCGGGTTTCTAATCCTGTTTGCTCCCCTAGCTTTCGCGCCTCAGCGTCAGTTGTGGTCCAGTGCGCCGCTTTCGCCACAGGTGTTCCTCCCGATATCTACGCATTTCACCGCTACACCGGGAATTCCACGCACCTCTCCCACACCCAAGCACGCCAGTTTCGCATGCAGGCTCCGCGTTAAGCCCGGAGCTTTCACAGGTGACTTCCCGCACCGCCTACCGTCCCTTTACGCCCACTAATTCCGCACAACGCTTGCCCCCCCCGTATTACCCCGTCTGCTGGCCCGACGTTAG
+
<CC<CFFGGGFFG@FBFGGCFFFG9FGDF9CFGGGGGFFFFFACFCFEBFE,C6BBCEFFF<F7CEFDCGF9FEEEGEGCGGE@,CEAFEEF?FEEEBFFFGD79C5C+7+B:CDFG9?FCF:EGCGGFD:A,5E,53:FFG,D9=33,3+5++@?,@CGE*@8CFC;@*4*4=,2A>E,>CC***4**,<?C*:*=**++0+11+/=++;:C+9</97EDDDEDCF)/*0/9?=C9F5E85**268=+3<))09<<?)*077FG?F@*)))0)2++-*2-9<6(4<4)9((031)8)47,
@M03506:14:000000000-AKVR1:1:1101:8799:7394 2:N:0:39
AGGACTACCCGGGTATCTAATCCCGTTCGCTCCCCTAGCTTTCGCACTTCAGCGTCAGTGTCGGCCCAGCAACCCGCCTTCGCCGCAGGTGTTCCTCTCGATATCTACGCATTTCACCGCTACACCGAGAATTCCAGTTGCCCCTTCCGCACTCTAGCCGAGCAGTATCAGTTGACCTTTCCGAGTTAAGCCCGGAGATTTCACAACTGCCTTGCACTGGCCGCCTACGCGCCCTTTACGCCCTGTAAATCCGAACACCCCTGGCTCCCCCCGTATTCCCGCGCCGGCTGGCACGTAGTTT
+
CCCCCGGGGGGGGGGGGGGGGGGGGFFGGDFGGGGGGGGGGGGGGGGGGGGGGGGGGGG9FFGGGGGGGGGGGGGGGGGGGGGGGGGDGGFGGGGFGGGGGGGGGGGGGGFGGGGGGGGG7=FFGGGGGDCGFGGGDFGEGGFE?D>?8EEGGGFGGGGGGGG5FGGFGFBFGFFFGGGGFFE*14:<CGGGGGDGEGC7CC?FD6776**;<*>9>7;7DGGDDCB:*75CG>:D0*9EGGD)*2<63++9>B*>D(**07)156@)/><>39*0+)/<1;0,(-(.()(3).3*).-))
@M03506:14:000000000-AKVR1:1:1101:23605:7408 2:N:0:39
AGGACTACCAGGGTTTCTAATCCCGTTTGCTCCCCTGGCCTTCGTGCCTCAGTGTCAGGAACTGTCCAGAGACCCGCCTTCGCCACTGGTCTTCCTCATGATCTCTACGCATTTCACTGCTACACCATGAATTCCAGTCTCCTCTCCAGTCCTCAAGCACCGCAGTATCGAATGCAGTTTCGGAGTTAAGCTCCGAAATTTCACACCCGCCTTACGGCGCCACCTACGCCCCCTTTCCGCCCAATGAATCCGAACAACGCTTGAGACCTCTGTATTACAGCGGCTGCTGGCCGTGAGCTCG
+
CCCCCGGGGGGGGGGGGGGGGGGGGGGGGGGGGGGGGGGGGGGFFGGGGGGGFGGGGGGGFGGGGGGGGEFGGGGGGGGCEGGGDGFGGGGGGGGGGFFFFFGCGEGFGGGGCGFAE9BFFFGGEFGGGGGF,,=EFCFGGGGGGCFDGGGGGGFGDC?FGEGGEG;FCC=A?CAEFFAC;C>CEGGGCBF3DC88:>,=5DAECGE7C*<DE*::>4*1?CDCFGA:E):E3;AC):>G=EG**+5++BF:)>C)*,)*).54**<>C69/972AF<*9241931(/4)((),(1))))(
@M03506:14:000000000-AKVR1:1:1101:14423:7417 2:N:0:39
AGGACTACCCGGGTTTCTAATCCCGTTTGCTCCCCTAGCTTTCGCGCCTCAGCGTCAATACCGGTCCAGGATGCCGCCTTCGCCACCGGTGTTCCTCCAGATATCTACGCATTTCACCGCTACACCTGGAATTCCGCATCCCTCTCCCGGATTCAAGCCCACCAGTATCGGACGCAGTTCCCGGGTTAAGCCCGGGGATTTCACGTTCGACTTAGCGGGCCGCCTCCGCGCCCTTTACGCCCCTTAATTCCGAACAACGCTCGCCCCCCCTGGATTACCCCGGCTGCCTGCTCACGTGTCG
+
CCCCCGGGGGGGGGGGGGGGGGGGGGGGGGGGGGGGGGGGGGGGGGGGGGGFGGGGGGGGGGGGGGGGGGGGGGGGGGGGGGGGGGGGGGDFGGGGGGGGGGGGGGGGGGGGGGGGGGGGGGGGGGGGGGDGGGGGGCGGGGDGCFGGGG+3=ECFGGGGFGGG?FFGGCCFEEEC>ECFDGGGGGG*>,BFGG5CDGDE6F;CF0=6C7DG*:C9<C5E3)CED*<<=CEG5>@G<C>EGE3**+07+3<<)7DD769C>))9>E50/))))*0<+./+,(,9>((7)/((1-)*)).(,
@M03506:14:000000000-AKVR1:1:1101:8800:7432 2:N:0:39
AGGACTACTGGGGTTTCTAATCCCGTTTGCTCCCCTAGCTTTCGCGCATCAGCGTCAGTATTGGGCCAGATGAGCGCCTTCGCCACCGGTGTTCCTCCTGATATCTACGCATTTCACCGCTACACCAGGAATTCCCTCATCCTCTCCCATACTCAAGCTCGGCAGTTTGGGATGCAGGTCCTCGGGTGAGCCGAGGGATTTCACATTCCACTTACCGAACCGCCTCCACGCCCTTTACGCCCAGTAATTCCGAACAACGCTTGCACCCCCCGTGTTCCGCAGCCTGCTTGCCCGCAGTTAG
+
CCCCCGGGGGGGGGGGGGGGGGGGGGGGGGGGGGGGGGGGGGGGGGGGGGGGGGGGGGGGGG9AGGGGGGGGGGGGGGGGGGGGGGGGGFEGGGGGGGGGGGGGGGGGGGGGGGGGGGGGGGGGGFGGGGFGGGGGAFGFGGGGGGGGFA,=FGGGCD@AEEEDE@;EFEC7@6DFCFGGGGGGGG;EFGGGE5CGE5CCCFGG7CFG,1;DGFGFGGA71>359*.52*:FGD)2-7)ACEC49++0+3<))))1*495<.75*0A)?@D>:*;C+.)*(((.(..4)/-(9:())0).)
@M03506:14:000000000-AKVR1:1:1101:15291:7451 2:N:0:39
AGGACTACCAGGGTATCTAATCCTGTTTGCTACCCACGCTTTCGTGTCTCAGCGTCAGAAGTGGTCCAGTAAGCTGTCTACACCACAGGTGTTCCTCCTGATATCTACGCATTTCACCGCTACACCAGGAATTCCGCTTACCTCTCCCACCCTCAAGCACTCCAGTTTCCGCCGCACCCTCCCGGTTAAGCCGGGAGATTTCACAACAGACTTAGAGCACCGCCTACACACTCTTTACGCCCAGTAATTCCGAACAACGCTTGCTGCCTACGTATTACCGCGGCTGCTGGCACGGCGTTAG
+
CCCCCGGGGGGGGGGGGGGGGGGGGGGGGGGGGGGGGGGGGGGGGGGGGGGGGGGGGGGGGGGGGGGGGGGGGGGGGGGGGGGGGGGGGGGGGFGGGGGGGGFGGGGGGGGGGGGGGGGGGGGGGGGGGGGGGGGGGCBGGGGGGFGGGGGGGGFFGF?FDFFGGGGGGGGGGGGGGEGGGGGGDEGDF9FGGGGGGGGCFFC<FGGGFFCDDGF7*+)6?5<ECGA6?;D6C66C?CDG5EG4*++14<;AD)C/>?DGD>:CF79;?45>>CC@96?:6(49((-9))(.?2()8B2(-
@M03506:14:000000000-AKVR1:1:1101:23353:7467 2:N:0:39
AGGACTACCAGGGTTTCTAATCCTGTTTGCTCCCCACGCTTTCGCGCCTCAGCGTCAGTGCCGGTCCAGATGGCCGCCTTCGCCACCGGTGTTCTTCCCAATATCTACGAATTTCACCTCTACACTGGGAATTCCGCCATCCTCTCCCGGACTCACAGCGCGACAGTATCAAGCGCAGTCCCCGGGTTGAGCCCGGGCCTTTCACGCCCAACTTATCGCGCCGCCTACGCGCCCTTTACGCCCCGTACTTCCGAACAACGCTCGCCCCCTCCGTATTACCGCCGCTGCGTGCACGGCGTTT
+
CCCCCGGGGGGGGFGGFGGGGGGGGGGGGGGGGGGGGGGGGGGGGFGGGGGGGGGGGGGGGGGGGGGGGGGGGGGGGGGGGGGGGGGGGGGGCGGGGGFDFGFGGGGGGG<EGGGGGGGGGGGGGGGG@8F@:BEFGGGGGGGDGGGGGEC8>68DF8D>GG6EEGGGGFFFGGGGGGGGEFFGGE=E=C@FFGCCCGEECDGGGC=FGD89:F7FF*<=DDCEG:<FDD>EDEB747@=CC3)9*:)20<F:3*>D<C*)))17C8BG)/<3/*2+)19((((,((7()-4)-4)))-((
@M03506:14:000000000-AKVR1:1:1101:7124:7473 2:N:0:39
AGGACTACACGGGTTTCTAATCCTGTTTGATCCCCACGCTGTCGCGCCTGAGCGTCAGAAACGGGCCAGTGAGCCGCCTTCGCCACCGGTGTTCTTCCCAATATCTACGAATTTCACCTCTACACTGGGAATTCCACTCACCTCTCCCGTACTCAAGCTCTACAGTCTCAAAGGCAGTTCCAGAGTTGAGCTCTGGGCTTTCACCCCTCACTTGAAGAGCCGCCTCCGCGCGCTTTACTCCCAGTAATTCCGTACCACGCTAGCACCCTTCGTATTACCGCGGCTGCTGGCCCGAGGTTAG
+
CCCCCGGGFCGGGFGGGGGGGGGGGGGGDCFGGGGCGGGGGGGGGGGGGGGGGGGGDEFGGGGGGGGGGFGGCGGGGGGGGGGGGGGGGGGGGGGGGGECDFGDFGGFGC8FFEFAFGCFGGGBA?ECFGFGGGGGGACDDF@DFGGGGGCCFGGGGGCEEFGDFF45DF;,<:FGG8CFGFGFEFDFFGG9DFCF,@,;FGCEF,=C*;CC7;C60+;:6DGGC*;)CD>EDEBDE7+0<5*297CFGG</)89*:2**)))0*<8>@5<5)*2+06@E9,(-((-))90()-()00(4,
@M03506:14:000000000-AKVR1:1:1101:18701:7479 2:N:0:39
AGGACTACTGGGGTTTCTAATCCTGTTTGCTCCCCTAGCTTTCGCGCCTCAGCGTCAGTAGTGGTCCAGAGAGCCGCCTTCGCCACCGGTGTTCCTCCCGATATCTACGCATTTCACCGCTACACCGGGAATTCCACTCTCCTCTCCCACACTCCAGCCAGACAGTTTCAACTGCAGGCCTCGAGTTAAGCCCGAGGTTTGCACAGCTGACTTATCTGACCGCCTACGCGCCCTTTCCGCCCTGTAATTCGTAACAACGCTTTCCCCCCCCTGTTTACGCCCGCCGCCTGCCCGGGCTTTG
+
CCCCCGGGGGGGGGFGGGGFGGGGGGGGGGGGGGGGGGGGGFFGGGGGGGGGGGGGGGGGGGGGGGGG?FC@FGGGGGGGFGGGGGGGGGGGGGGCGFF7::FCFGGGGGEEFAFFGEGD@CGGGGCEEFGFG9FAC,F9:DGFGGF?3>CGCFGGGGDFF,DD6FCAGCC=,8EF?FC8,5*@8F>C,D;D5C5E=5=C*+9AC65<685CGCFEGGFGGGG/5*;)/)7*7>5C275=85)**3+9?C*)).1*::55).)20+;)57C>>*030-)*-((((-()-..(),())08()
@M03506:14:000000000-AKVR1:1:1101:6964:7512 2:N:0:39
AGGACTACTCGGGTTTCTAATCCCGTTTGCTCCCCTGGCTTTCGCTCCTCAGCGTCAATGCCGGTCCAGGATGCCGCCTTCGCCACCGGTGTTCCTCCAGATATCTACGCATTTCACCGCTACACCTGGAATTCCGCATCCCTCTCCCGGATTCAAGCCATCCAGTATCAGACGCAGTTCCCCGGTTAAGCCGAGGGATTTCACGTCTGACTTAGTTGGCCGCCTACGAGCCCTTTACGCCCAGCAATTCCGAACAACGCTTGCCCCCCCCGTATTACCGCGGCCGCTTGCACGGAGTTAG
+
CCCCCGGGGGGGGGGGGGGGGGGGGGGGEGGGGGGGGGGGGGGGGGGGGGGGGGGGGGGGGGGGGGGGGGGGGGGGGGGGGGGGGGGGGGGFGGGGGGGGGGGGGGGGGGGGGGGGGGGGFGGGGGGGGGGGGGGGGGGGGGGGCFGGGEEGCGGFFGGGGGGGGGCFCGGFGGEEGGFGGGGGGGGGFCGGGGGGE=CFCFGGGCFFGGGC77EGGGFGFGDGGC;:C*.:C?5<:C>CE5***2;9<EGFD3CDF?):).)968F@E:D)0)0<0<FC9(46((3.(8:)/2()0).-.
@M03506:14:000000000-AKVR1:1:1101:20290:7534 2:N:0:39
AGGACTACTCGGGTATCTAATCCCGTTTGCTCCCCTGGCTTTCGCTCCTCAGTGTCAGTGTTGGTCCAGGACGCCGCCTTCGCCACCGGTGTTCCTCCAGATATCTACGCATTTCACCGCTACACCTGGAATTCCGCGTCCCTCTCCCAAACTCAAGCCATCCAGTATCAGACGCAGTTCCCCGGTTAAGCCGAGGGATTTCACGTCTGACTTAGTTGGCCACCTACGAGCCCTTTACGCCCAGTAATTCCGAACAACGCTTGCCCCCCCCGTATTACCCCGCCTGCCGGCCCGTAGCTAC
+
CCCCCGGGGGGGGGGGGGGGGGGGGGGGGGGGGGGGGGGGGGGGGGGGGGGGGGGGGGGGGGGGGGGGGGGGGGGGGGGGGGGGGGGGGGGGGGGFGGGGGGGGGGGGGGGGGGGGGGGGGDGGGGGGGGDFFGGGGGGGGGFGGGGGGDGGGGGGFGGGGGGGGGGGGGGCCGGDEEGGFGGGGGGGFCGGGDGGDGECGF;EGFGFG7DCFGGG>FAGGGGGGFFEGGBC35?DAF>CGGDC90<40CDF@39D<0)*)8FGGGGFGDD).)2C+<6+42(,-(.)(.2(514)0).))
@M03506:14:000000000-AKVR1:1:1101:17669:7563 2:N:0:39
AGGACTACCCGGGTTTCTAATCCCGTTTGCTCCCCTAGCTTTCGCGCCTCAGCGTCAGTGTCGGTCCAGGGAGCCGCCTTCGCCACCGGTGTTCCTCCGGATATCTACGCATTTCACCGCTACACCCGGAATTCCGCTTCCCTCTCCCGAACTCAAGCCTGACAGTTTCCCGCGCCGGTCCCCAGTTGAGCCGGGGGATTTCACGCGAGACTTATCGAGCCGCCTACGCGCCCTTTACGCCCAGTAAGTCCGAACCACGCTTGCCCCCCCTGTATTCCCGCGGCTGCTGGCCCGGACTTAG
+
CCCCCGGGGGGGGGGGGGGGGGGGGGGGGGGGGGGGGGGGGGGGGGGGGGGGGGGGGGGEGGGDFGGFCCEDGGGGGGGGGGGGGGGGGGGGGGGCFG7FGGGFGGGGGGGGGGGGGGGGGGG,FEGDG:FFGGGGGECFFGGG@:?F>>EEDFGFGGG6CFGFGGGGGGF7?8CG**=CGFG*;C72+?CE88EG*18F67+3;CE*/)/:C>7CFC355/C>**7)>CBGGFFC4>>GCE379?+*33<75@))7-**75777+;>C5))0*00+.7*((313,(78)8(89(9)0,-.
@M03506:14:000000000-AKVR1:1:1101:7114:7576 2:N:0:39
AGGACTACCCGGGTTTCTAATCCTGTTTGCTCCCCTAGCTTTCGCGCCTCAGCGTCAGTTGTGGTCCAGTGCGCCGCTTTCGCCACAGGTGTTCCTCCCGATATCTACGCATTTCACCGCTACACCGGGAATTCCACGCACCTCTCCCACACTCCAGCACCACAGTTTCGCCTGCAAGCTCCCAGTTGAGCCAGGAGATTTCACAGGTGACTTGTGGCACCGCCTACGCGCCCTTTACGCCCAATAATTCCGGACCACGCCCGCACCCTCTGTATTACCGCCGCCGCTTGCACAGGATTAG
+
CCCCCGGGGGGGGGGDGGGGGGGGGGGGGGGGGGGGGGGGGGGGGGGGGGGGGGGGGGGFGGDEGGGGGGGGGGGGGGGGGGGGGGGGGGGGGGGGGGDGGGGGGGGGGGGGGFFGG,@FCEFGGGGFEGGGFGGGGGGDGGCGGGGGFGDEEGGGGGGGGGFDE<@CFGGGGGGGGGGDFFGGGGGGGDFDBFFG=CF<B@FFCFDECCD7CFFGGGFGFGGGGC55C)77<>:CAF3EEGG35<FF++<7)85)96*:)8>G)*:<*8*9/*<9<66*(,,4((()(0484)(*0)-).
@M03506:14:000000000-AKVR1:1:1101:3946:7579 2:N:0:39
AGGACTACTCGGGTTTCTAATCCCGTTTGCTCCCCTGGCTTTCGCGCCTCAGCGTCAATGCGGTCCAGGATGCCGCCTTCGCCACCGGTGTTCCTCCAGATATCTACGCATTTCACCGCGACACCTGGAATTCCGCATCCCTCTCCCGGATTCAAGCCTGTCAGTATCCGACGCAGTTCCCGGGTTGAGCCCGGGGATTTCACGCTCGACCTAGCCGCCCGCCTACGCGCCCTTTACGCCCAGTAATTCCGAACACCACTTGCCCCCTCCGTTTTACCCCGGCTCGTCGACCAGCGTTAGC
+
CCCCCGGGFC7FGGEG9FFGGGGGGGFGGF,EFFGF@8FEFAFGDE+C6@CFFGGGEF,C<FGGGGGCFEGGGFCE@BBEF:=:?E4F=FFGGG<F<,9EEF9,EEF?CF=7FGGGA+=+C7:==AEG=FGGGACG7>CB@FGFG?GG+@+?FCC,>883,4>DFDGG,3@>:CCEE9E:E*4::ED6:EC*=EEE5/*+1+>;*:C**)))<*<*)).:))9*/7<5*)75))/2)*02**1000</:<+.).909(*+19*99@E)8)906**+33)2,(--((-),)(,.(2)0<(,)
@M03506:14:000000000-AKVR1:1:1101:10054:7579 2:N:0:39
AGGACTACTCGGGTTTCTAATCCTGTTTGCTCCCCTAGCTTTCGCGCCTCAGCGTCAGTTGTGGTCCAGCGCGCCGCTTTCGCCACAGGTGTTCCTCCCGATATCTACGCATTTCACCGCTACACCGGGAATTCCACGCACCTCTCCCACACTCCAGCACGGCAGTTTCGCCTGCAGGCTCTGAGTCGAGCCCACAGGTTTCACAGGTGACTTACCGCACCGCCTACGCGCCCTTTACGCCCACCAATTCCGAACCACCGTTTCCCCCCTCCTATTCCCCCCGCCTCTGGTCCGGAGTTAC
+
CCCCCGGGGGGGGGGGGGGGGGGGGGAFGGGGGGGGGGGGCFGGGGGGGGGGGGGGGEFFFGGGGGGGGGGGGGGGGGGGGGGGGGGGGGGGGGGGAFGGGGGGFGGGGGGGGGGGGGGGGGGFFGEGGGEDGGF,<@FCFECFCFGFGGDE:ED6B?GG5CEE5DDCF*>C>C,6,,:,=C7BA;CE*B7E>5*3;F+CFD7++=C?+;D;C7+<8))/9<D5*>4>C).7CB5D):7=*:5**12)<+CF>)7/90**)0)*:EF>E>5<)*0++)12((,(,(,)))-)),(*)0(.)
@M03506:14:000000000-AKVR1:1:1101:28128:7590 2:N:0:39
AGGACTACCCGGGTTTCTAATCCTGTTTGCTCCCCACGCTTTCGCTCATCAGCGTCAGTTCCGGCCCAGAGCACCGCCGTCGCCACTGGTGTTCCTCCTGATATCTGCGCATTTCACCGCTACAAAATGAATTACATGCTACCCTACCGGACTCTAGCCACAGCAGTATCGAGTGGCGTCTCCAGGTTGGGCCCGGAGGTCTCACACCCGACTTACGGAGCCGCCTGCCGGCCCGTGACGACCAATAACACCGGACACCGCTCGCTCCCTAAGTGTTACCGTGGTAGCTGGACGGCAGGTG
+
9AC8@FGFCGEC+C7;C<<ECC,CF@F<<,@9CFDGECEGGCA6F@F@@CFG8@C7CCEFEDFBCCFC8EEGCGEFGG+@@+=:FE?D8F?EC<B<DFCFFFFFAFF9:++4+C5,CEBFCG7,,,6,A;C,,,9,98=D9D,@@,@@>7+6+,9@CEC?:7,;6:D,,,@*35:**5*4*12>C:,4=**4***4*=***+5>++=**/))*2<<**0*)5<=CC))*))*).)1,*.***)9*++/+++8>3)7/(**))0155*0*.*)/22++./+(-(,()))-*4.7(-5))((.
@M03506:14:000000000-AKVR1:1:1101:10687:7621 2:N:0:39
AGGACTACCCGGGTTTCTAATCCCGTTTGCTCCCTTGGCTTTCGCTCCTCAGTGTCAGTGTTGGTCCAGGACGCCGCCTTCGCCACCGGTGTTCCTCCAGATATCTACGCATTTCACCGCTACACCTGGAATTCCGCGTCCCTCTCCCAAACTCAAGCCATCCAGTATCAGATGCAGTTCCCCGGTTAAGCCGAGGGATTTCACGTCTGACTTAGTTGGCCACCTACGAGCCCTTTACGCCCAGGAATTCCGAACAACGCTTGCCCCCCCCGTCTTACCGCGGCTGCTGGCACGGAGTTAG
+
CCCCCGGGGGGGGGGEGGGGGGGGGGGGGGGGGGGGGGGGGGGGGGGGGGGGGGGGGGGGGGGGGGGGGGGGGGGGGGGGGGGGGGGGGGGGGGGGGGGGGGGFGGGGGGDGGGGGGGGGGGGGGGGGGGGGGGGGGGGGGGGGGGGGG@FGEFGGGGGGGGGCGGGGGGGGFFFGGGGGGGGGDGGGGGGGGGE=E=FFDDFFGGGGGGGGGGGGGFFFGCGGGGAE5D>CFAAF3CDGCEGD*2C?6C@6:<<)9()2.<)7<8=)C@9>5*@*:4/:2(,(((-)3??:*(47)01).
@M03506:14:000000000-AKVR1:1:1101:14638:7628 2:N:0:39
AGGACTACTCGGGTATCTAATCCCGTTTGCTCCCCTAGCTTTCGCGCCTCAGCGTCAGTGTCGGTCCAGGAAGCCGCCTTCGCCACCGGTGTTCCTCCGGATATCTACGCATTTCACCGCTACACCCGGAATTCCGCTTCCCTCTCCCGAACTCAAGCCCGCTAGTTTCCTGTGCAGTTCCCCAGTTGAGCCGGGGGATTTCACACAGGACTTGACGAACCGCCTACGCGCCCTTTACGCCCAGTAATTCCGAACAACCCTTGCCACCGCTGTATTACCGCGGCTGCTTGCACAGCAGTAG
+
CCCCCGGGGGGGGGGGGGGGGGGGGGGGGGGGGGGGGGGGGGGGGGGGGGGGGGGGGGGGGGGGGGGGGGGGGGGGGGGGGGGGGGGGGGGGGGGGGGGGGGGGGGGGGGGGGGGGGGGGGGGGGGGGGGGGGGGGGGGGGGGGGGFGGGGGGGGGGGGGGEDCCFGGGGGGFFGF7D<EGGGG>FEFFFGGGGGCEEGGGGDGGGGFCFGGGG7EDD):DDDCCD:>EDEE757F2:>EEE*9C7?/<<:6>BGDF:*27.)CF797*77@<7@F7:FC91,1(4::)0()9A0*))..)
@M03506:14:000000000-AKVR1:1:1101:9427:7651 2:N:0:39
AGGACTACCGGGGTTTCTAATCCTGTTCGCTCCCCACGCTTTCGCTCCTCAGCGTCAGTTACTGCCCAGAGACCCGCCTTCGCCACCGGTGTTCCTCCTGATATCTACGCATTTCACCACTACACCGGGAATTCCACTACCCTCTCCCACCTTCAAGCCGGTCAGTTTCCGATGCATTTTCCCATTTGAGCCGGGAGCTTTCACATCGGACTTTACCGGCCGCCTGCGCGCGCTTTACGCCCAGAAAATCCGGACAACGCTCGCTCCCTACGTATTTCCGCGGACGCTGTCCCGTAGTTAC
+
<CCCCGGGGGGGGGGGGGGGGGGGGGGGGGGGGGGGEGGGDCDGGGGEDGGGGGGGGGEFFGGFGGFAFFGGGGGFGGGGGGGGGGGGGGGGGGGFFE@FGGGGCF<EFGG>FDE9FFGGFGG@AE++>FEGDCFCFCFFGGD@EG>EGGEFGGDFFG?6@78::AFFGGGECEECF9CD>CF?,?DC,>8B*::ECEC6C>,>C1+*2*1CC+>C*95*9)9CD*<35))2975F):>EGE<4**00+<A)))/75(7:..)9**:)**/.)*<<+)1*,((-((-7().)99())0)))
@M03506:14:000000000-AKVR1:1:1101:22549:7654 2:N:0:39
AGGACTACTGGGGTTTCTAATCCTGTTTGCTCCCCTAGCTTTCGTTCCTCAGTGTCAGTTGCGATCCAGTCAGCCGCCTTCGCCACGGGTGTTCCTGCAGATATCTACGCATTTCCCCGCTACACCTGCAATTCCACTGACCTCTCTCGCACTCGAGCACGGCAGTGTTGAAAGCAGCCTCTGGGTTAAGCCCAAAGCTGTCACTCCCAACCTACCGCACCACCTACGAACCCTTTACGCCCAGGAATTCCGAGCAACGCCGGCCCCCTACGTGTTCCCCCGGTCGGTGGCACCTATTTAC
+
CCCCCDC6EEGGG:@;EDFGFGF,C<FFFCGEEFEGGGGDEE,CFGGGDFGFGFEDFGGEEF7+:CF@9E@F<@@:7CGE@DFG7@F+:FGGGGGGGGFFGGGD,EEFFG:,@FFCF8CCEGGGF?DFG=AEC?;9FFGC8E,E?D>EC8BCC8+@8?C=8=8>EF,@CF993DCC,@?CCG6,83*433@7*,1DF?@2>>?,>,,=,;8*=48CDD4CDCDC*0/)*1:C<58C)2)*::37***)03A6B)))*,7=)8))9?57*8C58*3;+6**-,3((-(0-)(.*(.*/*).)
@M03506:14:000000000-AKVR1:1:1101:11089:7668 2:N:0:39
AGGACTACCCGGGTTTCTAATCCTGTTTGCTCCCCTAGCTTTCGTGCCTCAGTGTCAGGTGTTGTCCAGGGACTCGCCTTCGCCACTGGTGTTCCTCTCGATATCTACGCATTTCACTGCTACACCGAGAATTCCAGTCCCCCCTCCAACCCTCCAAGCGGAATAGTATTCAATGCCATTCCGGGTTAAGCCCGGAGATTTCACATCAAACTTTCCCCGCCACCTACGCACCCTTTACGCCCAGTGAACCCGACCAACGCTTGGGACCTCTGTATTACCGCGGCGCCTGGCCCGGAGTTAG
+
CCCCCGGGGGGGGGGGGGGGGGGGGGGGGGGGGGGGGGGGGGGGGGGGGGGGGGGGGGGGGGGGGGGGGGGGGGGGGGGGGGGGGGGGGGGGGGGGGDFGGGGDGGFGGGGEGGGGGGGGGFGGGGGGGGGGGGGGGGGGGGGGGGGGCGCEC6EG?EFEG=EGGGAFGCGGFGGGGGGGGGGG+@ECF9FGGGE>576EF9,,<?FG?FFGFDG,6;5C49DC<F;553=EG:AF<F)3=:**2+<*+;;@D)CD4:*:<7@D*/;7*6260*33+)*/-3((,((0,)(()(-).),.)
@M03506:14:000000000-AKVR1:1:1101:18750:7668 2:N:0:39
AGGACTACCCGGGTATCTAATCCCGTTTGCTCCCCTGGCTTTCGCTCATCAGTGTCAGTGTTGGTCCAGGACGCCGCCTTCGCCACCGGTGTTCCTCCAGATATCTACGCATTTCACCGCTACACCCGTAATTCCACTTGCCTCTCTCACACTCTAGCATAGCAGTTTCGTTAGCAGCCCCTGGGTTAAGCCCAGGGATTTCACTCTCGACTTGCTACACCGCCTACCGCCCCTTTACGCCCAGTAATTCCGAGCAACGCTGGCCCCCCACGTATTCCCCCGGACGCTGGCCCGATGTTAG
+
CCCCCGGGGGGGGGGGGGGGGGGGGGGGGGGGGGGGGGGGGGGGGGGGGGGGGGGFGGGGGGGGGGGGGGFGCFGGGGGGGGGGGGGGGGGGGGGGGG8FGGFGGGGGGGGGGGGFGGGGGGGGGGGGGGEGGGGGGGGEGGGF@FCGGGDGDGCFGFGGFGGGGGGGGGCCGGGGDCCGEGGG5DCF7EGGGGFF>F@CFGEFGFFG5;:5C7FG+1*8C)7>*8))=):CD3F74CACGG*<<7:=?FF?3>D<C?3=3:)/CGG>*5DB)*3<+)9*3-2(((()4)415(()))).)
@M03506:14:000000000-AKVR1:1:1101:12243:7670 2:N:0:39
AGGACTACCCGGGTTTCTAATCCTGTTTGCTCCCCTAGCTTTCGTGCCTCAGCGTCAGAAGTTGTCCAGGGACTCGCCTTCGCCACTGGTGTTCCTCTTGATATCTACGCATTTCACTGCTACACCACGAATTCCAGTCCCCCCTCCAACTCTCAAGCCGAATAGTATCCAATGCAGTTTCACAGTTAAGCTGTGAGATTTCACATCAGACTTACCCGACCGCCTACGCACCCTTTACGCCCAGTGCATCCGAACCACGCTCGGGACCGCTGTATTACCGCGGCTTCCTGCACAGATGTAG
+
CCCCCGGGGGGGGGGGGGGGGGGGGGGGGGGGGFGGGGGGGGGGGGGGGGGGGGGGGGGGGGGGGGFGGGGGGGCDFGFGGGGGGGGGGGGGGGG9FGGGGGGG<DEFFGE7FGGGGGGGGCFGGFG77:FGGFFFCFGGGGEE>EG?8@,=>8=,>8DGGECGFFE9@FGB,D89DFGF9,=,3@EG79FGGEGD9,@,DFGF:@CA@7CCF8FC0/?EDDDED:66C5)=CFFD3@)3=5***++344CBE>3)7(9:7:DC5**7*7)5)*0++.9:13(,-(()-1(()-.***.))
@M03506:14:000000000-AKVR1:1:1101:9933:7676 2:N:0:39
AGGACTATCAGGGTTTCTAATCCCGTTTGCTCCCCTGGCTTTCGTGCCTCAGCGTCAAGAACAGGCCAGGAAGTCGCCTTCGCCACTGGTGTTCCTCCCGATATCTACGCATTTCACCACTACACCGGGAATTCCACTTCCCTCTCCTGCCTTCGAGTCGATCAGTATCGCGTGACCCTCCCCAGTTGAGCCGGGGGCTTTCACACGCGGCTTGCTCGACCGCCTGCGCGCTCCTTCCGCCCAGTAACTCCGGACAACGCTTGCCACCTACGTCTTACTCGGGCTGCCTGCCCGTCGTAAC
+
CCCCCGGG9FGGGGGGGGGGGGGGGFFGBGEGGGGGGGGGGGGGGCFGGGGGGGGGDGGGGGGGGGGGGGGGGGGGGEEGGGGGGGGGGGGGEGGGGGGGDGGGGGGGGGGGGGGFCFGGGFGC@FGGG@FGFGAEFFGGGGGGDGGGFGGGGGFCF=F+8>EGGGD;FCE3:@EFFFFGGGGGGF7@EFFGGGGCDDCC8>;F7C*/2):7*1*005.:CDG=3*77:7@EG>F7)2)18C*><FG/<CC@FF7/7:C55:)7*3<<*7C).*0:+6*0(43(--2))12.)3-*)0.((
@M03506:14:000000000-AKVR1:1:1101:9005:7706 2:N:0:39
AGGACTACCCGGGTTTCTAATCCTGTTTGCTACCCACGCTTTCGTGTCTCAGCGTCAGAAATGGTCCAGTAAGCTGTCTACACCACAGGTGTTCCTCCTGATATCTACGCATTTCACCGCTACACCAGGAATTCCGCTTACCTCTCCCATCCTCTAGCATTCCAGTTTCTAATGCACCCTCCCAGTTAAGCCGGGAGATTTCACACCAGACTTGGAGCACCGCCTACACACCCTTTACGCCCAGCAATTCCGCCCAACGCTTGCTGCCTACGTATTACCGCCGCCCCTGCCACGCAGTCAC
+
CCCCCGGGGGGGGCGGGGAAFGGGFFGGGGGFGGGGGGGGGGGGGDGGGGFGGGGGGGGFCEFFFGGGGGCFGGGGFGECGGGGGGGFEFCFGGGEGGGGCGFDGGGGFGFGGGGFGGGGGCG@GF<EF=FGCFGFGGCCGGFGGGGGEBFGGG;FAFGFDGGGGE,,=@D,D@EDGEEFGGG8,D=,38EEEE+:@+:ECDAF3CC599C7@D8,0;5FG*C99*6)=*?*))2**4/AEGD*****+5A6))/*:?*C:))D0++7+*0)0*+++-9*2149((-)()2)90-))0()-
@M03506:14:000000000-AKVR1:1:1101:4452:7707 2:N:0:39
AGGACTACTGGGGTATCTAATCCCGTTTGCTCCCCTAGCTTTCGCGCCTCAGAGTCAGTGTCGGTCCAGGAAGCCGCCTTCGCCACCGGTGTTCCTCCGGATATCTACGCATTTCACCGCTACACCCGGAATTCTGCTTCCCTCTCCCGACCTCAAGCCCGCTAGTTTCCTGTGCAGTTCCCCAGTTGAGCCGGGGGCTTTCCCACCGGACTTACCGAACCGCCTACGCGCCCTTTACGCCCAGTAATTCCGAACAACGCTTTCCCCCCATGTATTTCCGCGCCTGCGTGCCCATAGTTAG
+
CCCCCFGGA6FGEGDGGGGFGGE@BFGGGGGGGGGCFGGGGGGG7FFEGD<FDFGGFGGGGA@CFCGDDG@E8E,FGGGGGGGGCB<CFG:FGFGCFF::FG7BFGGGGG+C?FFEF9FGEFEDE,+@7B@<FG,5CD3EFGCGGGGGE++@EF=BFGF?>>E+8EGGGC>@9,E,<EFFGFF2AFFC7DGGECEG=*:=6C+><6**2:CDCC+09C>E7C3551<DGCD*9<@F<>5C8*97C7+9<9@4))/1*.):B3)::+C@*)*.=7<++.==:((--((),0((7)(*0944.
@M03506:14:000000000-AKVR1:1:1101:27979:7749 2:N:0:39
AGGACTACCCGGGTATCTAATCCTGTTTGCTCCCCACGCTTTCGCACCTCAGCGTCAGTACCGGGCCAGTGAGCCGCCTTCGCCACTGGTGTTCTTGCGAATATCTACGAATTTCACCTCTACACTCGCAGTTCAACTCACCTCTCCCGGACTGGAGCTTCCCAGGATCGAAGGCAGTTCTGGAGTTGAGCTCAAGGATTTCACCACCGACTTAAGAAGCCGACTACGGGTGCGTTACGCCCAGTAATTCCGACCAACGACGGCCCCCTCCGCAGTACCCGGGAGGCGGGCCGGCAGTCGG
+
CCCCCGGGCGGGDGEFFGGGGGGGGGGGGGGGGFEEGGDG7FGGGGGGGGGGGGGGGGGFGGGGGG@FFEFEGGGGGFGGGGGGEGFEG?FGEAAEFGGC+=DA9<<BDE=A?FFGFFFG9,5EF9=FC7CBFE,AFCAFDF,DFFCE6>BC+,6,@:8,35>;,+3,@38FE5,>CD,@DC9,,6=C:FC9:,6D815C,+>?,<//:8)75+>@F:4+*))22/;)*))2*))*(1<=C*97C7+7C9+65)11>2**))05)8C>*)/0)/**+)1+((((((-)(7((),-)0)(--
@M03506:14:000000000-AKVR1:1:1101:11847:7773 2:N:0:39
AGGACTACTGGGGTTTCTAATCCCGTTTGCTCCCCTGGCTTTCGTGCCTGAGCGTCAGGAACTGTCCAGAGACCCGCCTTCGCCACCGGTGTTCTGGTCGATCTCTACGCATTTCACCGCTACACCGACCATTCCAGTCTCCTCTCCAGTCCTCTAGCATGCCAGTTTCGAATGACCTATCACAGTTAGGCTGTGAGATTTCACATCCGACTTAGCACACCGCCTGCGCACCCTTTACGCCCAATGAATCCGAACAACGCTTGCAGTCTCTGTATTACCGCGGCCGCTTGCACAGTGTTAG
+
CCCCCGGGGGGGGGGGGGGGGGGGGGGGGGGGGGGGGGGGGGGGGGGGGFGGGGGGGGGGGGGGGGGGGGGGGGGGGGGGGGGGGGGGGGGGGGGGGGGGGGGGFGGGGGGGGGGGFGGGGGGGGGGGGGGGGGGGGGGFGGFGFGFFGGGGGGGGGGGGAFGGGGGGDCFGGGGGGGDFGA:9FGGGGGGFDFGGGGGGGGGGFFEGG>CC9CFCDF6:CDGEDCF>C5AGGFFD37:=ECD3CF7A+40))05/C?DCE>>DDC09C87=*0<C@<6*-(((((,8(88?F670*8)..
@M03506:14:000000000-AKVR1:1:1101:22257:7780 2:N:0:39
AGGACTACTGGGGTTTCTAATCCTGTTTGCTCCCCTAGCCTTCGCGCCTCAGCGTCAGTAGTGGTCCAGTGCGCCGCTTTCGCCACAGGTGTTCCTCCCGATATCTACGCATTTCACCGCTACGCCGGGAATTCCACGCACCTCTCCCACCCTCCAGCATTGCAGTTTCGCCTGCAGGCTCTGCGTTAAGCCCAGAGGTTTCACAGGTGACTTACAACACCGCCTACGCGCCCTTTACGCCCAATAATTCCGAACAACGCCCGCGCCCTACGTCTCCCCCCGGCTGCTTGCACAGAGTCAG
+
CCCCCGGGGGGGDFG@FGGEG9FFGGGGFFGGGFGFG8@FGGGGGGGE@FGGGGGGD,EGFF8CFGGGGGGGGGGGGGEFGGGGGGFGGGGGEEGGG8:7BFE:?9FGGGGGGGGGGGCFGGG@E7=ECFGFDFFFGGGGG78DCDDFGGGC6CCDGFGE;2EEFGGFFEEGEF,>C6E,2,,,*>C:8F,>C;F,;*5=7CFG7<*A678:FG7+:C57>9DE5*5>5>B7555>4C>GGGG3*<77+:CF>)1><67:)7)1):?EC)*7>*;*03)*-,4((44))*-)9),29/)))
@M03506:14:000000000-AKVR1:1:1101:22742:7786 2:N:0:39
AGGACTACTCGGGTTTCTAATCCCGTTCGCTCCCCTGGCTTTCGCGCATCAGCGTCAGTGTCAGCCCAGCAACCCGCCTTCGCCGCAGGTGTTCCTCTCGATATCTACGCATTTCACCGCTACACCGAGAATTCCAGTTGCCCCTTCTGCACTCTAGTCGCACAGTATCAGTTGACCTTTCCGAGTTAAGCCCGGAGATTTCACAACTGACTTTTGCTGACCGCCTACGCGCCCTTTACGCCCAGTACATCCCAACAACGCTTGCCCCCCCCGTCTTACCGCGGCTGCTGGCACGGAGTTT
+
CCCCCGGGGGGGGGGGGGGGGDCFGFGGGGGGGGGGDFFGGFGGGEGGGGGCCFGGGGFFFAAGGGEFGGGGGGGGGGGGGGGF7CGDGGGGFGGGG9FCF@EG9?FFFGCE6CFA@FCEGGGGFFGGGGFFGGFFGG99FF8DGDFGDGFGEDDFEEFEE6:CGFFCGGGGGFGGG;F79,5CECGGDGDGF>5*/:ECF7,,4<C8+:>D++++21+<DGD55<AA13@*9BDF07B*AE)9<FF*20@4))*1965E))0*1++8*7D)<9*;*-*3(43(--,)))(-)549)7(.)
@M03506:14:000000000-AKVR1:1:1101:21650:7801 2:N:0:39
AGGACTACAAGGGTTTCTAATCCTGTTCGCTCCCCACGCTTTCGCTCCTCAGCGTCAGTATCGGCCCAGAGACCCGCCTTCGCCACCGGTGTTCCTCCTGATATCTGCGCATTTCACCGCTACACCAGGAATTCCAGTCTCCCCTGCCGAACTCCAGTGATGCCCGTATCGACCGCACGCCCACAGTTAAGCTGTAGGTTTTCACGGCCGACGCGACACACCGCCTACGAGCTCTTTACGCCCAATAATTCCGGACAACGCTCGCACCCCACGTGTTACCGCGGCTGCTGGCCCGTCTTTG
+
CCCCCGGGFGGGGGGGGGGGGGGGGGGGGGGGGGGGGGGGGGGGGGGGGFGGGGGGGGGGGGGGGGGGGFFGGGGGGGGGGGGGGGGGGGGGGGGGGGGGGGGGGGGGGGGGGGGGGGGGGGGGGGGGGGGGGGGGGGFCF>FGFFGFE7EDFGGGGGFGGGG6EECGGGG:C?CGGGGGGDGGGGGFGG9?EF?FFFGGFG7+ACEEE<DDEDGEDC>EC*/:C9.?5>759?6*)7***27*9*<=<CGFFF*9D?GC@)<<C*:5?3*))*/<*:?D269(1,3:)0(-)((/))-))
@M03506:14:000000000-AKVR1:1:1101:23704:7814 2:N:0:39
AGGACTACTCGGGTTTCTAATCCTGTTTGCTCCCCACGCTTTCGCACCTCAGCGTCAGTACCGGGCCAGTGAGCCGCCTTCGCCACTGGTGTTCTTGCGAATATCTACGAATTTCACCTCTACACTCGCAGTTCCACTCACCTCTCCCGGACTCGAGCTCTCCAGTATCGAAGGCAGTTCTGGAGTTGAGCTCCAGGATTTCACCCCCGACTTAGAAAGCCGCCTACGTGCGCTTTACGCCCAGTAATTCCGAGCAACGCTAGCCCCCTTCGTATTACCGCGGCTGCTGGCACGAAGTTAG
+
CCCCCGGGGGGGGGGGGGGGGGGGGGGGGGGGGGGGGGGGGGGGGGGGGGGGGGGGGGGGGGGFGGGGGGFGGGGGGGGGGGGGGGGGGGGGGGGGGGGGGGGGGFAFGGEGGGGGGGFGGGGGGGGGGGGGGCFFGGGGFGGGGGGGGGGGEGGGGGGGGGGGGGDAFECFEGGD>4EFFDGGGGGFFGEGGGGFGCC7FFGFGGGGG4CG5;?FDGFGFCDGGGFFF45*8>5<AG3;CECCFF:=9CC;37<C535EE35458CB85957**+36**-(-396(),96(18,1).-))
@M03506:14:000000000-AKVR1:1:1101:5787:7831 2:N:0:39
AGGACTACAAGGGTTTCTAATCCTGTTTGCTCCCCTAGCTTTCGCGCCTCAGCGTCAGTTGTGGTCCAGTGCGCCGCTTTCGCCACAGGTGTTCCTCCTGATATCTACGCATTTCACCGCTACACCAGGAATTCCACGCACCTCTCCCACACTCCAGCACGGCAGTTTCGCCTGCAAGCTCCCAGTTGAGCCAGGAGATTTCACAGGTGACATACCGCGCCGCCTACGCGCCCTTCACGCCCAATAATCCCGAACAACGCTCGCACCCCCTGTATTCTCGCGGCTGCCGGCACAGACTTAG
+
CCCCCFGGGGGFGCFGFGCFGGGGGGGGGGGGFGGGGGGGGFGGGGGGGGGGGGGGGDGFFGDEFGGGGGGGGGGGGGGGGGGDEFFGGGGGDG9<FFGGGGGGCFFEE7:FFGGFGGGGCFGGGFFGGCEAEGGGGGGGGGGFEEDCFG>EGFCFGEGGGEC+@EGAECGFEEFCECFFGGGG6DCF78CE?F>FE5=FGCFFGGGGG7C:F7CFGGFG39<E**8>5<5:DFF*46FG@EG37C:/+<C57>C/90CE)5539CED*59>6*+0+)1/((-1(,4)(),(7((0))).)
@M03506:14:000000000-AKVR1:1:1101:11285:7831 2:N:0:39
AGGACTACTCGGGTTTCTAATCCCGTTTGCTCCCCACGCTTTCGCGCCTCAGCGTCAGGAATTGCCCAGAGACCCGCCTTCGCCACCGGTGTTCCTCCCGATCTCTACACATTTCACCGCTACACCGGGAATTCCAGTCTCCTCTGCAACCCTCAAGAACAGCAGTATCGATCGACGTTCTTCGGTTGAGCCGAAGGATTTCACGACCGACTTGCCATCCCGCCTACGCGCCCTTTACGCCCAGTACTTCCGAACAACGCTTGCCCCCCCCGTATTACCGCGGCTGCTGGCACGACGTTAC
+
CCCCCGGGGGGGGGGEGGGGGGGGGGGGGGGGGGGGGGGGGGGGGGGGGGGGGGGGGGGGGGGGGGGGGGGGGGGGGGGGGGGGGGGGGFGGGGGGGGGGGGGGGGGGGGGGGGGGGGGGGGGGGGGGG@FDFGFFFGF9FGFFGGGGFFGGFGGG97DGGFGGFGFAFEG:DCEGGCFGFGGGGGGGDG@CCC5=E6,4,:1<85EECCDDGGGG>DFFG73=CDF>E55ECB?C<FDGGGGF*?+*+3C>>555C:DG5)37DGGBE)95)9887<F7;3(24016:),(92:)7)411
@M03506:14:000000000-AKVR1:1:1101:17746:7835 2:N:0:39
AGGACTACTCGGGTTTCTAATCCCGTTTGCTCCCCTGGCCTTCGTGTCTCAGTGTCAGGAACAGTCCAGAGACCCGCCTTCGCCACTGGTCTTCCTTACGATATCTACGCATTTCACTGCTACACCGTAAATTCCGGTCTCCTCTCCAGTCCTCAAGCACCGCAGTATCGAATGCAGTTTCGGCGTTAAGCTCCGACATTTCACCCCCGACTTACGGCGCCCCCTCCACCCCCTTTACGCCCAATTAAACCCAACACCCCTTGCACCCCCTGGATTACCCCGCCTGCGCGCACAGCGTTCG
+
CCCCCGGGGGGGGGGGGGGGGGGGGGGGGGGGGGGGGGGGGGGGGGGGGGGGGGGGGFGGGGGFGGGGGGGGGGGGGGGGGGGGGGGGGGGGGGGGGGGCDGGFFFFGFGGGGGFGGGGGG9FGGFGFGDGGGGGGGGGGGGGGGGCEGGGGGGGCBF>FGGGGGG9EF6?DCDFEGFGFCEC++@6:@DF=DE3;*7AE;D,,,=9C*?5CC+4/*25CD))=3*24:*8:C)5<5D5EGED<0++0+@@3<57/*()205)**+00/))))*3<C<4+,3((-(,)(),(030*)84((
@M03506:14:000000000-AKVR1:1:1101:3930:7835 2:N:0:39
AGGACTACCAGGGTTTCTAATCCTGTTTGCTACCCACGCTTTCGTGTCTCAGCGTCCGTTACGGTCCAGAAAGCCGTCTACACCACCGGTGTTCCTCCTGATATCTACCCCTTTCACCGCTACACCAGGAATTCCACTTTCCCCCCCCGCACCCCAAGTCCCCCAGTATCCGGCGCACCCTCCCGGTTGAGCCGGGAGCTTTCACACCAAACTTAAACAACCGCCTACACACCCTTTACGCCCAGTAACTCCGAACCACGCTCGCCGCCTACGTATTCCCGCTGCCGCTGGCACGGACTTT
+
C<C@@E@CF9FGGCFDAFFF9@FEEEFG8EGEFGG9@@:@FGECE<FFEE,6<FFE+6;F@CCGGCG9<CF@,CF:,C6CE,@F7<FCG++?FAF,BF,5,:5BFEC,,:,9,E<,,CFC=+49,A<AF7E,F?FEE?FAFGC,4+@C6E+++4:+@8,7@?,@CEGGG7E**1>BCC*:*4C*41?=?CBCC?EG=E*;EFF9CEGCF457:FG?F7*:F<):<DFFC4*:>3)7,2@88EC<FFG?C+AFF)*)).9*5)07)1/)C.7?;20<2)1<2;(,4((<(.42)52)))44)
@M03506:14:000000000-AKVR1:1:1101:12039:7881 2:N:0:39
AGGACTACCCGGGTTTCTAATCCTGTTTGCTCCCCTAGCTTTCGTGCCTCAGTGTCAGGAGTTGTCCAGGGACTCGCCTTCGCCACTGGTGTTCCGCTTGATATCTACGCATTTCACTGCTACACCAAGCATTCCAGTCCCCCTTCCAACCCTCGAGCAAGGTAGTTTCCAATGCCATTTCGGAGTTGAGCTCCGAGCTTTCACATCCGACTTACCCCACCACCTACGCACCCTTTACGCCCAGTGAATCCAAACAACGCTCGGGACCTCTGTATTACCGCGGCTGCTGGCACATAGTTAG
+
CCCCCGGGGGGGGGGEGGGGGGGGGGGGGGGGGGGGGGGGGGGGGGGGGGGGGGGGGGGGGGGGGGGGGGGFGGGGGGGGGGGGGGGGGGGGGGGGGGGGGGGGGGGGGGGGGGGGGGGGGGGGGGGDGGGGGGF<FGGGGGGGGGGGGGEGGGGDGGGCFFGGGFGGGGGGGGGGF9@FFFEECEGG7DC9>D>C>EGFFF,::FGGGDG>CCF8*;4C<<FG;*A8C*?GGFFC4:5EGGG*229+:9@*/8CC*,3=53./11?D660/779+<:@*3(,1(,84)9:06()**0)))
@M03506:14:000000000-AKVR1:1:1101:17552:7886 2:N:0:39
AGGACTACACGGGTATCTAATCCCGTTTGCTACCCTAGCTTTCGCGCCTCAGCGTCAAGAACAGGCCAGGAAGCCGCCTTCGCCACTGGTGTTCCTCCCGATATCTACGCATTTCACCACTACACCGGGAATTCCGCTTCCCTCTCCTGCCTTCGAGTCGAACAGTATCGCGTGACCCTCCCCAGTTGAGCCGGGGGCTTTCACACGCGACTTGTACGACCGCCTGCGCGCCCTTTACGCCCAGTAAATCCGGACAAACCTTGCCACCCACGTCTCCCCCCGGCTGCTGCCCCGCAGTCCG
+
CCCCCGGGG-FEFGGGGGGGGGGGGGGGGGGGGGGGGGGGGGGGGGGGGGGGGGGGGGGGGGGGFGGGGGGGGGGGGGGGGGGGGGGGGFFGGGGFGGGGGGGGGGGGGGGGDGGGGGGGGGGGGGGG>FGG8FDAEGDEGGCGGGGGGFGGFG+DBFG>E6FE?GDFGGE*4C>DGGGFGDGCGFG7<@FGGGG=?7:*02+>E757*/CDCF9+:CDGDDGCCF:057<1/).*.:);*:9*9++*+3C@35<D4(*:59*9D+00/073)*;*+.0/4(4;(-(),*(,0,-757()(
@M03506:14:000000000-AKVR1:1:1101:11798:7912 2:N:0:39
AGGACTACTGGGGTATCTAATCCTGTTTGCTCCCCTAGCTTTCGTGCCTCAGCGTCAGACTCTGTCCAGGTAGCCGCCTTCGCCACCGGTGTTCCTCCTGATATCTACGCATTTCACCGCTACACCAGGAATTCCGCTACCCCCTCCAGAACTCTAGCCCGTCAGTATTAGATGCAGTCTCTGGGTTGAGCCCAGAGTTTTCACCTCTAACTTAGCGGACCGCCTACGCACCCTTTACGCCCAGTACTTCCGAACACCGCCCGCCCCCCCCGTATTACCCCGCCCGCTGCCACGGAGTTCC
+
CCCCCFGGGGGGGGGGGGGGGGGGGGGGGGGGGFGGGGGGGGGGGCCFGGGGGGGGGGGGFFGGGGGGGGGGGGGGGGGGGGGGGGGGGGGGGGGGGGGGGGGGGGGGGGD:7FFGGGGGGGFGGGGGCFEG:EFGGGGG@FFGGGGCG9FGCC9B;ADGGGGGGGFF=ADFCEFG,EFAF,;BEFEG6DF7>FD5F9=C;;;;,2=?,+=FGG9EGG)=5<C5/7A35*.>53=4)@BGG5*1*=0*+<9))))5*2):)7597EDFG@G>5)2++.*+-4(7((()3)()13,))0())
@M03506:14:000000000-AKVR1:1:1101:18105:7986 2:N:0:39
AGGACTACACGGGTATCTAATCCTGTTTGCTCCCCTAGCTTTCGCGCCTCAGCGTCAGTTGTGGTCCAGTGCGCCGCTTTCGCCACAGGTGTTCCTCCCGATATCTACGCATTTCACCGCTACACCGGGAATTCCACGCACCTCTCCCACACTCAAGCACGGCAGTTTCGCCTGCAGGCTCCGAGTTAAGCCCGGAGATTCCACAGGTGACTTACCGCACCGCCTACGCGCCCTTTACGCCCAATAATCCCGAACAACGCTTGCCCCCCCCGTATTACCGCGGCTCTCGGCCCGAAGTTAC
+
CCCCCGGGGGGGGGGGGGGGGGGGGGGGGGGGGGGGGGGGGGGGGGGGGGGGGGGGGGGGGGGGGGGGGGFAFGGGGGGGGGGGGGGGGFDFGGGGGGGGGGGCGFFGGG7FGGGGGGGGG@FFGGGGGGGGFGGGGGGGGD8EFGFGFGCECEG8FGGGG7EDC8DFDEEGE>FG9DE6DEE:CF?@BB<FC8=*=*AC+;CF?C*3?C9::DGFDGFE15D=*>:>C5BEG>F*-?3EEGGF92<7+<@BF:3)*4)CBD5CFGGEE35@)/;++6==>910(((*-)4(0(,))05<)
@M03506:14:000000000-AKVR1:1:1101:15389:8007 2:N:0:39
AGGACTACCCGGGTTTCTAATCCTGTTTGCTCCCCTAGCTTTCGTTCTTCAGCGTCAGTAGTGGTCCAGCGCGCCGCTTTCGCCACGGGTGTTCCTGCAGATATCTACGCATTTCACCGCTACACCTGCAATTCCACGCGCCTCTCCCACACTCAAGCACAGCAGTTTTGGAAGCCGTCTCTGGGTTGAGCCCAGAGATTTCACTCCCAACTTGCCGCACCGCCTACGAACCCTTTCCACCCTGTAATTCCGAACACCGCTGGCCCCCTACGTATTACCTCCGCGTCTGGCCGGTGGTTAC
+
CCCCCGGGGGGGGGGGGGGGGGGGFGGGGGGGFFGGGGGGGGGGGGGGGGGGGGGGGGGGGGGGGGGFFGGGGGEGGGGGGFGGGGGGGGGGGGGGGGGGGGGGFGGGGGGGGGGGGGGGGGGGGGGGGGGFGGGGGGGGGGEGDFGGGGGGGGG6BFGGGFGFGGFGA:E?,@5EEC5,6:CG6DEC8FFGGF>EC69BFFFGG7;E68*;<CFC5D5C3>DGD<F>E*7EC5?F)*1<;EC<7+3@+<:4@))9*-1/0<DGG=8;83/))*30+6@+.((-.-(030)(),().8())
@M03506:14:000000000-AKVR1:1:1101:9717:8031 2:N:0:39
AGGACTACTGGGGTATCTAATCCTGTTTGCTCCCCACGCTTTCGTGCCTCAGCGTCAGTACCGGGCCAGTGAGCCGCCTTCGCCACTGGTGTTCTTGCGAATATCTACGAATTTCACCTCTACACTCGCAGTTCCACTCACCTCTCCCGGCCTCAAGACCTTCATTACAAAAGGCAGTTCTGGATTGGAGCCCCAGGATTTCACCCCTGCTTAAAAGACCCCCCTACGCACCCTTTCCGCCCAGGGTTCCCGAGCAACGCCAGCCCCCTCCGTTTACCCCCGCCGCTGGGCCCGAGTTTGC
+
CCCCCGGGGGGGGGGGGGGGGGGGGGGGGGGGGGGGGGGGGGGGGGGGGGGGGGGGGGGGGGGGGGGGGGGGGGGGGGGGGGGGGGGGGGGGGGGGGGGGGGGGGGGGGGGGGGGGGGGGGGGGGGGGGGGGGAFFG9FFGGGG?8D,@8+@8,=,6,,6@,6,33>,,5:,@+>,@8,,,@9,,6,:97:*@8>C:;DF,=,>FG;*1*0=,1=,1*;C**:://;2CDEE8>AC.+0;E7****27*<+855)1*()*0))9CEGBG>35)*3*05)*,4((((()(.(,021)00))-
@M03506:14:000000000-AKVR1:1:1101:12371:8052 2:N:0:39
AGGACTACCAGGGTATCTAATCCTGTTTGATCCCCACGCTTTCGTGCCTCAGTGTCAATGATAGTGTAGCGAGCTGCCTTCGCAATTGGTGTTCTATGTCATATCTAAGCATTTCACCGCTACATGACATATTCCGCTCACCTCCACTATATTCAAGACAGATAGTATCAACGGCAGTTTCCGGGTTAAGCCCGGAGATTTCACCACTGACTTACCTGCCCACCTACGCCCCCTTTAAACCCAGTGAATCCGGATAACGCTTGCACCCTCCGTATTACCCCGGCTGCTGGCACGGAGTTAG
+
CCCCCGGG9FFGGGGGGGGGGGGGGFGGGGGGGGGGGGGGGGGGGGGGGGGGGGGGGGFGGGGGGGGGGGGCEEGGGFGGGGGGEGGGFGGGGGGGGGGFFGGGGGGGGGGGGGGGGGGGGGCEGGFFFGGGGGGGGGGGGGFGGGGGGGFGGGGGGGGGC?FGGGGGGGGGGGGGGGFECFE>EEEFFGDFDEGDC7,@E@FGC6FGFDCGGFCGG*6CCCGEFFFBG4)CDFFFF8196=<F<9+@<F+)8)12:=<EDF>G=?*7*)9>54*3<A4+2(49(,3:063<F:()0<19)
@M03506:14:000000000-AKVR1:1:1101:2731:8067 2:N:0:39
AAGACTACTCGGGTTTCTAATCCTGTTTGCTCCCCTAGCTTTCGTTCCTCAGCGTCAGTAGTGGTCCAGCGCGCCGCTTTCGCCACGGGTGTTCCTGCAGATATCTACGCATTTCACCGCTACACCTGCAATTCCACGCGCCTCTCCCACACTCTAGCACGGCAGTTTCGGAAGCAGCCCCTGGGTTGAGCCCAGAGATTTCACTCCCGACTTGCCACACCGCCTACGAACCCTTTACACCCAGTAATTCCGAGCAACCCTGCCCCCCCACTTCTTCCCCGCGTCTCTGCCATGGAGTTCG
+
CCCCCGGGGGDGGGEGGGGGGGGGGGGGGGGGGGGGGGGGGGGGGGGGGGGGGGGGGGGGGGCGGGGGGGGGGGGGGGGGGGGGGGGGGGGGGGGGFGGGGGGGGGGGGGGGGGGGGGGGGGGGGGGGGGGGFFGGGGEGDGGGCGGGGGDGFGGFCDFGGGGDEGGECGDECC5?9FGGGGFGFGGEGBFFG,;,;,1B9:@CFG6CEGGGGDCGFF)*9CDED*5):57CDFF<4**<@=/72+09<FF)7)9C47*>4>)09EGE*8))*92@+6?=((-(((,*-*.)*)(*09(.,
@M03506:14:000000000-AKVR1:1:1101:5591:8074 2:N:0:39
AGGACTACTGGGGTTTCTAATCCCGTTCGCTCCCCTGGCTTTCGCGCATCAGCGTCAGTGTCGGCCCAGCAACCCGCCTTCGCCGCAGGTGTTCCTCTCGATATCTACGCATTTCACCGCTACACCGAGAATTCCAGTTGCCCCTTCCGCACTCTAGTCGCACCGTATCAGTTGACCTTTCCGAGTTAAGCCCGGAGATTTCACAACTGACTTGTGCTGACCGCCTACGCGCCCTTTACGCCCCGTAAATCCGAACAACGCCTGCCCCCCCCGTATTACCGCGGCTGCTGGCCCGGATTTT
+
CCCCCGGGGGGGGGGGGGGGGGGGGGGGGGGGGGGGGGGGGGGGGGGGGGGGGGGGGGGGGGGGGEFGGGGGGGGGGGGGGGGGGGGGGGGGGGGGGGGGDGGGGGFGGGCGGGGGGGGGGGGGGGGGG7CFGFGGGG;FGGGGFGGGGGDGCGGGGGGGG*5*5DC,:,;FF;CFGGGGGGGGGGGGGGGDFEGGEE@FGGCGC9:6CFGCFF<++2;986DEDC3?/7:7DF5702=8::C))*1)*0395)77)3**.)0970;5EEDFE**;::4C07((((())).(0-2C))(.)
@M03506:14:000000000-AKVR1:1:1101:9221:8092 2:N:0:39
AGGACTACTCGGGTATCTAATCCGGTTTGCTCCCCACGCTTTAGCACCTCAGTGTCAGGAATAGTCCAGAAGATCGCTTTCGCCACTGGTGTTCCTCCCGATATCTACGCATTTCACCGCTACACCGGGAATTCCATCTTCCTCTACTATCCTCAAGCCTACCAGTCTCTAAGGACCCCTCCCGTTTGAGCCGGGAGATTTCACCCCAGACTTAATAGGCCACCTACGTGCCCTTCACGCCCAGTAAACCCGGCCAACGCTTCCCACCTCCGTATTCCCGCCGCTGCTGCCACGTCGTTAC
+
CCC@CFGGGGFGGGCCGEGGGGGF@FGFFFEGGGCEFCGGG@EAFAFCFGGGFGFFA@EFAFGFGGGGGGGG@EF<FGGGFGGGGGGGGFGGBFGFGFGG:CCBFGGGGGGGGDFGFDEEGGGE@F+FDGGFFGG9FFFGGF;ED9ECEDF83E9=EDDFGGGEFG,7@=DBFF,,@BE+BC;B,3DEEFGCB85@:*5BDG;D,,=5C*7?::?FGC;F66*;*6))2*2*984*/74E8CD*2+;++?A>@)7DF(*28))9<+;<*)*077@6+-9*((,,,-4),*(,*--*)84(,
@M03506:14:000000000-AKVR1:1:1101:20508:8101 2:N:0:39
AGGACTACCGGGGTATCTAATCCTGTTTGCTCCCCTAGCTTTCGTTCCTCAGCGTCAGTAGTGGTCCAGCGCGCCGCTTTCGCCACGGGTGTTCCTGCAGATATCTACGCATTTCACCGCTACACCTGCAATTCCACGCGCCTCTCCCACACTCTAGCACGGCAGTTTCGGAAGCAGCCCCTGGGTTGAGCCCAGAGATTTCACTCCCGACTTGCCACTCCGCCTACGAACCCTTTACACCCACTAATTCCGAGCACCGCTGCCCCCCTACGTCTTACCGCGGCTGCTAGCCCGTAGTTAG
+
CCCCCGGGGGGGGGGGGGGGGGGGGGGGGGGGGGGGGGGGGGGGGGGGGGGGGGGGGGGGGGGGGGGGGGGGGGGGGGGGGGGGGGGGGEGGGGGGGGGGGGFCFGGGGGGGGGG<FGGGGGGGGGGGEFGGGFFGGGGGGGGEGGGGGGGGDCGGFGGGCGGGGGFCFEGCGDGGGGGGGGGGGGGEEFGDGEC*ACEGFGGGGGGGCCDCED?8DG)*258ED*<E5<>GD57*4**ACEC*9?E4?FE:>5<7*47*..)***:@C)*).988+6?5760(((-))*(.)-3)).-).
@M03506:14:000000000-AKVR1:1:1101:8139:8152 2:N:0:39
AGGACTACTAGGGTTTCTAATCCTGTTTGCTCCCCACGCTTTCGTGCATGAGCGTCAGTATTGGCCCAGGGCGCTGCATTCTCCATCGGTATTCCTCCACATCTCAATGCACTTCACTGCTACACGTTGAATTCTACTCCCCTCTGCCATACTCCAGTCCGCCAGACACAAACGCAGTTCCCAGGTTAAGCCCGGGGATTTAACATCTACCTTAACGAACCGCCGGCGCACGCTTTACGCCCAGAAATGCAGATTATCGCTTACACCCCACGTTTTACTGCGTCTGCTGCTACGTATATTT
+
8,-A,,C-;C-CFG88@F@E@@@C9;<F<ED@;6C@@+:@@@CFG<,,6C,<,@F@GEEEFA,CD<,6C,6,86F+:,,,6,<<,6C?,??FF,C@F8,A<,5FA,@,5:,,:,,CF?,,C,99<+,,,9,FB?,,A,=4,+@+4>,96E,4@9=8,6@,48>3+,673@D:3@>=+C,=,,27+@E77E93+@6*:**4,+>9,=,2,+5*,+,;9/)*)))*)):55<>7D))9):)******2<*+++1*9***-*175)*2A*)*)/7)*;C:2*+)(-(44497*).9(,**)6-4
@M03506:14:000000000-AKVR1:1:1101:20022:8167 2:N:0:39
AGGACTACCGGGGTTTCTAATCCTGTTTGCTCCCCACGCTTTCGCACCTCAGCGTCAGTACCGGGCCAGTGAGCCGCCTTCGCCACTGGTGTTCTTGCGAATATCTACGAATTTCACCTCTACACTCGCAGTTCCACTCACCTCTCCCGGACTCGAGCTCGCCAGTATCGAAGGCCGTTCTGGAGTTGAGCTCCAGGATTTCACCCCCGCCTTAGAAAGCCGCCTACGTGCGCTTTACGCCCAGTAATTCCGAGCACGCCTAGCCCCCTCCCTTTTTACTGGGCTGCTGGCCCGAATTTAG
+
CCCCCGGGGGGGGEDGGGGGGGGGGGGGGGGGGGGGGGGGGGGGDGGGGGGGGGGGGGFFGGGGGGGGGGGGGGGGGDFGGGGGDGGGGEFGGGGGGFGGGGCGFDGGG7EGGFDEGGGGGFGGG56DFEGGGGGGG,AEGFCGFGGGGGGGDF+@>ECF+*@>@,@FF*@A>*6,*>4=D9,,:CCFCF7,288,<CF7<77CFFEEC):>**>?1:)*29CCDGF3**85C)7CAF);CCDFGG79+0C97)95*(1/)5)05AE3*)1))23++(12))((((,))0(()-(/)))..
@M03506:14:000000000-AKVR1:1:1101:12944:8175 2:N:0:39
AAGACTACTCGGGTATCTAATCCTGTTTGCTCCCCTAGCTTTCGTTCCTCAGCGTCAGTAGTGGTCCAGCGCGCCGCTTTCGCCACGGGTGTTCCTGCAGATATCTACGCATTTCACCGCTACACCTGCAATTCCACGCGCCTCTCCCACACTCAAGCACAGCAGTTTCGGAAGCAGACTCTGGGTTGAGCCCAGAGATTTCACTCCCGACTTGCCGCACCGCCTACGAACCCTTTACACCCAGTAATTCCGATCAACGCTCGCCCCCTCCGTCTTCCCCCCGCTGCTGGCCCGTCGCTAG
+
CCCCCGGGGGGGGGGGGGGGGGGGGGGGGGGGGGGGGGGGGGGGGGGGGGGGGGGGGGGGGGGGGGGGGGGGGGGGGGGGGGGGGGGGGEGGGGGGGGGGFGGGGGGGGGGEGGGGGGGGGGGGGGGGGGGGGGGGGGGGGGGGGGGGFGDG,DFF9?6DEFGFGGGGGGGEC?FFFCC@DA,8<FGGFCFGG5,,CFGG,BF?,=FGG<DCE>CFCG)><>DGC3AA7*0:DF4C2>FGG***0<+9:CC4@3><*3*2))0>DCE5?)95)1*;0:@62(34(3;F:)3()-,*5)44(
@M03506:14:000000000-AKVR1:1:1101:7146:8179 2:N:0:39
AGGACTACACGGGTATCTAATCCTGTTTGCTCCCCACGCTTTCGCGCCTCAGCGTCAGTATCGGTCCAGAGAGCCGCCTTCGCCACCGGTGTTCTTCCCAATATCTACGAACTTCACCTCTACACTGGGAATTCCACTCTCCTCTCCCGATCTCTAGTCATCCCGTTTCGAGCGCAGTTCCCAGGTTAAGCCCGGGGCTTTCACACTCGACAAAAATGACCGCCTGCGCGCCCTTTACGCCCAGTAAATCCGAACACGCCTCGCCCCCTCCGCATTACCGCGTCTGCTGGCACGACGTTCG
+
CCCCCGGGFGGGGGGGGGGGGGGGGGGGGGFGGGGGGGGGGGGGGGGGGGGGGGGGGGGGGGGGGGGGGGGGGGGGGGGGGGDEFGGGGEEGGGGGGGGGGGGGGGGGGGGGGGGGGG9FGFFEF9FGGDFGGFGGGE:,AFDGFGFGG7CE=FFFFFEFDGGG6=D,DEFEEEGGGGGDF,@FCGFG7,9D>>EGCCGGCFFF,8,::DDGG*;*7*+=*))CDDFEGCE5DEFG<D>E8E9C9+<8+<+07>CG*()10)8DCEED*)1>))/;+6F569,40-6=>7:(4-()).((-
@M03506:14:000000000-AKVR1:1:1101:5327:8182 2:N:0:39
AGGATTACCCGGGTTTCTAATCCGGTTCGCTCCCCTAGCTTTCGCGCATCAGCGTCAGGTACGGCCCAGCAAATCGCCTTCGCCTCCGGGGTTCCTAGCGATATCTGCGCATTTCACCGCTACACAGCTAGTTCCCCTTGCCTCTACCGACCTAAAGTCAACGAAGTATCCGATGCACGATCACAGTTGGGCCGTTACTTTTCACAGCGACTTTCGTCACCACCGTCGACCCTTTTAGTCCCAGGGAATCCGGATAATGGTCGCGCCCGTCGCCTCACCGCTGCGATCGGCGTGGTCATAG
+
<<CC@@,FGEFGEF7@CF,,6FGDDE7C+C,C696C,C<6EF,,@B@F,8C9,CBFGCG,CFG@F@F7FEEF8,9=F,,8C,,,,8C4++7+@4,5,9,++9+4,5<5+C+8+A,,,:363>F,,7,,7=,C,,,,8>=E8,BCGGG9E38+*2@6,,7@;,**@:D9,52*4;C84,;**/:414,4,,4,==33*1+4+:++9++*/8)1A>1***)**0/1)1))*/)1009*)**+++2***/.:+0)7)***)*+11)//8:)*)*)0*8/8,7*(((--((.,)-(),(1**)).
@M03506:14:000000000-AKVR1:1:1101:22693:8185 2:N:0:39
AGGACTACCCGGGCATCTAATCCTGTTTGATCCCCACGCTTTCGTGCCTCAGTGTCAATAACTCCGTAGTGAGCTGCCTTCGCAATTGGTGTTCTATGTCATATCTAAGCATTTCACCGCTACATGACATATTCCGCTCACCTCCAGGATATTCAAGACAGGTAGTATCAATGGCAGTTTCTGGGTTAAGCCAAGAGATTTCACCGCTGACTTAACTGCCCACCTACGCAGCCTTTAAACCCAGTAAATCCGGATAACGTTTCCACCCTCCTTATTACCGCCGCTGCTGCCACTGCTTTCG
+
CCCCCGGGGGGGGGGFGFGGGGGGGGGGGGGGGGGGGGGGGFGGDEGEG8FGGGFFGGGGFGGEGGGGGGGGGGGGGGGGGGGGFGFG?FGGGGFGECGFGGGGFGEAEG9FFGGGGGGGGGGGC,EFCG,FF<;FGBFFGGGGGGGGGG9EFFGEC9888DB;DEFFFFGGGCGFGGF,,,,@,@CFE;,@,,6,@@CDGGFFFGGE>CF7CCAFG7F?;*;7C4FED4*=;FF8;C6,=C8<FFCF:,,)))*/2;52)2)3+0*)3=<)+++++1656((40(4?F?1)*(4***.),
@M03506:14:000000000-AKVR1:1:1101:2679:8186 2:N:0:39
AGGACTACTCGGGTATCTAATCCCGTTCGCTCCCCATGCTTTCGTGGCTGAGCGTCAGGTACGAGCCAGGGGGCCGCCTTCGCCTCTGGGGTTCCTCCGGATCTCTACGCATTTCACCACTACACCCGGAATTCCACCCCCCTCTCTCGTCCTCTAGAAGTCCAGTCTGGCATAACCCCGCCCGGTTAAGCCGAGCGATTTCATACACCATTTGCACCCCCGCCTGCACACCATTTACGCCCAGTAATCCCGGATAACGCTTCCCACCTACCTTTTACCGCGGCTGCCGGCCCGCAGTTAC
+
CCCCCGGGGFGGD-@CFFGGFGFGGGFCEGCFGGGGGGGEECFGGGDCD,@AFGGGGEGFFGDBC:FGF@BFEGGGGGCFGGGG=FGGGGGGDDFGGGGGGGGBFGFGFGGFE<EFDG9AEFGCFGGG7FE<=ADDFFE+<CGC6D:D5DCGGGGCD:9,?,5D,5DFGFG@DCFGF8C=CGECE>=EG+<@E=C5**:**13++<EGF77CC*0:7*.:DCG5C*5)<:)7/17*<FFGGE**29C7+0+0<)*1*,*:)))2*<C>8?F4=7+0+.9*3((-(-3)(762)2()))6<)
@M03506:14:000000000-AKVR1:1:1101:14194:8192 2:N:0:39
AGGACTACTCGGGTTTCTAATCCTGTTTGCTCCCCACGCTTTCGCACCTCAGCGTCAGTACCGGACCAGTGAGCCGCCTTCGCCACTGGTGTTCTTCCGAATATCTACGAATTTCACCTCTACACTCGGAGTTCCACTCACCTCTTCCGGACTCGAGCTTCCCAGTATCAAAGGCAGTTCTGGAGTTGAGCTCCAGGATTTCACCCCTGACTTAGAACGCCGCCTACGTCCGCTTTACGCCCAGTGATTCCGAACCACGCTAGCCCCCCTCGTATTTCCGCGCCCGCCGGCCCCACGTTAG
+
CCCCCGGGGGGGGEFGGGGGGGGFGFGGFGGGGGGGGGGGGFGGGGGGGFGGGGFGGGGGGGGGGGDGGFFAFEGGGGGGGGGGGGGGGFGGGGGGGGGGGEGGFFFFGGEGGGGFGGCFGCFFGFGGGCCEFE=EE9?FGGFGGGGGGGCEGGDFGGGGGFFF8EEDCFADCCGFGFGFCD238DC,=DEED88DCFE9FFGGFFD5F*02=+,>C*8CGCD555530*22CA8CC:5C*:**0208?F9?;)))2,>C)7.9**;5*)*).1;++.6*81(,,76),),-)--97@((-
@M03506:14:000000000-AKVR1:1:1101:19238:8195 2:N:0:39
AGGACTACACGGGTATCTAATCCTGTTTGCTCCCCACGCTTTCGCACCTCAGCGTCAGTACCGGGCCAGTGAGCCGCCTTCGCCACTGGTGTTCTTGCGAATATCTACGAATTTCACCTCTACACTCGCAGTTCCACTCACCTCTCCCGGACTCGAGCTTCTCAGTATCGAAGGCAGTTCTGGAGTTGAGCTCCAGGATTTCACCCCCGACTTAAACAGCCGCCTACGTGCGCTTTACGCCCAGTGCTTCCGAGCACCGCGAGCCCCCTTCGTCTTCCCCCGCCGGCTGGCACGCAGTTCG
+
CCCCCGGG-EFGGGGGGGFGGGGGFGGGGGGGGGGGGGGGGGGGGGGGGGGGGGGGGGGGGGGGEFGGGGGGGGGGGGGGGGGGDGDFGGGGGGGGGGGGGGDFGGFGGGCFGGGGGGGGGGGFGFGGGEEGGGC9EAF:FFCF9EDFGGCGGGG?GGBFCEGGGE9,EEF,*:CFE:;AFEGF>FCCF@F,?E?CFF?CGFFGGGGG*):8*@+>*;5=C><CDGF:00=>77>C2>58CC5*2<+*+<87)097*3):))09DGGB*)97)/;*+)0*-((-((-0,)4,=4()).))(
@M03506:14:000000000-AKVR1:1:1101:2760:8198 2:N:0:39
AGGACTACTCGGGTTTCTAATCCCGTTCGCTCCCCTAGCTTTCGCGCATCAGCGTCAGTGTCGGCCCAGCAACCCGCCTTCGCCGCAGGTGTTCCTCTTGATATCTACGCATTTCACCGCTACACCAAGAATTCCAGTTGCCCCTTCCGCACTCTAGCCCCGCAGTATCGGTTGACCTTTCCGGGTTAAGCCCGGAGATTTCACAATCGACTTGCGGTGGCCGCCTACGCGCCCTTTACGCCCAGGAAACCCGAACAACGCATGCTCCCCCCGTCTTACCCAGTCTGCTGGCCGGGACTTC
+
CCCCCGGGGGGGGGEGGGGGGGGGGGGGGGGGGGGGGGGFGGGGGGGGDGGGGGGGGGGGGGGGGFGGGGGGCGGGGGGGGGGGGGGGGGGGGFGGGGGGGGGGGGGGGGGGGGGGFFFEGGGGFFFGGGFGGGGGGGGGGF,DEGGGGGGGEFGG@DFD3CE>C:DFFGGGEGCF=FGGGDC8?CEGG9CCGGG5EGFGGGGGGGCCFFG3EFCC<DBGGFG=DGF?EDBGGEEGF7@E==7C7**0A*;>EFGG),5/<5)/6+<)A:C))*/;:)0+(),,,)5@<F:0)((1))())
@M03506:14:000000000-AKVR1:1:1101:17334:8200 2:N:0:39
AGGACTACCCGGGTTTCTAATCCTGTTTGCTCCCCACGCTTTCGCACCTCAGCGTCAGTACCGGGCCAGTGAGCCGCCTTCGCCACTGGTGTTCTTGCGAATATCTACGAATTTCACCTCTACACTCGCAGTTCCACTCACCTCTCCCGGACTCAAGCCTTCCAGTATCAAAGGCAGTTCTGGAGTTGAGCTCCAGGATTTCACCTCTGACTTAAAAACCCGCCTACGTGCGCTTTACGCCCAGTGCTTCCGAGCACCGCTAGCCCCCCCTGTTCTACCCCGGCGCCCTCCCCGTCGTTCC
+
CCCCCGGGGGGGGGEEGGGGGFGGGGGGFFGGGGGGGGGGGGGGGGGGGGGGGGGGGGGGGGGGGGDGGGGGGGGGGGGGGGGG7F8FFFFGBFGGGGGEFGEGGGGGGEFGGGGGGGGGGFGGF<FGGGEFGGG9F9D:DGFG8@EGGDCEEF8B,@:FGGFFCFFDEFCFGFGCCCBFFFD96D?C:@D;CFFFG*5=,:<D<,,=?+=F:>>EGG)C<4D*555.=75*):BC3CADCGCGGC+*00<>>59C*4)*).06*2;>EB))0*+3+./*,496(-,),)-4>((*)0-.(
@M03506:14:000000000-AKVR1:1:1101:18048:8205 2:N:0:39
AGGACTACCGGGGTATCTAATCCTGTTTGCTCCCCACGCTTTCGTGCCTCAGCGTCAGTATCGGGCCAGTGAGCCGCCTTCGCCACTGGTGTTCTTGCGAATATCTACGAATTTCACCTCTACACTCGCAGTTCCACTCACCTCTCCCGAACTCAAGATCCTCAGTATCAAAGGCAATTCCAGAGTTGAGCTCTGGGCTTTCACCCCTGACTTGAGAATCCGCATGCGAACGCTTTACGCCCAGTAATTCCGAACAACGCTAGCCCCCTTCGTATTACCGCGGCTGCTGGCACGAAGTTAG
+
CCCCCGGGGGGGGGCFGGGGGGGGEFGGGGCFGGGGGGFGGGGGGFGGGGGGGGGGGGGC<@CEGGGGGGGGGFGGGGGGGGGGGGGGGGGFGGGGGGGEGGGGGGGGGGGGGGGGGGFDFFGGGGGGGGCGGGAEFGFEG8EDGGDGGEGE8AFCFGCDFGGGGGFFGCGFGCF?E?<;;ECDCF7ECGFEFGGGFGGGGCFGGG*AF9?FG>,>*=*4C4<**/68*)0CC>5C3@:CEGGC>FGFCG7)08D5F?D58<)498?:*89>5*;+24==96(,22397),(1:093.6))
@M03506:14:000000000-AKVR1:1:1101:7848:8208 2:N:0:39
AGGACTACTAGGGTATCTAATCCCGTTTGCTCCCCTGACCTTCGTGCCTCAGCGTCAGGAACTGTCCAGAGACCCGCCTTCGCCACCGGTCTTCCTTACGATATCTACGCATTTCACCGCTACACCGTAAATTCCAGTCTCCTCTCCAGTCCTCAAGCACGGCAGTATCGAATGCAGTTTCGGAGTTAAGCTCCGAGATTTCACACCCGACTTACCGCGCCGCCTACGCACCCTTTACGCCCAATGAATCCGAACAACGCTTGAGACCTCCGTATTACCCCGGCGTCTGGCACCACGTTAG
+
CCCCCGGGGGGGGGGGGGGGGGGGGGGGGGFGGGGGGGGGGGGGGGGGGGGGGGGGGGGGGGGGGGGGFGGGGGGGGGGGGGGGGGGGGGGGGGGGGGGGGGGGGGGGGGGGGGGGGGGGGGGGGGGGGGCFGGGGGGGECEGGFGGGGGEFGGGGGGGGGGD6=@=FGDF8DGG;EFECAC68EEGCFGG;FGG>85FFGGGG76>CEDCGE7>FG56C<3C*975>G<5EDAFG2*7CGG717C7*2<@))8CCGFDG>5576:+73/15)9*<9:*+-,96-((8<?:,*-(*)0((,
@M03506:14:000000000-AKVR1:1:1101:13913:8219 2:N:0:39
AGGACTACTCGGGTATCTAATCCCGTTCGCTCCCCTAGCTTTCGCACAATCAGCGTCAGTGTCAGCCCAGCAACCCGCCTTCGCCGCAGGTGTTCCTCTCGATATCTACGCATTTCACCGCTGCACCGAGAATTCCAGTTGCCCCTTCTGCACTCTAGCCCCGCAGTATCGGCTGACCTTTCCGAGTTAAGCCCGGAGATTTCACAGTCGACTTGCGGTGGCCGCCTACGCGCCCTTTACGCCCAGTAAATCCGAACAAGTCTTGCTCCCCCCGTATTCCCCCGTCGTCTGGCACGGATGG
+
CCCCCGGGGGGGGGGGGGGGGGGGGGGGGGGGGGGGGGGGGGGGGGGGFFGGGGGGGGGGGGGGFGGGGGGGGGGGGGGGGGGGGGGDEGFFGGGGFCFFGGF?FGGFGGGGGGGGGGGGG7CFFGGGGEFCFDGGGGFF9EGGGEFGGAGF?FCFG8DFGGGGGGEF,E5CED:FFGC,?=CGDGGGGC,D8CEC==5CE8C,>CFFFD775CCCCD5*)*;CCC@>CG>*)0<D:C4<**19<*3*+++/9@*1/(2**1*2*<+*27*875;*;(9C<((((((0-)(.;8>*80(((
@M03506:14:000000000-AKVR1:1:1101:18225:8224 2:N:0:39
AGGACTACTCGGGTATCTAATCCTGTTTGCTCCCCTAGCTTTCGTTCCTCAGCGTCAGTAGTGGTCCAGCGCGCCGCTTTCGCCACGGGTGCTCCTGCAGATATCTACGCATTTCACCGCTACACCTGCAATTCCACGCGCCTCTCCCACACTCTAGCACGGCAGTTTCGGAAGCAGCCCCTGGGTTGAGCCCAGAGATTTCACTCCCGACTTGCCACACCGCCTACGAACCCTTTACCCCCCGTCATCCCGATCAAACGTGCCCCCCCACTCCTTACCGACGCCGTCGGCCGCTCGGTAG
+
CCCCCGGGFGGGGG@DFFAFEFA9CFEFGGCFFGGCFGFEEFFGGGCF<CE<EEGCGGFCFFFFFGGFCGDGGGGGGGGGGDGGBF@EGGGGA9F<FGCAGDGG9EFGFGGGGGGFGGGGG+:=FFFGGGFFFF9,EEGGGGECGFGF8DGG,@F;EGGG>>668D;9CEGG*8B,@FGGDCECCGCDF?8:C,=@:6,BGF@FCF*;5*//:*<8:7.ADCDG3>F)/1):955C2:*02/)7***7+<;))))*2)0*0.)*21:)/))))*+++(<*((,4(2(.75(()(-)))-((
@M03506:14:000000000-AKVR1:1:1101:20746:8227 2:N:0:39
AGGACTACTCGGGTTTCTAATCCCGTTTGCTACCCTAGCTTTCGCGCCTCAGCGTCAAGAGCAGGCCAGGAAGTCGCCTTCGCCACTGGTGTTCCTCCCGATATCTACGCATTTCACCACTACACCGGGAATTCCACTTCCCTCTCCTGCCTTCGAGTCGAACAGTATCGCGTGCCCCTCCCCAGTTGAGCCGGGGGCTTTCACACGCGCCTTGTACGACCGCCTGCGCGCCCTTTACGCCCAGGCAACTCGGACAAACCCAGCCCCCCACCTCTTCCCTCCTCCGCTTGCCCGTACGTAG
+
CCCCCGGGGGGDGF@FGGGGGGGGGGGGGGGGGGGGGGGGGGGGGEDGGGGGGGGGGGFGGGGGFEDEGGGGGCFEGGGGGGCF,FFFGFEGGGGFFGGGEF@:EGEFFGGCF<FGGGFFGFGGFGGGGGGGGF,<E<,=DCAF8DFGGGFDFGDDCDFEECF3DGA;E>>E663@FFGGGGG682;C>48>8>E**CC58;19+0=EE))/**32:*5:DGGE37:5:D>*)).9)*);8=C****)*+307))19(**)).1/**7/8C)71<@+))+.((.(-,)()(,)(,))).),
@M03506:14:000000000-AKVR1:1:1101:24409:8252 2:N:0:39
AGGACTACTCGGGTATCTAATCCCGTTTGCTCCCCTGGCTTTCGCGCCTCAGCGTCAATGCCGGTCCAGGATGCCGCCTTCGCCACCGGTGTTCCTCCAGATATCTACGCCTTTCACCGCTACACCTGGAATTCCGCATCCCTCTCCCGGATTCAAGCCTTCCAGTATCCGACGCAGTTCCCGGGTTGCGCCCGGGGATTCCCCGTTCGCCTTAGAAGTCCTCCTACCCGCCCTGTACGCCCAGTAAGTCCGAACAACGCTTGCGCCCTCTGTATTCCCGCGGCGCCTGGCACGGCGGTAG
+
<C98@C@CEFGGCFEGGGGCGCF,FEFFGACGGD7FFDGGFGGGGGDGDDCFFEGB:CFGF86:FBF<FCF@FFGGGDFG<F7FFCE::FGG79@@<,<,,,C,,5A?D7+4C9,,CCFEG++=FEG8,?E,AEF,@:=+=>,@D==ECC8=BFGC;943>AFAE,,@D,>BC*>8EG7:E6****;*,4=C:=8*875?+1+3*2:;5):***+3:7*<**2:22=):7@*9))267)1***9799*+007)7)/5(5/)))11:57*0968:+3+.**(-((((-.404,/-1).7,(,
@M03506:14:000000000-AKVR1:1:1101:6222:8274 2:N:0:39
AGGACTACTGGGGTATCTAATCCTGTTCGCTCCCCACGCTTTCGCGTCTCAGCGTCAGTACCGTACTAGAGAGCCGCCTTAGCCACGGGTGTTCCTCCTGATATCCCCGCATTTCACCGCTACACCAGGAATTCCACTCTCCCCTTCCGCCCTCTAGCCACCCCGTTTCCATCGGCGCCTCCAGCTTGAGCCCCGACCTTTCACCACGGCCCCACCTGACCCCCTCCACCCCCTTCACGCCCAATACGCCCCCCCACCCCGTCCCCCCCCCGCCCCCCCCCTGCCCCCGCCACCCACCCCC
+
CC9<CGGG-<FGD@,CF-6,;CCF,CE@@:,C+CFECFGGCDG7;+6@C<C<6+,B,BEFAE@F,,:6<FE<,@F+:>C:AEFGCA7F:4@44E,<EFGG9E,,C,,=:C7+C,C<EF+8>+@54A+A++3,,CF98,A,AE,C833@@++@>D6,,,4<,,3++*3,@E,,7**@1***>,,2,2>,,,?C5:*3***0+2;A+077/)><*>E**9)37*9C97@)A055C)87)27CFC**20+)*2:)))/9/,*20.)/>F=>*)1.))**21)/(((.(.(.23((71(*).((-
@M03506:14:000000000-AKVR1:1:1101:21231:8296 2:N:0:39
AGGACTACCCGGGTTTCTAATCCTGTTCGCTCCCCACGCTCTCGCGCCTCAGCGTCAGTATGATGCCAGGTGGCTGCCTTCGCCATTGACGTTCCTTCCGATCTCTACGCATTTCACCGCTACACCGGAAATTCCGCCACCCTCTCATCTACTCCAGTTTGTTAGTTTGCGATGCACTTCTCAGGTTAAGCCCAAGGCTTTCACATCACACCCAATAAACCGCCTACGCGCCCTTTACGCCCAGTAATTCCGATTAACGCTCGCCCCCCCTGTATTACCGCGGCTCCTGGCACCGAGTTCT
+
CCCCCGGGGGGGGGGGGGGGGGGGGGGGGGGGGGGGGGGGGGGGGGGGGGGGGGGGGGGGGGGGGGGGGGGGGGGGGGGGGGGGGGGGGGGGGGGGGGGGGFGGGGGGGGGGGFGGGGGGGGGGGGGGGGGGGGGFGGGGGGDFFECFGFGGDFFGGDGGFGFFGGGGDFGEFGGGGGFGBDGGCFGGGFFGGGGG>FG7F>AFCGGFG8?5=F8E<FFCFGG7CC55:<ACDB:D<GBCEGGCCF+7<AF)<57D75*2.7)1);CB57)79CFE7<**((-((((04)..9((/).4))
@M03506:14:000000000-AKVR1:1:1101:16610:8296 2:N:0:39
AGGACTACTCGGGTATCTAATCCTGTTTGCTCCCCACGCTTTCGTGCATGAGCGTCAGTATTGGCCCAGGGGGCTGCCTTCGCCATCGGTATTCCTCCACATCTCTACGCATTTCACTGCTACACGTGGAATTCTACCCCCCTCTGCCATACTCGAGTCCGCCAGTCACAAATGCAGTTCCCAGGTTAAGCCCGGGGATTTCCCATCTGGCTTAACGGACCTCCGTCGCCAGCTTTCCGCCCAGTCATTCCGATTAACCCTTGCACCCTTCGTCTTCCCCAGTCTGCTGCCCCGTACTTGG
+
CCCCCD8FGGGGGGDGGGGGGGGGGGGGGGGGGGCGGGGGGGGGGGGGGGG8FGGGGGGGGGDFGGGGGGGGDDGGGGGGGGCFGGGDGEGGGGGGE,,FFFGFFGFFGDCCGGGDGGGGGGFEFEGAE+CFG94?FFFFEGGG8,>9>DBE,@>FEGGGE>EG68EFFDF,,@,,@FCCF6,,@@:9EAFCFGCC>C*86C,5,=6,,+**42,>CD:*1**1)*25**)*2/8+)*.2*2/*0+29+099)871:)*/)0)**0;)*)2)0***+-.*((.))).*)0.(.((/).)))
@M03506:14:000000000-AKVR1:1:1101:5992:8299 2:N:0:39
AGGACTACCCGGGTTTCTAATCCTGTTTGCTCCCCACGCTTTCGTGCCTCAGCGTCAGTATCGGGCCAGTGAGCCGCCTTCGCCACTGGTGTTCTTGCGAATATCTACGAATTTCACCTCTACACCCGCAGTTCCACTCACCTCTCCCGAACTCAAGATCTTCAGTATCAAAGGCAGTTCTGGAGTTTAGCTCCAGGATTTCACCCCTGACTTAAAGACCCGCCTACGCACCCTTTACGCCCAGTGATTCCGATCAACGCTCGCCCCCTTCGTACCACCCCGCCTCTCGGCCACAAGATAC
+
CCCCCGGGCFGGEFGGFGGGGEGGGGEFGGGCFFEGGGGGGGGGGCGGCFGFFCGEGGGGGGCGEGGGGGGGGGGB@FEGGDGGGGGE8FECFGGFE9>E@FCGDDG<FGGGGGFFGGFFGCFCE,@FFDECFFFAF,AFFGGG83DECEEGGFG89,,=EFGGGD>,@;@,EDCGGDCACCCF6,,,3,@;;@,@8*4,>+,557=C*;98CDF7+=;EGCD5?CF>E38*>55;)@5EEGD*20+;<E@?)))*9(*:.)))/8C>*)*..*/*04857(,(((()-)-(.((*)0)--
@M03506:14:000000000-AKVR1:1:1101:8619:8310 2:N:0:39
AGGACTACACGGGTTTCTAATCCTGTTTGCTCCCCTAGCTTTCGTTCCTCAGCGTCAGTTGCGGTCCAGCGAGCCGCCTTCGCCACGGGTGTTCCTACAGATATCTACGCATTTCACCGCTACACCTGTAATTCCACTCGCCTCTCCCGCACTCTAGCGCGGCAGTTTCGAAAGCAGCCTCTGAGTTAAGCCCAGAGAGTTCACTTCCGACTTACCACCCCGCCTACGAACCCTTTACGCCCAGTAATTCCGAGCAACGCTTGCCCCCTACGTCTTACCGCGGCCGACCGCCCGCAGTTAG
+
CCCCCGGGGGGGGFGDGGGGGGFGGGGGGGGGGGGGGGGGGGGGGGGGGGGGGGGGGGGGGGGGGGGGGGGGGGGGGGGGGGGGGGGGGGGGGGGGGGGGGGGGGGGGGGGGGGGGGGGGGDGFFGGGCGFGGDFGGFGGGGEGFGGGGGEGCGGGE78>E>EEGGEGGGCF>EGGGGC86:E9C,>CC9FG5,,,==3=CCFFGC<+=*5C5CEFFC):C)>*7DFF55):<F4C<FD=EGD**<+99<<)7.DD415E))757CFE*)/.0*;5+-?50,1,((()(0(,)2(17))).
@M03506:14:000000000-AKVR1:1:1101:23839:8377 2:N:0:39
AGGACTACTAGGGTTTCTAATCCCGTTTGCTCCCCACGCTTTCGTGCCTTAGTGTCAGAAATGAGCCAGTCACCTGCCTACGCCATCGGTGTTCCTCCCTATATCTACGGATTTCACTCCTACACAGGGAATTCCAGTGACCTCTCTCATTCTCTAGCTTGGCAGTTCAAATAATGGACACGAGGTTGAGCCTCGTCCTTTCTCTATTCGCTTACCATGCCACCTACGCAACTTTTTACGCCCAGTAATTCCGGATAACGTTTGGACCCTACGTATGACTGCGGCTGCTGCCACGACGTTA
+
CCCC@EGGFGGGGGFCGGFGGGGGEGGGGGCFFGGGGGDGDFGGFGGGGGGGGGFGGGGGGFGAFGGGGGGGGGGGGGGFFEG7CFGGGEGGGGFFGG:FCFDFFGGDGGGGGFGGGGGA<<FFEDFEGGFGGF=EEGGFF9,,@8DFGCGGGFGFGGGD,+,@CGGB8=6;EFGGGGG8E6CGDCFGGGGFGCE+3+@EFG,@FC,7,0;>FCGCG7+,;**19;A**3?E*+4+**1*8*)/*<>AEGFFF5*79)*=)8.95+9)*25)5;+<CE++).((-(())6)())-)).--(
@M03506:14:000000000-AKVR1:1:1101:23271:8383 2:N:0:39
AGGACTACTCGGGTTTCTAATCCCGTTTGCTCCCCTGACCTTCGCGCCTCGGCGTCAGGAACTGTCCAGAGACCCGCCTTCGCCACTGGTCTCCCTGACGATATCTACGCATTTCACCGCTACACCGTAAATTCCAGTCTCCTCTCCAGTCCTCAAGCACGGCAGTACCGAATGCAGTTGCGGAGTTAAGTTCCGAGATTTCACCCCCGACTTACCGCCCCGCCTACGCACCCTTTACGCCAAATGAACCCGAACAACCCTCGTGACCTCTATATCCCCGCGTCTGCGGGCACAGAGTTAG
+
<C<B@@6CC<FGGFEDCEAEEFFEEGGFC9EFGGGDGCEFFFFCF@::@FF@CEFFE78<,CFFFFDFDFDFF<C:B7C:<FEEEFCG,A?F,,BE,B<F77FCE?,EFC?FGA<,C<4+6+>5F=+4+FBF,CA,AFFDFD,>,7D@,,@,,@@D,38@=+@E+D93D++3:,;,@323,@>:C86,,;,,,5:*:**=>:,,,,*4=)2):+9>*10/5)/1**)7E*8>CF:79F5E=*1**+29+825)05)9?*C4))*1+/9+6>*/*<++.)*,((((4))()3->??*6@)))
@M03506:14:000000000-AKVR1:1:1101:9327:8384 2:N:0:39
AGGACTACCAGGGTTTCTAATCCTGTTTGCTCCCCTAGCTTTCGTCTCTCAGCGTCAGTTGTGATCCAGCAAGCCGCCTTCGCCTCGGATGTTCCTACGGATATCTACGCATTTCACCGCTACACCCGTAATTCCACTTGCCTCTCTCACACTCTAGCATAGCAGTTTCGTTAGCAGCCCCTGGGTTAAGCCCAGGGATTTCACTCTCGACTTGCTCCACCGCCTACCGACCCTTTCCTCCCAGTAATTCCGAGCCACGCTGGCCCCCTACGTCTTACCCCCGCCGCTGGCACGTAGTTAG
+
CCCCCGGG<FGGGGGGGGGGGGGGGFGGGGGGGGGGGGGGGGGGGGGGFGGGGGGGGGGGGGD9EGGGGGGGGGGGGGGGGGGGGGGGDGGGGGGGGGGCCGDFGGGGGGDGEGGECFFGGGGGGGGGGGGGGGG9FFGFGGGGFGGGCFFFGGCFFFFGBFGGFEEGGDFG8?FGGGGGGGFG6>CGC,E7?EEGGFGCDFGGAEGGGCDCC7DE+;9EGDGEGD;)/26=>F;6)++A9E4*24<FFGGA55C)*,)/0.)9FEGB*.9>4*;*<6)+((-1(,-5()((*,.25<42)
@M03506:14:000000000-AKVR1:1:1101:8469:8387 2:N:0:39
AGGACTACCGGGGTATCTAATCCCGTTTGCTCCCCTGGCTTTCGCGCCTCAGCGTCGGTATCAGCCCAGAGACTCGCCTTCGCCACTGGTGTTCCTCCCGATATCTACGCATTTCACCGCTACACCGGGAATTCCAGTCTCCTCTGCTGTACCCAAGCTGAACAGTATGAAGTGCAGTTCCCCGGTTGAGCCGGGGGATTTAACACTCCACTTATTCAGCCGCCTACACGCCGTTTACGCCCCGTTATTCCGAACAACGTTCGCTCGCCCCGTATTACCCCGGCTGCTGGCGAGTCGTTAG
+
@C<CCEG<C@FG+6BFE<,CEF<FCE@AGF@EGF;EE<EFGCC,6@CEG@CFFCCCFCC<FF@6FE@FFGG8EEF==66?C,B??@FF,?<F:FF9F<CEEFCCG9?GFE+FFGGGFG:FG:+,AC+@F+@@FGGFADFFFGFG88,;BF;3@@DBF?,D>CG;FA;EC=,@5,@CC9,=;97>*CE*>F@FC:C*/7;C?:CC7?FFFDC@:+0ADC=9C5D:7*)071)A)7>46*.;**))*0*.0<9).)))9,)/)))/1;*8*)/5@7CCC6*+((((((4))9,(0((0).(,-
@M03506:14:000000000-AKVR1:1:1101:22829:8408 2:N:0:39
AGGACTACTCGGGTTTCTAATCCTGTTTGCTCCCCACGCTTTCGCGCCTCAGCGTCAAATGTGGGCCAGATGGCCGCCTTCGCCACCGGTGTTCTTCCCAATATCTACGAATTTCACCTCTACCCTGGGAATTCCGCCATCCTCTCCCACCTTCCAGCGCCGCAGTATCAAGCGCAATTCCCCGCTTGAGCCCGGGGCTTTCACGCCTGACTTACAGACCAGCCTACGCGCCCTTTACGCCCAGCAACTCCGAACAACGCTACCCCCCTTCGTATGCCACCCGCACTTTGCCACAACTTTC
+
9CCCCFGGGGGGGGCFGGGFGGFGGGGGGGGGGGGGGGGGGGGGGGGGCFCFGGEG>GGGGGGE@FGGFDGGGGGGGGF>F@FEEGFGDFCGGGGGFGGGGGFFAFGGG+BFFEEEGGEFFFF,9,9=D8E8E9,AFGGGGG,DDFGGFGGFFCFGGGGC87>ECEG,<FCEGCEC7E,@E,,4*1=96,?C8:8C*C57<DCC/A5AC**++299*1)20/55**))5)0*9.)2->)AEGG4**;)+3@7)./)*,)*)).07@E5870).*2*+.*+(((-((())/..*)(*)0)))
@M03506:14:000000000-AKVR1:1:1101:3829:8418 2:N:0:39
AGGACTACAGGGGTATCTAATCCTGTTTGCTCCCCACGCTTTCGCACCCCAGCGTCAATATTGGCCCAGGTCGCCGCCTTCGCCACTGGTGTTCCTCCCGATATCTACGAATTTCACCTCTACACCGGGAATTCCGCGACCCTCTTCCATATTCAAGCCTGCCAGTTTCGTATGCACTTCCTGGGTTGAGCCCAGGGCTTTCACATCCGACTTAACAGGCCGCCTACGTTCGCTTTACGCCCAATGATTCCGAGCCCAGTTTGCCCCCTCCGTATTACCGCGGCCGCCGTCCAGCGCTGAC
+
CCCCCGGGGGGGGGGGGFGGGGGGGGGGGGGGGGGGGGGGGGGGGGGGGGGGGGGGGGGGGGFGGGGGGGGGGGGGGGGGGGGGGGFGGGGGGGGGGGGGFGGGGGGGGGGGGGGGGGFGDFGGGGGGDGGGGFGDGEGGGGGGDFFGCGGGGGGGFGGGGGGFGGGGFEFFFCF97,A:FCCC5DG5CFCGGGGCEGG5EC@FGGGGGDD<EC7CD7AGC78E*9)0A*0*)075>GD=EGG**+<=+9::)87)*(*3*9*:*+27*.930*;F7<=59099(40)()-1))()).((,
@M03506:14:000000000-AKVR1:1:1101:23165:8423 2:N:0:39
AGGACTACTGGGGTTTCTAATCCTGTTTACTCCCCTAGCTTTCGTGCCTCAGCGTCAGGAGTTGTCCAGGGACTCGCCTTCGCCACTGGTGTTCCTCTCGATATCTACGCATTTCACTGCTACACCGAGCATTCCAGTCCCCCCTCCAACCCTCTAGCCGAATAGTAGCCAATGCAATTCCGCATTTAATCCGCCGGATTTCACATCAGAACTACCCGCCCACCTGCGCTCCCTTTACACTCACCCAATCCGACCACCGCCTGCGAGCCCTGCATGCGCCCCGCCGCCTGCCCAACGTGAC
+
866ACCFGGGGG78@FFF,;FFCG,CCF,C,EF8@FGCFFD6<FEC:<C@CE,+B,C:FC:E,;CFFAC,,6DCEF7FFCEFEGCGFD8FFGGCFFGCA:,,,+,:BE<F,B:EFGG<9FEE,AFE:@:++,95FFE5C,4@+@466,,@+3>D,,,==3+8++,77,,,,63@D3<3<;;8?:+>;:,,5,*@*5***4,=DC?:?,4*+*4*>C75)=)*8**2))/)5C:)6;37+>+7****2.**2))013*(1*.)79)**0*02)5*0++(0*((((((()(..:4),*004(-
@M03506:14:000000000-AKVR1:1:1101:16889:8441 2:N:0:39
AGGACTACTCGGGTTTCTAATCCCGTTCGCTCCCCTGGCTTTCGCGCATCAGCGTCAGTATCGGCCCAGTAGCCCGCCTTCGCCTCAGGTGTTCCTCCCGATATCTACGCATTTCACCGCTACACCGGGAATTCCAGCTACCTCTTCCGTACTCTAGTCTGCCAGTATCGGCTGACCCTCCGGGGTTGAGCCCCGGGCTTTCACAGCCGACTTAACAAACCGCCTACGCGCCCTTTACGCCCAATAATTCCGAACAACGCTTGCCCCCAACGTCTTACTCCGGCTGCTGGCACGCACTAGC
+
CCCCCGGGG9FFGFGGGGGGGGGGGGGGGGGGGGGGGGGGGGFCGGGGGG@FGGGGGGGGGGGGGGGGGGGGGGGGGGGGFCGG7FGCFGFGGGGGGGEGDG:FFGGGGG7CFGGGGGGGGDEGGGEGGCGFFGGCGFFGGGGGGGGG6D888EC;CFGGCFGG6DF,E*@FGGFGGGFGGGDCCGDCD,?FG5*?*>EF+0>F+<=FG)9C5DGGGGFGC3DGC3@.:/855)8*2:7ACC*94<@*09C6))95*29770)9<+*0*)1)0*2*+6*+((-1-32:4)(.1263)7))(
@M03506:14:000000000-AKVR1:1:1101:10231:8457 2:N:0:39
AGGACTACCCGGGGTTTCTAATCCCGTTCGCTCCCCTAGCTTTCGCGCATCAGCGTCAGTGTCGGCCCAGCAACCCGCCTTCGCCGCAGGTGTTCCTCTTGATATCTACGCATTTCACCGCTACACCAAGAATTCCAGTTGCCCCTTCCGCACTCTAGCCCCGCAGTATCGGTTGACCTTTCCGGGTTAAGCCCGGAGATTTCACAATCGACTTGCGGTGACCGCCTACGCGCCCTTTACGCCCAGTAAACCCGAACAACCGTTGCTCCCCCCCTCTTCCCCCTGCCGCTGGCCCGGAGTT
+
CCCCCGGGGGGGGGGGGGGGGGGGGEGGGGGGGGGGGGGDGGGGGGGGGGGGGGGGGGGGGGGGGGGGGGGGGGGGGGGGGGGGGGGGGEGGEFGGFGGGGGGGGGGGGGGGGGGGFGGGGGGGGGGGGGGGGGGGGGGCFFCFFGGGGGGCGEGAFCGG6EEGG5B2>DE>ECGDFC7;9CCBEGGE59@EFGDGGC5EGCC;FCGCC<*/5DGGGGFCD*::5C:)77>=D;5)3*9@**1)*/+*2C+)0)1554**)..1*;<7<797>5***6*<7(-(-3(70)((),47;)((,
@M03506:14:000000000-AKVR1:1:1101:21325:8487 2:N:0:39
AGGACTACTCGGGTTTCTAATCCCGTTCGCTCCCCTGGCTTTCGCGCATCAGCGTCAGTGTCGGCCCAGCAACCCGCCTTCGCCGCAGGTGTTCCTCTCGATATCTACGCATTTCACCGCTACACCGAGAATTCCAGTTGCCCCTTCCGCACTCTAGCACAACAGTATCACTTGACCGTTCCGAGTTAAGCCCGGAGATTTCACAATTGCCTTGTTGCGCTGCCTACCCACCCTCTACGCCCAGTAAATCCGAACAAAGCTTGCTCCCCCCGCATTACCGCGGCTGTTGCCCCGGAGTTAG
+
CCCCCGGGGGGGGFGGGGGGGGGGGGGGGGGGGGGGGGGGGGGGGGGCGGGGGGGGGGEGGGGGGGGGGGGGGGGGGGDGGGG7@FGGGGGGGGGGGGGGFFDFGGGGGGCGGGGGGGGGGCGFFGG7FCEFGGGGGCFGGGGFFFDFGGGGGGGGCFFGGGGGGGGFCAFGGGGGGGGGBFG5*:CGGEFGGGGEEGGFG7FGGF++<77DEFG9*7>C)197C7))2*079@)9):58CED*02A6<+8:@:D5*(***05DC98.:;C@))*/0.1*32(((,(*.*.))-(17),).
@M03506:14:000000000-AKVR1:1:1101:7896:8496 2:N:0:39
AGGACTACCAGGGTTTCTAATCCTGTTCGCTCCCCACGCTTTCGCTCCTCAGCGTCAATATCGGCCCAGAGACCCGCCTTCGCCACCGGTGTTCCTCCTGATATCTGCGCATTTCACCGCTACACCAGGAATTCCAGTCTCCCCTACCGAATTCTAGCCTGCCCGTATCGACTGCAGACCACATGGTTGAGCCACGGGTTTTCACAGTCGACGCGACAAGCCGCCTACGCGCCCTTTACGCCCAATAAATCCGGACACCGCTCGCGCCCTCCGTCTTCCCGCTGCCGCTGCCCCGTGGTTG
+
CCCCCGGGGGGGGGGGGGGGGGGGGGGGGGEGGGGGGGGGGGGGGGGGGGGGGGGGGGGGGGGEGGGGGGGGGGGGGGGGFGGGGGGGGGGGGGGGGGGGGGGGGGGGGGCECEGGGGGGGGGGGGFGGCFFFGGGF?D,FGGGGFGGGD7>FGGGGGGGCFG?CEE?EGGGDGGGGGGDFFGGGGFCC,D@EGGGGGG5ECEGG7EEFD<D=3C5DGAGG37CD<..*)8C))87?*9;8C<<C*<4:0<7@55>>(**87<)//5>E>*0)1**1)/2-31,-((075(,8(,*))((-
@M03506:14:000000000-AKVR1:1:1101:25454:8501 2:N:0:39
AGGACTACCGGGGTATCTAATCCCGTTCGCTCCCCTAGCTTTCGCACTTCAGCGTCAGTGTCAGCCCAGCAACCCGCCTTCGCCGCAGGTGTTCCTCTTGATATCTACGCATTTCACCGCTACACCAAGAATTCCAGTTGCCCCTTCTGCACCCTAGCCCCGCAGTATCGGTTGACCTTTCCGCGTTAAGCCCGTAGCTTTCACACGCGTCCTGCGGTGGCCGCCTACGCGCCCTTTCCGCCCAGTATCCCCGAACCACCCTTTCTCCCCCCCTATGACCGCTGCTCCTGCCCTGGCGTCC
+
CCCCCGGF@:FGEFC<CAFGGGCE7,CFEGCGEGEGFFGG9FFFDEE7FF,EFCGGDCGGGGFCFGFGGGDEGCCCEC,BFFGGGG@CCFG,CFGGGGGGCD,9EGEGGG=:FE?EEFEGE7CECAD,6:<C>EDA753,363D6DBFCF=@,@D8B@8EE>:>?A9DF5C3@E6BFA9A5<C*=14//;C8C?1//*,4<C+5A+*1:)1)=*08)9)*0*//97).19)*)08*5*9*8*)1*03*3++07))))(1*)7)*2+<*;5)8))*0+)13460;15)).9(()((10)-((
@M03506:14:000000000-AKVR1:1:1101:22262:8507 2:N:0:39
AGGACTACTAGGGTTTCTAATCCTGTTTGCTCCCCACGCTTTCGCACCTCAGCGTCAGTACCGGACCAGTGAGCCGCCTTCGCCACTGGTGTTCTTCCGAATATCTACGAATTTCACCTCTACACTCGGAGTTCCACTCACCTCTTCCGGACTCGAGCTTCCCAGTATCAAAGGCAGTTCTGGAGTTGAGCCCCAGGATTTAACCCCTGACTTAGAAAGCCGCCTACGTTAGCTTTACGCCCAGTGATTCCCACCCACGCAAGCCCCCCTCTTCTTACCCCGGGCGCCGGTCCGATCTTCC
+
CCCCCGGGGGGGGGFGGGGGGGGGGGGGGGGGGGGGGGGGGGGGGGGD8FFFGGGEGGGGDFDGEGGGEGCEGGGGGGGGGGGE:FGFFCFGGGGGGGGDGG7EFFGGG>=FGAFCFD<FGGGFG<ED=CCGGFGAE?EFGGGGGGGGG78E6,+DEGGGFGFFD3@DC8;F9:D69E7:,EA,<3@AF8B,*5@@5C?EC+5<DG71*9*+5:>98C):<)8EG5AE7*.*:6+1/C33=C<8*0+;+23*/):*94)*)))/9*;7*8*)**++36@+(((-,4()(),(811*).)))
@M03506:14:000000000-AKVR1:1:1101:20161:8514 2:N:0:39
AGGACTACTCGGGTTTCTAATCCCGTTTGCTCCCCTAGCTTTCGCTCATCAGCGTCAATCTCGGTCCAGGATGCCGCCTTCGCCACCGGTATTCCTCCAGATATCTACGCATTTCACCGCTACACCTGGAATTCTGCATCCCTCTCCCGAATTCAAGCCATCCAGTATCGGATGCAGTTCCCAGGTTAAGCCTGGGGATTTCACATCCGACTTAGTTGGCCGCCTACGAGCCCTTTACGCCCAGTAATCCCGAACAACGCTTGCCCCCCCCCTCTCACACCGTCTGCTTGCCCGGATGTAG
+
CCCCCGGGGGGGGGGFFGGGGGC<FGGGGFFGGGGGFGGGGGGEGEGEGGGGGGGGGGGGFGGG@FEGGGCDFGGGGGGGGGGGDGGGGGGGGEGGGGGGCGG9FFFEGG7BFCFGGGD@FFF?AAEFAFB<AFFFFFGGGGGG=DDFBC3=DGFGGGCEFGGF?F9,@+33=66CF>,@EFGGG8C7,@FFFCDF5CEFF+AFG764*3@D5F7E>+)00CC=D*=A**2>FA46CF5EGGD*2<1;+49)<>5C*21*8))97+A:*7)))/**+.)+-(.,(-4*)1(()-1)754-)
@M03506:14:000000000-AKVR1:1:1101:21812:8517 2:N:0:39
AGGACTACTCGGGTTTCTAATCCTGTTTGCTCCCCTAGCTTTCGCGCCTCAGCGTCAGTTATGGTCCAGTGCGCCGCTTTCGCCACGGGTGTTCCTCCCGATATCTACGCATTTCACCGCTACACCGGGAATTCCACGCACCTCTCCCATACTCCAGCACCACAGTTTCGCCTGCAGGCTCTGAGTTAAGCCCAGAGATTTCACAGGTGACTTGTGGCACCGCCTACGCGCCCTTTACGCCCACTACTTCCGAACCGCGCTCGCACCCTCTGTATTACCCCGGCCGCTGGCACAGGGTTAT
+
CCCCCGGGGGGGGGGGGGGGGGGGGGGGGGGGGGGGGGGGGGGGGGGGGGGGGGGGGGGGGGGGGGGGGGGGGGGGGGGGGGGGGGGGGGGGGGGFGGGGGGGGGGGGGGEGEGGGGGGGGGGFFCCGGGGGGGGGFGGGGGFGGGGGGGFG;@D?:EGGGFFFGGGGGGGGGGGFFFE>CFC9CE=:FFGCFF=@FFAFCGGGGFFG,;DFGFFGGF;CFGGGGDFFG<>CDD7<9>>8EEG*0A+/+0+)))1))4/C;509):C:;@5?60<<+-9+(4(((,1)-8(277:4<74()
@M03506:14:000000000-AKVR1:1:1101:21930:8519 2:N:0:39
AGGACTACTAGGGTTTCTAATCCCGTTTGCTCCCCTAGCTTTCGCGCCTCAGCGTCAAGAACAGGCCAGGAAGTCGCCTTCGCCACTGGTGTTCCTCCCGATATCTACGCATTTCACCACTACACCGGGAATTCCACTTCCCTCTCCTGCCTTCGAGTCGAGCAGTACCGCGTCACCCTCCCCAGTTGAGCCGGGGGCTTTCACACGCCACTTGCCCGCCCCCCTGCGCGCTCTTCACGCCCAGTAACTCCGCACAACGCTTGCCCCCTTCCTACTCCCGCGGCCTCTGGCCCGTAGTTCG
+
CCCCCGGGGGGGGGGGGGGGGGGGGGGGGGGGGGGGGGGGGADGGEGGGGGFGGGGGGGGF@FGFGGGGGFGFCFGGGGGGGGGGGGGFGDGFAF,EFGGGGDGGGGGEGGCFGGGGGEGGGGGGGGGGGG8EGFCFGGGG@EE@FGGGGGGCFEGGDDECEDC8FF,78><++6@9598EEE>E8>@,,6>8>CG=EDDFG7>9E=E=5<*<7E+*7)C3)9E)/75C55:9>6*-9)*:5<C*3@*+<8.).))237:@))99+A@5)0)/*02+(7*(((-(,3<:42:)7(1)0))(
@M03506:14:000000000-AKVR1:1:1101:26916:8523 2:N:0:39
AGGACTACACGGGTTTCTAATCCTGTTTGCTCCCCACGCTTTCGCGCCTCAGCGTCAGTATCGGTCCAGAGCGCCGCCTTCGCCACCGGTGTTCTTCCCAATATCTACGAATTTCACCTCTACACTGGGAATTCCACGCTCCTCTCCCGATCTCTAGCCACCCCGTCCCAAGCGCCATTCCCAGGTTGAGCCCGGGGCCTCCACGCCTGACAAAGCTAGCCGCATGCGCGCCCTGTCAGCCCAGTAAACCCGAACAACGCACCCCCCCTGCGACCTACACCGGCTTCCGGCACGAACTCTC
+
CCCCCGGGF@F@FBFGFGGEGCC,EFG<DFGGG,@FFGGGGGGEGCCC@FCEFF@F,8<C,<CE@CCFCGAFGC:+>CCFEEEFFGGG7FFF@G99FF=FEEGE9ECF@:FDF<,:@D9EEFGCFFFFG8F?E<;FFCG+@8DF,>3,>+3@DAEAAD,@DGEGE:EEEAF,8:*BEC9C,>EC*?97:,DFG=5*?C*2*7A8:*7:E<CFF4=*22*=*/)*1*9<C9)>3))2.**+A75*2++0+*;)0<</0.)*07)9):*<*)*))/**+.):32((((.)()-4;((1)))).
@M03506:14:000000000-AKVR1:1:1101:21610:8539 2:N:0:39
AGGACTACTCGGGTTTCTAATCCCGTTCGCTCCCCTAGCTTTCGCACTTCAGCGTCAGTGTCAGCCCAGCAACCCGCCTTCGCCGCAGGTGTTCCTCTTGATATCTACGCATTTCACCGCTACACCAAGAATCCCAGTTGCCCCTTCTGCACTCTAGCCCCGCAGTATCGGTTGACCTTTCCGGGTTAAGCCCGGAGATTTCACAATCGACTTTCGGTGGCCGCCTACGCGCCCTTTACGCCCAGGAAATCCGAACATCTCCTGCCCCCCCCGTCTTACCCCCGCTGCTGGCCCGGGGTTT
+
CCCCCFGGGGGC>-CFEECGGGGGGGGGGGGFGGEFGGGGGGGGGGGGGGGGGDFEEGFGGGAFGGGGGGGFGGGEGGDFEGGGGG+:FA8CFDF,CC,,,CDFG<FGF>?BFEFGEFEGGCF94E7:F?GG9FFFGGG9FGCDFCF9D9@F>8D9EE?EG8CE8EF@EEGC;E6D9E7FGGG**4*1D,,DFE5CEG,=9:BFFE?C*6)/=+5*5*=*2;<=D5.ACDFD7<:*,29***915*;)3++78<DGC)0+**962*/.8)C5)****.96((-(((,))).()--)))-4(
@M03506:14:000000000-AKVR1:1:1101:4039:8545 2:N:0:39
AGGACTACAGGGGTTTCTAATCCCGCTTGCTCCCCTAGCTTTCGCGCCTCAGCGTCAAGAACAGGCCAGGAAGCCGCCTTCGCCACTGGTGTTCCTCCCGATATCTACGCATTTCACTGCTACACCAAGTATTCCAGTCCCCCCTCCGACCCTCTAGCAAGGTCGTTTCCAATGCCATTTCCGAGTTGAGCTCGGAGATTTCACATCCGACTTACCCCGCCACCTACGCACCCTTCACGCCCAGTGAATCCGACAAACCCTCGGGCCCTCTGTATTCCCGCGTCGCCTGGCCCAGATTTGT
+
CCCCCGGGGGGGGGGGGGGGGGGGGGGGGGGGGGGGGGGGGGGGGGGGFGGGGGGGGGGGGGGGGGGFGGGGGGGGGGGGGGGGGGGGGGGGGGGGGGGGGGGGGGGGGGDGGGGGGGCGFCF@CGGGGGGDFF=FCE9?FFGGEEGGGGEGCFF3DG9EFFE,@@EFF7@=7DCFGG7AGG*41DEE:>B>FEG5=*=1,:17CCCCE*:3CCF+>CA:))1A0>;):*7CC>5*5D5*8=3*2+0*0<<3)))1*.**)))*)2:55>F69*<<+.**(-(-((-)-004<(.<**.))
@M03506:14:000000000-AKVR1:1:1101:15033:8553 2:N:0:39
AGGACTACCCGGGTATCTAATCCTGTTTGCTCCCCACGCTTTCGAGCCTCAGCGTCAGTAATGGCCCAGTGTGTCGCCTTCGCCACTGGTGTTCTTCCGAATATCTACGAATTTCACCTCTACACTCGGAGTTCCACACACCTCTACCATACTCTAGGTCGCCAGTTTTGAAGGCAGTTCCAGGGTTGAGCCCTGGGCTTTCACCCCCAACTTGACGCCCCGCCTACGCTCCCTTTACGCCCAGTCATCCCGAGCAACCCTAGCCCCCTTCGCATTCCCGCGTCCGGCGGCCCTCAGTTAG
+
CCCCCGGGGGGGGGGGGGGGGGGGGGGGFGGGFGGDGGGGGGGGGDGGGGGGGGGGGGGGGGGFFCFGGGGGGGGGGGGGGGGGEGGGGFG@7EGGGGG@FGEFFFFGGGGGGGFCGGGGFFGGF,A:FGEGFF9?FFECFE@ED9EEDF9@9EFEA8EGBEGCEGGDEDCEDDG8EF9;EAGGCFFCEGGGF8,*:FGDFF@@,;*::7CF7C2>**2:75CECDFAE5>EC)+;7FAG=G:*2++1++;0))9<*.*:)))9DCE52)2.)***+-**((,((-()()(-0,(*)9).)
@M03506:14:000000000-AKVR1:1:1101:10149:8555 2:N:0:39
AGGACTACCCGGGTTTCTAATCCCGTTCGCTCCCCTAGCTTTCGCGCTTCAGCGTCGGTGTCAGCCCAGCAACCCGCCTTCGCCGCAGGTGTTCCTCTCGATATCTACGCATTTCACCGCTACACCGAGAATTCCAGTTGCCCCTTCTGCCCTCTAGCCCCGCAGTATCGGTTGACCTTTCTGAGTTAAGCTCAGGGATTTCACAACCGACTTGCGGTTGCCGCCTCCGCCCCCTTTACCCCTAGTAATTCCGACCAACCCTGGCTCCCCTCGACTTACCGCGTCGCCTGCCGGGGACTTC
+
CCCCCGGG-CFFGGGGGGGGGGFGGGGFGGGGGGGGGGGGGGGGGGGGGGGGGGFGFGB:CFAFGGGGGGGGGGGGGGGGGGGGGECCFGGGGFGDGFDFGFEGGGGGGGGGGGGGGDFGCGGGGGCEECFFGGGGGG,7=DFG?8EFGA,@>CFGGGF8C>5>8C9DE8*68:,6<CFCF?G,,<C,5B@,,1:,8CGCGGDGGDGGC)9DC7C*)/)*97)://))**):/)8C37*+<F*7*++02+3*)7)172/*0))9<8EF57*0)*1;*)/+(-1((-(.35(()(-)0),))
@M03506:14:000000000-AKVR1:1:1101:12983:8560 2:N:0:39
AGGACTACCGGGGTTTCTAATCCTGTTTGCTACCCACGCTTTCGTGTCTCAGCGTCAGTGATGGTCCAGAAAGCCGTCTACACCGCAGGTGTTCCTCCTGATATCTACGCATTTCACCGCTACACCAGGAATTCCGCTTTCCTCTCCCATACTCAAGCCCTCCAGTTTTCGGCGCACCCTCCCAGTTAAGCCGGGAGATTTCACACCGAACATAGAGAACCGCCTACACACTCTTTACGCCCAGTAATTCCGAACAACGCTTTCTGCCTACGTATTACCGCGGCGTCTGGCACGTAGTTAG
+
CCCCCGGGGGGGGGGGGGGGGGGGGGGGGGGGGGGGGGGGGGGGGGGGGGGGGGGGGGGGGGGGGGGGGGGGGGGGGGGGGGGGGGGGGGGGGGGGGGGGGGGGGGGGGGGGGGGGGGGGGGGGGGGGGGGGGGGGGGGGFGGGGGGGGGGGCFGGGGGGGGG,D=EEGGGGGGGGEEGFGGGF,>DEC@FGGGGCEEGFFFGGCGGGGCG3?7E+:+9?*15CD/;8C=DEFFFC<DDE:C*<C9FF7CFF:>D<F0>CE>)*2A+99=DB;*0<+6@*((39((4)4.2(1245)06))
@M03506:14:000000000-AKVR1:1:1101:14411:8573 2:N:0:39
AGGACTACCCGGGTTTCTAATCCCGTTTGTTCCCCTAGCTTTCGCGCCTCAGCGTCAAGAACAGGCCAGGAAGTCGCCTTCGCCACTGGTGTTCCTCCCGATATCTACGCATTTCACCACTACACCGGGAATTCCACTTCCCTCTCCTGCCTTCGAGTCGATCAGTATCGAGTGACCCTCCCCAGTTGACCCGGGGGCTTTCACACTCGACTTGATCGACCGCCTGCACGCTCTTTACGCCCAGCCAATCCGGACAACGCCACTCACCTACGCTTTCCCCCGTCGCGTGGCCCGATGTGAC
+
CCCCCGGGGGGGGGGGGGGGGGGGGGGGGGFGGGGGGGGGGGGGGGGGGGGGGGGGG>CGGGGGGGGGGGGGFGFGGGGGGGGGGGGGGFFGGGGGGFGGGGGGGCGGGGGGGG9FGGGGGGGGGGGGEDGGGFGFGGGDGGGGFGFGFGFGGGGG8=?8>>FGGG9;FGGFGGGGGCCCCGCGCFEFC,6D18::CGCGGF?G9<**7*::**>9:*)1))1CD*47+*)*95=0-?ECCC<C5*;5+A2)))57*()100)298<.3)2.)*2*+)**-1((-(-)-)4(7((/..)))
@M03506:14:000000000-AKVR1:1:1101:13471:8592 2:N:0:39
AGGACTACTAGGGTTTCTAATCCCGTTTGCTCCCCTGGCCTTCGCGCCTCAGCGTCAGTGTCAGCCCAGCAACCCGTCTTCACCTCAGGTGTTCCTCTTGATATCTACGCATTTCACCGCTACACCAAGAATTCCGATTGCCCCTTCTGCACTCTAGCATGTCAGTTTCACTTGGCCGTTCTGGGTTAAGCCCAGAGATTTCACAAGTGACTTGACAAGCCGCCTACGCGCCCTTTACGCCCAGTAAATCCGAACAACGCTTGGTCCCTACGTATTACCGCGGCTGCTGGCACGTAGTTAG
+
CCCCCGGGGGGGGGGGGGGGGGGGGGGGGGGGGGGGGGGGGGGGGGGGGGGGGGGGGGGGGGGGGGGGGGGGGGGGGGGGGGGGGGGGGGGGGGGGGGGGGGGGGGGGGGGGGGGGGGGGGGGGGGGGGGGGGFGGGGGGGGFFGGFGFGGGGGGGGGGGCFFFGGGGGGGGGGFGGGGGFGGGGGGGGGGEGGGFG6;FEFGGGFGFGGGFEFGGGGFG4?D*@CAEGD>EGFFC<>DGGGC4;E9AFGF8A:G<4:DEFFF<FGG4+=FD>CGFCD4*4;B>0(4@:/31623*7.6<)
@M03506:14:000000000-AKVR1:1:1101:4500:8598 2:N:0:39
AGGACTACCCGGGTTTCTAATCCCGTTCGCTCCCCTAGCTTTCGCGCCTCAGCGTCAGAAGAGGTCCAGCACGTCGCTTTCGCCACCGGAGTTCCTTCCGATATCAACGCATTTCACCGCTCCACCGGAAGTTCCACATGCCCCTACCTCCCTCAAGACCAGCCGTATCCAAGCCACTTTTCCGGTTGAGCCGAAAGATTTCACCCCGGACTTCCTGACCCGCCTACGCGCCCTTTACGCCCAGCGATTCCGAACAACGTTCGCACGGTTCGTCTTACCGCCGCCGCTGGCACGCACTTGG
+
CCCCCGGGGGGGGCFEGFGGGGGFGGFF7FGG7FFFGGGGFCFEGFGGDGGGCGGDGCFGGGGG,CCFGGGFGGCGGGCDFGGGGGG7::FGGGGG9FFGGGG7FEEFCF++8FFGGFFG=:CAFFGGGCDCF<C=FFG9DFF+@DGC9EFEGGDFFFFCF?F*C:E>C;CCF*6>=FFDFF?E*B**>CG7EGEGEGCFFFFG?5*=:DDCF++3:+;+*/9/C54)C58CD3:*:*0;15*<*:*)*<<?>59)*.7*0779*1C);5*7@C=F+57:(,31(((.40((*-(1.0:))
@M03506:14:000000000-AKVR1:1:1101:2721:8606 2:N:0:39
AGGACTACCCGGGTTTCTAATCCCGTTCGCTCCCCTAGCTTTCGCGCCTCAGCGTCAGTGTCGGCCCAGCAACCCGCCTTCGCCGCAGGTGTTCCTCTTGATATCTACGCATTTCACCGCTACACCAAGAATTCCAGTTGCCCCTTCCGCACTCTAGCCCCGCAGTATCAGTTGACCTTTCCGAGTTAAGCTCGGAGATTTCACAACTGACTTGCGGTCGCCGCCTACGCGCCCTTTTCGCCCCGTAAATCCGAACAACGCTTGCTCCCCCCGTATTACCGCGGCTGCTGTCACGGCGTTT
+
CCCCCGFFFGGGGGCFGGGGGGGGGGGGGGGGGGGGGGGGGGGGGGGGGGGGGGGGGGGFGGGGGGGGGGGGGGGGGGGGGGGGGGGGGEFGGFGGGGGGGGGGGGFFGGGGGGGGGGGGGGGGGGGFDFFGGGGGFFE;FFGF8FG?EGGGGGGF,@>F>6CEGGFGGGGGFFC9CEGCE9CCCFEDF,B4:;ECEEGFC>FGCGGGGG<79;CE)2)27/>=C75?5D5CD50*)*1**A*)9C5;C+<93)/)72**7)8*9+<;=;DEBGC*2)9C0966>01<0@65*)8*))-((
@M03506:14:000000000-AKVR1:1:1101:3104:8619 2:N:0:39
AGGACTACCCGGGTTTCTAATCCGGATCGCTCCCCACGCTTTCGCTCCTGAGTGTCAGGACCAGTCCAGGGTGCCGCCTTCGCCGCTGGTGTTCCTCCGGATCTCTACGCATTCCACCACTACACCCGGAATTCCGCATCCCCCTACTGGCCTCCAGTTCGCCCGTATCGCACGACCGCCCCCAGTTTAGCCGGGGTCTTTCACGCACGACTCAACGAACCACCTTCGAGCGCTTTACGCCCAATAAACCCGGACAACCCTTCCCCCCCCCGTATTACCGCCGCTGCTGGCCGGTCGTTAC
+
CCCCCGGG9EFGGCFEFGGGGDGGGGEGEGGCGGDFEGCFGGGGGGGGGGGGGGGGGGGGGGGGFGGGGGGFGGGGGGGGGGGGGGGGGGGGGGGGGGGDGGGGEGGGCGGGGDFGGG,FGGGGGGGGGGGG@CFDFEGGGCFGGDGFG7D?FCEGE:CGGE:CEEGFG>E*=CGGGCEGGGG>CC@9CEFGGCE5CEFGCGFF*:5=**>***+2/9)*9CCC**0):*7*C.794C7EG59F*<@F+*;5)))/54*7)8)2*;EF:3)))/;++)1*((-(((-).)41)(().7<:(
@M03506:14:000000000-AKVR1:1:1101:8865:8623 2:N:0:39
AGGACTACCCGGGTTTCTAATCCTGTTTGCTCCCCTAGCTTTCGTGCATCAGCGTCAGTTATGGTCCAGTGAGCCGCTTTCGCCACAGGTGTTCCTCCTGATATCTACGCATTTCACCGCTACACCAGGAATTCCACTCACCTCTCCCATACTCAAGCCCGGCAGTTTCTCATGCAGTCTATGAGTTGAGCCCATAGATTTCACATAAGACTTACCAAACCGCCTACGCACCCTTTACGCCCAATAATTCCTAACCACGCACGCCCCCCTCGGATTACCGCCGCTGCTGGCCCGACGTTAA
+
CCCCCGGGGGGGGGGGGGGGGGGGGGGGGGGGGGGGGGGGGGGGGGGGGGGGGGGGGGGGGGGGGGGGGGGGGGGGGGGGGGGGGGGGGGGGGGGGGGGGGGGGGGGGGGGGGGGGGGGGGCFGGGGGGFFGGGGGGGGGGGGGGGGGGGFE,@EG?FGFD6EEEGFGG:DBFGGFFGDFFGGGGCFCFCFGGG?6D7@CEGGGG;9FAFGGECFDF7A>F4C5*9ABG<AEG>AG4D>5:57*20C@:;>+:@**2,*=))09DCEFG>D)))*235*/9(7;(-1))9((.,3)07,4(
@M03506:14:000000000-AKVR1:1:1101:11953:8625 2:N:0:39
AGGACTACCCGGGTTTCTAATCCCGGTTGCTCCCCTGGCCTTCGTGCCTCAGTGTCAGGCACTGTCCAGAGACCCGCCTTCGCCACTGGTCTTCCTTACGATATCTACGCATTTCACTGCTACACCGTAAATTCCAGTCTCCGCTCCAGTCCTCAAGCACGGCAGTATCCAATGCAGTTTCGGAGTTAAGCCCCGAGATTTCTCACCCGACTTACCGCGCCACCTAACCCCCCCTTTCGCCCAAAGAACCCGCACACCGCTCGAGCACTCTGTCTTACCGCTGCCGCTGTCCGCGATGTCG
+
CCCCCGGEE<FGF@@7CFAFGGGG@:FFCEFFEFEEFFGDEGGGGFGGA<,CEDGCGFG,EFGG,EEGGFGGGFA+F::FGGGG@F888FEF?FGFFCFFGGDEFGGGGEGECFGFGGGFFGGEGGEFGEFG;,A<<CF99,+6=EC>=EEFG9DFDG8E>CE8@FCFF,@,@,,@232@EE>8CC6::DCF*3@*:@*,<9,5,=,11;7):+,1*//=557/2*));*)/9).*)25CE5**1A@7*;5))75C*()/..7/1**)+):67*+++)9*(,-3(((035)).-(1)....
@M03506:14:000000000-AKVR1:1:1101:12865:8637 2:N:0:39
AGGACTACTGGGGTTTCTAATCCTGTTTGCTCCCCTAGCTTTCGTGCATCAGCGTCAGTTATGGTCCAGTGAGCCGCTTTCGCCACAGGTGTTCCTCCTGATATCTACGCATTTCACCGCTACACCAGGAATTCCACTCACCTCTCCCATACTCAAGCCCGGCAGTTTCTCATGCAGTCTATGAGTTGAGCCCATAGATTTCACATAAGACTTACCAAACCGCCTACGCACCCTTTACGCCCAATAATTCCGAACAACCCTCCCCCCCCTCGTATTCCCGCGCCTGCTGGCCCGAATTTAA
+
CCCCCGGGGGGGGEGGGGGGGGGGGGGGGGGGGGGGFGGGGGGGGGGGGGGGGGGGGGGGGGGGGGGGGGGGGGGGGGGGGGGGGGGGGGGGGGGGGGGGFGGGGGGGGGGGGGFGGGGGGGGGGGGGGCFGGGGGGGGGGGGGGGGGGGGGFGGGDGGGDDCCGEFFGA,3=EGGGGGGAFGCFGGGCG7DGFG:FGFGGGGGGEF:CFGFG>F6:>>FD*?CDGFEC4):<;FG:F4C=EGDC67@FG?A5))97(*2)))2/:C):5>@>388+.**-,((-(,/408(),(90).))
@M03506:14:000000000-AKVR1:1:1101:5941:8651 2:N:0:39
AGGACTACCGGGGTTTCTAATCCTGTTTGCTCCCCACGCTTTCGCACCTCAGCGTCAGTATCGGGCCAGTGAGCCGCCTTCGCCACTGGTGTTCTTGCGAATATCTACGAATTTCACCTCTACACTCGCAGTTCCACTCACCTCTCCCGAACTCAAGGCTCCCAGTATCAAAGGCAGTTCTGGAGTTGAGCTCCAGGATTTCACCTCTGACTTAAGAGTCCGCCTACGTGCGCTTTACGCCCAGTGATTCCGAGCAACGCTAGCCCCCTCCGTATTACCGCGGCTGCTGGCACGAAGTTAG
+
CCCCCGGGGGGGGGGGGGGGGGGGGGGGGGGGGGGGGGGGGGGGGGGGFGGGGGGGGGGGGGGGGGGGGGGGGGGGGGGGGGGGGGGGGGGGGGGGGGGGGGGFGDFGGGFGGGGGGGGGGGGGGFFGGGGGFGGGGFGFGGGGGGGGGGGGGG8FF?FCFGGGGGGGGGGFGGGGG8CCDFGGGFFFGFG9DE88E?CCGGGGF9FGGGCGBGDFFFFGGCGEDDFDF5>EGFFGFDBGGED4>F+=+AFFF73C7?D5).)2CFCBE)7).*2<<AFE>0(--(3)5)4(61().0:2)
@M03506:14:000000000-AKVR1:1:1101:16522:8669 2:N:0:39
AGGACTACCCGGGTTTCTAATCCTGTTTGCTCCCCACGCTTTCGCGCCTCAGCGTCAGTAACGGGCCAGTGAGTCGCCTTCGCCACTGGTGTTCTTCCGAATATCTACGAATTTCACCTCTACACTCGGAGTTCCACTCACCTCTCCCGTACTCAAGATGTCCAGTATCAAAGGCTGTTCCAAGTTGGAGCCCTGGGCTTTCACCCCTGACTAAGACATCCGCCTACGCGCCCTTTACGCCCAGTAATCCCGAGCAACGCTCGCCCCCCCCGTATTCCCGCGCCCGCTCGCACTCAGTTAG
+
CCCCCGGGGGGGGGGGGGGGGGGGGGGGGGGGGGGGGGGGGGGGGGGGGGGGGGGGGGGGGGGGGGGGGGGGGGGGGGGGGGGGGGGGGGGGGGGGGGGGGGGGGGGGGGFGGGGGGGGGGGGGF?FGDGGGGGGGGGGGGGGGGGGGGG@EGGGGGFGFGGGGGGG;D<FFGDC8?B,@>FEG,D,,,,6@>8EC87FCCFDDE,*7=CF+@FFGG4FGG:*/*9?6C)8C)0;C9FFG==**2009+305)05)23)*.))97E8@:))87);0+)0*24,(((()()((81(*)1)).
@M03506:14:000000000-AKVR1:1:1101:8687:8672 2:N:0:39
AGGACTACCGGGGTTTCTAATCCCGTTTGCTCCCCACGCTTTCGCACCTCAGCGTCAGTACCGGGCCAGTGAGCCGCCTTCGCCACTGGTGTTCTTGCGAATATCTACGAATTTCACCTCTACACTCGCAGTTCCACTCACCTCTCCCGGACTCGAGATCGCCAGTATCAAAGGCAGTTCTGGAGTTGAGCTCCAGGATTTCACCCCTGACTTAACAATCCGCCCACGTGCGCTTTACGCCCAGTGCTTCCGAGTAACGCTCGCCCCCCTCGTATTACCGCGGCTGCTGGCCCGAAGTTAG
+
CCCCCGGGGGGGG@FGGGGGGGGGGGGGGGGGGGGGGGGGGGGGGGGGGGGGGGGGGGGGGGGGGGGGGGGGGGGGGGGGGGGGGGGGGGGGGGGGGGGGGGGGGGGGGGGGGGGGGGGGGGGGGDFGGGBFFGGGGGGGGGGFFFGGGGEGEGG8C8DFCGGCEEFGGFGFGCG8EFCGFC9;EGFFCBFC>E?F@EGGGGGGGGDFGGGFGGFGG>6+;CD=DDF:G45*CE3C<F)/:E5429+1A?E@D@CFGF*::)<79?CB5.1).1;A76959192(4()541(0(()))).)
@M03506:14:000000000-AKVR1:1:1101:21743:8691 2:N:0:39
AGGACTACCCGGGTTTCTAATCCTGTTTGCTCCCCACGCTTTCGTGCCTCAGTGTCAGTGCTGGTCCAGGGTGCCGCCTTCGCCACTGGTGTTCCTCCCGATCTCTACGCATTTCACCGCTACACCGGGAATTCCACACCCCTCTACCGCACTCTAGCTTGCCAGTATCCACTGCCATTCCCAGGTTGAGCCCGGGGCTTTCACAGCAGACTTAACAAACCACCTACGCACGCTTTACGCCCCGTAATTCCGAGTAACGCTTGCACCCCTCGTATTACCGCTGCCTCTGGCACGAAGTTAG
+
CCCCCGGGGGGGGGGGGGGGGGGGGGGGGGGGGGGGGGGGGGGGGGGGGGGGGGGGGGGGGGGGGGGGGGGGGGGGGGGGGGGGGGGGGGGGGGGGGFFGGFGGCDDGGGGGGGGGGGGGEEGGGGEDEGGGGGGCC@F:FGGGGFFGGGGGGD,EFFGAFGGGGGCFGGGGGGGGGCFGGGGFFFGDF@FFFGGGGGG5CC7E?7FGEC98C7+<F*8=75FC5FF>G3=EDA5>>GEG**)9CE83::C?3)7CGD5C3))1*+;>*093.*2<<)9:6(46,.4).9:(64?D:765.
@M03506:14:000000000-AKVR1:1:1101:13660:8702 2:N:0:39
AGGACTACTCGGGTATCTAATCCTGTTTGCTCCCCTAGCTTTCGTTCCTCAGCGTCAGTAGTGGTCCAGCGCGCCGCTTTCGCCACGGGTGTTCCTGCAGATATCTACGCATTTCACCGCTACACCTGCAATTCCACGCGCCTCTCCCACCCTCTAGCACGGCAGTTTCGGCAGCAGCCCCGGGGTTGAGCCCCGAGATTTCCCTCCCGCCTTGCCCCACCGCCTACGAACCCTGTACCCCCAGTCATTCCGCGCAAGCCTGGCCCCCTACCTCTTACCGCGTCACCCGGCCGTTAGTTAC
+
<CCCCGGGGGGGGFCFGFGFGFDFGDFGGGDFEFGGGGGGGFEEEFAF<EGGGGGGGGGGGGGFFFGGFGDEGGGGGC@DFGGGDGGCF@CCFGGGGG8F9<,CFGCF7C7FGFFFGFEGG:7AAFFGGGF<FGGFFCG>CEEGG=DFCF7C6FF,,5,<+;C>@8BDF8C*@8*,4,A88*/::1:*52<E5*1*3*=7+:19+*=/>)9*:*<@*C)**)1:**7):*.>D>)2)2/<CECCF++1++3)).9)7(/2)))/CF=E8)/)*230+6?*,((((,))(0(-)((10*.-)
@M03506:14:000000000-AKVR1:1:1101:8070:8706 2:N:0:39
AGGACTACTCGGGTATCTAATCCCGTTTGCTACCCTAGCTTTCGCACCTCAGTGTCAGATTCCGGCCAGTGAGTCGCTTTCGCCACCGGTGTTCCTCCTGATATCTACGCATTTCACCGCTCCACCAGGAGTTCCACTCACCCCTCCGGACCTCAAGCCCGCCAGCATCGTTTGCAGTTCCCCGGTTGAGCCGGGGAATTTCACCATCGACTTAGCGGACCACCTACGTGCGCCTTATGCCCCGTAATTCCGAACAACGTTTGCAACCTCTGTCTCACCGCGGCGCACGCCACAGCGTGAG
+
CCC@CGGCFGGDCFEGGGGGGGGG><CEFFAFGGGGDEFFEFGGGGGGEGGGGGGGGFFGFGF8:@FEGFGGFEF7FEGFGGGGGECEDB:FEFF@FFGFGGGFECFGBEG,FFGGGGGGEGD<FE,A:@?FEGF9E,,,A8EG6CEGCEGEDDGF9A66@@8+@C,7DECFGEGGCFFFG6C5CEDE,2D:B*:=*7,<EC7,,=<CCGGG5+1>CD)=CFF=5C@3**.5C)8C<77E+2*)15;)+<995@DDC?D5<:3C>+07+)00@F9+<4)*,((4((-)4),(8:3450(-,
@M03506:14:000000000-AKVR1:1:1101:18917:8713 2:N:0:39
AGGACTACCCGGGTTTCTAATCCTGTTTGCTCCCCTAGCTTTCGTCTCTCAGCGTCAGTTGCGATCCAGTGAGCCGCCTTCGCCACCGGTGTTCCTCCTGATATCTGCGCATTTCACCGCTACACCAGGAATTCCAGTCTCCCCTACCGCACTCTAGTCTGCCCGTACCCACTGCAAGCTCAGGGTTAAGCCCTGAGTTTTCACAGCAGACGCGACAAACCGCCTACGAGCCCTTTACTCCCAATAATTCCGGACACCGTCTGCCCCCTCCGTATTACCGCCTCGCCTGGCACGTACTTCC
+
CCCCCGGGGGGGGGGGGGGGGGGGGGGGGGGGGGGGGGGGGGGGGGGGGGGGGGFGGGFFGGGEFGGGGGGCGGGGGGGGGGGGEGGGGGGGGGGGGGGGGGCGGGAGGGGGGFGGGGGGGGGGGGE@F7EFGGGD9FFEGFGGGFGGEGGEEGG9DGG8EDFGGGGGGG9FGGGCF;7,@C,3;@D*7>DFFGG?CG,,=+>DEF>>6;C5=<8EDD;C5):*/9=35>>*9))2)2*3+AF4*<+0+<0))./)/,)*00):*;*<*)/)8*2++6B:6((-(((7()4(1,.9)84<)
@M03506:14:000000000-AKVR1:1:1101:10322:8733 2:N:0:39
AGGACTACTCGGGTTTCTAATCCTGTTTGCTCCCCACGCTTTCGCACCTCAGCGTCAATATGTGTCCATTAGGTCGCCTTCGCCACTGGTGTTCTTCCGAATATCTACGAATTTCACCTCTACACCCGGAATTCCCCTTACCTCTCCACACTCCTAGCGATGCAGTCTTAAAGGCAATTCCGGAGTTGAGCCCCGGGCTTTCACCTCTAACTTACAAAGCCGCCTACCTGCGCTTTACGCCCAGTAATTCCCAACAACCTTACCCCCCCCCTCATACTCGCCACTGCTACCACGTATATCC
+
CCCCCGGGGFGEC@FGGGGGGGGGGGGGGGGGGGGGGGGGGGGGGGGFFGGGEEGGGC@FFFFEEFFG,,<FFGGGGGCCGGGG>FEFFEGGGGGFFGGGGGF,@EAE?FFGGFCFGGFFFFFGG,@=C:FFFFA,=E:,A8CFFFFCC8+@,6@DE,++6CEFDG?F6:;9DG8BEGC8;D6+::?F,>>,@CEDCE511=EFGCFCC:8:B7,,+0)02)9=<D4)+0227>3*)::EEGGC*1<8+0+**)**14*+*1/*98:)*05).*0++)1*-(((.4)*)*.)/((**))))
@M03506:14:000000000-AKVR1:1:1101:25080:8765 2:N:0:39
AGGACTACAGGGGTATCTAATCCTGTTCGCTCCCCACGCTTTCGCGTCTCAGCGTCAGTACCGTCCCAGAGAGCCGCCTTCGCCACGGATGTTCCTCCTGATATCTGCGCATTCCACCGCTACACCAGGAATTCCACTCCCCTCTTCCGGACTCTAGCCAAGCAGTATCCCGCGCAGGCCTGAGGTTGAGCCTCAGGATTTCACGTAAGACTGACTTGGCCGCCCTCACTCGCTTTACGCCCAATAATCCCGGCCAACCCTTGTCCCCTACGGAACACCGCGGCTGCTTCCACGTATTTAT
+
CCCCCGGGGGGGGGGGGGGGGGGGGGGGGGGFGGGGGGGGGGGGGGGGGGGGGGFGGGGFGCFGGGGGGGFFGGGGGDGFGGGGGGCEDEGGGGGGGGGGAEFFGGCFGGGGGGGEFGGGEGGFGFGGEFGGCDBFC,A83CEEGDFEEG+@E?FG,,@FGFGGGGGDE,DECGECEGGGGG66*,4=A,,?BFC6,0>B1+,+=C755+;C+*<<+:6CCCD*)))0**/:CD5><G3*::<<C+<@+<A:)))1C2/*.7)2*+38:7C3)****.0*,,(4,9:))*.)*,,2*)-))
@M03506:14:000000000-AKVR1:1:1101:8935:8773 2:N:0:39
AGGACTACCAGGGTTTCTAATCCGGTTCGCTCCCCACGCTTTCGTCCCTCAGCGTCAGTACCAGACTAGTCGGCCGCCTTCGCCACTGGTGTTCCTCCCGATATCTACGCATTTCACCGCTACACCGGGAATTCCGCCGACCTCTTCTAGACTCAAGCTCCACAGTTTTAGATGCAATTTCAGGGTTGAGCCCTGAGCTTTCACATCTAACTTATGAAGCCGCCTACGGACCCTTTCCGCCCAGTAATTCCGAGCAACGCTTGCCCCCCCCGTACTACCCCTGCTGCTGTCCCGGTGCTAC
+
CCCCCGGGGGGGGGGGGGGGGGGGGGGGGGGGGGGGGGGGGGGGGGGGGGGGGGGGGGGGGGGGGGGGGGGGGGGGGGGGGGGGGGGGGGGGGGGGGGGGGGCFGGGGGGDGDFGGGGGGGGDGGGGGGD7FGFGGGGGCFG@DEGGGGGCF9?FFGGDDGFGD,@@>DGGGGGGG,DFGGGGGGGGEGGGG>FFFFGGGFFGG?CC:?7DFC7@?F++=57CC<85>C<>E7)7F2>5=C:*97?+9A:@)))/)*,)*)8:<62;B*5<)))*2+.?56(4:704?)/))130)7).-)
@M03506:14:000000000-AKVR1:1:1101:6309:8798 2:N:0:39
AGGACTACTCGGGGATCTAATCCTGTTTGCTCCCCTAGCTTTCGCGCCTCAACGTCAGTATCCGTCCAGAAGATCGCCTTCGCCACTGGTGTTCCTCCCGATATCTACGCATTTCACCGCTACACCGGGAATTTCATCTTCCTCTCCGGAACTCAATTCCCGCAGTATCAGCTGCACTTCCCGGGTTAAGCCCGGGGCTTCCACAACCGACCTGCAGGAACGCCTTCCCGCCCTTTACGCCCAAATATTCCGAGTCACCCTTGCTCCCCCCGTATTACCCGCGCTGCTGGCCCGGAGTTTG
+
CCCC<CFFEFEGG+@BF<EFEDGEE@FGDE,CEFGEGE<EFG9CC@B@,BFGGC69@:CC,66:C@FC<C<ED<A<CFBF@@FFEECDFG@FGEGFEGG+F@:=?@A,47FCGGFEFF@CF7F<FGCFGGG,A,CF<FFEGGGGADFEEE7+>DFGGDDG,CEG>@DFF,><F6C,AE,43:A5>C41<DEFG>E****=A*+>+75C*)))=*9*;C5AC*7C9*/)2*):D3<G)*)*8C*/*+31+3C:55**2)**0857*0AF*<D)01C?+4@+((-(3(())9<:)((1)7<)-
@M03506:14:000000000-AKVR1:1:1101:19804:8814 2:N:0:39
AGGACTACTGGGGTTTCTAATCCTGTTTGCTCCCCACGCTTTCGCACCTCAGCGTCAGTACCGGGCCAGTGAGCCGCCTTCGCCACTGGTGTTCTTGCGAATATCTACGAATTTCACCTCTACACTCGCAGTTCCACCCACCTCTCCCGGACTCAAGATCGCCAGTATCAAAGGCAGTTCTGGAGTTGAGCTCCAGGATTTCACCCCTGACTTAACAATCCGCCTACGTGCGCTTTACGCCCAGTGATTCCGACCAACGCTAGCCCCCTTCGTATTACCGCGGCCGCTGCCACGAAGTTCG
+
CCCCCGGGGGGGGGGGGGGGGGGGGGGGGGGGGGGGGGGGGGGGGGGGGGGGGGGGGGGGGGGGDFGGGGGGGGGGGGGGGGGGDGGGGGGGGGGGGGGGGGFGGGGGGGFGGGGGGGGGGGGGGGGFEGGGGFGGGGGGGGGGDFGGGGGGGGFGGGGGGC>EEGCGFGGFFCGGGGGGGG7EFGGCGGGGCGF??FGGFCEGGGG5/?CFGFCFGC*4CC3:>*;>E*::<8AFEG>EGGG5*++00<F45)9C43*:3759CGCE557>79;+:46*,(,4((()-).)1(4)))))(
@M03506:14:000000000-AKVR1:1:1101:25879:8818 2:N:0:39
AGGACTACCGGGGTATCTAATCCTGTTTGCTACCCACGCTTTCGCTCCTCAGTGTCAGTACCGGCCCAGAGCGCCGCCTTCGCCGCTGGTGTTCCTCCTGATATCTGCGCGTTTCACCGCTACACCAGGAATTCCACGCTCCCCTACCGGACTCCAGTCACAGCAGTATCAAGTGGCGTCTCCAGGTTGAGCCTGGAGGTTTCACACCTGACTTACCGAACCACCTACGAGCCCTTTACGCCCAACAACTCCGGACAACGCTTGCCCCCTCCCGTTTACCGCGTCTTCTGGCCCGGAGTGC
+
CCCCCGGGGGGGGGGGGGGGGFGGGGGGGGGGGGGFGGGGGGGGGEFGGGFGGGGGGGFGGGGGGGDGEEGGGGGDGGEGGGGGGGGGGEGGGGGCGGGGFEFGGGGGGGEGDCGGGGGGGEGFGFGFGDFGGDGGGGGEGGGDG6DFECEC*AFGFGGFGDGGFD>C@CFFGC;DC*=:*A,;CFEGGCCGFGCF=F5*02C;EFGGGF*6<73C<D>=51>FD*7?E*.*)05*,?F5=C)*12*7*++/05DC<:G550)1>+AFG5*)))**0-8C:>((-((*)*),)-()).(()
@M03506:14:000000000-AKVR1:1:1101:26932:8818 2:N:0:39
AGGACTACCCGGGTTTCTAATCCTGTTTGCTCCCCTAGCTTTCGCGCCTCAACGTCAGTATCCGTCCAGAAGATCGCCTTCGCCACTGGTGTTCCTCTCCATATCTACGCGTTTCACCGCTACACCGGGAATTCCATCTTCCTCTCCGGTACTCAATTCCCGCAGTATCAGCTGCACTTCCCGTTTTAAGCCCGGGGTTTTCCCAACCGACATGCCGGCACGCCTACGCCCCCTCTACGCCCATAAATTACGATTAACGCTTGATCCTTCCGCCTTACTCTGACTGGCGGCCGCGCGGTGG
+
@C@CCC8C--@CC:;;C-C,C,CFF<FCEGGFF,,FCFGGAC,CE7@:@,6CFCF,8C<@<F,CD@:FAFEGGG,,6,88EFFEFEFF,BFFE<,5F,9,5EE,@FF,BBF>@CFCF?7@7:>59<>++8CA,:;,88F,,C>>==8++++63@,6;,@99ACE+@DEE7><FCCBF,@D9DE,,4353>,21;*:C***4+,,<C*7*2>):09+)))2)>3*0*07555/57)*):)*:*9**+36++3)))**0)15)))**00*+*27)1*;+4*+6)))-)()-0(()((/.)-1(
@M03506:14:000000000-AKVR1:1:1101:16592:8840 2:N:0:39
AGGACTACTCGGGTATCTAATCCCGTTTGCTCCCCTGGCCTTCGTGCCTCAGCGTCAGGAATTGTCCAGAGACCCGCCTTCGCCACTGGTCTTCCTTACGATATCTACGCATTTCACCGCTACACCGTAAATTCCAGTCTCCTCTCCAGTCCTCAAGCACGGCAGTATCGAATGCAGTTTCGGAGTTAAGCTCCGAGATTTCACACCCGACTTACCGCGCCGCCTACGCACCCTTTACGCCCAATGAATCCGAACAACGCTTGAGACCCCTGTATTACCGCGGCTTGTTGCACAGAGTTAG
+
CCCCCGGGG<CEGGGGGGGGGGGGGGGGGGGGGGGGGGGGGGGGGGGGGGGGGGGGGGGGGGGGGGGGGGGGGGGGGGGGGGGGGGGGGGGGGGGGGGGGGGGGGGFGGGCFGGGGGGGGGGGGGG>EFGGGGGGGGFGEFFGGFGGGGGGGGGG89D8ECEGG>8EGGGFGGCFDFAECFEEGGEFGA=ECGG5**9@EFGC:EEGGGGGGGGFFCDDGCDGG<5;8ED>**).;):)CGCC32AF*+:EE>)C)*.):>))*2/+)*0*76*02+.9*(3,4,((.)0:)94(*9@)))
@M03506:14:000000000-AKVR1:1:1101:7463:8876 2:N:0:39
AGGACTACCGGGGTTTCTAATCCCGTTTGCTCCCCTGGCTTTCGCGCCTCAGCGTCAATGCCGGTCCAGGATGCCGCCTTCGCCACCGGTGTTCCTCCAGATATCTACGCATTTCACCGCTACACCTGGAATTCCGCATCCCTCTCCCGGATTCAAGCCTTCCAGTATCGGACGCAGTTCCCGGGTTGAGCTCGGGGATTTCACGTTCGACTTAGAAGGCCGCCTACGCGCCCTTTACGCCCAGTAATTCCGAACAACGCTTGCCCCCTCCGTATTACCGCGGCTGTTGCCACACCGCTAG
+
CCCCCGGGGGGGGGGGGGGGGGGGGGGGGGGGGGGGGGGGGGGGGGGGGGGGGGGGGGGGGGGGGGGGGGGGGGGGGGGGGGGGGGGGGGCGGGGGGGGGGGGGGGGGGGGGGGGGGGGGG@GGGGGGGGGGGGGGGGGGDGGGGGGGGDCE6FGGGFFGGFGFGFFGGGGGEEGE:CGFF?5CECGGGCGC?E>EG5=7CFGFGG6CECGGG:C+0*5AC9DEG555>7@GGFF*.:38:CC*0037<FGFFFGG*477).)19<C:*7*)89*<<27:9(-3(((*.*-)/((*))(,(
@M03506:14:000000000-AKVR1:1:1101:6354:8894 2:N:0:39
AGGACTACTCGGGTATCTAATCCCGTTTGCTCCCCTGGCCTTCGTGTCTCAGTGTCAGGAACTGTCCAGAGACCCGCCTTCGCCACTGGTCTTCCTTACGATATCTACGCATTTCACTGCTACACCGTAAATTCCAGTCTCCTCTCCAGTCCTCAAGCACGCCAGTATCGAATGCAGTTTCGGAGTTAAGCTCCGAAATTTCACACCCGACTTAGCGCGCCACCTACACACCCTTTACGCCCAATGAATCCGAACAAAGCTTGGGACCTCTGCATTCCCGCGGCTGCTGGCACAGCGTTAG
+
CCCCCGGGGGGGGGGGGGGGGGGGGGGGGGGGGGGGGGGGGGGGGGGGGGGGGGGGGGGGGGGGGGGFGGGGGGGGGGGGGGGGGGGGGGGGGGGGGGGGGGGGGGGGGGDGGGGGGGGGGGGGGGGGEGGGGGGFGFGFGGGGEGGGGGGDFGGGCFFGGGGGEGACFEGGGGGGF@=DFEEEGGGGGFGCFFCGGDGGGGG7FGGGGCD797DA;44CG)9EGGFFFFEGGFFF3:);8EGCCFF++?@>88C7*(22=?FG45CDFF7)*2<@+)9*(-37;((9,7?7FBF*7<2((
@M03506:14:000000000-AKVR1:1:1101:6930:8903 2:N:0:39
AGGACTACTCGGGTATCTAATCCCGTTTGCTCCCCTGGCTTTCGCGCTATCAGCGTCAGTGTCGGCCCAGCAACCCGTCTTCACCTCAGGTGTTCCTCTTGATATCTACGCATTTCACCGCTACACCAAGAATTCCGATTGCCCCTTCCGCACTCTAGCAAAGCAGTATCATCTGACCGTTCCGGGTTAAGCCCGGAGATTTCACAGATGACTTGAATTGCCGCCTACGCGCCCTTTACGCCCAGTAAATCCGAACAACGCTTGGTCCCTCCGTATTACCGCGGCTGCCGGCCAGTAGTTT
+
CCCCCGGGGGGGGGCGGGGGGGGGGGFEGGAGGGGGGGGG?FGCEEGGGGGGGGGGGGGGGGGCFFEFFF@FGGGGGGGGGGGGGGGGGGEGEGGFGGGGD<FGFGGEFGGGGEFEBGGGF:>FFF<4EF?FFGGGDFFEGGGGG?FGFEEGGCFAGCA9F?FGGFG;EGFDGFG,EC7C8EFGGG:CF9FFGGGGDEEFGC7CFGGGGGFGG7;A4CA,BCDCDGB5=7B:3:8<3C@E=EG*CGG??:AFDEGDD247>@FG*C+0A?*7)1/2A4FE?9(40(()()(25((*1*.6)
@M03506:14:000000000-AKVR1:1:1101:25606:8906 2:N:0:39
AGGACTACTCGGGTATCTAATCCCGTTTGCTCCCCTAGCTTTCGCGCCTCAGCGTCAAGAACAGGCCAGGAAGTCGCCTTCGCCACTGGTGTTCCTCCCGATATCTACGCATTTCACCACTACACCGGGAATTCCACTTCCCTCTCCTGCCTTCGAGTCGATCAGTATCGCGTGACCCTCCCCAGTTGAGCCGGGGGCTTTCACACGCGACTTGAACGACCGCCTGCGCGCTCGTTACGCCCAGTAAACCCGGTCAACGCTTGCCTACTACGTAGTCCCCCGCCTGCTGGCACGTCGTTCG
+
CCCCCGGGGGGGGGGGGGGGGGFFGGGGGGGGGGGGGGGGGGGGGEGGGGGGGGFGGGGGGGGGGGGGGGGFGFGGGGDGGGGGGGGGGGGGGGGGGGGGGGGGGGGGGGGGGGGFDGGGGGGGGGGGGCGGCGGGGGGGGGGGGGGGGG@EFF@68@FC6EGC8@F,7+4@EECFGGGGGGC,C:7<,6?>C*>E5:*29CCGGGGGD)15/7+8DFBE<C<C7550:C>*3)7*(1):*:>*2<C*0*10)))/0)/7775C4++.27:>@F*;+-0*,((((-36>)2(/,45)0((,
@M03506:14:000000000-AKVR1:1:1101:5593:8909 2:N:0:39
AGGACTACACGGGTCTCTAATCCTTTTCGCTACCCACGCTTTGGTGCCGCAGTGTCAGGTATGTTCCAGTATGCTGCCTTCGCATTTGGTGTTCCCCTAGATATAAACGGATTTCACTTCTACACCTAGAGTTCCACATACCTCGTACATACTCGAGGGCTACCGTTTCCCCTCGAGTCCCGAAGTTGAGCTTCGGGAATTTGAAAGAGCACTAATAACGCCCCCTACGCACCCTTTAAGCCCAGTGATTCTTGGGAACAGTCGTGTCCTCTGTATGATCACTGCTGCTGCCACATGTTTG
+
ACC,,;C9---@+@+C--C,,,<F,6,CF7@@FC6C,C@F,,,,CF<,6+CC6;E,,C8,6,,C,6<<FGGC<@F,E,CF<F@@CCED,F=EBF95?=C,9FFE,5C<?:=FFBE,,,,5@5A,E,=:,CFEDF;<EF?9?EE9@EEGEA,4@?@F++++313=+6+@,=D,,+36=EEFGEG6:6325,,,673*59*,@+,,,2,49**;?7>;+:*;9))*:9)/*/0*)..0)+++5<**9<+++++++12**(*0)1***21)+9:=?7<<+./0).-).:>6?67(),2**1..(
@M03506:14:000000000-AKVR1:1:1101:2471:8942 2:N:0:39
AGGACTACCCGGGTATCTAATCCTGTTTGCTCCCCTAGCTTTCGTTCCTCAGCGTCAGTAGTGGTCCAGCGCGCCGCTTTCGCCACGGGTGTTCCTGCAGATATCTACGCATTTCACCGCTACACCTGCAATTCCACGCGCCTCCCCCACACTCAAGCACACCAATTTTGCAAGCAGCATCTGCGTTAAGCCCAGAGATTTCACTACCAACTTGCCACACCGCCTACGAACCCTTAACCCCCAGTAATCCAGAACAACGCCGGCCCCCTACGTCTTACCGTCGCTGCTGACCAGTAGTTCG
+
<<-8AEACE@FGEGBF@CF9EE,FGEE<FCEGG@,@DF,EFC@FF@F<,,FC87FGD,6CFGAFEF,@68:@F:F@FGGD9C7?CED+4=:F7BE,B,,AB=EFEFE,FE?FF<FEF,=++>C<?F,AAA,E,C8,CCG+7++>,66B8++@:@@D9C,:,,@*,5,,,33@99D@:D,>8D9,;>**1DCFE5;,=,,=E=9CB9CC6*/70:A++0)29)8C>*=52>AED45*6:4**:39*++*+2+0*0>2*,1*7)))1*:>8)*75CC*0:65((,3::B))*(,7..*//-)(
@M03506:14:000000000-AKVR1:1:1101:11724:8957 2:N:0:39
AGGACTACCCGGGTATCTAATCCCGTTTGCTCCCCTGACCTTCGTGCCTCAGCGTCAGGAACTGTCCAGAGACCCGCCTTCGCCACTGGTCTTCCTTACGATATCTACGCATTTCACCGCTACACCGTAAATTCCAGTCTCCTCTCCAGTCCTCAAGTACGGCAGTATCGAATGCAGTTTCGGAGTTAAGCTCCGAGATTTCACACCCGACTTACCGCGCCGCCTACGCCCCCTTTACGCCCAATGAATCCGAACAACGCTTGAAAACCCTGTCTTACCGCGGCTGCTGGCCCCGAGTCAA
+
CCCCCGGGGGGGGGGGGGGGGGGGGGGGGGGGGGGGGGGGGGGGGGGGGGGGGGGGGGGGGGGGFGGGGGGGGGGGGGGGGGGGGGGGGGGGGGGGGGGGGGGGGGGGGECFGGGGGGGGGGGGGGGGG:DGGGGGGFEDGGGGGGGGFFFGGGGGFGGGGGGEEGGGGGG8,DFGGGGGGDGGGGGGGGGDGGG5;*5=DFCGFGGC7CGDEGGGD4BED)17*:A)=)8EGFFC:7)=EGGGCE+9+<FE)0>C<23:)08**++0*)*)0*+++-952136(--68)(()(())0(.)
@M03506:14:000000000-AKVR1:1:1101:3033:8959 2:N:0:39
AGGACTACATGGGTATCTTATCCTGTTTGCTCCCCACGCTGTCGCGCCTTAGTGTCAGAAACTGCCCAGCAGACCGCCTTCGCCACCGGTCTTCCTCCGGAACTCCACGCATTCCACCGCTACACCAGGAATTTCCTCCTCCTCTTCAGCCCTCGCGTTTGACATTCTGCACGGCCGATCCGGCGTTGAGCCCTGGTCCTTTCACACACCCTTACCAAACCCCCTAACCGCCCTTTACCCCCAGTGATTCCCGGCAAACCTCCCACCCCCCCTCATCCCCCGCGCCCTGGCCTCGGTTTCC
+
B,BAC,C-6-<<@E,@@F,CEEFC,6C,,<CCCDEF+@F:B@C,,7@6C,;<66C@CC9C,6,C<<C<CFGFGGGG7FFDGG7:,,C>+@F=9F?FEEF7,+45C,5?B++BF@FD,=+@7+@?,,+,+8854,C,C9,33D,D,,7,,3,+61+++6++6,,3,7@,;@5>D*@*@**1*1**4=*/4,,68***0+0+++++11+2*//9?;+++*0:5*2:3*))/10:35.2)**38>)*2<0*0<C*.)75).*2))0/***0/59))**23)0*(46(((,0(..2*((1.)())
@M03506:14:000000000-AKVR1:1:1101:24393:8990 2:N:0:39
ATGACTACTGGGGTATCTAATCCCGTTTGCTCCCCTGGCCTTCGTTCCTCAGTGTCAGGAACTGTCCAGAGACCCGCCTTCGCCACTGGTCTTCCTTACGATATCTACGCATTTCACCGCGACACCGTAAATTCCAGTCTCCTCTCTAGTCCTCAAGCACCGCAGTATCAAATGCAGTTTCGGAGTGAATCCCCGAGATGTCCCCACTGACTTACGGCGCCACCCACGCCCGCTTTACGACCCATGAAGTCGCACAACTCTTGGGGCATCTGTTTTTCCGCGTCTATCTTCACCGACTTCC
+
6,8A8CF@E99FCFBECFEGCC6ECCFGFG<E@FEF@FGGGGFDF,<CC,6CFFFGGFF,6<FE<<<C6F88F,6@F@,BCFE7@FD@,@CAEA?B,<CF7BCGDEAFFGGGDGFCFA,@+46:4=+E+@+,C,,57,,EE99,,,,7,,4;EF9D9@==D+>C8=,,7767@EDA8ED:,+@+8:,5:,,,3*5:?9D7@+,,,,44,;9F=:9874/*))/**18)**)*)8=86C)*/:7CC*+*++3.)09)2(*3*9=6**/00<G**2<CC:/*((((3()*)1-)*)-)))-))
@M03506:14:000000000-AKVR1:1:1101:23874:8999 2:N:0:39
AGGACTACTGGGGTTTCTAATCCTGTTTGCTCCCCTAGCTTTCGTGCATCAGCGTCAGTTATGGTCCAGTGAGCCGCTTTCGCCACAGGTGTTCCTTCCGATATCTACGCATTTCACCGCTACACCGGAAATTCCACTCACCTCTCCCATACTCAAGCCCGGCAGTTTCTTGTGCAGACTTCGGGTTGAGCCCGAAGATTTCACACAAGACTTGCCAAACCGCCTACGCACCCTTTACGCCCCATAAACCCGAACAACGCTCGCACCCCTCGTATTACCGCGGCTGCTGCCACTCAGTTAC
+
CCCCCGGGGGGGGGGGGGGGGGGGGGGGFGGGGGGGGGGGFGGGGGGGGGGGGGGGGD@FGGG8EFGGGFGGFGGGGGGGGGGGGGGGFFGGGGGGGGGGGGGGGGGGGGDGEGGGGGGGGGG9FGGCGGGGFEFFGGGGGCFGDEEGGA8=EG8?BFGFC>ECGGGGGCCFGGFGFDE6EC6>CFD>ECCEFE>5E*D7DGDF791*=4C>:DG@8CFGFCD593;BGD5>5)2*1@5=*=)9*76B+2;5>@G)9<<ED).7):E:C)7077C++695(4((-3:62*(46((0)0.6)
@M03506:14:000000000-AKVR1:1:1101:17922:9032 2:N:0:39
AGGACTACCGGGGTTTCTAATCCCGTTTGCTCCCCTGGCCTTCGTGTCTCAGTGTCAGGAACTGTCCAGAGACCCGCCTTCGCCACTGGTCTTCCTCATGATCTCTACGCATTTCACTGCTACACCATGAATTCCAGTCTCCTCTCCAGTCCTCAAGCACCGCAGTATCGAATGCAGTTTCGGAGTTAAGCTCCGAAATTTCACACCCGACTTACGGCGCCACCTACACACCCTTTACGCCCAATGAATCCGAACAACGCTTGAGACCTCTGTATTACCGCGGCCGCTGGCCCAGAGTTAG
+
CCCCCGGGGGGGGGGGGGGGGGGGGGGGGGGGGGGGGGGGGGGGGGGGGGGGGGGGGGGGGGGGGGGGGGGGGGGGGGGGGGGGGGGGGGGGGGGGGGGCFGGGGGGGGGGGGGGGGGGGFGGGFGGG<FFGGEGGGGG9FFGGGGGGGGGGGGGGGGFGGGGGGGGGGECFF@EFGGGGGGDCEGGGGGGGGGEEGGF9;FFFGFGGGGGDECFC4*?=75?GGFFFC4>5CAF<3CDCGEC*;++@+4>>E)77C:D=<7F7D*0<EF*/1CG0<:**-,019(3<(.4(.(,*0/54.
@M03506:14:000000000-AKVR1:1:1101:16967:9043 2:N:0:39
AGGACTACTCGGGTTTCTAATCCCGTTTGCTCCCCTGACCTTCGTGCCTCAGCGTCAGGAACTGTCCAGAGACCCGCCTTCGCCACTGGTCTTCCTTACGATATCTACGCATTTCACCGCTACACCGTAAATTCCAGTCTCCTCTCCAGTCCTCAAGCACGGCAGTATCGAATGCAGTTTCGGAGTTAAGCTCCGAGATTTCACACCCGACTTACCGCGCCGCCTACGCACCCTTTACGCCCAATGAATCCGAACAACGCTTGAGACCTCTGTATTCACGCGGCTGCTGGCACAGAGTTAG
+
CCCCCGGGGGGGGGGGGGGGGGGGGGGGGGGGGGGGGFGGGGGGGGGGFGGGGGGGGGGGGGGGGGGFGGGGGGGGGGGGGGGGGGGGGGGGGGGGGGGGGGGGGGGGGGGGGGGGGGGGGGGGGGGGGD7FFCFFFEFFGGFG;DFGGGFEGGGGGGFFGGG>EGADDE6:EDE;FGGGGGC8+@D@ECFGGGGC8>FFGGFCGF>C>DDGGDGGGGFEC3CEDCA3E3>=CF);>FFGGGD39+7=FGF@)))1*():@>)5*;<5+0*9=0<E+)9>:99((-8974:(61.9689).
@M03506:14:000000000-AKVR1:1:1101:15306:9044 2:N:0:39
AGGTCTACCGGGGTTTCTAATCCTGTTTGCTCCCCACGCTTTCGCGCCTCAGCGTCAATTCCAGGCCAGATGGCCGCCTTCGCCACTGGTGTTCTTCCCAATATCTACGAATTTCACCTCTACACTGGGAATTCCGCCATCCTCTCCTGGATTCAAGCGCAACAGTATCAAGCGCAATTCCCGGGTTGAGCCCGGGGCTTTCACGCCTGACTTATTGCACCGCCTGCGCGCCCTTTACGCCCAGTAAATCCGACTGACGCTACCCCCCTTCGTATTACCGCGGCTCCTGCCCAGAAGTTAG
+
CCCCCGGGGGGGGFGGGGGGGGGGGGGGGGGGGGGGGGGGGGGGGGGGGGGGGGGGDGGGGGGGGGGGGFGGGGGGGGGGGGGGEGGGGGGGGGGGGGGGGGGGGGFGGDFEFGGGGGGGGFGGGFGDC:FGGGFGGGGDGFGGFGGGGCGGFGFD;DEGG68D?E,3;AFCFGGDEGGGFCCG5E*48,4DCE5C5EEFCFGC*2:*A5*79:CF7D69CCGC35)=E<B2C)8947);*>**2+3*+<?5<0))24**..)*9CEB=)755*;<7<=529906(-05).1),.*09).-
@M03506:14:000000000-AKVR1:1:1101:2864:9052 2:N:0:39
AGGACTACTCGGGTATCTAATCCTGTTTGCTCCCCTAGCTTTCGTTCTTCAGCGTCAGTAGTGGTCCAGCGCGCCGCTTTCGCCACGGGTGTTCCTGCAGATATCTACGCATTTCACCGCTACACCTGCAATTCCACGCGCCTCTCCCACACTCAAGCACAGCAGTTTCGGAAGCAGCCTCTGGGTTGAGCCCAGAGATTTCACTCCCGACTTGCCGCACCGCCTACGAACCCTTTCCACCCAGTAATTCCGAACACCGCTGGCCCCCTACGTCTTCCCGCGGCCGCTGCCCCGCAGTTAC
+
CCCCCGGGGGGGGGGGGGGGGGGGGGGGGGGGGGEGGGGFEFGGGGGGGGGGGGGGGGGGGGGGGGGGGFGGGGGGGGDFFEGGGGGGGEGGGGGGGGGGGGGGGGGGGEEGGGFGGGGGGGGGGGGGG?EGGGGGGGGGGEGGGGDDFGGGCDFDEFGGGCCGGGGGGGC<CEFFGFFFE6C6>EEE:B8B>5D5CCFFFGGFCC,;:7/>5*;CCGFGDDGEDG58*/>EGF5CAF=FGE5CF7+/+3CF>5CD*():).)748C)/057@C*;7<FC9((-((-<6)4182(1<5).)
@M03506:14:000000000-AKVR1:1:1101:26576:9056 2:N:0:39
AGGACTACCCGGGTTTCTAATCCCGTTTGCTACCCTAGCTTTCGCGCCTCAGCGTCAAGAACAGGCCAGGAAGTCGCCTTCGCCACTGGTGTTCCTCCCGATATCTACGCATTTCACCACTACACCGGGAATTCCCCTTCCCTCTCCTGCCTTCGAGTCGAACAGTATCACGTTACCCTCCCCAGTTGAGCCGGGGGCTTTCTCGCGCGACCTTTCCTCCCCCCCACTCTCCCTTTACGCCCCGTAACTCCGGCCACCGCCCCCCCCCTATCTATCACCCCTGCCCCTGCCCCCTGTTTGC
+
9CCCCGDGGFGGGGDEGGG,CEGGGGGGEGGCFGGC<EEGFFFGEGGC::EEGCGEGC9E,CEFGDEDFG,,CFFEGGEGFFGG76FF<?CFECFFGGFGGEEGDFFGFGGCGGGCFG<FGC8=AFGDG77AF9B9CDFGCEFFGGEFEGGGFGDDF9EEC+,+4E,9E,7+333BFG?FGGC6CDFG,>BEEC***:E*>++>*A7E5C5)**3+:**2**95)).02*/0*0*9:>38:>))91*)++3.7)9)/87E)8>)9*2.*)***2+++)0:(((.(((0(0.(0(,*)*)(-
@M03506:14:000000000-AKVR1:1:1101:14746:9067 2:N:0:39
AGGACTACTCGGGTATCTAATCCTGCTTGCTCCCCTAGCTTTCGCGCCTCAGCGTCAGATGTGGTCCAGTGCGCCGCTTTCGCCACAGGTGTTCCTCCCGATATCTACGCATTTCACCGCTACACCGGGAATTCCACGCACCTCTCCCACCCTCAAGCACGGCAGTTTCGCCTGCAGGCTCTAGGTTGAGCCTAGAGGTTTCACAGGTGACTTACCGCACCGCCTACGCGCCCTTTACGCCCAATAATTCCGAACACCGCTCGCCCCCCCCGCATTACCGCGGCGGCTGGCACGACTCTCG
+
CCCCCGGGGGGGGGGFGFGGGGGGGGGGGGGGGGGGGGGGGGGGGGGGGGGGGGGGGGGGGGEFFGGDGFGGGGGGGGGGGGGGGGGGGGGGGGGGGGGGGGDGGFGGGGCGGGGGGGGEGGGGGGGGGDGGGGGGGEGDEGDF6DD>8FGGGGGGGGGGGED5EFGDDGGG8:CDFFECGG,D?DEF6FCGFCFEC=A=FGGGGF=<A>6;CGF6*CBGDGGEDDFEGDBC375CAGFG8ED55++7<FG4533776DGE).75?EBC)57)1;82)9E9212((,.4B1(1(()0)-),
@M03506:14:000000000-AKVR1:1:1101:13917:9072 2:N:0:39
AGGACTACCCGGGTTTCTAATCCCGTTTGCTCCCCTGGCTTTCGCGCCTCAGCGTCAGAAAAGGTCCAGTCGACCGCTTTCGCCACCGGTGTTCCTTCCGATATCTACGCGTTTCACCGCTCCACCGGAAGTTCCGTCGACCCCTACCTCCCTCCAGCCGATCCGTATCCGGGGCACGTTTCCGGTTGAGCCGAAAGATTTCACCCCAGACTTGACCGACCGCCTCCCCGCCCTTCATGCCCAGTGACTCCCAACAACGTTTGCCCGGTTCGTCTTCACCCCGCTTCTCCCCCGTCGTTCC
+
CCCCCGGGGGGGGGGGGGGGGGCC@FFGGGGGGGGGGGFFGGGEG@CFFCF<EG,B@:EFGGGGGGGGGFFF,@@FFGEFG@FGGGGG@FFGCFGEDFGEECEGGGGG?FG@FGF,FF:CFFF,CC:ED::FGGGGFFF+@8BEFFGGFGGGFGD6:FB?>:>CFFF,=>*=E=C*:BF8FGFG*CEEF+B@>*31:6C:<D9C@5/*2*17CC++77)*>)>5C3;)1)7EC)7*,0*<<C**02+*0<@).)1**4)*8)0**<*.:7C557:87)1+((,-(((*)*.()-(*)0,(,
@M03506:14:000000000-AKVR1:1:1101:15113:9073 2:N:0:39
AGGACTACACGGGTTTCTAATCCCGTTTGCTCCCCTGGCCTTCGTGCCTCAGTGTCAGGAACTGTCCAGAGACCCGCCTTCGCCACTGGTCTTCCTTACGATATCTACGCATTTCACCGCTACACCGTAAATTCCAGTCTCCTCCCCAGTCCTCAAGCACGGCAGTATCGAATGCAGTTTCGGAGTTAAGCCCCGAGATTTCACACCCGACTTACCGCGCCGCCTACGCCCCCTTTACGCCCAATGACTCCTCACAACGCTTGGGACCTCTGTATTACCTCGCCTGCTGGCACCGCGTCAC
+
CCCCCGGGGGGGGGGGGGGGGGGGGGGGGGGGGGGGGGGGGGGGGFGGGGGGGGGGGGGGGGGGGGGGGGGGGGGGGGGGGGGGCGGGGFGGGGGGGFGGGGGGGGFGGGDFGGGGGGDGGGGGGGGGG7DFGFEFGGGFFGFGGGGGGGGGGGGG?FCGGGGGGGGCGGGCD8E9AFFFGGDEG8DECCA,DEC>5;@CEGGG?CEEG>DDED?F/947D3DGG3A=C)8CC).*):@GGGG3<69*+0<*)19*7:7=<@)***0)*06<9CE?9)*+.-(241(6))-(*,15B@(--
@M03506:14:000000000-AKVR1:1:1101:18034:9075 2:N:0:39
AGGACTACTGGGGTTTCTAATCCTGTTTGCTCCCCACGCTTTCGCGTCTCAGCGTCAGCAACGATCCAGAGATCCGCCTTCGCCACCGGTGTTCCTCCTGATATCTGCGCATTTCACCGCTACACCAGGAATTCCGATCTCCCCTACCTACCTCTAGTCACGCAGTATCGGATGCAGGTCCGGGGTTGAGCCCCGGATTTTCACAACCGACTTGCGTAACCGCCTACGCGCGCTTTACGCCCAAGGAATCCGGACAACGCTCGTCCCCTCCGTCTTACCGCGGCTGGCGGCACCTAGTTGG
+
CCCCCGGGGGGGGGGGGGGGGGGGGGGGGGGGGGGGGGGGGGGGGGGGGGGGGGGGGGGGGGGGFFGFGGGGGGGGGGGGGGGGGGGGCFGGGFCFGGGGGGGGGGGGGGGGGDGGGGGGGCFGGGG:++AAAFDG+@FFGG8EGGGFGFGG9A?F93DDG6DE6:,D<>6+:+@9C89:DGEDCE5C6,DC>EGE5CCG97+>5+/AC3CGEG7?D3>EFGCCC<752>B*77)*->:5?C33**;06:+)08C)*(7>8.)118*)2)9.7DDCE>FGB26(,((),)-(),(0*1.)(
@M03506:14:000000000-AKVR1:1:1101:7243:9132 2:N:0:39
AGGACTACCAGGGTTTCTAATCCCGTTTGCTCCCCTGGCCTTCGTGCCTCAGTGTCAGTAACTGTCCAGAGATTCGCCTTCGCCACTGGTCTTCCTTACGATATCTACGCATTTCACTGCTACACCGTAAATTCCAATCTCCTCTCCAGTACTCTAGCACCGCAGTATCAAGTGCAGTTTCGGGGTTGAGCCCCGAGATTTCACACCTGACTTCCGGCGCCACCTACGCACCCTTTACGCCCAATGAATCCGAACAACCCCTGAGACCTCCGTATTCCCGCGGCGTCTGCCCCGGCTTCAG
+
CCCCCGGGGFGGEEFGGGGGGGEFGGGGGGGGGGGGGGGGGGGGGGGGGGGGGFGGGGGGGGGEFFFGGGGGGGFC:FGGGGGG7FGGGFFDFGGGGCFFGGEGGGGGGGGGGGGGGGGGGGGGGGGGGGG<FFGC<FCEFGGGGGGGGFCFGGG,,DACDEEGEG9>,,EDDFGFGGE:@=EEDEGE,3,3DCGD8>FFCFFF7?EG6**57+5*3C:C5)/:*8?AE?5ED3.96C38EGDFC7;++4>:)09D4(/:)70**3<@+)*0)**236?7(-290-35(*),5(())0.-)
@M03506:14:000000000-AKVR1:1:1101:5504:9142 2:N:0:39
AGGACTACTGGGGTTTCTAATCCCGTTTGCTCCCCTGGCTTTCGCTCCCTCAGCGTCAGTGTTGGTCCAGGATGCCGCCTTCGCCACCGGTGTTCCTCCAGATATCTACGCATTTCACCGCTACACCTGGAATTCCGCATCCCTCTCCCAATCTCAAGCCATCCAGTATCAGACGCAGTTCCCCGGTTAAGCCGAGGGATTTCACGTCTGACTTAGTTGGCCGCCTACGAGCCCTTTACGCCCAGTAATTCCGAACAACGCTTGCCCCCCCCTGTCTTACCTCGGCTTCTGGCCCGGCGTT
+
CCCCCGGGGGGGGGGGGGGGGGGGGGGGGGGGGGGGGFGGGGGGDGGGGGGGGGGGGGGEDFFGGFGEGGGGGGGGGGGGFGGGGGGGGEFEGGGCDFGGGAFFGGGGGGDEGCFGGGGGGFEGFGGGGF8FFFFFGGCGGGDGGGGGC@,=D=EFA=EGG8DFEGGDEEFGCDCDGC>DFFFFDGGDGFCGGGC>E==CCDFEGG:CF<+=<=1+:@C?DC<EDD);5/>EG>)977@5:EDC<C?F9<@9:)*95:<*570*/<C;EFGF3*3++)*<:).((4,),*.))((/7)(4(
@M03506:14:000000000-AKVR1:1:1101:4424:9147 2:N:0:39
AGGACTACTCGGGTATCTAATCCCGTTCGCTCCCCTAGCTTTCGCACAATCAGCGTCAGTGTCAGCCCAGCAACCCGCCTTCGCCGCAGGTGTTCCTCTCGATATCTACGCATTTCACCGCTACACCGAGAATTCCAGTTGCCCCTTCTGCGCTCTAGCCCCGCAGTATCGGCTGACCTTTCCGAGTTAAGCCCGGAGATTTCACAGTCGACTTGCGGTGGCCGCCTACGCGCCCTTTACGCCCCGTAAATCCGAACAACGCTTGCTCCCCCCGCATTACCGCGGCTCCTGGCACGGGGTT
+
CCCCCGGGGGGGGGGGGGGGGGGGGGGGGGGGGGGGGGGGGGGGGGGGGGGGGGGGGGGGGGGGGGGGGGGGGGGGGGGGEGGGGGGGGGGGGGGGGGCFGGGGGGGGGGGGGGGGGGGGGGGGGGGG>FDEFGGGGFGGGGEFGGGCEEFGGCEGGFFGGGGGGEGGE:CGGFD57DGGGGF88>EGFG?F?C:CE5CFCG7<AC?FF5CGG3CDDDBE307*9>5)**.*9>8)44/<5>77):87:FGFFFG<<>5=3<B3CF:908DBBG**2(*0.(,((-()-),55(4C))(-(
@M03506:14:000000000-AKVR1:1:1101:14792:9149 2:N:0:39
AGGACTACTGGGGTTTCTAATCCTGTTTGCTCCCCTAGCTTTCGTTCCTCAGCGTCAGTAGTGGTCCAGCGCGCCGCTTTCGCCACGGGTGTTCCTGCAGATATCTACGCATTTCACCGCTACACCTGCAATTCCACGCGCCTCTCCCACACTCCAGCACAGCAGTTTCGGAAGCAGTCTCTGAGTTGAGCCCAGAGATTTCACTCCCGACTTGCCACACCGCCTACGAACCCTTTACACCCAGTAATCCCGAACAACCCCTGCCCCCTACGTCTTCCCCCCGCGTCTGGCCCCTACTCAC
+
CCCCCGGGGFGGGGGGGGGGGGGGGGGGGGGGGGGGGGGGGGGGFGGGGGGGGGGGDGGGGGGGGGGGGGGGGGGGGDGGGGGGGGCEGFGGGGGGGGFFFGCFGGDEGDGGGFFGGGGGGGFGGGGGGGCFFGGGGGGGB@=C=ECGGGGGFGFGGGGFGGFGGAFDGGEG5@EEC@C;ECE,>D@?,2>D58>,41>,5CFG9EGGCGGGC>FCF8FGGGG=93A>51:5D>FF9FFGDG:5*++9+<FEB)))2.*:)))198E>5)1)078;+4?*-(79(,()-05,)(-1)/)).
@M03506:14:000000000-AKVR1:1:1101:14042:9157 2:N:0:39
AGGACTACTAGGGTTTCTAATCCTGTTTGCTCCCCACGCTTTCGCGTCTCAGCGTCAGTCACCGCCCAGAAGGCCGCCTTCGCCACTGGTGTTCCTCCGGATATCTACGCATTTCACCACTACACCCGGAATTCCACCTTCCTCTGATGCCCTCAAGTTCGGTAGTATTGAACGACTCCTCCCAGTTGAGCCGGGAGATTTCACATCCAACTTGCCGAACCGCCTGCACCCGCTTTACGCCCAGTACATCCGGATAACCCCCGTCCCCTACGTTTTTCCGCCGCCGCTGGCACGTAGTTAG
+
CCCCCGGGGGGGGGGGGGGGGGGGGGGGGGGGGGGGGGGGGGGGGGGGGGGGGGEGGGGGGGGGGGGGGGGGFGGGGGGGGGGGGGGGGGGGGFGGGGGGGGGGGGFFGDGGGDGGGGGFDGGGGGGGGGGGGGDFFGGGGGGGGGEGDFFGGGGGGGGFDGE?EGGGCEDEGGGGGGGGGGGGEFGGG,>C*8*1=C8@C@@?1,,,,;DFD+,</)8ED5CE**2=6*:*77572C>CCC5<69+97CFB3)97*5**)85/9**88>C>7CCE*(/*3(,((--.25:(*((*)0.66
@M03506:14:000000000-AKVR1:1:1101:6862:9157 2:N:0:39
AGGACTACTCGGGTTTCTAATCCCGTTTGCTCCCCTAGCTTTCGCTCATCAGCGTCAATGTCGGTCCAGGATGCCGCCTTCGCCACCGGTATTCCTCCAGATATCTACGCATTTCACCGCTACACCTGGAATTCTGCATCCCTCTCCCGAATTCAAGCCATCCAGTATCCGACGCAGTTCCCAGGTTAAGCCTGGGGATTTCACTTCGGACTGAGTTTGCCGCCTACGAGACCTTTACGCCCATCAATTCCGAATAACGCTTGCCCCCCCCGCATTTCCCAGGCTGCTGGACCGACGTTAG
+
@CCCCGGFGCEGEGEFFAFFFFDGGDFFGDCGGFEEGGAFF<EEC,CFDFGF@:FGG@F9FFD:F@:<9@FFEEECE+FGGGEFFGCFGGGGGGG?BGGGGGFGCFGGD@FFCEGGGFGGEEE<AEFAEC<FFGGDGFGG?EB,=8D@@E88ECFFD?@8>1D8FGECFFGGE:CCEG7E9,,,34:E,7,B,,**17E6DC5D,24?**21,*5>=+1=*):*12)0*9.7CAFC)2)/=53**3+97@C:)7*978*/)8)*7<F)155)))/2+-*+-)((((().)((0-()7)((-
@M03506:14:000000000-AKVR1:1:1101:7509:9204 2:N:0:39
AGGACTACCCGGGTTTCTAATCCCGTTCGCTCCCCTAGCCTTCGCGCCTCAGCGTCAGGTACGGCCCAGGGGGCCGCCTTCGCCACGGGTGTTCCTGCTGATCTCTACGCATTTCACCGCTACACCAGCAATTCCACCCCCCTCTACCGACCTCTAGCTCCCTAGTCTACATCGCACCCTCCCGGTTGAGCCGGGATATTTCACGACGTACTTAGAGTGCCGCCTGCGCGCGCTTTACGCCCAGCAACTCCGGACACCGCTTGCATCCTACGTATTACCCCGGCGCATGGCCCATGCTTAG
+
CCCCCGGGGGGGGGGGGGGGGGGGGGGGGGFGGGGGGFGFFGFGGGGGDEGFGGGGGGGGGFGGGGGGGGGEFDGGGGCCFEEGGGGG>FGGECGGEFFGGGCFFFFGGGEFCFGDFGGG:::BFGGGGGGD:DFCFGGGGG*@:,EFE*BEDFC,>F9DFFGCGAFFDFC<C/**=EE@FGGGGG5CFBCE>5*=*6CF+779;/2>=7FGFGE9*:6:>CD*7*7)/)07CEB<)75*:C<4*:@)++<53)1>*,155))19+<:6*9@.*0<+49+32996(()-03(),,*)*).)
@M03506:14:000000000-AKVR1:1:1101:24871:9223 2:N:0:39
AGGACTACCCGGGTATCTAATCCGGTTCGCTCCCCACGCTTTCGCGTCTCAGCGTCAGGAAAGGCCCAGAGAGCCGCCTTCGCCACTGGTGTTCCTCCCGATATCTACGCATATCACCACTACACCGGGAATTCCACTCTCCTCTACCTCCCTCAAGTCTGCCAGTATCCAAGGACCTCTCCCAGTTGAGCCGGGAGCTTTCACCCTGAACTTAACAGACCGCCTGCACGCCCTTTACGCCCAGTAAATCCGGACAACGCTTGCCACTCACGTATTCCCGCGGCTGCTGGCCCGTAGTTAC
+
CCCCCGGGGGGGGGGGGGGGGGGGGGGGGGGGGGGGGGGGGGGGGDGGGGGFGGFEGGGGGGGGGFEFGFFGGGGGGGGEFGGGGGG8FGEFGGGGGCGEFEGGGGGFCG7CEAFGGGGGGGGGCFGC@CFGFGGFGGGGG,>DFFFFFGGGGGGFFCGGGFGGFFFFEEGGF58EGGGC6DCF8DD7DDGCCG>*CCFG?C,B;CEFFCF>CF+>:0AF*5>*:>45C7>G<5864CBEDC379++*22<<35CDGB3=755C<CF)27<4<008+46C9>0116?FF:((.-,<5.6>)
@M03506:14:000000000-AKVR1:1:1101:14178:9244 2:N:0:39
AGGACTACCAGGGTATCTAATCCTGTTCGCTCCCCACGCTTTCGCGTCTCAGCGTCAGTACCGTCCCAGAGAGCCGCCTTCGCCACGGGTGTTCTTCCCGATATCTGCGCATTTCACCGCTACACCGGGAATTCCACTCTCCTCTTCCGGACTCTAGCCACACGGTTTCCACCGACAGCTCGAGGTTGAGCCTCGAGTTTTCACAGCAGACCTGTGTGGCCGCCTACACGCTCTTTACGCCCAATAAATCCGGACAAAGCTTTCCCCCCACGTATTACCGCTGCTGCTCGCACGTAGTTTG
+
CCCCCGGGGGGGGGGGGGGGGGGGGGGGGGGGGGGGGGGGGGGGGGGGGGGGGGGGGGGGGGGGGGGGGFGGGGGGGGDGGGGGGGGGGFGGGGGGGGGGDCEGGGGGGGGDGGGGGGGGGGGGGGGGGGGFGDDGGGGGGGGFGFGFE7BEGFGGGGGGGDGGGGGDGGFGFEEECEF,BE*;=CF69BDGFGEGGCGCFGGGFGGFGCGGCD99CC>GFGGG3DF:CC>57@*?<7>DEEG3>+A=7@@D))>D*(*09*1CFEF3*8DB)0A6::?:2-4>03??))-28((2)).))
@M03506:14:000000000-AKVR1:1:1101:7708:9255 2:N:0:39
AGGACTACTGGGGTATCTAATCCTGTTTGCTCCCCACGCTTTCGCACCTCAGCGTCAGTACCGGACCAGTGAGCCGCCTTCGCCACTGGTGTTCTTCCGAATATCTACGAATTTCACCTCTACACTCGGAGTTCCACTCACCTCTTCCGGACTCGAGCTTCCCAGTATCAAAGGCAGTTCTGGAGTTGAGCTCCAGGATTTCACCCCTGACTTAGAAAGCCGCCTACGTGCGCTTTACGCCCAGTGATTCCGAGCAACGCTAGCCCCCTTCGTATTACCCCGTCGGCTGGCACGACGTTAG
+
CCCCCGGGGGGGGGGGGGGGGGGGGGGGGGGGGGGGGGGGGGGGGGGGGGGGGGGGGGGGGGGGGGGGGGGGGGGGGGGGGGGGGGGGGGGGGGGGGGGGGGGGGGGGGGGGGGGGGGGGGGGGGGGGGGGGGGGGGGGGGGGGGGGGGGGGGGGGGGGGDFGGGGGGGGGGGGF?CEGGGGGGGGGGGGGGGGGGGC8CGGFGGGGC?*?CFGGFGC;CGDGGGGFFGC:EDE5<C7>GCE350=C7CGGFB::5C?D=)7)9CFG>8;F35CFD+6@+36,3(,1@;3:(=::)752,,
@M03506:14:000000000-AKVR1:1:1101:11275:9304 2:N:0:39
AGGACTACCCGGGTATCTAATCCTGTTCGCTCCCCACGCTTTCGCGTCTCAGCGTCAGTACCGTCCCAGCGAGCTGCCTTCGCCGTTGGTGTTCTTCCTGATATCTGCGCATTCCACCGCTACACCAGGAGTTCCACTCGCCTCTTCCGGACTCTAGCCCGGCAGTCTCCACTGACATTCAAAGGTTGAGCCTTTGACTTTTACAGCGGACTTACCGGGCCGCCTACACGCCCTTTACGCCCAATGATTCCGGCCAACGCTAGCCCCCTACGTATTACCCCCGCTGCTGGCACGTAGTTAG
+
CCCCCGGGGGGGGGGGGGGGGGGGGGGGGGGFGGGGGGGGGGGGGGGGGGGGGGGGGGGGGGGGGFGGGGGDGGGGGGGGGGGGGFGGGGCFGGGGGGGGFGGGGGGGGDDEGGGGGGGGGEGGGGGGGGGGGGGGGGGDGCCGGGGGGCCGGGGGDFGGDGDGGG,@<?GGGGGGGFGFFGGF6EGGGGGGGGFG7C9@FD,AFFGGDDGGGGGF*<>ED<CED3?::>)*9>?*6>;?E=<*57+9+C@@>)/742/*0.<CGCGD/)9))*2<+-/+4(-4((,0)?1(/(.2)06).
@M03506:14:000000000-AKVR1:1:1101:7010:9307 2:N:0:39
AGGACTACCCGGGTTTCTAATCCTGTTTGCTCCCCACGCTTTCGTGCCTCAGCGTCAGTTACCGTCCAGAGAGTCGCTTTCGCCACCGGTATTCCTCCTGATATCTACGCATTTCACCGCTGCACCAGGAATTCCACTCTCCCCTCCGGCACTCTAGCCTTTCAGTTTCTGGCTCACTTCCAAGGCTGAGCCTTGGGCTTTCACGTCAGACTTAAAAAGCCGCCTACGCACCCTTTACGCCCAATGATTCCGCGCAACGCTTGCACCCCCCGTCTTACCGCGCCTGCTGGCACGGAGTGGG
+
CCCCCGGGGGGGGGGGGGGGGGGGGGGGGGGGGGGGGGGGGGGGGGGGGGGGGGGGGGGGFGGGGGGGGGGGGGGGGGGGGGGGGGGGGGGGGGGGGGGGGGGGGGGGFGGGGGGGGGGGGGGGGGGDFFGGGGGGGFG9FFCEDEEEGGGGFGGGDCFGDGGGGGGGGGFGG6DDFGGGGGFGGGGGGGGGGGDFCEFFGGGGFFGG>FGGGFGGGF>FFDGEG3;>G<>CG30;);8EGGD5*=FF?FG?)7<D<95EBD.9*AF>*89>.98/<66592(4(-36)/4<@?2)..(((
@M03506:14:000000000-AKVR1:1:1101:5050:9318 2:N:0:39
AGGACTACTCGGGTTTCTAATCCCGTTCGCTCCCCTAGCTTTCGCACTTCAGCGTCAGTGTCAGCCCAGCAACCCGCCTTCGCCGCAGGTGTTCCTCTTGATATCTACGCATTTCACCGCTACACCAAGAATTCCAGTTGCCCCTTCTGCACTCTAGCCCCGCAGTATCGGTTGACCTTTCCGGGTTACGCCCGGAGATTTCACAATCGACTTGCTGTGGCCGCCTACGCGCCCTTTACGCCCATTAAATCCTAACCACTCTTGCTCCCCTCGTATTACCGCGGCGGCTGCCACGGCGTTA
+
CCCCCGGECEGGDFGGGGGGGGGGGGGCFGEGGFGFGFFGGGFGEGGG@FGFFGG7BFFGGGGGGGGFGFEFFFCFGGG@DCGGDGGGD?FGEGFFFGFGCF<EEFGFDGFGGGGGGG:C:BGFF,6=FE<ECC9@FGGGGGFGGGGGGC;DFFFEFDFGGDDGGGGGFGGGECFF6CEF;,4>CEEC,BE>E5>:*4:CFFD9C,,8*01/7:;+7:A*:*/*7*..157/>)0*.:7*1:/**++0+0<:*9***)907**27+<);:*07**20)1:(,((-((),0,:6,(5)),3(
@M03506:14:000000000-AKVR1:1:1101:26105:9324 2:N:0:39
AGGACTACTGGGGTTTCTAATCCCGTTTGCTCCCCTGGCCTTCGTGCCTCAGCGTCAGGAACTGTCCAGAGACCCGCCTTCGCCACGGGTGTTCCTCTCGATATCTACGCATTTCACCGCTACACCCAGAATTCTAGTCTCCTCTCTATTCCCCACGCACGGCAGTATCTACCGCAGTTTCGGAGTTAAGCTCCGAGATTCCTCACCCGACTTACCTCGCCGCCTACGCACCCTTTACGCCCACAGACCTCGAACTAACCTCGAAACCTCCCTACTACCGCGCTAGCCCGCACTGAGTAAG
+
CC<8AEGGGFGFGGDGGGF<6F6CFGGGGG,E<FFEFCEEEF9DEFEFFCFD8FFFEF88@@FG<D8E<FF@F7E+C+@FEFG@CGGG7C8FFF@?FE@E,FEFFEAAFF78+:?<F,+>@=+EC,46AF<FDF,57,C,,64EEC,,3C,,,63+6+6=+1@EC3,@D,,,,5**46,@;3@C5E8,,,?5:D6**/*,,+,><C,;:9D3*2C++08CDD37*:A)>*.:7))9>D)*1*9**/<)*+3.))/**,*:6.0*0*/88)*)0**++))*((((-(,).0((.(.*/7)))
@M03506:14:000000000-AKVR1:1:1101:14669:9336 2:N:0:39
AGGACTACTCGGGTATCTAATCCTGTTTGCTCCCCACGCTTTCGCACATCAGCGTCAATGCCGGTCCAGTGAGCCGCCTTCGCCACTGGTGTTCTTCCGAATATCTACGAATTTCACCTCTACACTCGGAATTCCACTCACCTCTCCCGGATTCAAGCGATGCAGTTTTAAAGGCAGTTCCGGGGTTGAGCCCCGGGCTTTCACCTCTAACTTGCAAAGCCGCCTACGCGCGCTTTACGCCCAGTAATTCCGAACAACGCTACCTCCCCCCGTATTCCCGCGGCGGCTGGCACGGAGTGAG
+
CCCCCGGGGGGGGGGGGGGGGGGGGGGGGGGGGGGGGGGGGGGGGGGGGFGGGGGGGGGGGGGGGGGGGGGGGGGGGGGGGGGGGGGGGGGGGGGGGGGGEGFGGGGGGGGGGGGGGGGGGGGGGFGGGEGGGGGGGGGGGG?GGGGGGGCGEFFFGFGDEEGGGGGGGGGEGGGGGFFGGGGGGGGEFCGGGGGGEGGCGFEGGCGFGGFFFGGGGGA7DGDGGDFFGDBGGF>36CDCE=3CFG?F+<C6@5DDGF3E>5)9*01715D:5CG6+6**--7;((432)4(*401>7(.5
@M03506:14:000000000-AKVR1:1:1101:17148:9336 2:N:0:39
AGGACTACCCGGGTTTCTAATCCCGTTTGCTCCCCACGCTTTCGCGCCTCAGCGTCAGGAATTGCCCAGAGACCCGCCTTCGCCACCGGTGTTCCTCCCGATCTCTACACATTTCACCGCTACACCGGGAATTCCAGTCTCCTCTGCAACCCTCAAGAACAGCAGTATCGATCGACATTCTTCGGTTGAGCCGAAGGATTTCACGACCGACTTGCCATCCCGCCTACGCGCCCTTTACGCCCAGCAATTCCGAGCAACGCTTGCCCCCCCTGGCTTACCCCGGCTGCTGGCCCAGAGCTGG
+
CCCCCGGGGGGGGGGGGGGGGGAFGGGGGFFGGGGGGGDGGGGGCGGGGGGGGGGDGGGGGGGGGGGGGGGFGGGGGGGGGGGGGGGGGEGGGGGGGGGGGGG?FGCGGGGGGGGGGGGGGGGGGGGGGGGFFGGGGGG=EFEFFFGGFGGDFF?FGCFGFGGGGG;,ECGF8CCGGGCF>DEFDCGEGFGGGEGGDFEGFD+>=EGEGGGGGC7<:+6C*975*7?>:)0:DDFG27)*?E:5*2CFFF:6.77CFFD=))07<CF5*0/.)*:8+,)+-((((4<6))33)3,*7)4:(
@M03506:14:000000000-AKVR1:1:1101:13426:9341 2:N:0:39
AGGACTACTCGGGTTTCTAATCCCGTTTGCTCCCCTGGCCTTCGTGCCTCAGTGTCAGGAACTGTCCAGAGACCCGCCTTCGCCACTGGTCTTCCTTACGATCTCTACGCATTTCACTGCTACACCGTAAATTCCAGTCTCCTCTCCAGTCCTCAAGCACCGCAGTATCAAATGCAGTTTCGGAGTTAAGCCCCGAGATTTCACACCTGACTTACGACGCCACCTACGCACCCTTTACGCCCAATGACTCCGAACCACCCTTGAGACCTCTGTATTACCCCGGCCGCTGGCCCAGAGTTCC
+
CCCCCGGGGGGGGGGGGGGGGGGGGGGGGGGGGGGGGGGGGGGGGGGGGGGGGGGGGGGGGGGGGGGGGGGGGGGGGGGGGGGGGGGGGGGGGGGGGGGGGGGGGGGGGGGGGGGGGGGGGGGGGGGGGGGGGGGGDFFGGGGGGGGDFGGGGFG?FG8EGGGGGGFBEGDGGGGFFCFFFC@EEGGCEECCCCC8E7*2EF7A;F@,<*;CF7A=>DEGG5CEGCFFG4BGGAA<>FBECC<3CEF=CGGF3>D)0,*:>5?CF5C)06*)9:0++66+4((-(33.()4(0,(7:76))
@M03506:14:000000000-AKVR1:1:1101:24270:9362 2:N:0:39
AGGACTACTGGGGTTTCTAATCCTGTTTGCTCCCCTAGCTTTCGTTCCTCAGCGTCAGTTGTGGTCCAGCGCGCCGCTTTCGCCACGAGTGTTCCTGCAGATATCTACGCATTTCACCGCTACACCTGCAATTCCACGCGCCTCTCCCACACTCAAGCACAGCAGTTTTGGAAGCAGCCTCTGGGTTGAGCCCAGAGACTTCACTCCCAACTTGCCACACCGCCTACGAACCCTTTACACCCAGTAATTCCGAACAACCCTGGCCCCCTACGTCTTACCGCGGCTGCTGGCTAGTAGTTAG
+
CCCCCGGGGGGGGGGGGGGGGGGGGGGGGGGGGGGGG8CGGGGGGGGGGGGGGGGGGGGGGGGGGGEGGGCFGG>FGGGGGGGGEGG+@?DFEGGGGGGGGGFGGGGFFGGE+@FGGGEGGGGCEFGFGGEFEAFGGGGGGGGGGGGGGGGGD,6@EGFGGGGG?DD;CD6>;CEGFGGG6FC,:C5*<>@DEEFECF,4,1>FCGFFF8C4?:F@>FF=C7DGD*AB*75C5F)2.;+0;C37<E7?77C6>35/70*2)))14*:>55F7.9**+6<=(,(4(4:6)9:(*,.0**.))
@M03506:14:000000000-AKVR1:1:1101:7758:9389 2:N:0:39
AGGACTACTGGGGTTTCTAATCCCGTTTGCTCCCCTAGCTTTCGCTCCTCAGCGTCAGTGGTGCCCCAGGAAGCCGCCTTCGCCACGGGTATTCTTCCCGATATCTACGCATTTCACTGCTACACCGGGAATTCTCCTCCCCTCTCCCGCCCTCTAGCTCCCCAGTATCGAACGCCTTCTCCAGGTTAAGCCCGGGGTTTTCACCCCGACCTTATGACCCCGCCTACGACCCCTTTCGCCCCATTATATCCCGATAACGCTCCCCCCCCCCGTTTTACCCCGCCCCCTGCCCGGGCGTTGG
+
BC@,8C,C<6FFEGGCD<FDEF@;@FGD;<,CFGE8,,CFG@E@F,,@,CE<<B@:B7CC,<CAEGFEDDD,,C@CFCG,CCF,,6+@@C+CCA,,C?,,,4@7E?,5<+8FFA9@F995C<FB=E+4@=7F,E,,7A,AFGGG8=,@+>>C88,,,=3,,1>3@EA33+6,,56@,*@4>,=,,>99<>9DF*=C?*=*41+>+/=**)/13;++++/A3)9>C*0)*/.:>@F44*)/;=***2+*+3+)0))1*)*27))17*:7/.5<)*02+560(40((,(0-).()(()08(((
@M03506:14:000000000-AKVR1:1:1101:7086:9402 2:N:0:39
AGGACTACTCGGGTTTCTAATCCCGTTTGCTACCCTAGCTTTCGCGCCTCAGCGTCAAGAACAGGCCAGGAAGTCGCCTTCGCCACTGGTGTTCCTCCCGATATCTACGCATTTCACCACTACACCGGGAATTCCACTTCCCTCTCCTGCCTTCGAGTCGAACAGTATCGCGTGACCCTCCCCAGTTGAGCCGGGGGCTTTCACACGCGACTTGTACGACCGCCTGCGCGCTCTTTACGCCCAGTAAATCCGGACAACGCCCCCCACCTCCTTATTACCCCGGCCGCTCGCCAGTCGTTAC
+
CCCCCGGGGGGGGGGGGGGGGGGGGGGGGGGGGGGGGGGGGGGGGGGGGGGGGGGGGGGGGGGCFGGGGGGGGGGGGGGGGGGGGGGGGGGGGGGCFGGGGGGGGGGGGGGGGGGGGGGGGGGGGGGCF=FFGGGGGGGGGGGGGGGGFGGGGGDCCFGEGFGGDGD>E8EGGC8BFFCFGGG6EFFCCFGGEEGGDEEGFGGGGGCC/9>CCCC0?*7ED)>EGGF5ECD5C5F7):BEE5**22</+3<>).7)9:5:)).198CB8)*)*0:22<@+41>>(47>()-9)(.2))-((
@M03506:14:000000000-AKVR1:1:1101:9468:9407 2:N:0:39
AGGACTACTCGGGTTTCTAATCCGGTTCGCTCCCCACGCTCTCGCACTTCAGCGTCAGCGCATGCCCAGTCGGCTGGTTTCCCCCTGGGTGTTCCTGCCGATCTCTACGCATTTCACCACTACACCGGCAATTCCACCGACCTCTGCATGGCTCCAGTCTCGCCGTATGGGATGGCGCCTGGCCGTTAAGCGGCCAGATTTCACACCCCACGCGCAAAACCGCCTGCGTGCGCTTTACGCCCAGTCAATCCGGACAACGCTTGGCTCCCCTGTATTCCCGCCGCTGCTGGCCCCGAGTTAC
+
CCCCCGGGGGGGGGGGGGGGGGGGGGGGGGGGGGGGGGGGGGGGGGGGGGGGGGGGGGGGGGGGGGGGGGGGGGGGGGGGGGGGGGGGGGGGGGGGGGGGGGGGGGGGGGGGGGGGGGGGGGGGGGGGGGGGGGGGGGGCGGGGGGGGGGGGCGGGGGGGGGCEGGGFGGFBFG5EGGD=CGGFGGGE8FGEEGG8C6ECGGFG+=:CEGGDGCG5D3)CDDD>9*777*7*7>5<>F>EGGD57CC7+3A57BGG*,)1)7F*C+<5*0*76*0:+56/(-(4;((),70(0(-))0(.)
@M03506:14:000000000-AKVR1:1:1101:20276:9407 2:N:0:39
AGGACTACTCGGGTTTCTAATCCTGTTTGCTCCCCACGCTTTCGCGCCTCAGCGTCAGTATCGGCCCAGAGAGCCGCCTTCGCCACCGGTGTTCTTCCCAATATCTACGAATTTCACCTCTACACTGGGAATTCCACTCTCCTCTCCCGATCTCTAGTCATCCCGTTTCGAGCGCAGTTCCCAGGTTAAGCCCGGGGCTTTCACACCCGACAAAACTGACCGCCTGCGCGCCCTTTACGCCCAGTAAACCCGACCAACGCCCGCCCCCTTCGTATTACCGCGGCTGCTGGCCCGATGTTAC
+
CCCCCGGGGGGGGGGGGGGGGGGGGGGGGGGGGGGGGGGGGGGGGGGGGGGGGGGGGGGGGGGGGGGGGGGGGGGGGGGGGGGGGGGGGGGGGFGFGGGGEGGGGGGGGGFGGGGGGC<FGAFFC<FEFGGGGGGGF<ACFGGG8DFGEEEEEFGFC,766EFFEGG?FCG:C>:CCE;EGFGFGGFGGFF7*@>E575?:CCF96*1*:CDCFFC<G46;)1*7C))//<ED5FCAC3CE5152CF6+A?5>3/558**0)09DCG>8.5;5*80+:6:990;>FF/,0(.849)80)-)
@M03506:14:000000000-AKVR1:1:1101:24185:9411 2:N:0:39
AGGACTACTGGGGTTTCTAATCCTGTTTGCTCCCCTAGCTTTCGCGCCTCAGCGTCAGTTATGGTCCAGTGCGCCGCTTTCGCCACAGGTGTTCCTCCCGATATCTACGCATTTCACCGCTACACCGGGAATTCCACGCACCTCTCCCATACTCCAGCACGGCAGTTTCGCCTGCAGACTCTGAGTTGAGCCCAGAGATTTCACAGGTGACTTACCGCACCGCCTACGCGCCCTTCACGCCCAATCACTCCGAACAACGCGTGCCCCCCTCGTATTACCCCGCCTCCTGGCACGACGTTAC
+
CCCCCGGGGGGGGGGGGGGGGGGGGGGGGGGGGGGGGGGGGGGGGGGGGGGGGGGGGGGGFGGGGGGGGGGGGGGGGGGGGGGGGGGGGEFGGGGGGGGGGGGGGGGGGGGGGGGFGGGGGEGGGGGGGECGGGDGGGGDEGBFFGGGGGEGFFDGCGGGGCGGGGGGGGGGG>::CFFCFDF9FGCCCFCFGGFC=,BC<C7CCGGGG7FFC+AFCG>GGGGGGG4.C35:D35*57>G8ED3**3)<:8).)1)22):).)9D@FBG3CDF**3+.@+32(46(()5)((1,,1)0311
@M03506:14:000000000-AKVR1:1:1101:12258:9443 2:N:0:39
AGGACTACACGGGTTTCTAATCCTGTTCGCTCCCCACGCTTTCGCGTCTCAGCGTCAGTACCGTCCCAGAGAGCCGCCTTCGCCACGGGTGTTCTTCCCGATATCTGCGCATTTCACCGCTACACCGGGAATTCCACTCTCCTCTTCCGGACTCTAGCCTTACGGTTTCAACCGACGTCTCGAGGTTGAGCCTCGAGTTTTCACAGCTGACCTGTAAGGCCGCCTACACGCTCTTTACGCCCAATCAATCCGGACAACGGTTGCCCCCTCACTTTTACCCTGGGCTCTGGCAAGTACTTTG
+
CCCCCGGG9FGGGGGGGGGFGGGGGGGGGGGGGGGGGGGGGGGGGGGGCEGGGGFGGGGGGGGGGGGGGGGGGGGGGGGGGFGGGGGGGGGGGGGGGGGGCEGGFGDGGGGG7E?FGGGGGCGGGGGGGGGGGDFGGFFCGGCGFGGGGGEGEGGGCFFGEFGFDGGDGGDGGE:CEGGFFGGG58FDFCCF?FEE*3;C+;@E7?CC66>6C*AF::):*)CED*:)0*027)9C):7CG=DDF*06<<C@>551C()*07:*0<;3:)*)**+30-9+).-,((,/244(*-67**)))
@M03506:14:000000000-AKVR1:1:1101:19161:9466 2:N:0:39
AGGACTACAGGGGTTTCTAATCCCGTTTGCTACCCTAGCTTTCGCGCCTCAGCGTCAAGAACAGGCCAGGAAGCCGCCTTCGCCACTGGTGTTCCTCCCGATATCTACGCATTTCACCACTACACCGGGAATTCCGCTTCCCTCTCCTGCCTTCGAGTCGAACAGTATCGCGTTACCCTCCCCAGTTGAGCCGGGGGCTTTCACACGCGACTTGTACGACCGCCTGCGCGCTCTTTACGCCCAGTAAATCCGGACAACGCTTGCCACCTACGTATTACCGCGGCTGCTGGCACGTAGTTAG
+
CCCCCGGG@FGGGGGGGGGGGGGGGGGGGGGGGGGGGGGGGGGGGGGGGGGGGGGGGGGGGGGGGGGGGGGGGGGGGGGGGGGGGGGGGGGGGGGFGGGGGGGGGGGGGGGGGGGGGGGGGGGGGGGGGGGGGGGGGGGGGGGGGGGDFGFGGGGGGGGGDGGGGGGGGGDFG*:EGGGGGGGCEGGFGFGGGDEGGG5CECCGGFGE*5DCEFFGGGFGD:5CCC>DCD5/>@FGAG3;EGG:F?F?9FG:<37C505E:7@C67CF=69.)*<872==9>0902<F:422=((*)0)6.
@M03506:14:000000000-AKVR1:1:1101:25166:9489 2:N:0:39
AGGACTACCCGGGTATCTAATCCCGTTTGCTCCCCACGCTTTCGCGCCTCAGCGTCAGGAATTGCCCAGAGACCCGCCTTCGCCACCGGTGTTCCTCCCGATCTCTACACATTTCACCGCTACACCGGGAATTCCAGTCTCCTCTGCAACCCTCAAGAACGGTAGTATCGATCGACGTTCCTCGGTTGAGCCGAGGGATTTCACGACCGACTTCCCATCCCGCCTACGCGCCCTTTACGCCCAGTAATCCCGATCAACGCTTGCCCCCTCTGTCTTACGGCGGCCGCTGGCACAGAGTTGG
+
CCCCCGGGGGGGGGGGGGGGGGAFEEEGFGGDFGGFGGGGGGGG>FGGGGGGFGEGGGFDGFFFFGGGGGGGGGGGGGGEGGGGEGGG>FGGGGAFGCCFEEGGAFFGGGFGGGGGGGGGCFGFFGGDEFCBD<FGFDF9@9EFGCFAFGGGG?,,DEDGGDGGCA9,@CG@CE>**>7:6=7BC1CC,,?:BEEEC5<*>;7E**7:5)>CE*9@7*)2*1>EG3)8:))793)92>3;**1**3<6+2<5))1/*(*/757*73AB*0*0@::E7<)A;0>>(,459)17@(,0)9))(
@M03506:14:000000000-AKVR1:1:1101:9877:9491 2:N:0:39
AGGACTACCCGGGTTTCTAATCCTGTTTGCCCCCCACGCTTTCGCACCTCAGCGTCAGTATCGGGCCAGTGAGCCGCCTTCGCCACTGGTGTTCTTGCGAATATCTACGAACTTTACCTCTACCCTCGCAGTTCCACTCACCTCTCCCTAACTCAAGTCTCCCAGTATCCACGGTAGTTCTGGAGTTGCGCTCCTGGAGTTCACCCCCGCCTTAACCAACCGCCTACGTCCGCTTTACGCCCATTATCTCCCATCATCCCCACTCCCACTCCGTGCCACCGCGCTACTCGCGCAGAGTGAC
+
CCC?<CFE9-@CF@F;FCCE@FEA,CF9CEFG,@BCEGGGE<E:@B:FF<D866@B::,<9EE7::@@,,:CE<C+FFG@9<:F@F,,B?FE:,5ABF++6@<@E,C?+B,4AE,,:55,A,5,8,AFGE788@FADD,,3D9D=B,@,3,@3=9@,,,3@:>:6D;DC7,,*3**46,,;,<ECC,,,44*6*,5>,,4<=<?7,=C5)/*2*++**)2:)///*).2*0*1..*)25C:CC*::+*++<)8=07*)*/)).*288)20*)0****)*:9>((-(,/)0,(.(-))*)))
@M03506:14:000000000-AKVR1:1:1101:8206:9497 2:N:0:39
AGGACTACTCGGGTTTCTAATCCTGTTTGCTCCCCTAGCTTTCGTTCCTCAGCGTCAGTAGTGGTCCAGCGCGCCGCTTTCGCCACGGGTGTTCCTGCAGATATCTACGCATTTCACCGCTACACCTGCAATTCCACGCGCCTCTCCCACACTCAAGCACAGCAGTTTTGGAAGCAGCCTCTGGGTTAAGCCCAGAGATTTCACTCCCAACTTGCCGCACCGCCTACGACACCTTTACACCCATTAATTCCGAACCAACCTGGCCCCCTACCTCTTACCGCCGCTGCCGGCCCGACGCTAG
+
CCCCCGGGGGGGGGGGGGGGGGGGGGGGGGGGGGGGGGGGGGGGGGGGGGGGGEGGGGGGFGGGGGGGGFEGGGGGGGGGGGGGGGGGDGGEEFGGGGGGGGGGGGGGGGGEGAEGGGGGGGGFGG8FFFGGGGGGGGGEGGGGGGGGGGGGGGF8,EC:CFGGG9DDFGGGGCFGCFCCEFGG6DEG?BFF>FG8>?<FFDFF,A6EG;DCG=9F/:819>3:9*;:=3)2>FF7-**<FEF*:+</+<C457D)0(*2/)55*:C)207)1*+++.0:((33,(()(0((0-())),1(
@M03506:14:000000000-AKVR1:1:1101:6891:9500 2:N:0:39
AGGACTACCGGGGTTTCTAATCCCGTTTGCTCCCCTGGCTTTCGCGCCTCAGCGTCGGTATCAGCCCAGAGACTCGCCTTCGCCACTGGTGTTCCTCCCGATATCTACGCATTTCACCGCTACACCGGGAATTCCAGTCTCCTCTGCTGTACCCAAGCTGAACAGTATGAAATGCGGTTCCCCGGTTGAGCCGGGGGATTTAACATCCCACTTATTCAGCCGCCTCCACGCCCTTTACGCCCAGTGATTCCGTACTACGTTTGCTCCCCCCGTCTTCCCGCGGCCGCTGGCCCGGGCTTCT
+
CCCCCGGGGGGGGGGGGGGGGGGGGGGGGGGGGGGGGGGGGGGGGGGGGGGGGGGGGGGGGGGGGGGGGGGDF9F<FGGGGGDEFGFGGGGGGGGGGGEG7FGCFGFGGG>FGEFGGGGGDGGGGGGD@@=DGGGGGGGFGGGGGCFGG;CFGGGFGFCGCCFDD:;>CGGGGEGGGGEDDFGGGGG5CFFGGGDEE5*A9@F+9:CCEF55C7CGDFFGF)7EC*08C53CGF?<):>ECC*CC+</0+9)))**257:7))209<>C5C.8*A8@4?*4(44,((.45((0(())04(-
@M03506:14:000000000-AKVR1:1:1101:16160:9509 2:N:0:39
AGGACTACCCGGGTTTCTAATCCTGTTTGCTCCCCTAGCTTTCGCGCATCAGCGTCAGTTGTGGTCCAGTGAGCCGCTTTCGCCACAGGTGTTCCTCCCGATATCTACGCATTTCACCGCTACACCGGGAATTCCACTCACCTCTCCCACACTCTAGCACGGCAGTTTCCACAGCAGACTCTGAGTTGAGCCCAGAGATTTCACTGCGGACTTACCGCACCGCCTACGCGCCCTTTACGCCCAATAATTTCGAGCAACGCTTGCCCCCTCTGTATTTCCGCGGCGTCTGGCACAGACTTAG
+
CCCCCGGGGGGGGGGGGGGGGGGGGGGGGGGGGGGGGGGGGGGGGGGGGGGGGGGGGGGGGGGGGGGGGGGGGGGGGGGGGGGGGGGGGGGGGGGGGGGGGGGGGGGGGGGGGGGGGGGGGCFGGGGGGGGGGFGGGGGGFGCEGGFGGGGGGGGGGGCGGGGGGGGGGGGGGGFGGGGGGGG9DDCFECEGGGGCC>FFCFGG?9EGGDCCFFG?5D3>C<DCGG)0=9)>5@FG22)*:C*C5++00+357)974375)8)**3*7*79:6:C?+6@51(31((,7(821?(.9))6).
@M03506:14:000000000-AKVR1:1:1101:24088:9515 2:N:0:39
AGGACTACCCGGGTTTCTAATCCTGTTTGCTCCCCTAGCTTTCGTTCTTCAGCGTCAGTTGCGATCCAGTCAGCCGCCTTCGCCACGGGTGTTCCTGCAGATATCTACGCATTTCACCGCTACACCTGCAATTCCACTGACCTCCCTCGCACTCGAGCACGGCAGTTTTGAAAGCAGCCTCTTGGTTAAGCCCAGAGATTTCACTCCCAACTTGCCGCACCACCCACGAACCCTTTCCGCCCAGGACATCCGAGCAACGCCGGCCCCCCCCGTCTTCCCGCTGCCTCTGCCACGTCGTTAT
+
@CCCCGGGFFEGGB7;DFFFGGGGFGGGGGGGGGGGGGGGGGGGFGGGGGGGGGG>CFGGGFGEGGGFGGGGGGGGGGGGGGGGGGGFGG7CFGGGGGG@FG9BEFFGGGCG><FFGGGGGEGGGGGDD8EGGG9DAFGCFGDB,@DF=8+@EFEF8C3DCCG+@5D,@,8F,<,8CGGDFG7,DE*,,>;>D,,D>>D?,5=CC9C,6**0=C?A)):ED<FC*:8.*/5:<).2)2)*2:7****)03;5).1)50)*0.)/1:*<*)1))**1+.8:(---,),9:*.)=>?*..,((
@M03506:14:000000000-AKVR1:1:1101:25957:9518 2:N:0:39
AGGACTACTAGGGTTTCTAATCCTGTTTGCTCCCCTAGCTTTCGTGCATCAGCGTCAGTTATGGTCCAGTGAGCCGCTTTCGCCACAGGTGTTCCTCTTGATATCTACGCATTTCACCGCTACACCAGGAATTCCACTCACCTCTCCCATACTCAAGCCCGGCAGTTTATCATGCAGTCTATGAGTTGAGCCAATAGATTTTACATAAGACTTACCAAACCGCCTACGCACTCCTTACGCCCAATACTTTCGAACAACGCTCACCCCCCGCGTATTTACTCTGTCGATGGCTCAAAGTTAT
+
CCCCCGGGGDAF8@;@FFFGGGG9@CFGCGGGFGEGGCGCEGGGGCFDGGFGGGEGGD@EGCFD@FEFGGGGGFGGGFE66@FCFEFGGGGGCFFGG,C<EGFEFGGFGGCFEGGCAA7CFDCGFCGGGFGGGC;FG,F:,E===,,@DF,DFCDEF8F6=CC+@,7>3,@@C,@DCFDGGGFFG9@EC8>8,4@@AFA:F+@FDCFAA7*2@+;D+*3:*;7*/;*:C****01+0;)***:D*=+3++5=>;*8*,/1):);**::*.)0))*0+./3)))))(-)))((0),*/1.6)
@M03506:14:000000000-AKVR1:1:1101:8258:9520 2:N:0:39
AGGACTACTCGGGTATCTAATCCCGTTTGCTCCCCTGGCCTTCGCGCCTCAGTGTCAGGAACTGTCCAGAGACCCGCCTTCGCCACTGGTCTTCCTCATGATCTCTACGCATTTCACTGCTACACCATGAATTCCAGTCTCCTCTCCAGTCCTCAAGCACCGCAGTATCGAATGCAGTTTCGGAGTTACGCTCCGAAATTTCACACCCGACTTACGGCGCCACCTACGCACCCTTTACGCCCAATGAATCCGAACAACGCTTGAGACCTCTGTATTACCGCGGCTGCTGGCCCCGCTTTAG
+
CCCCCGGGGGGGGGGGGGGGGGGGGGGGGGGGGGGGGGGGGGGGGGGGGGGGGGGGGGGGGGGGGGGGGFFGGGGGGGGGGGGGGGGGGGGGGGGGGGGGGGGGGGGGGGGGGGGGGGGGGGGGGGGGGGGGGGGGGGGCFGGGGGGGGGGGFGFGGGGGGGGGGGFGGGFGGFGGGGFFGGGGGGGG:CEEGGGG+@FGGGCG7CGGD>47ECG>@DFG:)?=F49355>CGFF<CGBGGGG<DFG=:9C>)8DDFBDGF))0*:C309>69*<0<A=*26(0((,94601)(,))0())
@M03506:14:000000000-AKVR1:1:1101:9899:9533 2:N:0:39
AGGACTACTCGGGTTTCTAATCCCGTTCGCTCCCCTAGCTTTCGCGCCTCAGCGTCAGTGTCGGCCCAGCAACCCGCCTTCGCCGCAGGTGTTCCTCTTGATATCTACGCATTTCACCGCTACACCAAGAATTCCAGTTGCCCCTTCCGCACTCTAGCCCCGCAGTATCGGTTGACCTTTCCGGGTTAAGCCCGGAGATTTCACAATCGACTTGCGGTGGCCGCCTCCGCGCCCTTTACGCCCCGTAAATCCGAACAACGCTTGCTCCCCCCGTACTACCGCTGCTGCTGCCACGGATTTT
+
CCCCCGGGGGGGGGGGGGGGGGGGGGGGGGGGGGGGGGGGGGGGGGGGGGGGGGGGGGGGGGGGGGGGGGGGGGGGGGGGGGGGGGGGGFFEGGGAFGGGGGGGGGGGGGGGGGGGGGGGEGGGGGGGGGGGGGGGGFGGGGGGGFGGGGCEEGGGGGGGGCE>>CGBFGGGCG?FCCFFGGGGD8CCFGGFFEE5C5@FGF9@CCCFGG5>EGCE3*5/5*)*9>..>C>EGFF4?FFD=EGG32?57+<?)07CC:F:5<B*1+<FFEC3)9**/)9:22(412>?:6)())-1))(.)
@M03506:14:000000000-AKVR1:1:1101:22271:9552 2:N:0:39
AGGACTACTGGGGTTTCTAATCCTGTTTGCTCCCCTAGCTTTCGTGCCTCAGCGTCGGTATCTGTCCAGAAAGCCGCCTTCGCCACCGGTGTTCCTCCTGATATCTACGCATTTCACCGCTACACCAGGAATTCCGCTTTCCCCTCCAGAACCCAAGCTCTCCAGTTTTGGCTGCAGTCTCTGGGTTGAGCCCAGAGTTTTCACATCCAACTTAGAAAGCCGCCTCCGCACCCTTTACGCCCAGTAATTCCGAACAACGCTTGCCCCCCCCGTATTCCCGCGGCCTCCGGCCCGGATTTAG
+
CCCCCGGGGGGGGGGGGGGFGECGGGGGGGGGGGGGGGGGGGGGFGGCFGGGGGGGGDGFGFGCFFCFGGGGGGGGGGGCEFEEEGGGGDGGGGGGCFGGGFGGGGGGGGGGGGGCFGGGDFGGGGGGGGGFDFAF@FEGGG?FGGGGGFCFGGGGGGGGFFGGFGFGGFG784>CF9C;DFG,:FEEG7DF*@D8DFFFGF7F7ECGFF>C7CC7:8A66))*:*A;5).75F=87F:=CEDGGF9+=+>?).)1>?)*755CGF@B:DD@FGG++)9*(,4;(,84()49801))).))
@M03506:14:000000000-AKVR1:1:1101:17453:9557 2:N:0:39
AGGACTACACGGGTTTCTAATCCCGTTTGCTCCCCTGGCTTTCGCTCCTCAGTGTCAGTGTTGGTCCAGGATGCCGCCTTCGCCACCGGTGTTCCTCCAGATATCTACGCATTTCACCGCTACACCTGGAATTCCGCATCCCTCTCCCGGATTCAAGCCTACCAGTATCGGACGCAGTTCCCGGGTTGAGCCCGGGGATTTCACGTTCGACTTAACAGGCCGCCTACGCGCCCTTTACCCCCAGTAATTCCGAACAACGCTTGCCCCCCCCGTCTTCCCGCGGCCGCGGGCACCGCGCTAC
+
CCCCCGGGGGGGGFGGGGGGGGGGGGGGGGGGGGGGGGGGGGGGGDGGGGGGFGGGGFFGGGGGGGGGGGGGGGGGGGGGGFGGGGGGGFGEEGGAFGGGFGGGGGGGGGGGDGFFGGGGGGGFGGGGGCGCGGGGGCFGDF8F,DFGGGE6CFFDFGG,8AFF=EFDECEFEGGGG>9CFGG5E*4;@CGGGEDDE*4,>DCF=6CCCCD<5+CFC7)CDCCC9<?)C<>CDF:0::*<8C372<@/+396).CC*()*))07*ACE*0)05*2*+).*26((,(()()4(0,())),(,
@M03506:14:000000000-AKVR1:1:1101:8955:9577 2:N:0:39
AGGACTACCGGGGTTTCTAATCCCGTTCGCTCCCCACGCTTTCGCGCTACAGCGTCAGTTGTGAGCCAGAAGGCCGCCTTCGCCACTGGTGTTCCTCCCGATATCTACGCATTTCACTACTACACCGGGAATTCCACCTTCCTCTCTCACACTCTAGTCGACCAGTATTGGAGGCAGTTCCAGGGTTGAGCCCTGGGATTTCACCCCCAACTTTGCCAACCGCCTTAACGCGCTTTACGCCCAGTAAATCCGGATAACTCTCGCCCCCTACGCACACCCGCGGCTGCTGGCCCGTAGTTCG
+
CCCCCGGEEGGGGGGCAED<FGFCBFF@7CFGGGGFGEGGDGGGDGGGECFECGEEGFGDFG:FEF,@FGGGCGE::FG=<FF7:F8@=FEGCFE<F<BCEGGEDGFFDC+B@FFGGFFGDGGGAFCC@FCFFEFFGGG:FGFFEEGFAFFFFFFFGCC+3@C*:<FGGGC::55**>,,?DF?*>@5,2?,1,;CE6,=:71C+*==**:<<CC7>F6*C5C=D**9:5BEDB5/67);8=*77+00<@853)*174*<@F3DG5=3*)/7)1***-7*-4((((-)26::36,1)8)),
@M03506:14:000000000-AKVR1:1:1101:9533:9603 2:N:0:39
AGGACTACCCGGGTTTCTAATCCCGTTCGCTCCCCTGGCTTTCGCGCATCAGCGTCAGTGTCGGCCCAGCAACCCGCCTTCGCCGCAGGTGTTCCTCTCGATATCTACGCATTTCACCGCTACACCGAGAATTCCAGTTGCCCCTTCCGCACTCTAGTCGCACAGTATCAGTTGACCTTTCCGAGTTAAGCCCGGAGCCTTCACAACTGACTTGTGCTGACCGCCTACGCGCCCTTTCCGCCCAGTAACTCCGAACAACCCTTGCCCCCCCCGTATTACCGCGGCCGCTGGCCCGGAGTGT
+
CCCCCGGGGGGGGGGGGGGGGGGGGGGGGGGGGGGGGGGGGGGGGGGGGGGGGGFGGGGGGGGGGGGGGGGGGGGGGGGGGGGGGGGGGFGGGGGDGCGEGGGGGGFGGGGGGGGGGGGGGCFGGGGBFGDFFFGFGGGDGGGGGGGGGGCGEG7FGDEGGEGGGCFFGGGGD7FCF???E9EEE>CFFGFGC=C***;2<8?C?EG+<>C>FC9+:+++07/:DD)7*7)295>5:*8CDEC*56+8+0<?)<*19(9*.0<DF?C@GFD>5D*004@F(30(4(1>()31),(/)0-(-
@M03506:14:000000000-AKVR1:1:1101:4347:9619 2:N:0:39
AGGACTACCCGGGTTTCTAATCCCGTTTGCTCCCCTAGCTTTCGCGCCTCAGTGTCAGTATTAGGCCAGATAACCGCCTTCGCCACAGGTGTTCCTCCTGATATCTACACATTCCACCGCTACACCAGGAATTCCGTTATCCTCTCCTATACTCAAGTCAGACAGTATCCGATGCGGACATCTCGTTAAGCGATGATGATTTCACATCAGACTTACCTGACCACCTACACGCCCTTTACGCCCAGTAATTCCGACCAACGCTTGCCCCCCCCGTCTTACCGCGGCTCCTGGCACGGAGTTA
+
CCCCCGGGGGGGGGGGGGGGGGGGGGGGGGGGGGGGGGGGGGGGGGGGGGGGGGGGGGGGGGGGGGGGGGGGGGGGGGGGGGGGGGGGGGGGGFGGGGGGGGDGGGGGGGCFGGGGGGCCFGGFGGFGGGGGGGGGGFGFCGGFD,DFFGGCGGFF93=DFAGGGGGGFFEGEEGEDEGGDFGGGGGFFCG7B:>;FGCCCGGF,,@C974CGGGGGGF,;CCFDFFFFC6575BGB76;EC3<4+>+<CGFFF5<D0DEF7.756+.:>GE>7**2)13,7>FF>()(048)),)0)((.
@M03506:14:000000000-AKVR1:1:1101:23875:9644 2:N:0:39
AGGACTACCTGGGTTTCTAATCCTGTTTGCTCCCCTAGCTTTCGTGCATCAGCGTCAGTAATGGTCCAGTGAGCCGCTTTCGCCACAGGTGTTCCTCCCGATATCTACGCATTTCACCGCTACACCGGGAATTCCACTCACCTCTCCCATACTCAAGCACGGCTGTTTCCCTCGCCTGCTCCGAGTTTAGCCCGGAGCTTTCACAAGAGACTTACCGCAACGACTACGCACACTTCCCGCCCACTACTTCCCAAGACAGCTTCAATCCGCCGTATTCCTGCGCCCTCTGGCCATGCGGTAT
+
CCCCCGGDG-CEGFEFCGFF9C@<96CFCCCA,@C,<EECG9ECF87D9C,,C@FEGD,C<FFCEFFFFEC,ED@:C7@FFC,FCFGF8,AF,,BBD=FCCF:FD<9<4:,8@9F9AEGC@++,AEFDEE+9ADFGGFFCFF9=FFFCF,,@@=CDEF,66+++3,3,,3@F,++4+>C3E<E*53*,3378@C5C5*4440<=9E:=?**8,BCC*))*2)*2*)).**.**)+*)*)//*9*22+132<)77*2*(*29***2+372)*.0**++)*+((((((.)5),49(.00.49(
@M03506:14:000000000-AKVR1:1:1101:24823:9651 2:N:0:39
AGGACTACTGGGGTGTCTAATCCCGTTTGCTACCCAAGCTTTCGCGCCTCAGCGTCAGATACGAGCCAGAGAGTCGCGTTCGCCACCGGCGTTCCTTCTGATATCGACGCATTTAACCGCTTCACCCGAAGTTCCACCCTCCCCTCTCGTCCTGAAGACAAACAGTATCGGATGCAGTTCCTAAGTTGAGCTGATGGATTGCATAATCGACTGTTAAACCCGCCTACGCTCGTGTCTTGCCCAGTGATTACGTTGACCTTGTCCATACTGCGTCTTCTACCCCTGTCTTGGAGGGTGTGTG
+
CCCC@C@@F@<<:F+FG<CC,F6,@F@<@,<6CFC<@E@FA96,,+6@F@<CD+B@:C<<C,CF77:CDE<<7F,@F:@::=+48?E=:7:FF?@G<E<<F,C@,++48+++@<,@,,++FF7<A<,3C@=FFA;=>3>+<8:3,4,4@::>5,@,43@CG6DF6D,,,**1=*D29FG72,,,<,,4,,,22,,41,1<*2+++0+1*2)***55:;*05731:D?)><@*)).2)*0++2**20+=:++)))*1*)*3/0*0*3+0+**0))21+)*3.((--.)*)*)).((1))(..
@M03506:14:000000000-AKVR1:1:1101:12828:9684 2:N:0:39
AGGAGGGTATCTAATCCTGTTTGATCCCCACGCTTTCGTGCCTGAGTGTCAATATTCGTGTAGCCAGCTGCCTTCGCAATTGGTATTCTATGTCATATCTAAGCATTTCACCGCTACATGACATATTCTACTGACCTCCACGGTATTCAAGACTGATAGTATCAATGGCAGTTTCCGGGTTAAGCCCGGAGATTTCACCACTGACTTACCAATCCACCTACGCACCCTTTAAACCCAGTGAATCCGGATAACGCTTGCACCCTCCGTCTTACCGCGGCTGCTGGCACGGAGTTCGCCGGTG
+
CCCCCGGG9FGGGGGGGGGGGGGGGGGGGGGGGGGGGGGGGGGGGGGGGGGGGGGEFGGGGGGGGGGFGFGGGGGGGGGGGGGGGGGGGGGGGGGGGGGGGGGGGGGGFFGGGGGGGFFGGDCFGGGGGGGG9FFFGGG?FGEGGGGGGFAEGGFGGGGGGGGFGGGFDF6AEFGGGGGGGGGGGGGGGCGEGGGGGFGGGG:DDFF7E7=FGGCFFC>C>59*<DB4ACFGFFFGFG?19BFGGGG4*=76)=D75=GGF:5CCE@)*8+;)*=**-7C<:)(,48D(.(4))4C3512(
@M03506:14:000000000-AKVR1:1:1101:25795:9685 2:N:0:39
AGGACTACTCGGGTATCTAATCCCGTTTGCTCCCCTGGCCTTCGTGCCTCAGCGTCAGGAACTGTCCAGAGACCCGCCTTCGCCACTGGTCTTCCTTACGATATCTACGCATTTCACCGCTACACCGTAAATTCCAGTCTCTCCTCCAGTCCTCAAGCACGGCAGTATCGAACGCAGTTTCGGAGTTAAGCTCCGAGATTTCATACCCGACGTACCGCGCCGCCAACGCAACCTTTACCCCCTATGACACCAAACAACCGTTGCGAACACTGTCTTACTCCGCCTGCTGGCACAGGCCTAC
+
CCCCCFGCCFCEDFF-CFDECAEGGGGFDGFFFCBF<E<EGGGCF@EGGFE,@BFF:FGGGGGGFG?FGGD8<DE@F7:@EFGDFGFFG?E,CFD?AFFDC,,@EA9FB7C4CDDCF9B++@@F,=CC74A?A<=<FFG9F,,>886,,6=DDEGC?GFF+@>8EFA==66=,@6>73@@,A;BC8DC,9BBCD5*4;85;=,,5CF7757)4/*;*2)*)17:))).*))20)**.7*02*)*0++9++*)0)*1/2*2007*)**)*.0/0*+<+)*+,((,(3(6.6106,.*))),(
@M03506:14:000000000-AKVR1:1:1101:21910:9689 2:N:0:39
AGGACTACCCGGGTTTCTAATCCTGTTTGCTCCCCTAGCTTTCGCGCCTCAGCGTCAGACTCTGTCCAGATAGCCGCCTTCGCCACCGGTGTTCCTCCTGATATCTACGCATTTCACCGCTACACCGGAAATTCCACTCACCTCCCCCTCACTCAAGCCCGACAGTTTTCGATGCCGACTCTGGGTTGACCCCAGAGATTTCACATCAAACTTATCAAACCGCCTCAGCACCCTCTCCCCCCAATACTCCCGAACAACCCTGCCCCCCCCCCTATCCTCCGGGCTGCAGCTCCGACGTCAC
+
CCCCCGGGGFFG:8CCGCFAFCFGGGFD<<CFGDCFFGGGGCF@BBEEGEG@EC@FGGCF?@@EFG@FGGGGGAGCE786CFEGCFGGC=CFBEFGGFGGDFG,,:,FDEGG=5@EGFEFGC7?,?>CEFEFFE,7E,A=>6,6,6@C+88D;==,6@FCE+5@CE,,@EC*,@>,@4C?>9B8,4**,,?:**6,=6E:,11;<,<,,+**+0+++3/C*:9*<3)/?7.C<F)*6*)*:>C*7++1<+8))8)9*4**0))09*:.*0/)0*+<:4?E-,(3((,)(/.)/-().)((-
@M03506:14:000000000-AKVR1:1:1101:21304:9698 2:N:0:39
AGGACTACACGGGTATCTAATCCTGTTTGCTCCCCTAGCTTTCGCGCCTCAGCGTCAGTTGTGGTCCAGTGCGCCGCTTTCGCCACAGGTGTTCCTCCTGATATCTACGCATTTCACCGCTACACCAGGAATTCCACGCACCTCTCCCACACTCCAGCACGGCAGTTTCGCCTGCAAGCTCCCAGTTGAGCCAGGAGATTTCACAGGTGACATACCGCGCCGCCTACGCGCCCTTTACGCCCAATAATTCCGAACAACGCCCGCCCCCCCTGTATTACCCCGGCTGCTCGCGCAGAGTTCG
+
CCCCCGGGCFGGGGGGGGGGGGGGGGGGGGEGGGGGGGGGGGGGGGGGGGGGGGGGGGGGGGGGGGGGGGDCFGGGGGGGGGGGGGGGGGGGGGGGGGGGGGGFGGGFGGEGGGGGGGGGGGGGGGCFGGGGGGGFGGGGGGGGFFCFGGGE?FGGGGGFE8EECFCGGGGGGG>BCEFCGC5BCGFCFBFGGGGGGG?CCFFF?CFGGGGFGFFGGGACGDCCD35BG5@7C5)94>);?ECFD6C?F?@45@GCD?)*)005)2:5*0))9*+++-*+-7((,4())0(()(49>*-)(
@M03506:14:000000000-AKVR1:1:1101:7376:9709 2:N:0:39
AGGACTACCCGGGTTTCTAATCCTGTTCGCTCCCCTAGCTTTCGCGCCTCAGCGTCAGAACAGGCCCAGAGATCCGCCTTCGCCACCGGTGTTCCTCCTGATATCTGCGCATTTCACCGCTACACCAGGAATTCCGATCTCCCCTACCTGTCTCGAGCCTCGCAGTATCGAATGCACGCTCGGGGGTGTGCCCCGGGGTTTTCCATCCCACTCGCGCGCCCGCCTCCGCGCGCTTTACGCTCCATATCTACTCCGAACACCCACCCCCCCCGCCTTCTCCCGCCTCGTCCCTCGCGCTGAT
+
668@C<6C@FC:FFGGEGEAG9CFCGGGGG>FFGGACFGFGGG;FFG+,CC6CF@@F:@FCAD8<@C,CFGFCCDCFC6CAFGE7CECCCFGD@B5FDDB9<<EGG<AFGDGCFG9FGEGCEGEGCCFEEGGF,AD7>F=FFGG88>F7>DF;F,,+3B,D>ED8@@E:**3,,,,@8;*@*41;*=C*4B<C;5EE5E5**+3++0:***0*1:8<<)*95C557@>E7;5D@5*):7C*1)00++*3+0*)0*)/()2)70/***./))))/*/+)*34((--,(0()()826)))(()
@M03506:14:000000000-AKVR1:1:1101:23435:9742 2:N:0:39
AGGACTACTCGGGTATCTAATCCCGTTTGCTCCCCTAGCTTTCGCTCCTCAGTGTCAGAACATCCCCAGATGATCGCCTTCGCCACTGGTGTTCCTCCCGATATCTACGCATTTCACCGCTACACCGGGAATTCCATCATCCTCTGAATGCCTCAAGATCAATAGTATCCACACCGTTCCCTGAGTTGAGCCCAGGTCTTTCTTTGCAGACTTACTGATCCACCTACGAGCGCTCTACGCCCAATGATTCCGGACAACGCTTGCCCCCTACGTCTTCACGCGGCTGCTGGCACTTTGTTAG
+
CCCCCGGGGGGG@FEFDFGGGGEE@FFGGGGGGGGGGFGGGGGDGGFGGGGGFGFFGGFGGGGGGGCGGGGGGGGGGGGGGGGFEG@<EFFGGGGGGGGG>C:FBFGGGGE,CFGGGFFGFGGGGGGDGE78EFCCFE9FGGGGGF9,@DFDFDFDEGGGGFGC9:>AAAFGDGGDD+@F,,,4,7EFFCF,@:E>:ECF@CCFCFGGFFFFFDCCFGA7C*9CD>A5>9)*)/)2>:?CEE55*<@799595)977;D*75)*C8E5*>D)01;*0)024,(,(4()))3(*()**11))
@M03506:14:000000000-AKVR1:1:1101:3370:9749 2:N:0:39
AGGACTACTGGGGTTTCTAATCCTGTTTGCTCCCCTAGCTTTCGTTCTTCAGCGTCAGTAGTGATCCAGCTCGCCGCTTTCGCCACGGGTGTTCCTGCAGATATCTACGCATTTCACCGCTACACCTGCAATTCCACGAGCCTCTCTCACACTCAAGCACAGCAGTTTTGGAAGCCGTCTCTGGGTTGAGCCCAGAGATTTCACTCCCAACTTGCCGCCCCGCCTACGCACCCTTTACACCCAGTCATTCCGAACAACTCTGGCCCCCCACATATCACCCCCGCCGCGTGACCTTAGTTAT
+
CCCCCGGGGGGGGGEGGGGGGGGGGGGGGGGGGGGGGGGGGGGGFGGGGGGGGGGGGGGGGGFGGGGGGFGGGGGGGGGGGGGGGGGGGGGGGGGGGGFFGGGGGGGGGGGGGEFGGGGGGGFGGGGGGGGGGGGDF@:CFDGGDEFGGG@DDEFFFFFGG8DFFGGGGG>FDFGGGGD6DGG8DG5?,6BDFFGGG,22DFGG7EGGF49CFDEGDG)=DGGGGDFF*7AGDFAF9F67;C3*9+3629CF3)9)2,*0*1)29EE@*)9))2<++6@*((-31100-)((1))0**.))
@M03506:14:000000000-AKVR1:1:1101:11468:9767 2:N:0:39
AGGACTACTGGGGTTTCTAATCCTGTTTGCTCCCCTAGCTTTCGTTCTTCAGCGTCAGTAGTGGTCCAGCGCGCCGCTTTCGCCACGGGTGTTCCTGCAGATATCTACGCACTTCACCGCTACACCTGCAGTTCCACGCGCCTCTCCCACACTCAAGCACAGCAGTTTCGGAAGCAGCCTCTGGGTTGAGCCCAGAGATTTCACTCCCGACTTGCCGCACTCCCTACAACACCTTTACACCCATTAATTCCACACAAGCCTGGCCCCCCACTTCTTACCCCGGCTTCGTGCACGCAGTGCA
+
CCCCCGGGGEFGFFGECGGGGGGGFFGGGGGGGDGGFGGGGGGGGGGGGGGGGGGGG@FFFGGGGGGGGGGGGGGGGGGGGGGGGGGGDGGGGFGGGGGGGGFGGGGGFDEGGFFACFEDGGGGGFFFGGGGGG9EFC7FECDEDFG8,,@ADCFCEF8EFCC@C;AFFCEF**>,,DC,>DEC8F:CFCD@*=5/4,A:CGGF,,CFG4)9CCE0)).5)*;**2=FF*0=7?<:<D?C8:**2++/+3<**/*>F(15:@)**2*)*)))**+0+.6<(,(4((.),71-9(())0())
@M03506:14:000000000-AKVR1:1:1101:12860:9786 2:N:0:39
AGGACTACCCGGGTTTCTAATCCCGTTCGCTCCCCTGGCTTTCGCGCATCAGCGTCAGTATCGGCCCAGTAGCCCGCCTTCGCCTCAGGTATTCCTCCCGACCTCTACGCCTTTCACCGCTCCCCCGGCAATTCCACTCTCCCCTCCTGACCTAAAGCCATCCACCATCGAGCGCCGTTCCTCGGTTGACCCGAGCGCCTTCACACCCGACCTCCATACCCCCCAACCCTCGCCTTATCCCCACTGATTCCGCACCCCCCTTGCCACCACCCCATCTCCCGTGCTCCTGGCACGTACTTAC
+
-,-A,6<-F-@FGG,BEFC@ECC<6CE@7C@FE8FGG<<;CFEG7@7C,@<,EFG7C@E,9F,@CEE7EED,,?<:F6:,6=FB,4,48<,C<FD5C<F>=+@>FGGC+++,45AA??744@C+>FCC+3@B:DGDF,D3D@BEFEE,3,3:,,533,,,5,@4,,@9DCC@E5>****0C=C*=C=*+++4**3**=CE==+0+3*2*)))/*20*:)0**12)/8):*)*1)0*)**3<**1*0+*3<C?))))*-)2.))020+>*71.)*8*0)*2(.(4(6)6)01(/((*).6))
@M03506:14:000000000-AKVR1:1:1101:6007:9795 2:N:0:39
AGGACTACTCGGGTTTCTAATCCCGTTCGCTCCCCTAGCTTTCGCGCTTCAGCGTCAGTGTCAGCCCAGCAACCCGCCTTCGCCGCAGGTGTTCCTCTCGATATCTACGCATTTCACCGCTACACCGAGAATTCCAGTTGCCCCTTCTGCACTCTAGCCCCGCAGTATCGGCTGACCTTTCCGGGTTAAGCCCGGAGATTTCACAGTCGACTTGCGGTGGCCGCCTACGCGCCCTTTACGCCCAGTAAATCCGAACCACGCTTGCCCCCCCCGTATTACCCCGGCTGCTGTCACGGATGTT
+
CCCCCGGGGGGGGGGGGGGGGGGGGGGGGGGGGGGGGGGGGGGGGGGGGGGGGGGGGGGGGGGGGGGGGGGGGGGGGGGGGGGGGGGGGGGGGGGGGGGGGGGGGGGGGGGDCFGGGGGGGGGGGGGGGGGGGGGFGGGGGGGGGGGGGGGGDGGGGGGDEGGG5CCFGECFFEFF6,=FFGGGGGEGCGFFCEG8CCFG;CE+<+=CEGGGD7CEC385DD)2>D>5:)):>)0*5***8*7**0<@FCFFE>353(1*75)*9+3787DD>3*0+)9<(-41((,).)-51-1C))(,)
@M03506:14:000000000-AKVR1:1:1101:15232:9852 2:N:0:39
AGGACTACTCGGGTATCTAATCCCGTTTGCTCCCCTGACCTTCGTGCCTCAGCGTCAGGAACTGTCCAGAGACCCGCCTTCGCCACTGGTCTTCCTTACGATATCTACGCATTTCACCGCTACACCGTAAATTCCAGTCTCCTCTCCAGTCCTCAAGCACGGCAGTATCGAATGCAGTTTCGGAGTTAAGCTCCGAGATTTCACACCCGACTTACCCCGCCGCCTACGCACCCCTTACGCCCAATTAATCCGAACAACCATTGAACCCCCCGTATTACCGCCGCTCCAGCCACAGCGTTAA
+
CCCCCGGGGGGGGGGGGGGGGGFGGGGGGGGGGGGGGGGGGGGFGGGGEGGGGGGGGGGGGGGGGFGGGGGGGGGDGGGGGGGGGGGGGGGGGGGGGGGGGGGGGGBFFGGGGFGGGGGGGGGGGGGGCFGC;?FGFFFDGFGF8BEC>@=DFFGGGFGGGGGE8D;=EC?FECFGG9C;FGGCGED7:>EFF?E:8EG9DCGGC6=54@D>AFGC**)=)5C***)2>*)=*)0>34<EG5>C700*+<+)05<3C?3*//1**+*)*0))0/;8+94:(((,((()()..8((/0),-(
@M03506:14:000000000-AKVR1:1:1101:10246:9856 2:N:0:39
AGGACTACTGGGGTTTCTAATCCCGTTTGCTCCCCTAGCTTTCGCTCACTCAGCGTCAATGCCGGTCCAGGATGCCGCCTTCGCCACCGGTATTCCTCCAGATATCTACGCATTTCACCGCTACACCTGGAATTCTGCATCCCTCTCCCGGATTCAAGCCATCCAGTATCAGATGCAGTTCCCAGGTTAAGCCTGGGGATTTCACATCCGACTTAGTTGGCCGCCTACGAGCCCTTTACGCCCAGTAATCCCGACCACCGCTTGCCCCCCCCGCATTACCGCGGCTGCTGCCCCGGCGTTG
+
CCCCCGGGGGGGGGGGGGGGGGGGGGGGGGGGGGGGGGGGGGGGGGGGGGGGGGGGGGGGGGGGGGGGGGGFGGGGGGGGEGGGGGGGGGGGGGGGGGGGGGGFGGGGGGGGGGGGGGGGGGGGGGGGEFDFGGGGDFGGGEGGFFGGGGG6CEGGGCGGGGGFGGGFGGCFFDEEFCAAGGGGGFEFG,@FGGFGEGD58*2>FFCCFDDGG4F7C:B?CFGGGG>AEGEGGFFGE7C55EDDCFD8<+<975)9C(9*88./*CA51<7B:)2/*.79-23(-(,5>?)(),17)72,(
@M03506:14:000000000-AKVR1:1:1101:13099:9871 2:N:0:39
AGGACTACTGGGGTTTCTAATCCCGTTCGCTCCCCTAGCTTTCGTACATGAGCGTCAGTGACTCCCCAGGATGGTGCCTACGCCTTCGGTGTTCTTCCGGATCTCTACGCATTTCACCACTCCACCCGGAATTCCCCCTCCCTCTGAAGCCCTCAAGTCCAACAGTTTCCATAAGCCTGCCACAGTTAAGCTGTGCCCTGTCCCTACAGACTTATTGGACCGCCTGCGTACGCTTTCCTCCCGCTAACTCCGCCCCACTCCCCCCCCCGTCTGTTTACCCCGCTCGCTGACCCGGGATTGT
+
CC<C@<EF<99FGG@@FEEGGDECCCFFEC@,@FGGGFEEEFGGGGDF9FD,CFG7B:E<@<6CEE@CFF7CCFGDFGCFG,@CCFGFGG7FFGGGGGC+,CEGFGFDGE@CEFAAFGFDGGF8FB+>::+A,CCC=+8@=@GFC,=,@>@DFC,D,E9EADCFGEFCFG9;,@DCFF7:>F643@CCCGF;,E:<7,3:DC@3@,,,,+3?,+;=+@AC7:9**:68?CD55289;+++02))/2/81B9)0))/*4*:70))1**.*)1.)*3<94*+--(,((4)1)((0(()).(.)
@M03506:14:000000000-AKVR1:1:1101:9845:9881 2:N:0:39
AGGACTACCCGGGTATCTAATCCTGTTTGCTCCCCACGCTTTCGCGTCTCAGCGTCAGTCATCGTCCAGAAGGCCGCCTTCGCCACCGGTGTTCCGCTTGATATCTACGAATTTCACCTCTACACCAAGCATTCCGCCCTCCTCTCCGAGACTCGAGCTGGGCAGTTTCGGGTGCACTTCCGTGGTTGAGCCACGGGATTTCACATCCGACATGCCCTGCCGCCTACACGCGCTTTACGCCCAGTAATTCCGAATCACGTTTGCACCCTCTGTCTTCCCTCGGCTGCTGGCCCCGCTTTAC
+
CCCCCGGGGGGGGGGGGGGGGGGGGGGGGGGGGGGGGGGGGGGGGEGGEFFGGGGGGGGGGGGGGGGGGGGGGGCGGGGGGGGGGGGGGFGGGGGGGGGGGGGGFGGGDDAFGBGFFGCFGGGGGGG8FGGGGGGGGGGGGGGGADGGGCGEGGCCGGEGCEGGGGGFGG5F:EG?CCFFFGG>EF:*AE@C,AEGCC*=,:CFFCCECGG5C6EGCC)7575EDGF?6*7:C:)99?BG1:*5>9A@2<E4:B*/:(1*0.)2*0;)*)099C9C+-<0((3((,,))),,7((/))().
@M03506:14:000000000-AKVR1:1:1101:7851:9886 2:N:0:39
AGGACTACTCGGGTATCTAATCCTGTTTGCTCCCCACGCTTTCGCACCTCAGCGTCAGTACCGGACCAGTAAGCCGCCTTCGCCACTGGTGTTCTTGCGAATATCTACGAATTTCACCTCTACACTCGCAGTTCCACTTACCTCTTCCGGACTCAAGGCTCTCAGTATCAAAGGCAGTTCTGGAGTTGAGCTCCAGGATTTCACCCCTGACTTAAGAGTCCGCCTACGTGCGCTTTACGCCAGTGATTCCGAGCAACGCTAGCCCCCTTCGTATTCCCGCGGCTGCTGGCACGAAGTTAGC
+
CCCCCGGGGGGGGGGGGGGGGGGGGGGGGGGGGGGGGGGGGGGGGGGGDGGGGGGGGGGGGGGGGGGGGGGGGGGGGGGGGGGGGGGGGGGGGGGGGGGGFGGGGGGGGGGFGGGGGGGGGGGGGFGGGGDFFFGGGGGGGGDFGGGGGGDEGGGFFGGCGFFDGFG9DGFGGGGGCFCFGGGGGGGCFGGEGGGGGGFFCFGGGGGGGGFG7>9=7CCG7CDGG<FB=6FG:BDDEGFCEC3C=9EFGCG:>DGFG6DEBFFG*CCB67377CF+<,5C;B9003)02@:<7((*84)66
@M03506:14:000000000-AKVR1:1:1101:16440:9894 2:N:0:39
AGGACTACTGGGGTATCTAATCCTGTTCGCTCCCCACGCTTTCGCGTCTCAGCGTCAGTCACGTACTAGAGAGCCGCCTTAGCCACGGGTGTTCTTCCTGATATCTGCGCATTTCACCGCTACACCAGGAATTCCACTCTCCTCTTCCGGACTCTAGTCAGATGGTTTCCATCGGCGTCTCGAGGTTGAGCCTCGAGTTTTCACAACGGACCTACCTAACCGCCTACACGCTCTTTACGCCCAATAAATCCGGTCAACGCTTGCCCCCTACGTATTACCCCGCCTGCTGGCTCTCCGTTAC
+
CCCCCGGGGGGGGGGGGGGGGGGGGGGGGGGGGGGGGGGGGGGGGGGGGGGGGGGEGGGGGGGGGGGGGGGGGGGGGGGGGGGGGGEFG:FGGGGGGGGGGGFGGGGGGGGGGFGGGGGGGDEFGGGGGGGGGGGGGEGFGGGGGGGGGGGGGGGGCEGGGGCE?EC>E:BFGEGGG8C5E8FDCEGG6BC>:F5ECF*C,1CC?FEGG4C96*><*167CDGED5AFGGFC<8FG4>DGG=D35?+*+<07>))1925C>B>FGGGB*0>)77E++)/+4((--46)5?1(0,3087>0,
@M03506:14:000000000-AKVR1:1:1101:10392:9896 2:N:0:39
AGGACTACTCGGGTTTCTAATCCCGTTCGCTCCCCTAGCTTTCGCACATCAGCGTCAGTGTCAGCCCAGCAACCCGCCTTCGCCGCAGGTGTTCCTCTCGATATCTACGCATTTCACCGCTACACCGAGAATTCCAGTTGCCCCTTCTGCACTCTAGCCCCGCAGTATCGGCTGACCTTTCCGAGTTAAGCCCGGAGATTTCGCAGTCGACTTGCGGTGGCCGCCTACGCGCCCTTCACGCCCAGTAAATCCGCACAACCCTTCCCCCCCCCGTCTTCCCGCGGCCGCTGGCCCGGAGTTA
+
CCCCCGGGGGGGGGGGGGGGGGGGGGGGGGGGGGGGGGGGGGGGGGGGGGGGGGGGGGGGGGGGGGGGGGGGGGGGGGGGGGGGGGGGGGGGGGGFGDGGGCFEGGGGGGGGGGGGGDGGGGGGGGGDGCEGGGGGFGECFGGGG8DEFFDF>FEFCGEFGGGGGGCDFGGGGG>FFGGCBFG58D::DGFGGC::E5@FCDCGDG5CG3DCEFG57C35CFD=D77:EG:*9;55(09:C:3*9+09<0<@3))/51>*)0)*20*85;D5312*2)*049(-7(,)(),4)43585-4)
@M03506:14:000000000-AKVR1:1:1101:17341:9905 2:N:0:39
AGGACTACCCGGGTTTCTAATCCTGTTTGCTCCCCTAGCTTTCGTGCATCAGCGTCAGTTGTGGTCCAGTGAGCCGCTTTCGCCACAGGTGTTCCTCCCGATATCTGCGCATTTCACCGCTACACCAGGAATTCCGATCTCCCCTACCTACCTCTAGTCGGGCAGTTTCGGATGCAGGCCCGAAGTTGAGCTTCGGTTTTTCACATCCGACTTGCCGCACCGCCTGCGTGCTCTTTACGCCCAATGAATCCGGACAACGCGCGCCTCCTCCGCCTTACCGCGGCTGCTGGCACGTAGTTGG
+
CCCCCGGGGGGGGGGGGGGGGGGGGGGGGGGGGGGGGGGGGGGGGGGGGGGGGGGGGGGGGGGGGGGGGGGGGGGGGGGGGGGGGGGGGGGGGDFGGGGGGGGGGGGGGGGGGGGGGGGGGGGFGGGGGGGGGGGC@FG8FFGGGGGGGCFGFGGGGGGG+@EGDGGGGEGEGGGGGGGGGE55:DD?C,DCEGGE*/=5CD7C<9EEG*><C7CFG)=ED3CED35>:*>7?*9*6:78EEGCF+36+<<@7)))*.5C8>)798C52.*7)9*;:86*47>2(,2),<14@26*))4)(
@M03506:14:000000000-AKVR1:1:1101:7974:9913 2:N:0:39
AGGACTACTGGGGTTTCTAATCCCGTTTGCTCCCCTAGCTTTCGCGCCTCAGCGTCAGTATCCGTCCAGAAGATCGCCTTCGCCACTGGTGTTCCTCCCGATATCTACGCATTTCACCGCTACACCGGGAATTCCATCTTCCTCTCCGGAACTCAATTCTCGCAGTATCTTGTGCACTTCCAAAGTTAGGCTTTGGGCTTTCACACAAGACTTACAAAACCGCCTACGCGCCCTTTACGCCCAGTAATTCCGAGTAACGCTTGCTCCCTCCGTATTACCGCTGCTGCTGTCACTGCCTTGG
+
CCCCCGGGGGGGGGGGGGGGGGGGGGGGGGGGGGGGFGGGGGGCFEGEGGGGGGGGGDGFGGGGDFGDFF8F?EFGGGFGGGDGDGGGGGGGGGGDFFCGGGGGGGGGGGGGG?FGGGGDEGFCFGGDECCDEDFCGGGGED;F=DGGGECC?DFFGGFGGEGGGGG9C,D955;EGCFGDG7@CECCC77;BCGFCC:CGFGFGF*AE*;?FFCA+6;,*)//*55;>))2>5A<)@);/7**2+3/?FGF;BF**6DC:)7*2<FFC>DE57;+36@C((-900)))*,6@)-*)1.)5
@M03506:14:000000000-AKVR1:1:1101:19164:9924 2:N:0:39
AGGACTACTGGGGTTTCTAATCCCATTTGCTACCCTAGCTTTCGTCTCTGAGTGTTAGTAATAGCCCAGTAAAGTGCCTTCGCCATCGGTGTTCTTTCCAATCTCTACGCATTTCACCGCTCCACTGGAAATTCCCTTTACCCCTACTATACTCTAGCCTAATAGTTTCGACTGCGATTTTGAGGTTGAGCCTCAAGATTTAACAGTTGACTTATTAAACCACCTACAGACGCTTTACGCCCAGTGATTCCGGATAACACTTGCATCCTCCGTCTTACCGCGGCCGCTGGCACGGAGTTAG
+
CCCCCGGGGGGDGGEGGGFFGGGGFGGGGGGGGGGGDFGFGGGGGCEDFFGGGGGGGGCFFDFEGFGGFFCDFFGFGGGGGGGG7FGGEECFGGGGGGGGFGGGCFDGGGGGGGGGGEEDGGGGGGGGGFFGEGFGGGGGGGGGG+@DCEFGGGGFGFGF?@FGGDCFGGCFEGGGEGGGGCEGGFFGDFCF>?8,ED=AF+=DFGGCEFDFFFGC+?CFFGGEFGFFGFFGDFFF*=@G=CC*;?78,@76))9?8.*A44+7;FFF+;5).23:+)2*63((,,(0376(*(,)).4).
@M03506:14:000000000-AKVR1:1:1101:21975:9925 2:N:0:39
AGGACTACCGGGGTATCTAATCCCGTTTGCCACCCTAGCTTTCGCGCCTCAGCGTCAAGAGCAGACCAGAAAGCCGCCTTCGCCACTGGTGTTCCTCCCGATATCTACGCATTTCACCACTACACCGGGAATTCCGCTTCCCTCTTCTGCCTTCGAGTCGATCAGTATCGAGTGACCCTCCCCAGTTGAGCCGGGGGCTTTCACACTCGGCCCGAACGACCCCCTGCGCGCCCTTCAGCCCCAGTAAATCCGGCCCACCATCGCCACACACGGTTTACAGCGCCCTCTGGCCAGTACTTTG
+
CCCCCFGFF@EE+=CFFCCFGGACFFGGGGGFGGGFFCGGFF<CFEEB:CEF8B:FEGDGGGGFGGFCEDGG@EGGGEE?ECFGCG8?<EEF@CECD@FG:CF@FGFGEG:++C<EFDFGAEF<F==FFF+DFDFGGGG:,,3DEGG,6D@F=9+8?:>CC6,8@,@,=38D4@>EAF?:CEECGCFGGCFE8=CGCD*=F7<3+06?C****)1:<DFE9)*2>353*)0:)07*)**;;***00<600+.7))/9,**1/5D**1)*./0)*1*+.*+)(((,(.0)0,,)-40**5).
@M03506:14:000000000-AKVR1:1:1101:10236:9938 2:N:0:39
AGGACTACTCGGGTTTCTAATCCTGTTTGCTCCCCTAGCTTTCGTTCCTCAGCGTCAGTAGTGGTCCAGCGCGCCGCTTTCGCCACGGGTGTTCCTGCAGATATCTACGCATTTCACCGCTACACCTGCAATTCCACGCGCCTCTCCCACACTCAAGCACAGCAGTTTCGGAAGCAGACTCTGGGTTGAGCCCAGAGATTTCACTCCCGACTTGCCACACCGCCTACGAACCCTTTACACCCAGTAATTCCGAGCAACGCCGGCCCCCTACGTCTTACCGCGGCTGCTGGCTCGTAGTTAG
+
CCCCCGGGGGGGGGGGGGGGGGGGGGGGGGGGGGGGGGGGGGGGGGGGGGGGGGGGGGGGGGGGGGGGGGGGGGGGGGGGGGGGGGGGGGGGGGGGGGGGGGGGGGGGGGGGGGGGGGGGGGGGGGGGGGGGFGGGGGGGGGGGFFGGGGGGGGGGGGGGEFGDGCFGGGGCGGGGGGG?FGGCFGGDFFFF>;DCGCGCFGGGFFGGGGGGGGGCGG;ECDGGGDFE=FFGGFFG9*1CAECCDC7@9+C4505)08)280)>7?EE87D>@<;10:F*1(4;((:F201(64,5<>)).
@M03506:14:000000000-AKVR1:1:1101:14360:9943 2:N:0:39
AGGACTACTCGGGTTTCTAATCCTGTTTGCTCCCCTAGCTTTCGTTCCTCAGCGTCAGTAGTGGTCCAGCGCGCCGCTTTCGCCACGGGTGTTCCTGCAGATATCTACGCATTTCACCGCTACACCTGCAATTCCACGCGCCTCTCCCACACTCTAGCACGGCAGTTTCGGAAGCAGCCCCTGGGTTGAGCCCAGAGATTTCACTCCCGACTTGCCACACCGCCTACGAACCCTTTACACCCAGTAATTCCGAGCAACGCTGGCCCCCTCCGCCTTCCCCCGGCTGCTGCCTCGTCGTTAG
+
CCCCCGGGGGGGGGGGGGGGGGGGGGGGGGFGGGGGGGGGGGGGFGGGGGGGGGGGGGGGGGGGGGGGGGGGGGGGGDGGGGGGGGGGGGGGGGGGGGGG9EFGGGGGFGGGGFGGGFEGGGGGGGFGGGGGGGGGGGGGGGGGFGCGGGGGGGGGGG9FD+@CG:FEF>CFECGGGDFE58CFGG5CCB@EGGCEGG7CCCFGCC?FGGGGCFDGG4AEDDGG**8>**7:*85C)*1<;E**2+<8+<:))09D<?3:).)9<CEB5)1.)*22+4?*(((4,,()4*()0(-*07(((
@M03506:14:000000000-AKVR1:1:1101:3094:9956 2:N:0:39
AGGACTACAAGGGTTTCTAATCCTGTTTGATCCCCACGCTGTCGCGCCTGAGCGTCAGAAACGGGCCAGTGAGCCGCCTTCGCCACCGGTGTTCTTCCCAATATCTACGAATTTCACCTCTACACTGGGAATTCCACTAACCTCTCCCGTACTCAAGCTCTACAGTCTCAAAGGCAGTTCCAGAGTTGAGCTCTGGGCTTTCACCCCTGACTTGACGAGCCGCCTGCGCGCGCTTTACGCCCACTAAGTCCGAACACCGCTAACCCCCCTCCCATTAACACGGCTGCCGGACCGCATTTAT
+
CCCCCFCFFEFF@FFGFCFCAEFAFFGGGDGFGFGGGGGGGEFDEC>FEGFFFE@C7FFG,@CGGGECFGF<FFFG>FGGGFBFCFFCGECEFGGDEFGCCEFFFDCF7CEEGG@AFGGGGEFCFG?@A8FCF9EGF,6AFCECEGDDCDCEGGGC96>,@,,=@:EFGGC:E?FG+@,3@:9E8>EFGFD,:=,,37D,D8ACFGCFC705=D,,3/):5):E<>A.:)01>E5C<C;EGG3**30)3<+.5.1>7()1.7)**;E>*)/))*20+-/+,(-3,-()()--)3()))6))
@M03506:14:000000000-AKVR1:1:1101:9497:9956 2:N:0:39
AGGACTACAAGGGTTTCTAATCCCGTTTGCTCCCCTGGCTTTCGCTCCTCAGCGTCAGTGTTGGTCCAGGATGCCGCCTTCGCCACCGGTGTTCCTCCAGATATCTACGCATTTCACCGCTACACCTGGAATTCCGCATCCCTCTCCCAAACTCGAGCCATCCAGTATCAGACGCAATTCCCCGGTTAAGCCGAGGGATTTCACGTCTGACTTAGTTGGCCGCCTACGAGCCCTTTACGCCCAGTAATTCCGAACAACGCTTGCCCCCCCCGTATCACCTCGGCCGCTGGCACGGAGTTAG
+
CCCCCGGG-@FGGGGGGGGGGGGGGGGGGGGGGGGGGGGGGGGGGGGGGGGGGGGGGGGGGGGGGGGGGGGGGGGGGGGGGGGGGGGGGGGGGGGFGGGGGGGGGGGGGGGGDGGGGGGGGGGGGGGGGDFGGGEGGGDGFGCGFFGGGFFGGGGFEED,@EGGGGG;D:F9EGGGDGGGGGGGCEGDCEGGGGGGDCFFGGGGGCE?F@@C:++57+AE*/8CDDFBGC>GGFFF):7EGGDG<+A=?FGFBDDC7:):55)94<CBC@D30)0*0::+,((((((0,)((984)))())
@M03506:14:000000000-AKVR1:1:1101:14459:9958 2:N:0:39
AGGACTACCCGGGTTTCTAATCCTGTTTGATCCACACGCTGTCGCGCCTGAGCGTCAGAAACGGGCCAGTGAGCCGCCTTCGCCACCGGTGTTCTTCCCAATATCTACGAATTTCACCTCTACACTGGGAATTACACTCACCTCTCCCGTACTCAAGCTCTACAGTCTCAAAGGCAGTACCAGAGTTGAGCTCTGGGCTTTCACCACTGACTTGAAGAGTCGCCTGCGACCGTTTTACGCCCCTTACTCCCGATCACCCTTAGCCCCCTTCGTATTACCGCGGCTGCCGCCCGGAAGTTAG
+
<@CCCGGE@D6F:F@FC<F<@C,CF<E<FF<FG,EEBG@F,86,:F+:C<C@<:FC:FGF,C,,,6@@@F9E9<CF7F:CE@,44,=BFCFEECGCFD,5BFFGAGGGG+4B=E5ACFAEFCBD<FFFF@<<F,4,,53,FFEGC?DF+=E>?9ED9EC,;9B8DD9EC,D,EE6F93,3,3A::3::7@FEFG,,3:,4>DFCD,779*38=8C,;+814)9A*:A3*))**0;53*8*/=)*2+09+0;:))1C*,**.9/*7*;)207)7**2<>6C(((-(((030(()((1))-))
@M03506:14:000000000-AKVR1:1:1101:4697:9982 2:N:0:39
[truncated: 42,953,264 more chars]
